# Supplementary material for: Responses of rhizosphere soil bacteria to 2-year tillage rotation treatments during fallow period in semiarid southeastern Loess Plateau
Source: PeerJ. 2020 May 5;8:e8853. doi: 10.7717/peerj.8853 (PMC7207221; doi:10.7717/peerj.8853)
Supplement: Supplemental Information 26 [file peerj-08-8853-s026.gz › G2''L2.R1.fastq]

@M00200:207:000000000-ALC1F:1:1101:23747:2715 1:N:0:5
ATTGGGTTTAAAGAGCACGCAGGCGGTTTGGCAAGTCGGATGTGAAAACCCGGAGCTCAACTCCGGGCGTGCATCCGATACTGCCCGACTAGAGGTAGGTAGGGGAGATCGGAATTCCTGGTGTAGCGGTGAAATGCGCAGATATCAGGAGGAACACCGGTGGCGAAGGCGGATCTCTGGGCCTTACCTGACGCTCAGGTGCGAAAGCTAGGGGAGCGAACCGGATTAGATACCCTAGTA
+
GGGGGGGGGGGGGGGGGGGGGGGGGGGGGGGGGGGGGGGGGGGGGGGGGGGGGGGGGGGGGGGGGGGGGGGGGGGGGEGFGGGGGGGGGGGGGGGGGGGGGGGGGGGGGGGGGGGCFGGGGGGGFFGGGGGGGGGFGCGDFCFGGGGGGGGGGGGGGGGGGEGGGEGGGGGGEEE9EE?EGGGEGCGGGGGGGGGGEGGGFFD=57DGGFFCFDGDDDDGGFGE@@DFFFFFDFFFFF?F
@M00200:207:000000000-ALC1F:1:1101:23934:4313 1:N:0:5
ACTGGGTTTAAAGGGCTCGTAGGCGGTTTGTCGCGTCGGGAGTGAAAACCCAGGGCTTAACCCTGGGCTGGCTTCCGATACGGGCAGACTAGAGGTATGCAGGGGAGAACGGAATTCCTGGTGTAGCGGTGAAATGCGCAGATATCAGGAGGAACACCGGTGGCGAAGGCGGTTCTCTGGGCATTACCTGACGCTGAGGAGCGAAAGTGTGGGGAGCGAACAGGATTAGATACCCGGGTA
+
GGGGGGGGGGGGGGGGGGGGGGGGGGGGGGGGGGGGGGGGGGGGGGGGGGGGGGGGGGGGGGGGGGGGGGGGGGGGGGGGGGGGGGGGGGGFFGGGGGGGGGGGGGGGGGGGGGGGGGGGGGGGGGGGGGGGFGGGGGGCEGGGGGGGFFGDGDGGGGGGGGGGGGGDGGGGGGGGGGGGGGGGGGGGGGGGGGGGGGGGGGGEGGDGGGGGGDDDDGGGGFGFFFFFFFFFGGFFFEFF
@M00200:207:000000000-ALC1F:1:1101:24367:5481 1:N:0:5
ACTGGGCTTAAAGCGTGCGCAGGCGGTTGTGCAAGACAGATGTGAAATCCCCGGGCTTAACCTGGGAACTGCATTTGTGACTGCACGGCTGGAGTGCGGCAGAGGGGGATGGAATTCCGCGTGTAGCAGTGAAATGCGTAGATATGCGGAGGAACACCGATGGCGAAGGCAATCCCCTGGGCCAATACTGACGCTCATGCACGAAAGCGTGGGGAGCAAACAGGATTAGATACCCCGGTA
+
GGGGGGGGGGGGGGGGGGGGGGGGGGGGGGGGGGGGGGGGGGGGGGGGGGGGGGGGGGGGGGGGGGGGGGGFGGFGGGGGGGGGGGGGGGGGFGGFGEGGGGGGGGGGGGGFGGGGGGGGGGGGGGFGGGGGGGGGFGGGGDGGFGGGGGGGGGGFFGGGGGGGGGGGGGGGGGGGGGGGGGGGGGFGGGGFGGGGGGGGGGGGGGGGGGGGGDGGFGGGGFCFFFFFFFFFGGFFFFFF
@M00200:207:000000000-ALC1F:1:1101:8101:5500 1:N:0:5
ATTGGGCATAAAGGGCGCGTAGGCGGTCACGCACGTCCGTTGTGAAATCGCTCGGCTCAACTGGGAGGGTGCGCCGAATACTGAATGACTTGGAGTGTGGGAGAGGTGAGTGGAATTCCTGGTGTAGCGGTGAAATGCGTAGAGATCGGGAAGAACATCAGTGGCGAAGGCGGCCTGCTGGGCTGTTGCTGACGCTGAGGCGCGACAGCGTGGGGAGCAAACAGGATTAGATACCCCTGTA
+
GGGGGGGGGGGGGGDGDGGGGGGGD@FGGGGGGGGGGGGFFGGGGGGGGGGFGEEG<FGGFGFGFCFDGGGGGGGGCEGGGGGAFEGGGFGGFGGGFEFGGGGGGG8FFDGFGGGGGGGGGGFGGFGFEGGGGGGGGGGGGGGGGGGGGGGGGGGGFDGFGGGGGGDGGEGGGGGCGFDGFCFGEGDGGGGGGGGEGGGGGGGGDDCGGGEED3<DBGGCGFGFFF??FFFFGGF4>FFFF
@M00200:207:000000000-ALC1F:1:1101:18260:6093 1:N:0:5
ATTGGGTTTAAAGGGCGCGCAGGCGGCTGCTCAAGTCAGGCGTGAAAGGCCTGGGCTCAACCCGGGAATTGCGCTTGAGACTGGGCTGGCTTGAGTGCGGGAGAGGATGGTGGAATTCCCAGTGTAGAGGTGAAATTCGTAGATATTGGGAAGAACACCGGTGGCGAAGGCGGCCATCTGGACCGCAACTGACGCTGAGGCGCGAAAGCGTGGGGCGCAAACAGGATTAGATACCCCTGTA
+
,CFGD@GDGDA<CFGC:FGGC:FCCCGGGGGGFF9F<@<FGG@@7DFFAFFAF7<FGCDFCCFG7E>FFG,,?CBF<=EFFGGGFFFEDFGGDGFFFGGGGGG@FDFDGGGGGF<FGGGGGGADFDF9FFEFGC<CFCFGFC>C,@@@F77:F7BFBFG8CF*>EGC7:8CBCEEGFFGF99FGGGCC5<F?FCD55*2*:CDC:3CGGGGGG3)*8C35C:5)<F?FFFBF*00?@FFF*
@M00200:207:000000000-ALC1F:1:1101:13676:6367 1:N:0:5
ATTGGGTTTAAAGAGCGTGTAGGCGGTCCGGTAAGTCAGCTGTGAAAGCCCCGGGCTTAACCTGGGAAGTGCATCGCAAACGACATAACTGGAGTAGATGAGAGGGTGGCGGAATTTCCGGTGTAGCGGTGAAATGCGTAGAGATCGGAAGGAACGTCAATGGCGAAGGCAGCCACCTGGCATCATACTGACGCTGAGGCGCGAAAGCGTGGGGAGCGAACAGGATTAGATACCCCGGTA
+
GGGGGGGGGGGGGGGGGGGGGGGGGGGGGGGGGGGGGGGGGGGGGGGGGFGGGGGGGGGGGGGGGGGGGGGGGGGGGGEGGGGGGGGGGGGGGGGGGFGGGGGGGGGGGGGGGGGGGGGGGGGGGGGGGGGGFGGGGGGGGGGGGGGGEGGGGGGGGGGGGGGGGGGGGGGGGGGGGGGGGGGGGGGGGGGGGGGGGFGGGDGGGGGGGGDCCD<GFGCGCDGFF?F=FFFFGF:@BDFF
@M00200:207:000000000-ALC1F:1:1101:10174:7191 1:N:0:5
ATTGGGTTTAAAGAGCGTGTAGGCGGCTTTGCAAGTCCGTTGTGAAAACTTGAGGCTCAACCTCGAGACGCCGGTGGAAACTGCAAGGCTAGAGTCCGGAAGAGGAGAGTGGAATTCCTGGTGTAGCGGTGAAATGCGCAGATATCAGGAAGAACACCCGTGGCGAAGGCGGCTCTCTGGGACGGTACTGACGCTGAGACGCGAAAGCGTGGGGAGCAAACAGGATTAGATACCCCAGTA
+
GGGGGGGGGGGGGGGGGFGGGGGGGGGGGGGGGGGGGGGGGGGGGGGGGGGGGGGGGGGGGGGGGGGGGGGGGGEGGGGGGGGGGGGGGGGGGGGGFFGGGGGGGGGGEGGGGGGGGAEGGGGGGGGGGGGGGGGGGGGGGGGGGGGGFGFGGGGGGFGGGGGGGGGGGGGGGEGFCFGGEGGG8;FGGGGGGGGGGGGGGGGGGGGGGCCEGGGGBF7C57FFF?FFFFFFGC?FBFFF
@M00200:207:000000000-ALC1F:1:1101:3302:7865 1:N:0:5
ACTGGGTTTAAAGGGCTCGTAGGCGGTTTGTCGCGTCGGGAGTGAAAACCAGGTGCTTAACACCTGGCTTGCTTTCGATACGGGCAGACTAGAGGTATGCAGGGGAGAACGGAATTCCTGGTGTAGCGGTGAAATGCGCAGATATCAGGAGGAACACCGGTGGCGAAGGCGGTTCTCTGGGCATGACCTGACGCTGAGGAGCGAAAGTGTGGGGAGCGAACAGGATTAGATACCCTCGTAAGA
+
GGGGGFFGGGGGGGEE@FGGGGGGGGEGGGGGEGGFGGGGEGGGGGGGGGGGGDGGGGGGGGGGGGGGGGGGGGGGGGGG@FGGGGGGGGGGGGGGGGGGGGGGGGGGGGGGGGGFGGGGGGGFFEFFGFEGGGGGGGGGGGGGGGGGGGGECFGGGGGGGGGGGGGGGGGGGGGGGGGGGGGGDCG6FGGGGGGGGGGGGGGGEGGGFFFGGGGGFGDGGFGFFFFFFF?=DGFFFFFEF5A
@M00200:207:000000000-ALC1F:1:1101:26477:8300 1:N:0:5
ATTGGGTTTAAAGGGCGCGTAGGCGGCCACCGCAAGTCGACTGTGAAATCTCCGGGCTTAACTCGGAAAGGTCAGCCGATACTGCGGGGCTAGAGTGCAGAAGGGGCAACTGGAATTCTCGGTGTAGCGGTGAAATGCGTAGATATCGAGAGGAACACCTGCGGCGAAGGCGGCATCCTGGACCAACATTGACGCTGAGGCGCGAAAGCTAGGGGAGCAAACGGGATTAGATACCCTAGTA
+
GGGGGGGGGGGGGGGGDGGGGGGGGGGGGGGGGGGGGGGGGGGGGGGGGGGGGGGDGGGGGGGGGGGEGGGGGGGGGGGGGGGGGGGGGGGGGGGGGGGGGGGGGGGGGGGGGGDGGGGGGGGGGGGGGGGGGGGGGGGGDEFGGGGGGGFGGGGGGGGGGGGGGGGGGGGGGGGGGGGGGGGGGFGGGGGGGCGGGGGGFGGGGGGGGGGGGGGDEGGGGFGFFFFFFFFFGGFFFFFF?
@M00200:207:000000000-ALC1F:1:1101:16418:10007 1:N:0:5
ATTGGGTTTAAAGGGCGCGTAGGTGGCTTGGTAAGCGTGTGGTGAAAGTCCGGGGCTCAACCCCGGATCTGCCATGCGAACTGCCGAGCTCGAGCATTGTAGAGGCAGGTGGAATTTCGGGTGTAGCGGTGGAATGCGTAGATATCCGAAAGAACACCGGTGGCGAAGGCGGCCTGCTGGGCAATTGCTGACACTGAGGCGCGACAGCGTGGGGAGCGAACAGGATTAGATACCCTAGTA
+
GGGGGGGGGGGGGGGGGGGGGGGGGGGGGGGGGGGGGGGGGGGGGGGGGGGGGGGGGGGGGGGGGGGGGGGGGGGGGGGGGGGGGGGGGGGGGGGGGGGGGGGGGGGGGGGGGGGGGGGGGGGGGGGGGGGGGGGGGGGGGGGGGGGGGGGGGGGGGGGGGGGGGGGGGGGGGGGGGGGGGGGGGGGGGGGGGGGGGGGGGGGGGGGGGGGGGGGGFGDDGFGFFFFFFFFFGGFFFFFF
@M00200:207:000000000-ALC1F:1:1101:23152:10395 1:N:0:5
ATTGGGTATAAAGAGCGTGTAGGCGGTCCGGTAAGTCCGTTGTGAAAGTCAAGGGCTCAACCCTTGAATGCCGGCGGATACTGTCGGGCTAGAGTCCGGAAGAGGCAAGTGGAATTCCCGGTGTAGCGGTGAAATGCGCAGATATCGGGAGGAACACCTATGGCGAAGGCAGCTTGCTGGGACGGTACTGACGCTGAGACGCGAAAGCGTGGGGAGCAAACAGGATTAGATACCCCCGTA
+
GGGGGGGGGGGGGGGGGGGGGGGGGGGGGGGGGGGGGGGGGGGGGGGGGGGGGGGGGGGGGGGGGGGGGGGGGGGGGGGGGGGGGGGGGEGGGGGGGGGGGGGGGGGGGGGGGGGGGGGGGGEGGGGGGGGFDGGGGGGGGGGGGGGGGGGGGGGGGGGGFGGGGGGGEGGGGGGGGGGGGGGGGGGGGGG?EEGCCCGFGGGDGGGFG5=EGGGGFGGGGFGFFF=@7*/1:FFFBEFF
@M00200:207:000000000-ALC1F:1:1101:9557:10769 1:N:0:5
ACTGGGTTTAAAGGGTGCGTAGGCGGTGCGGAAAGTTGGGTGTGAAAGCCCTCGGCTCAACCGAGGAATTGCGCCCAAAACTGCCGTGCTAGAGGGAGATAGAGGTGAGCGGAACTTAGGGTGGAGCGGTGAAATGCGTTGATATCCTAAGGAACACCGGTGGCGAAAGCGGCTCACTGGATCTCTTCTGACGCTGAGGCACGAAAGCTAGGGTAGCGAACGGGATTAGATACCCTCGTA
+
GGGGGGGGGGGGGGGGGGGGGGGGGGGGGGGGGGGGGGGGGGGGGGGGGGGGGGGGGGGGGGGGGGGGGGGGGGGGGGGGGGGGGGGGGGGGGGGGGGGGGGGGGGGFFGGGGGGGGGGGGGGGGFGGGGGGGGGGGGGGGGGGGGGGGGGGGFFGGGGGGGGGGGGDGGGGGDGGGGGGGGGGGGGGGGGGGGGGCFGGGGGGGGGGGGFGGGGGFGGDCEGB@DFFFFF4CFFFFFFF
@M00200:207:000000000-ALC1F:1:1101:15586:10965 1:N:0:5
ATTGGGTTTAAAGGGCTCGTAGGCGGTCCGTCACGTCGGGAGTGAAAACTCAGGGCTCAACCCTGAGCGTGCTTCCGATACGGGCGGACTAGAGGTATGCAGGGGAGAACGGAATTCCTGGTGTAGCGGTGGAATGCGCAGATATCAGGAGGAACACCGGTGGCGAAGGCGGTTCTCTGGGCCATTACTGACGCTGAGGAGCGAAAGCGTGGGGAGCGAACAGGATTAGATACCCGCGTA
+
GGGGGGGGGGGGGGGGGGGGGGGGGGGGGGGGGGGGGGGGGGGGGGGGGGGGGGGGGGGGGGGGGGGGGGGGGGGGGGGGGGGGGGGGGGGGGGGGGGGGGGGGGGGGGGGGGGGGGGGGGGGGGGGGGGGGGGGGGGGGGGFGGGGGGGGGGGGGGGGGGGGGGGGGGGGGGGGFGGGGGGGGFGGGGGGGGGGGGGGGGGGGGGGGGGGGGGGG>C<DGFGFF?FFFFFFGGFBFFFF
@M00200:207:000000000-ALC1F:1:1101:16886:11250 1:N:0:5
ATTGGGTTTAAAGGGCGCGTAGGCGGCCACCGCAAGTCGACTGTGAAATCTCTGGGCTTAACCCAGAACGGTCAGCCGATACTGCGGGGCTAGAGTGCAGAAGGGGCAACTGGAATTCTCGGTGTAGCGGTGAAATGCGTAGATATCGAGAGGAACACCTGCGGCGAAGGCGGGTTGCTGGGCTGACACTGACGCTGAGGCGCGAAAGCTAGGGGAGCGAACGGGATTAGATACCCTCGTA
+
GGGGGGCGGGGGEFGGEGGFGGGGGGGGGGGGGGGGGGGGGGGGGGGGGGGGGFGGGGGGGGGGGGGGGGEGGGGGGGGGGGGGFGGCGGGGGGGGGGGGFGGGGGGGGGGGGGGGGGGGGGGGGGGGGGGGGGGGGGGGGGGFGGGGGGFGGFGGGGGGGFEGGGGGGGGGEGGGGFGGFGGGGGGGGGGGGGGGGGFGGGGGEDDDFGGEFFGGBGGDGEGEFF::F=FBFG9?FFFFE
@M00200:207:000000000-ALC1F:1:1101:5904:12352 1:N:0:5
ATTGGGTTTAAAGGGTGCGCAGGCGGCAGAGCGCGTCCGCGCTGAAATCTGTTGGCTTAACTGACAGGCGCGTGCGGATACGGCTCAGCTCGAGGCACGGAGAGGGTGGGGGAACTCCTGGTGTAGTGGTGAAATGCGTAGAGATCAGGAAGAACACCCGTGGCGCAAGCGCCCACCTGGCCGTGACCTGACGCTGCGGCACGAAAGCGTGGGGAGCGAACCGGATTAGATACCCTCGTA
+
GGGGGGGGGGGGGGGGGGGGGGGGGGGGGGGGGGGGGGGGGGGGGGGGGGGGGGGGGGGGGGGGGGGGGGGGGGGGGGGGGGGGGGGGGGGGGGGGGGGGGGGGGGGGGGGGGGGGGGGGGFGGGGGGGGGGGGGGGGGGDGGGGGGGGGGGGGGGGGGGGGGGGGGGGGGGGGEGGGGGGGGGGGGGGGGGGGGGGGGGGGGGGGGGGGGGGGGGFGGGGFGFFE>FFFFF>FFF@BFD
@M00200:207:000000000-ALC1F:1:1101:22747:14020 1:N:0:5
ATTGGGCGTAAAGGGTTTGTAGGCGGCCTTGTAAGTCAGGTGTGAAATCCCTCGGCTCAACCGAGGAATGGCGCTTGATACTGCAAGGCTTGAGGGAGACAGGGGTAAGCGGAACTGATGGTGGAGCGGTGAAATGCGTTGATATCATCAGGAACACCGGTGGCGAAAGCGGCTTACTGGGTCTCTTCTGACGCTGAGGAACGAAAGCTAGGGTAGCGAACGGGATTAGATACCCTAGTA
+
GGGGGGGGGGGGGGGGGGGGGGGGGGGGGGGGGGGGGGGGGGGGGGGGGFGGGGGGGGGGGGGGGGGGGGGGGGGGGGGGGGGGGGGGGGGGGGGGGGGGGGGGGGGGGGGGGGGGGGGGGGGGGGGGGGGGGGGGGGGGGGGGGGGGGGGGGGGGGGGGGGGGGGGGGGGGGGGGGGGGGGGGGGGGGGGGGGGGGGGGGGDDGGGGGGGGGGGGFGGGGFDBBFFFFFFFGGFFFFFF
@M00200:207:000000000-ALC1F:1:1101:5806:14102 1:N:0:5
ATTGGGTTTAAAGCGCGTGTAGGCGGCCTGGTAAGTCCGTTCTGAAAGCCCGGGGCTCAACCCCGGGAGGCGGATGGATACTGTCAGGCTCGAGTTCGGAAGAGGCGAGTGGAATTCCCGGTGTAGCGGTGAAATGCGCAGATATCGGGAGGAACACCAATGGCGAAGGCAGCTCGCTGGGACGTTACTGACGCTGAGACGCGAAAGCGTGGGGAGCAAACAGGATTAGATACCCTAGTA
+
GGGGGGGGGGGGGGGGGGGGGGGGGGGGGGGGGGGGGGGGGGGGGGGGGGGGGGGGGGGGGGGGGGGGGGGGGGGGGGGGGGGGGGGGGGGGGGGGGGGGGGGGGGGGGGGGGGGGGGGGGGGGGGGGGGGGGGGGGGGGGGGGGGGGGGGGGGGGGGGGGGGGGGGGGGGGGGGGGGGGGGGGGGGGGGGGGGGGGGGGGGGGGGGGGGGGGGGCEGGGGFGFFFFFFFFFGGFFFFFF
@M00200:207:000000000-ALC1F:1:1101:6368:14103 1:N:0:5
ATTGGGTTTAAAGGGCGCGTAGGTGGTTCTGTATGTCTACCGTGAAAGGGTACAGCTCAACTGTAGCGCGTCGGTAGAAACTGCAGGACTTGAGGCTGGGAGGGGCTGGTGGAATTCCCTGTGTAGCGGTGAAATGCGTAGAGATGGGGGAGAACACTCGTGGCGAAGGCGGCCAGCTGGGCCGTCCCTGACGCTGAGGCGCGAAGGCGTGGGGAGCAAACGGGATTAGATACCCTGGTA
+
GGGGGGGGGGGGGGGGGGGGGGGGGGGGGGGGGGGGGGGGGGGGFGGFGGGGGGGGGGGGGGGGGGGGGGGGGGGGGGGGGGGGGGGGGGGGGGGGGGGGGGGGGGGGGGGGGGGGGGGGGGGGGGGGGGGGGFGGGGGGGGGFGGGGGGGGGGGGGGGGGGGGGGGGGGGGGGGGGGGGGGGGGGGGGGGGGGGGGDGGGGGGGGGGGGGGGGGGFDFGGFGFFFFFFFFFGFFFFFFF
@M00200:207:000000000-ALC1F:1:1101:5311:15101 1:N:0:5
ATTGGGTGTAAAGTGTGCGCAGGTGGCCGCGCATGTCGAGTGTGAAATCCCCGGGCTTAACTTGGGAATTGCGCTCGAAACTACGTGGCTAGAGTGTGGCAGAGGAAGGTGGAATTCCACGTGTAGCGGTGAAATGCGTAGAGATCGGAAGGAACGTCAATGGCGAAGGCAGCCACCTGGCATCATACTGACGCTGAGGCGCGAAAGCGTGGGGAGCGAACAGGATTAGATACCCCCGTA
+
GGGGGGGGGGGGGGGGGGGGGGGGGGGGGGGGGGGGGGGGGGGGGGGGGGGGGGGGGGGGGGGGGGGGGGGGGGGGGGGGGGGGGGGGGGGGGGGGGGGGGGGGGGGGGGGGGGGGGGGGGGGGGGGGGGGGGGGGGGGGGGGGGGGGGGGGCGGGGGGGGGGGGGGGGGGGGGGGGGGGGGGGGGGGGGGGGGGGDGGGGGGDGGD4EGGGGGGGFGGGGDDFFFFFFFFFGG?>FFF@
@M00200:207:000000000-ALC1F:1:1101:27715:16965 1:N:0:5
ACTGGGTGTAAAGCGCGTGTAGGCGGCCCGGTAAGTCCGCTGTGAAAGTCGGGGGCTCAACCCTCGAAAGCCGGTGGATACTGTCGGGCTAGAGTACGGAAGAGGCGAGTGGAATTCCTGGTGTAGCGGTGAAATGCGCAGATATCAGGAGGAACACCAATTGCGAAGGCAGCTCGCTGGGACGTTACTGACGCTGAGACGCGAAAGCGTGGGGAGCAAACAGGATTAGATACCCGTGTA
+
GGGGGGFGGGGGGGGGGGGGGGGGGGGGGGGGGGGGGGGDGGGGGCFFGGGGGGGGGGGGGGGGGGGGGGGGDGGGGFGDGFDFGGGGGGGGGGGGGGCGG>@F?FEEGGGCGGEGGGFGGGDFGGGGGCCCCFFFGGGGDEFGGGGGGGGFGGGGEGGGGGGGDEEECCFCCCFGDGCG8CFG=EGEFFGGGGGGG*AEEDDGDCCFGAEGGGDGFGCFGFGFFFFFFF=FGC47<>@:
@M00200:207:000000000-ALC1F:1:1101:24298:17022 1:N:0:5
ATTGGGTGTAAAGGGCGCGTAGGCGGCACAGCAAGTCGGGAGTGAAAGCCCGGGGCTCAACCCCGGAACGGCTTTCGAAACTGCTGAGCTAGAGTGCGGAAGGGGCAACCGGAATTCCCAGTGTAGCGGTGAAATGCGTAGATATTGGGAAGAACACCTGAGGCGAAGGCGGGTTGCTGGGCCGACACTGACGCTGAGGCGCGAAAGCCAGGGGAGCAAACGGGATTAGATACCCCGGTA
+
GGGGGGGGGGGGGGGGGGGGGGGGGGGGGGGGGGGGGGGGGGGGGGGGGGGGGGGGGGGGGGGGGGGGGGGGGGGGGGGGGGGGGGGGGGGGGGGGGGGGGGGGGGGGGGGGGGGGGGGGGGGGGGGGGGGGGGGGGGGGGGGGGGGGGGGGGGGGGGGGGGGGGGGGGGGGGGGGGGGGGFGGGGGGGGGGGG:EEGGGGGGGGGGGGGGGGGCGFGGFGFCEFF?FFFFFGGFFFB@F
@M00200:207:000000000-ALC1F:1:1101:14035:19184 1:N:0:5
ATTGGGTTTAAAGCGCGCGCAGGCGGTCTCGAAAGTCCACGGTGAAAGCTCCCGGCCCAACTGGGAGAGGCCCGTGGAAACTTCGAGACTTGAAGATGGCAGAGGCAGATGGAATTTCCGGTGTAGCGGTAAAATGCGTAGATACCGGAAGGAACACCAGTGGCGAAGGCGATCTGCTGGGCCATCCTTGACGCTCAGGCGCGAAAGCTAGGGTAGCGACCGGGATTAGATACCCTTGTA
+
GGGGGGGGGGGGGGGGGGGGGGGGGGGGGGGGGGGGGGGGGGGGGGGGGGGGGGGGGGGGGGGGGGGGGGGGGGGGGGGGGGGGGGGGGGGGGGGFGGGGGGGGGGGGGGGFFGGGGGGGGGGGGGGGGGGGGGFGGGGGGGGGGGGGGGGGGGGGGGGGGGGGGGGGGGGGGGGGGGGGEGFGGGGGGG?F7CDEGGGGGGGGGGGGGGGGGGGGFGDG9BDFFFFFFFFFGGFFFFFF
@M00200:207:000000000-ALC1F:1:1101:9291:19932 1:N:0:5
ACTGGGTTTAAAGGGCGCGTAGGCGGCCCGTCAAGTCCCGTGTGAAAGCCCCCGGCTCAACCGGGGAACGGCGCGGGAAACTAGCAGGCTTGAGTTCGGGAGAGGGAAGCGGAATTCCGGGTGTAGCGGTGAAATGCGCAGATATCCGGAGGAACACCGGTGGCGAAGGCGGCTTCCTGGACCGACACTGACGCTGAGGCGCGAAAGCTAGGGGAGCAAACGGGATTAGATACCCCAGTA
+
GGGGGGGGGGGGGGGGGGGGGGGGGGGGGGGGGGGGGGGGGGGGGGGGGGGGGGGGGGGGGGGGGGGGGGGGGGGGGGGGGGGGGGGGGGGGGGGGGGGGGGGGGGGGGGGGGGGGGGGGGGGGGGGGGGGGGFGGGGGGGGGGGGGGGGGGGGGGGGGGGGGGGGGGGGGGGGGGGGGGGGGGGGGGGGGGGGGGGGGGGGGGGGGGFGGGGGGGEGGGGFGFFBFFFFFFGG:FEFFF
@M00200:207:000000000-ALC1F:1:1101:21555:21597 1:N:0:5
ATTGGGTTTAAAGGGCGCGTAGGTGGCCTGCTAAGTCGAACGTGAAATCTCCGGGCTCAACCCGGGAACTGCGTTCGATACTGGTTGGCTTGAATCCGGGAGAGGGAGGCGGAATTCCAGGTGTAGCGGTGAAATGCGTAGATATCTGGAGGAACACCGGTGGCGAAGGCGGCTACCTGGACCGGATCTGACGCGGATGCGCGAAAGCGTGGGGATCAAACAGGATTAGATACCCCGGTAAGA
+
GFGGGGGGGGGGGGGGCFEGGGGGFF<,EFG8EFDFGGDGGCFFEDE<<,CCFGGGG@EEGGGCGG:FD=FDEC7=FGGDEEAFFFG:EGGGGDCA,8>+F:C?FGC+4=FGGG7>FGFCGGGGGGGEGGGFGFFGGGGGEGFFGE;DD,D@:<F,>*>CEE@FEGGGGEEGC8CCGFFGGFGGGG*CFDF05:)/:5=6>DG7*)/9=27=5<>*077:FFD@FFF=?4@?06<)7>D)5=<
@M00200:207:000000000-ALC1F:1:1101:16443:22565 1:N:0:5
ATTGGGTGTAAAGGGCGCGTAGGCGGCCTGCTAAGTCGAACGTGAAATCCCCGAGCTCAACTCGGGAACTGCGTCCGATACTGGCAGGCTTGAATCCGGGAGAGGGATGCGGAATTCCAGGTGTAGCGGTGAAATGCGTAGATATCTGGAGGAACACCGGTGGCGAAGGCGGCATCCTGGACCGGCATTGACGCTGAGGCGCGAAAGCGTGGGGAGCAAACAGGATTAGATACCCGCGTAAGA
+
GAFGGGEFGFGGGGGEEGDFGEDEGGGGGGGGFGGFEEEGGGFFFFFGCFCFGCFEFGGGFGGGDCGGGGGGFGGGEECFFFFGFFGDEFFGGGGGGEGGDGFGGGG?FCGG7FFGGGFGFBE<FFF:FBEFCFFFFGBCF7@;,=FGGGGGEFGGGGCEGGGGE7CCEGGCGGE?FFC@FG6EGECC?FCF5ECE58E:EDDE*<D<CEGG5<95)7209>*8.///=?F4CF?3:BD5>FB
@M00200:207:000000000-ALC1F:1:1101:17125:23488 1:N:0:5
ATTGGGTTTAAAGGGCGCGTAGGCGGCTCGTTAAGTCGGTTGTGAAATCCCCCGGCTCAACCGGGGAACGGCATCCGATACTGGCGGGCTCGAGGACGGGAGGGGTAAGTGGAACTCCAGGTGGAACGGTGAAATGTGTAGATATCGGGAGGAACACCGGTGGCGAAGGCGGGTCTCTGGGCATCTCCTGACGCTGAGGCGCGAAAGCGTGGGGAGCAAACGGGATTAGATACCCGAGTA
+
GGGGGGGGGGGGGGGGGGGGGGGGGGGGGGGGGGGGGGGGGGGGGGGGGGGGGGGGGGGGGGGGGGGGGGGGGGGGGGGGGGGGGGGGGEGGGGGGGGGGFGGGGGGGGGGFGFGGGGGGGEGGGGGGG@CCGFCFGGGGGFGGGGGGGGGDGGFGGGCGGGGGGGGGG@EGGEGC@FFGGGGGGGGGGGFGGGGGGGGGGDGEGD7CECCEGGCD5CF65BGD3)<@FF?BGGFD:587
@M00200:207:000000000-ALC1F:1:1102:11484:1962 1:N:0:5
ACTGGGTTTAAAGGGCGCGTAGGCGGCGCGGTAAGTCACTTGTGAAATCTCTGAGCTTAACTCAGAACGGCCAAGTGATACTGCAGTGCTAGAGTGTGGAAGGGGCAATCGGAATTCTTGGTGTAGCGGTGAAATGCGCAGATATCAGGAGGAACACCTATGGCGAAGGCAGCTCGCTGGGACGGTATTGACGCTGAGACGCGAAAGCGTGGGGAGCGAACAGGATTAGATACCCTCGTA
+
GGGGGGGGGCEDACDFEGDGGGDF@CE@CCE@7,<FF9FEGAF<,,,CFFGGC,?FGF9<FFGD8<DF:7FFGFDFFCF9FGCF9AFFGGCCCFFGGF>,E8:77FC7BFD7+?DFGGGC,CFF9<B>FF@7<DGFGCE@CCG9FGAA@<@@CCF>FFGEG9CCF@7>7A7CECFEGG7*1BFG*B8EGC+B8CE5:C7C8=E*:*:C=A;CE**:D=*5ECF5)>>64@F7?FDFF3F3
@M00200:207:000000000-ALC1F:1:1102:24921:3580 1:N:0:5
ATTGGGTTTAAAGGGCGCGTAGGTGGCTGGGTAAGCGTGCGGTGAAAGCTCGGGGCTCAACCCCGAGTCGGCCGTGCGAACTGTCCGGCTTGAGCACTGTAGAGGCGGGTGGAATTCCGGGTGTAGCGGGGGGATGCGTAGAGATCCGGAAGAACACCGGTGGGGAAGGGGGCCTGCTGGGGAGTTGCTGAAACTGAGGGGGGACAGCGTGGGGAGCAAACAGGGTTAGATACCCTAGTAAGA
+
GGGGGGGGGGGGGGGGGGGGGGGGGGGGGGGGGGGGGGGGGGGGGGGGGGGGGGEGEFGFGGGGGGGGGEEGGGGGGFGGGGGGGGGGGGGGGGGGEGGGFGGGGGGGE3CF7D,D=@<FG*5>9<9@C*CF*:*8*:***2:+<@CE>*:58::8*;8:*:E*:;E5CCCE8>A5@CFFG*2**;<@CG++0+<++<F*//2:*:55*2;EEG*/1/:7*5:7)7*8*/1:+<6/7*9*9/5
@M00200:207:000000000-ALC1F:1:1102:8313:5979 1:N:0:5
ATTGGGTGTAAAGGGTGCGTAGGCGGTCTATTAAGTCAGTGGTGAAATATGGCAGCTTAACTGTCAGGGTGCCATTGATACTGATGGACTTGAGTGAAGTCGAAGTAGGCGGAATTGACGGTGTAGCGGTGAAATGCTTAGATATCGTCAAGAACACCGATAGTGAAGACAGCTTACTAGGCTTATACTGACGCTGAGGCACGAAAGTGTGGGGATCAAACAGGATTAGATACCCTCGTA
+
GGGGGGGGFGGGFGGFBFGGGGDGGGGGGFG9FEFFFCFGFGGGGGGGDGGGGGGGGGGGGGGGGDGF<FGGGGG<FFGGGGFFFGDCFGGGGGGGCFGECFFGGGGGFFCFFEGGFFGGGGGGFGGGGGGGGGGGCFGGGGGGGGGGGGGGCGGFFGGGGGGGGAFGGG@FGG=FFGGGGFGGGGFGGGGGGDGG8EEGGGEEEEEE9FFCCCDDGGGFGGGGFGGFGFFFGGGFFGFG
@M00200:207:000000000-ALC1F:1:1102:16385:6835 1:N:0:5
ATTGGGCGTAAAGGGTGCGTAGGCGGGTCTTTAAGTCAGGGGTGAAATCCTGGAGCTCAACTCCAGAACTGCCTTTGATACTGAGGATCTTGAGTTCGGGAGAGGTGAGTGGAACTGCGAGTGTAGAGGTGAAATTCGTAGATATTCGCAAGAACACCAGTGGCGAAGGCGGCTCACTGGCCCGATACTGACGCTGAGGCACGAAAGCGTGGGGAGCAAACAGGATTAGATACCCCAGTA
+
GGGGGGGGGGGGGGGGGGGGGGGGGGGGGGGGGGGGGGGGGGGGGGGGGGGGGGGGGGGGGGGGGGGGGGGGGGGGGGGGGGGGGGFGGGGGGGGGGGGGGGGGGGGEGGGGGGGGGGGGGGGGGGGGGGGGGGGGGGGGGDGGGGGGGGGDGGGGGGGGGGGGGGGGGGGGGDEEFGGFGGGGGGEGGGGGGGGGGFGGEGGEEEGCCEGGGGDGGGGGGGGF:7FFGFFGGGGFED?G
@M00200:207:000000000-ALC1F:1:1102:16774:7147 1:N:0:5
ACTGGGTGTAAAGGGCGCGTAGGCGGGCAGCCAAGTCCGGGGTGAAAGCTCCCGGCTCAACCGGGAAAGTGCCTTGGATACTGGCCGTCTTGAGGGAGATAGGGGCGAGTGGAACTTCCGGTGGAGCGGTGAAATGCGTTGATATCGGAAGGAACGCCGGTGGCGAAAGCGACTCGCTGGACCTCTTCTGACGCTGAGGCGCGAAAGCCAGGGGAGCGAACGGGATTAGATACCCCTGTA
+
GGGGGGGGGGGGGGGGGGGGGGGGGGGGGGGGGGGGGGGGGGGGGGGGGGGGGGGGGGGGGGGGGGGGGGGGGGGGGGGGGGGGGGGGGGGGGGGGGGGGGGGGGGGGGGGGGGGGGGGGGGGGGGGGGGGGGGGGGGGGGGGGGGGGGGGGGGGGGGGGGGGGGGGGGGGGGGGGGGGGGGGGGGGGGGGGGGGGGGGGGGGGGGGGGGGGGGGGGGGGGGGGFGGFGFFGG?FFFGFG
@M00200:207:000000000-ALC1F:1:1102:13484:7494 1:N:0:5
ATTGGGTTTAAAGGGTGCGTAGGTGGTGAGGTAAGTTTGATGTGAAATCTCTGGGCTTAACCCAGAAATGGCATTGAATACTATCTCGCTAGAGAGTCGGAGGGGGGACTGAATACTTGGTGTAGCAGTGAAATGCGTAGATATCAAGTGGAACACCAGTGGCGAAGGCGAGTCCCTGGACGACTTCTGACACTGAGGCACGAAAGCCAGGGGAGCAAACGGGATTAGATACCCTAGTA
+
GGGGGGGGGGGGGGGGGGGGGGGGGGGGGGGGGGGGGGGGGGGGGGGGGGGGGGGGGGGGGGGGGGGGGGGGGGGGGGGGGGGGGGGGGGGGGGGGGGGGGGGGGGGGGGGFGGGGFG;8>*@>,@=>DBFFGG@CF*>><;;;73C:F,FFGC:CFGGF?FCCFFEE7BE8CCCGGFGGFE8/*;+03<+<8C<FFFFGC*:EGC7F858CE:)>CGGGGG=/0CDF**9>FFD557*
@M00200:207:000000000-ALC1F:1:1102:12293:8120 1:N:0:5
ATTGGGTTTAAAGGGCTCGTAGGCGGTTTGTCACGTCGGGAGTGAAAACTCGGGGCTTAACCCCGAGCCTGCTTCCGATACGGGCTGACTAGAGGTATGCAGGGGAGAACGGAATTCCTGGTGTAGCGGTGAAATGCGCAGATATCAGGAGGAACACCGGTGGCGAAGGCGGTTCTCTGGGCATTACCTGACGCTGAGGAGCGAAAGTGTGGGGAGCGAACAGGATTAGATACCCTCGTA
+
GGGGGGGGGGGGGGGGGGGGGGGGGGGGGGGGGGGGGGGGGGGGGGGGGGGGGGGGGGGGGGGGGGGGGGGGGGGGGGGGGGDGGGGGGGGGGGGGGGGGGGGGGGGGGGGGGGGGGGFGGGGGGGGGGGGGGGGGGGGGGGGGGGGGGGGGGGGGGGGGGGGGGGGGGGGGGGGGGGGGGGGGGGGGGGGGGGGGGGGGGGGGGGGGGGGGGGGC7CGDEGGGFFGFGFFGGGGFFGFD
@M00200:207:000000000-ALC1F:1:1102:19440:8682 1:N:0:5
ATTGGGTTTAAAGGGCTCGTAGGCGGTTTGTCGCGTCGGGAGTGAAAACACCGGGCTTAACTCGGTGCTTGCTTTCGATACGGGCAGACTAGAGGTATGCAGGGGAGAACGGAATTCCTGGTGTAGCGGTGAAATGCGCAGATATCAGGAGGAACACCGGTGGCGAAGGCGGTTCTCTGGGCATTACCTGACGCTGAGGAGCGAAAGCATGGGGAGCGAACAGGATTAGATACCCTAGTA
+
FEFGFFGGGDFGFGCDF@FGDFCGGGGGC,EFEGFGD@FG@FFGFFGGGGGGGGGGG<=?AFGEDCCGGGGGGGGGGGGGGDCGGCCFCGFGFGGGFGGGGGGGGGGG<DF7FEGGGGGCGGGGG9FFF><FF9CFGGGGG*@99=@C,<CCBCA:FEDGFCCGD7EE:=EEGDGGGGC++BCFGGGGCGGF8EGGCFFF/>8E=5CF800:=CDGGEEEECC<:FGFGF97<FFF@4*:
@M00200:207:000000000-ALC1F:1:1102:24062:8712 1:N:0:5
ACTGGGTTTAAAGGGCAGGTAGGTGGCTATGTAAGTCTGGTGTGAAATCCCAGGGCTCAACCCTGGAATGCCGGTGGATACTGTCGGGCTCGAATCCGGAAGAGGTGAGTGGAATTCCTGGTGTAGCGGTGAAATGCGCAGATATCAGGAGGAACACCAATGGCGAAGGCAGCTCACTGGGACGGTATTGACGCTGAGACGCGAAAGCGTGGGGAGCAAACAGGATTAGATACCCCTGTA
+
GGGGGGGGGGGGGGGGGGGGGGGGGGGGGGGGGGGGGGGGGGGGGGGGGGGGGGGGGGGGGGGGGGGGGGGGGGGGGGGGGGGGGGGGGGGGGGGGGGGGGGGGGGGGGGGGGGGGGGGGGGGGGGGGGGGGGGGGGGGGGGGGGGGGGGGGGGGGGGGGGGGGGGGGGGGGGGGGGGGGGGGGGGGGGGGGGGGGGGGGGGGGGGGGGGGGGGGGGGGGGGGGFGGFGFFGGGGFFGFG
@M00200:207:000000000-ALC1F:1:1102:2799:9124 1:N:0:5
ACTGGGTGTAAAGGGCGCGTAGGCGGCTTGATAAGCGTGCGGTGAAAGCTCGGGGCTCAACCCCGAGTCGGCCGTGCGAACTGTCGAGCTTGAGCACAGTAGAGGCAGATGGAATTCCGGGTGTAGCGGTGGAATGCGTAGAGATCCGGAAGAACACCGGTGGCGAAGGCGGTCTGCTGGGCTGTGGCTGACGCTGATGCGCGACAGCGTGGGGAGCAAACAGGATTAGATACCCCAGTA
+
GGGGGGGGGGGGGGGGGGGGGGGGGGGGGGGGGGGGGGGGGGGGGGGGGGGGGGGGFGFGGGGGGGGGGDGGGGGGGGGGGGGGGGGGGGGGGFGGGGGGFGGGGGGGGGGGGGGGGGGGGEGGGFGGGGGGGGGGGGGGGGGGGGGGGGGGGGGGGGGGGGGGGGGGGGGGGGGGGGGGGGGGGGGGGGGGGGGGGFFGGGGGGGGGGGGGGGGGGGGGGFGGFGFFGFFFGFGFFGFG
@M00200:207:000000000-ALC1F:1:1102:2582:10032 1:N:0:5
ACTGGGTGTAAAGGGTGCGTAGGCGGCTTATTAAGTCAGGGGTGAAAGACGGTGGCTCAACCATCGCAGTGCCTTTGATACTGATGAGCTTGAATACACTTGAGGTAGGCGGAATGTGACAAGTAGCGGTGAAATGCATAGATATGTCACAGAACACCAATTGCGAAGGCAGCTTACTAAGGTGCAATTGACGCTGAGGCACGAAAGCGTGGGGATCAAACAGGATTAGATACCCGCGTA
+
GGGGGGGGGGGGGGGGGGGGGGGGGGGGGGGGGGGGGGGGGGGGGGGGGGGGGGGGGGGGGGGGGGGGGGGGGGGGGGGGGGGGGGGGGGGGGGGGGGGGGFGGGGGGFGGGGGGGGGGGGGGGGGGGGGGGGGGGGGGGGGGGGGGGGGGGGGGGGGGGGGGGGGGGGGGGGGGGGGGGGGGGGGGGGGGGGDGGGGGGGGGGEGGGGGGEGGGGGGGGGGGFFGGFGFFGGGG@EGFG
@M00200:207:000000000-ALC1F:1:1102:15302:10524 1:N:0:5
ATTGGGCTTAAAGGGTGCGTAGGCGGTGCAGCAAGTCGGGAGTGAAATACCTCAGCTTAACTGAGGAACTGCTTTCGATACTGCTGTGCTTGAGTGAGACAGAGGTAAGCGGAACTTAGGGTGGAGCGGTGAAATGCGTTGATATCCTAAGGAACACCGGTGGCGAAGGCGGCATCCTGGACCAATATTGACGCTGAGGAGCGAAAGCTAGGGGAGCAAACGGGATTAGATACCCCAGTA
+
GGGGGGGGGGGGGGGGGGGGGGGGGGGGGGGGGGGGGGGGGGGGGGGGGGGGGGGGGGGGGGGGGGGGGGGGGGGGGGGGGGGGGGGGGGGGGGGGGGGGGGGGGGGGGGGGGGGGGGGGGGGGGGGGGGGGGGGGGGGGGGGGGGGGGGGGGGGGGGGGGGGGGGGGGGGGGGGGGGGGGGGGGGGGGGGGGGGGGGGGGGGGGGGGFGGGGGGGGGGGGGGGFGGFGFFGGGFFDGFF
@M00200:207:000000000-ALC1F:1:1102:11773:11268 1:N:0:5
ATTGGGCTTAAAGGGCGCGTAGGCGGCCTACTAAGTCAGACGTGAAATCCCCCGGCTTAACCTGGGAACTGCGTCTGATACTGGAAGGCTTGAGTATGGGAGAGGGATGTAAAATTCCAGGTGTAGCGGTGAAATGCGTAGATATCTGGAGGAACACCGGTGGCGAAGGCGGCATCCTGGACCAATATTGACGCTGAGGAGCGAAAGCCAGGGGAGCAAACGGGATTAGATACCCTTGTA
+
GGGGGGGGGGGGGGGGGGGGGGGGGGGGGGGGGGGGGGGGGGGGGGGGGGGGGGGGGGGGGGGGGGGGGGGGGGGGGGGGGGGGGGGGGGGG@EGGGGGGGGGGGGGGGGGGGGGGGGGGGGGGGGGGEGGGGGGGGGGGGGGGGGGGGGGGGGGGGGGGGGGGGGGGGGGDEGGGGGGGGGGGGGFGGGGGGGGGGGGGGGEGGGGGGGGGGGGGGGGGGGCGDGGFGFFGGGGFFGFG
@M00200:207:000000000-ALC1F:1:1102:24829:11424 1:N:0:5
ATTGGGTTTAAAGCGTGCGCAGGCGGTTATGTAAGACAGGTGTGAAATCCCCGGGCTTAACCTGGGAACTGCATTTGTGACTGCATAGCTAGAGTACGGTAGAGGGGGATGGAATTCCGCGTGTAGCAGTGAAATGCGTAGATATGCGGAGGATCACCGATGGCGAAGGCAATCCCCTGGACCTGTACTGACGCTCATGCACGAAAGCGTGGGGAGCAAACAGGATTAGATACCCGTGTA
+
GGGGGGGGGGGGGGEGGGGGGGGGGGGGGGGGGFGGGGGGGGGGGDFFGGGGGGDGGGGGGGGGGGDEGGGGGGGGGGFGGGGGGGGGGGGGGGGGGGGGGGGGGGGGEGGGGGGGGGGGGGGGGFGGGGGGCFGGGGGGGGGGGGGCBCEDFCCEG@BFGGGGGGE7FGGGGGFGEEGGGGFGGGGGGFGGCEGGGGGFFFGGC==FGGGGDG3EGG6?FGGC:FG=4@?FG67@EDFG
@M00200:207:000000000-ALC1F:1:1102:27748:11501 1:N:0:5
ACTGGGTTTAAAGCGTGTGTAGGCGGACTTGTAAGTACCTTGTGAAATCCCACGGCTTAACCGTGGAACTGCTTGGTATACTGCTTGTCTTGAGCCACTTAGGGGCTACCGGAACAAATGGTGGAGCGGTGAAATGCGTAGATATCATTTGGAACGCCAATGGTGAAAACAGGTAGCTGGGAGTGTGCTGACGCTGAGACACGAAAGCCAGGGGAGCGAACGGGATTAGATACCCGGGTA
+
GGGGGGGGGGGGGGGGGGGGGGGGGGGGGGGGGGGGGGGGGGGGGGGGGGGGGGGGGGGGGGGGGGGGGGGGGGGGGGGGGGGGGGGGGGGGGGGGGGGGGGGGGGGGGGGDEGGGGGGGGGGGGGGGGGGGGGGGGGGGGGGGGGGGGGGGGGGGGGGGGGGGGGGGGGGGGGGFGGGGGGGGGGGGGGGGGGGGGGGGGGGGGEGFGGGGGGGGGGGEGDGCEGGFFFFFG69@FGFG
@M00200:207:000000000-ALC1F:1:1102:19734:12159 1:N:0:5
ATTGGGTTTAAAGTGTGCGCAGGTGGCTGAGCAAGTCGAGTGTGAAATCCCCGGGCTTAACTTGGGAATTGCGCTCGAAACTACTTGGCTCGAGTGTGGCAGAGGAAGGTGGAATTCCAGGTGTAGCGGTGAAATGCGTAGAGATCTGGAGGAACACCGATGGCGAAGGCAGCCTTCTGGGCCAACACTGACGCTCATGCACGAAAGCGTGGGGAGCAAACAGGATTAGATACCCGTGTA
+
GGGGGGGGGGGGGGGGGGGGGGGGGGGGGGGGGGGGGGGGGGGGGGGGGGGGGGGGGGGGGGGGGGGGGGGGGGGGGGGGGGGGGGGGGGGGGGGGGGGGGGGGGGGGGGGGGGGGGGGGGGGGGGGGGGGGGGGGGGGGGGGGGGGGGGGGGGGGGGGGGGGGGGGGGGGGGGGGGGGGGGGGGGGGGGGGGGDEGGGGGGFGGGDGGGGGGDGGGGGGGGGGFGGFGFFGGGGFFGFC
@M00200:207:000000000-ALC1F:1:1102:25776:12631 1:N:0:5
ATTGGGTGTAAAGGGCGCGTAGGCGGACAGTTTAGTCAGAGGTGAAAGCCCAGGGCTCAACCTTGGAATTGCCTTTGATACTGGCTGTCTTGAGTACGGGAGAGGTGAGTGGAACTCCGAGTGTAGAGGTGAAATTCGTAGATATTCGGAAGAACACCAGTGGCGAAGGCGACTCACTGGCCCGTTACTGACGCTGAGGCGCGAAAGCGTGGGGAGCAAACAGGATTAGATACCCGTGTA
+
GGGGGGGGGGGGGGGGGGGGGGGGGGDFFGFGGGGGGGGGGGGGGGGGGFGGGGGGGGGGGGGGGGGGGGGGEGGGGFGGGGGGGGGGGGGGGGGGGGGGGFGGGGGGGGGGGGFGGGGGGGGGGGGGGGGGGFGGGGGGFGGGGGGGGFEGGGGGGGGGGGGGGGGGGGGDGGGGGGGGGGCEEFCEGGGGGGGGGGGGDGDGEGGGGGGGGGCGGGGGGGGGFGG@F?FGGGGB@DFF
@M00200:207:000000000-ALC1F:1:1102:27397:14246 1:N:0:5
ATTGGGTTTAAAGGGCGCGTAGGCGGCGCGGTAAGTCACTTGTGAAATCTCTGAGCTTAACTCAGAACGGCCAAGTGATACTGCAGTGCTAGAGTGTGGAAGGGGCAATCGGAATTCTTGGTGTAGCGGTGAAATGCGTAGATATCAAGAGGAACACCTGAGGTGAAGACGGGTTGCTGGGCCAACACTGACGCTGAGGCGCGAAAGCCAGGGGAGCAAACGGGATTAGATACCCGCGTA
+
G-EEGGFGGGGGGGGGGGGGEGGGGGGEEGGFGGGGGGGGGGGGGGGGGGGGGGGGGFGGGGGGGGGGGGGGGGGGGGGGGGGGGGGGGGGGGGGGGGGGFGDGDGGGGGGGGGGGGGGGGGFGGGGGGGGGGGGGGGCFGGG<FGGGGGGGGGGGGGGGGGGGGFGGGGDGGGEGGGGGGGGGGGGEGGGGGGGGGGGFGGGGGGGGGGGGGGGGGGGDGDEGFGFFGF4FGGG>BGFG
@M00200:207:000000000-ALC1F:1:1102:26260:14618 1:N:0:5
ATTGGGTGTAAAGGGTGCGTAGGCGGCGTGGTAAGTCGAATGTGAAATCTCGGAGCTCAACTCCGACACTGCATTCGATACTGCCATGCTCGCGGATTGTAGAGGAGCTCGGAATTCACGGTGTAGCAGTGAAATGCGTAGATATCGTGAGGAAGACCAGTTGCGAAAGCGGATCTCTGGGCAACTCCTGTCGCTGAGGCACGAAGGCTAGGGGAGCAAACGGGATTAGATACCCCAGTA
+
EG<FFD;C6C<@@<CC;FFC77,FCC7FG:7:E,@CFC7F8,C<C,9@CG,E,@@FEGG,E<6E=++6FFEFFGGFF<ECF,CFGGGF85BF++@+6BE?A5,?A,=+:E+FE:<DFGFC733B?B,BB<<F9C<<DGFC@7,83@FFFGFE@@<,,,6<F,,,@*>FFGGCGEG@?FGFF88:BCF6+++2BC5:82*AC5C*:/CFGGCGFG3EG=CFFDGG))9=74/:FGC5@3@:
@M00200:207:000000000-ALC1F:1:1102:26476:15451 1:N:0:5
ATTGGGCTTAAAGGGTGCGTAGGTGGTGGGGTAAGTCTCGTGTGAAAGCTCGCAGCTTAACTGCGAAAAGTCACGGGATACTATTCCGCTGGAGGCTTGGAGGGGGGACTGGAATACTTGGTGTAGCAGTGAAATGCGTAGATATCAAGTGGAACACCAGTGGCGAAGGCGAGTCCCTGGACAAGACCTGACACTGAGGCACGAAAGCCAGGGGAGCAAACAGGATTAGATACCCTTGTA
+
GGGGGGGGGGGGGGGGGGGGGGGGGGGGGGGGGGGGGGGGGGGGGGGGGGGGGGGGGGGGGGGGGGGGGGGGGGGGGGGGGGGGGGGGGGGGGGGGGGGGGGGGGGGGGGGGGGGGGGGGGGGGGGGGGGGGGGGGGGGGGGGGGGGGGGGGGGGGGGGGGGGGGGGGGGGGGGGGGGGGGGGGGGGGGGFFGGGFGGGGGGGGCEGGGGGGGGGGGGFGGGGGFGGFGFFGGGGFFGFG
@M00200:207:000000000-ALC1F:1:1102:23763:15752 1:N:0:5
ATTGGGTATAAAGGGCGCGTAGGCGGTTCCGAAAGTGGCTCGTGAAATCCCCCGGCTCAACTGGGGAAGTGCGGACCAAACTTCGGTGCTAGAGGGTGGGAGGGGAGACTGGAACTCTCGGTGGAGCGGTGAAATGCGTAGAGATCAGGTAGAACACCGGTGGCGAAGGCGGTCTGCTGGGCCGGAAGTGGGCAGAGCAATCTGTCCCCGTGCTGACGCTGATGCGCGAAAGCCTGGGTAGCA
+
FCFFFFFFFDGDFGGGEGGGGGGGGF+CCFE:GEGG96B,9CGGGGFFF@@FDFGGEGGGG,CFGC,FCF@F+4++@?4EDEFFG>C7FGA?@9=:?+FCEF::F:FGDDFGCF,BD=A++CF>FDFEGBF>:DBEG:FCCF;DG9,7>37>DFFCGG71C*CFCFEEGGCE8B@FGGG6C>85:*::0<CC5***1;?*0<7CC7<F5/:C8=FGGE57*9C>43<>3>>DG**..9FGDF4
@M00200:207:000000000-ALC1F:1:1102:14894:15793 1:N:0:5
ACTGGGTTTAAAGCGCGTGTAGGCGGTCCGGTAAGTCGGCTGTGAAAGTCCAGGGCTCAACCCTGGGATGCCGGTCGATACTGCCGGACTAGAGTTCGGAAGAGGCGAGTGGAATTCCCGGTGTAGCGGTGAAATGCGCAGATATCGGGAGGAACACCAATGGCGAAGGCAGCTCGCTGGGACGTTACTGACGCTGAGACGCGAAAGCGTGGGGAGCAAACAGGATTAGATACCCCTGTA
+
FCGGGGGCFFGGGGGGG+FFGGGGGGBFBEFEFGGFFGGGGGGGGGGFEC,C6ECGG<FGF@:=<CFGFFEFFE+@@FGGGGGG87FBFGFFGC5,AFGGGGGFGCFGG3BFGFFGGGGGGEGGGGDGGGGGGGGGGGCFEGGGGGGGGGGGGGGGGGG>FGGGGGGGGGGGGGGCGGGG@CFG*1;?FGGGGGGGGGGGGGGGGGGGG;EEEGGGGFGGGFFGFGC=FFBGCFG@:DFG
@M00200:207:000000000-ALC1F:1:1102:17586:15907 1:N:0:5
ATTGGGTTTAAAGGGCGCGTAGGCGGGATGGCAAGTCGGTCGTGAAATCCCTTGGCTCAACTGAGGGGAGTCGGCCGATACTGCTGTTCTTGAGGGATGCAGAGGAGACTGGAATTCCCGGTGTAGCGGTGAAATGTGTAGAGATCGGGAGGAACACCGGTGGCGAAGGCGGGTTGCTGGGCTGACACTGACGCTGAGGCGCGAAAGCTAGGGGAGCGAACGGGATTAGATACCCGGGTA
+
GGGGGGGGGGGGGGGGGGGGGGGGGGGGGGGGGGGGGGGGGGGGGGGGGGGGGGGGGGGGGGGGGGGGGGGGGGGGGGGGGGGGGGGGGGGGGGGGGGGGGGGGGGGGGGGGGGGGGGGGGGGGGGGGGGGGGGGGGGGGGGGGGGGGGGGGGGGGGGGGGGGGGGGGGGGGGGGGGGGGGGGGGGGFGGGGGGGGGGGGGGGGGGEFGGGGGGGGDGG:EDGGFCFFGFFGGGGEFGFG
@M00200:207:000000000-ALC1F:1:1102:10738:16090 1:N:0:5
ACTGGGTTTAAAGGGTGCGTAGGCGGCAGTTTAAGTTTAAGGTGAAAGCGTTGGGCTCAACCCAATACAGCCTTAAAAACTGGACAGCTAGAGTGCAGGAGAGGTTAGCGGAATTCCATGTGTAGCGGTAAAATGCGTAGATATATGGAGGAACACCAGTGGCGAAGGCGGCTAACTGGCCTGTAACTGACGCTGAGGCACGAAAGCGTGGGGAGCAAATAGGATTAGATACCCCCGTA
+
GGGGGGGGGGGGGGGGGGGGGGGGGGGGGGGGGGGGGGGGGGGGGGGGGGGGGGGGGGGGGGGGGGGGGGGGGGGGGGGGGGGGGGGGGGGGGGGGGGGGGGGGGGGGGGGGGGGGGGGGGGFGGGGGGGGGGGGGGGGGGGGGGGGGGGGGGGGGEGGGGGGGGGGGGGGGGGFCGGDFFGGGGGGGGGGGGGGGGGGGGGGEGGGGGGGGGGGGGGGGGGFGFGGFGFFGGGGF@GF
@M00200:207:000000000-ALC1F:1:1102:21917:16155 1:N:0:5
ATTGGGTGTAAAGTGTGCGCAGGCGGCAGAGCAAGTCGAGTGTGAAAGCCCCGAGCTTAACTTGGGAATTGCGCTCGAAACTACTTTGCTGGAGTGTGGCAGAGGAAGGTGGAATTCCACGTGTAGCGGTGAAATGCGTAGAGATGTGGAGGAACACCGATGGCGAAGGCAGCCTTCTGGGCCAACACTGACGCTCATGCACGAAAGCGTGGGGATCAAACAGGATTAGATACCCCCGTA
+
GGGGGGGGGGGGGGGGGGGGGGGGGGGGGGGGGGGGGDGGGGGGGGGGGGGGGGGGGGGGGGGGGGGGGGGGDGGGGGGGGGGGGGGGGGGGGGGGGGGGGGGGGGGGGGGGGGGGGGGGGGGGGGGGGGGGGGGGGGGGGGGGGGGGGGGGGGGGFGGGGGGGGGGGGGGGGGGGGGGGGGGGGGGGGGGGGGCEEGGFGGGGEEGGGGEGGGGGFGCFGGF4>FGFGFFGGFGFEGFC
@M00200:207:000000000-ALC1F:1:1102:9560:17050 1:N:0:5
ACTGGGTTTAAAGGGCGCGTAGGTGGCGGCATAAGGCTGTGGTGAAAGTCTGGGGCTCAACTCCAGATCGGCCGCGGCGACTGTGTCGCTTGGGCACCGTAGAGGCAGATGGAATTCCGGGTGTAGCGGTGGAATGCGTAGAGATCCGGAAGAACACCAGTGGCGAAGGCGGTCTGCTGGGCGGTGAGCTCGCGAGAGCTCAATAGCCGACACTGAGGCGCGACAGCGTGGGGAGCAAACAGG
+
GGGGGGGGGGGGGGGGGGGGGGGGGGGGGGGGG<FGGGGGGGGGGGGGGGGGGGGGGGGGGGGGGFGGGGGGGGGGGGGGGGGGGGGGGGGGGGGGGGGGGGFFGGGGGGGGGGGGGGFGGGDCGGGGGGCGGGGGGGGGGGGGGGGGGGGGGGGGGGGGGGGGGGGGGGGGGGGGGGGGGGGGGG>GGGGDG5CGGGGGGGFGGGGGGGGGGGC7<FGDGGGGFGGFGEFGGED@F4?FFFB
@M00200:207:000000000-ALC1F:1:1102:25119:17859 1:N:0:5
ATTGGGTGTAAAGTGTGCGCAGGTGGCCGCGCAAGTCGAGTGTGAAATCCCCGAGCTTAACTTGGGAATTGCGCTCGAAACTACGTGGCTCGAGTGTGGCAGAGGAAGGTGGAATTCCACGTGTAGCGGTGAAATGCGTAGAGATGTGGAGGAACACCGATGGCGAAGGCAGCCTTCTGGGCCAACACTGACGCTCATGCACGAAAGCGTGGGGAGCAAACAGGATTAGATACCCCGGTA
+
GGGGGGGGGGGGGGGGGGGGGGGGGGGGGGGGGGGGGGGGGGGGGGGGGGGGGGGGGGGGGGGGGGGGGGGGGGGGGGGGGGGGGGGGGGGGGGGGGGGGGGGGGGDGGGGGGGGGGGGGGGGGGGGGGGGGGGGGGGGGGGGGGGGGGGGGGGGGGGGGGGGGGGGGGGGGGGGGGGGGGGGGGGGGGGGGGGGGGGGGGGGGGGGGGGGGGGGGGGGGGGGGFGGFGFFGG?GFFGFG
@M00200:207:000000000-ALC1F:1:1102:9089:18396 1:N:0:5
ATTGGGTTTAAAGGGCTCGTAGGCGGATCTGTAAGTCTGACGTGAAATCTCCACTGCTCAACAGGGAGAGGCCGCTGGATACTGCAGATCTGGAGTTCGGCAGAGGACCATGGAATTCCGGGTGTAGCGGTGGAATGCGTAGATATCCGAAAGAACACCGGTGGCGAAGGCGGTGGCCTGGGCCTGAACTGACGCTGAGGAGCGAAAGCTAGGGGAGCAAACGGGATTAGATACCCGTGTA
+
FFGGGGGGGGGGGGGGGGGGGGGGGGC@CFGGGGGGGGGGGGGGGGGGG9FFGCG<,9EF@,CCFDD6CFE,<>FEGE8E<EGGGFFF<4CFECCF<FGCF@E@DEFCFFGGGF=F,,,4F7C>:??BFCFCBD>F<,@36@3C=@FBFGFFGG<FCF7C7FG73<B:F*,B7CED,,?B@1**=8*?+AF92;*=88CC8**8:=:CGGDFFCC5):=68CGGE3<5C@=FGGGFFGDFF
@M00200:207:000000000-ALC1F:1:1102:6696:18943 1:N:0:5
ATTGGGCTTAAAGGGCTCGTAGGCGGATCCGCCAGTCTGACGTGAAATCTCCACCGCTCACCGGGGAGGGGCCGTTGGATACTACGGATCTGGAGTTCGGCAGAGGACCATGGAATTTCGGGTGTAGCGGTGGAATGCGTAGATATCCGAAAGAACACCGGTGGCGAAGGCGGCATCCTGGACCGGCATTGACGCTGAGGCGCGAAAGCCAGGGGAGCAAACGGGATTAGATACCCCAGTA
+
GGGGGGGGGGFGGGGGGGGGGGGGGGGGGGGGGGGGGGGGGGGGGGFGGGGGGGGGGGGGGGGGGGGGGGGGGGGGGGFGFGGGGG>CGGGGGGGGGGGGGGGDGGGGGGGGGGFGGFGGGGGGGGGGGGGGGGFGGGEGGGDGGGGGGEGGGGFGGGGGGGGGGGGGGGGGGGGGGGGGFGGGGGGCGGGGGGGGGGGGGGGGCGCEGGGGGGGGGGGGGFGGFDDFDFFGFGG9@GFGF
@M00200:207:000000000-ALC1F:1:1102:27164:18951 1:N:0:5
ACTGGGTGTAAAGGGTGCGTAGGTGGCATGTTAAGTTTGATGTGAAAGCTCAGGGCTTAACCCTGAAATGGCATTGAATACTAGCGTGCTGGAGGTTTGGAGGGGGGACTGGAATTCTCGGTGTAGCAGTGAAATGCGTAGATATCGAGAGGAACACCAGTGGCGAAGGCGAGTCCCTGGACAACACCTGACACTGAGGCACGAAAGCCGGGGGAGCAAACAGGATTAGATACCCCAGTA
+
GGGGGGGGGGGGGGGGGGGGGGGGGGGGGGFGGGGEFGGGGGGGGGGGGGGGGGGGGGGGGGGGGGGGGGGGGGGGGGGGGGGGGGGGGFFGFGGFGGGGGGGGGGGGGGGGGGGGGGGGGGGGGGGGGGGGGCGGGGCFGGGGGGGGGGGGGGGFFCGGGDGGGGGGGGGGGGGGGFGGGGGGGGGEGFGGGFGGGGG8EGGGGGGCFEEGEEGGDGGGFGGGFGCFGFFGG?F3<CFG
@M00200:207:000000000-ALC1F:1:1102:9344:19035 1:N:0:5
ATTGGGTTTAAAGGGTTCGTAGGTGGCCTGCTAAGTCACACGTGAAATCCCTCAGCTTAACTGGGGAACTGCGTGTGAGACTGGCGGGCTTGAGTGCAGGAGAGGAACGCGGAATTCCAGGTGTAGCGGTGAAATGCGTAGATATCTGGAGGAACACCGGTGGCGAAGGCGGCGTTCTGGACTGCTACTGACACTGAGGAACGAAAGCCAGGGGAGCAAACGGGATTAGATACCCCGGTA
+
GGGGGGGGGGGGGGGGGGGGGGGGGGGFGGGGGDFGGGGGGGGGGFGGGGGGGGGGGGGGGGGGGGEGGGFGGGGGGGGGGGGGGGGGGGGGGGGGGGFGEGGGGGGGGGGGEGGGGGGGGFGGGFGGGGGFGGGGGGGGDGGGFGGGGGGGGGGGGGGGGGDGGGGGGGGEDEEGEGGGGGGGGGGGG??FGFGG<EGDGGGGGGGGGDDGGDDGGGGGGDG:3CC?=FFFFFGFFGFG
@M00200:207:000000000-ALC1F:1:1102:11970:21175 1:N:0:5
ACTGGGTGTAAAGGGCTCGTAGGCGGTTTGTCGCGTCGGGAGTGAAAACCCAGGGCTTAACCCTGGGCTGGCTTCCGATACGGGCAGACTAGAGGTATGCAGGGGAGAACGGAATTCCTGGTGTAGCGGTGAAATGCGCAGATATCAGGAGGAACACCGGTGGCGAAGGCGGTTCTCTGGGCATTACCTGTCGCTGAGGAGCGAAAGTGTGGGGCGCGAACAGGCTTAGATACTCGATTA
+
DCFFGGFE@9FF<-CC,6C@FDFC@EEDG,CEFE@6CFCF@@@E9EE9F@@EA,B,E6:FFGG?<<7FGE:C=F,FGCGC=F+CFC:+AEEECF@FF9=E9?FG7+C7>FEE:3+B?DBFEBEG93FCEFCC<BFAA3CFGGD9CECGGCFGCGG7::7*5*42=*:F:F8C:*4??FGC+B8C9+?+>;+5:A*;*28ECFE*/*:2<<9*;C**)1CED70*)7*07/60<+9>)*99
@M00200:207:000000000-ALC1F:1:1102:12256:21541 1:N:0:5
ACTGGGTTGCTCGAGCACTGTAGAGGCAGATGGAATTCCGGGTGTAGCGGTGGAATGCGTAGAGATCCGGAAGAACACCGGTGGCGAAGGCGGTCTGCTGGGCAGTTGCTGACACTGAGGCGCGACAGCGTGGGGAGCAAACAGGATTAGATACCCCGGTA
+
FCFDFGGGGGGGGGGG@CEFCDFCFGEFGGGGGGGGGGFFGGGGGFGGGGGGGGGFFGGBFEGFCFCECCDCFEFGFEFGGFGDGGEGEGGGDCFGGFFFGGCGGGGGF9EG=FGCDFGGFECFGFGGCGEDGGGDECCCFF:FFF??>FCFFF>?FFCFC
@M00200:207:000000000-ALC1F:1:1102:17369:21838 1:N:0:5
ATTGGGCTTAAAGGGCGCGTAGGCGGCGTGCTAAGTCGAACGTGAAATCTCCGGGCTTAACCCGGAAAGGTCAGCCGATACTGCGGGGCTAGAGTGCAGAAGGGGCAACTGGAATTCTCGGTGTAGCGGTGAAATGCGTAGATATCTGGAGGAACACCGGTGGCGAAGGCGGCATCCTGGACCAACACTGACGCTGAGGAGCGAAAGCCAGGGGAGCAAACGGGATTAGATACCCGAGTA
+
GGGGGGGGGGGGGGGGGGGGGGGGGGGGGGGGGGGGGGGGGGGGGGGGGGGGGGGGGGGGGGGGGGGGGGGGGGGGGGGGGGGGGGGGGGGGGGGGGGGGGGGGGGGGGGGGGGGGGGGGGGGGGGGGGGGGGGGGGGGGGGGGGGGGGGFGGGGGGGGDGGGGGGGGGGGGGEGGGGGGGGGGGGGGFGGGGGGGGGGGGGGGGGDGFGFCEGDGGGCFGGGGFGGFGFFGG7<@BGFG
@M00200:207:000000000-ALC1F:1:1102:16467:21898 1:N:0:5
ACTGGGTTTAAAGGGCGCGTAGGCGGCTATTCAAGTGGCGGGTGAAATCCCTCGGCTTAACCGAGGAACTGCCTGCCAGACTGGATGGCTTGAGACCGGGAGAGGTGAGTGGAATTCCCAGTGTAGCGGTGAAATGCGTAGATATTGGGAGGAACACCAGTGGCGAAGGCGGCTCACTGGACCGGTACTGACGCTGAGGCGCGAAAGCGTGGGGAGCAAACAGGATTAGATACCCCCGTA
+
GGGGGGGGGGGGGGGGGGGGGGGGGGGGGGGGGGGGGGGGGGGGGGGGGGGGGGGGGGGGDGGGGDCFGGGGGGGGGGGFGGGGGGGGGGGCFGGFGGGGE@=FGFGGGGGGFGFGGGGGFFFGGGGGEFCFGGGGAF<BC:<CCFGGG,CEGG::<FFCBEC7F:EEECEGEGGGGEFGFFDEEEG8CCE+18;E8*ACEEG5CEEFGGGGGGGGDFCC5*6C74>?D4*:E6C>355C
@M00200:207:000000000-ALC1F:1:1102:14984:22200 1:N:0:5
ACTGGGTTTAAAGAGCGTGTAGGCGGCCAAACAGGTCCGTTGTGAAAACTGGAGGCTTAACCTCCAGACGTCGACGGAAACCGTGTGGCTAGAGTCCGGAAGAGGAGAGTGGAATTCCTGGTGTAGCGGTGAAATGCGCAGATATCAGGAGGAACACCGATGGCGAAGGCAGCTCGCTGGGACGGTACTGACGCTGAGACGCGAAAGCGTGGGGAGCAAACAGGATTAGATACCCCCGTA
+
GGGGGGGGGGGGGGGGGGGGGGGGGGGGGGGGGGGGGGGGGGGGGGGGGGGGGGGGGGGGGGGGGGGGGGGGGGGGGGGGGGGGGGGGGGGGGGGGGGGGGGGGGGGGGGGGGGGGGGGGGGGGGGGGGGGGGGGGGGGGGGGGGGGGGGGGGGGGGGGGGEEGGGGGGGGGGGGGGGGGGGGGGGGGGGGGGGGGGGGGGGGGDEC?EGGGGGGG9FGGGGGGFGGFGFFGFGGFEDFG
@M00200:207:000000000-ALC1F:1:1102:9160:22286 1:N:0:5
ATTGGGTTTAAAGGGCGTGCAGGCGGTCTGTTAAGTCTAGGGTGAAAGCTCCCGGCTCAACTGGGAGAGGTCCTTGGATACTGGCGGACTTGAGGGAGGCAGAGGAGAATGGAATTCCCGGTGTAGTGGTGATATGCGTAGATATCGGGAGGAACACCAGTGGCGAAGGCGGTTCTCTGGGCCTTACCTGACGCTGAGACGCGAAAGCGTGGGGGCAAAACGGATTAGATACCCCTGTA
+
GGGGGGGGGGGGGGGGGGGGGGGGGGGGGGGGGGGGGGGGGGGGGGGGGGGGGGGGGGGGGGGGGGGGGGGGGGGGGGGGGGGGGGGGGGGGGGGGGGGGGGGGGGGGGGGGGGGGGGGFGCGGGGGGGGGGGGGGGGGGGGGGGGGGGGGDGFFFFGFFGDFGGGGGGGGGGGGGGGGGGGGDFFGGGGGGGGGGEGGFGGGGGGG?CCGGGG5*7C=**):*)1*/*/*0+AF:F4*
@M00200:207:000000000-ALC1F:1:1102:7196:22578 1:N:0:5
ATTGGGTTTAAAGGGCGCGTAGGCGGGGAGGTAAGTCGGGTGTGAAATCCCTCGGCCCAACCGAGGAACTGCGCCCGAGACTGCTTCTCTTGAGTCCCGGAGAGGAAGGTGGAATTCCCGGTGTAGCGGTGAAATGTGTAGAGATCGGGAGGAACACCGGTGGCGAAGGCGGCCTTCTGGACGGTGACTGACGCTGAGGCGCGAAAGCGTGGGGAGCAAACGGGATTAGATACCCGAGTAAGCT
+
GGGGGGGEGGGGGGGGGGGGGGGGGGGGGDGGGGFGFGGGFGGGGGEFGGFFGGGDGGGGGGGGGG7FGGGGGGGGGGGGGGGGGGGGGGGFFGGD9FGGGD:FGFGFGGGGGGGFGFCFDFGGFGGGGCGGGGFFGGGGGCFCGGGDGGGGGGGFFEGEGGGCEGBEGGGGGDC8EFFGGGGGEGCEGGFGGGG8:CF*?CEEGGGGG**:CGDGDGG6CDGG>G:FG69>7CCDEGFGF4))
@M00200:207:000000000-ALC1F:1:1102:15763:23034 1:N:0:5
ATTGGGCGTAAAGGGTGCGTAGGCGGCCATGTAAGTGAGGTGTGAAATCCCTCGGCTCAACCGTGGAACTGCCTCAGATACTGACGGCCTCGAGGGAGGTAGGGGCGAGCGGAACGGGTGGTGGAGCGGTGAAATGCGTTGATATCACTCGGAACTCCGGTGGCGAAAGCGGCTCGCTGGATCTCTTCTGACGCTGAGGCGCGAAAGCTAGGGGAGCAAACGGGATTAGATACCCGAGTA
+
GGGGGGGGGGGGGGGGGGGGGGGGGGGGGGGGGGGGGGGGGGGGGGGGGGGGGGGGGGGGGGGGGGGGGGGGGGGGGGGGGGGGGGGGGGGGGGGGGGGGGGGGGGGGGGGGGGGGGGGGGGGGGGGGGGGGGGGGGGGGGGGGGGGGGGGGGGGGGGGFFGGGGGGGGGGGGGEGGDGGGGGGGGGGGGGGGGGGGCGGGGGGGGGGGFGGGGC=CFFFFDGGB5FFGF?DCGGDBG>F
@M00200:207:000000000-ALC1F:1:1103:9926:2268 1:N:0:5
ATTGGGTGTAAAGGGCGCGTAGGCGGCCTGATAAGTAGGGGGTGAAATCCTGCGGCTTAACCGCAGGGCTGCCTTCTAAACTGTCGGGCTCGAGCACAGTAGAGGCAGGTGGAATTCCCGGTGTAGCGGTGGAATGCGTAGAGATCGGGAAGAACATCAGTGGCGAAGGCGGCCTGCTGGGCTGTTGCTGACGCTGAGGCGCGACAGCGTGGGGAGCAAACAGGATTAGATACCCCTGTA
+
GGGGGGGGGGGGGGGGGGGGGGGGGGGGGGGGGGGGGGGGGGFGGGGGGGGGGGGGGGGGGGGGGGGGGGGGGGGGGGGGGFGGGGGGGGGGGGGGGGGGGGGGGGGGGGGGGGGGGGGGGFGGGGGGGGGGGGGGGGFGGGGGGGGGGGGGGGGGGGGGGGGGGGGGGGGGGEGGGGGGGGGGGGGGGGGGGGGGGGGGGGGGGGGGGEGGGGGGGGGFGGGGGGGFGFCFGFCGGGGG
@M00200:207:000000000-ALC1F:1:1103:9275:3394 1:N:0:5
ATTGGGTGTAAAGTGCTCGTAGGTGGTTTGTCGCGTTGTTCGTGAAAACTCACAGCTCAACTGTGGGCGTGCGGGCGATACGGGCAGACTAGAGTACTGCAGGGGAGACTGGAATTCCTGGTGTAGCGGTGGAATGCGCAGATATCAGGAGGAACACCGGTGGCGAAGGCGGGTCTCTGGGCAGTAACTGACGCTGAGGAGCGAAAGCGTGGGGAGCGAACAGGATTAGATACCCTAGTA
+
FFGFGGFFFEGFGGGGGGGBFGEFGGGGFGGGGGGGGGGGGGGGGFGGGGGFGGGGGGGGGGGGGGDGGCEGGGGGGEGGGGGGGGGGGGGGGGGGGGGGGGGGGGGGGGGGGGGGFGFGGGGGGGGGGEFF7CGGGGGF>:FFGGFGEGGG*>BFGGGGFEGGF7CCEFFGGGGGFCCE@FCGGGFGCFF@CEGEEGGGGGGDCEEFG;>CEECEGEGGEDFGFG>?DFGFGGGGGGGF
@M00200:207:000000000-ALC1F:1:1103:12583:3570 1:N:0:5
ACTGGGTGTAAAGGGCGCGTAGGCGGCCTGGTAAGTAGGGGGTGAAATCCTGCGGCTTAACCGCAGGGCTGCCTTCTAAACTGTCAGGCTTGAGCACAGTAGAGGCAGGTGGAATTCCCGGTGTAGCGGTGGAATGCGTAGAGATCGGGAAGAACATCAGTGGCGAAGGCGGCCTGCTGGGCTGTTGCTGACGCTGAGGCGCGACAGCGTGGGGAGCAAACAGGATTAGATACCCGAGTA
+
GGGGGGGGGGGGGGGGGGGGGGGGGGGGGGGGGGGGGGGGGGGGGGGGGGGGGGGGGGGGGGGGGGGGGGGGGGGGGGGGGGGGGGGGGGGGGGGGGGGGGGGGGGGGGGGGGGGGGGGGGGGGGGGGGGGGGGGGGGGGGGGGGGGGGDGGGGGGGGGGGGGGGG7FGGGGGGGGGGGGGGGGGGGGGGGGGGGGGGGGGGGDGGGGGGGGGGGGGGGGGGGGGFGFGFGGGGGDCDFG
@M00200:207:000000000-ALC1F:1:1103:13117:3991 1:N:0:5
ATTGGGTGTAAAGGGTGCGTAGGCGGCCAGGTAAGTCAGGAGTGAAAGTTTGCGGCTCAACCGTAAAATTGCTTTTGATACTGCCAGGCTAGAATTAGGATGAGGTCAGCGGAATGTGGCATGTAGCGGTGAAATGCATAGATATGCCATAGAACACCAATTGCGAAGGCAGCTGGCTAGACCTGGATTGACGCTGAGGCACGAAAGCGTGGGGAGCGAACAGGATTAGATACCCCAGTATCGG
+
FFGGGGFFGGFGGGGGGGGGGGGGGGGGGGGGGGGGGGGGGGGGGGGGGGGGGGGGGGGGGGGGFGGGGFGGGGGGGGGGGGGGEFGGGFGGFGGGGGGGGFGGGGFGGGGGGGGGGGGGGGGGGGGGGGGGGGGGGGFGGGGGGGGDCFFGGGGGGGFFGGGGGGGGGGGGGDFGGFGGGGFGGGFBC8FFGDEEEGGGGGGGGGGGGEGGGGGGGGGGEDGGGGGFGFFGGCGGGDCD@GB>
@M00200:207:000000000-ALC1F:1:1103:23562:5110 1:N:0:5
ACTGGGCTTAAAGGGCTCGTAGGCGGTTTGTCGCGTCGGGAGTGAAATCTTACAGCTTAACTGTGAACTTGCTTTCGATACGGGCAGACTTGAGGCATTCAGGGGAGAACGGAATTCCTGGTGTAGCGGTGAAATGCGCAGATATCAGGAGGAACACCGGTGGCGAAGGCGGGTCTCTGGGCCGAAACTGACGCTGAGGAGCGAAAGCGTGGGGAGCAAACAGGATTCGATACCCTAGTACGAT
+
AEFF<FC@EG-@ECFE<DEG;FEGGFG@F;E9,@@@@@FEG@,CAADEGFFGFE<C@,C9FF9EFFCFGCFGDGGGD7CF7FCGGGDDFF,EF<FC7ECF,9FFE+@=E=F:B:DECFBFFFGFA9FCCC3DFECFDC@:C73,<3DFCFGFGGAF>FGGG7:@:<EGGFEGDEC8F@9CGGFGD**/00+88=GEEF86A//?:*1;=CGGCECCDFF6FFGF<***1=>/=6C>5>>***4,
@M00200:207:000000000-ALC1F:1:1103:16891:5257 1:N:0:5
ATTGGGTGTAAAGAGCTCGTAGGCGGTGTGTCGCGTCGGCCGTGAAAACCTGCAGCTTAACTGTGGGCTTGCGGTCGATACGGGCATCACTGGAGTTCGGTAGGGGAGACTGGAATTCCTGGTGTAGCGGTGAAATGCGCAGATATCAGGAGGAACACCGATTGCGAAGGCAGCTCGCTGGGACGTTACTGACGCTGAGACGCGAAAGCGTGGGGAGCAAACAGGATTAGATACCCCGGTA
+
GGGGGGGGGGGGGGGGGGGGGGGGGGGGGGGGGGGGGGGGGGGGGGGGGGGGGGGGGGGGGGGGGGGGGGGGGGGGGGGGGGGGGGGGGGGGGGGGGGGGGGGGGGGGGGGGGGGGGGGGGGGGGGGGGGGGGGGGGGGGGGGGGGGGGGGGGGGGGGGGGGGGGGGGGGGGGGGGGGGGGGGGGGGGGGGGGGGGGGGGGGGGGGGGGGGGGGGGGGGGGGFGGGGFGFGGGGGGGGGGD
@M00200:207:000000000-ALC1F:1:1103:5770:5441 1:N:0:5
ACTGGGTGTAAAGGGCGCGTAGGCGGGATGGCAAGTCAGTCGTGAAATCTCTCGGCTCAACCGAGAAACGTCGGCTGATACTGCCGTTCTTGAGGGATGCAGAGGAGACTGGAATTCCCGGTGTAGCGGTGAAATGTGTAGAGATCGGGAGGAACACCGGTGGCGAAGGCGGGTCTCTGGGCATTTCCTGACGCTGAGGCGCGAAAGCGTGGGGAGCAAACGGGATTAGATACCCCAGTA
+
GGGGGGGGEGGGGGGGGGGGGGGGGGGGGGGGGGGGGGGGGGGGGGGGGGGGGGGGGGGGGGGGGGGGGGGGGGGGGGGGGGGGGGGGGGGGGGGGGGGGGGGGGGGGGGGGGGGGGGGGGGGGGGGGGGGGGGGGGFGGGGGGGGGGGGGGGGGGGGGGGGGGGGGGGGGGGGGFGGGGGGGGGGGGGGGGGGGGGFGGGGGEEEGGGGGGGDDGGGFGGGDGC5<FF?CG++9DGGGF
@M00200:207:000000000-ALC1F:1:1103:16362:6556 1:N:0:5
ACTGGGCTTAAAGGGTGCGTAGGCGGCTTTATAAGTCCGTGGTGAAAGCCAACAGCTCAACTGTTGAACTGCCATGGATACTGTAAGGCTTGAGTACAGACGAGGTAGGCGGAATGGATGGTGTAGCGGTGAAATGCATAGATACCATCCAGAACACCGATTGCGTAGGCAGCTTACTAGGCTGTAACTGACGCTGAGGCACGAAAGCGTGGCGAGCAAACGGGATTAGATACCCTAGTA
+
GGGGGGGGGGGGGGGGGGGGGGGGGGGGGGGGGGGGGGGGGGGGGGGGGGG@GGGGGGGGGGGGGGFGGGGGGGFEGGGGGGGGGGGGGGGGGGGGGGGGGGGGGGGGGGGGGGGGGGGGGGGGGGGGGGGGGGGGGGGGGGGGGGGGGGGGGGGGGGGEFGGGCGGGGGGGGGGGGGGGGGGGGGGGGGCGGGGGGGGGGGGGGGGGGGGG*=DGGGGGGGGGGGGFFFGGGGGGDFGG
@M00200:207:000000000-ALC1F:1:1103:14300:8115 1:N:0:5
ACTGGGTATAAAGAGCGTGTAGGCGGTTCGGTAAGTCTGCCGTGAAAACCTGAGGCTCAACCTCGGGCGTGCGGTGGATACTGCCGGGCTAGAGGACGGTAGAGGCGAGTGGAATTCCCGGTGTAGCGGTGAAATGCGCAGATATCGGGAGGAACACCAGTAGCGAAGGCGGCCTTCTGGACGGTGACTGACGCTGAGACGCGAAAGCGTGGGGAGCAAACAGGATTAGATACCCTAGTA
+
GGGGGGGGGGGGGGGGGGGGGGGGGGGGGGGGGGGGGGGGGGGGGGGGGGGGGGGGGGGGGGGGGGGGGGGGGGGGGGGGGGGGGGGGGGGGGGGGGGGGGGGGGGGGGGGGGGGGGGGGGGGGGGGGGGGGGGGGGGGGGGGGGGGGGGGGGGGGGGGGGGGGGGGGGGGGGGGGGGGGGGGGGGGGGGGGGGGGGGFGGGGGGGGFEGGGGGGEDFGGGCGGGGGFGFGGGGGGGGGG
@M00200:207:000000000-ALC1F:1:1103:26626:8229 1:N:0:5
ATTGGGTTTAAAGTGTGCGCAGGTGGCCGCGCAAGTCGAGTGTGAAATCCCCGGGCTTAACTTGGGAATTGCGCTCGAAACTACGTGGCTGGAGTGTGGCAGAGGGAGGTGGAATTCCACGTGTAGCGGTGAAATGCGTAGAGATGTGGAGGAACACCAATGGCGAAGGCAGCCTCCTGGGCCAACACTGACACTCATGCACGAAAGCGTGGGGAGCAAACAGGATTAGATACCCTAGTA
+
GGGGGGGGGGGGGGGGGGGGGGGGGGGGGGGGGGGGGGGGGGGGGGGGGGGGGGGGGGGGGGGGGGGGGGGGGGGGGGGGGGGGGGGGGGGGGGGGGGGGGGGFGGGGGGGGGGGGGGGGGGGGGGGGGGGGGGGGGGGGGGGGGGGGGGGGGGGGGGGGGGGGGGGGGGGGGGFGCGGGGGGGGGGGGGGGGGGGGGGGGGGGGGDGGGGGGGGGGGGGGGFGGGGFGFGGGGGGGGGG
@M00200:207:000000000-ALC1F:1:1103:23932:9143 1:N:0:5
ATTGGGTTTAAAGTGTGCGCAGGCGGCCGAGCAAGTCGAGTGTGAAATCCCCGAGCTTAACTTGGGAATTGCGCTCGAAACTACTTGGCTGGAGTGTGGCAGAGGGGGGTGGAATTCCACGTGTAGCGGTGAAATGCGTAGAGATGTGGAGGAACACCAATGGCGAAGGCAGCCCCCTGGGCCAACACTGACGCTCATGCACGAAAGCGTGGGGAGCAAACAGGATTAGATACCCTAGTA
+
GGGGGGGGGGGGGGGGGGGGGGGGGGGGGGGGGGGGGGGGGGGGGGGGGGGGGGGGGGGGGGGGGGGGGGGGGGGGGGGGGGGGGGGGGGGGGGGGGGGGGGGGGGGGGGGGGGGGGGGGGGGGGGGGGGGGGGGGGGGGGGGGGGGGGGGGGGGGGGGGGGGGGGEDEGGGGGGGGGGGGGGEGGGGGGGGGGGGGGGGGGGGGEDGGGGGGGGGGGGGGGGGGGGFDFGCFGGFDGGF
@M00200:207:000000000-ALC1F:1:1103:12567:10066 1:N:0:5
ACTGGGTTTAAAGGGCGCGTAGGCGGCCTGCTAAGTCGAACGTGAAATCCCTGGGCTCAACCCAGGAACTGCGTCCGATACTGGTTGGCTTGAATCCGGGAGAGGGATGCGGAATTCCAGGTGTAGCGGTGAAATGCGTAGATATCTGGAGGAACACCGGTGGCGAAGGCGGCATCCTGGACCGGCATTGACGCTGAGGCGCGAAAGCCAGGGGAGCAAACGGGATTAGATACCCGGGTA
+
GGGGGGGGGGGGGGGGGGGGGGGGGGGGGGGGGGGGGGGGGGGGGGGGGGGGGGGGGGGGGGGGGGGGGGGGGGGGGGGGGGGGGGGGGGGGGGGGGGGGGGGGGGGGGGGGGGGGGGGGGGGGGGGGGGGGGGGGGGGGGGGGGGGGGGGGGGGGGGGGGGGGGGGGGGGGGGGGGGGGGGGGGGGGGGGGGGGGGGGGGGGGGGGGGGGGGGGGGGGGGGGGGGGFGFGGGGGGGGGG
@M00200:207:000000000-ALC1F:1:1103:8928:10889 1:N:0:5
ACTGGGTTTAAAGGGCGTGTAGGCGGTTTGTTAAGTCATGTGTGAAAGCCCTCGGCTCAACCGAGGAAAGACGCATGAAACTGGCAAGCTAGAGTACCAAAGAGGGGGGTGGAATTCCCGGTGTAGCGGTGAAATGCGTAGATATCGGGAGGAACACCTGTGGCGAAGGCGACCCCCTGGTTGGATACTGACGCTGAGACGCGAAAGCGTGGGGAGCAAACGGGATTAGATACCCCCGTA
+
GGGGGGGGGGGGGGGGGGGGGGGGGGGGGGGGGGGGGGGGGGGGGGGGGGGGGGGGGGGGGGGGGGGGGGGGGGGGGGGGGGGGGGGGGGGGGGGGGGGGGGGGGGGGGGGGGGGGGGGGGGGGGGGGGGGGGGGGGGGGGGGGGGGGGGGGGGGGGGGGGGGGGGGGGGGGGGGGGGGGGGGGGGGGGGGGGGGGGGGGGGGGGEGGGGGGGGGGGGGGGGGGGGGFG?FGGDFCDGGG
@M00200:207:000000000-ALC1F:1:1103:23627:11062 1:N:0:5
ATTGGGCGTAAAGGGCGCGTAGGCGGCCTGCTAAGTCGAACGTGAAATCCCTGGGCTCAACCCAGGAACTGCGTCCGATACTGGTTGGCTTGAATCCGGGAGAGGGATGTGGAATTCCAGGTGTAGCGGTGAAATGCGTAGATATCTGGAGGAACACCGGTGGCGAAGGCGACATCCTGGACCGGTATTGACGCTGAGGCGCGAAAGCCAGGGGAGCGAACGGGATTAGATACCCCTGTA
+
GGGGGGGGGGGGGGGGGGGGGGGGGGGGGGGGGGGGGGGGGGGGFGGGGGGGGGGGGGGGGGGGDGFGGGGGGGGGGEGGGGGGGGGGGGGGGGGGGGGGGGGGGGGGGGGGGGGGGGGGGGGGGGGGGGGGGGGGGGGGGGGGGGGGGGEEEGGGGGGGGGGGGGGGGFGGGGGGGGGGGGGGGGGGGGGGGGGGGGGGGGGGGGGGGGGGGGGGGGGGEGGGDGCFGFGGGGGGGGGG
@M00200:207:000000000-ALC1F:1:1103:24053:11814 1:N:0:5
ATTGGGCTTAAAGGGCGCGTAGGCGGCTTTGCAAGTGACGGGTGAAAGCCCTCGGCTTAACCGAGGAACTGCCTGTCAGACTGTGAGGCTTGAGACCGGGAGAGGTGAGTGGAATTCCCAGTGTAGCGGTGAAATGCGTAGATATTGGGAGGAACACCAGTGGCGAAGGCGGCTCACTGGACCGGAACTGACGCTGAGGTGCGAAAGCGTGGGGAGCAAACAGGATTAGATACCCCCGTA
+
GGFGGGGGGGGGGGGGGGGGGGGGGGGGGGGGGGGGGGGGGGGGGGGGGGGGGGEGGGGGGGGGGGCFGGGGGGGGGGGGGGGGGGGGGGGGGGGGGGGGGGGGGFGGFGGGGGGGGGGGGFGGGGGGGGGGGGGGGGGGECFGGGGGGGGGGFGGGGGGDGGGGEEGGGGDGGGGGGFGGGGGGEGGFFGGGGGGGFGGGGDECEGGGEEGEDGGGGGFFFGFGGG*CFGGGGGGGG35
@M00200:207:000000000-ALC1F:1:1103:11089:12293 1:N:0:5
ATTGGGTGTAAAGGGCTCGTAGGCGGCCAACTAAGTCAGACGTGAAATCCCCAGGCTCAACCTGGGAACTGCGTCTGATACTGGATGGCTTGAATCCGGGAGAGGGATGCAGAATTCCAGGTGTAGCGGTGAAATGCGTAGATATCTGGAGGAATACCGGTGGCGAAGGCGGCATCCTGGACCGGCATTGACGCTGAGGAGCGAAAGCCAGGGGAGCAAACGGGATTAGATACCCCTGTA
+
GGGGGGGGGGGGGGGGGGGGGGGGGGGGGGGGGGGGGGGGGGGGGGGGGGGGGGGGGGGGGGGGGGGGGGGGGGGGGGGGGGGGGGGGGGGGGGGGGGGGGGGGGGGGGGGGGGGGGGGGGGGGGGGGGGGGGGGGGGGGGGGGGGGGGGGGGGGGGGGGGGGGGGGGGGGGGGGGFFDGGGDGGGGGGGGGGGGGGGGGGGGEGGGGFGGGGGGGGGGGGGGGDGGFGFFGGGGGGGGG
@M00200:207:000000000-ALC1F:1:1103:19908:13173 1:N:0:5
ATTGGGCATAAAGGGCGCGTAGGCGGCTTTGCAAGTGACGGGTGAAATCCCTCGGCTTAACCGAGGAACTGCCTGTCAGACTGTGAGGCTTGAGACCGGGAGAGGTGAGTGGAATTCCCAGTGTAGCGGTGAAATGCGTAGATATTGGGAGGAACACCAGTGGCGAAGGCGGCTCACTGGACTGGTACTGACGCTGAGGCGCGAAAGCGTGGGGAGCAAACAGGATTAGATACCCTCGTA
+
GGGGGGGGGGGGGGGGGGGGGGGGGGGGGGGGGGGGGGGGGGGGGGGGGGGGGGGGGGGGGGGGGGGGGGGGGGGGGGGGGGGGGGGGGGGGGGGGGGGGGGGGGGGGGGGGGGGGGGGGGGGGGGGGGGGGGGGGGGGGGGGGGGGGGGGGGGGGGGGGGGGGGGGGGGGGGGGGGGGGGGGGGGFGGGGGGGGGGGGGGGEGGGGGGGGGGGGGGGGGGGGGGGGFGFGGGGGGGGGG
@M00200:207:000000000-ALC1F:1:1103:8817:14947 1:N:0:5
ACTGGGTTTAAAGAGCGCGCAGGCGGTTAGATAAGTCGAATGTGAAAGCCCCCGGCTTAACTGGGGAGGGTCATTCGATACTGTCTAACTTGAAGGCAGGAGAGGGCAGCAGAATTCCCGGTGTAGTGGTGAAATGCGTAGATATCGGGAGGAACACCTGTGGCGAAGGCGGCCCCCTGGTTGGATACTGACGCTGAGACGCGAAAGCGTGGGGAGCAAACAGGATTAGATACCCGGGTA
+
GGGGGGGGGGGGGGGGGGGGGGGGGGGGGGGGGGGGGGGGGGGGGGGGGGGGGGGGGGGGGGGGGGGGGGGGGGGGGGGGGGGGGGGGGGGGGGGGGGGGEGGGGGGGGGGGGGGGGGGGGGGGGGGGGGGGGGGGGGGGGGGGGGGGGGGGGGGGGGGGGGGGGGGGGGGGGGGGGGGGGGGGGGGGGFFGGGGGGGGGGGGGGGGGGGGGGGDGG5CCFFFGDGGFFFFGGGGGD>CD
@M00200:207:000000000-ALC1F:1:1103:14941:15066 1:N:0:5
ATTGGGTATAAAGGGCGCGTAGGTGGTTTGATAAGGGTGTGGTGAAAGTCCGGGGCTCAACCCCGGATCTGCCGTGCCGACTGTCAAACTCGAGGACTGTAGAGGCACACGGAATTCCGGGTGTAGCGGTGGAATGCGTAGAGATCCGGAGGAAGACCGGTGGCGAAGGCGGTCTGCTGGGCAGTTTCTGACACTGAGGCGCGACAGCGTGGGGAGCAAACAGGATTAGATACCCTTGTA
+
GGGGGGGGGGGGGGGGGGGGGGGEFGFDDFF<FEGGCECFGGGGGGGGFGGGDGGGGGGGGEEGGGECDGGGGGGDEGGGGGGCFGGFFGFGGEEGGGGGGGGGFGG,AFGGGGGGGGGGGGGGGGGGGGGGGGGGGGGGGGGGGGGCEGGGGGECFGGGGGGGGDGDGGGGGDEGGGGGGGGEF79CFGGGGGGGGGGGGGGGGGGGG=E5CGGGGGGGGGD5CFCFGFFGGGGGGGGG
@M00200:207:000000000-ALC1F:1:1103:27106:15348 1:N:0:5
ATTGGGTATAAAGTGTGCGCAGGTGGCCTCGCAAGTCGAGTGTGAAATCCCCGGGCTTAACTTGGGAATTGCGCTCGAAACTACGTGGCTGGAGTGTGGCAGAGGAAGGTGGAATTCCACGTGTAGCGGTGAAATGCGTAGAGATGTGGAGGAACACCAATGGCGAAGGCAGCTCGCTGGGACGGTACTGACGCTGAGGCGCGAAAGCGTGGGGAGCAAACAGGATTAGATACCCTAGTA
+
GFFGFEFFGGGGGGGGGFGGDEGGFGCGFEF@FGGGGGGGGGGGGGGGGFGGGGGGGGGDGGDECFGGGGGGGGGGGGDGGGGACFCGGCGGGFEEFF7<=FGGGGFGGFFFDFG<AFGGG<FBFFGGGGGGGGGGGGGGGGGFGGGGA9DFGFGDFGCFFCFGGGDDCGGGGGGGGGGGGFCGEGFCFFGGGGGDG>EFGGGGGGGGGGEEGGGDDCFFGGFGGGFFGFGGGGGFGGF7
@M00200:207:000000000-ALC1F:1:1103:23297:15401 1:N:0:5
ATTGGGTGTAAAGGGCGCGTAGGCGGCTCGGTAAGTAGGGGGTGAAATCCTGCGGCTTAACCGCAGGGCTGCCTTCTAAACTGTCGAGCTCGAGCACGGTAGAGGCAGATGGAATTCCCGGTGTAGCGGTGGAATGCGTAGAGATCGGGAAGAACATCAGTGGCGAAGGCGGTCTGCTGGGCGGTGAGCTCGCAAGGGCTCAATAGCCGACACTGAGGCGCGACAGCGTGGGGAGCAAACAGG
+
GGGGGGGGGGGGGGGGGGGGGGGGGGGGGGGGGGGGGGGGGGGGGGGGGGGGGGGGGGGGGGGGGGGGGGGGGGGGGGGGGGGGGGGGGGGGGGGGGGGGGGGGGGGGGGGGGGGGGGGGGGGGGGGGGGGGGGGGGGGGGGGGGGGGGGGGGGGGGGGGGGGGGGGGGGGGGGGGGGGGGGGGGGGGGGGGGGGGGEGGFGGFFGGGGGGGGGGGGGGGGGGGGGFEDBGGGGGGGGGGFGB
@M00200:207:000000000-ALC1F:1:1103:8884:15750 1:N:0:5
ACTGGGTGTAAAGCGCACGTAGGCGGGTTGTTAAGTCAGGGGTGAAATCCTGGAGCTCAACTCCAGAACTGCCTTTGATACTGGCAACCTAGAGACTGGAAGAGGTTAGTGGAATTCCCAGTGTAGAGGTGAAATTCGTAGATATTGGGAAGAACACCAGTGGCGAAGGCGGCTAACTGGTCCAGCACTGACGCTGAGGTGCGAAAGCGTGGGAGCAAACAGGATTAGATACCCCCGTA
+
GGGGGGGGGGGGGGGGGGGGGGGGGGGGGGGGGGGGGGGGGGGGGGGGGGGGGGGGGGGGGGGGGGGGGGGGGGGGGGGGGGGGGGGGGGGGGGGGGGGFGGGGGGGGGGGGGGGGGGGGGGGFFGGGGGGGGGGGGGGGGGGGGGGGGGGGGGGGGGGGGGGGGGGGGGGGGGGGGGGGGGCGGGGGGGGGGGGGDGGGGGGGGGGGGGGGGGGGGGGGGGGGGGC@GFGG?GGGDGG
@M00200:207:000000000-ALC1F:1:1103:24504:16325 1:N:0:5
ATTGGGTTTAAAGGGCTCGTAGGCGGTTTGTCGCGTCGGGAGTGAAAACTCAGGGCTCAACCCTGAGCGTGCTTCCGATACGGGCAGACTAGAGGTATGCAGGGGAGAACGGAATTCCTGGTGTAGCGGTGGAATGCGCAGATATCAGGAGGAACACCGGTGGCGAAGGCGGTTCTCTGGGCATTACCTGACGCTGAGGAGCGAAAGCATGGGGAGCGAACAGGATTAGATACCCGGGTA
+
GGGGGGGGEGGGGGGGGGGGGGGGGGGGGGGGGGGFGGGGGGGGGGGGGGFFGGGGGGCGGGGGGGGGGGGGGGGGGGGG@FGGGDCGGGGGGGGFEFGGGGGGGGGGGGGGGGGGGGGGGFGGGF9FGGGEFGAFFGGEGDFFFGFGGGGGGGGGFFCGEGGGGGGGGGGGEGGFGGGGGGGGGGG9+CFGG5;CCCGFGGGECGGGGGGGGGDGC7CEGGGG4<CFG47CF6CGDD5C
@M00200:207:000000000-ALC1F:1:1103:15393:16484 1:N:0:5
ACTGGGTATAAAGGGTGCGTAGGCGGCCAGGTAAGTCAGGAGTGAAAGTTTGCGGCTCAACCGTAAAATTGCTTTTGATACTGCCAGGCTAGAATTAGGATGAGGTCAGCGGAATGTGGCATGTAGCGGTGAAATGCATAGATATGCCATAGAACACCAATTGCGAAGGCAGCTGGCTAGACCTGGATTGACGCTGAGGCACGAAAGCGTGGGGAGCGAACAGGATTAGATACCCGGGTA
+
GGGGGGGGGGGGGGGGGGGGGGGGGGGGGGGGGGGGGGGGGGGGGGGGGGGGGGGGGGGGGGGGGGGGGGGGGGGGGGGGGGGGGGGGGGGGGGGGGGGGGGGGGGGGGGGGGGGGGGGGGGGGGGGGGGGGGGGGGGGGGGGGGGGGGGGGGGGGGGGGFGGGGGGGGGGGGGGGGGGGGGGGGGGGGGGGGGGGGGGGGGGGGGGGGGGGGGGGGEEGGGGGGGDFFFFGGGGGGGGG
@M00200:207:000000000-ALC1F:1:1103:17154:16886 1:N:0:5
ATTGGGCGTAAAGAGCTCGTAGGTGGTTCAGTAAGTCGGGTGTGAAACCTCCAGGCTCAACCTGGAGACGCCACCCGATACTGCTGTGACTAGAGTCCAGTAGGGGAGCATGGAATTCCTGGTGTAGCGGTGAAATGCGCAGATATCAGGAGGAACACCAGTGGCGAAGGCGGTGCTCTGGGCTGGAACTGACACTGAGGAGCGAAAGCGTGGGGAGCGAACAGGATTAGATACCCCGGTA
+
GGGGGGGGGGGGGGGGGGGGGGGGGGGGGGGGGGGGGGGGGGGGGGGGGGGGGGGGGGGGGGGGGGGCGGGGGGGGGGGGGGGGGGGCGGGGGGGGGGGGGGGGDGGGGGGGGGGGGGGGGGGGGGGGGGGGGGGGGGGGGGGGGGGGGGGGGGGGGGGGGGGFGGGGGGGGDGGGGFGGFFGGGGGGGGGGFGGFGGGGCGGGGGGGGGGGGGGGGGGGDGGG<FGFGFGGGGF<DGGGF
@M00200:207:000000000-ALC1F:1:1103:24289:17155 1:N:0:5
ATTGGGTTTAAAGGGTGCGCAGGCGGTCGGGTGTGTCAGATGTGAAATCCCGAGGCTCAACCTCGGAACTGCGTCTGAAACTACTCGACTAGAGTACTGGAGAGGGTAACGGAATTCACGGTGTAGCAGTGAAATGCGTAGATATCGAGAGGAACACCAGTGGCGAAGGCGAGTCCCTGGACAACACCTGACACTGAGGCACGAAAGCTAGGGGAGCAAACAGGATTAGATACCCCAGTA
+
GGGGGGGGGGGGGGGGGGGGGGGGGGGGGGGGGGGGGGGGGGGGGGGGGGGGGGGGGGFGGGGGGGGGGGGGGGGGGGGGGGCGGGGGGGGGFGGGGGGGFGGEFGGGGGGGGGGGGGGGGFGGGGGGGGGGGGGGGGGGGGFGGGGGGFGGGGGGGGGGGGCFGGGGGGGGGGGGDGGGGGGGGGGGGFGGGGGGGG58EGGEGGGGGGGGGDGDGGGGGGGGFCCFGFGGGGGGGGGG
@M00200:207:000000000-ALC1F:1:1103:18757:17206 1:N:0:5
ACTGGGTTTAAAGGGCGCGTAGGCGGTGTGTCAAGTCAGGCGTGAAAGCCCCGGGCTCAACCTGGGAACCGCGCTTGAGACTGGCACGCTCGAGTTCGGGAGAGGATGGTGGAATTCCCAGTGTAGAGGTGAAATTCGTAGATATTGGGAAGAACACCGATGGCGAAGGCAGCCATCTGGACCGACACTGACGCTGAGGCGCGAAAGCGTGGGGAGCAAACAGGATTAGATACCCCAGTA
+
GGGGGGGGGGGGGGGGGGGGGGGGGGGGGGGGGGGGGGGGGGGGGGGGGGGGGGGGGGGGGGGGGGGGGGGGGGGGGGGGGGGGGGGGGGGGGGGGGGGGGGGGGGGGGGGGGGGGGGGGGGGGGGGGGGGGGGGGGGGGGGGGGGGGGGGGGGGGGGGGGGGGGGGGGGGGGGGGGGGGGGGGGGGGGGGGGGGGGGGGGGGGGGGGGGEGGGGGGGGGFGGGGGFFF?FFGGDFGGGG
@M00200:207:000000000-ALC1F:1:1103:27569:18128 1:N:0:5
ATTGGGTGTAAAGGGCGCGTAGGTGGCCTGTTAAGTACCTTGTGAAATCCCACGGCTCAACCGTGGAACTGCTGGGTATACTGGCGATCTTGAGCCACCTAGGGGCGAGCGGAACAAACGGTGGAGCGGTGAAATGCGTAGATATCGTTTGGAACGCCGACGGTGAAAACAGCTCGCTGGGGGTGTGCTGACGCTGAGACACGAAAGCCAGGGGAGCGAACGGGATTAGATACCCCGGTA
+
GGGGGGGGGGGGFFGGGGGGGGGGGGGGGGGGGDGGFGGGGGGGGGGGGGGGGGGGGGGGGGGFGGGGGGGGGGGGGGGGGGGGGGDGGGGGFFFGGGGGGGGGGGGGGGGGGGGEGCFGGGGGGGGGGGGGGEFFGGGGGGGGGGGFFGGGGGGGGGGDGGGGGFFGGGGGGGGGGGGGGDGGGGGGGGGGGGGGGGGGGF==EEEGGFFGGGDEGGGGGGGGGGGFG?GGGGGGDCCD
@M00200:207:000000000-ALC1F:1:1103:17849:19442 1:N:0:5
ATTGGGTATAAAGGGCTCGTAGGCGGCCAACTAAGTCAGACGTGAAATCCCCAGGCTCAACCTGGGAACTGCGTCTGATACTGGTTGGCTTGAATCCGGGAGAGGGATGCAGAATTCCAGGTGTAGCGGTGAAATGCGTAGATATTGGGAGGAACACCAGTGGCGAAGGCGGCTCACTGGACCGGAACTGACGCTGAGGCGCGAAAGCGTGGGGAGCAAACAGGATTAGATACCCCAGTA
+
GGGGGGGGGGGGGFGGGGGGGGGGGGGGGGGGGFGGGGGGGGGGGGGGGFGGGGGGFFFFFGGGGGGGGGGGGEGGGGGGGGGGGGGGGGGGGGGGGGGGGGGGGGGGGGGGGGGGGGGGGGGFGGGGGGGGGGGGGGFDGEGGFFFGGGGGGGGGGGGGGGGGGGGGGGGGGGGGGGGGCFGGGGGGGGGGGDGGGGGGGGGGCGGGGGGGGGGGDFGGFGGGGGFFGFGGG6CGGGGG
@M00200:207:000000000-ALC1F:1:1103:5230:20582 1:N:0:5
ACTGGGCGTAAAGGGCGTGTAGGCGGGAAGGTAAGTCGGGCGTGAAATCCCTGGGCTCAACCCAGGAACTGCACTCGAAACTACTTTTCTTGAGTGCCGGAGAGGAAAGCGGAATACCTGGTGTAGAGGTGAAATTCGTAGATATCAGGTGGAACACCAGTGGCGAAGGCGGCTTTCTGGACGGTAACTGACGCTGAGACGCGAAAGCGTGGGGAGCAAACAGGATTAGATACCCGAGTA
+
GGGGGGFGGGGGGGGGGGGGGGGGGGDFEGGGGGDFGE@FEGFGGGGGGEGGGFGGGGGGGFG7CDFFFFGGGGGFGDFGGGGGGGGGGGG?FGGGGFEG+@FFGGFGGGGGGGGGFFDFGFGGGGGGGGGCEGGGGFGGDBCEFGFFF3@FGFGGG7CFGGGGGCGGGGGGGDE7CEEGGG>EEFEGGGGGGGGGEGFFCEG8EGDEGECCGG5CCC?FGDGC44>FFFGG7CGDCDGG
@M00200:207:000000000-ALC1F:1:1103:6253:20805 1:N:0:5
ACTGGGTGTAAAGGGCTCGTAGGCGGCCAACTAAGTCAGACGTGAAACCCCTCGGCTTAACCGGGGAACTGCGTCTGATACTGGATGGCTTGAGTTTGGGAGAGGGATGCGGAATTCCAGGTGTAGCGGTGAAATGCGTAGATATCTGGAGGAACACCGGTGGCGAAGGCGGCATCCTGGACCAACACTGACGCTGAGACGCGAAAGCGTGGGGAGCGAACAGGATTAGATACCCCGGTA
+
CEGFGGGEGGGFGFGDGFG@CGGGGGEEGGGGGGGGFGGGGDG@FDFFFGEFEEGGGGGGGGGD@E:FFC@FGGGGGFGEFGFG8?FGGEFGFFBFBFGGABCFEGGGGGGGEEG=FGCFGFGGFDGG7FGFFB@=FFGEG:C9FFGFF<CFGEFGGGGGGGGC:FEGDCE@CCGG7CFFG>FGGG88C6>EEEDGGG?FGGDGCC=85CGGGGG=9CC*:<7546:*9?>FGGGGDCDD
@M00200:207:000000000-ALC1F:1:1103:8072:21335 1:N:0:5
ATTGGGTTTAAAGGGTACGTAGGCGGCGCTGTTAGTCGGGTGTGAAAGCCCTCGGCTCAACCGAGGAATTGCGCCCGATACTGCAGTGCTTGAGGGAGACAGAGGTAAGCGGAACTGATGGTGGAGCGGTGAAATGCGTTGATATAATCAGGAACACCGGTGGCGAAAGCGGCTTACTGGACCAGAACTGACGATCAGGCACGAAAGAGTGGGGAGCAAGCAGGATGAGATACCCTCGTAAGA
+
<EFGGG@B@@CAFGD9<CFEFGGGGDFEFFFBEFFFGEGGC@CFGGGGFFFCFFGECF@=:C@:FGGGCEF<F=FFBF=@FDFEDDFF<,<BECDEFFDDFFFFG=<FDC@ECF7FFD<FC3D==C<CC<>>AF@>DB5>@C@;,,@@@DEFFC>:>:CE5CC=BFECF?@CB**4227:<*=;CFCB<@C?CC*21<CC=CEECCE*8+<@CDDG5CC6;DFCC9*96?:C?<0C57><574
@M00200:207:000000000-ALC1F:1:1103:22304:21877 1:N:0:5
ACTGGGCATAAAGGGCGCGTAGGCGGGCTGCCAAGTTCGGGGTGAAATCCTCCCGCTTAACGGGAGAACGGCCTCGAATACTGGCGGTCTCGAGGGAGGTAGGGGCGTGCGGAACTATGGGTGGAGCGGTGAAATGCGTTGATATCCATAGGAACTCCGGTGGCGAAGGCGGCACGCTGGACCTTTTCTGACGCTGAGGCGCGAAAGCCAGGGGAGCAAACGGGATTAGATACCCTCGTA
+
GGGGGGGGGGGGGGGGGGGGGGGGGGGGGGGGGGGGGGGGGGGGGGGGGGGGGGGGGGGGGGGGGGGGGGGGGDGGGGGGGGGGGGGGGGGGGGGGGGGFGGGGGGGGGGGGGGGGGGGGGGGGGGGGGGGGGGGFGGGGGGGGGGGGGGGGGGGGGGGGDGGGGGGGGGGGGGEEGGGEFGGGGGGGGGGGGGG5CEGGGGGDEEGFFGEGEGGEGGGGFGGG:DCFGFGFFF4CCDGG
@M00200:207:000000000-ALC1F:1:1103:22910:22882 1:N:0:5
ATTGGGTATAAAGGGCGCGTAGGCGGCCTGATGTGTCCACGGTGAAATCCCTCGGCTCAACCGAGGAACTGCCGCGGAAACTGTCGGGCTCGAGGCCGGGAGAGGGTGGTGGAATTCCCAGTGTAGCGGTGAAATGCGTAGATATTGGGAGGAACACCGGTGGCGAAGGCGGCCACCTGGACCGGTTCTGACGCTGAGGCGCGAAAGCTAGGGGAGCAAACGGGATTAGATACCCCCGTA
+
GGGGGGGGGGGGGGGGGGGGGGGGGGGGGFGGGGGGGGGGGGGGGGGGGGGGFGGGGGGGGGGGGGGGGGGGGGGGGGGGGGGGGGGEGGGGGGGDGGGGGGGGGGGGGGGGGGGGGGFGFGGGFEGGGB:FCFGDGDGGGGGGGGGGGFGGGFGG:FG7FF7AFGGDGGCEGGGGCFGGGDGGGGGGDCFEEEEGGGGC85/*C5CFFGGGGGGGGGGC@7EC3>C4=?FCGG:<C)CD
@M00200:207:000000000-ALC1F:1:1103:23847:23811 1:N:0:5
ATTGGGCTTAAAGGGTGCGTAGGCGGCCTTATAAGTCAGTGGTGAAATCCTATCGCTTAACGATAGACGTGCCATTGATACTGTAGGGCTTGAGTACAGATGCCGTTGGCGGAATGTGTCATGTAGCGGTGAAATGCATAGATATGACACAGAACACCGATTGCGAAGGCAGCTGACGAAACTGTAACTGACGCTGAGGCACGAAAGCGTGGGGATCAAACAGGATTAGATACCCTGGTA
+
GGGFGGGGGGGGGGDFGGGGGGGG7FGGGGGGGFFEGFGGGGGGGGGGGGGGGGCGGGGFFGEGGGGGDFEGGGGGG9FGGGGGGGGGGGGGGGGFGGFFGFGGGGGEFGGEGGDFGCFEFFFFF<FE@CGGDGGEFFFGFDFFFEFGFGGF<D=8,FEEGGG<F+BFGC7CEGGFGEG8EEGDEFGEF79BEGGCE>E@C:58:5CCECC8C/8CFGFG?4*74>CF*9>C?EFGF*0?
@M00200:207:000000000-ALC1F:1:1103:13371:24739 1:N:0:5
ACTGGGTTTAAAGTGTGCGCAGGCGGCGCCGCATGTCGAGTGTGAAAGCCCCGAGCTTAACTTGGGAATTGCGCTCGAAACTACGGTGCTGGAGTGTGGCAGAGGAAGGTGGAATTCCACGTGTAGCGGTGAAATGCGTAGAGATGTGGAGGAACACCGATGGCGAAGGCAGCCTTCTGGGCCAACACTGACGCTCATGCACGAAAGCGTGGGGAGCAAACGGGATTAGATACCCCTGTA
+
GGGGGGGGGGGGGGGGGGGGGGGGGGGGGGGGGGGGGGGGGGGGGGGGGGGGGGCEGGGGGGGGGGGGGGGGGGEGGEGGGGGGGGGGGFFGGGGGGGGGFEGGGGGFGGGGGGGGGGGGGGGGGGGGGEEGGGGGDEFGGDFGGGCGDEG7FGC:FGGGEGGGGDGGGGGGGGF9+<FGGGGGGGGEGFGGGGDCCCFCFFFGGCC65;?>EE:GGGCFCD575DG=***:2<7F*96:
@M00200:207:000000000-ALC1F:1:1104:13654:2186 1:N:0:5
ATTGGGTGTAAAGCGCGTGTAGGCGGAAGCGAAAGTCCGGTGTGAAAGCCCCCCGCTCAACGGGGGAAGGTCGCTGGAAACTGCGCTTCTTGAGGGCGGCAGAGGGAAGTGGAATTGCTGGTGTAGCGGTGAAATGCGTAGAGATCAGCAGGAACACCCGTGGCGAAGGCGGCTTCCTGGGCCGCGCCTGACGCTGAGACGCGAAAGCGTGGGGAGCGAACGGGATTAGATACCCCCGTA
+
GGGGGGGGGGGGGGGGGGGGGGGGGGGGGGGGGGGGGGGGEGGGGGGGGGGDGGGGGGGGGGGGGGGGGGGGGFGGGGGGGGGGGGGGGGGGGGGGGGGGGGGGGGGGGGGGGFGGGGGGGGGGGGGGGGGGGGGGDGGGGGGGGGFGGFGGGGGGGGDFGGGGGGGGGGGGGGEFGGGGGGGGEGGGGGGGGGGGGGGGGGGGGGGGGEGGGGGGGGGGGGGG7CGGGGDGEGFDDDDD
@M00200:207:000000000-ALC1F:1:1104:8875:3363 1:N:0:5
ATTGGGCGTAAAGGGCGCGTAGGCGGTTTCGTAAGTCCCGCGTGAAAGCCCCCGGCTCAACTGGGGAATGGCACGGGAAACTGCGAGGCTTGAGTTCGGGAGAGGGAAGCGGAATTCCGGGTGTAGCGGTGAAATGCGTAGATATCCGGAGGAACACCAGTGGCGAAGGCGGCCCGCTGGGCTGTGGCTGACGCTGAGGCGCGACAGCGTGGGGAGCAAACAGGATTAGATACCCCAGTA
+
CGGGGGFGFGEGGGGGGGGGGGGGGG:B@FFGFGGFGGFEGGGGGGGGGGGCFEGGGGGGGDGGGGGGGGGGGGEGGCEFGGGFGDGEGFGGFFGGGGEGGEGGGGGGGGGGGGGFGGGGGCFEGGGGGGGGGGGGGGGDGGGGF@<FGGGGGGGGGGGGGGGGGDEGGGGGG1:CGCEGEG>EGGGGGGGFEGCGGGFGCGGGGGGGG*;CGGGDG=ECFGGGGG=CCGDG7<CFGD>D
@M00200:207:000000000-ALC1F:1:1104:8490:3467 1:N:0:5
ACTGGGTATAAAGTGTGCGCAGGTGGCTTCGCAAGTCGAGTGTGAAATCCCCGGGCTTAACCTGGGAATTGCGCTCGAAACTACGGAGCTGGAGTGTGGCAGAGGGAGGTGGAATTCCACGTGTAGCGGTGAAATGCGTAGAGATGTGGAGGAACACCAATGGCGAAGGCGGCATCCTGGACCGGTATTGACGCTGAGGCGCGAAAGCCAGGGGAGCAAACGGGATTAGATACCCTAGTA
+
GGGGGGGGGGGGGGGGGGGGGGGGGGGGGGGGGGGGGGGGGGGGGGGGGGGGGGGGGGGGGGGGGGGGGGGGGGGGGGGGGGGGGGGGGGGGFGGFGGGGGGGGGGGGGGGGGGGGGGGGDGGGGGGGGGGGGGGGGGGGGGGGGGGGGGGGGGGGGGGGGGGGGGGGGGGGGGGGGGGGGGGGGGGGGGGGGGGGGGGGGGGGGGGGGGGGGGGGGGGGGGDGGGGGGD7CFEDFFGGG
@M00200:207:000000000-ALC1F:1:1104:14697:4133 1:N:0:5
ATTGGGTTTAAAGGGCGCGTAGGCGGGATGGCAAGTCGGTCGTGAAATCCCTGGGCTCAACTCAGGGGGGTCGGCCGATACTGCCGTTCTTGAGGGATGCAGAGGAGACTGGAATTCCCGGTGTAGCGGTGAAATGTGTAGAGATCGGGAGGAACACCGGTGGCGAAGGCGGGTCTCTGGGCATTCCCTGACGCTGAGGCGCGAAAGCGTGGGGAGCAAACGGGATTAGATACCCCAGTA
+
GGGGGGGGGGGGGGGGGGGGGGGGGGGGGGGGGGGGGGGGGGGGGGGGGGGGGGGGGGGGGGGGGGGGGGGGGGGGGGGGGGGGGGGGGGGGGGGGGGGGGGGGGGGGGGGGFGGGGGGGGGGGGGGGGGGGGGGGGGGGGGGFGGGGGGGGGGGGGGGGGGGGGGGGGGGGGGGGGGGGGGGGGGGGGGGGGGGGGGGGGGGGGGGGGGGDGGDGDGGGGGGGGGGGGGGGCFGGGGGG
@M00200:207:000000000-ALC1F:1:1104:10965:5213 1:N:0:5
ATTGGGCTTAAAGGGCTCGTAGGCGGTTTGTCGCGTCGGGAGTGAAAACCTTGGGCTTAACTCAGGGCTTGCTTTCGATACGGGCAGACTAGAGGTATGCAGGGGAGAACGGAATTCCTGGTGTAGCGGTGAAATGCGCAGATATCAGGAGGAACACCGGTGGCGAAGGCGGTTCTCTGGGCATGATCTGACGCTGAGGAGCGAAAGTGTGGGGAGCGAACAGGATTAGATACCCTAGTA
+
FGGFGGGGGEGGGGGFDDGEGGEGGGBF7CCEF<FFEGGG7FCGGGGFCFFFGGGFF<FF<EFDFGGG8FFFGGG9CEDEFFEC@FEGFG9ECGGGFDCE<?FGD7FF<5>@FGGDG9<DAFFFGFGGGCCFFFFFGCGEGDGFGFGGGGEDGGGGGGGDGEC:>FGGEFCBCCC+<CCC88:CFGE9CCF9E=8CEGFF=@=CGGG@E@FDGED=DEGGGGGGFGFGG=7>FGGGGGGG
@M00200:207:000000000-ALC1F:1:1104:4676:5862 1:N:0:5
ATTGGGTGTAAAGGGCGCGTAGGTGGCGACATAAGGCTGTGGTGAAAGTCTGGGGCTCAACTCCAGATCGGCCGTGGCAACTGTGTCGCTTGGGCACTGTAGAGGCAGATGGAATTCCGGGTGTAGCGGTGGAATGCGTAGAGATCCGGAAGAACACCAGTGGCGAAGGCGGTCTGCTGGGCAGTGAACCCGCGAGGGTTCAATAGCCGACACTGAGGCGCGACAGCGTGGGGAGCAAACAGG
+
GGGGGGGGGGGGGGGGGGGGGGGGGGGGGGGGGGGGGGGGGGGGGGGGGGGGGGGGGGGGGGGGGGGGGGGGGGGGGGGGGGGGGGGGGEFGGGGGGGGGGGGGGGGGGGGGGFGGGGGGGGGGGGGGGGGGGGGFGGGGGGGGGGGGGGGGGGGGGGGGGGFGGGGGGGGGGGGGGGGGGGGGGGGGGGGGGGGGEGEGGGGGGGGGGGGGGGGGGGGGGGGGGGGGGGGGGEGGGGGGFG?
@M00200:207:000000000-ALC1F:1:1104:25918:5933 1:N:0:5
ATTGGGTGTAAAGAGCTCGTAGGCGGCTTGTCGCGTCGACTGTGAAAACCCGCGGCTCAACTGCGGGCTTGCAGCCGATACGGGCAGGCTAGAGTTCGGTAGGGGAGACTGGAATTCCTGGTGTAGCGGTGAAATGCGCAGATATCAGGAGGAACACCGGTGGCGAAGGCGGTTCTCTGGGCATGATCTGACGCTGAGGAGCGAAAGTGTGGGGAGCGAACAGGATTAGATACCCCAGTA
+
GGGGGGGGGGGGGGGGGGGGGGGGGGGGGGGGGGGFGGGGGGGGGGGGGGGGGGGGGGGGGGGGGGGGGGGGGGGGGGEGGGGGGGGGGGGGGGFGGGGGEEGGGGGGGGGGFCFGGGGFGCGGFGGGGGC@FGGGGGGDEGGGGFFGGGGGGGFFGEGDECEGGGGGGGGGGGGGGGGGGGGGGGGEGGGCGEEC?CFGGGGGGGGGGGFCEGGGGGEEGGGGGGFFGGFGGFCFCGGG
@M00200:207:000000000-ALC1F:1:1104:23919:6330 1:N:0:5
ATTGGGTGTAAAGGGCGCGTAGGTGGCGGGGTAAGCGTGTGGTGAAAGTTCGGGGCTCAACTCCGAATCGGCCATGCGAACTGCTTCGCTCGAGCACTGTAGAGGCAGATGGAATTCCGGGTGTAGCGGTGGAATGCGTAGAGATCCGGAAGAACACCGGTGGCGAAGGCGGTCTGCTGGGCAGTGGCTGACACTGAGGCGCGAAAGCCAGGGGAGCAAACGGGATTAGATACCCCAGTA
+
GGGGGGGGGCGGGGGGGGGGGGGGGGGGGGGGGGGGGGGGGGGGGFGGGGGGGGGGGGGGGGGGGGGGGGGGGGGGGGGGGGFGGGGGGGGDGGGGGGGGGGGGGGGGGGGGG<FGGGGGGGGGGGGGGGGGGGGGGGGGGDFGGGGGGGDGG:FGGGGGGGGGGGGGGGGGGGGGGGGGGGFGGGFGGGGGGGGGEGFGGGDGGGGGGGECEEDGGG6<FDE35CFCGGFCF<DGGGGG
@M00200:207:000000000-ALC1F:1:1104:24546:8323 1:N:0:5
ATTGGGTTTAAAGGGCGTGTAGGCGGGAAGGTAAGTCGGGCGTGAAATCCCTGGGCTCAACCCAGGAACTGCACTCGAAACTACTTTTCTTGAGTGCCGGAGAGGAAAGCGGAATACCTGGTGTAGAGGTGAAATTCGTAGATATCAGGTGGAACACCAGTGGCGAAGGCGGCTTTCTGGACGGTAACTGACGCTGAGACGCGAAAGCGTGGGGAGCAAACAGGATTAGATACCCTAGTA
+
GGGGGGGGGGGGGGGGGGGGGGGGGGGGGGGGGGGGGGGGGGGGGGGGGGGGGGGGGGGGGGGGGGGGGGGGGGGGGGGGGGGGGGGGGGGGGGGGGGGGGGGGGGGGGGGGGGGGGGGGGGGGGGGGGGGGGGGGGGGGGGGGGGGGGGGGGGGGGGGGGGGGGGGGGGGGGGGGGGGGGGGGGGGGGGGGGGGGGGGGGGGGGGGGGGGGGGGGGGGFGGGGGGGGGGGGGGGGGGGG
@M00200:207:000000000-ALC1F:1:1104:7788:9176 1:N:0:5
ACTGGGTTTAAAGCGTGCGTAGACGGTTATCTAAGTCGGATGTGAAAGCCCTGGGCTTAACCTGGGAATTGCAGTCGATACTACTCAGCTAGAGTATGGGAGAGGGTAGTGGAATTCCCGGTGTAGCGGTGAAATGCGTAGATATCGGGAGGAACATCAGTGGCGAAGGCGGCTACCTGGACCGCAACTGACGCTGAGGCGCGAAAGCGTGGGGAGCAAACAGGATTAGATACCCTAGTA
+
GGGGGGGGGGGGGGGGGGGGGGGGGGGGGGGGGGGGGGGGGGGGGGGGGGGGGGGGGGGGGGGGGGGGGGGGGGGGGGGGGGGGGGGGGGGGGGGGGGGGGGGGGGGGGGGGGGGGGGGGGGGGGGGGGGGDGGGGGGGGGGGGGGGGGGGGGGGGGGGGGGGGGGGGGGGGGGGGGGGGGGGGGGGGGGGGGGGGGGGGGGGEGGGGGGGGGGGGGGGGGGGGGGGGGGGGGGGGGGGG
@M00200:207:000000000-ALC1F:1:1104:2336:9500 1:N:0:5
ATTGGGTGTAAAGAGCTCGTAGGCGGTCCATTAAGTCGGAAGTGAAATCTCAGGGCTCAACCCTGAAATTGCTTTCGATACTGGTGGACTTGAGGCAGGTAGGGGAAGGTGGAATTCCTGGTGTAGCGGTGAAATGCGCAGATATCAGGAGGAACACCAGTGGCGAAGGCGGCCTTCTGGGCCTGTTCTGACGCTGAGGAGCGAAAGCGTGGGGAGCAAACAGGATTAGATACCCCTGTA
+
GGGGGGGGGGGGGGGGGGGGGGGGGGGGGGGGGGGGGGGGGGGGGGGGGGGGGGGGGGGGGGGGGGGGGGGGGGGGGGGGGGGGGGGGGGGGGGGGGGGGGGGGGGGGGGGGGGGGGGGGGGGGGGGGGGGGGGGGGGGGGGGGGGGGGGGGGGGGGGGGGGGGGGGEGFGGGGDGGGGGGGGGGGGGGGGGGGGGGGGGGGGGGGGGGGGGGGGGGGGGGGGGGGGGGGGGGGGGFGGG
@M00200:207:000000000-ALC1F:1:1104:10499:9526 1:N:0:5
ACTGGGTATAAAGAGCTCGTAGGCGGTTTCGTAAGTCGGATGTGAAAACTCAGGGCTCAACCCGGAGACGCCATCTGATACTGCGATGACTTGAGTCTGGTAGGGGATCACGGAATACCTGGTGTAGCGGTGAAATGCGCAGATATCAGGTGGAACACCGATGGCGAAGGCAGTGATCTGGGCCAGTACTGACGCTGAGGAGCGAAAGCGTGGGGAGCAAACAGGATTAGATACCCTAGTA
+
GGGGGGGGGGGGGGGGGGGGGGGGGGGGGGGGFGGGGGGGGGGGGGGGGGGGGGGGGGGGGGGGGGGGGGGGGGGGGGGGGGGGGGGGGGGGGFGGGGGGGGGGGGGGGGGGGCGGGGGGGGGGGGFGGGGGGEFGGGGGGGGGGGGGGFGGGFGGGGGGGEDGGGGGDEGGGGGGGGGGFFGGGGGGGGGGGDGGGGGGGGGGEGGGGGGGGGDGDEGFFFGGGGGGGGCFGGFGGGGGF
@M00200:207:000000000-ALC1F:1:1104:7040:9966 1:N:0:5
ATTGGGTGTAAAGCGCGTGTAGGCGGCCCGATAAGTCCGCTGTGAAAGTCCAGGGCTCAACCCTGGAATGCCGGTGGATACTGTCGGGCTCGAGTTCGGAAGAGGTGAGTGGAATTCCTGGTGTAGCGGTGAAATGCGCAGATATCAGGAGGAACACCAATGGCGAAGGCAGCTCACTGGGACGATACTGACGCTGAGACGCGAAAGCGTGGGGAGCAAACAGGATTAGATACCCGAGTA
+
GGGGGGGGGGGGGGGGGGGGGGGGGGGGGGGDGGGGGGGGGGGFFFGGGGGGFGGGDGGGGGGGFFGDGGGGGGGGGGGGGGGGGGGGEGGGCEFCGGGGGGFGGGGGGGGGGGGGGGGGGGGDGGFEGFGFGEGGGGGGGGGGGGGGGFGGGGGGGGGGGGGGGGDGGGGGGGGGGFFFGGFEEGGGDGGGECCGGGGGGDEGGGGGGEGDGGGGGG??FFFGGGFGDGGGGGGGGGGG
@M00200:207:000000000-ALC1F:1:1104:12516:10314 1:N:0:5
ACTGGGCTTAAAGGGCTCGTAGGCGGTTTGTCGCGTCGGGAGTGAAAACACCGGGCTTAACTCGGTGCTTGCTTTCGATACGGGCAGACTGGAGGTATGCAGGGGAGAACGGAATTCCTGGTGTAGCGGTGAAATGCGCAGATATCAGGAGGAACACCAATGGCGAAGGCAGCTCGCTGGGACGGTACTGACGCTGAGACGCGAAAGCGTGGGGAGCAAACAGGATTAGATACCCCAGTA
+
GGGGGGGGGGGGGGGGGGGGGGGGGGGGGGGGGGGGGGGGGGGGGGGGGGGGGGGGGGFGGGGGGGGGGGGGGGGGGGGGGGGGGGGGGGGGGGGGGGGGGGGGGGGGGGGGGGGGGGGGGFFGGGEGGGGGGGGGGGGGGGGGGGGGGFGGGFGGGGGGGGGGGGGGGGGGGGGGGGGGGGGGGGGGGGGGGGGGGGGGGGGGGDCFGGGGGGGGGGGGGFGGFGGGGGGGG<FGGGGG
@M00200:207:000000000-ALC1F:1:1104:11466:10315 1:N:0:5
ACTGGGTTTAAAGGGCGCGTAGGCGGCTTGGCAAGTGGATGGTGAAATCCCTCGGCTTAACCGAGGAACTGCCATCCAGACTGCTTTGCTTGAGGCCGGGAGAGGTAAGTGGAATTCCCAGTGTAGCGGTGAAATGCGTAGATATTGGGAGGAACACCAGTGGCGAAGGCGGCTCACTGGACTGGTACTGACGCTGAGGCGCGAAAGCGTGGGGAGCAAACAGGATTAGATACCCTAGTA
+
GGGGGGGGGGGGGGGGGGGGGGGGGGGGGGGGGGGGGGGGGGGGGGGGGGGGGGGGGGGGGGGGGGGGGGGGGGGGGGGGGGGGGGGGGGGGGGGGGGGGGGGGGGGGGGGGGGGGGGGGGGGGGGGGGGGGGGGGGGGGGGGGGGGGGGGGGGGGGGGGGGGGGGGGGGGGGGGGGGGGGGGGGGGGGGGGGGGGGGGGGGGGGGGGGGGGGGDGGGGGGGGGGGGGGGGGFGGGGGGG
@M00200:207:000000000-ALC1F:1:1104:25680:11047 1:N:0:5
ATTGGGTTTAAAGGGTGCGTAGGCGGGTCTTTAAGTCAGGGGTGAAATCCTGGAGCTCAACTCCAGAACTGCCTTTGATACTGAAGATCTTGAGTTCGGGAGAGGTGAGTGGAACTGCGAGTGTAGAGGTGAAATTCGTAGATATTCGCAAGAACACCAGTGGCGAAGGCGGCTCACTGGCCCGATACTGACGCTGAGGCACGAAAGCGTGGGGAGCAAACAGGATTAGATACCCCAGTA
+
GGGGGGGGGGGGGGGGGGGGGGGGGGGGEGGGGGGGGGG?FEGGGGGGGGGGGGGGGGGGGGGGGGGGGGGGGGGGGGGGGGGGGGGGGGGGGGGGGGGGGGGGGGFGGGGGGGEGGGGGGFGGGFFGGGGGGGGGGGGGFGGGGGGGGGGDGDFGGGGGGGGGDCGGGGCGGGGFGGGGGGGGGGGGGGGGGGGGGGGGGGGGGGGGGGGGGDGGGGGGGGGGGGGGGFGGGDGGGGGF
@M00200:207:000000000-ALC1F:1:1104:13372:11412 1:N:0:5
ACTGGGTTTAAAGCGCGCGTAGGCGGCCCGGAAAGTCGGTTGTGAAAACCCGGGGCTCAACCCCGGGCCTGCATCCGATACTTCCGGGCTGGAGGTAGGTAGGGGAGATCGGAATTCCTGGTGTAGCGGTGAAATGCGCAGATATCAGGAGGAACACCGGTGGCGAAGGCGGATCTCTGGGCCTTACCTGACGCTGAGGCGCGAAAGCTAGGGGAGCGAACAGGATTAGATACCCGGGTA
+
GGGGGGGGGGGGGGGGGGGGGGGGGGGGGGGGGGGGGGGGGGGGGGGGGGGGGGGGGGGGGGGGGGGGGGGGGGGGGGGGGGGGGGGGGGGGGGGGGGGGGGGGGGGGGGGGGGGGGGGGGGGGGGGGGGGGGGGGGGGGGGGGGGGGGGGGEGGGGGGGGGGGGGGGGGGGGGGGGGGGGGGGGGGGGGGGGGGGGGGGGGGGGGGGGGGGGGGGGGGGGDGGGGGGCGGFGGGGGDGG
@M00200:207:000000000-ALC1F:1:1104:10509:11867 1:N:0:5
ATTGGGTTTAAAGCGTGCGCAGGCGGTTTGCTAAGACAGGTGTGAAATCCCCGGGCTTAACCTGGGAACTGCGCTTGTAACTGGCAAGCTGGAGTGTGGCAGAGGGGGGTGGAATTCCACGTGTAGCAGTGAAATGCGTAGAGATGTGGAGGAACGCCGATGGCGAAGGCAGCCCCCTGGGCCAACACTGACGCTCATGCACGAAAGCGTGGGGAGCAAACAGGATTAGATACCCTCGTA
+
GGGGGGGGGGGGGGGGEGGGGGGGGGGGGGGGGGGGGGGGGGGGGGGGGCFGGGGGGG@FGGGGGGGGGGGGGGGGGGGFGGGGGGGFGGGGGGGGGGGGGGGGGGGGGGGGGGFGGGGG@GCGGGGGGGFGGGGFGCFGGGGGGGGGGGGGGGG7CEGDGGGGGGGDEFGGGGGGGGGG>8FEGGGGGGGGGGEGGGGGGG*;EEEGDCEEGG7EC=FGGGGGFGC6=*?7EF47CC<D
@M00200:207:000000000-ALC1F:1:1104:12101:12061 1:N:0:5
ACTGGGTATAAAGAGCTCGTAGGCGGTTTGTCGCGTCTGCCGTGAAAGTCCGGGGCTTAACCCCGGATCTGCGGTGGGTACGGGCAGACTGGAGTGCAGTAGGGGAGACTGGAATTCCTGGTGTAGCGGTGAAATGCGCAGATATCAGGAGGAACACCGGTGGCGAAGGCGGTTCTCTGGGCATGACCTGACGCTGAGGAGCGAAAGCATGGGGAGCGAACAGGATTAGATACCCTCGTA
+
GGGGGGGGGGGGGGGGGGGGGGGFGGGGGGGGGGGGGGGGGGGGGGGGGGGGGGGGGGGGGGGGGGGGGGGGGGEGGGGGGGGGGGGGGGGGGGGGGGGGGGGGGGGGGGGGGGGGGGGGGGGGGGGGGGGGGGGGGGGGGGGGGGGGGGGGGGGGGGGGGGGGGGGGGGGGGDEFFGGGGGFGGGGGGGGGGGGGGGGCEGGGGGGGGGGGGGGGGG5EGGGFGGGGGGGGGCGGGGGG
@M00200:207:000000000-ALC1F:1:1104:15733:12828 1:N:0:5
ATTGGGTGTAAAGGGCTCGTAGGCGGCCAACTAAGTCGGATGTGAAATCCCCAGGCTCAACTTGGGAACTGCATCCGATACTGGATGGCTTGAATCCGGGAGAGGGATGCAGAATTCCAGGTGTAGCGGTGAAATGCGTAGATATCTGGAGGAATACCGGTGGCGAAGGCGGCATCCTGGACCGGCATTGACGCTGAGGAGCGAAAGCCAGGGGAGCAAACGGGATTAGATACCCCGGTA
+
GGGGGGGGGGGGGGGGGGGGGGGGGGGGGGGGGGGGGGGGGGGGGGGGGGGGGGGGGGGGGGGGGGGGGGGGGGGGGGGGGGGGGGGGGGGGGGGGGGGGGGGGGGGGGGGGGGGGGGGGGGGGGGGGGGGGGGGGGGGFEGGGGGGGGGGGGGGGGGGGGGGGGGGGGGGGGGGGGGGGGGGGGEEDGGGGGGDCEGGGGGGGGGGGGGGGGGGGGGDGGCEGGGGGGGGFGGGFCDCD
@M00200:207:000000000-ALC1F:1:1104:21889:13963 1:N:0:5
ATTGGGCGTAAAGGGCGCGTAGGCGGCTTGGTAAGCGTGCGGTGAAAGCTCGGGGCTCAACCCCGAGTCTGCCGTGCGAACTGCCGGGCTTGAGCACAGTAGAGGCAGATGGAATTCCGGGTGTAGCGGTGGAATGCGTAGAGATCCGGAAGAACACCGGTGGCGAAGGCGGTCTGCTGGGCTGTGTCTGACGCTGATGCGCGACAGCGTGGGGAGCAAACAGGATTAGATACCCTTGTA
+
GGGGGGGGGGGGGGGGGGGGGGGGGGGGGGGGGGGGGGGGGGGGGGGGGGGGGGGGGGGGGGGGGGGGGGGGGGGGGGGGGGGGGGGGGGGGGGGGGGGGGGGGGGGGGGGGGGGGGGGGGGGGGGGGGGGGGGGGGGGGGGGGGGGGGGGGGGGGGGGGGGGGGGGGGGGGGGGGGGGGGGGGGGGGGGGGGGGGGGGGGGGGGGGGGGGGGGGGGGGGGGGGGGGGGGGGGEFFGGGG
@M00200:207:000000000-ALC1F:1:1104:18779:14970 1:N:0:5
ATTGGGTTTAAAGGGCGCGTAGGCGGTCTGCTAAGCGTGCGGTGAAAGCCTGGGGCTCAACCCCAGGTCTGCCGTGCGAACTGGTGGACTAGAGCACTGTAGAGGCAGGTGGAATTCCGGGTGTAGCGGTGGAATGCGTAGAGATCCGGAAGAACACCGGTGGCGAAGGCGGCCCGCTGGGCTGTGGCTGACGCTGAGGCGCGACAGCGTGGGGAGCAAACAGGATTAGATACCCGGGTA
+
GGGGGGGGGGGGGGGGGGGGGGGGGGGGGGGGGGGGGGGGGGFGGGGGGGGGGGGGGGGGGGGGGGGGGGGGGGGGGGGGGGGGGGGGGGGGGGGGGGGGGGGGGGGGGGGGGGGGGGGGGGGGGGGGGGGGGGGGGGGGGGGGGGGGGGGGGGGGGGGGGGGGGGGGGGGGGGGGGGGGGGGGGGGGGGGGGGGGGGGGGGGGGGGGGGGGEGGGGGGFFGFGGGFGGGGGGGGGGCDG
@M00200:207:000000000-ALC1F:1:1104:22066:16590 1:N:0:5
ACTGGGTATAAAGGGTGCGTAGGCGGCGCGGAAAGTTGGGTGTGAAATCCCTCGGCTCAACCGAGGAACTGCGCCCAAAACTACCGTGCTCGAGGAAGATAGAGGTGAGCGGAACTCACGGTGGAGCGGTGAAATGCGTTGATATCGTGAGGAACACCCGTGGCGAAAGCGGCTCACTGGGTCTTTTCTGACGCTGATGCACGAAAGCTAGGGGAGCAAACGGGATTAGATACCCTAGTA
+
GGGGGGGGGGGGGGGGGGGGGGGGGGGGGGGGGGGGGGGGGGGGGGGGGGGGGGGGGGGGGGGGGGGGGGGGGGGGGGGGGGGGGGGGGGGGEGGGGGGGGGGGGGGGGGGGGGGGGGGGGGGGGGGGGGGGGGGGGGGGGGGGGGGGGGGGGGGGGGDFGGGGGGGGGGGGGGGGGGGGGGGGGGGGGGGGGGGGGFGGGGGGGGGGGGGCGGGGGGGGCGGGGGGGFCGGFGGGGGGG
@M00200:207:000000000-ALC1F:1:1104:13779:17212 1:N:0:5
ATTGGGTTTAAAGCGCGCGCAGGTGGTTTCTTAAGTCTGATGTGAAAGCCCACGGCTCAACCGTGGAGGGTCATTGGAAACTGGGAGACTTGAGTGCAGAAGAGGAAAGTGGAATTCCATGTGTAGCGGTGAAATGCGTAGAGATATGGAGGAACACCAGTGGCGAAGGCGACTTTCTGGTCTGTAACTGACACTGAGGCGCGAAAGCGTGGGGAGCAAACAGGATTAGATACCCGCGTA
+
F96@C9FCFGGG<FFGGGDGGGGGG<CFGDFGF<FFFGFACFFFGGGFFAFGEEFEF@EGGGCFC+,E@GCFFC6E@=C<=FFFFC=BCAFFG=AFCFEFDGG@,<44E?FG<9FFGGGFGFDFFFGEGEC+?F@FGG7FCCD,C,@FFCFD@EDGFGGF=<7FEEGEEEEGEG7?FFCDFGGGGFFFG99DGFGGGGFDDEGGDEC@8?CEGCDEGFG+;FF<CF>7CCCFGF<DGG<)
@M00200:207:000000000-ALC1F:1:1104:10273:17761 1:N:0:5
ACTGGGTTTAAAGGGCGCGCAGGCGGCTTGGCAAGTCGAGTGTGAAATCCCTTGGCTTAACTAAGGAATGGCGCTCGAAACTACCTCGCTAGAGGACGGGAGAGGGAAGTGGAACTCTCGGTGTAGGGGTGAAATCTGTAGATATCGAGAGGAACACCGGTGGCGAAGGCGGCTTCCTGGCCCGTAACTGACGCTGAGGCGCGAAAGCGTGGGGAGCAAACAGGATTAGATACCCGCGTA
+
GGGGGGGGGGGGGGGGGGGGGGGGGGGGGGDGGGGGGGGGGGGGGGGGFGGGGGGGGFGGGGGCFGFFGGGGEGGGGGGGGGGGGGGGGGGGGGGGGGGGEGCFGGDFGFGGGGGGGGGGGGGGGGGGGGGGGGGFGGGGGGGGGGGFGGCGGGGGGGGGGGGFGEGGGGGGGGGGGGGGGGGGGGGGFGGGGGGGGGGGGGGGGGGGGGGGGGGGGGGGGGECGGGGGGGFGGC<DGGG
@M00200:207:000000000-ALC1F:1:1104:22374:18305 1:N:0:5
ATTGGGCGTAAAGGGCGCGTAGGTGGCGGCATAAGGCTGTGGTGAAAGTCCGGGGCTCAACTCCGGATCGGCCGTGGCAACTGTGTCGCTAGGGCACCGTAGAGGCAGATGGAATTCCGGGTGTAGCGGTGCAATGCGTAGAGATCCGGAAGAACACCGGTGGCGAAGGCGGCCCGCTGGGCTGTGGCTGACGCTGAGGCGCGACAGCGTGGGGAGCAAACAGGATTAGATACCCCCGTA
+
GFDGGGGGFGEGGGGFGGGGCGGFGGGECGGEGCGGGEFGGF@CFGDGGFFGGCFDCFGGGGGGGGGGGGGGEEFCGGGGFFFEFGGGGFFGFGGGGGEFGGGFFGGGGGGGGCFGEFFGGGDCCEFGDGGGGG9>FGCC@@FGCFGGCFFGGGFFFGGGFGGGGCEGGGEGGG8CEEGEGGFGGGGGGECFGGCEGGGGGGGGGGGGEGGGGEDC<=F?FC?DFCGGFG7FG<CFCGGD
@M00200:207:000000000-ALC1F:1:1104:12424:19018 1:N:0:5
ATTGGGTATAAAGGGCTCGTAGGCGGTTAGTCACGTCGGGAGTGAAAACTCAGGGCTCAACCCTGAGCGTGCTTCCGATACGGGCTGACTAGAGGTATGCAGGGGAGAACGGAATTCCTGGTGTAGCGGTGGAATGCGCAGATATCAGGAGGAACACCGGTGGCGAAGGCAGCACTCTGGGCCGGCACTGACGCTGAGGAGCGAAAGCGTGGGGAGCGAACAGGATTAGATACCCGTGTA
+
GGGGGGGGGGGGGGGGGGGGGGGGGGGGGGGGGGGGGGGGGGGGGGGGGGGGGGGGGGGGGGGGGGGGGGGGGGGGGGGGGGGGGGGGGGGGGGGGFGGGGFGGGGGGGGEGGGGGGGGGGGGGGGGGGEGGFGGGGGGGGGGGGGGGFGGGGEGGGGEGGGGGGGGGGGFGGGGGGGGGGGGGGGGGGFFGGGGGGGFGGGGG5EDGGEGGGGGGGGECGGGGDGFGGD7DGGGGDGGG
@M00200:207:000000000-ALC1F:1:1104:10941:19733 1:N:0:5
ACTGGGCATAAAGGGCGTGTAGGCGGCCACCGCAAGTCAGTTGTGAAAGCTCTGGGCTTAACCCAGAAAGGTCAACTGATACTGCGGGGCTAGAGTGCAGAAGGGGCAACTGGAATTCTCGGTGTAGCGGTGAAATGCGTAGATATCGAGAGGAACACCTGCGGCGAAGGCGGGTTGCTGGGCTGACACTGACGCTGAAACGCGAAAGCTAGGGGAGCGAACGGGATTAGATACCCTCGTA
+
GGGGGGGGGGGGGGGGGFGGGGGGGGGGGGGGGGGGGGGGGGGGGGGGGGGGGGGGGGGGGGGGGGGGGGGGGGGGGGGGGGGGGGGGGGGGGGGGGGGGGGGGGGGGGGGGGGGGGGGGGGGGGGGGGGGGGGGGGGGGGGGGGGGGGGGGGGGGCFGGGGGGGGGGGEGGGGGGGGGGGGGGGGGGGGGGGEGGGGGGGGGGGGGGGGGGGGGGGGGGGGGGGGDCGGGGGGFCDGGGE
@M00200:207:000000000-ALC1F:1:1104:11025:20613 1:N:0:5
ATTGGGTTTAAAGGGTGCGTAGGTGGCGCCGTAAGTCAGGTGTGAAATTTCGGAGCTTAACTCCGAAACTGCATTTGATACTGCGGTGCTTGAGGACTGGAGAGGAGACTGGAATTTACGGTGTAGCAGTGAAATGCGTAGAGATCGTAAGGAAGACCAGTGGCGAAGGCGGGTCTCTGGACAGTTCCTGACACTGAGGCACGAAGGCCAGGGGAGCAAACGGGATTAGATACCCCAGTA
+
GGGFGGFGGGGGGGGGGGGGGGGGFGGGGGGGGGGFGGGGGGGGGGGGGGGGGGGGGGGGGGGGGGGGGGGGGGGGGGGGGGGGGGFGGGGGGGGGGGGGGGGGGGGGGGGGFGGGGGGGGGGGGGGGGGGGGGFGGGGGGGGGGGGGGGGGGGGGGGGGGGGGGGGGGGGGGGGGGGGGGGGGGGGGGGB?FCFGGGGGGGEEGGGGGGGGGGDGGGGGGGGGDGFGFGGGGGFDCDGG
@M00200:207:000000000-ALC1F:1:1104:7581:22067 1:N:0:5
ACTGGGTGTAAAGGGCGCGCAGGCGGCTCATCAAGTCAGGCGTGAAAGCCCCGGGCTTAACCTGGGAGGTGCGTCTGGGACTGGTGGGCTAGAGTTCGGGAGAGGAGAGTGGAATTCCCAGTGTAGAGGTGAAATTCGTAGATATTGGGAAGAACACCGGTGGCGAAGGCGGCTCTCTGGACCGACACTGACGCTGAGGCGCGAAAGCTAGGGGAGCAAACGGGATTAGATACCCCAGTA
+
GGGGGGGGGGGGGGGGGGGGGGGGGGDGGGGGGGGGGGGGGGGGGGGGGGGGGGGGGGGGGFDFGEFGGF<FEGGG@EGFGGGGGGGGFFGFEGGGGGGGEGGGGGCFGFGGGGGGGGGGGGGGGGGGGGGGFGGGCGFCFG99FFFGG@FDGGG?:FFBFDFGGGCGGGGGGGGGGGGGGGG@EGGGGGGGGGGGGGGGEE8C85CFECCFGEGGGFGGFGDGGDFFCCGGGCFGC<FG
@M00200:207:000000000-ALC1F:1:1104:17952:24215 1:N:0:5
ACTGGGTATAAAGGGCGCGTAGGCGGCCACCGCAAGTCGACTGTGAAATCTCCGGGCTTAACCCGGAAAGGTCAGCCGATACTGCGGGGCTAGAGTGCAGAAGGGGCAACTGGAATTCTCGGTGTAGCGGTGAAATGCGTAGATATCGAGAGGAACACCTGCGGCGAAGGCGGGTTGCTGGGCTGACACTGACGCTGAGGCGCGAAAGCTAGGGGAGCGAACGGGATTAGATACCCGCGTA
+
GGGGGGGGGGGGGGGGGGGGGGGGGGGGGGGGGGGGGGGGGGGGGGGGGGFGGGGGGGGGGGGGGGGGGGGGGGGGGGGGFGGGGGGGGGGGGGGGGFFGGGGGDGGGGGGGGGGGGGGGGGGGGGGGGGGGGGFGGGGGGGCCFGGGGGGDGGGGGGGGGGGGGGGGGGGGGGGGGGGGGGGGGCGFGFCGGGD*A>FGFGEGGGGGGGFFFFGECEDCGGGDD<557DC*3+9FDDD3>
@M00200:207:000000000-ALC1F:1:1105:10709:3286 1:N:0:5
ATTGGGTGTAAAGAGTGCGTAGGCGGTGCCCTAAGTCTGGTGTGAAATCTCCCGGCTCAACCGGGAGGGTGCGCCGGAAACTGGGGTGCTCGAGTGTGGGAGAGGCAGGCGGAATTCCCGGTGTAGCGGTGAAATGCGTAGATATCGGGAGGAACACCCGCGGTGTAGACGGCCTGCTGGACCACGACTGACGCTGAGGCACGAAAGCGTGGGGAGCAAACAGGATTAGATACCCCAGTA
+
GGGGGGGGGGGGGGGGGGGGGGGGGGGGGGGGGGGGGGGGGGGGGGGGGGGGGGGGGGGGGGGGGGGGGGGGGGGGGGGGGGGGGGGGGGGGGGGGGGGGGGGGGGGGGGGGGGGGGGGGGGGGGGGGGGGGGGGGGGEGGGGGGGGGGGGGGGGGGGGGGGGGGGGGGGGGGGGGGGGGGGGGGGGGGGGGGGGGGGGDGGGGGGGGGGGGGGGGGGGGGGGGGGGGGFGGG?FFEGGF
@M00200:207:000000000-ALC1F:1:1105:8513:3778 1:N:0:5
ATTGGGTTTAAAGCGCGTGTAGGTGGATTGGTGTGTCAGATGTGAAATCTCTCGGCTCAACCGAGAAACGTCGGCTGATACTGCCGTTCTTGAGGGATGCAGAGGAGACTGGAATTCCCGGTGTAGCGGTGAAATGTGTAGAGATCGGGAGGAACACCGGTGGCGAAGGCGGGTCTCTGGGCAACAACTGACGCTGAGGAGCGAAAGCGTGGGGAGCGAACAGGATTAGATACCCGTGTA
+
GGGGGGGGGGGGGGGGGGGGGGGGGGGGGGGGGGGGGGGGGGGGGGGGGGGGGGGGGGGGGGGGGGGGGGGGGGGGGGGGGGGGGGGGGGGGGGGGGGGGGGGGGGGGGGGGGGGGGGGGGGGGFGGGGGGGGGGGFGGGGGGGGGGGGGGGGGGGGGDGCGGGGGGGGGGGGGDGGGGFGGGGGGGGGGGGGGGGGGGGGGGEGDDCEEEEGGGGGGDGEGGGCFGGFFGGGGG3BGGG
@M00200:207:000000000-ALC1F:1:1105:11670:4959 1:N:0:5
ATTGGGTGTAAAGAGCGTGTAGGCGGCCGCACAGGTCCGTTGTGAAAACTGGAGGCTTAACCTTCAGACGTCGATGGAAACCGTGCGGCTAGAGTCCGGAAGAGGAGAATGGAATTCCTGGTGTAGCGGTGGAATGCGCAGATATCAGGAGGAACACCGGTGGCGAAGGCGGGATCCTGGGCCAGTACTGACGCTGAGGAGCGAAAGCGTGGGGAGCAAACAGGATTAGATACCCGCGTA
+
GGGGGGGGGGGGGGGGGGGGGGGGGGGGGGGGGGGGGGGGGGGGGGGGGGGGGGGGGGGGGGGGGGGGGGGGGGGGGGGGGGGGFGGGGGGGGGGGGGGGGGGGGGGGGGGGGGGGGGGGGGGGGGGGGGGGGGGGGGGGGGGGGGGGGFGGGGGGGGGGGGGGGGGGGGGGGGGGGGGGGGGGGGGGGGGGGGGGGGGGGGGGGGGGGGGGGGDGGGGGGGGGGGGGGFFGGGGDFGGG
@M00200:207:000000000-ALC1F:1:1105:23988:5272 1:N:0:5
ATTGGGTGTAAAGGGCGCGTAGGCGGCAATTCAAGTCAGCTGTGAAATCTCCGGGCTTAACTCGGAACGGTCAGCTGATACTGCTTTGCTAGAGTGCAGAAGGGGCAATCGGAATTCTTGGTGTAGCGGTGAAATGCGTAGATATCAAGAGGAACACCTGAGGTGAAGACGGGTTGCTGGGCTGACACTGACGCTGAGGCGCGAAAGCTAGGGGAGCGAACGGGATTAGATACCCGAGTA
+
FGGFGGEGFF@F9AFGCEFFGE@FG::@CGGGGGGFGGGG<EFGGEFFGFGGGGGEGFGGGGG:?7BFGFB:FCGGGFFFFF,C?EFGG<EFG<FEFFEFGGCGGGGGDGGGDCFFFGC?EEBFEAFGGFE@FCFFG7@CG7FGFCDBCGGGG<DFGGFG<<+DEFFGGGG>CGEEGGEGGGGGGGGGG99C8;581B5CEGEEGGGFCCGCFECEGGG5EEGGGGFFGFGGGGGG:DF<
@M00200:207:000000000-ALC1F:1:1105:15959:5703 1:N:0:5
ACTGGGTTTAAAGGGCGCGTAGGCGGGATGGCAAGTCAGTCGTGAAATCTCTCGGCTCAACCGAGAAACGTCGGCTGATACTGCCGTTCTTGAGGGATGCAGAGGAGACTGGAATTCCCGGTGTAGCGGTGAAATGTGTAGAGATCGGGAGGAACACCGGTGGCGAAGGCGGGTCTCTGGGCATTTCCTGACGCTGAGGCGCGAAAGCGTGGGGAGCAAACGGGATTAGATACCCGAGTA
+
GGGGGGGGEGGFGGGGGGGGGGGGGGGGGGGGGFGGGCFGGGGGGGGGGGGGGGGGGGGGGGGGGGGGGGGGGGGG:FGGGGAGGG?FGGGGGGGGGGGGGGGGGGGGGGGGGGGGGGGGDGGGGEFGCGGFGGGGGGGGGGGGGGFGGEDGEGGGGGGGGGGGGGGEGGGGGGGGGGGGFGGGGGGFGG?FCEGECE>FEGGCGGEGDGGGGG3EGGCFGGGGG:CGGFGGGGFDF:<>
@M00200:207:000000000-ALC1F:1:1105:14519:6123 1:N:0:5
ACTGGGTTTAAAGCGCGCGTAGGCAGCAGCGTGTGTCGGGCGTGAAATCCCATGGCTCAACCATGGAAGTGCACTCGAAACTGCGCAGCTAGAGTCTCGGAGAGGAAGGCGGAATGCTTGGTGTAGAGGTGAAATTCGTAGATATCAAGCGGAACACCGGTGGCGAAGGCGGCCTTCTGGACGATGACTGACGCTGAAGCGCGAAAGCGTGGGGAGCAAACAGGATTAGATACCCTAGTA
+
FFFFGGF@CCD<EEEFEG@@:@BFFGGGGGG@@FCEF:CFECCFG7C<,CE<9@AEFFGCGF>FGCE=<CFG<?FDGGFFGGGGGGECEGGG,=EFBD874+6++8,B@CCF+C<FDFF<BDFGE9<==DFAD<@<CEGGCGG<FCD9F,3@7<FFECECFGEGGG*=<FFEGGCFDEEC<CC@CFEFFF:C5E8?C<68*8E>C=8FCCC*::77CFFCFD64**7CF*0:ECFC?FDF
@M00200:207:000000000-ALC1F:1:1105:18218:6404 1:N:0:5
ATTGGGTGTAAAGGGCGCGTAGGCGGCCTGATAAGTAGGGGGTGAAATCCTGCGGCTTAACCGCAGGGCTGCCTTCTAAACTGTCGGGCTCGAGCACAGTAGAGGCAGGTGGAATTCCCGGTGTAGCGGTGGAATGCGTAGAGATCGGGAAGAACATCAGTGGCGAAGGCGGCCTGCTGGGCTGTTGCTGACGCTGAGGCGCGACAGCGTGGGGAGCAAACAGGATTAGATACCCTTGTA
+
GGGGGGGGGGGGGGGGGGGGGGGGGGGGGGGGGGGGGGGGGGGGGGGGGGGGGGGGGGGGGGGGGGGGGGGGGGGGGGGGGGGGGGGGGGGGGGGGGGGGGGGGGGGGGGGGGGGGGGGGGGGGGGGGGFGGGGGGGGGGGEGGGGGGGGGGGGGGGGGGGGGGGGGGGGGGGGDGGGGGGGGGGGGGGGGGGGGGDGGGGGGGGGGGGGGGGGGGGGGGGGGGGGGGGFGG7EFGFGGG
@M00200:207:000000000-ALC1F:1:1105:19766:6484 1:N:0:5
ATTGGGTGTAAAGGGCGCGTAGGCGGCTCTGATCGTCGGATGTGAAAGGCCTGGGCTCAACCTGGGAACGGCATCCGATACGGCAGGGCTTGAGTGTGGGAGAGGTTGGTGGAATTCCCAGTGTAGAGGTGAAATTCGTAGATATTGGGAAGAACACCGGTGGCGAAGGCGGCCAACTGGACCACAACTGACGCTGAGGCGCGAAAGCGTGGGGAGCAAACAGGATTAGATACCCTGGTA
+
GGGGGGGGGGGGGGGGGGGGGGGGGGGGGGGGGGGGGGGCGGGGGGGGGGGGGGGGGGGGGGGGGGGGGGGGGGGGGGGGGGGGGGGGGGFEFGGGGGDEFGGGGGGGGGGGGGGGGGFGGGGGGGGGGGGGGGGGGGGGDEGGGGGGGFCFGFGGGGGGGGDGEGGGGGGGGEDGGGGFGGGGGGFGGFGGGGGGDFGGGGGEGGDGGGGGGDDDGGGGGGCGGGGGFFFGGGGGFGGF
@M00200:207:000000000-ALC1F:1:1105:10620:7010 1:N:0:5
ATTGGGTTTAAAGGGCGCGTAGGCGGGCCGCCAGGCCCGCGGTGAAATCCCCCGGCTCAACCGGGGAAGGGCCGCGGGGACCGGCGGTCTGGAGTGAGGTAGGGGCGCGCGGAACTGTGGGTGGAGCGGTGAAATGCGTTGATATCCGATGGAACACCGGTGGCGAAGGCGGCTTACTGGGTCTCTACTGACGCTGAGGCACGAAAGCTAGGGTAGCAAACGGGATTAGATACCCTGGTA
+
GGGGGGGGGGGGGGGGGGGGGGGGGGGGGGGGGGGGGGGGGGGGGGGGGGGGGGGGGGGGGGGGGGGGGGGGGGGGGGGGGGGGGGGGGGGGGGGFGGGGGGGGGGGGGGGGGGGGGGGGGGGGGGGGGGGGGGGGGGGGGGGGGGGGGGGGGGGGGGGGGGGGGGGGGGGGGGGGGGGGGGGGGGGGGGGGGGGGGGGGGGGGGGGGGGGGGGGGGGGGGGGGGGGGGFGGGFGG@FFG
@M00200:207:000000000-ALC1F:1:1105:19334:7344 1:N:0:5
ACTGGGTTTAAAGAGCTCGTAGGCGGTTTGTTGCGTCGGCTGTGAAAACCTGAGGCTCAACCTCAGGCCTGCAGTCGATACGAGCAGACTAGAGTGTTGCAGGGGAGACTGGAATTCCTGGTGTAGCGGTGAAATGCGCAGATATCAGGAGGAACACCGGTGGCGAAGGCGGGTCTCTGGGCAACAACTGACGCTGAGGAGCGAAAGCGTGGGGAGCGAACAGGATTAGATACCCCGGTA
+
FGGGGGGGGGGGGGGGGGGGGGGGGGGEEEGGGGGGGGGGGEGGGFEFGGFFFFGGGGGGGGGGCECFEGGGGGGGGGGGGGCEGGFGGGGGGGGGGDC9FGFGGF+?FGGGGGGGGGGGGGGGFDGFDCCGFGGDCFDGGEDFGGFFFGGGGGGGCFC:FGGGGGGDEGEGCFEGGGGGGG*=C8CGGGGG5EEC>FF<EFGEGGGFGGGGDDGEGGGGGGGGGGGGGFGGGGGF)>CD
@M00200:207:000000000-ALC1F:1:1105:24866:8551 1:N:0:5
ATTGGGCTTAAAGGGCGCGTAGGCGGGATGGCAAGTCGGTCGTGAAATCCCTGGGCTCAACTCAGGGGGGTCGGCCGATACTGCCGTTCTTGAGGGATGCAGAGGAGACTGGAATTCCCGGTGTAGCGGTGAAATGTGTAGAGATCGGGAGGAACACCGGTGGCGAAGGCGGGTCTCTGGGCATTCCCTGACGCTGAGGCGCGAAAGCATGGGTAGCAAACAGGATTAGATACCCCTGTA
+
GGGGGGGGGGGGGGGGGGGGGGGGGGGGGGGGGGGGGGG@FGGGGGGGGGGGGGGGGGGGGGGGGGGGGGGGGGGGGGGGGGGGGGGGGGGGGGGGGGGGGGGGGGGGGGGGGGGGGGGGGGGGGGGGGGGGGGGGGGGGGGGGGGGGGGGGGGGGGGGGCEGGGGGGGGGGGGGGGGGGGGGGGGGEGGGGECEEEGCFGGGDGDGGGGGGGGGDFGGGCFGGGGGFDFGGGG<FFGGG
@M00200:207:000000000-ALC1F:1:1105:8820:8558 1:N:0:5
ATTGGGTGTAAAGAGCTCGTAGGCGGTCTGTCGCGTCGGCTGTGAAAACTCGGGGCTCAACTCCGAGCTTGCAGTCGATACGGGCAGGCTAGAGTTCGGCAGGGGAGACTGGAATTCCTGGTGTAGCGGTGAAATGCGCAGATATCAGGAGGAACACCGGTGGCGAAGGCGGGTCTCTGGGCCGATACTGACGCTGAGGTGCGAAAGCGTGGGGAGCGAACAGGATTAGATACCCCAGTA
+
GFFGGGGGEGGFGGGGGGGGGGGGGGGGGGGGGGGCEGGGGCGGGFGGGGGGGGGGGGGGGGGGGGGGGGGGGGGGGGGGGGGGGDGGGGGGCGFGGDGGEGGDDEEEFGFGEGFFFGGGGEGFACDFFFEGGFEGGGGGGDGGAFF9BFCF@FGGGGCGFDEFECEGGGEEGGE>CCFGGGGGGCEGFGEFGGGG**;EGFDE5:EFGGGDEEDGGGGCEE?4DGFC4?C7CCCDBDGC
@M00200:207:000000000-ALC1F:1:1105:15976:8638 1:N:0:5
ATTGGGCTTAAAGGGCGCGTAGGCGGGATGGCAAGTCGGTCGTGAAATCCCTTGGCTCAACTGAGGGGAGTCGGCCGATACTGCTGTTCTTGAGGGATGCAGAGGAGACTGGAATTCCCGGTGTAGCGGTGAAATGTGTAGAGATCGGGAGGAACACCGGTGGCGAAGGCGGGTCTCTGGGCATCTCCTGACGCTGAGGCGCGAAAGCCAGGGGAGCAAACGGGATTAGATACCCGAGTA
+
GGGGGGGGGGGGGGGGGGGGGGGGGGGGGGGGGGGGGGGGGGGGGGGGGGGGGGGGGGGGGGGGGGGGGGGGGGGGGGGGGGGGGGGGGGGGGGGGGGGGGGGGGGGGGGGGGGGGGGGGGGGGGGGGGGGGGGGGGGGGGGGGGGGGGGGGGGGGGGGGGGGGGGGGGGGGGGGGGGGGGGGGGGGGGGGGGGGGGGGGGGGGGGGGGGGGGGGGGGGGGGGGGGGGGFGGGGGGFGG:
@M00200:207:000000000-ALC1F:1:1105:23839:8681 1:N:0:5
ATTGGGTTTAAAGGGCTCGTAGGCGGCCAACTAAGTCATACGTGAAATCCCTCAGCTTAACTGGGGAACTGCGTGTGATACTGGATGGCTTGGATTTGGGAGAGGGATGCGGAATTCCAGGTGTAGCGGTGAAATGCGTAGATATCTGGAGGAACACCGGTGGCGAAGGCGGCATCCTGGACCAATATTGACGCTGAGGAGCGAAAGCCAGGGGAGCAAACGGGATTAGATACCCTTGTA
+
GGGGGGGGGGGGGGGGGGGGGGGGGGGGGGGGGGGGGGGGGGGGGGGGGGGGGGGGGGGGGGGGGGGGGGGGGGGGGGGGGGGGFGGGGGGGGFGGGGGGGGGGGGGGGGGGGGGGGGGGGGGGFFGGGGGGGGGGGGGGGGGGGGGGGGGD=FGGGGGGGEGGGGDGGGGGGGGGGGFG@FGGGGGGGC;CGGGGGGGGGGDEGEEGGGGGGGGGGGCEGGGGDGGGFFGGGFGGFGGF
@M00200:207:000000000-ALC1F:1:1105:13741:10415 1:N:0:5
ATTGGGCGTAAAGGGCGCGTAGGCGGCTTGACAAGTCAAAGGTGAAATCCCTCGGCTCAACTGAGGAACTGCCTTTGAAACTGTCTGGCTTGAGGCCGGGAGGGGGTAGCGGAATTCCCAGTGTAGCGGTGAAATGCGTAGATATTGGGAGGAACACCAGTGGCGAAGGCGGCTACCTGGACCGGTACTGACGCTGATGCGCGAAAGCGTGGGTAGCAAACAGGATTAGATACCCCGGTA
+
GGGGGGGGGGGGGGGGGGGGGGGGGGGGGGGGGGGGGGGGGGGGGGGGGGGGGGGGGGGGGGGGGGGGGGGGGGGGGGGGGGGGGGGGGGGGGGGGGGGGGGGGGGGGGGGGGGGGGGGGGGGGGGGGGGGGGGGGGGGGGGGGGGGGGGGGGGGGGGGGGGGGGGGGGGGGGGGGGGGGGGGGGGGEGDEGGGGGGGGGGGGGGGGGGGGGGGGGGGGGGGGGGGGGGFGGGGGGDGGG
@M00200:207:000000000-ALC1F:1:1105:10570:10731 1:N:0:5
ACTGGGCGTAAAGGGCGTGTAGGCGGTCTGCTAAGTCATGTGTGAAAGCCCTCGGCTTAACCGAGGAACGACGCATGAAACTGGCAAGCTAGAGTACCAAAGAGGGGGGTGGAATTCCCGGTGTAGCGGTGAAATGCGTAGATATCGGGAGGAACACCGGTGGCGAAGGCGGCCCCCTGGTTGGATACTGACGCTGAGACGCGAAAGCGTGGGGAGCAAACAGGATTAGATACCCCAGTA
+
GFGGGGGGGGGGGGGGGGGGGGGGGGGGEGGGGGGGGGGGGGGGGGGGGGGGGGGGGGGGGGGGGGGGGGGGGGGGEGGGGGGGGGEGGGGGGGGGGGGGGGGGGGGGGBFGGGGGGFGGGGGGGGGGGGGGGGGGGGGGGGGGGGGEGGGGGGGGGGGGEGGGGGGGGGGGGEGGGGGGGGDE?CEGGGGGGGGGGGGGGGDEGGGGGEGGDEGGGFGGGGGGGGGGGFGGGGGGFGGG
@M00200:207:000000000-ALC1F:1:1105:27550:11589 1:N:0:5
ATTGGGCGTAAAGGGTGCGTAGGTGGGTTGGTAAGTCAGTGGTGAAATCTCCGGGCTTAACTCGGAAACTGCCGTTGATACTATCAATCTTGAATATTGTGGAGGTAAGCGGAATATGTCATGTAGCGGTGAAATGCTTAGATATGACATAGAACACCGATAGCGAAGGCAGCTTGCTACACAATTATTGACACTGAGGCACGAAAGCGTGGGGATCAAACAGGATTAGATACCCCGGTA
+
GGGGFDGGGGGGGGGFGGGGGGGFGGGGGFGGGGGGGGGGGGCFFGGGGGGGGGGGGGGGGGGGGGGGGGGGGGGGGGGGGGGFGGGGGGGGGGGGGGGGGGGGGGGGGGGGGGGCGGDGGGGGGGGGGGGGGGGGGGGGGGGGGGGGGGGGGGGGGGGGGGGGEGGGGGGGGGGGGGGGGGGGGGGFFFGGGGD?98CCEFEECGGFEGEC:ECECEGGGFGGFGGGGFGGFFGGFDCD
@M00200:207:000000000-ALC1F:1:1105:18860:12187 1:N:0:5
ACTGGGTTTAAAGGGTGCGTAGGTGGTCGGGTAAGTCTCATGTGAAATCTCCAAGCTCAACTTGGAAATGGCATGGGATACTATTCGGCTAGAGGATTGGAGGGGGGACTGGAATTCCCGGTGTAGCAGTGAAATGCGTAGATATCGGGAGGAACACCAGTGGCGAAGGCGAGTCCCTGGACAATTCCTGACGCTGAGGCACGAAAGCGTGGGGAGCAAACAGGATTAGATACCCCAGTA
+
GGGGGGGGGGGGGGGGGGGGGGGGGGGGGGGGGGGGGGGGGGGGGGGGGGGGGGGGGGGGGGGGGGGGGGGGGGGGGGGGGGGGGGGGGGGGGGGGGGGGGGGGGGGGGGGGGGGGGGGGGGGGGGGGGGGGGGGGGGGGGGGGGGGGGGGGGGGGGGGGGGGGGGGGGGGGGGGGGGGGGGGGGGGGGGGGGGGGGGGGGGGGGDEFGGGGGGGGGGGGGGGGGGGGGFGGGGGGFGGG
@M00200:207:000000000-ALC1F:1:1105:11900:12691 1:N:0:5
ATTGGGTATAAAGCGCACGTAGGCGGCTTCGCAAGTCGGATGTGAAATCCCTCGGCTCAACCAAGGACGTGCATCCGAAACTGCAAAGCTTGAGTATGGAAGAGGGTCGCGGAATTCCCGGTGTAGAGGTGAAATTCGTAGATATCGGGAGGAACACCAGTGGCGAAGGCGGCGACCTGGGCCAATACTGACGCTGAGGTGCGAAAGCGTGGGGAGCAAACAGGATTAGATACGCCAGTA
+
CFDEFF@ECCCEFGGGGGCCF@FGGGGGEDCGGGGGGGGGGEGGGAFGG,CFGF@7,C<@CGDDEGFFFGEGDGGFGEGC:F<EGGGGGEF<EF5A<<=F@?FFF:FEFFC:FF+>?FFGG3@FGGFGC33FFGGDFFC@FFEC,DFGDC<F:FGFGGGCFFGGG7EEGG:EEEGEGEGCGFGDCFDFFGGGGDGE*;FCCC=8CEE6CC*:8CCGCC6CGGGGFDCC7=FDG*19BCGC
@M00200:207:000000000-ALC1F:1:1105:16524:13032 1:N:0:5
ATTGGGTTTAAAGGGCGTGTAGGCGGCTTCGCAGGTCGGTGGTGAAAGCATACAGCTCAACTGTATTGAGCCACGGAAACGGCGGAGCTTGAGGCTGGGAGGGGCTGGTGGAATTCCCTGTGTAGCGGTGAAATGCGTAGAGATGGGGGAGAACACTCGTGGCGAAGGCGGCCAGCTGGACCAGTTCTGACGCTGAGACGCGAAAGCGTGGGGAGCAAACAGGATTAGATACCCCAGTA
+
GGCFGFFFEGGGGGGGGCEGGGGGGGGGGGGGGGGCEFGGEGGGGGGGGGGGFGGGFGDEFFGGGGGGGGFGFGGGGGGGGGGGGGGGFFEFGGGFGEFFGGGGGGGGGGGGFFGGGGGGGGGGGGGGFFGGGGGGGGGGGGFDFGGGGGGEGGGGGGCGGCFGGEGGGGGGGGGGGGGGGGGGGGGGGGGGGGG5EGGGGGGGGGFGEGCGDGDGGGGGGF5CC:CFGFGGCCFG>7F
@M00200:207:000000000-ALC1F:1:1105:19950:13344 1:N:0:5
ATTGGGTGTAAAGAGCTCGTAGGCGGTCTGTCGCGTCTGCTGTGAAAACTCGGGGCTTAACCCCGGGCCTGCAGTGGGTACGGGCAGACTAGAGTGCGGTAGGGGAGACTGGAATTCCTGGTGTAGCGGTGAAATGCGCAGATATCAGGAGGAACACAGGTGGCGAAGGCGGGTCTCTGGGCCGTAACTGACGCTGAGGAGCGAAGCATGGGGAGCGAACAGGATTAGCTACCCGAGTA
+
FG<F<<BCFEEGGAFEG@FGEGGFEEF@FEGFFGGFGEFCFECE@CFFFDFEGC:CF@CC9C9FEGC:C@FC=FCFG8@E<FC7>>FDGGEGCAFE<:F=F:BEE=>+DDFG8CFB?FEGGFEF9D=CFB3>F<D==:7>:<<=FG9F:BFEFA>,>,>,3@<EFCGGDGGGDG@:FFCFGFGEDE8EGFFGCAC8888FGGGE85:E9+;C>=<:CCEGG?ADG76F*9C=FGGG>F<
@M00200:207:000000000-ALC1F:1:1105:15372:13528 1:N:0:5
ACTGGGTGTAAAGGGCGCGTAGGCGGCCTGCTAAGTCGAACGTGAAATCCCCGGGCTCAACCCGGGAACTGCGTTCGAGACTGGTGGGCTTGAATTCGGGAGAGGGATGCGGAATTCCAGGTGTAGCGGTGAAATGCGTAGATATCTGGAGGAATACCGGTGGCGAAGGCGGCATCCTGGACCGACATTGACGCTGTAGCGCGAAAGCTAGGGGAGCAAACGGGATTAGATACCCTTTA
+
GGGGGGGGGGGGGGGGGGGGGGGGGGGGGGGGGGGGGGGGGGGGGGGGGGGGGGGGGGGGGGGGGGGGGGGGGGGGGGGGGGGGGGGGGGGGGGGGGGGGGGGGGGGGGGGGGGGGGGGGGGGGGGGGGGGGGGGGGGGGGGGGGGGGGGGGGGGGGGGGGGGGGGGGGGGGGGGGGGGGGGGGGGGGGGGGGGGGGGGGGGGGGGGGGGGGGGGGGGGGGGGGGGGGGFGGGCGGFGG
@M00200:207:000000000-ALC1F:1:1105:17721:14397 1:N:0:5
ATTGGGTATAAAGGGCGCGCAGGCGGTCTTGCAAGTCGGGCGTTAAAGACCTGGGCTTAACCCGGGGAATGCGCTCGATACTGCAAGGCTTGAGATCGAGAGAGGAGAGTGGAATTCCCAGTGTAGAGGTGAAATTCGTAGATATTGGGAAGAACACCGGTGGCGAAGGCGGCTCTCTGGCTCGATTCTGACGCTGAGGCGCGAAAGCGTGGGGAGCAAACAGGATTAGATACCCCAGTA
+
FDGGGG@FAFGFEFFGGGGGGGDDEGG@FFFGFFFGGGEDFGG:@FFFC<EFFGGGGFFEGFFFCDE@FGGGGGGDGGGGFGGGEFGGGGGGGGGGGG@DFEFDFC:=>FBGGFGGDDFGGFCFGG9FGFDFGDGGGGA7F77F;FGGFGCFGGGGBEC::FCCFGGGDFCEDGGGGGG8CFFDEF?FGG79CGGGGGFGCCG8=CEFGEGDGG5E55:FFFGFGF>C6*00CGCGD77>
@M00200:207:000000000-ALC1F:1:1105:26773:14562 1:N:0:5
ACTGGGTTTAAAGGGCGCGTAGGCGTTCTTTCAAGTCTTGTGTGAAAGCCCCGGGCCTAACCTGGGAAGTGCACAAGATACTGGGAGGATAGAGTTCCGGAGAGGAAGATGGAATTCCCGGTGTAGCGGTGAAATGCGTAGATATCGGGAGGAACACCAGTGGCGAAGGCGATCTTCTGGACGGATACTGACGTTGAGGCGCGAAAGCTAGGGGAGCAAACAGGATTAGATACCCTAGTA
+
GGGGGGGGGGGGGGGGGGGGGGGGGEFGGGGGGGGGGGGGGGGGGGGGGGGGGGGGGGGGGGGGGGGGGGGGGGGGGGGGGGGGGGGGGGGGGGGCFGGGGGGGGGGGGGGGGGGGGGGGGGGGGGGGGGEGGGGFGGGGGGGGGFEGGGGGGGGGGGFGGGGGGGGGGGGGGGGGGGFGGGCEE>EGCGGG>8CFGGGGGGGGGEGD?GGGGGGG=CFG@FFGGGFGGBGGGCF4@GGC
@M00200:207:000000000-ALC1F:1:1105:17154:17871 1:N:0:5
ATTGGGTTTAAAGGGCGCGTAGGCGGCCGATTAAGTCGGGGGTGAAAGCCTGTGGCTCAACCACAGAATTGCCTTCGATACTGATTGGCTTGAGACCGGAAGAGGTCAGTGGAACTGCGAGTGTAGAGGTGAAATTCGTAGATATTCGCAAGAACACCAGTGGCGAAGGCGGCTCACTGGCCCGATACTGACGCTGAGGCACGAAAGCGTGGGGAGCAAACAGGATTAGATACCCCCGTA
+
GGGGGGGGGGGGGGGGGGGGGGGGGGGGGGGGGGGGGGGGGGGGGGGGGGGGGGGGGGGGGGGGGGGGGGFGGGGGGGGGGGGGGGGGGGGGGGGGGGGGGGGGGGGGGGGGGGGGGGGGEFGGGGGGGGGGGGGGGGGGGGGGGGGGGGGGGGGGGGGGGGGGGGGGGGGGGGGGGGGGGFGGGGGGGGGGGGGEEGGGGGGGG5CGGGGGGGGGGGGGGFGGGGGGGF7FGGGGFDGG
@M00200:207:000000000-ALC1F:1:1105:8482:17996 1:N:0:5
ATTGGGTGTAAAGAGCTCGTAGGCGGCTTAGTAAGTCGGCGGTGAAATACCGAGGCTCAACCTCGGCACTGCCGTCGATACTGCTATGGCTAGAGTCTGGTAGAGGAGAACGGAATTCCCGGTGTAGCGGTGGAATGCGCAGATATCGGGAGGAACACCAATGGCGAAGGCAGCTTGCTGGGACGGTACTGACGCTGAGACGCGAAAGCGTGGGGAGCAAACAGGATTAGATACCCGCGTA
+
GGGGGGGGGGGGGGGGGGGGGGGGGGGGGGGGGGGGGGGGGGGGGGGGGGGGGGGGGGGGGGGGGGGGGGGGGGGGGGGGGGGGGGGGGGGGGGGGGGGGGGGGGGGGGGGGGGGGGGGGGGGGGGGGGGGGGGGGGGGGGGGGGGGGGGGGGGGGGGGGGGGGGGGGGGGGGGGGGGGGGGGGGGGGGGGGGGGGGGGGGGGGGGGGGGGGGGGGGGGGGGGGGGGGFFGGGGGC3DGGG
@M00200:207:000000000-ALC1F:1:1105:13018:21363 1:N:0:5
ACTGGGTTTAAAGGGCTCGTAGGCGGTTTGTCGCGTCGGGAGTGAAAACTCAGGGCTTAACCCTGAGCCTGCTTCCGATACGGGCAGACTAGAGGTAGGCAGGGGAGAGCGGAACTCCTGGTGTAGCGGTGGAATGAGCAGATATAAAGAGGAACACCTGAGGTGAAGACGGGTTGCTGGGCCAACACTGACGCTGAGGAGCGAAAGCCAGGGGAGCAAACGGGATTAGATACCACCGTAAGA
+
FFACEGCF@<EGGGGG@FFCCDGGGG@@FEF@FGGCFGGGDG:FFFGFC<CFGGGGFGGCECFGEFGFE@FCCFGGEGGEFBFD>FEGF,EEDFG5=FF<=CCGGDGDEFEGGD+>C=9BBBFBFGEEE7BCFGEE,@,3DF3FD,@BFGGGGGGC>>,?<FEFGFGC<6=CD=B=6BEFGB5:@184359BB83:8C>+;/?8C=C:;88CEGCC2ACC8CEDC)**9B0:+<**)977CC<
@M00200:207:000000000-ALC1F:1:1105:21890:22087 1:N:0:5
ATTGGGTGTAAAGGGCGCGTAGGCGGTGCATCAAGTCAGGCGTGAAAGCCCCGGGCTCAACCTGGGAACCGCGCTTGAGACTGGTGCGCTCGAGTTCGGGAGAGGATGGTGGAATTCCCAGTGTAGAGGTGAAATTCGTAGATATTGGGAAGAACACCGGTGGCGAAGGCGGCTCTCTGGTCCATTTCTGACGCTGAGGTGCGAAAGCTAGGGGAGCAAACGGGATTAGATACCCTTGTA
+
GGGGGGGGGGGGGGGGGGGGGGGGGGGGGGGGGGGGGGGGGGGGGGGGGGGGGGGGGGGGGGGGGGGGGGGGGGGGGGGGGGGGGGGGGGGGGGGGGGGGFFGGGGGGGGGGGGGGGGGGGGGGGGGGGGGGGGGGGGGGGGGFFFFGGFGGGGGGGEGGGDGGGEGGGFGGGGDGGGGGGFGFGDFGGGGGGDGGGGGEGGGDEEEGFGGGGDDDGGGGGGCDDDGDGFGFFCGGFGGG
@M00200:207:000000000-ALC1F:1:1105:16450:22895 1:N:0:5
ATTGGGTTTAAAGGGTGCGTAGGCGGCTTCTTAAGTTTGTAGTCTAAGCCCGGAGCTTAACTCCGGTTCGCTACAAAAACTGAGTTGCTTGAGTATGGTAGAGGCAAGTGGAATTTCTAGTGTAGCGGTTAAATGCGTAGATATTAGAAGGAACACCAGTGGCGAAGGCGACTTGCTGGGCCATTACTGACGCTGAGGCACGAAAGCGTGGGGAGCAAATAGGATTAGATACCCTTGTA
+
GGGGGGGGGGGGGGGGGGGGGGGGGGGGGGGGGGGGGGGGGGGGGGGGGGGGGGGGGGGGGGGGGGGGGGGGGGGGGGGGGGGGGGGGGGGGGGGGGGGGGGGGGGFGGGGGGGGGGGGGGGGGGGDGGGGGGGGGGGGGGGGGFGGGGFGGGGGGGGGGGGGGGGGGGGGGGGGGGGGGGGBFCFGGGGGGGGGGGGGCFDGGGEF=EGGGGG<5CFGGGGDGGGG=7=FG?GGGFGF
@M00200:207:000000000-ALC1F:1:1105:10545:23079 1:N:0:5
ACTGGGTTTAAAGCGCGTGTAGGCGGGACGGAAGGTGTTTGGTGAAATCCCATGGCTCAACCATGGAACTGCCGGGCAAACCATCGTCCTTGAGGCAGGTAGAGGTGATCGGAACCTTAGGTGGAGCGGTGAAATGCGTAGAGATCTAAGGGAACGCCGGTGGCGAAAGCGGATCACTGGGCCTGTCCTGACGCTGAGACGCGAAAGCGTAGGGAGCAAACGGGATTAGATACCCCTGTA
+
GGGGGGGGGGGGGGGGGGGGGGGGGGGGGGGGGGGGGGGGGGGGGGGGGGGGGGGGGGGGGGGGGGGGGGGGGGGGGGGGGGGGGGGGGGFFGGGGGGGGGGGGGGGGFGGGGGGGGGGGGGGGGFGGGGGGGGGGGGGGGGGGGGGGGGGGGGGGGGDGGGGGG7EGGGGGGGGGGGGGGGGGFFGGFGGGGGGGEGFF=EGGGEGGGGGGGGFCGGGGGGDGCCFGG?GGG?FGFGGG
@M00200:207:000000000-ALC1F:1:1106:16613:2302 1:N:0:5
ATTGGGTTTAAAGGGCGCGTAGGCGGGCGGACAAGTCTCTCGTGAAAGCCCCGGGCTCAACCTGGGAATTGCATTCGAGACTGAATAGCTAGGGTACGGTAGAGGGAAGCGGAATTTCCGGTGTAGCGGTGAAATGCGCAGATATCAGGAGGAACACCGGTGGCGAAGGCGGTTCTCTGGGCATTACCTGACGCTGAGGAGCGAAAGTGTGGGGAGCGAACAGGATTAGATACCCCGGTA
+
GGGGGGGGGGGGGGGGGGGGGGGGGGGGGGGEGGGGGGGGGGGGGGGGGFGGGGGGGGGGGGGGGGGGGGGGGGGGGGGGGGGGGGGGGFGFGGGGGGGGGGFEGGGGGGGGGGGGGGGGGGGGGCFGGGGGGGGGFGGGGGGGGGGGGGGGGGGGGGEGGGGGGGGGGGGGGGGGGGGGGGGGGGGFDGGGGGDEGGGGGFGGEGG:CGGGGGDEDEEGGGGGGFFGFFDGGGGGCGGG
@M00200:207:000000000-ALC1F:1:1106:23077:2493 1:N:0:5
ATTGGGTGTAAAGGGCGCGTAGGCGGCCACCGCAAGTCGACTGTGAAATCTCCGGGCTTAACCCGGAAAGGTCAGCCGATACTGCGGGGCTAGAGTGCAGAAGGGGCAACTGGAATTCTCGGTGTAGCGGTGAAATGCGTAGATATCGAGAGGAACACCTGCGGCGAAGGCGGGTTGCTGGGCTGACACTGACGCTGATGCGCGAAAGCTAGGGGAGCAAACGGGATTAGATACCCCAGTA
+
GGGGGGGGGGGGGGGGGGGGGGGGGGGGGGGGGGGGGGGGGGGGGGGGGGGGGGGGGGGGGGGGGGGGGGGGGGGGGGGGGGGGGGGGGGGGGGGGGGGGGGGGGGGGGGGGGGGGGGGGGGGGGGGGGGGGGGGGGGGGGGGGGGGGGGGGGGGGGGGGGGGGGGGGGEGGGGGGGGGGGGGFGGGFGGGGGGGGGEGGGGGGGGGGGGGGGGG5DGGGGGGDDGD<FGGGGGGFGGGGG
@M00200:207:000000000-ALC1F:1:1106:13257:3344 1:N:0:5
ATTGGGTATAAAGGGCTCGTAGGCGGTTTGTCGCGTCGGGAGTGAAAACACACAGCTTAACTGTGTGCTTGCTTCCGATACGGGCAGACTAGAGGTATGCAGGGGAGAACGGAATTCCTGGTGTAGCGGTGAAATGCGCAGATATCAGGAGGAACACCGGTGGCGAAGGCGGTTCTCTGGGCATTACCTGACGCTGAGGAGCGAAAGTGTGGGGAGCAAACAGGATTAGATACCCGGGTA
+
GGGGGGGGGGGGGGGGGGGGGGGGGGGGGGGGGGGGGGGGGGGGGGGGGGGGGGGGGGGGGGGGGGGGGGGGGFGGGFGGGGGGGGGGGGGGGGGGGGGGGGGGGGGGGGGGGGGGGGGGGGGGGGGGGGGGGGGGGGGGGGGGGGGGGGGGGGGGGGGGGGGGGGGGGGGGCGGGGGGGGGGGGGGGGGGGDGEGGFFGGGGEGGGGFGGDGGGGGGGGGGGGGGGFGFFGFGGGCDDC
@M00200:207:000000000-ALC1F:1:1106:15678:4866 1:N:0:5
ATTGGGTTTAAAGGGCGCGTAGGCGGCCTGATAAGTAGGGGGTGAAATCTCGCGGCTCAACTGCGAGGCTGCCTCCTAAACTGTCGGGCTCGAGCACAGTAGAGGCAGGTGGAATTCCCGGTGTAGCGGTGGAATGCGTAGAGATCGGGAAGAACATCGGTGGCGAAGGCGATCTGCTGGGCAGTGGACCGCAAGGTCCAATAGCCGACACTGAGGCGCGACAGCGTGGGGAGCAAACAGGATT
+
GGGGGGGGGGGGGGGGGGGGGGGGGGGGGGGGGGGGGGGGGGGGGGGGGGGGGGGGGGGGGGGGGGGGGGGGGGGGGGGGGGGGGGGGGGGGGGGGGGGGGGGGGGGGGGGGGGGGGGGGGGGGGGGGGGGGGGGGGGGGGGGGGGGGGGGGGGGGGGGGFGGGGGGGGGGGGGGGGFFGGGGGGGGGGGGGDGGGGGGGGGGGGGGGEGGDGGGGFEEGGDEGGGGGGGD9CCFGGGGGGGB<
@M00200:207:000000000-ALC1F:1:1106:20184:6007 1:N:0:5
ATTGGGTTTAAAGGGCGTGTAGGCGGTCTGCTAAGTCATGTGTGAAAGCCCTCGGCTTAACCGAGGAACGACGCATGAAACTGGCAAGCTAGAGTACCAAAGAGGGGGGTGGAATTCCCGGTGTAGCGGTGAAATGCGTAGATATCGGGAGGAACACCGGTGGCGAAGGCGGCCCCCTGGTTGGATACTGACGCTGAGACGCGAAAGCGTGGGGAGCAAACAGGATTAGATACCCCAGTA
+
GGGGGGGGGGGGGGGGGGGGGGGGGGGGGGGGGGGGGGGGGGGGGGGGGGGGGGGGGGGGGGGGGGGGGGGGGGGGGGGGGGGGGGGGGGGGGGGGGGGGGGGGGGGGGGGGGGGGGGGGGGGGGGGGGGGGGGGGGGGEG@FGGGGGEGGGGGGGGGGGGGGGGGGGGGGGGGGGGGGGGGGGGGFGGGGGGGGGG>GGGGGGGGGGGGGGGGGGGGFGGFGGGFGGGGGGGG<DGGGG
@M00200:207:000000000-ALC1F:1:1106:10070:6057 1:N:0:5
ATTGGGTGTAAAGGGTGCGTAGGCGGCCTTATAAGTCAGTGGTGAAAGCCCATCGCTCAACGATGGAACTGCCATTGATACTGTAAGGCTTGAGTACAGACGAGGTAGGCGGAATTGATGGTGTAGCGGTGAAATGCATAGATACCATCAAGAACACCGATTGCGTAGGCAGCTTACTAGGCTGTAACTGACGCTGAGGCACGAAAGCGTGGGGAGCGAACAGGATTAGATACCCCTGTA
+
GGGGGGGGGGGGGGGGGGGGGGGGGGGGGGGGGGGGGGGGGGGGGGGGGGGGGGGGGGGGGGGGGGGGGGGGGGGEGGFGGGGGGGGGGGGGGGGGGGGGGGGGGGGGGGGGGGGGGGGGGGGGGGGGGGGGGGGGGGGGGGGGGGGGGGGGGGGGGGGGGGGGGGGGGGGGGGGGGGGGGGGGGGGGGGGGDGGGGGGGGGGGGGGGGGGGGGGGGGGGGGGGGGGGGGGGGGGGGGGG
@M00200:207:000000000-ALC1F:1:1106:12564:7137 1:N:0:5
ATTGGGTTTAAAGGGCTCGTAGGCGGTTTGTCGCGTCGGGAGTGAAAACCAGGTGCTTAACACCTGGCTTGCTTTCGATACGGGCAGACTAGAGGTATGCAGGGGAGAACGGAATTCCTGGTGTAGCGGTGAAATGCGCAGATATCAGGAGGAACACCAATGGCGAAGGCAGCTCACTGGGACGGTATTGACGCTGAGACGCGAAAGCGTGGGGAGCAAACAGGATTAGATACCCTTGTA
+
GGGGGGGGGGGGGGGGGFGGGGGGGGGGGGGGGGGCGGGGGGGGGFGGGGGGGGGGGGGGGGGGGGGGGGGGGGGGGGGGGGGGGGGGGGGGGGGGGGGGGGGGGGGGGGGGGGGGGGGGGGGGGGGGGGGGCGGGGGGGGGFGGGGGGGGFFGGGGGGGGGGGGGGGGGGGGGGGGGGFGGGGGG>FFFEFGGGGGGGGGGGCEEEGGGGGGGGGGGGGGGGGGGGGG>CFGGGGGGGG
@M00200:207:000000000-ALC1F:1:1106:11277:7488 1:N:0:5
ATTGGGTATAAAGGGCTCGTAGGTGGCCAACTAAGTCGGACGTGAAATCCCTCGGCTTAACCGGGGAACTGCGTCCGATACTGGTTGGCTTGAGTTTGGGAGAGGGATGCGGAATTCCAGGTGTAGCGGTGAAATGCGTAGATATCTGGAGGAACACCGGTGGCGAAGGCGGCATCCTGGACCAACACTGACGCTGAGGAGCGAAAGCCAGGGGAGCAAACGGGATTAGATACCCTCGTA
+
GGGGGGGGGGGGGGGGGGGGGGGGGGGGGGGGGGGGGGGGGGGGGGGGGGGGGGGGGGGGGGGGGGGGGGGGGGGGGGGGGGGGGGGGGGGGGFGGGGGGGGDGGGGGEGGGGGGGGGGGGGGGGGGGGGGGGGGGGGGDGGGGGGGGGFGGGGGGGGGDGGGGGGGGGGGGGGGGGGGFGGGGGGGGGGGGGGGGEFDFGGGGGGGGGGGGGGGGGGGGGGGGGGGGGGC7CGGGGDGG
@M00200:207:000000000-ALC1F:1:1106:21695:8017 1:N:0:5
ATTGGGCTTAAAGGGTGCGTAGGCGGCCTATTAAGTCAGTGGTGAAATATTTCAGCTTAACTGGAATTGTGCCATTGATACTGATGGGCTTGAGTACAGATGAGGTAGGCGGAATTGACGGTGTAGCGGTGAAATGCTTAGATATCGTCAAGAACACCTATAGCGAAGGCAGCTTACTAGGCTGTAACTGACGCTGAGGCACGAAAGTGTGGGGATCAAACAGGATTAGATACCCGAGTA
+
GGGGGGGGGGGGGGGGGGGGGGGGGGGGGGGGGGGGGGGGGGGGGGGGGGGGGGGGGGGGGGGGGGGGGGGGGGGGGGGGGGGGGGGGGGGGGGGGGGGGGGGGGGGGGGGGGGGGGGGGGGGGGGGGGGGGGGGGGGGGGGGGGGGGGGGGGGGGGGGGGGGGGGGGGGGGGGGGGGGGGGGGGGGGGGGGGGGGGGGGGGGGGGGGGFGGGGGGFFGGGGGGGCFGGGGGGFGDGGGG
@M00200:207:000000000-ALC1F:1:1106:5922:10043 1:N:0:5
ACTGGGTTTAAAGAGCGCGCAGGCGGCTGGTCAAGTCCGATGTGAAATCTCCCGGCTCAACTGGGAAACTGCATCGGAAACTGATCGGCTTGAAGGTGGGAGAGGGTAGTGGAATTCCCGGTGTAGTGGTGAAATGCGTAGATATCGGGAGGAACACCAGTGGCGAAGGCGACTACCTGGCCCATTCTTGACGCTGAGGCGCGAAAGCTAGGGGAGCGAACGGGATTAGATACCCTGGTA
+
GGGGGGGGEGGGFEGGGFE@CFGGGGGGGEFGFFGGGCFFEGGFFGGGGGF9FG@FCEFGGGGDGFGGEGGGGFFGGGGGGCCFGGGGDGEGGGGGGGGGFGGGGECFGCFGGGGGGAFFDFFGGGGGGGFGCEFGGGGGGGGGDFFCEEGGGGGFFGFCFFFECDEGGFEEGDGGGGGC8>FEFFFGGGCC5CCECFGGGGGGGGGC79C>FGEGGGDDEGGGGG4FF*7C:FCFGGCF
@M00200:207:000000000-ALC1F:1:1106:10275:10112 1:N:0:5
ATTGGGTTTAAAGTGTGCGCAGGCGGCGTCGCAAGTCGAGTGTGAAAGCCCCGGGCTTAACTTGGGAATTGCGCTCGAAACTACGTGGCTGGAGTGTGGCAGAGGAAGGTGGAATTCCAGGTGTAGCGGTGAAATGCGTAGAGATCTGGAGGAACACCGATGGCGAAGGCAGCCTTCTGGGCCAACACTGACACTCATGCACGAAAGCGTGGGGAGCAAACAGGATTAGATACCCGCGTA
+
GGGGGGGGGGGGGGGGGGGGGGGGGGGGGGGGGGGGGGGGGGGGGGGGGGGGGGGGGGGGGGGGGGGGGGGGGGGGGGGGGGGGGGGGGGGGGGGGGGGGGGGGGGGGGGGGGGGGGGGGGGGGGGGGGGGGGGGGGGGGGGGGGGGGGGGGGGGGGGGGGGGGGGGGGGGGGGGGGGGGGGGGGGGGGGGGGGGGGGGGGGGGGGGGGGGGGGGGGGGGGGGGGGGGGGGGGGGGGGGG
@M00200:207:000000000-ALC1F:1:1106:3837:10206 1:N:0:5
ATTGGGCTTAAAGGGCGCGTAGGCGGCCTGCTAAGTCGAACGTGAAATCCCTGGGCTCAACCCAGGAACTGCGTCCGATACTGGTTGGCTTGAATCCGGGAGAGGGATGTGGAATTCCAGGTGTAGCGGTGAAATGCGTAGATATCTGGAGGAACACCGGTGGCGAAGGCGACATCCTGGACCGGTATTGACGCTGAGGCGCGAAAGCCAGGGGAGCAAACGGGATTAGATACCCGAGTA
+
GGGGGGGGGGGGGGGGGGGGGGGGGGGGGGGGGGGGGGGGGGGGGGGGGGGGGGGGGGGGGGGGGGGGGGGGGGGGGBFGGGGGGGGGGGGGGGGGGGGGGGGGGGGGGGGGGGGGGGGGGGGGGGGGGGGFGGGGGGGGGGGGGGGGGGGEGCGGGGGGGGGGGGGGGGGGGGGGGGGGGGGGGGGGGGGGGGGGGGGGGGGEGEGGGGGGGGDGGGGGGGGGGGGGGFGGGGGGGGGG
@M00200:207:000000000-ALC1F:1:1106:12729:11574 1:N:0:5
ACTGGGTATAAAGGGCGCGTAGGCGGTGTGTCAAGTCAGGCGTGAAAGCCCCGGGCTCAACCTGGGAACCGCGCTTGAGACTGGCACGCTCGAGTTCGGGAGAGGATGGTGGAATTCCCAGTGTAGAGGTGAAATTCGTAGATATTGGGAAGAACACCGATGGCGAAGGCAGCCATCTGGACCGACACTGACGCTGAGGCGCGAAAGCGTGGGGAGCAAACAGGATTAGATACCCCAGTA
+
GGGGGGGGGGGGGGGGGGGGGGGGGGGGGGGGGGGGGGGGGGGGGGGGGGGGGGGGCGGGGGGGGGGGGGGGGGGGGGGGGGGGGGGGGGGGGGGGGGGGGGGGGGGGGGGGGGGGGGGGGGGFGGGGGGGGGGGGGGGGGGFGGGGGGGGGGGGGGGGGGGGGGGGGGGGGGGGGGGGGGGGDGGGGGGGGGGCGGGGGGGGGGGGGGGGGGGGGGGGGGGGFGGGFGGGGGGFFGGGG
@M00200:207:000000000-ALC1F:1:1106:23067:12095 1:N:0:5
ATTGGGCGTAAAGGGCGCGTAGGTGGCCCGGTAAGTCAAAGGTGAAATCCCTCGGCTCAACTGAGGAATTGCCTTTGAAACTGCCAGGCTCGAGGCCGGGAGGGGGTAGCGGAATTCCCAGTGTAGCGGTGAAATGCGTAGATACTGGGAGGAACACCAGTGGCGAAGGCGGTCTGCTGGGCGGTGAGCTCGCGAGAGCTCAATAGCCGACACTGAGGCGCGACAGCGTGGGGAGCAAACAGG
+
GGGGGGGGGGGGGGGGGGGGGGGGGGGGGGGGGGGGGGGGGGGGGGGGGGGGGGGGGGGGGGGGGGGGGGGGGGGGGGFDFGGGGGGGGGGGGGGGGGGGGGGGGGGGGGGGGGGGGGGGGGGFGGGGGGDGFGGGGGGGGGGGGGGGGGGGGGGGGGEGGGGGGGGGGGGEGGGGGGGGGGGGGGGGFGFGGGGGGGGGGG?FEGFGGGGGGGGGGGGGGGGGGDGGGGGGGGGGGGGGGGF
@M00200:207:000000000-ALC1F:1:1106:6658:12216 1:N:0:5
ACTGGGTATAAAGGGTGCGTAGGCGGTCTATTAAGTCAGTGGTGAAATATGGCAGCTTAACTGTCAGGGTGCCATTGATACTGATGGACTTGAGTGAAGTCGAAGTAGGCGGAATTGACGGTGTAGCGGTGAAATGCTTAGATATCGTCAAGAACACCGATAGTGAAGACAGCTTACTAGGCTTATACTGACGCTGAGGCACGAAAGTGTGGGGATCAAACAGGATTAGATACCCCCGTA
+
AGGGGGGGGGGFGGGGGGGGGGGGGGGGGFGGGGGGGGGGGGGGGGGGGGGGGGGGGGGGGGGGGGGGGFEGGGGGGGGGGGGGGGGGGGGGFGEFEDFFGGGFGGCFGGGGGGGGGGGGGGDGGGGGGGGGGGGGGGGGGGFGGGGGGGGGCFGGGGGGGGGGGGGGGGGGGGGGGGGDGGGGGGGGGGGGGGGGGFFGGGGGGDEGGGFGDGDGFGFGGGCGCFGFF7FFGGCCDDDD
@M00200:207:000000000-ALC1F:1:1106:6563:12291 1:N:0:5
ATTGGGTTTAAAGGGTGTGTAGGCGGACTATTAAGTCAGTGGTGAAATCCCGAGGCTCAACCTCGGAACTGCCTTTGATACTATTAGTCTTGAATGTTGTTGAGGTGGGCGGAACGGGTCATGTAGCGGTGAAATGCATAGATATGACCCGGAACACCGATTGCGAAGGCAGCCCGCTAAGCAACTATTGACGCTGAGGCACGAAAGCGTGGGGATCAAACAGGATTAGATACCCGCGTA
+
GGGGGGGGGGGGGGGGGGGGGGGGGGGGGGGGGGGGGGGGGGGGGGGGGGGGGGGGGGGGGGGGGGGGGGGGGGGGGGGGGGGGGGGGGGGGGGGGGGGGGGGGGGGGGGGGGGGDFGGGGGGGGGGGGGGGGGGGGGGGGGGGGGGGGGGGGGGGGGGGGGGGGGGGGGGGGGGGGGGGGGGGGGGGGGGGGGGGG>CGGGGEGGGGGGGGGGGGGGGGGGGGGGGGGGGGGGGGGGGG
@M00200:207:000000000-ALC1F:1:1106:18696:12586 1:N:0:5
ATTGGGTTTAAAGGGTGCGTAGGTGGCAAGGTAAGTTCGGTGTGAAATCTCTGGGCTCAACCCAGAAATGGCATTGAATACTCTCTTGCTAGAGGATCGGAGGGGAGACTGGAATTCTCGGTGTAGCAGTGAAATGCGTAGATATCGAGAGGAACACCAGTGGCGAAGGCGAGTCTCTGGACGATCCCTGACACTGAGGCACGAAAGCTAGGGGAGCAAACAGGATTAGATACCCGTGTA
+
CECFGG@FGGGFEACE6CFC@FGCFEGEDFGFFGGG@FFEB@FB<ECFF@FFEFFGCDGFFCGBAEFCFGGGDFFF<@EFGGE<F<@CFGCF<FG8FFEC@F>:C==?D?FFCEFGGFG=FGDFGFGEFF<EE<@EFEFFG7FGGGGGFGE:FFFFGGGGGGGGGG>CFGGGGGGCFFAFGGEGGGGGGGFGGGGFGGGC=GGEEE=FGFGGC5:>9=94@<EG5C>FGF:CGGFGD5FD
@M00200:207:000000000-ALC1F:1:1106:16312:13667 1:N:0:5
ATTGGGTTTAAAGGGCGCGTAGGCGGTTACGAAAGTCAGGCGTGAAAGTTCACGGCTCAACTGTGGCAGTGCGTCTGATACTTCGTTGACTTGAGGTCGGTAGAGGTAGATGGAACAAGCGGTGTAGCGGTGAAATGCACAGATATCGCTTGGAACGCCGGTGGCGAAGGCGATCTACTGGGCCGTACCTGACGCTGATGCGCGAAAGCTAGGGGAGCGAACCGGATTAGATACCCCTGTA
+
<FFGGGFFGGGGGGGGGGGGG7CGGGGGGGGGGGGGGGGFGGGGDGFFGGGGFDGEGGGGGGGGGGGEGGGGGGEGCFFGGDCEFGECDGGGGDEFGGG>@FG,F8?BFEGGGGGGGGGGGGGGGGBFFGFGGGFFGGCFGGCGGGGGGGFGGGCFEGGGGGGGGEEEGDFEEGGGFGGGEDFFGGEGGFGFGDGGGGGGGGGGG5CEGGGGGFE=DGGG5DCDGCCDGGFG7:CGGFGGG
@M00200:207:000000000-ALC1F:1:1106:17213:13878 1:N:0:5
ATTGGGTTTAAAGGGCGCGTAGGTGGTTTGATAAGGGTGTGGTGAAAGCCCGGAGCTCAACTCCGGGTCTGCCGTGCCGACTGTCAAACTCGAGGACTGTAGAGGCAGACGGAATTCCGGGTGTAGCGGTGGAATGCGTAGAGATCCGGAGGAAGACCGGTGGCGAAGGCGGTCTGCTGGGCAGTTTCTGACACTGAGGCGCGACAGCGTGGGGAGCAAACAGGATTAGATACCCTCGTA
+
GGGGGGGGGGGGGGGGGGGGGGGGGGGGGGGGGGGGGGGGGGGGGGGGGGGGGGGGGGGGGGGGGGGGGGGGGGGGGGGGGGGGGGGGGGGGGGGGGGGGGGGGGGGGGGGGGGGGGGGGGGGGGGGGGGGGGGGGGGGGGGGGGGGGGGGGGGGGGGGGGGGGGGGGGGGGGGGGGGGGGGGGFGGGGGGGGGGGGGGGGGGGGGGGGGGGGGGGGGCFFGGGGGGGGGGGGGGGGGGG
@M00200:207:000000000-ALC1F:1:1106:11625:14165 1:N:0:5
ATTGGGTTTAAAGGGCGCGTAGGCGGCTTTTCAAGTCGGGCGTGAAATCTCCGGGCTTAACCCGGAAGGGTCGTTCGATACTGTTGAGCTAGAGTGTGGCAGAGGCAACTAGAATTCCGTGTGTAGCGGTGAAATGCGTAGATATACGGAGGAATACCTGAGGCGAAGGCGGGTTGCTGGGCCAACACTGACGCTGATGCGCGAAAGCCAGGGGAGCAAACGGGATTAGATACCCGTGTA
+
@EEFCF@@F@9E,6@FGE7@:6,9F:CFCFGG9;,;CFECECCFGFCFGCFCF=+6CCF9F?F::4=++?BFF:FGG8<8FA?@EF<?F?8,:<55CEF78C7D+C73=<BFGG9E<,B>>=D<,,,:@8@+@,,@FFGC:CE=D@FFC*C7:,>3DCF9D::CE7*=:A1CCCEGFFFC8*:*@EFGGE0<EECE*CFFGDGC*****;@5CG*2//**2C7C*9*0*20*<FFDD377
@M00200:207:000000000-ALC1F:1:1106:15460:14347 1:N:0:5
ACTGGGTTTAAAGGGCTCGTAGGCGGCCAACTAAGTCACACGTGAAATCCCTCAGCTTAACTGGGGAACTGCGTGTGATACTGGATGGCTTGGATCCGGGAGAGGGATGCGGAATTCCAGGTGTAGCGGTGAAATGCGTAGATATCGAGAGGAACACCTGCGGCGAAGGCGGGTTGCTGGGCTGACACTGACGCTGAGGCGCGAAAGCTAGGGGAGCGAACGGGATTAGATACCCTTGTA
+
GGGGGGGGGGGGGGGGGGGGGGGGGGGGGGGGGGGGGGGGGGGGGGGGGGGGGGGGGGGGGGGGGGGGGGGGGGGGGGGGGGGGGGGGGGGGGGGGGGGGGGGGGGGGGGGGGGGGGGGGGGGGGGGGGGGGGGGGGGGGGGGGGGGGGGGGGGGGGGFGFGGGGGGGGGGGGGGGGGGGGGGGGGFGGGGGGD?EGGGGGGGGEGGGGGGGGGEGGE?D=<EDCDGGFF>CGACFFGGC
@M00200:207:000000000-ALC1F:1:1106:24117:14646 1:N:0:5
ACTGGGTTTAAAGGGCGCGTAGGCGGGATGGCAAGTCAGTCGTGAAATCTCTCGGCTCAACCGAGAAACGTCGGCTGATACTGCCGTTCTTGAGGGATGCAGAGGAGACTGGAATTCCCGGTGTAGCGGTGAAATGTGTAGAGATCGGGAGGAACACCGGTGGCGAAGGCGGGTCTCTGGGCATTTCTTGCCCTGGGGGCGCGAACGGGTGGGGGGCAAACGGGATTAGTACCCCGGGTAGATT
+
GFFFFGFGGGGDGGGGGDCF@EGGGGGGGGGGGFGFGGGAFGGGGGGGGGGGGDGGGCFGGGGGGGGGGGGGGGGGGGGGGGGGGGGGF?FFCGGDCFGFGGGFGGGGGG@GGGGGGGGGGEGFFFGGGFGFFFGGFGGGGGGGGGGGGGGGCCGFGGGG*:CFGDGGGGGEGCGGGGGG***;CFG?+++++0*1*2***/**:*/***2:85*2)1@<*/:*19<6*2**<E*9D395**.)
@M00200:207:000000000-ALC1F:1:1106:6734:15365 1:N:0:5
ACTGGGTATAAAGCGCGTGTAGGCGGCCTTGTAAGTCCGTTCTGAAAGCCCGGGGCTCAACCCCGGGAGGCGGATGGATACTGCAAGGCTCGAGTACGGAAGAGGCGAGTGGAATTCCCGGTGTAGCGGTGAAATGCGCAGATATCGGGAGGAACACCAATGGCGAAGGCAGCTCGCTGGGACGTTACTGACGCTGAGACGCGAAAGCGTGGGGAGCAAACAGGATTAGATACCCCGGTA
+
GGGGGGGGGGGGGGGGGGGGGGGGGGGGGGGGGGGGGGGGGGGGGGGGGGGGGGGGGGGGGGGGGGGGGGGGGGGGGGGGGGGGGGGGGGGGGGGGGGGGGGGGGGGGGGGGGFGGGGGGGGGGGGGGGGGGGGGGGGGGGGGGGGGGGGGGGGGGGGGGGGGGGGGGGGGGGGGGGGGGGGGGGGGGGGGGGGGGGGGGGGGGGGGGGGGGGGGGGGCGGGGGGGGGGGGGGGGGGGGG
@M00200:207:000000000-ALC1F:1:1106:26771:16010 1:N:0:5
ACTGGGTTTAAAGGGCGCGTAGGCGGCCATCTAAGTCAGACGTGAAATCCCCCGGCTTAACCTGGGAACTGCGTCTGATACTGGACGGCTTGAGTATGGGAGAGGGATGTAGAATTCCAGGTGTAGCGGTGAAATGCGTAGATATCTGGAGGAATACCGGTGGCGAAGGCGGCATCCTGGACCATTACTGACGCTGAGGCGCGAAAGCTAGGGGAGCAAACGGGATTAGATACCCCCGTA
+
GGGGGGGGGGGGGGGGGGGGGGGGGGGGGGGGGGGGGGGGGGGGGGGGGGGGGGGGGGGGGGGGGGGGGGGGGGGGGGGGGGGGGGGGGEGGGGGGGGGGDGGGGGGGGGGGGGGGGGGGGGGGGGGGGGGGGGGGGGGGGGGGGGGGGGGGGGGGGGGGGGGGGGGGGGGDGGGGGGGGGGGGGGFGGGGGGGGGGGGGGGGGGGGGGGGFGGGGGGGGGGCDGGGGGGGGGGDGDDGG
@M00200:207:000000000-ALC1F:1:1106:6399:16271 1:N:0:5
ATTGGGTTTAAAGGGCTCGTAGGCGGCCAACTAAGTCGGATGTGAAATCCCCAGGCTCAACTTGGGAACTGCATCCGATACTGGATGGCTTGAATCCGGGAGAGGGATGCAGAATTCCAGGTGTAGCGGTGAAATGCGTAGATATCTGGAGGAATACCGGTGGCGAAGGCGGCATCCTGGACCGGCATTGACGCTGAGGAGCGAAAGCCAGGGGAGCGAACAGGATTAGATACCCCTGTA
+
GGGGGGG7FGGGGGGGGGGGGGGGGGGGCFGGGGGGGGGGEGGGGGGGGGFFDGGGGFGGGFG<EGEFGGFG?FEGE=CGGGGCAEEGGGGGGGGFGGGGGGGGGGGDGFFGGGGDGGFGGGGGGGGGGGEFCFGGGGGGGGAFFGAFFFDGGGFF9FGDFGGGGGGGGGGGGEGFGGGF8FCE8E>8<FGGGGGGGGGGGGGGEGGGCCFGGGGGGCEGGCGGCFGGGC>CFGGGCGGG
@M00200:207:000000000-ALC1F:1:1106:12077:16309 1:N:0:5
ACTGGGTATAAAGGGCGCGTAGGCGGCGCGAGGAGTCGGGGGTGAAAGTCCGGGGCTCAACCCCGGATCGGCCTTCGAGACTCTCGCGCTGGAGCACAGTAGAGGCGGGTGGAATTCCGGGTGTAGCGGTGGAATGCGTAGAGATCCGGAAGAACACCGGTGGCGAAGGCGGCCCGCTGGGCTGTGGCTGACGCTGAGGCGCGACAGCGTGGGGAGCAAACAGGATTAGATAACCCAGTAAGA
+
GGGGGGGGGGGGGGGGGGGGGGGGGGGGGGGGGGGGGGGGGGGGGGGGGGGGGGGGGGGGGGGGGGGGGGGGGGGGGGGGGGGGGGGGGGGGGGGGGGGGGGGGGGGGGCFG@FAFCFGGG<FB@AAEG8CG>@+<CG8;8:EC++<EGE88@FEGCECE8CE*?*:8C*:E*::C88CEE8*8*0;18?88C=*?*/C*::C:E5**:*;EEG*7)/@F*C:C7077*:**+<CG:*00?7.
@M00200:207:000000000-ALC1F:1:1106:10966:16666 1:N:0:5
ATTGGGTGTAAAGAGCTCGTAGGCGGTTTGTTGCGTCGGCTGTGAAATCCCGAGGCTCAACCTCGGGTCTGCAGTCGATACGAGCAAACTAGAGTGTTGCAGGGGAGACTGGAATTCCTGGTGTAGCGGTGAAATGCGCAGATATCAGGAGGAACACCGGTGGCGAAGGCGGGTCTCTGGGCCGATACTGACGCTGAGGAGCGAAAGCGTGGGGAGCGAACAGGATTAGATACCCTGGTA
+
FGGGGGGEGGGGGGGGGGGGGGGGGGGGGGGGGGGGGGGGGGGGGGGGGGGGGGGGGGGGGGGGGGGGGGGGGGGGGGEGGGGGGGGGGGGGGGGGGGFGGGGGGGGGGGGGGGGGGGGGGGGGGGGGGFGGGGGGGGGGGGGGFGGGGGGGGGGGGGGGGGGGGGGGGGGGGFGGGGGGGGGGGGGGFGGGEGGGGGGGGGGGGGGGGGGGGGGGGGEGGGGGGFGGGFGGGGGGGGGG
@M00200:207:000000000-ALC1F:1:1106:23834:16694 1:N:0:5
ACTGGGTTTAAAGAGCGTGTAGGCGGCCAGGTAGGTCTGCTGTGAAAACTCGAGGCTCAACCTCGAGCTGTCGGTGGAAACCATCTGGCTAGAGTCCGGAAGAGGAGAATGGAATTCCTGGTGTAGCGGTGAAATGCGCAGATATCAGGAAGAACACCCGTGGCGAAGGCGGTTCTCTGGGACGGTACTGACGCTGAGACGCGAAAGCGTGGGGAGCAAACAGGATTAGATACCCGCGTA
+
GGDGFFGGGGGFGFCGE@CFEFFGG:FGGF8CFFGFF,FEGCG<EFGCFGGGCFEGGGGGGGFGGGCFGGGGGGGCFCGGGGFGGGGGGG,CCFFGGG>+@CFFGG@8EFF?FGGFGGGFFGFFGGDGCFGFGG?DFCGGGCGFGFGGG@FGGGFGGGGGGGDGG*>:FEGDGGGFGF9CF:EEDBFGG9<CEGGG5E?FC=CGGGGGGGGGDGC=D7;7FCGFGFGG6CFGGGGGGDGD
@M00200:207:000000000-ALC1F:1:1106:22016:19890 1:N:0:5
ATTGGGTATAAAGGGCGCGTAGGCGGGCTGCCAAGTCTGGGGTGAAATCCCACGGCTCAACCGTGGAACTGCCTCGGATACTGGCGGCCTCGAGGGAGGTAGGGGCATGCGGAACTATGCGTGGAGCGGTGAAATGCGTTGATATGCATAGGAACTCCGGTGGCGAAGGCGGCGTGCTGGACCTCTTCTGACGCTGAGGCGCGAAAGCCAGGGGAGCAAACGGGATTAGATACCCTAGTA
+
GGGGGGGGGGDFGFGEFGGGGGGGGGGGGGGGGGGGGGGGGGGGGGGGGGGGGGGGGGGGGGGGGGGGGGGGGGGGGGGGGGGGGGGGGFGGGGGGEGGGGGEEEGGGGGGGFGGGGGGGGGGD:<EDGGGGGGDGGGBFGGGCGGFGGFGGGGGGGGGGGGGGGGGDCGEGGGGGGGGGGGGGGGGGGGGGC=CGDFGGGGGEGGGCGFFFC=5CGDGFGGGGGDFGGFD7??FF:CGG
@M00200:207:000000000-ALC1F:1:1106:10950:22504 1:N:0:5
ACTGGGCGTAAAGGGCGCGTAGGTGGCTCACGAAAGCGTGCGGTGAAAGCCCGGGGCTCAACCCCGGGTCGGCCGTGCGGACTGCGGGGCTCGAGCACTGTAGGGGCAGATGGAATTCCGGGTGTAGCGGTGGAATGCGTAGAGATCCGGAAGAACACCGGTGGCGAAGGCGGTCTGCTGGGCAGTTGCTGACACTGAGGCGCGACAGCGTGGGGAGCAAACAGGATTAGATACCCCGGTA
+
GGGGGGGGFGGGGGGGGGGGGGGGGGGGGGGGGGGGGGGGGGGGGGGGGFFGGGGGGGGGGGGGGGGGGGGGGGGGGGGGGGGGGGGGGGGGGGGGGGGGGGGGGGGGGGGGGGGFFFGFGGGFGGGGGGGGG<CFGGGGGGGGGGGGGGGGGGGGGGDEEGGGFGGGGGFGGGDGFGFGGGGFGGGGGGGFC9ACGGGG=GGGGGGGGGGGGGGGGGFFE<FF<4>7FGGGG79C3CCGD
@M00200:207:000000000-ALC1F:1:1106:22002:24092 1:N:0:5
ACTGGGTTTAAAGGGCGCGTAGGCGGGATGGCAAGTCAGTCGTGAAATCTCTCGGCTCAACCGAGAAACGTCGGCTGATACTGCCGTTCTTGAGGGATGCAGAGGAGACTGGAATTCCCGGTGTAGCGGTGAAATGTGTAGAGATCGGGAGGAACACCGGTGGCGAAGGCGGGTCTCTGGGCATCTCCTGACGCTGAGGCGCGAAAGCGTGGGGAGCAAACGGGATTAGATACCCCAGTA
+
GGGGGGGGGGGGGGGGGGGGGGGGGGGCGEGDFGDFGCGFFGGGGGGGGFFFCGGGGGGGGGEFGDFGGFFFGGF@FGGFGGGGFFCCFFCGGGGGEFGGFGGGGCEGGGCDGGGGCDFGDGGGGGGGGCFGGGFGDGFGGGAFGGGGEGGCGG:FGC:FGGGFCFGGGGGGGGGGGGFGC5@F?CCGGGFFGEGEGGC*8?CEGGG?CEGGGGGGDGGGGGED<)CD7>GGG6FF<CFG
@M00200:207:000000000-ALC1F:1:1106:19381:24410 1:N:0:5
ATTGGGTTTAAAGAGCGTGTAGGCGGCCAGGTAGGTCCGTTGTGAAAACTGGAGGCTTAACCTTCAGACGTCGATGGAAACCATCTGGCTAGAGTCCGGAAGAGGAGAGTGGAATTCCTGGTGTAGCGGTGAAATGCGCAGATATCAGGAAGAACACCCGTGGCGAAGGCGGCTCTCTGGGACGGTACTGACGCTGAGACGCGAAAGCGTGGGGAGCGAACAGGATTAGATACCCCCGTA
+
GGFGGGGGGGGGGGGGGGGGGGGGGGGGGGGGGGGGGGGGGGGGFFFGGGGGGGGGGGGGGGGGGFGGGGGGEGGGGGGGGGFFGGGGGGDGGGGGGGGGGGGGFGGGGGGFGE<FFGGGGGGGGGGGGFEEEGGGGGGGGEFFFGGGFFGGGGGF>FFGCFCFGGGEFGDGGGGGGDEGGFGCEEGGGGGFGEGGEGGGGGGDGGGGEEGGGE7CCEEGGC*>CCCFDCGF7<**CC7>
@M00200:207:000000000-ALC1F:1:1107:11243:2009 1:N:0:5
ATTGGGTGTAAAGCGTGAGTAGGTGGCTCGCTAAGTCGGTTGTGAAATCCCTGGGCTCAACCTGGGAATTGCAGTCGATACTGGCAAGCTCGAGTTCGGTAGAGGGTGACGGAATTCCCGGTGTAGCGGTGAAATGCGTAGATATCGGGAGGAACATCGATGGCGAAGGCAATCACCTGGGCCTGAACTGACACTGAGACACGAAAGCGTGGGTAGCAAACAGGCTTAGATACCCCGGTA
+
GGGGGGGGGGGGFFGFEEGGGGGGGGFFEEGG7+CFGCDGGDFD9<<FFCFGFCFFFFE9EGGGCFC,EE@FCGGGG7ECEFGGF,<CFFFE7FFGGGDFDC,ECEGC7FEDDCFGGGGE>FGFFAECEFE?DCFGGGG7FEGGFGGGGCDEECF@BFC@FF7FEC@7*DF8DFFFFG778>DGCF6CF?7BFFGGFFDCFGGD*5EFDC8=8CF=4CC6=CFD*9CF4?>>C?FF5)9C
@M00200:207:000000000-ALC1F:1:1107:8137:4330 1:N:0:5
ACTGGGTGTAAAGGGCGCGTAGGCGGGCCAGCCAGTCTGTGGTGAAAGCCTCCAGCTTAACTGGAGAAGTGCCGTGGATACTGCTGGCCTCGAGGAGGGTAGGGGCATCTGGAACGGTCGGTGGAGCGGTGAAATGCGTTGATATCGACCGGAACTCCGGTGGCGAAGGCGAGGTGCTGGACCCTTTCTGACGCTGAGGCGCGAAAGCCAGGGGAGCAAACGGGATTAGATACCCTCGTA
+
GGGGGGGGCGGGGGGGCFGFGGGGGGGGGGGGGGGGFFAFGFFGGGGGGG@FFGGGFGGGGGGGGCFGFFGGGGGCEFDFFGGGGGGGGGGGGGGEGGEGFFGGEGEGGGDFFGFFGGGGGGGGGGGGGGGFFGEGGGGGGGGGGGGGGGGGGGGDFGGGGEGGGGGDDGECEGGGGGFFEG;EFGGGGGGFGGGEEFGGEGGG=EC7EGGGGG5ECCCGFGCDCD<F=FFDGFFF=>GD
@M00200:207:000000000-ALC1F:1:1107:6186:4366 1:N:0:5
ATTGGGTTTAAAGGGCGTGTAGGCGGTCTGCTAAGTCATGTGTGAAAGCCCTCGGCTTAACCGAGGAACGACGCATGAAACTGGCAAGCTAGAGTACCAAAGAGGGGGGTGGAATTCCCGGTGTAGCGGTGAAATGCGTAGATATCGGGAGGAACACCGGTGGCGAAGGCGGCCCCCTGGTTGGATACTGACGCTGAGACGCGAAAGCGTGGGGAGCAAACAGGATTAGATACCCTCGTA
+
GGGGGGGGGGGGGGGGGGGGGGGGGGGGGGGGGGGGGGGGGGGGGGGGGGGGGGGGGGGGGGGGGGGGGGGGGGGGGGGGGGGGGGGGGGGGGGGGGFGGGGFGGGGGGGGGGGGGGGGGGEGGGGGGGGGGGGFFGGGGGGGGGGGGGGGGGGGGGGGGGGGGGGGGGGGGGGGGG>FGGFGGGGGGGG?FECCGEGGGGGGGG7EGGGGGGEGEGGF?FGGGGFCGGFGFGGGFA>FC
@M00200:207:000000000-ALC1F:1:1107:3614:6766 1:N:0:5
ATTGGGTTTAAAGGGCTCGTAGGCGGTTTGTCGCGTCGGTAGTGAAAACTCAGGGCTCAACCCTGAGCGTGCTTCCGATACGGGCAGACTAGAGGTATGCAGGGGAGAACGGAATTCCTGGTGTAGCGGTGAAATGCGCAGATATCAGGAGGAACACCGGTGGCGAAGGCGGGTCTCTGGGCATCTCCTGACGCTGAGGCGCGAAAGCGTGGGGAGCAAACGGGATTAGATACCCGCGTA
+
GGGGGGFGGGGGGG@FEGGFGGGGGGGCFCGFGGGGGGGGGGFGGGGGGGGGFFFGFGGGGGGCEFGGGGCFGGGGGGGCGGGGGGGGGEFFGGGFDGGGGGGGGGDGGGGGGGGGGGFEGCGGGGGGGGGGGFFGGCCFGGGGGGGGGGC*>BFG>FGGGCFFGGCCCGEGDGGGGGGCCGGFGGGGGCFGCEE8CGGFEGC8CC5?CCGGGGDGGGGGGGGGGGGGGFFFG?FFGFGG
@M00200:207:000000000-ALC1F:1:1107:26017:6850 1:N:0:5
ATTGGGTGTAAAGGGCGCGTAGGCGGCCTGATAAGTAGGGGGTGAAATCTTGCGGCTTAACCGCAAGGCTGCCTTCTAAACTGTCAGGCTCGAGCACAGTAGAGGCAGGTGGAATTCCCGGTGTAGCGGTGGAATGCGTAGATATGTGGAGGAACATCAGTGGCGAAGGCGGCTTCCTGGACCAATACTGACGCTGTTGCGCGAAAGCGTGGGGAGCAAACAGGATTAGATACCCTAGTA
+
GGGGGGGGGGGGGGGGG7FGGGGGGGGGGGGEFGGGGGGGGGGGGGGGGGGGGGGGG>FGGGGGGGGGGGGGGGG<EFGGGGGGFGGFGGEGGGEGEFGFFGGGFGGGGGGGGGGGGGCEGGGGGGGGEFGGGGGGGGGGGGAFGGFFGGGGGGGGGGGGGGGGDGGGGGGGGGGFGGGGGGFG>BBFGGGGGGGGE6FFGGGGGGGGGGGGGGGGGGGGGGGGGGGGGFGGGGGFC@GF
@M00200:207:000000000-ALC1F:1:1107:25916:7583 1:N:0:5
ATTGGGTTTAAAGTGTGCGCAGGTGGCTGAGCAAGTCGAGTGTGAAATCCCCGGGCTTAACTTGGGAATTGCGCTCGAAACTACTTGGCTCGAGTGTGGCAGAGGAAGGTGGAATTCCAGGTGTAGCGGTGAAATGCGTAGAGATCTGGAGGAACACCGATGGCGAAGGCAGCCTTCTGGGCCAACACTGACGCTCATGCACGAAAGCGTGGGGAGCAAACAGGATTAGATACCCCGGTA
+
GGGGGGGGGFGGGGGGGGGGGGGFGFGFGFGGGGGFFGGGFFGGGGGGGGGGGEDGEGCGGGGGGGGGGGGFFGCFGFGGGGGGGGGGGFGGEEGGFGGGFGGG@FEEGGGG<FGGGEFFGGGGAACGGGGGCFAGFFGEC=DCFGFFGGGGGGFFGGG>EGEGGDGGGGGGGGFGGGGG>CFGFFCCGCGFD5EGGGFFGGGGGGGGGEED*5*=DCFGGFGGG4CC4*:7C7CF:5C)
@M00200:207:000000000-ALC1F:1:1107:23461:8894 1:N:0:5
ACTGGGTATAAAGGGTGCGTAGGCGGCCAGGTAAGTCAGGAGTGAAAGTTTGCGGCTCAACCGTAAAATTGCTTTTGATACTGCCAGGCTAGAATTAGGATGAGGTCAGCGGAATGTGGCATGTAGCGGTGAAATGCATAGATATGCCATAGAACACCAATTGCGAAGGCAGCTGGCTAGACCTGGATTGACGCTGAGGCACGAAAGCGTGGGGAGCGAACAGGATTAGATACCCGTGTA
+
GGGGGGGGGGGGGGGGGGGGGGGGGGGGGGGGGGGGGGGGGGGGGGGGGGGGGGGGGGGGGGGGGGGGGGGGGGGGGGGGGGGGGGGGGGGGGGGGGGGGGGGGGGGGGGGGGGGGGGGGGGGGGGGGGGGGGGGGGGGGGGGGGGGGGGGGGGFGGGGGGGGGGGGGGGGGGGGGGGGGGGGGGGGGGGG9EGGGGGFFGGGGGGGGGGGGGGGGGECGGGGGGGGGGFGGGEFEGEGG
@M00200:207:000000000-ALC1F:1:1107:5632:9379 1:N:0:5
ATTGGGTGTAAAGGGCTCGTAGGCGGTCCGTCACGTCGGGAGTGAAAACTCAGGGCTCAACCCTGAGCGTGCTTCCGATACGGGCGGACTAGAGGTATGCAGGGGAGAACGGAATTCCTGGTGTAGCGGTGGAATGCGCAGATATCAGGAGGAACACCGGTGGCGAAGGCGGTTCTCTGGGCATTACCTGACGCTGAGGAGCGAAAGCATGGGGAGCGAACAGGATTAGATACCCTTGTA
+
GFFFGGEEGGFGGGGGGGEG;FFGGGGG:CEF@FGFGGGCFCFGG<ECE,C@F8FEF<FGGGGGGD@EC@CFFGFFDCFGGGEBF=CC@F<FGGCFGGGFFDFGGCCCFGBEGFFC9B@C3:>DFGG7FGGGGDGGGC<FGGG@GG;9,5CBEFG:FFCFFF>FGGCFCGEEEGG7CECFFGF6CC9:CCGGEGGCE*;0:CEGDGGGCEE8C=D5CE5>EEFFG<CCFF7CFEF605C>
@M00200:207:000000000-ALC1F:1:1107:23109:9883 1:N:0:5
ATTGGGTTTAAAGGGCGCGTAGGCGGGATGGCAAGTCGGTCGTGAAATCCTTCGGCTCAACCGAAGAACGTCGGCCGATACTGCCGTTCTTGAGGGATGCAGAGGAGACTGGAATTCCCGGTGTAGCGGTGAAATGTGTAGAGATCGGGAGGAACACCAGTGGCGAAGGCGGCTTCCTGGACCAGTACTGCCGCTGAGGCGCGAAAGCTAGGGGAGCAAACAGGATTAGATACCCTCGTA
+
FFGGGGBFCFGCGFGCGGGGGGGGGG7:FBECGGGGGGGGGGGGGGGFCFGGGGGGGGGFGGGEGGDGGGCEG+:+4=F+4AF<?FGGAFCEE<FCGFEF,,AFDFGGG=F8F<F<C,@F7::3@@=F@3>>F;@,7@@@<,?,@FGGDEF7F7<<F<C23C@CFC@F:FE78EGG+9@CF62*;CF7<++**/888C*1//*:C>*AF?CEF57CDEF65=DC<F>DF4::EGF=5)/*
@M00200:207:000000000-ALC1F:1:1107:11883:10001 1:N:0:5
ACTGGGTGTAAAGAGCGCGCAGGCGGCCCGGCAAGTCGGGTGTGAAATCTCGGGGCTCAACCCCGGAACTGCATCCGATACTGCCGGGCTAGAGGTAGGTAGGGGAGATCGGAATTCCTGGTGTAGCGGTGAAATGCGCAGATATCAGGAGGAACACCGGTGGCGAAGGCGGATCTCTGGGCCTTACCTGACGCTCAGGCGCGAAAGCTAGGGGAGCGAACAGGATTAGATACCCTAGTA
+
GGGGGGGGGGGGGGGGGGGGGGGGGGGGGGGGGGGGGGGGGGGGGGGGGGGGGGGGGGGGGGGGGGGGGGGGGGGGGGGGGGGGGGGGGGGGGGGGGGGGGGGGGGGGGGGGGGGGGGGGGFGGGGGGGFGGGGGGGGGGGGGGGGGGGGGGGGGGGGGGGGGGGGGGGGGGGGGFGGGGGGGGGGGGGGGGGGGGGGGGGGGGGDEGGGGGGGGGGGGDEEDFFGGGGFGGGGFFCFGG
@M00200:207:000000000-ALC1F:1:1107:16267:10282 1:N:0:5
ACTGGGTATAAAGGGCGCGTAGGTGGCGACATAAGGCTGTGGTGAAAGTCTGGGGCTCAACTCCAGATCGGCCGTGGCAACTGTGTTGCTTGGGCACCGTAGAGGCAGATGGAATTCCGGGTGTAGCGGTGGAATGCGTAGAGATCCGGAAGAACACCAGTGGCGAAGGCGGTCTGCTGGGCGGTGAGTCCGCAAGGACTCAATAGCCGACACTGAGGCGCGACAGCGTGGGGAGCAAACAGG
+
GGGGGGGGGGGGGGGGGGGGGGGGGGGGGGGGGGGGGGGGGGGGGGGGGGGGGGGGGGGGGGGGGGGGGGGGGGGGGGGGGGGGGGGGGGGGGFGGGGGGGGGGGGGGGGGGGGGGGGGGGGGGGGGGGGGGGGGGGGGGGGGGGGGGGDGGGGGGGGGGGFGGDGGGGGGGGGGGGGGGGGEGGGGGGGGGGGEGGGGGGGGGFFGGGGGGGGGGGGGGGGGGGGGGGEGGGGGFG?GGFGF
@M00200:207:000000000-ALC1F:1:1107:26367:11351 1:N:0:5
ACTGGGCTTAAAGGGCGCGTAGGCGGCGTGGTAAGTCACTTGTGAAATCTCTGAGCTCAACTCAGAACGGCCAAGTGATACTGCTGTGCTAGAGTGCAGAAGGGGCAATCGGAATTCTTGGTGTAGCGGTGAAATGCGTAGATATCAAGAGGAACACCTGAGGTGAAGACGGGTTGCTGGGCTGACACTGACGCTGAGGCGCGAAAGCCAGGGGAGCAAACGGGATTAGATACCCTCGTA
+
GGGGGGGGGGGGFGGGGGGGGGGGGGGGGGGGGGGGGGGGGGEFGGGGGGGGGGGGGGGFGGFGGFGGGGGGG@FG9<CFGEGGGGGGGGGGFGGGGGGAFGGG7FCFGGGG>FGGFGGGCGGFFEGDGF@DFCFGGGGGGGGFGGG9F==,3@FGGGGFCG7DFGFGFF7CGGEGGGGGGGGGGGGGCGGGGGEE:8@FGGGGGGGGGFGGEEGGGCFCF*3DDDGGGFFFGGDFGFFD
@M00200:207:000000000-ALC1F:1:1107:19022:11428 1:N:0:5
ATTGGGTGTAAAGGGCTCGTAGGTGGCCAACTAAGTCGGACGTGAAATCCCTCGGCTTAACCGGGGAACTGCGTCCGATACTGGTTGGCTTGAGTTTGGGAGAGGGATGCGGAATTCCAGGTGTAGCGGTGAAATGCGTAGATATCTGGAGGAACACCGGTGGCGAAGGCGGCATCCTGGACCAATACTGACGCTGAGGAGCGAAAGCCAGGGGAGCAAACGGGATTAGATACCCCGGTA
+
GGGGGGGGGGGFGGGGGGGGEGGGDFGGGGGGGGGGGGGGGGGGGGGGGGGGGEGGGGGFGGGGGGGGGGGGGGGGGGGGGGGGGGGDGGGGFFFGGGGGFGCFGGGGGGGGGEGGGGGGGGGGGGGGGGGGGGFGGGGGGGGGGGGGCGDECCFGGGGGGDGGGGGCGGGGGGGGGGGG78CGFGGGGGGGGGGGEGGGGGGGGGEGGGFGGEGDGGFGGDCG9C>FFFFGGG78:>C5
@M00200:207:000000000-ALC1F:1:1107:17898:12023 1:N:0:5
ATTGGGTTTAAAGGGTGCGTAGGTGGCGCCGTAAGTGGGGTGTGAAATTTCGGAGCTTAACTCCGAAACTGCATTCCATACTGCGGTGCTTGAGGACTGGAGAGGAGACTGGAATTTACGGTGTAGCAGTGAAATGCGTAGAGATCGTAAGGAAGACCAGTGGCGAAGGCGGGTCTCTGGACAGTTCCTGACACTGAGGCACGAGGGCCAGGGGAGCAAACGGGATTAGATACCCGCGTA
+
GGGGGGGGGGGGGGGGGGGGGGGGGGGGGGGGGGGGGGGGGGGGGGGGGGGGGGGGGGGFGGGGGGGGGGGGGGGGGGGGGGGGGGGGGGGGGGGGGGGGGGGGGGGGGGGGGGGGGGGGGGGGGGGGGGGGGGGGGGGGGGGGGGGGGGGGGGGGGGGGGGGGGGGGGGGGGGGGGGGGGGGGGGGGGG@<CEFGGGGGGFGGGGDEEGGGGE5EGGG6:5>CCDCFC*:F<FCDEDGG
@M00200:207:000000000-ALC1F:1:1107:12444:12143 1:N:0:5
ACTGGGTTTAAAGGGCTCGTAGGCGGTTTGTCGCGTCGGGAGTGAAAACACTGGGCTTAACTCAGTGCTTGCTTCCGATACGGGCAGACTAGAGGTATGCAGGGGAGAACGGAATTCCTGGTGTAGCGGTGAAATGCGCAGATATCAGGAGGAACACCGGTGGCGAAGGCGGTTCTCTGGGCATTACCTGACGCTGAGGAGCGAAAGTGTGGGGAGCGAACAGGATTAGATACCCCCGTA
+
GGGGGGGGGGGGGGGGGGGGGGGGGGGGGGGGGGGGGGGGGGGGGGGGGGGGGGGGGGGGGGGGGFGGGGGGGGGGGGGGGGGGGGGGGGGGGGGGGGGGGGGGGGGGGGGGGGGGGGGGGGGGGGGGGGGGGGGGGGGGGEGGGGGGGGGGGGGGGGGGGGGGGGGGGGGGGGGGGGGGFGGGGGGFGFGGGGEGGGGGGGGGGGGGGGGGGGGGGGGGGGGGGFFGGFGGGAFFEED<
@M00200:207:000000000-ALC1F:1:1107:4615:13077 1:N:0:5
ATTGGGTTTAAAGGGCGCGTAGGCGGCCCGCTTAGTCGGACGTGAAATCCCTCGGCTCAACCGAGGAACTGCGTCCGATACTGGCGGGCTCGAATCCGGGAGAGGGATGTGGAATTCCAGGTGTAGCGGTGAAATGCGTAGATATCTGGAGGAACACCAGTGGCGAAGGCGGCATCCTGGACCGACACTGACGCTGAGGCGCGAAAGCTAGGGGAGCAAACGGGATTAGATACCCGTGTA
+
GGGGGGGGGGGGGGGGGGGGGGGGGGGGGGGGGGGGGGGGGGGGGGGGGGGGGGGGGGGGGGGGGGGGGGGGGGGGGGGGGGGGGGGGGGGGGGGGGGGGGGGGGGGGGGGGGGGGGGGGGGGGGGGGGGGGGGGGGGGGGGGGGGGGGGGGGGGGGGGGGGGGGGGGGGGGGGGGGGGGGGGGGGGGGGGGGGGGGGGGGGGGGGGGGGGGGGGGGGGGGGGGGGFC=FGGGGGFGFGF
@M00200:207:000000000-ALC1F:1:1107:7077:13263 1:N:0:5
ATTGGGTTTAAAGGGTGCGTAGGCGGTGCAGCAAGTCGGGAGTGAAATACCTCAGCTTAACTGAGGAACTGCTCTCGATACTGCTGTGCTTGAGTGAGACAGAGGTAAGCGGAACTTAGGGTGGAGCGGTGAAATGCGTTGATATCCTAAGGAACACCGGTGGCGAAGGCGGCTTACTGGGTCTCTACTGACGCTGAGGCACGAAAGCCAGGGTAGCAAACGGGATTAGATACCCGGGTA
+
EECE@FFGCCFEEG;E@FCGCBCFFEGEC<FF@GGCFCGEGCGFCDAECCEFGDCF<,:CFFGED@@CEEDGGGG@FDE<:EEFGC?=<CFDCEFF9CCFCE,C=CE9FEGGGCE<E<FFD44>ABFEGCGBDBBECFGDEDDGFC@FGGF89F=FG7F@F:C<C*3@@:37CE@FFCFDGEGC?EFFFB12;E=EEGFC*CGGG=C6*=CG8C8=DGD?:E/97DC=667FC+*82.9C
@M00200:207:000000000-ALC1F:1:1107:6293:13378 1:N:0:5
ATTGGGCTTAAAGGGCTCGTAGGCGGTTTGTCGCGTCGGGAGTGAAAACCCAGGGCTTAACCCTGGGCTGGCTTCCGATACGGGCAGACTAGAGGTATGCAGGGGAGAACGGAATTCCTGGTGTAGCGGTGAAATGCGCAGATATCAGGAGGAACACCGGTGGCGAAGGCGGTTCTCTGGGCATTACCTGACGCTGAGGCGCGAAAGTGTGGGGAGCGAACACGATTAGATACCCGGGTA
+
GGGGGGGGGGGGGGGGGGGGGGGGGGGGGGGFGGGGFGGGGDGGGGGGGGG>FGGGGGGGGGFGGGGGGGGGGGGFG:CFEGGGGCCBFGCEFFFF9FCFGCF@CC@@<FGG:=BFGG9AABDEGFG:B>FBCFCGG@GGB:BACGFGC7<@E3F,DEF:>><FCF7FFGF@41=<C9<<CC2B9BFGFF?F*;C*2*A*::://*230<<EG5<C>:E*>E*1979CF6::FFC)2)11
@M00200:207:000000000-ALC1F:1:1107:11155:13708 1:N:0:5
ATTGGGTTTAAAGGGTGCGTAGGCGGACTATTAAGTCAGTGGTGAAAGCCTGCAGCTTAACTGCAGAACTGCCATTGATACTGATGGTCTTGAGTACATTTGAGGTGGGCGGAATGTGTCATGTAGTGGTGAAATACTTAGATATGACACAGAACTCCGATTGCGAAGGCAGCTCACTAAACTGTAACTGACGCTGAGGCACGAAAGCGTGGGGAGCAAACAGGATTAGATACCCTCGTA
+
GGGGGGGGGGGGGGGGGGGGGGGGGGGGGGGGGGGGGGGGGGGGGGGGGGGGGGGGGGGGGGGGGGGGGGGGGGGFGGGGGGGGGGGGGGGGGGGGGGGGGGGGGGGGGGGGGGGGGGGGGGGGGGGGGGGGGGGGGGGGGGGGGGGGGGGGGGGGGGGGGGGFGGGGGGGGGGGGGGGGGGGGGGGGGGGGGGGGGGGGEGGGGGGFGGGGGEGGGGGGGGGGGGGGGFGGG6CF8AFG
@M00200:207:000000000-ALC1F:1:1107:12125:14400 1:N:0:5
ATTGGGTTTAAAGCGCGCGCAGGCGGTCCTTTAAGTCTGATGTGAAAGCCCACGGCTCAACCGTGGAGGGTCATTGGAAACTGGGGGACTTGAGTACAGAAGAGGATAGCGGAATTCCCAGTGTAGAGGTGAAATTCGTAGATATTGGGAAGAACACCGGTGGCGAAGGCGGCTATCTGGACCGACATTGACGCTGAGGCGCGAAAGCGTGGGGAGCAAACAGGATTAGATACCCCAGTA
+
GGGGGGGGGGGGGGGGGGGGGGGGGGGGGGGGGGGGGGGGGGGGGGGGGGGGGGGGGGGGGGGGGGGGGGGGGGGGGGGGGGGGGGGGGGGGGGGGGGGGGGGGGGGGGGGGGGGGGGGGGGGGGGGGGGGGGGGGGGGGGGGGGGGGGGGGGGGGGGGGGGGGGGGGGGGGGGGGGGGGGGGGGGGGGGGGGGGGGGGGGGGGGGGGGGGGGGGGGGGGGGGGGGGGGFGGGGGFGFGG
@M00200:207:000000000-ALC1F:1:1107:23087:15966 1:N:0:5
ACTGGGTGTAAAGGGCGCGTAGGCGGCCACCGCAAGTCGACTGTGAAATCTCCGGGCTCAACCCGGGAACTGCGTCCGAGACTGGCAGGCTCGAATCCGGGAGAGGGATGTGGAATTCCAGGTGTAGCGGTGAAATGCGTAGATATCTGGAGGAACACCGGTGGCGAAGGCGGCATCCTGGACCGGTATTGACGCTGAGGCGCGAAAGCCAGGGGAGCAAACGGGATTAGATACCCTAGTA
+
GGGGGGGGGGGGGGGGGGGGGGGGGGGGGGGGGGGGGGGGGGGGGGGGGGGGGGGGGGGGGGGGGGGGGGGGGGGGGGGGGGGGGGGGDGGGGGGGGGGGGEGGGGGGGGGGGGGGGGGGGGGGGGGGGGGGGGGGGGGGGGGGGGGGGGGGGGGGGGGGGGGGGGGGGGGGGGGGGGGGGGGGGGGGFFGGGGGGGGGGGGGGGGEGGGGGGGGGGGGGGGGDDGGGGFGGGGCFFFGGF
@M00200:207:000000000-ALC1F:1:1107:8546:15968 1:N:0:5
ATTGGGTTTAAAGCGCACGTAGGCGGATTGTTAAGTGAGGGGTGAAATCCCAGGGCTCAACCCTGGAACTGCCTCTCATACTGGCAATCTCGAGTTCGAGAGAGGTGAGTGGAATTCCGAGTGTAGAGGTGAAATTCGTAGATATTCGGAGGAACACCAGTGGCGAAGGCGGCTCACTGGCTCGATACTGACGCTGAGGTGCGAAAGCGTGGGGAGCAAACAGGATTAGATACCCTGGTA
+
GGGGGGGGGGGGGGGGGGGGGGGGGGGGGGGGGGGGGGGGGGGGGGGGGGGGGGGGGGGGGGGGGGGGGGGGGGGGGGGGGGGGGGGGGGGGGGGGGGGGGGGGGGGGGGGGGGGGGGGGGGGGGGGGGGGGGGGGGGGGGGGGGGGGGGGGGGGGGGGGGGGGGGGGGGGGGGGGGGGGGGGGGGGGGGGGGGGGGGGGGGGGGGGGGGGGGGGGGGGGGGFGCDGGGFGGGGG?G@GG
@M00200:207:000000000-ALC1F:1:1107:4646:16039 1:N:0:5
ACTGGGTTTAAAGTGTGCGCAGGCGGCCTCGCAAGTCGAGTGTGAAATCCCCGGGCTTAACTTGGGAATCGCGCTCGAAACTACGGGGCTGGAGTGTGGCAGAGGGGGGTGGAATTCCACGTGTAGCGGTGAAATGCGTAGAGATGTGGAGGAACACCAATGGCGAAGGCAGCCCCCTGGGCCAACACTGACGCTCATGCACGAAAGCGTGGGGAGCAAACAGGATTAGATACCCGGGTA
+
GGGGGGGGGGGGGGGGGGGGGGGGGGGGGGGGGGGGGGGGGGGGGGGGGGGGGGGGGGGGGGGGGGGGGGGGGGGGGGGGGGGGGGGGGGGGGGGGGGGGGGGGGGGGGGGGGGGGGGGGGGGGGGGGGGGGGGGGGGEGGGGGGGGGGGGGGGGGGGGGGGGGGGGGGGGGGGGGGGGGGGGGGGGGGGGGGGGGGGGGGGGGGEGGGGGGGGGGGGGGGGGGGGGGGFGGGGGFGFGC
@M00200:207:000000000-ALC1F:1:1107:15890:16164 1:N:0:5
ACTGGGTTTAAAGCGTGCGTAGGTGGTTCGTTAAGTCTGATGTGAAAGCCCTGGGCTCAACCTGGGAATGGCATTGGATACTGGCGACCTAGAGTGCGGTAGAGGGGTGTGGAATTCCCGGTGTAGCAGTGAAATGCGTAGATATCGGGAGGAACATCTGTGGCGAAGGCGACACCCTGGACCAGCACTGACACTGAGGCACGAAAGCGTGGGGAGCAAACAGGATTAGATACCCGAGTA
+
GGGGGGGGGGGGGGGGGGGGGGGGGGGGGGGGGGGGGGGGGGGGGGGGGGGGGGGGGGGGGGGGGGGGGGGGGGGGGGGGGGGGGGGGGGGGGGGGGGGGGGGGGGGGGGGGGGGGGGGGGGGGGGGGGGGGGGGGGGGGGGGGGGGGGGGGGGGGGGGGGGGGGGGGGGGGGGGGGGGGGGGGGGGGGGGGGGGGGGGGGGGGGGDGGGGGGGGGGGGGGGGG:GGGGFGGGGGFGFGG
@M00200:207:000000000-ALC1F:1:1107:24703:16542 1:N:0:5
ATTGGGTATAAAGAGCGTGTAGGCGGCCAGGCAGGTCCGTTGTGAAAACTCGAGGCTCAACCTCGAGACGTCGATGGAAACCGTCTGGCTAGAGTCCGGAAGAGGAGAGTGGAATTCCTGGTGTAGCGGTGAAATGCGCAGATATCGGGAAGAACACCCGTGGCGAAGGCGGCTCTCTGGAACGATACTGACGCTGAGACGCGAAAGCGTGGGGAGCGAACAGGATTCGATACCCTCGTA
+
GGAFGGGFGGGGGGGDGGGGGGGGGGGGDFGGGGGGGGEGDGGGGGGGGGGGGGEGGGGGGGGGGGGGGDGGGGGGGGFGGGGGGGGGGGFGGGGGGGGGGEDEGFGGGGFGGGGGGGGGGGGGGGGGGCFEGGGGGGGEGGGFGDGCCCGEGGFGGGGGGGGGGDCGGFEGGGGGGGGGGGGGDGGGGGGGGGGGGGGEGGGGGGGGEEGG8EDGGGGGGCGF47C*9@GGGGGFGFGG
@M00200:207:000000000-ALC1F:1:1107:23069:16606 1:N:0:5
ATTGGGTTTAAAGCGTGCGCAGGCGGTTATGTAAGACAGTTGTGAAATCCCCGGGCTCAACCTGGGAACTGCATCTGTGACTGCATAGCTAGAGTACGGTAGAGGGGGATGGAATTCCGCGTGTAGCAGTGAAATGCGTAGATATGCGGAGGAACACCCGTGGCGAAGGCGGCACTCTGGGTCGGCCCTGACGCTGAGGCGCGAAAGCGTGGGGAGCGAACGGGATTAGATACCCTGGTACGAT
+
FGGGGFGGGGGGGGGGGGGGEFEGCFFGGGGFFGGFFFFGGEGEEGGGGGGGCFCEGGGGGGGGFFCGGDGGGGGGFGGGGGGGGGGGGFGGFGGGGCFF?FGGFEBGGCEFGGG8EGGGGCEFDFGFFFFGGDFFGGGGGG<F<DGGCFGDCFGGGGGE>CCEGCGGEGCEGGGGGG:BF:FCCEGGGCGGGG8C>CEGGG=CEDGGD;;:5:*:CGGGGG:<*)0>7@CFF?C6:F<>*963
@M00200:207:000000000-ALC1F:1:1107:17322:16868 1:N:0:5
ATTGGGCATAAAGGGCGCGTAGGCGGAAATGAAAGTCAGATGTGAAATCCTGGGGCTCAACCCCAGAACTGCATATGAAACTCCATTTCTAGAGGGTAGGCGGAGAAAACGGAATTCCACAAGTAGCGGTGAAATGCGTAGATATCGAGAGGAACACCTGCGGCGAAGGCGGGTTGCTGGGCTGACACTGACGCTGAGGCGCGAAAGCTAGGGGAGCGAACGGGATTAGATACCCTCGTA
+
GGGGGGGGGGGGGGGGGGGGGGGGGGGGGGGGGGGGGGGGGGGGGGGGGGGGGGGGGGGGGGGGGGGGGGGGGGGGGGGGGGGGGGGGGGGGGGGGGGGGGGGGGGGGGGGGGGGGGGGGGGGGGGGGGGGGGGGGGGGGGGGGGGGGGGGGGGGGGGGGGGGGGGGGGGGGGGGGGGGGGGGGGGGGGGGGGGGGGGGGGGGGGGGGGGGGGDGGGGGGGGGGGGGGGFGGGGGFGFGG
@M00200:207:000000000-ALC1F:1:1107:11034:16958 1:N:0:5
ACTGGGCTTAAAGGGTGCGTAGGCGGTCAGGTAAGTCTGATGTGAAATCCCGAAGCCTAACTTCGGAACTGCATTGGATACTATCTGGCTAGAGGAATGGAGGGGAGACTGGAATGCTCGGTGTAGCAGTGAAATGCGTAGATATCGAGCGGAACACCAGTGGCGAAGGCGAGTCTCTGGACATTTCCTGACGCTGAGGCACGAAAGCCAGGGGAGCAAACGGGATTAGATACCCCAGTA
+
GGGGGGGGGGGGGGGGGGGGGGGGGGFCBFGEFGGGGFGGGGGGGGGGGCFCGGGGGGGGGFFGGGGEGGGGFGECGGGGGGCDCFFFGGGGGEAEFGGGCGGGGCFGGGGGEFGGGGGDGGGGGGGGGGGGGGGGGGGGGGGGGGGGGGGGGGGGGG@CFFGGGGGGGGGGCGGGGGCFFGGGGGCFGGGGGGGGGGGGGGGGGGGGFCCFEGCGGFFGGGGG:DFGFFGGGGDF57>F
@M00200:207:000000000-ALC1F:1:1107:21731:17898 1:N:0:5
ATTGGGTATAAAGTGTGCGCAGGCGGCGTCGCAAGTCGAGTGTGAAAGCCCCGAGCTTAACTTGGGAATTGCGCTCGAAACTACGGCGCTGGAGTATGGCAGAGGAAGGTGGAATTCCACGTGTAGCGGTGAAATGCGTAGAGATGTGGAGGAACACCGATGGCGAAGGCAGCCTTCTGGGCCAATACTGACGCTCATGCACGAAAGCGTGGGGAGCAAACAGGATTAGATACCCCAGTA
+
GGGGGGGGGGGGGGGGGGGGGGGGGGGGGGGGGGGGGGGGGGGGGGGGGGGEGGGGGGGGGFFGGGGGGGGGCFFGGGGGGGGGGGGGGGGGGGGFGGGDGGGGGGGGGGGGGGGGGFGGGGGGGFEEGCFFFGGGGGCFGGGGFGGGGGGGGGGGGGCGE7CFGGCCFFAEG;EGCCFGGG*;CFFF7C<CEEDEGGGGGGGGGGGCEGGEGGGC):F?CCF<77:CFF7>:ED@EFFF
@M00200:207:000000000-ALC1F:1:1107:21318:20120 1:N:0:5
ACTGGGCGTAAAGGGCGCGTAGGCTGTGCGGTACGGTTCGGGTGAAATCCCTCGGCCCAACCGAGGAACAGCCGGGGCTACGGCCGCACTCGACGGCATCAGGGGACAGTGGAACTCCCGGTGGAGCGGTGAAATGCGTAGATATCGGGAGGAACGCCGGTGGCGAAAGCTACTCTCTGGACGGCAACTGACGCTGAGGCACGAAAGCGTGGGGAGCAAACAGGATTAGATACCCCAGTA
+
GGGGGGGGGGGGGGGGGGGGGGGGGGGGGGGGGGGGGGGGGGGGGGGGGGGGGGGGGGGGGGGGGGGGGGGGGGGGGGGGGGGGGGGGGGGGGGGGGGGGGGGGGGGGGGGGGGGGGGGGGGGGGGGGGGGGGGGGGGGGGGGGGGGGGGGGGGGGGGGGGGGGGGGGGGGGGGGGGGGGGGGGGGGGGGGGGGGGGGGGGGGGGGGGGGGGGGGGGGGGGGGGGGGGGFGGGGGFGFGF
@M00200:207:000000000-ALC1F:1:1107:8951:21685 1:N:0:5
ATTGGGTGTAAAGGGCTCGTAGGCGGCCAACTAAGTCGGATGTGAAATCCCCAGGCTCAACTTGGGAACTGCATCCGATACTGGATGGCTTGAATCCGGGAGAGGGATGCAGAATTCCAGGTGTAGCGGTGAAATGCGTAGATATCTGGAGGAATACCGGTGGCGAAGGCGGCATCCTGGACCGGCATTGACGCTGAGGAGCGAAAGCCAGGGGAGCAAACGGGATTAGATACCCTTGTA
+
GGGGGGGGGGGGGGGGGGGGGGGGGGGGGGGGGGGGGGGGGGGGGGGGGGGGGGGGGGGGGGGGGGGGGGGGGGGGGGGGGGGGGGGGGGGGGGGGGGGGGGGGGGGGGGGGGGGGGGGGGGFGGGGGGGGGGGGGGGGGGGGGGGGGGGGGGGGGG7FEGGGGGGGGGGGGGGGGGGEDGGGGGGGGGGGGGGGGGGGGGGGGGGGGGGGGGGDEGGGGGGGGGGGGGFCDG?DFGFGG
@M00200:207:000000000-ALC1F:1:1107:13896:23175 1:N:0:5
ATTGGGTTTAAAGGGCGCGTAGGTGGTAACCTAAGCGTGTGGTGAAAGCCCGGGGCTCAACCTCGGGTCGGCCATGCGAACTGGGTCACTGGAGCACTGTAGAGGCAGGTGGAATTCCGGGTGTAGCGGTGGAATGCGTAGAGATCCGGAAGAACACCGGTGGCGAAGGCGGCCTGCTGGGCTGTTGCTGACGCTGAGGCGCGACAGCGTGGGGAGCAAACAGGATTAGATACCCCCGTA
+
GGGGGGGGGGGGGGGGGGGGGGGGGGGGGGGGGGGGGGGGGGGGGGGGGGGGGGGGGGGGGGGGGGGGGGGGGGGGGGGGGGGGGGGGGGGGGGGGGGGGGGGGGGGGGGGGGGGGGGGGGGGGGGGGGGGGGGGGGGGGGGGGGGGGGGGGGGGGGGGGGGGGGGGGGGGGGGGGGGGGGGGGGGGGGGGGGGGGGGGGGGGGGGGGGGGGGGGGGGGFGGGGGGGGGBFGGFCFGFGD
@M00200:207:000000000-ALC1F:1:1107:18854:23764 1:N:0:5
ATTGGGCTTAAAGGGCGCGTAGGCGGCCTGCTAAGTCGAACGTGAAATCCCTGGGCTCAACCCAGGAACTGCGTCCGATACTGGTTGGCTTGAATCCGGGAGAGGGATGTGGAATTCCAGGTGTAGCGGTGAAATGCGTAGATATCTGGAGGAACACCGGTGGCGAAGGCGACATCCTGGACCGGTATTGACGCTGAGGCGCGAAAGCCAGGGGAGCGAACGGGATTAGATACCCCAGTA
+
FFFFGGGFGEFFGFGGGGGGGEGGGCFGGGGGGFFFG>FG@FFC@FAFFGGG@FGGGGFFG<FFC=CEFGGGGGGCF7F7FGGGGGGGGGGGGGGGGC7F7FCGECB4BCFFCGFEFDCF@FFGGGGGDGGFFDGGGGG7FGFCFCFCCA7CBFFGFGGGGGDGG7:@7CF7BCGGCCGF7BF75*B>CF7FDEGG8@:GGGE=EEECCF@FGC55DEE7*:CD:75=7600?7C7830:
@M00200:207:000000000-ALC1F:1:1107:12551:24405 1:N:0:5
ATTGGGTGTAAAGGGCGCGTAGGCGGCCCGTCAAGTCCCGTGTGAAAGCCCCCGGCTCAACCGGGGAACGGCGCGGGAAACTAGCAGGCTTGAGTTCGGGAGAGGGAAGCGGAATTCCGGGTGTAGCGGTGAAATGCGCAGATATCCGGAGGAACACCGGTGGCGAAGGCGGCTTCCTGGACCGACACTGACGCTGAGGCGCGAAAGCTAGGGGAGCAAACAGGATTAGATACCCTAGTA
+
GGGGGGGGGGGGGGGGGGGGGGGGGGGGGGGGGGGGGGGGGGGGGGGGGGGGGGGGGGGGGGGGGGGGGGGGGGGGGGGGGGGGGGGGGGGGGGGGGGGGGGGGGGGGGGGGGGGGGGGGGGGGGGGGGGGGGGGGGGGGGEGGGFGGGGGGGGGGGGGGGDGGEGGGGGGGGGGFGGGGGFDCGGEEFGGGGGGGDGGGGGGGGGEDGGGGGGGGGG?GGGGGGGGGG4>7CFGFCFGF
@M00200:207:000000000-ALC1F:1:1108:12652:2311 1:N:0:5
ATTGGGTTTAAAGGGCGCGTAGGCGGTGGAATGAGTGTGATGTGAAAGCCCCGGGCTTAACCTGGGAAGTGCATCGCAAACGATTTTACTGGAGTAGATGAGAGGGTGGCGGAATTTCCGGTGTAGCGGTGAAATGCGTAGAGATCCGGAAGAACACCGGTGGCGAAGGCGGCCTGCTGGGCAGTGGCTGACGCTGAGGCGCGACAGCGTGGGGAGCAAACAGGATTAGATACCCGGGTA
+
E<FEFE6@F<CC,C;FGG:@FGGF@F@:F,,CCFFF<<,C@AFFC@DF,,DFCGGGG<6<FGAEFFGGE=E<EFGDB7F+,48A<FA9F<<FE,:B<,,CECEDFF@B=BFCCEF@FGFED>FBDFF>>>:F,<FGGG@:35>FEB,DGCF*,,8@CG*C:>FEDCCECAEDG@*=B:BFC5:BF?C**/**;;EGGGG8*1?*8/>G5:/:C*;9D**7C55>(*29**:00*7C)/7)
@M00200:207:000000000-ALC1F:1:1108:14382:5152 1:N:0:5
ACTGGGCGTAAAGAGCTCGTAGGCGGTCTGTCGCGTCGGCTGTGAAATCTCGGGGCTCAACCCCGAGCCTGCAGTCGATACGGGCAGACTAGAGTGCTGTAGGGGAGACTGGAATTCCTGGTGTAGCGGTGAAATGCGCAGATATCAGGAGGAACACCGGTGGCGAAGGCGGGTCTCTGGGCATTACCTGACGCTGAGGAGCGAAAGTGTGGGGAGCAAACGGGATTAGATACCCCTGTA
+
GGGGGGGGGGGGGGGGGGGGGGGGGGGGGGGGGGGGGGGGGGGGGGGGGGGGGGGGGGGGGGGGGGGGGGGGGGGGGGGGGGGGGGGGGGGGGGGGGGGGGGGGGGGGGGGGGGGGGGGGGGGGGGGGGGGGGGGGGGGGGGGGGGGGGGGGGGGGGGGGGGGGGGGGGGGGGEEGGGGGGGGGGGGGGGGGGGGGEGGGGGGGEEGGGGGGGGGGGGGGGGGGFGGGGFGGGGGGFFBG
@M00200:207:000000000-ALC1F:1:1108:11449:5215 1:N:0:5
ATTGGGTTTAAAGGGCGCGTAGGCGGCCTGCTAAGTCGGACGTGAAATCCCTCGGCTCAACCGGGGAACTGCGTCCGATACTGGTGGGCTCGAATCCGGGAGAGGGATGTGGAATTCCAGGTGTAGCGGTGAAATGCGTAGATATCTGGAGGAACACCGGTGGCGAAGGCGGCGATCTGGCCCAACATTGACACTGAGACCCGAAAGCATGGGGATCAAACAGGATTAGATACCCCTGTA
+
GGGGGGGGGGGGGGGGGGGGGGGGGGGGGGGGGGGGGGGGGGGGGGGGGGGGGGGGGGGGGGGGGGGGGGGGGGGGGGGGGGGGGGGGGGGGGGGGGGGGGGGGGGGGGGGGGGGGGGGGGGGGGGGGGGGGGGGGGGGGGGGGGGGGGGGGGGGGGGGGGGGGGGGGGGGGGGGGGGGGGGFGGGGGGGGGGGGGGGGGGGGGGGGGGGGGGGGGGGGFGGGG?GGGGFGGGGGGFC?G
@M00200:207:000000000-ALC1F:1:1108:13796:5271 1:N:0:5
ACTGGGTTTAAAGGGCGCGTAGGCGGTCACGCACGTCCGTTGTGAAATCGCTCGGCTCAACTGGGCGGGGTCAGCGGATACGGCGTGGCTGGAGCAAGCTAGGGGGCAATGGAATTCCCGGTGTAGTGGTGGAATGCGTAGATATCGGGAGGAACACCAGTGGCGAAGGCGGTTGCCTGGAGCTTTGCTGACGCTGATGCGCGAAAGCGTGGGGAGCGATCCGGATTAGATACCCCAGTA
+
GGGGGGGGGGGGGGGGGGGGGGGGGGGGGGGGGGGGGGGGGGGGGGGGGGGGGGGGGGGGGGGGGGGGGGGGGGGGGGGGGGGGGGGGGGGGGGGFFGGGGGGGGGGGGGGGGGGGGGGGGCFCCFFGGGGGGGGGGGGGGEFFFFGGGFGGGGGGGGGGGGGGGEGGGFGGGCEGGFCGGGFGGDGGGGFGGGEEGGGGGGGGGGGGEEGGGGEDCEGG=DFE?<D4CFFFEGGFB:47
@M00200:207:000000000-ALC1F:1:1108:21762:5891 1:N:0:5
ATTGGGTGTAAAGGGCGCGTAGGCGGCCTGGTAAGTAGGGGGTGAAATCTTGCGGCTCAACTGCAAGGCTGCCTCCTAAACTGTCAGGCTTGAGCACAGTAGAGGCAGGTGGAATTCCCGGTGTAGCGGTGGAATGCGTAGAGATCGGGAAGAACATCGGTGGCGAAGGCGGCCTGCTGGGCTGTTGCTGACGCTGAGGCGCGACAGCGTGGGGAGCAAACAGGATTAGATACCCGGGTA
+
DGGGGGGGGGGGGGGGGGGGGGGGGGGGGGGGGGGGGGGGGGGGGGGGGGGGGGGGGGGGGGGGGGGGGGGGGGGGGGGGGGGGGGGGGGGGGGGGGGGGGGGGGGGGGGGGGGGGGGGGGGEGGGGGG:FGGGGGGGGGGGGGGGGGGGGGGGGGGGGGGGGGGGGGGGGGGGGGGGGGGGGGGGGF@GGGGGCEEGGDGGGGGGGGGEGGGCDGGGGGGGGGFGGGGFGGGGDDFGFG
@M00200:207:000000000-ALC1F:1:1108:11314:7347 1:N:0:5
ATTGGGTTTAAAGCGCGTGTAGGCGGTCCGGTAAGTCGGCTGTGAAAGTCCAGGGCTCAACCCTGGGATGCCGGTCGATACTGCCGGACTAGAGTTCGGAAGAGGCGAGTGGAATTCCCGGTGTAGCGGTGAAATGCGCAGATATCGGGAGGAACACCAATGGCGAAGGCAGCTCGCTGGGACGTTACTGACGCTGAGACGCGAAAGCGTGGGGAGCAAACAGGATTAGATACCCTAGTA
+
GGGGFGGGGGGGGGGGGGGGGGGGGGGDECEG7FDGFGGGGGCFFDGGFGGGGGGGGGGGGGGGGGGGGGGGGGCGGDGFGGGGGGGDGG8FF<FGGGGEEEGGCCGGEFFBFFGGFGGGGGGGGGG<CB@CDFGGGGGGGDFFAGGGEEGDCFGFGGGGGCCFEGGEGGGGGGGGEEFGDFDEGGEEFGGFGGGGEGCFGEGDDEGFGEGDDC5CDGEFDGG;0CCCDFFF?6FFF6<F
@M00200:207:000000000-ALC1F:1:1108:9159:7504 1:N:0:5
ATTGGGCATAAAGGGCTCGTAGGTGGCCAACTAAGTCGGACGTGAAATCCCTCGGCTTAACCGGGGAACTGCGTCCGATACTGGATGGCTGGAGTTTGGGAGAGGGACGCGGAATTCCAGGTGTAGCGGTGAAATGCGTAGATATCTGGAGGAACACCGGTGGCGAAGGCGGCGTCCTGGACCAATACTGACACTGAGGAGCGAAAGCCAGGGGAGCAAACGGGATTAGATACCCGAGTA
+
GGGGGGGGGGGGGGGGGGGGGGGGGGGGGGGGGGGGGGGGGGGGGGGGGGGGGGGGGGGGGGGGGGGGGGGGGGGGGGGGGGGGGGGGGGGDGGGFGGGGGEGGGGGGGGGG@FGGGGGGGGGGGGGGGGGGGGGGGGGGGGGGGGGGGGGGGFGGGGGGGGGGGGGGGGGGGGGGGGGGGGGGGGGGGGGGGGGGGGGDGGEGGEEFCEGGGGGGGGG?EGDG6DFFGFGC@FGDBC?G
@M00200:207:000000000-ALC1F:1:1108:17887:8096 1:N:0:5
ACTGGGTTTAAAGGGCTCGTAGGCGGCCAACTAAGTCATACGTGAAATCCCTCAGCTTAACTGGGGAACTGCGTGTGATACTGGATGGCTTGGATGTGGGAGAGGGATGCGGAATTCCAGGTGTAGCGGTGAAATGCGTAGATATCTGGAGGAACACCGGTGGCGAAGGCGGCATCCTGGACCATTATTGACGCTGAGGAGCGAAAGCCAGGGGAGCAAACAGGATTAGATACCCTGGTA
+
GGGGGGGGGGGGGGGGGGGGGGGGGGGGGGGGGGGGGGGGFGGGGGGGGGGGGGGGGGGGGGGGGGGGGGGGGGGGGGGGGGGGFGGGGGGGGGGGGGGGGGGGGGGGGGGGGGGGGGGGGGGGGGGGGGGGGGGGGGGGGGGGGGGGGGGGGGGGGGGGGGGGGGGGGGGGGGGGGGGGGGGGGGGGGGGGGGGGGGGGGGGGGGGGGDFFGGEDGGFGGGGGFGGGGFGGGGGFFG?G
@M00200:207:000000000-ALC1F:1:1108:26753:9350 1:N:0:5
ATTGGGTATAAAGGGTGCGTAGGCGGTCGCGCAAGTCGGATGTGAAATCTCAGGGCTCAACCCTGAAACTGCATTCGATACTGCGTGGCTAGAGTGCTGGAGGGGAGACTGGAATTTACGGTGTAGCAGTGAAATGCGTAGATATCGTAAGGAAGACCAGTGGCGAAGGCGAGTCTCTGGGCATTAACTGACGCTGAGGAGCGAAAGCATGGGGAGCGAACAGGATTAGATACCCTAGTA
+
FDFGGGGFGFCF<F;FFGCG@GGGEGFF:@FDDGGFFGDCFGGDFA<@CEGDGGGGG?F@EFFGDFGCFGEFFGFGFGGGGGG<FCEEFD?FGGGGGGGGGGGGC:F@F9<EFGCAEGGFC8AFDFGGFGDCD<<FGGEF>FGGGCEFEG8F?,D@FCGG<F<FECGC@@F75FC9DGG6,;BFGFGGD9CGGGEGGGFF58CEE/=FFCF6:FDC7C=CECGG:C>FC@FDFFFFF66C
@M00200:207:000000000-ALC1F:1:1108:2956:10205 1:N:0:5
ACTGGGTGTAAAGTGTGCGCAGGCGGCAGAGCAAGTCGAGTGTGAAAGCCCCGGGCTTAACTTGGGAATGGCGCTCGAAACTACTTGGCTGGAGTGTGGCAGAGGGGGGTGGAATTCCACGTGTAGCGGTGAAATGCGTAGAGATGTGGAGGAACACCAATGGCGAAGGCAGCCCCCTGGGCCAACACTGACGCTCATGCACGAAAGCGTGGGGAGCAAACAGGATTAGATACCCTTGTA
+
GGGGGGGGGGGGFGGGGGGGGGGGGGGGGGGGGGGGGGGGGGGGGGGGGGGGGGGGGGDGGGGFFFFFGGGGGGGGGGGDGGGGGGDGGGGGEFGGGGGGBEGGGGGGGGGGGGGGGGFGEGGGGGGGGGEFF<FGGGGGGGGDGGGGCCGGGGGGGGGGGG6ECGGGCFG>E@EGGGGGGGGG5FFGGGGGEGEEGFGGGGGDCCCFGEEGCEGDGGGGGG<C<GGCGFCFF<FFFFAG
@M00200:207:000000000-ALC1F:1:1108:18363:10485 1:N:0:5
ATTGGGTTTAAAGAGCTCGTAGGCGGTTTGTCGCGTCGGCCGTGAAAACTTGGGGCTTAACTCCAAGCTTGCGGTCGATACTGCCGGACTAGAGTTCGGAAGAGGCGAGTGGAATTCCCGGTGTAGCGGTGAAATGCGCAGATATCGGGAGGAACACCTATGGCGAAGGCAGCTCGCTGGGACGTTACTGACGCTGAGACGCGAAAGCGTGGGGAGCAAACAGGATTAGATACCCTGGTA
+
GGGGGGGGGGGGGGGGGGGGGGGGGGGGGGGGGGGGGGGGGGGGGGGGGGGGGGGGGGGGGGGGGGGGGGGGGGGGGGGGGGGGGGGGGGGGGGGGGGGECCCECFG7F=FE93DFFGGGGGGGDGGGGFGGGGGGGGGGGGGGGGGGDF@GEFGGGGGFGGGGGGEGGGGGGDFGGGGGGGGGGGFGGGGGGGGGGDGGGGGDG5EGGGGGGD:CGGGEGGG>4DGCFFGGGGGGF*8>
@M00200:207:000000000-ALC1F:1:1108:23593:10572 1:N:0:5
ATTGGGTTTAAAGGGCGTGTAGGCGGGAAGGAAAGTCAGATGTGAAATCCCTGGGCTCAACCCAGGAACTGCATTTGAAACTCCCTTTCTTGAGTGTCGGAGAGGAAAGTGGAATTCCTGGTGTAGAGGTGAAATTCGTAGATATCAGGAGGAACACCGGTGGCGAAGGCGGTTCTCTGGGCATTACCTGACGCTGAGGCGCGAAAGCGTGGGGAGCAAACGGGATTAGATACCCTAGTA
+
GGGGGGGGGGGFGGGGGGEGGGGGGGGGGGGGGGGGGGGGGGGGGGGGGGGGFGGGGGGGGGGGGGGGGGGGGGGGGGGGGGGGGGGGGGGGFGGGGGGGGGGGGGGGGGGGGGGGGGGGGGGGGGGGGGGGGGGGGGGGGGGGGGGGFGDGCF@FFGEEFGGGGGGGGGGGGGGG?FDGGGFGGGFCEGFGGGGGGGGGGGGDGGGF=;CE>>E<DGGGGGGEBGGGGFGGCFGGFC<G
@M00200:207:000000000-ALC1F:1:1108:11427:12273 1:N:0:5
ATTGGGTGTAAAGGGCTCGTAGGCGGCCAACTAAGTCGGACGTGAAATCCCCAGGCTCAACCTGGGAACTGCGTCTGATACTGGATGGCTTGAATCCGGGAGAGGGATGCAGAATTCCAGGTGTAGCGGTGAAATGCGTAGATATCTGGAGGAATACCGGTGGCGAAGGCGGCATCCTGGACCGGCATTGACGCTGAGGAGCGAAAGCCAGGGGAGCAAACGGGATTAGATACCCCCGTA
+
GGGGGGGGGGGGGGGGGGGGGGGGGGGGEGGGGGGGGGGGGGGGGGGGGGGGGGGGGGGGGGGGGGFGGGGGEGGGGGGGGGGDFGGDGGGGGGGGGGGGGGGGGGGGGGGGGGGGGGFFGGGGGGGGGGGGGGGGGGGGGGGGGGGGGGGGGGGGGGGGGGGGGGDDGGGGGEGCGGGGGGFGCGEGGFCFCGGGGGGGGGGGGGGGGFGGGGGDGGEGGGGGFGGGGFGGGGGGFGFG
@M00200:207:000000000-ALC1F:1:1108:17916:12323 1:N:0:5
ACTGGGTATAAAGGGTGCGTAGGCGGCCTATTAAGTCAGTGGTGAAATATCTCAGCTTAACTGAGAAGGTGCCAATGATACTGATGGGCTTGAGTACAGATGAGGTAGGCGGAATTGACGGTGTAGCGGTGAAATGCTTAGATATCGTCAAGAACACCTATAGCGAAGGCAGCTTACTAGGCTGTAACTGACGCTGAGGCACGAAAGTGTGGGGATCAAACAGGATTAGATACCCGCGTA
+
GGGGGGGGGGGGGGGGGGGGGGGGGGGGGGGGGGGGGGGGGGGGGGGGGGGGGGGGGGGGGGGGGGGGGGGGGGGGGGGGGGGGGGGGGGGGGGGGGGGGGGGGGGGGGGGGGGGGGGGGGGGGGGGGGGGGGGGGGGGGGGGGGGGGGGGGGGGGGGGGGGGGGGGGGGGGGGGGGGGGGGGGGGGGGGGGGGGGGGGGGGGGGGGGGGGGGGGGGGGGGGGDDGGGGFGGGGFCFDBG
@M00200:207:000000000-ALC1F:1:1108:11064:12764 1:N:0:5
ATTGGGTATAAAGGGCTCGTAGGCGGCCAACTAAGTCAGACGTGAAATCCCTCGGCTTAACCGGGGAACTGCGTCTGATACTGGTTGGCTGGAGTTTGGGAGAGGGTAGCAGAATTCATGGTGTAGCAGTGAAATGCGTAGATATCATGAGGAATACCAGAGGCGAAGGCGGCTACCTGGACAATTGCTGACGCTCAGGCACGAAAGCGTGGGGAGCAAAAGGGATTAGATACCCTAGTA
+
GFGGGGGGGGFGGFEEGFGGGFE@CC@GGGGGGGGGGGGGGGFFGGGGGFGGGGGGGGGGGGGGGGGGGGGDFGEEFGGGGGFGFFEGGGGGFG=FBFGGGGGGGGGGGFFDGGGGGGGGGGGGGFGGGGFFGGGGDGCGGGGGGGGGGGGGGDGGABFGGGGGEGDGGCGC51CGGCGFGGGGGFFDGG?FGGGGGFG6CGGGGGEFGFEGGEEDGFGGGGD8?FCGFFCG@*0>?CAG
@M00200:207:000000000-ALC1F:1:1108:8783:15617 1:N:0:5
ATTGGGTTTAAAGCGCGTGTAGGCGGCCGGCTAGGTCTGGTGTGAAAACTCGAGGCTCAACCTCGAGATGTCGCCGGAAACCAGTCGGCTAGAGTCCGGAAGAGGAGAGTGGAATTCCTGGTGTAGCGGTGAAATGCGCAGATATCAGGAAGAACACCTATGGCGAAAGCAGCTCTCTGGGACGGTACTGACGCTGAGACGCGAAAGCGTGGGGAGCGAACAGGATTAGATACCCGCGTA
+
GGGGGGGGCGGGGGGGGGGGGGGFFGDGGGGGCGGGGGFGGGGGGFGGGGGGGGGGGGGFGGFGG@FGFDFAFGGGDCGEGGGGGGGGGGGGG@FFGGGEGG8FGGGGGFGGGFGGGGGGGGGGGGGGGGGGGGGGGGGCGGGGCGFFGFGGGCFGG7DCEFGGGDGFGGGGGGFFGEGGGGGEGGGGGGGGGGGEEG<EGEDEEGGGECCEGGC<DGEE=DF8:CDFGBFC:FGGE:95
@M00200:207:000000000-ALC1F:1:1108:3360:16034 1:N:0:5
ATTGGGTATAAAGGGTGCGTAGGTGGTGGCGCAAGTCTGGTGTGAAATCTCGGAGCTCAACTCCGAAATTGCACCGGATACTGCGTGACTCGAGGACTGTAGAGGAGATCGGAATTCACGGTGTAGCAGTGAAATGCGTAGATATCGTGAGGAAGACCAGTTGCGAAGGCGGATCTCTGGGCAGTTCCTGACACTGAGGCACGAAGGCCAGGGGAGCAAACGGGATTAGATACCCCCGTA
+
GGGGGGGGGGGGGGGGGGGGGGGGGGGGGGGGGGGGGGGGGGGGGGGGGGGGGGGGGGGGGGGGGGGGGGGGGGGGGGGGGGGGGGGGGGGGGGGGGGGGGGGGGGGGGGGGGGFGGGGGGGGEGGGGGGGGGGAFGGFGGGGGGGGFGGGGGGGGGGFGFGGFGGGEGDFGGCGGFGGGGGGGGGGGGG>?C>CFGGGGEGGEGGGGGGGGGGGGGGGGGGGGFDFFGFGGCCDF>EFD
@M00200:207:000000000-ALC1F:1:1108:26391:16239 1:N:0:5
ACTGGGTGTAAAGGGCGCGTAGGCGGCCATGCGTGTCTTCCGTGAAATCCCTCGGCTCAACCGAGGACGTGCGGAAGAAACTGCAAGGCTCGAGTCCGGAAGAGGGGGGCGGAATTCCCAGTGTAGCGGTGAAATGCGCAGATATCAGGAGGAACACCGGTGGCGAAGGCGGGTCTCTGGGCCGATACTGACGCTGAGGAGCGAAAGCGTGGGGAGCGAACAGGATTAGATACCCTAGTA
+
GGGGGGGGGGGGGGGGGGGGGGGGGGGGGGGGGGGGGGGGGGGGGGGGGGGGGGGGGGGGGGGGGGGGGGGGGGGGGGGGGGGGGGGGGGGGGGGGGDGGGGEFGGGGGGGGGGGGGGGGGGGGGGGGGGGGGGFGGGGGGGGGGGGGGGGGGGGGGGGGGGGGGGGGGGGGGGGGGGGGGGGGGGGGGGGGGGGGGFFGGGGGGGGGGEGGDGGDGGGGGGGGBFGGGFGGGG<F::<F
@M00200:207:000000000-ALC1F:1:1108:15814:16505 1:N:0:5
ACTGGGTTTAAAGGGCGCGTAGGCGGACAGTTTAGTCAGAGGTGAAAGCCCAGGGCTCAACCTTGGAACTGCCTTTGATACTGACTGTCTTGAGTTCGGGAGAGGTGAGTGGAATGCCGAGTGTAGAGGTGAAATTCGTAGATATTCGGCGGAACACCAGTGGCGAAGGCGACTCACTGGCCCGATACTGACGCTGAGGCGCGAAAGCGTGGGGAGCAAACAGGATTAGATACCCGCGTA
+
GGGGGGGGGGGGGGGGGGGGGGGGGGGGGGGGGGGGGGGGGGGGGGGGGGGGGGGGGGGGGGGGGGGGGGGGGGFGGGGGGGGGGGGGGGGGGGGGGGGGGGGGGFGGGGGGGGGGFGGGGGGGGGGGGGGGGGGGGGGGGGGGGGGGGGGGGGGGGGGGGGGDGGGGGGGGGGGGGGGGGFGGGGGGGGGGGGGGGGGGGGGEGGGGGGGGG?=CDGGGGGGGBDGGGFGGC<FGB>9D
@M00200:207:000000000-ALC1F:1:1108:11560:18622 1:N:0:5
ATTGGGTTTAAAGGGCGCGTAGGCGGCGCGAGGAGTCGGGGGTGAAAGTCCGGGGCTCAACCCCGGATCGGCCTTCGAGACTCTCGCGCTGGAGCACAGTAGAGGCGGGTGGAATTCCGGGTGTAGCGGTGGAATGCGTAGATATCGAGAGGGACACCTGCGGCGAAGGCGGGTTGCTTGGCTGACACTGACGCTGAGGCGCGAAAGCTAGGGGAGCGAAAGGGATTAGATACCCCAGTC
+
GGGGGGGGGGGGGGEGGGGGGGGGGGGGGG@FGCFGGGEGGGGGGGGGGGGGGGGGGGGGGGGGGGGGGGGGGGFGG<FEGGGGGGGGGDCEGGGGGGGGGGGGGGGGGFCD8<<FBG:7F1<<,<<EEEGE;FF6AEC;ECCFGFGFCEE>*:;*;E@6ACGDG*?CCCGEE:ECC?+2C8+2*;CF<9?CG8:C>FF*?81*2:=@C<9C8E:C5===*9<E(*2*07*::CCC@C?*
@M00200:207:000000000-ALC1F:1:1108:15629:20448 1:N:0:5
ATTGGGTATAAAGGGCTCGTAGGCGGCCAACTAAGTCAGACGTGAAATCCCTCGGCTTAACCGGGGAACTGCGTCTGATACTGGATGGCTTGAGATTGGGAGAGGGATGCGGAATTCCAGGTGTAGCGGTGAAATGCGTAGATATTGGGAGGAACACCAGTGGCGAAGGCGGCTCACTGGACCGGTACTGACGCTGAGGCGCGAAAGCGTGGGGAGCAAACAGGATTAGATACCCCAGTA
+
GGGGGGCFGGGGGGGGGGGGGGGGGGGGGGGGGGGGGGGGGGGGGGGGGGGGGGGGGGGGGGGGGGGGGGGGGGEFGGGGGGGGFGGGGGGGGGF9EFGGGGGGGGGGGGGGGGGGGGFFGGGGGGGGGGGGGGGGGGGGGGGGGGGFGGGGGGGGGGGGGGGGGGGGGGGGGGGGGGGGGGGGGGEEFGGGGGGCEFGGGGGGG5CGGGGGGEGDGFFGGGGG?GGGGFGGGGG35E?G
@M00200:207:000000000-ALC1F:1:1108:17308:20539 1:N:0:5
ATTGGGTTTAAAGCGCACGCAGGCGGTTGATTAAGTCAGATGTGAAATCCCCGGGCTCAACCCGGGAATTGCATCTGAGACTGGTCAGCTAGAGTCTTGTAGAGGGGGGTAGAATTCCATGTGTAGCGGTGAAATGCGTAGAGATGTGGAGGAATACCGGTGGCGAAGGCGGCCCCCTGGACAAAGACTGACGCTCAGGTGCGAAAGCGTGGGGAGCAAACAGGATTAGATACCCTCGTA
+
GGGGGGGGGGGGGGGGGGG7FGGGGG@FGFA@FGGGDAFGGGGGGGGGGGGCBFGGGCGGGGGGFGGGGGGGG,CE<FCGGGGFG,<FGGCGGGFG?EGFGGGGGDDBEGDGGGGGGGGGGGGGGFGGGGGGGGGGGGGDGGCFGC?CGGGDGGGGGGGGGGGGGGGGGGGGGGG5CGFGGFFGC8FGGGGGGGGEGGGGGGGGGGGGGGGDDEGDGGGCFGGGFGGC6@GD:C4*)7<C
@M00200:207:000000000-ALC1F:1:1108:20460:21177 1:N:0:5
ATTGGGCGTAAAGAGCGCGCAGGCGGTCGATTTAGTCGCGTGTGAAAGCCCCCGGCTCAACTGGGGAGGGTCACGCGATACTGATCGACTCGAAGGCAGGAGAGGGTAGTGGAATTCCCGGTGTAGTGGTGAAATGCGTAGATATCGGGAGGAACACCAGTGGCGAAGGCGACTACCTGGCCTGTTCTTGACGCTGAGGCGCGAAAGCTAGGGGAGCAAACGGGATTAGATACCCCGGTA
+
GGGGGGGGGGGGGGGGGGGGGGGGGGGGGGGGGGGGGGGGGGGGGGGGGGGGGGGGGGGGGGGGGGGGGGGGGGGGGGGGGGGGGGGGGGGGGGGGGGGGGEEGGGFFGGGGGFGGGGGGGCFFFGFGGGGGGGGGGGGGGGGGGGGGGGGGGGGGGGGGGGGGGGGGGGGGGDGGGGGGGDGGGGGGGGFGGGGGGGGGGGGGGGGGGGGGGGGDGFCDFDGGFCDCF?GGGG09BE>D
@M00200:207:000000000-ALC1F:1:1108:16648:21262 1:N:0:5
ATTGGGTTTAAAGGGCGCGTAGGTGGTTCTGTATGTCTACCGTGAAAGCGTACGGCTCAACCGTATTTAGTCGGTAGAAACTGCAGGACTTGAGGCTGGGAGGGGCTGGTGGAATTCCCTGTGTAGCGGTGAAATGCGTAGAGATGGGGGAGAACACTCGTGGCGAAGGCGGCCAGCTAGACCAGTTCTGACACTGAGGCGCGACAGCGTGGGGAGCAAACAGGATTAGATACCCGGGTA
+
FGCGFGFCDFFFGFGGGGGGEGG@FGGGGGFEFGGGGGGGGEGGGGGFG@FGDFGGGGGGGGCFGGGGFFGGDDGCGGGGGGG@<=,,FFFGFGGGGGGGGGGGGGEGGGGGFFGGG<=AEGGGGGFGGFGGGGGFGGGGGGFDFFFGGEFGGF>FFFGCFGGGGGGGGGG>EGGFGGGGGGGGGB9FGGGFCGGGGGGGGGGGEGGGGGGGEGGGGGFGGGGGFGCGG?GGECDG@E9D
@M00200:207:000000000-ALC1F:1:1108:12739:21978 1:N:0:5
ATTGGGCATAAAGAGCTCGTAGGCCGCTTGTCGCGTCGACTGTGAAAACTTGGGGCTCAACTCCAAGCTTGCAGTCGATACCGGCAGGCTAGAGCTCGGTCGGGGAGACTGGAATTTCTGGTGTAGCGGCGAAATGCGAAGATATCAGGAGGAACACCGGTGGCGAAGGCGGGGCTCTGGGCCGATACTGACGCTGAGGAGCGAAAGCGTGGGGAGCGAACAGGATTAGATACCCTAGTA
+
9-CF9FFACECFDFFGFA;F7,BE,7:@FGFCCF++6@+@B:6,6,6,CCECFG>BFFAFGACEF8<DC<,F,,6CCC?C7,8CFB@CED8F,B,C?7:C+@:@7C:+BE5B,>F8,8C<F5BB,C9+++>+@:@D,>*@FD,<FCFEC:1C*,@:,4:<1*<:C*:<@FF8***22+++;CF***2:@@<+*:*?*;*0855*27:@EE=*//*/)*81?<FFF4**7/::+*22)0.0
@M00200:207:000000000-ALC1F:1:1108:8843:23152 1:N:0:5
ATTGGGCATAAAGTGTGCGCAGGTGGCTGAGCAAGTCGAGTGTGAAATCCCCGGGCTTAACTTGGGAATTGCGCTCGAAACTACTTGGCTCGAGTGTGGCAGAGGAAGGTGGAATTCCAGGTGTAGCGGTGAAATGCGTAGAGATCTGGAGGAACACCGATGGCGAAGGCAGCCTTCTGGGCCAACACTGACGCTGAGGAGCGAAAGCTAGGGGAGCAAACGGGATTAGATACCCTAGTA
+
FGGGGGGGGCFGGGGGFGGGGGGGGGFFGGFG<FFGGGGGGGGGG<FFCGGGEGGGGGGGGGGGGGGGGGGGGGCFGGFGGGGEFGGGGGGGGGGFGFFGGGGGGGGG>GGGDGGGGGGGGGGGGGGG7FGGGGGGGGGGGGGG9,AD9D<EGGGGGGGGGGEGCGGGGGF88<BA9EGFGCFEGGGGGGGGGGGGE>F?EGCEEGG6CCCGG7*:>FCGG3>*2<C4D?FFCFFGFC>G
@M00200:207:000000000-ALC1F:1:1108:23451:24245 1:N:0:5
ATTGGGTTTAAAGGGCGCGTAGGCGGCCACCGCAAGTCGACTGTGAAATCTCCGGGCTTAACCCGGAAAGGTCAGCCGATACTGCGGGGCTAGAGTGCAGAAGGGGCAACTGGAATTCTCGGTGTAGCGGTGAAATGCGTAGATATCGAGAGGAACACCTGCGGCGAAGGCGGGTTGCTGGGCTGACACTGACGCTGAGGCGCGAAAGCTAGGGGAGCGAACGGGATTAGATACCCTAGTA
+
GGGFGGFGGGGGGGGGGGGGGGGGGGGGGGDFFGGGFGGGEFFFGGGGG,EEGGGGGEFGGFGCFEGGGGGGGGGFGFEEGGGGCFGGGFGGGGGGG9FFD<DFGCCFFFCFGGGGGGFEFF:@FDG9FFGGGGGGGGEFGGGFF@FGGGGGCFGFFGGGGFD7=FGGGGGEGGGCE*<EGGGGEE?:<EGG8CECEGGGDE=EEEEGCFCFGGGDG58:8CG81537DFCFE7F*924>F
@M00200:207:000000000-ALC1F:1:1109:16340:2425 1:N:0:5
ATTGGGTGTAAAGGGCGCGTAGGCGGGATGGCAAGTCGGTCGTGAAAGCCTTCGGCTCAACCGAAGAACGTCGGCCGATACTGCCGTTCTTGAGGGATGCAGAGGAGACTGGAATTCCCGGTGTAGCGGTGAAATGTGTAGATATCTGGAGGAACACCGGTGGCGAAGGCGGCATCCTGGACCGGTATTGACGCTGAGGCGCGAAAGCCAGGGGAGCAAACGGGATTAGATACCCCGGTA
+
GGGGGGGGGGGGGGGGGGGGGGGGGGGGGGGGGGGGGGGGGGGGGGGGGGGGGGGGGGGGGGGGGGGGGGGGGGGGGGGGGGGGGGGGGGGGGGGGGGGGGGGGGGGGGGGGGGGGGGGGGFGGGGGGGGGGGGGGFGGGGGGGGGGGGGGGGGGGGGGGGGGGGFGGDGGGGGGGGGGGGFGGG?EGGGGGGGGGGGGGGGGG=EGGCGGGGGGGGGGGGGGGGGFG8@FCFC*9DDGG
@M00200:207:000000000-ALC1F:1:1109:20292:2478 1:N:0:5
ATTGGGTTTAAAGGGTGCGTAGGCGGCGCGGTAAGTCGGGTGTGAAATTTCGAGGCTTAACTTCGAAACTGCATTCGATACTGCCGTGCTTGAGGACTGGAGAGGAGACTGGAATTTACGGTGTAGCGGTGAAATGCGTAGATATCGTAAGGAAGACCAGTGGCGAAGGCGGTTGGCTGCGCCGTGGCTGACACTGAGGCGCGACAGCGTGGGGAGCAAACAGGATTAGATACCCGCGTA
+
<EFGGGGGGGGGGGGGGGGGGGGFFGGGGGGGGGGGGGGGGGGGGGGGFGGGCFGGGGGGGGGGGGGEGFG9FGGGGGGGGGGGGGGGGGCDGGGFGGGGGGGGEFGFGFGGGGGGGGGGGGGGGGGGDCGGFGGGGGGGGGGGGGDGGFGFGGGCFGGGGGFEGGGGGGGGGGGGGGG*:BEGGGGDGGGFFEFGGCGGGGEGGGGGGE888CCCEGGGGGFGG<<E?F>FGGGCDGGG
@M00200:207:000000000-ALC1F:1:1109:18342:3810 1:N:0:5
ACTGGGTTTAAAGCGCACGTAGGCGGCATCGTAAGTGTCCGGTGAAATCCCACGGCTCACCCGTGGAACTGCCAGGCATACTGTGATGCTAGAGTGTGGTAGGGGAGAGCGGAACTCCTGGTGGAGCGGTGAAATGCGTAGATATCAGGAGGAACACCGGTGGCGAAGGCGGCTCTCTGGTCCACAACTGACGCTGAGGTGCGACAGCGTGGGGAGCAAACAGGATTAGATACCCCAGTA
+
CGGGGGGGDGGGGGGGGGGGFEGGGGGGGGCCFFGGGGGGGDGGGGGGGGGGGGDGGGGGGGGGGGGGGGGFGFGGGGGGGFGGEGGGGGGGGGGGGGGFEFCGGFFEGGEGGGGGGGGGGGGGFGCEGFCFFGGEGGGGGGG9FC<CFFGDEGFGGGGGGGDFGGGGGGGGG7CCGGFGGFFGG?EEGGGGGGEGGGGGCCCEGGGFEGDCEG*:E5C6C5C=CF<049C:FFDC*9<>
@M00200:207:000000000-ALC1F:1:1109:24708:5930 1:N:0:5
ATTGGGCGTAAAGGGTGCGTAGGCGGCTCTTTAAGTCAGCGGTGAAAGTCCAGCGCTCAACGCTGGGATTGCCATTGATACTGAAGAGCTTGAGTACAGTTGAGGTAGGCGGAATTGACGGTGTAGCGGTGAAATGCTTAGATATCGTCAAGAACACCGATTGCGAAGGCAGCTTACTAAGCTGTAACTGACGCTGAGGCACGAAAGTGTGGGGATCAAACAGGATTAGATACCCGGGTA
+
GGGGGGGGGGEGGGGFGGGGGGGGGGGGGGGGGGGGGGGGGGGGGGGGGGGGGGGGEGGGGGGGGGGGGGGGGGGGGGGGGGGGGGGGGGGGGGGGGGGFGGGGGGGGGGGDGGGGGGGGGGGGGGGGGGGGGGGGGGGGGFGGGGGGGGGGGGGGGGGGGGGGGGGGGGGGDGGGGGGGGGFGGFCGGGGGGGGGGGGGGGGDEDGEDFGGGGGDGGGGGGGGGGFG?FGGGGGGGGGG
@M00200:207:000000000-ALC1F:1:1109:25333:7016 1:N:0:5
ATTGGGCTTAAAGGGCGCGTAGGCGGCCACCGCAAGTCGACTGTGAAATCTCCGGGCTTAACCCGGAAAGGTCAGCCGATACTGCGGGGCTAGAGTGCAGAAGGGGCAACTGGAATTCTCGGTGTAGCGGTGAAATGCGTAGATATCGAGAGGAACACCTGCGGCGAAGGCGGGTTGCTGGGCTGACACTGACGCTGATGCGCGAAAGCTAGGGGAGCGAACGGGATTAGATACCCCTGTA
+
GGGGGGGGGGGGGFGGGGEC@FGGGGGGGGGGGGGGFFGDGGGFGFGGGGGGGGGGGGGGGGGGGGGGGGGGGGGGGGGGGGGGGGGGGGGGGGGGGGGGCGGGGGGGGGGGGGGGGGGGGGGDGGGGGGFGGGGGGGGGEEGGGGGGGGGGGGGGGGGGGGGGGGGGGGGGG5:EGGGGGEGGGCFCFFGGGGGEGGGGGGGGGGGGGDFCEEDGGEEGEGEEGD>*8FFGFGGGGGGCF
@M00200:207:000000000-ALC1F:1:1109:5039:9173 1:N:0:5
ATTGGGTTTAAAGGGCGCGTAGGCGGGCTGTCAAGTCTGGGGTGAAATCCCACGGCTCAACCGTGGAACTGCCTTAGATACTGACGGCCTCGAGGGAGATAGGGGCGAGCGGAACTGTGAGTGGAGCGGTGAAATGCGTTGATATTCACAGGAACTCCGGTGGCGAAGGCGGCTCGCTGGATCTTTTCTGACGCTGAGGCGCGAAAGCTAGGGGAGCAAACGGGATTAGATACCCGCGTA
+
GGGGGGGGGGGGGGGGGGGGGGGGGGGGGGGGGGGGGGGGGGGGGGGGGGGFGGGGGGGGGGGGGGGGGGGGGGGGGGGGGDGGGGGGGGGGGGGGGGDFGGGGGGGGGGGGGGGGGGGGGGGGGGGGGFGGGGGGGGGGGGGGGGGGGGF>FGGGGGGGGGDGGGGGGGGGGDGGGGGG87ECGGFGGGGGGGGGGGGGGGGGGGGGGGGGGGGGGFFGGGGGDC005@GGGGGGGDDD
@M00200:207:000000000-ALC1F:1:1109:10942:9947 1:N:0:5
ACTGGGTTTAAAGGGCGCGTAGGTGGCCCGGTCAGTCTTTGGTGAAAGCGCGGGGCTCAACCCTGCGTCGGCCAGGGATACTGCCGCGGCTCGAGCACTGTAGAGGCAGGCGGAATTCCGGGTGTAGCGGTGGAATGCGTAGAGATCCGGAAGAACACCGGTGGCGAAGGCGGCCTGCTGGGCAGTTTGGCTGACACTGAGGCGCGACAGCGTGGGGAGCAAACAGGATTAGATACCCCAGTA
+
GGGGGGGGGGGGGGGGGGGGGGGGGGGGGGGGGGGGGGGGGGGGGGGGGGGGGGGGGGGFFGGGGGGGGGGGGGGGGGGGGGGGGGGGGGGGGGGGGGGGGGGGGGGGGGGGGGGGGGGGGG7FGGGGGGFEGFGFGGGGGGGGGFCGGGGGGGGGGGGGGGCCGGGGGGGGGCEGGGDGGGGGGCGGGGGGGGGGGGGGGGGGGGGGGGGGGGGGGGGGGGGGGGF;76CGGGGGDGFGFGF
@M00200:207:000000000-ALC1F:1:1109:10328:10219 1:N:0:5
ACTGGGCATAAAGGGCGTGCAGGCGGTTTGTTAAGTGCAGGGTGAAAGCTCCCGGCTCAACTGGGAGAGGTCCTTGCATACTGGCGAACTCGAGGGAGGCAGAGGAAAGTGGAATTCCCGGTGTAGTGGTGATATGCGTAGATATCGGGAGGAACACCTGTGGCGAAGGCGGCTTTCTGGGCCTTACCTGACGCTGAGACGCGAAAGCGTGGGGAGCGAACCGGATTAGATACCCGTGTA
+
GGGGGGGGGGGGGGGGGGGGGGGGGGGGGGGGGGGGGGGGGGGGGGGGGGGGGGGGGGGGGGGGGGGGGGGGGGGGGGGGGGGGGGGGGGGGGGGGGGGGGGGGGGGGGGGGGGGGGGGGGGGGGGGGGGGGGGGGGGGGGGGGGGGGGGGGGGGGGGGGGGFGDGGGGGGGGGGGGGGGGGGGGGGGGGGGGGGGGGGGGGGGGGGGGGGGGGGGGGGGEGGGGG?E?FGGGGGG5DCD
@M00200:207:000000000-ALC1F:1:1109:13357:10605 1:N:0:5
ATTGGGTTTAAAGGGCTCGTAGGCGGTTTGTCGCGTCGGGAGTGAAAACTCAGGGCTCAACCCTGAGCGTGCTTCCGATACGGGCAGACTAGAGGTATGCAGGGGAGAACGGAATTCCTGGTGTAGCGGTGGAATGCGCAGATATCAGGAGGAACACCGGTGGCGAAGGCGGTTCTCTGGGCATGACCTGACGCTGAGGAGCGAAAGCATGGGGAGCGAACAGGATTAGATACCCCCGTA
+
GGGGGGGGGGGGGGGGGGGGGGGGGGGGGGGGGGGGGGGGGGGGGGGGGGGGGGGGGGGGGGGGGGGGGGGGGGGGGGGGGGGGGGGGGGGGGGGGGGGGGGGGGGGGGGGGGGGGGGGGGGGGGGGGGGGGGGGGGGGGGGGGGGGGGGGGGGGGGGGGGGCFGGGGDFGGGFGGGGGGGGGGGGGGGGGGGGDGGGGGGGGGGGGGGGGGG8CEEGGGGGGGGGFC>FGGGGGGGGGG
@M00200:207:000000000-ALC1F:1:1109:22621:12458 1:N:0:5
ACTGGGTATAAAGGGCGCGTAGGCGGCCTGATGTGTCCACGGTGAAATCCCTCGGCTCAACCGAGGAACTGCCGCGGAAACTGTCGGGCTTGAGTCCCGGAGAGGGTAGCGGAATTCCCAGTGTAGCGGTGAAATGCGTAGATATTGGGAGGAACACCAGTGGCGAAGGCGGCTACCTGGACGGGTACTGACGCTGAGGCGCGAAAGCGTGGGGAGCAAACAGGATTAGATACCCCTGTA
+
GEFGGGGFGGGGGGGGGDEGGGGGGGGGGGGDEGGGGFGGGGFGGGGGGGGGGGGGGGGGGGGGGGGGGGGGEGGGGGGGGGFFGGGGGGGGGGGGGGGGEEGGGGEGGGGGGGGGFGGGGGGGFFGGGGGGGGGGGGGGGGGGGGGGGGDGEGGGGGGGGGGGGEGGGGGGGGGGGGGGGGGGGCEGGGGGGGDGGGGGGGGGGGGGGDGGGGGGGGFCGGGGGGAA7?CGGGGGFCFF
@M00200:207:000000000-ALC1F:1:1109:10023:12640 1:N:0:5
ACTGGGCTTAAAGGGCGCGTAGGCGGCTCGATAAGGCTTGCGTGAAAGTCCGGGGCTCAACCCCGGATCGGCGCGGGCGACTGTTGGGCTGGAGCACGGTAGGGGCAGACGGAATTCCGGGTGTAGCGGTGGAATGCGTAGAGATCCGGAAGAACACCGGTGGCGAAGGCGGTCTGCTGGGCCGGAAGGGGGCAGAGCAATCTGTCCCCGTGCTGACGCTGAGGCGCGACAGCGTGGGGAGCA
+
GGGGGGFGDFGGGGGGGGGGGGEGGGGGGGGGGGGGGGGEFEEGGGGGGGGGGEGGGGGGGCFGGGGGGGGEGDGGGGGGDCFFFGGGFGGGGGGGFEGFGGGGGGGGGGGGDCCFGGGGGFGGGGGGGGGGGGGGGGGGGGGGGGFGGGGGGGGGGDGGGGEGGGGEGGGGGGGGGGGGGGGGGGGGGGGGGGGGGGGGGFGGGGGFFGGGGGGGGGGGGGGGGGFG9EGGGGGGGGGGFEF
@M00200:207:000000000-ALC1F:1:1109:13129:12785 1:N:0:5
ACTGGGTGTAAAGAGCGTGTAGGCGGCCCGATAAGTCCGCTGTGAAAGTCCAGGGCTCAACCCTGGAATGCCGGTGGATACTGTCGGGCTCGAATCCGGAAGAGGTGAGTGGAATTCCTGGTGTAGCGGTGAAATGCGCAGATATCAGGAGGAACACCAATGGCGAAGGCAGCTCACTGGGACGGTATTGACGCTGAGACGCGAAAGCGTGGGGAGCAAACAGGATTAGATACCCGTGTA
+
GGGGGGGGGGGGGGGGGGGGGGGGGGGGGGGGGGGGGGGGGGGGGGGGGGGGGGGGGGGGGGGGGGGGGGGGGGGGGGGGGGGGGGGGGGGGGGGGGGGGGGGGGGGGGGGGGGGGGGGGGGGGGGGGGGGGGGGGGGGGGGGGGGGGGGGGGGGGGGGGGGGGGGGGGGGGGGFGGGGGGGGGGGGGGGGGGGGGGGGGGGDGGGGGGGGGGGGGGGGGGGGGGGDE<?CGGGGGGGGG
@M00200:207:000000000-ALC1F:1:1109:26063:14304 1:N:0:5
ACTGGGCTTAAAGGGCTCGTAGGCGGCCAACTAAGTCACACGTGAAATCCCTCGGCTCAACCGGGGAACTGCGTGTGAGACTGGATGGCTTGAGTTTGGGAGAGGAATGCGGAATTCCAGGTGTAGCGGTGAAATGCGTAGATATCTGGAGGAACACCGGTGGCGAAGGCGGCATTCTGGACCAACACTGACGCTGAGGAGCGAAAGCCAGGGGAGCAAACGGGATTAGATACCCCCGTA
+
GGGGGGGGGGGGGGGGGGGGGGGGGGGGGGGGGGGGGGGGGGGGGGGGGGGGGGGGGGGGGGGGGGDGGGGGGGGGGGGGGGGGGGGGGGGGFGGGGGGGGGGGGGGGGGGGGGGGGGGGGFGGGGGGGGGGGGGGGGGGGGGGGGGGGGGGGGGGGGGGGEGGGGGGGGGGGGGGGGGGGFGGGGGGGGGGGGGGGGGGGGGGGGDE=F>FGGGGGGCGGGGGGGFC<FGGGCF593>D
@M00200:207:000000000-ALC1F:1:1109:10739:14423 1:N:0:5
ACTGGGTGTAAAGGGCGCGTAGGCGGTTGGATAAGTCAGCTGTGAAAACCACGGGCTTAACTCGTGGCCTGCAGTTGAGACTGTCTGGCTTGAGTGTGGGAGAGGAGAGTGGAATTCCTGGTGTAGCGGTGAAATGCGTAGATATCAGGAGGAACACCGGTGGCGAAGGCGGCATCCTGGACCATTTACTGACGCTGAGGCGCGAAAGCCAGGGGAGCAAACGGGATTAGATACCCGCGTA
+
GGGGGGGGGGGGGGGGGGGGGGGGGGGGGGGGGGGGGGFGGFGGFGGGGGGGGGGGGGGGGGGGGGGGGGGGGGGGGGGGGGGGGGGGGGGGGGFGFGGGFGGGGGGGGGGGGGGGGGGGFFFGGGGGGGGGGGGGGGGGGGGGGGGGGGGGGGGGGGGGGGGGGEGGGGGGG<CGGGGGGGGGGGGCGGGFGGGGGDGGGGGGGGGGFFGGGGGGGGGGEGGGG5124?CGGGGGGGGGF
@M00200:207:000000000-ALC1F:1:1109:9610:14993 1:N:0:5
ATTGGGTTTAAAGGGTGCGTAGGTGGCTGGGAAAGTTTGATGTGAAAGCTCAGGGCTCAACCCTGAAATGGCATTGAATACTACTGTGCTGGAGGTTTGGAGGGGGGGCTGGAATTCTTGGTGTAGCAGTGAAATGCGTAGATATCAAGAGGAACACCAGTGGCGAAGGCGAGTCCCTGGACAACACCTGACACTGAGGCACGAAAGCCGGGGGAGCAAACAGGATTAGATACCCCAGTA
+
9FGGGGF;FGGGGGGGEGGEGGCCFGFGGGEG@@FGAFFGGGEFFGFEFDGG@EEGGDG@FCFGFGGGCFDF<F9FFGFDGGGCFFGG9CEF8FC6<FEGCE=FFGG*<CF7B<FEFFGGGFEGGGGFGEFGFC:FGC;?GGGFCCCCGFF5CCFFFCCCGGCCEGEEGGGDG/;CFFCCCFFFGGGEGG6CGFGFFFCCC5*88E588C5CC><EGGF8CC:CCGA644>7CG6CCC7F
@M00200:207:000000000-ALC1F:1:1109:3523:15693 1:N:0:5
ACTGGGTATAAAGGGCGCGTAGGTGGTGTTGTCAGTCAGACGTGAAATCCCCAGGCTTAACTTGGGAACTGCGTCTGATACTACAAGACTTGAGTTCGGGAGAGGGATGTGGAATTCCAGGTGTAGCGGTGAAATGCGTAGATATCGGGAGGAACACCTGTGGCGAAGGCGACCCCCTGGTTGGATACTGACGCTGAGACGCGAAAGCGTGGGGAGCAAACAGGATTAGATACCCTTGTA
+
GGGGGGGFEGGGGGGGGGGGGGGGGGGGGGGGGGGGGGGGGGGGGGGGGGGGGGGGGGGGGGGGGGGFFFGGGGGGGGGGGGGGGGGGGGGFGGGGGGGGGGGGGGGFGFGGGGGGGGFGGGGFGGGGGGGGGGFGGEGGGGFGGGGGGGGGGGGGGGGFFFGGGGGGGGGGGFGEGGGGGFEGGGEG?FGGGGGGGGGFGEGGGGGGGGEGGGGGGGGGGGGGGGAC?FCCFC*CC>FG
@M00200:207:000000000-ALC1F:1:1109:14140:15794 1:N:0:5
ACTGGGCTTAAAGGGCGTGTAGGCGGTCCGCTAAGTCTGATGTGAAAGCCCGGGGCTCACCCCCGGAAGGGCATTGGAAACTGGCGGACTCGAGTCCCGGAGAGGAAGGTGGAATTCCTGGTGTAGCGGTGAAATGCGTAGATATCAGGAGGAATACCGGTGGCGAAGGCGGCCTTCTGGACGGTGACTGACGCTGAGACGCGAAAGCGTGGGGAGCAAACAGGATTAGATACCCCAGTA
+
GGFGGGGGDGCFGGGGG@FGFGGGCCEFEFGGE7FGEEEAFGGGGGFF?FFGCGEGDFCFGGGGFGEGGDGGGFGGG<FGGGEFGGGGGGGGGCBFFFGG@6+=F8FE@FFEGFGGGGGFD>F,@FFGGGGFGGCGGGCGGGFGGGGFFGGGFFFGGGGGGGCGGCGCGFFGGGEGGGGEGGGGEGFFFFFFCEGCEGFGCEDC?EGGGEGGEEGGGGFGGGGF<9<95=CFFFGFC<C7
@M00200:207:000000000-ALC1F:1:1109:8018:15875 1:N:0:5
ACTGGGTTTAAAGGGCGTGTAGGCGGCCTGCTAAGTCGGACGTGAAATCCCTCGGCTCAACCGAGAAACGTCGGCTGATACCGCCGTTCTTGAGGGATGCAGAGGAGACCGGCATCCCCGGTGTAGCGGTGAAATGTGTAGAGATCGGGAGGAACACCGGTGGCGAAGGCGGGTCTCTGGGCATTTCCTGACGCTGAGGCGCGAAAGCGTGGGGCGCAAACGGGATTAGATACCCTAGTA
+
@FGFGGGGGC<9C@CFC@:F,CFEE:FGGD8<EC6;C@7@EFGGF6<CA,C<<CC>@BEFGG==+6BEGF<FECC7>@F,?,8@F78BF+5C9FF77EF,FE,++,+BF+6F+@=,>FFCG3@CFEG@7FG@@FCF;;FG;@FC;F7C>*><<<C,<FCE::FG7=1****8C8C::9CF*/*;3<9@FCAFGD;E*;@CE5:?8C5C8/;88E*/:5==F5EC<>43.67*<DFGD<*:
@M00200:207:000000000-ALC1F:1:1109:14894:16227 1:N:0:5
ATTGGGTGTAAAGGGCGCGTAGGCGGCCCGATAAGTCAAAGGTGAAATCCCTCGGCTCAACTGAGGAACTGCCTTTGAAACTGTCGGGCTTGAGGCCGGGAGGGGGTGGCGGAATTCCCAGTGTAGCGGTGAAATGCGTAGATATTGGGAGGAACACCAGTGGCGAAGGCGGCCACCTGGACCGGTTCTGACGCTGATGCGCGAAAGCGTGGGTAGCAAACAGGATTAGATACCCGTGTA
+
GGGGGGGGGGGGGGGGGGGGGGGGGGGGGGGGGGGGGGGGGGGGGGGGGGGGGGGGGGGGGGGGGGGGGGGGGGGGGGGGGGGGGGGGGGGGGGGGGGGGGGGGGGGGGGGGGGGGGGGGGGGGGGGGGGGGGGGGGGGGGGGGGGGGGGGGGGGGGGGGGGGGGGGGGGGGGGGGGGGGGFGGGEGGGGGGGGGGGGGGGGGGGGGGGGGGGGGGGGGGGGGGGFDA<FFGGGGGGGFG
@M00200:207:000000000-ALC1F:1:1109:10231:17890 1:N:0:5
ATTGGGTTTAAAGGGCTCGTAGGCGGTTTGTCGCGTCGGGAGTGAAAACCAGGTGCTTAACACCTGGCTTGCTTTCGATACGGGCAGACTAGAGGTATTCAGGGGAGAACGGAATTCCTGGTGTAGCGGTGAAATGCGCAGATATCAGGAGGAACACCGGTGGCGAAGGCGGTTCTCTGGGAATGACCTGACGCTGAGGAGCGAAAGTGTGGGGAGCGAACAGGATTAGATACCCGAGTA
+
GGGGGGGGGGGGGGGGGGGGGGGGGGGGGGGGGGGGGGGGGGGGGGGGGGGGGGGGGGGGGGGGGGGGGGGGGGGGGGGGGGGGGGGGGGGGGGGGGGGGGGGGGGGGGGGGGGGGGGGGGGGGGGGGGGGGGGGGGGGGGGGGGGGGGGGGGGGGGGGGGG>CFGGGGGGGEGGGGGGGGGGGGGGGGGGGGGGGGGGGGGGEGGGGGGGEGEGGGGGGDGGGGGFG?FGGFGGGGGGG
@M00200:207:000000000-ALC1F:1:1109:11171:17937 1:N:0:5
ACTGGGTGTAAAGGGTGCGTAGGCGGTGCGGAAAGTTGGGTGTGAAAGCCCTCGGCTCAACCGAGGAATTGCGCCCAAAACTACCGTGCTCGAGGGAGATAGAGGTGAGCGGAACTTAGGGTGGAGCGGTGAAATGCGTTGATATCCTAAGGAACACCGGTGGCGAAAGCGGCTCACTGGATCTCTTCTGACGCTGAGGCACGAAAGCTAGGGTAGCGAACGGGATTAGATACCCGCGTA
+
GGGGGGGGGGGGGGGGGGGGGGGGGGGGGGGGGGGGGGGGGGGGGGGGGGGGGGGGGGGGGGGGGGGGGGGGGGGGGGGGGGGGGGGGGGGGGGGGGGGGGGGGGGGGGGGGGGGGGGGGGGGGGGGGGGGGGGGGGGGGGGGGGGGGGGGGGGGGGGGGGGDGGGGGGGGGGGGGGGGGGGGGGGGGGGGGGGGGGGGGGGGGGGGGGGGGGGGEGCGGGGDGGGFF<FGGGGFGGGGG
@M00200:207:000000000-ALC1F:1:1109:8061:18289 1:N:0:5
ACTGGGTTTAAAGGGCTCGTAGGCGGCCAACTCAGTCGGACGTGAAATCCCTCGGCTTAACCGGGGAACGGCGTCCGATACTGGATGGCTTGAATCCGAGAGAGGGATGCGGAATTCCAGGTGTAGCGGTGAAATGCGTAGATATCTGGAGGAACACCGGTGGCGAAGGCGGCATCCTGGATTGGTATTGACGCTGAGGAGCGAAAGCTAGGGGAGCAAACGGGATTAGATACCCGAGTA
+
GGGGGGGGGGGGGGGGGGGGGGGGGGGGGGGGGGGGGGGGGGGGGGGGGGGGGGGGGGGGGGGGGGGGGGGGGGGGGGGGGGGGGGGGGGGGGGGGGGGGGGGGGGGGGGGGGGGGGGGGGGGGGGGGGGGGGGGGGGGGGGGGGGGGGGGGGGGGGGGGGGGGGGGGGGGGGGGGGGGGGGGGGGGGGGGGGGGGGGGGGGGGGGGGGGGGGGGGGG6FGDGGDD?C8FGGGDFGGGGG
@M00200:207:000000000-ALC1F:1:1109:25447:18913 1:N:0:5
ATTGGGTGTAAAGGGCGCGTAGGCGGCCTTCTAAGTCAGACGTGAAATCCCTCGGCTCAACCGGGGAACTGCGTCTGAGACTGGAAGGCTTTAATCCGGGAGAGGGATGTGGAATTCCAGGTGTAGCGGTGAAATGCGTAGATATCTGGAGGAACACCGGTGGCGAAGGCGGCATCCTGGACCGGTATTGACGCTGAGGCGCGAAAGCCAGGGGAGCAAACGGGATTAGATACCCTCGTA
+
GGGGGGGGGGGGGGGGGGGEGGGGGGGGGGGGGGGGGGGGGGGGGGGFGGGGGGGGFFFGGGGGGGGGGGGGGGGGGGGGGGGGGGGGGFGGGGGGGGGGFGFGGGGGGGGGGGGGGCFGGGGGGGGGGGDBFFFGGGGGEDGFGGGGGGGGGGGDGGGGGGGGGGDGGGGGDGGGGGGGGGGGGGGF9:EFEGECEFFGGGGGGGGGGGGGGGDGGCACFGG5CC?C?FF>?<FDFGF5
@M00200:207:000000000-ALC1F:1:1109:26523:19650 1:N:0:5
ATTGGGTTTAAAGGGTGCGTAGGTGGCATGGTAAGTCAGATGTGAAAGCCCGGGGCTCAACCTCGGAACTGCATCCGATACTGCCCTGCTAGAGAACTGAAGAGGAGTGTAGAATTCTCGGTGTAGCAGTGAAATGCGTAGATATCGAGAGGAATACCAACGGCGAAGGCAGCACTCTGGGCAGTTTCTGACACTGAGGCACGAAGGCTAGGGGAGCAAACGGGATTAGATACCCCAGTA
+
GGGFFFGGGGFGGGGGGGGGGGGGGGGGGGFFGGGGGFGGGGGGGGFGGGGECGEGGGGGGGGGGGGEFFFGGGGGGDGGGGGGGGGGGGGGFGGGGGGFGGGGGGGGGGGGGGGGGFGGGFDFFFGDFGGGGGGFGGGGGGCFFGGGGGGEGGGGGGGGGDFGCFCGGGGGGG>EGFGGGGGGGGCE??FF:DFGGEFFGFEGGGDGGFCEGGGGEGFGGGCED)5<;7CFG<FGGGFG
@M00200:207:000000000-ALC1F:1:1109:23674:19929 1:N:0:5
ATTGGGTGTAAAGCGTGCGTAGACGGTTATTTAAGTCGGGTGTGAAAGCCCCGGGCTCAACCTGGGAATTGCATTCGAGACTGAATAGCTAGGGTACGGTAGAGGGAAGTGGAATTTCCGGTGTAGCGGTGAAATGCGTAGATATCGGAAGGAACATCAGTGGCGAAAGCGACTTCCTGGACCAGTACCGACGTTCAGGCACGAAAGTGTGGGGAGCAAACAGGATTAGATACCCGTGTA
+
GGGGGGGGGGGGGGGGGGGGGGGGGGGGGGGGGGGGGGGGGGGGGGGGGGGGGGGGGGGGGGGGGGGGGGGGGGGGGGGGGGGGGGGGGGGGGGGGGGGGGGGGGGGGGGGGGGGGGGGGGGGGGGGGGGGGGGGGGGGGGGGGGGGGGGGGGGGGGGGGGGFEGGGGGGGGGGGGGGGGGGDFGGGGGGGGGGGGGGGGGGGGGGGGGGGGGGGGDGGGGGGGGFD:4FGDGGGGGGGG
@M00200:207:000000000-ALC1F:1:1109:25691:21426 1:N:0:5
ATTGGGTGTAAAGGGCGCGTAGGCGGGATGGCAAGTCAGTCGTGAAATCTCTCGGCTCAACCGAGAAACGTCGGCTGATACTGCCGTTCTTGAGGGATGCAGAGGAGACTGGAATTCCCGGTGTAGCGGTGAAATGTGTAGAGATCGGGAGGAACACCGGTGGCGAAGGCGGGTCTCTGGGCATTTCCTGACGCTGAGGCGCGAAAGCGTGGGGAGCAAACGGGATTAGATACCCGTGTA
+
GFFFFGCF8CEFFGGGGGGEEGGGGGGGGGGGFGGGGGGGGGCEGGGFGGGFGCGGFGGGGGFGGGGGGGGFFGGGEGFFEEGGGGGCFGGEEGGGGGFFGGDFGGGGGDFFFGGFFG@BF=FFFGFEGEGGGG9FFFFFFGGF;FFGGDGDFGFGDCBF<FFCGGGGGBFGG*:8C+<EF;8FF+<@CCEFE==?EFGGECCGCCE@E;CGGGDECFFG5<EGGC<68F0C+9*99957
@M00200:207:000000000-ALC1F:1:1109:21851:22132 1:N:0:5
ACTGGGTTTAAAGGGCGCGTAGGCGGCCCGCTTAGTCGGACGTGAAATCCCTCGGCTCAACCGAGGAACTGCGTCCGATACTGGCGGGCTCGAATACGGGAGAGGGATGTGGAATTCCAGGTGTAGCGGTGAAATGCGTAGATATCTGGAGGAACACCAGTGGCGAAGGCGGCATTCTGGACCGGTATTGACGCCGAGGCGCGAAAGCCAGGGGAGCAAACCGGAATAGATACCCCAGGA
+
CGDCFFGC@EFEA9FCGGG@FGGGGGDGGGGGGGFEFF>:FC@FFFCAG@DFFCFCD@AFFFEG@G@G@FAEEFFFEGGGGDG<EGG+@@F=+@B+E7CB+5@B3<C,>DB9BBCG;<FFG:3>:CGDF<*8<AFFC@CC7:<?:F,?AAF1*+=<2**<2<,*<<C::FEG**:+<EC7+***2/:*<902;8**1*?:*/1//5**;0@>E577:*:2**1:))-+)*00+07*9/**
@M00200:207:000000000-ALC1F:1:1109:16553:22598 1:N:0:5
ACTGGGTTTAAAGGGCTCGTAGGCGGTTTGTCGCGTCGGGAGTGAAAACTCAGGGCTCAACCCTGAGCGTGCTTCCGATACGGGCAGACTAGAGGTATGCAGGGGAGAACGGAATTCCTGGTGTAGCGGTGGAATGCGCAGATATCAGGAGGAACACCGGTGGCGAAGGCGGCATCCTGGACCGGCATTGACGCTGAGGCGCGAAAGCCAGGGGAGCAAACGGGATTAGATACCCCCGTA
+
GGGGGGGGGGGGGGGGGGGGGGGGGGGGGGGGGGGGGGGGGGGGGGGGGGGGGGGGGGGGGGGGGGGGGGGGGGGGGGGGGGGGGGGGGGGGGGGGGGGGGGGGGGGGGGGGGGGGGGGGGFGGGGGGGGGGGGGGGGGGGGGGGGGGGGGGGGGGGGGGGGGGGGGGGGGGGGGGGGGGFFGGGGEGDFFFGGGGGGGGGGGGG55CGGFD?CDE=FGFGDE5<D?94=FGGGFFGGD<
@M00200:207:000000000-ALC1F:1:1109:22789:22717 1:N:0:5
ATTGGGTGTAAAGGGCGCGTAGGCGGCTATTCAAGTGGCGGGTGAAATCCCTCGGCTTAACCGAGGAACTGCCTGCCAGACTGGATGGCTTGAGACCGGGAGAGGTGAGTGGAATTCCCAGTGTAGCGGTGAAATGCGTAGATATTGGGAGGAACACCAGTGGCGAAGGCGGCTACCTGGCCCAATACTGACACTCAGGTGCGACAGCGTGGGGAGCAAACAGGATTAGATACCCCTGTA
+
GGGGGGGGFGGGGGGGGGGGGGGGGGGGGGGGGGGGGGGGGGFGGGGGGGGGGGGGGFFGEGGGGGGGGGGGGGGGGGGGGFFGGGGGGGGGGFFGGGGGGGEEG8FFGGGGGGCFCEGGFGGCGGGCGCCCGGFGGGGGE>FGGGCFFEDG:F@C:FGGCFGGGGECEFGC8FEGGGFFF5EGGGG6C7<:EG@FF+8@?@EGCGE58/AECE*>5:FF5*2:9*53)97>A4<CFGGD
@M00200:207:000000000-ALC1F:1:1109:9687:24854 1:N:0:5
ATTGGGTTTAAAGGGCGCGTAGGCGGTTTTGTAAGTCAGACGTGAAATCCCCAGGCTTAACTTGGGAACTGCGTCTGATACTGCAAAACTTGAGTGCGGGAGAGGGATGTGGAATTCCAGGTGTAGCGGTGAAATGCGTAGATATCTGGAGGAACACCGGTGGCGAAGGCGGCATCCTGGACCGACACTGACGCTGAGGCGCGAAAGCTAGGGGAGCAAACGGGATTAGATACCCGAGTA
+
GGGGGGGGGGGGGGGGGGGGGGGGGGGGGGGGGGGGGGGGGGGGGGGGGGGGEGGGGGGGGGGGFGGGGGGGGGGGGGGGGGGGCGGGGFGGGGGGGGGGGGGGGGGGGGGGGGGGGFGGFEGGGGGGGGGGFGGGGGGGGGCGGGGGGGGDGGFC7FEGGGCFGGGCCFE*:<BFGGGGGCFGEEGGGGGCE*C8C8>FEDCCDEGGFGCCFGGDCFG?FD:A5)4:,@D7F*9CD<CG
@M00200:207:000000000-ALC1F:1:1110:14577:1899 1:N:0:5
ATTGGGTTTAAAGGGCGCGTAGGCGGCGGTGTAAGTTGGAAGTGAAATCCCATCGGCTCAACCGTGGACTTGCTCCCAGTACTGCATCGCTCGAGGGGGATAGGGGTCTGCGGAACTACCGGTGGAGCGGTGAAATGTGTTGATATCGGTGGGAACGCCAGTGGCGAAAGCGGCAGACTTGACCCTTCCTGACGCTGAGGCGCGAAAGCTAGGTGAGCAAACGGGATTAGATACCCTCGTTCGT
+
CGGCFGGGE@C9997C7B@F7+,C77@@@FCF,,9CF988,,C,,,,CCCF8CC:7@DC,,EE7F8:+,:B9EEFEF@<B,EF9E9EECECE7+4+++++B,,,=7CFD8>+7+5@FCFE7+@:7*,>:@F7*,,@A@;@FC;D9DF7*<***,,<*<C*:?,+<*****5:*/*/*2AC?+<<CFGFGF++<78?C58*:5?****/0<0<*+/+/3+*+95***15+9*:+<*997)9(*((
@M00200:207:000000000-ALC1F:1:1110:11438:2202 1:N:0:5
ACTGGGCTTAAAGGGCGCGTAGGCGGCCATCTAAGTCAGACGTGAAATCCCCCGGCTTAACCTGGGAACTGCGTCTGATACTGGACGGCTTGAGTATGGGAGAGGGATGTAGAATTCCAGGTGTAGCGGTGAAATGCGTAGATATCTGGAGGAATACCGGTGGCGAAGGCGGCATCCTGGACCATTACTGACGCTGAGGCGCGAAAGCTAGGGGAGCAAACGGGATTAGATACCCTAGTA
+
GGGGGGGGGGGGGGEGGGGGGGGGGGCGCGGGGGGGGGGGFGGGGGGGGGFGGGEGGGGGGGFGGGGGGGGFEGGGGDGFAFGGGGGGDF:CFGFGGGGGGGFGGGFGGGGFGFAGGGGGGGGGGGGGGGGGGGGGGGGGGGGGGGGGGGFGGGGGGCGGGGGFGGGGDFGEGGGGGGFGGEFGGGGGGGGGGGGEGFGGGGGGGGGCF9FGGCEGGGGGGDGGGDGFGFCFGGGG4CFF
@M00200:207:000000000-ALC1F:1:1110:15533:2632 1:N:0:5
ATTGGGTTTAAAGGGCTCGTAGGCGGCCAACTAAGTCAGACGTGAAATCCCCAGGCTCAACCTGGGAACTGCGTCTGATACTGGATGGCTTGAATCCGGGAGAGGGATGCAGAATTCCAGGTGTAGCGGTGAAATGCGTAGATATCTGGAGGAATACCGGTGGCGAAGGCGGCATCCTGGACCGGCATTGACGCTGAGGAGCGAAAGCCAGGGGAGCAAACGGGATTAGATACCCTCGTA
+
GGGGGGGGGGGGGGGGGGGGGGGGGGGGGGGGGGGGGGGGGGGGGGGGGGGGGGGGGGGGFGGGGGGGGFGGGGGGGGGGGGGGGGGGGGGGGGGGGGGGGGDGGGGGGGGGGFGGGGGGGGGGGGGGGGGGDFGGEFFGGGGGFFGGGGGGGCGGGDCDFFFCFGGGGGGGGGGGG9CFECCEGGGGGGGGGEC8=C@FGGGEEGGGEGFGC::GEFGGFGGGGG:=CBCFFCCGGGFG
@M00200:207:000000000-ALC1F:1:1110:15245:3165 1:N:0:5
ATTGGGTTTAAAGGGCGCGTAGGTGGCCTGTTAAGTCGAACGTGAAATCCCCGGGCTCAACCCGGGAACTGCGTCCGAGACTGGCAGGCTCGAATCCGGGAGAGGGATGTGGAATTCCAGGTGTAGCGGTGAAATGCGTAGATATCTGGAGGAACACCGGTGGCGAAGGCGGCATCCTGGACCGGTATTGACGCTGAGGCGCGAAAGCCAGGGGAGCAAACGGGATTAGATACCCCGGTA
+
GGGGGGGGGGGGGGGGGGGGGGGGGGGGGGGGGGGGGGGGGGGGGGGGGGGGGGGGGGGGGGGGGGGGGGGGGGGGGGGGGGGGGGGGGGEGGFGGGGGGGGGGGGGGGGGGGDGGGGGGGFDGGGGGGGGGGGGGGGGEGGGGGGGGGGGGGGGGGGGGGGGGGDEGGGGDGFGGGGG7CCFCE?EC7EFGDGDGGGGCEEGGGGGGGGGGGDEGGGGGGCEGDGFFGFGGGEGFGGGG
@M00200:207:000000000-ALC1F:1:1110:5453:4147 1:N:0:5
ATTGGGTATAAAGGGCGCGTAGGCGGATGACCAAGTTGGGGGTGAAATCCCGGGGCTTAACCTCGGAACTGCCTCCAAAACTGGTCGTCTTGAGTTTGGGAGAGGTGTGTGGAACTCCGAGTGTAGAGGTGAAATTCGTAGATATTCGCAAGAACACCAGTGGCGAAGGCGGCTCACTGGCCCGATACTGACGCTGAGGCACGAAAGCGTGGGGAGCAAACAGGATTAGATACCCTGGTA
+
GGGGGGGGGGGGGGGGGGGGGGGGGGGGGGGGGGGGGGGGGGGGGGGGGGGGGGGGGGGGGGGGGGGGGGGGGGGGGGGGGGGGGGGGGGFGGGGGGGGGGGGGGGGGGGGGGGGGGGGGGGGGGGGGGGGGGGGGGGGGGGGGGGGGGGGGGGGGGGGGGGGGGG@FEGGGGGGGGGGFGGGGGGGGGGGGGGGGGGGGGGEG=EGGGGGGEGDCGGGFGGGGGGGFGFGGGGGGGGGG
@M00200:207:000000000-ALC1F:1:1110:16637:4202 1:N:0:5
ATTGGGTTTAAAGCGCGTGTAGGCGGTCCGGTAAGTCGGCTGTGAAAGTCCAGGGCTCAACCCTGGGATGCCGGTCGATACTGCCGGACTAGAGTTCGGAAGAGGCGAGTGGAATTCCCGGTGTAGCGGTGAAATGCGCAGATATCGGGAGGAACACCAATGGCGAAGGCAGCTCGCTGGGACGTTACTGACGCTGAGACGCGAAAGCGTGGGGAGCAAACAGGATTAGATACCCTCGTA
+
GGGGGGGGGGGGGGGGGGGGGGGGGGGGGGGGGGGGGGGGGGGGGGGGGGFGGGGGGGGGGGGGGGGGGGGGGGGGGGGGGGGGGGGGGGFGGGGGGGGGGGGGGGGGGGGGGGGGGGGGGGGGGGGGGEGGGGGGGGGGGGGGGGGGGGGGGGGGGGGGGGGGGGGGGGGGGGGGGGGGG@FEGDGGGGGGGGGGGGGGGGGGGGGGGGGGGGEGGGGGGGGGGGGFGFGGGGGGGGGG
@M00200:207:000000000-ALC1F:1:1110:14599:4578 1:N:0:5
ATTGGGTTTAAAGGGCGCGTAGGCGGCTCGATAAGGCTTGCGTGAAAGTCCGGGGCTCAACCCCGGATCGGCGCGGGCGACTGTTGGGCTGGAGCACGGTAGGGGCAGACGGAATTCCGGGTGTAGCGGTGGAATGCGTAGAGATCCGGAAGAACACCGGTGGCGAAGGCGGTCTGCTGGGCCGGAAGGGGGCAGAGCAATCTGTCCCCGTGCTGACGCTGAGGCGCGACAGCGTGGGGAGCA
+
GGGGGGGGGGGGGGGGGGGGGGGGGGGGGGGGGGGGGGGGGGGGGGGGGGGGGGGGGGGGGGGGGGGGGGGGGGGGGGGGGGGGGGGGGG7FGGGGGGGGDFGGGGGGGGGGGGGGGGGGGGGGGGGGGGGGGGGGGGGGGGGGGGGGGGGEGGGGGGGGGGGGGGEGGGGGGEGGGGGGGGGGCCEGGCEGGG>FGGGGGGGGGGGFGGGGGGFGGDGGGDGGGGGFGFGGGGGG:DGG1C?
@M00200:207:000000000-ALC1F:1:1110:22908:7621 1:N:0:5
ATTGGGTTTAAAGAGCGTGTAGGCGGCCAGACAGGTCCGTTGTGAAAACTAGAGGCTTAACCTCTAGACGTCGATGGAAACCGTCTGGCTAGAGTCCGGAAGAGGAGAATGGAATTCCTGGTGTAGCGGTGAAATGCGCAGATATCAGGAAGAACACCCGTGGCTAAGGCGGTTCTCTAGTACGGTACTGACGCTGAGACGCGAAAGCGTGGGGAGCGAACAGGATTAGATACCCGCGTA
+
GGGGGGGGGGGGGGGGGGGGGGGGGGGGGGGGGGGGGGGGGGGGGGGGGGGGGGGGGGGGGGGGGGGGGGGGGGGGGGGGGGGGGGGGGGCFGGGGGGGGDGGGGGGGGGGGGGGGGGGGGGGGGGGGGGGGGGGGGGGGGGGGGGGGGGGGGGGGGGGGGGGGGGGG:@FGGGGGGGGFEDECEGGGGGGGGGGGDFGGGGGGGDGGGGCGGG@EEGGGGGGFGGGFDFGGGGGDGGGD
@M00200:207:000000000-ALC1F:1:1110:11767:8109 1:N:0:5
ATTGGGTTTAAAGAGCGTGTAGGCGGTCCGGTAAGTCGGCTGTGAAAGTCCAGGGCTCAACCCTGGGATGCCGGTCGATACTGCCGGACTGGAGTTCGGAAGAGGCGAGTGGACTTCCCGGTGTAGCGGTGAAATGCGCAGATATCGGGAGGAACACCTATGGCGAAGGCAGGTCTCTGGGCATTAACTGACGCCGAGGAGCGAAAGCATGGGGAGCGAACAGGATTAGATACCCCGGTA
+
FEFGC@@@BEGDGEGGE@FFFDEFFFEGFGGGEDGGGC:CC@CFAEFGGCFCDG::@FDCG@:,F@FGGGGGGG=BFFC<FFFGGGG:FF,<BFGGGGEB=FBDE?C@FGC+F,5CCFG:FC>>F=E7CFFEC<@FGC<FCDA>==B>:*5<CFGEFCC<FGFGCBFC:=F852<BECCCC8<*2;?E;CFGDE*CEEC5C78:EGC*<ECFFC>75CCEGD6=7DGFG?7D779DD)95
@M00200:207:000000000-ALC1F:1:1110:19949:8628 1:N:0:5
ATTGGGTGTAAAGAGCTCGTAGGCGGTGTGTCGCGTCGGCCGTGAAAACTTGGGGCTTAACTCTGAGCGTGCGGTCGATACGGGCATCACTTGAGTTCGGCAGGGGAGACTGGAATTCCTGGTGTAGCGGTGAAATGCGCAGATATCAGGAGGAACACCGGTGGCGAAGGCGGGTCTCTGGGCCGATACTGACGCTGAGGAGCGAAAGCTAGGGGAGCAAACGGGATTAGATACCCGCGTAAAT
+
EFGFGFGGGGGGGGGGGGGGGGDGCCFFC@CEEGFFCFEGGGGFGCEEGECC8ECFEEGGGGGGDFGFGCFG:FFGEGG8C?=EG+,BFG,FGCEECFEGG@EEFC:CBFGGF<FFFGGC9AFDDFGGGGEGF9DFGAFDCGEGAFC;FF<F:>B>FCE:<=CFFEGC@:<CECEEGFG?0;8:EEGGGGFCED>8EG5>8=FEEEECG9@:@C7CGEF?ED5AD3979?G7@CFF5<CD68()
@M00200:207:000000000-ALC1F:1:1110:14018:9730 1:N:0:5
ACTGGGTATAAAGGGTGCGTAGGTGGCATGGTAAGTTTGATGTGAAAGCTCAGGGCTCAACCCTGAAATGGCATTGAATACTACTGTGCTGGAGGTTTGGAGGGGGGACTGGAATTCTTGGTGTAGCAGTGAAATGCGTAGATATCAAGAGGAACACCAGTGGCGAAGGCGAGTCCCTGGACAACACCTGACACTGAGGCGCGAAAGCTAGGGGAGCAAACAGGATTAGATACCCTTGTA
+
GGGGGGGGGGGGGGGGGGGGGGGGGGGGGGGGGGGGGGGGGGGGGGGGGGGGGGGGGGGGGGGGGGGGGGGGGGGGGGGGGGGGGGGGGGFGGGGGGGGGGGGGGGGGGGGGGGGGGGGGGGGGGGGGGGGGGGGGGGGGGGGGGGGGGGGGGGGGGGGGGGGGGGGGGGGGGGGGFGGGGGGGGGGGGGGGGGGGGGFGGGGGGDGGGGGGGEFEEGGGGGGGGGGFGFGGGGGGGGGG
@M00200:207:000000000-ALC1F:1:1110:13327:10272 1:N:0:5
ACTGGGCTTAAAGAGCGCGCAGGCGGTCGTACAAGTCGCGTGTGAAAGCCCCCGGCTCAACTGGGGAGGGTCACGCGATACTGTTCGACTCGAAGGCAGGAGAGGGAAGTGGAATTCCCGGTGTAGTGGTGAAATGCGTAGATATCGGGAGGAACACCAGTGGCGAAGGCGACTTCCTGGCCTGTTCTTGACGCTGAGGCGCGAAAGCTAGGGTAGCAAACGGGATTAGATACCCGCGTA
+
GGGGGGGGGGGGGGGGGGGGGGGGGGGGGGGGGGGGGGGGGGGGGGGGGGGGGGGGGGGGGGGGGGGGGGGGGGGGGGGGGGGGGGGGGGGGGGGGGGGGGGGGGGGGGGGGGGGGGGGGGGGGGGGGGGGGGGGGGGGGGGGGGGGGGGGGGGGGGGGGGGGGGGGGGGGGGEGGGGGGGGGGGFGGGGGGGGGGGGGGGGGGDGGGGGGGGGFGGGGGGDGGGGGFGFGGGGGGGCGG
@M00200:207:000000000-ALC1F:1:1110:11321:10908 1:N:0:5
ATTGGGTTTAAAGGGCGGGTAGGCGGCCACCGCAAGTCGACTGTGAAATCCCCGGGCTTAACCCGGAAAGGTCAGCCGATACTGCGGGGCTAGAGTGCAGAAGGGGCAACTGGAATTCTCGGTGTAGCGGTGAAATGCGTAGATATCGAGAGGAACACCTGCGGCGAAGGCGGGTTGCTGGGCTGACACTGACGCTGAACTGCGAAAGCTAGGGGAGCGAACGGGATTAGATACCTGCGTA
+
FGGGGGG-BEGGFGGGGEEGGGGGGG7C@@EFFGGGG9C:FFGGGGGGGG,CCFG>7+BFFAFCFGC+>F@FF8EFFG+>B:F,CFEGF7C7FDFA9,EFGGGGGDEFGFGGGCFGFF;@C@>:FF<AFG<CCF;CFGEFGGC@CCFGCCFGG>FDGGGGGGGEEGGGGEGEG>*A8@@FF**;C>FCCFGGFG*8:5CCGGGGGD8:?CCFF5.7EEGGG3EC37>5<07:EFF***19:
@M00200:207:000000000-ALC1F:1:1110:4227:12451 1:N:0:5
ATTGGGTGTAAAGAGCTCGTAGGCGGCTTGTCACGTCGGATGTGAAAGCCCGGGGCTTAACCCCGGGTCTGCATTCGATACGGGCAGGCTAGAGTGTGGTAGGGGAGATCGGAATTCCTGGTGTAGCGGTGAAATGCGCAGATATCAGGAGGAACACCGGTGGCGAAGGCGGATCTCTGGGACGGTACTGACGCTGAGGCGCGAAAGCGTGGGGAGCAAACAGGATTAGATACCCTAGTA
+
GGGGGGGGGGGGGGGGGGGGGGGGGGGGGGGGGGGGGGGGGGGGGGGGGGGGGGGGGGGGGGGGGGGGGGGGGGGGEGGGGGGGGGGGGG=FFGGGGGGGGDGGGGGGGDFGGC@DEFGGGGGGGGCFGFGGGGGGGGGGGGGGGGGGGGGCGFGGGGGGGGGGGGGGGGFGGFCEGGGFFFFGGGGGGGFGGDCEGFFFGGGGEGGGGGGDGEEEGGGFGGGGFGGFGFGGGG47FGFC
@M00200:207:000000000-ALC1F:1:1110:2794:12943 1:N:0:5
ACTGGGTTTAAAGTGTGCGCAGGCGGCAGAGCAAGTCGAGTGTGAAAGCCCCGGGCTTAACTTGGGAATTGCGCTCGAAACTATTTTGCTGGAGTGTGGCAGAGGAAGGTGGAATTCCACGTGTAGCGGTGAAATGCGTAGAGATGTGGAGGAACACCGATGGCGAAGGCAGCCTTCTGGGCCAACACTGACGCTCATGCACGAAAGCGTGGGGAGCAAACAGGATTAGATACCCGGGTA
+
GGGGGGGGGGGGGGGGGGGGGGGGGGGGGGGGGGGGGGGGGGGGGFDGGFGGGGGGGGFGGGGGGGGGGGGGGGFEGGGGGGGGGGGGGGGGGGGGGGGGGGGGGGGGGGGGGGGGGCFGGFGGGGGGGGGGFGGGGGFGGGGGGGGGGGGGGFFGDGGGDFDCFFGGGGGGGFCFGGGGGGGGGGGEGGGGGGEEGGGGGGGGGGGGGGGGGGEGGFGGGGGGFGFFFFGGGGGGGGGD
@M00200:207:000000000-ALC1F:1:1110:5239:13888 1:N:0:5
ATTGGGTTTAAAGGGTGCGTAGGCGGCTTTATAAGTCCGTGGTGAAAGCCAACAGCTCAACTGTTGAACTGCCATGGATACTGTAAGGCTTGAGTACAGACGAGGTAGGCGGAATGGATGGTGTAGCGGTGAAATGCATAGATACCATCCAGAACACCGATTGCGTAGGCAGCTTACTAGGCTGTAACTGACGCTGAGGCACGAAAGCGTGGGGAGCGAACAGGATTAGATACCCGTGTA
+
GGGGGGGGGGGGGGGGGGGGGGGGGGEGGGGGGGGGGGGGGGGDGGGGFGGGGGGGGGGGGGGGGGGGEGGGGGGGGGGGGGGGGGGEFGGGGGGGGGGGGGGGGGGGGGGGEFGGGGGGGGGGGGGGGEEGFGGGGGGGGGGGGGGGGGGGGGGGGGGGGGGGGGGGGGGGGGGGGGGFFFGFGFGGGGGGGGEEEGGGGGGGGGGGDEGEGCBGGGGGGGFFGDGFGFDGGFGGGGGG
@M00200:207:000000000-ALC1F:1:1110:2543:14333 1:N:0:5
ACTGGGTTTAAAGCGCTTTAAGGCGGTTCGCTAAGTCGCGTGTGAAACCTCCAGGCTCAACCTGGAGACGCCACGCGATACTGGCGTGACTAGAGTTCGGTAGGGGATCACGGAATTCCTGGTGTAGCGGTGAAATGCGCAGATATCAGGAGGAACACCGGTGGCGAAGGCGGTGATCTGGGCCGACACTGACGCTGTAGAGCGAAAGCTAGGGGAGCGAACAGGATTAGATACCCCAGTA
+
GGGEGGGGGGGGGGGGGGGFGGGGGGGGGGGGGGGGGGGGGGGGGGGGGGGGGGFGGGGGGGGGGGGGGGGEGGGGGEGGGGGGGGGGGGGGGGGGGGGGEGGGGGGGGGGGGGGGGGGGGFFGGGGGGGGGGGFGGGGGGGGGGFGGGGGGGGGGCGGGCFGGGGGGGGGGGGGGGGGGGGGGGGDGGGGGG=EGGGGGGGGGGCGDGGGGGFFGGGGGGDGGFGGFFFGGGGCFGGGGF
@M00200:207:000000000-ALC1F:1:1110:1919:14595 1:N:0:5
ACTGGGTTTAAAGGGCTCGTAGGCGGCCAACTAAGTCATACGTGAAATCCCTCAGCTTAACTGGGGAACTGCGTGTGATACTGGATGGCTTGGATTTGGGAGAGGGATGCGGAATTCCAGGTGTAGCGGTGAAATGCGTAGATATCTGGAGGAACACCGGTGGCGAAGGCGGCATCCTGGACCAATATTGACGCTGAGGAGCGAAAGCCAGGGGAGCAAACGGGATTAGATACCCTCGTA
+
GGGGGGGGGGGGGGGGGGGGGGGGGGGGGGGGGGGGGGGGGGGGGGGGGGGGGGGGGGG<FGGGGGGGGGGGGGGGGGGGGGGGGGGGGGFEGFCGFGGGFGEGGGGGGGGGCFGGGGGGGGGGGGGGGGGGGGGGGGGGGGGGGGGGGGGGG8FGGGGGGGDFFGGGGGGGGEGGGFC>6CCEGFGGGGGGGGGGGGGGGGGGGGGGGGGFGCBGDDGGGDD57CFFGFGGGGGGGGGD
@M00200:207:000000000-ALC1F:1:1110:13952:15741 1:N:0:5
ACTGGGCTTAAAGGGCGCGTAGGCGGTTACGAAAGTCAGGCGTGAAAGTTCACGGCTCAACTGTGGCAGTGCGTCTGATACTTCGTTGACTTGAGGTCGGTAGAGGTAGGTGGAACAAGCGGTGTAGCGGTGAAATGCACAGATATCGCTTGGAACGCCGGTGGCGAAGGCGATCTACTGGGCCGTAGCTGACGCTGATGCGCGAAAGCTAGGGGAGCGCACCGGATTAGATACCCGGGTAAGT
+
FGFGGGGFEFGGFCECFDGGCCFCFGFGGGGFGGGEGGGGGGGGGGGGDAFFGGGGD@FGF,F?FGGGGEACEEE@=EEDC<,FEGGG7<EFF<FG@DFD@FGGGF=<=FFEFC<FGGGGGGGCFFGGGEBFGGGGGCF9BD@FGGGGG?FGEDGGCCFFD<<FGGGGCCFEGFFCFGG@F:8FG:4*=BC99C>*BC9CFG8E==CG*3:<F85CEED**)2:DCC5+0C:CFF45DDD63.)
@M00200:207:000000000-ALC1F:1:1110:9553:15748 1:N:0:5
ATTGGGTTTAAAGGGCGTGTAGGCGGTCTGCTAAGTCATGTGTGAAATCCCTCGGCTTAACCGAGGAACGACGCATGAAACTGGCAAGCTAGAGTACCAAAGAGGGGGGTGGAATTCCCGGTGTAGCGGTGAAATGCGTAGATATCGGGAGGAACACCGGTGGCGAAGGCGGCCCCCTGGTTGGATACTGACGCTGAGACGCGAAAGCGTGGGGAGCAAACAGGATTAGATACCCTAGTA
+
GG@FAC@BBEFGDGGGGGGGGGDGGGEGGGGGGGGGGDGGEGFCDFFGGGGFGGGGGEGGGGGCFCGGGGGGGGGGGFGGGGGFFGCGGA,AEEFGGGF@GF@FFGGGGGECE98CFGGGG<<CFGCFE<EGFGFFGGGECCC:FFBEGCEGGEGGGGGC:8CGGE8E*;E>E8?CCEFEFGGGG?CF@CGGDE:EEGG?EGEEEC*:5;ED8:>EGFG6@C6CGFGFGFFFE<D7FGGG
@M00200:207:000000000-ALC1F:1:1110:3312:15962 1:N:0:5
ATTGGGTTTAAAGAGCTCGTAGGCGGTTTGTCGCGTCTGCCGTGAAAGTCCGGGGCTCAACTCCGGATCTGCGGTGGGTACGGGCAGACTAGAGTGATGTAGGGGAGACTGGAATTCCTGGTGTAGCGGTGAAATGCGCAGATATCAGGAGGAACACCGATGGCGAAGGCAGGTCTCTGGGCATTAACTGACGCTGAGGAGCGAAAGCATGGGGAGCGAACAGGATTAGATACCCCAGTA
+
GGGGGGFEGGGGGGGGGGGGGGGGGGCFEGGGGGGGGGGGGGFGGGGGGGGGGGGGGGGGGGGGGGGGGGGGGGGGGGGGGGGGGGGGGGGGGGGGGGGGGGGGGGGGGGGGGEGGGGGGGFFGGGGGGGGGGGGGGG>EGGGGFGGGGGGGGGGGGGGGGGGGGGGGGGGGGGGGGGGGGGGGGGFGGGGGGGGGGGGGGGGGGGGGGGGGGGFGGGGGGGGGG47@GFGFGFDGDGGG
@M00200:207:000000000-ALC1F:1:1110:22200:16634 1:N:0:5
ATTGGGTTTAAAGGGCGCGTAGGCGGCTTGACAAGCGTGCGGTGAAAGCTCGGGGCTCAACCCCGAGTCGGCCGTGCGAACTGTCAGGCTTGAGCACAGTAGAGGCAGATGGAATTCCGGGTGTAGCGGTGGAATGCGTAGAGATCCGGAAGAACACCAGTGGCGAAGGCGGTCTGCTGGGCGGTGAGCTCGTAAGGGCTCAATAGCCGACACTGAGGCGCGACAGCGTGGGGAGCAAACAGG
+
GGGGGGGGGGGGGGGGGGGGGGGGGGGGGGGGGGGGGGGGGGGGGGGGGGGGGGGGGGGGGGGGGGGGGGGGGGGGGGGGGGGGGGGGGGGGGGGGGGGGGGGGGGGGGGGGGGGGGGGGGEGGGGGGGGGGGGGGGGGGGGGGGGGGGGGGGGGGGGGGGGGGGGGGGGGGGGGGGGGGGGGGGGGGGGGGGGGGGGGGGGGGGGGGGGGGGGFGGGGGGGGGGGGFGFGGGGGGGGGGFG<
@M00200:207:000000000-ALC1F:1:1110:10729:17131 1:N:0:5
ATTGGGTTTAAAGCGTCTGTAGGTGTCCTTCCACGTCTTGTGACAAAATGCGGGGCTCAACCCCGCATCCTCACTCGAAACGAGAAGGATCGAGTCATTCAGAGGCATCTGGAATGTCGTGTGTAGGGGTAAAATCCGTAGATACACGATGGAACGCCGAAAGCGAAAGCAGGATGCTGGGAATGTACTGACACTCAGAGACGAAAGCGTGGGGAGCAAAGGGGATTAGATACCCCCGTA
+
GGGGGGGGGGGGGFGGGGGGGGGGGGGGGGGFGGGGGGGGGGGGGGGGGGFGGGGGG7FFGGGGGGGGGGGGGGGGGGGGC@CFGGGGGG8:CFGFGGGGGGGGFCEGGGGCGFFFGGGGGGGFGGGGGEGGGGGGFCFEGGFGGGGCEFGCGCGGGGGGEGGGCGGGDFFGC:DGCGGCC@FGG;C9CFGGGGGFECFGCFEEGGGGGCGEG7A5=EFGGGG=DGGFC4:CFG45CC<D
@M00200:207:000000000-ALC1F:1:1110:21108:18401 1:N:0:5
ACTGGGTATAAAGGGCTCGTAGGCGGTTTGTCGCGTCGGGAGTGAAAACGCCGTGCTTAACACGGCGCTTGCTTTCGATACGGGCAGACTAGAGGTATGCAGGGGAGAACGGAATTCCTGGTGTAGCGGTGAAATGCGCAGATATCAGGAGGAACACCGGTGGCGAAGGCGGTTCTCTGGGCATTACCTGACGCTGAGGAGCGAAAGTGTGGGGAGCGAACAGGATTAGATACCCTTGTA
+
GGGGGGGGGGGGGGGGGGGGGGGGGGGGGGGGGGGGGGGGFGGGGGGGGGGGGGGGGGGGGGGGGGGGGGGGGGGGGGGGGGGGGGGGGGGGGGGGGGGGGGGGGGGGGGGGGGGGGGGGGGGGGGGGGGGGGGGGGGGGGGGGGGGGGGGGGGGGGGGGGGGGGGGGGGGGGGGGGGGGGGGGGGGGGGGGGGGGGGGGGGG=GGGGGGGGGEEGGGGGGDGGGGGFGFGGGGGGGGGG
@M00200:207:000000000-ALC1F:1:1110:20578:18898 1:N:0:5
ACTGGGTTTAAAGGGCGCGTAGGCGGTTAGGTAAGTCGGGTGTTAAATCTCCAAGCTCAACTTGGAGCTGCCACTCGAAACTGCTTTGACTTGAGTCTGGTAGGGGAACACGGAATACCTGGTGTAGCGGTGAAATGCTTAGATATCAGGTGGAACACCAGTGGCGAAGGCGGTGTTCTGGGCCAGTACTGACGCTGATGCGCGAAAGCCAGGGGAGCAAACGGGATTAGATACCCGAGTA
+
GGGGGGGGGGGGGGGGGGGGGGGGGGGGFGGGGGGGGGGGGGGGGGGGGGGGGGGGGGGGGGGGGGGFGGGGGGGGGGGGGGGGGGGGGGGGGGGGGGGGGGGGGGGEFGGGGGGGGGGGGFGFGGGGGGGGGGGGGGGGGGGGGGGGGGGGGGGGGGGFFGGGGGGEGGGGC>EGGGGGGGGGGGGCCGGDFG5EGGGGGGGGGGEGGFCGGGBGGGGGGGGGCCDFGFFCGGG47C3DB
@M00200:207:000000000-ALC1F:1:1110:9254:19256 1:N:0:5
ATTGGGCATAAAGGGCGCGTAGGCGGCTTGATAAGCGTGCGGTGAAAGTCCGGGGCTCAACCCCGGATCTGCCGTGCCGACTGTCAAACTCGAGGGCTGTAGAGGCAGACGGAATTCCGGGTGTAGCGGTGGAATGCGTAGAGATCCGGAGGAAGACCGGTGGCGAAGGCGGTCTGCTGGGCAGTTTCTGACACTGATGCGCGACAGCGTGGGGAGCAAACAGGATTAGATACCCCAGTA
+
GGGGGGGGGGGGGGGGGGGGGGGGGGGGGGGGGGGGGFEGGGGGGGGGGGFGGGGGGGGGGGGGGGGGGGGGGGGGGGGGGGGGGGGGGGGGGGEGGFBFGGGFEGGGGGGGGGGGGGGGGGGGGGGGGGGGFFGFGGGGGGGGGGFGFGGGEGGGGGGGGGGGGGGGGGGGGGGGGGGGEE6EE:CCGGGGGGGGGGGGGGGGGGGGGGGGGCEGGGGGGGGGG47FGFGGGCDGGGFG
@M00200:207:000000000-ALC1F:1:1110:16758:20407 1:N:0:5
ATTGGGTTTAAAGGGTGCGTAGGCGGTGCAGCAAGTCGGGAGTGAAATACCTCAGCTCAACTGAGGAACTGCTCTCGATACTGCTGTGCTTGAGTGAGACAGAGGTAAGCGGAACATCGGGTGGAGCGGTGAAATGCGTTGATATCCGATGGAACACCGGTGGCGAAGGCGGCTCACTGGGAGTTTTCTGACGCTGAGGGACGAAAGCCAGGGTAGCGAACGGGATTAGATACCCCGGTA
+
GGGGGGGGGGGGGGGGGGGGGGGGGGGGGGGGGGGGGGGGGGGGGGGGGGGGGGGGGGGGGGGGGGGGGGGGGGGGGGGGGGGGGGGGGGGGGGGGFGGGGGGGGGGGGGGGGGGGGGGGGGGGGGGGGGGGGGGGGGGGGGGGGGGGGGGGGGGGGGGGGGGGGGGGGGGGGEGGGGGGGGEEG;FGGGGGGGGGGGGGGGGGGGGGGGGGGGFDFGEGGGGGGGGFGFGGGGGGGDGG
@M00200:207:000000000-ALC1F:1:1110:22981:20701 1:N:0:5
ACTGGGCTTAAAGGGCGCGTAGGCGGCACAGCAAGTCGGGAGTGAAAGCCCGGGGCTCAACCCCGGAACGGCTTTCGAAACTGCTGAGCTAGAGTACAGAAGGGGCAACCGGAATTCCCAGTGTAGCGGTGAAATGCGTAGATATTGGGAAGAACACCTGAGGCGAAGGCGGGTTGCTGGGCTGATACTGACGCTGAGGCGCGAAAGCCAGGGGAGCAAACGGGATTAGATACCCTAGTA
+
GGGGGGGGGGGGGGGGGGGGGGGGGGGGGGGGGGGGGGGGGGGGGGGGGGGGGGGGGGGGGGGGGGGGGGGGGGGGGGGFFFGGGGGGGGGGGGGGGGGGGGGGGGGGGGGGGGGGGGGGGGGGGGGGGGGGGGGGGGGGGGGGGGGGGGGGGGGGGGGGGGGGGGGGDGGGGEGGFGGGGFGGGGGGGGGGGGGGGGGGGGGGGGGGGGGGGGFGGGGGGGGGGGGFGFGGFGGFGGGG
@M00200:207:000000000-ALC1F:1:1110:15035:21188 1:N:0:5
ACTGGGTGTAAAGGGCTCGTAGGCGGCCAACTCAGTCGGACGTGAAATCCCTCGGCTTAACCGGGGAACGGCGTCCGATACTGGATGGCTTGAATCCGAGAGAGGGATGCGGAATTCCAGGTGTAGCGGTGAAATGCGTAGATATCTGGAGGAACACCGGTGGCGAAGGCGGCATCCTGGATTGGTATTGACGCTGAGGAGCGAAAGCTAGGGGAGCAAACGGGATTAGATACCCGAGTA
+
GGGGGGGGGGGGGGGGGGGGGGGGGGGGGGGGGGGGGGGGGGGGGGGGGGGGGGGGGGGGFGGGGGGGGGGGGGGGGGGGGGGGGGGGGGGGGGGGGGGGGGGGGGGGGGGGGGGGGGGGGFGGFGGGGGGGGGGGGGGGGGGGGGGGGGGGGGGGGGGGGGGGGGGGGGGGGEGGGGFCDFGEGFFGGGGGGGGGGGGGGGGGDGGGGGGGGGFGGGGGGDGGDDGFGFGGGFGGDGGG
@M00200:207:000000000-ALC1F:1:1110:11816:21729 1:N:0:5
ATTGGGTTTAAAGAGCGTGTAGGCGGCCAGGCAGGTCCGTTGTGAAAACTCGAGGCTCAACCTCGAGACGTCGATGGAAACCGTCTGGCTAGAGTCCGGAAGAGGAGAGTGGAATTCCTGGTGTAGCGGTGAAATGCGCAGATATCAGGAAGAACACCTATGGCGAAGGCAGCTCTCTGGGACGGTACTGACGCTGAGACGCGAAAGCGTGGGGAGCGAACAGGATTAGATACCCGAGTA
+
GGGGGGGGGGGGGGGGGGGGGGGGGGGGGGGGGGGGGGGGGGGGGGGGGGGGGGGGGGGGGGGGGGGGGGGGGGGGGGGGGGGGGGGGGGGGGGGGGGGGGGGGGGGGGGGGGGGGGGGGGGGGGGGGGGGG<FGGGGGGGGGGGGGGGGGGGGGGGGGGGGGGGGGGGGGGGGGGGGGFGDGGGGGGGGGGGGGGGGGGEGGGGGGFGEGGGGFGGGGGGDGCCDFFGFGGGGGGGGGG
@M00200:207:000000000-ALC1F:1:1110:8123:22689 1:N:0:5
ATTGGGCTTAAAGCGCGCGTAGGCGGCCAGATAAGTCCGGTGTGAAAGTCAAAGGCTCAACCTTTGAATGCCGCTGGAAACTGTCTGGCTAGAGTCCGGAAGGGGCGAGTGGAATTCCTGGTGTAGCGGTGAAATGCGCAGATATCAGGAGGAACACCAATGGCGAAGGCAGCTCGCTGGGACGGTACTGACGCTGAGGCGCGAAAGCGTGGGGAGCAAACGGGATTAGATACCCCCGTA
+
GGGFGGGGGGGGGGGGGGGGGGGGGGGGGGGGGGGGGGGGGGGGGGGGFGGGGGGGGGGGGGGGGGGGGGGGGGEGGGGGGGGGGGGGDGGCFGGGGGGGGGGDEGGGGGGGGFGGGGGFGGGGGGGDGFGGGGGGGGGGGGGGGGGGGGGDGGGGFGGGGGGGGDGGGGFGGFGGGGGD>FFGGCGGGGGGGGGGGGCFEGGGE7CFDGGGGEBGGGFGGGGGGCCFGF>DGF4<7CDC
@M00200:207:000000000-ALC1F:1:1110:10415:24103 1:N:0:5
ATTGGGTTTAAAGCGCGTGTAGGCGGTCCGTTAAGTTGGTAGTGAAATCCCATGGCTCAACCATGGAAGTGCTGCCAAAACTGGCGGGCTGGAGTGCCGGAGAGGGTGGCGGAATTCCCAGTGTAGAGGTGAAATTCGTAGATATTGGGAGGAACACCGGTGGCGAAGGCGGCCACCTGGACGGTAACTGACGCTAAGACGCGAAAGCGTGGGGAGCAAACAGGATTAGATACCCTAGTA
+
GGGGGGGGGGGGGGGGGGGGGGGGGGGGGGGGGGGGGGGGGGGGGGGGGGGGGGGGGGGGGGGGGGGGGGGGGGGGGGGGGGGGGGGGGGEGGGGFFGGGGGGGGGGGGGGGGGGGGGGGG<DEFGGFGGGFFFFGGFGGGGCGF9FGGGGGEGGGGGGDGGGGEGGDEGGGGECCCCFGG;CEGFC<9FGGGGDE5<EEGGGGGGECE>CEGG>ECEFEGGEF5CG?D@DGF67CDFGC
@M00200:207:000000000-ALC1F:1:1110:19221:24709 1:N:0:5
ATTGGGTATAAAGGGCGCGTAGGCGGTGCGGTGCGGTTTCGGTGAAATCCCTCGGCCCAACCGAGGAACAGCCGGAGCTACGGCCGCGCTTGACGGCATCAGGGGACAGTGGAACTCCCGGTGGAGCGGTGAAATGCGTAGATATCGGGAGGAACGCCGGTGGCGAAAGCGACTGTCTGGGGTGCCTGTGACGCTGAGGCGCGAAAGCCAGGGGATCCAACGGGATTAGATACCCCGGGAAGAC
+
FGGGGGGGGGGGGCCFGGGGC:CGGGGGGGEGEGFGGGGGGGGGGGGGGGGDGGGGGGGGGGGGGEFGGGGGGGGG@FGFGDGGGGGGGGGGGGGDGGEG>FFGGGGD@FGCFGFGGGGG:><FF<FGGEG7FFGFGEFCC:FCFFGGGGGGDF,CFGGGGD>>5C8GGGGGGG:@97C6C5:CC69C<FCGEG5?:CG58>E*8CGGF>**28>5F*AFCC5ED3*037C7EFG5DD))282(
@M00200:207:000000000-ALC1F:1:1111:13854:3835 1:N:0:5
ATTGGGCTTAAAGGGCGCGTAGGCGGCAATTTAAGTCATCTGTGAAATCTCCGGGCTTAACTCGGAACGGTCAGATGATACTACTTTGCTAGAGTGCAGAAGGGGCAATCGGAATTCTTGGTGTAGCGGTGAAATGCGTAGATATCAAGAGGAACACCTGAGGTGAAGACGGGTTGCTGGGCCAACACTGACGCTGAGGCGCGAAAGCGTGGGGAGCAAACAGGATTAGATACCCTCGTA
+
GGGGGGGGGGGGGGGGGGGGGGGGGGGGGGGGGGGGGGGGGGGGGGGGGGGGGGGGGGGGGGGGGGGGGGGGGGGGGGGGGGGGGGGGGGGGGGGGGGGGGGGGGGGGGGGGGGGGGGGGGGGGGGGGGGGGGGGGGGGGGGGGGGGGGGGGGGGGGGGGGGGGGGGAFFGGGFGGGGGGGGGGGGEGFGGGGGGGGGGGGGGDEGGGGGGGGD?EGGFGGGGGGGG=CFGGGGGGF<FD
@M00200:207:000000000-ALC1F:1:1111:21850:3987 1:N:0:5
ATTGGGTGTAAAGGGCTCGTAGGCGGTTTGTCGCGTCGGGAGTGAAAACTCAGGGCTTAACCCTGAGCCTGCTTCCGATACGGGCAGACTAGAGGTATGCAGGGGAGAATGGAATTCCTGGCGTAGCGGTGAAATGCGCAGATATCAGGAGGAACACCAATGGCGAAGGCAGCTCGCTGGGACGGTACTGACGCTGAGGCGCGAAAGCGTGGGGAGCGAACAGGATTAGAAACCCCAGTAAGA
+
FGGGGG6FFDGGCGECFGGGGFGFBCFCF6C,@DF:BFGEEGEGFD@<,9FFG<DFGGDEGGCECFCFG=<FFGGCC:CFG<FCGGC4B,?8?<F=<DEE9,ECFC:+BD<<<FGFDF?FF,FCFFGGCFCF<><FC:CE7C@FCC,=CEDGGGGGGGGGFG7FEGG7C<:<E,?BE8B<=FGDEBEGFCD6*;?*:;@=EDE5?57;C8CG*8(**7>E=DCF<FF9+***:*7D@D>><@<
@M00200:207:000000000-ALC1F:1:1111:7540:4162 1:N:0:5
ATTGGGTTTAAAGGGCTCGTAGGCGGCCAACTAAGTCATACGTGAAATCCCTCAGCTTAACTGGGGAACTGCGTGTGATACTGGATGGCTTGGATGTGGGAGAGGGATGCGGAATTCCAGGTGTAGCGGTGAAATGCGTAGATATCTGGAGGAACACCGGTGGCGAAGGCGGCATCCTGGACCATTATTGACGCTGAGGAGCGAAAGCCAGGGGAGCAAACGGGATTAGATACCCGCGTA
+
GGGGGGFFGGGGGGGGGGGGGGGGGGGGGGGGGGGGGGGFGGGGGGGGFGGEGGGGGGGGGGGGGGGGGFGGGFDEGGGGGGGF@GGGGGGGGGGGFFGGGGGGDEGGGGGGGGGGGGGGGGGGGGGGGGGGGGGGGGGGGGGGGGGGGGGGG<FGGGGGGGGFGGGGGGGGGDGGGGGGGGGGGGGGFGCFGGGGGGGGGGGGEDEGCCFGGGBEGGCFGGGGGGGFGFFDCGGGFGGG
@M00200:207:000000000-ALC1F:1:1111:25045:5337 1:N:0:5
ATTGGGTTTAAAGTGTGCGCAGGTGGCTGAGCAAGTCGAGTGTGAAATCCCCGGGCTTAACTTGGGAATTGCGCTCGAAACTACTTGGCTCGAGTGTGGCAGAGGAAGGTGGAATTCCAGGTGTAGCGGTGAAATGCGTAGAGATCTGGAGGAACACCGATGGCGAAGGCAGCCTTCTGGGCCAACACTGACGCTCATGCACGAAAGCGTGGGGAGCAAACAGGATTAGATACCCGCGTA
+
GGGGGFFEEGGFGGGGGGGGGGGFGGGGGGGGGGGGGGGGGGCDFGGGFFGGGGGCFGGGGGGGGFGGGGECFGFGEGAFGGGGGGGGGGFGDFFEGGDGGGFGGFGGGGGGGGGFGGGGFFGGG<FEGCGFGGFGFGCGEEGGGGGGGGGGGCGGGGGGGGGGGGGGGGFGGGGGGG@<?AE@FGFECECCCDEGGGG7:<F=5>:?ECEEGFDCC7CCC*AC<CFFGFGGGGC<:DCG
@M00200:207:000000000-ALC1F:1:1111:23037:6331 1:N:0:5
ATTGGGTGTAAAGGGCGCGTAGGCGGTCTTGCAAGTCCTGTGTGAAATCCCTCGGCTCAACTGAGGAACTGCACAGGAAACTGCTTGGCTTGAGTTCGGGAGAGGGAAGCGGAATTCCGGGTGTAGCGGTGAAATGCGTAGATATCCGGAGGAACACCGGTGGCGAAGGCGGTTCTCTGGGCATTACCTGACGCTGAGGAGCGAAAGTGTGGGGAGCGAACAGGATTAGATACCCGCGTA
+
GGGGGGGGGGGGGGGGGGGGGGGGGGGGGGGGGGGGGGGGGGGGGGGGGGGGGGGGGGGGGGGGGGGGGGGGGGGGGGGGGGGGGGGGGGGGGGGGGGGGGGGGGGGGGGGGGGGGGGGGGGGGGGGGGGGGGGGGGGGGGGGGGGGGGGGGGGGGGGGGGGGGGGGGGGGGGGGFGGGGGGGGGGGGGGGGGGGGEGGGGGGGGGECGGGGGG?GGGGGEGGGGFF=FFGGGGGDFGGG
@M00200:207:000000000-ALC1F:1:1111:7191:10761 1:N:0:5
ACTGGGTTTAAAGCGCGCGTAGGCGGCTCGACAAGTCGGAGGTGAAAGCCTGCAGCTCAACTGCGGTGTGCCTCCGAAACTGTCGAGCTTGAGTGCGGGAGGGGTGATTGGAACTCCAGGTGTAGCGGTGAAATGCGTAGATATCTGGAGGAACACCAGAGGCGAAGGCGAATCACTGGACCGCAACTGACGCTGAGGCGCGAAAGCTAGGGGAGCAAACAGGATTAGATACCCGAGTA
+
GGGGGGGGGGGGGGGGGGGGGGGGGGGGGGGGGGGGGGGGGGGGGGGGGGGGGGGGGGGGGGGGGGGGGGGGGGGGGGGGGGGGGGGGGGGGGGGGGGGGGGGGGGGGGGGGGGGGGGGGGGGGGGGGGGGGGGGGGGGGGGGGGGGGGGGGGGGGGGGGGGGGGGGGGGGGGGGGGGGGGGGGGGGGGGGGGGGGGGGGGGGGGGGGGGGGGG>GFGGGGGGGGGGFGFGGCGGGFGG
@M00200:207:000000000-ALC1F:1:1111:26574:10860 1:N:0:5
ATTGGGTTTAAAGGGCGCGTAGGCGGCGCGGGAAGGCGGCGGTGAAAGTCCGGGGCTCAACCCCGGATCGGCCGTGGCGACTCCCGCGCTGGAGCACAGTAGAGGCGGGTGGAATTCCGGGTGTAGCGGTGGAATGCGTAGAGATCCGGAAGAACACCGGTGGCGAAGGCGGCCCGCTGGGCTGTGGCTGACGCTGAGGGGCGACAGCGTGGGGGGCAAACAGGATTAGATACCCGTGTA
+
GGGGGGGGGGGGGGGGGGGGGGGGGGGGGGGGGGGGGGGGGGGGGGGGGGGGGGGGGGGGGGGGGGGGGGGGGGGGGGGGGGGGGGGGGGGGGGGGGGGGGGGGGGGGGGGGDFFGGFGGG*??C7CEG*CE8<@CFG8CG8FC?FGGG5CE6C8CFEEE:CE8?5?8ECEEECEGE>EGGGFEEGD*;>5@>:8;8FG*//2*:*:CC88EGE(:5=*C8<?F**:?CF7CGCFD5DC4
@M00200:207:000000000-ALC1F:1:1111:19059:11244 1:N:0:5
ATTGGGTTTAAAGAGCTCGTAGGCGGCTGGTCGCGTCGACTGTGAAAACCCGCGGCTCAACCGTGTGGTCTGCAGTCGATACGGGCTGGCTGGAGTTCGGTAGGGGAGACTGGAATTCCTGGTGTAGCGGTGAAATGCGTAGATATCGGGAGGAACATCGATGGCGAAGGCAATCACCTGGGCCTGAACTGACACTGTGACACGAAAGCGTGGGTAGCAAACAGGATTAGATACCCCTGTA
+
GGGGGGGGGGGGGGGGGGGGGGGGGGGGGGGGGGGGGGGGGGGGGGGGGGGGGGGGGGGGGGGGGGGGGGGGGGGGGGGGGGGGGGGGGGGGGGGGGGGGGGGGGGGGGGGGGGGGGGGGGGGGGGGGGGGGGGGGGGGGGGGGGGGGGGGGGGGGGGGGGGGGGGGGGGGGGGGGGGGFFGGGGGGGGGGGGGGGGGGGGGGGGGGGGGGGGG9GGGGGGGGGGFGFGFFDCFFGFGGGF
@M00200:207:000000000-ALC1F:1:1111:4002:12131 1:N:0:5
ATTGGGTTTAAAGAGCTCGTAGGCGGTCTGTCGCGTCGGCTGTGAAAACTCGGGGCTCAACCCCGAGCCTGCAGTCGATACGGGCAGACTAGAGTGCTGTAGGGGAGACTGGAATTCCTGGTGTAGCGGTGAAATGCGCAGATATCAGGAGGAACACCGGTGGCGAAGGCGGGTCTCTGGGCAGTAACTGACGCTGAGGAGCGAAAGCGTGGGGAGCAAACAGGATTAGATACCCTCGTA
+
GGGGGGGGGGGGGGGGGGGGGGGGGGGGGGGGGGGGGGGGGGGGGGGGGGGGGGGGGGGGGGGGGGGGGGGGGGGGGGGGGGGGGGGGGGFFGGGGGGGGGGGGGGGGGGGGGGGGGGGGGGGGGGGGGGGFGGGGGGGGGGGGGGGGGDFGFGGGGGGGGGGGGGGGGGGGGGGGGGGGGEGGGGGGGGGGGGGGGGGDGGGCEEEGGGGGE80CGGGGGGGGGGGFGFGGGGGGFGGC
@M00200:207:000000000-ALC1F:1:1111:17320:13931 1:N:0:5
ATTGGGTTTAAAGGGCGCGTAGGCGGCCTTCTAAGTCGAACGTGAAATCCCCGGGCTCAACCCGGGAACTGCGTCCGAGACTGGAAGGCTTGAATCCGGGAGAGGGATGTGGAATTCCAGGTGTAGCGGTGAAATGCGCAGATATCAGGAAGAACACCTATGGCGAAGGCAGCACTCTGGGACGGTACTGACGCTGAGACGCGAAAGCGTGGGGAGCGAACAGGATTAGATACCCTCGTA
+
GGGGGGGGGGGGGGGGGGGGGGGGGGGGGGGGGGGGGGGGGGGGGGGGGGGGGGGGGGGGGGGGGGGGGGGGGGGGGGGGGGGGGGGGGGGGGGGGGGGGGGGGGGGGGGGGGGGGGGGGGGGGGGGGGGGFGGGGGGGGGGGGGGGGFGGGGGGGGGGGGGCGGGGGGGGEGDFFGGCF6FGGGGGGGGGGGGDGGGGGGGDGGGGGGGGGGEBGGG=GGGGFGDGFGFGGGGGGFDGG
@M00200:207:000000000-ALC1F:1:1111:24148:14447 1:N:0:5
ATTGGGTTTAAAGAGCTCGTAGGCGGTTCAGTAAGTCGGGTGTGAAAACTCTGGGCTCAACCCAGAGACGCCACCCGATACTGCTGTGACTTGAGTACGGTAGGGGAGTGGGGAATTCCTGGTGTAGCGGTGAAATGCGCAGATATCAGGAGGAACACCAGTGGCGAAGGCGCCACTCTGGGCCGTAACTGACGCTGAGGAGCGAAAGCGTGGGTAGCAAACAGGATTAGATACCCTAGTA
+
FGGGGGG7FFGGGGGGDGGGGGGGGGGGCFGCEFGGGGGGEGGGGGGGGFGGAFFGGGGGGGGGGFDFGGGGEEEGGGGGGGGGGGG=??FC<DFF<EFC==FFGC7F=EFGDGGF8FGFGEA8A?AEFDEEGGGGGGGEDEFFDD=AFFFGEGG7>FGGFCG<FBB:F*,CE*:>@ECGC:8F5CGEEFGGFGC*;:C=88FCCGCECECGGC79CFGFFFDGGFFFFF>F?FGF@DGGF
@M00200:207:000000000-ALC1F:1:1111:12502:14987 1:N:0:5
ACTGGGTTTAAAGGGTGCGTAGGTGGGCAAGTAAGTCAGTGGTGAAATCTCCGGGCTTAACCCGGAAACTGCCATTGATACTATTTGTCTTGAATACTGTGGAGGTCAGCGGAATATGTCATGTAGCGGTGAAATGCTTAGATATGACATAGAACACCAATTGCGAAGGCAGCTGGCTACACAAATATTGACACTGAGGCACGAAAGCGTGGGGATCAAACAGGATTAGATACCCCAGTA
+
GGGGGGFGCFFGGGGFGGGGGGGGGGGGGGGGGGGGGFGGGGGCFFGGGGGGGGGGGGGGGGGGGGEGGGGGGGFGGGGGGGGGGGGGGFGGGGGFEF?FFCFGDFG@FGGEGFGGGGGGGGGGGFGEG@FFGF<FDFGFDFFGGFFGGGGGGGGGGGGGGDF9CEEGEGGEGBFEGGG<CCCCCFGGFFGFGGGGGDGGDGDGDEGFGE5>EG-*CF,9CFGGG4C=FFGGCGGGDGGF
@M00200:207:000000000-ALC1F:1:1111:28319:16638 1:N:0:5
ATTGGGTTTAAAGGGCTCGTAGGCGGTTTGTCGCGTCGGGAGTGAAAACCTTGGGCTTAACCCAGGGCTTGCTTTCGATACGGGCAGACTAGAGGTATGCAGGGGAGAACGGAATTCCTGGTGTAGCGGTGAAATGCGCAGATATCAGGAGGAACACCGGTGGCGAAGGCGACTACCTGGCCTGTTCTTGACGATGAGGCGCGAAAGCGTGGGGAGCAAACAGGATTAGATACACCAGTA
+
GGGGGGCEGGGGGGGGFGGGGGGEGGGGGGGGEDGGGGGGFGCGGGGFFGGGGGGGGGGGCFGGGGGGGDFGCEFFGGGGEFEGGGGGFCFFGGGGGGGGGGGGGGGGFEGGGGGCFFGGGGGGGGGGGEDFGGGGDGBFFEEEFEFGGGGGGGFF,FFGCFEDGGGGGFFGDCCC8EEGF*<C9>CF+?EEG*;8BFG=8*:EEGGFGEGGGG<E:FFC87CGG4D?E7CCC+29FG7C
@M00200:207:000000000-ALC1F:1:1111:17212:16880 1:N:0:5
ATTGGGCATAAAGGGCGTGTAGGCGGCTTTTCAAGTGGCTCGTGAAAGACTTCGGCTCAACCGGGGGAGGTCGGGTCAGACTGGAAAGCTGGAGGATGTCAGAGGGACACGGAATTCCGGGTGTAGTGGTGAAATGCGTAGAGATCCGGAGGAACACCAGTGGCGCAGGCGGTGTCCTGGGACGTACCTGACGCTGAGACGCGAAAGCATGGGGAGCGAACGGCATTAGATACCCCAGTA
+
DGGGGFGGGGGCFFGGG:@CFFEFG@FGGFGGFC@EED:FGGGCEG<FCFFAEEEEEC<CFG:@FFG+>>447=@FGGG,?F<FC@FF@FF8EFGFFGD<FFGA@F=+B8FF=B=,EDFE>FFC>CFEDFGCGGGDGGGGECCEGFGGEFEDCFCCFGC7<C<FGCC:FGD@GCEGECFC=8;C8*AEGG0:?*1:E:@GGG8?8E5CEFGGG*4=EGGGGCE)9CCFG40:?FDFFDGF
@M00200:207:000000000-ALC1F:1:1111:16107:17011 1:N:0:5
ATTGGGCGTAAAGGGCGCGTAGGCGGTTTGTCAAGTCAGGCGTGAAAGCCCCGGGCTCAACCTGGGAACTGCGCTTGAGACTGGCAGGCTCGAGTTCGGGAGAGGATGGTGGAATTCCCAGTGTAGAGGTGAAATTCGTAGATATTGGGAAGAACACCGATGGCGAAGGCAGCCATCTGGACCGACACTGACGCTGAGGCGCGAAAGCGTGGGGAGCAAACAGGATTAGATACCCCTGTA
+
GGGGGGGGGGGGGGGGGGGGGGGGGGGGGGGGGFFGGGGGGGGGGGGGGGGGGGGGGGGGGGGGGGGGGGGGGGGGGGGGGGGGGGGGGGGGGGGGGGGGDGGGGGGGGGGGGGGGGGGGGGGGGGGGFGGGGGFGGGGGGGGGGGGGGGGGGGGGGGDGGGGGGGGGGGGGGEFGGGFCEFGGGGEGGGGGGGGGEGCFGG=EGEEFGGDG5E:DGGFEGGGGGGGFGFGGGGGDFFGG
@M00200:207:000000000-ALC1F:1:1111:12413:17138 1:N:0:5
ATTGGGTTTAAAGAGCTCGTAGGCGGTTTGTTGCGTCGGCCGTGAAAACTAGCAGCTTAACTGTTGGCTTGCGGTCGATACGGGCAGACTTGAGTTCGGTAGGGGAGACTGGAATTCCTGGTGTAGCGGTGAAATGCGCAGATATCAGGAGGAACACCGGTGGCGAAGGCGGGTCTCTGGGCCGATACTGACGCTGAGGAGCGAAAGCGTGGGGAGCGAACAGGATTAGATACCCTTGTA
+
GGGGGGGGGGGGGGGGGGGGGGGGGGGGGGGGGGGGGGGGGGGGGGGGGGGGGGGGGGGGGGGGGGGGGGGGGGGGGGGGGGGGGGGGGGGGGGGGGGGGGGGGGGGGGGGGGGGGGGGGGGGGGGGGGGGGGGGGGGGGGGGGGGGGGGGGGGGGGGDGGGGGGGGGDGDGGCEGGGGFGGFEGGCEFGGGGGGGDDGGEGEGGDGGGGGGGEBGGGGGGGGGGGGFGFGGGFGDFGGG
@M00200:207:000000000-ALC1F:1:1111:18936:17323 1:N:0:5
ATTGGGTTTAAAGGGCGCGTAGGCGGCACGGCAAGTCAGGAGTGAAAGCCCGGGGCTCAACCCCGGAACGGCTTTTGAGACTGCCGAGCTAGAGTGCGGAAGGGGCAACCGGAATTCCCAGTGTAGCGGTGAAATGCGTAGATATTGGGAAGAACACCGGAGGCGAAGGCGGGTTGCTGGGCCGACACTGACGCTGAGGCGCGAAAGCCAGGGGAGCAAACGGGATTAGATACCCCGGTA
+
GGGGGGGGGGGGGGGGGGGGGGGGGGGGGGGGGGGGGGGGGGGGGGGGGGGGGGGGGGGGGGGGGGGGGGGGGGGGGGGGGGGGGGGGGGGGGGGGGGGGGGGGGGGGGGGGGGGGGGGGGGGGGGGGGGGGGGGGGGGGGGGGGGGGGGGGGGGGGGGGGGGGGGGGGGGGGGGGGGGGDFGGGGGGGGGGGGGGGGGGGDGGGGGGGGGGGCBEGGGGGGEGDGGFFFGGGCGGFGGG
@M00200:207:000000000-ALC1F:1:1111:28135:17777 1:N:0:5
ACTGGGTTTAAAGCGCGCGTAGGCGGCTCGGACAGTCCGTCGTGAAAGTCAAAGGCTCAACCTTTGAATGCCGATGGATACTGCCGAGCTAGAGTCCGGAAGAGGCGAGTGGAATTCCTGGTGTAGCGGTGGAATGCGCAGATATCGGGAGGAACACCTGTGGCGAAGGCGACCCCCTGGTTGGATACTGACGCTGATACGCGAAAGCGTGGGGAGCAAACAGGATTAGATACCCCAGTA
+
GFFGFECFFGGGE<FGGGGGGGGDEEGG:FGDFEFE@8:EF@@FECFGGEFFGFF8=F@FGGGCCFGGGGGGEGG==F<BEGGGGEGGGGGGFFGGEEECFGFGFGGGGGCGG9BFDGFCFFFGGGGGGEF:CCEGGGGGGGGGGEFGCEFGGCFE<F<FFGFCCEEEG@@CE:BCEGGGC+88?FG@CGCEGEGEGGD9@EEGGE7CGGGCC8:=*:C6;/:CCFFFC*CDEG6<:DFC
@M00200:207:000000000-ALC1F:1:1111:23686:18735 1:N:0:5
ATTGGGCTTAAAGGGCGCGTAGGCGGGATGGCAAGTCAGTCGTGAAATCTCTCGGCTCAACCGAGAAACGTCGGCTGATACTGCCGTTCTTGAGGGATGCAGAGGAGACTGGAATTCCCGGTGTAGCGGTGAAATGTGTAGAGATCGGGAGGAACACCGGTGGCGAAGGCGGGTCTCTGGGCTGACACTGACGCTGAGGCGCGAAAGCTAGGGGAGCGAACGGGATTAGATACCCGCGTA
+
FFFFGGFGFFGCGFEGGGGGGGGGGCFFFGGGFFFGGDGFGGGGGGAFGGGGGGFGGGGGGGEEFEGGGCGGEEGGGGGEGGGGGGFEGGGGGGGGGGGFGGFDG==FGGGGGFGGGGFGCGEEEF9FG>CFBCFFGGGGDGGGGGGDCFGGGCGGGGGGGGDGGCE7CGGGGBEGGGGC6CGGFF@FGFGGEGGGGFGGGGGGG5CFFGGGC*4EGG5CG:E75<FFGFGC:EFCBCDG
@M00200:207:000000000-ALC1F:1:1111:13341:20337 1:N:0:5
ATTGGGTGTAAAGGGTGCGTAGGCGGGTTGGTAAGTCCGTGGTGAAATCCCCAAGCTTAACTTGGGAACTGCCGTGGATACTATCAATCTTGAATATCGTGGAGGTAAGCGGAATATGTCATGTAGCGGTGAAATGCTTAGATATGACATAGAACACCAATTGCGTAGGCAGCTTACTACACGATCATTGACGCTGAGGCGCGAAAGCGTGGGGAGCAAACGGGATTAGATACCCTTGTA
+
GGGGGGGGGGGGGGGGGGGGGGGGGGGGGGGGFGGGGGGGGGGGGGGGGGGGGGGGGGGGGGGGGGGGGGGGGGGGGGGGGGGGGGGGGGGGGGGGGGGGGGGGGGGGGGGGGGGGGGGGGGGGGGGGGGGGGGGGGGGGGGGGGGGGGGGGGGGGGGGGGGGGGGGGGFGGGFGGGGGGEFGGGGGGG?FGGGGGGGGGGGGGGGGGGGGGGF<GGGFGGGGGGGGFGFFFFGGGFGGG
@M00200:207:000000000-ALC1F:1:1111:6476:20347 1:N:0:5
ATTGGGTGTAAAGGGCGCGTAGGCGGTCCGATAAGTCCCGTGTGAAATCCCTCGGCTCAACTGAGGAATGGCACGGGAAACTGACGGGCTTGAGTTCGGGAGAGGGAAGCGGAATTCCGGGTGTAGCGGTGAAATGCGTAGATATTGGGAGGAACACCAGTGGCGAAGGCGGCTCACTGGACCGGTACTGACGCTGAGGAGCGAAAGCGTGGGGAGCGAACAGGATTAGATACCCCAGTA
+
GGGFCGCFCEFGGGGGEEGGGGEGGGGGGGGGGGGGFGGDGGGGGGGGGGG8FGGGGGGGGGGGGGGGGGGGGGGGDGDGGGGGGGGGGGGGGGCEGGGDEFGGGDGGGGGGGEGFFAFGGGGGGGFGGFEFGGGGGGGGGCBFFCGGGGEGGGGGCFFGFGGGDCEEGGCGGGGGFGGGGGGGGGDGGGFFEECEGGGCCFECEEGGG*2:=*4CCEGDGGGG>CF?C?FCFGGGFGGG
@M00200:207:000000000-ALC1F:1:1111:17303:21117 1:N:0:5
ACTGGGTTTAAAGAGCTCGTAGGCGGTTCGGTAAGTCGGGTGTGAAAACTCTGGGCTCAACCCAGAGCCGCCACCCGATACTGCTGTGACTCGAGTGCGGTAGGGGAGCGGGGAATTCCTGGTGTAGCGGTGAAATGCGCAGATATCAGGAGGAACACCAGTGGCGAAGGCGCCGCTCTGGGCCGTGACTGACGCTGAGGAGCGAAAGCGTGGGTAGCGAACAGGATTAGATACCCGAGTA
+
GGGGGGEFGGGGGGGGGGGGGGGGGGGGGGGGGGGGGGGGGGGGGGGGGGGGGGFGGFF?FGGGGGGGGGGGGGGDGGGGGGGGGGGGGFAFGDEGEAFGEFEG>FGGGGGDGGEFEFFFGFGFGGGGGGGGGFGGGGGGGGGGFGGGGGFGGCCFFGEGGGGGGGGGDGGGGGGGGGCFGGGGGGGGGGGFGGGGGEGGGEFCEEEGGGGEGG>GGGGGGDEGGG4F9=CFGGG4<9<<7
@M00200:207:000000000-ALC1F:1:1111:27096:21154 1:N:0:5
ACTGGGTATAAAGGGCGCGTAGGTGGTTCTGTGTGTCTACCGTGAAAGCGCACGGCTCAACCGTGTGAAGTCGGTAGAAACTGCGGGACTTGAGGCTGGGAGAGGTTGGTGGAATTCCCTGTGTAGCGGTGAAATGCGTAGATATAGGGGAGAACACTCGTGGCGAAGGCGGCCAGCTGGACCAGCCCTGACGCTGAGGCGCGACAGCGTGGGGAGCAAACAGGATTAGATACCCCAGTA
+
GGGGGGFGGGGGGGGGGGGGGGGGGGGGGGGGGGGGGGGGGGGGGGGGGGGGGGGGGGGGGGGGGGGGGGGGGGGGGGGGGGGGGGGGGGGGGGFGGGGGGGGGGGGGGGGGGGGGGGGGGGGGGGGGGGGGCFGGGGGGGGGGGGGGGGGGGGGGFGGGGGGGGGGGGGGGGGGGGGGGG7CFG>FEGGGGGGGGGGGGGGGGGDEGGGGGGGFGEGGGGGGGFCCFG?GGFGGGFGGG
@M00200:207:000000000-ALC1F:1:1111:22715:23763 1:N:0:5
ATTGGGTTTAAAGGGCTCGTAGGCGGCCAACTAAGTCGGATGTGAAATCCCCAGGCTTAACCTGGGAACTGCATCCGATACTGGATGGCTTGAATCCGGGAGAGGGATGCAGAATTCCAGGTGTAGCGGTGAAATGCGTAGATATCTGGAGGAATACCGGTGGCGAAGGCGGCATCCTGGACCGGCATTGACGCTGAGGAGCGAAAGTGTGGGGAGCGAACAGGATTAGATACCCTCGTA
+
GGGGGGGGGGGGGGGGGGGGGGGGGGGGGGGGGGGGGGGGGDGGGGGGGFFGGGGGGGGGGGGGGGGGGGGGGGGGGGGGGGGGGGGGGGGGGGGGGGGGGGGGGGGGGGGGFGGGGGGGGFGGGGGGGGGGGGGGGGGGGEFGGGGGGGGGGGFGCGGGEGGGGGGGGGGGGGGGGGGGG<CGGEDGGGGGGGGGDGGFGGEEGC5A7<EEGEFGC5*7C3CC9DFFDFGGGG4=3DGG
@M00200:207:000000000-ALC1F:1:1111:21886:24994 1:N:0:5
ATTGGGTGTAAAGCGCACGTAGGCGGATCGTTAAGTCAGGGGTGAAATCCCGGAGCTCAACTCCGGAACTGCCTTTGATACTGGCGATCTTGAGGCTGGAAGAGGTTAGTGGAATTCCCAGTGTAGAGGTGAAATTCGTAGATATTGGGAAGAACACCAGTGGCGAAGGCGGCTAACTGGTCCAGATCTGACGCTGAGGTGCGAAAGCGTGGGGAGCAAACAGGATTAGATACCCGCGTA
+
DFGGFFGGGGG<EGGGGDGGCCFFEC@:FFGFGGFGGGGG8FGGGGGFGG@FG7BFFGGDG,?FFF,>FGGGGGGFFEFGGGGDGCF@FFFGGAEGGGGCGGEEGEDGGFGFGGGGGE9EFFFFGGGGGGGGFGGDFF>A<CFFGF9FGFGGDCFFFFFFFGFGGGGGGGGGC7EGGGFF:,>,,<:FFFFGGGCE7CGGGGDCEEEGDB8ECE0CGG6CCGFC7>D??FGGFF47)99C
@M00200:207:000000000-ALC1F:1:1112:20171:2963 1:N:0:5
ATTGGGTTTAAAGCGTGCGCAGGCGGTCGTGCAAGACAGGTGTGAAATCCCCGGGCTTAACCTGGGAACTGCATTTGTGACTGCACGGCTGGAGTGCGGCAGAGGGGGATGGAATTCCGCGTGTAGCAGTGAAATGCGTAGATATGCGGAGGAACACCGATGGCGAAGGCAATCCCCTGGGCCTGCACTGACGCTCATGCACGAAAGCGTGGGGAGCAAACAGGATTAGATACCCCAGTA
+
GGGGGGGGGGGGGGGGGGGGGGGGGGGGGGGGGGGGGGGGGGGGGGGGGGGGGGGGGGGGGGGGGGGGGGGGGGGGGGGGGGGGGGGGGGGGGGGGGGGGGGGGGGGGGGGGGGGGGGGGGGGGGGGGGGGGGGGGGGGGGGGGGGGGGGGGGGGGGGGGGGGGGGGGGGGGGGGGGGGGGGGGGGGGGGGGGGGGGGGGGGGGGGGGGGGGGGGGGGGGDFGGGGGGGFGGGGGGFGGG
@M00200:207:000000000-ALC1F:1:1112:9005:4907 1:N:0:5
ATTGGGTATAAAGGGTGCGTAGGCGGGTCTTTAAGTCAGGGGTGAAATCCTGGAGCTCAACTCCAGAACTGCCTTTGATACTGAAGATCTTGAGTTCGGGAGAGGTGAGTGGAACTGCGAGTGTAGAGGTGAAATTCGTAGATATTCGCAAGAACACCAGTGGCGAAGGCGGCTCACTGGCTCGATACTGACGCTGAGGCACGAAAGCGTGGGGAGCAAACAGGATTAGATACCCCCGTA
+
GGGGGGGGGGGGGGGGGGGGGGGGGGGGGGGGGGGGGGGFGGGGGGGFFGGFGGGGGGGGGGGGGGGGGGGGGGGGGGGGGGGGGGGGGGGGGGGGEEGGGEGGGGGGCFGGGGG<<9FFGEGFFEDGGGGGGGGFFGGDF@FADFGGGGGGGGGFGGGFFGGCCFGGCFFGGGGGGGGGGFGGGGEEFGGGGEC8BF8*33:EGGGGGGGDDDDEDFF6FGGGGGFGG67CG7FGEDGG
@M00200:207:000000000-ALC1F:1:1112:20929:7525 1:N:0:5
ACTGGGCTTAAAGGGCGCGTAGGTGGCTTGGCACGCGTGCGGTGAAAGCCCGGGGCTCAACCCCGGGTCTGCCGTGCGAACGGCTATGGCTCGAGCACTGTAGAGGCAGGTAGAATTCCGGGTGTAGCGGTGGAATGCGTAGATATCTGGAGGAACACCGGTGGCGAAGGCGGTCTGCTGGGCAGTGAACCCGCGAGGGTTCAATAGCCGACACTGAGGCGCGACAGCGTGGGGAGCAAACAGG
+
GGGGGGGGGGGGGGGGGGGGGGGGGGGGGGGGGGGGGGGGGGGGGGGGGGGGGGGGGGGGGGGGGGGGGGGGGGGGGGGGGGGGGGGGGGGGGGGGGGGGGGGGGGGGGGGGGGGGGGGGGGGGGGGGGGGGGGGGGGGGGGGGGGGGGGGGGGGGGGGGGGGGGGGGGGGGGGGGGGGEGGGGDGGFFFGGGGGGGGGGGGGGG?7<FGGGDCGCGGGGGGEGGGGG7>GDGGDGEGGFFC?:
@M00200:207:000000000-ALC1F:1:1112:2508:8767 1:N:0:5
ATTGGGCATAAAGGGCTCGTAGGCGGTCTGTTGCGTCGGGAGTGAAATCTTACAGCTTAACTGTGAACTTGCTTTCGATACGGGCAGACTTGAGGCATTCAGGGGAGAACGGAATTCCTGGTGTAGCGGTGAAATGCGCAGATATCAGGAGGAACACCGGTGGCGAAGGCGGTTCTCTGGGCATGACCTGACGCTGAGGAGCGAAAGCATGGGGAGCGAACGGGATTAGATACCCCTGTA
+
CGGGDGDDFFFGGGGGFCFGGGGFEGFGGGGGGGDEFDG>CEFGGG9FFGGGGGGGFFEEEGAEFFCGC?<FGFGGDEGGGGDGGGGGGGGFBFGGDFGGGGEFGGEGGFEGGFGC<FGF<FGFEFGDG3FBDFFD,>>FEGGGFGFGGGDFEGGAFE<:CB7>F7ECFGCGEGGFGFEFCFGGFBFG+ACE5ECEEF=CEG=CC*:F?A<EGG5CGGGGE557C)*29*0:??*1>GG7
@M00200:207:000000000-ALC1F:1:1112:19049:9285 1:N:0:5
ACTGGGTTTAAAGGGCGCGTAGGCGGGCTGCCAAGTCTGGGGTGAAATCCCGCGGCTCAACCGCGGAACTGCCTCAGATACTGGTGGCCTCGAGGGAGATAGGGGCGAGCGGAACTAATGGTGGAGCGGTGAAATGCGTTGATATCATTAGGAACTCCGGTGGCGAAGGCGGCTCGCTGGATCTTTTCTGACGCTGAGGCGCGAAAGCTAGGGGAGCAAACGGGATTAGATACCCCCGTA
+
GGGGGGGGGGGGGGGGGGGGGGGGGGGGGGGGGGGGGGGGGGGGGGGGGGGGGGGGGGGGGGGGGGGGGGGGGGGGGGGGGGGGGGGGGGGGGGGGGGGGGGGGGGGGGGGGGGGGGGGGGGGGGGGGGGGGGGGGGGGGGGGGGGGGGGGGGGGGGGGGGGGGGGGGGGGGGGGGGGGGGGGGGGGGGGGGGGGGCFGGGGGGGGGGGGGDGGGDDGCGGGDGDDFGGFGGGFCGFG57
@M00200:207:000000000-ALC1F:1:1112:2804:11216 1:N:0:5
ATTGGGTTTAAAGGGCGCGTAGGTGGTTTGATAAGGGTGTGGTGAAAGCCCGGAGCTCAACTCCGGGTCTGCCGTGCCGACTGTCAAACTCGAGGACTGTAGAGGCAGACGGAATTCCGGGTGTAGCGGTGGAATGCGTAGAGATCCGGAGGAAGACCGGTGGCGAAGGCGGTCTGCTGGGCAGTTTCTGACACTGAGGCGCGACAGCGTGGGGAGCAAACAGGATTAGATACCCCAGTA
+
GGGGGGGGGGGGGGGGGGGGGGGGGGGGGGGGGGGGGGGGGGGGGGGGGGGGGGGGGGGGGGGGGGGGGGGGGGGGGGGGGGGGGGEGGGGGGGGGGGGGGGGGGGGGGGGGGGGGGGGGGGGGGGGGGGGGGGGGGGGGGGGGGGGGGGGGGGGGGGGGGGGGGGGGGGGGGGGGGGGGGGGGGGGGGGGGGGGGGGGGGGGGGGGGGGGGGGGGGGGGGGGGFGGGGFGGGGGGFGGG
@M00200:207:000000000-ALC1F:1:1112:23107:11373 1:N:0:5
ATTGGGTTTAAAGGGCGTTCAGGCGGTGGGCTAAGTCAGGCATGAAATCTCACGGCTCAACCGAGAGAGGCTGTCTGAGACTGGCACACTTGAGGGCAGTCGAGGGTGGTGGAATTCCGGGTGTAGTGGTGAAATGCGTAGAGATCCGGAGGAACACCAGTGGCGAAAGCGGCCACCTGGGCTGTACCTGACGCTGACACGCGAAAGCTAGGGGAGCGAACGGGATTAGATACCCCTGTA
+
GGGGGGGGGGGGGGGGGGGGGGGGGGGGGGGGGGGGGGGGGGGGGGGGGGGGGGGGGGGGGGGGGGGGGGGGGGGGGGGGGGGGGGGGGGGGGGGGGGGGGGGGGGGGGGGGGGGGGGGGGGGGGGGGGGGGGGGGGGGGGGGGGGGGGGGGGGGGGGGGGGGGGGGGGGGGGGGGGGGGGGGGGGGGGGFGGGGGGGGGGGGGGGGGGGGGGDGGGGGGGGGGGGGGGFGGGGGGFGGG
@M00200:207:000000000-ALC1F:1:1112:22136:11608 1:N:0:5
ATTGGGTATAAAGGGTGCGTAGGCGGCGCGGAGGGTGGGATGTGAAATCCCCCGGCTTAACCGGGGAATTGCGTCCCAAACCGCCGTGCTCGAGGAAGATAGAGGTGAGCGGAACAGATGGTGGAGCGGTGAAATGCGTTGATATCATCTGGAACACCCGTGGCGAAAGCGGCTCACTGGGTCTTCTCTGACGCTGAGGCACGAAAGCTAGGGTAGCGAACGGGATTAGATACCCTGGTA
+
GGGGGGGGGGGGGGGGGGGGGGGGGGGGGGGGGGGGGGGGGGGGGGGGGGGGGGGGGGGGGGGGGGGGGGGGGGGGGGGGGGGGGGGGGGGGGGGGGGGGGGGGGGGGGGGGGGGGGGGGGGGGGGGGGGGGGGGGGGGGGGGGGGGGGGGGGGGGGGGGGGGGGGGGGGGGGGGGGGG>CFGGGGGGGGGGGGGGGGGGGGGGGGGGGGGGGGGGGGGGGGGGDGGGGFGGEGDGFGGG
@M00200:207:000000000-ALC1F:1:1112:27114:14307 1:N:0:5
ATTGGGTTTAAAGCGCGTGTAGGCGGACCGACAAGTCAGGCGTGAAATCCCTGGGCTCAACCCAGGAACTGCACCTGAAACTGTCGGTCTGGAGTGGTGGAGAGGGAAGCAGAATTCCTGGTGTAGAGGTGAAATTCGTAGATATCAGGAGGAACACCGGTGGCGAAGGCGGCTTCCTGGACACTAACTGACGCTGAGACGCGAAAGCGTGGGTAGCAAACAGGATTAGATACCCGCGTA
+
EFGGGGFGGGGGGGGGGDGGGFGGGGGGGGGGGGGGGGFEGGFEEGGGGGGGGGGGGGGGGGGGGGGGGGGGGGGGGGGGGGGGGFGGGGGG9<EEFGGGGGGGGGFGGGGGGGCGGGGGGGGGGFGGFFGGGGGGGG8FFGEF<FEFGGGEE>ECFEGCFGDGGGDGGFGGGD@FGG;,:BFGGGCGGGGGGGGGG5@FGGEGDEEGGGGGGDGDGGGGCFGGGGGDCFF>C7CDFGGG
@M00200:207:000000000-ALC1F:1:1112:27958:14322 1:N:0:5
ATTGGGTTTAAAGCGCACGTAGGCTGATAGTTAAGTGAGGGGTGAAATCCCGAGGCTCAACCTCGGAACTGCCTTTCATACTGGCTGTCTCGAGTCCGGAAGAGGTTAGTGGAATTCCTAGTGTAGAGGTGAAATTCGTAGATATTAGGAAGAACACCAGTGGCGAAGGCGGCTAACTGGTCCGGTACTGACGCTGAGGTGCGAAAGCGTGGGGAGCAAACAGGATTAGATACCCTAGTA
+
GGGGGGGGGGGGGGGGGGGGGGGGGGGGGGGGGGGGGGGGGGGGGGGGGGGGGGGGGGGGGGGGGGGGGGGGGGGGGGGGGGGGGGGGGGFGGGGGGGGGGGGGGGGGGGGGGGGGGGGGGGGGGGGGGGGGGGGGGGGDGGDFGGGGGGGGGGGGGGGGGGGGGGGGGGGGGGGGGGGGGGGGGGGGGGGFGCEECFGGGGGGGGGGGGGEGGGGGGGGGGGGGGGGGFGGGCF=FGGG
@M00200:207:000000000-ALC1F:1:1112:9557:14325 1:N:0:5
ATTGGGCTTAAAGGGTGCGTAGGCGGCCCTGTAAGTCAGTGCTGAAATATCCCAGCTTAACTGGGAGGGTGGCATTGATACTGCGGGGCTAGAGTACAGATGAGGTAGGCGGAATTGACGGTGTAGCGGTGAAATGCTTAGATATCGTCAAGAACACCTATAGCGAAGGCAGCTGGCTAGACCTGTATTGACGCTGAGGCACGAAAGCGTGGGGAGCGAACAGGATTAGATACCCTTGTA
+
GGGGGGGGGGGGGGGGGGGGGGGGGGGGGGGGGGGGGGGGGGGGGGGGGGGGGGGGGGGGGGGGGGGGGGGGGGGGGGGGGGGGGGGGGGFGGGGGGGGGGGGGGGGGGGGGGGGGGGGGGGGGGGGGGGGGGGGGGGGGGGGGGGGGGGGGGGGGGGGGGGDGGGGGGGGGGGGGGGFGGGGGGGGGGGGGDGGGGGGGGGGGGG=FGGGGGGGGGGGGGGGGGGGGGFGGGFGGFGGG
@M00200:207:000000000-ALC1F:1:1112:23376:15216 1:N:0:5
ATTGGGTGTAAAGGGTGCGTAGGCGGTCGCGCAAGTCGGATGTGAAATCTCAGGGCTCAACCCTGAAACTGCATTCGATACTGCGTGGCTAGAGTGCTGGAGAGGAGACTGGAATTTACGGTGTAGCAGTGAAATGCGTAGATATCGTAAGGAAGACCAGTGGCGAAGGCGAGTCTCTGGACAGCAACTGACGCTGAGGCACGAAGGCCAGGGGAGCAAACGGGATTAGATACCCCAGTA
+
GGGGGGFGFGGGGGGGGGGGGGGGGGGEFGGGGGGGGGGEEGGGGFGGGFGGGGGGGGGGGGGGGFFFGGFGGGGFGGGFFG<FDFGDGGGGG9EFGGGGFFFGGGGGGGGGGFGGGGGGGGGGFGDFGGGFGFGGFEGGGGGGGGGGGGGFGG@FGGFCFGFGGG8@FGGE@BFFFGGGGFGGGGGGGGGGGGDGCGFFGGGGGD55@FGGGGG5CFGGEGE3DCCCC6:CGGGGDDFG
@M00200:207:000000000-ALC1F:1:1112:10254:15532 1:N:0:5
ACTGGGCTTAAAGGGTGCGTAGGCTGTGCAGAAAGTTAGGTGTGAAATCCCCCGGCTCAACCGGGGAATTGCGCTTAAAACTACTGTGCTAGAGGAAGACAGAGGTGAGCGGAACTTCGGGTGGAGCGGTGAAATGCGTTGATATCCGAAGGAACACCGGTGGCGAAAGCGGCTCACTGGGTCTTTTCTGACGCTGATGCACGAAAGCTAGGGGAGCAAACGGGATTAGATACCCTAGTA
+
GGGGGGGG<FGGGGGGGGGCFGGDGGGGGGGGGGGGGGGGGGGGGGGGGGGGGGGGEGGGGGGGGEGGGGFGGGGGGGFGGGGFGGGGGGGGGGGGGGGGGGGGGGGGGGGGEGGGDGGEGGGGFGDGGGGGGGGGFGGGGGGGGGGGGGGGGGGGGGGGGGGGGGGDGFGGGGGGGGGGGGGGGFGGGG?9EGCGGGGGGFGGGGGGGGGGGGGGGG?FGGGGGGGGGFGGGGGG?C:>
@M00200:207:000000000-ALC1F:1:1112:11099:16288 1:N:0:5
ATTGGGCATAAAGGGTTCGTAGGTGGCCCGCTAAGTCACACGTGAAATCCCTCAGCTTAACTGGGGAACTGCGTGTGAGACTGGCGGGCTCGAGTGCAGGAGAGGAACGCGGAATTCCAGGTGTAGCGGTGAAATGCGTAGATATCTGGAGGAACACCAGTGGCGAAAGCGGCTCTCTGGTCTGTAACTGACGCTGAGGTTCGAAAGCGTGGGTAGCAAACAGGATTAGATACCCTTGTA
+
GGGGGGGGGGGFGGGGGGGGGGGGGGGGGGGGGGGGGGGGGGGGGGGGGGGGGGGGGGGGGGGGGGGGGGGGGGGGGGGGFFGGGGGGGEGGGDFFFGGGGGGGGGGGGGGGGGGGFFGFGDEFGGGGGEGGGGDFGGGGEGGGGGFGGGFFGGGGCGGGGGGGGDGGGEGGGGGGGGGGGGGGGFF?CGGFGGEEEGGFGFGFGDGFGGGGGGGGGGGGCFFG<97C7@CFFCCGFG7C
@M00200:207:000000000-ALC1F:1:1112:8964:16871 1:N:0:5
ACTGGGTGTAAAGCGTGCGTAGGCGGTTTGCTAAGTCGGTTGTGAAAGCCCTGGGCTTAACCTGGGAATTGCAGTCGATACTGGCAGGCTAGAGAACGGTAGAGGGAGGCGGAACTCCAGGTGTAGCGGTGAAATGCGTAGATATCTGGAAGAACACCGATGGCGAAGGCAACCTCCTGGGCCGATACTGACGCTGAGGAGCGAAAGCGTGGGGAGCGAACAGGATTAGATACCCCCGTA
+
GGGGGGGGGGGGDFGGGGGGGGGGGGGGCEGGGGCGGCDFCGGGGGGGGGGFFGGG?FFGGGGGGGGFGDEFGGGFEEE=FFGGGGGGGGGGFGFGGGGCD?9FGGEGDGGEGGGGGGGGCDFGGFA=FFGGCGGFGGGGGGGGGGGGFFGGGGFGFGGGCGGGGGGECGGGGEFEBFEB88EEEG>CECGGDGGEBCFGEGE=:5EGGGGGDEGGDGE=EGGGGC:7C4C7F+>C>)9D
@M00200:207:000000000-ALC1F:1:1112:10720:17226 1:N:0:5
ACTGGGTTTAAAGGGTGCGTAGGCTGTGCGGAAAGTCGGTTGTGAAATACCTCAGCTTAACTGAGGAACTGCAGTCGATACTGCCGTGCTAGAGGAAGATAGAGGTAAGCGGAACTTAGGGTGGAGCGGTGAAATGCGTTGATATCCTAAGGAACACCGGTGGCGAAGGCGGCTTACTGGATCTTTTCTGACGCTGAGGCACGAAAGCTAGGGTAGCGAACGGGATTAGATACCCCCGTA
+
GGGGGGGGGGGFFGGGGGGGGGGGGGGGGGGGGGGGGGEFGGGGGGGGGGGGGGGGGGGGGGGGGGGGGGGGGGGGGGEGGGGGGGGGGGFGGGGFGGGGGGGGGGGGGGGGDGGGGGGGGGGGGGGGGFFGGGGGGEGGGGGGGGGGGGGGFGGGGGGGGGGGGGECGGEGGEEFGGGGGGGGGGGGGGEF>EGG*BCDGGGGEEECG?FF5<=EFEE7CGEDCCG6D?F7CF7CDGGG
@M00200:207:000000000-ALC1F:1:1112:27595:18018 1:N:0:5
ACTGGGTTTAAAGGGTGCGTAGGCGGTGCAGCAAGTCGGGAGTGAAATACCTCAGCTTAACTGAGGAACTGCTTTCGATACTGCTGTGCTTGAGTAAGACAGAGGTAAGCGGAACTTAGGGTGGAGCGGTGAAATGCGTTGATATCCTAAGGAACACCGGTGGCGAAGGCGGCTTACTGGGTCTTAACTGACGCTGAGGCACGAAAGCCAGGGTAGCAAACGGGATTAGATACCCCCGTA
+
GGGGGGGGGGGGGGGGGGGGGGGGGGGGGGGGGGGGGGGGGGGGGGGGGGGGGGGGGGGGGGGGGGGGGGGGGGGGGGGGGGGGGGGGGGGGGGGGGGGGGGGGGGGGGGGGGGGGGGGDGGGGGGGGGGGGGGGGGGGGGGGGGGGGGGGGGGGGGGGGGGGGGGGGDFGGGGGGGGGGGGGGGGGGGGGGGGEGGGGGGGGGGGGGGGGGGGGGGGFGGGEGGGCFGFGGFGFG>CGG
@M00200:207:000000000-ALC1F:1:1112:25140:18178 1:N:0:5
ATTGGGTTTAAAGCGTGCGCAGGCGGTCTATTAAGACAGGTGTGAAATCCCCGGGCTTAACCTGGGAACTGCGCTTGTAACTGATAGGCTGGAGTGTGGCAGAGGGGGGTGGAATTCCAGGTGTAGCAGTGAAATGCGTAGAGATCTGGAGGAACACCGATGGCGAAGGCAGCCCCCTGGGCTAACACTGACGCTCATGCACGAAAGCGTGGGGAGCAAACAGGATTAGATACCCGCGTA
+
GGGGGGGGGGGGGGGGGGGGGGGGGGGGGGGGGGGGGGGGGGGGGGGGGGGGGGGGGGGGGGGGGGGGGGGGGGGGGGGGGGGGGGGGGGGGGGGFGGGGGGGGGGGGGGGGGGGGGGGGGGGGGGGGGGGGGGGGGGGGGGGGGGGGGGGGGGGGGGGGGGGGGGGGGGGGGGGGGGGGGGGGGGGGGGGGGGGGGGGGGGFGGGGGGGGGGGGGGGGGGGG:FGFGGFGGGGDDEGGG
@M00200:207:000000000-ALC1F:1:1112:8534:18558 1:N:0:5
ATTGGGTTTAAAGAGCGTGTAGGCGGTCCGGTAAGTCAGCTGTGAAAGTCGAGGGCTCAACCCTTGAATGCCGGTTGATACTGTCGGGCTAGAGTCCGGAAGAGGCGAGTGGAATTCCCGGTGTAGCGGTGAAATGCGCAGATATCGGGAGGAACACCAATGGCGAAGGCAGCTCGCTGGGACGGTACTGACGCTGAGACGCGAAAGCGTGGGGAGCAAACAGGATTAGATACCCGGGTA
+
GGGGGGGGGGGGGGGGGGGGGGGGGGGGGGGGGGGGGGGGGGGGGGGGGGGGGGGGGGGGGGGGGGGGGGGGGGGGGGGGGGGGGGGGGGGGGGGGGGGGGGGGGGGGGGGGGFGGGFGGGGGGGGGGGGGGGGGGGGGCEGGGGGGGGGGGGGGGGGDGGGGGGGGGGGGGGGGGGGGGGGGGGGGGGGGGGGGGGGGGGGGGGGGFGGGGGGDGDGGGGGFGGGGGGFGGGFGD@GGG
@M00200:207:000000000-ALC1F:1:1112:3992:19060 1:N:0:5
ATTGGGTATAAAGCGCACGTAGGCGGCTTTTTAAGTCAGGGGTGAAATCCTGGAGCTCAACTCCAGAACTGCCTTTGATACTGAGAAGCTTGAGTCCGGGAGAGGTGAGTGGAACTGCGAGTGTAGAGGTGAAATTCGTAGATATTCGCAAGAACACCAGTGGCGAAGGCGGCTCACTGGCCCGGTCCTGACGCTGAGGTGCGAAAGCGTGGGGAGCAAACAGGATTAGATACCCGGGTA
+
CFGGGGG<FDGGGGGGGGGGGGGGGGGEGGGGGGGGFAEGCC@FCFGGGGG<FCAFCE9CE,CFFGFFGGGGGGGGGGGDGFG?FFAFGGGGGGGGGDGEGEFGGGGGGGGFGFGGGGE7FFGGGG9<FE7<BCFGGGGFGGGGGGGCCGGGFFGGGG@GG,DFDFGGGFCGGG7CFFCFC6=1BE*:1>BF>ECC7BFC8@5*:CE??:CEGGGGG5A75**9CFGFF4C7?EGGB:DD
@M00200:207:000000000-ALC1F:1:1112:8194:20064 1:N:0:5
ATTGGGTTTAAAGTGTGCGCAGGCGGCGTCGCAAGTCGAGTGTGAAAGCCCCGGGCTTAACTTGGGAATTGCGCTCGAAACTACGGTGCTGGAGTATGGCAGAGGAAGGTGGAATTCCACGTGTAGCGGTGAAATGCGTAGAGATGTGGAGGAACACCGATGGCGAAGGCAGCCTTCTGGGCCAATACTGACGCTCATGCACGAAAGCGTGGGGAGCAAACAGGATTAGATACCCTTGTA
+
GGGGGGGGGGGGGGGGGGGGGGGGGGGGGGGGGGGGGGGGGGGGGGGGGGGGGGGGGGGGGGGGGGGGGGGGGGGGGGGGGGGGGGGGGGGGGGGGGGGGGGGGGGGGGGGGGGGGGGGGGGGGGGGGGGGGGGGGGGGGGGGGGGGGGGGGGGGGGGGGGGGGGGGGGGGGGGGGGGGGGGGGGGGGGGGGGGEGGGGGGGGGGGGGGEGGGGGGGGGGGGGFFGFGGFGGGGGGFGGG
@M00200:207:000000000-ALC1F:1:1112:18979:21267 1:N:0:5
ACTGGGTTTAAAGGGCTCGTAGGCGGCCAACTAAGTCGGACGTGAAATCCCCAGGCTCAACCTGGGAACTGCGTCCGATACTGGATGGCTTGAATCCGGGAGAGGGATGCAGAATTCCAGGTGTAGCGGTGAAATGCGTAGATATCTGGAGGAATACCGGTGGCGAAGGCGGCATCCTGGACCGGCATTGACGCTGAGGAGCGAAAGCCAGGGGAGCAAACGGGATTAGATACCCCAGTA
+
GGGFGGGGGGGGGGGEGGGGGGGGGGGGGGGGGGGGGGGGGGGGGGGGGGGGGGGGGGGGGGGGGGGGGGGGGGEGCCGGGGGGGGGGGGGGGGGGGGGGCGGGEFEGGGGGGGGGGGGGGGGEGGFGGGGGGGGGFGFGGGGGGGGGGGGGCFFGGGGGGGGGGEGGGGGGGGGGGGGGGGGGGGGGGGGGGGGGGGGGGGGGGGGFGGGGGGGGGGGGGGGGDDGGGFGGFGGG@C>C
@M00200:207:000000000-ALC1F:1:1112:11519:21855 1:N:0:5
ATTGGGTTTAAAGGGTGCGTAGGTGGGCAGGTAAGTCAGTGGTGAAATCTCCGGGCTTAACCCGGAAACTGCCATTGATACTATCAGTCTTGAATACCGTGGAGGTAAGCGGAATATGTCATGTAGCGGTGAAATGCTTAGATATGACATAGAACACCAATTGCGAAGGCAGCTTACTACCCGAATATTGACACTGAGGCACGAAAGCGTGGGGATCAAACAGGATTAGATACCCTCGTA
+
GGGGGGGGGGGGGGGGGGGGGGGGGGGGGGGGGGGGGGGGGGGGGGGGGGGGCEGGGGGGGGGGDGGGFGGGGGGGGGGGGGGGGGFGGGGGFGCACEGGDDGFGGFGGGGGEFGDGFGFGGGGGFGGGGGGGGGGGGGGGGGGGFGGGGGGGGGGGGGGGGGG>FDDGGGGGGGGGGGFG8C7CEFGG7FEFGGGGGGGGGGGGDCGGGDDGE7*?FGGGGDFGGGG=FGGG?CF38CD
@M00200:207:000000000-ALC1F:1:1112:18998:22055 1:N:0:5
ACTGGGTGTAAAGGGCGTGTAGGCGGTTTGTTAAGTCATGTGTGAAATCCCTCGGCTCAACCGGGGAACGACGCATGAAACTGACAAGCTAGAGTACCAAAGAGGGGGGTGGAATTCCCGGTGTAGCGGTGAAATGCGTAGATATCAGGAGGAACACCGGTGGCGAAGGCGGCTTTCTGGACGACAACTGACGCTGAGACGCTAAAGCGTGGGGAGCAAACAGGATTAGATACCCTCGTA
+
GGGGGGGGGGGGGGGGGGGGGGGGGGGGGGGGGGGGGGGGGGGGGGGGGGGGGGGGGGGGGGGGGGGGGGGGGGGGGGGGGGGGGGGGGGGGGGGGGGGGGGFGGGGGGFFGGGGGGGGGGGGGGGGGGGGGGGGGGGGGGGGGGGGGGGGGGGGGGGGGGDGGGGGGGDEGGGGGGGGFGGGGGGGGGGGGGGDEEGGFEGDGGGGGDEGGGGGGGGFGGGGGGGGGGFGFGFGG@DDD
@M00200:207:000000000-ALC1F:1:1112:17994:22415 1:N:0:5
ACTGGGTTTAAAGAGCGTGTAGGCGGCCCCTTAAGTCCTGCGTGAAATCCTGCGGCTCAACCGCAGACGGTCGTGGGAAACTGGAGGGCTAGAGTGCGGGAGAGGAGAGTGGAATTCCCGGTGTAGCGGTGAAATGCGCAGATATCGGGAAGAACACCCGTGGCGAAGGCGGCTCTCTGGAACGCAACTGACGCTGAGACGCGAAAGCGTGGGGAGCAAACAGGATTAGATACCCTTGTA
+
GGGGGGGGGGGGGGGGGGGGGGGGGGGGGGGGGGGGGGGGGGGGGGGGGGGGGGGGGGGGGGGGGGGGGGGGGGFFGGGGGGGGGGGGGGGGGGGGGGGGGGGGGGGGGGGGGGGGGGGGGGGGGGGGGCGGGGAFGGGGGGFGGGGGGGGGGGGGGGGGGGGGGGCFEGGGGGGGGGGGGGGGGGGGFGGGGGGGE>CEGGGGGGG6CCEGGGG=DGFE8CFCFDFGF?CF9E7CFGFF
@M00200:207:000000000-ALC1F:1:1112:8439:22896 1:N:0:5
ATTGGGTTTAAAGAGCGCGTAGGCGGTCCGGTAAGTCGGTTGTGAAAACTGGGGGCTCAACCCTCAGAGGCCGACCGATACTGCCGGGCTAGAGTCCGGAAGAGGCGAGTGGAATTCCTGGTGTAGCGGTGAAATGCGCAGATATCAGGAGGAACACCAATGGCGAAGGCAGCTCGCTGGGACGGTACTGACGCTGAGGCGCGAAAGCGTGGGGAGCAAACAGGATTAGATACCCCAGTA
+
GGGGGGGGGGGGGGGGGGGGGGGGGGGGGGGGGGGGGGGGGGGGGGGGGGGGGGGGGGGGGGGGGGGGGGGGGGGGGGGGGGGGGGGGGGGFGGGGGGGGGGGGDGGGGEGGGGGGGGGGGGGGGGGGGGCFGGGGGGGGGGGGFGG9FGGGGGGGCFGFGFGGGGGGGGG>EGGGGGGGGGGGGDGCGGGCGDGGGC8CEEEGGG*AEEEECGGGD576CFGGCFCGGBFGG0CFEGGG
@M00200:207:000000000-ALC1F:1:1113:8779:2905 1:N:0:5
ATTGGGTGTAAAGGGTGCGTAGGTGGGTTGGTAAGTCAGTGGTGAAATCTCCGAGCTTAACTTGGAAACTGCCATTGATACTATCAGTCTTGAATATTGTGGAGGTTAGCGGAATATGTCATGTAGCGGTGAAATGCTTAGATATGACATAGAACACCAATTGCGAAGGCAGCTGGCTACGCATATATTGACACTGAGGCACGAAAGCGTGGGGATCAAACAGGATTAGATACCCTCGTA
+
GFGGGGGGGGGGGGGFEGGGGGGFGGFGGGGGGFGGGGGGFGGGGGGGGGGGGGGGGGGGGGGGGGGGGGGGGGGGGFGGGGGCFGGFGGGGGGGGGGGGGGGGGGFGGGGEGGGGGGGCAFGGGGGGGGGGFGGGGGGGGGGGGGGGFGEGGGGGGGGGGGGGGGGDGGGGGGGGGGG<>EGGCFFFGDFGGGGGGGCGEGG5EGGGGGGGDDGGGGGGGGGGGGGGGFGCCGGGFC>C
@M00200:207:000000000-ALC1F:1:1113:25046:3413 1:N:0:5
ATTGGGCGTAAAGGGCGCGTAGGCGGCTCGATAAGGCTTGCGTGAAAGTCCGGGGCTCAACCCCGGATCGGCGCGGGCGACTGTTGGGCTGGAGCACGGTAGGGGCAGACGGAATTCCGGGTGTAGCGGTGGAATGCGTAGAGATCCGGAAGAACACCGGTGGCGAAGGCGGTCTGCTGGGCCGGAAGGGGGCAGAGCAATCTGTCCCCGTGCTGACGCTGAGGCGCGACAGCGTGGGGAGCA
+
GGGGGGGGFGGGGGGGGGGGGGGGGGGGGGGGGGGGGGGGGGGGGGGGGGGGDGGGGGGGGGGGGGGGGGGGGGGGGGGGGGGGGGGGGGGGGGGGGGGFGEGGGDGGGGGGGGGGGGGGGGGGGGGEEFGGGGGGGGGGGGGFGGGGGGGGGGGGCCGGGGGGGGGGGGGGGGGGFGGCGGGGGGEGGEGGEEEFGFGFF?GGGFFFGGGGGGGGGGGEGDGCGGDCEFGGDDGGEDFGFG0
@M00200:207:000000000-ALC1F:1:1113:24202:5649 1:N:0:5
ATTGGGTTTAAAGGGCTCGTAGGCGGCCAACTAAGTCGGACGTGAAATCCCCAGGCTCAACCTGGGAACTGCGTCTGATACTGGATGGCTTGAATCCGGGAGAGGGATGCAGAATTCCAGGTGTAGCGGTGAAATGCGTAGATATCTGGAGGAATACCGGTGGCGAAGGCGGCATCCTGGACCGGCATTGACGCTGAGGAGCGAAAGCCAGGGGAGCAAACGGGATTAGATACCCCTGTA
+
GGGGGGGGGGGGGGGGGGGGGGGGGGGGGGGGGGGGGGGGGGGGGGGGGGGGGGGGGGGGGGGGGGGGGGGGGGGGGGGGGGGGGGGGGGGGGGGGGGGGGGEGGGGGGGGGGGGGGGGGGGGGGGGGGGGGGGGGGGGGGGGGGGGGGGGGGGGGGGGGGGGGGGGGGGGGGGGGCGGGGGGGGGGGGGGGGGGGGGFGGGGGGGGGGGGFGGGGGGGGGGGGGGGGGFGGGGGGFGFG
@M00200:207:000000000-ALC1F:1:1113:19740:6283 1:N:0:5
ACTGGGTATAAAGAGCTTGTAGGCGGTTCGTCGCGTCGTTCGTGAAAACTTGGGGCTCAACCCCAAGCTTGCGGGCGATACGGGCGGACTAGAGTACTTCAGGGGAGACTGGAATTCCTGGTGTAGCGGTGAAATGCGCAGATATCAGGAGGAACACCGGTGGCGAAGGCGGGTCTCTGGGAAGTAACTGACGCTGAGAAGCGAAAGCGTGGGTAGCGAACAGGATTAGATACCCGTGTA
+
GGGGGGGGGGGGGGGGGGGGGGGGGGGGGGGGGGGGGGGGGGGGGGGGGGGGGGGGGGFGGGGGGGGGGGGGGGGGGEGGGGGGGGGGGECFFGFFGGGCEGGGGGEGGFFEGFGGGGFGGFGGDEFGGGGGGGFGFGG@ED@CFFFGGGGEGGGGGGFGEGGCBFDGG@FGGCEGFFFGGG?C<@@<::CCEGCECFGGGDGGGDC?CEGGGGFECEGG=DFFFFC=FBCGGGFD5CFG
@M00200:207:000000000-ALC1F:1:1113:16464:6584 1:N:0:5
ACTGGGTATAAAGGGCGCGTAGGTGGCGTGATAAGGGTGTGGTGAAAGCCCGGGGCTCAACCCCGGGTCGGCCATGCCGACTGTCAGGCTCGAGTACTGTAGGGGCAGGCGGAATTCCGGGTGTAGCGGTGGAATGCGTAGAGATCCGGAGGAAGACCGGTGGCGAAGGCGGCCTGCTGGGCAGTTACTGACACTGAGGCGCGACAGCGTGGGGAGCAAACAGGATTAGATACCCTCGTA
+
GGGGGGGDGCGGGGDGGGGFGGGGGGGGGGGGGGGGGGGGGGGGGFGGGGGGGGGGGGGGGGGGGGGGGGGGGGGGGGGGGGGGGGGGGGGGEGGCGGFGGGGGGGGGGGGGGGGGGGGGGGGGGGGGGGGGFGGGGGGGGGGFGGGGGDGGGGGGGGGGGGGGGGGDCGDGGDGFFGGCEGFG@FFGGGGGGGGGGGCFGGGGGGEGGGGGGGGGGGGGGGGGGGGGC@FGGFCF>DFD
@M00200:207:000000000-ALC1F:1:1113:5649:6701 1:N:0:5
ATTGGGTTTAAAGGGCGTGTAGGCGGTTCGGTAAGTGGGATGTGAAATGCCCCGGCTCACCCGGGGACCTGCATCCCAAACTGCTGAGCTTGAGTACAGGAGAGGGTGGGGGAATTCCAGGTGTAGCGGTGAAATGCGTAGATATCTGGAGGAACACCGGTGGCGAAGGCGCCCACCTGGCCTGCTACTGACGCTGAGGCGCGAAAGCTAGGGGAGCAAACGGGATTAGATACCCCTGTA
+
GGGGGGGGGGGDGGGGGGGGGGGGGGGGGEGEFFGGGFGGGGGGGGGGGGGGGGGGGGGGGGGGGGGGGGGGGGGGGGGFFFGGGGCEFGGGGGGFGGGFFGGGGGGGCFGGGGGGGGGGGGGFDGFGDGGGGGGGGGG7FFGGGGGGFAFGGGGGGGGDFGGFCFCCEGCGGGGGGC8FGGGGGGGGGGGGGGEGGCECGGGGCGGGGGGFGE7EDGG6EGEGGDFCC?GGGFDFFFFG
@M00200:207:000000000-ALC1F:1:1113:27378:7057 1:N:0:5
ATTGGGTTTAAAGAGCGTGTAGGCGGCCAGGTAGGTCTGGTGTGAAAACTCGAGGCTCAACCTCGAGATGTCATCGGAAACCATCTGGCTAGAGTCCGGAAGAGGAGAGTGGAATTCCTGGTGTAGCGGTGAAATGCGCAGATATCAGGAAGAACACCCATGGCGAAGGCAGCTCTCTGGGACGGTACTGACGCTGAGGCGCGAAGGCGTGGGGAGCAAACGGGATTAGATACCCGAGTA
+
GGGGGGGGGGGGGGGGGGGGGGGGGGGGGGGGGGGGGGGGGGGGGGGGGGGFGGGGGGGGGGGGGGGGGGGGGGGGGGGGGGGGGGGGGGGGGGGFGGGGGGGGGGGGGGGGGGGGGGGGGGGGGGGGGGGGGGGGGGGEGGGGGGGGGGGGGGGGGGGGGGGGGGGGGGGGGFGGFFGFGGGGGGCEFGGGGGGGGGGGGGGGGGGFG?CGCGGGGDGGGGCDDCCDGFGGGGG5>GFG
@M00200:207:000000000-ALC1F:1:1113:6253:7438 1:N:0:5
ATTGGGTTTAAAGGGCGCGTAGGCGGCACGACGTGTCCAAGGTGAAATCCCTCGGCTCAACTGAGGAACTGCCTTGGAAACTGTCGAGCTTGAGGCCGGGAGGGGGTAGCGGAATTCCCAGTGTAGCGGTGAAATGCGTAGATATTGGGAGGAACACCAGTGGCGAAGGCGGCTACCTGGACCGGTTCTGACGCTGATGCGCGAAAGCGTGGGTAGCAAACAGGATTAGATACCCCCGTA
+
GGGGGGGGGGGGGGGGGGGGGGGGGGGGGGGGGGGGGGEGGGGGGGGGGGGGGCGGGGGGGGGGCFDEFGGGGGGGGGGGGGGGGGGGGGGGGFGGGGGGCFGGGGGGGGGGGGGGGFFGGGFCGEGGGGGGGGGGGGG7B1FBFGGGGEGGGGGFGGGGGGGGEGGDGGGGGGGGGGF:ECFEGEECFGGGGGGGCFGGCEGGEGGGGGGGGGGGGGGGGGGGFGGFGFGGGGFGBDFG
@M00200:207:000000000-ALC1F:1:1113:17124:7680 1:N:0:5
ACTGGGTTTAAAGTGTGCGCAGGCGGCCGAGCAAGTCGAGTGTGAAATCCCCGGGCTTAACTTGGGAATTGCGCTCGAAACTACTTGGCTGGAGTGTGGCAGAGGAAGGTGGAATTCCACGTGTAGCGGTGAAATGCGTAGAGATGTGGAGGAACACCGATGGCGAAGGCAGCCTTCTGGGCCAACACTGACGCTCATGCACGAAAGCGTGGGGAGCAAACAGGATTAGATACCCGTGTA
+
GGGGGGGGGGGGGGGGGGGGGGGGGGGGGGGGGGGGGGGGGGGGGGGGGGGGGGGGGGGGGGGGGGGGGGGGGGGGGGGGGGGGGGGGGGGGGGGGGGGGGGGGGGGGGGGGGGGGGGGGGGGGGGGGGGGGGGGGGGGGGGGFFGGFGGGGGGGGGGGGGGGGGGGGGGGGGGGGGGGFGGGGGGGGGGGGGGGGGGGGGGGGGGGGGGGGGGGGGGGGGGGGGGFGGFGGGFGDEGFG
@M00200:207:000000000-ALC1F:1:1113:5413:8154 1:N:0:5
ATTGGGTATAAAGGGTGCGTAGGCGGCGCAGTAAGTCAGGAGTGAAAGTTTGCGGCTCAACCGTAAAATTGCTTTTGATACTGCTGTGCTAGAATTAGGATGAGGTCAGCGGAATGTGGCATGTAGCGGTGAAATGCATAGATATGCCATAGAACACCAATTGCGAAGGCAGCTGGCTAGACCTATATTGACGCTGAGGCACGAAAGCGTGGGGAGCGAACAGGATTAGATACCCCAGTA
+
GGGGGGGGGGGGGGGGGGGGGGGGGGGGGGGGGGGGGGGGGGGGGGGGGGGGGGGGGGGGGGGGGGGGGGGGGGGGGGGGGGGGGGGGGGGGGGGGGGGGGGGGGGGGGGGGGGGGGGGGGGGGGGGGGGGDFFGGGGGGGGGGGGGGGGGGGGGGGGGGGGGGGGGGGGGGGGGGGGGGGGGGGGGGGGGGGGGGGFGGGGGGGGGGGGGGGGGGGGGGGGGFGGGGGFGGGGGGFGFG
@M00200:207:000000000-ALC1F:1:1113:4802:8355 1:N:0:5
ATTGGGTGTAAAGCGTGCGCAGGCGGCTTCCTAAGTCAGATGTGAAATCCCCGGGCTCAACCTGGGAACTGCGTTTGAAACTGGGAGGCTAGAGTGCGGCAGAGGGGGGTGGAATTCCACGTGTAGCAGTGAAATGCGTAGATATGTGGAGGAACACCGATGGCGAAGGCAGCCCCCTGGGCCAGCACTGACGCTCATGCACGAAAGCGTGGGGAGCAAACAGGATTAGATACCCCAGTA
+
GGGGGGFGGGGGGGGCGGGGEGGGGGGGGFDGGGGGGGGGGGGGGGGGGGGGGGGGGGGGGGGEGGCFGGFGGEGGGGDGGGG8FEGGGG?GGGGGGGGGGGGGGCE:@FGGGGGGGGGCFGGGGGGCFGGGGGGGGGCFGGGEGAFFFGGGEGGGGGGGGGGGGGGGGGGGG*A8EGFGGGGGGFFGGGGGGGGEGGGGGGGGG*:FCCGGGGDGGGCFGGGGGFG6C?DFGFG3>GFG
@M00200:207:000000000-ALC1F:1:1113:15243:8675 1:N:0:5
ACTGGGCGTAAAGGGCTCGTAGGCGGTTCGTCACGTCGGGAGTGAAAACTCGGAGCTCAACTCCGAGCCTGCTTCCGATACGGGCAGACTAGAGGTAGGCAGGGGAGAGCGGAACTCCTGGTGTAGCGGTGGAATGCGCAGATATCAGGAAGAACACCGGTGGCGAAGGCGGCTCTCTGGGCCTTACCTGACGCTGAGGAGCGAAAGCGTGGGTAGCGAACAGGATTAGATACCCGAGTA
+
GGGGGGGGGGGGGGGGGGGGGGGGGGGGGGGGGGGGGGGGGGGGGGGGGGGGGGGGGGGGGGGGGGGGGGGGGGGGGGGGGGGGGGGGGGGGGGGGGGGGGGGGGGGGGGGGGGGGGGGGGGGGGGGGGGGGGGGGGGGGGGGGGGGGGGGGGGGGGGGGGGGGGGGGGGGGGGGGGGGGGGGGGGGGGGGGGGGGGGFGGGEEGGGGGGGEGGGGGDEGGGGGGGGGGFFFGGGGFGFG
@M00200:207:000000000-ALC1F:1:1113:24701:9087 1:N:0:5
ACTGGGTTTAAAGTGTGCGCAGGCGGCGTCGCAAGTCGAGTGTGAAAGCCCCGGGCTTAACTTGGGAATTGCGCTCGAAACTACGGTGCTGGAGTGTGGCAGAGGAAGGTGGAATTCCACGTGTAGCGGTGAAATGCGTAGAGATGTGGAGGAACACCGATGGCGAAGGCAGCCTTCTGGGCCAACACTGACGCTCATGCACGAAAGCGTGGGGAGCAAACAGGATTAGATACCCCCGTA
+
GGGGGGGGGGGGGGGGGGGGGGGGGGGGGGGGGGGGGGGGGGGGGGGGGGGGGGGGGGGGGGGGGGGGGGGGGGGGGGGGGGGGGGGGGGGGGGGGGGGGGGGGGGGGGGGGGGGGGGGGGGGGGGGGGGGGGGGGGGGGGGGGGGGGGGGGGGGGGGGGGGGGGGGGGGGGGGGGGGGGGGGGGGGGGGGGGGGGGGGGGGGGGGGGGGGGDGDGGGGGGFGGGGGGGFGGGGFGFGFG
@M00200:207:000000000-ALC1F:1:1113:4706:9725 1:N:0:5
ATTGGGTTTAAAGCGCACGTAGGCGGATTGCTAAGTCAGGGGTGAAATCCCGGGGCTCAACCCCGGAACTGCCTTTGATACTGGCTGTCTCGAGTCCGGAAGAGGTGAGTGGAATTCCGAGTGTAGAGGTGAAATTCGTAGATATTCGGAGGAACACCAGAAGCGAAGGCGGCTCACTGGCCCGATACTGACGCTGAGGCGCGAAAGCGTGGGGAGCAAACAGGATTAGATACCCTCGTA
+
GGGGGGGGGGGGGGGGGGGGGGGGGGGGGGGGGGGGGGGGGGGGGGGGGGGGGGGGGGGGGGGGGGGGGGGGGGGGGGGGGGGGGGGGGGGGGGGGGGGGGGGGGGGGGGGGGGGGGGGGGGGGGFGGGGGGGGGGGGGGGGGGGGGGGGGGGGGGGGGGGGGGGGGGGGGGGGGGGGGCFGGGGGGGGGGGGGGGGGDFGGGGGDGGGGGGGGGGGGGGGGGGGGGGGFGFFGFGFGFG
@M00200:207:000000000-ALC1F:1:1113:11042:9975 1:N:0:5
ATTGGGCATAAAGGGCGCGTAGGCGGCTTGACAAGTCCAAGGTGAAATCCCTCGGCTCAACCGAGGAACTGCCTTGGAAACTGTCTGGCTCGAGGCCGGGAGAGGGTAGTGGAATTCCCAGTGTAGCGGTGAAATGCGTAGATATTGGGAGGAACACCGGTGGCGAAGGCGGCTACCTGGACCGGATCTGACGCTGATGCGCGAAAGCGTGGGGAGCAAACAGGATTAGATACCCCAGTA
+
GGGGGGGGGGGGGGGGGGGGGGGGGGGGGGGGGGGGGGGGGGGGGGGGGGGGGGGGGGGGGGGGGGGGGGGGGGGGGGGGGGGGGGGGGGGGGGGGGGGGGGGGGGFGGGGGGGGGGGGGGGGGGGGGGGGGGGGGGGGGGGGGGGGGGGGGGGGGGGGGGDGGGGGGGGGGGGGGGGGGGF>EEGGGGGGGGGGGGGGGGGGGGGGCEGGGGGGGGGGGGGGGGG=GGFGGE7CGEGFG
@M00200:207:000000000-ALC1F:1:1113:7548:10515 1:N:0:5
ACTGGGTGTAAAGAGCGCGCAGGCGGTCGATTTAGTCGCGTGTGAAAGCCCCCGGCTCAACTGGGGAGGGTCACGCGATACTGATCGACTCGAAGGCAGGAGAGGGTAGTGGAATTCCCGGTGTAGTGGTGAAATGCGTAGAGATCTGGAGGAACACCGATGGCGAAGGCAGCCTTCTGGGCCAACACTGACGCTCATGCACGAAAGCGTGGGGAGCAAACAGGATTAGATACCCGCGTA
+
GGGGGGGGGGGGGGGGGGGGGGGGGGGGGGGGGGGGGGGGGGGGGGGGGGGGGGGGGGGGGGGGGGGGGGGGGGGGGGGGGGGGGGGGGGGGGGGGGGGGGGGGGGGGGGGGGGGGGGGGGGGGGGGGGGGGGGGGGGGGGGGGGGGGGGGGGGGGGGGGGGGGGGGGGGGGGGGGGGG<CFGGGGGGGGGGGGGGGGGGGGGGGGGGGGGGGGGGGGGGGGGGGGGGGFGGGGGGFGFC
@M00200:207:000000000-ALC1F:1:1113:21671:10613 1:N:0:5
ATTGGGTTTAAAGAGCTCGTAGGCGGCTTGGCAAGTCGGGTGTGAAACCTCCAGGCTCAACCTGGAGACGCCACTCGATACTGCTATGGCTAGAGTCCGGTAGGGGACCACGGAATTCCTGGTGTAGCGGTGAAATGCGCAGATATCAGGAGGAACACCGGTGGCGAAGGCGGCACGCTGGACACCTTCTGACGCTGAGGCGCGAAAGCCAGGGGAGCAAACGGGATTAGATACCCCGGTA
+
GGGGGGGGGGGGGGGGGFGGGGGGEGEDEC@DFFGFFEGGGGGGGGGGFGGEDFGGGGGGGGGG8@CFGDEGGD8C9EFGGGGGGGGGFCFDC@BFFF:C4F@FGGGEFGGGGGEGC9EFGGFFFGDFGGGGGGGFCF:FEG7CDEFGGEGGGGFGGGDCEGGEGGGDGG7EEEGGGEGGGFGFFGFFC?C;958*8?C58:8CEGDCFFGGGDCEDCGD?5=C<5>7?7>FFGD>5C>)0
@M00200:207:000000000-ALC1F:1:1113:6819:11213 1:N:0:5
ACTGGGCGTAAAGGGCACGTAGGCGGCTCGGCAAATCAGTCGTGGAATCCCGTCGCTTACCGGCGGAACGGCGGCTGAAAATACCGGGCTCGAGGGCGTGAGGGGTCACTGGAACTCCTGGTGAAGCGGTGAAATGCGTAGATATCAGGAGGAACGCCGGAGGCGAAAGCGAGTGACTGGCGCGTTCCTGACGCTGAGGTGCGAAAGCTAGGGGAGCAAACAGGATTAGATACCCTAGTA
+
GGGGGGGGGGGGGGGGGGGGGGGGGGGGGGGGGGGGGGGGGGGGGGGGGGGGGGGGGGGGGGGGGGGGGGGGGGGGGGGGGGGGGGGGGGGGGGGGGGGGGGGGGGGGGGGGGGGGGGGGGGGGGGGGGGGGGGGGGGGGGGGGGGGGGGGGGGGGGGGGGGGGGGGGGGGGGGGGGGGGGGGGGGGGGGGGGGGGEFFFGGGEG=EGGGGGGGGGGGGGGGGGGGGGGFGGGGGGFGFG
@M00200:207:000000000-ALC1F:1:1113:15965:12040 1:N:0:5
ACTGGGCATAAAGGGCGCGTAGGTGGCGGCATAAGGCCGTGGTGAAAGTCGGGGGCTCAACCCTTGATCGGCCATGGCAACTGTGTCGCTAGGGCACCGTAGAGGCAGATGGAATTCCGGGTGTAGCGGTGGAATGCGTAGAGATCCGGAAGAACACCAGTGGCGAAGGCGGTCTGCTGGGCGGTGGGACGTGAGTCCCAAGAGCCGACACTGAGGCGCGACAGCGTGGGGAGCAAACAGGATT
+
GGGGGGGGGGGGGGGGGGGGGGGGGGGGGGGGGGGGGGGGGGGGGGGGGGGGGGGGGGGGGGGGGGGGGGGGGGGGGGGGGGGGGGGGGGGGGGGGGGGGGGGGGGGGGGGGGGGGGGGGGGGGGGGGGGGGGGGGGGGGGGGGGGGGGGGGGGGGGGGGGGGGGGGGGGGGGGGGGGGGGGGGGGGGGGGCGGGGGGGGGGGGGGGGGGGGGGGGGGGGGGGGGGGGGFGGGGGGFGFGFGFB
@M00200:207:000000000-ALC1F:1:1113:12051:12059 1:N:0:5
ATTGGGTGTAAAGGGTGCGTAGGCGGTGTAGCAAGTCGGGAGTGAAATACCCCAGCTTAACTGAGGAATTGCTTTCGATACTGCTGCGCTTGAGTGAGACAGAGGTAAGCGGAACTTAGGGTGGAGCGGTGAAATGCGTTGATATCCTAAGGAACACCGGTGGCGAAGGCGGCCTGCTGGGCTGTTGCTGACGCTGAGGCGCGACAGCGTGGGGAGCAAACAGGATTAGATACCCTCGTA
+
GGGGGGGGGGGGGGGGGGGGGGGGGGGGGGGGGGGGGGGGGGGGGGGGGGGGGGGGGGGGGGGGGGGGGGGGGGGGGGGGGGGGGGGGGGGGGGGGGGGGGGGGGGGGGGGGGGGGGGGGGGGGGGGGGFGGGGGGGGGGGGGGGGGGGGGGGGGGGGGGGGGGGGGGGGGGGGGGGGGCEFGGGGGGGGGGGGGGGGGGGGGGGGGGGGGGGGGGGGGGGGGGGGGGGFGGGGGGFGFG
@M00200:207:000000000-ALC1F:1:1113:19765:13250 1:N:0:5
ACTGGGTATAAAGCGCGCGTAGGCGGCGGTGCTGGCCCGGCGTGAAAGCCCCCGGCTCAACCGGGGAGGGTCGTCGGGGACCGCACCGCTTGAGGGCGGTAGGGGCTGGTGGAATGCCTGGTGTAGTGGTGAAATGCGTAGAGATCAGGCGGAACACCCGTGGCGAAGGCGGCCAGCTGGGCCGTCCCTGACGCTGAGGCGCGAAGGCGTGGGGAGCGAACGGGATTAGATACCCCAGTA
+
GGGGGGGGGGGGGGGGGGGGGGGGGGGGGGGGGGGGGGGGGGGGGGGGGGGGGGGGGGGGGGGGGGGGGGGGGGGGGGGGGGGGGGGGGGGGGGGGGGGGGGGGGGGGGGGGGGGGGGGGGGGGGGGGGGGGGGGGGGGGGGGGGGGGGGGGGGGGGGGGGGGGGGGGGGGGGGGGGGGGGGGGGGGGGGGGGGGGGGGGGGGGEGGGGEGGGGGGGGGGGGGG<D5CF=7DCFGGFGFG
@M00200:207:000000000-ALC1F:1:1113:12391:13470 1:N:0:5
ATTGGGTGTAAAGGGCTCGTAGGCGGTTTGTCGCGTCGGGAGTGAAAACCCAGGGCTTAACCCTGGGCTGGCTTCCGATACGGGCAGACTAGAGGTATGCAGGGGAGAACGGAATTCCTGGTGTAGCGGTGAAATGCGCAGATATCAGGAGGAACACCGGTGGCGAAGGCGGTTCTCTGGGCATGACCTGACGCTGAGGAGCGAAAGCATGGGGAGCGAACAGGATTAGATACCCCAGTA
+
GGGGGGGGGGGGGGGGGGGGGGGGGGGGGGGGGGGGGGGGGGGGGGGGGGGGGGGGGGGGGGGGDGGGGGGGGGGGGGGGGGGGGGGGGGGGGGGGGGGGGGGGGEGGGGGGGGGGGGGGGGGGGGGGGGGGGGGGGGGGGGGGGGGGGGGGGGFGGGGGGGGGGGGGGGGGGGGGGGFGGGGGGGGGFGGGGGDGGGGGGDCGGGGGGGGGGGGGGGGDGGFGGFGGGFGFGGGGFGFG
@M00200:207:000000000-ALC1F:1:1113:3984:14715 1:N:0:5
ACTGGGTTTAAAGGGCTCGTAGGCGGTCTGTCGCGTCGGGAGTGAAAACTCAGGGCTTAACCCTGAGCCTGCTTCCGATACGGGCAGACTAGAGGTATGCAGGGGAGAACGGAATTCCTGGTGTAGCGGTGAAATGCGCAGATATCAGGAGGAACACCAGTGGCGAAGGCAGCTCACTGGGACGGTATTGACGCTGAGACGCGAAAGCGTGGGGAGCAAACAGGATTAGATACCCTTGTA
+
GGGGGGGGGGGGGGGGGGGGGGGGGGGGGGGGGGFGGGGGDGGGGGGGGGGGGGGGGGGGGGGGGGGGGGGGGGGGGGGGGGGGGGGGGGGGGGGGGGGFGGGGGGGGGGGGGGGGGGGGGGGGGGGGGGGGGGGGGGGGGGGGGGGGGGGGGGGGGGGGGGGGGDEGGGGGGGGGGGG7C<EEGGGGGGGGEGGE>FEFGDEGGGGGGGGGGGGGGGGGGGGGCGGGGFGGGGGGFGFG
@M00200:207:000000000-ALC1F:1:1113:19032:14789 1:N:0:5
ACTGGGTTTAAAGCGCGCGTAGGTGGCTTCGTGAGTCCATGGTGAAATCCCCCCGCTCAACGGGGGAACGGCGCCGGATACTGGCAGACTCGAGTACCGGAGAGGAAGGTGGAATTCCCGGTGTAGCGGTGAAATGCGTAGATATCGGGAGGAACACCGGTGGCGAAGGCGGCCTTCTGGACGGATACTGACGCTGAGACGCGAAAGCGTGGGGAGCAAACAGGATTAGATACCCTCGTA
+
FFEFGGEEFGGFGEGGGGGFFFGGGGGFFGE<DEGFDEFGGFFEFGGGFCE@CFCGGGG=FGGEGGGEGGGGGGEECCBFGFFGGGGGF<DFFGGG<FEEC=CFGECCCFFFEFGGGCAFEGGCCFGGCGGGECCFEFCFCFGFEGGGGGG@FFGGGFGGGGGFGCEEGGEEE5C?FFG?FFCGGCEF?GGFGGGGGGGFEGGGGDEGEEE>CGGGGFGGGGGGD47CFBGFFGCFFC7C
@M00200:207:000000000-ALC1F:1:1113:7558:14937 1:N:0:5
ATTGGGTGTAAAGGGCGCGTAGGCGGCTTGGTCAGTCCCGTGTGAAATCCCTCGGCTCAACTGAGGAACTGCACGGGAAACTGCCTGGCTTGAGTTCGGGAGAGGGAAGCGGAATTCCGGGTGTAGCGGTGAAATGCGTAGATATCCGGAGGAACACCGGTGGCGAAGGCGGCTTCCTGGACCGACACTGACGCTGAGGCGCGAAAGCTAGGGGAGCAAACGGGATTAGATACCCCAGTA
+
GGGGGGGGGGGGGGGGGGGGGGGGGGGGGGGGGGGGGGGGGGGGGGGGGGGGGGGGGGGGGGGGGGGGGGGGGGGGGGGGGGGGGGGGGGGGGGGGGGGDEGGGGGEFGGGGGGGGGGGGGGGGGGGGGGGGGGGGGGGGGGGGGGGGGGGGGGGGGGGGGGGGGGGGGGGGGGGGGGGEGGGGGGGGGGGGGGDGGGGGGGGGGGGGGGGGGGGGGGGGGGGGGGGGGFGGGGGGFDFG
@M00200:207:000000000-ALC1F:1:1113:10593:15312 1:N:0:5
ACTGGGTTTAAAGGGCTCGTAGGCGGCCAACTAAGTCGGACGTGAAATCCCCAGGCTCAACCTGGGAACTGCGTCCGATACTGGATGGCTTGAATTCGGGAGAGGGATGCAGAATTCCAGGTGTAGCGGTGAAATGCGCAGATATCAGGAGGAACACCGGTGGCGAAGGCGGTTCTCTGGGCATTACCTGACGCTGAGGAGCGAAAGTGTGGGGAGCGAACAGGATTAGATACCCTGGTA
+
GGGGGGGGGGGGGGGGGGGGGGGGGGGGGGGGGGGGGGGGGGGGGGGGGGGGGGGGGGGGGGGGGGGGGGGGGGGGGGGGGGGGGGGGGGGGGGGGGGGGGGGGGGGGGGGGGGGGGGGGGGGGGGGGGGGGGGGGGGGGGGGGGGGGGGGGGGGGGGGGGGGGGGGGGGGGGGGGGGG7CFGGGFGGGGGGGGEGGGFFGGGGEGGGGGGGGGGGGGGGGGGGGGGGGFGGGGGFFGFG
@M00200:207:000000000-ALC1F:1:1113:20274:16261 1:N:0:5
ATTGGGCTTAAAGGGCGCGTAGGCGGGCTATCAAGTCTGGGGTGAAATCCCGCGGCTCAACCGTGGAACTGCCTTAGATACTGACGGCCTCGAGGGAGGTAGGGGCGTGCGGAACTGTAGGTGGAGCGGTGAAATGCGTTGATATCTACAGGAACTCCGGTGGCGAAAGCGGCGCGCTGGACCTCTTCTGACGCTGAGGCGCGAAAGCTAGGGGAGCAAACGGGATTAGATACCCGAGTA
+
GGGGGGGGGGGGGGGGGGGGGGGGGGGGGGGGGGGGGGGGGGGGGGGGGGGGGGGGGGGGGGGGGGGGGGGGGGGGGGGGGGGGGGGGGGGGGGGGEGGEGGGGGGGGGGGGGGGGGGGGGGGGGGGGGGGGGGGGGGGGGGGGGGGGGGGGGGGGGGGGGGGGGGGGGGGGGGGGGGGEFGGGGGGGGGGGEGDGGFGGGGGGGGGGFFGGGGGGGGGGGGGGGGGGGFGGGFGG>GF4
@M00200:207:000000000-ALC1F:1:1113:23165:16480 1:N:0:5
ATTGGGTGTAAAGGGCGCGTAGGCGGCTTGGCAAGTGGAAGGTGAAATCCCTCGGCTTAACCGAGGAACTGCCTTCCAGACTGCTTAGCTTGAGACCAGGAGAGGTGAGTGGAATTCCCAGTGTAGCGGTGAAATGCGTAGATATTGGGAGGAACACCAGTGGCGAAGGCGGCTCACTGGACTGGTACTGACGCTGAGGCGCGAAAGCGTGGGGAGCAAACGGGATTAGATACCCTCGTA
+
GGGGGGGGGGGGGGGGGGGGGGGGGGGGGGGGGGGGGGFEGGGGFGFDGGGGGGGGGGGGGGGGGGGGGGGGGGGGGGGGGGGGGGGGFGEGGGGGGGGGGGGGGGFGGGGGGGGFGGGGGGGGGGGGGGGGGGGGGGFGGGGGFFDGGGEGGGGGGGGGGGGGEGGGGGGGGCE:EFGGGGFCFGFGFFGGDGGGGGGGGGGEGDGGGAEGGGGGGGGEGGGDGGGGGFFGFGGGFG>C
@M00200:207:000000000-ALC1F:1:1113:26402:17180 1:N:0:5
ATTGGGTTTAAAGCGTGCGTAGGTGGCATGTTAAGTTTGATGTGAAAGCTCAGGGCTCAACCCTGAAATGGCATTGAATACTAGCGTGCTGGAGGTTTGGAGGGGGGACTGGAATTCTCGGTGTAGCAGTGAAATGCGTAGATATCGAGAGGAACACCAGTGGCGAAGGCGAGTCCCTGGACAACACCTGACACTGAGGCACGAAAGCTAGGGGAGCAAACAGGATTAGATACCCGAGTA
+
GGGGGGGGGGGGGGGGGGGGGGGGGGGGGGGGGEGEFGGFFGGGGGGGGGGGGGGGGGGGGGGGGGFFGGFGGGGGFGGGGGGGGDGGGGGFFGECEGGGFGGGGDGGGGGGGGGGGGGGGGGGFGGFGGGGGGFGGEGGGGGGGGGGGGGGGGGCGGGGGCFGGGGGGGGGCGGGGGGFGGGGGGGGGGGGGGGGGGFGGGDE8EE6C9?8FEGGGCGGGGGF<FGFGFGGGGGGEGFG
@M00200:207:000000000-ALC1F:1:1113:17600:17589 1:N:0:5
ATTGGGTTTAAAGGGCTCGTAGGCGGCCAACTAAGTCGGATGTGAAATCCCCAGGCTCAACTTGGGAACTGCATCCGATACTGGATGGCTTGAATTCGGGAGAGGGATGCAGAATTCCAGGTGTAGCGGTGAAATGCGTAGATATCTGGAGGAATACCGGTGGCGAAGGCGGCATCCTGGACCGACATTGACGCTGAGGAGCGAAAGCCAGGGGAGCAAACGGGATTAGATACCCTGGTA
+
GGGGGGGCGGGGGGGGGGGGGGGGGGGGGGGGGGGGGGGGGGGGGGGGGGGGGGGGGGGGGGGGGGGGGGGGGGGGGGGGGGFGGGGGGGGGGGGGGGGGGGGGGGGGGGGGGGGGGGGGGFGGGGGGGGGGGGGGGGGGGGGGFGGGGGGGGGGGGGGGFGGGGGGGGGGGGEEGGGGFGGGGGGGGGGGGGGGGGGGGGEGGGGGGGGGGDGGGDGFGGGGGGGGFGFGGGGFFFFFG
@M00200:207:000000000-ALC1F:1:1113:21695:17590 1:N:0:5
ACTGGGTTTAAAGGGCGCGTAGGTGGTGTTGTCAGTCAGACGTGAAATCCCCAGGCTTAACTTGGGAACTGCGTCTGATACTACAAGACTTGAGTTCGGGAGAGGGATGTGGAATTCCAGGTGTAGCGGTGAAATGCGTAGATATCTGGAGGAACACCGGTGGCGAAGGCGGCATCCTGGACCGAAACTGACACTGAGGCGCGAAAGCTAGGGGAGCAAACGGGATTAGATACCCTCGTA
+
GGGGGGGGGGGGGGGGGGGGGGGGGGGGGGGGGGGGGGGGGGGGGGGGGGGGGGGGGGGGGGGGGGGGGGGGGGGGGGGGGGGGGGGGGGGGGGGGGGGGGGGGGGGGGGGGGGGGGGGGGGGGGGGGGGGGGGGGGGGGGGGGGGGGGGGGGGGGGGGGGGGGGGGGGGGGGGGCGGGGGGGEGGGGFGGGGGGGGGGFGGGGGGGGGGGEEEGGGGGGGGEGGGGGFFGGGFGGFDFG
@M00200:207:000000000-ALC1F:1:1113:14394:18606 1:N:0:5
ACTGGGTATAAAGGGCGCGTAGGCGGCCTCCGCAAGTCAGTTGTGAAATCTCCGAGCTTAACTCGGAAAGGTCAACTGATACTGCGGGGCTAGAGTGCGGAAGGGGCAACTGGAATTCTTGGTGTAGCGGTGAAATGCGTAGATATCAGGAGGAACACCGGTGGCGAAAGCGCTCATCTGGCCCGATACTGACGCTGAGGCGCGAAAGCTAGGGGAGCAAACGGGATTAGATACCCTGGTA
+
GGGGGGGGGGGGGGGGGGGGGGGGGGGGGGGGGGGGGGGGGGGGGGGGGGGGGGGGGGGGGGGGGGGGGGGGGGGGGGGGGGGGGGGGGGGGGGGGGGGGGGGGGGGGGGGGGDGGGGGGGGGGGGGGGGGGGGGGGGGGGGGGGGGGGGGGGGGGGGGGGGGGGGGGGGGGGGGGGGGFGGGGGGGEEGGGGGGEGGGGGGGGGGGGGGGGGGGGGGGGGGGGGGGFFFGGGGGGFGFGF
@M00200:207:000000000-ALC1F:1:1113:12063:18724 1:N:0:5
ATTGGGTTTAAAGAGTACGTAGGCGGCTAGGTAAGACACGGGTTAAATCTCCACTCTCAAGGTGGAAACCGCCCATGTGACTGCCTGACTCGTCGGTAGCAGGGGCAAGCGGAATTGTCGGTGTAGGAGTGAAATCCGTTGATATCGACAAGAACACCAATGGCGAAGGCAGCTTGCTAGGCTATTTGAGACGCTGAGGTACGAAAGCGTGGGGAGCGAACGGGATTAGATACCCCGGTA
+
F<EGGGGGGFC@F<ECFGGGG@FGGG+@FFGGGGGGG<FGGGGGGGGGGFGCGFAEFFFGEGGFFGCFGGGGGGDFFGCFGCGGGGGGFFGGEC==FFGGGGGGDGGGCGCEGE@BE?FGDF=BA?FGG<FFGGGGGCFFGGGGGGEGEGEFGFGGCFFF,@FCFD*>7F@CGFCFC@F;EEGGCFGF7B5B:E=EGGGGGGGEF7CGGG:1?CGG3EGCEDDC*97DFFCCCGGGE3)1
@M00200:207:000000000-ALC1F:1:1113:25324:18938 1:N:0:5
ATTGGGTGTAAAGGGTGCGTAGGCGGCTTATTAAGTCAGGGGTGAAAGACGGTGGCTCAACCATCGCAGTGCCCTTGATACTGATGAGCTTGAATACACTTGAGGTAGGCGGAATGTGACAAGTAGCGGTGAAATGCATAGATATGTCACAGAACACCAATTGCGAAGGCAGCTTACTAAGGTGCAATTGACGCTGAGGCACGAAAGCGTGGGGATCAAACAGGATTAGATACCCCAGTA
+
GGGGGGGGGGGGGGGGGGGGGGGGGGGGGGGGGGGGGGGGGGGGGG,CFGGGGGGGGGGGGGGGGGGGGGGGGGGGGGGGGGGGGGGGGGGGGGGGGGGGGGGGGGGGGGGGGGGGGGGGGGGGGGGGGGGGGGGGGGGGGGGGGGGGGGGGGGFGGGGGGGGGGCEEGGGGGGFGGGGFFFGGGGGGFDGGGGGGDGFGGGGGGGGGGGGDGGGGGGGGGGGGGGGGGFCFFG9CEGFF
@M00200:207:000000000-ALC1F:1:1113:11035:19288 1:N:0:5
ATTGGGTTTAAAGGGCTCGTAGGCGGCCAACTAAGTCATACGTGAAATCCCTCAGCTTAACTGGGGAACTGCGTGTGATACTGGATGGCTTGGATTTGGGAGAGGGATGCGGAATTCCAGGTGTAGCGGTGAAATGCGTAGATATCTGGAGGAACACCGGTGGCGAAGGCGGCATCCTGGACCAACACTGACGCTGAGGAGCGAAAGCCAGGGGAGCAAACGGGATTAGATACCCCTGTA
+
GGGGGGGGGGGGGGGGGGGGGGGGGGGGGGGGGGGGGGGGGGGGGGGGGGGGGGGGGGGGGGGGGGGGGGGGGGGGGGGGGGGGGGGGGGGGGGGGGGGGGGGGGGGGGGGGGGGGGGGGGGGGGGGGGGGGGGGGGGGGGGGGGGGGGGGGGGGGGGGGGGGGGGGGGGGGGDGGGGGFGGGGGGGGGGGGGGGGGGGGGGGGGGGGGGGGGGGGGGGGGGGGGGGGGFGGGGGGFGFG
@M00200:207:000000000-ALC1F:1:1113:22504:19651 1:N:0:5
ACTGGGCTTAAAGGGTGCGTAGGTGGTGAGGTAAGTCGGATGTGAAAGCTCCGAGCTCAACTCGGAAATGGCATTGGAAACTACCTTGCTCGAGGGTTTGAGGGGGGACTGGAATACTTGGTGTAGCAGTGAAATGCGTAGATATCAAGTAGAACACCAGTGGCGAAGGCGAGTCCCTGGAAAACTCCTGACACTGAGGCACGAAAGCTAGGGGAGCAAACAGGATTAGATACCCTTGTA
+
GGGGGGGGGGGGGGEGEDGCEGDFGGGGEEFECFGGGGDC6@<FGCFGFGGGGDCEGGFGGGGGG7F@CDGGGGGEGGGGFGGFFCDADEGGGGEGCFGEGGGGGGGGGGABFDCGCGCFFGG<FGGGGGGGGCFCFFFEGGGFGGGFEFGGFEFFGGGGDGFGGGGD7FFGGGG7EGC/86<8A?FGGCFCFFFGFFCFCFEGGGDGCCFGGC5CC=EGGGGF:FCC?FCFF66DFGFD
@M00200:207:000000000-ALC1F:1:1113:18273:19679 1:N:0:5
ATTGGGTTTAAAGGGCGCGTAGGCGGGACGGAAAGTCGGTCGTGAAATCCTCCGGCTCAACCGGAGAACGGCGATCGATACTTCCGTTCTTGAGGGTTGCAGAGGAGACTGGAATTCCCGGTGTAGCGGTGAAATGTGTAGAGATCGGGAGGAACACCGGTGGCGAAGGCGGGTCTCTGGGCAACTCCTGACGCTGAGGCGCGAAAGCGTGGGGAGCAAACGGGATTAGATACCCTCGTA
+
GGGGGGGGGGGGGGGGGGGGGGGFGGGGGGGGGGGGGGGGGGGGGGGGGGGGGGGGGGGGGGGGGGGGGGGGGGGGGGGGGGGGGGGGGGGFFFGGGGGGGGGGGGGGGGGGGGGGGGGGFGGGGGGGGGGGGGGGGGGGGGGGGGGEECFGFGGGGGGGGGGGGGGGGGGGGEGFGGGFGGGGGGGGGGGGGGGGGGGGGGGGGGGGGGGGGGGGGGGGGD=DGGGGGFGGAFDGFGFG
@M00200:207:000000000-ALC1F:1:1113:8892:21027 1:N:0:5
ACTGGGCGTAAAGGGCGCGTAGGCGGCCTTCTAAGTCGAACGTGAAATCCCCGGGCTCAACCCGGGAACTGCGTCCGATACTGGAAGGCTTGAATCCGGGAGAGGGATGCGGAATTCCAGGTGTAGCGGTGAAATGCGTAGATATCTGGAGGAACACCGGTGGCGAAGGCGGCATCCTGGACCGGCATTGACGCTGAGGCGCGAAAGCTAGGGGAGCAAACGGGATTAGATACCCCGGTA
+
GGGGGGGGGGGGGGGGGGGGGGGGGGGGGGGGGGGGGGGGGGGGGGGGGGGGGGGGGGGGGGGGGGGGGGGGGGGGGGGGGGGGGGGGGGGGGGGGGGGGFGGGGGGGGGGGGGGGGGGGGGGGGGGGGGGGGGGGGGGGGGGGGGGGGGGGGFGGGGGGGGGGGEGGGGGGGGGGGGGGGGGGGGDGGGGGGGGGGGGGGGGGGGGGGGGGGGGGGGDGGGGGGGGGGBDFGGGCDDFG
@M00200:207:000000000-ALC1F:1:1113:13581:21127 1:N:0:5
ATTGGGTTTAAAGGGCTCGTAGGCGGTCTGTCGCGTCGGGAGTGAAAACTCAGGGCTTAACCCTGAGCCTGCTTCCGATACGGGCAGACTAGAGGTATGCAGGGGAGAACGGAATTCCTGGTGTAGCGGTGAAATGCGCAGATATCAGGAGGAACACCGGTGGCGAAGGCGGGTCTCTGGGCCGAAACTGACGCTGAGGAGCGAAAGCGTGGGGAGCGAACAGGATTAGATACCCGTGTA
+
GGGGGGGGGGGGGGGGGGGGGGGGGGGGGGGGGGGGGGGGGGGGGGGGGGGGGGGGGGGGGGGGGGGGGGGGGGGGGGGGGGGGGGGGGGGGGGGGGGGGGGGGGGGGGGGGGGGGGGGGGFGGGGGGGFGGGGGGGGGGGGGGGGGGGGGGGGGGGGGGGGGGGGGGGGGGGGGFGGGGGGGGGCGEGGGGGGGG>CFGEFGEGGGFGEGGGGGG3==EGGGGGGGGF8CGAFGDFGFF
@M00200:207:000000000-ALC1F:1:1113:9815:21875 1:N:0:5
ATTGGGTGTAAAGAGCTCGTAGGCGGTTTGTTGCGTCGGCTGTGAAATCCCGAGGCTCAACCTCGGGTCTGCAGTCGATACGAGCAAACTAGAGTGTTGCAGGGGAGACTGGAATTCCTGGTGTAGCGGTGAAATGCGCAGATATCAGGAGGAACACCGGTGGCGAAGGCGGGTCTCTGGGCAACAACTGACGCTGAGGAGCGAAAGCGTGGGGAGCGAACGGGATTAGATACCCGAGTA
+
FGGGGCFGEEDGFFGGGGGGGGGGGGGGGGGFGGGGGGEGGGGGGGGGFEFGGGGGGFFDGCGGEGGGGGGGGFGGGGEGGGGGGGGFFFFFA=FFGGGGGGFGGGGGGGGGGGGGGGGGGGDGGGFBCGGGF<FDCFGGGGGGFGGGC3BFECCGG7FGGGECC>EGD7FDEGGGGGGCFGGGGFGFFFGGGEEGGGG7CCCGEDE6CE8:?ECCDC/::<CDG3D=EFFC?C<DFD)9
@M00200:207:000000000-ALC1F:1:1113:16197:22217 1:N:0:5
ATTGGGTTTAAAGGGCTCGTAGGCGGTTTGTCGCGTCGGGAGTGAAATCACCGGGCTTAACTCGGTGCTTGCTTTCGATACGGGCAGACTGGAGGCATGCAGGGGAGAACGGAATTCCTGGTGTAGAGGTGAAATTCGTAGATATTCGGAAGAACACCAGTGGCGAAGGCGACATACTGGCTCATTACTGACGCTGAGGCTCGAAAGCGTGGGGAGCAAACAGGATTAGATACCCGTGTA
+
GGGGGGGGGGGGGGGGGGGGGGGGGGGGGGGGGGGGGGGGGGGGGGGGGGGGGGFGGGGGGGGGGGGGGGGGGGGGGGFGGGGGEGGGGGGBFGDGGFFGGGGGEGGGFGEGGGFGGGGGGGGGGGGGGGCGGGGGGGGGGGGGGGGAGGGEEFGGGGGGGGGDEEGGGGBEEGGGGF?>CFGFFGGDC9@C>EG*3=8=5FG?FGDCEE5EEGCEDC6CC<?<CC:>A?G7CDGC7<<9
@M00200:207:000000000-ALC1F:1:1113:18701:22449 1:N:0:5
ATTGGGTATAAAGGGCTCGTAGGCGGTTTGTCGCGTCGGGAGTGAAAACACACAGCTTAACTGTGTGCTTGCTTCCGATACGGGCAGACTAGAGGTATGCAGGGGAGAACGGAATTCCTGGTGTAGCGGTGGAATGCGCAGATATCAGGAGGAACACCGGTGGCGAAGGCGGTTCTCTGGGCATTACCTGACGCTGAGGAGCGAAAGCATGGGGAGCGAACAGGATTAGATACCCCTGTA
+
GGGGGGGGGGGGGGGGGGGGGGGGGGGGGGGGGGGGGGGGGGGGGGGGGGGGGGGGGGGGGGGGGGGGGGGGGGGGGGGGGGGGGGGGGGGGGGGGGGGGGGGGGGGGGGGGGGGFGGGGGGGGGGGGGGGGGGGGGGGGGGCGGGGGGGEGGGGGGGGGGGGGGGGGGGGGGGGGGGGGFEFF9BBCGGGGEGGGGGGGGFDEGGGGGGGGGGGDGGDEGGGGFCFDGFGGGGGGFGFG
@M00200:207:000000000-ALC1F:1:1113:9443:22691 1:N:0:5
ATTGGGCTTAAAGGGCACGTAGGCGGCTCGGCAAATCGGTCGTGGAATCTCGACGCTTACCGTCGAAACGGCGGCCGAAAATACCGGGCTCGAGGGCGTGAGGGGTCACTGGAACTCCTGGTGAAGCGGTGAAATGCGTAGATATCAGGAGGAACGCCGGAGGCGAAAGCGAGTGACTGGCGCGTTCCTGACGCTGAGGTGCGAAAGCTAGGGGAGCAAACAGGATTAGATACCCGTGTA
+
CFFFECFFFFAGGGGGCBBEEGGCC7F+,@@CFGGGCG@FFCBEDECFCEF8FG:BG@FAFDFG:FDFFFCG7BFCFGGEGGAFGG7CFGCFGGGCC:+@C<F*<<*DDGECFB::CFFG8F,,@F8<*81*@@;FGGE7*<<>F<<CB7<:CF<B77<7*1?CE5:E52?8*:><9@@2;:EGGGG*3CFF>C=EEC*<;8?C/28:FDFG5CD55C*2:C?74*229BG*9*9)07.9
@M00200:207:000000000-ALC1F:1:1113:14295:23419 1:N:0:5
ATTGGGTTTAAAGGGTGCGTAGGCGGCCCGTTAAGTCAGCGGTGAAATCCCAGGGCTCAACCCTGGAACTGCCGTTGATACTGACGGGCTTGAGTTCGGTTAAGGCGGGCGGAACTGGTGGTGTAGCGGTGAAATGCATAGATACCACCAAGAACCCCGATTGCGTAGGCAGCTCGCTGAGCCGAAACTGACGCTGAGGCACGAAAGCGTGGGGAGCGAACAGGATTAGATACCCCCTTAAGA
+
GGGGGGGGGGGFGGGGGGGGGGGGG>FEGGGGGGGGGGGGGGGGGGGGGGFGGGGGGGGGGGGGFGGGGGGGGGGGGGGGGGGGGGGGGGGGGFGGGGGGGGGGFGGGGGGG:CBEGGFGGCEFF9BEGFGG@EFFGCCCFGGGGGCFGFGGFFC:@BFDF7C,<FC@C,CCEGGGEGEGGGCEEDG59<FGDEGGGGC*AFGGGD:*:8C5E53:52:CED7C/9DD?6*0<C0>5)7<=F9
@M00200:207:000000000-ALC1F:1:1113:12873:24767 1:N:0:5
ACTGGGTGTAAAGGGCTCGTAGGCGGCCAACTAAGTCACACGTGAAATCCCTCAGCTTAACTGGGGAACTGCGTGTGATACTGGATGGCTTGGATCCGGGAGAGGGATGCGGAATTCCAGGTGTAGCGGTGAAATGCGTAGATATCTGGAGGAACACCGGTGGCGAAGGCGGCATCCTGGACCAACACTGACACTGAGGAGCGAAAGCCAGGGGAGCAAACGGGATTAGATACCCCCGTA
+
DGGGGGGGGGGGGGGGGGGGGGGGGGGGGGGGGGGGGGGGGGGGGGGGGGGGGGGGGGGGGGGGGGGGGGGGGGGGGGGGGGGGGGGGGGGGGGGGGFGGGGGGGGGGGGGGGGGGGGGGGGGGGGGGGGGGGGGGGGGGGGAFFGGGGGGGGGGGGGGDGGGGGGGGGGEGGGDFGGG7EGGGGGGGGGGGGGG9CFFFDFCEGGCFFFGGGGCCCFFGFDE<55DCF?GGGG*9BD3)
@M00200:207:000000000-ALC1F:1:1114:8054:2852 1:N:0:5
ATTGGGTTTAAAGGGCGCGTAGGTGGTTTGATAAGGGTGTGGTGAAAGCCCGGAGCTCAACTCCGGGTCTGCCGTGCCGACTGTCAAACTCGAGGACTGTAGAGGCAGACGGAATTCCGGGTGTAGCGGTGGAATGCGTAGAGATCCGGAGGAAGACCGGTGGCGAAGGCGGTCTGCTGGGCAGTTTCTGACACTGAGGCGCGACAGCGTGGGGAGCAAACAGGATTAGATACCCTTGTA
+
GGGGGGGGGGGGGGGGGGGGGGGGGGGGGGGGGGGGGGGGGGGGGGGGGGGGGGGGGGGGGGGGGGGGGGGGGGGGGGGGGGGGGGGGGGGGGGGGGGGGGGGGGGGGGGGGGGGGGGGGGGGGGGGGGGGGGGGGGGGGGGGGGGGGGGGGGGGGGGGGFGGGG@EGGGGGGGGGGGGGGGGGGGGGGGGGGGGGGGFFGGGGGGGGGGGGGGGGGGGGGFGGFGGFGFFGEGGF<FFG
@M00200:207:000000000-ALC1F:1:1114:19348:3732 1:N:0:5
ATTGGGTTTAAAGGGCGTGTAGGCGGTCCGCTAAGTCTGATGTGAAAGCCCGGGGCTCACCCCCGGAAGGGCATTGGAAACTGGCGGACTCGAGTCCCGGAGAGGAAGGTGGAATTCCTGGTGTAGCGGTGAAATGCGTAGATATCAGGAGGAATACCGGTGGCGAAGGCGGCCTTCTGGACGGTGACTGACGCTGAGACGCGAAAGCGTGGGGAGCAAACAGGATTAGATACCCCCGTA
+
GGGGGGGGGGGGGGGGGGGGGGGGGGGGGGGGGGGGGGGGGGGGGGGGGGGGGGGGGGGGGGGGGGGGGGGGGGGGGGGGGGGGGGGGGGGGGGGGGGGGGGGGGGGGGGGGGGGGGGGGGGGGGGGGGGGGGGGGGGGGGGGGGGGGGGGGGGGGGGGGGGGGGGGGGGGGGGGGGGGGGGGGGGGGGGGGGGGGGGGFDGGGGGGGGGGGGGGGGGGGGGGDFGGFGFGGGGGGGGFD
@M00200:207:000000000-ALC1F:1:1114:9040:4373 1:N:0:5
ATTGGGTTTAAAGGGCGTGTAGGCGGTCTGTTAAGTCTGATGTGAAATCCCCTCGCTTAACGAGGGAACTGCGTCGGATACTGGCAGACTTGAGTACCGGAGAGGAAGGTGGAATTCCCGGTGTAGCGGTGAAATGCGTAGATATCGGGAGGAACACCGGTGGCGAAGGCGGCCTTCTGGACGGATACTGACGCTGAGACGCGAAAGCGTGGGGAGCAAACAGGATTAGATACCCCAGTA
+
GGGGGGGGGGGGGGGGGDGGGGGGGGGGGGGGGGGGGGGGGGGGGEGGGGGGGGGGGGGGGGGGGGGGGGGGGGGGGGGGGGGGGGGGGGGGGGGGGGGGGGCFGGGFGGGGGGGGGGGGGGGGGGGGGGGGGGGGGGGGGGGGGGGGGGGGGGGGGGGGGGGGGGGGGGGGDGGGGGGGCGGEGGGGGGGGGGGGGDFFGGGGGGGGGGGGGG=EGGGGGGEFFGGFGFGGGGGGGCFG
@M00200:207:000000000-ALC1F:1:1114:18945:7949 1:N:0:5
ATTGGGTGTAAAGGGCACGTAGGCGGTGAATCGGGTTGAAAGTGAAAGTCGCCAAAAAGTGGCGGAATGCTCTCGAAACCAATTCACTTGAGTGAGACAGAGGAGAGTGGAATTTCGTGTGTAGGGGTGAAATCCGTAGATCTACGAAGGAACGCCAAAAGCGAAGGCAGCTCTCTGGGTCCCTACCGACGCTGGGGTGCGAAAGCATGGGGAGCGAACAGGATTAGATACCCCTGTA
+
GGGGGGGGGGGGGGGGGGGGGGGGGGGGGGGGGGGGGGGGGGGGGGGGGGGGGGGGGGGGGGGGGGGGGGGGGGGGGGGGGGGGGGGGGGGGGGGGGGGGGGGGGGGGGGGGGGGGGGGGGGGGGGGGGGGGGGGGGGGGGGGGGGGGGGGGGGGGGGGGGGGGGGGGGGGGGGGGGGGGGGGFGGGGGGGGGGGGGGEDGGGEGGGGGFGGGGGGGDGGGGGGFGGFGFGFGGGGGG
@M00200:207:000000000-ALC1F:1:1114:4990:7981 1:N:0:5
ATTGGGTTTAAAGGGCGCGTAGGCGGGATGGCAAGTCAGTCGTGAAATCTCTCGGCTCAACCGAGAAACGTCGGCTGATACTGCCGTTCTTGAGGGATGCAGAGGAGACTGGAATTCCCGGTGTAGCGGTGAAATGTGTAGAGATCGGGAGGAACACCGGTGGCGAAGGCGGGTCTCTGGGCATTTCCTGACGCTGAGGCGCGAAAGCGTGGGGAGCAAACGGGATTAGATACCCTAGTA
+
GGGGGGGGGAEFGGGGGGGGGGGGGGGGGGGGFGGGGGGGGGGGGGGGGGGGGGGGGGGGGGGGGEGGGGGGGGGGGGGGGGCFGGGGGGFGGGGGGGGGGGGGGGGGFGGGGGGGGFGEGGGGGGGGGGGGGGFFFGGGGGGGGGGGGGGGGGGGGGGGGGGGGGGGGGGGGGGGFFGGGGGGGFGGGGGGGGDGEG;>CEGGGGGGGGGGGGGCGFGGGDGGFGGFD=CGGGGGFCFG
@M00200:207:000000000-ALC1F:1:1114:28813:9031 1:N:0:5
ATTGGGTTTAAAGGGTGCGTAGGCGGGTCTTTAAGTCAGGGGTGAAATCCTGGAGCTCAACTCCAGAACTGCCTTTGATACTGAAGATCTTGAGTTCGGGAGAGGTGAGTGGAACTGCGAGTGTAGAGGTGAAATTCGTAGATATTCGCAAGAACACCAGTGGCGAAGGCGGCTCACTGGCCCGATACTGACGCTGAGGCACGAAAGCGTGGGGAGCAAACAGGATTAGATACCCTAGTA
+
GGGGGGGGGGGGGGGGGGGGGGGGGGGGGGGGGGGGGGGGGGGGGGGGGGGGGGGGGGGGGGGGGGGGGGGGGGGGGGGGGGGGGGGGGGGGGGGGGGGGGGGGGGGGGGGGGGGGGGGGGFGFFGGGGGGGFGGGGGGGGGGGGGGGGGGGGGGGGGGGGGGDGGGGGGGGGGGGGGFGGGGDBEGDFGDEEEEGGGGFGFDGGGGGGGCEGEEC>FGFGGGGFFC@C7CC96DGGGFC
@M00200:207:000000000-ALC1F:1:1114:4824:9793 1:N:0:5
ATTGGGCTTAAAGGGCTCGTAGGCGGCCAACTAAGTCAGACGTGAAATCCCCAGGCTCAACCTGGGAACTGCATCCGATACTGGATGGCTTGAATTTGGGAGAGGGATGCAGAATTCCAGGTGTAGCGGTGAAATGCGTAGATATCTGGAGGAATACCGGTGGCGAAGGCGGCATCCTGGACCAACATTGACGCTGAGGAGCGAAAGCTAGGGGAGCAACCGGGATTAGATACCCCGGTA
+
FGGCCGGGFFGGGGGGGGGGGGGFGGGGGGEGGGGGGCEGGGGGGGGGEG8F@EGGGGGGGGGADFFCGGGGGGGEFGG+4,C<F<<CFGEFCEFGGEFDDGDGEGGGGGGCAFFGGD?F@BEFFAEGFF7DFFFAF=FFG7ADFDDE<AFCEBCBEDFD7F:FCECGGCC7EGEG7,<7CEF@FE8FF772;C/8=74)ACEGGC*;9>CFGG5=CCF**1>)0>CF9*2:F>><<3.7
@M00200:207:000000000-ALC1F:1:1114:27590:11417 1:N:0:5
ATTGGGTGTAAACGGCGCGTAGGTGGCGCGGCAAGTCGGTGGTGAAAGCTCGGGGCTCAACCCCGGGCCGGCCAACGATACTGCCGGGCTCGAGCATCGTAGAGGCAGGTGGAATTCCGGGTGTAGCGGTGGAATGCGTAGAGATGGGGGAGAACACTCGTGGCGAAGGCGGCCAGCTGGACCAGTTCTGACGCTGAGACGCGAAAGCGTGGGGAGCAAACAGGATTAGATACCCCTGTA
+
F<EDFGGGGGGGGGGGGCFG:EE<FGFDEFGGGCDFGDGFFGGGFGC<F,CBEGGGGGGGGFGGGGG+CFGGGG?FGGGEGFGEFE@EGD@FGEGGGCGFEGEGGGGGGF8:7DECFGGEFGGGGGGDEGDE:FFGGGGGGGGGGFFGDG*<*<EGGG@EF*CEGGGGDFEC588C*<@CGGFE@<9:<FFFD*;EEG0=EEGE8ECFG*;EGGGDGF?FGGGD>GFFGFG=GCF7/>FG
@M00200:207:000000000-ALC1F:1:1114:17225:13297 1:N:0:5
ATTGGGCATAAAGGGTGCGTAGGCGGTGTCCTAAGTCAGTTGTGAAATACGGCAGCTTAACTGTCGAGGTGCAATTGATACTGGGATACTTGAGTACTGATGAGGTATGCGGAATGGACGGTGTAGCGGTGAAATGCTTAGATATCGTCCAGAACACCGATAGCGAAGGCAGCATACTAAGGAGTAACTGACGCTGAGGCACGAAAGTGTGGGGATCAAACAGGATTAGATACCCTTGTA
+
GGGGGGGGGGGGGGGGGGGG@FDGGGGGGGGGGFGGGGGGGGGGGGGGGGGGGGGGGGFGGFGGGGGGGGGGGGGGGEGGGGGGGGGGGGGGGGGGGGGGGGGGGGGGGGGGGGGGGGGGGGGGGGGGGGGGFGGGGGGGGFGCGGGGCEGFFGFGGGGGGGGGGECDGGGGGGGGGGGGGGGGGDFFGGGGGGGGGGCAGGGGGGGGGGGGGGGEGGGCFGGGFGGFGFDGGFGFGGFF
@M00200:207:000000000-ALC1F:1:1114:18081:13484 1:N:0:5
ATTGGGTTTAAAGGGTGCGTAGGTGGTGAGGTAAGTCGGATGTGAAAGCTCCGAGCTCAACTCGGAAATGGCATTGGAAACTACCTTGCTAGAGGGTTTGAGGGGGGACTGGAATACTTGGTGTAGCAGTGAAATGCGTAGATATCAAGTGGAACACCAGTGGCGAAGGCGAGTCCCTGGAAAACTCCTGACACTGAGGCACGAAAGCTAGGGGAGCAAACAGGATTAGATACCCTAGTA
+
GGGGGGGGGGGGGGGGGGGGGGGGGGGGGGGGGGGGGGGGGGGGGGGGGGGGGGGGGGGGGGGGGGGGGGGGGGGGGGGGGGGGGGGGGGGGGGGGGGGGGGGGGGGGGGGGGGGGGGGGGGGGGGGGGGGGGGGGGGGGGGGGGGGGGGGGGGGGGGGGGGGGGGGGGGGGGGGGGGGGGGGGGGGGGGGGGGGGGGG>GGGEGGGGEFGEFGGGGGGGGGGGFGGFGFGGGGGFFGFF
@M00200:207:000000000-ALC1F:1:1114:15334:13613 1:N:0:5
ATTGGGCTTAAAGTGTGCGCAGGCGGCCATGCAAGTCGAGTGTGAAAGCCCCGGGCTTAACTTGGGAATTGCGCTCGAAACTACGTGGCTGGAGTGTGGCAGAGGAAGGTGGAATTCCACGTGTAGCGGTGAAATGCGTAGAGATGTGGAGGAACACCAATGGCGAAGGCAGCCTTCTGGGCCAACACTGACGCTCATGCACGAAAGCGTGGGGAGCAAACAGGATTAGATACCCCAGTA
+
FGGGGGGGGGGGGGGGGGGGGGGGGGGGGGGGGGGGGGGGGGGGGGGGGGGGGGGGGGGGGGGGGGGGGGGGGGGGGGGGGGGGGGGGGGGGGGGGGGGGGGGGGGGGGGGGGGGGGGGGGGGGGGGGGGGGGGGGGGGGGGGGGGGGGGGGGGGGGGGGGGGGGGGGGGGGGGGGGGGGGGGEGGGGGGGGGGGGGGCFGGGGGGGGGGGGGGGGDGGGGGGGFGFFGFGGGGGGGGFG
@M00200:207:000000000-ALC1F:1:1114:24367:13627 1:N:0:5
ATTGGGCTTAAAGCGTGTGTAGGCGGGTCGTTAAGTGCCTTGTGAAATCCCATGGCTCAACCATGGAACTGCTGGGCATACTGGCGATCTTGTGCAACCTAGGGGCGAGCGGAACAGATGGTGGAGCGGTGAAATGCGTTGATATCATCAGGAACACCGGTGGCGAAAGCGGCTTACTGGGTCTCTTCTGACGCTGAGGTACGAAAGCTAGGGGAGCGAACGGGATTAGATACCCCCGTA
+
FGFEFFGGGGGG<FGCCCGGDGGC@CFBFCGGGFGGGGGGGGGGFF<CFFG@FFFGEFGFFGGGGGGGEFFGFFCFGG@EGFFGGGGCFGFGGGGGGG@EGAGG>7FFFGGG:B=FCCBFF<FE<FGC@@@FFGFFGGGGGGGGFFGGGGC7:FGGGGGG:FGGGEDECEFCGCGDCDGGG89FGEGGCFFGGDCEGG::FF=C81:*+<0AF87ECDGCCGGDBG56FFGD960><3)1
@M00200:207:000000000-ALC1F:1:1114:20713:14506 1:N:0:5
ATTGGGCTTAAAGGGCGCGTAGGCGGCCTCTGCAAGTCGACTGTGAAATCTCCGGGCTTAACCCGGAAAGGTCAGCCGATACTGCAGGGCTAGAGTGCAGAAGGGGCAACTGGAATTCTCGGTGTAGCGGTGAAATGCGTAGATATCGAGAGGAACACCTGCGGCGAAGGCGGGTTGCTGGGCTGACACTGACGCTGAGGCACGAAAGCTAGGGGAGCGAACGGGATTAGATACCCGTGTA
+
GGGGGGGGGGGGGGGGGGGGGGGGGGGGGGGGGGGGGGGGGGGGGGGGGGGGGGGGGGGGGGGGGGGGGGGGGGGGGGGDGGGGGGGGGGGGGGGGGGGGGGGGGGGGGGGGGGGGGGGGGGGGGGGGGGGGGGGGGGGGGGGGGGGGGGGGGGGGGGGGGGGGGGDGGGGGGGGGGGGGGGFFEGGFGGGGGGGGGGFFFGGGGGGGGFGGGGGGGGGC=<GGFG7?FFFDGGGGGGFGF
@M00200:207:000000000-ALC1F:1:1114:12567:15451 1:N:0:5
ACTGGGCGTAAAGGGCGCGTAGGCGGCCACCGCAAGTCGACTGTGAAATCTCCGGGCTTAACCCGGAACGGTCAGCCGATACTGCGGGGCTAGAGTGCAGAAGGGGCAACTGGAATTCTCGGTGTAGCGGAGAAATGCGTAGATATCGAGAGGAACACCTGCGGCGAAGGCGGGTTGCTGGGCTGACACTGACGCTGAGGCGCGAAAGCTAGGGGAGCGAACGGGATTAGATACCCTCGTA
+
GGGGGGGGGGGGGGGGGGGGGGGGGGGGGGGGGGGGGGGGGGGGGGGGGGGGGGGGGGGGGGGGGGGGGGGGGGGGGGGGGGGGGGGGGGGGGGGGGGGGGGGGGGGGGGGGGGGGGGGGGGGGGGGGGGGGGGGGGGGGGGGGGGGGGGGGGGGGGGGGGGGGGGGGGGGGGGGGGGGGGGGGGGGFFGGGGGDGGGGFGGGGGGGGGGGGGGGGGGGEGGGGFGGFGFGGGGGGGGFGE
@M00200:207:000000000-ALC1F:1:1114:2311:15497 1:N:0:5
ATTGGGTTTAAAGGGCGTGTAGGCGGTTTGTTAAGTCATGTGTGAAATCCCTCGGCTCAACCGGGGAACGACGCATGAAACTGACAAGCTAGAGTACCAAAGAGGGGGGTGGAATTCCCGGTGTAGCGGTGAAATGCGTAGATATCGGGAGGAACACCTGTGGCGAAGGCGACCCCCTGGTTGGATACTGACGCTGATACGCGAAAGCGTGGGGAGCAAACCGGATTAGATACCCCAGTAAGGT
+
FGGGGFCFGGFGGCFGGGGF<EF9FGGGGEGFGFGFGGGDFDGG,CFFGGGGGGCEDEFGFEGGGGDFGGG>FFEGGGGFFFGGGGGGGGGGGFGGGGGG@CCFGGGGGEECBCCF;FGGGGD<FGGGCGGGF@F@F:FEE::@FGGEGG58*;CFGGGFCEGGEGGDGGGGG5EEGGGGG?CEFF?FGGGGGGGGGF9@@E5?C5:6=EGDECCGG3C6:*:5)7CF??FGGGC5DGFCBF7)
@M00200:207:000000000-ALC1F:1:1114:6296:15817 1:N:0:5
ACTGGGCGTAAAGGGCGCGTAGGTGGCGACATAAGGCTGTGGTGAAAGTCTGGGGCTCAACTCCAGATCGGCCGTGGCAACTGTGTTGCTTGGGCACCGTAGAGGCAGATGGAATTCCGGGTGTAGCGGTGGAATGCGTAGAGATCGGGAGGAACATCTGTGGCGAAGGCGACTGCCTGGACCAGCACTGACACTGAGGCACGAAAGCGTGGGGAGCAAACAGGATTAGATACCCGTGTA
+
GGGGGGGGGGGGGGGGGGGGGGGGGGGGGGGGGGGGGGGGGGGGGGGGGGGGGGGGGGGGGGGGGGGGGGGGGGGGGGGGGGGGGGGGGGGGGGGGGGGGGGGGGGGGGGGGGGGGGGGGGGGGGGGGGGGGGGGGGGGEGEGGGGGGGGGGGGGGGGGGGGGGGGGGDGGGGGGGGGGGGGGGGGGGGGGGGGGGCF*:CGGG8EGGGGGGGGGGGGGGGGGG5DFFGFGFGGGDGGFG
@M00200:207:000000000-ALC1F:1:1114:25819:16055 1:N:0:5
ATTGGGCATAAAGGGTGCGTAGGTGGCGGGGTAAGTCAGGTGTGAAATCTCGGGGCTCAACCCCGAAACTGCACTTGATACTGCCTTGCTCGAGTACTGGAGAGGAGATTGGAATTTACGGTGTAGCAGTGAAATGCGTAGATATCGTAAGGAAGACCAGTGGCGAAGGCGAATCTCTGGACAGTTACTGACACTGAGGCACGAAGGCCAGGGGAGCAAACGGGATTAGATACCCGGGTA
+
GGGGGGGGGGGGGGGGGGGGGGGGGGGGGGGGGGGGGGGGGGGGGGGGGGGGGGGGGGGGGGGGGGGGGGGGGGGGGGGGGGGGGGGGGEGGGGFGGGGGGGGGGGGGGGGGGGGGGGGGGGGGGGGGGGGGGGGGGGGGGGGGGGGGGGGFGGGGGGGGGGGGGGCCEGGGGGGGGGGGGGGGGGGGGGF?FFFFGGFFCFGGGGGGGGGGG=EGGGGFGCEGFGGFG=CFG7CCDGFD
@M00200:207:000000000-ALC1F:1:1114:18981:16212 1:N:0:5
ATTGGGTTTAAAGGGCGTGTAGGCGGTCCGCTAAGTCATGTGTGAAAGCCCCCGGCTTAACCGGGGAAATGCGCGTGAAACTGACGGACTAGAGTACGGAAGAGGGAGGTGGAATTCCAGGTGTAGCGGTGAAATGCGTAGATATCTGGAGGAACACCGGTGGCGAAGGCGGCCTCCTGGTCCGATACTGACGCTGATACGCGAAAGCGTGGGGAGCGAACAGGATTAGATACCCTTGTA
+
GGGGGGGGGGGGGGGGGGGGGGGGGGGGGGGGGGGGGGGGGGGGGGGGGGGGGGGGGGGGGGGGGGGGGGGGGGGGGGGGGGGGGGGGGGGGGGGGGGGGGGGGGGGGGGGGGGGGGGGGGGGGGGGGGGGGGGGGGGGGGGGGGGGGGGGGGGGGGGGGGGGGGGGGGGGGGGGGGGGGGGGGGGGGGGGGGGGGGF<@GGGGGGGGGGGGGGEGGGGEGGGGFGGFFFGGG7CFGGFG
@M00200:207:000000000-ALC1F:1:1114:27161:16339 1:N:0:5
ATTGGGTTTAAAGGGCGCGTAGGCGGTTGGATAAGTCAGCTGTGAAAACCACGGGCTTAACTCGTGGCCTGCAGTTGAGACTGTCTGGCTTGAGTGTGGGAGAGGAGAGTGGAATTCCTGGTGTAGCGGTGAAATGCGTAGATATCAGGAGGAACACCGGTGGCGAAGGCAGGTCTCTGGGCATTAACTGACGCTGAGGAGCGAAAGCATGGGGAGCGAACAGGATTAGATACCCGTGTA
+
EFDFGGC@BFGGFGGGGEGEGFCGGGFGGGGGGGGGFGGGGGGGGGGGGEGFGGGFGGGGGG,FGGGGGEFCFGGGGGGGGGGFEAADGGFCGGEFFFGGFG@FGF@EEEFGGGFGFAFFFFAFEGGGGFEFGC,AFF@FBCDFGF<FGGGGGG<D<F@C@FGGFGGGGCFGECD@;FEGGGGE?CFGGGC?C*4:=C1/;EC=EEE68@FDCCCC99EGGGG5<DC=FFFGG*0/7CFG
@M00200:207:000000000-ALC1F:1:1114:10886:16767 1:N:0:5
ATTGGGTTTAAAGAGCGCGCAGGCGGCTTGGCAAGTCGGGTGTGAAATCCCGGGGCTCAACCCCGGGACTGCATTCGATACTGTCAGGCTAGAGGTAGGTAGGGGAGATCGGAATTCCTGGTGTAGCGGTGAAATGCGCAGATATCAGGAGGAACACCGGTGGCGAAGGCGGTTCTCTGGGCATTACCTGACGCTGAGGAGCGAAAGCATGGGGAGCGAACAGGATTAGATACCCTAGTA
+
GGGGGGGGGGGGGGGGGDFFGGGGGGEDEGGGGGGGGGGGGGGGGGGGG,FCGGGGGGGGGGGEGGGGGGGGGGGGGGGGGGGGGGGGGFGGGGGFGGGGGGGGGGDEGGFGGGGGGGGGCEGGGGGGGGGGGGGGGGGGGGGGGGGGGGGGGGGGGGGGGGGGGGGGGGGGEEGFGGGDGGFFGFGGGGGGGGGGEF8?=FGEEECF?CGGGEGGGGGGGGFFFGGFGBFGGGGD4FFG
@M00200:207:000000000-ALC1F:1:1114:4565:17455 1:N:0:5
ACTGGGCGTAAAGGGCGCGTAGGTGGCGACATAAGGCTGTGGTGAAAGTCTGGGGCTCAACTCCAGATCGGCCGTGGCAACTGTGTCGCTTGGGCACTGTAGAGGCAGATGGAATTCCGGGTGTAGCGGTGGAATGCGTAGAGATCCGGAAGAACACCAGTGGCGAAGGCGGTCTGCTGGGCAGTGAACCCGCGAGGGTTCAATAGCCGACACTGAGGCGCGACAGCGTGGGGAGCAAACGGG
+
GGGGGGGGGGGGGGGGGGGGGGGGGGGGGGGGGGGGGGGGGGGGGGGGGGGGGGGGGGGGGGGGGGGGGGGGGGGGGGGGGGGGGGGGGGGGGGGGGGGGGGGGGGGGGGGGGGGGGGGGGGGGGGGGGGGGEGGGGGGGGGGGGGGGGGGGGGGGGGGGGGGGGGGGGGGGGGGGGGGGGGGGGGGGGGGGGGGGGGC>FGGGGGGGGGGGGGGGGGGGGGGGFGGFGFGGGGGGGGFFFGF
@M00200:207:000000000-ALC1F:1:1114:21216:17770 1:N:0:5
ACTGGGTGTAAAGGGCGCGTAGGCGGACGATTAAGTCAGGGGTGAAATCCCAGGGCTCAACCCTGGAACTGCCTTTGATACTGGCCGTCTGGAGTTCGGGAGAGGTGAGTGGAATTCCGAGTGTAGAGGTGAAATTCGTAGATATTCGGAGGAACACCAGAAGCGAAGGCGGCTCACTGGCCCGATACTGACGCTGAGGCGCGAAAGCGTGGGGAGCAAACAGGATTAGATACCCGGGTA
+
GGGGGGGGGGGGGGGGGGGGGGGGGGGGGGGGGGGGGGGGGGGGGGGGGGGGGGGGGGGGGGGGGGGGGGGGGGGGGGGGGGGGGGGGGGGGGGGGGGGGGGGGGGGGGGGGGGGGGGGGGGGGGGGGGGGGGGGGGGGGGGGGGGGGGGGGGGGGGGGGGGGGGGGGGGGGGGGGGGGGFGGGGGGGGGGDGGGGGGGFGGGGGGGGGGGGGGGGGGGFGGGGFGGFGFGFGGGGGGFG
@M00200:207:000000000-ALC1F:1:1114:6620:18830 1:N:0:5
ATTGGGTTTAAAGGGTGCGTAGGCGGTGCAGCAAGTCGGGAGTGAAATACCTCAGCTCAACTGAGGAACTGCTCTCGATACTGCTGTGCTTGAGTGAGACAGAGGTAAGCGGAACATCGGGTGGAGCGGTGAAATGCGTTGATATCCGATGGAACACCGGTGGCGAAAGCGGCTCACTGGGTCTCAACTGACGCTGAGGCACGAAAGCTAGGGTAGCGAACGGGATTAGATACCCTCGTA
+
GGGGGGGGGEGGGGGGGGGGGGGGGGGGGGGGGGGGGGGGGGGGGGGGGGGGGGGGGGGGGGGGGGGGGGGGGGGGGGGGGGGGGGGGGGGGGGGGGGGGGGGGGGGGGGGGGGGGGGGGGGGGGGGGGGGGGGGGGGGGGGGGGGGGGGGGGGGGGGGGGGGGGGGGGGGGGGGGGGGGGGGGGGGGGGGGGGGGGGFFGFEGGEGGGCGGGGGDGC5CEGGGFGGFGFGGGGGGGGFG
@M00200:207:000000000-ALC1F:1:1114:25484:19159 1:N:0:5
ATTGGGTATAAAGAGCGTGTAGGCGGTCCGGTAAGTCGGCTGTGAAAGTCCAGGGCTCAACCCTGGGATGCCGGTCGATACTGCCGGACTAGAGTTCGGAAGAGGCGAGTGGAATTCCCGGTGTAGCGGTGAAATGCGCAGATATCGGGAGGAACACCTATGGCGAAGGCGGCCCCCTGGTTGGATACTGACGCTGAGGCGCGAAAGCTAGGGGAGCGAACGGGATTAGATACCCGCGTA
+
GEGGGGFGGGGGGGGFF@FGGGGGGGGG7@CGGFGGGEG7CFGGGGGG<CFG8CFGGGGGG<CFGGFF,CCFGCG7FGGGGGGG8FFGGGCGGAGGD:4F:FGEG@EG:FBFGGGC<<,BFGGGGGGGGGGGGGGGGCBFEC:FGC:B:*>CGG<FFGGGG9FGGGGGGG@E:**8CE@;F+**20<+AFGGGGGGG5@78EGGGGDG90@FG*:CGGGGG)CGEGGFGFGGGGGGGGFG
@M00200:207:000000000-ALC1F:1:1114:21819:19961 1:N:0:5
ATTGGGCTTAAAGGGCGCGTAGGCGGTGTGTCAAGTCAGGCGTGAAAGCCCCGGGCTCAACCTGGGAACCGCGCTTGAGACTGGCACGCTCGAGTTCGGGAGAGGATGGTGGAATTCCCAGTGTAGAGGTGAAATTCGTAGATATTGGGAAGAACACCGATGGCGAAGGCAGCCATCTGGACCGACACTGACGCTGAGGCGCGAAAGCGTGGGGAGCAAACAGGATTAGATACCCGGGTA
+
EFGFFGGGGGCEGGGEGDFG7FEGGGGGGGGGGGGGFGGGGGGGGGGGGCGGGGGEGGGGFFGGFG<FGGGGCFDCFEFGGGGGGGGGGCFG>GGEGCFGGGGGGGGGCFE>FGGGGGGGGFD3EFFGGGGGGA9=9B<CFFGGGGGGG@A7CGFFGGGGGGGFGC:<@<BEGGGGGFFFGGGC5CEE?FGFGGGGGGF:=C/?=*:EC:CC:?E5DFGC@GG<4*:?<=FGG*27C57C
@M00200:207:000000000-ALC1F:1:1114:21125:20346 1:N:0:5
ATTGGGTATAAAGGGCTCGTAGGCGGCCAACTAAGTCACACGTGAAATCCCCAGGCTTAACCTGGGAACTGCGTGTGATACTGGATGGCTTGAATTCGGGAGAGGGATGCAGAATTCCAGGTGTAGCGGTGAAATGCGTAGATATCTGGAGGAATACCGGTGGCGAAGGCGGCATCCTGGACCGACATTGACGCTGAGGAGCGAAAGCTAGGGGAGCAAACGGGATTAGATACCCTCGTA
+
GGGGGGGGGGGGGGGGGGGGGGGGGGGGGGGGGGGGGGGGGGGGGGGGGGGGGGGGGGGGGGGGGGGGGGGGGGGGGGGGGGGGGGGGGGGGGGGGGGGGGGEGGGGGGGGGGGGGGGGGGGGGGGGGGGGGGGGGGGGGGGGGGGGGGGGGGGGGGGGGGGGGGGGGGGGDGGGGGGGGGGGGGGGGEGGGGGGGGGEFEGGGGGGGGGGGFGGEGGGGGGGGFGGFGFGGGGGGGGFG
@M00200:207:000000000-ALC1F:1:1114:7380:20951 1:N:0:5
ATTGGGTGTAAAGGGTCCGTAGGCGGTTCGAAAAGTCGGATGTGAAAGCCCACAGCTTAACTGTGGAACTGCATTCGAAACTTTCGGGCTAGAGTATGAGAGGGGTTAAGGGAATTCCCGGTGTAAGGGTGAAATCTGCAGAGATCGGGAGGAACACCAGTCGCGAAGGCGCTTAACTGGCTCATTACTGACGCTCAGGGACGAAAGCTAGGGGAGCAAACGGGATTAGATACCCTAGTA
+
GGGGFFCFEGGFFGCGGGGECEGGECFEGGD@EGFEFGGCFEFDFGGEFGCEGEGGGGCEFGGFEGCFGGGGGCEFFGFGGGGGGCG@FFFGFFFF<FGFGFGG:=C<DFGGCGGGGGGEGCCC?BEDCGGGGGGGGGGFFEFDBFGG>7F>FFGFG@GFCGGDGGCBCFG@CEG;CFGF7CFGFGGGF?FGGC;EDFCFGGEE8EGF>FFD8CE=CFCGGG*37D5=@B>F?297CCF*
@M00200:207:000000000-ALC1F:1:1114:20832:21013 1:N:0:5
ACTGGGTATAAAGGGCGCGTAGGCGGCTTTTCAAGTGACGGGTGAAATCCCTCGGCTTAACCGAGGAACTGCCTGTCAGACTGGAAGGCTTGAGACCGGGAGAGGTGAGTGGAATTCCCAGTGTAGCGGTGAAATGCGTAGATATTGGGAGGAACACCAGTGGCGAAGGCGGCATCCTGGACCGGCATTGACGCTGAGGCGCGAAAGCCAGGGGAGCAAACGGGATTAGATACCCCTGTA
+
EFEFGGGFG<FGGGGGGGGGEFGGGGGGGGGGGGGGGGGGGGGGGGGGGGGGGGGGGGGGGGGFGGGGGGGGEGEFGGGGGGFGGGGGGGGFCEGGFGGDEEDBEGEFGGGGGGGGGGGFGGGGGGGGGCEGGGAGGGGGGGGGGEF?>BGGGGGGGGGFAGGGGGGGGGGDGGEGEGGGFGGDEBEGCFGFGGCGCGCFGGGCCCGDFGGGGGGEGGGGGGCDD<FFCFFGGGGGFGFF
@M00200:207:000000000-ALC1F:1:1114:8823:21688 1:N:0:5
ACTGGGTTTAAAGGGTGCGCAGGCGGCTCGCAAAGCCCGAAGTGAAAGGTCCCGGCCCAACCGGGGACGTGCTTCGGGGACTTGCGGGCTCGGGCGAGCTAGGGGTCTGTGGAACTCCCGGTGGAGCGGTGAAATGTGTTGAGATCGGGAGGAACGCCGGTGGCGAAAGCGACAGACTGGGGCTTTGCCGACGCTCATGCACGAAAGCCAGGGGAGCGAACGGGATTAGATACCCCGGTA
+
GGGGGGFGGEEFFCFGEDEGGGGGGGGGGGEECGCEFFGEGGGGGGGGGGGFGGGGGGEFFGGGGGGGGGGFFFGGGGGEGGGGGGEDECDFDGGGFGEGGGGFCFGGGFGGFFGGGGGGEFDFDFGFECEFGFGC:FFGGGGGGGGGGGGD7FFF<CEGGEG6CCEGGGGGGGGGFFFFFGGGGGGGC=EGEDGG>C98EFGGGGDGG8CCEG=5<GE=?DE5)9D=G=::C00>GG@C
@M00200:207:000000000-ALC1F:1:1114:21733:21835 1:N:0:5
ATTGGGTTTAAAGGGCGCGTAGGTGGTCAGGTAAGGGTGTGGTGAAAGTCCGGGGCTCAACCCCGGATCTGCCGTGCCGACTGCTTGACTGGAGCATTGCAGAGGCAGATGGAATTCCGGGTGTAGCGGTGGAATGCGTAGAGATCCGGAAGAAGACCGGTGGCGAAGGCGATCTGCTGGGCAATGGCTGACACTGAGGCGCGAAAGCTAGGGGAGCGAACCGGATTAGATACCCCGGTA
+
GGGGGGGGGGGGGGGGGGGGGGGGGGGGGGGGGGGGGGGGGGGGGGGGGGGGGGGGGGGGGGGEGGGGGGGFFGEGGGGFFGGGGGGGGGGGGGGGGGEGFFGFFGGGGGGGG@FGGGGGGGEGGGGEGFGGGGGGGGGGE3=FFFCF@FFGCFGGGGGGFGEFEGGGGFGGGGGGGGGGGGGGGGFFCEFGGGFGGGF:8CCEGGGCF@6CG=CC)9EGCDGD>CDFF?7>CG*995<C
@M00200:207:000000000-ALC1F:1:1114:23811:21977 1:N:0:5
ACTGGGTTTAAAGGGCGCGTAGGCGGTCTTGCAAGTCCTGTGTGAAATCCCTCGGCTCAACTGAGGAACTGCACAGGAAACTGCTTGGCTTGAGTTCGGGAGAGGGAAGCGGAATTCCGGGTGTAGCGGTGAAATGCGTAGATATCCGGAGGAACACCGGTGGCGAAGGCGGCTTCCTGGACCGACACTGACGCTGAGGCGCGAAAGCTAGGGGAGCAAACGGGATTAGATACCCGAGTA
+
9FGGGGGGGGGGGGGGGGEGGGGGCCGGGGEGGGGGGGGGGGGGGGFFGGGGGGGGGGGGGGGGGGGGGGGGGGGGGGGFFGGGGGFCGGGGFGGGGGGGGGGGGGEFFGGGGGGGGGFGGGGGGGGGGGGGFGGGGGGGGGGGGGGGDFGGGGGGGGGGGGGGGEGGGGGDEGGGGGGGGGGGGGEGGGCGGGGGGGCFGGEGDDEGGGCCFGGDGGFGGGDG>DFFF=FFGGGDGGFF
@M00200:207:000000000-ALC1F:1:1114:21835:22524 1:N:0:5
ATTGGGTATAAAGAGCGCGTAGGCGGCCCGATAAGTCTGCTGTGAAAGTCCAGGGCTCAACCCTGGAATGCCAGTGGATACTGTCGGGCTAGAGTACGGAAGAGGCGAGTGGAATTCCTGGTGTAGCGGTGGAATGCGCAGATATCAGGAGGAACACCAATAGCGAAGGCAGCTCGCTGGGACGTTACTGACGCTGAGGCGCGAAAGCGTGGGGAGCAAACAGGATTAGATACCCGCGTA
+
GGGAFFGFGFFFGFEDGGGGGGGGGGGGGGGGGGGGFFFGFGFAFGGGGCGFGGCEEGGFADFGGGGGGGG?FG@FGGGFGGGFFGGEF7=FFDFDFDGGCEFCGGGGGG@FFGGDGGGGGFGGGGECFC@CFGGEFCFCBEFFF=FGAFGGGGGGGGFGFFFFCEEFF:FEC@@EE@FEDEEE8B9=;CF?ECGGGC1)=/:EGEEFC;:CEGCEGGGG@7C<777=E8*:C>*99DB3
@M00200:207:000000000-ALC1F:1:1114:10866:24663 1:N:0:5
ATTGGGTGTAAAGGGCGCGTAGGTGGCGGCATAAGGCTGTGGTGAAAGTCCGGGGCTCAACTCCGGATCGGCCGTGGCAACTGTGTCGCTAGGGCACCGTAGAGGCAGATGGAATTCCGGGTGTAGCGGTGGAATGCGTAGAGATCCGGAAGAACACCAGTGGCGAAGGCGGTCTGCTGGGCAGTAACTGACGCTGAGGAGCGAAAGCGTGGGGAGCGAACAGGATTAGATACCCCTGTA
+
GGGGGGGGGGGGGGGGGGGGGGGGGGFGGGGGGGGGGGGGGGGGGGGGGGGGGGGGGGGGGGGGGGGGGGGGGGGGGGGGGGGGGGGGGGGGGGGGGGGFFGGGGGGGGGGGGGGFFCFGGGGGGGGGGGDGECFGGGGGGGGGFCFFGFFEGGGGGGGGG9FGGGEEGGGDCCCFGFFGDGGGGGC+<FCFEEEGGGF:8FGDGGGGGEGEGD>>DCG:CGGGF<FFGFGGGCFCCG?7
@M00200:207:000000000-ALC1F:1:1115:13122:3173 1:N:0:5
ACTGGGTGTAAAGGGCGCGTAGGCGGTTTCGTAAGTCAAGGTTGAAATCCGGCGGCTCACCCGTCGAAGTGGCCTCGATACTGCGGAACTAGAATCATGGAGGGGTGCGCGGAACTCGTGGTGGAGCGGTGAAATGCTCAGATATCACAGGGAACACCGGAGGCGAAGGCGGCTACCTGGACGGTCACTGACGCTGAGACGCGAAAGCGTGGGGAGCAAACAGGACTAGATACCCTTGGTA
+
F@6FAE@CB6EEFF@ECGG@BE7FFGG:C,8;CEGEFGFGFEE@6C<9EGGGCCGDCCEFFFCF@+CDC<<9@DGGEEFGG9EFF7FGC=FGGG<F<,?9<<FEGECF:CFGC:F:,8<:7@B@FCFE7FG<CFGCF@A<FFGG9?FFC9,<F@1CFF77C:7FGCEC5E?ED5;EFF+;CC5:8EC8<CCC5EE888<@EDC:8/:FG:;EGE7DE766/57>/**/:);0A7CDF<)20
@M00200:207:000000000-ALC1F:1:1115:11154:3301 1:N:0:5
ATTGGGTTTAAAGGGCGCGTAGGTGGCGCGGCAAGCGTGCGGTGAAAGCCCGGGGCTCAACCCCGGGTCGGCCGTGCGAACTGCCGCGCTCGAGCAGAGTAGAGGCGGGTGGAATTCCGGGTGTAGCGGTGGAATGCGTAGAGATCCGGAAGAACACCGGTGGCGAAGGCGGCCCGCTGGGCTCTGGCTGACACTGAGGCGCGACAGCGTGGGGAGCAAACAGGATTAGATACCCTAGTA
+
FFDFGGCBFGGGCGGDGGG:FGGGFDFGGGGGGGGGGGGGGGFGFGCGG@FFGGGGGGGFCFFGGDGFGGGFGGGGGGGGGGGGGGGGGGGGGGGGGGGFGGFFCCGGC<CFFGFG>;2=C:C*?B:FCCEE7<,<,:/8??<:@FCGGCE>8C@F*;/?8EGCE8>58*:C*:CEE*:EC**;6FGF8C*;@6+@A6C*:**/*:7=8/88CE*9:DGF*95D*77*:)0*399*249C
@M00200:207:000000000-ALC1F:1:1115:16496:3443 1:N:0:5
ACTGGGTTTAAAGGGTGCGTAGGCTGTGCAGAAAGTTGGGTGTGAAATCCCTCAGCTTAACTGAGGAAGTGCGCCCAAAACTACTGTGCTCGAGGGAGACAGAGGTGAGCGGAACTTAGGGTGGAGCGGTGAAATGCGTTGATATCCTAAGGAACACCGGTGGCGAAGGCGGCATCCTGGACCGGTATTGACGCTGAGGCGCGAAAGCCAGGGGAGCAAACGGGATTAGATACCCTAGTA
+
GGGGGGCFGGGGGFDGEFFFGGGGFFGGGGDGFGGGGGGGFFFGGGGGGGGGGGFD<FGGGFGGGGGGGGGFGGDGGGGGFGGCGGGGGGGGGGGGEGEGGGGGGGGGGGGGCCCFGGGGGFEGGGGGGGEGGGGGGGGCFGGGGGGGGGGGGGGGGGGGFGGGBC:FGGGGGGEFGGGGCGGGD@EGGFGGGGGGGGGGGGGGEGGGGGEDEGGGGGGGGGCGCCF@GFGGGGDGGGFG
@M00200:207:000000000-ALC1F:1:1115:21896:3508 1:N:0:5
ACTGGGTGTAAAGGGTGCGTAGGCGGCCGTGCAAGTCTGGCGTGAAAGCCCCGGGCTCAGCCCGGGAAGTGCGCTCGAAACTGCACGGCTCGAGTGCCGGAGGGGAGAGTGGAATTCCTGGTGTAGCGGTGAAATGCGTAGATATCAGGAGGAATACCGGTGGCGAAAGCGACTCTCTGGACGGCAACTGACGCTGAGGCACGAAAGCGTGGGGAGCAAACAGGATTAGATACCCCCGTA
+
GGGGGGGGGGGGGGGGGGGGGGGGGGGGGGGGGGGGGGGGGGGGGGGGGGGGGGGGGGGGGGGGGGGGGGGGGGGGGGGGGGGGGGGGGGGGGGGGGGGGGGGGGGGGGGGGGGGGGGGGGFGGGGGGGGGGGGGGGGGGGGGFGGGGGGGGGGGGGGGGGGGGGGGGEGGGGGGGGGGGFGGGGCEFGGGGGDGGGGGGGGGGGGGGGGGGGGGGGGGGGGGGGDGFGFFFG<FGGGFG
@M00200:207:000000000-ALC1F:1:1115:15045:4600 1:N:0:5
ATTGGGTTTAAAGGGCGCGTAGGCGGCTTTGCAAGTGGCGGGTGAAATCCCTCGGCTTAACCGAGGAACTGCCTGCCAGACTGCATGGCTTGAGACCGGGAGAGGTGAGTGGAATTCCCAGTGTAGCGGTGAAATGCGTAGATATTGGGAGGAACACCAGTGGCGAAGGCGGCTCACTGGACCGGTACTGACGCTGAGGCGCGAAAGCGTGGGGAGCAAACAGGATTAGATACCCCAGTA
+
GGGGGGGGGGGGGGGGGGGGGGGGGGGGGGGGGGGGGGGGGGEGGGGGGGGDFGGGGGGGGGGDGGGGGGGGGGGGGGGGGGGGGGGGGGGGGGGGGGGGGGGGGFGGGGGGGFDGGGGGGGGGGGGGGGGGGGGGGGGGGGGGGGGGGGGGGGDGGGGGGGGGGGGGGGGGGGEGGGGGGFFGG::AC?7CEEGGGGGFGGGGGGEFGGGGGGC5CGGGGFFC*7>?99CGGGGFD*0C
@M00200:207:000000000-ALC1F:1:1115:14461:6497 1:N:0:5
ATTGGGTGTAAAGGGTGCGTAGGCGGCTTGGTAAGTCAGGAGTGAAAGTTTGCGGCTCAACCGTAAAATTGCTTTTGATACTGCCAGGCTAGAATCAGGATGAGGTCAGCGGAATGTGGCATGTAGCGGTGAAATGCATAGATATGCCATAGAACACCTATTGCGAAGGCAGCTGGCTAGACCTGTATTGACGCTGAGGCACGAAAGTGTGGGGATCAAACAGGATTAGATACCCGCGTA
+
GGGGGGGGGGGGGGGGGGGGGGGGGGGGGGGGGGDFGGGGGGGGGGGGGFGGGGGGGGGGGGGGGGGFFGFGGGGGGGGFGGGGGGGGGGGGGGGGGGGGGGGGGGGGGGEGGGGGGGGGGGGGGGGGGGGGGGGCGFGGGGGGGGGGGGGGGCDBFFGGGGGGGGGEGGGGGGGGGGGGCGGGGGGGGGGGGGGGGGGGGGGGGGGGGGGCEGGGGGGG?FFGGGGFGEGFGGGGDCBG
@M00200:207:000000000-ALC1F:1:1115:21686:6747 1:N:0:5
ATTGGGTTTAAAGCGCGTGTAGGCGGTCCGGTAAGTCGGTTGTGAAAGTCCAGGGCTCAACCCTGGGATGCCGATCGATACTGCCGGACTAGAGTCCGGAAGAGGCGAGTGGAATTCCCGGTGTAGCGGTGAAATGCGCAGATATCGGGAGGAACACCAATGGCGAAGGCAGCTCGCTGGGACGGTACTGACGCTGAGACGCGAAAGCGTGGGGAGCAAACAGGATTAGATACCCTAGTA
+
GFGGFGGGDGGGGGG7FCFCEEDGGGGGGGGGEEGGGGGGGGGGGGGGGGGGGGGGGGGGGGGGGGGGGGGGGDGGGGGGGGGGGGGGGGFFGGGGDGGCCFF=@FGEGGGGGGGGGCFFFFGGGGGGGGGCFFGGGGCGFGGGGGGDDEGGGGGGGGGGGGGGGGDEGGFEG8BEEEEDEGGGDCCEGFFFGG5CCFGGGGGGGEEGE5EEEC<DG3@FGFGGGGGFC<GFFGGGCFFG
@M00200:207:000000000-ALC1F:1:1115:3583:7759 1:N:0:5
ATTGGGTTTAAAGGGCGCGTAGGCGGCCACCGCAAGTCGACTGTGAAATCTCCGGGCTTAACTCGGAAAGGTCAGCCGATACTGCGGGGCTAGAGTGCAGAAGGGGCAACTGGAATTCTCGGTGTAGCGGTGAAATGCGTAGATATCGAGAGGAACACCTGCGGCGAAGGCGGGTTGCTGGGCTGACACTGACGCTGAGGCGCGAAAGCTAGGGGAGCGAACGGGATTAGATACCCTGGTA
+
GGFGGGGDGGGGGGGGGGGGGGGGGGGGGGGGGGGGGGGGGGGGGGGGGGGGGGGGGGGGFGGGGGGGGGGGGGGGGGGGGGGGGGGGGGGGGGGGGGGGGGGGGGGGGGGGGFGGGGGGGGGGGFGGGGGGGGGGGGGGGGGGGGGGGGGGGGGGGGGGGGGGGGGGDGGGGGGGGGGGGGGGGGGACGGGGGGGGCGGGGGG=EEEGGGGGGGGGDGGGGGGGCD?FFGGGGDFGGFGF
@M00200:207:000000000-ALC1F:1:1115:17158:7843 1:N:0:5
ATTGGGCTTAAAGGGCTCGTAGGCGGCCAACTAAGTCGGATGTGAAATCCCCAGGCTCAACTTGGGAACTGCATCCGATACTGGATGGCTTGAATCCGGGAGAGGGATGCAGAATTCCAGGTGTAGCGGTGAAATGCGTAGATATCTGGAGGAATACCGGTGGCGAAGGCGGCATCCTGGACCGGCATTGACGCTGAGGAGCGAAAGCCAGGGGAGCAAACGGGATTAGATACCCTAGTA
+
GGGGGGGGGGFGGGGGGGGGGGGGGGGGGGGGGGGGGGGGGGGGGGGGGGGGGGGGGGGGGGGGGGGGGGGGGGGGGGGGGGGGGGGGGGGGGFGFGGGGGGGGGGGGGFGGGGGGGGGGGGGGGGGGGGG7FGGGGGGGEEGGGGGGGGGGGGGGGGGGGGGGGGGGGGGGDDEGGGGGGGDGGGGGGGGGCGGGGGGGGGGGGGGGGGGGGGGGGGGGGGGGCGG=?>FGGGGGGGFG
@M00200:207:000000000-ALC1F:1:1115:13910:8570 1:N:0:5
ATTGGGTTTAAAGGGCGCGTAGGCGGGATGGCAAGTCGGTCGTGAAATCCCTGGGCTCAACTCAGGGGGGTCGGCCGATACTGCCATTCTTGAGGGATGCAGAGGAGACTGGAATTCCCGGTGTAGCGGTGAAATGTGTAGAGATCGGGAGGAACACCGGTGGCGAAGGCGGGTCTCTGGGCATTCCCTGACGCTGAGGAGCGAAAGCATGGGGAGCGAACAGGATTAGATACCCTTGTA
+
GGGGGGGGGDFGGGGGGGGGGGGGGGGGGGGGGGGGGGGGGGGGGGGGGGGGGGGGGGGGGGGGGGGGGGGGGGGGGEGGGGGGGGGGGGGGGGGGGGGGGGGGFGGGGGGGG:FGGGGGGGGGGGGGGGGGGGGGGGGGGGGGGGGDGEDGGGGGGGGGGGGGGGGGGGGGGGGGGGGGGGGGGGGGGGGGGGGGGGGGGGGDGGGGGGGGGGGGGGEGGGGGFGGFF<GGGGGGGGFG
@M00200:207:000000000-ALC1F:1:1115:8540:9110 1:N:0:5
ATTGGGTTTAAAGGGTGCGTAGGCGGCCGTGCAAGTCTGGCGTGAAAGCCCCGGGCTCAGCCCGGGAAGTGCGCTCGAAACTGCACGGCTCGAGTGCCGGAGGGGAGAGTGGAATTCCTGGTGTAGCGGTGAAATGCGTAGATATCAGGAGGAATACCGGTGGCGAAAGCGGCATCCTGGACCGACACTGACGCTGAGGAGCGAAAGCCAGGGGAGCAAACGGGATTAGATACCCCTGTA
+
GFGGGGGGGGGGGGGGGGGGGGGGGGGGGGGEGGGGGGFGGGGGGGGGGGGGGGGGGGGGGGGGGGGGGGGGGDGGGGGGGGGFGGGGGGGGGGGGAFGGGGGGGFGGGGGGGGGGGGGGGGGGGGGGGGGGGGGGGGGGGGGGGGGGGGGGGGGGGGGGGGGGGGGGGGDGGEGGGGGGGGGGGEGGGGGGGGGGGGGGCGGGGCCG@@FGGGGDGGGGGGGGGGGFGFGGGGGDGFFG
@M00200:207:000000000-ALC1F:1:1115:16629:9602 1:N:0:5
ATTGGGTTTAAAGGGCGCGTAGGCGGCCCTCTTAGTCGGACGTGAAATCCCCAGGCTTAACTTGGGAACTGCGTCCGATACTGGAGGGCTCGAGTGCGGGAGAGGGATGTGGAATTCCAGGTGTAGCGGTGAAATGCGTAGATATCTGGAGGAACACCGGTGGCGAAGGCGGCATCCTGGACCGACACTGACGCTGATGCGCGAAAGCTAGGGGAGCAAACGGGATTAGATACCCGAGTA
+
GGGGGGGGGGGGGGGGGGGGGGGGGGGGGGGGGGGGGGGGGGGGGGGGGGGGGGGGGGGGGGGGGGGGGGGGGGGGGGGGGGGGGGGGGGGGGGGGGGGGGGGGGGGGGGGGGGGGGGGGGGGGGGGGGGGGGGGGGGGGGGGGGGGGGGGGGGGGGGGGGGGGGGGG>GGGDGGGGGGGGGGGGGCEEGGGGGGGGGGGGGGDGGGGGGGGGGGGGG@CGGDGGGGFGBCFGGGGGGFG
@M00200:207:000000000-ALC1F:1:1115:25838:9696 1:N:0:5
ATTGGGTGTAAAGTGTGCGCAGGTGGCCTCGCAAGTCGAGTGTGAAATCCCCGGGCTTAACTTGGGAATTGCGCTCGAAACTACGGGGCTTGAGTGTGGCAGAGGGAGGTGGAATTCCACGTGTAGCGGTGAAATGCGTAGAGATGTGGAGGAACACCAATGGCGAAGGCAGCCTCCTGGGCCAACACTGACACTCATGCACGAAAGCGTGGGGAGCAAACAGGATTAGATACCCCTGTA
+
GGGGGGEGGFGGGGFGGGGGGGGGGGGGGGGGEGGGGGGGGGGGFGGGGEGGGGGGGGGGGGGGGGFEFGGGGGEGGGGGGGGGGGGCFGGGGGGGGGGGFCFFGGDGFFGGFFGGGGGGGGGGFGGGGGGGCFG=FEFGEGGGGGGFGGGGCFGGGGGGGGGFGGGG>FFGGGGGGGGGG7FECF@CGGGGGGCFFCGGGGGGCGGGC;CCEGDGDGGFGFGCCD:=C<F70>DFFFFC
@M00200:207:000000000-ALC1F:1:1115:20330:9785 1:N:0:5
ACTGGGTTTAAAGGGTGCGTAGGCGGTGCGGTAAGTGCGGTGTGAAAGCCCTCGGCTCAACCGAGGAATTGCGCTGCATACTGCCGTGCTGGAGGGAGACAGAGGTAAGCGGAACTGATGGTGGAGCGGTGAAATGCGTAGATATCTGGAGGAATACCGGTGGCGAAGGCGGCATCCTGGACCGGCATTGACGCTGAGGAGCGAAAGCTAGGGGAGCAAACGGGATTAGATACCCCAGTA
+
GGGGGGGGGGGGGGGGGGGGGGGGGGGGGGGGGGGGGGGGGGGGGGGGGGGGGGGGGGGGGGGGGGGGGGGGGGGGGGGGGGGGGGGGGGGGGGGGGGGGGGGGGGGGGGGGGGGGGGGGGGGGGGGGGGGGGGGGGGGGGGGGGGGGGGGGGGFGGGGGGGGGGGGGGGGGGGGGGGGGGGGGGGGGGGGGGGGGGGGGGGGGGGGGGGGGGGGGGGGGGGGGGGGFGFGGGGFGGGFG
@M00200:207:000000000-ALC1F:1:1115:10137:10898 1:N:0:5
ATTGGGTTTAAAGAGCTCGTAGGCGGCTTGGCAAGTCGGGTGTGAAAACTTCAGGCTCAACCTTCAGACGTCGACCGAAACCATCTGGCTAGAGTCCGGGAGAGGAGAGTGGAATTCCCGGTGTAGCGGTGAAATGCGCAGATATCAGGAAGAACACCCGTGGCGAAAGCGGCTCTCTGGAACGGTACTGACGCTGAGACGCGAAAGCGTGGGGAGCGAACAGGATTAGATACCCCCGTA
+
G96FFC@FE9FG<6FF<FGGGGDGECEG+:;F<E@FGGDGGGGGGGGFGG,EFGGGGGFGGGGCEGCG?@:B8>FG=FEDCFCACFGGGGD=DFFB<FCCFBBFEFEGGGG?DA?FG?,>:>CB?FCFGGGGEGGGFGGGCEFB<F;AEFGG7CFG:@CF7F7FEGEGGGGD7@GCB9CC9FFGDEGGGGGGGD5CED7CCCCDC=57EG8CCC3<=DGEGDDGF4D405:7E*7CCD77
@M00200:207:000000000-ALC1F:1:1115:18869:12071 1:N:0:5
ATTGGGTTTAAAGCGTGCGTAGACGGTTATGTAAGTTAGGTGTGAAAGCCCCGGGCTCAACCTGGGAATTGCATTTAAGACTGCATAGCTAGGGTGCGGAAGAGGGAAGCGGAATTTCCGGTGTAGCGGTGAAATGCGTAGATATCGGAAGGAACACCAGTGGCGAAAGCGGCTTCCTGGTCCAGCACCGACGTTCAGGCACGAAAGCGTGGGGAGCAAACAGGATTAGATACCCCAGTA
+
GGGGGGGGGGGGGGGGGGGGGGGGGGGGGGGGGGGGGGGGGGGGGGGGGGGGGGGGGGGGGGGGGGGGGGGGGGGGGGGGGGGGGGGGGGGGGGGGGGGGGGGGGGGGGGGGGGGGGGGGGGGGGGGGGGGGGGGGGGGGGGGGGGGGGGGGGGGGGGGGGGGGGGGGGGGGGGGGGGGGGGGGGGGGGGGGGGGGGGGGGGGGGGGGGGGGGGGGGGGGGGGGGGGFGFGGGGGGGGFG
@M00200:207:000000000-ALC1F:1:1115:20096:12908 1:N:0:5
ACTGGGTTTAAAGGGCTCGTAGGCGGTTTGTCGCGTCGGGAGTGAAAACTCAGGGCTCAACCCTGAGCGTGCTTCCGATACGGGCAGACTAGAGGTATGCAGGGGAGAACGGAATTCCTGGTGTAGCGGTGGAATGCGCAGATATCAGGAGGAACACCGGTGGCGAAGGCGGTTCTCTGGGCATGACCTGACGCTGAGGAGCGAAAGCATGGGGAGCGAACAGGATTAGATACCCTCGTA
+
GGGGGGGGGGGGGGGGGGGGGGGGGGGGGGGGGGGGGGGGGGGGGGGGGGGGGGGGGGGGGGGGGGGGGGGGGGGGGGGGGGGGGGGGGGGGGGGGGGGGGGGGGGGGGGGGGGGGGGGGGFGGGGGGGGGGGGGGGGGGGGGGGGGGGGGGGGGGGGGDCGGGGGGGGFGGGGGGGGGGGGGGGGGGGFCEGEGGEGGGGGGGEEGGGGGGGGGGGGGGEGGGGGGFFACGGGGGGGFG
@M00200:207:000000000-ALC1F:1:1115:17053:13003 1:N:0:5
ACTGGGTTTAAAGGGCGCGTAGGTGGCGATGCACGCGTGGGGTGAAAGTCCGGGGCTCAACCCCGGATCGGCCTTGCGGACGGCATTGCTCGAGCATGGTAGAGGCAGGTGGAATTCCGGGTGTAGCGGTGGAATGCGTAGAGATCCGGAAGAACACCGGTGGCGAAGGCGGCCTGCTGGGCCATTGCTGACACTGAGGCGCGACAGCGTGGGGAGCAAACGGGATTAGATACCCGCGTA
+
GGGGGGGGGGGGGGGGGGGGGGGGGGGGGGGGGGGGGGGGGGGGGGGGGGGGGGGGGGGGGGGGGGGGGGGGGGGGGGGGGGGGGGGGGGGGGGGGGGGGGGGGGGGGGGGGGGGGGGGGGGGGGGGGGGGGGGGGGGGGGGGGGGGGGGGGGGGGGGGGGGGGGGGGGGGGGGGGGGGGGGGGGGGGGGGGGGGGGGGGGGGGGGGGGGGGGGGGGGGGGGGGGGGFGAFGGGGGGGFG
@M00200:207:000000000-ALC1F:1:1115:21895:13501 1:N:0:5
ATTGGGTGTAAAGGGCGCGTAGGCGGCTTTGCAAGTGACGGGTGAAAGCCCTCGGCTTAACCGAGGAACTGCCTGTCAGACTGTGAGGCTTGAGACCGGGAGAGGTGAGTGGAATTCCCAGTGTAGCGGTGAAATGTGTAGAGATCAGGAGGAACACCGGTGGCGCAGGCGGCCCGCTGGACGGAGACTGACGCTGAGGCGCGAAAGCGTGGGGAGCAAACGGGATTAGATACCCTTGTA
+
GGGGGGGGGGGGGGGGGGGGGGGGGGGGGGGGGGGGGGGGGGGGGGGGGGGFGGGGGGGGGGGGGGGGGGGGGGGGGGGGGGGGGGGGGGGGGGGGGGGGGGGGGGGGGGGGGGGGGGGGGGGGGGGGGGGGGGGGGGGGGGGGGGGGGGGGGGGGGGGGGGGGGGGGGGGGGGGGGGGGGGGGGGCE@FFGGGGGGGGGGGGGGGGGGGGGGGGGGGFGGGGGGDGFG<FGGGGGGGFG
@M00200:207:000000000-ALC1F:1:1115:2024:14502 1:N:0:5
ATTGGGTTTAAAGGGCGCGTAGGCGGTTGCCCGCGTCGCACGTGAAAGCCCCCGGCTCAACCGGGGAGGGTCGTGCGAGACGGGGTAACTGGAGGCAGGGAGAGGCTGGTGGAATTCCCGGAGTAGTGGTGAAATGCGTAGATACCGGGAGGAACACCTGAGGCGAAGGCGGCCAGCTGGCCCTGTCCTGACGCTGAGGCGCGAAGGCTCGGGGAGCGAACGGGATTAGATACCCTCGTA
+
GGGGGGGGGGGGGGGGGGGGGGGGGGGGGGGGGGGGGGGGGGGGGGGGGGGGGGGGGGGGGGGGGGGGGGGGGGGGGGGGGGGGGGGGGGGGGGGGGGGGGGGGGGGGGGGGGGGGGGGGGGGGGGGGGGGGGGGGGGGGGGGGGGGGGGGGGGGGGGGGGGGGGGGGGGGGGGGGGGGGGGGGGGGGGGGGGGGGGGGGGGGGGGGGGGGGGGGGGGGGGGGDGGGFGAGGGGGGGGFD
@M00200:207:000000000-ALC1F:1:1115:17587:15525 1:N:0:5
ACTGGGTGTAAAGGGCGCGTAGGCGGGACGCCAAGTCGGTCGTGAAATCTCCGGGCTCAACCCGGAGGAGTCGGCCGAAACTGGTGTTCTTGAGGGAGGCAGAGGAGTCTGGAATTCCCGGTGTAGCGGTGAAATGTGTAGAGATCGGGAGGAACACCGGTGGCGAAGGCGGGACTCTGGGCCAGTACTGACACTGAGGCGCGAAAGCCAGGGTAGTGAACGGGATTAGATACCCTAGTA
+
GAGGGGGGGGGGGGGGGGGGGGGGGGGGGGGEGGGGGGGGDGGGGGGGG9EFGGGGGGGGGGEGDDGGEFGGGGGGGGGGGGGGFGGGGGGGGGGGGGGGGGGGGGGFGFGGGGFGGGGDGGGGGGGGGGGGGGGG3FGGGGGGGGGGGGGGGGGGGGGGGGGGGGGGGGGGG>EGFGGGGGGGGGFFGGGGGGGGGGFFCGGGDGGG88EGEGGGFFGGGGGGGGGFGFGGGGCGGGFG
@M00200:207:000000000-ALC1F:1:1115:13961:15599 1:N:0:5
ATTGGGTTTAAAGGGCGCGTAGGCGGTTGGATAAGTCAGCTGTGAAAACCACGGGCTTAACTCGTGGCCTGCAGTTGAGACTGTCTGGCTTGAGTGTGGGAGAGGAGAGTGGAATTCCTGGTGTAGCGGTGAAATGCGTAGATATCATTTGGAACGCCAATGGTGAAAACAGGTAGCTGGGAGTGTGCTGACGCTGAGACACGAAAGCCAGGGGAGCGAACGGGATTAGATACCCGCGTA
+
FGGFGGFGGFGFFGGEGGGGGGGGGG@FF7<EEFFFEEGGGGFGFGGGFF8@FEDGGCFEDFGCGGDFFGGGGGEDD<EFGGGGGGGCGCFC=FEFBFGEFGEGD<CGCFFFGGCFEFFGFDFFGGGGEFGGGGGGGGC@FFGCFGGGGGGGCFFFGEE>@EF3EFCCFGGG>F=EGFGG8DECCGGFG?CGG5;CEGFGGGDGEEC6AFGFGGDGGGGGGG593)9?FBGGGGG<<CFG
@M00200:207:000000000-ALC1F:1:1115:25292:16717 1:N:0:5
ATTGGGTATAAAGTGTGCGCAGGTGGCTGAGCAAGTCGAGTGTGAAATCCCCGGGCTTAACTTGGGAATTGCGCTCGAAACTACTTGGCTCGAGTGTGGCAGAGGAAGGTGGAATTCCAGGTGTAGCGGTGAAATGCGTAGAGATCTGGAGGAACACCGATGGCGAAGGCAGCCTTCTGGGCCAACACTGACGCTCATGCACGAAAGCGTGGGGAGCAAACAGGATTAGATACCCCTGTA
+
GGGGGGGGGGGGGEGGGGGGGGGGGGGGGGGGGGGGGGGGGGGGGGGGGGGGGGGGGGGGFGGGGGGGGGGGGGGGGGGGGGGGGGGGGGGGGGGGGGGGGGGFFFGEGGGGGGGGGGGGGGGGGGGGGGGGGGGGGGGGGGGGEFGGGGGGGGGGGGGGDGGGGGGGGGGGGGGGGGGGFFGGFDFGGGGGGG=GGGGGGGGGGEGGGCGGGGGDGGGGGGGGGGGFF<DGG<GGFGFG
@M00200:207:000000000-ALC1F:1:1115:6825:16943 1:N:0:5
ACTGGGCTTAAAGTGTGCGCAGGTGGCCGCGCAAGTCGAGTGTGAAATCCCCGGGCTTAACTTGGGAATTGCGCTCGAAACTACGTGGCTCGAGTGTGGCAGAGGAAGGTGGAATTCCACGTGTAGCGGTGAAATGCGTAGAGATGTGGAGGAACACCGATGGCGAAGGCAGCCTTCTGGGCCAACACTGACGCTCATGCACGAAAGCGTGGGGAGCAAACAGGATTAGATACCCTGGTA
+
GGGGGGGGGGGGGGGGGGGGGGGGGGGGGGGGGGGGGGGGGGGGGGGGGGGGGGGGGGGGGGGGGGGGGGGGGGGGGGGGGGGGGGGEGGGGGGGGGGGGGGGGGGGGGGGGGGGGGGGGGGGGGGGGGGGGGGGGGGGCCGGGGGGGGGGGGGGGGGGGGGGGGGGGGGGGGGGGGGGGGGGGGGGGGGGGGGGGGGFGGGGGGGGGGEECEGGDEGGFGGGGFGGF?>GGGGGGGGF7
@M00200:207:000000000-ALC1F:1:1115:5935:17554 1:N:0:5
ATTGGGTGTAAAGGGCGCGTAGGCGGCGCGACAAGGCGGCGGTGAAAGTCCGGGGCTCAACCCCGGATCGGCCGTGGCGACTGTCGCGCTGGAGCACAGTAGAGGCGGGTGGAATTCCGGGTGTAGCGGTGGAATGCGTAGAGATCCGGAAGAACACCGGTGGCGAAGGCGGCCCGCTGGGCTGTGGCTGACGCTGAGGCGCGACAGCGTGGGGAGCAAACAGGATTAGATACCCCAGTA
+
GGGGGGGGFGGGGGGGGGGGGGGGGGGGGGGGGGGGGGGGGGFGGGGGGFGGGGGGGGGGGGGGGGGGGGGGGGGGGGGGGGGGGGGGGGGGGGGGGGGGGGGGGGGGG@FG>E:ECFGGG5>:<C::E8?E8C7@9:*;*;@<+<CCG*?*;@;A*C:C8CG8C8CC>AEE5:EEC58CE5*;:CC5***0;8;C::C/::8//5C5:1;EGG*//78C8FGG5*:6A4*0<77FD<?:
@M00200:207:000000000-ALC1F:1:1115:12298:18490 1:N:0:5
ACTGGGTGTAAAGTGTGCGCAGGTGGCTGAGCAAGTCGAGTGTGAAATCCCCGGGCTTAACTTGGGAATTGCGCTCGAAACTACTTGGCTCGAGTGTGGCAGAGGCAGATGGAATTCCGGGTGTAGCGGTGGAATGCGTAGAGATCCGGAAGAACACCAGTGGCGAAGGCGGTCTGCTGGGCAGTGAACCCGCGAGGGTTCAATAGCCGACACTGAGGCGCGACAGCGTGGGGAGCAAACAGG
+
GFGGGGGGGGGGGFGGGGGGGGGGGGGGGGGGGGGGGGGGGGGGGGGGGGGFGGGGGGGGGGGGGGGGGGGGGGGGGEGGGGGGGGGGGGGGGGGGGGGCGGGGGGDEFGFGGFGGGFGGGGGGCGGGGGGEFFGGGGGGGGGGGGGGGGGGGGGGGGGGGGGGGGGGGFFGCEGGGGFFCFGGGGFGGGGGDGGGGGGGGGGGGGCFGDGGGGGGGGGGGGGGGGGFC?GGGGGGGGFGFGF
@M00200:207:000000000-ALC1F:1:1115:15286:19005 1:N:0:5
ACTGGGTATAAAGGGCGCGTAGGCGGCCTGATAAGTAGGGGGTGAAATCCTGCGGCTTAACCGCAGGGCTGCCTTCTAAACTGTCAGGCTGGAGCACAGTAGAGGCAGGTGGAATTCCCGGTGTAGCGGTGGAATGCGTAGAGATCGGGAAGAACATCAGTGGCGAAGGCGGCCTGCTGGGCTGTTGCTGACGCTGAGGCGCGACCGCGTGGGGAGCAAACAGGATTCGATACCCTTGTA
+
EFFGGGGFGC6<@6C;FGEGEGCFGGGDCFDF9FAF,@FCCG@B<C<6EFEAFCEEEGGGGGGD:CGGEF::=FFFFGC<<<FFGAE8F<=BFECEF@F<5?5CEFFEE<B7E=8>FFGGG:6B9FGCGGCFGFGGGGG7FGFCGGF:@>5>:F>FFA@:@FGEDE7CF:F7CE@EF+CFBE98C90+<<<ECGG52/*C=C*2:*::**/*/:*)/*00;757*9D*;2*1:6*9**07
@M00200:207:000000000-ALC1F:1:1115:26864:19147 1:N:0:5
ATTGGGCATAAAGGGCGCGTAGGCGGTCTGTTAAGTTCGGTGTGAAAGCCCTCGGCTCAACCGGGGAAGTGCGCCGGATACTGACAGACTTGAGTACCGGAGAGGAGGGTGGAATTCCTGGTGTAGCGGTGAAATGCGTAGATATCAGGAGGAACACCGGTGGCGAAGGCGGCCCTCTGGACGAGTACTGACGCTGAGGCGCGAAAGCGTGGGGATCAAACAGGATTAGATACCCCTGTA
+
GGGGGGGGGGGGGGGGGGGGGGGGGGGGGGGGGGGGGGGGGGGGGGGGGGGGGGGGGGGGGGGGGGGGGGGGGGGGGGGGGGGGGGGGGFGGGGGGGGGGFGGGGGGGGGGGGGGGGGGGGGGGGGGGGGGGGFFFFGGGGGGGGGGGGGGGGGGGGGGGG>DFGGGGDGGGGGGGGGGGGGGGGCFGCFGFGGGGGGFGGGGGEGEGG=GEDGGGGGGCGGGGGGGFEFGGGFCGCGFG
@M00200:207:000000000-ALC1F:1:1115:10544:19300 1:N:0:5
ATTGGGTATAAAGGGCGCGTAGGCGGCAATTTAAGTCATCTGTGAAATCTCCGGGCTTAACTCGGAACGGTCAGATGATACTACTTTGCTAGAGTGCAGAAGGGGCAATCGGAATTCTTGGTGTAGCGGTGAAATGCGTAGATATCAAGAGGAACACCTGAGGTGAAGACGGGTTGCTGGGCTGACACTGACGCTGAGGCGCGAAAGCCAGGGGAGCAAACGGGATTAGATACCCTTGTA
+
GGGGGGGGGGGGGGGGGGGGGGGGGGGGGGGGGGGGGGGGGGGGGGGGGGGGGGGGGGGGGGGGGGGGGGGGGGGGGGGGGGGGGGGGGGGGGGGGGGGGGGGGGGGGGGGGGGGGGGGGGGGGGGGGGGGGGGGGGGGGGGGGGGGGGGGGGGGGGGGGGGGGGGGGGGGGGGGGGGGGGGGGGGGGFGGGGGGGGGGGGGGGGGGGGGGGGGGGGGGGGGGGGGGFFAGGGFGGGGFG
@M00200:207:000000000-ALC1F:1:1115:23613:20073 1:N:0:5
ATTGGGTTTAAAGGGCTCGTAGGCGGTTTGTCGCGTCGGGAGTGAAAACCTTGGGCTTAACTCAGGGCTTGCTTTCGATACGGGCAGACTAGAGGTATGCAGGGGAGAACGGAATTCCTGGTGTAGCGGTGAAATGCGCAGATATCAGGAGGAACACCGGTGGCGAAGGCGGTTCTCTGGGCATGATCTGACGCTGAGGAGCGAAAGTGTGGGGAGCGAACAGGATTAGATACCCTGGTA
+
GGGGGGGGGGGGGGGGGGGGGGGGGGGGGGGGGGGGGGGGGGGGGGGGGGGGGGGGGGGGGGGGGGGGGGGGGGGGGGGGGGGGGGGGGGGGGGGGGGGGGFGGGGGGGGGGGGGGGGGGGGGGGGGGGGGGGGGGGGGGGGGGGGFFGGGDGGGGGGGGGGGGGGGGGGGGGGGGGGGGFGGGCCFGGGGGGGGGGGFCEGGGGGGGGFGGGGGGGGGGGGGGGGGFGFGGGFGFFGFG
@M00200:207:000000000-ALC1F:1:1115:8039:20773 1:N:0:5
ACTGGGCGTAAAGGGCGCGTAGGTGGCCCGTTAAGTTCGGTGTGAAAGCCCCTGGCTCAACTGGGGAAGTGCGCCGGATACTGGCAGGCTAGAGTACCGGAGAGGAGGGTGGAATTCCTGGTGTAGCGGTGAAATGCGTAGATATCAGGAGGAACACCGGTGGCGAAGGCGGCCCTCTGGACGAGTACTGACACTGAGGCGCGACAGCGTGGGGATCAAACAGGATTAGATACCCTCGTA
+
GGGGGGGGGGGGGGGGGGGGGGGGGGGGGGGGGGGGGGGGGGGGGGGGGGGGGGGGGGGGGGGGGGGGGGGGGGGGGGGGGGGGGGGGGGGGGGGGGGGGGGEGGGGGGGGGGGGGGGGGGGGGGGGGGGGGGGGGGGGGGGGGGGGGGGGGGGGGGGGGGGGFCFGGGGGDGGGGGGGGGGGGGG6FGGGGGGGGGGGGGGGGGGGGGGDGGGGGGGGGGGGGGGGFGFGGGGFGFGFG
@M00200:207:000000000-ALC1F:1:1115:9589:21231 1:N:0:5
ATTGGGTATAAAGCGTGCGCAGGCGGTTGTGCAAGACAGGTGTGAAATCCCCGGGCTTAACCTGGGAACTGCACTTGTGACTGCACAGCTGGAGTACGGCAGAGGGGGATGGAATTCCGCGTGTAGCAGTGAAATGCGTAGATATGCGGAGGAACACCGATGGCGAAGGCAGTCCCCTGGGCCTGTACTGACGCTCATGCACGAAAGCGTGGGGAGCAAACAGGATTAGATACCCTGGTA
+
GGG9FGGGGGGGGGGGGGGGGGGGGGGGGGGGGGGGGGGGGGGGGGGGGGGGGGGGGGGGGGGGGGGGGGGGGGGGGGGGGGGGGGGGGGGGGGGGGGGGGGGGGGGGGGGGGGGGGGGGGGGGGGGGGFGGGGGGGGGGGGGGGGGGGGGGGGGGGGGGGGGGGGGGGGGGGGGGGGGGGGGGGGGGGGGGGGGGGGGGGGGGGGGGGGGGGGGGGGGGGGGGGGGFGAFGGGGGGFFG
@M00200:207:000000000-ALC1F:1:1115:23731:21356 1:N:0:5
ATTGGGTGTAAAGAGCGCGTAGGCGGATCGGTAAGTGTGAAGTGAAATCTCCAGGGCTCAACCCGGAAACTGCTTCGCATACTGTCGATCTGGAGGAACGGAGAGGTGAGTGGAATTCCTGGTGTACCGGTGAAATGGGTAGATATCAGGAGGAACACCCATGGCGAAGGCAGCTCAGTGGTCGATATCTGACGGTGAGGCGCGAAAGCGTGGGTAGAAAATAGGAATAGATAACTTGGTA
+
FEEFFGFGE<FFFAE@CFE:FFGGGGCC+6@F,@FF@FGGGGGFFFFCF6CEAFGGDE7EEGD,@=:CFG9E9F<?C@F,:,9E<<,,4B,?FDGGGDEFGC=@CC5B,BAE<BAC,?9?<EEF<FE9F=8CD<B:ACEDF7<FGGF9,@,+@FG,:>++<,,@,*>5>C<CGG:,4,6,,5,***4:,,>;BC*4=*=@CGC=E5==CE8CE*1*7*2<;**07**)34C*+*2**:72*
@M00200:207:000000000-ALC1F:1:1115:13277:22199 1:N:0:5
ATTGGGTATAAAGGGCGCGTAGGCGGGATGGCAAGTCGGTCGTGAAATCCCTGGGCTCAACTCAGGGGGGTCGGCCGATACTGCCATTCTTGAGGGATGCAGAGGAGACTGGAATTCCCGGTGTAGCGGTGAAATGTGTAGAGATCGGGAGGAACACCGGTGGCGAAGGCGGGGCTCTGGGCGCACCCTGACGCTGAGGCGCGAAGGCGTGGGGAGCAAACGGGATTAGATACCCGAGTA
+
GGGGGGGGGGGGGGGGGGGGGGGGGGGDEEGGGGGGGGGGGGGGGGGGGGGGGGGGGGGGGGGGGGGGGGGGGGGGGGFGGGGGFGGGGGGGGGGGGGGGFGCGGGGGGGGFFGGGGGGGGGGGGGGGGGGFGGGGFFGGGFGGGGGGDGGGGFGGGGGGGGEGGDGDGGGGDCCEGFGGGFE8::5;CCFGGGGGGGGGGGGEGGC58;EEG=DDEGG68CDGGDGFGFGGGCFGGGFC
@M00200:207:000000000-ALC1F:1:1115:18881:23554 1:N:0:5
ATTGGGTGTAAAGGGTGCGTAGGCGGGCAGTTAAGTCAGTGGTGAAATCTCTGGGCTTAACCCAGAAACTGCCGTTGATACTATCTGTCTTGAATATCATGGAGGTAAGCGGAATATGTCATGTAGCGGTGAAATGCTTAGATATGACATAGAACACCGATAGCGAAGGCAGCTTACTACATGTTCATTGACGCTGAGGCACGAAAGCGTGGGGAGCAAACAGGATTAGATACCCGAGTA
+
GGGGGGGGGGGGGGGGGGGGGGGGGGGGGGGGGGGGGGGGGGGGGGGGGGGGGGGGGGGGGGGGGGGGGGGGGGGGGGGGGGGGGGGGGGGGGGGGGGGGGGEGGGGGGGGGGGGGGGGGGGGGGGGGGEGGGGGFGGGGGFFGGGGGGGGFGGGGGGGGGGGGGGGGGGGGGGGGGGGG?DFGGFGGECFGC:EGG8:=EGGGGGDGGGDGGGGGGGGGGD<C46DFGFCC7DGGGGFG
@M00200:207:000000000-ALC1F:1:1116:13839:1960 1:N:0:5
ACTGGGCATAAAGGGCGCGTAGGCGGCTTGGCAAGTGGATGGTGAAATCCCTCGGCTTAACCGAGGAACTGCCATCCAGACTGCTTTGCTTGAGACCGGGAGAGGAGGGTGGAATAGCCAGTGTAGAGGTGAAATTCGTAGATATTGGCTGGAACACCGGTGGCGAAGGCGGCAACCTGGCTCATGACTGACGCTGAGGCGCGAAAGCGTGGGGAGCCAACAGGATTAGATACCCGAGTA
+
FGGGGGGGGGGGGDDFEGGGGD>FEDFFGCEF9,<EC9,EF7E9E@,CFDEGFC,CGGFAFFE7+BC8EF@FGEFFGGD9DGCFGGGCFGGD8=@EE7@>7C+:CCC7:FD77,CDECG9<BFG99<EGGG9,EFFG7F7FFF9FFFFFE7@ACF@FFGEF7*>FC7CCCEEE7@EDG7:FGGGFGGGG?+88?ECEG=@CCE*8*:C5ECEGG=3<*+:55<C462/+<C7<DGF39<4
@M00200:207:000000000-ALC1F:1:1116:18287:2547 1:N:0:5
ACTGGGTGTAAAGCGCGTGCAGGCGGATTGGTATGTGCCGTGTGAAAGCTCCCAGCTTGCCTGGGAGAGGTCGCGGTAGACAGCCGATCTGGAGGCTCGGAGAGGTTAGTGGAATTCCCGGTGTAGTGGTGAAATGCGTAGATATCGGGAGGAACACCAGTGGCGCAAGCGGCTAACTGGCCGAGACCTGACGCTGAGACGCGACGGCGTGGGGAGCAAACCGGATTAGATACCCCGGTA
+
GGGGGGGGGGGGGGGGGGGGGGGGGGGGGGGFGGGGGGGGGGGGGGGGGGGGGGGGGGGGGGGGGGGGGGGGGGGGGGGGGGGGGGGGGGGGGGGGGGGGEGGGGGGGGGGGGGGGGGGGGGGEGGBFGGGGGGGGGGGGGGGGGGGGGGGGGGGGGGGGGGGGGGGGGGGGGGGGGGGGGGGGGGDGGGGGGGGGGGGGGGGGGGDEGCEGGGGGGGGGGGGGFDDFFAGGGD6>DGGG
@M00200:207:000000000-ALC1F:1:1116:9969:2800 1:N:0:5
ATTGGGTATAAAGGGTGCGTAGGCGGTAGAGTAAGTTGGATGTGAAATCTTGGGGCTTAACCTCAAAATTGCATTCAATACTGCTTTGCTTGAGCGCTGTAGAGGAGATTGGAATTTACGGTGTAGCAGTGAAATGCGTAGATATCGTAAGGAACGCCAGTGGCGAAAGCGAATCTCTGGGCAGCAGCTGACGCTGAGGCACGAAGGCCAGGGGAGCAAACGGGATTAGATACCCCGGTA
+
GGGGGGGGGGGGGGGGGGGGGGGGGGGGGGGGGGGGGGGGGGGGGGGGGGGGGGGGGGGGGGGGGGGGGGGGGGGGGGGGGGGGGGGGGGGGGGGGGGGGGGGGGGGGGGGGGGGGGGGGGGGGGGGGGGGGGGGGGGGGGGGGGGGGGGGGGGGGGGGGGGGGGGGGGGGDGGGGGGGGGGGGGGGGGGGGGGGGGGGGGGGGGGGGGGGGGGGGGGGGGGGGFGGFGFGGG7DFEGGG
@M00200:207:000000000-ALC1F:1:1116:15349:3854 1:N:0:5
ACTGGGTTTAAAGGGCGCGTAGGCGGCTTATCAAGTCAGGCGTGAAATTCCCGGGCTCAACCTGGGGGCTGCGCTTGATACTGATGAGCTTGAATGCGGGAGAGGATAGTGGAATTCCCAGTGTAGAGGTGAAATTCGTAGATATTGGGAAGAACACCGGTGGCGAAGGCGGCTATCTGGCCCGTGATTGACGCTGAGGCGCGAAAGCGTGGGGAGCAAACAGGATTAGATACCCGGGTA
+
GGGGGGGGGGGGGGGGGGGGGGGGGGGGGGGGGGGGGGGGGGGGGGGGGGGGGGGGGGGGGGGGGGGGGGGGGGGGGGGGGGGGGGGGGGGGGGGGGGGGGGGGGGGGGGGGGGGGGGGGGGGGGGGGGGGGGGGGGGGGGGGGGGGGGGGGGGGGGGGDGGGGGGGGGGDGGGGGGGGGGGGGGGFGGGGGGGGGGGGGGGGCGGGFGGGGGGGGGGGGGGGGFGGFG>C*<DGFDGGG
@M00200:207:000000000-ALC1F:1:1116:20178:4257 1:N:0:5
ATTGGGTGTAAAGGGCTCGTAGGCGGCCAACTAAGTCGGATGTGAAATCCCCAGGCTCAACCTGGGAACTGCATCCGATACTGGATGGCTTGAATTCGGGAGAGGGATGCAGAATTCCAGGTGTAGCGGTGAAATGCGTAGATATCTGGAGGAATACCGGTGGCGAAGGCGGCATCCTGGACCGACATTGACGCTGAGGAGCGAAAGCCAGGGGAGCAAACGGGATTAGATACCCTAGTA
+
GGGGGGGGGGGGGGEGFGGGGGGGGGGFGFF@FFGGGEGGGGGGGGFGEFGGGGGGGGGGGGGGGGGGGGGGGGGGGGGGGGGGGF8FGGGGGGGGGGGGGGCFGGGGGGGGFFGGGGFFGGGGGGGGGGGGGGGGGGGGEFGGGGGGGGGGGGGGGGGGGGCFGGGGGGDGGGGGGGGFGGGGGGGGGGGGDGGGGGGGGCGGGGGGEFFCGGGGGGGGGCDE35CFGFGGGGFFFGFG
@M00200:207:000000000-ALC1F:1:1116:8756:5119 1:N:0:5
ATTGGGTGTAAAGGGCGCGTAGGTGGTTTGATAAGGGTGTGGTGAAAGCCCGGAGCTCAACTCCGGGTCTGCCGTGCCGACTGTCAAACTCGAGGACTGTAGAGGCAGACGGAATTCCGGGTGTAGCGGTGGAATGCGTAGAGATCCGGAGGAAGACCGGTGGCGAAGGCGGTCTGCTGGGCAGTTTCTGACACTGAGGCGCGACAGCGTGGGGAGCAAACAGGATTAGATACCCTAGTA
+
GGGGGGGGGGGGGGGGGGGGGGGGGGGGGGGGGGGGGGGGGGGGGGGGGGGGGGGGGGGGGGGGGGGGGGGGGGGGGGGGGGGGGGGGGGGGGGGGGGGGGGGGGGGGGGGGGGGGGGGGGGGGGGGGGGGGGGGGGGGGGGGGGGGGGGGGGGGGGGGGGDGGGGGGGGGGGGGGGGGGGGGGGGGGGGGGGGGGGGGGGGGGGGGGGGGGGGGGGGGGGGGGFGGFGFGGGFGFFGGG
@M00200:207:000000000-ALC1F:1:1116:21311:5412 1:N:0:5
ATTGGGTTTAAAGGGCGCGTAGGCGGTTTGCCAAGTCGGGGTTGAAATCTTTCGGCTCAACCGGAAAAGTGGCTTCGATACTGGCAAGCTGGAGGGAGGCAGGGGCGGATGGAACTTCCGGTGGAGCGGTGAAATGTGTTGATATCGGAAGGAACGCCGGTGGCGAAAGCGATCCGCTGGACCTCTTCTGACGCTGAGGCGCGAAAGCCAGGGGAGCAAACGGGATTAGATACCCCAGTA
+
GGGGGGGGGGGGGGGGGGGGGGGGGGGEGEGGGGGGGGGGGGGGFGGGGGGGGDGGGGGGGGGGGGEGGFGGGGGGGFGGGGGGGGGGGGGGFGDGCFGGGGGGGGGGGGGFGGGGGGGGGGGGGGGGGGGGG,DFFGGCFGGGGGGGGGGGGGGGGGGGGGGGGGGGGGGGGGGGGGGDGGFGGGGGGGFEGGEGGGGGGGGGGGGGFGGEEDEDDGGGGGGG:DGFGFGGGGGF>DFF
@M00200:207:000000000-ALC1F:1:1116:14440:6595 1:N:0:5
ATTGGGTTTAAAGGGTGCGTAGGCGGCTTATTAAGTCAGGGGTGAAAGACGGTGGCTCAACCATCGCAGTGCCTTTGATACTGATGAGCTTGAATACACTTGAGGTAGGCGGAATGTGACAAGTAGCGGTGAAATGCATAGATATGTCACAGAACACCAATTGCGAAGGCAGCTTACTAAGGTGCAATTGACGCTGAGGCACGAAAGCGTGGGGATCAAACAGGATTAGATACCCCAGTA
+
GGGGGGGGGGGGGGGGGGGGGGGGGGGGGGGGGGGGGGGGGGGGGGGGGGGGGGGGGGGGGGGGGGGGGGGGGGGGGGGGGGGGGGGGGGGGGFFGGGGGGGGGGGGGGGGGGGGGGGGGGGGGGGGGGGGGGGGGGGGGGGGGGGGGGGGGGGGGGGGGGFGGGEGECFGGGGGGGGGGGGGGGGGGGGGGGGGGGDGFGGGGGGGGGGG=ECEDGGGGGGGGFGDA9<CGGGFFFGGG
@M00200:207:000000000-ALC1F:1:1116:12283:6699 1:N:0:5
ACTGGGTTTAAAGGGTGCGTAGGCTGCGCTGTAAGTCGGGTGTGAAATCCCTCAGCTTAACTGAGGAATTGCGCCCGATACTGCAGTGCTCGAGGGAGACAGGGGTCAGCGGAACTGATGGTGGAGCGGTGAAATGTGTTGATATCATCAGGAACACCGGTGGCGAAGGCGGGACTCTGGGCCTACCCTGACGCTGAGGCGCGAAGGCGTGGGGAGCAAACGGGATTAGATACCCGCGTA
+
GGGGGGGGGGGGGGGGGGGGGGGGGGGGGGGGGGGGGGGGGGGGGGGGGGGGGGGGGGGGGGGGGGFGGGGGGGGGGGGGGGGGGGGGGGGGGGGGGGGGGGGGGGGGGGGGGGGGGGFGGGGGGGGGGFFGGGGGGGGGGGGGGGGGGGGGGGGGGGGGGGGGGGGGGGGGGGGGGGGDGGGGGGGGGGGGGGDGGGGGGGGGGGGFECCEGGGGGGCFGDGGFGF@E<FGGGGFFGGG
@M00200:207:000000000-ALC1F:1:1116:24813:7590 1:N:0:5
ATTGGGTTTAAAGTGTGCGCAGGCGGCGTCGCAAGTCGAGTGTGAAAGCCCCGGGCTTAACTTGGGAATTGCGCTCGAAACTACGATGCTGGAGTGTGGCAGAGGAAGGTGGAATTCCACGTGTAGCGGTGAAATGCGTAGAGATGTGGAGGAACACCAATGGCGAAGGCAGCCTTCTGGGCCAACACTGACGCTCATGCACGAAAGCGTGGGGAGCAAACAGGATTAGATACCCGCGTA
+
GGGGGGGGGGGGGGGGGGGGGGGGGGGGGGGGGGGGGGGGGGGGGGGGGGGGGGGGGGGGGGGGGGGGGGGGGGGGGGGGGGGGGGGGGGGGGGGGGGGGGGGGGGGGGGGGGGGGGGGGGGGGGGGGGGGGGGGGGGGGGGGFGGGGGGFEGGGGGGGGGGGGGGGGGGGGGGGGGGGGGGGGGGGGGGFGGGGGGGGGGGFGGGGGGGGGGGGGGGGGGGGGFGGFF<FGFGGFFDGD
@M00200:207:000000000-ALC1F:1:1116:5022:8306 1:N:0:5
ATTGGGCATAAAGAGCGTGTAGGCGGCCAGGTAGGTCAGCTGTGAAAACTCGAGGCTCAACCTCGAGATGTCGGCTGAAACCATCTGGCTAGAGTCCGGAAGAGGAGAATGGAATTCCCGGTGTAGCGGTGAAATGCGCAGATATCGGGAAGAACACCCGTGGCGAAGGCGGTTCTCTGGGACGGTACTGACGCTGAGACGCGAAAGCGTGGGGAGCGAACAGGATTAGATACCCTAGTA
+
GGGGGGGGGGGGGGGGGGGGGGGGGGGGGGGGGGGGGGGGGGGGGGGGGGGGGGGGGGGGGGGGGGGGGGGGGGGGGGGGGGGGGGGGGGGGGGGGGGGGGGGGGGGGGGGGGGGGGGGGGGGGGGGGGGEFGGGGGGGGGGGGGGGGGGGGGGGGGGGGGGGGGGGGGGGGGGGGGGGGGGGGGGGGGGGGGGGGGGGGGGGGGGGGGGGGGGGGGGGGGGGGFGGFE<GG?FGFFGFG
@M00200:207:000000000-ALC1F:1:1116:26084:8717 1:N:0:5
ACTGGGTTTAAAGGGCGCGTAGGCGGCCATCTAAGTCAGACGTGAAATCCCCCGGCTTAACCTGGGAACTGCGTCTGATACTGGACGGCTTGAGTATGGGAGAGGGATGTAGAATTCCAGGTGTAGCGGTGAAATGCGTAGATATCTGGAGGAACACCGGTGGCGAAAGCGACACCCTGGGCCGCATCTGACGCTGAGGCGCGAAAGCGTGGGTAGCAAACAGGATTAGATACCCCTGTA
+
GGGGGGGGGGGGGGGGGGGGGGGGGGGGGGGGGGGGGGGGGGGGGGGGGGGGGGGGGGGGGGGGGGGGGGGGGGGGGGGGGGGGGGGGGGGGGGGGGGGGGGGGGGFGGGGGGGGGGGGGGGGGGGGGGGGGGGGGGGGGGGGGGGGGGGGGGGGGGGGGGGGGGGGGGGGGGGGGGGGCFFFGGGGGGGGGDGGGGGGGGGGGGEGGGGGGGGGGGGGGGGGFFGGFGAGGGGGFFGGG
@M00200:207:000000000-ALC1F:1:1116:28275:8918 1:N:0:5
ATTGGGTTTAAAGAGCGTGTAGGCGGTCCGGTAAGTCAGCTGTGAAAGTCAAGGGCTCAACCCTTGAAAGCCGGTTGATACTGTCGGGCTAGAGTCCGGAAGAGGCGAGTGGAATTCCCGGTGTAGCGGTGAAATGCGCAGATATCGGGAGGAACACCAATGGCGAAGGCAGCTCGCTGGGACGGTACTGACGCTGAGACGCGAAAGCGTGGGGAGCAAACAGGATTAGATACCCTCGTA
+
FGGEGG@;FGEFGCEAFFGGGGA@FECCGEGGGGDFFGGGGGFGFGGGGGGGFCGGFGGGGGGGGFFCGGGGEG:FGFFGFGGGCDCFG>FFCGGFGCFGCGGGGGGGCF<FFGGG<F,B@+>FGGFGG7FFDCGGGG>F>FGG9BEEEE:FECGFDF::>:CGDGGGGGGGGG7CE8;FCFFGGEGDGGGGGCGGDC?6CCCEEEE6CGGGGGGGGGGGGC<E>D7FGA=D:C497<FG
@M00200:207:000000000-ALC1F:1:1116:5188:9474 1:N:0:5
ATTGGGTATAAAGCGCACGTAGGCGGCATCGTAAGTGTCCGGTGAAATCCCACGGCTCACCCGTGGAACTGCGCGTTGGACTGCGGTTCTCGAGGGCGGCAGGGGGGTGTGGAACTCTAGGTGTAGCGGTGAAATGCGTAGATATCTAGAGGAACACCGGTGGCGAAAGCGACACCCTGGGCCGCATCTGACGCTGAGGCGCGAAAGCGTGGGTAGCAAACAGGATTAGATACCCTGGTA
+
GGGGGGGGGGGGGGGGGGGGGGGGGGGGGGGGGGGGGGGGGGGGGGGGGGGGGGGGGGGGGGGGGGGFGGGGDGGGGGGGGGGGGGGGGGGGGEGGGGGGGGGGGGGGGGGGGGGGGGGGGGGGGGGGGGGGGGGGGGGGGGGGGGGGGGFGGGGGGGGGGGDGGGGGGGGGGGGGGGGFFGFGGGGGGG?CGGEEGGGGGGGGGGGGDGGGGGGGGFFCFFGF@FGFGFGGFGGFFGGG
@M00200:207:000000000-ALC1F:1:1116:9429:10122 1:N:0:5
ACTGGGTATAAAGGGCTCGTAGGCGGCCAACTAAGTCATACGTGAAATCCCTCAGCTTAACTGGGGAACTGCGTGTGATACTGGATGGCTTGGATTTGGGAGAGGGATGCGGAATTCCAGGTGTAGCGGTGAAATGCGTAGATATCTGGAGGAACACCGGTGGCGAAGGCGGCATCCTGGACCAATATTGACGCTGAGGAGCGAAAGCCAGGGGAGCAAACGGGATTAGATACCCCAGTA
+
GGFGGFFGGGGGGGGGGGGGCFEGGGGGGGGGGGGGGGGGGGFGCGGGGGGGGGGGGGGEGFEGEGGGGGGGGGGGGGGGGGGGCFDFGFFGGGGGGGGGGGCGGGGDGGGGGGGGGGGGGGFEFGGGECEFGGGGFGGGGGFGGGGGGFGGGGGFGGFFECFFGDGGGGGGGFGGGGGGGGGGGG8CFFGGGGEEGGGGGGGGGGDEGFGGEGGDGG6CGGGGFDGFG<?FFFGFEGFG
@M00200:207:000000000-ALC1F:1:1116:24954:10320 1:N:0:5
ATTGGGTGTAAAGGGCGCGTAGGTGGCGACATAAGGCTGTGGTGAAAGTCTGGGGCTCAACTCCAGATCGGCCGTGGCAACTGTGTTGCTTGGGCACCGTAGAGGCAGATGGAATTCCGGGTGTAGCGGTGGAATGCGTAGAGATCCGGAAGAACACCAGTGGCGAAGGCGGTCTGCTGGGCGGTGAGTCCGCAAGGACTCAATAGCCGACACTGAGGCGCGACAGCGTGGGGAGCAAACAGG
+
GGGGGGGGGGGGGGGGGGGGGGGGGGGGGGGGGGGGGGGGGGGGGGGGGGGGGGGGGGGGGGGGGGGGGGGGGGGGGGGGGGGGGGGGGGGGGGGGGGGGGGFGGGGGGGGGGGGGGGGGGGGGGGGGGGGDGGGGGGGGGGGGGGGGGGGGGGGGGGGGGGGGGGGGGGGGGGGGGGGGGGGGGGGGGGGGGGGGGGGGGGGGGCFF=GGGGGGGGGGGGGGGFGGFGFGGGGGFFGGGFG?
@M00200:207:000000000-ALC1F:1:1116:6931:10501 1:N:0:5
ACTGGGTTTAAAGGGCGCGTAGGCGGGATGGCAAGTCAGTCGTGAAATCTCTCGGCTCAACCGAGAAACGTCGGCTGATACTGCCGTTCTTGAGGGATGCAGAGGAGACTGGAATTCCCGGTGTAGCGGTGAAATGTGTCCAGATCGGGAGGCACACCGGTGGCGAAGGCGGGTCTCTGGGCATTACCTGACGCTGAGGAGCGAAAGTGTGGGGCGCGAACAGGATTAGATACCCGTGTA
+
FGCFEFEF-FEEFA@EBCF:@CEFEEGGFGGG@FF<C@C6FFFEEGC@F9F9FFCGCFGDGF>@+48CFDGGD7F=FEGGGGGGGDEED<FA9BDF:AFFF?E<A<E8FC,B=,CDFGG+@3@33EF3C8CF9FFG<<E,,37:>>FDCF7**>D:>FGDF*<AGGE<CCEEGC8;CFGG8**;EGGGDG*<CE*12*:C7CEG*:CG+<CEC=*97**2?CF5;*0=<:DGGGGBBDC*
@M00200:207:000000000-ALC1F:1:1116:17035:10542 1:N:0:5
ATTGGGCTTAAAGGGCGCGCAGGCGGCGGTGTTGGCCCGGCGTGAAAGCCCCCGGCTCAACCGGGGAGGGTCGTCGGGGACCGCACCGCTTGAGGGCGGTAGGGGCTGGTGGAATGCCTGGTGTAGTGGTGAAATGCGTAGATATCAGGAGGAACACCGGTGGCGAAGGCGGCCCTCTGGACCGACACTGACGCTGAGGCGCGAGAGCTAGGGGAGCAAACGGGATTAGATACCCGCGTA
+
GGGGGEEGGGGGGGGEGGGGGG>:FGEGC@CFGGFGGEGGGGGGDGFGFGGGGGDEEGDFGFCCFEGCG:CDGGGEEEGFGFEDEEGGGGCGDGFGDFGFEGCCCG:BE,<7FF,CFGCGGGGG@GFFCFGFGFGFCEEGCEC@ECGGGGGGGGGFCCGGGGDGEEC5:5EDDGCEEGGFGGFE:ECEEGCFGDGGEGGFEGEEEGEGF9CG=GCGD57CGGGGBC<FG<FFGFF@FGDG
@M00200:207:000000000-ALC1F:1:1116:22817:10779 1:N:0:5
ACTGGGTATAAAGGGCTCGTAGGCGGTTTGTCGCGTCGGAAGTGAAAACACGGGGCTTAACTCTGTGCTGGCTTTCGATACGGGCAGACTAGAGGGATGCAGGGGAGAACGGAATTCCTGGTGTAGCGTGAAATGCGCAGATATCAGGAGGAACACCGGTGGCGAAGGCGGCGTTCTGGACTATTTCTGACACTGAGAGACGAAAGCCAGGGGAGCAAACGGGATTAGATACCCCGGTA
+
GGGGGGGGGGGGGGGGGGGGGGGGGGGGGGGGGGGGGGGGGGGGGGGGGGGGGGGGGGGGGGGGGGGGGGGGGGGGGGGGGGGGGGGGGGGGGGGGGGGGGGGGGGGGGGGGGGGGGGGGGGGGGGGGGGGGGGGGGGGGGGGGGGGFGGGGGGGGGGGGGGGGGGGGGGGGGEGEFGGGGGGGGGGGGGGFGGGGGGGGGGGGGGCCGGGGGGGGGGGGGGGGFGGFCBGF6<FFEGG
@M00200:207:000000000-ALC1F:1:1116:22167:13985 1:N:0:5
ATTGGGTTTAAAGAGCTCGTAGGCGGCTGGTCGCGTCGACTGTGAAAACCCGCGGCTCAACCGTGTGGTCTGCAGTCGATACGGGCTGGCTAGAGTTCGGTAGGGGAGACTGGAATTCCTGGTGTAGCGGTGAAATGCGCAGATATCAGGAGGAACACCGGTGGCGAAGGCGGGTCTCTGGGCCGAAACTGACGCTGAGGAGCGAAAGCGTGGGGAGCAAACAGGATTAGATACCCGTGTA
+
GGGGFGGGEGGGGGGGGGGGGGGGGGGGGGGGGGGGGGGGGGGGGGGGGGGEGGGGEGGGGGGFFFGGGGGGGGGGGGGEGGGGGGGGGGGGGGGGGGGGGGGGGGGGGGGGGGGGGGGGGGFGFEGGGGGGGGGGGGGGGGCGGGGFGGGGGECGGGGGGGGGGGGGGGGGGGGGGGFGGGGGG5EEEFGGGCEECGGGGGGGGGGG*CCEGGGGGDGGFGGG:7<F?<;DFGCFEGGGF
@M00200:207:000000000-ALC1F:1:1116:12394:14300 1:N:0:5
ACTGGGTGTAAAGGGCGCGTAGGCGGCCTTCTCAGTCAGACGTGAAATCCCCGGGCTTAACTCGGGAACTGCGTCTGATACTGGAAGGCTGGAGTTCGGGAGAGGGATGTGGAATTCCAGGTGTAGCGGTGAAATGCGTAGATATCAGGAGGAACACCGGTGGCGAAGGCGGTTCTCTGGGCATTACCTGACGCTGAGGAGCGAAAGTGTGGGGAGCGAACAGGATTAGATACCCCAGTA
+
GGGGGGGGGGGGGGGGGGGGGGGGGGGGGGGGGGGGGGGGGGGGGGGGGGGGGGGGGGGGGGGGGGGGGGGGGGGGGGGGGGGGCFGGGGGGGGGGGGGGGGGGGGGGGGGGGGGGGGGGGGGGGGGGGGGGGFGGGDGGGGGGGGGGGFGGGGGGGGGGGGGGGGGGDFGGGGGGGGGGDFGGGGGGGGGGGGGGGGGFEGGGCEGGGGGDGGDGGG=CGDFG>GGFDAGGGFGFFGGG
@M00200:207:000000000-ALC1F:1:1116:5800:15535 1:N:0:5
ATTGGGTTTAAAGCGCGTGTAGGCGGCTTGGCAAGTCGGTTGTGAAATCCCGGGGCCCAACCCCGGAACTGCATTCGAAACTGCCTCGCTAGAGTCCCGGAGAGGAAGGCGGAATTCCCGGTGTAGAGGTGAAATTCGTAGATATCGGGAGGAACACCAGCGGCGAAGGCGGCCTTCTGGACGGTGACTGACGCTGAGACGCGAAAGCGTGGGGAGCAAACAGGATTAGATACCCTGGTA
+
GGGGGGGGGGGGGGGGGGGGGGGGGGGGGGGGGGGGGGGEGGGGGGGGGGGGGGGGGGGGGGGGGGGGGGGGGGGGGGGGGGGGGGGGGGEFGGGGGGGGGGGGGGGGGGGGGGGGGGGGGFGGGGGGGGGGGGGGGGGGGGGGGGGGGGGGGGGGGGGGGGGGGGGGGGGGGGGGGGGGGGGGGGFFCFGGEGGGGGGGGGGGGGGFGEGGGGGGGGGGGFGCFGGFG9FFEGGFFGF7
@M00200:207:000000000-ALC1F:1:1116:26556:15918 1:N:0:5
ATTGGGTTTAAAGGGTGCGTAGGCGGCGCGTCAAGTCAGTTGTGAAATCTTAAGGCTTAACCTTAAGCGGTCAACTGATACTGTCGTGCTAGAGTGCAGAAGGGGCAATCGGAATTCTTGGTGTAGCGGTGAAATGCGTAGATATCAAGAGGAACACCTGAGGTGAAGACGGGTTGCTGGGCTGACACTGACGCTGAGGCACGAAAGCTAGGGTAGCAAACGGGATTAGATACCCCCGTA
+
GGGGGGGGGGGGGGGGGGGGGGGGGGGGGGGGGGGGGGGGGGGGGGGGGGGGGGGGGGGGGGGGGGGGGGGGGGGGGGGGGGGGGGGGGGGGGGGGGGGGGGGGGGGGGGGGGGGGGGGGGGGGGGGGGGGGGGGGGGGGGGGGGGGGGGGGGGGGGGGGGGGGGGGGGGGGGGGGGGGCGGGGGGGGGGGGGGGGGGGGGGGGGGGGGGGGGGGGGGFGGGGGFGGFGBGGGGGFFDGG
@M00200:207:000000000-ALC1F:1:1116:7908:16815 1:N:0:5
ATTGGGTATAAAGGGCGCGTAGGCGGGAGGACAAGTCGGTCGTGAAATCTCCGGGCTCAACCCGGAGGAGTCGGCCGAAACTGTTTTTCTTGAGGGAGGCAGAGGAGTCTGGAATTCCCGGTGTAGCGGTGAAATGTGTAGAGATCGGGAGGAACACCGGTGGCGAAGGCGGGACTCTGGGCCTACCCTGACGCTGAGGCGCGAAGGCGTGGGGAGCAAACGGGATTAGATACCCCCGTA
+
GGGGGGGGGGGGGGGGGGGGGGGGGGGGGGGGGGGGGGGGGGGGGGGGGGGGGGGGGGGGGDGGGGGGGGGGGGGGGGGGGGGGGGGGGGGGGGGGGGGGGGGGGGGGGGGGGGGGGGGGGGGGGGGGGGGGGGGGGGGGGGGGGGGGGGGGGGGGGGGGGGGGGGGGGGGGDEGGGGGGGGGGGGGGGGGGGGGGGGGGGGGGGGGGGGGGGGDGGGGGGGGGFDGFFAGGGDFFFGG3
@M00200:207:000000000-ALC1F:1:1116:25734:17599 1:N:0:5
ATTGGGTATAAAGGGCGCGTAGGCGGCTTTTCAAGTGACGGATGAAATCCCTCGGCTTAACCGAGGAACTGCCTGTCAGACTGGAAGGCTTGAGACCGGGAGAGGTGAGTGGAACTGCGAGTGTAGAGGTGAAATTCGTAGATATTCGCAAGAACACCAGTGGCGAAGGCGGCTCACTGGCCCGATACTGACGCTGAGGCACGAAAGCGTGGGGAGCAAACAGGATTAGATACCCCAGTA
+
GGGGGGGFGGGGGGGGGGGGGGGGGGGGGGGFGGGGGGGGGEGGGGGGGGGFGGGGGGGGGGGDGGGGGGFGGGFFGFGGGGGGGGGCGGGGGGGDGGGGGGGGGFGGGGGGGGDGGGGDGGGGGGFGFGGGGGGGGGFGGGGGGCEFGGGGGGGGGGGGGGGGGGGGGGCEGGE9CGGGCF8C8CGGGGGGGGGGGFF55CGGGGGGGGGGGGGGGGGGGGGGFGGFFAGGGCF>BGGG
@M00200:207:000000000-ALC1F:1:1116:23969:17735 1:N:0:5
ACTGGGCGTAAAGTGTGCGCAGGCGGCCGAGCAAGTCGAGTGTGAAATCCCCGAGCTTAACTTGGGAATTGCGCTCGAAACTACTTGGCTGGAGTGTGGCAGAGGGGGGTGGAATTCCACGTGTAGCGGTGAAATGCGTAGAGATGTGGAGGAACACCAATGGCGAAGGCAGCCCCCTGGGCCAACACTGACGCTCATGCACGAAAGCGTGGGGAGCAAACAGGATTAGATACCCCAGTA
+
GGGGGGGGGGGGGGGGGGGGGGGGGGGGGCEDFGGGGGDEGGGGGDEFCGGDFEGGGFAFGGFFFGGGGGGGCGGGG7FGEFGGGGGGGGGCE=FGFGGGBE@FGGGGGGGGG:FCFGGGDC*CFGFCCGGGDFGCGGGGGCF7CFGGGFGGG*A8CEG8EGEFEEEGGGGEEDEEDEFFFFE5E:/AFG7<EDEGGG?FFFF88>EGGGGDGGDDDFF6FFGF4CFFF<F7CGCF>*CC
@M00200:207:000000000-ALC1F:1:1116:6262:18055 1:N:0:5
ATTGGGTGTAAAGGGCTCGTAGGCGGCCAACTAAGTCATACGTGAAATCCCTCAGCTTAACTGGGGAACTGCGTGTGATACTGGATGGCTTGGATTTGGGAGAGGGATGCGGAATTCCAGGTGTAGCGGTGAAATGCGTAGATATCTGGAGGAACACCGGTGGCGAAGGCGGCATCCTGGACCAATATTGACGCTGAGGAGCGAAAGCCAGGGGAGCAAACGGGATTAGATACCCTAGTA
+
FGGGGGGGGGGGGGGGGGGGGGGGGGGGGGGGGGGGGGGGGGGGGGGGGGGGGGGGGGGGGFGGGGGGGGGGGGGGGGGGGGGGGGGGGGGGGFFGGGGGFGEGGGGFGGGGGGGGGGGGGGGGGGGGGGGGFGGGGGGGGGGGGGGGGGGGEGGGGGGGGGGGGGGGGGDGGEEFGGGGGGGGGGFGGGGGGGGEEGGGGGGGGGGGGGGGDGGGGGGGGGDCEGGFCAFFGGGFFGGC
@M00200:207:000000000-ALC1F:1:1116:25174:18246 1:N:0:5
ATTGGGTTTAAAGGGTGCGTAGGTGGGCAAGTAAGTCAGTGGTGAAATCTCCGGGCTTAACCCGGAAACTGCCATTGATACTATTTGTCTTGAATACTGTGGAGGTCAGCGGAATATGTCATGTAGCGGTGAAATGCTTAGATATGACATAGAACACCAATTGCGAAGGCAGCTGGCTACACAAATATTGACACTGAGGCACGAAAGCGTGGGGATCAAACAGGATTAGATACCCGCGTA
+
GGGGFGGGGFGGGGGF@CFFCGGFGCGGGFGGGGGGGGFFEGGGGGGGGGGGFGGGGGGGGGGEGGCGFGAFGGFGGFGFGGGGGGGGGGGF<FFFFFFGGGDEC=AFGDEEE:AFEFGGGG<EEGGGDFGGDFGGGFGGGDFFGGGGGGFDFGAFGGFFGCFGEGCEDFGGGCFDGEFFGGGGFGFGFACBFGFF9F:FGGGGEGGFGCEC5CGGGFCFGDGGF<FF@CCFCGF33)>C
@M00200:207:000000000-ALC1F:1:1116:17661:18714 1:N:0:5
ATTGGGTTTAAAGGGTGCGTAGGCGGATCCGCAAGCGTCTTGTGAAAGCCCTCGGCTCAACCGAGGAATAGCGGGGCGAACTGCGGGTCTTGAGGCAGGTATGGGTCGCCGGAACAGTAGGTGGAGCGGTGAAATGCGTAGATATCTACTGGAACGCCGATGGTGAAGACGGGCGACTGGGCCTGTCCTGACGCTGAGGCACGAAAGCGTGGGGAGCAAACAGGATTAGATACCCCGCGTA
+
AFGGGGGGGGGGGGGGGGGEGGGGGGGCEGGGGGGGGGGGGGGGGGGGGGGGGGGGGGGGGGGGGGGGGGGGGGGGGGGGGGGGGGDGGGGGGGGGGEGGGGGGGGGGGGGGFGGCC@FGGGGGGGGGGEGGGGGGGGGGGGGGGGGGGGGGGGGGGGGGGGGGGGGGFGGEGGGGGGGGGGGGGGGGGGGGGGGGGGGGEGGG5EDGEGDCCEGGGGGFFCGGFGFFFAGGGGGFFGGGF
@M00200:207:000000000-ALC1F:1:1116:19466:18999 1:N:0:5
ATTGGGTTTAAAGCGCACGTAGGTGGCGACGTAAGTCGGGTGTGAAAGCCCCGGGCTCAACCTGGGAATTGCATTCGAGACTGTGTTGCTGGAGTACGGAAGAGGAAGGCGGAATTCTCGGTGTAGCGGTGAAATGCGTAGATATCAGGAGGAACACCGGTGGCGAAGGCGGCCCTCTGGACGAGTACTGACGCTGAGGCGCGAAAGCGTGGGGATCAAACAGGATTAGATACCCCAGTA
+
GGGGGGGGGGGGGGGGGGGGGGGGGGGGGGGGGGGGGGGGGGGGGGGGGGGGGGGGGGGGGGGGGGGGGGGGGGGGGGGGGGGGGGGGGGGGGGGGGGGGGGGGGGGGGGGGGGGGGGGGGGGGGGGGGGGGGGGGGGGGGGGGGGAFGGGGGGGGGGGGGGGGGGGGGGGGGGGGGGGGGGGGGGGGGGGGGGGGGGGGGGGGGGGGGGGGGGGDGGGGGGGGFGGFGBGGGGGFFGGG
@M00200:207:000000000-ALC1F:1:1116:13766:19016 1:N:0:5
ATTGGGCTTAAAGGGCGCGTAGGCGGCTATTCAAGTGGCGGGTGAAATCCCTCGGCTTAACCGAGGAACTGCCTGCCAGACTGGATGGCTTGAGACCGGGAGAGGTGAGTGGAATTCCCAGTGTAGCGGTGAAATGCGTAGATATTGGGAGGAACACCAGTGGCGAAGGCGGCTCACTGGACCGGTACTGACGCTGAGGCGCGAAAGCGTGGGGAGCAAACAGGATTAGATACCCTTGTA
+
GGGGGGGGGGGGGGGGGGGGGGGGGGGGGGGGGGGGGGGGGGGGGGGGGGGGGGGGGGGGGGGGGGGGGGGGGGGGGGGGGGGGGGGGGGGGGGGGGGGGGGGGGG7<CGGGGGGGGGGGGGGGGDGGG@CGGGGGGGGGGGGGGGGGGGGGGGGGGGGGGGGGBFGGGGGGGGGGGGGGGGGGGGGGGGGCCEG8EFGCEGGCCGCFGEEGGGADDGGGF5<F>CGFFFFFFGGFFGGD
@M00200:207:000000000-ALC1F:1:1116:22669:19035 1:N:0:5
ATTGGGCTTAAAGGGCTCGTAGGCGGTTTGTCGCGTCGGGAGTGAAAACATCCAGCTTAACTGGGTGCTTGCTTCCGATACGGGCTGACTAGAGGTATGCAGGGGAGAACGGAATTCCTGGTGTAGCGGTGGAATGCGCAGATATCAGGAGGAACACCGGTGGCGAAGGCGGTTCTCTGGGCATGACCTGACGCTGAGGAGCGAAAGTGTGGGGAGCGAACAGGATTAGATACCCCAGTA
+
GGGGGGGGGGGGGGGGGGGGGGGGGGGGGGGGGGGGGGGGGGGGGGGGGGGGGGGGGGGGGGGGFGGGGGGGGGGGGFGGGGGGGGGGGGGGGGGGGGGGGGGGGGGGGGGGGGGGGGGGGGGGGGGGGGGGGGGGGGGGGGGGGGGGGGGGGGGGGGGGGGGGGGGGGGGGGGGGGGGGGGGGGGGGGGGGGGDGGGFGGGGGGGGGGGGGGGGGGGGGGGGGFGGFGFGGGGGFFGGG
@M00200:207:000000000-ALC1F:1:1116:24396:19170 1:N:0:5
ACTGGGTTTAAAGAGCTCGTAGGCGGTTCGGTAAGTCGGGTGTGAAACCTCCAGGCTCAACCTGGAGACGCCACCCGATACTGCTGTGACTAGAGTCCGGTAGGGGAGCGTGGAATTCCTGGTGTAGCGGTGAAATGCGCAGATATCAGGAGGAACACCGGTGGCGAAGGCGGTTCTCTGGGCATTACCTGACGCTGAGGAGCGAAAGTGTGGGGAGCGAACAGGATTAGATACCCTCGTA
+
GFGGGGFGGGGGGGGFCGGGGGGGGGCFDCF@FCFFEGGGFGGGGGGGGGG<FGGGGGGGGGGGGEFGGEEGEGEFE@FEGFFGGGFFGGGGGGFGGGG@@CFGGGGGE>CFDEGFFE9DFGDFGFFGGG=7DFFGFFCFCEC<FCFGFFGGGGFFFGEDCFEGGEGCCFFGEGCEGGGGGGGGFGFGGFGGGGGGEGGFFEGGGGDCCF@CGGGGGGGGGGGGFGG?@<CCFGC69CDGF
@M00200:207:000000000-ALC1F:1:1116:9647:20342 1:N:0:5
ATTGGGTTTAAAGCGTGCGCAGGCGGTTGTGCAAGACAGGTGTGAAATCCCCGGGCTTAACCTGGGAACTGCACTTGTGACTGCACGGCTGGAGTACGGCAGAGGGGGATGGAATTCCGCGTGTAGCAGTGAAATGCGTAGATATGCGGAGGAACACCGATGGCGAAGGCAGTCCCCTGGGCCTGTACTGACGCTCATGCACGAAAGCGTGGGGAGCAAACAGGATTAGATACCCCAGTA
+
GGGGGGGGGGGGGGGGGGGGGGGGGGGGGGGGGGGGGGGGGGGGGGGGGGGGGGGGGGGGGGGGGGGGGGGGGGGGGGGGGGGGGGGGGGGGGGGGGGGGGGGGGGGGGGGGGGGGGGGGGGGGGGGGGGGGGGGGGGGGGGGGGGGGGGGGGGGGGGGGGGGGGGGGGGGGGGGGGGGGGGGGGGGGGGGGGGGGGGGGGGGGGGEGDGGGGGGGGGGGGGGGFGGFGAGGGCFFFGGG
@M00200:207:000000000-ALC1F:1:1116:22140:22178 1:N:0:5
ATTGGGTTTAAAGGGTGCGTAGGTGGGCGAGAAAGTCAGTGGTGAAATCTCCGGGCTTAACCCGGAAACTGCCATTGATACTATTTGTCTTGAATACTTTGGAGGTAAGCGGAATATGTCATGTAGCGGTGAAATGCTTAGATATGACATAGAACACCAATTGCGCAGGCAGCTTACTACACAGTAATTGACACTGAGGCACGAAAGCGTGGGGATCAAACAGGATTAGATACCCCAGTA
+
AFFEEF@FGGFCFFEGGGGGGGGGGGGGGGGGGGGDGFGGGGGGGFGGGGGGGGG7CFGGGGGGGGGGGGGGFGGFGG9FAFGGGGGGGGGGFFFGGGGGGEFGDGFFGCFGGDGGGGGGGGGGGGGGG@CFGGGG,@,CFGGGGGGGGGGA?FF8FGGFGDD,FFEGEGFG>GGFGEGGGGGGFGECDFGGBFFFFGCCEGGGGGGGGGGCEEGDFGCCGGG=4;+A97@FFFC>5DD>
@M00200:207:000000000-ALC1F:1:1116:17222:24024 1:N:0:5
ATTGGGTGTAAAGGGCTCGTAGGCGGTTTGTCGCGTCGGGAGTGAAAACCTTGGGCTTAACTCAGGGCTTGCTTTCGATACGGGCAGACTAGAGGTATGCAGGGGAGAACGGAATTCCTGGTGTAGCGGTGAAATGCGCAGATATCAGGAGGAACACCGGTGGCGAAGGCGGTTCTCTGGACCGGAACTGACGCTGAGGCGCGAAAGCGTGGGGAGCAAACAGGATTAGATACCCCAGTA
+
GGGGGGGGGGGGGGGGGGGGGGGGGGGGGGGGGGGGGGGGGGGGGGGGGGGGGGGGGGGGGGGGGGGGGGGGGGGGGGGGGGGGGGGFGGGGGGGGGGGGGGGGGGGGGGGGGGGGGGGGGGFGGGGGGGGGGGGGGGGEGGGGGGGGGFGGGGGGGGECGGGGGGGGGGGG8CEFDGGGGGGGGGGGCF9:EGGGGCFFGDGGC5?FGGEGGGGGD=?EFGGE5*:=<4:C9CF@:DGD
@M00200:207:000000000-ALC1F:1:1117:11749:2164 1:N:0:5
ATTGGGTGTAAAGGGTGCGTAGGTGGCTTTGCAAGTCTGATGTGAAATCTCCAGGCCCAACCTGGAAACTGCATTAGAAACTGTGAGGCTGGAGGCTTGGAGGGGGAACTGGAATGCTCGGTGTAGCAGTGAAATGCGTAGAGATCGAGCGGAACACCAGTGGCGAAGGCGAGTTCCTGGACAAGTCCTGACACTGAGGCACGAAAGCCAGGGGAGCAAACAGGATTAGATACCCATGTACGAT
+
@FFGGGCFCEGCEFE@FGG@F:CEECGFCFFG6FEFGGGDFFFGFGGEFEGFGGGFGCG@BFGDGEFGGGFC<9FDFFGFFGGFFGGFFFGEFCEGEEFEEFEEGGGCF<FGFFGFFFFGGFGGGGDGGFFFE?FGGGGGGDGFDGGCC:CCFCEGGGGGEGGGGEGEGGGGG:CF9EGFCCCEGEFGGGGCFFGGGGFF=FGGD<<FC8A8EEDC5<CCCGGGFGC=C?7*A0>0<7@G*738
@M00200:207:000000000-ALC1F:1:1117:10591:2827 1:N:0:5
ATTGGGTTTAAAGGGCGCGTAGGCGGGATGGCAAGTCAGTCGTGAAATCTCTCGGCTCAACCGAGAAACGTCGGCTGATACTGCCGTTCTTGAGGGATGCAGAGGAGACTGGAATTCCCGGTGTAGCGGTGAAATGTGTAGAGATCGGAAGGAACATCAGTGGCGAAAGCGACTTCCTGGACCAATACTGACGCTCATGTGCGAAAGCGTGGGGAGCAAACAGGATTAGATACCCCAGTA
+
GFGGGGGGGGGGGGGGGGGFGGGGGGGGGGGGGGGGGGGGGGGGGGGGGGGFGGGGGGGGGGGGGGEGGGGGGGGGGGGGGGGFGE=FGGGGGGGGGGDFGGGGGGCEFGGGGGGGGGGGGGGGGGGGGGGGGFGGGGGGGGG,EFGGG@FFFGGGGGGGGGGGGGEGGGGGGGGGGGF@FGGGFFCFFGGGEDCEGGF@CGGGGECGGGGGGGGGGFFFGGGG>GF=FFFGGG4DFGFG
@M00200:207:000000000-ALC1F:1:1117:8642:3000 1:N:0:5
ATTGGGCGTAAAGGGCGCGTAGGCGGCCACCGCAAGTCGACTGTGAAATCTCCGGGCTTAACCCGGAAAGGTCAGCCGATACTGCGGGGCTAGAGTGCAGAAGGGGCAACTGGAATTCTCGGTGTAGCGGTGAAATGCGTAGATATCGAGAGGAACACCTGCGGCGAAGGCGGGTTGCTGGGCTGACACTGACGCTGAGGCGCGAAAGCCAGGGGAGCAAACGGGATTAGATACCCCCGTA
+
GGGGGGGGFGGGGGGGGGGGGGGGGGGGGGGGGGGGGGGGGGGGGGGGGGGGGGGGGGGGGGGGGGGGGGGGGGGGGGGGGGGGGGGGGGGGGGGGGGGGGGGGGGGGGGGGGGGGGGGGGGGGGGGGGGGGGGGGFGGGGGGGGFGGGGGGGGGGGGGGGGGGGGGGDGGGGGGGGGGGGGGGGGGEFGGGGDGGGGGGGGGGGEGGGGGGGGGGGGGGECGGFGDGGFGGGGG*5C<DF
@M00200:207:000000000-ALC1F:1:1117:22427:3011 1:N:0:5
ATTGGGTTTAAAGGGCGCGTAGGTGGTCAGGTAAGGGTGTGGTGAAAGTCCGGGGCTCAACCCCGGATCTGCCGTGCCGACTGCTTGACTGGAGCATTGCAGAGGCAGATGGAATTCCGGGTGTAGCGGTGGAATGCGTAGAGATCCGGAAGAAGACCGGTGGCGAAGGCGATCTGCTGGGCAATGGCTGACACTGAGGCGCGACAGCGTGGGGAGCAAACAGGATTAGATACCCCAGTA
+
GGGGGGGGGGGGGGGGGGGGGGGFGGGGGGGFGGGGGFFGGGGGGGGGGGGGGGGGGGGGGGGGGGGGGGGGGGGGGGGGGGGGGGGGGGGGGGGGGGGGGGGGGGGGGGGGGGGGGGGGGGGGGGGGGGGGGGGGGGGGGGGGGGGGGGGGGGGGGGGGGGGGGGGGGGGGGGGGG9CGDGGFFGGGGGGGGGGGGGGFGGGGEGGGGGGGGGGGGGGGGFGGFGFGGFCGGFCFDD@G
@M00200:207:000000000-ALC1F:1:1117:11137:3152 1:N:0:5
ATTGGGTATAAAGAGCGCGCAGGCGGTCGTGCAAGTCGAGTGTGAAAGCCCCCGGCTCAACTGGGGAGGGTCACTCGATACTGCTCGACTCGAAGACAGGAGAGGGAAGCGGAATTCCCGGTGTAGTGGTGAAATGCGTAGATATCGGGAGGAACACCAGTGGCGAAGGCGGCTTCCTGGCCTGTTCTTGACGCTGAACGGCGAAAGCTAGGGGAGCAAACGGGATTAGATACCCCTGTA
+
GEGGGGGGGGGGGGGFEGGGGGGGGGC@BGGGGGGFGGGGGGGGGGGGGGGGGGGGGGGGGGGGGGGGGDFGGGGGGGGFGGGGGFGGGGDGGGGDGGGGGGGGGGGGGGGGGG@DGCGGGGGGGGGGGGGGGGGGGGGDGGGGGGDEGGGGGGGGGGGGFGGDGGGGGGDGGCCCFFGGGGGGFGGFFGGFGGGGGGFECGGGGGGGGGGGGGGGGFGGGGGGFGGGGFGGGGG3>GFG
@M00200:207:000000000-ALC1F:1:1117:23656:3671 1:N:0:5
ATTGGGTATAAAGGGCGTGTAGGCGGTTTGTTAAGTCATGTGTGAAATCCCTCGGCTCAACCGGGGAACGACGCATGAAACTGACAAGCTAGAGTACCAAAGAGGGGGGTGGAATTCCCGGTGTAGCGGTGAAATGCGTAGATATCGGGAGGAACACCTGTGGCGAAGGCGACCCCCTGGTTGGATACTGACGCTGAGACGCGAAAGCGTGGGGAGCAAACAGGATTAGATACCCGCGTA
+
GGGGGGGGFDGGGGGGGFEEFGGGGGGGGGFGGGGGGFGGGGGGGGGGGGGGGGGGFGGFGGGGGGGGGGGGGGGGGFGGGGGFFGGGGGFGGGGGGGGGGGGGDEGDGCGGGGGGFGGGGGGGGCFE:FGGGGGGGGGEEGGGGGGEGGGD*;F@FGGGEFFGGGGGEGDEEGGEECCFGFGCFGDEGGGGGGEEDFGGED*:CEGFCEGGEEGDCFCFGGFFFGGCGBGGGGGGEGBG
@M00200:207:000000000-ALC1F:1:1117:7060:4969 1:N:0:5
ATTGGGTTTAAAGCGTGTGTAGGCGGGTCGTTAAGTGCCTTGTGAAATCCCACAGCTCACCTGTGGAACTGCTTGGCATACTGGCGATCTTGAGCCACTTAGGGGCAACCGGAACAAACGGTGGAGCGGTGAAATGCGTAGATATCGTTTGGAACGCCAATGGTGAAAACAGGTTGCTGGGAGTGCGCTGACGCTGAGACACGAAAGCCAGGGGAGCAAACGGGATTAGATACCCCGGTA
+
GGGGGGGGGGGGGGGGGGGGGGGGGGGGGGGGGGGGGGGGGGGGGGGGGGGGGGGGGGGGGGGGGGGGGGGGGGGGGGGGGGGGGGGGGGGGGGGGGGGGGGGGGGGGGFGGGGGGGGGGGGGGGGGGGGGGGGGGGGGGGGGGGGGFGGGGGGGDGGGGGGGFGCGGFGGGGGGGGGGGGGDGGGGGGGGGGGEGGGGGGGGGGEDGGGFGGGCDDGCCGGDE55CDFFGGGGG:BDEG
@M00200:207:000000000-ALC1F:1:1117:21476:6001 1:N:0:5
ACTGGGCTTAAAGGGCTCGTAGGCGGCCAACTAAGTCATACGTGAAATCCCTCAGCTTAACTGGGGAACTGCGTGTGATACTGGATGGCTTGGATGTGGGAGAGGGATGCGGAATTCCAGGTGTAGCGGTGAAATGCGTAGATATCTGGAGGAATACCGGTGGCGAAGGCGGCATCCTGGACCGACATTGACGCTGAGGAGCGAAAGCTAGGGGAGCAAACGGGATTAGATACCCTTGTA
+
GGGGGGGGGGGGGGGGGGGGGGDGEGGGGGGGGGGGGGGGGGGGGGGGGGGGFFGGGGGGGGGGGGGGGGGGGGGGGCGFGGGG8FGGGGGGGEFCGGGGEGCFGGGGGGGGGCFGGGGGGGGGGGGGGGGGFGGGGGGGGGGGGGGGGGGGEGGGGGGGGGGGDFGGGGGGGDGGGGGCEFGGGGGGFGFFGGGGGGGGGGE==EGGD<F6CCDDGGGCGDCC>DGCGFD?FGGGFGFG
@M00200:207:000000000-ALC1F:1:1117:15030:6596 1:N:0:5
ATTGGGTGTAAAGGGCGCGTAGGTGGCGCGGCAAGTCGGTGGTGAAAGCCCGGGGCTCAACCCCGGGTCGGCCAACGATACTGCCGGGCTCGAGCATCGTAGAGGCAGGTGGAATTCCGGGTGTAGCGGTGGAATGCGTAGAGATCCGGAAGAACACCGGTGGCGAAGGCGGCCCGCTGGGCTGTGGCTGACGCTGAGGCGCGACAGCGTGGGGAGCAAACAGGATTAGATACCCCAGTA
+
EEFADFGGFGGGGCCCGGGF:CCEFFFCEEEG7@FGGGGEGGGGGGGGGFFGGCEGEGGGGGGEGEGGDGCFFGGGGGGEGFEEFGEGGCGGGGGGFFCBFGGGGEGE7<@F<CFFGGGEECFCFGGGGGGD:FFEGEF*CFGG@GFFEGGG:FFFGGGGE<FEE7:ECFGGGCEGGEGEGG8EFGGGGGFGGGE>*@@EGGGCE>DF8;EG=EGG=3*0CFGG)97776:DFGGGFGFF
@M00200:207:000000000-ALC1F:1:1117:22089:7583 1:N:0:5
ATTGGGTATAAAGCGTACGTAGGCGGCTTTGTAAGTTAGAGGTGAAAGCCCGGAGCTCAACTCCGGAACTGCCTTTAAGACTGCATCGCTAGAATTGTGGAGAGGTGAGTGGAATTCCGAGTGTAGAGGTGAAATTCGTAGATATTCGGAAGAACACCAGTGGCGAAGGCGACTCACTGGACACATATTGACGCTGAGGTACGAAAGCGTGGGGAGCAAACAGGATTAGATACCCCGGTA
+
GGGGGGGGGGGGGGGGGGGGGGGGGGGGGGGGGGGGGGFGGGGGGGGGGGGGGGGGGGGGGGGGGGGGGGGGGGGGGGGGGGGGGGGGGGGGGGGGGGGGEGFGGGFFDGGGGGGGGGGGCFGGGGGGGGGGGGGGGGGGGGGGGGGFGGGGGGGGGGGGGGGGGGGGGGGGGGGGGGGGGGFGCG?FFGGGGGGGGGGGGGGG=FGGGGGGGGGGGG6EGGGGFGGGGFGGGGGG3CD5
@M00200:207:000000000-ALC1F:1:1117:20925:8094 1:N:0:5
ATTGGGTTTAAAGGGCGCGTAGGCGGTCAGCACAAGTCAGTTGTGAAATCTCCGAGCTTAACTCGGAAAGGTCAACTGATACTGTGCGACTAGAGTGCAGAAGGGGCAACTGGAATTCTCGGTGTAGCGGTGAAATGCGTAGATATCGAGAGGAACACCTGCGGCGAAGGCGGCCCCCTGGTTGGATACTGACGCTGAGACGCGAAAGCGTGGGGAGCAAACAGGATTAGATACCCCAGTA
+
GGGGGGGGGGGGGGGGGGGGGGGGGGGGGGGGGGGGGGGGGGGGGGGGGGGGGGGGGGGGGGGGGGGGGGGGGGGGGGGGGGGGGGGGGGGGGGGGGGGGGGGGGGGGGGGGGGGGGGGGGGGGGGGGGGGGGGGGGGGGGGGGGGGGGGGGGGGGGGGGGGGGGGGGGGGGGGGGGGGGGGGGGGGGGGGGGGGGGGGGGGGGDEGGGGGGGGGGGGGCGGDFFGGGGFFGGGGFFDFGF
@M00200:207:000000000-ALC1F:1:1117:6934:9261 1:N:0:5
ACTGGGCTTAAAGGGTGCGTAGGTGGCGCCGTAAGTCGGGTGTGAAATTTCGGAGCTTAACTCCGAAACTGCATTCGATACTGCGGTGCTTGAGGACTGGAGAGGAGACTGGAATTCATGGTGTAGCAGTGAAATGCGTAGAGATCATGAGGAAGACCAGTGGCGAAGGCGGGTCTCTGGACAGTTCCTGACACTGAGGCACGAAGGCCAGGGGAGCAAACGGGATTAGATACCCTGGTA
+
GGGGGGGGGGFFGFEGGGGGEGGGGFGGGGGGGDGEFGCGFGGGFFGFFGGGGGGGGGGGFGGGGGEEGGGGGFGGGGGGEGGFGGGGEGGGFGFGGGGFGGGDGGGGGF5F,EAF<F<FGEGGGGGFEFGFDFFFGGGGGCFFGGGGGGGGGFGGGGFGDFFGG:BCGGGDGECFGGGGGGGDCGFCFFCFFGGG7C=GGGGCEGDGFGGGGG)9CD7?FGCG5DGFGB>FDGFGFG?F
@M00200:207:000000000-ALC1F:1:1117:14908:9328 1:N:0:5
ATTGGGTTTAAAGGGCGCGTAGGCGGGATGGCAAGTCAGTCGTGAAATCTCTCGGCTCAACCGAGAAACGTCGGCTGATACTGCCGTTCTTGAGGGATGCAGAGGAGACTGGAATTCCCGGTGTAGCGGTGAAATGTGTAGAGATCGGGAGGAACACCGGTGGCGAAGGCGGGTCTCTGGGCATCTCCTGACGCTGAGGCGCGAAAGCGTGGGGAGCAAACGGGATTAGATACCCCAGTA
+
GGGGGGGGGGGGGGGGGGGGGGGGGGGGGGGGGGGGGGGGGGGGGGGGGGGGGGGGGGGGGGGGGGGGGGGGGGGGGGGGGGGGGGGGGGGGGGGGGGGGGGGGGGGGGGGGGGGGFGGGGGGGGGGGGGGGGGGGGGGGGGGGGGGGGGGGGGGGGGGGGGGGGGGGGGGGGGGGGGGGGGGGGGGGGGGGGGGGGGGGGGGGGGGGGGGGGGGGGGGGGGGGFDFGGFFGGGFFEGFG
@M00200:207:000000000-ALC1F:1:1117:3959:10826 1:N:0:5
ATTGGGTTTAAAGGGTGCGTAGGCGGTCGGGTAAGTCGGATGTGAAATCTCAGGGCTCAACCCTGAAACTGCATTCGATACTGCCTGGCTAGGGTACTGGAGAGGAGACTGGAATTTACGGTGTAGCAGTGAAATGCGTAGATATCGTAAGGAAGACCAGTGGCGAAGGCGAGTCTCTGGACAGTTACCGACGCTGAGGCACGAAGGCCAGGGGAGCAAACGGGATTAGATACCCTAGTA
+
EGGEFFFGGFFDGGGGGGGFGGGGGGGGGGGGEGGGGGGGFGGEFFFGGGGGGGGGGGFGGGGGGGGGGGGGGGGGGGGGGGGFGGGGGGGGGGGGFGGGGGFGGGGGGGGGGGFGFFFGGGGGGGGGGGGGGGFGGGGGGGGGEFGGGGGGD=D<FGGGGDFGGGGGGGDGGGGGFGGGAFGGGGGGGGGDGGGGGGGGGGGEGGGGGGGD8CCCGGGGFCDGFGGGGFGGGGGGF4@F
@M00200:207:000000000-ALC1F:1:1117:3065:11262 1:N:0:5
ATTGGGCGTAAAGGGCTCGTAGGCGGTTTGTCGCGTCGGGAGTGAAAACCAGGTGCTTAACACCTGGCTTGCTTTCGATACGGGCAGACTAGAGGTATTCAGGGGAGAACGGAATTCCTGGTGTAGCGGTGAAATGTGTAGAGATCGGGAGGAACACCGGTGGCGAAGGCGGGTCTCTGGGCATCTCCTGACGCTGAGGCGCGAAAGCGTGGGGAGCAAACGGGATTAGATACCCTAGTA
+
GGGGGGGGGGGGGGGEGGGGECFGGGGGGGGGGGGGGGGGDGGGGGFGGFGFGGGGFGFFGGGGFFGGGEGGGFGG@CFGFFFGGGG7FGGGGFFEFGGGFGGGGGGGGFGGGGGGGGCGGFGCGGGCGGGFGFDEGGGGGGGGGGGGGGEECG>ADG@GCFGFEGDGG@7EEEEGGGGCFGGGGGGGCGFGGG58:CGF8?CE5EGGG;?8:=<C=<GGGGGE5<FFDFGDCFCC?CFG
@M00200:207:000000000-ALC1F:1:1117:7897:11275 1:N:0:5
ATTGGGTGTAAAGTGTGCGCAGGTGGCCTCGCAAGTCGAGTGTGAAATCCCCGGGCTTAACTTGGGAATTGCGCTCGAAACTACGGGGCTTGAGTGTGGCAGAGGGAGGTGGAATTCCACGTGTAGCGGTGAAATGCGTAGAGATGTGGAGGAACACCAATGGCGAAGGCAGCCTCCTGGGCCAACACTGACACTCAGGCACGAAAGCGTGGGGAGCAAACAGGATTAGATACCCGAGTA
+
GGGGGGGGGGGGGGGGGGGGGGGGGGGGGGGGGGGGGGGGGGGGGGGGGGGGGGGGGGGGGGGGGGGGGGGGGGGGGGGGGGGGGGGGGGGGGGGGGGGGGGGGGGGGGGGGGGGGGGGGGGGGGGGGGGGGGGGGGGGGGGGGGGGGGGGGGGGGGGGGGGGGGGGGGGGGGGGGGGGGGGGGGGGGGGGGGGGFGGGGDFGGGGGGGEGGGDGGGGGGGGGGFGGGGFFFFGGGFGFG
@M00200:207:000000000-ALC1F:1:1117:20942:12038 1:N:0:5
ATTGGGTTTAAAGGGCGCGTAGGCGGTCAGCACAAGTCAGTTGTGAAATCTCCGAGCTTAACTCGGAAAGGTCAACTGATACTGTGCGACTAGAGTGCAGAAGGGGCAACTGGAATTCTCGGTGTAGCGGTGAAATGCGTAGATATCGAGAGGAACACCTGCGGCGAAGGCGGGTTGCTGGGCTGACACTGACGCTGAGGCGCGAAAGCTAGGGGAGCGAACGGGATTAGATACCCGAGTA
+
GGGGGGEGGFFEGGEGGDGFEGGGGGGGGEGFGGGFFGEGGGGGGGGFGFEGGGBFECCEFFEFEGEGGFGGGGFFFGGGGGGGGGGGEFCCEFEFGGFGGFGGGGGEFFGGGDGGGGFGGGGGGFGGGGGGGGGGGAEGGGGGGGGGFFGGGCGEGGGGGGGEGGDE@CFGGGEGGGGCBEG7EGDCFFFGGC?;EEGG=EEEGE<=FGE?DGGGGDEGDGDC:*9CFFCFCFGFFG5F>
@M00200:207:000000000-ALC1F:1:1117:18950:12328 1:N:0:5
ACTGGGTTTAAAGGGTGCGTAGGCTGTGCGGAAAGTTGGGTGTGAAATACCTCAGCTTAACTGAGGAACTGCGCTCAAAACTACCGTGCTCGAGGGAGATAGAGGTGAGCGGAACTTAGGGTGGAGCGGTGAAATGCGTTGATATCCTAAGGAACACCGGTGGCGAAAGCGGCTCACTGGATCTCTTCTGACGCTGAGGCACGAAAGCCAGGGGAGCAAACAGGATTAGATACCCGGGTA
+
GGGGGGGGGGGGGGGGGGGGGGGGGGGGGGGGGGGGGGGGGGGGGGGGGGGGGGGGGGGGGGGGGGGGGGGGGGGGGGGGGGGGGGGGGGGGGGGGGGGGGGGGGGGGGGGGGGGGGGGGGGGGGGGGGGGGGGGGGGGGGGGGGGGGGGGGGGGGGGGGGGGGGGGGGGGGGGGGGGGGGGGGGGGGGGGGGGGGGGGGGGGGGGDGGGGGGGGGGGGGGGGGFGF4DFGGGGGDFGFG
@M00200:207:000000000-ALC1F:1:1117:7901:12455 1:N:0:5
ATTGGGTATAAAGGGCTCGTAGGCGGCCAACTAAGTCAGACGTGAAATCCCCAGGCTCAACCTGGGAACTGCATCTGTGACTGCATCGCTGGAGTGCGGCAGAGGGGGATGGAATTCCGCGTGTAGCAGTGAAATGCGTAGATATGCGGAGGAACACCGATGGCGAAGGCAATCCCCTGGGCCTGCACTGACGCTCATGCACGAAAGCGTGGGGAGCAAACAGGATTAGATACCCCAGTA
+
GGGGGGGGGGGGGGGGGGGGGGGGGGGGGGGGGGGGGGGGGGGGGGGGGGGGGGGGGGGGGGGGGGGGGGGGGGGGGGGGGGGGGGGGGGGGGGGGGGGGGGGGGGGGGGGGGGGGGGGGGGGGGGGGGGGGGGGGGGGGGGGGGGGGGGGGGGGGGGGGGGGGGGGGGGGGGGFGGGGFFGGGGGGGGGGGGGGGGGGGGGGGGGGGGGGGGGGGGGGGGGGGFGGGGFGGGGGGFGFG
@M00200:207:000000000-ALC1F:1:1117:14261:13121 1:N:0:5
ATTGGGTATAAAGGGCGCGTAGGCGGGATGGCAAGTCGGTCGTGAAAGCCTTCGGCTCAACCGAAGAACGTCGGCCGATACTGCCATTCTTGAGGGATGCAGAGGAGACTGGAATTCCCGGTGTAGCGGTGAAATGTGTAGAGATCGGGAGGAACACCGGTGGCGAAGGCGGGTCTCTGGGCATCTCCTGACGCTGAGGCGCGAAAGCGTGGGGAGCAAACGGGATTAGATACCCCAGTA
+
GGGGGGGGGGGGGGGGGGEBFGGGGGGGGGGGGGGGGGGGGGGDFGGGGGGGGGGGGGGGGGGGGGGGGGGGDGGGGGGGGGGGGGGGGGGGGGGGGGGGGGGGGGGFGGGGGGGGGGGGGGGGGGGGGFGGGGGGGGGGGGGGGGGGGGGGGGGGGGGGGGGGGGGGDGGGGGGGGGGFGGGGGGGGGGGGGGGGGGGGGGGEGDDGD8EGGGGGGGGGGGGGFGGGGFGGGCFGFDFG
@M00200:207:000000000-ALC1F:1:1117:20411:13320 1:N:0:5
ATTGGGTTTAAAGCGCGCGTAGGCGGGCATCTAAGTCAGGGGTGAAATCCCAAGGCTCAACCTTGGAACTGCCTTTGATACTGGATGTCTGGAGTTCGGGAGAGGTGAGTGGAATTCCGAGTGTAGAGGTGAAATTCGTAGATATTCGGAGGAACACCAGAAGCGAAGGCGGCTCACTGGCCCGATACTGACGCTGAGGCGCGAAAGCGTGGGGAGCAAACAGGATTAGATACCCCAGTA
+
GGGGGGGGGGGGGGGGGGGFGGGGGGGGGGGGGGGGGGGGGGGGGGGGGGGGGGGGGGGGGGGGGGGGFGGGGGGGGGGGGGGGGGGGGGGGGGGGGGGGGGGGGGGGGGGGGGGGGGGGGGGGGGEGGGGGGGGGGGGGGGGGGGGGGGGGGGGGGGGGGGGGGGGGGGGGGGGGGGGGFGFGGGEGGGGGGGGGGGGGGGGGGGGGGGGGGGGGGGGGGGGGFGGGGFGGGG:DFGFG
@M00200:207:000000000-ALC1F:1:1117:24100:13708 1:N:0:5
ACTGGGTTTAAAGGGTGCGTAGGCGGCTTTGTAAGTCAGTGGTGAAATATGGCAGCTCAACTGTCAAGGTGCCATTGATACTGCAGAGCTTGAGTACAGATGAGGTAGGCGGAATTGACGGTGTAGCGGTGAAATGCTTAGATATCGTCAAGAACACCTATAGCGAAGGCAGCTTACTAGGCTGTAACTGACGCTGAGGCACGAAAGTGTGGGGATCAAACAGGATTAGATACCCCAGTA
+
GGGGGGGGGGGGGGGGGGGGGGGGGGGGGGGGGGGGGGGGGGGGGGGGGGGGGGGGGGGGGGGGGGGGGGGGGGGGGGGGGGGGGGGGGGGGGGGGGGGGGGGGGGGGGGGGGGGGGGGGGGGGGGGGGGGGGGGGGGGGGGGGGGDGGGGGGGGGGGGGGGGGGGGGGGGGGGGGGGGGGGGGGGGGGGGGGGGGGGGGGGGGGGGGGGGDGGGDGGGGGGGGFGGGGFGGGGGFADFC
@M00200:207:000000000-ALC1F:1:1117:26036:14482 1:N:0:5
ATTGGGCGTAAAGGGCTTGTAGGCGGTTCGTTAAGTCCGGTGTGAAATCTCCCGGCTCAACTGGGAGCGGCCATCGGATACTGGCGAGCTAGAGGTGGGCAGAGGAAAGCGGAATTCCCGGTGTAGCGGTGAAATGCGTAGATATCGGGAGGAACACCAGTGGCGAAGGCGGCTTTCTGGGCCTACCCTGACGCTGAGGAGCGAAAGCGTGGGGAGCAAACCGGATTAGATACCCCCGTA
+
GGGGGGDFGGGGGGGGGGGGGGGGGGGGGGGGGGGGGGGGEGGGGGGGGCGGGGGGGGGGGGGGGDGGGGGGGGGGGGGGGGGFFGGGGGGGGGGGGGGGGGFGGGGGGGGGGGGGGGFGGGEGGGGGGGGGGGGGGGGGGGGGGGGGE7CECGGGGGFFGFGGGGGGGGEGGGGCGGGCDGCCF8;FFGGGGGGGGGGFGGGGGGGGGGGGGCDGGGGGGGGGFGGGGFGGGGCCFGB3
@M00200:207:000000000-ALC1F:1:1117:21676:15097 1:N:0:5
ACTGGGTATAAAGGGCTCGTAGGCGGTCTGTTGCGTCGGGAGTGAAATCTTACAGCTTAACTGTGAACTTGCTTTCGATACGGGCCGACTTGAGGCATTCAGGGGAGAACGGAATTCCTGGTGTAGCGGTGAAATGCGCAGATATCAGGAGGAACACCGGTGGCGAAGGCGGTTCTCTGGGCATGTCCTGACGCTGAGGAGCGAAAGTGTGGGGAGCGAACAGGATTAGATACCCTAGTA
+
GGGGGGGGGGGFGCCE8FGG@CDFGGGCGFGGA6FCF@FGGGGGGGG<FGGGGGGGG,EFF@DCFCFAFFEGC,EFGEEDCCDEG+@FGGCEGG,<?=EFFFGGE7BC8?=?FGGGGGGGGGGGGGGGGEEFFGGGGGDD7>FFGGFFGGGE>FFCFGG:FGGGEGGGEGGG:C8CGFGGC*3+2?CEF?9FEGEG=CEC*ACCEEG?CGGGC**5CC=GGDG=@G>CC=DFGCC6@G?C
@M00200:207:000000000-ALC1F:1:1117:18058:16624 1:N:0:5
ATTGGGTGTAAAGCGTACGTAGGCGGCTTTGTAAGTTAGAGGTGAAAGCCCGGGGCTCAACCCCGGAACTGCCCTTGAAACTGCAGTGCTAGAATTCTGGAGAGGCGAGTGGAATTCCGAGTGTAGAGGTGAAATTCGTAGATATTCGGAAGAACACCAGTGGCGAAGGCGACTCGCTGGACAGACATTGACGCTGAGGTGCGAAAGCGTGGGGAGCAAACAGGATTAGATAACCGCGTA
+
GFGGGGGGGGFGGGGGGGGGDFGGGGGGGGEGGGGGGGGGGGGGGGGGGGGGGGGGGGGGGGGGGGGGGGGGGGGGGGGFGGGGGG<FGGGGGFGGGGGGGGGGGGGDGGGGGCFGGGGGGGGFGGFGGGGGGFGGGGGGGGGGGGGGGGGGGFGGGGGGGGGDGGGGGGGGGGGGGGGGFGDGGGGGFGGGGGGGGGGGGGGGGC<??CGGGGGGGGGG=FFFFG*CFFGFGGCC>GFD
@M00200:207:000000000-ALC1F:1:1117:24400:17683 1:N:0:5
ATTGGGTTTAAAGGGTGCGTAGGTGGCGCTGTAAGTCGGGTGTGAAATTTCGGAGCTTAACTCCGAAACTGCATTCGATACTGCGGTGCTTGAGGACTGGAGAGGAGACTGGAATTCATGGTGTAGCAGTGAAATGCGTAGAGATCATGAGGAAGACCAGTGGCGAAGGCGGGTCTCTGGACAGTTCCTGACACTGAGGCACGAAGGCCAGGGGAGCAAACGGGATTAGATACCCGCGTA
+
GGGGGGGGGGGGGGGGGGGFGGGGGGGGGGGGGGGGGGGGGGGGGGGGGGGGGGGGGGGGGGGGGGGGGGGGGGGGGGGGGGGGGGGGGGGGGGGGGGGGGGGGGGGGGGGGGGGGGGGGGGGGGGFGGGGGGGGGGGGGGGGGGGGGGGGGGGGGGGGGGGGGGGGGGGGGGGGGGGGGGGGGGGGGGGECGGGGGGGGGGGGGGGGGGGGGGGGGGFGGGGGFGGGGFGGGGGCEGFG
@M00200:207:000000000-ALC1F:1:1117:21066:17721 1:N:0:5
ATTGGGCATAAAGGGCGTGTAGGTGGCTTTCCAAGTCCGGTGTGAAATCCCACGGCTCAACCGTGGAACTGCATTGGAAACTGGATGGCTCGAGGGTTGGAGGGGGTCGCGGAATTCCCGGTGTAGAGGTGAAATTCGTAGATATCGAGAGGAACACCGGTGGCGAAGGCGGCCAACTGGACGAATACTGACGCTGAGACACGAAAGCGTGGGGAGCAAACAGGATTAGATACCCCCGTA
+
GGGGGGG<FGGGGGGGG@FGGGGGGGGGGGGGFGGGGCFGFGGGGGGGGGGGFGGGGGGGGGGFGGGGGGGGGGGFGGFGGGGGGGFGGGGGGGGEGFGGGGGGGGGGGEGGGGGGGGGGGGGGGGGGGGGGGGGGGGGGGGGGGGDGGFGGGGGGGGGGGGGGGGGGGGGGDEGDGGGGGGGGGGGGGGGGGGEEGGFGGGGGGGGGGGGGGGGGGGGGGGGFFGGGGFGGGGGFBDD<
@M00200:207:000000000-ALC1F:1:1117:22087:17731 1:N:0:5
ATTGGGTTTAAAGGGCGCGTAGGCGGCCTGCTAAGTCGAACGTGAAATCCCTGGGCTCAACCCAGGAACTGCGTCCGAGACTGGTTGGCTTGAATCCGGGAGAGGGATGTGGAATTCCAGGTGTAGCGGTGAAATGTGTAGAGATCAGGAGGAACACCGGTGGCGCAGGCGGCCCGCTGGACGGAGACTGACGCTGAGGCGCGAAAGCGTGGGGAGCAAACGGGATTAGATACCCCAGTA
+
GGGGGGGGGGGGGGGGGGGGGGGGGGGGGGGGGGGGGGGGGGGGGGGGGGGGGGGGGGGGGGGGGGGGGGGGGGGGGGGGGGGGGGGGGGGGGGGGGGGGGGGGGGGGGGGGGGGGGGGGGGGGGGGGGGGGGGGGGGGGGGGGGGGGGGGGGGGGGGGGGGGGGGGGGGGGGGGGGGGGGGGGGGEGGGGGGGGGGGGGGGGGGGGGGGGGGGGGGGGGGGGGFGFGGFGGGGGGFGFG
@M00200:207:000000000-ALC1F:1:1117:4882:18631 1:N:0:5
ATTGGGCTTAAAGGGCGCGTAGGCGGCCGCCTAAGTCAGACGTGAAATCCCTCGGCTCAACCGGGGAACTGCGTCTGATACTGGGTGGCTTGAATCCGGGAGAGGGATGCGGAATTCCAGGTGTAGCGGTGAAATGCGTAGATATCTGGAGGAACACCGGTGGCGAAGGCGGCATCCTGGACCGGCATTGACGCTGAGGCGCGAAAGCCAGGGGAGCAAACGGGATTAGATACCCTCGTA
+
GGGGGGGGGGGGGGGGGGGGGGGGGGGGGGGGGGGGGGGGGGGGGGGGGGGGGGGGGGGGGGGGGGGGGGGGGGGGGGGGGGGGGGGGGGGGGGGGGGGGGGGGGGGGGGGGGGGGGGGGGGGGGGGGGGGGGGGGGGGGGGGGGGGGGGGGGGGGGGGGGGGGDBEGGGGGGGGGGGGGGGGGGGGGGGGGGGGGGGGGGGGGGGDGGGGGGGDGGGFGGGGEFGGGDFFGG<FGFGFG
@M00200:207:000000000-ALC1F:1:1117:25851:18974 1:N:0:5
ATTGGGTTTAAAGTGCGTGTAGGCGGCTCGGCAAGTCGGGTGTGAAAGCCCTGGGCTTAACCTAGGAAGTGCACTCGAAACTGCCAAGCTTGAGTTCTGGAGAGGAAGGCGGAATTCTCGGTGTAGAGGTGAAATTCGTAGATATCGAGAGGAACACCGGTGGCGAAGGCGGCCTTCTGGACAGCAACTGACGCTGAGACGCGAAAGCGTGGGGAGCAAACAGGATTAGATACCCGAGTAAGAC
+
EFCAFFCECGFFGDGGGFF@F<EFGGGDFEGGEGGEE@F@FGGGGGGGGGGFGECFGGGFEGGCF?F,CFFGFFEFGEFEEGFGFGGFDGGFCF?EFCFBF<8=FA8ECFE>CFF<DGGEFFGGGGFFGGFGF?DGGGGGE:FGGGD@DFFE7<DAGGGEFCF,FFEEGGD8B:EFC9+C9CCGGFGGGEFGEGCE5C+3;EG5/:CFG=*:C5/>*9*<FFGG@776>=0:+<><7C.9=*5,
@M00200:207:000000000-ALC1F:1:1117:8854:19914 1:N:0:5
ATTGGGTTTAAAGAGCTCGTAGGCGGTTTGTTGCGTCGGCTGTGAAATCCCGAGGCTCAACCTCGGGTCTGCAGTCGATACGAGCAAACTAGAGTGTTGCAGGGGAGACTGGAATTCCTGGTGTAGCGGTGAAATGCGCAGATATCAGGAGGAACACCGGTGGCGAAGGCGGGTCTCTGGGCAACAACTGACGCTGAGGAGCGAAAGCGTGGGGAGCGAACAGGATTAGATACCCCCGTA
+
GGGGGGGGGGGGGGGGGGGGGGGGGGGGGGGGGGGGGGGGGGGGGGGGGGGGGGGGGGGGGGGGGGGGGGGGGGGGGGGGGGGGGGGGGGGGGGGGGGGGGGGGGGGGGGGGGGGGGGGGGGGGGGGGGGGGGGGGGGGGGGGGGGGGGGGGGGGGGGGGGGGGGGGGGGGGGGGGGGGGGGGGGGGGGGGGGGGGGGGGGGGGGGGGGGGGGGGGGGGGGGGGFGGGGFGGGGGGFDFG
@M00200:207:000000000-ALC1F:1:1117:20367:19992 1:N:0:5
ATTGGGTATAAAGCGCGCGTAGGCGGACCTGCAAGTCGGGGGTGAAAGCCCGAGGCTCAACCTCGGAACTGCCTTCGATACTGCGGGTCTCGAGTCCGGGAGAGGTGAGTGGAATTCCTAGTGTAGAGGTGAAATTCGTAGATATTAGGAAGAACACCAGTGGCGAAGGCGGCTCACTGGCCCGGTACTGACGCTGAGGCGCGAAAGCGTGGGGAGCAAACAGGATTAGATACCCTTGTA
+
GGGGGGGGGGGGGGGGGGGGGGGGGGGGGGGGGGGGGGGGGGGGGGGGGGGGGGGGGGGGGGGGGGGGGGGGGGGGGGGGGGGGGGGGGGGGGGGGGGGGGGGGGGGGGGGGGGGGGGGGGGGGGGFGGGGGGGGGGGGGGGGGGGGGGGGGGGGGGGGGGGGGGGGGGGGGGGGGGGGGGGGGGGG>FGGFEEGGEGGGGGGGG>DGGGGGGGDGGGGGGGGGFGGGGFGGGFG4@GFF
@M00200:207:000000000-ALC1F:1:1117:10382:20312 1:N:0:5
ACTGGGTTTAAAGGGAGCGTAGGTGGTGGGGTAAGCCCCGCGGGAAAGCTCCAGGCTTAACCTGGAAAGGTCGCGGGGGACTGCTGCGCTAGAGGACGGGAGAGGAGCGCGGAATTCCCGGTGTAGCGGTGAAATGCGTAGAGATCGGGAGGAAGGCCGGTGGCGAAGGCGGCGCTCTGGAACGGCCCTGACACTGAGGCTCGAAAGCGTGGGGAGCAAACAGGATTAGATACCCTGGTA
+
FGGGGGFGGGGGGFG@F7CGGGEEEFCEGGGGGGGC<FFEEGGGGGGGGGGGGGGGGGGGGGFGGGGGGFGGGGGGGGGGGGGGAC@FGGEGGGC=FFGGGGGGGGGCCDGGGDCGGG:FFCFFGGGGGGGGGGGGGGGGGGGGGGGEECEGDFDGGFEEEEGCGGGGGGDEEEGDGGGGFGGC58:?FGGGEGGGGF=FEFGGG8DGEAEGDGCDGFGGGGGGFFGCFF7C:CGCFFFF
@M00200:207:000000000-ALC1F:1:1117:10429:20956 1:N:0:5
ACTGGGTTTAAAGGGCGCGTAGGTGGTCAGGTAAGGGTGTGGTGAAAGTCCGGGGCTCAACCCCGGATCTGCCGTGCCGACTGCTTGACTGGAGCATTGCAGAGGCAGATGGAATTCCGGGTGTAGCGGTGGAATGCGTAGAGATCCGGAAGAAGACCGGTGGCGAAGGCGATCTGCTGGGCAATGGCTGACACTGAGGCGCGACAGCGTGGGGAGCAAACAGGATTAGATACCCCAGTA
+
GGGGGGGGGGGGCFGGGGGFGGGGGGGGGGGGGGGGGGGGGGGGGGGGGGGGGGGGGGGGGGGGEGFGGGGGGDFFGGFCFGGGGGGGGGGGGGGGGGGGGGEFGGDEGGGGGFFFFGGGGGGGGGGGGGGGFGGGGGGGGGFGGGGGGGGGFFGFFGGGGGGGDGGGGGGGGGGGGFGGGGGGGGGGGGGGGGGGCFGFGGGGGEDGDEGGGG3<E3CFCFGGFGGGGFGGGFGGFGFG
@M00200:207:000000000-ALC1F:1:1117:22732:22945 1:N:0:5
ATTGGGTTTAAAGAGCGCGCAGGCGGCTTGGCAAGTCGGGTGTGAAATCCCGGGGCTCAACCCCGTGACTGCATTCGATACTGTCAGGCTAGAGGTAGGTAGGGGAGATCGGAATTCCTGGTGTAGCGGTGAAATGCGCAGATATCAGGAGGAACACCGGTGGCGAAGGCGGATCTCTGGGCCTTACCTGACGCTCAGGCGCGAAAGCTAGGGGAGCGAACAGGATTAGATACCCCTGTA
+
GGGGGGGGGGGGGGGGGGGGGGGGGGGGGGGGGEGGGGGGGGGGGGGGGFGGGGGGGGGGGGGGGGGGGGGGGGGGGGGGGGGGGGGGGGGGGGGGGGGGGGGGGGGGGGGGGGGGGGGGGGGGGGGGGGGGGGGGGGGGGGGGGGGGGGGGGGGGGGGGGGGGGGGGGGGGGGGGFGGFGGGGGFFGGGGGGGGGGGGGGGGGGGCFGGGGGGGGEDGG=CGGFGFGGFCFFGG:FGFD
@M00200:207:000000000-ALC1F:1:1117:17968:23299 1:N:0:5
ATTGGGTTTAAAGGGTGCGTAGGCGGAGACTTAAGTGTCTTGTGAAATCCCACGGCTCAACCGTGGAACCGCAGGGCATACTGGGTCTCTTGAGGCTGGTAAGCGCCGCCGGAACTGTAGGTGTAGCGGTGAAATGCGTAGATATCTACAGGAACGCCGATGGTGAAGACGGGCGGCTAGGCCAGTTCTGACGCTGAGGCACGAAAGCGTGGGGATCAAACAGGATTAGATACCCCAGTA
+
GGGGGGFGGGGGGGGGGGGGGGGGGGGGGGGGGGGGGFGGGGGGGGGGGGGGGGGGGGGGGGGGGGGGGGGGGGGGGGGGGGGGGGGGGGGGGGGGGGGGGGGGGGDFGGGGGGGGFFGGGGGGGGGGGGGGGGGGGGGGGGGGGGGGGGGGGGGGGGGGGGGGGGGGGGGGGGGGGGGGGCGGGGFGGGGGGGGGGGGGGGGGGED*8;EEEE9*:CEFFGFGFCCFGFFGCFFGFGFG
@M00200:207:000000000-ALC1F:1:1118:13453:2071 1:N:0:5
ATTGGGTGTAAAGGGCTCGTAGGCGGCCAACTAAGTCATACGTGAAATCCCTCAGCTTAACTGGGGAACTGCGTGTGATACTGGATGGCTTGGATGTGGGAGAGGGATGCGGAATTCCAGGTGTAGCGGTGAAATGCGTAGATATCTGGAGGAACACCGGTGGCGAAGGCGGCATCCTGGACCATTATTGACGCTGAGGAGCGAAAGCCAGGGGAGCGAACGGGATTAGATACCCCAGTA
+
GGGGGGGGGGGGGGGGGGGGGGGGGGGGGGGGGGGGGGGGGGGGGGGGGGGGGGGGGGGGGGGGGGGGGGGGGGGGGGGGGGGGGGGGGGGGGGGGGGGGGGDGGGGGGGGGGDGGGGGGGGGGGGGGGGGGGGGGGGGGDEGGGGGGGGGGGGGGGGGGGGGGGGGGGGGGGEGGGGGFGGGGGFGGGGGGGDGGGGGGEGGGGGGGGGGGGGGGF09EGGG?*3CGGFGGGGGGGGFG
@M00200:207:000000000-ALC1F:1:1118:13147:3871 1:N:0:5
ATTGGGTGTAAAGGGTGCGTAGGCGGCTTCTCAGGTCCGGTGTGAAATCTTACGGCTCAACCGTAAAATGGCGCTGGAAACCGGGAGGCTTGAGTGTGCTAGGGGTGTGTGGAACTTCCAGTGGAGCGGTGAAATGTGTTGATATTGGAAGGAACGCCGGTGGCGAAAGCGACACACTGGGGCATAACTGACGCTGAGGCACGAAAGCTAGGGTAGCGAACGGGATTAGATACCCGAGTA
+
GGGGGGGGGGGGGGGGGGGGGGGGGGGGGGGGGGGGGGGGGGGGGGGGGGGGGGGGGGGGGGGGGGGGGGGGGGGGGGGGGGGGGGGGGGGGGGGGGGGGFGGGGGGGGGGGGGGGGGGGGGGGGGGGGFGGGGGGGGFGGGFGGGGGGGGGGGGGGGGGGGGGGGGGGGGGGGGGGGGGGGGGGGFFFGGGGGGGGGGGDFEGGGGGGFEGCFGC:(-:CD=:2(96CF>CFDGGGCFG
@M00200:207:000000000-ALC1F:1:1118:16642:4726 1:N:0:5
ATTGGGTTTAAAGGGTTCGTAGGTGGCCCGCTAAGTCACACGTGAAATCCCTCAGCTTAACTGGGGAACTGCGTGTGAGACTGGCGGGCTCGAGTGCAGGAGAGGAACGCGGAATTCCAGGTGTAGCGGTGAAATGCGTAGATATCTGGAGGAACACCGGTGGCGAAGGCGGCATCCTGGACCGAAACTGACACTGAGGCGCGAAAGCTAGGGGAGCCAACGGGATTAGATACCCCAGTA
+
GGGGGGGGGGGGGGGGGGGGGGGGGGGGGGGGGGGGGGGGGGGGGGGGGGGGGGGGGGGGGGGGGGGGGGGGGGGGGGGGGGGGGGGGGGGGGGGGGGGGGGGGGGGGGGGGGGGGGGGGGGGGGGGGGGGGGGGGGGGGGGGGGGGGGGGGGGGGGGGGGGGGGGGGGGGGGGGGGGGGGGGGGGGGGGGGGGGGGGGGGGGGGGCGFGGGGGEG>(.ACGE?/7CGGFGGGGGGGGFG
@M00200:207:000000000-ALC1F:1:1118:18772:5740 1:N:0:5
ATTGGGTTTAAAGCGCGCGCAGGCGGGTCCTGTAAGTCGGAAGTGAAATTTCGGAGCTCAACTCCGAAGCTGCTTCTGATACTGCGGATCTAGGGACTGGTAGAGGCTGGTAGAATTACAGGTGTAGCGGTGGAATGCGTAGATATCTGTAAGAATACCCGTGGCGAAGGCGGCCAGCTGGGCCAGGTCCGACGCTGAGGCGCGAAAGCGTGGGGAGCAAACAGCATTAGATACCCCGGTA
+
GGGGGGCEGGGGGCFGGGGGGGGGGGGGCFDGGFGGGGGGGDGGGGGGGGEFFGEEF<FCEFFGGGGGGGGGGGGGGGFGFGDFFGGGEGGGFGGGGGGGGGGFGGGGC>CFFFGGGFGFEFAFGGGGGDFGGGGGGGGGGGCCFCGGGGGGGGGGCAFGGGGGGGGGEEGGGGGGGGGGGGGGEGGGGGG5EGEGGEGGGGGG=GGD8:?CGCE*1(-:@7=8,.:CGFGGFGGGCGFGF
@M00200:207:000000000-ALC1F:1:1118:16198:6551 1:N:0:5
ATTGGGCTTAAAGCGCGCGCAGGCGGCCTGAAAAGTCCATGGGTGAAATGCCGGGGCTCAACCCCGTGTGTGCCCAGGATACTGTCGGGCTGGAGACACGTAGAGGCAAGCGGAATTCCGGGTGTAGCGGTGAAATGCGTAGATATCGGGAGGAACACCGGTGGCGAAGGCGGCCCCCTGGTTGGATACTGACGCTGAGACGCGAAAGCGTGGGGAGTAAACAGGATTAGATACCCCGGTA
+
GGGGGGGGGGGGGGGGGGGGGGGGGGGGGGGGGGGGGGGGGGGGGGGGGGGGGGGGGGGGGGGGGGGGGGGGGGGGGGGGGGGGGGGGGGGGGGGGGGGGGGGGGGGGGGGGGGGGGGGGGGGGGGFGGGGGGGGGGGGGGGGGGGGGGGEGGGGGGGGGGGGDGGGDDGGGGGGGGGGGGGGGGGGGGGGGGGGGGGGGGGGGGGEGGEGEGGGGB(4<FGGF*(9CCF7CFGGGGGFGB
@M00200:207:000000000-ALC1F:1:1118:27170:6965 1:N:0:5
ATTGGGTTTAAAGGGCTCGTAGGTGGTTCAGCAAGTCAACTGTGAAAGTCCGGGGCTCAACCCCGGGAGGCCAGTCGAAACTGCTGTGACTAGGGTCCGGTAGAGGTGAGTGGAATTCTCGGTGTAGCGGTGAAATGCGCAGATATCGAGAGGAACACCAGTAGCGAAGGCGGCTCACTGGGCCGGTACCGACACTGAGGAGCGAAAGCGTGGGGAGCAAACAGGATTAGATACCCTAGTA
+
GGGGGGFGDGGGGGGGGGGGGGGGGGGGGGGGGGGGGGGGGGGGGGGGGGGGGGGGGGGGGGGGGGGGGGGGGGGGGGGGGGGGGGGGGGGGGGGGGGGGGGGGGGGGGGGGGGGGGFGGGGGGGGGGGGGGGGGGGGGGGGGGGGGGGGGGGGGGGGGGGGGGGGGGGGGGGGGGFGGGGGGGGGGGGGGGGGGGGGGGGGGGGGGGCGGGGGGG>14:?FG2*40:FFGGGGFGGGFGF
@M00200:207:000000000-ALC1F:1:1118:9440:7008 1:N:0:5
ATTGGGTTTAAAGGGTGCGTAGGCGGCTTATTAAGTCAGGGGTGAAAGACTATTGCTTAACAATGGCAGTGCCTTTGATACTGATAGGCTTGAGTACAGCTGAGGCAGATGGAACGGGTGGTGTAGCGGTGAAATGCATAGATACCATCCAGAACACCGATTGCGAAGGCAGTCTGCTAAACTGTAACTGACGCTGAGGCACGAAAGCGTGGGGATCTAACAGGATTAGATACCCTCGTA
+
GGGGGGGGGGGGGGGGGGGGGGGGGGGGGGGGGGGGGGGGGGGGGGGGGGGGGGGGGGGGGGGGGGGGGGGGGGFGGCFGGGGGGGGGGGGGGGGGGGGGGGGGGGGGGGGGGGGGCFGGGGGGGGGGGGGGGGGGGGGGGGGGGGGGGGGGGGGGGGDGGGGGGGDEEGGGGGGGGGGGGGGGGGGFGGGGGGGGGDGGGGGGGGGGGGGEGGGG?).<@7C?*3@FGFGGGGGGFGFG
@M00200:207:000000000-ALC1F:1:1118:18640:7389 1:N:0:5
ATTGGGTTTAAAGGGCGCGTAGGCGGGTGTTCAAGTCCGTGGTGAAATCCTCCGGCTTAACCGAGGAACTGCCTGTCAGACTGGATGGCTTGAGACCGGGAGAGGTGAGTGGAATTCCCAGTGTAGCGGTGAAATGCGTAGATATTGGGAGGAACACCAGTGGCGAAGGCGGCTCACTGGACCGGAACTGACGCTGAGGCGCGAAAGCGTGGGGAGCAAACAGGATTAGATACCCGAGTA
+
GGGGGGGGGGGGGGGGGGGGGGGGGGGGGGGGGGGGGGGGGGGGGGGGGGGGGGGGGGGGGGGGGGGGGGGGGGGGGGGGGGGGGGGGGGGGGGGGGGGGGGGGGGGGGGGGGGGGGGGGGGGGGGGGGGGGGGGGGGGGGCGGGGGGGGGGGGGGGGGGGGGGGCGGGGGGGGGGGGGGGGGGGGGGGGGGGGGGGGGGGGGGGDEGGGGGGGGGF(:6FFGF;:DGGFGGGGGGGGFG
@M00200:207:000000000-ALC1F:1:1118:27508:9082 1:N:0:5
ATTGGGCGTAAAGGGCGCGTAGGCGGGATGGCAAGTCAGTCGTGAAATCTCTCGGCTCAACCGAGAAACGTCGGCTGATACTGCCGTTCTTGAGGGATGCAGAGGAGACTGGAATTCCCGGTGTAGCGGTGAAATGTGTAGAGATCGGGAGGAACACCGGTGGCGAAGGCGGGTCCCTGGGCCGATACTGACGCTGAGGAGCGCAAGCGTGGGGAGCAAACAGGCTTAGATGCCCCTGTA
+
FFFF9@@@@C-C@<FCCFG:CE7FG+@F+6FF,:CFFGGGGCFEGFGGG9<E6=DFEF<FAFG:CEECFCBA>FGCF<E<EF<DGFB:=BBDFFFGGFCFCED@FF+3FGGGGGF,,8CCBCF:<FGG>FCD<DF,3F=D9@F9DFEGG>:FDCG7C<E:<<CF@7*=FGCCE/?*2++;*C5C58*:C+<8*2;=E*;0;:C*::7CCE8**:*10((3;*:4*4*946C*+95CFFF7
@M00200:207:000000000-ALC1F:1:1118:9039:10086 1:N:0:5
ATTGGGTTTAAAGGGCGCGTAGGCGGCGCGAGGAGTCGGGGGTGAAAGTCCGGGGCTCAACCCCGGATCGGCCTTCGAGACTCTCGCGCTGGAGCACAGTAGAGGCGGGTGGAATTCCGGGTGTAGCGGTGGAATGCGTAGAGATCCGGAAGAACACCGGTGGCGAAGGCGGCCCGCTGGGCTGTGGCTGACGCTGAGGCGCGACAGCGTGGGGAGCCAACAGGATTAGATACCCGTGTA
+
GEGGGGGGGGGGGGGGGGGFGGGGGGDGGGGGGGGGGGGGGGGGGGGGGGGGGDGGGGGGGGGGGGGGGGGGGGGGGGGGGGGGFEGGGGGGGGGGGFFFGGGGGGGGGGGGCGGGFGGGG<@<FG?GGCGG1AFFGGCGGEFFDCFGGDEGEG6CGGGGCGGFGDGEGGGGGGGCGCGGGF*;;<EEFE88EC8?8CE=EC=*:CEFE/CEGG5D((.:;CF?*):CDFGGFGGC5C>C
@M00200:207:000000000-ALC1F:1:1118:14491:10816 1:N:0:5
ATTGGGTATAAAGGGCGCGTAGGCGGCGCGAGGAGTCGGGGGTGAAAGTCCGGGGCTCAACCCCGGATCGGCCTTCGAGACTCTCGCGCTGGAGCACAGTAGAGGCGGGTGGAATTCCGGGTGTAGCGGTGGAATGCGTAGAGATCCGGAAGAACACCGGTGGCGAAAGCGGCTCACTGGGTCTCTTCTGACGCTGAGGCACGAAAGCTAGGGGAGCCGACGGGATTAGATACCCGGGGA
+
GGGGGGGGGGGGGGGGGGGGGGGGGGGGGGGGGGGGGGGGGGGGGGGGGGGGGGGGGGGGGGGGGGGGGGGGGGGGGGGGGGGGGGGGGGGGGGGGGGGGGGGGGGGGGGEGBFCGCFCDG<<FCFFEG?CD5CD?<EEE*;E?EGG5CCCEEFFFGGEE:CD*:*?EEFGGC5>FFCCFFC@>?FE?9C<<CC>8*;C8:FDEEE*:+2<CFG=D0((2*9C9*(09>=7CCCFDDG))
@M00200:207:000000000-ALC1F:1:1118:8616:11876 1:N:0:5
ACTGGGTTTAAAGGGCTCGTAGGCGGTTTGTCGCGTCGGGAGTGAAAACTCAGGGCTTAACCCTGAGCCTGCTTCCGATACGGGCAGACTAGAGGTATGCAGGGGAGAATGGAATTCCTGGTGTAGCGGTGAAATGCGCAGATATCAGGAGGAACACCGGTGGCGAAGGCGGTTCTCTGGGCATTACCTGACGCTGAGGAGCGAAAGCGTGGGGAGCGAACAGGATTAGATACCCCGGTA
+
GGGGGGGGGGGFFGGGGGGGGF@FGGGCEGGGGGGGEGGGGFGGGGGGFGGFGGGGEFCGGGGGGGCFGGGGGGGGGGGGGGGGGGGFGFCGDFFFGGGGGGGGEEFGGGGGGFGGGGGGGGGGGGGGGEGFGGGGGGGGGGGCCAFGGGGDGGGGGGGGGGGGGFEGGGGGGGGF9FGGGCFGGC?FFGGGGG5AEGF?CC5*8CGFGEEEG=EGF14CEGC<*):CG67CFG49DG:D
@M00200:207:000000000-ALC1F:1:1118:4996:13063 1:N:0:5
ACTGGGTTTAAAGCGTGCGTAGACGGTTGCGTAAGTCAGATGTGAAAGCCCCGGGCTCAACCTGGGAATTGCATTTGAGACTGCGTAGCTAGGGTGCGGAAGAGGGAAGCGGAATTTCCGGTGTAGCGGTGAAATGCGTAGAGATCGGGAGGAACACCGGTGGCGAAGGCGGGTCTCTGGGCATTTCCTGACGCTGAGGCGCGAAAGCGTGGGGAGCAAACGGGATTAGATACCCTCGTA
+
GG9CCFFGGGGGGDGGGGGGGGGGGEFGGGGGGGGGGGGF,EFFFGGGGGGGGGGGDGGGGGGGFGEFFGGGGGGGGCFGFFGFGGGGGGFFGCEGGGGD+@EFGGFGGGCFGGD@FGGGGE@FFGGEGGGGFGGGGGFGDEGGGG?EDGGDFGGFGGGEEDGGDGDEE7FE@CG@F?FGGG>CF+?BGG?FGDEG5@FFC=C:5:EGGEGGDGC<>88FGGD?*-94>FGGGGFFFG55
@M00200:207:000000000-ALC1F:1:1118:25306:14105 1:N:0:5
ATTGGGTGTAAAGGGCGCGTAGGCGGTTCGTTAAGTCCTGTGTGAAATCCCCCGGCTCAACTGGGGAACTGCACAGGAAACTAGCGGGCTTGAGTTCGGGAGAGGGAAGCGGAATTCCGGGTGTAGCGGTGAAATGCGTAGATATCCGGAGGAACACCGATGGCGAAGGCGGTTCTCTGGGAATGACCTGACGCTGAGGAGCGAAAGTGTGGGGAGCGAACAGGATTAGATACCCGAGTA
+
GGGGGGFGGGGGGGGGGGGGGGGGGGGGGGGGGGGGGGGGGGGGGGGGGGGGGGGGGGGGGGGGGGGGGGGGGGGGGGGGGGGGGGGGGGGGGGGGGGGGGGDGGGGGGGGGGGGGGGGGGGGGGGGGGGGGGGGGFGGGGGGGGGGGGGGGGGGGGGGGGGGGGGGGGGGGGGGGGGGGGGGFGGGCEGGGGGGGGGGGGGGGGGGGGGGGDGGGB6>GG5FF887=FFGGGGGCGGFG
@M00200:207:000000000-ALC1F:1:1118:4023:14507 1:N:0:5
ACTGGGCTTAAAGGGCGTGTAGGCGGTTTGTTAAGTCATGTGTGAAATCCCTCGGCTCAACCGGGGAACGACGCATGAAACTGACAAGCTAGAGTACCAAAGAGGGGGGTGGAATTCCCGGTGTAGCGGTGAAATGCGTAGATATCGGGAGGAACACCTGTGGCGAAGGCGACCCCCTGGTTGGATACTGACGCTGATACGCGAAAGCGTGGGGAGCAAACAGGATTAGATACCCGGGTA
+
GGGGGGGGGGGGGGGGGGGGGGGGGGGGGGGGGGGGGGGGGGGGGGGGGGGGGGGGGGGGGGGGGGGGGGGGGGGGGGGGGGGGGGGGGGGGGGGGGGGGGGGGGGGGGGGGGGGGGGGGGGGGGGGGGGGGGGGGGGGGGGGGGGGGGGGGGGGGGGGGGGGGGGGGGGGGGGGGGGGGGGGGGF:FFGGGGGGGGFFGGGGGEGGGGGGGGGGGF,47CFG?24FGG?FFCFGGGGFD
@M00200:207:000000000-ALC1F:1:1118:19868:14621 1:N:0:5
ATTGGGTTTAAAGGGCTCGTAGGCGGCCAACTAAGTCGGACGTGAAATCCCCAGGCTCAACCTGGGAACTGCGTCCGATACTGGATGGCTTGAATCCGGGAGAGGGATGCAGAATTCCAGGTGTAGCGGTGAAATGCGTAGATATCTGGAGGAATACCGGTGGCGAAGGCGGCATCCTGGACCGGCATTGACGCTGAGGCGCGAAAGCCAGGGGAGCCAACGGGATTAGATACCCTTGTA
+
GGGGGGFGGGGGGGGGGGGGGGGGGGGGGGGGGGGGGGGGGGGGGGGGGGGGGGGGGGGGGGGGGGGGGGGGGGGGGGGGGGGGGGGGGGGGGGGGGGGGGGGGGGGGGGGGGGGGGGGGGGGFGGGGGGGGGGGGGGGGGGGGGGGGGGGGGGGGGGGGGGGGEGGGGGGGGGGGGGGGGGGGGGGGGGGFEDEEEGGGGGGGGGGCFGGGGECCB-5CFGGB*7CFGFGGGGGGGD?F
@M00200:207:000000000-ALC1F:1:1118:5446:14977 1:N:0:5
ATTGGGTGTAAAGAGCGTGTAGGCGGTTCGATAAGTCGGCTGTGAAAGTCCAGGGCTCAACCCTGGGATGCCGGTCGAAACTGTCGGACTAGAGTTCGGAAGAGGCGAGTGGAATTCCTGGTGTAGCGGTGGAATGCGCAGATATCAGGAGGAACACCAACAGCGAAGGCAGCTCGCTGGGACGGTACTGACGCTGAGGCGCGAAAGCGTGGGGAGCTAACAGGATTAGATACCCACGTA
+
FEFA<<FGFDCEACEE@6BBC9CFBC@FGEFEFG9EGGEB@FE8,CEEFGG9,EFGFGFFFG7<C,,9E:DE@FGE:B<BB<FFF<77FC?EDFF9?4F4BFC=?7+46FFCA9ABFF,?=AFDDGGCGFGDGGC=FGGGGCCAC==D7<F7<FGGFEGFG@GFCG*>FG<:*,2*=CB:C8F>*;1C?CCFCC85B8=F8::/:7=CG8*88=7C6(-<<CG:/):C6@0*30>*9).7
@M00200:207:000000000-ALC1F:1:1118:14151:15444 1:N:0:5
ATTGGGTTTAAAGGGCGCGTAGGCGGCGATTCAAGTGACGGGTGAAATCCCTCGGCTTAACCGAGGAACTGCCTGTCAGACTGGATTGCTTGAGGCCGGGAGAGGTGAGTGGAATTCCCAGTGTAGCGGTGAAATGCGTAGATATTGGGAGGAACACCAGTGGCGAAGGCGGCTCACTGGACCGGTACTGACGCTGAGGCGCGAAAGCGTGGGGAGCCAACAGGATTAGATACCCCAGTA
+
GGGGGGGGGGGGGGGGGGGGGGGGGGGGGGGGGGGGGGGGGGGGGGGGGGGGGGGGGGGGGGGGGGGGGGGGGGGGGGGGGGGGGGGGGGGGGGGGGGGGGGGGGGGGGGGGGGGGGGGGGGGGGGGGGGGGGGGGGGGGGGGGGGGGGGGGGGGGGGGGGGGGGGGGGGGGGGGGGGGGGGGGGGEGGGGGGGGGGGGGGGGGGGGGGGGGGGGGF(5>FGGF14FGGFGGGFGGGDFG
@M00200:207:000000000-ALC1F:1:1118:11974:15458 1:N:0:5
ATTGGGTTTAAAGGGCGCGTAGGCGGTCTTTTAAGTTCCGTGTGAAATCCCTCGGCTTAACTGGGGAACTGCGTGTGATACTGGATGGCTTGGATCCGGGAGAGGGATGCGGAATTCCAGGTGTAGCGGTGAAATGCGTAGATATCTGGAGGAACACCGGTGGCGAAGGCGGCATCCTGGACCAACACTGACACTGAGGAGCGAAAGCCAGGGGAGCTAACGGGATTAGATACCCCAGTA
+
GGGGGGGGGGGGGGGGGGGGGGGGGGGGGGGGGGGGGGGGGGGGGGGGGGGGGGGGGGGGGGGGGGGGGGGGGGGGGGGGGGGGGGGGGGGGGGGGGGGGGGGGGGEGGGGGGGGGGGGGGFGGGGGGGGGGGGGGGGGGGEGGGGGGGGGGGGGGGGGGGGGGGGGGGGGGGGGGGGGGGGGGGGGGGGGGGGGGGGGGGFGGGGGGGGGGGGGG>(4AFGGF;9<FGFGGFGGFGDFG
@M00200:207:000000000-ALC1F:1:1118:28504:15886 1:N:0:5
ATTGGGCGTAAAGTGTGCGCAGGCGGCGTCGCAAGTCGAGTGTGAAAGCCCCGGGCTTAACTTGGGAATTGCGCTCGAAACTACGATGCTGGAGTGTGGCAGAGGAAGGTGGAATTCCACGTGTAGCGGTGAAATGCGTAGAGATGTGGAGGAACACCAATGGCGAAGGCAGCCTTCTGGGCCAACACTGACGCTCATGCACGAAAGCGTGGGGAGCGAACAGGATTAGATACCCCCGTA
+
GGGGGGGGGGGGGGGGGGGGGGGGGCGFGGECEGDGGGGGGGGGGGGGGFFGGGGGGGGGGGGGGGGGGGGGGGGGGGGGEGGGGGFGGGGGGGGGGGGGGGGGDGFGGFGGGGGGGGGGGGGGGGGDGGEGGGGGGGGGGGGGGGGGGGGGEFGFFGGGFFGGGGGGEGCEDEGFFGGGGGF8CFGGGGGGGGGGGGGGGGGGGGDCCGEC8:CCB(3:CGGB8:FFFFGFFC*95CBD
@M00200:207:000000000-ALC1F:1:1118:20760:16583 1:N:0:5
ATTGGGTATAAAGGGCGCGTAGGCGGCCTGGTAAGTAGGGGGTGAAATCCTGCGGCTTAACCGCAGGGCTGCCTTCTAAACTGTCAGGCTCGAGCACGGTAGAGGCAGATGGAATTCCCGGTGTAGCGGTGGAATGCGTAGAGATCGGGAAGAACATCAGTGGCGAAGGCGGTCTGCTGGGCCGTTGCTGACGCTGAGGCGCGACAGCGTGGGGAGCTAACAGGATTAGATACCCTAGTA
+
GGGGGGGGGGGGGGGGGGGGGGGGGGGGGGGGGGGGGGGGGGGGGGGGGGGGGGGGGGGGGGGGGGGGGGGGGGGGGGGGGGGGGGGGGGGGGGGGGGGGGGGGGGGGGGGGGGGGGGGGGGGGGGGGGGGGGGGGGGGGGGGGGGGGGGGGGGGGGGGGGGGGGGGGGGGGGGGGGGGGGGGGGGGGGGGGGGGGGGGGGGGGGGGGGGGGGGGGB,7EFGGF;3FGGFGGFFGGGGFG
@M00200:207:000000000-ALC1F:1:1118:13871:20366 1:N:0:5
ACTGGGTTTAAAGGGCGCGTAGGCGGCCACCTAAGTCAGACGTGAAATCCCTCGGCTCAACCGGGGAACTGCGTCTGATACTGGGTGGCTTGAATTCGGGAGAGGAATGCGGAATTCCAGGTGTAGCGGTGAAATGCGTAGATATCTGGAGGAACACCGGTGGCGAAGGCGGCATTCTGGACCGACATTGACGCTGAGGCGCGAAAGCCAGGGGAGCAAACGGGCTTAGATACCCTTGTAAGAC
+
GGGGGGGGGGGGGGGGGGGGGGGGGGGGGGGGGGGGGGGGGGGGGGGGGGGGGGGGGGGGGGGGGGGGGGGGGGGGGGGGGGGGGGGGGGGGGGGGGGGGGGGGGGGGGGGGGGGGGGG,8:833BFF@>><FADAFEFC>5@F=FGECC:BCFGGGGGGGEEGEBEFEGGEGGGFGGFFGGGGGGGD:CFGGGECECEFGGGEGEGGGCFECEGC>(.0;CA:*4***0**<CCC***:**-.
@M00200:207:000000000-ALC1F:1:1118:17640:21582 1:N:0:5
ATTGGGTGTAAAGGGCACGTAGGCGGCTCGGCAAATCAGTCGTGGAATCCCGTCGCTTACCGACGGAACGGCGGCTGAAAATACCGGGCTTGAGGGCGTGAGGGGTCACTGGAACTCCTGGTGAAGCGGTGAAATGCGTAGATATCAGGAGGAACGCCGGAGGCGAAAGCGAGTGACTGGCGCGTTCCTGACGCTGAGGTGCGAAAGCTAGGGGAGCAAACAGGATTAGATACCCTCGTAAGA
+
GGGGGGFGGGGGGGGGGGGGGGGGGGEGGGGGEGGGGGGGGGFGGGGFGFGGFGGGGGEGGGGGGGGGCEGGGGDCFGGGGGDCFGDGGGGGGGGGGGFEGGGGGGGGFGFGGGFFGGGG@FGFFGGGGGGFGGGGFGEGEGGGGGDGGGEGEFFFF@FGEEF7CGEEGCEEGC@CC9EFCGGG:CGGGGFCEC8ACFGCF6>ECEGCF?CFGGGGB(4787FB/)*7CF*23**9/905<F9
@M00200:207:000000000-ALC1F:1:1118:23707:22086 1:N:0:5
ATTGGGTTTAAAGGGCGCGTAGGCGGGATGGCAAGTCGGTCGTGAAATCCTTCGGCTCAACCGGGGAACTGCGTCTGAGACTGGAAGGCTTGAATCCGGGAGAGGGATGTGGAATTCCAGGTGTAGCGGTGAAATGCGTAGATATCTGGAGGAACACCGGTGGCGAAGGCGGCATCCTGGACCGGTATTGACGCTGAGGCGCGAAAGCCAGGGGAGCGAACGGGATTAGATACCCGGGTA
+
GGGFFGFGCFGFGGGGGGEEGGGGGDE@FEFGGGGGGGGGGGGEFGGGG?FGGGGGGGGGGGGGGGCFGGGGGBFGGGG?FFFGFFGDGGFFGGGGGGGGDGDGGDCFGGGGGGGGFGGGGFGGDGGGDGGGGGFGGGGGGGGFGGGGGGGEECGGGGGGGGDGEGGCFGGGGGGG?FCEF8EEEEGFC7CGGGGGEGGGGDGGGCECFGFGCEEGB(4C=3::/,5>F*:FG<4>C)55
@M00200:207:000000000-ALC1F:1:1118:23523:23581 1:N:0:5
ACTGGGTTTAAAGCGTGTGTAGGCGGACCGTTAAGTGCCCGCGTGAAATCCCCCGGCTCAACCGGGGAACGGCCGGGCATACTGGCGGTCTTGAGCGGTCTAGGGGTCATCGGAACAAACGGTGGAGCGGTGAAATGCGTAGATATCGTTTGGAACGCCGACGGTGAAAACAGATGACTGGGGACCTGCTGACGCTGAGACACGAAAGCCAGGGGAGCAAACGGGATTAGATACCCCAGTA
+
GGGGGGGGGGGGGGGGGGGGGGGGGGGGGGGGGGGGGGGGGGGGGGGGGGGGGGGGGGGGGGGGGGGGGGGGGGGGGGGGGGGGGGGGGGGGGGGGGGGGGGGGGGGGGGGGGGGGGGGGGGGGGGGGGGGGGGGGGGGGGGGGGGGGGGGGGGGGGGGGGGGGEGGGEFGGFGGGGGGGGGGGGGGGGGGGGGGGGGGGEFGGGGGGEGGGGGGGB0<GF<E6*,)7CFGGGGGGCDDGF
@M00200:207:000000000-ALC1F:1:1118:17979:25016 1:N:0:5
ACTGGGTGTAAAGGGCTCGTAGGCGGTTTGTCGCGTCAGGAGTGAAAACTCGGGGCTTAACCCCGAGCCTGCTTCTGATACGGGCAGACTAGAGGTATGCAGGGGAGAACGGAATTCCTGGTGTAGCGGTGAAATGCGTAGATATCGGGAGGAACACCAATGGCGAAGGCAGCTTGCTGGGACGGTACTGACGCTGAGACGCGAAAGCGTGGGGAGCCAACAGGATTAGATACCCCCGTA
+
GGGGGGGGGGGGGGGGGGGGGGGGGGGGGGGGGGGGGGGGGGGGGGGGGGGGGGGGGGGGGGGGGGGGGGGGGGGGGGGGGGGGGGGGGGGDGFGGGGGGGGGGGGGGGGGGGGGGGGGGGGGGGGGGGGGGGEGGGGGGGGGGCFGGGCGGGGGGGGGGGGGGGGGGGGGGGGGFGGGGGGGGGGGGGGGGGGGGGGGGGGGGGGGGGGGGGCEG0(,:;DF?::FFGFGGGFFCGGFG
@M00200:207:000000000-ALC1F:1:1119:13509:2149 1:N:0:5
ATTGGGTTTAAAGGGCGCGTAGGCGGTCTGCTAAGCGTGTGGTGAAAGCTCGGGGCTCAACCCCGAGTCGGCCGTGCGAACTGGTGGACTGGAGCATGTCAGAGGCAGGCGGAATTCCGGGTGTAGCGGTGGAATGCGTAGAGATCCGGAAGAACACCGGTGGCGAAGGCGGCCCGCTGGGCTGTGGCTGACGCTGAGGCGCGACAGCGTGGGGAGCAAACAGGATTAGATACCCCAGTA
+
GGGGGGGGGGGGGGGGGGGGGGGGGGGGGGGGGGGGGGGGGGGGGGGGGGGGGGGGGGGGGGGGGGGGGGGGGGGGGGGGGGGGGGGGGGGGGGGGGGGGGGGGGGGGGGGGGGGGGGGGGFGGGGGGGGGGGGGGGGDGGGGGGGGGGGGGGGGGGGGGGGGGGGGGGGGGGGGGGGGGGGGGGGGGGGGGGGGGGGGGGGGGGGECEEGGGGGGGGGGGGGGGFFFFFGGGCGGGGFG
@M00200:207:000000000-ALC1F:1:1119:16498:2990 1:N:0:5
ATTGGGTGTAAAGGGTGCGTAGGTGGCTTAATAAGTCAGTGGTGAAATACAGCCGCTCAACGGTTGAGGTGCCATTGATACTGTTAAGCTTGAAAGAATTGGAGGCTGCCGGAATGGATGGTGTAGCGGTGAAATGCATAGATATCATCCAGAACACCGATTGCGAAGGCAGGTGGCTACGATTTATTTGACACTGAGGCACGAAAGCTAGGGGAGCAAACAGGATTAGATACCCCAGTA
+
GGGGGGEGGEFFFGGGGGGFGGGGGGGGGGGGGGGGGGGGGGFGGGGGGGGGGGGGGGGGDFGGGGGFGGGGFGGFGFGGGGGGFFFGGGGGGGG<FGGGGGGGGGGGGGGGGEFGGGGGGEFGGGGGGGGGGGGGGGGGGGGGGGGGGEGGGGGGFGEGGCGGGGGGGGGGGGGGGGGGGGFGGGGGAGEFGGGGGGGGGGGG8CGGGGGFFGGGCFGGGFGGFFGGGFFFF?FGGDFG
@M00200:207:000000000-ALC1F:1:1119:19344:4860 1:N:0:5
ACTGGGTTTAAAGAGCTCGTAGGCGGCTTGTCACGTCGGATGTGAAAGCCCGAGGCTTAACCTCGGGTCTGCATTCGATACGGGCTAGCTAGAGTGTGGTAGGGGAGATCGGAATTCCTGGTGTAGCGGTGAAATGCGCAGATATCAGGAGGAACACCGGTGGCGAAGGCGGTTCTCTGGGCATTACCTGACGCTGAGGAGCGAAAGCATGGGGAGCGAACAGGATTAGATACCCTGGTA
+
GGGGGGFGGGGFFGGGGFGFGG;AC:@BFFED9FGFGEEGFGGGGGGFG8FFCGGGGGGGGGFFGGGFGGGGGGGGGDFGG@=:FFEGGFCFFFGGEFEFGFGGG7FGGFGGGEGGFGGGCGGGGGFGGGGFCFFGFGDEGGGGGFGGCCGDEGGFFEEGC@FBFEEEGGGGEGGFBCAFGGGDFCE91+8CCC8?EGGGGGGGGGGGGGGFG8EGGGGGGDGD:7:76@CC9CG=D<FC
@M00200:207:000000000-ALC1F:1:1119:20070:5011 1:N:0:5
ACTGGGTGTAAAGGGCGCGTAGGCGGATCTTTAAGTCGGGGGTGAAAGCCCAGGGCTCAACCCTGGAATTGCCTTCGATACTGAAGATCTCGAGACCGGAAGAGGTAAGTGGAACTGCGAGTGTAGAGGTGAAATTCGTAGATATTCGCAAGAACACCAGTGGCGAAGGCGGCTTACTGGTCCGGTTCTGACGCTGAGGCGCGAAAGCGTGGGGAGCAAACAGGATTAGATACCCTGGTA
+
GGGGGGGGGGGGGGGGGGGGGGGGGGGGGGGGGGGGGGGGGGGGGGGGGGGGGGGGGGGGGGGGGGGGGGGGGGGGGGGGGGGGGGGGGGGGGGGGGGGGGGGGGGGGGGGGGGGGGGGGGFGGGGGGGGGGGGGGGGGGGGGGGGGGGGGGGGGGGGGGGGGGGGGGGGGGGGGGGGGGGGGGGGGGGGGGGGGGGGGGGGGGGGGGGGGGGGGGGGGGGGGGGGGGGFGGGGGGGGFG
@M00200:207:000000000-ALC1F:1:1119:8073:5256 1:N:0:5
ATTGGGTATAAAGGGTGCGTAGGCGGACAGGTAAGTCAGTGGTGAAATCTCCGAGCTTAACTCGGAAACTGCCGTTGATACTATTTGTCTTGAATATCATGGAGGTAAGCAGAATATGTCATGTAGCGGTGAAATGCTTAGATATGACATAGAATACCGATAGCGAAGGCAGCTTACTACATGTTAATTGACGCTGAGGCACGAAAGCGTGGGGAGCAAACAGGATTAGATACCCCGGTA
+
GGGGGGGGGGGGGGGGGGGGGGGGGGGGGGGGGGGGGGGGGGGGGGGGGGGEGGGGGGGGGGGGGGGGGGGGGGGGGGGGGGGGGGGGGGGGGGGGGGGGGGGGGGGGGGEFGGGGGGGGGGGGGGGGGGGGGGGGGGGGGGGGGGGGGGGGGGGGGGGGGGGGGGGGGGGGGGGGGGGGGGGGGGGGGGGGGGGGGGGFGGGGGGGGGGGGGGGGGGGGGGFFGGGGGFGGGGGGDDEG
@M00200:207:000000000-ALC1F:1:1119:9119:5392 1:N:0:5
ATTGGGCTTAAAGGGTGCGTAGGAGGGCAGGTAAGTCAGTGGTGAAATCTCCAAGCTTAACTTGGAAACTGCCGTTGATACTATCTGTCTTGAATACCGTGGAGGTGAGCGGAATATGTCATGTAGCGGTGAAATGCTTAGATATGACATAGAACACCAATTGCGAAGGCAGCTCACTACACGAATATTGACTCTGAGGCACGAAAGCGTGGGGATCAAACAGGATTAGATACCCCAGTA
+
G<EGGFGEA<EFGGCEC;@B;@FD@@BF@FGFG<EEEFCFFFE@EFFFEEFFDEAF8FE<6,CA@FDG<CEGFFCEGGFFG9FAFFF@FFF<EGGFGGGFE@F8EFEFGFCFGCDBFFBFG<5FFFFE@?:DDF,,AACA@DAF<FCFDFGGGGGGGGGGGD<ECBEGG8DCEG8EDB=BFGDE7>EC;7E;>CC9FFC5?FCCG>>FGEGDEDG4:C<:CCGFCF78=FDFFFGF51;C
@M00200:207:000000000-ALC1F:1:1119:4309:6820 1:N:0:5
ATTGGGTGTAAAGCGTGCGCAGGCGGTGATGTAAGACAGTTGTGAAATCCCCGGGCTCAACCTGGGAACTGCATCTGTGACTGCATTGCTGGAGTGCGGCAGAGGGGGATGTAATTCCGCGTGTAGCAGTGAAATGCGTAGATATGCGGAGGAACACCGATGGCGAAGGCAATCCCCTGGGCCTGCACTGACGCTCATGCACGAAAGCGTGGGGAGCAAACAGGATTAGATACCCCAGTA
+
DGGGGGG7@FGGFGEGGEG+F@FEGECF,CFFGGFGGGDEFGGGGGFFFFGCFGGGGGGEFFFFC<8FFGGGAEFGCFFAEFGGAFFGGGGGCDGEFCG@:C<FF=:F:FGGFGGCGGGCF@FGFDFCAFFC==BFFCFEGGGGG,EFGGC7>>CGFFE@FEFGGGD:EGCCF8CF:EGCGGFEFD8C+>CECE8ECGEGGGGD*A=6CEE?EEGGGGGGFCD7CCCFG*>FGGGFDGFC
@M00200:207:000000000-ALC1F:1:1119:16124:6952 1:N:0:5
ATTGGGTATAAAGGGCTCGTAGGCGGCCAACTAAGTCAGACGTGAAATCCCCAGGCTCAACCTGGGAACTGCGTCTGATACTGATTGGCTTGAATCCGGGAGAGGGATGCAGAATTCCAGGTGTAGCGGTGAAATGCGTAGATATCAAGCGGAACACCAGTGGCGAAGGCGAGTCTCTGGACAATTCCTGACACTGAGGCACGAAAGCCAGGGGAGCAAACGGGATTAGATACCCCAGTA
+
GGGGGGGGGGGGGGGGGGGGGGGGGGGGGGGGGGGGGGGGGGGGGGGGGGGGDGGGGGGGGGGGGGGGGGGGGGGGGCFGGGFGGGGGGGGGGGGGGGGGGGEFDGGGGGGGGGGGGGGGGGGGGGGGGGGGGGGGGGGGGGGGGGGGGGGGFGGGGGGGGGGGGGGGEGGGGGGGGGGGFGFFGFFGGGGGGGGFFFGFCGDEGEGGFFGFGGGGGGGGGGCGGGGGGFGGGGGCDDFF
@M00200:207:000000000-ALC1F:1:1119:17517:8285 1:N:0:5
ATTGGGTTTAAAGGGCTCGTAGGCGGTTCGTCACGTCGGGAGTGAAAACTCGGAGCTCAACTCCGAGCCTGCTTCCGATACGGGCAGACTAGAGGTAGGCAGGGGAGAGCGGAACTCCTGGTGTAGCGGTGAAATGCGCAGATATCAGGAGGAACACCGGTGGCGAAGGCGGGTCTCTGGGCCGATACTGACGCTGAGGAGCGAAAGCGTGGGGAGCGAACAGGATTAGATACCCTAGTA
+
GGGGGGGGGGGGGGGGGGGGGGGGGGGGGGGGGGGGGGGGGGFGGGGGGGGGGGGGGGGGGGGGGGGGGGGGGGGGGGGGGGGGGGGGGGGGGGGGGGGGGGGGGGGGGGGGGGGGGGGGGEFFGGGGGCGGGGGGGGGGGEGGGGGGGGGGGGGGGGGGGGGGGGGGGGGGGEGGFGGGGGGGGGGGGFGGGGGGDGGGGGGGGDGGGEGGGGGGGGGGGGGFGGGGG?FGGFGGCCBG
@M00200:207:000000000-ALC1F:1:1119:16687:8467 1:N:0:5
ATTGGGTATAAAGCGTGTGTAGGTGGCTTCCTAAGTCGGTTGTGAAATCCCTGGGCTCAACCTGGGAATTGCAGTCGATACTGGAAAGCTCGAGTTCGGTAGAGGGCGGCGGAATTCCCGGTGTAGCGGTGAAATGCGTAGATATCGGGAGGAACATCGATGGCGAAAGCAACCGCCTGGGCCTGAACTGACACTGAGACACGAAAGCGTGGGGAGCAAACAGGATTAGATACCCTCGTA
+
GGGFFGGGGGGGGGGGGGGGGGGGGGGGGGGGGGGGGGDGGGGGGGGGFFGGGGGGGGGGGGGGGGGFGGGGGGGGDCEGGGGGGGGFGGGGGGGGGGGGGGGGGGGGGGGGGGGGGGGGGGGGGGGGGGGDG<FGGGGGGGGGGGGEGGGGGGGGGGGGGGGGGGGDGGGGGGEGCGGGGGGGG>FFGGGGGGGGGFGGFGGEGECFGGG8CCEGGGCFGGGGGCFGGF=7CFFGGGFG
@M00200:207:000000000-ALC1F:1:1119:2981:9079 1:N:0:5
ATTGGGTTTAAAGAGCGCGTAGGCGGCTAGGTAAGTCCGACGTGAAATCTGGAGGCTCAACCTCCAGCGGTCGTTGGAAACTACTTGGCTAGAGTCCGGAAGAGGAGAGTGGAATTCCTGGTGTAGCGGTGAAATGCGCAGATATCAGGAAGAACACCGATGGCGAAAGCAGCTCTCTGGGACGGTACTGACGCTGAGGCGCGAAAGCGTGGGGAGCGAACAGGATTAGATACCCCAGTA
+
GGGGGGGGGGGGGFGGGGGGGGGGGGGGGGGGGGGGGGGGGGGGGGGGGGGGDGGGGGGGGGGGGGGGGGGGFFEGGGGGGGGGGGGGGGGGGGGGGGGGGGGGGGGGGGGGGFGFGGGGGFFGGGGGGGGGGGGGGGGGGGGGGGGGGGGGGGGGGGGGGGGGGGGGGGGGGGGGGGGGGGGGGGGGGGGGGGGGGFGGGGGGGGGGGGGGGGGGGGDGGGGGGGGGGFGGGCFGDGFG
@M00200:207:000000000-ALC1F:1:1119:23337:9369 1:N:0:5
ACTGGGCTTAAAGGGCGCGTAGGCGGCCTGCTAAGTCGAACGTGAAATCCCCGGGCTCAACCCGGGAACTGCGTTCGATACTGGTTGGCTTGAATTCGGGAGAGGGATGCGGAATTCCAGGTGTAGCGGTGAAATGCGTAGATATCTGGAGGAACACCGGTGGCGAAGGCGGCATCCTGGACCGACATTGACGCTGAGGCGCGAAAGCCAGGGGAGCAAACGGGATTAGATACCCCCGTA
+
GGFGGGGGGGGGGGGGGGGGGGGGGGGGEFGCFGGGGGGFGGGGGGGGGGGGGGCG=FGGGGGGGGDDGCEGGEGGGGGGGGFCFGEGGGGGGFGGGGGGBEEEGECGGGGGGGGFFGEGGBFFFGGEGCGGEGGGGGGEGGGFEFGGGGGGGGGGGGGGGGGGGFGGGGGGGEEGFEGGGFGGGDGGGGGG>CEEEGGFGGGEGEGGGFGGDGGGGGGFG3CEE<CFFFGGGGGCDDFG
@M00200:207:000000000-ALC1F:1:1119:12359:9830 1:N:0:5
ATTGGGCTTAAAGGGCGCGTAGGCGGGTGCTCAAGTCCGGGGTGAAATCCTCCAGCTCAACTGGAGAACTGCCTCGGATACTGGGTGCCTCGAGGGTGGTAGGGGTATGCGGAACTATCGGTGGAGCGGTGAAATGCGTTGATATCGATAGGAACTCCGGTGGCGAAGGCGGCATACTGGACCACATCTGACGCTGAGGCGCGAAAGCCAGGGGAGCAAACGGGATTAGATACCCCAGTA
+
GGGGGGGGGGGGGGGGGGGGGGGGGGGGGGGGGGGGGGGGGGGGGGGGGGGGGGGGGFGGGGGGGGGGGGGGGGGGGGGGGGGGGGGGGGGGGGGGGGGGGGGGGCFGGGGGGGGGGGGGGFGGGGGGGGGGGGGGGGGGGGGGGGGGGGGGGGGGGGGGGGGGGGGGGGGGGGGGGGGGGGGGGGGGGGGGGGGGGGGGGGGGGGGGGGGGGGGGGGFGGGGGGGGDGFGGGGGGGGFG
@M00200:207:000000000-ALC1F:1:1119:3836:9873 1:N:0:5
ATTGGGTTTAAAGGGCACGTAGGCGGCTCGGCAAATCAGTCGTGGAATTCCGTCGCTTACCGGCGGAACGGCGGCTGAAAATACCGGGCTCGAGGGCGTGAGGGGTCGCTGGAACTCCTGGTGAAGCGGTGAAATGCGTAGATATCAGGAGGAACGCCGGAGGCGAAAGCGAGCGACTGGCGCGTTCCTGACGCTGAGGTGCGAAAGCTAGGGGAGCAAACAGGATTAGATACCCGTGTA
+
GGGGGGGGGGGGGGGGGGGGGGGGGGGGGEEGGGGGGGGGFGGGGGGGGFGGGGGGGGGGGGGGGGGGGEGGFEEFGGGGGGGFF>FGGGGGGGDCFGGGGGGGGGGGGGGGGGCFGGGGGGGFGGGGGGGEGGGGGGEGGGGGGGGGFFGGGGGGGGGGEGGGGGGGGGGGGGGEEGGGGGGGGGGFGGGFGGGGGGGGGGGGGGGGGGGGGGGDGGGFCFGG5<FGGFGGGGCDCCFG
@M00200:207:000000000-ALC1F:1:1119:5920:10503 1:N:0:5
ATTGGGTGTAAAGGGCGCGTAGGCGGCCTGCTAAGTCGGACGTGAAATCCCTCGGCTCAACCGGGGAACTGCGTCCGATACTGGCGAGGCTCGAATCCGGGAGAGGGATGTGGAATTCCAGGTGTAGCGGTGAAATGCGTAGATATCTGGAGGAACACCAGTGGCGAAGGCGGCATCCTGGACCGGTATTGACGCTGAGGCGCGAAAGCTAGGGTAGCAAACGGGATTAGATACCCGCGTA
+
GGGGGGGGGGGGGGGGGGGGGGGGGGGGGGGGGGGGGGGGGGGGGGGGEFGGGGGGGGGGGGGGGGGGGGGGGGGGGGGGGGGGGGGGGGGGGGGGCFGEGGGGGGGCFGFGFGGCD;CFG<D>FGGGGGGGGGGGGGGCEGGGGFGGGGGFGGGGGGGFGGGGECEGGEGGGGGGG?FGGGGGGGGEFFGFGG;CGGFGGGGGGGGDGEFGGFGGGGGGGFGGDGD4CFGGGFG4CD@GG
@M00200:207:000000000-ALC1F:1:1119:10036:10715 1:N:0:5
ATTGGGTTTAAAGGGCGTGCAGGCGGTTTGTTAAGTGCAGGGTGAAAGCTCCCGGCTCAACTGGGAGAGGTCCTTGCATACTGGCAAACTCGAGGGAGGCAGAGGAAAGTGGAATTCCCGGTGTAGTGGTGATATGCGTAGATATCGGGAGGAACACCTGTGGCGAAGGCGGCATCCTGGACCAATATTGACGCTGAGGAGCGAAAGCCAGGGGAGCAAACGGGATTAGATACCCCTGTA
+
GGGGGGGGGGFGGGGGGGGGGGGGGGGGGGGGGGGGGGGGGGGGGGGGGGGGGGGGGGGGGGGGGGGGGGGG9FGGGGGGGGGGGGGGGGGGGGGGGGGGGGGGGGGGGGGGGGGGFGGGGCFGGGGGGGGGGGGGGGGGGGGGGGEGGGGGGGGGGGGGGGGGGGGGGGGGGGGGGGGGGGGGGGGGGGGGGGGGGGGGGGGGGGGGGGGGGEGGGGGGGGDEEGGGGFGGGCGGGFFG
@M00200:207:000000000-ALC1F:1:1119:12997:10756 1:N:0:5
ACTGGGTTTAAAGGGCGCGTAGGCGGTCGCGTGTGTCTGCTGTGAAAGCGCACGGCTCAACCGTGTGAAGTCGGTAGAAACTGCGGGACTTGAGGCTGGGAGAGGTTGGTGGAATTCCCTGTGTAGCGGTGAAATGCGTAGATATAGGGGAGAACACTCGTGGCGAAGGCGGCCAGCTGGACCAGCCCTGACGCTGAGGCGCGACAGCGTGGGGAGCAAACAGGATTAGATACCCGAGTA
+
GGGGGGGGGGGGGGGGGGGGGGGGGGGGGGGGGGGGGGGGGGGGGGGGGGGGGGGGGGGGGGGGGGGGGGGGGGGGGGGGGGGGGGGGGGGGGGGGGGGGGGGGGGGGGGGGGGGGGGGGGFFGGGGGGGGGGGGGGGFGGGGGGGGGGGGGGGGGGGGGGGGGGGGGGGGGGGGGGGGGGGGGGGGGGGGGGGGGGGGGGGGGGGGGGGGGGGGGGGGGGGGGGGGGGFGGGGGGGGFG
@M00200:207:000000000-ALC1F:1:1119:24882:11026 1:N:0:5
ATTGGGCTTAAAGGGCTCGTAGGCGGTTTGTCGCGTCGGGAGTGAAAACACCGGGCTTAACTCGGTGCTTGCTTTCGATACGGGCAGACTAGAGGCATTCAGGGGAGAACGGAATTCCTGGTGTAGCGGTGAAATGCGCAGATATCAGGAGGAACACCGGTGGCGAAGGCGGTTCTCTGGGAATGTCCTGACGCTGAGGAGCGAAAGTGTGGGGAGCGAACAGGATTAGATACCCCGGTA
+
9FGGGGGGGGGGGGGGGGGGGGGGGGFFGGGGGGGGGGGGGGGGGGGGGGFGGGGGGGGGGGGGGGGGGGGGFGGGGGGGGFGGGGGGFGGGGGGGGGGGGGGGGGGGGGGGGEGGGGGGG<DGGGGGGCFGGGGGGGGGGDGGGGFGFGGGGGGGCGCGGGGGGGGGGGGGGGGGGGGGGGGGGGGCFFGCGGGGGFGGGGGGEGGGGGGGGGGGGEEG*9DGGFGGGFGGGC69DGBC
@M00200:207:000000000-ALC1F:1:1119:12372:11146 1:N:0:5
ACTGGGCTTAAAGGGCGCGTAGGCGGTCTTTTAAGTTCCGTGTGAAATCCCTCGGCTCAACTGGGGAACTGCGTCTGATACTGGATGGCTTGAGATTGGGAGAGGGATGCGGAATTCCAGGTGTAGCGGTGAAATGCGTAGATATCTGGAGGAACACCGGTGGCGAAGGCGGCATCCTGGACCAACACTGACACTGAGGAGCGAAAGCCAGGGGAGCAAACGGGATTAGATACCCTAGTA
+
GGGGGGGGGGGGGGGGGGGGGGGGGGGGGGGGGGGGGGGGGGGGGGGGGGGGGGGGGGGGGGGGGGGGGGGGGGGGGGGGGGGGGGGGGGGGGGGGGGGGGGGGGGGGGGGGGGGGGGGGGFFGGGGGGGGGGGGGGGGGGGGGGGGGGGGGGGG@GGGGGGGGGGGGGGGGGGGGGGGGGGGGGGGGGGGGGGGGGGGGGGGGGGGGGGGGGGGGGGGGGGGGDGGGGFGGGGGG:DFG
@M00200:207:000000000-ALC1F:1:1119:19490:11508 1:N:0:5
ATTGGGCTTAAAGTGTGCGCAGGCGGCGTCGCAAGTCGAGTGTGAAAGCCCCGGGCTTAACTTGGGAATTGCGCTCGAAACTACGGTGCTGGAGTATGGCAGAGGAAGGTGGAATTCCACGTGTAGCGGTGAAATGCGTAGAGATGTGGAGGAACACCGATGGCGAAGGCAGCCTTCTGGGCCAATACTGACGCTCATGCACGAAAGCGTGGGGAGCAAACAGGATTAGATACCCCAGTA
+
GGGGGGGGGGGGGGGGGGGGGGGGGGGGGGGGGGGGGGGGGGGGGGGGGGGGGGGGGGGGGGGGGGGGGGGGGGGGGGGGGGGGGGGGGGGGGGGGGGGGGGGGGGGGGGGGGGGGGGGGGGGGGGGGGGGGGGGGGGGGGGGGGGGGGGGGGGGGGGGGGGGGGGGGGGGGGGGGGGGCGGGGGGGGGGGGGGGGGGGGGGGGGGGGGGGGGGGGGGGGGGGGGGGGGFGGGGGGGGFG
@M00200:207:000000000-ALC1F:1:1119:18897:11976 1:N:0:5
ACTGGGTTTAAAGCGCGTGTAGGCGGATGCCTAAGTGCCTTGTGAAATCCCACGGCTTAACCGTGGAACTGCTGGGCATACTGGGTGTCTTGAGGTGTCTAGGGGTCGCTGGAACAAACGGTGGAGCGGTGAAATGCGTAGATATCGTTTGGAACGCCAAAGGTGAAAACAGGCGACTGGAGACAATCTGACGCTGAGACGCGAAAGCCAGGGGAGCAAACGGGATTAGATACCCCAGTA
+
GGGCFCFEGCCFGGGGGGGGDGGFEGD:FGGGGGGGGGGGGGAFGGGGGGGGGGGGEGGFGGGGGGGGGFGG9EFEGGGFFFGGGEGGF<FFFGGDGFDFGGGFEGGGGEG:EFFE8DAFD?FGGGGGDGGGGGGGCGGCGGDDF<CGGGCB7FAFEGGDGGGGFGGGGGFGFGGGG7C@CEGGCCE?CE9CGG5;8C?FEC5=EGGFFG8CEGGDGGGFGDDG5>FCFF7CFG4CDDF*
@M00200:207:000000000-ALC1F:1:1119:14642:12142 1:N:0:5
ATTGGGTTTAAAGGGCGCGTAGGCGGTGCCGCAAGCGGCGTGTGAAATTCCGGGGCTCAACCCCGGAACGGCGCGCTGGACTGCGGTGCTCGAGTGCGGGAGGGGGGTGCGGAACTCTAGGTGGAGCGGTGAAATGCGTAGATATCTAGAGGAACACCGGTGGCGAAAGCGACACCCTGGCCCGCAACTGACGCTGAGGCGCGAAAGCGTGGGTAGCAAACAGGATTAGATACCCGTGTA
+
GGGGGGGGGGGGGGGGGGGGGGGGGGGGGGGGGGGGGGGGGGGGGGGGGGGGGGGGGGGGGGGGGGGGGGGGCFGGGGGFFGGGGGGGGGGGGGGGGGGGGGGGGGGGGGGGGGGFGGGGGFGGGGGGGGGGGGGGGGGGGGGGGGGGGGGGGGGGGGGGGGGGGGGGGGGGGGGGGGGGGGGGGGGCGGGGGGGGGGGGGGGGGGGGGGGGGGGGGGGGGGGGCGGGGFGGFGGGGGFG
@M00200:207:000000000-ALC1F:1:1119:7142:13430 1:N:0:5
ATTGGGTGTAAAGGGTGCGTAGGCGGTCTATTAAGTCAGTGCTGAAATATCCCGGCTTAACCGGGAGGGTGGCATTGATACTGATGGACTTGAGTGCAGTCGAGGTAGGCGGAATTGACGGTGTAGCGGTGAAATGCTTAGATATCGTCAAGAACACCGATAGTGTAGACAGCTTACTAGGCTGTAACTGACGCTGAGGCACGAAAGTGTGGGGATCAAACAGGATTAGATACCCTAGTA
+
GGGGGGGGGGGGGGGGGGGGGGGGGGGGGGGGGGGGGGGGGGGGGGGGCGGGGGGGGGGGGGGGGGGGGGGGGGGGGGGGGGGGGGGGGGGGGGGGGGGFDGGGGGGGGGGGGGGGGGGGGFGGGGGGGGGGGGGGGGGGGGGGGGGGGGGGGGGGGGGGGGGGGGGGGGGGGGGGGGGGGGGGGGGGGGGGGGGGGGGGGGGGGGGGGGGGGGGGGGGGGGGGCGGGGFGGFDGGGFF7
@M00200:207:000000000-ALC1F:1:1119:15597:13435 1:N:0:5
ATTGGGTGTAAAGAGCTCGTAGGCGGTTTGTCGCGTCTGCCGTGAAAGTCCGGGGCTCAACTCCGGATCTGCGGTGGGTACGGGCAGACTAGAGGTATGCAGGGGAGAACGGAATTCCTGGTGTAGCGGTGAAATGCGCAGATATCAGGAGGAACACCGGTGGCGAAGGCGGTTCTCTGGGCATTACCTGACGCTGAGGAGCGAAAGTGTGGGGAGCGAACAGGATTAGATACCCGCGTA
+
GGGGGGGGGGGGGGGGGGGGGGGGGGGGGGGGGGGGGGGGGGGGGGGGGGGGGGGGGGGGGGGGGGGGGGGGGGGGGGGGGGGGGGGGGGGGGGGGGGGGGGGGGGGGGGGGGGGGGGGGGGGGGGGGGGGGGGGGGGGGGGGGGGGGGGGGGGGGGGGGGGGGGGGGGGGGGGGGGGGGGGGGGGGGGGGGGGGGGGGGGGGGGGGGGGGGGGGGGGGGGGGGGGGGGFGGGGGGGGFG
@M00200:207:000000000-ALC1F:1:1119:11491:14175 1:N:0:5
ATTGGGTGTAAAGAGCGTGTAGGCGGTCCGGTAAGTCGGCTGTGAAAGTCCAGGGCTCAACCCTGGGATGCCGGTCGATACTGCCGGACTAGAGTTCGGAAGAGGCGAGTGGAATTCCCGGTGTAGCGGTGAAATGCGCAGATATCGGGAGGAACACCTATGGCGAAGGCAGCTCGCTGGGACGTTACTGACGCTGAGACGCGAAAGCGTGGGGAGCAAACAGGATTAGATACCCTAGTA
+
GGGGGGGGGGGGGGGGGGGGGGGGGGGGGGGGGGGGGGGGGGGGGGGGGGGGGGGGGGGGGGGGGGGGGGGGGGGGGGGGGGGGGGGGGGGGGGGGGGGGGGGGGGGGGGGGGGGGGGGGGFFGGGGGGGGGGGGGGGGGGGGGGGGGGGGGGGGGGGGGGGGGGGGGGGGGGGGGGGGGGGGGGGGGGGGGGGGGGGGGGGGGGGGGGGGGGGGGGGGGGGGGGGGGGFGGGGGGGGFG
@M00200:207:000000000-ALC1F:1:1119:12280:14973 1:N:0:5
ACTGGGCTTAAAGGGCGCGTAGGCGGGCTGACAAGTCTGGGGTGAAATCCCACGGCTCAACCGTGGAACTGCCTTAGATACTGTCGGCCTCGAGGAAGGTAGGGGCATGCGGAACTGTAGGTGGAGCGGTGAAATGCGTTGATATCTACAGGAACTCCGGTGGCGAAAGCGGCGTGCTGGACCTTTTCTGACGCTGAGGCGCGAAAGCTAGGGGAGCAAACGGGATTAGATACCCGAGTA
+
GGGGGGGGGGGGGGGGGGGGGGGGGGGGGGGGGGGGGGGGGGGGGGGGGGGGGGGGGGGGGGGGGGGGGGGGGGGGGGGGGGGGGGGGGGGGGGGGGGGGGGGGGGGGGGGGGGGGGGGGGGGGGGGGGGGGGGCFGGGGGGGGGGGGGGGGGGGGGGGGGGGGGGGGGGGGGGGGGGGGGGGGGGGGGGGGGGGGEGGGGGGGDGGGGGGGGGGGGGGGGGGGEGGGGFGGGGGGGGFG
@M00200:207:000000000-ALC1F:1:1119:22986:15020 1:N:0:5
ATTGGGTTTAAAGGGTGCGTAGGCGGCGCAAGTAAGTCAGGAGTGAAAGTTTGCGGCTCAACCGTAAAATTGCTTTTGATACTGCTGTGCTAGAATTAGGATGAGGTCAGCGGAATGTGGCATGTAGCGGTGAAATGCATAGATATGCCATAGAACACCAATTGCGAAGGCAGCTGGCTAGACCTGGATTGACGCTGAGGCACGAAAGCGTGGGGATCGAACAGGATTAGATACCCGTGTA
+
FFFGGFGFCEAFDGCFECEGGGGGGGGGGGGFEDGFGGGGGGGGGFDEEGFGGGGGGDEGGGGGGGGGFGGGFGFGGGEGFGGGGGGGGGGGGGGGGFFEGGGGGGGGGGGGGGGGGGGGG:FGGGGGGGGGGFFFFGGGGFGGFFFGGGGAFDGFGGGGGGGGGGGGGDGGGGGFFGGFCCFGGFFCGGCGFGGGE8CF=EGG=7EEGGG88CECEGG:GFGGGGFFFF7>EF7CCGDGD
@M00200:207:000000000-ALC1F:1:1119:17395:17591 1:N:0:5
ATTGGGTTTAAAGGGTGCGTAGGCGGTCCTATAAGTCAGTGCTGAAATATCCCGGCTTAACCGGGAGGGTGGCATTGATACTGCAGGACTTGAGTAGAGTTGAGGTTGGCGGAATTGACGGTGTAGCGGTGAAATGCTTAGATATCGTCAAGAACACCGATAGTGTAGACAGCTAACTAAGCTCTAACTGACGCTGAGGCACGAAAGTGTGGGGATCAAACAGGATTAGATACCCGAGTA
+
GGGGGGGGGGGGGGGGGGGGGGGGGGGGGGGGGGGGGGGGGGGGGGGGGGGGGGGGGGGGGGGGGGGGGGGGFGGGGGGGGGGGGGGGGGGGGGGGGGGGGGGGGGGGGGGGGGGGGGGGGGGGGGGGGGGGGGGGGGGGGGGGGGGGGGGGGGGGGGGGGGGGGGGGGGGGGGGGGGGGGGGGGGGGGGGGGGGGGGGGGGGGGGGGGGGGGGGGGGGGGGGGGGGGGFGGGGGGGGFG
@M00200:207:000000000-ALC1F:1:1119:4816:17613 1:N:0:5
ACTGGGTTTAAAGAGCGCGCAGGCGGTCGTTCAAGTCGAGTGTGAAAGCCCCCGGCTCAACTGGGGAGGGTCACTCGATACTGATCGACTCGAAGGCAGGAGAGGGAAGTGGAATTCCCGGTGTAGTGGTGAAATGCGTAGATATCGGGAGGAACACCAGTGGCGAAGGCGACTTCCTGGCCTGTTCTTGACGCTGAGGCGCGAAAGCTAGGGGAGCAAACGGGATTAGATACCCTAGTA
+
GGGGGGGGGGGGGGGGGGGGGGGGGGGGGGGGGGGGGGGGGGGGGGGGGGGGGGGGGGGGGGGGGGGGGGGGDGGGGGGGGGGGGGGGGGGGFGGGGGGGGGGGDGGGGGGGGGGGGGGGG8@FFGGGGGGGGGGGGGGGGGGGG9FGGGGGGGGGGGGGGGGGGGGGGGGGGGGGGGGGGGGGGGGGGGGGGGGGGGGGGGGGGGGGGGGGGGDGGGGGGGGGEDGGGFGGGGGGGGFG
@M00200:207:000000000-ALC1F:1:1119:20321:19107 1:N:0:5
ACTGGGTGTAAAGGGTGCGTAGGTGGCCCTGTAAGTCAGTGGTGAAATATCTCAGCTTAACTGAGAGGGTGCCATTGATACTGCAGGGCTTGAGTACAGATGAGGTAGGCGGAATTGACGGTGTAGCGGTGAAATGCATAGATATCGTCAAGAACACCGATTGCGAAGGCAGCTTACTAGGCTGTAACTGACGCTGAGGCACGAAAGCGTGGGGAGCGAACAGGATTAGATACCCTAGTA
+
GGGGGGGGGGGGGGGGGGGGGGGGGGGGGGGGGGGGGGGGGGGGGGGGGGGGGGGGGGGGGGGFGGGGGGGGGGGFGGGGGGGGGGGGGGGGGGGGGGGAFGGGGGGGGGGGGGGFGGGGGFFGGGGGGGGGGGGGGGGGGGGGGGGGGGGGGGGGGGGGGGGGGGGGGGGGGGGGGGGGGGGGGGFGGGGGGGGGGGGGGGGGGGGGGGGGGGGGD5:DEGGGGGFGFFGGGGGGGGFG
@M00200:207:000000000-ALC1F:1:1119:11027:19180 1:N:0:5
ATTGGGTATAAAGGGCGCGTAGGCGGCTTTTCACGCGTGCGGTGAAAGCTCGGGGCTTAACTCCGAGTCTGCCGTGCGAACGGGGAGGCTTGAGTCTGGTAGAGGTCGATGGAATTCCGGGTGTAGCGGTGGAATGCGTAGAGATCCGGAAGAACACCGGTGGCGAAGGCGGTCGACTGGGCCAGTACTGACGCTGAGGCGCGACAGCGTGGGGAGCAAACAGGATTAGATACCCCCGTA
+
GGGGGGGAFGGGFGGGGGGGGGGGGGGGGGGGGCFFFCFGGGGGGGGGGAFEEGGGGGGGGGGGGGEFGGGGAEGFGDGGGGGGGGGGGGGGGGGGGGGGGGGGGFBEEGGGDFGGGFGGGCFGGFGGGFGGGGGGGGGGGGGGGCGGGE@FGGGGGGGEGGGGGGGGGGGEGGGGGGGGGFGGGFEGGGGGGGCGGGGFCEGGGGEGGGGGDGGGGGGGGFGGGFGGGFGGGGGGGG:D
@M00200:207:000000000-ALC1F:1:1119:8267:20033 1:N:0:5
ACTGGGTTTAAAGGGCGCGTAGGCGGCCTCCGCAAGTCGACTGTGAAATCTCCGGGCTTAACTCGGAAAGGTCAGCCGATACTGCGGGGCTAGAGTGCAGAAGGGGCAACTGGAATTCTCGGTGTAGCGGTGAAATGCGTAGATATCGAGAGGAACACCTGCGGCGAAGGCGGCTTACTGGGTCTCTACTGACGCTGATGCACGAAAGCCAGGGTAGCGAACGGGATTAGATACCCTAGTA
+
GFGGGGGGGGGGGGGGGGG6FFGGGGGEF<EECFEC@FGGEFCEFFGGGGAFFGGGGGGGFGGGGGGCFGGDAFCEE@GGGGF?FGGD@EDGGCFGGGGGGGGGGGGCF@@EFFG9FGGFG<FCFBEFGGGGG@;DCEGGGDGGG,FFBFGGGGCGFGGGGGGGEGG7BFF@ECEE?FGGE:CEE9EFDC9FGGGGGGGFGFGGGGCGG8EGFGGFGG5):CDE=<<C=47>:FDFGGFFC
@M00200:207:000000000-ALC1F:1:1119:12480:20138 1:N:0:5
ACTGGGCTTAAAGGGCTCGTAGGCGGCCAACTAAGTCAGACGTGAAATCCCCAGGCTCAACCGGGGAACTGCGTCTGATACTGGATGGCTTGAATCCGGGAGAGGGATGCGGAATTCCAGGTGTAGCGGTGAAATGCGTAGATATCTGGAGGAACACCGGTGGCGAAGGCGGCATCCTGGACCGGTATTGACGCTGAGGAGCGAAAGCCAGGGGAGCAAACGGGATTAGATACCCCTGTA
+
GGGGGGGGGGGGGGGGGGGGGGGGGGGGGGGGGGGGGGGGGGGGGGGGGGGGGGGGGGGGGGGGGGGGGGGGEGGGGGGGGGGGGGGGGGGGGGGGGGGGGGGGGGGGGGGGGGGBFGGGGFFGGGGGGGGGGGGGGGGGGGGGGGGGGGGGGGGGGGGGGGGGGGGGGGGGGGGGGGGGGGGGGGGGGGGGGGGGGGGGGGGGGGGGGGGGGGGGGGGGGGGGGGGGGFGGGGGGGGFF
@M00200:207:000000000-ALC1F:1:1119:22555:20339 1:N:0:5
ACTGGGTTTAAAGCGCGTGTAGGTGGCATTGTAAGTCGGGTGTGAAATCCCTCGGCCTAACCGAGGAATTGCGCCCGAAACTACTTTGCTTGAGGATGGGAGGGGAGCCTGGAATTCCAGGTGTAGCGGTGAAATGCGTAGATATCTGGAGGAATACCGGTGGCGAAGGCGGCATCCTGGACCGGCATTGACGCTGATGAGCGAAAGCTAGGGGAGCGAATGGGATTAGATACCCGCGTACGAT
+
GGGGGGFGGGGGGGEGG@@BCFGGGGGGGGFEFFGGGGGGGGGGGGGGGFFAFGGGGGGGGGGEGGGGGGEGCEEGGDGEFGFGGGGGFFGFGGGGGGGGCCFGGGGGGGGEGGGEGGFGEAFGGGGGGCCDFFGGGGGGGGFGEGGGEDFGGFFGFGGGGGGGGGGFDFGGG@CCFGGGGFGGGGGGFFF9EC8CEFGGGGGGGGGDCGC==CCCEGG<EFGF?C<67FCGGGCDGGBG)>?4
@M00200:207:000000000-ALC1F:1:1119:21462:22762 1:N:0:5
ATTGGGTGTAAAGGGCGCGTAGGCGGCTTTTCAAGTCAGATGTGAAAGCCCCGAGCTTAACTCGGGAATTGCATTTGGGACTGAAGGGCTTGAGGACGAGAGAGGTGCGTGGAATTTCCAGTGTAGAGGTGAAATTCGTAGATATTGGAAAGAACACCGGTGGCGCAAGCGACGCACTGGCTCGTATCTGACGCTAAAGAGCGAAAGCGTGGGGAGCAAACAGGATTAGATACCCGCGTA
+
GGGGGGGGGGGGGGGGGGGGGGGGGGGGGGGGGGGGGGGGGGGGGGGGGGGGGGGGGGGGGGGGGGGGGGGGGGGGGGGGGGGGGGGGGGGGGGGGGGGGGGGGGGGGGGGGGGGGGGGGGFGGGGGGGGGGGGGGGGGGGGGGGGGGGGGGGGGGGGGGGGGGGGGGGGGGGGGGGGGGGGGGGGGGGGGGGGGGGGGGGGGGGGGGGGGGGDGGGGGGGGGGGFFGGFGGGGGGGGFG
@M00200:207:000000000-ALC1F:1:1119:10910:24522 1:N:0:5
ACTGGGTTTAAAGTGTGCGCAGGTGGCTGAGCAAGTCGAGTGTGAAATCCCCGGGCTTAACTTGGGAATTGCGCTCGAAACTACTTGGCTCGAGTGTGGCAGAGGAAGGTGGAATTCCACGTGTAGCGGTGAAATGCGTAGAGATGTGGAGGAACACCGATGGCGAAGGCAGCCTTCTGGGCCAATACTGACGCTCATGCACGAAAGCGTGGGGAGCAAACAGGATTAGATACCCTTGTA
+
GGFGGGF@@FGGGGGGGGGGGGGFGGGGGDFGGGGGGGGGGGGGGGGGFGGGGGGF:@FFFFFFGGGGGFGGGGGGGGGGGGGGGGGGG8FGGGGGGGGGGGGFGGGGGGGGGFFAFFFFG4?FEGGEDGGGGGGGGGEGGGGG9?FFFFGGFFGG@GFGGGGDGGEGGGGGC>FG,;BGGGCEFGGGGFEFGE1=EGGGGG*8?EE?E>EEECG5C=FF=9C7C<FFC?FCA<CCFF?G
@M00200:207:000000000-ALC1F:1:2101:20877:2367 1:N:0:5
ATTGGGTATAAAGGGCGCGTAGGCGGCCTGATAAGTAGGGGGTGAAATCCTGCGGCTCAACCGCAGGGCTGCCTTCTAAACTGTCGGGCTCGAGCACGGTAGAGGCAGATGGAATTCCCGGTGTAGCGGTGGAATGCGTAGAGATCGGGAAGAACACCAGTGGCGAAGGCGGCTCACTGGACCGGTACTGACGCTGAGGCGCGAAAGCGTGGGGAGCAAACAGGATTAGATACCCTCGTA
+
GGGGGGGGGGGGGGGGGGGGGGGGGGGGGGGGGGGGGGGGGGGGGGGGGGGGGGGGGGGGGGGGGGGGGGGGGGGGGGGGGGGGGGGGGGGGGGGGGGGDGGGGGGGGGGGGGGGGGGGGGGGGGGGGGGGGGGGGGGDEEGGGGGGGEGGGGGGGGGGGGGGGGGGGGGGCECEFFGGGGGGGGGEGFGGGGGGDGGGF=EGDGGGGGG5?EGGGGGGGGGGGFFF@68FFFGFFFFFF
@M00200:207:000000000-ALC1F:1:2101:16255:3423 1:N:0:5
ACTGGGTGTAAAGGGCGCGTAGGTGGCGGCATAAGGCTGTGGTGAAAGTCTGGGGCTCAACTCCAGATCGGCCGCGGCGACTGTGTCGCTTGGGCACCGTAGAGGCAGATGGAATTCCGGGTGTAGCGGTGGAATGCGTAGAGATCCGGAAGAACACCAGTGGCGAAGGCGGTCTGCTGGGCGGTGAGTTCGCAAGGGCTCAATAGCCGACACTGAGGCGCGTCAGCGTGGGCAGCAAACAGG
+
F9FGFCFDBCEEE<F7:FFGEC7EFGGG>FGG@DAFGFD6@<FDEFGCF,6FF8FEGGCFDGGC@=FEF7==FC7BFGGGGCGAFGGGGG?CFGG=C+@>B::=BCCF+:BFA9==F=<>>F<FFAFCGE:*<FF@FGGC@GDFFGGEEBF<:CF@ECF@C<CFC7EEE<8EEECFFDCFGGGGE***+001/*/C8:**/A+2+<E?*//:*+0>9*:9ED)/.)0.7>@B*00)7<@>@?1
@M00200:207:000000000-ALC1F:1:2101:13832:4319 1:N:0:5
ATTGGGTGTAAAGGGTGCGTAGGCGGCTTTATAAGTCCGTGGTGAAAGCCAACAGCTCAACTGTTGAACTGCCATGGATACTGTAAGGCTTGAGTACAGACGAGGTAGGCGGAATGGATGGTGTAGCGGTGAAATGCATAGATACCATCCAGAACACCGATTGCGTAGGCAGCTTACTAGGCTGTAACTGACGCTGAGGCACGAAAGCGTGGGGAGCGAACAGGATTAGATACCCTCGTA
+
GGGGGGGGGGGGGGGGGGGGGGGGGGGGGGGGGGGGGGGFGGGGGGGGGGGGGGGGGGGGGGGGGGGGGGGGGGGGGGGGGGGGGGGGGGGGGGGGGGGGGGGGGGGGGGGG:FGGGGGGGGGGGGGGGGGGGGGGGGFGGGGGGGFFGGGFGGGGGGGGGBFGEFGGGGGGGGGGGGGGGGGGGGGGGGGGGGGGGGGGGGGGGGGGGGGGGGGGGGGGGGGGFFFFFFFFGFFFFFFF
@M00200:207:000000000-ALC1F:1:2101:4765:4484 1:N:0:5
ATTGGGTTTAAAGGGCGCGTAGGTGGCCAGCATAAGGCCGCGGTGAAAGTCCGGAGCTCAACTCCGGATCTGCCGCGGCGACTGTGCGGCTTGGGCACTGTAGAGGCAGATGGAATTCCGGGTGTAGCGGTGGAATGCGTAGAGATGGGGGAGAACACTCGTGGCGAAGGCGGCCAGCTAGACCAGTTCTGACACTGAGGCGCGAAAGCTAGGGGAGCAAACGGGATTAGATACCCCAGTA
+
GGGGGGGGGGGGGGGGGGGGGGGGGGGGGGGGGGGGGGGGGGGGGGGGGGGGGGGGGGGGGGGGGGGGGGGGGGGGGGGGGGGGGGGGGGGGGDEFGGGGGGGGGGGGGGFG>FGGGGGGGGGGGGGGGGGGGGGGGGGGGGEFGGGGGGGGDGGGGGGGGGGGGGGGGGGGGGGGGGGGGFGGGGGGGGGGGGGGGGGGGGGGGGGGGCGCFCGGGGGGGGGGFDEFFFFFGGFFFFFF?
@M00200:207:000000000-ALC1F:1:2101:12749:4802 1:N:0:5
ATTGGGTTTAAAGGGCTCGTAGGCGGTTTGTCGCGTCGGGAGTGAAAACCAGGTGCTTAACACCTGGCTTGCTTTCGATACGGGCAGACTAGAGGTATGCAGGGGAGAACGGAATTCCTGGTGTAGCGGTGAAATGCGCAGATATCAGGAGGAACACCGGTGGCGAAGGCGGTTCTCTGGGCATGACCTGACGCTGAGGAGCGAAAGTGTGGGGAGCGAACAGGATTAGATACCCTCGTA
+
GGGGGGGGGGGGGGGGGGGGGGGGGGGGGGFGGGGFGGGGDCFGGGGGFGGGGGGGGGGGGGGGGGGGGGGGGFGGGGGGGGGGGGGGGGGGGGGGGGGGGGGGGGGGGGGGCFFGFGGGGGGGGGGGGGGGGGGGGGGGGGGGGGGGGGGDGGGGGGGGGEEGGGGGGGEGGGGCGGFFFGGGGGFGGG?GGGGGGGGFGEGGGGGFGGEGEGGGGDEGGGGGFFFFFFFFGGFFFFFF
@M00200:207:000000000-ALC1F:1:2101:11810:5077 1:N:0:5
ATTGGGTTTAAAGAGCTCGTAGGCGGTTTGTCGCGTCTGCTGTGAAAACCTAAGGCTCAACCTTGGGCTTGCAGTGGGTACGGGCAGACTAGAGTGCGGTAGGGGTGACTGGAATTCCTGGTGTAGCGGTGGAATGCGCAGATATCAGGAGGAACACCGATGGCGAAGGCAGGTCACTGGGCCGCAACTGACGCTGAGGAGCGAAAGCATGGGGAGCGAACAGGATTAGATACCCCCGTA
+
GGGGGGGGGGGGGGGGGGGGGGGGGGGGGGGGGGGGGGGGGGGGGGGGGGGGGGGGGGGGGGGGGGGGGGGGGGGGGGGGGGGGGGGGGGGGGGGEGGGGGGGGGGGGGGGGFFGGGGGGGGGGGGGGGGGGGGGGGDGGGGGGGGGGGGGGGGGGGGGGGGGGGDGGGGGGGGGGGGGGGGGDGEGGEGGGGGGGDGGGGGGGGGGGGGGGFGGDGGEGGGGGFFFFFFFFCG6>FBEF
@M00200:207:000000000-ALC1F:1:2101:16424:5483 1:N:0:5
ATTGGGTTTAAAGGGTGCGTAGGCGGCCCTGTAAGTCAGTGCTGAAATATCCCAGCTTAACTGGGAGGGTGGCATTGATACTGCGGGGCTAGAGTACAGATGAGGTAGGCGGAATTGACGGTGTAGCGGTGAAATGCTTAGATATCGTCAAGAACACCTATAGCGAAGGCAGCTTACTAGGCTGTAACTGACGCTGAGGCACGAAAGTGTGGGGATCAAACAGGATTAGATACCCCCGTA
+
GGGGGGGGGGGGGGGFGGGGGGGCFGGCCFFGGGGG<EFGCFGGGGGGGFGGFFGGG<FFGGGGGGEGDGGGGF,:EGGGGGGGGGDGGGGGGGGGGGGGFFGGGGGGGGGG@BGGGGGGGGGGGGGGGGGGFCEFGGGGGGGGGGGGGGGGGGGGGGGGC,EFGGGGGFE>CGEEFFFGCFFGCFGGGGGGGGGGGGG=CEGEGGG+<FGGGGGDCFGFCCFCFFFFFF6FGGF37@DD
@M00200:207:000000000-ALC1F:1:2101:15153:7302 1:N:0:5
ATTGGGTTTAAAGAGTCCGTAGGCGGCGCGGAAAGTGGGGTGTGAAAGCCCTCGGCTCAACCGAGGAATTGCGCTCCAAACTACCGTGCTTGAGGAACCTAGAGGTGAGCAGAACTGATGGTGGAGCGGTGAAATGCGTTGATATCATCAGGAATACCGGAGGCGAAGGCGGCTCACTGGGGGTTTTCTGACGCTGAGGGACGAAAGCCAGGGTAGCGAACGGGATTAGATACCCCGGTA
+
CFFGGGGD@<EGGGGGGGG<FGDCGGGGGGGDFGEFGFDGFFGEGFDFCFFGGGGGFFGFFGGGGECEGGGGGG7FGGGGGGGFFGGGGF<EFGGGGGGGGGFAFGGGFGGG,A=F=C=FAFGG?F8FGFDGGGGGG:CFGCFFFGGGGGGGGGGGGGGGGGGD::C8CGGDGCEGGCEFFDG2*;:EFGGGG5CCCGFGDGE8ECEGGGEFCGGDFD5):<9D>E?4FF?@*<)8>BEF
@M00200:207:000000000-ALC1F:1:2101:10862:9975 1:N:0:5
ATTGGGTTTAAAGGGCGCGTAGGCGGCGTCCGCAAGTCAGTTGTGAAATCTCCGAGCTTAACTCGGAAAGGTCAACTGATACTGCGGGGCTAGAGTGCGGAAGGGGCAACTGTAATTCTTGGTGTAGCGGTGAAATGCGTAGATATCAAGAGGAACACCTGCGGCGAAGGCGGGTTGCTGGGCCGACACTGACGCTGAGGCGCGAAAGCTAGGGGAGCGAACGGGATTAGATACCCGTGTA
+
GGFGGGGFGGGGGGCFDGGGEGGFGGGGGGGFGGGG@CFEFFGFGGCDGGGGGGGGGGGFEGFFGGGCEEFFGGGGGFCGFEFFFGGGGGGGGGGGGGEGCFGGGCFGGGGF,@<AFGGGGGFFFGGGGGGGG@FGGGGGGGGGGGGGGGGGGGDFGGCGDACGGGDGCCFGGGGGGGGGGGGGGGGE=EGGEGGGGGGGGGGGGGGGGGCFFFGCDGC75CCG@7>FFF=?FGF?FDFFF
@M00200:207:000000000-ALC1F:1:2101:4314:10236 1:N:0:5
ATTGGGTGTAAAGCGCGTGTAGGCGGCTATGCAAGTCGGATGTGAAAGCCCTCGGCTCAACCGGGGAAGTGCACCCGAAACTGCAAAGCTAGAGTCTCGGAGAGGATCGTGGAATTCTCGGTGTAGAGGTGAAATTCGTAGATATCGAGAGGAACACCGGTGGCGAAGGCGGCGATCTGGACGATGACTGACGCTGAGACGCGAAAGCGTGGGGAGCAAACAGGATTAGATACCCTTGTA
+
GGGGGGGGGGGGGGGGGGGGGGGGGGGGGGGGGGGGGGGGGGGGGGGGGGGGGGGGGGGGGGGGGGGGGGGGGGGGGGGGGGGGGGGGGGGGGGGGGGGGGGGGGGFGGGGGFGGGGGGGGFGGGGGGGGGGGGGGGGGGGGFGGGGGGGGGGGGGGGGGGGEGGGGGGGGGGGGDFGGGGGGGGGGGGGGGGGGGGGGGGGGGGGGGGGEGGGGGGGFGFGGGFFFFFFFFGFFFFFFF
@M00200:207:000000000-ALC1F:1:2101:18199:10689 1:N:0:5
ATTGGGTTTAAAGGGCTCGTAGGCGGCCAACTAAGTCGGACGTGAAATCCCCAGGCTCAACCTGGGAACTGCGTCCGATACTGGATGGCTTGAATCCGGGAGAGGGATGCAGAATTCCAGGTGTAGCGGTGAAATGCGTAGATATCTGGAGGAACACCGGTGGCGAAGGCGGCATCCTGGACCATTACTGACGCTGAGGAGCGAAAGCCAGGGGAGCAAACGGGATTAGATACCCCCGTA
+
GGGGGGGGGGGGGGGGGGGGGGGGGGGGGGGGGGGGGGGGGGGGGGGGGGGGGGGGGGGGGGGGGGGGGGGGGGGGGGGGGGGGGGGGGGGGGGGGGGGGGGGGGGGGGGGGEGGGGGGGGGGGGGGGGGGGGGGGGGGGGGGGGGGGGGGGGGGGGGDGGEEGGGGGGGGGGGGGGGFGGGGGGGGGGGGGGGGGGGGGGGGGGGGGGGGGGGGGGGGGGGGD@EFFFFFFGG?FDEFF
@M00200:207:000000000-ALC1F:1:2101:28345:12126 1:N:0:5
ACTGGGTTTAAAGGGCGCGTAGGCGGGATGGCAAGTCGGTCGCGAAATCCCTCGGCTCAACTGAGGATCGTCGATCGATACTGCCGTTCTTGAGGATTGCAGAGGAGACTGGAATTCCCGGTGTAGCGGTGAAATGTGTAGAGATCGGGAGGAACACCGGTGGCGAAGGCGGGTCTCTGGGCAATTCCTGACGCTGAGGCGCGAAAGCGTGGGGAGCAAACGGGATTAGATACCCTAGTA
+
GGGGGGGGGGGGGGGGGGGGGGGGGGGGGGGGGGGGGGGGGGGGGGGGFGGGGGGGGGGGGGGGGGGGGGGGGGGGGGGGGGGGGGGGGGGGGGGGGGGGGGGGGGGGGGGG=DFFGGGGGGGGGGGGGGGGGGGGGGGGGGGGFGGGGGGGGGGGGGGGGGGGGGGGGFGGGGEFGGGGGGGGGGFFGGGGGGCGGGGGGGGDCEGGGCGGDGGGGGGGGDGGDFF=@FFFG?F??FFF
@M00200:207:000000000-ALC1F:1:2101:14751:12546 1:N:0:5
ACTGGGTTTAAAGGGCGCGTAGGCGGCTATTCAAGTGGCGGGTGAAATCCCTCGGCTTAACCGGGGAACTGCGTCTGATACTGGATGGCTTGAATCCGGGAGAGGGATGCGGAATTCCAGGTGTAGCGGTGAAATGCGTAGATATCTGGAGGAACACCGGTGGCGAAGGCGGCATCCTGGACCGGTATTGACGCTGAGTGAGCGAAAGCCAGGGGAGCAAACGGGATTAGATACCCCCGTA
+
GGGGGGGGGGGGGGGGGGGGGGGGGGGGGGGGGGGGGGGGGGGGGGGGGGGGGGGGGGGGCGGGGGGGGGGGGGGGGGGGGGGGFGGGGGGEGGGGGGGGGGGGGGGGGGGGFCGGGGGGGGGGGGGGGGGGGGGGGGGGGGGGGGGGGGGGGGGFGGGGGFCGGGCEGGGGGGGGGGGGGGGGEGGGDGGGGGGGGFFGGGGGGGGEGFGGGGDGGDGFGGGGFFFFFFFBGG6?7>EFF
@M00200:207:000000000-ALC1F:1:2101:25982:13755 1:N:0:5
ATTGGGTTTAAAGGGCGCGTAGGCGGGGAGGTAAGTCGGGTGTGAAATCCCTCGGCCCAACCGAGGAACTGCGCCCGAGACTGCTTCTCTTGAGTCCCGGAGAGGAAGATGGAATTCCCGGTGTAGCGGTGAAATGTGTAGAGATCGGGAGGAACACCGGTGGCGAAGGCGGTTCTCTGGGCATGACCTGACGCTGAGGAGCGAACGTGTGGGGAGCGAACAGGATTAGATACCCGCGTACGAT
+
FGFDDGBBBDGGGGGECEFGGGGF7CFG7FCGGGFFGEGGGGGDGGCG9,EFGCGGGGEGGGGGGGEG<??F@+F==:FEGEGCF<B9?DGGDC?FAFFG=FCCF8FF>FFGFFFF>;FDGGCFCCC:FFFC:;@F@EFFG;CFC9<F:C@*4FFGGGG7C18FEG*=EGGGGGGG9CCFFC8F*<EFCGCE55:CCED+:=EC:*>:EFC=5*557C=D=<D*876@FFFFFDF3BE;5)01(
@M00200:207:000000000-ALC1F:1:2101:12442:14287 1:N:0:5
ATTGGGCTTAAAGTGTGCGCAGGCGGCGTTGCAAGTCGAGTGTGAAAGCCCCGAGCTTAACTTGGGAATTGCGCTCGAAACTACGATGCTGGAGTGTGGCAGAGGAAGGTGGAATTCCAGGTGTAGCGGTGAAATGCGTAGAGATCTGGAGGAACACCGATGGCGAAGGCAGCCTTCTGGGCCAACACTGACGCTCATGCACGAAAGCGTGGGGAGCAAACAGGATTAGATACCCCAGTA
+
GGGGGGGGGGGGGGGGGGGGGGGGGGGGGGGGGGGGGGGGGGGGGGGGGGGGGCGGGGGGGGGGGGGGGGGGGGGGGGGGGGGGGGGGGGGGGGGGGGGGGGGGGDFFGGGG7FGGGGGGGGGGFFGGGGGGFGGGGGGGGGGGGGGGGGGGGGGGGGGGGEGGGGGGGGGGGGGGGGGGCGGGGGGGGFCGGGGGGGGGFGGGGGGGGGGGGGGGGGGGGGGDFFFFFFFFGGFF@BFF
@M00200:207:000000000-ALC1F:1:2101:9894:14384 1:N:0:5
ACTGGGTTTAAAGCGCACGCAGGCGGATCGTTAAGTCAGGGGTGAAATCCCGAGGCTCAACCTCGGAACTGCCTGCCAGACTGTTTGGCTTGAGACCGGGAGAGGTGAGTGGAATTCCCAGTGTAGCGGTGAAATGCGTAGATATTGGGAGGAACACCAGTGGCGAAGGCGGCTCACTGGACCGACATTGACGCTGAGGCGCGAAAGCCAGGGGAGCAAACGGGATTAGATACCCGAGTA
+
GGGGGGGGGGGGGGGGGGGGGGGGGGGGGGGGGGGGGGGGGGGGGGGGGGGGGGGGGGGGGGGGGGGGGGGGGGGGGGGGGGGGGGGGGGGGGGGGGGGGGGGGGGGGFFGGCFGGGGGGGGGGGGGGGGGGGGGGGGGGGGGGGGGGGGGGGGGGGGGGGFGGGGGGGGGGGGGGGGGGGGGGGGGGGGGGGGGGGGCFGGGGGGGGFEGGGEGCDGGGGGDCBEFFFFFFGGFFFFFF
@M00200:207:000000000-ALC1F:1:2101:14061:14453 1:N:0:5
ATTGGGTTTAAAGGGCGCGTAGGCGGGATGGCAAGTCGGTCGTGAAATCCCTGGGCTCAACTCAGGGGGGTCGGCCGATACTGCCGTTCTTGAGGGATGCAGAGGAGACTGGAATTCCCGGTGTAGCGGTGAAATGCGTAGATATCGGGAAGAACACCAGTGGCGAAGGCGGCTACCTGGACCAACACTGACACTGAGGTACGAAAGCGTGGGGAGCAAACAGGATTAGATACCCTTGTA
+
GGGGGGGGGGGGGGGGGGGGGGGGGGGGGGGGGGGGGGGGGGGGGGGGGGGGGGGGGGGGGGGGGGGGGGGGGGGGGGGGGGGGGGGGGGGGGGGGGGGGGGGGGGGGGGGGFGGGGGGGGGGGGGGGGGGGGGGGGGGGGGGGGGGGGGGGGGGGGGGGGEFGGGGGGGGGGGGGGGGGGGGGGGGGFGGGGGGGGGGGDGGGGGGGGGGGGGGGGGGGGGGGFFFFFFFFGGFFFFFF
@M00200:207:000000000-ALC1F:1:2101:16028:14852 1:N:0:5
ATTGGGTTTAAAGGGCGCGTAGGCGGCTTGGCAAGTCGGGTGTGAAAACTTCAGGCTCAACCTGGAGCGGCCACTCGATACTGCCATGGCTAGAGTCCGGTAGGGGACCACGGAATTCCTGGTGTAGCGGTGAAATGCGCAGATATCAGGAGGAACACCGGTGGCGAAGGCGGTGGTCTGGGCCGGAACTGACGCTGAGGAGCGAAAGCGTGGGGAGCGAACAGGATTAGATACCCCGGTA
+
GGGGGGGGGGGGGGGGGGGGGGGGGGGGGGGGGGGGGGGGGGGGGGGGGGGGGGGGGGGGGGGGGGGGGGGGGGGGGGGGGGGGGGGGGGGGGGGGGGGGGGGGGGGGGGGGFGGGGGGGGGGGGGGGGGGGGGGGGGGGGGGGGGGGGGFGGGGGGGGGGGGGGGGGGGGGGGGGGGGGGGGGGGCCGGGGGGGGGGGGGGGGGGGGGGGGGGGDGGGGGGGGFFFFFFFFGGFFFFFFF
@M00200:207:000000000-ALC1F:1:2101:29020:15350 1:N:0:5
ATTGGGTTTAAAGGGCGTGTAGGCGGCTTACCAAGTCTGGTGTGAAATCCCCTCGCTCAACGAGGGAATTGCGCCGGAAACTGGCAAGCTCGAGTACCGGAGAGGAAGGTGGAATTCCCGGTGTAGCGGTGAAATGCGTAGATATCGGGAGGAACACCGGTGGCGAAGGCGGCCTTCTGGACGGATCCTGACGCTGAGACGCGAAAGCGTGGGGAGTAAAAGGGCTTAGATACCCTGGTA
+
,EEFGGGGCDCEAEGGGG7FGFCFEEGFFDGFC8<FGGFFGEGCFFGDG@ECFFEEEGCCDCDEEGGGFGGFFFEGGDGGFFDFF,=FFFGGG><FF947:@=FFGGFG=FFF9AFFGGGEGFGFDGEC>C+,=B=CGGGGEGFFGGF7<F>>AFGFFE7F7C77<81:CEECEGGGG@F9FE****2<E7FCEEC?879C5*:=C56*1/CE5*7**<7<:CC57>@*=F?DEF*07?7
@M00200:207:000000000-ALC1F:1:2101:3616:15496 1:N:0:5
ACTGGGCGTAAAGAGCGCGTAGGCGGCCAGATAAGTCCGGTGTGAAAGTCACAGGCTCAACCTGTGAATGCCGCTGGAAACTGTCTGGCTAGAGTCCGGTAGGGGCGAGTGGAATTCCTGGTGTAGCGGTGAAATGCGCAGATATCAGGAGGAACACCAATGGCGAAGGCAGCTCGCTGGAACGGTACTGACGCTGAGGCGCGAAAGCGTGGGGAGCGAACAGGATTAGATACCCTAGTA
+
GGGGGGGGGGGGGGGGGGGGGGGGGGGGGGGGGGGGGGGGGGGGGGGGGGGGGGGGGGGGGGGGGGGGGGGGGGGGGGGGGGGGGGGGGGGGGGGGGGGGGGGGGGGGGGGGFGGGGGGGGGGGDGGGGGGGGGGGGGGEGGGGGGGGGGGGGGGGGGGGGGGGGGGGGGGGGGGGGGGGGGGGGGGGGGGGGGGGGDFGGGGG5EEGGGGGGGGGGGGGGGGGFFFFFFFFFGFFFFFF
@M00200:207:000000000-ALC1F:1:2101:8288:15854 1:N:0:5
ATTGGGTTTAAAGAGCTTGTAGGCGGTTTGTCGCGTCTGCCGTGAAAATCCGGGGCTCAACCCCGGACTTGCGGTGGGTACGGGCAGACTAGAGTGTGGTAGGGGAGACTGGAATTCCTGGTGTAGCGGTGAAATGCGCAGATATCAGGAGGAACACCGATGGCGAAGGCAGGTCTCTGGGCCACTACTGACGCTGAGAAGCGAAAGCGTGGGGAGCGAACAGGATTAGATACCCGGGTA
+
GGGGGGGGGGGGGGGGGGGGGGGGGGGGGGGGGGGGGGGGGGGGGGGGGGGGGGGGGGGGGGGGGGGGGGGGGGGGGGGGGGGGGGGGGGGGGGGGGGGGGGGGGGGGGGGGDBFGGGGGGGGGGGGGGGGGGGGGGGGGGGGGGGGGGGGGGGGGGGGGGGGGGGGGGGGGGGGGGGGGGGGGGGGGGGGGGDGGGGGGGGGGGGGGGEGGGGGGGGGGGGGGFFFFFFFFGCFDFDEF
@M00200:207:000000000-ALC1F:1:2101:18789:15872 1:N:0:5
ATTGGGTTTAAAGCGCGTGTAGGCGGCGTGACAAGTCGGGTGTGAAAGCCCTCAGCTCAACTGAGGAAGTGCGCCCGAAACTGTCGTGCTTGAGTGCCGGAGAGGGTGGCGGAATTCCCGAAGTAGAGGTGAAATTCGTAGATATCGGGAGGAACACCGGTGGCGAAGGCGGCCACCTGGACGGTAACTGACGCTGAGACGCGAAAGCGTGGGGAGCAAACAGGATTAGATACCCGTGTA
+
GGGGGGGGGGGGGGGGGGGGGGGGGGGGGGGGGGGGGGGGGGGGGGGGGGGGGGGGGGGGGGGGGGGGGGGGGGGGGGGGGGGGGGGGGGGGGGGGGGGGGGGGGGGGGGGGGGGGGFGGGFGGGGGGGGGGGGGGGGGGGGGGGGGGGGGGGGGGGGGGGGGGGGGGGGGGGGGGGGGGGGGDGGGGGGGGGGGGGGGGGGGGGGGGGGGGGGGGGGGGGFFGFFFFFFFFGGFEFFFF
@M00200:207:000000000-ALC1F:1:2101:22105:17230 1:N:0:5
ATTGGGTTTAAAGGGCTCGTAGGTGGCCAACTAAGTCAGACGTGAAATCCCTCGGCTTAACCGGGGAACTGCGTCTGATACTGGATGGCTTGAGTTTGGGAGAGGGATGCGGAATTCCAGGTGTAGCGGTGAAATGCGTAGATATCTGGAGGAACACCGGTGGCGAAGGCGGCATCCTGGACCAACACTGACACTGAGGAGCGAAAGCCAGGGGAGCAAACGGGATTAGATACCCCTGTA
+
GGGGGGGGGGGGGGGGGGGGGGGGGGGGGGGGGGGGGGGGGGGGGGGGGGGGGGGGGGGGGGGGGGGGGGGGGGGGGGGGGGGGGGGGGGGGGGGGGGGGGGGGGGGGGGGG7FFGGGGGGGGGGGGGGGGGGGGGGGGGGEGGGGGGGGGGGGGGGGGEGEEFGEEGGGGGGGGGGGGGGGGGGGGGGGGGGFFGGGGGGGGGGGGGGGGGGGGGGGGGGGCDFFFFFFFFGF?FFFFF
@M00200:207:000000000-ALC1F:1:2101:26446:17472 1:N:0:5
ATTGGGCTTAAAGGGCGCGTAGGCGGCGCGGTAAGTCACTTGTGAAATCTCTGAGCTTAACTCAGAACGGCCAAGTGATACTGCAGTGCTTGAGTGTGGAAGGGGCAATCGGAATTCTTGGTGTAGCGGTGAAATGCGTAGATATCAAGAGGAACACCTGAGGTGAAGACGGGTTGCTGGGCCAACACTGACGCTGATGCGCGAAAGCCAGGGGAGCAAACGGGATTAGATACCCTAGTA
+
GGGGGGGGGGGGGGGGGGGGGGGGGGGGGGGGGGGGGGGGGGGGGGGGGGGGGDGGGGGGGGGGGGGGGGGGGGGGGGGGGGGGGGGGGGGGGGGGGGGGGGGGGGGGGGGDBCFGGGGGGGGGGGGGGGGGGGGGGGGGGGGGGGGGGGFGGGGGGGGGGGGGGGGG;FEEDGGGGGGGDFGGGGGGGGGGGGGGGGGFGGDEGGGGGGGGGGGGGGFGCDDGDBFFFFFFGGFFFFFF
@M00200:207:000000000-ALC1F:1:2101:19039:17760 1:N:0:5
ATTGGGCTTAAAGGGCGCGTAGGTGGCGGGATAAGCGTGCGGTGAAAGCTCGGGGCTCAACCCCGAGTCGGCCGTGCGAACTATTCTGCTTGAGCACTGTAGAGGCAGATGGAATTCCGGGTGTAGCGGTGGAATGCGTAGAGATCCGGAAGAACACCAGTGGCGAAGGCGGTCTGCTGGGCAGTGGGAGCGCAAGCTCCTCTTAGCCGACACTGAGGCGCGACAGCGTGGGGAGCAAACAGG
+
GGGGGGGGGGGGGGGGGGGGGGGGGGGGGGGGGGGGGGGGGGGGGGGGGGGGGGGGGGGGGGGGGGGGGGGGGGGGGGGGGGGGGGGGGGGGGGGGGGGGGGGGGGGGGGGGFGGGGGGGGGGGGGGGGGGGGGGGGGGGGGGGGGGGGGGGGGGGGGGGGGGGGGGGGGGEGGGGGGGGGGGGGGGGGGGGGGGGGGGGGGGGGGGGGGGGGGGGGGGGGGGGFFFFFFFFGEEFFFFFFF?
@M00200:207:000000000-ALC1F:1:2101:20044:18240 1:N:0:5
ATTGGGTTTAAAGGGCGCGTAGGCGGTCTTGTAAGTCCCGTGTGAAATCCCTCGGCTCAACTGAGGAATGGCACGGGAAACTGCTTGGCTTGAGTTCGGGAGAGGGAAGCGGAATTCCGGGTGTAGCGGTGAAATGCGTAGATATCCGGAGGAACACCGGTGGCGAAGGCGGCTTCCTGGACCGACACTGACGCTGAGGCGCGAAAGCTAGGGGAGCAAACGGGATTAGATACCCCAGTA
+
GGGGGGGGGGGGGGGGGGGGGGGGGGGGGGGGGGGGGGGGGGGGGGFGGGGGGGGGGGGGGGGGGGGGGGGGGGGGGGGFGGGGGGGGGGGGGGGGGGGGGGGGGGGGGGGGFFGGGGGGGGGGGGGGGGGGGGGGGGGGGGGGGGGGGGGGGGGGGGGGGGDGGGGGGGGGGGGGGGGGGGGGGGGGGGGGGGGGGGGGGGGGGGGGGGGGGGGGDFGDGGGG>EFFFFF4DFFFFEFF
@M00200:207:000000000-ALC1F:1:2101:12548:18537 1:N:0:5
ACTGGGTTTAAAGCGCACGCAGGTGGCTGAGTCAGTCGATTGTGAAAGCCCTGGGCTTAACCTGGGAATTGCAGTCGATACTACTCAGCTCGAGTATGGGAGAGGGCAGTGGAATTCCCGGTGTAGCGGTGAAATGCGTAGATATCGGGAGGAACATCAGTGGCGAAGGCGGCTGCCTGGCCCAATACTGACACTCAGGTGCGACAGCGTGGGGAGCAAACAGGATTAGATACCCTCGTA
+
GGGGGGGGGGGGGGGGGGGGGGGGGGGGGGGGGGGGGGGGGGGGGGGGGGGGGGGGGGGGGGGGGGGGGGGGGGGGGGGGGGGGGFGGGGGGGGGGGGGGGGGGGGGGGGGGGGGGGGFGGGGGGGGGGGGGGGGGGGGGGGGGGGGGGGGGGGGGFGGFGGDGGGGGGGGGGGGGGGGGFGGGGFGGGGGGGGGGGGGGGGGGGGGGDGGGGGGGGGG4CFGGFFFFFFFFGGF@>B>B
@M00200:207:000000000-ALC1F:1:2101:26993:18711 1:N:0:5
ATTGGGTTTAAAGCGCACGTAGGCGGCTTAGCAAGTCGGATGTGAAATCCCTCGGCTCAACCAAGGAAGTGCATCCGAAACTGCTGAGCTTGAGTACGAAAGAGGATCGCGGAATTCCCGGTGTAGAGGTGAAATTCGTAGATATCGGGAGGAACACCAGTGGCGAAGGCGGCCTTCTGGTCCAGTACTGACACTCAAGTGCGAAAGCGTGGGGAGCAAACAGGATTAGATACCCCGGTA
+
F-CEGDBBFGGGGFE@@FGFGGGFFEGGGFGGFFFGGGEGCCFEFFGGAFGDDEGGGGFF@FCDFEF<CFFGFGCFGGGE=FGGFGFGGGGGGGFGGGGFGGGGFFCAFGGG=CEFCFCCEFEFBDFFFFBEFG<,:DDFFGGGGGGDGCFGGABFDFCFF@B*BF88EBGGGGECEFFGGGGFF+>EFGE<CF6EGGGGGGGGEGCGGGGGGGGGD5:<CFC<>?4?F68F77)8>5@>
@M00200:207:000000000-ALC1F:1:2101:4570:18749 1:N:0:5
ATTGGGCTTAAAGAGCGTGTAGGCGGTCCGGTAAGTCGGCTGTGAAAGTCCAGGGCTCAACCCTGGGATGCCGGTCGATACTGCCGGACTAGAGTTCGGAAGAGGCGAGTGGAATTCCCGGTGTAGCGGTGAAATGCGCAGATATCGAGAGGAACACCTGCGGCGAAGGCGGGTTGCTGGGCTGACACTGACGCTGAGGCGCGAAAGCTAGGGGAGCGAACGGGATTAGATACCCCTGTA
+
GGGGGGGGGGGGGGGGGGGGGGGGGGGGGGGGGGGGGGGGGGGGGGGGGGGGGGGGGGGGGGGGGGGGGGGGGGGGGGGGGGGGGGGGGGGGGGGGGGGGGGGGGGGGGGGGGGGGGGGGGGGGGGGGGCEGGGGGGGGGGGGGGGGGGGGGGGGGGGGGGGGGGGGGGGGGGGGGGGGGGGGGGGGGGGGFGGGGGGGGGGGGGGGGGGGGGGGGGGGGGGGGFFFFFFFFFFFFFFFF
@M00200:207:000000000-ALC1F:1:2101:8438:19807 1:N:0:5
ATTGGGTTTAAAGCGTGCGTAGGCGGCCTTGTTAGTCAGGTGTGAAAGCCCTCAGCCCAACTGAGGAATTGCGCTTGATACTGCATGGCTAGAGAATGATAGAGGTGGGTGGAACTGATGGTGGAGCGGTGAAATGCGTTGATATCATCAGGAACACCAGTGGCGAAGGCGACCCACTGGGTCATTTCTGACGCTGATGTACGAAAGCTAGGGTAGCGAACGGGATTAGATACCCGAGTA
+
GGGGGGGGGGGGGGGGGGGGGGGGGGGGGGGGGGGGGGGGGGGGGGGGGGGGGGGGGGGGGGGGGGGGGGGGGGGGGGGGGGGGGGGGGGGGGGGGGGGGGGGGGGGGGGGGFFGGGGGGGGGGGGGGGGGGGGGGGGGGGGGGGGGGGGGGGGGGGFFGGGGGGGEGGGGGGGGGGCFGGGGGGGGGGGGGGGGGGGGGGGGGGGGGGGGGGGGGGGGGGDGGFFFFFFFFF6:@FFFF
@M00200:207:000000000-ALC1F:1:2101:21854:22529 1:N:0:5
ATTGGGTGTAAAGGGTGCGTAGGCGGCTTTGTAAGTCAGTGGTGAAATATGGCAGCTCAACTGTCAGGGTGCCATTGATACTGCGGAGCTTGAGTACAGATGAGGTAGGCGGAATTGACGGTGTAGCGGTGAAATGCTTAGATATCGTCAAGAACACCGATAGCGAAGGCAGCTTACTAGGCTGTAACTGACGCTGAGGCACGAAAGTGTGGGGATCAAACAGGATTAGATACCCCTGTA
+
FFDFGGGGGGGGGGGGGEEFGGGGGGGGCFGGGGGGGGG@FFFGGGGGGGGGGGGGGGGGGGGGGGGGGGGGGGGGFGGGGGGGGEGGGGFGFGGGGGGGAFEDEFFGGGGG@EGGDFGGGGGGGGFEGGGGGGFGGGGFGGGGGGGFFGEGGFDGGGGGGGGGDFGGGGGGGGGGGGGGCCGFGGFGGFFECGGEEGGFGGEEEGGGGGGGGGGGGGCFFGCG5;FFFFFFGGFF).?F
@M00200:207:000000000-ALC1F:1:2101:16169:23510 1:N:0:5
ATTGGGTATAAAGAGCGTGTAGGCGGCCAGACAGGTCCGTTGTGAAAACTCGAGGCTCAACCTCGAGACGTCGATGGAAACCGTCTGGCTAGAGTCCGGAAGAGGAGTGTGGAATTCCTGGTGTAGCGGTGAAATGCGCAGATATCAGGAAGAACACCTATGGCGAAGGCAGCACTCTGGGACGGTACTGACGCTGAGACGCGAAAGCGTGGGGAGCGAACAGGATTAGATACCCTCGTA
+
GGGGDGGGGGGGGGGGGFGGGGGGGDGGGGGGGGGGGGGGFFGGGGGGGGGGGGGGGGGGGGGGGDGGGGGGGGGFGGGGGGGFGGGGGGGGGGGGGGGGGGCFFGGGGGGGGGGGGGGGGFGGGGGEGFGGGGGGGGGGGGGGGGGGGGFFGGFFGEGGGGGGGGGGGGGGGGGGGGGGGGGEDGGGGGGGGGGGDGGFEGEGEG=6C:CEGGCD<CEGEDFCFF?FFF?=FE??F)0)
@M00200:207:000000000-ALC1F:1:2101:23945:23651 1:N:0:5
ATTGGGCTTAAAGGGCTCGTAGGCGGCCAACTAAGTCAGACGTGAAATCCCTCAGCTTAACTGGGGAACTGCGTCTGATACTGGATGGCTTGGATCCGGAAGAGGGATGCGGAATTCCAGGTGTAGCGGTGAAATGCGTAGATATTTGGAGGAACACCGGTGGCGAAGGCGGCATCCTGGGCCGGTATTGACGCTGAGGAGCGAAAGCCAGGGGAGCAAACGGGATTAGATACCCTAGTA
+
GGGGGGGGGGGGGGGGGGGGGGGGGGGGGGGGGGGGGGGGGGGGGGGGGGGGGGGGGGGGGGGGGGGGGGGGGGGGGGGGGGGGGGGGGGGGGGGGGGGGGGGGGGGGGGGGFGGGGGGGGGGGGGGGGGGGGGGGGGGGGGGGGAFGGGGGEGGGGGGGGGGGGGGDGGGGGGGGGGGGGGGGGGGGGFGGGGDEGGGGGGGGGGGGGCCCCECDGGGGGGGGDFFFFFFFGGFFFFFF
@M00200:207:000000000-ALC1F:1:2101:15550:24867 1:N:0:5
ATTGGGTTTAAAGCGCACGTAGGTGGCGACGTAAGTCGGGTGTGAAAGCCCCGGGCTCAACCTGGGAATTGCATTCGAGACTGCATTGCTGGAGTACGGAAGAGGAAGGCGGAATTCCCGGTGTAGCGGTGAAATGCGTAGAGATCCGGAAGAACACCGGTGGCGAAGGCGGCCTGCTGGGCAGTTGCTGACGCTGAGGCGCGAAAGCCAGGGGAGCAAACGGGATTAGATACCCCCGTA
+
GGGGGGGGGGGGGGGGGGGGGGGGGGGGGGGGGGGGGGGGGGGGGGGGGGGGGGGGGGGGGGGGGGGGGGGGGGGGGGGGGGGGGGGGGGGGFGGGGGGGGGFGGGGGGGGGGGGGGGGGG=FFDFGGGFGGGGGGGGFGGGGGFGGGGGE@DGGGGGGEGGEFGGGGGGGGGGGFGGGGCFGDGGFFFGGFGGGGGGGGDEGDEGGGCFGGGGDGGGGGGGGD5:?@FFFF7F47>5>D
@M00200:207:000000000-ALC1F:1:2102:22059:2062 1:N:0:5
ATTGGGCATAAAGCGCACGTAGGCGGGTTCTTAAGTCGGTGGTGAAATCCTGGAGCTCAACTCCAGAACTGCCTCCGATACTGAGGGCCTCGAGTCCGGGAGAGGTGAGTGGAACTGCGAGTGTATAGGTGAAATTCGTAGATATTCGCAAGAACACCAGTTGCGAATGCGGCTCACTGGCCCGGTACTGACGCTGAGGTGCGAAAGCCAGGGGAGCAAACGGTATTAGATACCCCCGTACGAT
+
@FF<<ED9EEFA,F@ECF7FE8,C@++8CFFE,,6EE,+C,+8,,,,CCFF9,,,CEF9,EFAE8,9<FF,CFEEF:7B+@F,,,++?FCE:7:FEF+7:++:++B+,,C,+,,:B,B+++8+E,,,,,C,,,3EFF7D=>@F,@FC<C7++<7B,5C7BE,+>****,7:*4:B,?C,,4B8**=8EF++?8;:5***>*>***/*:8*****)/:**+;95*/9>7*1:*:<9/9)17))(,
@M00200:207:000000000-ALC1F:1:2102:13498:2222 1:N:0:5
ATTGGGCTTAAAGGGCGCGTAGGCGGCCCTGTAAGTCTTGGGTGAAATCCCTCGGCTCAACCGAGGAATTGCCTTGGATACTGCAGGGCTCGAGGCTGGAAGAGGGCAGTGGAATTCCCGGTGTAGCGGTGAAATGCGTAGATATCGGGAGGAACACCGGTAGCGAAGGCGGTTCTCTGGGCATTACCTGACGCTGAGGAGCGAAAGTGTGGGGAGCGAACAGGATTAGATACCCGCGTA
+
GGGGGGGGGGGGGGGGGGGGGGGGGGGGGGGGCFGGGGGFGGGFFGGGGFGGGGGGGGGGGGGGGGGGGGGFGGGGGGGGGGGGGGGGGGGGGGGGGGGGGGGGGGGGGGGGFGGGGGGGGGGGGGGGGGGGGGGGGGGGGGGGGGGGGGGGGGGGGGGGG*1?FGGGGGDGGGGGGGGGGGGGGGGGGFGDGGGGGFGCEGGECEEGGGGGGGGGGGEEDGGGGGGGGFGGGGCGDGDD
@M00200:207:000000000-ALC1F:1:2102:25510:3357 1:N:0:5
ATTGGGTTTAAAGGGCGCGCAGGCGGCTTGGCAAGTCGAGTGTGAAATCCCTTGGCTTAACTGAGGAATGGCGCTCGAAACTACCTGGCTGGAGGACGGGAGAGGGAAGTGGAACTCTCGGTGTAGGGGTGAAATCTGTAGATATCGAGAGGAACACCGGTAGCGAAGGCGGCTTCCTGGCCCGTACCTGACGCTGAGGCGCGAAAGCGTGGGGAGCAAACAGGATTAGATACCCGTGTA
+
GGGGGGGGGGGGGGGGGGGGGGGGGGGGGGGGGGGGGGGGGGGGGGGGGGGGGGGGGGGGGGGFGGGGGGGGGGGGGGGGGGGGGGGGGGGGGGGGGGGGGGGGGGGGGGGGGDFGGGGGGGGGGGGGGGGGGGGGGGGGGGGGGGGGGGGGGGGGGDGGG*;?FFGGGGGGGGGGGGGGGGGGGGGGGGGGGGGGEGGGGGGGGGGGGGGGGGDGGFGGGGGGGGFGGFGG7CGGGGGG
@M00200:207:000000000-ALC1F:1:2102:15103:4959 1:N:0:5
ACTGGGCATAAAGAGCTCGTAGGCGGCTTGGCAAGTCGGGTGTGAAACCTCCAGGCTCAACCTGGAGACGCCACTCGATACTGCTATGGCTAGAGTCCGGTAGGGGACCACGGAATTCCTGGTGTAGCGGTGAAATGCGCAGATATCAGGAGGAACACCGGTGGCGAAGGCGGTGGTCTGGGCCGGCACTGACGCTGAGGAGCGAAAGCGTGGGTAGCAAACAGGATTAGATACCCCGGTA
+
FGGGFGG@FGGGGGGGGGGGGGDFEGGGGGGFDFGGGDEFGGEGGFFG@FFGFF8FCEFGGFFGFGGGGGGGGDCFF8FEFCEFEFACEEGGFGFGDDCEE@FFGGEGGGGEEEEBAEFGGEGFFFGGCGCFG9FDFGCFGDEGFFGEGGGGDCFGG7FGE3CEFEGGGDGGGGGGGGGGGDGGG5>EGEFGG:EGEEECFGGGGGCEGGGGGGGGGGFGEFGFGGCFF=CFGGDCCCDDF
@M00200:207:000000000-ALC1F:1:2102:6653:5866 1:N:0:5
ACTGGGTGTAAAGGGCGCGTAGGCGGGCCGCGAGGTCCGGGGTGAAAGCCTCCCGCTTAACGGGAGAAGTGCCCCGGATACCGGCGGCCTCGAGGGTGGTAGGGGCGTGCGGAACGGTTGGTGGAGCGGTGAAATGCGTTGATATCAGGAGGAACACCGGTTGCGAAGGCGGTTCTCTGGGCATGACCTGACGCTGAGGAGCGAAAGCATGGGGAGCGAACAGGATTAGATACCCTAGTA
+
GGGGGGGGGGGGGGGGGGGGGGGGGGGGGGGGGGGGGGGGGGGGGGGGGGGGGGGGGGGGGGGGGGGGGGGGGGGGGGGGGGGGGGGGGGGGGGGGGGGGGGGGGGGGGGGGGGGGGDGGGGGGGGGGGGGGGGGGGGGGGGGGGGGGGGGGGGGGGGGGG*98EEGGGGGGGGGGGGGGGGGGGGGGGGGGGGGGGGGGGGGDGGGGGGGGGGGGGGGGGGGGGGGCC=7?7CFGGGGG
@M00200:207:000000000-ALC1F:1:2102:5596:6560 1:N:0:5
ACTGGGTGTAAAGGGTGCGTAGGTGGCGCCGTAAGTCAGGTGTGAAATCTCGGGGCTCAACCCCGAAACTGCACTTGATACTGCGGTGCTCGAGTACTGGAGAGGAGATTGGAATTTACGGTGTAGCAGTGAAATGCGTAGATATCGTAAGGAAGACCAGTCGCGAAGGCGAATCTCTGGACAGTTACTGACACTGAGGCACGAAGGCCAGGGGAGCAAACGGGATTAGATACCCGAGTA
+
GGGGGGGGGGGGGFGGEFGCEBFGFCGGGGGGGGGGGGGFGGGEFGGGGGGGGGGGGGGGGGGGGDDGGGGGGGGGGGGGGGGGGGGGGGGGEGGGGGGGGGFGD8FEEFGFFGGCFGGGGGGGGGGGGFGFGFGGGDGGGGGGGGEGDF,>FFGFGGGGC,3FFGCGDGGGEEEGFCFFGG@FGGGGGGGEFFGCFCFGGGGGGGGFGGFFCE<EEGD?FGGGGGF76BFGGGFGDGFG
@M00200:207:000000000-ALC1F:1:2102:15741:6892 1:N:0:5
ATTGGGTGTAAAGGGTGCGTAGGCTGTGCAGAAAGTTGGATGTGAAAGCCCTCGGCTCAACCGAGGAATTGCGTCCAAAACTACTGTGCTGGAGGGAGGCAGAGGTGAGCGGAACTAATGGTGGAGCGGTGAAATGCGTTGATATCATTAGGAACACCAGTAGCGAAGGCGGCTCACTGGGCCTCTCCTGACGCTGATGCACGAAAGCCAGGGTAGCGAACGGGATTAGATACCCTCGTA
+
FGGGGGGGFGGGGGGGGGGGGGGGGGGGGGGGGGGGGGGGGGGGGGGGGGGGGGGGFGGGGGGGGGGGGFGGGGGGGGGGGGGGGGGGGGGGGGGGGGGGGGGGGGGGGGGGGGGGGGGGGGGGFGGGGGGGGGGGGGGGDGGGGGGGGGGGGGGGGGGGG,5@FGGGGGGGGGGGGGGGCGGGGGGGGGGFEGGGGGGGGGGGGGGGGGGGGGFGGGGGGGGGGGGGGFGGGGGCDDGG
@M00200:207:000000000-ALC1F:1:2102:7618:7170 1:N:0:5
ATTGGGTATAAAGGGCGCGTAGGCGGGATGGCAAGTCGGTCGTGAAATCCCTGGGCTCAACTCAGGGGGGTCGGCCGATACTGCCATTCTTGAGGGATGCAGAGGAGACTGGAATTCCCGGTGTAGCGGTGAAATGTGTAGAGATCGGGAGGAACACCGGTTGCGAAGGCGGGTCTCTGGGCATTCCCTGACGCTGAGGCGCGAAAGCGTGGGGAGCGAACAGGATTAGATACCCCTGTA
+
GGGGGGGGGGGGGGGGGGGGGGGGGGGGGGGGGGGGGGGGGGGGGGGGGGGGGGGGGGGGGGGGGGGGGGGGGGGGGGGGGGGGGGGGGGGGGGGGGGGGGGGGFGGGGGGGGGGGGGGGGGGGGGGGGGGGGGGGGGGGGGGGGGGGGGGGGGGGGGGGG/9FGGGGGGGGCEGGGGGFGGGGGGGGGFGGGGGGGGGGGGEGGGGGGGGGGGGGGGDGGGFDGGGGGFGGGGGGGGGG
@M00200:207:000000000-ALC1F:1:2102:25150:7515 1:N:0:5
ATTGGGTTTAAAGGGTGCGTAGGCGGTGTCCTAAGTCAGTTGTGAAATACGGCAGCTTAACTGTCGAGGTGCAATTGATACTGGGACACTTGAGTACTGATGAGGTAAGCGGAATGGACGGTGTAGCGGTGAAATGCTTAGATATCGTCCAGAACACCGATAGCGAAGGCAGCTTACTAAGGAGTAACTGACGCTGAGGCACGAAAGTGTGGGGATCAAACAGGATTAGATACCCGAGTA
+
GGGGGGGGGGGGGGGGGGGGGGGGGGGGGGGGGGGGGGGGGGGGGGGGGGGGGGGGGGGGGGGGGGGEGGGGGGGGGGGGGGGGGFGFGGGGGGGGGGGGGGGGGGGGGGGGGGGFGGGGGGGGGGGGGGGGGGGGGGGGGGGGGGGGFGGGGGGGGGGGG+=FGGGEGGGGGGGGGGGGGDGGGGFFGGFFEGGGGGGGGGGGGEEGFFGGGGGGGGGGGGGG4CFCCFGGGGGDGGGG
@M00200:207:000000000-ALC1F:1:2102:25789:8664 1:N:0:5
ATTGGGTTTAAAGGGTGCGTAGGTGGCTGGGTAAGTTTGATGTGAAATCTCCGGGCTTAACCCGGAAAATGCATTGAATACTATCCAGCTAGAGGTTTGGAGGGGGGACTGGAATTCTTGGTGTAGCAGTGAAATGCGTAGATATCAAGAGGAACCCCAGTCGCGAAGGCGAGTCCCTGGACAAGACCTGACACTGAGGCACGAAAGCCGGGGGAGCAAACAGGCTTCGATACCCTCGTA
+
9FGGGGGGGGG9FFGGGGGGGGDCFGFECCGEFEEGGGG9EFGGCFDGGGGGGGGGGGFGGGGGGGGFGGGGFGGGCFGFGGGGGCGGGGGGGGGEGGDGFGGGGGC+@<FEC,@:>FGG98*>:3C;,8>>FF,?>::*<*73C9F,::C:F:C*C1<4>>9@@B:F7F8**/;E6+<*8:F5@6CC8@68<CE?EGGGDGGE587CC=85>*)2*A*02*A4*25*9):*:?<FFDG:
@M00200:207:000000000-ALC1F:1:2102:28072:8857 1:N:0:5
ACTGGGTGTAAAGGGCGCGTAGGCGGTTTGACAAGCGTGCGGTGAAAGCTCGGGGCTCAACCCCGAGTCGGCCGTGCGAACTGTCGGACTTGAGCACAGTAGAGGCAGATGGAATTCCGGGTGTAGCGGTGGAATGCGTAGAGATCCGGAAGAACACCGGTGGCGAAGGCGGTCTGCTGGGCTGTGGCTGACGCTGATGCGCGACAGCGTGGGGAGCAAACAGGATTAGATACCCTTGTA
+
GGGGGGFFGGGGGGGGGGGGGGGGGGGGGGGGGGGGGGGGGGGGGGGGGGGGGGEGGGGGEGGGGGGGGGGGGGGGGGGGGGGGGGGGGGGGGGGGGGGGGGGGGG@FGGGGGGGGGGGGGGEGGGGGF>FGCFGGGGGGGGGGGGGGGGGGGGGGGGFGG*22F*CFGGGGGGGGGGGFGGGGGGGGGGGCGGGGGGGGGGGGGGGGGEGGGGDEGGGGGGGGGCDFGFGGGFGGGGGG
@M00200:207:000000000-ALC1F:1:2102:16852:10067 1:N:0:5
ATTGGGTTTAAAGCGTGCGTAGGTGGTTCGTTAAGTCTGTCGTGAAAGCCCCGGGCTCAACCTGGGAATGGCGGTGGATACTGGCGGACTAGAGTGCGGTAGAGGGTGGTGGAATTCCCGGTGTAGCAGTGAAATGCGTAGAGATCGGGAGGAACATCTGTCGCGAAGGCGGCCACCTGGACCAGCACTGACACTGAGGCACGAAAGCGTGGGGAGCAAACAGGATTAGATACCCCTGTA
+
GGGGGGGGGGGGGGGGGGGGGGGGGGGGGGGGGGGGGGGGGGGGGGGGGGGGGGGGGGGGGGGGGGGGGGGGGGGGGGGGGGGGGGGGGGGGGGGGGGGGGGGGGGGGGGGGGGGGGGGGGGGGGGGGGGGGGGGGGGGGGGGGGGGGGGGGGGGGGGGGG,3@FGGGGGGGGGGGGGGGGGGGGGGGGGGGGGGGGGGGGGGGGGGGGGGGGGGGGGGGGGGGGGGGGFGGGGGDGGGG
@M00200:207:000000000-ALC1F:1:2102:22478:10355 1:N:0:5
ATTGGGCGTAAAGGGCGCGTAGGCGGGATGGCAAGTCGGTCGTGAAATCTCTCGGCTCAACCGAGAAACGTCGGCCGATACTGCCGTTCTTGAGGGATGCAGAGGAGACTGGAATTCCCGGTGTAGCGGTGAAATGTGTAGAGATCGGGAGGAACACCGGTCGCGAAGGCGACTTCCTGGACCGTTACTGACACTGAGGCACGAAAGCGTGGGGAGCGAACAGGATTAGATACCCCTGTA
+
GGGGGGGGFGGGGGGGGGGGGGGGGGGGGGGGGGGGGGGGGGGGGGGGGGGGGGGGGGGGGGGGGGGGGGGGGGGGGGGGGGGGGGGGGGGGGGGGGGGGGGGGGGGGGGGGGGGGGGGGGFGFGGGGGFGGGGGGGGGGGGGGGGGGGGGGGGGGGGGGG*:FGGGGGGEGGGGGGGGGGGGGGGGGGGGGGGGGGDGGGECEGGGFGEGGGGGGGGGGGGGGGFGGGFGGGGGGGGGG
@M00200:207:000000000-ALC1F:1:2102:29585:11598 1:N:0:5
ATTGGGTGTAAAGGGCGCGTAGGCTGTGCGGTACGGTTCGGGTGAAATCCCTCGGCTCAACCGAGGAACTGCCCGGGCGACGGCCGTGCTGGACTGCATTAGGGGACGATGGAACTCCCGGTGGAGCGGTGAAATGCGTAGATATCGGGAGGAACGCCGGTCGCGAAAGCGATCGTCTGGAGTGCATGTGACGCTGAGGCGCGAAAGCTAGGGGAGCAAACGGGATTAGATACCCTCGTA
+
GGGGGGGGGGGGGGGGGGGGGGGGGGGGFGGGGGGGGGGGGGGGGGGGGGGGGGGGGGGGGGGGGGGGGGGGDGGGDGGEGGEGGGGGGGGGGGGGFGDFGFGGGGGGGGGGGGGGGGGGGEGGGGGGGGGGGGGGCEFGEGFGGGDGGGGGGAFEGGCBE=CFGEGCEGGGGFGGGGGGGGGFCGGGGGGGGGGEDEGGEGGGGEEGGGGGGGGGGGGGFGDGGCFFGFFFGG*7>DGG
@M00200:207:000000000-ALC1F:1:2102:18509:12196 1:N:0:5
ATTGGGTGTAAAGGGCGCGTAGGCGGCCCGCTAAGTCGAACGTGAAATCCCCGGGCTCAACCCGGGAACTGCGTTCGATACTGGCAGGCTTGAATCCGGGAGAGGGATGCGGAATTCCAGGTGTAGCGGTGAAATGCGTAGATATCTGGAGGAACACCGGTGGCGAAGGCGGCATCCTGGACCGGCATTGACGCTGAGGCGCGAAAGCCAGGGGAGCAAACGGGATTAGATACCCCAGTA
+
GGGGGGGGGGGGGGGGGGGGGGGGGGGGGGGGGGGGGGGGGGGGGGGGGGGGGGGGGGGGGGGGGGGGGGGGGGGGGGGGGGGGGGGGGGGGGGGGGGGGGGGGGGGGGGGGGGGGGGGGGGGGGGGGGGGGGGGGGGGGGGGGGGGGGGGGGGGGGGGGG*:FGGGGGGGGGGGGGGGGGGGGGGGGFGGGGGGGGGGGGGGGGGGGGGGGGGGGGGGGGGEGGGGGGFGGGGGFGGGG
@M00200:207:000000000-ALC1F:1:2102:8639:12563 1:N:0:5
ACTGGGCGTAAAGGGTGCGTAGGCTGTGCGGAAAGTTGGGTGTGAAATACCTCAGCTTAACTGAGGAACTGCATTCAAAACTACCGTGCTAGAGGAAGATAGAGGTGAGCGGAACTTAGGGTGGAGCGGTGAAATGCGTTGATATCCTAAGGAACACCGGTCGCGAAAGCGGCTCACTGGATCTTTTCTGACGCTGAGGCACGAAAGCTAGGGTAGCGAACGGGATTAGATACCCCAGTA
+
GGGGGGGGGGGGGGGGGGGGGGGGGGGGGGGGGGGGGGGGGGGGGGGGGGGGGGGGGGGGGGGGGGGGGGGGGGGGGGGGGGGFGGGGGGGGGGGGGGGGGGGGGGGGGGGGGGGGGGGGGGGGGGGGGGGGGGGGGGGGGGGGGGGGGGGGGGGGGGGEG+@FGGGGGFGGGGGGGGFGGGGGGGGGGGGGGDGEGGGGGGGGGGGGFGFGCGG=EEGGGG5DDDGFGFGGGGFFDDF7
@M00200:207:000000000-ALC1F:1:2102:15238:12826 1:N:0:5
ACTGGGCTTAAAGGGTGCGTAGGCTGCGCGGAAAGTTGGGTGTGAAATCCCTCGGCTCAACCGAGGAACTGCGCCCAAAACTACCGTGCTCGAGGAAGATAGAGGTAAGCGGAACTTACGGTGGAGCGGTGAAATGCGTTGATATCGTAAGGAACACCTGTAGCGAAAGCGGCTTACTGGGTCTTTTCTGACGCTGATGCACGAAAGCTAGGGGAGCAAACGGGATTAGATACCCCAGTA
+
GGGGGGGGGGGGGGGGGGGGGGGGGGGGGGGGGGGGGGGGGGGGGGGGGGGGGGGGGGGGGGGGGGGGGGGGGGGGGGGGGGGGGGGGGGGGGGGGGGGGGGGGGGGGGGGGGGGGGGGGGGGGGGGGGGGGGGGGGGGGGGGGGGGGGGGGGGGGGGGGG5=FGGGGGGGGGGGGGGGGGGGGGGGGGGGGDGGGGGGGGGGGGGGGGGGGGGGGGGFGGGGGGGGGGFGGGGGGGGGG
@M00200:207:000000000-ALC1F:1:2102:7342:13460 1:N:0:5
ATTGGGTGTAAAGGGCTCGTCGGTGCCCAACTAAGCCAGACGTGAAATCCCTCGGCTTAACCGGGGAACTGCGTCCGCTACTGGATGGCTTGAGATCGGGAGAGGGATGCGGCATTCCAGGTGTCGCGGTGAAATGCGTCGATATCTGGAGGAACACCGGTCGCGAAGGCGGCATCCTGGACCGACCCTGACACCGCGGAGCGAAAGCCAGGGGAGCAAACGGGAATAGATACCCTCGTA
+
A-;C9FF;6FFA<@F7FCC8,@7@7+CC;CCF,E8,,C8;9@CF8CEF@FFCFE@EEF@@F9@@C:C,,6CFF@@74+,4@,,<B98FGFGC4,,5547CFGECFF@<BE7:+++,:,5C8B,C3+++@F7FE,:,@BC+>:*>7,33>,3*FCAFFFFGC:9EG=*<7CC*C*:<@+C+*;C8EE*1;*CFGG*:****/:8C8**2;:8E8CD=CGGGC7E3*)0*2*20AFF05)9<
@M00200:207:000000000-ALC1F:1:2102:16915:13483 1:N:0:5
ATTGGGTATAAAGCGCGTGCAGGTGGCTTGGTAAGTTAGGCGTGAAATCTCCCGGCTCAACTGGGAGAGGTCGTCTAATACTACCGGGCTAGAGAACAGAAGAGGAAGATGGAATTCCCGGTGTAGTGGTGAAATGCGTAGATATCGGGAGGAACACCAGTCGCGAAGGCGGCTCTCTGGGACGGTACTGACGCTGAGACGCGAAAGCGTGGGGAGCAAACAGGATTAGATACCCGAGTA
+
GGGGGGGGGGGGGGGGGGGGGGGGGGGGGGGGGGGGGGGGGGGGGGGGGGGGGGGGGGGGGGGGGGGGGGGGGGGGGGGGGGGGGGGGGGGGGGGGGGGGGGGGGGGGGGGGGGGGGGGGGGGGGGGGGGGGGGGGGGGGGGGGGGGGGGGGGGGGGGGGG,=CGGGGGGGGGGGGGGGGGGGGGGGGGGGGGGGGGGGGGGGGGGGGGGGEGGC55CFGGGGGGDGGGFGGGFFGGGGF
@M00200:207:000000000-ALC1F:1:2102:14708:13802 1:N:0:5
ATTGGGCTTAAAGCGCACGTAGGCGGGTCGTTAAGTCAGGGGTGAAATCCCGGAGCTCAACTCCGGAACTGCCTTTGATACTGGCGACCTTGAGGCTGGAAGAGGTTAGTGGAATTCCCAGTGTAGAGGTGAAATTCGTAGATATTGGGAAGAACACCAGTGGCGAAGGCGGCTAACTGGTCCAGATCTGACGCTGAGGTGCGAAAGCGTGGGGAGCAAACAGGATTAGATACCCTAGTA
+
GGGGGGGGGGGGGGGGGGGGGGGGGGGGGGGGGGGGGGGGGGGGGGGGGGGGGGGGGGGGGGGGGGGGGGGGGGGGGGGGGGGGGGGGGGGGGGGGGGGGGGGGGGGGGGGGGGGGGGGGGGGGGGGGGGGGGGGGGGGGGGGGGGGGGGFGGGGGGGGGG3;FEGGGGGGGGGGGGGGGGGGGGGGGGGGGGGGGGGGGGGGGGGGGGGGGGGGGGGCGGGGGGFGGFFGGGGGGGGGG
@M00200:207:000000000-ALC1F:1:2102:3018:13997 1:N:0:5
ATTGGGTTTAAAGGGCGCGTAGGTGGCGACCCAAGTCAATGGTGAAAGCCCGATGCTCAACATCGAGTCGGCCACTGATACTGGGTTGCTCGAGCACTGTAGAGGCAGATGGAATTCCGGGTGTAGCGGTGGAATGCGTAGAGATCCGGAAGAACACCGGTCGCGAAGGCGGTCTGCTGGGCAGTTGCTGACACTGAGGCGCGACAGCGTGGGGAGCAAACAGGATTAGATACCCTCGTA
+
G<FFGGGEGGGGGCGGCGGGGGGEFG@BFGGGFCGGGGGGGGGGGGGEF,C@FGGGGGF,C@EFGG@F8>7CFECEGGGGGGCFF8FGGGGGGGCF?<EGGGE<F++:BFGFCFGFDEGDGGGFGGGDGECE@,CFGDEFGGADCFFGDEGGGFGG,@@EE*3>FFGGGGGG:CC@FGGD8FCGF23AEEGFC8EC?8FFGGGGGGGGGGGD>=DEGGGC*9C5FGFC6@7FF6**19FD
@M00200:207:000000000-ALC1F:1:2102:19347:14312 1:N:0:5
ACTGGGTATAAAGGGTGCGCAGGCGGTCGGGTGTGTCAGATGTGAAATCCCGAGGCTCAACCTCGGAACTGCGTCTGAAACTACTCGACTAGAGTACTGGAGAGGGTAACGGAATTCACGGTGTAGCAGTGAAATGCGTAGATATCGTGAGGAACACCAGACGCGAAGGCGGTTACCTGGACAGTTACTGACGCTCAGGCACGAAAGCATGGGGAGCAAAAGGGATTAGATACCCGCGTA
+
GGGGGGGGGGGGGGGGGGGGGGGGGGFGGGGGGGGGGGGGGGGGGGGGGGGGGGGGGGGGGGGGGGGGGGGGGGGGGGGGGGGGGGGGGGGGGGGGGGGGGGGGGGGGGGGGGGGGGGGGGGGGGGGGGGGGGGGGGGGGGGGGGGGGGGGGGGGGGGGGG*<FGGGGGGGGGGGGGGGGGGGGGGGGGGGGGGGGGGGGGFGGGGGGGGGGGGCEGGFGFGGDGGGFGFGGGFGGGGGG
@M00200:207:000000000-ALC1F:1:2102:25303:14342 1:N:0:5
ATTGGGTATAAAGCGCGTGCAGGTGGCGCGGTAAGTTGGGCGTGAAATCTCCCGGCTCAACTGGGAGAGGTCGTCCAATACTACCGTGCTTGAGAGCAGAAGAGGAAGATGGAATTCCCGGTGTAGTGGTGAAATGCGTAGATATCGGGAGGAACACCAGTTGCGAAGGCGATCTTCTGGTCTGTTTCTGACACTCAGACGCGACAGCTAGGGTAGTAAACGGGATTAGATACCCCTGTA
+
GGGGGGGGGGGGGGGGGGGGGGGGGGGGGGGGGGGGGGGGGGGGGGGGGGGGGGGGGGGGGFGGGGGGGGGGGGGGGGGGGGGGGGFGGGGGFFFEDEGGGGGGGGGGGGGGGGGGGGGGGC:FFGGGGGGGGGGGFGEC@FGGFFGGDCGGG@FEGGFFG75@CCEGGGGG7DGGGGGGBBCFFGFGGFGGGGFGFFFCEGGGGEGGGFFGCCCGGGGGGGGGDDGGFFF:CGGCCFFG
@M00200:207:000000000-ALC1F:1:2102:18961:14776 1:N:0:5
ATTGGGTGTAAAGCGTCCGTAGCTGGCTTGTTAGATGCCTGGGTAAATCGATGCGCTCAACGCATCGAACTCCGGGTAGACCGGCAAGCTTGGGACCGGGAGAGGCGTGAGCTACTCGAGGGGTAGGGGTAAAATCCTGTAATCCTTCGGGGAGGACCAGTTGCGAAGGCGTCACGCTAGAACGGCTCCGACAGTGAGGGACGAAGCCCTGGGGCGCAAACCGGATTAGATACCCCTGTA
+
GGGGGGGGGGGGGGGGGGGGGGGGGGGGGGGGGGGGGGGGGGGGGGGGGGGGGGGGGGGGGGGGGGGGGGGGGGGGGGGGGGGGGGGGGGGGGGGGGGGGGGGGGGGGGGGGGGGGGGGGGGGGGGGGGGGGGGGGGGGGGGGGGGGGGGGGGGGGGGGGG,=DFGGGGGGGGGGGGGGGGGGGGGGGGGGGGGGGGGGGGGGGGGGEFGGGGGGGGDGGGGGGGGGGGFGGGGGGGGGG
@M00200:207:000000000-ALC1F:1:2102:2551:17593 1:N:0:5
ATTGGGTTTAAAGGGCTCGTAGGCGGTTTGTCGCGTCGGGAGTGAAAACTCAGGGCTCAACCCTGAGCGTGCTTCCGATACGGGCAGACTAGAGGTATGCAGGGGAGAACGGAATTCCTGGTGTAGCGGTGGAATGCGCAGATATCAGGAGGAACACCGGTTGCGAAGGCGGCATCCTGGACCAATATTGACGCTGAGGAGCGAAAGCCAGGGGAGCAAACGGGATTAGATACCCGGGTA
+
GGGGGGGGGGGGGGG>CFGGGGGGGGGGGGFFEGGGGDGGDGGGGGGFFGGGFGGGGGGGGGG8FGGGGGGGDGG<CGGGGDFEGDGGGGGGFGGFGCG,8FFEG@EGGGGGGGGFDGGGGGGGGGGGGGGGGFGGGG+FGGGGGGGDC:FGGGGGGFGDE*:FFEFGGGGGG8C8CFCDFF7>8:C@GGGGG5EEGGGFEGGGGGGGG6CGGCDGGGGC=7EGGGGGCBGGGGGDDCDG
@M00200:207:000000000-ALC1F:1:2102:26627:17721 1:N:0:5
ATTGGGTGTAAAGGGCTCGTAGGCGGCCAACTAAGTCACACGTGAAATCCCCAGGCTTAACCTGGGAACTGCGTGTGATACTGGATGGCTTGAATTCGGGAGAGGGATGCAGAATTCCAGGTGTAGCGGTGAAATGCGTAGATATCTGGAGGAACACCGGTGGCGAAGGCGGCATCCTGGACCGGCATTGACGCTGATGCGCGAAAGCCAGGGGAGCAAACGGGATTAGATACCCCGGTA
+
GGGGGGGGGGGGGGGGGGGGGGGGGGGGGGGGGGGGGGGGGGGGGGGGGGGGGGGGGGGGGGGGGGGGGGGGGGGGGGGGGGGGGGGGGGGGGGGGGGGGGGGGGGGGGGGGGFGFFGGGGGGGGFCGGGGGGGGGGGGEGGGGGGGGGGGGGEGGGGGGG33@FGGGGGGGGGGGGGGGGGGCGGDG?EFFEEGGGGGGGGGG8=5CFEFEGGGGGGFE5>EGGDFGGFGGG6FGGGD:
@M00200:207:000000000-ALC1F:1:2102:27042:18696 1:N:0:5
ACTGGGTGTAAAGGGCTCGTAGGCGGTTTGTCGCGTCGGGAGTGAAATCACCGGGCTTAACTCGGTGCTTGCTTTCGATACGGGCAGACTGGAGGCATGCAGGGGAGAACGGAATTCCTGGTGTAGCGGTGAAATGCGCAGATATCAGGAGGAACACCGGTGGCGAAGGCGGCATCCTGGACCAATACTGACGCTGAGGAGCGAAAGCCAGGGGAGCAAACGGGATTAGATACCCCAGTA
+
GGGGGGGGGGGGGGGGGGGGGGGGGGGGGGGGGGGGGGGGGGGGGGGGGFGFGGGGGGGGGGGGGGGGGGGGGGGGGGGGGFDGGGGGGGGGGGGGGGGFGGGGGGGGGGGGGGGFGGGGGFGGGGGGGGGGGGGGGGGGGGGGGGGGGGGGGGGGGGGGG*:=FGGGGGGGGGGGGGGGGGGGGGGGGGGGGGGGCEECEGGGGGGGGGGGGGGGGGGGFDGGGGGGGFGGGGGGGGGG
@M00200:207:000000000-ALC1F:1:2102:13445:19149 1:N:0:5
ATTGGGTGTAAAGGGCGCGTAGGCGGGCGGACAAGTCTCTCGTGAAAGCCCACGGCTCAACCGTGGAATTGCGGGAGATACTGTCTGTCTTGAGTCCGGGAGAGGAGGGTGGAATTCCCAGTGTAGCGGTGAAATGCGTAGATATTGGGAGGAACACCGGTGGCGAAGGCGGCTCTCTGGACCGGTACTGACGCTGAGGCGCGAAAGCTAGGGGAGCAAACGGGATTAGATACCCTAGTA
+
GGGGGGGGGGGGGGGGGGGGGGGGGGGGGGGGGGGGGGGGGGGGGGGGGGGGGGGGGGGGGGGGGGGFEGGGGGDEGGFGGGGGGGGGGGGGCFGGGGGGGGGEGGGGGGGGGGGGGGGGGGGGGGGGCFGGGGGGGGGGGGGGGGGGFGGGGGGGGGGGG*/CFGGGGGDGEGGGGGGGGGGDEGCGGGGGGGGEEFGGGGGGGDGGGGGGC5<EGG?FG<EDGGGGGFGGGGGGGGG7
@M00200:207:000000000-ALC1F:1:2102:17052:19352 1:N:0:5
ATTGGGTATAAAGAGCTCGTAGGCGGCCCTTCGCGTCGGATGTGAAAGCTCAGGGCTCAACCCTGAGAGGCCATTCGATACGGGAGGGCTAGAGGTAGGTAGGGGAAAGTGGAATTCCTGGTGTAGCGGTGAAATGCGCAGATATCAGGAGGAACACCGGTAGCGAAGGCGGCCCGCTGGGCTGTGGCTGACGCTGAGGCGCGACAGCGTGGGGAGCAAACAGGCTTAGATACCCTAGTA
+
GGGGGGGGGGAGGGGGGGGGGGGGGGEEGFDFFGCGGGEEGGGGGFGGGFGGGGGEFGGGGGGGGGGFGGGFGGFGGFCFGFGGFGGGGGFDGGGB=EDFGGGGG+B8FGGGGGGGGGGGGFGGGGGGGGFDFCFGGGGDFDGGGGGGGGGGGGGGGGECC4<>FBFGGGGGGGGGGGDEGGGGGGGGCEFGGGGEDFGGGGGGCGGGGGGGGGGGGFGGGFGG*7C<FFCFGGGGGGGF
@M00200:207:000000000-ALC1F:1:2102:26905:20097 1:N:0:5
ACTGGGTTTAAAGCGCACGTAGGCGGGTCGTTAAGTCGAGGGTGAAATCCTGGAGCTCAACTCCAGAACTGCCTTCGATACTGGCGACCTAGAGTCCGGAAGAGGTGAGTGGAACTCCTAGTGTAGAGGTGGAATTCGTAGATATTAGGAAGAACACCAGTGGCGAAGGCGGCTCACTGGTCCGGTACTGACGCTGATGTGCGAAAGCGTGGGGAGCAAACCGGATTAGATACCCGCGTA
+
EGGC<FGCFGGGGFEGCEGGFFDGG7CFGFGGGCFGDC:F@FGGFCGF@<CE<<FDEG9F6,6CEGCFGGGGGGG=F7E==59FGECFG>5<C=5<?B:B:FEF@8<E8BE3EA><FBF=B8ED,5B5ADFGB>=<FB><7F<<D,@<9F9,@DFB<<F>D4;*<BFCGGGC7*=,6,<@CGC8E88/+>CFCC**1<FGDC5*=?=CE8*:>C3C:7CC**29>DDGC***0<CCC<C)
@M00200:207:000000000-ALC1F:1:2102:4556:20642 1:N:0:5
ATTGGGCATAAAGGGCGCGTAGGTGGCTTGGTAAGCGTGTGGTGAAAGTCCGGGGCTCAACCCCGGATCTGCCATGCGAACTGCCGAGCTCGAGCATTGTAGAGGCAGGTGGAATTTCGGGTGTAGCGGTGGAATGCGTAGATATCCGAAAGAACACCGGTTGCGAAGGCGGCCTGCTGGGCAATTGCTGACACTGAGGCGCGACAGCGTGGGGAGCAAACAGGATTAGATACCCCAGTA
+
GGGGGGGGGGGGGGGGGGGGGGGGGGGGGGGGGGGGGGDGGGGGGGGGGGGGGGGGGGGGGGGGGGGGGGGGGGGGGGGGGGGGGGGDGGGGGGGGGGGGGGGGGGGDGACGGGGDGGGGGGGGGGGGGGGGGGGGGGGGGGGGGGGGGFGGGGGGGGGGG*2CFGEFGGGCEGGGGGGGDGGGGGGGGGGGGGGGGGGGGGGGGGGGG8>EGDD5CFFGGGGGCFGFGFGGGGGGDGG7
@M00200:207:000000000-ALC1F:1:2102:20064:22016 1:N:0:5
ATTGGGTATAAAGCGCGTGTAGGCGGGACGGCGCGTCGGCCGCTGAAATCCCCCGGCTCAACCGGGGAAGGGGCGCCGATACGGCCGTCCTGGAGCGACGTAGGGGGGGCTGGAACTTCCGGTGGAGCGGTGAAATGCGTTGAGATCGGAAGGAACGCCCGTGGCGAAAGCGAGCCCCTGGACGTCGGCTGACGCTGAGACGCGAAAGCCAGGGGAGCGAACGGGATTAGATACCCTAGTA
+
GGGGGGGGGGGGGGGGGGGGGGGGGGGGGGGGGGGGGGGGGGGGGGDGGGCGGGGGGGGGGGGGGGGFGGGGGGGGGGGGGGGGGGGGGGGGGGGFGGGGGGGGGGGGGGGGGGGGFGGGGGGGGGGGGGGGFGFGGGGGDGGGGFGGGGGGGGGGGGGGE:CGD8>EECFGGGGGGGGGGGGGGGGGGGGG6?ECGGFGGGEGGGGCCCGGGGGDCEEGC<5DGG<FGFGC?:C6FDC:=
@M00200:207:000000000-ALC1F:1:2102:11162:22490 1:N:0:5
ATTGGGTTTAAAGAGCGCGCAGGCGGTCGTGCAAGTCGCGTGTGAAAGCCCCCGGCTCAACTGGGGAGGGTCACGCGATACTGCTCGACTCGAAGGCAGGAGAGGGAAGTGGAATTCCCGGTGTAGTGGTGAAATGCGTAGATATCGGGAGGAACACCAGTTGCGAAGGCGACTTCCTGGCCTGTTCTTGACGCTGAGGCGCGAAAGCTAGGGTAGCAAACGGGATTAGATACCCCGGTA
+
GGGGGGGGGGGGGGGCGGGGGGGGGG@FFEG7FFGGGEFGGGGGGGGGGFGGFGGGGGGGGGGGGGGGGGFGGFG?FGGGFGGGFDGCGGGGGGBFFGGGGGGGGGGGGGGGGGGGGGGEGFGGGGFGGGGGGGGGGGGGGGFGGBFGGGEGGGFGGGGGG54<FEGDGGGEEGE9EGDEFFDFEG++:EFGEEGGGGGDGEGEGGG6C?FGF?FC+<CFFDEGDDCCGFGGFGG5<CGD
@M00200:207:000000000-ALC1F:1:2102:8538:22533 1:N:0:5
ATTGGGTGTAAAGGGCGCGTAGGCGGGCTATCAAGTCCGGGGTGAAATCCTCCAGCTCAACTGGAGAACGGCCTCGGATACTGATGGTCTCGAGGAGGATAGGGGCACACGGAACTGTGGGTGGAGCGGTGAAATGCGTTGATATCCATAGGAACTCCGGTCGCGAAAGCGGTGTGCTGGATCCTTTCTGACGCTGATGCGCGAAAGCCAGGGGAGCAAACGGGATTAGATACCCTGGTA
+
GGDFGGGGFGGGGGGEGGGGGGGGGGGGGGGGGGGGGGGGGG@FGGGGGGGGGGGGGGGGGGGGGGGGGGGGGGGGGGGGGGGGGGGGGGGGGGGEGGGGGGGGGGGGFGGGGGGDF,FFGEGEDFGGGEGGGFGGGGGGGFGGFGGFCFGGGGGGFGGG>42<FGGGGGGGGGGGGGGGFF<C9@CEGGGGGGDGE<FGCGEGCC*?2;FFGGCEEGEF8C=DD)>=F?CFGC7CFGGG
@M00200:207:000000000-ALC1F:1:2102:18504:22820 1:N:0:5
ACTGGGCTTAAAGGGCGCGTAGGCGGGATGGCAAGTCAGTCGTGAAATCTCTCGGCTCAACCGAGAAACGTCGGCTGATACTGCCGTTCTTGAGGGATGCAGAGGAGACTGGAATTCCCGGTGTAGCGGTGAAATGTGTAGAGATCGGGAGGAACACCGGTGGCGAAGGCGGCCCCCTGGTTGGATACTGACGCTGAGACGCGAAAGCGTGGGGAGCAAACAGGATTAGATACCCGAGTA
+
GGGGGGGGGGGGGGGGGGGGGGGGGGGGGGGGGGGGGGGGGGGGGGGGGGGGGGGGGGGGGGGGGGGGGGGGGGGGGGGGGGGGGGGGGGGGGGGGGGGGGGGGGGGGGGGGGGGGGGGGGFGGGGGGGGGGGGGGFGGGGGGGGGGGGGGGGGGGFGGGG49CFGGGGGGGGGGGGGGGGFDGGGGGGFGGGGGGGGGGGGGEGGDGG=8EGGDGGFFCFGGGFFGGGFGG<C6DDDFF
@M00200:207:000000000-ALC1F:1:2103:23612:3818 1:N:0:5
ATTGGGTTTAAAGCGCGTGTAGGCGGCTTTGCAAGTCGGGTGTGAAAGCCCTCAGCTCAACTGAGGAAGTGCGCCCGAAACTGCAGAGCTTGAGTGCCGGAGAGGGTGGCGGAATTCCCCAAGTAGAGGTGAAATTCGTAGATATGGGGAGGAACACCGGTCGCGAAGGCGGCCACCTGGACGGTAACTGACGCTGAGACGCGAAAGCGTGGGGAGCAAACAGGATTAGATACCCTAGTA
+
GGGGGGGGGGGGGGGGGGGGGGGGGGGGGGGGGGGGGGGGFGGGGGGGGGGGGGGGGGDGGGGGFFFGGGGGGGGGGGGGGGGGGGGGGGGGGGGGGGGGCEFGGGGGGGGGGGFGGGFGGGFGGGGGGGGGGCGGGGGFGGGGGGGGGGGEGGGGGGGGE19FFGEGGGGGGEGGGGGGGGGDGFGGGGGGGGGG8FFGGGGEECEFGGGGGGGGGGGGGFGGGGGG6=FFGGGGGGGF
@M00200:207:000000000-ALC1F:1:2103:23192:3917 1:N:0:5
ATTGGGTGTAAAGGGCTCGTAGGCGGTTTGTCACGTCGGGAGTGAAAACTCGGGGCTTAACCCCGAGCCTGCTTCCGATACGGGCAGACTAGAGGTATGCAGGGGAGAACGGAATTCCTGGTGTAGCGGTGAAATGCGCAGATATCAGGAGGAACACCGGTGGCGAAGGCGGTTCTCTGGGCATTACCTGACGCTGAGGAGCGAAAGTGTGGGGAGCGAACAGGATTAGATACCCTCGTA
+
GGGGGGGGGGGGGGGGGGGGGGGGGGGGGGGGGGGGGGGGGGGGGGGGGGGGGGGGGGGGGGGGGGGGGGGGGGGGGGGGGGGGGGGGGGGGGGGGGGGGGGGGGGGGGGGGGGGGGGGGGGGGGGGGGGGGGGGGGGGGGGGFGGGGGGGGGGGGGGGGG*:@FGGGGGGGGGGGGGGGGGGGGGGGGGGGGGGGGGGGGGGGEGGGGGGGGGGGGGGCEGGGGGGGGFGGGFGGGEGG
@M00200:207:000000000-ALC1F:1:2103:15860:5263 1:N:0:5
ATTGGGTTTAAAGCGCACGTAGGCGGGTCCTTAAGTCGGTGGTGAAATCCTGGAGCTCAACTCCAGAACTGCCTCCGATACTGAGGGCCTCGAGTCCGGGAGAGGTGAGTGGAACTGCGAGTGTAGAGGTGAAATTCGTAGATATTCGCAAGAACACCAGTTGCGAAGGCGGCTCACTGGCCCGGTACTGACGCTGAGGTGCGAAAGCGTGGGGAGCAAACAGGATTAGATACCCCAGTA
+
GGGGGGGGGGGGGGGGGGGGGGGGGGGGGGGGGGGGGGGGGGGGGGGGGGGGGGGGGGGGGGFGGGGGGGGGGGGGGGGGGFGGGGGGGGGGGGGGGGGGGGGGGFGGGGGGGGGGGGGGGFGGGGGGGGGGGGGGGGFFGGGGGGGGGGGGGGGGGGGGG,5EFGGGGGGGGGGFGGGGGGGGGGGGGGGGGGGGGGGGGGGGGGGGGGGGGGGGGGGGGGGGFDFFFFGGGGGGGGGF
@M00200:207:000000000-ALC1F:1:2103:11441:6895 1:N:0:5
ACTGGGTGTAAAGCGCGCGCAGGCGGCGGTGCTGGCCCGGCGTGAAAGCCCCCGGCTCAACCGGGGAGGGTCGTCGGGGACCGCACCGCTTGAGGGCGGTAGGGGCTGGTGGAATGCCTGGTGTAGTGGTGAAATGCGTAGAGATCAGGCGGAACACCCGTAGCGAAGGCGGCCAGCTGGGCCGTCCCTGACGCTGAGGCGCGAAGGCGTGGGGAGCGAACGGGATTAGATACCCTAGTA
+
GGGGGGGGGGGGGGGGGGGGGGGGGGGGGGGGGGGGGGGGGGGGGGGGGGGGGGGGGGGGGGGGGGGGGGGGGGGGGGGGGGGGGGGGGGGGGGGGGGGGGGGGGGGGGGGGGGGGGGGGGGGGGGGGGGGGGGGGGGGGGGGGGGGGGGGGGGGGGGGGG*9FGGGGGGGGGGGGGGGGGGGGGGGGGGGGGGGGCFGGGGGDEEGGGEGGGGGGGGGGGGGGDGGGGFFFGGFF4FGF
@M00200:207:000000000-ALC1F:1:2103:27132:7097 1:N:0:5
ACTGGGTTTAAAGGGCGCGTAGGTGGTAACCTAAGCGTGTGGTGAAAGCCCGGGGCTCAACCCCGAGTCGGCCGTGCGGACTGCTTTGCTCGAGCATTGTAGAGGCAGGCGGAATTCCGGGTGTAGCGGTGGAATGCGTAGTGATCCGGAAGAAGACCGGTCGCGAAGGCGACACGCTGGGCAATGGCTGACATTGAGGCGTGACAGCGTGGGGAGCAAACAGGATTAGATACCTTCGTA
+
GGFDFC<F@EFGCDFGGC@F:FGF@FGFC<FCGGFCEGG:,6CFFAEC:CF7CC7CFD,CFF@FE7CFGD7@FEC@CF=74C=,C,@,55EC>C@4,,:EBFGF8:CED:FCB+F8,==+:FCC>B9CFGCCF<F,8CFGG*,,@<3<*4*<<:C<C<@7C*2C<*=*4*:?***/:**:*;6509<*2:*2<++002CE8/:889E=8EEGC=*:CFG6FFC59CCG6**:EF*+*202
@M00200:207:000000000-ALC1F:1:2103:11413:7106 1:N:0:5
ATTGGGTTTAAAGGGTGCGTAGGCGGCCACGTAAGTGAGATGTGAAATCCCTCGGCTCAACCGAGGAAGTGCATTTCATACTGCATGGCTTGAGGGAGACAGGGGTAAGCGGAACTGATGGTGGAGCGGTGAAATGCGTTGATATCATCAGGAACACCGGTCGCGAAAGCGGCTTACTGGGTCTCTTCTGACGCTGAGGTACGAAAGCTAGGGGAGCGAACGGGATTAGATACCCCAGTA
+
GGGGGGGGGGGGGGGGGGGGGGGGGGGGGGGGGGGGGGGGGGGGGGGGGGGGGGGGGGGGGGGGGGGGGGGGGGGGGGGGGGGGGGGGGGGGGGGGGGGGGGGGGGGGGGGGGGGGGGGGGGGGGGGGGGGGGGGGGGGGGGGGGGGGGGGGGGGGGGGGG*<@FFGEGFGGGGGGGGGGGGGGGGGGGGGGGGGGEGGGGDEGGGGGGGGGGGGGGGGGGGGGGGGGG?FFFFGGGGGF
@M00200:207:000000000-ALC1F:1:2103:8440:8894 1:N:0:5
ACTGGGTGTAAAGGGTGCGTAGGTGGCGATGTAAGTCTGATGTGAAATCTCCAAGCTCAACTTGGAAAAGGCATTGGATACTATGTTGCTTGAGGATTGGAGGGGAGACTGGAATTCTCGGTGTAGCAGTGAAATGCGTAGATATCGAGAGGAACACCGGTGGCGAAGGCGAGTCTCTGGACAAATCCTGACACTGAGGCACGAAAGCTAGGGGAGCAAACAGGATTAGATACACCGGTA
+
GGGGGGGGGGGGGGGGGGGGGGGGGGGGGGGGGGGGGGGGGGGGGGGGGGGGGGGGGGGGGGGGGGGGGGGGGGGGGGGGGGGGGGGGGGGGGGGGGGGGGGGGGGGGGGGGGGGGGGGGGGGGGGGGGGGGGGGGGGGGGGGGFGGGGGGGGGGGGGGGG6=DEGGGGGGGGGGGGGGGGGGGFGGGGGGGGGGGGGGGGGGGGEGGGGGGGGGGGGGGCFGGGGGGGFGFG+;:CEGG
@M00200:207:000000000-ALC1F:1:2103:19832:9626 1:N:0:5
ATTGGGTGTAAAGCGCACGTAGGTGGCGACGTAAGTCGGGTGTGAAAGCCCCGGGCTCAACCTGGGAATTGCATTCGAGACTGCATTGCTGGAGTACGGAAGAGGAAGGCGGAATTCCCGGTGTAGCGGTGAAATGCGTAGATATCGGGAGGAACATCAGTCGCGAAGGCGGCCTTCTGGTCCAGTACTGACACTCAAGTGCGAAAGCGTGGGGAGCAAACAGGATTAGATACCCGAGTA
+
GGGGGGGGGGGGGGGGGGGGGGGGGGGGGGGGGGGGGGGGGGGGGGGGGGGGGGGGGGGGGGGGGGGGGGGGGGGGGGGFGGGGGGGGGGGGGGGCGGGGGGFGGFGGGGEGGGGGGGGGGGGGGEGGGGGGGGGGGGGGGGGGGGGGGGGDGFGGGGGGG9@CGFGGGGGGGGGGFGGGGFGGGGFFGFGGGGGGGGFGGGGEGGGGGEGGGGGGGGFGGGGGFFGGFFGGGGGGGGGG
@M00200:207:000000000-ALC1F:1:2103:16002:10267 1:N:0:5
ACTGGGTTTAAAGGGTGCGTAGGCGGCCCTGTAAGTCAGTGCTGAAATATCCCGGCTTAACCGGGAGGGTGGCATTGATACTGCGGGGCTTGAGTACAGATGAAGTCGGCGGAATTGACGGTGTAGCGGTGAAATGCATAGATATCGGGAGGAACACCAGTAGCGAAGGCGGCAGCCTGGACCGATACTGACGCTGAGGTGCGAAAGCGTGGGGAGCAAACAGGATTAGATACCCGCGTA
+
GGGGGGGGGGGGGGGGGGGGGGGGGGGGGGGGGGGGGGGGGGGGGGGGGGGFGGGGGGGGGGGGGGGGGGGGGGGGGGGGGGGGGGGGGGGGFFGGGGGGGGGGGGGGGGGGGGGGGGGGGGGGGGGGGGGGGGGGGGGGGGGGGGGGDGGGGGGGGGGFF==FGGGGGGGGGGGGGGGCFGGGGGGGGGGGGGEEEGGGGGGGGEGGGGGEGGGGGGGGFGGGGGFFF?DGG@CGGGGG
@M00200:207:000000000-ALC1F:1:2103:13659:11368 1:N:0:5
ACTGGGTGTAAAGGGCGCGTAGGTGGCCCGGTAAGTCAAAGGTGAAATCCCTCGGCTCAACTGAGGAATTGCCTTTGAAACTGCCAGGCTCGAGGCCGGGAGGGGGTAGCGGAATTCCCAGTGTAGCGGTGAAATGCGTAGATACTGGGAGGAACACCAGTGGCGAAGGCGGCTACCTGGACCGGTTCTGACGCTGATGCGCGAAAGCGTGGGGAGCAAACAGGATTAGATACCCTTGTA
+
GGGGGGGGGEGGGGGCFGGBEGGGGGGGGGGGGGGCFEGGGGGGGGGGGGGGGGGGGGGGGGGGGGGGGCFGGFGGGGGGGGGGGGGGGGGGGGGGGGGGFGGGGCFGGGGGGGGGFGGGGGGGGGGDFCFGGD9CFGGGGGGGGGGFFFGGGGGGGGGGG5;CEGGGGGECGGGGGGGDFCEEGGGGGFCGDGCEGCGGGGGGGGGGEEEGGGGEGGG6FFGGGFFGGFGGF8DGGGGF
@M00200:207:000000000-ALC1F:1:2103:2195:11922 1:N:0:5
ACTGGGCATAAAGGGCGCGTAGGCGGCGCGGGCAGTCAACGGTGAAAGCTCGGGGCTCAACTCCGAGTCGGCCGTCGATACTCCCGCGCTCGAGCACTGTAGAGGCAGGTGGAATTCCGGGTGTAGCGGTGGAATGCGTAGAGATCCGGAAGAACACCGGTTGCGAAGGCGGCCTGCTGGGCAGTAGCTGACGCTGAGGCGCGACAGCGTGGGGAGCAAACAGGATTAGATACCCCTGTA
+
GGGGGGGGGGGGGGGGGGGGGGGGGGGGGGGGGGGGGGGGGGGGGGGGGGGGGGGGGGGGGGGGGGGGGGGGGGGGGGGGGGGGGGGGGGGGGGGGGGGGGGGGGGGGGGGGGGGGGGGGGGGGGGGGGGGGFGFGGGGGGGGGGGGGG@FGGGGGFGGDC*1;EGGGGGGGGGGGGGGGG5CEGGGGGCFGGGGGEGGGGGGEGGGFGEDGGGEGGGGFGGGGGGGGGFDFFCFC:5CF
@M00200:207:000000000-ALC1F:1:2103:7756:11964 1:N:0:5
ATTGGGTGTAAAGGGTGCGTAGGCTGCGCTGTAAGTCAGGTGTGAAATCCCTCAGCTTAACTGAGGAATTGCGCTTGATACTGCAGTGCTCGAGGGAGATAGGGGTTAGCGGAACTGATGGTGGAGCGGTGAAATGCGTTGATATCATCAGGAACACCGGTGGCGAAAGCGGCTAACTGGATCTCTTCTGACGCTGAGGCACGAAAGCTAGGGTAGCGAACGGGATTAGATACCCTCGTA
+
GGGGGGGGGGGGGGGGGGGGGGGGGGGGGGGGGGGGGGGGGGGGGGGGGGGGGGGGGGGGGGGGGGGGGGGGGGGGGGGGGGGGGGGGGGGGGGGGFGGGGGGGGGGGGGGGGGGGGGGGGGGGGGGGGGGGGGGGGGGGGGGGGGGGGGGGGGGGGGGGG+=FGEEGGGGGGGGGGGGGGGGGGGGGGGGGGGGGGGGGGGGGGGGGGGGGGGGGGGGGGGGGGGGGGFGGGGGGGGGG
@M00200:207:000000000-ALC1F:1:2103:21529:12047 1:N:0:5
ATTGGGTGTAAAGAGCGCGTAGGCGGTCCGGTAAGTCAGCTGTGAAAGTCAAGGGCTCAACCCTTGAAAGCCGGTTGATACTGTCGGGCTAGAGTCCGGAAGAGGCGAGTGGAATTCCCGGTGTAGCGGTGAAATGCGCAGATATCGGGAGGAACACCAATCGCGAAGGCAGCTCGCTGGGACGGTACTGACGCTGAGGCGCGAAAGCGTGGGGAGCAAACAGGATTAGATACCCTTGTA
+
GGGGGGGGGGGGGGGGGGGGGGGGGGGGGGGGGGGGGGGGGGGGGGGGGGGGGGGGGGGGGGGGGGGGGGGGGGGGGGGGGGGGGGGGGGGGGGGFGFGGGGGGGGGGGFGGGGGGGGGGGGGGGGGGGFGFGGGGGGGGGGGGGGGGGGGGGGGGGGGGG,;FFGGGGGGGGG:CGGGGGGGGGGCE?FGGGGGGGGGGGGGGGGGGG>EGGGGGGCFGCFGGFGCFGFGGFDG?FGGG
@M00200:207:000000000-ALC1F:1:2103:5875:12474 1:N:0:5
ACTGGGTTTAAAGTGTGCGCAGGCGGCCATGCAAGTCGAGTGTGAAAGCCCCGGGCTTAACTTGGGAATTGCTCTCGAAACTACGTGGCTGGAGTGTGGCAGAGGAAGGTGGAATTCCACGTGTAGCGGTGAAATGCGTAGAGATGTGGAGGAACACCAATAGCGAAGGCAGCCCACTGGGCCAACACTGACGCTCATGCACGAAAGCGTGGGGAGCAAACAGGATTAGATACCCTTGTA
+
G9@EFECCB<CAFEFC9-CFCFG::F:FDGA<FFG,F:,FEDF<@,EFAF<@CF>FE8C<C<@CF8FEAEGCD<FFBFCE+CCC:F,:F8FEGGF<CF:+B??=?,<EFEEFGGG,FDC,C?=EFDGGECFG9ADFFC@FFGE<FG,E=<C:@<CD,@CGF,2@*>@<<CE**>F,BDF8CFD88;FG99BE8EC:@G12A+/1:::@8EEGGEDGE5?FGGGGD6>72=77CF4<D60*
@M00200:207:000000000-ALC1F:1:2103:20813:14426 1:N:0:5
ACTGGGTTTAAAGGGCGCGTAGGCGGTCAGCACAAGTCAGTTGTGAAATCTCCGAGCTTAACTCGGAAAGGTCAACTGATACTGTGCGACTAGAGTGCAGAAGGGGCAACTGGAATTCTCGGTGTAGCGGTGAAATGCGTAGATATCGAGAGGAACACCTGCGGCGAAGGCGGGTTGCTGGGCTGACACTGACGCTGAGGCGCGAAAGCTAGGGGAGCGAACGGGATTAGATACCCGGGTA
+
GGGGGGGGGGGGGGGGGGGGGGGGGGGGGGGGGGGGGGGGGGGGGGGGGGGGGGGGGGGGGGGGGGGGGGGGGGGGGGGGGGGGGGGGGGGGGGGGGGGGGGGGGGGGGGGGGFGGGGGGGGGGGGGGGGGGGFGGGGGGGGGGGGGGGGGGGGGGGGGGG,@CGGGGGGGGGGGGGGGGGGGGGGGCEGGGGGEGGGGGGGGGGGEGGFGGGGGGGGGGGGDGGGGGGFGGGGFGGGGGG
@M00200:207:000000000-ALC1F:1:2103:15805:15113 1:N:0:5
ATTGGGTATAAAGGGTTCGTAGGTGGCTCGCTAAGTCACACGTGAAATCCCTCAGCTTAACTGGGGAACTGCGTGTGAGACTGGCAGGCTTGAGTGCAGGAGAGGAACGCGGAATTCCAGGTGTAGCGGTGAAATGCGTAGATATCTGGAGGAACACCGGTGGCGAAGGCGGCGCTCTGGACTGTATCTGACACTGAGGAACGAAAGCCAGGGGAGCAAACGGGATTAGATACCCCAGTA
+
GGFE6EFEFGGDEFCFFGC-EC@FGGC,,7@C@F869CF<;CCCFDFFF@EFGG@F669CF<FGGGDEGFGCFGE@CFEDCCF<CFE:FFFGGC?FD9E8==,:B,C,8+>7>BFGG<EFGGG<?,5>FGGG?FA<D@@FFGFCF<FB,FFE:FGF@@BFG+7F*F*>FC<CCE**6;<CFFGGGDCF9;EFGC@BFC8C:@:8?EGGGGC*AEEGEDFCCEEG354>9@*0002CDGG7
@M00200:207:000000000-ALC1F:1:2103:26191:15763 1:N:0:5
ATTGGGTTTAAAGCGCACGTAGGCGGTTTGCCAAGTTGGGGGTGTAAGCTCTAGGCTCAACCTAGAAATTGCCTCCAAAACTAGCATACTTGAGTATTAGAGGGGAAGCTGGAATTCACGGTGTAGCGGTGAAATGCGTAGATATCGTGGAGAACACCCGTGGCGAAGGCGGGCTTCTGGCTAATTACTGACGCTGAGGTGCGAAAGCTAGGGGAGCGAACGGGATTAGATACCCGAGTA
+
GGGGGGGGGGGGGGGGGGGGGGGGGGGGGGGGGGGFGGGGGGGGGGGGGGGGGGGGGGGGGGGGGGGGGGGGGGGGGGGGGGGGGGGGGGGGGGGGGGGGGGGGGGGGGGGGGGGGGGGGGGGGGGGGGGGGGGGGGGGGGGGGGGGGGGGGGGGGGGGDE+=FEGGGGGGGGGGGGGGGGGGGGCGGFGGGGGGGDGGGGG8CEEGG7FGGGGGGGGGGDGGGDCFCGFGG?FFGDEFG
@M00200:207:000000000-ALC1F:1:2103:12511:15846 1:N:0:5
ATTGGGTTTAAAGGGCGCGTAGGCGGCCTTGTGAGTCAGACGTGAAATCCCCAGGCTTAACTTGGGAACTGCGTCTGATACTGCAAGGCTCGAGTGCGGGAGAGGGATGTGGAATTCCAGGTGTAGCGGTGAAATGCGTAGATATCTGGAGGAACACCGGTAGCGAAGGCGGCATCCTGGACCGACACTGACGCTGAGGCGCGAAAGCTAGGGGAGCAAACGGGATTAGATACCCTGGTA
+
FGGEGGECEFECGDGCEGGGGG@FCGC@FEEFGFGG,<EFFGGGGGDEEFCD@F@<EFCFFGGEGGGGGGGGGCGGGGFGC<CAAEFGCCC=@F=FFEGC7FFCGGCEGGGDF=FFGGGFFFGFGGFCGGGGFGGGGGGGG@FFGGGFFEECFAFGGGGGG3;7>1BEGFGGEGGGGGFGGGGGGGCGFG9BCGEE*CC*:/85:EG69CEGF55CEECFFGGGDGGG9@GFGFGGGFD7
@M00200:207:000000000-ALC1F:1:2103:6823:15894 1:N:0:5
ACTGGGTTTAAAGGGCGGGTAGGCGGCCACCGCAAGTCGACTGTGAAATCTCCGGGCTTAACCCGGAAAGGTCAGCCGATACTGCGGGGCTAGAGTGCAGAAGGGGCAACTGGAATTCTCGGTGTAGCGGTGAAATGCGTAGATATCGAGAGGAACACCTGCGGCGAAGGCGGGTTGCTGGGCTGACACTGACGCTGAACTGCGAAAGCTAGGGGAGCGAACGGGATTAGATACCCTAGTA
+
GGGGGGGGGGFGGGGGGGGGGGGGGGGGGGGGGGGGGGGGGGGGGGGGGGGGGGGGGGGGGGGGGGGGGGGGGGGGGGGGGGGGGGGGGGGGGGGGGGGGGFGGGGGGGGGGGGGGGGGGGGGGGGGGGGGGGGGGGGGGGGGGGGGGGGGGGGGGGGGGG*:CFGGGGGGGGGGGGGGGGGGGGGGGGGGGGGGGGEGGGGGGDEEGGGGGCFGGGGGGGGGDGGGGGFGGGGGGGGGGG
@M00200:207:000000000-ALC1F:1:2103:23292:16010 1:N:0:5
ATTGGGTTTAAAGGGCGTGTAGGCGGTCAAGTAAGTGGAACGTGAAATCCCTCGGCTCACCCGAGGACCTGCGTCCCAAACTGCTTGGCTTGAGTATGGGAGAGGATGAGGGAATTCCTGGTGTAGCGGTGAAATGCGTAGATATCAGGAGGAACACCGGTTGCGAAGGCGCTCATCTGGCCCAATACTGACGCTGAGGCGCGAAAGCTAGGGGAGCAAACGGGATTAGATACCCGCGTA
+
GGGGGGGGGGGGGGGGGGGGGGGGGGGGGGGGGGGGGGGGGGGGGGGGGGGGGGGGGGGGGGGGGGGGGGGGGGGGGGGFFFGGGGGGGGGGGGGGGGGGGGGGGGGGGGGGGGGGGGGGGGGGGGGGGGGGGGGGGGGGGGGGGGGGGGGGGGGGGGGGG+3DCGGGGGGGGGGGGGGGGGGGGGGGGGGGGGGGGGGGGGGGGGGGGGGGGGGGGGGGGGGGGGGGFFGGFGGGGGGG
@M00200:207:000000000-ALC1F:1:2103:7187:16185 1:N:0:5
ATTGGGTTTAAAGTGTGCGCAGGTGGCCGCGCAAGTCGAGTGTGAAATCCCCGGGCTTAACTTGGGAATTGCGCTCGAAACTACGTGGCTGGAGTGTGGCAGAGGGAGGTGGAATTCCACGTGTAGCGGTGAAATGCGTAGAGATGTGGAGGAACACCAATTGCGAAGGCAGCCTCCTGGGCCAACACTGACACTCATGCACGAAAGCGTGGGGAGCGAACAGGATTAGATACCCTCGTA
+
GGGGGGGGGGGGGGGGGGGGGGGGGGGGGGGGGGGGGGGGGGGGGGGGGGGGGGGGGGGGGGGGGGGGGGGGGGGGGGGGGGGGGGGGGGGGGGGGGGGGGGGGGGGGGGGGGGGGGGGGGGGGGGGGGGGGGGGGGGGGGGGGGGGGGGGGGGGGGGGGF34>FGGGGGGGGGGGGGGGGGGGGGGGGGGGGGGGGGGGGGGGGGGGGGGGGGGGGGGGGGGGGGGGGFGGGGGGGGGG
@M00200:207:000000000-ALC1F:1:2103:21573:16212 1:N:0:5
ATTGGGTTTAAAGGGTTCGTAGGTGGCCACTTAAGTCAGACGTGAAATCCCTCAGCTTAACTGGGGAACTGCGTCTGATACTGAGTGGCTTGAGTGCAGGAGAGGGATGCGGAATTCCAGGTGTAGCGGTGAAATGCGTAGATATCTGGAGGAACACCGGTCGCGAAGGCGGCATCCTGGACTGTAACTGACACTGATGAACGAAAGCCAGGGGAGCAAACGGGATTAGATACCCCTGTA
+
GGGGGGGGGGGGGGGGGGGGGGGGGGGGGGGFGGGGGGGGGGGGGGGGGGGGGGGGGGGGGGGGGGGGGGGGGGGGGGGGGGGGGGGGGGGGGGGGFFFGGGGGGGGGGGGGGGGGGGGGGGGFFGGGGGGGGGGGGGGEGGGGGGGGGGGGGGGFGGGGG8@CCGGGGGGGGGGGFFFGGGGFGGGEGGGGGFFGGGGG?FGGGGGGFGGGGGGEGGGGGGGGGGGGGFGGGEGGCGGG
@M00200:207:000000000-ALC1F:1:2103:18625:16658 1:N:0:5
ATTGGGCTTAAAGGGCGCGTAGGCGGCCAGGCAAGTCGGCTTGTGAAAGCCCGGGGCTCAACCCCGGAGGTGCGGCCGGGACTGCTTGGCTGGAGGCCGGAAGAGGAGGGTGGAATACCCAGTGTAGAGGTGAAATTCGTAGATATTGGGTGGAACACCGGTGGCGAAAGCGGCTCTCTGGTCCGGTCCTGACGCTGAGGCGCGAAAGCGTGGGGAGCAAACAGGATTAGATACCCGCGTA
+
GGGGGGGGGGGGGGGGGGGGGGGGGGGGGGGGGGGGGGGGGGGGGGGGGGGGGGGGGGGGGGGGGGGGGGGGGGGGGGGGGGGGGGGGGGGGGGGGGGGGGGGGGGGGGGGGGGGGGGGGGGGGGGGGGGGGGGGGGGGGGGGGGGGGGGGGGGGGGGGGG5CFGGGGGGGGGGGGGGGGGGGGGGGGGGGGGGGGGGGGGGGGGGGGGGGGGGGGGGGGGGGGGGGGGFGGGGGGGGGGD
@M00200:207:000000000-ALC1F:1:2103:13226:16819 1:N:0:5
ATTGGGTTTAAAGGGCGCGTAGGCGGCCCGGTAAGTCAAAGGTGAAATCCCTCGGCTCAACTGAGGAACTGCCTTTGAAACTGTCGGGCTTGAGGCCGGGAGGGGGTAGCGGAATTCCCAGTGTAGCGGTGAAATGCGTAGATATTGGGAGGAACACCGGTAGCGAAGGCGGCTACCTGGACCGGTTCTGACGCTGATGCGCGAAAGCGTGGGTAGCAAACAGGATTAGATACCCCAGTA
+
GGGGGGGGGGGGGGGGGGGGGGGGGGGGGGGGGGGGGGGGGGGGGGGGGGGGGGGGGGGGGGGGGGGGGGGGGGGGGGGGGGGGGGGGGGGGGGGGGGGGGGGGGGFFGGGGGGGGGGGGGGGGGGGGGGGGGGFGGGGGGGFGGFGGGGGGGGGGGGGGG4:FFGGGGGGGGGGGGGGGGGGGGEEGDFGGGGGEEFFGGCGGEGGGGGGGGGFEGGFGCFGGGGGGGFCDGEGFDGGG
@M00200:207:000000000-ALC1F:1:2103:17181:18178 1:N:0:5
ATTGGGTATAAAGAGCGTGTAGGCGGCCAGGTAGGTCCGGTGTGAAAACTCGAGGCTTAACCTCGAGATGTCATCGGAAACCATCTGGCTAGAGTCCGGAAGAGGAAAGTGGAATTCCTGGTGTAGCGGTGAAATGCGCAGATATCAGGAAGAACACCAATGGCGAAAGCAGCTTTCTGGGACGGTACTGACGCTGAGACGCGAAAGCGTGGGGAGCGAACAGGATTAGATACCCTTGTA
+
GGGGGGGGGGGGGGGGGGGGGGGGGGGGGGGGGGGGGGGGGGGGGGGGGGGGGGGGGGGGGGGGGGGGGGGGGGGGGGGGGGGGGGGGGGGGGGGGGGGGGGGGGGGGGGGGGGGGGGGGGGGGGGGGGGGGGGGGGGGGGGGGGGGGGGGGGGGGGGGGG4=BFGGGGGGGGGGGGGGGGGGGGGGGGGGGGGGGGGGGGGGGDGGG=EGGGGGGGGGGGGGGGGGGGFGGGGGGGGGG
@M00200:207:000000000-ALC1F:1:2103:23216:18431 1:N:0:5
ACTGGGTTTAAAGGGTGCGCAGGCGGCTGGTCAAGTCCGATGCGAAATCTCCCGGCTCAACTGGGAAACTGCATCGGAAACTGATCGGCTTGAAGGTGGGAGAGGGTAGTGGAATTCCCGGTGTAGTGGTGAAATGCGTAGATATCGGGAGGAACACCAGTGGCGAAGGCGACTACCTGGCCCATTCTTGACGCTGAGGCGCGAAAGCTAGGGGAGCGAACGGGATTAGATACCCCTGTA
+
GGGGGGGGGGGGGGGGGGGGGGGGGGGGGGGGGGGGGGGGGGGGGGGGGGGGGGGGGGGGGGGGGGGGGGGGGGGGGGGGGGGGGGGGGGGGGGGGGGGGGGGGGGGGGGGGGGGGGGGGGGGGGGGGGGGGGGGGGGGGGGGGGGGGGGGGGGGGGGGGG,;CGGGGDGGGGGGGGGGGGFGGGGGGGGGGGCEEGFGGGGGGGGGGGGGGGGGGGGGGGGGGGGFCFFGFGFGGCGGD
@M00200:207:000000000-ALC1F:1:2103:22056:18614 1:N:0:5
ATTGGGCTTAAAGTGTGCGCAGGTGGCTGAGCAAGTCGAGTGTGAAATCCCCGGGCTTAACTTGGGAATTGCGCTCGAAACTACTTGGCTCGAGTGTGGCAGAGGAAGGTGGAATTCCAGGTGTAGCGGTGAAATGCGTAGAGATCTGGAGGAACACCGATTGCGAAGGCAGCCTTCTGGGCCAACACTGACGCTCATGCACGAAAGCGTGGGGAGCAAACAGGATTAGATACCCCCGTA
+
GGGGGGGGGGGGGGGGGGGGGGGGGGGGGGGGGGGGGGGGGGGGGGGGGGGGGGGGGGGGGGGGGGGGGGGGGGGGGGGGGGGGGGGGGGGGGGGGGGGGGGGGGGGGGGGGGGGGGGGGGGGGGGGGGGGGGGGGGGGGGGGGGGGGGGGGGGGGGGGGG45@FGGGGGGGGGGGGGGGGGGGGGGGGGGGGGGGGGGGGGGGGGGGGGGGGGGGGGGGGGGGGGGGGFGGGGGGGGGG
@M00200:207:000000000-ALC1F:1:2103:15330:20053 1:N:0:5
ATTGGGTTTAAAGCGTGCGTAGGCGGCTTATTAAGTCGGATGTGAAATCCCCGAGCTTAACTTGGGAATTGCATTCGATACTGGTGAGCTAGAGTATGGGAGAGGATGGTAGAATTCCAGGTGTAGCGGTGAAATGCGTAGAGATCTGGAGGAATACCGATCGCGAAGGCAGCCATCTGGCCTAATACTGACGCTGAGGTACGAAAGCATGGGGAGCAAACAGGATTAGATACCCGTGTA
+
GGGGGGGGGGGGGGGGGGGGGGGGGGGGGGGGGGGGGGGGGGGGGGGGGGGGGGGGGGGGGGGGGGGGGGGGGGGGGGGGGGGGGGGGGGGGGGGGGGGGEGGGGGGGGGGGGGGGGGGGGGGGGGGGGGGGGGGGGGGGGGGGGGGGGGGGGGGGGGGGG+=FGGGGGGGGGGGGGGGGGGGGCFGGGGFGGGGGGGGGGGDEGGGGGGGGGGGGGGGGGGGG<FGGGFGGGGGEGGGG
@M00200:207:000000000-ALC1F:1:2103:8425:21357 1:N:0:5
ATTGGGTTTAAAGGGCTCGTAGGTGGCCAACTAAGTCAGACGTGAAATCCCTCGGCTTAACCGGGGAACTGCGTCTGATACTGGATGGCTTGAGTTTGGGAGAGGGATGCGGAATTCCAGGTGTAGCGGTGAAATGCGTAGATATCTGGAGGAACACCGGTAGCGAAGGCGGCATCCTGGACCAACACTGACACTGAGGAGCGAAAGCCAGGGGAGCAAACGGGATTAGATACCCCTGTA
+
GGGGGGGGGGGGGGGGGGGGGGGGGGGGGGGGGGGEFGGGGGGGGGGGGGGGGGGGGGGGGGGGGGGGGGGGGGGGGGGGGGGGGGGGGGGGFFFFGGGGGGGGGGGGGGGGGGGGGGEGGFFGGGGGGGGGGGGGGGGGGGGFAFFGGGGGGGGGGEGGG+<@FEEGGGGGGGDECGGGGGGEFGGGGGGGGGGGGGGGGGGGGEGGGGGGGGGGGFGGEEC5<EFGGFGGG8F5FGGC
@M00200:207:000000000-ALC1F:1:2103:21729:21520 1:N:0:5
ACTGGGCGTAAAGGGCGCGTAGGTGGCCCGTTAAGTGGCTGGTGAAATCCCGGGGCTCAACTCCGGGGCTGCCGGTCAGACTGGCGGGCTAGAGCACGGTAGGGGCAGATGGAATTCCCGGTGTAGCGGTGGAATGCGTAGAGATCGGGAAGAACACCAGTAGCGAAGGCGTTCTGCTGGGCCGTTGCTGACACTGAGGCGCGACAGCGTGGGGAGCAAACAGGATTAGATACCCTGGTACGA
+
GGGGGGGGGGGGGGGFFGGGGGGGGGGGGG@FEGGEFGGGGGGGGGGGFGGGGGGGGGGGGGGGGGGGGGGEFFGFFGGGAFFGFGGGGGGGGGFG<FFDFGGGGEGGGFGGFGFFFGGGGCFGCGFGG:FFFFCF,C*=CFFGFGFGGGGGGG@CFEFFE1;2CCEGGFECCGGGG?FGG@CEEEE89F?8F88EFGF5C?ED5CE8C1AEDGEG7:CEACFG<<:=F?D><00C<FD7*12
@M00200:207:000000000-ALC1F:1:2103:21749:22364 1:N:0:5
ACTGGGCTTAAAGGGCGCGTAGGCGGACAGTTAAGTTGGGGGTGAAAGCCCGGGGCTCAACCTCGGAATTGCCTTCAATACTGGCTGTCTTGAGTGTGAGAGAGGTGTGTGGAACTCCGAGTGTAGAGGTGAAATTCGTAGATATTCGGAAGAACACCAGTTGCGAAGGCGACACACTGGCTCACTACTGACGCTGAGGCGCGAAAGCGTGGGGAGCAAACAGGATTAGATACCCCTGTA
+
EFCFGGGFE@CFEGGGCCECEEC-@FEGGG@,<<@6CCE@CE@FFFFGGFCFCGE@:F=ACFGFCDCFGGFDGG9<<F@EFGGCEGEGFFGGGCFGGGAFFGGCEGEFGFG7FEGEGGGGGFG@FCF<DDF<<D,,C3<FGGGEFAFDCFCCFGFGCEFG3,5@CGEGDFCFGEFFGGFGGGDFFEE:<CFGGGDGCC=CE5EEGEGGGE:CEGCEGGG6CFDCFAFGFF7FGA6CFGCG
@M00200:207:000000000-ALC1F:1:2103:21144:23181 1:N:0:5
ATTGGGTGTAAAGCGTGCGTAGGTGGTTCGTTAAGTCTGATGTGAAAGCCCTGGGCTCAACCTGGGAATGGCATTGGAAACTGGCGACCTAGAGTGCGGTAGAGGGTAGTGGAATTCCCGGTGTAGCAGTGAAATGCGTAGAGATCGGGAGGAACATCCGTGGCGAAGGCGACTACCTGGACCAGCACTGACACTGAGGCACGAAAGCGTGGGGAGCAAACAGGATTAGATACCCCCGTA
+
GGGGFFGGGGGGGGGCGGGGGGGGGGGGGGGGCF<FFGGFGFGGGGGGCGGGGGGGGGGGGGGGGGAEGFGG8FFFFF<FGEFDG>:FGGGGGGGGGEGCCGGGGGFFGGGGGGGGGGGEGG@FFGGGGGGGGGGGGGGGEGGGGGFGEGDFCCEGFFDED6CFEGGEGGDCEEGGDCFGFE>D>C:C6:FFFGGGGFGGGGGGGG=FGGDEGC7EGC*?CFFGFGGGGFGGGGGF<CDG
@M00200:207:000000000-ALC1F:1:2104:10096:2978 1:N:0:5
ATTGGGTTTAAAGCGCGTGTAGGCGGATTCGTGCGTCTGTCGCTGAAATCCCCCGGCTCAACCGGGGAAGTGGCGTGGATACGACGAGTCTGGAGGGGCATAGGGGGACCTGGAACTTCCGGTGGAGCGGTGAAATGCGTTGAGATCGGAAGGAACGCCCGTGGCGAAAGCGAGGTCCTGGATGCCTACTGACGCTGAGACGCGAAAGCGTGGGGAGCAAACAGGATTAGATACCCCGGTA
+
GGGGGGGGGGGGGGGGGGGGGGGGGGGGGGGGGGGGGGGGGGGGGGGGGGGGGGGGGGGGGGGGGGGGGGGGGGGGGGGGGGGGGGGGGGGGGGGGGGGGGGGGGGGGGGGGGGGGGGGGGGGGGGFGGGGDGGGGGGGGDGGGGGGGGGGGGGGGGGGGGGGGGGGGGGGG+7CCGGGGGGGGGGGGGGGGGGGGGGGGGGGGCEGGGGGGGGGGGGGGGGGGGGGGGGGFGFDF<DGGG
@M00200:207:000000000-ALC1F:1:2104:9562:4127 1:N:0:5
ACTGGGCTTAAAGGGCGCGTAGGCGGGATGGCAAGTCGGTCGTGAAAGCCTTCGGCTCAACCGAAGAACGTCGGCCGATACTGCCGTTCTTGAGGGATGCAGAGGAGACTGGAATTCCCGGTGTAGCGGTGAAATGTGTAGAGATCGGGAGGAACACCGGTGGCGAAGGCGGCTCTCTGGGCATCTCCTGACGCTGAGGCGCGAAAGCGTGGGGAGCGAACAGGATTAGATACCCCGGTA
+
GGGGGGGGGGGGGGGGGGGGGGGGGGGGGGGGGGGGGGGGGGGGGGGGGGGGGGGGGGGGGGGGGGGGGGGGGGGGGGGGGGG9FGGGGGGGGGGGGGGGGGGGGGGGGGGGGGGGGGGGGGGGGGGGGGGGGGGGFGGGGGGGGGGGGGGDGGGFGGGGGGGGGGGGGGGG2.;FGGGGGGGEGGGGGGGGGGGGCCFGGGGGGC5EGGGGGGGGGGGGED?EFFGFGDGGGGGGGGGG
@M00200:207:000000000-ALC1F:1:2104:13492:5072 1:N:0:5
ATTGGGTGTAAAGAGCGTGTAGGCGGTCCGGTAAGTCGGCTGTGAAAGTCCAGGGCTCAACCCTGGGATGCCGGTCGATACTGCCGGACTAGAGTTCGGAAGAGGCGAGTGGAATTCCCGGTGTAGCGGTGAAATGCGCAGATATCGGGAGGAACACCTATGGCGAAGGCAGCTCGCTGGGACGTTACTGACGCTGAGACGCGAAAGCGTGGGGAGCAAACAGGATTAGATACCCTTGTA
+
GGGGGGGGGGGGGGGGGGGGGGGGGGGGGGGGGGGGGGGGGGGGGGGGGGGGGGGGGGGFFGGGGGGGGGGGGGGGGGGGGGG<FGGGGGGGGGGGGGGGGGGGGGGGGGGGFGGGFGGGGGGGGGGGGFFGGGGGGGGGGGGGGGGGGGGGGGGGGGGGGGGGGGGGGGGG<8FGGGGGGGGGGGGGGGGGGEGGGGGGGGGGGGGGGEGGGG=CGGGGGGGGGGGGGGGGG@FGGFGD
@M00200:207:000000000-ALC1F:1:2104:14129:7476 1:N:0:5
ATTGGGTTTAAAGGGCGTGCAGGCGGTTCGTTAAGTGCAGGGTGAAAGCTCCCGGCTCAACTGGGAGAGGTTCTTGCATACTGGCGGACTCGAGGGAGGCAGAGGAAAGTGGAATTCCCGGTGTAGTGGTGATATGCGTAGATATCGGGAGGAACACCTGTGGCGAAGGCGGTCCCCTGGGCCGGAACTGACGCTGAGGCGCGAAAGCGTGGGTAGCAAACGGGATTAGATACCCTAGTA
+
GGGGGGGGGGGGGGGGGGGGGGGGGGGGGGGGGGGGGGGGGGGGGGGGGGGGGGGGGGGGGGGGGGGGGGGGGGGGGGGGGGGFGGGGGGGGGGGGGGGGGGGGGGGGGGGGGGGGGGGGGGGGGGGGGGGGGGGGGGGGGGGGGGGGGGGGGGGGGGGGGGGGGGGGGGGG4:CGFGFGGGGGGGGGGGGGGGGGEGGGGGGEGGGGGGGGGGGGGFGGGGGGGDGGGGGGGGGGGGGG
@M00200:207:000000000-ALC1F:1:2104:11048:7799 1:N:0:5
ATTGGGTTTAAAGGGTGCGTAGGCGGCCAGGTAAGTCAGGAGTGAAAGTTTGCGGCTCAACCGTAAAATTGCTTTTGATACTGCCAGGCTAGAATTAGGATGAGGTCAGCGGAATGTGGCATGTAGCGGTGAAATGCATAGATATGCCATAGAACACCAATTGCGAAGGCAGCTGGCTAGACCTGGATTGACGCTGAGGCACGAAAGCGTGGGGAGCGAACAGGATTAGATACCCTAGTA
+
GGGGGGGGGGGGGGGGGGGGGGGGGGGGGGGGGGGGGGGGGGGGGGGGGGGGGGGGGGGGGGGGGGGGGGGGGGGGGGGGGGGFGGGGGGGGGGGGGGGGGGGGGGGGGGGGGGGGGGGGGGGGGGGGGGGGGGGGGGGGGGGGGGGGGGGGGGGGGGGGGGGGGGGGGGGG@@FGGGGGGGGGGGGFGGGGGGGGGGGGGGGGGEEFGEGGGGGGGGGGDGGGGFGGGGFGGGGFGCGG
@M00200:207:000000000-ALC1F:1:2104:20910:8478 1:N:0:5
ATTGGGTTTAAAGCGCGCGCAGGCGGTTTCTTAAGTCTGATGTGAAAGCCCACGGCTCAACCGTGGAGGGTCATTGGAAACTGGGAAACTTGAGTGCAGAAGAGGAAAGCGGAATTCCACGTGTAGCGGTGAAATGCGTAGAGATGTGGAGGAACACCAGTGGCGAAGGCGGCTTTCTGGTCTGTAACTGACGCTGAGGCGCGAAAGCGTGGGGAGCAAACAGGATTAGATACCCTAGTA
+
GGGGGGGGGGGGGGGGGGGGGGGGGGGGGGGGGGGGGGGGGGGGGGGGGGGGGGGGGGGGGGGGGGGGGGGGGGGGGGGGGGGAEBFFGGGGGGGGGGGGGGGGGGGGGGGGGGGGGGGGGGGGGGGGGGGGGGGGGGGGGGGGGGGGGGGGGGGGGGGGGGGGGGGGGGGG<AFGGGGGGGGGGGGFGGGGGGGGGGGGGGGGGGGGGGGGDGGGGGGGGGGGGFFGGGGGGGGGGGGG
@M00200:207:000000000-ALC1F:1:2104:20454:8675 1:N:0:5
ATTGGGTTTAAAGGGTGCGTAGGTGGGCAGGTAAGTCAGTGGTGAAATCTCCGGGCTTAACTCGGAAACTGCCGTTGATACTATCTGTCTTGAATATCGTGGAGGTTAGCGGAATATGTCATGTAGCGGTGAAATGCTTAGATATGACATAGAACACCCATTGCGAAGGCAGCTAACTACACGATCATTGACACTGAGGCACGAAAGCGTGGGGAGCAAACAGGATTAGATACCCCAGTA
+
GGGGGGGGGGGGGGGGGGGGGGGGGGGGGGGGGGGFGGGGGGGGGGGGGGGGGGGGGGGGGGGGGGGGGGGGGGGGGGGGGGGFGGGGGGGGGGFEFGGGGGGGGGGGGGGGGGGGGGGGGGGGGGGGGGGGGGGGGGGGGGGGGGGGGGGGGGGGGGGGGGFGDGGGGGGG<@DGGGGGGGGGGGGGGGGGGGGGGGGGGGGGGGGGGDGGG55=EGGGGFGGGFCFFGGGGGGGGDGF
@M00200:207:000000000-ALC1F:1:2104:6652:9363 1:N:0:5
ATTGGGTATAAAGGGCGCGTAGGCGGCTTCTTAAGCGTGTGGTGAAAGCCCGCGGCTCAACCGCGGGTCGGCCATGCGAACTGGGAGGCTTGAGCACTGTAGAGGCAGGTGGAATTCCGGGTGTCGCGGTGGAATTCGTAGAGATCCGGAAGAACACCGGTGGCGAATGCGGTCTGCTGGGCAGTAGCTGACGCTGAGGCGCGACAGCGTTGGGCGCAAACATGATTAGATCCCCCAGTACGAT
+
-FFGGFC9FAA<<A-C@F7FEC;E7:FEGFGGGGFFGF@FD,CCFGCGGGGGDE@FCECEAFDDEEGGGEEDGCGFFEE:FFCCFFCFFGGGC@FDGF8D9FG9DCFFCGC<@FFGGG8>FGGF,>ECFFEEGFC,?FF:<<@CE@F7FFE7<FGGDGGEF7:C**2*0<>D57;CCCEC*;C8:CFGGF6EEECCE*;CC=EGE5ECEG*/;C5EGG>5CF+<*3:*9:F+<@75)**2*/4-
@M00200:207:000000000-ALC1F:1:2104:25727:10167 1:N:0:5
ATTGGGTTTAAAGCGCGTGTAGGCGGCCAGATAGGTCAGCTGTGAAAACTCGAGGCTCAACCTCGAGATGTCGGCTGAAACCATCTGGCTAGAGTCCGGAAGAGGAGAATGGAATTCCCGGTGTAGCGGTGAAATGCGCAGATATCGGGAAGAACACCCGTGGCGAAGGCGGTTCTCTGGGACGGTACTGACGCTGAGACGCGAAAGCGTGGGGAGCGAACAGGATTAGATACCCGAGTA
+
GGGGGGGGGGGGGGGGGGGGGGGGGGGGGGGGGGGGGGGGGGGGGGGGGGGGGGGGGGGGGGGGGGGGGGGGGGGGGGGGGGGFFGGGGGGGGGGGGGGGGGGGGGGFGGGGGGGGGGGGGGGGGGGGGGGGGGGGGGGGGGGGGGGGGGDGGGGGGGGGGGGGGGGGGGGG4:=FGGGGGGGGGGCGGGGGGGGGGGGGGGGGGGGGGGGGGGGDGGGGGGGGGGGGGGGF?FGGGGGG
@M00200:207:000000000-ALC1F:1:2104:3304:11470 1:N:0:5
ATTGGGCTTAAAGGGCTCGTAGGTGGCCAACTCAGTCGGATGTGAAATCCCCAGGCTCAACTTGGGAACTGCATCCGATACTGGATGGCTTGAATCCGGGAGAGGGATGCAGAATTCCAGGTGTAGCGGTGAAATGCGTAGATATCGGGAAGAATACCGGTGGCGAAGGCGTTCCGCTGGGCCGTTGCTGACGCTGAGGCGCGACAGCGTGGGGAGCAAACAGGATTAGATACCCGCGTA
+
GGGGGGGGGGGGGGGGGGGGGGGGGGGGGGGFGGGGGGGGGGGGGGGGGGGGGGGGGGGGGGGGGGGGGGGGGGGGGGGGGGGCFGGGGGGGGGGGGGGGGGGGGGGGGGGGGGGGGGGGGGGGGGGGGGGGGGGGGGGGGGGGGGFEGGGGGGGGGGGGGGGGGGGGGGGG59FEEGGGGGGGGGGGGGGGGGDGGGGGGGGGGGEGGEGGGGGGGGFFFCGGG6CCFGCEFFFGGGDG
@M00200:207:000000000-ALC1F:1:2104:21786:11695 1:N:0:5
ACTGGGTGTAAAGGGCGTGTAGGCGGCTTCGCAGGTCTGTGGTGAAAGGATACAGCTCAACTGTATTGAGCCGCGGAAACGGCGGAGCTTGAGGCTGGGAGGGGCTGGCGGAATTCCCGGTGTAGCGGTGAAATGCGTAGATATCGGGAGGAACATCAGTGGCGAAGGCGGCCTTCTGGTCCAGTACTGACACTCAAGTGCGAAAGCGTGGGGAGCAAACAGGATTAGATACCCTCGTA
+
GGGGGGGGGGGGGGGGGGGGGGGGGGGGGGGGGGGGGGGGGGGGGGGGGGGGGGGGGGGGGGGGGGGGGGGGGGGGGGGGGGGGGGGGGGGGGGGGGGGGGGGGGGGGGGGGGGGGGGGGGGGGGGGGGGGGGGGGGGGGGGGGGGGGGGGGGGGGGGGGGGGGGGGGGGGG?>GGGGGGGGGGGFFGGGGGGGGGGGGGGGGGGGGGGGGGGGGGGGGGGGGGGGGGGGGGGGGGGGG
@M00200:207:000000000-ALC1F:1:2104:3306:12597 1:N:0:5
ACTGGGTGTAAAGGGCTCGTAGGCGGCCAACTAAGTCGGATGTGAAATCCCCAGGCTTAACCTGGGAACTGCGTCGGATACTGGATGGCTTGAATTCGGGAGAGGGATGCAGAATTCCAGGTGTAGCGGTGAAATGCGTAGATATCTGGAGGAATACCGGTGGCGAAGGCGGCATCCTGGACCGACATTGACGCTGATGAGCGAAAGCTAGGGGAGCAAACGGGATTAGATACCCCCGTA
+
GGGG@EFFFGGGGGGGGGGGGGGGGGECFGGGGGGFCGGCFGEFGGFGGGGGGGGFGGGGEGGGGGFGFGGFF?FFEDEGGFG5EEEFEEFGGGCDFGGGDGGGGGGGGGGGGGGGGFGFGFFFGGDFEGGGGGCFCGGGGGFGGGGGFFGGECFC97@EFGGGGCFGGFFD<?GG7CFGG6FEGEGE?CFGGGECGFFGGFGDCDECGGGGGGEGCFFF5>5EDEDFGG>FG+>EG5<D
@M00200:207:000000000-ALC1F:1:2104:17812:14360 1:N:0:5
ATTGGGTTTAAAGGGCTCGTAGGCGGTTTGTCGCGTCGGGAGTGAAAACACGGGGCTTAACTTCGTGCTTGCTTTCGATACGGGCAGACTGGAGGCATGCAGGGGAGAACGGAATTCCTGGTGTAGCGGTGAAATGCGCAGATATCAGGAGGAACACCGGTGGCGAAGGCGGCTCTCTGGGCATGGCCTGACGCTGAGGAGCGAAAGTGTGGGGAGCGAACAGGATTAGATACCCCAGTA
+
GGGGGGGGGGGGG<FEFGGGGGGGGGGGGEGGGGGGGGGGEGGGGGGGGGGGGCFGGGGGGGCFGE@FFDFFFGGGGGGGGGG@C+BFGGFGGGGC@FCDGGGGGGFFGAFGGGGGGGGAGFGGGGGGGGDDFFGFGF+@FGGGGA@FGGGGGGGGGGEFGGGGGGGG7FGG*:<4CFGGFFGGGGFGFGGGGCEECFFGCGGGGGGGGGGGDEE5EGEGCCF5DCFGCCFFGF<FGDGF
@M00200:207:000000000-ALC1F:1:2104:25617:16178 1:N:0:5
ACTGGGTTTAAAGGGCGCGTAGGTGGCCTGTTAAGTCGAACGTGAAAGCCCCCGGCTCAACCGGGGAACAGCATTCGATACTGGCAGACTCGAGGATGGTAGGGGTGAGTGGAACTCCAGGTGGAGCGGTGAAATGCGTAGATATCTGGAGGAACACCGGTGGCGAAGGCGGCTCACTGGGCCGATACTGACGCTGAGGAGCGAAAGCGTGGGGAGCGAACAGGATTAGATACCCCTGTA
+
GFGGGGGGGGGGGGGDGGGGGGGGGGGGGEGGGGGGGE7C@FGGGGGGDG@:@FGGGGGGGGC=CGCFCEGGGFG<FGGGGGG8=8:9FFGGG@EG8=@GGGFGGGG@FAFGGGG@C=FDFFF@FGGGGGGGGGGGG7FEGGGGG9FFAFFGGGGGGGG7>CFGGGGGGGCD*2<+?FCCGC*=81C8CCGGGGGGGGG6*AEGGGGGGGGGGGGDGEGGGGGGGGGGGGGGGFG**9FG
@M00200:207:000000000-ALC1F:1:2104:3992:16186 1:N:0:5
ACTGGGTTTAAAGGGTGCGCAGGCGGTAAAGTAAGTCAGTGGTGAAATCCCTTCGCTCAACGAAGGAACTGCCATTGATACTGCTATACTTGAATATAGTCGAAGTGGGCGGAATGTGACATGTAGCGGTGAAATGCTTAGATATGTCACAGAACACCGATAGCGAAGGCAGCTCACTAGACTAACATTGACGCTCATGCACGAAAGCGTGGGGAGCGAACAGGATTAGATACCCCAGTA
+
FFGGGGGGGGGFGGGGGGGDGGGGGGGGFFGGGGGGGGGGGGGFGGGGGGGGEGGGGGGGGC,6FEFG@FG9F<CFFCGFGGG,C9EFFGGGGGGCFGGGFG,=FG9E?FGEGEGGGF<BFF?EFGGGGGGGGFGGGGGGFCCFGFF<FFGGGGGGGGGGG:FGGGGGGGGG@@,EFDGGGFGG@B;BFGGG5*=EEFGGGGGGEGGGGGGECGGGGGGDGGGFGGGGFFGGGFFGDDGG
@M00200:207:000000000-ALC1F:1:2104:3510:16980 1:N:0:5
ATTGGGTGTAAAGGGCGCGTAGGTGGCCTGTTAAGTCGAACGTGAAATCCCCGGGCTCAACCCGGGAACTGCGTCCGAGACTGGCAGGCTCGAATCCGGGAGAGGGATGTGGAATTCCAGGTGTAGCGGTGAAATGCGTAGATACCTGGAGGAACAACGGTGGCGAAGGCGGCATCCTGGACCGGTATTGACGCTGAGGCGCGAAAGCCAGGGGAGCAAACAGGATTAGATAACCCTGTA
+
F<ECCFEG@FGGGGGGDFC@FEGGGG?E@FEE<EFCCCGGGGFFFDFDEEFF@FG::EGCGGE@FGCCD<<C=FEGEEGGGGF=FFE@CFGGDGGEFEFDFG7CFD>D3BFFFD9DFGAFC3B=FGGGGC7FCFA=@CFGGGGG,@FFCDFGGGCA,>>C*DF7FDF@:7<D*8:BFF:@F>C:81:5+3<0;8/;EGG*/2:/??CCFFGG>GC52;CG*5CC72*9FC*<+<>:9>4C
@M00200:207:000000000-ALC1F:1:2104:21965:17664 1:N:0:5
ATTGGGTATAAAGAGCTCGTAGGCGGTTAGTCACGTCGGGAGTGAAAACTCAGGGCTCAACCCTGAGCGTGCTTCCGATACGGGCTGACTAGAGGTATGCAGGGGAGAACGGAATTCCTGGTGTAGCGGTGGAATGCGCAGATATCAGGAGGAACACCGGTGGCGAAGGCGGTTCTCTGGGCATTACCTGACGCTGAGGAGCGAAAGCATGGGGAGCGAACAGGATTAGATACCCCGGTA
+
GGGGCGFCGGGGGGGGGGGGGGGGGEGGGFGGGGGFGGGGGGGGGGFGGFGGGCGEGGGFGCGGGGGGDCFGFGGGFGGGGGG7CG=FFGGGGFDFGGFFFGGGDGG@FGGCGDGDFGGGGGGGGGGGGGGGGFGGGGGDGGGGGG<EGGGGEGGGGEFDGGGGDEGG>FGG48FEGGGGGGGCCCDEGGCFGC?ECFGG5FEGGECFCGGG@GDEGC5:8DGG4FFCFFGGGGGEGGG3
@M00200:207:000000000-ALC1F:1:2104:21368:19093 1:N:0:5
ATTGGGTGTAAAGGGCTCGTAGGCGGTTTGTCGCGTCGGTAGTGAAAACTCAGGGCTTAACTCTGAGCCTGCTTCCGATACGGGCAGACTAGAGGTATGCAGGGGAGAACGGAATTCCTGGTGTAGCGGTGAAATGCGTTGATATCATCAGGAACACCAGTGGCGAAAGCGGCTTACTGGGTCTCTTCTGACGCTGAGGTACGAAAGCTAGGGGAGCGAACCGGATTAGATACCCTAGTA
+
GGGGGGGGGGGGGGGGGGGGGGGGGGGGGGGGGGGGGGGGGGGGGGGGGGGGGGGGGGGGGGGGGGGGGGGGGGGGGGGGGGGGGGGGGGGGGGGGGGGGGGGGGGGGGGGGGGGGGGGGGGGGGGGGGGGGGGGGGGGGGGGGGGGGGGGGGGGGGGGGGGGGGGGGGGGGCAGGGGGGGGGGGGGGGGGGGGGGCEGGGGGGGGGGGGGGFEGGGGGGGGGGGGGGGGGGFGGGGGGC
@M00200:207:000000000-ALC1F:1:2104:23172:19999 1:N:0:5
ATTGGGTATAAAGGGCTCGTAGGCGGTTTGTCACGTCGGGAGTGAAAACTCAGGGCTTAACCCTGAGCCTGCTTCCGATACGGGCAGACTAGAGGTATGCAGGGGAGAACGGAATTCCTGGTGTAGCGGTGAAATGCGCAGATATCAGGAGGAACACCGGTGGCGAAGGCGGTTCTCTGGGCATTACCTGACGCTGAGGAGCGAAAGCGTGGGGAGCAAACAGGATTAGATACCCCAGTA
+
GGGGGGGGGGGGGGGGGGGGGGGGGGGGGGGGGGGGGGGGGGGGGGGGGGGGGGGGGGGGGGGGGGGGGGGGGGGGGGGGGGG:FCFGGGGGFGGGGGGGGGGGGGGGGGGGGGGGGGGGGGGGGGGGGGGGGGGGGGGGGGGGGGGGGGGGGGGGGGGGGGGGGGGGGGGG=:=FGGGGGGGGGGGGGFGGDGGGGGDGGGGGGEGGGGGGGGGGGGGGGGGGGGGGGGGGGGGGGGGG
@M00200:207:000000000-ALC1F:1:2104:15255:20315 1:N:0:5
ATTGGGTTTAAAGGGTGCGTAGGTTGACCGGAAAGTCAGTGGTGAAATGCCCTCGCTTAACGAGGGAACTGCCGTTGATACTATCGGTCTTGAATACGGTGGAGGCGGGCGGAATGTGTCATGTAGCGGTGAAATGCTTAGATATGACACAGAACACCTATTGCGAAGGCAGCTCGCTACGCCGTCATTGACACTGAGGCACGAAAGCGTGGGGATCAAACAGGATTAGATACCCGCGTA
+
GGGGGGFGGGGGGGGGGGGGGGGGGGGGGGGGGGGGGGGGGGGGGGGGGGGGGGGGGGGGGGEGGGGGGGGGGGGGGGGGGGGAFGGGGGGGGGGGFFGGGGGGGGGGGGGGGGGGGGGGGGGGF9FGGGGGGGGGGGEFGGFGGGGGGGGGGGGGGGGGGFGGEEGGGGGG:;FGGGCEGGGGGGGGGCFFCGG:EGGF5CEEGGGGGGGGG==EGGGGGGGGGGFFGGF?FGGGGGDC
@M00200:207:000000000-ALC1F:1:2104:10477:20328 1:N:0:5
ACTGGGTGTAAAGGGCTCGTAGGTGGCCAACTAAGTCAGACGTGAAATCCCCAGGCTTAACCTGGGAACTGCGTCTGATACTGGCTGGCTTGAATTCGGGAGAGGGATGCAGAATTCCAGGTGTAGCGGTGAAATGCGTAGATATCTGGAGGAACACCTGTGGCGAAAGCGGCGCACTGGACCACAACTGACGCTGAGGCGCGAAAGCTAGGGGAGCAAACAGGATTAGATACCCTAGTA
+
GGGGGGGGGGGGGGGGGGGGGGGGGGGGGGGGGGGGGGGGGGGGGGGGGGGGGGGGGGGGGGGGGGGGGGGGGGGGGGGGGGG8FGGGGGGGFGGGGGGGFGGGGGGGGGGGGGGGGGGGGGGGGGGGGGGGGFGGGGGGGGGGGGGGGGGGGGGGGGGGGGGGGGGGGGGGFDGGGGGGGGFFFGFCFGFEGGGGGGGGGGGGGGEGGGGGFGGGGGGGFGGCFGGGGGGGGGGGGDGC
@M00200:207:000000000-ALC1F:1:2104:6853:20584 1:N:0:5
ATTGGGTGTAAAGGGTGCGTAGGCGGGCAGGTAAGTCAGTGGTGAAATCCTAGAGCTTAACTCTAGAACTGCCATTGATACTATCTGTCTTGAATATTGTGGAGGTAAGCGGAATATGTCATGTAGCGGTGAAATGCTTAGATATGACATAGAACACCTATTGCGAAGGCAGCTTACTACGCATATATTGACGCTGAGGCACGAAAGCGTGGGGATCAAACAGGATTAGATACCCTGGTA
+
GGGGGGGGGGGGGGGGGGGGGGGGGGGGGGGGGGGGGGGGGGGGGGGGGGGGGGGGGGGGGGGGGGGGGGGGGGGGGGGGGGGFFGGGGGGGGGGGGGGGGGGGGGGGGGGGGGGGGGGGGGGGGGGGGGGGGGGGGGGGGGGGGGGGGGGGGGGGGGGGGGGGGGGGGGGG@ACGGGGGGGGGGGGGGGGFGGGGGGGGGGGGGGGGGGGGGGGGGGGGGGGDFGGDGGGGGGGGGGGG
@M00200:207:000000000-ALC1F:1:2104:26101:20772 1:N:0:5
ATTGGGTGTAAAGGGCGCGTAGGCGGCTTTTCAAGTGACGGGTGAAATCCCTCGGCTTAACCGAGGAACTGCCTGTCAGACTGGAAGGCTTGAGACCGGGAGAGGTGAGTGGAATTCCCAGTGTAGCGGTGAAATGCGTAGATATTGGGAGGAACACCAGTGGCGAAGGCGGCTCACTGGCCCGGAACTGCCGCTGAGGCGCGAAAGCGTGGGGAGCAAACAGGATTAGATACCCCAGTA
+
<-@FFGG@FGGGGFDE@7:76C;C76FE78,EF<CG9FGECG@@<FGF9FG8F@F@FGFAFFGG=FGCFFE9F9CC9CF?BFGGGGFFGGGGCFF54@FFCFFGC53EC<FFGGGDCGFG8FGF9BCBC::DFA<9FE:3@+D<D,:<<<:FGCGGFGFB:?DFC:CC:C:)4)=FGF@7**1:B:EG?9+2*:18?*CFEG=E:5ED588>EC*CC8?FGGFFGG7C9D00<<CFD37*
@M00200:207:000000000-ALC1F:1:2104:23483:22131 1:N:0:5
ATTGGGTTTAAAGCGCACGTAGGTGGCGACGTAAGTCGGGTGTGAAAGCCCCGGGCTCAACCTGGGAATTGCATTCGAGACTGTGTTGCTGGAGTACGGAAGAGGAAGGCGGAATTCCCGGTGTAGCGGTGAAATGCGTAGATATCGGGAGGAACATCAGTGGCGAAGGCGGCCTTCTGGTCCAGTACTGACACTCAAGTGCGAAAGCGTGGGGAGCAAACAGGATTAGATACCCGTGTA
+
GGGGGGGGGGGGGGGGGGGGGGGGGGGGGGGGGGGGGGGGGGGGGGGGGGGGGGGGGGGGGGGGGGFGGGGGGGGGGGGGGGGFFGGGGGGGGGGGGGGGGGGGGGGGGGGGGGGGGGGGGGGGFGGGGGGGGGGGGGGGGGGGGGGGGGGGGGGGGGGGGGGGGGGGGGGG<:FGGGGGGGGGGGGGGGGGGGGGGGGGGGGGGGDFEEGGGGGGGGFGGGGGGGGGGGFGGGGGGGGG
@M00200:207:000000000-ALC1F:1:2104:7942:22955 1:N:0:5
ATTGGGTTTAAAGGGCGCGTAGGCGGGCGTCTAAGTCAGGGGTGAAATCCCGAGGCTCAACCTCGGAATTGCCTTTGATACTGGATGTCTCGAGACCGGAAGAGGTGAGTGGAACTGCGAGTGTAGAGGTGAAATTCGTAGATATTCGCAAGAACACCAGTGGCGAAGGCGGCTCACTGGTCCGGTTCTGACGCTGAGGCGCGAAAGCGTGGGGAGCAAACAGGATTAGATACCCGGGTA
+
GGGGGGGGGGGGGGGGGGGGGGGGGGGGGFGGGGGGGGGGGGGGGGGGGGGGGGGGGGGGGGGGGGGGGGFGGGGGGGGDCGGGFGGGGGGGGGGGGGGCGGGGGGGFFGGGFGGGGGDFFGGGGGFGGGGGG9;EFGGGGGGGGGGG*FGGGGGGCFFGGGCGDEEGCF*:==FFGGGGGFFEGGGGGGGGGGGGGGGGGGGGGGGCGGGGGEEEGGGGGFGGG6FGG>CCF<CEGGCG
@M00200:207:000000000-ALC1F:1:2105:12439:4521 1:N:0:5
[truncated: 29,780,302 more chars]
