# Supplementary material for: Responses of rhizosphere soil bacteria to 2-year tillage rotation treatments during fallow period in semiarid southeastern Loess Plateau
Source: PeerJ. 2020 May 5;8:e8853. doi: 10.7717/peerj.8853 (PMC7207221; doi:10.7717/peerj.8853)
Supplement: Supplemental Information 27 [file peerj-08-8853-s027.gz › G2L2.R2.fastq]

@M00200:205:000000000-AKKM3:1:2108:20420:22474 2:N:0:1
CTGTCTAATCCTGCCTGCCCGCCACGCGTTCTCGCCTCCGTGTCACTTGCAGTCTAGATGGCCCGCTCCGCCACGCGTGTGCTACCCAATGTCGACGACTATGCCCTCTACATGGGGAATTTCACCAACCTCTCCTGCTCTCATCCCTTGCTCTATGAAGCCATCATCCCCGACTGCGCCCAGGGCGTACACGCCTGACTGATCATACCGCCTGCGCGCCAGCCAAGCCTCGTCCCGTTACCTC
+
6,,,,,=,,;,;@,;,,,,=,+6+8+6+@+,,;,@+,F,@C,C@,<C,<E,C@EC@,969,EF7+6+++,,B+8+++444A,9,5A,,?,,944+@6@8++4,,99@==DF,,,6+++4@,,,,,?D8++=85*6,+,06;E0,,3,=+*,++,2*+4+2,69+5*52+*=735***0*1*/******)2(,)05.((/446))))1;C(*8(,)(),2.)))-(.(*8+(((,,(-(.())))
@M00200:207:000000000-ALC1F:1:1101:17898:8018 2:N:0:5
TACTAGGGTATCTAATCCTGTTCGCTCCCCACGCTTTCGTGCCTCAGCGTCAATATAGGTCTAGCCAGCTGCCTTCGCAATTGGTGTTCTATGGCATATCTATGCATTTCACCGCTACATGCCACATTCCGCTGACCTCATCCTAATTCTAGCACAGCAGTATCAAAAGCAATTTTACGGTTGAGCCGCAAACTTTCACTCCTGACTTACTGCGCCGCCTACGCACCCTTTACACCCAATCAGTGTG
+
C<CCCGG@FGGGGFFGGFGGGGGGG@EEFEGGGGGGDFGGGGGGGGGGGGECGGGGFGGGCGFAEGC@FFEGGFGGGGGGGCE,EFEFGGGFEFGGG<FEGDGAFCFGGGGGGGGGGGGGFGCGGGGGGGGDGGDGGGC5DF9?F1@FGFG8B??CFGGFGGFGFB?FFF6DF5DFFFFGGGEFFF9359+?CFFFFFF7>5C5ACFFFFFCFFFFFFFF)<AF2@22-75*87*25:@1=3=EEF)
@M00200:207:000000000-ALC1F:1:1101:11300:12569 2:N:0:5
TACCAGGGTATCTAATCCTGTTTGCTCCCCACGCTTTCGTGCCTCAGTGTCAGTATCGGGCCAGTGAGCCGCCTTCGCCACTGGTGTTCTTGCGAATATCTACGAATTTCACCTCTACACTCGCAGTTCCACTCACCTCTCCCGAACTCAAGATCCTCAGTATCAAAGGCAGTTCTGGAGTTGAGCTCCAGGATTTCACCCCTGACTTAAAGACCCGCCTACGCACCCTTTATACCCAGTCAGTGTG
+
CCCCCGGGGGGGGGGGGGGGGGGGGGGGGGGGGGGGGGGGGGGGGGGGGGGGGGGGGGGGGGGGGGGGGGGGGGGGGGGGGGGGGGGGGGGGGGGFGGGGGGGGGEFGGGGGGGGGGGGGGGGGGGGFGGGGFGFFFFGFGFGGD>CFGF?EGGGGGGGGGFFGFFFGFGFFFFFFFF?FGGFFFGFFFFFFFFFFFFFEBBFF@5>ACEF=EF*<=>AAFFF>===@>BBECEFF;;;@<>EC5CC
@M00200:207:000000000-ALC1F:1:1101:19871:12633 2:N:0:5
TACTCGGGTATCTAATCCTGTTTGCTCCCCTAGCTTTCGTGCCTCAGTGTCAGGTGTTGTCCAGGGACTCGCCTTCGCCACTGGTGTTCCTCTCGATATCTACGCATTTCACCGCTACACCGTAAATTCCAGTCTCCTCTCCAGTCCTCAAGCACGGCAGTATCGAATGCAGTTTCGAAGTTAAGCCTCGAAATTTCACACCCGACTTACCGCGCCGCCTACGCACCCTTTAAACCCAATCAGTGTG
+
CCCCCGGGGGGGGGGGGGGGGGGGGGGGGGGGGGGGGGGGGGGGGGGGGGGGGGGGGGGGGGGGGGGGGGGGGGGGGGGGGGGGGGGGGGGGGGGGGGGGGGGGGGGGGGGGGGGGGGGGGGGGGGGGGGGGGGGFGGGFGDFGGFGFGFGEGGGGGGGGGGFGFFFGFGFFFFFFFFDGGGFDFG6FFEGFFFFEFFFEFFBFABAFFFFFFAFBBFFFFF@FFBF@F@EFFFFFFFF;@@EFFEE
@M00200:207:000000000-ALC1F:1:1101:19540:17132 2:N:0:5
TACTAGGGTATCTAATCCCGTTTGCTCCCCTGGCTTTCGCTCCTCAGCGTCAATACCGGTCCAGGATGCCGCCTTCGCCACCGGTGTTCCTCCAGATATCTACGCATTTCACCGCTACACCTGGAATTCCACATCCCTCTCCCGGATTCAAGCCAACTAGTATCAGACGCAGTTCCTCGGTTAAGCCGAGGGATTTCACGTCTGACTGAGTCGGCCGCCTACGAGCCCTTTATACCCAATCAGTGTG
+
CCCCCGGGGGGGGGGGGGGGGGGGGGGGGGGGGGGGGGGGGGGGGGGGGGGGGGGGGGGGGGGGGGGGGGGGGGGGGGGGGGGGGGGGGGGGGGGGGGGGGGGGGGGGGGGGGGGGGGGGGGGGGGGGGGGGGGGGGGGFGGGGGEGFGFGFGGGGGGGGGGFGFFFGFGFBFFFFFFFGGGFFFGFFFBGBAFFFFFFBFFFFEFFFEFFFF>ADB>BFF;(62>@@FFF2<BBFFFFF??A<BFA
@M00200:207:000000000-ALC1F:1:1101:2739:17594 2:N:0:5
TACAGGGGTATCTAATCCTGTTTGATCCCCACACTTTCGTGCCTCAGCGTCAGTTACTCCTTAGTATGCTGCCTTCGCTATCGGTGTTCTGGACGATATCTAAGCATTTCACCGCTACACCGTCCATTCCGCATACCTCATCAGTACTCAAGTTTCCCAGTATCAATTGCACCTCGACAGTTAAGCTGCCGTATTTCACAACTGACTTAGGAAACCGCCTACGCACCCTTTAAACCCAGTCAGTGTGCGAT
+
CCCCCFGGGGGGGGGGGGGGGGGGGGGGGGGGGGGGGGGGGGGGGGGGGGGGGGGGGGGGGGGGGGGGGGGGGGGGGGGGGGGGGGGGGGGGAFGGGGGGGGGGGGGGGGGGGGGGGGGGGGGGGGGGGGFGGGGGFGGFGGGGGFGFGF?FGGGGGGGGGGFGDFFGFGFFFFFD>BBGGGFFFFFFFFDEAFFFFFFFFFFFFFFEFFFCA@FFFFFA=B2>@ABF=B:*>CFFD?D3>E4?CEC)3;3
@M00200:207:000000000-ALC1F:1:1101:23668:19010 2:N:0:5
TACGGGGGTATCTAATCCCGTTTGCTCCCCTGGCTTTCGCGCCTCAGCGTCAGCATCATCCCAGAGACTCGCCTTCGCCACTGGTGTTCCTCCCGATATCTACGCATTTCACCGCTACACCGGGAATTCCAGTCTCCTCTGATGTGCTCGAGCTGAACAGTATGAGATGCAGGTCCCCGGTTGAGCCGGGGGATTTAACATCCCACTTATTCAGCCGCCTACACGCCCTTTCACCCCAGTCACTGTGATAT
+
CCCCCCEGGGGGGFGGGGGEGGGGGGGGGGGGDGGGGGGGGGGGGGGGGGGGGGGGGGGGGGGGGCDGGGFGGGGGFGGDGGGGGGGGFGGGGGGGGGGGGGGGGGGGGGGGGGGGGGGGGEED=EDGGGGGGGGGGGGFGGGGGFGFGEG>DGGG5CGFGCFCAF6EFGFFABFFFF>*=C>F)?FA5)95(84=F3ACEE;:DFB>2:>F>2=36>BB0::?0;?17:B)6)9)43(.54)6>))))))
@M00200:207:000000000-ALC1F:1:1101:12754:21584 2:N:0:5
TACGAGGGTATCTAATCCCGTTTGCTCCCCTAGCTTTCGCGCCTCAGCGTCAAGAATGGGCCAGGTAGCCGCCTTCGCCACTGGTGTTCCTCCCGATATCTACGCATTTCACCGCTACACAGGGAATTCCACTCTCCTCTCCCACACTCAAGCCCGGCAGTTTCCCCAGCAGACTCAGAGTTGAGCCCTGAGATTTTCCTAGAGACTTGCAGAACCGCCTACGCCCCCTTTATGCCCAATCATTGGG
+
CCCCCGGG;EGAFFGFGFGGFFCFGG9FFCFEGGG9EGGGECFGGDF,@@CFCFGGEEDCFFCGGGCDFFF:CFCGDCF@CDCFFDA@FFG9ACE@7C6>;=,A+6@+,@EFFBCDGC@D,@D@FFBDDD=E?D?@G8D78,A=8?+:?68@D=DDGCDD+<<CEAACDF?AF56A6AF?,D8195;<*3?>AC+2+*4//9:6A:;73;*7>=;>@((/3(/(((..(/4)))+/(.,6/,)-6).
@M00200:207:000000000-ALC1F:1:1102:17863:2600 2:N:0:5
TACCAGGGTATCTAATCCTGTTTGCTACCCACGCTTTCGTGCCTCAGCGTCAGTTATGGTCCAGTAAGCCGTCTACACCGCAGGTGTTCCTCCTGATATCTACGCATTTCACCGCTACACCAGGAATTCCGCTTACCTCTCCCATACTCAAGCCTTCCAGTTTTCGGCGCACCCTCCCAGTTAAGCCGGGAGATTTCACACCAAACTTAGAAAACCGCCTACGCACTCTTTATGCCCAGTCAGTGTG
+
CCCCCGGGGGGGGGGGGGGGGGGGGGGGGGGGGGGGGGGGGGGGGGGGGGGGGGGGGGGGGGGGGGGGGGGGGGGGGGGGGGGGGGGGGGGGGGGGGGGGGGGGGGGGGGGGGGGGGGGGGGGGGGGGGGGGGGGGGGGGGFGGGGGGGGFFCGGFGGGGGGGGGGGGGGGFGFGGFGGGGGFGFFFFFGDADFFFFFGFFAFFFFFF3CCE:@FFFDFFFD;@@>0@9E?EE?AF@EDE@<<?CEF
@M00200:207:000000000-ALC1F:1:1102:25441:3150 2:N:0:5
TACGGGGGTATCTAATCCCGTTTGCTCCCCTGGCTTTCGCGCCTCAGCGTCAGGAGAGGTCCAGTGATGCGCTTTCGCCACCGGCGTTCCTTCCGATATCAACGCATTTCACCGCTCCACCGGAAGTTCCCATCACCCCTACCTCGCTCGAGTCCAGCATTATCCAAGGCACTCCTCCAGTTGCGCTGGAGGCTTTCACCCCGGACTGGCTAGACCGCCTCCGCGCCCTTTACACCCCTCAGTGTG
+
CCCCCGGGCCGGGGGGGGGGG,FCGDGGGEFGCFEDEGEF7EFCBCFFG::,CF8:CB>AFGGFGF9B<FC7>:F<,?F:CFGGEC7C=FG<EFFCE48EF,<FF8::FFEGA=E+3+,8DCEE@CG5E3@,<<@F,@9CDC6,,0@9;?EC9>?9*>7,<B@EFGGF7=4/?)8:A*02,==+)7>5)*8>))8=86FA;(40(49:03<<?>7)-;1:6(((4960(.)6<<?F03-8?0.6:)
@M00200:207:000000000-ALC1F:1:1102:20427:10432 2:N:0:5
TACAGGGGTATCTAATCCTGTTCGCTCCCCATGCTTTCGCTCCTCAGCGTCAGGTCATGCCCAGAGAACCGCCTTCGCCACCGGTGTTCCTCCTGATATCTGCGCATTCCACCGCTACACCAGGAATTCCGTTCTCCCCTGCATACCTCTAGTCAGCCCGTATCGGAAGCACGCTCAGGGTTGAGCCCTGAGTTTTCACTCCCGGCGTGACTAACCGCCTACGAGCCCTTTATGCCCAATCAGTGTG
+
CCCCCFGGGGGGGGGGGGGGGGGGGGGGGGGGGGGGGGGGGGGGGGGGGGGGGGGGGGGGGGGGGGGGGGGGGGGGFGGGGGGGGGGGGGGGGGGGGGGGGGGGGGGGGGGGGGGGGGGGGGFFGGFGGGGGGGGGGGGGGG?FGGGGGGGEGFGEFGGGGGGFDDDGDGGFDECCEGGCFGD7AGFFF7*AFFFFFEGEABFA@@@F>6@EE3AF>A@;(62(,:>DFF?)<466??:<<024)64
@M00200:207:000000000-ALC1F:1:1102:16027:13902 2:N:0:5
TACTGGGGTATCTAATCCTGTTCGCTCCCCACGCTTTCGCGTCTCAGCGTCAGTACCGTACTAGAGAGCCGCCTTAGCCACGGGTGTTCTTCCTGATATCTGCGCATTTCACCGCTACACCAGGAATTCCACTCTCCTCTTCCGGACTCTAGCCAGACGGTTTCCATCGACGTCTGGAGGTTAAGCCTCCAGTTTTCACAACGGACCTGTCTGGCCGCCTACACGCTCTTTAAACCCAATCAGTGTG
+
CCCCCGGGGGGGGGGGGGGGGGGGGGGGGGGGGGGGGGGGGGGGGGGGGGGGGGGGGGGGGGGGGGGGGGGGGGGGGGGGGGGGGGGGGGGGGGGGGGGGGGGGGDEEFGGGFGGGGGFFGGFGGGGGGGGGGGGGGGGGGGFGGGGGGGGEFGGGGGGGGGGGGGGGGGGFGFGG5DFGEFGFFGFFFGGFFFF4FEFCED>>D>@BFCF?CFFFBFF<;@FFD><?;ADFFFFF??624?BAB>B
@M00200:207:000000000-ALC1F:1:1103:4350:12393 2:N:0:5
TACGCGGGTATCTAATCCCGTTTGCTCCCCTGGCTTTCGCGCCTCAGCGTCAGTGTCAGTCCAGAAAGCCGCCTTCGCCACTGGTATTCCTCCCGATCTCTACGCATTTCACCGCTACACCGGGAATTCCACTCGCCTCTTCCGTACTCAAGCCCGACAGTATCCACCGGCATCCGAGGGTTGAGCCCCCGACTTTCACAGCGGACTTACCGGACCGCCTACACGCGCTTTACACCCAATCAGTGTG
+
CCCCCGGGGGGGGGGGGGGGGGGGGGGGGGGGGGGGGGGGGGGGGGGGGGGGGGGCGGGGGGGGGGGGGGGGGGGGGGGGGGGGGGGGGGGGGGGCGGGGGGGGGGGGGGGGGGGGGGGGE8FGCGGGGGGGGGFGGGGGAFDEFGGGGGGGGCFGDGGGGGGGGGGGG8CDDFFGDDGDG6CCFGFGGC<G5>AFFFFCEFFBFF0*6<;<9;E)4B;?:BF?2)(24??)56FF08?:?026<A<
@M00200:207:000000000-ALC1F:1:1103:24534:14926 2:N:0:5
TACTCGGGTATCTAATCCTGTTTGCTCCCCACGCTTTCGTGCCTGAGCGTCAGTGCTAGCCCAGGGGGCTGCCTTCGCCATCGGTGTTCCTCCGCATCTCTACGCATTTCACTGCTACACGCGGAATTCCACCCCCCTCTGCCACACTCCAGTTCGCCAGTTTCCATGGCCATTCCCAGGTTAAGCCCGGGGCTTTCACCACCGACACAACGAACCGCCTGCGCACGCTTTATACCCAATCAGTGTG
+
CCCCCGGGFGGGGGGGGGGGGGGGGGGGGGGGGGGGGGGGGGGGGGGGGGGGGGGGGGGGGGGGGGGGGGGFGGFGGGGGGGGEGGGGGGGGGGGGEGGGGGGGGGGGGGGGGGGGGGGGGGGGGGGGGGGGG?CGGGGFGGGGGGGFFGCFGFGGGEG>5EGGGGGGGGGGGFGGGGCFFGGFGGFGGGGDAFFFFFGFFFEF>>FFD@DFFFFFFFF:?B>09DBF:219A4?@??B?4:>446>
@M00200:207:000000000-ALC1F:1:1103:13824:17699 2:N:0:5
TACGAGGGTATCTAATCCTGTTTGATCCCCACGCTTTCGTGCATCAGTGTCAATATTCGCGTAACGAGCTGCCTTCGCAATTGGTGTTCTATGTCATATCTAAGCATTTCACCGCTACATGACATATTCCGCTCATCTCCACGACATTCAAGATTAATAGTATCCATGGCAGTTCCCAAGTTAAGCTCGGGGATTTCACCACGGACTTACCAATCCACCTACGCACCCTTTAAACCCAATCAGTGTG
+
CCCCCGGGGGGGGGGGGGGGGGGGGGGGGGGGGGGGGGGGGGGGGGGGGGGGGGGGGGGGGGGGGGGGGGGGGGGGGGGGGGGGGGGGGGGGGGGGGGGGGGGGGGGGGGFGFGGGGGGGGGGGGGGGFGGGGGGGGGGGGGGGGGGGGGGGGGGGGGGGGGGGGGGGGGGGGFGDGFGGGGGGGGFDGDDGFFFFFEGEFFEFFFFFEEACEFFFFFFFFFF>@E@9BDEFFFFF;@DF@EFFE<E
@M00200:207:000000000-ALC1F:1:1103:28195:18893 2:N:0:5
TACTAGGGTATCTAATCCCGTTTGCTCCCCACGCTTTCGTACCTCAGCGTCAATGCAGGCCCAGGTGGCTGCCTTCGCCATCGGTGTTCTTCCGGATATCTACGCATTTCACCGCTACACCAGGAGTTCCGCCACCCTCTACCGCATTCTAGTCCGCCAGTATCGACTGCAGTTCCCAGGTTAAGCCCAGGGATTTCACAACCGACTTAGCGAACCGCCTACGCACGCTTTAAACCCAATCAGTGTG
+
CCC@CCGGGGGGGGGGGGDEFGGEGGGGGGGGGGGGGGGGGGGGGGGGDGGGGGG,C<FGGGGGGGGD,BFEGGGGGGGGGGGGGCGGG9EGFEGDGCFGGGGFGGGGGGGGFDGEGGGGG+A@78EFG;>BEE+@EGGGFGG>>=+=ADF=,EECGGGD89?EG+0@DF+7CFGGGGGGGFFFGG5>CG*@>AFFFECE69*:525?CC+8(/8A0>@?;@D60=9631:264?@?:??<226)66
@M00200:207:000000000-ALC1F:1:1103:3535:19850 2:N:0:5
TACTGGGGTATCTAATCCCGTTTGCTCCCCTGACTTTCGCGCCTCAGCGTCAATACCGGTCCAGGATGTCGCCTTCGCCACCGGTGTTCCTCCAGATATCTACGCATTTCACCGCTACACCTGGAATTCCACATCCCTCTCCCGGATTCAAGCCCTCCAGTATCGGACGCAGTTCCCGGGTTGAGCCCGGGGCTTTCACGTTCGACTTAGAAGGCCGCCTACGCGCCCTTTACGCCCAGTCAGTGTG
+
CCCCCGGGGGGGGGGGGGGGGGGGGGGGGGGG<FGGGGGGGGGGGGGGGGGGGGGGGGGGGGGGGGGGGGGFGGGGGGGGGGGGGGGGGGGGGGGGGGGGGGGGGGGGGGGGGGGGGGGGGGGGGGFFGGGGGGGGGGGFGGGGGGGGGGGFGGGGGGGGGCFGGGGG>>DDDFGGCGGGGGGGGGFGGDGG)566AEGF@FFDFFFF).8.9@F4:3><FFF69>>9>F?<A:>DF??:?AABFFA
@M00200:207:000000000-ALC1F:1:1103:16913:21202 2:N:0:5
TACTGGGGTATCTAATCCTGTTTGCTCCCCACGCTTTCGTGCCTGAGCGTCAGTGTTGGCCCAGGGGGCTGCCTTCGCCATCGGTGTTCCTCCGCATCTCTACGCATTTCACTGCTACACGCGGAATTCCACCCCCCTCTGCCACACTCCAGCCCGCCAGTTTCCCATGCCATTCCCAGGTTAAGCCCGGGGCTTTCACATCGGACACAACGGACCGCCTGCGCACGCTTTACGCCCAGTCAGTGTG
+
CCCCCGGGGGGGGGGGGGGGGGGGGGGGGGGGGGGGGGGGGGGGGGGGGGGGGGGGGGGGCGGGGGGGGGGGGGGGGGGGGGGGGGGGGGGGGGGGGGGGGGGGGGGGGGGGGGGGGGGGGGGGGGGGGGGGGGGGGGGGGDGGGGGGGGGFGGGGGGGGGGGGGFGGGGGGGFGFGGGGGG7CCFFGGGGGFFFFFEGFFFF?FFFFFDFFFBFFBEFBB?BFFDFFF<BF<:B@>?F2<9<>FBD
@M00200:207:000000000-ALC1F:1:1104:28803:13495 2:N:0:5
TACACGGGTATCTAATCCTGTTTGCTACCCACGCTTTCGCGCCTCAGCGTCAGAACCGGTCCAGGTAGCCGCCTTCGCCACCGGTGTTCCTCCCAGTATCTACGCATTTCACCGCTACACTGGGAATTCCACTACCCTCTCCCGGCCTCAAGCCAGACAGTTTCCAAGGCAGTTCCTCGGTTGAGCCGAGGGATTTCACCCGGGACTTGTCAAGCCGCCTACGCGCCCTTTACACCCAATCAGTGTG
+
C@CCCGGGGGGGGGGGGGGGGGGGGGGGGGGGGGGGGGGGGGGGGGCGGGGGGGGEGGEGGGGGGGCGGGGGGGGGGGEGFGGEGGGGGGGGGGGFGGEFGFGGGGGGGGGGGGGGEF4FGGFFGGGGGGCGG8EDFGGGGFGGDCC=FGGGGGFE,DC?AAFGFGGGFGG*;CGGFGGDEGG>9FGCDGC5BCF:64CBFFFF0:@GEFFF)=D59EFFDDBF>B>BF:B24AFFB0<3723)46>
@M00200:207:000000000-ALC1F:1:1104:6569:17789 2:N:0:5
TACGGGGGTATCTAATCCCGTTTGCTCCCCTGGCTTTCGCGCCTCAGCGTCAGCGGAGGTCCAGCGCGTCGCTTTCGCCACCGGCGTTCCTTCCGATATCTACGCATTTCACCGCTCCACCGGAAGTTCCACACGCCCCTACCTCCCTCGAGGTGCGTGGTATCGGGGGCACTGGTCCGGTTGGGCCGGACGATTTCACCCCCGACTCACGCGCCCGCCTACGCGCCCTTTAAACCCAGTCAGTGTGCGAT
+
CCCCCGGGGGGGGGGGGGGGGGGGGGGGGGGGFGGGGGGGGGGGGGGFEGGGGGGECGGGGGGGGG>FFGGGD<FGGGGGGGGGGGGGGGGGGGGGGDGGGGGGGGGGGGGGGGGGGGGGGGGEFFFFFGFGFGGDF9CGGGGG7CGCGGGECGFFGGGDGCF9CCCECED>C69:DDG3:=CDDGDDD)>D:<:<F<F>BEFF>BFD):FBF09>;E>:1<2@BBBFFFFF>)?F:48(.6).46>)4:(
@M00200:207:000000000-ALC1F:1:1104:9698:19298 2:N:0:5
TACTGGGGTATCTAATCCCGTTTGCTCCCCTAGCTTTCGCGCCTCAGCGTCAGAAGAGATCCAGTGCGCCGCTTTCGCCTCCGGCGTTCCTCACAATATCAACGCATTTCACCGCTCCACTGTGAGTTCCGCACACCCCTATCTCCCTCCAGACCGACAGTATCAAAGGCACTTCTGCAGTTAAGCTGCAGGATTTCACCCCTGACTTGTCGGACCGCCTACGCGCCCTTTAAACCCAGTCAGTGTG
+
CCCCCGGGGGGGGGGGGGGGGGGGGGGGGGGGGGGGGGGGGGGGGGGGGGGGGGGGGGGGGGGGGGGGGGGGGGGGGGGGGGGEGGGGGGGGGGGGGGGGGGGGGGGGGGGGGGGGGGGGGGGGGGGGGGGGGGGGGGGGGGGGGGGGGGGGGGGGGGGGGGGGG7CFFGGGGFGGFGGGGGGGGGGGGGGFEFFFFFGFDEFFFFFDECFF6@GFFFFFFFFFFFFFFF?)<4FFFBF254<A2><
@M00200:207:000000000-ALC1F:1:1104:22414:23421 2:N:0:5
TACGAGGGTATCTAATCCTGTTTGCTCCCCACGCTGTCGCGCCTCAGCGTCAGCAACGGCCCAGCAGACCGCCTTCGCCACTGATGTTCTTCCCGATCTCTACGCATTCCACCGCTACACCGGGAATTCCATCTGCCTCTACCGTGCTCAAGCCCGACAGTCTAGGAGGCAGCCCTGCAGTTGAGCCACAGGATTTCACCCCCTACTTATCAGGCAGCCTACGCGCCCTTTACACCCAGTCAGTGTG
+
CCCCCEGGGGGGGGGGGGGGGGGGGGGGGGGGGGGFGGGGGGEEEFGGGFGGGGGFGGGG7FCGGGGGGGGGDGGGGDGGGGGGGFFFGFGFGGGGGGFGGGGGGGGGGFGGGGGGGGGGDEGGGEGGGGGGGGGGGGGGGGGGGGGGGGGFGGGGGGGGF?CFGGGGDEDGGFDGGGGFFGGFFGGDFGGFF4CEFCFE3)6;?=E;<CFE?@G)1;DFFFFFBFF>9:>A2<B:;03.5>D:)-6
@M00200:207:000000000-ALC1F:1:1105:8947:9801 2:N:0:5
TACGAGGGTATCTAATCCTGTTTGCTCCCCTAGCTTTCGTGCCTCAGTGTCAGGAGTTTTCCAGGGACTCGCCTTCGCCACTGGTGTTCTACTTGATATCTACGCATTTCACTGCTACACCAAGTATTCCAGTCCCCCCTCAAACCCTCGAGCAAGGTAGCTTCCAATGCCATTTCCGAGTTGAGCTCGGAGCTTTCACATCCGACTTACCTCACCACCTACGCACCCTTTAAACCCAGTCAGTGTG
+
CCCCCEGGGGFGGGDFGGGGGGGGGG9FGGGGGGGGGGGGGFFFGGGGGGGGGGGGFFGGGGGGGGGGGGGGGGGGGGGGGGFFG8EFEEGFFGGGGFGFFGGGGGGGGGGGFEGGFECF8=DGGGGGCEGGGGFGGGECEEDED+CFEDEGGGEGC9EG,=DG=FGFFGFFF?DGGGGGFEGGFGFGC61;BF9AAEG@*9A5=5@FEF6;BEFA:FDDFFF@?F2@BFF476/51/26)7C))1>
@M00200:207:000000000-ALC1F:1:1105:20990:10649 2:N:0:5
TACTAGGGTATCTAATCCCGTTCGCTCCCCACGCCTTCGCGCCTCAGCGTCAGGTCAGGTCCAGCCAGCCGCCTTCGCCACTGGTGTTCCTCCGGATCTCTACGCATTTCACCACTACACCCGGAATTCCACTGGCCTCTCCCTGCCTCCAGACACGCCATCTCGACGGACCCTCCCCCGTTGAGCGGGGGGCTTTCACCGCCGATGCGCGTGTCCGCCTGCGCGCCCTTTATACCCAATCAGTGTG
+
CCCCCGGGGGGGGGGGGGGDGGGGGGGGGGGGGGGGGGGGGGGGGGGGGGGGGGGGGFGGGGGGGGGGGGGGGGGGGGGGGGGGGGGGGGGGGGGFGGGGGGGGGGGGGGGGGGGGGGGGGGGGGGGGGGGGGGGGGGGGGGGGGGGGGGGGGGGGDGGGDGFFG7EGCGGDGFGGGGGGC:D*;FGCDGDDFGFFFFGF?DEB29:B>BFBBFFFFFFBFFFBFF>F(0:<><FFB>B(3:<69:A
@M00200:207:000000000-ALC1F:1:1105:10913:11284 2:N:0:5
TACAAGGGTATCTAATCCTGTTTGCTCCCCACGCTTTCGTGCCTCAGTGTCAATAATCGTGAAGTAAGCTGCCTTCGCAATTGGTGTTCTATGTCATATCTAAGCATTTCACCGCTACATGACATATTCCGCTTACCTACGCGATATTCAAGACTGATAGTATCCACGGCAGTTCCCAAGTTAAGCTTGGGGATTTCACCACGGACTTACCAGTCCACCTACGCACCCTTTAAACCCAGTCAGTGTG
+
CCCCCGGGGGGGGGGGGGGGGGGGGGGGGGGGGGGGGGGGGGGGGGGGGGGGGGGGGGGGGGGGGGGGGGGGGGGGGGGGGGGGGGGGGGGGGGGGGGGGGGGGGGGGGGGGGGGGGGGGGGGGGGGGGAEEGGGGGGGGGGGGGGGFGGFGGGGGGGGGFGGGCFGCGGGGGFGGGGGGGGGGGGGGGGGGFGFFFFGFFFFDBFFFFFFFFEF>EFFFFFFFFFFFDFE4CCFFD@F=7EFFFCF
@M00200:207:000000000-ALC1F:1:1105:5289:11850 2:N:0:5
TACGGGGGTATCTAATCCTGTTCGCTCCCCATGCTTTCGCTCCTCAGCGTCAGGTAATGCCCAGAGAACCGCCTTCGCCACCGGTGTTCCTCCTGATATCTGCGCATTCCACCGCTACACCAGGAATTCCGTTCTCCCCTGCATACCTCTAGTCTGCCCGTATCGGAAGCACGCTCAGGGTTGAGCCCTGAGTTTTCACTCCCGACGCGACAAACCGCCTACGAGCCCTTTAAACCCAATCAGTGTG
+
CCCCCGGGGGGGGGGGGGGGGGGGGGGGGGGGGGGGGGGGGGGGGGGGGGGGGGGGGGGGGGGGGGGGGGGGGGGGGGGGGGGGGGGGGGGGGGGGGGGGGGGGGGGGGGGGGGGGGGGGGGGCGGFFGFFGFGGGFGGGGGGGGGGGGGGGGGGGGGGGGGGGGC5EGGGGGFGDGGFFEGDGGGCFCDFGFC=CFFGFF4ADDFF>BFFFFFF>9:1:?B06?FFFF:?AFFFFFF1::DABAAA
@M00200:207:000000000-ALC1F:1:1105:11275:14478 2:N:0:5
TACGCGGGTATCTAATCCCGTTTGCTCCCCTAGCTTTCGCGCATCAGCGTCAGTATTGGGCCAGACAAGCGCTTTCGCCACCGGTGTTCCTCCTGATATCTACGCATTTCACCGCTACACCAGGAATTCCCTTGTCCTCTCCCATACTCAAGCCGAGCAGTTTGGGATGCAGTGCTCCGGGTGAGCCGGAGTATTTCACATTCCACTTACTCGACCGCCTACACGCCCTTTAAACCCAGTCAGTGTG
+
CCCCCGGGGGGGGGGGGFGGGGGGGGGGGGGGGGGGGGGGGGGGGGGGGGGGGGGGGGGGGGGGGGGGGGGGGGGGGGGGGGGGGGGGGGGGGGGAFGGGGGGGGGGGGGGGGGGGGGGGGGGGGGGGGGGGGGGGGGGGGGGGGGGGGFGGGGGCGGGG@=FFDGFGGGGGGFGGGGGDEEGGG6DDGGGGFGFFFFGFFFFFCAFFFFFFDFF:>FFFDDFFFFB>B?FF<>?F<??:?FFF<AD
@M00200:207:000000000-ALC1F:1:1105:7436:17137 2:N:0:5
TACAGGGGTATCTAATCCCGTTTGCTCCCCTAGCTTTCGCGCCTCAGCGTCAAGAACAGGCCAGGAAGTCGCCTTCGCCACTGGTGTTCCTCCCGATATCTGCGCATTTCACCGCTACACCGGGAATTCCACTCGCCTCTTCCGTACTCTAGTCCGACAGTATCCACCGGCATCCCAGGGTTGAGCCCTGGACTTTCACAGCAGACTTACCGAACCGCCTACACGCGCTTTAAACCCAATCAGTGTG
+
CCCCCGGGGGGGGGGGGGGGGGGGGGGGGGGGGGGGGGGGGGGGGGGGGGGGGGGGGGGGGGGGGGGGGGEGGGGGGGGGGGGGGGGGGGGGGGGGDGGGGGGGGGGGGGGGGGGGGGGGGGGGGGGGGGGGGGGGGGGGGGGGGGGGGGGGGFGGEEGGGGGGGGGGGGGGGFFGGGGDGGGGGGGGGGGGFG4CFCGFFFFFBFFFFFF?;>ADBFFF?FFFFFBFF?F>AAFFFFB??>BB26<
@M00200:207:000000000-ALC1F:1:1105:15244:18422 2:N:0:5
TACAGGGGTATCTAATCCTGTTTGCTCCCCACGCTTTCGCGTCTTAGCGTCAGAAACCGTCCAGATAGCCGCCTTCGCCACTGGTGTTCTTCCCAATCTCTACGTATTTCACCACTACACTGGGAATTCCACTATCCTCTCCGGTCCTCTAGTCGCCCAGTATCAAGTGCATTTCTTGAGTTGAGCTCAAGGCTTTCACACCTGACTATGGCAACCGCCTACACGCGCTTTAAGCCCAATCAGTGTG
+
CCCCCGGGGGGGGGGGGGGGGGGGGGGGGGGGGGGGGGGGGGGGGGGGGGGGGGGGGGGGGGGGGGGGGGGGGGGGGGGGGGGGGGGGGGGGGGGGGGGGGGGGGGGGGGGGGGGGGGGGGGGGGGGGGGGGGGGGGGGGGGGDEGGGGGGGGGGGGGGGGGGGGGGGGFGFFFGG?DGGGGGGGGGGGGG6@FFFFEFFEEFFBFFFFCFFFEFFFAAA@FFFDBBFFFFFFFFA?FFF@EE?EE9
@M00200:207:000000000-ALC1F:1:1105:15748:23093 2:N:0:5
TACTCGGGTATCTAATCCCATTCGCTCCCCTAGCTTTCGTCTCTCAGTGTCAGTGTCGGCCCAGCAGAGTGCTTTCGCCGTTGGTGTTCTTTCCGATCTCTACGCATTTCACCGCTCCACCGGAAATTCCCTCTGCCCCTACCGTACTCCAGCTTGGCAGTTTCCACCGCCTGTCCAGGGTTGAGCCCTGGGATTTGACGGCGGACTTAAAAAGCCACCTACAGACGCTTTAAGCCCAGTCAGTGTG
+
CCCCCGGGGGGGGGGGGGGGGGGGGGGGGGGGGGGGGGGGGGGGGGGGGGGGGGGGGGGGGGGGGGGGGGGGGGGGGGGGFGGGGGGGGGGGGGGGGGGGGGGGGGGGGGGGFGGGGGGGGGGGGGFGGGGGGGGGEFGGGGGGGGGGGGGGGGGGGGFGGGGGGGGGGGGGGFGGGGGCFGGGGGGGGGGFFGFEFEFFBFF;>>9@FFFF8;FA=;03(/6=359@?FFF>AFF:::(4<AFF<)
@M00200:207:000000000-ALC1F:1:1106:8588:15005 2:N:0:5
TACCGGGGTATCTAATCCTGTTTGCTCCCCACGCTGTCGCGCCTCAGTGTCAGCTACTGCCCAGCGGGCCGCCTTCGCCACCGGTGTTCTTCCGGATCTCTACGCATTCCACCGCTACACCCGGAATTCCACCCGCCCCTACAGTGCTCCAGCCCCGCAGTCCGCACGGCCGACCCGGGGTTGAGCCCCGGGCTTTCACCGCACGCTTGCGCGGGCCACCTACGCGCCCTTTACACCCAATCAGTGTG
+
CCCCCGGGGGGGGGGGGGGGGGGGGGGGGGGGGGGGGGGGDGGGGGGGGGGGGGGGGGGGGGGGGGGGGGGGGGGGGGGGGGGGGGGGGGGGGGGGFGGGGGGGGGGGGGGGGGGGGGGGDGGGGEGGGGGGGGGGGGGGGGGDFGGGGCFFGGGGGGGDC?DGGGGDGGGGGFGGFGGGGGGGGGG<DGCGFGGBFAG<D>9BFFF:?BFFBFGD93,,39:1739B9>:25AFGF9?:(4><:ABB
@M00200:207:000000000-ALC1F:1:1106:16096:16613 2:N:0:5
TACGGGGGTATCTAATCCTGTTCGCTCCCCACGCTTTCGCTCCTCAGCGTCAGTTACAGACCAGAGAGTCGCCTTCGCCACTGGTGTTCCTCCACATCTCTACGCATTTCACCGCTACACGTGGAATTCCACTCTCCTCTTCTGCACTCAAGTTCCCCAGTTTCCAATGACCCTCCCCGGTTGAGCCGGGGGCTTTCACATCAGACTTAAGAAACCGCCTGCGAGCCCTTTAAACCCAATCAGTGTG
+
CCCCCGGGGGGGGGGGGGGGGGGGGGGGGGGGGGGGGGGGGGGGGGGGGGGGGGGGGGGGGGGGGGGGGGGGGGGGGGGGGGFGGGGGGGGGGGGGGGGGGGGGGGGGGGGFGGGGGGGGGGGGGGGGGGGGGGGCGGGGGGGGGGFGFGGGGGGGGGFGGGGGGGGGGGGGGFGGFGGGGGGGFGGGGGGGFDEEFFGFFFEF@FFE<EFFFFGF>F>6<@9>9B;B0:?DB<BGFBFFFFA49<B
@M00200:207:000000000-ALC1F:1:1106:14565:18108 2:N:0:5
TACTGGGGTATCTAATCCCGTTTGCTCCCCTGGCCTTCGTGCCTCAGTGTCAGGAACTGTCCAGAGACCCGCCTTCGCCACTGGTCTTCCTCATGATCTCTACGCATTTCACTGCTACACCATGAATTCCAGTCTCCTCTCCAGTCCTCCAGCACCGCAGTATCGAATGCAGTTTCGGAGTTAAGCTCCGAAATTTCACACCCGACTTACGGCGCCACCTACGCACCCTTTAAACCCCGTCAGTGTG
+
CCCCCFGGGGGGGGGGGEGGGGGGFEGGGGGGGG8CFGFGFDGAFFGGGGGGCGGGGDGGGGGECCEGGGCDGGGGFGEEDC@FF@FFGFCGGAEFFFFGGGGGGGGGGGGGGDGFFGCGGGGCCFE;FG9D=EAAD==9FGGGDEGFG+@,@8FGCG88CDC=C+D3=E9FA;FF>+@+6ADG7ADGGCDG9F,89;C*5@8BBFF59CF>ABDE25BBF4>=9B252@@37)8>5(,/32(9?.)
@M00200:207:000000000-ALC1F:1:1106:9013:20507 2:N:0:5
TACGCGGGTATCTAATCCTGTTTGCTCCCCACGCTTTCGTGCATGAGCGTCAGTATTGGCCCAGAAGGCTGCCTTCGCCATCGGTGTTCCTCCACATCTCTACGCATTTCACCGCTACACGTGGAATTCCACCTTCCTCTGCCATACTCCAGCACCGTAGTTTCGAGCGCAATTCCCAAGTTAAGCTCGGGGATTTCACACTCGACTTGCGGCGCCGCCTGCGCACACTTTAAACCCAGTCAGTGTG
+
CCCCCGGGGGGGGGGGGGGGGFGGGGGGGGGGGGGGGGGGGGGGGGGGGGGGGGGGGGFGFGGGGGGGGGGGGGGGGGGGGGGGGGGGGGGGGGGGGGGGGGGGGGDGGGGGGGGGGGGGGGGGGGFGGGGFGDGFCFGGGGGGDCGGGGGFGGGGGGFGEFECGGGGGGGGGFGGFGGGG7FFGA7CDGDGFGGEFFGEFFD>BB=D@=BE@FDE@D>B?529>DF0:47<<)17>:?8<><<<>B
@M00200:207:000000000-ALC1F:1:1107:24487:2802 2:N:0:5
TACAAGGGTATCTAATCCCGTTTGCTCCCCTGGCCTTCGTGCCTCAGCGTCAGCAACTGTCCAGAGACTCGCCTTCGCCACTGGTCTTCCTTACGATATCTACGCATTTCACTGCTACACCGTAAATTCCAGTCTCCTCTCCAGTGCTCAAGCAAGGCAGTATCGAATGCAGTTCCGGGGTTGAGCCCCGGGATTTCACATCCGACTTACCTCACCGCCTACGCACCCTTTAAACCCATTCAGTGTG
+
CCCCCCGEGGGGGGGGGFGGGGGGGGGGGGGGGGGGGGGGGGGFFGGGEGGGGGGFGGGGGGGGGGGGFGGGGGGGGGGGGGGGGGGFGGGGGGGGGGGGGGGGEGGGGGGGGGGGGGGGGGFGGGGGDGGGGGGGGGGGGGGGGGGGGGGGGGGGGCCGGGGFGGGGGGGGDFGGC=>>>ECGCFC5C*=??DDFFFGEFCFBABBFEEBFFBFF@@=?DDFFFF:??;;4?EFADD(+99CFFE3
@M00200:207:000000000-ALC1F:1:1107:12530:7987 2:N:0:5
TACGCGGGTATCTAATCCCGTTTGCTCCCCTGGCTTTCGTGTCTCAGCGTCAGCACATCCCCAGCAACCTGTTTTCACCATTGGCGTTCCAAACGATATCTACGCATTTCACCGCTCCACCGTTTGTTCCGGTTGCCCCTAGATGGCTCAAGACCCGCAGTATACCAAGCAGTTCCACGGTTGAGCCGTGGGATTTCACAAGGTACTTACGGATCCGCCTACACACGCTTTAAACCCAATCAGTGTG
+
CCCCCGGGGGGGGGGGGGGGGGGGGGGGGGGGFGGGGGGGGGGGGGGGGGGGGGGGFFGGGGGGGGGGGGGGGGGGGGGGGGGFFEGGGGGGFGGGGGGGGGGGGGGGGGGGGGGGGGGGGEGGGGGGGGGGGGGGGGGGGCCGGFGGGGGCCGFGGGGEGGGGGGGGFGGGGFGGGGGGGG>?FGGB:9C>AF4FF4DE==FFFFFE4BD>DFFFFFFD68@DFF:;DFFECEFF<1(04:BAA>F
@M00200:207:000000000-ALC1F:1:1107:18649:11016 2:N:0:5
TACAAGGGTATCTAATCCTGTTTGCTCCCCACGCTTTCGTGCATGAGTGTCAGTGTTGGCCCAGGAGGCTGCCTTCGCCATTGGTGTTCCTCCACATCTCTACGCATTTCACCGCTACACGTGGAATTCCACCTCCCTCTGCCACACTCCAGCCACGTAGTTTCGAGCGCAATTCCCAAGTTAAGCTCGGGGATTTCACACTCGACTTGCGCGGCCACCTGCGCACACTTTACACCCAATCAGTGTG
+
CCCCCGGGGGGGGGGGGGGGGGGGGGGGGGGGGGGGGGGGGGGGGGGGGGGGGGGGGGGGFGGGGGGGGGGGGGGGGGGGGGGGGGGGGGGGGGGGGGGGFGGGGGGGGGGGGGGGGGGGEGGGGGGGGGGGGGGGGGGGGGGGGGGGGGGGGGGGGGGGGGGGDGGGGGGGGFGGGGFGGGGGFF?AGFGGFGD5BEGEFDF9=AF4BFBF@BFFFF@FF89BBBBF@@EECCFABF;<4:A4:4<
@M00200:207:000000000-ALC1F:1:1107:11904:12517 2:N:0:5
TACTAGGGCATCTAATCCTGTTCGCTCCCCACGCTTTCGCTCCTCAGCGTCAGTTACAGACCAGAGAGTCGCCTTCGCCACTGGTGTTCCTCCACATCTCTACGCATTTCACCGCTACACGTGGAATTCCACTCTCCTCTTCTGCACTCAAGTTCCCCAGTTTCCAATGACCCTCCCCGGTTGAGCCGGGGGCTTTCACATCAGACTTAAGAAACCGCCTGCGAGCCCTTTATACCCAGTCAGTGTG
+
CCCCCEGGGGGGGGGGGGGGGGGGGGGGGGGGGGGGGGGGGGGGGGGGGGGGGGGGGGGGGGGGGGGGGGGGGGGGGGGGGGGGGGGGGGGGGGGGGGGGFGGGGGGGGGGGGGGGGGGGGGGGGGGGGGGGGGGGGGGGGGGGGGGGGGFGGGGGGGGGGGGGGGGGGGGGGFGGGGGGGGGGGGGEGEDDFGGFF?GFFFFFFFFFFFFFCFFFFFF?DFFB;9DDFFFFB<@FB>?:<BFFBDF
@M00200:207:000000000-ALC1F:1:1107:21710:20418 2:N:0:5
TACTCGGGTATCTAATCCCGTTTGCTACCCTAGCTTTCGTGCCTCAGCGTCAGTGTCAGCCCAGCAACCCGTCTTCACCTCAGGTGTTCCTCTTGATATCTACGCATTTCACCGCTACACCAAGAATTCCGATTGCCCCTTCTGCACTCTAGCATGACAGTATCAGTTGACCGCTTAAGGTTAAGCCTTAAGATTTCACAACTGACTTGACACGCCGCCTACGCACCCTTTATACCCAATAAGTGTG
+
CCCCCGGGGGGGGGGGGDGGGGGGGGGGGGGGGGGGGGGGGGGGGGGGGGGGGGGGGFGGGGGGGGGFGGGCFGGGFFGGGGDFGGFGGGGGGGGGGGGGGGGGGGF@EFF9FFGGGGGGGGGGGGGGGGGEGGGGGGCFF8DG9DGFFDGGGGGGFGGGGGGFGGFFGGGGGFGGG,@DDF9DFDFFFFFGB9+C9EGFFFFF@EECEFFFCD>FBF9A9>9AFFFFFF)**9=C25>))088?64
@M00200:207:000000000-ALC1F:1:1107:18113:20443 2:N:0:5
TACGCGGGTATCTAATCCTGTTTGCTCCCCACGCTTTCGTGCATGAGCGTCAGTGTTGGCCCAGAAGGCTGCCTTCGCCATCGGTGTTCCTCCAGATCTCTACGCATTTCACCGCTACACCTGGAATTCCACCTTCCTCTGCCACACTCGAGCCAAGTAGTTTCGAGCGCAATTCCCAAGTTAAGCCCGGGGATTTCACACTCGACTTGCTCAGCCACCTGCGCACACTTTAAACCCAATCAGTGTG
+
CCCCCGGGGGFGGGGGGGGGGGGGGGGFGGGGGGGGGGGFGGGGGGGGGGGGGGGGGFGGGGEGGFGGGGGGGGGGGGGGGGGEGGGGGGGGGGGFGGGGGGGGGDEGGGGGGEGGDEGGGGGGGGGGDFAFFFGGGGGGGGGGGGGGGGGGGGGGGGCF:DDDGGGGGGGDDFGGGG6CCFFF8EFAEBDG)94=FC:*;=FFF=173CEFFFAF<@FDF@;23:>@;AAE>5F:822).4AA<<4
@M00200:207:000000000-ALC1F:1:1108:19996:7215 2:N:0:5
TACTAGGGTATCTAATCCCGTTTGCTCCCCACGCTTTCGCGCCTCAGCGTCAGGAAATGCCCAGAGACCCGCCTTCGCCACCGGTGTTCCTCCCGATCTCTACACATTTCACCGCTACACCGGGAATTCCAGTCTCCTCTGCATCCCTCAAGAACGGCAGTATCAGCCGACGTTTCTCGGTTGAGCCGAGAGATTTCACGACTGACTTGCCATCCCGCCTACGCGCCCTTTAAGCCCAGTCAGTGTG
+
CCCCCGGGGGGGGGGGGFGGGGGGGGGGGGGGGGGGGGGGDGGGGGGGGGGGGGGGGGGGGGGGGGGGGGGGGGGGGGGGGGGGGGGGGGGGGGGGGGGGGGGGGGGGGGGGGGGGGGGGGGGGGGGGGGGGGGGGGGGGGGGGGGGGGGGGDGGGDGGGGGGGGGGGGGGGGFGGGGGGGGGG>FGGG=6>FGGFFFGFFFFFFFFFFFFFFFFFDG>;@FFFFFFFBFFABAF)3:<)525:AA9
@M00200:207:000000000-ALC1F:1:1108:4191:9726 2:N:0:5
TACGAGGGTATCTAATCCAGTTCGCTCCCCACGCTGTCGCACATGAGCGTCAGCAAATGCCCAGCCAGCTGGCTTCCCCTTGGGTGTTCCTGCCGATCTCTACGCATTTCACCACTACACCGGCAATTCCACTGGCCTCTGCATCGCTCCAGTTATAGAGTATCGGCACGCATCCCACTGGTAAGCAGTGGCCTTTCAGCACCGACGCCCACAACCGCCTGCGTGCGCTTTAAACCCAGTCAGTGTG
+
CCCCCGGGGGGGGGGGGG,FGGAFGGGGGG8:FFGEGGGG7F@F<FGGGGGGGFG,C<E,CFGG<66B66C,CEGG@FGE<,BFGGGGGGGEG8FGGEGGGGGGGGGGGGGGGFFGGGGGG7F@FGGGGG9E=84EGGFD8F:,668DG6=DDED=,,,@E8F:EGG69++++03@719C,E+<>A?9:FF*6CGFFFF+*;A(9B>((:2);@GDBD@@;?00;D9BFFBF9A6F?:?;59<<AFF
@M00200:207:000000000-ALC1F:1:1108:8049:10265 2:N:0:5
TACCAGGGTATCTAATCCTGTTTGCTCCCCACGCTGTCGCGCCTCAGTGTCAGCTACTGCCCAGCAGGCCGCCTTCGCCACCGGTGTTCTTCCGGATCTCTACGCATTCCACCGCTACACCCGGAATTCCGCCTGCCTCTACAGTGCTCGAGCCCAGCAGTTCGCACGGCCGACTCGGGGTTGAGCCCCGAGCTTTCACCGCACGCTGACCGGGCCACCTACGCGCCCTTTACGCCCAGTCAGTGTG
+
CCCCCGGGGGGGGGGGGGGGGGGGGGGGGGGGGGGGGGGGGGGGGGGGGGGGGGGGGGGGGGGGGGFGGGGGGGGGGGGGGGGGGGGGGGGGGGGGGGGGGGGGGGGGGGGGGGGGGGGGGGGGGGGGGGGGGGGGGGGGGGGGGGGGGGGGGGGGFD?FGFGGGGECDGGGGFGGG5CGEDDGGF4CDCFFFGGFFFGF@FEFBFFF9FFF>FGFFGF0?FFFF:>E>::2::DEFF<659<6<:<
@M00200:207:000000000-ALC1F:1:1108:6898:14417 2:N:0:5
TACTAGGGTATCTAATCCCGTTCGCTCCCCTGGCTTTCGTGTCTCAGCGTCAGCACACCCCCAGCGAGCTGTTTTCACCGTTGGCGTTCCAAGCGATATCTACGCATTTCACCGCTCCACCGCTTGTTCCGCTCGCCCCTAGGTGGCTCAAGACGACCAGTATACCGAGCAGTTCCACGGTTGAGCCGTGGGATTTCACAAGGTACTTAGAAGTCCGCCTACACACGCTTTACACCCAGTCAGTGTG
+
CCCCCFGGGGGGGGGGGFGGGGGGGGGGGGGGGGGGGGGGGGGGGFGGGGGGGGGGGGGGGGGGGGC@EGGGGGGGGGGGGGFFGGGGGGGGGGGGGGGGGGGGGCGGGGGGGGGGEEEGGGGEGGFCGGGGGGGGGG>FGGGGGGGFFDC=EFDGGGGFAFFCC;C;DGGGGFG+@FGGDEGFDFCC4:AFF4DAA?7A);:EEEC3<C)@CE:=<C(;0348<A9>60:DD<7FBB?04<AFAA>
@M00200:207:000000000-ALC1F:1:1108:8721:15639 2:N:0:5
TACTGGGGTATCTAATCCCGTTTGCTACCCAAGCTTTCGCGCCTCAGCGTCAGATACGAGCCAGAGAGTCGCTTTCGCCACCGGCGTTCCTTCTGATATCTACGCATTTCACCGCTCCACCAGAAGTTCCACTCTCCCCTCTCGTCCTCAAGACAAACAGTATCGGATGCAGTTCCTCAGTCGAGCTGAGGGATTTCACAACCGACTTGAAAGCCCGCCTACGCGCGCTTTAAACCCAATCAGTGTG
+
CCCCCGGGGGGGGGGGGGGGGGGGGGGGGGGGGGGGGGGGGGGGGGGGGGGGGGGGGGGGGGGGGGGGGGGGGGGGGGGGGGGGGGGGGGGGGGGGGGGGGGGGGGGGGGGGGGGGGGGGGGGGDFGGGGGGGGGGGGGGGGGGGGGGGGGGGFGEGGGGGGGGGGGGGGGGGFGGGGGGG,<@>BDGFGFFFGCFFFGFBEFFFBFFE*6BA@FF>DBF?D?B@B>3>?29<A?@0:::34<B2:A
@M00200:207:000000000-ALC1F:1:1108:18803:18252 2:N:0:5
TACACGGGTATCTAATCCCGTTCGCTCCCCTAGCTTTCGCGCCTCAGCGTCAGTGTCAGCCCAGCAACCCGCCTTCGCCGCAGGTGTTCCTCTCGATATCTACGCATTTCACCGCTACACCGAGAATTCCAGTTGCCCCTTCTGCACTCTAGCCCCGCAGTATCGGCTGACCTTTCCGGGTTAAGCCCGCAGATTTCACAGTCGACTTGCGGTGGCCGCCTACGCGCCCTTTACGCTCAGTCAGTGTG
+
CCCCC;FFGGGGGC<FFGGGFGG7FGGGGGGFGGGGGGGGGGGGG<FGEGGGGGGGGFFFFCAEGFDGFGCG@EGFF@FDGECFCEFCEFGGFFFDFCFGGGGGGEG=EFFGGEEGGGFGGGGG@7CEGGFGGFFGGGGDGGGAG,1=?DCFGG??CEGGGGGGGGGGGGGGGFCCCC44CEFF:=<9D*?44;:77?FFE6*,(33;3A>:;>3A@D>B:?FF0)-719:74<@B(87)<A<<2)-)
@M00200:207:000000000-ALC1F:1:1108:21415:18966 2:N:0:5
TACTCGGGTATCTAATCCCGTTTGCTCCCCTGGCTTTCGCTCATCAGCGTCAATGCCGGTCCAGGATGCCGCCTTCGCCACCGGTATTCCTCCAGATATCTACGCATTTCACCGCTACACCTGGAATTCTGCATCCCTCTCCCGGATTCAAGCCATCCAGTATCGGACGCAGTTCCCAGGTTGAGCCTGGGGATTTCACGTCCGACTTAGTTGGCCGCCTACGAGCCCTTTAAGCCCAGTCAGTGTG
+
<CCCCGGGGEFGGGGGGGGGGGGDGGGGGGGGGGGGGGGGG?EEGGGGGGGEFGFDGGGGCFDGF,FDGFGCCFGGFGGGCFGGGGGGGFFBFEFGGGFGFFGGG7C=EGGGGDGGGGFFGGGG,?>FFGFGGFFFGEFGGGGGDCE8EDGFGFGGGC??FAGFEG6CDECDGFGFGCC>FCF,AAFFG8FE9CDAFC9A5/?2(:9@4BEFF@G6@G>F?@D36865=34)6>FFF:07444-4))
@M00200:207:000000000-ALC1F:1:1108:17306:20522 2:N:0:5
TACTGGGGTATCTAATCCTGTTTGATCCCCACGCTTTCGCGCCTCAGCGTCAGTACTCGTCCAGAGGGCCGCCTTCGCCACCGGTGTTCCTCCTGATATCTACGCATTTCACCGCTACACTGGGAATTCCACTCACCTCTCCCGGCCTCAAGCAAAGCAGTTTGGAGGGCAGTTCCTCGGTTAAGCCGAGGGATTTCACCTTCCACTTGCCAAGCCGCCTACGCGCCCTTTAAACCCACTCAGTGTG
+
CCCCCGGGGGGGGGGGGGGGGGGGGGGGGGGGGGGGGGGGGGGGGGGGGGGGGGGGGGGGGGGGGGGGGGGGGEGGGGGGGGGGEEGGGGGGGGGGGGGGGGGGGGGGGGGGGGGGGGFDCGGGGGGGGGGGGGGGGGGGGFGGGGGGFFGGGGGGGGGGFGGGGGGGGGGGGFGGGGGG:EGFGFGCGGFFFFGACFFFBFFFFFFEEF1A@@GFFGFFFF<F9D>FFF7)6:FF?B(74?:<>A9
@M00200:207:000000000-ALC1F:1:1108:7993:20877 2:N:0:5
TACTCGGGTATCTAATCCCGTTTGCTCCCCTGGCCTTCGTGCCTCAGTGTCAGTAACTGTCCAGAGATTCGCCTTCGCCACTGGTCTTCCTTACGATATCTACGCATTTCACTGCTACACCGTAAATTCCAATCTCCTCTCCAGTACTCTAGCAAAGCAGTATCAAATGCAGTTTCGGGGTTGAGCCCCGAGATTTCACATCTGACTTACCCCGCCACCTACGCACCCTTTATGCCCAGTCAGTGTG
+
CCCCCGGGGGGGGGGGGGGGGGGGGGGGGGGGGGGGGGGGGGGGGGGGGGGGGGGGGGGGGGGGGGGGGGDGGGGGGGGGGGGGGFGGGGGGGGGGGEGGGGGGGGGGGGGGGGGGGGGGGDFFGGGGGGGGGGGGGGGGGGGGGGGGGGGGGGGFGGGGGGGGGGGGGG?=FFFGGDCCGGGGGFGGGGFF5FFFCEGFFFFFFFFFFA@FFAGFADBFFFD>AFFFB3@FFEF4B=2;0>*9<EE
@M00200:207:000000000-ALC1F:1:1109:8815:2987 2:N:0:5
TACAGGGGTATCTAATCCTGTTCGCTCCCCACACTTTCGCTCCTCAGCGTCAGATCATGCCCAGAGAACCGCCTTCGCCACCGGTGTTCCTCCTGATATCTGCGCATTTCACCGCTACACCAGGAATTCCGTTCTCCCCTGCATACCTCTAGTCTGCCCGTATCGAAAGCAAGCCCACAGTTAAGCTGTAGGTTTTCACTCCCGACGCGACAAACCGCCTACGAGCCCTTTACACCCAGTCAGTGTG
+
CCCCCFEGGGGGGGGGGGGGGGGGGGGGGGGGDGGGGGGDCGGG@FGGGGGGGGFGFGFD,96EFGGFGGGG7FGGGGGG:EGGGGGGGGGGGGCGGGFGFFF@GGGGGGGGGGGGGGGFGGEGGDFEGFFEEGFG8=EGG88@E9FFGGGGGGGG,@EEGGGGGDFCDGGFF?F6;?>DCFF+?EF>CEA5=FGAF?FF4@4:>)(5@GBF98FAFD@F04(:?FFBFFFFF2?F616><<AA494
@M00200:207:000000000-ALC1F:1:1109:22165:14367 2:N:0:5
TACGCGGGTATCTAATCCCGTTTGCTCCCCTAGCTTTCGCGCCTCAGCGTCAAGAACAGGCCAGGTAGTCGCCTTCGCCACTGGTGTTCCTCCCGATATCTACGCATTTCACCACTACACCGGGAATTCCACTACCCTCTCCTGCCTTCGAGTCGATCAGTATCGAATGACCCTCCCCAGTTGAGCCGGGGGCTTTCACACTCGACTTGATCGACCGCCTGCGCGCTCTTTAAACCCAATCAGTGTG
+
CCCCCGGGGGGGGGGGGGGGGGGGGGGGGCFGGGGGGGGGGGGGGGGGGGGGGGGGGGGGGGGGGGGGGGGGEFGGGGGGGGGGGGGGGGFAFGGGGGGGGGGGGGGGGGGGGGGGGGGGGGGGGGGGGGFGF=EEGGGFGFFGGFG9@DC6@E6ACFCC<CCCDF>FGCGGCFGDFGG4DDFG0<>DF5?BFGGFFEF=A385;BDD@CCF067>>GF?BFFFFF9:<D2<)6F448(4<?><)15
@M00200:207:000000000-ALC1F:1:1109:20137:15117 2:N:0:5
TACTGGGGTATCTAATCCTGTTCGCTCCCCACGCTTTCGCTCCTCAGCGTCAGTATCGGCCCAGAGACCCGCCTTCGCCACCGGTGTTCCTTAGGATATCCACGCATTTCACCGCTCCACCCTAAGTTCCGCTTACCTCTATCTTCCTCTAGCACGGCAGTATCGACTGCAGTTCCTCAGTTAAGCTGAGGTATTTCACAACCGACTTTCCGCACAGCCTACGCACCCTTTAAGCCCAGTCAGTGTG
+
CCCCCGGGGGGGGGGFFGGGGGGGGDGEGGFCCGGGGGGGGGEFGGGGGFGGDFGGGGEGGGGCDEGFGGGE:FGF7FGD,EFCCGGEFGAECEGF<?;4,9BFGGGGFGCFGGGGBF8FFGGGA84EFGBE8>CGGGGFCFEFGGGGGG8FGGGDG6+C?2+@++0@*@89?FGBFA>>:?ED;E>F>,:@>CCFA<+BA4>A@>>9?CB4>1>EFD;@FF093;13<@@C?3A6((.3494A>B<
@M00200:207:000000000-ALC1F:1:1109:21329:16281 2:N:0:5
TACTAGGGTATCTAATCCTGTTTGCTCCCCTAGCTTTCGCACCTCAGCGTCAGGAACGCGCCAGTCACTCGCTTTCGCCTCCGGCGTTCCTCCTGATATCTACGCATTTCACCGCTTCACCAGGAGTTCCAGTGACCCCTCACGCCCTCGAGCCCGGTATTTTCGGCCGCCGTTTCGACGGTAAGCGTCGAGATTCCACGACCGATTTGCCGAGCCGCCTACGTGCCCTTTAAGCCCAATCAGTGTG
+
CCCCCFGGGGGGGGGGGGGGGGGGGGGGGGGGGGGGGGGGGGGGGGGGGGGGGGGGGGGGGGGGGGGGGGGGGGGGGGGGGGGGGGGGGGGGGGGGGGGGGGGGGGGGGGGGGGGGGGGGGGGGGGGGGGGGGGGGCFGGGGGGGGGGGGGEGGGGGGGGGGGGGDDEGGGGGFGGF=DDGG*9CCDGFEADAF=FCFF5B;DB9;?:AGFF9>EB1EF:BFFBFF??01?A4AFF??B?B:A<<FB
@M00200:207:000000000-ALC1F:1:1109:8935:20379 2:N:0:5
TACTCGGGTATCTAATCCCGTTTGCTCCCCTAGCTTTCGCCGTTCAGCGTCAATGTCGGTCCAGGATGCCGCCTTCGCCACCGGTATTCCTCCAGATATCTACGCATTTCACCGCTACACCTGGAATTCTGCATCCCTCTCCCGAATTCAAGCCATCCAGTATCGGACGCAGTTCCCAGGTTGAGCCTGGGGATTTCACGTCCGACTTAGTTGGCCGCCTACTGGCCCTTTAAACCCAATCAGTGTG
+
CCCCCGGGGGGGGGGGGGGGGGGGFGGGGGGGGGGGGGGCCFFGGGGFEFGGGGGGGGGFGGFGGGGGFGGGDGGGGEEEGGGD:FFGFGGGGGGGGGGGGGFGGGDGDGFFGGGGGEGGGGCFDFGFFFFGGGFEDFGGFDFCCGGGGGFGFFGGGCGGGGFGDGGCDGGCDFGGAFCF@CFGFC>7ACFE?DGFFEGFF9AEBB55@F?C;;A=:=;1;=37;F(61@@4?<6A?;6(4>D94*6
@M00200:207:000000000-ALC1F:1:1109:14769:21832 2:N:0:5
TACGCGGGTATCTAATCCTGTTTGCTCCCCACGCTTTCGCGCCTCAGCGTCAGTTGCGGTCCAGGATGCCGCCTTCGCCACCGGTGTTCCTCCAGATATCTACGCATTTCACCGCTACACCTGGAATTCCGCATCCCTCTCCCAAATCCAAGCCATCCAGTATCACACGCAGTTCCCCAGTTAAGCTGAGGGATTTCACGTATGACTTAGTTGGCCGCCTACGAGCCCTTTATACCCAATCAGTGTG
+
CCCCCGGGGGGGGGGGGGGGGGGGGGGGGGGGGGGGGGGGGGGGGGGGGGGGGGGGGGGGGGGGGGFGGGGGGGGGGGGGGGGGGGGGGGGGGGGGGGGGGGGGGGGGGGGGGGGGGGGGGGGF<BFGGGGGGGGFFGGGGGGGGGGGFGGDCGGFGGGGGGDFFGGDDGGGGFGCFGGGGGGGGGGG4C4BDGGFFFGFFFFFFFFFCG?FFEFFFGFFFFF?0:>?BF0>FAFF?>02<734>=:
@M00200:207:000000000-ALC1F:1:1109:11786:24490 2:N:0:5
TACTGGGGTATCTAATCCTGTTTGCTCCCCACGCTTTCGCGTCTTAGCGTCAGAAACCGTCCAGATAGCCGCCTTCGCCACTGGTGTTCTTCCCAATCTCTACGTATTTCACCACTACACTGGGAATTCCACTATCCTCTCCGGTCCTCTAGTCGCCCAGTATCAAGTGCATTTCTTGAGTTGAGCTCAAGGCTTTCACACCTGACTATGGCAACCGCCTACACGCGCTTTAAACCCAATCAGTGTG
+
CCCCCGGGGGGGGGGGGGGGGGGGGGGGGGGGGGGGGGGGGGGGGGGGGGGGGGGGGGGGGGGGGGGGGGGGGGGGGGGGGGGGGGGGGGGGDGGGGGGGGGGGGGGGGGGGGGGGGGFFGGGFFGGGGGGGGGFGGGGGGG6>ECCGGGGGGGG6EGEGGGGGGGGFGG7DFFGE?@FFGGGGGGGFF:?*<FGFFFGFFFFF558;EFEF@EFF2C2>=FFF=D9=@<FCEFBFDD6(,)7<)36
@M00200:207:000000000-ALC1F:1:1110:8481:5969 2:N:0:5
TACAAGGGTATCTAATCCCGTTTGCTCCCCTGGCTTTCGCGCCTCAGCGTCAATACCGGTCCAGGATGCCGCCTTCGCCACCGGTGTTCCTCCAGATATCTACGCATTTCACCGCTACACCTGGAATTCCACATCCCTCTCCCGGATTCAAGCCCCCCAGTATCGGACGCAGTTCCCGGGTTGAGCCCGGGGATTTCACGTTCGACTTAAGAGGCCGCCTACGCGCCCTTTAAACCCAGTCAGTGTG
+
8@<C@FEGGGGGGGGGGCFEGGGGGGGGGGGGGGGGGGGGG7CEEFG@FGGGGFGDGGGGGGGGGGGFFGGDGGDGGCGEBFGDFGGGGGGFCDEEGGGGDGGGECGGGFFEGFGGGGGGGGGGGGGCEFFGED8EGGGCFFGDGGGCGGGGGDFGGGGEGEFGG+9>CC>CDFGGF>CDGEGFGFGGEC*2.:FFFFGFFFFFFDFFCGF=E;D39GBF??6>>EF29?F2C)95:?:?>BD<A:5
@M00200:207:000000000-ALC1F:1:1110:10852:11223 2:N:0:5
TACACGGGTATCTAATCCTGTTTGCTCCCCACGCTTTCGCACCTCAGCGTCAGTAATGGACCAGTGAGCCGCCTTCGCCACTGGTGTTCCTCCGAATATCTACGAATTTCACCTCTACACTCGGAATTCCACTCACCTCTTCCATACTCAAGACACCCAGTATCAAAGGCAGTTCCAGAGTTGAGCTCTGGGATTTCACCCCTGACTTAAATGTCCGCCTACGTGCGCTTTACGCCCAATCAGTGTG
+
CCCCCGGGGGGGGGGGGGGGGGGGGGGGGGGGDGGGGGGGGGGGGGGGGGGGGGGGGGGGGGGGGGGGGGGGGGGGGGGGGGGGGGGGGGGGGGGGGGGGGGGGGGGGGGGGGGGGGGGGGGGGGGGGGGGGGGGGGGGGGGGGGGGGGGGCDFGGDEGGGGGGGAFGGGGGGFGGGFGGGGGGGGGGFFGFFGGFFFGFFFFFFFFCECEFFFGF2@=AADFFF>>==DFFG2D?B@@18@<?CFC
@M00200:207:000000000-ALC1F:1:1110:28417:12619 2:N:0:5
TACGAGGGTATCTAATCCTGTTTGCTCCCCACGCTTTCGTGCATGAGCGTCAGTGTTGGCCCAGGAGGCTGCCTTCGCCATTGGTGTTCCTCCACATCTCTACGCATTTCACCGCTACACGTGGAATTCCACCTCCCTCTGCCACACTCGAGCCCCGTAGTTTCGAGCGCAATTCCCAAGTTAAGCCCGGGGATTTCACACTCAACTTGCGAGGCCACCTGCGCACACTTTATACCCAGTCAGTGTG
+
CCCCCGGGGGGGGGGGGGGGGGGGGGGGGGGGGGGGGGGGGGGGGGGGGGGGGGGGGGFFFGGGGGGGGGGGGGGGGGGGGFGGGGGGGGGGGGGGGGGGGGGGGGGGFGGGGGGGGGGGGGGEGGGGGGGGGGGGGFGGGGGGGGGGGFGEEEGGGGGGEFDFCDFGGGGCDFCC=FCGFGF;@CFGFGGFFGG*8@GCEFFFEBFFE@=BBFGF?8=8;(3(:EBF@AA):2770714<>B<AFA
@M00200:207:000000000-ALC1F:1:1110:16171:15554 2:N:0:5
TACAAGGGTATCTAATCCTGTTCGCTCCCCATGCTTTCGCTCCTCAGCGTCAGTTAATGCCCAGAGACCTGCCTTCGCCATCGGTGTTCCTCCTGATATCTGCGCATTTCACCGCTACACCAGGAATTCCAGTCTCCCCTACATCACTCTAGTCTGCCCGTACCCACCGCAGATCCGGAGTTGAGCCCCGGACTTTCACGGCAGACGCGACAAACCGCCTACGAGCTCTTTAAACCCAGTCAGTGTG
+
CCCCCFGGGGGGGGGGGGGGGGGGGGGGGGGGGGGGGGGGGGGGGGGGGGGGGGGGGGGGGGGGGGGGGGGGFGGGGGGGGGGGGGGGGGGGGGGGGGGGGGGGGGGGGGGGGGGGGGGGGGGGFFFGGGGGGGGGGGGGGGGGGGFGGGGGGGGFCGGGGGGGGGEGGGGGDFGGGEGDEGG9F6FGFDGFFGGFF<FFFFFFFFFBFGBDF@CFB5>D;@DFFFFBFBAFGF??:?B>?FFA>:<
@M00200:207:000000000-ALC1F:1:1110:15511:16127 2:N:0:5
TACGAGGGTATCTAATCCCGTTTGCTCCCCACGCTTTCGCGCCTCAGCGTCAGGAAATGCCCAGAGACCCGCCTTCGCCACCGGTGTTCCTCCTGATATCTGCGCATTCCACCGCTACACCAGGAATTCCGTTCTCCCCTGCATACCTCTAGTCTGCCCGTATCGGAAGCACGCTCAGGGTTGAGCCCTGAGTTTTCACTCCCGACGCGACAAACCGCCTACGAGCCCTTTAAACCCAATCAGTGTG
+
CCCCCGGGGGGGGGGGGGGGGGGGGGGGGGGGGGGGGGGGGGGGGGGGGGGGGGGGGGGGGGGGGGGGGGGGGGGGGGGGGGGGGGGEGGGGGGGGGGGGGGGGGGGGGGGGGGGGGGGGGGGGGGGGGGGGGGGGGGGGGGGGFGGGGGGGGGGGGGGDGGGGGEEGGGGGGFGGGG5CFGGGGGGGFCFFFFFFFFGFFFFFFFF@@D>E;8CFFGFF??FFFFFF084<C4BF:B6:?FFF>7)
@M00200:207:000000000-ALC1F:1:1110:6284:17642 2:N:0:5
TACCGGGGTATCTAATCCCGTTTGCTACCCTAGCTTTCGCGCCTCAGCGTCAAGAACAGGCCAGGAAGTCGCCTTCGCCACTGGTGTTCCTCCCGATATCTACGCATTTCACCACTACACCGGGAATTCCACTTCCCTCTCCTGCCTTCAAGTCGAACAGTATCGCGTGACCCTCCCCAGTTGAGCCGGGGGCTTTCACACGCGACTTGCACGACCGCCTGCGCGCTCTTTAAACCCAATCAGTGCG
+
CCCCCG@FC@FFFFE<EG8FFGGGGGGGGF@8FEF<FGFGGGGEGGGFGGGGG9F<FCFGGG8CCFC<EFGGF=CEFGGGD@FFGCEEFGGCGGGGGGDGGFGGGGGGGGGGCCDFGGCFGCGEGGCFFAFGGDFGGFGGGGCCFGG8=+@F;DE+=D>FGGFGGGFGDED596FGGGFD,2+5;FGGF*4):C4/=EFF@.)83;>?)*)91(95,:(33?>B>:(48)5<7)*04(41<)4.6*,
@M00200:207:000000000-ALC1F:1:1110:15137:17832 2:N:0:5
TACCGGGGTATCTAATCCTGTTTGCTCCCCACGCTTTCGCGTCTCAGCGTCAGTCACTGTCCAGATAGCCGCCTTCGCCACCGGTGTTCCTCCCGATCTCTACACATTTCACCGCTACACCGGGAATTCCAGTCTCCTCTGCATCCCTCAAGAACGGCAGTATCGGCCGACGTTCTTCGGTTGAGCCGAAGGCTTTCACGACCGACTTGCCATCCCGCCTACGCGCCCTTTAAGCCCAGTCAGTGTG
+
CCCCCGGGGGGGGGGGGGGGGGGGGGGGGGGGGGGGGGGGGGGGGGGGGGGGGGGGGGGGGGGGGGGGGGGGGGGGGGGGGGGGGGGGGGGGGGGGGGGGGGGGGGGGGGGGGGGGGGGGGGGGGGGGGGGGGGGGGGGGGGGGEGFGGGGGGGGGEGGGGGGGGBBGGGGGGFGGGGGGGGGGGGGGFCEEFFGFFFGFFFFFFFFFAGFFBFDFFGFFFFFF9DF96?FA?>=@:1:>>FFDF:>
@M00200:207:000000000-ALC1F:1:1110:4706:18514 2:N:0:5
TACACGGGTATCTAATCCTGTTCGCTCCCCACGCTTTCGCTCCTCAGCGTCAGTTACAGACCAGAGAGTCGCCTTCGCCACTGGTGTTCCTCCACATCTCTACGCATTTCACCGCTACACGTGGAATTCCACTCTCCTCTTCTGCACTCAAGTTCCCCAGTTTCCAATGACCCTCCCCGGTTGAGCCGGGGGCTTTCACATCAGACTTAAGAAACCGCCTGCGAGCCCTTTACACCCAATCAGTGTG
+
CCCCCCEGGGGGGGGGGGGFGGGGGGGGGGGGGGGGGGGGGGGGGGGGGGGGGGGGGGGGGGGGGGGGGGGGG@FGFGGGGGGGGGGGGGGFFGGGGGGGGGGGGGGGGGGGGGGGGGGGGGGGDGGGGGGGDDDFGGGGGGAFFGGGGFFFEFGGGGGD=EEGGFFGFGGCDFGGGGD?EGGGGGFG>7*5??DFFFGFEFFFEFFE<FEFE@GF>GFFF<99@FF<<F>BGFFFBB00(.)6<:4
@M00200:207:000000000-ALC1F:1:1110:20614:19332 2:N:0:5
TACTAGGGTATCTAATCCTGTTTGCTCCCCACGCTTTCGCGCATCAGCGTCAGATCCGGTCCAGGTAGCCGCCTTCGCCACCGGTGTTCCTCCCAATATCTACGCATTTCACCGCTACACTGGGAATTCCACTACCCTCTCCCGGCCTCGAGCCAGACAGTTTCCAAGGCAGTTCCTCGGTTGAGCCGAGGGATTTCACCTTGGACTTGTCAAGCCGCCTACGCGCCCTTTATGCCCAATCAGTGTG
+
CCCCCGGGGGGGGGGGGGGGGGGGGGGGGGGGGGGGGGGGGGGGGGGGGGGGGGGGGGGGGGGGGGGGGGGGGGGGGGGGGGGGGGGGGGGGGGGGGGGGGGGGGGGGGGGGGGGGGGGGGGGGGGGGGGGGGGG@FGGGGCFGGGGGGGGCGEFFDGGGGGGGGGFGGGGGGFGGGGGDGDDGGGGDFEGF4CGFFFGFFFFFEEF@EGAFCEGFFDBFFFFFFFFF>:?FGAF=?0??FFB44CA
@M00200:207:000000000-ALC1F:1:1110:17472:21670 2:N:0:5
TACGCGGGTATCTAATCCCGTTCGCTACCCTAGCTTTCGTGCCTCAGCGTCAGAAAAGACCCAGTGAGCCGCTTTCGCTACCGGTGTTCCTTAGGATATCAACGCATTTCACCGCTCCACCCTAAGTTCCGCTCACCTCTGTCTCCCTCGAGCATGGCAGTATTGAGCGCAGTTCCTCGGTTGAGCCGAGGGATTTCACACCCAACTTGCCACGCCGCCTACGCACCCTTTATGCCCAGTCAGTGTG
+
CCCCCGGGGGGGGGGGGGGGGGGGGGGGGGGGGGGGGGGGGGGGGGGGGGGGGGGGGGGFGGGGGGGGGGGGGGGGGGGGGGGGGGGGGGGGGGGGGGGGGGGGGGGGGGGFEFGGGGFFFGGGGGGGGGGGGGGGGGDFFGGGGGGGGGGGGGGGGGGGGGGGGCCGGGGGGFGGGGGGEGGGGGGGFGGFFGGFFCGFFFFFDDFFFGEFFFGFFGFBFFFFFFFFFB?<FDF?BF?5>AFBA>A
@M00200:207:000000000-ALC1F:1:1110:25441:21893 2:N:0:5
TACGAGGGTATCTAATCCCGTTTGCTCCCCTGGCTTTCGCGCCTCAGCGTCAATACCGGTCCAGGATGCCGCCTTCGCCACCGGTGTTCCTCCAGATATCTACGCATTTCACCGCTACACCTGGAATTCCACATCCCTCTCCCGGATTCGAGCCTGCCAGTCTCGGACGCAGTTCCCGGGTTGAGCCCGGTGATTTCACGTTCGACTTAACAGGCCACCTACGCGCCCTTTACACCCAGTCAGTGTG
+
CCCCCGGGGGGGGGGGGGGGGGGGGGGGGGGGGGGGGGGGGGGGGGGGGGGGGGGGGGGGGGGGGGGGGGGGGGGGGGGGFGEGCGGGFGGFGGGGGGGGGGGGGGGGGFGGGGGGGGGGGFFGGGGGGGGGGGGGFFGGGDGGGGGGGGGFGGGGGGGGCFFFGE5>DGGGGFGGGGGGGG4*;FGGBE*008CFFEGA@FFEF?E6E74FF?GF@F@F@FFFBF;9;::AF4=776:82-46>7<
@M00200:207:000000000-ALC1F:1:1111:21755:5203 2:N:0:5
TACGCGGGTATCTAATCCTGTTTGCTCCCCACGCTTTCGCGTCTCAGCGTCAGTCACCGTCCAGAAGGCCGCCTTCGCCACCGGTATTCCTCCTGATATCTACGCATTTCACCGCTACACCAGGAATTCCACCTTCCTCTCCGGGACTCGAGTCCGCCAGTTTCCAATGCCCTTCCGGGGGTGAGCCCCGGGCTTTCACATCAGACTTAGCGGACCGCCTACACGCCCTTTATGCCCAATCAGTGTG
+
CCCCCEGGGGGGGGGGGGGGGGGGGGGGGGGGGGGGGGGGGGGGGGGGGGGGGGGGGGGGGGGGGGGGGGGGGGGGGGGGGGGGGGGGGGGGGGGGGGGGGGGGGGGGGGGGGGGGGGGGGGGGGGGGGGGGGGGGGGGGGGGDG6EGGGG6@FFEDGFEGGGGGGGGGGGGGGGGG>:CEGCFFGDFGGGDGGGFFFGFFFFF>BFFFBFF(4CDFEFFFFFF:>BB9??>+6@FF??:??A<A<A
@M00200:207:000000000-ALC1F:1:1111:19749:10923 2:N:0:5
TACGGGGGTATCTAATCCCGTTCGCTCCCCTAGCTTTCGCGCCTCAGCGTCAGTGTCAGCCCAGCAGGCCGCCTTCGCCACCGGTGTTCTTCCGGATCTCTACGCATTCCACCGCTACACCCGGAATTCCACCTGCCTCTACAGTGCTCAAGCTCGACAGTTCGCACGGCCGACTCGGGGTTGAGCCCCGAGCTTTCACCGCACGCTGATCGTGCCACCTACGCGCCCTTTAAGCCCAATCAGTGTG
+
CCCCCGGGGGGGGGGGGGGGGGGGGGGGGGGGGGGGGGGGGGGGGGGGGGGGGGGGGGGGFGGGGGGGGGGGGGGGGGGGGGGGGGGGGGGGGGGGGGGGGGGGGGGGGGFGGGGDGGGGGGGGGGGGGGGGGGGGGGGGGGGGGFGGGFGDGGGGGD>CGGGGGGGGGGCDGGGGGGGGGGGGGGGGGGEEDGGFFFGFBFFFFF@?72BFF?GFFFFFFFFFFF>F>:2:<4B)3:40:BFA9<A
@M00200:207:000000000-ALC1F:1:1111:14448:12397 2:N:0:5
TACTAGGGTATCTAATCCCGTTTGCTCCCCTGGCTTTCGCGCCTCAGCGTCAATGTCGGTCCAGGATGCCGCCTTCGCCACCGGTGTTCCTCCAGATATCTACGCATTTCACCGCTACACCGGGAATTCCAGTCTCCTCTGCATCCCTCAAGAACGGCAGTATCAGCCGACGTTTCTCGGTTGAGCCGAGAGATTTCACGACTGACTTGCCATCCCGCCTACGCGCCCTTTATCCCCAATCAGTGTG
+
CCCCCGGGGGGGGGGGGGGGGGGGGGGGGGGGGGGGGGGGCGGGGGGGGGGGEGGGGGGGGGGGGGGGGGGGGGGGGGGEGGGDGGGGGGGGGGGFGGGGGGGGGGGGGGGGGGGGGGGGGGGGGGGGGGGGCFGGGGGGGGGGGDGGGGGGG?GGGGFBFGGGGGGGGGGDDDCDFGG>EEDG4FGCCDEBFGGFF4DF2>D>4;FEFFFFEFG4(=;D(821(1699?7<F)9F12:B(22>DDA
@M00200:207:000000000-ALC1F:1:1111:7315:17702 2:N:0:5
TACCAGGGTATCTAATCCGGTTCGCTCCCCACGCTCTCGCACCTCAGCGTCAGTCAATGCCCAGTCGGCTGGTTTCCCCCTGGGTGTTCCTGCCGATCTCTACGCATTTCACCACTACACCGGCAATTCCACCGACCTCTGCATCACTCCAGTCGCGCCGTATGGGATGGCGCCTGGCCGTTAAGCGGCCGGATTTAACACCCCACGCGCGCGACCGCCTGCACGCGCTTTATGCCCACTCAGTGTG
+
@CC@CGGGFGGGGGFFGG:@FGEFDCEGGC,7:F@F@EGG7FGFGFFFGGGGGGGCFCEEFGGFF@B+@@C7:A?FEFGG@<FFGEFGGGGGGDGGD@EFFAFFGEFE9FFGG9F?EAEEDEG>C=F==EC=B8>ECGFCGGAAC?FGE8DD=3:CCE*59;7CE9*:0:*47/3?49:CC7*7D7/9C5*8)>DF+)@FF(=B1-)4>(.76(C)4@B<0:((-4((,,8<9./94:(,88064A<
@M00200:207:000000000-ALC1F:1:1112:18866:6548 2:N:0:5
TACAGGGGTATCTAATCCTGTTTGCTCCCCACGCTTTCGTAGTTGAGTGTCAGTATCTGTCCAGGTCGCCGCCTTCGCCTCTGGTGTTCCTCCTGATATCTACGCATTTCACCGCTCCACCAGGAGTTCCGCTCTCCCCTACCACACTCTAGCATCACAGTATGCCTGGCAGTTCCACGGGTGAGCCGTGGGATTTCACCGGACCCTTACGATGCCGCCTACGTGCGCTTTCAACCCAATCAGTGTG
+
CCCCCGGGGGGGGGFGGGGGGGGGGGGGGGGGGGGGGGGGG@@FEGGGGGGGGGGGGGGGGGGGGGGEGGGGGGGGGGGGGGGGGGGGGDGGGGGFGFGGGGGGGGGGCGGGGGGGGGGGGGAF4?FGGGDGECGGGFGGGGDDDFGGGGG9DDFGDGGGGFGGGEGDGGCEDFGGGG>7>CDGGGGGCDC>5CFFF<:@94/@95BBEE=@B=GF2B>F;D?3(:;FF?D)<CFF@F;@2284).6
@M00200:207:000000000-ALC1F:1:1112:10702:6877 2:N:0:5
TACTGGGGTATCTAATCCCGTTTGCTCCCCTGGCTTTCGCGCCTCAGCGTCAGTGTCGGCCCAGCAACCCGCCTTCGCCTCAGGTGTTCTTCCCAATATCTACGCATTTCACCGCTACACTGGGAATTCCGGTTGCCCCTTCCGCACTCTAGCTCAGCAGTTTCGAAAGCAGTTCCGGGGTTGAGCCCCGGGCTTTCACTCCCGACTTGCTGTGCCGCCTACGCGCCCTTTCCGCCCAGCCAGTGTG
+
CCCCCGGGGGGGGGGGGGGGGGGGGGGGGGGGGGGGGGGGGGGGGGGGDGGGGGGGGGGGGGGGGGGGGGGGGGGGGGGGGGGGGGGGGGGGGGGGGGGGGGGGGGGGGGGGGGGGGGGGGGGFFGGGGGF>EGGGGGGGGGGGGGGGGGCEFGGGGGGDDGFGEFGGGGGDGFGC?E>GGDDFFGGGGGEDEGGFFFGFBFFBDFFFFF:7C;FFBDBFFD29;D;BF<?)613>B<:(3324256
@M00200:207:000000000-ALC1F:1:1112:24487:11411 2:N:0:5
TACTAGGGTATCTAATCCTGTTTGCTCCCCACGCTTTCGCTCCTCAGCGTCAGTACCGGCCCAGAGTGTCGCCTTCGCTACTGGTGTTCCTCCCGATATCTGCGCATTTCACCGCTACACCGGGAATTCCACACTCCCCTACCGGACTCTAGTCATGGCAGTATCGGGTGGCCCCTCCACGTTGAGCGTGGAGATTTCACACCCGACTCACCAAACCGCCTACGAGCTCTTTACACCCAATCAGTGTG
+
CCCCCGGGGGGGGGGGGGGGGGGGGGGEFGFGGGGEGGGGGGGGFGGGCFGGEGGGGDEGGGGGDFGFGGGGGGGGGEGGGGDEFGGGGGGGDGDGEGGGFGGGGGGGGGGGGGGGGGD<FGGGGGGGGCFGGGGFFF6==DEGE>CGGGGGGGGGGFCBDGGDA96@DGGGGF4DGGGGGFG7>GGGD5:>FFCEF4CF?@3=169>@8E@F0FF?E@9??B?6D>;BB<A2<FFFB0(4:?F<<<A
@M00200:207:000000000-ALC1F:1:1112:3529:13543 2:N:0:5
TACAGGGGTATCTAATCCCGTTTGCTCCCCTAGCTTTCGCGCCTCAGCGTCACATGCACTCCAGACGATCGCTTTCGCCACCGGCGTTCCTCCCGATATCTACGCATTTCACCGCTCCACCGGGAGTTCCACTGTCCCCTGATGCCGTCTAGTCCGGCCGTAGCTCCGGCTGTTCCTCGGTTGGGCCGAGGGATTTCACCGAAACCGTACCGCACCGCCTACGCGCCCTTTAAACCCAATCAGTGTG
+
CCCCCGGGGGGGGGGGGGGGGGGGGGGGGGGGGGGGGGGGGGGGGGGGGGGGGGGGGGGGGGGGGGGGGGGGGGGGGGGG@FGDEGGGGGGGGGGGDGGGGGGGGGGGGGGGAFDEGGGGGGGGCFEGGGGGGDEGGGGGGGFFGCEADGGGGGGGGGGG9EGGGGGGGGGGGFGGCGGC:CCGDGF<CCC>5CF@FEGFFFEFFBB<?FG?96DEBEF?FFBFBDFFF12<2<?F?F?:?:3-666
@M00200:207:000000000-ALC1F:1:1112:5680:19089 2:N:0:5
TACTAGGGTATCTAATCCTGTTTGCTCCCCACGCTTTCGTGCATGAGCGTCAGTATTGGCCCAGAAGGCTGCCTTCGCCATCGGTGTTCCTCCACATCTCTACGCATTTCACCGCTACACGTGGAATTCCACCTTCCTCTGCCATACTCCAGCACCGTAGTTTCGAGCGCAATTCCCAAGTTAAGCCCGGGGCTTTCACACTCGACTTGCAGCGCCGCCTGCGCACACTTTACGCCCAGTCAGTGTG
+
CCCCCCGFGGGGGGGGGGGGGGGGGGGGGGGGGGGGGGGGGGGGGGGGGGGGGGGGGGGGGGGGGGGGGGGGGGGGGGGGGGEGGGGGGGGGGGGGGGGGGGGGGGGGGGGGGGGGGGGGDFEGGGGGGGGGGGGGGGGGGGGGGGGGGGFFGGGGGGGDGGGGGFGGGGG6DFGGGGDGGFGGFGGGGDE?DGFFFFGFFBFFBFFF=C?BFFGFFF@?1=6BFDBFDFF<E6AEB(4>?>AAAB>
@M00200:207:000000000-ALC1F:1:1112:27941:19096 2:N:0:5
TACCGGGGTATCTAATCCTGTTTGCTCCCCACGCTTTCGCGCCTCAGCGTCAGTACCGGGCCAGTGAGCCGCCTTCGCCACTGGTGTTCTTCCTAATATCTACGAATTTCACCTCTACACTAGGAATTCCACTCACCTCTCCCGGACTCGAGACCCGCAGTATCGAAGGCAGTTCCGAGGTTGAGCCTCGGGCTTTCACCCCCGACTTGCAGGTCCGCCTACGCGCGCTTTAAACCCAGTCAGTGTG
+
CCCCCEGGGGGGGGGGGGGFGGGGGGGGGGGGGGEGFGGGGGGGGGGGEGGG@FFFFGGGGGGGGGFGGGGGGGEGGGECFDGGGGGGGGGGGGGDGGGFGAFGG8FFGDFGF=EGGGGGGFGGFEFG;>EGGG8,@EG6DG888EGCC68>=CFGCG>>:CFGG6DE>FGG>FGGGGE7:FF6*9CFGGG:5CF2;<GFFFFFBB9?AEF<D,;*45?:1:((,)41-(()))=@?:.5<9<6AB)
@M00200:207:000000000-ALC1F:1:1112:16895:23688 2:N:0:5
TACCGGGGTATCTAATCCCGTTCGCTCCCCCAGCTTTCGCGTCTCAGCGTCAGGGACGGCCCAGGTGACCGCCTTCGCCACTGGCGTTCCTCCCGATATCTACGCATTTCACTGCTACACCGGGAATTCCACACCCCTCTACCGCACTCTAGGTCGCCAGTATCCAATGCCATTCCCAGGTTGAGCCCAGGGCTTTCACATCAGACTTAATGAACCACCTACGCACGCTTTACACCCACTCAGTGTG
+
CCCCCGGGGGGGGGGGGGGGGGGGGGGGGGGGGGGGGGGGGGGGGGGGGGGGGGGGGGGGGGGGGGGGGGGGGGGGGGGGGGGGGGGEEDFFFGGGGGGGGGGGGDFGGGGGGGGGGGGGFEGEDGGGGDFGGGGGE?EGGGCGGGGDFEFFF<E5EGG1;CDFGGGGGGGFGFF=CFEC886??CDGFF5)87*(;9C66@6F<3;.)/+9)7DFFFDFE:B60DB>083)44=?>0(,,(8<B:)
@M00200:207:000000000-ALC1F:1:1113:4180:6840 2:N:0:5
TACTAGGGTATCTAATCCCGTTCGCTCCCCACGCTTTCGCGCCTCAGCGTCAGGTACGACCCAGAGAGCCGCCTTCGCCTCGGGTGTTCCTCCTGATATCTACGCATTTCACCGCTACACCAGGAATTCCACCCTCCTCTATCGTCCTCCAGAAACCCAGTTCGCAGCCGCACTCCCCGGTTGAGCCGGGGGCTTTCAGGCCACGCTTAGCTCTCCGCCTACGCGCTCTTTATACCCAATCACTCTG
+
CCCCBFFGGGGGGGFGGG8BF<<FGGGGGGGGGGDFGGGEEGG7BEFGEBFGDFFGGGGGGGGG<F@CFAFGGEGGFGG:B@7FFFGDGAFGGF=<EEF9EDFGGGGGDGDFGGGDEGGFF8DGGGFFGG=F,+=DGGGF9:EE>?EDF+3,,3,A7@C?E79E69CEGECD>D>DGG7*4/*2;?F<7/C)25C;F?*.437>(9:?2,+.-)9?>EFB13(90C(4(52<4)@6?>((().6).)
@M00200:207:000000000-ALC1F:1:1113:3548:9807 2:N:0:5
TACCGGGGTATCTAATCCTGTTTGCTCCCCACGCTTTCGCGTCTCAGCGTCAGTCACCGTCCAGAAGGCCGCCTTCGCCACCGGTATTCCTCCTGATATCTACGCATTTCACCGCTACACGTGGAATTCCACCTTCCTCTGCCACACTCCAGCAAAGTAGTTTCGAGCGCAATTCCCAAGTTAAGCCCGGGGCTTTCACACTCGACTTGCTCTGCCGCCTGCGCACACTTTACACCCAGTCAGTGTG
+
CCCCCGGGGGGGGGGGGGGGGGGGGGGGGGGGGGGGGGGGGGGGGGGGGGGGGGGGGGGGGGGGGGGGGGGGGGGGGGGGGGGGGGGGGGGGGGGGGGGGGGGGGGGGGGGFGGGGGGGGGGGGGGGGGGGGGGGGGGGGGGGGGGGGGGGGGGGGGG8DFEFGGGGGGGGGGFGGGGGGGGGGGGDGDGGFFC6BFEGC>BFF06?FFFE>EFAFFE@FFFFFFD>?<DFFFFFFFF(54ABDDBF
@M00200:207:000000000-ALC1F:1:1113:5136:11266 2:N:0:5
TACGGGGGTATCTAATCCTGTTTGCTCCCCACGCTGTCGCGCCTCAGTGTCGGCTATTGAACCCTCGCGGGTTCACTGCCCAGCAGACCGCCTTCGCCACTGGTGTTCTTCCGGATCTCTACGCATTCCACCGCTACACCCGGAATTCCATCTGCCTCTACAGTGCCCAAGCGACACAGTTGCCACGGCCGATCTGGAGTTGAGCCCCAGACTTTCACCACAGCCTTATGTCGCCACCTACGCGCCCTTTT
+
CCCCCGGGGGGGGGGGGGGGGGGGGGGGGGGGGGGGGGGGGGGGGGGGGGGGGGGGGGGGGGGGGGGGGGGGGGGGGGGGGGGGGGGGGGGGGGGGGGGGGGGGGGGGGGGGGFGGGGGGGGGGGGGGGGGGGGGGGGGGGGGGGGGGGGGGGGGGGGGGGGGGGGGGCGGGGFGGGGGGGGGGGGGDGGCDFGGFF278?FFFFFFBF?E<?AFFFFBFBB:?BGFFAFFF?FEF?FF70(49>9>FBF)
@M00200:207:000000000-ALC1F:1:1113:17933:11851 2:N:0:5
TACGCGGGTATCTAATCCCTTTTGCTCCCCACGCTTTCGTGCCTGAGCGTCAGCAATTGTCCAGGTAGCCGCCTTCGCCTCTGGTGTTCCTCACGATATCTACGCATTTCACTGCTACACCGTGAATTCCGCTACCCTCTCCAATGCTCTAGCCGTGTAGTTTGAGGTGCAATTCCGATGTTAAGCATCGGGCTTTCACGCCTCACACACACGGCCGCCTGCGCACCCTTTAAACCCAATCAGTGTG
+
CCCCCGGGGGGGGGGGGGGGGGGGGGGGGGGGGGGGGGGGGGGGGGGGGGFEG8EGGGGGGGGFGGGGGGGGGGGGGGEGGGGGGGGGGGGGGGGGGGGGGGFFGEGGGGGGGGGGGGGGGGGGGGGGGGGGGGGGFGFFGGGGGGGGDFF3=DEGGGGGGGGGGGFGGGGGGFFCFC>DDGGGFFGGGGEDFGGFFEFBBBFDEBFFF?EDB>FF>E@;<6269G9:?FBFFFFFFB?F?FF54:2
@M00200:207:000000000-ALC1F:1:1113:21979:14457 2:N:0:5
TACGAGGGTATCTAATCCCGTTCGCTCCCCTAGCTTTCGCGCCTCAGCGTCAGTGTCGGCCCAGCAACCCGCCTTCGCCGCAGGTGTTCCTCTTGATATCTACGCATTTCACCGCTACACCAAGAATTCCAGTTGCCCCTTCCGCACTCTAGCCCCGCAGTATCAGTTGACCTTTCCGAGTTAAGCTCGGAGATTTCACAACTGACTTGCGGCGGCCGCCTACGCGCCCTTTAAACCCAGTCAGTGTG
+
CCCCCGGGGGGGGGGGGGGGGGGGGGGGGGGGGGGGGGGGGGGGGGGGGGGGGGGGGGGGGGGGGGGGGGGGGGGGGGGGGGGGGGGGGGGGGGGGGGGGGGGGGGGGGGGGGGGGGGGGGGGGGFGGGGGGGGGGGGGGGGGGGGGGGGGDGDFGGGGGGGGGGGGGGGGGGFGGGDCGFGGGGGGGGDGFFGGFFFGFFFFFFFFFFEG>@B@EFFFF?6??FGB46B7?AF?FF?<?F?<A<<DF
@M00200:207:000000000-ALC1F:1:1113:15461:16090 2:N:0:5
TACAGGGGTATCTAATCCCGTTCGCTCCCCTAGCTTTCGCGCATCAGCGTCAGTGTCAGCCCAGCAACCCGCCTTCGCCGCAGGTGTTCCTCTCGATATCTACGCATTTCACCGCTACACCGAGAATTCCAGTTGCCCCTTCTGCACTCTAGCCCCGCAGTATCGGCTGACCTTTCCGGGTTAAGCCCGGAGATTTCACAGTCGACTTGCAGAGGCCGCCTACGCGCCCTTTAAACCCAATCAGTGTG
+
CCCCCGGGGGGGGGGGGGGGGGGGGGGGGGGGGGGGGGGGGGGGGGGGGGGGGGGGGGGGGGGGGGGGGGGGGGGGGGGGGGGGGGGGGGGGGGGGFGGGGGGGGGGGGGGGGGGGGGGGGGGGGGGGGGGGGFGGFGGGGGGGGGGGGGCBFFGGGGGGGGGGGGDGGFGGGFGGGGGGGDGGGFGGGDEBEGCEF?GEEFFE?BFFFFFEF;FB?EF>?FF?>9>>FFFFF2FFF<??:?DFF<A>
@M00200:207:000000000-ALC1F:1:1113:5678:16675 2:N:0:5
TACTGGGGTATCTAATCCTGTTTGCTCCCCACGCTGTCGCGCCTCAGTGTCGGCTATTGAATCCTTGCGGACTCACCGCCCAGCAGACCGCCTTCGCCACTGGTGTTCTTCCGGATCTCTACGCATTCCACCGCTACACCCGGAATTCCATCTGCCTCTACGGTGCCCAAGCAACACAGTTGCCACGGCCGATCTGGAGTTGAGCCCCAGACTTTCACCACAGCCTTATGTCGCCACCTACGCGCCCTTT
+
CCCCCGGGGGGGGGGGGGGGGGGGGGGGGGGGGGGGGGGGGGGGGGGGGGGGGGGGGGGGGGGGGGGGGGGGGGGGGGGGGGGGGGGGGDGGGGGGGGGGGGGGFFGGGGGGGGGGGGGGGGGGGGGGGGGGGGGCGGGGEGGGGFGGGGGGGGGGGGGGGGDGGG>FGGGGGFGFGGGGGGGGGGGCDGGEFGGFF<GEFFFAEFFFFFF?EEFF5+;@?F@F<G<BBFFF?F)046:BF:13>(3>??
@M00200:207:000000000-ALC1F:1:1113:13331:19440 2:N:0:5
TACCCGGGTATCTAATCCTGTTTGCTCCCCACGCTTTCGTGCATGAGCGTCAGTATTGGCCCAGAAGGCTGCCTTCGCCATCGGTGTTCCTCCACATCTCTACGCATTTCACCGCTACACGTGGAATTCCACCTTCCTCTGCCATACTCCAGCATCGTAGTTTCGAGCGCAATTCCCAAGTTAAGCCCGTGGCTTTCACACTCGACTTGCGACGCCGCCTGCGCACACTTTAAACCCAATCAGTGTG
+
CCCBCGGGGGGGGGGGGGGGGGFGGGGGGGGGGGGGGGGGGGGGCFGGDGGGGGGGGGFEGGGGFGGGGGGGGGGGGGGDGGDGFFGGGCGGGCFGGGGGGGGFGGGGGGGGGGGGGGGGGF<CFGGGGGGGGFGGGGGGCEFGGGGGGGGGGGF?>BFFEGDDED?6>EG@D5C87F7CGGGDGGF7C*3*9DFEFFG?))**7>=4>E7>25?>>FFF?@>B;G6@DFF39-?FFFF?0:24-<4
@M00200:207:000000000-ALC1F:1:1113:9915:24006 2:N:0:5
TACAAGGGTATCTAATCCCGTTTGCTCCCCTAGCTTTCGCGCCTCAGCGTCAGTAGCAGGCCAGGTGGGCGCCTTCGCCACCGGTGTTCCTCCCAATATCTACGCATTTCACCGCTACACTGGGAATTCCACTCACCTCTCCCGGGCTCAAGCAACGCAGTTTGGAGGGCAGTTCCTCGGTTAAGCCGAGGGCTTTCACCCACCACTTGCGAAGCCGCCTACGCGCACTTTACACCCAATCAGTGTG
+
<CCCCGGGFDFGGGGGGEFGGGGGGEDGGCEFGGFGF@FGG7F::CFGD,@CFEFGG9FGG7<DGGEFG,FGGC@FGFFGGFGGGG@?FEECFGGGGFFGFFGGGGGCD9<FAFGGCC=?EC@FB,ADEDFGFGGBFFGGG,@E66+=DFGDFGFDE>EG:,2@7CGGGGG>7?@<;C5@CGGDGG4DGD8))*;>+9C3(55:(4;7)959:@FF;34?B?<F6C0340)6A<FFFB038?AABD9
@M00200:207:000000000-ALC1F:1:1114:25366:5239 2:N:0:5
TACAGGGGTATCTAATCCTGTTTGCTACCCACGCTTTCGTGCCTCAGCGTCAGTTATGGTCCAGTAAGCCGTCTACACCGCAGGTGTTCCTCCTGATATCTGCGCATTTCACCGCTACACCAGGAATTCCAGTCTCCCCTACCGAACTCTAGCCTGCCCGTATCGGCTGCAAGCCCGCAGTTGAGCCACGGGATTTCACAGCCGACGCGACAAGCCGCCTACGAGCTCTTTATACCCAGTCAGTGTG
+
CCCCCGGGGGGGGGGFGGGGEGGGGGGGGGGGGGGFGGGGGGGGGGGGGGGGGGGGCFGGGGGGGGGGGGGGGGGGGFGGGGGGFFGGGGGGGGGGGGGGGGGGGGGGGGGGGDEGEGGGGGGGFFFCG;E;9DFGEFCDFGGGGGGGGDG=FCGCFDFCEGGGG+>ACGDCC5FGGDG>;DCDDGFGGDG>D*;AFEGFFFFDBF@@F9@0:@GF>>BF@FBBFGB?FA94-:?F>=3.,)62)).
@M00200:207:000000000-ALC1F:1:1114:4768:6725 2:N:0:5
TACTCGGGTATCTAATCCTGTTTGCTCCCCACGCTGTCGCGCCTCAGTGTCGGCTAAGAGGAGCTTGCGCTCTCACCGCCCAGCAGACCGCCTTCGCCACCGGTGTTCTTCCGGATCTCTACGCATTCCACCGCTCCACCCGGAATTCCATCTGCCCCTACAGTGCTCGAGCCCTCCAGTCTCCGTGCCCGACTCGATGTTGAGCATCGAGCTTTCACCACAGACTTGGCGCGCCCCCTACGCGCCTTTT
+
CCCCCEGGFEFGG<EGGGGGGGGGGGGGGGGGGGGEFGGDFGGGGGGGGAFCCGGFCG<FD,67EFFGGEGG,=?EEEG7::FFEDF8FG+>:?F7=CEG@>@CF8FFC;AEBE7CE?9?ECGGGEGGD;E=CGG8CFD88@>E8:C8E:E;:;AE::85@,A@CCCEDDCDGF>F49FC,BDDDF?*98C5):DFF(3678:;43<E28*624+2)@<<@)4(3924)(-,4(7)4)4-:(-),,(-.3
@M00200:207:000000000-ALC1F:1:1114:19477:7661 2:N:0:5
TACGGGGGTATCTAATCCCATTCGCTCCCCTGGCTTTCGCGCCTCAGCGTCAGTTCCGGTCCAGATGGCCGCCTTCGCCACTGGTGTTCTTCCCAATATCTACGCATTTCACCGCTACACTGGGAATTCCGCCATCCCCTCCCGGACTCTAGCCGACCAGTATCGGGTGCAGTTCCTCGGTTGAGCCGAGGGATTTCACACCCGACTTGACCAGCCGCCTACGCGCCCTTTGAGCCCAATCAGTGTG
+
CCCCCEGGGGGGGGGGGGGGGGGGGGGGGGGGGGGGGGGGGGGGGGFGGGGGGGGGGGGGGGGGGGGGGGGGGGGGGGGGGGGGGGGGGGGGGGGGGGGGGGGGEGGGGGGGGGGGGG9FGGGGGGGGGDFGGGGGGFGFGGEGDGGGGGGEGEGGGGGGGGGGGCDGGGGFGFGGGGGGGGGGDGFGGGGF5DFFFFGC;EFFFFFFFF+4:BGFFFFFFFFF9DBFFFF428F??F?718AF>BA
@M00200:207:000000000-ALC1F:1:1114:17684:7994 2:N:0:5
TACGCGGGTATCTAATCCTGTTCGCTCCCCATGCTTTCGCTCCTCAGCGTCAGTTAATGCCCAGAGACCTGCCTTCGCCATCGGTGTTCCTCCTGATATCTGCGCATTTCACCGCTACACCAGGAATTCCAGTCTCCCCTACATCACTCTAGTCTGCCCGTACCCACCGCAGATCCGGAGTTGAGCCCCGGACTTTCACGGCAGACGCGACAAACCGCCTACGAGCTCTTTAAACCCAATCAGTGTG
+
CCCCCGGGGGGGGGGGGGGGGGGGGGGGGGGGGGGGGGGGGGGGGGGGGGGGGGFGGGGGGGGGGGGGGGGGGGGGGGGGGGGGGGGDGGGGGGGGGGGGGGGGGGGGGGGGGGGGGGGGGGGGFGGGGGGGGGGGGGGGGGGGFDGFGGGADGGGG?FGGGGGGGGGGGGGGFGGGGDGGGGGGGFGGGGFFDCFF?GBFD;DDFFFFFFB;;DFFFBBB::?FGBFBFFFF:*7:D12?FF7>>A
@M00200:207:000000000-ALC1F:1:1114:6459:9909 2:N:0:5
TACGCGGGTATCTAATCCCGTTCGCTCCCCTAGCCTTCGCGCCTCAGCGTCAGGTACGGCCCAGGGGGCCGCCTTCGCCACGGGTGTTCCTGCTGATCTCTACGCATTTCACCGCTACACCAGCAATTCCACCCCCCTCTACCGACCTCGAGCTGTGCAGTCTAAAGTGCACCCTCCCCGTTGAGCAGGGAGATTTCACACCTTACTTGCACTGCCGCCTGCGCGCGCTTTACACCCAATCAGTGTG
+
CCCCCGGGFGGGGGGGGGGGGGGGGGGGGGGGGGGGGGGGGGGGGGGGGGGGGGGGGGGGGGGGGGGGGGGGGGGGGGGGGGGGGGGGFGGGGGGGGGGGGGGGGGGGGGGGFFGGGGGGGGGGGGGGGCFGFGGGGGGGGGGGGGGGGGGGGGGGGGFGGGGGGGGGG?FGGFGGGGGGEFDGGGFGGGGFFGFFFFGFFFFFFBBAF>+5AFFFFFFFFFF>FGF>>F?AFFFFB348??A:>6>
@M00200:207:000000000-ALC1F:1:1114:8323:10088 2:N:0:5
TACTAGGGTATCTAATCCCGTTTGATCCCCTGGCTTTCGCGCCTCAGCGTCACAGGCACCCCAGACAGTCGCTTTCGCCACCGGCGTTCCTTCCGATATCTACGCATTTCACCGCTCCACCGGAAGTTCCACTGTCCCCTGATGCCGTCTAGTGCGGCCGTAGCCCCGGCTGTTCCTCGGTTGGGCCGAGGGATTTCACCGAAACCGTACCGCACCGCCTACGCGCCCTTTATACCCAATCAGTGTG
+
CCCCCFGGGGGGGGGGGGGGGGGGGGGGGGGGGGGGGGGGGGGGGGGGGGGGGGGGGGGGGGGGGGGGGGGGGGGGGGGGGGGGGGGGGGGGGGGGGGGGGGGGGGGGGGGGGGGGGGGGGGGGGGGGGGGGGGGGFGGGGGGGGGGCGGC7@AEGGGGGGEGFGGGGGGGDGFFGGGGGCGGGGGFGGGGFEFF==?7@EEFFFFFF?FC?BBGFFF96<537>D1>FF?FF>FF?4,(.5>*)).
@M00200:207:000000000-ALC1F:1:1114:5630:11907 2:N:0:5
TACGAGGGTATCTAATCCTGTTTGCTACCCACGCTTTCGCGCATCAGCGTCAGAACCGGTCCAGGTAGCCGCCTTCGCCACTGGTGTTCCTCCCAATATCTACGCATTTCACCGCTACACTGGGAATTCCGCTACCCCCTCCCGGCCTCAAGCTCGACAGTTTCCAAGGCAGTTCCTCAGTTGAGCCGAGGGATTTCACCTTGGACACGTCGTGCCGCCTACGCGCCCTTTACACCCAGTCAGTGTG
+
<@BCC;FG@DFGGGGFGFEAFGGFFFFGFEECCFEFDFCEFGGCFGFCEFECFFFFGGGGE@E@FGGGGFGDFGGGGGGGGGGGGGGGFGG<ECFGFFG9EFFGEGGEAFAFDEGDCGGGDGDEFFDDFFFEEEE,1@1=EGGGG>EDEEG,CDF79BEGGFDGGGGGC>;*3?FGGGGGD:=>>>699DCE;?CFF<GE6AFAE3@D?@G@9?C51A>?DFFBF93;90).6A=)4>((.44*)6<
@M00200:207:000000000-ALC1F:1:1114:24401:12306 2:N:0:5
TACGCGGGTATCTAATCCCGTTTGCTCCCCTAGCTTTCGCGCCTCAGCGTCAATGCCGGTCCAGGATGCCGCCTTCGCCACCGGTGTTCCTCCAGATATCTACGCATTTCACCGCTACACCTGGAATTCCGCATCCCTCTCCCGGATTCAAGCCCGCCAGTATCGGACGCAGTTCCCGAGTTGAGCTCGGGGATTTCACGTTCGACTTAGCGGGCCGCCTACGCGCCCTTTAAACCCAATCAGTGTG
+
CCCCCGGGGGGGGGGGGGGGGGGGGGGGGGGGGGGGGGGGGGGGGGGGGGGGGGGGGGGGGGGGGGGGGGGGGGGGGGGGGGGGGGGGGGGGGGGGGGGGGGGGGGGGGGGGGGGGGEGGGGGGGGGGGGGGGGGGGGGGGGGGG6CGGGEEFFGGGEGEGFGGGGGGGGGGGFGGGGGGFGFGGGFFGGGFFGGFFFGFFFFFFFFFFFF>9;DDFDBFFF29><>6;:DFB)774*4?FF<CA6)
@M00200:207:000000000-ALC1F:1:1114:13708:13207 2:N:0:5
TACGCGGGTATCTAATCCTGTTTGCTCCCCACGCTGTCGCGCCTCAGCGTCAGCAACGGCCCAGCAGACCGCCTTCGCCACTGATGTTCTTCCCGATCTCTACGCATTCCACCGCTACACCGGGAATTCCATCTGCCTCTACCGTGCTCGAGCCTGACAGTTTAGAAGGCAGCCCTGCGGTTAAGCCGCAGGATTTCACCCCCTACTTACCAGGCCGCCTACGCGCCCTTTACACCCAATCAGTGTG
+
CCCCCGGGGGGGGGGGGGGGGGGGGGGGGGGGGGGGGGGGGGGGGGGGGGGGGGGGGGGGGGGGGGGGGGGGGGGGGGGGGGGGGGGGGGGGGGGGGGGGGGGGGGGGGGGGGGGGGGGGGGGGGGGGGGGGGGGGGGGGGGGGGGGGGGG@EGGGFGGGGGGGGGGGFGGGGFGGGGGGGGGGGGFGGGGFFGGFFEGFFFFFFFBFAFAA:?GFFFBBFF<FFGBFFFBF<<F?9C?:?23:<BF
@M00200:207:000000000-ALC1F:1:1114:15691:13759 2:N:0:5
TACGCGGGTATCTAATCCTGTTCGCTCCCCACGCTTTCGCTCCTCAGCGTCAGTATCGGCCCAGAGACCCGCCTTCGCCACCGGTGTTCCTCCTGATATCTGCGCATTTCACCGCTACACCAGGAATTCCAGTCTCCCCTGCCGAACTCAAGTCTGCCCGTATCGACCGCAGGCTTGGGGTTAAGCCCCAAGTTTTCACGGCCGACGCGACAAACCGCCTACGAGCTCTTTACACCCAATCAGTGTG
+
CCCCCGGGGGGGGGGGGGGGGGGGGGGGGGGGGGGGGGGGGGGGGGGGGGGGGGGGGGGGGGGGGGGGGGGGGGGGGGGGGGGGGGGGGGGGGGGGGGGGGGGGGGGGGGGGGGGGGGGGGGGGGGGGGGGGGGGGGGGGGGGGGDGGGGGGGGGGGGGGGGGGGGGGGGGGGFGGGGGGGGGGGGFGGGCFFFCFFFGFBF>BFB>F>B:>FFGFBF;6?FFFF<4?AA2<ABFFFC87?BA:5>F
@M00200:207:000000000-ALC1F:1:1115:10783:3434 2:N:0:5
TACTCGGGTATCTAATCCTGTTTGCTCCCCACGCTTTCGCTCCTCAGCGTCAGTGCCGGCCCAGACCACCGCCTTCGCCACCGGTGTTCCTCCTGATATCTGCGCATTTCACCGCTACACCAGGAATTCCGTGGTCCCCTACCGGACTCTAGCCATAGCAGTATCGAGTGCCATCTCCAGGTTGAGCCTGAAGTTTTCACACCCGACTTGCCAAGCCGCCTACGACCTCTTTAAACCCAATCAGTGTG
+
CCCCCGGGGGGGGGGGGGGGGGGGGGGGGGGGGGGGGGGGGGGGGGGCFGGGGGGGGGG@FGGGFGGFGGGGGGGGGGGGGFECCFGGGGGFGFG9FFGGGFGEGGGGGGGGGCGGGGGGGGGGDGGGDGG3=EFFG8DFGGGD++@DGGGFFGGGGDGGCFFFFGGDGCFFDFG7CF8739CFG9CFGGCFFCCF6AGFEFFD@>>>>EEEB45F;5.:?;;D;(6237))9)9=:314:::<<4<<
@M00200:207:000000000-ALC1F:1:1115:24178:4603 2:N:0:5
TACTAGGGTATCTAATCCTGTTTGCTCCCCACGCTTTCGTGCATGAGCGTCAGTGTCAGCCCAGAGACCTGCCTTCGCCATCGGTGTTCCTCCTGATATCTACGCATTTCACTGCTACACCAGGAATTCCAGTCTCCTCTGCCGCACTCGAGCCTTGCAGTCCCAAATGCCATTCCCAGGTTAAGCCCGGGGATTTCACATCTGGCTTACAAAACCGCCTGCGCACGCTTTAAACCCAATCAGTGTG
+
CCCCCGGGGGGGGGGGGGGGGGGGGGGGGGGGGDGEFGGFGGGGCEGFGGGGGGFGGFCFBCGGGE<FGGFGGGDGGGGGGGDDGGGGGFGGGGFGGGGGGGGGGGGGCGFGFGGFFGGGGGGGGGGGGGGGGGGGGGGGGGGGGGGGG=FCDGC,6DDFFFGGGGGGGG=DF++CD8FFGFG+6=F++;CDFGGFFEGE@FF8AECB=@=E*4AFAFF?===5>=(7;?06CCFA<6(3(3;179C
@M00200:207:000000000-ALC1F:1:1115:14943:6566 2:N:0:5
TACTAGGGTATCTAATCCTGTTCGCTCCCCACGCTTTCGCTCCTCAGCGTCAGTTGTTGCCCAGAGACCCGCCTTCGCCACCGGTGTTCCTCCTGATATCTGCGCATTTCACCGCTACACCAGGAATTCCAGTCTCCCCTGCAACACTCTAGTTTGCTCGTATCGACTGCAGACCCGAGGTTGAGCCTCGGGATTTCACAGCCGACGCAACAAACCGCCTACGAGCTCTTTAAACCCAGTCAGTGTGCGAT
+
CCCCCGGGGGGGGGGGGGGGGGGGGGGGGGGGGGGGGGGGGGGGGGGGGGGGGGGGGGGGGGGGGGGGGGGGGGGGGGGGGGGGGGGGGGGGGGGGGGGGGGGGGGGGGGGGGGGGGGFGGGGGGFFGGGGGGGGGGGGGGGGDG?EGGGG=FGFDGGGCGGGGGFGDCFGGGFGGDG5DC9DGGGGGGGDFEGGFFEGF;FF49=>B@9FF;@FF>BFF6@02?BF?DFFF>>FFF:<?<><))64)43(
@M00200:207:000000000-ALC1F:1:1115:27513:12184 2:N:0:5
TACTCGGGTATCTAATCCTGTTCGCTCCCCACGCTTTCGCGCCTCAGCGTCAGTATTATGCCAGGTGGCTGCCTTCGCCATCGACGTTCCTTCCGATCTCTACGCATTTCACCGCTACACCGGAAATTCCGCCACCCTCTCATATACTCCAGCAAGACAGTTTGCGATGCACTTCCTAGGTTAAGCCCAGGGCTTTCACATCACACACATCTCACCGCCTACGCGCCCTTTATGCCCAGCCAGTGTG
+
@CCCCDECFGGE<C<EEFGEGCDFGEFGGGGGCC@FGC@GEFF>CGGGG@EGGGGGGGGGGFGGGGGFGFFFGGCGFGGGGGEGGGGFGGFGCCCF:F8FGFGG7B:F;FDFC@EEGGGFFEECFE?8CDG>EGE>CFGGGGCGGGGGGGGGGG8EFGG6E:;@AC+D>E7CCFGGGFDDFGGGFG>FFF*@DGCFF*+9<AFFEFF@DEFFCCFFDFF6;;6>>B>>683>?5@F?>2(488?245
@M00200:207:000000000-ALC1F:1:1115:20511:14004 2:N:0:5
TACTGGGGTATCTAATCCTGTTTGCTCCCCACGCTGTCGCGCCTCAGTGTCAGCTACTGCCCAGCAGGCCGCCTTCGCCACCGGTGTTCTTCCGGATCTCTACGCATTTCACCGCTACACCGAGAATTCCGATTGCCCCTTCCGCACTCTAGCACCGCAGTTTCACTTGGCCGTTCCGGGTTAAGCCCGGAGATTTCACAAGTGACTTGCGGCGCCGCCTACGCGCCCTTTAAACCCAATCAGTGTG
+
CCCCCGGGGGGGGGGGGGGGGGGGGGGGGGGGGGGGGGFGGGGGGGGGGGGGGGGGGGGGGGGGGGGGGGGGGGGGGGGGGGGGFEGGGGGGGGGGGGGGGGGGGGGGGGGGGGGGGGGGGGGGGGGGGGGGGDGGEGGGGGGGGGGGGGGFGGGEGGGGGGGGGGGGGGGGGFGGGGGGGGGFGGGGGGGEFGGFFFGFFFFFFEF).>>FFFFE>FF0:??9>>BFB75<AAB@:?F?::7<B<<
@M00200:207:000000000-ALC1F:1:1115:3895:18917 2:N:0:5
TACCAGGGTATCTAATCCTGTTTGATCCCCACACTTTCGTGCCTCAGCGTCAGTTACAGCTTAGTAAGCTGCCTTCGCTATCGGAGTTCTTGACGATATCTATGCATTTCACCGCTACACCGTCAATTCCGCCTACCTCATCTGTACTCAAGCCCTGCAGTATCAATGGCACCCTCTCAGTTAAGCTGAGATATTTCACCACTGACTTACAGGGCCGCCTACGCACCCTTTAAACCCAGTCAGTGTG
+
CCCCCGGGGGGGGGGGGGGGGGGGGGGGGGGGGGGGGGGGGGGGGGGGGGGGGGGGGGGGGGGGGGGGGGGGGGGGGDGDGGEDEGGGGGGGGGGEFGGGGGGGGGGGGGGGGGGGGGGGGGGGGGGGGGGGGGGGGGGGGGGGGFGGFGDEFDFGGGGGGF@FGGGGDGGGGFGGGGFFFDDDCGGGGCFFFFFFFFGFFFFF@CFFEFE@C5@?5?5>4@52):A@BBE4C*/?=9(..8CE?<4
@M00200:207:000000000-ALC1F:1:1115:11111:19271 2:N:0:5
TACTCGGGTATCTAATCCTGTTTGCTCCCCACGCTTTCGTGCCTCAGCGTCAGTATCGGGCCAGTGAGCCGCCTTCGCCACTGGTGTTCTTGCGAATATCTACGAATTTCACCTCTACACTCGCAGTTCCACTCACCTCTCCCGAACTCGAGATCCTCAGTATCAAAGGCAGTTCTGGAGTTGAGCTCCAGGATTTCACCCCTGACTTAAAGACCCGCCTACGCACCCTTTAAACCCAATCAGTGTG
+
CCCCCGGGFGGGGGGGGGGGGGGGGGGGGGGGGGGGGGGCFGGGGGGGGGGGGGGF<:FEGGGGGGGGGFGGGGGGGGGGGDEGGGGGGGGGGGEEFGGGGGGGGGGGGGGGGGGGGGGGFGFGGGGGGADFFGFGGGGGGGGGDGGDDCFFG6FFFFGGGGGGGGGFGGGGGFGFGC:FGGGGGG8>CCFFFGGAFEGF59AFFFB?FFCE6:>A=E>FFB2>@99;;DEFEFBFD@0/3=E?).7
@M00200:207:000000000-ALC1F:1:1115:9436:20116 2:N:0:5
TACTGGGGTATCTAATCCCGTTCGCTCCCCTAGCTTTCGCGCCTCAGCGTCAGTGTCAGCCCAGCAACCCGCCTTCGCCGCAGGTGTTCCTCTCGATATCTACGCATTTCACCGCTACACCGAGAATTCCAGTTGCCCCTTCTGCACTCTAGTCGCACAGTATCAGTTGACCTTTCCGAGTTAAGCTCGGAGATTTCACAACTGACTTGTGCTGACCGCCTACGCGCCCTTTAAGCACAGTCAGTGTG
+
@CCCCGGGCFGGGGGGFFGGGGGGGCF@DEFGGGGGGGGFGFFGGFGGGGGGGGGGGGGGG7FGFFGGGGFGGGGGGGGEEGFCFFGGGGGGGGGGCF@FEAFGGGEEGGGGGGGGGGGGGGGGGGFFGGGGFCFFAF+=DFGAFDGG,=98CD8CCCEFCF;FCFCCFGG9?>FGGDGGGDG7DAFF;;7@D>8+18FFEEFA9>4*>8@EF:AA5>@03;@FBF01297>9)19)..4-)9:6)-4
@M00200:207:000000000-ALC1F:1:1115:16395:22624 2:N:0:5
TACTGGGGTATCTAATCCTGTTTGCTCCCCACGCTTTCGCTCTTCAGCGTCAGTATCGGCCCAGCAACCCGTCTTCACCTCTGGTGTTCCTCTTGATATCTACGCATTTCACCGCTACACCAAGAATTCCGATTGCCCCTTCCGCACTCTAGCACTGCAGTATCACTTGGCCGTTCCGAGTTAAGCCCGGAGATTTCACAAGTGACTAACAATGCCGCCTACGCGCCCTTTACACCCAATCAGTGTG
+
CCCCCGGGGGGGGGGGGGGGGGGGGGGGGGGGGGGGGGGGGGGGGGGGGGGGGGGGGGGGGGGGGGGGGGGGGGGGGGGGGGGGGGGGGGGGGGGGGGGGGGGGGGGGGGGGGGGGGGGGGGGGGGGGGGGGGGGGGGGGGGGGGGGGGGGFFGGGGGGGGGGFGGGGGGG8DFGGGGDGFGGGGGGGGDGFFGGF67=6>AF=AECEEFEBEEA;@FFFF=9B>BF@0;@37<FF@DF@@@).7<A
@M00200:207:000000000-ALC1F:1:1116:18135:3250 2:N:0:5
TACCCGGGTATCTAATCCCGTTCGCTCCCCTAGCTTTCGCGCCTCAGCGTCAGTGTCAGCCCAGCAACCCGCCTTCGCCGCAGGTGTTCCTCTCGATATCTACGCATTTCACCGCTACACCGAGAATTCCAGTTGCCCCTTCTGCACTCTAGCCCCGCAGTATCGGCTGACCGTTCTGGGTTAAGCCCAGAGATTTCACAGTCGACTTGCGGTGGCCGCCTACGCGCCCTTTAAACCCAGTCAGTGTG
+
CCCCCGGGGGGGGGGGGAFGGGGGFGGGGGFGGGGGFGGGGGGGGGGGGG7FGGGGFFGFGEGGFGGFGGGGGGGGGGGGCFGGGGGGDCEDFGGGFGGF9EFFDEDECFFGGEGGGGGGGGGGGGGFGFGGDGGGFGGCEFGGFFEFGCFCF@EEGGGGCCDGGGGFGFGGG>CFFFGF67*<>FGGGGGFF:@?FC7@8F=FFA@FE)81,.8;5B;9:;0141(3((().:6=3:8?>299)46:
@M00200:207:000000000-ALC1F:1:1116:20547:5947 2:N:0:5
TACCCGGGTATCTAATCCGGTTCGCTCCCCACGCTCTCGCACCTCAGCGTCAGGTGCTGCCCAGTCGACTGGTTTCCCCCTGGGTGTTCCTGCCGATCTCTACGCATTCCACCACTACACCGGCAATTCCATCGACCTCTGCAGCCCTCCAGATGTGCCGTATGGGATGGCGCCTGGCCGTTCAGCGGCCAGATTTCACACCCCCCGCGCACATCCGCCTGCGTGCGCTTTAACCCCAATCAGCGTGAGAC
+
C<CCCCGCGGDGGGGGGGGCFCFGGGGEGGGGGG,BDFFGFCG8E@FGFEGGGGGEFCFCBCE@CCFFGGFFGAEFG=F@CFFF=FEFFGCFGGGC@=FFGFCFGGEG,AEE<:>DF?EFCEFG7FB,CE;@EGGGGCFGGGDGGGEFGG?3;,@F@CF7:>C?0C*33:97;?D>7FF*4/*1+=<4?<5);677C?FFFBF6()22(159(6674)3(-59???9B>03*))97<?1(,)-),-4,3))
@M00200:207:000000000-ALC1F:1:1116:3881:12309 2:N:0:5
TACTAGGGTATCTAATCCTGTTTGCTCCCCACGCTGTCGCGCATCAGCGTCAGCAACTGCCCAGCAGGCCGCCTTCGCCACTGGTGTTCTTCCGGATCTCTACGCATTCCACCGCTACACCCGGAATTCCACCTGCCTCTACAGTGCTCCAGCTTTTCAGTCGGCACGGCCGACCCGGGGTTAAGCCCCGGGCTTTCACCGCACCCTTACAAAGCCGCCTACGCGCCCTTTAAACCCAGTCAGTGTG
+
CCCCCGGGGGGGGGGGGGGGGGGGGGGGGGGGGGGGGGGGGGGGGGGGGGGGGGGGGGGGGGGGGGGFGGGGGGGGGGGGGGGGGGGGGGGGGGGGGGGGGGGGGGGGGGFGGGGGGGGGGGDGGGGGGGGGGGFGGGGGGGG8EGFFGGGFFGGGGGGGGGGEG9C8CEGD7?DGCGGGCGF,=FGFGDCEFGFFFEG6;E6@9BB:0(0)57FF>FFFFF?>BF6>F:?4<2FF?((48.66<6)
@M00200:207:000000000-ALC1F:1:1116:15081:13335 2:N:0:5
TACAAGGGTATCTAATCCTGTTTGCTCCCCACGCTGTCGCGCCTCAGCGTCAGCAATGTCCCAGCAGGCCGCCTTCGCCACCGGTGTTCTTCCGGATCTCTACGCATTCCACCGCTACACCCGGAATTCCGCCTGCCTCTGACATGCTCCAGTCCACCAGTTCGCACGGCCGACTCGGGGTTGAGCCCCGCGCTTTCACCGCACGCTTAGCGGACCGCCTACGCGCCCTTTATACCCAATCAGTGTG
+
CCCCCGGGGGGGGGGGGGGGGGGGGGGGGGGGGGGGGGGGGGGGGGGGGGGGGGGFGGGGFGGGGGGFGGGGGGGGGGGGGGGGGGGGGGGFGGGGGGGGGGGGGGGGGGFGGGGGGG?FGGGDGGGFGGGGGGGGGGGGGGGGGGDFGGG>DFGGGGGGGFGGGGGGGGGDDEGGGEGGGGGGGGGGGG*8ADF?FFFFDEFFFFBFFFF6>>GFF39?FF?99BB>61>6<2B?7?<:::2:)-.
@M00200:207:000000000-ALC1F:1:1116:14673:19380 2:N:0:5
TACTGGGGTATCTAATCCCGTTCGCTCCCCTAGCTTTCGCGCCTCAGCGTCAGTGTCGGCCCAGCAACCCGCCTTCGCCGCAGGTGTTCCTCTCGATATCTACGCATTTCACCGCTACACCGAGAATTCCAGTTGCCCCTTCTGCACTCTAGCCCCGCAGTATCGGCTGACCTTTCCGGGTTAAGCCCGGAGATTTCACAGTCGACTTGCGGTGGCCGCCTACGCGCCCTTTACGCCCAATCAGTGTG
+
CCCCCGGGGGGGGGGGGEGGGGGGGGGGGGGGGGGGGGGGGGGGGGGGG@FGGFGGGGEGGGGGGGGGGGGGGGGGGGGGGGGGGGGGGGGGGGGGGFEGGGGGGGGGGGGFFGGGGGGGFGGGGGGGGGGGFGGGGGGGGGGGGGDFGGD7DCCEGGGGGCCFDCGGGGGGFFGGGGGGG:CEGGFGDGGFFGFEFFGFFFFD<A@FFFF@FFGFFF>>?>?FFFF993:;<AFEB9?B:?FF<299
@M00200:207:000000000-ALC1F:1:1116:12620:20338 2:N:0:5
TACTAGGGTATCTAATCCCGTTTGCTCCCCTGGCTTTCGCTCCTCAGTGTCAGTGTTGGTCCAGGATGCCGCCTTCGCCACCGGTGTTCCTCCAGATATCTACGCATTTCACCGCTACACCTGGAATTCCGCATCCCTCTCCCAAACTCAAGCCATCCAGTATCAGACGCAGTTCCCCGGTTAAGCCGAGGGATTTCACGTCTGACTTAGTTGGCCACCTACGAGCCCTTTAAACCAAGTCAGTGTG
+
CCCCCGGGGGGGGGGGGGGGGGGGGGGGGGGGGGGGGGGGGGGGGGGFGGGGGGGGGGGGGGGGGGGGGGGGGGGGFGGGGGGGGGGGGGGGGGGGGGGGGGGGGGGGGGGGGGGGGGGGGGGGGGGGGGGGCGEFGGGGGGGGFGGFGGGFFGGGGGGGGGGGGG?ECGGGGFGGFFDGGGGGGGGG>DGDFGFFFFGFDFFFFF@EEFFFFFGFEFBFFFD@<BFF@@@6CEFF((=>CEECEFF
@M00200:207:000000000-ALC1F:1:1117:17997:13068 2:N:0:5
TACGCGGGTATCTAATCCCGTTTGCTCCCCTGGCTTTCGCTCCTCAGTGTCAGAATTGGTCCAGGACGCCGCCTTCGCCACCGGTGTTCCTCCAGATATCTACGCATTTCACCGCTACACCTGGAATTCCGCGTCCCTCTCCCAACCTCAAGCCATCCAGTATCAGACGCAGTTCCCCGGTTAAGCCGAGGGATTTCACGTCTGACTTAGTTGGCCACCTACGAGCCCTTTAAACCCAATCAGTGTG
+
CCCCCGGGGGGGGGGGGGGGGGGGGGGGGGGGGGGGGGGGGGGGGGGGGGGGGGGGGGGGGGGGGGGGGGGGGGGGGGGGGGGGGGGGGGGGGGGGGGGGGGGGGCFGGGGGGGGGGGGGGGGGGGGGGGGGGGGGGGGGGGGGGGGFGGGGGGGGGGGGGGGGGGFGGGGGDFGGGGGDGGDGGGGGGGGDFGFFFFGF@FDF<EEFEEFFEEA6@>;;;:0::B9B???6<<FFFB364?FFBDA
@M00200:207:000000000-ALC1F:1:1117:27972:17706 2:N:0:5
TACTGGGGTATCTAATCCTGTTCGCTCCCCACGCTTTCGCTCCTCAGCGTCAGTTACAGACCAGAGAGTCGCCTTCGCCACTGGTGTTCCTCCACATCTCTACGCATTTCACCGCTACACGTGGAATTCCACTCTCCTCTTCTGCACTCAAGTTCCCCAGTTTCCAATGACCCTCCCCGGTTGAGCCGGGGGCTTTCACATCAGACTTAAGAAACCGCCTGCGAGCCCTTTACACCCAATCAGTGTG
+
CCCCCGGGGGGGGGGGGGGGGGGGGGGGGGGFGGGGGGGGGGGGGGGGGGGGGGGGGGGGGGGGFGGFGGGGGGGGGGGGGGFGGGGGGGGFGGEGGGFGGFGGGGGGGGGGGGGCGGGFEGGDGGGGGGGFFF8FGGGGDGFFCGGBCGFFDFDGGGGGGGGF=CF8DFFF8?FDGDGGGDDFCGGGDCEFF:;EF?FEC6@6=EFFFCA6>@F;9>96079;;EFFFB?AFAFFF?F*2)2))..
@M00200:207:000000000-ALC1F:1:1117:21985:18477 2:N:0:5
TACTGGGGTATCTAATCCTGTTCGCTCCCCACGCTTTCGCTCCTCAGCGTCAGTATCGGCCCAGAGACCCGCCTTCGCCACCGGTGTTCCTCCTGATATCTGCGCATTTCACCGCTACACCAGGAATTCCAGTCTCCCCTGCCGAACTCAAGTCTGCCCGTATCGACTGCAGGCTCCACGTTAAGCGTGAAGTTTTCACAGCCGACGCAACAAACCGCCTACGAGCTCTTTAAACCCAATCAGTGTG
+
CCCCCGGGGGGGGGGGGGGGGGGGGGGGGGGGGGGGGGGGGGGGGGGGGGGGGGGGGGGGGGGGGGGGGGGGGGGGGGGGGGGGGGGGGGGGGGG?FGGGGGGGGGGGGGGGGGGGGGGGGFGGDGGGGGGGGGGGGGGGGGGGGGGFGGGGGFGGGGGGGGGGGGGGGGFGGDGGGFFDG>DG7>DDD45@FGFEFEFEBFFF>@FF@FFF?FFFFFB?0::<?D2:BFC2<AFFF?164:2-5>A
@M00200:207:000000000-ALC1F:1:1118:12245:5121 2:N:0:5
TACTGGGGTATCTAATCCTGTTTGCTCCCTTGGCTTTCGTGCCTCAGTGTCAGGTATCGTCCAGGGACTCGCCTTCGCCACTGGTGTTCCTCTTGATATCTACGCATTTCACTGCTACACCAAGAATTCCAGTCCCCCCTCCGATCCTCCAGATCAGCAGTATCCAATGCCATTCCCGGGTTAAGCCCGGGGCTTTCACATCGAACTTGCCAACCCACCTGCGCACCCTTTACGCCCAATCAGTGTG
+
CCCCCGGGGGGGGGGGGGGGGGGGGGGGGGGGGGFGGGGGGGGGGGGGGGGGFGGGGGGGGGGGGGGGGGGGGGGGGGGGGGGGGGGGGGGGGGGGGGGGGGGGGGGGGGGGGGGGGGGGGGGGGGGGGGGGGGGFGGEGGGGGGGGGGGGGGGGGFGGGGGGGGGGGGGGGGFGFFGGGGGGGGGGGFGDDEGF@FFFFFFFFFFFFFFFFFFADDF=BEDFFFC;DFFF)>DEFFDF@@;EFFFF
@M00200:207:000000000-ALC1F:1:1118:17938:5663 2:N:0:5
TACTGGGGTATCTAATCCTGTTTGCTCCCCACGCTGTCGCGCCTCAGTGTCAGCTGATGCCCAGCAGGCCGCCTTCGCCACTGGTGTTCTTTCGGATATCTACGCATTCCACCGCTACACCCGAAATTCCACCTGCCTCTACATCGCTCGAGCTCAGCAGTTCGCACGGCAGATCCGGGGTTGAGCCCCGGACTTTCACCACACGCTTACCAAGCCACCTACGCGCCCTTTAAACCCAATCAGTGTG
+
CCCCCGGGGGGGGGGGGGGGGGGGGGGGGGGGGGGGGGGGGGGGGGGGGGGGGGGGGGGGFGGGGGGGGGGGGGGGGGGGGGGGFFGEGGGGGGGCFGGGGGGGGGGGGGGGGGGGGGGGGGGGGGGGGGGGGGGGGGGGGGGGGGGGGG6EEEGGGGGGGGGGGGGGGGGGFFGGFGGGGGGFGGGGDEGFFGFFFFGF<>@FFFDFFFFFFFFFFFFFFF06,9>FF?F<A)=766<2<?ABAFF
@M00200:207:000000000-ALC1F:1:1118:22956:8789 2:N:0:5
TACCAGGGTATCTAATCCCGTTTGCTCCCCACGCTTTCGCGTCTCAGCGTCAGTAACGTCCCAGCGAGCTGCCTTCGCCATAGGTGTTCCTCCCGATATCTGCGCATTTCACCGCTACACCGGGAATTCCACTCGCCTCTTCCGAACTCTAGTCCGGCAGTATCGACCGGCATCCCAGGGTTGAGCCCTGGACTTTCACAGCCGACTTACCGGACCGCCTACACGCTCTTTCAACCCACTCAGTGTG
+
CCCCCDF;FFGGGFGGGGGGGGGGGGGGGGGGGGGGFFEGGGGGGAF<@FGGGFEAF:CFFGGGGG:CG7AEGFBGGGGC:FF=FGGGGGCGGGEEGEGGGGGGE7@CCGFGGCEEDEFGGEFC:+AFCF;DGG8CEGGGGGGGCDGGG?FFGGF6CGCEGCCFCGGEDCD4CAGGF6DD46?88CGFFCCA;=F7FCGFFFF>@BFA<E12.4@E9D>F08:?:C<FF<F)6-9>::1::<).-6<
@M00200:207:000000000-ALC1F:1:1118:15195:9654 2:N:0:5
TACAAGGGTATCTAATCCTGTTCGCTCCCCTAGCTTTCGCGCCTGAGCGTCAGGTAAGGCCCAGAGATCCGCCTTCGCCACCGGTGTTCCTCCTGATATCAACGCATTTCACCACTCCACCTATCGTTCCGACCGCCCATAGTTGTCTCAAGACGTGCGGTTCGCCGTGCAATTCCTCGGTTGAGCCGAGGTATTTCACACGACGCCTGCACATCCGCCTACGTACGCTTTACACCCAATCAGTGTG
+
CCCCCGGGGGGGGGGGGGGGGGGGGGGGGGGGGGCFGGGGGGGGGGGGGGGGGGGGGGGGGGGGGGFGGGGGGGGGGGGGGGGGFGGGGGGGGGGGGGGGGGGGGGGGGGGGGGGGGFGGGGGGGGGGGGGGGGGGGGEGFGFGGGGGGGGGGGGGGGGGGGGGGGGGGGGFGFGGFGGGGGGGGFGGDEGFFGFFFFGFEF>FFFFFF@FFEFFFFFFFFFFFDC96?BGA<<FFFFFF<426<>A
@M00200:207:000000000-ALC1F:1:1118:20830:11240 2:N:0:5
TACGCGGGTATCTAATCCTGTTCGCTCCCCACACTTTCGCTCCTCAGCGTCAGGACATGCCCAGAGAACCGCCTTCGCCACCGGTGTTCCTCCTGATATCTGCGCATTTCACCGCTACACCAGGAATTCCGTTCTCCCCTGCATGCCTCTAGTCTGCCCGTATCGAAAGCAAGCCAGGTGTTAAGCACCTGGATTTCACTCCCGACGCGACAAACCGCCTACGAGCCCTTTACACCCAATCAGTGTG
+
CCCCCGGGGGGGGGGGGGGGGGGEGGGGGGGGGGGGGGGGGGGGGGGGGGGGGGGGGGGGGGGGGGDFGGGGGGGGGGGGGGGGGGGGGGGGGGGGGGGGGGGGGGGGGGGGGGGGGGGGGGGGGGGGGGGGGGGGGGGGGGGGGGGGGGGGGGGGGFGGGGGGGGGCGGGDGFGGFCCFFDFFFGGGFGGFFGFFFCGCE;@DFFFFFFFB98F>BFFFFF?F:C>1?BFAFBF;112?BFFF>AF
@M00200:207:000000000-ALC1F:1:1118:10583:14516 2:N:0:5
TACTGGGGTATCTAATCCCGTTTGCTCCCCTGGCTTTCGTGTCTCAGCGTCAGCGCAATCCCAGTCGTCTGCTTTCGCCTTTGGCGTTCCAAACGATATCTACGCATTTCACCGCTCCACCAGGAGTTCCACTCACCCCAACCGTCCTCGAGCCGGGCAGTATTCGATGCAATTCCCCGGTTGAGCCGGGGGCTTTCACATCGAACAAACCCAGCCGCCTACGTGCGCTTTACACCCAATCAGTGTG
+
CCCCCGGGGGGGGGGGGGGGGGGGGGGGGGGGGGGGGGGGGGGGGGGGGGGGGGGGGGGGGGGGGGGGGGGGGGGGGGGGGGGGFGGGGGG9FGGGGGGGGGGGGGGGGGGGGGGGGGGGGGGGGEEGGGGGGGGGGGGGGGGGGGGGGGGGGGGGGGGGGGGGGGGGGGGGGFGGFGGGGGGGGGGGDGGFFGFFFFGFFFFFFFFFFD=<BBFFFFFF6?FFFGF>FFGFFFFFFF(3852>264
@M00200:207:000000000-ALC1F:1:1118:5993:14661 2:N:0:5
TACAAGGGTATCTAATCCCGTTCGCTCCCCTAGCTTTCGCGCCTCAGCGTCAGGAACTGTCCAGAGACCCGCCTTCGCCACTGGTCTTCCTTACGATATCTACGCATTTCACCGCTACACCGTAAATTCCAGTCTCCTCTCCAGTCCTCAAGCACGGCAGTATCGAATGCAGTTTCGGAGTTAAGCTCCGAGATTTCACACCCGACTTACCGCGCCGCCTACGCACCCTTTAAACCCAATCAGTGTG
+
CCCCCGGGFGGGGGGGGFGGGGGGGGGGGGGGGGGGGGGGGGGGGGGGGGGGGGGGGGGGGGGGGGFGGGGGGGGGGGGGGGGGGGGGGGGGGGGGGGGGGGGGEGGGGGGGGGDGGGGGGGGGGGGGGGGGGGGGGGGGGGGFDGFGGDFDFGGGGGGGGGDFGGGGGGGFFFGGEDGGGGGBFGGGFDDFFD>EFFGEBBFFFFF>>BEF2>BE>FFFFF<FFDBD@;4<A4=@F?FFF?><A>B
@M00200:207:000000000-ALC1F:1:1118:24613:20341 2:N:0:5
TACTGGGGTATCTAATCCTGTTCGCTCCCCACGCTTTCGAGTCTTAGTGTCAGAAACCGTCCAGATAGCCGCCTTCGCCACTGGTGTTCTTCCCAATCTCTACGTATTTCACCACTACACTGGGAATTCCACTATCCTCTCCGGTCCTCTAGTCTCCCAGTCCTGAATGCATTTCTTGAGTTGAGCTCAAGGCTTTCACATCCAACTTGGAAAACCACCTACACTCGCTTTACACCCAATCAGTGTG
+
CCCCCFGGGGGGGGGGGGGFGGGGGGGGGGGGGGGGGGGGGGGGGGGGGGGGGGGGGGGGGGGGGGGGGGGGGGGGGGGGGGGG<FGGGGGGGGGGGGGGGGGGGGGGGGGGGGGGGFGGGGGGGGGGGGDFCGGFCGGGGGGGGGEGGGGGGGGGGFGGGFGGGGGGGGGGGFGGFGGGGGGGGGF?FCG5FFFEAEGEEFCFEFDFFEFFBCFDC@5@EEE5874A@>46663AABB:>BEEFCC
@M00200:207:000000000-ALC1F:1:1119:7479:4752 2:N:0:5
TACGAGGGTATCTAATCCCGTTTGCTCCCCTGGCTTTCGTGCATCAGCGTCAGAAAAGACCCAGTAAGCCGCTTTCGCCACCGGTGTTCCTTCGGATATCAACGCATTTCACCGCTCCACCCGAAGTTCCGCTTACCTCTGTCTTCCTCGAGCACGGTAGTTTTGAGCGCAGTTCCTCGGTTGAGCCGAGGGATTTCACACCCAACTTTCCGCGCCGCCTACGCACCCTTTAAACCCAATCAGTGTG
+
CCCCCGGGGGGGGGGGGGGGGGGGGGGGGGGGGGGGGGGGGGGGGGGGGGGGGGGGGGGGGGGGGGGGGGGGGGGGGGGGGGGGGGGGGGGGGGGGGGGGGGGGGGGGGGGGGGGGGGGGGGGGGGGGGGGGGGGGGGGGGGGGGGGGGGGDGGGGGGGDDFGGGGGGGGGGGFGGGGGGGGGFFGGGGCGDEFGFFFGFF<EF<FFFEFFFF@F>;F>????BFFFFBFBFFFFFF?BFBFF<B>B
@M00200:207:000000000-ALC1F:1:1119:2382:11544 2:N:0:5
TACGCGGGTATCTAATCCCGTTTGCTCCCCTAGCTTTCGCTCATCAGCGTCAATGTCGGTCCAGGATGCCGCCTTCGCCACCGGTATTCCTCCAGATATCTACGCATTTCACCGCTACACCTGGAATTCTGCATCCCTCTCCCGAATTCAAGCCATCCAGTATCGGATGCAGTTCCCAGGTTAAGCCTGGGGATTTCACATCCGACTTAGTTGGCCGCCTACGAGCCCTTTAAGCCCAATCAGTGTG
+
CCCCCGGGGGGGGGGGGG8EGGDGGGGGGGGFGGGGGGGGGGGGGGGGGGGGDGGFGFEEGGGGGGDEGFGGGGGGGGGGGDGGGGGGGGGGGGGGGFGGGGGGGGGGGGGGGGGGGGGGGGFGGGGGGA9DCCEGGGGGGG8C8+1=F?F;@EFAFGGGGGGFDECGGGGFGFFGGGGGGGGGCFGGGCDGFE4FFEGFFFFF@@>@CC88*8?F>BBFFF;?1>FD@DEF3;BFFF14:?).69)
@M00200:207:000000000-ALC1F:1:1119:14929:18900 2:N:0:5
TACTGGGGTATCTAATCCTGTTTGCTCCCCACGCTTTCGCGTCTCAGCGTCAGTAACGTCCCAGCGAGCTGCCTTCGCCATAGGTGTTCCTCCCGATATCTGCGCATTTCACCGCTACACCGGGAATTCCACTCGCCTCTTCCGAACTCTAGTCCGGCAGTATCGACCGGCATCCCAGGGTTGAGCCCTGGACTTTCACAGCCGACTTACCGGACCGCCTACACGCTCTTTAAGCCCAATCAGTGTG
+
CCCCCGGGGGGGGGGGGGGGGGGGGGGGGGGGGGGGGGGGGGGGGGGGGGGGGGGGGGGGGGGGGGGGGGGGGGGGGGGGGGGGGGGGGGGGGGGGGGGGGGGGGGGGGGGGGGGGGGGGGGGGGGGGGGGGGGGGGGGGGGGGGGGGGGGFGGGGGGGGGGGFGGGGGGGGGFGGGGGGGGGGGGGGGGGGFFGFFFGFFFFFFFFFFFFF6>FFFFFFFF>11>FFFFFFADFFFF?:??>>DF9
@M00200:207:000000000-ALC1F:1:1119:5854:22188 2:N:0:5
TACAAGGGTATCTAATCCCGTTCGCTCCCCTAGCTTTCGCGCCTCAGCGTCAGTGTCAGCCCAGCAACCCGCCTTCGCCGCAGGTGTTCCTCTCGATATCTACGCATTTCACCGCTACACCGAGAATTCCAGTTGCCCCTTCTGCACTCTAGCCCCGCAGTATCGGCTGACCTTTCCGGGTTAAGCCCGGAGATTTCACAGTCGACTTGCGGTGGCCGCATACGCGCCCTTCAAACCCAGTCAGTGTGCG
+
BCCCCCGCFFGGGCGFGCFGFGG@FEGEGGF@GC,@C<@@FCGCFF@EFGGGFFCE9AE,CCFFGDDEFEGGGGGFGGGFGGC=CF9,@,@9?FFDEBED9@FGD>=CFFDFF?@6>:>:@C>C@FGD9@E>=DFF=D==DFD=DD,2@DGDF1@ECE7:@E7E7CDEDGG?CA7FFGGGEGGCCCCF92))2?>A><F8A7A5(.383>A16(5A1>@(462:B>>B6>2)5<@F(:???FAABD<4)4
@M00200:207:000000000-ALC1F:1:2101:22506:3434 2:N:0:5
TACTCGGGTATCTAATCCTGTTCGCTCCCCACGCTTTCGCTCCTCAGCGTCAGTTACAGACCAGAGAGTCGCCTTCGCCACTGGTGTTCCTCCACATCTCTACGCATTTCACCGCTACACCAGGAATTCCAGTCTCCTCTACCGCAATCTAGTCTGCCCGTACCCACTGCAGGCCCGGGGTTAAGCCCCGAGCTTTCACAGCAGACGCGACAGACCGCCTACGAGCTATTTATACCCAATCAGCGTGAGG
+
CCCCCGGGGGGGGDDDFGGGGGGGGGCGGGGFGGGDGGGGEGGGFGGDGFFGGGGGGGGGG7EEDGEFFFEEGDGGGGFFFGGGEEFEGG,,9?EEEEAFGFGGCGGCDFCGG7C?ECFGGGFG7F?DEFGGGGD,6+@9DEC8@>+9DDGFGGGGGGDD+C?CFF?,*EFB5=6*03?B:CFGFG99D4C?)8A:8CF48>(5:3>@(:(.(,=31>FF?::01392--6))6=C44431).),-,,((
@M00200:207:000000000-ALC1F:1:2101:18615:16369 2:N:0:5
TACTGGGGTATCTAATCCCGTTCGCTCCCCTGGCTTTCGCGCCTCAGCGTCAGGTGGGGTCCAGCGTGCCGCCTTCGCCACCGGAGTTCCTGTGGATATCAACGCATTTCACCGCTCCACCCACAGTTCCGCACGCCCCTACCCCCCTCCAGGCCGCCCGTATCCGAGGCCGTTCTCCCGTTGAGCGGGAGGATTTCCCCCCGGACGCGGCGGCCCGCCTACGCGCCCTTTAAACCCAATCAGTGTG
+
CCCCCGGGGGGGGGGGGGGGGGGGGGGGGGGGGGGGGGGGGGGGGGGGGGGGGGGGGGGGGGGGGGGGGGGGGGGGGGGGGGGGGCGGGGGGGGGGFGGGGGGGDEGGGGGGGGGGGGGGGGGGGFFGGGGGGGGGGGEFGGGCF>EAC?GCFGDGGGGGCGFGFDDEFDFFF0<5FCFDFFDF4C3=C3C@?FFB=)??FF>>BF0>FFBBFFF5,89(82(-49>2;07ABBFF<6:11:)).4)
@M00200:207:000000000-ALC1F:1:2101:26279:17379 2:N:0:5
TACGAGGGTATCTAATCCCGTTCGCTCCCCTAGCTTTCGCGCCTCAGCGTCAGTGTCAGCCCAGCAACCCGCCTTCGCCGCAGGTGTTCCTCTCGATATCTACGCATTTCACCGCTACACCGAGAATTCCAGTTGCCCCTTCTGCACTCTAGCCCCGCAGTATCGGCTGACCTTTCCGATTTAAGCCCGGAGCTTTCACAGTCGACTTGCGGTGTCCGCCTACGCGCCCTTTAAACCCACTCAGTGTG
+
6ACC<FCFGFGGGEFGF9FFFFGFGGFBFGDEEFGGGGDGGGGGGFGGGGG:F<FFGGFCFFEFFGFGGFG7FFGGG,B:FCF7F@FGGFFGGGGFFCEGGGGGGCGDEE,C=8B8CEFGCEGEDEADEECFFGFC6=DDFCF9DDC<D?EDF=DDGD6+;DFF55DC59CAFFGFF4**:;C@BFF)755?266>FEFCEFF0;6(:;32;FB.26>6:31<<92143903A)771::(22:0>294
@M00200:207:000000000-ALC1F:1:2101:5835:17449 2:N:0:5
TACTGGGGTATCTAATCCTGTTTGCTCCCCACGCTTTCGTGCCTCAGCGTCAGTATCGGGCCAGAGACCCGCCTTCGCCACTGGTCTTCCTTACGATATCTACGCATTTCACCGCTACACCGTAAATTCCAGTCTCCTCTCCAGTCCTCAAGCACGGCAGTATCGAATGCAGTTTCGGAGTTAAGCTCCGAGATTTCACACCAGACTTACCGCGCCGCCTACGCACCCTTTAAACCCAATCAGTGTG
+
CCCCCGGGGGGGGGGGGGGGGGGGGGGGGGGGGGGGGGGGGEGGGGGGGGGGGGGGGGGGGGGGGGGGGGGEGGGGGGGGGGGGFGGGGGGGGGGGGGGGGGFGGGGGGGGGGGGGGGGGGGGGEDGGFGGGGGGGGGGFFGGGFGG;DFGDGGGCC>CDGDFGEGFGFFFFAAFFFGGFGGGFFFFCF5CDBFAEFEFFEF)5<2>CFF2>=@DA9A;@?;;(136;?D@ECEF4:?B?:245):A
@M00200:207:000000000-ALC1F:1:2101:13262:20170 2:N:0:5
TACCGGGGTATCTAATCCTGTTTGCTCCCCACGCTTTCGTGCATGAGCGTCAGTGTTGGCCCAGAAGGCTGCCTTCGCCATTGGTGTTCCTCCACATCTCTACGCATTTCACCGCTACACGTGGAATTCCACCTTCCTCTGCCACACTCCAGCATCGTAGTTTCGAGCGCAATTCCCAAGTTAAGCCCGGGGCTTTCACACTCGCCTTGCGACGCCGCCTGCGCACACTTTAAGCCCAATCAGTGTG
+
CCCCCGGGGGGGGGGGGGGGGGGGGGGGGGGGGGGGGGGGGGGGGGGGGGGGGGGGGGGGFGGGGGGGGGGGGGGGGGGGGGFFGFGGGGGGGGGGGGGGGGGGGGGGGGGGGGGGGGGGGGGGGGGGGGGGGGCFGGGFGGGGGGGFGFGGGG8?DGCFGGFGEGGGFGF5?EGFFGGFFGGGFFFFG>7AA>FEFEFFEBF922=@=;9=@9EF937;<D@09BFF04>5<BFGFFF:?2<<<AF
@M00200:207:000000000-ALC1F:1:2102:26804:10511 2:N:0:5
TACGCGGGTATCTAATCCCGTTTGCTCCCCTAGCTTTCGCGCATCAGCGTCAGTGTCGGTCCAGGATGCCGCCTTCGCCACCGGTGTTCCTCCAGATATCTACGCATTTCACCGCTACACCTGGAATTCCACATCCCTCTCCCGGATTCGAGCCTGCCAGTCTCGGACGCAGTTCCCGGGTTGAGCCCGGGGAATTCACGTCTGACTTAGATGGCCGCCTACGCGCCCTTTAAGCCCAGTCAGTGTG
+
CCCCCGGGGGGGGGGGGGGGGGGGGGGGGGGGGGGGGGGGDGGGGGGGGGGGGGGGGGGGGGGGGFGGGGGGGGGGGGGGGGGGGGGGGGGGGCGGGGGGGGGGGGGGGGGGGGGGGGGGGGGGGGGGGGGGGGGG?FGGGGGGGDGGGGDGGGGGGGGFGGGGGFEGGGGGC8CCFGDGG4CGGGGGGGGD1(/6ACGFFFFFEFAAD<FFF?G69E>FFFFBFFF90()664B6??0:?<>:4<D
@M00200:207:000000000-ALC1F:1:2102:2318:12236 2:N:0:5
TACCAGGGTATCTAATCCTGTTCGCTCCCCACGCTTTCGTGCCTCAGCGTCAATACAGGTCTAGCCAGCTGCCTTCGCAATTGGTGTTCTATGGCATATCTATGCATTTCACCGCTACATGCCACATTCCGCTGACCTCATCCTGATTCCAGCCATGCAGTATCAAAAGCAATTTTACGGTTGAGCCGCAAACGTTCACTCCTGACTTACATGGCCGCCTACGCACCCTTTACACCCAATCAGTGTG
+
CCCCCGGGGGGGGGGGGGGGGGGGGGGGGGGGGGGGGGGGGGGGGGGGGGGGGGGGGFGGGGGGGGGGGGGGGGGGGGGDGGGGGGGGGGFGGDFGGGGGGGGGGGGGGGGGGGGGGGGGGDFGGGGGGGGGGGEGGGGGGGGGGGG?DFFFG?FAEGGGGGGGGGGG?FGGGFGGFGDDGGGGGGGGDCD+:1:5AEGFFFFFFFF@EFFEEBCFAFFDAFAEFEFFBFFFCFFFB01@F34197C
@M00200:207:000000000-ALC1F:1:2102:26337:12996 2:N:0:5
TACAGGGGTATCTAATCCCATTCGCTCCCCTAGCTTTCGTCCCTGAGTGTCAGTTATGGTCCAGCAGAGCGCCTTCGCCACCGATGTTCTTCCTGATCTCTACGCATTTCACCGCTACACCAGGAATTCCCTCTGCCCCTACCATACTCTAGCTGTTCAGTTTCCACTGCCTTTCCGAAGTTAAGCCCCGGTCATTGACAGCAGACTTGAACTGCCACCTGCGGACGCTTTAAGCCCAATCAGTGTG
+
CCCCCGGGGGGGGGGGGFGDGDGGGGGGGGGGGGGGGGGGGDEFGGGGGGGGGGGGGGGGGGGGGGGGGGGGGGGGGGGGGGGDGGGGGGGGGGGGGGGGGEGGGGGGGGGGGGGGGGGGGGGGGGFFFGGGGGGGGFEFGGGGGDGGGGGGGGGGGGGGGGGGGGFGGCFGGFGGECDCGGGFFGG6DGGC>);;C5CEEFC@@CFFF597CE4AEFBBEF=>2?@B?01337FA@@F1;@<CEEF
@M00200:207:000000000-ALC1F:1:2102:13913:18729 2:N:0:5
TACAAGGGTATCTAATCCCGTTCGCTCCCCACGCCTTCGCGCCTCAGCGTCAGGGACGGCCCAGCTGGCCGCCTTCGCCACGGGTGTTCCGCCTGATCTCTACGCATTTCACCACTACACCAGGCACTCCACCAGCCCTTACCGCCCTCAAGCGGTGCGGTCCCCGACGACCCTCCCCGGCTGAGCCGGGGGCGTTCACGCCGGGCCAGCACCGCCGCCTGCGCGCGCTTCAAACCCAATCAGTGTG
+
-CCCCGGGGEGGCGFGG,EEFG?FGGEGG@<@:@FFGGGGGED@@FEFGGGGD<FGGGGGGGGF@DG8C=C:EGGGFFGGGGCCFE4CFGGEGDCFAD;E9@<FG>?+4AFFGGGG8DD,3@A7A=,6@FD8E@FGGG,8A8,CEGC+9CC:ECC;9BECEC@EG>CE)/9CD;9CDGDC*)29<6CG5D5D>1-(05C?F:9(43661:4<?B::9B6(4?0793;>;:(-.)0)30((448).65
@M00200:207:000000000-ALC1F:1:2102:12255:18730 2:N:0:5
TACGCGGGTATCTAATCCTGTTTGCTACCCACGCTTTCGCGCATCAGCGTCAGAACCGGTCCAGGTAGCCGCCTTCGCCACCGGTGTTCCTCCCAATATCTACGCATTTCACTGCTACACCGGGAATTCCGCTACCCTCTACCGCACTCTAGGTCGCCAGTATCCAATGCCATTCCCAGGTTGAGCCCAGGGCGTTCACATCAGACTTAACGAAACACCTACGCACGCTTTAAACCCAGTCAGTGTG
+
CCCCCGGGGGGGGGGGGGGGGGGGGGGGGGGGGGGGGGGGGGGGGGGGGGGGGGGGGGGGGGGGGGGGGGGGGGGGGGGGGGGGGGGGGGGGGGGGGGGGGGGGGGGGGGGGGGGGGGGGGGGGGGGGGGGGGGGGGGGGGGGCEDGGGGGGGGGDGGGGGGGGGGGGGGGGGFGGFGG4CFGGD?F?DGGGD69>FFF<6FFEEFFCEFFFF0*:<51:44::<)9;0:BAFBFF?BF:244.:<<
@M00200:207:000000000-ALC1F:1:2102:10274:19326 2:N:0:5
TACACGGGTATCTAATCCTGTTTGCTCCCCACGCTGTCGCGCCTCAGTGTCAGCCACTGCCCAGCGGGCCGCCTTCGCCACCGGTGTTCTTCCTGATATCTGCGCATTCCACCGCTACACCAGGAGTTCCGCTCTCCCCTGCCTACCTCTAGTCTGCCCGTATCGGAAGCAGGCTCGGAGTTAAGCTCCGAGTATTCACTCCCGACGTGACGAACCGCCTACGAGCCCTTTACGCCCAATCAGTGTG
+
CCCCCGGGGGGGGGGGGGGGGGGGGGGGGGGGGGGGGGGGGGGGGGGGGGGGGGGGGGGGGGGGGGGGGGDGGGGGGGGGGGGGGGGGGGGGGGGGGGGGGGFGGGGGGGGGGGGGGGGGGGGGGGFGGGGGGGGGGGGGGGFGGGGGGGGFGGGGGGGGGGGGGGGGGGGGDEFGFGGGCFDDFGGDCGGG;1./;?GFEFFFFFFFF?FFBBGFF>61:10@BF9B77?<A:BBF?B7?22)46<
@M00200:207:000000000-ALC1F:1:2102:24312:23089 2:N:0:5
TACTAGGGTATCTAATCCCGTTTGCTCCCCTGGCTTTCGCTCCTCAGTGTCAATCTCGGTCCAGGATGCCGCCTTCGCCACCGGTATTCCTCCAGATATCTACGCATTTCACCGCTACACCTGGAATTCTGCATCCCTCTCCCGAATTCAAGCCATCCAGTATCAGACGCAGTTCCCAGGTTGAGCCTGGGGAGTTCACGTCTGACTTAGTTGGCCACCTACGAGCCCTTTACGCCCAGTCACTGTG
+
<ACCCFD8FFFGGE@FFEFGGGGGGFFGGGFGFFGFGAFGCFEG86@F<FFCEGGGGE<BC:@FF<F8EFGGEGFGGGG:CFGEC7DEFGFGG8FAFCDGCFFFEGGDGG;E?B7CEDFGGG@F,,C=EFEFFCGGGGGGG8DC66@+=+@,=E8FGGCFFDDFFFDDDEGDDFGD588DCCC?CEFGGGGG=)03?7<CC?@=46A7CA9AEEG42>4)552/>EFDBBFF=2>):48=39)./16
@M00200:207:000000000-ALC1F:1:2103:7277:4484 2:N:0:5
TACCCGGGTATCTAATCCTGTTTGCTCCCCACGCTGTCGCGCCTCAGTGTCAGCAACTGCCCAGCAGACCGCCTTCGCCACCGGTGTTCTTCCGGATCTCTACGCATTCCACCGCTACACCCGGAATTCCATCTGCCTCTACAGTGCTCCAGCCTCGCAGTCTCGACGGCCGACTCGGCGTTGAGCGCCGAGCTTTCACCGTTGACTTGCGACGCCACCTACGCGCCCTTTAAACCCAGTCAGTGTG
+
CCCCCGGGGGGGGGGGGGGGGGGGGGGGGGGGGGGGGGGGGGGEGGGGGGGGGGGGGGGGGGGGGGGGGGGGGGGGGGGEFGGGEGEGGGGGGGGGGEGGGGGGGGGGGFGGGGGGGGGGGGGGGGGGGGGGGGGGGGGGGGGFFGGGFGFFGGGGGDGE;@CCCEGGGGGGGFGGGEEGEEEGGCCCDGGGFGGFFFGFDB5BFFF4<BEFFFGEFFFFFF?@>;>>><0<<2?F?BF2>B<:AAA
@M00200:207:000000000-ALC1F:1:2103:13540:16832 2:N:0:5
TACTAGGGTATCTAATCCTGTTTGCTCCCCACGCTTTCGTGCATGAGCGTCAGTGTTGGCCCAGAAGGCTGCCTTCGCCATTGGTGTTCCTCCACATCTCTACGCATTTCACCGCTACACCGGAAATTCCACTTCCCTCTACCGTACCCTAGCTATTCAGTCTCGAATGCAATTCCCAGGTTGAGCCTGGGGCTTTCACACCCGACTTAAATAACCGTCTACGCACGCTTTATACCCAATCAGTGTG
+
CCCCCGCCEFGGGGGGGGFEFGGGGGGGGGGGGGEEGGGCFGFGFE<CCFGCGGGCF<F8EFGGGCFDG,FGGFFGGGGGEFFGACFGGFGGGC<?BFFGGGDGGGGGGCEGF@CECC9FECCCFFGFFGGGD@8FGGFGDG9EFFGCFGFGGGGGGGGGGGGGGG888EG+?52DFDGGG8DD6=D+;+@CEGGFFFF9C8?<5>5B6*+9*1@FF>>9BFFA26=BFD54/6@G@<=;3).17?9
@M00200:207:000000000-ALC1F:1:2103:14145:18016 2:N:0:5
TACGAGGGTATCTAATCCCGTTTGCTCCCCTGGCTTTCGCTCCTCAGTGTCAGTGTTGGTCCAGGACGCCGCCTTCGCCACCGGTGTTCCTCCAGATATCTACGCATTTCACCGCTACACCTGGAATTCCGCGTCCCTCTCCCAAACTCAAGCCATCCAGTATCAGACGCAGTTCCCCGGTTAAGCCGAGGGATTTCACGTCTGACTTAGTTGGCCACCTACGAGCCCTTTATACCCAGTCAGTGTG
+
CCCCCEGGGGGGGGGGGGGGGGGGGGGGGGGGGGGGGGGGGGGGGGGFGGGGGFGGGGGDGGGGGGGGGGGGGGGGGGGGGGGGGGGGGGGFGGGFGGGGGGGGGGGGGGGGGGGGGGGGGGGGGGGGGGGGGGGEEFGGGGGGGGGGGGGFGGGGGGGGGECGGGGGGEGGGFGGGGEDEGGGCGGGG>DGFGGFFCGFF=A>CFFFEEFF<@FFF3<@FA0;(3:D@D)655/7:<0.,6<AAAA
@M00200:207:000000000-ALC1F:1:2104:7921:3317 2:N:0:5
TACATCATCTCTTATCTTCCCACGTCTTCCCTTCCGTCCTTCTATGATCACTCCTCTTCCTTTCCCCCTACCACCTCTTCTCTCACCATCCGTTTCCTCTCTTCATCCCCGCTTTGTCCCTGCTGTCTCTCCACTCCTACACCCTTGCTATCTCCTAACCATCACTTCTTCCATCACCCTCTCTCATCACTCTCCCTACTATCCCACCACCACCTCCGTCTACTCATCGCACTTTCCTAACACTCCACAT
+
-,-8,6,,,<CD,-,;66,,,;C+6<,C,,6,,6C,,;+,,;,,6,,,,,,<,,,,,,;,C,,,,,C7+6B,,,7A@C,,,:,,,,6,5AF,4A,:,:49>,5,,,5,,9+4+,4,,,,9,,,,,,,,4,=,,4,,@,@2,,,6+1,6,?;D@,,,,4,,,,+66,6,+66,+++++,,+6,+2+,66=+9?+6+**060*+3*)0)9))**)1+*5*)55**+3+**)30))0*4**/*)0)*)))0))
@M00200:207:000000000-ALC1F:1:2104:9567:11207 2:N:0:5
TACAAGGGTATCTAATCCTGTTTGCTCCCCACGCTTTCGCACCTCAGCGTCAACAATCGTCCAGTAAGTCGCCTTCGCCACTGGTGTTCTTCCGAATATCTACGAATTTCACCTCTACACTCGGAATTCCACTTACCTCTCCGATGTTCAAGCGATGCAGTCTTAAAGGCAATTCCAGGGTTGAGCCCTGGGCTTTCACCTCTAACTTACAAAGCCGCCTACGTGCGCTTTAAACCCAATCAGTGTG
+
CCCCCGGGGGGGGGGGGGGGGGGGGGGGGGGGGGGGGGGGGGGGGGGGGGGGGGGGGGGGGGGGGGGGGGGGGGGGGGGGGGGGGGGGGGGGFGGGGGGGGGGGGGFGGGGGGGGGGGGGGGGGGGGGGGGGGGGGGGGGGGGDGEFGGGDEFGGGGGGGGGGGGGGGGGGGGGGGGGGGGGDGGGGDFGGDFFCFFFGF@FAFEFFFBCCF@DGFFEFF>?=FFFFFFFFE?:AFFF6D@EE?EFF
@M00200:207:000000000-ALC1F:1:2104:6781:11288 2:N:0:5
TACGAGGGTATCTAATCCTGTTTGCTCCCCACGCTGTCGCGCCTCAGTGTCAGCAACTGCCCAGCAGACCGCCTTCGCCACTGGTGTTCTTCCGGATCTCTACGCATTCCACCGCTACACCCGGAATTCCATCTGCCCCTACAGTGCTCGAGCCACCCAGTCTCCGTGGCCGACTCGTCGTTAAGCGACGAGCTTTCACCACGGACTTGGGTCGCCACCTACGCGCCCTTTATACCCAGTCAGTGTG
+
CCCCCGGGGGGGGGGGGGGGGGGGGGGGGGGGGGGGGGGGGGGGGGGGGGGGGGGGGGGGGGGGGGGGGGGGGGGGGGGGGGGGGGGGGGGGCFGGGGGGGGGGGGGGGGGGFGGGGGGGGGGDF+AFGGGGGGGGGGGGGGGGGFGGGGGGGEGGFGGFFGGGGDGFGGGD7DDDCCEDEEFGGGGCGCCGFGGFFFGFFFFFFFFFF@F:;>GFBF:<>FBF>FBFB4)6<4FF?<::?A<AFA<
@M00200:207:000000000-ALC1F:1:2104:16488:11800 2:N:0:5
TACGAGGGTATCTAATCCTGTTTGCTCCCCACGCTTTCGTGCATGAGCGTCAGTGTCAGCCCAGAGACCTGCCTTCGCCATCGGTATTCCTCCTGATATCTACGCATTTCACTGCTACACCAGGAATTCCAGTCTCCTCTGCCGCACTCCAGCCTTGCAGTCCCAAATGCCATTCCCAGGTTGAGCCCGGGGCTTTCACAACGAACTTAACGAACCGCCTGCGCACGCTTTAAACCCAATCAGTGTG
+
CCCCCGGGGGGGGGGGGGGGGGGGGGGGGGGGGGGGGGGGGGGGGGGGGGGGGGGGGGGGGGGGGGGGGGGGGGGGGGGGGGGDGGGGGGGGGGGGGGGGGGGGGGGGGGGGGGGGGGGGGGGGGGGGGGGGGGGGGFGGGGGGGGGGGGGGGGGGGGGGGGGGGFDGGGFGFFGGGGFGGGGGGGGGD7DGFGGFFFGFFEFFABFFFFFAFFGFFEFFBFBB>FF@@FFCCEFF@FFF@EFBFFF
@M00200:207:000000000-ALC1F:1:2104:18812:11907 2:N:0:5
TACTGGGGTATCTAATCCTGTTTGCTCCCCACGCTGTCGCGCCTCAGCGTCAGCAACAGCCCAGCAGGCCGCCTTCGCCACTGATGTTCTTCCCGATCTCTACGCATTCCACCGCTACACCGGGAATTCCACCTGCCTCTACTGTGCTCGAGCCCGACAGTTTAGAAGGCAGCCTTGCGGTTAAGCCGCAAGATTTCACCCCCTACTTATCAGGCCGCCTACGCGCCCTTTAAACCCAGTCAGTGTG
+
CCCCCGGGGGGGGGGGGGGGGGGGGGGGGGGGGGGGGGGGGGGGGGGGGGGGGGGGGGGGGGGGGGGGGGGGGGGGGGGGGGGGGGGGGGGGGGGGGGGGGGGGGGGGGGGGGGGGGGGGGGGGGGGGGGGGGGGGGGGGGGGGGGGGGDGGGGGGGGGGGGGGGGGGGGGGGGGGGGGGGGGCGGGGGGGGFGGFFFGB?>EFFD<FFFFFFFG39EFFB?0.3:>BB?:4<6?::??FFFF<<AA
@M00200:207:000000000-ALC1F:1:2104:28139:12777 2:N:0:5
TACTGGGGTATCTAATCCTGTTTGCTCCCCTAGCTTTCGTGCCTCAGTGTCAGGTATCGTCCAGGGACTCGCCTTCGCCACTGGTGTTCCTCTTGATATCTACGCATTTCACTGCTACACCAAGAATTCCAGTCCCCCCTCCGATCCTCCAGATCTGCAGTATCCAATGCCATTCCCGGGTTAAGCCCGGGGCTTTCACATCGAACTTGCAAACCCACCTGCGCACCCTTTACGCCCAGTCAGTGTG
+
CCCCCGGGGGGGGGGGGGGGGGGGGGGGGGGGGGGGGGGGGGGGGGGGFFGGGGGFGGGGGGGGGGEGGGGGGGGGGGGGGGGGGGGEGFGGFGGGGFFFGFGGGGGGGGEFFGGGGGGGFGGGGGGGGGGGGGGFFCCDGGGGGDEGGFCECEFGGGGDDDDFGGGFFGGFGGGF?CEGGGGGFGGGGGGGFGFFFFGFFFFFFFBFEEFFFBF>DFFFFF2A@EBDDFFFF0=>6<D;@4>7?CE
@M00200:207:000000000-ALC1F:1:2104:9865:13097 2:N:0:5
TACTAGGGTATCTAATCCTGTTTGCTCCCCACGCTGTCGCGCATCAGTGTCAGCCTCACCCCAGCAGACCGCCTTCGCCACCGGTGTTCTTCCGGATCTCTACGCATTCCACCGCTACACCCGGAATTCCATCTGCCTCTAGTGAGCTCAAGCCCGAGAGTATCCACGGCCGACCCGGCGTTGAGCGCCGGGCTTTCACCGCAGACTTCCACGGGCCACCTACGCGCCCTTTAAACCCAATCAGTGTG
+
CCCCCGGGGGGGGGGGGGGGGGGGGGGGGGGGGGGGFEFGGGGGGGGGGGGGGGGGGGGGFGGGGGGGFGGGGGGGGGGGGGGGGGGGGGGGGGGGGGGGGGGGGGGGGGGGGGGGGGGGGGGGGGGGGGGGGGGDGFGFGGGFGGFGGGGGGGGGGGDCGGGGGGGGC>CCGDCDDEEGGEGGGGGGGGGGFGCFAEG??DFFFFFFDAFFFFCE>BBFBF?B0>97>E7:BBFFBB??7:>AAF<>
@M00200:207:000000000-ALC1F:1:2104:2488:14681 2:N:0:5
TACTAGGGTATCTAATCCTGTTCGCTACCCACGCTTTCGCGCCTCAGCGTCAGTTGCAGACCAGAGAGTCGCCTTCGCCACTGGTGTTCCTCCATATCTCTACGCATTTCACCGCTACACATGGAATTCCACTCTCCTCTTCTGCACTCAAGTCCTCCAGTTTCCAATGACCTTCCACGGTTAAGCCGTGGGCTTTCACATCAGACTTAGAAGACCGCCTGCGCGCCCTTTACGCCCAGTCAGTGTG
+
@CCCCGGGGGGGGGGGGGFFFGGGGGGGGFGGGGGCF<FEE7FG7FGFGGGGEGFFGDGGG<FFGFGGGGEDCCGGFGFGGGCEEEFGGCFGGGGA,?FGFGGG7ECGGGFGGGGGGGF?E8FGGGGGGFFGD8DGGGGC9AC,EDGFF?=>FFGGFFDGG8DE=E:FCCGGGDFFGGGCDEGFGF6C7DCDFG*9AEGFFFF5:)>ACFAFF=>FBA>2>F2DBF@;083C)6>EFFD;EFF<??E
@M00200:207:000000000-ALC1F:1:2104:12142:16471 2:N:0:5
TACAGGGGTATCTAATCCCGTTTGCTCCCCTGGCCTTCGTGCCTCAGCGTCAGGAACTGTCCAGAGACCCGCCTTCGCCACTGGTCTTCCTTACGATATCTACGCATTTCACCGCTACACCGTAAATTCCAGTCTCCTCTCCAGTCCTCAAGCACGGCAGTATCGAATGCAGTTTCGGAGTTAAGCTCCGAGATTTCACACCCGACTTACCGCGCCGCCTACGCACCCTTTACACCCAATCAGTGTG
+
CCCCCGGGGGGGGGGGGGGGGGGGGGGGGGGGDGGGGGGGGGGGGGGGGGGGGGGGGGGGGGGGGGGGGGGGGGGGGGGGGGGGGGGGGGGGGGGGGGGGGGGGGGGGGGGGGGGGGGGGGGGGGGGGGGGGGGGGGGGGGGG@FFGFGGGDGGFGCCEDGGGGG=FGGGGFGGGGGGGGGDDCFGGGGGDGFGGFFFGFEDFFFAFFFBFFFFGFFFFFFFFFFF6<DFFC<EFFBF<0733>A94
@M00200:207:000000000-ALC1F:1:2104:4022:18401 2:N:0:5
TACTAGGGTATCTAATCCTGTTTGCTCCCCACGCTTTCGTGCATGAGCGTCAGTGTTGGCCCAGGAGGCTGCCTTCGCCATCGGTGTTCCTCCACATCTCTACGCATTTCACCGCTACACGTGGAATTCCACCTCCCTCTGCCACACTCCAGCACCGTAGTTTCAAGCGCCATTCCCAAGTTAAGCCCGGGGATTTCACACTCGACTTGCTCAGCCACCTGCGCACACTTTAAGCCCAGTCAGTGTG
+
CCCCCEGGGGGGGGGGGGGGGGGGGGGGGGGGGGGGGGGGGGGGGGGGGGGGGGGGGGGGGGGGGGGGGGGGGGGGGGGGGGGEGGGGGGGGGGGGGGGGGGGGGGGGGGGGGGGGGGFGGGFGEGGGGGGGGGGFGGFGGGGGGGGGGGGGF8EFGD6EGCFGGDFFDGGGDFGGFFC6FGGGCFGGGGDG*CFFFFGFEFF4BFAFFFFFCBGFFF935A@FFF9D@AAEC9FFFFFFFEECC?C
@M00200:207:000000000-ALC1F:1:2104:19778:22038 2:N:0:5
TACGGGGGTATCTAATCCTGTTTGCTCCCCACGCTTTCGTGCCCCAGTGTCAGTGCTGGTCCAGGGTGTCGCCTTCGCCACAGATGTTCCTCCCGATATCTACGCATTTCACTGCTACACCGGGAATTCCACACCACTCTACCGCACTCTAGGTCGCCAGTATCCAATGCCATTCCCAGGTTGAGCCCAGGGCTCTCACATCAGACTTAACGAACCACCTACGCACGCTTTAAGCCCAATCAGTGTG
+
ACCCC:FEC@FGGF,CFGFCGFGGG6FDCFGGGGGGGGBFCF<,,,@EFGGGGGFFGG8CEF?,FFGCCECFECBFD@FFEGDFGGG<FEEGFEG++>CGDGC=+CFCA;<<FGFGFGC=EECE@+A,6ECFCC=+@=DFFCFEGGG6=DGC?FGDGG7CECCFFC6ECFFGGGGGG9?4<2@,3AF?FD4*:6*);7DFFFFF*))48>FF;13)35(33A;:?EFF@B(55)9963((4>D94<9
@M00200:207:000000000-ALC1F:1:2105:10857:2914 2:N:0:5
TACTAGGGTATCTAATCCTGTTCGCTCCCCACGCTTTCGCTCCTCAGCGTCAGTACCAGCCCAGAGTGCCGCCTTCGCCGCTGGTGTTCCTCCCGATATCTGCGCATTTCACCGCTACACCGGGAATTCCACACTCCCCTACTGGACTCTAGTCACGGCAGTATCGAGTGGCCCCTCCACGTTGAGCGTGGAGATTTCACACCCGACTTACCGAACCGCCTACGAGCTCTTTAAACCCAGTCAGTGTG
+
CCCCCFGGFFGAFGGGGGGGGGFGGGGGGGFGGDEGGGDGGGGGFECGGGGGGGGGGFGGCFEGFCGGGGGGGGGGGFEFGGGGFFGDGGGGGGEGGGGGGGGGEGGGGGGGGGGEEEFCE8FGGGGGGFGFGGGGGFCDFGGFFGGFGFGFGFGFEDGGGGGFGGGGCFGGGFGGGGGGDGFGGGGGGGGFFFCFF<FFFF:D9>BFFEFFF(C>9ABF?>::0@F9?4<ABAF=?0,::24<><B>
@M00200:207:000000000-ALC1F:1:2105:23487:5315 2:N:0:5
TACAGGGGTATCCAACTCTGTCTGCTCTCCACGCTGTCGCGCCTCAGTGTCAGCAACTGCCCAGCACGCCGTCTCCGCCACCGGTGTTCCTCCAGATATCTACGCATTTCACCGCTACACCTGGAATTCCGCATCCCTCTCCCAATCTATAGCTATCCAGTCTCAGACGCAGTCCCCCGGCTAAGCCGACGGATTTTACGTCTGACCTAGTTGGTCACCTACGAGCCCTTTACACCCAATCAGTGCC
+
-6@C@,,+6-,66-@,,,,<C,,C,CF,6C,,6C,@8@DC+@+8,CC6C,6@6C,;,,CF@CEEEF,6+DF++A,C+8BFE=7+6@4,AA;5,,4C,:,,,=E@CE+F9EEC,6B=8:,<,@AE,A4,@,,8+=C@F=DDGFGC81,+,+3,3,=DE=:9=,6CE8A=+++03*=7+@CG*****=C>C**284**+*;86(85.)(.)/1)+6*17/);@F?;05:0((6;E>BF9<01,27)-))
@M00200:207:000000000-ALC1F:1:2105:27603:6669 2:N:0:5
TACCCGGGTATCTAATCCTGTTTGCTCCCCACGCTGTCGCGCATCAGTGTCAGCTACTGCCCAGCAGACCGCCTTCGCCACTGGTGTTCTTCCGGATCTCTACGCATTCCACCGCTACAACCGCAATTCCATCTGCCCCTACAGTGCTCGAGCACCCCAGTATCCGTGGCCGACTCGCCGTTAAGCGGCGAGCTTTCACCATGGACTTGGTCCGCCACCTACGCGCACTTTAAACCGAATCCGCGTGAGCC
+
CCC@C@CG6@FFFF,C<EFCFGFGGGGGGGGCCE@CGGGGGGGGC8FGDGGGG@FEEFCFCEF,:C,BEFDFGE:EFGDEDGGFFGG7F,EFGF+,8CF<EGGGGD:7;AD,9+@?4FE,@EC+8++4,,3@,@=D,@+=?EFF@,=FGGD@>E+@4CE+5E97;7FC*@CDD9*;CECDE*7*+0/:CC>:>5CFF?CFFEFF)/.)-)*.)())3@142?<608(,34)65)/)((-(()((-,--82(
@M00200:207:000000000-ALC1F:1:2105:22518:9497 2:N:0:5
TACTGGGGTATCTAATCCTGTTCGCTCCCCACGCTTTCGCTCCTCAGCGTCAGTTTCGGCCCAGAGCGGCGCCTTCGCCACCGGTGTTCCTCCTGATATCTGCGCATTTCACCGCTACACCAGGAATTCCCCGCTCCCCTACCGAACTCAAGTCACGGCAGTATCGGGTGGCGTCACCAGGTTGAGCCTGGAGGTTTCACACCCGACTTACCGAACCGCCTACGAGCGCTTTACGCCCAATCAGTGTG
+
CCCCCGGGGGGGGGGGGGGGGGGGGGGGGGGGGGGGGGGGGGGGGGGGGGGGGGGGGGGGGGGGGGGGGGGGGGGGGGGGGGGGGGGGGGGGGGGGGGGGGGGGGGGGGGGGGGGGGGGGGGGGGGGGGGGGGGGGGGGGGGGGGGGGGGGGGGGGGGDEGGGGGGGGGGGGDDGGDFGGGGGGGGGGGGGFFEDACEGFFFFF>BFFFFFFE?GFFFFFFFBF:BBFF6:8AFFFF6<BFFFB>4:A
@M00200:207:000000000-ALC1F:1:2105:2417:11105 2:N:0:5
TACGAGGGTATCTAATCCCGTTTGCTCCCCTAGCTTTCGCTCCTCAGCGTCAATATTGGTCCAGGATGCCGCCTTCGCCACCGGTGTTCCTCCAGATATCTACGCATTTCACCGCTCCACCAGGAGTTCCGCTCTCCCCTACCACACTCTAGCATCACAGTATGCCTGGCAGTTCCACGGGTGAGCCGTGGGATTTCACCGGACACTTACGATGCCGCCTACGTGCGCTTTAAGCCCAGTCAGTGTG
+
CCCCCGGGGGGGGGGGGGGGGGGGGGGGGGGGGGGGGGGGGGGGGGGGGGGGGGGGGGGGGGGGGGGGGGGDGGGGGGGGGGGGGGGGGGFGGGGGGGGGGGGGGGGGGGGGGGGGGGGGGGGG<FGGGGGG>CGGFGGGGGG=GGGGGGGEGDFGGGGFGGGFFGGGGGGGGFGGFGGDDE7>FGGGGGGFAGGAFEGFEA)8@FEFFFF2?BGFFB@18;?@@FFFFF0>3>F??6:>>2<A<4:
@M00200:207:000000000-ALC1F:1:2105:22296:15487 2:N:0:5
TACTAGGGTATCTAATCCCGTTTGCTCCCCTGGCTTTCGCGCCTCAGCGTCAGCTACGGGCCAGGAAGCCGCCTTCGCCACCGGTGTTCCTCTCGATATCTACAGATTTCACCCCTACACCGAGAGTTCCACTTCCCTCTCCCGTCCTCTAGCGAGGTAGTTTCGAGCGCCATTCCTTAGTTAAGCTAAGGGATTTCACACTCGACTTGCCAAGCCGCCTGCGCGCCCTTTACGCCCAGTCAGTGTG
+
CCCCCGGGGGGGGGGGGGGGGGGGGGGGGGGGGGGGGGGGGGGGGGGGGGGGGGGGGGGGGGGGGGGGGGGGGGGGGGGGGGGGGGGGGGGGGGGGGGGGGGGGGGGGGGGGGGGGGGGGGGGGGGGGGGGGGGGGGGGGGGGGGGGGGGGGGGCGGE6FGGFGDFGGGGGGGFGGGGCFGGGGFGGGFGGFFGGFFFGFFFFFFFDDFFFFFDFFFFFFDF;F>D9BFFFFD?EDF:???AB>A<4
@M00200:207:000000000-ALC1F:1:2105:10296:16684 2:N:0:5
TACAGGGGTATCTAATCCTGTTTGCTCCCCACGCTTTCGTGCATGAGCGTCAGTGTTAGCCCAGGGGGCTGCCTTCGCCATCGGTGTTCCTCCACATCTCTACGCATTTCACTGCTACACGTGGAATTCCACCCCCCTCTGCCACACTCTAGCCTTTCAGTTTCAAACGCAGTTCCCAGGTTAAGCCCGGGGATTTCACATCTGACTTAAAAGACCGCCTGCGCACGCTTTAAACCCAATCAGTGTG
+
CCCCCGGGGGGGGGGGGGGGGGGGGGGGGGGGGGGGGGGGGGGGGGGGGGGGGGGGGGGGGGGGGGGGGGGEGGGGGGGGFGDEGGGGGGGEGGGFFFGGGGGGGGGGGGGGGGGGGGGGGGGGGGGGGGGGG6CEEGGGDG@EGGGGGFGGGGDGGGGGGGGGGGGGGGGGGFGGGGGGGFGGCCGFGDEDBEGAEEGF6;AFCE=EFEF=8=FF9E6<7:>FFB99?@@FFBFF?F?FFFF9A42
@M00200:207:000000000-ALC1F:1:2105:6944:16684 2:N:0:5
TACTGGGGTATCTAATCCCGTTCGCTCCCCACGCCTTCGCGCCTCAGCGTCAGGAACGGCCCAGCTGGCCGCCTTCGCCACGGGTGTTCCGCCCGATATCTACGCATTTCACCACTACACCGGGCATTCCACCAGCCCCTGCCGTCCTCAAGCCACGCGGTCCCCGACGACGTTCCCCGGTTGAGCCGGGGGCTTTCACGTCAGGCCAACGTGGCCGCCTGCGCGCGCTTTACGCCCAATCAGTGTG
+
CCCCCGGGGGGGGGGGGGGGGGGGGGGGGGGGGGGGGGGGGGGGGGGGGGGGGGGGGGGGGGGGGGGGGGGGGGGGGGGGGGGGGGGGGGGGGGGGGGGGGGGGGGGGGGGGGGGGGGGGGGGGGGGGGGGGGGGGGGGGGGGGGGGGGGGGGGGGGGDEEEDGFGEGGGGGGFGGGGGGGGGFGGF3DDGBFEGFFFGFFF@@0:??FFD1567F>DFF?46>9:>99BFFA:>>><(8?)3AAAB
@M00200:207:000000000-ALC1F:1:2105:22016:21485 2:N:0:5
TACAGGGGTATCTAATCCTGTTTGCTCCCCACGCTTTCGCACCTCAGCGTCAGTACCGGACCAGTGGGCCGCCTTCGCCACCGGTGTTCTTCCTAATATCTACGAATTTCACCTCTACACTAGGAATTCCACCCACCTCTTCCGGACTCGAGACCTACAGTATCAAAGGCAATTCCGAGGTTGAGCCCAGGGATTTCACCCCTGACTTGAACGTACGACTACGTGCGCTTTACACCCAATCAGTGTGAGA
+
ACCCCFGGGGGGGFGEEFGFFFFGGGFG8FGGGEGDGGEBFFGGGFGGG@7FFGGGGFGEGGGFFGGGCFCCCFGGDCGGGGGDGGF>FF9E9FEEFFGGGEFFBFG7EAAFGGGFDGGFC@D8AEDF9,@BFEECEFDDGGC@6CGGGGGDDECFFFFF=C+,7EDGD6;979+?=;DDG,99DDCG*;CBA,3?67=8)/:?5>*97@A);9*06).316;16.:9(16..)*0./14:7>55-<6>4
@M00200:207:000000000-ALC1F:1:2105:9010:21645 2:N:0:5
TACTGGGGTATCTAATCCTGTTTGCTCCCCACGCTGTCGCGCCTCAGCGTCAGCAACGGCCCAGCAGACCGCCTTCGCCACTGATGTTCTTCCCGATCTCTACGCATTTCACCGCTACACCGGGAATTCCAGTCTCCTCTGCATCCCTCAAGAACGGCAGTATCAGCCGACGTTTCTCGGTTGAGCCGAGAGATTTCACGACTGACTTGCCATCCCGCCTACGCGCCCTTTAAGCCCAATCAGTGTGAGA
+
ACBCCGGGFGGGFEFFFGFEFFAFEFGFGGCFFFFFCFFFFFGGF@FFF8B@FFFFFEGG@FFGFCFFFGGCCFGGFEDEFCFFEGEGGGCFAFFC:@:FCF<=@CFFC9EFFFEECFGEFEGGFC=,8EFEE?@CF,DDDD=,7,6+@=8EFGFE>BCEDA;,EEC,;@*;*:*;>E?F*=CFFG*:7CEDF12+37+;;.):44).7)/76(>54590(704(0,-(3:449*0431(,44)))..44
@M00200:207:000000000-ALC1F:1:2105:20438:21884 2:N:0:5
TACTGGGGTATCTAATCCTGTTTGCTCCCCACGCTTTCGCACCTCAGCGTCAGTAATGGACCAGTGAGCCGCCTTCGCCACTGGTGTTCCTCCGAATATCTACGAATTTCACCTCTACACTCGGAATTCCACTCACCTCTTCCATACTCCAGATCGACAGTATCAAAGGCAGTTCCAGGGTTGAGCCCTGGGATTTCACCCCTGACTGATCGATCCGCCTACGTGCGCTTTATACCCAGTCAGTGTG
+
CCCCCGGGGGGGGGGGGGGGGGGGGGGGGGGGGGGGGGGGGGGGGGGGGGGGGGGGGGGGGGGGGGGGGGGGGGGGGGGGGGGGGGGGGGGGGGGGGGGGGGGGGGGGGGGGGGGGGGGGGGGGGGGGGGGFGGGGGGGGGGGGGGGGGGGGGGGGGGGDGGGGGFGGFGD8D?EFGGC>FEDGGGGGGDFFFGGF9ADFFAFFFFEE=EFFDFGEDFAADA=B2)5>=?FCCEF6@@(6@AFFFEF
@M00200:207:000000000-ALC1F:1:2106:21742:2845 2:N:0:5
TACTGGGGTATCTAATCCCGTTCGCTCCCCTAGCTTTCGCGCCTCAGCGTCAGTGTCAGCCCAGCAACCCGCCTTCGCCGCAGGTGTTCCTCTCGATATCTACGCATTTCACCGCTACACCGAGAATTCCAGTTGCCCCTTCTGCACTCTAGCCCCGCAGTATCGGCTGACCTTTCCGGGTTAAGCCCGGAGATTTCACAGTCGACTTGCGGTGGACGCCTACGCGCCCTTTAAACCCAGTCAGTGTG
+
CCCCCGGEGGGGGGGGG<FGFGGGGGFEGFGFGGGGGFFGGEGGGGGGG@FGGGGGFFGGGGGGGGCEFEEFFFGGGGGGGEGEFGGGEFGGAFFEFGGGGGGFCGGGGFGFFFGGGGGGFGGEEDFGFFFFG9D@DG6+=E9FDGGGGGGFFGFG=8C@:FGGDEGC7FGCFFGGGC9DGGF,=<?C5:27;C=FA3FC=EFD@@FFFFADD>0(/2((4@7:0)496>::>F=F74<::?B)-654
@M00200:207:000000000-ALC1F:1:2106:19084:4208 2:N:0:5
TACTCGGGTATCTAATCCCGTTCGCTCCCCTGGCTTTCGTGTCTCAGCGTCAGCACACTCCCAGCAACCTGTTTTCACCATTGGCGTTCCAAACGATATCTACGCATTTCACCGCTCCACCGTTTGTTCCAGTTGCCCCTAAGTGGCTCAAGGCGCGCAGTATGCCAAGCAGTTCCACGGGTGAGCCGTGGGATTTCACAAAGCACTTACGCGTCAGCCTACACACGCTTTAAACCCAGTCAGTGTG
+
CCCCCFGDECFFGFDF@CFGEGDCECG@CGFGGGFGCFEGGGGGGFFGCGDECGE@FGGFGG,EFFGGFFG<FE<CFD<<EFG8@@FEGG,?EFCEG7:CC;E7@=:,@FGGFEGGGGD<>E4@FC=DFGFG=,E=F86DD=DEGDED8DD>E8CCC=88==DGFFGFGGCGF8FCFFGGG7C:DFDC/;CGFD734>DC*:FBB=BA4F4?>>@/(*//5=;@38@F<F07C)9)6::2<AFFAA4
@M00200:207:000000000-ALC1F:1:2106:15097:12675 2:N:0:5
TACGCGGGTATCTAATCCCGTTTGCTCCCCACGCTTTCGCGCCTCAGCGTCAGGAACTGTCCAGAGACCCGCCTTCGCCACTGGTCTTCCTTACGATATCTACGCATTTCACCGCTACACCGTAAATTCCAGTCTCCTCTCCAGTCCTCAAGCACGGCAGTATCGAATGCAGTTTCGGAGTTAAGCTCCGAGATTTCACACCCGACTTACCGCGCAGCCTACGCACCCTTTAAACCCAGTCAGTGTG
+
CCCCCGGGGGGGGGGGGGGGGGGGGGGGGGGGGGGGGGGGGGGGGGGGGGGGGGGGGGGGGGGGGGGGGGGGGGGGGGGGGGGGGGGGGGGGGGGGGGGGGGGGGGGGGGGGGGGDCGFGGGGGGGGGGGGGGGGGDFCDGGGGGGGGGG89FGGGGGEGGCGFGGGGGFGGFFGGG:4CEGGCFFGGGG4C;CCFFFGFFDAFFFFFFFFB39B(,2/3)8<F:396BFF<AA=FFF?B?9AAB>F
@M00200:207:000000000-ALC1F:1:2106:9751:13811 2:N:0:5
TACAAGGGTATCTAATCCTGTTTGCTCCCCACGCTTTCGCTCCTCAGCGTCAGTACTGGCCCAGGATCCCGCCTTCGCCACCGGTGTTCCTCCTGATATCTGCGCATTCCACCGCTACACCAGGAATTCCAGATCCCCCTACCAGACTCTAGCCATCCAGTCTCGAACGCAGGCTCGGAGTTGAGCTCCGAGTTTTCACGTTCGACTTGAACAGCAGCCTACGAGCTCTTTATACCCAGTCAGTGTG
+
CCCCCGGGGGGGGGGGGGGGGGGGGGGGGGGGGGGGGGGGGGGGGGGGGGGGGGGGGGFGGGGGGGGGGGGGGGGGGGGGGGGGGGGGGGGGGGGGGGGGGGGGGGGGGGGGGGGGGGGGGGGGGGGGGGGGFGGCGGGGGGGGGDGGGGGGGGGGGGGGGGGGGGGGGGGGGFGGGG>DEGGGGGGGGGGGFCGFFFGFFBF=BFFFEFFFFFD0026=EFFFFFFFFFFCEEFF@EFF@FFFEFF
@M00200:207:000000000-ALC1F:1:2106:23321:15186 2:N:0:5
TACTAGGGTATCTAATCCTGTTTGCTCCCCACGCTTTCGCGCCTCAGCGTCAGTACCGGGCCAGTGAGCCGCCTTCGCCACTGGTGTTCTTCCTAATATCTACGAATTTCACCTCTACACTAGGAATTCCACTCACCTCTCCCGGACTCGAGACCCGCAGTATCGAAGGCAGTTCCGAGGTTGAGCCTCGGGCTTTCACCCCCGACTAGCAGGTCAGCCTACGCGCGCTTTATACCCAGTCAGTGTG
+
CCCCCGGGGGGGGGGGGGGGGGGGGGGGGGGGGGGGGGGGGGGGGGGGGGGGGGGGGGGGGGGGGGGGGGGGGGGGGGGGGGGGGGGGGGGGGGGGGGGGGGGGGGGGGGGGGGGGGGGGGGGGGGGGGGGGGGGGGGGGGFGGGGGGGGGEGGGGGGGGGGGGGGGGGGGDGFGGGGGGGGGGGGGGGGD44DFFFFGAFFFFFFFFFFFFFFF./2/6;AFF@FFFFFFFFFFFFFB?F<A6AFA
@M00200:207:000000000-ALC1F:1:2106:14726:16451 2:N:0:5
TACTAGGGTATCTAATCCCGTTTGCTCCCCACGCTTTCGCGCCTCAGCGTCAGGAAATGCCCAGAGACCCGCCTTCGCCACCGGTGTTCCTCCCGATCTCTACACATTTCACCGCTACACCGGGAATTCCAGTCTCCTCTGCATCCCTCAAGAACGGCAGTATCAGCCGACGTTTCTCGGTTGAGCCGAGAGATTTCACGACTGACTTGCCATCCAGCCTACGCGCCCTTTATACCCAATCAGTGTG
+
CCCCCGGGGGGGGGGGFCFFFFGGGGGGGGGGGGGGGGGGGGGDGGGGGGGGGGGGGGGGGGGGGGGGGGGGGGGGGGGCGGGGGGGGGGGDFGGGFGFGGGGGGGFFFGGFGGGGGGGBEEGGGGFGGGGFFGFGGFFGFGGGGGGGGGGGGGGGGCGGGGFA=FD:DEDDDFGGFGDFGGGFFGGGGCCDFDGCFEFAB>FFFEFFFAFFFE0)/2/6;FFB6)9B9B:<BAF@???B??86:4:
@M00200:207:000000000-ALC1F:1:2106:16210:21255 2:N:0:5
TACGGGGGTATCTAATCCTGTTTGCTCCCCACGCTTTCGCGTATCAGCGTCAGTATCCAACCAGGGGGTCGCCTTCGCCACAGGTGTTCCTCCCGATATCTACGCATTTCACCGCTACACCGGGAATTCCACCCCCCTCTTTGGTACTCTAGCTTGTCAGTTTCATGCGTCGTTCCCCGGTTGAGCCGAGGGATTTCACACATGACTTAACAAACCGCCTACACGCCCTTTCCGCCCAGTCAGTGTG
+
CCCCCCGG@7FFGGGGGGFFFGGGGGGGGGGDGDBCFGGGGGEGGFGGG@CCCFCFGGGGGFCEGGG7FGGGGFGG?EEGGFG@FGGGFGGGGGGD7CFFEGFDFECFGGGGAF7CCFFFGGFGE+@FFEFGFCECEEGD:DG8FE=8FFGGGG?FGGG?==CCF99ECGG)8)=FCFDDGC77CFGGDDCD<F56*6:BFB4?9>A7<*8642:-(1-,-8:??E:39:)).:D@66((5<45<45
@M00200:207:000000000-ALC1F:1:2107:26230:13549 2:N:0:5
TACGCGGGTATCTAATCCCGTTTGCTCCCCACGCTTTCGTACCTCAGCGTCAGAACGAGCCCAGCGGCCTGTCTTCACCTTCGGCGTTCCGATAGATATCAACGCATTTCACCACTCCACCTATCGTTCCGACCGCCCCTACTCGTCTCAAGACCTGCGGTTCGCCGTGCAGTTCCTCGGTTGAGCCGAGGTATTTCACACGACGCCTGCAGATCCGCCTACGTACGCTTTAAACCCAATCAGTGTG
+
CCCCCGGGGGGGGGGGGGGGGGGGGGGGGGGGGGGGGGGGGGGGGGFGGGGGGGGGGGGGGGGGGGGGGGGGGGGGGGGGGGFFGGGGGGGGG7F?FGGGGGGGGGGGGGFGGGGGGGGGGG@GGCFGGGGGGGGGEGGGDGGGCFEGFGGG?GGGFGCEEGGEGGGGCED7FFGGGGGDGGG6CGGD3CGG4FGFFFGFFB>D((7FFF424<FA37:B?F?FBF9BFF<A44<C?F?(3,)4:A<
@M00200:207:000000000-ALC1F:1:2107:11394:17776 2:N:0:5
TACTGGGGTATCTAATCCTGTTTGATCCCCACACTTTCGTGCCTCAGTGTCAGTTACAGCTTGGTAAGCTGCCTTCGCTATCGGTGTTCTTGACGATATCTATGCATTTCACCGCTACACCGTCAATTCCGCCTACCTCATCTGTACTCAAGCCCTGCAGTATCAATGGCACCCTCTCAGTTAAGCTGAGATATTTCACCACTGACTTACAGGGCCACCTACGCACCCTTTAAACCCAGTCAGTGTG
+
CCCCCFGGGGGGGGGGGGGGGGGGGGGGGGGGGGGGGGGGGGGGGGGGGGGGGGGGGGGGGGGGGGGGGGGGGGGGFGGGGGGGGGGGGGGGGGDFGGGGGFGGGGGGGGGGGGGGGGGGGGGGGGGGGGGGDEEGGGGGGGGGGGGGGGG9DFGFGGGGGGGGFGGG?EGGGFGGGGGGGGGGGFGFDFFGFGGFFFGDFFFFFFFFFEFFBDDE@FCFBFFBAD49B::;E476@7=6>@:>?CC
@M00200:207:000000000-ALC1F:1:2108:24742:7943 2:N:0:5
TACCGGGGTATCTAATCCTGTTTGCTCCCCACGCTGTCGCGCCTCAGTGTCGGCTATTGAATCCTTGCGGACTCACCGCCCAGCAGACCGCCTTCGCCACCGGTGTTCCTCCTGATATCTGCGCATTCCACCGCTACACCAGGAATTCCGTTCTCCCCTGCATAGCTCTAGTCAGCCCGTATCGGAAGCACGCTCAGGGTTGAGCCCTGAGTTTTCACTCCCGACGTGACTAACCGCCTACGCGCCCTTT
+
CCCCCECGGDFGGGFGGGGGFGG8FGGEEFGGGGGGGGGGGEFDG8FFFGGGDGGGFFG9DGGGDC,FCCEEGGGFFDGGGF8FEFGGGGGGG7FGGGGGGGGGGGCDGGGGGCGCFGGGGGGGGGGG9DAF8EEGGGGGGFC8FGGFDFEGGFGGGGGGGFGC33@ECC+?@CCFGGEDCCFE<44)7CFDE5CBA1CA1)86;@DF;FA6+;C7776)651),.40:?><2:G517<BF<(294>FBB
@M00200:207:000000000-ALC1F:1:2108:17713:22631 2:N:0:5
TACAGGGGTATCTAATCCTGTTCGCTCCCCACGCTTTCGCGTCTCAGCGTCAGTACCGTCCCAGAGAGCCGCTTTCGCCACGGGTGTTCCTCCTGATATCTGCGCATTTCACCGCTACACCAGGAATTCCACTCTCCTCTTCCGGACTCTAGCCCGACGGTTTCGATCGACGTCTCGAGGTTGAGCCTCGAGTTTTCACAACGGACCTGTCTGGCCGCCTACACGCTCTTTAAACCCAATCCGTGTG
+
CCCCCGGGGGGGGGGGGGGGGGGGGGGGGGGGGGGGGGGGGGGGGGGGGGGGGGGGGGGGGGGGGGGGGGGGGGGGGGGGGGGGGGGGGGGGGGGGGGGGGGGGGGGGGGGGGGGGGGGGGGGGGGGGGGGGGGGGGGGFGGGDGGGGGGGGGGGGGGGGGGGE)=EFGGGGGGGGGGDDGGGGGCGGGGGGFGGFFFGFFABD@FFF@FFFF@DF;>BFF@:FFB06BFA6<A???BFFF((-38?
@M00200:207:000000000-ALC1F:1:2108:19812:23772 2:N:0:5
TACAGGGGTATCTAATCCTGTTTGCTCCCCACGCTTTCGCGTCTCAGCGTCAGTAACGTCCCAGCGAGCTGCCTTCGCCATTGGTGTTCCTCCCGATATCTGCGCATTTCACCGCTACACCGGGAATTCCACTCGCCTCTTCCGAACTCTAGTCCGGCAGTATCGACCGGCATCCCAGGGTTGAGCCCTGGACTTTCACAGCCGACTTACCGGACCGCCTACACGCGCTTTATACCCCATCAGTGTG
+
CCCCCGGGGGGGGGGGGGGGGGGGGGGGGGGGGGGGGGGGGGGGGGGGGGGGGGGGGGGGGGGGGGGGGGGGGGGGGGGGGGGGGGGGGGGGGGGGGGGGGGGGGGGGGGGGGGGGGGGGGGGGGGGGGGGGGGGGGGGGGGGGGGGGGGGFGGGGGGGGGFDE)8@@CGGGGGGGGGGGGCDCGGGGGGGGFGGFA<FFFFF>@F9EFAFFFFG<(76:(<:F?E9>64?>>>F42(4:?<).)52
@M00200:207:000000000-ALC1F:1:2109:16416:4272 2:N:0:5
TACTGGGGTATCTAATCCTGTTTGCTCCGCACGCTTTCGTGCATGAGCGTCAGTATTGGCCCAGGGGGCTGCCTTCGCCATCGGTGTTCCTCCACATCTCTACGCATTTCACTGCTACACGTGGAATTCCACCCCCCTCTGCCATACTCGAGCAATGCAGTCACCAATGCAGTTCCCAGGTTGAGCCCGGGGATTTCACATCGGTCTTACATCACCGCCTGCGCACGATTTAAACCCAGTCAGTGTG
+
CCCCCGGGGGDFGGGGGGGGGGGGGGGD,BFGDGFGFGGGGGGGGGGGGGGGDDGGGGGGGGGGGGGGGGGGGGGGDGCFGGGGGGCFFGGGGGGGGGFGGGGGGGGGGGGGGGGGDFFFEFGGFGGGGGGGFCCGDGGGGDGGGGGGGG8EEGGGCGGFCGGGGGGGGG?CCFGGGGGGGF)8?EFGGGGFGGGFFF+=?FF4>D@EFFFCEFFF?EFFDA;60<;<??(669B????3<AA4<D>
@M00200:207:000000000-ALC1F:1:2109:24965:10370 2:N:0:5
TACAGGGGTATCTAATCCTGTTCGCTCCCCACGCTTTCGCTCCTCAGCGTCAGTAGTTGCCCAGAGACCCGCCTTCGCCACCGGTGTTCCTCCTGATATCTGCGCATTTCACCGCTACACCAGGAATTCCAGTCTCCCCTGCAACACTCAAGTCCGCCCGTATCGACTGCAGGCCCGGAGTTTAGCTCCGGGTTTTCACAGCCGACGCGACGAACCGCCTACGAGCTCTTTACGCCCAGTCAGTGTG
+
CCCCCGGGGGGGGGGGGGGGGGGGGGGGCFGGGGGGGGGGGGGGGGGGGGGGGGGGGGGGGGGGGGGGGGGGGGGGGGGGGGGGGGGGGGGGGGGGGGGGGGGGGGGGGGGGGGGGGGGGGGGGGGGGGGGGEGGGFGGDGGGFGGEFGGGGGGDGDGGGGGGGEFGDGGGGGBDGGGGGGB*2255DDGCDDGDFFEGFFFFB@F;>@DF9>9GD>D90<@?BFEFBAFFAB<:59?FF?F944.6
@M00200:207:000000000-ALC1F:1:2109:24733:11406 2:N:0:5
TACTAGGGTATCTAATCCCGTTTGCTCCACTAGCTTTCGCGCCTCAGCGTCAGTGTCGGTCCAGGAAGCCGCCTTCGCCACCGGTGTTCCTCCGGATATCTACGCATTTCACCGCTACACCCGGAATTCCGCTTCCCTCTCCCGAACTCAAGCCTCGCAGTTTCCCGTGCAGTTCCTCAGTTTAGCCGAGGGATTTCACACGGGACTTACAAGACCGCCTACGCGCACTTTAAGCCCAATCAGTGTG
+
@CCCCFGGEGGGGGGGGCFGFFGGGGFA,CEFFGGGGGGG7CCFGGGGGGDFGGGGFGEEGEEFGFG?FGGGEEGGGGFGGGFGCDGGGGFGFFEGGGGFGCGDC8FFFG<AFEC+>C?8EEEDGEFDFFGGEGEFGGGFGGGDGEGGGGC=FFGGCEGC8E@FGGGGDEFCFFGC:,+;,**2+543334?*;C?AEFA@4:)66(7>AF);;FF>F9;:?016C(3;DA94<?F??F0:73<ABA
@M00200:207:000000000-ALC1F:1:2109:28418:16270 2:N:0:5
TACAGGGGTATCTAATCCCTTTTGCTCCCCACGCTTTCGTGCCTGAGCGTCAGCAATTGTCCAGGTAGCCGCCTTCGCCTCTGGTATTCCTCATGATATCTACGCATTTCACTGCTACACCATGAATTCTGCTACCCTCTCCAATGCTCTAGCCATGTAGTTTGAGGTGCAATTCCGATGTTAAGCATCGGGCTTTCACGCCTCACACACACGGCCGCCTGCGCACCCTTTAAACCCAGTCAGTGTG
+
CCCCCGGGGGGGGGGGGGGGGGGGGGGGC:FFGGGGGGGGGGGGGGGGGGGGGGGGGGGGGGGGGGGGGGGGGGGGGGGGGGGGGFGGGGGGGGGGFGGGGGGCGGGGGGGGGGGFGDGGGGGGGGFGGGGGGGGGGGGGGFGGGFGGGFGA;DFGFGGFGGFFFGCFGDFGFFFGG66DGE*5?9DGFGD9CGGFFFFFC9A>CBEEDDFF58DDAAB=>F@BFGFFBFE3)6;5<F<;<@ECFCE
@M00200:207:000000000-ALC1F:1:2109:9837:20166 2:N:0:5
TACTGGGGTATCTAATCCCGTTCTCTCCCCTGGCTTTCGCAGTTGAGCGTCAGTAATGGCCCAGAGAGCCGCTTTCGCCACTGGTGTTCCTCCCGATATCTACGCATTTCACCACTACACCGGGAATTCCACTCTCCTCTACCATCCTCTAGAAGGCCAGTTTCCCACCACCTCTCCCAGTTCAGCCGGGAGCTTTCAAGTGTGACTTAACCTTCCGCCTGCCTGCCCTTTAAACCCAGTCAGTGTG
+
CCCCCGGGGGGGGGGGGGGGGGGGGGGGCGGFGGGGGGGGGGGGGGGGGGGGGGGGGGGGGGGGGGGGGGGGGGGGGGGCFGFGGFGGGGGGGGGGGGGGGGGGGGGEDGGFGGGGGGGGGGGGECCGGGGGGGGFFEFGFGGGGGGGGG8EFGFDFFFFGGGGGGGGGFFG8CFGFGDFFE0;=EGD59999DF>BAF>AFFF7<<<CFFFFFFG2?2>@;@:3<@=;3)4).=.1475;A3?3CE
@M00200:207:000000000-ALC1F:1:2110:8198:2450 2:N:0:5
TACTGGGGTATCTAATCCTGTTTGCTCCCCACGCTTTCGCAGTTGAGTGTCAGTAACTGTCCAGATCGCCGCCTTCGCCGCTGGTGTTCCTCCCGATCTCTACGCATTCCACCGCTACACCCGGAATTCCGTCTGCCTCTACAGTCCTCGAGTTTGACAGTCGGCACGGCAGATCCGGGGTTGAGCCCCGGACTTTCACCACACCCTTATCAAACCACCTACGCGACCTTTATGCCCAATCAGTGTG
+
CCCCCGGGGGGGGGGGGGGGGGGGGGGGCCFGGGGGGGGGGGGGGGGGGGGGGGGGGGGGGGGGGGGGGGGGGGGGGGGGGGGGGGGGGFGG<FDCGGGGGGGGGGGGGGGGGGGGGCFGFGGGGGGGGGGGGGGGGGGGGGGGBFG8DGGGFGFEEGGGGGGGGGGGGGDDGFCDGDEDGFC:6?*2:<7>CBDFFFGFFFFE;>?D;E6CF<4A<:8:0)26,(44429AA<FF(4<0(8<<><<
@M00200:207:000000000-ALC1F:1:2110:18154:4565 2:N:0:5
TACTGGGGTATCTAATCCTGTTCGCTCCGCACGCTTTCGCGTCTCAGCGTCAGTACCGTCCCAGAGAGCTGCCTTCGCCATTGGTGTTCTTCCTGATATCTGCGCATTTCACCGCTACACCAGGAATTCCACTCTCCTCTTCCGGACTCTAGCCAAGCGGTTTCTGTCGACGTCTGGAGGTTGAGCCTCCAGTTTTCACAACAGACCTGCTTGGCCGCCTACACGATCTTTAAACCCAATCAGTGTG
+
CCCCCGGGGGGGGGGGGGGGGGGGGGGG,CEFGGGGGGGGGGGGGGGGGGGDGGFGGGGGGGGGGGGGGGGGGGGGGGGGGGGGGGGGGGGFGGGGGGGGGGGGGGGGGGGGGGGGGGGGGGGGGGGGDGGGGGGGGGGCEGGGGCGGGGGCGGGCDGC8@EGGGGGGGGGGGEGG>,@7EF:8FFGGGFCFGF7FFFGFFFFFF29EF@FCFFGFFB>F+)6=,(/,(17?));8;@FFDF7AFAA
@M00200:207:000000000-ALC1F:1:2110:26880:5123 2:N:0:5
TACTCGGGTATCTAATCCTGTTTGCTCCCCACGCTTTCGTGCATGAGCGTCAGTGTTGGCCCAGAAGGCTGCCTTCGCCATCAGTGTTCCTCCACATCTCAACGCATTTCACCGCTACACGTGGAATTCCACCTTCCTCTGCCACACTCCAGCCAAGTAGTTTCGAGCGCAGTTCCAAGGTTAATCCCGGGGCTTTCACACTCGACATGCTCGGCCGCCTACGCATACTTTAAGCCCAGTCAGTGTG
+
CCCC@B;BFEFGFFFG<FAFGFGEDFFG,8C@@CEC@9CGGCFG<EE<C@CCEAFEGGFDG<F8,@C8CFECFFGFFFGE:<,:C<FCFECEFGGFGGGG,9B==CFGGGCGFGEDG+=D7,AF>=FGA9E9D,@,D;DDDC98,=+==DF?8DF883CFDEFC>+,@CC>CCFGG7@DFFC,:+;CF+0CEDBG5F6=9A4A>B44:7:4>)-:?9>6(+)63((,/1.9<CEF)(:0(/749CEA
@M00200:207:000000000-ALC1F:1:2110:8104:9103 2:N:0:5
TACACGGGTATCTAATCCTGTTTGCTCCCCACGCTTTCGTGCCTCAGTGTCAGGACAGGCCCAGCCGGACGGCTTCCCCATCGGCATTCCAGTTGATATCTACGCATTTCACCGCTCCACCAACTGTTCTTCCGGCCCCTACCTGCCTCAAGCTCGCCAGTTTGCCCTGCTGTTCCACAGTTCAGCTGTGAGATTTCACAAAACACTTGGCGAGCCACCTACGCAGCCTTTACGCCCAGTCAGTGTG
+
<@CCCGGGGGGGGFFGGGCFFCGGGGFF,8EFGGBCFG:FGGGGGGGGCFFGGGGFFDFGDGGGGGEFCECGGC+:BEFDBGGCGGG,A<>EGC5<EFBEFGFGG@C+CFGGC:CEEGGGGGGEE4CCACGGGGGGGECFG=,==CFFFFG9D8DCEGGG49+<=FF?:FF9D6@C7FF9@B,;?AFG+@@F787:9ACF4A?A5BE4>=;9EFDA(87@<A;9/(.//)/.935)9@62<<:<<<2
@M00200:207:000000000-ALC1F:1:2110:11934:12740 2:N:0:5
TACGGGGGTATCTAATCCTGTTTGCTCCCCACGCTGTCGCGCCTCAGTGTCGGCTATTGAGTCCTTGCGGACTCACCGCCCAGCAGACCGCCTTCGCCACTGGTGTTCTTCCGGATCTCTACGCATTCCACCGCTACACCCGGAATTCCATCTGCCTCTACGGTGCCCAAGCAACACAGTTGCCACGGCCGATCTGGCGTTGAGCCCCAGACTTTCACCACAGCCGTATGTCGCCACCTACGCGCCCTTT
+
CCCCCGGGGGGGGGGGGGGGGGGGGGGG6BFGGGGGGGGGGGGGGGGGGGGGGGGGGGGGGGGGGGGGGGGGGGGGGGGGGGGGGGGGGGGGGGGGGGGGGGGGGGEGGGGGGGGGGGGGGGGGGGGGGGGFGGGGGGGGGGGGGGGGGGGGFGGGGGGGGFGG7DGGF8?FGFFFGGGGGFGEGGGGGGGFGFDFA)CDFFFF4::F1<FFFFGF<FD<FF:?-(4(...-4:37:?BB019>FFFBF)
@M00200:207:000000000-ALC1F:1:2110:17108:13360 2:N:0:5
TACGGGGGTATCTAATCCCGTTCGCTCCGCACGCTGTCGCGCCTCAGCGTCAGGACTGGGCTAGGTGGCCGTTTTCACCACGGGTGTTCCTGCCGATCTCTACGCATTTCACCACTACACCGGCAATTCCACCACCCTCGCCCAGCCTCAAGCATCGGCGTATCGGCACGCTATCCACCGTTAAGCGGTGGACTTTCAGCACCGACCCCCGACGCCGCCTCCGCGAGCTTTAAGCCCAATCAGTGTG
+
CCCCCGGGGGGGGGGGGGGGGGGGGGGG6@FGGGGGGGGGGGGGGGGGGGGGGGGGGGGGGGGGGGGGGGGFDFGGGGGGGGGGGGGGGGGGGGGGGGGGGGGGGGGGGGGGGGF?DFEFGGGGGGGGFGGGGGGGGGGCGEGGGGGGGGGFGGGGGGEGGGGGGDGGGGGCDFGGGGGGG:==FGGGDGGFGFGFF2??FFFF>4(-87B6B>GFBBF?10(24(-,-54659F611<18?A<>A4
@M00200:207:000000000-ALC1F:1:2110:17576:14426 2:N:0:5
TACAGGGGTATCTAATCCCGTTTGCTCCACTAGCTTTCGCGCCTCAGCGTCACGTGCACCCCAGAAGATCGCTTTCGCCACCGGCGTTCCTCCCGATATCTACGCATTTCACCGCTCCACCGGGAGTTCCATCTTCCCCTGATGCCGTCCAGCGCGGTCGTTGCCCAGGCAATTCCTCGGTTGAGCCGAGGGATTTCACCCGAACCGTGCCGCACCGCCTCCGCGACCTTTAAGCCCAATCAGTGTGAGCT
+
CCCCCGGGGEGGGGGGGGGGGGGGGGGG,CFFGGGGGGGGGGGGGGGGGGGGGGGGGGGGGGGGGGGGGGGGGDGGGGGGGGGGGGGGGGGGGGGCFGGGGGGGGGGGGGGGGGGGGGGGGGFGEFGGGGGGGGGGGGGGGGGGGGGGGGGGGDEGGEGGGGGGGGGGGGCGFFGGGGGGGF@@DGGGGDGFDFGFFFGFFFFFFFFF6?37B9CDFFFF+>6<,(4---65><FFB(3,:5AA9>B4<(.
@M00200:207:000000000-ALC1F:1:2110:16088:20179 2:N:0:5
TACGGGGGTATCTAATCCTGTTCGCTCCCCACGCTTTCGCTCCTCAGCGTCAGTTACAGACCAGAGAGTCGCCTTCGCCACTGGTGTTCCTCCACATCTCTACGCATTTCACCGCTACACGTGGAATTCCACTCTCCTCTTCTGCACTCAAGTTCCCCAGTTTCCAATGACCCTCCCCGGTTGAGCCGGGGGCTTTCACATCAGACTTAAGAAACCGCCTCCGAGTCCTTTAAGCCCAATCAGTGTG
+
CCCCCGGGGGGGGGGGGGGGGGGGGGGG6BFGGGGGGGGGGGGGGGGGGGGGGGGGGGGGGGGGGGGGGGGGGGGGGGGGGGGGGGGGGGGGGGGGGGGGGGGGGGGGGGGGGGGGGGGGGGGGEGGGGGGGGGGGGGGGGGGDGGGFGGGGGGGGGGGGGGGFGGGGDGGGGFGGGGGGGF7<FGGG4DGFGDGFFFGFFFFFEEFFFFAEF@GFFFF:2)(-(-26)64>)4@F:?0::7).6<9
@M00200:207:000000000-ALC1F:1:2110:11907:24011 2:N:0:5
TACTGGGGTATCTAATCCCGTTTGCTCCCCTAGCTTTCGCCGTTCAGCGTCAATGTCGGTCCAGGATGCCGCCTTCGCCACCGGTATTCCTCCAGATATCTACGCATTTCACCGCTACACCTGGAATTCTGCATCCCTCTCCCGAATTCAAGCCATCCAGTATCGGACGCAGTTCCCAGGTTGAGCCTGGGGATTTCACGTCCGACTTAGTTGGCCGCCTACTGGACCTTTAAACCCAATCAGTGTGCGAT
+
CCCCCGGGGGGGGGGGGGGGGGGGGGGG9CFGGGGGGGGGGGGGGGGGGGGGGGGGGGGGGGGGGGGGGGGDFGDGGGGGGGGGGGGGGFFGGGGGGGGGGGGGGGGGGCGGGGGGGGGGGGGGGGGGGGGGGFGEFFGGGGGGGGGGGGFEFCDFGGGFFDFGG6CEGGGGGFFGGGGFGFACDDFGFD>ADAGFFFGFFFFFFB2@EFFCFEGA@FF08;;<5;;/5/7)97FFFD06(2<)))--((-
@M00200:207:000000000-ALC1F:1:2111:21597:6521 2:N:0:5
TACGAGGGTATCTAATCCCGTTCGCTACCCTAGCTTTCGCGCCTCAGCGTCAGTATTGGGCCAGATGAGCGCCTTCGCCACCGGTGTTCCTCCTGATATCTACGCATTTCACCGCTACACCAGGAATTCCCTCATCCTCTCCCATACTCAAGTCGCGCAGTTTGGGATGCAGGTCCCCGGGTAAGCCGGGGGATTTCACATTCCACTTACGCAACCGCCTACACGCCCTTTAAACCCAGTCAGTGTG
+
CCCCCGGGGGGGGGGGGFFGGGGGGGGG<FFGGGGGGGGGGGGGGGGGGGGGGGGGGGGGGGGGGGGGGGGGGGGGGGGGGGGGGGGGGGGGGGGGGGGGGGGGGGGGGGGGGGGGGGGGGGGGGGGGGGGGGGGGGGGGGGGGGGGGGGGGGGGGGGGGGGGGGGGGGGGCFFGDGGGDGGCDFGGGGGGGGFGFFFGFFFFFFFFFFFFFFFG:>FFFFFFFFFFFFFF9A2:<?FB:>AAAFFF
@M00200:207:000000000-ALC1F:1:2111:7119:7911 2:N:0:5
TACGCGGGTATCTAATCCTGTTTGCTACCCACGCTTTCGCTCCTCAGCGTCAGTGCCGGCCCAGACCACCGCCTTCGCCACCGGTGTTCCTCCTGATATCTGCGCATTTCACCGCTACACCAGGAATTCCGTGGTCCCCTACCGGACTCTAGCCATAGCAGTATCGAGTGGCGTCTCCAGGTTGAGCCTGGAGGTTTCACACCCGACTTGCCAAGCCGCCTACGAGCTCTTTACACCCAATCAGTGTG
+
CCCCCGGGGGGGGGGGGGGGGG,FFGGG,CFGGGGGGGGGGGGGGGGGGGGGGGGGGGGGGGGGGGGGGGGGGGGGGGGGGGGGGGGGGGGGGGGGGGGGGGGGGGGGGGGGGGGGGGGGGGGGGGGFGGGGGGGGGGGGGGGGGGGGGGGFGGGGGFGGGGFGGGGGGGGDGFGGGFGGGGGGGGGGGGGGFDGFFFGFFFFFFFFFFFFFFFFFDFFF?FF>:BFFFFBA2<GF?FF?FFF>>2)6
@M00200:207:000000000-ALC1F:1:2111:9738:10677 2:N:0:5
TACCGGGGTATCTAATCCCGTTCGCTCCTCTAGCTTTCGCGCCTCAGCGTCAAGAACAGGCCAGGTAGTCGCCTTCGCCACTGGTGTTCCTCCCGATATCTACGCATTTCACCACTACACCGGGAATTCCACTACCCTCTCCTGCCTTCGAGTCGATCAGTATCGCGTGACCCTCCCCAGTTGAGCCGGGGGCTTTCACACACGACTAAATCGACCGCCTGCGCGCTCTTTAAACCCAGTCAGTGTGAGA
+
CCCCCGGGGGGGGGGGGGGGGG8CFGGG,CEFFGGFGGGGGGGGGGGGGGGGGGGGGGGGGGGGGGGGGGGGGGGGGGGGGGGFGGGGGGGGGGGGGGGGGEGGGGGGFGGGGGGGFGGGGGGGGDFGGGGGGGGDGGGGGGGGGGGGGGCC@FGG7CEGGFGG>EE>7EGGCCF>DGFDGGGD4<FGGGD:DEFFFFGCFFFFFFFF*8FF,3C>>>92:<(8>DF:6FBB4<F?(((.59AAFF>25)
@M00200:207:000000000-ALC1F:1:2111:28231:11351 2:N:0:5
TACAGGGGTATCTAATCCTGTTTGCTCCCCACGCTGTCGCGCCTCAGTGTCAGAAACTGCCCAGCAGACCGCCTTCGCCACCGGTCTTCCTCCGGATCTCTACGCATTCCACCGCTACACCCGGAATTCCGTCTGCCTCTACAGTCCTCGAGTTTGACAGTCGGCACGGCAGATCCGGGGTTGAGCCCCGGACTTTCACCACACCCTTATCAAACCACCTACGCGCACTTTATACCCAATCAGTGTG
+
CCCCCGGGGGGGGGGGGGGGGGCFGGGGCFGGGGGGGGGGGGGGGGGGGGGGGGGGGGGGGGGGGGGGGGGGGGGGGGGGGGGGGGGGGGGGGGGGGGGGGGGGGGGGGDFGGGGGGGGGGGGGGGGGGGGGGGGGGGGGGGGGGFFGGGDCFGGGFGC9EGGDEEGGDDGGFFGGGDGGGDGGGGG7DD:<DDFA=CFFEFFDF9DFF?FFFFGFFFB?8?<>(.4>9)<4AAFFFFFFF>BAA<A
@M00200:207:000000000-ALC1F:1:2111:24717:16800 2:N:0:5
TACCAGGGTATCTAATCCTGTTTGCTCCCCATGCTGTCGCGCCTCAGTGTCAGGACTGGTCCAGCTGGCCGCCTTCGCCACGAGTGTTCTCCCCCATCTCTACGCATTTCACCGCTACACAGGGAATTCCACCAGCCCCTCCCAGCCTCAAGTCCTACAGTTTCTACCGACCCGACACGGTTGAGCCGTGTGCTTTCACAGTAGACACATAGGACCACCTACGCGCCCTTTAAACCCAATCAGTGTGAGA
+
CCCCCGGGGGGGGGGGGGGGGGCFGGGGFGGGGGGGGGGGGGGGGGGGGGGGGGGGGGGGGGGGGGGGGGGGGGGGGGGGGGGGCGGGGGGFGGG7FGGGFGGGGGGGGGGGGGGGGGGGGGGDCFGGGGGGGGGG6EGGGGGGGGGGGGGEGFFGGGGGGGGGGAEGDGGGGF>DGGGDGGGG*,;>D9FDCFCFF49CFFFF?EEF;=FFFBCF=49@EE680):90834?CGA;?:(2)2:4644.)
@M00200:207:000000000-ALC1F:1:2111:13756:25157 2:N:0:5
TACAAGGGTATCTAATCCTGTTTGCTCCCCACGCTTTCGCGCCTCAGCGTCAGTTGCGGTCCAGATGGCCGCCTTCGCCACCGGTGTTCTTCCCAATATCTACGAATTTCACCTCTACACTGGGAATTCCACCATCCTCTCCCGCACTCAAGCCAGCCCAGTCTCAAGCGCAATTCCCGGGTTGAGCCAAGGCCTTTCACGCCTGACTTGAGCAGCCGCCTGCGCGCCCTTTAAGCCCAGTCAGTGTGAGT
+
CCCCCGGGGGGGGGGGGGGGGGFGGGGGCFGGGGGGGGGGGGGGGGGGGGGGGGGGGGDGGGGGGGGGGGGGGGGGGGGGGGGGGGGGGGGGGGGFGGGGGGGGGGGGFGGGGGGGGGGGGGFGGGFFGAFGCGGGGFGDFGGDGGGGGGBEEDGGDFDFCFGGGGGGGEGGGFGGCGGGDEGGD?FG*@FFGFGFFCCFF4FFFDFFFE=?=3FFFD>F??DFF>>>6>BFF2C???F:?<A<456))))
@M00200:207:000000000-ALC1F:1:2112:18336:3344 2:N:0:5
TACTGGGGTATCTAATCCCGTTTGCTCCCCTGGCCTTCGTGCATCAGCGTCAGTAACTGTCCAGAGGCTCGCTTTCGCCACCGGCCTTCCTTACGATATCTACGCATTTCACTGCTACACCGTAAATTCCAGCCTCCTCTCCAGTACTCGAGCGAAGCAGTATTGAATGCAATTCCGAGGTTGAGCCCCGGGATTTCACACCCAACTTACTCCGCCGCCTACGCACCCTTTAAACCCAGTCAGTGTC
+
CCCCCGGGGGGGGGGGGGGGGGCFGGGGGGGGGGGGGGGGGGGGGGGGGGGGGGGGGGGGGGGGGGGGGGGGGGGGGGGGGGGGGGGGGGGGGGGGGGGGGGGGGGGGGGGGGGGGGGGGGGGGGGFFGFGGGGGGGG8DGGGFGGGGGGFGGGGGGGGGGGGGGGGFGGGGGFGGGGGGGGGGGCCDDGGGFGGFFEGFF9;ADDBFFFFFF=GA@A@FFF@FFFFDFDFEFEFFFFF?BAA><>)
@M00200:207:000000000-ALC1F:1:2112:4014:9357 2:N:0:5
TACGGGGGTATCTAATCCTGTTTGCTCCCCATGCTTTCGCACCTCAGCGTCAGTATGTGTCCAGGAGGCCGCCTTCGCCACTGGTATTCCTTCCGATCTCTACGCATTTCACCGCTACACGTGGAATTCCGCTTTCCTCTTCTGCACTCAAGTCCCCCAGTTTCCAATGACCCTCCACGGTTGAGCCGTGGGCTTTCACATCAGACTTAAAGGACCGCCTGCGCGCGCTTTAAACCCACTCAGTGTG
+
CCCCCGGGGGGGGFGGGGGGGGAFGGGGGGGGGGGGGGGGGGGGGGGGGGGGGGGGGGGGGGGGGGDGGGGGGGGGGGGGGGFGGFGGGGGGGGGGGGGGGGGGGGGGGGGGGGGEGGGGGGFGGGF?;EGG6EGGGGGGGGGGGFFGGGFFGGGGGGGGGG@FGGGGGGGFGFGGGGCDGGGGFGGGGGGGFFGFFCGFCABABEFF=BFAB@GFFFFFFFFFBEFFFF6A)5?F?B(834:FFD)
@M00200:207:000000000-ALC1F:1:2112:8296:16271 2:N:0:5
TACCCGGGTATCTAATCCCGTTTGCTACCCTAGCTTTCGCGCCTCAGCGTCAGTGCCGGCCCAGACCACCGCCTTCGCCACCGGTGTTCCTCCTGATATCTGCGCATTTCACCGCTACACCAGGAATTCCGTGGTCCCCTACCGGACTCTAGCCATAGCAGTATCGAGTGGCGTCTCCAGGTTGAGCCTGGAGGTTTCACACCCGACTTGCCAAGCCGCCTACGAGCTCTTTACGCCCACTCAGTGCG
+
CCCCCGGGGGGGFFGGGGGGGG,CFFFGFFFGGGGGGGGCGGGGGGGGGGGGGGGFGGGGGGGGGGFGGGGGGGGGGGGGGGGGFG:CEFGGGGGGGGGGGGFGGEFGCFGFFGGGGEFFGGGGGGD=EGFGGGGGGGGGGGGGGDGGGGG,D@FGGF69EGGGCEGCGGGGGFGCGCFFFGGGFCDGGFGGFG8;8CFF@):6>BFEDFFF<3FA@FF@DFF0:BF>DFFF9<ED032((4:2<>),
@M00200:207:000000000-ALC1F:1:2112:4782:19803 2:N:0:5
TACTGGGGTATCTAATCCTGTTTGCTCCCCACGCTTTCGTGCCTCAGCGTCAGTATCGGGCCAGTGAGCCGCCTTCGCCACCGGTGTTCCTCCCCATATCTACGAATTTCACCTCTACTTGGGGAATTCCGCCATCCTCTCCGGTACTCAAGCTCTGCAGTTTCGGGCGCACTTCCTCGGTTGAGCCGAGGGCTTTCACACCCGACTTGCAAAGCCGCCTACACGCGCTTTAAACCCAATCAGTGTC
+
CCCCCGGGGGGGGGGGGGEFGG,EFGGGGGGGGGGGGGGGGGGGGGGGGGGGGEGGGGGGGGGGGG,FFGCFEGGGGGGCFGGGGGGGG9FGGGECGGGGFGGFGGGGGGGGFGGGGEDFEFFC=CFGFCFEECCFGGG?8EEEEGGGGGGCFGFGGGGGG8==@CGEDG>DDFFGGGGGCGGG4CAD4DG*8;?FFFGFEFDE09987@6A7;*;:E62:?BF:>019:1)54?FFF0:<?<.464
@M00200:207:000000000-ALC1F:1:2113:16900:3862 2:N:0:5
TACAAGGGTATCTAATCCTGTTCGCTCCCCACGCTTTCGCTCCTCAGCGTCAGTTACAGACCAGAGAGTCGCCTTCGCCACCGGTGTTCTTCCGGATCTCTACGCATTCCACCGCTACACCCGGAATTCCGCCTGCCTCTACAGTGCTCAAGCCCAGCAGTTCGCACGGCCGACTCGGGGTTGAGCCCCGAGCTTTCACCGCACGCTGACCGGGCCACCTACGCGCCCTTTACCCCCAGCCAGTGTG
+
A@CC<FF7FC@FFGFGGGGGDE,CFE<CFGGGGGCCFGGGGF:FGGGFGGGCE;@EFFDFG7CC8FFEFFGDFEEGGGCCGGGGFEFFGFAGGEFGCFGGFGGDDGGEGGFFGGG8=FGGFG@FD7FFGFFGEGGGGGD+@==DDDFGGGGFGG?,AD,AF,C>E>EC*;CD5CGGGGC7=?7*0CCCDD=DB8*;F?GF3>>BFB(()879>FG3,74:(4(-3:>B1124<)9>>6((,.,).6:
@M00200:207:000000000-ALC1F:1:2113:19238:7905 2:N:0:5
TACCAGGGTATCTAATCCTGTTAGCTCCCCACGCTTTCGCGTCTCAGCGTCAGTACCTGTCCAGAAAGCCGCCTTCGCCACCGGTGTTCCACTCGATATCTACGAATTTCACCTCTACACCAAGTATTCCACTTTCCTCTCCAGGACTCCATCCTCGCAGTTTCGAATGCACTTCCACGGTTGAGCCGTGGGATTTCCCGTCCGACTTGCAAGGCCGCCTGCACGCGCTTTAAACCCAGTCAGTGTGACAT
+
CCCCCC@CFEGGFEFFGDGFFG,<CCFEFGGGGGE:FG@CFEGGGGGGCFEC@EFCFDFFFFFGGFGFFF@FFFEFEGFGGF:FFFECCFF9FEE?<<:AFAF,44AFEG9@FFF@EGCGGC8FGGGGGGEEDEFBFEGFGEFGF68?=?F,9@DD6+3+6@FGEFEFCGFGGGGGCA>6EGE6??FD00@5?9CF@*9/;BFFAF=@AFBC*/*?@B11(43;@D>>;;2)))2;7(484))65))6)--
@M00200:207:000000000-ALC1F:1:2113:23816:9177 2:N:0:5
TACTGGGGTATCTAATCCTGTTAGCTCCCCATGCTTTCGCTCCTCAGCGTCAGGTCATGCCCAGAGAACCGCCTTCGCCACCGGTGTTCCTCCTGATATCTGCGCATTCCACCGCTACACCAGGAATTCCGTTCTCCCCTGCATACCTCTAGTCTGCCCGTATCGGAAGCACGCTCAGGGTTGAGCCCTGAGTTTTCACTCCCGACGTGACAAACCGCCTACGAGCCCTTTACACCCAGTCAGTGTG
+
<ACCCGGGGGFGGGGGGGGGGG,CFFGGFEFGGGGGGGGGGFGGGGGGGGGGDFGGGGFGGGGGGGFGGGGGGGGGGGGGGGGGGGGGGGGGGGGGGGFFFGGGGGDEEGGGGGGGEGGGGGGGGGGGGGGGGGGGGGGGGGGGGFFFCGGCFGGGGGFGGGFGDDGEDGGGDGDDGFFGF779>6C*9CCFFDGA@*=BBF499ABBD6>EFFGFFFFFF;<?@BF@@DF)9);52??:?F4<<:)
@M00200:207:000000000-ALC1F:1:2113:23011:10503 2:N:0:5
TACGGGGGTATCTAATCCTGTTTGCTCCCCTAGCTTTCGTGCCTCAGTGTCAGGAGTTGTCCAGGGACTCGCCTTCGCCACTGGTGTTCCACTTGATATCTACGCATTTCACTGCTACACCAAGTATTCCAGTCCCCCCTCCAACCCTCAAGCCGAATAGTATCCGATGCAGTTTCCGAGTTAGGCTCGGAGATTTCACATCAGACTTACCCGACCACCTACGCACCCTTTATGCCCAATCAGTGTGATAT
+
CCCCCEGGGGGGFG<AFGGGGG9FGGGGGGFGDFFFGGGGGGGGGGGGGGGGGGGGGGGGGFGGGGGGGGGFGGGGGGGEGGGGGGGDGGGGGFGFFGFGGFGGGDEFFGGGGFFGAFFCGGGGGGGGGGGGGGGDFGC+=EGGGGGGFDEFGFDGEGGGFDDFGGGEGEFGCCGFGGGGGDC@FFF?7?CD>CFFFEFFF44=EFB<FF2=BBGB;F1;@F<>?>4?FFF43?AA@;?1.5364<<5)--
@M00200:207:000000000-ALC1F:1:2113:15155:10554 2:N:0:5
TACAGGGGTATCTAATCCTGTTCGCTCCCCACGCTTTCGCGTCTCAGCGTCAGTACCGTCCCAGAGAGCCGCCTTCGCCACGGGTGTTCTTCCCGATATCTGCGCATTTCACCGCTACACCGGGAATTCCACTCTCCTCTTCCGGACTCTAGCCAAACGGTTTCCACCGACCTCTCGAGGTTGAGCCTCGAGTTTTCACAGCGGACCTGCTTGGCCGCCTACACGCTCTTTATACCCAGTCAGTGTGCGAT
+
CCCCCGGGGGGGGGGGGGGGGGFFGGGGGGGGGGGGGGGGGGGGGGGGGGGGGGGGGGGGGGGGGGGGGGGGGGGGGGGGGGFGGGGGGGGGGGGGGGGGGGGGGGGGGGGGFEGGDEGGFGGGGGGGGGGGGGGFGGGGGGGG61@?EGGGGGGGGGGGGGGGGGGGGGGGGGGGGCGGGGFGF?CCFCC5AGGFFCGFFFF>9>>DFFBFB0FF>FFFFFFF:D01:<<4<)*9?>?7?<<9ABB)243
@M00200:207:000000000-ALC1F:1:2113:24056:12378 2:N:0:5
TACTAGGGTATCTAATCCTGTTCGCTCCCCTAGCTTTCGTGCCTCAGTGTCAGGTATCGTCCAGGGACTCGCCTTCGCCACTGGTGTTCCTCTTGATATCTACGCATTTCACCGCTACACCAAGAATTCCAGTCCCCCCTCCGATCCTCCAGATCTGCAGTATCCAATGCCATTCCCGGGTTAAGCCCGGGGCTTTCACATCGAACTTGCAAACCCACCTGCGCACCCTTTCAGCCCAATACGTGTG
+
CCCCCFC?FGGGGGGGGGGGGG,BFGGGGGGGGGGGGGGGCGFGGFGFGGG9,CC<FDCGGGGG@@<FGGGGGGGGGGGEGGFGEFGGGGGGFG?FGFGGG;FGGEDDGG9F,,@@+FFGGFGGG,AAFGG,@ADFG8EDGGCEGGGGGG8=,,63@E8DDC8@:=8DFGGFFGFFFCGCEGF:8:;;>7EGADGFFFGFFA4:@BBFFFB?6BGFDF>BB@B9>FB0?;E)5?FF2=63/.63148
@M00200:207:000000000-ALC1F:1:2113:22686:15524 2:N:0:5
TACTGGGGTATCTAATCCTGTTTGCTCCCCACGCTTTCGTGCCTGAGCGTCAGTGTCAGCCCAGGGGGCTGCCTTCGCCATCGGTGTTCCTCCGCATCTCTACGCATTTCACTGCTACACGCGGAATTCCACCCCCCTCTGCCACACTCCAGTTCGCCAGTTTCCATGGCCATTCCCAGGTTAAGCCCGGGGCTTTCACCACCGACACAACGAACCGCCTGCGCACGCTTTAAACCCAGTCAGTGTG
+
CCCCCGGGGGGGGGGGGGGGGGCFGGGGGGGGGGGGGGGGGGGGGGGGGGGGGGGGGGGGGGGGGGGGGGGGGGGGGGGGGGGGGGGGGGGGGGGGGGGGGGGGGGGGGGGGGGGGGGGGGGGGGGGGGGGGGGGGGGGGGGFGGGGGGGFGGGGGGGGGGGGGGGGFGGFG7FGGGGGGGGGFGGCFGGGGFGGFBCGFFF@FB099A.39??GF;@13??>FFF>>6<<AAFFF::???)4.6>4
@M00200:207:000000000-ALC1F:1:2113:10690:19496 2:N:0:5
TACTGGGGTATCTAATCCCGTTTGCTCCCCACGCTTTCGCGCCTCAGCGTCAGTACCAGTCCAGTGAGCCGCCTTCGCCACTGGTGTTCCTCCCAATATCTACGCATTTCACCGCTACACTGGGAATTCCACTCACCTCTCCTGGTCTCAAGCCAAGCAGTCTGGAAGGCAGTTCCTCGGTTAAGCCGAGGGATTTCACATCTGTCTTACATCACCGCCTGCGCACGCTTTAAACCCAATCAGTGTG
+
CCCCCGGGGGGGGGGGGGGGGG,BFGGGGGGGGGGGGGGGGGGGGGGGGGGGGGGGGGGGGGGGGGGGGGGGGGGGGGGGGGGGGGGGGGGGGGGGGGGGGGGGGGGGGGGGGGGGGGGGGGGGGGGGGGGGGGGGGGGGEGGGGGGGGGEGGGFGGGGGGGGGGGGGGGGGGGCGGGGGGGGGDFCDGGGGFGGFFFGFFFEEFEFFFFFFEFFADFFFFF>B@FFFF?;CEFFF<@FF@EE?EFF
@M00200:207:000000000-ALC1F:1:2113:20539:24281 2:N:0:5
TACGGGGGTATCTAATCCCGTTTGCTCCCCTAGCTTTCGCGCATCAGCGTCAGTATCAGCCCAGAGACTCGCCTTCGCCACTGGTGTTCCTCCCGATATCTACGCATTTCACCGCTACACCGGGAATTCCAGTCTCCTCTGCTGTACTCAAGCCAGGCAGTATGAGGTGCAGGTTCCCGGTTGAGCCGGGAGATTTAACACCCCACTTATCTGGCCGCCTACGCGCCCTTTACACCCAATCCGTGTG
+
CCCCCGGGGGGGGGGGGGFGGGGGGGGGGGGGGGGGGGGEGGGGGGGGGGGGGGGGGGGGGGGFFFGGGGGGGDGGGGGGGGGGGGGGGGGFGGGGGGGGGGGF=CGGGGAFGGGDEGGG?EFEFGGGCBFB=ECDGGGGGGECGFG7,=D9FFGF?FGE?A@FFFGGF:FG5CDG>FGGGC>6F6C):D59BG7885F+)8:;2>@E=:;?E)2=>E;??<(3>E(17744).9:34031((--.-
@M00200:207:000000000-ALC1F:1:2114:10563:15502 2:N:0:5
TACAGGGGTATCTAATCCCGTTTGCTCCCCTGGCTTTCGTGTCTCAGCGTCAGCGCAATCCCAGTCGTCTGCTTTCGCCTTTGGCGTTCCAAACGATATCTACGCATTTCACCGCTCCACCGTATGTTCCGACGACCCCTGATTGGCTCAAGAAACGCAGTATGCCCAGCAGTTCCACGGTTGAGCCGTGGGATTTCACAAGGCACTTACGCTTCCGCCTACACACGCTTTATGCCCAATCAGTGTG
+
CCCCCGGGGGGGGGGGGGGGGGGGGGGGGGGGGGGGGGGGGGGGGGGGGGGGGGGGGGGGGGGGGGGGGGGGGFGGGGGGGGGCGGGGGGGGGGGDGGGGGGGGGGGGGGGGGGGGGGGGGEG+;AFGGGGCEGGGGGGGGGGFFGGGGGGGGGGGGGGDGGGGGGGGGGGGGFGGDFGGGGGGGGGD?GGEAGGFFFGF3AFB=2BFFFDDF0D6?FF@<D@D3=@BDDFEE?FF:??770<A9AF
@M00200:207:000000000-ALC1F:1:2114:3192:16649 2:N:0:5
TACAGGGGTATCTAATCCTGTTTGCTCCCCACGCTTTCGCACCTAAGCGTCAGTAATGGACCAGTGAGCCGCCTTCGCCACTGGTGTTCCTCCGAATATCTACGAATTTCACCTCTACACTCGTAATTCCACTCACCTCTTCCATACTCAAGATACCCAGTATCAAAGGCAGTTCCAGAGTTGAGCACTGGGATTTCACCCCTGACTTAAATATCCGCTAACGTGCGCTTAACACCAAGTCAGTGTG
+
<CC8CCGGFGFGFFFEFGFFFF9@FFGFFGGGG7:CEGG7@:FG8EFGCCFEGGGGFAF@CEDGEEGGFFGGG,@FFFGGGG=FFFE7FEGGGEGE@FGCEEFDFGDCEGFDGDFFFGGFGGE,3?9@E==E;ECEGEGGGC,,>DFGGFCFGFGGF8EFDFFGDFGGGGGG=<+?+78DE78DFG+6=8C56D?0=CF?)<*):8;;CFE*;AF+89)):7>B@F=)55(08>A?2>@**/87764
@M00200:207:000000000-ALC1F:1:2114:13800:19232 2:N:0:5
TACGCGGGTATCTAATCCTGTTTGCTCCCCTTGCTCTCGCGCCTCAGCGTCAGGCATAAGCTAGAGAACCGCTTTCGCCACCGGTGTTCTTCCACATATCTACGCATTTCACCGCTACACGTGCAATTCCGTTCTCTCCGCCAATCCTCAAGATATGTAGTTTCAAATGCAGCTCCGAAATTGAGTCTCGGAATTTCACATCTGACTTACATTTCCGCCTACGCGCCCTTTACACCCAATCAGTGTG
+
CCCCCGGGGGGGGGGGGGGGGGGGGGGGGGGGGGGGGGGGGGGGGGGGGGGGGGGGGFGGGGGGGGGGGGGGGGGGGGGGGGGGGGGGGGGGGGGGGGGGGGGGGGGGGGGGGGGGGGGGGGG1<FGGGGGGGGGGGGGDGEGGGFFGGGGGFGGFGD:FGGGGGGGGFDFFGFGGG5CCFGGFGFFGGGGBECFFFCGFEFFFFFFFFFFEFCGFFEFFFFFFF>@FFFFFFF=A@F((8:>DA<>
@M00200:207:000000000-ALC1F:1:2114:15164:19278 2:N:0:5
TACCAGGGTATCTAATCCCGTTTGCTCCCCTGGCTTTCGCGCCTCAGCGTCAGTTTCGGTCCAGAATGCCGCCTTCGCCACCGGTGTTCCTCCAGATATCTACGCATTTCACCGCTACACCTGCAATTCCACATTCCTCTCCCGAACTCGAGCCACCCAGTATCAGACGCAGTTCCCAAGTTAAGCCTGGGGATTTCACGTCTGACTGAGGCGGCCGCCTACGCGCCCTTTACACCCAATCAGTGTG
+
CCCCCGGGGGGGGGGGGGGGGGGGGGGGGGGGGGGGGGGGDGGGGGGGGGGGGGGGGGGGGGGGGGGGGGGGGGGGGGGGGGGGGGGGGGGGGGGGGGGGGGGGGGGGGGGGGGGGGGGGGGG1;CFGGFFGGGGGGGGGGFGGDEGGGGGEGGGGGGGGGCGGGGCDDGGGGFGGGGGGGGGGGGGGGGGFEGGFFCFFFFFFFFFFFFFFFFDEFD@;;@D0(79;FF?BFFFFFF?<1))-6:4
@M00200:207:000000000-ALC1F:1:2114:8083:22085 2:N:0:5
TACGAGGGTATCTAATCCTGTTTGCTCCCCTAGCTTTCGTGCCTCAGTGTCAGGTGTTGTCCAGGGACTCGCCTTCGCCACTGGTGTTCCTCTCGATATCTACGCATTTCACCGCTACACCTACAGTTCCGGCAGCGCCTACCAGCCTCAAGAGACGCAGTATGCCCCGCAATTCCACGGTTGAGCCGTGGGATTTCACGAGGCACTTACGCCTCCGCCTACGCACCCTTTAAACCCAATCAGTGTG
+
CCCCCGGGGGGGGGGGGGGGGGGGGGGGGGGGGGGGGGGGGGGGGGGGGGGGGGGGFGGGGGGGGGGGGGGGGGGGGGGGGGGGGFGGDGGGGGDGGGGGGGGGGGGGGGGGGGGGGGGGGGF,;FEFGGEGGGGEEGGGGDFGGGGGGGGGGFFGGGEGGGGGGGGGGGGGGFGGGGGGGGGGGGGDGGDDAFG9FCGFFAFBFFFFFFD@FFGF6DD?FF6@FEFFF?,<<AFFF<F:<DF--6:
@M00200:207:000000000-ALC1F:1:2114:23301:23308 2:N:0:5
TACTGGGGTATCTAATCCTGTTCGCTCCCCACACTTTCGCTCCTCAGCGTCAGGTAATGCCCAGAGAACCGCCTTCGCCACCGGTGTTCTTCCTGATATCTGCGCATTTCACCGCTACACCAGGAATTCCGTTCTCCCCTGCATACCTCTAGTCTGCCCGTATCGGAAGCAGTTTCAGGGTTAAGCCCTGAGTTTTCACTCCCGACGCGACAGACCGCCTACGAGCCCTTTAAACCCAGTAATTGTT
+
CCC<-EFGGGGGGGGGGGGGGG9F:FFCFGFGDGGGGGGGEGGGGGGGGGGGG8FFA,CEGGGGFCGE,BFGG>FGGGGGG8FGCFGGG9EFGGFGGGGGGCDEGGGG,EFGGGGGGGGGGGF+5EEEGGG8=DCFGG+@?F87>9EFG+EFEC=,,@,@E+=D>+++3:?C<+++?CCDGG6CFF5;*359+=DEFEG6*6*/>A2(:;=@0(889)61;@1(,:4:B7)95AF:?:(5)6)).6)
@M00200:207:000000000-ALC1F:1:2114:15230:24285 2:N:0:5
TACAAGGGTATCTAATCCTGTTTGCTCCCCACGCTGTCGCGCCTCAGCGTCAGCAACGGCCCAGCAGACCGCCTTCGCCACTGATGTTCTTCCCGATCTCTACGCATTCCACCGCTACACCGGTAATTCCATCTGCCTCTACCGTGCTCGAGCTCGACAGTTTAGAAGGCAGCCCTGCGGTTAAGCCGCAGGATTTCACCCCCTACTTACCGAGCCGCCTACGCGCCCTTTATGCCCAGTCAGTGTGCGAT
+
CCCCCGGGGGGGGGGGGGGGGGGGGGGGGGGGGGGGGGGGGGGGGGGGGGGGGGGGGGDGGGGGGGGGGGGGGGGGGGGGGGGDGGGGGGGGGGDGGGGGGGGGGGDGGGGGGGGGGGGGGGG+3CFGGGGGGGGAFGGGGGGGGGGGGDEEGGGGGGGGGFFFGGGGF:?5DF>C>FGGGGGFGGGGDGDAAGGBFCFF,=:@6=EEFFF6;6D)3;>B?F:>BDF>6<:)))/1:??:7)5>B<)----
@M00200:207:000000000-ALC1F:1:2115:25236:11408 2:N:0:5
TACTAGGGTATCTAATGCTGTTCGCTCCCCACGCTTTCGCGTCTCAGCGTCAGTACCGTCCCAGAGAGCCGCTTTCGCCATGGGTATTCTTCCTGATATCTGCGCATTTCACCGCTACACTAGGAATTCCACTCTCCTCCTCCGGACTCTAGTCAGACGGTTTCCATCGACGTCCGGAGGTTGAGCCTCCAGTTTTCACAACGGACCTGTCTGGCTGCCTACACGCTCTTTAAACCTCATCATTGTG
+
CCCCCGGGGGGGGFGF,CFEFDDCEDEEGE8F7CFCFGGGG:@@GGEG+BFGCFADGG7@@8CC<8@FG8FE:C,9@6=F75=<=E=CFEGD?E,,9FAABE,BEGE74EC,FFEGEEGG98999CEDFEAGF8=E?=,+64@C++=0=DD=6=,77,16@CDDF+:E7DDDDF+09**@ECFCGG4DF7*;9:E6B*48>55(65?09CA7?14)/)6@98(:(83<F8CC77/0((()/))..64
@M00200:207:000000000-ALC1F:1:2115:28204:12989 2:N:0:5
TACCCGGGTATCTAATCCTGTTTGCTCCCCACGCTTTCGTGCCTGAGCGTCAGAACAGGCCCAGCCAGCTGTCTTCACCATCGGCGTTCCGTTCGATATCTACGCATTTCACCGCTCCACCGAGCGTTCCGCTGGCCCCTACCTGCCTCAAGACCGACAGTTCGCATCGCTATTCCACGGTTGAGCCGTGGGATTTCACAACACGCTTGTCGGTCCGCCTGCGCACCCTTTAAACCCAATCAGTGTG
+
CCCCCCFGGGGGGGGGCFFGGGGFGGGGGGFFGGGGGGGGGGGGGGGGGGGGGGGGGGGGCFGGGGGGGGGGGGBE?CFGGGGGGGEGGGGGGGGGGGGGGFGGGGGGGGGDEFGGE:DFGGE+6C@EFGGGDGGGGGGFGFGGGGFGGGGFGGGG6E9CFGGCDDGGGGGGGFDCFFG4=CEFFGGGGGGDFGGFF?FA;D@F?FFFFFFFB;7>>BFBFF>BF>;?B:?<:)958<?F:4<AA<A
@M00200:207:000000000-ALC1F:1:2115:14237:16379 2:N:0:5
TACAGGGGTATCTAATCCCGTTTGCTCCCCTGACCTTCGTGCCTCAGCGTCAGGAACTGTCCAGAGACCCGCCTGCGCCACTGGTCTTCCTTACGATATCTACGCATTTCACCGCTACACCGTCAATTCCAGTCTCCTCTCCAGTCCTCAAGCACGGCAGTATCGAATGCAGTTTCGAAGTTAAGCTCCGAGATTTCACATCCGACTTACCGCGCCGCCTACGCACCCTTTACACCCAGTCAGTGTG
+
CCCCCGGGGGGGGGGGCEFGGGGGGGGGGGGGGGGGGGGGGGGGGGGGGGGGGGGGGGGGGGGGGGGGGGGGGG,@F@FGGGGGGGGGGGGGGGGGGGGGGGGGGGGGGGGGGGGGGGGGGGG+6>FGGGGGGGGGGGGGGGGGGGGGGGDFGGGGGGGGGGGGGGGGGGGGGFGGDF=CFGGFGGGGGCGDDGGFFEFFFFBAFFE=FFFFBBDFFFFD@A?B@B9DFFFFFFFF>@@3@<B>><D
@M00200:207:000000000-ALC1F:1:2115:27625:19079 2:N:0:5
TACCGGGGTATCTAATCCTGTTTGCTCCCCTAGCTTTCGTGGCTCAGCGTCAATAGTGGTCCAGTCACCTGCTTTCGCCATCGGTGTTCCTCCCGATCTCTACGCATTTCACCGCTACACCAGTAATTCCCACATCCTCTCCCATACTCAAGCTTGGCAGTTTGGGATGCCGGTCCCCGGGTGAGCCGGGGCATTTCACATCCCACTTACCAAACCGCCTACACGCCCTTTAAACCCAGTCAGTGTG
+
CCCCCGGGGGGGGGGG@FGGGGGGGGGGGGGGGGGGGGGGGGGGGGGGGGGGGGGGGGGGGGGGGGGGFGGGGGEEFFGGGGGGGEGGGGGGGGD,FFGGGGGGGGGGCFGGGGGGGGGGGGG,@CFFGGGGGGFGGFGGGGGGGGGGGGGFGGFFGGGCEGGGGGGGGGGG>DCGFGDGGDCFFFGGGGGG>FCFA?FFFFFFF@F=FEFE3,>FBB@018@@;D?16=);EC=FF?15>B2)6<>
@M00200:207:000000000-ALC1F:1:2115:11335:19418 2:N:0:5
TACGCGGGTATCTAATCCTGTTTGCTCCCCACGCTTTCGCGCCTCAGCGTCAGTGTCGGTCCAGATGGCTGCCTTCGCCATCGGTGTTCTTCCCAATATCTACGAATTTCACCTCTACACTGGAAATTCCACCATCCTCTCCCGAACTCGAGCGTGCCAGTCTCAAGCGCGGTTCCCAGGTTGAGCCCGGGGCTTTCACGCCTGACTTGACACACCGCCTACGCGCCCTTTAAGCCCAGTCAGTGTG
+
CCCCCGGGGGGGGGGGCFGGGGGGGGGGGGGGGGGGGGGGGGGGGGGGGGGGGGGGGGGGGGGGGGGGGGGGGG@EFCFGGGGGGGGGGGGGGGGGGGGGGGGGGGGGGGGGGGGGGGGGGGG86CFGGGGGGGGGGGGGGGGGGGGGGGFGGGGGGGGGGGGGGGGGGGGGGFGGGGD9DFFGGGGGGGGGFGGFFFFFD>@F@EFFGFFFE@GFF>9BFFFBFFF>BF?A<AFF?B6.<AFFAFF
@M00200:207:000000000-ALC1F:1:2115:22773:19908 2:N:0:5
TACAGGGGTATCTAATCCCGTTTGCTCCCCTGGCCTTCGTGCCTCAGCGTCAGTAACTGTCCAGAAACTCGCCTTCGCCACTGGTCTTCCTTACGATCTCTACGCATTTCACTGCTACACCGTGAATTCCAGTTTCCTCTCCAGTACTCTAGCAAGGAAGTATCCAATGCAGTTCCAGGGTTGAGCCCCAGGATTTCACATCAGACTTTCCCCGCCGCCTACGCACCCTTTACGCCCAATCAGTGCG
+
CCCCBEGEGGGGGGGF6C<CFFGFFGGGGGGFGGGGGGGFGGGGGG@EFGGGGGGGGFGGEEFGGFGFGGGGGG@FF@F:FGFBEFGGGGFEGFF<FFGGGGGGE>BFGGGG9FCFGDFFGEG49>FEGGFFAADFGGGCCGG,@DADFGGF8,=D?@FGGGGGGGFGGGFGF;CCDDF8FFDGC=DDGDGG5FDDFEFFEFB@FFFC+7<@55?@AFFFAF94:B2>BF=*8@E>9?08;=A6<)(
@M00200:207:000000000-ALC1F:1:2116:21701:8743 2:N:0:5
TACAGGGGTATCTAATCCTGTTTGCTCCCCACGCTTTCGCGTCTCAGCGTCAGTAACGTCCCAGCGAGCTGCCTTCGCAATTGGTGTTCCTCCCGATATCTGCGCATTTCACCGCTACACCGGTAATTCCACTCGCCTCTTCCGTACTCTAGTCCGACAGTATCCACCGGCATCCCAGGGTTGAGCCCTGGACTTTCACAGCAGACTTACCGAACCGCCTACACGCGCTTTAAACCCAGTCAGTGTG
+
CCCCCGGGGGFGGGGFGGGGGGGGGGGGGGGGGGGGGGGGGGGGGGGGGGGGGGGGGGGGGGGGGEGGGGGGGGGGGGGGGFGFGGGGFGGGGGGGGGGGGGGGGGGGGGGGGGGGDGGGGGG6=@EGGGGGGGGGGGGGGGFEGGDGGGFGGFFEEGGGCEGGC?FGGDCDGFFGFFFDG4@F7DB9(28?AFFFF?DFBF:558EECFF@F6<5;EFD@DE;::9>F<BF9>F?:6(.<A)6<94
@M00200:207:000000000-ALC1F:1:2116:2814:16676 2:N:0:5
TACTCGGGTATCTAATCCTGTTTGCTCCCCACGCTTTCGCACTTGAGTGTCAGTACTGGACCAGAAGGCCGCCTTCGCCACTGATGTTCCTCCCGATATCTACGCATTTCACCGCTACACCAAGAATTCCGCTTCCCCCTCCAAGCCTCTAGTCAAACAGTATCGAATGCAGTTCCGCAGTTAAGCTGCGGGATTTCACACCTGACTTATCTGACCTCCTACACACCCTTTACACCCAATCAGTGTG
+
CCCCCGGGGGGGGGGGFGFGGFGGGGGGGGGGGGGGGGGGDGGFGGGFGFGGGGGGGGGGFGFGFGGGGCGGGGCEGGDGGGGGGGGGGGFG8CFGGGGGGFG7FGGGGGGGGGGGGGGGGGG,=EACGGGGGGGCFGGGGGGGGCFFGGGGGGGGGGFGGGGGDCGGGA9??BDFDGDCCBCFFFE)333**;3:FFFFBDFBDFFFFFFFF?7AEFFDFFFFE:19@@59<6AA>@FD@@3.9?E
@M00200:207:000000000-ALC1F:1:2116:6913:17072 2:N:0:5
TACTCGGGTATCTAATCCTGTTTGCTCCCCACGCTTTCGCGCCTCAGCGTCAGTTATCGTCCAGCAAGCCGCCTTCGCCACTGGTGTTCCTCCTAATATCTACGCATTTCACCGCTACACTAGCAATTCCGCTTGCCTCTCCGATACTCAAGGGATACAGTTTTGAGAGCAGTTCCGGGGTTGAGCCGCGGGATTTCACTCCCAACTTGCATCTCCGCCTACACGCCCTTTACACCCAATCAGTGTGCGAT
+
CCCCCGGGGGGGGGGGGGGGGGGGGGGGGGGGGGGGGGGGGGGGGGGGGGGGGGGGGGGGGGGGGGGGGGGGGGGGGGGGGGGGGGGGGGGGGGGGGGGGGGGGGGGGGGGGGGGGGGGGGGG,=EFGGGGGGGGGGGGGGGGGGGGGGGGGGGGFGGGGGGGGGGGFFGGGGFGGFGGGGGGGGGB):;:?4DF<FFGFFFFF@FFFCCFFFFGFFDFFD@F@?D:FFFF>>FF?BF??B:D<5><)3:4
@M00200:207:000000000-ALC1F:1:2116:11435:19536 2:N:0:5
TACCAGGGTATCTAATCCCGTTTGCTCCCCTAGCTTTCGCTCATCAGCGTCAATGCCGGTCCAGGATGCCGCCTTCGCCACCGGTATTCCTCCAGATATCTACGCATTTCACCGCTACACCTGCAATTCTGCATCCCTCTCCCGGATTCAAGCCATCCAGTATCGGATGCAGTCCCAGGTTAAGCCTTGGGATTTCACATCCGACTTAGTTGGCCGCCTAAGAGCCCTTTAAACCCAGTCAGTGTGAGACC
+
CCCCCGGGFDFGDGFGGFGGFGCGGGFFGGGGAF<FFGGG,FGCGGGGGGGGCGFGGGGEGGGGFGGGGGGGGGEEAFGGGGE@>+B9CFAGFGFFFGAFGFGGG8CFGGGGGGGGGGGGGGG==CFEECDGGGG=ECF?FGGGD+A=EGGAEFGGGGG?EDFFEC>==FGGCC6DBGGGGC:FFCC*:;769*3;FEGFFF=>4)/>6A9E=);?>A>()0*.5A?D1;EE6;AE;@8)).)17.<)4)/
@M00200:207:000000000-ALC1F:1:2116:18054:20691 2:N:0:5
TACTGGGGTATCTAATCCTGTTCGCTCCCCACACTTTCGCTCCTCAGCGTCAGGTAATGCCCAGAGAACCGCCTTCGCCACCGGTGTTCCTCCTGATATCTGCGCATTTCACCGCTACACCAGCAATTCCGTTCTCCCCTGCATACCTCTAGTCTGCCCGTATCGGAAGCAGGCTCAGAGTTAAGCCCTGAGTTTTCACTACCGACGCGACAAACCGCCTACGAGCCCTTTAAGCCCAATCAGTGTG
+
CCCCCGGGGGGGGGGGGGGFGGGGGGGGGGGGGGGGGGGGGGGGGGGFGGGGGGGGGGGGGGGGGGGGFGGFGG,9FGGGGGGGFECEGGGGGGGGGGGGGGGGFD=CEGGGGGGGGGGGGGG,=EEFGGGDDFGFGFCFGGGGFGFGGGGDFGGGGFGGGGFGGGGGCGGG6ACDFGGG9<FGGF@50;CF8BCEFFGFFFBBAAB=BFFFBFGFFB;?;;;<;A>6:?)6<48;1<??BFADA>F
@M00200:207:000000000-ALC1F:1:2116:10150:23222 2:N:0:5
TACGAGGGTATCTAATCCCGTTTGCTCCCCTAGCTTTCGCGCCTCAGCGTCAGTGTCGGTCCAGGAAGCCGCCTTCGCCACCGGTGTTCCTCCGGATATCTACGCATTTCACCGCTACACCCGTAATTCCGCTTCCCTCTCCCGAACTCAAGCCAAGCAGTTTCCCGTGCAGTTCCTCAGTTGAGCCGAGGGATTTCACACGGGACTTGCTAGACCGCCTACGCGCCCTTTACACCCAGTCAGTGTG
+
CCCCCGGGGGGGGGGGGGGGGGGGGGFGGGGGGGGGGGGGGGGGGGGGGGGGDGGGGGGGGFGGGGGGFG7CFE,4DFGGGGGGGGGGGFFGGGDCGGFAEGGGCEGGGGGGGGGDGGGGGGG408DEDAFG6EG@FFGGGFFCEDGFGGFGGCCCGFC7DFGGCFGGDG5DFFGGFGGCFG8FGC4)0/255;FBFCFA=:91(6@@A3;C?8FA9B9<(.22;F946<?<A5B<6(4.<4<944<
@M00200:207:000000000-ALC1F:1:2116:14426:24473 2:N:0:5
TACGGGGGTATCTAATCCCGTTTGCTCCCCTGGCTTTCGCGCCTCAGCGTCAGAACCGATCCAGCAAGCCGCCTTCGCCACCGGTGTTCCTCCTGATATCTACGCATTTCACCGCTCCACCAGCAGTTCCGCTTGCCCCTCTCGGCCTCAAGCCCCGCAGTATCGGATGCCATTCCTTGGTTGAGCCGAGGTCTTTCACATCCGACTTACAGACCCGCCTACGCGCCCTTTAAACCCAATCAGTGTG
+
CCCCCGCGGGGGGGGGGGFGGGGGGGGFGGGGGGGFGGGGGGGDGDFGGGGGGGGGGEEEFGGGGGGGGGGGGGCEFGEFCFGDGGGGGGGGGGFFGGGGGGGGGGGCFGGGGGGGEGGGFFG,=DBGGGGGGDG>C?FFDDGEGG>*,?EGFGFEEEGGGGGGC<EEGFFGGA:@=:78>CCCFC@0(:CD;+ACA6@ACFFF;91?997<<,/79.9?(3?9(59B>?24:<9<<661<?A49))
@M00200:207:000000000-ALC1F:1:2117:20189:6093 2:N:0:5
TACGGGGGTATCTAATCCTGTTTGCTCCCCACGCTTTCGCGTCTCAGCGTCAGTATCCAACCAGGGGGTCGCCTTCGCCACAGGTGTTCCTCCCGATATCTACGCATTTCACCGCTACACCGGGAATTCCACCCCCCTCTTTGGTACTCTAGCTTGCCAGTTTCATGCGTCGTTCCCCGGTTGAGCCGAGGGATTTCACACATGACTTAACAAACCGCCTACACGCCCTTTATACCCAATCAGTGTG
+
CCCCCGGGGGGGGGGGGGGGGGGGGFFGGGGGGGGGGGGGGGGGGGGGGGGGGGGGGGGGGGGGGGGGGGGGGGGGGGGGGGGGGGGGGGGGFGGGGGGGGGGGGGGGGGGGGEGGGFGGGGGGGGGGGGGGGGGGGGGGGGGGGGGGGGGGGGGGGGGGGGGGGGGGGGGGGFGGGGGGGGGGGGFGBGDFD4C?FFGFFF??A?FF2<DFFFGFFE>0:B?B0D?6>?DFFFFF?F3??FAAFFF
@M00200:207:000000000-ALC1F:1:2117:19363:7062 2:N:0:5
TACCCGGGTATCTAATCCTGTTTGCTCCCCACGCTTTCGTGCCTCAGCGTCAGTATCGGGCCAGTGAGCCGCCTTCGCCACTGGTGTTCTTGCGAATATCTACGAATTTCACCTCTACACTCGCAGTTCCACTCACCTCTCCCGAACTCAAGATCTTCAGTATCAAAGGCAGTTCTGGAGTTGAGCTCCAGGATTTCACCCCTGACTTAAAGACCCGCCTACGCACCCTTTAAGCCCAGTCAGTGTG
+
CCCCCCEGGGGGGFAFFFGGDFGGFAFDGFEGFGGGGGFGFEFFGGGGF@FCGGFFGEGGGCEFDFDGGF>FEGGGGGGEEFGGGGFGGGGGGGGGGGGDCEGGDFGGFGGGGGGGGGGGGFGGFGFDEGFF;EGGGGFGGCGGGGG?EGC9FGF8CFGGD8FGGGGGGGCDGFGGGGGFFFFGGGFGFGGFFGGFFFCB@>B=4E;AEEFEFDCFB>@@FDFF>A1873;<CEAF@??3333/69)
@M00200:207:000000000-ALC1F:1:2117:26474:10280 2:N:0:5
TACTAGGGTATCTAATCCTGTTTGCTCCCCACGCTTTCGTGCATGAGCGTCAGTGTTGGCCCAGAAGGCTGCCTTCGCCATCGGTGTTCCTCCAGATCTCTACGCATTTCACCGCTACACCTGGAATTCCACCTTCCTCTGCCACACTCGAGCCAAGTAGTTTCGAGCGCAATTCCCAAGTTAAGCCCGGGGATTTCACACTCGACTTGCTCAGCCACCTGCGCACACTTTAAGCCCAATCAGTGTG
+
CCCCCFGGGGGGGGGGGGGGGGGGG<FGGGGGDGFGGGGGGGGGGGGGGGGGGGGGGGCFFGGGGGGGGGGGGGGGGGGGGGGGGGGGGGGGGGGGGGGGGGGGGGGGGGGGGGGGGGGGFGGFFFFGGGGGGGGGGGGGGGGGGGGGGGGEGEGFFGGGGGGGGGGG>EGCD?DGGGFGGGAGGGFGFGCEBG4BFFGCEFBFFFFFEFEEFDGFBFDFFFBBFFFFFFF<EEFFF??883@EECE
@M00200:207:000000000-ALC1F:1:2117:12806:14843 2:N:0:5
TACTGGGGTATCTAATCCCGTTTGCTCCCCTAGCTTTCGCTCCTCAGCGTCAATGTCGGTCCAGTGAGCCGCCTTCGCCACTGGTGTTCCTCCCAATATCTACGCATTTCACCGCTACACTGGGAATTCCACTCACCTCTCCCGGTCTCAAGCCTCACAGTCTGACAGGCAGTTCCTCGGTTAAGCCGAGGGCTTTCACCCGTCACTTGCAAAGCCGCCTACGCGCCCTTTACGCCCAATCAGTGTG
+
CCCCCGGGGGGGGGGGGGGGGGGGGGGGGGGGGGGGGGGGGGGGGGGGGCGGGGGGGGGGGGGGGGGGGGGGGGGGGGGGGGGGGGGGGGGGGGGGGGGGGGGGGGGGGGGGGGGGGGGFGGGGGFGGGEGGGGGGGGGGGGGGGGGGGGGGGGGGGGGGGGGGGGGG?FGGGFGGGGGGGGGGGGFGBGGFFGGFFFGFBB>ADFFFFEFFFEGA(?@DFDF@FFBFFFFFFDBFFFF:B?2<AFF
@M00200:207:000000000-ALC1F:1:2117:8237:15609 2:N:0:5
TACGGGGGTATCTAATCCTGTTCGCTCCCCACGCTTTCGCGTCTCAGCGTCAGTACCGTCCCAGAGAGCTGCCTTCGCCATTGGTGTTCTTCCTGATATCTGCGCATTTCACCGCTACACCAGGAATTCCACTCTCCTCTTCCGGACTCTAGCCGCACGGTTTCCGTCGACGTCTGGAGGTTAAGCCTCCAGTTTTCACAACGGACCTGTGCGGCCGCCTACACGCTCTTTAAACCAAATCAGTGTGCGAT
+
CCCCCGGGGGGFFGFGGFFEGEEGG;FEGFGEEEGGGGGGGGGGFGFECBFGCFGGGCFFEGGGGGGDFG<FGGFFGGGGGG?FGCFDFEFGGFCFF<,EAFFEEGGGGGGFCG8EBFGGB=F7FFG8D=DFGGGGF8DFFFGGBEE>7:=>EEDGGGG7D>0,2<DEGDGG7?CGG?<DGFCD>EFFBGFFFDFE6)2@).6;@F013667ABD36318::::B@(404)6<)=:(8().-46>9))-((
@M00200:207:000000000-ALC1F:1:2118:14189:2628 2:N:0:5
TACTAGGGTATCTAATCCTGTTTGATCCCCACGCTTTCGCTCCTCAGCGTCAGTATCGAGCCAGTTGGCCGCCTTCGCCACTGATGTTCCTTCCGATCTCTACGCATTTCACCGCTACACCGGAAATTCCACCACCCTCTCTCATACTCTAGCCAAACAGTCTGGTATGCACGTCCCAGGTTGAGCCCGGGGGTTTCACACCCGACATACCAAGCCGCCTACGTGCGCTTTAAGCCCAATCAGTGTG
+
CCCCCGGGGGGGGGGGGGGGGGGGGGGGGGGGGGGGGGGGGGGGGGGGGGGGGGGGGGGGGGGG9@FFGGGGGGGGGGGGGGGGGGGGGGGGGGGGGGGGGGGGGGGGGGGGGGGGGGGGFGGGDGGGGGGGGGGEGGGGGGGGGGGGGGDEFGGGGGGGGGGGGGGGGGGGGFGGDFGGGGGGFGGGGGGFGD;@FEGFFD6@FF>FFF@FE;FFFA>FF??FBFFFF?FF)9FFFF0:??A<2)4
@M00200:207:000000000-ALC1F:1:2118:14819:7185 2:N:0:5
TACGCGGGTATCTAATCCTGTTTGCTCCCCACGCTTTCGCACCTCAGCGTCAATATCTGCCCAGCTCGCCGCCTTCGCCACTGGTGTTCCTCCCGATATCTACGCATTTCACCACTACACCGGGAATTCCACTTCCCTCTCCTGCCTTCGAGTCGATCAGTATCGCGTGACCCTCCCCAGTTGAGCCGGGGGCTTTCACACGCGACTTGAACGACCGCCTGCGCGCTCGTTATACCCAATCAGTGTG
+
@<ACCGGGGGGFFGGGGCFGGCGGE@FFGGGGGG7CFGGGGGG?FFGGGFGGGGGGCFGGGGGG-=FCFGCEEG:FDFEGGGGGGGGGGGFG@FGEEEGGFGGGGGEGEGGGGG78FGGGGCCFGGGGGGGC=E?FGF@+1DEEEFGGGGCDDFE6>FDGCGGGGGGGDGGCFFD9C79C1BC:<FF5C<C57>FE8C>C;B99>>0:)34>1(7>4.71:<>BB:(((-(8?<?43<6:BF8<BAA
@M00200:207:000000000-ALC1F:1:2118:12343:9636 2:N:0:5
TACAGGGGTATCTAATCCTGTTTGCTCCCCACGCTGTCGCGCCTCAGCGTCAATGCCGGTCCAGGATGCCGCCTTCGCCACCGGTATTCCTCCAGATATCTACGCATTTCACCGCTACACCTGGAATTCTGCATCCCTCTCCCGGATTCAAGCCATCCAGTATCAGACGCAGTTCCTAGGTTGAGCCTAGGGATTTCACGTCTGACTTAGTTGGCCGCCTACGAGCCCTTTAAACCCAATCAGTGTG
+
CCCCCGGGGGGGGGGGGGGGGGGGGGGGGGGGGGGGGGGGGGGGGGGGGGGGGGGGGGGGGGGG-@FGGGGGGGGGGGGEGGGGGGGGGGGGGGGGGGGGGGGGGGGGGGGGGGGGGGGGGGGGDFGGGGGGGGGGGFGGGGGGGEEGGGGGFGGGGGGGGAFFGFGGGGGGGFGGF,BDEGGFGGGGGFCAGFFFFFGFFFBBFFFFFFFFFEGF5BFDFD08;>@FF@EFCEFAD@DF?:A9<B9
@M00200:207:000000000-ALC1F:1:2118:24917:13736 2:N:0:5
TACAGGGGTATCTAATCCTGTTTGCTCCCCACGCTTTCGCGTCTCAGCGTCAGTGTCCGTCCAGATGGCCGCCTTCGCCACTGGTGTTCCTCCCGATATCTACGAATTTCACCTCTACACCGGGAATTCCGCCACCCTCTCCGGCACTCAAGAACGGTAGTTTCGAACGCACTTCCTCGGTTGAGCCGAGGGCTTTCACATTCGACATGCCGTCCCGCCTACACGCGCTTTATACCCAATCAGTGTG
+
CCCCCGGGGGGGGGGGGGGGGGGGGGGGGGGGGGGGGGDGGGGGGGGGGGGGDGGGGDEGGGGG-@FFGGGGGGGGGGGGFGGGGGGGGGGGGGGEEGGGGGGGD8FGGGGGGGGGGGGGGGGE7CGGGGGGGEGGGGGGGFGGGCGGGGGGCFGGGE6@C7ECECGGGGGGDFGFFGGCGGGCGGFGCGCEGFFEFEGCEFCE3;@?EFF(49:>@FFFF?BBF:09013:A2=9(,(8<D35<AA
@M00200:207:000000000-ALC1F:1:2119:17992:12692 2:N:0:5
TACTAGGGTATCTAATCCCTTTTGCTCCCCACGCTTTCGTGCCTGAGCGTCAGCAATTGTCCAGGTAGCCGCCTTCGCCTCTGGTATTCCTCATGATATCTACGCATTTCACTGCTACACCATGAATTCTGCTACCCTCTCCAATGCTCTAGCCGTGTAGTTTGAGGTGCAATTCCCGGGTTAAGCCCCGGGCTTTCACGCCTCACACACTCGGCCGCCTGCGCACCCTTTAAGCCCAGTCAGTGTG
+
CCCCCGGGGGGGGGGGGGGGGGGGGGGGGGGGGGGGGGGGGGGGGGGGGGGGGGGGGGGGGGGGGGGGGGGGGGGGGGGGGGGGGGGGGGGGGGGGGGGGGGGGGGGGGGGGGGGGGGGGGGGGGGGGGGGGGGGFGGGGGGGGGGGGGGGGGGGGGGGF:?EGGGGGGGGFGFGF8<CCEGGGGGD8CGGFFGFFFFFCBFFFFBEFDFFBFFFBFFFDDD@FFFFFDF;EFEFFFFFEFEFCEFF
@M00200:207:000000000-ALC1F:1:2119:5271:13424 2:N:0:5
CTCCCCCTTACTCGTCTTCACTCCTTTCCTTTCCATCTCTTTTCGATTTCTTATTTCCTTCTCCATCTTCTCCTTCTTCCTTTCCCGCTCCCAGTTCCCACTTCTATCTCCTCTCCCCCCCCTCTTCTCTCCTCTTTACACTCCATCCTCCCCCCCTCTCATCATCCCCTCCCCCTGCTCCCCCCCTCCCCAACACTACCTACCCACCCATCTCCTACTCCACCTCACCGCTGTCTCACACTACTCGCTCC
+
-,-,,86+,C,<,,,866<,;,,;,,<C,,,,,;,6,,,6,,,,6,,,,,,,,;,,,;,,,;C,,,6,6;<,,,,,5@,;6,,,,,88++8,,,,99,49,,,,,9,A,,,,4,,4,,4+++++,,99=,E,,,9,,943@9@D,,9+22,64++++3,3,++7++,,+,6+03+*:*0+<++03****3*3**/0*(,0*+)-7*0()-)/))*+.*/)./(,/)/((((,.,*+.)1/.((().(((((
@M00200:207:000000000-ALC1F:1:2119:11602:15407 2:N:0:5
TACCGGGGTATCTAATCCTGTTTGCTCCCCACGCTTTCGTCCCTCAGCGTCAATAAAGTGTTAGTGATCTGCCTTCGCAATTGGTATTCCGAGTAATATCTATGCATTTCACCGCTACACTACTCATTCTAACCACTTCACACTTATTCAAGATAAACAGTATCAAAGGCAATTTTATGGTTGAGCCACAAACTTTCACCTCTGACTTATCTATCCGCCTACGGACCCTTTACACCCAGTCAGTGTG
+
CCCCCGGGGGGGGGGGFGGGGGGGFGGGGGGDFGGGGGGGGCFGGGGGGGGGGGGGGFFEFGGGGGGGGGGFGGDFGGGGGGGGFFGGGGFCEFEFFFGGGGGGFFGGGGGEFFBEGGGGFEFGGGGFFGFGGDDFFGFGFFGFDFFFFGDGGFCEFGGFCCFGFDAFGGGGGFGF,?D=FFDCGGFGFG8DFFFFFFG686F@=E<EAEFE7<?6=C=A55>=599=DF3*:EAF29=;7.8?CEF
@M00200:207:000000000-ALC1F:1:2119:3703:16670 2:N:0:5
TACTCGGGTATCTAATCCCGTTTGCTCCCCTAGCTTTCGCGCCTCAGCGTCAGAAGAGGTCCAGCGCGCCGCTTTCGCCACCGGAGTTCCTGTAGATATCAACGCATTTCACCGCTCCACCTACAGTTCCGCACGCCCCTACCTCCCTCGAGGCCGTCAGTATCTGAGGCAGTTCCACGGTTGAGCCGCGGCATTTCACCCCAGACTTGACAGCCCGCCTACGCGCCCTTTACACCCAGTCAGCGTGCGAT
+
CCCCCGGGGGGGGGGGGGGGGGGGGGGGGGGGGGGDGGGGGGGGGGGGGGGGGGGGFGGGGGFGGGGGGGGGGGGGGEGGGGGGGGEFGGGGGGGGCGGGGGGGGGGEFGGGGGGGGGGGGFGGG8@EGCEGGGGGGGGGGGGGGGGCEEG>CEGG>GGFF>FGGF7CCFDGCFFF9BGCF:DGGGGDDDDBFDFFF?<=;AA?BFF>FFFA?:>B>>>B?FF>>B>062:)5)*8>(.(.).)-4:1(-(
@M00200:207:000000000-ALC1F:1:2119:4780:19542 2:N:0:5
TACTAGGGTATCTAATCCTGTTTGCTCCCCACGCTTTCGTGCCTCAGCGTCAATTACAGATTCGTGAGTTGCCTTCGCAATCGGTGTTCTTCGCGATATCTATGCATTTCACCGCTACACCACGAATTCCACATTCCTCCCGCCGTCTCAAGCACTGCAGTCTCAACTGCTACATCCGATTGATGCCCGCAGATTTCCCGCCGCCCTGCCACGCCCCCTTAGCCCCCTTTACACCCCAGTGTGTCTCAACC
+
CCCC,CGGGGGGGGGGGGGGGGGGGGGGGGGGGGGGGGGCFGGGGGGGGGGG,C,,C,C,66<B8FG,66CFGGGGGGDG,5DF,BFGGG9F,,+84,@FGG,CFGGGGGGGGGGGGGGG8+9:+@EGGG,,9,4CEGG8C=+1+1@DF:DF9,,,1@2?=0+2+2,,=E2++52+8*+0@++2+@AFC*3**4BE+;9)):*/((0/)7F@22?)(:(())/.(:9(6;3.7<FF(4(4)-6(.6).6((
@M00200:207:000000000-ALC1F:1:2119:10759:22478 2:N:0:5
TACACGGGTATCTAATCCCGTTTGCTCCCCACGCTTTCGTGCCTCAGCGTCAGAACGAGCCCAGCGGCCTGTCTTCACCTTTGGCGTTCCGATAGATATCAACGCATTTAACCACTCCACCTATCGTTCCGGCCGCCCCTACTCGTCTCAAGACGCGCGGTTCGCCGTGCAGTTCCCCGGTTGAGCCGAGGGCTTTCACACGACGCCTGCGCATCCGCCTACGCACGCTTTAAACCCAACCAGTGTG
+
CCACCGGGFGGGGGGFGGGGFFGGGGGGFGGGEFGCDGGGGFGGFFGD@FGFECFFGDF+FDFGFFGCF7FFFFGGFGGGGGGGDGGDFGEEE7@GGFAFCCFGGGECF,;FF:DD=EEEGGGFDCGGGFEGGGGGEEGFGGGGCCEGGGGDC4A6@@EB>?CE47:CDEGGGFGFFFGGGGGCFCFGCD5BB<4:FA0<?>B>072:>2>99?>:3F?:?F:46BF9?FFB467;?BB(,-4.)6:
@M00200:205:000000000-AKKM3:1:1101:9156:1921 2:N:0:1
TACCAGGTTCTCTAATCCTGTTTTCTCCCCTCTCTTTCTCTCCTCAGTGTCCTCTCTTATCCTTTTCCCCTCCCTCGCCCCTTCTTTCCCCCTTCCCCTCTTCTCTTCTCCCGCCTCTCTCCTCCTTCCCCCGCTCCCCCCGCACTTCCTCCTCCCTCTACTTCCCCCACCCCTCCCTTTTTCCTCCCCCTTTTTTCCCTTCATCCTCTTCCTTTCACCTCCTCCTCCTTTTTTCCCCATCCCTGTCCTTT
+
6,86,,,,6,;<C,,;;CC,;;;,<;<6;@,6,CC,;5,,,;;?C,,<,<;,,6;,;C,,,,,,6;,6,;;844,;++6,7,,,,,,,9,446,,,,4,84,,4,,4,9,49+++3=,9,4,,4,,9,9,96++041*6)3++*+*2*6+,+,+0*;==+,+*+**0+3+*)*)**3*+3,,42+7,*3****,4***,.1(.**.******/1,1/21.-((0(0)*2+)))(/.+,(/(,())))).))
@M00200:205:000000000-AKKM3:1:1101:14713:1942 2:N:0:1
TACAAGGTTCTCTAATCCCGTTCTCTCCCCTGGCTTTCGTTTCTCAGTGTCTTCACACTCCCATTTACCTGTTTTCACCATTTTCTTTCCACTCTCTCTCTACGCCTTTCCCCGCTCCACCTTTTCTTCCGGTCACCCCTAAGTGGCTCTATCCACCCAGTTTCCCATGCAGTTCCTCTTTTGATCCGTTTTCTTTCACAAGGCCCTTCTGCATCCACCTACTCACGCTTTCTGCCCCGTCAGTGTTCTTT
+
6,8,,,6,;,;CC,,<CCC,CC;,<@C6C@E-,;CCC@,;,6;AE9,C,<<,,,,;,;CB@E,,;;,6;;,CA<E@,<;,99,,6,<A@==,,9,,5,99=,9,++9?==,9:+4:=B,49,9@9,@=CE,+=++990683,,?,3C16*,+,0633>60@+5+3++,5=+05;?2+1++766++77*<+,*+6=2?*=**))))11:)****0350058)1*033*333=*****2))//))292*****
@M00200:205:000000000-AKKM3:1:1101:21379:1952 2:N:0:1
TACAAGGTTCTCTACTCCTGTTTTCTCCCCACTCTTTCTTTCCTCAGTTTCCTTCCTGTTCCATCCTTTCGCCTTCTCCCCCTTTTTTCCTCCCTCTCTCTACGCCTTTCCCTGCTCCACCTTTCCTTCCCCTCCCCTCTCCCGCCCTCTCTCTCGCCAGTCTCCCCTGCCTTTCCCCTTTTGCTCCCCTTTCTTTCACATCATCCTTTCCAACCCACCTCCTCACCCTTTCCCCCCCATCCTTCTTCTCT
+
-,8,,,,,;,;<C,,<CCC,CC;,<@;@C@,8,;;<6;,6,6BAC,,<,6;,,<,;C,,;CC,,,;,,;;,88?==,;;,4++,9,C=?>D59?,,44@AD,<,6+4899,5A,,:,:,49,,,,,9399,4=+681068*99*=*=060,+426*3>+*6+063*+3063*58=0+*+*336++723*+,*4,555*7*2:***100**3**)3*1330)1)/*4*3796***0/1(0,(().)/).1))
@M00200:205:000000000-AKKM3:1:1101:17304:1984 2:N:0:1
TCCTCGGTTCTCTACTCCTGTTTTCTCCCCACTCTTTCTCTCCTCATCGTCCTCCTCTGCCCATCCCTCCGCCTTCTCCACCTTTTTTCTTCCCTCTCTCTACTCCTTCCCCCGCTACACCCTTCTTTCCACCCCCCCCTACAGTTCTCGCTTTACCCAGTCCCCTCTGCCTACCCTCTTTTGAGCCCCTTCCTTTCACCGCACCCTTCTGCGACCGCCTCCTCGCCCTTTCTCCCCTATCTTCGTTCTTT
+
6,8AC,,,8,;CC,,;;CC;CC@,<@C@CB,8,;C,6;,<,;BAC,,;,9;,,6;,;C,;@@,,6,,,;878?BED,:9,94,,6,:>=BF94,,,94@FE8E,C,4A=9,:@+=9++99,4+,,,99A@,==1+810=85=,*@+606*++6++456+*D20+)*3,*,5*+033***+3320*5;*9*,*35<54*56-4)-(---(**1((43.)0/(/(8/35958))-)-,/(-,.)))-.((())
@M00200:205:000000000-AKKM3:1:1101:8375:1998 2:N:0:1
TACCGGGTTCTCTAATCCTGTTTTCTCCCCACGCTTTCTCTCCTCAGCGTCCTCCTCAGCCCACCTTTCCGCCTTCGCCCCCTTTGTTCTTCCCTCTCTCTACGCCTTCCTCCGCTACACCCTCCATTCTGCATCCCTCTCCCGAATTCCCTCCATCCAGTCTCCCCCGCAGTTCCCTTTTTAAGCCTGCTTCTTTCACGTGTCCCTTTTTTGCCCGCCTTCTCGCCCTTTCCCCCCTATCATTGTTCTTT
+
8,8A8@:+8,;<C<,CCEE9ECC,6C@;;B<@+@C,9;,<,;B?E<8@788+,;6,;,,;BBF,8,,,958@@CFE,88,+6+,:,<EFFG99,,,94@FFAA,>+9899,::+@?8>E4=4+++,9@EF,=?3=463=056=9+9D)6+,+6+6=+@+6E+1+*0+33531<AC13++*83*34946**,++22+435)0):)***1)*.0/*44()28(.)+(/:159@)))(,1((//)))))-))--
@M00200:205:000000000-AKKM3:1:1101:17121:1999 2:N:0:1
TACCGGGTTCTCTAATCCTGTTTTCTCCCCACGCTTTCTCTCCTCAGCGTCCTTATCTGGCCATTTCTCCGCCTTCGCTTCTTTTGTTCCTCCTTCTCTCTACGACTTTCCCCTCTACACTCCCTTTTCCACTCTCCTCTCCCGACCTCCCTTTCGCCAGTTTCTTCTGCAGTTCTCTTTTTGGGCTCCTTTCTTTCCCCCCTTCCTTACCAATCCGCCTCCTTTCTCTTTTCTCCCCATCTTTTTTCTCT
+
6,8A@+:+8,;CE,,<CCE,EC@,6CC@C@,@+@B@@@,;,;BEF,6C+88+,<,6;,,,;6,,;,,,<9+8?FFD,6848?,,<,:AEEF5?,,,9,9AD8B,,+6694,::D@D,99494,9,,999=,9=9+91090;4=*+*6)6*++,26*060*6+3?*++,53+)5032+2++86=+*6130+,++7=51*40:)8))0:;*)0*)0610*3:)-50*5+4141***002((-0***)).(.))
@M00200:205:000000000-AKKM3:1:1101:18856:2020 2:N:0:1
TACTAGGGTCTCTAATCCTGTTCTCTCCCCACGCTTTCTCTCCTCAGCGTCCTCTTCGGGCTCTTTTTCCGCCTTCTCCCCTTTTTTTCCTCCCCCTCTCTACGCCTTTCCCCACTCCACCCCCCTTTCCACCCCCCTCTCCCGTCCTCCCTTCTGACCGTTTCTCCTCGCTTCCCCCCTTTACTCCCTTTTCTTTCAGCACCTCCTCCTCCGACCGCCTCCTCGCTCTTTCCTCCCCGTCCGTGTCCCCT
+
688A86<,;,;CC9,CCE,,C;,,;<C@EC8@+@B,6A,6,;BFE,;;+88+,,;,6,,+77,,,<,,95,8@B@E,:@,8,,,6,8>E==,9,,+44@ED;E,++949A,::9=@+949,++6++72?=,@6++669=);=D@=B@)60++335++,+05+55*+5,3*3):56**/**2225+5,))+,*11441*,0*0(((,((,(/(((33.)2;12(0,2)11::)))..1(-40,(.(.())((
@M00200:205:000000000-AKKM3:1:1101:14953:2033 2:N:0:1
TACGCGGTTATCTAATCCGGATCTCTCCCCACGCTTTCTCGCCTCAGCGTCATCAAAGCTCCATTCCACCGCCTTCGCCCCTTTTTTTCCTCCCTATATCTACGCCTTCCACCACTACACCTCTCCTTCCATTGCCCCCTAGCTTGCTCCATCTCGGCCGTCTCCGCTGACCCCGCCCTGTTGAGCCGGTCTCTTTCACAACGTTCTTGCCCAGCCGCCTGCTCGCCCTTTCCTCCCCACCAGTGTCCCCT
+
88A@CCE+@,CCFC,CECC7C@@,<CCCFC<F+FFCEE,<,6@FGD8E78B,,9,,,,:AFG8,,<,,:48@FFCE,8=,79,,:,@CEGF?A?,,9,9EDCF+C+9?==,:ADF9=E=4>,,,,,7EFGAFC,+>=*=1<,@FAFG0=6,+7+=*9>D5C+5:8*3:<*91;=E0//**752+*5:)8)4)+4=1:1=/.3>((/,7))()/(3:3):7(,(/3:>D)23)))-.1(((((..).))),(
@M00200:205:000000000-AKKM3:1:1101:15463:2034 2:N:0:1
TACTAGGTTCTCTAATCCTGTTCTCTCCCCACGCTTTCTCTCCTCAGCTTCTTTCCTGGCCCATCTTTCCGCCTTCGCCCCCTTTTTTCCTCCTTCTCTCTGCTCCTTCCCCCGCTACACCCTTCCTTCCGTTCTCCCCTGCATACCTCTATTCTGCCCGTCTCTTCCGCACGCTCTGCCTTGAGCCCTTCTTTTTCACTCCCTTCTCTCCACACCGCCTACTCGCCCTTTCTCCCCTATCTGTCTTCTCT
+
-,8AA@8,;,;<C,,CCC6,CC,,6<;;;B,@+688C@,;;;@FF,,6,6;,,6,,<,,;4C,,,,,;;;,8@CBE,86,44+,6,C@FFF5A<,,9,9?D;E,C,9994,:@+=9+>@9,++,,,93CD+@?96@90605@8D,:=1?:,+,36++60<E+00*++,33*1<)*0**+*753+*3409*,*3229;7AEA=0)*3****0*)044:*2((-08(4/:<C))...,1(/)7))9)1)/94)
@M00200:205:000000000-AKKM3:1:1101:8395:2035 2:N:0:1
TACTCGGGTATCTAATCCCGTTTTCTCCCCTGGCCTTCGTTCCTCAGCGTCATTAACTGTCCATACACTCGCCTTCGCCACTTTTCTTCCTTACTCTCTCTACGCATTTCACTGCTACACCGTACTTTCCAGTCTCCTCTCCAGTACTCTACCCACGCAGTTTCTACTGCAGTTTCTGTTTTGAGCCCTTTTATTTAACATCCCTCTTTCGCGACCGCCTACTCACCCTTTCCACCCTATCAGTGTTCTCT
+
8ACCCFG+C+;CEE,CFCECFCC,<C<CCBFC,CCC@A,;,;BECEEF>B@,,<,,;E9EFGF,,,,;;A:@CFEEC@@,8A,,<CEFFGG@,A,,9,9AEFC@C,8==A,::9DDDEE9>+9+++49CA;DG9?E=FE=D@E5E?D36;=+,66:9==@G+3=*++60=+5@DF<++++736+58D06+,++67++*25D5D))388*;)1))4@>/35)-*/1>;**27*.*0(4(-07**17/)).1.
@M00200:205:000000000-AKKM3:1:1101:18620:2038 2:N:0:1
TACCAGGCTCTCTCCTCCTGTTCTCTCCCCACACTTTCTCTCCTCAGCGTCATTTCATGCCCATCCCTCCGCCTTCGCCTCCTCTTTTCCTCCTCCTCTCTCCGCCTTTCCCCTCTCCCCCCTCCCTTCCCTTCTCCTCTGCCTACCTCTCCTCTGCCCGTTTCCACTGCATCCCCTCTTTTACGCCCCCTTTTTTCCCTCCCTCCTCCCCCAACCGCCTCCTCGCCCTTTCCTCCCCGTCAGTGTCCTAT
+
668,8,,,6,;@C,,66;@,;6;,;6,6;66@,@C@<<,;BCEFC,,C+88,,,<<,;<,A8,,,,,,;,78@F4A,8:,49,,<,,554,99A,,9,44@,,+8,,4,9,9:,6;,?,76+++++9,99,96,693+905,,5@F?*60,+6065:9=*@+02*++,33+*+030**++,36+*+19*++**4230*4*)05-0)--)))))(642)2/(-()(302/*6)))1,1(.:<((...))).)
@M00200:205:000000000-AKKM3:1:1101:8940:2080 2:N:0:1
TACTGGGGTATCTAATCCCGTTTTCTCCCCACGCTTTCTCTCCTCAGCGTCACTGCATGCCCACTTCCCCGCCTTCGCCCCCCTTGTTCCTCCCTCTCTCTACACCTTTCCCCGCTACACCTTTCCTTCCAGTTGCCCCTTCTGCACTCTAGCCCCGCAGTTTCTGCTGACCTTTCCCTTTTAAGCCCGTTTTTTTCACAGTCTACTTCCGGTTCCCCCCTTCCGCCCCTTTCTTCCCAATCAGTCTTTCT
+
-88ACFG+8,6<C<,<C6EEF;;,;C@CEFFFCEG@<A,<,;;CC9E@788,,,,,,<<EFDF,,,,99:+7CCF=786,46++:,CEAEG596,,9:@E9;FFG,99==,9:4=A+C@49,,,,,,398=A3,+423=0:@=+@D+063,+,0+336?5=+*+*+2,57;0+5<40*+03323<,6:>*,***4*325197=/*1/1**/-/(*10*)(((()(*)2/2()))))0,)(,,)3)).))))
@M00200:205:000000000-AKKM3:1:1101:22525:2085 2:N:0:1
TACAAGGGTATCTAATCCCGTTCTCTCCCCTAGCTTTCGCTCCTCAGCGTCCTTGTCAGCCCATCACCCCGCCTTCGCCGCATTTTTTCCTCTCTCTCTCTACGCCTTTCACCGCTACACCTCTCCTTCCAGTTGCCCCTTCTGCACTCTATCCCCGCAGTCTCGGCTGACCGTTCTTCTTTAAGCCCACTCATTTCACAGTCTACTTTCGGTGGCCCCCTCCCCGCCCTTTCCCCCCAATCCGTTTCTTT
+
86AA@EC,=,CCF,,CFEFFGE<,<CCECFF9<EEEF@,8,;@FGDFF>@@+,;,;CC,@EF8,;,,;:@4@FGGF78B+7+,,9,,@FGGA=E,,9,9ADDGFG+=B=B,::+@?>EE:@,,,,,9@FE,@F,+460@83@=FFFF0=3,+76655@69++36)*35<@?59=B33+++7355+9<@A*,**55542=*1:<**1/969/25(*,5*//6(3)(/028)/)))),4(--(((((),)).)
@M00200:205:000000000-AKKM3:1:1101:22185:2096 2:N:0:1
TACCAGGGTATCTAATCCTGTTCTCTCCCCACGCTTTCTCTCCTCAGCGTCATTCTCGGCCCTTCTCTCCGCCTTCGCCCCCCTTGTTCCTCCTTCTATCTGCGCTTTTCCCCGCTACACCACTCTTTCCGATCTCCCCTACCGAACTCTCTCCTGCCCGTCTCCTCTGCACACCCTTTTTTAAGCCCCTTTCTTTCACAACCCCCTTTCCCAGCCGCCTCCTCGCCCTTTCCCCCCTATCCGTGTTTTCT
+
68A8AFC,;,CCEF,CFFFFGE6,<C@CEFFG:CGCEB,<B;EFGFG8+8@,,6,6<,,@C@,,,,,<69+846,4,68,74++9,65?EE5,,,,5,99=A97:++9@@,9:6+*+8999++,,,937@86+1+82*@003@9+0=)6+,23663;,=5@+0+*+33*39)35:*****73*3357*3*,*1,55+/5*:9-((-(0)***.)6;1/.1(//.(*)2)25))),,1(-).(((-,,(())
@M00200:205:000000000-AKKM3:1:1101:10774:2108 2:N:0:1
TACTGGGGTATCTAATCCCGTTTGCTCCCCTGGCCTTCGTGCCTCAGCGTCAGTTCCTGCCCATCGCTTCGCTTTCGCCACTGGCGTTCCTTCCGCTCTCTACGCCTTTCACTGCTACACCCTCAATTCCAATCTCCTCTACAGAACTCCATCCAAGCAGTTTTCTCTGCTATTTCTATTTTAAGCCCCTTTCTTTCACATCCTACTTACTCCACCGCCTACTCACCCTTTTTTCCCTATCCGTGTTCCAT
+
88AC<FG+8,;CFC,FGGDGGCC,CCEEDFF-CF,;;@,6,6BFFFGG78B,,<6,;6,<FFF,,,,:,84B,?FF:8@,44,,,7BCFFG,,,,,8+9EFDFCE+ABDF,::,@=@ED?=+@+,,99C;,4=96C=9=03@=?AD+06*,+6+63++=D=+0+*++316+5C;=+++++86+65@D?D+,*+222+37CE5=**58;71*00:3@809<)0*/*5*;93:**(002*.0*.(0:0())).
@M00200:205:000000000-AKKM3:1:1101:19556:2113 2:N:0:1
TACTGGGGTCTCTAATCCCGTTTTCTCCCCACGCTGTCGCCCCTCAGTGTCACCTCTGGTCTATCTCTCCGCCTTCGCCCCGTTTGTTCTCCCCCCTCTCTACGCCTTTCCCCGCTACACCCCTCCTTCCACCTGCCCCTCCCAGCCTCCATTCCTGCAGTTTCTCCCGACCCCCCACTCTTGAGCCGTTCTCTTTCACGGGATACTTCCAGCACCACCTACTCGCCCTTTCCTCCCCGTCAGTGTTCTAT
+
-88CAE@+8,;;@6,CC<A@EC;,6;C6;BF:+@E,@;,6,88=FCFF,<<,,,,;;,6EFG9,96,,:,8BFFEF786,4+,,6,:AEFG5??4+67@=?D9+4+94,4,:A=8?+>F4,+++++67ADFD6,+610=0<6C?FF6)6*,236?<9EF6A+2;;9<335@5@=9/*3**2,4+/<C)0*,/41141/45(-((//)1))17=;CF328344)2(=5CC2))))..*((,,((.).)).))
@M00200:205:000000000-AKKM3:1:1101:7591:2131 2:N:0:1
TACGCGGGTATCTAATCCGGTTTGCTACCCACGCTTTCGTTCCTCAGCGTCATGAAAAGCCCATCCTGCTGTCTTCACTTTTTTCGTTCCGATACCTCTCTACGCATTCCACCGCTCCACCTTTCCTTCCGCCCGCCTCTACTTTCCTCACTCCCAGCAGTTTCCCCTGCGGTTCCTCTCTTGAGCCGTTGGCTTTCACAAAGCACTTCCTGGCCCGCCTCCTCACCCTTTTTCCCCCATCCGTGTTCGCT
+
88BCCFG+=+CCE,6CFFGGG@8,;<,;CFFFEFGECA,C,;EEF,EFF@B,,,,,:,9E@DG,C,,,:@BCFGGF,9C=??,+:4:EFGG,@++,9A@FFFGCG+6===,,AB69CFF4,6,85,4=EDECD@+>@?C5+,@=FFF0=+,+,0+*5DF5@+2+30=C9@559>5*+4+*7522;@6*/***)4481/,/.82((07)**00(,3=1)06(,(8;CAG3;;))(/)2(-((((-4.()-((
@M00200:205:000000000-AKKM3:1:1101:13674:2142 2:N:0:1
TACCCGGGTATCTAATCCCGTTCCCTCCCCTAGCTTTCGTGCCTCAGCGTCAGACAAGGCCCAGTGTTCCGCTTTCGCCGCCGGCGTTCCTTCCAATATCTACACATTTCACCGCTCCACTGGAAGTTCCGCACACCCCTGCCTCACTCCAGTCTGCTAGTTTCAAGCGCTGTTCCCCTTTTGAGCCGGCGGATTTCACACCTGACTTAACAAACCGCCTACGCACTCTTTCAACCCAATCAGTGTTCTAT
+
@CCCCGG7C+CEGGGGGFGDGFF,CCF@BFGFDGFDFG7E,@:AFFFGEBF:,,C8FFGGFFG8C6C,<@:@C,DFEC@C=:++8@=CGGGFFC99?,9=FGGGG,?FFF,?ACCAGGGFD8=,,,6EFGGGG=0>@?C8?@,;D660=;2+33?BAAFFC5;=*4+,<?>ABEC33;**7@83/>F>D**))2:7+.49@;8((67<)))17;F@977:(4(02?>67:))))..2(3.()-.:6))).)
@M00200:205:000000000-AKKM3:1:1101:21242:2150 2:N:0:1
TACCGGGTTATCTAATCCCGTTTGCTACCCTAGCTTTCGTTCCTCAGCGTCATTCTAGACCCATTCATCCGCCTTCGCCACCTGTGTTCCTTAGTCTCTCAACGCATTTCACCGCTCCACCCTAACTTCCGCTTACCTCTGTCTCACTCAATCACAGCAGTCTCGAATGCAGTTCCTCCTTTAAGCTGATTTATTTCACTCCCTCCTTGCTGCACCGCCTACGCACCCTTTCTTCCCTATCAGTGTTCGAT
+
68ACCGG+@,;CFFCFGCFCFCC,;C,CCFGEEGGFEA,C,;EFFGGGGB@,,<,,6<EFGGG,;,,,<;,BFGGGC@@,8?,,:,EGGGG@,,,,9,,9DEGGG+?F=C,::@E>DC?AD>D,,,9@EECG>6+@==A8DEGFGFG:D*,+6+0;DGGFD+3?0*+,5@DBDE724=+*766?8EG5?+,42@==+57CCD5))18=*:*8@CDDF7@D)8)*-=@DG4E*1*1*6*.68**071**((*
@M00200:205:000000000-AKKM3:1:1101:16657:2162 2:N:0:1
TACAAGGGTATCTAATCCCCTTCGCTCCCCTAGCTTTCGTACCTCAGCGTCAGAAGAGACCCAGTAAGCCGCTTTCGCCACCGGTGTTCCTGATGATATCAACGCATTTCACCGCTCCACCATCTGTTCCGCTTACCTCTGTCTCCCTCAAGCACTGCAGTTTCGGGCGCAATTCCTCGTTTGAGCCGACGGCTTTCACACCCGACTAACAGCGCCGCCTCCGTACCCTTTCCACCCCATCAGTGTGCGCT
+
88BCCGG>F,CFGGFGGGGGGFF,@CFCFFGGGGGEFA7C,CCFGGFGGCC7,,,,;FGGFGG8C,,,CAFFFGGGE@B,8A++8:FGGGG9,99,9,@FFDEFG+8@4@9BCEGDGCD<B,99,,4@EFGGG8=EFFGFFCGFGFF063,+@+=DFGGFF+3=00+3:@5=DB71;<**5:>C?EG5@***2:E9+/,00>9((.26)/3;@6C:9)87(.(0(277DC3).)-./(((4<?<>.))-((
@M00200:205:000000000-AKKM3:1:1101:20434:2177 2:N:0:1
TACTAGGGTATCTAATCCTGTTTGCTCCCCACGCTTTCGCGCCTCAGCGTCAGCATCGGCCCATCTGACCGCCTTCGCCACTGCTGTTCTTCCCGATCTCTACGCATTCCACCGCTACACCGGTACTTCCATCTGCCTCTACCGTGCTCGATCCCGACAGTTTACCACGCAGCCCTCCTGTTAAGCCGCCTGCTTTCACACCCTCCTTCTCAGGCCGCCTACTCGCCCTTTCTGCCCCATCAGTGTTCGAT
+
<ACCCGG8C8EEFGFGGGGGGGE,CCFDFFGGGGG7CE,6+7CFGGGGGBC7,;,,6BBCGGG,6,,,<9@CFGGGGBC:==,,<AFFGCF???,,=@,EEFFFC+469A;BABEBCFGED+++++6@FFCA83+8@?F8?@A56*+)6*1+66+3:BCD355+**+,3:@=BBB0****7<5=8DG>***))4:4+1=*7-6//-57)//..3CEF5><(6)6(3)>)92).).4:((,4).-..))(()
@M00200:205:000000000-AKKM3:1:1101:14508:2183 2:N:0:1
TACGGGGGTATCTAATCCCGTTTGCTCCCCTGGCTTTCGCGCCTCAGCGTCATGCGGGGTCCAGCACGCCGCTTTCGCCACCGGCGTTCCTTCCGCTATCAACGCATTTCACCGCTCCACCGGAAGTTCCGCGTGCCCCTACCCCCCTCCATGCCGGCAGTTTCCAGGGCCATTTTCCGCTTAAGCCGATCGCTTTCACCCCGTCCTTGCCCGCCCGCCTCCGCGCCCTTTTACCCCAATCAGAGTTCGAT
+
68ACCGG>@;FFGGGGGGGGGFE,CEE<FFGGGGGGGG7C+@CFGGGGGBB76<<+@FFGGGF84,:+8BFFGEGGG==+4A++@=FDF>F?FD++3+6FFGGGG+@CDC,@FGGFGGGCD5**3*7@FFGGG:4BC6EB>CFFG4D3C:C++02=5175*+/:5*:*5CE<?9?/093)28**9CFFF)/))/:**.:3<19((-2)62(.21EE1/5:(.(),:79)0))).).:(,.282)4.))(.)
@M00200:205:000000000-AKKM3:1:1101:15187:2184 2:N:0:1
TACTAGGGTATCTAATCCTGTTTGCTCCCCACGCTTTCGTGCATGAGCGTCAGTATTGGCCCAGAAGGCTGCCTTCGCCATCGGTGTTCCTCCACATCTCTACGCCTTTCACCGCTACACGTTGAATTCCACCTTCCTCTGCCATACTCCATCTCCGTAGTTTCGAGCGCAATTCCCAAGTTAAGCCCGTGGCTTTCACACTCTCCTTGCGACGCCGCCTGCGCACACTTTACACCCAATCAGTGTT
+
@ACCCGGCFDFGGGGGGGGGGFF8CFEFCFFGEGGFGG7F8BFGGGGGGFG7,E<FFFEGGGG8,,,,BEFGGGGGG@B7BF,,CEGGGGGAEEE,A<EFGGGGG+9CEF9AFEDEGGGF6D,,+,4EFGGGGFGGGFGDBEFFGFG:=F8+>++;@FFE+6;D>*0=??B55DF3;++*8<;@7,CF>+1*<?>9+057C@C505A**0:492B8>1:202(0.=BGF:A)))//4(//()5:-.)
@M00200:205:000000000-AKKM3:1:1101:13441:2228 2:N:0:1
TACGGGGGTATCTAATCCTGTTTGCTCCCCACGCTGTCGCGCCTCAGTGTCAGCAACGGCCCAGCAGAACGCCTTCGCCACTGGTATTCTTCCCGATCTCTACGCATTCCACCGCTACACCGGGAATTCCATCTGCCCCTACCGTGCTCTAGCTCGCCAGTCTGCCCGGCAGCCCCGGAGTTGAGCCCCGGGATTTCACCAGCCACTTAACGGGCCACCTACCCGCCCTTTCAACCCCATCAGTGTTCTAT
+
CCCCCGGGGGFGGGGGGGGGGGF8FFGGGGGGGGGEGGCF7CGGGGGGGGGGCFC8FGGGGGGCFCC8=FFFGGGGGCFCEG8,CEFFGFDFFG:+@FFGGFGGG6FFFFAFFGGFGGGGFC78E+,@FEFFGF?E=FGD5DFE?FD>GFF<C;85@GG>8;A=*/@54889BD?858))40+2;EGF>)*)22C7*)<428?303,64)-4>:CE0>>?05(0(/)9)0))).-.:,(2:?2:<A))..)
@M00200:205:000000000-AKKM3:1:1101:19985:2245 2:N:0:1
TACCGGGGTATCTAATCCCGTTTGCTCCCCACGCTTTCGCGCCTCAGCGTCAGAACCGGACCAGTTGGCCGCCTTCGCCACTGGTGTTCTTGCGAATATCTACGAATTTCACCTCTACACTCGCAGTTCCACTCACCTCTCTCATCCTCAAGACTTGCAGTATCAAAGGCAGTTCCGAGGTTAAGCCTCGGGATTTCACCCCTGACTGACAAGTCCGCCTACGTGCGCTTTCTACCCAATCAGTGTGAGCT
+
CCCCCGGGGGGGGGGGGDGGGGGCFGGFGGGGGGGGGGGG>CFGGGGGGGGGGFFACFGGGGGGFE9?@FEGGGGGGCFFFGFEEGGGFGGGFGDCEEGGGGGGG,EFFGGGGGG?FGGGCFFE7>CGGEEGFGGFGFGFF@9DEFFDGFG+,=7?AFGFG7=FC;FAFGAAFEFFA>5*6DCFFGGFFD55/:C?8>CEFBB>2@EBB@@CDFGG@DFD6;0.(=>DDC7)9)1614::B>2-6:)-)(-
@M00200:205:000000000-AKKM3:1:1101:16611:2251 2:N:0:1
TACTAGGGTATCTAATCCCGTTTGCTCCCCTAGCTTTCGCGCCTCAGCGTCAGAAGAGATCCAGTCCGTCGCTTTCGCCACCGGCGTTCCTTCTGATATCAACGCATTTCACCGCTCCACCAGAAGTTCCACAGACCCCTACCTCCCTCGAGACCAGCAGTATCCAAGGCACTTTTCCGGTTGAGCCGAAAGATTTCACCCCGGACTTGCTGACCCGCCTACGCGCCCTTTAAACCCAATCAGTGTC
+
CCCCCGGGGGGGGGGGGGGGGGFCGGGGGGGGGGGGGGGDCFGGGGGGGGGGGC9@DGGGGGGCFFD@FGGGGGGGGCGG@F:@GGGGEGGGGGF9FF;FFGFEGEEEGGGGGDGFGGFFFF8E8,@DGFEGG8DGEFEDFFG?FBDFGF6+>=DFFGGF=+2;CEF6FGFFF<*1?A7*5@CC6CGFF4**@CG=+9,3:@9((39=3C)4<DFG@<>F08(=18)9)0:))6538(4(4:AB4<)
@M00200:205:000000000-AKKM3:1:1101:14161:2261 2:N:0:1
TACTAGGGTATCTAATCCCGTTTGCTCCCCTGGCTTTCGCTCCTCAGCGTCAATACCGACCCAGGATGCCGCCTTCGCCACCGGTGTTCCTCCAGATATCTACGCATTTCACCGCTACACCTGGAATTCCGCATCCCTCTTCCGGATTCAAGCCATCCAGTATCAGACGCAGTTCCCCGGTTGAGCCGAGGGATTTCACGTCTGACTTAGTTGGCCGCCTACGAGCCCTTTAAACCCAGTCAGTGTG
+
CCCCCGGGGGGGGGGGGGGGGGGGGGGGGGGGGGGGGGGGGGGGGGGGGGGGGGGFGGGGGGGGGCFGGGGGGGGGGEGGGGCEFGGGGGGGGGGGFCFGGGGGGGGGGGGGGGEEGGGGGGGFGCFFGGGGGGGFGFCDFFCDGFG5DFF7DFGFFGGFF7FGEFGGEGFA5@FFFF>>FEGCAF?DB7E>DFFDAEGB=@BB*8EFFC?EFFGG6CA6<@<5;:>F49:29A<:>8?FFBA>>A)
@M00200:205:000000000-AKKM3:1:1101:14203:2262 2:N:0:1
TACTAGGGTATCTAATCCTGTTTGCTCCCCTAGCTTTCGCGCCTCAGCGTCAGTACTGGTCCAGGAAGCCGCCTTCGCCACTGGTGTTCCTCCCGATATCTACGCATTTCACCGCTACACCGGGAATTCCACTTCCCTCTCCCAGACTCTAGCCGGGCAGTATAAGATGCCATTCCACGGTTAAGCCGTGGGATTTCACATCAAACTTACCCGACCGCCTACGCGCCCTTTTTACCCAATCAGGGTG
+
CCCCCGGGGGGGGGGGGGGGGGGCFGGFGGGGGGGGGGGGGGGGGGGGGGGEGGGGGGGGGGGDFC,BFGGGGGGGGEFE@?E8FGGGGGGGGGG7FFEGGGGGG>EEGGGGGGGF8FGFGG>@F7GGGGGGGFGGGBGF5@8:FFFEGFGGGFDDEGGF6+C9EAFGFGFEFEFFCFC*@EDF6DFEF4EAF?;F97D78>EE=7:EB:=EFBDC9DEF@@;>9CBD7C8).,5)3)::B?2)(4(
@M00200:205:000000000-AKKM3:1:1101:12375:2265 2:N:0:1
TACTGGGGTATCTAATCCTGTTTGCTACCCACGCTTTCGCGTCTCAGCGTCAGTACTCGTCCAGAAGGCCGCCTTCGCCACCGGTGTTCCGCTTGATATCTACGAATTTCACCTCTACACCAAGCATTCCACCTTCCTCTCCGAGACTCTAGCAACGCAGTTTCGGGTGCACTTCCATGGTTGAGCCATGGGCTTTCACATCCGACTTGCGCCGCCACCTACACGCGCTTTATGCCCAATCAGTGCT
+
CCCCCGGGGGGGGGGGGGGGGGGFGGGGGGGGGGGGGGGGCFGGGGGGGGGCGGCFEFCFGCC@A8@CFEFGGGGGGDEGCF+FFGGGGFEGGG?DGFFGGGFEF8FGGGGGGGGFGGGGGF88EDGFGGCFGGFGGFGFFD8?=@GFF?AFE+=DBEGEE=DGA>6FBCFFAEFF+;+9@EDGFGFFFF6*;FGC4<F8EE2)55@@E45=2:EG(:A@EE6A?E:<59:<4)6);)3(4))66))
@M00200:205:000000000-AKKM3:1:1101:20496:2266 2:N:0:1
TACGAGGGTATCTAATCCGGTTCGCTCCCCACGCTCTCGCACCTCAGCGTCAGCGCATGCCCAGGCGGCTGGTTTCCCCCTGGGTGTTCCTGCCGATCTCTACGCCTTTCACCACTACACCGGCAATTCCACCGCCCTCTGCATGGCTCCAGTCGCGCCGTCTGGGATGGCGCCTGGCCTTTAAGCGGCCAGATTTCCCACCCCACGCGCGCGACCGCCTGCGTGCGCTTTCAGCCCAATCAGCGTT
+
ACCCCGG>FCFGGGGGGGGGGGC7@FGGFGGGGGGCDFEG>FFGGGGGGCGECCF7BFGGGGGCFC++@=C==EEFFFGG==++FEGGGGGGGG@+@FGFEFGGG+6@EFGGGFGFGGGG8++@C+@DFGAEC=DEGFGCFGGFGFF@GFF*33;?>EGEE)/*(28CDGA>EBD3);1*702;9CCDFD*8)<9:1)+).(41((((,,79>9EEFCD((.-)-8771*:2).62:(-((.<)430
@M00200:205:000000000-AKKM3:1:1101:11647:2281 2:N:0:1
TACCGGGGTATCTAATCCGGTTCGCTCCCCACGCTTTCGTGCCTCAGCGTCAGTAATGGTCCAGTAGCCTGCCTACGCCATTGGTGTTCCTTCTAATATCTACGGATTTCACTCCTACACTAGAAATTCCAGCTACCTCTACCATACTCGAGTCATTCAGTTCAGATAATAGACATAATGGTTGAGCCACATGCTTTCACTATCTGCTTAAATCACCGCCTACGCAACTCTTTAAACCCAGTCAGTTTG
+
CCCCCGGGGGGGGGGGGGGGGGGGGGGGGGGGGGGGGGGGGGGGGGGGGGGGGGGGGGGGGGGGGCFGGGGGGGGGGGGGCFGGGGGGGGGGGGCFGE;FGGGGG+CCFFFGGGGFGGGGGGGGFGGGGGGCFGGGGFGEFGGFGF87DDGGG+@FFEDDFDDDE7@8FFFFFFFFBFGCADGDDFCFFDEFF6E??<CAC*;0C77CCE>8E<E,5*@=8)552;>4FG?CCC?=90(((0*0*9*94
@M00200:205:000000000-AKKM3:1:1101:21039:2283 2:N:0:1
TACGCGGGTATCTAATCCTGTTTGCTCCCCACGCTGTCGCGCCTCAGCGTCAGCCACAGCCCAGCGGGCCGCCTTCGCCACCGGTGTTCTTCCGGATCTCTACGCATTCCACCGCTACACCCGGAATTCCACCCGCCTCTACTGTGCTCCAGCGCGAGAGTCTCGAAGGCCGATCCGGGGTTGAGCCCCGGACTTTCACCCCCGACTCCTCGCGCCGCCTACGCGCCCTTTAAACCCAGTCAGTGTGACAC
+
CCCCCGGGGGGGGGGGGGGGGGGFGGGGGGGGGGGGGGGGCGGGGGGGGGGEGFGGGGGGGGGFGG7:FGGGGGGGGGGGGGGGGGGGGGGGGGDCFGGGGGGGG6FGGGGGGGGFGGGGGGDGG@FGGGGFFEDGEACFFGGFGFGEGFG;FCGFAG<>ECCGF4DGAGF@FBFFFFC3C=GD@GGF@):5BGGC=<FA06696>>B?77?F>GGBGD228<BBGFGD*3)-488?:::29AFAB)6).)
@M00200:205:000000000-AKKM3:1:1101:13879:2294 2:N:0:1
TACCAGGGTATCTAATCCTGTTTGCTCCCCACGCTTTCGCGTCTCAGCGTCAGTACCGTCCCAGAGAGCTGCCTTCGCCATCGGTGTTCTTCCTGATATCTGCGCATTTCACCGCTACACCAGGAATTCCACTCTCCTCTTCCGGACTCTAGCCAGATGGTTTCGGTCGACGTCTGGAGGTTGAGCCTCCAGTTTTCACAACCGACCTACCTGGCCGCCTACACGCGCTTTCCACCCAATCCGGGTG
+
CCCCCGGGGGGGGGGGGGGGGGGGFGGGGGGGGGGGGGGGGGGGGGGGGGGGGGGGGGGGGGGGGGC@FGFGGGGGGFGFEGEECGGGGGGGGGFGGGGGGGGGDGGGGGGGGGG>DGGGGGGGGGGGGGGGCGGGGFGFFFGFGFGFGFFDCFGF?EFBFDDGFEGEEEFABAFF5@55@FGGFGGFFGGFFGCFFFGFFFA=@B(>335*.7C@BDD1;@3A;CDG)9().6-,;(807(((-4(
@M00200:205:000000000-AKKM3:1:1101:13293:2323 2:N:0:1
TACGCGGGTATCTAATCCTGTTTGCTCCCCTAGCTTTCGCGCCTCAGCGTCAGTTGTGGTCCAGTGAGCCGCCTTCGCCGCAGGTGTTCCTCTCGATATCTACGCATTTCACCGCTACACCGAGAATTCCAGTTGCCCCTTCTGCACTCTAGCCCCGCAGTATCGGCTGACCTTTCCGGGTTAAGCCCGGAGATTTCACAGTCGACTTGCGGTGGCCGCCTACGCGCCCTTTCACACCAGTCAGTGTGAGG
+
CCCCCGGGGGGGGGGGGGGGGGGGGGGGGGGGGGGGGGGGGGGGGGGGGGGGGGGGGGGGGGGGGGFFFGGGGGGGGGGCEGDFGFFGGGGGCFGEFGGGGGGGGGGGGGGGGGG>DGGFGGGGGGGGGGGGGGGGGFFDFGGFFFGBDFG=>9C?BGDFGGFG=EGGFGFFFEAFBE46FGFFFG6?EC5>AFC7+)464)4183<:)93(6(:8<D5>B?7048@))/37<).)3(31424)).))).(
@M00200:205:000000000-AKKM3:1:1101:17592:2325 2:N:0:1
TACAGGGGTATCTAATCCTGTTCGCTCCCCTAGCTTTCGCGTCTCAGCGTCAGGAATGGCCCAGCGAGCCGCCTTCGCTACTGGTGTTCCTCCCGATATCTGCGCATTTCACCGCTACACCGGGAATTCCACTCGCCTCTACCATCCTCTAGCCCGGCAGTATCCACCGCACGCCCGGGGTTGAGCCCCAGGTTTTCACGGCAGACTTACCGAACCGCCTACCCGCCCCTTACAACCCGTCAGTGTGAGCT
+
CCCCCGGGEEGGGGGGGGGGGGGGGGGGGGGGGGGGGGGGDGGGGGGGGGGGEGGGGFGGFGGGGDGEGGGGGGEGFFFEFG=FGGGGGFGCGGGEGDCGDDFCGGEEGGGGGD89CFGGGE7EGGGGGGGGFGGGGFD59@=6C*@CG79+>CFE>:DB,+;=A6;,:5*)3)5?B>44<:<;6@CFBDD5)+491)2/60(-1:7<:<:03(2?>7><??(>BE)9)13)())5;(((483:>54)-()
@M00200:205:000000000-AKKM3:1:1101:12033:2372 2:N:0:1
TACTAGGGTATCTAATCCCGTTTGCTCCCCTGGCTTTCGCGCCTCAGCGTCAATACCGGTCCAGGATGTCGCCTTCGCCACCGGTGTTCCTCCAGATATCTACGCATTTCACCGCTACACCTGGAATTCCACATCCCTCTCCCGGATTCAAGCCAACCAGTATCGGACGCAGTTCCTGGGTTGAGCCCAGGGATTTCACGTTCGACTTAGCAGGCCGCCTACGCGCCCTTTACACCCAATCAGTGTG
+
CCCCCGGGGGGGGGGGGGGGGGGGGGGGGGGGGGGGGGGGGGGGGGGGGGGGGGGGGGGGGGGGGGGGGGGGGGGGGGGGGGGGGGGGGGGGGGGGGGGGGGGGGGGGGGGGGGE5CGGGGGGGGFGGGGGGGGGGGFGBFGFAEFGAFFGFGDFFFEGFFGFGFDDGEGEADEF>FAFFGG5*/>,9FFF?FFFFFFFBDBD@D992CC9CFDG;;<>?@@D3(=5CCFD<BFFBGF0(48<<><2
@M00200:205:000000000-AKKM3:1:1101:19621:2394 2:N:0:1
TACGAGGGTATCTAATCCCTTTCGCTACCCTGGCCTTCGTGCCTCAGCGTCAGATATTGTCCAGTAGCTCGCTTTCGCCACGAGTGTTCCTCTTGATCTCCACGCATTTCACTGCTACACCAAGAATTCCAGCTACCTCTCCAATCCTCTAGCACGGCAGTATCGGATGCAGTTCCGGGGTTGAGCCCCGGGATTTCACATCTGACTTACCACGCCGCCTACGCTCCCTTTACACCCAGTCAGTGTG
+
CCCCCGGGGGGGGGGGGGFGGGFGGGGGGGGGGGCGGGGGGGGGGGGGGGGGGFGDCFGGGGGGFGGGGGGGDFGGGGGGGGGGGGGGGGGGGFCFGFGGFFGGGGEGGGGGGFFFGGGGGFFFGGFGGGFGCGGGGFGFFGGD;5DDGB8@FFFF5EGFGD9D@>DGFGFBDD?FBFGFEGG?FGCFFDC>BEFFFEGE?B?EEEFECE(*.5CF@GFFD@DF?G><7;.;EE<3:,153<46664
@M00200:205:000000000-AKKM3:1:1101:23637:2395 2:N:0:1
TACCGGGGTATCTAATCCTGTTCGCTCCCCACGCTTTCGCTCCTCAGCGTCAGTTGTTGCCCAGAGACCCGCCTTCGCCACCGGTGTTCCTCCTGATATCTGCGCATTTCACCGCTACACCAGGAATTCCAGTCTCCACTGCAACACTCTAGTCTGCTCGTATCGACTGCAGGCCTGAGGTTGAGCCTCAGGTTTTCACAGCCGACGCAACAAACCGCCTACGAGCTCTTTAAACCCAGGAAGTGTGAGAC
+
CCCCCGGGGGGGGGGGGGGGGGGGGGGGGGGGGGGGGGGGGGGGGGGGGGGGGGGGGGGGGGGGGGGGGGGGGGGGGGGGGGGGGDGEGGFGGGGGGGCF;AFFGGGGGGGGGGGFGG?GGGGGGGCFGC8DFFGFF+AEF=D?EFDEGFGGGGDDDCFBGGFGDFGGEGFFF>565@F5<<FGFGC>6C6ABFFGFFGF@):>>>=@B:;@?25=6D=(,62;0C5CF*<5)6>FG0((((.)).4)-6)
@M00200:205:000000000-AKKM3:1:1101:12406:2397 2:N:0:1
TACCGGGGTATCTAATCCTGTTTGCTCCCCACGCTGTCGCGCCTCAGCGTCAGCAACAGCCCAGCAGGCCGCCTTCGCCACTGATGTTCTTCCCGATCTCTACGCATTCCACCGCTACACCGGGAATTCCACCTGCCTCTACTGTGCTCGAGCCTGACAGTTTAGAAGGCAGCCCTGCGGTTAAGCCGCAGGATTTCACCCCCTACTTATCAGGCCGCCTACGCGCACTTTAAGCCCAATCAGTGTGAAA
+
CCCCCGGGGGGGGGFGGGGGGGGGGGGGGGGGGGGGGGGGGGGGGGGGGGGGGGGGGGGGGGGGGGGGGGGGGGGGGGGGGGFGGGGGGGGGGGGGEGFFGGGGGGGGGDGGGGGFGGGGGGGGGGGGGGGGGGGGFFGFFGGFFFGFGFGDEGGFFGGFGG5FFFGGFGFFF8?FFFGFGGGGFFGFFGGFFGGCF3+==@@>(,7C37C?CFGGFG>8?BF),:51)28<<A>:FFFFF:2)5694))
@M00200:205:000000000-AKKM3:1:1101:13205:2420 2:N:0:1
TACCGGGGTATCTAATCCTGTTTGCTACCCACGCTTTCGCACCTCAGCGTCAGTTACCGTCCAGTTCAGCGCCTTCGCCACTGGTATTCCTCCCGATATCTACGAATTTCACCTCTACACCGGGAATTCTCTGAACCCCTCCGGTACTCAAGCCAAGCAGTTTTGGATGCACTTCCTGGGTTGCGCCCAGGGCTTTCACATCCAACTTGCAAGGCCGCCTACGTGCGCTTTAAACCCACTCAGTGTG
+
CCCCCGGGGGGGGGGGGGGGGGGGGGGGGGGGGGGGGGGGGGGGGGGGGGGGGGGGGGGGGDGGGGGGGG7FGGGGGGGGGGGGGGGGGGGGGGGGGGGGGGGGGGGGGGGGGGG5FGGGGGGGGGGGGGGGGGGGGD>5BGGEGFGFGFC+6@FFFGGFGF7CCBGGFDC@5@FAFFGAGDC5*;;BBFGDBFFGFEGCEFBF36B=8874:5;EFG>?D@DA;C><DD:D9447;1(8((56)))
@M00200:205:000000000-AKKM3:1:1101:20381:2432 2:N:0:1
TACGGGGGTATCTAATCCCGTTTGCTCCCCTGGCTTTCGCGCCTCAGCGTCAATACCGGTCCAGGATGTCGCCTTCGCCACCGGTGTTCCTCCAGATATCTACGCATTTCACCGCTACACCTGGAATTCCACATCCCTCTCCCGGATTCGAGCCTGCCAGTATCGGACGCAGTTCCCGAGTTGAGCTCGGGGATTTCACGTTCGACTTAGCAGGCCACCTACGCGCCCTTTACACCCAGTCAGTGTGAGCT
+
CCCCCGGGCGFGFGGGGGGGGFEGCFGGGGGGGFGGGGFEGFGGGGGGGFGDEGGGGGGGGGGGGGGGGGGGEGGGGGGG:FGGCE=FFG,EFGGGFECFDGFGEGGDGAAFFEG5DED3>@FGGFFGGGFFGFFGCFGDFG??GDG@FFFCC+;CFGGF6C5?=5CEFG>5?EFCFEGFGGGGAFEFFDC>DC6>AEG?DFF@D1<@414<7?GG:CF725379E)9/5:B<AA?5(((5<4).44)4()
@M00200:205:000000000-AKKM3:1:1101:9455:2439 2:N:0:1
TACCAGGGTATCTAATCCTGTTTGCTCCCCACGCTGTCGCGCCTCAGCGTCAGCAACAGCCCAGCAGGCCGCCTTCGCCACTGATGTTCTTCCCGATCTCTACGCATTCCACCGCTACACCGGGAATTCCACCTGCCTCTACTGTGCTCGAGCCTGACAGTTTAGAAGGCAGCCCTGCGGTTAAGCCGCAGGATTTCACCCCCTACTTACCAGGCCGCCTACGCGCCCTTTAAGCCCAATCAGTGTGAGAC
+
CCCCCGGGGGGGGGGGGGGGGGGGGGGGGGGGGGGGGGGGGGGGGGGGGGGDGGGGGGGGGGGFGGGFGD@CGGGFGGGGG<A9FDGGGFGGGF7:CB@;FGGGGEGGGGFGGGDBGG?GEGGDGEF?FDEGGGFGC+AEFFFBFD?D@>ECGG?FFFF6<C7<;FGGFGFFFF569AGDFCDCFGEED)540CF=F5BBFF;;02<7?AFEF;GDBGF<33(.(25>)9?2))..;3:8?:7)))-)-))
@M00200:205:000000000-AKKM3:1:1101:10506:2447 2:N:0:1
TACCAGGGTATCTAATCCTGTTTGCTACCCACGCTTTCGCGCCTCAGCGTCAGATGCGGCCCAGGGACTCGCCTTCGCCACCGGTGTTCCTCTCGATATCTACGCATTTCACCGCTCCACCGAGAGTTCCAGTCCCCCCTGCCGCCCTCGAGAACCGAAGTTTGGCGCGCACTTCCCCGGTTGAGCCGGGGGATTTCACACGCAACTTTCGGGCCCGCCTACGCGCCCTTTACACCCAGTCAGTGTGAG
+
CCCCCGGGGGGGGGGGGGGGGGGGGGGGGGGGGGGGGGGGEGGGGGGGGGGGGGGGGGGFGGGGGGGGGGCGGGFFGGDGGGGGGGGGGGGGGFCGGGGFFGGGGGGGGGEGGGGFGGGFGGEGGGGGFEFGGGFED?EBF=F>CDDBFDEC>?FFFGGB:C*8<>C*2:8>EFFFFFG>CE3*8CGAB)57)2:=?)<4(2;0(4:FA46>44*/45;6:7:>;=BD)*))--)4C(8(.).4)-))6
@M00200:205:000000000-AKKM3:1:1101:16600:2462 2:N:0:1
TACACGGGTATCTAATCCTGTTCGCTCCCCACGCTTTCGCGTCTCAGCGTCAGTACCGTCCCAGAGAGCCGCCTTCGCCACGGGTGTTCTTCCCGATATCTACGCATTTCACCGCTACACTGGGAATTCCGCTACCCTCTCCCGGCCTCGAGCCTTGCAGTTTCAAAGGCGGTTCCTCGGTTGGGCCGAGGGATTTCACCTTTGACTTGCCAGGCCGCCTACGCGCCCTTTAAACCCAATCAGTGTG
+
CCCCCGGGGGGGGGGGGGGGGGGGGGGGGGGGGGGGGGGGGGGGGGGGGGGGGGGGGGGGGGGGGGGGGGGGGGGGGGGGGGGGGGGGGGGGGGGGGGGGGGFFGDFEFGGGGGGFGGGGGGGGFGGGGGGGGGGGGFGFFGGEGFGFG>E6BDFFFGGFEFEGE=FGAFAFFFFFFFGFE=5CEGGFBGGD)=CC@CGF??FFFBA<2<?AF?C=(97:BBFE9E@DC42<96>:E<8(4326<AF
@M00200:205:000000000-AKKM3:1:1101:7032:2467 2:N:0:1
TACTCGGGTATCTAATCCGGTTCGCTCCCCTAGCTTTCGCGCCTCAGCGTCAGGAGTGGCCCAGCCATCCGCCTTCGCCACCGGCATTCCTAGCGATATCTGCGCATTTCACCGCTACACCGCTAGTTCTAATGGCCTCTACCATCCTCAAGCCAACGCAGTATCCGTCGCAGTTCCACAGTTGAGCCATGGGATTTCACAACGGACTTACGTAGCCGCCTGCGCGCCCTTGAAACCAAATCAGTGTGAC
+
CCCCCGGGGGGGGFGGGGGFCGGGGGGGGGGGGGGGGGGGGEGGGGGGGGGFGGGGGGGGGGGGGGGGFGGG,@CGGGFFGGDGGGGGGGGGGGGEFEGGGGFEG>+8EFCFGEG>>CCFGE@CCEDGGGGGGGGG8DGEFDFFFFGEGFGDG?F;FEDDGG;EECG>CEFAFAFFFFGFGGGDFFG4AFFFF,6;A@FC?;=B6<94@>96@@55AGE(;;05::@CGC:(43));((422726.:9A)
@M00200:205:000000000-AKKM3:1:1101:15469:2516 2:N:0:1
TACGGGGGTATCTAATCCTGTTTGCTCCCCACGCTTTCGTGCATGAGCGTCAGTGTTGGCCCAGAGGGCTGCCTTCGCCATCGGTGTTCCTCCACATCTCTACGCATTTCACCGCTACACGTGGAATTCCACCCTCCTCTGCCACACTCCAGCCAAGTAGTTTCGAGCGCAATTCCCAAGTTAAGCCCGGGGCTTTCACACTCGACTTGCTCGGCCGCCTGCGCACACCTTATGCCCAATCAGTGGG
+
CCCCCGGGGGGGGGFGGGGFFFGGGGGGGGGGGGDGFGGGGGGFGGGGGGGGGGFGGGGG<FFCFGGGGGGFGGGGGGGGGGCEFGGGGGGGGGGCEFFGGGGFF>FEDGGGGGEDGGGGGG8ECGGGFFGGDC6EEFGEFGGFGFGBGFFCGGFFFG+?@CEFFFGGFGFBEFFFFFGFC?+=8DFFEGCBEECFF?C53383;;(/)9.72>DG9DD(-8;80:B:*24<49>);:27<)).)(.
@M00200:205:000000000-AKKM3:1:1101:13270:2543 2:N:0:1
TACTGGGGTATCTAATCCTGTTTGCTCCCCACGCTTTCGCGTCTCAGCGTCAGTTACGGCCCAGAGTGGCGCCTTCGCCACTGGTGTTCCTCCTGATATCTGCGCATTTCACCGCTACACCAGGAATTCCCCACTCCCCTACCGTACTCAAGTCACAGCAGTATCGGGTGGCGTCTCTGGGTTGAGCCCAGAGTTTTCACACCCGACTTACTGAACCGCCTCCGAGCTCTTTAAACCAAGACAGTGTG
+
CCCCCGGGGGGGGGGGGGGGGGGGGGGGGGGGGGGGGGGGGGGGGGGGGGGGGGGDFGGGGGGGGGGGGGGGGGGGGGEGGGGGGGFGGGGGGGGGGGGGGGGGGGGGGGCGGGGFGGGGGGGGGGGGGGGGGCFGGFGDFGGFGF=5=DDDFGGFFGGF8@DCEFGGFGFFF5ADFFGFGFGGAFCFAC?>AECDF5C<96>=@:9(6><C??C@09)68((:28:/225449)4;(4,(.5:>A>9
@M00200:205:000000000-AKKM3:1:1101:18897:2586 2:N:0:1
TACTGGGGTATCTAATCCTGTTTGCTCCCCACGCTTTCGCGTCTCAGCGTCAGTCATCGTCCAGAAGGCCGCCTTCGCCACCGATGTTCCTCTCGATATCTACGAATTTCACCTCTACACCGAGAATTCCGCCTTCCTCTCCGAGACTCGAGCTCGGAAGTTTCGAATGCTCTTCCTGGGTTGAGCCGTGGGATTTCACAAAGCACTTACTGGCCCGCCTACGCACCCTTTAAGCCCAGTCAGTGTG
+
CCCCCGGGGGGGGGGGGGGGGGGGGGGGGGGGGGGGGGGGGGGGGGGGGGGGGGGGGGGGGGGGGGGGGGDGGGGGGGGGGGGGGGGGGGGGGGGGDGEFFFGGGGGGGFGGGFFFDFGGFEGGGGGGGFFECEGGCF8:DDEAGFGDDFF=60=BAG+@D7;9>*9DAFAC6CCFFFGFGGDF>FFEB49?FFFF85CE*/75:=3>C=4CE@2;6588;3(8<EED*;4)6)4(;,,4<2<-6<A
@M00200:205:000000000-AKKM3:1:1101:23576:2595 2:N:0:1
TACCAGGGTATCTAATCCTGTTTGCTCCCCACGCTTTCGCGCCTCAGCGTCAGTTGTGGTCCAGTTGGCCGCCTTCGCCACCGGTGTTCTTCCCAATATCTACGAATTTCACCTCTACACTGGGAATTCCACCAACCTCTCCCACACTCCAGTCCCGCCGTATCGGATGCAGTTCCCAGGTTGAGCCCAGGCCTTTCACATCCGACGATCAGGACCGCCTACGCGCCCTTTAAGCCCAATCAGTGTGAGA
+
CCCCCGGGGGGGGGGGGGGGGGGGGGGGGGGGGGGGGGGGGGGGGGGGGGGGGFGGGGGGGGGGGGGGGGGGGGGGGGGGGGGGGGGGGGGGGGGGGGGGGGGGGGFFAEGGGGGFGGGGGGGGGGFGGGGGGGGGGFGFFGGFGFGFGFGGGGGFBDCDGD5FDFDGEGF@ACFFFFGFGFGGFGGFFDDFAGGGFEGFEEBAAF>@@B2*7>FGFGF01=@B>CBG998)6<A(22,4:>B<A2)).5
@M00200:205:000000000-AKKM3:1:1101:9126:2612 2:N:0:1
TACGGGGGTATCTAATCCTGTTTGCTCCCCACGCTTTCGCGTCTCAGCGTCAGTTACGTCCCAGCGAGCTGCCTTCGCAATCGGTGTTCCTCCTGATATCTGCGCATTTCACCGCTACACCAGGAATTCCACTCGCCTCTTCCGCACTCTAGCCCGACAGTATCCACCGGCTTTCGAGGGTTGAGCCCCCGACTTTCACAGCGGACTTACCGGGCCGCCTACACGCTCTTTAAACCCAGTCAGTGTG
+
CCCCCGGGGGGGGGGGGGGGGGGGGGGGGGGGGGGGGGGDDFGGGGCFGGG7CFGFGGGGGGGGGGGGGGGGGGGGGGGGGGGGGGGDGGGFFGFGGGCFGGFGGGGGGGGGGE6:DE?FGFF@FFGFGGFGFGGGGFGFDFGEGFDFGFFCCCGFFGGFFFFGFFGGFGEFDEFF>FC;FGDG48=>)C:>EGGGFEGEA?>6(49<-93196:C;CB?04:;(27<*06AF<A7C10,)-6<<46
@M00200:205:000000000-AKKM3:1:1101:9490:2614 2:N:0:1
TACCCGGGTATCTAATCCTGTTTGCTCCCCTAGCTTTCGTGCCTCAGTGTCAGGAGTTTTCCAGGGACTCGCCTTCGCCACTGGTGTTCCACTTGATATCTACGCATTTCACTGCTACACCAAGTATTCCAGTCCCCCCTCAAACCCTCTAGCAAGGTAGTTTCCAATGCCATTTCCGAGTTGAGCTCGGAGCTTTCACATCCGACTTACCTCACCACCTACGCACCCTTTAAGCCCAGTCAGTGTG
+
CCCCCGGGGGGGGGGGGGGGGGGGGGGGGGGGGGGGGGGGGGGGGGGGGGGGGGGGGGGGGGGGGGGGGGGGGGGGGGGGGGGGGGGGGGGGGGGGGGGCF=FFECGGGGFGGGGFGGGGGGGGGGGGGGGGGGGEFEG5@FEFCF6=?DFFGGFFFGGFDGF@EFFGFGDEFD7DFEGDGGGGBDEF>9CDEFGGFFFEF5C5=@FDFFFFF28;E>B44:):=EFG<DEC<B4>C=5;@>C666)
@M00200:205:000000000-AKKM3:1:1101:7715:2618 2:N:0:1
TACTGGGGTATCTAATCCCGTTTGCTCCCCACGCCGTCGTGGCTCAGTGTCAGGTCATGGCCAGGCAGCCGCTTGCGCCACTGGTGTTCCTCCCGATATCTACGCATTTCACCACTACACCGGGAATTCCACTGCCCTCTCCATGCCTCCAGTCCGAGTGTCTACCGCGACCTCCCCGCGATGAACGCGGGGCTTTCACACGGCACATCACAGACCACCTACCCACGCTTTAAACCCAACCAGTGTG
+
CCCCCGGGGGGGFGGGGCGGFCEGGGGGGGGGGGGGGGGGGGGGFGGGGGGGGGGGGGFGGGGGGGGGGGGGGDGGGGGGGGFGGGFGGGGGGGGGGGGGGGGGGGGGFGGGGGGFGGGGGGGDGGGGGGFGGGGGGFG5DDEFFF89DFGGGGFBDCGFGGFGEFGGFG>>ACFFEAGACCDCFGGFFGC>DGGGFFGFFF>B(-(55)54608E<FFFFF05)85C97?A94<(;::(-4?6269
@M00200:205:000000000-AKKM3:1:1101:19079:2663 2:N:0:1
TACTCGGGTATCTAATCCTGTTTGCTCCCCACGCTTTCGCGCCTCAGCGTCAGTTGCGGTCCAGATGGCCGCCTTCGCCACCGGTGTTCTTCCCAATATCTACGAATTTCACCTCTACACTGGGAATTCCACCATCCTCTCCCGCACTCAAGCCAGCCCAGTCTCAAGCGCAATTCCCGGGTTGAGCCCAGGCCTTTCACGCCTGACTTGACCAGCCGCCTGCGCGCCCTTGAAACCCCGTCAGTGCG
+
CCCCCGGGGGGGGGGGGGGGGGFGGGGGGGGGGGGGGGGGGDGGGGGGGGGGGGGGGGGGGGGGGGGGGGGGGGGGGGGG@FGGEGGGGGGGFECGGGGGGGGGGCCDFFGGGGGFGEFF;EFFGFGGGGGGGFFGFFGFFDDBGAGFFFG?FGGBFG6DFGF7;?GFFGFAEF9CAFC*@8C74,C/9?CF>*80**,*8@2(>B5475;).3*=;DDF(3(=;8><C7?(5:43F((,(-8(.-),
@M00200:205:000000000-AKKM3:1:1101:7809:2665 2:N:0:1
TACAAGGGTATCTAATCCCGTTTGCTCCCCTAGCTTTCGCGCCTCAGCGTCAGTGTCGGTCCAGGAAGCCGCCTTCGCCACCGGTGTTCCTCCGGATATCTACGCATTTCACCGCTACACCCGGAATTCCGCTTCCCTCTCCCGAACTCAAGCCTCCCAGTTTTCCGTGCAGTTCCCCAGTTGAGCCGAGGGATTTCACACGGAACTTAAAAGACCGCCTACGCGCCCTTTACACCCAATCAGTGTG
+
CCCCCGGGGGGGGGGGGGGGGGFGGGGGGGGGGGGGGGGGGGGGGGGGGEGGGGGGGGGGGGGGGGGGGGGGGGGGGGGGGGGGGEGGFGGGGGGGGGGGGGGGGGGGFDGFFGGFGGGGGEGGGGGGGGGGGGGDEFGFFGGAEEDFFFGGGGFFFGGFGFCGEFGG5C57<EF+9***6>CFFGGDFGG4?FCGFFGFFB@@(:@3))94;@GG9DF;D=?>>8>DCC:5:9A?G02???F)66<
@M00200:205:000000000-AKKM3:1:1101:23223:2684 2:N:0:1
TACAGGGGTATCTAATCCCGTTTGCTCCCCTAGCTTTCGCGCCTCAGCGTCAGTGTTGGTCCAGGATGCCGCCTTCGCCACCGGTGTTCCTCCAGATATCTACGCATTTCACCGCTACACCTGGAATTCCACATCCCTCTCCCAACCTCGAGCCGTCCCGTATCCGACGCAGTTCCCAGGTTAAGCCGGGGGATTTCACGTCTGACTTAGATGGCCGCCGACGCGCCCTTTATACCCAGTCAGTGTG
+
CCCCCFEEFGGGGGGGGGGGGGGGGGGGGGGGGGGGGGGGGGGGGGGGGEGGGGGGGGGDGFGGGGGGGGGGDEGGGCEEGGDG::FFGGFEFFGFGGFGGGGGG8FGFFFGGGGFGEFGGGFFG@D?4EFFGGGG?F?DFCFFC*=8D>ECEGGFFE+*@DFG*:CEE*98@@CAFFGFGGD7CGC?5DE38:FGFFD;F;@0)/4)7>)<5@GC()8(-4989GDG<05<>26)<26??9<2466
@M00200:205:000000000-AKKM3:1:1101:11561:2701 2:N:0:1
TACTAGGGTATCTAATCCCGTTTGCTCCCCTGGCTTTCGTGTCTCAGCGTCAGCGCACTCCCAGCAACCTGTTTTCACCGTTGGCGTTCCAAGCGATATCTACGCATTTCACCGCTCCACCGCTTGTTCCGCTCGCCCCTAGGTGGCTCAAGATCGCCAGTATACCCAGCAGTTCCACGGTTGAGCCGTGGGATTTCACAAGGTACTTAACGATCCGCCTACACACGCCTTATACCCAAGCAGTGTG
+
CCCCCGGGGGGGFC=@CCFGGGGGFECFGGGFCGGGGGGFGGGGGGGGGGGGGFCGGGGGGFGGGGGGGGGGGFGGFGGGGGCEFGEEEFGGGGDFGDGGGGGDGDEGGGGGGGGFGFGFGDGG7FDCDGGGGGDGG>EFFGGFGFGFGBFD9DDFFGDBGDEDCCGG*:6@9AA=AFG>F*990@EE>DE>F,,*=AC?7>B=**9*98>DF2C88:>(,//;485>*;@@EC).?4((/3(.5.)
@M00200:205:000000000-AKKM3:1:1101:17843:2704 2:N:0:1
TACGAGGGTATCTAATCCTGTTTGCTCCCCACGCTTTCGCGCCTCAGCGTCAGTCACGTCCCAGCGAGCTGCCTTCGCCATTGGTGTTCCTCCTGATATCTGCGCATTTCACCGCTACACCAGGAATTCCACTCGCCTCTTCCGGACTCGAGCCCGACAGTATCCACCGGCATCCCAGGGTTGAGCCCTGGACTTTCCCAGCGGACTTACCGAGCCGCCTACACGCACTTTACGCCCAATCAGTGTG
+
CCCCCGGGGGGGGGGGGGGGGGGGGGGGGGGGGGGGGGEGGGGGGGGGGGGGGGGGGGGGCFEGGGGGGGGGGGGGGGGGGAFGGGGGGGGGGGGGGGGGGGF7FEGGFGGGGGGBGGGGGGGGGGGGGGEGDFGGGFG5FCDDGFGFGDCCEGGFFGD>GGFGF+;D?EDFBE*6*;;>F6D6AFCFA65A?CAFA*,7>D>9(3>EFF1;<0C?2C>BFFFF?C7C)9<)6??>GF1?:>B<4<A
@M00200:205:000000000-AKKM3:1:1101:16152:2705 2:N:0:1
TACTGGGGTATCTAATCCCGTTCGCTCCCCTGGCTTTCGTGTCTCAGCGTCAGCACACTCCCAGCAAGCTGTTTTCACCATTGGCGTTCCAAACGATATCTACGCATTTCACCGCTCCACCGTTTGTTCCGGTAACCCCTAAGTGGCTCAAGATCGCCAGTATACCAAGCAGTTCCACGGTTGAGCCGTGGGATTTCACAAGGTACTTAACGACCCGCCTACACACGCTTTACACCCAATCAGTGTGAGA
+
CCCCCGGGGGGGGGGGGGGGGGGGGGGGGGGGGGGGGGGGGGGGGGGGGGGGGGGGGGGGGGGGGGGGGGGGGGGGGGGGGGGGGGGGGGGGGGGGGGGGGGGFGEGGGGGGGGGFGGGGGGGGGGGGGGGDDGGGEFGFFGGFGFDDGFGGGGGFF>DBEFFGFFGG5=DDDEFFFFCAF>D6AFGFFGGBFFGG=AGEFFFFFCE4<EFAF>EC@GA><@EAEG:31/1);E<@GD?((6=C?))5<A
@M00200:205:000000000-AKKM3:1:1101:10975:2714 2:N:0:1
TACTGGGGTATCTAATCCTGTTTGCTCCCCACGCTTTCGTGCCTCAGTGTCAGTGCTGGTCCAGGGTGCCGCCTTCGCCACGGATGTTCCTCCCGATATCTACGCATTTCACTGCTACACCGGGAATTCCGCACCCCTCTACCGCACTCTAGGTCGCCAGTATCCAATGCCATTCCCAGGTTGAGCCAAGGGCTTTCACATCAGACTTAACGAACCACCAACGCAAACTTTAAGCCCAGTCAGTGTG
+
CCCCCGGGGGGGFGGGGGGGGGGGGGGGGGGGGGGGGGGGGGGGGFGGGGGGGGGGFGGGFFFGGGGGGGGFGGGGGGGGGGFGDGGGGEGGGEGGGGDGGGFFFGGDG9FGGGG?DED@FGGGGGGGGGGEDEGECD>DD=AAG>>AGFGGFGGD5@CB?C*?E9CFFF*6@*+59A>5>3CFFFG*;DCBEGCCAEFECEEBEEE4*8>>2@G=2*:(//6=1*:D>DF?C<3;;2467)9):46
@M00200:205:000000000-AKKM3:1:1101:24773:2790 2:N:0:1
TACAGGGGTATCTAATCCTGTTTGCTCCCCACGCTGTCGCGCCTCAGCGTCAGTACTGGCCCAGTCGACCGCCTTCGCCACCGGTGTTCTTCCGGATCTCTACGCATTCCACCGCTACACCAGGAATTCCGTTCTCCCCTGCATACCTCTAGTCTGCCCGTATCGGAAGCACGCTCAGGGTTGAGCCCTGAGTTTTCACTCCCGACGCGACAAACCGCCTACGAGCCCCTTAAACCCCGTCACGGAGAGT
+
CCCCCGGGGGGGGGFGGGGGGGGGFGGGGGGGGGGGGDFGGGGGGGGGGGGGGGGGGGGGGGGGGDGGGGGGGGGGFGEFGGGGGGGEGGC9FG@EFGGFGGGGGGGGGGFGGGD>DGFFFGGGGFFCFGDGGGGGGFDDFGGFGFF7=DGFFG@F7CFFEGFF=B5EAC68>A>9?FF4>8/?A?FFFC?;@CCC>EGEBF225(:9029B(/**,7),32(.(:7>**4)4)52*-(,-,((((-4:)
@M00200:205:000000000-AKKM3:1:1101:23388:2804 2:N:0:1
TACAGGGATATCTAATCCTGTTTGCTCCCCACGCTGTCGCGCCTCAGCGTCAGCAACGGCCCAGCAGACCGCCTTCGCCACTGATGTTCTTCCCGATCTCTACGCATTCCACCGCTACACCGGGAATTCCATCTGCCTCTACCGTGCTCCAGCCCGACAGTTTAGAAGGCAGCCCTGCGGTTAAGCCGCAGGATTTCACCCCCTACTTATCAGGCCGCCTACGCGCCCTTTAAACCCAATCAGTGTG
+
CCCCCGG8FFGGGGGGGGGGGGGGGGGGGGGGGGGGGGGGGGGGGGGFGGGGEGGGGGGGGGGGGGGGGGGGGGGGGGGGGGGG?FFFGGGGGGGG@FGFFGGGGCCFGAFEFGGEGDGGGGGEEEGFGGGGGGFFFFGFFEEFGFGDD;DCFCDDFGGB<FCFEFG76DFF59>FAFGFFGGCFD856DE>BF7=FCFF(:9;?;3))9>F3;FEFG>((4:DFGED5<):<:<(;42(3:A:4:4
@M00200:205:000000000-AKKM3:1:1101:19070:2807 2:N:0:1
TACACGGGTATCTAATCCTGTTTGCTCCCCACGCTGTCGCGCCTCAGCGTCAGCCACAGCCCAGCAGACCGCCTTCGCCACCGGTGTTCTTCCGGATCTCTACGCATTCCACCGCTACACCCGGAATTCCATCTGCCTCTACTGTGCTCGAGCTCGACAGTTCGCACGGCCGACTCGGGGTTGAGCCCCGAGCTTTCACCGCACGCTTGTCAAGCCGCCTACGCGCCCTTTAAACCCACGCAGTGTGAG
+
CCCCCGGGGGGGGGGGGGGGGGGGGGGGGGGGGGGGGGGGGGGGGGGGGGGGGGGGGGGGFGGFGGGGFGGGGGGGGGGGGGGGGGGGGGGGGGGFGDFGGGGGGGGGGFGGGGGFGGG8EEEEGEGGGGGGFGGGDBGEFGGFGFGFGFGDGDFDEGGFFGFGFFGGFGFADFFFFEGBGEGGFGGF>CCBEGEF99FFFF>>>B?BFB<B4?G8;G@<12:)(2;C7*)69AA2>?((-43-46<46
@M00200:205:000000000-AKKM3:1:1101:12403:2821 2:N:0:1
TACAAGGGTATCTAATCCTGTTTGCTCCCCACGCTGTCGCGCCTCAGTGTCAGCAACGGCCCAGCAGAACGCCTTCGCCACTGGTATTCTTCCCGATCTCTACGCATTCCACCGCTACACCGGGAATTCCATCTGCCCCTACCGTGCTCTAGCTCGCCAGTCTGACCGGCAGCCCCGGAGTTGAGCCCCGGGATTTCACCAGCAACTTAACGGGCCACCTACGCGCCCTTTAAACCCAATCAGTGTG
+
CCCCCGGGGGGGGGGGGGGGGGGGGGGGGGFGGGGGGGGGGGGGGGGGGGGGGGGGGGGGGGGGGGGGGGGGGGGGGGGGGGGGGGGGGGGGGGGGGGGGGGGGGGGGGFEGGGGFCFGGGGGG:EFGGFFGGGGGDFGDFGGFGFGFGFG7FDGFDGGFGGEGFFGE>CEFDFAFFEGFGGCGFGGA>4=BD76C=)=7@DF(3=@EA)703(:::G4:?BF>3:DG)58AA)).28:382<:462
@M00200:205:000000000-AKKM3:1:1101:7778:2840 2:N:0:1
TACACGGGTATCTAATCCTGTTTGCTCCCCACGCTGTCGCGCCTCAGTGTCAGCTGATGCCCAGCAGGCCGACTTCGCCACTGGTGTTCTTTCGGATATCTACGCATTCCACCGCTACACCCGAAATTCCACCTGCCTCTACATCGCTCGAGCTCAGCAGTTCTCTCGGCAGATCCGGGGTTGAACCCCGGACTCTCCCTCAACGATTACCAAGCCACCTACACGCCCTTTATGCACACTTAGTGTGCGA
+
CCCC8BC77@@FFFFCDGG9FFA,6CF8CFCFFDGDGGFFE:FBFFGGGEFGFFGCGE<FGGG,<E,7+B++7CC;=CEGGGE8,9:@A,4EFC7FEECA;,5?F>7FG,99AEEF87=?,@EE:+@D9=E4+=DDEFG<9AD+E98)6*+68?8;D?DB3D@+0+5C5?*)369AF***54**1,*:?C5)8?,8)(0/6(),,(,(())94388(*2/3((;35)C7*)).6))0.(()-65).))--
@M00200:205:000000000-AKKM3:1:1101:10278:2895 2:N:0:1
TACTAGGGTATCTAATCCCGTTTGCTCCCCTAGCTTTCGCTCCTCAGCGTCAATGTCGGTCCAGGATGCCGCCTTCGCCACCGGTATTCCTCCAGATATCTACGCATTTCACCGCTACACCGAGAATTCCAGTTGCCCCTTCTGCACTCTAGCCCCGCAGTATCAGTTGACCTTTCTGAGTTAAGCCCAGAGATTTCACAACTGACTTGCGGTGGCCGCCTACGCGCCCTTTAAACCCAATCAGTGTG
+
CCCCCGGGGGGGGGGGGGGGGGGGGGGGGGGGGGGGGGGGGGGGGGGGGGGGGGGGGGGGGGGGGGGGGGGGGGGGGGGGGGGGGGFFGGGGGGGGFGGGGFGGGGGGGGGGGGGFGGFFGGGGGGGGGDGGGDFFGFG5DGDFGFGFGFFDDDFDDEDFGGEGCF9FFFFB?EFF7AFFGGDC=AG5AFCFFAFGFFGFE9@EE2BE=EFBA5:C5982:25>1:><D3@44?E<73;6;@>A>)).
@M00200:205:000000000-AKKM3:1:1101:14877:2914 2:N:0:1
TACTAGGGTATCTAATCCTGTTTGATACCCACGCTTTCGTGCCTCAGCGTCAGTTACAGTTTTGTGAGCTGCCTTCGCAATCGGTGTTCTGTGTCATATCTAAGCATTTCACCGCTACATGACACATTCCGCCCACATCAAATGTACTCAAGATTGACAGTATCAATGGCAGTTCTGCAGTTAAGCTGCAGGATTTCACCACTGACTTATCATTCCGCCTACGCACCCTTTACGCCCAGTCAGTGTG
+
CCCCCGGGGGGGGGGGGGGGGGFGGGGGGGGGGGGGGGGGCGGGGGGGGGGGGGGGGEGAFGGGGGGGGGGGGGGGGGGGGGFGGGGGGGGFFGGGGGGGGCGGGGGGGGGGFGGFGGGFFFFFGGCGGGGGDGCEG*,8DFDFGFGFF?CFF=BFFGGFFGFGEFDD?@FDFFFF9DDFFDDFFGFFFGGFDGFGFDCBE==DFEF<7C<EEEGFEGFAAC55>C*<<;8C*)-->@@E34**/9@
@M00200:205:000000000-AKKM3:1:1101:22086:2934 2:N:0:1
TACGAGGGTATCTAATCCTGTTTGATCCCCACGCTTTCGTGCCTCAGCGTCAATGACCGCGTAGTGAGCTGCCTTCGCAATGGGTGTTCTATGTCATATCTAAGCATTTCACCGCTACATGACATATTCCGCTCACCTCCACGGTATTCAAGACAAATAGTATCAATGGCAGTTCCCGAGTTAAGCTCGGGGATTTCACCACTGACTTACCTGCCCGCCTACGCACCCTTTAAACCCCACCAGTGTG
+
CCCCCGGGGGGGGGGGGGGGGGGGGGGGGGFGGGGGGGGGGGGGGGGGGGGCCFGGGGGGGGGGGGGGGGGGGGGGGGGEGFCFGGGGGGGCEFGGGGGGGGGGGGGGFGGGGGG>GFGGGGGGGGC;FD=CCEGGGFGFFGGEFDFFGFGGGGGFFGGF8DDGBFFF:8;)0*;DFAD?FCGF?FCFFCE5AEFD@;EF=B=EFFBEFAE6BDFF2CDFFDF>DGED<DF9?97;C(,((,6;@<)
@M00200:205:000000000-AKKM3:1:1101:23889:2952 2:N:0:1
TACCCGGGTATCTAATCCTGTTTGCTCCCCACGCTTTCGCGCCTCAGCGTCAGAACCGGACCAGTCAGCCGCCTTCGCCACTGGTGTTCTTGCGAATATCTACGAATTTCACCTCTACACTCGCAGTTCCACTGACCCCTTCCGGTCCCGAGCCGTCCAGTATCGAAGGCCATTCTGTGGTTGAGCCACACGCTTTCACCCCCGACTTGAACGGCCGCCTACGCGCCCTTTAAACCCCATAGGTGTCAGAC
+
CCCCCGGGFEGGGGGGGGGGGGGGGGGGGGGGGG@FFCEEEGGGGFCFGFGGGFEFFGDDGGEG6,CFGA@>FEEGDFG:B4<F,4CFEDGGGDCFCGGCF=FG=8F@;FFGGGG+7<;F9D+=>7>,8ECG?8=C,*60;DCBE>6)+:C7>==?BGGFE7*+0@*@9>5:4;++4=+/@1*9ACFAAG/)25588*,*06:@00(,))6)(,:/->>??,8B0C5))2))69A<>((,()))).))-.)
@M00200:205:000000000-AKKM3:1:1101:22666:2972 2:N:0:1
TACTAGGGTATCTAATCCTGTTCGCTCCCCACGCTTTCGCGTCTCAGCGTCAGTACCGTCCCAGAGAGCCGCCTTCGCCACGGGTGTTCTTCCCGATATCTGCGCATTTCACCGCTACACCGGGAATTCCGCTCTCCCCTGCCTACCTCTAGTCTGCCCGTATCGGAAGCAGGCTCGGAGTTGAGCTCCGAGTTTTCACTCCCGACGTGACGAACCGCCTACGAGCCCCTTAACCCCAATCAGTGTG
+
CCCCCGGGGGGGGGGGGGGGGGGGGGGGGGGFDGGGGGGGGGGGGGGGGGGGGGGGGGGGGGGFGGGGGGGGGGGGGGGGGGCEGGFGGGGGGGGGGGGGGGGGGGGGGGGGGGGFGGGGGGGGGGGGGGGGGGGGFFGDFFGFGFGFGFFFGGGF>EGBCDFGFFDDBFFF>59?AE7)<@GFAECFF*CBFGC@FE??<(=;(,7;D;<BFFEG>DFF<B()8CDF*1(3<).8E<0?FFAFAA<
@M00200:205:000000000-AKKM3:1:1101:9786:2992 2:N:0:1
TACGGGGGTATCTAATCCTGTTTGCTCCCCACGCTTTCGTGCCTCAGCGTCAATGATCGTGTAGTAAGCTGCCTACGCAATTGGTGTTCTATGTCATATCTAAGCATTTCACCGCTACATGACATATTCCGCTTACCTCCACGATATTCAAGATCGATAGTATCCACGGCAGTTCCCAAGTTAAGCTTGGGGATTTCACCACGGACTTACCAACCCGCCTACGCACCCTTTAAACCCAATCAGTGTG
+
CCCCCGGGGGGGGGGGGGGGGGGGGGGGGGGGGGGGGGGGGGGGGFGGGGGFGGGGGGGGGGGGGGGGGGGGGGGFGGGGGGGGGGGGGGGGGGGFGGGGGGGGGGGGDFGGGGGFGGFFEGGGGGGGGGGGGGGG8?FDFGGEGBGEGFG@=8AFEFDFFGE9CFGEFGD5AECCFF?FFCFGFFGFA@CDFGFGFFGF@FF)4:@EF4>EFFEE>C5,65338CBGFG8<CE81=<1((6<-644
@M00200:205:000000000-AKKM3:1:1101:6483:3001 2:N:0:1
TACACGGGTATCTAATCCCGTTCGCTCCCCTAGCTTTCGCGCCTCAGCGTCAGTGTCGGCCCAGCAACCCGCCTTCGCCGCAGGTGTTCCTCTCGATATCTACGCATTTCACCGCTACACCGAGAATTCCAGTTGCCCCTTCCGCACTCTAGCCCCGCAGTATCAGTTGACCTTTCCGAGTTAAGCCCGGAGATTTCACAATTGACTTGAGGTGGCCGCCTACGCGCCCTTTATACCCAGTCAGTGTG
+
CCCCCGGGGGGGGGGGGFGGGGGGGGGGGGGGGGGGGGGGGGGGGGGGGGGGGGGGGGGGGGGGGGGGGGGGGGGGGGGGGGDGGGGGGGGGGGGFEACF8EGGGE7+EE>FEGGFGGGGFGGGGCFFGGGGGFGGGD?DFFGFGEG>GAEFEFGFDG>BGFF7;=C7BFF96>8+9*39CCG8+>6/8)4=BFFGFFG34;4)96<3))/,57*85<>914()4*)/C31:<>D<78>?24A2-6))
@M00200:205:000000000-AKKM3:1:1101:21579:3004 2:N:0:1
TACTAGGGTATCTAATCCTGTTTGCTCCCCACGCTTTCGCGCCTCAGCGTCAATACCAAGCCAGGTGGCCGCCTTCGCCACTGGTGTTCTTCCCAATATCTACGAATTTCACCTCTACACTGGGAATTCCACCACCCTCTCTTGGATTCAAGCCCGCCCGTATCAAATGCAGTTCCCAGGTTGAGCCCGGGGCTTTCACATCTGACGCAACGAACCGCCTACGCGCCCTTTAAACCCAATCAGTGTGAGA
+
CCCCCGGGGGGGGGGGGGGGGGGGGGGGGGGGGGGGGGGGGGGGGGGGGGGGGGGGGGGGGGGGGGGGGGGGGGGGGGGGGGGGCCFGGGGGGGGGGGGGGGGGGCFGAFCGGGGFGGGGGGGGGGGGGGGGGGGGGFFFFD8?D*68DFFGG?@DFEGFGGDGDFGFFGFDDEFAFFGFGGCFFGCFFDD>>>?DFFGE<@EEEE@25>@@9=EC;DE((/6=1:851*)4:2)8C:(4(:3):::A)6
@M00200:205:000000000-AKKM3:1:1101:24826:3008 2:N:0:1
TACGGGGGTATCTAATCCCGTTTGCTCCCCTAGCTTTCGCGCCTCAGCGTCAGTGTCGGTCCAGGAAGCCGCCTTCGCCACCGGTGTTCCTCCGGATATCTACGCATTTCACCGCTACACCCGGAATTCCGCTTCCCTCTCCCGAACTCAAGCCAAACAGTTTCCCGTGCAGTTCCTCAGTTGAGCCGAGGGATTTCACACGGGACTTGTTAAGCCGCCTACGCGCCCTTTAAACCCAGCAAGTGTGAGA
+
CCCCCGGGGGGGGGGGGFGGFFGGGGGGGGGGGGGGGGGGGGGGGGGGGGGGGGGGGGGGGGGGGGGGGGGGGGGGGGGGEGGGGGGGGGGGGGGGGGGGGGGGCEGGGGGFGGGFGGGGGGGGGGFGGGGGGGGGGFGFF@FEGBGFGFGGGGGFFDGFGGFGCAGF>GF=FCFFFFGAFCGGFGGFFGGFFCFGFCCE39@9<B0?<>D<D<CF0CE:?1<BBEFGDC?2<>A1C-(((.2<DF2<9<
@M00200:205:000000000-AKKM3:1:1101:24254:3016 2:N:0:1
TACTCGGGTATCTAATCCTGTTTGCTCCCCACGCTGTCGCGCCTCAGCGTCAGCCACAGCCCAGCGGGCCGCCTTCGCCACCGGTGTTCTTCCGGCTCTCTACGCATTCCACCGCTACACCCGGAATTCCACCCGCCTCTACTGTGCTACAGCGCGGGAGTCGCCACGGCCGATCCGGGGTTGAGCCCCGGACTTTCACAGCCGCCGTCACGCGCCGCCTCCGCGCCCCTTAAGCCCAGTCAGTCAGACA
+
-,88<@@@C@EF6@C<<F<EFG9<,CEEF78@@@:F6BCFCGC7B6EE:FC:,,,9EFGG<B<<ACFGGGG>:76,A?C4BF:FFCF@9CECFGC++48FFCA:C6CC8=,,EB+*8@,D,@B8C6+=FFE39C6+:9;=>DA>28C;+8E4D579**)8CF9C1)2C)8):A058)0))*1/*0+*557*))*2:*.+).(((-((-2,88:6>?935(((-)4539)*.)-)6(1(.(.)).))).),
@M00200:205:000000000-AKKM3:1:1101:20380:3044 2:N:0:1
TACTAGGGTATCTAATCCCGTTTGCTCCCCTGGCCTTCGTGCCTCAGTGTCAGTAACTGTCCAGAGATCCGCCTTCGCCACTGGTCTTCCTTACGATATCTACGCATTTCACTGCTACACCGTAAATTCCGATCTCCTCTCCAGTACTCGAGCAGCGCAGTATCGAATGCAGTTCCGGGGTTGAGCCCCGGGATGTCACATCCGACTTGCCTCGCCACCTACGCACCCTTTAAACCCACTCAGTGTGAGCT
+
<<CCCFFFGGGFFGGGFGGGEFGGGGGGGGGGFGGGGGFGGGGGGGEFFGFGGCFGGGGGGEGGGG8FGEFGGGGGGGGGGG@?EBFDFGGGGGGGGGGF;ADFC=EFGGFGGGGF9FFGFEGFG=F;FDGDGGGG9DGFFGFBEBAEGFGGGGG*3CC>C=E9@?D8DCDEFEFFD5>?F6DFFFGFBC799>*3?EGFFFFF==)/7*>>3-1=:D)-(.,.(3=375).717/=;(318@.79>?9(1
@M00200:205:000000000-AKKM3:1:1101:21045:3049 2:N:0:1
TACGGGGGTATCTAATCCCGTTTGCTCCCCTAGCTTTCGTGCCTCAGTGTCAGGTGTTGTCCAGGGACTCGCCTTCGCCACTGGTGTTCCTCTCGATATCTACGCATTTCACTGCTACACCGAGAATTCCAGTCCCCCCTCCAAACCTCCAGCACAGCAGTATTCAATGCCATTTCAGGGTTAAGCCCTGAGCTTTCACATCAAACTTGCCATGCCACCTACGCACCCTTTATGCCCAGTCAGCGTGCGAT
+
CCCCCGGGGGGGGGGGGGGGGGGGGGGGGGFGGGGGFFGGGDGGGGGGGGGGGGGGEFAFGGFGGGGGGGGGGEGGGGDCGGGFFF=FFGGGGGGGGGGGGGGGGGGGGGGGGEFFGGGGGGGGEGGGFGGFGG8E@:8>9>EFGFFD?FGFGGGFFDG59=7CC7FAAFF<?CCA>C7ACCFGFC,<F;6?A@7@BE767;EEB3BAE=..93??78A(5>@F@EBG35)46<C@93;;3A4)(/6(.3(
@M00200:205:000000000-AKKM3:1:1101:10899:3052 2:N:0:1
TACAGGGGTATCTAATCCCGTTTGCTCCCCTGGCTTTCGCTCCTCAGCGTCAGTATCGGTCCAGGATGCCGCCTTCGCCACCGGTGTTCCTCCAGATATCTACGCATTTCACCGCTACACCTGGAATTCCGCATCCCTCTCCCGAACTCAAGCCATCCAGTATCGGACGCAGTTCCCCGGTTGAGCCGAGGGATTTCACGTCCGACTTAGTTGGCCGCCTACGAGCCCTTTAAACCCAATCAGTGTGAG
+
@CCCCGGGFGGGGGGGGGGGGG8CCFGFGGGGFGGGGGGGGCFDFGGGG@FEFGGGGGGE7CFFGGGGEDFGGGGDDFGEFGGGEGGGGGGGGCGGGGGFCDFGGGGE8FAFFGGFDGGFFDGFFFDCCFGGGEG86:E59ECAEDDDGFFDEDFDFGFFFGFGFFGG>E5@?;FFFF5>C;>C*<?BE4EEFGGGFEG?8;@;0:0(777<;@EFFGF(8<()2::D**)6:4)4C<:1304).-)6<
@M00200:205:000000000-AKKM3:1:1101:23197:3077 2:N:0:1
TACAGGGGTATCTAATCCCGTTTGCTCCCCTGGCTTTCGCTCCTCAGCGTCAGTGTTGGTCCAGGATGCCGCCTTCGCCACCGGTGTTCCTCCAGATATCTACGCATTTCACCGCTACACCTGGAATTCCGCATCCCTCTCCCAAACTCAAGCCAACCAGTATCGGACGCAGTTCCCCGGTTAAGCCGAGGGATTTCACGTCCGACTTAGTTGGCCACCTACGAGCCCTTTAACCCCAATCAGTGTGAAC
+
CCCCCGGGGGGGGGGGGFGGGGGGGGGGGGFGGGGGGGGDEGGG<FGFGGGGGGGGGGGGGGGGGGDFGFGGGGGGGGGGGGGGCGGGGGGG:EGG?FGGFFFFDGGGGGGGGGGFGGGGGC4,4@EGFEDEGGDFC5FBFGGFCFDFGFGGG8=*0>C?FGF75*6=5EAB>EFFF>>9F@48=CGA>7?):;EF+*4>>B@;60>@CCCEF;EF@<FFFFF=;CEF*7:AF))3A(-..23)5<9)))
@M00200:205:000000000-AKKM3:1:1101:14784:3079 2:N:0:1
TACAAGGGTATCTAATCCTGTTTGCTCCCCACGCTTTCGCACCTCAGCGTCAGTACCGGGCCAGTGAGCCGCCTTCGCCACTGGTGTTCTTCCGAATATCTACGAATTTCACCTCTACACTCGGAGTTCCACTCACCTCTCCCGGACTCGAAGATCGCCAGTATCGAAGGCAGTTCCAGGGTTGAGCCCTGGGATTTCACCCCCGACTTAACGATCCGCCTACGTGCGCTTCATACCCAGTCAGTGTG
+
CCCCCGGGGGGGFGGGGGGGGGGGGFGGGGGGGGGGGGGGCCFFGGGGGGGGEFFGGGGGGGGGGGGGGGGGGGGGCFFGGGFFFGFGGFGGGGGGEFFGGGGGGGGGFFGGGFFFGGGGGGGGDGEGGGGGGGGFGFCEFFGFEFGBFFFGEGF5@EGFGGF7CBFFAGFFFDFFFFGFGGG>CFE6?FGFFGGCACFFE@B29:B@@FFFF0=C;<>?(/5>3=ACD<6(-:<BE0)3(4)45<BF
@M00200:205:000000000-AKKM3:1:1101:13365:3090 2:N:0:1
TACGAGGGTATCTAATCCCGTTTGCTCCCCTGGCTTTCGTGTCTCAGTGTCAGCACATCCCCAGCAGCCTGTTTTCACCATTGGCGTTCCGATCGATATCTACGCATTTCACCGCTCCACCGATCGTTCCAGCTGCCCCTAGATGGCTCAAGACGTCCAGTATACCAAGCAGTTTCACGGGTGAGCCCGGGGATTTCACAAGGTACTTAGACAGCCACCTACACACACTTTACACCCAATCACTGTGAGAC
+
CCCCCGGDGGGGGGGGGGCCFG8FGGGGGGFDFGGGGGGGGEFFGEFFDGGGG,EF,C@AFFGFG8<@F,F6,CAF9FGG<ECG8FGGGF,,,@FEFGGGGGGGGGGGFFGGEGG5+@,AED8+88DEGGFD=,+@D?DD*=8+=5D=F?ED3=C*360;=F*?;D8EF?*D?7++51@B+@C>*@C**3*//=:C+*=6.(07//177947>(==(8A33=;A8C)12;.67<@(=(,(6;(96);<)6)
@M00200:205:000000000-AKKM3:1:1101:13995:3096 2:N:0:1
TACTAGGGTATCTAATCCTGTTCGCTCCCCACGCTTTCGCTCCTCAGCGTCAGTAATGGCCCAGAGATCCGCCTTCGCCACCGGTGTTCCTCCTGATATCTGCGCATTTCACCGCTACACCAGGAATTCCGATCTCCCCTACCACACTCTAGCTAGCCCGTATCGAATGCAGACCCGCGGTTAAGCCTTGGGCTTTCACATCCGCCGTGACAAGCCGCCTACGACCCCTTTACACCCAGTCATGTAGACAC
+
CCCCCGGGGGGGGGGGGGGGGGGGGGGGGGGGGGGGGGGGCGGGGGGFGGGGGGGGCCGFGGGGGGGGGGGGEGGGGGGGGGGDGGGGGGGGG?8FGGFGGFFGGGGGGGDFGGGFDGGGF8EGGGGGGGFEDGGGG5CDFGFFGFCDFDE?@=+6@E8AECDG=FFFFGF*B@5*3*;*@**2+<?**4,**=;F>*4*/055(-/057?E4(=F6DB0(//)(/.11*4)))4:EB?(,))))).-)6.
@M00200:205:000000000-AKKM3:1:1101:8973:3102 2:N:0:1
TACTGGGGTATCTAATCCTGTTTGCTCCCCACGCTTTCGTGCCTCAGCGTCAGTATCGGGCCAGTGAGCCGCCTTCGCCACTGGTGTTCTTGCGAATATCTACGAATTTCACCTCTACACTCGCAGTTCCACTCACCTCTCCCGAACTCAAGATCCTCAGTATCAAAGGCAGTTCTGGAGTTGAGCTCCAGGATTTCACCCCTGACTTAAAGACCCGCCTAAGCACCCTTTAAACCCAATCAGTGTGCGAT
+
@CCCCFGGGGGGGGGGGGGGFGGGGGGGGGGGGGEGGGGGGGGGGGGGGGGGGGGGGGGGDFGG8EFGFFDFBCGDFFGGGGGGCFGGGGFGGGGDEGFEDGFFF8FF8FGFGGF6FGFGF8>CCEBBE;FGGG6EEF8DF8D58?DDDFFDGGGF9FGFC9;FCD7E?@:=:;+?9F7*83+<FC:;**CF5?,AB<EFD)))0:**:<AA=B814):=2).28CA75*0;<CEDGD05=E<5.).)/4(
@M00200:205:000000000-AKKM3:1:1101:21410:3108 2:N:0:1
TACTCGGGTATCTAATCCTGTTTGCTCCCCACGCTTTCGCGCCTCAGCGTCAGTTCCGGTCCAGTGAGCCGCCTTCGCCACTGGTGTTCCTCCCAATATCTACGCATTTCACCGCTACACTGGGAATTCCACTCACCTCTCCCGGACTCAAGCAATGCAGTCTGACAGGCAGTTCCTCGGTTAAGCCGAGGGATTTCACCCGTCACTTGCAAAGCCGCCTACGCGCCCTTTACACCCAATCAGTGTGAGAC
+
CCCCCGGGGGGGGGGGGGGGGGGGGGGGGGGGGGGGGGGGGGGGGGFGGGGGGGGGGGGGGGGGGGGGGGGGGGGGGGGGGGGGGGGGGGGGGGGGGGGGGGFGGGGGGGGGGGGFDGGGGGGGFGGGGGGGGGGG86@DFDGFGFGFGFG6EFDFFDFBFFEGEFGFFGFDFFFFFFGFGGDC6CG*5?E4*;CDFFG5>=-59286>E3?438=9DB@@@FF0C39)23)6938CF(87)456)6)65)
@M00200:205:000000000-AKKM3:1:1101:22846:3119 2:N:0:1
TACGGGGGTATCTAATCCCGTTTGCTCCCCTGGCTTTCGCGCCTCAGCGTCAGAAGAGGTCCAGCGTGCCGCCTTCGCCACCGGAGTTCCAGATGATATCAACGCATTTCACCGCTCCACCCACAGTTCCGCGCGCCCCTACCTCACTCCAGACCGCCGGTCCCCGCGGCCCTTCCCCGGTTGAGCCGGGGGATTTCACCGCGGGCCTGGCGGCCCGCCTACGCGCCCTTTGTGCCCAGTCAGTGTGAG
+
CCCCCGGGGGGGGGGGGGGGGGGGGGGGGGGGGGGGGGGGGGGGGGGGGGGGGGGGGGGGGGGGGGGGGGGGGGGGGGGGGGGGGGFDGGGGGFGGDGFGFGGGGGGGGGGGGGGFGGGG?EGGGGGGGGGGGGDE@DGFFCGAFFGCGFG>FGGFFGDBEC9FDFGGFGA:>@FFFFGBE=DF@FGFFGGF@=EFFACA3039>09?<?FF9-?8(50:??F>4?BG)9?)-44)::?,3264<<B:>
@M00200:205:000000000-AKKM3:1:1101:7186:3141 2:N:0:1
TACTCGGGTATCTAATCCCGTTTGCTCCCCTGGCTTTCGCGCCTCAGCGTCAGTGTCGGCCCAGCTACCCGCCTTCGCCGCAGGTGTTCCTCTCGATATCCACGCATTTCACCGCTACACCGAGAATTCCAGTAGCCCCTTCCGCACTCTAGCACGACAGTATCACTTGGCCGCTCCGGGTTAAGCCCGGAGATTTCACAAGTGACTTGTTGCGCCGCCTACGAGCCCTTTACACACACTCAGTGCGAG
+
6ACCCGGEF@FGGGGFF@@FCFGGC@@FGGGGGFFACFBGGGC:@E@<C@CF@<CFE@FEGGDFGGFFFGGGGD:FGEGGGG4@CFFCEFG,C4CEF86E,4EFEGF7=AFAE>>?CFGFG>C@:CC,CE8EF,DF=:6);8?9E*@5D+5=DCFB>C?BGG5+;<:<A:;8>2:@3/C;<;:8=C6:8DE5BCECA?9?)67).95)717@3,:8;D5((,3.(2)9*>>4))4)24,(48:DB2(1(
@M00200:205:000000000-AKKM3:1:1101:13782:3167 2:N:0:1
TACACGGGTATCTAATCCTGTTTGCTCCCCACGCTTTCGTGCCTCAGCGTCAGTCATGGTCCAGTAAGCCGTCTACACCACAGGTGTTCCTCCTGATATCTACGCATTTCACCGCTACACCAGGAATTCCGCCTACCTCTCCCACACTCCAGCACCCCAGTTTTCGGCGCACCCTCCCAGTTGAGCCGGGAGATTTCACACCAAACTTAGGACACCGCCTACGCACGCCTTAAGCCCAGTCAGCGTCAGA
+
CCCCCGGGGGGGGGGGGGGGGGGGGGGGGGFGGGGGGGGGGGGGGGGGGGGGGGGGFGGGGGGGGGGGGFFFGGGGGGGGFGGGGGGGGGGGGGGGGGGGGGGGGGGGGGGGGGGFGGGGGGGGGGGGFGGGGGGGGFGFFGGFGFGDGDFGGGGFAEGBFDD995?CACD@*8:FE>FFFGFFFFGFEDGFBGGCFEGFBFFDDB=9::>EEBFEBGE036(:2=.5*2()))75:1(.8)))(,(,()
@M00200:205:000000000-AKKM3:1:1101:23455:3171 2:N:0:1
TACGGGGGTATCTAATCCTGTTTGCTCCCCACGCTGTCGCGCCTCAGCGTCAGCAACAGCCCAGCAGGCCGCCTTCGCCACTGATGTTCTTCCCGATCTCTACGCATTCCACCGCTACACCCGGAATTCCACCCGCCTCTACTGTGCTCCAGCACGACAGTCGCCACGGCCGATCCGGGGTTGAGCCCCGGACTTTCACCGCCGCCTTGTCGCGCCGCCTACGCGCCCTTTAAACCCAATCAGTGTGAG
+
CCCCCGGGGGGGGGGGGGGGGGGGGGGGGGGGGGGGGGGGGGGGGGGGGGGGGGGGGGGGFGGGGGGGGGGGGGGGGGGGGGGGGGGGGGGFGGGGFGGGGGGGGGGGGGGGGGGFGGGGGGGGGGGGGGGG?EGGGBGFFGFFGFFFGFGGGGGFFGGFGFAGFDGGBGFFF9DEFFGFGGGFFDGFFG=3;ECG=6C<?F>;>6?::AFFFFGG>GBB6:6DBEEG958<)6<<E<B?<?F)))4)4
@M00200:205:000000000-AKKM3:1:1101:16153:3173 2:N:0:1
TACACGGGTATCTAATCCTGTTCGCTCCCCACACTTTCGCTCCTCAGCGTCAGGTAATGCCCAGAGAACCGCCTTCGCCACCGGTGTTCCTCCTGATATCTGCGCATTTCACCGCTACACCAGGAATTCCGTTCTCCCCTGCATACCTCTAGTCTGCCCGTATCGAAAGCCAGCCCAGGGTTAAGCCCTGGGTTTTCACTCCCGACGCGACACACCGCCTACGAGCCCTTTATACCCAATCAGTGTG
+
CCCCCGGGGGGGGGGGGGGGGFGGGGGGGGGGGGGGGGGGGGGGGGGGGGGGGGGGGGGGFGGGGGGGGGGGGGGGGGGGGGGGGGGGGGGGGGGGGGGGFFFGGGGGGGGGGGGFGGGGGGGGGGGGGGGGGGGG8DEDFGGFGFFEGFFFGGGFF9FEGGFGAFGGBGFCFDABFFFFFCC+?D95FF>FFDCDFFGFFDFA?=@BF96>(5C=9DA;8;(02C>C0*)-.))4C76:BFFA).4
@M00200:205:000000000-AKKM3:1:1101:14348:3192 2:N:0:1
TACGCGGGTATCTAATCCCGTTTGCTCCCCTAGCTTTCGCTCATCAGCGTCAATGTCGGTCCAGGATGCCGCCTTCGCCACCGGTATTCCTCCAGATATCTACGCATTTCACCGCTACACCTGGAATTCTGCATCCCTCTCCCGAATTCAAGCCATCCAGTATCAGACGCAGTTCCCAGGTTGAGCCTGGGGATTTCACGTCTGACTTAGTTGGCCGCCTACGAGCCCTTTAGGCCCAATCAGTGTG
+
CCCCCGGGGGGGGGGGGCGGGGGGGGG@FGGGGGGGGGGGGGFFGFGGGGGG@FFGGGGGGGGGGGFGGGGGGDGGGGGEGGGGGGGGGGGGGGGGGFFGGGGGGGGEGGGGEGGFGGGGGGGGFGF,AACGGCGFGF8DFFGFGFG5DFGGGGGFFGGFFC7CEFGGDGFFFEFFFFF>@:?CFGCAADFFFDGGFEF>>BBBCE=88CE?C=FC2>>1(3;>3529;43>)6((1-,(3>2)).)
@M00200:205:000000000-AKKM3:1:1101:12333:3196 2:N:0:1
TACGCGGGTATCTAATCCTGTTTGCTCCCCACGCTTTCGTGCCTCAGTGTCAGTGCTGGTCCAGGCAGTCGCCTTCGCCACAGATGTTCCTCCCGATCTCTACGCATTTCACTGCTACACCGGGAATTCCACTACCCTCTACCGCACTCTAGGTCGCCAGTTTCCAATGCCATTCCCAGGTTGAGCCCAGGGCTTTCACATCAGACTTAACGAACCACCTACGCACGCTTTAAACCCAGTCAGTGTGAGA
+
CCCCCGGGGGGGGGGGGGGGGGGGGGGGGGGGGGGGGGGGGGGGGGG<FGGGGGGGFGGFGGGGGGGGGGGGGGGGGGGGGCBFAFEGGFGFGCEEGGGGGGGGGGGGGGGGGGGFGGFGG8BCFCGGGGGGG8=EGFGD?FGE+9CBG8A+EFGEBEGFE7CGEAGFFGFBFFF+;A>?FGC55:@55C5?BGFFF4C6:=*>EEFEFFE=?>GCBGB88(/0,=5<*13C3>@5C2;;?A4646<4)6
@M00200:205:000000000-AKKM3:1:1101:10131:3262 2:N:0:1
TACACGGGTATCTAATCCTGTTTGCTCCCCACGCTTTCGTGCCTCAGTGTCAGTGCTGGTCCAGGCAGTCGCCTTCGCCACAGATGTTCCTCCCGATCTCTACGCATTTCACTGCTACACCGGGAATTCCACTACCCTCTACCGCACTCTAGGTCGCCAGTTTCCAATGCCATTCCCCGGTTGAGCCCAGGGCTTTCACATCAGACTTAACGAACCCCCTACGCCCGACTTAAACCCAACCAGTCTGGGA
+
CCCCCGGGGGGGGGGGGGGGGGGGGGGGGGGGGGGGGGGGGGGGGFGGGGGFGGGGGDFGGGGGGGGGGGDCEGGGGGGGGGAFFGGGGGGGGGGDBFFGC,AFGGECGGGGDGFFGGF,>EGG7B8=FGFFCFGF?:==DCAEEEGBGFGGFCF>DEGB3D>CEFGCFCDDFDAFF*@DC87F5DG5*9CDBF7*;*=AEF@E3>=6>;B@>2CC(2?>??F)(3))))(..).,=7((-8:>)).(.4
@M00200:205:000000000-AKKM3:1:1101:17657:3272 2:N:0:1
TACCAGGGTATCTAATCCTGTTTGCTCCCCTAGCTTTCGTGCCTCAGTGTCAGGAGTCGTCCAGAGACTCGCCTTCGCCACTGGTGTTCCTCTCGATATCTACGCATTTCACTGCTACACCGAGAATTCCAGTCTCCCCTCCGACCCTCTAGCGAGAGAGTATTCAATGCCATTTCTGAGTTGAGCTCAGAGATTTCACACCAAACTTACCTCGCCACCTACGCACCCTTTATGCCCAGTCAGTGTG
+
CCCCCGGGGGGGGGGGGGGGGGGGGGGGGGGGGGGGGGGGGGGGGGGGGGGGGGGGGGGGGGGGGGGGGGGGGGGGGGGGGGGGGGGGGGGGGGGGGGGGGGGGGGGGGGGGGGGFGFGGGGGGG>9DFCEFGGGF@D+D>EGFGFGBFFFGFD>AEGGDG?E+;DG:DFBEFEFFFFGFGFFGFGGFFDAFFFE7E@7C::CCDDEAE;58@=EGADF45)4:@E5D:CFFC?E;C=55@<CC)).
@M00200:205:000000000-AKKM3:1:1101:23705:3272 2:N:0:1
TACGCGGGTATCTAATCCCGTTTGCTCCCCTGGCTTTCGCGCCTCAGCGTCAGTTTCGGTCCAGGATGCCGCCTTCGCCACCGGTGTTCCTCCAGATATCTACGCATTTCACCGCTACACCTGGAATTCCACATCCCTCTCCCGCATTCAAGCCTTCCAGTATCAGACGCAGTTCCCAAGTTAAGCCTGGGGATTTCACGTCTGACTTAGAAGGCCGCCTACGCGCCCTTTACGCGCAATCAGTGTG
+
CCCCCGGGGGGGGGGGGGGGGGGGGGGGGGGGGGGGGGGGGGGGGGGGGGGGGGFDGGGGGGGGGEGGGGGGGGGGGGGDGFFGCFGGGGGGFGGGGGGGGGGGGGGGGGGGGGGFGGGGGGFCFGFFGGGFFFGEGFGFFGF>EEC>FFGFFGCFFFGFGD<FEFGGFGFFFFFFFFFFGG@FFGGFFCFFFGGGFFFBDFD2C=ECC<35)8CF9GFF2875(?:D<C29)40(236<??><46>
@M00200:205:000000000-AKKM3:1:1101:9101:3311 2:N:0:1
TACGAGGGTATCTAATCCTGTTTGCTCCCCACGCTTTCGAGCCTCAGCGTCAGTAATGGACCAGTATGTCGCCTTCGCCACTGGTGTTCTTCCGAATATCTACGAATTTCACCTCTACACTCGGAGTTCCACATACCTCTTCCATACTCAAGATAGCCAGTATCAAAGGCAATTCCAAGGTTGAGCCCTGGGCTTTCACCTCTGACTAAACTATCCGCCTACGCTCCCTTTAAACCCAATCAGTGTG
+
CCCCCGGGGGGGGGGGGGGGGGGGGGGGGGGGGGGGGGGGGGGGGGGGGGGGGGGGGGGGGGGGGGGGGGGGGGGGGGGGGGGGGGGGGGGGGGGGGGGGGGGGGGGGGFGG9FCFGGGGGGGG7CEGGFCGGFGGGFGBFGEFFEGEGFGGGFGFFGFFD8*?DDGGB8DDBEFFF==FGGCD6EGFFGF?*@FCFEGB5=5:<EFFFFFFFFFG5@E=ABFFDGDGGC4AC=>:E283()097C6
@M00200:205:000000000-AKKM3:1:1101:12449:3321 2:N:0:1
TACCCGGGTATCTAATCCCGTTCGCTCCCCTGGCTTTCGTGCCTGAGCGTCGGCAAAGCCCCAGTCCGTCGCTTTCGCCACCGGCGTTCCTCCCGATCTCAACACATTTCACCGCTCCACCGGGAGTTCCACGGACCCCTAGCTCGCCCGAGCCTCTCAGTCCCCGAAGACCGTCCCCGGTTGGGCCGGGGCCTTTCACCCCGGGCTTGAGAAGCCGCCTGCGCACCCTTTACACCCAATCAGTGTGAGGC
+
CCCCCGGGGGGGGFGGGGGGGGGGGGGGGGGGGGFGGGGGGGGGGFGGGEGGGGGGGGGGGGEGGGGGGGGGGCGGGGGGGGG7@FFFGGGGGGEGGGGGFFGGGDGGGFFGFGG?6F8<DECE+@EGCGGGGGGGDAECFCFFGF9AGA5*:D*@968@,=>FDE4CDCADF(8>EFC:<=DG)=CDEG=@3C+:@AGFFBFF699B634023@C095-(.(;2=BD7*5)6444:3:(4))6:)6<:((
@M00200:205:000000000-AKKM3:1:1101:14881:3327 2:N:0:1
TACGGGGGTATCTAATCCTGTTTGCTCCCCACGCTTTCGAGCCTCAGCGTCAGTAATGGACCAGTATGTCGCCTTCGCCACTGGTGTTCTTCCGAATATCTACGAATTTCACCTCTACACTCGGAGTTCCACATACCTCTTCCATACTCAAGATAGCCAGTATCAAAGGCAATTCCAAGGTTGAGCCCTGGGCTTTCACCTCTGACTAAACTATCCGCCTACGCTCCCTTTATACCCAATCAGTGTG
+
CCCCCGGGGGGGGGGGGGGGGGGGGGGGGGGGGGGGGGGGGGGGGGGGGGGGGGGGGGGGGGGGGGGGGGGGGGGGGGGGGGGGGGGGGGGGGGGGGGGGGGGGGGGGGGGGGGGFGGGGGGFGGGGGGGGGC8FFGFGFFGGFGFGFGFGGGGGFFGGFGG*?FFGG?EFDFBFFFF??FGG+;CFAFGGFFGFFFFGF@CBB=;EFFE=EFFGG4;AFFF>FFGDG0;ECEEE3C@7@@FFCC?9
@M00200:205:000000000-AKKM3:1:1101:24451:3374 2:N:0:1
TACTAGGGTATCTAATCCCGTTTGCTCCCCTAGCTTTCGCGCCTCAGCGTCAGTTATGGTCCAGGATGCCGCCTTCGCCACCGGTATTCCTCCAGATATCTACGCATTTCACCGCTACACCTGGAATTCTACATCCCTCTCCCATACTCAAGCCTCCCAGTATCAGACGCAGTTCCCAGGTTAACCCGGGCGATTTCACGTCTGACTTAGAAGGCCGCCTACGCGCCCTTTAAACCCATACAGTGTGACAC
+
CCCCCGGGGGGGGGGGGGGGGGGGGGGGGGGGGGGGGGGG@FGGGGG8FGGGGGGGCCEFGGGGGFFGGGGGGGGGGGGGGGGGGGGGGGGGGGFGGGGGGGGGGGGEGGGGGGGFGGGGGGGGGGGGGGGGGCEGGFGBDG@;=DGFGF8898D9DGGFGGFD7EFFEGE=3;DFBDG?FE?D+@7**;*0*=CGF6=))07@/*05@*4**7C55DA36365(3:));/7<)7@8<(.,.<A)--4-))
@M00200:205:000000000-AKKM3:1:1101:15916:3404 2:N:0:1
TACTCGGGTATCTAATCCGGATCGCTCCCCACGCTTTCGCGGCTCAGCGTCAGGTCTGGCCCAGGCGGCCGCCTTCGCCACTGGTGTTCCTCCGGAGCTCTACGCATTCCACCACTGCACCCGGAATTCCACCGCCCTCTGCCAGCCTCTAGTCCCGCAGTCTCGCCCGACCTCGCCGAGTTGAGCCCGGCGCTTTCACGGCCGACTTACGGCACCGCCTGCCCGCGCTTTAAACCCAATCAGTGTCAGA
+
CCCCCGGGGGGGGGGGGGGGGCGGGGGGGGGGGGGGGGGGGGGGGFGGGGGGGGGGGFGGGGGGGGGDGGGGGGCFCFFGGGGGGGGGGGGGGGCFGGGGFGGGGGGGGGGGGFFB+EFFGGGDGGCGGGG7DGDGGEG@FGGFGFGFGFGFEF:@?GGBGG:FBBGG;5>95;;>>BGAF?CC6CFF>5EEEC5C?4F?<>F((,92:>16>0CF>D>:?:?>?C51/1(<<A<(?8((44>:<:).))
@M00200:205:000000000-AKKM3:1:1101:9830:3419 2:N:0:1
TACGGGGGTATCTAATCCCGTTCGCTCCCCTAGCTTTCGCGCCTCAGCGTCAAGAATGGGCCAGGTAGTCGCCTTCGCCACTGGTGTTCCTCCCGATATCTACGCATTTCACCACTACACCGGGAATTCCACTACCCTCTCCCACCTTCAAGCCGATCAGTTTCCGATGCAGTTTCCCAGTTGAGCCGGGAGATTTCACCTCGGCCTTGACCAGCCGCCTGCGCGCCCTTTATACCCAGTCAGTGTG
+
CCCCCGGEGGGGGGGGGGGGGGGGGGGGGGGGGGGGGGGCGGGGGGGGGGGGGGGGFGGFGGGGFGGGGGGGGGGGGG@FFF@FGGGGGGGAEGGGGGEFFGFGEGEGGGGGGFFFFGGAFC7=+6@=FGCFCCDGGFCDD=CAFB;8FFEGGG>5>E7AC=;C55CA5EFAF;9B9AFFGGGF6,C?/55)=?9FFFG))::6(((;8))7=1;;675<6:>E6C)>)*46<>B<F>:3,4<-66A
@M00200:205:000000000-AKKM3:1:1101:19384:3453 2:N:0:1
TACGCGGGTATCTAATCCTGTTTGCTCCCCACGCTGTCGCGCCTCAGCGTCAGTACTGGCCCAGTCGACCGCCTTCGCCACCGGTGTTCTTCCGGATCTCTACGCATTCCACCGCTACACCCGGAATTCCATCGACCTCTACCAGACTCAAGCCTCCCAGTTCGCACGGCAGACTCGGAGTTAAGCCCCGAGCTTTCACCGCACGCTTGAAAAGCCGCCTACGCGCCCTTTATGCCCACGCCGTGTGAGA
+
CCCCCGGGGGGGGGGGGGGGGGGGGGGGGGGGGGGGGGGGGGGGGGGGGGGGGGGGGGGGGGGGGGGGGGGGGGGGFGGGGGGGFGGGGGGGGGFFGGGGGGGGGGGGGFGGGGGFGGGGGGGGGGGGGGFFGGFGEEGEFGGFGFGEGFGFGGGFFGGFFGE>ADGG>GA@FFFFF:/>F?+3AF?:>DGFB=6CFCG809BFFF63?2>4)28F6CD:???EFGFG30)-.4.8A:(-4(3-7?F<9)
@M00200:205:000000000-AKKM3:1:1101:7551:3460 2:N:0:1
TACAAGGGTATCTAATCCTGTTTGCTACCCATGCTTTCGCGCCTCAGCGTCAGTCACTGTCCAGGTAGCCGCCTTCGCCACCGGTGTTCCTCCCAATATCTACGAATTTCACCTCTCCACTGGGAATTCCGCTACCCTCTCCAGGACTCAAGACCGCCAGTATCCGATGCACTTCCTCAGTTGAGCCGAGGGATTTCACGTCGGACTTAACGGCCAGCCTACGCGCCCTTTAAGCCCAATCAGTGTG
+
CCCCCGGGGGGGGGGGGGGGGGGGGGGGGGGGGGGGGGGGGGGGEGGGGGGGGGGGGGGGGGGGGGGGGGGGGGGGGDGEFGGEGGGGGGGGGGGFGGGGGGGGGDEFGGGFCEGF+BDFGGGFEECDGEFGGGG8FFGFFGGFDFGBDFGGGGGAEGGFGGFCEEDDDEFFFFFFFAFFFFFGFF6>DGDE4?7C@EF959@9((8;=CB29BC517A(45?8(38:8*.6<AF2@??B?)-.-6<
@M00200:205:000000000-AKKM3:1:1101:10265:3467 2:N:0:1
TACGGGGGTATCTAATCCTGTTTGCTCCCCACGCTTTCGCGCCTCAGCGTCAGTTACGGGCCAGTGTGTCGCCTTCGCCACTGGTGTTCTTCCGAATATCTACGAATTTCACCTCTACACTCGGAGTTCCACACACCTCTCCAGCACTCAAGACAGCCAGTATCAAAGGCAATTCCAGGGTTGAGCCCTGGGCTTTCACCTCTGACTTAACTGTCCGCCTACGCGCGCTTTACACCCCACCCGTGGGAGA
+
CCCCCGGGCFGGFFEFGGFGGCGCC9FEDFFGGGDCFE68FFG7CECFGCGGDGEFGEED7C=FF<FFGGGGGDCFGG:FFFFGEF=CFFFFFFEEECF9,=E=C?:AFC>BFD8D7FFGGGG763@8FAFGFC=++;A*;E,3@DFEGFGFA7?FFCC:<B;FEAFG9>FFFEFFFFGFF69*/>7FFF>FF6;FF?F00>E:4@E?6*85*89+:DEFFD(2,3)1)1:4)-4(:1,(-((-,((4((
@M00200:205:000000000-AKKM3:1:1101:5687:3467 2:N:0:1
TACTAGGGTATCTAATCCTGTTTGCTCCCCACGCTGTCGCGCCTCAGCGTCAGCAACGGCCCAGCAGAACGCCTTCGCCACTGGTATTCTTCCCGATCTCTACGCATTCCACCGCTACACCGGGAATTCCATCTGCCCCTACCGTGCTCTAGCTCGCCAGTCTGATCGGCAGCCCCGGGGTTGAGCCCCGGGCTTTCACCAACCACTTAACGAGCCGCCTACGCGCCCTTTACACCCAACAAGTGTGAGAC
+
CCCCCFGGGGGGGGFGGGGGGGEGGGGGGGGGGGGGGDFGGGGGFGGGCFEG>FGGGGGGGGGGGGGFFGGFGCGFGGGEGG@FFGAFGGFGAFGGGD8ECGFGGGCCF,;?FCE5=FFFGGEGG@FGG=EGGGGG@FFDFGF?EBD5==9BFFGFFCD5DD7DFFGFEGFFB95?BE44C5);AFGA;C:>)7AGF5C=@F@D;;@9>DA?:>>C9CB?:7:<3*79<<:>A)),:(4(-.8)..646))
@M00200:205:000000000-AKKM3:1:1101:20514:3484 2:N:0:1
TACTAGGGTATCTAATCCTGTTTGCTCCCCACGCTTTCGCGCCTCAGCGTCAATTACGGGCCAGATAGCCGCCTTCGCCACCGGTGTTCTTCCCAATATCTACGAATTTCACCTCTACACTGGGAATTCCACTATCCTCTCCCGCATTCAAGCTCATCAGTATCAAGCGCAGCCCCCAGGTTGAGCCCGGGAATTTCACGCCTGACTTGATAAGCCGCCTACGCGCCCTTTACACCCAATCAGTGTGAGC
+
CCCCCGGGGGGGGGGGGGGGGGGGGGGGGGGGGGGGGGGGGGGGGGGGGGGGGGGGGGGGGGGGGGGGGGGGGGGGGGGGGGGGGGGGGGGGGGGGGGGGGGGGGGGGGGDGGGGFGFGGGGGGGGGGGGGGGGGGGFGCFFGFG5C=FFGGDFGFFF9:FGEFEFGGFGFFF@EEEFGFFFFG?CCFF4E4@CFFCAC=BFD==3;EB*>??EGGFGA;61?5(:5C3;@)))4:GB:<<?DAFBA29(
@M00200:205:000000000-AKKM3:1:1101:21343:3492 2:N:0:1
TACTGGGGTATCTAATCCCGTTCGCTCCCCACGCCTTCGCGCCTCAGCGTCGGGCAAATCGGCCCAGCCGGCCGCCTTCGCCACGGGTGTTCCGCCCGATCTCTACGCATTTCACCACTACACCGGGCATTCCACCGGCCCCTGCCGGCCCCAAGCCGCCCCGTCCCCGGCGACGTTCCCCGGTTGAGCCGGGGGCTTTCACGCCGGGCGCGGGCGGCCGCCTGCGCGCCCTTTATACCCAATCAGTGTGG
+
CCCCCGGGGGGGGGGGGGGGGGGGGGGGGGGGGGGGGGGGDGGGGGFGDGGGDGGGFFGGGGGGGGGGGGGGGGGFGGGGGGGGFEFEEGGGGGGGGGGGGGGGCGGGGDGFGFGFCFEFGGGGG@CEEFGGGGGGEFGFFGGFGF>@GFEG8D<FA>CEGGB>@FGGD5>9@>D5>FFFGEG<>??:?CE5>EG)7:CA:A:BB909>9909BD*4<56>>:738>3C<BB(5))36<8)4:::269<9(
@M00200:205:000000000-AKKM3:1:1101:9920:3504 2:N:0:1
TACTGGGGTATCTAATCCAGTTCGCTCCCCACGCTGTCGCGCCTCAGCGTCAGGTGCGGGCTAGGTGGCCGCCTTCGCCACTGGTGTTCCTGCCGATCTCTACGCATTTCACCACTACACCGGCAATTCCACCACCCTCGCCCGCCCTCCAGCTCGGGCGTATCGGCACGCATCGCGCCGTTAAGCGCCGCGCTTTCAGCCCCGACGCCCCGAACCGCCTGCGCGCGCCTTAAACCCAATCACTGTGAACT
+
@CCC<DA@FGGGGGGGGGGGF<FGEGGE<FFGGGC:BE<<FGGEGGFCGGECEFFFGEFCEGCGDEE@E<>CEGCEDC:FC4BFFCGGGG;,FFG+CFFDFGE7EEG7FFFGGGFFGGGF@6@8F7FFGGGGGGFG>*@55@EBG*;)@*A*,4;>ACCBEC(?2):/?CA@:25B8;DB7*/9*91)87:5>55CF)+.(-8(29609FF0(7EC(9@:??9F;C>D372)44):E?B:7?()-6)6)))
@M00200:205:000000000-AKKM3:1:1101:11774:3521 2:N:0:1
TACGCGGGTATCTAATCCTGTTTGCTCCCCATGCTTTCGTGCCTCAGCGTCAGTTACAGTTTAGTGAGCTGCCTTCGCAATCGGTGTTCTGTGTCATATCTAAGCATTTCACCGCTACATGACACATTCCGCCCACTTCATATGTACTCAAGATTAGCAGTATCAATGGCAATTCTACAGTTAAGCTGCAGGCTTTCACAGGCCGCTTTCCGGTCCGCCTACGCCCCCTTTAAACCCATTCAGTGTG
+
CCCCCGGGGGGGFGGFGGECEGGGGGCGGG?EEGAFEFFCDFGGGDGGGFFGGFGGGCE@FGGG<E<FDGFGGGFGGGE@CEFECFEFFGG@FEGGGCFFAFECFGGGGGGGFGG>GFFGGGGDGGGGGGGGGDCGFBGFBFDFDFG7FBFFFG+D5BF?=DBFEFFFFGFDFFB;FF?DGC+6+@D?F@?D>GGGF<FC@@)1)80=80*>57>5ACBA57=?(=?G4;;<?;<@GF()76<<?.9
@M00200:205:000000000-AKKM3:1:1101:21959:3532 2:N:0:1
TACCGGGGTATCTAATCCTGTTTGCTCCCCACGCTTTCGCGTCTCAGCGTCAGTGCCTTCCCAGATGGCCGCCTTCGCCACCGGTGTTCCTCCCAATATCTACGAATTTCACCTCTACACTGGGAATTCCGCCATCCTCGTCAGGACTCTAGCTTGCCAGTTTCGGACGCCCTTCCATGGTTGAGCCATGGGTTTTCACAACCGACTTAACAAGCCGCCTACACGCGCTTTAAGCCCACTCAGCGTG
+
CCCCCGGGFGGGGGGGGGGGGGGGGGGGGGGGGGGGGGGGGGGGGGGGGGGGGFFGGGGGGGGGGFDFGGGGGGGGGGGGGGGGGGGGGGGGFGGGGGGGGGGFFGGGFEEGGGGF8EDGGEGDGFE8FFGGDECFFFGA?EGAGBGBFFGGGFFFF?DFDFEGFECEFGFFEDFFAA8ADADG>?FFFGF>/*AFFFGF=29@>@>?<<EC4=FC6DD?<@3;;88CDC<4>A45C:((302)(-(
@M00200:205:000000000-AKKM3:1:1101:7928:3558 2:N:0:1
TACGAGGGTATCTAATCCTGTTTGCTCCCCACGCTTTCGCGTCTCAGCGTCAGTAACGTCCCAGCGAGCTGCCTTCGCCATTGGTGTTCCTCCCGATATCTGCGCATTTCACCGCTACACCGGGAATTCCACTCGCCTCTTCCGAACTCTAGTCCGGCAGTATCGACCGGCATCCCAAGGTTGAGCCTTGGACTTTCACAGCCGACTTACCGGACCGCCTACACGCGCTTTAAACCCAATCAGTGTG
+
CCCCCGGGGGGGGGGGGGGGGGGGGGGGGGGGGGGGGGGGGGGGGGGGGGGGGGGGGGGGGGGGGGGGGGGGGGGGGGGGGGGGGGGGGGGGGGDGGGGGGGGGGGGEGFGAF>CEDFGGGGGGGGGGGGGGGGGGGEGFFFGFDEGFGFGGGGGFDGGFGGFGDFDGFEFFBFFFFFGFF9644CEFFCCAFGG7A?FFF0;;2(624;;@62CCFG3::?F41:8C1>1:>ABFGF((4)5))6A
@M00200:205:000000000-AKKM3:1:1101:19825:3566 2:N:0:1
TACAGGGGTATCTAATCCCGTTTGCTCCCCACGCCTTCGCGCCTCAGCGTCAGGGTAGGCCCAGAGTCCCGCCTTCGCCACCGGTGTTCCTCCCGATCTCTACACATTTCACCGCTCCACCGGAAGTTCCAGGTCCCCCTATGCCCCTCCAGACTCGTCGTATCCGCGCCCGTTCCCCGGTTGAGCCGGGGGATTTCAGCGACCGACGCCCGAATCCGCCTCCACGCGCTTGACACCCAATCAGTGTG
+
CCCCCGGGEGGGGGGGGFGGFGGGGGGGGGGGGGGGGGGGFFFGGGFEFBFGGGGGGGGGGGGGFEEEFGGGGGGGGGGDGFGGGGGGGGGGGGGEFGFFFFGGGGGCFAFGFEEFGGGGGDGCG=>EFC,=8=DF?DGAF8=DAFDDGEC8EF65*>+*5;5CEDF>9CDFFFFAFFC?F*)86CFFE3E:BEFD=BF<2647;>FB9(4440*12/)(((4>?5>))18(2057C0((48:)6964
@M00200:205:000000000-AKKM3:1:1101:25726:3583 2:N:0:1
TACTAGGGTATCTAATCCAGTTCGCTCCCCACGCTGTCGCACCTCAGCGTCAGCTCATGCCCAGTCCGCTGGCTTCCCCTTGGGTGTTCCTGCCGATCTCTACGCATTTCACCACTACACCGGCAATTCCACGGACCTCTGCATGGCTCCAGTCACGGCGTATCGGCACGCGACCCACCGTTAAGCGGTGGGCTTTCCGCACCGACGCCCGCGACCGCCTGCGTTCGCTTTATACCCAGTCAGTGCGCGGT
+
CCCCCGGGGGGGGGGGGGGGGGGGGGGGGGGGGGGGGGGGGGGGGGGGGGGGGGGGGGCGGGGGFGGGGGGGGCEFGGGGGGGGGGGGGGGGGGGGEGFGGGGGGDGEGGGGGGGF?BEFGGGGGGGGGGGDDGCCGFGFFGGFGFGFGDFGGGGFFGGFGDDGAFGCAEEFFFFBFFG;FEG7@AEBBCGFFG=FF)A?@6>2,(499>>>01CE>DFB08>)(;)1**(64ABAC?(.89>65)(,((-
@M00200:205:000000000-AKKM3:1:1101:12295:3584 2:N:0:1
TACTAGGGTATCTAATCCTGTTTGATCCCCACGCTTTCGTGCCTCAGTGTCAATATTTGTGTAGCCAGCTGCCTTCGCAATTGGTGTTCTATGTCATATCTAAGCATTTCACCGCTACATGACATATTCCGCTGACCTCCACAGTATTCAAGACAAATAGTATCAATGGCAGTTTCCGGGTTAAGCCCGGAGATTTCACCACTGACTTACTTGCCCACCTACGCACCCTTTACACCCAGTCAGTGTG
+
CCCCCGGGGGGGGGGGGGGGGGGGGGGGGGGGGGGGGGGGGGGGGGGFGGGGGGFGGGGGGGFFGAFGGGGGGGGGGGEGGGFGGGGGGGGDFGGGGGGGGGGGGGGGGGGGGGGFGGGF=FGC?FGGGDFG686EFFGFFGG*@D=DD7EFCGDFFGDFGGEGFFFGFGF=D;2+3@D>F>FFFG8FE>C9>FGGFFGDEFFEFFB<C5ACECDA=DED@8AA)@BD4;)*/9:@EBB)*06CE?6
@M00200:205:000000000-AKKM3:1:1101:11491:3620 2:N:0:1
TACTGGGGTATCTAATCCTGTTCGCTCCCCATGCTTTCGCTCCTCAGCGTCAGGTCATGCCCAGAGAACCGCCTTCGCCACCGGTGTTCCTCCTGATATCTGCGCATTCCACCGCTACACCAGGAATTCCGTTCTCCCCTGCATACCTCTAGTCTGCCCGTATCGGAAGCACGCTCAGGGTTGAGCCCTGAGTTTTCACTCCCGACGCGACAAACCGCCTACGAGCCCTTTAAGCCCAATCAGGTTG
+
CCCCCGGGGGGGGGGGGGGGGGGGGGGGGGGGGGGGGGGGGGGGGGGGGGGGGGGGGGGGGGGGGGGGGGGGGGGGGGGGGGGGGGGGGGGGGGGGGGGGGGGGGGGGGFDGGGGFGGGGGGGDGEGFGGGGGGGGGFGDACDFGFGBFFFDFGGFFGGFGGFGFFGEBGFBABAEEA>AF:C53@FFF>9F>:BFFFGFEFDF22=9@699B1CG1CD;(3,.8CBF*2:<<497@:(,,2))-.8
@M00200:205:000000000-AKKM3:1:1101:13206:3620 2:N:0:1
TACCAGGGTATCTAATCCCGTTTGCTACCCTGGCTTTCGTGCCTCAGCGTCAGTTAAGACCCAGTAAGCCGCCTTCGCCACCGGTGTTCCTTAGGATATCAACGCATTTCACCGCTCCACCCTAAGTTCCGCTTACCTCTGTCTTACTCAAGCACAGCAGTATCGAAAGCAGTTCCTCAGTTAAGCTGAGGTATTTCACTCCCGACTTGCTGCACCGCCTACGCACCCTTTAAACCCAATCAGTGTG
+
CCCCCGGGGGFGGGGGGGGGGGGGGGGGGGGGGGGGGGGGGGGGGGGGGGGGGGGGGGGGGGGGFGGG9AFGGGGGGGGGGGGGGGGGGGGF=FEGGGGGFGGGGGGEFGGGGGGF>FGF8EDEGCFGGGGGD6DFGFFFFFFFGFDCG?F?DFGFFGGFG8*C=58=*3;DDEFFFFGFEFFG8<F?AFGFA7;7=C,EA:55):>)*:C66)?<59B@((/8@:?D:?;C)7A;;;<(())19)7
@M00200:205:000000000-AKKM3:1:1101:14688:3632 2:N:0:1
TACGGGGGTATCTAATCCCGTTTGCTCCCCTAGCTTTCGCGCCTCAGCGTCAGTGTCGGTCCAGGATGCCGCCTTCGCCACCGGTATTCCTCCAGATATCTACGCATTTCACCGCTACACCTGGAATTCTGCATCCCTCTCCCGAATTCAAGCCATCCAGTATCGGATGCAGTTCCCAGGTTGAGCCTGGGGATTTCACATCCGACTTAGTTGGCCGCCTACTGGCCCTTTAAGCCCAATCAGTGTG
+
CCCCCGGGGGGGGGGGGGGGGGGGGGGGGGGGGGGGGGGGGGGGGGGGGGGGGGGGGGGGGGGGGGFGGGGGGGGGGGGGGGGGGGGGGGGGGGFGGGGGGGGGGGGGFGGGGGGFGGGGGGGGGFGGGGGGGGGGGFGFFGGFGFGFGFG?CFGFFGGFG7*<ADGGFGFFF@FFAFCFFGGGFGGFFGC>)CGFF?FECE:2@>0;9EECFEGGBGF??DEA3AAF<D)46)64C?F77)5:>AA
@M00200:205:000000000-AKKM3:1:1101:5783:3654 2:N:0:1
TACTGGGGTATCTAATCCCGTTTGCCCCCCACGCTTTCGCGCCTCAGCGTCAGGAAATGCCCAGAGACCCGCCTTCGCCACCGGTGTTCCTCCCGATCTCTACACATCTCACCGCTACACCGGGAATTCCAGTCTCCTCTGCATCCCTCAAGAACGGCTGTACCGGCCGACGTTCTTCGGTTGGGCCGACGGATTTCACGACCGAACTGCCATCCCGCCTCACCGCCCTTTAAGCCCAACCAGTGTCAGCC
+
@,CCCFCFCFCFFFACFCEG<FFBC,6,@CGDC:@CCF7FE7FGGC@C@CC@7EG8EGD,@F<<E@A@EF7FC7F:,CFEE=CCFEFGC,=<AF:7:@@CG,?;F,9,@DEF8>89CEFD8+3>@@FFCGECDF7E9+@9?FA?E*000:@7D9C*:8*3,2*?5*;4*435?BAF+=84<?CD:CGDE)=83CCFF)<(-,46(-(4)4??<?GG?DD1(,(0,/8<7*8)46)3833(412),-))))(
@M00200:205:000000000-AKKM3:1:1101:17579:3657 2:N:0:1
TACGAGGGTATCTAATCCCGTTCGCTACCCTAGCCTTCGTGCATGAGCGTCAACATTTGTCCAGGATCTTGCTTACGCCCTGAGTGTTCTTCTCGATATCCACGCATTTCACTGCTACACCGAGAATTCCAGATCCCTCTCCAAAGTTCTAGCACGGAAGTATCAAGCGCAATTCAGAGGTTGAGCCTCTGGATTTCACATTTGACTGCCCGCGCGGCCTGCGCCCCCTTTACGCCCAATCAGTGTG
+
CCCCCGGGGGGGGGGGGGGGGGGGGGGGGGGGGGGGGGGGGGGGGGGGGGGGGGGFGGGGGGGFGGGFGGGGGGFFCGFGEGGGFFGFFFGGGGGGGGGGGFGGGGGGGFGGGGGFGGGGGGGGGDGGGGGFGGGGGFG5DDEFDFF7DFGGGGGFB>DDGGEGFFGGBGFFFFFFFBCFGGFFFGGFFGFFF7FDFEFAEEEFFEEEF:@D9AG5@GBF25-0(38C97E6>??9EF7@8.<:<<<
@M00200:205:000000000-AKKM3:1:1101:13080:3659 2:N:0:1
TACGCGGGTATCTAATCCTGTTTGCTCCCCACGCTGTCGCGCCTCAGCGTCAGCAACGGCCCAGCAGAACGCCTTCGCCACTGGTATTCTTCCCGATCTCTACGCATTCCACCGCTACACCGGGAATTCCATCTGCCCCTACCGTGCTCTAGCTCGCCAGTCTGACCGGCAGCCCCGGAGTTGAGCCCCGGGATTTCACCAGCCACTTAACGGGCCACCTACGCGCCCTTTATACCCAATCAGTGTGAGA
+
CCCCCGGGGGGGGGGGGGGGGGGGGGGGGGGGGGGGGGGGGGGGGGGGGGGGGGGGGGGGGGGGGGGGGGGGGGGGGGGGGGGGGGGGGGGGGGGGGGGGGGGGGGGCGGGGGGGFGGGGGGGGGGGGGGGGGGGGFFGBFGGFF5D>GFFGGGGDFGGFGGFGFFGGBEA>E>;BFFCDGGGGAFGFFGGEFCFCF<GAB???F:?FFFFB0?GG?DF<::FB6C5C)92A>D99:?1(432:)6<>><
@M00200:205:000000000-AKKM3:1:1101:8807:3660 2:N:0:1
TACTAGGGTATCTAATCCTGTTTGCTCCCCACGCTTTCGTGCCTCAGTGTCAGTGCTGGTCCAGGTGGCCGCCTTCGCCACAGATGTTCCTCCCGATCTCTACGCATTTCACTGCTACACCGGGAATTCCACCACCCTCTACCGCACTCTAGTCCGCCAGTATCCACCGCCATTCCCAGGTTGAGCCCGGGGCTTTCACGGCAGACTTAACGAACCACCTACGCACGCTTTACGCCCAATCAGTGTG
+
CCCCCGGGGGGGGGGGGGGGGGGGGGGGGGGGGGGGGGGGGGGGGGGGGGGGGGFGGGGGGGGDGGGGGGGGGGGGGGGGGGFGGGGGGGGGGGGG7FGGGGGGGGGGGFGGGGGFGGGEGGGGGGGGGGGGFFGBEFGBFGGDGFGAGFGFECFFFGG>=BCGEFGG>GFFFEFFFFGAFFFDA6?>?DEFEEGCAEGFD>>2>BEF=;@DFFGG@GA3@@;>DEFG>56)::?FC0:(482.6A9
@M00200:205:000000000-AKKM3:1:1101:23484:3676 2:N:0:1
TACAGGGGTATCTAATCCTGTTTGCTCCCCACGCTTTCGTGCCTGAGCGTCAGTGTTGGCCCAGGGGGCTGCCTTCGCCATCGGTGTTCCTCCGCATCTCTACGCATTTCACTGCTACACGCGGAATTCCACCCCCCTCTGCCACACTCCAGCCCGCCAGTTTCCCATGCCATTCCCAGGTTGAGCCCGGGGCTTTCACACAGGACACGGCGAACCGCCTGCGCACGCTTTAAACCCAATCAGTGTGAGAC
+
CCCCCGGGGGGGGGGGGGGGGGGGGGGGGGGGGGGGGGGGGGGGGGGGGGGGGGGGGGGGGGGFGGGGGGGGGGGGGGGGGGGGGGGDGFGGGGGGGGFGGGGGGGGGGGGGGGGFGGGGGGDEGGFGGGGGGGGGGFGFFGGFGFGFGFGGFFGDFGGFFG@GCFGGFGFFFFFFFFFFECFG4@6FF):5BGGGFFGFFD00<?FFFFFFBBGGBGFF??0),:<C**4:25A(A(-1:B7<AAA))))
@M00200:205:000000000-AKKM3:1:1101:11225:3684 2:N:0:1
TACGGGGGTATCTAATCCCGTTTGCTCCCCTAGCCTTCGTGCATGAGCGTCAGGAACTGTCCAGAGATTCGCCTTCGCCACTGGTCTTCCTCACGATATCTACGCATTTCACTGCTACACCGTGAATTCCAATCTCCTCTCCAGTCCTCTAGCATGGCAGTATTCAGTGCATTTCTGGGGTTGAGCCCCAGGATTTCACACCAAACTTACCACACCGCCTGCGCACCCTTTATACCCAGTCAGTGTGAGA
+
CCCCCGGGGGGGGGGGGGGGGGGGGGGGGGGGGGGGGGGGGGGGGEGGGGGGGGGGGGGFGGGGGGGGGGGEGGDGGG:FGGFGFGGFGGGGGGGGGGGGGGGGGGGGGGGGGGGB=FGGGGFFGGGGGG;A@DCFGFGFFGGFGFFDGFG8@FCFDGFFGG>9>FC@7AFDDEF798?5FE6DAFF??DG>FGCCFFGE:ABDDB@<B*5ABBEGFCE2>BBF;C>895@C5559548(7>)/7?<C);
@M00200:205:000000000-AKKM3:1:1101:9039:3713 2:N:0:1
TACGAGGGTATCTAATCCCGTTTGCTCCCCTAGCTTTCGCTCCTCAGCGTCAATGTCGGTCCAGGATGCCGCCTTCGCCACCGGTATTCCTCCAGATATCTACGCATTTCACCGCTACACCTGGAATTCTGCATCCCTCTCCCGAATTCAAGCCATCCAGTATCACACGCAGTTCCCAGGTTAAGCCTGGGGATTTCACGTGTGACTTAGTTGGCCGCCTACGAGCCCTTTATACCCAATCAGTGTGAGGT
+
CCCCCGGGGGGGGGGGGGGGGGGGGGGGGGGFGGGGGGGGGGGGGGGGGGGGCGGGGGGGGGGGGGGGGGGGGGGGGGGDEGGGGGGGGGGGGGGGGGGGGGGGGGGGGGGGG6EEGGGGGGFFAEGGGGFGCFGGFDGDFGGDD>DDFFGFGGFFFCFFFFEGFFGGEGFFEEF?CAC5DEFG7CFFFG5?9EGGFFGFFFFF?C4*>;AC42B,64?((85)(3.:<4;<C5<?:)(,3;AE?39CC,/
@M00200:205:000000000-AKKM3:1:1101:20439:3722 2:N:0:1
TACCAGGGTATCTAATCCTGTTTGCTCCCCACGCTTTCGCGCCTCAGCGTCAATACCAAGCCAGGTGGCCGCCTTCGCCACTGGTGTTCTTCCCAATATCTACGAATTTCACCTCTACACTGGGAATTCCACCACCCTCTCTTGGATTCAAGCCCGCCCGTATCAAATGCAGTTCCCAGGTTGAGCCCGGGGCTTTCACACCTGACGCAACGAACCGCCTACGCGCCCCTTAAACCCAGTCAGTGTGAGA
+
CCCCCGGGGGGGGGGGGGGGGGGGGGGGGGGEFGGGGGGGGGGGGGGGGGGGGGGG@FG@GGGGGGGFGGGGGGGGGGGGGGGGGGGDGGGGEGCGGGDFGGGGCGGGGGGGEFFFGGGGGECEGGGGGGGFGGDEGFFBDGCDGFFEGFFFGF?@BEGEGGBG9C=FFGFFFFFFAA??FGGGFFGF957@>>?CFEGF):<=B@DFF@@-:@EE9CD07@@8(=BD)9<:A<<:/(4.,<4<>AA<<9
@M00200:205:000000000-AKKM3:1:1101:19965:3732 2:N:0:1
TACGCGGGTATCTAATCCTGTTTGCTCCCCACGCTGTCGCGCCTCAGTGTCGGCTATTGAGTCCTCACGGACTCACCGCCCAGCAGACCGCCTTCGCCACTGGTGTTCCTCCGGATATCTACGCATTTCACCGCTACACCCGGAATTCCGCTTCCCTCTCCCGAACTCAAGCCAAGCAGTTTCCCGTGCAGTTCCTCAGTTGCGCCGAGGGCTTTCAAACGGAACTTGCCAGACCGCCTACGCGCCCTTTT
+
CCCCCGGGGGGGGGGGGGGGGGGGGGGGGGGGGGGGGGGGGGGGGGGGFGFGGGFGGGCGGFGGGGGDFEGGGGGFGEGGGGFGGGFGGGG@?CFGDGEGGFGGE,@EEFEFCCCE6AEFGFGGCBCEFGFACDDEGFF@?CE@EFC*?AGCCDFFFGFA@>A44A;C4CFFFD6FFFFFEEFC?5F5)*+2+4=@6)+19)).6666021,(,+3)*0.36()(397**).,832:((-:<0>>411())
@M00200:205:000000000-AKKM3:1:1101:23882:3735 2:N:0:1
TACGAGGGTATCTAATCCCGTTTGCTCCCCTAGCTTTCGCGCCTCAGCGTCAAGAACAGGCCAGGTAGTCGCCTTCGCCACTGGTGTTCCTCCCGATATCTACGCATTTCACCACTACACCGGGAATTCCACTACCCTCTCCTGCCTTCGAGTCGATCAGTATCGCGTGACCCTCCCCAGTTGAGCCGGGGGCTTTCACACGCGACTTGAACGACCGCCTGCGCGCTCTTTAAACCCAATCAGTGTG
+
CCCCCGGGGGGGGGGGGFGGGGGGGGGGGGGGGGGGGGGGGGGGGGGGGGGGGGGGGGGGGGGGGGGFGGGGGGGGGDGGGGGGFGGGGGGGGGGGGGGGGGGGGGGGGDFGGGGFGGGGGGGGGGGGGGGGFGGGGFGFFGGFGFGFGFG?EFGBFGGFGGEGDEDGBGFFFFFEDDGFGGC@ACC>>D5AEGGGFFCC@19112>FA8??F1CE;D>(34(32C@DD*4<<<>:EF(3<37:46)
@M00200:205:000000000-AKKM3:1:1101:20350:3737 2:N:0:1
TACGAGGGTATCTAATCCCGTTTGCTCCCCTAGCTTTCGCTCATCAGCGTCAATGTCGGTCCAGGATGCCGCCTTCGCCACCGGTATTCCTCCAGATATCTACGCATTTCACCGCTACACCTGGAATTCTGCATCCCTCTCCCGAATTCAAGCCATCCAGTATCGGATGCAGTTCCCAAGTTGAGCCTGGGGATTTCACATCCGACTTAGTTGGCCGCCTACGAGCCCTTTACACCCAGTCAGTGTGGTA
+
CCCCCGGGGGGGGGGGGGGGGGGGGGGGGGGGGGGGGGGGGGGGGGGGGGGGGGGGGGGGGGGGGGGGGGGGDGGGCFFGGGGGGGFGGGGGGGFGGGGGFGFGGGGGGGGGGGGFGGGGGGGGGGGFGGGGGFFFCD?DFFFEGEDDGFG9FFGFFFF?:DBFFFG6?F?AFE9CFFGFGGGGFGGFFDFDE>:9BE<====FD):>CEFFFFGFF4;@@B@B1EDFGD8EF33(8,243>317C9((.
@M00200:205:000000000-AKKM3:1:1101:13112:3746 2:N:0:1
TACAATGGTATCTAATCCTGTTTGCTCCCCACGCTGTCGCGCCTCAGTGTCAGCCAGAGCCCAGCGGGCCGCCTTCGCCACCGGTGTTCTTCCGGATCTCTACGCATTCCACCGCTACACCCGGAATTCCACCCGCCTCTACTCTGCTCGAGCGCGGCCGTTCGCACGGCCGACCCGGGGTTGAGCCCCGGGCTTTCACCGCACGCTTGCCGCGCCACCTACGCGCCCTTTCAACCCAGTCAGTGTG
+
CCCCCGGGGGGGGGGGGGGGGGFGGGGGGGGGGGGGGGGGDGEGD@GGGGGGGGGGGGDFGGGFGGCGGGGGGGGGGGGGGGGGFEEEGGFGGGGGGGFFGFFFGGGGGGFGGGG>CFCFGGGDGEGGGGGGGGGGEFGB?EEFGFFFGFGDGGG4BG48:*752)CE:EE()6BE>@33:ECG68?@DGC>@E=GBBGFF906;>082(2391C=(9F:?FBB>GEG39:)-).4/(..<<B46))
@M00200:205:000000000-AKKM3:1:1101:21483:3747 2:N:0:1
TACAGGGGTATCTAATCCTGTTTGCTCCCCACGCTTTCGTGCATGAGTGTCAGTGTTGGCCCAGGAGGCTGCCTTCGCCATTGGTGTTCCTCCACATCTCTACGCATTTCACCGCTACACGTGGAATTCCACCTCCCTCTGCCACCCTCCAGCCACGTAGTTTCGAGCGCAATTCCCAAGTTAAGCCCGGGGATTTCACACTCGACTTGCGCGGCCACCCTCGCACACTTTCCGCCCAGTTAGTGTG
+
CCCCCGGGGGGGGGGGGGGGGGGGGGGGGGGGGGGGGGGFCGGGGCEFFGGGGGCFFG?FDDGDD@:FGGGGGGGGGGGGG,EFGFFGGGGGFFGGGGGGGCDDGDGDGGGGGGGFGGGGGEFGG9BFGGGGG,0EC6FFFGGFG*=:F>DDEFGF5@65ECCF>*=8*=9>BEF?AAFACGF9+@E?B0**34;;B<@CB:@B2AAFEC>@(6B8;FF((/,:,=);224))(4:E0(()-.)6<2
@M00200:205:000000000-AKKM3:1:1101:23112:3756 2:N:0:1
TAGCGGGTATCTAATCCCGTTCGCTACCCTGGCTTTCGTGCCTCAGCGTCAGAAAAGACCCAGTGAGCCGCTTTCGCCACCGGTGTTCCTTAGGATATCAACGCATTTCACCGCTCCACCCTAAGTTCCGCTCACCTCTGTCTTCCTCGAGCACGGTAGTTTTGAGCGCCATTCCTTGGTTAAGCCAAGGGATTTCACACCCAACTTTCCGCGCCGCCTACGCACCCTTTATGCCCAATCAGTGTG
+
CCCCCGGGGGGGGGGGFFGGGGGGGEEFGGGGGGFGGGGGGGGGGGGGGGGGGGGGGGGGGGGGGGGGGGGGGGGGGGEGGGFGGGGGGGGGGFCCFFGGGGDGGGGGGGGFGGGFGGGGGGG@FFGG;CEGGGGGGFGFFGGFGFGFGFCGGGDEFGGAE@EGDFGEBGEAFFFFFFGFFFG+?CG>FFDFFGF9:<<@>@B=@2;CEFFF09EE;C>?FF@E;1757C>9<D220(38?7:4<<
@M00200:205:000000000-AKKM3:1:1101:22196:3758 2:N:0:1
TACTAGGGTATCTAATCCCGTTTGCTCCCCTAGCTTTCGTGCCTCAGTGTCAGGTATCGTCCAGAGACTCGCCTTCGCCACTGGTGTTCCTCTCGATATCTACGCATTTCACTGCTACACCGAGAATTCCAGTCTCCCCTCCGACCCTCGAGCCAGATAGTTTCCAATGCCATTTCCGAGTTGAGCCCGGAGATTTCACATCAGACTTTCCCAGCCACCTACGCACCCTTTATGCCCAATCAGTGTG
+
CCCCCFGFGGGGGGGGGGGGGGGGGGGGGGGGGGGGGGGGGGGGGGGGGFGGGGGGGGGGGGGGGGGGGGGEGGGGGGGGGGGGGGGGGGGGGGEGGGGGGGGGGGGGGGGGGDCDGGGGGGGGGGGGGGGFGGGGFFEFFGEBEFDBGEEDCDFFFFGFG+DF>FGGFFDEFEFFC>D>F8F?FFEFEDE>AFGFFAFEA5*8@=@EEFEB=EFFFGF==E=>>EEG78:85))7B;<;;8)))9;
@M00200:205:000000000-AKKM3:1:1101:15072:3780 2:N:0:1
TACCGGGGTATCTAATCCTGTTTGCTCCCCACGCTGTCGCGCCTCAGTGTCAGAACTGGTCTAGCTGGCCGCCTTCGCCACGAGTGTTCTCCCCCATCTCTACGCATTTCACCGCTACACAGGGAATTCCACCAGCCTCTCCCAGCCTCCAGTCGAGCAGTTTCGACCGCCCCACCACGGTTGAGCCGTGGGCTTTTACAGCCGACATCCCCGACCCCCTACGCGCCCCTTACGCCCAATCAGCTTGAGCT
+
CCCCCGGGGGGGGGGGGGGGGGGGGGGGGGGGGGGGGGGGCGGGGGGGGGGGGGGGGGGGGFAGGGGFGGGGGGGGGGGGGGGEGGGGGGGGGGGGGGGGGGGGGGGGGGGGG+@>DGGGGGGGGGFGGGGGGG?8FDGFFGGF8:FDDFGC@D+<BG6*78=C8CGC9@>AEFF49@DECED0?CGD4:CEFGC7A)=<=E?>((,1)/=DF0CE(/760((.2?:C)18226,4C(2:10<)557()))
@M00200:205:000000000-AKKM3:1:1101:6475:3786 2:N:0:1
TACGGGGGTATCTAATCCTGTTCGCTCCCCACGCTTTCGCGTCTCAGCGTCAGTACCGTACTAGAGAGCCGCCTTAGCCACGGGTGTTCTTCCTGATATCTGCGCATTTCACCGCTACACCAGGAATTCCACTCTCCTCTTCCGGACTCTAGCCAAACGGTTTCCATCGACGTCTAGAGGTTAAGCCTCTAGTTTTCACAACGGACCTGCTTGGCCGCCTACACGCTCTTTATACCCAATCAGTGTG
+
CCCCCGGGGGGGGGGGGGGGGGGGGGGGGGGGGGGGFFGGGGGGGGGGGGGGGGGGGGGGGGGGGGGGGGGGGGGGGGGGGG7FGGGGGGGGCGGGGGGGFGGGGGGGGGGGGGGFGGGGGGGGGGGGGGGGGGGGGFGFFGGBGAGFGFGGGGFFFGG*@7AG<CGGFGE29=FFFFGFGGFDBG6?FGDF>@@FFFGCE19BFF03=D;EEDGFBGD0133?<C;7*:>2>DABGF?<::2<).4
@M00200:205:000000000-AKKM3:1:1101:17860:3801 2:N:0:1
TACGAGGGTATCTAATCCCGTTCGCTACCCTAGCTTTCGTGCCTCAGCGTCAGTTATGCCCCAGTGTGTCGCTTTCGCCACCGGCGTTCCTTCCAATATCAACACATTTCACCGCTCCACTGGAAGTTCCACACACCCCTAGCACACTCAAGCCTCCCGGTTTCCAGCGCCATTTTACGGTTGAGCCGTAAGATTTCACACCGGACCTGAGAAGCCGCCTACGCACCCTTTAAACCCAATCATGGTGAGA
+
CCCCCGGGGGGGGGGGGGGGGGGGGGGGGGGGGGGFGGGGGGGGGGFGGGGGGAFG9AFGGGGGGGGGGGGGEGGFGGEFF8FGFGGGGGFEGGGGGFDGGGGFFFFEGGGGGGGEGGGGGGGGGEFAFGGFDE8C@AGFFFGFCFGDGFGF9=DDDGD5C?5B;CGEFE5=?EFFFFD>FCDGFGGFA?*6::CD6EFFFF@(2(6(3314?8CFFDE?250:(=)91044):<7EF?(,,)))))..<
@M00200:205:000000000-AKKM3:1:1101:14124:3809 2:N:0:1
TACGAGGGTATCTAATCCCGTTTGCTCCCCTAGCTTTCGCGCCTCAGCGTCAGAAGAGATCCAGTGCGCCGCTTTCGCCTCCGGCGTTCCTTCCAATATCAACGCATTTCACCGCTCCACTGGAAGTTCCGCACACCCCTATCTCCCTCGAGACCGACAGTATCAAAGGCACTTCTGCAGTTAAGCTGCAGGATTTCACCCCTGACTTGTCGGACCGCCTACGCGCCCTTTAAACCCAATCAGCTTG
+
CCCCCGGGGGGGGGFGGGFGGGGGGGGGGGFGGGGGGGGGGGGGGFGGGGGGGGAFGGGGGGGGGGGGGGGGGGGGGGGGCGGGDFGGGGF9FFDDFGGGG;FGGGGGGGGGFGGFGGGGGGDGGGGGGGGGGGDGGFGDFGFFGFGFG?CCEGGEAGDEGFFFCF7EFGFF6@FFA>@FGGF78C=F4CGFFGDFF?GEB@DF14AE@4<@F0BC>DDFF?<B6EDG3>><2483A36(()5).)(
@M00200:205:000000000-AKKM3:1:1101:14537:3827 2:N:0:1
TACTCGGGTATCTAATCCTGTTTGCTCCCCACGCTGTCGCGCCTCAGCGTCAGCAACAGCCCAGCAGGCCGCCTTCGCCACCGATGTTCTTCCCGATCTCTACGCATTCCACCGCTACACCGGGAATTCCACCTGCCTCTACTGTGCTCGAGCCCGACAGTCTCGGAGGCAGCCCTGTGGTTGAGCCACAGGATTTCCCCCCCGACTTATCAGGCCGCCTACGCGCCCTTTAAACCCAATCAGTGTG
+
CCCCCGGGGGGGGGGGGGGGGGGGGGGGGGGGGGGGGGGGGGGGGGGGGEGGEGGGGGGGGGGGGGGGGGGGGGGGGGGGGGGGGGGGGGGGGGGGGGGGGGGGGDCGGGGGGGGFGGGGGGGGGGGGGGGGGGGGGFGFFGGFGFG9DBG;>DFFFGGEGGCF=9@GFGFDFFFFFA6AF58*6>E4;F6A8CF67)3=BFF09B(-6)6A9>GE15@FFFFFFGFG)73)6<<:EB<08,<).:-
@M00200:205:000000000-AKKM3:1:1101:19774:3827 2:N:0:1
TACTCGGGTATCTAATCCTGTTTGCTCCCCACGCTGTCGCGCCTCAGTGTCAGTAACTGCCCAGCAGGCCGCCTTCGCCACCGGTCTTCCTCCGGATCTCTACGCATTCCACCGCTACACCCGGAATTCCGCCTGCCCCTACAGTACTCGAGCCTGACCGTCGGCATGGCCGACCCGGGGTTGCGCCCCGGGCTCTCACCACCCCCTCAACACGCCACCTACGCTCCCCTTCCGCACCACCAGTGTGAGCC
+
-BCCCDBEE@CF9FFGGGGFGGGGG9FFFGGGGGGECEFGGGGGGGGGFEFGG<<EFFGGGGGGGGG7FGEGGDEGGECEGGEEGGFFGFADFGD,,CCFGFCEGG7=E4DFGGGFGG8<FCCE+>@?GFGGGDDGFDEDFGGFEBG>=?D8>=F::E+<:?8*8?*53=A=A)3)885?<//*0:A=BC:>:E*9?)338?3:9>>((),)-(:C6D>?::0)(289**.((,3(2(,(,4(63)))-((
@M00200:205:000000000-AKKM3:1:1101:17341:3859 2:N:0:1
TACTAGGGTATCTAATCCTGTTTGCTCCCCTAGCTTTCGCGCCTCAGCGTCAGTACTGGTCCAGGAAGCCGCCTTCGCCACTGGTGTTCCTCCCGATATCTACGCATTTCACCGCTACACCGGGAATTCCACTTCCCTCTCCCAGACTCTAGCCGGGCAGTATAAGATGCCATTCCACGGTTAAGCCGAGGGATTTCACCCGTCACTTGCTAGGCCGCCTACGCCCCCTTTACACCCAATCAGTTGT
+
CCCCCGGGGGGGGGGGGGGGGGGGGGGGGGGGGGGGGGGGDGGGGGGGGGGGGGGGGGGGGGGGGGGGGGGGGGGGGGFGGGGGGGGGGGGGGGGGGEEGGFGGGGGGGGGGGGGFGGCFGGGGGGGGGGGGGGGGGFGFFGGFG6DEGFGGGGGBEEGB,:CCCFGCFCF@FAF9FFG>FGGGFGG>5;C>AGFDF5EBB>59(0@?EFE*8(5>;GAD081.(3:CGC?5<>A:*(33??<5)65
@M00200:205:000000000-AKKM3:1:1101:19621:3881 2:N:0:1
TACGGGGTATCTAATCCTGTTTGCTCCCCACGCTGTCGCGCCTCAGCGTCAGCCGGCTCTTGCGAGCCTTCCTGCCCAGCGGGCCGCCTTCGCCACCGGTGTTCTTCCGGATCTCTACGCATTCCACCGCTACACCCGGAATTCCACCCGCCCCTACAGTGCTCGAGCCGAGTAGTTGCCACGGCCGACCCGGGGGTGAGCCCCGGGCTTTCACCCCGACCTTGCTCGGCCGCCCACGCGCCCTTTATACC
+
CCCCCGGGGGGGGGGGGGGGGGGGGGGGGGGFGGGGGGGGGGGGGGGGGGGGGGGGGGGGGGGGGGGGGGGGGGGGGGGGGGEGGGGGGGGGGGGGGGGGGEGGFFGGGGDFGGGFGGGGGGGFGGGGGGGGGGGGGFGADGCBFFGFGFGGGGGFFFFFGGEGF?DGBE:>>=A@78:4,<C5BGCD@9E>5EE)72C?BFFFFB9>((,6).<*4)0(4(-=:+1*7<469B(,;29((423:?))64<
@M00200:205:000000000-AKKM3:1:1101:6996:3887 2:N:0:1
TACAGGGGTATCTAATCCTGTTTGATCCCTACACTTTCGTGCCTCAGCGTCAGTTGAAGTCTAGTAAGCTGTCTACACTATCGGTGTTCTTGACGATATCTAAGCATTTCACCGCTACACCGTCAATTCCGCCTACCTCGACTCCACTCAAGCCCATCAGTATCAATCCCACCCTCCCGGTTAAGCCGGGATATTTCAGAACTGACTTAATAGGCCGCCTACGCACCCTTTAAGCCCAATCAGTGTG
+
CCCCCGGGGGGGGGGGGGGGGGGGGGGGG8FGGGGGGGGGGGGGGGGGGGGGGGGGFFFGGGGGGGGGGGGGGGGGGGGGGFGDGGGGGGGGGGGGGEEGGGGGGGGGGGGGGGGFDGFGGGGGFEGGGGGGGGGGGFGAAECBGFGFGFCCFFGFFGGFFFFGEFFFF8DD>FFFFBGBF=>FFGGFFGGFFEFGF@FCEFFFEFFFFF@;758DBCDD2:2B@E>GC*>4**44C?(//6;<<?E
@M00200:205:000000000-AKKM3:1:1101:23741:3923 2:N:0:1
TACGGGGGTATCTAATCCTGTTCGCTACCCACGCTTTCGCTTCTCAGCGTCAGTTACTGCCCAGAGACCCGCCTTCGCCACCGGTGTTCCTCCTGATATCTGCGCATTTCACCGCTACACCAGGAATTCCAGTCTCCCCTGCAGTACTCAAGTCTGCCCGTATCGCCTGCAAGCTCACAGTTGAGCTGTGAGTTTTCACAGACGACGCGACAAACCGCCTACAAGCCCTTTCCACCCAATCAGTGTG
+
CCCCCGGGGGGGGGGGGGGGGGGGGGGGGGGGGGGGGGGGGGGGGGGGGGGGGGGGGGGGGGGGGGGGGGGGGGGGGGGGGGGGGGGGGGGGGGGGGGGGGGGDGGGGGGGGGGGDGGGGF=ECGFFGGGGGGGGGGFEDFGGFGFGFFF?FGGGFFGGFGGFGFFCGFFFEFF4?AF7F>DGGFGGFFGCCFGGG>5FFFFF2>59>;6999@GE(9@?1,,*4:)7DFF2):A:E6:::?))).)
@M00200:205:000000000-AKKM3:1:1101:7677:3927 2:N:0:1
TACTAGGGTATCTAATCCCGTTTGCTCCCCACGCTTTCGCGCCTCAGCGTCAGGAGATGCCCAGAGACCCGCCTTCGCCACCGGTGTTCCTCCCGATCTCTACACATTTCACCGCTACACCGGGAATTCCAGTCTCCTCTGCATCCCTCAAGACCCGCAGTATCGACCGACCCCCTTCAGTTGAGCCGAAGGATTTCACGATCGACTTGCGGACCCGCCTCCGCGCCCTTTAAACCCAGTCAGTGTC
+
9CCCCFGGGGGGGGGGGFFGFGGGGGGGGGGGGGGGGGGGGGGGECFGGGGGDGGGGGGGGGGG<EFGDFCGFCEFEGGGGGCCFGEGGGGGGGGFEGGGDGFGGFFFFBCFF=E9>FFGGE7CGG??;EGGGGGGD5EE?8FDGFGF668DFFGFFGDEEFCFAFDGAED952@DAAF+@,+CACFEFDCDAF9D+)4/7;<0::3())6;9BC*()820.()-8)/)24)6)).8(4,49:.4.)
@M00200:205:000000000-AKKM3:1:1101:10336:3939 2:N:0:1
TACCGGGGTATCTAATCCTGTTCGCTCCCCACGCTTTCGCGCCTCAGCGTCAGTACCGTCCCAGCGAGCTGCCTTCGCCATTGGTGTTCCTCCTGATATCTGCGCATTTCACCGCTACACCAGGAATTCCACTCGCCCCTTCCGGACTCTAGCCAGACAGTTTCCAGCGGCATTCAAAGGTTGAGCCTTTGACTTTCACACCGGACTTATCTGGCCGCCTACGCGCACTTTATGCCCAGTCAGTGTGCGAT
+
CCCCCGGGGGGGGGGGGGGGGGGGGGGGGGGGGGGGGGGGGGGGGGGGGGGGGGGGGGGGGGGGGGGGGGGGGGGGFGGGGGGGGGGGGGGFGGFGGGGGGGGGGGGGGGGGGGGFDGGGGGGGGGGGGGGGGGGGGFGFFGGEGBGBGFG=EGGFFGGFGGEGFFGGDC>BFFFFCFFAFFG4AFGFFGCFFGGGFFGFF@>((((7<<CEEEGF05B;?@FD9C5D9<8AAFBFG?0(.64).<<)(((
@M00200:205:000000000-AKKM3:1:1101:12180:3946 2:N:0:1
TACTAGGGTATCTAATCCTGTTTGCTCCCCACGCTGTCGCGCCTCAGCGTCAGCCACAGCCCAGCGGGCCGCCTTCGCCACCGGTGTTCTTCCGGATCTCTACGCATTCCACCGCTACACCCGGAATTCCACCCGCCTCTACTGTGCTCCAGCGCGGGAGTCTCGAAGGCCGATCCGAGGTTGAGCCTCGGACTTTCACCCCCGACTTCCCGCGCCGCCTACGCGCCCTTTACACCCAGTCAGTGTGCGAT
+
CCCCCGGGGGGGGGGGGGGGGGGGGGGGGGGGGGGGGGGGGGGGGGGGGGGGGGGGGGGGGGGGGGGGGGGGGGGGGGGGGGGGEGEGGGGGGGGGGGGGGGGGGGGGGFGGGGGFGGGGGGGGGGGGGGGGGGGGGDEEFGGFGFGEGFGFGGGFFGDEGGFGFFFGFGFFDFFDFBDDF=F7AFGFFGC;BEFFFFG2:>FFFFF1<7??FFGGFGF0?8?E;GFGCC?A).)3C:1.)6>:9><)48-
@M00200:205:000000000-AKKM3:1:1101:6790:3966 2:N:0:1
TACCGGGGTATCTAATCCTGTTTGCTACCCACGCTTTCGTGTCACAGTGTCAGTTCAGGCCCAGGCAGTTGCCTTCGCCATCGGTATTCCTCTCGATATCTCCGCATTTCACCGCTACACCGAGAATTCTGCTGCCCTCTACCGAACTCGAGCCACGCAGTATCTACTGCCATTCCCGGGTTAAGCCAAGGGATTTCACAATCGACTTACGCAGCCACCTACACACGCCTTCAACCCACTCCGTCTGCGAC
+
9BCCCCCCGGFFG,CFF9@FECFFGFGGFGFGC7F@FF:CFGFGFEGDFEFAFEGFGGGGGGGGGGG@@BEAFGGGFGGGEG@7FF7FFGGGGGGC<8=FD8B:FC@?EFGEF,CB6+DFEDEE=EC,9=EFGFGC,*==?DE0@5?D8@D>C+8;<CD>EC72*+6,3,00B@;AA5+33**=+,4**44*3=7?6*=<6.<9B2:@C=25((4454A5(6@4;E>C**(/47),1(((((/:(((.(-(
@M00200:205:000000000-AKKM3:1:1101:18923:3972 2:N:0:1
TACCAGGGTATCTAATCCCGTTTGCTCCCCTGGCTTTCGCTGATCAGCGTCAATGCCGGTCCAGGATGCCGCCTTCGCCACCGGTATTCCTCCAGATATCTACGCATTTCACCGCTACACCTGGAATTCTGCATCCCTCTCCCGGATTCAAGCCATCCAGTATCGGATGCAGTTCCCAAGTTGAGCCTGGGGATTTCACATCCGACTTAGACGGCCGCCTACTAGCCCTTTAAGCCCAGTCCGTGTGACAT
+
CCCCCGGGGGGGGGGGGGGGGGGGGGGGGGGGGGGGGGGGGGGGGGGGGGGGGGGGGGDGDCFGGGGGGGGGGGGGGGGGGGC@FFGGGGGGGGGFGGGGGDFGGGGDGGGGGGGFGGCEDFGDFDFGGG;EGFFGGFFDFGGFG*@)AFGFGGGFFGFBG?BFFF8C>G5><AFF5;7FDDC7ADGFFCCB*@CDFCF49:4)75A@C4*05=CE=<A??@EAEGAC*;)91))/B=153)(,,4::)4)
@M00200:205:000000000-AKKM3:1:1101:22718:3991 2:N:0:1
TACGCGGGTATCTAATCCTGTTTGCTCCCCACGCTTTCGTGCCTCAGTGTCAGTGCTGGTCCAGGGTGTCGCCTTCGCCACAGATGTTCCTCCCGATATCTACGCATTTCACTGCTACACCGGGAATTCCACACCCCTCTACCGCACTCTAGGTCGCCAGTATCCAATGCCATTCCCAGGTTGAGCCCAGGGCTTTCACATCAGACCTAACGAACCACCTACGCACGCTTTACACCCAATCAGTGTG
+
CCCCCGGGGGGGGGGGGGGGGGGGGGGGGGGGGGGGGGGGGGGGGGGGGGGFGGGGGGGGGGGGGGGGGGGGGGGG@FGGGGCGGGGFGGGGGGGFGGGGGGGFGGGGGGGGGGGFGGGGGGGEGGGGGGGGGGCEEFGFFGGEGFGAFFG9EGGFEGGFG7EGFFG7>FFFFFFFFFGFGGG>ACFFFG55A>CFFFGFFFFE=B(7>3>2(6BCDGFFE@;5;EEG>DF)7CA(:8(345<-4.6
@M00200:205:000000000-AKKM3:1:1101:16486:4019 2:N:0:1
TACCAGGGTATCTAATCCTGTTTGCTCCCCACGCTGTCGCGCCTCAGCGTCAGCCACAGCCCAGCGGGCCGCCTTCGCCACCGGTGTTCTTCCGGATCTCTACGCATTCCACCGCTACACCCGGAATTCCACCCGCCTCTACTGTGCTCCAGCGCGAGAGTCTCGAAGGCCGATCCGGGGTTGAGCCCCGGACTTTCACCCCCGACTCCTCGCGCCGCCTCCGCGCCCTTTATACCCAATCAGTGTG
+
CCCCCGGGGGGGGGGGGGGGGGGGGGGGGGGGGGGGGGGGDGGGGGGGGGGGGGGGGGGGGGGGGGGGGGGGGGGGGGGGGGDGGGGGGGGGGGGECGGGGGGGGGGGGGGGGGGEGGFGGGGC@EG8FGGGGGGGGFGFBGFFGFGFGFG7DGGFBED>CFCGEAGDBGA@B@FFFDCEFEG*8FG>;5CBEGGGF>GAB>F99BFFFAFBFFGE1CE6(.-;>GDGC4,-:)6.@>:??:24-64
@M00200:205:000000000-AKKM3:1:1101:5766:4064 2:N:0:1
TACTGGGGTATCTAATCCTGTTTGCTCCCCACGCTTTCGTGCCTCAGCGTCCGGACAGGCCCAGTCGCCCGTCTTCACCATCGGCGTTCCAGTAGATATCTACGCATTTCACCGCTCCACCTACTGTTCCGGCGACCCATACCTGCCTCAAGACCCGCAGTTCGCCCCGCTGTTCCTCGGTTGAGCCGAGGGCTTTCACAAGCCGCTTGCGGATCCGCCTACGCACCCCTTATACCCAATCAGGTTGCGA
+
C<CCCFCCGGGGGGGGGGGFGGCFGFDFGGGGGGGGGFEGGEGGCGCFG@C+CE>BFGGGGGGDDFFGG>FCF87BFFFGGGCFGGGEFDFGGCGEFEFGGFGGG6F4;9,EFEG*CEGGGG8EDFF;@FGGC6=C@?DDFFFFFFGFCCG+@;F55CG*55;780@8AEF)?3BFCF7)==C*AFG5:<C5BCCDA<FC<((6;9>B0:3-(48;(*.((,-)(277)1()-6<<C<6(,)..))((-(
@M00200:205:000000000-AKKM3:1:1101:16188:4081 2:N:0:1
TACGCGGGTATCTAATCCTGTTTGCTCCCCACGCTTTCGTGCCTCAGTGTCAGTGCTGGTCCAGAGAGCCGCCTTCGCAACTGATGTTCCTCCCGATCTCTACGCATTTCACTGCTACACCGGGAATTCCACTCTCCTCTACCGCACTCTAGCGAGCCAGTATCCATCGCCATTCCCAGGTTGAGCCCGGGGCTTTCACGACAGACTTAACTCACCACCTACGCACGCTTTAAACCCAATCAGTGTG
+
CCCCCGGGGGGGGGGGGGGGGGGGGGGGGGGGGGGGGGGGGGGFGGGC<FGGGGGGGGGGFE9FEGGGFGGGGGGGGGGGGGGGGGFGG;EFECEGDDGGGGFFGGGGGGGGGGGFGGGGGDCCFEGGGGFFCF?FGFGFFGGFGFGFGFFGGGDABEFFGGFG@FFGECBDFFFFFC*0@:C99FC>B4EFEGCFFCF2839@@F@C614).7CF@GFD;@;>?G@GDD2>)6<<E?:3<F>4)64
@M00200:205:000000000-AKKM3:1:1101:7968:4091 2:N:0:1
TACAGGGGTATCTAATCCCGTTCGCTCCCCACGCTTTCGCGCCTCAGCGTCAGGGGCGAGCCAGAGCGCCGCCTTCGCCACGGGTGTTCCTCCTGATCTCTACGCATTTCACCGCTACACCAGGAATTCCACGCTCCTCTCTCGCCCTCACGAAAGCCAGTTCGCAGCCGCCCTCCCCGGTTGAGCCGGGGGCTTTCAGGCCACGCTTAACTCTCCGCCTACGCGCGCTTTATACGCAGTCAGTGTG
+
CCCCCGGGGGGGGGGGGGGGGGGGGGGGGGGGGGGGGGGGGGGGGGGGGGGGGGGGGGGGGGGGGGGGGGGGGGGGGGGGGGEGGDGGGGGGGGGGGGGGGGGGGGGGGGGGGDEBGGGGGGCGGGGGGGGGDGGGGFG;AFGFGFGFGF5>*;9@FGGFCFFGFFCCFCD>F6A3)=D>FECCFGGFFG5>EGGG6<F<?1<?>FFFFBF>AAGFBGD6(1179E391565A)6,;22?B69))64
@M00200:205:000000000-AKKM3:1:1101:19341:4092 2:N:0:1
TACTGGGGTATCTAATCCTGTTTGATCCCCACGCTTTCGTGCCTCAGAGTCAATATTCGTGTAACGAGCTGCCTTCGCAATTGGTGTTCTATGTCATATCTAAGCATTTCACCGCTACATGACATATTCCGCTCATCTCCACGGTATTCAAGACAGATAGTATCAACGGCAGTTTCCAAGTTAAGCTTGGAGATTTCACCACTGACTTACAACGCCGCCTACGCACCCTTTAAGCCCAGTCAGTGTGAGA
+
CCCCCGGGGGGGGGGGGGGGGGGGGGGGGGGGGGGGGGGGGGGGGGGGGGGGGGGGGGGGGGGGGGEEGGGGGGGGGGGGGGGGGGGGGGGGFGGGGGGGGGGGGGGGGGGGGGGFGFGGFAFGGGGGGGGGGGDGGDFEFGGFG?FDGFFFFFGF?FGFGD>DFFGC>DBAFEFFCC?DFGGGFFCFFCF5?FFGFEGFF9@565A;*5:E))@@);4>AD2@@EAG<?@CFEF=G=5(7437?EE)?4
@M00200:205:000000000-AKKM3:1:1101:23196:4099 2:N:0:1
TACTGGGGTATCTAATCCTGTTTGCTCCCCACGCTTTCGCGTCTCAGCGTCAGTCACCGTCCAGAAGGCCGCCTTCGCCACCGGTATTCCTCCTGATATCTACGCATTTCACCGCTACACCAGGAATTCCACCTTCCTCTCCGGGACTCGAGTCCGCCAGTTTCCAATGCCCTTCCGGGGGTGAGCCCCGGGCTTTCACATCAGCCTTAGCGGACCGCCTACACGCCCTCCAACCCCAATCAGTGTG
+
CCCCCGGGGGGGGGGGGGGGGGGGGGGGGGGGGGGGGGGGGGGGGGGGGGGGGGGGGGGGGGGGGGGGGGGGGGGGGGGGGGGGGEFGGGGGGGGGGFGGGGGGGGGGGGGGGGGFGGGGGGGEF8DEGGGGGGGGGFGFFGGECEGFGAGCEDFFFGCDDFCGEFCFFGACFDFFF>CACC<4FCFFEDE>DGGF46FCFFF3)3@<23AF(-?=9CB0(,(7(28D)*(.2.1,;?((4245<54
@M00200:205:000000000-AKKM3:1:1101:11525:4110 2:N:0:1
TACAGGGGTATCTAATCCTGTTTGCTCCCCACGCTTTCGTGCCTCAGTGTCAGTGCTGGTCCAGATGGCCGCCTTCGCCACAGATGTTCCTCCCGATCTCTACGCATTTCACTGCTACACCGGGAATTCCGCCATCCTCTACCGCACTCTAGCCCGCCAGTATCAAGTGCAATTCCCAGGTTGAGCCCAGGGCTTTCACATCAGACTTAACGAACCACCTACGCACGCGTTACACCCAGTCAATGTG
+
CCCCCGGGGGGGGDFGFDFGGGGGGGGGGGGGDGGGGGGGGGGFFGGCFGGGGGG9EDFFGGFFCC@@EGGGGGGGGGGGGDFFGGGGG9F<A:=@FCFGGGGGGGGGGFFF,4=BDGCGFDGCF@FGGGGEDCDGGFGFFGGFC>DBGFGGD+=>*@DEGF;D*=;3B7+*3*51*;+0>C7*;?:50;C5?FF5A7C6*.1:BB:*648599>8(2835;>A2:)2)/6(4<A1C?@F336))<4
@M00200:205:000000000-AKKM3:1:1101:8022:4126 2:N:0:1
TACTCGGGTATCTAATCCTGTTTGCTCCCCACGCTTTCGCGGATGAGTGTCAGAACTGGCCCAGCGAGCCGCCTTCGCCACCGGTGTTCTTCCTGATATCTACGCATTCCACCGCTACACCAGGAATTCCGCTCGCCTCTACCAGTCTCCAGTCCTCCAGTATACTATGCACATCCGGAGTTGAGCCCCGGGATTTCACAAAGGACTTAAAGGACCACCTGCCCGCGCCTTACACCCAGTCAGTGTG
+
CCCCCGGGGCFEFGGGFGGFFGGGGGGGGGGGF7FGGGGGGGGDE@FFFFFGGGGGGGGGGGG8FFCCGEFGDFGGGGGGGGEGFGECFGGGGGGGGGGFFGG?GGEGFAAFGGGEDGCFGGGEDGGFFFGGCEDGC>GEF9=6?F6;?ACCEFGFFGFF:C*2;CCCF7+0<89*9*;5C@DGAC75@?588:?4+/=C37@1(,4;9E<333C@7DD1/(()68:)//828A3?>(45,.)-.44
@M00200:205:000000000-AKKM3:1:1101:15675:4155 2:N:0:1
TACTGGGGTATCTAATCCTGTTTGCTCCCCACGCTGTCGCGCCTCAGCGTCAGCCACAGCCCAGCGGGCCGCCTTCGCCACCGGTGTTCTTCCGGATCTCTACGCATTCCACCGCTACACCCGGAATTCCACCCGCCTCTACTGTGCTCCAGCACGACAGTCGCCACGGCCGATCCGGGGTTGAGCCCCGGACTTTCACCGCCGCCTTGTCGCGCCGCCTCCGCGCCCCTTAAACCCAATCAGTGTGAGAC
+
CCCCCGGGGGGGGGGGGGGGGGGGGGGGGGGGGGGGGGGGGGGGGGGGGGGGGGGGGGGGFGGCGGGGGGGGGGGGGGGGGGGGFGGGGGGGGGGGGGGGGGGFGGCEGGGGGGEFGGGFGCCEDGGFGGGGGCDGG>G@FGGAF6CEFAFFGGGFFGGFGGFGF;D8;CEFB2BFFB<>CEGFFGFFFDGEFDGFFFGFFFFFFFFFBF7B:>DE9DB:(.4)(27C)13).-57E?:(45>)).:4)-.
@M00200:205:000000000-AKKM3:1:1101:7867:4159 2:N:0:1
TACTGGGGTATCTAATCCTGTTTGCTCCCCACGCTGTCGCGCCTCAGCGTCAGTACTGGCCCAGTCGACCGCCTTCGCCACCGGTGTTCATCCGGATCTCTACGCATTCCACCGCTACACCCGGAATTCCATCGACCTCTACCAGACTCAAGCCTCCCAGTTCGCACGGCAGACTCGGAGTTAAGCCCCGAGCTTTCACCGCACGCTTGAAAAGCCGCCTACGCGCCCCTTACACCCAGTCAGTGTG
+
CCCCCFGGFGGGCFFGGGFFGDEGGGGGGGGGGGDGGGGGGGGGEFGGGGGGGGGGGGGGGGGGFFDEFGGGGGGGGGGGGGGGGGDGGGGGGGGGGGGGGGG@F>CEAFGGGGGFGGFG@CCEGCFGFGGGFE6CGFGFFGGBFFG@F5@DFGFFAEFF<@*3>A7@5CBAF)*@>EGDFF8FAFCFF:EB3CFFFFGED;;0:72?:(.44:FF>DE?:(()-:7D)1()56)480((..-:)64
@M00200:205:000000000-AKKM3:1:1101:6896:4162 2:N:0:1
TACTCGGGTATCTAATCCTGTTTGCTCCCCACGCTGTCGCGCCTCAGCGTCAGTACTGGCCCAGTCGACCGCCTTCGCCACCGGTGTTCTTCCGGATCTCTACGCATTCCACCGCTACACCCGGAATTCCAACGACCTCTACCAGACTCAAGCCTCCCCGTTCGCACGGCAGACTCGGAGTTAAGCCCCGAGCTTTCACCGCCCGTGTGAGAAGCCGCCTACGCGCCCTTTACACCCAGTCAGCGTGGTAT
+
CCCCCGGDECFGCC@FGFCFF@F@FGGGGE,@C@FGFCC<@7@CFCFFEF@CCEFFGGCFGGEEE@CFCEGGGGGGDEGGCB>FC7FBABGDFDG7FEFFGF9ACEGGCGGC?8EBG@=E,@C+CEFGGGG,=+=3@925?=EFF5F57;C+9+=C6>39EC@5)3;5AC>(/7);4)/6<:1=BF6F>DC))22@A)+3((,.-((.(-6)),<C(10((.8)(/0C30))).4(*(4.59A)-4?(-).
@M00200:205:000000000-AKKM3:1:1101:15151:4169 2:N:0:1
TACTGGGGTATCTAATCCTGTTTGCTCCCCACGCTTTCGTGCCTCAGCGTCAATAATCGTCCAGGAAGGCGCCTTCGCCTCTGGTGTTCCATCTCATATCTACGGATTTTACCCCTACATGAGATATTCCCCTTCCCTCTCCGACATTCTAGACTTGCAGTTTCAGGCGCAATTCCGAGGTTAAGCCCCGAGATTTCACACCTGACTTGCGACCCCGCCTGCGCACGCTTTAAACCCCATCATTGTG
+
CCCCCGGGGGGGGGGGGGGGGGGGGGGFGGGGGGGGGGGGGEGGGGGG@FGGGGFGFFGFGDFGGGGGGGEGGGGGCFCEEFFFFGFGGGFDGFFGGGFGGCGGGGGDGF9F,>=??FEGGE,,:CF=EFFGGCDEFFGF5DC>EFCBDFGGCDDB+,=;EF9DE7=D*=B5AD+BBA6>CF7+;@95:7*9**:=+*7;@FFFB=;**A2495CC=D402(,86557*/6))93=E(,..))..5)
@M00200:205:000000000-AKKM3:1:1101:14330:4176 2:N:0:1
TACTAGGGTATCTAATCCCGTTTGCTCCCCACGCCTTCGCGCCTCAGCGTCAGGGTAGGCCCAGAGTCCCGCCTTCGCCACCGGTGTTCCTCCCGATATCTACGCATTTCACCACTACACCGGGAATTCCACTACCCTCTCCTGCCTTCGAGTCGATCAGTATCGAATGACCCTCCCCAGTTGAGCCGGGGGCTTTCACACTCGACTTGATCGACCGCCTGCGCGCTCTTTATGCCCAATCAGTGTGAGCT
+
CCCCCGGGGGGGGGGGGGGGGGGGGGGGGGGGGGGGGGGGDGGGGGGGGGGGGGGGGGGGGGGGGGGGGGGGGGGGGGGGGGGGGGGGGGGGFGGGGGGGGDGGGGGGGGGGGEGFFGFEGGGGGGGGGGGGGGGGGBGFFFGFGFGFGFGGEFD??EDFGFCGFF?EFFFFFFFFFFG>CFGFFGGFFDGFF5EGF6C?;@D<0>0?AEECFFGD0C>?F?>7,8)91:46>)54C??0?:A26<><<()
@M00200:205:000000000-AKKM3:1:1101:26174:4187 2:N:0:1
TACGCGGGTATCTAATCCCGTTTGCTCCCCTAGCTTTCGCGCCTCAGCGTCAAGAACAGGCCAGGTAGTCGCCTTCGCCACTGGTGTTCCTCCCGATATCTACGCATTTCACCACTACACCGGGAATTCCACTACCCTCTCCTGCCTTCGAGTCGATCAGTATCGCGTGACCCTCCCCAGTTGAGCCGGGGGCTTTCACACGCGACTTGAACGACCGCCTGCGCGCTCTTTATGCCCAATCCGGGTGCGAT
+
CCCCCGGGGGGGGFGGGGGGGGGGGGGGGGGGGGGGGGGGGGGGGGGGGGGGGGGGGGGGGGGGGGFFGGDGGGGGGGGGGGGGGGGGGFEFFFCGGGGGFGGGGGGGGGGFGGE;DGGCGGGGFGFGGGGGGGGFGFGBBGGFGFGFGFFD:9C>BG>A:9CGDFGG*AFF>:9BDDGAC;+2*>?>?<EABEGGACGCEFFFFFFFA<0:?38=;GEBB<0518)7*2:).4<<C3((((((((((-(-
@M00200:205:000000000-AKKM3:1:1101:20747:4193 2:N:0:1
TACTCGGGTATCTAATCCCGTTCGCTCCCCTAGCTTTCGCGCATCAGCGTCAGTGTCAGCCCAGCAACCCGCCTTCGCCGCAGGTGTTCCTCTCGATATCTACGCATTTCACCGCTACACCGAGAATTCCAGTTGCCCCTTCTGCACTCTAGCCCCGCAGTATCGGCTGACCTTTCCGGGTTAAGCCCGGAGATTTCACAGTCGACTTGCGGTGGCCGCCTACGCGCCCTTTATGCCCAACCAGGGTGCGG
+
CCCCCGGGGGGGGGGGGGGGGGGGGGGGGGGGGGGGGGGGGGGGGGGGGGGGGGGGGGGGGGGGGGGGGGGGGGGGGGGGGGGGGGGGGGGGFFGFGGGGFGGFGGGGGGGGGCCBGGGGGGGGGGGGGFFFGGGF,;DDFGAFFFGEGFG?BDF>BGD5AC5EDFGFDFA@F=FCFEC4>C>>FGGFE4556CC@A<:54=EDF(343>9>7>EC@C@>1,()4*)99),))--.<.,,(,(4(((---(
@M00200:205:000000000-AKKM3:1:1101:18666:4217 2:N:0:1
TACTCGGGTATCTAATCCTGTTTGCTCCCCACGCTTTCGCACCTCAGCGTCAGTACCGAGCCAGTGAGCCGCCTTCGCCACTGGTGTTCCTCCGAATATCTACGAATTTCACCTCTACACTCGGAATTCCACTCACCTCTCTCGGACTCGAGATTGCCAGTATGACAGGCAGTTCCAGGGTTGAGCCCTGGGATTTCACCCCTCACTTACCAATCCGCCTACGTGCGCTTTAACCCCCATCAGTTCGAGAC
+
CCCCCDGCFG<FGFFFGGGGFGFGGGGFGGGGC@FGGGGGCGGFGGFGGCFCGEFGGGGGGGGGGFGGGGCGEEFGFG7FGF8<FFGCFFCFF:CGCGFCFEE@E,::EGFFGGFDFF;EFED@>E6=EAEGGGDFGFG*0463@58)6:?8,03@DD8:36*=;<DD?FF5?EFFFFG5@E7F*DCFFC@C5FEFFFCF2:<A)<=EF*:A3;CF2<;2(-(/(4:C)2=<C)747,3(8=EE))/0(((
@M00200:205:000000000-AKKM3:1:1101:12868:4219 2:N:0:1
TACTCGGGTATCTAATCCTGTTTGCTACCCACGCTTTCGTGTCTCAGCGTCAGTCGCGGTCCAGAGAGCCGTCTACACCGCAGGTGTTCCTCCCGATATCTACGCATTTCACCGCTACACCGGGAATTCCACTCTCCTCTCCCGCACTCCAAGTCCGGCAGTTTCCGGCGCACCCTCCCAGTTGAGCCGGGAGATTTCACACCAGACTTGCCGAACCGCCTACACACCCTTTACACCCAATCAGTGTG
+
CCCCCGGGGGGGGGGGGGGGGGGGGGGGGGGGGGGGGGGGGGGGGGGGGGGGGGGGGGGGGGGGGGGGGGGGGGGGGGFFGGDGGGGGGGGGGGGGGGEGGGGGGGGGGGGGGGGAGGGGGGGGGGGGG8DFFFGGFFGFFDFFGFGFGFGGGDGFFGGFGFCDAFGEBGFBE@FFF?DFGCCFFFFFEGGFFDE@ACFCEE02(423?@DBFFCG>7@(,47FFC@GC*1)<DDFG13:(4226454
@M00200:205:000000000-AKKM3:1:1101:19511:4252 2:N:0:1
TACGGGGGTATCTAATCCCGTTTGCTCCCCTGGCTTTCGCTCCTCAGTGTCAATGCCGGTCCAGGATGCCGCCTTCGCCACCGGTGTTCCTCCAGATATCTACGCATTTCACCGCTACACCAGGAATTCCGTTCTCCCCTGCATACCTCTAGTCTGCCCGTATCGGAAGCAAGCACACAGTTAAGCTGTGTGTTTTCACTCCCGACGCGACAAACCGCCTACGAGCCCTTTAAACCCAATCAGTGTGAGAC
+
CCCCCGGGGGGGGGGGGFGGGGGGGGGGGGGGGGGGGGGGGFGGGGGGGGGGGGGGGGGGGGGGGGGGGGGGGGGGGGGGGGGGGGGGGGGGGGGGGGGGGGGGGCFGGGGGGGGFGGGGGGGGGGGGGGGGGGGG8FGFFGGFGFFEGFGGFGGFFGGFGGFFFFGGFGFFFFFFFFGFGGD@FFGFFCFF;CFCCCFEFDB9@F9FF92;>FGG@GF6(4:51C>C7C2:<AAFG?:::2>545<)5))
@M00200:205:000000000-AKKM3:1:1101:9278:4287 2:N:0:1
TACTAGGGTATCTAATCCTGTTTGATCCCCACACTTTCGTGCCTCAGTGTCAGTTACAGCTTGGTAAGCTGCCTTCGCTATCGGTGTTCTTGACGATATCTATGCATTTCACCGCTACACCGTCAATTCCGCCTACCTCATCTGTACTCAAGCTATCCAGTATCAATGGCACCCTCTCAGTTAAGCTGAGATATTTCACCACTGACTTAGATAGCCACCTACGCACCCTTTAAGCCCAGTCAGTGTG
+
CCCCCGGGGGGGGGGGGGGGGGGGGGGGGGGGGGGGGGGGGGGGGGGGGFGGGGGGGGGGGGGGGGGGGGGGGGGGGGGCEGGGGGGGGGFGFFCFGGGFGGGGDFGAFFGGGDGFGDGFGCEE76EGGFFGGGGGGFFEFEFFGF8FFBGGFGGB*@EDFDDFEFGFBFFE5>F?FFGFGF?=@8EF?89@FFFGFEFEB=EEFFFFF*:E78>C*ACBCE5@=CA7;9CE>*:7*))0***284:
@M00200:205:000000000-AKKM3:1:1101:8668:4315 2:N:0:1
TACAGGGGTATCTAATCCTGTTTGCTACCCACGCTTTCGCGCCTCAGCGTCAGATAACGGCCAGTGAGCTGCCTTCGCCATGGGTGTTCCTCCTGATATCTACCCATTTCACCGGTACACCAGGAATTCCACTCACCTCTCCGTTCCTCCAGATCGACAGTATGCGAAGCAGTTTCCGGGTTGAGCCCTGGAGATTTCACTTCACACTTACTGATCCGCCTACGCGCTCTTTAAGCCCAGTCAGTGTG
+
CCCCCGGGGGGGGGGGGGGGGGGGGGGGGGGGGGGGGGGGGGGGGGGGGGGGGGGGGGGGGGGGGGGGGGGGGGGGGGGGGGCFGGGGGGGGGGGGGBFGGGGGEGFFGGGFGDG9DGGFFEFGGGFCGGGGGGFFFFGEFECD8DFCFFGGGGGFDCGFGFDGBDG@?6FB@;CFF>CBFGGGFFAFFGF>>EC:BAFFEF=<@EBD*>EAEA?CEFF=59B?BD>578))96;9C(3<4)/;.)).
@M00200:205:000000000-AKKM3:1:1101:11641:4331 2:N:0:1
TACTGGGGTATCTAATCCTGTTTGCTCCCCACGCTTTCGCACCTCAGCGTCAATATGTGTCCAGTGAGTCGCCTTCGCCACTGGTGTTCTTCCGAATATCTACGAATTTCACCTCTACACTCGGAATTCCACTCACCTCTCCACAATTCTAGCGATGCAGTCTTAAAGGCAATTCCGGAGTTGAGCTCCGGGCTTTCACCTCTAACTTACAAAGCCGCCTACGTGCGCTTTAAACCCAATCAGTGTG
+
CCCCCGGGGGGGGGGGGGGGGGGGGGGGGGGGGGGGGGGGGGGGGGGGGGGGGGGGGGGGGGGGGGGGGGGGGGGGGGGGGGGCGGGGGGGGGGEGGGGGFFGGGGGDFFGGGGGFGGGGGGFGGGGGGGGGGGGGGFGFFEGFG5A9DD,=ED>FFGGFGGFGB7DAFFFFFFF?D<>AFGGGDFGFFG6?ED>DF@GEBFB85ACCEF4;==FG>GFD5:20(45DDGFFFFF@@22(,4)9<?C
@M00200:205:000000000-AKKM3:1:1101:9312:4365 2:N:0:1
TACACGGGTATCTAATCCCGTTTGCTCCCCACGCTTTCGCGCCTCAGCGTCAGGAAATGCCCAGAGACCCGCCTTCGCCACCGGTGTTCCTCCCGATCTCTACACATTTCACCGCTACACCGGGAATTCCAGTCTCCTCTGCATCCCTCAAGAACGGCAGTATCAGCCGACGTTTCTCGGTTGAGCCGAGAGATTTCACGACTGACTTGCCATCCCGCCTACGCGCACTTTAAACCCAATCAGTGTGCGAT
+
CCCCCGGGGGGGGGGGGGGGGG8EGGGGGGFGGGGGGGGGCEGGGGGGGGGGGGFGGFGGGGGGGGGGGFGGGGGGGDF@FGGGGGGGGGGGGGGGGEGGGFGDFGGGFFGGGGGFDGGFGEDG@E?EGGDGFFGGGFGFFGGFGFGFGFGGDDF>@E7AGGFGCFFGFEBBF9AFFFGFGED4?CFE>5C>FCFFFEFF;9?F)5>3@E;E3=EFFGFBFF?FF=)))2)-6651;1?1:?<A46<)(-(
@M00200:205:000000000-AKKM3:1:1101:24014:4378 2:N:0:1
TACACGGGTATCTAATCCTGTTTGCTCCCCACGCTGTCGCGCCTCAGTGTCAGTAACTGCCCAGCAGGCCGCCTTCGCCACCGGTCTTCCTCCGGATCTCTACGCATTCCACCGCTACACCCGGAATTCCGCCTGCCCCTACAGTACTCGAGCCTGACAGTCGGCATGGCCGACCCGGGGTTGCGCCCCGGGCTTTCACCACACCCTTATCACGCCACCTACGCGCCCTTTATGCCCACTCAGTGTGACAT
+
CCCCCGGGGGGGGGGGGGGGGGGGGGGGGGFFGGGGGGGGGGGGGGGGGGGGGGGGGGFGGGGGGGGGGGGGGGGGGDGGGGGGEFCFGGGGGG@CCGFGGGGGGEGGGFGGGGGFGGCGFDGGGGGGGGCEDGGGEFGFFGGFGFCEFBGDDGFAFGGFFDAGBDCCFFFFFFEAEADBCGG*.?:>>DEFFGGGFFFBFFFFFFFFFFFAA?FGFGFF7?BFBGDG)024A92);:((.40.<A95).-
@M00200:205:000000000-AKKM3:1:1101:6887:4380 2:N:0:1
TACACGGGTATCTAATCCTGTTTGCTCCCCACGCTTTCGCGTCTCAGCGTCAGTATCGGTCCAGGAAGCCGCCTTCGCCGCCGGTGTTCCTCCTGATATCTACGCATTTCACCGCTACACCAGGAATTCCGCTTCCCTCTCCCGTACTCTAGCTGACCAGTTTCCAGCGCACTTCCGGGGGTGAGCCCCGGGCTTTCACACCGGACTTAGTCTGCCGCCTGCACGCGCTTTCAACCCAGTCAGTGTG
+
CCCCCGGGGGFGGGGGGGGGGGGGGGGFGGGGGGGGGGGGGGGGGGGGGGGGGGGGGGGGGGGGGGGGFGCGGGGGGGGGGCGGGGGGGGGGGGGGGGGGGGGGGGGGGGGGCGGF6FGGGGGGG8DEGGFGGEGFFFGDBGGFG5DFGFGGGGD?FFFFFGEFCFGGEG5@BEFFE4?;:=DGAFCFFGGBDEGGFAEBFFB>9>B292.4><FF0CD:312045<D39:2<:ABC(,5<9<926>
@M00200:205:000000000-AKKM3:1:1101:15590:4389 2:N:0:1
TACGGGGGTATCTAATCCTGTTTGCTCCCCACGCTGTCGCGCCTCAGTGTCAGCCGCCCCCGTGAGGGGGCTTCCTGCCCAGCGGGCCGCCTTCGCCACCGGTGTTCTTCCGGATCTCTACGCATTCCACCGCTACACCCGGAATTCCACCCGCCCCTACAGTGCTCGAGCCGAGTAGTTGCCACGGCCGACCCGGGGTTGAGCCCCGGGCTTTCACCGCGACCTTGCTCGGCCACCTACGCGCCCTTTA
+
CCCCCGGGGGGGGGGGGGGGGGGGGGGGGGGGGGGGGGGGGGGGGGGGGGGGGGGGGGGGGGGGGGGGGGGGGGGGGGGGGFGGGGGGGGGGGGGGGGGFGGFCFGGGGGGGGGGFGGGGGGGGGGGG@FGGGGGGG6FBFGGFGFGFGFGGGGGFFGFFEF?GFFGGD:@>FFE7>FGFCFGGFCEFFGGEFGGGDB59BF0:((2>96B>:?796:36;4>>>7*0*:19(4(,;::?8;;FB9(48.
@M00200:205:000000000-AKKM3:1:1101:16858:4401 2:N:0:1
TACGCGGGTATCTAATCCTGTTCGCTCCCCATGCTTTCGCTCCTCAGCGTCAGTTAATGCCCAGAGACCTGCCTTCGCCATCGGTGTTCCTCCTGATATCTGCGCATTTCACCGCTACACCAGGAATTCCAGTCTCCCCTACATCACTCTAGTCTGCCCGTACCCACCGCAGATCCGGAGTTGAGCCCCGGACTTTCACGGCAGACGCGACAAACCGCCTACGAGCCCTTTATACCCAGTCAGTGTGAGA
+
CCCCCGGGGGGGGGGGGGGGGGGGGGGGGGGGGGGGGGGGGGGGGGGGGGGGGGGGGGGGGGGGGGGGGGGGGGGGGGGCFGGGGGGGGGGGGGGGGGGGGGGGGGGEGGGGGGGFGGGGGGGE@FCFFFGGFG?FGFGDFGGFGDGEGFA@=FGFFGG>GDFGBFGGFGFADCFFFA5?CCC7ADG>FGGFFECFF?EF@FFFF@BF>BFB138E0DF6181>4?)17C><A956C?B:8AB<<AB2::
@M00200:205:000000000-AKKM3:1:1101:5221:4408 2:N:0:1
TACTCGGGTATCTAATCCCGTTTGCTCCCCTAGCTTTCGCGCCTCAGCGTCAGTGTCGGTCCAGGAAGCCGCCTTCGCCACCGGTGTTCCTCCGGATATCTACGCATTTCACCGCTACACCCGGAATTCCGCTTCCCTCTCCCGAACTCAAGCCAAGCAGTTTCCCGTGCAGTTCCTCAGTTGAGCCGAGGGATTTCACACGTGACTTGCAAGACCGCCTACGCGCCCTTTAAACCCAATCAGTGTGAGAC
+
CCCCCGGGGGGGGGGGGG<FGGFFGGGGGGG<FGGGGGGECFGGGGGGGGGGGGGGGGGGGGGGFGGGGGGGGGGGGGGGG8FFFEFGG9=EEC7@CECEFGGFGGGGGGGGGGGFGGGG=@8+@7FGGGGGGGGGGFGDFGGF6?CDGACCF77?68FAF>;C=ACEAEFCF;BA+==9FCCC>EC95C5>)==CF<CE=6/(1??3)))/),=E;DEFDD7>9EE7)*55)6).;803()))).)--<3
@M00200:205:000000000-AKKM3:1:1101:13688:4411 2:N:0:1
TACTGGGGTATCTAATCCCGTTCGCTACCCTAGCTTTCGTACCTCAGCGTCAGAAGAGACCCAGTCAGCCGCTTTCGCCACCGGTGTTCCTGATGATATCAACGCATTTCACCGCTCCACCATCAGTTCCGCTGACCCCTGTCTCCCTCAAGCCATGCAGTATGAAGCGCAGTTGCTCGGTTGAGCCGAGGGATTTCACACCTCACTTACATGGCCGCCTACGCACCCTTTAAACCCAGTCAGTGTG
+
CCCCCGGGGGGGGGGGGGGGGGGGGGGGGGGGGGGGGGGGGGGGGGGGGGGGGGGGGGGGGGGGGGGGGGGGGDFGGGGGGGGGGGGGGGGGGGGGGGGGGGGGFGGGGGGGFGGFDCGGCGGGGGGGGGGGGGGGCF8DFGGFGFFFGFGFGGGFFGDFGGFGED78BGFBFF+=AFGFGDGFFGG>BDDDFGGGAEFF(6>BEBF?E=@ECBF>>GF;?3?E<EDGGFFC?)7518(,5><69AA
@M00200:205:000000000-AKKM3:1:1101:12497:4412 2:N:0:1
TACACGGGTATCTAATCCTGTTCGCTCCCCACACTTTCGCTCCTCAGCGTCAGGTAATGCCCAGAGAACCGCCTTCGCCACCGGTGTTCCTCCTGATATCTGCGCATTTCACCGCTACACCAGGAATTCCGTTCTCCCCTGCATACCTCTAGTCAGCCCGTATCGGAAGCAGGCTCGGGGTTAAGCCCCGAGTTTTCACCCCCGACGTGACAAACCGCCTACGAGCCCTCTAAGCCCAGTCAGTGTG
+
CCCCCEGGGGAA@<ECEEGFF@C@F@FGGGGGGGFC<@CGCFFFFA6CB@FEGGFGGGGGGGGCG<CAFFGEC:FGFGFGGGG>:FFCGAEEGFGGAFFGGGACGEEEFFGGGGGFGGGGGGFBFCDCFGGF=FGGGBE=DDFFFFGDC6D9EGFBFFGE8DDF=9C?>?F)3:*3997?F**5:??FBDG)2?C+18:*/>:(666277@F<DGG9DE2?B(.4C>DF*2-4<74@(,(544).-4
@M00200:205:000000000-AKKM3:1:1101:25025:4421 2:N:0:1
TACTAGGGTATCTAATCCTGTTTGCTCCCCACGCTGTCGCGCCTCAGCGTCAGCCACAGCCCAGCGGGCCGCCTTCGCCACCGGTGTTCTTCCGGATCTCTACGCATTCCACCGCTACACCCGGAATTCCACCCGCCTCTACTGTGCTCCAGCGCGAGAGTATCGAAGGCCGATCCGGGGTTGAGCCCCGGACTTTCACCCCCGACTCCTCGCGCCGCCTACGCGCCCCTTACACCCAGCCAGGGTGAGA
+
CCCCCGGGGGGGGGGGGGGGGGGGGGGGGGGGGGGGGGGGGGGGGGGGGGGGGGGGGGGGGGGGGGGGGGGEGGGGGGGGGGDGGGG>FFFGGGGGGGDGGGGGGGGDGGGGGGGFGEGGGGGGGGGGGGGGGGGGGFGEFGGFGFGFGFC7C*@4*BCECDCG=F*:BFA(8:>8ADDBFCCFFCC>BDEFFGCF=4C>6>>>6((,83?B;6C/1C>B::?FFE:D)1()84<:E3((-8(((.,((.
@M00200:205:000000000-AKKM3:1:1101:24138:4425 2:N:0:1
TACGGGGGTATCTAATCCCGTTCGCTCCCCTAGCCGTCGCGCCTCAGCGTCAGTTGTGGTCCAGTTGGCCGCCTTCGCCACCGGTGTTCTTCCCAATATCTACGACTTTCACCTCTACACTGGGAATTCCACCAACCTCTCCCACACTCAAGTCTGACCGTATCGGATGCCGTTCCCAGGTTGAGCCCAGGCCTTTCACATCCGACGATTCAAACCGCCTACGCGCCCTCTACGCCCAGTCAGTGTG
+
CCCCCDGGGGGGGGGGGGGGGGGGGGGGGGGGGGGGGGGGGGGEEGGDEEGGCFGGGGGGGGGGGGGGGGGGGG7EGGGGGGGGGGGGGGGGGGG8FFD9FFGGG8CFGGGFGGGFGFGGGF8DFGGGGGGGDGFD>DE8FECFGFGFGFGCD8+++@C5@C5D=BCEB6;@55FF>B<?FGCCAFGFFGGFFGGG66CEFF1816>9?<EFEEGG6D>02?:5,:7CC52>)(43?0(.5>A649<
@M00200:205:000000000-AKKM3:1:1101:20294:4438 2:N:0:1
TACTAGGGTATCTAATCCCGTTCGCTACCCTAGCTTTCGTTCCTCAGCGTCAGAAGAGACCCAGTAAGCCGCTTTCGCCACCGGTGTTCCTGATGATATCAACGCATTTCACCGCTCCACCATCAGTTCCGCTTACCCCTGTCTCCCTCAAGCCTTGCAGTATCAAGCGCCATTCCTCGGTTGAGCCGAGGGATTTCACACCTGACTTACAAGGCCGCCTACAAACCCTTTACACCCAGTCAGTGTGAGG
+
CCCCCGGGGGGGGGGGGGGGGGGGGGGGGGGGGGGGGGGGGGGGGGGGGGGGGGGGGGGGGGGGGGGGGGGGGEGGGGGGGGGGGGFGGGFGGGGGGGDFDEFGGGGDFGGGGGD>DCFGGGGGGFAFGGGGDGGGFFGFFGGFGFDDFFGDGGG+?FFFDGEGFFFFFGFFFFFFFFD>CAGF?EFF>779DFGG+2CEFFF=BF=ECEFFFDFF>CE;?@EF@FFDCF;C<CE1C((/7)7.7637)(
@M00200:205:000000000-AKKM3:1:1101:20837:4440 2:N:0:1
TACTCGGGTATCTAATCCCGTTTGCTCCCCTGGCTTTCGCGCCTCAGCGTCAATTCCGGTCCAGGATGCCGCCTTCGCCACCGGTGTTCCTCCAGATATCTACGCATTTCACCGCTACACCTGGAATTCCGCATCCCTCTCCCGGATTCAAGCCTTCCAGTATCGGACGCAGTTCCCGGGTTGAGCCCGGGGATTTCACGTTCGACTTAGAAGGCCGCCTACGCGCCCTTTAAGCCCAATCAGTGTGAG
+
CCCCCGGGGGGGGGGGGFGGGGGGGGGGGGGGGGGGGGGGGGGGGGGGGGGGGGGGGGGEGGGGGGGGGGGGGGGGGGGGGGGGGGGGGGGGGGGGGGGGGGGGGGGGGGGGGGGFGGGGGGGGGGGGGGFGGGGFGFFFFDGFGBGFGF@CFDFFFFGFGGFGFFGGFCEFFFFFFFG>GDGGFGGFFGGFFGGFFFF@@DFF;;@FFEEEEFGG@GFFBF?D65)97<:<29<?F6,4:BAFFABAD
@M00200:205:000000000-AKKM3:1:1101:5143:4450 2:N:0:1
TACGAGGGTATCTAATCCTGTTTGCTACCCACGCTTTCGCTCCTCAGCGTCAGTTTCGGCCCAGAGCACCGCCTTCGCCACCGGTGTTCCTCCTGATATCTGCGCATTTCACCGCTACACCAGGAATTCCGTGCTCCCCTACCGAACTCAAGTCACAGCAGTATCGAGTGGCGTCCCCAGGTTGAGCCTGGGGTTTTCACACCCGACTTACCGAACCGCATACTACCCCTTTACCACCAATCAGTGTGAT
+
CCCCCGGDFGGGFFFGGGGGGCEFFEFGGGGGGGGGGGGGGGGGDFGGGGGGFFGGGDEGCCECGGGFFFEGGGEGGEEFEGEGGEGGGGGGFGGGFFFGGA9CEEGGGGGGFGGDGGGFGG4>AECEGGGC616>?FGDFFGBEFGFGBE?;BFFFFD:D5>@EFG?FG?D503@E5CFC:F>?82;FFFFE=5C;?@@E3(6@@0(/7733(==353(/,7*6+0*1*48A92-34,,)4:A-6)).)
@M00200:205:000000000-AKKM3:1:1101:10530:4457 2:N:0:1
TACGAGGGTATCTAATCCTGTTTGCTCCCCACGCTTTCGTGCCTCAGTGTCAGTGCTGGTCCAGGCAGTCGCCTTCGCCACAGATGTTCCTCCCGATCTCTACGCATTTCACTGCTACACCGGGAATTCCACTACCCTCTACCGCACTCTAGGTCGCCAGTTTCCACTGCCATTCCCAGGTTGAGCCCAGGGCTTTCACATCAGACTTAACGAACCACCTAAGCACGCTTTAAACCCAATCAGTGTGAGA
+
CCCCCEGGGGFGGEGGGGGGGGGGFGFFGGGGGGGGGGGGGGGGFGGGGGGGGGGGGGFFGFGDFFFFGG:CCCGGGGCBCFDFFGGGGFFCFGEGEGGGGGGGGGEFAFFGGGGFDFG8FEGGGGGGGCFGGGG88668DCDEDDGFGFGDGGGB>6C56=DFDF+@6E58DEFFFFF?FGCFFGGFF>GFFGCFFEFEAC5@EEE<*18>ADECDCA5>)(;@C5C*2?399;@G?3(/3773))1))
@M00200:205:000000000-AKKM3:1:1101:20539:4467 2:N:0:1
TACTCGGGTATCTAATCCTGTTTGCTCCCCACGCTGTCGCGCCTCAGCGTCAGCCACAGCCCAGCGGGCCGCCTTCGCCACCGGTGTTCTTCCGGATCTCTACGCATTCCACCGCTACACCCGGAATTCCACCCGCCTCTACTGTGCTCCAGCGCGGGAGTCGCCACGGCCGTTCCGGGGTTGAGCCCCGGACTTTCACCGCCGCCTTCCCGCGCCGCCTACGCGCCCTTTAACCCCAGTCCCAGCGAGAC
+
CCCCCGGGGGGGGGGGGGGGGGGGGGGGGGGGGGGGGGGGGGGGGGGGGGGGEFGFG@F8BBFG@FDEECGGGGGGGGGGGGGGGGDGGGGFGD+FG+EFGFFGGCGG8FDFGGGFGGGFD>EEDEFGGGGG6C7EGFGFFGGFGF8=FFGCCDGA>B/?CF(?@EDGFGF9)/AFD>5>85>4?F?;37/7@GGFFFGFFFF91,4:?::193EGBGBFFB<F0CEG)*5):428E?F:)))))((-(((
@M00200:205:000000000-AKKM3:1:1101:7675:4479 2:N:0:1
TACTAGGGTATCTAATCCCGTTCGCTCCCCTGGCTTTCGTGTCTCAGCGTCAGATGGCCCCCAGCGAGCTGTTTTCACCGTCGGCGTTCCAAGCGATATCTACGCATTTCACCGCTCCACCGCTTGTTCCGCTCGCCCCTAGGCCTCTCAAGGCCGCCAGTATACCCAGCCGTTCCCCGGTTGAGCCGGGGGATTTCACAAGGTACTTAACGGCCCGCCTACACCCCCCTTACACCCAGTCAGTGTG
+
CCCCCGGGGGGGGGGGGGGGGGGGGGGGGGGGGGGGGGGGGEGGGGGGGGGCEGGGGGGDFGGGGGDGGGGG,EFGGGGGGGGGGGGGGGF<FFDGG7EGGGGGGGGGGGGGGEGFGGGGGGGGCCFGGG>ECECEG5C=FF=FF5FEGFGG?CFEFGGFGGEG<B;,*=5)/:FAA6DDGC)*2@F>F3=:5CGG*:F-4:?F26:444)37>>E(7>(122?0C)1)1:842<7E:24))...)4
@M00200:205:000000000-AKKM3:1:1101:6651:4484 2:N:0:1
TACTGGGGTATCTAATCCTGTTTGCTCCCCACGCTGTCGCGCCTCAGTGTCAGAAACTGCCCAGCAGACCGCCTTCGCCACCGGTCTTCCTCCGGATCTCTACGCATTCCACCGCTACACCCGGAATTCCGTCTGCCTCTACAGTCCTCGAGTTTGACAGTCGGCACGGCAGATCCGGGGTTGAGCCCCGGACTTTCACCACACCCTTATCAAACCACCTACGCGCCCTTTAAACCCAATCAGTGTC
+
CCCCCGGGGGGGGGGGGGGGGGAFFGFGGGGGGGGGGGGGGGGGGGCFGGGGGGCFGGGGG8FFGGGGGDFGGGGGGGGGCFGDFECGGGGGGGGGGGGGFGFGGGGGGGGGGGGFGGGGG8CEGGGGGGGGGGGGFFGEFGGFDDFEF:=C>?=DFGGFGGF75:?5AG55>BFFF?CA@EGGFGGF?C5)8=CF+)<@@FFF?FDFE))))4?F0CB:(5(0,5>C/97)6<71;:(((..666)
@M00200:205:000000000-AKKM3:1:1101:23892:4487 2:N:0:1
TACTGGGGTATCTAATCCTGTTTGCTCCCCACGCTGTCGCGCCTCAGCGTCAGCAACTGCCCAGCGGGCCGCCTTCGCCACCGGTGTTCTTCCGGATCTCTACGCATTCCACCGCTACACCCGGAATTCCACCCGCCTCTACAGTGCTCGAGTCTCCCAGTTCGCACGGCCGACCCGGGGTTGAGCCCCGGGCTTTCACCACGCGCTTGAGAAACCGCCTACGCGCCCTTTAAACCCACTCAGTCTGCGAT
+
CCCCCGGGGGGGGFGGGGFGGGGFFFGGGGGGGGGGGGGGGGGGGGGGGGGGGGGGGGGGGGGFDFEGGGGGGGGGGGGGGGGGEGGGGGCGGGGGGGGGGGFGGGGGGGGGGGGDGGFGGCEGD=FDGGGGG6DGG>ECFGCCECCEFE>C@CFAF6;FEGEDBEGGAEEFFFFFFFDFG5D4ACFF>5>>;C5DFAG2<:3022,(,4)4),;FBDF:<73:>EFG)*,:)-42CF(4<(..).-6>((
@M00200:205:000000000-AKKM3:1:1101:8973:4495 2:N:0:1
TACTGGGGTATCTAATCCCGTTTGCTCCCCTAGCTTTCGCGCCTCAGCGTCAGAAGAGGTCCAGCGCGCCGCTTTCGCCACCGGAGTTCCTGTAGATATCAACGCATTTCACCGCTCCACCTACAGTTCCGCACGCCCCTACCTCCCTCGAGGCCGTCAGTATCTGAGGCAGTTCCACGGTTGAGCCGCGGGATTTCACCCCAGACTTGACAGCCCGCCTACGCGCCCTTTACACCCAACCAGTGTG
+
CCCCCGGGGGGGGGGGGGGGGGGGGGGGGGGGGGGGGGGGGGGGGGGGGGGGGGGGGGGGGGGFGGGGGGGGGGCFGGGGGGGGGG@DDFGGGGGFCFFGFFFGDCEGGGGGGDGFDFFGGGGGGGFGGGGGGGGDABCDFFFFFFGFGBGCEGGFFGGFFFEGFFGDAFBAAECFFFDEGEDGFGGFFGG:5=7=CEFADF:16:B2<AB<<:AC9DB?B??>3:>>9*))6).4:13(43:<764
@M00200:205:000000000-AKKM3:1:1101:26481:4496 2:N:0:1
TACGAGGGTATCTAATCCTGTTTGCTCCCCACGCTTTCGCGCCTCAGCGTCAGTACCGTCCCAGCGAGCTGCCTTCGCCATTGGTGTTCCTCCCGATATCTGCGCATTTCACCGCTACACCGGGAATTCCACTCGCCTCTTCCGGACTCTAGCCCGACAGTATCGGCCGGCCTTCAAGGGTTGACCCCTTGACTTTCACAGCCGACTTACCGGACCCCCTACGCGCCCTTTCCGCTCACTCACGGTGCGCT
+
CCCCCGGGGGGGGGGGGGGGGGGGGGGGGGGGGGGGGGGGGGGGGGFGGGGGGFGGGGGGGGF@FD7BFGGGGFGGGGGGGGGGGGGGFAFGFGGGG>8FGFFGGGGGGCFGGGGFGGGGGG7E@CFFGGGGGFGDGEGDFCFAG>DAGAFCFFGF>GCBGGCF=>DEAG?2?;FFFFG)=8>**5>BF5*=6ECGC3:5;?D>3691C<?0(4?:(179(48>>C)/)20)6(6(2().6((((,(-(,(
@M00200:205:000000000-AKKM3:1:1101:19966:4511 2:N:0:1
TACTAGGGTATCTAATCCTGTTTGATCCCCACACTTTCGTGCCTCAGCGTCAGTTACAGCCTAGTAAGCTGCCTTCGCTATCGGTGTTCTTGACGATATCTAAGCATTTCACCGCTACACCGTCAATTCCGCCTACCTCATCTGTACTCAAGCTCCGCAGTATCAATGGCACCCTGACAGTTGAGCTGCCATATTTCACCACTGACTTACAAAGCCGCCTACGCACCCTTTAAGCCCACTCAGTGTGAGAC
+
CCCCCDFGGGGGGGGDGGG<FGGFGGGFGGGGG>EGGGEFFCFFAFCA@CGGGGGGGGG@FGGFGGFGGFGGCEFGGGGGGGGGCFCGGGGGGGGFGGGGGGGGGGFDEEEFDGDADFGFEE8CGGGCF=,8=CDG?:DEFFG9EFFEGFGFGGGFFGG*@D7DEFGGFGFFFFFFFFFFDAFGFGGFFDFFFGFFFE:=CCE<5C077:CC*0,,:CD5A=>*);9>:0.>45@EGF2:>@>59*))19)
@M00200:205:000000000-AKKM3:1:1101:5653:4536 2:N:0:1
TACAAGGGTATCTAATCCTGTTCGCTCCCCACGCTTTCGCGCCTCAGCGTCAGTATTATGCCAGGTGGCTGCCTTCGCCATTGACGTTCCTTCCGATCTCTACGCATTTCACCGCTACACCGGAAATTCCGCCACCCTCTCATATACTCCAGTCAGATAGTTTGCGATGCACTTCCCAGGTTAAGCCCGGGGCTTTCACATCACACACATCTCACCGCCTACGCGCCCTTTATACCCAGTCAGTGTG
+
CCCCCGGGGGGGGGGGGGGGGGGGGGGGGGGGGGGGGGGGGGGGGGGGGGGGGGGGGGGGGFFGGGGGGGGGGGGGGGDGGGGGGGGGGGGGGGD7CFGGGGFGDEEGGGGFFGGFGGGFGGGGGGGGGFGGGGGGGFGFFGGFGFGEGFGGGGGFFG?<@EEGEFGGFGFFFFFFFF6CFDFFFG?CFGGFFGFDACF*96=BF=2>DEEE:EFC3C:(36?>;C8C);44>4):C2<F<B2)6<A
@M00200:205:000000000-AKKM3:1:1101:12667:4537 2:N:0:1
TACTAGGGTATCTAATCCTGTTTGCTCCCCACGCTGTCGCGCCTCAGCGTCAGCCACAGCCCAGCGGGCCGCCTTCGCCACCGGTGTTCTTCCGGATCTCTACGCATTCCACCGCTACACCCGGAATTCCACCCGCCTCTACTGTGCTCGAGCGCGAGAGTATCGAAGGCCGATCCGGGGTTGAGCCCCGGACTTTCACCCCCGACTCATCGCGCCGCCTACGCGCCCTTTATACCCAATCAGTGTG
+
CCCCCGGGGGGGGGGGGGGGGGGGGGGGGGGGGGGGGGGGGEGGGGGGGGGGGGGGFFGGGGGGGEDGGGGGGGGGGGGGGGGGGGGEGGGGGDGGGDGGGGGGGGGGGFGGGGGFDGGFGGGEGGGDGGGG6CGGDEGFFG:6AFGFGFGGG>>B4>9?GFCFF)?C>,A93(:A4;C:7EDFAFGFFGGEEEFD?AG<:>FF>F;<))6>F9EEBDE::<0B>EBG5*))-.6AGF<F?2)4)).
@M00200:205:000000000-AKKM3:1:1101:17764:4540 2:N:0:1
TACCGGGGTATCTAATCCTGTTTGCTCCCCTAGCTTTCGCGCCTCAGCGTCAGTACTGGTCCAGGAAGCCGCCTTCGCCACTGGTGTTCCTCCCGATATCTACGCATTTCACCGCTACACCGGGAATTCCACTTCCCTCTCCCAGACTCTAGCCGGGCAGTATAAGATGCCATTCCACGGTTAAGCCGTGGGATTTCACATCAAACTTACCCGACCGCCTACGCGCCCTTTAAACCCAATCAGTGTG
+
CCCCCGGGGGGGGGGGGGGGGGGGGGGGGGGGGGGGGGGGGGGGGGGGGGGGGGGGGGGGGGGGGGGGGGGGGGGGGGGGGGGGGGGGGGGGGGGGGGGGGGGGGGGGGGGGGGGEDGGGGGCGGGGGGFGGGGGGGFGFFGGFFFGBFFF?FGGFFGGDEFFGFFFF>FF9AEFFFFG5FG*;CF?AFGGEFGGFFCGFFBEEFB==EBF3:0EG33>@FFDFBGFGG4?AA<A?G?0(1:AB<A4
@M00200:205:000000000-AKKM3:1:1101:15055:4548 2:N:0:1
TACAGGGGTATCTAATCCTGTTTGCTCCCCACGCTTTCGTGCATGAGCGTCAGTGTTGGCCCAGGAGGCTGCCTTCGCCATTGGTGTTCCTCCACATCTCTACGCATTTCACCGCTACACGTGGAATTCCACCTCCCTCTGCCACACTCGAGCCACGTAGTTTCGAGCGCAATTCCCAAGTTAAGCCCGGGGATTTCACACTCGACTTGCGCGGCCACCTGCGCACACTTTACACCCAGTCAGTGTGAG
+
CCCCCGGGGGGGGGGGGGGGGGGGGGGGGGGGGGDGGGGGGGGGGEGGGGGGGGGGGGGGGGGGGGGGGGGGGGGGGGGGGGGGGGGGGGGGGGGGGGGGGGGGGGGGGFGGFGGFGGGGGGGGGGGCEGDFGGGGGFGDFFGFGFGDGFCCEDGFDDFFGGFG>?GGFGE)@CFACFFAFGG+<EC>AD>DBGF7:EFFFBFFFFDDFF9>>68C;FFFFF>8:E:F*22<44)382(,3946<AA2>
@M00200:205:000000000-AKKM3:1:1101:25697:4550 2:N:0:1
TACAAGGGTATCTAATCCCGTTTGCTCCCCTAGCTTTCGCGCCTCAGCGTCACAAGCACCCCAGGAGATCGCTTTCGCCACCGGCGTTCCTCTCGATATCTACGCATTTCACCGCTCCACCGAGAGTTCCATCTCCCCCTGATGCCGTCAAGCGCGGTCGTTGCCCAGGCCATTCCTCGGTTGAGCCGAGGGATTTCACCCGAACCGTGCCGCACCGCCTCCGCGCCCTTTAAACCCAATCCGTCTGAGAC
+
<CBCCFGGGGGGGGGGFFGCFCFGGGGGGGGFGGGGGGGGGGGCEGGGGGGGGGFFGGGGGGGGGGGGGGGGFFFGGEGFFF@FGGGCFFGG,E@8<8CFGFGGGGEEGGCFFG>9=CGFFGEGE=@,,EDEG8@D?BGAF@8DGBD=8>EGGG>D*5@?C7@DEFGGAFB=A*14=BCBFGD<6CEB>7CAAFFGFCC@<@B>@.6<?F6,((229DD((((0,8;<9*.66>708((((.41((,))).
@M00200:205:000000000-AKKM3:1:1101:12075:4566 2:N:0:1
TACGCGGGTATCTAATCCCGTTCGCTCCCCTGGCTTTCGCGCCTCAGCGTCAGAAAGGGTCCAGCGCCTCGCCTTCGCCACCGGAGTTCCTGTCGATATCAACGCATTTCACCGCTCCACCGACAGTTCCAGACGCCCCTACCCTCCTCGAGACCCGCAGTATCCGCGGCACTTCCCCGGTTGAGCCGGGGGCTTTCACCACAGACTTGCAGACCCGCCTACGCGCCCTTTCCACCCAATCAGTGTGAG
+
BCCCCGGGGGGGGGGGGGGGGGGGGGGGGGGGGGGGGGGGGGGGGGGGGGGGGGGGGGGGGGGGGGGGGGGGGGGGGGGGGGGGGGGGGGGGGGGGGDEGDEGGDGGGGGGGGGGEGGGGFGGGGGFGGGGGGGGGG>E=FGGFGFGFGAGCGGGFBGGFEF<GFFGGDEB>F;FFFFG3F*9FFG6<>DDFD5*9@4CB?F:6:0?BAF?><:;;9D>F036.-:5C)92)69<:>02(:?A:AAAAA
@M00200:205:000000000-AKKM3:1:1101:13765:4570 2:N:0:1
TACGAGGGTATCTAATCCCGTTCGCTACCCACGCTTTCGTACCTCAGCGTCAGAGTCGGCCCAGCGGCCTGTCTTCACCTTCGGCGTTCCGATAGATATCAACGCATTTCACCACTCCACCTATCGTTCCGACCGCCCCTACCGATCTCAAGACATGCGGTTCGCCGTGCAGTTCCCGGGTTGAGCCCGGGGATTTCACACGACGCCTGCATATCCGCCTACGTACGCTTTACGCCCAATCAGTGTG
+
CCCCCEFGGGGGGGGGGGGGGGGGGGGGGGGGGGGGGGGGGGGGGGGGGGGGGGGGGGGGGGGGGGGGGGGGGGGGGGFGGGGGGDGGGGGEGGGFFGGGGFGGEGGFGGGGGGGFGGFGGGGGGGGGGGGGGGGDEFGFFG?BGFGFGFGGFFCFFGG>EGADBFG8:C5CFCCFFACBFGGGFGGFFGGEFC:FFFGFFBFFFF038:?FFFGG?F>:14<>2;@D*96ADB<4E?6??:<<945
@M00200:205:000000000-AKKM3:1:1101:20670:4588 2:N:0:1
TACAAGGGTATCTAATCCTGTTTGCTCCCCACGCTGTCGCGCCTCAGCGTCAGCCACAGCCCAGCGGGCCGCCTTCGCCACCGGTGTTCTTCCGGATCTCTACGCATTCCACCGCTACACCCGGAATTCCACCCGCCTCTACTGTGCTCAAGCACGACAGTCGCCACGGCCGATCCGGGGTTGAGCCCCGGACTTTCACAGCCGCCTTGTCGAGCCGCCTACGCGCCCTTTAAACCCAGTCAGTGTGAG
+
CCCCCGGGGGGGGGGGGGGGGGGGGFFGGGGGGGGGGGGGGGGGGGGGGGGGGCFFGGGGGGGGGGGGGGGGGGGGGGGGGGGG@FFGGGGGGGGGGGGGGGGGGGGGGGGGGDGFGGGGGDGECGGFGGGF?EGGGFGEFGFFGC7=FFGFGGGFFGGEGG29>BCC;CAFE2>;55DAG5CCFGFFBC5::5FFFAG).8:1,-(2758,((22(/.,8:2>9E@D/*,-648:GF,55<).6)646
@M00200:205:000000000-AKKM3:1:1101:7145:4593 2:N:0:1
TACCAGGGTATCTAATCCTGTTTGCTCCCCACGCTGTCGCGCCTCAGTGTCAGCCGGCTCTTGCGAGCCTTCCTGCCCAGCGGGCCGCCTTCGCCACCGGTGTTCTTCCGGATCTCTACGCATTCCACCGCTACACCCGGAATTCCACCCGCCCCTACAGTGCTCAAGCCAAGTAGTTGCCACGGCCGACCCGGGGGTGAGCCCCGGGCTTTCACCGCGACCTTGCCCGGCCACCTCCGCGCCCTTTAACC
+
CCCCCGGGGGGGGGGGGGGGGGGGGGGGGGGGGGGGFGGGGGGGGGGGGGGGGGGGGGDGGGGGGGGGGGGGGGGGGGGGGGGGGGDGGEGGGGGGGGG7@CGDGGGGGGGGDGGFGFG<EGGGGGGGGGG6CEFGFEGAFCGFGAF@7DEDEDGFFGGFGCEDCFG6;FFBFEFFFFFFC,8D>EE>BGGFE5C3)-13:F?FB609>(4:9<GGBD7>B>994C)>*17;BFF<;:,(4>(4-374>)4
@M00200:205:000000000-AKKM3:1:1101:15701:4604 2:N:0:1
TACGGGGGTATCTAATCCTGTCTGCTCCCCACGCTTTCGCGCCTCAGCGTCAGTACCGTCCCAGCGAGCTGCCTTCGCCATTGGTGTTCCTCCCGATATCTGCGCATTTCACCGCTACACCGGGAATTCCACTCGCCTCTTCCGGACTCTAGCCCGACAGTATCAACCGGCTTTCAAGGGTTGAGCCCTTGACTTTCACAGCGGACTTACCGGACCGCCTACACGCGCTTTAAACCCAGTCAGTGTG
+
CCCCCGGGGGGGGGGGGGGGGGGGGGGGGGGGGGGGGGGGGGGGGGGGGGGGGGGGGGGGGGGGGGGGGGGGGGGGGGGGGGFGGFFGGGGGGGGGGGGGGGGGGGCFGGGGGGGFGGGGGGGGGGGGGGGGGGGGGFGFFGGFG>DBGAGGGGGFFEGBGGFGFFGGFGFFE8AFFFGFGGDFFGFFFGGFFFFGF?GFFFFFFFF?D<BFFFGGFGE6??2??E>D3*<DFFFFGF6.8ABBFAA
@M00200:205:000000000-AKKM3:1:1101:13493:4611 2:N:0:1
TACAGGGGTATCTAATCCTGTTTGCTCCCCACGCTGTCGCACCTGAGTGTCAGTATTGGGCCAGGTAGCCGCCTTCGCCACTGATGTTCCTCCCGATATCTACGCATTTCACCGCTACACCGGGAATTCCACTACCCTCTCCCATACTCTAGCTGAGTAGTATCGACTGCAATTCCCAGGTTAAGCCCAGGGCTTTCCCAATCGACTCGCGCAGCCACCTGCGCGCGCTTTAAACCCAATCAGTGTGAGCT
+
CCCCC8BFGCGGG9CFGEEFGG,CFFGFGGFGGGGCFGFGC@FFDDD,EFGGA@,6,<,BFCF@796BCFGGGG>FEGGDGGG9FGGCEFGGFFGGC:CGCGGGGG7FFGGGG6@*0@FGFGEGGEGDFFFF+@=F8DDBF3=*,;D<F9AF9C+5*77+7+;9=FC=*698+*11:97*89=8FDG9ACF5@7FF5*49)4)7:>))-5(65(149<F(46()(3):)*4<>)).;<?11)).-69)).-
@M00200:205:000000000-AKKM3:1:1101:24684:4611 2:N:0:1
TACGGGGGTATCTAATCCCGTTTGCTCCCCTAGCTTTCGCGCCTCAGCGTCAATGCCGGTCCAGGATGCCGCCTTCGCCACCGGTGTTCCTCCAGATATCTACGCATTTCACCGCTACACCTGGAATTCCGCATCCCTCTCCCGGATTCAAGCCCGCCAGTATCGGACGCAGTTCCCGAGTTGAGCTCGGGGATTTCACGTTCGACTTAGCGGGCCGCCTACGCGCCCTTTACAACCAGTCAGTGTGAG
+
CCCCCGGGGGGGGGGGGGGGGGGGGGGGGGGGGGGGGGGGGGGGGGGGGEGGGGGGGGGGGGGGGFGGGGGGGGGGGDGGGGGGGGGGFFGGGGGGGGGGGGGGGGGGGGCCFGGFGGGGGGGGGGGGGGFGGGGGGFG55EFFGFCFGFGGGCGFFGGEGG<CAEGGFGFF>CFFFDGDGGFFFGCFFGDDECGFFFE?:?0?(4?<2A91;0>=;CD?:?600/>D5CB<<2)5:(,-34))..:>>
@M00200:205:000000000-AKKM3:1:1101:18744:4612 2:N:0:1
TACAGGGGTATCTAATCCCGTTCGCTCCCCTAGCTTTCGCGCCTCAGCGTCAGTGTCGGCCCAGCAACCCGCCTTCGCCGCAGGTGTTCCTCCCGATATCTACGCATTTCACCGCTACACCGGGAATTCCACCCCCCTCTTTGGTACTCTAGCTTGCCAGTTTCATGCGTCGTTCCTCGGTTAAGCCGAGGGCTTTCACACATGACTTAGCAGACCGCCTACACGCCCTTTAAACCCAAACAGTGTG
+
CCCCCGGGGGGGGGGGGGGEGGGGGGGGGGGGGGGGGGGGGGGGGGGGGGGGDGGGGGGGGGGGGGGGGGGGGGGGGGGGGGGCFGGGGGGGGGGEGGGGGGGGGGGGGGGGGGGFDEGGGGGGGGGGGGGGGGGGGDEFFFGFG>D;FCFCFGGFFGG>DDEGFFGGFGFFFDFFFFG4FG4CFG6>)9EEDGFFFCFFFFFFE@FEA2A>7?GGFGB?6:?F6EFGCGBAAD>8EF((44:>><9
@M00200:205:000000000-AKKM3:1:1101:21269:4614 2:N:0:1
TACGAGGGTATCTAATCCTGTTTGATCCCCACACTTTCGTGCCTCAGCGTCAGTTGTAGCCTAGTAAGCTGTCTACACTATCGGTGTTCTTGACGATATCTAAGCATTTCACCGCTACACCGTCAATTCCGCCTACCTCGACTACACTCAAGCCATACAGTATCAATGCCACCCTCCCGGTTAAGCCGGGATATTTCAGCACTGACTTATACGGCCGCCTACGCACCCTTTAAACCCAATCAGTGTG
+
CCCCCFGGGGGGGGGGGGGGGGGGGGGGGGGGGGGGGGGGGGGGGGGGGGGGGGGGGGGGGGGGGGGGGGGGGGGGFGGGGGG7FGGGGGGGGGEEGEEGGGGGGGFGGFGGGDGEGGGGF6EGGGGGGGFGGGGGGFGFFGGFGFGFGFG+EDFFFGGBFDBFEFGED8FFFFFFFFDBFGGFFFG>>>6@FGGD>@EEE5@@EFEEECEEBDGC=DDFFF?B>EDGFC3>3)/3B;,65)=?EEE
@M00200:205:000000000-AKKM3:1:1101:22862:4617 2:N:0:1
TACTGGGGTATCTAATCCTGTTTGCTCCCCACACTTTCGTGCCTCAGCGTCAGTTACAGCCTAGTAAGCTGCCTTCGCTATAGGTGTTCTTGACGATATCTAAGCATTTCACCGCTACACCGTCAATTCCGCCTACCTCATCTGTACTCAAGCCCATCAGTATCAATGGCACAATTCCAGTTGAGCTGAAATATTTCACCACTGACTTAATAGGCCGCCTACGCACCCTTTATACCCAATCAGTGTGAGA
+
CCCCCGGGGGGGGGGGGGGGGGFFGGGGGGGGGGDGGGGGGGGGGGGGGGGGEGGGGGGGGGGGGGGGGGGGGGGGGGGGGGDFGGGGGGGGGGGGDEGGGGGGFFGGGGFGCGGEGGFEGGGGGGGGGGGGDGDGFFFDF8E@FFGDFFGF@DDFFGGFG8;DEDGGBFFFFD?DFFGFFFGG5DGFFFGFFADE+;EDDDE@CF5C78CE<5>:>7>=A==9=C>D>7EF?EAEF;2:>)75>?4*/*
@M00200:205:000000000-AKKM3:1:1101:5009:4625 2:N:0:1
TACAAGGGTATCTAATCCTGTTCGCTCCCCACGCTTTCGCGTCTCAGCGTCAGTACCGTCCCAGAGAGCTGCCTTCGCCATAGGTGTTCTTCCTGATATCTGCGCATTTCACCGCTACACCAGGAATTCCACTCTCCTCTTCCGGACTCTAGCCAAACGGTTTCCACCGACCTCTCGAGGTTGAGCCTCGAGTTTTCACAGCGGACCTGCTTGGCCGCCTACACGCTCTTTACACCCAATCAGTGTGAGAC
+
CCCCCGGFFEGGGGGFFGGGEGECEGGGGGC@FGGGGGGCGCFDFGGGGGGGGCFC<CF7C@FGFGG77@FGGGCGFGGG7?5<CEFGGGFG9FFGGGGGGGGFDEGCDFFF9EGEGGDGGGEGGFFGGGGGGG+@8+@EDG8?6*=5=DFFGGCFF6CEC6@GEFDDB6A>>=AA9?DEB,*CFC:CF*=5?EFFFEG?4949@=2>3=(/.(8<45A1784F<E3C<*55C9<(:402:4<46<A>)))
@M00200:205:000000000-AKKM3:1:1101:7582:4626 2:N:0:1
TACTGGGGTATCTAATCCTGTTCGCTCCCCACGCTTTCGCTCCTCAGCGTCAGGTAAGGCCCAGCAAGCCGCCTTCGCCACCGGTGTTCCTCCTGATATCTGCGCATTTCACCGCTACACCAGGAATTCCACTTGCCCCTACCTACCTCTAGCCGGCCCGTATCCACCGCAGACCCGCAGTTAAGCTGCGGGCTTTCACGGCAGACGCGCCCAGCCACCTACGAGCTCTTTAAACCCAGTCAGTGTG
+
CCCCCGGGGGGGGGGGGGGGGGGGGGGGGGGGGGGGGGGGGGGGGGGGGGGGGGGGGGGGGGGGGGGGGGGGGGGGGGGGGGGGGGGGGGGGGGGGGGGGGGGGGGGGGGGGFGGFGGDFGGGGGGFGGGGGGGGGGFGFFGFFGFFEDDCFGFG>DGGFGG@F<ACFEGB=BBFF4>G>FFFGFFCAFGGFBCFGFFGFFFFFFFB>B((42:GG?GFF020>?G3<:>A))648EB2:2<AA245
@M00200:205:000000000-AKKM3:1:1101:5262:4629 2:N:0:1
TACACGGGTATCTAATCCGGTTTGCTACCCACGCTTTCGTGCCTCAGCGTCAAGAAAGGCCCAGTCGACTGTCTTCACTTTTGGCGTTCCGATAGATCTCTACGCATTCCACCGCTCCACCTATCGTTCCGTCGACCTCTACCTTCTTCAAGACCAGCAGTATGCCCTGCAATTCCGCGGTTGAGCCGCGGGATTTCACAAAGCACTTACTGGACAGCCTACGCACCCTTTAAGCACAATCAGTGTG
+
CCCCCGGGGGGGGGGGGGGGGGGGGGFGGGGGGGGGGGGE8FGGGGGGGGGGGGGGFGGGGGGGGGGGGCG@,CFFDGAA,?FEFGGGGGD,,8@FGFGGGGGGGGGGEFGGFEEF=FFGGD4EGEGGGGDFFEDGEDGFFGFF,?8DGDG7=DGFFG+9D=D97:FGAGFFC68B:>9AECCDAFCBDGEE>EFFFFG?883@@@E8>E3<)(3+,;A@FFFF0=)9*9:)-)9)84:)8>-.56<
@M00200:205:000000000-AKKM3:1:1101:4738:4640 2:N:0:1
TACAGGGGTATCTAATCCCGTTCGCTACCCTGGCTTTCGTCCCTCAGCGTCAGAAAACCCCCAGTGAGCCGCCTTCGCCTCCGGTATTCCTGATGATATCAACGCATTTCACCGCTCCACCATCAGTTCTGCTCACCTCTAGGTTCCTCAAGCACGGTAGTTTGGAGCGCAATTCCTCGGTTGAGCCGAGGGCTTTCACACCCCACTTTCCGCGCCGCCTACGGCCCCTTTAAGCCCAATCAGTGTG
+
CCCCCFGGGGGGGGGGGGGGGGDGGGGGGGGGGFGGGGGFFGGGGGGGGGGG7<F<FFFGGGDGGGGGFGGGGGGGGGGGGGGGGGGGGFGA9EFGGAEF;EGGGGGGGGGGGDGFDGGGG8=FD9FGFCCGD9DFGFGFB,@<A8DBGFFD?+AD>D+9DCD9>FDGBGF5@@CFFFG5FEDFFGGF*;*@?CFGF*BE2>599=B5);@(((:?9DEFFF6>(:)999:F2>>7F?<BF04))))
@M00200:205:000000000-AKKM3:1:1101:24625:4648 2:N:0:1
TACGGGGGTATCTAATCCTGTTTGCTCCCCACGCTGTCGCGCCTCAGTGTCGGCTATTGAGTCCTTGCGGACTCACCGCCCAGCAGACCGCCTTCGCCACTGGTGTTCTTCCGGATCTCTACGCATTCCACCGCTACACCCGGAATTCCATCTGCCTCTACGGTGCCCAAGCAACACAGTTGCCACGGCCGATCTGGAGTTGAGCCCCAGACTTTCCCCACAGCCTTATGTCGCCACCTACGCGCCCTTT
+
CCCCCGGGGGGGGGGGGGGGGGFGGGGGGGGGGGGGGGGGGEFEGGGGGGGGGGGGGGGGGFGGGGGGGGDGGGGFFFFGGGGFFFGGFEGFGGGGGGGGGGGGGGGGCFGGGDDEGFGFGGGGFGGGD:AFDG>EGFFC>EG9EFGFGAFGGGGF>>;A??AG9>CGAEFF6@AFEFFFGGCFFFGF:C>3>C5+6;GF;CE2),:B?4(8:4<:)25(4(474:9C7*6<?0:68?7(,21;>6320)
@M00200:205:000000000-AKKM3:1:1101:15828:4651 2:N:0:1
TACTGGGGTATCTAATCCTGTTTGCTCCCCACGCTGTCGCGCCTCAGCGTCAGCCACTGCCCAGCGGGCCGCCTTCGCCACCGGTGTTCTTCCGGATCTCTACGCATTCCACCGCTACACCCGGAATTCCACCCGCCTCTACAGTGCTCCAGTCCACCAGTTCGCACGGCCGACTCGGAGTTAAGCCCCGAGCTTTCACCGCACGCTTAGCAGACCGCCTACGCGCCCTTTAAACCCAATCAGTGTGAGA
+
CCCCCGGGGGGGGGGGGGGGGGGGGGGGGGGGGGGGGGGGGGGGGGGGGGGGGGGGGGGGGGGGGGGGGGGGGGGGGGGGGGGGGGGGGGGGGGGGGGGGGGGGGGGGFFFGGGGFGGGGGEGGGGGGGGGGGCDGGFGFFGGFFFGFGFGFECGFFGGFFGEGBFGD>E8=E@5>FADDEFGGCCFFFGGE>EGGF9F<1;B>FFFB6BFFA?GG;DD???1>1=>D)7)6<4<BGF?08)--66:AAF
@M00200:205:000000000-AKKM3:1:1101:4936:4651 2:N:0:1
TACGAGGGTATCTAATCCTGTTTGCTCCCCACGCTTTCGCAGTTGAGTGTCAGTGACTGTCCAGGTCGCCGCCTTCGCCGCTGGTGTTCCTCCCGATCTCTACGCATTTCACCGCTACACCGGGAATTCCACGACCCTCTCCCGTACTCGAGTCTCACCGTTTCTAAGGCACTTCTTGAGTTAAGCCCAAGGATTTCACCTGTAGATAAATGAGACCACCTACTTCCCATTCAAACCCAATCAGTGTG
+
CCCCCGGGGGGGGGGGGGGGGGGGGGGGGGGGGGGGGGGGEEFGFGGGGGGGGGGFGDGCFFGGGGGGGGGGGGGGGGGGGFGGGGGGGGGGFGDFGGGGGGFGGGGEGGGGGGGFGGGGGGE7CEGGGFGGG68C@6FBFF89=@C>FEGG:C<FFGGFGGFGFFDF5FFDFEF>FF+;FDGGFG,:A;:>6EGGFFG*7BEEC>*04**/9>2+(0:((/584+2;*27)9)9@C;1((687)).)
@M00200:205:000000000-AKKM3:1:1101:24034:4696 2:N:0:1
TACAGGGGTATCTAATCCTGTTCGCTCCCCACGCTTTCGCTCCTCAGCGTCAGTTACGGCCCAGAGAACTGCCTTCGCCATCGGTGTTCCTCCTGATATCTGCGCATTCCACCGCTACACCAGGAATTCCATTCTCCCCTACCGCACTCCAGTCTGCCCGTACCCACTGCAGACCCGAGGTTGAGCCTCGGGATTTCACAGCAGACGCGCCAAACCGCCTACGAGCCCTTTACGCCCACTCAGCGTGCGA
+
CCCCCGGGGG?FGFGGGGGGGEFGGGGGGGGFGGGGGGGGGGGGGGGFGGGGGGGGGGFGGEEGFFGGGGGGGGGGGGGEGGGGFGG@FADFGG8EGGGGFGFGDCGGGGGGGGGFGGGGFFFGFFGGGFFEDEGG9@E=FGGFGEGFFFGFADFFFGG>CDFGEADFFGA)==56A5CB<DCFFGGFFG59AEGGFFGFFFDFF=(51(63;@GG6DD((6?)4=)19*.54,((23((4<2)-,414(
@M00200:205:000000000-AKKM3:1:1101:4800:4717 2:N:0:1
TACACGGGTATCTAATCCCGTTCGCTCCCCTAGCTTTCGCGCCTCAGCGTCAGTGTCAGCCCAGCAACCCGCCTTCGCCGCAGGTGTTCCTCCCGATATCTACGCATTTCACCGCTACACCGACAATTCCAGTCGCCTCTTCTGCACTCTAGCCCCGCAGTATCCGCCGACCGTTCCTCTTTAAGCCCGCCGCTTTCCCAGCCGACTTGCGGTCCCCCCCTACGCCCCCTTTAAACCAAGTCAGGCTCAGC
+
<C@CC;@CFEDGEGFCEG8;CFC@CCFEGG,9<FFFGEEFGGGGGDEFE:@@@F9E<DE<FF<EFC@FGGGGCE7FGGCF=@CCEGFGFFF?,+46C=+=,@F4+CFG,EFGGGGF6@FG8+++@BF8FGG,3,0@C*@=FFGFECDE?<CC,=0:9CCB::AC*0**3**/)())/+++,4=189+88)*0)2:>2;973((((--8<:-,(-**,)0(((404*))/).)-)-)2((.....(,(()..
@M00200:205:000000000-AKKM3:1:1101:11050:4717 2:N:0:1
TACACGGGTATCTAATCCGGTTCGCTCCCCTAGCTTTCGCGCCTCAGCGTCAGGATCGGCCCAGCCTCCCGCCTTCGCCACCGGCGTTCCTAGCGATATCTGCGCATTTCACCGCTACACCGCTAGTTCCAGAAGCCTCTACCGCCCTCAAGCCAACGCAGTATCCGACGCAATTCCACAGTTGAGCCGTGGGATTTCACGCCGGACTTACGTAGCCGCCTGCGCGCCCTTTAAACCCACTCAGTGTG
+
CCCCCGGGGGGGGGGGGGGDGGGGGGGGGGGGGGGGGGGGGGGGGGGGGGGGGGGGGGGGGGGGGGGGGGGGGGGGGGGGGGGGGGGGGGGF;FEFGGGGGGGGGGGGGGGGGGGBGGCBEGGGGCFGGGGGGGGGGFGFFFGFGFGBGFGGFGGFFGGFGDE@CFDG:CB=D<BAFFF;F<>D:0=8BC5>;CE469CE?F?>;;>>?FFF:<8C<7@(410:027CD3<)5><AA?B0(.0..66<
@M00200:205:000000000-AKKM3:1:1101:14020:4735 2:N:0:1
TACTAGGGTATCTAATCCTGTTTGCTCCCCACGCTTTCGCGTATCAGCGTCAGTATCCAACCAGGGGGTCGCCTTCGCCACAGGTGTTCCTCCCGATATCTACGCATTTCACCGCTACACCAGGAATTCCGATCTCCCCTACCTACCTCTAGCCCGGCAGTATCGGATGCAGTTCCGGGGTTGAGCCCCGAGATTTCACACCCGACTTGCCGGGCCGCCTACGCGCTCTTTAAACCCAATCAGTGTGAGA
+
CCCCCGGGGGGGGGGGGGGGGGGGGGGGGGGGGGGGGGGGGGGGGGGGGGGGGGGGGGGGGGGGGGGGGGGGGGGGGGGGGGGFGGGGFGGGGGGGGGGGGGGGGGCFGGGGGGGFGGGGGGGGGGGGGGGGGGGGGFDDFGGFGFGFGFGFFCGEFGGFGDFGFBGGFGFAA;1=A?CBGGG;FGFFFGGFFGGGFEGFF;9BFB67@;8;66EGFGBFFFBB>E)9*:):<4<:GF?:0:3<<AA>)-
@M00200:205:000000000-AKKM3:1:1101:9699:4750 2:N:0:1
TACGAGGGTATCTAATCCCGGTCGCTCCCCTAGCTTTCGCACCTGAGCGTTAAGAGCGGGCCAGCAGATCGCTTTCGCCACTGGTGTTCCTTCCGGTATCTACGCATTTTACCGCTACACCGGAAATTCCATCTGCCTCTCCCGACTTCAAGCTTTGGAGTTTCCAAGGGCCTCCCTCGGTTGAGCCGAGGGCTTTCACCTTGGACTTCCAAAGCCGCCTGCGCGCGCTTTAATCCCAGTCAGTGTG
+
CCCCCFGGGGGGGGGGGGGGGDFGGGGGGGGGFGGGGGGGGGGGGGGGGFG7FGGGGGGGGGGGGFFEGGGGGGGGGGGGGGGGGGGEFGGGGGGGGGGGCGGGGGGDFFEFGGGDDE9FFEDCCCCGGGGGGGGGGFFDFFGF+<@8FFGF:?FFBFFAFGFGFFCFAC5)*5A46AGEGGGGFGGAD45B>E5CF5EEEFFEFFFEFFE?9@GG(>B1349),8>D<*(-6)))<3).3<24<:4
@M00200:205:000000000-AKKM3:1:1101:12601:4799 2:N:0:1
TACTAGGGTATCTAATCCTGTTTGCTCCCCTAGCTTTCGCGCCTCAGCGTCAGTACTGGTCCAGGAAGCCGCCTTCGCCACTGGTGTTCCTCCCGATATCTACGCATTTCACCGCTACACCGGGAATTCCACTTCCCTCTCCCAGACTCTAGCCGGGCAGTATAAGATGCCATTCCACGGTTACGCCGTGGGATTTCACATCAACCTTCCACGACCGCCTACGCGCCCTTTAAACCCAGTCAGTGGTGGAC
+
CCCCCGGGGGGGGGGGGGGGGGFFGGGFGG?DGGGFFGGGGGGECFFGGGGGGGGGGDFGGGGGGGDFFD7CGGGGGGGGGGGFG@FEGGEF,@FGGGGGGGGGGG7CDGGGGEGEDGGGC>EGGEG?F88AF=DEFFFDFFFFE??EGFEDC6+*9B=BGFCF<FGGF9:C7ACCFFD5D87*0@5?9DEDF?C48/<*9>:@((0*.7**((3=,7:(,6152C:C5724<BB1:,((544.)()((,(
@M00200:205:000000000-AKKM3:1:1101:25123:4808 2:N:0:1
TACTAGGGTATCTAATCCCGTTTGCTCCCCTAGCTTTCGCGCCTCAGCGTCAGAAAAGGTCCAGCACGCCGCTTTCGCCACCGGAGTTCCTGTAGATATCAACGCATTTCACCGCTCCACCTACAGTTCCGCATGCCCCTACCTTCCTCGAGGCCGACAGTATCTGAGGCAGTTCCACGGTTGAGCCGCGGCATTTCACCCCAGACTTGTCAGCCCGCCTACGCGCCCTTTACACCCAATCAGTGTGAG
+
<@CCCGGGGGGGGGGGGGGGGGGGGGGGGGGGGGGGGGGGGGGGGGGGGGGGGGGGGGGGGGGGGGGGGGGGGGGGGGGGGGGGGECGGGGGGGGGFGGGGDFGGGGGGCAFGGGFGGGFGFFGGGGGGGDGGGGF@FGFFFGFGF?DGFGDGDC>AE65DC=FEFCC>E>=FFF9FFGBF>4>FFFEBD56?=C7:5CA?16;(,4)7C4<C;CC@GFF:76:(/;C39:))))(2:61123-)))))
@M00200:205:000000000-AKKM3:1:1101:15844:4821 2:N:0:1
TACAGGGGTATCTAATCCCGTTTGCTCCCCTGGCTTTCGCGCCTCAGCGTCAATGCCGGTCCAGGATGCCGCCTTCGCCACCGGTGTTCCTCCAGATATCTACGCATTTCACCGCTACACCTGGAATTCCGCATCCCTCTCCCGGATTCAAGCCACCCAGTATCAGACGCAGTTCCCCGGTTGAGCCGAGGGATTTCACGTCTGACTTAGGCGGCCGCCTACGCGCCCTTTACGCCCAATCAGTGTG
+
CCCCCGGGGGGGGGGGGGGGFGGGGGGGGGGGGGGGGGGGGGGGGGGGGGGGGGGGGGGGGGGGGGGGGGGGGGGGGGGGGGGDGFGGGGGGFGFGGGGGGGGGGGGGGGGGGGGFGGGGGGGGGGGGGGGGGGGDCFFFFGGFGFGFGFGCGGGFFGGFGF<FEFGGFGEA>EFFFF>?C8CFFDF?ECDA>CFF6)<:=?D@CE<37C<@BFGGFGEBFBBB>E>D)9?DBF01C??(.:<:AAF
@M00200:205:000000000-AKKM3:1:1101:15541:4823 2:N:0:1
TACCCGGGTATCTAATCCCGTTCGCTCCCCTAGCTTTCGCGCCTCAGCGTCAGTGTCGGCCCAGCAACCCGCCTTCGCCGCAGGTGTTCCTCTCGATATCTACGCATTTCACCGCTACACCGAGAATTCCAGTTGCCCCTTCCGCACTCTAGCACGACAGTATCACTTGGCCGCTCCGAGTTAAGCCCGGAGATTTCACAAGTGACTTGTTGCGCCGCCTACGCGCCCTTTAAAACCAATCAGTGTGAGA
+
CCCCCGGGGGGGGGGGGGGGGGGGGGGGGGGGGGGGGGGGGGGGGGGGGGGCFGGGGGGGGGGGGGGGGGGGGGGGGGGGGEGGGGGGGGGGGGGGGGGGGGGGGGGGGGGGG6CEGGGGGGGGGGGGGGGGGGGGGFGDFGGFGFGFGFC8BFGFFGGFGGA7;FFFBFFFBBFEBFG>FCGGFGG>DGGB:*2CFEGEEFE46;C3);A@<>DEFGE(4(3>9C)9)*4<9425A<?)4))6<:AF))
@M00200:205:000000000-AKKM3:1:1101:10462:4834 2:N:0:1
TACTGGGGTATCTAATCCCGTTTGCTCCCCTAGCTTTCGCGCCTCAGCGTCAGTGTCGGTCCAGGAAGCCGCCTTCGCCACCGGTGTTCCTCCGGATATCTACGCATTTCACCGCTACACCCGGAATTCCGCTTCCCTCTTCCGAACTCAAGCCAAGCAGTTTCCCGTGCAGTTCCTCAGTTGAGCCGAGGCATTTCACACGGGACTTGCAAGACCGCCTACGCGCCCTTTACCCCCAACCAGCGTGAGCC
+
CCCCCCFEFGGGGGGGGFFEGGGCGGGGGGGGGCGFGG@EGGGGGGGGDEGGGFGGGGGGGGGDG?EGGGGGGGGGGGF,CFCFFEGGGGGGGGBCECEGFGFFFEGGDEGGGDEFCCFGGGECFEGDFG=EGGGGGDGFFGGFE?GFGFGGFFFFFF??AFFGFFG:@C9*<;;E+=+;@CC9AGFAE>C):CCGF?EE:@1631(734;CA@C=1CEF;7271CFD3*,).).:823(23<(-(((((.
@M00200:205:000000000-AKKM3:1:1101:11225:4846 2:N:0:1
TACGAGGGTATCTAATCCAGTTCGCTCCCCACGCTGTCGCGCCTCAGCGTCAGGTGCGGGCTAGGTGGCCGCCTTCGCCACTGGTGTTCCTGCCGATCTCTACGCATTTCACCACTACACCGGCAATTCCACCACCCTCGCCCACCCTCCAGTCTGAGCGTATCGGCGCGCTTCCCACCGTTAAGCGGTGGACTTTCAGCACCGACGCCTCAGACCGCCTGCGCGCGCTTTACGCCCACTCAGTGTGAGAC
+
CCCCCGGGGGGGGGGGGGGGFGGGFFCGGGFEGGGGGGDFDGD>CEFGGEGEFGEFGGGGG@GFGGGGGGDFGGGGGGGGGGGGFGFGGGGGGGGGCGGGGGGGGGGGFFGGGGGFGGG>BCCGGG8EF8EA8@=CEF7A>EGFGFGBGFFFBGGFFCFFGD)@>5>CDGF>BFA;BFDDFEDGFFG>;DGFFGF7F2CFBB:>>019>?FF?AG82C5?(,,74*<D938B9-3(:2(.,4744)65)-)
@M00200:205:000000000-AKKM3:1:1101:13264:4850 2:N:0:1
TACTGGGGTATCTAATCCCGTTTGCTCCCCACGCTTTCGCGCCTCAGCGTCAGGAAATGCCCAGAGACCCGCCTTCGCCACCGGTGTTCCTCCCGATCTCTACACATTTCACCGCTACACCGGGAATTCCAGTCTCCTCTGCATCCCTCAAGAACGGCAGTATCAGCCGACGTTTCTCGGTTGAGCCGAGAGATTTCACGACTGACTTGCCATCCCGCCTACGCGCCCTTTATACCCAATCAGTGTG
+
CCCCCGGGGGGGGGGGGGGGGGGGGGGGGGGGGGGGGGGGGGGGGGGGGGGGGGGGGGGGGGGGGGGGGGGGGGGGGGGGGGGGGGGGGGGGGGGEEGGFGGGGGGFFGGGGGGGFGGGGGGGGGGGGGGGGGGGGEFGFFGGFGFGFGFGGGGFBDGDDFCCGFFGGFGFFFFFFFFDFGEDGFGGFFDEFFFFDFFFDFFFFFFE<<9@E9@ECDGFFFBF:1C5D5C345<A9C4:(4:264--
@M00200:205:000000000-AKKM3:1:1101:12099:4859 2:N:0:1
TACGAGGGTATCTAATCCCGTTCGCTCCCCTAGCTTTCGTCCCTCAGCGTCAGAAAGGACCTAGTGGACCGCTTTCGCCTCCGGTGTTCCTGATGATATCAACGCATTTCACCGCTCCACTACCAGTTCCGCCCACATCTATCCTCCTCAAGTCTGCCGGTTTGAAGCGCACTTCCACGGTTGAGCCGGGGGATTTCACCCCTCACTTAACAACCCGCCCACGGACCCTTTAAACCCAATCACTGTGAGAC
+
BBCCCCCGFGGGGGGGGGFGGFFGEGGGGGGFGGGFGGGGGGGGGGGGGGGGGGGGGGGF7,,:,<CAF@FG:FFGGEDGCFGGGGGGGCFEFGGGFF8=DF,@FGGCFGGGFEG5=FG,,@4=BFGGGG>EGEGG1:DDD8DFGF65FFFC,+6+39C?E+=+:=+@585)*0;8BCDDFC7D4DGB5*=5=E?FFFG)8>;D1;)1/)/)7(=;(7)(,--33*)109:A)))(/-,1()(.).)6).)
@M00200:205:000000000-AKKM3:1:1101:5036:4880 2:N:0:1
TACGCGGGTATCTAATCCGGTTTGCTCCCCACGCCGTCGTGTCTCAGCGTCAGGTCTCGGCCAGTCAGCCGCTTGCGCCACTGGTGTTCCTCTCGATATCTACGCATTTCACCACTACACCGAGAATTCCACTGACCTCTCCGAGCCTCCAGGCGGCCTGTCTACCGCGACCTCTCCGCGATAAGCGCGGAGCTTTCACACGGCACATAGCCACCCGCCTGCACACCCACTATACCCAATCAGTGTGAGAC
+
CCCCCCEGGGGGFGGGGGGCFGFCGGGGGGGGDFFGGG@F:FGFGA<FGGGGGGGGGGEGGGGGGGGGGGGGD:FFGGGGGGGGGGGGGGGGGGG,4EGGF8FGD6?:FGGGGFFFFGGGGGBEE@FCFGGGGGFG@78DFGGFGFGBFAFFGGCAAEC*2;<BEFGG8:?BFFA5=AG3*/9DAEEBF3C3>C6CF)<<>19BF>?2<BFFFFGG6D@(2:()-;)1**,(.)6AF<:07).-454)).)
@M00200:205:000000000-AKKM3:1:1101:26938:4881 2:N:0:1
TACTCGGGTATCTAAGCCTGGTTGCTCCCCACGCTTTCGTGCATGAGCGTCAGTGTTGGCCCAGAGGGCTGCCTTCGCCATCGGTGTGCCTCCACATCTCTACGCATTTCACGGCTACACGTGGAATTCCACCCTCCTCTGCCACACGCCAGCCAAGTAGTTTCGAGCGCAATTCCCAAGTTAAGCCCGGGGCTTTCCCACTCGACTTGCTCGGCCGCCTGCGCACACTTTAAACCCCATCAGTGCGAGA
+
8C,8AFGG,+EC<EE,6,,C,;CCGFEGGGG7FGGDGGGFGGGGGFFFECFG7EEFFFCFBCFGCC7,F8CCE9,:D6FG7FGGFGG,,>EFGGGGFE8EE,,A:@,@FGGG,+45=E,ECFFE:FG,=;CEDCD7CFF9D99DFBD)=FCCFDFFFD7+EFEF5*=6<398A@8=AF>FFF+=;7FFD4E>DG6C+*47>FB25229>)).::8/(8B06((.427>D*8))))(;(,4423<A<(((,
@M00200:205:000000000-AKKM3:1:1101:16157:4920 2:N:0:1
TACTGGGGTATCTAATCCGGTTCGCTCCCCACGCTTTCGCACCTCAGTGTCAGCATCGTGCCAGTCCGCTGGTTTCCCCCTGGGTGTTCCTGCCGATATCTACGTATATCACCACTCCACCGGCAATTCCACGGACCTCTCACGAGCTCTAGTCCAGCAGTCTGCCATGACCTCGACCCGTTAAGCGGGCCGCTTTCACACGGCCCTTGCCTGACCACCTGCGTGCGCTTTACACCCAGTCAGTGTG
+
CCCCCGGGGGGGGGGGGGGGGGGGGGGGGGGGGGGGGGGGEFGGGGGGGGGGGGGGGGGGGGGGGGGGGGGGGGGGGGGGGGGGGGGGGGGGGGGGGGGGGGGGGGGGGGGGGFGFGDGGGGGGGGGGGGGGGGGGGFGFFGGFGFGFGFFGGGGFFGGFAFEGFFGGFFFEFFFFFBGFGGDGFGEB>DGFFGGDF<C5@FFF(2=DDFECE;F?7FF7:?973;)/)96<FFA:E?:(<AF92)-
@M00200:205:000000000-AKKM3:1:1101:5611:4922 2:N:0:1
TACGAGGGTATCTAATCCTGTTTGCTCCCCACGCTTTCGTGCCTCAGTGTCAATAATCGCTTAGCAAGCTGCCTCCGCTATCGGTGTTCTATGTCATATCTAAGCATTTCACCGCTACATGACATATTCCGCTTACCTCAACGATATTCAAGATTGATAGTATCCACGGCAGTTCCCAAGTTAAGCTTGGGGATTTCACCACGGACTTACCAACCCACCTACGCACCCTTTAAGCCCAATCCGGGTG
+
CCCCCGGGGGGGGGGGGGGGGGGGGGGGGGGGEGGGGGGGGGGGGGGGGGGGGGGGGGGGGGGGGGGGGGGGGGGGGGGGGGGGGGGGGGFGGGGGGGGGGGGGFGGGFGGGFGGFGGGDGCFGGGGGGGGGGGGGGFGE?FEFF>DDF9A8B?FFFFGC8=EDEFFEFEFFFFFFFFGFGFDFFGAD597**@AF?=CEFF=95>A@C;=EF>E85CEB@EDFFEFGC?EEFFE2E>3@8(,((..
@M00200:205:000000000-AKKM3:1:1101:24298:4924 2:N:0:1
TACGGGGGTATCTAATCCCGTTTGCTCCCCTGGCTTTCGCGCCTCAGCGTCAAGAACAGGCCAGGAAGCCGCCTTCGCCACTGGTGTTCCTCCCGATATCTACGCATTTCACCACTACACCGGGAATTCCGCTTCCCTCTCCTGCCTTCAAGTCGCACAGTATCGAATGACGCTCCCCAGTTGAGCCGGGGGATTTCACATTCGACTTATGCGACCGCCTGCGCGCCCTTTCAACCCAATCAGTGTGAGCT
+
CCCCCGGGGGGGGGGGGGGGGGGGGGGGGGGGFGGGGGGGGGGGGGGGGGGGGGGGGGGGGGGGGGGGGGGGGGGGGGGGGGGGGGFGGGGGGEGGGGGGGGFGGGEEGGGGGGGFCFGGGGGGG=8FGGGGDGGGGFGFFGGFFAC@GFG?@@DD5BDFGGFGDFFGAGF9>9B;FADFFFC:;EFE4CEAEE:CFFF<AAFFBF(29<9<B0C?9DB(41>@FG39)97)66)4CF0:1)-66<)-.5.
@M00200:205:000000000-AKKM3:1:1101:23510:4948 2:N:0:1
TACTGGGGTACTAATCCTGTTCGCTCCCCACGCTTTCGCTCCCCAGCGTCAGTATCGGCCCAGAGACCCGCCTTCGCCACCGGTGTTCCCCCTGATATCTGCGCATTTCACCGCTACACCAGGAATTCCAGTCTCCCCTACCGAACTCAAGTCTGCCCGTATAGGCCGCACGCCCACAGTTAAGCTGCAGGTTTTTACGGCCGACGCCACAAACCGCCCACGAGCTCCTTAAGCACCATCAGTGTGAGAAC
+
CCCCCGGGGGG9<E,6E<C6E@B:66CFGG:@B:FGD@@,;F,6FC@C:@B:CF,<:FDGGG<C<FD,EBCG:F,A?F,,B=C:FCG9F,44:BE9??E;@E>C4+@F;FFDCE6?DFGGFF@@FDG,>=@=?,?FGEFD6FG>CA?DFFGFG@<?FCC9@G)20A;*<3*)3)/3:99@FCCCA,0;9DC?*4=*)7C01((2:06((6<033C*9C3(416)3*9**2)).9)48:<FF2)).6))6).
@M00200:205:000000000-AKKM3:1:1101:5825:4962 2:N:0:1
TACGGGGGCATCTAATCCTGTTCGCTACCCACGCTTTCGCTCCTCAGTGTCAGTACTGGCCCAGAGTGCCGCCTTCGCCACTGGTGTTCCTTCCGATATCTGCGCATTTCACCGCTACACCGGAAATTCCACACTCCCCTACCAGACTCAAGTCACAGCAGTATCAGGTGGCGTCTCTGAGTTGAGCCCAGAGTTTTCACACCCGACTTACCGAACCACCTACGAGCTCTTTAAACCCAATCAGTGTG
+
CCCCCGGGGGGGGGGGGGGGGGGGGGGGGGEBCGGGGGGGGGGGGGGGGGGGGGGGGGGGGGGFFFGGGGGGGGGGGGGGGGGGGGGGGGGFGGGGGGGGGGGGGEGGGGGGGGGFGGGGGEGGGEGGGGGDGE6FEBGDFGG?AFDCDAC?DGDFFFDAGFCEECF,BDFBFFF466=F9>9C@:FF>C:;8BEG+7C40(8552(6;FFEDD>C;GF((./2(27)*242:9>>:(4<?FFF)6<)
@M00200:205:000000000-AKKM3:1:1101:14238:4966 2:N:0:1
TACTAGGGTATCTAATCCCGTTTACTACCCTAGCTGTCGCGTCTGAGTGTCAGAAACAGACCAGAAGATCGCCTTCGCCACTGGTGTTCCTCCCGATATCTACGCATTTCACCACTACACCGGGAATTCCATCTTCCTCTTCTGCTCTCAAGCACGGTAGTATTGGACGACCTCTCCCAGTTGAGCCGGGAGATTTCACGCCCAACTTACCGCGCCACCTGCACGCGCTTTACACCCCGCCAGCGTGAGAC
+
CCCCCGGGGGGGGGGGGGGGGGGFGGGGGGGGGGGGGGGGGGGGGGGGGGGGGGGGGGGGGGGGGGGGGGGGGGDGGGGGGGGGGGGGGGGGGGGGGGGGGFGGGGGGGGFGGBEFGGGGGGGGCEFDFGGGFGDGGFGFFGFFG?D=FFGGFFG>>D?>FGFDEFGGFGFBD5+AFFDFFGGGFGGFFC>DB?A7B7:4):>5:@BE=EFFFFGG9DFF=6=A?G>C):;CF5;;C(2(490(,,4-16)
@M00200:205:000000000-AKKM3:1:1101:23212:4982 2:N:0:1
TACCAGGGTATCTAATCCCGTTTGCTCCCCACGCTTTCGAGCCTCAGCGTCAGTAATGGACCAGTATGTCGCCTTCGCCACTGGTGTTCTTCCGAATATCTACGAATTTCACCTCTACACTCGGAGTTCCACATACCTCTTCCATACTCAAGATAGCCAGTATCAAAGGCAATTCCAAGGTTGAGCCCTGGGCTTTCACCTCTGACTAAACTATCCGCCTACGCTCCCTTTATGCCCAATCAGTGTG
+
CCCCCGGGGGGGGGGGGGGGGGGGGGGGGGGGGGGGGGGDGGGGGGG?FGGGGGGA<FGGCECFGFDAFFGGGGGGGGEGGGGGGGGGGGC<B@?FGGGGGGGF,,FGGGGGCFFFFFC8,@@7:4CFFGCG8,AFGBG=<FGFGFFEGFFFDGC8DEGFFD>FFFG,DFF5DB99+=?5FDDCDE@**0+**;@CA7A5:8C@EFE*8))3:;DD)<ADFFF>5EDGFD>A*16>E:9=BF*/0/9
@M00200:205:000000000-AKKM3:1:1101:5880:4990 2:N:0:1
TACGAGGGTATCTAATCCCGTTTGCTCCCCTAGCTTTCGCGCCTCAGCGTCAGTATCGGGCCAGATGAGCGCTTTCGCCACTGGTGTTCCTCCTGATATCTACGCATTTCACCGCTACACCAGGAATTCCCTCATCCTCTTCCGTACTCTAGCCAAGCAGTTTGAGATGCAGGTCCCCGGGTGAGCCGGGGCATTTCACATCCCACTTACTCGACCGCCTACACGCCCCTTAAACCCAGCCAGTGTGACAT
+
CCCCC@GGGCFGGGGDEFFFGG<CEGDGGGGGFGGGFGGGGGGGGGGGEGCEGFFEG7C@:FGGCFGDFFGG,?FFEGGDG,?FGGGGGGGGG,FFGGGGDGGGCECGCDGGGGGFGGGGGCFC7@CFFG,88==FDFGF+@=52;DDDFGGGGGFFFFBD7EFEF8EFG+6?C:FF*3*3@*9?CCBFCCDAFDGF?F5885555>E:B@621::;G>02((;;CA<)9().)548::(,(.52-..)))
@M00200:205:000000000-AKKM3:1:1101:10457:4992 2:N:0:1
TACGGGGGTATCTAATCCCGTTTGCTCCCCTGGCTTTCGCGCCTCAGCGTCAATGTCGGTCCAGGATGCCGCCTTCGCCACCGGTGTTCCTCCAGATATCTACGCATTTCACCGCTACACCTGGAATTCCACACCCCTCTCCCGAACTCAAGCCAAGCAGTCTCGAACGCAGTTCCCGGGTTGCGCCCGGGGATTTACCGCTCGCCTTCGCAGGCCGCGTACGCGCCCTTTAAACCCAGCCAGTCTGAGCC
+
CCBC8EEGGGGGF<@EFG<FFGFEGGFGGGCFDFGGGGGGGGCGFG8EGGGGGGGFFFD:FEGGGDCFGA@EGEEDDG:F:EGCCEGGGCFGA=FFG9=FGAF7CEGGDCAFGGGFDGFGGEFFGDAFGGDFF++>EFG<;F@54@+8@FFC:FF**@CAE*1;=9CF9A*::*14ADD)=;5*)3ADFG*8)/0*+)33(,4,((((.4:112C=(1)-3((0(:>D)9,-6)31/,,(((4),-4>A((
@M00200:205:000000000-AKKM3:1:1101:25555:4992 2:N:0:1
TACTGGGGTATCTAATCCTGTTCGCTCCCCACACTTTCGCTCCTCAGCGTCAGGTAATGCCCAGAGAACCGCCTTCGCCACCGGTGTTCCTCCCGATATCTGCGCATTTCACCGCTACACCGGGAATTCCACTCACCTCTTCCGAACTCTAGTCCGGCAGTATCGACCGGCATCCCAGGGTTGAGCCCTGGACTTTCACAGCCGACTTACCGGACCGCCTACACGCTCTTTAAGCACAGTCAGTGTGCGCC
+
CCCCCGGGGGGGGGGGGGGGGGGGGGGGGGGGGGGGGGGGGGGGGGGGGGGGGGGGGGGGGGGGGGGGGGGGGGGGGGGGGGDFGGGEFGCEGGGGGGGGG8FFCEGGGGGGGGGFGGGGG+>EGG?FFGGGGG+DFFGFFGGFG5CDDFCDGGGE5@6?DF7C>FGG>854>EAFFFFBC:CGFFCF4*5AFGF>65<C33=B2(6(9@F@@9:?;DD(1:?FFG)C7*69-9<)28?4?44.6<>)(((
@M00200:205:000000000-AKKM3:1:1101:23448:5000 2:N:0:1
TAGGGTATCTAATCCTGTTTGCTCCCCACGCTTTCGCGTCTCAGCGTCAGTACCGTTCCAGAGAGCCGCCTTCGCCACCGGTGTTCTTCCCAATATCTGCGCATTTCACCGCTACACTGGGAATTCCGCTCTCCCCTCCCGGACTCGAGCGAGGCAGTATCCAGCGCAGACTCCCGGTTGAGCCGAGAGATTTCACGCCGGACTGACCAAGCCGCCTACACGCGCTTTACACCCAACCAGTGTGGGATCCG
+
CCCCCGGGGGFGFFGFFFFGGGFFGFEEFGGGGGGGGGGGGGGGGGGFFGGGGGGGGGGGGGFFGGGGGGGGGGGG7CFFGEEGGGGGGGGGGGGGGEFEEGGGGCGGGGCFFECDG?EEF?>>5@FFC=EEFGGGGFG>DECBEFGBDEGGDDGFFGGFGGEGEDGG*=ABA@F95*1:@CCGFE=EE*+8+2A+8;:(63;9;>BB?(4<?BG86DF?F60)(*01:CBA4(2</44.6245((((-12
@M00200:205:000000000-AKKM3:1:1101:25724:5005 2:N:0:1
TACGGGGGTATCTAATCCTGTTTGATCCCCACGCTTTCGCGCCTCAGCGTCAGTATTGGTCCAGGATGCCGCCTTCGCCACCGGTATTCCTCCAGATATCTACGCATTTCACCGCTACACCTGGAATTCTGCATCCCTCTCCCAAACTCAAGCCAACCAGTATCGGACGCAGTTCCCCGGTTGAGCCGAGGGATTTCACGTCTGACTTAGTGGGCCACCTACGAGCCCTTTACACCCAATCAGTGTGCGAT
+
CCCCCFGGFGDFFGGGGGGGGGGGGGGGGGGGFGGGGGGCFCEEEGGGGGGGGGFCFGGGGGG8EGGGGCFFGGDGGGGDFFGDFFFGGGGGGGFGGGFF8;CEFGGEGGGFGGGFDGGGGGGGGGGGGGGGFFDGGFGFBFFDFFGFGFGGGGFFF>G9@:7985*@?EFF4AFAF>D5C?746C?B4<ED3:=CCEFDD;(/76;36)?)/(;/(9>303?F?EBC29)-::)3:B1(4).)).).(-,
@M00200:205:000000000-AKKM3:1:1101:15130:5052 2:N:0:1
TACGAGGGTATCTAATCCTGTTTGCTCCCCACGCTTTCGCGTCTCAGCGTCAGTATCCAACCAGGGGGCCGCCTTCGCCACCGGTGTTCCTCCCGATATCTACGCATTTCACCGCTACACCGGGAATTCCACCCCCCTCTTTGGTACTCTAGCTTGCCAGTTTCATGCGTCGTTCCTCGGTTAAGCCGAGGGATTTCACACATGACTTAGCAGACCGCCTACACGCCCTTTAAACCCAATCAGTGTG
+
CCCCCFGGGGGGGGGGGGGGGGGGGGGGGGGGGGGGGGGGGGGGFGGGGGGGGGGGGGGGGGGGGGGGGGGGGGGGGGGGGGGGGGGGGGGGDFGGFGEGGGGGGGGGGCGGGGDFGGGGGGGGEGGGGGGGGGGGGFG9>FGFGFGFGFC>AFFFF>?FFFCGFFGGFGB@EFFFFFGFGEGG6AFEEGGEBGFCACEEFFF<976>BBFFFBGG09@0::7),:53)2.:>BA?50(4(5A<<<>
@M00200:205:000000000-AKKM3:1:1101:15435:5064 2:N:0:1
TACTCGGGTATCTAATCCCGTTTGCTCCCCACGCTTTCGCGCCTCAGCGTCAGGAAATGCCCAGAGACCCGCCTTCGCCACCGGTGTTCCTCCCGATCTCTACACATTTCACCGCTACACCGGGAATTCCAGTCTCCTCTGCATCCCTCAAGAACGGCAGTATCAGCCGACGTTTCTCGGTTGAGCCGAGAGATTTCACGACTGACTTGCCATCCCGCCTACGCGCCCTTTAAACCCAACCAGTGTGAGA
+
CCCCCGGGGGGGGGGGGFGGGGGGGGGGGGGGGGGGGGGGGGGGGGGGGGGGGGGGGGGGGGGGGGGGGGGGGGGGGGGGGGGGGDGGGGGGGGGGCGGFGGGGGGGGGGGGGGGFGGGGGGGGGGGGFGGGGGGGGFFEFGGFGFGEGFGFGGGF5EDFGG7FFFGDDEDAA@FAFFGAFCDGFGGFFDGDF?CFFEGFFBFF@EF?))6>CEGGFGF63:<D>E)999:9AAA:E?6(4:?62.-.<B
@M00200:205:000000000-AKKM3:1:1101:21353:5072 2:N:0:1
TACTAGGGTATCTAATCCTGTTCGCTACCCACGCTTTCGCTCCTCAGCGTCAGGTAAGGCCCAGAGAGCCGCCTTCGCCACCGGTGTTCTTCCTGATATCTGCGCATTCCACCGCTACACCAGGAGTTCCGCTCTCCCCTGCCTACCTCTAGTCTGCCCGTATCGGAAGCAGGCTCGGAGTTGAGCTCCGAGTTTTCACTCCCGACGTGCCGAACCGCCTACGGGCCCTTTAACCCCAGTCAGTGTC
+
CCCCCGGGGGGGGGGGGGGGGGFGGGGGGGGGGGGGGGGGGGGGGGGGGGGG@@FGGGGGGGGGGGGCCE7FFDGGGGGGGFGEGGGDGGGFGGGGGGGGGDGGGGGGGEFGGGGFGGFFGGGG7E8?DGECDEGGGFDFFFGFFF?DFFC7>DGFFGGFGD<9>BD6@GF<C5*9*9*3>?:CFD2@FD9AFGGGF5,8*75>=F;@@(:>6:E59DB02:()(207F*3<<)),/4:359>625)
@M00200:205:000000000-AKKM3:1:1101:15545:5078 2:N:0:1
TACTAGGGTATCTAATCCTGTTTGCTCCCCACGCTTTCGTGCATGAGCGTCAGTGCAGGCCCAGGGGATTGCCTTCGCCATCGGTGTTCCTCCGCATATCTACGCATTTCACTGCTACACGCGGAATTCCATCCCCCTCTGCCGCACTCGAGCCGTGCAGTCACAAATGCAGTTCCCAGGTTAAGCCCGGGGATTTCACATCTGTTTTGCACAACCGCCTGCGCACGCTTTACGCCCAATCAGTGTG
+
CCCCCGGGGGGGGGGGGGGGGGGGGGGGGGGGGGGGGGGGGGGGGGGGGGGGGGGGGGGGFGGGGGGGGGGGGGGGGGGGGGGEGGGGFFGGGGGGGGFGCCFGGGGGFGGGGGGFGGGGEEGGGDFCGFGGG8DEDFGDFGGBGFGBG?DCEGGFEGGFGGFGC9FGFGFFFFFFFFG>FGGGFGGFFGGFEGCFCCFEEE?4@9@@@EEFFDGG0CDF(6980=DG*92::134E?<:??AAD>>
@M00200:205:000000000-AKKM3:1:1101:16547:5083 2:N:0:1
TACGGGGGTATCTAATCCTGTTTGCTCCCCACGCTTTCGTGCCTCAGCGTCAGTATCGGGCCAGTGAGCCGCCTTCGCCACTGGTGTTCTTGCGAATATCTACGAATTTCACCTCTACACTCGCAGTTCCACTCACCTCTCCCGAACTCAAGATCTTCAGTATCAAAGGCAGTTCTGGAGTTGAGCTCCAGGATTTCAACCCTGACTTAAAGACCCGCCTACGCACCCTTTAAACCCAACCAGTGTGAGAC
+
<<CCCDCGFD<F<@FFGGGDE9,6C<FGGGGGGD:@FDCCDC8<FAEFGFC@,9FEFECEGGGFGEFEFGGGGD,CDGGGGG<F5A?@FE,FGGDCFGEAF;CD@@EF,FFFGGDFGGGGGF8EFEGGGGFGGGGGG51>FDEDGFG@FFG?ACFFCFGFEF79;@F9;D?5A@A+=CGAF<F>*,,;699AA659F6,9>D:35;4<;>CFCDGCFDBF@@;A?EBC353)<6=@GF?(431)).4)66)
@M00200:205:000000000-AKKM3:1:1101:21223:5086 2:N:0:1
TACTCGGGTATCTAATCCCGTTTGCTCCCCTAGCTTTCGCTCATCAGCGTCAATGTCGGTCCAGGATGCCGCCTTCGCCACCGGTATTCCTCCAGATATCTACGCATTTCACCGCTACACCTGGAATTCTGCATCCCTCTCCCGAATTCAAGCCATCCAGTATCAGACGCAGTTCCCAGGTTGAGCCTGGGGATTTCACGTCTGACTTAGTTGGCCGCCTACGAGCCCTTTATGCCCAGTCAGTGTG
+
CCCCCGGGGGGGGGGGGGGGGGGGGGGGGGGGGGGGGGGGGGGGGGGGGGGGGGGGGGGGGGGFGCFFGGGGGGGGGGFGGGGGGGGGGGGGGGFFGFGGGGGGGGGGGGGGGGGFGGGGGGGC<EGGGGGGGGGGCDGFFGGEGDGDGBC=ECFFFGGFGGFGFFGGFG5>EFFFFFGFGGD9CGGAF59>DGFC@=C@BFFFFEA4*:A646C69D>=:B2?@GDGC<3)75339;1(...7)<)
@M00200:205:000000000-AKKM3:1:1101:10396:5092 2:N:0:1
TACTAGGGTATCTAATCCTGTTTGCTCCCCACGCTGTCGCGCCTCAGCGTCAGCCACAGCCCAGCGGGCCGCCTTCGCCACCGGTGTTCTTCCGGATCTCTACGCATTCCACCGCTACACCCGGAATTCCACCCGCCTCTACTGTGCTCCAGCGCGAGAGTATCGAAGGCCGATCCGGGGTTGAGCCCCGGACTTTCACCCCCGACTCCTCGCGCCGCCTGCGCGCCCTTTATACCCAGTAAGTGTGAGCG
+
CCCCCFCGGGGGGGGGGGGGGGGGGGGGGGGGGGGGGGGGGGGGGGGGGGGGGGGGGFGGGGGGGGGGGGGGGGGFGGGGGGGGGGGGGGGGGEGGDGCFGGGGGEGGGGGGGGGFGGGG,@CCF7DCFGGGFGDGC:188FAACCF7FFG?CDG>DD7@FGFGFFGGEGFFE>B>FFGFG=C79?CFFGD)779>8AG<<>FF;>11721(((2:()70(4(0(27C5*59>)6)<.(,-)6)..44<0(
@M00200:205:000000000-AKKM3:1:1101:11994:5093 2:N:0:1
TACCGGGGTATCTAATCCCGTTTGCTCCCCTAGCTTTCGCGCCTCAGCGTCAGTAGAGATCCAGTGCGTCGCTTTCGCCACCGGCGTTCCTTCTGATATCAACGCATTTCACCGCTCCACCAGAAGTTCCACGCACCCCTACCTCCCTCGAGCTCGCCAGTATCCAAGGCCCTTCTACAGTTAACCTGCAGGATTTCACCCCGGACTTGGCAAGCCGCCTACACGCCCTTTATACCCAGTCAGTGTGAGCG
+
BCCCCGGGGGGGGGGGGGGGGGGGGGGGGGGGGGGGGGGGDGGGGGGGGGGGGGGGGGGGGGGGGGGGGGGGGFGGGGGGGGGGGGGGGGGGGGGGGFFGGGGGGGGGGGGGGEGFGGFGGGGGFGCFGGGGDGGGEFGBFGGFGFGDGFGGGGGFFGDAF77E@>DF4F>AFBFFFF>6DD7=+5:;ACFFEG?DFFGEFFF>F@F<EFFF),B@9C5,32(088<CD<24)6<>CB67<AAAA44-4((
@M00200:205:000000000-AKKM3:1:1101:11180:5111 2:N:0:1
TACAGGGGTATCTAATCCTGTTTGCTCCCCACGCTTTCGAGCCTCAGCGTCAGTAATGAGCCAGTGTGTCGCCTTCGCCACTGGTGTTCTTCCGAATATCTACGAATTTCACCTCTACACTCGGAGTTCCACACACCTCTCTCATACTCAAGACACCCAGTATCAAAGGCAATTCCGAGGTTGAGCCCCGGGATTTCACCCCTGACTTAAATGTCCGCCTACGCTCCCTTTATACCCAGTCAGTGTG
+
CCCCCGGGGGGGGGGGGGGGGGGGGGGGGGGGGGGGGGGGGGGGGGGGGGGGGGGGGGGGGGGGGGGGGGGGGGGGGGGGGGGGGGGGGGGFFFGGDGFFGGGGGGGGFGGGGGGFGGGFGFGGGGGGGGGGGGGGGFGEFGEFCFG7DFGGGGGFF6DFEF7FEFGGFGFDFFFFFEDFGGGGFG9FEG55BCC>B;@@@F2=BF4E=EFFFFGF@<BFFD2?@CAFGG)6)?C3?305=AC<594
@M00200:205:000000000-AKKM3:1:1101:20438:5120 2:N:0:1
TACTCGGGTATCTAATCCTGTTCGCTACCCACGCTTTCGCTCCTCAGCGTCAGGTAAGGCCCAGAGAGCCGCCTTCGCCACCGGTGTTCTTCCTGATATCTGCGCATTCCACCGCTACACCAGGAGTTCCGCTCTCCCCTGCCTACCTCTAGTCTGCCCGTATCGGAAGCAGGCTCGGAGTTGAGCTCCGAGTTTTCACTCCCGACGTGACGAACCGCCTACGAGCCCTTTAAACCCAATCAGTGTG
+
CCCCCGGGGGGGGGGGGGGGGGGGGGGGGGGGGGGGGGGGGGGGGGGGGFGGGGGGGGGGGGGGGGGGGGGGGGGGGGGGGDGGGGGDGGGGGGGGGGGGGGFEEGGCFGFFGGGFDCFGGGGGGGFGGGGGGGFGGFGDFGGFGFGEGDCFAFFFFFGEGD)CAEDABGFBFA9ABB7DG6DGFGCFFGEDFCFCFCFEF7=252:11/68@:CCB3>B::?52=3>794<2:)8C::(12<:A5)
@M00200:205:000000000-AKKM3:1:1101:6248:5155 2:N:0:1
TACCAGGGTATCTAATCCTGTTCGCTCCCCACACTTTCGTTCCTCAGCGTCAGGTCATTCCCAGAGAACCGCCTTCGCCACCGGTGTTCCTCCTGATATCTGCGCATTTCACCGCTACACCAGGAATTCCGTTCTCCCCTGAATCCCTCTAGTCTGCCCGTATCGGAGGCAAGCGCCGTGTTAAGCACGGAGTTTTCACTCCCGACGTGACAACCCGCCTACGCGCCCTTTACACCCAATCAGTCTG
+
CCC,@FGGGGGGGGGGGGGGGG,C@FGGGGDFCFGGGGD,;FGGGGGGGGGGCFFCFACEF@EFCFFFGFG@FGGG@FCF7FEDB7FGGFF?,EEFGGGGGCFGGGGGGGGGGGGFGG=EDFC8+4DGGGG9==+@7;@50=82,3=DC?FG=DDFFGC5CGFG59++3:*5?59@AFGFGGC+?EA*9/1@*=BEFFG*.>(5@>2(6=DC<(;A6DFF;@0),:7D3734<AB(:(4?1:).).<
@M00200:205:000000000-AKKM3:1:1101:12662:5166 2:N:0:1
TACTAGGGTATCTAATCCTGTTTGCTCCCCACGCTGTCGCGCCTCAGTGTCAGCCACTGCCCAGCGGGCCGCCTTCGCCACCGGTGTTCTTCCGGATCTCTACGCATTCCACCGCTACACCCGGAATTCCACCCGCCTCTACAGTGCTCGAGCTCGACAGTTCGCACGGCCGACTCGGGGTTGAGCCCCGAGCTTTCACCGCACGCTGATCGTGCCACCTACGCGCCCTTTACACCCAGTCAGTGTGAGAC
+
CCCCCGGGGGGGGGGGGGGGGGGGGGGGGGGGGGGGGGGGGGGGGGGGGGGGGGGGGGGGGGGGGGGGGGGGGGGGGGGGGGGGEGEGGGGGGGGGGGGGGGGGGGGGGGGGGGGFGGGGGGGGGGGGGGGGGEGGGFGFFGGFGFGFFDGGEGFFFGGFGGFGFBGGFGFFD@B>FE3;F=DFAFFFBC5>ECFFFAG>:>BBF>0?;<D?:BGG)2>?B::59CEG)22).)5:E8???D<)6---59)
@M00200:205:000000000-AKKM3:1:1101:19492:5170 2:N:0:1
TACTCGGGTATCTAATCCTGTTTGCTCCCCACGCTGTCGCGCCTCAGTGTCAGCCAGAGCCCAGCGGGCCGCCTTCGCCACCGGTGTTCTTCCGGATCTCTACGCATTCCACCGCTACACCCGGAATTCCACCCGCCTCTACTCTGCTCGAGCGCGGCAGTTCGCACGGCCGACCCGGGGTTGAGCCCCGGGCTTTCACCGCACGCTTGCCGCGCCACCTCCGCGCCCTTTATGCCCAGGCAGTGTGAGCT
+
CCCCCGGGGGGGGGGGGGGGGGGGGGGGGGGGGGGGGGGGGGGGGGGGGGGGGGGGGFGGGGGGGGGGGGGGGGGGGGGGGGGGGEGGGGGGGGGGGGGGGGGGGGGGGGGGGGGFGGGGGGGGGGGGGGDGGGGG>>>E8EFFGFGFGFEDGGGEFEDBE>EG>):EDEDFE>FFFFGEECCFFFFFFGGFFEEFF>GD?;1>>(14?BBFFFGG(9:B(.7D;D3D7*)6)5<)@:0(-((.89A4.()
@M00200:205:000000000-AKKM3:1:1101:25127:5171 2:N:0:1
TACACGGGTATCTAATCCCGTTTGCTCCCCTAGCTTTCGTTCCTCAGCGTCAGTTAGGTCCCAGTGAGCCGCCTTCGCCTCCGGTATTCCTGATGATATCAACGCATTTCACCGCTCCACCATCAGTTCTGCTCACCTCTAGCCTACTCAAGCTCGGTAGTTTGGAGCGCAATTCCTCGGTTGAGCCGAGGGCTTTCACACCCCACTTTCCAAGCCGCCTACGAACTCTTTAAAACCAATCAGTGTG
+
CCCCCGGGGGGGGGGGGGGGGGGGGGGGGGGGGGGGGGGGGGGGGGGGGEGGGGGGGGGGGGGGGGGGGGGGGGGGGGGG@FGGGGGGGGGGGGGCFGGGGGGGGGGEGGGGGGGFGGGGGGGGGGGGGGGGGGGGGFGEFGGFGBFBFFGGFGGFFGGFGGFGFFGGFGFFEFFFFFGFEGCFFGGF>GGFAFGGFEGFFDF=>@BFFFFECBGGFDF0?@6>7?ACCF3<39)/=76EFEAA<<A
@M00200:205:000000000-AKKM3:1:1101:20048:5186 2:N:0:1
TACTAGGGTATCTAATCCCGTTTGCTCCCCTGGCTTTCGCGCCTCAGCGTCAATGCCGGTCCAGGATGCCGCCTTCGCCACCGGTGTTCCTCCAGATATCTACGCATTTCACCGCTACACCTGGAATTCCGCATCCCTCTCCCGGATTCAAGCCTGCCAGTATCGGACGCAGTTCCCGGGTTGAGCCCGGGGATTTCACGTTCGACTTAACAGGCCGCCTACGCGCCCTTTATACCCAGTCAGTGTG
+
CCCCCGGGGGGGGGGGGGGGGGGGGGGGGGGGGGGGGGGGGGGGGGGGGGGGGGGGGGGGGGGGGGGGGGGGGGGCGGGGGGGGGGGGGGFGGGGGGGGFGGGGGGGGGGGGGGGFGGEFGGGGGGGGGAEGD>DFGF8DFGGFGDDDGFGGGGGFFGCCEGEGFFGGFGF55AA>F>>BEG4CFGGFFGGEFGGGF3F@@FDFFFFFFFFCFFGGFGF?::(79E>D7C?24546C2,4<AA926>
@M00200:205:000000000-AKKM3:1:1101:10416:5197 2:N:0:1
TACCCGGGTATCTAATCCTGTTTGCTCCCCTAGCTTTCGCGCCTCAGCGTCAGTACTGGTCCAGGAAGCCGCCTTCGCCACTGGTGTTCCTCCCGATATCTACGCATTTCACCGCTACACCGGGAATTCCACTTCCCTCTCCCAGACTCTAGCCGGGCAGTATAAGATGCCATTCCACGGTTAAGCCGTGGGATTTCACATCAAACTTACCCGACCGCCTACGCGCCCTTTACACCCAATCAGTGAGAGAC
+
CCCCCGGGGGGGGGGGGGFGGGGGGGGGGGGFGGGGGGGGGGGGGDFGGGGGEGFDGGGGGGGGGFG@GGGDEEGGGGGGG?EGGGGGGGGG@CFGGGGGGGGGGGGCFGGGGGGEDGCFGEEGGGGGGGGGGGGGG5@56EGFFFFBGFGDE0+*<CDFDGFGFF=D?<;C>A9BFAC?FEDFFGF5?DGAFGFCF4CE@)>545::=>2;2(=C1CEFFDFF1CDG37,-))-(*(((8:))).).58(
@M00200:205:000000000-AKKM3:1:1101:5547:5199 2:N:0:1
TACTGGGGTATCTAATCCTGTTTGCTCCCCACGCTGTCGCGCCTCAGCGTCAGCCATGTCCCAGCAGGCCGCCTTCGCCACCGGTGTTCTTCCGGATCTCTACGCATTCCACCGCTACACCCGGAATTCCACCTGCCTCTGACATGCTCGAGTCCACCAGTTCGCACGGCCGACCCGGGGTTGAGCCCCGGGCTTTCACCACACGCTTAGCAGACCGCCTACGCGCCCTTTAAGCCCAATCAGTGTGAGCT
+
CCCCCGGGGGGGGGGGGGGGGGGGGGGGGGGGGGGGGGGGGGGGGGGGGGGGEGGGGFGGGGGDGGGGGGGGGGGGGGGGGG=FFEGGGGGGGGGGGEGGGGGGGCCGGFGGGGGFGGGGGGGGFGFCFGGG6FGG?FGFFFGFGFGF7:CDGGGFFGGF7CEDFFGGFGFFFF9BD:?>F=DGFGGFEGEEBE5F=?FD<:BF>(-(4>>A<BDFFGFFFF?>>GEG)289)6<8E<(40)54>4:9<()
@M00200:205:000000000-AKKM3:1:1101:17802:5205 2:N:0:1
TACGCGGGTATCTAATCCTGTTTGCTCCCCACGCTGTCGCGCCTCAGCGTCAGCAACAGCCCAGCAGGCCGCCTTCGCCACTGATGTTCTTCCCGATCTCTACGCATTCCACCGCTACACCGGGAATTCCACCTGCCTCTACTGTGCTCGAGCCTGACAGTTTAGAAGGCAGCCCTGCGGTTAAGCCGCAGGATTTCACCCCCTACTTATCAGGCCGCCTACGCGCTCTTTACACCCAGTCAGTGTG
+
CCCCCGGGGGGGGGFGGGGGGGGGGGGGGGGGGGGGGGGGGGGGGGGGGGGGGGGGGGGGFGGGGGGGGGGGGGGGGGGGGGGCFGGGGGGGGGGGGGGGGGEGGGGGGFGGGGGFGEFGGGGEGGGGGDGGGGGGGFGBFGGAGFGFGEG+CDGFFCCAD7@DE*?E>@AAFFBAAFGBFEGGFGGF>D5AAEGFF?C<?:BBDD8)??EEE3CE>DFBB?<E>G)77CA2AFF?C:12<9AA).6
@M00200:205:000000000-AKKM3:1:1101:27191:5208 2:N:0:1
TACTAGGGTATCTAATCCCGGTTGCTCCCCTGGCTTTCGTGCCTCAGCGTCAGTACATCCCCAGCAGCCTGTCTGCACCATTGGCGTTCCAGATGATATCTACGCATTTCACCGCTCCACCATCTGTTCCGGCTGCCCCTAGATGACTCAAGAACGGCAGTATACCAAGCAATTCCACGGTTAAGCCGTGGGATTTCACAAAGTACTTACCATCCCGCCTACACACGCTTTCAACCCAGTCAGTGTCGGAC
+
<C8CCFGFFGGGCFG,CEFG7CFGGGGGGGGGGGGGDCFGFGGGG<FCFFGGGGFGGGFGGGGDGGGGFFGGC@CAEC@FEGFGGGGEGGFGGCFGGG;9DE9FEGGGGGGFFGGDGF,<DFGGGGGGG,=E6CD+@:FDFD8DGF8;DF,?FFFABC8?@99DDDFD5@DEB<9DFFGEFCGFFGGEFG*@9?FF+@CA@B)7E*469A)4A=,;49?9==E?34?C:*()9.)(43;67>4.)))(,..
@M00200:205:000000000-AKKM3:1:1101:19856:5211 2:N:0:1
TACGAGGGTATCTAATCCTGTTTGATCCCCACACTTTCGTGCCTCAGCGTCAGTTACAGCCTAGTAAGCTGCCTTCGCTATCGGTGTTCTTGACGATATCTAAGCATTTCACCGCTACACCGTCAATTCCGCCTACCTCATCTGTACTCAAGCTCCGCAGTATCAATGGCACCCTGACAGTTGAGCTGCCATATTTCACCACTGACTTACAAAGCCGCCTACGCACCCTTTAAACCCAATCAGTGTGAGA
+
CCCCCGGGGGGGGGGGGGGGGGGGGGGGGGGGGGGGFGGGGGGGGGGGGGGGGGGGGGGGGGGGGGGGGGGGGGGGGGGGGGGGGGGGGGGGGGDFFGGD8FGGFFGFCGGGGGGFGGGGGGGGGGGGGGGGGGGGGFGFFGGFGFGFGFGGGGGF>>DEGGEGFFGG6=D5D>FFFFGFGFGGFGGFFFGFFGGGFFGFEFECE@FFFFEEE@F,8?DA@BAEAEAC<C)8?CB>GDFD@E3)1<46?3
@M00200:205:000000000-AKKM3:1:1101:14897:5217 2:N:0:1
TACGGGGGTATCTAATCCTGTTTGCTACCCACGCTTTCGCGCATCAGCGTCAGTTCCGGTCCAGGTAGCCGCCTTCGCCACTGGTGTTCCTCCCAATATCTACGCATTTCACCGCTACACTGGGAATTCCACTCACCTCTCCTGGTCTCAAGCCATGCAGTTTGACAGGCAGCTCCTCGGTTAAGCCGAGGGATTTCACCCGTCACTTGCAAAGCCGCCGACGCGCCCCTTAAACCCAATCAGTGTGAGA
+
BCCCC:E>FGFFDGGCEFCFGGGCGFGGGGGBF:@:CFEFCEGCCFGF@C:,CFGFFCCFGGFGGGGGFC:CEE7,?FECFFGGGD<:FFAAFGGGGDFGGGGGDGC+@FGGGGGFGGFFBC,8B@F?DEFFG,=DG5FFD=D6@FGCFFGGF6DFFGGA@70?79F69898*3@A59CBFEG7AFFD?C56;6;6B4=7=1,:((?).7@)/6<:6DB(24(.(/>))1(,4<<7?33:?)56).).6)
@M00200:205:000000000-AKKM3:1:1101:15811:5248 2:N:0:1
TACCCGGGTATCTAATCCTGTTTGCTCCCCACGCTTTCGCACCTCAGCGTCAGTATCGGGCCAGTGAGCCGCCTTCGCCACTGGTGTTCTTGCGAATATCTACGAATTTCACCTCTACACTCGCAGTTCCACTCACCTCTCCCGAACTCAAGCTCTACAGTATCGAAGGCAGTTCTGGAGTTGAGCTCCAGGATTTCACCCCCGACTTAAAGAGCCGCCTACGTGCGCTTTAAACCCAATCAGTGTG
+
CCCCCGGGGGGGGGGGGGGGGGGGGGGGGGGGGGGGGGGGGFGGGGGGGGGGGGGGGGGGGGGGGGGGFGGGGGGGGGGGGGGGGGFGGGGGGGGGGGGGGGGGGGGFGFGGGGGFGGGGGGGGGGGGGGGGGGGGGFFEFGFFGFDFGFGDDFFFFEFFFFEDDFGGFGAAAECFFFGFGG77AC=FFFGFFFGC9A=B4):AB@B=>CCEFBEG(:5@@1;0(3>DCCD3CCA@E:B77:2<<<<
@M00200:205:000000000-AKKM3:1:1101:5806:5293 2:N:0:1
TACGAGGGTATCTAATCCGGTTCGCTCCCCTAGCTTTCGCGCCTCAGCGTCAGGAGTGGCCCAGCCATCCGCCTTCGCCACCGGCATTCCTAGCGATATCTGCGCATTTCACCGCTACACCGCTAGTTCTAATGGCCTCTACCATCCTCAAGTCAACGCAGTATCCGACGCAGTTCCACAGTTGAGCCGTGGTATTTCACGCCGGACTTACGTACCCGCATGCGCGCCCTTTATACCCAATCAGTGTG
+
CCCCCGGGGGGGGGGGGGGGGGFGGGGGGGGGGGGGGGGGGGGGGGGGGGGGEFGGEGFGGGGGGGGFGGGGGGGGGGGGGDGGGGGGGGF9FFGDGGGGGGFG7CF7FGGFGGGDGGGGGG87FGFGGGG8DF7DF??DFAFFGBFFFFGGFFFFFGDECCCGEACEFGDF>)+14+;F7EGFF:GF?5EDF?CF87=C00=6611:<C<;DF5A@DE((-4)-*09D5?))66A724(37726244
@M00200:205:000000000-AKKM3:1:1101:7319:5301 2:N:0:1
TACTAGGGTATCTAATCCCGTTTGCTCCCCTGGCTTTCGCTCCTCAGCGTCAGTAGAGACCCAGTGAGCCGCCTTCGCCACCGGTGTTCCTGATGATATCAACGCATTTCACCGCTCCACCATCAGTTCCGCTCACCTCTGTCTCACTCAAGCTCAGCAGTTTCGGGCGCAATTCCTCGGTTGAGCCGAGGGCTTTCACACCCGCCTTGCTAAGCCGCCTACGCACGCTTTAATCCCAATCAGCGTG
+
<CCCCGGGGGFGGGGGFGGGGGFEEFFGGGFFFGGGGFGDDGGGFFGGGGGDGGGGGGDFDGGGFFGGGFG7FGCCFFGEFEGGFFBGGFFG9,FAFF8FGCFG@EGGCGFFGEGFCCGG8DEFGGGFFGGGC88EGFF<F=@FGFGB8?C+9?DDBFFFAF*?=BD>DE5=5*==C7C?FCDCFFC5?DCBEGGF+8=?=9/2(06(/4)9<88F;GFDD@FF?E.99*26A)).<4(.()))-,-
@M00200:205:000000000-AKKM3:1:1101:11014:5304 2:N:0:1
TACTAGGGTACCTAATCCTGTTTGCTACCCACGCTTTCGTGCCTCAGTGTCAGTGTTAGTCCAGATAGCCGCCTTCGCCACTGATGTTCCTCCCGATATCTACGCAATTCACCGCTACACCGGGAATTCCACTATCCTCGACCACACCCTAGCACTTCAGTATCAAACGCAGTTCCCAGGTTGAGCTCGGGGATTTCACACCTGACTTAAAGAAACACCTACGCACGCTTTAAACCAAACGAGGGTGACA
+
C8BCC9<,;6,,C<,6;;<<E,<C6CC,,;EF:+,,C@,;@7,,;,CF96CF9;CFG9F<F@,C@,<,@@:++,,9,8,@FAE,6,,9C,4A:7+@+4@;,=AF:E+4=4@<,@8*+>=A9@CED==,4,,9B,+9,+,)34=*@9+)6:66@+2@F,?+79*+0+6,*+30**;5*;C:>9+=0@,;57*3@*=*+/,>47)0)).7*/*19:,4528-..0)-*8)**/;?)/(*60//.,(-((-))
@M00200:205:000000000-AKKM3:1:1101:13245:5306 2:N:0:1
TACTAGGGTATCTAATCCTGTTTGCTCCCCACGCTTTCGCGCCTCAGCGTCGGATCCGGCCCAGCCGGCCGCCTTCGCCACGGGTGTTCTTGCTGATCTCTACGCATTCCACCGCTACACCAGCAATTCCACCGGCCTCTACCGGTCCCCAGAAGGACAGTCTCCGAAGCCGTTCCGGAGTTGAGCCCCGGAATTTCACTTCGGACTTGTCACTTCCGCCTGCGCGCGCTTCAAACCCAATCAGTGTGAC
+
CCCCCGGGGGGGGGGGGGGGGGGGGGGGGGGGGGGGGGGGEGGGGGGGGGGGGGD@FFCCFGGGGGGDGGGGGGGGGGGGGGGGGGGGGGG?FEAFGGGGGFGGGCGGCFGGGGGFGGGGGGGGGGGGGFGGGG6BEDGFFGGED?C@FFFDF77;?EGAE4CFF*@*5CF=5>FAE;5>FEDGFGFFECGF5FF7;CFC).2:?>()242).4+<)*)((,(),27/>)(-9))4C:(342?A<)..))
@M00200:205:000000000-AKKM3:1:1101:5356:5315 2:N:0:1
TACCAGGGTATCTAATCCTGTTTGCTCCCCACGCTTTCGCGCCTCAGCGTCAGATCTGGCCCAGACAGCCGCCTTCGCCACTGGTGTTCCTCCCGATATCTACGCATTTCACCGCTACACCGGGAATTCCACTGTCCTCTTCCAGCCTCTAGCTTCGCAGTATCCAAGGCAATTCCTCGGTTGAGCCGAGGGCTATCACCCAAGACTTACGAAACCGCCTACGCGCCCCTTACACCCAATCAGGCTGAGCT
+
<CC@<<FFEFGGCGFGEGEFEG<FFGGFGGGGFGGGGEFCGEGG@F<ECGGGGG,BCFFCEDDCFFFEGGGGEEGGFGGGGGFFF=CBFGGFGGGDFEGGGFGFF>FGGGEGFGGFDGFGGGG7>E?DFD:EF=9EGFGF5@E9@6FD0*6=FD+<@E=:EFCG7<D,:FF@?@FF>FGFECGG*@F4@C=/:C5;8?FBD=(8B2584.((/(3=(73243<>@GDD)7.:29)4?6((()))(((((()
@M00200:205:000000000-AKKM3:1:1101:18190:5320 2:N:0:1
TACTAGGGTATCTAATCCTGTTCGCTCCCCACGCTTTCGCTCCTCAGCGTCAGTTGTTGCCCAGAGACCCGCCTTCGCCACCGGTGTTCCTCCTGATATCTACGCATTTCACCGCTACACCAGGAATTCCCTCATCCTCTCCCGTACTCAAGTCCAGCAGTTTGGGATGCAGGTCCCCGGGTAAGCCGGGGCATTTCACATTCCACTTACTGAACCGCCTACACGCCCTTTACACCCAATCAGTGTG
+
CCCCCGGGGGGGGGGGGDGFGGFGGGGFGGGGGGGGGGGGGGGGGGFGGGGGGGGDGGGGFFGFFGGGGGGGGGGGGGGGGGEGFCFGGGGGGGGGGFGGGGGFFCGGGGGGGDGFGGGGGGGDFGFEGGGGGGGGFBFFFFF?DFDFGFG?EFGDFGC6E=9B=E?EDGFEFFFAA*C5<C7C*EFFFG*@B6<8BCGFEFF?C@4@=EFC7><C6DFF((;=;=AD<<3;C?<:81(.,.2<<56
@M00200:205:000000000-AKKM3:1:1101:24555:5320 2:N:0:1
TACAAGGGTATCTAATCCCGTTCGCTCCCCTGGCTTTCGCGTCTCAGCGTCAGGTGGGGTCCAGGGACGCGCTTTCGCCGCGGGCGTTCCTCACGATCTCAACGCATTTCACCGCTCCACCGTGAGTTCCCGTCCCCCCTACCCCCCTCCAGCCCGGTCGTATCATGGCCACTCCCCCGGTTGAGCCGGGGGATTTCAGCCGATGACGTCACGGGCCGCCTCCACCCCCTTTCCACCCCGTCAGTGGCCGG
+
CCCCCGFGGFGGGGGGGGGGGGGGGGGGGGGGGGGGGGGGGGGGGGGGGGGGGGFCFGGGGGGGGGGGCGGGCEGEFGGGGGECGGGGGGDGGGGEGDGGGGGCGE@:,;AGGGGBGFGFGGGCFCGGGGGGGGDGGDDAFGGA??G(??FFGGGFA8<D=<@G5::C4CFFF()8@DCD?:DF:86)<3:;75C=F>C4:;693)5?2((-18**().,((.)4*))9)(,-64>C?3((-(().((((-
@M00200:205:000000000-AKKM3:1:1101:19293:5326 2:N:0:1
TACCGGGGTATCTAATCCTGTTTGCTACCCACGCTTTCGCTCCTCAGCGTCAGTACCAGCCCAGAGTGCCGCCTTCGCCGCTGGTGTTCCTTCCGATATCTGCGCATTTCACCGCTACACCGGAAATTCCACACTCCCCTACTGGACTCTAGCCACAACAGTATCGGGTGGCGTCCCCAGGTTGAGCCTGAGGGTTTCACACCCGACTTATTGAGCCGCCTACGAGCTCTTTACACCCAGTCAGTGTGCG
+
CCCCCGGGGGGGGGGGGGGGGGGGGGGGGGGGGGGGGGGGGGGGGGGGGGGGGGGGGGGGGGGGGGGGGGGGGGGGGGGDGGEFGGGDGGGGGGGFGGGGGGGGGEEGGGGGGGGFDFGGGGGGGGGGGGGGGGFGGFGFFGGFG6FBGFGFGCGFFGGFFCE;EEGECE>@B=EEFFC4:5;CFGGF48CAFD*?5;CEC@32:010()9?CF9@@D>,3-:B:8:CGCB-6:<4C>:?02)6<).4),
@M00200:205:000000000-AKKM3:1:1101:14839:5328 2:N:0:1
TACAAGGGTATCTAATCCTGTTTGATCCCCACACTTTCGTGCCTCAGCGTCAGTTACAGCCTAGTAAGCTGCCTTCGCTATAGGTGTTCTTGACGATATCTAAGCATTTCACCGCTACACCGTCAATTCCGCCTACCTCATCTGTACTCTAGCCCCGCAGTATCAATGCCACCCTCCCAGTTAAGCTGGGATATTTCAGCACTGACTTACAGGGCCGCCTACGCACACTTTAAGCCCAATCAGGGTG
+
CCCCCFGGGGGGGGGGGGGGGGGGGGGGGGGGGGGGFGGGGGGGGGGGGGGGGGGGGGGGGGGGGGGGGGGGGGGGGGGGGGGGGGGGGGGGGGGGGGGGGGGGGGGGGGGGGGGFGGG@FGGGGGGCGDE6CCGGGFFEFGGFGFGFGFGFFDGFFGDFEF*DEFGGFDFED>?FFFGFGGGGFGGFFDGFAGGGFEGFFFFFFFEFEFE9=ADGFGF=DDF>=EBF8;E?4545B>=1@E@),/3
@M00200:205:000000000-AKKM3:1:1101:16783:5340 2:N:0:1
TACAAGGGTATCTAATCCTGTTTGCTCCCCACGCTTTCGTGCCTCAGCGTCAGTGTTGATCCAGATGGCCGCCTTCGCCACGGATGTTCCTCCCGATCTCTACGCATTTCACCGCTACACCGGGAATTCCGCCATCCTCTATCACACTCTAGCCGGCCAGTTTCAAATGCCATTCCCAGGTTGAGCCCAGGGCTTTCACATCTGACTTAGCCAACCGCCTACGCACGCTTTAAGCCCAATCAGTGTG
+
CCCCCGGGGGGGGGGGGGGGGGGGGGGGGGGGGGGGGGGGGGGGGGGGGGGGGGGGGGGFGGGGGGFGGGGGGGGGGGGGGGFDEEGGGGGEFGGGGGGGGGGCEGGGGGGGGGGFGGGGGGGGBEGCGGGGGGGGGFCEFGGFGFGDGFG7DFGFFGDFDFCGC=FG;EA@FEFFFFF>FFGGFGGFFGGF>,,;;CC?A=CF4>:<E=E53=BEFD:7;;0B?D:CCD;E?3@@C?@(4?AAFAA
@M00200:205:000000000-AKKM3:1:1101:10389:5342 2:N:0:1
TACGAGGGTATCTAATCCTGTTCGCTCCCCACGCTTTCGCGTCTCAGCGTCAGTACCGTCCCAGAGAGCTGCCTTCGCCATAGGTGTTCTTCCTGATATCTGCGCATTTCACCGCTACACCAGGAATTCCACTCTCCTCTTCCGGACTCTAGCCAAACGGTTTCCACCGACCTCTCGAGGTTGAGCCTCGAGTTTTCACAGCGGACCTGCTTGGCCGCCTACACGCTCTTTAAGCCCAATCAGTGTG
+
CCCCCGGGGGGGGGGGGGGGGGGCGGGGGGGGGGGGGGGGGGGGGGGGGGGGGGGGGGGGGGGGGGGGGGGGGGGGGGGGGGGGGGGGGFGGGGGGGGGGGGGGGGFGGGGGGGGFGGGGGGGGGGGGGGGGGGGGGFGFFGGFGFGFGFGGGGGFFGG>=CAGFFGGDGEADFFFFADEGGFGFGGFFG?B6CGGFCGEBD=(5@:DDDEEFFGFFG>@?@3515):>><ADFA2CB:B?BBFA<<
@M00200:205:000000000-AKKM3:1:1101:4659:5349 2:N:0:1
TACCGGGGTATCTAATCCCGTTCGCTCCCCTAGCTTTCGCGCCTCAGCGTCAGTGTCAGCCCAGCAACCCGCCTTCGCCGCAGGTGTTCCTCTCGATATCTACGCATTTCACCGCTACACCGAGAATTCCAGTTGCCCCTTCTGCACTCTAGCCCCGCAGTCTCGGCTGACCGTTCTGGGTTAAGCCCAGAGATTTCACAGTCGACTTGCGGTGGCCGCCTACGCGCCCTTTATACCCAGTCAGGGTG
+
CCCCCEGGGGGGGGGGFGGGFGGEFEGEGGGGGGGGGFGGGGGGGGGFGGGGGFGGGGCEGGGGFFFFGFGGGGGGGGGGGD7FEFFEFGFGAFGFGG6F;FGGGGGGC9DGFGGFGG?EDEGEGG9EGDC86,=EAFGFBFEFFBD=D9D?FCF>ACCDC*0?CFGC*865D=9AFF8?D:5CC7EFF8?A;CFGFCGCE<)((6;0;4>0((13(2)44,1.-*853/40)65<F8?0(,))(.42
@M00200:205:000000000-AKKM3:1:1101:18970:5361 2:N:0:1
TACTAGGGTATCTAATCCTGTTTGCTCCCCACGCTTTCGCACCTCAGCGTCAGTATTGGCCCAGGTCGCCGCCTTCGCCACTGGTATTCCTCCCGATATCTACGAATTTCACCTCTACACCGGGAATTCTGCGACCCTCTTCCATACTCGAGCCCCGCAGTTTCGGATGCACTTCCTCGGTTGAGCCGAGGGATTTCACATCCGACTTATGGGGCCGCCTACGTGCGCTTTACACCCAGTCAGTGTG
+
CCCCCGGGGGGGGGGGGGGGGGGGGGGGGGGGGGGGGGGGGGGGGGGGGGGGGGGGGGGGGGGGGGGGGGGGGGGGGGGGGGGGGGGGGGGGGGGGGGGGGGGGGGGGGGGGGGGFGGGGGDGGFEFGGGGGDDG3CFG<DFDFGFCEGFFCCDGFFGGFGGEGFFDGFGFEF@FFFFGFGGC9AGGFB:C:BCFGFFGFCE177>67C?@E;?GEFGB<6<FF,;DD<DF<AB2::14:?9><DAA
@M00200:205:000000000-AKKM3:1:1101:24783:5369 2:N:0:1
TACGGGGGTATCTAATCCTGTTCGCTCCCCACACTTTCGCTCCTCAGCGTCAGGTCATTCCCAGAGAACCGCCTTCGCCACCGGTGTTCCTCCTGATATCTGCGCATTTCACCGCTACACCAGGAATTCCGTTCTCCCCTGAATACCTCTAGTCTGCCCGTATCGAAAGCAAGCCAGGTGTTAAGCACCTGGTTTTCACTCCCGACGCGACAAACCGCCTACGAGCCCTTTAAACCCAGTCAGTGTGCGAT
+
CCCCCGGGGGGGGGGGGGGGGGGGGGGGGGGGGGGGGGGGGGGGGGGGGGGGGGGGGGGGGGGGGGGGGGGGGGGGGGGGGGGGGGEGGFGGGGGGGGGGGGGGGGGGGGGGGGGFGGGGGGGGGGGGFGFFGGGGFFGFFGGFGFGFGFGGGGGFFCF>EGFGFFGGFGFFFDFFFFCAFDF=@?FFFGGFFGGG>?EC@=@=59>BF02((5C;>GF60:6@(27>C*:<AA<2C02:>4)46A)-,-(
@M00200:205:000000000-AKKM3:1:1101:15923:5370 2:N:0:1
TACAAGGGTATCTAATCCTGTTTGCTCCCCACGCTTTCGTGCCTCAGCGTCAATGATCGAGTAGTAAGCTGCCTACGCAATTGGTGTTCTATGTCATATCTAAGCATTTCACCGCTACATGACATATTCCGCTTACCTCCACGATATTCAAGACTGATAGTATCCACGGCAGTTCCCAAGTTAAGCTCGGGGATTTCACCACGGACTTACCAATCCGCCTACGCACCCTTTACGCCCAGTCAGTGTGAGA
+
@CCCCGGGGGGGFFFFECFGGDFFDGFFGC@FGGGGGGEGGEGGGGGGGGGFFFFFCFGGGGGGGGGGGGGG@FGEGGF>CFGFGFGGGGGGGGGFGGGGGGGGFGGGGGGGGGGADFGGFA@EGG9EGGGECEDG?DFDFGGBE?GFGFFGGCFFFC?DDFDF7DFCAE>):DBFDFFFGACF?EA?>DGFDG?:A;@CBDA)888EFE=EEFGD5CBA>@?52E4?*;5*89<;C0((..99))1).9
@M00200:205:000000000-AKKM3:1:1101:5076:5375 2:N:0:1
TACGGGGGTATCTAATCCTGTTTGCTCCCCACGCTTTCGCACCTCAGCGTCAGTACCGGACCAGTGAGCCGCCTTCGCCACTGGTGTTCTTGCGAATATCTACGAATTTCACCTCTACACTCGCAGTTCCACTCACCTCTCCCATACTCAAGATTCTCAGTATCAAAGGCAGTTCTGGAGTTGAGCTCCAGGATTTCACCTCTGACTTAAAAACCCGCCTACGCACCCTTTACACCCAGTCAGTGTGATAT
+
CCCCCGGGGGGGGCFGGGGGGGGGGGGGGGGGGGGGGGGGGGGGGGGGGGGGGGGGGGGDGGGGGGGGGGGGGGGGGGGGGGGGGGGGGGGFFEGGGGFFFGGGG8E@FEGGGGGFGGDE98+CFEGGGGGGFGGGGFGFFGGFGFGFGFGG9F8CFGG7EF<9CFGGFGF=FFFFAA7AFF>@*>CFFGF4@CFFA<B6@FFFEF=**8*>*(4=@DE?;;?D;D):<7=EEE)8C(6;,6:)55:)-)-
@M00200:205:000000000-AKKM3:1:1101:7149:5382 2:N:0:1
TACTAGGGTATCTAATCCTGTTCGCTCCCCACGCTTTCGTGCCTCAGCGTCAGTTTCGGCTCAGCGAGCTGCCTACGCAATCGGGGTTCTTGGTGGTATCTATGCATTTCACCGCTACACCACCAGTTCCGCCCGCCTTAACCGAACTCAAGCCCGTCAGTATCAACGGCAGTTCCAGGGTTGAGCCCTGGGATTTCACCGCTGACTTAACGGGCCGCCTACGCACCCTTTACACCCAATCCGTGTGCGA
+
CCCCCGGGGGGGGGGGGGGGGGGGGGGGGGGGGGGGGGGFGGGGGGGGGGGGGGGFGGGGGGGGGGGGGGGGGGGGGGGCFGGGGGGGGFFGCGGGGGGGGDFFGA;EGGGGCCCDCCGGGCF@FFDFGGGGGGDGGE6>FFGF>D85BDGG9D=ABED>FGFGEFGC@EEAFFFFFFFFGG9CFFG>FGG)?FGG+9FFFFFFB17?<<E;6<EE9DE:::672:BDCC:D2))4C<113(((-24)(-
@M00200:205:000000000-AKKM3:1:1101:14697:5382 2:N:0:1
TACGCGGGTATCTAATCCCGTTTGCTCCCCTGGCTTTCGCTCCTCAGCGTCAATGTCGGTCCAGGATGCCGCCTTCGCCACCGGTATTCCTCCAGATATCTACGCATTTCACCGCTACACCTGGAATTCTGCATCCCTCTCCCGAATTCAAGACATCCAGTATCCGACGCAGTTCCACAGTTAAGCTTTGGGATTTCACGTCGGACTTAGTTGGCCGCCTACGAGCCCTTTATACCCAATCAGTCTG
+
CCCCCGGGGGGGGGGGGG8FFGGGDF9EGGFFDGGGGGGCFG7AFGFGGGGGGGCFGGG7F+6EEFEGGFEGGGGGGG:F:FGGG7FFGFGGA?FGGGGGGGDGGGGGGGGGGGG>DGGGGG8FFGG8FFGGGGFFCFF5DDFF>DD5BEC=,6=9A@FFF=CF*:9+:EE=?EF+B+;AC<+BAFFFFCCAFGGFFCFB5==>@>@F4C5?);CC>3A?4;;B;CDG<<?F2<A)<>::<?FA)-4
@M00200:205:000000000-AKKM3:1:1101:13297:5388 2:N:0:1
TACTGGGGTATCTAATCCGGTTCGCTCCCCACGCTGTCGCACCTCAGTGTCAGCATCGTGCCAGTCCGTTGGCTTCCCCTTGGGTGTTCCTGCCGATCTCTACGCATTTCACCACTACACCGGCAATTCCACGGACCTCTCACGACCTCCAGTCGAGCAGTCTGCCATGGCCTCGACCCGTTAAGCGGGCCGCTTTCACACGAAACTTGCACGACCCCCTGCGTGCGCTTTATACCCACGCAGTGTGAGA
+
CCCCCGGGGGGGGGGGGGGGGGGGGGGGGGGGGGGGFGGGGGGGGGGGGGGGGGGGGGGGGGGGGGGGGGGGGGGGGGGGGGGGGGGGGFFGGGGGGGGGGGGGG>FEGGFGEGGBDGGGGGGGCEGGGGGGGGGGE?FEFGGFGFGFGFGGFGGEFGGFFGFFEFFC5DFEFFFFFEGFGF>7A7*@:DGE)5=CAEF?@>6((6;CCC3@?:E:(/8(,460(*0)/>?<BAAAF?(,2(2(.6<426
@M00200:205:000000000-AKKM3:1:1101:14788:5399 2:N:0:1
TACCAGGGTATCTAATCCCGTTCGCTCCCCACGCTTTCGCGTCTCAGCGTCAGTACCGTCCCAGAGAACCGCCTTCGCCACGGGTGTTCTTCCTGATATCTGCGCATTTCACCGCTACACCAGGAATTCCATTCTCCTCTTCCGGACTCTAGCCAGATGGTTTCGATCGACGTCTGGAGGTTGAGCCTCCAGTTTTCACAACCGACCTATCTGGCCGCCTACCAGCCCTTTAAACCCAATCAGTGTGAGA
+
CCCCCGGGFGGGGGGGGCFGGGGGGGGGGGFFGGEGGGGGGGGDGGGGGGGGGGGGGGGGGGGGGGGGGGGGGGGGGGGGGGFGFEFFGGGGGGGGGGGGGGGGGGCGG9DGGGGEGGFGFGGGGGGGGGGG8ADGGFGDBFGFGFG@DBF=EDFB6D:9EFCGFFGGFEDBFAFFFFDBFF7CFFGFFCFFF7=DFFGEE9=@>BB23)7<EEFC6CA@?1()//)1**.<BBAB5:?1<?)6:54<A4
@M00200:205:000000000-AKKM3:1:1101:5653:5403 2:N:0:1
TACTAGGGTATCTAATCCTGTTCGCTCCCCACGCTTTCGCGTCTCAGCGTCAGTACCGTCCCAGAGAGCTGCCTTCGCCATTGGTGTTCTTCCTGATATCTGCGCATTTCACCGCTACACCAGGAATTCCACTCTCCTCTTCCGGACTCTAGCCAGACGGTTTCTGTCGACGTCTGGAGGTTAAGCCTCCAGTTTTCACACCAGACTTGTCTGGCCGCCTACACGCTCTTTAAGCCCAGTCAGTGTG
+
CCCCCGGGGGGGGGGGFFGFGGGGGGGGGGGGGGGGGGCEGGGGFGGGCFGECGGGGGGGFGGGGGGGGGGGFGFGGGGD:FGGGGFEGGGGGGFFFGGGGGGGDCFEFGFGEBEFGGGGGGFEFFG8FFAFFGGGGFGFFGGDG>D=FFG8BDFFFGGEGG5DDDDFFGA59@F5?+9@FCGGFFFFFG,33=CCACCA)/)<>B3AFCE5458C@46(38=;;5):C:6?3;<1:((/7);)).)
@M00200:205:000000000-AKKM3:1:1101:24354:5408 2:N:0:1
TACAAGGGTATCTAATCCCGTTTGCTCCCCTGGCTTTCGCGCCTCAGCGTCAGTGTTGGCCCAGCAACCCGTCTTCACCTCAGGTGTTCCTCTTGATATCTACGCATTTCACCGCTACACCAAGAATTCCGATTGCCCCTTCCACACTCTAGCACTGCAGTATCACTTGGCCGTTCTGAGTTAAGCTCAGAGATTTCACAAGTGACTTACCGCGCCGCCTACGCGCCCTTTATACCCACTCAGTGTG
+
CCCCCGGGGGGGGGGGGGGGGGGGGGGGGGGGGGGGGGGGGGGGGGGGGGGGGGGGGGGGGGEGGGGGGGGGGGGGGGGGGGDFFGDEGGGGGGGGGGGGGGGGGGGGGGGFGGGFGGGGGGGGGGGGGGGGGGGGGFGFFGGFGFGFGFGGGGGFFGGBGFFGFFGGFGBBDFEFFFGFGGGGFGFFFG7AFGFGFFFCFFFF@EE57A5@FBG>ACF95:@:(:5C);5C??CCFF(6@D)))99
@M00200:205:000000000-AKKM3:1:1101:15739:5415 2:N:0:1
TACGGGGGTATCTAATCCTGTTTGCTACCCACGCTTTCGCGCCTCAGCGTCAGAGCTGGACCAGAGACTCGCCTTCGCCACCGGTGTTCCTCTCGATATCTACGCATTTCACCGCTCCACCGAGAGTTCCAGTCTCCCCTCCCAGCCTCGAGCACCGAAGTTTGGTCCGCACTTCCCCGGTTGAGCCAGGGGATTTCACGGGCCACTTTCGGAACCGCCTACGCGCCCTTTATACCCAGTCACTGTGCG
+
CCCCCGGGGGGGGFGGGGFGGGFGGGGGGGGEGGDGGGGGEGGGGGGGGGGGGGGGGGGGGGGGFFGGGGGGGGGGGGGGGFDGGGCFGCDFGGGGGFGGGGGGGGFGFCFGGCE*=FEGGGGGGGGFGGGGGGCF2@@D>EEFDFGFC5EGGCFFEE5@::/B4AC<?C46/>FFF;D></)*09C).75>D574FC<?;0:4(-54)46((3:;(17((,,)(2)9)*.).)69F?(43)))).5)(
@M00200:205:000000000-AKKM3:1:1101:10823:5419 2:N:0:1
TACGAGGGTATCTAATCCTGTTTGCTCCCCACGCTGTCGCGCCTCAGTGTCAGAAACTGCCCAGCAGACCGCCTTCGCCACCGGTCTTCCTCCGGATCTCTACGCATTCCACCGCTACACCCGGAATTCCGTCTGCCTCTACAGTCCTCGAGTTTGACAGTCGGCACGGCAGATCCGGGGTTGAGCCCCGGACTTTCACCACACCCTTATCAAACCACCTACGCACCCTTTAACCCCAGTCAGTGTGAGA
+
CCCCCGGGGGGGGGGGGGGGGGGGGGGGGGGGGGGGGGGGCGGGGGGGGGGGGFGGGGFGGGGGGGGGGGGGGGGGGGGGGGGGGGGGGGGGGGGGGGGGGGGGGGGGGGGGGGG>DGGGGEGDGGGGGGF=DDDGGFGDBGGF86DDGFGD,+5BAGFAF61+8@5@*@5>47AFFFCAF55FFE6?FGGBFGGGFFG<)8717;<1)?96:.<CBGE((5:F(:79**3)).-3C1B:2)..644459
@M00200:205:000000000-AKKM3:1:1101:13896:5429 2:N:0:1
TACAGGGGTATCTAATCCTGTTTGCTCCCCACGCTTTCGTGCCTGAGCGTCAGTGTTGGCCCAGGGGGCTGCCTTCGCCATCGGTGTTCCTCCGCATCTCTACGCATTTCACTGCTACACGCGGAATTCCACCCCCCTCTGCCACACTCCAGCCCGCCAGTTTCCCATGCCATTCCCAGGTTAAGCCCGGGGCTTTCACACAGGACACGGCGAACCGCCTACGCACGCCTTATGCCCAATCAGTGTGAGA
+
CCCCCGGGGGGGGGGGGGGGGGGGGGGGGGGGGGGGGGGGGGGGGGGGGGGGGGGGGGGGGGGGGGGGGGGGGGGGGGGGGGGGGGGGGGGGGGGGGGGGGGGGGGDECGGGGGGFGGGGGGGGFGGGGGFFGEGGGFDDFGGFGFGDGFGGGGDBF>CBFD@FAFGCFGFFFFFFFFFAFGGF8?<F:5CAE5=7=?F?@F?03?@?;.0(-,::4DEBF:::(*7C*92)6<45E?((.:AA<<<)66
@M00200:205:000000000-AKKM3:1:1101:24203:5446 2:N:0:1
TACGCGGGTATCTAATCCCGTTTGCTCCCCTAGCTTTCGCTCCTCAGCGTCAATGTCGGTCCAGGATGCCGCCTTCGCCACCGGTATTCCTCCAGATATCTACGCATTTCACCGCTACACCTGGAATTCTGCATCCCTCTCCCGAATTCAAGCCATCCAGTATCACACGCAGTTCCCAGGTTAAGCCTGGGGATTTCACGTGTGACTTAGTTGGCCGCCTACGAGCCCTTTAAACCCAATCAGTGTG
+
CCCCCGGGGGGGGGGGGFGGGGGGGGGGGGGGGGFGGGGGGGGGGGGGGGGGGGGGGGGGGDGGGGGGGGGGGGGGGGGGGGGGGGGGGGGGGGGGGGGGGGGGGE@GGGGGGGGDGGGGGGGFFFGGGGGGGGGGGFGBFGG>E9DFF;FGFGGFFDFAEC7CEFG?*@@AEF>CAFGADEFCAGFAFGGFFGGGFECDFB6>?@CCE>5<EFD69CA1(6;E@5)*<CF>EE3;8:6727>A56A
@M00200:205:000000000-AKKM3:1:1101:20226:5450 2:N:0:1
TACAAGGGTATCTAATCCTGTTTGCTCCCCACGCTGTCGCGCCTCAGTGTCAGAAACTGCCCAGCAGACCGCCTTCGCCACCGGTCTTCCTCCGGATCTCTACGCATTCCACCGCTACACCCGAAATTCCACTCGCCTCTACTATGCTCGAGCTTGCCAGTCCGCACGGCAGACCCGGGGTTGAGCCCCGGGCTTTCACCACACGCTTAACAAGCCACCTACGCGCCCTTTACGCCCAATCAGTGTGAGA
+
CCCCCGFGFGCFGGGGGGGGGDGGGGGGGGFGGGGGFFDGGGGGGGCFCFGGGGGGGGFGGGGGGGFFGGDGGGGGGGGGFFEGFF7FFGCEFGDEFGGGGGGGD6?BFFGFFGGFGEFFFEGGGEFCEGGEFGGGEEEFFGGFEFCDGDCCEGGB?GGFGGFGFFDE5CEFFF@FBB4;F8C6ACFFBGGF>=FGFEGF3<<6>;1325A<)4FFBCF::?B57CDGD4>2>027C::2722-)).4)6
@M00200:205:000000000-AKKM3:1:1101:24383:5479 2:N:0:1
TACGAGGGTATCTAATCCTGTTTGCTCCCCACGCTTTCGAGCCTCAGCGTCAGTAATGGACCAGTATGTCGCCTTCGCCACTGGTGTTCTTCCGAATATCTACGAATTTCACCTCTACACTCGGAGTTCCACATACCTCTTCCATACTCAAGATAGCCAGTATCAAAGGCAATTCCAAGGTTGAGCCCTGGGCTTTCACCTCTGACTAAACTATCCGCCTACGCTCCCTTTAAGCCCAATCAGTGTG
+
ACCCCGGGGGGGGGGGGGGGGGGGGGGGGGGGGGGGGGGGGGGGGGGGGFGGGGGGGGGGGGGGGGGGGGGGGGGGGGGGGGGGGGFGFGGGGGEGGGGGGGGGGGGGGGGGGGFFCFFGGGGGEECGGGGGGGGGGFGFFFGFGFFEGF,2DFGFFGGFFGCFEFGG*DFDBE7FD9DDFDG8:DFFFF@?AFGD?7@C@DFFFE*>:58AE7@<>CB59)<?AEFGDC7;E5*6=75:>BE<78C
@M00200:205:000000000-AKKM3:1:1101:25222:5484 2:N:0:1
TACTGGGGTATCTAATCCCGTTCGCTCCCCTAGCTTTCGCGCCTCAGCGTCAGTGTCAGCCCAGCAACCCGCCTTCGCCGCAGGTGTTCCTCTCGATATCTACGCATTTCACCGCTACACCGAGAATTCCAGTTGCCCCTTCTGCACTCTAGCCCCGCAGTATCGGCTGACCTTTCCGAGTTAAGCCCGGAGATTTCACAGTCGACTTGCGGTGGCCGCCTACGCGCCCTTTACGCCCAATCAGTGTG
+
CCCCCGGGGGGGGGGGGGGGGGGGGGGGGGGGGGGGGGGGGGGGGGGGGGGGGGGGGGGGGGGGGGGGGGGGGGGGGGGDGGGGGGCFFGGGGGGGGGGGGGGGGGDEGGGGGGDECEGGGEGGGGGGGGGEGFGFGFGFFGGFC+=DGFGGEFDABDDFGF7CA5CFEGFFFEAABFGEGEGGAC=?A?EDEG@DFFF?E3=?@@D0=<>FFFDD1>>>:3?FB:5DDC?72-,,:;:1<?FF))-6
@M00200:205:000000000-AKKM3:1:1101:21050:5498 2:N:0:1
TACTAGGGTATCTAATCCTGTTTGCTCCCCACGCTTTCGCACTTGAGTGTCAGTACTGGACCAGAAGGCCGCCTTCGCCACTGATGTTCCTCCCGATATCTACGCATTTCACCGCTACACCTGGAATTCCCCCACCCTCTCCTGTACTCAAGCTCAGCAGTTTGGGATGCCGGTCCCCGGGTGAGCCGGGGCATTTCACATCCCACTTACCAAACCGCCTAGACTCCCTTTATACCCAATCAGTGTG
+
CCCCCGGGGGGGGGGGGGGGGGGGGGGGGGGGGGGGGGGGGGGGGGGGGGGGGGGGGGGGGGGGGGGGGGGGGGGGGGGGGGGGGGGGGFGG=FEGGGGGGGGGGGGGGGGGGDEDGGGFGGGGGGGGGGGGDE8EGF?=FEGFA;FFGFGFGGGFFG?DGGFGDEGGFFFFFA>DFFGFDGGCAEGFFGGFFGGGFFGEFFFB:@DFE@37;1BF>D31234FEGFG<CFF?CC9C>3(1:4>2.)
@M00200:205:000000000-AKKM3:1:1101:17203:5504 2:N:0:1
TACCGGGGTATCTAATCCCGTTTGCTCCCCTAGCTTTCGCGCCTCAGCGTCAGTGTCGGTCCAGGAAGCCGCCTTCGCCACCGGTGTTCCTCCGGATATCTACGCATTTCACCGCTACACCCGGAATTCCGCTTCCCTCTCCCGAACTCAAGCCCTGCTGTTTCCCTTGCAGTTCCCCAGTTGAGCCGGGGGATTTCCCAAGGGACTGACAAGACCTCCTACGCGCCCTTTACACCCAACCAGTGTG
+
CCCCCGGGGGGGGGGGGGGDGGGGGGGGGGGGGGGGGGGGGGGGGGGGGGGGGGGGGGGGGGGGGGGGGGGGGGGGGGGGGGGGGGGGGGGGGGGGDGGFGGFBFGGGGGFFGGGFDBAGGGEGCEFDFGGGGEGGGFGBFGGEEDGFGBFFFGFFFGGFGF@DEF>CFGF@96BFF>45>F>FFGGBFD588CGFF<<.:11:=<8:0326:?G8)*8:).-<>GED)90)5:)4C<1(--(.4<9
@M00200:205:000000000-AKKM3:1:1101:20956:5505 2:N:0:1
TACAGGGGTATCTAATCCTGTTTGATCCCCACACTTTCGTGCCTCAGCGTCAGTTACAGCCTAGTAAGCTGCCTTCGCTATAGGTGTTCTTGACGATATCTAAGCATTTCACCGCTACACCGTCAATTCCGCCTACCTCATCTGTACTCTAGCCCCGCAGTATCAATGCCACCCTCCCAGTTAAGCTGGGATATTTCAGCACTGACTTACAGGGCCGCCTACGCACCCTTTATACCCAGTCAGTGTG
+
CCCCCGGGGGGGGGGGGGGGGGGGGGGGGGGGGGGGGGGGGGGGGGGGGGGGGGGGGGGGGGGGGGGGGGGGGGGGGGGGGGGFGGGGGGGGGGGGFGGGFCGFGGGGGGGGGDGFGGGGGGGGGGGGFGFGGGGGFFF5DDFFGFGFGFGFFFGF>EDAEGEGFFGCDDFEFFFFFFGFFFGGFGGFF6EFFGGGFCGFFFFFFEFFEF@EFA>EBGFADFFDDGFGDF;4?E?4F<;373)75<E
@M00200:205:000000000-AKKM3:1:1101:17401:5514 2:N:0:1
TACCCGGGTATCTAATCCCGTTTGCTCCCCTGGCTTTCGCGCCTCAGCGTCAATGCCGGTCCAGAATGCCGCCTTCGCCACCGGTGTTCCTCCAGATATCTACGCATTTCACCGCTACACCTGGAATTCCGCATTCCTCTCCCGGATTCAAGCCACCCAGTATCAGACGCAGTTCCCCGGTTGAGCCGAGGGATTTCACGTCTGACTTAGGCGGCCGCCTACGCGCCCTTTAAGCCCAGTCAGTGTG
+
CCCCCGGGGGGGGGGGGGGGGGGGGGGGGGGGGGGGGGGGGGGGGGGGGGGGGGGGGGGGGGGGGGGGGGGGGGGGGGGGGGGGFEGGGGGGGGGGGGGGGGGGGGGGGGGGFGGEGGGGGGGFGGGGGGGGGGGGGFC=FFGFGBDFGFFCGFDFFDDFGGFGFFGGDC?=AEFFFFC5C*7;AEGB)?E>4FGFF5:=DFFD<CFEFCEF99EEFDF:<BFF;E@C/9:<<AB4F0878AFAF>A
@M00200:205:000000000-AKKM3:1:1101:21702:5527 2:N:0:1
TACTGGGGTATCTAATCCAGTTCACTCCCCACGCTTTCGCACCTGAGTGTCAGTAGCGGCCCAGTCGGCTGGTTTCCCCCTGGGTGTTCCTGCCGATCTCTACGCATTTCACCACTACACCGGCAATTCCACCGACCTCTGCCGCCCTCGAGTCAACCAGTCTGAGATGGCCTCGGGCCGTTAAGCGGCCCGCTTTCACACCTCACTTGATTAACCACCTGCGTGCGCTTTAAACCCAATCAGTGTG
+
CCCCCGGGGGGGGGGFGGGGGGGGGGGGGGGGGGGGGGGGEFFGGGGGGGGGGGGGGGGGGGGGGGGGGGGGGDGGFGGGGGFFCGGGGGGGGGFGDGGGGGGGGGGEGGGGGGGFGGGGGGGGG8FGAFGGGGGGGFGFFGFDGFGFGFGGGGGFFGG5EFEFFFGGFGF@FFFFFFGFGG<DFGEE;5=>;CCCFFFEFFD<@DFEAEC3))AC,188><98(;BD553:>270C?B(24<9>BB
@M00200:205:000000000-AKKM3:1:1101:16766:5527 2:N:0:1
TACAAGGGTATCTAATCCTGTTTGCTCCCCACGCTTTCGCGCCTCAGCGTCAGTTGCGGTCCAGATGGCCGCCTTCGCCACCGGTGTTCTTCCCAATATCTACGAATTTCACCTCTACACTGGGAATTCCACCATCCTCTCCCGCACTCAAGCCAGCCCAGTCTCAAGCGCAATTCCCGGGTTGAGCCCAGGCCTTTCACGCCTGACTTGAGCAGCCGCCTGCGCGCCCTTGATGCCCAGTCAGTGTG
+
CCCCCGGGGGGGGGGGGGGGGGGGGGGGGGGGGGGGGGGGGGGGGGGGGGGGGGGGGGGGGGGGGGGGGGGGGGGGGGEGGGGGGGGGGGGGGGGFGGGGGGGGGGGGGGGGGGGFGGGCFGGGGGGGGGGGGGGGGFGFFGGEGEGAGFGGGGGFFGGFGGFCEFGFFEDB>@FFFFGFGGDDFFGFFGGFF7FFACGFDFFDD=BEFFFFBBFF8<B6?@@EB8>DGDB07)64?1)4>F<>>FFF
@M00200:205:000000000-AKKM3:1:1101:23161:5529 2:N:0:1
TACTAGGGTATCTAATCCGGTTCGCTCCCCACGCTGTCGCACCTCAATGTCAGTATCGTGCCAGTCCGTTGGCTTCCCCATGGGTGTTCCTGCCGATATCTACGCATATCACCACTACACCGGCAATTCCACGGACCTCTCACGACCTCCAGTCACGCAGTCTGCCATGGCCTCGACCCGTTAAGCGGGCCGCTTTCACACGACACTTGAGTGACCCCCTGCGTGCGCTTTATACCCAATCAGTGTGAGGT
+
CCCCCGGGGGGGGGGGGGGEGGGGGGGGGGGGGGGGGGGGGGGGGGGGGGGGGGGFGGGGGGGGGGGGGGGGGGGGGGGGGGFGGGGGGGGGGGGGGGGGGGFGGGGGGGGGGGGFFFFGGGEGGGGGGGGGGGGGDFFBFFGFGFGFGF8FGGGFFGGFGFEGFFGGFFA@FCEFFFDEGG9CFFGEEGGFDGGGFFD5@;92(2@FA3;C3<FG(*80(.()385C)7?2644.<?:(478:)).).((
@M00200:205:000000000-AKKM3:1:1101:10761:5550 2:N:0:1
TACGGGGGTATCTAATCCTGTTTGCTCCCCACGCTTTCGTGCATGAGCGTCAGTGTTGGCCCAGAAGGCTGCCTTCGCCATTGGTGTTCCTCCACATCTCTACGCATTTCACCGCTACACGTGGAATTCCACCTCCCTCTGCCACACTCGAGCCCCGTAGTTTCGAGTGCAATTCCCAAGTTAAGCCCGGGGATTTCACACTCGACTTGCGAGGCCACCTGCGCACACTTTACACCCAGTCAGTGTGAG
+
CCCCCGGGGGFGGGGGGGGGFGGGGGGGGGGGGGGGGGEGGGGGFDFFGEFGEEEGG<FGGGGGGGGGGGGDDGGGCGGGGCEDGFECDGGGGDFFCFCGGGGFGGEGGGGGGGGFGGGGGDCBC@DGGGFGGEGGGFGFFGFFGFGDFFG68?D>BEC?EGFGA??GFGFEF5F8FFGFGFCBFG6FEGE:BEC4+7CCE@(52:7(=C9>FFDF;GF@;3(79ED<9:2:<B<:C:3(,6<2-)).4
@M00200:205:000000000-AKKM3:1:1101:12131:5561 2:N:0:1
TACTCGGGTATCTAATCCTGTTTGCTCCCCACGCTTTCGTGCATGAGCGTCAGTATTGGCCCAGAAGGCTGCCTTCGCCATCGGTGTTCCTCCACATCTCTACGCATTTCACCGCTACACGTGGAATTCCACCTTCCTCTGCCATACTCCAGCACCGTAGTTTCGAGCGCAATTCCCAAGTTAAGCCCGGGGCTTTCACACTCGACTTGCGACGCCGCCTGCGCCCACTTTAAACCCAATCAGTGTGAGAC
+
CCCCCGGGGGGGGGGGGGGGGGGGGGGGGGGGGGGGGGGGGGGGGGGGGGGGGGGGGGGGGGGGGGGGGGGGGGGGGGGGGGGGGGGGGGGGGGGGGGGGGGGGGGGGGGGGGGGFGGGGGGGGGGGGGGGGGCFGGFGBDFGFGFGFGFGGGGGFFGGFGGFGFFGGBGFBFFFFCF6AFFFCAFFF>CGB4EGG4*=852>BFF==EFF>BFGG9DD;739>1:3>5:AA<<8:EFF?8:>A))).<9)
@M00200:205:000000000-AKKM3:1:1101:10471:5570 2:N:0:1
TACGCGGGTATCTAATCCTGTTTGCTCCCCACGCTGTCGCGCCTCAGCGTCAGCCACAGCCCAGCGGGCCGCCTTCGCCACCGGTGTTCTTCCGGATCTCTACGCATTCCACCGCTACACCCGGAATTCCACCCGCCTCTACTGTGCTCCAGCGCGGGAGTCGCCACGGCCGATCCGGGGTTGAGCCCCGGACTTTCACCGCCGCCTTCCCGCGCCGCCTACGCGCCCTTTACACACAATCAGTGTGCGAC
+
CCCCCGGGGGGGGGGGGGGGGGGGGGGGGGGGGGDGGGGGGGGGGFFGGGGGGGGGGGGGGGGGGGGGGGGGGGGGGGGGGGGGE>FGFGFFFFEGGGDGGGGGGGGGG9BFDGGFGGGGGCEDFEGFFFGGGGGGGEGFFGGFFFG?DAF4DDGBBGDEC<93;EGC;C>;F>FDF5C5?*9C?FGFFG::@C6DFFFDFFFFFF:BF??BFFGC>DBF(8(.9E3C)0)-4-4);8()(.8))-6)(-(
@M00200:205:000000000-AKKM3:1:1101:5327:5572 2:N:0:1
TACGAGGGTATCTAATCCTGTTCGCTCCCCACACTTTCGCTCCTCAGCGTCAGGTCATTCCCAGAGAACCGCCTTCGCCACCGGTGTTCCTCCTGATATCTGCGCATTTCACCGCTACACCAGGAATTCCGTTCTCCCCTGAATACCTCTAGTCTGCCCGTATCGGAAGCAAGCGCCGTGTTAAGCACGGCGTTTTCACTCCCGACGCGACAAACCGCCTACGAGCCCTTTAAGCCCAATCAGTGTGAGA
+
CCCCCGGGGGGGGGGGGGGGGGGGGFGGGGGGGGGGGGGGGGGGGGGGGGGGGGGGGGGGGGGGGGGGGGGGEEGGGGGGGGGGGGGGGGGGGGGGGGGGGGGGGGGGGGGGEGGFGGGGGGGEG8FGFFGGFGFGGFE<DD=DGFD7+DGGGGGFFGGFGGDCDEDGEGF@ACDFFE5>FGGFFF<?4*5?8EC?BCGFFB52;>>>6>FFFFG*9D>B?B0>:CEG794>)64?F??3::A>2)).64
@M00200:205:000000000-AKKM3:1:1101:11832:5574 2:N:0:1
TACGGGGGTATCTAATCCCGTTTGCTCCCCTGGCTTTCGTGTCTCAGCGTCAGCGGATCCCCAGTCATCTGTTTTCACCGTCGGCGTTCCAAACGATATCTACGCATTTCACCGCTCCACCGTTTGTTCCGATGACCCCTGGATCGCTCAAGACCGCCAGTATGCCCGGCCGTTCCCCGGTTGAGCCGGGGGATTTCACGCGGGCACTTAACGGTCCGCCTACACACGCCTCATGCCCAATCCGTGTGCG
+
CCCCCGGGGGGGGGGGGGGGGGGGGGGGGGGGCGGGGGGGGGGGGGGGGGGGGGGGGGGGGGGGGGGGGGGGGFFGGGGGFGDEGGGGGGGDEGGGGGEGGCFFGGGDEEEGGGG>DFGGGEFGG@GGGGGDDE7CAFEDFFFFCBGFGEFCCFGFEDGAFGEGFACE**:9B@FFFFGDG8C66<ABDGE>3=FGF<<262>(90-(4).4:9/297:21-29:9557*((()6)::?22((-,4(()4
@M00200:205:000000000-AKKM3:1:1101:23069:5575 2:N:0:1
TACTGGGGTATCTAATCCCGTTTGCTCCCCTGACCTTCGTGCCTCAGCGTCAGATACTGTCCAGAGCCCAGCCTTCGCCACTAGTGTTCCTCTCGATCTCTACGCATTTCACTGCTACACCGAGAATTCCAAGCTCCTCTCCAGTCCTCTAGCACAGGAGTATCGGGTGCAATTCAGAAGTTGAGCTCCTGGATTTCACACCTGACTTTCTGCGCAGCCTACGCACCCTTTACACCCAATCAGTGTGAGA
+
CCCCCGGGGGGGGGGGGGGGGGGGGGGGGGGGGGGGGGGGGGGGGGGGGGGGGGGGGGGGGGGGG@FGGGCGGGGGGGGGGGGGGGGGGGGGGGGEFGGGGGGGGGDCFGEGGGGFGGGGGGG7FGGGGGGGDGGGGFFDFGDFGFGFGFGGFGFFFG85=DBF=?DD>CFE;DDFDF95E=?F*AFFF?,;*@F?AFGEEFF@CEEFCE;=5=8@5>FCFFF>=E5CCF:6*175CB((8)>CE?>@*)
@M00200:205:000000000-AKKM3:1:1101:20782:5580 2:N:0:1
TACCCGGGTATCTAATCCTGTTTGCTCCCCACGCTTTCGTGCATGAGTGTCAGTGTTGGCCCAGGAGGCTGCCTTCGCCATTGGTGTTCCTCCACATCTCTACGCATTTCACCGCTACACGTGGAATTCCACCTCCCTCTGCCACACTCCAGCCACGTAGTTTCGAGCGCAATTCCCAAGTTAAGCCCGGGGATTTCACACTCGACATGCGCGGCCACCTGCGCCCACTTTACGCACAGTCAGTGCGAG
+
CCCCCGGGGGGGGGGGGGGGGGGGGGGGGGGGGGGGGGGGGGGGGGGGGGGGGGGGGGFGGGGGGGGGGGGGGGGGGGGGGGGGGGGGGGGGGGGGGGGGGGGGGGGGGGGGGGGFGGGGGGGGGGGFGFFGGGGGGFFDFDGFGFGBFFGDFGGFEFFB=EBC@58C*=?>>6FFFAFFGGDGFGGFBGG>BECFC?EEF4<=BF@FEE>@B>GEFGFFE(3>(*=<2:3:<:0-:(().459<),(,
@M00200:205:000000000-AKKM3:1:1101:17248:5586 2:N:0:1
TACAGGGGTATCTAATCCCGTTTGCTCCCCACGCTTTCGTGCATGAGCGTCAGTGTTGGCCCAGAAGGCTGCCTTCGCCATTGGTGTTCCTCCACATCTCTACGCATTTCACCGCTACACGTGGAATTCCACCTTCCTCTGCCACACTCCAGCCACGTAGTTTCGAGCGCAGTTCCCAAGTTAAGCCCAGGGATTTCACACTCGACTTGCGCGGCCGCCTGCGCACCCTTTACACCCAATCAGTGTG
+
CCCCCGGGGGGGGGGGGGGGGGGGGGGGGGGGGGGGGGGGGGGGGDDGGGGGGGGGGGGGGGGGGGGGGGGGGGGGGGGGGGGGGGGGGGGGGGGGGGGGGCFGGEGGGGGGGGGFGGGGGGGGGGGGGGGGGGGGGFGFFGGFGFGFGFG6FGGFBFFFGGFGFFDGEG>ABFFFFFGFFGFG?F??AC7@5EGGFCGCEFF9BFFF==4AF9EG0CB0371>,8./*;@4955<GF1.4>7)):A
@M00200:205:000000000-AKKM3:1:1101:22923:5640 2:N:0:1
TACGAGGGTATCTAATCCTGTTTGCTCCCCACGCTTTCGTGCCTGAACGTCGGTACTGGTCCAGGAAGTCGCTTTCGCCACTGATGTTCCTTCCGATATCTACGCATTTCACCGCTACACCGGAAATTCCACTTCCCTCTACCGTACCCTAGCTATTCAGTCTCGAATGCAATTCCCAGGTTGAGCCCGGGGCTTTCACACCCGACTTAAATAACCGTCTACGCACGCCTTAAACCCAGTCAGTGTG
+
CCCCCGGGGGGGGGGGGGGGGGGGGGGGGGGGGGGGGGGGGGGGGGGGGGGGGGGGGGGGGGGGGGGGGGGGGGGGGGGGGGGGFFGGGGGGGGGGGGDGGGGGGGGGGGGGFDEFGGGGGGGGGGGGGGGGGGGGGFGFFGGFGFGFGFGFGGGFFGGFGGFGFFGGFGF<FBFFFF65CFGGFGGFFGGFFGFFF?FEFFAF=@FD=EEFCEGGFGF<0C(8(*0)*2;@4CE=G;<7<>2)).6
@M00200:205:000000000-AKKM3:1:1101:17854:5658 2:N:0:1
TACAGGGGTATCTAATCCTGTTTGCTCCCCACGCTTTCGTGCATGAGTGTCAGTGTTGGCCCAGGAGGCTGCCTTCGCCATTGGTGTTCCTCCACATCTCTACGCATTTCACCGCTACACGTGGAATTCCACCTCCCTCTGCCACACTCCAGCCACGTAGTTTCGAGCGCAATTCCCAAGTTAAGCCCGGGGATTTCACACTCGACTTGCGCGGCCACCTGCGCCCACTTTAAGCACAATCAGTGTGAGC
+
CCCCCGGGGGGGGGGGGGGGGGGGGGGGGGCGGGGGGGGGGGGGFGGGGGGGGGGGGGGGGGGGGGGGGGGGFFFGGGGG7?EFGGGGGGGGGGFFGFGGGGGGGGGGGGFGGGGFGGCGDFE>F9AFGFGGGGGGGFGFFGGFGFGFGFGGGGGFFDCFEG>F5F68BGB8?DFF?F6:@ECFFECFFDE5?>E>A7=A==BBBAF2*/525>E?(:;8;;()(38C2:7C5>4);(3).2>4<B)69(
@M00200:205:000000000-AKKM3:1:1101:15752:5688 2:N:0:1
TACGGGGGTATCTAATCCTGTTCGCTCCCCCAGCTTTCGCGCCTGAGCGTCAGGACAGGCCCAGAGATCCGCCTTCGCCACCGGTGTTCCTCCCGATATCTGCGCATTTCACCGCTACACCGGGAATTCCGATCTCCCCTACCTGCCTCTAGCCGAGCAGTATCGAATGCAGGCACGAGGTTGAGCCTCGTGTTTTCACATCCGACTTGCCTGGCCGCCTGCGCGCGCTTTATACCCAATCAGTGTG
+
C@CCCEGGGGGGFGFGGGGGFEFGGGGGGGGGGGFGGGGGDGGGGGGGGGGGGGGGGGGGGGDFGGGGGGGGGGGGGGGGGGGGGGGFGGGCFGFGEEGGFGFGFG:?FCEFDCEDDEDGCGGCFE:CF77C>>9EFFGBFGGFGFG@GAE:D?C?AED4EGFGFFGGFGAEA>FFFEDBF:;6)5A5FGFFF*CCFEFE?58;:B01<FFFA(;CBDF0(235(*>DC*4)5<>9F<2(408-6<<
@M00200:205:000000000-AKKM3:1:1101:17357:5717 2:N:0:1
TACACGGGTATCTAATCCTGTTTGCTCCCCACGCTGTCGCGCCTCAGCGTCAGCAACGGCCCAGCAGACCGCCTTCGCCACTGATGTTCTTCCCGATCTCTACGCATTCCACCGCTACACCGGGAATTCCATCTGCCTCTACCGTGCTCGAGCCCGACAGTTTAGAAGGCAGCCCTGCGGTTAAGCCGCAGGATTTCACCCCCTACTTATCAGGCCGCCTACGCGCCCTTTAAACCCAATCAGTGTG
+
CCCCCGGGGGGGGGGGGGGGGGGGGGGGGGGGGGGGGGGGGGGGGGGGGGGGGGGGGGGGGGGGGGGGGGGGGGGGGGGGGGGGGGGGGGGGGGGGEGGGGGGGGGGDFFGGGGGFGGGGGGGGG7FFGEFGGGGGGFGFFGGFGFGCFEGCEGFFFGC?<C=FFFFGFGFFEBBFFFDFGGGDFGG4ADEFFDGGFFGF;@B90;86<EFFC0CE>CBF:??E>GFGD*4<><44C8(.47>>4>F
@M00200:205:000000000-AKKM3:1:1101:5273:5734 2:N:0:1
TACGAGGGTATCTAATCCTGTTCGCTCCCCTAGCTTTCGCGTCTCAGCGTCAGGAATGGCCCAGCGAGCCGCCTTCGCTACTGGTGTTCCTCCCGATATCTGCGCATTTCACCGCTACACCGGGAATTCCACTCGCCTCTACCATCCTCTAGCCCGGCAGTATCCACCGCACGCCCGGGGTTGCGCCCCAGGTTTTCACGGCAGACTTACCGAACCGCCTACACGCTCTTTACGCCCAGTCAGTGTG
+
CCCCCGGGGGGGGGGGGGGGGGGGGGGGGGGGGGGGGGGEGFDGGGGGGGGGGFFFCGGGGCEGFDGGFFGGGGGGGGEFGGGGFGGGGCAFEBFFCEEGGGGGGGGGGFGGFGGBGGGGGGGG:EGGGGGGFGGGCBG5DGGF2;:>GFFGGGGAEGG5DCCGEFFFFGEF4@F?AACDFGG*5CEEFGGFAFGGFEGF(99613:<)<>BB1C:6DFFFF704C)9C:<><?6>GF0,3<AAA4-
@M00200:205:000000000-AKKM3:1:1101:11477:5740 2:N:0:1
TACTGGGGTATCTAATCCCGTTTGCTCCCCTGGCTTTCGCTCCTCAGCGTCAATACCGGTCCAGGATGCCGCCTTCGCCACCGGTGTTCCTCCAGATATCTACGCATTTCACCGCTACACCTGGAATTCCGCATCCCTCTCCCGGATCCAAGCCATCCAGTATCACACGCAGTTCCCCAGTTAAGCTGAGGGATTTCACGTGTGACTTAGTTGGCCGCCTACGAGCCCTTTACACCCAGTCAGTGTG
+
CCCCCGGGGGGGGGGGGGGGGGGGGGGGGGGGGGGGGGGGGGGGGGGGGGGGGGGGGGGGGGGGGGGGGGGGGGGGGGGGGGGGGGGGGGGGGGGGGGGGGGGGGGGGGGGGGGGFGGEFGGGGC8FCFFGGGGGFGFGFF@FDEEGFGFGFFGGFBGFFGD=FFFGGFGFFFFFFFFGFF@>FFECFFGGAEGG4FEGFB27=?EFCCEF?4@FF>GE328?>;EDFD583>?33=3,.7@<626<
@M00200:205:000000000-AKKM3:1:1101:7880:5744 2:N:0:1
TACTGGGGTATCTAATCCCGTTTGCTCCCCTAGCTTTCGCGCCTCAGCGTCAGTATCGGTCCAGGAAGCCGCCTTCGCCACCGGTGTTCCTCCGGATATCTACGCATTTCACCGCTACACCCGGAATTCCGCTTCCCTCTCCCGAACTCAAGCCCGGCTGTTTCCCTTGCCATTCCCCAGTTGAGCCGGGGGATTTCACAAGGGACTGACCAGGCCGCCTACGCGCCCCTTCTAACCAATCAGTGTG
+
CCCCCGGGGGGGGGGGGGGGGGGGGGGGGGGGGGGGGGGGCGGGGGGGGGGGGGGGGGGGGGGGGGGGGGGGGGGGDGGGGGGGGGGCGGGGGGGDGGGGGGGCGGGGGGGGGGGFGGGGBCEEDEFGGGGGDGGFGFGFFG8*+<DFFF6CFGGEDGGDG>EGEFGG6DA4CFFFFFDA>F8CFGGFFGGFFGGGFFG6@?@@FFF;E?F0.(2;(5>F6:?B6C>D)1.(-))6;<??::3>6<2
@M00200:205:000000000-AKKM3:1:1101:13877:5760 2:N:0:1
TACAAGGGTATCTAATCCCGTTCGCTCCCCACGCCTTCGCGCCTCAGCGTCAGGTACGGCCCAGCCGGCCGCCTTCGCCACGGGTGTTCCGCCCGATCTCTACGCATTTCACCACTACACCGGGCATTCCACCGGCCCCTGCCGACCTCAAGTGACGCAGTCTCCGACGACCCTCCCCGGTTGAGCCGGGGGCTTTCACGCCGGGCACACGCCACCGCCTGCGCGCGCTTTACACCCAATCAGTGTGAGAC
+
CCCCCGGGGGGGGGGGGFGGGGGGGGGGGGGGGGGGGGFGGGGGGGGGGGGGGGGGGGGGGGGGGGGGGGGGGGGGGGGGGGGGGGGGGGGGGGGGGGGGGGGGGGGFGGGGGFGFFGGGGGGDEGGGGGFGGGGGGFGFFGGBGFGFGF6?;>9FEGGFGG9:7??GDDEFFFFFFADB5:<FFFGEBCEDEGEFFAF:?F07039:(316<BGG>GF(-4;:(*09)/1).64<E617:0<4)6:645,
@M00200:205:000000000-AKKM3:1:1101:8871:5761 2:N:0:1
TACACGGGTATCTAATCCTGTTTGCTCCCCACGCTTTCGCGTCTCAGCGTCAGTTGTCGTCCAGAAAGCCGCCTTCGCCACCGGTGTTCCTCCTGATATCTACGAATTTCACCTCTACACTCGGAATTCCACTCACCTCTCCACAATTCTAGCGATGCAGTCTTAAAGGCAATTCCGGAGTTGCGCCCCGGGCTTTCACCTCTAACTTACAACGCCGCCTACGTGCGCTTTAAACCCAGTCAGTGTGAGA
+
CCCCCGGGGGGGGFGGGGGGGGGGGGGGGGGGGGGGGGGDGCCGGGGGGGGGGGFDEGFGGGGGGGGGGGGGEGGGGGGGGFGGGGGGGGGCG=FGGGGGFGGGDGGGGGGGGFGFFGGGCFFCG+@EFG;FG8DFG?FDF839@??7DFCFGD+:D+DDEGFG>?=,@EFBFEAFF5;@FGF+*@E>?>5>>EFGFFG=BBBFCE410>=4),=C;DDD<;;)/:5C>5?9).44CB6>2)).44-6<)
@M00200:205:000000000-AKKM3:1:1101:10641:5761 2:N:0:1
TACTCGGGTATCTAATCCTGTTTGCTCCCCACGCTTTCGCGCCTCAGCGTCAGTTCCGGTCCAGTGAGCCGCCTTCGCCACCGGTGTTCCTCCCGATCTCTACACATTTCACCGCTACACCGGGAATTCCAGTCTCCTCTGCATCCCTCAAGAACGGCAGTATCAGCCGACGTTTCTCGGTTGAGCCGAGAGATTTCACAGCAGACGTGACAAACCGCCTACGAGCTCTTTATACCCAATCAGTGTGAGA
+
CCCCCGGGGGGGGGGGGGGGGGGGGGGGGGGGGGGGGGGGGGGGGGGGGGGGGGGGGGGGGGGGGGGGGGGGGGGGGGGGGGGGGGGGGGGGGGGGDGGGGGGGGGGGGFGGGGGEGGGGGGGGEGGGGGGGGGGGGFFEFGGFGFGFGFGGG+@>>EGFGGFGCFGGFGFFFFFFFFDFGC4FAFGBFGGFFG9DFCFFFDF@;@BD@?0;>;CFBGE???28(:)97:4<4596<<(.(4<<)64:B4
@M00200:205:000000000-AKKM3:1:1101:22412:5765 2:N:0:1
TACTGGGGTATCTAATCCCGTTTGCTCCCCTGGCCTTCGTGCCTCAGTGTCAGGAACTGTCCAGAGACCCGCCTTCGCCACTGGTCTTCCTCATGATCTCTACGCATTTCACTGCTACACCATGAATTCCAGTCTCCTCTCCAGTCCTCAAGCACCGCAGTATCGAATGCAGTTTCGGAGTTAAGCTCCGAAATTTCACACCCGACTTACGGCGCCACCTACGCACCCTTTAAACCCAATCAGTGTGAGA
+
CCCCCGGGGGGGGGGGGGGGGGGGGGGGGGFFGGGFGGGGGGGGGGGGGGGGGGGGGGGGGGGGGGGGGGGGGGGGGGGGGGGGGGGGGGGGGGGGGGFFCCF@FGGGGGGGGGGFGFGCDFFEFGGGGGGGGGGGGFGEFGGFGFGFGFGGGGFFEEDECDFFA*DGFGFEFC?9?AD>FGFDDFEFFDG>BFEDF@FEFFAA55>ACA=8ABGE4CFD=5=>2CEG5C@CFEE@8218;E))11)7)/
@M00200:205:000000000-AKKM3:1:1101:10293:5783 2:N:0:1
TACGGGGGTATCTAATCCTGTTTGCTCCCCACGCTGTCGCGCCTCAGCGTCAGCAACGGCCCAGCAGACCGCCTTCGCCACTGATGTTCTTCCCGATCTCTACGCATTCCACCGCTACACCGGGAATTCCATCTGCCTCTACCGTGCTCTAGCCTAACAGTTTAGAAGGCAGCCCTGCGGTTAAGCCGCAGGATTTCACCCCCTACTTATCGGGCCGCCTACGCGCCCTTTAAACCCAGTCAGTGTG
+
CCCCCGGGGGGGGGGGGGGGGGGGGGGGGGGGGGGGGGGGGGGGGGGGGGGGGGGGGGGGGGGGGGGGGGGGGGGGGGGGGGGGGGGGGGGGGGGGGGGGGGGGGGGGGFGGGGGFGGGGGGGGGGGGGGGGGGGGGFGFFGGFGFGFGFGFGFFFFGDB<FEGEFGGFGFDFB?FAFGFGGDGFGGDBDG>DGGGFFG@FFBB@FFFFFFF>;GGBGD:08:59E@GD<?4943.;2::?AAAB<A
@M00200:205:000000000-AKKM3:1:1101:18906:5785 2:N:0:1
TACAGGGGTATCTAATCCAGTTCGCTCCCCACGCTGTCGCGCCTCAGCGTCAGGTGCGGGCTAGGTGGCCGCCTTCGCCACTGGTGTTCCTGCCGATCTCTACGCATTTCACCACTACACCGGCAATTCCACCACCCTCGCCCGCCCTCCAGTTCGAGCGTATCGGCGCGCTTCCCACCGTTAAGCGGTGGACTTTCAGCACCGACGCCTCGAACCGCCTGCGCGCGCTTTAAACCCACTCCGTGTGAGAC
+
CCCCCGGGGGGGGDEGGGGGGGGGGGGGGGGGGGGGEGGGGGGGGGGGGGGGEGGGGGGGGGCFGGGGGGGGGGGFGGGGGGGGGGGGGGGGGGGGGDGGGGGGGGDGFGGGGGGFFGGGGEEGEGGFFGGGGGGEGFGFFGGFGFGBGBGF;CEDFCD?G>AGFEGGFGF@8?FFBFGFB=/7+5=>577:FGCDFFGFAB31>BFFF?:01(;CFGF0:<1>9E)/)182>25<EB((4(8:??06:))
@M00200:205:000000000-AKKM3:1:1101:9683:5786 2:N:0:1
TACTAGGGTATCTAATCCCGTTTGCTCCCCTAGCTTTCGCTCCTCAGCGTCAATGTCGGTCCAGGATGCCGCCTTCGCCACCGGTATTCCTCCAGATATCTACGCATTTCACCGCTACACCTGGAATTCTGCATCCCTCTCCCGAATTCAAGCCATCCAGTATCGGACGCAGTTCCCAGGTTGAGCCTGGGGATTTCACGTCCGACTTAGTTGGCCGCCTACGAGCCCTTTAAGCCCACTCAGTGTGAGCT
+
CCCCCGGGGGGGGGGGGGGGGGGGGGGGGGGGGGGGGGGGGGGGGGGGGGGGGGGGGGGGGGGGGGGGGGGGGGGGFG@FGGGGGGGGGGGGGGGF@FGGGGGGGGGGGGCEGDED6FGGGGGGFCGFGGGGDFGEEFFFDFF5EAGFGFGCFFGFF>8+@D7==DDEDEFFECFFFFFFG6509EDAFGC>?>FCFFGFFD<AAB9>>CCEFFFF9CBD08;:@E88*;;<))73=<(,,3)69<A:5()
@M00200:205:000000000-AKKM3:1:1101:18917:5832 2:N:0:1
TACTAGGGTATCTAATCCTGTTTGCTACCCACGCTTTCGCGCATCAGCGTCAGAACCGGTCCAGGTAGCCGCCTTCGCCACTGGTGTTCCTCCCAATATCTACGCATTTCACCGCTACACTGGGAATTCCGCTACCCCCTCCCGGCCTCAAGCTCGACAGTTTCCAAGGCAGTTCCTCAGTTGAGCCGAGGGATTTCACCTTGGACACGTCGTGCCGCCTACGCGCCCTTTACACCCAGTCCGTGTG
+
CCCCCFGGGGGGGGGGGGGGGGGGGGGGGGGGGGGGGGGGGGGGGGGGGGGGGGGGGGGGGGGGGGGGGGGGGGGGGGGGGGGFGGGGGGGGG>FFGGFGGGGGGGGGGGGGGGGEGGGGDGFGGFFGFGFGGGGFDFGFFAE>EEGAGFGDGGGFFGGFFGCFEFFGFGFFFFFFAFF5@FFFFGFE4?CEDGFC68EFFF9;=BFDFDF@F6CFFDA7;=?B(:DD/58)6:88E:(47),3222
@M00200:205:000000000-AKKM3:1:1101:19243:5838 2:N:0:1
TACAAGGGTATCTAATCCTGTTTGCTCCCCACGCTTTCGCGTCTCAGCGTCAGTAACGTCCCAGCGAGCTGCCTTCGCCATAGGTGTTCCTCCCGATATCTGCGCATTTCACCGCTACACCGGGAATTCCACTCGCCTCTTCCGAACTCTAGTCCGGCAGTATCGACCGGCATCCCAGAGTTGAGCCCTGGACTTTCACAGCCTACTTACCGCACCGCCTACACGCCCTTTAACCCCAATCAGTGTGAGAC
+
CCCCCGGGGGGGGGGGGGGGGGGGGGGGGGGGGGGGGGEGGEGGGGGGGGGGGGGGGGGGFGGGGGGGGGGGGGGEFFGGGGFGGGGGGGGGFGGGGGEGFFG7C==FGG9FGCE>DE,FFC@CCGGGFGFGGGGGGFGFFGGBG5DFGFGGF?FDFG>?FF@CDFGG9E?B>BFAA6*;>@C8AFCFFG5AFGGGCC@).6:()/7?C@;;(68?2CDF01(7(8.>)224A).4;<B0:)5.-)-.-2)
@M00200:205:000000000-AKKM3:1:1101:25925:5842 2:N:0:1
TACGAGGGTATCTAATCCTGTTTGCTCCCCACGCTGTCGCGCCTCAGTGTCAGAACTGGTCTAGCTGGCCGCCTTCGCCACGAGTGTTCTCCCCCATCTCTACGCATTTCACCGCTACACAGGGAATTCCACCAGCCCCTCCCAGCCTCAAGTCCTGCAGTTTCTCCCGACACACCACGGTTGAGCCGTGGGCTTTCACGGGAGACACACAGCACCACCTACGCGCCCTTTACACCCAATCAGTGTG
+
CCCCCGGGGGGGGGGGGGGGGGGGGGGGGGGGGGGGFGGGGDFEGGGGGGGGGGGGGGGGGGGGGGGGGGGGGGGGGGGGGGGGFFFGGGGEFGGGGGGGGGGGGGGDFGGGGGGBGEFGGGCEBEG8FGFFGGGGEDGFDGC5EFGF?DF6EFFFFFGF@99EEFFDDGFFFFDEFFC5<@7>AFGEFGG*@FFGFCF>@@29218((681;@FG@GF@EF0>;57>7C74><5:E08(442)6:A
@M00200:205:000000000-AKKM3:1:1101:11613:5845 2:N:0:1
TACCGGGGTATCTAATCCTGTTCGCTACCCACGCTTTCGCTCCTCAGCGTCAGGTAAGGCCCAGAGAGCCGCCTTCGCCACCGGTGTTCTTCCTGATATCTGCGCATTCCACCGCTACACCAGGAGTTCCGCTCTCCCCTGCCTACCTCTAGTCTGCCCGTATCCAAAGCAGGCCCGGAGTTGAGCCCCGGGTTTTCACTCCAGACGTGCCTACCCGCCCACGCGCCCTTTCCACCCAGTCAGTGCGCAAC
+
CCC<@CGGGGGGGGGGGGGGGGFGGG:FGGFGGGGGGGGGCFGGGG?FGGGGGCFFC,<EFGGG86CFGFEGGGGGGGGGGFGGGGGGGGGGGG?FGGGGGCEGGGGGGGGGGGGF6FEF?DGEFCFGGGEGDE?FF9CDFGFF9FGFGFF=,+?+<E:>G65+*+57;CFF*85@?:*5CF7:9C,669*/)4CFA)4?AD)/760(,(()9(3;7<3(42974::CDFF9).68C:344<).-)(((((
@M00200:205:000000000-AKKM3:1:1101:12219:5846 2:N:0:1
TACCCGGGTATCTAATCCTGTTTGCTCCCCACGCTTTCGCGTCTCAGCGTCAGTCGCCGTCCAGAAAGCCGCCTTCGCCACCGGTGTTCCTCTCGATATCTACGAATTTCACCTCTACACCGAGAATTCCGCTTTCCTCTCCGGAACTCAAGCCTTGCAGTTTCGAGTGCACTTCCTGGGTTGAGCCCAGGGCTTTCACACCCGACTTGCGAGGCCGCCTCCACGCGCTTTAAGCCCAATCAGTGTGAGA
+
CCCCCGGGGGGGGGGGGGGGGGGGGGGGGGGGGGGGGGGGGGGGGGGGGGGGGGGGGGGGGGGGGGGGGGGGGGGGGGGGGGGGGGGEGGGGGGD<FGGGGFGGEFFDFGGGGGGFGGGGGEGGG7EGGGGGGGGGGFGFFGGED>CBFFGC?FGFFGFAGGFGFFGG>9B@FC>?B@5CFE47AFGA4CFEF=F4B<F?BD229;0;E9>@19EG><B?(.3)1?)9)9-6A<>:F?(40)).)-::))
@M00200:205:000000000-AKKM3:1:1101:19021:5868 2:N:0:1
TACTGGGGTATCTAATCCCGTTCGCTACCCACGCTTTCGTGTTTCAGTGTCAGGAACGCGCCAGTACATTGCCTTCGCTTTCGGTGTTCCCCTAGATATCAACGGATTTCACCCCTACACCTAGAGTTCCATGTACCTCTCACGCCCTCGAGTTGTACCGTTTCGCCCGCACCTCCCCAGTTGAGCCGGGGGTTTTAACGGACGACTAATACAACCACCTACACACCCTTTAAACCCAGTCAGTGTGAGA
+
CCCCCGGGGGGGGGGGGGGGGGGGGGGGGGGGGGGGGGGGGFGGGGGGGGGGGGFGGGGGGGGGGGGGGGGGGGGGGGGGGGGGGGGGGGGGGFGGGGGGGGGGGGGEGGGGGGGFGFGFGGGGGGFGGGGGGGGG=DEFFGGFG?GFGFGDF>FFFFFDD6DGFBDGFGABECFFFFGDC5=CAFGFDGDFBEGCF@G?FD9>696,76<?E<G*3CEF88:?<87C9<):ADFFG?:5<A9-4.)-).
@M00200:205:000000000-AKKM3:1:1101:17137:5872 2:N:0:1
TACCCGGGTATCTAATCCTGTTTGCTCCCCACGCTGTCGCGCCTCAGCGTCAGCAACGGCCCAGCAGACCGCCTTCGCCACTGGTGTTCTTCCCGATCTCTACGCATTCCACCGCTACACCGGGAATTCCATCTGCCTCTACCGTGCTCCAGCCCGACAGTTTAGAAGGCAGCCTTGCGGTTAAGCCGCAAGATTTCACCCCCTACTTATCGGGCCGCCTACGCGCCCTTTAAGCCCAATCAGTGTG
+
CCCCCGGGGGGGGGGGGGGGGGGGGGGGGGGGGGGGGGGGGGGGGGGGGGGGGGGGGGGGGGGGGGGGGGGGGGGGGGGGGGGGGGGGGGGGGGGGGGGGGGGGGGGGGGGGGGGFGGGGGGGGGGGGGGGGGGGGGFFEFGGFGFGFGFGDGGGEFG>>DFEGFFGGFGFFFDFFFFGDGC*CFGGFFGGFFFGGFFGF?;;@FF@E?EFD@BGGFGF:?B676CBD3>:>>DF?F?<F?:7:<AB
@M00200:205:000000000-AKKM3:1:1101:12279:5872 2:N:0:1
TACCCGGGTATCTAATCCCGTTTGCTCCCCTGGCTTTCGCGCCTCAGCGTCAGTGTTGGCCCAGCAACCCGTCTTCACCTCAGGTGTTCCTCTTGATATCTACGCATTTCACCGCTACACCAAGAATTCCGATTGCCCCTTCCACACTCTAGCACTGCAGTATCACTTGGCCGTTCTGAGTTAAGCTCAGAGATTTCACAAGTGACTTACCGCGCCGCCTACGCGCCCTTTAAACCCAATCCGTGTG
+
CCCCCGGGGGGGGGGGGGGGGGGGGGGGGGGGGGGGGGGGGGGGGGGGGGGGGGGGGGGGGGGGGGGGGGGGGGGGGGGGGGGGGGGGGGGGGGGGGGGGGGGGGGGGFGGGGGGFDGGGGGGGGGGGGGGGGEGG@FGFFGGFGFGFGFG?DGGFFGGFGGFGEFGGFGFDFADFFFCFFFFF+@FFFFGFFGG9>5EEEFFCEEEECAE=A5C?5DE=@D>A@GFG3<3C<<=8E;;(,(.6=@<
@M00200:205:000000000-AKKM3:1:1101:24004:5881 2:N:0:1
TACACGGGTATCTAATCCTGTTTGCTCCCCACGCTTTCGTGCCTCAGTGTCAGTGCTGGTCCAGGGTGTCGCCTTCGCCACAGATGTTCCTCCCGATATCTACGCATTTCACTGCTACACCGGGAATTCCACACCCCTCTACCGCACTCTAGGTCGCCAGTATCCAATGCCATTCCCAGGTTGAGCCCAGGGCTTTCACATCAGACTTAACGAACCACCTACGCACGCTTTAAACCCAATCAGTGTG
+
CCCCCGGGGGGGGFGGGGGGGGGGGGGGGGGGGGGGGGGGCGGGGGGG@FGGGGGGGGGGGGGGGGGGGGGGGGGGGGGGGGFGGGGGGGGGGGGGDGGGGGGGEGGEGGGGGGGFGGGGGGGGGGFFGGGGGGGEGFGDFGG>GEGFGFGDGGGDEEGFGGEGFFGGFGFFFEFFFFGFGG?GAGGFFDGDFGGG?EGFE==EBF9EFFEF?DGGDGFB33(21CAD85=9?>A;@7((,5)./9;
@M00200:205:000000000-AKKM3:1:1101:21293:5894 2:N:0:1
TACAAGGGTATCTAATCCCGTTTGCTCCCCTGGCTTTCGTGTCTCAGCGTCAGCACACTCCCAGCAACCTGTTTTCACCATTGGCGTTCCAAACGATATCTACGCATTTCACCGCTCCACCGTTTGTTCCGGTTGCCCCTAAGTGGCTCAAGACCGCCAGTATGCCAAGCAGTTCCACCGTTGAGCGGTGGGATTTCACAAGGCACTTAACGACCCGCCTACACACGCTTTAACACCAGTCAGTGTG
+
CCCCCGGDGGGGGGGGGGGGGGGGGGGGGGGGGGGGGGGGGGGGGGFGEGGGGGGGGGGGGGGFGGGGGGGGGFGGGGGFFFAEFEGGGGGGGGDBDBEGCCFGGGGGFGGGG6CDGGCGGGGGGGGGGGGGDE6FEFFD5EFFGFGFGF,6@FFDEGGFGCDGDFGGBGBDFFFFFFGFGEG75DEFEDG5FFGCF<@<.-5>:<@FE4>=(2BE2DEF03;F@EB<**6CE)).=(,/))664)6
@M00200:205:000000000-AKKM3:1:1101:22309:5896 2:N:0:1
TACTGGGGTATCTAATCCGGTTCGCTCCCCTAGCTTTCGCGCCTCAGCGTCAGGAGTGGCCCAGCCATCCGCCTTCGCCACCGGCATTCCTAGCGATATCTGCGCATTTCACCGCTACACCGCTAGTTCTAATGGCCTCTACCATCCTCAAGCCAACGCAGTTTCCGACGCAGTTCCACAGTTGAGCCGTGGGATTTCACGCCGGACTTACGTCGCCGCCTGCGCGCCCTTTAAACCCAATCAGTGTG
+
CCCCCGGGGGGGGGGGGGGFGGGGGGGGGGGGGGGGGGGGGGGGGGGGGGGGGGGGGGGGGGGGGGGGFGGFGGGGGGGGGGGGGGGFGGGGFGGF@FGGGGGGGEFEGGGGGGGFGG8FFGGGEE@EGGFGGGGGCFGFFFGFFFGBDFFDDFFA?CGDEC7CEACGF5?>B2BCFFG>CDBFFGGFBC/8ADC*=?CE?;?>>9B@EEA13(*??GFB46<>6:7CD)4)694282(4(:>ADBBF
@M00200:205:000000000-AKKM3:1:1101:22428:5907 2:N:0:1
TACAAGGGTATCTAATCCCGTTTGCTCCCCTAGCTTTCGCGCCTCAGCGTCAAGAACAGGCCAGGTAGTCGCCTTCGCCACTGGTGTTCCTCCCGATATCTACGCATTTCACCACTACACCGGGAATTCCACTACCCTCTCCTGCCTTCGAGTCGATCAGTATCGCGTGACCCTCCCCAGTTGAGCCGGGGGCTTTCACACGCGACTTGAACGACCGCCTGCGCGCTCTTTACACCCAATCAGTGTG
+
CCCCCGGGGGGGGFGGGGG7EFGGGGGGGGGGGGGGGGGGGGDGGGGGGGGGGGGGGGGGGGGGGGGGGGGGGGGGGGGGGGFGGGGGGGGGGGGGDGGGGGGGGGDEGCDFGDGFGF8AFEDEG+@8EEFGGGGEF+@=DFGFGFGFGFGFGGGFFGGFGGEFFFGGFGC5ACF?DDF>FFFGFEGFADDDAEG;8<CC@>F;B>BD8@@EB<EGFGF:::;>9E:D<*)).-51C:F(,4<.2<4
@M00200:205:000000000-AKKM3:1:1101:10048:5913 2:N:0:1
TACGCGGGTATCTAATCCTGTTTGCTCCCCACGCTTTCGCACCTCAGCGTCAGATCTGGACCAGTTAGCCGCCTTCGCCACTGGTGTTCTTCCCAATATCTACGAATTTCACCTCTACACTGGGAATTCCACTAACCTCTTCCAGCCTCAAGGTCGCCAGTATCAAAGGCAGTTCCGGAGTTGAGCTCCGGGATTTCACCCCTGACTTCACGACCCGCCTACGTGCGCTTTATACCCACTCCGTGTGATAT
+
CCCCCEGGEGGGGGGGGGGGGGGGGCFGGGGGGGGGCGGEEGGFGGGGGGGGGGGGGGGGGGGGGGGGGFEGEGGGGGGGGFGFGCGGGFGEFGGGGFFCFGGGCGGFGGGGGGFFGGGGGGGGGCDGGGGGGGGGFCGFF8EFFBF5DFGG8?FBAECEF7C@BFGGFGF=FFFFDADBEC>9A,:AA9CEE5:969BBBF4((75@*9;25@EE>D>(4=6;@GD5:9(95?55E?(87(--(.1:)).
@M00200:205:000000000-AKKM3:1:1101:13281:5933 2:N:0:1
TACTAGGGTATCTAATCCTGTTCGCTCCCCACACTTTCGCGCCTCAGCGTCAGGGAATGCCCAGAGACCCGCCTTCGCCACCGGTGTTCCTCCCGATCTCTACACATTTCACCGCTACACCGGGAATTCCAGTCTCCTCTGCATCCCTCAAGAATGGCAGTATCGGCCGACCCCCCTGAGTTGAGCCCAGGGATTTCACGACCGACTTGCCCTCCCGCCTACGCGCCCTTTAACACCACTCAGTGTGAGA
+
@CCCCGGGGGGGFGGGGGGGGGGGGGGGGGGGGGGGGGGGGGGGGGGGGGGGGGGGGGGGGGGGGGGGGGGGGGGGGGGGGGGGGGGGGGGGGGGFCGCCFGGGGGGGGGGGGGGFGGGGGGGGGGFGFG8DGFGFGFGFFFGFGFGEGDGDG8F96DC56B7FAFGGEGFFEFFF>FF4?9D:8FGFFFGEFF6=F<:?1:B>B>><@93)665C,97-:::@6EBC)0).))).;6(5<BFF)6<)..
@M00200:205:000000000-AKKM3:1:1101:13649:5933 2:N:0:1
TACGGGGGTATCTAATCCTGTTTGCTACCCACGCTTTCGAGCCTCAGTGTCAGTTACAGTCCAGAGAGCCGCTTTCGCCACCGGTGTTCCTCCATATATCTACGCATTTCACCGCTACACATGGAATTCCACTCTCCTCTACTGCACTCAAGTCTAACAGTTTCCAATGCACACAATGGTTGAGCCACTGCCTTTTACATCAGACTTATTAAACCACCTGCGCCCGCTTTAAGCCCACTCAGTATG
+
CCCCCGGGGGGGGGGGGGGGGGGGGGGGGGGGGGGGGGGGGGGGGGGGGGGGGGGGGGGGGGGGGGGGGGGGGGGGGGGEGGGGGGGGGFGGGGGEFGFFGAFFGGGGGGGGGGGFGGGGGGGGGGGFGGGGGGFGGFGCDFDFCFGBFFFGFGGFFGGFGG7DEFGGFGFEFB5?F59BFG6F5D75??6AA<CGFFF7**:=B66*>AE*8:CF294;:5:)8:2)1:7E)78;G0(//55)))
@M00200:205:000000000-AKKM3:1:1101:12328:5934 2:N:0:1
TACCAGGGTATCTAATCCTGTTCGCTCCCCACGCCTTCGTCCTGAAGTGTCAGTCCTCACCCAGAGCGCTGCTTGCGCCGTTGGTATTCCTCCCGATCTCTACGCATTCCACCACTACACCGGGAATTCTGCGCTCCTCTGTGTGACTCAAGAAAAGTAGTTTTCGGCGCACCCTCCTAGTTGAGCCAGGAGATGTCACACCAAACTTGCTTTCCCACCGACGGACCCTTTAAACCCAGTCAGTGTG
+
CCCCCGGGGGGGGGGGGGGGGGGGGGGGGGGGGGGGGGGGGGGGGGGGGGGGGGGGGGGGGGGGGGGGGGGGGGFCFGGGFGGGGFGGGGGGGGGGGGGGGGGGGGGGGGGGGGGFGGGGGGDGGDGGGGGGGGCGDFGFFFGFGFGEGFGGFF+@5@DFGGD9CBDEEGEFFFFFEFGFGGFFFC6?ADCFF?E@FEGFFFFFFFF4@EFFFEGGEFEB>@B3(?DGFG3A><A:C:34)9<<96<
@M00200:205:000000000-AKKM3:1:1101:25606:5935 2:N:0:1
TACAGGGGTATCTAATCCCGTTCTCTCCCTACGCTGTCGTCCCTGAGCGTCAGGACAGGCCCAGTAAGCTGCTTTCGCAATTGGTGTTCCCCATAATATCAACGCATTTCACCGCTCCACTATGAGTTCCGCTTACCTCTGCCTGCCTCTAGAATGGCAGTATCCACTGCAGACCTTGGGTTGAGCCCAAGGCTTTAACAGTAGACTTACCATTCCGCCTGCGGACGCTTTAAACCCAATCAGTGTGAGC
+
CCCCCGGGGGGGGFGGGGGGGGGGGGGGGGDGGGGGGGGFGGDGGGFGEGGGGGGGGGGGFEGFGGGGGGGGG9FGGGE:EFFGGFFGGGFGGGGGGGGGGGGGGGGGFFGGGGGFGGGGGGFCEFGGGGGGGGGG??CDBDFFGFGECDFF9?FDBF?AGGED*DDF5@?=BDFFFFGFGGG?*<7@C?FF*<@FFCGFFFFF@@EEFFBEFFGE<*:=BB9BFGEGCDD<EE),=;(6=@<?576574
@M00200:205:000000000-AKKM3:1:1101:15415:5959 2:N:0:1
TACCAGGGTATCTAATCCTGTTTGCTCCCCACGCTTTCGCAGTTGAGTGTCAGTACCTGTCCAGGTCGCCGCCTTCGCCTCTGGTGTTCCTCCCGATCTCTACGCATTTCACCGCTACACCGGGAATTCCACGACCCTCTCCAGGACTCGAGTCTTGCCGTTTCTAGGGCACTTCTTGAGTTAAGCTCAAGGATTTCACCCCAGACAAACAAGACCACCTACTTGCCCTTTCCACCCAGTCAGTGTGAGA
+
CCCCCGGGGGGGGGGGGGGGGGGGGGGGGGCFFGGGGGGGGGGFGAEGFGGGGGGGGGGGGGGGGGGGGGGGGGGGGGGGGGGFGGGGGGGGGGEEGGGGFGGGGGGDGGGGGEGFGGGFGDGGEGGGGGGGGGGEGFGBDFGBFFGFGFG?DFGFFGGF@D);7C7<6CFDFFFFFFG5FGG96DFFFDG*/?CCAEFBD99>DFD23@F2(-,:@GF2(6@6;96C>C@)/733@27;7A)/196193
@M00200:205:000000000-AKKM3:1:1101:24784:5968 2:N:0:1
TACGCGGGTATCTAATCCTGTTTGCTCCCCACGCTTTCGCGTCTCAGCGTCAGTAACGTCCCAGCGAGCTGCCTTCGCCATAGGTGTTCCTCCCGATATCTGCGCATTTCACCGCTACACCGGGAATTCCACTCGCCTCTTCCGAACTCTAGTCCGGCAGTATCGACCGGCATCCCAGGGTTGAGCCCTGGACTTTCACAGCCGACTTACCGGACCGCCTACACGCCCTTTAAGCCCCGTCAGTGTG
+
CCCCCEGGGGGGGCGGGGGGGGGGGGGGGGGGGGGGGGGGGGGGGGGGGGGGGGGGGGGGGGGGGGGGGGGGGGGGGGGGGGFGGGGGGGGGGGGGGGDGGGGGGGGGGGGGGGGFGGGGGGGGGDFGGGGGGGGGGFGFFGGFGBC@C=C@FFGFFE*94BEGDFCGECBBFFFFFFG>FECGFGGFFGGFFGFCA??E367((3;0:<?639EEBDF?::?@1C@G<7>254<(;,(-421)6<9
@M00200:205:000000000-AKKM3:1:1101:8826:6005 2:N:0:1
TACTGGGGTATCTAATCCTGTTCGCCCCCCACGCTTTCGCTCCTCAGCGTCAGTTACGGCCCAGAGAACTGCCTTCGCCATCGGTGTTCCTCCTGATATCTGCGCATTCCACCGCTACACCAGGAATTCCATTCTCCCCTACCGCACTCCAGTCTCCCCGTACCCCCTGCAGACCCGAGGTTGAGCCCCGGGATTTCACAGCAGACGCGAAAAACCGCCTACGAGCCCTTTAAACCCACTCCGTGTGGGAC
+
CCCCCGGGGGGGGGGGGGGGGGGGGGGGGGGFGGGGGGGGGGGGGDGGDFGGGGGFFGGGGGGFGGGBEFFGGGGGGGGGDGGD@CGGGGFGGGFFCFCFAEGGGGGGGFAFE+=5@FGGGGGGGFFFGEFGGGFGGFE5*@@?E*=0=:DA,A=+;FC5@C>D**<@*,3)<8?59/74C:009CC):CG>)/A*8.=7.6;3;@FFB2(-3.;;()72<0(728)/07)6>BF<::67(((,(.(((.(
@M00200:205:000000000-AKKM3:1:1101:9025:6009 2:N:0:1
TACAGGGGTATCTAATCCTGTTTGCTCCCCACGCTTTCGCGTCTCAGCGTCAGTATCCGACCAGGGGGCCGCCTTCGCCGCAGGTGTTCCTCCCGATATCTACGCATTTCACCGCTACACCGGGAATTCCACCCCCCTCTTTGGTACTCTAGCTTGCCAGTTTCATGCGTCGTTCCTCGGTTAAGCCGAGGGATTTCACACATGACTTAGCAGACCGCCTACACGCCCTTTAACCCCAATCAGTGTGACAT
+
CCCCCGGGGGGGGGGGGGGGGGGGGGGGGGGGGGGGGGGGGGGGGGGGGGGGGGGGGGGGGGGGGGGGGGGGGGGGFGGGGGGGGGGGGGGGGGGGGGGGGCGGGGGGGGGGGGGFGGFFGGGGGGGGGGGGGGGGGBGFFFF5A8FCGFF=EGDFFGGFCGFGEFGGF8B@B?FFFFG:FGD>:EFEFGD)8**>?<EAF?03A?<-:>24A<FGFGFF:?3)(2>GDD:AB)42C(1338).6<A6)-)
@M00200:205:000000000-AKKM3:1:1101:15864:6011 2:N:0:1
TACAGGGGTATCTAATCCTGTTTGCTCCCCACGCTTTCGTGCCTCAGCGTCAGTTGCGTACCAGTAACCTGCCTTCGCCGTTGGCCTTCCGAGTGATATCTACGCATTTCACCGCTACACCACTCGTTCCGGTTACCCCTCACGCACTCAAGCTCGCCAGTATCAAAGGCCATTTTCCGGTTGGGCCGAAAACTTTCACCCCTGACTTAACAAGCCGCCTACGCACCCTTTAAGCCCAGTCAGTGTG
+
CCCCCGGGGGGGGGGGGGGGGGGGGGGGGGGGGGGGGGGGGGGGGGGGGGGGGGGGGGGGGGGGGGGGGGGGGGGGGGGGGGGGGGGGGFEGGGGGGGGGGGGGGGGGGGGGGGGEGGGGGGGGGGGGGGECGGGGCFFFEGGFGFGFGF??FGGFFGD5=GFGFFGGFFFFFFFFF*9@FGGGFGGFDGGFFGGBFEGFFFBBBEFF4CF<A;>=>DA@;;;BFGED/9,54<A:@6<??AFFAFF
@M00200:205:000000000-AKKM3:1:1101:14896:6017 2:N:0:1
TACCAGGGTATCTAATCCCGTTTGCTCCCCTGGCTTTCGCACCTGAGCGTCAGGCGGGGTCCAGCAGACCGCTTTCGCCGCCGGCGTTCCTTCCGAGCTCAACACATTTCACCGCTCCACCGGAAGTTCCGTCTGCCCCTGCCCCCCTCGAGCCGCCCAGTCCCGGACGCGCGAGAACTGCGGTTGAGCCGCAGCGTTTCACGTCCGGCTTGGGCGGCCGCCTGCGTGCGCTTTAAACCCAATCAGTGTGG
+
CCCCCGGGGGGGGGGGGGGGGGGGGGGGGGGGGGGGGGGGCFFGGFGGGGGGFGGGGGGGGGGGGGGGGGGGGGGFGGGGGGGGGGGGGGGGGGGGGGEGGGGGGGFGGGGGGGGFGGGGGGCGD88EGFEGGGGFF4CDFGFFGFGFGFGCEGGFFG5ACFEGFFGGFGFFEFFF5@C6CE5DBEGFFGGFFGGD@:EBAFBF??>BF;6B?FFEFGE79>BF??><DGB(,(6<F83:?01:?A)5<A(
@M00200:205:000000000-AKKM3:1:1101:8029:6018 2:N:0:1
TACTAGGGTATCTAATCCTGTTCGCTCCCCACGCTTTCGCTCCTCAGCGTCAGTTCCGGCCCAGAGTGCCGCCTTCGCCACCGGTGTTCCTCCTGATATCTGCGCATTTCACCGCTACACCAGGAATTCCGCACTCCCCTACCGGACTCGAGTCATAGCAGTATCGCGTGGCGTCTCCGAGTTGAGCCCGGAGTTTTCACACCCGACTTGCTAAACCGCCTACGAGCCCTTTAAACCCAGTCAGTGTG
+
CCCCCFFGGGGGGGGGGGGGGGGGGGGGGGFGGGGGGGGGGGGGGGGGGGGGGGGGGGGGGGGFGGGDGGEGGGGGGGGGGGEGGGGGGGGGGGGGGGGGGGGGGGGDFGGGGGGFGGGGGGGGGEGFGGDEDEGGDFGDFGGFDFGFGAG6FFGF?;7BFG7CEB*8?CA=BADDFFCEF;?BC,EFFGC)5C=F=<?EC;;9@(.:?8<<C3963/;>0(.0-*0/*04))..);48(..-5:946
@M00200:205:000000000-AKKM3:1:1101:19061:6024 2:N:0:1
TACTGGGGTATCTAATCCCGTTTGCTCCCCTAGCTTTCGTGCATCAGCGTCAGAAAAGACCCAGTGAGCCGCTTTCGCCACCGGTGTTCCTTCGGATATCAACGCATTTCACCGCTCCACCCGAAGTTCCGCTCACCTCTGTCTTCCTCTAGCACGGTAGTTTTAAGCGCAATTCCCCGGTTGAGCCGGGGGATTTCACACCTAACTTTCCGCACAGCCTACGCCCCCTTTATACCCAGTCAGTGTG
+
CCCCCGGGGGGGGGGGGGGGGGGGGGGGGGGGGGGGGGGGGGGGGGGGGGGGGGGGGGGGFGGGGGGGGGGGGEGGGGGGGGGGGGGGGGGGGGGGGGGGGGGGGGGGGGGGGCE>GE8ADGGGGGGGGFEGGGGGGFGFFGGFGFGFGFF8EGGFFGFBFGBFBDFGBEFFFFFFFFGFGGGFFGG>D*?BBG6CACGE@7@E3=CEFFFFFFGE1C7(51:7(27D9946>>A4C<?B?F>BAAF
@M00200:205:000000000-AKKM3:1:1101:20392:6032 2:N:0:1
TGGTATCTAATCCCGTTTGCTCCCCTGGCTTTCGTGTCTCAGCGTCAGCACACTCCCAGCTACCTGTTTTCACCATTGGCGTTCCAAATGATATCTACGCATTTCACCGCTCCACCATTTGTTCCGGTAGCCCCTAAGTGGCTCAAGACACCCAGTATACCGAGCAGTTCCACGGGTGAGCCGTGGGATTTCACAAGGTACTTACCCGTCCGCCTACACACGCTTTAAACCCAATCAGTGTG
+
CCCCCGGGGFGGGGGGGGGGFGGGGGGGGGGGGGFGGGGGGGGGGGGGGCEGGFGGGGGGGGGGGGGGGGGGGGGGGGGGGGFGGGGGGGGGGGGGGGFGGGGGGFGFEDEGGGGFGGGFFGGGGGGEEGGFGEDGGFGFFGFFEFGFGFGCGGGFBF8CADAGBFGGF=FEFFDFBEGFGGCCBGGFFGGFFFGGFDFCFFFEB@C==9AAADEE@DFF@9@6=@F+CD8@F@@@G4?C?<
@M00200:205:000000000-AKKM3:1:1101:15562:6043 2:N:0:1
TACTAGGGTATCTAATCCTGTTTGCTCCCCACGCTTTCGCGTCTCAGTGTCAGTGATTGGCCAGGTCGCCGCCTTCGCCACTGGTGTTCCTCCCGATCTCTACGAATTTCACCTCTACACCGGGAATTCCGCGACCCCCTCCAACACTCGAGCTCCCCAGTTTCCAATGCAGTTCCACGGTTGAGCCGTGGGCTTTCACACCAGACTTGGGGTGCCACCTACACTCCCTTTACACCCAATCAGTGTG
+
CCCCCFGGGGGGGGGGGGGGGGGGGGGGGGGGGGGGGGGGGGGGGCGFFGGGGGGGGGGFFGGGGGGDGGGGGGGGFGFGGGGGGGFFGGGGGGGGGGGGGGGGG8FGFGGGGGGFGGDGGGGGGGGGGGFGDGDGG>EFFGG?D5D=FFFDECGFFG7B3?EGEA9DFGF5FEFF6?D5>E**3>FF6574;FC<A/=/6>1(/(/97=01:0=:<FFDFFFF)==D*04)).-.2-((4:7.)6)
@M00200:205:000000000-AKKM3:1:1101:4797:6059 2:N:0:1
TACAGGGGTATCTAATCCTGTTTGCTCCCCTAGCTTTCGCGCCTCAGCGTCAGGAACTGTCCAGAAAGTCGCCTTCGCCACCGATGTTCCTCCCGATATCTACGAATTTCACCTCTACACTGGGAGTTCCACCATCCTCTCCCGGACTCAAGCCCGCCAGTATCAGGCGCACGTCCTGGTTTGAGCCCAGGCATTTCACACCTGACTTAACGGGCCGCCTACACGCCCTTAATACCCAGTCAGTCTG
+
CCCCCGGCCFEGFGFGGDEGGCFGGGGGGGGFDGFFE@CGGDFGGGFGCF7,:F@<FF?EGDEFGFCFDGGGGGGGGGFGGGGGDBFCCEDDFFGGGGCCFFGGGGGGGGFGGDFF7EFG9DDDBEGGGFDDDDDFGFGCF,6@CAGBD5DGF?D?DGDEG?EGFFD69E>@B@FADFF*@397@FF>>7?*99CCF?7<E2(8((0>>:E22(:=0C:;?F(;@GFDD4))..:0C2:,54-.)-)
@M00200:205:000000000-AKKM3:1:1101:13814:6073 2:N:0:1
TACCAGGGTATCTAATCCTGTTTGCTCCCCACGCTTTCGCGCATCAGCGTCAGTACCGGTCCAGTGAGCCGCCTTCGCCACTGGTGTTCCTCCCAATATCTACGCATTTCACCGCTACACTGGGAATTCCACTCACCTCTCCCGGTCTCAAGCCCTACAGTCTGACAGGCAGTTCCTCGGTTAAGCCGAGGGATTTCACCCGTCACTTGCAAGGCCGCCTACGCGCCCTTTATGCCCAATCCGTGTG
+
CCCCCGGGGGGGGGGGGGGGGGGGGGGGGGGGGGGGGGGGGGGGGGGGGGGGGGGGGGGGGGGGGGGGGGGGGGGGGGGGGGGGFGGGGGGGFFGGGGGGGGGFGGGGGGGGGGGFGGGGGFF@GFGGGGGGGGGGGFGFFCE>C?DFGFGFGGGFFGGFGGFFFFCG?FFAAFFFFFGFGG5:BAGE>4>>AGFGFEGF=22>@FFF=9*@:@FG6<BF?@?A9EBD)9)5<B<>A)812(,,(.(
@M00200:205:000000000-AKKM3:1:1101:26996:6076 2:N:0:1
TACTAGGGTATCTAATCCTGTTTGCTCCCCACGCTTTCGTGCATGAGCGTCAGTATTGGCCCAGGAGGCTGCCTTCGCCATCGGTGTTCCTCCACATCTCTACGCATTTCACCGCTACACGTGGAATTCCACCTCCCTCTGCCATACTCCAGCATCGTCGTTTCAAGTGCAATTCCCAGGTTAAGCCCGGGGATTTCACGCCTGACTTGCGACGCCGCCTGCGCACCCTTTATGCGCAATCCGTGTGAGCT
+
CCCCCGGGFGGGFGGGGGGGGGGGGGGGGGGGDGGGGGGGGGGGGGGGGGGGGGGGGCGGGGGGGFGGGGGGGGGGFGGGGGGGGGGGGGGGGGGGGFGGGGGCGCCEGGGFGGDBGEFFGGGGEGGGGGGGGGGGGBFD5EFFGBFEGFGFGFGFFG+3=C9GEFGG+@9D?6DFBF6?FFGGFGGF5C>>5@CFF57@>BFDFFF4*<=592BE@5><(3(89E:D*;)4?E3(;3(10((43??))(.
@M00200:205:000000000-AKKM3:1:1101:17569:6088 2:N:0:1
TACAAGGGTATCTAATCCTGTTTGCTCCCCACGCTTTCGTGCCTGAACGTCGGTACTGGTCCAGGAAGTCGCTTTCGCCACTGATGTTCCTTCCGATATCTACGCATTTCACCGCTACACCGGAAATTCCACTTCCCTCTACCGTACCCTAGCTATTCAGTCTCGAATGCAATTCCCAGGTTGAGCCCGGGGCTTTCACACCCGACTTAAATAACCGTCTACGCACGCTTTAAACCCACTCAGTGTG
+
CCCCCGGGGGGGGGGGGGGGGGGGGGGGGGGGDGGGGGGGGGGGGGGGGGGGGGGGGGGGGGGGGGGGGGGGGGGGGGGGGGFGGGGGGGGGGGGCGGGGGGGFGGGGGGGGGGGFGGGGGGGGGGGGGGGGGFGGGFGFFGGFGFGFGFGGFGDFFGGFGGFGF5DGFGFBFFFDFFFFGGGGAGGF>GGFFCFGB?FFF==AB@99CFCC?=FG=??5?C052=8CC<@<66@6C;03@38.)).
@M00200:205:000000000-AKKM3:1:1101:12973:6101 2:N:0:1
TACCAGGGTATCTAATCCTGTTTGCTCCCCACGCTTTCGCGTCTCAGCGTCAGCAAAGATCCAGCAAGTCGCCTTCGCCACTGGTGTTCCTGCGAATATCTACGAATTTCACCTCTACACTCGCAATTCCACTTGCCTCTATCTTGCTCCAGACTTGTAGTTTTGGAGGCAGTTCCGAGGTTGAGCCTCGGGATTTCACCCCCAACTTACCACTCCGCCTACACGCGCTTTACACCCAGTCAGTGCGAGAC
+
CCCCCGGGGGGGGGFGGGGGGGGGGGGGGGGGGGGGGGGDG@EEGFEGEGGGGGFGFEFGG@EGGGGGDEEGGG@FEGCFFFGGGGGGGFGGGGGGGGGGGGGGDGGGGGGGGGGFGGGGGGGGGGGGGFGGGGFGGFFE8@F9;=DEGFGGGG8D:BFFA9D=8@?C>>ADFBBCD5DBC:66:<FAFG55*1ACFAF@CFAAFDDE=44A))<CDGEF>BE?(::9)8(747<3E?153)))))(/,1(
@M00200:205:000000000-AKKM3:1:1101:26633:6113 2:N:0:1
TACGAGGGTATCTAATCCTGTTTGCTCCCCACGCTTTCGCGCCTCAGCGTCAATCACGGGCCAGATAGCCGCCTTCGCCACCGGTGTTCTTCCCAATATCTACGAATTTCACCTCTACACTGGGAATTCCACTATCCTCTCCCGCATTCAAGCTCATCAGTATCAAGCGCAGCCCCCAGGTTGAGCCCGGGAATTTCACGCCTGACTTGATAAGCCGCCTACGCGCCCTTTAAACCCAGTCAGTGTG
+
CCCCCGGGGGGGGGGGGGGGGGGGGGGGGGGGGGGGGGGGGGGGGGGGGEGGGGGGGGGGGGGGGGFGGGGGGGGGGGGGGGGGGGGGGGGFGGGGGGGGGGGGG8:ECGGGGGGFGGFCGGGGGFGGGGGGGFGGGFGFFGGDG>DFGFGGGGGFF3=6ECDF;FCG9>>ABCE>@E50@D776FGFFG5?6C<BBCC@=9BFFFFF3BFEEEFFFGFD;@F5(:)9C5:>42)8C1(.5446244
@M00200:205:000000000-AKKM3:1:1101:10693:6129 2:N:0:1
TACCCGGGTATCTAATCCCGTTTGCTCCCCTGGCTTTCGCGCCTCAGCGTCAGCAGAGGTCCAGCGCGCCGCTTTCGCCACCGGTGTTCCTTCCGATATCTACGCATTTCACCGCTCCACCGGAAGTTCCGCACGCCCCTACCTCCCTCGAGGCGGCCAGTATCCGGGGCACTTCCCCAGTTGAGCTGGGGGCTTTCACCCCGGACTCGGCCGCCCGCCTACGCGCCCTTCAAACCCCATCCGTTTG
+
CCCCCGGGGGGGGGGGGGGGGGGGGGGGGGGDFFGGGGGGEGGGGDFGGGGGGGGGFFGGGGEGGGGGGGGGDDGGGGGGGGGGGGGGGGGGGGGGGGGGGAFCFGGGGGGGGEGFGG?FGGEGG8FGGGGG6EGGGFGDFGEFGFGBGAE*>D9?BGCFF=EGFFDDEG:;F)2AF;CEFG=C?@F47CE>>ECFFDGFFFF6>B;?B:BFF>GG(9>F:??E(:<D39(.4<?:C4???((4)(,
@M00200:205:000000000-AKKM3:1:1101:5995:6136 2:N:0:1
TACTCGGGTATCTAATCCTGTTTGCTCCCCACGCTTTCGCGTCTCAGCGTCAGTATCTGACCAGGAGGCCGCCTTCGCCACCGGTGTTCCTCCCGATATCTACGCATTTCACCGCTACACCGGGAATTCCACCTCCCTCTTCAGTACTCTAGCTTGCCAGTTTCATGCGTCGTTCCCCGGTTGAGCCGGGGGATTTCACACATGACTTAACAAACCGCCTACACGCCCTTTACACCCAATCAGTGTG
+
CCCCCGGGGGGGGGFGGGGGGGGGGGGGGGGGGGGGGGGGGGGGGGGGGGGG@FGGGGGGGGGGGGGGGGGGGGGGGGGFGFGGGGGGGGGGGGGGGGGGGGGGGGGGGGGGGEGFGGGG8EGGGGGGGGGGGGGGGFGFFGGFFFGEG7FGGGGFFGGFGG@G@FFG5E>BFFFFFFDBCEDFFGFEFGDE>ECFFCGFE@3=@;EAFFFF2:FF6CDF<?7)(*7DC72AA)51:(4(44)))).
@M00200:205:000000000-AKKM3:1:1101:24577:6137 2:N:0:1
TACTGGGGTATCTAATCCTGTTCGCTCCCCACGCTTTCGCTCCTCAGCGTCAGTGTCGGCCCAGAGACCCGCCTTCGCCACCGGTGTTCCTCCTGATATCTGCGCATTTCACCGCTACACCAGGAATTCCAGTCTCCCCTGCCGAACTCAAGTGATGCCCGTATCGACCGCACGCCCAGGGTTAACCCCCAAGTTTTCACGACCGACGTGACACCCCCCCCCCCCCCTCTTTCCCACCAGCCCGCGTGAGC
+
CCCCCFGGGGGGGGGGGGGGGGGGGGGGGGGGGGCGGGGGDGGFGGFGGGGGGGGGGC+CFC@FFGGGG8FGGGGGGGGGEGGGFCCGGEFGFGGGGGGGDDCFGGGDGGGGGGGDCGFGGG@CGGFGGGGFGGFGGDED*,@B8>DBD0=+36+=DG?FCDA?CD?CD*<)99A4??7**402+,0;8?E/?<<++7+611.63.(,41(3<>527))(((,)(20)*0)).).)2,3(((-((((,--,
@M00200:205:000000000-AKKM3:1:1101:19917:6150 2:N:0:1
TACAAGGGTATCTAATCCTGTTTGCTCCCCACGCTTTCGTGCCTGAACGTCGGTACTGGTCCAGGAAGTCGCTTTCGCCACTGATGTTCCTTCCGATATCTACGCATTTCACCGCTACACCGGAAATTCCACTTCCCTCTACCGTACCCTAGCTATTCAGTCTCGAATGCAATTCCCAGGTTGAGCCCGGGGCTTTCACACCCGACTTAAATAACCGTCTACGCACGCTTTACGCCCAATCAGTGTGAGGT
+
CCCCCGGGGGGGGGGGGGGGGGGGGGGGGGGGGGGGFGGGGGGGGGGGGGGFGGGGGGGGGGGGGGGGGGGGGGGGGGFGGGGGGGGGAFGGGGDDEGGGGGGGGGGGFGGGF6CDGGGGGGGGGGGFDGGGGGGEFBFDFGGBGFCAGBCFGGGFFGG?FGEFE9=FBGFFFFFFFFGFGFFF5FGFFCEBD>EFFCEE:=BA4>=(@EEF?EGG2*:27;13(35599;CE??6B?FBF0<<6).4)(,
@M00200:205:000000000-AKKM3:1:1101:26087:6164 2:N:0:1
TACAGGGGTATCTAATCCCGTTTGCTCCCCTAGCTTTCGCGCCTCAGCGTCAGGAAGGGTCAAGTTTGCCGCTTTCGCCACTGGCGTTCCCACCGATATCAACACATTTCACCGCTCCACCGGTAGTTCCGCAAACCCCTATCCCCCTCGAGCGATGCAGCACTGGGAGCAATTCCACGGTTGAGCCGCTGGGATTTCACTTCCAACTTACACCGCCCCCTACGCCCCCCTCAACCCCAGTCACTGTG
+
-6CCC<FGBE<@CFFGGGGGEEF@FCFFGGGGFGGECCGGGGGGGE<FFGGG:FGDGGGGGGEGGGGCGGGG7?A=:BFEFFFFGEGC,>D?EECE+C+,49FGGGF;=FEG<>8?DGGGFGECEG,6FG6@8==FDDEDFFF6FFGFGFG78C6*<EF+,;8;=39@***0/9FCCFC>CED*)>;?)):46*0*=7+9)6);6C45>FEFAF5C,).49(,.(*01C3,(,,(.;-,(4.4)).)-
@M00200:205:000000000-AKKM3:1:1101:17081:6165 2:N:0:1
TACTGGGGTATCTAATCCCGTTTGCTCCCCTGGCTTTCGCGCATCAGCGTCAATATCGGTCCAGGATGCCGCCTTCGCCACCGGTGTTCCTCCAGATATCTACGCATTTCACCGCTACACCTGGAATTCCACATCCCTCTCCCGGATTCGAGCCTTCCAGTCTCGGACGCAGTTCCCGGGTTGAGCCCGGGGATTTCACGTTCGACTTAGAAGGCCGCCTACGCGCACTTTACACCCAATCAGTGTG
+
CCCCCGGGGGGGGGGGGGGGGGGGGGGGGGGGFGGGGGGGGGGGGGGGGFGGGGGGGGGGGGGGGGGGGGGGGGGGGGGGGGGGGGGGGGGGGGGGGGFGGGGGGGGGGGGGGGGFGGGFGGGGEGFEGGGGGGGGGFGFFGGAGEGDGFG?CDGFFGCFGGFFEFCGEGFFEEFFFEDBFECFFGGFDGGE>CGCF3F;@@FFFFFFC<ECC6>F9C@?14?E9DFGCC<):471CB?B?04)-6A
@M00200:205:000000000-AKKM3:1:1101:12555:6165 2:N:0:1
TACTAGGGTATCTAATCCTGTTCGCTCCCCACGCTTTCGCGTCTCAGCGTCAGTACCGTCCCAGAGAGCTGCCTTCGCCATAGGTGTTCTTCCCGATATCTGCGCATTTCACCGCTACACCGGGAATTCCACTCTCCTCTTCCGGACTCTAGCCAGATGGTTTCCGCCGACAGCTCGAAGTTGAGCCTCGAGTTTTCACAGCGGACCTACCTGGCCGCCTACACGCGCTTTAAACCCAATCAGTGTG
+
CCCCCGGGGGGGGGGGGGGGGGGGGGGGGGGGGGGGGGGGGGGGGGGGGGGGGGGGGGGGGGGGGGGGGGGGGGGGGGGGGGFGGGGGGGGGGGGGEGGGGFGGGGGDFFGGGGGFGGGGGEEGGGFGGGGGGGGGGFG<DFGFGEGBDFF7@DDFFGGFGGFGEFGGFGFFFFFF?D*3>D7CAFGFFGE>?*<DAEG*82@;FBFF88@<EDGG@DED<??:?D:D554>DF<:E?F(24<AA:B
@M00200:205:000000000-AKKM3:1:1101:24182:6167 2:N:0:1
TACAAGGGTATCTAATCCTGTTCGCTCCCCACGCTTTCGTCCATCAGCGTCAATGTATTATTAGTAACCTGCCTTCGCAATTGGTATTCCATGTAATATCTAAGCATTTCACCGCTACACTACATATTCTAGTTACTTCATAATAATTCAAGTCCTACAGTATCAATGGCAGTTCGACAGTTGAGCTGCCGGATTTCACCACTGACTTATAAAACCGCCTACGGACCCTTTATACCCAATCAGTGTG
+
CCCCCGGGGGGGGGGGGGGGGGGGGGGGGGGGGGGGGGGGGGGGGGGGGGGGGGGGGGGGGGGGGGGGGGGGGGGGGGGEFGGGGGGGGGGGGGGGGGGGGFGGGGGGGGGGGDGFGGGGGGGGGGGGGGGGGGGGGFGFFGGFFFFFGFGGGGFFFGGFGGEGFFGGBFFDFEFFBADEGGGGFGGFB@EEBGGGDEFBEFFFFFEFEEEEECFD@>DFAFFEDE@DFGBCEFEFGFB2=35?CCE
@M00200:205:000000000-AKKM3:1:1101:7208:6172 2:N:0:1
TACCGGGGTATCTAATCCTGTTTGCTCCCCACGCTGTCGCGCCTCAGCGTCAGCAACGGCCCAGCAGAACGCCTTCGCCACTGGTATTCTTCCCGATCTCTACGCATTCCGCCGCTACACCGGGAATTCCATCTGCCCCTACCGTGCTCTAGCTCGCCAGTCTGATCGGCAGCCCCGGGGTTGAGCCCCGGGATTTCACCAACCACTTAACGAGCCGCCTACGCGCCCTTTAAACCCAATCAGTGTGAGA
+
CCCCCGGGGGGGGGGGGGGGGGGGGGGGGGGGGGGGGGGGGGGGGGGGGGGGGGGGGGGGGGGGGGGGFGFGGGGGGGGGGGGGGDGGGGFGGGGGFGGGGGGGGGGGGG8CFGEEGGGGGGGGGGFGGGGGGGGGFFGFFGGFGFGBGFGFGCG>BECAGFEGFFGGFGDBFBFFDAGFGGGGFGGFFGGFFGCFFFGBD(8<<?BBFF<::0EEBGFFFF?36EFG3>0AF9<?E632??24<<52<<
@M00200:205:000000000-AKKM3:1:1101:12945:6177 2:N:0:1
TACGAGGGTATCTAATCCTGTTTGCTCCCCACGCTTTCGTGCCTCAGCGTCAGTATCGGGCCAGTGAGCCGCCTTCGCCACTGGTGTTCTTGCGAATATCTACGAATTTCACCTCTACACTCGCAGTTCCACTCACCTCTCCCGAACTCAAGATCTTCAGTATCAAAGGCAGTTCTGGAGTTGAGCTCCAGGATTTCACCCCTGACTTAAAGACCCGCCTACGCACCCTTTAAACCCAGTCAGTGTG
+
CCCCCGGGGGGGGGGGGGGGGGGGGGGGGGGGGGGGGGGGGGGGGGGGGGGGGGGGGGDDGGGGGGGGGGGGGGGGGGGGGGGGGGGGGGGGGEGGGGGGGGGGGGDGGGGGGGGFFGGGAFGGFGGFGFGGGG?EFFGFFGGFD>GDDFGGGGGFFGGFGG>FEBFG5??=FFFFFFGAFF7+*@EFFCFAFGGFFFGEBAFF:@@EFE4*62D=BGFF@3@>@GFGCF;<CCEFE?;/744?)/7
@M00200:205:000000000-AKKM3:1:1101:7176:6188 2:N:0:1
TACAGGGGTATCTAATCCTGTTTGCTCCCCACGCTTTCGCGCCTCAGCGTCAGTACCGTCCCAGCGAGCTGCCTTCGCCATCGGTGTTCCTCCTGATATCTGCGCATTCCACCGCTACACCAGGAGTTCCGCTCTCCCCTGCCTACCTCTAGTCTGCCCGTATCGGAAGCAGGCTCGGAGTTAAGCTCCGAGTTTTCACTCCCGACGTGACGAACCGCCTACGAGCCCTTTACACCCAGTCAGTGTG
+
CCCCCGGGGGGGGGGGGGGGGGGGGGGGGGGGGGGGGGGGGGGGGGGGGGGGGGGGGGGGGGGGGGGGFGEGGGGGGGGCFGGGGDGGGGGGGGGGGGGGGGGDGGGGGG,EFGGFCGFGGGGGFEFFGGGGGGGGGFGFFGGFCFFFGFGGGFGDFGGEEGFGFFD:5C98FBFAEB7?<D+5@FFFFG5?8CCGFFG5;===@F693(8<6(=C9GE:67171EEGFC:AB<7?>(4,4.-.-).
@M00200:205:000000000-AKKM3:1:1101:11351:6222 2:N:0:1
TACTGGGGTATCTAATCCTGTTCGCTCCCCACGCTTTCGCGCCTCAGTGTCAGTTACAGACCAGAAAGTCGCCTTCGCCACTGGTGTTCCTCCAAATCTCTACGCATTTCACCGCTACACTTGGAATTCCACTTTCCTCTTCTGCACTCAAGTTCCCCAGTTTCCAATGACCCTCCACGGTTGAGCCGTGGGCTTTCACATCAGACTTAAGAACCCACCTGCGCGCGCTTTATACCCACTCAGTGTG
+
CCCCCGGGGGGGGGDGGGGGGGGGGGGGGGGGGGGGGGGGGGGGGGGGGGGGGGGGGGGGGGFGGFFFGGGGGGGGGGGGGGGGGFFGGGGGGGGGGGGGA;FDGGGGGGGGGDGFGG8ADGGGCGGGGGGGGGGGGFGFFGGFGFGBFFGGGGGFFGFFGGEGFFGGF,;DFDFFDDGFGGCCAAF5B6CEFFC7<*@*086@@=5;*6*94)6C);DFFFBF28):7774?)7<C<(683=?CE<
@M00200:205:000000000-AKKM3:1:1101:7236:6224 2:N:0:1
TACTAGGGTATCTAATCCCGTTCGCTCCCCTAGCTTTCGCGCCTCAGCGTCAGTGTCAGCCCAGCAACCCGCCTTCGCCGCAGGTGTTCCTCTCGATATCTACGCATTTCACCGCTACACCGAGAATTCCAGTTGCCCCTTCTGCACTCTAGCCCCGCAGTATCGGCTGACCTTTCCTGGTTACGCCCGGAGATTTCACAGTCCACTTGCCGTGGCCGCCTACCCGCCCCTTACCACCAATCACCGTGCG
+
CBCCCFFFGFGGGGGGGGGGFGGGGGGGGGGEEGGGFGGGGGGGGFGGGGGE7CEFGFFGGD8FF,CFGGGGGGGGFGGGG:=:FEEFGG8FFFFF,E+EDFGGG6FCFGFGGGGFGGCGGDEECECGFDFD+@@FEFGFFGGFG?DDFFFGGGGE>ED?@D=F9??C>D?C6@9FF+=*6,279CCDD<*)),=CFEG45**)1;?)/9(./.*:3)563/()4*;5C)412:,)28<8047(((,((-
@M00200:205:000000000-AKKM3:1:1101:20458:6237 2:N:0:1
TACCAGGGTATCTAATCCTGTTCGCTCCCCATGCTTTCGCTCCTCAGCGTCAGTTGCGGCCCAGTGACCTGCCTTCGCCATCGGTGTTCCTCCTGATATCTGCGCATTTTACCGCTACACCAGGAATTCCGTGCTCCCCTACCAGACTCCAGTCATAGCAGTCCCGGGTGGCATCTCCAGGTTGAGCCTGGAGTTTTCACACCCGACTTGCCAAACCGCCTACGAGCCCTTTAAACCCAATCACTGTGAGC
+
CCC8CGGGGGGGGGGGGGGGGGGGGGGGGGFDGGGGGGGGGGGGGGGGGEGGGFG<CGGGGGGFFGGFGFGGGGGGGGGG7EGGGGEGGGGGGGGGGGGGGGGGGGGGG,=FGGGFGGGGGGGEGGGGGGF@0AFGGFGFFGG*=*=DFFGG=D++23++,65+)<0+:+*8?*;11:=CED**3,AF*C5*6C7=+2=*:==4:)(-(*/(8>,=()2(:2(.6*:3<43)))).:2;((.,(.64).)(
@M00200:205:000000000-AKKM3:1:1101:27788:6266 2:N:0:1
TACTGGGGTATCTAATCCTGTTCGCTCCCCACGCTTTCGCGCCTCAGCGTCAGTACCGTCCCAGCGAGCTGCCTTCGCCGTTGGTGTTCCTCCTGATATCTGCGCATTTCACCGCTACACCGGGAATTCCACTCGCCTCTTCCGGACTCTAGTCCGGCAGTATCGACCGGCATCCCAGGGTTGAGCCCTGGACTTTCCCAGCCGACTTACCGGACCGCCTACACGCTCTTTACACCCAGTCAGTGTGAAAT
+
CCCCCGGGGGGGGGGGGGGGGGGGGGGGGGGGGGGGGGGGGGGGGGGGGGGGGGGGGGGGFGGGGGGGGEEGFGGGGGGFFGGFFGGGGGGGGFFCFGGGGGGGGGGGGGGGGGGFGGGGGGDGGDFGGGGGFGGGG>GFFG8?E>DAFFGFGGGFFGGFEGFGFFGG?EEBABFFFFCBG6DCAFGFF4CFFGGG+)+)61891:;0:>B:FFGG0C@(:?:?:C:D7CBA4>)1?0248<9<D>)))))
@M00200:205:000000000-AKKM3:1:1101:17803:6269 2:N:0:1
TACTGGGGTATCTAATCCTGTTTGCTCCCCACGCTTTCGTGCCTCAGTGTCAGTGCTGGTCCAGGCAGTCGCCTTCGCCACAGATGTTCCTCCCGATCTCTACGCATTTCACTGCTACACCGGGAATTCCACTGCCCTCTACCGCACTCTAGCCCGCCAGTATCCCATGCCATTCCCAGGTTGAGCCCAGGGCTTTCACATCGGACTTAACGAACCACCTACGCACGCTTTAAACCCAATCAGTGTG
+
CCCCCGGGGGGGGGGGGGGGGGGGGGGGGGGGGGGGGGGGGGGGGGGGGGGGGGGGGGGGGGGGGGGGGGGGGGGGFGGGGGGFGGGGGGGGGGGECGGGGGGGGGGGGGGGGGGFGGGGGGGGGGGGGGGGGGGGGFGFFGGFGFGFGFGFGGG5@BCBGGFGFFGGFGFBFEFFFFDFFGGFFF9?FCFBEFFFFFG7ABD)):9=C*>49=EGFGFDFFDFFD5<8*()/>@;GD(3=3=<)1.
@M00200:205:000000000-AKKM3:1:1101:7717:6282 2:N:0:1
TACAGGGGTATCTAATCCCGTTCGCTACCCTGGCTTTCGTCCCTCAGCGTCAGAAAACCCCCAGTGAGCCGCCTTCGCCTCCGGTATTCCTGATGATATCAACGCATTTCACCGCTCCCCCATCAGTTCTGCTCACCTCTCGGTTCCTCAAGCACGGTAGTTTGGAGCGCAATTCCTCGGTTGAGCCGAGGGCTTTCACACCCCACTTTCCGCGCCGCCTACGGACTCTTTCACCCCAATCCGTGTGCGAT
+
CCCCCGGGGGGGGFGGGGGGGGFGGGCGGGGFCFGDFGFFGGGGGGGGEGG7C,,BFFFGEC@@FCC<FF7FGEBFFEGGGGG7F7DGGCDE,FF9BA=FDFE7C>FFGG9FF>EAC=+@@+@EC,@DFA;D8ECGGBGF*+@:8B0CFFFDDDFB5D=5=906857CAGF)9:AFF67*@:DCAC?/**/?6CC<=5=<@=@31:D9;E<77(:?(>>?00451*0**24).)).2(4:<(31(34)-((
@M00200:205:000000000-AKKM3:1:1101:20179:6282 2:N:0:1
TACTGGGGTATCTAATCCTGTTTGCTCCCCACGCTTTCGCGCCTCAGCGTCAGGACCGGACCAGAGAGCCGCTTTCGCCACCGGTGTTCCACCCAATATCTACGAATTTCACCTCTACACTGGGTATTCCACCCTCCTCTTCCGGCCTCGAGCGCAGCAGTTTCGGCCGCACCTCCGGGGTTGAGCCCCGGGCTTTCACCAGCCGACACGCTGCGCCGCCTACGCGCCCTTTAAACCCAATCAGTGTG
+
CCCCCGGGGGGGGGGGGGGGGGGGGGGGGGGGGGGGGGGGGGGGGGGGGGGGGGGGGGGGGGGGGGGGGGGGGGGGGGGGGGGGGGGGGGGGGGGGGGGGGGGGGGGGGGGGGGGFGFGGGGGGGGGGGGGGGEFGGFGFFGFFGFGFGFG6CDGFEGGFGGFGFFGEEEDAD=FFEF4AFE:FFFGFFGGFFDFF86FEFDFF6109><>(46*81)7;B?183*<9DC:)))6>F<<:87?<4:<<
@M00200:205:000000000-AKKM3:1:1101:25181:6283 2:N:0:1
TACAGGGGTATCTAATCCTGTTTGCTCCCCACGCTTTCGCACCTCAGCGTCAGTACCGGGCCAGTGAGCCGCCTTCGCCACTGGTGTTCTTGCGAATATCTACGAATTTCACCTCTACACTCGGAATTCCACTTACCTCTCCGACGTTCTAGCGATGCAGTCTTAAAGGCAGTTCCGGAGTTGAGCTCCGGGCTTTCACCTCTAACTTACAAAGCCGCCTACGTTCGCTTTATACCCAGTCAGTGTG
+
CCCCCGGGGGGGGGGGGGGGGGGGGGGGGGGGGGGGGGGGGGGGGGGGGGGGGGGGGGFEGGGGGGGGGGGGGGGGGGGGGGGGGGGGGGGGGGGEGGGFCGGGD8FGGGGGGGGFFGFGFGFGGGGGGFFGGGGGGFGFFGGFGACDGF,6;CCFEGGFGGFGC+=F?F65AEFFFED>FFCF*<=;FGG*@EGGA8B7BDF@=@FFFE==*:FG>GE6;@0A(38CDD?CEEFEG234>4)644)
@M00200:205:000000000-AKKM3:1:1101:12599:6298 2:N:0:1
TACGCGGGTATCTAATCCCGTTTGCTCCCCTGGCTTTCGCTCCTCAGCGTCAATGCCGGTCCAGGATGCCGCCTTCGCCACCGGTGTTCCTCCAGATATCTACGCATTTCACCGCTACACCTGGAATTCCGCATCCCTCTCCCGGATTCAAGCCATCCAGTATCAGACGCAGTTCCCCGGTTGAGCTGAGGGATTTCACGTCTGACTTAGTTGGCCGCCTACGAGCACTTTAACCCCAATCCGTGTGAGCT
+
CCCCCGGGGGCFGGGGGGGGGDGGGFGG8FFGGGGGGGGGGGGGGGFGGEGGGFGGGGGGGGGFGGGGGGGGGGGGGGGGGGGGGGGGFGGGGGGAEFFEEGFFGGEGGGGGECC?DGFFFGGGA@FDFGFCDEGDGFGBFGGFG5CAFFFDFFFFFGGFF7AFEFGGF:*7?AAFF>GBF*?8FFFFFGGFE6E6CEFDF03=EF95ECC36=FF6DF0;7(),::F<F<AA)),A?11:(-8:<<92(.
@M00200:205:000000000-AKKM3:1:1101:12131:6299 2:N:0:1
TACACGGGTATCTAATCCTGTTTGCTCCCCACGCTGTCGCGCCTCAGCGTCAGGTGCGGGCCAGCTCGCCGCCTTCGCCACCGGTGTTCTTCCCAATATCTACGAATTTCACCTCTACACTGGGAATTCCGCGAGCCTCTCCCGACCTCCAGCGCCGCCGTCTCGGGCGCAGCCCCCGGGTTGAGCCCGGGGCTTTCACGCCCGACTGGCCGCGCCGCCTACGCGCCCTTTAAGCCCAGTCAGTGTGAGCG
+
CCCCCGGGGGGGGGGGGGGGGGGGGGGGGGGGGGGGGGGGCGGGGGGGGGGGGGGGGGGDGGGGGGGGGGGGGGGGGGGGGGGGGGGGGGGGGGGFGGGGGGGGEFGGGGGGGGGFGGFGGGGGG8EFGGDGG8CGGFGFFFGFGFGFGFGGG>CDFGGBCDBGFFGGFGDFEFBEFFDFEGDCFCGF:/>D)>FGFFGB?:;66;06<?4;BFGDBC@:67BFBCEG3*4<>AB2C:1.5<9))6:):((
@M00200:205:000000000-AKKM3:1:1101:22347:6300 2:N:0:1
TACACGGGTATCTAATCCTGTTTGCTCCCCACGCTCTCGCGCCTCAGCGTCAGTCTCCGTCCAGGTGGCCGCCTTCGCCACTGGTGTTCCTCCCAATATCTACGAATTTCACCTCTACACTGGGAATTCCACCACCCTCTCCGGGACTCAAGTCTTCCAGTTTCGGATGCACTTCCACGGTTGAGCCCTGGGATTTCACATCCGACTTGCAAAGCCGCCTACACGCGCTTTATACCCAGCCAGTGTG
+
CCCCCGGGGGGGGGGGGGGGGGGGGGGGGGGGGGGGGGGGGGGGGGGGGGGGGGGGGGGGGGGGGGGGGGGGGGGGGGGGGGGFGGGGGGGGGGGGG<FGGGGGGGGGGGGGGGGFDFGGGGGFGFGGGGGGGGGGGFGFFGG>EDGDGB?DFGGFFGGFGGFGFFGGFGFFFEFFFFCBFEGFFGGFFGGFFGGDF?,8<EBA9@BFFE=ECFGG>GF?FFFFDC5CDC@)99<4E?0((.(574:
@M00200:205:000000000-AKKM3:1:1101:11469:6300 2:N:0:1
TACTAGGGTATCTAATCCCGTTTGCTCCCCTAGCTTTCGCGCCTCAGCGTCAGTATTGGGCCAGATGAGCGCTTTCGCCACCGGTGTTCCTCCTGATATCTACGCATTTCACCGCTACACCAGGAATTCCCTCATCCTCTCCCATACTCAAGCCAAGCAGTTTGGGATGCCGGTCCCCGGGTGAGCCGGGGCATTTCACATTCCACTTCCTTCACCGCCTACACGCCCTTTAACCCCAATCAGTGTGAGAC
+
C8CCCGGGGGEFGGEGGGGGGGGGGGGGGGF<CFFGGGGG7FEGGGGGEGGGGGGGGA9EFGD76FFGGFFGGGGGGGGGGGGGGGGGGGGGGGGFFEDFGAGGGGGEGGFGGGGEGGEFG=EEGGGEGGGGGCGGGFGFF?FFGFGCGBFCDF6*:8896=D95:8=@FF)@ADFFFGE>:79*8E5*?*:?C7CFCCE5EFFEE44*04>*)5;7CB<DF1;08FDG5;<)))/2((,4))65.6--6)
@M00200:205:000000000-AKKM3:1:1101:15906:6308 2:N:0:1
TACGAGGGTATCTAATCCCGTTTGCTCCCCACGCTTTCGCGCCTCAGCGTCAGGAAATGCCCAGAGACCCGCCTTCGCCACCGGTGTTCCTCCCGATCTCTACACATTTCACCGCTACACCGGGAATTCCAGTCTCCTCTGCATCCCTCAAGAACGGCAGTATCGGCCGACGTTCTTCGGTTGGGCCGAAGGATTTCACGACCGACTTGCCATCCCGCCTACGCGCCCTTTAAACCCAGTCAGTGTG
+
CCCCCGGGGGGGGGGGG@FEGGGGGGGGFFFGGDGGGGGGGGGGGGGGGGGGGGFGGGGGGGGFGGGGGGGGGGGGGGGGGGGGDGGEFGGGGGCFEGGGGGGGGGGGGGGGGEGFGGGGGDCEFEGGGGGGGGGGGFGFFFFFGFFFGFDGGGGFFE65D8*?AFGD?8BBEFFFF6DBC58DDCFF>DGEFFCF@EE@FB@;96B(.:(9<7@A0<B:<<:<9CBG)0,65).4:1::?AFBA4<
@M00200:205:000000000-AKKM3:1:1101:6245:6309 2:N:0:1
TACGGGGGTATCTAATCCCGTTTGCTCCCCTGGCTTTCGCTCCTCAGCGTCAGTAATGGTCCAGGATGCCGCCTTCGCCACCGGTGTTCCTCCAGATATCTACGCATTTCACCGCTACACCTGGAATTCCGCATCCCTCTCCCATACTCAAGCCATCCAGTATCCGACGCAGTTCCCCGGTTAAGCCGAGGGATTTCACGTCTGACTTAGTTGGCCACCTACTAGCCCTTTAAGCCCCAGCAGTGTGCGCT
+
CCCCCGGGGCFGFFFFFFFGGG@FGGGGGGGGFGGGGGEGGGGGGGGGGGGGGG<@EFGFGGGGF7FFEFGGGGGGGGGGGGGDFEGGGGG<E<ECF9EGGGFGGGGEGGGGGGGFGGEFGG@8B8DGFGGDGEGFGFGFFGC*,;F7DDF6>=DFFGFAFC;D;5?EBE>=9AFFAA7>F?5+=AC)87EB);=>@?F?5<(83CF3646798B@8CF@(6.*:?FF75065)).8(-(,(,.5<9)(--
@M00200:205:000000000-AKKM3:1:1101:7112:6311 2:N:0:1
TACTGGGGTATCTAATCCTGTTTGCTCCCCACGCTTTCGCGTCTCAGCGTCAGTACCGTACTAGAGAACCGCCTTAGCCACGGGTGTTCTTCCTGATATCTGCGCATTTCACCGCTACACCAGGAATTCCATTCTCCTCTTCCGGACTCTAGCCAAACGGTTTCCATCGACGTCTAGAGGTTGAGCCTCTAGTTTTCACAACGGACCTGTCTGGCCGCCTACACGCTCTTTAAACCCAATCAGTGTGAGAC
+
CCCCCGGGEGGGGGGGGGGGGGGGGGGGGGGGGGGGGGGGGGGGGGGGGGGGGFFGGGGGGGGGGGGGGGDGGGGC<FGGGGCEGEGGGGGGGGG<EFGGGGGGGGGGGGGGGGGBGGGGGGGGG88FGGGGGGGGGFGFFDGFG>C0DFECFGGFFGD?CDFFECFGFGEFFFFFFAD*@:CF>F@?A?76BFGG66=6=ABA2=@2=;.5?BFC=DD;(6@F;?3<CF6C)473E;((4)3564.)4))
@M00200:205:000000000-AKKM3:1:1101:16270:6336 2:N:0:1
TACGCGGGTATCTAATCCTGTTCGCTCCCCACGCTTTCGCTCCTCAGCGTCAGTATCGGCCCAGAGACCCGCCTTCGCCACCGGTGTTCCTCCTGATATCTGCGCATTTCACCGCTACACCAGGAATTCCAGTCTCCCCTGCCGAACTCTAGTCAGCCCGTATTGAATGCAGGCCCGGAGTTAAGCCCCGGGATTTCACATCCGACGCGACAAACCGCCTACGAGCCCTTTAAACCCAGTCAGTGTGAGG
+
CCCCCGGGGGGGGGGGGGGGGGGGGGGGGGGGGGGGGGGGGGGGGGGGGGGGGGGGGGEGCGGFGFGGGGGCGGGGGGGGGGGGEGEGGGCFGGGG9CFFGEFGGGGGFCCFFEGFGEFGGGGGDGFGGGDGFGFGFFGFFGGFGFGFGFG8DFFFA>>DGGFGEFCFFGFF>99?EDGBFGGF+>CFFG=>:EGF7CEEF3311;96;>213?G=>7B<?<<;?C)1*08AF97:C11474))6<<<<(
@M00200:205:000000000-AKKM3:1:1101:22351:6337 2:N:0:1
TACGGGGGTATCTAATCCTGTTTGCTCCCCACGCTGTCGCGCCTCAGTGTCAGCCGCCCCCGTGAGGGGGCTTCCTGCCCAGCGGGCCGCCTTCGCCACCGGTGTTCTTCCGGATCTCTACGCATTCCACCGCTACACCCGGAATTCCACCCGCCCCTACAGTGCTCGAGCCGAGTAGTTGCCACGGCCGACCCGGGGTTGAGCCCCGGGCTTTCACCGCGACCTTGCTCGGCCACCTACGCGCCCTTTCC
+
CCCCCGGGGGGGGGGGGGGGGGGGGGGGGGGGGGGGGGGGGGGGGGGGFGGGFGGGGGGGGGGDFGGGGGGGGGGGGGFGGGGGGGGGDEEGGGGGGGGGGGGGGGGCGGGGGGGBGFFGGGGGGGGGGGGGGGDGGFCBBGGFGFCCFFFCEDGFFGCAFFEGFFGGDEFFF>DF4*C7+2>>FECB7CCDEEGCB0:(942::603(32967CC):>;(-7>>GFF7C?FFB96FFFF((4>6;B?054
@M00200:205:000000000-AKKM3:1:1101:21564:6354 2:N:0:1
TACTCGGGTATCTAATCCTGTTTGATCCCCACGCTTTCGCACCTCAGCGTCAGTATTAAGCCAGGAGGCCGCCTTCGCCACCGGTATTCCTCCACATATCTACGCATTTCACCGCTACACGTGGAATTCTACCTCCCTCTCTCATACTCTAGCCAATCAGTATCGGATGCAATTCCCAGGTTGAGCCCGGGGCTTTCACACCCGACTTAATTAGCCGCCTACGCGCGCATTCTACCCAATCCGTCTGAGTT
+
CCCCCGGG6@,CC,6EFC9FFG<EEEFFGGCEGE@@CFGGDGGGGDDDC@@@FGFCFGDF9FF8F,:BFFF:>=@EGGE=@8FB>CC,EE8AEFGFG,99;,CFGC:=@CF9EEE5+4=8CFFC7,@A==FF8,=E85,5@FDDFFDEFFG8A+=D;7+;EFED55=+*@DDFF7BFFG?:,?+:,:@B9***4;CF7:4>)652>5(8*84<3:A18>11((06=.))*4)44<<;.17<(3((,-))))
@M00200:205:000000000-AKKM3:1:1101:22781:6361 2:N:0:1
TACTGGGGTATCTAATCCTGTTTGCTCCCCACGCTTTCGAGCCTCAGTGTCAGAAACGTTCCAGAGCGCCGCCTTCGCCACCGGCCTTCCTCCCGATCTCTACGCATTTCACCGCTACACCGGGAATTCCCCGCTCCTCTCCCGTCCTCTAGCCAGGCAGTCCCCCCCGACCTTTTCAGGTTAAGCCTGAAGATTTCCCGGAGGGCTTACCTAACCACCTACGCTCCCTTTATGCCCAAGCAGTGTGCGAC
+
CCCCCGGGGGGGFFFGFGGGGGGGFGFGGGGGGGGGGGGG8FEGFFFGGGG<EFFGGGGGGGGFGGFGGGGGGGGGDGGGGGG@FEGGEFGGFGGGEGGFGCGCE8CEFGCDGCEE6FFFFGGD++=@C,,6@EGGG?FBDEFDFEGFGF7BFGG?FCG5FFC?CBGGBEFB6@FFFF8*@>CGACGAF56=F:=;@?=6;3,,13(324:AA08C)/0:0?BF:CDG*:3<<)))2)-(,47<82)),--
@M00200:205:000000000-AKKM3:1:1101:11090:6382 2:N:0:1
TACGAGGGTATCTAATCCCGTTTGCTCCCCTAGCTTTCGCGCCTCAGCGTCAGTATTGGGCCAGATGAGCGCTTTCGCCACCGGTGTTCCTCCTGATATCTACGCATTTCACCGCTACACCAGGAATTCCCTCATCCTCTCCCATACTCTAGTCCGGCAGTTTGAGATGCAGGTCCTCGGGTGAGCCGAGGGATTTCACATCTCACTTGCCGAACCGCCTACACGCCCTTTAAGCCCAATCAGTGTG
+
CCCCCGGGGGGGGGGGGGGGGGGGGGGGGGGGGGGGGGGGGGGGGGGGGGGGGGGGGGCGGGGGGGGGGGGGGEGGEGGGGFFGGGGGGGGGGGGGGGGGFFGGGGGFGGGGGGGFGGD<DDEGFGGGGFCFFGGGGFGFFGGFG?CEGFFDFGG>DGG>FGEG7??FFFFFF@FFFF69:DCDFGGBBGDFEG6FAEFCEFEECC44>=B>=@EDFGF?18@4(::<)2=BA4<2A:??(.3:A26
@M00200:205:000000000-AKKM3:1:1101:5563:6391 2:N:0:1
TACCAGGGTATCTAATCCCGTTTGCTCCCCTGGCTTTCGTGTCTCAGCGTCAGCAAACCCCCAGCGAGCTGTTTTCACCATTGGCGTTCCAAACGATATCTACGCATTTCACCGCTCCACCGTTTGTTCCGCTCGCCCCTAGGTTGCTCAAGATGACCAGTATGTCGAGCCGTTCCATGGTTGAGCCATGGGATTTCACACGACACTTCGACATCCGCCTACACACGCTTTACACCCATTGAGTGTG
+
CCCCCGGGGGGGFGGGGGGGGGFGGGGGGGGGGGGGGGGFGGGGGGGGGGGGGGG@FFFGGGGGGGG7F@FE<?EFFFGC<EEFEGGGGGFCFFCFFGGGGCGGGGGGFFGGGGGFGGGGGD@EFCFFE=CCGG>EGFGB5==FA?FFGFG?A8=+0@+:DD0?CF969;*8AFFF+?+6@EDG5?FFBG,@9AFF>AFF@A)625;4*8-8/(:A?CB;(/6;<8):**6).?43:;()))..<<9
@M00200:205:000000000-AKKM3:1:1101:3755:6393 2:N:0:1
TACTCGGGTATCTAATCCTGTTTGATCCCCACGCTTTCGTGCCTCAGTGTCAATGACTGTGTAGTAAGCTGCCTTCGCAATTGGTGTTCTATGTCATATCTAAGCATTTCACCGCTACATGACATATTCCGCTTACCTCCAAAGTATTCAAGATAAATAGTATCAATGGCAGTTTCCGAGTTAAGCTCGAAGATTTCACCACTGACTTACCTACCCACCTACGCACCCTTTCAACCCAATCAGTGTG
+
C@CCCGGGGGGGGGGGGGGGGGGFEFGGGGGGGGGGGGGGGGGGGGGFFGGGEGEFFGGGGGGGGGGGGGGGGFFGGGGGGGGFGGGGGGGGGGGGGEGGGAFGGGGGGGGGGGGFGGGGF9EEG9DFGGDGGGGGEF9=:DFFF7+CFFAEGGGBFFCFGGFGC+=;9DFFFEBDFDGEGGFGFGC0:C,<>BFF;9EFDD58EFFD*>8C*)@D8><CFF558C?DC9C*3;C:C9B2>E=E799
@M00200:205:000000000-AKKM3:1:1101:9618:6404 2:N:0:1
TACTCGGGTATCTAATCCTGTTTGCTCCCCACGCTTTCGCGCCTCAGCGTCGGACCCGGCCCAGCTGGCCGCCTTCGCCACGGGTGTTCTTGCAGATCTCTACGCATTCCACCGCTACACCTGCAATTCCACCAGCCTCTACCGGTCCCCAGATCCGCAGTATCAGAAGCAGCTTCGGAGTTGAGCCCCGAAATTTCCCTTCCGACTTACAGGATCCGCCTGCGCGCGCTTTAAGCCCAATCAGCGTG
+
CCCCCGGGGGGGGGGGGGGGGGGGGGGGGGGGGGGGGGGGGGGGGGGGGGGD>FFGGGGGGGGFGGFCGGGEGGGGGGGGGG+FFGGGGGGGGFFEFFGGGGGGG6FGGE;FDGGEDGGGGGGGGADFGGFFGC=FGFGFFGGFGEGFGFGD8?FFFG5AGGFG<A>99EFFF4AFBA4?<FGFFGGFFG5)=5CFF5C>A@FDFF92;E>E@6?<5*84:1456*.)1)3:44<AF<:F:B:2)(,-
@M00200:205:000000000-AKKM3:1:1101:27773:6406 2:N:0:1
TACCGGGGTATCTAATCCTGTTTGCTCCCCACGCTTTCGTGCATGAGCGTCAGTGTTGGCCCAGAAGGCTGCCTTCGCCATCGGTGTTCCTCCACATCTCTACGCATTTCACCGCTACACGTGGAATTCCACCTTCCTCTGCCACACTCTAGCCACGTAGTTTCGAGCGCAATTCCCAAGTTAAGCCCGGGGCTTTCACACTCGACTTGCGCGGCCACCTGCGCACACTTTACGCCCAATCAGTGTGAGCT
+
CCCCCGGGGGGGGGGGGGGGGDGGGGGGGGGGGGGGGGGG8FGFGGG9FGGGGFGG9CEFEGGEGGFGGDGGGGGGGGGGGGGGGGGGFFFGGGFGGGGGGGGGGG>GGGGGGGGFGGGGGGG>FDFDEDGGGGGGGFGFFC6@FFDFGFD8FDCFBDDD+C7D5*=>BEFA>=FFFFFFF:EGFGGF>D*?*49C9AFC@@299=D27429B9E?9FF@3825(:5<*:-)6167C?F7?BB<AABF)(.
@M00200:205:000000000-AKKM3:1:1101:11678:6411 2:N:0:1
TACTCGGGTATCTAATCCTGTTTGCTCCCCACGCTTTCGTGCATGAGTGTCAGTGTTGGCCCAGGAGGCTGCCTTCGCCATTGGTGTTCCTCCACATCTCTACGCATTTCACCGCTACACGTGGAATTCCACCTCCCTCTGCCACACTCAAGCCCCGTAGTTTCGAGCGCAATTCCCACGTTAAGCCCGGGGATTTCACCCTCGACTTGCGAGGCCACCTGCCCACACTTTAAACCCAATCAGTGTG
+
CCCCCGGGGGGGGGGGGGGGGGFGGGGGGGFGEGGGGGGGGGGGGCFGGGGGGFFGG8EFFGGFFGEGGGFGGGGGGGGGGGG<FGGGGGGGGGGGGGGGGGGGG8CCGGFGGGGFGGGGGFCEG,EGFGGGGFFGGFGFBFGFG?GFG?DDGGGEF>D>EDEGFF6CEEDBFEFFAF+5D,0:BA@FAD*:9CGFFE?*:-5(525(*45>2.BE?GFF1/(06C)*0;)9)/)/=21(:))-6>)
@M00200:205:000000000-AKKM3:1:1101:25799:6425 2:N:0:1
TACTGGGGTATCTAATCCTGTTCGCTCCCCACACTTTCGCTCCTCAGCGTCAGGTAATGCCCAGAGAACCGCCTTCGCCACCGGTGTTCCTCCTGATATCTGCGCATTTCACCGCTACACCTGGAATTCCGCATCCCTCTCCCAAACTCAAGCCAACCAGTATCAGACGCAGTTCCCCGGTTAAGCCGAGGGATTTCACGTCTGACTTAGTTGGCCACCTACGCGCCCTTTCCACCCAATCAGTGTGAGCT
+
CCCCCGGGGGGGGGGGGGGGGGGGGGGGGGGC@FGGGGGGGGGGGGGGGGGGDGGGGFGGGGGGGGCEFFFGGGGGGGGGGGGGGGGGGGGGGGGCGGGGGGGGGGGGGGGGGGGFGGFGGGGFFCFGGGGGDC+E?5DD?FDFF9=DG8E+>D8DFG+;E7C99++,039=?;A?6AGAFCDC6DF?*995;8CFF5CB=((/0>@C*79?)(<C;DFD(/,).*2:390)4<<?G:8244))).).:,.
@M00200:205:000000000-AKKM3:1:1101:20090:6427 2:N:0:1
TACTAGGGTATCTAATCCTGTTTGCTACCCACGCTTTCGCTCCTCAGCGTCAGTTTCGGCCCAGAGTGGCGCCTTCGCCACCGGTGTTCCTCCTGATATCTGCGCATTTCACCGCTACACCAGGAATTCCCCACTCCCCTACCGAACTCAAGTCACAGCAGTATCGAGTGGCGGCTCTGGGTTAAGCCCAGAGTTTTCACACCCGACTTACTGAACCGCCTACGAGCTCTTTATGCCCAATCAGTGTG
+
CCCCCGGGGGGGGGGGGGGGGGGGGGGGGGGGGGGGGGGGGGGGGGGGGGGGGGGGGGGGGGGGGGGGGGEGGGGGCFGGGGGGGGGGGGGGGGGGGFGGGGGGGDGGGGGGGGGFGGGGGEGGF=FGGGGGGGGGGFGFFGGE>EGFGFGGGGGFFGGFGF7=D@6DADFADBF>AFDFCE>DFFGFFFFAFCEFFF<C?2@@2>>9@)797);C09>9<4@:?*))2*4)5AA<C::?((5<4:>)
@M00200:205:000000000-AKKM3:1:1101:17283:6428 2:N:0:1
TACAAGGGTATCTAATCCCGTTTGCTCCCCTGGCTTTCGCGCCTCAGCGTCAATGCCGGTCCAGGATGTCGCCTTCGCCACCGGTGTTCCTCCAGATATCTACGCATTTCACCGCTACACCTGGAATTCCACATCCCTCTCCCGGATTCAAGCCAACCAGTATCGGACGCAGTTCCTGGGTTGAGCCCAGGGATTTCACGTTCGACTTAGCAGGCCGCCTACGCGCCCTTTATGCCCAATCAGTGTGAGCT
+
CCCCCGGGGGGGGGGGGGGGGGCFGGGGGGGGGGGGGGGGDGGGGGGGGGGGGGGGGGGGGGDFGFFGGGGGGGGGGGGGGGDEGGGGGGFGGFCGGGGCFDDFGEGGFGFGGG>?DCCGGGGGDFGGGGGGGGGGGFGFFGFFGBGFGFGGFGGFFC=FGCDG=DCCAEB>AA9EA63*6CDGFGG5?GCDF>FF8?FD@==@FFF2>C4?80C=;D>D<F@BBD5D)724)49BF?:?B02-.69).()
@M00200:205:000000000-AKKM3:1:1101:6732:6429 2:N:0:1
TACTCGGGTATCTAATCCTGTTTGCTCCCCACGCTGTCGCGCCTCAGCGTCAACACCGAGCCAGATCGCCGCCTTCGCCTCTGGTGTTCTTCCCAATATCTACGAATTTCACCTCTACACTGGGAATTCCACGATCCTCTCTCGGTTTCAAGCCTGCCCGTTTCGAGTGCACCTCCCAGGTTGAGCCCAGGGCTTTCACACCCCACGCAACGGGCCGCCTACGCGCCCTTTCACCCCAATCAGTGTG
+
CCCCCGGGGGGGGGFGGG9EFGEFGGGGGGGGGGGGGGGG>EEB,FFGGEGGG,C@FGEGGGGF<FFGG:CF+FFGFFGC@FDEGGGGG9EBFGGEF,EFGGGCCEEFFGGGG9FFGGFE,@E,B,DFGGGGDCDFGFGF;@@A6*+1=F:@FG6DFFGFG?8+)5:E?,45;5AA>**97<**;?7<**9AEFFC99CEFD>(559@5((((48C9DB2(/,)-55>)*.)64<6E0(42>76)--
@M00200:205:000000000-AKKM3:1:1101:27444:6439 2:N:0:1
TACAGGGGTATCTAATCCCGTTTGCTCCCCTAGCTTTCGCGTCTCAGCGTCAGAAATCAGCCAGAGCCTCGCCTTCGCCGCCGGTGTTCCTCCTGATATCAACGCATTTCACCGCTCCACCAGGAATTCCAGGCTCCCCTCTGATCCTCAAGCAAGGTAGTTTCGAGCGCAATTCCTCGGTTAGGCCGAGGGATTTCACACCCAACTTACTGCGCCGCCTACGCACCCTTTAAACCCCGTCAGTGTG
+
CCCCCGGGEGGGGFGGGGGGCFGGGGGGGGGGGGGGGGGGGGGGGGGGGGGGGGGGGGGGDFGGGGGGGGGEGGEFFGGFFEGGGGGGGGGGGGGGGGGGGGGFGGGFFGGGGGEBDFGFGGGDF@FFFGGGGFGGE?EDEDEFGFDCDF=AFGFBFF@A@C<FFFGG>E>AD@BFFFGFFEGGFGGFFGGFB=EFAE<<;2,:;;@<A<3?E?GG6DB6?1:7(*7C/9:F4)).;(,,-(8.6<A
@M00200:205:000000000-AKKM3:1:1101:14092:6440 2:N:0:1
TACCAGGGTATCTAATCCCGTTCGCTCCCCTAGCTTTCGTGCCTCAGCGTTAGGAAAGACCCAGTGAGCCGCTTTCGCCACTGGTGTTCCTGATGATATCAACGCATTTCACCGCTACACCATCAGTTCCGCTCACCTCTGTCTCCCTCGAGCACGGCGGTTTGGGACGCTATTCCCCGGTTGAGCCGGGGGCTTTCACCTCCCACCCTCCGCGCGGCCTACGCACCCTTTACACCCAGTCAGTGTGAGCT
+
CCCCCFDGFGGGGGGGGGGGGGGGGGGGGGGGGGGGGGGGGGGGGGGGGGEFDFGFCFGGGEGEFGDGGGEG@FGGGGG@E88FFGGGGFGCBE<FFFGGGGFEGCFGGGAFGGGFGGGGGG,>5C=EFF6ECEGGGFGFF6CDFF81D9CCEDF>DGGFEGAD=**3<CD5A4=9FFC?FGD4AFCD>)>B):EGFFG)5:<?F:-8<BBF?BGC>D@83:BD?E@G*05-:5<:E?,,<A<4<<<)<3)
@M00200:205:000000000-AKKM3:1:1101:18575:6444 2:N:0:1
TACGGGGGTATCTAATCCTGTTTGCTCCCCACGCTGTCGCGCCTCAGCGTCAGCAACAGCCCAGCAGGCCGCCTTCGCCACTGATGTTCTTCCCGATCTCTACGCATTCCACCGCTACACCGGGAATTCCACCTGCCTCTACTGTGCTCGAGCCCGACAGTTTAGAAGGCAGCCTTGCGGTTAAGCCGCAAGATTTCACCCCCTACTTATCAGGCCGCCTACGCGCCCTTTAAACCCATGCAGTGTG
+
@CCCCD@FEEDEFFFGGGGFGGGFGGGDDFFGGGGGGFDGCCGGEGGFCFG7CFFFGGFFBFCFF?GGGGGGGDEFFGEGGG8EFFFGFGGGGGG:CFFF;E<EC6@FE=DFFCE>GCFFGEGGGEC8DF,DFGGGGFF@FCCF@B?CC5C*@CC?>E*@,5:EE*:9/465BBA8/AD5:CC+876)3CCDFC::A3E)=>B>06>):<426:FE2D::(46D>EDG)*)6A:24?1((57)).-6
@M00200:205:000000000-AKKM3:1:1101:14852:6450 2:N:0:1
TACTAGGGTATCTAATCCCGTTCGCTCCCCACGCCTTCGCGCCTCAGCGTCAGGAACGGCCCAGCTGGCCGCCTTCGCCACGGGTGTTCCGCCCGATCTCTACGCATTTCACCACTACACCGGGCATTCCACCAGCCCCTGCCGTCCTCAAGCCACGCGGTCCCCGACGACGTTCCCCGGTTGAGCCGGGGGCTTTCACGCCAGGCCAACGTGGCCGCCTGCGCGCGCTTTATACCCAATCAGTGTG
+
CCCCCGGGGGGGGGGGGGGGGGGGGGGGGGGGGGGGGGGGGGGGGGGGGGGGGGGGGGGGGGGGGGGGGGGGGGGGGGGGGGGGGGGGGGGGEGGGGGGGGGGGGGGGGGGGGGGFGDGGGDGGGGGGGFGGGFGGGFGFFGGFGFGDGFGGGGGFFGGFGG>FFECG>EFF>?FFFFGFGGDGFGGFDGDFFGGGFDG??<F0:<<?BF?:??GF9DEF<<>EB?5<)/,65AFFG?:(37<4<<>
@M00200:205:000000000-AKKM3:1:1101:5477:6450 2:N:0:1
TACGCGGGTATCTAATCCCGTTCGCTACCCTGGCTTTCGTGCCTCAGCGTCAATGCATCCCCAGCAGCCTGCTTTCGCCGTTGGCGTTCCTGACGATATCTACGCATTTCACCGCTCCACCGTCAGTTCCAGCTGCCCCTAGATGATTCAAGCCCTTCAGTATGCCAAGCAATTCCTCGGTTGAGCCGAGGGCTTTCACAAAGCACTTGAAGGGCCGCCTACGCACGCTTTAAGCCCAATCAGTGTG
+
CCCCCGGGGGGGGGGGGEGGGGGGGGGGGGGGGGGGGGGGEGGGGGGGGGGGGGGGGGGGGGGGGGGGGGGGGAFGGGGGGGGGGGGGGGGGGGG@F@EGGGGGGGCFAFGGFGGBGGGGGGGGGGGGGG8DDGGGGBEDFFFFGDD>DFGGGGG5AF7CFFEGEFCGFFFE59=FFFGAFC9CAE4@9>5?BFGGFCB4;DFFE:;54)=FF?DE;DB03;65(18>190<>A<?G:??7>>>4AA
@M00200:205:000000000-AKKM3:1:1101:12441:6457 2:N:0:1
TACCAGGGTATCTAATCCCGTTTGCTCCCCTGGCTTTCGCTCATCAGTGTCAATTCCGGTCCAGGATGCCGCCTTCGCCACCGGTATTCCTCCAGATATCTACGCATTTCACCGCTACACCTGGAATTCTGCATACCTCTCCCGGATTCAAGCCATCCAGTATCGGATGCAGTTCCCAAGTTGAGCCTGGGGATTTCACATCCGACTTAGTTGGCCACCTACGAGCCCTTTATACCCAATCAGTGTG
+
CCCCCGGGGGGGGGGGGGDGGGGGGCGGGGGDDEGEGGCGGGGGGGG6FFGGGGAFDFG@FGGGG8FFGGGGGGGGGGGGGFGDFGGGG,@<FCF9F<DGGGEGGGGGGGGGF>EFGGFGG8EEFFGGG,@EGFGGGFGEDGCB8@C)6?F9=D6D?EGFG+;F=9++9E5DFFFD+;6;>ACGFGFF?D+?*:CFF@C*;CFD):79*9:4AEFC2;FF25(2-8AFC8=*)9<7</2(,)75??3
@M00200:205:000000000-AKKM3:1:1101:19133:6477 2:N:0:1
TACAGGGGTATCTAATCCCGTTTGCTCCCCTAGCTTTCGCGCCTCAGCGTCAGTATCGGTCCAGGAAGCCGCCTTCGCCACCGGTGTTCCTCCGGATATCTACGCATTTCACCGCTACACCCGGAATTCCGCTTCCCTCTCCCGAACTCAAGCCCCGCTGTATCCCTTGCAGTTCCCCAGTTGAGCCGGGGGATTTCACAAGGGACTGACGGGACCGCCTACGCGCCCTTTAAACCCAGTACGTGTG
+
CCCCCGGGGGGGGGGGGFGGGGGGGGGGGGGGGGGGGGGGGGGGGGGGGGGGGGGGGGGGGGGGGGFGGGGGGGGGGGGGGGGGGGGGGGGGGGGGGGGGGGGFGGGGGGGGGGGECFGGGEEGC@DGGFFEGGDBD8EDFGGEGFGBGFF?FGGFFGDBEF@FEFFFFGFFAECFFFF>B<DFFFFE4CE>AEFGFEFE<;@0173?B:BFFFGE277(,((0,8;D)5>A<AA?D01())-.051
@M00200:205:000000000-AKKM3:1:1101:7288:6478 2:N:0:1
TACTGGGGTATCTAATCCCGTTTGCTCCCCTAGCTTTCGCTCATCAGCGTCAATGCCGGTCCAGGATGCCGCCTTCGCCACCGGTATTCCTCCAGATATCTACGCATTTCACCGCTACACCTGGAATTCTGCATCCCTCTCCCGGATTCAAGCCTATCAGTATCGGACGCAGTTCCCTGGTTGAGCCTGGGGATTTCACGTCCGACTTAGTTGGCCGCCTACGCGCCCTTTAAACCCAATCCGTGTC
+
CCCCCGGGGGGGGFGGGGCEGGFEFGFEFGF<FGGGGGGEGGGGGGGGGGGGCGGGGGGFFCAFCF,EGEGEEGEFFGDGGGGE6@FFGGGGG8F,FFGGGGFDGGGGAFGGGCGFDGGGGFE>=8DFG;EGFD==,*68:81<=9+=FBF8ED+;+@DFF+;D55+6@EEABCFF>029@,***@,30C7/*=:;+;CB:)(529@9C*1/9(?69GAFF@7),::CDC:).-34;::((((-3:(
@M00200:205:000000000-AKKM3:1:1101:21747:6481 2:N:0:1
TACCAGGGTATCTAATCCCGTTTGCTCCCCACGCTTTCGCGCCTCAGCGTCAGGGAATGCCCAGAGACCCGCCTTCGCCACCGGTGTTCCTCCCGATCTCTACACATTTCACCGCTACACCGGGAATTCCAGTCTCCTCTGCATCCCTCAAGAATGGCAGTATCGGCCGACCCCCCTGAGTTGAGCCCAGGGATTTCACGACCGACTTGCCATCCCGCCTCCGCGCCCTTTACGCCCAACCAGTGTGAGGT
+
CCCCCGGGGGGGGGGGGGGGGGGDGGGGGGGGGGGGGGGGGGGGGGGGGGGGGGGGGGGGGGGGGGEGGGGGGGGGCFGGGGGDGGGGGGGGGGGDFGGEEFGGGGGGGGGGGGGFGGGGGGGGGGGGGGGGGGFGGFGFFGGFGFF8AF8+6?FFFGGFGGFGADGDEGFFFA59BFDAFFGGFG68A<CB86C;7?CD?B6;((48AC@37:FE?5>((.(.(:)9)256)419>0,(44:4,4)))(.
@M00200:205:000000000-AKKM3:1:1101:23697:6483 2:N:0:1
TACTAGGGTATCTAATCCTGTTTGCTCCCCACGCTTTCGCACCTCAGCGTCAATACCGGTCCAGTGAGCCGCCTTCGCCACTGGTGTTCCGCCGAATATCTACGAATTTCACCTCTACACTCGGCATTCCACTCACCTCTCCCGAACTCAAGACAGCCAGTATCAAAGGCAATTCCAAGGTTGAGCCCTGGGCTTTCACCTCTGACTAAACTGTCCGCCTACGCGCCCTTTACACCCAATCAGTGTG
+
CCCCCGGGGGGGGGGGGGGGGGGGGGGGGGGGGGGGGGGGGGGGGGGGGGGGGGGGGGGGGGGGGGGGGGGGGGGGGGGGGGGGGGGGGGGGGGDGGEGGGGGGDGGGGGGGGGGFGGGGGFGGGGGGGGGGGGGGGFGFFGGF>DGFGFFGGGGFFFGFGGCGFFGGFGFBFEFFFFGFFGF>AGF>FDGFAFFFFFGFFFFB*:>EE@EFE??C@GFF95@FBGADCC3<)178EF?@3)7<7CC
@M00200:205:000000000-AKKM3:1:1101:18176:6495 2:N:0:1
TACGGGGGTATCTAATCCCGTTCGCTCCCCTAGCCTTCGCGCCTCAGCGTCAGGTACGGCCCAGGGGGCCGCCTTCGCCACGGGTGTTCCTGCTGATCTCTACGCATTTCACCGCTACACCAGCAATTCCACCCCCCTCTACCGTCCTCTAGCTGTGCAGTCTACCTAGCACCCCACCCGTTGAGCAGGTGGATTTCACACGGTACTTGCACAGCCGCCTGCGCGCCCTTTATGCCCAGTCAGTGTGAGCT
+
CCCCCGGGGGGGGGGGGGGGGGGGGGGGGGGGGGGGGGGGGGGGGGGGGGGGGGGGGGGGGGGGGGGGGGGGGGGGGGDGGGFGGEFCGGGGGGGGCGGGGGGGGGEGCDFGGGGFGGGGGGGGGGGGGGGFFGGGGFE@FGGFGEGFGFGDGGGFFGGFGG9FEFGFFFFFF@:)8>DECCDGFFEFFFGFA99>82AA:>B?(34:)44?A1CC(9>6?:(.,28D<572:>2<;:(.5<4)).<))(.
@M00200:205:000000000-AKKM3:1:1101:17154:6496 2:N:0:1
TACCAGGGTATCTAATCCTGTTTGCTCCCCACGCTGTCGCGCCTCAGCGTCAGCCACAGCCCAGCGGGCCGCCTTCGCCACCGGTGTTCTTCCGGATCTCTACGCATTCCACCGCTACACCCGGAATTCCACCCGCCTCTACTGTGCTCAAGCACGACAGTCGCCACGGCCGATCCGGGGTTGAGCCCCGGACTTTCACCCCCGCCTCCTCGCGCCGCCTACGCGCCCTTTAAACCCAATCAGTGTGAGAC
+
CCCCCGGGGGGGGGGGGGGGGGGGGGGGGGGGGGGGGGFGEGGGGFGGGGGDEGFGGGGGGGGGGGDFGGGGGGGGGGGGGGDBCFGGGGGGGGGECFGGGGGGGGGGGGGGGEEDGGGGGGGEEGDFGFAFGGGGGDCEFGGFFFGEGFG*E5@5AE4@CGFCAEDG:E>BF9EEFE:;<8DGAEEFFDE))*<CF<F<:9>B,2(4<:BBF>G8(95((.(51CBD9*44):38EBF(4?)).6<<24)
@M00200:205:000000000-AKKM3:1:1101:4771:6500 2:N:0:1
TACGGGGGTATCTAATCCTGTTTGATCCCCACGCTTTCGTGCCTCAGCGTCAGAACTGGCCCAGCCGCCCGTCTTCACCATCGGCGTTCCTGTAGATATCTACGCATTTCACCGCTACACCTACAGTTCCGGCGGCGCATACCAGCCTCAAGAAACCCAGTATGCCCTGCGGTTCCACGGTTGAGCCGTGGGATTTCACAAGACACTTAAGTTTCCGCCTACGCACCCTTTAAAACCACTCAGTGTG
+
CCCCCFGGGGGGGGFGGGGGGGFGGGGGGGGGGGGGGGGGGGGGCGGDEFGGGGGGGGGFGGGGGGGGGGGEGGGGGGGGGGGGGDFGGGDGFDA?FGGGGGGGGDGGGGGGGGGFGG?FGGGGGFGFGGGGGGGGGEGAFGGFGFGFF4<9F*?8ACDA8CEFEFC,?ED9A9EA6AG3CE3CFFGFA7E@FGGCF)<6?FB?:?BAF>A4<DGF07702335:E@3/*542))2;.((..36)--
@M00200:205:000000000-AKKM3:1:1101:5557:6502 2:N:0:1
TACTAGGGTATCTAATCCTGTTTGCTCCCCACGCTGTCGCGCCTCAGCGTCAGCCACAGCCCAGCGGGCCGCCTTCGCCACCGGTGTTCTTCCGGATCTCTACGCATTCCACCGCTACACCCGGAATTCCACCCGCCTCTACTGTGCTCCAGCGCGGGAGTCGCCACGGCCGATCCGGGGTTGAGCCACCGACTTTCACCGCCGCCTTCCCGCCCCGCCTCCGCCCCCTTTAACCCCAATCAGTGCTCGGT
+
C@CCCGGGGGGGGGGGGGGGGGFGGGGFGGGGGGGGGGG?FGGGGGFGGGGGE?FEFFFEGGGG?FEGGGGGGGGGGGGGGCFGGGGGGGGGGDDEGGGGFDFGGCGGCGFGGGGFGGGGBC8BFGGDFGCFF=CEGAE)*<A5@BG;+*@F,0C49:)?EFBGFFC85E53).5:58CB*:9*98F)8**)7>C>=<:)(7443321311:;(:?>D>0(((0(28>/2,5<248;2182))--)).(((
@M00200:205:000000000-AKKM3:1:1101:20756:6503 2:N:0:1
TACCAGGGTATCTAATCCTGTTTGCTCCCCACGCTGTCGCGCCTCAGCGTCAGCCACAGCCCAGCGGGCCGCCTTCGCCACCGGTGTTCTTCCGGATCTCTACGCATTCCACCGCTACACCCGGAATTCCGCCTGCCCCTACGGTGCTCGAGCCCCCCAGTCCGCACGGCCGACCCGGGGTTGAGCCCCAGGCTTTCACCGCACGCTTAAGGGGCCGCCTACGCGCCCTTTATACCCAATCAGTGTG
+
CCCCCGGGGGGGGGGGGGGGGGGGGGGGGGGGGGGGGGGGGGGGGGGGGGGGGGGGGGGGGGGGGGGGGGGGGGGGGGGGGGGGGGGGGGGGGGGGGGGGGGGGGGGGGGGGGGGEGGGGGGGGG>E?FGGGGGGGFFGDFGGFGFGFGFG7EGGFFGDDGFBC@DGG>EDFEFFFAD)7?EDGFGGFFGE:@GGGFFGFFF19BB?::):)49GE6C@<::03;E3C598)52-<FFF<??>6>B)
@M00200:205:000000000-AKKM3:1:1101:26975:6523 2:N:0:1
TACGGGGGTATCTAATCCTGTTTGCTCCCCACGCTTTCGTGCCTCAGCGTCAAGAAAGGCCCAGCCGACCGTCTTCACCATCGGCGTTCCAGTAGATATCTACGCATTTCACCGCTCCACCTACTGTTCCGTCGGCCCCTACCTTCTTCAAGACCGGTAGTTTGCCCCGCAGTTCCACGGTTGAGCCGTGGGATTTCACGGGACACTTTCCGGTCCGCCTACCCACCCTTTACACCCAATCAGTGTGAGAC
+
CCCCCGGGGGGGGGGGGGGGGGGGGGGGGGGGGGGGGGGGGGGGGGGGGGGGGGGGGGGGGGGFGGGGGGDFGGGGGGGGGEFGGGGGGGGGGGGEFGFGFGGGGGE@DEFGGGGAGGGGGGCGGGGGGCEGDEDCE>ECFFGFFFG8CCFCFGGF5@*:;CACAB7D5EDBDEFFFFGACEG*ACCF>CE).=CD@?FF1;20,::FA<9(498CBC><6:(0)27D*24))6<7E<(4:F246)-)-.)
@M00200:205:000000000-AKKM3:1:1101:21301:6526 2:N:0:1
TACAGGGGTATCTAATCCCGTTTGCTCCCCTGGCCTTCGTGCCTCAGTGTCAGGAACTGTCCAGAGACCCGCCTTCGCCACTGGTCTTCCTCATGATCTCTACGCATTTCACTGCTACACCATGAATTCCAGTCTCCTCTCCAGTCCTCAAGCACCGCAGTATCGAATGCAGTTTCGGAGTTAAGCTCCGAAATTTCACACCCGACTTACAGCGCCACCTACGCACCCTTTAAACCCAATCAGTGTGAGAC
+
CCCCCGGGGDFGGGGGGFGGGGGGGGGGGGFFGGGGGGGGFGGGGGGGGGGDGGGGGGFGGGGGGGDGGGGGGGGGGGGGGGGFGGGGGGGGGGGGGGGGGGGGGGGGGGGGGGGFGFFGGGFFCEGGGGFGGGGEGFFEFGGFDFFFGFGDGGGFFGGFGFFG5D8,9EFEFEFFDB>AEGGFBFAD?CEEFGGCFFGFF>BF5@A=CFFFEBGEFGF52;4?=E6D4?)9?E:2B27;=E<EC?4)6;)
@M00200:205:000000000-AKKM3:1:1101:23318:6527 2:N:0:1
TACTGGGGTATCTAATCCTGTTTGCTCCCCATGCTTTCGCTCCTCAGCGTCAGGTCATGCCCAGAGAACCGCCTTCGCCACCGGTGTTCCTCCTGATATCTGCGCATTCCACCGCTACACCAGGAATTCCGTTCTCCCCTGCATACCTCTAGTCTGCCCGTATCGGCAGCACGCTCAGGGTTGAGCCCTGAGTTTTCACTCCCGACGCGACAAACCGCCTACGAGCCCGTTATGCCCATTCAGTGTG
+
CCCCCGGGGGCFGGGGFGGFFGFFFFGGFGGGGGGCGGGDGGCFGFFGGGGCGGGGGGGGDFGGGGGGGGGGDGEGFFGEGFGCFFF7<EFFGGCFFGCDFGFEFEE=DEEFGEC9DFCFGGFGG??=FG8=AFDFDFGDFFCBFF8;FFFFCDFFF,=5@DFFF5+@98F=585>>F59CFG*9C:?FGDAF::E6/=6;<):)55222(.18FGFGB1661:18)>)/21:42)2)().64A><)
@M00200:205:000000000-AKKM3:1:1101:5571:6541 2:N:0:1
TACAGGGGTATCTAATCCCGTTTGCTCCCCTAGCTTTCGCGCCTCAGCGTCAGTATCGGTCCAGGAAGCCGCCTTCGCCACCGGTGTTCCTCCGGATATCTACGCATTTCACCGCTACACCCGGAATTCCGCTTCCCTCTCCCGAACTCAAGCCCTGCTGTTTCCCTTGCGGTTCCCAAGTTGAGCCGGGGGATTTCAAAAGGTACTGAAAAGACGGCCACCGCACCCTTTAACCCCGGTCAGTGGGGAGG
+
CCCCCGGGGGGGGGDFEFGGGGGGGFGGGGGGGGGGGGGGGGGGGGGGGFDGGFGGGGGGGGGGGGGGGGGGGGGGGCFGFGGGGGGCFDFGGDF:EFCGCFGGG6CCEDGGFE+0=FFGGGDGFDG8FDFEGGGGGFGDFGGFGFGDCFCDGGC6A8+3@C*?;6CG*,*):7DFF4;*@,+23:,*0/*))/;7+)+.781))1).))/)(48*(1.((.-)(28>5*)).)),2((-,((-.(((,((
@M00200:205:000000000-AKKM3:1:1101:10223:6545 2:N:0:1
TACTGGGGTATCTAATCCCGGTCGCTCCCCTAGCTTTCGCGCCTGAGCGTCAAGGGCGGGCCAGCAGATCGCTTTCGCCACTGGTGTTCCTTCCGGTATCTACGCATTTTACCGCTACACCGGAAATTCCATCTGCCTCTCCCGCCTTCAAGTCCCGAAGTTTCGAACGGCCTCTCCCAGTTGGGCCAGGAGCTTTCACGCTCGACTTTCGGAACCGCCTGCGCGCGCTTTAAACCCACTCAGTGTG
+
CCCCCGGGGGGGGGGGGFGGGGGGGGGGGGGGGGGGGGDGGGGGGFGGGGGGGGGGGGGGGGGGGGGGGGGGGFGGGGGGGGGGGGGGGGGGGGGGGGGGDFGGGGGGFGGGGGGFGGGGGEEGG8FFGGGGGGGGGFGFFFEAEF>=FFGC>FGFAE4?FDEG@FGGFGFBFFFFFFDFCE:FDGGF>C=5>EGFFEG:?:?BFFF:>F09(2?E>CB:6:;>9E57)5(5)638??((.(,))6-
@M00200:205:000000000-AKKM3:1:1101:27085:6554 2:N:0:1
TACTAGGGTATCTAATCCCGTTTGCTCCCCACGCTTTCGCGCCTCAGCGTCAGTACCGGTCCAGCGAGCCGCCTTCGCCACTGGTGTTCCCCCCAATATCTACGCATTTCACCGCTACACTGGGGATTCCACTCGCCTCTCCCGGTCTCAAGCCAAGCAGTTTGACAGGCAGTTCCTCGGTTAAGCCGAGGGATTTCACCCGTCACTTTCCAGGCCGCCCACGCGCCCTTTAAGCCCAATCAGTGTG
+
CCCCCGGGGGGGGGGGGGGGGGGGGGGGGGGGGGGGGGGGDGGGGGGGGGGGGGGGGGGGGGGGGGDGGGGGGGGGGGGGGFFEFGGGGGFGGGGGGGGGGCFFGGGGFFFGGGEFGDGG;EFGGGGGGGGGGDFEDE68D8ABEFGAGAF?3=CF5CGFECEDCFGGFDA9FEFF9C4?FEDFFCF>>GGF5CCFFFF469<??@C).99<),::;D7(4-(0(*8>9924:A<?F(,4::)-65<
@M00200:205:000000000-AKKM3:1:1101:14049:6557 2:N:0:1
TACACGGGTATCTAATCCTGTTTGCTCCCCACGCTTTCGCGCCTCAGCGTCAGTTACGGGCCAGTGTGTCGCCTTCGCCACTGGTGTTCTTCCGAATATCTACGAATTTCACCTCTACACTCGGAGTTCCACACACCTCTCCCGCACTCAAGACAGCCAGTATCAAAGGCTATTACAGGGTTGAGCCCTGGGCTTTCACCCCTGACTTAACTGTCCGCCTACGCGCCCTTTATACCCACTCAGTCTG
+
CCCCCGGDGCFGGGAGGGGGGGGGGGGGGGGGGGGGGGDGDGGGGFGGEGGGGFFDGGGGGGGCE<FGGGCGEGGGGGGGGGEGGGGGGGGGGGDCGFGGGGGG:EGGGGGGGGGF?FGGGG+BCCGGGFGCFEGGGFGFFGGFGBGFGFGD,8=?DFGFGGCF<9+,3D*)?7+?<;?DFFDFADGFFC*39CCGFAF>)-):>@EF*8B?CCCGFGE=?@(0285C)244)195?8(63(55)))
@M00200:205:000000000-AKKM3:1:1101:13890:6560 2:N:0:1
TACTGGGGTATCTAATCCCGTTTGCTCCCCTGGCCTTCGTGCCTCAGTGTCAGGAACTGTCCAGAGACCCGCCTTCGCCACTGGTCTTCCTCATGATCTCTACGCATTTCACTGCTACACCATGAATTCCAGTCTCCTCTCCAGTCCTCAAGCACCGCAGTATCGAATGCAGTTTCGGAGTTAAGCTCCGAAATTTCACACCCGACTTACAGCGCCACCTACGCACCCTTTATACCCAATCAGTGTG
+
CCCCCGGGGGGGGGGGGGGGGGGGGGGGGGGGGGGGGGGGGGGGGGGGGGGGDFGGGGGGGGGGGGGGGGGGGGGGGGGGGGGGGGGGGGGGGGGGFGGGGGGGGGGGGGGGGGGFGGGGGGGGGGGGGGGGGGGGGFGFFGGFGFF>DF?CFFGFEEGEGFFC>?FDFEDEF;DFE>DFGGGGFGFFFDGEFGGFFEGFFF))=>0>EFFFF5CE2CFDFFFFFGFG48>:E5C48B(03@<<C77
@M00200:205:000000000-AKKM3:1:1101:23970:6561 2:N:0:1
TACTCGGGTATCTAATCCTGTTCGCTCCCCTAGCTTTCGCGTCTCAGCGTCAGGAACGTCCCAGCGAGCTGCCTTCGCCATAGGTGTTCCTCCCGATATCTGCGCATTTCACCGCTACACCGGGAATTCCACTCGCCTCTTCCGAACTCTAGTCCGGCAGTATCGACCGGCATCCCAGGGTTGAGCCCTGGACTTTCACAGCCGACTTACCGGACCGCCTACACGCTCTTTAAACCCAATCAGTGTG
+
CCCCCGGGGGGGFGGGGGGGGGGGGGGGGGGGGGGGGGGGGGGGGGGGGGGGGGGGGGGGCFGGGGGGGGGGGGGGGGGGGGGGGGDFGGGGGGCFFGGGGGGGGGGGCFGGGGCBGGGGGGGGGGGGGGGGGGGGGDGBFGGF>BDDGFG7EFGA>CDBCC7FA>DGE>?AFFFFFFF>C<DG6CGFF4C5AFEFFCG<4((71:6;>E@FF6EG9DFF:?F??G3CC:.5:977EF?<7).62<A
@M00200:205:000000000-AKKM3:1:1101:6733:6565 2:N:0:1
TACCGGGGTATCTAATCCCGTTTGCTCCCCTAGCTTTCGCTCCTCAGCGTCAATGCCGGTCCAGGATGCCGCCTTCGCCACCGGTATTCCTCCAGATATCTACGCATTTCACCGCTACACCTGGAATTCTGCATCCCTCTCCCGGCTTCAAGCCATCCAGTTTCGGATGCAGTTCCCAGGCTGAGCCTGGGGATTTCACATCCGACTTAGTGGGCCGCCGACGAGCCCTTTCAACCCCATATGGGGGAGTT
+
CCCCCFGGGGGGGGGGGG<FFGFCGGGGGGGGGGGGGGGGGGGGGGGGGGGGGGEGFGGGGGGGG7@AFGGGGGGGFGGGGGGGGGGGGGGGGGG,FFGGGGGGG>GGGGGGGEGFGGGGGDF8,@EGGFEDFFFFGFGFFGGFG*==FBG+@DDFFG8?D+*;=59CA?A6+0BA9*A**@>;AEGFFGF>?;CF6*=8EE-(0529*0@*72BC9D5((.(2-:5>5C?44)6<E(1(().)((((-((
@M00200:205:000000000-AKKM3:1:1101:18572:6567 2:N:0:1
TACGAGGGTATCTAATCCTGTTTGCTCCCCACGCTGTCGCGCCTCAGCGTCAGGGCTGGTCCAGCTGGCCGCCTTCGCCACGAGTGTTCTCCCCTATATCTACGCATTTCACCGCTACACAGGGAATTCCACCAACCTCTCCCAGCCTCAAGTCTCGCAGTTTCTACCGACTTCACACAGTTAAGCCGTGTGCTTTCACAGCAGACACACGAGACCGCCTACGCGCCCTTTACGCCCAATCAGTGTG
+
CCCCCGGGGGGGGGGGGGGGGGGGGGGGGGGGGDGGGGGGEGGGGGGGGGGGGGGGGGGGGGGGGGGGGGGGGGGGGGGGGGGGGGFGGGGGGGGGDCFF8FGGGDEGGGGFGGGFGGGGGG8EFGGGGGGGGGGGGFF8F,ADGFFFGFFDGGGFFGGFEFFGEFGGDGFBBEFFFFGFFGGGFGDF>DG>FGGGBEFFE>@DF:5:BF2=@15C9DF;(/18(3>C5>?DAB09??:(8?))46>
@M00200:205:000000000-AKKM3:1:1101:6130:6572 2:N:0:1
TACTGGGGTATCTAATCCCGTTTGCTCCCCTGGCTTTCGCGCCTCAGCGTCAGTGTCGGTCCAGGATGCCGCCTTCGCCACCGGTGTTCCTCCAGATATCTACGCATTTCACCGCTACACCTGGAATTCCAAATCCCTCTCCCGCACTCAAGACTTCCAGTATCGGACGCAGTTCCCAAGTTAAGCCTGGGGGTTTCACGTCCGACTGAGAAGGCCGCCTACGCGCCCTTTACGACCAATCAGTGTG
+
CCCCCFGGGGGGGGGGGF8@FF@FFCGGGGGGGGGGGGGGGGGGGGGGGGGEEEEECFG:FGGAEFFFGGGGGGGGGGGGGGGGCFGGGGG9EFGGFGGGGCFGGGFG8FFFF>EADGGDGC8FFFGGGFD4ADCFFDCD38??CEC)=;D?,==;F=?F,@*2:AD:58?55AFC>FGAB<CCCC,/A4**34?D+8,:>B@9077(.)933;>;(12((,,.(*8</*5))((4C;B7()5-4))
@M00200:205:000000000-AKKM3:1:1101:20967:6575 2:N:0:1
TACTAGGGTATCTAATCCCGTTTGCTACCCTAGCTTTCGTGCCTCAGCGTCAGTAGAGACCCAGTAAGCCGCCTTCGCCACCGGTGTTCCTTAGGATATCAACGCATTTCACCGCTCCACCCTAAGTTCCGCTTACCTCTGTCTCACTCAAGCACAGCAGTATCGAAAGCAGTTCCTCAGTTAAGCTGAGGTATTTCACTCCCGACTTGCTGCACCGCCTACGCACCCTTTACACCCAATCAGTGTG
+
CCCCCGGGGGGGGGGGGFGGGGGDGGGGGGGGGGGGGGGGGGGGGGGGGGGGGGGGGGGGFGGGGGGGGFGBFGGGFGGGGGGGGGGGGGGGGGFFGFGGGGGGGGGGGGGGGGGFGGGGGGFFGGGGGFEGDGGGGFGEFGGBGFGFGFGGGGGFFGGFGGFGFFGGBGFFFFFFFFGFGGFDFGGFFDGFFGGGFFFEE5C=5@BDECFFFFGGFGFFFF=EFGDG5;>EEEF@@8=@FFEEFF<
@M00200:205:000000000-AKKM3:1:1101:5421:6586 2:N:0:1
TACTCGGGTATCTAATCCTGTTTGCTCCCCACGCTTTCGCGCCTCAGCGTCAGAACTGGCCCAGGCAGCCGCCTTCGCCACTGGTGTTCCTCCCGATATCTACGCATTTCACTGCTACACCGGGAATTCCACACCCCTCTACCGCACTCTAGGTCGCCAGTATCCAATGCCATTCCCAGGTTGAGCCCAGGGCTTTCACATCAGACTTAACGAACCACCTACGCACGCTTTACACCCAATCAGTGTG
+
CCCCCGGGGGGGGGGGGGGGGGGGGGGGGGGGGGGGGGGGGGGGGGGGGDGGGGGGGGGGGGGGGGGFGGGGGGGGGGGGGGGGFGGGGGGGGGGGCGGGGGGFGGGGGFGGGGGFGGGGGGGGGGG?FFGGGGGGGFGDFGGFGFGFGFGGGGGFFGGDECEFEFFGFFF@FEFFFFDFGGGFA6,@AGF>DGGGF?CC4.8=;3>EC=BFFFGE(9AFE;78035C/90CBF2(:181()8<AB<
@M00200:205:000000000-AKKM3:1:1101:18496:6590 2:N:0:1
TACGGGGGTATCTAATCCTGTTCGCTACCCACGCTTTCGCTCCTGAGCGTCAGTTCCAGCCCAGAGTGCCGCCTTCGCCGCTGGTGTTCCTCCCGATATCTGCGCATTTCACCGCTACACCGGGAATTCCGCACTCCCCTACTGGACTCTAGCTATAGCAGTATCGGGTGGCGTCCCCAGGTTGAGCCTGGGGGTTTCACACCCGACTTACTAAGCCGCCTACGAGCTCTTTAAGCCCAATCAGTGTG
+
CCCCCGGGGGGGGGGGGGGGGGGGGGGGGGGGGGGGGGGGGGGGGGGGGGGGGGGGGGGGGGGGGGGGGGGGGGGGGGGGGGGGGGGGGGFFGGGCEGGGGGGGGGGGGGGGGGGFGGGGGGGGGGGGGGGGGGGGGFGFFGGFGFGFGFGGGGFFFGGFGG=CEFDEFC;DFFFFFFGEGFFGFGGFFGGFDECCF<CFBF:79;>6?<A2)2<CFGD>B635:C3)>73:>A2-<:F?BFFFBD<<
@M00200:205:000000000-AKKM3:1:1101:4452:6601 2:N:0:1
TACCAGGGTATCTAATCCTGTTTGCTCCCCACGCTTTCGCGCCTCAGCGTCAGTTGCGGGCCAGTGAGCCGCCTTCGCCACTGGTGTTCTTCCCAATATCTACGAATTTCACCTCTACACTGGGAATTCCACCCACCTCTCCCGCACCAAAGCAGTCCAGTCTTAAGCGCAACACCCAGGTTCAGCCCGGGGCTTTCACGCCTAACTTAATGAACCACCTACGCACCCTTTAAACCCACTCCGTCTG
+
CCCCCGGGGGFGGGGCFDCFGG,E@FEGCFEGGGGGGG@,FECCGGGGGFFG>FCCFF+8C+@F666F8EEGCE7FGGEGGG=FGBFGGGGGBF9EEGGF,D?D7DEFC9E<E,@;DF8B,D,@B,48EF,4+60>CFF5:?FAGA+)+*,6D+=+*@DFG6;+;CDCAG*:*)3?@*;*7<*;:CC4*7E)?EEFF?FB@<@@ED>)7)9))1<C;CDFE;@D<E>D195>447?GF(3<7(-(.-
@M00200:205:000000000-AKKM3:1:1101:11283:6631 2:N:0:1
TACTGGGGTATCTAATCCTGTTTGCTCCCCACGCTTTCGTGCATGAGCGTCAGTGTTGGCCCAGAAGGCTGCCTTCGCCATCGGTGTTCCTCCAGATCTCTACGCATTTCACCACTACACCTGGAATTCCACCTTCCTCTGCCACACTCCAGCAAAGTAGTTTCGAGCGCAGTTCCCAAGTTAAGCTCGGGGCTTTCACACTCGACTTGCTCCGCCGCCTGCGCACCCTTTACGCCCAGTCAGTGCTGGAC
+
CCCCCGGGGGGGGGGGGGGGGGGGGGGGGGGGGGGGGGGGGGFFAFEGGGGDEGEGCFFF@FG8CCFGFGGGGG9FGGBFGGF7FEGGGGGGGFFFGGGGGGGGGDFGDFGGGGGFFGGGGGGCFFGGGGEDFDDGGFGFFGG6=FDFGF8DG8+;6,6DD+CD5D+@*@58?DFFFB=DEFGGCF,;0;6@?E>DF@FEE@FF>ADF9E/1:9CEFGE?FB@DBG3>55@CC006E;?E@>E))))),((
@M00200:205:000000000-AKKM3:1:1101:14504:6647 2:N:0:1
TACTCGGGTATCTAATCCTGTTTGCTCCCCTAGCTTTCGTGCCTCAGCGTCAGGAATTGTCCAGGGACTCGCCTTCGCCACTGGTGTTCCTCCCGATATCTACGCATTTCACTGCTACACCGGGAATTCCAGTCCCCCCTCCAATCCTCTAGCCGAATAGTATCCCATGCCATTTCGAAGTTGAGCTTGGAGATTTCACATGAGACTTACCCGACCACCTACGCACCCTTTAAACCCAATCAGTGTG
+
CCCCCGGGGGGGGGGGGGGGGGGGGGGGGGGGGGGGGGGGGGGGGGGGGGGGGGGGGGGGGGGGGGGGGGGGGGGGGGGGGGGGFGGGGGGGGGGGCGGGGGGGGGGGGGGGGFGFGGGGGGGGGGGGGGGGGGGGFE>=DCGFGFG9=DFFEGGEFEFFGGE@CFFGFGFFFFFFF?6?FFG?F?FFFGGFAGGGFAC5EFEE*7BEFFF=ABGEBGF2>;D>(=5D<C;<EE33B8=@DEA6).9
@M00200:205:000000000-AKKM3:1:1101:20290:6648 2:N:0:1
TACGAGGGTATCTAATCCAGTTCACTCCCCACGCTTTCGCACCTGAGTGTCAGGAGCGGCCCAGTCGGCTGGTTTCCCCCTGGGTGTTCCTGCCGATCTCTACGCATTTCACCACTACACCGGCAATTCCACCGACCTCTGCCGCCCTCCAGTCAACCAGTCTGAGATGGCATCGACCCGTTAAGCGGCTCGCTTTCACACCTCACTTGGACGACCACCTGCGTGCGCTTTAAACCCAATCAGTGTG
+
CCCCCGGGGGGGGGGGGGGGGGGGGGGGGGGGGGGGGGGGGGGGGGGGGGGGGFGGGGGGGGGGGGGGGGGGGDFGGGGGEGGFFGGGGGGGGGDGGGGGGGGGGGGGGGGGFDDFGGGGG6EGGDFGGGFGG6DEGEGFFGGB6?DBGFG6EGG9@>CFGGFCEFCGFCF)AEF>BDGFGGGGAFGDFDG>EGGFFEGF;;(631CC)/;59@GC>GFF?F>E:CBD)*:<>2318:<087>>A<<
@M00200:205:000000000-AKKM3:1:1101:24349:6650 2:N:0:1
TACTGGGGTATCTAATCCCGTTTGCTCCCCTAGCTTTCGCGCCTCAGCGTCAGTATCGGTCCAGGAAGCCGCCTTCGCCACCGGTGTTCCTCCGGATATCTACGCATTTCACCGCTACACCCGGAATTCCGCTTCCCTCTCCCGAACTCAAGCCCGGCTGTTTCCCTTGCCATTCCCCAGTTGAGCCGGGGGATTTCACAAGGGACTGACCAGACCGCCTACGCGCCCTTTACACCCAATCAGTGTG
+
CCCCCGGGGGGGGGGGGGGGGGGGGGGGGGGGGGGGGGGGGGGGGGGGGGGGGGGGGGGGGGGGGGGGGGGGGGGGGGGGGGGGGGGGGGGGGGGGGGGGGGGGGGGDGGGGGGGFGGGGGGGEBCDGFGGGGGGGGFGFFGGFDEGFGF6:?6:BEGDAE>7CEFGFAGFEFFFFFFGEGEFG4<?>BGGE3:CFFEGFFFD??D@FFFFFFFGGBGD012:E;EEG558AFF>FD662??A446<
@M00200:205:000000000-AKKM3:1:1101:21451:6650 2:N:0:1
TACGGGGGTATCTAATCCTGTTTGCTCCCCACGCTTTCGTGCCTGAACGTCGGTACTGGTCCAGGAAGTCGCTTTCGCCACTGATGTTCCTTCCGATATCTACGCATTTCACCGCTACACCGGAAATTCCACTTCCCTCTACCGTACCCTAGCTATTCAGTCTCGAATGCAATTCCCAGGTTGAGCCCGGGGCTTTCACACCCGACTTAAATCACCGTCTACGCACGCTTTAAACCCAGTCAGTGTGAGAC
+
9CCCCGGGGCGGGCFGFGGFFGCFGGGGGGFGGGGGGGGGG7FFGGFGGGGGGDGGGGFGGGE8<,,,BFE7FEDFCEG:FFCFEFGFGGFGGGECEGCFGGGGGGGGGGGGEE>E+CFGGGEC=CDGGGFEGDFG=5DDFGGFGFGADA,+@E+7CEGFGG7+06=6AEAAFFF+A979DF>59?FF4C*?EEFF;4@<5(4(,2(1;>35?3?C;7:@(7<FFE@G7>(4-<3(2-,87<)6:4-6<9,
@M00200:205:000000000-AKKM3:1:1101:9673:6657 2:N:0:1
TACTGGGGTATCTAATCCGGTTCGCTCCCCACGCTGTCGCACCTGAGCGTCAGCCCATGCCCAGTCCGCTGGTTTCCCCCTGGGTGTTCCTGCCGATCTCTACGCATTTCACCACTACACCGGCAATTCCGCGGACCTCTGCATGGCTCGAGCTCTGCCGTATGGGATGGCCTCTCTTAGTTAAGCCAAGAGCTTTCACACCCCACGCCCAGAGCCGCCTGCGTGCGCTTTAAACCCAATCAGTGTGAGCT
+
CCCCCGGGGGGGGGGGGGGEGGGGGGGGGGGGGGGGGGGGGGGGGFEGGGGGGGGGGGEGGGGGFGGGGGGGGFGGGGGGGG<DGGGGGGGGGGGEGGGGGGGGGDEEGGFGGGGFGGGGGGDCFBFGGGGGGDGEGFGFFGGFFFG@GFGDGGGFFGCDGG=F=AFFEFFEFBFFFF7@FFFDFFFFA4;8AFFGF?EEF@FBDF9((67;0=GGBDFFBFFFBGDD3*:4<4<7E04:<)5A>DA)6()
@M00200:205:000000000-AKKM3:1:1101:20351:6675 2:N:0:1
TACCCGGGTATCTAATCCTGTTCGCTCCCCACGCTTTCGCGTCTCAGCGTCAGTACCGTCCCAGAGAGCCGCCTTCGCCACGGGTGTTCCTCCCGATATCTGCGCATTTCACCGCTACACCGGGAATTCCACTCTCCTCTTCCGGACTCTAGCCAGGCGGTTTCCACCGACGTCCCGAGGTTGAGCCTCGGGTTTTCACAGCGGACCTGCCTGGCAGCCTACACGCCCTTTACACCCAATCCGTGTG
+
CCCCCGGGGGGGGGGGGGCCFGGGGGGGGGFCCGGGGGGCFGGGGGGGGGGGGGGGCEFGGGGGGGGGGGGG:FGGGGGGGGGGGGGGGGGFFGGGGGGGFGGGGGGGGGGGGGGF>GGGGG7CECGGGGGGGFCED?FEF,E*::DAF8EGGGG*<D?DGC>DEA?EB=;5?>:A5)55=@FGFGG;AD=>A55>8)<>9:(---,(,4()-2C627>BFB:745)1972A<>28>1371(((-,-
@M00200:205:000000000-AKKM3:1:1101:12318:6678 2:N:0:1
TACGAGGGTATCTAATCCCGTTTGCTCCCCTAGCTTTCGCTCCTCAGCGTCAATGTCGGTCCAGGATGCCGCCTTCGCCACCGGTATTCCTCCAGATATCTACGCATTTCACCGCTACACCTGGAATTCTGCATCCCTCTCCCGGATTCAAGCCAATCAGTATCGGACGCAGTTCCCAGGTTGAGCCTGGGGATTTCACGTCCGACTTAGTTGGCCGCCTACGAGCCCTTTATACCCAGTCAGTGTG
+
CCCCCGGGGGGGGGGGGGGGGGGGGGGGGGGGGGGGGGGGGGGGGGGGGGGGGGGGGGGGGGGGCCGGFGGGGGGGGGGGGGGDGGGGGGGGGFCGGGGGGGGGGDGGACGGGGGDDGCGGGGGDGGGGGGGGGGGFFGFFFGDGEGDGBEDDFGFFGGFGFC955DGFE5=BC9<CFGFGGDGFGGFFGGA>EGGAAC=D=29(8@2*8>EFEGFBGFDD@F;;EFGCD@FC526E>??2).59AF
@M00200:205:000000000-AKKM3:1:1101:11927:6683 2:N:0:1
TACACGGGTATCTAATCCTGTTCGCTCCCCACGCTTTCGCGCCTCAGCGTCAGTATTATGCCAGGTGGCTGCCTTCGCCATTGACGTTCCTTCCGATCTCTACGCATTTCACCGCTACACCGGAAATTCCGCCACCCTCTCATATACTCCAGTCAGATAGTTTGCGATGCACTTCCCAGGTTAAGCCCGGGGCTTTCACATCACACACATCTCACCGCCTACGCGCCCTTTATGCCCAGTCAGTGTGAGA
+
CCCCCGGGGGGGGGGGGGGGGGCGGGGGGGGGGGGGGGGGGGGGGGGGGGGGGGGFGGGGGFGGGFFGGGGGGGGGGGGDF,:A?FGGGGGFGF>EEFFGGGFGGGGGGGGGGGGDCEFGGGE+F8DGGGGGG>CEGFGBFAADEF7DGFGFEDGF+7BFD9;DBEDDAG?5+0;;A*;57D8C8AFFE4E94*:C=CG<4;**8@=22)4)9?CF@DA1DD?5(=5D)73):2)4A)8:<2))).-4<)
@M00200:205:000000000-AKKM3:1:1101:14108:6716 2:N:0:1
TACCGGGGTATCTAATCCTGTTTGCTCCCCACGCTTTCGAGTCTTAGTGTCAGAAACCGTCCAGATAGCCGCCTTCGCCACCGGTGTTCTTCCCAATCTCTACGTATTTCACCACTACACTGGGAATTCCACTATCCTCTCCGGTCCTCTAGCCATCCAGTCCTGAATGCATTTCTTGAGTTGAGCTCAAGGCTTTCACATCCAACTTGGACAACCATCTACACTCGCTTTACGGCCAATCAGTGTG
+
CCCCCDEGGGGGGGGGGGGGGGGGGGGGGGGCGGGGGGEFEFGGDCFGCFFFGGGGGGGGGGECAFFDFD@FGGGGFGGEGGEGCGGGGGGGGEFCFGGGGGFDFGGGGGDEGGGFGGGGGFGGFFCGGGGGFGGGGF9DFFGEGF>DFFGFFGGFFFF5EFEGDD=,=FFFFFFFFFDFGF?FFGFAFGCFFFGGF7CCE:C88@DFE)@)>@FEACFEFEE6=FFD4?B46(((4/9(0>@?1<3
@M00200:205:000000000-AKKM3:1:1101:6898:6719 2:N:0:1
TACTCGGGTATCTAATCCTGTTCGCTCCCCACGCTTTCGCGTCTCAGCGTCAGTTACCGTCCAGAAAGCCGCCTTCGCCACTGGTGTTCCACCTGATATCTACGAATTTCACCTCTACACCTGGAATTCTGCATCCCTCTCCCGAATTCAAGCCATCCAGTATCGGATGCAGTTCCCAAGTTGAGCCTGGGGATTTCACATCCGACTTAGTTGGCCGCCTACGAGCCCTTTAAACCCAGTCAGTGTG
+
CCCCCGGGGGGGGGGGGGGGGGGGGGGGGGGGGGGGGGGGGGGGGGGGGGGGGGGGGGGGGGGGGGGGGGGGGGGGGGGGGGGGGGGGGGGGGGGGGGGGGGGGGFGGGGGGGGGFGGGGGGGFFGGGGGGFGGG@FBFFFGGFGFD9FFGGGGGFFCFFGGEFADDGFGFFFEFFFFGFFGG?FGGFFFEE?7CGFFGFFF@=>A=A6CE?E@CD=CDDFB2>0CBGGC;EECAFD0:@33;<C5>
@M00200:205:000000000-AKKM3:1:1101:19473:6720 2:N:0:1
TACGGGGGTATCTAATCCCGTTCGCTCCCCTGGCTTTCGTGTCTCAGCGTCAGCACACTCCCAGCTGTCTGTTTTCACCTTTGGCGTTCCAAATGATATCTACGAATTTCACCTCTACACCAAGCATTCCACCTTCCTCTCCAGGACTCTAGCTGCGCAGTTTCGAGTGCACTTCCACGGTTGAGCCGTGGGATTTCACGCCCGACACACGCTGCCGCCTACACGCGCTTTAAACCCACTCAGTGTGAGA
+
CCCCCGGGEGGGGGGGGGGGGGGGGGGGGGGGFGGGGGGGGGGGGGGGGGGGGGGGGGGGGGGGGGGGGGGGGFGGGGGGGGGGGGCGDGGE9FGGDFGGGGGGG?FGGGGGGGGFFGGGFGGGFGGGGGGGGGGGFFGFFGGFGAC5DFGGGGDFBGGE>FECD?DDDFFEFFFFAA6*5:DFFGG>BCE4AFFGFFGFFF>2>==B>D@FFFGG>DE;1;(./383>544).40C<<07,,6A2)).4
@M00200:205:000000000-AKKM3:1:1101:15101:6733 2:N:0:1
TACTCGGGTATCTAATCCTGTTTGATCCCCACACTTTCGTGCCTCAGCGTCAGTTACAGCCTAGTAAGCTGCCTTCGCTATAGGTGTTCTTGACGATATCTAAGCATTTCACCGCTACACCGTCAATTCCGCCTACCTCATCTGTACTCTAGCCCATCAGTATCAATGCCACCCTCCCGGTTAAGCCGGGATATTTCAGCACTGACTTAATAGGCCGCCTACGCACCCTTTATACCCAATCAGTGTG
+
CCCCCGGGGGGGGGGGGGGGGGGGFGGGGGGGEGGGGGGGFDGGGGGGGGGGGGGGGGGGGGGGGGGGGGGGGGGGGGGGGAAFGGGGGGGGGGGGGGGGGGGGGGGGGGGGGGGFGGGGGGGGGGGGGGGGGGGGGFGFFGGFGFGFGFG9EDGFFGGFGGFGFFGCF8DFFAFFFFGFGGDDFGG>EDGE6FGGFEDC@CCEEFFFF5ECEBFG=DFFFDFFFGEGCF@*9CEC73;@;E).1<4
@M00200:205:000000000-AKKM3:1:1101:15298:6738 2:N:0:1
TACAGGGGTATCTAATCCTGTTCGCTACCCACGCTTTCGCTCCTCAGCGTCAGGTAAGGCCCAGAGAGCCGCCTTCGCCACCGGTGTTCTTCCTGATATCTGCGCATTCCACCGCTACACCAGGAGTTCCGCTCTCCCCTGCCTACCTCTAGTCTGCCCGTATCGGAAGCAGGCTCGGAGTTAAGCTCCGAGTTTTCACTCCCGACGTGACGACCCGCCTACGAGCCCTTTACACCCACTCAGTGTG
+
CCCCCGGGGGGGGGGGGGGGGGGGGGGGGGGGGGGGGGDGGGGGGGGGGGGGEGGFAEFFGGGGG<FEGGGGGGGGGGGGGGGGEEGGGFFGGGF<AAFFGGFGGGGGGFGGGGGFDGGEFDFGGCFGGG6=0@?FGFGDDFGFGFGFGFGDDDFBFGGFGGFC>B+:0@65>>9FB?**>F99AE2AFG5AFGGGFCFEFFFF=99B@(((3(=:27=?(42.(?@F*736464?G((..())-..
@M00200:205:000000000-AKKM3:1:1101:13954:6741 2:N:0:1
TACTGGGGTATCTAATCCTGTTCGCTCCCCACACTTTCGCTCCTCAGCGTCAGGACATGCCCAGAGAACCGCCTTCGCCACCGGTGTTCCTCCTGATATCTGCGCATTTCACCGCTACACCAGGAATTCCGTTCTCCCCTGCATGCCTCCAGTCTGCCCGTATCGAAAGCAAGCACCGAGTTAAGCCCGGTGATTTCACTCCCGACGCGACAAACCGCCTACGAGCCCTTTCCGCCCAGTCAGTTTG
+
CCCCCGGGGGGGGGGGGGGGGGGGGGGGGGGGGGGGGGGGGGGGGGGGGGGGGGGGGGGGGGGGGFGGGGGGGGGGGGGGGGGGFEGGGGGGGGGGGGGGGGGGGGGGGGGGGGGFGGGGGGGGGGGGGGGGGGGGGFGFFGFFGFFFGFGGGGGFFGGFGGFGD5F>EGFEFFFFFF>BF8;FFGGFFDGE5FFFF??66@B>=@2-1:B;1@GGBDE;BFBDFGDG<55)-4:2E61(8):-))-
@M00200:205:000000000-AKKM3:1:1101:22421:6746 2:N:0:1
TACTCGGGTATCTAATCCTGTTTGCTCCCCACGCTGTCGCGCCTCAGTGTCGGCTATAAGGAGTTTGCACTCCCACTGCCCAGCAGACCGCCTTCGCCACTGGTGTTCTTCCGGATCTCTACGCATTCCACCGCTACACCCGGAATTCCATCTGCCTCTACAGTGCCCAAGCCTCACAGTCGCCGCGGCCGATCTGGAGTTGAGCTCCAAACTTTCACCGCGGCCTTATGATGGCCACCTACGCGCCCTTT
+
CCCCCGGGGGGGGGGGGGGGGGGGGGGGGGGGGGGGGGGGGGGGGGGGGGGGEGGGGGGGGFFGGGGGGGGGGGCFGFGGGGFGGGGGDEGGGGGCGGEFGGGGFGGGGGGGGGGFGGFGGGGGCGEGEFGFGGGGGFCDEGGFGFGFGFGGGGCFFFFFGFFGFFGGAFFFFEFAAF<AFCDG58CADD?4?E=7AEFED)54;EEFF8E?@CFCCFF;>21B;EF=F*5AB218+83::??>009;905
@M00200:205:000000000-AKKM3:1:1101:8351:6762 2:N:0:1
TACTGGGGTATCTAATCCTGTTTGCTCCCCACGCTGTCGCGCCTCAGTGTCGGCTATTGAATCCTTGCGGACTCACCGCCCAGCAGACCGCCTTCGCCACTGGTGTTCTTCCGGATCTCTACGCATTCCACCGCTACACCCGGAATTCCATCTGCCTCTACGGTGCCCAAGCAACACACTTGCCACGGCCGATCTGGAGTTGAGCCCCAGACTTTCACCACAGCCTTATGTCGCCACCTACGCGCCCTTTC
+
CCCCCGGGGEGGGG<<;CCCFEFF@9C<F,CFEGGGEGCDF7CCGGF<CF<F@EFGGCCE<EGGG,CFCFEFEFFCGGGCFF@FGGG<D@CFE+:=FGGFFGBAFD4E;FFB?=>5CFEFGGGGF>+@F:DFGE+=CDFDAEG57*=A5?,8DCF:AFGFGGACDAFCAE*:A@F*39*3<9D9>FGB>5*:6C5C6)*6=)<48(4<D;=;@?CC?CB<?6354:777:628(42C:?0:?(317((,4)
@M00200:205:000000000-AKKM3:1:1101:9401:6764 2:N:0:1
TACAGGGGTATCTAATCCCGTTTGCTCCCCTAGCTTTCGTGCATCAGCGTCAGAAAAGACCCAGTGAGCCGCTTTCGCCACCGGTGTTCCTTCGGATATCAACGCATTTCACCGCTCCACCCGAAGTTCCGCTCACCTCTGTCTTCCTCTAGCACGGTAGTTTTAAGCGCAATTCCCCGGTTGAGCCGGGGGATTTCACACCTAACTTTCCGCACAGCCTACGCACCCTTTAAACCCAATCAGTGTG
+
CCCCCGGGGGGGGGGGGGGGGGGGGGGGGGGEGGGGGGGGGGGGGGGGGGGGGGDFEGGG<EEFGGFGGFGGGGGGGGCGCGGGGGGGGDGGGGGGGGGGGGGGGGGGGGGGGGGBGGGFFGGC>EFGGGEGGGGGFBFDFGGFGFGFGFGFCGGFFFDD=70CE6CGDGFFEFFCFADEGGGGFGGBACGF5EGGFFGF8;FE;@EEFCE@@@EEFGFBFF<EFGEG3C2<<BF?G?????)64AA
@M00200:205:000000000-AKKM3:1:1101:28136:6770 2:N:0:1
TACTCGGGTATCTAATCCAGTTCACTCCCCACGCTGTCGCGCCTCAGCGTCAGGTGCGGGCTAGGTGGCCGCCTTCGCCACTGGTGTTCCTGCCGATCTCTACGCATTTCACCACTACACCGGCAATTCCACCACCCTCGCCCGCCCTCCAGCGTGAGCGTATCGGCGCGCTTCCCACCGTTAAGCGGTGGACTTTCAGCACCGACGCCTCGCACCGCCTGCGCGCGCTTTAAACCCCATCAGTGTG
+
CCCCCGGGGGGGGFFGGGFGFGGFFGG@FGGGGGGGGFGGGGGCFGGGDGGGEFG8FECGGGDGGGFGGD=FFFEDGGGGDGFGG,CFFC;FGGG>:FGGGGGGGEFCEF,:CCDBFFFFGGEEFGG89,=DCFGEG5@8@EEBEFDAG5>>,<9:9CCA=//;7>CEEG5936A;BFD5CC*7@<5:ADGFF9+0*)<9A(3;>;(,42:?BFGG9)<(,,(.-85))1().64(*(,(,42))))
@M00200:205:000000000-AKKM3:1:1101:27066:6801 2:N:0:1
TACAAGGGTATCTAATCCCGTTTGCTCCCCTGGCTTTCGCGCCTCAGCGTCAGAAAGGGTCCAGCACCTCGCCTTCGCCACCGGAGTTCCGGTCGATATCAACGCATTTCACCGCTCCACCGACCGTTCCAGATGCCCCTACCCTCCTCGAGGTCTCCAGTATCCACGGCACTTCTCCAGTTACGCTGGAGGCTTTCACCACAGACTGGGAGACCCGCCTACGCGCACCTTCAGCCCAGCCAGTGTGACA
+
CCCCCGGGGGGGGGGGGGGGGGGGGGGGGGGGGGGGGGGGGGGGGGGGGGGGGGGCFGGGGGGGGGGGGGGGGGGGGGGGGGGGDFEGGGDEFGGGGGGGCFGGGGGGGGGGGGGFDGGGGGEEGEGCCGGGGGFDDFGDFDGFFFGFGE+?C:FCFGGFCGFGFFGG55>AFEFFF>:9@CC+):*)/9EEFFGGF5:33763(,6;06;803;;9CB?1:079C55)2:(5)-4;:B(2:?>7<):))
@M00200:205:000000000-AKKM3:1:1101:17831:6807 2:N:0:1
TACTCGGGTATCTAATCCTGTTTGCTCCCCTAGCTTTCGTGCCTCAGTGTCAGGAGTTTTCCAGGGACTCGCCTTCGCCACTGGTGTTCTACTTGATATCTACGCATTTCACTGCTACACCAAGTATTCCAGTCCCCCCTCAAACCCTCGAGCAAGGTAGTTTCCAATGCCATTTCCGAGTTGAGCTCGGAGCTTTCACATCCGACTTACCTCACCACCTACGCACCCTTTACACCCAGTCAGTGTGTGAT
+
CCCCCGGGGGGGGGGGGGGGGFGGGGGGGGFGGGGGGGGGGGGGGGGGGGGGGGGGGGGGGGGGGDCFGGGGGGGGFGGGGGGGGGGGGGFEGFFFEGGFGGGGGGGGGGGFGGGFGFFGGGGGGGGGGGGGGGGGFEEFFGFFGFCDGECDGG6DF=@F@EBFFF=FFFFFFEFFF>+0@CFGBDEFF>69>FFCFCGAE@C))8>ACEEC3.:;BFE:))-:=EED5C5=EC=78;0(7;E)5?9(5?)
@M00200:205:000000000-AKKM3:1:1101:26995:6807 2:N:0:1
TACAAGGGTATCTAATCCTGTTTGCTACCCACGCTTTCGCGTCTCAGCGTCAGTATCCGTCCAGATGGCCGCCTTCGCCACCGGTGTTCCTCCGCATATCTACGAATTTCACCTCTACTTGCAGAATTCCGCCATCCTCTCCGGTACTCAAGCTCTGCAGTTTCGGGCGCACTTCCTCAGTTGAGCTGAGGGCTTTCACACCCGACTTGCAAAGCCGCCTACACGCGCTTTAAACCCAGTCAGTGTGGGAT
+
CCCCCGGGGGFGGGGGGGGGGGFGGGGGGGGGGGGGGGGGGGGGFFGGGGGGGGGGGGGGGGGFGGGGGGGGGGGGGGGGGGGGGGGGGGGGGGGGGGGGFGGGGGCFGGGGGFGFGFFGGFFGGGGGGCFGGGGGGFGE?EE>GFDFD?FGGGGFFGGFEF>FAAGG5>BAEFFFFFG>FE8EFGGFAFGEDGGGFFGFF@@F22@?EFE44=FC@DED0=;F?C:C)9(6A22:C(,5.9<<464((..
@M00200:205:000000000-AKKM3:1:1101:22057:6813 2:N:0:1
TACGCGGGTATCTAATCCTGTTCGCTCCCCATGCTTTCGCTCCTCAGCGTCAGTTAATGCCCAGAGACCTGCCTTCGCCATCGGTGTTCCTCCTGATATCTGCGCATTTCACCGCTACACCAGGAATTCCAGTCTCCCCTACATCACTCTAGTCTGCCCGTACCCACCGCAGATCCGGAGTTGAGCCCCGGACTTTCACGGCAGACGCGACAAACCGCCCACGAGCTCTTTAAACCCAGTCAGTGTGAGC
+
CCCCCGGGGGGCFGFGGFGFEGGGGGGGGGGGGGGGGGGGGGGGGFGFGFGGGGGGGGGGGGGGGGGGGGGGGGGGGGGGGGGG::CCFFGGGGGGFCGGGGFGGGGGGGFGFEEFGFGGGFGGCF,=FGFFGGGFEFCDFGFFFFG<CFGCFFDFFCGAEDDD5FDG>EEB5@FFFF55>,5?0>FFFGEB;??@80=>?BF,((:>>9>;68ECBG:(--(0-:)9*:4:5A23E6<(8)6))--))(
@M00200:205:000000000-AKKM3:1:1101:17990:6813 2:N:0:1
TACGCGGGTATCTAATCCTGTTCGCTCCCCACACTTTCGCTCCTCAGCGTCAGAACATGCCCAGAGAACCGCCTTCGCCACCGGTGTTCCTTCTGATATCTGCGCATTTCACCGCTACACCAGGAATTCCGTCCTCCCCTGCATGCCTCAAGTCTGCCCGTATCGAAAGCAAGCCACCAGTTAAGCTGGCGGTTTTCACTCCCGACGCGACAAACCGCCTACGAGCACTTTATGCCCAATCCGTGCGCGAT
+
CCCCCGGGGGGGGGGGGGGGGGA@@FGFGCFE@FGFFBBCFGGCGFFGGFGEGAG@DFFG,:6CFF8FG<@FGECCDFFG=FFGFCFEGGG,EF,<FFFFFDGGGC:?EGGGGGEEGGGGG?EC7D,8BFGE8++EDB+:DGGFGBFCGFGF;FGAABF>>CCGDFG504A598@5F;?FF,:9>FC64*:485C:FEF5@;1(,((.6(4991CC7DEF(,(0(/)2*2).)-.5C?B:7(((((-((4(
@M00200:205:000000000-AKKM3:1:1101:10085:6818 2:N:0:1
TACCAGGGTATCTAATCCCGTTTGCTCCCCTGGCTTTCGCGCCTCAGCGTCAATGCCGGTCCAGGATGCCGCCTTCGCCACCGGTGTTCCTCCAGATATCTACGCATTTCACCGCTACACCTGGAATTCCACATCCCTCTCCCGGATTCAAGCCCGCCAGTATCGGACGCAGTTCCCGGGTTGAGCCCGGGGATTTCACGTTCGACTTAGCGGGCCGCCTACGCGCCCCTTAAACCCAATCAGTGTGGGAT
+
CCCCCGGGGGGGGGGGGGGGGGGGGGGGGGGGGGGGGGGGGGGGGGGGGGGGGGGGGGGGGGGGGFFFGGGGGGGGGGGGGGGDGGGGGGGGGGGGGGGGCGGGGGGGGGGGGGEDDGGGGGGGGGGGGGGGGGGGGFGFFGGDGFGFGFGDGGGEEE;BGCACA5CEFGFFBEFFFDDECEDFFGGFFGDE556DFCC?DD170<?0>EF;B0>8-7>?01839G@C)124AAA:G1:8<)8))56((((
@M00200:205:000000000-AKKM3:1:1101:24392:6828 2:N:0:1
TACCGGGGTATCTAATCCTGTTTGCTCCCCACACTTTCGTGCCTCAGCGTCAGTCGCGCCCCAGTCACCTGCCTTCGCAATCGGTGTTCTGCGTGATATCTATGCATTTCACCGCTACACCACGAATTCCAGCGACCTCGGGCGTACTCAAGCTCCGCAGTATCAACGGCAGTTCCACGGTTGAGCCGTGGGATTTCACCGCTGACTTACCGGGCCGCCTACGCACCCTTTAAACCCAGTCAGTCTG
+
CCCCCDDGGGGGGGGGGGGGGG9FGGGGGGGGDGGGGGGGGGGGGGGGGGGGGGGGGDC@CCFE@FFGFCDFGGGGGGGGGFGCFGGGGGGGCFGFFGGGG8EGGGGGGGGGDGGFGGGGGGGGC=FGGGGGGE6EGFG>5++9+<DFGFG?G6?F5CD*@8@BAFGDFDB2;AF6EFDBFEGCFG6;):*5AC7DFEF;4;9218<CFF(1(,:227@::??FFGD79*).))-4C6?(,9>4))-
@M00200:205:000000000-AKKM3:1:1101:20291:6829 2:N:0:1
TACAAGGGTATCTAATCCTGTTTGCTCCCCACGCTGTCGCGCCTCAGTGTCAGAACTGGTCTAGCTGGCCGCCTTCGCCACGGATATTCTTCCCGATATCTGCGCATTTCACCGCTACACCGGGAATTCCACTCTCCTCTTCCGGACTCTAGCCAGATGGTTTCCACCGACATCTCGAGGTTGAGCCTCGAGTTTTCACACCGGACCTACCTAACCGCCTCAACGCCCTTTACACCCAATCAGTGTGAGA
+
CCCCCGGGGGGGGGGGGGGGGGGGGGGGGGGGGGGGGGGGDGGGGGGGGGGGGGGGGGGGGGGGGGGGGGGGGGGGGGGGGGGC@CGGGGGGGGGGGGGGGGGGGEGGGGGGGGGFGGGGGGGGGGGGGGGGFGGGGFGFFGGFGFGFGFG@GGGFDFGFFGFGEFGGFGFFFFFFFFGAFGGGAFFFFGEFA7FD8>?CE2=2=>683=@FFFGG@CA2(().6:5D5*4)6<248:B1?F26).):<)
@M00200:205:000000000-AKKM3:1:1101:12688:6836 2:N:0:1
TACTAGGGTATCTAATCCCGTTCGCTCCCCTAGCTTTCGCGCCTCAGCGTCAGTGTCAGCCCAGCAACCCGCCTTCGCCGCAGGTGTTCCTCTCGATATCTACGCATTTCACCGCTACACCGAGAATTCCAGTTGCCCCTTCTGCACTCTAGCCCCGCAGTATCAGTTGACCCTTCCGGGTTAAGCCCGGAGATTTCACAACCGACTTGCGGTGGCCCCCTACCCCCCCTTTAAGCCAGATCAGTGTG
+
CCCCCFGGGGGGGGGGGGFGGGGGGGGGGGGGGFGGGGGGGGGGGGGGGGGGGGGGGGFFGGGGGGGGFEGGGGGGGGGGG+CFGGGGGAFFFFGFF8CFCFFFGGGGGGGGGGGEDG?FFG>E@=FGGGGG9EFGFFGD5DDFCCFFGFGBF8F*9BDEE?CD<?=ACFF5*03;3<;5>EG>AFGFA4=));9CFEGFFF==((337C@B1;*83*:6>06)(*85/133:A4<F((().5<6)).
@M00200:205:000000000-AKKM3:1:1101:6492:6873 2:N:0:1
TACTCGGGTATCTAATCCCGTTTGCTCCCCTGGCTTTCGCTCCTCAGCGTCAATAATGGTCCAGGATGCCGCCTTCGCCACCGGTGTTCCTCCAGATATCTACGCATTTCACCGCTACACCTGGAATTCCGCATCCCTCTCCCACATCCAAGCCATCCAGTATCACACGCAGTTCCCCAGTTAAGCTGAGGGATTTCACGTATGACTTAGTTGGCCGCCTACGCGCCCTTTAAGCCCAATCAGTGTGAGTT
+
CCCCCGGGGGGGGGGGGFGGGGGGGGGGGGGGGGGGGGGGGGGGGGGGGGGGGGGFGFFGG8FGGGGGGGGGGGGGGGG@FDGGGGCGGGGG?AFGGGGGGGGGGGGGGGGGGEGFGGGGGGFGGGFGGGGGGGGGGF886D8DD>FEF9DFFGGFFGCDFGFGFFGGFGD8:;=CFADAGC+98DCF9CGFF?EGFC7CBFFD4AAEE4**>=ECAGF9(72)(/=D<D@E<E38C<FFF@E)<?<5;).
@M00200:205:000000000-AKKM3:1:1101:12638:6874 2:N:0:1
TACGAGGGTATCTAATCCCGTTCGCTACCCTAGCTTTCGTGCATCAGCGTCAGTTGAGACCCAGTGAGCCGCTTTCGCCACCGGTGTTCCTTAGGATATCAACGCATTTCACCGCTCCACCCTAAGTTCCGCTCACCTCTATCTCACTCACGCACAGTAGTTTTGGGCGCAGTTCCTCGGTTAAGCCGAGGGATTTCACACCCAACTTTCTGCACAGCCTACGCACCCTTTAAGCCCAGTCAGTGTG
+
CCCCCGGGGGGGGGGGGGGGGGGGGGGGGGGGGGGGGGGGGGGGGGGGGGGGGGGFGGGGFGGGGGGGGGGGGGFGDGGGGGCEGGGGGGGGGGFGGC;FDDFFGGGGGGGGFGGFGGGGGGGGBEFGGGGGGGGGGFGFFGGFGFGFGF8DGGGFFF@FDFEGFFGGFGF=AEFFFFG>FDDFFFGFD>E>>GGGFFGFB2@B6@FBEFFFECF>3DF@E@D>?CBGC<;<EFE;FF64<>A<>6>
@M00200:205:000000000-AKKM3:1:1101:7679:6875 2:N:0:1
TACTAGGGTATCTAATCCCGTTTGCTCCCCTAGCTTTCGCGCCTCAGCGTCAGAAAAGATCCAGCGAGCCGCCTTCGCCACCGGAGTTCCTGTGAATATCAACGCATTTCACCGCTCCACTCACAGTTCCGCTCGCCCCTATCTCCCTCGAGGCCGTCAGTATCTAAGGCAGTTCCACGGTTGAGCCGTGGGATTTCACCCCAGACTTGACAGCCCGCCTACGCGCCCTTTAAGCCCCACCAGTGTG
+
CCCCCGGGGGGGGGGGGAFGGGGGGGGGGGGGGGGGGGGGGGGGGGGGGGGGGGGGGGGGGGGGGGGGGGGGGGDGGFGGGGGGGGGGGGGGGGGGGGGGGGGGGDGGGGGGGGGFGGGGFGGGFF9=FGG>DGDGGFGFFGGFGFGFGB88CDGDEGDEFGCGEFGGFGFFF;9=9FGFGECFAGGEDCCB;CF4FCFFF9;<(65?<EFEFFCEBGF0266@08@D)0,6-9)4;(,(44()..5
@M00200:205:000000000-AKKM3:1:1101:16829:6881 2:N:0:1
TACCGGGGTATCTAATCCTGTTCGCTCCCCACGCTTTCGCTCCTCAGCGTCAGTAATGGCCCAGAGATCCGCCTTCGCCACCGGTGTTCTTGCGAATATCTACGAATTTCACCTCTACACTCGCAGTTCCACTCACCTCTCCCGGACTCGAGCCCCTCAGTATCAAAGGCAGTTCTGGAGTTGAGCTCCAGGATTTCACCCCTGACTTAGAAATCCGCCTACGTGCGCTTTAAACCCAATCAGTGTG
+
CCCCCGGGGGGGGGGGGGGGGGGGGGGGGGGGGGGGGGGGGGGGGGGGGGGGGGGGGGGGGGGGGGGGGGGGGGGGGGGGGGGGGGGGGGGGGGGGGGFGGCFGGCFGGGGGGGGFGGGGGGGGFGGGGGGGGGGGGFGFFFFFGDGFGFDDGGGFFGGFGGCFFF7CFGFDFFFFFF79FFGFFGGFFCG>9EFFFFGFFFFFDFFFECEF4@?C@FD?<@FF8C>DC8@EFFE;E?F@@?<AA-<
@M00200:205:000000000-AKKM3:1:1101:24172:6893 2:N:0:1
TACCCGGGTATCTAATCCCGTTTGCTCCCCTGGCTTTCGCTCCTCAGTGTCAATCTCGGTCCAGGATGCCGCCTTCGCCACCGGTATTCCTCCAGATATCTACGCATTTCACCGCTACACCTGGAATTCCGCATCCCTCTCCCAAACTCAAGCCAACCAGTATCGGACGCAGTTCCCCGGTTAAGCCGAGGGATTTCACGTCCGCCTTAGTTGGCCACCTACGAGCCCCTTAAACCCAATCAGTTTTGAAT
+
C8@CCGGGGGCFGGGGGGGDFFGGGGGGGG<DFG8FGGGGGFEFGGGFGGGGGGGCFGFEECFGGGGFGGGEGGEFG7FEGGGEFCFGGGGGGFEFGG8AEGGGGDCFGGFGEC698C9FEFG8BEFGGGGDGGGCDDGBDDFFG*DDGDGCFGGFFGC*3=*68A6E>CEAD@FF5ADAF>9DBCC>E79AEG?FFFGFBB@F((6;83C9>(5>@FFDEE1BFGEG*/..6A<:8221().))))(,))
@M00200:205:000000000-AKKM3:1:1101:25031:6893 2:N:0:1
TACTAGGGTATCTAATCCTGTTTGCTCCCCACGCTTTCGCACCTCAGCGTCAATACCGGTCCAGTGAGCCGCCTTCGCCACTGGTGTTCTTCCGAATATCTACGAATTTCACCTCTACACTCGGAATTCCACTCACCTCTCCCGGATTCAAGCGATGCAGTCTTAAAGGCAATTCCGGGGTTGAGCCCCGGGCTTTCACCTCTAACTTACAAAGCCGCCTACGTGCGCTTTATACCCAATCAGTGTG
+
CCCCCGGGGGGGGGGGGGGGGGGGGGGGGGGGGGGGGGGGGGGGGGGGGGGGGGGGGGGGGGGGGGGGGGGGGGGGGGGGGGGGGGGGGGGGGGGGGGGGGGGGGGGGGGGGGGGFGGGGGGGGGGGGGGGGGGGGGFGFFGGEGAGFGF,=EDGFAEGFFGBDEB+=9FFFFFFFFFD>FGGGFGGFFGG4BGGGFFGFFFFFFFFEFFEF3(?<9DE1@DDF@DEGC37CE<)6?36?7)4<>A<
@M00200:205:000000000-AKKM3:1:1101:8716:6895 2:N:0:1
TACGGGGGTATCTAATCCTGTTTGCTCCCCACGCTGTCGCGCCTCAGTGTCAGCTAACTGCCCAGCAGGCCGCCTTCGCCACCGGTGTTCTTCCGGATCTCTACGCATTCCACCGCTACACCCGGAATTCCGCCTGCCTCTACAGTGCTCGAGCCGCGGCAGTATCCATGGCCGACGCAGGGTTGAGCCCCTCGCTTTCACCACGGACTGCCCGGGCCACCTCCGCGCCCTTTAAGCCCACACCGTGTGGG
+
CCCCCFGGGEGGGGFGGGGGGGGFGGGFGGGGGGGGGGGGGGGGGGGGGGGEFGG,CFFGGGGGGCFAFGEGGGGGGGGGGGGDGCGFGGFGGG7FGGGGGGCEDEDGGGG?FFE5+8@>D,@CG78D,EFFGGGDFFGF9DFCFFGF989D>DDFDE44=DBC<FG,BF)(62>:83C5:C<*2>+;5*7))*2*)(36A<708(413((28:88>G:?<?()4;71DC((..)69?36((--,.((((-
@M00200:205:000000000-AKKM3:1:1101:7177:6897 2:N:0:1
TACACGGGTATCTAATCCTGTTTGCTCCCCACGCTTTCGCGTCTCAGCGTCAGTTGCTGTCCAGAAGGCCGCCTTCGCCACCGGTGTTCCTCTCGATATCTACGAATTTCACCTCTACACCAGGAATTCCACCATCCTCTCCGGCACTCCAGCCCCGTAGTTTCGAATGCAATTCCACCTTTAAGAGGTGGGCTTTCACACCCGACATACGAAGCCGCCTACGCGCCCTTTATGCCCAGTCAGTGTG
+
CCCCCGGGGGGGGGGGGGGGGGGGGGGGGGGGGGGGGGFGGFFFGGGFGGGGGGGGGGGGGGGGGDGGGGGGGGGGGGGGGGGGGGGGGGGGGGGGGCEGGGGGGGGGGGGGGGGFGGGGFGGGGGGGGGGGGGGGDFGFFGGEGFGDCFGGGFGDBCC?@F<FDFCEADC6EBFFFFFFFAFCA=F6FF>B>9CFFFFE@>@25526*7:BBFGG>GF?06<>6C5D)5:2249<C)(.49-<465
@M00200:205:000000000-AKKM3:1:1101:26052:6899 2:N:0:1
TACGGGGGTATCTAATCCTGTTTGCTCCCCACGCTTTCGCGCCTCAGCGTCAGCATCGGCCCAGCGAACCGCCTTCGCCACCGGTGTTCTTCCCGATATCAACGCATTTCACCGCTCCACTCACAGTTCCGCCCGCCCCTATCTCCCTCGAGGCCGTCAGTATCTAAGGCAGTTCTACGGTTGAGCCGTGGGATTTCACCCCAGACTTGACAGCCCGCCTACGCGCCCTTTACGCCCAGTCAGTGTG
+
CCCC,FGGGGGGGGGGGGDGGGFGGGGGGGCCCGGGGGGGGGGGGGGGGGGGGGGCFF78FF:EEGC:FFGGGGGGGGGDEGGG+CFGGGFGCEEGDGGGGGGGGGGGGGGGGGGFGGGGGGGFFEFGGGGG+;DGEFEF>:FFGFG);*;?:CFE?GGBFGCF)AFGFGF<8)@++;3>FCCGAF?B)):3<<CFFDGF?F0:??:<22?)708C>DB<??BEBGED)*.)6(4(:,(58<)6:65
@M00200:205:000000000-AKKM3:1:1101:11164:6912 2:N:0:1
TACTAGGGTATCTAATCCTGTTTGCTCCCCACGCTTTCGCACCTCAGTGTCAGTTATAGTCCAGAGAGCCGCCTTCGCTTCTGTTGTTCCTCCTGATATCTACGAATTTCACCTCTACACCAGGAATTCCGCTCTCCTCTCCTATCCTCTAGCCATGCAGTACCCGATGCACTTCCTGCATTGAGTCCAGGGATTTCACATCAGACTTGCAAAGCCACCTACGTGCTCTTTAAGCACAATCAGTGTG
+
CCCCCGGGGGGGGGGGGGGGGGGGGGGGGGFGGGGGGGGGGGGGGGGGGGGGGGGGGGGGGGGGGGGDGGFGGGGGGGFGGGCFGFGGGGGGGGCFGGGGGFFGGFFGGGGGGGGFGGGGGGG>FEFGGGGGGGGGGFGFFFFFDFGEGFG8EFGFFGFFGGFGF>DGEEBEFFFFFF+;BDF7@AAFFF8??CFGFCFEEBFFF58EEFEFC5?EDFA:@=AACDFGGGE<*<;*2>B;>E*2***
@M00200:205:000000000-AKKM3:1:1101:11425:6947 2:N:0:1
TACTGGGGTATCTAATCCTGTTTGCTCCCCACGCTGTCGCGCCTCAGTGTCAGCAACGGCCCAGCAGAACGCCTTCGCCACTGGTATTCTTCCCGATCTCTACGCATTCCACCGCTACACCGGGAATTCCATCTGCCCCTACCGTGCTCTAGCTCGCCAGTCTGACCGGCAGCCCCGGAGTTGAGCCCCGGGATTTCACCAGCCACTTAACGGGCCACCTACGCGCCCTTTACACCCAACCAGTGTG
+
CCCCCGGGGGGGGGFGGGGGGGGGGGGGGGGGGGGGGGGGGGGGGGGGGGGGGGGGGGGGGGGGGGGGGGDGGGGGGGGGGGFCGGGGGGGGGGGEGGGGGGGGGGGGGGGGGDEFGGDGGGGGGGGGGGGGGGGGGFGF?EGFGFGFGFGGGGGFFEDFGGFGFFGGFGFFEFBFEE4)<CG>FFFF>CE>)=CDF?EA=0;<;D;<C);<F2:C0577?FBE6E07)23)6<<8E(3(,(89745
@M00200:205:000000000-AKKM3:1:1101:24692:6961 2:N:0:1
TACAGGGGTATCTAATCCGGTTCGCTCCCCACGCTGTCGCACCTCAGTGTCAGCATCGTGCCAGTCCGTTGGCTTCCCCTTGGGTGTTCCTGCCGATCTCTACGCATTTCACCACTACACCGGCAATTCCACGGACCTCTCACGACCTCAAGTTGCGCAGTCTGCCATGGCCTCGACCCGTTAAGCGGGCCGCTTTCACACGACACTTGCACGACCACCTGCGTGCGCCTTACACCCACTCAGTGTGAGA
+
CCCCCGGGGGGGGGGGGGGCFGGGGGGGGGGGGGGGGGGGGEFFGGGGGGGGGGGGGGGGGGGGGGGGGGGGGGGGFGGGGGFEGGGGGGGGGGGGEGGGGGGGGGGGGGGGGGGFGFGGGGCEFGGGGGGGGGGGGFGEFGGFGFDFG6@DGGGFEGC@CFEGFFGGFGFFFDB>EFGF@E*;:FGFBDGEFGGGF?9?@BFF9@EA3<72:BGC9CE1(46<BD>5*1,)(.5.::(,4<?4:4A-5)
@M00200:205:000000000-AKKM3:1:1101:15416:6976 2:N:0:1
TACGAGGGTATCTAATCCCGTTTGCTCCCCTGGCTTTCGCTCATCAGCGTCAATGCCGGTCCAGGATGCCGCCTTCGCCACCGGTATTCCTCCAGATATCTACGCATTTCACCGCTACACCTGGAATTCTGCATCCCTCTCCCGGATTCAAGCCATCCAGTATCGGATGCAGTTCCCAAGTTGAGCCTGGGGATTTCACATCCGACTTAGTTGGCCGCCTACGAGCCCTTTAAACCCAATCAGTGTGAGCT
+
CCCCCGGGGGGGGGGGGGGGFGGGGGGGGGGGGGGGGGGGGGGGGGGGGGGGGGGGGGGGGGGGGFGGGGGGGGGGGGGGGGGGGGGGGGGGGGGGGGGGGGGGGGGGGGGGGGGEDGGGGGGF@FGGGGGGGGG@EFGFFGGEGBD5=FFC?FGFFGGFGGFGAD6CEGFEFEAFFFGFG:@FFGGFFGGEFGGGFEGEE3@<-:9@=:CCCFGC>8B01=0),=:C5>EC)43=C?08;@-6)54)6()
@M00200:205:000000000-AKKM3:1:1101:7213:6978 2:N:0:1
TACACGGGTATCTAATCCTGTTTGCTCCCCACGCTTTCGCGTCTCAGCGTCAGTTGTCGTCCAGAAAGCCGCCTTCGCCACCGGTGTTCCTCCTGATATCTACGAATTTCACCTCTACACCAGGAATTCCACTTTCCTCTCCGACACTCAAGAAAGGGAGTTTCAAATGCAGTTCCTGGGTTGAGCCCAGGGATTTCACATCTGACTTTCCTTCCCGCCTACACGCCCTTTATGCCCAATCAGTGTG
+
CCCCCGGGGGGGGGGGGGGGGGGGGGGGGGGGGGGGGGGGGBFGGGGGGGGGGGGGF<FFGGGGFGFFGGGGGGGGGGGGGGGGGCGGGGGGGFFGGAFGGGGGGDFGGGGGGFGFGGGGG@FDGGGGGGGGFCFGGFGF5FCAGFGFGFFG,60;B8DBGGEGEFGCCG8CFCFFFFDFFGGGFGGFFGGFFCFF>EFA7BEEEEFEEFF?CEFGFGFFFFFF9EFG5<;C56CFGF7(())/))/
@M00200:205:000000000-AKKM3:1:1101:7911:6978 2:N:0:1
TACGGGGGTATCTAATCCCGTTCGCTCCCCACGCCTTCGCGCCTCAGCGTCAGGGCCGGCCCAGCTGGCCGCCTTCGCCACGGGTGTTCCGCCCGATCTCTACGCATTTCACCACTACACCGGGCATTCCACCAGCCCCTGCCGCCCTCAAGCGGCGCGGTCCCCGGCGACCCTCCCCGGTTGAGCCGGGGGCTTTCACGCCGGGCCCGCCCCGCCGCCTCCGCGCCCTTTAAGCCCAATCAGGTTGCGCT
+
CCCCCGGGGGGGGGGGGGGGFGGGGGGGGGGGGGGGGGGGGGGGGGGGGGGGEFCEGDGGGGGGGGGGGGGGGGGGGGGGGGDGGGGGFGGGGGGGGGGGGGGGGCEG:CFFGGGFGGFGGGGGGGGGGGGGGGGFDDGFFGGFGFGFG4F*C<D>>EG>8C2DB@DG@EDFF(75>BD58*94?FG55<5@EEFF?AG?FF,(1(-,2(-79(2C2CD:(.(0-:)7)*).2).5A<F(222)).((-(-
@M00200:205:000000000-AKKM3:1:1101:9083:6980 2:N:0:1
TACTGGGGTATCTAATCCTGTTTGCTCCCCACGCTTTCGTGCCTCAGTGTCAGTGCTGGTCCAGAGAGCCGCCTTCGCAACTGATGTTCCTCCCGATCTCTACGCATTTCACTGCTACACCGGGAATTCCACTCTCCTCTACCGCACTCTAGCCCGCCAGTATCCATCGCCATTCCCAGGTTGAGCCCGGGGCTTTCACGACAGACTTAACGAACCCCCTACGCACGCTTTAAACCCAATCAGTGTG
+
CCCCCGGGGGGGGGFGGGGGGGGGGGGGGGGGGGGGGGGGGDFCFAFFGGGGGGGGGGGGGGGGFDCE@FGGGGGGGGGCFGGFGGGGGGGGGGGGGGGGGGGGGGGDGGGGGGGFGGGGGGGGGCDFGGGGGFFGFFGF5DGEC>DFGFG8E6F>BEGF?FFGFFGD5E>DECF??A+3@EFGFGGFFGGAFGFGFEG=2>5@:=B4>E8(20CE(*831;;A0?)7/934AA<?G??(872))6)
@M00200:205:000000000-AKKM3:1:1101:20759:6981 2:N:0:1
TACGAGGGTATCTAATCCTGTTTGCTCCCCACGCTGTCGCGCCTCAGCGTCAGCAACAGCCCAGCAGGCCGCCTTCGCCACTGATGTTCTTCCCGATCTCTACGCATTCCACCGCTACACCGGGAATTCCACCTGCCTCTACTGTGCTCGAGCCCGACAGTTTAGAAGGCAGCCCTGCGGTTAAGCCGCAGGATTTCACCCCCTACTTATCAGGCCGCCTACGCGCCCTTTAAACCCAGTCAGTGTG
+
CCCCCGGGGGGGGGGGGGGGGGGGGGGGGGGGGGGGFGGGDGGGGGGGGGGEGGGGGGGGDGGGGGGGGGGGGGGGGGGGGGGC<CFGGGGGGGEGGGGGGGGGGGGGGGGGGGGFDGGGDCEDG7>DFGGGGGGGGFGBFGGBGFGEFFDCE9FEDGGF<CAF;6BFFGFAEFFFFFG41:CFFGGBFDGFFGGFFCGF@BFFFFF?)97EE3EE>:B0430.(:5D5574)64(;44244::AFB
@M00200:205:000000000-AKKM3:1:1101:22609:7009 2:N:0:1
TACAAGGGTATCTAATCCTGTTTGCTCCCCACGCTTTCGTGCCTCAGTGTCAATGACTGTGTAGCAAGCTGCCTTCGCTATCGGTGTTCTATGTCATATCTAAGCATTTCACCGCTACATGACATATTCCGCTTACCTCCACAGTATTCAAGATTGATAGTATCCACGGCAGTTTCCGAGTTAAGCTCGGAGATTTCACCACGGACTTACCAACCCACCTACGCACCCTTTAAACCCAATCAGTGTG
+
CCCCCGGGGGGGGGGGGGGGGGGGGGGGGGGGGGGGGGGGGGGGGEFGGGGGGGGGGGGGGGGGGFFFGGGGGGGGGGGGGGGGGGGGGGGGGGGFGFGGGGGGGGGGGGGGGDGB>FGGGGGGGFFGGGGGGGGGGFFDBDGFGFG7CFG8EFCFFFFEDDFFEFDG>EFBFEDFFF6?FCFFFABFEDG5>62CF;C55>AB5>AEE@@7CDECAGEB=>2:4=@D/?)>C4>:85>2>EEF7?<
@M00200:205:000000000-AKKM3:1:1101:16666:7014 2:N:0:1
TACCGGGGTATCTAATCCTGTTTGCTCCCCACGCTTTCGCGTCTCAGCGTCAGTAACGTCCCAGCGAGCTGCCTTCGCCATTGGTGTTCCTCCTGATATCTGCGCATTTCACCGCTACACCAGGAATTCCACTCGCCTCTTCCGTACTCGAGCCCGACAGTATCCACCGGCTTCCGAGGGTTGAGCCCCCGACTTTCACAGCGGACTTACCGGGCCGCCTACACGCGCTTTAAAACCAATCAGTGTGAGC
+
CCCCCGGGGGGGGGGGGGGGGGGGGGGGGGGGGGGGGGGGGGGGGGGGGGGGGGGGGGGGGGGGGGGGGGGGGGGGGGGCGGGGGGGGGGGGGGGGGGGGGGGGGEFGGGGGGGGFGGGGGGGGGGGGGGGGGGGGEFGEFFGFGFGFGFGGGGGFFGGFFGFGFFFGFGFFFFFDFDD4FFDGFGGFFGGFADGFFCCEE;BBF9(;>4>FFFGGFGFBFF?@?=)>)96))6)4C:4:?:A49AFFA(
@M00200:205:000000000-AKKM3:1:1101:3811:7019 2:N:0:1
TACACGGGTATCTAATCCTGTTTGATCCCCACGCTATCGCGCCTGAGCGTCAGATACGAGCCAGTGAGCCGCCTTCGCCACCGGTGTTCTTCCCAATATCTACGAATTTCACCTCTACACTGGGAATTCCACTCACCTCTCTCGTCCTCAAGTCTAACAGTTTCAATGGCAGTTCCGGAGTTGAGCTCCGGGCTTTCACCACTGACTTGGCAGACCGCCTGCGCGCACTTTATACACTATCAGTGTG
+
CCCCCGGGGGGGGGGGGGGGGGGGGGGGGGGGGGGGGGGGDGGGGGGGGGGGGGGGGGGGGGGGGGCCGGGGEFGGCGCFEGCGGGGGGFFGGGGGGGGDCGGGFGFGFE,EEGGFGGGFDEGGGGGFG8EGGGGGGFGFFGGFGFGFGFGGGGGFFGGD@9FGFFG8?D?DFCFFD*7BFG7FFFGFFD>>DGCFFEG@:=E=3>;*;=(7(/:;>C6264(:1=)C1>)5)76.3).44.5.)-6
@M00200:205:000000000-AKKM3:1:1101:28013:7026 2:N:0:1
TACTAGGGTATCTAATCCCGTTTGCTCCCCTGGCTTTCGTGTCTCAGCGTCAGCGCACTCCCAGCAACCTGTTTTCACCATTGGCGTTCCAAACGATATCTACGCATTTCACCGCTCCACCGTTTGTTCCGGTTGCCCCTAAGTGGCTCAAGATCGCCAGTATGCCAAGCAGTTCCACAGGTGAGCTGTGGGATTTCACAAGGCACTTGACGACCCGCCTACGCACCCTTTAAACCCAGTCAGTGTG
+
CCCCCGGGGGGGGFGGGGGGGGGGGGGGGGGGGGGGGGGGGGGGGGGGGGGGGFEGGGGGGFGGCFFGGGGG9FGGFGEGGCFDFGGGD@DFFEGGCGEGGGGDGGGGGGGGGGGF>FGGGD=C=BFGGGECDC=EDBFD?D8DEFDFGFGDGCGF>GDBFDCDEFGGFGFFFFFFFFD5,@CCFGGF@FGFFFFGF<E<*1)8>@BB**>AABG:BDFF2595:CBGFCFFFCE(B62.)/))193
@M00200:205:000000000-AKKM3:1:1101:26385:7057 2:N:0:1
TACTCGGGTATCTAATCCTGTTTGCTCCCCACGCTTTCGAGCCTCAGCGTCAGTAATGGACCAGTATGTCGCCTTCGCCACTGGTGTTCTTCCGAATATCTACGCATTTCACCGCTACCCCCGGAATTCCGCTTCCCTCTCCCGAACTCAAGCCTTCCAGTTTCCCGTGCCGTTCCCCAGTTCAGCCCAGGGATTTCACACGGAACTTAACAGACCGCCTACCCCCCCTTTAAGCCCAGTCAGTGTG
+
CCCCCGGGGGGGGGGGGGGGGGGGGGGGGGGECFCGGGG@FGGGGFGGGGGGGDCFC<F@EFGGGCFEEDGGGGGGGGGGGGFGGGGGGGGGC@CFGGGGGGGGGGGGGGGGGGGFGE,AFC@EGDGFGGGGG>CCFFGFFGGB>5DDGFGGGG6:?G?DECDGEB>EDGFFFF66;CG5FD++4=C*;9**5;CFCEG?E2:@(6@EB40002=EBDE@?D()(3:D5<?)-)4(2((.4):44>)
@M00200:205:000000000-AKKM3:1:1101:21593:7067 2:N:0:1
TACTCGGGTATCTAATCCCGTTTGCTCCCCTGGCTTTCGTGTCTCAGCGTCAGCGGATCCCCAGTCATCTGTTTTCACCGTCGGCGTTCCAAACGATATCTACGCATTTCACCGCTCCACCGTTTGTTCCGATGACCCCTGGATCGCTCAAGACCGCCAGTATGCCCGGCCGTTCCCCGGTTGAGCCGGGGGATTTCACGCGGGCACTTAACGGTCCGCCTACCCACGCTTTAAGCCCAATCAGTGTG
+
CCCCCEGGGGGGGGFGGGGGGGGGGGGGGGFCCFGGGGGGGGEFCFGFGGGGGEGC@CGGGGGC<E<FGGGFFEGGDFGGGGGCGGGGGGG,,A4FF,CFGGGGG6FGGGGGGEGFGGGGE>EGGEBFGGG>CD+CDFGDF68=FBGDGEGD=FG55:;AFC;9;*0*0@A9EAFFF*3:FGCFAGG:)37:)>FCCDC?B(19((,(344486*/7).(((4)495)C5(3)6).<:?-(8?)))64
@M00200:205:000000000-AKKM3:1:1101:17465:7067 2:N:0:1
TACACGGGTATCTAATCCTGTTTGATCCCCACACTTTCGTGCCTCAGCGTCAGTTACAGCCTAGTAAGCTGCCTTCGCTATAGGTGTTCTTGACGATATCTAAGCATTTCACCGCTACACCGTCAATTCCGCCTACCTCATCTGTACTCTAGCCCCGCAGTATCAATGCCACCCTCCCGGTTAAGCCGGGATATTTCAGCACTGACTTACAAGGCCGCCTACGCACCCTTTACGCCCAGTCAGTGTG
+
CCCCCGGGGDGGGGGGGGGGGGGGGGGGGGGGEGGGGGGGEGGGGGGGGGGGGGGGGGGGGGGFEFFFGGGGGGGGGGGGGFFGGGGGGGGGCGGGGGGGGGGGGGGGFFGGGGGFGGFGGGGGCCFFGGCEGGGGG?DDFFFFGDFFGFGG98DEBGGFGC7D*?FAFGFBFAFF>B>?CED7=EC*:7*<9FAEFFGEEFFE3>AAAEEC*-*;4C;2@B9DFGFDF84;CF@BG(16=>9C667
@M00200:205:000000000-AKKM3:1:1101:26577:7085 2:N:0:1
TACCGGGGTATCTAATCCTGTTTGCTCCCCACGCTTTCGTGCATGAGCGTCAGTGTCAGCCCAGAGACCTGCCTTCGCCATCGGTATTCCTCCTGATATCTACGCATTTCACTGCTACACCAGGAATTCCAGTCTCCTCTGCCGCACTCGAGCCTTGCAGTCCCAAATGCCATTCCCTGGTTAAGCCCGGGGATTTCACATCTGGCTTACAAAACCGCCTGCGCACTCTTTAAGCCCAATCAGTGTG
+
CCCCCGGGGGGGGGGGGGGGGGGGGGGGGGGGDGGGGGGGGGGGFFFGGGGGGGGGGGEFGGC@8<8AFFGGGGGGGGGGDGGGGGGGGGGGGGGGGFGGGGGFEDGGGGGGFGGF@FGGCGGGGDEGGGDCCEFGGBG7*EDBGFGFF5=DGGCFDGCBGC5+9D+=?FF5DEFFF+=?FEDFFCFF5D5@*9?FFFG4*)*11>B5))*11:EEBDED>B2D1E)*>733<434B038@E3?75.
@M00200:205:000000000-AKKM3:1:1101:7744:7087 2:N:0:1
TACGAGGGTATCTAATCCAGTTCGCTCCCCACGCTGTCGCACCTGAGCGTCAGCCGGTGCCCAGCCAGTTGGCTTCCCCTTGGGTGTTCCTGCCGATATCTACGCATATCACCACTACACCGGCAATTCCACTGGCCTCTACACGGCTCCAGTCGCGGCGTATCGGCACGCCATCCACCGTTAAGCGGTGGACTTTCAGCACCGACGCCCGCGACCGCCTGCGTGCGCTTTACACCCAGTCAGTGTG
+
CCCCCGGGGGGGGGFGGGGGGGGGGGGGGGGGGGGGGGGGGFGGGCGGGGGGGGGGGGEGGGGGGGGGGGGGGGGGFGGGGGFGGGGGGGGGGGGGGGGGGGGGGGGGGGGGGGGFGGGGGGGGG=DFGCFCGDFGGFGFF9=D8BGFGE88ED6@>CC>GGAC5>D5?5?B55FFFF;BF8DGFGDDFDGFFGGGF6+7<(3:>BBF>FFBB>GGFGF<?FB;6E>D<<BFA2<?EF14>A2)-6)
@M00200:205:000000000-AKKM3:1:1101:20441:7110 2:N:0:1
TACGCGGGTATCTAATCCTGTTTGCTCCCCACGCTGTCGCGCCTCAGTGTCGGCTATTGGACTCTTACGAGTCCACCGCCCAGCAGACCGCCTTCGCCACTGGTGTTCTTCCGGATCTCTACGCATTCCACCGCTACACCCGGAATTCCATCTGCCTCTACGGTGCCCAAGCCCTACAGTCGCCGCGGCCGATCCAGGGTTGAGCCCCGAACTTTCACCGCGGCCTTATAGTGGCCACCTACGCGCCCTTT
+
CCCCCGGGGGGGGGGGGGGGGGGGGGGGGGGGGGGGGGGGDGGGGGGGGGGGDGGGGGGGGGGGGGFGGGGGGGEAAFFGGGCGECCADCGGGGGGGGEFGGGGGGFGFFGGGGGFGGGGGGGGEGEG;FGFGEGEGF@DEDGFGFGFGFAFFGFFFGGFGGFGDEFGFGA>FBFFFFGFGEGGEE>BEGGFF*:*/45<BFFBF:?BFFFFFBE@>FF:(3279C:CGFFB>??<<:?<FF<B>FF>9?7
@M00200:205:000000000-AKKM3:1:1101:6681:7113 2:N:0:1
TACTAGGGTATCTAATCCGGTTCGCTCCCCTAGCTTTCGCGCATCAGCGTCAGGTACGGCCCAGCAGATCGCCTTCGCCACCGGCGTTCCAAGCGATCTCTGTGCATTTCACCGCTACACCGCTTGTTCCATCTGCCTCTACCGACCTCAAGTCAACGCAGTATCCGACGGCGTCCCACAGTTGAGCCATGGGGTTTCACGCCGGACTTACGTAACCGCCTCCGCGCCCTTGAAACCCAATCAGTGTG
+
CCCCCGGGGGGGGGGGGGGCGGGGGGGGGGGGGGGGGGEGGGGEGGGGGGGDEFGFGGGGGGGGGFGGGGGFDGGGGGEGGGGGGBFGEEDFFGEFA+,9=E?FEFFGCFGGGGGFDGFGF+@B7@DFGGGGGGGGGFF):DFFGEGFGF,?DFGFFGDFD*AFFFG>DD>@D@FFB8F4<0;CF?FF;FF)=5CD3<C?6@101(,,<A<?B28CBGF04(()18:>))((.447C((,(..55)).
[truncated: 50,403,914 more chars]
