# Supplementary material for: Responses of rhizosphere soil bacteria to 2-year tillage rotation treatments during fallow period in semiarid southeastern Loess Plateau
Source: PeerJ. 2020 May 5;8:e8853. doi: 10.7717/peerj.8853 (PMC7207221; doi:10.7717/peerj.8853)
Supplement: Supplemental Information 28 [file peerj-08-8853-s028.gz › G2'L2.R2.fastq]

@M00200:207:000000000-ALC1F:1:1101:11646:2088 2:N:0:5
TACTCGGGTATCTAATCCTGTTCGCTCCCCCAGCTTTCGCGCCTCAGTGTCAGCAATGGCCCAGGATCCCGCCTTCGCCACCGGTGTTCCTCCTGATATCTGCGCATTTCACCGCTACACCAGGAATTCCAGATCCCCCTACCATGCTCTAGTCAGCAAGTATCGAATGGCATCCCAGGGTTGAGCCCTGGACTTTCACATCCGACTTTACCGACCACCTACGCGCTCTTTATACCCAGTTCAAGTG
+
CCCCCGDGGGGGGGGGGGGGGGGGGGGGGGGGGGGGGGGGGGGGGGGGGGGGGGGGGGGGGGGGGGGGGGGGGGGGGGGDGGGGGGGGGGGGGGGGGGGGGGGGGDGGGGGFFGGCGG9EFGGG+@EFGGFFDFGDDDCBGGGGCFGFFFGGGGGGGG+DFFFGEFFGFGFFFFAFFFFGGGFFFGFFFFGFDFFFF@FFFFFDFFFFEEFF?26>9=9B=;;>@69@D8CEEEFF;<66?C<6442
@M00200:207:000000000-ALC1F:1:1101:11407:4293 2:N:0:5
TACTCGGGTATCTAATCCTGTTTGCTACCCACGCTTTCGCTCCTCAGCGTCAGTGCCGGCCCAGACCACCGCCTTCGCCACCGGTGTTCCTCCTGATATCTGCGCATTTCACCGCTACACCAGGAATTCCGTGGTCCCCTACCGGACTCTAGCCATAGCAGTATCGAGTGGCGTCTCCAGGTTGAGCCTGGAGGTTTCACACCCGACTTGCCAAGCCGCCTACGAGCTCTTTAAACCCAGTTCAAGTG
+
CCCCCGGGGGGGGGGGGGGGGGGGGGGGGFFGGGGGGGGGGGGGGGGGGGGGGGGAFGGGBFGGGGGGGGGGGGDGGGGGGGGG+CFFF;EGGGGGGEGGGGGGGGGG,CFEFGGGGGGGGG@EGF@FGGGGDG=?DDGFGGGGCBGFFFFA7C?CFGDGFF9FA>?EFG9AEFFFFFFFFGFAFFFFAA4*:B6584>C?@@=5@99?FE8AE:<?B0;0,6?;;>(29AAAF4=:BB?:>BF))).
@M00200:207:000000000-ALC1F:1:1101:17156:4591 2:N:0:5
TACTGGGGTATCTAATCCCGTTTGCTCCCCTAGCTTTCGCGCCTCAGTGTCAGTTTCGGTCCAGGATGCCGCCTTCGCCACCGGTGTTCCTCCAGATATCTACGCATTTCACCGCTACACCTGGAATTCCACATCCCTCTCCCGAACTCAAGCCTTGCAGTATCAGCCGCAGTTCCCAAGCTAAGCTTGGGGATTTCACGACTGACTTAATTGGCCACCTACGAGCCCTTTAAACCCAATTCAAGTG
+
CCCCCGGGGGGGGGGGGGGGGGGGGGGGGGGGGGGGFGGGGGGGGGGGGGGGGGGGGGGGGGGGGGGGGGGGGGGGGGGGGGGGFDGGGGGGGG?FGGGGGGGGGGGGGGGGGGGGGGGGGGGGGGFGGGGGGGGEGGGFGGGGEFGFGFGGGGGGGGGGFF?FFB585C95:AFFAFF?+A>CACBAC>CEAD4BFFF2):)).7:@=;?@FBF;;BB=EF2@?9@D8@376)*;;07@<4?)75)
@M00200:207:000000000-ALC1F:1:1101:12553:5581 2:N:0:5
TACTGGGGTATCTAATCCCGTTCGCTCCCCTGGCTTTCGTGTCTCAGCGTCAGCACACTCCCAGCTGTCTGTTTTCACCTTTGGCGTTCCAAACGATATCTACGCATTTCACCGCTCCACCGTTTGTTCCGACAGCCCCTAAGTGGCTCAAGACCCGCAGTATACCGAGCAGTTCCACGGTTGAGCCGTGGGATTTCACAAGGTACTGACGGGTCCGCCTACACACGCTTTATACCCAATTCAAGTG
+
CCCCCGGGGGGGGGGGGGGGGGGGGGGGGGGGGGGGGGGGGGGGGGGGGGGGGGGGGGGGGGGGGGGGGGGGGGGGGGGGGGFFGGGGGGGGGGGGGGGGGGGGGGGGGGGGGGGGGGGGGGGGGGGGGGGGGGGGGGGFGGGGGFGFGFGDFGGGGEDGDGFGFFFDEGFFFEFFFFFGCDEFFGFFFFGFBFABFEFF:B9@CEFFE=?BBFB@F0;;?D@DE?9916?EFFFF@<:?FBF<<9<
@M00200:207:000000000-ALC1F:1:1101:26363:5851 2:N:0:5
TACAGGGGTATCTAATCCTGTTTGCTCCCCACGCTGTCGCGCCTCAGTGTCAGCAACTGCCCAGCAGGCCGCCTTCGCCATCGGTGTTCCTCCACATCTCTACGCATTTCACTGCTACACGTGGAATTCCACCCCCCTCTGCCACACTCCAGTTCGCCAGTTTCCATGGCCATTCCCAGGTTAAGCCCGGGGCTTTCACCACCGACACAACGAACCGCCTGCGCACGCTTTACACCCAATTCAAGTG
+
CCCCCGGGGGGGGGGGGGGFFGFGGGEGGGGGGDGGGGEGGGGDEBFGGGGGGGGFGGGGGGGGGGGGGGGGGGGGGGFGGGGGFGGGGGGGGGGGGGFGGGGGGG7CDGFFGGGGGGGG+9EE+EEFFGFFF>DGGGGFGGGGGFDFGFGGFGGGGG68===;<CFCFFAAACFFFFFFFDFFFG>AE5?A=BF@FC8B;DDFFBBFF??9(6B@9;>@D@0(2(,46(1)6<6:;?(4))6:65.
@M00200:207:000000000-ALC1F:1:1101:21955:6225 2:N:0:5
TACGAGGGTATCTAATCCGGTTCGCTCCCCTAGCTTTCGCGCCTCAGCGTCAGGAGTGGCCCAGCCATCCGCCTTCGCCACCGGCATTCCTAGCGATATCTGCGCATTTCACCGCTACACCGCTAGTTCTAATGGCCTCTACCATCCTCAAGTCAACGCAGTATCCGACGCAGTTCCACAGTTAAGCCGTGGGATTTCACGCCGGACTTACGTAACCGCCTGCGCGCCCTTTAAACCCAATTCAAGTG
+
CCCCCGGGGGGGGGGGGGGDFGGGGGGGGGGGGGGGFGGGDGGGGGGGGGGGGGGGGGGGGGCGGGFGFGGGGGGGCGGGGGEGGCGGGGGGGGGC=FEGFAFGGGG@AEFGGGGGCGGGGGGCC>9DFG8:DFGGGGGFGGGGAFGFGFGFGGG7DDDGGDFGFFFGFGFFFFFFFFFGF:EA+CFFE;DBB4/5A?FFD;;F>9>BFEFFFFF?A99>??:;F999B>05)-17<8?0::>>2)64
@M00200:207:000000000-ALC1F:1:1101:13448:6799 2:N:0:5
TACGAGGGTATCTAATCCTGTTTGCTCCCCACGCTTTCGTGCCTCAGCGTCAGTTACGGTTTAGCGAGCTGCCTTCGCAATTGGTGTTCTGTGTCATATCTAAGCATTTCACCGCTACATGACACATTCCGCCCACCTCAACCGTACTCAAGACTAGCAGTATCAATGGCAGTTCTGCTGTTAAGCATCAGGCTTTCACCACTCACTTATTAGTCCGCCTGCGCACCCTTTAAACCCAATTCAAGTG
+
CCC@CCFGGGFFFGGDGGFFCFCEGFFFFGGGGGGCFGE<<FDFGGGGEGGCGGFGGECE@FEFGGGEGFGGGGFF?FE+BEFGGGGEGGGFEFGFC9;@;FFCGDD=,CEFFEEDED?FGC@FGFC=DFGGCEDGGC=DDGGGG5CFF?D8DFGGFGG7DG7CDDFGFG*:DDF;=+?D=F9CC709FFGACFFEFEFBFDF)58>;E7=75>F;=AA=BDF=>F=@DB9=C4?F2=037CC3?E3
@M00200:207:000000000-ALC1F:1:1101:11256:7238 2:N:0:5
TACAAGGGTATCTAATCCTGTTTGCTCCCCACGCTGTCGCGCCTCAGTGTCGGCTATTGAGTCCTTGCGGACTCACCGCCCAGCAGACCGCCTTCGCCACTGGTGTTCTTCCGGATCTCTACGCATTCCACCGCTACACCCGGAATTCCATCTGCCTCTACGGTGCCCAAGCAACACAGTTGCCACGGCCGATCTGGAGTTGAGCCCCAGACTTTCACCACAGCCTTATGTCGCCACCTACGCGCCCTTTC
+
CCCCCGGGGGGGGGGGGGGGGGGGGGG@FGGGGGGGGGGFGFGGGCEFAF@F@FGGGGFGGGGGGGGGGDEGGGGDGGGDGFGFFGGFGGGGGGGFFFGGGGGGCFGG8EGDEGGGGGGGGGGGGEEF9FGGDGGGGGDFCCE=EFGFGFGGGGG?C?CGGG5C>DFFF7FFFEAFDAFGGGF>4?4*?ACE2).7+7.43)64;1;@;<<<3CFCE<)=:=;?DFFD<)6<??)>14???(,2(902:))
@M00200:207:000000000-ALC1F:1:1101:12131:8189 2:N:0:5
TACAGGGGTATCTAATCCTGTTTGCTCCCCACGCTTTCGTGCATGAGCGTCAGTGTTGGCCCAGAAGGCTGCCTTCGCCATTGGTGTTCCTCCACATCTCTACGCATTTCACCGCTACACGTGGAATTCCACCTTCCTCTGCCACACTCCAGCATCGTAGTTTCGAGCGCAATTCCCAAGTTAAGCTCGGGGATTTCACACTCGACTTGCGACGCCGCCTGCGCACACTTTAAGCCCAGTTCAAGTG
+
CCCCCGGEGGGGGGGGGGFGCFCFGFGFGGGGGDGGGGGGGGGGGGGGGGGGGEGGFDGGEGGGGGGEGGGGGGGGGGDGGFGGGGGGGGGGGGGGGGGGGGGGEGGGGGG<FGGGGGDFDGCEGFGFFGGGGGGGGGGFGGFGGFG5?FGFGCCFGGGFGFDGFFFGADE>D6DFFFAGFFF9BFFFFFGDAFFFFCFEE=BFBFF)*9@2>BE>@FF;<;;>1:@66@3<?AFF(((,6>)-5:<
@M00200:207:000000000-ALC1F:1:1101:11779:9311 2:N:0:5
TACTCGGGTATCTAATCCTGTTTGCTCCCCACGCTGTCGCGCCTCAGCGTCAGCAACAGCCCAGCAGGCCGCCTTCGCCACTGATGTTCTTCCCGATCTCTACGCATTTCACCGCTACACCGAGAATTCCAGTAGCCCCTTCCGCACTCTAGCACGACAGTATCACTTGGCCGCTCCGGGTTAAGCCCGGAGATTTCACAAGTGACTTGTTGCGCCGCCTACGCGCCCTTTAAACCCAATTCAAGTG
+
CCCCCGGGGGGGGGGGGGGGGGGGGGGGGGGGGGGGGGGGGGGGGGGGGGGGGGGGGGGGGGGGGGGGGGGGGGGGGGGGGGGGGGGGGGGGGGGGCGGGGGG?F6CGGGGGGGGGGGGGGGGGGGGGGGGGGECGDFG?DGGDGFGFGFGCGFGGGGDDGGFGCFFDACFFEFDFFFFGGGFFFGFFF>DB@FFFF?CCFDFFFFFEAEFFFFF;>B>:61:>>>FB>?:9<4BFFFFBAFFA2>>
@M00200:207:000000000-ALC1F:1:1101:18228:10329 2:N:0:5
TACAAGGGTATCTAATCCTGTTTGCTCCCCACGCTGTCGCGCCTCAGTGTCAGCAACTGCCCAGCAGGCCGCCTTCGCCACTGGTGTTCTTTCGGATATCTACGCATTCCACCGCTACACCCGAAATTCCACCTGCCTCTACAGTGCTCCAGCTCAGCAGTTCGCACGGCAGATCCGGGGTTGAGCCCCGGACTTTCACCACACGCTTACCAAGCCACCTACGCGCCCTTTAAACCCAGTTCAAGTG
+
CCCCCGGGGGGGGGGGGGGGGGGGGGGGGGGGGGGGGGGGGGGGGGGGGGGGGGGGGGGGGGGGGGGGGGGGGGGGGGGGGGGGGGGGGGGGGGGGGGGGGGGGGGGGGGGGGGGGGGGGGGGGGGGGGGGGGGGGGGGFGGGGGFGFGFGCFDGGGGFGGGFDEFFDDGFFFFFFFFFDEGFFFGFFFFGF@EFFFFFFEFFFB@;@FFFFFFFF8@DFEE6>9B>F>??FA)9FB1(.4:A<<4)
@M00200:207:000000000-ALC1F:1:1101:16801:11631 2:N:0:5
TACAGGGGTATCTAATCCTGTTTGCTCCCCACGCTGTCGCGCCTCAGTGTCGGCTATTGAGTCCTTGCGGACTCACCGCCCAGCAGACCGCCTTCGCCACTGGTGTTCTTCCGGATCTCTACGCATTCCACCGCTACACCCGGAATTCCGTCTGCCCCTACCGTGCTCCAGCCCAACAGTCGCCCACGCCGATCCGGGGTTGAGCCCCGGACTTTCACGCGAGCCTTACCGAGCCGCCTACGCGCCCTTTT
+
CCCCCGGGGGGGGGGGGGGGGGGGGGGGGGGGGGGGGGGGGGGGGGGGGGGGGGGGGGGGGGGGGGGGGGGGGGGGGGGGGGGGGGGGGGGGGGGGGGGGGGGGGGGGGGGGGGGGGGGGGGGGDGEGGGGGGGGGGGGFGGG>EFGFFFGGGGGFFGGGGGFGFDFGFGFFFFFFFFFGGDEFFGFFFFCBBEFFF>FF9B@BB:?FFF(9BFFFA<<FFF69>FF?(8?199>>99?FF<6011>FF?)
@M00200:207:000000000-ALC1F:1:1101:14813:14152 2:N:0:5
TACCGGGGTATCTAATCCCGTTTGCTCCCCTAGCTTTCGCGCCTCAGCGTCAGTATTGGGCCAGATGAGCGCCTTCGCCACCGGTGTTCCTCCTGATATCTACGCATTTCACCGCTACACCAGGAATTCCCTCATCCTCTCCCATACTCAAGCCAAGCAGTTTGGGACGCAGGTCCTCGGGTGAGCCGAGGGATTTCACGTTCCACTTACTTGACCGCCTACACGCCCTTTAAACCCACTTCAAGTGAGA
+
CCCCCGC@@@CEFGGEG<FFCFFGFGFGGDDFEC<FGGGGG7FGGGGGGG@FGGFDE@A@FCFG<FGGGGGEFGGGD:??FC=FB:FCGG=?8ADGCCGE=;FC=>CGGGGGGC+=C7=,4+6C=FEFDGGFD8D@8=?FC,6?FBGF=DFFF=DDGCDD=D+DE5:@?+:>?@9AAFDDGG9*AFFEFF4?>;4*+*+-7>B()/);<AEE43).(,63(5;@69<91,4<))68(,((-))6:<4)).
@M00200:207:000000000-ALC1F:1:1101:4604:14511 2:N:0:5
TACAAGGGTATCTAATCCTGTTTGCTCCCCACGCTTTCGCGTCTCAGCGTCAGTGCCCTCCCAGATGGCCGCCTTCGCCACCGGTGTTCCTCCCAATATCTACGAATTTCACCTCTACACTGGGAATTCCGCCATCCTCGTCGGGACTCTAGCTTGCAAGTTTTGGACGCCCTTCCATGGTTGAGCCATGGGTTTTCACAACCAACTTAACAAGCCGCCTACACGCGCTTTACACCCAATTCAAGTT
+
BCCC<C@;FGGGGGAFGGFGGGGEFFFGGGFG7FFGGECCFFC=GBFGDFEGECFF<FDEG7EDEDFGF@FEGGDGGGGG=EFGGD@EGCDF=?AFF=EGCDGG7=FFGGDGGGGGCF,A;DF8F8@8=FC6D6=EDGGFCE>CE>CDD5=EFD?=DG+A+2=9*<FG*75?*8AFAF;*<BA*6DA9+;C44@>@F4B**:>8@25B3*>47>FF((,(6=;8((199??FF4F)(4(4)5:44))
@M00200:207:000000000-ALC1F:1:1101:28506:14728 2:N:0:5
TACAGGGGTATCTAATCCCATTCGCTACCCACGCTTTCGTTATTTAGTGTCAGGATCGTTCTAGTAAGCTGCCTTCGCTATTGGTATTCCTGCTGATATAAACGCATTCAACTGCTACACCAGCAATTCTACTTACCTCTTCCGCCCTCAAGCATTGCAGTTTCGGATGCAGGTCCAGGGTTGAGCCCTGGGATTTAACACCCGACACACAATGCCACCTTTTAACGCTTTAAGCCCAGTTCAAGTG
+
CCCCCGGGGGGGGGGGGGGFGGGGGGGGGGFFFGGGGGGGGGGGGGGGGGGGGGGGGGFGGGGGGGGGGGGGGGGGGGGGGFGGGGGGGGGGGFGGGGGGGGGGGEGGGGGGGGGGGGGGGGGGGGGGGGGGGGGGGGGFGGGGGFGEGFG8DGGGGGGGGCFGFFDD>FFFFDFFFFFGGGFFFGFFFFGF5AFFA=F@E==>AAAFBFA:=CA):BDDFFFFFFF9@FFF?@FF2@BE?4@C4>4
@M00200:207:000000000-ALC1F:1:1101:27938:15879 2:N:0:5
TACTAGGGTATCTAATCCCGTTTGCTCCCCTGGCTTTCGCTCCTCAGTGTCAATCTCGGTCCAGGATGCCGCCTTCGCCACCGGTATTCCTCCAGATATCTACGCATTTCACCGCTACACCTGGAATTCTGCATCCCTCTCCCGAATTCAAGCCAACCAGTATCAGACGCAGTTCCCAAGTTGAGCCTGGGGATTTCACGCCTGACTTAATTGGCCACCTACGAGCCCTTTATACCCAATTCAAGTG
+
CCCCCGGGGGGGGGGGGFFGGGGGGGGFGGGGGGGGGGGGGGGGGGGGGGFGGGGGGGGGGGGGGGGGGGGGGGGGGGGGGGGGGGGGGGGGGGGGGGGGGGGGGEGCGGGGGGGGGFGGGGGGGGGGGGGGFFFFGGGBGGGDCEGFGFF86DFGGGD+?FFGFFFGFDFFEFFFFF*CECFAFFFFF59A>BABFEFBF5@=FF48CCFEFEF=;B@FFFFFFF=BB33>EFFFE<05)4<C?5?
@M00200:207:000000000-ALC1F:1:1101:12558:16348 2:N:0:5
TACACGGGTATCTAATCCTGTTTGCTCCCCACGCTTTCGCGTCTCAGCGTCAGTAACGTCCCAGCGAGCTGCCTTCGCCATAGGTGTTCCTCCCGATATCTGCGCATTTCACCGCTACACCGGGAATTCCACTCGCCTCTTCCGAACTCTAGTCCGACAGTATCGGTCGGCATCCCAGGGTTGAGCCCTGGACTTTCACAACCGACTTATCGGACCGCCTACACGCGCTTTAAACCCAGTTCAAGTG
+
CCCCCGGGGGGGGGGGGGGGGGGGGGGGGEGGFGGGGGGGGGG@FGGGGGGGGGGGGGGGGGGGGGGGGGGGGGGGGDFFEGFCFGEGGGFFGGGGGGGGGGGGGGEGGGGF:EGGDCEGGGGGEGGGAFGGGGFCCDGFGGGGEDGFGFGFDGGGGGGGGGCCDEEGAGFDEF9AFFFDGGDFFGFFFFGFFFFFFFFFEFFBFF>DCE97>FFFF((467:?:B>F>6?FFF4@?(4844-44:2
@M00200:207:000000000-ALC1F:1:1101:3697:16668 2:N:0:5
TACTAGGGTATCTAATCCTGTTCGCTCCCCTAGCTTTCGCGCATCAGCGTCAGGTACGGCCCAGTAGATCGCCTTCGCCACCGGCGTTCCAAGCGATATCTGTGCATTTCACCGCTACACCGCTTGTTCCATCTACCTCTACCGACCTCAAGTCAACGAAGTATCAGACGCACTGCCACAGTTGAGCCGTGAACTTTCACGCCTGACTTTCGTAACCGCCTACGCGCCCTTTATGCCCAATTCAAGTG
+
CCCCCGGGGGGGGGGGGGGGGGGGGGGGGGGGGGGGGGGGDGGGGGGGGGGGGGGGGGGGGGGGGGGGGGGGGGGGGGGGGGGEGGGGGGGGGGGFFGGGGGGGGGGGGGGGGGGGDGGGGGGGGGGGGGGFGGGGGC7DGGGGGFGFGFGGGGGGGG?DDGAFFFFGFGFFFFFFFFFGEFFFFGFFFED;@FFFFFFFFFFFF:BF<EF?FFFFFFFF@FF<B;B>BFF0<<6BAB?B:DD>):AF
@M00200:207:000000000-ALC1F:1:1101:22723:17098 2:N:0:5
TACAAGGGTATCTAATCCTGTTCGCTCCCCATGCTTTCGCTCCTCAGCGTCAGGTCATGCCCAGAGAACCGCCTTCGCCACCGGTGTTCCTCCTGATATCTGCGCATTCCACCGCTACACCAGGAATTCCGTTCTCCCCTGCATACCTCTAGTCTGCCCGTATCGGAAGCAAGCACTGAGTTAAGCCCAGTGTTTTCACTCCCGACGAGACAAACCGCCTACGAGCCCTTTAAACCCAATTCAAGTG
+
CCCCCGGGGGGGGGGGGGGGGGGGGGGGGGGGGGGGGGGGGGGGGGGGGGGGGGGGGGGGGGGGGGGGGGCFGGGGGGGGGFEGGGGGGGGGGGGGGGGGGGGGGGGGGGGGGGGGGGGGGGGGFGGGGGGGGGGGGGCFGGGGGFGFGFGGGGGGGGGGGGFGFFFGBGFFFDFFFF9CCCFFFGFFFFDFFFFFF*B;85<)7A9(/(5@@(;2==@DFF(:;BF?@@@EEFFFFF1(.6):>44
@M00200:207:000000000-ALC1F:1:1101:19135:17506 2:N:0:5
TACTAGGGTATCTAATCCCGTTTGCTCCCCTAGCTTTCGCTCCTCAGCGTCAATGTCGGTCCAGGATGCCGCCTTCGCCACCGGTATTCCTCCAGATATCTACGCATTTCACCGCTACACCTGGAATTCTGCATCCCTCTCCCGAATTCAAGCCATCCAGTATCACACGCAGTTCCCAGGTTAAGCCTGGGGATTTCACGTGTGACTTAGTTGGCCGCCTACGAGCCCTTTACACCCAATTCAAGTG
+
CCCCCGCFGD@GGGGGGFFEFGGGGGGDC@FGGGF<EE:BFFGGFGGGGFGGGGGFGGGGGGGGGGGE8FEF:FE<DCBFEGGFFFGE<FDCGDF:FF;FGCFGEG:?@FFF,CGDE@DEGGGCFFF?BFGGGGGFCFC*=1D?6?D?GFGDGFC?DAF+6=;D;DDGFGFF59CFF5F7@;+<?GFF5*<>)<@CFEFC85@=CFFCA*::*6AEF52>2(52->3@@@8))/189<F@4>?5)9?
@M00200:207:000000000-ALC1F:1:1101:8718:17781 2:N:0:5
TACGAGGGTATCTAATCCTGTTTGCTCCCCATGCTTTCGTGCCTGAGCGTCAGCAATTGTCCAGGAAGTCGCCTTCGCCTCTGGTGTTCCTCATGATATCTACGCATTTCACTGCTACACCATGAATTCCACTTCCCTCTCCAATGCTCTAGTCATGTAGTTTCAGGCGCAGTTCCGGAGTTAAGCTCCGGGATTTCACACCTGACACACACGACCGCCTGCGCACCCTTTACGCCCAGTTCAAGTG
+
CCCCCGGGGGGGGGGGGGGGGGGGGGGGFGGGDGGGGGGGGGGGGGGGGGGGEGGGGGGGGGGGGGFFGGGGGGGGGGFGGGGGGGGGGGFGGGGGGGGGGGGGGGGGGGGGEGGGGGGGGGGGGGGGGGGGGGGFDGGFGGGGGFGFGFGGFGGEDGGGGGFGFFFGFGFFED+=BBEGGGF?FGFFFEG>=D?8CEFFFFDCDFFFFFFF>BDA=>==>DFF2@@FFFFEC?EDF(33)/.759?
@M00200:207:000000000-ALC1F:1:1101:21010:20393 2:N:0:5
TACTCGGGTATCTAATCCTGTTCGCTCCCCACGCTTTCGCGTCTCAGCGTCAGTACAGGCCCAGAGAACCGCCTTCGCCACCGGTGTTCCTCCTGATATCTGCGCATTTCACCGCTACACCAGGAATTCCGTTCTCCCCTACCTGACTCTAGTCTGCCCGTATCCACTGCAGACTTGGGGTTGAGCCCCAAGCTTTCACAACGGACGCGACAAACCGCCTACGAACTCTTTATACCCAATTCACGTG
+
CCCCCGGGGGGGGGGGGGGGGGGGGGGGGGGGGGGGGGGGGGGGGGGGGGGGGGGGGGGGGGGGGGGGGGGGGGGGGGGGGFGGGGGGGGGGGGGGGGGGGGGGGGGGGGGGGGGGGGGGGGGGGGGGGGGFGGGGFGGFGGGGGFGFGFGGGGGGDFGGGGFGFFFGFGFACCFFFAADGDEFFGFF>DGFFFFFF?FFFFF>(8969>FFF;A@;BF?10821>B<AA>AB)9@?<?FFFA)4<0
@M00200:207:000000000-ALC1F:1:1101:12979:21628 2:N:0:5
TACCGGGGTATCTAATCCCGTTTGCTCCCCTAGCTTTCGCGCCTCAGCGTCAGTGTCGGTCCAGGAAGCCGCCTTCGCCACCGGTGTTCCTCCGGATATCTACGCATTTCACCGCTACACCCGGAATTCCGCTTCCCTCTCCCGAACTCAAGCCAAGCAGTTTCCCGTGCAGTTCCTCAGTTGAGCCGAGGGATTTCACACGGGACTTGCAAGACCGCCTACGCGCCCTTTAAACCACGTTCAAGTG
+
CCBCCFGGGGGGGGGGGGGFGFGGCFDGFFFFGGAFFGGGD@BFGGGEFGGGGGFDEGD@FDFGGGGGGGGG7FCGG7FEFGGDECGCFGFDFCGEGFCEDFGGFG@?EF=CE>+0?BD:6BCEGE+AFFFC=EDFD7F*+@DGGEC6CFGF7F99CGFCDFFG>FFFDGFA@CAEFFFFC@AAF4ADA>CA<44;FFFEFF>@0;1)76=?A;F54,7<F:(49061>B?254?F(,348<BA<DA
@M00200:207:000000000-ALC1F:1:1101:8822:21630 2:N:0:5
TACTCGGGTATCTAATCCTGTTTGCTCCCCTAGCTTTCGTGCCTCAGTGTCAGGAGTTTTCCAGGGACTCGCCTTCGCCACTGGTGTTCTACTTGATATCTACGCATTTCACTGCTACACCAAGTATTCCAGTCCCCCCTCAAACCCTCGAGCAAGGTAGTTTCCAATGCAATTTCCGAGTTGAGCTCGGAGCTTTCACATCCGACTTACCTCCCCACCTATGCACCCTTTAAACCAAATTCAAGTG
+
CCCCCGGGGGGGFFGGGGGFEGGGFFGFGGGFGGG9EGGGGDGCGGGDFGGGGGGGGGFCFGCCGGGFFFGCFEGFG@@FGFGGEFFGGGGCAFGE?<;EDEFDCC@7@9BF9DE8DEFGD8BFFGEAE4CFE,=DDCDADDFCE<=DFDGG>>DFFGGGGFFGFFFGFG+<DEFFFFDDGGFFDFFFF>6@BFF7<EFE*@:@DAFF@8;*1)3<):<:B*6>EE(9@FFF?:FF722=*9?179C
@M00200:207:000000000-ALC1F:1:1101:10580:23254 2:N:0:5
TACAAGGGTATCTAATCCCTTTTGCTCCCCACGCTTTCGTGCCTGAGCGTCAGCAATTGTCCAGGTAGCCGCCTTCGCCTCTGGTATTCCTCACGATATCTACGCATTTCACTGCTACACCGTGAATTCTGCTACCCTCTCCAATGCTCTAGCCATGTAGTTTGCGGTGCAATTCTGGAGTTAAGCCCCAGGCTTTCACGCCTCACACACTTGCCCGCCTGCGCACCCTTTAAACCCAGTTCAAGTGAGCT
+
CCCCCEGGGGGGGGGGGGCFGGFGGGGGGGGGGGGGGGGGGGGGGGGFGGGGGCGGFGFGFEFCDFGFFGDGGGDGCGGGGGGGGGGGGGG9FEFGGGGGGGCFEGCFGEFGFGFFEGGGGG4=:8FGGGFFGG8D?FGFDEFDFBD;FF8,=+=?8@@=EFFD+9@E5DF7FEFFDFFFGFFD7D6F:*;C5A;5FCF<@CCFEDB)88@@A**:)):>4<))625>92;85*AFF03;?)<)))953()
@M00200:207:000000000-ALC1F:1:1102:22746:3310 2:N:0:5
TACCGGGGTATCTAATCCTGTTTGCTCCCCACGCTTTCGCGTCTCAGCGTCAGTACCGTCCCAGCAAGCTGCCTTCGCCATAGGTGTTCCTCCCGATATCTGCGCATTTCACCGCTACACCGGGAATTCCACTTGCCTCTTCCGGACTCTAGTCCGGCAGTATCGACCGGCATCCCAGGGTTGAGCCCTGGACTTTCACAGCCGACTAACCGGACCGCCTACACGCTCTTTATACCCAATTCAAGTG
+
CCCCCGGGGGGGGGGGGGGGGGGGGGGGGGGGGGGGGGGGGGGGGGGGGGGGGGGGGGGGGGGGGGGGGGGGGGGGGGFGGGGGGGGGGGGGGGGFGGGGGGGGGGGGGGGGGGGGGGGGGGGGGGGGGGFGFGGGGGGGGGGGGGGGFGDDFGGGGGGGGGGGGGGGGGGFGFGGFGGGGCC?AGFFFGGFFFFFFEGEFF?190>FEFFFFFFE>EFFFFB<FFBBB<4-6>FF:2<7)4<AAAA
@M00200:207:000000000-ALC1F:1:1102:15987:4461 2:N:0:5
TACTGGGGTATCTAATCCTGTTTGCTCCCCACGCTGTCGCGCCTCAGCGTCAGCATACTGCCCAGCGGGCCGCCTTCGCCACCGGTGTTCTTCCGGATCTCTACGCATTCCACCGCTACACCCGGAATTCCGCCACCCTCTACCGCATTCTAGTCCGCCAGTATCGACTGCAGTTCCCAGGTTAAGCCCAGGGATTTCACAACCGACTTAGCGAACCGCCTACGCACGCTTTAAACCCAATTCAAGTG
+
CCCCCGGGFGGGGGGGGGGGGGGGGGGGGGGGGGGGGGGGGGGGGGGGGGGGGGGGGGGGGGGGGGDFGGGGGGEGGGGGGGGGGGGGGFGFGGGGGGGGGFGGFGGGGGGFGFGGGGGGGGGGGEGGGGGFGGGGGGGGGGGGGG5DDGGGGGGGGGEEEGF@FDFGGDGAFACF6DGGGGGFFGF;FFFFE>F@A57C?<?;9BFFFFFFF>@E>E04:::?02996:(4A9F=:(42<F4<2<)6
@M00200:207:000000000-ALC1F:1:1102:14771:4699 2:N:0:5
TACAAGGGTATCTAATCCCGTTTGCTCCCCTAGCTTTCGCGCCTCAGCGTCAGTATTGGGCCAGATGAGCGCCTTCGCCACCGGTGTTCCTCCTGATATCTACGCATTTCACCGCTACACTGGGAATTCCGCTACCCCCTCCCGGCCTCGAGCCTGGCAGTTTCAAAGGCAATTCCTCAGTTGAGCCGAGGGATTTCACCTTTGACTTACCGGGCCACCTACGCGCCCTTTAAACCCAGTTCAAGTG
+
CCCCCGGGGGGGGGGGGGGGGGGGGGGGGGGGGGGGGGGGGGGGGGGGGGGGGGGGGGGGGGGGGGGGGGGGGGDFFEGGGGGGGGGGGGGGGGGGGGGGGGGGGGGGGGGCFGGGGGGGGGGCGGGGGGGGGGGGD8EDDGDE8CEGGDGCEGGGGGGGGFGGGGGGGGGFGFFGFGGGGGFGFGFFFGCBEFF=FCGEBEEEFFECFFFFFF:BDF@FFFF@FFB69BFFFBFFBF?>FFF):>A
@M00200:207:000000000-ALC1F:1:1102:11723:6283 2:N:0:5
TACCGGGGTATCTAATCCCGTTCGCTCCCCTAGCTTTCGCGCCTCAGCGTCAGTATTGGGCCAGATGAGCGCCTTCGCCACCGGTGTTCCTCCTGATATCTACGCATTTCACCGCTACACCAGGAATTCCCTCATCCTCTCCCATACTCAAGCCAGGCAGTTTGGGATGCAGGTCCTCGGGTGAGCCGAGGGATTTCACATTCCACTTACCTAGCCGCCTACACGCCCTTTAAACCCAGTTCAAGTG
+
CCCCCGGGGGGGGGGGGFGGGGGGGGGGGGGGGGGGGGGGGGGGGGGGGGGGGGGGGGGGGGGGGGGGGGGGGGGGGGGGGGGGGGGGGGGGGGGGGGGGGGGGGGGGGGGGGGGGGGGGGGGGFCGGGGGGGGGGGGGGGGGGG?FGGGGFGGGGFGGGFGFGDGGGGGGFGFGGFGGDGFGGFGFEEGGFAFFBFFGFEEEFFFFFFFFFC@;FBABFFFFF<@;>F@EE3CFFFFB>A<F>AAA
@M00200:207:000000000-ALC1F:1:1102:15355:7643 2:N:0:5
TACGCGGGTATCTAATCCTGTTTGCTCCCCTAGCTTTCGCGCCTCAGCGTCAGTGTCGGTCCAGGAAGCCGCCTTCGCCACCGGTGTTCCTCCGGATATCTACGCATTTCACCGCTACACCCGGAATTCCGCTTCCCTCTCCCGAACTCAAGCCAAGCAGTTTCCTGTGCAGTTCCTCAGTTGAGCCGAGGGATTTCACACAGGACTTGCAAGACCGCCTACGCGCCCTTTAAGCCCAATTCAAGTG
+
CCCCCEGGGGGGGGGGGGGGGGGGGGGGGGGGGGGGGGGGGGGGGGGGGGGGGGGGGGGGGGGGGGGGGGGGGGGGGGGGGGGGGGGGGGGGGGGGGGGGGGGGGGGGGGGGGGGGGGGGGGGGGGGGGGDDGGGGGDFCFGGD>DGGFCF6FGGGGGFGGGGCCFFF9DGFGFGGFGFFGGGGAFFDFGGBFFFFFFGE@@DD;<;<<3;CE@FFFB>FBF(3;>;>FFF):46@::B:BFAABF4
@M00200:207:000000000-ALC1F:1:1102:18945:9986 2:N:0:5
TACCAGGGTATCTAATCCCGTTTGCTCCCCTGGCTTTCGCTCATCAGCGTCAGTGTTGGTCCAGGATGCCGCCTTCGCCACTGATGTTCTTCCCGATCTCTACGCATTCCACCGCTACACCGGGAATTCCACCTGCCTCTACTGTGCTCGAGCCCGACAGTTTAGAAGGCAGCCCTGCGGTTAAGCCGCAGGATTTCACCCCCTACTTATCAGGCCGCCTACGCGCCCTTTAAGCCCAGTTCAAGTG
+
CCCCCGGGGGGGGGGGFFGGFGGGGGGGGGGGGGGGGGGGGGGGFFGGGGGGGFGGGGGGGGGGGGGGGGGGGGGGGGGGGGGGGGGGGGGGGGGGGGGGGGGGGGGGGGGGGCEDGGGGGGGGGGGGGGGGGGGGFGGGGGGGDFG?FG>EEEEGDCCGGF@FG?FEDDFBDCGGFGGGEGGGFGFDACGFBAFFFEFBDF>@BFFECEEFEFFFFFF1;DFFB>0961,66<?F??:24>AF<<A
@M00200:207:000000000-ALC1F:1:1102:6934:10454 2:N:0:5
TACCAGGGTATCTAATCCCGTTTGCTCCCCACGCTTTCGCGCCTCAGCGTCAGGAATTGCCCAGAGACCCGCCTTCGCCACCGGTGTTCCTCCCGATCTCTACACATTTCACCGCTACACCGGGAATTCCAGTCTCCTCTGCATCCCTCAAGAACGGCAGTATCGGCCGACCCCCCTGAGTTGAGCCCAGGGATTTCACGACCGACTTGCCATCCCGCCTACGCGCCCTTTAAACCCAGTTCAAGTG
+
CCCCCGGGGGGGGGGGGGGGGGGGGGGGGGGGGGGGGGGGGGGGGGGGGGGGGGGGGGGGGGGGGGGGGGGGGGGGGGGGGGGGGGGGGGGGGGGGGGGGGGGGGGGGGGGGGGGGGGGGGEGGGCFCEGGGGGGGGGGGGGGGGGGGGGGGGGGGGGCEGGGGGGGGGGGFGFGGFGFGCGGGFGFFFGGFFFFFFFGFFFBFFFFFFFFFFF@FBFFFFFFFFB>B>BFA)5?F<:?:BDDFAAF
@M00200:207:000000000-ALC1F:1:1102:3262:11192 2:N:0:5
TACGAGGGTATCTAATCCTGTTTGCTCCCCTGGCTTTCGTGCCTCAGCGTCAGGACTTGTCCAGGAACTCGCCTTCGCCACTGGTGTTCCGCTCGATCTCTACGCATTTCACTGCTACACCGAGCATTCCAGTTCCCCCTCCAAGCCTCTAGCCCTGTAGTTTCTAATGCCGTTTCCAGGTTGGGCCTGGAGATTTCACATCAGACTTTCAGAACCGCCTACGCACCCTTTAAACCCAGTTCAAGTG
+
CCCCCGGGGGGGGGGGGGGGGGGGGGGGGGGGGGGGGGGGGGGGGGGGGGGGGGGGGGGGGGGGGGGGGGGEGGGGGGGGGGGGGG8CFGEGEGGGGGGGGGGGGGDGGGGGGGGGGGGGGGGGGGGGGGGGGGGGGGGGGGFGGGGGGGGGGGGGGD:FDFGGGG@DGGGDDEGGFGGGGGGDFGFDF?CFFFFEFFGEFFF56<EFCFEFCEAAAFF@?BFFDBFDDFFFE)8;;<139??7?C6
@M00200:207:000000000-ALC1F:1:1102:24091:11530 2:N:0:5
TACTAGGGTATCTAATCCTGTTTGCTCCCCACGCTTTCGCGCCTCAGCGTCAATGCCGGTCCAGGATGCCGCCTTCGCCACCGGTGTTCCTCCAGATATCTACGCATTTCACCGCTACACCTGGAATTCCACATCCCTCTCCCGGATTCGAGCCCACCAGTATCGGACGCAGTTCCCCGGTTGAGCCGAGGGATTTCACGTCCGACTTAGCAGGCCGCCTACGCGCCCTTTAAACCCAATTCAAGTG
+
CCCCCGGGGGGGGGGGGGGGGGGGGGGGGGGGGGGGGGGGGGGGGGGGEGGGGGGGGGGGGGGGGGGGGGGGGGGGGGGGGGGGGGGGGGGGGGGGGGGGGGGGGGGGGGGGGGGGGGGGGGGGGGGGGGGGGGGGGGGFGEGGGDGGGGGCGDFGGBFCCCFGGGGGGGG>GFGGFGGGGGGFFGFFFDGEBFF86CGFFFFFFFFFEEF332A39EFBFFFF>>BF972<AAFF:0:?AAF2AFA
@M00200:207:000000000-ALC1F:1:1102:3362:13692 2:N:0:5
TACCCGGGTATCTAATCCCGTTTGCTCCCCTGGCCTTCGTGCCTCAGCGTCAGTAACTGTCCAGAGACTCGCCTTCGCCACTGGTCTTCCTTACGATATCTACGCATTTCACTGCTACACCGTAAATTCCAGTCTCCTCTCCAGTACTCTAGCCACGAAGTATCGAATGCAGTTTCAGGGTTGAGCCCTAAGATTTCACATCCGACTTGCGCGACCGCCTACGCACCCTTTATACCCAGTTCAAGTG
+
CCCCCGGGGGGGGGGFGGGGGGGGGGGGGGGGGGGGGGGGGGGGGGGGGGGGGGGFFGEGGGGGGGGGGGGGGGGGGGGGGGGGGGGGGFGGGGGGGGGGGGGGGGCGGGGGGGGGGEGGGEGGEFGFGDGGGGGGGGGGGGGGGGGGGGGGGGEGG+@EFFGGGGGGGFGFFFGGFGGGGGGFFGF5?GFFFF?EFEGFCBB5=A9@EEFFFFFDBDBFF:@B726@F8@EE38F4@=;CEEEF?C
@M00200:207:000000000-ALC1F:1:1102:19952:14175 2:N:0:5
TACTCGGGTATCTAATCCTGTTTGCTCCCCTAGCTTTCGCGCCTCAGCGTCAGTATCCGTCCAGAAGATCGCCTTCGCCACTGGTGTTCCTCCCGATATCTACGCATTTCACCGCTACACCGGGAATTCCATCTTCCTCTCCGGAACTCAATCCATTCAGTATCTTGTGCACTTCCCAAGTTAAGCTTGGGGCTTTCACACAAGACTTGTATGGACGCCTACGCGCCCTTTATGCCCAATTCAAGTG
+
CCCCCGGGGGGGGGGGGGFFGGEGGGGGGGGGGGGGGGGGGGGGGGFCGGGGGGGGGGGGGGGGGGGGGGFFGGGGGGGGGGGGGGGGGGGGGGCGGGGGGFGGGGGGGGGGGGGGD@FGGGGGGGGGGG8FGGGGGGGGGFGG6CEGGGGFGFFGG9DEGGGGGF7DFFFFGAGG57++@CF;+<BFADGDFEFBFE+:74:9)->*9ACEE=6A>55@2(85>B9>BF;CCEFFFE1;3>ECECE
@M00200:207:000000000-ALC1F:1:1102:17720:15880 2:N:0:5
TACGCGGGTATCTAATCCCGTTTGCTCCCCTGGCTTTCGCGCCTCAGCGTCAATACCGGTCCAGGATGCCGCCTTCGCCACCGGTGTTCCTCCAGATATCTACGCATTTCACCGCTACACCTGGAATTCCACATCCCTCTCCCGGATTCGAGCCTGCCAGTCTCGGACGCAGTTCCCGGGTTGAGCCCGGGGATTTCACGTTCGACTTAACAGGCCACCTACGCGCCCTTTACACCCAATTCAAGTG
+
@CCCCGGDFG@F@FFEFEF@E8ECFCCCFFFGC@FFGGGGGG@:EGGGGGGGGGGGGGGCFGGGGGGGGGGGGGGGGGGGGGGGGGGGGGGGGGGCGGGFGGGGGGGGGGGGGGGGGGGGGGGGGGGGGGGGGGGGGGGGGFGDGDGCGDGGEEGGFGGGGGFGGGGGDGGFD>FGFGDDCDDGFCFFFGGEF358FFGFFFFF??FBAFFFAFF3:FB??BBFB>6>6:?FBBF;9::?2.)6>44
@M00200:207:000000000-ALC1F:1:1102:23801:18922 2:N:0:5
TACGCGGGTATCTAATCCTGTTTGCTCCCCACGCTTTCGCGCCTCAGCGTCAGTCACCGTCCAGAAGGCCGCCTTCGCCACCGGTGTTCCTCCCGATCTCTACACATTTCACCGCTACACCGGGAATTCCACCTTCCTCTCCGGGACTCAAGAGAAGCAGTTTCGGGCGCAGTTCCTCGGTTGAGCCGAGGGATTTCACACCCGACTTGCCTCCCCGCCTACGCGCCCTTTATACCCAATTCAAGTG
+
CCCCCGGGGGGGGGGGGGGGGGGGGGGGGGGGGGGGGGEGGGGGGGGGGGGGGGGGGGGGGGGGFGGGGGGGGGGGCGGGGGGDGGGGGGGGGGGGGGGGGGGGGGGGGGGGGGGGGGGGGGFCBEGGGGCGGGGGGGGGGGGEG*@FFFFCFF?EGGGCFFFGC>CEDGGFGFGGFGCGGGGDFGFF>DDB5=FBFAGFFBFF9>9?BBFFBB5>2>BF<??F9BFFF:?F64@B72,(:<A)::>
@M00200:207:000000000-ALC1F:1:1102:5828:20010 2:N:0:5
TACTGGGGTATCTAATCCCGTTTGCTCCCCTGGCTTTCGTGTCTCAGTGTCAGCACATCCCCAGCAGCCTGTTTTCACCATTGGCGTTCCGAACGATATCTACGCATTTCACCGCTCCACCGTTCGTTCCAGCTGCCCCTAGATGGCTCAAGACGTCCAGTATACCAAGCAGTTCCACGGGTGAGCCGTGGGATTTCACAAGGTACTTAGACATCCACCTACACACGCTTTAAGCCCAATTCAAGTG
+
CCCCCGGGGGGGGGGGGFGGGGGGGGGGGGGGGGGGGGGGGGGGGGGGGGGGGGGGGGGFFGGGGGGGGGGGGGGGGFGFFGGGGDFGGGGGGGGGGGEGGGGCFEGEGGGGFCEGGGGGGGGGGGGGGGGGGCGF8DGGGGDFFCFGGGFEGGDFGGGCEDCFG9DFGGGFGFGFFGGDGGGGFGFFEDCBF5F6BEGFFBDBCFFEFFFFCEF>BFF2(66BB@FB?@5;<>FF;@DDFFFFFFF
@M00200:207:000000000-ALC1F:1:1102:21076:20801 2:N:0:5
TACTGGGGTATCTAATCCTGTTCGCTCCCCTAGCTTTCGCGCCTGAGCGTCAGGTAAGGCCCAGAGATCCGCCTTCGCCACCGGTGTTCCTCCTGATATCTGCGCATTTCACCGCTACACCCGGAATTCCGCCTGCCTCTACAGTGCTCAAGCAAAACAGTTCGCACGGCCGACCCGGGGTTGAGCCCCAGGCTTTCACCGCACGCTTGTCCCGCCACCTACGCGCCCTTTACACCCACGTCAAGTG
+
CCCCCGGGGGGGGGGGGGGGGGGDGGGGGGGGFGGGGGDGGGGGGGGGGGGGGGGGGGGGGGGGGGGGGGGGGGGGGGFGGGGGGEGCFFFFFGGGGGGGGGGGGGGEGCGGGGGGGGGGGGG:+BFGFFGGGGGGGDFFCEGCFFGFGFGGGGGGCGFD@FGGDDC>9:D5DA;CBCDD?DDFAC):63<5>;5EAC77(:6:@BD((/)676;DBD?7??:>B>906:BFA9?FFF((-2:?):9
@M00200:207:000000000-ALC1F:1:1103:23246:3305 2:N:0:5
TACTAGGGTATCTAATCCTGTTTGCTCCCCACGCTTTCGTGCCTGAACGTCGGTGCTGGACCAGGAAGCCGCTTTCGCCACTGGTGTTCCTTCCGATATCTACGCATTTCACCGCTACACCGGAAATTCCGCTTCCCTCTTCCGCACCCTAGCTATGCAGTCTTAAATGCAATTCCCAGGTTGAGCCCGGGGCTTTCACACCTAACTTACATAACCGTCTACGCACGCTTTAAACCCAATTCAAGTGCGA
+
CCCCCGGGGGGGGGGGGGGGGGGGGGGGGGGGGGGDGGGGGEGGGGGGGGGGGGGGGGGGGGGGGGGGGGGGGGGGGGGGGGGGGGGGGGGGGGGGGGGGGGGGGGDEGGGGGGGGGEGFGGGGGGGGAFFGGGGGGGG?F9DGGGGCEFGGGGGGGFGGGCCFGFGGGGGFFFGGGGGGGFFGFCAGG>DDEFFFFFGFF))6;BFFB*???C4AFEF@FC@BFF>><?09C;6A?B81<<AFFA)),4
@M00200:207:000000000-ALC1F:1:1103:8223:3311 2:N:0:5
TACCAGGGTATCTAATCCCGTTCGCTCCCCTAGCTTTCGTCCCTCAGCGTCAGATAGGACCCAGTGGACCGCCTTCGCCTCCGGTGTTCCTGATGATATCAACGCATTTCACCGCTCCACCATCAGTTCCGCCCACCTCTATCCTCCTCTAGCTTGCCGGTTTGAAGCGCAATTCCTCGGTTGGGCCGAGGGATTTCACACCTCACTTAACAAGCCGCCTACGCGCCATTTACACCCAGTTCAAGTG
+
CCCCCGGGGGGGGGGGGGGGGGGGGGGGGGFGGGGGGGGGGGGGGGGFFGGGGF<DFCGGG:FGGGDFAFGGGGGGGGGGGFGGGGGGGGGGGCFGGGGGFGGGGGGGGFFGGGGGGGGGECEEGGBDFFEGEEEG6=ECGCF8DADFGGGDFGFFGDGGGGGGGFCCDGG;DFCGFFD5ED>CDGFDDDDGEFFFFFGEE5.1;<);CCFFA65:6>9?FF@F>B;(4AA)6<?F1468449.4)6
@M00200:207:000000000-ALC1F:1:1103:24157:4951 2:N:0:5
TACGCGGGTATCTAATCCCGTTTGCTCCCCTAGCTTTCGCTCCTCAGCGTCAATGTCGGTCCAGGATGCCGCCTTCGCCACCGGTATTCCTCCAGATATCTACGCATTTCACCGCTACACCTGGAATTCTGCATCCCTCTCCCGAATTCAAGCCATCCAGTATCGGATGCAGTTCCCAGGTTGAGCCTGGGGATTTCACATCCGACTTAGTTGGCCGCCTACGAGCCCTTTAAACCCAATTCAAGTG
+
CCCCCGGGGGGGGGFGGGGGGGGGGGGGGGGDFGGGGGGGGGGGGGGFEFGGGGGGGFGEFGGGG7<FG@CGGGGGGGGGCFGGGGGGGGGGGGGGGCDDFGGDGEGGGGGGEECDGGGGGGGGGGGGGGGGGGGGGGFGGGG6BCGGGGGFGGGGGGFGGGGGG67E>FG7<AFGGGG>DCFGCF9;>4FGDFFFFFGFFFFD=@=ECEFF*3AF05>@DFD<?>;@@;ECC)?FFF?79AF2<BF
@M00200:207:000000000-ALC1F:1:1103:24551:5025 2:N:0:5
TACGCGGGTATCTAATCCTGTTCGCTCCCCATGCTTTCGCTCCTCAGCGTCAGGTAATGCCCAGAGAACCGCCTTCGCCACCGGTGTTCCTCCTGATATCTGCGCATTCCACCGCTACACCAGGAATTCCGTTCTCCCCTGCATACCTCTAGTCCGCCCGTATCGGAAGCACGCTCAGGGTTGAGCCCTGAGTTTTCACTCCCGACGTGACGGACCGCCTACGAGCCCTTTATACCCAATTCACGTG
+
CCCCCGGGGGGGGGGGGGGGGGGGGGGGGGGGGGGGGGGGGGGGGGGGGGGGGGGGGGGGGGGGGGGGGGGGGGGGGGGGGGGGGGGGGGGGGGGGGGGGGGGGGGGGGGGGGGGGGGGGGGGGGGGGGGGGGGGGGGGGGGGGGGGFGGGGGGGGGGGGGGGGGGGGGGGGGFDGGGGGGGGGGGFGGGFFFFFFFFGFF4?;?@;>0,.:;2BFFFFB07:?B:90??FFAABFBFBFFFF)(48
@M00200:207:000000000-ALC1F:1:1103:19567:5239 2:N:0:5
TACGCGGGTATCTAATCCTGTTCGCTCCCCACACTTTCGCTCCTCAGCGTCAGGACATGCCCAGAGAACCGCCTTCGCCACCGGTGTTCCTCCTGATATCTGCGCATTTCACCGCTACACCAGGAATTCCGTTCTCCCCTGCATACCTCTAGTCTGCCCGTATCGGAAGCAGGCTCAGGGTTAAGCCCTGAGTTTTCACTCCCGACGCGACAAACCGCCTACGAGCCCTTTAAGCCCAATTCAAGTG
+
CCCCCGGGGGGGGGGGGGGGGGGGGGGGGGGGGGGGGGGCEGGGGGGGGGGGGGGDEGGG@@EFFFGGGCFGGGGGGGCGEGGGGGGGGGGGGGFFGGGGGGCGDGGGGGGGGGGGGGG@EFGDGGGGGGGBD@DFGCGDEGGGGGCCGGFFDFGGFGGGDDGGGGGGGGFFGB>CFFDCEGGFGGFGFCCF88@AFEF?:FA@FFFE>68>;3A>>FFF:??68B1:?B>B><FF0:BF)5:<444
@M00200:207:000000000-ALC1F:1:1103:10064:6547 2:N:0:5
TACAAGGGTATCTAATCCTGTTTGCTCCCCACGCTTTCGTGTCTCAGTGTCAGTTCAGGCCCAGGCGGTTGCTTTCGCCATCGATGTTCCTCCCGATATCTACGCATTTCACCGCTACACCGGGAATTCCGCCGCCCTCTACCGAACTCGAGCTTCCCAGTATCGACTGCAATTCCCAGGTTGAGCCCAGGGATTTCACAACCGACTTAGGAAGCCACCTACACACGCTTTAAGCCCAGTTCAAGTG
+
CCCCCFFCGGGGGGGGGGGGGGGGGGGGGGGGGGGGGGGGGGGGGGGGGGGGFGGGGGFGGGGGGGGGGGGGGGGGCGGGGGGFGGGGGGGGGGGGGGGGGGGFGEGGGGGGGGGGGGGGGGGGEEGGGGFGGGGGGGGGGGGGCDEGGGGEGGGGGGGFGDFGGGGGGGG7EFGGGGCGGGCFDGFG4DGGFFFFFFGEEEB@9>@FEFAFF8FFFFFFEFFDFEFF?:B)66F@:(,.6<A2:A>
@M00200:207:000000000-ALC1F:1:1103:14739:7603 2:N:0:5
TACTGGGGTATCTAATCCTGTTCGCTCCCCCAGCTTTCGCGCCTCAGCGTCAGGACAGCCCCAGAAAGCCGCCTTCGCCACCGGTGTTCCTCCTGATATCTGCGCATTTCACCGCTACACCAGGAATTCCACTTTCCCCTAGCTGCCTCTAGCTATCCCGTATCGAATGGCCTCTCAGGGTTGAGCCCTGAGCTTTCACATCCGACGTGGATAGCCGCCTACGCGCTCTTTACGCCCAGTTCAAGTG
+
CCCCCGGGGGGGGGGGGGGGGGGGGGGGGGGGGGGGGGGGGGGGGGGGGGGGGGGGGGGGGGGGGGGGGGGGGGGGFGGGGGGGGGGGGGGGGGGGGGGGGGGGGGGGGGGGGGGGEGGGGGGGF=FGGGGGGGGGGGGGFCGGGGEGGGFDGGDGGGGGGGGGCDGGGGFGGFGGGDCFGGGGGGFFGGGGFFFFFFGFFFFAFFBFFFEFEEFFFFFF;F;>@FB@FF>2>0<B>?B?BFA>4>B
@M00200:207:000000000-ALC1F:1:1103:20871:9446 2:N:0:5
TACGCGGGTATCTAATCCCGTTTGCTCCCCTGGCTTTCGCTCATCAGTGTCAGTTACAGTCCAGAATGCCGCCTTCGCCACCGGTGTTCCTCCAGATATCTACGCATTTCACCGCTACACCTGGAATTCCGCATTCCTCTCCTGCACTCAAGCCACGCAGTATCAGACGCAGTTCCCCAGTTAAGCTGAGGGATTTCACGTCTGACTTAAGTGGCCACCTACGAACCCTTTACACCCAATTCAAGTG
+
CCCCCEGGGGGGGGGGGGGGGGGGGGGGGGGGGGGGGGGGGGGGGGGGGGGGGGGGGGGGGGGGGGGGGGGGGGGGGGGGGGGGGGGGGGGGGGGGGGFGGGGGGGGGGGGGGGGGGGGGGGGGGGGGGGGGGGGGGGGGGGGGGFGGGGGGFGGGGGEEGGGGGGGGGGGGGFGFG5C>@CFGGGFF>FGGEFFFFFGFFFFDFEEFFFFFEBEFFFF==BDDFF063;@FFFA;;@08C<CFFCF
@M00200:207:000000000-ALC1F:1:1103:23731:11270 2:N:0:5
TACGAGGGTATCTAATCCCGTTTGCTCCCCTGGCTTTCGCGCCTCAGCGTCAATACCGGTCCAGGATGCCGCCTTCGCCACCGGTGTTCCTCCAGATATCTACGCATTTCACCGCTACACCTGGAATTCCACATCCCTCTCCCGGATTCGAGCCTGCCAGTCTCGGACGCAGTTCCCGGGTTGAGCCCGGGGATTTCACGTTCGACTTAACAGGCCACCTACGCGCCCTTTAAACCCAATTCAAGTG
+
CCCCCCGGGGGGGGGGGGGGGGGGGGGGGGGGGGGGGGGGGGGGGGGGGGGGGFGGGGGGGGGGGGGGGGGGGGGGGGGGGGGGGGGGGGGGGGGGGGGGGGGGGGGGGGGGGGGGGGGGGGGGGGGGGGGGGGGGGGGGGGGGGDE=EGGGGGGGGGGGGGGGFGDGGGDGGFFGGGG>8CDGGGFGGDD3)8AFFEGFFFFFF<@BE);<<;FFFFFF>?B>F:>>FF):-)9@??(:AF<4<92
@M00200:207:000000000-ALC1F:1:1103:25395:11512 2:N:0:5
TACCGGGGTATCTAATCCTGTTTGCTACCCACGCTTTCGCTCCTCAGCGTCAGTTTCGGCCCAGAGTGCTGCCTTCGCCGTAGGTGTTCCTCCTGATATCTGCGCATTTCACCGCTACACCAGGAATTCCACACTCCTCTACCGAACTCAAGTCACAGCAGTATCGGATGGCGTCTCAGGGTTGAGCCCTAAGCTCTCACATCCGACTTACCGACCCGCCTACGAGCCCTTTACGCCCAATTCAAGTG
+
CCCCCECFFBEF9FG<6<<ECEFECEGCGFCGG@@6<FFEG@FDGGGCFFGGDGGGGCEGCFDEGGGGGD@C@FFFFGFCFEEFFFFGGDFGGCFCAC=?FGE:F8CFGFE,FEEGE:EEFFA7?=EFGG;F?EDDGGCD897@+=@D8=F9FFGGGEGGGFGGG6CECEG+0:DC5;@9E,*<FGA5C*;79*+*46CCEFFB@@@4>4;B2=))6>16??FFFFB90(6465B36161425>ABA>
@M00200:207:000000000-ALC1F:1:1103:19503:12437 2:N:0:5
TACGAGGGTATCTAATCCCTTTTGCTCCCCACGCTTTCGTGCCTGAGCGTCAGTAATTGTCCAGGTAACCGCCTTCGCCTCTGGTGTTCCTCACGATATCTACGCATTTCACTGCTACACCGTGAATTCCGTTACCCTCTCCAATACTCTAGCTAAATAGTTTCAGGCGCAGTTCCGAGGTTGAGCCTCGGGATTTCACACCTGACACATCTAGCCGCCTGCGCACCCTTTAAACCCAATTCAAGTG
+
CCCCCGGGGGGGGGGGGGGGGGGGGGGGGGGGGGGGGGGGGGGGGGGGGGGGGGGGGGGGGGGGGGGGGGGGGGGGGGGGGGGGGGGGGGGGFGGEGGGGGGGGGGGGGGGGGGGGGGGGGGGGGGGGGGGGGGGGGGGFFFFFGGGGGGGFFGGFEGGGGGGGGGDFGGGGGFGGGDGGGGGGCGFGGGGGAEAFFCGFEFA>D=BFBEFCFFFFFFFFFF@F@EFFF@FFFEF5<?0;ECC?E?C
@M00200:207:000000000-ALC1F:1:1103:8414:12717 2:N:0:5
TACTCGGGTATCTAATCCCGTTTGCTACCCTAGCTTTCGCGCCTCAGCGTCAAGAACAGGCCAGGAAGTCGCCTTCGCCACTGGTGTTCCTCCCGATATCTACGCATTTCACCACTACACCGGGAATTCCACTTCCCTCTCCTGCCTTCGAGTCGAACAGTATCGCGTGACCCTCCCCAGTTGAGCCGGGGGCTTTCACACGCGACTTGTACGACCGCCTGCGCGCTCTTTATGCCCATTTAAAGTG
+
BCCCCGGDEFF,CFDCD@FFGGFCGCGGGGFGGGGG9FGGGGE,,CC@CCC@,66EFGFGG@AE77FFGFFGCFGGFGGGCFAEE,ECFFEFGGG>C469,9:AE8FG,9FFFF+=,:4FECEFC+?DBD9DFFGGC816AC@D8AF9,0@=3,@6=>+,ED@FE6DE>EFCCFGG*<C7DFFC?FFGGGGG>DFAFEGEEEA6(265/1=42:>51;20141>F>12:A:<A4@778(64).4:42
@M00200:207:000000000-ALC1F:1:1103:9359:13005 2:N:0:5
TACGGGGGTATCTAATCCCATTCGCTCCCCTAGCTTTCGTCCCTCAGTGTCAGTTGCGGCCTAGCAGAGCGCTTTCGCCACCGGTGTTCTTCCTGATATCTACGCATTTCACCGCTACACCAGGAATTCCCTCTGCCCCGAACGCACTCTAGCTATGTAGTTTCCACTGCTCTTATGAGGTTGAGCCTCACTCTTTAACAGCAGACTTACATAGCCACCTGCGGACGCTTTAAACCCAATTCAAGTGAGA
+
CCCCCGGGGDGGFFFGGGGGGGGGDGGGGEGGGGGGGGGGGGGGGFFFGGGGGGGFGGGGEGFGGGGFGGGGGGGGGGGGGGGGGGGGGGGCFGGFGDFGGFGFGGGGGGGGGGGGGGGGGGGGFGFGGGFGGGGG?FFGEEEGGGGGGGGGGGGGGCCF;FFGGGGGGGGGGFGGFCG>FGGFFGFGGGGGFFFAF4DC=4AD9>EFFFAE<EAFFF@88;@F9:>@F?;A<<=?(4((--:<4<A2)6
@M00200:207:000000000-ALC1F:1:1103:3278:14130 2:N:0:5
TACTGGGGTATCTAATCCCGTTTGCTCCCCTGACCTTCGTGCCTCAGCGTCAGGAACTGTCCAGAGACCCGCCTTCGCCACTGGTCTTCCTTACGATATCTACGCATTTCACCGCTACACCGTAAATTCCAGTCTCCTCTCCAGTCCTCAAGCACGGCAGTATCGAATGCAGTTTCGGAGTTAAGCTCCGAGATTTCACACCCGACTTACCGAGCCGCCTACGCACCCTTTATACCCAATTCAAGTG
+
CCCCCGGGGGGGGGGGGGGGGGGGGGGGGGGGGGGGGGGGGGGGGGGGGGGGGGGGGGGGGGGGGGGGGGGGGDGGGGGGGGGGCFGGGGGGFGGG7F7FGGFGGGDFGFFGGGGGGGGGGGGGFFFEGGGFDGGGGGGG8EGG,+ADGDEFDGGGDGGGFGFG>+=FFFFGGFGGGDCD>FG9FGFCCDCDFFFFFFF7C<B=BFFF4A*2(0):>DB063;>FF9@@@@C??FFFFFF<EE3?6;
@M00200:207:000000000-ALC1F:1:1103:6293:18579 2:N:0:5
TACCGGGGTATCTAATCCTGTTCGCTCCCCACGCTTTCGCGCCCCAGCGTCAGTGCCGTTCCAGCGAGCTGCCTTCGCCATTGGTGTTCCTCCTGATATCTGCGCATTTCACCGCTACACCAGGAATTCCACTCGCCCCCCCCGGACTCAAGCCAGACAGTTTCCAGCGGCATTCACAGGTTGAGCCTGTGACTTTCACACCGGACTCATCCGACCGCCTACGCGCGCTTTAAACCCACTTCAAGTG
+
6ACCCGEE7F<F9<DFGGGGE<FBFGGCCBFGEGGDGGGFEGG7+B@F+BFCBFD<FG@@FGGGC@:FGGCFGEA<DGDCCGG@EFFGGGGFFFG9A?=?CEGDGEFE=FD@F:CEEC9F8DEC<FFGGGGGGGG66@8+@4@CE*=?CFFEGGFDGGGG114C?FGG58<559F7FF:<;<D*8?)80:C+@F6+;7@CF>DF06;5:24<?<>D>BB11<?>>BBBB12><2=;08((4<>6-:<
@M00200:207:000000000-ALC1F:1:1103:14605:19367 2:N:0:5
TACCAGGGTATCTAATCCTGTTTGCTCCCCACGCTTTCGTTCCTCAGCGTCAGTATAAGTCCAGAAAGTCGCCTTCGCCACTGGTATTCCTCCTAATATCTACGCATTTCACCGCTACACTAGGAATTCCACTTTCCTCTCCTTAACTCAAGCCTTCCAGTTTCAAATGCTTACCACGGTTAAGCCGTGGGCTTTCACATCTGACTTAAAAGGCCGCCTGCGAACCCTTTAAACCCAATTCAAGTG
+
CCCCCGGGGGGGGGGGGGGGEGGGFGGGGGGGGGDGGGGGGGGGGGGGGGGGGGGFGGGFGGGGGGGGGGGGGGGGGGGGGGEGGFGGGGGGGGGGGGGGFGGGGGCFGFGGGEEGGEGGGGGGGGGGGGGGGAEGGGFFGGGGGGCDGGG?FGGGGGGCFGGGFGGG?CCFFFGGGGDFEE?DGGFGGGDFFBFFFFGCFFFFFE;F=CFE=5FEBDADDBAFFFFF:;;E4;6?=9B*>??EC3
@M00200:207:000000000-ALC1F:1:1103:23870:20566 2:N:0:5
TACCAGGGTATCTAATCCTGTTCGCTCCCCACGCTTTCGCGTCTCAGCGTCAGTACCGTCCCAGAGAGCTGCCTTCGCCATTGGTGTTCTTCCTGATATCTGCGCATTTCACCGCTACACCAGGAATTCCACTCTCCTCTTCCGGACTCTAGCCACGCGGTTTCCGTCGACGTCTGGAGGTTAAGCCTCCAGTTTTCACAACGGACCTGCTTGGCCGCCTACACGCTCTTTATACCCAATTCAAGTG
+
CCCCCGGGGGGGGGGGGGGGGGGGGGGGGGGGGGGGGGGGGGGGGGGGGGGGGGGGGGGGGGA8@FDEGGGGGGGGGGGDGGGGGGGGGGGGGGGCFGGGGGGGGGGGGGGGGGGGEGGGGGGGGDFGAFFGGGGGGGGGGGGGD>EDGGGBFGGGGGGGGGGGGGGGDGGCDDGGFCFDECFDDFFGGGGGFCFFFFGFFDB(/9@F@@FEE?FFFFFD;D@@?F<FFF<<9)6=>2(4<A):5>:
@M00200:207:000000000-ALC1F:1:1103:20187:21285 2:N:0:5
TACAAGGGTATCTAATCCCGTTTGCTCCCCTGGCTTTCGCTCCTCAGCGTCAATGCCGGTCCAGGATGCCGCCTTCGCCACCGGTATTCCTCCAGATATCTACGCATTTCACCGCTACACCTGGAATTCTGCATCCCTCTCCCGGATTCAAGCCATCCAGTATCAGACGCAGTTCCCAGGTTGAGCCTGGGGATTTCACGTCAGACTTAGTTGGCCGCCTACGAGCCCTTTAAACCCAATTCAAGTGAGG
+
CCCCCFGGGGGGGGGGGGGGGGGGGGGGGGGGGGGGGGGGGGGGGGGGGGGGGGGGGGGGGGGGGGGGGGGGGGGGGGGGGGGGGGGGGGGGGGGGGGGGGGGGGGGGGGGGGGGGGGGGGGGGGGGGGGGGGGGGGGGGGGGGGGGGCFGFGGGGGGGGGGD=EGGGCGDGCFGFCCDD,,A596AF?*;DDE4FAA@>BF*<6>33/949>=4/65@923137=9@,()77.8.63;(.765)1.1;(
@M00200:207:000000000-ALC1F:1:1103:6718:21996 2:N:0:5
TACTCGGGTATCTAATCCCGTTTGCTCCCCTGGCTTTCGCGCCTCAGCGTCAATACCGGTCCAGGATGTCGCCTTCGCCACCGGTGTTCCTCCTGATATCTACGCATTTCCCCGCTACACCTGGAATTCCACACTCCTCTCCCGGATTCAAGCCTGCCAGTTTCGGACGCCGTTCCCCAGTTGCGCCCGGGGATTTCACGTTCGACTTACCAGGCCGCCTACGCGCCCTTTACGCCCAATACAAGCTCGAC
+
CCCCCDGGGGGGGFEGGG,BFGGGGGGGGG<,CCFGGGGG>FGGGGGGGGGGCFGGGEEFFGFFE7@<BFCGGGGGFGGCE,FGGDGGGGGGG,9EFAGFFFGFGGGGGG,AF@E6CG9FF,EF=EFGGGGD8+,@@AFG,A3@6+@6E9833AD8D88FE8;C6+0@+:**3*;CF***1B7+;E):C<4)=DFFF5:3@))(6<;DF4)>E(=B(;;06B:;6>2>9B?9-3BB;1(8))))),))-((
@M00200:207:000000000-ALC1F:1:1104:7399:3200 2:N:0:5
TACGGGGGTATCTAATCCTGTTTGCTCCCCACGCTGTCGCGCCTCAGTGTCAGCGGATGCCCAGCAGGCCGCCTTCGCCACCGGTGTTCTTTCGGATATCTACGCATTCCACCGCTACACCCGAAATTCCACCTGCCTCTACATCGCTCGAGCTCGGCAGTTCGCACGGCAGATCCGGGGTTGAGCCCCAGACTTTCACCACAGCCTTATGTCGCCACCTACGCGCCCTTTACGCCCAATTCAAGTG
+
CCCCCGGGGGGGGGGGGGGGGGGGGGGGGGGGGGGGGGGGGGGGGGGGGGGGGGGGGGGGGGGGGGGGGGGGGGDGGEGGGGGGGGGGGGGGGGGGGGGGGGGGGGGGGGGGGGGGGGGGGGGDGGFGGGFGGFGGGGGGFGGGGGGGGGGGGGGGGGEGGGFGGGGGDGG:<FGFGG3>EGGFGFGGGGGFFGFFFFGAFFF???F7<AFFFFGD?B?FFFFFB>BF;?BAB?F391(4<9AABF9
@M00200:207:000000000-ALC1F:1:1104:10779:3397 2:N:0:5
TACTGGGGTATCTAATCCCGTTTGCTCCCCTGGCTTTCGCTCCTCAGCGTCAATGCCGGTCCAGGATGCCGCCTTCGCCACCGGTGTTCCTCCAGATATCTACGCATTTCACCGCTACACCTGGAATTCCGCATCCCTCTCCCACACTCGAGCCATCCAGTATCGGACGCAGTTCCCCGGTTAAGCCGAGGGATTTCACGTCCGACTGAGTTGGCCGCCTACGAGCCCTTTAAGCCCAATTCAAGTG
+
CCCCCGGGGGGGGGGGGGGGGGGGGGGGGGGGGGGGGGGGGGGGGGGGGGGGGGGGGGGGGGGGGGGGGGGGGGGGGGGGGGGGGGGGGGGGGGGGGGGGGGGGGDGGGGGGGGGGEGGGGGGGGGFGGGGGGGGGGGGGGGGGGGGGGGGGGEGGDGGGGGGGGGGGGGGGGFGGGGGDGGGGGGFCDGGGFGFEFFGFFFF6@@69;EFEC(;;@BF<FFFE?E>F?()6<4/<14(4<<9265<
@M00200:207:000000000-ALC1F:1:1104:11246:3502 2:N:0:5
TACCAGGGATCTAATCCCTTTTGCTCCCCACGCTTTCGTCCCTGAGTGTCAGCAATGTTCCAGTGAGCTGCCTTCGCATTTGGTGTTCTTGCCGATATTAACGCATATTACTACTACACCGGCAATTCCGCTCACCTCTCCCATGCTCGAGTCATGTCGTATCGGAAGCGGCGGCTGGGTTGAGCCCAACCATTTAACCCCCGACGTGCATGACCACCTGCGGACCCTTTAAACCAAATCCAAGTG
+
CCCCCCEG8FGEEEFAFFGGGGGGGGGFEGEGGDCF,BFCGGEEFFFGEFFGFCDFFGGFD<FGGFGGGFG,E<F@:FFEFGGGCFGGGGFGFFGE4FEFGFGDGGGFGGGG9=9E>E?FEEECBFGGGDCEE6FGGGGGG?DFGFEGGGGFFFADDEDGG8?GD+=CGG6D6?D4?>C34C6CC:7DGGCDFCACCCCDFFF(7>>51=7)7;7A?B?B?>>E158?33:94AF46<A)(..<<A
@M00200:207:000000000-ALC1F:1:1104:17235:6692 2:N:0:5
TACCAGGGTATCTAATCCTGTTTGCTCCCCACGCTTTCGCGTCTCAGCGTCAGTATCCAACCAGGGGGCCGCCTTCGCCACCGGTGTTCCTCCCGATATCTACGCATTTCACCGCTACACCGGGAATTCCACCCCCCTCTTTGGTACTCTAGCTTGCCAGTTTCATGCGTCGTTCCTCGGTTAAGCCGAGGGATTTCACACATGACTTAGCAGACCGCCTACACGCCCTTTACACCCAATTCAAGTG
+
CCCCCGGGGGGGGGGGGGGGGGGGGGGGGGGGGGGGGGGGGGGGGGGGGGGGEGFGGGGGGGGGGGGGGGGGGGGGGGGGGGGGGGGGGGGGGGGGGGGGGGGGGGGGGGCGGGGGGGGGGGGGGGGCGGGGGGGGGGGGGGGGGFGGGGGGGFGGGGGGGGGGGGDGDGGGGFGGGGDGGGGC>GGCDGGGFGFEFEGFFEEFF>4CAFFBA?GF;EFFFFBFBDFBB?B4A2BFFF?FF29<)62
@M00200:207:000000000-ALC1F:1:1104:7082:8278 2:N:0:5
TACAGGGGTATCTAATCCTGTTTGCTCCCCACGCTTTCGCGTCTCAGCGTCAGTCACCGTCCAGAAGGCCGCCTTCGCCGCTGGTATTCCTCCCGATATCTACGGATTTCACCCCTACACCGGGAATTCTGCCTTCCTCTCCGGGACTCCAGCCAGGCAGTTTCAGATGCAGTTCCGGGGTTGGGCCCCGGGCTTTCACAACCGACTTGCCTAGCCGCCTACACGCGCTTTAAACCCAATTCAAGTG
+
CCCCCGGGGGGGGGGGGGGGGGGGGGGGGGGGGGGGGGGGGGGGGGGGGGGGGGGGGGGGGGGGGGGGGGGGGGGGGGGGGGGGGGGGGGGGGGGGGGGGGGGGGGGGGGGGGGGGGGGGGGGGGGGFGGGGGGGGGGGGGDGEGDGGGGGGGGGGGGGGGDFGGGGGGGGGGFFGGGGGGGGGGGGGDGGGFGFEFCFFFFFFFBFGFFFBFFG@>E>FFF>:?FFF>?0:<2B51<(8AB9><<A
@M00200:207:000000000-ALC1F:1:1104:14789:9538 2:N:0:5
TACAGGGGTATCTAATCCCGTTTGCTCCCCTGGCTTTCGCTCCTCAGTGTCAGTGTTGGTCCAGGATGCCGCCTTCGCCACCGGTGTTCCTCCAGATATCTACGCATTTCACCGCTACACCTGGAATTCCGCATCCCTCTCCCAAACTCAAGCCATCCAGTATCAGACGCAGTTCCCCGGTTAAGCCGAGGGATTTCACGTCTGACTTAGTTGGCCACCTACGAGCCCTTTACGCCCAATTCAAGTG
+
CCCCCGGGGGGGGGGGGGGGGGGGGGFGGGGGGGGGGGGGGGGGGGGGGGGGGGCFGGGGGGGGGGGGGFFGGGGGGGGGCGGGGGGGGGGGGGFGGGGGGGGGGGGGGGGGGGGGGGGGGGFGGGGGGGGGGD>FFGGGCDDDDFFGGGGFGGFGGGGGGGG8DFGCDGGGG7F99CCCEGGFGGCC9CD4AGAEFEG94?@94C@C:CF4>EGAEFFFFFFF1>;@@DFC6;EF;D@@4>5.).:
@M00200:207:000000000-ALC1F:1:1104:19241:13300 2:N:0:5
TACCAGGGTATCTAATCCCGTTCGCTCCCCTAGCTTTCGCGCCTCAGCGTCAGTGTCAGCCCAGCAACCCGCCTTCGCCGCAGGTGTTCCTCTCGATATCTACGCATTTCACCGCTACACCGAGAATTCCAGTTGCCCCTTCTGCACTCTAGCCCGACAGTATCAGTTGACCGTTCTGAGTTAAGCCCAGAGATTTCACAACTGACTTGTCGTGGCCGCCTACGCGCCCTTTATACCCAGTTCAAGTG
+
CCCCCGGGGGGGGGGGGGGGGGGGGGGGGGGGGGGGGGGGGGGGGGGGGGGGGGGGGGGGGGFGGGGGGGGGGGGGGGGGGGDGGGGGGGGGGGGFGGGGGGGGGGGGGGGGGGGGGGGGGGEGEFGGGGGGGGGGGGGGGGGGGGGGGGGCFGGD>C6EGFGGGGGGFGGGGFGGGFFGGGGGGGGGGCGGFGFEFFGFFFFFFEBGEFFFF=DED5>BDD@D9>B@FBFF4>BFFFBF(:A2A9<4
@M00200:207:000000000-ALC1F:1:1104:10927:13804 2:N:0:5
TACTGGGGTATCTAATCCCGTTTGCTCCCCTGGCTTTCGCGCCTCAGCGTCAATACCGGTCCAGGATGCCGCCTTCGCCACTGGTGTTCCTCCAGATATCTACGCATTTCACCGCTACACCGAGAATTCTGCCGTCCTCTACCGAACTCGAGCCACGCAGTATCGACTGCAAGTCCCAGGTTAAGCCCAGGGATTTCACAACCGACTTACGCGGCCACCTACACACGCTTTACACCTAGTTCAAGCG
+
B<C<C,;FC@8FCC@FF9CFC,;B<EDCFEDGGG@FFGG>FG@F:CC8@@:@CF<C,B7@FGGFEFGGGA@BC@EGFCC,,?F8FF=?5CBACEGGFGDFDF9D@CC7C=@FCFE6CCEDEGGCFFGFFGF,@8+BCEEFGGCCCC@DFGCCE@FFD>CECFGFD5D5*3*;*15+**;9D,22590;;F*75;45FF=<B>2@2@0CC33((./),02<>?7FDD9616()-67?(.)..69<9)(
@M00200:207:000000000-ALC1F:1:1104:27627:17916 2:N:0:5
TACTCGGGTATCTAATCCCGTTCGCTCCCCTAGCTTTCGCGCCTCAGCGTCAGTGTCAGCCCAGCAACCCGCCTTCGCCGCAGGTGTTCCTCTCGATATCTACGCATTTCACCGCTACACCGAGAATTCCAGTTGCCCCTTCTGCACTCTAGTCGCACAGTATCAGTTGACCTTTCCGAGTTAAGCTCGGAGATTTCACAACTGACTTGTGCTGACCGCCTACGCGCCCTTTAAACCCAATTCAAGTG
+
CCCCCEGGGGGGGFGGGGGGGGGGGGGFGGGGGGGGGGGGGEGGFGFGGGGGGGGGGGGGGGGGGGGGGGCGGGGGGGGGGGGGGGGGGGGGGGGGGGDGGGGGGGGGGADGGGGGGGGGGDGGGGGGGGGGGGGG9?AEFGGGGGGGGGFEGGEECEGGGGGFFFGG7DDCFFGGFDCGGGGF7EGGGGGGFFF?A?FEEEEEEBFF@EF4?E>A=):9726:2>>63>B?AA?F7(26::A<<BF<
@M00200:207:000000000-ALC1F:1:1104:20884:19121 2:N:0:5
TACTGGGGTATCTAATCCTGTTTGCTCCCCACGCTTTCGCGCCTCAGCGTCAGAACTGGCCCAGGCAGCCGCCTTCGCCACTGGTGTTCCTTACGATATCTACGCATTTCACTGCTACACCGTAAATTCCAGTTCCCTCTCCAGTACTCTAGCAAAGCAGTATCCAGTGCAGTTCCGGGGTTGAGCCCCGGGATTTCACACCAGACTTGCCTCGCCGCCTACGCACCCTTTAAACCCAATTCAAGTG
+
CCCCCGGGGGGGGGGGGGGGGGGGGGGGGGGGGGGGGGGGGGGGGGGGGGGGGGGGGGGGFGGGGGGGGGGGGGGGGGGGGGGGGGGGGGGGGGGFGGGGGGGGGGGGGGGGGGGGFFGGGGGGGGGGGGGGGGGFGGGGGFFGFGGGGGGGGG,AGFGGGGGGGGGFGGGGGFGGGDGGGGGGGGGGGGGGFD4BFAFFE*5>BBFGFFFFFFGF>BFFFFFFFFFFFFFE<CFFF?FFDFFBFDF
@M00200:207:000000000-ALC1F:1:1104:24570:20153 2:N:0:5
TACTGGGGTATCTAATCCTGTTTGCTCCCCACGCTGTCGCGCCTCAGTGTCAGAACTGGTCTAGCTGGCCGCCTTCGCCACGAGTGTTCTCCCCCATCTCTACGCATTTCACCGCTACCCGGGGAATTCCACCAGCCCCTCCCAGCCTCAAGTCCTGCAGTTTCTACCGACAAAATACAGTTGAGCTGTATGCTGTCACGGTAGACATACAGAACCACCTACGCGCCCTTTATACCCAATTCAAGTG
+
CCCCCGGGEEFGF9ECFGGGGFGGGGGGGGGGGGGCBFGGGGGECFGGGGGFGCFFFFCFGGCGGGGGGGEGGCEGGGGGGGGGEFFCAECFFGGGGGFGGGGFGCF>FCGGGGGGGG8ACCGG7@F?>,@EFGGG+ACGDEG?DFG?DGC9DF8EFFFECC+E2C?EDDDDDFG7<CFF@ECFG6CFFG@CCG694>+:@?>=BFEFE3*8C@4)7)3(/((22:14(637C)+;67:()6>)))-
@M00200:207:000000000-ALC1F:1:1104:12405:23530 2:N:0:5
TACTCGGGTATCTAATCCTGTTCGCTCCCCACGCTTTCGTGCATGAGCGTCAATTTTAGTCTAGTGAGCTGCCTTCGCTATCGGTGTTCTGTGACATATCTAAGCATTTCACCGCTACATGTCACATTCCGCCCACTTCGACTATATTCAAGTATAGCAGTATCAATGGCAGTTCTGCAGTTGAGCTGCAGGATTTCACCACTGACTTACTTTACCGCCTGCGCACCCTTTAAACCCAGTTCACGTG
+
CCCCCGGGGGGGGGGGGGGGGGGGGGGGGGGGGGGGGGGGGGGGGGGGGGGGGGGGGGGGGGFGFGGGGGGGGGGGGGGGGGGGGGGGGGGGGGGGGGGGGGFGGGGFGGGGGGGGGGGGGGGGGGGGGGG7EEEGGGGGGGGGGFGGGGFGFGGGCDFDGEGGGGFCDGGGGFGGDGGGFGFFDFGG?F68BGFF?AF5C?@@8@EF<EFEFFG8@BA5C@2?ABAADDF4>*;22>BECE8*(((
@M00200:207:000000000-ALC1F:1:1105:18336:3619 2:N:0:5
TACTCGGGTATCTAATCCTATTTGCTCCCCACGCTTTCGTGCCTGAGCGTCAGTTACAGGCCAGGCGGCCGCCTTCGCCACTGGTGTTCTTCCACATCTCTACGCATTTTACCGCTACACGTGGAGTTCCACCGCCCTCTCCTGTCCTCGAGCATACCAGTTTCCAAAGCCTGTACAGGTTGAGCCCGTACCTTTCACTTCAGACTTGATATGCCGCCTGCGCACCCTTTAAACCCAGTTCAAGTG
+
CCCCCGGGGGGGGGGGGGGGGGGGGGGGGGGGGGGGGGGGGGGGGGGGGGGGGGGGGGGGGGGGGGGGGGGGGGGGGGGGGGGGGGGGGGGGGGGGGGGGGGGGGGGGGGGGGGGGGGGGGGGGGGGGGGGGGGGEGGGGGGGGGGGGGGGEGGGGGGGGGGGGGCGGCGGGGFGGGGGGGGCGGFFGGDGGFGFFFFGFFFFFFFCF@CFFEFFFFF??FFF9@FFFFFCECEF@:?4<AA2<:)
@M00200:207:000000000-ALC1F:1:1105:20199:3749 2:N:0:5
TACTGGGGTATCTAATCCGGTTCGCTCCCCACGCTCTCGCGCCTCAGCGTCGGCCCTCGGCCCAGGAGACCGCCTTCACCACCGGTGTTCCGCCGGATCTCTACGCATTTCACCACTACACCCGGCATTCCGTCTCCCTCGACCGCGCCCCAGCCGGCCCGTCCCGAGCCCATCACGGGGTTGAGCCCCGCACTTACAGGCCCGACTGAGCCAGCCGCCTACGCGCCCTTTAAACCCAATTCAAGTG
+
CCCCCGGGGGGGGGGGGGGEGGGGGGGGGGGGGGGEGGGGGFGGGGGGGGGGGGGGGGGGGGGGGGGGGGGGGGGGGGGGGGGGGGGEFGGGGGGGGGGGGGFGGGDECGGGFGGGGGGGGGGGGGGGGGGGGGGGGGGGGGGGGGGG>CEGGGGCGGGEEEGEGDEEGGGFGFGGGGDDGGGDGGGGGGGGE3?AFFG??;DD;FFF)8??F?F@>@>B?BB;>EF>9?7)4:6?::1?DB>>25)
@M00200:207:000000000-ALC1F:1:1105:16901:3810 2:N:0:5
TACGCGGGTATCTAATCCCGTTTGCTCCCCTAGCTTTCGCACCTCAGCGTCAGAAATGGACCAGAGAGCCGCCTTCGCCACCGGTGTTCCTCCTGATATCTACGCATTTCACCGCTCCACCAGGAGTTCCGCTCTCCCCTACCATCCTCGAGCACCGCAGTCTGCAAGGCAGTTCCACGGGTAAGCCGTGGGATTTCACCCCGCACTTGCGGCGCCGCCTACGTGCGCTTTAAACCCAATTCAAGTG
+
CCCCCGGGGGGGGGGGGGGGGGGGGGGGGGGGGGGGGGGGGGGGGGGGGGGGGGGGGGGGGGGGGGGGGGGGGGGGGGGGGGGGGGGGGGGGGGGGGGGGGGGGGGGGGGGGGGGGGGGGGFGGG@FFGGGGEGGGGGGGGFGGFGFGGGGEEGGGGGGEGGGGGGAFGGGGGFGGGGGG*??FGGFGGDEG;CFEFFGFFFFE>@F@FEE@B9EB>FFFFB?B?FFFFF:<)5BFB?2:AF>-6A2
@M00200:207:000000000-ALC1F:1:1105:25889:4409 2:N:0:5
TACTAGGGTATCTAATCCTGTTCGCTCCCCACACTTTCGCTCCTCAGCGTCAGGTAATGCCCAGAGAACCGCCTTCGCCACCGGTGTTCCTCCTGATATCTGCGCATTTCACCGCTACACCAGGAATTCCGTTCTCCCCTGCATACCTCTAGTCTGCCCGTATCGGAAGCAGGCTCAGGGTTGAGCCCTGAGTTTTCACTCCCGACGTGACAAACCGCCTACGAGCCCTTTAAACCCAATTCAAGTG
+
CCCCCGGFGFGFGGGGGFGGFGFGGGFFGGDFGGGGGGGGGFGGGFGGCFGGGFFGGGGGGGGA<FGGGGGGGGGGGG7CFFGGEGGGGGGFFEGGGGGGFGGG7@FGGCFGGGGGEGCEGGGGDFDFDGGGDFGGGGGFGGFAG?DGFDFGFDFFDFGGGGDDCCEDGFFGGFG7FG66:7D5CGFGFGGGFCBEFEFE>3;>==2@@56;@@F85A(615?<?D2@@;;;<>FA??0?44)66>>
@M00200:207:000000000-ALC1F:1:1105:13401:4545 2:N:0:5
TACAAGGGTATCTAATCCCGTTTGCTCCCCTAGCTTTCGCTCCTCAGCGTCAATGTTGGTCCAGGATGCCGCCTTCGCCACCGGTATTCCTCCAGATATCTACGCATTTCACCGCTACACCTGGAATTCTGCATCCCTCTCCCAAATTCAAGCCATCCAGTATCGGATGCAGTTCCCAGGTTGAGCCTGGGGATTTCACATCCGACTTAGTTGGCCGCCTACGAGCCCTTTACACCCAATTCAAGTG
+
CCCCCGGGGGGGGGGGGGGGGGGGGGGGGGGGGGGGGGGGGGGGGGGGGGGGGGGGGGGGGGGGGGGGGGGGGGGGGGGFGGGGGGGGGGGGGGGGGGGGGGGGGGGGGGGGGGGGGGGGGGGGGGGGGGGGGGGGGGGGGGGGGGGGGGGGGGGGGGGGGGGGGCCGGGGGGFGGGGGGGGGGFFGFGGFDEGFEFEGFCFF>AAFAECFFE@F>AFFDFD=@?DFFFFFFFFFFFDD@FFF6<?;
@M00200:207:000000000-ALC1F:1:1105:22471:5000 2:N:0:5
TACGCGGGTATCTAATCCTGTTCGCTACCCACGCTTTCGCTCCTCAGCGTCAGGTAAGGCCCAGAGAGCCGCCTTCGCCACCGGTGTTCTTCCTGATATCTGCGCATTCCACCGCTACACCAGGAGTTCCGCTCTCCCCTGCCTACCTCTAGTCTGCCCGTATCGGAAGCAGGCTCGGAGTTAAGCTCCGAGTTTTCACTCCCGACGTGACGAACCGCCTACGAGCCCTTTATGCCCAGTTCAAGTG
+
CCCCCGGGGGGGGGGGGGGGGGGGGGGGGGGGGGGDGGGGGGGGGGGGGGGGGGGGGGGGGGGGGGGGGGGGGGGGGGGGGGGGGGGGGGGGGGGGGGGGGGGGGGGGGGGGGGGD@FGGGGGG@FFFGGGGGGGGGGGGFGGGGGGGGGFCGGGGGGGGGGGGGGGEGFGFGEGGGD598CCGGGGGGGGGFGFEF?C39AFB@BFF?DFFFFFEFEBBFB<BF@7380326<FB:??>9AD9A<A
@M00200:207:000000000-ALC1F:1:1105:22309:6326 2:N:0:5
TACTGGGGTATCTAATCCTGTTTGATCCCCACGCTTTCGTGCCTGAGTGTCAATATTCGTGTAGCCAGCTGCCTTCGCAATTGGTGTTCTATGTCATATCTAAGCATTTCACCGCTACATGACATATTCCGCTGACCTCCACGGTATTCAAGACAGATAGTATCAATGGCAGTTTCCGAGTTAAGCCCGGAGATTTCACCACTGACTTACCTGCCCACCTACGCACCCTTTAAACCCAATTCAAGTG
+
CCCCC@FBCCCFFDGFFGGGGGGGGDEFGGFGGGGGDA@;F:FGGGGGGG9FEDGCAGFGGGGGGGGG,EFGGGGGGG>@@E@<F<FGGGFFGE9FGF;FEEFFCGFAEDFGDCGE@>FFGCFCGGGGGGFGGGGG8=98@DG6DGGFGGEGDGGGGGGGGGGGGCAFD8?D?FGGFGDCFGGGFEGFCCEDECA*+;CC@C5A=E<7=;FFFCF>E<=CCFD9@?952@BFF=F)958BEFEC4C:
@M00200:207:000000000-ALC1F:1:1105:28394:8106 2:N:0:5
TACAGGGGTATCTAATCCTGTTCGCTCCCCACACTTTCGCTCCTCAGCGTCAGGTAATGCCCAGAGAACCGCCTTCGCCACCGGTGTTCCTCCTGATATCTGCGCATTTCACCGCTACACCAGGAATTCCGTTCTCCCCTGCATACCTCTAGTCAGCCCGTATCGGAAGCAGGCTCGGGGTTAAGCCCCGAGTTTTCACTCACGACGTGACAAACCGCCTACGAGCCCTTTACACCAAATTCAAGTG
+
CCCCCGGGGGGGGGGGGGGGGGGGGGGGGDFEGGCCFGGGGGGGGGGGGGGGEGGGGGGGGGGGGEGGFGGGGGGGGGGGGFDGGGGDGGGGGGGGGGGFGGGGGGGGGGGGGGGGGGGGGDFBFGGEGCDFDGF;F?EFGGGGGGGGGGGFGGGG8DEGGGGGGGDEGGGGGDFGGDGGCEDGDGGGC>CDADFEFFGFF);6>=@@FFFFE@FF1B@DFF?@FF6?::2<BAFF(3,8<2<:<A4
@M00200:207:000000000-ALC1F:1:1105:20880:11334 2:N:0:5
TACTAGGGTATCTAATCCTGTTTGCTCCCCACGCTTTCGCGTCTCAGCGTCAGTACCGTCCCAGCGAGCTGCCTTCGCCACCGGTGTTCCTCCTGATATCTGCGCATTCCACCGCTACACCAGGAATTCCGTTCTCCCCTGCATACCTCTAGTCTGCCCGTATCGGAAGCACGCTCAGGGTTGAGCCCTGAGTTTTCACTCCCGACGCGACAAACCGCCTACGAGCCCTTTAAGCCCAGTTCAAGTG
+
CCCCCGGGGGGGGGGGGGGGGGGGGGGGGGGGGGGGGGGGGGGGGGGGGGGGGGGGGGGGGGGGGGEGGGGGGGGGDGGGGGGGGGGGGGGGGGGFGGGGGGGGGGGGGGGGGGGGGGGGGGGGGGGGGGGGGGGGGFGGGGGGGGGGGGGGGGGGGGGGG>FGGGGGGGGGDFGGGGFGGGGGGGGGGGGGFGFFFEGFFFFAFFFFFFFF>DFFFEFFFF<<<B>BFF:AD<FFF?FF>A<92>4
@M00200:207:000000000-ALC1F:1:1105:10761:12206 2:N:0:5
TACTAGGGTATCTAATCCTGTTTGCTCCCCACGCTGTCGCGCCTCAGCGTCAATACCGGTCCAGGATGCCGCCTTCGCCACCGGTGTTCCTCCAGATATCTACGCATTTCACCGCTACACCTGGAATTCCACATCCCTCTCCCGGATTCGAGCCTGCCAGTCTCGGACGCAGTTCCCGGGTTGAGCCCGGGGATTTCACGTTCGACTTAACAGGCCACCTACGCGCCCTTTAAGCCCAGTTCAAGTG
+
CCCCCGGGGGGGGGGGGGGGGGGGGGGGGGGGGGGGGGGGGGGGGGGGGGGGGGFGF>FGGGGGGFFGGGGGGGGGFGGGGGGGGGGGGGGGGGGGGGGGGGGGGGGGGGGGGGGGGGGGGDFGGGGGGGGGGGGDGCF=FGGGGE>>E+C@E>8,==EFGGGF7CEEGEDDGFGFGDGGGGGGGG49/?EG>DF@F?FD@AAB<DF6CEFFFDFFFF@02:<B(<>FFBF><<FF?608)-46)6)
@M00200:207:000000000-ALC1F:1:1105:6695:13261 2:N:0:5
TACGGGGGTATCTAATCCCGTTTGCTCCCCTGGCCTTCGTGCCTCAGCGTCAGTTGCTGTCCAGAGACTCGCCTTCGCCACTGGTCTTCCTTACGATATCTACGCATTTCACTGCTACACCGTAAATTCCAGTCTCCTCTCCAGCACTCTAGCCACGCAGTATCGAATGCAGTTTCAGGGTTGAGCCCTGAGATTTCACATCCGACTTGCGCGACCGCCTACGCACCCTTTATACCCAGTTCAAGTG
+
CCCCCGGGGGGGGGGGGGGGGGGGGGGGGGGGFGGGGGGGGGGGGGDFGGGGGGGGGGGGGGGGGGGFGGGGGGGGGGGGGGGGGGGGGGGGGGGGGGGGGGGGGGGGGGGGGGGGGGGGGGGG7FGGGGGGGGGGGGGGGGGGGGGGGGGFGGGGDGGGGFGGE8DGFGGGGFGGGFFGGGGGGGGGGFGG6DFCFFGFEFF>AFBFFFEF=9?>>FFFDFFF?FFFFF;<BFFF0284AA26<AF
@M00200:207:000000000-ALC1F:1:1105:15738:14057 2:N:0:5
TACAAGGGTATCTAATCCCGTTTGCTCCCCTGGCTTTCGCTCCTCAGCGTCAGTATTGGTCCAGGATGCCGCCTTCGCCACCGGTGTTCCTCCAGATATCTACGCATTTCACCGCTACACCTGGAATTCCGCATCCCTCTCCCAAACTCAAGCCAACCAGTATCGGACGCAGTTCCCCGGTTAAGCCGAGGGATTTCACGTCCGACTTAGTTGGCCACCTACGAGCCCTTTAAACCCAATTCAAGTG
+
CCCCCGGGGGGGGGGGGGGDFGGGGGGGGGGGGGGGGGGGGFGFGGGGGGGGGGGGGGGGGGGGGGGGGGGGGGGGGGGGGGGGGGGGGGGGGGGGGGGGGGGGGGGGGGGGGGGGGGGGGGGGGGGGGGGGGGGFGGGFGGGGGGGGGGGGGGGGGGGGGGGGGGGGGGGGGFGGGFEDGGGGGGGGGGGGF4?3F4C>BFBF@FFFF<ACEFFAEF03=E1@@EFFF@?FFFFFF8::A4<BAA>
@M00200:207:000000000-ALC1F:1:1105:28234:14156 2:N:0:5
TACAGGGGTATCTAATCCTGTTCGCTCCCCACGCTTTCGCGTCTCAGCGTCAGTACCGTACTAGAGAACCGCCTTAGCCACGGGTGTTCTTCCTGATATCTGCGCATTTCACAGCTACACCAGGAATTCCATTCTCCTCTTCCGGACTCTAGCCGCACGGTTTCCATCGACGTCTGAAGGTTAAGCCTCCAGTTTTCACAACGGACTTGTGCGGCCGCCTACACGCTCTTTATGCCCAATTCAAGTG
+
-<CCC<@7@FAGGDFDCEEFEFFEDCGCFGGGCFFGGFGDEFG@6@DG@C,BCFGGFCFFFGGCGGGGF<@CF:@FDC9FFCB:4>@@<E;FFEC<EAFF=@9:FDE7EFAE,9DCCEGGGFF@7FF8;,@E=EGGE=EGF=ECEEGGEDDF,6=8EGCC@EDG79:FDGGGGFGF>5@7D9CFFF;FCGDG9:+/9>DEEFF82@(.76?B;())6522(,6(2803-).).)1*,5(364<)).-
@M00200:207:000000000-ALC1F:1:1105:26676:15367 2:N:0:5
TACTAGGGTATCTAATCCCGTTTGCTCCCCTGGCTTTCGCGCCTCAGCGTCAATGCCGGTCCAGGATGTCGCCTTCGCCACCGGTGTTCCTCCAGATATCTACGCATTTCACCGCTACACCTGGAATTCCACTTTCCCCTACCTACCTCTAGCCGTCCCGTATCGAATGGCGTCTCAGAGTTGAGCCCTGAGCTTTCACATCCGACGCGAACGGCCGCCTACGAGCTCTTTAAACCCAATTCAAGTG
+
CCCCCGGGGGGGGGGGGGGDGGGGGGGGGGGGGGGGGGGGGGGGGGGGGGGGGGGGGGGGGGGGGGFGGGGGGGGGGGGGGGGGGGGGGGGGGGGGGGGGGGGGGGDGGGGGGGGGGGGGGGGGFFDGGGGGGGGGDAFGGGDFGGGGGGGCFGGGGGGCDGGGDF6CDFFGGFGGGGGGGG7C>EFFGGGFFGFCFEGEEAFBFA>9((866;8DFF>331283>;?<<<BA4?F0(41)).)4--
@M00200:207:000000000-ALC1F:1:1105:9375:16001 2:N:0:5
TACTCGGGTATCTAATCCCGTTTGCTCCCCTAGCTTTCGCGCCTCAGCGTCAGAAAAGATCCAGCGAGCCGCCTTCGCCACCGGAGTTCCTGTGAATATCAACGCATTTCACCGCTCCACTCACAGTTCCGCTCGCCCCTATCTCCCTCGAGGCCGTCAGTATCTAAGGCAGTTCCACGGTTGAGCCGTGGGATTTCACCCCAGACTTGACAGCCCGCCTACGCGCCCTTTATACCCAATTCAAGTG
+
CCCCCGGGGGGGGGGGGGGGGGGGGGGGGGGGGGGGGGGGGGGGGGGGGGGGGGGGGGGGGGGGGGGGGGGGGGGGGGGGGGGG7FGGGGGDFGDFGGGGGGGGGGGGGGGGGGGGGGGGFGGGFGGGGGGGEGGGGGGGGGGGGDGGGDGEEGFGGGGGGGGGGCCFGGG>FFGGFGGGGGGCCFGG?G*?6<A@F7CF;EEE@FEF38F<@FFF@FFFF??19@;BFB?)6<6F>)6?A><926<
@M00200:207:000000000-ALC1F:1:1105:19922:17211 2:N:0:5
TACTGGGGTATCTAATCCCGTTCGCTCCCCTAGCTTTCGCGCCTCAGCGTCAGTGTCAGCCCAGCAACCCGCCTTCGCCGCAGGTGTTCCTCTCGATATCTACGCATTTCACCGCTACACCGAGAATTCCAGTTGCCCCTTCTGCACTCTAGCCCCGCAGTATCGGCTGACCTTTCCGAGTTAAGCCCGGAGATTTCACAGTCGACTTGCGGTGGCCGCCTACGCGCCCTTTACACCCAATTCACGTG
+
CCCCC?<FGGGGGGGGGGGGGFGEFGGGGGGCEFGGGGGGGGGGGGGGGGGGGGGGGGGGFGGGGGGGGGDFFGGGGGGGGCFEFCGGG,@FGGGGFGGGGGGGGGGGGGGGGGGGGGGCFE+@FGGFGGGGFFFGGGGGGFGGGGGGGGGGGGG>EEGGGCFGGDGGGDCFCFGGG>CGEE>7CFGF45E5?8B?FFGCF48>@FD;E4:(/7>F18>9?4:1>>BF99?224/?49211ABA2:34
@M00200:207:000000000-ALC1F:1:1105:5311:17968 2:N:0:5
TACAGGGGTATCTAATCCTGTTTGCTCCCCTAGCTTTCGTGCCTCAGTGTCAGGTGTTGTCCAGGGACTCGCCTTCGCCACTGGTGTTCCTCTTGATATCTACGCATTTCACTGCTACACCAAGAATTCCAGTCCCCCCTCCAAACCTCCAGCACAGTAGTATTCAATGCCATTTCAGGGTTAAGCCCTGAGCTTTCACATCAAACTTACCATGCCACCTACGCACCCTTTAAACCAAATTCAAGTG
+
CCCCCGGGGGGGGGGGGGGGGGGGGGGGGGGGGGGGGGGGGGGG?FGGFGGGGGGGGGGGGGGFDEFGGFGGGGGGFGECGGGGGGGGGGGGGFGFGFFGGGGFFGGEGGGGGGGGGGFGGGGDFFFGGFGGGGGDEGGGEEFFGG1?@FGGGGGGGDCEEGGGGGGGCFG?DFG8CD=+DGGDFADDDCFGFFFFFFGFFFFCFFEE@E9ECEA*:CCDEEA):/:->B4CEEFF)59E<458?CE
@M00200:207:000000000-ALC1F:1:1105:12106:19255 2:N:0:5
TACCGGGGTATCTAATCCTGTTTGCTCCCCACGCTTTCGTGCATGAGCGTCAGTATTGGCCCAGGAGGCTGCCTTCGCCATCGGTGTTCCTCCACATCTCTACGCATTTCACCGCTACACGTGGAATTCCACCTCCCTCTGCCATACTCCAGCATCGTAGTTTCAAGTGCAATTCCCAGGTTAAGCCCGGGGATTTCACGCCTGACTTGCGACGCCGCCTGCGCACACTTTAAACCCAATTCAAGTG
+
CCCCCGGGGGGGGGGGGGGFCFGFG<FFFBEBFGGCDGGFBF@<<FFGGGGGGGGGGGEFFFFGGFGGGGGGGFGGGG7FGGDEC@FGFCGCGGGFDFGGGGFFGGGDFFAFFGGEDGGGGFGGGGGGGDFFGGG8ECFGFFGGGGGGGG8DCDEDEG8DCFGGGGF=DFGGGFGCFCFGCFGFFFFCCCGG>*?>F?=549A?BBAEEFE>B=4A9B@0=;19;BF114<AA<?F??BFFFFF<))
@M00200:207:000000000-ALC1F:1:1105:11579:19334 2:N:0:5
TACGCGGGTATCTAATCCCGTTCGCTCCCCTAGCTTTCGCGCCTCAGCGTCAGTGTCAGCCCAGCAACCCGCCTTCGCCGCAGGTGTTCCTCTCGATATCTACGCATTTCACCGCTACACCGAGAATTCCAGTTGCCCCTTCTGCACTCTAGCCCGACAGTATCAGTTGACCGTTCTGAGTTAAGCCCAGAGATTTCACAGTCGACTTGCGGTGGCCGCCTACGCGCCCTTTAAACCCAGTTCAAGTG
+
CCCCCGGGGGGGGGGGGGGGGGGGGGGGGGGGGGGGGGGGGGGGGGGGGGGGGGGGGGGGGGGGGGGGGGGGGGGGGGGGGGGGGGGGGGGGGGGGGGGGGGGGGGGGGGGGGGGGGGGGGGGGGGGGGGGGGGGGGGGGGGGGGGGGGGDFGGGGEGGGGGGDDGGGGGGGGFGGGGGGGGGFFGCGGGGGFGFFFFGFFFFFFBFFAFF;@B>A@E@F??FF;D>>BFFFFFFFFFF04:>F<<<A
@M00200:207:000000000-ALC1F:1:1105:8272:19947 2:N:0:5
TACTAGGGTATCTAATCCTGTTTGCTCCCCACGCTTTCGTGCATGAGCGTCAGTACAGGTCCAGGGGATTGCCTTCGCCATCGGTGTTCCTCCGCATATCTACGCATTTCACTGCTACACGCGGAATTCCATCCCCCTCTACCGTACTCTAGCTATGCAGTCACAAATGCAGTTCCCAGGTTAAGCCCGGGGATTTCACACCTGTCTTACATAACCGCCTGCGCACGCTTTAAACCCAGTCAAGTG
+
CCCCCGGGGGGGGGGGGGGGGGGGGGGGGGGGGGGGGGGGGGGGFFFGGGGGGGGGGGGGGGGGGGGGGGGGGGGGGGGGGGGGGGGGGGGGGGGGGGGGGGGGGGGGGGGGGGGGGGGG>EGGGGGGGGGGGGGGGGGGGGGGGGGGGGGGGGGGGGGGGGGGGGGGGGGGGFGGGGGFGFGGGGGGDDEGBGFFFFGFFDFFEBEECEFCEEFFBE@DB069@F@FDDF9CEFFFFFFEFA<6<
@M00200:207:000000000-ALC1F:1:1105:25158:22632 2:N:0:5
TACAAGGGTATCTAATCCCGTTTGCTCCCCTGGCTTTCGCGCCTCAGCGTCAATGCCGGTCCAGGATGCCGCCTTAGCCACGGGTGTTCTTCCTGATATCTGCGCATTTCACCGCTACACCAGGAATTCCATTCTCCTCTTCCGGACTCTAGCCAGACGGTTTCCATCGACGTCTAGAGGTTAAGCCTCTAGTTTTCACAACGGACCTGTCTGGCCGCCTACACGCTCTTTATACCCAATTCACGTGCGAT
+
CCCCCGGGGGGGGGGGGEFGFGGFGGGGGGGGGGGFGFGGGGGG:FGFFFEFGFGGGG@FFGGFGGGGGGGGGDCGGGGGGGEDCFCCFGGDAFGGGGAFGGFEGGGCGGGGGGGGGGGGGGGDFFAFGGGGGGG;EFGDEEGCG+@>FGGGGEFGGGG>@>>FEGGGDGGGGDGGF9EGGGGGGFGGGCGGFGF?FADEB*??6(5>D464456605@<((6=@D?;?8<)).++.747AFA).4(((((
@M00200:207:000000000-ALC1F:1:1106:6543:2855 2:N:0:5
TACGAGGGTATCTAATCCCGTTTGCTCCCCTGGCTTTCGCTCCTCAGTGTCAATCTCGGTCCAGGAGGCCGCCTTCGCCACCGGTATTCCTCCAGATATCTACGCATTTCACCGCTACACCTGGAATTCTGCATCCCTCTCCCGAATTCAAGCCATCCAGTATCCGACGCAGTTCCACAGTTAAGCTTTGGGATTTCACGTCGCACTTAGTTGGCCGCCTACGAGCCCTTTCCACCCACTTCAGGCG
+
CBC?CGGGGGGGGGGGGGGGEFFGGFGG<B,,,6FGDFFG,EBEE<@@@CFAAGFDCGC,BFFGG,,8F,@CFGFGGG@EBFCEFCCFGGD5?FEGGGFGGGFD@EFGFGFGGGGGGE,EE@E,,9FFG,=EFFD8FGGGGD?EEEEFGGFGFFGFGFDGF,+@F+039:?CDFFFF77@D7C+=9CFGFCDACFEFCFDFFA/55==>4==4(C?2ABDFF6((83;@@F)7)=CA@;@A?A))(.
@M00200:207:000000000-ALC1F:1:1106:19893:4434 2:N:0:5
TACAGGGGTATCTAATCCCGTTCGCTCCCCTAGCTTTCGTACCTCAGCGTCAGAAGAGACCCAGTAAGCCGCTTTCGCCACCGGTGTTCCTGATGATATCAACGCATTTCACCGCTCCACCATCAGTTCCGCTTACCCCTGTCTCCCTCAAGCCATGCAGTATGAAATGCACTTCCTCGGTTGAGCCGAGGGATTTCACATCTCACTTACATGGCCGCCTACGCACCCTTTATACCCAATTCAAGTG
+
CCCCCGGGGGGGGGGGGFGGGGGGGGGGGGGGGGGGGGGGGGGGGGGGGGGGGGGGGGGGGGGGGGGGGGGGGGGGGGGGGGGGGGGGGGGGGGGGFGGGGGGGGGGGGGGGGGGGGGGGGGGGGGGGGGGGGGGGDGGGGGGGGGGGGGGGGFGGGGGGGGGGGGGGGGGGGFFGFGGGGGGGGGFDDGGGFFFEFFGFFFFFFF=EFFFFFFGF>FFFDFDFFFFF0@EFFEFDA@2@FCFF574
@M00200:207:000000000-ALC1F:1:1106:9908:4849 2:N:0:5
TACAAGGGTATCTAATCCTGTTCGCTCCCCACGCTTTCGCGTCTCAGCGTCAGTACCGTCCCAGAGAGCTGCCTTCGCCATTGGTGTTCTTCCTGATATCTGCGCATTTCACCGCTACACCAGGAATTCCACTCTCCTCTTCCGGACTCTAGCCAGATGGTTTCCAACGACAGCTGGAGGTTGAGCCTCCAGTTTTCACGTCGGACCTACCTGGCCGCCTACACGCGCTTTAAGCCCAATTCAAGTGCGAT
+
CCCCCFGGGGGGGGGGGGGGGGGGGGGGGGGGEGGGGGGDGFGGGGGGGGGGGGGDGGGGGEGGGFGGGGGFGGCG<F:FGDGGGGGGGGGFFGGGGGGGGFFEGGGGGGGGGGGGGGGGGFC?FGGGGGFGGGGGGGGGGGFE>GEGGGGDCGGGCDEEGCDGAFFC=FG776F6:+A7EFFGGGGG>@FC;CFAFC9>6@29>E9==6)*7(C65?@;@F4@DF0;BFFFF9FGF?(7994)56-)4<-
@M00200:207:000000000-ALC1F:1:1106:12605:5369 2:N:0:5
TACGGGGGTATCTAATCCTGTTGCTCCCCACGCTTTCGCGTTTTAGCGTCAGTATCCGACCAGAGGGCCGCCTTCGCCACCGGTGTTCCTCCAGATATCTACGCATTTCACCGCTACACCGAGAATTCCAGTTGCCCCTTCTGCACTCTAGCCCCGCAGTATCGGCTGACCGTTCCGGGTTAAGCCCGGAGATTTCACAGTCGACTTGCGGTGGCCGCCTACGCGCCCCTTATGCCCAGTTCAAGTG
+
CCCCCGGGGGGGGGGGGGGGGGFEFGGGGGGEG@:FFGGGEGEGGGFFFGGGFFC<FFDCFFGFFGGGGGGGGGGGGGGGGGGGEFGGGGGGGGGGGG9;EADGEGGFFGGGGGCECC8FEDFGGGGGGGGCGGGFGGGGGCCGF9ECE@@@EGGGGGGGG:F>ECFCGGGGGBCFFDGDEFG7CFGDCDGDFF?565CE6?2>>FF<A9DFFFC@93>6(.:9>@B;(3:5>)97.242246<A<<
@M00200:207:000000000-ALC1F:1:1106:17527:5497 2:N:0:5
TACCAGGGTATCTAATCCTGTTCGCTCCCCACGCTTTCGCGTCTCAGCGTCAGTACCGTACTAGAGAACCGCCTTAGCCACGGGTGTTCTTCCTGATATCTGCGCATTTCACCGCTACACCAGGAATTCCATTCTCCTCTTCCGGACTCTAGCCGCACGGTTTCCATCGACGTCTGAAGGTTAAGCCTCCAGTTTTCACAACGGACCTGTGCGGCCGCCTACACGCTCTTTAAACCCCGTTCAAGTG
+
CCCCCFGGGGGGGGGGGGGGGGGGGGGGGGGGGGGGGGGGGGGGGGGGGGGGGGGFGGGGGGGGGGFGGGGGGGEGGGGGGGDGBEFEGGFAFGGGGGGGFAEFGGEFGGGGGGGGGGGGGGGGGGGGGGCGGGGGGGGGGGGGGGGGGGGFGEGGGGGGCCDGFFGFGFDGGFGGFFCFGGGFG7FGGGGGFFF8AFGFF>=;9D2=DFAC?0C)7BB?()(46D086<46>A?D)(-2((.-66<
@M00200:207:000000000-ALC1F:1:1106:5695:5941 2:N:0:5
TACTAGGGTATCTAATCCTGTTTGCTCCCCACGCTTTCGCGTCTCAGCGTCAGTTGGTGTCCAGGAAGCCGCCTTCGCCACTGGTGTTCCTCCTGATATCTACGAATTTCACCTCTACACCAGGAATTCCACTTCCCTCTCCACCACTCAAGACTGGTAGTTTCAGGTGCAGTTCCTGGGTTGAGCCCAGGGATTTCACATCTGACACACCAATCCACCTACACGCGCTTTACACCCAGTTCAAGTGAGCT
+
CCCCCGGGGGGGGGGGGGGGGGGGGGGGGGGGGGGGGGGGGGFGGGGGGGGGEGGGDGGGGGGGGGGGGGGGGGGGGGGGGGGGGGGGGGGGGGGGG<FGGGGGGGGGGGGGGGGGGGGGGGGCDGFGGGGGGGGG8FFDFGGFGGGGGGGCFFGGEFFCGCFE,D?DDEGGGFGGFDD=FEG+6==77C7D?GGFF@9*?:A;EFBCF=AF=EFFFFFFFFFF=DFBFDBEF<FDE?06.?66CCE)4(.
@M00200:207:000000000-ALC1F:1:1106:15963:6516 2:N:0:5
TACAGGGGTATCTAATCCCGTTCGCTCCCCTAGCTTTCGCGCTTCAGCGTCAGTGTCAGCCCAGCAACCCGCCTTCGCCGCAGGTGTTCCTCTCGATATCTACGCATTTCACCGCTACACCGAGAATTCCAGTTGCCCCTTCTGCACTCTAGCCCTGCAGTATCGGCTGACCTTTCCGGGTTAAGCCCGGAGATTTCACAGTCGACTTGCAGAGGCCGCCTACGCGCCCTTTAAACCCAGTTCAAGTG
+
CCCCCGGGGGGGGGGGGGGGGGGGGGGGGGGGGGGGGGGGGGGGGGGGGGGGGGGGGGGGGGGGGGGGGGGGGGGGGGGGGGGGGGGGGGGGGGGGGGGGGGGGGGGGGGGGGGGGGGGGGGGGGGGGGGGGGGGGGGGGGGGGGGGGGGGGFGGGFGGGGGGGDGGGGGGGGBGGFGGDGGGGG?GGGGGGEGGEFFF<FFFFFFFFEEAFE@FEFFFFDE@19B9199?FFF?27(2<BFA9AFFF
@M00200:207:000000000-ALC1F:1:1106:8295:6895 2:N:0:5
TACTGGGGTATCTAATCTCGTTTGCTTCCCTAGCTTTCGCTCCTCAGCGTCAATGTCGGTCCAGGATGCCGCCTTCGCCACCGGTATTCCTCCAGATATCTACGCATTTCACCTCTACACCTGGAATTCTGCATCCCTCTCCCGAATTCAAGCCATCAAGTATCGGATGCAGTTCCCAGGTTGAGCCTGGGGAATTCACATCCGACTGAGTTGGCCACCTACGAGCCCTGTATACCCAACTCAAGTG
+
A<ABAC<F+BEF@F<<F,CEC@@@F<,CCE<C@EFFGGGECFF<FDFGG@F7B@AF9@BCEC@FGGDGCEFECCEG7F,,BEFGCFGC<E9AFFGFDD9AE;,?=8@C9BDDG,,9,EDA,8<AE::D;;D9E==EEF=F8@?=6===;@CDG?FGF,6=D8=,+++@=8=D+3C7:D8DFGGGDC:CDC?>?*11+;@@C*8?5?)::>FFFEC*:@B226(6()((-(874CA7)7=(/3)4<74
@M00200:207:000000000-ALC1F:1:1106:23963:6933 2:N:0:5
TACTGGGGTATCTAATCCTGTTTGCTCCCCACGCTGTCGCGCCTCAGCGTCAGCAACGGCCCAGCAGACCGCCTTCGCCACTGATGTTCTTCCCGATCTCTACGCATTCCACCGCTACACCGGGAATTCCATCTGCCTCTACCGTGCTCGAGCCTGACAGTTTAGAAGGCAGCCCTGCGGTTAAGCCGCAGGATTTCACCCCCTACTTACCAGGCCGCCTACGCGCCCTTTAAACCCAATTCAAGTG
+
CCCCCGFGGGGGGGGGGGGGGGGGGGGGGGGG7FGGGGGGGGGGGGGGGGGGDGGGGGDGGGGGGGGGFFGGGGGGGGGGGGGFGGGGGGGGGGGDGGGGGGGGGGGGGGGGGGGGGGGGGGGGC@FGGGGGGGGGGGGGFGGGGGGGGGC8E6F97FFFGGGFF*<;CFGGDFGGAFDCEG4:7EFGGGGGEGGFFFG<FE;D?FFFFFFFE;FFFE>B6FBBBFBBFBF<)6BFD???):A44<<
@M00200:207:000000000-ALC1F:1:1106:26797:7715 2:N:0:5
TACCGGGGTATCTAATCCTGTTTGCTACCCACGCTTTCGCGCATCAGCGTCAGAACCGGTCCAGGTAGCCGCCTTCGCCACTGGTGTTCCTCCCAATATCTACGCATTTCACCGCTACACTGGGAATTCCGCTACCACCTCCCGGCCTCAAGCCAGGCAGTTTCAAAGGCAGTTCCTCAGTTGAGCCGAGGGATTTCACCTTTGACTTGCCAAGCCGCCTAAGCGCCATTTACACCCAGTTCAAGTG
+
CCCCCCGGGGGGGGFGGGCGFFGDFFGG<FEFGGGEGGGD@FGCEFGGGGGGGGFGGGGGDCGFGGGGGGCCFGDGGGGGGGGEFGGGGGFFGEGGGGGGGGGGGGGGGGGGCEDEGGGGGGGCCGEFGGGGGGGG,==FFGEECGDCGGFC?DCCCD9EFG7CFC>FC57C?@CFFC>F2<DCF?FGGDGG>DEBCEG@F4BFFFEFFFAF3=G>;E66()/8@>F(:A<AA99F>0:?A<>44<B
@M00200:207:000000000-ALC1F:1:1106:3078:7944 2:N:0:5
TACTGGGGTATCTAATCCTGTTTGCTCCCCACGCTTTCGTGCATGAGCGTCAGTATTGGCCCAGAAGGCTGCCTTCGCCATCGGTGTTCCTCCACATCTCTACGCATTTCACCGCTACACGTGGAATTCCACCTTCCTCTGCCATACTCCAGCGCCGTAGTTTCGAGCGCAATTCCCAAGTTAAGCTCGGGGCTTTCACACTCGACTTGCGACGCCGCCTGCGCACACTTTACACCCAATTCAAGTG
+
<CCCCGGGGGGGGGGGGGGGFGGGGGGGGGGGGGGGGGGGG:FFGGGGGGGGGGGGGGFGGGGGGGGGGGCFGGGGGGGEGFGGGEGGGGGFGGGGGGGGGFFGGGGGGGGGGGGGDGGCEGGGGGGGGGGGFCGCDFGCF?FGGGGGGGGGGGGGGGGDEGGFEFFGGGGDGFGGFGFD9AC9DGGGGGGDE7C@F*BEFFF>B65-7>EDF>GBFFF7;A164>2::97A<AFFD?(84<2)65<
@M00200:207:000000000-ALC1F:1:1106:3894:8163 2:N:0:5
TACTCGGGTATCTAATCCCGTTTGCTCCCCTGGCTTTCGCGCCTCAGCGTCAATACCGGTCCAGGATGCCGCCTTCGCCACCGGTGTTCCTCCAGATATCTACGCATTTCACCGCTACACCTGGAATTCCACATCCCTCTCCCGGATTCGAGCCTGCCAGTCTCGGACGCAGTTCCCGGGTTGAGCCCGGGGATTTCACGTTCGACTTAACAGGCCACCTACGCGCCCTTTACACCCAATTCAAGTG
+
CCCCCGGGGGGGGGGGGGGGGGGGGGGGGGGGGGGGGGGGGGGGGGGGGGGGGGGGGGGGGGGGG?FGGGGGGGGGGGGGGGGGGGGGGGGGGGGGGGGGGGGGGGGGGGGGGGGGGGGGGGGGGGGGGGGGGGGGFGGGGDGGGGGGGGGGGGGGGGGGGGGGGGDGCEGGGFGGFGGGGGCFGGGFGGGGEGGEF5;6=ADF;>DDFEFFFFGFFFFFFFFF>FFFFBB9>FF:>:?FF><<9A<
@M00200:207:000000000-ALC1F:1:1106:2292:9556 2:N:0:5
TACAGGGGTATCTAATCCTGTTTGCTCCCCACGCTGTCGCGCATCAGCGTCAGCAATGGCCCAGCTGGCCGCCTTCGCCACTGATGTTCTTCCCGATCTCTACGCATTCCACCGCTACACCGGGAATTCCGCCAGCCTCTACCATGCTCAAGCCAGGCAGTCTCGAAGGCAGTCCAGCGGTTGAGCCGCTGACTTTCACCCCCGACTTACCCGGCCACCTACGCGCCCTTTAAACCCAATTCAAGTG
+
CCCCCGGGGGGGGGGGGGGGGGGGGGGGGGGGGGGGGGGGGGGGGGGGGGGGGGGGGGGGGGGGGGGGDFDGGGGGGGGGGGGFGGGFGGGGGGGEGGGGGGGGGCGGGGGGGGGGGGGGGGGGGGGGGGGGGGGGGGGGGGGGGGGGGGEFGGGGGGGGGGGGGGGGDGGDFFGGAFGDCGGGDCDDGDDCFCCE=CGEFFFBFFFFFFF)23CEFFFBFF?>9E0>BFBF2<F<B?08>B99<AB
@M00200:207:000000000-ALC1F:1:1106:23934:11516 2:N:0:5
TACACGGGTATCTAATCCCGTTTGCTCCCCTAGCTTTCGCTCCTCAGCGTCAATGTCGGTCCAGGATGCCGCCTTCGCCACCGGTATTCCTCCAGATATCTACGCATTTCACCGCTACACCTGGAATTCTGCATCCCTCTCCCGAATTCAAGCCATCCAGTATCAGATGCAGTTCCCAGGTTGAGCCTGGGGATTTCACATCTGACTTAGTTGGCCGCCTCCGAGCCCTTCATACCCAATTCACGTG
+
CCCCCEGEGEGGGFGGGGGGGGGGGGGGGGGGGGGGGGGGGGGGGGGGGGGGGGGGGGGGGGGFGGGGGGGGGGGGGGGGGGEGGGGGGGGGGGGFGAGGGFGGGGGGGGFGGGGGGG9FGGGF@FGGGGGGCGGEFGGGGDFCB+AFGGGEGGGGGGCFGFGGGG6DGGGGGFGGF7FFGGGF?CCFGGFG5DGEFFGFFFFF<FF?AEAFE=GFAEFF(;=@2?FF@F(.<)+CFF@;;>?)3@1
@M00200:207:000000000-ALC1F:1:1106:25154:12219 2:N:0:5
TACACGGGTATCTAATCCCGTTTGCTCCCCTAGCCTTCGTGCATGAGCGTCAGGAACTGTCCAGAGATTCGCCTTCGCCACTGGTCTTCCTCACGATATCTACGCATTTCACTGCTACACCGTGAATTCCAATCTCCTCTCCAGTCCTCTAGCATGGCAGTATTCAGTGCAATTCTGGGGTTGAGCCCCAGGATTTCACACCAAACTTACCACACCGCCTGCGCACCCTTTAAGCCCAATTCAAGTG
+
CCCCCGGGGGGGGGGGGGGGGGGGGGGGGGGGGGGGGGGGGGGGGGGGGGGGGGGGGGGGGGGGGGGGGGGGGGGGGGGGGGGGGGGGGGGGGGGGGGGGGGGGGGGGGGGGGGGGGGGGGGGGGGGGGGGGGGGGGGGGGGGGGG?EGGGGGGGGGGGGGFDFGGGGGGGGGFGGFGGGGGGGGGDFGGGGFGFEFCGFFACFFFBEFFFFEDGAAEAABFBABFFF=B@EFEFF>=(3>EFFCEE
@M00200:207:000000000-ALC1F:1:1106:8737:12781 2:N:0:5
TACGGGGGTATCTAATCCTGTTTGCTCCCCTAGCTTTCGTGCCTCAGTGTCGGCTATTGAGCTCTCGCGAGCTCACCGCCCAGCAGACCGCCTTCGCCACTGGTGTTCTTCCGGATCTCTACGCATTCCACCGCTACACCCGGAATTCCATCTGCCTCTACGGTGCCCAAGCGACACAGTCGCCGCGGCCGATCTGGAGTTGAGCCCCAGACTTTCACCACAGCCTTATGCCGCCACCTACGCGCCCTTTT
+
CCCCCGGGGGGGGGGGGGGGGGGGGGGGGGGGGGGGGGGGGGGGGGGGGGGGGGGGGGGGFGGGGGGGGEGGGGGGGGGGGGGGGGGGGGGGGGGGGGGGGG?FGFGGGGGGGGGGGGGGGGGGGGGGGGGGDGGGGGGFGGGGCGGGCFGGGGGGGGGFGGGGFGFGGGGGGFGGFFGGCCGGGGDGGGDD@DFFFAD:FFBFFFFFF?FFFFDFA=ABFF???FFBBFFFFFFGF6:?F07>FBFFFF)
@M00200:207:000000000-ALC1F:1:1106:10141:13092 2:N:0:5
TACCCGGGTATCTAATCCTGTTTGCTCCCCACGCTTTCGCGTCTCAGCGTCAGTTACGTCCCAGCGAGCTGCCTTCGCAATTGGTGTTCCTCCTGATATCTGCGCATTCCACCGCTACACCAGGAATTCCAGTCTCCCCTACACCACTCAAGTCTGCCCGTACCCACTGCAGGCCCGAGGTTGAGCCTCGGGATTTCACAGCAGACGCGACAAACCGCCTACGAGCTCTTTAAACCCAATTCAAGTG
+
CCCCCGGGGGGGGGGGGGGGGGGGGGGGGGGGGGGGGGGEGFEGGGGGGGGGGGGF@FFFGGGGFDGGGGGGGGGGGGDGGGGGGGGGGGGGGGGGGFGGGFGGGGGG9FFGDGGGGGGGGGGGGGGGGGGFGG8FGCEGGGFGDDGGGGGFFGG8EG8CGG8EGGGGGGCC759C>7DGGGGGGGGCFGD7>GGEFEGFA;@FFF=29>5)63FF@BBF;FF0<BFFAFFFAFFGF?:<AA><465
@M00200:207:000000000-ALC1F:1:1106:23230:13227 2:N:0:5
TACACGGGTATCTAATCCTGTTCGCTCCCCATGCTTTCGCTCCTCAGCGTCAGGTCATGCCCAGAGAACCGCCTTCGCCACCGGTGTTCCTCCTGATATCTGCGCATTCCACCGCTACACCAGGAATTCCGTTCTCCCCTGCATACCTCTAGTCTGCCCGTATCGGAAGCACGCTCAGGGTTGAGCCCTGAGTTTTCACTCCCGACGTGACAAACCGCCTACGAGCCCTTTACACCCAATTCAAGTG
+
CCCCCGGGGGGGGGGGGGGGGGGGGGGGGGGGGGGGGGGGGGGGGGGGGGGGGGGGGGGGGGGGGGGGGGGGGGGGGGGGGGGGGGGGGGGGGGGGGGGGGGGGGGGGGGGGGGGGGGGGGGGGGFGGGGGGGGGGGGGFGGGGGGGGGGGFGGGGGGGGGGGCGG6CDGGGGFGGFGGGGGGGGGGGGFGCF9FEFECEFFFBFFFFFDFF;@G>9EFFFFF@<59<FFE<E<7F@02:DFF):AF
@M00200:207:000000000-ALC1F:1:1106:17818:13447 2:N:0:5
TACTGGGGTATCTAATCCCGTTTGCTCCCCTAGCTTTCGTGCATCAGCGTCAGAAAAGACCCAGTGAGCCGCTTTCGCCACGGGTGTTCCTTACGATATCAACGCATTTCACCGCTCCACCGTAAGTTCCGCTCACCTCTATCTTCCTCGAGTACGGTAGTTTTGGGCGCAGTTCCTCGGTTGAGCCGAGGGATTTCACACCCAACTTTCCGCACAGCCTACGCACCCTTTACACCCAATTCAAGTG
+
CCCCCGGGGGGGGGGGGGGGFGGGGGGGGGGGGGGGGGGGGGGGGGGGGGGGGGGGGGGGGGGGGGGGGGGGGGGGGGGGGGGGGGGGGGGGGGGGFFEGGGGGGGEGGGGGFGGDGGGGGGGGEGGGGGGDEGGGGGGGGGGGGGGGGGGGGGGGGGEGGGGFGGCFGGGGDFGGFGGGEGD>CFGGGGG4)8C==?GFFF5A=B@AEEFFFFGE(;7@E8;1<EBF(38)6:F5BFBFFFFA>:>
@M00200:207:000000000-ALC1F:1:1106:2253:13546 2:N:0:5
TACGCGGGTATCTAATCCCGTTTGCTCCCCTGGCTTTCGCGCCTCAGCGTCAATGCCGGTCCAGGATGCCGCCTTCGCCACCGGTGTTCCTCCAGATATCTACGCATTTCACCGCTACACCTGGAATTCCACATCCCTCTCCCGGATTCAAGCCAACCAGTCTCGGACGCAGTTCCTGGGTTGAGCCCAGGGATTTCACGTTCGACTTAGCAGGCCGCCTACGCGCCCTTTAAGCCCAATTCAAGTG
+
CCCCCEGGGGGGGGGGGGGGGGGGGGGGGGGGGGGGGGGGDGGGGGGGGGGGGAFCGGDGGGGGG7FFGGGGGGGGF@FGGGDGGGGGGGGGGGGDCFGGGGGGGGGDGGGGGGGGGGGGGGGGGGGGGGGGGGGFGGGGGGGGCEGGGGFGGGFGGEG5<FGGGFCCDGGDGFGGFGGCFGDGDGGGGFFGFGGEFFG;AF@B@FF;)6AFE0C36>BFFFF01>>FF0?2<AFGFF6?AB<ABF<
@M00200:207:000000000-ALC1F:1:1106:2411:14802 2:N:0:5
TACTGGGGTATCTAATCCCGTTTGCTCCCCTGGCTTTCGTCTCTCAGTGTCAGTTGCAGTCCAGAACGCCGCCTTCGCCACCGGTGTTCCTCCAGATATCTACGCATTTCACCGCTACACCTGGAATTCCGCGTTCCTCTCCTGCACTCAAGCTCGCCAGTCTCAGACGCAGTTCCCCAGTTAAGCTGAGGGATTTCACGTCTGACTTAGCAAGCCACCTACAGCCCCTTTACACCCAATTCAAGTG
+
CCCCCFGGGGGGGGGGGGGGECGCFGGGGGGGGGGGGDGGGGGGGFGGGGGGGFFFFGFFFEGFGFGGGGECFG>FGDGGGGGDFGGGGGGGGGCGGGGGFFFGGGGFFFGFDGEGGGGGCGGGFFCEGFGEEEGGFFGGGFGGGGG8CFG?DEEGGGGC=DD8,DCECEG6@AGGFGGG8BD@DGGG7*@D9FF@A<FDA*<?CAA?ECFA=3C4:FFF3).3)?(30(37;5FFF@(3>C?)6?C
@M00200:207:000000000-ALC1F:1:1106:23817:14822 2:N:0:5
TACTAGGGTATCTAATCCTGTTCGCTCCCCACACTTTCGCTCCTCAGCGTCAGGTAATGCCCAGAGAACCGCCTTCGCCACCGGTGTTCCTCCTGATATCTGCGCATTTCACCGCTACACCAGGAATTCCGTTCTCCCCTGCATACCTCTAGTCTGCCCGTATCGGAAGCAAGCACTGAGTTAAGCCCAGTGTTTTCACTCCCGACGCGACAAACCGCCTACGAGCCCTTTAAGCCCAATTCAAGTG
+
CCCCCGGGGGGGGGGGGGGGGGGGGGGGGGGGGGGGGGGGGGGGGGGGGGGGGGGGGGGGGGGGGGGFGGGGGGGGGGGGGGGGGGGGGGGGGGGGGGGGGGGGGGGDGGGGGGGGGGGGGGGGF8FGGGGGGGGFEGGGFFGGGGGGGGGGGGGGFGGEGGGGGGGGGFGDGFGGFGCG9C+CFGGGGGGGFGGFFFGFFABDAEB>>@D?@3FFFFFF@A;?@FFF@:>-56FGFBB:9<<2<A2
@M00200:207:000000000-ALC1F:1:1106:21801:15268 2:N:0:5
TACAGGGGTATCTAATCCTGTTTGCTCCCCACGCTTTCGCGTCTCAGCGTCAGTAACGTCCCAGCGAGCTGCCTTCGCCATAGGTGTTCCTCCTGATATCTGCGCATTTCACCGCTACACCAGGAATTCCAGTCTCCCCTACCGAACTCTAGCCTGCCCGTATCGACCGCAAGCCTGGAGTTGAGCCCCAGGTTTTCACGGACGACGCAACAAGCCGCCTACGAGCTCTTTAAACCCAATTCAAGTG
+
CCCCCGGGGGGGGGGGGGGGGGGGGGGGGGGGGGGGGGGGGGGGGGGGGGGGGGGGGGGGGGGGGGDEGGGGGGGGGGGGGGGGGGGGGGGGGGGGGGGGGGGGGGGGGGGGGGECEGGGGGGGCGGGGGGGGGGGAFGGGDFGGGGGGGGFGGGGFGGGGGGGGGGGGGGGGFGGFF5CDFFGGGGGDC*CF7EBFEFDF)5B6BB@;FFFF3F5:B>B?F:<6:;><AA96:FF@?:?F<A6<AA
@M00200:207:000000000-ALC1F:1:1106:4785:16113 2:N:0:5
TACTGGGGTATCTAATCCCGTTCGCTCCCCTAGCTTTCGCGCCTCAGCGTCAGTGTCAGCCCAGCAACCCGCCTTCGCCGCAGGTGTTCCTCTCGATATCTACGCATTTCACCGCTACACCGAGAATTCCAGTTGCCCCTTCTGCACTCTAGCCCCGCAGTATCGGCTGACCTTTCCGAGTTAAGCCCGGAGATTTCACAGTCGACTTGCGGTGGCCGCCTACGCGCCCTTTATGCCCAGTTCAAGTG
+
CCCCCDGGGGGGGGGGGGGGGGGGGGGGGGGGGGGGGGGGGGGGGGGGGGGGGGGGGGGGGGGGGGGGGGGGGGGGGGGGGGGGGGGGGGFGGGGGGGGGGGGGGGGGGGGGGGGGGGGGGGGGGGGGGGGGGGGGGGGGGGGGGGGGGGGGGGGGGGDEGGGGCGGG5DFGGFGGFG4CFGGF7:>D<CD<;FGCFEGEFB@>?EFFFF>E@BGFD>BB:8?69@FBFFF?><@>?8>626AA2444
@M00200:207:000000000-ALC1F:1:1106:7857:16405 2:N:0:5
TACGCGGGTATCTAATCCCGTTTGCTCCCCTGGCTTTCGTGTCTCAGCGTCAGCAGGTCCCCAGCGAGCTGTTTTCACCATTGGCGTTCCAGATGATATCTACGCATTTCACCGCTCCACCATCTGTTCCGCTCGCCCCTAGACCGCTCAAGACGACCAGTATGCCAAGCCATTCCACGGTTGAGCCGTGGGATTTCACAAAGCACTTAGCCGTCCGCCTACACACGCTTTAAACCCAGTTAAAGTG
+
CCCCCGGGGGGGGGGGGGGGGGGGGGGGGGGGGGGGGGGGGGGGGGGGGGGGGGGGGFGEEDEEDGGGGGGFGGGGFGCGGGFGFGGGGCFEGFGGGGGGGGGGDGGGGGGGGGGDGGGGGGGFCFFGGGDGGGGDEEEDDGFGGGGGGGGGC?>EGGGFCFGFCFF?FG7FG69CCF4?EC4FGG6DGC7<AGC<+7FEFA@FEAE)))+)36C)4:;(2F?BFE6>?:<ADFFG3:68A)6<-:2
@M00200:207:000000000-ALC1F:1:1106:25484:18118 2:N:0:5
TACTGGGGTATCTAATCCTGTTTGCTCCCCACGCTTTCGTGCCTCAACGTCAGGAATGAGCCAAGAAGCTGCCTTCGCCATTGGTGTTCCTCCTGAGATCCACGCATTTTACCGCTACTCCAGGAATTCCACTTCTCTCTCTCACCCTCTAGTACGCCAGTTTTCATCGCAATATTCCAGTTAGGCTGAAACCTTTAACAACGAACTTAACATACCGTCTACGCACCCTTTAAACCCAATTCAAGTG
+
CCCCCGGGGGGGGGGGGGGGGGGGGGGGGGGGGGGGGGGGGGGGGGGGGGGGGGGGGGGGGGGGGFGGGGGFGGGGGGGGGGGGGGGGGGGGGGGAFGGGGGGGGGGGGGGGGGGGGDEGDGGGGGGGGGGGGGGGGGGGGGGGG?FGGGGFGGFGGEEEGGGGGGGGGGDDGFGGFGFGGGGGGGGGGGFG5?<88EFEFF=*=DDFF@5+06;05CDFB+<AF>2>2:=CCEAFFF9>4>4@?8;
@M00200:207:000000000-ALC1F:1:1106:25049:18449 2:N:0:5
TACGGGGGTATCTAATCCTGTTCGCTCCCCACGCTTTCGCGCATCAGCGTCAGTTTCGGCCCAGATCACCGCCTTCGCCACCGGTGTTCCCTCTGATATCTGCGCATTTCACCGCTACACCAGAGATTCCGTGATCCCCTACCGAACTCAAGTCAACGCAGTATCGGGTGGCGTCTCCAGGTTGAGCCTGGAGTTTTCACATCCGACTTGCGTAACCGCCTACGCGCCCTCTACACCCAATTCAAGTG
+
CCCCCGG@@FGGGGGGC<FFGGGGG7FFGGG:CFGGGGGGGGGGGGGGGGGGGGGGGEGGGDCGGDFGGGGGGGGGGGGGGGDE>FF7EDGGGGG9FFGGGE9CFG+?=FDFGEGGGFGGGGDFGGFCFFGGGGGG7C7CGF@EGGGGGGG?GGGGGGCECE8@E*@:FECFG>DDFGCG8<9CFGGGGGC4A*26:)+1+3=F<;;>1>FEB:CD)7>>6)81>:>02>(82:7D@6(404<AA)))
@M00200:207:000000000-ALC1F:1:1106:27714:18804 2:N:0:5
TACGAGGGTATCTAATCCTGTTTGCTACCCACGCTTTCGTCCATCAGCGTCAGTTCCAGCCCAGAGCACCGCCTTCGCCACTGGTGTTCCTCCAGATATCTACGCATTTCACCGCTACACCTGGAATTCTGCATCCCTCTCCCGGATTCAAGCCATCCAGTATCGGACGCAGTTCCCAGGTCGAGCCTGGGGATTTCACGTCCGACTTAGTTGGCCGCCTACGAGCCGTTTATACCCAATTCAAGTGCGAT
+
CCCCCGCGEC<E9FFGGGF<69CFFFFGFGGFEGG@FFCEGGDDF?<FGCGF7EEFGGFGCGGGGFGGCEGGF?45DGGGGGF=EF?@EFGG,FGGGFGGFCEGGGGCFGGGGCEC>FF=EFGGDCFC;EFGFFECFGFDF?FGD==CFFDBC6@FGDEFDA8EECCCDCCGCFGC*29;:,95579?FC>95?F>FA9=AF@BBFFF=CA64(*;186@?F17;3:,(3(=29@FFB::)6<)5)).,24
@M00200:207:000000000-ALC1F:1:1106:19901:22060 2:N:0:5
TACTGGGGTATCTAATCCTGTTTGCTCCCCACGCTTTCGTGCATGAGTGTCAGTGTTGGCCCAGGAGGCTGCCTTCGCCATTGGTGTTCCTCCACATCTCTACGCATTTCACCGCTACACGTGGAATTCCACCTCCCTCTGCCACACTCCAGCCACGTAGTTTCGAGCGCAATTCCCAAGTTAAGCTCGGGGATTTCACACTCGACTTGCGCGGCCACCTGCGCAAACTTTATACCCAATTCAAGTG
+
CCCCCGGGGGGGGGGGGGFGGGGGGGGGGGGEEDGGGGGGGGGGGGGGGGGGGGGGGGGGGGGFGGGGGGGGGGGGGGGGGGGGGGGGDFGGGGGGGGFGGGGGGGGGGGGDGGCEGGGGGGGGDGGGCEBFFGG8CFGGGGGGGFE=FGGGGFDGGGDFG88:CGGDG6DDD?BDFGF73@FGGGGGGGCDED;@FEG=FF@FFFFFFEEF@9DBB>D1;)3:B)(64>5C55:CF)424<<A2-5
@M00200:207:000000000-ALC1F:1:1106:17314:22082 2:N:0:5
TACTAGGGTATCTAATCCCGTTTGCTCCCCTAGCTTTCGCTCCTCAGCGTCAATGTCGGTCCAGGATGCCGCCTTCGCCACCGGTATTCCTCCAGATATCTACGCATTTCACCGCTCCACCGTGAGTTCCGCTCACCTCTAACTCCCTCAAGCCCAGTAGTTTTGGGCGCAATTCCTCGGTTGAGCCGAGGCATTTCACACCCAACTTTCTGAACCGCCTACGCACGCTTTAACCCCAGTTCAAGTG
+
CCCCCGGGGGGGGGGGGGGGGGGGGGGGGGGGGGGGGGGGGGGGGGGGGGGGGGGGGGGGGGGGGGGGGGGGGGGGGGGGGGGGGGGGGGGGGGGGFFGGGGGGGGGGGGGGGGGGGGGGGGGGGGGGGGGGGGGGGGGGGGGGGGGGGGFDEDFGFFFGGCFGFCGF>ECDGFG?C@6>E:>CDGG>CCDDAFGF=CFCF):?2;B*@:B6?CGA@B321A3(,..(6((.2)09>?<()6<<).4
@M00200:207:000000000-ALC1F:1:1106:16935:22491 2:N:0:5
TACCAGGGTATCTAATCCTGTTCGCTCCCCATGCTTTCGCTCCTCAGCGTCAGGTAATGCCCAGAGAACCGCCTTCGCCACCGGTGTTCCTCCTGATATCTGCGCATTCCACCGCTACACCAGGAATTCCGTTCTCCCCTGCATACCTCTAGTCCGCCCGTATCGGAAGCACGCTCAGGGTTGAGCCCTGAGTTTTCACTCCCGACGTGACGGACCGCCTACGAGCCCTTCAAGCCCAATTCAAGTG
+
CCCCCGEDGGGGGGGGFGGGGGGGGGGGGGGGGCCGGGGGGFFD8FFGGGGGEFGGGFGGDFGGGGGGDB@FGDGGGEGGGGGGGDFGGGGG8EGGFGGGFGFGGGGEFFGG<CDEGGGGFFFCFEDFGGDE@FGG8DCGGGF8FF?F8=E@FGGGDGGGED688DG6D?97CBGG9CD?@,9>7?F7C7CDF@@7+>@*99>)/0:/95;BBF5:()6(/;;6@31,:1429<**8:?())5:554
@M00200:207:000000000-ALC1F:1:1106:9950:23268 2:N:0:5
TACTAGGGTATCTAATCCCGTTTGCTCCCCACGCTTTCGCGCCTCAGCGTCAGGAATTGCCCAGAGACCCGCCTTCGCCACCGGTGTTCCTCCCGATCTCTACACATTTCACCGCTACACCGGGAATTCCAGTCTCCTCTGCAATACTCTAGAACAGCAGTATCGATCGACGTTCTTCGGTTGGGCCGAAGGATTTCACGACCGACTTGCCATCCAGCCTACGCGCCCTTTAAGACCAATTCAAGCG
+
CCCCCGDGCFFGGGGF@@FCFFEGGC<CFGG@FGGDGGFFGDEEE8EFEGEGEFGGGFGGEFGFCFGEEGGCF=FGF@FGFGGGE=FEEFGGCCEDCGFF=@FFFF<FFGGCEEGCEE9FEEC:FEC,8@>DFGF8DFGDFGDEF,@,9DCBFFGGGGGGFGFDCGGC9C6>3<>F6FGC;1CDDCC;5DGDA*1*=?DBE3;F>A@?EFFF<;//.)(/4@04-54141244)127123)):<<),
@M00200:207:000000000-ALC1F:1:1107:24599:3489 2:N:0:5
TACCAGGGTATCTAATCCTGTTCGCTCCCCTAGCTTTCGCGCCTGAGCGTCAGGTAAGGCCCAGAGATCCGCCTTCGCCACCGGTGTTCCTCCTGATATCTGCGCATTTCACCGCTACACCAGGAATTCCGATCTCCCCTACCTACCTCTAGCCTGACAGTATCGAATGCAGTCCCGGGGTTGAGCCCCGGGATGTCACACCCGACTTGCCAAGCCGCCTGCGTGTTCTCTATACCCAATTCAAGTG
+
9CCCCF@CEFGCFGGGGDGGGGGGGGCGGGFGGFFGFGGG7FGGGFFG7FF7BDGDCEFFFCEFE8@A,CF,4,@FF@@FGFGGFFF7EFFGAECCAEEE,=F7=C=C,AFFE:CEGGGF8DGGGFG=FGGGGEEGCFEDEGDFGF@CFFGGDFFFFGGFGGG,+8DCCGCF8AFCGEEGC51@C60/=>7;85*2BCC/A=462>6;EE@F5;F390:(61./,()).).6>2=B24<)6<<<46)
@M00200:207:000000000-ALC1F:1:1107:14455:3535 2:N:0:5
TACTGGGGTATCTAATCCCGTTCGCTACCCTAGCTTTCGTGCCTCAGCGTCAGAAAAGACCCAGTGAGCCGCTTTCGCCACCGGTGTTCCTTAGGATATCAACGCATTTCACCGCTCCACCCTAAGTTCCGCTCACCTCTGTCTCCCTCGAGCACGGTAGTTTTGAGCGCAGTTCCTCAGTTAAGCTGAGGTATTTCACACCCAACTTTCCGCACAGCCTACGCACCCTTTAAACCCAATTCAAGTG
+
CCCCCFCEGGFGGGGCG9FFFGGGGGGGEGGGGGGGGGGGGGGGGGGGGGGFGGFGGGGGGGFGGGCFGGGGDCFGGGGG7FEGEEGGGGGGGGFGFGGGGGGGGGGGGGGGGGGGGEGGGGGCEEEFGGGEGGGGGGGGGGGGEF8DG63>CCGGGG6CEGFG6>C?DG6CCA<CFGGCCGGCCGGF?A73?@:@FCGEA75?=DFEECFD>>BF=2;@@DDF?F50=;;ECEFFFFF4))9)596
@M00200:207:000000000-ALC1F:1:1107:18038:4397 2:N:0:5
TACGAGGGTATCTAATCCTGTTTGCTCCCCACGCTTTCGTGCATGAGCGTCAGTGTTGGCCCAGAAGGCTGCCTTCGCCATCGGTGTTCCTCCACATCTCTACGCATTTCACCGCTACACGTGGAATTCCACCTTCCTCTGCCACACTCGAGCCACGTAGTTTCGAGCGCAATTCCCAAGTTAAGCTCGGGGATTTCACACTCGACTTGCGCGGCCACCTGCGCACACTTTACACCCAGTTCAAGTG
+
CCCCCGGGGGGGGGGGGGGGGGGGGGGGGGGGGGGGGGGGGFFGGGGGGGDEGCGGGGGGGGGGFFGGGGGGBFGGGGGGGGGDFFEGGGGGGFGGGGGDEGGGDGDEGGGGGGGGGGGGGEFGGDFGGGGGGGGGGGGGGGGFGF66@DFEGEFGGGGFEFGGGGGGGGGGDFGGFFDDFGGGGGCFGFDGFG>AFAGEFDFFFFFFFFBEF@FFF1;@(,26@FB::AF>AA?<0((/.6<.:><
@M00200:207:000000000-ALC1F:1:1107:12393:5356 2:N:0:5
TACGGGGGTATCTAATCCTGTTTGCTCCCCACGCTTTCGTGCCTCAGCGTCAGTATCGGGCCAGTGAGCCGCCTTCGCCACTGGTGTTCTTGCGAATATCTACGAATTTCACCTCTACACTCGCAGTTCCACTCACCTCTCCCGAACTCAAGATCTTCAGTATCAAAGGCAGTTCTGGAGTTGAGCTCCAGGATTTCACCCCTGACTTAAAGACCCGCCTACGCACCCTTTAAACCCAATTCAAGTG
+
CCCCCGGGGGGGGGGGGGGGGGGGGGGGGGGGGGGGGGGGGGGGGGGGGGGGGGGGGGGGGGGGGGFGGGGGGGGGGGGGGGGGGGGDGGGGGGGGGGGGFGGGGGGGGGFGGGGGGGGGGGGGGGFFGGGGGGGGGGGGGGGGGGGGD?FFGGGGGGGGGGGGGGGF5FFGGFGGGEG>FGGGGGGFGFGGFGGFA<CBFFF>3@@?EFCFFB6F6>FFFFFFFFBFFFFFFFFFFFF>4:44)-.
@M00200:207:000000000-ALC1F:1:1107:12406:6029 2:N:0:5
TACTCGGGTATCTAATCCCGTTTGCTCCCCTAGCTTTCGAGCATCAGCGTCAGTATCAGCCCAGAGACTCGCCTTCGCCACTGGTGTTCCTCCCGATATCTACGCATTTCACCGCTACACCGGGAATTCCAGTCTCCTCTGCTGTACTCAAGCTTGACAGTATGAGGTGCAGGTTCCCGGTTGAGCCGGGAGATTTAACACCCCACTTATCTAGCCGCCTACGCTCCCTTTACGCCCAATTCACGTG
+
CCCCCEGGGGGGGG@FGGGGGGGGGGGGGGGGGGGGGGGGCGGGGGGGGGGGFGGGGGGGGGGGFDFFGGFGGGGGGGGGGGGGGGGGGGGGGGGDGEGGGGGGGGGGGGGGGGGGGGGGGGGG7C8FGGFGGGGGGGGGGGGGGGGGGGGDGGEFFGGGGFGGGGFGGGGGFFGGGCEDGGDFGGGDEF*99CCFF*B4AF>D=B=EEFFF4*8A2@@F6;09@FFFF<E4><FB@02=4>F)886
@M00200:207:000000000-ALC1F:1:1107:15439:6045 2:N:0:5
TACACGGGTATCTAATCCTGTTTGCTCCCCACGCTGTCGCGCCTCAGTGTCAGCAACTGCCCAGCAGGCCGCCTTCGCCACCGGTGTTCTTCCGGATCTCTACGCATTCCACCGCTACACCCGGACTTCCACCTGCCTCTACAGTGCTCCAGTGACCCAGTTCGCATGGCCGACCCGTGGTTGAGCCCCGGGCTTTCACCACACGCTTAGTTTACCACCTACGCGCCCTTTACACCCAATTTAAGTG
+
CBCCCECGGGGGGD<FGGGGEFDAFFGGGGGGGGGGGCCF@FF:CEFGCEFGFGC@FGGGGGGGGEGGG7FEGGGGFCFGGDG:@FGGGGGGFE>FCFGGEDGCFB:=DFGFGGGGGGCEGGGCG+FFG9DGGFGDF=FDEGGG;EFGGGFF6=,@@F9?:;CEGGGG5@FGDFGDD*4CFEGGGG6;56575CF6ACGFF<AE09<@03)1?3AB<BBFF??4(2)367,):A=5482))).).:)
@M00200:207:000000000-ALC1F:1:1107:15428:6311 2:N:0:5
TACGAGGGTATCTAATCCTGTTTGCTCCCCTAGCTTTCGTGCCTCAGTGTCAGGTGTTGTCCAGGGACTCGCCTTCGCCACTGGTGTTCCTCTTGATATCTACGCATTTCACTGCTACACCAAGTATTCCAGTCCCCCCTCCAAACCTCCAGCACAGTAGTATTCAATGCCATTTCAGGGTTGAGCCCTGAGCTTTCACATCAAACTTACCATGCCACCTACGCACCCTTTACACCCAATCCAAGTG
+
CCCCCGGDGGGGGCEFGFFCFAFGGGGFGCEGGFGGGFGFF7DCEEFGFGGGGGEGGGGD@FCFFCFGGGGGCGFF7FB,BFAFCE@FFGGGGDFCDFCEEDF<FGGGDA?DFFFCFGDFGDEE,4A=EGFGGFCFF>8>GGFFFGGFGDF??FGFG=AEFGGFFGGG9EDGGFGGFGA=FGDEDFGFFFFFFCCC?C?7CEFA@5=E@E)=A*9?@E98=@A5>AEABFEFE4AA@FDF(0>)*84
@M00200:207:000000000-ALC1F:1:1107:16299:10369 2:N:0:5
TACCCGGGTATCTAATCCCGTTTGCTCCCCTGGCTTTCGCTCCTCAGCGTCAATGTCGGTCCAGGATGCCGCCTTCGCCACTGGTGTTCCACTTGATATCTACGCATTTCACTGCTACACCAAGTATTCCAATCCCCCCTCAAATCCTCCAGCAAGGTAGTTTCCAATGCCATTTCCGGGTTGAGCCCGGAGATTTCACATCCGACTTACCTCACCACCTACGCACCCTTTAAACCCAGTTCAAGTG
+
CCCCCGGGGGGGGGGGGGGGGGGGGGGGGGGFGGGGGGGGGGGGGGGGGGGGGGGGGGGGGGGGGGGGGGGGGGGGGGGGGGGGGGGGGGGGGGGGGGGGGGGFGGGGGGGGGGGGGGGGGGGGGGGGGGGGGGGFGGGGGGGGGGGGGGGGGGGGGGCGGGGGGGGGGGGGGFGGGGGDGGGGFGGFGFDGFGGFFFGEFFFFFFFFFFFFFFFFFDFFB@FFFFFFDFFCCFFF??@6??E5?CF
@M00200:207:000000000-ALC1F:1:1107:5755:10403 2:N:0:5
TACGAGGGTATCTAATCCCGTTTGCTCCCCTGGCCTTCGTGCCTCAGTGTCAGTAACTGTCCAGAGATTCGCCCTCGCCACTGGTCTTCCTTACGATATCTACGCATTTCACTGCTACACCGTAAATTCCAATCTCCTCTCCAGTACTCCAGCAAGGCAGTATCAAGTGCAGTTTCGAGGTTGAGCCTCGAGATTTCACACCTGACTTACCCCGCCACCTACGCACCCTTTACACCCAGTTCAAGTG
+
CCCCCGGGGGGGGGGGGGGGGGGGGGGGGGGGGGGGGGGGGGGGGGGGGGGGGGGGGGGGFGFGGGGGGGGGEGGGGGGGGGGGGGGGGGGGGGGGGGGGGGGGGGGGGGGGGGGGGGGGGGFGGGGGGGGGGGGGGGGGGGGGGGGGGGGGGGGGCDGGFGGGFDGFGFFFFFGGGGGGGGGGGGGFGDGGFGGFFEGFFFFFFFEE@EBFCFB?=AFF=@D=AFFFFDFCF?=A2=D)84@C<7;
@M00200:207:000000000-ALC1F:1:1107:19245:11244 2:N:0:5
TACTCGGGTATCTAATCCCGTTTGCTCCCCTGGCTTTCGCTCCTCAGCGTCAGTATTGGTCCAGGATGCCGCCTTCGCCACCGGTGTTCCTCCAGATATCTACGCATTTCACCGCTACACCTGGAATTCCGCATCCCTCTCCCAAACTCAAGCCAACCAGTATCGGACGCAGTTCCCCGGTTAAGCCGAGGGATTTCACGTCCGACTTAGTTGGCCACCTACGAGCCCTTTACGCCCAATTCAAGTG
+
@CCCCGGGGGGGGDFGGGGGFGGGGGGGGGGGGGGGGGGGGCGGGGGGEGEGDGGFAEFGGGFGG<EFGGGGGGGGGGGGGGGGGGGGGGGGGGGGGGGGGGGGGGGGAFEGGGGGGGFFGGGCEFF8EF,@EGGGGFGGGGGGG8FGFDF9EGGCGGGF=FDFGD>EDE>CDFGGGGGGGG*<FGGFE>DGEGGFF<C=AD:;>FBF3/9A<@FF@DD@8@7;@@BFFFF2<?37>??F2<5<<>4
@M00200:207:000000000-ALC1F:1:1107:9220:11498 2:N:0:5
TACAAGGGTATCTAATCCCGTTTGCTCCCCTAGCTTTCGCGCCTCAGCGTCAGTATTGGGCCAGATGAGCGCCTTCGCCACCGGTGTTCCTCCTGATATCTACGCATTTCACCGCTACACCAGGAATTCCCTCATCCTCTCCCATACTCAAGCCAGGCAGTTTGGGATGCAGGTCCTCGGGTGAGCCGCGGGATTTCACATTCCACTTACCTAGCCGCCTACACGCCCTTTAAACCCACATCAAGTG
+
CCCCCCFEFGGGGFGGGFGGFGGGGGGGGGGGGGGGGGGCFEGGCG8FCGGGDGGGFFF8EFGG?@FGDFEFFFGGGGGGCFEGGGGGGAFGDFGGGGFGGGGGGGGGGGGGGDEGGG?BEFAC7DFGGF9DEEGGFGGFGEFFFFDGGCF9DGGF??DEGFF9EDD8=DG+899CCGEG6EE+;C>?**3?85C66?G<6<FFF4*8CB@A4=F;3:(6(,633@F60@;<));563()).6<)..
@M00200:207:000000000-ALC1F:1:1107:15632:12185 2:N:0:5
TACTAGGGTATCTAATCCCGTTTGCTCCCCTGGCTTTCGCGCCTCAGCGTCAGCATCATCCCAGAGACTCGCCTTCGCCACTGGTGTTCCTCCCGATATCTACGCATTTCACCGCTACACCGGGAATTCCAGTCTCCTCTGATGTGCTCGAGCTGAACAGTATGAGATGCAGGTCCCCGGTTGAGCCGTGGGATTTAACATCCTACTTATTCAGCCGCCTACACGCCCTTTAAGCCCAATTCAAGTG
+
CCCCCFGGGGGGGGGGGCGGGGGGGGGFGGGGFGGGGGGGDCEGGGGGGGGDGGGG?FGGFFGDEFFGGGCEGCFFGDGGGGGFFFFEGFGGFGGGGGEDCGGFFGGCFFGGGE>C8FGG@EGGCEFGFGFCDGDFCE8=8,=@FGGGF6>+CEGCDBF8F8DGFGGGDGFGFFGFGGC*C**9CE>>:?DCFGGFFEGC+.;*1>*08>CF?<88>@F@;;33(28;01;4.4+6((6;4>3<).6
@M00200:207:000000000-ALC1F:1:1107:16907:14896 2:N:0:5
TACCAGGGTATCTAATCCCGTTTGCTCCCCTAGCTTTCGCGCCTCAGCGTCAGTGTCGGTCCAGGAAGCCGCCTTCGCCACCGGTGTTCCTCCGGATATCTACGCATTTCACCTCTACACTCGCAGTTCCACTCACCTCTCCCGAACTCAAGATCCTCAGTATCAAAGGCAGTTCTGGAGTTGAGCTCCAGGATTTCACCCCTGACTTAAAGACCCGCCTACGCACCCTTTAAACCCAATTCAAGTG
+
CCCCCGGGGGGGGGGGGGGGGGGGGGGGGGGEFGGGGGGDG7FEGGGGGGGGGGGGGG@CFGGGGGFBGFGGGGGGEGGGEAFG>FGGGGGFGGGGGGGGGGGGGGGGGGGGGGGGGGGGGGG@@EFGGGGGFFFGG?DG8DFEECEDGGCEFGGFFFGGGGGGF78D6CGGFFGGGGAFCFCFGGGFEFGCFGGFFFGF4AFFFFFFFFF6CBFF=B>@F@9>66><?DF<54AF@@2F))6)1<?
@M00200:207:000000000-ALC1F:1:1107:7313:15520 2:N:0:5
TACAGGGGTATCTAATCCTGTTTGCTCCCCACGCTGTCGCGCCTCAGTGTCAGCTACTGCCCAGCAGGCCGCCTTCGCCACCGGTGTTCTTCCGGATCTCTACGCATTCCACCGCTACACCCGGAATTCCGCCTGCCTCTACAGTGCTCAAGCAGAATAGTTCGCACGGCCGACTCGGGGTTGAGCCCCGAGCTTTCACCGCACGCTTATCCCGCCACCTACGCGCCCTTTAACCCCAGTTCAAGTG
+
CCCCCGGGGGGGGGGGGGGGGGGGGGGGGGGGGGGGGGGGGGGGGGGGGGGGGGGGGGGGGGGGGGGGGGGGGGGGGGGGGGGGGGGGGGGGGGGGGGGGGGGGGGGGGGGGGGGGGGGGGGGGGGGGGGGGGGGGGGGGGGGGGGF9FFFGGGGDGGCEGGGGGGGGGGGGGFGGGGGGGGGCF6FFGFGGF:6FFFGFEFEFBFDFFFFFFFFFFFF??FFFFFFFF0>AD)9>FFF64:A<D<A
@M00200:207:000000000-ALC1F:1:1107:8223:15989 2:N:0:5
TACTCGGGTATCTAATCCCGTTTGCTCCCCTAGCTTTCGCGCCTCAGCGTCAGTATCGGGCCAGATGTGCGCCTTCGCCACCGGTGTTCCTCCTGATATCTACGCATTTCACCGCTACACCAGGAATTCCCACATCCTCTCCCGTACTCAAGCCAAGCAGTATGCGATGCCGGTCCTCGGGTGAGCCGAGGGATTTCACATCACACTTACCTGACCGCCTACACGCCCTTTATACCCAATTCAAGTG
+
CCCCCGGGGGGGGGGGGGGGGGGGGGGGGGGGGGGGGGGGGGGGGGGGGGGGGGGGGGGGGGGGGGGGGGGGGGGGGGGGGGGGGGGGGGGGGGGGGGGGGGGGGGGGGGGGGGGGGGGGGGGFGGGGGGGGGGGGGGGGGGGGGGGGGGFFGGGGGGGGGGGGGGGGGGGGGFGGGGGGGGDGGGGFGAGGFFGFFFGFFFFFFEDEFFFFFFFFBFFDFFFFFFFFBF2<AAFFBFBFABD9ABA
@M00200:207:000000000-ALC1F:1:1107:11206:16115 2:N:0:5
TACGCGGGTATCTAATCCCGTTTGCTCCCCTGGCTTTCGCGCCTCAGCGTCAGTTTCGGTCCAGAATGCCGCCTTCGCCACCGGTGTTCCTCCCGATCTCTACACATTTCACCGCTACACCGGGAATTCCAGTCTCCTCTGCATCCCTCAAGAACGGCAGTATCAGCCGACGTTTCTCGGTTGAGCCGCGAGATTTCACGACTGACTTGCCATCCCGCCTACGCGCCCTTTACACCCAATTCAAGTGAGCT
+
ACCC<7@F@@FGGFAFF<FFG@68<<FEFF6FFD@8EC@B7FE7@FC@F6C:6<F,CECBFGFGF<F,BA>FGEDE<FE7FEF+@=F+F@AFEGG?:@=,==FGGGD?;E5E,@B=8+>FGGGG7BC=EG9FGGCDD=??E87E;@C7C+5,,@C>;C5*<99:EC9=*;C7C5698FG*C?:E<CG>*)/1;C+7+.;;>95>):A4))(1).;>?B>??FF06><>11,).:?024<>>4)-5)66,()
@M00200:207:000000000-ALC1F:1:1107:3578:16601 2:N:0:5
TACCAGGGTATCTAATCCTGTTCGCTCCCCTAGCTTTCGCGCCTCAGCGTCAGTGTCGGCCCAGCAACCCGCCTTCGCCGCAGGTGTTCCTCTTGATATCTACGCATTTCACCGCTACACCAAGAATTCCAGTTGCCCCTTCCGCACTCTAGCCCCGCAGTATCAGTTGACCTTTCCGAGTTAAGCTCGGAGATTTCACAACTGACTTGCGGAGGCCGCCTACGCGCCCTTTACACCCAATTCAAGTG
+
CCCCCGGGGGGGGGGGGGGGGGGEGGGGGGGGGGGGGGGGGGGGGGGGGGGEEFFGGGGGGGGGGGGGGGGFGEEGGGEEGEGGFFGFGGGGGGEFGEGGGGGGGGGEGGGDGGGGGGGGGGGGEFFGGGGGGGGGGGDFGGGGGGE6=DFFGGGGGD>EGGGC7CFFGGGGGFGGFG>9F>CFFGGFGEDGBGFFFFGFFFFAFFFE:4:36;3>DFFFF@;<49E>>B?7)./?<1?34-6A4)))
@M00200:207:000000000-ALC1F:1:1107:20622:17195 2:N:0:5
TACTAGGGTATCTAATCCTGTTTGCTCCCCACGCTTTCGTGCATGAGCGTCAGTGTTGGCCCAGAAGGCTGCCTTCGCCATCGGTGTTCCTCCACATCTCTACGCATTTCACCGCTACACGTGGAATTCCACCTTCCTCTGCCACACTCGAGCCAAGTAGTTTCGAGCGCAATTCCCAAGTTAAGCCCGGGGATTTCACACTCGACTTGCTCAGCCACCTGCGCACACTTTAAACCCAGTTCAAGTG
+
CCCCCFGGGGGGGGGFGGGGGGGGGGGGGGGGGGGGGGGGGGGGFGGGGGGEGGGGGGGGGGEGGGGGGGG,FFGGGGGGGGGGGEGGGGGGGGGFFFGGGGGGGGGGGGGGGGGGGGGGGGGGF@FGGGGGDFGGGFGGGGDDGDGGGGCGGGG8?D=FFGGGDGGDCCGGDFDGFCG?ACFGGAFCEBDD474?BEGEFFFFDA?(>ECFEFFA=>BFE@B9>@FF;A<EE<FF?7;)9366<7?
@M00200:207:000000000-ALC1F:1:1107:25109:17253 2:N:0:5
TACTGGGGTATCTAATCCCGTTTGCTCCCCTAGCTTTCGCGCCTCAGCGTCAGGAAGGGTCAAGTCTGCCGCTTTCGCCACTGGCGTTCCCACCGATATCAACACATTTCACCGCTCCACCGGTAGTTCCGCAGACCCCTATCCCCCTCGAGCGATGCAGTACTGGGAGCAATTCCACGGTTGAGCCGATGGGATTTCACTTCCAACTTACACCGCCGCCTACGCGCCCTTTAAACCCAATTCAAGTG
+
CCCCCFGGGGGGGGGGGFGGGGGGDGGGGGGGGGGGGGFGGGGGGGGGGGGGGGGGGGGGGGGGGGGGGGEEGGGGGGFGGGGGGGGGGFFGGGGGGGGGGFFGC8FGGGGGGGDGGGGGFEFGGGEFGEGGGDGG=DEFGGGGGGGDGGGEGG9FEEEF;:CABFGFDGGG84CFFGGG8EEFCGGF=)?DFGGFACCCFFFF<CEFF@FFFFF>BFFF:::?BBE0210:>FF476?F?<A9<945
@M00200:207:000000000-ALC1F:1:1107:5062:17570 2:N:0:5
TACAGGGGTATCTAATCCTGTTTGCTCCCCACGCTTTCGCACTTGAGTGTCAGTACTGGACCAGAGGGCCGCCTTCGCCACTGATGTTCCTCCCGATATCTACGCATTTCACCGCTACACCGGGAATTCCGCCCTCCTCTTCCGTACTCCAGCAACACAGTCTCGAATGCCATTCCCAGGTTGAGCCCGGGGATTTCACACCCGACTTACGTCGCCACCTACGTGCGCTTTACACCCAGTTCAAGTG
+
CCCCCGGGGGGGGGGGGGGGGGGFGGGGGEGGGGCFGGGCFGGFGGGGGGGGGGGGGGCFDFDFGGGCECGGGGGGGGGGGGGGGGGGGGGGFFGGGGGGGEFF7EGGGGGFGGG>EGGGDCEEGGGFFGEEGGGGGECCG9DEGGGGGGGGGFGFFDCCFGGCGGGFGGFG>AFGCAFGFGGGG65?GEGDEG4?FF=74>;B@FFFFEF;D9>22;(3;;?DDF>7;?BDA9=?9?F6>BBFA<D
@M00200:207:000000000-ALC1F:1:1107:18801:18290 2:N:0:5
TACCGGGGTATCTAATCCTGTTTGCTCCCCACGCTTTCGCGTCTCAGCGTCAGTATCCAACCAGGGGGCCGCCTTCGCCACCGGTGTTCCTCCCGATATCTACGCATTTCACCGCTACACCGGGAATTCCAGTCTCCTCTGATGTGCTCGAGCTGAACAGTATGAGATGCAGGTCCCCGGTTGAGCCGGGGGATTTAACATCCCACTTATTCAGCCGCCTACACGCCCTTTAAACCCAATTCAAGTG
+
CCCCCGGGGGGGGGGGGGGGGGGGGGGGGGGGGGGGGGGGGGGGGGGGGGGGGGGGGGGGGGGGGGGGGGGGGGGGGGGGGGGGGGGGGGGGGGGGGGGGGGGGGGGGGGGGGGGGGGGGGGGGGGGGGGGGGGGGFGGGGGGGGGGGGGGGEGGGGGGGGGGGGGGGGGGGGFGGGGGGGGGGGGGF=>GGFGGFFAGFFF?FBFFFFFBF4<?<>FFFFFFF?9FF>FF<>AFF62<>BBF4AF>
@M00200:207:000000000-ALC1F:1:1107:20282:22055 2:N:0:5
TACGGGGGTATCTAATCCCGTTTGCTCCCCACGCTTTCGTGCCTTAGTGTCAGGAATGAGCCAGTTATCTGCCTACGCCATCGGTGTTCCTCCCAATATCTACGGATTTCACTCCTACACTGGGAATTCCAATAACCTCTCTCATCCTCTAGCTTAGCAGTTTAGATAATGGATATTCGGTTGAGCCGAACGATTTCACTACCTACTTGCTATGCTACCTACGCAACTCTTTAAACCCACTTCAAGTGAC
+
CCCCCGGGGGGGGGGGGGGGGGGGGGGGGGGGGGGGGGGAFGGG,EGGGGGGGGGGGGGGGGGGGGGFGGC9FFFFEEG@FGCGGGGGGGGGGGGGGGGGGD?EFCGGEFFGEGFGGGGGGGFFFGGFGGGFGGFGGGGD8=FFEGCFFGGACFD=D9EDFC+7@AFFGGGFGFGGGFDCECGGGGGEGEGG**3<=EC<FE6966BC6:1=AAA+/:=@AE?(:9)05@@E?EFFF;6)().575<7))
@M00200:207:000000000-ALC1F:1:1107:22326:22428 2:N:0:5
TACGGGGGTATCTAATCCTGTTTGCTCCCCACGCTTTCGTGCATGAGCGTCAGTGTTGGCCCAGAAGGCTGCCTTCGCCATCGGTGTTCCTCCACATCTCTACGCATTTCACCGCTACACGTGGAATTCCACCTTCCTCTGCCACACTCCAGCAAAATAGTTTCGAGCGCAATTCCCAAGTTAAGCCCGGGGCTTTCACACTCGACTTGCTCTGCCGCCTGCGCACACTTTACACCCAGCTCAAGTGACAT
+
CCCCCGGGGGGFGGGGGGGGGGGDGGGGGGGGGGGGGGGGGGDFGGGF@FGGGFFGGGGGGGGGGGGGGFG@,,A5FEGFGGGDCFFGGGFCEFGGGGDFEEAFDGGCFEFGGGEGE:FGGDFBEFFDEFFGGGGFGGD+=DFEGGGDDGG>FFFGGGGFGA+79:CEGGGG7;:FC9CCDFFGGG45C9C/?<D;4587ABF5301<@EEFFFAF09((6=4:>9)(.)3A)5?72(().5)42.)))6)
@M00200:207:000000000-ALC1F:1:1107:19767:23374 2:N:0:5
TACACGGGTATCTAATCCTGTTTGCTCCCCACGCTTTCGTGCATGAGCGTCAGTGTTGGCCCAGAAGGCTGCCTTCGCCATCGGTGTTCCTCCAGATCTCTACGCATTTCACCGCTACACCTGGAATTCCACATCCCTCTCCCGGATTCAAGCCTGCCAGTATCGGACGCAGTTCCCGGGTTGAGCCCGGGGATTTCACGTTCGACTTAGCAGGCCGCCTACGCGCCCTTTAAACCCAATTCAAGTGAAAT
+
CCCCCGGGGGGGGGGGGGGGGGGGGGGGGGGGGGGGGGGGGGGGGGGGGGGGGGGGGGGGGGGGGGGGGGEGGGFGGGGGGGGGGGGGAFGGGGGGGFGGGGGGGGGGGGGGGGGGGGGGGGGGGGGGGGGGGGGGDGCGGGGGGEGCGGGDGFGGGGGGGGGGC6DGGED>CFG7DEGDGGGG>FG?>?DGAGGAFFGBABA)-52773;642)>399?630(9>FF>3)--)*03<?><AAFF>4.)))
@M00200:207:000000000-ALC1F:1:1108:11166:2655 2:N:0:5
TACTCGGGTATCTAATCCCTTTTGCTCCCCACGCTTTCGTGCCTGAGCGTCAGCAATTGTCCAGGTAGCCGCCTTCGCCTCTGGTATTCCTCATGATATCTACGCATTTCACTGCTACACCATGAATTCTGCTACCCTCTCCAATGCTCTAGCCATGTAGTTTGAGGTGCAATTCCGGGGTTAAGCCCCGGGCTTTCACGCCTCACACACTTGGCCGCCTGCGCACCCTTTAAACCCAATTCAAGTG
+
CCCCCGGGGGGGGGGGGGGGGGGGGGGGGGGGGGGGGGGGG@FGGGGGGGGGGGEFFGGGFGGGGGGGGGGGGGGGGGGGGGGGGGGGGGGGGGGGGGGGGGGGGEGCFGGGGGGGGGFFFGGGGGGGFDGGGGGEDGGFGGFGGGGGGGGDGFFGGGGGFGGGGGGGGGGGGFGGFEGDEGGGGFGFGGFEFGGFFFGACFFAE@EF>D@A=EFFFC@9BFFFFFBE0:;EEFFF@765>EFECC?
@M00200:207:000000000-ALC1F:1:1108:10581:3894 2:N:0:5
TACGGGGGTATCTAATCCCGTTTGCTCCCCTGGCTTTCGCGCCTCAGCGTCAATACCGGTCCAGGATGCCGCCTTCGCCACCGGTGTTCCTCCAGATATCTACGCATTTCACCGCTACACCTGGAATTCCACATCCCTCTCCCGGATTCGAGCCTGCCAGTCTCGGACGCAGTTCCCGGGTTGAGCCCGGGGATTTCACGTTCGACTTAACAGGCCACCTACGCGCCCTTTATGCCCAGTTAAAGTGAGCT
+
CCCCCGGGGGGGGGGGGGGGGGGGGGGGGGGGGGGGGGGGDGGGGGGGGGGGGGGGGCFGGGGGGGGGGGGGGGGGGGGGGGGGGGGGGGGGGGG<FGGGGGGGGDGGGGGGGGGGGG9F8FFA=FGGGFGGGGGGGFGGGGGGE6EDF>F8EEFFGF6CEGGGGG58*:7?DFGGG=D4C*/A6FGFG8ABE3FFF3@ADFF?BBF?F?<?7<FBBG??7?BFFFFEFF?)6<FF?72?)-))-4<)),.
@M00200:207:000000000-ALC1F:1:1108:20415:5171 2:N:0:5
TACACGGGTATCTAATCCTGTTTGCTCCCCACGCTTTCGCGTCTCAGCGTCAGTCACCGTCCAGAAGGCCGCCTTCGCCACCGGTATTCCTCCTGATATCTACGCATTTCACCGCTACACCGGGAATTCCAGTCTCCTCTGCATCCCTCAAGAACGGCAGTATCGGCCGACGTTCTTCGGTTGAGCCGAAGGCTTTCACGACCGACTTGCCATCCCGCCTACGCGCCCTTTATGCCCAATTCAAGTG
+
CCCCCGGGGGGGGGGGGGGGGGGGGGGGGGGGGGGGGGGGGGGGGGGGGGGGGGGGGGGGGGGGGGGGGGGGGGGGGGGGGGGGGDDGGGGGGGGGGGGGFGGGGG7FGGGGGGGGGGGFGGGGFGGFGGGFFGGGGFGFFECGFGGGCFGGGGGDGGGGFFGGECCGGGGGGFGGCCCGGDGGCAFCG5>AFGDFFFGFFFFFFF>F7???<?F>BGFFFF?EFDBFFB04<AFF?:18))--5<4
@M00200:207:000000000-ALC1F:1:1108:12970:7107 2:N:0:5
TACAAGGGTATCTAATCCCGTTCGCTCCCCTGGCTTTCGTGTCTCAGCGTCGGCACACCTCCAGTCACCCGCTTTCGCCGCCGGCGTTCCAAGCGATATCTACGCATTTCACCGCTCCACCGCTTGTTCCGGTGACCCCTAGGTGGCCCAAGATCGCCAGTATGCCCAGCAGTTCCACGGTTGAGCCGTGGGATTTCACAAGGCACTTAACGACCCGCCTACACACGCTTTAAGCCCAATTCAAGTG
+
CCCCCGGGGGGGGGGGGGGGGFGGGEGGGGGGGGGFGGGFG@FGGGGG:FFFDGGGGGGGEFGFEFGGGGGGG7FGFE@FGGC@FDGGGGGGGGGDACCDGEFGGGGEGGGGGDGGGGGGGGGGGGGGGFDEEGF7@DCGGDCGGGGGGGGCEGGGGGDEGGGG?FCFFGGGCCGFDDC5::D,?;4C5:=BF47=FCC7@AA;@F(4EA@>D>GEFD9:?FFF?D>@(:(6-<?)8:::<>A44.)
@M00200:207:000000000-ALC1F:1:1108:14580:7169 2:N:0:5
TACGCGGGTATCTAATCCTGTTTGCTCCCCACGCTTTCGCGCCTCAGCGTCAGTTGCGGTCCAGATGGCCGCCTTCGCCACCGGTGTTCTTCCCAATATCTACGAATTTCACCTCTACACTGGGAATTCCACCATCCTCTCCCGCACTCAAGCCAGCCCAGTCTCAAGCGCAATTCCCGGGTTGAGCCCAGGCCTTTCACGCCTGACTTGAGCAGCCGCCTGCGCGCCCTTTACACCCAATTCAAGTG
+
CCCCCGGGGGGGGGGGGGGGGGGGGGGGGGGGGGGGGGGGGGGGGGGGGGGGGGGGGGGGGGFGGGGGGGGGGGGGGGGGGGGGGGGGGGGGGGGGGGGGGGGGGFFGGGGGGGGGGGGGGGGGGGGGGGGGGGGFGGGGGEFGGGGGGGGGGGGGGGGFGFGGGGGGGGGGDFGGGDGGGEGGFFGGGGFFFGGFA<FFFFFFF@FFFFFFEEGFF<0>D??F>FFFB>:D9AF?BFF@:2<A)-.6
@M00200:207:000000000-ALC1F:1:1108:17354:7552 2:N:0:5
TACCAGGGTATCTAATCCTGTTTGCTCCCCACGCTTTCGAGCCTCAACGTCAGTTACAGTCCAGTAAGCCGCCTTCGCCACTGGTGTTCCTCCTAATATCTACGCATTTCACCGCTACACTAGGAATTCCACTTACCTCTCCTGCACTCTAGCACCACAGTTCCAAAAGCATGTACAGGGTTGAGCCCTGCCCTTTCACTTCTGGCTTGCCTTGCCGTCTACGCTCCCTTTACACCCACTTCACGTG
+
CCCC8EEGGGGGGGFGGGGGGGGGGGGGGGGGGGGGGGGGGGGGGGGGEFGGGGGGGGGGGGGGGGGGDGEGGGGGGGGGGGGGGEGFGFGGGGGGGGGGGGGGDEGGGGGGGGGGCGGGGDGFGGGGGGGGGGGGGGGGGFGGGGGGGGA>DDDDED8DFGFFGG88DFGG?FGGG86DGFGGGFGFG8*:?FFFFFDCAFF7C@DD9F5CC);A)0855ABFFFAFFF)*198FBD(;>:E37@2
@M00200:207:000000000-ALC1F:1:1108:10033:8051 2:N:0:5
TACTGGGGTATCTAATCCCGTTTGCTCCCCTGGCTTTCGCTCCTCAGTGTCAGTGTTGGTCCAGGACGCCGCCTTCGCCACCGGTGTTCCTCCAGATATCTACGCATTTCACCGCTACACCTGGAATTCCGCGTCCCTCTCCCAAACTCAAGCCATCCAGTATCAGACGCAGTTCCCCGGTTAAGCCGAGGGATTTCACCCGTCACTTGCAAAGCCGCCTACGCGCCCTTTAAACCCAATTCAAGTG
+
CCCCCGGGGGGGGGGGGGGGGGGGGGGGGGGGGGGGGGGGGGGGGGGGGGGGGGGGGGGGGGGGGGGGGGGGGGGGGGGGGGGGGGGGGGGGGGGGGGGGGGGGGGGGGGGGGGGGGGGGGGGGGGGGGGGDGGGGGGGGGGGGGGGGGGGGGGGGGGGGGGGGGGGGGGGGGFGGGGGGGGGGGFGGGEAEFGGFFFGFBFEFFDFFFFFACFGFBGFF?@FFBFFFFB:DFFFFBF?FADFF244
@M00200:207:000000000-ALC1F:1:1108:3366:9083 2:N:0:5
TACGCGGGTATCTAATCCTGTTTGCTCCCCACGCTTTCGTGCATGAGCGTCAGTGTTGGCCCAGAAGGCTGCCTTCGCCATCGGTGTTCCTCCACATCTCTACGCATTTCACCGCTACACGTGGAATTCCACCTTCCTCTGCCACACTCGAGCCACGTAGTTTCGAGCGCAATTGCCAAGTTAAGCTCGGGGATTTCACACTCGACTTGCGCGGCCACCTGCGCACACTTTAAACCCAATTCAAGTG
+
CCCCCEGGGGGGGGGGGGGFFGGGGGGGGGGGGGGGGGGGGGGGGGGGGGGGGGGGGGGGGGGGGGGGGGGGGGGGGGGGGGGGEEGGGGGGGGGGGGGGGGGGGGGGGFGGGGGGGGGGGGFGGGGGGGGGGGGGGGGGGGGGGGGGGFFDGEGGCDGEECFGGFGGGGGDDFGCFGGGGGGGGFCGGGFFFGGFF7C8@FFB>;DFFFF391CB@FFFFF>EFF9),92:6<FFFB15ADFFF<2
@M00200:207:000000000-ALC1F:1:1108:6887:10127 2:N:0:5
TACTCGGGTATCTAATCCTGTTCGCTCCCCACGCTTTCGAGCCTCAGTGTCAGTTACAGTCCAGAAAGCCGCCTTCGCCACTGGTGTTCCTCCTAATATCTACGCATTTCACCGCTACACTAGGAATTCCGCTTTCCTCTCCTGCACTCAAGAATAATAGTTTCAATCCCATCACGGGGTTAAGCCCCGAACTTTTAAGACTGACTTACTATCCCACCTGCGCTCCCTTTACACCCAGTTCAAGTG
+
CCCCCGGGGGGGGGGGGGGGGGGGGGGGGGGGGGGGGGGGGGGGGGGGGGGGGFEGGGFGFGGGGGGGGGGGGGGGGGFGGGGGGGGGGGGGGGGGGGGFGGGGGGGGGFGGGGGGGFGGGGGG@EFEGFGGGGGGGAFGGGGGDGGFGGGEEDFGGGGGGGGGGGGGG8FGGFDGCECDGFGGGFGDGE>DFGGFFEGFEFFEFFEFFFFFFF79BCDFFF>;@8>4*6>E?A4A;=5895/37C
@M00200:207:000000000-ALC1F:1:1108:2316:10235 2:N:0:5
TACAGGGGTATCTAATCCCGTTCGCTCCCCTAGCTTTCGCGCCTCAGCGTCAAGAATGGGCCAAGTAGTCGCCTTCGCCACTGGTGTTCCTCCCGATATCTACGCATTTCACCACTACACCGGGAATTCCACTACTCTCTCCCACCTTCAAGCCGATCAGTTTCCGATGCCGTTTCCCAGTTAAGCCGGGAGCTTTCACATCGGACTTGACCAGCCGCCTGCGCGCTCTTTACGCCCAATTCAAGTG
+
CCCCCFGGGGGGGGGGGGGGGGGGGGGGGGGGGGGGGGGGCGGGGGGGGGGGGGGGGGGGG<FGGGG@FGDGGGGGGGFGGGGGGGGGGGGGGGGGGGGGGGGGGGGGGGGGGGGGGGGGGGGGGGGGGGGGGGGGGFFGGGGGGGGGGGGFGGGGDBCGGGGGGGGGGGGGGFGGGGFDFG>F7FFDD8BFFGFFFFGFFFF?>FFFFFFFFFGFFGF@DFFF9DBE:BBAFFFFFFFFFFF)5:A
@M00200:207:000000000-ALC1F:1:1108:4732:12857 2:N:0:5
TACTAGGGTATCTAATCCCGTTTGCTCCCCTAGCTTTCGCACCTCAGCGTCAGTAACGGTCCAGTGAGCCGCTTTCGCCACCGGTGTTCCTCCTGATATCTACGCATTTCACCGCTCCACCAGGAGTTCCACTCACCCCAACCGTCCTCAAGCCAGGCTGTATCCGATGCAATTCCCCGGTTGAGCCGGGGGCTTTCACATTGGACGGACCTAGCCGCCTACGTGCGCTTTAAACCCAGTTCAAGTG
+
CCCCCFGGGGGGGGGGGGGGGGGGGGGGGGGGGGGGGGGGGGGGGGGGGGGGGGGGGGGGGGGGGGGGGGGGGGGGGGGGGGGGGGGGGGGGGGGGGGGGGGGGGGGGGGGGGGGGGGGGGGGGGGGGGGGGGGGGDGGGGGGGGGGGGGGFGGGGGGGGGGGGGGGGGGGCCFFGGGGGGGGGCCGGGCDDFGGFFFGFEFFFEFF9?FBFFFGF@GFFFFFFFFFEFBBF>A?FBFF?AAFA>>A
@M00200:207:000000000-ALC1F:1:1108:14526:13939 2:N:0:5
TACAAGGGTATCTAATCCTGTTTGCTCCCCACGCTTTCGTGCATGAGCGTCAGTATTGGCCCAGAAGGCTGCCTTCGCCATCGGTGTTCCTCCACATCTCTACGCATTTCACCGCTACACGTGGAATTCCACCTTCCTCTGCCATACTCGAGCACCGTAGTTTCGAGCGCAATTCCCAAGTTAAGCTCGGGGATTTCACACTCGACTTGCTCAGCCACCTGCGCACACTTTAAGCCCAATTCAAGTGCGAT
+
CCCCCGGCGGFGGAFGGGGGGGGGGGGGGGFGGGGGGGGFGGCFDCEFEGGGGGGGGCFGFGGGFFGGGGDGFDEGCFCC@FGGFGGGGGGGGGGGGGGGFGG?EGG@FGGGGGG8EGGGCEFCEGGGGGGGGGFGGGGGGGGGFGGGGGFGEGGGE8=EGGGGC=ECDGGGDFGFGF6CFGGGF?@6CC>ABDGFFFGFEFFBBAADFFEF?2FA>F@BF@9BFF6FF<ACEEFF038F49<))))).3,
@M00200:207:000000000-ALC1F:1:1108:17936:14056 2:N:0:5
TACCCGGGTATCTAATCCTGTTCGCTCCCCACGCTTTCGCTCCTCAGCGTCAGTATCGGCCCAGAGACCCGCCTTCGCCACCGGTGTTCCTCCTGATATCTGCGCATTTCACCGCTACACCAGGAATTCCAGTCTCCCCTGCCGAACTCAAGTCTGCCCGTATCGACCGCAGGCTTGGGGTTAAGCCCCAAGTTTTCACGGCCGACGCGACAAACCGCCTACGAGCTCTTTACGCCCAATTCAAGTG
+
CCCCCGGGGGGGGGGGGGGGGGGGGGGGGGGGGGGGGGGGGGGGGGGGGGGGGGGGGGDGGGGGGGGGGGGGGGGGGGGGGGGGGGGGGGGGGGGGGGGGGGGGGGGGGGGGGGGGGGGGGGGGGGGGGGGGGGGGGGGGGGGGGGGGGGGGGGGGGGGGGGGGEGGGGGCGGFGGGGGDECGFC?CGDE>FAFFFFEGFFFFFFFB>B@B5>:GFFGFF(((5-0())5:)<15@>:FF)-).)69
@M00200:207:000000000-ALC1F:1:1108:28589:14992 2:N:0:5
TACTAGGGTATCTAATCCTGTTTGCTCCCCACGCTTTCGCGCCTCAGCGTCAGGTACGGGCCAGGAAGCCGCCTTCGCCACCGGTGTTCCTCTCGATATCTACAGATTTCACCCCTACACCGAGAGTTCCACTTCCCTCTCCCGCCCTCCAGCGAGGTAGTTTCGAGCGCTATTCCTTAGTTAAGCCAAGGGATTTCACACTCGACTTGCCATGCCGCCTGCGCGCCCTTTACACCCAATTCAAGTG
+
CCCCCGGGGGGGGGGGGGGGGGGGGGGGGGGGGGGGGGGGGGGGGGGGGGGGGGGGGGGGGGGGGGGGGGGGGGGGGGGGGGGGGGGGGGGGGGGGGGGGGGGGGGGGGGGGGGGGGGGGGGGGGGGGGGGGFFGEFGGGGGGGGGEGGGFGGGGGGEFGGGGCECFGGGGGGFGGGFFGFGG<FFG9FGFE4DFF=EGFEFFFFFFFAFEFEEGFFGFDD?FFF:>DFBF)<AF?(42FBA9<246
@M00200:207:000000000-ALC1F:1:1108:5841:16001 2:N:0:5
TACAAGGGTATCTAATCCTGTTTGCTCCCCACGCTTTCGCGCCTCAGCGTCAGTTGTGGTCCAGTTGGCCGCCTTCGCCACCGGTGTTCTTCCCAATATCTACGAATTTCACCTCTACACTGGGAATTCCACCAACCTCTCCCACACTCCAGTCCCGCCGTATCGGATGCAGTTCCCAGGTTGAGCCCAGGCCTTTCACATCCGTCGATCAGGACCGCCTACGCGCCCTTTAAACCCAATTCAAGTG
+
CCBCCGDEEFFG<C<FGGGGGGAFAF<<<FGGEEC@CFCGCCC:CGF<FGGGGE@BFEGGCFFGGGGGGGGGC=,5F@FCFGCDGEGGGFDGGGGEEFCCFGEF7EGGFG9:CFEFE?=<EEFGDGFGDBFGGGGG=,==ED@D>8CDDF8@EFC==EE6=CD8CCGDGGC?<;;FC7C?FC9<>AF5D>*:AF78ACGFFFFA))-99;(8)7D45C;12@2)352AB339<)=.:??:-)6)56)
@M00200:207:000000000-ALC1F:1:1108:2505:16742 2:N:0:5
TACGCGGGTATCTAATCCTGTTTGCTCCCCACGCTGTCGCGCCTCAGTGTCAGAACTGGTCTAGCTGGCTGCCTTCGCCATCGGTGTTCCTCCACATCTCTACGCATTTCACCGCTACACGTGGAATTCCACCTTCCTCTGCCACACTCGAGCCACGTAGTTTCGAGCGCAATTCCCAAGTTAAGCTCGGGGATTTCACACTCGACTTGCGCGGCCACCTGCGCACACTTTACACCCACTTCACGTG
+
CCCCCGGGGGGGGGGGGGGGGGGGGGGGGGGGGGGGGGGGGGGDGGGGGGGGGGGGGGGGGGGGGGGGGGGEGGGGGGGCEGFGGGGGGGGGGGGGGGGGGGGGGGGGGFGGGCEGGGGGGGG+FF9FFGGGGGGGGGGGGGGGGFGGGGGGDEGFGGDFGFGGGGCGCGGGGFGGGCCCFGGG7ACFDGFF45DFFCGAEFF22@D7EF>A6;GFFG::?F(79FFFFBF)64BFB?(<>?B)4:(
@M00200:207:000000000-ALC1F:1:1108:14457:17131 2:N:0:5
TACTCGGGTATCTAATCCTGTTTGCTCCCCACGCTTTCGCGCCTCAGCGTCAGTGTCGGTCCAGATGGCTGCCTTCGCCATCGGTGTTCTTCCCAATATCTACGAATTTCACCTCTACACTGGGAATTCCACCATCCTCTCCCGAACTCAAGACAACCAGTATCAAAGGCAATTCCAAGGTTGAGCCCTGGGCTTTCACCTCTGACTAAGTTGTCCGCCTACGCGCCCTTTAAACCCAATTCAAGTG
+
CCCCCGGGGGGGGGGGGGGGGGGGGGGGGGGGGGGGGGGGGGGGGGGGGGGGGGGGGGGGGGGGGGGGGGGGGGGGGGGGGGGGGGGGGGGGGGGGGGGGGGGGGGGGFGGGGGGGGGGGGGGGGGGGGGGGGGGGGGGGGGGGGGGGFGGGGGGGGGGGGGGGGGGGGGGGGFGGF8=CGGGGFFGGGF?FFGGFFFGFFFF@CEEE@FFFEFDF2CAADFF>BB=?(:@CFFFA@8;5;CE?CCC
@M00200:207:000000000-ALC1F:1:1108:23502:17250 2:N:0:5
TACGCGGGTATCTAATCCTGTTTGCTCCCCACGCTTTCGTGCCTCAGCGTCAATGATCGTGTAGTAAGCTGCCTACGCAATTGGTGTTCTATGTCATATCTAAGCATTTCACCGCTACATGACATATTCCGCTTACCTCCACGATATTCAAGATTGATAGTATCCACGGCAGTTCCCAAGTTAAGCTTGGGGATTTCACCACGGACTTACCAACCCGCCTACGCACCCTTTATACCCAATTCAAGTA
+
CCCCCGGGGGGGGGGGGGGGGGGGGGGGGGGGGGGGGGGGGGGGGGGGGGGFFGGGGGGGGGGGGGGGGG?CFFGGGGGGGGGGGGGGGGFGGGGGGGGGGGGGGGGGGGGGGGGGGGGGGGGGGGGGG@FGGGGGFGG?=D>EDEGGGGGGGGGCGGGGGGGGGGGDGDGGGFGFGGGF;C@,?AFFCEFFEGDCF=F58F4=AAFEAFEA>=DFFC9@?B?32E9>0=4/7EF=E@7)9>E777)
@M00200:207:000000000-ALC1F:1:1108:7877:18205 2:N:0:5
TACGCGGGTATCTAATCCCGTTCGCTCCCCTAGCTTTCGCGCCTCAGCGTCAGTGTCAGCCCAGCAACCCGCCTTCGCCGCAGGTGTTCCTCTCGATATCTACGCATTTCACCGCTACACCGAGAATTCCACTTGCCCCTTCTGCACTCTAGTCGCACAGTATCAGTTGACCTTTCAGAGTTAAGCTCGGAGATTTCACAACTGACTTGTGCTGCCAGCCTCCGCGCCCTTTAAGCCCAATTCAATTGAGT
+
CCCCCGGGGGGGGGGGGG8CFG<CGGGGGGC<FFGGGGGGGGGGGGGGGGGGGGGBFGGFGGGGGGFFGEGGGGGGGGG7F:7FGGGGGGGGAD:?FFEGGGGGGGGGGGGGGGGGGGGGFE:CE@BFGFG,@==AG,=FGGCGGGGFGFGGGGED5EGFGEGGC:CFGFGGGF+B+2+*DFGGGF+48*)0);CAFEGF*?AE<4@C)268?)*;)23(,(,)/),8(7?04>*@703)..4:))))6))
@M00200:207:000000000-ALC1F:1:1108:27355:19688 2:N:0:5
TACACGGGTATCTAATCCCGTTTGCTCCCCTAGCTTTCGTGCATCAGCGTCAGAAAAGGCCCAGTGAGCCGCTTTCGCCACCGGTGTTCCTCAGGATATCAACGCATTTCACCGCTCCACCCTGAGTTCCGCTCACCTCTGCCTTCCTCGAGCACGGTAGTTTCGAGCGCCATTCCTCGGTTGAGCCGAGGGATTTCACCCCAGACTTGACAGCCCGCCTACGCGCCCTTTATACCCAATTCAAGTGCGAT
+
CCCCCGGGGGGGGGGGGGGGGGGGGGGGGGGGGGGGGGGGGGGGGGGGGGGGGGGGGGGGGGGGGGGGGGGGGGGGGGGGGGGFGGGGGGGGGGGGGGGGFFFGGDEGGGGGFGGGGGFFGGGFFFEGGGGGGGGGGFGGGGGGGGGGGGGGGGGGGGFGGGGGGGGGGGGGGFFFGGD541*=CAD>DG)?BGDFFCGFBB>D0;@C<*6FF@3A6)37@@;E9B>EF??FF<?BB21).<<946-)3?0
@M00200:207:000000000-ALC1F:1:1108:16442:20968 2:N:0:5
TACGCGGGTATCTAATCCTGTTTGCTCCCCTTGCTTTCGTGCCTCAGCGTCAGGTTTAAGCTAGAAAACCGCTTTCGCCACAGGTGTTCTTCCACATATCTACGCATTTCACCGCTACACGTGGAATTCCGTTTTCTCCGCTATCCCTCAAGAAATACAGTTTCAGATGCACTGCCAAGGTTGAGCCTTGGTTTTTCACATCTGACTTATATTCCCGCCTACGCACCCTTTACACCCAATTCAAGTG
+
CCCCCGGGGGGGGGGGGGGGGGGGGGGGGGGGGGGGGGGGGGGGGGGGGGGGGGGGGGGGGGGGGGGGGGGGGGGGGGGGGGGGGGGGGGGGGGGGGGGGGGGGGGGGGGGGGGGGGGGGGGGGGGGGGGFGGGGGGADDGGDEGGGGGGGGGGGGGGGGGGGGGGGGGGGGGFGGGGGF<ADGGFGGGGAACFGFAEGFFFFEFFEE=F?FFCFF=G@FFD@FFFFFFFFFFFFFB@<A;EFCFFE
@M00200:207:000000000-ALC1F:1:1108:10959:21547 2:N:0:5
TACGCGGGTATCTAATCCCGTTTGCTCCCCTGGCTTTCGTGTCTCAGCGTCAGCGCACTCCCAGCAACCTGTTTTCACCATTGGCGTTCCAAACGATATCTACGCATTTCACCGCTCCACCGTTTGTTCCGGTTGCCCCTAAGTGGCTCAAGATCGCCAGTATGCCAAGCAGTTCCACAGGTGAGCTGTGGGATTTCACAAGGCACTTAACGACCCGCCTACACACGCTTTAAACCCAATTCAAGTGAGA
+
ACCCCGGGGGGGGGGFGFGGGGGGGGGFGGGGGGGGGGGFFEG9FEGFGCGEGFGGEGFFCFFGGFGFGGGEGGFE?CEFFCGGGDGGGG4ECFGGFGGFGFFFFEFFGGDEFF8CEFDFEEFGFFGGGECEEEEDADF8@DGFEGEG8=?EDDFGG+@@,ACFCCCCGC7F>>9=@F9DD49EF*=?8DABA;*/+;+37?A@:5256@5?D2>:3)3(235)753:03(9.69)-43)))6<46<A74
@M00200:207:000000000-ALC1F:1:1108:15447:24572 2:N:0:5
TACTGGGGTATCTAATCCCTTTTGCTCCCCACGCTTTCGTGCCTGAGCGTCAGCAATTGTCCAGGTAGCCGCCTTCGCCTCTGGTGTTCCTCACGATATCTACGCATTTCACTGCTACACCGTGAATTCCGCTACCCTCTCCAATGCTCTAGCCATGTAGTTTGAGGTGCAATTCTGGAGTTAAGCTCCAGGCTTTCACGCCTCACACACTTGGCCGCCTGCGCACCCTTTAAACCCAATTCAAGTGACAT
+
CCCCCGGGGGGGGGGGGGGGGGCFGGGGGGGGDGGGGGGGDFGGGGGGGGGGGFGGFGGGGGGGGGGGGG7BFGGGGGGGGGGDGGGGGGGGDECEGGGGF;FDGGGGGGGGGGGGGGDFGGGGGGFGGGGGGE8EEGGD8FFGGGGGGGG9=8E9?DDGGGGF8?CEGGGFFD7CF@=DFGCEGDD?7DFA?9CFFFGFFFFDBC588*8?=5;AAG52<>9>>EF>@=EEC*;A;0,)19))/.)6).)
@M00200:207:000000000-ALC1F:1:1109:15154:3090 2:N:0:5
TACGGGGGTATCTAATCCTGTTTGCTCCCCACGCTTTCGCGTCTCAGCGTCAGTCACTGTCCAGAAGGCCGCCTTCGCCACCGGTGTTCCGCTTGATATCTACGAATTTCACCTCTACACCAAGCATTCCACCTTCCTCTCCAGGACTCTAGCTGCGCAGTTTCGAGTGCACTTCCACGGTTGAGCCGTGGGATTTCACGCCCGACACACGCTGCCGCCTACACGCGCTTTAAACCCAATTCAAGTG
+
CCCCCGGGGGGGGGGGGGGGGGGGGGGGGGGGGGGGGGCFGGGGGGGGGGGGGGGGGGGGGGGGGGGGGGGGGGGGGGGGGGGGGGGGDABFGGGGGGGGGGGGGGGGDFGGGGGGGGGGGGGGGGGGGGGGGGGFGFGGGDGDGGGGGGGGGGGFCE>EEGGGGGGGGGGGGFGGFGGGGGE>FGGGEEEEFF<F>CDFA@EFFFFFFD>EFFEABGFF?FFFFFFFF::A<AFF6<1:4A><)16
@M00200:207:000000000-ALC1F:1:1109:26059:4123 2:N:0:5
TACTAGGGTATCTAATCCTGTTTGCTCCCCATGCTGTCGTGCCTGAGCGTCAGTACTGGCTTTGTGAACTGCCTTCGCGATTGGTGTTCTGTGTCATATCTAAGCATTTCACCGCTACATGACACATTCCATTCACATCAACCAGACTCAAGAGATTCAGTATCAATGGCAGTTCCGTAGTTGAGCTACGGGATTTCACCACTGACTTAAACCCCCGCCTGCGCACCCTTTAAACCCAATTCAAGTG
+
CCCCCGGGGGGGGGGGGGGGGGGGGGGGGGGGGGGGGGGGGGGGGGGGGGGGGGGGGGGGGGGGGGGGGGGFGGGGGGGGGGGGGGGGGGGGFFFFGGDGGGGGGGGGGGGGGGGGGGGGGCGGFGGGGACGGGCGGGGGFGGGGGGGGGGCFGGGDCFCGGGEGFGGGGGGGFGGFFGGGGGGDGGGFGBFFGGFFEGFFDDFFEF7A@@AC5@BAC>AFA>FAFFDFFF9EEFF=@6:C=<CCFE
@M00200:207:000000000-ALC1F:1:1109:26519:4609 2:N:0:5
TACAGGGGTATCTAATCCCGTTTGCTCCCCACGCTTTCGCGCCTCAGCGTCAGTGAATGCCCAGAGACCCGCCTTCGCCACCGGTGTTCCTCCCGATCTCTACACATTTCACCGCTACACCGGGAATTCCAGCCTCCTCTGCATCACTCAAGACCGGCAGTATCGTCCGACCCCCTCCAGTTGAGCCCGAGGATTTCACGACCGACTTGCCTGTCCGCCTACGCGCCCTTTACACCCCATTCTAGTG
+
CCCCCGGGGGGGGGFGGGGGGGGGGGGGGGGGGGGGGGGGGGGGGGGGGGGEF,66,CFGGGGGG<@EGGGGGGGGGGGGGGGGEEGGGFGG<FFCF@FGGGGCGGGFGGGGGDEGGGGGDCCE+CFFGGDB,@=EGGGGCFGGG8EGGGF89,6+:C+CG7CFD>?EGEGGG>C*9**6CCCD4CF*5*28)2CFF):551>569,(4C?*))9??GFB0FBF;37>B?F2<)9@0((4)6))-/)
@M00200:207:000000000-ALC1F:1:1109:12731:5274 2:N:0:5
TACAGGGGTATCTAATCCCGTTTGCTACCCTAGCTTTCGCGCCTCAGCGTCAAGAACAGGCCAGGAAGTCGCCTTCGCCACTGGTGTTCCTCCCGATATCTACGCATTTCACCACTACACCGGGAATTCCACTTCCCTCTCCTGCCTTCGAGTCGAGCAGTATCGCGTGACCCTCCCCAGTTGAGCCGGGGGCTTTCACACGCGACTTGCACGACCGCCTGCGCGTTCTTTAAACCCAATTCAAGTG
+
CCCCCGEEGGGGGGGFFEFGG8EFGGGGGGFGFFGGGGGCECGGGGGFGGGGGGGGFGGGFGGGGFFGGFEC,CFGGGCGGGG?FFGGGGF<FGEFEGGGGGGGGGG+EFFGGGGGGGGFFDFDFCFGGGGGG9=EFDFFGGGGGGGGGDFC>8ECEGGCEGGG88CC9C?F7FG>?5CDG7EDFGGGFG>;3/>8BE@C49AE9>9@E*4FBF@>059,8F>FB59BBF)-).7516(2-64<A9A
@M00200:207:000000000-ALC1F:1:1109:25914:6725 2:N:0:5
TACGCGGGTATCTAATCCCGTTTGCTCCCCTGGCTTTCGCTCACTCAGCGTCAGTATTGGTCCAGGATGCCGCCTTCGCCACCGGTATTCCTCCTGATATCTACGCATTTCACCGCTACACCAGGAATTCCACCTTCCTCTCCGGGACTCGAGTCCGCCAGTTTCCAATGCCCTTCCGGGGGTGAGCCCCGGGCTTTCACATCAGACTTAGCGGACCGCCTACACGCCCTTTATACCCAGTTCAAGTG
+
CCCCCGGGGGGGGGGGGGGGGGGGGGGGGGGGGGGGGGGGGGGGGGGGGGGGGGGGGGGGGGGGGG?FGGGGGGGGGGGGDGGGGGDGGGGGAFGGGGGGGGFGGGDGDGGGGGGGEFGGGGGGGGGGGGGGGGGGG8EFGFGGG6EDGGFGEFGGGGGGG?FGGG@@FFGGGFGGFGGGGDGGGFGFADDEEGGFF>FFFFFFF???DCBFF;3D>GB>?F<(4:>0(-34).8@674<FBBB2/-6
@M00200:207:000000000-ALC1F:1:1109:21736:7926 2:N:0:5
TACGGGGGTATCTAATCCTGTTTGCTCCCCACGCTTTCGCGCATCAGCGTCAGAACCGGTCCAGGTAGCCGCCTTCGCCACCGGTGTTCCTCCCAATATCTACGCATTTCACCGCTACACTGGGAATTCCGCTACCCTCTCCCGGCCTCGAGCCGAGTAGTTTCCAAGGCAGTTCCCCGGTTGAGCCGAGGGATTTCACCCAGGACTTACTCAGCCGCCTACGCGCCCTTTACACCCAATTCAAGTG
+
CCCCCGGEBFGGGFGGGGGGGGGGGGGGGGGGGEEGGFGGGGGGFGGGGGGGGGGGGGGGG@GGGGGGGGGGGGGFFGGEGGGGGG@FGGGGEEGGFGGFGGGGGGGGGGGGGGGGGGGDGGGGGGGGGGGDEGG79EEGG8EECEEGGGEEGGGGGGGGFGCGGGGG4FG5DFGGFGGDGGEGF6DDE5>>>FDFFAFF5:FF:B?FBG59>?FFFGF?:?BF>>>FF0::2A?.34449AF<BFA
@M00200:207:000000000-ALC1F:1:1109:15190:10089 2:N:0:5
TACCGGGGTATCTAATCCCGTTTGCTCCCCTAGCTTTCGCGCCTCAGCGTCAAGAACAGGCCAGGAAGTCGCCTTCGCCACTGGTGTTCCTCCCGATATCTACGCATTTCACCACTACACCGGGAATTCCACTTCCCTCTCCTGCCTTCGAGTCGATCAGTATCGCGTGACCCTCCCCAGTTGAGCCGGGGGCTTTCACACGCGACTTGAACGACCGCCTGCGCGCTCTTTAAACCCAATTCACGTG
+
CCCCCGGGGGGGGGGGGGGGGGGGGGGGGGGGGGGGGGGGGGGGGGGGGGGGGGGGGGGGGGGGGGGGGGGGGGGGGGGGGGGGGGGGGGGGGGGGGGGGGGGGGGGGGGGGGGGGGGFGGGGDGGGGGGGGGGGGGGGGGGGGGGGGGGGGGGGDGGG6CFGGGCCEGGGGGFGDFGGG?F7>7EG*@EEDEGFFFEGFFFFEF>>?AD7@<BED>GF<BFFFFF1:0<AA<5=@B6(44)6).02
@M00200:207:000000000-ALC1F:1:1109:13298:10490 2:N:0:5
TACGAGGGTATCTAATCCCGTTTGCTCCCCTGGCTTTCGCTCCTCAGCGTCAATATTGGTCCAGGATGCCGCCTTCGCCACCGGTGTTCCTCCAGATATCTACGCATTTCACCGCTACACCTGGAATTCCGCATCCCTCTCCCAAATCCAAGCCATCCAGTATCACACGCAGTTCCCCAGTTAAGCTGAGGGATTTCACGTATGACTTAGTTGGCCGCCTACGAGCCCTTTAAACCCAATTCAAGTG
+
CCCCCEGDGGGGGGGGGGGGGGGGGGGGGGGGGGGGGGGGGGGGGGGGGGGGGGGGGGGGGGGGGGGGGGGGGGGGFGGGGGGGGGGGGGGGGGGGGGGGGGGGGGGGGGGGGGGGGGGGGGGFGGGGGGGGGGGGGGGCGGGGGEGGGGGGGGGGGGGGGFGGGGGGGGGGGFGGFGGDEFCEGGGGF5>EFFF5BEGFFFFFFFEFFFAAA2FA>EFFFFF@FF2?@F@CEEFFF@D@EEC6)1;
@M00200:207:000000000-ALC1F:1:1109:3008:11667 2:N:0:5
TACCAGGGTATCTAATCCTGTTTGCTACCCACGCTTTCGCTCCTCAGTGTCAGTTTGTGACCAGTAAGCCGCCTTCGCCTCTGGTGTTCCTTCCGATATCTACGCATTTCACCGCTACACCGGAAATTCCACTTACCTCTTCACAACTCCAGATAATCCGTCTTAGCTGACCTCCCCAGGTTAAGCCCGGGACTTTCACAGCTAACCTCATTATCCACCTACAAGCCCTTTATACCCAGTTCAAGTG
+
CCCCCGGGGGGGGGGGGGGGGGGGGGGGGGGGGGGGGGGGGDGGGGGGGGGGGGGGGGGGGGGGGGGGGGGGGGGGGGGGGGGGGGGGGGGGGGGGGGGGGGGGGGGGGGGGGDGGGGGGGDGGFFGGGGGGGFGEGDGGGGGGGGGGGGFDFGGFGFFGGGGGGGGGGFGGGFGGFG>FGGGGGG?DD8ADFGGFFFGFF5AFFE>EDGEFFFFFFFDFFFF@=FBBB=EEEFFF=E=4;EEEC=C
@M00200:207:000000000-ALC1F:1:1109:15529:13362 2:N:0:5
TACTAGGGTATCTAATCCTGTTCGCTCCCCACGCTTTCGCTCCTCAGCGTCAGTATCGGCCCAGAGACCCGCCTTCGCCACCGGTGTTCCTCCTGATATCTGCGCATTTCACCGCTACACCAGGAATTCCAGTCTCCCCTACCGAACTCCAGCCCACCCGTATCGTCCGCAAGCTTGAGGTTGAGCCCCAAGTTTTCACGGACGACGCAATGAGCCGCCTACGAGCTCTTTAAGCCCAGTTCAAGTG
+
CCCCCGGGGGGGGGGGGGGGGGGGGGGGGGGGGGGGGGGGGGGGGGGGGGGGGGGGGGGGGGGGGGGGGGGGGCGGFGGGGGGGGGGGGGFFFGGGGFGGGGFGGGGGGGGGGGGGGGGGGFGGGFFFGGGGGGGGGGGGGGGGGGGGGGGGGFEFEEGGEEGGCBFCDGG5CAFGFCGFGGGGGGGFF*?A81=:FEGF4@DDF>FFFC?FEFFF@C>:?FFFBFFFFBF><A?:????BFAF>94
@M00200:207:000000000-ALC1F:1:1109:14355:14147 2:N:0:5
TACAGGGGTATCTAATCCTGTTCGCTCCCCATGCTTTCGCTCCTCAGCGTCAGGTCATGCCCAGAGAACCGCCTTCGCCACCGGTGTTCCTCCTGATATCTGCGCATTCCACCGCTACACCAGGAATTCCGTTCTCCCCTGCATACCTCTAGTCTGCCCGTATCGGAAGCAGGCTCAGGGTTAAGCCCTGAGTTTTCACTCCCGACGTGACAAACCGCCTACGAGCCCTTTAAACCCAATTCAAGTG
+
CCCCCGGGGGGGGGGGGGGGGGGGGGGGGGGGGGGGGGGGGGGGGGGGGGGGGGGGGGGGGGGGGGGGGGGGGGGGGGGGGGGGGGGGGGGGGGGGGGGGGGGGGGGGGGGGGGGGDGGGGGGGFFGGGGGGFFGGGGGGGG?EGGGGGGGDGGGGGGGGG6FGGDGGDGGGFDFFAGDFFGGDGGGGFGFFFGGFFED>F4AA>B>@=6=FCFFF@D9@;F;?DF;?DF@C?<FFFF1<DA9:4B4
@M00200:207:000000000-ALC1F:1:1109:7654:15052 2:N:0:5
TACTGGGGTATCTAATCCTGTTCGCTCCCCACACTTTCGCTCCTCAGCGTCAGGTAATGCCCAGAGAACCGCCTTCGCCACCGGTGTTCCTCCTGATATCTGCGCATTTCACCGCTACACCAGGAATTCCGTTCTCCCCTGCATACCTCTAGTCTGCCCGTATCGGAAGCCAGCCCAGGGTTAAGCCCTGGGTTTTCACTCCCGACGCGACAACCCGCCTACGAGCCCTTTACACCCAATTCAAGTG
+
CCCCCGGGGGGGGGGGGGGGGGGGGGGGGGGGGGGGFGGGGGGGGGGGGGGGGGGFGGGGGGGGGGGGGGGGGGGGGGGGGGGGGGFGGGGGGGGGGGGGGGGGGGGGGGGGGGGGGGGGGGGGGGGGGGGGGGGGFGGFGGGFGGGGGGGGGFGGGGCCEGGGG>=ECGGGGF@66:97EFEGFGGGFFFFFGGFFEGFFFFF?FFFFGFF@(8BBEB;DFFFFFFFFBD<<AFFFB<:)<ABF*6
@M00200:207:000000000-ALC1F:1:1109:20750:15401 2:N:0:5
TACGCGGGTATCTAATCCCGTTTGCTCCCCTGGCTTTCGCGCCTCAGCGTCAGCAGAGGCCCAGCGGATCGCTTTCGCCACCGGCGTTCCTTCCGATATCAACGCATTTCACCGCTACACCTGGAATTCCGCATCCCTCTCCCAAATCCAAGCCATCCAGTATCACACGCAGTTCCCCAGTTAAGCTGAGGGATTTCACGTATGACTTAGTTGGCCGCCTACGAGCCCTTTACACCCAATTCAAGTG
+
CCCCCGGGFGGGGGGGGGGGGGGGGGGGGGGGGGGGGGGGGGGGGGGGGGGGGGGGGGGGGGGGGGGGGGGGGGGGGGGGGGEGGGGGGGGGGGGGGGGGGGGGGGGGGGGGGGGGGGGGGGGGGGGGGGGGGGGGGGGGGGGGGGGGFGGFGGGGGFFFFGGGGGGGGGGD7AFCFGGGGGGGGGGGAFFFFGGFFFGFF@C;?EFCFGCFC1FFFEFF?F?6?F>?BFFFFAFFB?0:AAF2:82
@M00200:207:000000000-ALC1F:1:1109:19861:16916 2:N:0:5
TACGGGGGTATCTAATCCTGTTTGCTCCCCACGCTGTCGCGCCTCAGTGTCAGAACTGGTCTAGCTGGCCGCCTTCGCCACGAGTGTTCTCCCCCATCTCTACGCATTTCACCGCTACACAGGGAATTCCACCAGCCCCTCCCAGCCTCAAGTCCTGCAGTTTCTACCGACAAACTACAGTTCAGCTGTACGCTTCCACAGTAACCATACAGAACCACCTACGAGCCCTTTAAACCCAGTTCACGTG
+
-B@6A@+@@;<66FFCGAGCEFDE9FDE<@EFBGEGCFFGG@+BFCDE<@C@9F<<CE8CEE6,CFE@@=:+@465,,8@@FD@FAFEGEF,9?BFEGGFFFGGG:=FFGA?F+BG7@,A9>BF3A3D;EGGGD8F6CG?+AE8DC++108EE79<@6C,@;97+7?@*:**/;*=+D*@E7,22=+33,=))*2);*??ABF+**/7)*;A4;5F@GF(4A(((862(63)))183((()--).)(
@M00200:207:000000000-ALC1F:1:1109:26869:17430 2:N:0:5
TACACGGGTATCTAATCCTGTTTGCTCCCCACGCTTTCGCGTCTCAGCGTCAGAACTGGTCCAGCTGGCCGCCTTCGCCACGAGTGTTCTCCCCCATCTCTACGCATTTCACCGCTACACAGGGAATTCCACCAGCCCCTCCCAGCCTCAAGCTCCGCCGTTTCCGTGGCTCAATACAGTTGAGCTGTATGCTTTCACCACCGACCTGCGAAGCCGCCTACACGCCCTTTAAACCCACTTCAAGTG
+
<CCCCEGGGGGGGGGGGGGGGGGGGGGGGGGGDGGGGGDFGGGGGFGGGGGGDGGGGFFFGGGGGGGGGGECGFEGGDGGGGGGEEGGGGCCFGGDGGGGFGFGEFGGGGGGG7EEGGGGGGGEGFGGG9EGGGGG8@=D>>+DC8DFC=DEGFGCEG>C>77FGCDGDEGGGFDCFCCGFCFFD,*:BDAFCFGF9C:A>@B4@@@F(C6B9@;A178?@F1;B>BF2:B)6<7)4((-):64:*
@M00200:207:000000000-ALC1F:1:1109:24394:18147 2:N:0:5
TACGAGGGTATCTAATCCTGTTTGCTCCCCACGCTGTCGCGCCTCAGTGTCAGAACTGGTCTAGCTGGCCGCCTTCGCCACGAGTGTTCTCCCCCATCTCTACGCATTTCACCGCTACACAGGGAATTCCACCAGCCCCTCCCAGCCTCAAGTCCTGCAGTTTCTACCGACTAAATACGGTTGAGCCGTACGCTTTCACGGTAGACATACAGAACCACCTACGCGCCCTTTAAACCCAATTCAAGTG
+
CCCCCGGGGGGGGGGGGGGGGGGGGGGGGGGGGGGGGGGGGGGEGGGGGGGGGGGGGGGGGFGGGGGGGGDGGEGGGGGGGGGGFGGGGGGFFGGGGGGGGGGGGGGGGGGGGGGDGGGGGGGGGGGFGGGGGGFGGGGGGCEGGGGGGGGCDDGGFGGGGCFGFGGFD6DGGFFF@EDGGGGFFFGD>:?DFGDFFEGFB5?>=ECCEG3+9@FFDGFFFF@;9E99B@8;?<8.4::?4:AFF95
@M00200:207:000000000-ALC1F:1:1109:20175:19920 2:N:0:5
TACTAGGGTATCTAATCCCGTTTGCTCCCCACGCTTTCGCGCCTCAGCGTCAGGAAATGCCCAGAGACCCGCCTTCGCCACCGGTGTTCCTCCCGATCTCTACACATTTCACCGCTACACCGGGAATTCCAGTCTCCTCTGCATCCCTCAAGAACGGCAGTATCAGCCGACGTTTCTCGGTTGAGCCGAGAGATTTCACGACTGACTTGCCATCCGGCCTACGCGCCCTTTACGCCCATTTCAAGTGCAAT
+
CCCCCGGGGGGGGGGGGGDGGGGGGGGGGGGGGGGEGGGGGGGGGGGGGFEEEGFGGGGFG8FGDFGGGGGGCCCFFGGGGG>E=FFFGGFGFGDEEGGGGGGFGGGGGGGGGGGGGGGGGCFGGGGGGGGEGFGFG,AFFFGFGGGCFGFGFFD@>CCEGFFF@,AFC***;?CDFFDFG*@44CCD)=/6AGGCACGF>6B.)//.)1/9;@A),=(,8F:(-5669(:AF?3>(8()...:2=4)).)
@M00200:207:000000000-ALC1F:1:1109:17139:21781 2:N:0:5
TACAGGGGTATCTAATCCCGTTTGCTCCCCACGCTTTCGCACCTCAGTGTCAGTATTGGTCCAGGTGGTCGCCTTCGCCACTGGTGTTCCTTCCTATATCTACGCATTTCACCGCTACACAGGAAATTCCACTACCCTCTACCATACTCTAGTCCGTCAGTTTTGCTTGCAGTTCCCAGGTTGAGCCCGGGGATTTCACATCGAACTGACAAAACCACCTACGCGCGCTTTATACCCAATTGTGACT
+
CCCCCFGGGGGGGGGGGG,FGGGGGGGGGG8+@FGGGGGG,FGGGGG6FGGGGG9E,CFGGGGGG8,D:FGGGGGCEFGGGFFGGGAFFGG?F,,@FGGGGGGGGGGGGFFGGGGEGGDE,,A8FDGGFG,E,9@=DFGG,EE84,=DG9EE>F,+1@+@DGGG+,3=DGDDGD?7D@6DFGGFGFF+:+9?BGGFFFGF+)**:CD*7**4:299)A=-6;(28?(,4;;39?AFFFFFE.)))+)
@M00200:207:000000000-ALC1F:1:1109:9149:22795 2:N:0:5
TACGAGGGTATCTAATCCTGTTTGCTCCCCACGCTGTCGCACCTGAGTGTCAGTATTGGGCCAGGTAGCCGCCTTCGCCACTGATGTTCCTCCCGATATCTACGCATTTCACCGCTACACCGGGAATTCCACTACCCTCTCCCATACTCTAGCTGAGTAGTATCGACTGCAATTCCCAGGTTAAGCCCAGGGCTTTCACAATCGACTGACTCAGCCACCTGCGTGCGCTGTAAACCCAGTTCACGTG
+
CCCCCDGGGGGGGGGGGGGGGGGGGGGGGGGGCGEFEGGGGGGGGGGGGGGGGGGGGGGGGGGGGGGGGFGGGGFFGGEEEGDGGGGGGGGGGGGEEFDFGGGGGGGGGGGGFGGDGGGGGGGGEGGFGGGGGGCEE?FFGGGGGGG?DFFFFGGFGGDGGGCGDDGGGGGGGFGFFFG?FFGFF,;DC55?EFGF8AFFFEF4):A>@9AFBFAFDGFB@;9=25>@9(67C<CF(61(79?31A?
@M00200:207:000000000-ALC1F:1:1109:16635:23233 2:N:0:5
TACTGGGGTATCTAATCCCGTTTGCTCCCCTGGCTTTCGCGCCTCAGCGTCAGCATCATCCCAGAGACTCGCCTTCGCCACTGGTGTTCCTCCCGATATCTACGCATTTCACCGCTACACCGGGAATTCCAGTCTCCTCTGATGTGCTCGAGCTGAACAGTATGAGATGCAGGTCCCCGGTTGAGCCGGGGGATTTAACATCCCACTTATTCAGCCGCCTACAAGCCCTTTAAACCCAGTTCAAGTG
+
CCCCCGGGGGGGGGGGGGGGGGGGGGGGGGGGGGGGGGGGGGGGGGGGGGGGGGGGGGGGGGGGGGGGGGGGGGGGGEGFGGGGGGGEGGGGGGGGGGGGGGGGGGGGGGGGGGGGGGGGGGGGEFFDFGCFFGGFGGGGGGGGGGGGGGEEGDGGGFGGGGGDGFFGGGF8FFDFF?;DCDGDGCFCBEEFFC<6AEGFFEAAE@;<9CEFEFFFBE9(1??))5:?B::445=@36?35AADF?A
@M00200:207:000000000-ALC1F:1:1110:10183:3109 2:N:0:5
TACGGGGGTATCTAATCCTGTTTGCTCCCCACGCTGTCGCACCTGAGTGTCAGTATTGGGCCAGGTAGCCGCCTTCGCCACTGATGTTCCTCCCGATATCTACGCATTTCACCGCTACACCGGGAATTCCACTACCCTCTCCCATACTCTAGCCGAGCAGTATCGACTGCAATTCCCAGGTTAAGCCCAGGGCTTTCACAATCGACTTACTCAGCCACCTGCGTGCGCTTTATACCCAGTTCAAGTG
+
CCCCCGGGGGGGGFGGGGGGGGGGGGGGGGGGGGGGGGGGGGGGGGGGGGGGGGGGGGGGGGGGGGGGGGGGGGGGGGGGGGGGGGGGGGGFGGGGGGGGGGGFGGGGGGGFGGGGGGGGDGFGEEGGGGGGGGGDDFGGGGGGGFDD9?FGGGGDGGGGFGCG>7@GGGFGGFGGGGGFGGFGFGGGFGC>EGGFFFGC:FFFDFFFEGFFFFGFFG?FFFB@FFF>F??DG2BF:<??AAFAAC<
@M00200:207:000000000-ALC1F:1:1110:20180:3596 2:N:0:5
TACGGGGGTATCTAATCCCGTTCGCTCCCCTAGCTTTCGCGCATCAGCGTCAGTGTCGGCCCAGCAACCCGCCTTCGCCGCAGGTGTTCCTCTCGATATCTACGCATTTCACCGCTACACCGAGAATTCCAGTTGCCCCTTCCGCACTCTAGCCCCGCAGTATCAGTTGACCTTTCCGAGTTAAGCCCGGAGATTTCACAATTGACTTGCGGTGGCCGCCTACGCGCCCTTTATACCCAGTTCAAGTG
+
CCCCCGGDGGGGGGFGGGGGGGGGGDGGGGGFGGGGFGEG>FGGGGGFGGGGGGGGFEGGGGGGGGGGGGCGGGGFGGGDGGGGGGGGFGGGGGGFF<FG9EGGGGG:AFGGGEGGGGGDGGFGGDCCGGGFFGEC<F@?FGGEGGG>EGEABFCGGGGGEFFFF9BGGGGGGFGGFD37@=DFFFC*:**>AGGF6<FF)ACFFFFF<>>@<BG::E>-43::0<(60180:AFF)4<1())64*).
@M00200:207:000000000-ALC1F:1:1110:15079:3821 2:N:0:5
TACTGGGGTATCTAATCCTGTTTGCTACCCACGCTTTCGCTCCTCAGCGTCAGTACTGGCCCAGATCACTGCCTTCGCCATCGGTGTTCCACCTGATATCTGCGCATTTCACCGCTACACCAGGTATTCCGTGATCCCCTACCAGACTCCAGTCATCGCAGTATCAGATGGCGTCTCCGGGTTGAGCCCTGAGTTTTCACATCCGACTTACGAAACCGCCTACGAGCTCTTTAAACCCAATTCAAGTG
+
CCCCCGGGGGGGGGGGGGGGGGGFGGGGGGGGGGGGGGGGGFGGFGGGGGGGGGGGGGGGGGEFGGGGGGGGGGGGGGGGGGGGGGGGGGFFFGGGGGGGGGGGGGGEG,ADFEGGGGGFCGGGGGGGGGGGGGGGGCFGGFGGCFGGGDFGFGGGGGGGGGGGGGFGGGGGD?D6D=CCEEDGGGGGFGGFF8?CFEFCACFADFF>@FEFFFGEB8>(5:BD?39BEEFFGFFF3;13=<3?C7CE
@M00200:207:000000000-ALC1F:1:1110:13933:4002 2:N:0:5
TACTAGGGTATCTAATCCTGTTTGCTCCCCACGCTTTCGTGCATGAGTGTCAGTGTTGGCCCAGGAGGCTGCCTTCGCCATTGGTGTTCCTCCACATCTCTACGCATTTCACCGCTACACGTGGAATTCCACCTCCCTCTGCCACACTCCAGCTCCGTAGTTTCGAGCGCAATTCCCAGGTTAAGCCCGGGGATTTCACACTCGACTTGCGAAGCCACCTGCGCACACTTTAAACCCAATTCAAGTG
+
CCCCCGGGGGGGGGGGGGGGGGGGGGGGGGGGGGGGGGEGGGGGGGGFGGGGGGGGGGGGGGGGGGGGGGGCEFGGGGGGGGGGGGGGGGGGGGGGGGGGGGGGGGGGGGGGGGGGGGGGDFGGGGGGGGGGGGFFEFGGGGGGGFGGGGGGGFGGGGG>=FGGGF?EDGGD+@FGGFDDDFGGDGFGFCGFEGGFFEGF=AFFFFF29D@A>BGFDFD@=@@FFEFFFAEC76A;@F@@99C3C:;
@M00200:207:000000000-ALC1F:1:1110:5725:7735 2:N:0:5
TACGGGGGTATCTAATCCCGTTCGCTACCCTAGCTTTCGTGCCTCAGCGTCAGTTATGCCCCAGTGTGTCGCTTTCGCCACCGGCGTTCCTTCCAATATCAACACATTTCACCGCTCCACTGGAAGTTCCACACACCCCTAGCACACTCAAGCTTCCCGGTTTCCAGCGCCATTTTACGGTTGAGCCGTAAGATTTCACACCGGACCTGAGAAGCCGCCTACGCACCCTTTATACCCAATTCAAGTGAGA
+
CCCCCGGGGGGGGGGGGGGGGGGGGGGGGGGGGGGGGGGGGGGGGGGGGGGGGGGGGGGGGGGGGGGGGGEGGGGGGGGGGGDGGGGGGGGGGGGGAFGGGGGGGGGGGGGGGGGGGFGGGGGGGGGFGGGGGGGG>EGGGGFGGGGGGFGDFGGGGFGCGEGGGGFGGGGGGFGGGGDDGDCC*6;5?G5;A8@FCCFFF)8=>BD3@8=F?@G;>GF6(46>?EF?FF?4:>F??B:?<BA4<F2:<B
@M00200:207:000000000-ALC1F:1:1110:22985:10239 2:N:0:5
TACAGGGGTATCTAATCCTGTTCGCTCCCCACGCTTTCGCGTCTCAGCGTCAGTACCGTACTAGAGAGCCGCCTTAGCCACGGGTGTTCTTCCTGATATCTGCGCATTTCACCGCTACACCAGGAATTCCACTCTCCTCTTCCGGACTCTAGCCAGACGGTTTCCATCGACGTCTGGAGGTTAAGCATCCAGTTTTCACAACGGCCCATTCTGGCCGCCTACACGCCCTTTAAGCCCATTTCATGTGAGTT
+
CCC,AFGGGGGGGGGGGGGGGGCGGGGGGGGGGGGGGGGDD@FEGGGGGGGGGGC<FCFGGFGGGGGGGGGGGEGFGGGGGBFGGGGGG<EFGF9FGGGGGCGGGGGGGGGGGGGEGGGGE8FGFGGGGGGGGGGGGGGFGG9E888DG8FG9326=F>>EGGGGGF<;899*<7**3;*=1CCFG++3,,3BCFBFC++.?BA((/(,2.17);),8,,25@F0>1.4:060)96(8(2)45442-)))-
@M00200:207:000000000-ALC1F:1:1110:19688:10385 2:N:0:5
TACTAGGGTATCTAATCCCGTTTGCTACCCTAGCTTTCGTGCCTCAGCGTCAGAAAAGGTCCAGCGAGCCGCCTTCGCCACCGGAGTTCCTGTGAATATCAACGCATTTCACCGCTCCACTCACAGTTCCGCTCGCCCCTACCTCCCTCGAGGCCGTCAGTATCTAAGGCAGTTCCACGGTTGAGCCGTGGGATTTCACCCCAGACTTGACAGCCCGCCTACGCGCCCTTTGAACCCAATTCAAGTGGACT
+
CCCCCFGFGFGGGGGGGGGDFFGGGGGGGGGGGGGGFFGGGDGGGGGGGGGGGCGGGGGGGGGGGGGGGGGGFGGGGGGGGGGGGGGGGGFGGGGGGGGGGGGGGDFGGGGGGGGGGEGGGFGGGGGGGGGGDGG7C@EFGGGGGGGCFDGBC6CCEGGCF;FGG;BFFGFDFFFGGGGGC>DFFFGGFEGFACDFFEGFD4;D67FE@C@6@<FFFG60(6?B;:99012)::9>::<:AF94<?))),,
@M00200:207:000000000-ALC1F:1:1110:24391:10603 2:N:0:5
TACGAGGGTATCTAATCCTGTTTGCTCCCCACGCTTTCGTGCATGAGCGTCAGTGTTGGCCCAGAAGGCTGCCTTCGCCATCGGTGTTCCTCCACATCTCTACGCATTTCACCGCTACACGTGGAATTCCACCTTCCTCTGCCACACTCGAGCCACGTAGTTTCGAGCGCAATTCCCAAGTTAAGCTCGGGGATTTCACACTCGACTTGCGCGGCCACCTGCGCACACTTTACACCCAATTCACGTG
+
CCCCCGGGGGGGGGGGGGGGGGGGGGGGGGGGGGGGGGGGGGGGGGGGGGGGGGGGGGGGGGGGGGGGGGGGGGGGGGGGDGGGGGGGGGGGGGGGGGGGGGGGGGGGGGGGGGGGDGGGGGGGGGGGGGGGGGGGGGGGFGEGGGGGGGGGGGGGGDDFGAFGG8;ECEGG6AGGFEFGGGGG>FFGFEEDDDGFFFGFFFFFFFEFFG>>@0DFFGF8@FB6(57<?<A<74??>B?:254)323
@M00200:207:000000000-ALC1F:1:1110:19721:12154 2:N:0:5
TACTAGGGTATCTAATCCTGTTTGCTCCCCACGCTTTCGTGCATGAGCGTCAGTGTTGGCCCAGAAGGCTGCCTTCGCCATTGGTGTTCCTCCACATCTCTACGCATTTCACCACTACACCGGGAATTCCACTTCCCTCTCCTGCCTTCGAGTCGATCAGTATCGCGTCACCCTCCCCAGTTGAGCCGGGGGCTTTCACACGCGACTTGAACGACCGCCTGCGCGCTCTTTAAACCCAATTCAAGTG
+
CCCCCGGGGGGGGGGGGGFGGGGGGGGGGGGGGGG:DGGGGGGGGGGEGGGGGGFGFGDFFFCFGGFGGFFGGFGGGGGDE9DCFGFGGGGGFFDCFFGFF;FFGE>G9FGGFGGGGCFCFGGGGDEGGGGGGAF,@,1==89EFGFFF6DD@=CEE@8@CEFC+=?C+@>DFFGGGGF+@@CD+@?@ACG?B56AA?CFB5?A>BE(7C@F12<>@C((4(4((0,2,)6):26@?F(.)).-)06
@M00200:207:000000000-ALC1F:1:1110:17145:12191 2:N:0:5
TACTCGGGTATCTAATCCCGTTTGCTCCCCTAGCTTTCGCTCCTCAGCGTCAATGCCGGTCCAGGATGCCGCCTTCGCCACCGGTATTCCTCCAGATATCTACGCATTTCACCGCTACACCTGGAATTCTGCATCCCTCTCCCGGATTCAAGCCATCCAGTATCAGACGCAGTTCCCAGGTTGAGCCTGGGGATTTCACGTCTGACTTAGTTGGCCGCCTACGAGCCCTTTACGCCCAATTCAAGTG
+
CCCCCGGGGGGGGGGGGGGGGGGGGGGGGGGGGGGGGGGGGGGGGGGGGGGGGGGGGGGGGGGGGGGGGGGGGGGGGGGGGGGGGGGGGGGGGGGGGGGGGGGGGGGGGGGGGGGGGGGGGGGGGGGGGGGGGGGEGGGGGGGGDEEGGGGGGGGGGGGGGGGGGGFGGGGGGFGGGGGGGGGGGGGGFG>DDGGFFEGFFFFFFFFFCGEFFFFFFE@FFFF<DFFF@FFEG;;BBFF@EFFC<C9
@M00200:207:000000000-ALC1F:1:1110:6941:12614 2:N:0:5
TACTGGGGTATCTAATCCCGTTTGCTCCCCTAGCTTTCGCGCCTCAGCGTCAGTACCGGTCCAGAGAGCCGCCTTCGCCACCGGTGTTCCTCCCAATATCTACGCATTTCACCGCTACACTGGGAATTCCACCCTCCTCTCCCGGACTCAAGACAGGCAGTATCTCCCGCAGTTCCACGGTTAAGCCGCGGGCTTTCACGAGAGACTTGCCCGCCCGCCTACGCGCCCTTTACACCCAGTTCAAGCG
+
CCCCCFGGGGGGGGGGGGFGGGGGGGGGGGG@EFGCGGGGEGGGGGFGDGG@FFGGGGGCFGFGCFFGGG7FGGGGFGGGGGEGEGGGGGGGG,EEFGGGGGGGGGGGGGGGGGGGGGGGGFGCFCFGGGFG8CFGCFGGGFC=3=@DGFGF9@D,=FGGFGGGC,@,=EGGGFGGCFGGGG>CCFCG*4:?BGGFFEGA(0::,8AC87(;;9GFB57<(8(9(<49B?><>>?79114A9<))*-
@M00200:207:000000000-ALC1F:1:1110:10947:12702 2:N:0:5
TACTAGGGTATCTAATCCTGTTCGCTCCCCACACTTTCGCTCCTCAGCGTCAGGTAATGCCCAGAGAACCGCCTTCGCCACCGGTGTTCCTCCTGATATCTGCGCATTTCACCGCTACACCAGGAATTCCGTTCTCCCCTGCATACCTCTAGTCTGCCCGTATCGAAAGCAAGCGCCGTGTTAAGCACGGCGTTTTCACTCCCGACGCGACAAACCGCCTACGAGCCCTTTAAACCCAATTCAAGTG
+
CCCCCGGGGGGGGGGGGGGGGGGGGGGGGGGGGGGGGGGGGFGGGGGGGGGGGGGGGGGGGGGGGGGGGGGGGGGGGGGGGGGGGGGGGGGGGGGGGGGGGGGGGDGGGGGGGGGGGGGGGGGGGGGGGGGGFGGGGGGGGGGGGGGGGGGFGGGGFCFEGGGGGGFGGGGGGFDDGDCGGGFCCFGFF>E>ADG>FFGFFFFFF>FFFGFF(=FFFGB?BB::BFF<11:<:4BF?BFFABFFA7<
@M00200:207:000000000-ALC1F:1:1110:19480:13467 2:N:0:5
TACTCGGGTATCTAATCCTGTTCGCTCCCCATGCTTTCGCTCCTCAGCGTCAGTAACTGCCCAGAGACCTGCCTTCGCCATCGGTGTTCCTCCTGATATCTGCGCATTCCACCGCTACACCAGGAATTCCAGTCTCCCCTACAGCACTCTAGTCTGCCCGTACCCGATGCAAGCCCACAGTTGAGCCATGGGATTTCACACCAGACGCGACAGACCGCCTACGAGCTCTTTAAACCCAATTCAAGTG
+
CCCCCGGGGGGGGGGGGGGGGGGGGGGGGGGGGGGGGGGGGGGGGGGGGGGGGGGGGGGGGGGGGGGGGGGGGGGGGGGGGGGGGGGGGGGGGGGGGGGGGGGGGGGGGFGGGGGGGGGGGGGGGGGGGGGGGGGGGGGGGGGFGFGGGGGGGGGGGGGGGGGGGEEGGGGGGFFGGGGGFCFFGGGGFFFFFGGFFFGFE5?FCBDF2;@EBFGFFGFF0@F;D>;@3;CC@EFFDD<DECDA<?<
@M00200:207:000000000-ALC1F:1:1110:17434:14501 2:N:0:5
TACCGGGGTATCTAATCCTGTTTGCTCCCCTAGCTTTCGTGCCTCAGTGTCAGGAGTTGTCCAGGGACTCGCCTTCGCCACTGGTGTTCCGCTTGATATCTACGCATTTCACTGCTACACCAAGCATTCCAGTCCCCCCTCCAACCCTCAAGCCGAATAGTATCCGATGCAGTTTCCAAGTTGAGCTTGGAGATTTCACATCAGACTTACCCGACCACCTACGCACCCTTTAAACCCAATTCAAGTG
+
CCCCCGGGGGGGGGGGGGGGGGGGGGGGGGGGGGGGGGGGGGGGGGGGGGGGGGGGGGGGGGGGGGGGGGGGGGGGGGGGGGGGGGGGGGGEGGGGGGGGGGGGGGGGGGGGGGGGGGGGGGGGGGGGGGGGGGGGGGGGGGGGGGGGGGGGGGGGGGGGGGGGG7@GGGGGGFGGGGGGGGGGGGGGF>86FGGFFEDFFFFFFFFEFGBFBBGFFGFFFFDFFFFDFFFFG9FFDFFFFEFFE:6
@M00200:207:000000000-ALC1F:1:1110:21443:15008 2:N:0:5
TACCGGGGTATCTAATCCTGTTTGCTCCCCACGCTGTCGCGCCTCAGCGTCAGTAATGGACCAGGCCGCCGCCTTCGCCACCGGTGTTCTTCCCAATATCTACGAATTTCACCTCTACACTGGGAATTCCGCGGCCCTCTTCCATCCTCGAGCACGGCCGTATCAAACGCAGTTCCCGGGTTGAGCCCAGGAGTTTCACGCCTGACTAACCGCGCCGCCTACGCGCCCTTTAAACCCAATTCAAGTG
+
CCCCCGGG@CGGGGGGGGGGGGGGGFGGGGGGGGGGGGGFC@FGGGEFGGGGDFFFFFFGFGGGGGGGGGGGC?CFGGGGGGGG>FCFGGGGGGGF<FEGGGGGGGGFGGGGGGGGGFGGGGAEEFGGGFGDGDGEGGFFAGGGGGGGGGGEGGGCEEGDEGGGGGAEGGGGG=FGGE<7?ECFGFDGFG8AD9FA+)@;@FFA@E863FFBF>D@0844(((-3;;F6:>)?4FFB??(.:426:4
@M00200:207:000000000-ALC1F:1:1110:13112:15504 2:N:0:5
TACAAGGGTATCTAATCCTGTTTGCTCCCCACGCTTTCGCGCCTCAGCGTCAGTTCCGGTCCAGTGAGCCGCCTTCGCCACTGGTGTTCCTCCCAATATCTACGCATTTCACCGCTACACTGGGAATTCCACTCACCTCTCCCGGTCTCAAGCCTCACAGTCTGACAGGCAGTTCCTCGGTTAAGCCGAGGGCTTTCACCCGTCACTTGCAAAGCCGCCTACGCGCCCTTTACACCCAATTCAAGTG
+
CCCCCGGGGGGGGGGGGGGFGGGGGGGGGGGGGGGGGGGGGGGGGGGFGGGGGGGGGGGGGGGGGGGGGGGGFFGGGGGGGGGGGFGGGGFFGGGFGGGGGGGGGEGDGGGGGGGGGFDGDFGGGGGGGGGGGGGGD=FGFGDE@EGGGCDCFDEFGGGGGGGGGDFG?FGGF?F?GFGGGGGCFAC>5@*/5?FF><7ABA?E@>FCEDFF4>8A9EBD;@@99;BF>D::C>?FFFB:)-<6<C4
@M00200:207:000000000-ALC1F:1:1110:29366:15766 2:N:0:5
TACGGGGGTATCTAATCCTGTTTGCTCCCCACGCTGTCGCGCCTCAGTGTCAGCAACTGCCCAGCAGACCGCCTTCGCCACCGGTGTTCTTCCGGATCTCTACGCATTCCACCGCTACACCCGGAATTCCATCTGCCTCTACAGTGCTCAAGCAACCCAGTATCAGTGGCCGACTCGATGTTGAGCATCGAGCTTTCACCATTGACTTGGGTCGCCACCTACGCGCCCTTTACACCCAGTTCAAGTG
+
CCCCCGGGGGGGGGGGGGGGGGGGGGGGGGGGGGGGGGGGGGGGGGGGGGGGGGGFGGGGGGFFGGGGGGGDEGGGGGGGGGGGFGGGGGGGGGGGGGGFGGGGGGGGGGFGFGGGGGGGGGGGGGFGGGGGGGGGGGGFGGGGEFFGGCFEGFGGGCDFFFFGGG9ECEFDGFGGGGGGFFGGGFGGFGGFFDFFB?CF@FFFFFFFFC;DFBCA?C@@EFFF>F9,3?F>G>?79?<:9AF6<:9
@M00200:207:000000000-ALC1F:1:1110:26011:17652 2:N:0:5
TACGGGGGTATCTAATCCTGTTTGCTCCCCACGCTGTCGCGCCTCAGTGTCGGCTATTGAGCTCTTGCGAGCTCACCGCCCAGCAGACCGCCTTCGCCACCGGTGTTCCTCCTGATATCTACGCATTTCACCGCTCCACCAGGAGTTCCGCTCTCCCCTACCACACTCTAGCATCACAGTATGCTTGGCAGTTCCACGGGTGAGCCGTGGGATTTCACCGGACACTTACGATGCCGCCTACGTCCGCTTTT
+
CCCCCEGGGGGGGGGGGGGGGGGGGGGGGGGGCFGGGGGGCGGGGGGGGGGG7FGGGG@FFGGGGGFGGEEEEFGCFGGGGGGGFEFGFGGGGGGGGGGGGDECFGGGGGGGGGG8,CEFEFGGEGFCDCGG>E:@EFGFGFGFGGGGGGGEGGGECGF59CGGCGFGGG@FFACGGFGGFFGFGGG460*=FGG=F@CA13>)63=8(:6)4<CFFFB0(4>F:FF<<:<B516<;,384(((-)(-4<)
@M00200:207:000000000-ALC1F:1:1110:16623:19237 2:N:0:5
TACTAGGGTATCTAATCCTGTTTGCTCCCCACGCTTTCGCGCCTCAGCGTCAGTACCGGTCCAGTGAGCCGCCTTCGCCACTGGTGTTCCTCCCAATATCTACGCATTTCACCGCTACACTGGGAATTCCACTCACCTCTCCCGGTCTCAAGCCATCCAGTCTGGCAGGCAGTTCCTCGGTTAAGCCGAGGGATTTCACCCGCCACTTGAATAGCCGCCTACGCGCCCTTTACACCCAGTTCAAGTG
+
CCCCCGGGGGGGGGGGGGGGGGGGGGGGGGGGGGGGGGGGGGGGGGGGGGGGGGGGGGGGGGGGGGGGGGGGGGGGGGGGGGGGGGGGGGFFGGGGGGGGGGGGGEGGGGGGGGGGGGGGGGGGGGGGGGGGGGGGGGGGGGGDEEEGGGGFGFFGGDGFGGGGGGFG>6FDGFGGGGG6CEGDGGGDAE5BDCDFFEGFDEAB@FFEEGBFFFGFFGBD331;@FF;9??):<FFF6::4AF<9CA
@M00200:207:000000000-ALC1F:1:1110:21453:19765 2:N:0:5
TACTAGGGTATCTAATCCTGTTTGCTCCCCACGCTTTCGCGCCTCAGCGTCAGTTGTGGTCCAGTTGGCCGCCTTCGCCACCGGTGTTCTTCCCAATATCTACGAATTTCACCTCTACACTGGGAATTCCACCAACCTCTCCCACACTCCAGTCCCGCCGTATCGGATGCAGTTCCCAGGTTGAGCCCAGGCCTTTCACATCCGACGATCAGGACCGCCTACGCGCCCTTTATACCCAATTCAAGTG
+
CCCCCGGGGGGGGGGGGGGGGGGGGGGGGGGGGGGGGGGGGGGGGGGGGGGGGGGGGGGGGGGGGGGGGGGGGGGGGGGGGGGGGGGGGGGGGGGGGGGGGGGGGDFGGGGGGGGGGGGGGGGGGGGGGGGGGGGGGGGGFG?FGGGGGGFFFGGGGGGGGGGGG75EDF?CGFGGGGGGGGGGGGG>FG*:BGGBFEGFFFFB5AFFFGFFFEG>;EF@0=69BFF@FF:2><==3?:?B9<A22)
@M00200:207:000000000-ALC1F:1:1110:7364:19992 2:N:0:5
TACTCGGGTATCTAATCCTGTTTGCTCCCCTAGCTTTCGTGCCTCAGTGTCAGGAGTTGTCCAGGGACTCGCCTTCGCCACTGGTGTTCCTCTCGATATCTACGCATTTCACTGCTACACCGAGAATTCCAGTCCCCCCTCCAACCCTCAAGCTAGATAGTATTCAATGCACTTTCCGGGTTAAGCCCGGAGATTTCACATCGAACTTACCTAGCCACCTACGCACCCTTTAAACCCAATTCAAGTG
+
CCCCCGGGGGGGGGFGGGGGGGGGGGGGGGGGGGGGGGGGGGGGGGGGGGGGGGGGGGGGGGGGGGGGGGGGGGGGGGGGGGGGGGGGGGGGGGDGGGGGGGGGGGGGGGGGGGGGGGGGGGGGGGGGGGGGGGGGGGGGGGGGGGGGGGG?EGGGFF@9FFGGGFFGGFGGFFGGGGCGGGG7@GGGA9+?*9CFFFGC7AEFFBF;=>BFF37A@=2=(6>=DFBFF=>CFEFFFDDF)7<<C@?
@M00200:207:000000000-ALC1F:1:1110:23531:23458 2:N:0:5
TACAAGGGTATCTAATCCTGTTCGCTCCCCACACTTTCGCTCCTCAGCGTCAGGTAATGCCCAGAGAACCGCCTTCGCCACCGGTGTTCCTCCTGATATCTGCGCATTTCACCGCTACACCAGGAATTCCGTTCTCCCCTGCATACCTCTAGTCTGCCCGTATCGGAAGCAAGCACTGAGTTAAGCCCAGTGTTTTCACTCCCGACGCGACAAACCGCCTACGAGCCCTTTACGCCCAATTCAAGTG
+
CCCCCGGGGGGGGGGGGGGGGGGGGGGGGGFCCFGGGGGGGGGGGGGGGGGGGGGGFGFEDFGGGGGFG?FGGGGGGGGG7FEGFGGGGGGGGGGGGGGGGGGGGGGGGGGAFGCEGGGGGGGGFGGGG9DFFGGGGFGGGGGGGGGGGGGGGGGGGFGGGGGGGEDEGGGGG?GGC@7CDFGG+E>FFGDFBDFFFAGFEF9A5@42>CBFFFGFB53(1=@66:6((8:A=:B)4:6(-.).<:<
@M00200:207:000000000-ALC1F:1:1110:9372:24390 2:N:0:5
TACAAGGGTATCTAATCCTGTTTGCTCCCCACGCTTTCGTGCCTCAGTGTCAGTGCTGGTCCAGAGAGCCGCCTTCGCAACTGATGTTCCTCCCGATCTCTACGCATTTCACTGCTACACCGGGAATTCCACTCTCCTCTACCGCACTCTAGCGAGCCAGTATCCATCGCCATTACCAGGTTGAGCCCGGGGCTTGCACGACAGACTTAACTCACCACCTACGCACGCTTTACGCCCAGTTCAAGTG
+
<<@@CGGCFGEFGCFFGGGGFFCFGEEAFEGEGGGGGGGGCEGGGGGG<FFFGGGGGGFFEEG?FGGGGFGGGEGG?FFGGGGGFC@F9?EFFCGGGGGGGCGGEC,CFFAFGCFA9E?FEEGG76:8EEFGFGGGGGGGGFGGGGEDDFF9>=E++=DE=FDGDF<F+C=77<+2CFF9,,+0+4;CEG>*5*9*96FF2)):==F<=FEFF<CA@G(((.,61:302,();()0((.84<4A)*)
@M00200:207:000000000-ALC1F:1:1111:10456:2709 2:N:0:5
TACCAGGGTATCTAATCCTGTTTGCTCCCCACGCTTTCGTGCCTCAGCGTCAGTTACAGTTTAGTGAGCTGCCTTCGCAATCGGTGTTCTGTGTCATATCTAAGCATTTCACCGCTACATGACACATTCCGCCCACCTCAAATGTACTCAAGATCGTCAGTATCAATGGCAGTTTCCGAGTTAGGCTCGGAGCTTTCACCACTGACTTAACAACCCGCCTACGCACCCTTTACGCCCAGTTCAAGTG
+
CCCCCGGGGGGGGGGGGGGGGGGGGGGGGGGGGGGGGGGGGGGGGGGGGGGGGGGGGGGGGGGGGGGGGGGGGGGGGGGGGGGGGGGGGGGGGGGGGGGGGGGGGGGGGGGGGGGGGGGGGGGGGGGGGGGGGGEGGGGGGGGGGGGGGGGGGDGGGGFGGGGCFFFGFGGGGGGGGGGGGGGGGGGGGGGFGDFFAEFFEFFFEFFFFFFFED;?>>=@ABFF>9=@BD=>9@AE@DFFCEEFFFF
@M00200:207:000000000-ALC1F:1:1111:11588:3019 2:N:0:5
TACTAGGGTATCTAATCCTGTTTGCTCCCCACGCTTTCGTAGTTGAGTGTCAGTGCCTGTCCAGGTCGCCGCCTTCGCCGCTGGTGTTCCTCCCGATCTCTACGCATTTCACCGCTACACCGGGAATTCCACGACCCTCTCCAGGACTCCAGTCTCACCGTTTCTGGGGCACTTCTTGAGTTAAGCTCAAGGCTTTCACCCCAGACAAATGAGACCACCTACCTACCCTTTATACCCAATTCAAGTG
+
CCCCCGGGGGGGGGGGGGGGGGGGGGGGGGGGGGGFGGGGGGGGGGGGGGGGGGGGGGGGGGGGGGGGGGGGGGGGGGGGGGGGGGGGGGGGGGGGGGGGGGGGGGGGGGGGGGGDEGGGGGFGGGGGGGGGDGGGGGGGGGGFGGGGGGGGGGGGGGFGGGGGGGCFDGCDGGGGGGFGGGGGGGGGGGGFFGDFFCGFFBA>DBFBFFFEF=G47A<@EEDFC@;=@8;>@7AFFF@@CEEFCE3
@M00200:207:000000000-ALC1F:1:1111:6904:3181 2:N:0:5
TACTGGGGTATCTAATCCTGTTCGCTCCCCACGCTTTCGCTCCTCAGCGTCAGGTAAGGCCCAGAGAACCGCCTTCGCCACCGGTGTTCCTCCTGATATCTGCGCATTCCACCGCTACACCAGGAATTCCGTTCTCCCCTACCTACCTCTAGTCCGCCCGTATCGAAAGCAGGCTCGGGGTTGAGCCCCGAGTTTTCACTCCCGACGTGACGGACCGCCTACGAGCCCTTTAAGCCCAATTCAAGTG
+
CCCCCGGGGGGGGGGGGGGGGGGGGGGGGGGGGGGGGGGGGGGGGGGGGGGGGGGGGGGFGGGGGGGFGGGGGGGGGGGGGGGGGGGGGGGGGGGGGGGGGGGGGGGGGGGGGGGGGGGGG@FGGGGGGGGGEDFGGGGGGGFGGGGGGGGDFGGGGGFGGGFFGG7CGGGGFGFGGGGGGGGGGGFFDGGFGGGFF<C64@AB(28;B<F?>;DEFFFB0:??B>>?FF)6<4=??BF0>BA)4)-
@M00200:207:000000000-ALC1F:1:1111:7345:6938 2:N:0:5
TACGAGGGTATCTAATCCCGTTTGCTCCCCTGGCTTTCGCGCCTCAGCGTCAATACCGGTCCAGGATGCCGCCTTCGCCACCGGTGTTCCTCCAGATATCTACGCATTTCACCGCTACACCTGGAATTCCACATCCCTCTCCCGGATTCGAGCCTGCCAGTCTCGGACGCAGTTCCCGGGTTGAGCCCGGGGATTTCACGTTCGACTTAACAGGCCACCTACGCGCCCTTTATGCCCAGTTCAAGTG
+
CCCCCGGGGGGGGGGGGGGGGGGGGGGGGGGGGGGGGGGGGGGGGGGGGGGGGGGGGGGGGGGGGGGGGGGGGGGGGGGGGDGGGGGGGGGGGGGGGGGGGGGGGGGGGGGGGGGGGGGGGGGGGGGGDGGGGGGGGGGGGGFGGG6@FGGFEEGGGGFGGCDFFGGGGGDGDFGGGGDDG>EDFGFFDGDA<3>FFFGFFFFFFFFFFEFEF<FDFF?B:41>>BFF>BFAE4=B??:?<A5<5:A
@M00200:207:000000000-ALC1F:1:1111:15351:7934 2:N:0:5
TACCGGGGTATCTAATCCCGTTTGCTCCCCTGACCTTCGTGCCTCAGCGTCAGGAACTGTCCAGAGACCCGCCTTCGCCACTGGTCTTCCTTACGATATGTACGCATTTCACCGCTACACCGTAAATTCCAGTCTCCTCTCCAGTCCTCAAGCACGGCAGTATCGAATGCAGTTTCGGAGTTAAGCTCCAAGATTTCACACCCGACTTACCGCGCCGCCTACGCACCCTTTAAACCCAATTCAAGTG
+
CCCCCDFGCCFGFFFGD<D7FGGGGGGGGGGGC8FGFCFEC@CFGGGCFGGGG<<EF8E@FGFEGCFFGGGGEGGEGGGGGGDEEEFGGGFED@FF@@F,@FGF7CEFGGGGG76CBEF,@EGGCFF;BFFGGCEFFGFGG=E?@FFGCDFECFGGGG>>DGCCCEFGDEFFFFG@?E6D?7:2C9DFCFCFGGDFFEGFC):5>B>AAA6(5@<A>)671@DB(1.86@3;+./)6?<72):)-6<
@M00200:207:000000000-ALC1F:1:1111:6441:8552 2:N:0:5
TACAGGGGTATCTAATCCTGTTTGCTCCCCACGCTTTCGTGCATGAGCGTCAGTGTTGGCCCAGGGGGCTGCCTTCGCCACCGGTGTTCCTCCAGATATCTACGCATTTCACCGCTACACCTGGAATTCCGCATTCCTCTCCCAAACTCAAGCCATCCAGTCTCACACGCAGTTCCCCGGTTGAGCCGAGGGATTTCACGTGTGACTTAGTTGGCCGCCTACGAGCCCTTTACACCCAATTCAAGTG
+
CCCCCGGGGGGGGGGGGGGGGGGGGGGGGGGGGGGGGGGGGGGGGGGGGGGGGGGGGGGGGGGGGGGGGGGGGGGGGGGGGGGGGGGGGGGGGGGGGGGGGGGGGGGGGGGGGGGGGGGGGGGF,AFFGGDGGGGGGGGGGGGGGFGGGGG=FFEFGGF9FGGGGGGGDGGGGGGGGGGG:EGGFFF4>4>?4;FFFFGFFFAFEFFEF<FFEEGF9E@<?D;;?@FFFFF>FDFF>167<ABFAFF
@M00200:207:000000000-ALC1F:1:1111:20182:8636 2:N:0:5
TACACGGGTATCTAATCCCGTTTGCTCCCCTAGCTTTCGCGCCTCAGCGTCAAGAACAGGCCAGGAAGTCGCCTTCGCCACTGGTGTTCCTCCCGATATCTACGCATTTCACCACTACACCGGGAATTCCACTTCCCTCTCCTGCCTTCGAGTCGATCAGTATCGAGTGACCCTCCCCAGTTGAGCCGGGGGCTTTCACACTCGACTTGAACGACCGCCTGCGCGCTCTTTAAACCCAATTCAAGTG
+
CCCCCGGGGGGGGGGGGGGDGGGGGGGGGGGGGGGGGGGGGGGGGGGGGGGGGGGGGGGGGGGGGGGGGGGGGGGGGGGGGGGGGFGGGGGGGGGGGGGGGGGGGGGGGGGGGGGGGGGGGGGGGGGGGGGGFGGGGGGGGGGGGGGGGFGFFGD6EGE,=:DFGFGGFGGGGGGGGGGGFGGGGFGGGG5?DDGFFFGFEFFFDFFFF<A;;?DD9D;:?BFFFF>BBFFA?5FF:6(16<D2A:>
@M00200:207:000000000-ALC1F:1:1111:14433:8957 2:N:0:5
TACGAGGGTATCTAATCCCGTTTGCTCCCCTGGCTTTCGCTCCTCAGCGTCAATATTGGTCCAGGATGCCGCCTTCGCCACCGGTGTTCCTCCAGATATCTACGCATTTCACCGCTACACCTGGAATTCCGCATCCCTCTCCCAAATCCAAGCCATCCAGTATCACACGCAGTTCCCCAGTTAAGCTGAGGGATTTCACGTATGACTTAGTTGGCCGCCTACGAGCCCTTTATGCCCAGTTCAAGTG
+
CCCCCGGGGGGGGGGGGGGGGGGGGGGGGGGGGGGGGGGGGGGGGGGGGGGGGGGGGGGGGGGGGGGGGGGGGGGGGGGGGGGGGGGGGGGGGGGGGGGGGGGGGGGGGGGGGGGGGGGGGGGGGGGGGGGGGGGGGGGGGGGGGGGGGGG?FFGGGGFEFFGGGGGGGGGGGGGGGGGGGGGGGGGGGGGFGGGFFFGFFFFFFFFFFFFFFFGF@EFFFFF@FFB@FFFFGCFFFEFFFEE?EEE
@M00200:207:000000000-ALC1F:1:1111:20064:9293 2:N:0:5
TACCGGGGTATCTAATCCTGTTTGCTCCCCACGCTTTCGTGCATGAGCGTCAGTGTTGGCCCAGAAGGCTGCCTTCGCCATCGGTGTTCCTCCACATCTCTACGCATTTCACCGCTACACGTGGAATTCCACCTTCCTCTGCCACACTCCAGCAAAGTAGTTTCGAGCGCCATTCCCAAGTTAAGCCCGGGGCTTTCACACTCGACTTGCTCTGCCGCCTGCGCACACTTTAAACCCACTTCAAGTG
+
CCCCCGGGG>FGGGGGGGGGGGGGGGGGGGGGGGGGGGGFGGGGGGFGGGGGGGGGGFGDGGGGGGGGGDFGGGGGGGGGFEGGGGGGGFGGGGAFGGGGGGGFGGGGGGGGGGGGGGGGGGGGGGGGGGGG8DGGGGGGGG?@FGGGGGGGGCF,6=DAFGGGEGGGGGGDGGGGCC9;FGF7CGCFDG>BGDFFFFG>;7FFF@ADAC64<@FAB>BF@@>FBF>?@FF?+9B5?F(8>BF9BFF
@M00200:207:000000000-ALC1F:1:1111:19024:9303 2:N:0:5
TACTAGGGTATCTAATCCCGTTTGCTCCCCTGGCTTTCGCTCCTCAGCGTCAATACCGGCCCAGGATGCCGCCTTCGCCACCGGTGTTCCTCCAGATATCTACGCATTTCACCGCTACACCTGGAATTCCGCATCCCTCTTCCGGATCCAAGCCATCCAGTATCGGACGCAGTTCCCCAGTTAAGCTGAGGGATTTCACGTCCGACTTAGTTGGCCGCCTACGAGCCCTTTATACCCAGTTCAAGTG
+
CCCCCGGGGGGGGGGGGCFGGGGGGGGGGGGGGGGGGGGGGGGGGGGGGGGGGGGGGGGGGGGGGFGGGGGGGGGGGGGGGGGGGGGGGGGGGGGGGGGGGGGGGGDGGGGGGGGGGGGGGGGGCFFGGGGGGGGGGGGGGGGGDCEGGFGDGGGGGFF,?=FGGDGGGDGGGGGGGEFGEFGCFGGGFG7BCFGFFEGFB@EBFFF=FFFFF@FFFBFFFF6(69>FFFFFF<?F:26B<<)4<AA
@M00200:207:000000000-ALC1F:1:1111:8977:10161 2:N:0:5
TACTCGGGTATCTAATCCTGTTTGCTCCCCACGCTTTCGCGTCTCAGCGTCAGTATCCGTCCAGAAGGCCGCCTTCGCCACCGGTGTTCCTCCCGATATCTACGCATTTCACCGCTACACCGGGAATTCCACCTTCCTCTCCGGTACTCGAGCTTGCCAGTTTCCGGCGCAGTTCCCTCGTTGAGCGAGGGGATTTCACACCAGACTTGGTAAGCCGCCTACACGCCCTTTAAACCCAGTTCAAGTG
+
CCCCCGGGGGGGGGGGGGGGGGGGGGGGGGGGGGGCGGGGGGGGGGGGGGGGGGGGGGGGGGGGGGGGGGGGGGGGGGGGGGGGGGGGGGGGGEGGGGGGGGGGGGDGGGGGGGGGGGGGGGDGGGGGGGGGGGGGGGGGGGGGGGGGGGGGGGGFGFFGGGGGGGGGGGGGGGGGGGGGGGGGGGGGGGGDGGGFFEGFEFFFFFFFFFFFBFGFFFFFFFF??0?;B<?A+66?1,0:)):4)).
@M00200:207:000000000-ALC1F:1:1111:20063:10483 2:N:0:5
TACAGGGGTATCTAATCCTGTTCGCTCCCCACGCTGTCGCGCCTCAGTGTCAGTAACTGCCCAGCAGGCCGCCTTCGCCACCGGTCTTCCTCCGGATCTCTACGCATTCCACCGCTACACCCGGCATTCCGCCTGCCCCTACAGTACTCGAGCCTGACAGTCGGCATGGCCGACCCGGGGTTGAGCCCCGGGCTTTCACCACACCCTTATCACGCCACCTACGCGCCCTTTACACCCAGTTCAAGTG
+
CCCCCGDEGGGGGEFGGGGGGFGGGEFGGGGGEGGGCFDGGGGGGGGCCGFGGFEGGGFFAGGGGGGFFFEEGGGF7FG,8EC@FFEGFFGFGCE?7:FEEGFCCEEGGFFGAFGGGE,EEGGG+@FFFFEE+AEG8DDFDGFFGGGCDDGEDGGFFGFGGGGEEEDGFGG?DDCDGE*?CEGCDGDF<C58DCF6ACFFFFFB06F:F)9<4:D@>DBF08:BFF>BFF?9?<77(,3,6AF29<9
@M00200:207:000000000-ALC1F:1:1111:20186:11068 2:N:0:5
TACCGGGGTATCTAATCCTGTTCGCTCCCCTGGCTTTCGTGCCTCAGCGTCAGTTGAGACCCAGTGTGCCGCTTTCGCCACCGGCGTTCCTTCCAATATCAACACATTTCACCGCTCCACTGGAAGTTCCGCACACCCCTATCTCACTCGAGCCGATCAGTCTAGAGCGCAATGCCCCGGTTGAGCCGAGGCCTTTCACACCCTACTTAATTGGCCGCCTACGCACCCTTTAAACCCAATTCAATTG
+
CCCCCGGGGGGGGGGGGGGGGGCFGGGGGGCCFGGEFGGEGGGGGGGFGGGGGGEFCFCFGGGGFGGGGGGG7FGGGGGGGFGGCGGGGGGGGGFGGFGGAFGFGGGGGGGGGGGGGGGGGGFGGGGGGGGGCEDGG8?GG8EF9DGGGFGEGGGGEGFGGC7EACCFGGG>CFG4CCGGGGDGFGGCDGC8CGGFFFGCEFFFFFFCA473C@FA9DBFBF?F:BBFFF?>+6?@?FBFA<4.).5
@M00200:207:000000000-ALC1F:1:1111:18427:12090 2:N:0:5
TACTAGGGTATCTAATCCTGTTTGCTCCCCACGCTTTCGTGCCTGAGCGTCAGTGCTAGCCCAGGGGGCTGCCTTCGCCATCGGTGTTCTTCCACATCTCTACGCATTTCACTGCTACACGTGGAATTCCACCCCCCTCTGCCGCACTCTAGTGTGCCAGTCACCAGCGCACCTCCCAGGTTAAGCCCGGGGCTTTCACGCCTGTCTTAGCACACCGCCTGCGCACCCTTTACGCCCACTTCAAGTG
+
CCCCCGGGGGGGGGGGGGGGGGGGGGGGGGGGGGGGGGGGGGGGGGGGGGGGGGGGGGGGGGGGGGGGGGGGGGGGGGGGGGGDGGGGGGGGGGGGGGGGGGGGDGGGGGGGGGGGGGGGGGGGGGDCGFFFEGGGGGGGGFGGGGGGGFEGGGGGGGFFGF?=CGGGGGGGGGGGGGECFDFC>FG>C>>;DGFFFEG;9@F><FF<F?FEEFGE@FFF?;@FB>>B:<F4?:>34?(,.<A<B).
@M00200:207:000000000-ALC1F:1:1111:25067:12198 2:N:0:5
TACCAGGGTATCTAATCCTGTTCGCTCCCCACGCTTTCGCGTCTCAGCGTCAGTCACCGTCCAGGTGGCCGCCTTCGCCACCGGTGTTCCTCCCCATATCTACGAATTTCACCTCTACTTGGGGAATTCCGCCACCCTCTCCGGCACTCAAGCCATAGCAGTTTCGGGCGCACTTCCTCAGTTGAGCTGAGGGCTTTCACACCCGACTTGCCAGGCCGCCTACACGCGCTTTAAACCCAGTTCAAGTG
+
CCCCCGGGGGGGGGGGGGGGGGGGGGGGGGGGGGGGGGGGGGGGGGGGGGGGGGGGGGGGGGGGGGGGGGGGGGGGGGGGGGGGGGGGGGGGGGGGGGGGGGGGGGGGGGGGGGGGGGGGGGGGGGGGGGGGGGGEGGGGGGGGGGGGGGGFGGGGGFFDFGGGGGGGGGGGGDCCGGGGCCEGFGGGGFGFGGGFFFGFEBDFFFFFFFF;E@FFF:6@<?FFFFBB>F?6<)79<<?F>BAF9>D>
@M00200:207:000000000-ALC1F:1:1111:20914:12247 2:N:0:5
TACTCGGGTATCTAATCCTGTTTGCTCCCCACGCTTTCGCGCCTCAGCGTCAGTTACGGGCCAGGAAGCCGCCTTCGCCACCGGTGTTCCTCCTGATATCTGCGCATTTCACCGCTACACCAGGAATTCCGTTCTCCCCTGCATACCTCTAGTCAGCCCGTATCGGAAGCAGGCTCGGGGTTAAGCCCCGAGTTTTCACTCCCGACGTGACAAACCGCCTACGAGCCCTTTAAGCCCCGTTCAAGTG
+
<CCCCGGGGGGGGGGGGGGGFGGGGGGEGGGGGGEGGGGGGGGGGFGGCGGGGGGGGGGGGGEGGGGFGGGGGGGGGGGGGGCFFEGGGGGGGGGGDEFFGFGGGGGGGGGFGGGGGGGFGGGGGGGGGAFGFGFGGGGFFGFDFGFDA6E@EGG8DGF+=ECGDGGGGGGGGGGGGDCCCCF7@E*2/?G):<78ACG6.6A:@BFB31:4E;GFFB>6<?BFB99:((3934=@((,3(404264
@M00200:207:000000000-ALC1F:1:1111:2879:12292 2:N:0:5
TACTCGGGTATCTAATCCTGTTTGCTCCCCACGCTGTCGCGCCTCAGTGTCAGTATCTGCCCAGCAGGCCGCCTTCGCCACCGGTCTTCCTCCGGATCTCTACGCATTCCACCGCTCCACCCGGAATTCCGCCTGCCCCTACAGCACTCTAGCCTAACAGTCGGCACGGCAGATCCGGGGTTAAGCCCCGGACTTTCACCACACCCTTATCAGGCCACCTACGCGCCCTTTAAACCCACTTCACGTG
+
66A<CC7+CCFFAECFEGFFG,CFGGFFFFF:FFGCEG@FGG@F7EFFFACFDFGGFFEGFGD<CEF?FG7CGGGCGGCFFGGD@CF9FF=EEG77FEFB>EFGG@FFGGFGG:BC+89F8CE7F7FFGDECEEFDGFEDCFG8DDFF@=@EEFGG9F5>2999E*?CCECC7CGCG*4//4?7:CCCCD5>D<716<F4<1):4931AE6<)2<5(73?:B:>016691)6+4?@141248>2042
@M00200:207:000000000-ALC1F:1:1111:28458:14193 2:N:0:5
TACAAGGGTATCTAATCCTGTTCGCTCCCCACGCTTTCGTGCCTCAGCGTCAGTTACAGCCTAGTAAGCTGCCTACGCAATCGGTGTTCTGGATGGTATCTATGCATTTCACCGCTACACCATCCATTCCGCCTACCTCGTCTGTACTCAAGCCTTACAGTATCCATGGCAGTTCATCAGTTGAGCTGTTGGCTTTCACCACGGACTTATAAAGCCGCCTACGCACCCTTTACACCCAGTTCAAGTG
+
CCCCCGGGGGGGGGGGGGGGGFGGGGGGGGGGGGDCFFGFGFGCFGGGDGGG@FCFGGGFFFFGFGGGGG<CBFGGGGGG,AFDFGGGGGGG,<=<FGGGGGEFDGGGGFFFGGGGGGGEEFFG,FGGF9D6=@EGFGFGDGGGAFFGGGGGG+D9=DDFGGC:CEGGG,@D8FDF+@DFFGGGGGGFDDFFC+;FFCG*85A>=AA9F;B<ECFF>?AA=DF=>>B2>BFFFFFF29=;??E???C
@M00200:207:000000000-ALC1F:1:1111:6910:14219 2:N:0:5
TACTGGGGTATCTAATCCTGTTTGCTCCCCACGCTTTCGCGTCTCAGCGTCAGTTACGTCCCAGCGAGCTGCCTTCGCAATTGGTGTTCCTCCTGATATCTGCGCATTTCACCGCTACACCAGGAATTCCACTCGCCTCTTCCGCACTCTAGCCCGACAGTATCCACCGGCATTCGAGGGTTGAGCCCCCGACTTTCACAGCGGACTTACCGGGCCGCCTACACGCTCTTTAAACCCAGTTCAAGTG
+
CCCCCFGGGGGGGGGGGGGGGGGGGGGGGGGGGGGGGGGGGGGGGGGGGGGGGGGGGGGGGGGGGGGGGGFGGGGGGGG7CGGGGGGGGGGGGGGGGGGGGGGGGGGGGGGGGGGGGGGGGGGGEGGGGGGGGGGGGGGGGGGGGGGGGGGFGGGGGGFBDGGGGGGGCGGGGGGGGGGCGGGFCFGGGGGFGGGFFEGFFFA>BFFFFFF<@FDEFFFFFF0(2;FBFFFF?<FF?:?BFF<>9AB
@M00200:207:000000000-ALC1F:1:1111:28806:15100 2:N:0:5
TACGCGGGTATCTAATCCCGTTCGCTACCCTAGCTTTCGTACCTCAGCGTCAGAAGAGACCCAGTAAGCCGCTTTCGCCACCGGTGTTCCTTCGGATATCAACGCATTTCACCGCTCCACCCGAAGTTCCGCTCACCTCTGTCTTCCTCTAGCACGGTAGTTTTAAGCGCAATTCCCCGGTTGAGCCGGGGGATTTCACACCTAACTTCCCGCACAGCCTACGCACCCTTTACACCCAATTCAAGTG
+
CCCCCGDGGGGGGGGGGGGGGGGGGG7FGGGGGGGGGGGGGGGGGGGGGGGGGDFCCEGFFGGGGGCFGGDGCGGGEGGGGGEEF>FDGGGFG7+8@CFGFGGGGGFGGE@FGGGGGGGGCCGC:CFGGGGDCE=FF9FFCDGG;+EDGGABF7EE6>?CCFC,=C>7?CD79CFGCGGCEEED6CDDG4C8<78*+):7,4F)4<FF4<@(7(9.:FFF),,739>?BF>AGAFF;0(,566)6<A
@M00200:207:000000000-ALC1F:1:1111:18364:15317 2:N:0:5
TACAAGGGTATCTAATCCTGTTTGCTCCCCACGCTTTCGTGCATGAGCGTCAGTGTTGGCCCAGAAGGCTGCCTTCGCCATCGGTGTTCCTCTTGATATCTACGCATTTCACCGCTACACCAAGAATTCCAGTTGCCCCTTCCGCACTCTAGCCCCGCAGTATCAGTTGACCTTTCCGAGTTAAGCTCGGAGATTTCACAACTGACTTGCGGCGGCCGCCTACGCGCCCTTTACGCCCAATTCAAGTG
+
CCCCCGGGGGGGGGFGGGGGGGGGGGGGGGGGGGEGGGGGGGGGGFCFGGGGGGGGGG@FCFGGGGGGGGGGGGGGGGGGGGGGGGGGGGGGGGGGGGGGGGGFGGGEGGGGGGGGDGGGGGEFGGGGGGG9@D;FFFFG8?GDEGGGGGA>FGGGGGFGGADGFFFFGFGGGGGGGGGGGG7CDGCFDDEFGGGFFFGFFFFFFEFFFEFFFFGE9B;1;731911;7>??+.5590?:?BA4>::6
@M00200:207:000000000-ALC1F:1:1111:13632:17933 2:N:0:5
TACTGGGGTATCTAATCCCGTTTGCTCCCCTAGCTTTCGCGCCTCAGCGTCAAGAACAGGCCAGAAAGTCGCCTTCGCCACTGGTGTTCCTCCGGATATCTACGCATTTCACCACTACACCCGGAATTCCACTTCCCTCTCCTGCCTTCGAGTCGAACAGTAACGAATGACCCTCCCTGGTTGAGCCAGGGGCTTTCACATTCGACTTATCCGACCGCCTGCGCGCTCTTTACGCCCAATTCAAGTG
+
CCCCCGGGGGGGGGGGGGGGGGGGGGGGGGGGGGGGGGGGGGGGGGGGGGGGGGGGGGGGGGGGGGGGGGGGGGGGGGGGGGGGGGGGGGGGGGGGGGGGGGGGGGGGGGGGGGGGGGGGGGGGGFGGGGGGGGGFGGGGGGGGGGGFGGGGGGGGGGFD=EGGG>DGFGGFGGGGGGGDFGGGGGGGGGGFGGGAFFGFFFFFEFFFFEFFFDDEFD>??@;BF@;DFFFEGDD>>F6?BAF9ADA
@M00200:207:000000000-ALC1F:1:1111:16949:19092 2:N:0:5
TACGAGGGTATCTAATCCTGTTCGCTCCCCACACTTTCGCTCCTCAGCGTCAGGTAATGCCCAGAGAACCGCCTTCGCCACCGGTGTTCCTCCTGATATCTGCGCATTTCACCGCTACACCAGGAATTCCGTTCTCCCCTGCATACCTCTAGTCTGCCCGTATCGGAAGCAAGCACTGAGTTAAGCCCAGTGTTTTCACTCCCGACGCGACAAACCGCCTACGAGCCCTTTAAACCCAATTCAAGTG
+
CCCCCFGGGGGGGGGGGGGGGGGGGGGGGGGGGGGDFGFGGGGGGGGGGGGGGGGGGGGGFGGGGGGGGGGGGGGGGGGGGGGGGGGGGGGGGGGGGGGGGGGGGGGGGGGGGGGGGGGGGGGGGGGGGGGGFGGGFGGGGGGGGGGGGGGGGGGFGGF8CEGGGGDGDGGGGGGGGGGG=FFFGGGGGGFFFFGFFFGFFFADFFB@B@FFFDFF;>@DDFDFD@>?<FDFCAFFFF??FFFFB>B
@M00200:207:000000000-ALC1F:1:1111:23129:19133 2:N:0:5
TACAGGGGTATCTAATCCTGTTTGCTCCCCACGCTTTCGCGCCTCAGCGTCAGTTGCAGTCCAGATGGCCGCCTTCGCCACCGGTGTTCTTCCCAATATCTACGAATTTCACCTCTACACTGGGAATTCCACCATCCTCTCCTGCACTCAAGCTTGCCAGTATCAAACGCACATCCCAGGTTGAGCCCAGGGCTTTCACGCCTGACTTAACAAACCGCCTACGCGCCCTTTATGCCCAATTCAAGTG
+
CCCCCGGGGGGGGGGGGGGGGGGGGGGGGGGGGGGGGGGGDGGGGGGGGGGGGGGGGGGGGGEFFGGGGGGGGGGGGCGGGFGGGGGGGGGGGGGGFGGGGGGGG@FGGGFGGGGGGGCFGGGG,FGGG,4EFGGGGGGGGGGGGGGGGGGFGFFGGGF8FGGG:ADGGGGGGGGGGGGF<E?C6CCCFG5?DGGFFEFF94FABFFFF4FCBDGF>FFFF=(/6;>;B8@<FCC8@EF1;955?C9
@M00200:207:000000000-ALC1F:1:1111:8247:19196 2:N:0:5
TACTGGGGTATCTAATCCTGTTTGCTCCCCACGCTTTCGCGTCTCAGCGTCAGTCACTGTCCAGAAGGCCGCCTTCGCCACCGGTGTTCTGCTTGATATCTACGAATTTCACCTCTACACCAAGCATTCCGCCTTCCTCTCCAGGACTCTAGTTCTGCAGTTTCGAGTGCACTTCCATGGTTGAGCCATGGGATTTCACGCCCGACTTGCAAAGCCGCCTACACGCGCTTTAAACCCAGTTCAAGTG
+
CCCCCGGGGGGGGGGGGGGGGGGGGGGGGGGGGGGGGGGGGGGGGGGGGGGGGGGGGGGGGGGGGGGGGGGGGGGGGGGGGGGGGGGGGGGGGGGGGGGGGGGGGGGGGGGGGGGGGGGGGGGGGGGGGGGGGGGGGGGGGGGGGGGGGGGGGGGGGGFGGFGGGGGGDGGGGGGGGGGGGFGGGGGCGGGFCGGFFFGFFDEFFFFFFFFEF9FFFFFFFFFFFFFFFFFF99=5?FDFFEFFCEE
@M00200:207:000000000-ALC1F:1:1111:19683:19685 2:N:0:5
TACGCGGGTATCTAATCCCATTCGCTACCCTGGCTTTCGTGTCTCAGCGTCAGAAATGCGCCAGTCTGCTGCTTTCGCTTTCGGTGTTCCGCATGATATCAACGGATTTCACCCCTACACCATGCGTTCCACAGACCTCTCGCACTCTCTAGCTTAGCCGTTTCCTGCGCGATTCTCGGGTTGAGCCCGAGGATTTAACGCAAGACTAACTATGCCGCCTACACACCCTTTAAGCCCAATTCAAGTG
+
CCCCCGGGGGGGGGGGGGGGGGGGGGGGGGGGGGGGGGGGGGGGGGGGGGGGGGGGGGGGGGGGGGGGGGGGGGGGGGGGGGGGGGGGGGGEECEGGGGGGGGGGEGGGFGGGGGGGGGGGGGGGDGGGGGGGGGGFGGFFGCEGGGGGGGGGGGGGGFEGEGGGGGGGGGGGGGFGGGGEEGGGGGFDDGDGGGFFCFA99BF;@FFFFFFEEFF@3@DFFF@@:6BFFFF+4*?:<B:AFD446<
@M00200:207:000000000-ALC1F:1:1111:16045:20220 2:N:0:5
TACTGGGGTATCTAATCCTGTTTGCTCCCCTAGCTTTCGCACCTCAGCGTCAGGAACGCGCCAGTCACTCGCTTTCGCCTCCGGCGTTCCTCCTGATATCTACGCATTTCACCGCTTCACCAGGAGTTCCAGTGACCCCTCACGCCCTCGAGCTCGGTATTTTCGGCCGCCGTTCCGACGGTAAGCGTCGGGATTCCACGACCGATTTGCCAAGCCGCCTACGTGCCCTTTAAGCCCAGTTCAAGTG
+
CCCCCGGGGGGGGGGGGGGGGGGGGGGGGGGGGGGGGGGGGGGGGGGGGGGGGGGGGGGGGGGGGGGGGGGGGGGGGGGGGGGGGGGGGGGGGGGGGGGGGGGGGGGGGGGGGGGGGGGGGGGGGGFGGGGGGGFGGGGGGGGGGGGDGGGGGGGGGGFFGGGGGGGDGGGGGGGGGGGGGGGGFGGDGGGFDDGF@EGFBFEEF;F?FABB?BGFFFFF:<FFFFFBBBFFG449<31369>:AAF
@M00200:207:000000000-ALC1F:1:1111:22591:21358 2:N:0:5
TACGGGGGTATCTAATCCTGTTTGCTCCCCACGCTTTCGCGTCTCAGCGTCAGTTGGTGTCCAGGAAGCCGCCTTCGCCACTGGTGTTCCTCCTGATATCTACGAATTTAACCTCTACACCAGGAATTCAACTTCACTCTCCACCACTCTAGACCGGGAGTTTCGAGTGCAGTTCCTGGGTTGAGCCCAGGGATTGCACGCCCGACTTTCCGGTAAGCGTACACGCGCTTTAAACGCAATTCAAGTG
+
-@@CCGDGFE8<C<@EAE,C@9FF<<CFFB<CFGEF8FFGFFG@CEDCF6:CGCFGFGE@C<<FGG?FFGGCGGDFFGFGGGGGFFFEFFAFECFF9<EAEE?<CE8+9,,CFGFG,CBE,>FEFG?AD,@DE9=,@D9=F?ED,=D68=6>,3@@>>B>+48;A>F,<,+B8CF9=EF>1*;;DCG9;CFEGGG)A**2-5):;>),+/+/:.).7=,,:9170392((()2-*),4(().4)6.-
@M00200:207:000000000-ALC1F:1:1111:13879:23904 2:N:0:5
TACGAGGGTATCTAATCCTGTTTGCTCCCCACGCTTTCGCGTCTCAGCGTCAGTATCCAACCAGGGGGTCGCCTTCGCCACAGGTGTTCCTCCCGATATCTACGCATTTCACCGCTACACCGGGAATTCCACCCCCCTCTTTGGTACTCTAGCTTGTCAGTTTCATGCGTCGTTCCCCGGTTGAGCCGAGGGATTTCACACATGACTTAACAAACCGCCTACCCGCCCTTTAAACCCAATTCAAGTG
+
CCCCCGGGGGGGGGGGGGGGGGGGGGGGGGGDFGGGGGGDGGGGGGGGGGGGGGGGGGGGGGGGG7FGGGGGGGGGFGGGGGGGGGGGGGGGGGGGGGGFGGGGGDGGFGGGGGGG7CEGG@FEFCGGG9FGGGGGGGGGGCFGGCFGGGG9FFCFGGFFFGGGAFGF?EGCGC6FC6C4=?C27FCDC)>>DFGFFFGFF264>BFFFFF<A?GFF:96:3(4404;BB?)+67FBFB7<AFBBF<
@M00200:207:000000000-ALC1F:1:1112:21782:2659 2:N:0:5
TACCCGGGTATCTAATCCTGTTTGCTCCCCACGCTTTCGTGCATGAGCGTCAGTATTGGCCCAGAAGGCTGCCTTCGCCATCGGTGTTCCTCCACATCTCTACGCATTTCACCGCTACACGTGGAATTCCACCTTCCTCTGCCACACTCAAGCCAAGTAGTTTCGAGCGCAATTCCCAAGTTAAGCCCGGTGATTTCACACTCGACTTGCTCAGCCACCTGCGCACACTTTATACCCAGTTCAAGTG
+
CCCCCGGGGGGGGGGGGGGGGGGGGGGGGGGGGGGGGGGGGGGFGFFGGGGGGGGGGGGGFDFGGGGGGGGGGGGGGGGGGGGGGGGGGGFGFFGGGGGGGGFGGGGGGFFGGGGGGGGGG@FEGGGGGGGGGFGGGGGGGG8FGGEFG,@EEFGFFDFEFDGGGGFGCEG>DFFCFGGGGGGGFFGGDD*9?CFEFFGFFFA?=AFA=C=>C:D65ADF=D>=2/((67<?CFF744<4?EC3?CC
@M00200:207:000000000-ALC1F:1:1112:14731:3516 2:N:0:5
TACAGGGGTATCTAATCCTGTTTGCTCCCCACGCTTTCGCGTCTGAGTGTCAGTCACTGTCCAGAAGGCCGCCTTCGCTACGGGTATTCCTCCCAGTATCTACGGATTTCACCCCTACACTGGGAATTCTGCCTTCCTCTCCAGGACTCTAGCCAAGCAGTTTCGGACGCAGTTCCTGGGTTAGGCCCAGGGATTTCACAACCGACTTGCCAAGCCACCTACACGCGCTTTAAACCCAATTCAAGTG
+
CCCCCGGGGGGGGGGGGGGGGGGGGGGGGGGGGGGGGGGGGGGGGGGGGGGGGGGGGGGGGGGGGGGGGGGGDGGGGGGGGGEGGGGGGGGGGGGGGGGGGGGGGDCFFGGGGGGGGGGGGGFGCBEFGGGGGGGFGGGGGGGGGGGGGGGFGGGFGGGFGGFGGGGEGGGDGFFFCCCFEDGFGGGGGG@?5CGFFFGFFFFFA@BFFFG=B>5;>FBBE;38?C2:92?EECBFDFF@<22<<<9
@M00200:207:000000000-ALC1F:1:1112:11979:3687 2:N:0:5
TACTGGGGTATCTAATCCTGTTCGCTCCCCACGCTTTCGCTCCTCAGCGTCAGTATCCGTCCAGAAGATCGCCTTCGCCACTGGTGTTCCTCCCGATATCTACGCATTTCACCGCTACACCGGGAATTCCATCTTCCTCTCCGGAACTCGATCCATACAGTATCTTATGCACTTCCCGAGTTAAGCTCAGGGCTTTCACACAAGACTTGATTGGACGCCTACGCGCCCTTTAAACCCAATTCAAGTG
+
CCCCCGGGGGGGGGGGGGGGGGGEGGGGGGGGGGGGGGGGGGGGGGGGGGGGGGGGGGGFGGGGGGGFCFGGGGGGGGGGGGGGGGGDGGGGGGGGEGCFGGGGGGGGGGGGGGGGGDGGGGGGGGGGG,@=EFGFFFFGEGGEEEGGGGGGGG?EAFG9EGGGGGGGG77EFAC8CGGGGDGFGG8;9C84>FGF86CE=D?A)5;8=:9?CBCFFFFB;;FFFGFF@FEFF)=FDFB?):>>FFA
@M00200:207:000000000-ALC1F:1:1112:15866:4517 2:N:0:5
TACCGGGGTATCTAATCCTGTTTGCTCCCCACGCTTTCGCGCCTCAGCGTCAGTATCGGTCCAGAGAGCCGCCTTCGCCACCGGTGTTCTTCCCAATATCTACGAATTTCACCTCTACACTGGGAATTCCACTCTCCTCTCCCGTACTCTAGTTCCGCCGTTTCGAGCGCAGTTCCCAGGTTGAGCCCGGGGCTTTCACACTCGACTAACATAACCGCCTGCGCGCCCTTTATACCCAATTCACGTG
+
<CC,AFEGF-@ECFFFEFGGGEFGGGCFGEDGGGGGGGGGDFFGGFGGGEGGGGCE@,FBFFCF9@,BFEFGGDGGGGGGGGGGGGGGGFEGCGGGCFCEFGEGEFFGDGDFG:FFDGGG94<FDFGFFGFG88@@?EGCGGFE,@CGGDDC:2@6@E6BCGG79?7;;E>1@C<F*@7DDGC,@FFGD*:?));BB?F1/(28=>(6;5C)))2;,:633(46(/461<2)))96><(4A6<)422
@M00200:207:000000000-ALC1F:1:1112:26841:4929 2:N:0:5
TACTAGGGTATCTAATCCTGTTTGCTCCCCACGCTGTCGCGCCTCAGCGTCAGCCACGTCCCAGCAGGCCGCCTTCGCCACCGGTGTTCTTCCGGATCTCTACGCATTCCACCGCTACACCCGGAATTCCGCCTGCCTCTGACGTGCTCCAGCCCCCCAGCCCGCACGGCCGACCCGGGGTTGAGCCCCGGGCTTTCACCGCCCGCTTAAGGGGCCGCCTACGCGCCCTTTCCACCCAATGCACGTG
+
CCCCCFFGEGGGGGGGGF9CE<EGFFG?CGGGE>CC,EFGECFEDGGG>CGGBFGGGGGGG,CEGGFFGG+8FFFFGGG@FGG:F:FCFFGGGGGGGB=EEFFFGEC=EFFGG=B68FFGEEE@B+ADGD8CEEGGG88DCEDECCFGG74@DCGGEE7@*@3;CCDE4C?=CEGCGGG3:/>C*<CCC3C)0>4(9>G6:>)049>?()3).(95(0((-1(39GB011)).-85:021(.<-(40
@M00200:207:000000000-ALC1F:1:1112:6455:5536 2:N:0:5
TACAAGGGTATCTAATCCTGTTTGCTCCCCACGCTTTCGCGTCTCAGCGTCAGTACCGTCCCAGCAAGCTGCCTTCGCCATTGGTGTTCCTCCCGATATCTGCGCATTTCACCGCTACACCGGGAATTCCACTTGCCTCTTCCGGACTCTAGTCCGGCAGTATCGACCGGCATCCCAGGGTTGAGCCCTGGACTTTCACAGCCGACTAACCGGACCGCCTACACGCTCTTTACACCCAGTTCAAGTG
+
CCCCCGGGGGGGGGGGGGGGGGGGGGGGGGGGGGGGGGGGGGGGGGGGGGGGGGGGGGGGGGGGGGGGGGGGGGGGGGGEGGGGGGGGGGGGGGGGGGGGGGGGGGGGGGGGGGGGGGGGGGGGGGGGGGGGGGGFGGGGGGGGG6EGGGGEGGGGGGGEGGGGGGGGDGGGGFGGGGGGGGGGGGGGGGEFFGGEFFGFF@FEFFFFFFG@B6DEFFFFFB?FFG<?FADFFFFFFFFFF>F.<BA
@M00200:207:000000000-ALC1F:1:1112:12787:5713 2:N:0:5
TACGAGGGTATCTAATCCCGTTTGCTCCCCTGGCCTTCGTGCCTCAGCGTCGGTAACTGTCCAGAGACTCGCCTTCGCCACTGGTCTTCCTTACGATATCTACGCATTTCACTGCTACACCGTAAATTCCAGTCTCCTCTCCAGTACCCTAGCCACGCAGTATCGAATGCAGTTTCAGGGTTGAGCCCTGAGATTTCACATCCGACTTACGCGACCGCCTACGCACCCTTTATACCCAGTTCAAGTG
+
CCCCCGGGGGGGGGGGGGGGGGGGGGGGGGGGFGGGGGGGGGGGGGGGGGGGGGGGGGGGGGGGGGGGGGFGGGGGGGGGGGGGFGGGGGGGGGGGGGGGGGGGGGGGGGGGGGGGGGGGGGGDGGGGGGGGGGGGGGGGGGGGGGGGGGFFGGGGGEG6CFGGGG6FGGGGGFGGGGGCGGGGGGGGGGCFFGFFFFGFFFFEAFBFAAFABFGF2?@@7@?B@GFDF@@<CFFCE<?;EE.76?C
@M00200:207:000000000-ALC1F:1:1112:11542:6007 2:N:0:5
TACAGGGGTATCTAATCCTGTTCGCTCCCCACGCTTTCGCGTCTCAGCGTCAGTACCGTACTAGAGAACCGCCTTAGCCACGGGTGTTCTTCCTGATATCTGCGCATTTCACCGCTACACCAGGAATTCCACTCTCCTCTTCCGGACTCTAGCCACACGGTTTCCGTCGACGTCTGGAGGTTAAGCCTCCAGTTTTCACACCGGACCGGTTTGGCCGCCTACACGCTCTTTAAACCCAATTCAAGTG
+
CCCCCGGGGGGGGGCFG<E9FEFGGGGGGCEB@FGGGF@@7@F:@<<E+@C76C6EF7D,8C,6C9FBGC7FGGGD9FDEFFG74CGGGGGGDCCDEFGFDEFEDCGGGGEGFEB8+64AE>E:FEFFGCAFGGGGGGGGDEF8C+1==,=>EF9DEED>CGGGG+=DD5;7C?DGG7C7EF><CFGGGF<6=CFCF5:A6:A8296((6C1<0F/3>;:(332:C3<B29A2)=F?F0<49><2<2
@M00200:207:000000000-ALC1F:1:1112:11807:6859 2:N:0:5
TACACGGGTATCTAATCCCGTTTGCTCCCCTGGCTTTCGCGCCTCAGCGTCAGTAAAGGTCCAGTGTGCCGCTTTCGCCACCGGAGTTCCTGATGATATCAACACATTTCACCGCTCCACCATCAGTTCCGCACACCCCTACCTTACTCGAGACCCTCAGTATCAAAGGCAGTTCTCCAGTTGAGCTGGAGGATTTCACCCCTGACTTGAAGGTCCGCCTACGCGCCCTTTAAACCCAGTTCAAGTG
+
CCCCCEGGGGGGGGGGGEGGFGGGGGGGGGGGGGGGGGGGGGGGGGGGGGGGGGGGGGGGGGGGGGGGGGGGGGGGGEGGGGGDGGFGGGGGGGGGGGGGGGGGGGGGGGGGFEGGGGGGGGGGGGFGGGGGGGGGGGGDCDFGGGGFGGGGGGGGGGGDFGGGGFGGGGGGGFFGGGFFEFGFGFGFG5CDEGFEFFGFBFFFFFFFE3C64>;=@AF9=DDFFG6:>@@EECFA?@D@EFFFFFE
@M00200:207:000000000-ALC1F:1:1112:23604:8196 2:N:0:5
TACTGGGGTATCTAATCCCGTTCGCTACCCTAGCTTTCGTGCCTCAGCGTCAGAGAAGACCCAGTGAGCCGCTTTCGCCACGGGTGTTCCAGATGATATCAACGCATTTCACCGCTCCACCATCTGTTCCGCTCACCTCTATCTTCCTCGAGCACGGCGGTTTGGGACGCAATTCCCCGGTTAAGCCGGGGGATTTCACATCCCACCCTCAGCGCCGCCTACGCACCCTTTAAACCCAATTCAAGTG
+
CCCCCGGGGGGGGGGGGCFGGGGGGGGGGGGGGGGFGGGGGGGGGGGGGGGGGGGGGGGGGGGGGGGGGGGGGGGGGGGGFGGGGGFGGGGGGFGGGGGGGGGGGGCGGGGGFGGGGGGGFGGGGGGGGGGDGGGGGGGGGGGGGD9EGGGEECFGGGG:;CDC5EGGGGGGGFGCD?EGEGGFDGGGGGGDFGG<4>CFFFFFD?BB?B*409D56<;B??B6<DB:?729AFFFF?F?FAADA<2
@M00200:207:000000000-ALC1F:1:1112:4626:8644 2:N:0:5
TACTAGGGTATCTAATCCCGTTTGCTCCCCTGGCTTTCGCTCCTCAGCGTCAGTGTTGGTCCAGGATGCCGCCTTCGCCACCGGTGTTCCTCCAGATATCTACGCATTTCACCGCTACACCTGGAATTCCGCATCCCTCTCCCAAACTCTAGCCATCCAGTATCAGACGCAGTTCCCCGGTTAAGCCGAGGGATTTCACATCCGACTTAGTTGGCCGCCTACGAGCCCTTTATACCCAATTCAAGTG
+
CCCCCGGGGGGGGGGGGGGGGGGGGGGGGGGGGGGGGGGGGGGGGGGGGGGGGGGGGGGGGGGGGGGGGGGGGGGGGGGGGGGGGGGGGGGGGGGFG?EFFGGGGGGGGGGGGDGGDGGGGGGGGGGGGGGGGGGGGGGGGGG,D?GGGGGFGGGGGGGFFFGGGG6EGGDGGFGGGGGDEGDFGGFGGGGEFFFFFFGFFEFEDFFF=448>=GF@B@FFF<D@GFFFFEF3CFA;?BBFFFAF<A
@M00200:207:000000000-ALC1F:1:1112:16616:9163 2:N:0:5
TACGGGGGTATCTAATCCTGTTTGCTCCCCACGCTTTCGCGTCTCAGCGTCAGTAACGTCCCAGCGAGCTGCCTTCGCAATTGGTGTTCCTCCTGATATCTGCGCATTTCACCGCTACACCAGGAATTCCACTCGCCTCTTCCGTACTCGAGCCCGACAGTATCCACCGGCATTCGAGGGTTGAGCCCCCGACTTTCACAGCGGACTTACCGGGCCGCCTACACGCGCTTTAAACCCACTTCAAGTG
+
CCCCCGGEGGGGGGGGGGGGGGFGGGGGGGEGGGGEGGEGGGGGGGGGGGGGCFGGGGGGGGGGGGEGGGGGGGGGGGGDGFGFGFFEGGGGGGGGGGGA>EFCGECCEGGGFGGEGGGGGFGGGGGGG9DGFGGGGGGGGGGGGFEDGG:>C@FGEED8CFGGGFGGGGGGGAFFCGDGGGGGGGGCDGDEEGGEFFGFEDFFFF9?FAG:6BD>>DF11<:?071>(8<DFFF82?(,)4:<B6<
@M00200:207:000000000-ALC1F:1:1112:3475:11076 2:N:0:5
TACAAGGGTATCTAATCCTGTTTGCTCCCCACGCTTTCGTGCATGAGCGTCAGTGTTGGCCCAGAAGGCTGCCTTCGCCATCGGTGTTCCTCCACATCTCTACGCATTTCACCGCTACACGTGGAATTCCACCTTCCTCTGCCACACTCGAGCCACGTAGTTTCGAGCGCAATTCCCAAGTTAAGCTCGGGGATTTCACACTCGACTTGCGCGGCCAACTGCGCACACTTTAAACCCAATTCAAGTG
+
CCCCCGGGGGGGGGGGGGGGGGGGDGFF8FFFGGGCFGGG@GGGGGGGCGGEEDFGGGGGFCCFDFGFGGGFGGGFFGGDGGGGEGFBFGGGGDDFFGFEGGEG>CCEFDFGGGGGGGGGGEFGGFGGGAFGCGGGGGGGFGGGGDGGGGGGDECFGGDEDFCFE8DGDED6?FFFDGGDFFGGFGFCDDE5BG4:FFFFBDFF@7@93:7@9=DDF),3=316>)6?1)/?45*8??<1:2:6466
@M00200:207:000000000-ALC1F:1:1112:25145:11683 2:N:0:5
TACAGGGGTATCTAATCCCGTTTGCTCCCCTGGCTTTCGCGCCTCAGCGTCAGTTCCAGCCCAGAGACCCGCCTTCGCCACCGGTGTTCCTCCTGATATCTGCGCATTTCACCGCTACACCAGGAATTCCAGTCTCCCCTACAGCACTCTAGTCTGCCCGTATCGACTGCAGGCTCGGGGTTGAGCCCCGAGTTTTCACAGCCGACGCGACAGACCGCCCACGAGCTCTTTATACCCAGTTCAAGTG
+
CCCCCGGGGGGGGGGGGGGGGGGGGGGGGGGGGGGGGGGGGGGGGGGGGGGGGGGGGGGGGGGGGGGGFGGCFFGGGGGGGGGGGGFGGGGFGGGGFGGGGFFGCGGEGGGGGGGDEGFGGGGGGGGGGGGGGGGGGGGGGGGGGGGDGFF;EGGCFFFEDGDFGFDEGCDGFDGGGEGDGDGCCGGGGGEEFDF?=@GFFF;AFF9BF0=2;15>>E6((49;(13:43>95>?F><(())6).)6
@M00200:207:000000000-ALC1F:1:1112:5720:12550 2:N:0:5
TACTGGGGTATCTAATCCCGTTCGCTCCCCTAGCTTTCGCGCCTCAGCGTCAGTGTCAGCCCAGCAACCCGCCTTCGCCGCAGGTGTTCCTCTCGATATCTACGCATTTCACCGCTACACCGAGAATTCCAGTTGCCCCTTCTGCACTCTAGCCCCGCAGTATCGGCTGACCTTTCCGAGTTAAGCCCGGAGATTTCACAGTCGACTTGCGGTGGCCGCCTACGCGCCCTTTAAACCCAATTCAAGTG
+
CCCCCGGGGGGGGGGGGGGGGGGGGGGGGGGGGGGGGGGGGGGGGGGGGGGGGGGGGGGGGGGGGGGGGGGGGGGGGGGGGGGGGGGGGGGGGGGGGGGGGGGGGGGGGGGGGGGGGGGGGGGGEGGGGGGGGGGGGGGGGGGGGGGGGGFEGFGGDCGEGGGGGDGGGGGGGFGGGGGGGGFGGGF><DE;DGGCAEGFFFFF;62<FFG>FFDA@A;7:6?BFD999>:?FFFF:??::BBA><B>
@M00200:207:000000000-ALC1F:1:1112:7494:12599 2:N:0:5
TACTAGGGTATCTAATCCTGTTTGCTCCCCACGCTTTCGTGCATGAGCGTCAGTGTTGGCCCAGAAGGCTGCCTTCGCCATCGGTGTTCCTCCAGATCTCTACGCATTTCACCGCTACACCTGGAATTCCACCTTCCTCTGCCACACTCGAGCCAAGTAGTTTCGAGCGCAATTCCCAAGTTAAGCCCGGGGATTTCACACTCGACTTGCTCAGCCACCTGCGCACACTTTAAGCCCCGTTCAAGTG
+
CCCCCGGGGGGGGGGGGGGGGGGGGGGGGGGGGGGGGGGGGGGGCAFGCFGGCFGFFGFGGFEGFFGGGGGGCGGGGGDCGGGGGGGGGGGGGGGGGGGGGDGGDDGGGGGGGGGGGGGGGGGFG8FFGGGGGGGGGGGGGGGGGGGGGGFEGGGGGGGCDFGGGCGGGGGGGFGGDG@69C@FDGGGGG>?@DFFFFGFFFFFFFF9:CEEEDGABFBB@F@B@G><@AE5CEFF(42<(8@57))
@M00200:207:000000000-ALC1F:1:1112:25204:13245 2:N:0:5
TACGGGGGTATCTAATCCTGTTCGCTCCCCACGCTTTCGCGTCTCAGCGTCAGTACCGTCCCAGAGAGCCGCCTTCGCCACGGGTGTTCTTCCTGATATCTGCGCATTTCACCGCTACACCAGGAATTCCACTCTCCTCTTCCGGACTCTAGCCGCACGGTTTCCATCGACGTCTGAAGGTTGAGCCTCCAGTTTTCACAACGGACCTGTGCGGCCGCCTACACGCTCTTTATACCCAATTCAAGTG
+
CCCCCGGGGGGGGGGGGGGGGGGGGGGGGGGGGGGGGGGGFEGGGGGGGGGGGGGGGGGGGGGGGGGGGGGGGGGGGGGGGGGGGGGGGGGGGGGGGGGGGGGGGGGGGGGGGCEGGGGGGGGGGGGGGFDFGGGGGGGFGGGGGGGGGGGBFGGGGGGEDEDGGGGGGGGGGFGGG?CCGGGGGGGGGGGFFGCEFEGFFFF33377:<6<69GF;70:<??72)-41<5<AAFF02::<<AB24:
@M00200:207:000000000-ALC1F:1:1112:17711:14934 2:N:0:5
TACGAGGGTATCTAATCCTGTTTGCTCCCCACGCTTTCGCGCCTCAGCGTCAGTACCGTCCCAGCGAGCTGCCTTCGCCATTGGTGTTCCTCCCGATATCTGCGCATTTCACCGCTACACCGGGAATTCCACTCGCCTCTTCCGGACTCTAGCCCGACAGTATCAACCGGCTTTCAAGGGTTGAGCCCTTGACTTTCACAGCTGACTTACCGGACCGCCTACGCGCTCTTTATACCCAGTCCAAGTG
+
CCCCCGGGGGGGGGGGGGGGGGGGGGGGGGGGGGGGGGGGGGGGGGGGGGGGGGGGGGGEFGGGGGGGGGGGGGGGGGGGGGGGGGGGGGGGGGGGGGGGGGGGGGGGGGGG<FGEGGGGGGGGGGGGGGGGGGGGGGGGFGGGGGGGGGGGGFFE>EGGGCFGGGG6C19;DFGG>EEGGGDGGG<FFGFFFGGFFFGF<<FFEFFFFFF?61DD>@BFFFFFBG0::<>F)6BFF?(.).46<<A
@M00200:207:000000000-ALC1F:1:1112:10145:15556 2:N:0:5
TACGGGGGTATCTAATCCTGTTTGCTCCCCACGCTTTCGTGCATGAGCGTCAGTGTTGGCCCAGAAGGCTGCCTTCGCCATCGGTGTTCCTCCACATCTCTACGCATTTCACCGCTACACGTGGAATTCCACCTTCCTCTGCCACACTCCAGCAAAGTAGTTTCGAGCGCCATTCCCAAGTTAAGCCCGGGGCTTTCACACTCGACTTCCTCTGCCGCCCGCGCACACTTTACGCCCAATTCACGTG
+
6ACCCGGG+6C,,;EFFF@FC,EFFDF,FGGCCF,,968CFE<F<F@C67BFFEF@<@FFGDCFDFGGC8<F<<EFFEGGCFGGFCC7??,CEEE@EFGGGGGCGG+?EAFFGCECGGCECFFDGG,,6C,CD=DGDGGGCFGGGDGGCCFDGG?8,76ECFDCCC0A>CC5D+?BCFFG,<+:CGFFGG5?A5F:4?=+6:;?(666)/+16;CABA((.:02()41().6)(073:B?54A),:(
@M00200:207:000000000-ALC1F:1:1112:24436:16123 2:N:0:5
TACAGGGGTATCTAATCCCGTTTGCTCCCCTAGCTTTCGCGCCTCAGCGTCAGAAGAGGTCCAGCGCGCCGCTTTCGCCACCGGAGTTCCTGTAGATATCAACGCATTTCACCGCTCCACCTACAGTTCCGCACGCCCCTACCTCCCTCGAGGCCGTCAGTATCTAAGGCAGTTCCACGGTTGAGCCACGGCATTTCACCCCAGACTTGACAGCCCGCCTACGCGCCCTTTAAACCCAGTTCAAGTG
+
CCCCCGGGGGGGGGGGGGGGGGGGGGGGGGGGGGGGGGGGGGGGGGGGGGGGGGGGGGGGGGGGGGGGGGGGGGGGGGGGGGGGDGFGGGGGGGGGGGGGGGGGGGGGGGGGGGGDGGGGGGGGGGFGGGGGGGGD=EEGGGGGGGGGGGG>EGGGEDDCGGGGGGGGGGGCDFCFGGGGGGD6CFGGGGEEEG7?FFGFFFF>??F<EAEEEFGFFEFFFF:0696>1:>AA<FFFF??2<BA>-<
@M00200:207:000000000-ALC1F:1:1112:23099:16967 2:N:0:5
TACAGGGGTATCTAATCCCGTTTGCTCCCCTGGCTTTCGCTCCTCAGCGTCAGTAATGGTCCAGGATGCCGCCTTCGCCACCGGTGTTCCTCCAGATATCTACGCATTTCACCGCTACACCTGGAATTCCGCATTCCTCTCCTGCACTCAAGCCACGCAGTATCAGACGCAGTTCCCCAGTTAAGCTGAGGGATTTCACGTCTGACTTAAGTGGCCACCTACGAACCCTTTAAGCCCAATTCAAGTG
+
CCCCCGGGGGGGGGGGG9FGGGGGGGGGGGGGGGGGGGGGGGGGGGGGGGGGGGGGGGGGGGGGGGGGGGGGGGGGGGGGGDGGGGGGGGGGGGGGGGGGFGGGGGGGGGGGGGGGGGGGGGGGGGGGGGGGGGGEGGGGGGGGGGGGGGGGGGGGGGGGG9DGGFFGDGGGGFGGGFGGGGGFGGGGGGFBDGFECAGFBFFFCE=EFFFAFEDFEFFDFFDFDGF@F@43<;B=?FD8CEFECF?
@M00200:207:000000000-ALC1F:1:1112:11199:17619 2:N:0:5
TACTGGGGTATCTAATCCTGTTCGCTCCCCACGCTTTCGCTCCTCAGCGTCAGTTGTTGCCCAGAGACCCGCCTTCGCCACCGGTGTTCCTCCTGATATCTGCGCATTTCACCGCTACACCAGGAATTCCAGTCTCCCCTGCAACACTCTAGTTTGCTCGTATCGACTGCAGACCCGAGGTTGAGCCTCGGGATTTCACAGCCGACGCAACAAACCGCCTACGAGCTCTTTAAACCCAATTCAAGTG
+
CCCCCGGGGGGGGGGGGGGGGGGGGGGGGGGGGGGGGGGGGGGGGGGGGGGGGGGGGGGGGGGGGGGGGGGGGGGGGGGGGGGGGGGGGGGGGGGGGGGGGGGGGGGGGGGFGGGGGGGGGGGGGGGGGGGGGGGGGGGGGGGGGFGGGGGFGCGGGGG>DGGGGGGGGFGGGFGGGGGGGGGGGGFFFGGB>CFEFFGFFBFEFFFFFFGFFFGF@EFFFFFFFG>DBA26<>F??FBFBFFAFFF
@M00200:207:000000000-ALC1F:1:1112:14156:18679 2:N:0:5
TACCGGGGTATCTAATCCCGTTTGCTCCCCTGGCTTTCGCTCCTCAGCGTCAGTGTTGGTCCAGAATGCCGCCTTCGCCACCGGTGTTCTTCCAGATATCTACGCATTTCACCGCTACACCTGGCATTCCGCATTCCTCTCCCAAACTCAAGCCACGCAGTCTCACACGCAGTTCCACGGTTGAGCCGAGAGATTTCACGTGTGACTTAGTTGGCCGCCTACGAGCCCTTTACACCCAGTTCAATTG
+
CCCC@FGGGGGGGGGGGG<FGG8FGGGGGGC,DEGGGGG7FGCFGGGGGGGGGGA,,C,,,9,C,6,,C,FGGGGGGGCECCFGGGGGG,,,95??FGGGGFEFGGGGCFFFGGGGEGGG8,,,,4CFGG888CCEGGGGFGG8,,AFGGGF8FF,+6==D8@DFG6CDGDG9<+?+2*@F>*A9F7**;*//=D?AEGA3(;8CFEFF*419(;;6>B?F;?0(>2;DDF<)6=<>:B?4).)).5
@M00200:207:000000000-ALC1F:1:1112:16713:18764 2:N:0:5
TACGGGGGTATCTAATCCTGTTTGCTCCCCACGCTTTCGCGCCTCAGCGTCAGTTCCGGTCCAGTGAGCCGCCTTCGCCACTGGTGTTCCTCCCAATATCTACGCATTTCACCGCTACACTGGGAATTCCACTCACCTCTCCCGGTCTCAAGCCAAGCAGTCTGGCAGGCAGTTCCTCGGTTAAGCCGAGGGATTTCACCCGCCACTTGCAAGGCCGCCTACGCGCCCTTTACACCCAATTCAAGTG
+
CCCCCGGGGGGGGGGGGGGGGGGGGGGGGGGGGGGGGGGGGGGGGGGGGGGGGGGGGGGGGGGGGGGGGGGGGGGGGGGGGGGGGGGGGGGGGGGGGGGGGGFGGGGGGGGGGGGGGGGGGGGGGFGGGGGGGGGGGGGGFGGGGGGGGGGFGFGGGGG6DFGGGGGGGGGGGFGGGGGGGDGFGGGGDDEDFGFEFFGF69E>@FEEFFFEFFFFBFFFF?6>BCBFFF?B<AF;>B:<<FD4<>A
@M00200:207:000000000-ALC1F:1:1112:3585:19842 2:N:0:5
TACAAGGGTATCTAATCCTGTTTGCTCCCCACGCTTTCGCGTCTCAGCGTCAGTATCCGTCCAGAAGGCCGCCTTCGCCACCGGTGTTCCTCCCGATATCTACGCATTTCACCGCTACACCGGGAATTCCACCTTCCTCTCCGGTACTCAAGTTTGCCAGTATCCGACGCAGTTCCCTCGTTGAGCGAGGGGATTTCACATCAGACTTAGCAGACCGCCTACACGCCCTTTATACCCACTTCAAGTC
+
C@C,@EGGGGGGGGGGGGGGGGGGGGGGGGGGGGGGGGGGGGGGGGGGGGGGGGGGGFGGGGGGGF?F@FGGGGGGGGGGG<FGFGGGGGG,FFCF:F@?EGGGGGGGGGGGGGGDGGGFGGDCFGFGGGGGGGCGGGGGGG>+C8EGGCFC3C:=AFGCF7C;7@D8DGGDDFGFGGGGGFF=CFG)C<*8:DF@FFGFEFFFFFFEE<EC83CF(59??FB??<?FFFF)6<F?2<(3<?2))-)
@M00200:207:000000000-ALC1F:1:1112:17598:19894 2:N:0:5
TACGCGGGTATCTAATCCCGTTCGCTCCCCTAGCTTTCGTGCCTCAGTGTCAGGTGTTGTCCAGAGACTCGCCTTCGCCACTGGTGTTCCTCTCGATATCTACGCATTTCACTGCTACACCGAGAATTCCAGTCTCCCCTCCAACCCTCAAGTGAGAGAGTATTCAATGCAATTTCCAGGTTAAGCCTGGAGATTTCACATCAAACTTACCTCACCACCTACGCACCCTTTATACCCAGTTCAAGTG
+
CCCCCGGGGGGGGGGGGGGGGGGGGGGGGGGGGGGGGGGGGGGGGGGGGGGGGGGGGGGGGGGGGFGGGGGGGGGGGGGGGGGGGGGGGGGGGGGGGGGGGGGGGGGGGGGGGGGGGGGGGGGGGGGGGGGGGGGGFGGGGGGGGGGGGGGDFGGGGGGEFGGGGGGGGGGFCFGGGGGGGCFGGGGGGFF>AGGFFCFFEFFFF@EEFF6>=@FFFFFDBEDB@9@=DFFFFFFF8E0;CEE?EF4
@M00200:207:000000000-ALC1F:1:1112:21786:20219 2:N:0:5
TACGGGGGTATCTAATCCTGTTCGCTCCCCACGCTTTCGCGCCTCAGCGTCAGGAACGGCCCAGCAGATCGCCTTCGCCACCGGCGTTCCTAGCGATATCTGTGCATTTCACCGCTACACCGCTAGTTCCATCTACCTCTACCGCCCTCTAGTCAACGCAGTATCCGACGCACGTTCACAGTTAAGCCGTGAATTTTCACGCCGGACTTACGTAACCGCCTACACGCCCTTTAAGCCCAATTCAAGTG
+
CCCCCGGGGGGGGGGGGGGGGGGGGGGGGGGGGGGGGGGGGGGGGGGGGGGGGGGBFGGGFGGGGGGGGGGGGGGGGGGGGFGGGGGGGGGGGGGGFCCGGGFFGGGFGGGGGGGGGGGGFGGGGGGGGGGFGGGGGGGGGG7:EGGGGGGFGGGGGC*15CFGGGGCGGGGGBG55CCFEGFGFGGGDD:8>CFA?)7411:DBFFFFFF?FFFEF>>B?FF?:3962142>)0@B??:75AAAD94
@M00200:207:000000000-ALC1F:1:1112:15647:21575 2:N:0:5
TACTAGGGTATCTAATCCTGTTCGCTCCCCTAGCTTTCGCGCCTGAGCGTCAGGTAAGGCCCAGAGATCCGCCTTCGCCACCGGTGTTCCTCCTGATATCTGCGCATTTCACCGCTACACCAGGAATTCCGATCTCCCCTACCTACCTCTAGCCTGACAGTATCGAATGCAGTCCCGGGGTTGAGCCCCGGGATTTCACACCCGACTTGCCAAGCCGCCTGCGCGCTCTTTACGCCCAGTTCAAGTG
+
CCCCCGGGGGGGGGGGGGGGGGGGGGGGGGGGGGGGGGGGGGGGGGGGGGGGGGFEGGGGGGGGGGGGGGGGGGGGGGGGGGGGEFGGGFGGGGGGGGFGGGFGGEGGGGGGGGGGGGGFGDFGGGGGGGFGGGGAFDGGDDFGFEGCDFEFGFFFDFF9D:7@CDFFGGCEDACFDCCDGGGFCG4;;?>B>GG*8CGA89DE26;D3>0.4;C84)6;;6;BF)43(-.66,5)312>).6:>64
@M00200:207:000000000-ALC1F:1:1112:24034:22139 2:N:0:5
TACAAGGGTATCTAATCCTGTTTGCTCCCCACGCTTTCGCGCCTCAGCGTCAGAACTGGTCCAGCTGGCCGCCTTCGCCACGAGTGTTCTCCCCCATCTCTACGCATTTCACCGCTACACGGGGAATTCCACCAGCCCCTCCCAGCCTCAAGTCTCACAGTTTCTACGGCTGAACACGGTTTAGCCGTGTGATTTCACAGCATACCTTTGCGACCGCCCTCGCGCCCTTTACACCCAATTCAAGTG
+
CCCCCEFGGGGGGGGGGGGGGGGGGGFGGGGGGGGGGGGGEGGGGGGGGGGGGDEGC9FGGGGGGGGGG8CGGGGGFGGGCCCFEFGGGGAFAB@CGFFFGGGGGGGGGGGFGGGGGGGGG=+:@FFEEGCGG8@FF=EGGGDC8@FGGGDD8=A,,DFEGC@FFGFC6CDC5*0+*1:<E4;CCFC7*;8@+=E5+>@8:D+4.(8**1,6>@D)(8(((((.1C9(3:2)64FE:6(4))4).)
@M00200:207:000000000-ALC1F:1:1112:15843:22496 2:N:0:5
TACGGGGGTATCTAATCCTGTTTGCTCCCCACGCTTTCGTGCATGAGCGTCAGTGTTGGCCCAGAAGGCTGCCTTCGCCATCGGTGTTCCTCCACATCTCTACGCATTTCACCGCTACACGTGGAATTCCACCTTCCTCTGCCACACTCCAGCACCATAGTTTCGAGCGCAATTCCCAAGTTAAGCCCGGGGCTTTCACACTCGACTTGCAGCGCCGCCTGCGCACACTTTAAACCCAATTCAAGTG
+
CCCCCGGGGGGGGGGGGGGGGGGGGGGGGGGGGGGGGGGGGGGFCEFGCEGGGGGGGCFGGGGGGGFGGGGGGGGGGGGGGGGGGGGGGGGGGGCGGGGGGGGFGGGGGGFGFGGGGGGGGGGEGGGGGD;FDEDGGGGGGG8DFGGGGGG?FFGGG987DEGGDFFDGGGC59C7;CC5ECCF7C9CGD>;BDG(0*4:BBFF66;,39+.)4C>2>1010(((/4<?24:44B:??6<>2):2A2
@M00200:207:000000000-ALC1F:1:1112:9675:23124 2:N:0:5
TACGCGGGTATCTAATCCCGTTTGCTCCCCTAGCTTTCGCTCCTCAGCGTCAATGTCGGTCCAGGATGCCGCCTTCGCCACCGGTATTCCTCCAGATATCTACGCATTTCACCGCTACACCTGGAATTCTGCATCCCTCTCCCGAATTCAAGCCATCCAGTATCCGACGCAGTTCCAAAGTTAAGCTTTGGGATTTCACGTCGGACTTAGTTGGCCGCCTACGAGCCCTTTAAACCCAATTCAAGTG
+
CCCCCGGGGGGGGGGGGEGGGGGGGGGGGGGGGGGGGGGGGGGGGGGGGGGGGGGGGGGGGGGGGGGGGGDEGEGGGGGGGGGGGGGGGGGGGGGGGGGGDGGGGGGGGGGGGGGDEGGGGFGGGGGGFGGGFGGEGGGGGGGGGDGGGGGEGGGGGGFFGGGGFGGGGGGGDFGGGGGGFGGDGFCGGGCDFGGEFFFFFFFF2>(7;CF?EFGFB8>6<@(///76?BDA46=5:?F:24>>2><
@M00200:207:000000000-ALC1F:1:1112:15903:23571 2:N:0:5
TACAGGGGTATCTAATCCTGTTTGCTCCCCACGCTTTCGCGCCTCAGCGTCAGGAAATGCCCAGAGACCCGCCTTCGCCACCGGTGTTCCTCCCGATCTCTACACATTTCACCGCTACACCGGGAATTCCAGTCTCCTCTGCATCCCTCAAGAACGGCAGTATCAGCCGACGTTTCTCGGTTGAGCCGAGAGATTTCACGACTGACTTGCCATCCCGCCTACGCGCCGTTTAAGCCCAATTCAAGTTACAT
+
CCCCCGGGGGGGGGFGGGGGGGGGGGGGGGGGDGGGGGGGGGGGGGGGGGGGGGGGDFDEGGGGGCFFGGGGGGGGGGGGGFGGGGGGGEEFGG7@CFEF9EGGGGGGGGFGGDEEGGGGGGGGGGFFGGGGGGGGGGGGGGGGFGGGGG?,6AGEG>C8DCC:FFGFC:?>C9FGCFCCEDGF*=FD55=))+=5A<FF?F>5=@F<)1=<>;FA?AFF@:(,-77(,(,3))7)4<01)5)64A)))))
@M00200:207:000000000-ALC1F:1:1113:7434:2787 2:N:0:5
TACAGGGGTATCTAATCCCGTTTGCTCCCCACGCTTTCGCGCCTCAGGGTCAGTCACCGTCCAGAGGACCGCCTTCGCCACCGGTGTTCCTCCAGATCTCTACACATTCCACAGCTACACCGGGAATTCCATCTTCCTCTCCGGGACTCAAGAGAAGCAGTCTCGGGCGCAGTTCCTCGGTTGGGCCGAGGTATTTCACACCCGACTTACCTCCCCGCCTACGCGCCCTTTACGCCCAGTTCAAGTGCGAT
+
A@@,8FF76BFCFFGAFFFCFF8;,,6C6,;CF77,,;:BFD@:@,;,CFEEGEEFGD:EFF6CF,CEF@FD+,8,BF,8F=+4>48,C9,CE889EFA?=4FF,E=?,5,C,9E@9FFFE@+48@,,EFGC8=EA9FFFGG6>+6=6+2,7=DE,18@?FE72A@C8D*CC*:2+=9?7:9CG<G*?5CG)/+:)+7@<E,00171(;3F4<1):2:(:B:BF>D;104).:(5)36::ABF<A:>)4<,
@M00200:207:000000000-ALC1F:1:1113:16883:3768 2:N:0:5
TACTGGGGTATCTAATCCTGTTTGATCCCCACGCTTTCGTGCCTCAGCGTCAGTTACAATTTAGTGAGCTGCCTTCGCAATCGGTGTTCTACATCATATCTAAGTATTTCACCACTACATGATGTATTCCGCCCACCTCAAGTGTACTCAAGACTTGCAGTATCAATGGCAGTTCCGGAGTTGAGCTCCGGGCTTTCACCACTGACTTACAAGCCCGCCTACGCACCCTTTAAACCCAATTCAAGTG
+
CCCCCGGGGGGGGGGGGGGGGGGGGGGGGGGGGGGGGGGGGGGGGGGGGGGGGGGGGGGGGGGGGGGGGGGGGGGGGGGGGGGGGGGGGGGGGGGGGGGGGGGGGGGGGGGGGGGGGGGGGGGGGGGGGGFGGGGGGGGGGGGGGGGGGGGGGGGGGGGFGGGGGGGFGGGGGFGGGGGGGFGGGGGFGGGEFGGFFFGFEFFFFFFFCFGFEF>F>DFFFFFFFDFFFFFCECFF@@BB9CF7?CF
@M00200:207:000000000-ALC1F:1:1113:14486:5444 2:N:0:5
TACGGGGGTATCTAATCCTGTTTGCTCCCCACGCTGTCGCGCCTCAGTGTCAGCAACTGCCCAGCAGGCCGCCTTCGCCACCGGTGTTCTTCTGGATCTCTACGCATTCCACCGCTACACCCGGAATTCCGCCTGCCTCTACAGTGCTCCAGCCTCGCAGTATCCATGGCCGACGCGGGGTTGAGCCCCGCGCTTTCACCACGGACTGACCAGGCCACCTACGCGCCCTTTACACCCAGTTCAAGTG
+
CCCCCGGGGGGGGGGGGGGGGGGGGGGGGGGGGGGGGGGGGGGGGGGGGGGGGGGGGGGGGGGGGGGGGGGGGGGGGGGGGGGGGGGDGGGGGGGGGGGGGGGGGGGGGGFGGGGGGGGGGGGGGGGGGGGGGGGGGGGGGGGGGGGGGGGFGGGGDGGGGGGGGGGGGGGGGFGGGGGDEGGGCFDGGDDEEGG<F>GA?FF>FFFFFFGFFFFE?FFFB04;BGFFFB?AFFFF0,34:><AF94
@M00200:207:000000000-ALC1F:1:1113:28161:8094 2:N:0:5
TACTCGGGTATCTAATCCTGTTTGCTCCCCACGCTTTCGCGTCTCAGCGTCAGTAACGTCCCAGCGAGCTGCCTTCGCCATTGGTGTTCCTCCCGATATCTGCGCATTTCACCGCTACACCGGGAATTCCACTCGCCTCTTCCGGACTCGAGCCCGACAGTATCCACCGGCATCCCAGGGTTGAGCCCTGGACTTTCACAGCGGACTTATCGGGCCGCCTACACGCGCTTTAAACCCAGTTCAAGTG
+
CCCCCDGDGGGGGGGGGGGGGGGGGGGGGGGGGGGGGGGGGGGGGGGGGGGGGGGGGGGGGGGFFGGGGGGGGGGGGGGGGGGGGGGGGGGGGGGGGGGGGGGGGGGGGGGGGGGGGGGGGGGGGGGGGGGGGGGGEGGGFDFGDGGGGGFCCEGGGGGGGGFFEGFFD>CGGFGGGGGCFGEGGGGFFGFFFGGEF?CEFFB)3;>8EE9=>>F@>B>?<FBFFGFFFFBFFFFFFF:>4<B)<<2
@M00200:207:000000000-ALC1F:1:1113:4556:8178 2:N:0:5
TACTGGGGTATCTAATCCTGTTTGCTCCCCACGCTGTCGCGCCTCAGCGTCAGCAACAGCCCAGCAGGCCGCCTTCGCCACCGATGTTCTTCCCGATCTCTACGCATTCCACCGCTACACCGGGAATTCCACCTGCCTCTACTGTGCTCGAGCCCGACAGTTTAGGAGGCAGCCTCGCAGTTGAGCCGCGAGATTTCACCCCCTACTTATCAGGCCGCCTACGCGCCCTTTATGCCCAATTCAAGTG
+
CCCCCGGGGGGGGGGGGGGGGGGGGGGGGGGGGGGGGGGGGGGGGGGGGGGGGGGGGGGGGGGGGGGGGGGGGGGGGGGGGGGGGGFGGGGGGGGGGGGGGGGGGGGGGGGGGGGGGGGGGGGGGGGGGGGGGGGGGGGGGGGGGGGGGGGCEGGGDGGGGGGGFGGCGGGGGFGGGGGGGGGGGGGGGGGEFGGFFFG<@>FFFFEECFGABFFFBEFFFF?F>GBFFF:AABFFFB<?AF<<AFF
@M00200:207:000000000-ALC1F:1:1113:22194:8233 2:N:0:5
TACCAGGGTATCTAATCCCGTTTGCTCCCCTGGCTTTCGCTCCTCAGTGTCAGTGTCGGTCCAGGATGCCGCCTTCGCCACCGGTGTTCCTCCAGATATCTACGCATTTCACCGCTACACCTGGAATTCCGCATCCCTCTCCCGAACTCAAGCCATCCAGTATCAGACGCAGTTCCCCGGTTAAGCCGAGGGATTTCACGTCTGACTTAGTTGGCCACCTACAAGCCCTTTACACCCAGTTCAAGTG
+
CCCC@FGGGGGGGGGGGGGGGGGGGGGGGGFFGGGGGGGGG8FGGGGEGGGGGGFFGG7@FGGGFCFFG<FGGGGGGGCG@?FGGGGGGGGGG@FGGGGGGFGGGGGGGGGGGGGGGGGGGGGGGGGGGGCEEE=BFGGG,@FE6EGGG?FDDGCD8FFGGGGGGG6FGGDGGFFC?:DGGDEFGGGG57C4**;>F5D9DD6FFFEFE*4/8@FF4FDFFF(.7;;DDFFFF3B;1;0=66CFCFF
@M00200:207:000000000-ALC1F:1:1113:17254:10788 2:N:0:5
TACTGGGGTATCTAATCCTGTTCGCTCCCCACGCTTTCGCTCCTCAGCGTCAGTATCGGCCCAGAGACCCGCCTTCGCCACCGGTGTTCCTCCTGATATCTGCGCATTTCACCGCTACACCAGGAATTCCAGTCTCCCCTACCGAACTCTAGCCTGCCCGTATCAACTGCAAGCCCGCAGTTAAGCCGCGGGTTTTCACAGTCGACGCAACAAGCCGCCTACGAGCTCTTTACACCCAATTCAAGTG
+
CCCCCGGGGGGGGGGGGGGGGGGGGGGGGGDFGGGGGGGGEFGGGGGGGGGGGGGGGGGGGGGGGGGGGGGGGGGGGGGGGGGGGGGGGGGGGGGGGGGGGGGGGGDGGGGGGGGGGGGGGGGGGGGGGGGGGGGGGGGGGGGGGGGGGGGFFGFGGGGGGGGGGGGGGGGGGFDFGECDGDGGGFGGDGGBBGC?FFGEE<FFF@FFFFEBFFFFFF1<:?2??D0:AAAFFFFF>BFF9AAB964
@M00200:207:000000000-ALC1F:1:1113:25074:11916 2:N:0:5
TACGAGGGTATCTAATCCTGTTTGCTCCCCTAGCTTTCGTGCCTCAGCGTCAGGAATTGTCCAGGGATTCGCCTTCGCCACTGGTGTTCCACTTGATATCTACGCATTTCACTGCTACACCAAGTATTCCAATCCCCCCTCAAATCCTCTAGCAAGGTAGTTTCCAATGCCATTTCCGGGTTGAGCCCGGAGATTTCACATCCGACTTACCTCACCACCTACGCACCCTTTAAACCCAATTCAAGTG
+
CCCCCGGGGGGGGGGGGGGGGGGGGGGGGGGGGGGGGGGGGGGGGGGGGGGGGGGGGGGGGGFGFGGGGGGGGGGGGGGGGGGGGGGGGGGGGGGGGGFGGGGGGGGGGGGGGGGGGGGGGGGGGGGGGGGGGGGGGGEGGGGGGGGGGGGGGGGGGGGGGGGGGGGGGGGGGFGGGG>CEGEGGGGGGGGBEGGFFFGFFFFB5=BFFFGF9EFAEFFDEBFFDGFFF@=4?EFFFFFFEFF?EEE
@M00200:207:000000000-ALC1F:1:1113:21171:11946 2:N:0:5
TACAAGGGTATCTAATCCCGTTTGCTACCCTAGCTTTCGCGCCTCAGCGTCAAGAACAGGCCAGGAAGTCGCCTTCGCCACTGGTGTTCCTCCCGATATCTACGCATTTCACCACTACACCGGGAATTCCACTTCCCTCTCCTGCCTTCGAGTCGAACAGTATCGCGTGACCCTCCCCAGTTGAGCCGGGGGCTTTCACCCGCGACTTGTACGACCGCCTGCGCGCTCTTTACACCCAGTTCAAGTG
+
CCCCCFGGGGGGGGGGGGGGGGFGGGGGGGGGFGGGGGGGGGGGGGGGGGGGGGGGGGGFCEGGG7FFFFGGGGGGGGGGGGGGGFGGGGGGFGGGGGGGGGGGGGGGGGGGGGGGGGFGGGDF=FGGGGGGGGGGGGGFFGGFGGGGGDEDDFGGGGG?FGGGDD>CDEGC;FFGGGG>FGGGGF0C4DE?DGGFF3:3(1)04:@FAE+6:(559DF:6?>99G9?BFAB26?FF<03-.).4--
@M00200:207:000000000-ALC1F:1:1113:18251:12580 2:N:0:5
TACAGGGGTATCTAATCCCGTTTGCTCCCCTGGCTTTCGCTCCTCAGCGTCAATACCGGTCCAGGATGCCGCCTTCGCCACCGGTGTTCCTCCAGATATCTACGCATTTCACCGCTACACCTGGAATTCCGCATCCCTCTCCCGGATCCAAGCCATCCAGTATCAGACGCAGTTCCCCAGTTAAGCTGAGGGATTTCACGTCTGACTTAGTTGGCCGCCTGCGAGCCCTTTACACCCAATTCAAGTG
+
-BCCC8FCEEE<CCFFCFGEF<FEDEE8<F@DD8<F<CFC76@@,;CFFCE@EFD<@F:F7@FDFDAAFFGEEFFGFGGDGGCG=FGCGGGGGGDFC?AAFGGGGCE>FGFGA=BCEGGGFGFGCD==FF8EEEG>8@FGGGGGG>8D?FG?D6FGGF8?CG@FFGCFGGGDCF7?DF*0,2@?CGGGC4:?>G>=F4E>@2AFCE**9/=*/(??>42;(611>GFD(6439<8.6128)6<<A9A
@M00200:207:000000000-ALC1F:1:1113:23839:13315 2:N:0:5
TACAGGGGTATCTAATCCCGTTTGCTCCCCTGGCTTTCGTTCCTCAGTGTCAGTTGCAGTCCAGAACGCCGCCTTCGCCACCGGTGTTCCTCCAGATATCTACGCATTTCACCGCTACACCTGGAATTCCGCGTTCCTCTCCTGCACTCAAGCCAACCAGTATCAGACGCAGTTCCCCGGTTGAGCCGAGGGATTTCACGTCTGACTTAGTTGGCCACCTACGAACCCTTTAAACCCACTTCAAGTG
+
CCCCC@CCF;EFGGFGGGGEGGGEGGGGGGGCFFDFGGGGGGGGGFGGGGGGGGGGGGGGGGGGG@FGGGGGGGGGGGGGGG@CGDGGGGGGGG??FAFGGGGDG7CGGGFGGEC>=FFGGGG<?,EFGEGGGGGGGGGGGGGGGFGGGG?@EGGFGGCDF9FGGFGGDG6CDFGGGGDCEDE**@9D7CE>*9?@F?D9B2;;48>?64ECE1A;8>?=4;047D>F3@@4?4B;?2(248>A)65
@M00200:207:000000000-ALC1F:1:1113:14909:16672 2:N:0:5
TACAGGGGTATCTAATCCTGTTTGCTCCCCACGCTTTCGCGCCTCAGCGTCAGAACCGGACCAGTAAGCCGCCTTCGCCACTGGTGTTCTTGCGAATATCTACGAATTTCACCTCTACACTCGCAGTTCCACTTACCTCTTCCGGTCTCAAGATCTCCAGTATCGAAGGCAATTCCAGGGTTGAGCCCTGGGCTTTCACCCCCGACTTACAGATCCGCCTACGCGCCCTTTACACCCAATTCAAGTG
+
CCCCCGGGGGGGGGGGGGGGGGGGGGGGGGGGGGGGGGGGGGGGGGGGGGGGGGGGGGGGGGGGGGGGGGGGGGGGGGGGGGGGGGGGGGGGGGGGGGGGGGGGGFDGGGGGGGGGGGGGGGGGGGGGGGGGGGGGGGGGCFDECEGGGFGGGGGGGGGGGGGGGGGGDFGGGFGGGGGGGGGGGGGFFGGAFGFFFFG65AFFFFF?E*4>CAFFDFFFDFF;BDFFFFFFABFFFF?F2<A64AA
@M00200:207:000000000-ALC1F:1:1113:22284:16737 2:N:0:5
TACTAGGGTATCTAATCCTGTTTGCTCCCCACGCTGTCGCGCCTCAGTGTCAGCCATTGCCCAGCAGATCGCCTTCGCCACCGGTCTTCTTCCGGATCTCTACGCATTTCACCGCTACACCCGGAATTCCATCTGCCTCTACGGTGCCCAAGCGACACAGTCGCCGCGGCCGATCTGGAGTTGAGCCCCAGACTTTCACCACAGCCTTATGCCGCCACCTACGCGCCCCATAAACCCACTTCAAGTG
+
CCCCCGEFEFFGGAFEFFFDGGGFGGGCFECFGGGEGGGGEGGGGGGGGGGGGDFGGGGGGFGGDGGGCGGECCFGF7FF@FEGF:BFEFGF<F=:::AEFEGG7ECEECFEFEG>CGFGGGG7@FC8EFCEGFAEDGGGGGGCGG>?D8=D?C>EGGGFGGGCCCGGD7CGGFDFFGG6CGCGFFGGGGEFFF;C=<D3@FFFF?18<??4AFFD65(8:BB40791((,,8)*7:<(())))-64
@M00200:207:000000000-ALC1F:1:1113:9445:18745 2:N:0:5
TACAAGGGTATCTAATCCTGTTCGCTCCCCATGCTTTCGCTCCTCAGCGTCAGGTAATGCCCAGAGAACCGCCTTCGCCACCGGTGTTCCTCCTGATATCTGCGCATTCCACCGCTACACCAGGAATTCCGTTCTCCCCTGCATACCTCTAGTCCGCCCGTATCGGAAGCACGCTCAAGGTTGAGCCTTGAGTTTTCACTCCCGACGTGACGGACCGCCTCCGAGCCCTTCAAACCCAGTTCAAGTG
+
CCCCCGGGGGGGGGGGGGGGGGGGGGGGGGGGGGGGGGGGGGGGGGGGGGGGGGGGFGGGGGGGGGFFGGGGGGGGGGGGGGGGGGGGGGGGGGGGGGGGGGGGGGGGGGGGGGGGEGGGGGGEF:FFGGGGGGGGFGGGGGGGDGEGGGGFFGFEEGGDEGGGGDDGGGGGGFDGG@C5ECFGCFGGGF?ACGFFF4+:EF6?2>@F@DGD=,>>6>>D(((6(7:7<B(..-9F:6254:9<)64
@M00200:207:000000000-ALC1F:1:1113:7709:19491 2:N:0:5
TACTAGGGTATCTAATCCTGTTTGCTCCCCACGCTTTCGCGTATCAGCGTCAGTATCCAACCAGGTGGCCGCCTTCGCCACAGGTGTTCCTCCCGATATCTACGCATTTCACCGCTACACCGGGAATTCCACCACCCTCTTTGGTACTCTAGCTTGCCAGTTTCATGCGTCGTTCCCCGGTTGAGCCGAGGGATTTCACACATGACTTAACAAACCGCCTACACGCCCTTTAAGCCCAATTCAAGTG
+
CCCCCGGGGGGGGGGGGGGGGGGGGGGGGGGGGGGGGGGGGGGGGGGGGGGGGGGGFGGGGGGGGGGGGGGGGGGGGGGGGGGGGGGGGGGGGGGGGGGGGGGGGGGGGGGGGDEGGGGGGGGGGGGGGGGGGGG=EGGGGGGGGGGGGFFGGGGGGGGGGGGGGGGGGGGGGDGGGGGGGGGG4?F>CDEFEGGEFFGFEFFFEFFEEFGFFFFABFFFFFFFFGFFFFF<<>FF??(1<A<A<44
@M00200:207:000000000-ALC1F:1:1113:26909:19586 2:N:0:5
TACTAGGGTATCTAATCCCGTTTGCTCCCCTAGCTTTCGCGCCTCAGCGTCAGTATTGGGCCAGATGAGCGCTTTCGCCACCGGTGTTCCTCCTGATATCTACGCATTTCACCGCTACACCAGGAATTCCCTCATCCTCTCCCATACTCTAGTCCGGCAGTTTGAGATGCAGGTCCTCGGGTGAGCCGAGGGATTTCACATCTCACTTGCCGAACCGCCTACACGCCCTTTACACCCAATCCAAGTG
+
CCCCCFGGGGGGGGGGGGGGFFGGGGCFGGGFGGGGGGGGGGGGGGGG>GGGGGGGAFGGGGDFCFG9@FFGGFGGDGECEGGGCEGGGGGGGGG<FDFGGGCGDEGGFGFGGGGGGGGGGFFGG8EGGGGCEFGGGFGGF=CFFGGGGGGAFFAECEG>FGFFGD?AFF??D?CFGGG+:0:7F6CDD>5?*9C366976>FFE=>:4*=5>6?6(),803;@<C=(6;)./)/.::4<(,,))6-
@M00200:207:000000000-ALC1F:1:1113:13864:19860 2:N:0:5
TACTCGGGTATCTAATCCCGTTTGCTCCCCTGGCTTTCGCTCCTCAGCGTCAGTGTTGGTCCAGGATGCCGCCTTCGCCACCGGTGTTCCTCCAGATATCTACGCATTTCACCGCTACACCTGGAATTCCGCATCCCTCTCCCAAACTCAAGCCAACCAGTATCAGACGCAGTTCCCCGGTTAAGCCGAGGGATTTCACGTCTGACTTAGTTGGCCACCTACGAGCCCTTTAAACCCAATTCAAGTG
+
@CCCCGGGFGGGGGGGCDEGGGEGGGGGGGGGGGCEGGGGGGGGGGGGGGGGGGGGGGGGGGGGFFGGGGGGGGGGGGGGGGGG:BFGGGGGDGFFGGGGFGGGGGGGGGGGGGGGGGGGFGGGCECGGEFGGGGGGFGGGGGGFGGGFGGGFGGFGEGGGGGGGG8DDDGCC@FCG?DCEGGGGDCDDGDBECCBCCGF:BFFEE@EFFC@EF4;;36;;@D;?<;F@@EEFEFF<2;;BFF<4:A
@M00200:207:000000000-ALC1F:1:1113:18426:20173 2:N:0:5
TACTAGGGTATCTAATCCTGTTTGCTCCCCACGCTGTCGCGCCTCAGCGTCAGCCACTGCCCAGCAGGCCGCCTTCGCCACCGGTGTTCTTCCGGATCTCTACGCATTCCACCGCTACACCCGGAATTCCACCTGCCTCTACAGTGCTCAAGTGAAGCAGTTCGCACGGCCGATCCGGGGTTGAGCCCCGGACTTTCACCACACGCTTACCCCACCGCCTACGCGCCCTTTAAACCCAATTCAAGTG
+
CCCCCGGGGGGGGGGGGGGGGGGGGGGGGGGGGGGGGGGGGGGGGGGGGGGGGGGGGGGGGGGGGGGGGGGGGGGGGGGGGGGGGGGGGGGGGGGGGGGGGGGGGGGGGGGGGGGGGGGGGGGGGGGGGGGGGGGFGGGGGGGGGGGGGGGGGGGFGGGGGGGGGGGGGGGGGFGGGGGGGGGGGGGGGGGFFCFEFFGFFFFFFFF??B<::<@B9>BFBFFFFGFFFFFF)6F@BFB:AFAAFFF
@M00200:207:000000000-ALC1F:1:1113:11389:23506 2:N:0:5
TACGGGGGTATCTAATCCCGTTTGCTCCCCTGGCCTTCGTGCCTCAGCGTCAGTTGCTGTCCAGAGACTCGCCTTCGCCACTGGTCTTCCTTACGATATCTACGCATTTCACTGCTACACCGTAAATTCCAGTCTCCCCTCCAGCACTCTAGCCACGCAGTATCGAATGCAGTTTCAGGGTTGAGCCCTGAGATTTCACATCCGACTTGCGCGACCGCCTACGCACCCTTTATACCCAATTCAAGTG
+
CCCCCGGGGGGGGGGGGGGGGGGGGGGGGGGGGGGGGGGGGGGGGGGGGGGGGGGGGGGGGGGGGGGGGGGGGGGGGGGGGGGGGGGGGGGGGGGGGGGGGGGDGGGGGGGGGGGGGGGGGGGGFFGFFGGGGGGGGGDGG6DFFGGGGGGFGGGGCGEDEGGGGGGGFGGGGFGGGGGFGGGGCFGGGGFAFGGFFCFCC3AADFFFEEE@@>ED@B>DF@09@GFFFFFFFFFFFF?:96<4A>D
@M00200:207:000000000-ALC1F:1:1114:15617:2183 2:N:0:5
TACTCGGGTATCTAATCCTGTTTGCTCCCCACGCTTTCGCGTCTCAGCGTCAGAACTGGTCCAGCTGGCCGCCTTCGCCACGAGTGTTCTCCCCCATCTCTACGCATTTCACCGCTACACAGGGAATTCCACCAGCCCCTCCCAGCCTCAAGCTCCGCCGTTTCCGTGGCTCAATACAGTTGAGCTGTATGCTTTCACCACCGACCTGCGCAGCCGCCTACACGCCCCTTAAGCCCAATTCAAGTG
+
CCCCCGGGGGGGGGGGGGGGGGGGGGGGGGGGGGGGGGGGG@FGGGGGGGGGGGGGFGGGGGGGGFGGGGGGGGGGGGGGGGGGGGGGGG;E@CCFGGGGGGGGGGGGGGGGGGGGGGGG?ECCGGFGGG9EEDDFG8EGGGEFGFGGGFFFFFG,@EE>GGGCGEG95EGFFF8CFCDFE8>DG>9=@FGB9EF8BED=>>;)6>552(*3(3CABB(13;87;D>(:?2<))9@B*.6:>2:<<
@M00200:207:000000000-ALC1F:1:1114:20218:3223 2:N:0:5
TACTGGGGTATCTAATCCCGTTTGCTCCCCTGGCTTTCGCGCCTCAGCGTCAGTGTCGGTCCAGGATGCCGCCTTCGCCACCGGTGTTCCTCCAGATATCTACGCATTTCACCGCTACACCTGGAATTCCACATCCCTCTCCCGCACTCAAGCCTTCCAGTATCAGACGCAGTTCCCAAGTTAAGCCTGGGGATTTCACGTCCGACTTAGAAGGCCGCCTACGCGCCCTTTACACCCAGCTCAAGTGAGTT
+
CCCCCFFE@FGGCGFGGGGGGGCGGGGGGGGGGGGGGGEFGEFCEGGF@@FEGGGGGEDCFGGGGGGGGGGGGG7EGGGGGGGGGGGEGFFGG?FGGGGGGGGGGGGCGGGG9FGGGGGG8EEGGGGGGGFGGGGDFGGGG=DEEDGGGFGGG68,AFF9EGFGGGFFGGC;DF7;ACFFFGCC;8AC997*?C>AFEDBAFEE9>@@=E9*9(*;9EFF?FD1:GFFF:,)6:?F>53()5<*).)6,)-
@M00200:207:000000000-ALC1F:1:1114:6193:3530 2:N:0:5
TACGCGGGTATCTAATCCCGTTTGCTCCCCTAGCTTTCGCGCCTCAGCGTCAGTATTGGGCCAGATGAGCGCCTTCGCCACCGGTGTTCCTCCTGATATCTACGCATTTCACCGCTACACCAGGAATTCCCTCATCCTCTCCCATACTCAAGCCAAGCAGTTTGGGACGCAGGTCCTCGGGTGAGCCGAGGGATTTCACGTTCCACTTACTTGACCGCCTACACGCCCTTTACACCCAGTTCACGTG
+
CCCCCGGGGGGGGGGGGGGGGGGGGGGGGGGGGGGGGGGGGGGGGGGGGGGGGGGGGGGGGGGGGGGGGGGGGGGGFEEEEGGGGEGGGGGGGGGGGGGGGGGGGGGGGGGGGGGGGGGGGGGGGGGGGGGGGFGFFGGGGGGGGGGGFGGFGGGGGGGGGFFFDGFGGGDCDFGGGGGGGGDFGG>D5DDB?GGFACFDAFFFFEC@FEF?EEG=0>@FFF?B1C?;B?:BA27?(*4,6)::4<B
@M00200:207:000000000-ALC1F:1:1114:25259:4629 2:N:0:5
TACTGGGGTTCTAATCCCGTTCGCTCCCCACGCTTTCGTGCCTCAGCGTCAGAATTGGCCCAGTCGCCTGTCTTCACCTTCGGCGTTCCTCTAGATATCTACGCATTTCACCGCTCCACCTAGAGTTCCAGCGACCCCTACCAACCTCAAGCACTGCAGTCTGTCGAGCAATTCCACGGTTGAGCCGTGGGATTTCACAAGACACTTGCAGCGCCGCCTACGCACCCTTTATACCCAATTCAAGTG
+
CCCCCFGGFEGGDFGFCEGGGGGGGGGGGGGGGGGGGGGGDGGGGFGGGDGGFFGDGGGGGDGGGGGGGGGGGGGGGGGGGGGGGGGGGGGGFGGDC9FFDGFEGEGGGGGGGGGGGGGFGFGGGGGGGGGGGGGGDGGFGFGGGGGGGGGGGGGCGGFE?GGGGFFGGE+?ACCFFGGG5DCCFGF79CC44>?FFEGB);465BEECE,8>9759BDFD>B@>72142AA>ABF?74)6<2:64
@M00200:207:000000000-ALC1F:1:1114:8606:4670 2:N:0:5
TACCGGGGTATCTAATCCTGTTTGCTCCCCACGCTGTCGCGCCTCAGTGTCGGCTATTGAATCCTTGCGGACTCACCGCCCAGCAGACCGCCTTCGCCACTGGTGTTCTTCCGGATCTCTACGCATTCCACCGCTACACCCGGAATTCCATCTGCCTCTACGGTGCCCAAGCAACACAGTTGCCACGGCCGATCTGGAGTTGAGCCCCAGACTTTCACCACAGCCTTATGTCGCCCCCTACGCGCCCTTT
+
CCCCCGGGGGGGGGGGGGGGGGGGGGGGGGGGEGGGGGGGGGGGGGGGGGGGGGGGGGGGGGGGGGGGGFGGGGGGGGGGGGGGGGGGGGGEGGGGGGDGGGGG8ECFGGGGGEGGGGFGGGGGCGGGGGGGGGGGGGGGEEEGGFGGFFGGGGGGGGGGGDDGGGDFGGFGG9FGGGGGGGDFDFADDDDEEG4CFE4=FFAF@F@@DF*8@EFFDFFBB@:B0D2<))64:?))4921:<6/4>FF?B
@M00200:207:000000000-ALC1F:1:1114:22687:5094 2:N:0:5
TACTCGGGTATCTAATCCTGTTTGCTCCCCACGCTTTCGCGTCTCAGCGTCAGTACCGTCCCAGAGAGCCGCTTTCGCCACGGGTGTTCCTCCTGATATCTGCGCATTTCACCGCTACACCAGGAATTCCACTCTCCTCTTCCGGACTCTAGCCAGACGGTTTCCATCGACGTCTCGAGGTTGAGCCTCGAGTTTTCACAACGGACCTGCCTGGCCGCCTACACGCTCTTTACACCCAGTTCAAGTG
+
CCCCCGGGFGGGGGGGGGGGGGFGGGGGGGGGGGGGGFGGGGGGGGGGGCEGGGFEFEFGGGGGGGGGGGGGGDFGGGGGGGGGEGGDFGFGCGGGFGEGGGGGGGGEGGGGGGGGGGGGGGGGGGFGGGFGCGEFFGFFFGGGCCGDFFF9EFGC?DEGGEC9CEFGDFGGGFGGGFGGGCGGGGFGGGGBFGGFFEGCFAEB>BFFF(=;EDFA2>;@658;19:?<AAAFFF?BC48<BB>:4>
@M00200:207:000000000-ALC1F:1:1114:22278:8614 2:N:0:5
TACTCGGGTATCTAATCCCGTTTGCTCCCCTGGCTTTCGCGCCTCAGCGTCAGTGTTGGCCCAGCAACCCGTCTTCACCTCAGGTGTTCCTCTTGATATCTACGCATTTCACCGCTACACCAAGAATTCCGATTGCCCCTTCCACACTCTAGCACTGCAGTATCACTTGGCCGTTCTGAGTTAAGCTCAGAGATTTCACAAGTGACTTACCGCGCCGCCTAAGCGCCCTTTAAACCCAATTCAAGTG
+
CCCCCEGEFGGGGGGGGGGGGGGGGGGGGGGGGGGGGGGGGGGGGGGGGGGGGGGGGGGGGGGGGGGGGGGGGGGGGGGGGGGGGGGGGGGGGGGGGGGGGGGGGGGGGGGGGGGGGGGGGGGGGGGGGGGEGGGGGGGGGGGGGGGGGGGFFGGGGGGGGGGGGGGGGGGGGFGGGG@FGGGGGGFGGGGFFGGFFFGFFFFFFFECFFD=AFGB>BB?@A9D@D=BFD@E?>FF@<7@>;?@?EC
@M00200:207:000000000-ALC1F:1:1114:10668:12341 2:N:0:5
TACCAGGGTATCTAATCCTGTTTGCTCCCCACGCTGTCGCGCCTCAGTGTCAGCAACTGCCCAGCAGGCCGCCTTCGCCACTGGTGTTCTTTCGGATATCTACGCATTCCACCGCTACACCCGAAATTCCACCTGCCTCTACAGTGCTCCAGCTCAGCAGTTCGCACGGCAGATCCGGGGTTGAGCCCCGGACTTTCACCACACGCTTACCAAGCCACCTACGCGCCCTTTACGCCCAGTTCACGTG
+
CCCC<FGGGGGGGGGGGGGGGGGGGGGGGGGGDGGEGGGFGGGGGGGEFGGGGGFGFAE@GFFGGGCFCFGGGGGGGGGGGGGGGFFGGGGFFCFGGGGGGGGGGGGGGGGGGGGGGGGGFEGDGGGGGGGGCG?FGGGGGGGEGDFGG8DFFDCFFGGGGGG>CAC?DGDD5CGG79*CGGDGFGF4CGGEFGFAFEG<FFFF9BDF;@<43=GF15?@EFDFBDB>><FFFFBD>71>2<B*,3,
@M00200:207:000000000-ALC1F:1:1114:21768:13643 2:N:0:5
TACTAGGGTATCTAATCCCGTTTGCTCCCCTGGCTTTCGCTCATCAGCGTCAATGCCGGTCCAGGATGCCGCCTTCGCCACCGGTATTCCTCCAGATATCTACGCATTTCACCGCTACACCTGGAATTCTGCATCCCTCTCCTGGATTCAAGCCATCCAGTATCAGACGCAGTTCCCAGGTTGAGCCTGGGGATTTCACGTCTGACTTAGTTGGCCGCCTACGAGCCCTTTAAGCCCAATTCAAGTG
+
CCCCCGGGGGGGGGGGGGGGGGGGGGGGGGGGGGGGGGGGGGGGGGGGGGGGGGGGGGGGGGGGGGGGGGGGGGGGGGGGGGGGGGGGGGGGGGGGGGGGGGGGGGGGGGGGGGGGGGGGGGGGGGGGGGGGGGGGGGGGGGGGGGGGGGGFGGGGGGGGGGGGGGGGGGGGGFGGGGGGGGGGGGFGGGGFFGGFFFGDFFFFECFFFFCEFEGFFFFFFFF=@GFD@FFFFFFFFGFDFFF+)19
@M00200:207:000000000-ALC1F:1:1114:13350:14054 2:N:0:5
TACGAGGGTATCTAATCCCGTTCGCTCCCCTAGCTTTCGCAGTTCAGCGTCAGTGTCAGCCCAGCAACCCGCCTTCGCCGCAGGTGTTCCTCTCGATATCTACGCATTTCACCGCTACACCGAGAATTCCAGTTGCCCCTTCTGCACTCTAGCCCCGCAGTATCGGCTGACCTTTCCGGGTTAAGCCCGGAGATTTCACAGTCGACTTGCGGTGGCCGCCTACCCGCCCTTTACACCCAATTCAAGTG
+
CCCCCGGGGGGGGGGGGGGDGGGGGGGGGGGGGGGGGGGGGGGGEGGGGGGGGGGGGGGGGGGGGGGGGGGGGGGGGGGGGGGGGGGGGGGGGGGFGGGGGGGGGGGEGGGGGDGGGGGGGGGGGGGGGGGGGFGGGGGGGGGGGGGGCFGDFFGGGGGGGGGGGGGGGGGGGFGGFGGDGGGGGCFFGDGEFGGFFFGFFFFFFFFFFF*6<1DFDD9>BDFFFGFFFF??FFFF:C<6?AA7>AFF
@M00200:207:000000000-ALC1F:1:1114:10900:14245 2:N:0:5
TACCGGGGTATCTAATCCTGTTTGCTCCCCACGCTTTCGTGCCTCAACGTCAGGAATGAGCCAAGAAGCTGCCTTCGCCATTGGTGTTCCTCCTGAGATCCACGCATTTTACCGCTACTCCAGGAATTCCACTTCTCTCTCTCACCCTCTAGTACGCCAGTTTTCATCGCAATATTCCAGTTAGGCTGAAACCTTTAACAACGAACTTAACATACCGTCTACGCACCCTTTAAACCCAATTCAAGTG
+
CCCCCEGGFGGGGGGGGGGGGGGGGGGGGGGGGGGGGGGGGDGGGGGGGGGGGGGGGGGGGGGGGGGGGGGGGGGGGGGGGGGGGGGGGGGGGGGGGGGGGGGGGGGGGGGGGGGGGGGGGGGGGGGGGGGGGGGGGGGGGGGGGFGGGGG9FGGDGEGGGGGGGGGGFGGGGFGGGGGGGGGFGFFGDGGFFGGFFFGFFFFFFFFF@A>EFFGF9AAFFAB>FD@DBBEFE=FA=D;@EFE77??
@M00200:207:000000000-ALC1F:1:1114:4106:14524 2:N:0:5
TACAAGGGTATCTAATCCTGTTTGCTCCCCACGCTTTCGTGCCTCAGTGTCAGTGCTGGTCCAGGTGGCCGCCTTCGCCACAGATGTTCCTCCCGATCTCTACGCATTCCACCGCTACACCAGGAATTCCACTCGCCTCTTCCGGACTCGAGTCCGACAGTATCCACCGGCATTCAAAGGTTGAGCCTTTGACTTTCACAGCGGACTTACCGGACCGCCTACGCGCGCTTTATGCCCAATTCAAGTG
+
CCCCCFGGFGGGGGGGGGGGGGGGGGGGGGGGGGGGGGGGGGGGGGGGGGGGGGGGFGGGGGGGGGGGGFGGGGGGGGGGGGGGGGGGGGGFFCCFGGGGGGCGGGGGGGGGGGGGGGG8EFF><EGGGGGGCFGGGGGGGGCG+C>8FGGGD@GGCGGGGAFD?DDFD8>9DFG7C7CFGGGGGGFGD7@AFGGFFCGCFF>?@BFFFFA9@FGFBFFFFF;>9G,27:?A2-77?C?<>A2*)6:
@M00200:207:000000000-ALC1F:1:1114:25157:15086 2:N:0:5
TACGAGGGTATCTAATCCTGTTTGCTCCCCTAGCTTTCGTGCCTCAGTGTCAGGTGTTGTCCAGGGACTCGCCTTCGCCACTGGTGTTCTACTTGATATCTACGCATTTCACTGCTACACCAAGTATTCCAGTCCCCCCTCCAAACCTCCAGCAAGGTAGTTTCCAATGCCATTTCCGAGTTGAGCTCGGAGCTTTCACATCCGACTTACCTCACCACCTACGCACCCTTTAAACCCAATTCAAGTG
+
CCCCCGGGGGGGGGFGG,CFFG<FGFGGGGGGGGGFGGEFGGGGGGGGEFGGGGGGGGGGGFGGGGGGGGGGCEEGGGEEGGG<FGGGGFGGFGGFGGDGGFGGGEGGGGGGG;BFGGFFGGGFGGGGGEEGGGG8DE6?E6DFGGGGGGGDFGDFFGGGGFFGG:DFGGGFG9@9=CDCDC?CFGFGDCG>BFCFF7<E9CFF=A=FFFFEBF*ABF>=@FFF?4>?===E?EFF@<2=<9E+7<)
@M00200:207:000000000-ALC1F:1:1114:21128:16670 2:N:0:5
TACGAGGGTATCTAATCCTGTTTGCTCCCCACGCTTTCGTGCATGGGCGTCAGTGTTGGCCCAGAAGGCTGCCTTCGCCATCGGTGTTCCTCCAGATCTCTACGCATTTCACCGCTACACCTGGAATTCCACCTTCCTCTGCCACACTCGAGCCAAGTAGTTTCGAGCGCAATTCCCAAGTTAAGCCCGGGGATTTCACACTCGACTTGCTCAGCCACCTGCGCACCCTTTAAACCCAGTTCACGTG
+
BCCC<FFGGCGGGG9FGGGGGGGGGGGGGGGGEGGGGGGEFGFGDFCGEGG:FFFD9@EDGGGG@F@8F@FGFGGGDGGG7F:FGGGGGGGGGG,AFGGGGAFGGGGGGGFGGGGGGGGGGGGFFFGGGGGGFGGGGGGGAFF8EFGGG6@@EEC?DD=:FGGGDF6=8EDC7AFD?:77EC7CCFFGGDC>>DGFF*=9>FFF9>FD=@,0/-?A9F(81A(34D(2=@E))7AFD:;577?*,4(
@M00200:207:000000000-ALC1F:1:1114:10855:18876 2:N:0:5
TACTAGGGTATCTAATCCTGTTTGCTCCCCACGCTTTCGAGTCTCAGCGTCAGTTGCGGTCCAGAGAGCCGTCTGCACCACCGGTGTTCCTCCTGATATCTACGCATTTCACCGCTACACCAGGAATTCCACTCTCCTCTCCCGCACTCTAGCCGACCAGTTTCCGTCGCACCCTCCCAGTTGAGCCGGGAGATTTCACAACAGACTTGGCCGACCGCCTACACTCGCTTTATGCCCAATTCAAGTG
+
6CCCCGFGGGGGGGGGGGFFFGGGFGGGGFFGGGGGCGGGEGGEGGFGGEEECDFGFGGGFCFFGGGGGGG@EEGFEDGGGGGEBFFEGFEGFCBG<FGFFGGB7CGGFGFGABECC=DEFGG=BDDFFGFGGGFGGFG+8=DEGGD>?FGFCGGGDG3DEFGF==DGDEGGGEGGGGGC@7B+*3999CDD4?1=C4=CFFF;B96*7.C>69DEFFFF6FE@FGD;(:?F2)9??<(469A74<A
@M00200:207:000000000-ALC1F:1:1114:13394:20211 2:N:0:5
TACTGGGGTATCTAATCCCGTTTGCTCCCCACGCTTTCGCGCCTCAGCGTCAGGGAATGCCCAGAGACCCGCCTTCGCCACCGGTGTTCCTCCCGATCTCTACACATTTCACCGCTACACCGGGAATTCCAGTCTCCTCTGCATCCCTCAAGAACGGCAGTATCGGCCGACCCCCTCGAGTTGAGCCCGAGGATTTCACGACCGACTTGCCATCCCGCCTACGCGCCCTTTAAACCCAATTCAAGTG
+
CCCCCGGGGGGGGGGGGFGGGGGGGGGGGGGGGGGGGGGGGGGGGGGGGGGGGGGGFGGGGGGGGGGGGGGGGGGGGGGGGGGGGGGGGGGGGGGGGGGGGGGGGGGGGGGGGDGGGGGGGGGGGGGGFGGGGGGGGGGGGGGGGGGGGGGGGGGGGGGGGGFGGGDEDGGGGFGGGGGGGGGGGGFGGGGFFFGFF5F?FBFFFF6<FFGFFFGFFFFFFF69>D4>972ABA4@:D6?FF2:2:6
@M00200:207:000000000-ALC1F:1:1115:12135:3383 2:N:0:5
TACGCGGGTATCTAATCCTGTTTGCTCCCCACGCTGTCGCGCCTCAGTGTCAGCCACTGCCCAGCAGGCCGCCTTCGCCACCGGTATTCTTCCGGATCTCTACGCATTCCACCGCTACACCCGGAATTCTACCTGCCTCTACAGTGCTCAAGCCATAGCAGTTCGCATGGCAGACCCGGGGTTGAGCCCCGGGCTTTCACCACACGCTTACCAAGCCACCTACGCGCACTTTATACCCAATTCAAGTG
+
CCCCCGGGGGGGGGGGGGGGGGGGGGGGGGGGGGGGGGGGGGGGGGGGGGGGGGGGGGGGGGGGGGGGGGGGGGGGGGGGGGGGGGGGGGGGGGGGGGGGGGGGGGGGGGGGGGGGGGGGGGGGGGFDGFGGGGGGGGGGGGGGGGGGGGGGGGGGGGGGGGGGGGGGGGFGDFFGGGGGGGGGGGGGGGGFFGGFF<FFFFFA?F;<?FFBB3:FFFB:2>??9>>BF>:A4<FFFFFF<45<24.)
@M00200:207:000000000-ALC1F:1:1115:23776:3883 2:N:0:5
TACGCGGGTATCTAATCCTGTTTGCTCCCCACGCTTTCGCACCTCAGTGTCAGTATCAGTCCAGGTCGTCGCCTTCGCCACTGGTGTTCCTTCCTATATCTACGCATTTCACCGCTACACCGGAAATTCCACTACCCTCTACCATACTCTAGCTTGCCAGTTTTGGATGCAGTTCCCAGGTTGAGCCGGGGGATTTCACCTTCAACTTAACTAACCACCTACGCGCCCTTTATACCCAATTCAGGTG
+
BCC,,@CGFEFGGGGGGGGGGGGGGGGFGC,@@EGFGGGGEGGGGGFEFGGFC@6CEECGGCFG8C,@+CCG7F??BFGGGFGGFFGGGGGGGGGGFFGGGGGGGGDGFGGFGDGG+FFG,CCCE+CEGGFGF88F=,@FFGG8D+DFGFGCDF,@FGGGG8?,,0,5;F72=FFG68?D8C>FDFG**3;;):<=BEG3B;6=4?EE4)7))/=F)5;@@E(17>224?FFFAF=344:4)-)).(
@M00200:207:000000000-ALC1F:1:1115:19108:4772 2:N:0:5
TACTAGGGTATCTAATCCTGTTTGCTACCCACGCTTTCGTGCCTCAGCGTCAGAACAGGCCCAGGAGGTTGCCTTCGCCATCGGTGTTCTTCCAGATATCTACGCATTTCACCGCTACACCTGGAGTTCCGCCTCCCTCTACCGTTCTCTAGCCTGCCAGTATCGACTGCAATTCCCAGGTTAAGCCCAGGGCTTTCACAACCGACTTAGCAAACCGCCTACGCACGCTTTACGCCCAATTCAAGTG
+
CCCCCFGGGGGGGGGGGGGGGGGGGGGGGGGGDGGGGGGGGGGGGGGGGGGGGGGGGGGGGGGGGGGGGGGGGGGGGGG7FFEEEGGGGGGGGGFFGGGGG=F7FGGGGGGGGGGGGGGGGGGGD@EFGGGGGGGGGGGG8FGGGGGGGGG9DFG@FGGGGGGGC+@ECGG7EFGGGDCFGG+:+@FGGGG5@GGFFCG*@DF>)7:<46EF6>FFFEFFFF292>6><<?CE0DABDFD<CFF36C
@M00200:207:000000000-ALC1F:1:1115:24715:8081 2:N:0:5
TACTGGGGTATCTAATCCTGTTTGCTCCCCACGCTTTCGCGTCTCAGCGTCAGAACCGGCCCAGTGCCCCGCTTTCGCCTCTGGTGTTCCTCTAGATATCTACGCATTTCACCGCTCCACCTAGAGTTCCAGGCACCTCTACCAGCCTCAAGCCGGGCAGTCTACCAAGCAGTTCCACGGTTGAGCCGTGGGATTTCACAAGGCACTTGCCCAGCCGCCTACACGCGCTTTAAACCCAATTCAAGTG
+
CCCCCGGGGGGGGGGGGGGGGGGGGGGGGGGGGGGGGGGGGGGGGGGGGGGGGGGGGGGGGGGGGGGGEGGGGGGGGGGGGGGCEFGEGGGGGGFFGGGGGGGGGGGGCGGGGGGGGCGFGGGGFGGG9EFACFCFGFGGGGGGGGGGGGEDDFGGEGCEFGFGFGFFGGGFFF>CCGGDFGGGGGGD;DGFFG4AF?DFBAA)7>:>BFEEEFFABD@?@F;@F0;BF0(5<<?F(4::BBA):59
@M00200:207:000000000-ALC1F:1:1115:16414:8112 2:N:0:5
TACTAGGGTATCTAATCCTGTTTGCTCCCCACGCTTTCGCGTCTCAGCGTCAGTAACGTCCCAGCGAGCTGCCTTCGCCATAGGTGTTCCTCCCGATATCTGCGCATTTCACCGCTACACCGGGAATTCCACTCGCCTCTTCCGAACTCTAGTCCGGCAGTATCGACCGGCATCCCAGGGTTGAGCCCTGGACTTTCACAGCCGACTTACCGGACCGCCTACACGCTCTTTATACCCAGTTCAAGTG
+
CCCCCGGGGGGGGGGGGGGGGGGGGGGGGGGGGGGGGGGGGGGGGGGGGGGGGGGGGGGGGGGGGGGGGGGGGGGGGGGGGGGGGGGGGGGGGGGGGGGGGGGGGGGGGGGGGGGGGGGGGGEGGGGGGGGGGGGGGGGGGGGGGGGFGGGCFGGDGGGGGFGGDFGGGGGGGFGGGGGGGGGGGGGGGGGFFGGFFCGEEF359>;DFFF@61BB>B7628?FBF:08A9<AAFF77:29ADFAAB
@M00200:207:000000000-ALC1F:1:1115:11683:8513 2:N:0:5
TACGAGGGTATCTAATCCTGTTTGCTCCCCACGCTTTCGTCCCTCAGCGTCAATAAAGTGTTAGTGATCTGCCTTCGCAATTGGTATTCCGAGTAATATCTATGCATTTCACCGCTACACTACTCATTCTAACCACTTCACACTTATTCAAGATAAACAGTATCAACGGCAATTTTATGGTTAAGCCATAAACTTTCACCGCTGACTAATCTACCCGCCTACGGACCCTTTAAACCCAATTCAAGTG
+
CCCCCEGDGFGGGGGGGGGGGGGGGGGGGGGGGGGGGGGGGGGGGGGGGGGGFGGCFGGGGGFGGGGGGGGGGGGGGGGGGGGGGFGGGGGEGGGGGGGGGGGGGGGGGGGGGDGGGGGGGGGGGGGGGGGFGGGGGGGGGGGGGGGGGGGFCFGFGGGGGGGGGFGDGEGCFFGGGGG6EFFGFGGGGGGFFGGFFDGE5>EFAFFFFFFFFFFAADFD=C2/<AFFF=EC?=FFFFFFCE4C7@C
@M00200:207:000000000-ALC1F:1:1115:14211:9472 2:N:0:5
TACACGGGTATCTAATCCTGTTTGCTCCCCTAGCTTTCGCACCTCAGCGTCAGGAACGCGCCAGTCACTCGCTTTCGCCTCCGGCGTTCCTCCTGATATCTACGCATTTCACCGCTTCACCAGGAGTTCCAGTGACCCCTCACGCCCTCGAGCCCGGTATTTTCGGCCGCCGTTTCGACGGTAAGCGTCGAGATTCCACGACCGATTTGCCGAGCCGCCTACGTGCCCTTTAAGCCCAGTTCAAGTT
+
CCCCCDGEFGFGGGGGGGGGGGGGGGGGGGGFFGGGGGGGGGGGGGGGGGGGDFGEGGGGGDEGGGGGGGCFG@DFCGGGFGECFCFFGGGGGGGDFFBAFGGGGEGGGGGGGEEEEGGGG9ECDGGGGGFGD9DFDCCDEFGCGGEGGDG+=CCGC>EF@;+;?D5EGGGGGFGG48C)=7*9>FDGGGEE45+186F00BD51;(4>FFF;65>>)4:(412:?1:?7?<))9?0:08AA)).:)
@M00200:207:000000000-ALC1F:1:1115:17347:9792 2:N:0:5
TACGCGGGTATCTAATCCCGTTTGCTCCCCACGCTTTCGTGCCTCAGCGTCAGAACAAGCCCAGCGGCCTGTCTTCACCTTTGGCGTTCCGATAGATATCAACGCATTTCACCACTCCACCTATCGTTCCGGCCGCCCCTACTTGTCTCGAGACGTGCGGTTCGCCGTGCAATTCCCCGGTTGAGCCGAGGGCTTTCACACGACGCCTGCACATCCGCCTACGCACGCTTTACACCCAATTCAAGTG
+
CCCCCGGGGGGGGGGGGGGGGGGGGGGGGGGGGGGGGGGGGGGGGGGGGGGGGGGGGGGGGGGGGGGGGGGGGGGGGGGGGGGGGGGGGGGGGGGGGGGGGGGGGGGGGGGGGGGGGGGGGGGGGGGGGGGGGEGGGGGGFGGGGGGGGGG*@EGGGFECCEGGGGGEDGGGGFGGGGGGGGGGGGGGGDGFFG<FFFF)5:>DFFF?B??BBBFF6FFFFFFFBF9B<0:)4<?@>?17><A<<64
@M00200:207:000000000-ALC1F:1:1115:27431:11916 2:N:0:5
TACAGGGGTATCTAATCCTGTTTGATCCCCACGCTTTCGTGCCTCAGCGTCAGAACTGGCCCAGCTGCCCGTCTTCACCATCGGCGTTCCAGTAGATATCTACGCATTTCACCGCTACACCTACTGTTCCGGCAGCGCCTACCAGCCTCAAGGAGCGCAGTATGCCCTGCAATTCCACGGTTGAGCCGTGGGATTTCACAAGACACTTACGCTCCCGCCTACGCACCCTTTACACCCAATTCAAGTG
+
CCCCCEFGGGGGGGGGGGGGFGGGGGGGGGGGGGGGGGGGGGGGGGGGGGGGGGGGGGGGGGGGGGGGGGGGGGGGGGGGGGGGGGGGGGGGGGGGGGGGGGGGGGGGGGGGGGGGGGGGGGGGFFGGGGGGGGGGDGGGGGGGGGGGGFGFCFGGCGGGEFGGGGFFGGGC9?FGCGGGFDCGGGGGDGGFFGCFFFGEEFFFEBFFFFF=@?FFFFFF;FFB@@F@DFFCAAF:;B?BBFA<26:
@M00200:207:000000000-ALC1F:1:1115:3473:14298 2:N:0:5
TACTGGGGTATCTAATCCTGTTCGCTCCCCATGCTTTCGCTCCTCAGCGTCAGTTAATGCCCAGAGACCTGCCTTCGCCATCGGTGTTCCTCCTGATATCTGCGCATTTCACCGCTACACCAGGAATTCCAGTCTCCCCTACATCACTCTAGTCTGCCCGTACCCACCGCAGATCCGGAGTTGAGCCCCGGACTTTCACGGCAGACGCGACAAACCGCCTACGAGCTCTTTAAACCCAATTCAAGTG
+
CCCCCGGGGGGGGGGGGGGGGGGGGGGGGGGGFGGGGGGGGGGGGGGGGGGGGGGGGGGGGGGGGGGGGGGGGGGGGGGGGGGGGGGGGGGGGGGGGGFGGGGGGGGGGGGGGGGGGGGGGGGGG,EEGGGFFGGGGGGGGGGGGGGGGGGAGGGGGGGGEGGGGGG@DGGGDDGDDDGDEFFGFFGGGGGFFGGFFFGFDFFFFFF>@9;@BDFF@B@<?FFFFF9D>74>F<FF?68:)6AA944
@M00200:207:000000000-ALC1F:1:1115:11502:15315 2:N:0:5
TACGAGGGTATCTAATCCTGTTCGCTCCCCACGCTTTCGCTCCTCAGCGTCAGTATCGGCCCAGAGACCCGCCTTCGCCACCGGTGTTCCTCCTGATATCTGCGCATTTCACCGCTACACCAGGAATTCCAGTCTCCCCTACCGAACTCAAGTCTGCCCGTATCGACCGCAAGCTCCACGTTAAGCGTGAAGTTTTCACGGCCGACGCAACAAACCGCCTACGAGCTCTTTAAACCCAATTCAAGTG
+
CCCCCEGGGGGGGGEGGGGGGGGGGGGGGGGGGGGGGGGGGGGGGGGGGGGGGGGGGGGGGGGGGGGGGGGGGGGGGGGGGGGGGGGGGGGGGGGFGGGGGGGEGGGGGGGGGGGGGGCGGGGGGFGGGGGDFGGGGGGG8DGGG6CDG?FF=FGGGGGCG7FGC:CEGGGGGACFFDFGFG*CDGGGGGF=8CCFFFGF;D>>B@BF;0>?F6FFBF>F?B::BFBFFBB99AF@?FFFAFF24<A
@M00200:207:000000000-ALC1F:1:1115:15606:15619 2:N:0:5
TACAGGGGTATCTAATCCCGTTTGCTCCCCACGCTTTCGCGCCTCAGCGTCAGGGAATGCCCAGAGACCCGCCTTCGCCACCGGTGTTCCTCCCGATCTCTACACATTTCACCGCTACACCGGGAATTCCAGTCTCCTCTGCATCCCTCAAGAACGGCAGTATCAGCCGACCCCCCTGAGTTGAGCCCAGGGATTTCACGACTGACTTGCCATCCCGCCTACGCGCCCTTTATACCCAATTCAAGTG
+
CCCCCGGGEGGGGGGGGGGGGGGGGGGGGGGGGGGGGGGEFGGGGGGGGGGGGGGGGGGGGGGGFGGGGGGGGGGGGGGGGFGGGGGGGGGGGGGGEGGGGGGGGGFGGGGGGGGGGGGGGGGGFEGCFGGGDGDGGGGGGFGGGGGGGFE=DFGGGGGGGGGGG7F8CEGCDFGGGGGGG:DCFGG:*CGFFGGFFEGFFF>BFFFCE<;AFEAF@FFFFBFBF9993::AA464:B:B26>AFAF
@M00200:207:000000000-ALC1F:1:1115:7413:17641 2:N:0:5
TACGGGGGTATCTAATCCTGTTCGCTCCCCACGCTTTCGCTCCTCAGCGTCAGTATCGGCCCAGAGACCCGCCTTCGCCACCGGTGTTCCTCCTGATATCTGCGCATTTCACCGCTACACCAGGAATTCCAGTCTCCCCTGCCGAACTCCAGTCATGCCCGTATCGACCGCAAGCTCAGGGTTAAGCCCCAAGTTTTCACGACCGACGCGACAGACCGCCTACGAGCTCTTTAAACCCAATTCAAGTG
+
CCCCCGGGGGGGGGGGGGGGGGGGGGGGGGGGGGGGGGGGGGGGGGGGGGGGGGGGGGGGGGGGGGGGGGGGGGGGGGGGGGGGGGGGGGGGGGGFGGGGGGGGGGGGGGGGGGGGGGGGGGGGGFGGGGGGGGGGGGGGGGGGDDGGGGGFGGGGGGGGGGGFGCFGGGGDGFGGGGGGGGDCGGGGGGG5A>DFFCGE;EFF@BFFFB;FFFFFFFFFFFF?6:;BFAB2:4FF?:<BFFFFFBD2
@M00200:207:000000000-ALC1F:1:1115:3157:17856 2:N:0:5
TACAGGGGTATCTAATCCCGTTTGCTCCCCTGGCTTTCGCGCCTCAGCGTCAGTGTCAGCCTAGCAACCCGTCTTCACCTCAGGTGTTCCTCTTGATATCTACGCATTTCACCGCTACACCAAGAATTCCGATTGCCCCTTCTGCACTCTAGCACAGCAGTATCACTTGGCAGTTCTGAGTTAAGCTCAGAGATTTCACAAGTGACTTACCACGCCGCCTACGCGCCCTTTATACCCAATTCAAGTG
+
CCCCCGGGEGGGGGGGGGGGGGGFGGGGDFGGGGGFGCEGGFGGGGGGGGGGGGFGGGGGGGGGGGGGGGGGGGGGDFFFFGFGGGGGGGGGGGGGGGGGGFFGGGFGGGGG<FGGGFFFGGGGGGGGGGFGGGG,AAFC==FEFFFG8+@AFCFGGGGGGGGGGGGGDFGGGFGDGGGGGGGF9AFGGFGFFG?AFFG@CFFFFFFFEEBFF>>F=A49>:5@@=@993@C?F@FFFFF<EEFFEC
@M00200:207:000000000-ALC1F:1:1115:23056:17989 2:N:0:5
TACCGGGGTATCTAATCCTGTTTGCTCCCCACGCTGTCGCGCCTCAGTGTCAGCCATTGCCCAGCAGATCGCCTTCGCCACCGGTCTTCTTCCGGATCTCTACGCATTTCACCGCTACACCTGGAGTTCCGCCTCCCTCTACCGTTCTCTAGCCTGCCAGTATCGACTGCAATTCCCAGGTTAAGCCCAGGGCTTTCACAACCGACTTAGCAAACCGCCTACGCACGCTTTACACCCAGTTCAAGTG
+
CCCCCGGGGGGGGGGGGGGGGGGGGGGGGGGGGGGGGGGGGGGGGGGGGGGGGGGGGGGGGGGGGGGGGGGGGGGGGGGGGGGGGGGGGGGGGGGGGGGGGGGGGGGGGGGGGGGGGGGGGGGGGGFGGGGGGGGGGGGGGGGGGGGGGGGGGGGGGGGGGGGGGGGGGGGGGFGGGGGGGGGGFFGFGGFEFGGFFFGFFFFFFFFFFFFFFFFF0>BD?@FF<>;BDF?FFFFFFBB54<<BFFF
@M00200:207:000000000-ALC1F:1:1115:18050:19380 2:N:0:5
TACCGGGGTATCTAATCCTGTTTGCTCCCCACGCTTTCGCGCCTCAGCGTCAGATCCGGTCCAGGTAGCCGCCTTCGCCACCGGTGTTCCTCCCAGTATCTACGCATTTCACCGCTACACTGGGAATTCCGCTACCCTCTCCCGGCCTCGAGCGAGACAGTTTCCAAGGCAGTTCCTCGGTTGAGCCGAGGGATTTCACCCAGGACTTGTCAAGCCGCCTACGCGCCCTTTAAACCCAATTCAAGTG
+
CCCCCGGGGGGGGGGGGGGGGGGGGGGGGGGGGGGGGGGGGGGGGGGGGGGGGGGGGGGGGGGGGGGGGGGGGGGGGGGGGGGGGGGGGGGGGGGGGGGGGGGGGGGGGGGGGGGGGGGGGGGGGGGGGGGGGGGDFGGGGGGGGGGGGGGGGGGGGGGGGDGGGGGGGGFGFFGFGGGGGGDGGGFGGGGFFGGFFFGFDFA><DF;EEAEFEFFFFFFFFBBBFB>F?FFFAFF0013<<BAA<<
@M00200:207:000000000-ALC1F:1:1115:23846:20282 2:N:0:5
TACTGGGGTATCTAATCCTGTTCGCTCCCCACACTTTCGCTCCTCAGCGTCAGATCATGCCCAGAGAACCGCCTTCGCCACCGGTGTTCCTCCTGATATCTGCGCATTTCACCGCTACACCAGGAATTCCGTTCTCCCCTGCATACCTCTAGTCTGCCCGTATCGGAAGCACGCTCAGGGTTGAGCCCTGAGTTTTCACTCCCGACGCGACAAACCGCCTACGAGCCCTTTAAGCCCAATTCAAGTG
+
CCCCCGGGGGGGGGGGGGGGGFGGGGGGGGGGGGGGGGGGGFGGGGGGGGGGGGGGGGGGGGGGGGGGGGGGGGDGGGGGGGGGGGGGGGGGGGGGGGGGGGGGGGGGGGGGGGGGGGGGGGGGGGGGGGGGGGFGGGGGGGGGFGDFGGGGGGGGFGGGGGGGGGEGGGGGGFGGGGGGGGGGGGGGFGFFFFGFFEGE=AFFFF2=@>FF0=FFBFF6@DF:?9;1:4:2<<F?BFFFA<A2<AF
@M00200:207:000000000-ALC1F:1:1115:27155:20789 2:N:0:5
TACTAGGGTATCTAATCCCGTTTGCTCCCCACGCTGTCGCGCCTCAGTGTCGGCTATTGAACCCTCGCGGGTTCACTGCCCAGCAGACCGCCTTCGCCACTGGTGTTCTTCCGGATCTCTACGCATTCCACCGCTACACCCGGAACTCCATCTGCCTCTACAGTGCCCAAGCGACACAGTTGCCACGGCCGATCTGGAGTTGAGACCCAGACTTTCACCACACCCTTATGTCGCCACCTACGCGCCCTTT
+
CCCC@ECFFGCFGGGGGFGGECGGGGGFG7ECGGGEFECE7FD,BFFFGGG:@FGEGG9FF<@FFCGGEGGGCEDAFGGCEFDGGGGGGGGEFDFGGG@=,88EC96F9;FEEGE=EGGGGE7C:F>D,@DBEGGDEGGGEEC8>9FG,AFG>CFCG?FAEGGGCFAFCE4CD*CCCFG>9++?:9))/)1)8<486<F@@FFA,4;21=7<36@4<*4280(,41724<4>61)86:0>?F99;2>>0)
@M00200:207:000000000-ALC1F:1:1115:6851:23117 2:N:0:5
TACTCGGGTATCTAATCCTGTTTGCTCCCCACGCTGTCGCGCCTCAGTGTCAGAAACTGCCCAGCAGGCCGCCTTCGCCACCGATGTTCTTCCCGATCTCTACGCATTCCACCGCTACACCGGGAATTCCACCTGCCTCTACTCTGCTCGAGCCCGACAGTTTAGGAGGCAGCCTCGAAGTTGAGCCTCGAGATTTCACCCCCTACTTACCAGGCCACCTACGCGCCCTTTACACCCAATTCAAGTG
+
CCCCCEGGGGGGGGGGGGGGGGGGGGGGGGGGGGGGGGGGGGGGGGGGGGGGGGGGGGGGGGGGGGGGGGGGGGGGGGGGGGGGGEGGGGGFFGGGGEGGGGGGGGGGGGGGGGGGGGGGGGGGGGGGGGGGFFGFDGGGGGDGGDEDFGEBDE?EEGG5@AFGCFGGGGDC>FCGD4DGGFFGGGGGG7CEFC>B1*=39;)06@<)7>EE@0>305<DEFFF9>;>>02ABF=;9BB(.<A4<66
@M00200:207:000000000-ALC1F:1:1115:20218:24661 2:N:0:5
TACTCGGGTATCTAATCCCGTTTGCTCCCCTGGCTTTCGCGCCTCAGCGTCAATGCCGGTCCAGGATGTCGCCTTCGCCGCAGGTGTTCCTCTTGATATCTACGCATTTCACCGCTACACCAAGAATTCCAGTTGCCCCTTCCGCACTCTAGCCGCACAGTATCAGTTGACCTTTCCGAGTTAAGCTCGGAGATTTCACAACTGACTTGTGCTGGCCGCCTACGCGCCCTTTACGCCCAATTCAAGTG
+
CCCCCGGGGGGGGGGGGGGGGGGGGGGGGGGGGGGGGGGGGGGGGGGGGGGGGGGGGGGGGGGGGGGGGGGGGGGGGGGGGGGGGGGGGGGGFGGGGGGGGGGGGGGGGGGGGGGGGGGGGGFGGGGGGGGGGGGFGGGGGGGGGGGGGGGFGGDGGGGGGGGGGGGGCCDGGFGGGGDGGGG;>FFGGDGB>>GFFFGEFFFAEB=53>==E4)5>3@B?:@DBF07>;??<AB@FFF6<DF>ABF<
@M00200:207:000000000-ALC1F:1:1115:14007:24702 2:N:0:5
TACCAGGGTATCTAATCCTGTTCGCTCCCCACACTTTCGCTCCTCAGCGTCAGGTAATGCCCAGAGAACCGCCTTCGCCACCGGTGTTCCTCCTGATATCTGCGCATTTCACCGCTACACCAGGAATTCCGTTCTCCCCTGCATACCTCTAGTCTGCCCGTATCGAAAGCAAGCACCGAGTTAAGCCCGGTGTTTTCACTCCCGACGCGACAAACCGCCTACGCGCCCTTTATACCCAGTTCAAGTG
+
CCCCCGGGGFGGGGGGGGGGGGGGGGGFGGGGGGGGGGGGGGGGGGGGGEGGGGGFGGGGGGGGGGGGGGGGGGGGFGGDGGEFCFGGGGEGGGGFGGFGGGGEGGGGGGGGGGGGEGGGFGGGGFGGGGFFCFEFFGEGD@FGFGG?FC=AEFGGGGGGE=DFGCCCDC7CFFGGGGDGCDFGGGCDDCGBE9?FFEGEEFFA@=BFF9;(,3F>BFF?6(2(,7;9>37A).99:2:34BA4:<B
@M00200:207:000000000-ALC1F:1:1116:20511:3291 2:N:0:5
TACCCGGGTATCTAATCCTGTTTGCTCCCCACGCTTTCGCGTCTCAGCGTCAGTAACCGTCCAGGTAGCCGCCTTCGCCACCGGTGTTCCTCCTGATATCTACGAATTTCACCTCTACACCAGGAATTCCACTACCCTCTCCGGCACTCCAGACCGGCAGTTTCAAGTGCAGTTCCCGAGTTGAGCCCGGGGATTTCACGCCCGACTTATCTATCCGCCTACACGCCCTTTACACCCAATTCAAGTG
+
CCCCCGGGGGGGGGGGGGGGGGGGGGGGGGGGGGGGGGGGGGGGGGGGGGGGGGGGGGGGGGGGGGGGGGGGGGGGGGGGGGGGGGGGGGGGGGFGGGGGGCGGGGGGGGGGGGGGGGGGGGGGGGGGGGGGGGGGGGGGGGGCEGGFGGGGFFGEECEGGCGGFFGGGGGGGFGGGGDGGGGGGGGGGGGFFDA=FFGFFFFFFFFFFFFFE?FFDFFF@FE;<BBFFFFF<2*76<??)-<ADDF
@M00200:207:000000000-ALC1F:1:1116:16235:3719 2:N:0:5
TACAAGGGTATCTAATCCTGTTTGCTCCCCACGCTTTCGCGCATCAGCGTCAGATCCGGTCCAGGTAGCCGCCTTCGCCACCGGTGTTCCTCCCAATATCTACGCATTTCACCGCTACACTGGGAATTCCACTACCCTCTCCCGGCCTCAAGCCAGACAGTTTCCAAGGCAGTTCCCAAGTTGAGCCTGGGGCTTTCACATCCGACTTAGTTGGCCGCCTACGAGCCCTTTAAACCCAATTCAAGTG
+
CCCCCGGGGGGGGGGGGGGGGGGGGGGGGGGGGGGGGGGGGGDGGGGGGGGGGGFGGGGGGGGGGGGFGGGGGGGGGGGGGGGGFGGFGGGGFGGEGGGGGGGGGGGGGGGGGGGGGGFFGGGGCGFGGGGFGGGGFFEDFDEGGD3@F8D>DGGG?GFGAFFGGG9DGGFCDFGGD7CDGG7EFGGG79E4*;A=F*=EFF7-9BB5@4B74>FF2>@FFF@F?99@DD3+1.;FF?BFFBF>)))
@M00200:207:000000000-ALC1F:1:1116:22092:4279 2:N:0:5
TACCAGGGTATCTAATCCTGTTTGCTCCCCACGCTTTCGCGTCTCAGCGTCAGTAACGTCCCAGCGAGCTGCCTTCGCCATAGGTGTTCCTCCCGATATCTGCGCATTTCACCGCTCCACTGGCAGTTCCCGCGACCCCTACCTTCCTCCAGCCCGCCAGTATCGAAGGCAATTCTCCGGTTGAGCCGAAGTATTTCACCCCCGACTTGACGGGCCGCCTACGCACCCTTTAAGCCCAATTCAAGTG
+
CCCCCGGGGFGGGGGGGGGGGGGGGGGGGGGGGGGGGGGGGGGGGGGGGGGGGGGGGGGGGGGFFGGGGGGGGGGGGGGGGGGGECGGGGGGFFGGEEGGGGFGGGGGCEGGGCGGGGGGGGGGFGFFGGFGGEGGGGGGGGGGFGGFGGC8:ECCEGGGGGGGGGGGGGGGDAFFFFCGCDDGFGG:5CGFFGFEFF7;?A@FFFFDEFF@BFGF95(4-<?BFFF:?(4@<<F)4??:AFFF2-4
@M00200:207:000000000-ALC1F:1:1116:15851:5162 2:N:0:5
TACTGGGGTATCTAATCCTGTTCGCTCCCCACACTTTCGCTCCTCAGCGTCAGGTAATGCCCAGAGAACCGCCTTCGCCACTGGTGTTCCTCCTGATATCTGCGCATTTCACCGCTACACCAGGAATTCCGTTCTCCCCTGCATACCTCTAGTCTGCCCGTATCGGAAGCAGGCTCAGGGTTAAGCCCTGAGTTTTCACTCCCGACGCGACAGACCGCCTACGAGCCCTTTAAACCCAATTCAAGTG
+
CCCCCGGGGGGGGGGGGGGGGGGGGGGGGGGGGGGGGGGGGGGGGGGGGGGGGGGGGGGGGGGGGGFGGGGGGGGGGGGGGGGGGGGGGGGGGGGGGGGGGGGGGGGGGGGGGGGGGGGGGGGGGGGGGGGG8EGGGFGGGGGGGGGFGGFCCEGGGGGCGGGGGD>EGFGGGEGFGGFCCDDFGGGGGGFFFD>EFFGBEFBFAFF2@@FB;@GFFFFFFF<<699;@2>F9A=@160:4249)6)
@M00200:207:000000000-ALC1F:1:1116:4311:7288 2:N:0:5
TACTAGGGTATCTAATCCTGTTTGCTCCCCACGCTTTCGTGTCTCAGCGTCAGTCACGGTCCAGAGAGCCGTCTACACCGCCGGTGTTCCTCCTGATCTCTACGCATTTCACCGCTACACCAGGAATTCCACTCTCCTCTCCCGCACTCCAAGCCTCCCAGTTTTCGGCGCACCCTCCCAGTTGAGCCGGGGGATTTAACACCCCACTTATTCAGCCGCCTACACGCCCTTTAAACCCAATTCAAGTG
+
CCCCCGGGFGEFGGFFGFEFGGFGGGGEFEGGGGG7FGG@CFFGGGGGGFGDGEFGGGGGGEFCGEFGGGGGGGGDFCACGC7CFFF=FGGGG89FGF9FFGGGGGGGDF,F<FE6EGFFGG8FC8EDGGFGGGCGGGGGGEGGGGGBGGG,;EFGGGEFEEDFGG>+7CDCDF973:*;D9=CGGGFDDC;>)2(*9CF?FFF@DF@E<67<CFF?E>FF@BF??;<>>(/5:FB?00:?FBB>9:4
@M00200:207:000000000-ALC1F:1:1116:3806:7572 2:N:0:5
TACAAGGGTATCTAATCCCGTTTGCTCCCCTGGCTTTCGCGCCTCAGCGTCAATGTCGGTCCAGGATGCCGCCTTCGCCACCGGTGTTCCTCCAGATATCTACGCATTTCACCGCTACACCTGGAATTCCACATCCCTCTCCCGAATTCAAGCCCGCCAGTATCAGACGCAGTTCCCCGGTTGAGCCGAGGGATTTCACGTCCGACTTAACAGGCCGCCTACGCGCCCTTTATACCCAATTCAAGTG
+
CCCCCGGGGGGGGGGGGGGGGGGGGGGGGGGGGGGGGGGGGGGGGGGGGGGGDFGFGGGGGGGGGGGGGGGGGGGFGGGGGGEGGGCFGGGGGGGFGGGGGGGFGGGGGGGGGGGGCGFGGGGGGGGGGGGFGGGGGGGFCDFGEGGFGGGCDFEGEGEGGGGGGGFGCGGDGFGGGGGGC?G?CFFGDDC/8CFFFCGFFFFFFA@6C)AEAFGE@AB@?FBFFF>;;<?FB<?@:BBF)6<>BFF
@M00200:207:000000000-ALC1F:1:1116:22372:8355 2:N:0:5
TACTGGGGTATCTAATCCCATTCGATACCCATGCCTTCGTGGCCTCAGCGTCAGTGTAACATAGATAGCCGCTTTCGCCTCTGGTGTTCCTGTTAGTTTTATAACGCATTTTAACTCTAATGCTAACAGTTCCGCTATCTCCTGAAACACTCAAGTCAAGTAGTAGAATAGGCCTCTGCACTAAAATGTACCTCTTCACCTAAATCTTGCTTGACAGCCTACGCACCCTTTAAACCCAGTTCAAGTG
+
CCCCCGGGGGGGGGGGGGGGGGGGGGGGGGGGFGGGGGGGGGGGGGGGGGGGGGGGGGGGGGGDGGGGGGGGGGGGGGGGGGGGGGGGGGGGGGGGFGGGGGGGGGGGGGGGGGGGGGGGGGGGGGGGGGGGGGGGGGGGGGGGGGGFGGGFFFGGGGFGGGGGGGGGGGGGGFGGGGGGGGGGGGGGGGGFFGFFFFGFBFFFFFFFFFFFFFGFFFFFFFAFF>FFFFEFEFFFADD7A<EFEEE
@M00200:207:000000000-ALC1F:1:1116:9102:8363 2:N:0:5
TACTAGGGTATCTAATCCCGTTTGCTCCCCTAGCTTTCGCGCCTCAGCGTCAAGAACAGGCCAGGTAGCCGCCTTCGCCACTGGTGTTCCTCCCGATATCTACGCATTTCACCACTACACCGGGAATTCCACTACCCTCTCCTGCTTTCGAGTCGACCAGTATCGCGTGACGCTCCCCAGTTGAGCCGCGGGCTTTCACACGCGACTTGACCGACCCCCTGCGCGCGCTTTAAACCCCACTCACGTGAGA
+
CCCC@FFGGGGEFFFGDEGGE<<@<FEGGEE8FGG,CEFGGGGGC8<FBFDGE9EFFGG<FGFGEFGA,:FGGEGGDGGGCGG8?FACCAAEFGGFG=+AEEGGGGGG=A?EE,DE8<8FFG7CFFFGGGGGCD?>DFF=?,EF,0698=?>DF66+6+=32C8;6>:9EG*;5?77CC73:DF49FG49*8>G:=F5CA@;((()6:>-).((7>()4,27,4(-(-4:(*656@0(((,((.(.((-:
@M00200:207:000000000-ALC1F:1:1116:16012:10887 2:N:0:5
TACGGGGGTATCTAATCCCGTTTGCTCCCCTGGCTTTCGCGCCTCAGCGTCAATGTCGGTCCAGGATGCCGCCTTCGCCACCGGTGTTCCTCCTGATATCTGCGCATTTCACCGCTGCACCAGGAATTCCAGTCTCCCCTACCGAACTCTAGCCTGCCCGTATCGAATGCAATGTCAGAGTTGAGCCCTGAGATTTCACATTCGACGCGACAAGCCGCCTACGAGCTCTTTATACCCAATTCAAGTG
+
CCCCCGGGGGGGGGGGGGFGGGGGGGGGGGGGGGGGGGGGGGGGGGGGGGGGGGGFGGGGGGGGGFFFGGGGGGGGGGCGGGGGGGGGGGGGGGGGGGGGGGGGGGGGGGGGGGGGCEGGGGGGGGGGGGGFDGGGFFGGFFGGGGGFGFG>BFDCFCD?E**@?FFGGGFFCA9::2=7EF7,CD4?6FFAFGFFFFFFE6??CA26(15(1=FFFFF?:F0(16(8AFFFFF?FB??F29<AF<A
@M00200:207:000000000-ALC1F:1:1116:2903:11127 2:N:0:5
TACTGGGGTATCTAATCCTGTTTGATCCCCGCACTTTCGTGCCTCAGCGTCAGTTACAGTTTTGTCAGCTGCCTTCGCAATCGGTGTTCTATGACATATCTATGCATTTCACCGCTACATGTCATATTCCGCCAACATCATCTGTACTCAAGATCTGCAGTATCAATGGCAGTTTCCGAGTTAAGCCCGGAGATTTCACCACTGACTTGCAAATCCGCCTACGCACCCTTTATACCCAGTTCAAGTG
+
CCCCCGGGGGGGGGFGGGGGGGGGGGGFGGGGGGGGGGGGGGGGGGGGGGGGGGFFGGGFGGGCFFGGGFGGGGGGGGGGGGGFGGGGGGGGGGGGGGGGGGGGGGGFGGAFFEGCEGFFGGGGGGGFFG8+CEGFFGGGGGGGGGE=FGGCDFGGCGFGGGGGGGGGGGGGGFGGFCCGDDGG+=DFDDEB5FFFFFGFFFFFEFB5CFFE@9;ABFA=AFFFFBA2BFBA?EF+7>=>CFEFFFC
@M00200:207:000000000-ALC1F:1:1116:17989:13339 2:N:0:5
TACAAGGGTATCTAATCCCGTTTGCTCCCCACGCTTTCGCGCCTCAGCGTCAGGGAATGCCCAGAGACCCGCCTTCGCCACCGGTGTTCCTCCCGATCTCTACACATTTCACCGCTACACCGGGAATTCCAGTCTCCTCTGCATCCCTCAAGAATGGCAGTATCGGCCGACCCCCCTGAGTTGAGCCCAGGGATTTCACGACCGACTTGTCATCCCGCCTACGCGCCCTTTAAACCCAATTCAAGTG
+
CCCCCGGGGGGGGGGGGGGGGGGGGGGGGGGGGGGGGGGGGGGGGGGGGGGGGGGFGGGGGGGGGGGGGGGGGGGGGGGGGGGGGGGGGGGGFGGDFGGGGGGGGGGGGGGGGGGGGGGGGGGGGGGGGGGGGGGGGGGGGGGGGGGFGGGDDGFG?FDDGGGGGDGGGGGGGFGGGGGGG8+94CGGGGGFFCFEF<:A?BFF0)(2;C=<CE;>?FFFFFFFFFFFB024<<FF?:BB944<<AD
@M00200:207:000000000-ALC1F:1:1116:19739:15001 2:N:0:5
TACAGGGGTATCTAATCCTGTTTGCTCCCCACGCTTTCGCACCTCAGCGTCAGTATCGACCCAGATCGCCGCCTTCGCCACTGGTGTTCCTCCCGATATCTACGAATTTCACCTCTACACCGGGAATTCCGCGATCCTCTTTCGTACTCAAGCTCAGCAGTTTCGGATGCACTTCCTTGGTTGAGCCGAGGGATTTCACATCCGACTTGCTAAGCCGCCTACGTGCGCTTTAAGCCCAATTCAAGTG
+
CCCCCGGGGGGGGGGGGGGGGGGGGGGGGGGGGGGGGGGGGGGGGGGGGGGGGGGGGGGGGGGGGGGGGGGGGGGGGGGGGGGGGGGGGGGGGGGGGGGGGGGGGGGGGGGGGGGGGGGFGGGGGGGGGGGGGEGGGGGGGGGGGGGFGGG<CFGGGGGGGGGGGGGGGGGGGFGGGGGGGGGGGGGGGDGFFGFFFEGFFFFFFFFFFFFFFFGFB3:DFFFFFFF9>B?FF<F?BFFFBFFAFAD
@M00200:207:000000000-ALC1F:1:1116:22186:15566 2:N:0:5
TACGCGGGTATCTAATCCTGTTTGCTCCCCACGCTTTCGCGTCTCAGCGTCAGTATCCAACCAGGGGGCCGCCTTCGCCACCGGTGTTCCTCCCGATATCTACGCATTTCACCGCTACACCGGGAATTCCACCCCCCTCTTTGGTACTCTAGCTTGCCAGTTTCATGCGTCGTTCCTCGGTTAAGCCGAGGGCTTTCACACATGACTTAGCAGACCGCCTACACGCCCTTTAAACCCAATTCAAGTG
+
CCCCCGGGGGGGGGGGGGGGGGGGGGGGGGGGGGGGGGGGGGGGGGGGGGGGGGGGGGDFGGGGGGGGGGGGGGGGFGGGGGGGGECFGGGGGGGGGGGGGGGGGGGGGGGGGGGGGGGGGGGDGGFGGGGGGGGGGGGGFFCDCCFFGGGFFGGG=CFDCCFGGGGGG;58CDGGGGGGGGGDFGGGGDG>DGFFFFGBB3??DFFDA>BFFFFFF)4<<F?:?FF0,4:B))97<?:2<944<<A
@M00200:207:000000000-ALC1F:1:1116:21652:15920 2:N:0:5
TACTCGGGTATCTAATCCTGTTTGCTCCCCACGCTTTCGCACTTGAGTGTCAGTACTGGACCAGAAGGCCGCCTTCGCCACTGATGTTCCTCCCGATATCTACGCATTTCACCGCTACACCGGGAATTCCGCCTTCCTCTTCCGTACTCCAGCAATGCAGTCTCGAATGCAATTCCCAGGTTGAGCCCGGGGCTTTCACACCCGACTTACGTCGCCACCTACGTGCGCTTTATACCCAATTCAAGTG
+
CCCCCGGGGGGGGGGGGGGGGGGGGGGGGGGGGGGGGGGGGGGGGGGGGGGGGGGGGGGGGGGGGGGGGGGGGGGGGGGGGGGGGGGGGGGGGGGGGGGGGGGGGGGGGGGGGGGGGGGGGGGGGGGGGGGGGGGGGGGGGGGGGGGFGGGFFDDFGGGGGGGGGGGGGGGGGFGG?FGFGGGGGGGGGGGFFGFFFEGFFBBBFFFFEFFFFFGFFFFFFFFF8@F>>B?FDFFF?FFFFFFD<AA
@M00200:207:000000000-ALC1F:1:1116:21555:17597 2:N:0:5
TACTCGGGTATCTAATCCTGTTTGCTCCCCACGCTTTCGCGTCTCAGCGTCAGTCACCGTCCAGAGGGCCGCCTTCGCCACCGGTGTTCCTCCTGATATCTACGCATTTCACCGCTACACCAGGAATTCCACCCTCCTCTCCGGGACTCGAGTCCGTCAGTTTCCAATGCGCTTCCGGGGGTGAGCCCCGGGCTTTCACGCCTGACAAAAATAGCCGCCTGCGCGCCCTTTAAACCCAATTCAAGTG
+
CCCCCGGGGGGGGGGGGGGGGGGGGGGGGGGGGGGGGGGGGGGGGGGGGGGGGGGGGGGGGGGGGGGGGGGGGGGGGGGGGGGGGGGGGGGGGGGGGGGGGGGGGGGGGGGGGGGGGGGGGGGGGGGGGGGGGGGGGGGGGFGGGDGFGGFCFGGGGGEG;EGGFGGGGGGGGFGGGGCDEGGGGGGGGGGEFGFFFFGFFFFFFFFF?6FFFFGFFFFB?>;>>FFBF?7FABFF6??05<DF><<
@M00200:207:000000000-ALC1F:1:1116:26467:18901 2:N:0:5
TACGGGGGTATCTAATCCTGTTTGCTCCCCACGCTTTCGCGCCTCAGCGTCAGTATCGGGCCAGTGAGTCGCCTTCGCCACCGGTGTTCCGCCGAATATCTACGCATTTCACCTCTACACCCGGCATTCCACTCACCTCTCCCGCACTCAAGACCGCCAGTATCAACGGCACTTCCCCGGTTGAGCCCTGGGCTTTCACCTCTGCCTTAACTGTCCGCCTACGCGCCCTTTACACCCAGTTCAAGTGATAT
+
CCCCCGGGGEGGGGGGGGGGGGGGGGGGGGGGGGGGGGGGGGGGGGFGGGGGGGGFF::+FGEFGGC66C>FGGGGGGDCC,@FGGGGGABGGD:=C+EGFGG@+4CGGGGGGGGGGGGGCB:FD:EGGGFEG848AGGGEGE?>DGFGGGF8979*C>DECFG8E**2:));AG7**1<?DDF*>FFG*58)2>:B<F*)7)))1<)))06));@(>2??F09(9>>BF:6>2=F>(((6:>44-4<)-.
@M00200:207:000000000-ALC1F:1:1116:4369:19494 2:N:0:5
TACGAGGGTATCTAATCCTGTTTGCTCCCCACGCTTTCGCGCCTCAGCGTCAGAACCGGACCAGTCAGCCGCCTTCGCCACTGGTGTTCTTGCGAATATCTACGAATTTCACCTCTACACTCGCAGTTCCACTGACCTCTTCCGGTCTCAAGCCAATCAGTATCGAAGGCAATTCTGTGGTTGAGCCACAGGCTTTCACCCCCGACTTAATCGGCCGCCTACGCGCCCTTTACGCCCAGTTCAAGTG
+
CCCCCGGGGFFFGGGGGGGGGGFGGGGGGGGGGGC@FGGGGGGD7FGGGGGGCFG@FGGGCFFEGAFGGGGGGEGGGGGGGGGG9FFEGGFFGGGGGFF<@FBFGGGGFGDGGFEECFGGGFGGGG+=@ECEGGGEGGGGG9FG6CCBGCF89=FFFGGFCGGGCEFGGGGGGFGGGGGFGCDCDDFGFGGFFCFBFEEF)*6>9B9(9689;?)=9):<D87B>B>;>B7@<?BB0(,.6<B2A<A
@M00200:207:000000000-ALC1F:1:1116:22906:19850 2:N:0:5
TACGCGGGTATCTAATCCTGTTTGCTCCCCACGCTTTCGCGTCTCAGCGTCAGTATCCAACCAGGGGGCCGCCTTCGCCACCGGTGTTCCTCCCGATATCTACACATTTCACCGCTACACCGGGAATTCCAGTCTCCTCTGCATCCCTCAAGAACGGCAGTATCAGCCGACGTTTCTCGGTTGAGCCGAGAGATTTCACGACTGACTTGCCATCCCGCCTACGCGCCCTTTAAACCCAATTCAAGTG
+
CCCCCGGGGGGGGGGGGGGGGGGGGGGGGGGGGGGGGGGGGGGGGGGGGGGGGGGGGGGGGGGGGGGGGGGGGGGGGGGGGGGGGGGGGGGGGGGGGGGGGGGGGGGGGGGGGGGGGGGGGGGGGGCGGGGGGGGGGGGGGGGGGFGFGGGCAGGGGDGGE?@FGFGGGGGGGFGGGGGGGGGGGGGGGGGFFGFAFBGFFE?97FDFF<FBFFFF6DBFFFF;B>BFF:7F29=?1::BDAFFFFA
@M00200:207:000000000-ALC1F:1:1116:6589:19994 2:N:0:5
TACCCGGGTATCTAATCCTGTTTGCTCCCCACGCTTTCGTGCCTCAGCGTCAGTATCGGGCCAGTGAGCCGCCTTCGCCACTGGTGTTCTTGCGAATATCTACGAATTTCACCTCTACACTCGCAGTTCCACTCACCTCTCCCGAACTCAAGATCTTCAGTATCAAAGGCAGTTCTGGAGTTGAGCTCCAGGATTTCACCCCTGACTTAAAGACCCGCCTACGCACCCTTTCAACCCAATTCAAGTG
+
CCCCCGGGGGGGGGGGGGGGGGGGGGGGGGGGGGGGGGGGGGGGGGGGGGGGGGGFGGGGGGGGGGGGGGGGGGGGGGGGGGGGGGGGGGGGGGEGGGGGGGGGEFGGGGGGGGGGGGGGGGFGGGGGGGGGGGGGGGGGGGGGGGGFGGG=DFGGGGGGGGGGGGGFGGGGGFGGGGGGGGFGFGGGGGGFFGFFFFGFFFFFFFEE=EAA4>FFFBFFFFFF@FFFF8@+95CFDDD@EEFCEE3
@M00200:207:000000000-ALC1F:1:1116:19337:22270 2:N:0:5
TACTAGGGTATCTAATCCTGTTTGCTCCCCACGCTTTCGCACCTCAGCGTCAGTATTGGCCCAGGAAGTCGCCTTCGCCACTGGTGTTCCTTCCGATATCTACGCATTTCACCGCTACACCGGAAATTCCACTTCCCTCTACCATACTCGAGTCAGACAGTATCGAATGCAATTCCCAGGTTGAGCCCGGGGCTTTCACATCCGACTTATCAAACCGACTACGCGCGCTTTAAGCCCAATTCAAGTG
+
CCCCCGGGGGGGGGGGGGGGGGGGGGGGGGGGGGGGGGGGDGGGGGGGGGGGGGGGGGGGGGGGGGGGGGGGGGGGGGGGGGGGGGGGGGGGGGGGGGGGGGGGGGGGGGGFGGGGGGGGGGGGGGGGGGGGGGGGGGGGGDGGGG@FGGF6@FEFGF?CGGGGGGGGGGFGGBDG6EDDA6=CCFFCC9EABDFFFFFCEF2A=429=C6CEEG;()6:(6:;(.,(,43=4<?F??(4<2<AFF>
@M00200:207:000000000-ALC1F:1:1116:16251:23527 2:N:0:5
TACAAGGGTATCTAATCCTGTTTGCTCCCCACGCTTTCGCACCTCAGTGTCAGTATCAGTCCAGGTAGTCGCCTTCGCCACTGGTGTTCCTTCCTATATCTACGCATTTCACCGCTACACAGGAAATTCCACTACCCTCTACCATACTCTAGCTTGCCAGTTTTGGATGCAGTTCCCAGGTTGAGCCCGGGGATTTCACATTCAACTTAACAAACCACCTACGCGCGCTTTAAGCCCAATTCAAGTG
+
CCCCCGGGGGGGGGGGGGGGGGGGGGGGGGGGGGGGGGGGGGGGGGGGGGGDFGGGGGGGGGGGGGGGGGGGGGGGGGGGGGGGGGGGGGGGGGGGGGGGGGGGFGGGGGFFG7EGGGGGFGGGGGGCGGGGGGGGGGGGGFGFGGDFGGGADFFFG89=@E@DD6=FGGGG=DFGGC6FDF6DF?FF6=@DFGAEF;@CEC>AEFEEF5+;:CFFDFFD@F59>@FF=276))AA1(=@3;C?37)
@M00200:207:000000000-ALC1F:1:1117:24895:2654 2:N:0:5
TACGCGGGTATCTAATCCCGTTTGCTACCCTAGCTTTCGCGCCTCAGCGTCAAGAACAGGCCAGGAAGTCGCCTTCGCCACTGGTGTTCCTCCCGATATCTACGCATTTCACCACTACACCGGGAATTCCACTTCCCTCTCCTGCCTTCGAGTCGAACAGTATCGCGTGACCCTCTCCAGTTGAGCCGGGGGCTTTCACACGCGACTTGTACGACCGCCTGCGCGCTCTTTAAACCCAATTCAAGTG
+
CCCCACGGGGFGGGGGGCFGGGGGGGGGGGGGGGGGGGGGGGGGGGGGGGGGGEGGGGCDCEGGGGCAFEGG,@FFGEF=FGFD?FFGFGGFGGGGGGGGGEGG>ECFGGGGGFDGFGGF8CC7CFFGGFFGF9,C@F?8,,7@EFFFGGGF?G6CGG>CFFGGDDC@*3;<9FG4?GGGGGGGGG;974CADGF(+.+7@3>AF966>>*)3(5@(7;?(.(-3>9B<>0:)4?FF6:7-.6)6))
@M00200:207:000000000-ALC1F:1:1117:14139:3168 2:N:0:5
TACGCGGGTATCTAATCCTGTTTGCTCCCCACGCTTTCGTGCATGAGCGTCAGTGTTGGCCCAGAAGGCTGCCTTCGCCATCGGTGTTCCTCCACATCTCTACGCATTTCACCGCTACACGTGGAATTCCACCTTCCTCTGCCACACTCCAGCATCGTAGTTTCGAGCGCAATTCCCAAGTTAAGCCCGGGGCTTTCACACTCGACTTGCGACGCCGCCTGCGCACACTTTAAACCCAATTCAAGTG
+
CCCCCGGGGGGGGGGGGGGGGGGGGGGGGGGGGGGGGGGGGGGGGGGGGEGEGDFGGGGG<FGGGGGGGGGGFGFGGGGGDGGGFEGGFGGGGGGGGGGGDGCFEGDGDGFFGGGGGGGGDFEEGFCGGFFGGCGGFGFGGFEFGF@6,=E8FGGFCF?DGGDFEGC6CEDCGAFFFGCGGGFG7<;CDGEBED4245C<>FF47:1(.).1>BBB93><?FFFFFF?(.3.6:?F?:?FFAFAFA>
@M00200:207:000000000-ALC1F:1:1117:17491:3203 2:N:0:5
TACGAGGGTATCTAATCCTGTTCGCTCCCCACGCTTTCGCGTCTCAGCGTCAGTACCGTCCCAGAGTGCTGCCTTCGCCATAGGTGTTCTTCCTGATATCTGCGCATTTCACCGCTACACCAGGAATTCCACACTCCTCTTCCGGACTCTAGCCAGACGGTTTCCATCGACGTCTCGAGGTTGAGCCTCGAGTTTTCACAACGGACCTGTCTGGCCGCCTACACGCTCTTTAAACCCAATTCAAGTG
+
CCCCCGGGGGGGGGGGGGGGGGGGGGGGGGGGGGGGGGGGGGGGGGGGGGGGGGGGGGGGGGGGGGGGGGGGGGGGGGGGGGGGGGGGGGGGGGGGGGGGGGGGGGGGGGGGGGGGGGGGGGGGGGGGGGGGGGGFGGGGDDGGGGGFGGGGGGGGGG>CEGGGGGGGDGGDGFGGDDDDGCCGGGFGGGGBFDFFFFGCBDFF?BFFFFFFE2A)6B@;;;8;<D0?@A:7CEFFFF?GFAFFAA<
@M00200:207:000000000-ALC1F:1:1117:12036:6580 2:N:0:5
TACGGGGGTATCTAATCCCGTTTGCTCCCCTGGCTTTCGCGCCTCAGCGTCAATACCGGTCCAGGATGCCGCCTTCGCCACCGGTGTTCCTCCAGATATCTACGCATTTCACCGCTACACCTGGAATTCCACATCCCTCTCCCGGATTCAAGCCTGCCAGTATCGGACGCAGTTCCCGGGTTGAGCCCGGGGATTTCACGTTCGACTTAGCGAGCCGCCTACGCGCCCTTTAAGCCCAATTCAAGTG
+
CCCCCGGGGGGGGGGGGGGGGGGGGGGGGGGGGGGGGGGGGGGGGGGGGGGGGGGGGGGGGGGGGGGGGGGGGGGGGGGGGGGGGGGGGGGGGGGGGGGGGGGGGGGGGGGGGGGGGGGGGGGGDGGGGGGGGGGGGGGGGGGGGDGFGGGGGGGGGGGGGGCFEGGGGGGGGFGGGGGGGGGGGGCGGDGE>GFEFFGFFFFBFFF?FAF>B>EFFFBBF?FFFFFFFF6::AFF??(:6>F2<AD
@M00200:207:000000000-ALC1F:1:1117:24476:7161 2:N:0:5
TACTAGGGTATCTAATCCTGTTTGCTCCCCACGCTTTCGCGTCTCAGCGTCAGTAACGTCCCAGCGAGCTGCCTTCGCCATTGGTGTTCCTCCCGATATCTGCGCATTTCACCGCTACACCGGGAATTCCACTCGCCTCTTCCGAACTCTAGTCCGGCAGTATCGACCGGCATCCCAGGGTTGAGCCCTGGACTTTCACAGCCGACTTACCGGACCGCCTACACGCGCTTTATACCCAATTCAAGTG
+
CCCCCGGGFGGGGGGGGGGGGGGGGGGGGGGGGGGGGGGGGEGGGGGGGGGGGGGGGGGGEGFGGGGGGGGGGGGGGGGGGGGGGGGGGGGGGGGGGGGGGGGGGGGGGGGGGGGGGGGGGGGGGGGGFGGGGGGCGGGGGGGGGGGFGGGGGGGGGGGGFGFGGGGGGGGGGFGGGGGGFGGFFDFGGGGFFG*7C?GFE)8BBFFDFFF@FFDDF@BBF?B??EFF0:5.6:@FF2:C9AFBB>A
@M00200:207:000000000-ALC1F:1:1117:12504:7581 2:N:0:5
TACTCGGGTATCTAATCCTGTTTGCTCCCCTAGCTTTCGCGCCTCAGCGTCAGGAACCGTCCAGAAAGTCGCCTTCGCCACTGGTGTTCTTCCTAATATCTACGCATTCCACCGCTACACTAGGAATTCCACTTTCCTCTCCGGTCCTCAAGACTCGCAGTTTCAGAAGCAGGCTCGGGGTTGAGCCCCGAGTTTTCACTCCCGACTTACAAGTCCGCCTACGCGCCCTTTAAACCCAATTCAAGTG
+
CCCCCCFDGGGGGFGGGGGGGGGGGGGGGGGGGGGGGGGGDGGGGGGGGGGGGGGGGGGGGGGGGGGGGGCEGGGGGGGGGGGGGGGGGGGGGGGGG<FGGGGFGGGGGGGGGGGGGGCGGDFCF9FGGGGGGGGGGGGGGGGDGDBFFFGFGGGGDEEDGGGGGGGGFGGGGDDGGDDGGGGGGGFGGGGEFGFFFFGEFFF>@FFF=BFC@CBADFDDF@?@BF@BFF@<)4?F?<:><<<-5AA
@M00200:207:000000000-ALC1F:1:1117:23052:7760 2:N:0:5
TACTAGGGTATCTAATCCCGTTTGCTCCCCTGGCTTTCGTTCATCAGTGTCAGTTGCAGTCCAGAACGCCGCCTTCGCCACCGGTGTTCCTCCAGATATCTACGCATTTCACCGCTACACCTGGAATTCCGCGTTCCTCTCCTGCACTCAAGCCATCCAGTCTCAGACGCAGTTCCCCAGTTAAGCTGAGGGATTTCACGTCTGACTTAGTTGGCCACCTACGAACCCTTTACGCCCAATTCAAGTG
+
CCCCCGGGGGGGGGGGGGGGGGGGGGGGGGGGGGGGGGGGGGGGGGGGGGGGGGGGGGGGGGGGGGGGGGGGGGGGGGGGGGGGGGGGGGGGGGGGGGGGGGGGGGGGGGGGGGGGGGGGGGGGFGGGGGCEGGGGGGGGGGGGGGGFGGGFGGGGGFGGFGGGGGGGGGGGGFGGG69D@F9@??FGGGGBFGFFFFG@CFFFEFF?EEFEEFAFEF=B3>>>>>2@BBC;E;BB9?FDEFF?EF?
@M00200:207:000000000-ALC1F:1:1117:16435:8341 2:N:0:5
TACTGGGGTATCTAATCCTGTTTGCTCCCCACGCTTTCGTGCCTCAGCGTCAGTATCGGGCCAGTGAGCCGCCTTCGCCACTGGTGTTCTTGCGAATATCTACGAATTTCACCTCTACACTCGCAGTTCCACTCACCTCTCCCGAACTCAAGATCTTCAGTATCAAAGGCAGTTCTGGAGTTGAGCTCCAGGATTTCACCCCTGACTTAAAGACCCGCCTACGCACCCTTTATACCCAATTCAAGTG
+
CCCCCGGGGGGGGGGGGGGGGGGGGGGGGGGGGGGGGGGGGGGGGGGGGGGGGGGGGGGGGGGGGGGGGGGGGGGGGGGGGGGGGGGGGGGGGGGGGGGGGGGGGGGGFGGGGGGGGGGGGGGGGGGGGGGGFGGGGGGGGGGGGGGFGGGGGGGGGGGGGGGGG?FGGGGGGFGGGG??CFCCFCC+?FGFFDFCFFGECECF=;BFFCFFFFFFF;@@F@=@=>@FF@,.76@CFED=C<EECE9
@M00200:207:000000000-ALC1F:1:1117:8078:8521 2:N:0:5
TACGCGGGTATCTAATCCTGTTCGCTCCCCACGCTTTCGCGTCTCAGCGTCAGTACCGTCCCAGAGAGCTGCCTTCGCCATTGGTGTTCTTCCTGATATCTGCGCATTTCACCGCTACACCAGGAATTCCACTCTCCTCTTCCGGACTCTAGCCACACGGTTTCCGTCGACGTCTGGAGGTTAAGCCTCCAGTTTTCACAACGGACCTGTGCGGCCGCCTACACGCTCTTTAAACCCAGTTCAAGTG
+
CCCCCGGGGGGGGGGGGGGGGGGGGGGGGGGGGGGGGGGGGGGGGGGGGGGGGGGGGGGGGGGGGGGGGGGGGGGGGGGGGGGGGGGGGGGGGGGGGGGGGGGGGGGGGGGGGGGGGGGGGGGGGGGGGGGGGGGGGGGGGGGGGGGFGFG=FEGGGGGGGGGGFDGGDGGDGFGGGFFGGGGGGGGGGGGFFGFEFEGF:D0=?@@FFFFE?BFFBEB<??FFFFF?FF7:ABF4<:1+49><)6<
@M00200:207:000000000-ALC1F:1:1117:2782:8794 2:N:0:5
TACTAGGGTATCTAATCCCGTTTGCTCCCCTGGCTTTCGCGTCTCAGCGTCGGCACACCCCCAGTCACCTGTCTTCACCTTTGGCGTTCCAAGCGACATCTACGCATTTCACCGCTCCACCGCTTGTTCCAGTGACCCCTGAGTGGCCAAAGACCGCCAGTATCCCCAGCGGTTCTCCGGTTGAGCCGCTGGATTTCACAAGGCACTTAACGATCCGCCTACACGCGCTTTATACCCAGTTCAAGTG
+
-BCC<9,CFE<<,-6<<,;;E,F;@FF<D8CD8FFGGGGGE@:,,<,E@@:@@+8@FF@7:@:,:C9EFFFGGDFDCEFD8F?ECEF@CEFF,DFD+@=ECE9FGGG7EFAAF@E6CF8EF7FG::EFGGE;43E,@@C+=,@=E6EB,+@8DFG>6879DG7,@CCD5CG**<@*+5/;1;9*CF*):)=)?+8*=7+).)/:(2()79A;;;4)6)(213@D()3((,*-))17(530)6A6594
@M00200:207:000000000-ALC1F:1:1117:11234:8983 2:N:0:5
TACGCGGGTATCTAATCCTGTTTGCTCCCCACGCTTTCGCGTCTCAGCGTCAGTAACGTCCCAGCGAGCTGCCTTCGCCATAGGTGTTCCTCCCGATATCTGCGCATTTCACCGCTACACCGGGAATTCCACTCGCCTCTTCCGAACTCTAGTCCGGCAGTATCGACCGGCATCCCAGGGTTGAGCCCTGGACTTTCACAGCCGACTTACCGGACCGCCTACACGCTCTTTAAACCCAGTTCAAGTG
+
CCCCCGGGGGGGGGGGGGGGGGGGGGGGGGGGGGGGGGGGGGGGGGGGGGGGGGGGGGGGGGGGGGGGGGGGGGGGGGGGGGGGGGGGGGGGGGGGGGGGGGGGGGGGGGGGG>EGGGGGGGGGGGGGGGGGGGGGGGGGGGGGGDEFGGGGGGGEEGGDFFGGGGGGDGGDGFGGGGGGGFGGCGGCFGFFFGFFFFGFFF?BB>B:DFFFFFFEFEFF?BFFF>66:FF<<AFFFF??49-<DF>
@M00200:207:000000000-ALC1F:1:1117:28779:9487 2:N:0:5
TACTGGGGTATCTAATCCTGTTTGCTCCCCACGCTTTCGCGCCTCAGCGTCAGTTCCGGTCCAGTGAGCCGCCTTCGCCACTGGTGTTCCTCCCAATATCTACGCATTTCACCGCTACACTGGGAATTCCACTCACCTCTCCCGGTCTCGAGCCTCACAGTCTGGCAGGCAGTTCCTCGGTTAAGCCGAGGGATTTCACCCGCCACTTGCAAAGCCGCCTACGCGCCCTTTAAACCCAGTTCAAGTG
+
CCCCCGGGGGGGGGGGGGGGGGGGGGGGGGGGGGGGGGGGGGGGGGGGGGGGGGFDGGGGGGGGGGGGGGGGGGGGGGGGGGGGGGGGGGGGGGGFG?FFGGGGGEEGFGGGGGGGGGFGGGGGG8FGGAFGGGGGGFFGGGGCEDGFGGFGEGGGFGGGFFGGFDGGGGDGGFGGGGDGCGCF7FGGDGGFFGAB648575=;@@EEFE6C6;FFFFFF?D;9@FF0-4<5:4BFF:?7::<5:))
@M00200:207:000000000-ALC1F:1:1117:25826:9973 2:N:0:5
TACTGGGGTATCTAATCCTGTTTGCTCCCCACGCTTTCGTGCATGAGCGTCAGTGTCAGCCCAGAGACCTGCCTTCGCCATCGGTGTTCCTCCTGATATCTACGCATTTCACTGCTACACCAGGAATTCCAGTCTCCTCTGCCGCACTCGAGCCTTGCAGTCCCAAATGCCATTCCCAGGTTAAGCCCGGGGATTTCACATCTGGCTTACAAAACCGCCTGCGCACGCTTTACACCCAATTCAAGTG
+
CCCCCGGGGGGDFGGGGGGGGGGGGGGFGEFFGGGGGGGGGGGGFFGGGGECGGGGGGGGCFGGGGGGGGGFGGGGGGGGGGD7@FGGFGGGGGGCFGDGCFGGGGDEGGGGGGGGGGFE@DFCGGGGGGGGFGGGGFGGG?FEGGGFCD@GGGGGGFGGGGFFF=@FFFGCDFDFCGD6DCDFGD:FGGGE5C?CFFG5;AEF==BFEFFFEFFFA5@2>D==2>>6((*/17AF>;@=4CEFCEF
@M00200:207:000000000-ALC1F:1:1117:18690:11160 2:N:0:5
TACGCGGGTATCTAATCCCGTTTGCTCCCCTAGCTTTCGCTCCTCAGCGTCAATGTCGGTCCAGGATGCCGCCTTCGCCACCGGTATTCCTCCAGATATCTACGCATTTCACCACTACACCTGGAATTCTGCATCCCTCTCCCGAATTCAAGCCATCCAGTATCGGATGCAGTTCCCAGGTTGAGCCTGGGGATTTCACATCCGACTTAGTTGGCCGCCTACGAGCCCTTTAAGCCCAGTTCAAGTG
+
CCCCCGGGGGGGGGGGGGGGGGGGGGGGGGGGGGGGGGGGGGGGGGGGGGGGGGGGGGGGGGGGGGGGGGGGGGGGGGFGEGGGFGGGGGGGGGGGGGGGGGGGGGGGGGGGG?DFGGGGGGGAFEGGGGGGGGGGGGGGGGGG6C@DGGEEFEFGGGGGGCFGGGGGGGGCDFGGFGCFDG5?FGFGGFGA?DFFFCGFFF=E?BF=EEF?EBA?>FFFD@?<1D(3;@<)<3=6211<44<A<<A
@M00200:207:000000000-ALC1F:1:1117:2133:11261 2:N:0:5
TACCAGGGTATCTAATCCTGTTTGCTCCCCACGCTTTCGCGTCTCAGCGTCAGTCACGTCCCAGCGAGCTGCCTTCGCCATTGGTGTTCCTCCTGATATCTGCGCATTTCACCGCTACACCAGGAATTCCACTCGCCTCTTCCGGACTCGAGCTCGACAGTATCCACCGGCATCCCAGGGTTGAGCCCTGGACTTTCACAGCAGACTTACCGAGCCGCCTACACGCGCTTTAAACCCAGTTCAAGTG
+
CCCCCGGGGGGGGGGGGGGGGGGGGGGGGGGGGGGGGGGGGGGGGGGGGGGGGGGGGGGGGGGGGGGGGGGGGGGGCGGGGGGGGGGGGGGGGGGGGGGGGGGGGGGGGGGGGGGGGGGGGGGGGGGGGGGGGGGGGGGGGGGGGGGEGGGGGGGGGGGGGGGGGGGGGGGGGFGGGGGGGGGGFCFGGGGFFGFFFFGFB4:ABBFFFFFFFFFFFF@?FD(=@F;FF6@ADAFFFFFF<FFA<:2
@M00200:207:000000000-ALC1F:1:1117:4945:15508 2:N:0:5
TACCAGGGTATCTAATCCTGTTTGCTCCCCACGCTTTCGCGTCTCAGCGTCAGTAACGTCCCAGCGAGCTGCCTTCGCAATTGGTGTTCCTCCTGATATCTGCGCATTTCACCGCTACACCAGGAATTCCACTCGCCTCTTCCGTACTCAAGCCCGACAGTATCCACCGGCATCCGAGGGTTGAGCCCCCGACTTTCCCAGCGGACTTACCGGACCGCCTACACGCGCTTTAAACCCAACTCAAGTG
+
CCCCCG7FG9FGGADFGGGGGGGGGGFFGFGGGGGGFCCF@BFEGGGGGGGD6EFFFGGF@FFCFGGGGCFGGGGGGGCEGAFGGGFEGGFFGGGFFDDEDCCFE@4FFGGGFGGGGGFGGFGGGGGGGCFF=EF@8AAFFGGGC+@DEDDGGGGGG>+=FGCFFFGGGGDD>>>DCD54=FGGFC9CCD55?<AE8.;74)4>(:984<A70;D:()4<::>?101032*.)6BFFFF5,4.47..
@M00200:207:000000000-ALC1F:1:1117:25686:15953 2:N:0:5
TACGGGGGTATCTAATCCTGTTTGCTCCCCACGCTTTCGCGCCTCAGCGTCAGAACCGGACCAGTAAGCCGCCTTCGCCACTGGTGTTCTTGCGAATATCTACGAATTTCACCTCTACACTCGCAGTTCCACTTACCTCTTCCGGTCTCGAGATCTTCAGTATCGAAGGCAATTCCAGGGTTGAGCCCTGGGCTTTCACCCCCGACTTAAAGATCCGCCTACGCGCCCTTTAAGCCCAGTTCAAGTG
+
CCCCCGEGGGGGFGGGGGGGGGGGGGGGGGGGGGGGGGGGGFGGGGGGGGGGGGGGGGGGGGGGGGGGGGGGGGGGGDEDGFGGGGGGGGGGGGGGGFGDGGGGGGGGGGGGGGGCFGGGGGGGGGGGGGFFGGFFFGGGGGGG>DC>FGGGGGGGGF@DGGGGGFFGDFDDFFGGGGFDGGGGGGGG8DGFFGFFFFFE;EBBF>@@9EFFFAFF@F<;:,31979BFFC)6<?F?:<66:DFFFF
@M00200:207:000000000-ALC1F:1:1117:25321:17779 2:N:0:5
TACGAGGGTATCTAATCCCGTTTGCTCCCCTGGCTTTCGCTCCTCAGCGTCAATGTCGGTCCAGAATGCCGCCTTCGCCACCGGTGTTCCTCCAGATATCTACGCATTTCACCGCTACACCTGGAATTCCGCATTCCTCTCCCGAATCCAAGCCATCCAGTATCAGACGCAGTTCCCCAGTTAAGCTGAGGGATTTCACGTCTGACTTAGTTGGCCGTCTACGAGCCCTTTCAGCCCAATTCAAGTG
+
CCCCC@FD@FEEGCFFFADFFF8C,<CCDCFGCGD86EFGGEFF<EGFEBECEA@FGGDFGGGGGFGCEGGGGGG@CE:F:EF7CFFGGFEFFFFDFGFFFGGGCCE:@FF<FFGG8CCDFCG@EGGFGGGG>ECFFGGGGGC8E6C?EGDGFGFCFFF6DF@DFED?DGGD9C?E6:C>DDGFCDGGCG8>>99EFEGD>F=F;C;6/>+18@;)8)6=(@5;;;91=8,)156)13(*);E?69)
@M00200:207:000000000-ALC1F:1:1117:12576:20128 2:N:0:5
TACGAGGGTATCTAATCCCGTTTGCTCCCCTGGCCTTCGTGCCTCAGCGTCGGTAACTGTCCAGAGACTCGCCTTCGCCACTGGTCTTCCTTACGATATCTACGCATTTCACTGCTACACCGTAAATTCCAGTCTCCTCTCCAGTACCCTAGCCAGGCAGTATCGAATGCAGTTTCAGGGTTGAGCCCTGAGATTTCACATCCGACTTACCCGACCGCCTACGCACCCTTTAAACCCAGTTCAAGTG
+
CCCCCGGGGGGGGGGGGGGGGGGGGGGGGGGGGGGGGGGGGGGGGGGGGGGGGGGGGGGGGGGGGGGGGGGGGGGGGGGGGGGGGGGGGGGGGGGGGGGGGGGGGGGGGGGGGGGGGGFGGGGGGGGGGGGGFGGGGGGGGGGGGGGFGGDGGGGGGGGGGGGGGFGGGGGGGFGGFFGGGGGGGGGGG6,:CGFFFFGFFF:BAFFFFFFFBFFEAF>@==2=>FFFDFF93CFFFFFF?EFECE?
@M00200:207:000000000-ALC1F:1:1117:11675:20496 2:N:0:5
TACAAGGGTATCTAATCCTGTTTGCTCCCCCAACTTTCGCGCCTCAGCGTCAGGGACTGCCCAGAAGCTCGCCTTCGCCAACGGTGTTCCTCCTGATATCTACGCATTTCACCGCTACACCAGGAATTCCAGCTTCCTCTACAGCCCTCAAGCTCGGCAGTTTGGAGCGCAGTTCCCTGGTTGAGCCAGGGCATTTCACACACCACTTGCCGAGCCGCCTACGCGCCCTTTAAACCCAGTTCAAGTG
+
CCCCCGGGGGGGGGGGGGGGGGGGGGGGGGGGGGGGGGGGGGGGGGGGGGGGGGGGGGGGFGGGGGGGGGGGGGGGGGGGGGGGGGGGGGGGGGGGGGGGGGGGGGGGGGGGGGGGGGGGGGGGFGGGGGGGGGGGGGGGGGGGGGGFGGGGGCFDEEGGGGGGGGGGD6;DGFGFGGGGGGGGGGGGDFGDFGAEFFGEEEDDBFFBEEF@>>FABFFFFFDFFFFFFB?AFBFFFFFC<AFFFAA
@M00200:207:000000000-ALC1F:1:1118:21022:2419 2:N:0:5
TACTAGGGTATCTAATCCTGTTTGCTCCCCACGCTTTCGCGCCTCAGCGTCAGTACCGTCCCAGCGAGCTGCCTTCGCCATTGGTGTTCCTCCTGATATCTGCGCATTCCACCGCTACACCAGGAATTCCGTTCTCCCCTGCATACCTCTAGTCTGCCCGTATCGGAAGCACGCTCAGGGTTGAGCCCTGAGTTTTCACTCCCGACGCGACAAACCGCCTACGAGCCCTTTACACCCAATTCAAGTG
+
CCCCCGGGGGGGGGGGGGGGGGGGGGGGGGGGGGGGFGGGGGGGGGGGGDGGDGGGGGGGGGGGGGGFGGGGGGGGGGGGGGGGEFGGGGGGGGFGGGGGGGGGGDGGGDFGGGDGGGGGGGGGGFGGGG?GFGFGGDEFEGFAFFEGGFGGGGGGG,=+@EF8CD8>9EDFD>>DDGGFFGGGGGGGFEDFFGFCFFG4*;7?A@=)5>9;BFFFFD9<<@(6174((3><4)=4;?:064A4994
@M00200:207:000000000-ALC1F:1:1118:18414:3977 2:N:0:5
TACAGGGGTATCTAATCCTGTTTGCTCCCCACGCTGTCGCGCCTCAGTGTCGGCTCTTGAGCTCTCGCGAGCTCACCGCCCAGCAGACCGCCTTCGCCACTGGTGTTCTTCCGGATCTCTACGCATTCCACCGCTACACCCGGAATTCCATCTGCCTCTACGGTGCCCTAGCGACACAGTTGCCATGGCCGATCAAGGGTTGAGCCCCCGACTTTCACCACGGCCTTATGCCGCCACCTACGCGCCCTTT
+
CCCCCGGGGGGGGGGGGGGGGGGGGGGGGGGGGGGGGGGGGGGGGGGGGGGGGGGGGGGGGFGGGGGGGGGGGGGGGGGGGGGGFFFGGCGGGGGGGGGGGGGGGGGGGGGGGDGGGGGGGGGGFGEFEFGGDGGGGGGGGGGGGGGGFFADFGGGGGGGGGGGGGGGGFCCGFGGFG4CFGGFGGGGFGGF>GE3F@G@FB;A;(:A>B;BFF=FDF7?B?2;BG72<AGDBFEFFFFF?(69BF>>F?
@M00200:207:000000000-ALC1F:1:1118:14500:4060 2:N:0:5
TACGCGGGTATCTAATCCCGTTTGCTCCCCTGGCTTTCGCGCATCAGCGTCAGTTTCGGTCCAGAATGCCGCCTTCGCCACCGGTGTTCCTCCAGATATCTACGCATTTCACCGCTACACCTGGAATTCCACATTCCTCTCCCGAACTCGAGCCACCCAGTATCAGACGCAGTTCCCAAGTTAAGCTTGGGGATTTCACGTCTGACTTAGGCGGCCGCCTACGCGCCCTTTATACCAAATTCAAGTG
+
CCCCCDGGGGGGGGGGGGGGGGGGGGGGGGGGGFGFGGGGGGGGGGGGDGGGGGGGGGGGGGGGGFGGGGGGGGGGGGGGGGGGFBFFGGGGGGDFFFAAFAFGD>::EGGGGGGGGG9=DEGGG8FFGGDFGFFFGGGGFGGEGGGFFGG>EEGGDCCFFCDFGGCGGGGDDFGGFGGGGGGEFGCFFDC8BDFBFFGFFFD))7);9E@EFFFFFDBFFF:B;DB>F7CA2<FF)):B9AFF).5
@M00200:207:000000000-ALC1F:1:1118:24037:5623 2:N:0:5
TACTAGGGTATCTAATCCTGTTTGCTCCCCACGCTTTCGTGCATGAGCGTCAGTGTTGGCCCAGAAGGCTGCCTTCGCCATCGGTGTTCCTCCAGATCTCTACGCATTTCACCGCTACACCTGGAATTCCACCTTCCTCTGCCACACTCTAGCCAAGTAGTTTCGAGCGCACTTCCCAAGTTAAGCCCGGGGATTTCACACTCGACTTGCTCGGCCACCTGCGCACACTTTATACCCAATTCAAGTG
+
CCCCCGGGGGGGGGGGGGGGGGGGGGGGGGGGGGGGGGGGGGGGGGGGGGGGGGGGGGGGGGGGGGGGGGGGGGGGGGGGGGGGGGGGGGGGGGGGGGGGGGGGGGGGGGGGGGGGGGGGGFGGGGGGGGGGGGGGGGGGGGGGGGGFFFA;FFGGGGGGGFFGGFGGGGG86DFGFGFFGGFGDFGGDGGFFGFFFFGFFFFFBFF@EEFFFFEFFFFF==B>FGFFFFC?)?CFEFDFECE?3CC
@M00200:207:000000000-ALC1F:1:1118:21268:6687 2:N:0:5
TACCCGGGTATCTAATCCCGTTTGCTCCCCTAGCTTTCGCGCCTCAGCGTCAGTGTCGGTCCAGGATGCCGCCTTCGCCACCGGTGTTCCTCCAGATATCTACGCATTTCACCGCTACACCTGGAATTCCACATCCCTCTCCCGCACTCAAGCCTTGTAGTATCAGACGCAGTTCCCAGGTTAAGCCTGGGGATTTCACGTCTGACTGACAAGGCCGCCTACGCGCACTTTAAACCCAGTTCAAGTG
+
AAABCEGGGGGGGGGGGFFFFGGGGGGGGGGGGGGGGGGGG:BEGGGGGEGFFGFGGGGEDGEFGGGGFEGEGGCGGGGGGGGG8CCFGGGGGGGFGGGGDGGGGGGGGGGGGDGGGGGGGGGGGGGGGGGG?FCGGGGGGGGECDGGGFGGG+@FGGGGGGGGFGFGGGDG5BCG>EGGGGFGGGGDFGFDFG46BEG>>4>FEC58=E=CDD)8;:;@D(6;BD((,3*6)6*04??.)5AAA>A
@M00200:207:000000000-ALC1F:1:1118:14419:7302 2:N:0:5
TACGAGGGTATCTAATCCTGTTTGCTCCCCACGCTGTCGCGCCTCAGTGTCGGCTATTGAGTCCTCACGGACTCACCGCCCAGCAGACCGCCTTCGCCACTGGTGTTCTTCCGGATCTCTACGCATTCCACCGCTACACCCGGAATTCCATCTGCCTCTACAGTGCCCAAGCGACACAGTTGCCACGGCCGATCTGGAGTTGAGCCCCAGACTTTCACCACAGCCTTATGTCGCCACCTACGCGCCCTTT
+
CCCCCEGGGGGGGGGGGGGGGGGGGGGGGGGGGEGGGGGGGGGGGGGGGGGEGGGGGGGGFGGGGGGGGGGGDGGGGGGGG=FFEFGGGGGGGGGGGGGGGGGGGGGGGGGGGGEGGGGBFGFG=EEGGGGGGGG=EGCG+C6CEGGFGGGGGGDGGGGGGFGGFGGFGGGGD5DDFGCGF7CCDFCDEEDBDDACFAF@@CE4=@0:@D?FFFFFFFF<120?1<<7<AD>?<53:::??2(323>B0>
@M00200:207:000000000-ALC1F:1:1118:21316:8752 2:N:0:5
TACTAGGGTATCTAATCCCGTTTGCTCCCCTGGCTTTCGCTCCTCAGCGTCAATACCGGTCCAGGATGCCGCCTTCGCCACCGGTGTTCCTCCAGATATCTACGCATTTCACCGCTACACCTGGAATTCCGCATCCCTCTCCCGGATCCAAGCCATCCAGTATCACACGCAGTTCCCCAGTTAAGCTGAGGGATTTCACGTATGACTTAGTTGGCCGCCTACGAGCCCTTTAAGCCCAATTCAAGTG
+
CCCCCGFGGGFGGFGGGGGGGGGEFGGGGGGCF86FGGGGGGGGGGGGGEGGGGGGGGGGGGGGGGGFFGFGFEFGGGGGGGGG@CFGGGGGGGG9FEGFFGGGGDFGGGGGGGGG>CBGGGFFEFGGFGGGEGG>FGGFGGGGG8CCEDF9@FG9DE8DE8FG@FCE98+=DFDFFGG>FC+?CFF5979>?DFBF4=>DAEF4C418@ECCEFFBE==6;F<?<>?@89><4AF007DCE<?CE?
@M00200:207:000000000-ALC1F:1:1118:21954:9972 2:N:0:5
TACCGGGGTATCTAATCCTGTTTGCTCCCCACGCTTTCGTGCATGAGCGTCAGTGCAGGCCCAGGGGGCTGCCTTCGCCATCGGTGTTCCTCCACATATCTACGCATTTCACTGCTACACGTGGAATTCCACCCCCCTCTGCCGCACTCCAGCCACCCAGTTTCAAACGCAGTTCCCAGGTTAAGCCCGGGGATTTCACATCTGACTTGAGTAGCCGCCTGCGCACGCTTTAAACCCAATTCAAGTG
+
CCCCCGGGGGGGGGGGGGGGGGGGGGGGGGGGGGGGGGGGGGGGGGGGGGGGGGGGGGGGGGGGGGGGGGGGGGGGGGGGGGGGGGGGGGGGGGGGGGGGGGGGGGGGGGGGGGGGGGGGGGGGGGGGGGGGGGDGGGGGGGGGGGGGGGGGGGGGFGGGGGGGGGGGGGGGGFGGFGGGGGGDFGFGEE<?AGFFFFGFFFFFFFFFFFEFF<FFBF>;@DFFFGFFFFGFFFFF0??FFBFABAA
@M00200:207:000000000-ALC1F:1:1118:4646:10156 2:N:0:5
TACTAGGGTATCTAATCCTGTTTGCTCCCCACGCTTTCGCGTCTCAGCGTCAATACCGTCCCAGTGAGCTGCCTTCGCCATTGGTGTTCCTCCTGATATCTGCGCATTTCACCGCTACACCAGGAATTCCACTCACCTCTTCCGGATTCGAGCCCGACAGTATCCACCGGCATTCCAGGGTTGAGCCCTGGACTTTCACAGCGGACTTATCGGGCCGCCTACACGCGCTTTAAACCCAATTCAAGTG
+
CCCCCGGGGGGGGGGGGGGGGGGGGGGGGGGGGGGGGGGGGGGGGGGGGGGGGGGGGGGGGGGGGGGGGGGGGGGGGGGGGAFGFFGGGGGGGGGGGGGGGFGGGGGGGGGGGGGGGGGGGFGGGGGGGGGGDFGGGGGGFFGC>DCDGDG?EEGDEGGDGGGGCFGFDCDDDFGGFGGDGGGGGGGGACCFFGFFFFGEFFB4-:@FFCEF(45BBFB@<@EF6D9>F:F<<AFFFF?F454)6AB
@M00200:207:000000000-ALC1F:1:1118:28588:11261 2:N:0:5
TACAGGGGTATCTAATCCTGTTTGCTCCCCACGCTGTCGCGCCTCAGTGTCAGCAACTGCCCAGCAGGCCGCCTTCGCCACTGGTGTTCTTTCGGATATCTACGCATTCCACCGCTACACCCGAAATTCCACCTGCCTCTACAGTGCTCCAGCTCAGCAGTTCGCACGGCAGATCCGGGGTTGAGCCCCGGACTTTCACCACACGCTTACCAAGCCACCTACGCGCCCTTCACACCCAATTCAAGTG
+
CCCCCGGGGGDGGGGGGGGGGGGGGGGGGGGGGGGEGGGGGGGGGGFGGEGGDGGGGGGGGGGGGG@D@FGGGGGGGGGGGFFGFEFDGGGGGGGD=FGGAE9DFCCCFGGGGGGGGGG@FEDCFGFFGGGGCFGFGG8=AD=DFGGGEFCFGGGGGFAEFBDEGGEGGG69FFG5AEGC:;DGGGGGFGCEF4?CACF@F>;D>625;E@C;;35=AFFFFF093((70*)5<?:>?(,:4).<>5
@M00200:207:000000000-ALC1F:1:1118:5500:12657 2:N:0:5
TACGGGGGTATCTAATCCCATTCGCTCCCCTGGCTTTCGCGCCTCAGTGTCAGTGCCGGTCCAGATGGCCGCCTTCGCCACCGGTGTTCTTCCCAATATCTACGCATTTCACCGCTACACTGGGAATTCCACCATCCCCTCCCGGACTCTAGCCGAACAGTATCGAATGCAGTTCCTCGGTTGAGCCGAGGGATTTCACACCCGACTTGTTTGGCCACCTACGCGCCCTTTACGCCCAGTTCAAGTG
+
CCCCCEGGGGGGGGGGGGGGGGGGGGGGGGGGGGGGGGGGGGGDGGGGGGGGGGGGGGGGGGFGGGGGGGGGGGGGGGGGGGGGFFEGGGGGGGGGGGGGGGGGGGGGGGGGGGGGGGGGGGGGGGGGGGGGGGGGFGGGGGGGGGGGGGGGGGGGGGGGGGGGGGGGGGGGGFFGFGGGGGGFGGGGFGGFFGFFCFGFE3:>>@B326<7??FFBF?BBFFF><>>>BGFFFF>>?F?>A<99<4
@M00200:207:000000000-ALC1F:1:1118:13037:12921 2:N:0:5
TACTAGGGTATCTAATCCCGTTCGCTCCCCTAGCTTTCGCGCCTCAGCGTCAGTGTCAGCCCAGCAACCCGCCTTCGCCGCAGGTGTTCCTCTCGATATCTACGCATTTCACCGCTACACCGAGAATTCCAGTCGCCCCTTCTGCACTCTAGCCCCGCAGTATCAGTTGACCTTTCTGGGTTAAGCCCAGAGATTTCACAACTGACTTGCGGTGGCCGCCTACGCGCCCTTTACACCCAATTCAAGTG
+
BCCCCFGGGGCE<@FGGGGGGGCGGGGGGGCGDGCE@FEGGGGGGGGGGFFC@CEFGFGGFGFFGGGFGGGGGGDGGGGGGDFDC<C:FEEG<<C,9E>FEFGCFGEC=FFGG:EEGEFGGGGGCCFGGGE;C,@C=ECGDFCCGCFFFFGGFEFG:>9:CECCFFFFCDGAC?:FFGC9DDD8CFG;AE496CCEFEGE@DEFEFFF>C>2(:3;8B09?@F?@C6>99F7<<9B<BBF7<4<64><
@M00200:207:000000000-ALC1F:1:1118:19799:15160 2:N:0:5
TACGGGGGTATCTAATCCCGTTTGCTCCCCTGGCCTTCGTGCCTCAGTGTCAGTAACTGTCCAGAGATTCGCCTTCGCCACTGGTCTTCCTTACGATATCTACGCATTTCACTGCTACACCGTAAATTCCAATCTCCTCTCCAGTACTCGAGCAAGGCAGTATCAAGTGCAGTTTCGGGGTTGAGCCCCGAGATTTCACACCTGACTTACCCCGCCACCTACGCACCCTTTAAACCCAATTCAAGTG
+
CCCCCGGGGGGGGGGGGGGGGGGGGGGGGGGGGGGGGGGGGGGGGGGGGGGGGGGGGGGGGGGGGGGGGGGGGGGGGGGGGGGGFGGGGGGGGGGGGGGGGGGGGGGGGGGGGGGGGGGGGGGGGGGGGGGGGGGGGGGGGGGGGGGGGGGGGGGGFGGGGGGGGGGGGGGGGFGGFGDGGGGGGGGGFEDFFFCEFEGFFDDFFFFFFBFFFBEEFFDD;E?0?D@DFFDCFFFF;;?DFEE)9CA
@M00200:207:000000000-ALC1F:1:1118:21676:15722 2:N:0:5
TACTGGGGTATCTAATCCCTTTCGCTACCCTAGCTTTCGCACTTGAGTGTCAGTTGAAGCCAAGTAAGCCGCTTTCGCCACCGGTGTTCCCTGGAATATCTATGCATTTCACTACTTCACCCCAAGTTCCGCTTACCTCTACTTCACTCTAGTTTACCAGTTCGAAGCCCAGTTCCACGGTTGAGCCGTGGGATTTCAGACCCCGCTTAGTATACAACCTACATGCCCTTTAAACCCAATTCAAGTG
+
CCCCCGGGGGGGGGGGGGGGGGGGGGGGGGGGGGGGGGGGGGGGGGGGGGGGGGGGGGGGGGGGGGGGGGGGGGGGGGGGGGGGGGGGGGGGGGGGGGGGGGGGGGGGGGGGGGGGGGGGGGDGGGGGGGGGGGGGGGGGGGGGGGGGGGGGGGGGGFGGGEGGGGGGFGGGGFGGFGGGGGGGGGGGFGGFFGFFFFGFEFDFBFFEFF8AAECF@FFFFFEFFFBFFDGFEEF6=DFFC4CE?C)
@M00200:207:000000000-ALC1F:1:1118:23028:18580 2:N:0:5
TACTAGGGTATCTAATCCTGTTTGCTCCCCTAGCTTTCGCACCTCAGCGTCAGGAACGCGCCAGTCACTCGCTTTCGCCTCCGGCGTTCCTCCCGATATCTACGCATTTCACCGCTTCACCGGGAGTTCCAGTGACCCCTCACGCCCTCAAGCCCAGTATTTTCAGCCGCCGTTCCGACGGTAAGCGTCGGGATTCCACGACTGATTTGCTGAGCCGCCTACGTGCCCTTTATACCCAATTCAAGTG
+
CCCCCGGGGGGGGGGGGGGGGGGGGGGGGGGGGGGGGGGGGGGGGGGGGGGGGGGGGGGGGGGGGGGGGGGGGGGGGGGGGGGGGGGGGGGGGGGGGGGGGGGGGGGGGGGGGGGGGGGGGGGGGGGGGGGGGGGGFGGGGGGGGGGGGGGGGGGGGGFGGGGGGGGEGGGGGFGGEGGGGGGGGGGGFGDBFGFFFEGFBFDFBAA?ABFFFFFFFDFFB<:?FGF??<F<<DF?B???FBF>95)
@M00200:207:000000000-ALC1F:1:1118:5857:20430 2:N:0:5
TACTAGGGTATCTAATCCCGTTTGCTCCCCACGCTTTCGCGCCTCAGCGTCAGGAATTGCCCAGAGACCCGCCTTCGCCACCGGTGTTCCTCCCGATCTCTACACATTTCACCGCTACACCGGGAATTCCAGTCTCCTCTGCAATCCTCAAGAACAGCAGTATCGATCGACGCTCCTCAGTTGAGCCGAGGGATTTCACGACCGACTTGCCATCCCGCCTACGCGCCCTTTAAACCCAGTTCAAGTG
+
CCCCCGGGGGGGGGGGGGGGGGGGGGGGGGGGGGGGGGGGGGGGGGGGGGGGGGGGGGGGGGGGGGGGGGGGGGGGGGGGGGGGFFEGGGGGGGGGGGFGGGGGFGGGGGGGGGGDGGGGGGGGGGGGGGGGGGADFEFGGDGD9AFGDF8FGGGGCDFGGGGGGGFGGGGGGEGG6FGGGGGFGGDDAGGAEGFFFFFFF;;59>>EFFFFF8A:<DFBB<?9>GBF>FGA<<=4<?:B2):A54<
@M00200:207:000000000-ALC1F:1:1118:12606:22222 2:N:0:5
TACTGGGGTATCTAATCCTGTTTGCTCCCCACGCTTTCGTGCCTCAGTGTCAATGATCGTGTAGTAAGCTGCCTTCGCAATGGGTGTTCTATGTCATATCTAAGCATTTCACCGCTACATGACATATTCCGCTTACCTCCACGATATTCAAGACAGATAGTATCAACGGCAGTTCCCGAGTTAAGCTCGGGGATTTCACCACTGACTTACCTGCCCACCTACGCACCCTTTAAGCCCAATTCAAGTG
+
CCCCCGGGGGGGGGGGGGGGGGGGGGGGGGGGGGFGGGGGGGGGGGGGGGGFGGGGGGGGGGGGGGGGGGFGGGGGGGGDEFFGFGGGGGGGGGGGGGGGGGGGGGFGGGGGGDGGGGGGGGGGGG9FFGGEEGGGG8FGDGGGGGGGFFGCDGDGFGGFGGFFDGFGDGGDFF9DFCDGGDGGDFGFD9DFFDF5A@ECC>CFC8@FEF@EEF4@=4@DFFFFFG>DFFF*0*+28>2>CEFFFFE
@M00200:207:000000000-ALC1F:1:1118:18525:22687 2:N:0:5
TACAGGGGTATCTAATCCTGTTCGCTCCCCACGCTTTCGCGTCTCAGCGTCAGTACCGTCCCAGCGAGCTGCCTTCGCCATCGGTGTTCCTCCTGATATCTGCGCATTTCACCGCTACACCAGGAATTCCACTCGCCTCTTCCGGACTCGAGCCCGGCAGTATCCACCGGCTTTCCAGGGTTGAGCCCTGGACTTTTACAGCGGACTTACCGGGCCGCCTACACGCGCTTTAAACCCAGTTCAAGTG
+
CCCCCGGGGGGGGGGGGGGGGGGGGGGGGGGGGGGGGGGGGGGGGGGGGGGGGGGGGGGGGGGGGGGGGGGGGGGGGGGGGGGGGGGGGGGGGGGGGGGGGGGGGGGGGGGGGGGGEEGGGGGGGGGGGGGGGGGGGGGGGGGGGGGGGGGGGGGGGGGGFGFGGGGGGGGGGFGGFGFCFGGGFGGGFGDFFGFFF5CE@FBDBF9F3>EFBFEF>>9?6?:BBD;FFFF>24FF?(,.6AFFA><
@M00200:207:000000000-ALC1F:1:1119:16880:5338 2:N:0:5
TACTAGGGTATCTAATCCTGTTTGCTCCCCACGCTTTCGCGTCTCAGCGTCAGTATCCAACCAGGGGGTCGCCTTCGCCACAGGTGTTCCTCCCGATATCTACGCATTTCACCGCTACACCGGGAATTCCACCCCCCTCTTTGGTACTCTAGCTTGTCAGTTTCATGCGTCGTTCCCCGGTTGAGCCGAGGGATTTCACACATGACTTAACAAACCGCCTACACGCCCTTTATACCCAATTCAAGTG
+
CCCCCGGGGGGGGGGGGGGGGGGGGGGGGGGGGGFEGGGGGGGGGGGGGGGGGGGGGGGGGGGGGGGGGGGGGGGGGGGGGGGGFFGGGGGGGGGDFGGGGGGGGGGGGGGGGGGGGGGGGGGGDGGGGGGGGGGGGGGGGGFGGGGGGGGFGGGGGGGFGGGGGGGGGGGGGFGGGFDGGGDGCFGCDDGGFFGACEG=4/AAEEEEEFFFFFFFFD6<?FF?(26>;<?FFAFF7>B?AABB2><
@M00200:207:000000000-ALC1F:1:1119:13452:5340 2:N:0:5
TACGGGGGTATCTAATCCTGTTTGCTCCCCACGCTGTCGCGCCTCAGTGTCAGCTACTGCCCAGCGGGCCGCCTTCGCCACCGGTGTTCTTCCGGATCTCTACGCATTCCACCGCTACACCCGGAATTCCACCCGCCTCTACAGTGCTCAAGCCGGCCAGTTCGCCCGGCCGACTCGGGGTTGAGCCCCGAGCTTTCACCTCACGCTTACCCAGCCACCTACGCTCCCTTTATACCCAGTTCAAGTG
+
CCC8AFGGGGGGGGGGGGGGGFFGGGFGGGCGFDBBF<<FGGGGG8F6EFGEGCDEGGGGGGGFFGGGGG7FFGGGGGFGGGGG=:FGGGGGGG@FCGGGGGGGGGGD,FDFDECEGGGGGCC:CCFFGGFFFEEGGGGGFFED,,BFG+:DFG*7:ECCF7@E)*9/CED5DB3C37<CEDD<>CF<7))1;BD=?)C6*3)721(8?FFFF:FF05<F::(0(,7:7<)6.)=FFF6?FBA)).-
@M00200:207:000000000-ALC1F:1:1119:16001:6104 2:N:0:5
TACTAGGGTATCTAATCCTGTTTGCTCCCCACGCTTTCGCGTCTCAGCGTCAGTCATCGTCCAGAAGGCCGCCTTCGCCGCAGGTGTTCTGCTTGATATCTACGAATTTCACCTCTACACCAAGCATTCCACCTTCCTCTCCGAGACTCGAGCGATGCAGTTTTGGATGCGCTTCCACGGTTGAGCCGTGGGCTTTCACATCCAACTTGCAAGGCCGCCTACACGCGCTTTAAACCCCATTCAAGTG
+
CCCCCGGGGGGGGGGGGGGGGGGGGGGGGGGGGGFGGGGGGGGGGGGGGGGGGGGGGGGGGGGGGGGGGGGGGGGGGGGGGGGGGGGGGGGGGGGGGGGGGFGGGGGGGGGGGGGGGGGGGGFFGGGGGGGGGGGGGGGGGGGCECGGGGGGGEEGGGGGGGGGGEGGGGGGGFGGFGGDGGGGGGGDGGCDFFGFFFGFFFFFEEDFFFFFEDFFFFFFFFFFFF9FFFF6<4FFB(,:<9<4:AA
@M00200:207:000000000-ALC1F:1:1119:26942:6413 2:N:0:5
TACTAGGGTATCTAATCCCTTTTGCTCCCCACGCTTTCGTGCCTGAGCGTCAGCAATTGTCCAGGTAGCCGCCTTCGCCTCTGGTATTCCTCATGATATCTACGCATTTCACTGCTACACCATGAATTCTGCTACCCTCTCCAATGCTCTAGCCCTGTAGTTTGAGGTGCAATTCTGGAGTTAAGCTCCAGGCTTTCACGCCTCACACACAGGGCCGCCTGCGCACCCTTTAAACCCACTTCAAGTG
+
CCCCCEFGGGGGGGGGGGGGGGGGGGGGGGGGGDFGGGGGGGGGFGGGECFGEGGEGGGGGGGGGGGGGGEGCFGGGDGGEGG8CFGGGGGGGCA<EFFFFGGGGGGGGFEGFFFAFFGFGDCGD=FE9EFGGGGFDGGFGFGCC=DCDDG9F8=@DFGCFGFGGGGGFCDGGBFFGC?FGGGG@DGFGFGGFFGFBC?FB8D>E@ECDFA@@>E5>DB2579AAB==BB:A48?8(:5(5>?4)16
@M00200:207:000000000-ALC1F:1:1119:18327:7761 2:N:0:5
TACTAGGGTATCTAATCCTGTTTGCTCCCCACGCTTTCGCGTCTCAGCGTCAGTCACGTCCCAGAGTGCTGCCTTCGCCATCGGTGTTCCTCCTGATATCTGCGCATTTCACCGCTACACCAGGAATTCCACACTCCTCTTCCGGACTCGAGTTCAACAGTATCCATCGGCATCCCAAGGTTGAGCCTTGGACTTTCACAACAGACTTATTGAACCGCCTACACGCTCTTTAAGCCCAATTCAAGTG
+
CCCCCGGGGGGGGGGGGGGGGGGGGGGGGGGGGGGGGGGGDGGGGGGGGGGGGGGGGGGGGGGGGGGGGGGGGGGGGGGGGGGGFGGGGGGGGGGGGGGGGGGGGGGGGGGGGGGGCGGGGGGGGGGGGGGGGGGGGGGGGGGGGGGGGGGGGGGGGGFGGGGGGGGGGGDGGFGGGFFGGGGGFGGGGGGGFFGFFFGFAAFFFFEEFEFFEEFF2?@DFFFFDBD@F<?7<@FA=@1=ECECEE?
@M00200:207:000000000-ALC1F:1:1119:14655:9428 2:N:0:5
TACGAGGGTATCTAATCCTGTTTGCTCCCCACGCTTTCGCGCCTCAGCGTCAGTTACAGACCAGAAAGCCGCCTTCGCCACTGGTGTTCCTCCACATCTCTACGCATTTCACCGCTACACGTGGAATTCCGCTTTCCTCTTCTGCACTCAAGTCCCCCAGTTTCCAATGACCCTCCACGGTTGAGCCGTGGGCTTTCACATCAGACTTAAAGGACCGCCTGCGCGCGCTTTACACCCAATTCAAGTG
+
CCCCCGGGGGGGGGGGGGGGGGGGGGGGGGGGGGGGGGGGGGGGGGGGGGGGGGGGGGGGGGGGGGFGGGGGGGGGGGGEGGGGGGGGGGGGGGGGGGGGGGGGGGGGGGGGGGGGGGGGGGGGGGCFGGGGGGGGGGGGGCGGGGGGGGGGGGGGGGGGGCFGGGGGGGFGGFGGGGGGGGGGGGGGGGDGFFGFFCF>9@FAEFBFFFFFE=FF@F=6?FFFBFFF9<0@)4??>BF?FFBBABA
@M00200:207:000000000-ALC1F:1:1119:11047:10284 2:N:0:5
TACTCGGGTATCTAATCCTGTTTGCTCCCCACGCTTTCGCACCTCAGCGTCAGTACCGGACCAGTGAGCCGCCTTCGCCACTGGTGTTCCTCCGAATATCTACGAATTTCACCTCTACACTCGGAATTCCACTCACCTCTTCCGGACTCGAGATACCCAGTATCAAAGGCAGTTCCGGGGTTGAGCCCCGGGATTTCACCCCTGACTTAAGTATCCGCCTACGTGCGCTTTAAACCCAATTCAAGTG
+
CCCCCGGGGGGGGGGGGGGGGGGGGGGGGGGGGGGGGGGGDFGGGGGGGGGGGGGGGGGGGGGGGGGGGGGGGGGGGGGGGGGGFGGGGGGGGFGGGGGGGGGGGGGGGGGGGGGGGGGGGGGGGGGGGGGGGGFGGGGGGGGGEGGGGFGGGFGG=DFGGGGGGGFGGGGGGF?CDGGGGGGGGGCFDDGGFFGFFFGFFFFFDFFEFFFFCEFFDFFD;@DDFFFBF<?FFFFFFBFFFFAABBB
@M00200:207:000000000-ALC1F:1:1119:20111:11523 2:N:0:5
TACGAGGGTATCTAATCCCGTTTGCTCCCCTGGCTTTCGCGCCTCAGCGTCAATACCGGTCCAGGATGCCGCCTTCGCCACCGGTGTTCTTCCGGATCTCTACGCATTCCACCGCTACACCCGGAATTCCGTCTGCCCCTACCGTGCTCCAGCCCAACAGTCGCCCACGCCGATCCGGGGTTGAGCCCCGGACTTTCACGCGAGCCTTATCGAGCCGCCTACGCGCCCTTTAAACCCAATTCAAGTG
+
CCCCCGGGGGGGGGGGGFGGGGGGGGGGGGDFGGCFGGGGGGGGGGGGGGGGGGGGGGGGGGGGGGGGGGDGGGGGGGGGGGGGEFFGGGGGGGDGGGGGF;BFGGGGCGDFGGGCGGGGGGGGGGGGGGGFFGGGGFGGGGGGGGGGGGGGGFEGGGGCFGGGGGDGGGGGGFGGGGGDGGGCCGF3CCCD>>>FFCCFFFF:>91<24F::?@DFDFFB:09>>>60::*64F?<<::ADFFFFF
@M00200:207:000000000-ALC1F:1:1119:13609:11754 2:N:0:5
TACGGGGGTATCTAATCCCTTTCGCTACCCTAGCTTTCGCACTTGAGTGTCAGTTGAAGCCAAGTAAGCCGCTTTCGCCACCGGTGTTCCCTGGAATATCTATGCATTTCACTACTTCACCCCAAGTTCCGCTTACCTCTACTTCACTCTAGTTTACCAGTTCGAAGCCCAGTTCCACGGTTGAGCCGTGGGATTTCAGACCCCGCTTAGTATACAACCTACATGCCCTTTAAACCCAGTTCAAGTG
+
CCCCCGGGGGGGGGGGGGGGGGGGGGGGGGGGGGGGGGGGGGGGGGGGGGGGGGGGGGGGGGGGGGGGGGGGGGGGGGGGGGGGGGGGGGGGGGFGGGGGGGGGGGGGGGGGGGGGGGGGGGGGGGGGGGGGGGGGGGGGGGGGGGGGGGGGGGGGGGGGGGGGGFCEFGGGFFGFGGGGGGGGGGGGGDGGFFGFFFGFF=FF>@@FFFFFFFFCBFFFFFFFFFF@EDFFFFFA@FFEFEE?CEF
@M00200:207:000000000-ALC1F:1:1119:22400:13290 2:N:0:5
TACACGGGTATCTAATCCTGTTTGCTCCCCACGCTGTCGCGCCTCAGCGTCAGCCAGACCCCAGCAGGCCGCCTTCGCCACCGGTGTTCTTCCGGATCTCTACGCATTCCACCGCTACACCCGGAATTCCGTCTGCCTCTACAGCCCTCGAGTTTGACAGTCGGCACGGCAGATCCGGAGTTGAGCCCCGGACTTTCACCACACCCTTATCAAACCACCTACGCGCCCTTTAAACCCAATTCAAGTG
+
CCCCCGGGGGGGGGGGGGGGGGGGGGGGGGGGGGFFGGGGGGGGGGGGGGGGGGGGGGGGGGGGGGGGGGGGEFGGGGGGGGGGGGGGGGGGGGGGGGGGGGGGGGGGGGGGGGGGGGGGGGGGGGGGGGGGGGGGGGGGGGGGGGGGGGGGGGGGGGGGGGGGGGGGGGGGFFGGFGDDECDDGGGGGGGGFFGFFFGFF@AFFBF??FFF>AF:<>B<?2<0(3>FF77=<AFF??07><FDFAA
@M00200:207:000000000-ALC1F:1:1119:8620:13366 2:N:0:5
TACTGGGGTATCTAATCCTGTTTGCTCCCCACGCTTTCGTGCATGAGTGTCAGTATTGGCCCAGGAGGCTGCCTTCGCCATTGGTGTTCCTCCACATCTCTACGCATTTCACCGCTACACGTGGAATTCCACCTCCCTCTGCCATACTCCAGCTCCGTAGTTTCGAGCGCACTTCCCAGGTTAAGCCCGGGGCTTTCACACTCGCCTTGCGAAGCCACCTGCGCCACCTTTAAGCCCAGTTCAAGTG
+
CCCCCFGGGGGGGGGGGGGGGGGGGGGGGGGGGGGGFGGGGGGGGFGGGGGGGGGGGGGGGGGGGGGGGGGGFGGGGGEGGGGGFGECGGGGGGGGGGGGGGFGGGGGGGGGGDGGGFGGDEFGGGGGGFFGGGGGGGGGGGGGGEFGFGGGGGGDEFGDGGGGDGFGGDG+@FGGGGGGGGGAFG?FGGGDDFG6F?GFFFF4)7>>EFFBB=D;BFFFFFF0(,(4@@EAE@F4=?75?<<CCEF
@M00200:207:000000000-ALC1F:1:1119:2046:13615 2:N:0:5
TACAGGGGTATCTAATCCTGTTTGCTCCCCACGCTTTCGCGTCTCAGCGTCAGTAACGTCCCAGCGAGCTGCCTTCGCCATTGGTGTTCCTCCCGATATCTGCGCATTTCACCGCTACACCGGGAATTCCACTCGCCTCTTCCGAACTCTAGTCCGGCAGTATCGACCGGCATCCCAGGGTTGAGCCCTGGACTTTCACAGCCGACTTACCGAACCGCCTACACGCGCTTTACACCCAATTCAAGTG
+
@CCCCGGGGGGGGGGGGGGGGGGGGGGFGGGGGG7CEGGGGGGGGGGGEGGGGGGFGGGGGGFGFDGGGGGGGGGGGGGGGGGGGGGGGGGGEFG=FGGGGGGGGGGGFGGGGGGGGEFGGGGGGFGGGGGGGGGGGG6DDFGG+AEGGDGEGGGD6CGDGGGGD>DC7?GEDFFGGGGGECDGGGGCFGGCFFCFF5CFFFFDFBF<>EFD?FEFFD0-4<?B?;F>B?<@ABFFFFB<264<A:)
@M00200:207:000000000-ALC1F:1:1119:9421:14178 2:N:0:5
TACTAGGGTATCTAATCCCGTTTGCTCCCCTAGCTTTCGTGCCTCAGCGTCAGGTTCTGTCCAGTGACTCGCTTTCGCCTCTGGTGTTCCTCTCGATATCTACGCATTTCACTGCTACACCGAGAATTCCAGTCACCTCTCCAGACCTCTAGCCGCGCAGTTTCGAATGCCGTTCTGGAGTTAAGCTCCAGGATTTCACACCCGACTTACGCGACCGCCTACGCACCCTTTAAACCCAATTCAAGTG
+
CCCCCGGGGGGGGGGGGGGGGGGGGGGGGGGGGGGGGGGGGGGGGGGGGGGGGGGGGGGGGGGGGGGGGGGGGGGGGGGGGGGGFGGGGGGGGGGGGGGGGGGGGGGGGGGGGGGGGGGGGGGGCGGGGGGGGGGGGGGGGGGGGGGGGGGGGGGGGEGGGGGGGGGGGGGGGFGGGGGGGGGF7EGGGGGGFFG>9<FFFFEEFFAAEFFFAFFFFFFF@DFFFFFDFD@FEEFFFF2@DFF):<4
@M00200:207:000000000-ALC1F:1:1119:10779:18927 2:N:0:5
TACAAGGGTATCTAATCCCGTTCGCTCCCCTAGCTTTCGCTCCTCAGCGTCAATGTCGGTCCAGGATGCCGCCTTCGCCACCGGTATTCCTCCAGATATCTACGCATTTCACCGCTACACCTGGAATTCTGCATCCCTCTCCCGAATTCAAGCCATCCAGTATCACACGCAGTTCCCAGGTTAAGCCTGGGGATTTCACGTGTGACTTAGTTGGCCGCCTACGAGCCCTTTAAGCCCAGTTCAAGTG
+
CCCCCGGGGGGGGGGGGGGGGGGGGGGGGGGGGGFGGGGGGGGGGGGGGGGGGGGGGGGGGGGGGGGGGGGGGGGGGGGGGGGGFGGGGGGGGGGGGGGGGGGGGGGGGGGGGGGGGGGGGGGGGGGGGGGGGGGGGGGGGGGGGEEFFGGFGEGGGFFCGGGGGGGGGGGGGFGGGGGFEDGGGGCGGFFGFFGFFFGFFFFFEEEFCCFFFF*9@EB@?B=DDFFFFFFCC<BF@F?=EEE3CCE
@M00200:207:000000000-ALC1F:1:1119:10120:19758 2:N:0:5
TACGAGGGTATCTAATCCTGTTTGCTCCCCACGCTGTCGCGCCTCAGTGTCAGAACTGGTCTAGCTGGCCGCCTTCGCCACGAGTGTTCTCCCCCATCTCTACGCATTTCACCGCTACACAGGGAATTCCACCAGCCCCTCCCAGCCTCAAGTCCTGCAGTTTCTACCGACAAAATACAGTTGAGCTGTACGCTTTCACGGTAGACATACAAAACCACCTGCGCGCCCTTTATACCCAGTTCAAGTGAGA
+
CCCCCGGGGGGGGCGGFF,FCEFF9FGGGGGEGGGFFFDGGDCCFFFFCF<FDGGCGFGFACGEFFEFEGGGGCEEGGGDGGGGCGF9A9EC=FFCFGGBFEDGF@::EGGGGGGDGGFGGGFEF8E8EFFGGGGGG6CFCCA==FF=?FFGGFGGGGGFGF@FFGG,;C+9DFGGGGGCCFC9?9CCFFGFF>C5;AFFFFFFFCEEEFFEED4)8?=35B04(6;01;38C?AC6=?=?<CFA4<27)
@M00200:207:000000000-ALC1F:1:1119:27269:20167 2:N:0:5
TACTGGGGTATCTAATCCTGTTTGCTACCCACGCTTTCGAGCCTCAGTGTCAGTTACAGTCCAGAGAGCCGCTTTCGCCACCGGTGTTCCTCCATATATCTACGCATTCCACCGCTACACCCGGAATTCCATTAGCCTCTACAGTGCTCAAGCAACCCAGTATCAGTGGCCGACTCGCCGTTAAGCGGCGAGCTTTCACCATTGACTTGGGTCGCCACCTACGCGCCCTTTAAACCCAGTGCAAGTG
+
CCCCCGGGGCFGC@FFDFFGGGGGFFC@EFGGGGFGGGGGGGDG8FGGGGDGGFGGGGGGEF<EFFGF@GGGGGGGGGGGGGGGCF?4CF9FGGGFGGGGGDCFEEGGGGFGGGGCEGGGGGGGGGGGGGCFGFCFGGG?AFGFCCCFGFGFGGGGDCEFEFFCFGGGGGDGGACCFDDGGDGGGGGGGGDDBBGFFEFFFBA=EFFCE8FF@08>?F;;EE2292;99(4*64=F:?2:2)...:9
@M00200:207:000000000-ALC1F:1:1119:12631:20498 2:N:0:5
TACCGGGGTATCTAATCCTGTTTGCTCCCCACGCTTTCGCGTCTCAGCGTCAGTATCCAACCAGGGGTCCCCCTTCGCCACCGGTGTTCCTCCCGCTTTCTACGCTTTCCACCCCTACACCGGGAATTCCACCCCCCTCTTTGGTACCCTAGCTTGTCACTTTCATGCGTCGTTCCCCGGTTGAGCGGAGGGATTCAACACATGACTTAACAGCCCGCCTACACGCCCTTTCCACCCAATCCAAGTT
+
CCCCCEGGFGGGGGGGGGFGGGGGGGGGGDGGEG::FGEEGEGGECFFEGGGCFFFGGFFE@CCFGF,BB,CCE,,4CC:FAF+CCGBFF,9E?F++++9,,:<=+@D,99E,+8++==E4BC7FCDEF,@DGGGGC33;,:F,6,,+5+>,DF76@B,,3@C,+,5<*4;=C?FGF6?)=C5DFG)11CD3.;5*1)3253/*7)9-:4@28()5(.,,,(((-729>?3*65@F0(30(383)))
@M00200:207:000000000-ALC1F:1:1119:6620:22638 2:N:0:5
TACGGGGGTATCTAATCCCGTTTGCTCCCCTGGCTTTCGCGCCTCAGCGTCAATACCGGTCCAGGATGCCGCCTTCGCCACCGGTGTTCCTCCAGATATCTACGCATTTCACCGCTACACCTGGAATTCCACATCCCTCTCCCGGATTCAAGCCAACCAGTATCGGACGCAGTTCCTGGGTTGAGCCCAGGGATTTCACGTTCGACTTAGCAGGCCGCCTACGCGCCCTTTATGCCCAGTTCAAGTG
+
CCCCCGGGGGGGGGGGGGGGGGGGGGGGGGGGFGEFGGGGGGGGGGGGGGGGGGGGGGGGGGGGGGGGGGGGGGGGGGGGGGGGGGGGGGGGGGGGGGGFGGGGGGGGGGGGGGGGGGGGGGGGGGGGFGFGGGGGGGGGGFGDGCEGFG,,@CFGGGGGFEFCGGGGCEGEGFCGGGG4FGGGGGGGGGCDFFGFFFGFFFFF@DFDEFFE<DBFFFFF??BF;BFFFF?FA<BF?FB?FBDADFF
@M00200:207:000000000-ALC1F:1:1119:20803:23254 2:N:0:5
TACTAGGGTATCTAATCCCGTTTGCTCCCCTGGCCTTCGTGCCTCAGTGTCAGTAACTGTCCAGAGACTCGCCTTCGCCACTGGTCTTCCTTACGATATCTACGCATTTCACTGCTACACCGTAAATTCCAGTCTCCTCTCCAGTACTCGAGCAAGGCAGTATCGAATGCAGTTCCGGGGTTGAGCCCCGGGATTTCACATCCGACTTACCCCACCACCTACGCACCCTTTACACCCAATTCAAGTG
+
CCCCCGGGGGGGGGGGGGGGGGGGGGGGGGGGFGGGGGGGGGGGGGGGGGGGGGGGGGGGGGGGGGGGGGGGGGGGGGGGGGGGFGGGGGGGGGGGGGGGCFGGGGGGGGGGGFGGGGGGGGGGEGGGGGGFEGGGGGGGGGGGGGGGGGGGGGGFGGGGGGGGGGGGGGGGGFFCDCDDGGGG?FGDDGGD5BF5CEGFFFFDFFFFFFFBBFFFDFFFBEDFF9@DFFFFEFFF>;?FCEF<EEC
@M00200:207:000000000-ALC1F:1:2101:9905:2209 2:N:0:5
TACTGGGGTATCTAATCCTGTTTGCTCCCCACGCTGTCGCGCCTCAGTGTCAGCTACGGCCCAGCACACCGCCTTCGCCACCGGTGTTCTTCCGGATCTCTACGCATTCCACCGCTACACCCGGAATTCCATGTGCCTCTACCGTGCTCCAGCTCGGCAGTTCGCACGGCAGACTCGAGGTTGAGCCTCGAGCTTTCACCGCACGCTTACCAAGCCCCCTCCGCGCCCTTTCCACCCACTTCAAGTA
+
CCCCC?8FFCGFGFFGGGGGGFGCFGGGGGCGGGGEGGGGDCGGGGFGGGGGGFGGGGGEGEFFFGGGGGGGGGGGCFC7FGGGGGEGGGGGGGGGGGGGGGGGG6CFGGCAF7CE+>,ADEG77=EGGG,E8DFGG9A?FFD6DDGFFFG?ECFGDGDGGGFGFGGGFGF>FF76*?DDECFG4DFFFB?B@FFFFFC36(9>>>;<3@@<><F>(07;(49:>BF1072).)722:(3).<2)-)
@M00200:207:000000000-ALC1F:1:2101:23025:3085 2:N:0:5
TACAGGGGTATCTAATCCAGTTCGCTCCCCACGCTGTCGCACATGAGCGTCAGCAAATGCCCAGCCAGCTGGCTTCCCCTTGGGTGTTCCTGCCGATCTCTACGCATTTCACCACTACACCGGCAATTCCACTGGCCTCTGCATCGCTCCAGTTATGGCGTATCGGCACGCATCCCACTGTTAAGCAGTGGACTTTCAGCACCGACGCCCACAACCGCCTGCGTGCGCTTTACACCCAGTTCAAGTG
+
CCCCCGGGCFGGDGGGGGFGFGGGEGFGFCFGGGGGGGGGGGGGGFGGGGGGGGGGGGFGAFFGGGGGFGGGGGGGGFGFGGFFGE:CGGGG?<FEEGFGGGGGGGGGGGGGFFGCCGDGGCBGGGGGFFGGGGGGG?EBGG:DFGCFFFGGGG?FFEG=8?5DEGDG>EFE>AFFF*;FCFGGFFFACFG>=FFFAEFFF:2@>@FF1:10;()22A6;;<>;((406102:49C9??.-)44.)-
@M00200:207:000000000-ALC1F:1:2101:21151:4191 2:N:0:5
TACTGGGGTATCTAATCCTGTTCGCTCCCCATGCTTTCGCTCCTCAGCGTCAGTTAATGCCCAGAGACCTGCCTTCGTCATCGGTGTTCCTCCTGATATCTGCGCATTTCACCGCTACACCAGGAATTCCAGTCTCCCCTACATCACTCTAGTCTGCCCGTACCCACCGCAGATCCGGAGTTGAGCCCCGGACTTTCACGGCAGACGCGACAAACCGCCTACGAGCTCTTTACGCCCAATTCAAGTG
+
CCCCCGGGGGGGGGGGGGGGGGGGGGGGGGGGGGGGGGGGGGGGGGGGGGGGGGGGGGGGGGGGGGGGGGGGGGGGGGGGGGGGGGEGGGGGGGGAGGGGGGGGGGGGGGGGGGGGGGGGGGFEFGGGGGGGGGGGGGGFGGGGGGGFGFFAFGGGGFGDGDEDFGGEBDBB0DGFFD+?EGGFFGFFDBDBAEF?FEFD>=529BFB@9@FBFF:3:@@FD;3(39>2<A)62>D93(4)-.44)6
@M00200:207:000000000-ALC1F:1:2101:19797:5396 2:N:0:5
TACGCGGGTATCTAATCCTGTTTGCTCCCCTAGCTTTCGCGCCTCAGCGTCAGTTGTGGTCCAGAGAGCCGCCTTCGCCACCGGTGTTCCTCCTGATATCTACGCATTTCACCGCTACACCAGGAATTCCACTCTCCTCTCCCACACTCAAGCCAGACAGTCTCAACTGCAGGCCACGAGTTAAGCCCGTGGTTTTCACAGCTGACTTATCCAACCGCCTACGCGCCCTTTAAACCCAATTCAAGTG
+
CCCCCGGGGGGGGGGGGGGGGGGGGGGGGGGGGGGGGGGGGGGGGGGGGGGGGGGGGGGGGGFGGGCGGFFGGGGFGGGGGFEGCCCGGGGGGGGFGGGGGGGGGGGGGGGGGGCEGFGGGGFGGCGGGGGFGGGGGGGFGCGGGGGFGFG=FGGFDGGGGGCGFGGGFGFFFACFFGGDEGGG>DA?G?GF@AFBA7+<@B@EFFFCCCE)9@FFF3331@;>9@B19.4445?781014<A>)64
@M00200:207:000000000-ALC1F:1:2101:12272:5731 2:N:0:5
TACTCGGGTATCTAATCCCGTTTGCTCCCCACGCTTTCGCGCCTCAGCGTCAGGAAATGCCCAGAGACCCGCCTTCGCCACCGGTGTTCCTCCCGATCTCTACACATTTCACCGCTACACCGGGAATTCCAGTCTCCTCTGCATCCCTCAAGAACGGCAGTATCAGCCGACGTTTCTCGGTTGAGCCGAGAGATTTCACGACTGACTTGCCATCCCGCCTACGCGCCCTTTAAACCCAATTCAAGTG
+
CCCCCGGGGGGGGGGGGGGGGGGGGGGGGGGGGGGGGGGGGGGGGGGGGGGGGGGGGGGGGGGFFGGGGGGGGGGGGGGGGGGGGGGGGGGGGGGEEFGGGGGGGGGGGGGGGGGGGGGGGGGD>EGGGGGGGGGGGGGFGGGGGGGFGFG8EGGGGGGGGGFGFFGGE>BFBFGFFGGFGDGGFGFDD;DFFFFFFFFFFFFFFFFCFFFFFE5F0A>D0::BFBF9>:3>)6FC:<:<)-.6255
@M00200:207:000000000-ALC1F:1:2101:25633:8437 2:N:0:5
TACACGGGTATCTAATCCTGTTTGCTCCCCTGGCTTTCGCGTCTCAGCGTCAGTACCGGTCCAGATAGCCGCCTTCGCCACCGGTGTTCCTCCCAATATCTACGCATTTCACCGCTACACTGGGAATTCCGCTATCCTCTCCCGGACTCAAGCCTTGCCGTTTCCCATGCAGTTCCCCGGTTAAGCCGAGGGCTTTCACATGAGACATACGAGGCCGCCTACACGCCCTTTAAACCCAATTCAAGTGAGA
+
CCCCCGGGGGGGGGGGGGGGGGGGGGGGGGF<FFGGGGGEGBFGFGGGGGGGGGGEFFGGGGGGAAFGGGGGGGGGGGCGEBFGGGGGGCEGG,AFGGGGGGGGGGGGGGGGGGGGGGGGGCDF:FGGGGEGGDEGGGGFGDF>+CGFGFGCF?8=DF6CGGFGFF?EFGFFFFGAA7CDGGGGFC94C4CB@FFFFFA4?=4@><,>A33019AF9DF?@FFFF>?FFF7A929F104:AFA>).)65)
@M00200:207:000000000-ALC1F:1:2101:15054:8977 2:N:0:5
TACTCGGGTATCTAATCCTGTTTGCTCCCCACGCTTTCGCGCCTCAGCGTCAGAACCGGACCAGTTGGCCGCCTTCGCCACTGGTGTTCTTGCGAATATCTACGAATTTCACCTCTACACTCGCAGTTCCACCAACCTCTTCCGGTCTCGAGCCGAACAGTATCAAAGGCAATTCTGTGGTTGAGCCACAGGCTTTCACCCCTGACTTGATCGGCCGCCTACGCGCCCTTTAAACCCAATTCAAGTG
+
CCCCCGGGGGGGGGGGGGGGGGGGGGGGGGGGGGGGGGGGGGGGGGGGGGGGGGGGGGGCGGGGGGGGGGGGGGGGGGGGGGGGGGGGGFGGGGEGGGGGGFGGDCCGGGGGGFGGGGGGGGGGGEEGGGGGGGEEGGGFGGGG>CEEGFGGGGGDGGGFG@CFF>FFFFFFFFGFFFGFGGGGFGFFGFGF=FFEBFFFD9===BE<B=9;DFFFBFBDFFDF99B>>:0<2.?D:6?:<<A294<
@M00200:207:000000000-ALC1F:1:2101:17110:9678 2:N:0:5
TACAGGGGTATCTAATCCTGTTTGCTCCCCACGCTTTCGCGTCTCAGCGTCAGTTACGTCCCAGCGAGCTGCCTTCGCAATTGGTGTTCCTCCTGATATCTGCGCATTTCACCGCTACACCAGGAATTCCACTCGCCTCTTCCGCACTCTAGCCCGACAGTATCCACCGGCATTCGAGGGTTGAGCCCCCGACTTTCACAGCGGACTTACCGGACCGCCTACACGCTCTTTAAACCCAATTCAAGTG
+
CCCCCGGGGGGGGGGGGGGGGGGGGGGGGGGGGGGGGGGGGGGGGGGGGGGGGGGGGGGGGGGFGGGGGGGGGGGGGGGGGGGGGGGGGGGGGGGGGGGGGGGGGGGGGGGGGGGGGGGGGGGGCFGGGGGGGGGGGGGFGGGCGCGFGFGGGGGGGGGGGGFGFGFGFGFFEFGFFFGBGGDFFGFADDGEFFFFFFFF96;26@BFFFFF(.=<>D;?<?FFBF:B?F<:4)176?0?F<9<9A4
@M00200:207:000000000-ALC1F:1:2101:17538:11020 2:N:0:5
TACTGGGGTATCTAATCCTGTTTGATCCCCGCGCTTTCGAGCCTCAGAGTCAATATTCGTGTAACGAGCTGCCTTCGCAATTGGTGTTCTATGTCATATCTAAGCATTTCACCGCTACATGACATATTCCGCTCATCTCCACGGTATTCAAGACAGATAGTATCAACGGCAGTTTCCGAGTTAAGCTCGAAGATTTCACCACTGACTTACCTGCCCTCCTACGCTCCCTTTAAACCCAATTCAAGTG
+
CCCCCGGGGGGGGGGGGGGGGGGGGGGGGGGGGGGGGGGGGGGGGGGGGGGGGGGGGGGGGGGCGGGGGGGGGGGGGGGGGFFGGGGGGGGGGGGGGGGGGGGGGFGGGGGFGEGGGGGGGGGCFGGGGFGGGGGDGGEFGGGGGGFFFF;DAFFFGDGCFFBGFGGD@C>DFFFFFG6AGGGGFFFFGEFDFFFFFFFFFFFBEFEFFE):@DF>EAAB=B=@@@@9@BFECCFGFF<D))7667)
@M00200:207:000000000-ALC1F:1:2101:20823:11258 2:N:0:5
TACAGGGGTATCTAATCCTGTTTGCTCCCCACGCTTTCGCGCCTCAGCGTCAGTATCGGGCCAGTGAGTCGCCTTCGCCACTGGTGTTCTTGCGAATATCTACGAATTTCACCTCTACACTCGCAGTTCCACTGACCTCTTCCGGTCTCAAGCCAAACAGTATCGAAGGCCATTCTGTGGTTGAGCCACAGGCTTTCACCCCCGACTTGATCGGCCGCCTACGCGCCCTTTCTGCCCACTTCAAGTG
+
CCCCCGGGGGGGGGGGGGGGGGGGGGGGGGGGGGGGGGGGGCGGGGFGGGGGGGGGGGGGDGGECFGGFFGGGGGGGGGGEFGGGGGGGFGEGGFGGGGGGEFEGCEFGGGGGGGGGGGGF>FGGG8EEGGGG8DGGGGFGGGGDDG?FCD,=D8=8D8DFGFC06+@*@6AA<FFFGGFGFGFFGFF5;F5>CA@B79@54AB=9@FF=**-/?A@BB0/((.(.,96:7)4)1=02(3)54))-)
@M00200:207:000000000-ALC1F:1:2101:26661:11919 2:N:0:5
TACAAGGGTATCTAATCCTGTTTGCTCCCCACGCTTTCGTGCATGAGCGTCAGTGTTGGCCCAGAAGGCTGCCTTCGCCATTGGTGTTCCTCCACATCTCTACGCATTTCACCGCTACACGTGGAATTCCACCTTCCTCTGCCACACTCCAGCCAAGTAGTTTCGAGCGCAATTCCCAAGTTAAGCCCGGGGCTTTCACACTCGACTTGCTCGGCCGCCTGCGCACACTTTATGCCCAGTTCAAGTG
+
CCCCCGFGGGGGGGGGGG9FFGGGGGGGGGGGGGGGGGGGFGGGGGGGGGGCCEFGGGFGGGGGGFGFGGGGDGEGGGGGGGGDGGGGGGGGFGGFFGFGGGGGGGG:EGGGDGGGGGGGGGGG7,DFGGGGGGG>FFGFG?FFGGGF=@88FGGCFF9FGCDG?D6C*@95?EGFFFCFGGG7=FFFG5CDAEFEFCFEB=B==B=A=E482>54(4:?;D(69B0383;E?58>;)(.)196<<>
@M00200:207:000000000-ALC1F:1:2101:10736:12085 2:N:0:5
TACAGGGGTATCTAATCCCGTTTGCTCCCCTGGCTTTCGTGTCTCAGCGTCAGCAGGTCCCCAGTCATCTGTTTTCACCGTCGGCGTTCCAAACGATATCTACGCATTTCACCGCTCCACCGTTTGTTCCGATGACCCCTAGACCGCTCAAGACCGCCAGTATGCCCGGCCGTTCCCCGGTTGAGCCGGGGGATTTCACGCGGGCACTTAACGGTCCGCCTACACACGCTTTAAACCCAGTTCAAGTG
+
CCCCCGGGGGGGGGGGGGGGGGGGGGGGGGGGGGGGGGGGGGGGGGGGGGGGGGGGGGGGGGGGGGGGGGGGGGGGGGGGGGGGGGGGGGGGGGGGGGGGGGGGGGGGGGGGGGGGGGGGGGGGGGGGGGGGGGGGGGG?FDDGGGGEGFGDDGFGGGGGGGFGFCFGFGFFFFGFFGGFGGGCFFFFDEG:@EFFFEFFF;>9>FF7:<AFBBFF>FBFBB??<?BFF?:?<<FF?:B?:><><944
@M00200:207:000000000-ALC1F:1:2101:2660:12557 2:N:0:5
TACTAGGGTATCTAATCCCGTTTGCTCCCCTAGCTTTCGCCGTTCAGCGTCAATGTCGGTCCAGGATGCCGCCTTCGCCACCGGTATTCCTCCAGATATCTACGCATTTCACCGCTACACCTGGAATTCTACCTTCCTCTCCCATACTCTAGCCTCCCAGTATCAGACGCAGTTCCCAGGTTAAGCCGGGGGATTTCACGTCTGACTTAGAAGGCCGCCTACTCGCCCTTTAAACCCAGTTCAAGTG
+
CCCCCGGGGGGGGGGGGGGGGGGGGGGGGGGGGGGGGGGGGGGGGGGGGGGGGGGGGGGGGGGGGGGGGGGGGGGGGGGGGGGGGGGFGADGGFGGGGGGGGGGGGGGGGGGGGGGGGGGGGGGGGGGGGGGGGGGGGGFGDFGGDGFGFGFFFGGGGGGGGFGFGGGFGFFFFGFFFGFFGFFFGFE>A>DBFF3=?CFBFFFEFEE*8C>C;FFFFF0(63;;;(3:8>>A<4C:<BFAAB499>
@M00200:207:000000000-ALC1F:1:2101:7671:13265 2:N:0:5
TACAAGGGTATCTAATCCTGTTTGCTCCCCACGCTGTCGCGCCTCAGTGTCAGAAACTGCCCAGCAGACCGCCTTCGCCACCGGTCTTCCTCCGGATCTCTACGCATTCCACCGCTACACCCGGAATTCCGTCTGCCTCTACAGTCCTCGAGTTTGACAGTCGGCACGGCAGATCCGGGGTTGAGCCCCGGACTTTCCCCACACCCTTATCAAACCACCTACGCGCCCTTCAAACCCAATTCAAGTG
+
@CCCCCGGGFGGGGGGFGFGG<FFGGGEGGGGGGFGGFGFGGGGGGGGGGGGGGGGGGGGGGGEGFGF<FGDGGGGGGGGGGGDGGGFGADGGGGGGGFCGGFGFGGGGFFGA+>CGEGDGEGDG=DGGGGGGGGGGGGDGGG6:=EFCA>CFDGGGGFFGGDGBCDGEGEFAEGF4CDFGGGG;6A;CA/>>EFFF)*639DFF(6(3?CCEAFFBF?BBFB>;B(461(.)6?318::AABFFBA
@M00200:207:000000000-ALC1F:1:2101:20103:15633 2:N:0:5
TACCGGGGTATCTAATCCTGTTCGCTCCCCATGCTTTCGCTCCTCAGCGTCAGTTGCGGCCCAGTGACCTGCCTTCGCCATCGGTGTTCCTCCTGATATCTGCGCATTCCACCGCTACACCAGGAATTCCAGTCACCCCTACCGCACTCTAGTCTGCCCGTACCCACTGCAAGCCCGAGGTTGAGCCTCGAGTTTTCACAGCAGACGCGACAAACCGCCTACGAGCTCTTTAAACCCAATTCAAGTGAGA
+
CCCCCGGGGGGGGGGGGGGGGGGGGGGGGGGGGGGGGGGGGGGGGGGGGGGGGGGGGGEGGGGGGGGGGGGFGGGGGGGGGGGGGGGGGGGGGGGGGGGGGGGGGGDGGGGGGGGGGGGGGGGGFGGGGGGGGEGFGFGFGGGGGGGFGFGFGGGGG,@CECBGFGDFF9FFFBFFFGG>77DFFGFFF47?>BFEAEFF=FBD3>2999>1:@F33)311:::3>>FFFA>>49C?B:7>9<4565)))
@M00200:207:000000000-ALC1F:1:2101:27795:17578 2:N:0:5
TACCCGGGTATCTAATCCTGTTCGCTCCCCACGCTTTCGCTCCTCAGCGTCAGTGTCGGCCCAGAGACCCGCCTTCGCCACCGGTGTTCCTCCTGATATCTGCGCATTTCACCGCTACACCAGGAATTCCAGTCTCCCCTGCCGAACTCAAGTCTGCCCGTATCGACCGCAAGCTTGGGGTTAAGCCCCAAGTTTTCACGGCCGACGCGACAACCCGCCTACGAGCTCTTTACGCCCAATTCAAGTGAGA
+
CCCCCGGGGGGGGGGGGGGGGGGGGGGGGGGGGGGGGGGGGGGGGGGGGGGGEGGGGGGGFGGGGGGGFFGGGGGGEGGGGGGGEGGEGGGGGGGFDGGGGGGGDDGGFGGFGGGD6:FEDGGGGGGGGFGGEGGGGGGFGFGGGGGFGFF9CGGGGFDCGGFFFGGGBGFE>9*?FD>;:C5:ACFFGFD44AAEF?FF<99(411;69BB>(.04:7(((,((((5:):AB:3911<::><A4<AA?<
@M00200:207:000000000-ALC1F:1:2101:4408:17860 2:N:0:5
TACGAGGGTATCTAATCCTGTTCGCTCCCCACGCTTTCGCTCCTCAGCGTCAGTTACGGCCCAGAGAACTGCCTTCGCCATCGGTGTTCCTCCTGATATCTGCGCATTCCACCGCTACACCAGGAATTCCATTCTCCCCTACCGCACTCCAGTCTGCCCGTACCCACTGCAGGCCCGAGGTTGAGCCTCGGGATTTCACAGCAGCCGTGACAAACCGCCTACGAGTTCTTTACGCCCAATTCAAGTG
+
CCCCCGGGGGGGGGGGGGGGGGGGGGGGGGGGGGGGGGGGGGGGGGGFGGGGGFGGF@@EGGDFDFGGGGGFEFGGGGGGGGGG=FFEGGCGGGGFFFGGGGGGGEGGG;EFGGGGGCGFGGGDFFFDGGGGGGGAFFEFGGGDGDC>GFD8FGG=9F6C@DD6:CGGFGFFFFGFFGD5C*70;DAAF4DA=5A=CEFCBDDF(526;D@3;,);0BBD7@F02(,6<F<9ABFD>,-()65:9>4
@M00200:207:000000000-ALC1F:1:2101:26044:18269 2:N:0:5
TACGCGGGTATCTAATCCCGTTTGCTCCCCTGGCTTTCGCGCCTCAGCGTCAATGTCGGTCCAGGATGCCGCCTTCGCCACCGGTGTTCCTCCAGATATCTACGCATTTCACCGCTACACCTGGAATTCCGCATCCCTCTCCCGAATTCAAGCCAACCAGTCTCGAACGCAGTTCCCGGGTTGAGCCCGGGGATTTCACGTTCGACTTAGCAGGCCGCCTACGCGCCCTTTAAACCCAATTCAAGTG
+
CCCCCGGGGGGGGGGGGGGGGGGGGGGGGGGGGGGGGGGGGGGGGGGGGGGGGGGGGGGGGGGGGGGGGGGGGGGGGGGGGGGGGGGGGGGGGGGGGGGGGGGCFGGGGGGGGGGGGGGGGGFGCFGGFGGGGGGFGGGFFGGDEDC?CCFGCGFGGCGGFGFGFGFG>EAABFGFFCDDGGGGFGFFGF35>FF@FE6;@DD6?<@?<EFBFBFE0>>?F?B>20679B79>4?F?6B?FBF994>
@M00200:207:000000000-ALC1F:1:2101:7687:18718 2:N:0:5
TACCGGGGTATCTAATCCGGTTCGCTCCCCTAGCTTTCGCGCCTCAGCGTCAGGAACGGCCCAGCAGATCGCCTTCGCCACCGGCGTTCCTAGCGATATCTGTGCATTTCACCGCTACACCGCTAGTTCCATCTGCCTCTACCGCCCTCAAGTCAACGCAGTATCCGACGCGGTTTCTCAGTTGAGCCGCGAGTTTTCACGCCGGACTTACGTAACCGCCTACACGCCCTTTAAACCCAGTTCAAGTG
+
CCCCCGGGGGGGGGGGGGGGGGGGGGGGGGGGGGGGGGGGGGGGGGGGGGG:EGGGGGGGGGGGGGGGGGGGGGEGGGGGGGECCEGGGGGGGGGCGEGGGGGFGGGFGGGGGGGGGGFGGGGGGCEGGGGGGGGGGGGFGGGGGGEBG9EDFFGCGGCDEG6CCGCEEGFFBBG5++;+1CCFFGF5/8>A9>>A?AFF006;0344<44178FE2:94(38?<:9049:7)66C:18(,)6>)-.6
@M00200:207:000000000-ALC1F:1:2101:25606:22205 2:N:0:5
TACACGGGTATCTAATCCTGTTCGCTCCCCCAGCTTTCGCGCCTGAGCGTCAGGACAGGCCCAGAGATCCGCCTTCGCCACCGGTGTTCCTCCCGATATCTGCGCATTTCACCGCTACACCGGGAATTCCGATCTCCCCTACCTGCCTCTAGCCAAGCAGTATCGAATGCAGGCACGAGGTTGAGCCTCGTGTTTTCACATCCGACTTGCCTGGCCGCCTGCGCGCGCTTTATGCCCAATTCAAGTG
+
CCCCCGGGGGGGGGGGGGGGGGGGGGGGGGGGGGGGGGGGGGGGGGGGGGGGGGGGGGDGGGGGGGGGGGGGGGGGGGGGGGGGGGGGGGGGGGDG>FGGGGCGGGGGGGGGGGGGGGGGGGGGGGGGGGGGGGGGGGGFGGGDGFFFFFFFFGGGGGGGGGFGFGFGFGFFFFGFFCDDGGDGFFFAGEGFBFFDFF=))6;@FFFF;CFEF(=50A@62:0;>>>>9?BF9)6>2?:?FFFA2>>
@M00200:207:000000000-ALC1F:1:2101:22189:22743 2:N:0:5
TACGGGGGTATCTAATCCTGTTTGCTCCCCACGCTTTCGCGTCTCAGCGTCAGTACCGTCCCAGCGAGCTGCCTTCGCAATTGGTGTTCCTCCTGATATCTGCGCATTTCACCGCTACACCAGGAATTCCACTCGCCTCTTCCGTACTCAAGCCCGACAGTATCCACCGGCATCCGAGGGTTGAGCCCCCGACTTTCACAGCGGACTTACCGGACCGCCTACACGCGCCTTAAACCCAGTTCAAGTGAGA
+
CCCCCGGGGEGGGGGGGGGGGGGGGGDGGGGGGGGGGGGGGGGGGGGGGGGEGGGGFCFGGDGGGGGGGGGGGGGGGGGGDGFGGGGEFGGGGGGGFFGGGGEGGEGGFFFG,>BEE:D@EDGGFGGG9BFGFFGGEGGBGGGGGGGFGFFGGGGDGE>C2BF79C@EDEDFFF;?DGDAEGGFAD)8<>DEFEACAEFEEDF;BB9?<<??>FB568>??78712>0(,34-<744(,445:4446)3:
@M00200:207:000000000-ALC1F:1:2101:21086:23455 2:N:0:5
TACTGGGGTATCTAATCCCGTTTGCTCCCCTAGCTTTCGCGCCTCAGCGTCAGTGTCAGCCCAGCAACCCGTCTTCACCTCAGGTGTTCCTCTTGATATCTACGCATTTCACCGCTACACCAAGAATTCCGATTGCCCCTTCTGCACTCTAGCAAAGCAGTATCACCTGACCATTCCGAGTTAAGCCCGGAGATTTCACAGTCGACTTGCGGTGGCCGCCTAAGCGCCCTTTAAACCCCGTTCAAGTGAC
+
CCCCCCFGGEFGCFFFGGGGGGGGGGGEGGGGGGGGGGGGGGG>FGGGEFGGGGGGGGGGGGGGGGGGGGGGGGGGGGGGGGGGGGGGGGGGFGGGGFGFF9FFGGGGGGGGGGGG>FGFGGGDFGGGDFGEEGFGGDGDDGAD8DFBFFGGGGGFF?DFFD9EFFFC5A?*5DFFFGGDFDGGFGFFGFGFA66>FEFEFFFA55@4<EFA>A563?@92()8>9>>((33)9FC8((.(/31)9)1))
@M00200:207:000000000-ALC1F:1:2101:14050:23842 2:N:0:5
TACTCGGGTATCTAATCCGGTTCGCTCCCCTAGCTTTCGCGCATCAGCGTCAGGATCGGCCCAGCCAGCAGCCTTCGCCACCGGCGTTCCAAGCGATATCTGCGCATTTCACCGCTACACCGCTTGTTCCACTAGCCTCTACCGTCCTCAAGCCAACGCAGTCTCCAACGCACGTCTGCAGTTGAGCCGCAGATTTTCACGCCGGACTTGCGTAGCCGCCTACGCGCCCTTTACACCCAATTCAAGTGCG
+
CCCCCGGGGEFGGGGGGGGGGGGGGEGGGGGGGGGGGGGGGGGGGGGGGGGGGGGGGGGGEGGGGGGGGGGGGGGGGGGGGGGGGGGGGGGGGGGGGGGGGGGGGGGGGGGGGGGDGGGGGGGGGGDFGFDGGGGGGGGFGCGGGDGDGFGCGGGCC5>DEGAFFGGGFGFEFFFF6CFCCFGG8CFFGE3>@*;<F?+.=0?;B9>0<2<>F6BF2>9B:<?69(746(.54>FF?92::AF<AAAB)4
@M00200:207:000000000-ALC1F:1:2101:10393:24619 2:N:0:5
TACGCGGGTATCTAATCCCGTTTGCTCCCCTGGCTTTCGCGCCTCAGCGTCAATACCGGTCCAGGATGCCGCCTTCGCCACCGGTGTTCCTCCAGATATCTACGCATTTCACCGCTACACCTGGAATTCCACATCCCTCTCCCGGATTAAAGCCTGCCAGTCTCGGACGCAGTTCCCGGGTTGAGCCCGGGGATTTCACGTTCGACTTAACAGGCCACCTACGCGCCCTTTACACCCAATTCAAGTGACAT
+
CCCCCGGGGGGGGGGGGDGGGGGGGGGGGGGGGGGGGGGGCEFCGGGGGGGFGGGGGGGGGGGCGGGGGGGGGGGGGGGGGGGGGGGGGFEGFGFFGGGGGDGGFGGGG99FGGGGGGGGGGGCGGGGGFGGGGG=6?FFD8EGGGG5+?ECAFGFGEGFGGFGFGGGFGFFFFGFAG465DD8)9AFCED515A7FEFFF@F;0?6?AAFFAF>B?7(33?6>(1(39:2:<4/9(21(6AF)4<<))6)
@M00200:207:000000000-ALC1F:1:2101:11010:25015 2:N:0:5
TACTCGGGTATCTAATCCTGTTTGCTCCCCACGCTTTCGCGTCTCAGCGTCAGTTGTCGTCCAGAAAGCCGCCTTCGCCACCGGTGTTCCTCCTGATATCTACGAATTTCACCTCTACACCAGGAATTCCGCTTTCCTCTCCGACACTCAAGAAAGGGAGTTTCAAATGCAGTTCCTGGGTTGAGCACAGGGATTTCACACCTGACTTTCCTTCCCGCCTACACGCCCTTTAAACCCAGTTCAAGTG
+
CCCC8FGGGGFGGGGGGGGGGGGGGGGGGGGGDEG7FGGGG@FGGGGGGGGGGFGFGFGGGGGG,EC8FGGEG7FFGGGGGBCCFGGGGGGGGFFGGFGGDGGG78F=@FDFFFFG8FFGDEFGGFFGCCCG>6+@EFGFFCEG>DCFGF,9,0==D+++6ADFFG?;+7BF<;?F7=7FGGDGAF*;>A5@5>FE>/BC))0)4;6E6*:*8>6)9?@>DD2719(69D@3?<A5232=)6.))76
@M00200:207:000000000-ALC1F:1:2102:21143:2674 2:N:0:5
TACACGGGTATCTAATCCTGTTTGCTCCCCACGCTGTCGCGCCTCAGTGTCAGTAACTGCCCAGCAACCCGCCTTCGCCGCAGGTGTTCCTCTCGATATCTACGCATTTCACCGCTACACCGAGAATTCCAGTTGCCCCTTCTGCACTCTAGCCCCGCAGTATCGGCTGACCTTTCCGGGTTAAGCCCGGAGAGTTCACAGTCGACTTGCGGTGGCCGCCTACGCGCCCTTTAAACCCAATTCAAGTG
+
CCCCCGGGGGGGGGGGGGGGGGGGGGGGGGGGGGGGGGGGGGGGGGGGGGGGGGGGGGGGGGGGGGGGGGGGGGGGGGGGGGEGGGGGGGGGGGGGGGGGGGGGGGGGGGGGGGGGGGFGGGEGGGGGGGGFGGGGGGGGGGGGGGGGGGGGGGFEEGGGGGFGGGDGGEFGGFFGFGDGGGGFGGGFDGGD>00141417=ED@BF@8EF;;@3A;B>(4?BEBB>B;90:DAFFFFF024)).446
@M00200:207:000000000-ALC1F:1:2102:17748:5568 2:N:0:5
TACGGGGGTATCTAATCCCGTTTGCTCCCCTAGCTTTCGCGCTTAAGCGTCAGTTTCGGTCCAGGATGCCGCCTTCGCCACCGGTATTCCTCCAGATATCTACGCATTTCACCGCTACACCTGGAATTCTACATCCCTCTCCCGAACTCTAGCTTCCCAGTATCAGACGCAGTTCCCAGGTTAAGCCGGGGGAGTTCACGCCTGACTTAAAAAGCCGCCTACACGCCCTTTAAGCCCAATTCAAGTG
+
CCCCCGGGGGGGGGGGGGGGFGGGGGGGGGGGGGGGGGGGGGGGGGGGGGGGGGGGGGGGGGGGGGGGGGGGGGGGGGGGGGGGGGGGGGGGGGGGGGGGGGGGGGGGGGGGGGGGGEGGGGGGGGGGGGGGGGGDGFGGGGGGGGGGGGGF9FCCGGGGGGGGGGGGGDGGGFGGFGGGGGGGGGFDGGGG>.//312,4>;@FEF?EFFFFFGFB>9:6?B@?FF91:>>AAFF??BBAAF<AAF
@M00200:207:000000000-ALC1F:1:2102:21414:6212 2:N:0:5
TACAAGGGTATCTAATCCTGTTCGCTCCCCACGCTTTCGCGTCTCAGCGTCAGTAACGTCCCAGCGAGCCGCCTTCGCAATTGGTGTTCCTCCTGATATCTGCGCATTTCACCGCTACACCAGGAATTCCACTCGCCTCTTCCGCACTCTAGTCCGACAGTATCCACCGGCATTCCAGGGTTGAGCCCTAGACGTTCACAGCAGACTTACCGAACCGCCTACACGCGCTTTACACCCAATTCAAGTG
+
CCCCCGGGGGGGGGGGGGGGGGGGGGGGGGGGGGGGGGGGGGGGGGGGGGGGGGGGGGGGGGGGGGGGG+@FGGGGGGGGGGGGGGGGGGGGGGGGGGGGGGGGGDGGGGGGGGGGGGGGGGGGGGGGGGGGGGGGGGGGGGGGGGGGGGGGGGGGGGGDFGGG?FGGD>@?DFGGAFGGGGDG>FCGGG<D8000;8C7>FDD@DEE<AF?FFGFFFFFDF(81:(190?):>FFB<B<))5<)66
@M00200:207:000000000-ALC1F:1:2102:21904:6672 2:N:0:5
TACGAGGGTATCTAATCCTGTTTGCTCCCCACGCTTTCGCGTCTCAGCGTCAGTTACGTCCCAGCGAGCTGCCTTCGCAATCGGTGTTCCTCCTGATATCTGCGCATTTCACCGCTACACCTGGAATTCCCCCACCCTCTCCTGTACTCAAGCTCAGCAGTTTGGGATGCCGGTCCCCGGGTGAGCCGGGGCAGTTCACATCCCACTTACCGAACCGCCTACACGCCCTTTACACCCAGTTCAAGTG
+
CCCCCGGGGGGGGGGGGGGGGGGGGGGGGGGGGGGGGGGGGGGGGGGGGGGGGGGGGGGGGGGGGGGGGGGGGGGGGGGGGGGGGGGGGGGGGGGGGGGGGGGGGGGGGGGGGGGEEGGGGGGGGGGGGGFGGGG6EGGGGGGGGGGGGFGDFFGGGGGFGGGCGGGGGGGGGFGGFGGCEGDGCDFDGGGGB0//31219;@=EFFEEFFFFFDE@FBFFFFFBFFBF?F9<<=?BFF?FD)<AB9
@M00200:207:000000000-ALC1F:1:2102:19100:7562 2:N:0:5
TACTAGGGTATCTAATCCGGTTCGCTCCCCACGCTCTCGCACCTCAGCGTCAGCGCTTGCCCAGGCAGCTGGTTTCCCCCTGGGTGTTCCTGCCGATCTCTACGCATTTCACCACTACACCGGCAATTCCACTGCCCTCTGCAAGGCTCCAGAGCGGCCGTATGGGATGGCGACTGGCAGTTAAGCCACCAGCGTTCACACCCCACGCGCCGTTCCGCCTGCGTGCGCTTTAAACCCAATTCAAGTG
+
CCCCCGGGGGGGGGFGGGGGGGGGGGGGGGGGGGGGGGGGGGGGGGGGDGGGGGGGGEGGGGGGGGGDGGGGGGGGGGGGGGGGGGGGGGGGGGGGGGGGGGGGGGGGGGGGGFFF?FGGGGDFGGGGGGGGGGGGGGGGGGG8FFGGGGGCAFGGGGGGGCGGGGFGGGFGDFGGFGGGGGFG+??FGGFG>00/2/;C@B@;@FBF6@F9;?GF0BFFFFFFFFFF>FFF).=?<6??<>4>D<2
@M00200:207:000000000-ALC1F:1:2102:15866:9936 2:N:0:5
TACAAGGGTATCTAATCCTGTTTGCTCCCCACGCTTTCGCGCCTCAGCGTCAGAACCGGACCAGTAAGCCGCCTTCGCCACTGGTGTTCTTGCGAATATCTACGAATTTCACCTCTACACTCGCAGTTCCACTTACCTCTTCCGGTCTCAAGCCAAACAGTATCGAAGGCAATTCTGTGGTTGAGCCACAGGCATTCACCCCCGACTTGATCGGCCGCCTACGCGCCCTTTACACCCAATTCAAGTG
+
CCCCCGGGGGGGGGGGGGGGGGGGGGGGGGGGGGGGGGGGGGGGGGGGGGGGGGGGGGGGGGGGGGGGGGGGGGGGGGGGGGGGGGGGGGGGGGGGGGGGGGGGGGGGGGGGGGGGGGGGGGGGGGGGGEFGGGGGFGGGGGGGGGGGGGGGGGGGGGGGGGGGGFGGGGGGGFGGFGGGGGGGGGGGGGGGB-0:BEGEFEFBBFFFFFFFFDGEBE>DFFFFBF0;FFFBF67?>B?FAFFB4AF
@M00200:207:000000000-ALC1F:1:2102:22199:10153 2:N:0:5
TACAGGGGTATCTAATCCTGTTTGCTCCCCACGCTTTCGTGCCTGAACGTCGGTGCTGGACCAGGAAGTCGCTTTCGCCACTGATGTTCCTTCCGATATCTACGCATTTCACCGCTACACCCGGAATTCCGTCTGCCTCTACAGTCCTCGAGTTTGACAGTCGGCACGGCAGACCCGGAGTTGAGCTCCGGGCATTCACCACACCCTTATCAAACCACCTACGCGCCCTTTATACCCAATTCAAGTG
+
CCCCCGGGGGGGGGGGGGGGGGGGGGGGGGGGGGGGGGGGGGGGGGGGGGGGGGGGGGGGGGGGGGGGGGGGGGGGGGGGGGGGGGGGGGGGGGGGGGGGGGGGGGGGGGGGGGGGGGGGGDGGGGGGGFGGGGGGGGGGGGGGGGGGGGGGFGGFFGGGGGDEDGGGGGGGGFFGFGGGDFFGGGGGCGGGB(07BEGEFFFFFBFF@EFF?EGFFFFFFE<E9DBF9??44AFFF??FA49<A>A
@M00200:207:000000000-ALC1F:1:2102:13310:11199 2:N:0:5
TACTCGGGTATCTAATCCTGTTTGCTCCCCACGCTTTCGAGCCTCAGCGTCAGTTACAGACCAGAGAGCCGCTTTCGCCACCGGTGTTCCTCCATATATCTACGCATTTCACCGCTACACATGGAATTCCACTCTCCCCTTCTGCACTCAAGTTTAACAGTTTCCAAAGCGAACACTGTTTAAGCCACTGCCTATACCTTCAGTCCTATTACAGCGCCTGCGATCCATTTAAACCCAGTTTAAGTGAAATC
+
CCCCCGGGGGGGGGGGGGGGGGCFGGGGGGGGGGGCGGG,CFBF<FG,@FFGG@FFGCF9FGGGC8FD,6@C:CGGGC@,69@FFGGGGGE,A=9FGAFGFGGGGGGGGGGGGEGGGGGD,>F8FFFFGGCGG84DG8EGDG9AE8DGD=DF3@::=FGDG8F8=D:,+=+60<++*=22@9C:CGGG?DFF@*30125*397**)2**0B*:*;:2@A222(:()*/1/*9C36>@747)/?4.)))1//
@M00200:207:000000000-ALC1F:1:2102:9474:11415 2:N:0:5
TACGGGGGTATCTAATCCTGTTTGCTCCCCACGCTTTCGCGTCTCAGCGTCAGTAACGTCCCAGCGAGCTGCCTTCGCCATAGGTGTTCCTCCCGATATCTGCGCATTTCACCGCTACACCGGGAATTCCACTCGCCTCTTCCGAACTCTAGTCCGGCAGTATCGACCGGCATCCCAGGGTTGAGCCCTGGACTTTCACAGCCGACTTACCGGACCGCCTACACGCTCTTTAAACCCAATTCAAGTG
+
CCCCCGGGGGGGGGGGGGGGGGGGGGGGGGGGGGGGGGGGGGGGGGGGGGGGGGGGGGGGGGGGGGGGGGGGGGGGGGGGGGGGGGGGGGGGGGGGGGGGGGGGGGGGGGGGGGGGCGGGGGGEGEGGGGGGGGFGGGGGGGGGGGGGGGGGGGGGGGGGG7CGGGGGDGGGGFGGFFDDGGGGGGGCFGFG:).9ACGEAFFB>BBF9<F:1;DF0:>BFFFFFFFFF<AF<<F???F:>BA<BBF
@M00200:207:000000000-ALC1F:1:2102:4099:12338 2:N:0:5
TACCGGGGTATCTAATCCTGTTTGCTCCCCACGCTTTCGCGTCTCAGCGTCAGTTACCGTCCAGAAAGCCGCCTTCGCCACTGGTGTTCCACCTGATATCTACGAATTTCACCTCTACACCAGGTATTCCGCTTTCCTCTCCGGCACTCAAGAAAGACAGTTTCGAGTGCAGTTCCCAGGTTGAGCCTGGGGAGTTCACGCCCGACTTATCTCTCCGCCTACACGCCCTTTACGCCCAATTCAAGTG
+
CCCCCGGG@@FGGF<FGGFGGGFCFFCFG@FGGGGGGGGD@FGGGGGGGE@CEGGGGGGGGGGGGGGGFFGCFGGE@FGGGGGGGGGDFGFGGGEEGGGGGGGGGCFGGFGG,=FGDGGGFBFC=EFGGGGGGGC9EDDDGEG=E6C6DDFF,A,ACG883==ADGFGGGGGGFFGFCGCDDCFGG59CDC>=)7>CCFBF*5>2:@54CF<EFGFFADDFFFF8D0>B;@7CF:A@183)5A)6)6
@M00200:207:000000000-ALC1F:1:2102:6607:13076 2:N:0:5
TACAGGGGTATCTAATCCTGTTTGCTCCCCACGCTTTCGCACCTCAGCGTCAGTATCTGTCCAGTTGGCCGCCTTCGCCACCGGTGTTCCTCTCGATATCTACGAATTTCACCTCTACACCGAGAATTCCACCAACCTCTCCAGTACTCTAGCCTCGCAGTTTCGAGTGCACTTCCCGGGTTGAGCCCGGGGCGTTCACACCCGACTTACGAGACCGCCTACACACGCTTTAAACCCAATTCAAGTG
+
CCCCCGGGGGGGGGGGGGGGGGGGGGGGGGGGGGGGGGGGGGGGGGGGGGGGGGGGGGGGGGGGGGGGGGGGGGGGGGGGGGGGGGGGGGGGGGGGGGGGGGGGGCGGGGGGGGGGGGGGGGGGGGGGGGGGGGGGGGGGGGGGGGGGGGGGGFGGGGGGGGGGDGFGGGGGGFGGFGCGGGGGGGF9DDDG92>>>EGFF>BB;FFFFFFF@FGFBDFBBF?FFD;BFF:A<AFFBB1?<4AADF4
@M00200:207:000000000-ALC1F:1:2102:5185:13239 2:N:0:5
TACCGGGGTATCTAATCCCGTTTGCTCCCCTGGCTTTCGCTCCTCAGCGTCAATAATGGTCCAGGATGCCGCCTTCGCCACCGGTGTTCCTCCAGATATCTACGCATTTCACCGCTACACCTGGAATTCCGCATCCCTCTCCCACATCCAAGCCATCCAGTATCACACGCAGTTCCCCAGTTAAGCTGAGGGATTTCACGTATGACTTAGTTGGCCGCCTACGAGCCCTTTAAACCCAATTCAAGTG
+
CCCCCGGGGGGGGGGGGFGGGGGGGGGGGGGGGGGFGGGGGGGGGGGGGGGGGGGGGGGGGGGGGGGGGGGGGGGGGGGGGGGGGGGGGGGGGGGGGGFGGGGGDGGGGGGGGGGGGGGGGGGGGGGFGGCGGGGDGGGGGGGGGGGFFGG98DFGFGFGGGGGFGGGGEGCDCCFAGGGGGCFGGGGGFFG)-0:BEFFFFFFECE?CAA?C=GABFF>5;?EFF0?@;@)77F5;<;@EFF5?EF
@M00200:207:000000000-ALC1F:1:2102:4402:13556 2:N:0:5
TACTGGGGTATCTAATCCCGTTTGCTCCCCTGGCTTTCGCTCCTCAGCGTCAATAATGGTCCAGGATGCCGCCTTCGCCACCGGTGTTCCTCCAGATATCTACGCATTTCACCGCTACACCTGGAATTCCGCATCCCTCTCCCACATCCAAGCCATCCAGTATCACACGCAGTTCCCCAGTTAAGCTGAGGGATTTCACGTATGACTTAGTTGGCCGCCTACGAGCCCTTTAAACCCAATTAAAGTG
+
CCCCCCDGGGGGGGGGGGGGGGGGGGGGGGGGGGGGGGGGGGGGGGGGGGGGGGCFGGGGGGGGFGGGGGGGGGGGGGFEG8C7FEGGGGGGGFFEGAFFFFGGGGGGGGGGGGGGGGGGGGGGFDGGGGGGGDGGGGGGGGGGGDFFGDFFG6DFGGGFGFFFCGGFGG>DDFGGFGG6DCCC8E7;G>DD=1:8FFGBC*>B?C?FCF+2>2FFFFFD@D(85B;D@;;4CFFFDF6DC3.6)<7
@M00200:207:000000000-ALC1F:1:2102:23822:13667 2:N:0:5
TACTGGGGTATCTAATCCCGTTCGCTCCCCATGCTTTCGCTCCTCAGCGTCAGGTAATGCCCAGAGAACCGCCTTCGCCACCGGTGTTCCTCCTGATATCTGCGCATTCCACCGCTACACCAGGAATTCCGTTCTCCCCTGCATACCTCTAGTCAGCCCGTATCGGAAGCACGCTCAGGGTTGAGCCCTGAGTATTCACTCCCGACGTGACAAACCGCCTACGAGCCCTTTATACCCAATTCAAGTG
+
CCCCCFGGGGGGGGGGGGGGGGGGGGGGGGGGGGGGGGGGGGGGGGFGEGGGCGGGGGGGGGGGGGGGGGGGGGGGGGGGGGGGGGGGGGGGGGGGGGGGGGGGGGGGGFGGGGGGGGFGGGGGG8FGGGGGGGGGGGGGGGFDGGDGGGGGGGGFGGGGGG6DD>EGGGGGGEDGFGF5DFG5*@FGGCFG9*:29*=<AFFF=22@?(6;=1FFBB>?DF<>()6:=@3;5487(381<BBA9A2
@M00200:207:000000000-ALC1F:1:2102:5069:14247 2:N:0:5
TACGCGGGTATCTAATCCTGTTTGATCCCCACACTTTCGTGCCTCAGCGTCAGTTACAGCCTAGTAAGCTGCCTTCGCTATAGGTGTTCTTGACGATATCTAAGCATTTCACCGCTACACCGTCAATTCCGCCTACCTCATCTGTACTCAAGCCCATCAGTATCATTGGCACCTTCTCAGTTAAGCTGAGATACTTCACCACTGACTTAATAGGCCGCCTACGCACCCTTTAAACCCAATTCAAGTG
+
CCCCCGGGGGGGGGGGGGGGGGGGGGGGGGGGGGGGGGGGGGGGGGGGGGGGGGGGGGGGGGGGGGGGGGGGGGGGGGGGGGGGGGGGGGGGGGGGDGGGGGGGGGGGGGGGGGGGGGGGFGGEGGGGGEEGGEGGGGGGGGGGGGGGGGGGGFGGGGGGFGGGGGFGGGGGGFGGFGGGGGGGFCDGGGGGF*:;?EGEB>CEEEEFEEFECBF5=D>9ABDF@BBFD33>CEFF2;?FC<?65CC
@M00200:207:000000000-ALC1F:1:2102:17949:14871 2:N:0:5
TACTAGGGTATCTAATCCTGTTTGCTACCCACGCTTTCGCTCCTCAGCGTCAGTTTCGGCCCAGAGTGGCGCCTTCGCCACCGGTGTTCCTCCTAATATCTGCGCATTTCACCGCTACACTAGGAATTCCCCACTCCCCTACCGAACTCTAGTCATGGCAGTATCGAGTGCACGCTTTGGGTTGAGCCCAAAGCTTTCACACCCGACTTACCGAACCGCCTACGAGCTCTTTATACCCAATTCAAGTG
+
CCCCCGGGGGGGGGGGGGGGGGGGGGGGGGGGGGGGGGGGGGGGGGGGGGGGGGGGGGGGGGGGGGGGGGGGGGGGGGGGGGGGGGGGGGGGGGGGGGGGGGGGEGGGGGGGGGGGGGGGGGGGGGGGGGGGGGGGGGGGGGGGGGGGGGGGGGGGGGGGGGGGGGGGGGGGGFGD?GGGEGGGGGGFGGGG:).:BEGFEFA>@FBFFFFFF>GFFFFB@;13;BFFEEFFFAFFABF<FFFFFF45
@M00200:207:000000000-ALC1F:1:2102:21940:16340 2:N:0:5
TACAAGGGTATCTAATCCGGTTTGCTCCCCACGCCGTCGCGCCTCAGTGTCAGAACTCGACCAGTTGACCGCTTTCGCCCCTGGTGTTCCTCCGGATATCTACGCATTTCACCGCTCCACCCGGAATTCCATCAACCTCTTCGAGCCTCTAGACAAGCTGTCTACCACGACCTCGCCATCGTAAGGACGGCGCGTTCACACGGCACATACTCGTCCACCTGCGCGCGCTTTATACCCAATTCAAGTG
+
CCCCCGGGGGGGGGGGGGGGGGGGGGGGGGGGGGGGGGGGGGGGGGGGGGGGGGGGGGGGGGGGGGGGGGGGGGGGGGGGGGGGGGGGGGGGGGGGGGGGGGGGGGGGGGGGGGGGGGGGGGGGGGGGGGGGGGGGGGGGFGGGGDGGGGAFGFGFGGGGGGDEGGGGDGGGGFGGFGGGGGG><?=FGDDG:...)/27=DBFFBFFDFFFFFGF1?BB7?>@BDF>96(46)/@>FB?BDF>)))
@M00200:207:000000000-ALC1F:1:2102:22629:20462 2:N:0:5
TACGCGGTATCTAATCCTGTTTGCTCCCCACGCTTTCGCGCCTCAGCGTCAATCATCGTCCAGGTCAGCGCCTTCGCCACTGGTGTTCCTCCCGATATCTACGAATTTCACCTCTACACCGGGAATTCCCTGACCCCCTCCGAGATTCAAGCGAAGCAGTTTTGTATGCACATCCTAGGTTGAGCCCAGGGCTTTCACATCCAACTTGCTTCGCCGCCTACGCGCGCTTTAAGCCCAATTCAAGTT
+
CCCCCGGG@@DEAG<<FEFFGGFFGFGGGC:@F7FF<FFEFCCCFGGE@6CFGGG<EGGGGGGGGFGGGE@GBFADEG:CFFFGGGGAFGEGGEGDCFFFFGGGCFGG9FGGGGGGGD8FGCCCCEGFGGGDFF@FCE=DCE+@=DC9FF=FC9CC6D?CCFGCGGFFCFGCFFGGFGGGGGG>CFG77*/C:(00+0:@566>3(09EE+6;FD>>E<03/3)4>6(8?2<9)<F:?04)4:96)
@M00200:207:000000000-ALC1F:1:2102:18155:21530 2:N:0:5
TACTGGGGTATCTAATCCCGTTTGCTCCCCTGGCCTTCGTGCCTCAGCGTCAGTTGCTGTCCAGAGACTCGCCTTCGCCACTGGTCTTCCTTACGATATCTACGCATTTCACTGCTACACCGTAAATTCCAGTCTCCCCTCCAGCACTCTAGCCACGCAGTATCGAATGCAGTTTCAGGGTTGAGCCCTGAGACTTCACATCCGACTTGCGCGACCGCCTACGCACCCTTTAAACCCAGTTAAAGTG
+
CCCCCGGGGGGGGGGGFDGGFGCEGGGGGGGGGGGGFGGGGDGGGGGGGGGEGGEFFFEFGFGGGGFGGGGGDGEFGEGEEFFG@FFGGGCFFBFG,CEF9;EFC,@@EGGGDECD;E9AFEFC+DFGGEDFDF;A9FECEGFGGGGGFFGGFADFEGGEEFCF=FDFGCGGDD9D9EFD=DD?DF8D+=9=C*3*+C+;7*=A>5)):A>A4);*6B>29095?>(20(56<EAF<<1(9)67>5)
@M00200:207:000000000-ALC1F:1:2103:10757:4033 2:N:0:5
TACTAGGGTATCTAATCCCGTTTGCTCCCCTGGCTTTCGCTCCTCAGCGTCAATGTCGGTCCAGAATGCCGCCTTCGCCACCGGTGTTCCTCCAGATATCTACGCATTTCACCGCTACACCTGGAATTCCACATCCCTCTCCCGAACTCAAGTCTTGTAGTATCAGACGCAGTTCCCAAGTTAAGCCTGGGGATTTCACGTCTGACTGACAACACCACCTACGCGCCCTTTACGCCCAATTCAAGTG
+
CCCCCGGGGGGGGGGGGGFGGGGGGGGGGGGGGGGGGGGFCGGGGGGGGGGGGGGFGGGGGGGGGGGGGGCFGGGGGGGFGDGDGGGGGGFGGGGGFGGGGGGGGGDGGGGGGGGGGGGGGGGGGGGGGGGGGGGCGFGGDGGGEEGDFCGFEGGD9DFGGGGGGGGGGGGGDFGG6E6CDFGF?FGGFCFD>DCFFEGFCFFFFFFFBFFEFFCEFFF@:F@B@F@F>D@CEF>GFFF14CCF?C;
@M00200:207:000000000-ALC1F:1:2103:20820:4580 2:N:0:5
TACCGGGGTATCTAATCCTGTTTGCTCCCCACGCTTTCGCACCTCAGCGTCAGTATCGAGCCAGCGAGCCGCCTTCGCCACTGGTGTTCCTCCGAATATCTACGAATTTCACCTCTACACTCGGAATTCCACTCGCCTCTCTCGACCTCCAGACCGACAGTTTCGAAGGCAGTTCCGGGGTTGAGCCCCGGGATTTCACCCCCGACTTGTAGGTCCGCCTACGTGCGCTTTAAACCCAATTCAAGTG
+
CCCCCGGGGGGGGGGGGGGGGGGGGGGGGGGGGGGGGGGGGGGGGGGGGGGGGGGGGGGGGGGGGGGGGGGGGGGGGGGGGGGGGGGGGGGGGFGGGGGGGGGGGGGGGGGGGGGGGFFGGGGGGGGGGGGGGGGGGGGGGGGGGGGGGGGFGGGGG6EGGGGGGGGGGGGGGFGGGCGGGGGGGGGGGGDGFDGFAFGF;@BEFFF><A?<DFGF>DBFFFFFB?>BB0:2<AFGFBF?59<A>9:
@M00200:207:000000000-ALC1F:1:2103:13555:6986 2:N:0:5
TACAAGGGTATCTAATCCTGTTTGCTCCCCACGCTGTCGCGCCTCAGTGTCAGCCATACTGCCCAGCAGGCCGCCTTCGCCACCGGTGTTCTTCCGGATCTCTACGCATTCCACCGCTACACCCGGAATTCCGCCTGCCTCTACAGTGCTCGAGCCGCGGCAGTATCCATGGCCGACGCAGGGTTGAGCCCCGCGCTTTCACCACGGACTGACCGGGCCACCTACGCGCCCTTTAAACCCAATTCAAGTG
+
CCCCCECFGGGGGCEGGGGGGGGGGGGGGGGGGGGGGGGGDGGGGGDGGGGGGGGGGFGGGGGGCFGGGC@FCFEGGGFGGGGGGGGGGDGAEFGGEEFGGGGGGGGGGEDGGGG6E@EGGGFGGGEGG8EFFGGG6@FGGFGGFGDFGGGDE+A@@EE5>ECF?CC;FFCGGF>DD5EGCEGCFE<78;>DDC<=7:965>?@??9>>65>BFC31@>BB7:67(44446>F0/7.31???14AFF)5)
@M00200:207:000000000-ALC1F:1:2103:20370:8480 2:N:0:5
TACGCGGGTATCTAATCCTGTTTGCTCCCCTAGCTTTCGTGCCTCAGTGTCAGGAGTTGTCCAGAGACTCGCTTTCGCCACTGGCGTTCCTCTCGATATCTACGCATTTCACTGCTACACCGAGAATTCCAGTCTCCCCTCCAACCCTCTAGCAAAGTAGTATCCAATCCCATTCCCGGGTTAAGCCCGGGGCTTTCACATCGAACTTGCCAACCCACCTGCGCACCCTTTAAACCCAATTCAAGTGAGCT
+
C@CCCGCGGEGFGFFFGGGGFGGGGGGGGGGGAFEGGGGGGGFGGCFGCFGGGGGGG<CFFGA<FFFGGGFGGFGFGGGEGGDDFC?FFGGGGGGGGGGGGGGGGGGGGFFGG;CFEGFGGGGGEG,EAFAFGGFEF888CEGGE>CDGGA;DFG8ACDEGGGGGDF8+@DDF0?CD7+0;?6:+@C*CD54>7CAFADB7B4)7BFF*>A:B>DA(/11401>99BFF(49<<AGD(,(>E4)-6)))(-
@M00200:207:000000000-ALC1F:1:2103:26364:8931 2:N:0:5
TACTCGGGTATCTAATCCTGTTTGATCCCCACACTTTCGAGCCTCAGCGTCAGTTACAGTTTCGTCAGCTGCCTTCGCAATCGGTGTTCTGTGTCATATCTATGCATTTCACCGCTACATGACACATTCCGCCAACGGCATCTGTACTCAAGCTCTACAGTATCAATGGCACGTCTGTCGTTAAGCGACAGGATTTCACCACTGCCTTATAAAGCCGCCTACGCACCCTTTACACCCAATTCCAGTGAGCT
+
CCC<C@FEGEEFGCDGGGGGGCEAFFGGGEGGDGGGGGEG8FGGGGGGEGGGCEFGGAFFGGG@FGFCGFFGFCCFGGGGGGDGFGFGGD;EGGGGGGFF;EFGFGGGGGCEE7CGDGGFEAFFG:EFGGGGDE8E8C@DDD=EFGCGGG8DFGGDCFGGGGGGG,CGDF+?C?FGFGFFGGG8DF>CGG6;ACDF?EFA8CFF*)*?8=<;E*DFFFBADF(:559@DDFFFFFGFF((94))9?3)).)
@M00200:207:000000000-ALC1F:1:2103:14656:9076 2:N:0:5
TACCCGGGTATCTAATCCTGTTCGCTCCCCACACTTTCGCTCCTCAGCGTCAGGTCATTCCCAGAGAACCGCCTTCGCCACCGGTGTTCCTCCTGATATCTGCGCATTTCACCGCTACACCAGGAATTCCGTTCTCCCCTGAATACCTCTAGTCTGCCCGTATCGAAAGCAAGCCAGGTGTTAAGCACCTGGTTTTCACTCCCGACGCGACAAACCGCCTACGAGCCCTTTAAACCCAATTCAAGTG
+
CCCCCGGGGGGGGGGGGGGGGGGGGGGGGGGGGGGGGGGGGGGGGGGGGGGGGGGGGGGGGGGGGGGGGGGGGGGGGGGFGGGGGGGGGGGGGGGGGGGGGGGGGGGGGGGGGGGGGGGGGGGGGGGGGGGGGGGGGFGFGGGGGGGGGGGGGGGGGFGGGEGGGGGGGGGGGFFGGGGGF5CFGGFFFGGGFGGFFFGFFFFDFFFFFFFFFFFF@B9@DF<FFF;B?B7A>FFGF?1?BFB6A<A
@M00200:207:000000000-ALC1F:1:2103:16994:9990 2:N:0:5
TACTAGGGTATCTAATCCTGTTCGCTCCCCACGCTTTCGTGCCTCAGTGTCAGTGCTGGTCCAGAGAGCCGCCTTCGCAACTGATGTTCCTCCCGATCTCTACGCATTTCACTGCTACACCGGGAATTCCACTCTCCTCTACCGCACTCTAGCGAGCCAGTATCCATCGCCATTCCCAGGTTGAGCCCGGGGCTTTCACGACAGACTTAACTCACCACCTACGCACGCTTTAAACCCAGTTCAAGTG
+
CCCCCGGGGGGGGGGGGGGGGGGGGGGGGGGGGGGGGGGGGGGGGGGGGGGGGGGGGGGGGGGGDGGGGFGGGGGGGGGGGGGFGGGGGGGGGGGGGGGGGGGGGGGGGGGGGGGGGGGCGGGGEFGGGGGGGGGGGGGGGGGGGGGGGGGGGGCEGGGFFFGGGGGGGGGGGFGGGGGGGGGGGGDD9CDGFGGFFEGFFFFEDFF66@FE@EGF<>@FEFFFFFFFFFFF3>FGFF:?9>D):<F
@M00200:207:000000000-ALC1F:1:2103:15856:10362 2:N:0:5
TACTGGGGTATCTAATCCTGTTCGCTCCCCACACTTTCGCTCCTCAGCGTCAGATCATGCCCAGAGAACCGCCTTCGCCACCGGTGTTCCTCCTGATATCTGCGCATTCCACCGCTACACCAGGAATTCCGTTCTCCCCTGCATACCTCTAGTCTGCCCGTATCGGAAGCACGCTCAGGGTTGAGCCCTGAGTTTTCACTCCCGACGCGACAAACCGCCTACGAGCCCTTTAAACCCAATTCAAGTG
+
CCCCCGGGGGGGGGGGGGGGGGGGGGGGGGGGGGGGGGGGGGGGGGGGGGGGGGGGGGGGGGGGGGGGGGGGGGGGGGGGGGGGGGGGGGGGGGGGGGGGGGGGGGGGGGGGGGGGGGGGGGGGGGGGGGGGGGGGGGGGGGGGGGGGGGGGGGGGGGGDGGGGGGGG>FGGGFGGGGC>CGGGGGGGGGDGFGGFFEGFF@FFFBFBFFFFBDGFFFFFDF6@BBFFFB?A4AFD::61AABDB9>
@M00200:207:000000000-ALC1F:1:2103:28735:11051 2:N:0:5
TACACGGGTATCTAATCCTGTTTGCTCCCCACGCTTTCGCGTCTCAGCGTCAGTAACGTCCCAGCGAGCTGCCTTCGCCATTGGTGTTCCTCCCGATATCTGCGCATTTCACCGCTACACCGGGAATTCCACTCGCCTCTTCCGAACTCTAGTCCGGCAGTATCGACCGGCATCCCAGGGTTGAGCCCTGGACTTTCACAGCCGACTTACCGGACCGCCTACACGCGCTTTACACCCAATTCAAGTG
+
CCCCCGGGGGGGGGGGGGGGGGGGGGGGGGGGGGGGGGGGGGGGGGGGGGGGGGGGGGGGGGGGGGGGGGGGGFGGGGGGGGGGGGGGGGGGGGGGGGEGGGGGGGGGGGGGGGGGGGGGGGGGGGGGGGGGGGGGGGGGEGGGGEEGGGGGGGGGGGGGGGGGGGGGGC47DFGGGGFCFGG4?FFDGGGGFGGFF?FFEFFEFBBE<AF?>93<>F><<FFF0(119?:<A4?G;?B::4<2:AA
@M00200:207:000000000-ALC1F:1:2103:29089:11249 2:N:0:5
TACGTTTGTATCTAATCCTGTTTGCTCCCCACGCTTTCGTGCATGAGCGTCAGTGTTGGCCCAGGGGGCTGCCTTCGCCATTGGTGTTCCTCCACATCTCTACGCATTTCACCTCTACACGTGGAATTCCACCCCCCTCTGCCACACTCGAGCCAAGTAGTTTCGAGCGCAATTCCCAAGTTAAGCCCGGGGCTTTCACACTCGACTTGCTCGGCCGCCTGCGCACACTTTACGCCCAATTCAAGTGAGCC
+
CCCCCF<FC<@FFC<FGGGAFAEGFDEEGGFG@C:FGG@FFGGDCFFG7CFGEC<<F<6EFFDGFGG7FFEGGGEFB7BEFFC,6BFBFFGGGAF<FFGGGG9DFC7FGFFGFGDFDGF8EFGD+?EDCDCEGCGGGGGGGG=8DDE8D88>C>FD=FEFGGGGE?AC+CDD9A7FGGGF3<FD7CFGCC*;)82685CA33??5=;839A);(>B1=11,..76>611>>AA27<9:(4)))45).)..(
@M00200:207:000000000-ALC1F:1:2103:13200:11265 2:N:0:5
TACGCGGGTATCTAATCCTGTTTGCTCCCCACGCTTTCGTGCATGAGCGTCAGTATTGGCCCAGAAGGCTGCCTTCGCCATCGGTGTTCCTCCACATCTCTACGCATTTCACCGCTACACGTGGAATTCCACCTTCCTCTGCCATACTCCAGCACCGTAGTTTCGAGCGCAATTCCCAAGTTAAGCCCGGGGCTTTCACACTCGACTTGCGACGCCGCCTGCGCACACTTTAAACCCAATTCAAGTG
+
CCCCCGGGCGGGGGGGGGAGGGFEGGGFGGGGGGGGGGGGGGGGGDFGCGGGGFFGFDGGGGGGFGGCFGGGGGGGFEGGGGGGFCGGGFGFGGGGGGGGGGGGGGGEGGGGGGGGGGGGGGGEGDGGGGGGGGFFGGGGGGGGEFGE8D8BEFDCEFGEEFCFEDGDCGG*C*=;2,@?ECGG8CCCDDDDBD<1?EGFEDFF>9DB;;:9@BGF;EF::F1>;9(,,42<<4FG?BF?DFFF<:6
@M00200:207:000000000-ALC1F:1:2103:15786:11678 2:N:0:5
TACGGGGGTATCTAATCCTGTTTGCTCCCCACGCTTTCGTGCCTCAGCGTCAGTATCGGGCCAGTGAGCCGCCTTCGCCACTGGTGTTCTTGCGAATATCTACGAATTTCACCTCTACACTCGCAGTTCCACTCACCTCTCCCGAACTCAAGATCTTCAGTATCAAAGGCAGTTCTGGAGTTGAGCTCCAGGATTTCACCCCTGACTTAAAGACCCGCCTACGCACCCTTTACGCCCAATTCAAGTG
+
CCCCCGGGGGGGGGGGGGGGGGGGGGGGGGGGGGGGGGGGGGGGGGGGGGGGGGGGGGGGGGGGGGGGGGGGGGGGGGGGGGGGGGGGGGGGGGGGGGGGGGGGGGGGGGGGGGGGGGGGGGGGGGGGGGGGGGGGGGGGGGGGGGGGGGGGGGGGGGGGGGGGGGGGGGGGGFGGGG7CGGGGGGGGGGGGFFGFFFGFD@FFFFFFFEF=CFGF@FFFFF?FFFFFF@ECFFED>F1<AABA<<A
@M00200:207:000000000-ALC1F:1:2103:10311:13298 2:N:0:5
TACCGGGGTATCTAATCCTGTTTGCTCCCCTAGCTTTCGTGCCTCAGTGTCAGGTGTTGTCCAGGGACTCGCCTTCGCCACTGGTGTTCCTCTTGATATCTACGCATTTCACTGCTACACCAAGAATTCCAGTCCCCCCTCCAAACCTCCAGCACAGTAGTATTCAATGCCATTTCAGGGTTGAGCCCTGAGCTTTCACATCAAACTTACCATGCCACCTACGCACCCTTTAAGCCCAATTCAAGTGAAAT
+
CCCCCGGGGGGGGFGGGGGGGGGGGGGGGGGGGGGGGGGGGGGGGGGGGGGGGGGGGGGGGGGGGGGGGGGGGGGGGGGGGGGGDFDGGGGGGGGGG<FGGGGGGGGGGGEGGGGGGGGGGGGGGGGGGGGGGGGFGGGGGGGFGGGGGGGDFEGFGGGGGGGGG8DFFGGGGFFGGGG8EF>=DFFFC?+7;+=BFFG;E5AA8@CFECFFF;*9CA@CEF2?A@A)>=;4C9FF2(>B46C><CC?***
@M00200:207:000000000-ALC1F:1:2103:19091:14016 2:N:0:5
TACTGGGGTATCTAATCCTGTTCGCTCCCCACGCTTTCGCTCCTCAGCGTCAGGTAAGGCCCAGAGAACCGCCTTCGCCACCGGTGTTCCTCCTGATATCTGCGCATTTCACCGCTACACCAGGAATTCCGTTCTCCCCTACCTACCTCTAGCCAGCCCGTATCGAATGCAGACCTGGAGTTAAGCCCCAAGCTTTCACACCCGACGTGACAAGCCACCTACGAGCCCTTTACACCCAATTAAAGTG
+
CCCCCGGGGGGGGGGGGGGGGGGGGGGGGGGGGGGGGGGGGGGGGGGGGGGGGGGGGGGGGGGGGGGGGGGGGGGGGGGGGGGGGGGGGGGGGGGGGGGGGGGGGGGDGGGGGGGGGGGGGGGGFGGGGGGGGGGGGGGGFGGGGGGGGFFEFGGGGGGGGGGGGGGGGGGGGFGGGGGGGGFFGGCGGDGGFGGFFEGFF>FEFFFEFFFF3@C58;;D@FFF@032@DEEFFFGF?:?)).-6><
@M00200:207:000000000-ALC1F:1:2103:28472:14034 2:N:0:5
TACTCGGGTATCTAATCCTGTTTGCTCCCCACGCTGTCGCGCCTCAGCGTCAGCAACAGCCCAGCAGGCCGCCTTCGCCACTGATGTTCTTCCCGATCTCTACGCATTCCACCGCTACACCGGGAATTCCACCTGCCTCTACTGTGCTCGAGCCCGACAGTTTAGAAGGCAGCCCTGCGGTTAAGCCGCAGGATTTCACCACCTACTTATCAGGCCGCCTACGCGCCCTTTACCCCCAATTCAAGTG
+
CCCCC;@CEEFFGEGGGCGGFEFGCFDFGEGGGGGGEGGGGGGGGGC,C6BFGFGEFCGCFGGGGGGCFGGGEFE9FE:FGCDFC9FGGGGGFFECCGGGGFGGGGCCFCCFGCGE6FFGGGGEFC8BGGGGGFGCDCFDD8:DFGGFGCEGG3AG78+4@C7;E?CGFDDDGF94C51*1=?7CCGDDC<D?F76A?C4.6:054<6?CF<CECB9EFB:F0>BF(1917)))0>;>?F2<):)).
@M00200:207:000000000-ALC1F:1:2103:12976:16248 2:N:0:5
TACGCGGGTATCTAATCCTGTTTGCTCCCCACGCTTTCGTGCCTCAGTGTCAGTGCTGGTCCAGGGTGTCGCCTTCGCCACAGATGTTCCTCCCGATATCTACGCATTTCACTGCTACACCGGGAATTCCACACCCCTCTACCGCACTCTAGGTCGCCAGTATCCAATGCCATTCCCAGGTTGAGCCCAGGGCTTTCACATCAGACTTAACGAACCACCTACGCACGCTTTAAACCCAATTCAAGTG
+
CCCCCGGGGGGGGGGGGGGGGGGGGGGGGGGGGGGGGGGGGGGGGGGGGGGGGGGGGGGGGGGGGGGGGGGGGGGGGGGGGGGFGGGGGGGGGGGGGGGGGGGGGGGGGGGGGGGGGGGGG7FFGGGGGGGGGGGGGGGGGGGGGGGGGGF@FGGGGGGGGGGGGGGGDGGGGFGGGGGGGGGGGGGGGGGGFGGFFEGFFBF?=EEC8CFFDFGDDFFFFFFF01070;=CEFFFFBF:AFFDFFA
@M00200:207:000000000-ALC1F:1:2103:4691:19813 2:N:0:5
TACGGGGGTATCTAATCCTGTTTGCTCCCCACGCTGTCGCGCCTCAGTGTCAGAACTGGTCTAGCTGGCCGCCTTCGCCACGAGTGTTCTCCCCCATCTCTACGCATTTCACCGCTACACAGGGAATTCCACCAGCCCCTCCCAGCCTCAAGTCCTGCAGTTTCTACCGACAACATACAGTTGAGCTGTATGCTTTCACGGTAGACATACAGAACCACCTACGCGCCCTTTACGCCCACTTCAAGTG
+
CCCCCGGGGGGGGGGGGGGGGGGGGGGGGGGGGGGGGGGGDGGGGGGGGGGGGGGGGGGGGGGFFGGGGGGGGGGGGGGGGGGGGGGGGGGGGGGGGGGGGGGGGGGGGGGGGGGGDGGGGGCGGGGGGGGGGGGGGEGDGGCFGGGGGGGFGGGGGGGGGGFFG7@EDEGGG*;9DGG><:C7*A8CGDFGFFGFFEGF?DFD=E4FFFFFFEFFFF?@FFFF99>663>AFFF97:(4<?B9AFA
@M00200:207:000000000-ALC1F:1:2103:15332:21549 2:N:0:5
TACGAGGGTATCTAATCCTGTTTGCTCCCCACGCTTTCGCGCCTCAGCGTCAGTATCGGGCCAGTGAGTCGCCTTCGCCACTGGTGTTCTTCCGAATATCTACGAATTTCACCTCTACACTCGGAGTTCCACTCACCTCTCCCGAACTCAAGATATCCAGTTTTGAAGGCAATTCCGAGGTTGAGCCCCGGGATTTCACCCCCAACTTAGATATCCGCCTACGCGCCCTTTATACCCAATTCAAGTG
+
CCCCCGGGEGDFGGGGGGGGGGGGGGGGGGGGGGGGGGGGGGGG@FGGGEGGGEGGGGGEFGGGGGFGEFGGGGGGGGGEFFGGGGGGGFGGGGDGGGGGGDFFEFF@FFEFGFGGFFGGGCFGCCCFFFGGGGFE,=8=DGCEEEGGGGDFFEGGG9E@EFCFDEFGD;;?998@CEGGGGGFF6;5@DGDEC4AF>BAB2>?>>9+7@C<CCCA?F;(326.66>@F?7469FC:>23:AFBFBD
@M00200:207:000000000-ALC1F:1:2103:14814:23218 2:N:0:5
TACAGGGGTATCTAATCCTGTTTGCTCCCCACGCTTTCGCGCCTCAGCGTCAGTATCGGACCAGTTGGCCGCCTTCGCCACTGGTGTTCTTGCGAATATCTACGAATTTCACCTCTACACTCGCAGTTCCACCAACCTCTTCCGAACTCAAGACTCTCAGTATCGAAGGCAATTCCAGGGTTGAGCACTGGGCTTTCACCCCCGACTTAAGCGTCCGCCTACGCGCCCTTTACACCCAGTCCAAGTG
+
CCCCCGGGGGGGGGGGGGGGGGGGGGGGGGGGGGGGGGGGGGGGGGGGGGGGGFGGGGGGGGGGFFGGGGGGGGGGGGGGGGGGFGGGGGGGGGGGDGGGGGGFEGGGGGGGGGGGGGGGFGFGEGDFFFFFGGGG+@=FGGGECGGGGGGFGGFFFGGGGGFEGC6:+,3=98DD@FCDGGGGGG*7CGF>A4DFFFGABA582@2BCC6*(/>5;DFFFFF>01>>>?:>BABC><B?).4)544
@M00200:207:000000000-ALC1F:1:2103:14011:23666 2:N:0:5
TACGGGGGTATCTAATCCTGTTCGCTCCCCACACTTTCGCTCCTCAGCGTCAGGTAATGCCCAGAGAACCGCCTTCGCCACCGGTGTTCCTCCTGATATCTGCGCATTTCACCGCTACACCAGGAATTCCGTTCTCCCCTGCATACCTCCAGTCTGCCCGTATCGAAAGCAAGCCCCGAGTTAAGCCCGAGGTTTTCACTCCCGACGCGACAAACCGCCTACGAGCCCTTTACACCCAGTTCAAGTG
+
CCCCCGGGGGGGGGGGGFGGGGGGGGGFGGFGGGGGGGGGGGGGG,FGDFGGGGGGGGGGCFFGGGGGGGGGGEGGGDEFFGGGGGGGGGGGGGGFFGGGGGFGGGGCEGGGGGGGGGGGGGGD<FGGGGGGEGDG8FGGGGGGGGGFGFGGGGGDADGGGGGGE5FGG6DCG>CGDEGD;5?BFFGGDGGGEGDFF?FF<DAD@>B>@>:0;BFF9B9BFFFD2>BFF43AAF?C96?.-)65:A4
@M00200:207:000000000-ALC1F:1:2104:7314:3196 2:N:0:5
TACAGGGGTATCTAATCCTGTTTGCTCCCCACGCTTTCGCGCCTCAGCGTCAGTATCGGGCCAGTGAGTCGCCTTCGCCACCGGTGTTCCTCCCGATCTCTACACATTTCACCGCTACACCGGGAATTCCAGTCTCCTCTGCATCCCTCAAGAACGGCAGTATCAGCCGACGTTTCTCGGTTGAGCCGAGAGATTTCACGACTGACTTGCCCTCCCGCCTACGCGCCCTTTCTACCAAGTTCAAGTG
+
CCCCCGGGGGGGGFFFGGEGGGFGGGGGGGGGGGGGGGEGGGGEGGFGGGGGGGEFFE7@EGGGFGEFFGFGGGGGGGGGGGGGGGGDGGGGEFE7FGGGGGGGGFDDGGGGGGGG>:FCG7:CF:DEGD3E:EEFGGFDGGGFG,@6DGEBEFEEGEG8DFGG@EG,3@CEGFCFCFEGCEDCFFG/8D<DFGGFFEFF;BEE8EAFF<6)5(:A@FFF<FF59>>>BFF9ABB=)).45<A445<
@M00200:207:000000000-ALC1F:1:2104:9892:5975 2:N:0:5
TACGGGGGTATCTAATCCTGTTTGCTACCCACGCTTTCGTGTCTCAGCGTCAGTTACGGTCCAGAGAGCCGTCTACACCACCGGTGTTCCTCCTGATATCTACGCATTTCACCGCTACACCAGGAATTCCACTCTCCTCTCCCGTACTCTAGTCCTTCAGTATTCGGCGCACCCTCCCAGTTGAGCCGGGAGATTTCACACCAAACTTAGAGAACCGCCTACACACCCTTTAAACCCAGTTCAAGTG
+
CCCCCGGGGGGGGGGGGGGGGGGGGGGGGGGGGGGGGGGGGGGGGGGGGGGGGGGGGGGGGGGGGGGGGGGGGGGGGGGGGGGGGGGGGGGGGGGGGGGGGGGGGGGGGGGGGGGGGGGGGGGGGGGGGGGGGGGGGGGGGGGGGDGGGGFGGGGGGGGGGGGGGGFGGGGGGGGGGGGGDGGGGGGGGGGGFGGFFFGFFFFFFFAFAEFFEEF:@E1<2);FFF0;?FFFFFFFFFB:<<A<<BF
@M00200:207:000000000-ALC1F:1:2104:24732:7810 2:N:0:5
TACAAGGGTATCTAATCCTGTTCGCTCCCCACGCTTTCGCGTCTCAGCGTCAGTACCGTACTAGAGAGCCGCCTTAGCCACGGGTGTTCTTCCTGATATCTGCGCATTTCACCGCTACACCAGGAATTCCACTCTCCTCTTCCGGACTCTAGCCAGACGGTTTCCATCGACGTCTGGAGGTTAAGCCTCCAGTTTTCACAACGGACCTGTCTGGCCGCCTACACGCTCTTTAAGCCCAATTCAAGTG
+
CCCCCGGGGGGGGGGGGGGGGGGGGGGGGGGGGGGGGGGGDGGGGGGGGGGFEGFGGGGGGGFEFD<CGGGGGGGG9FFGGGEGGGGGGGGGGGGGGEGGGGGGDGGGGFGGGGGGGGGGGGGGGGGGGGFGG8=FGGGGGGGGGGGGGFF>FGGFDFGCEGGGGGGG??C*<DFGGFFDGGF::C>CDGFGCC@FFE7F=AB42>9;2>F6C@6A9>1?;A(2;>(/64)./)97(,14A)4<)69
@M00200:207:000000000-ALC1F:1:2104:21326:9834 2:N:0:5
TACAGGGGTATCTAATCCTGTTTGCTACCCACGCTTTCGTACCTCAGCGTCAGTTGTGGCCCAGAAGGCTGCCTTCGCCACCGGTGTTCTTCCGGATCTCTACGCATTCCACCGCTACACCCGGAATTCCATCTGCCTCTACAGTGCTCCAGTCCCCCAGTTCGCATGGCCGACTCGAGGTTGAGCCCCGAGCTTTCACCACACGCTTAAGGGACCACCTACGCGCCCTTTATGCCCAATTCAACTG
+
CCCC,FEGGGGGGGGGGGGGGGGGGGFGGGGGGGGGGGGGGGGGGGGGGGGGGGGAC6CF,6CG8FFGGGG@FGBF@F:F@FGGGGGGGGG<FFEEGGGGGGCGGEGGFFFGGGGGGGGGGC:+@CFGGGGGGGFGGGGFGGA8E@FGGFGBDFF88EGDGG=88@@E6E?6+=DGC57?>FC,?ED9*CD49DCFFFCFBF)5-6:B@)1*:;<>;>D@EF@B0BBFFFB))-96?:B:BAF))6:
@M00200:207:000000000-ALC1F:1:2104:26265:10815 2:N:0:5
TACACGGGTATCTAATCCCGTTTGCTCCCCTGGCTTTCGCTCCTCAGCGTCAATGCCGGTCCAGGATGCCGCCTTCGCCACCGGTATTCCTCCAGATATCTACGCATTTCACCGCTACACCTGGAATTCCACATCCCTCTCCCGCACTCAAGCCGTCCGGTATCAGACGCAGTTCCCAGGTTAAGCCGGGGGATTTCACGTCTGACTTAGATGGCCGCCTACGCGCCCTTTATACCCAGTTCAAGTG
+
CCCCCGGGGGGGGGGGGGGGGGFCGGGFFGGFDGGGFGDFGGGGGFGGGGGGGGGGGGGGGGGGGCFGGGGGGGGGGGGGGGGGF:<BGGGGGGGGAFFGGFF<EEGGGFGGGGGGC>?AEFGGFFGGGGGGGGGFGGGGGFGGG8EDGGG9FGGGGEG6CCGGFACEDG7EDCG=CA9FEGGCGGDD@CDCEGFFF?@53;F>C<>CEC=FFEGFBF>F2517>EFFB5)<<2@F?B0746<)46>
@M00200:207:000000000-ALC1F:1:2104:7011:11314 2:N:0:5
TACTCGGGTATCTAATCCCGTTTGCTCCCCTAGCTTTCGCGCCTCAGCGTCAGAAGAGGTCCAGCGAGCCGCTTTCGCCACCGGAGTTCCTGTGGATATCAACGCATTTCACCGCTCCACCCACAGTTCCGCTTGCCCCTACCTCCCTCGAGACCTCCAGTATCCGCGGCAGTTCTCCAGTTGAGCTGGAGGATTTCACCGCGGACTTGGCGGTCCGCCTCCGCGCCCTTTAAACCCAATTCACGTGCGAT
+
CCCCCGGGGGGGGGFGGGGGGGGGGGGGGGGFFFGFGGGGGGGGGGGGGGGGGGGGGFFFGGGGGGGGGGGGGGGGGGGGGGGGCGGGGGGGGGGFFFGGGGGGGGGGGGGGGDEEGFGGGGGGGFDEGGGGGGFGGGGF8=FGGGGGGGDEFGGGGGGFGFFGGGGGDD7EGGGGGGG*>B:7?FCD4?8DDGGFFFGFFFF>9;BA@;FF19GFFFFF(07BFF999?0<59FFB((.4A>9:?:(,1(
@M00200:207:000000000-ALC1F:1:2104:7350:11663 2:N:0:5
TACACGGGTATCTAATCCTGTTTGATCCCCACACTTTCGTGCCTCAGCGTCAGTTACAGTTTTGTCAGCTGCCTTCGCAATCGGTGTTCTATGACATATCTATGCATTTCACCGCTACATGTCATATTCCGCCAACATCATCTGTACTCAAGCCCTGCAGTATCAATGGCAGTTTCTCAGTTAAGCTGAGAGATTTCACCACTGACTTACAGGGCCGCCTACGCACCCTTTATACCCAATTCAAGTG
+
CCCCCGGGGGGGGGGGGGGGGGGGGGGGGGGGGGGGGGGGGGGGGGGGGGGGGGGGGGGGGGGGGGGGGGGGGGGGGGGGGGGGGGGGGGGGGGGGGGGGGGGGGGGGGGGGGGGGGGGGGGFGGGGGGGFGGGGGGGGGGGGGGGGGGGGEFFFFGGGFGGGGGFG8DGGGGGGGGGGGGGG8FFGGGGD?:DDFFEGFFFFFFFFFFFFFBAGD=EBFFF9EFFFFFFBEFEFFEF2@EFC*8C;
@M00200:207:000000000-ALC1F:1:2104:14905:12410 2:N:0:5
TACGAGGGTATCTAATCCCGTTTGCTCCCCTGGCTTTCGTCTCTCAGTGTCAGTTGCAGTCCAGAACGCCGCCTTCGCCACCGGTGTTCCTCCAGATATCTACGCATTTCACCGCTACACCTGGAATTCCGCGTTCCTCTCCTGCACTCAAGCCATCCAGTCTCAGACGCAGTTCCCCAGTTAAGCTGAGGGATTTCACGTCTGACTTAGTTGGCCACCTACAGACCCTTTACGCCCAGTTCAAGTGAGCT
+
CCCC@EFGGGGGGGGGGGDFFGGGGGGGGGEDDGGGGGGGFGGGGFGGGGGGFGDF@6EFCCFFEFGGGCGGGGGGGG:FDGEE>CGGG?EE8FDFGGGGGGFGGGDCE9FFDFGGGGG<EEFGDCFGGGGG6EGGCGA8DCFGGG?FF?@BEFGGGCEEG?FGDC9DCGGEDFGGG?CCDC7E89C59F0?DF>>6>FF5FAACCE6A;996=CAEFBFF42A=A=DBAEEFDFF636@F??5)9?C31)
@M00200:207:000000000-ALC1F:1:2104:26966:14034 2:N:0:5
TACTAGGGTATCTAATCCTGTTTGCTCCCCACGCTTTCGTGCATGAGCGTCAGTGTTGGCCCAGAAGGCTGCCTTCGCCATCGGTGTTCCTCCACATCTCTACGCATTTCACCGCTACACGTGGAATTCCACCTTCCTCTGCCACACTCCAGCATCGTAGGTTCGAGCGCAATTCCCAAGTTAAGCCCGGGGCTTTCACACTCGACTTGCAACGCCGCCTGCGCACACTTTAAACCCAATTCAAGTG
+
@C@<CFGF<<CFFGA<@FCFFAEFCGCG@F@FGG7:FFGFGFGFGGGGGGDFGGGGGG8F@E7FCEGGGGGGFG9<FEGC@FCE@FFGEFDF8FCFCFG9EFDFGC48EEEGDFGEEGGF@EGDFEA8E;;>@888DEF8D=@@FE=8,=88D,8?EEFC+@+8+@F>>@C@8D829CC9@7<,CFGGD7<D>DF>96+:<>F99>9)7@FF=@DEBE1(/.62()(:(/373<A7<B(():22544
@M00200:207:000000000-ALC1F:1:2104:9418:14096 2:N:0:5
TACGAGGGTATCTAATCCTGTTCGCTCCCCACACTTTCGCTCCTCAGCGTCAGGTAATGCCCAGAGAACCGCCTTCGCCACCGGTGTTCCTCCTGATATCTGCGCATTTCACCGCTACACCAGGAATTCCGTTCTCCCCTGCATACCTCTAGTCTGCCCGTATCGGAAGCAGGCTCAGGGTTAAGCCCTGAGTTTTCACTCCCGACGCGACAAACCGCCTACGAGCCCTTTACACCCAATTCAAGTG
+
CCCCCGGGGGGGGGGGGGGGGGGGGGGGGGGGGGGGGGGGGGGGGGGGGGGGGGGGGGGGGGGGGGGGGGGGGGGGGGGGGGGGGGGGGGGGGGGGGGGGGGGGGGGGGGGGGGGGGGGGGGGGGGGGGGGGGGGGGGGGGGGGGGGGGGGGGGGGGG=CEGGGGGGGDGGGGGFGGGGGDGFFGG*?FGGFFFGFFFGFFFFDFFBFFFEFFDGFFF>FFFFB?@6<BFFFFFF?2<,8<><).:<
@M00200:207:000000000-ALC1F:1:2104:27764:15160 2:N:0:5
TACGGGGGTATCTAATCCTGTTTGCTCCCCACGCTTTCGTGCATGAGCGTCAGTATTGGCCCAGAAGGCTGCCTTCGCCATCGGTGTTCCTCCACATCTCTACGCATTTCACCGCTACACGTGGAATTCCACCTTCCTCTGCCATACTCCAGCACCGTAGTTTCGAGCGCAATTCCCAAGTTAAGCCCGGGGCTTTCACACTCGACTTGCGACGCCGCCTGCCCACACTTTAAACCCAATTCAAGTG
+
CCCCCGGGCFGFFGGGFGFGGGGGGGGFFGGGGGGCFGGGGGGGGGGGGGGGGGGGGGFGGGGGGGGFFGFGGGGGFGGGGGGF7FGEGGGGFFGGDFGFGFFGGEGGD;FGGGG6CGCFEGFEGGGDFAFGGGG@FGGGGDGFFDDFGG?EGCFGGFGGGFFGCFGGGGDECGGGFGGGA:9C:ACFDDGCAD*1;?1=@FF:?6,;@FEFFFD:-<>:<)().>:0(034:AF@0,(,5>>>BB<
@M00200:207:000000000-ALC1F:1:2104:2526:15274 2:N:0:5
TACACGGGTATCTAATCCTGTTTGCTCCCCACGCTTTCGCGCATCAGCGTCAGTACCGGTCCAGGGACCCGCCTTCGCCACTGGTGTTCCTCCTGATATCTACGCATTTCACTGCTACACCGGGAATTCCACTTCCCCCTCCAACCCTCTAGCCGAATAGTATCCCATGCCATTCCTAAGTTAAGCTTGGAGATTTCCCATGCGACTTACCCTACCACCTACGCACCCTTTAACCCAAATTAAAGTG
+
CCC?CGGGGGGGGGGGGGGGGGEFGGFGGGGGGGGGGGG7FGGGGGGGGGGGGG<EEFCBFGDG,7FC,8CEGGGGGGEEF@GGEGGGG,;FB,=FGGA<DG9<FGGGGG<F<FGGFGGGGC+F=FGGGGD,E,6ED,@>EGG,,1AFG8,@=D8>>+9ED,?EF7,;?6D682+5+,7*@@E@7E+503;D4CFFA*996*3*)69A>>1)*(2;0A9=(6(86B>(:F)9C3=F(((77)))1.)
@M00200:207:000000000-ALC1F:1:2104:27569:15361 2:N:0:5
TACAAGGGTATCTAATCCGGTTCGCTCCCCACGCTCTCGCACCTCAGCGTCAGCGCTTGCCCAGGCAGCTGGTTTCCCCCTGGGTGTTCCTGCCGATCTCTACGCATTTCACCACTACACCGGCAATTCCACTGCCCTCTGCAAGGCTCCAGAGTGGCCGTATGGGATGGCGACTGGCAGTTAAGCCACCAGCTTTCACACCCAACGCGCCACTCCGCCTGCGTGCGCTTTATACCCAATTCAAGTG
+
CCCCCGFGGGGGGFGGGGGGGGGGGGGEGGGGGGGGGGGGGGGGGGGGGEGGGCGGGGGGGGGGGGGGGGGGFGGGGGGGGFGGGGGGGGGGGGDGGGGGGFGGGGGGGGFGFGGGGGGGGDFGGDGGGGCCFGDFGDGFFFFEFDGGGDFG8DEFGG6EEGFFF99DDFDEDGGGCECDGGGGGG?DG7CFFGGF4CGFE??)(5@)4(0)/6DFFE?12F0.47(31::>4AFFF??BF256<))
@M00200:207:000000000-ALC1F:1:2104:3814:16291 2:N:0:5
TACAGGGGTATCTAATCCCGTTCGCTCCCCTAGCTTTCGCGCCTCAGCGTCAGTGTCAGCCCAGCAACCCGCCTTCGCCGCAGGTGTTCCTCTCGATATCTACGCATTTCACCGCTACACCGAGAATTCCAGTTGCCCCTTCTGCACTCTAGCTCCGCAGTATCAGTTGACCTTTCTGGGTTAAGCTCAGAGCTTTCACAACTGACTTGCGGTGGCTGCCTACGCGCCCTTTAACCCCAGTTACAGTCAGT
+
CCCCCFGEGGGGGGGGGGGGGGCGGGGGGGGFFGGGGGGG>GGGGGFGGGGGGGFGFGGFFEFGCGGFGGGGGGGGGGG7F=CGGGGGGGGGFD:<FFGGGGGGGGGGDGGGGGGGGGGGF+@FFEGGGGG;EGAGF8DD,@AAFGGGGDFFF,@=@EGDGFGGGECFG,?6FCCFFF,;FEGGGG+;C>:D*?>FFEFF*?;FEFFC:4)225);(/6=;8324867(8836?6AD:((54)).).)45)
@M00200:207:000000000-ALC1F:1:2104:14152:17124 2:N:0:5
TACTAGGGTATCTAATCCTGTTTGCTCCCCTAGCTTTCGTGCCTCAGTGTCAGGAGCTTTCCAGGGACTCGCCTTCGCCACTGGTGTTCTACTTGATATCTACGCATTTCACTGCTACACCAAGTATTCCAGTCCCCCCTCAAACCCTCGAGCATGGTAGTTTCCAATGCCATTTCCGAGTTGAGCTCGGAGCTTTCACATCCGACTTACCTCACCACCTACGCACCCTTTAAACCCAATTCAAGTC
+
CCCCCFDGGGFGGFGGGGGEGGGGFGG<FGD@CFGGGGGFFGGFGEEEGGGG<<FC,,CCF,EFGBDC<@DCGGGGGG7FFGGGGGGGGD;,EFDEGDFGGGCFGDCFFGFGFFGCDG?,,=<:EFGGGGC9ECGGF>E>ECE89D+=DG6EGC,@,EAF@DFFGG,ED?+,D+6DF=+=@>+,=EDGGCCC>CCCFFG9;F*:5>9>75A>@);9B4>=:F4?5BFD=F)8*08A22BF><<3??)
@M00200:207:000000000-ALC1F:1:2104:11815:17446 2:N:0:5
TACTGGGGTATCTAATCCTGTTTGCTCCCCACGCTTTCGTGCCTCAGTGTCAGTGCTGGTCCAGGTGGCCGCCTTCGCCACGGATGTTCCTCCCGATATCTACGCATTTCACTGCTACACCGGGAATTCCGCCACCCTCTACCGCACTCTAGTAAGCCAGTTTCCAATGCAGTTCCCAGGTTGAGCCCAGGGCTTTCACATCAGACTTAACAAACCACCTACGCACGCTTTATACCCAATTCAAGTG
+
CCCCCGGGGGGGGGGGGGGGGGGGGGGGGGGGGGGGGGGGGGGGGGGGGGGGGGGGGGGGGGGGGGGGGGGGGGGGGGGGGGGGGGGGGGGGGGGGGGGGGGGGGGGGGGGGGGGGGGGGGGGGGGGGGDFGGGGGGGGGGGFGGGGGGGGFGGGGGDGGGGGGGGGDGGGGGGGGGFGFGGGGGGGGGGGGFGGFFFGFFFF>EE=FEAFFFBGFF>@BEFD59BB>FFDFEFFF3EDDF<CE317
@M00200:207:000000000-ALC1F:1:2104:18714:18719 2:N:0:5
TACCGGGGTATCTAATCCTGTTTGCTCCCCACGCTTTCGTGCATGAGCGTCAGTGTTGGCCCAGAAGGCTGCCTTCGCCATCGGTGTTCCTCCACATCTCTACGCATTTCACCGCTACACGTGGAATTCCACCTTCCTCTGCCACACTCGAGCCAAGTAGTTTCGAGCGCAATTCCCAAGTTAAGCCCGGGGATTTCACACTCGACTTGCTCAGCCACCTGCGCACACTTTAAGCCCAATTCAAGTG
+
CCC8CGGGGGGFGGGGGGGGGGGGGGGGGGGGGGGGGGGGGGGGGGGGGEGGGGGGGGGGGGGGGGGGGGGGGGGFGGGGGGGGGGGGGGGGCFGGGGGGGGGGGGGGGGGGGGGGGGGGGFGCGGGGGGGGGGGGGFGGGGGGGFGGGGFGCGGFFGGDGGGGG?EDDGGGGGGGFGGGFAFGGGGGGD>CDGGFFEGFFFF4>FF)>EFFFF4ADFD;;F@DF83:;BFFFEFFFFFF>AADF<:
@M00200:207:000000000-ALC1F:1:2104:7743:22499 2:N:0:5
TACAGGGGTATCTAATCCTGTTCGCTCCCCACACTTTCGCTCCTCAGCGTCAGGACATTCCCAGAGAACCGCCTTCGCCACCGGTGTTCCTCCTGATATCTGCGCATTTCACCGCTACACCAGGAATTCCGTTCTCCCCTGAATACCTCTAGTCTGCCCGTATCGGAAGCAAGCACTGAGTTAAGCCCAGTGTTTTCACTCCCGACGCGACAAACCGCCTACGAGCCCTTTAAACCCAATTCAAGTG
+
CCCCCGGGGGGGGGGGGGGGGGC7FGGGGGGGDGGGGGGGGGGGGGGGGGGGGGGGGGGGGGGGGGGFG@FGGGGGGGGGGCEGGGGGGGGGGGGGGGGGGGGGGDFGGGGGGCEGGGGGGGGGGGGGGGGGGGFF=D8DFGGFGGGFDDFFGFGG,@DC=8DFGCGGDGGF6DGC6?EFFF7EG7D?CGFGFGGFFFF666ABDF2)/(251(;A9EB?FF6B@F>:3FBA9<FFB66846A9:<2
@M00200:207:000000000-ALC1F:1:2104:13376:22774 2:N:0:5
TACGAGGGTATCTAATCCCGTTTGCTCCCCTGGCTTTCGCGCCTCAGCGTCAATACCGGTCCAGGATGCCGCCTTCGCCACCGGTGTTCTTCCCAATATCTACGAATTTCACCTCTACACTGGGAATTCCACCAACCTCTCCCACACTCCAGTCCCGCCGTATCGGATGCAGTTCCCAGGTTGAGCCCAGGCCTTTCACATCCGACGATCAGGACCGCCTACGCGCCCTTTACACCCAGTTCAAGTG
+
CCCCCGGGGGGGGGGGGGGGGGGGGGGGGGGGGGGGGGGGEGGGGGGGEGGGGGGGGGGGGGGGGGGGGGGGGGGGGGGGGGGGGGGGGGGGGGFFGGGGGGGGGGGFFGGGGGGGGGGGGGFGGGGGGGGGGGGGGGGGGGGGGGGGGGGFGGGGGGG6CGGGDCEGDG>EGFG7CFGGG?CFGGGGGG4FBGGFFFGCEAF>=BFFD6AFFFGFBF0,4A?F6369(7,644F4;6245<469).
@M00200:207:000000000-ALC1F:1:2104:19528:22867 2:N:0:5
TACTAGGGTATCTAATCCTGTTTGCTCCCCACGCTTTCGTGCATGAGCGTCAGTGTTGGCCCAGAAGGCTGCCTTCGCCATCGGTGTTCCTCCACATCTCTACGCATTTCACCGCTACACGTGGAATTCCACCTTCCTCTGCCACACTCCAGCATCGTAGTTTCGAGCGCAATTCCCAAGTTAAGCCCGGGGCTTTCACACTCGACTTGCGACGCCGCCTGCGCACACTTTACACCCAATTCAAGTGAGAC
+
CCCCCGGGGGGGGGGGGGGGGGGGGGGGGGGGGGGGGGGFGGGGGGGFEGGFGGGGGGGGFFEGGGGGGGGGGGGGGGGEFGGGGGGGGFEGGFGGGGCGGGGGGEFGFFGGGGGGGGGGGGGGGGGGGGG98D=EFDFFEEGGGGGFEGGDFGEGGEFCEGF,=DCEDGGC>FG7AFCFAFFFF767D?9307D44EF+5FAFF@@65*8?5>C3,271=42)6>0((9-))6FF91(().:99))-)).
@M00200:207:000000000-ALC1F:1:2104:15313:23390 2:N:0:5
TACGAGGGTATCTAATCCTGTTTGCTCCCCACGCTGTCGCGCCTCAGTGTCGGCTAAAAGAGTCTTGCGACTCCACTGCCCAGCAGACCGCCTTCGCCACCGGTGTTCTTCCGGATCTCTACGCATTCCACCGCTACACCCGGAATTCCATCTGCCTCTACAGTGCCCAAGCGACACAGTCGCCGCGGCCGATTCAGGGTTGAGCCCCGAACTTTCACCGCGGCCTTCTGCCGCCACCTACGCGCCCTTTC
+
CCCCCGGGGGGGGFEFGGGGGGGGGGGGGGGGGGGGGGGGGFGEGGFGGGGGGGFGFFGGGGGFGGGGGGGGGGGGGGGGGGGGGGGGGGGGGGGGGGGGFEGEDGGAFFGGGGG6CFFGGGGGGGCF,@DDED6EEGGGEGGDBCGGFGGGGGFFGCCCGGGGFFCGFGGFGGGDGGFGGEGC<5DDC<C)5*;F@3<F(=A902?E>,<><>7@2F)(3>(79B>)-9A?91@BB?:??B>(-4(,14)
@M00200:207:000000000-ALC1F:1:2105:10869:2397 2:N:0:5
TACTCGGGTATCTAATCCTGTTTGCTCCCCTAGCTTTCGCGCCTCAGCGTCAGTTGTGGTCCAGAGAGCCGCCTTCGCCACCGGTGTTCCTCCTGATATCTACGCATTTCACCGCTACACCAGGAATTCCACTCTCCTCTCCCACACTCAAGCCAGACAGTCTCAACTGCAGGCCACGAGTTAAGCCAGTGGTTTTCACAGCTGACTTATCCAACCGCCTACGCGCCCTTTACACCCAATTCAAGTG
+
CCCCCGGGGGGGGGGGGGGGGGGGGGGGGGGGGGGGGGGGGGGGGGGGGGGGGGGGGGGGGGGGGGGGGGGGGGGGGGGGGGGGGGGGGGGGGGGGGGGGGGGGGGGGGGGGGDGGGGGGGGGGGGGGFGGGGGGGGGGGGGGGGGGGGGGGGGGGFGGGGGGFGGGGGGGGGFGFFECDGGGGGGG*;DFFFG5CCFGFFDFFFFFFFFFE>>F):DFDFF@BFDFFFF;E67FFF?@FFFFFF94
@M00200:207:000000000-ALC1F:1:2105:13251:2937 2:N:0:5
TACACGGGTATCTAATCCCGTTCGCTCCCCTGGCTTTCGTGTCTCAGCGTCAGCACACTCCCAGCTACCTGTTTTCACCATTGGCGTTCCAAATGATATCTACGCATTTCACCGCTCCACCATTTGTTCCGGTAGCCCCTAAGTGGCTCAAGACAAGCAGTATACCAAGCAGTTCCACGGTTGAGCCGTGGGATTTCACAAGGTACTTACAAGTCCGCCTACACACGCTTTATACCCAGTTCAAGTG
+
CCCCCCEGGGGGGGGGGGGGGGGGGGGGGGGGGGGGGGGGGGGGGGGGGGGGGGGGGGGGGGGGGGGGGGGGGGGGGGGGGGGGGGGGGGGGGGGGGGGGGGGGGGGGGGGGGGGGGGGGGFGGGGGGGGEGGGGGFGEGGFGGGGGGGGGGGGG8FFGGGGGGGFGGGGGGFFGGGGGGGGGGFGG73C>>AF5CFE7AFBFFEAE>EEFFFEC=>AAA@FFFFF>F@9287<FFEED1).7<)7.
@M00200:207:000000000-ALC1F:1:2105:20046:4458 2:N:0:5
TACGAGGGTATCTAATCCTGTTTGCTACCCACGCTTTCGCGCATCAGCGTCAGAACCGGTCCAGGTAGCCGCCTTCGCCACTGGTGTTCCTCCCAATATCTACGCATTTCACCGCTACACTGGGAATTCCGCTACCCCCTCCCGGCCTCAAGCTCGACAGTTTCCAAGGCAGTTCCTCAGTTGAGCCGAGGGATTTCACCTTGGACACGTCGTGCCGCCTACGCGCCCTTTAAGCCCAGTTCAAGTG
+
CCCCCEEEGFGGGGGGGGGGGGGGGGGGGGGGGGGGGGGGGGGGGGGGGFGGGGGEGGDEEEEFFGGGFGGGGGGGGGGGGGGGGGGGGGGGGGGGGGGGGGGGGGGGGGGFGGGGGDGGFGGGGGFFDGGGGGGGG8EDGGGGGGGGGGC9@FGGGGGGFGGGGGGFDGGD;B>GGGGGGGG7DEFGGGGFFGFFFFDFFFF;3;E?@FFFEDGFBFBD@FD;B5>;>F7A<4FF:?23<>F>ABA
@M00200:207:000000000-ALC1F:1:2105:23315:6820 2:N:0:5
TACACGGGTATCTAATCCCTTTCGCTCCCCTGGCCTTCGTGCCTCAGCGTCAGATACTGTCCAGTGACTCGCTTACGCCACGAGTGTTCCTCTCGATATCCACGCATTTCACTGCTACACCGAGAATTCCAGTCACCTCTCCAGTCCTCAAGTCCGGCAGTATCGGATGCAGTTCCGGGGTTGAGCCCCGGGATTTCACATCTGACTTACCAAACCGCCTACGCACCCTTTACGCCCAATTCAAGTG
+
CCCCCGGGGGFGGGGGGGGGGGGGGGGGGGGGGGGGGGGGGGGGGGGGGGGGGGGGGGGGGGGGGGGGGGGGGGDGGGGFGGDGGGGGGF;EGGGGGGGGGGFFCEGGGGGGGGGGGGGGGGGGGGGGGAFGFGG;FGGGGGGFGGGGGGGGGGGGGCGGGGGGGEDEDGGGGFGGGGGGGGDFDGGGGGGFFGGFFEGA>:AAEFFCCFFFFFFF>EF?@F<>@:9DF;@)>@EFFFF?>FFA<A<
@M00200:207:000000000-ALC1F:1:2105:7629:7275 2:N:0:5
TACCCGGGTATCTAATCCCGTTTGCTCCCCTGGCCTTCGTGCCTCAGTGTCAGGAACTGCCCAGAGATCCGCCTTCGCAACTGGTCTTCCTCACGATATCTACGCATTTCACTGCTACACCGTGAATTCCGATCTCCTCTACAGTCCTCGAGTCACGCAGTATCCGGTGCAATTTCGGAGTTGAGCTCCGAGATTTCACACCAGACTAGCGTCACCACCTACGCACCCTTTATGCCCAGTTCAAGTG
+
CCCCCGGGGGGGGGGGGGGGGGGGGGGGGGGGFGGGGGGGGGGGGGGGGGGGFGGGGGGGGGGGGGGGGGGGGGGGGGGGGGGGGGGGGGGGGGGGGGGGGGGGGGGGGGGGGGGGGGGGGGGGGGGGGGGGGGGGGGGGGGFGGGGGGGGGFGGGDGGGGFGGGDGGGGGGGFGGGD6CEGGGGGGGGGGFFGFFFFGFFFFFFDBEFFAA9ADFBFF=26>@DFFFFFECCC@A132;EE?CEE9
@M00200:207:000000000-ALC1F:1:2105:9927:9563 2:N:0:5
TACTAGGGTATCTAATCCTGTTCGCTCCCCATGCTTTCGCTCCTCAGCGTCAGGTAATGCCCAGAGAACCGCCTTCGCCACCGGTGTTCCTCCAGATATCTACGCATTTCACCGCTACACCTGGAATTCCACATCCCTCTCCCGGATTCGAGCCTGCCAGTCTCGGACGCAGTTCCCGGGTTGAGCCCGGGGATTTCACGTTCGACTTAGCAGGCCACCTACGCGCCCTTTACGCCCAGTTCAAGTG
+
CCCCCGGGGGGGGGGGGGGGGGGGGGGGGGGGGGGGGGGGGGGGGGGGGGGGGGGGGGGGGGGGGGGGGGGGGGGGGGGGGGGGFGGGGGGGGGGGGGGGGGGGGGGGGGGGGGGGGGGFGGGGGGFGGGGGGGGGGGGGGGGGGGGGGGGFGGGGGGGGGGGGGGGGGGGGGFGGGGGC:CGGFGGFGGGFFGGFF<>AF:FF<DDFFFFFFFG>@FFFF;;>BB>>B:?<A?@DFFBFBFFABBF
@M00200:207:000000000-ALC1F:1:2105:5538:10153 2:N:0:5
TACCCGGGTATCTAATCCGGTTCGCTCCCCACGCTCTCGTGCCTCAGCGTCAGTTGGCAGCCAGGTGGCCGCTTGCGCCACGGGTGTTCTTCCTGATCTCTACGCATTTCACCACTACACCAGGAGTTCCGCCACCCTCGCTGCCCCTCTAGTCTTATCGTATCGGCACGCCTCGCCCGGTTAAGCCGGGCGCTTTCAGCACCGACGCACAAGACCGCCTACGCACCCTTTAAACCCAATTCAAGTG
+
CCCCCDGGGGGGGGGGGGGGGGGGGGGGGGGGDGGGGGGGGGGGGGGGGGGGGGGGGGGGGGGGGGFGGGGGGGGGGGGGGGEGCGGGGGGFGGGGGGGGGGGGGGGGGGGGFGGGGGGGGGGGGGGGGGGGGGGGGGGGGGGGGGGGGGGECGGGGGGGGGFFGDGGGGGGCDGGGDDGEEGFFGGGD)>BEECFF5CFADFFF>9BB;5:41C>9F9?FF:9BFFF?FB>A<FFF?B?FFDAA:)
@M00200:207:000000000-ALC1F:1:2105:9445:10306 2:N:0:5
TACTGGGGTATCTAATCCCGTTTGCTCCCCTAGCTTTCGCGCCTCAGCGTCAGTATCGGTCCAGGAAGCCGCCTTCGCCACTGATGTTCCTCCCGATCTCTACGCATTTCACCGCTACACCGGGAATTCCACCCTCCTCTACCGCACTCCAGCCTCCCAGTATCCACTGCCATCCCCAGGTTGAGCCCAGGGCTTTCACAACGGACTTAAAAGACCACCTACGCCCGCTTTCCACCCAGTTCAAGTG
+
CCCCCGG@FCGGGGFGFGFDDF,C9<EGF;C@GFD,CFEGGG+,:EGGGGGDFGGGFE>,6CFC8,:BFGGGG4==,F@=F<E,C<B9F,AFGEGCFGFGCFFGGG::EA@F<FEEC:DF88:+@CFGCF;EGCFGG8D9FEF6E>EGGG8==DD,131,5@CG,21,+@D*=*4?777*@F79*<@*9DC*:9/@A*B8*9?)(6574@+61=GAD5(53A10(219(((/7>@FB(4?)))-.-.
@M00200:207:000000000-ALC1F:1:2105:12682:10580 2:N:0:5
TACAGGGGTATCTAATCCTGTTTGCTCCCCACGCTTTCGTGCATGAGCGTCAGTGTTGGCCCAGAAGGCTGCCTTCGCCATCGGTGTTCCTCCACATCTCTACGCATTTCACCGCTACACGTGGAATTCCACCTTCCTCTGCCACACTCCAGCAAAGTAGTTTCGAGCGCCATTCCCAAGTTAAGCCCGGGGCTTTCACACTCGACTTGCTCTGCCGCCTGCGCACACTTTAAACCCAATTCAAGTG
+
CCCCCGGGGGGGGGGGGGGGGGGGGGGGGGGGGGGGGGGGGGGGGGGGGGGGGGGGGGGGGGGGGGGGGGGGGGGGGGGGGGGGGGGGGGGGGGGGGGGGGGGGGGGGFGGGGGGGGG?FGGGGGFGGGGGGGGGGGGGGGGGGGGGGGGFGGGG8FFGGGGGGGGGGGGDG6DFGGG+@DCG77EGGGDC5?;CFFFGFFFFF>B>FEFFFFFGF>B@D?FBB9E;D(;)9<4FF@@6;CC67CCC
@M00200:207:000000000-ALC1F:1:2105:26418:10865 2:N:0:5
TACAAGGGTATCTAATCCCGTTTGCTCCCCTGGCTTTCGCGCCTCAGCGTCAATACCGGTCCAGGATGTCGCCTTCGCCACCGGTGTTCCTCCAGATATCTACGCATTTCACCGCTACACCTGGAATTCCACATCCCTCTCCCGGATTCAAGCCAACCAGTATCGGACGCAGTTCCTGGGTTGAGCCCAGGGATTTCACGTTCGACTTAGCAGGCCGCCTACGCGCCCTTTACACCCAATTCAAGTG
+
CCCCCGGGGGGGGGFGGGGGGGGGGGGGGGGGGGGGGGGGGGGGGGGGGGGGGGGGGGGGGGGGGGGGGGGGGGGGGGGGGGGGGGGGGGGGGGGGGGGGGGGGGGGGGGGGGGGGGGGGGGGGFGGGGGGGGGFGGGGGGGGGG6EGGGGGGGGGGGGGGGGGGGGGGGDGGFGGGGCGGGGGFGGGGGGFFGGFFFGFFBFBFFFFCCFFFDGBBFFF?FFFFFFFFF7AABBFBF??AAB>9>A
@M00200:207:000000000-ALC1F:1:2105:13543:11063 2:N:0:5
TACGGGGGTATCTAATCCCGTTTGCTCCCCTGGCTTTCGTGTCTCAGCGTCAGCGCACTCCCAGCAACCTGTTTTCACCATTGGCGTTCCAAACGATATCTACGCATTTCACCGCTCCACCGTTTGTTCCGGTTGCCCCTAAGTGGCTCAAGATCGCCAGTATGCCAAGCAGTTCCACAGGTGAGCTGTGGGATTTCACAAGGCACTTAACGACCCGCCTACACACGCTTTAAACCCAATTCAAGTG
+
CCCCCGGGGGGGGGGGGGGGGGGGGGGGGGGGGGGGGGGGGGGGGGGGGFGGGGGGGGGGGGGGGGGGGGGGGGGGGGGGGGGGGGGGGGGGGGGGGGGGGGGGDGGGGFGGGGGGGGGGGGGGGGGGGGGGGGGGFFDFGGGGGGGGDGGGGGGGGEGECEGGGCCE7@FDCFGGGFGGGGFFGGFGFFGEFCCFFEGFFFFFBBB5>9B@B@1=9A>D0F;=33;>;1<4<>F@:?<?24:A><<
@M00200:207:000000000-ALC1F:1:2105:5781:11587 2:N:0:5
TACGAGGGTATCTAATCCCATTCGCTCCCCTAGCTTTCGTCCCTCAGTGTCAGTACAGGCCTAGCAGAACGCTTTCGCCACCGGTGTTCTTCCTGATCTCTACGCATTTCACCGCTACACCAGGAATTCCTTCTACCCCGACCGTACTCTAGCTGTGTAGTTTCTACTGCCTTGATGAGGTTAAGCCTCATTCTTTGACAGCAGACTTACACTGCAACCTGCGGACCCTTTATGCCCAATTCAAGTG
+
CCCCCGGGGGGGGGGGGGGGGGGGGGGGGGGGGGGGGGGGG7CFGGGFGGGGGGGGGGGGGGGGGGGDFGGGGGGFEGF:CFGGGGGGGGFEFGFGGFFGGGGDFGDGGGGGGGGGGGGGGG@GGFGGGGGEGGGGDGCDDEGGGCEDFDGGGG?DFG:FGGGG,=8@F9DGGFGGDF?FGGGFFGFF6?FFFGGF>;=CFDFA@CEEFFAEF3F8:6>FBF=)>B@@BBEFFEF=>E<DC7E???3
@M00200:207:000000000-ALC1F:1:2105:19084:12929 2:N:0:5
TACCCGGGTATCTAATCCTGTTTGCTCCCCTAGCTTTCGCACCTCAGCGTCAGGAACGCGCCAGTCACTCGCTTTCGCCTCCGGCGTTCCTCCTGATATCTACGCATTTCACCGCTTCACCAGGAGTTCCAGTGACCCCTCACGCCCTCGAGCCCGGTATTTTCGGCCGCCGTTCCGACGGTAAGCGTCGGGATTCCACGACCGATTTGCCGAGCCGCCTACGTGCCCTTTACACCCAATTCAAGTG
+
CCCCCGGGGGGGGGGGGGGGGGGGGGGGGGGGGGGGGGGGGGGGGGGGGGGGGGGGGGGGGGGGFGGGGGGGGGGGGGGGGGGGGGGGGGGGGGGGGGGGGGGGGGGGGGFGGCEGGGFGGGGGGGGGGGGGGGGGGGGGGGGGGGGGGGGEGEGGGGGGGGFGGEGGGGGGGFGGDCDGDCFDFGDGC5EDFGGFFAGFF9>>0>FFFFFBE05>6@9??F?::FF:?B04<2?)4,8<BFA>AD<
@M00200:207:000000000-ALC1F:1:2105:22064:12953 2:N:0:5
TACTAGGGTATCTAATCCCGTTTGCTCCCCTAGCTTTCGCGCCTCAGCGTCAGAAAAGGTCCAGCGAGCCGCCTTCGCCACCGGAGTTCCTAATGATATCAACGCATTTCACCGCTCCACCATTAGTTCCGCTCGCCCCTACCTCCCTCGAGGCCGCCAGTATCTGAGGCAGTTCCACGGTTGAGCCGCGGGATTTCACCCCAGACTTGGCAGCCCGCCTACGCGCCCTTTATGCCCAGTTCAAGTG
+
CCCCCGGGGGGGGGGGGGGGGGGGGGGGGGGGGGGGGGGGGGGGGGGGGGGGGGGGGGGGGGGGGGGGGGGGGGGGGGGGGGGGGGGGGGGGGGGGGGGGGGGGGGGGGGGGGGGGGGGGGGGGGGGGGGGGGGGGEGGGGGGGGGGCFGGECGGGG>EGGGGGGGFGGGGGGFFFGGGGGGGGGGGGGDGEDEGFFCGFFFFFF?BAFFF2>?CE;F;BFF?FFE;9>(59>BFF?:824>AA<AA
@M00200:207:000000000-ALC1F:1:2105:6818:17379 2:N:0:5
TACTAGGGTATCTAATCCTGTTTGCTCCCCACGCTTTCGTGCATGAGCGTCAGTATTGGCCCAGAAGGCTGCCTTCGCCATCGGTGTTCCTCCACATCTCTACGCATTTCACCGCTACACGTGGAATTCCACCTTCCTCTGCCATACTCGAGCACCGTAGTTTCGAGCGCAATTCCCAAGTTAAGCTCGGGGCTTTCACACTCGACTTGCGACGCCGCCTGCGCACACTTTAAACCCACTTCAAGTG
+
CCCCCGGGGGGGGGGGGGGGGGGGGGGGGGGGGGGGGGGGGGGGGGGGGGGGGGGGGGGGGGFFGGGGGGFGGGGGFGGGGGGGGGGGGGGGGGGGGGGGGGGGGGGGGGGGGGGGGGGGGGGGGFGGGGGGGGGGGGGGGGGGFGGGGGCGEGGGGGGGCFGFGGGCGGGGGFGGFDGGGCFGFGGGDGG>>EGFFCFFFFFFBFF2*@B(8>DABFB<DFB91ABDFF<DFAFFFF(347<<)4<
@M00200:207:000000000-ALC1F:1:2105:18094:19107 2:N:0:5
TACCCGGGTATCTAATCCTGTTCGCTCCCCACGCTTTCGTGCCTGAGCGTCAGCAATTGTCCAGGTAGCCGCCTTCGCCTCTGGTATTCCTCACGATATCTACGCATTTCACTGCTACACCGTGAATTCTGCTACCCTCTCCAATGCTCCAGCCATGTAGTTTGAGGTGCAATTCTGGAGTTAAGCCCCAGGCTTTCACGCCTCACACACTTGGCCGCCTGCGCACCCTTTACACCCAGTTCAAGTG
+
CCCCCGGGGGGGGGGGGGGGGGGGGGGGGGGGGGGGGGGGGGGGGGGGGGGGGGGGGGGGGGGGGGGGGGGGGGGGGGGGGGGGGGGGGGGGGGGGGGGGGGGGGGGGGGGGGGGGGGGFGGGGGGGGGGGGGGGGGGGGGGGGGGGGGFGGGGGFGGGGGGGGGGGGGGGFGFGGGGGGGGGFGGGGGGGFFGGFFFGFFDFFFFFFFFFFF=CFFE@FFFB>=B@FFDE4C5AFBDFF3CF?<CC
@M00200:207:000000000-ALC1F:1:2105:23983:20109 2:N:0:5
TACTCGGGTATCTAATCCCGTTTGCTCCCCACGCTTTCGCGCCTCAGCGTCAGGAAATGCCCAGAGACCCGCCTTCGCCACCGGTGTTCCTCCCGATCTCTACACATTTCACCGCTACACCGGGAATTCCAGTCTCCTCTGCATCCCTCAAGAACGGCAGTATCAGCCGACGTTTCTCGGTTGAGCCGAGAGATTTCACGACTGACTTGCCATCCCGCCTACGCGCCCTTTACGCCCAATTCAAGTG
+
CCCCCGGGGGGGGGGGGGGGGGGGGGGGGGGGGGGGGGGGGGGGGGGGCFGGGGGGGGGGGGGGGGGGGGGGGGGGGGGGGGGGGGGGGGGGGGGGGGGGGGGGGGGGGGGGGGGGGGGGGGGGGGGGGGGGGGGGGGGGFGGGGGGFGGFFGGGDGGGGGCFGFFGGGEGDDFGGGGGCAEGGGGGGGGGDF<DFAC7ADFFFFFEFAFFFFF:F?ABF:@19>BF6>:B<9?FFFFF?BA<AA44
@M00200:207:000000000-ALC1F:1:2105:21118:20506 2:N:0:5
TACTGGGGTATCTAATCCTGTTTGCTCCCCTGGCTTTCGCGCCTCAGCGTCACAGGCACCCCAGACAGTCGCTTTCGCCACCGGCGTTCCTCCCGATATCTACGCATTTCACCGCTCCACCGGGAGTTCCACTGTCCCCTGATGCCGTCGAGCGCGGCCGTAGCCCCGGCTGTTCCTCGGTTGGGCCGAGGGATTTCACCGAAACCGTACCGCACCGCCTACGCGCCCTTTAAACCCAATTCAAGTGTGAT
+
CCCCCGGGGGGGGGGGGGGGGGGGGGGGGGGGGGGGGGGGGGGGGGGGGGGGGGGGGGGGGGGGGGGGGGGGGCGGGGGGGGGGGGGGGGGGGGGGGGGGGGGGGGGGGGGGEGGGGGGGGGGG@CFGGGGGGGGGGGGGGGGGGGGGGGECGGGGGGGG=EGGGGGGGGGGGFGF7C<CEG:DGGGG:DGFEGFFFFGFEB5@FF9?02>2B>GF>59?:F:>BEB;1:?<<4FF?FF:<BBAB>4))))
@M00200:207:000000000-ALC1F:1:2105:24866:20638 2:N:0:5
TACCCGGGTATCTAATCCCGTTTGCTCCCCTAGCTTTCGCGCCTCAGCGTCAGTATCGGGCCAGATGTGCGCCTTCGCCACCGGTGTTCCTCCTGATATCTACGCATTTCACCGCTACACCAGGAATTCCCACATCCTCTCCCGTACTCAAGCCAAGCAGTATGCGATGCCGGTCCTCGGGTGAGCCGAGGGATTTCACATCACACTTACCTGACCGCCTACACGCCCTTTACACCCAGTTCAAGTG
+
CCCCCGEGFGGGGGGGGGGGDG8FFGGGGGGGGGGGGGGGGGGDEGFGGGGGGGGGGGGGGGGGGGGGGGGGGGGGGGGEGGGGFGDGGGGGGGGGGGGGGGGGGGGGGGGGGCCCEGGGGFFDGGCCFG?FFGGGGGG?DFGGGGGFGFDFGGFGFFGGFC@CCEGGDCFGGFGGDG9>?EDGGGFDGGG>EGGFFFGFFFFF<;;4CAFEFFGFB3731A@D@>B09?BFF>=F9?B7.4:)554
@M00200:207:000000000-ALC1F:1:2105:14014:23596 2:N:0:5
TACTGGGGTATCTAATCCCGTTTGCTCCCCTGGCCTTCGTGCCTCAGCGTCAGTTGCTGTCCAGAGACTCGCCTTCGCCACTGGTCTTCCTTACGATATCTACGCATTTCACTGCTACACCGTAAATTCCAGTCTCCTCTCCAGCACTCTAGCCACGCAGTATCGAATGCAGTTTCAGGGTTGAGCCCTGAGATTTCACATCCGACTTGCGCGACCGCCTACGCACCCTTTAAACCCAATTCAAGTGAGAC
+
CCCCCGGGGGGGGGGGGGGGGGGGGGGGGGGGGGGGGGGGGGGGGGGGGGGGGGGGGGGGGGGGGGGGGGGGGGGGGGGGGGGGGGGGGGGGGGGGGGGGFFFGGGGGGCFGGGGGGGGFGGGGGGEFGGGGGGGGGGGGGGGG8AE8DGGGGCDCC>CEEGGGGGGGGGC?A7DFGGGDFGGGFGG?D6AFFGGFFEFAFFFFAF9=CEB5?@GF@FFD@F?F;EFFF33C?CFF@02=6C)9)//7)))
@M00200:207:000000000-ALC1F:1:2105:13200:24307 2:N:0:5
TACTAGGGTATCAAATCCTGTTTGCTCCCCACGCTTTCGCGCCTCAGCGTCAGTGTTAGCCCAGGGGGCTGCCTTCGCCATCGGTGTTCCTCCAGATATCTACGCATTTCACTGCTACACCTGGAATTCCACCCCCCTCTGCCACACTCAAGTCTGCCAGTAACAAGCGCAGTTCCCAGGTTAAGCCCGGGGATTTCACACCTGTCTTAACAAACCGCCTACGCCCGCTTTAAACCCAGTTCAAGTG
+
ACCCCDGGGGGGGG9FGGGGFGGGFGG8FGGGGGGGGCCEGGGGGDGGGEGGGGGGGGGDCGGCGGGGGG7:FFGFGGGDCFGGEGGEFGGF<EFGGGGGA9BFCEGG9FFGFGGGGGGGGGD@EFA@EGFFFGGGGCEGGGG?EGGCDF,@D3=ED@=8D=?A8413=6?978CFCF*34@CFGG5>>D59**;6@<@669)2965CE?BEF?G81>1?DA0((..2:2?AA)*7-(..)6<4:>2
@M00200:207:000000000-ALC1F:1:2105:11324:25198 2:N:0:5
TACAAGGGTATCTAATCCTGTTTGCTCCCCACGCTTTCGCGCCTCAGCGTCAGTATCGGGCCAGTGAGTCGCCTTCGCCACCGGTGTTCCGCCGAATATCTACGAATTTCACCTCTACACTCGGCATTCCACTCACCTCTCCCGAACTCAAGATAGCCAGTATCAAAGGCAGTTCCAAGGTTGAGCCCTGGGCTTTCACCTCTGACTAAACTATCCGCCTACGCGCCCTTTAAGCCCAATTCAAGTGCGAT
+
CCCCCGGGGGGGGFFGGGGGGGGGGGGGGGGGGGGGGGDGDGGGGGGGGGEGGGGGGGGGGGGGGGGGGGDEGGGGGGGGGGGGFGGGG;CGGGGCEFGGDGFGGFFGFGGGGFGGGGGGGGGGGGGCCFGGGGGGGGGGFGGGGDGGGFDFGFGGGGFCC77;FFGF+@=?FFGGF,A;@EGGGGG*9?G46=*AFEFFFFFF44>E=5ACF5DF=?2@=F69;E>@F1;)146A??0=444)4---3((
@M00200:207:000000000-ALC1F:1:2106:19820:3289 2:N:0:5
TACGCGGGTATCTAATCCCGTTTGCTCCCCACGCTTTCGCGCCTCAGCGTCAGGAGATGCCCAGAGACCCGCCTTCGCCACCGGTGTTCCTCCCGATCTCTACACATTTCACCGCTACACCGGGAATTCCAGTCTCCTCTGCATCCCTCAAGAACGGCAGTATCAGCCGACGTTTCTCGGTTGAGCCGAGAGATTTCACGACTGACTTGCCATCCGGCCTACGCGCCCTTTAAACCCAATTCAAGTG
+
CCCCCGGGGGGGGGGGGGGGGGGGGGGGGGGGGGGGGGGGGGGGGGGGGGGGGGGGGGGGGGGGGGFGGGGGGGGGGGGGGGGGGGGGGGGGGGGGGGGGGGGGGGGGGGGGGGGGGGGGFGGGEGGGGGGGGGGGGFGGGGGFGGGDGGGGGGGGGGGGGFGGGGGGG:DDDFFFGFGGGEGEGGGGGGGC>CFAFECF3,5:E?AFA49=4>F(,1-4<@<9>FFFF::<A<FFB???9A<4>5A
@M00200:207:000000000-ALC1F:1:2106:24796:3904 2:N:0:5
TACGAGGGTATCTAATCCGGTTCGCTCCCCACGCTCTCGCACCTCAGCGTCAGTAGATGCCCAGTCGACTGGTTTCCCCCTGGGTGTTCCTGCCGATCTCTACGCATTTCACCACTACACCGGCAATTCCATCGACCTCTGCATCACTCCAGTCCGGCCGTATGGGATGGCGCCTGGCCGTTAAGCGGCCAGATTTCACACCCCACGCGCCAGACCGCCTGCGTGCGCTTTACGCCCAGTCCAAGTG
+
CCCCCGGGGGGGGGGGGGGGGGGGGGGGGGGGGGGGGGGGGGGGGGGGGGGGGGGGGGGGGGGGGGGGGGGGGGGGGGGGGGGGGGGGGGGFGGGGGGGGGGGGGGGGGGGGGGGGGGGGFGFGGGGGGGFGGGGGGGGGFGGAECGGGGGGEGGGGGDGE>7FGGGDGGFGGFGG4=?DEGCCCFGGG4<C5DGFFEGFFDDF<FFF>BEDF?B(-)411F623>;>>BF<B0>BF424)4A))-.
@M00200:207:000000000-ALC1F:1:2106:16918:5115 2:N:0:5
TACTAGGGTATCTAATCCTGTTTGCTCCCCACGCTTTCGCGCCTCAGCGTCAGTACCGGTCCAGTGAGCCGCCTTCGCCACTGGTGTTCCTCCCAATATCTACGCATTTCACCGCTACACTGGGAATTCCGCATCCCTCTCCCACATCCAAGCCATCCAGTATCACACGCAGTTCCCCAGTTAAGCTGAGGGATTTCACGTATGACTTAGTTGGCTGCCTACGAGCCCTTTAAACCCAATTCAAGTG
+
CCCCCGGGGGGGGGGGGGGGGGGGGGGGGGGGGGGGGGGGGGGGGGGGGGGGGGGGGGGGGGGGGGGGGGGGGGGGGGGGGGGGGGGGGGGGGGGGGGGGGGGGGGGGGGGGGGGGGGGGGGGGGGGGGGGGGGGGGGGGGGGGGGGG?FGGFGGGGFGGGGGGGGGGGGGDDFFGGGGGFGGGGGGGGGFDFFGFFFDFFFFFFEFFFFFFFF=(027=>F@2@B@7@=;<CCFFDDF@FEFEFFE
@M00200:207:000000000-ALC1F:1:2106:13220:5840 2:N:0:5
TACAAGGGTATCTAATCCTGTTTGCTCCCCACGCTGTCGCGCCTCAGTGTCAGCCATACTGCCCAGCAGCCCGCCTTCGCCACCGGTGTTCTTCCGGATCTCTACGCATTCCACCGCTACCCCCGGAATTCCGCCTGCCTCTACAGTGCTCGAGCCGCGGCAGTATCCATGGCCGACGCAGGGTTGAGCCCCGCGCTTTCACCACGGACTGACCGGGCCACCTACGCGCCCTTTACACCCCATCCAATTG
+
CCC@<CC7@<FGD<<FFFDDC@CEFFGGGEDF+@8:FF<,@F@FC,;<,C,,,CF,;,C9CE@A<<C,C9E@CFGGC@CE@@FDF+8=?CCBFF9F=8:CEFFGGGC+B+9A@EGDC8+@,8FCCF+>F8EDFCGBDGFGG8,@F?D=FFG>C6@@9EEGG5DFD:2D:>+04;*/9=75=*/2**2;><5DDGGB<6*76:=26?>B>DF)7((((/-4(74?:5>(442(.)*0).((,(((().)-)
@M00200:207:000000000-ALC1F:1:2106:22482:6466 2:N:0:5
TACGGGGTATCTAATCCCGTTTGCTCCCCTGGCCTTCGTGCCTCAGCGTCAGTTGCTGTCCAGAGACTCGCCTTCGCCACTGGTCTTCCTTACGATATCTACGCATTTCACTGCTACACCGTAAATTCCAGTCTCCCCTCCAGCACTCTAGCCACGCAGTATCGAATGCAGTTTCAGGGTTGAGCCCTGAGATTTCACATCCGACTTGCGCGACCACCTACGCCCCCTTTAAACCCAATTCAAGTG
+
CCCCCEEGGGGGGGGGGGGGGGGGGGGGGGGGGGGGGGGGGGGGGGGGGGGGGGGGGGGGGGGGGGGGGGGGGGGGGGGGGGGGFFGGGFGGGGGGGGGGGGDGGGGGGGGGGGGGGGGGGGGGFGGGGFDFGGCFGGGGGGGGGGGGGGGGGGGGGGGGGGG>G@D@FGGGDFGGGCGGGG8?DFFF?7CFFGGFFFGFF<BDBFFFCAEF>5=((27=EEF(/=>FFFF))=8=?;@9)<?)77
@M00200:207:000000000-ALC1F:1:2106:21725:7408 2:N:0:5
TACACGGGTATCTAATCCTGTTTGCTCCCCACGCTTTCGTGCATGAGCGTCAGTGTTGGCCCAGAAGGCTGCCTTCGCCATCGGTGTTCCTCCACATCTCTACGCATTTCACCGCTACACGTGGAATTCCACCTCCCTCTGCCACACTCCAGCTCCGTAGTTTCGAGCGCAATTCCCAGGTTAAGCCCGGGGATTTCACACTCGACTTGCGAAGCAACCTGCGCACACTTTATGCCCAGTTCAAGTG
+
CCCCCGGGGGGGGGGGGGGGGGGGGGGGGGGGGGGGGGGGGGGGGGGGGGGGGGGGFGGFGGGGGGGGGGGGGGGGGGGGGGGGGGGGGGGFGGGGGGGGGGGGGGGGGGGGGGGGGGGGEFGGGGGGGGGGGGGGGGGGGGGGGFGGGGGGGGGFGDGDGFGGGGGCDGGDDFFGGGGGGGGGGGGFGDGD9DGFFFGA*5ABFFF>@8?8:09//26;841,6D;?@EFEFCAFFF::<A<5<)-
@M00200:207:000000000-ALC1F:1:2106:11806:7754 2:N:0:5
TACACGGGTATCTAATCCTGTTTGCTCCCCACGCTTTCGCGTCTCAGCGTCAGTCACGTCCCAGCGAGCTGCCTTCGCCATTGGTGTTCCTCCTGATATCTGCGCATTTCACCGCTACACCAGGAATTCCACTCGCCTCTTCCGGACTCGAGCTCGACAGTATCCACCGGCATCCCAGGGTTGAGCCCTGGACTTTCACAGCAGACTTACCGAGCAGCCTGCGCGCCCTTTACGCCCAATTCAAGTG
+
CCCCCGGGGGGGGGGGGGGGGGGGGGGGGEGGGGGGGGCGGGGGGGGGGGGGGGGGGGGGGGGGGGGGGGGGGGGGGGGGGGGGGGGGGGGGGGGGGGGGGGGGGGDGGGGGGGGGGGFGGGGDGGEGGGGGGGGGGGGGGGGGC>EGGGGEGGGGGGGGCGGGGGGGGGGGGFGG4DGGF9DFGGGFGGGFFFFFC*=B=BFDFFFFFFFFFFB((2/6=FF>BFFFFFFBF0>E0(3<AFFA4<9
@M00200:207:000000000-ALC1F:1:2106:2886:10913 2:N:0:5
TACGGGGGTATCTAATCCCGTTTGCTCCCCTGGCCTTCGTGCCTCAGCGTCAGTTGCTGTCCAGAGACTCGCCTTCGCCACTGGTCTTCCTTACGATATCTACGCATTTCACTGCTACACCGTAAATTCCAGTCTCCTCTCCAGCACTCTAGCCACGCAGTATCGAATGCAGTTTCAGGGTTGAGCCCTGAGATTTCACATCCGACTTGCGCGACTGCCTACGCACCCTTTAAACCCAATTCAAGTG
+
CCCCCBFGFGGGGGGGGGGGGGGGGGGGGGGGGGGGGGGGCGGGGFFGGGGGGGGGGGGGGFEFFFEGGGFGGGGGFGGG7FDGFGDGGGGFFFGFGGGGGGGGGGGGGG9FGFGGGGGGGEFGGGGGGGGCGF,EFGGGGGG,DFGFGGGE9@DFGGGCGFGG1@EG+ADGGF@FCFFCFCD6?FGGFGGG9FFFC*5=:BA@DFF>EABBB@F(.;:)6;6>;EFFD@;<3);FDD6(77A)).<
@M00200:207:000000000-ALC1F:1:2106:14267:11524 2:N:0:5
TACTGGGGTATCTAATCCTGTTCGCTCCCCACGCTTTCGCTCCTCAGCGTCAGTTCCAGCCCAGAGCGCCGCCTTCGCCACTGGTGTTCCTCCTGATATCTGCGCATTTCACCGCTACACCAGGAATTCCACGCTCCCCTACTGGACTCTAGTCACAGCAGTATCGGGTGGCGTCTCCAGGTTGAGCCTGGAGGTTTCACACCCGACTTACCGAAGCGCCTACGAGCTCTTTAAACCCACTTCAAGTG
+
CCCCCGGGGGGGGFGGGGGGGGGGGGGGGGGGGGGGGGGGGGGGGGGGGGGGGGGGGGGGGGGGGGGGGGGGGGGGGGGGGGGGGGGGGGGGGGGFGFGGGGGGGGGGGGGGGGGGGGGGGGGGGGGGGGGGGDGGGGGGGGGGGGGGGGCFGGGGGDCGGGFGGGG6FGGGGFGGGEFGFGGGFGGGGGFGFGDFFFGFFFFFFFFFFFFFB09(.).3158?089>7.<BF9FFFFF(39?FF24:
@M00200:207:000000000-ALC1F:1:2106:16357:12005 2:N:0:5
TACTGGGGTATCTAATCCCGTTTGCTCCCCTGGCTTTCGTTCCTCAGTGTCAGATGCAGTCCAGAACGCCGCCTTCGCCACCGGTGTTCCTCCAGATATCTACGCATTTCACCGCTACACCTGGAATTCCGCGTTCCTCTCCTGCCCTCGAGCCGACCAGTCTCAGACGCAGTTCCCCAGTTAAGCTGAGGGATTTCACGTCTGACTTAGCCGGCTCCCTACGAACCCTTTAAACCCAATTCAAGTG
+
CCCCCGGGGGGGGGGGGGGGGGGGGGGGGGGGGGGGGGGGGGGGGGGGGGGGGGGGGGGGGGGGGGGGGGGGGGGGGGGGGGGEFGGGGGGGGGGGGGGGGGGGGGEDFGGGGGGGGGGGGGGGGGGGGGGGGGCEGGDDGFFGGGFGGGGGGGGGGGGGGGGGGGGGGGGGGFGGGCGGDF7A=FFFCFDCDCGFCEGF;BF=EEEFEFFFF>F((1/=AFF0?>9@FF@3?>FFDF<FFFFBFDF
@M00200:207:000000000-ALC1F:1:2106:4637:12370 2:N:0:5
TACCCGGGTATCTAATCCCGTTTACTCCCCTGGCTTTCGCGCCTCAGCGTCAGTGTCGGTCCAGGACGCCGCCTTCGCCACCGGTGTTCCTCCGGATATCTACGCATTTCACCGCTACACCCGGAATTCCGCTTCCCTCTCCCGATCTCACGCCAAGCAGTCTCCTGTGCAGTTACCCAGTTGAGCCGGGGGATTTCACACAGGACTTACAAGGCAGTCTACGCGCCCTTAAAGCACAGTTCAAGTG
+
-B@CC7@+76CEF-CCF@FBF<<,<66C;;FDD?<FGGG7:@FC@A@@@F:@FFFGA@+8@+,:EF<CGGG7FC,EDCCFFF+:C7FF5E;F8+@4F7FGE@9A+6==AFEC<=CEGGEEBEDG@+F8D=@EC=8=D=;C7,@8C+@CG7,,5@1@FG@CG6@DEEFECGGGCF,DFEFFGGFGFFGD4CDCEC<F8CD6;<F(((39<F*76(8(,*..6=:>>3>9>0?4))=0.4(.5<9):4.
@M00200:207:000000000-ALC1F:1:2106:28796:13580 2:N:0:5
TACAGGGGTATCTAATCCCGTTCGCTACCCTGGCTTTCGTGTGTGAGCGTCAGGAATGGGCCAGTGCGCTGCCTTCGCCTTTGGTGTTCCCCACGATATCAACGGATTTCACCCCTACCCCTTGAGTTCCACGCACCTCTCCCACCCTCTAGCCATGCCGTTTCGCTCGCGGACCGTAGGTTGCGCCCACGGATTTTACGAACGACTAACATGGCCGCCTTGACACCCTTTATCCCCAATTCAAGTT
+
CCCCCDGGGGGGGGGGGFGGGGGCDFCGGGFD@FGGGGGEDFFEEG<FCGGGG8EEGG8<F@F@C<97CFEGGGGGGDGGGGGGGGGGGGCFDFDGGGGGCEGDG+4@FGDFGDEFDB,AE+,9CFGFGFAF>6EEEDDGGGGGGGGGGFG9EGGF8CFCEE?DE@:EGE?CG*=*/89*D9*,/:C<?CCDEDG4+9D:)/>;13?:<46AA@?(,1-6?<<?BFFFFFBFBAFFF:224..<).)
@M00200:207:000000000-ALC1F:1:2106:18377:13609 2:N:0:5
TACTAGGGTATCTAATCCCGTTTGCTCCCCTAGCTTTCGCGCCTCAGCGTCAAGAACAGGCCAGGTAGTCGCCTTCGCCACTGGTGTTCCTCCCGATATCTACGCATTTCACCACTACACCGGGAATTCCACTACCCTCTCCTGCCTTCGAGTCGATCAGTATCGCGTGACCCTCCCCAGTTGAGCCGGGGGCTTTCACACGCGACTTGAACGACTGCCTGCGCGCCCTTTACACCCAATTCAAGTG
+
CCCCCGFGGFGGGGGGGGGGFGGGGGGGGGGGGGGGGGGGGGGGGGGGGGGGGGGGGGGGGGGGGGGGGGDGGDGGGGGGGGGGGGGGGGFGFGEFGGGGGGFGGGGGGGGGGGGGFGGGGGE7=FFFGGGGGGGG?FGGGGG?GGGDG?E89DC6>F>DGGGGDGGGGEGGGFGDGGFGGG>ACGGDDDDDEG:AA<D6A;FF10137FAFF<F(,2.).8190)(-47:))-*59?:2))-<44)
@M00200:207:000000000-ALC1F:1:2106:5734:14473 2:N:0:5
TACTCGGGTATCTAATCCCGTTCGCTCCCCTGGCTTTCGCGCCTCAGCGTCAGAAGAGGTCCAGCACGCCGCCTTCGCCACCGGAGTTCCTATGCATATCAACGCATTTCACCGCTCCACGCATAGTTCCGCATGCCCCTACCTCCCTCGAGGCCGCCAGTATCCGAGGCCGTTCCACGGTTGCGCCGTGGGATTTCACCCCAGACTTGGCAGCCAGCCTACGCGCCCTTTAAACCCAGTTCAAGTG
+
CCCCCGGGGGGGGGGFGGGGGFGDGGGGGGGGFGFGGGDGGGGGGGGGDGGGGGFFGGFGGGGGGGGGGGGGGGGGGGFDGGGCEDGGGGGGGGGGGEFGGGGGGGGGFCEFGEECEFFDGGGGGGGGGGEGGGGGF8DFEDDGGGGGGGG66:CCEEGGGG@ACECG>CG:CEGCFGGGGGG*)2/9C3CD4<7FFFGFFFF?:B2684?6>:4,(1-4)0(4>BFF(34592?F:(4><A<4)4)
@M00200:207:000000000-ALC1F:1:2106:19423:17757 2:N:0:5
TACTGGGGTATCTAATCCTGCTTCCTCCCCACGCTTTCGCGTCTCAGCGCCAGTACCGTCCCAGCGAGCTACCTTCGCCACTGTTGTTCCTCCCGGTATCTGCGCATTTCACCGCCACACCGGGAATCCCACACGCCTCCTCCGGACTCTAGCACGACAGCACCAACCGGCATTAACGGGACCGGCCCTTGCACTTGACACCGGAGTAACCGCACGGCCAACTCGCTCTCTACACTACATTCAAGCGTAA
+
C@C<CG8FGG<CF9,,C6,,,C,,;,C<8F8@::,,6686C66B,6CF@+++@CC6,BCFE:CEFG+@F+,CF<,4,,,@,,B,C,9AFB,5,7>++@+,4=<7>>F+44,,5+++++64++@>++,333,,36@EG8+0,,6@+++3A+,,,,@*1@**,,*4,4=*;*/:)*,++/2**/**1*)/10**00+2+)*3)6.(((,).9?B)(3(()(((0,5?3(,(),).)7*(,5))--64)(-((
@M00200:207:000000000-ALC1F:1:2106:15489:18286 2:N:0:5
TACACGGGTATCTAATCCCGTTCGCTCCCCTAGCTTTCGCGCCTCAGCGTCAGTGTCAGCCCAGCAACCCGCCTTCGCCGCAGGTGTTCCTCTCGATATCTACGCATTTCACCGCTACACCGAGAATTCCAGTTGCCCCTTCTGCACTCTAGCCCCGCAGTATCGGCTGACCTTTCCGGGTTAAGCCCGGAGATTTCACAGTCGACTTGCGGTGGACGCCTACGCGCTCTTTAAACCCAATTCAAGTG
+
CCCCCEGGGGGGGGGFGGGGGGGGGGGGGGGGGGGGGGGGEGGGGGGGGEFGFFGGGGFGGGFGGGGGGGGGGGGGCFGDGGGGGGGGGGGGGGGGGGGGGFGGGGGGFA9FGGGGGGDGGGG+@FGGGGGGGGGGGCFFGGGGGGGGGGGDGGFGGDEGGDDGCEECDGGGGF77CCGGGGG77CGCD)2CDGGFF<C+8;A?FFDE<FA3596(/1-483:(()2(,(465>FF:1:B?44AAA<5
@M00200:207:000000000-ALC1F:1:2106:24893:21483 2:N:0:5
TACTGGGGTATCTAATCCGGTTCGCTCCCCACGCTCTCGTGCCTCAGCGTCAGCTCTTGGCCAGGTGGCCGCTTGCGCCACGGGTGTTCTTCCTGATCTCTACGCATTTCACCACTACACCAGGAGTTCCGCCACCCTCGCCAAGGCTCCAGCCCGCTCGTATCGGCACGCCTCGCCCGGTTAAGCCGGGAGCTTTCAGCACCGACGCAGCAGGCCGCCTACGCACCCTTTATGCCCAATTCAAGTGAG
+
CCCCCGGGGGGGGGGFGGGGEGGGGGGGGGGGGGFGGGGFGGGGGGGGDFFCFFGGGFECFGGGGGGFGGGGGEGGGGGEGEGGGGGGFFFGGGGFGGGG9EEFGGDGGGGGGGG8DFGGGDE7AFFGCDCEED@@CGFDGGGCDDFCFCGDCCECG>*;@@;@9CEGC:C*C5?GCEDD*=5EF<<D3:CD);>+=CFAF@:319>@>B;>F?>,-)4(25216B0:,()6:<4?::6()-6)6.6)4
@M00200:207:000000000-ALC1F:1:2107:14642:2914 2:N:0:5
TACTGGGGTATCTAATCCTGTTTGCTCCCCACGCTTTCGAGCCTCAACGTCAGTTACCGTCCAGTAAGCCGCCTTCGCCACTGGTGTTCCTCCTAATATCTACGCATTTCACCGCTACACTAGGAATTCCGCTTACCCCTCCGGTACTCAAGATCAACAGTTTCCAATGCAGTCCAGGGGTTGAGCCCCTGCCTTTCACATCAGACTTGCTGCTCCGTCTACGCTCCCTTTATACCCAATTCAAGTG
+
CCCCCGGGGGGGGGGGGGGGGGGGFGGGGGGGDGGGGGGGGGGGGGGGGGGGGGGGGGDGGGGGGGGGGGGGGGGGFGGGGGGGGGGGGGGGGGGGGGGGGGGGGGCGGGGGGGGDGGGCFGGGFGGGGGGDCGGGEEGGGGGDGDGGCGGCGGG8FGGGGAFGGGGGGGFFGFGGGGDDGGGGFGFGCFCGAGGFC5CEFFF>*5>FFCAEFFFG=FBFDFDFFB>BB:@EEC?73)=@C9C<<C9
@M00200:207:000000000-ALC1F:1:2107:13301:6030 2:N:0:5
TACTGGGGTATCTAATCCTGTTCGCTCCCCACGCTTTCGCTCCTCAGCGTCAGTTGTGGACCAGAGAGCCGCCTTCGCCACCGGTGTTCCTCCTGATATCTACGCATTTCACCGCTCCACCAGGAGTTCCGCTCTCCCCTACCACACTCTAGCATCACAGTATGCCTGGCAGTTCCACGGGTGAGCCGTGGGATTTCACCGGACACTTACGATGCCGCCTACGTGCGCTTTACACCCAGTTCAAGTG
+
CCCCCGGGGGGGGGGGGGGGGGGGGGGGGGGGGGGGGGGGGGGGGGGGGFGGGGGGGGGGGGGGGGGGGGGGGGGGGGGGGGGGGGGGFGGGGGGGGGGGGGGGGGGGGGGGGGGGGGGGGGGGDF:8EFGGGGGGGGGGGGGGGGGGGGGFGGGGGGGFGGGGGGGGGGGGGFFFFGGGEGGGGGGGGGGGFGGAFFFBEAEFFFFAFEF?F?D?7AFFDF?@;>>@FFFBB<AGFF63:>A)66>
@M00200:207:000000000-ALC1F:1:2107:5034:8726 2:N:0:5
TACTCGGGTATCTAATCCTGTTTGCTCCCCACGCTTTCGCGCCTCAGCGTCAGAACCGGACCAGTAAGCCGCCTTCGCCACTGGTGTTCTTGCGAATATCTACGAATTTCACCTCTACACTCGCAGTTCCACTTACCTCTTCCGGTCTCGAGATCTTCAGTATCGAAGGCAATTCCAGGGTTGAGCCCTGGGCTTTCACCCCCGACTTACAGATCCGCCTACGCGCCCTTTAAACCCAATTCAAGTG
+
CCCCCGGGGGGGGGFFEGGGGGGGGGGGGGGGGGGGGGGGGGGGGGGGGGGGGAEFGGGFGGGGGGAA@FGGGGGGGGGGGGGGGGGGFDGGGGG7FGGGGGGGGGGGGGGGGGGGFGGGGFGGGGGGGGGGG8FGGGGGGGGGEEGGGGGGGGGGGGGEGAEFCEFDDGGGG5DGGFFGGGGGGGGFFDCCAGFFFEG*9@?DFF=EF4844>F,4>@DFFF@6D(7>?F2).8E?FFF9.)5:B<
@M00200:207:000000000-ALC1F:1:2107:14933:10355 2:N:0:5
TACGCGGGTATCTAATCCGGTTTGCTCCCCACACTTTCGCGCCTCAGCGTCACCTTGTGTCCAGCAACCTGCCTTCGCCGTTGGTGTTCCTCCTGGGATCTACGCATTCCACCGCTCCTCCAGGAATTCCAGTTGCCTCTCCACAGGTCTAGTCCCCCAGTCTCCAACCCACTGCTGCGGTTGAGCCGCAGTCTTTAAAGTCAGACTTAGGGGGCCGCCTACACGCCCTTTAAACCCAATTCAAGTG
+
CCCCCGGGGGGGGGGGGGGGGGGGGGGGGGGGGGGGGGGGGEGGGGGGGGGGGGGGGGGGGGGGGGGGGGGGGGGGGGGGGGGGGGGGGGGGGGGGGGGFGGGGGGGFGGGGGGGEGDGGFFGGGGGGGGGGGGGGGGGGGDFGGGGGGGGGGGGGGDGGGGGGFFFGGGGGGFFFC?EDCE>CCFGGGGGGFFDFFFGEFFAC:EEFAEFFFFB46:4?<F7(4B?>9:0:<9AC(4??<4:4966
@M00200:207:000000000-ALC1F:1:2107:14533:10917 2:N:0:5
TACGGGGGTATCTAATCCTGTTCGCTCCCCACGCTTTCGCGTCTCAGCGTCAGTACCGTACTAGAGAACCGCCTTAGCCACGGGTGTTCTTCCTGATATCTGCGCATTTCACCGCTACACCAGGAATTCCATTCTCCTCTTCCGGACTCTAGCCAGACGGTTTCCATCGACGTCTAGAGGTTAAGCCTCTAGTTTTCACAACGGACCTGTCTGGCCGCCTACACGCTCTTTACACCCAGTTCAAGTG
+
<CCCCGGGGGGGGGGGFGGGGGGGGGGGGGGGGGEFGGGGGCGGG@FFGGGGGGGGGGGGGGGGGFGGGGEGGGGGGGGGGGGDGGGGGGGGGGGGGGGGGGAFGDEGGGGFGGGGGGG,DEFGGGGGGGGGGACGFCFDGGGGGDGGGDGGGGF>>FEEGEGGGGGGGGGGDBC>DGGGFGGGFGGGGGGGFGFFFFGEAB38;165A>F<E@FC:86?:@??BB6822>AF<264<?:BFBAB)4
@M00200:207:000000000-ALC1F:1:2107:24115:11030 2:N:0:5
TACCAGGGTATCTAATCCTGTTTGCTCCCCACGCTTTCGCGCCTCAGCGTCAGTTCCGGTCCAGTGAGCCGCCTTCGCCACAGGTGTTCCTCCCGATATCTACGCATTTCACCGCTACACCGGGAATTCCACCCCCCTCTTTGGTACTCTAGCTTGCCAGTTCCATGCGCCCTTCCCCGGTTGAGCCGAGGGTTTTCACACATGACTTAACAAACCGCCTACACGCCCTTTAAACCCAATTCAAGTG
+
CCCCCGFGGGGGGGGGGGGGGGGGGFDGGGGGGGGGGGGGGGCCGGGGGGGGGGG9FGFGGGGGGGGGGGGGGGGGGGGGGGFG?FGGGGGGF,CCCGCGGGAGGGGDGGGGGGGGGGGGGE+@BCFGFGGFFGEGGG=6A:,,3@EFG7EDCFGCCDCFF7+@<;9,98D>CFGC>FEDGGGFGCD78C<).;DAFFGCA5;44;CFF<+7)3A<2>>?(.4:6319>7>2):424131)6))6.4
@M00200:207:000000000-ALC1F:1:2107:14563:11735 2:N:0:5
TACGGGGGTATCTAATCCCGTTTGCTCCCCTGGCTTTCGCGCCTCAGCGTCAATGCCGGTCCAGGATGCCGCCTTCGCCACCGGTGTTCCTCCAGATATCTACGCATTTCACCGCTACACCTGGAATTCCGCATCCCTCTCCCGAATTCAAGCCAACCAGTATCGGACGCAGTTCCCGGGTTGAGCCCGGGGATTTCACGTCCGACTTAGCAGGCCGCCTACGCGCCCTTTAAACCCAATTCAAGTG
+
CCCCCGGGGGGGGGGGGGGGGGGGGGGGGGGGGGGGGGGGGGGGGGGGGGGGGGGGGGGGGGGGGFGGGGGGGGGGGGGGGGGGGGGGGGGGGGGGGGGGGGGGGGGGGGGGGGGGGGGGGGGGGGGGGGGGGGGGGGGGGGGGGEGGGGGGGGGGGGGGGGGGGGDGGGGGDFGGGGGCEECGGGGGGGGGFGGFFFGFFFFFBFFFF<FFFFFEBFFFFFFFF@FFF?FF>A>6?6<:AFFF<AF
@M00200:207:000000000-ALC1F:1:2107:23017:13380 2:N:0:5
TACAGGGGTATCTAATCCTGTTTGCTCCCCTAGCTTTCGCGCCTCAGCGTCAGTTGTGGTCCAGAGAGCCGCCTTCGCCACCGGTGTTCCTCCTGATATCTACGCATTTCACCGCTACACCAGGAATTCCACTCTCCTCTCCCACACTCAAGCCAGACAGTCTCAACTGCAGGCCACGAGTTAAGCCCGTGGTTTTCACAGCTGACTTATCCAACCGCCTACGCGCCCTTTAAACCCAATTCAAGTG
+
CCCCCGGGGGGGGGGGGGGGGGGGGGGGGGGGGGGGGGGGGGGGGGGGGGGGGGGGGGGGGGGGGGGGGGGGGGGGGGGGGGGGGGGGGGGGGGGGGGGGGGGGGGGGGGGGGGGGGGGGGGGGGGGGGGGGGGGGGGFGG?FGGGGGGGGGGGGGGGGGFGGGGGGGFGGGGB77FEDDEEG7BFGGGGGGFGFFCFGEFFFFFFFFFFFFF9FC@?>=?FF@0EF(:@@FECEF?7BFAAAADAA
@M00200:207:000000000-ALC1F:1:2107:26577:13437 2:N:0:5
TACCGGGGTATCTAATCCTGTTTGCTCCCCACGCTTTCGCGTCTCAGCGTCAGTAACGTCCCAGCGAGCTGCCTTCGCAATTGGTGTTCCTCCTGATATCTGCGCATTTCACCGCTACACCAGGAATTCCACTCGCCTCTTCCGTACTCAAGCCCGACAGTATCCACCGGCATCCGAGGGTTGAGCCCCCGACTTTCACAGCGGACTTACCGGACCGCCTACACGCGCTTTAAACCCAGTTCACGTG
+
CCCCCGGGGGGGGGGGGGGGGGGGGGGGGGGGGGGGGGGGGGGGGGGGGGGGGGGFGGGGGGGGGGGGGGGGGGGGGGGGGGGGGGGGGGGGGGGGGGGGGGGGGDCEGGGGGGGGGGGGGGGGGFGGGGGGGGGGGGGGGGGGGCEGGG8DGGGGGGGGGGGGGGGGGGGGGFGD7EEDGGGGFGGGGGGGFGGFF?G3BFFF9;FF=AFF1>B87>>F?F??F>9>B:?A<2<?B??:<>A)8:0
@M00200:207:000000000-ALC1F:1:2107:13631:13830 2:N:0:5
TACACGGGTATCTAATCCTGTTTGATCCCCACGCTTTCGTGCCTCAGAGTCAATATTCGCGTAGTGAGCTGCCTTCGCAATTGGTGTTCTATGTCATATCTAAGCATTTCACCGCTACATGACATATTCCGCTCACCTCCACGGTATTCAAGACAGATAGTATCAATGGCAGTTTCCGGGTTAAGCCCGGAGATTTCACCACTGACTTACCTGCCCACCTACGCACCCTTTAAACCCAATTCAAGTG
+
CCCCCGGGGGGGGGGGGGGGGGGGGGGGGGGGGGGGGGGGGGGGGGGGGGGGGGGGGGGGGGGGGGGGGGGGGGGGGGGGGGGGGGGGGGGGGGGGGGGGGGGGGGFGGGGGGGGGGGGGGGGGGGGGGGGGGGGGGGGGGGGGGFGGGGGGGGGGGGGGGGGGGGGGGGGGGFGGGDEGGGGFGG6FGGGGFGFFFCFFFFFFFEFFFEFEFFFF<:AFFFFFFF>@FDEEFFFGFFFFFFFFE??
@M00200:207:000000000-ALC1F:1:2107:10250:13867 2:N:0:5
TACAAGGGTATCTAATCCCGTTTGCTCCCCTAGCTTTCGAGCTTCAGCGTCAGTAGCAGGCCAGGTGGGCGCCTTCGCCACCGGTGTTCCTCCAGATATCTACGCATTTCACCGCTACACCTGGAATTCCCCCACCCTCTCCTGTACTCAAGCTCAGCAGTTTGGGATGCAGGTCCCCGGGTGAGCCGGGGCATTTCACATCCCACTTACCGAACCGCCTAGACTCCCTTTATGCCCAGTTCAAGTG
+
CCCCCGGGGGGGGGGGGGGGGGGGGGGGGGGGGGGGGGGGGGGGGGGGGGGGGGGGGGGGGGGGGGGGGGGGGGGGGGGGGGGGGGGGGGGGGGGGGGGGFGGGGGGGGGGGGGGGGGGGGGGGGGGGGGGGGEGGGGGGGGGGGGGGGGGGGGGGGGGGGGGGGGGGGGGC?FGGGGGGGGGGGGGGGGGGFGGFFEGFFFFFEFFFFFF>FFFF>ABDDF@FFF@DF<;;5><C?::><AB24.6
@M00200:207:000000000-ALC1F:1:2107:6363:14890 2:N:0:5
TACAAGGGTATCTAATCCCGTTTGCTCCCCTAGCTTTCGCGCCTCAGCGTCAGTATTGGGCCAGATGAGCGCCTTCGCCACCGGTGTTCCTCCTGATATCTACGCATTTCACCGCTACACCAGGAATTCCCTCATCCTCTCCCATACTCAAGCCAAGCAGTTTGGGATGCAGGTCCCCGGGTGAGCCGGGGCATTTCACACGGGACTTGCTAGACCGCCTACGCGCCCTTTACGCCCAATTCAAGTGAGCT
+
CCCCCGGGGGGGGGGGGFGGGGGGGGGGGGGGGGGGGGGGGGGGGGGGGGGGGGGGGGGGGGGGGGGGGGGGGGGGGGGGGGGGGGGGGGGGGGGGGGGGGGGGGGGGGGGGGGGGGGGGGGGGGGGGGGGGGGGGGGGGGGGGGGGGGGGGGGGGGGFGGGGGCEFGGGGGGFGFGGGGGEDGGGGGGGGGFGGFFEGFFFFFDFDFFFFFFFFD7>>FDF?@FEFF;::4>?6:>F1<AAFFA)64>(.
@M00200:207:000000000-ALC1F:1:2107:12312:15725 2:N:0:5
TACTGGGGTATCTAATCCTGTTTGCTCCCCACGCTTTCGCGCCTCAGCGTCAGTTCCGGTCCAGTGAGCCGCCTTCGCCACTGGTGTTCCTCCCAATATCTACGCATTTCACCGCTACACTGGGAATTCCACTCACCTCTCCCGGTCTCAAGCCTCACAGTCTGGCAGGCAGTTCCTCGGTTAAGCCGAGGGATTTCACCCGCCACTTGCAAAGCCGCCTACGCGCGCTTTAAACCCAATTCAAGTG
+
CCCCCGGGGGGGGGFFGGGGGGGGGGGGGGGGGGGGGGGGGGGGGGGGGGGGGGGGGGGGGGFGGGGGGGGGGGGGGGGGGGGGGGGGGGGGGGGGGGFGGGGGGGGGGGGGGGGGGGGGGGFFGGGGGGGGGGGGGGGGGFGGGGGDGGGGGGEFGGGGGGGGGGGGGGGGDFDGGGGDCDD?FGGGGGCGFGGFFEGFFFFF@DFFFFFFF@FF:EB<DFFFFD>F6:?25<>FBFB?<AAAF<B
@M00200:207:000000000-ALC1F:1:2107:9081:16145 2:N:0:5
TACACGGGTATCTAATCCTGTTTGCTCCCCACGCTGTCGCGCCTCAGTGTCGGCTATTGAGCCCTTACGAGCTCACCGCCCAGCAGACCGCCTTCGCCACTGGTGTTCTTCCGGATCTCTACGCATTCCACCGCTACACCCGGAATTCCATCTGCCTCTACGGTGCCCTAGCGACACAGTTGCCACGGCCGATCCGGAGTTGAGCCCCGGACTTTCACCACAGACTTATGCCGCACCCTACGCGCCCTTTT
+
CCCCCGGGGDGGGGGGGGGGGGGGGGGGGG?FCGGEGG@FGDCEEGGGFFGG>@FGCFCEC<<@FGGGFGFGGGGFFGGGGGGGGGGGGGGGCEF?BFBBFFFEGGEGGCGFGGGCEFGFGGGGF=FFGGGGGDGGGGG?ECGD87F?AFG,=9C?FFGCF6DCC7CEC:CF>?DDGGGFGCFF7<DG44:).8*.8(/6);:845@>)2)412/<<=<22<((,/)6:ABA;3(*-4836:>0609(42)
@M00200:207:000000000-ALC1F:1:2107:24307:16713 2:N:0:5
TACTAGGGTATCTAATCCTGTTCGCTACCCACGCTTTCGCGCCTCAGTGTCAGTATCGGCCCAGATCACTGCCTTCGCCATCGGTGTTCCTCCTGATATCTGCGCATTTCACCGCTACACCAGGAATTCCGTTCTCCCCTGCATACCTCTAGTCTGCCCGTATCGAAAGCAAGCGCCGTGTTAAGCACGGCGTTTTCACTCCCGACGCGACAAACCGCCTACGAGCCCTTTATACCCAGTTCAAGTG
+
CCCCCCFGGGGGGGGGG9FCFFGGGGGGGGGGGGGGGGGGGGGGGGGFGGGGGGFGEGGGGGGCFGGGGGGGGGGGGGGGGGGGCFFFGGGFGGGCGGGGGGGGGGGEGGGGGDGGGGGGGGGCFFDFGGGF8DFGGGGFDGGGGFGGGGGFGGGGGGGGGGCDG6@EDDFFFFGGGGEGEFGCGCCFD>>DF>D>FEG?FAFE>@FD):DB>1;C;>>BFF?B:D0<:?224<A<0)35:<2>D9>
@M00200:207:000000000-ALC1F:1:2107:21609:17071 2:N:0:5
TACTAGGGTATCTAATCCCGTTTGCTCCCCTGGCTTTCGCTCCTCAGCGTCAATGCCGGTCCAGGATGCCGCCTTCGCCACCGGTATTCCTCCAGATATCTACGCATTTCACCGCTACACCTGGAATTCTGCATCCCTCTCCCGGATTCAAGCCATCCAGTATCAGACGCAGTTCCCGGGTTGAGCCCGGGGATTTCACGTTCGACTTAACAGGCCGCCTACGAGCCCTTTAAACCCAGTTCAAGTG
+
CCCCCGGGGGGGGGGGGGGGGGGGGGGGGGGGGGGGGGGGGGGGGGGGGGGGGGGGGGGGGGGGGGGGGGGGGGGGGGGGGGGGGGGGGGGGGGGGGGGGGGGGGGGGGGGGGGGGGGGGGGGGGGGGGGGGGGGGGGGGGGGGGGGGGGGGGGGGGGGGGGGGGGGGDGGGGFGGGGGGGGGGGGGGGGGGFGGFFFGFFFFBDFFFFFFFF@FF>DFDFFFFFFFFFBBBFABGFFF?FFFFFFB
@M00200:207:000000000-ALC1F:1:2107:6360:17816 2:N:0:5
TACTCGGGTATCTAATCCTGTTTGCTACCCACGCTTTCGCGCATCAGCGTCAGTTCCGGTCCAGGTAGCCGCCTTCGCCACCGGTGTTCCTCCCAATATCTACGCATTTCACCGCTACACTGGGAATTCCGCTACCCCCTCCCGGACTCAAGCTCGACAGTTTCAAAGGCAGTTCCTCAGTTGAGCCGAGGGATTTCACCTTTGACTTATCGAACCGCCTACGCGCCCTTTATACCCAATTCAAGTG
+
CCCCCGGGGGGGGGGGGGGGGGGGGGGGGGGGGGGGGGGGGGGGGGGGGGGGGGGGGGGGGGGGGGGGGGGGGGGGGGGGGGGGGGGGGGGGFGGGGGGGGGGGGGGGGGGGGGGGGGGGGGGGGGGGGGGGGGGGGGGGGDGGGDDGGGGGGGGEGGGGGGGGGGGGFGGGGFGGGGGGGGGGGGFGGGGGFGGFFEGFFFFFFFCAFFFF@FF=6D;?FFF>FEFFFFB>AFF??F?:BFF<AFF
@M00200:207:000000000-ALC1F:1:2107:12992:18050 2:N:0:5
TACGAGGGTATCTAATCCTGTTTGCTCCCCACGCTTTCGCGTCTCAGCGTCAGTCACCGTCCAGAAGGCCGCCTTCGCCACCGGTGTTCCTCCAGATATCTACGCATTTCACCGCTACACCTGGAATTCCGCATCCCTCTCCCAAATCCAAGCCATCCAGTATCACACGCAGTTCCCCAGTTAAGCTGAGGGATTTCACGTATGACTTAGTTGGCCGCCTACGCACCCTTTAAACCCAATTCAAGTG
+
CCCCCGGGGGGGGGGGGGGGGGGGGGGGGGGGGGGGGGGGGGGGGGGGGGGGGGGGGGGGGGGGGGGGGGGGGGGGGGGGGGGGGGGGGGGGGGGFGGGGGGGGGGGGGGGGGGGGGGGGGGGGGGFGGGGGGGG@FFGGGGGGGGGGGGGEF6DCGGGGGGGGFFGGGGGGGFGCDEDDGGFGGGGGFD4?>FFFFFGFFFFFEFFFFCBCEBAE:>;;<AD9;B>DF@8CF946;??;E2:6<><
@M00200:207:000000000-ALC1F:1:2107:10300:19874 2:N:0:5
TACTGGGGTATCTAATCCTGTTTGCTCCCCACGCTTTCGCGCTTCAGCGTCAGTATTAAGCCAGGTGGCTGCCTTCGCCATCGACGTTCCTTCCGATCTCTACGCATTTCACTGCTACACCGAGAATTCCAGTCCCCCCTCCAACCCTCGAGCAAGGTAGTTTCTAATGCAATTTCCGAGTTGAGCTCGGAGCTTTCACATCGGACTTACCTCACCACCTACGCACCCTTTAAACCCAGTCCAAGTG
+
CCCCCFGGGGGGGGGGGGGGGGGGGGGGGGGGGGGGGGG7FG7CGGGFGGGGGGGGGGFFGGGGDGGGG8FGGGGGGGGG7AFF:FGGGGGGGCECFGGGGGGGGGGGGGGGGGGGGGGGFEDGGGGGGGF;CE,@DCGGGGGGGGGGFGGGGCG,@,@?ECFGGG7EGGG+C8;D297CGGGDGG8C7;*9ADFFFFG5=?BE=@FFFFFCEEF7=:@DFFFFDF;FFFFFF);F;(23)454,.6
@M00200:207:000000000-ALC1F:1:2107:10386:21091 2:N:0:5
TACAGGGGTATCTAATCCTGTTTGCTCCCCTAGCTTTCGCCTCTCAGCGTCAGGGACGAGCCAGCGAACCGCCTTCGCCACTGGTGTTCCTCTCGATCTCTACAGATTTCACCCTTACACCGAGAATTCCGTTCGCCTCTCTCGTCCTCAAGCCTTGCAGTTTCGGGCGCAGTTCCACGGTTGAGCCGTGGTATTTCACACCCGACTTGCAGAGCCGCCTACTTGCCCTTTACACCCAGTTCAAGTG
+
CCCCCGGGGGGGGGGGGGGGGGGGGGGGGGGGGGGGGGGGGGGGGGGGGGGGGGGGGGGGGGGGGGGGGGGGGGGGGGGGGGGGGGGGGGGGGGGGGGGGGGGGGGGGGGGGGGGDEFGGGGGGGGGFGGGGGGDGGGGGGGGGGGGGGGGGGGGGGGGGFGGFGGGGGECDGFCEGGGGGGCCFFGGGGGG>FGFFFGFFDAD6BFFFEFFF;FB:E9;(2=C<FF:?BFAD<<79<:2<AAF<:A
@M00200:207:000000000-ALC1F:1:2107:19736:21242 2:N:0:5
TACGGGGGTATCTAATCCCGTTTGCTCCCCTAGCTTTCGCGCCTCAGCGTCAAGAACAGGCCAGGTAGTCGCCTTCGCCACTGGTGTTCCTCCCGATATCTACGCATTTCACCACTACACCGGGAATTCCACTACCCTCTCCTGCCTTCGAGTCGATCAGTATCGCGTGACCCTCCCCAGTTGAGCCGGGGGCTTTCACACGCGACTAAATCGACCGCCTGCGCGCCCTTTAAACCCAATTCAAGTG
+
CCCCCGGGGGGGGGGGGGGGGGGGGGGGGGGGGGGGGGGGGGGGGGFFGGGGGGGGGGGGGGGGGGGGGGGGDGGGGGGGGGGGGGGGGGGGGGGGGGGGGGGGGGGGGGGGFFGGGGGGGGGEGGGGGGGGGGGGGGGGGGGGFGGGGGGFFGGGGGGGGGGGGDEEDEGGGFGGGGGGGGGGGGGGDGGGFDGFFFGFF33819BB*5*613;>9BF:<F,(,5(-(().6.3E0(43<ABA26<
@M00200:207:000000000-ALC1F:1:2107:14939:22296 2:N:0:5
TACACGGGTATCTAATCCCGTTTGCTCCCCTGGCCTTCGTGCCTCAGCGTCAGTAACTGTCCAGAGACTCGCCTTCGCCACTGGTCTTCCTTACGATATCTACGCATTTCACTGCTACACCGTAAATTCCAGTCTCCTCTCCAGTACTCTAGCCACGCAGTATCGAATGCAGTTTCAGGGTTGAGCCCTAAGATTTCACATCCGACTTGCGCGACCGCCTACGCACCCTTTCAGCCCAGTTCAAGTG
+
CCCCCGGGGGGGGGGGGGGGGGGGGGGGGGGGGGGGGGGGGGGGGGGGGGGGGGGGGGGGGGGGGGGGGGGGGGGGGGGGGGGFEFGGGGGGGGGGGGGGFGGGGGGGGGGGGGGGGGGGGGGGFFGGGDGFGGGGGGGGGGGGGGGFGGGCFFFGGGGGGGGGGGFGFGGGGFGGGGGGGG>DGCFGFGGGFGGF97?EFFFFDFFFFEFFFFFG@?@=>69@FFFFF@8)9546;114?36)).?
@M00200:207:000000000-ALC1F:1:2108:5010:5407 2:N:0:5
TACACGGGTATCTAATCCTGTTTGCTCCCCACGCTTTCGTGCATGAGCGTCAGTACAGGTCCAGGGGATTGCCTTCGCCATCGGTGTTCCTCCGCATATCTACGCATTTCACTGCTACACGCGGAATTCCATCCCCCTCTACCGTACTCCAGCGATGCAGTCACCGATGCAGTTCCCAGGTTGAGCCCGGGGATTTCACAACTGTCTTACATCACCGCCTGCGCACGCTTTACACCCAATTCAAGTG
+
CCCCCGGGGGGGGGGGGGGGGGGGGGGGGGGGGGGGGGGGGGGGGGGGGGGGGGGGGGDGGGGGGGGGGGGGGGGGGGGGGGGGGGGGGGGGGGGGGGGGGGGGGGGGGGGGGGGGGGGGCGGGGGGGGGFGGGGGGGEGGGGGGCEGGGGFGGGGGGGFCFGF*14@DGGGGGGGGGGGGGGGGGGGGGGGFGGAFFGFBD;AEBEFEFFFFFGGFFFFFFF:>E2>?:FFFBFFFFFFAFFFAA2
@M00200:207:000000000-ALC1F:1:2108:24279:5449 2:N:0:5
TACGGGGGTATCTAATCCTGTTTGCTCCCCACGCTTTCGCGTATCAGCGTCAGTATCCAACCAGGGGGTCGCCTTCGCCACAGGTGTTCCTCCCGATATCTACGCATTTCACCGCTACACCGGGAATTCCACCCCCCTCTTTGGTACTCTAGCTTGTCAGTTTCATGCGTCGTTCCCCGGTTGAGCCGAGGGATTTCACACATGACTTAACAAACCGCCTACACGCCCTTTACGCCCAATTCAAGTG
+
CCCCCGGGGGGGGGGGGGGGGGGGGGGGGGGGGGGGGGGGGFGGFGGGGGGGGGGGGGGGGGGGGGGGGGGGGGGGGGGGGGGGGGGGGGGGGGGGGGGFGGGGGGFGGGGFGGGGEGGGD7FGGGGGGGGGGGGGGDGGGCFGFGGGGF;>DC@9FFGFGFGC/1=?CEGGGGGGGFGGGGGGGG<DGGGG>GG?FDGFBBFFF?BFAF6FF:GC931:6?:FFE69>FBBFBCBF:21)))6)).
@M00200:207:000000000-ALC1F:1:2108:19025:6719 2:N:0:5
TACCAGGGTATCTAATCCTGTTTGCTCCCCACGCTTTCGTGCATGAGCGTCAGTGTTGGCCCAGAAGGCTGCCTTCGCCATCGGTGTTCCTCCAGATCTCTACGCATTTCACCGCTACACCTGGAATTCCACCTTCCTCTGCCACACTCGAGCCAAGTAGTTTCGAGCGCAATTCCCAAGTTAAGCCCGGGGATTTCACACTCGACTTGCTCAGCCACCTGCGCACACTTTAAACCCAATTCAAGTG
+
CCCCCFGGGGGGGGFGGGDCFGGGGGGGGGGGEGEEGGGGGGGGGGCFGGGGGGGFGFGGGGGGGGGGFGGGGFFGGGGGGGEGCEFGGGGGFGGGGGFGGGGGDGCFFCFFFGGGGGGGGFGGGGFC;FGGGFGFGGGGGGGGGGGGGGGGEEGFGFGGCGGE)06ADGCDGGG7=CFCG:EC?CFFGG5CACFF6999@FF>BFFBBF8++7?;9ADDFF>BFFFFF9@3?<FFD@DDFEEC39?
@M00200:207:000000000-ALC1F:1:2108:23209:6721 2:N:0:5
TACCGGGGTATCTAATCCCGTTTGCTCCCCTAGCTTTCGCGCCTCAGCGTCAAGAACAGGCCAGGTAGTCGCCTTCGCCACTGGTGTTCCTCCCGATATCTACGCATTTCACCACTACACCGGGAATTCCACTACCCTCTCCTGCCTTCGAGTCGATCAGTATCGCGTGACCCTCCCCAGTTGAGCCGGGGGCTTTCACACGCGACTTGAACGACCGCCTGCGCGCTCTTTAACCCCAGTTCAAGTG
+
CCCCCGGGGGGGGGGGGGGGGGGGGGGGGGGGGGGGGGGGGGGGGGGGGGGGGGGGGGGGGGGGGGFGGGGGGGGGGGGGGGGGGGGGGGGGFGDEGGGGGGGGGGGGFGGGGGGGGGGGGGGGGGGGGGGGGGF>FGGGFFGFGGGFGGGGGGGGGGGGGGGF):@CD5*=CGGGGGGGGFCFGGGGDGGG:DCFF3++/)=>9>2>7F)?>0C),79?BFF@;>91(.6<B2<<4,144AFFA<>
@M00200:207:000000000-ALC1F:1:2108:12148:7932 2:N:0:5
TACAAGGGTATCTAATCCCGTTCGCTCCCCTGGCTTTCGTGTCTCAGCGTCAGCACACTCCCAGCAATCTGTTTTCACCATTGGCGTTCCAAACGATATCTACGCATTTCACCGCTCCACCGTTTGTTCCGATTGCCCCTAAGTGGCTCAAGACCCGCAGTATACCAAGCAGTTCCACGGTTAAGCCGTGGGATTTCACAAGGTACTTACGGGCCCGCCTACACACGCTTTATACCCAGTTCAAGTG
+
CCCCCGGGGGGGGGGGGGGGGGGGGGGGGGGGGGGGGGGGGGGGGGGGGGGGGGGGGGFFEGGGGGFGGGGGGFGGGGGGGGFGGGGGGGGFBFGDFGEGGGGGGGGEGGGGGGGGGGGGFGEEFGGGGGGGGGGG888DGDCFDFGFGGGFGGGGGGGGEGGF*56@DGGGGGGGGG>DFEGEFGGG>DCCFF5FFFGF@F4AEFFFEF>>)89526@?DAFFFDBBF124)92;@E;34<?75<C
@M00200:207:000000000-ALC1F:1:2108:12333:7983 2:N:0:5
TACTAGGGTATCTAATCCTGTTTGCTCCCCACGCTTTCGCGTCTCAGCGTCAGTGTCGTCCCAGCGAGCTGCCTTCGCCATTGGTGTTCCTCCTGATATCTGCGCATTTCACCGCTACACCAGGAATTCCACTCGCCTCTTCCGAACTCAAGCCCGACAGTTTCAACCGGCATTCCAGGGTTGAGCCCTGGACTTTCACGGCGGACTTGCCGGGCCGCCTACACGCTCTTTAAACCCAGTTCAAGTG
+
CCCCCGGGGGGGGGGGGGGGGGGGGGGGGGGGGGGGGGGGGGGGGGGGGGGGGGGGGGGGGGGFGGGGGGGGGGGGGGGGGGGGGGGGGGGGGGGGGGGGGGGGGGGGGGGGGGGGGGGGGGGEGGGGGGGGGGFGGGGGGGGEGGGGGGGGGGGGCGCEGFGE**7@;EDGGDFGFG?DGGGGGGGGGGGGFGFFFFGFFFFF(:@4;CFB>>GC>BBFBF0??FFFFFFF4<<7?B2:<A4AAA9
@M00200:207:000000000-ALC1F:1:2108:6693:8913 2:N:0:5
TACTGGGGTATCTAATCCCGTTTGCTACCCTAGCTTTCGTGCCTCAGCGTCAGTATAAGCCTAGTAAGCTGTCTTCACTATCGGTGTTCTTGACGATATCTAAGCATTTCACCGCTACACCGTCAATTCCGCCTACTTCGACTTCACTCAAGTCCATCAGTATCGATGGCACCCTGACAGTTAAGCTGCCATATTTCACCACTGACTTACTAGACCGCCTACGCACCCTTTAAACCCAATTCAAGTG
+
CCCCCGGGGGGGGGGGGGGGGGGGGGGGGGGGGGGGGGGGGGGGGGGGGGGGGGGGGEGGGGGGFGGGGGGGGGGGFGGGGGGGGGGGGFGGDGEGGGGGGGFGGGGGGGGGGGGGGGGGGGGGGGGGGGGGGGDGGGGGCGGGGGGGGGGGGGGGGGGGGGGE15@E8@=?FDGDGGGGFF?DDGGGFDGGFGGFFFFFFFFA85A7C8B9BBG;=B5=>?5*)3:<2-:CCCGA9@B3>EE*7?:
@M00200:207:000000000-ALC1F:1:2108:4574:10948 2:N:0:5
TACCGGGGTATCTAATCCTGTTCGCTACCCACGCTTTCGCTCCTCAGCGTCAGGTAAGGCCCAGAGAGCCGCCTTCGCCACCGGTGTTCTTCCTGATATCTGCGCATTCCACCGCTACACCAGGAGTTCCGCTCTCCCCTGCCTACCTCTAGTCTGCCCGTATCGGAAGCAGGCTCGGAGTTAAGCTCCGAGTTTTCACTCCCGACGTGACGAACCGCCTACGAGCCCTTTCAACCCAATTCAAGTG
+
CCCCCGGGGGGGGGGGGGGGGGGGGGGGGGFGGGGGGGGGGGGGGGGGGGGGGGGGGGG?FGGGGGGGGGDGGGGGGGGDGGGGGFGEFGGFFGGGGGGGGGFGGGGGGFFGGGGGGGGFFGGGGGGGGGDGGGFGGGGGGGGGGGDFFGGGGGGGGGGGGGCC)1@@CGGGGGFGGG>DCCCFCCFF45?DA5DFFFGFFFF)199>6A:DA9>D1B13?F?)4B>32?0):5?F0:374<A5465
@M00200:207:000000000-ALC1F:1:2108:23666:11304 2:N:0:5
TACTAGGGTATCTAATCCTGTTTGCTCCCCACGCTTTCGTGCATGAGCGTCAGTGTTGGCCCAGAAGGCTGCCTTCGCCATCGGTGTTCCTCCACATCTCTACGCATTTCACCGCTACACGTGGAATTCCACCTTCCTCTGCCACACTCGAGCCACGTAGTTTCGAGCGCAATTCCCAAGTTAAGCCCGGGGATTTCACACTCGACTTGCGCGGCCACCTGCGCACACTTTAAACCCAATTCAAGTG
+
@CCCCFGFGDGGDGFGGGGGCEEFGGGGGGGGGGGCFGEGGGFGGGDGGGEGGGFGGGGGGGGGGFGGGGFGFGGGDGGEGGC7FGECG<EFGGGGGGGGGDFGGGGGAFFEGCEGEGGGGEGGGGGGGGGGGGFFGGGGGFFFFFEDFGFGGGGDEF??EDGF0:=ED>8?CGF<DCCC;ACGCGGGGGCD>7*;EECF@FFF=@F)7C)??2DC(=@F;F@>>E>F:A2AFBGF0<172959<<9
@M00200:207:000000000-ALC1F:1:2108:13321:12379 2:N:0:5
TACAGGGGTATCTAATCCTGTTTGATCCCCACGCTTTCGTGCCTCAGCGTCAGAACTGGCCTAGCCGCCCGTCTTCACCATCGGCGTTCCTGTAGATATCTACGCATTTCACTGCTACACCTACAGTTCCGGCGGCTCTTACCAGCCTCAAGAGACCCAGTATGGCCTGCGGTTCCACGGTTGAGCCGTGGGATTTCACAAGACACTTAAGTCTCCGCCTACGCACCCTTTATGCCTAATTCAAGTG
+
CCCCCGGGGGGGGGGGGGGGGGGGGGGGGGGGGGGGGGGGGGGGGGGGGGGGGGGGGGGGGGGGGGGGGGGGGGGGGGGGGGGGGGGGGGGGGGGGGGGGGGGGGGGGGGGGGGGGGGGGGGGGGGGGGGGCEGGGGGGGGGGGFGGGCDEDGGGGGGGGGGGE58AFFCGGGGGGGGGDFGGFFGGGGDGGFFGFFFGC345A@8;B<=FFA5@C9EFD(518;DFBBFFFB>7=))).2<AA<<9
@M00200:207:000000000-ALC1F:1:2108:17204:13685 2:N:0:5
TACTGGGGTATCTAATCCTGTTCGCTCCCCACGCTTTCGCGTCTCAGCGTCAGTACCGTTCCAGAGAGCCGCTTTCGCCACGGGTGTTCTTCCTGATATCTGCGCATTTCACCGCTACACCAGGAATTCCACTCTCCTCTCCCGGACTCTAGCCAGATGGTTTCCGTCGACGTCTGAAGGTTGAGCCTCCAGTTTTCACCACCGACCTACCTGGCCGCCTACACGCTCTTTACACCCAGTTCAAGTG
+
CC9CCGGGEGGGGFGGGGGGGGGGGGGGGGGGGGGGGGGGGGGDFGGGGGGGGGGGFGGGGGGGGGGGGGGGCFFGGGGGGGFEFFFGGGAEFGGGDGFE9EFGGGGGGGGGGGGEGGGFGGFEGEFDFGGGGGGGFGGGGFGEEEGGGGGFEDGFC97<<C?=;0539@CDDGGGFFC>GG>E47>*ADFGFGGFF?F*>FB4((3>)/;4;0FGFF9@DFFFFF?0:7-<AB:F-11.6)644:)
@M00200:207:000000000-ALC1F:1:2108:17304:14035 2:N:0:5
TACTGGGGTATCTAATCCTGTTTGCTCCCCATGCTTTCGCTCCTCAGCGTCAGGTAATGCCCAGAGAACCGCCTTCGCCACCGGTGTTCCTCCTGATATCTGCGCATTCCACCGCTACACCAGGAATTCCGTTCTCCCCTGCATACCTCTAGTCAGCCCGTATCTGAAGCACGCTCAGGGTTGAGCCCTGAGTTTTCACTCCCGACGTGACTAACCGCCTACGAGCCCTTTACACCCAATTCAAGTG
+
CCCCCGGGGGGGGGGGGGGGGGGGGGGGGGGGGGGGGGGGGGGGGGGGDGGGGGGGGGGGGGGGGGGFFGGGGGGGGGGGGGGGGGGGGGGGGGGGGGFGGGGGGGGGGGGGGGGGGGGGGGGGGGGGGGGGGGGGGGGGGGGGGGGGGGGDGGGFFGGGGGGD*5@EFGGGGGDGGGFGGGGGGGGGCGFGFFGFFFGFEAA>AABBDFFFFEG<@EBFFFFA?F@DFFFCFFGFF0;@E<<)9AA
@M00200:207:000000000-ALC1F:1:2108:9536:14870 2:N:0:5
TACCAGGGTATCTAATCCTGTTTGCTCCCCTAGCTTTCGTGCCTCAGTGTCAGGAATTGTCCAGGGACTCGCCTTCGCCACTGGTGTTCCTCTCGATATCTACGCATTTCACCGCTACACCGGAAATTCCACTACCCTCTACCGCACTCTAGCTGTCCAGTCTTGGATGCAGTTCCTAGGTTAAGCCCAGGGATTTCACATCCAACTTAAACAACCGCCTACGCGCCCTTTAAGCCCAATTCAAGTG
+
CCCCCGGGGGGGGGGGGGGGGGGGGGGGGGGGFGGGGGGGGGGGGGGGGGGGGGGGGFGGGGGGGCFGGGGGGGGGGGGGGGGGGGGGGGFGGGGGGGGGGGGGGGGGGGGGGGGGGGGGGGGGEGGGGGGGGGGGGGFGGGGGGGGGGGGGGGCFGGGGGGGF<86@DFFGDGGGGGCGFGGGGFGGDGGGFGG?EFG7EFFFEFFFEFFFFFGGFF>=26>EFEFFFBEEE<E4=D0;4CE??<;
@M00200:207:000000000-ALC1F:1:2108:6077:18477 2:N:0:5
CACCAGGGCATCTATTCCTGCTTGCTCCCCACGCTTCCGCGCCTCAGCGCCAGTGACTGTCCAGATGGCCGCCTTCGCCACCGGTGTTTCGCTCGATATCTAGGAATCCTACCTCTACACCGAGCCTTCCATCATGCTCTCCAGTAATCCAGCCTCGAGCTTGCCGGCGCACTTCTACGCTTAAGCTGTGGGATTTCCTGCCAGACCTATGAGGCCGACCAAACGCGCTTGAAGCTCAATTTAAGCTACGT
+
-8CCC6FF,96@<<,,;,,6,C6C8EF,CF<7C@,:,C,B@+@:7,@E:+@+6:,,CC@FE,@C,,6:EFEG+7@,,,,@6BBCF74,4,474,7:,:44;,,,,,A,444,,,4,4F>=94=78+8,,,,:@9@3,,7+?@8,3=@+?+,,6+1DC+6++,+)0)++3*3;7*3+2:**1**,=7=;1;64)2*/87+408);33()/+/++,*/()((,),.4>1((((())+).))--)..)-)).,,
@M00200:207:000000000-ALC1F:1:2108:9686:18876 2:N:0:5
TACTCGGGTATCTAGTCCTGTTCGCTCCCCACACCTTCGCTCCTCAGCGTCAGGTAATGCCCAGAGAACCGCCTTCGCCACCGGTGTTCCTCCTGATATCTGCGCATTTCACCGCTACACCAGGAATTCCGTTCTCCCCTGCATACCTCTAGTCTGCCCGTATCTGAAGCAGGCTCAGGGTTAAGCCCTGAGTTTTCACTCCCGACGCGACAAACCGCCTACGAGCCCTTTAAACCCAATTCAAGTG
+
CCCCCGGGGGGGGG9FFGGGGGGGGGGGGGGGGG@FGGGGGGGGGGGGGGGGGGGGGGGGGGGGGGGGGGGGGGGGGGGGGGGGGGGGGGGGGGFGGGGGGGGGGGGGGGGGGGGGGGGGGGGGGGGGGGGGGGGGGGGGGGGGGGGGGGGGGGGGGGGGGDGF7CEFGGGGGGGGGGGFEGFGGGFGGGGGFFGFFFGFFAA>A=BD@DFFDFGF;EFFFFFDDFBF<?:9ADCFFFFFBAB9>BA
@M00200:207:000000000-ALC1F:1:2108:21712:19183 2:N:0:5
TACCCGGGTATCTAATCCCGTTTGCTCCCCTGGCTTTCGCTCCTCAGCGTCAGGTAATGCCCAGAGAACCGCCTTCGCCACCGGTGTTCCTCCTGATATCTGCGCATTTCACCGCTACACCAGGAATTCCGTTCTCCCCTGCATACCTCTAGTCTGCCCGTATCTGAAGCAAGCACACAGTTAAGCTGTGTGTTTTCACTCCCGACGCGACAAACCGCCTACGAGCCCTTTACACCCAGTTCAAGTG
+
CCCCCGGGGGGGGGGGGGGGGGGGGGGGGGGGGGGGGGGGGGGGGGGGGGGGGGGGGGGGGGGGGGGGGGGGGGGGGGGGGGGGGGGGGGGGGGGGGGGGGGFGGGGGGGGGGGGGGGGGGGGGGGGGGGGGGGGGGGGFGGGGGGGGGGGFGGGGGFFEGGFF*0E,2@FFGGGGGG6?EEGFGGGGFGGGFFGAACGFFAF>AAFFF4;DFDCC9EBDDFFD?A9FFFFB>AF@B1,2.<AAFBA
@M00200:207:000000000-ALC1F:1:2108:23195:20303 2:N:0:5
TACGCGGGTATCTAATCCTGTTTGCTCCCCTAGCTTTCGTGCCTCAGTGTCAGGTGTTGTCCAGGGACTCGCCTTCGCCACTGGTGTTCCTCTCGATATCTACGCATTTCACCGCTACACCGAGAATTCCAGTAGCCCCTTCCGCACTCTAGCACAACAGTATCGCTTGGCCGCTCCGGGTTAAGCCCGGAGATTTCACAAGTGACTTGTTACGCCGCCTACGCGCCCTTTAAACCCAATTCAAGTG
+
CCCCCGGGGGGGGGGGGGGGGGGGGGGGGGGGGGGGGGGGGGGGGGGGGGGGGGGGGGGGGGFGGGGGGGGGGGGGGGGGGGGGGGGGGGGGGGGGGGGGGGGGGGGGGGGGGGGGGGGGGGGGC:FGGGGGGGGDDFGGGGGDGGGGGGGGGGGGGGGGGGGF10ACFEFFDGDGDGGGGEGGGFGGG4CDEGGAFE:>@ACFFFFCEFFFFFDD@B@FDF<EFDFBB0:<BF?FFFFF9ABD2:4
@M00200:207:000000000-ALC1F:1:2108:19954:22829 2:N:0:5
TACAAGGGTATCTAATCCTGTTTGCTCCCCACGCTGTCGCGCCTCAGTGTCAGCTGATGCCCAGCAGGCCGCCTTCGCCACTGGTGTTCTTTCGGATATCTACGCATTCCACCGCTACACCCGAAATTCCACCTGCCTCTACATCGCTCGAGCTCAGCAGTTCGCACGGCAGATCCGGGGTTGAGCCCCGGACTTTCACCACACGCTTACCAAGCCACCTACGCGCCCTTTACACCCAATTCAAGTG
+
CCCCCGGGGGGGGGGGGGGGGGGGGGGGGGGGGGGGGGGGDEGGGGGGGGGGGGGGGGGGFGGGGGGGGGGGGGGGGGGGGGGGGGGGGGGGGGGGGGGGGGGGGGGGGFGGGGGGGGGGGGDGDEGGGGGGGGGFGGGGGGGGGGCDGD>CGGGGGGGFDAGD)14@=EGGGGGGGEGGGEGGGFG4DGGDFD4A=5FFEFFFFFFFDFFFF@GGFA??FF?E>FF9>?BABB?596::49<):62
@M00200:207:000000000-ALC1F:1:2108:16781:22979 2:N:0:5
TACCCGGGTATCTAATCCCGTTTGCTCCCCTGACCTTCGTGCCTCAGCGTCAGGAACTGTCCAGAGACCCGCCTTCGCCACTGGTCTTCCTTACGATATCTACGCATTTCACCGCTACACCGTAAATTCCAGTCTCCTCTCCAGTCCTCAAGCACGGCAGTATCTAATGCAGTTTCGGAGTTAAGCCCCGAGATTTCACACCCGACTTACCGCGCCGCCTACGCACCCTTTACACCCAGTTCAAGTG
+
CCCCCGGGGGGGGGGGGGGGGGGGGGGGGGGGGGGGGGGGGGGGGGGGGGGGGGGGGGGGGGGGGGGGFGGGGGGGFDGGGGGGGGGDGGFGGGGGGGGGGGGGGGGGGGGGFGGGGGGGGGGGGGFGGGGGGGGFGGGFGGGGGGGGGGFEGGGGGGDECFFF*57==EFGGGGGGDEGDGCED797<DGGE>CFFFF6<9AEFBAFFFFFFFG46):??A;>@E0<F@E395079<B?))469AA
@M00200:207:000000000-ALC1F:1:2108:7234:23590 2:N:0:5
TACGGGGGTATCTAATCCTGTTTGATACCCGCACTTTCGAGCCTCAGTGTCAGTTCCGGCCCGGATGCCTGCCTTCGCGATTGGAGTTCTTCATGATATCTGAGAATTTCACCGCTACACCATGAATTCCAGCATCCCTGAACGGACTCAAGACCGCCAGTTTCCACTGCAGGCCGCAGGTTGAGCCCGCGGATTTCACAACTGACTTGACAGTCCAACTACGCTCCCTTTAAACCCAGTTCAAGTG
+
CCCCCEGGGGGGFGFGEFGGGGGGGFGGFFFGDGDGGGGGGGGGGFGGGFGGGGG9FFFCFGGGGEDG,<FGFGEGGGGE@DBEFGG8F9EFGADCFFFDAEFG,>?FG9FGGGGCBEFEEFFGGGGFG9DD8FGGFGF=D,=,@CEDG?8DEFFE6CCE897**0772@CF57*;DE798AFGGC*9?<CD:33679@F359A8(.;74)+1;D6)/513F<)(071:)5)6<CF1:33.4:29<F
@M00200:207:000000000-ALC1F:1:2108:19574:23634 2:N:0:5
TACTCGGGTATCTAATCCTGTTTGCTCCCCACGCTTTCGTGCCTCAGCGTCAGTATCGGGCCAGTGAGCCGCCTTCGCCACTGGTGTTCTTGCGAATATCTACGAATTTCACCTCTACACTCGCAGTTCCACTCACCTCTCCCGAACTCAAGATCTTCAGTATCAAAGGCAGTTCTCGAGTTGAGCTCCAGGATTTCACCCCTGACTTAAAGACCCGCCTACGCACCCTTTATACCCAATTCAAGTGAGCT
+
CCCCCGGGGGGGGGGGGGGGGGGGGGGGGG,7CFGGGGGGGGGGGGGGGGGGGGC9@FF@FGGG,EEGGGGGGGGGGGGGG8FGGGGGGAGFGD@FGGCFFFGGEGGGGGGGGDGGGGGF,,DFC:BEGGGGGGCGFGGGGGG++@GGGFGGFF9EDFGAA8DC*5,7==FC7@FD+@EGGG8:CFFG79EFA>CA<EF>95AFFFFFC@+BC:*;@?@@@FDA9BB@;;3>5)=+=@D@CEE?5CE5)(/
@M00200:207:000000000-ALC1F:1:2108:12246:23916 2:N:0:5
TACACGGGTATCTAATCCCGTTCGCTCCCCTGGCTTTCGCGCCTCAGCGTCAATACATGGCCAGTGCGCCGCCTTCGCCTCCGGTGTTCCCTGTGATATCTGAGCATTTCACCGCTCCACCACAAGTTCCGCGCACCCCTCCATGATTCTAGTTCCGCAGTATCGAGGCCACTTCGACGGGTGAGCCGCCGGATTTCAACCTTGACTTACGAAACCGCCTACGCGCCCTTGAAACCCAATTCAAATG
+
CCCCCGGGGGGGGGGGGGGGGDEFGGGGGGGGGGGGGGGGGGGGGGGGGGGGGGGFGGEFGGGGGFGGGGDGGGGGFGEEGGGDGGGDFGGGFFDFCF;FEFFEFGGGGGGGF@CEGGGGGGFF=FGGGFDG6EEEGGGG=EFGFGGDEFE;@:E@+@ECGGGE))44<D5@CFGGFEEG5:CFGFFGGGGDE*2;87;C;FAAE;EAC9;.7<DC>F01()(5()-4(4().)0>(--(.<9)).)
@M00200:207:000000000-ALC1F:1:2109:22524:3557 2:N:0:5
TACTGGGGTATCTAATCCTGTTTGCTCCCCACGCTGTCGCGCCTCAGCGTCAGCAACAGCCCAGCAGGCCGCCTTCGCCACTGATGTTCTTCCCGATCTCTACGCATTCCACCGCTACACCGGGAATTCCACCTGCCTCTACTGTGCTCAAGCCCGACAGTTTAGAAGGCAGCCCTGCGGTTAAGCCGCAGGATTTCACCCCCTACTTATCAGGCCGCCTACGCGCCCTTTAAACCCAATTCACGTG
+
CCCCCGGGGGGGGGGGGGGGGGGGGGGG<@CFGGGGGGGGGGGGGGGGGGGGGGGGGGGGGGGGGGGGFGGGGGGGGGGGGGGGGFGGGGEGGFGGGGGGGGFGGGGGGGGGGGGGGGGGGGGGGGGGGGGFGGGGGGGGGGGGFGGGGGGGGGGEGGGGAFGGGGGGCGCCD*@FFGGGGB):=CFGDGGBDC:8ACG8135>;@897FFFC;F:63;<@FF9>C>BF<?FFFFF??:?>DF)416
@M00200:207:000000000-ALC1F:1:2109:26278:5226 2:N:0:5
TACCGGGGTATCTAATCCCGTTCGCTACCCTGGCTTTCGTGTGTGAGCGTCAGATTTGGACCAGTGCGCTGCCTTCGCCTTTGGTGTTCCCCACGATATCAACGGATTTCACCCCTACACCGTGAGTTCCACGCACCTCTTCCAACCTCAAGTCATGCCGTTTCGCTCGCGAGCCGTAGGTTTAGCCCACGGATTTTACGAACGACTAACATGACCGACTTGACACCCTTTAAACCCAATTCAAGTG
+
CCCCCEGGDEGGGGGGGGGGGGGGGGGGCFFGGGGGGGGGGGGEFFGGGGGGGGGGGGGGGGGGFGGGGGGGGGGGGGGGGGGGGGGGGGGGGGGFFCBFGGGGCEGGGGGGFGGGGGGFGGFGGGGGG,>FC68=CGGGGFGGGGGDFFGGFGGGFFGEEG??+=CDCEGD5@;9*A4>EE*:=CCFGGGFG:DFFEF3=FD>;9?@FFFC@ECDB)491=7:AFFF6(,5<BFF1<?FFFA4<:4
@M00200:207:000000000-ALC1F:1:2109:5795:5245 2:N:0:5
TACGCGGGTATCTAATCCTGTTCGCTCCCCATGCTTTCGCTCCTCAGCGACAGGTCATGCCCAGAGAACCGCCTTCGCCACCGGTGTTCCTCCTGATATCTGCGCATTCCACCGCTACACCAGGAATTCCGTTCTCCCCTGCATACCTCTAGTCTGCCCGTATCGGAAGCACGCTCAGGGTTGAGCCCTGAGTTTTCACTCCCGACGCGACAAACCGCCTACGAGCCCTTTAAGCCCAATTCAAGTG
+
CCCCCGGGFGGGGGGGGGGGGGGGGGGG,BFGGGGGGGGGGGGGGGGGGDGGCFGGGGGGGGGFGGGGG,=CCGGGGEGGEFGGCGEEGGGGGGGDGGGGGGFGGGGGGGGEGGGG>@EEECFCFEFGGGGGGGGGGGGGGGGGGGGF9DGCFGGGCFGDGGGG87>EDGGGGFGDCFGGFB)0*=CFFFCF>=B8B?CF8FFFD9@>@EFFF<<F9>B<1F<BFG9?B1)64AF??FF?<A<465<
@M00200:207:000000000-ALC1F:1:2109:10701:5725 2:N:0:5
TACTGGGGTATCTAATCCCGTTCGCTACCCTAGCTTTCGTTCCTCAGCGTCAGAAGAGACCCAGTAAGCCGCTTTCGCCACCGGTGTTCCTGATGATATCAACGCATTTCACCGCTCCACCATCAGTTCCGCTTACCCCTGTCTCCCTCAAGCCATGCAGTATGAAATGCACTTCCTCGGTTAAGCCGAGGGATTTCACATCTCACTTACATGGCCGCCTACGCACCCTTTATGCCCAGTTCAAGTG
+
CCCCCGGGGGGGGGGGGGGGGGGGGGGG<FDGGGGGGGGGGGGGGGGGGGGGGGGGGGGGGGGGGGGGGGGGGGGGGGGGGGGGGGGGGGGGGGGGGGFGGFGGGGGGGGGGGGGGGGGGGGGGFGGGGGGGGGGG8FGGGGGGGGGGGGGGGGGGGGGCFGGFE@EFFGGGGFGGGGCDGA)58EGDDGDFGFGFFFGFFFFFEFFFFFFFFBGG@FFFFFFF?F>FFFFFF3CA@@<@EEF5?CE
@M00200:207:000000000-ALC1F:1:2109:11120:5927 2:N:0:5
TACAAGGGTATCTAATCCCGTTTGCTCCCCACGCTTTCGCGCCTCAGCGTCAGGAAATGCCCAGAGACCCGCCTTCGCCACCGGTGTTCCTCCCGATCTCTACACATTTCACCGCTACACCGGGAATTCCAGTCTCCTCTGCATCCCTCAAGAACGGCAGTATCAGCCGACGTTTCTCGGTTAAGCCGAGAGATTTCACGACTGACTTGCCATCCCGCCTACGCGCCCTTTAAACCCAGTTCAAGTG
+
CCCCCGGGGGGGGGGGGGGGGGGGGGGGDGGGGGGGGGGGGGGGGGGGGGGGGGGGGGGGGGGGGGGGGGGGGGGGGGGGGGGGGGGGGGGGGGGGGGGGGGGGFGGGFGGGGGGDGGGGGGGDGGGGGGGGGGGGGGGGGFGGGGDFGGGGGGGGGGGGGGGGFFGGGGGGGFGGGGGGGF)15=FDDGGFGGGAFFGADF>:347)4@FEFEGG?DBF;FB0;E>FBFFFFAF44:?BAFFFBAF
@M00200:207:000000000-ALC1F:1:2109:12160:7167 2:N:0:5
TACCAGGGTATCTAATCCTGTTTGCTCCCCTAGCTTTCGCACCTCAGCGTCAGGAACGCGCCAGTCACTCGCTTTCGCCTCCGGCGTTCCTCTTGATATCTACGCATTTCACCGCTTCACCAAGAGTTCCAGTGACCCCTCACGCCCTCGAGCCCGGTATTTTCAGCCGCCGTTCCGCCGGTAAGCGACGGGATTCCACGACTGATTTGCCGAGCCGCCTACGTGCCCTTTACGCCCAATTCAAGTT
+
CCCCC@FGGGGGGGGGGGGGGGGGGGGGGGGGGGGGGGGGGGGGGGGGGGGGGGGGGGGGGGGGGGGGGGGGGGGGGGGGGGGGGGGGGGGGGGGGGGGGGGGGGGGGGGGGGGGGGGFGGFGGGGGGGGGGGGGGGGGGGGGFGGGGGGGGGGGGGGGGGGGGGGGGGGGGGFGGGGGGGF(8DGGGGGGE5<FFFFGEFFFD3<<BFFFFF>DG>FFBBF?F?C:?BFF2<<DEF66<DFA<FA)
@M00200:207:000000000-ALC1F:1:2109:22014:7580 2:N:0:5
TACACGGGTATCTAATCCTGTTCGCTCCCCACACTTTCGCTCCTCAGCGTCAGGTAATGCCCAGAGAACCGCCTTCGCCACCGGTGTTCCTCCTGATATCTGCGCATTTCACCGCTACACCAGGAATTCCGTCCTCCCCTGCATACCTCTAGTCTGCCCGTATCGGCAGCAGGCTCGGGGTTAAGCCCCGAGTATTCACTCCCGACGTGACTAACAGCCCACGAGCCCTTTAAGCCCAGTTCAAGTGATCT
+
CC6C<@CFFCFGADDDFGDGFGG;FCFCCFFG:FG<FGGEFGGGGGEFG@CF@CEEGGGFGGFEGG8@FBC7FE7FD:E@GFCG:F?FECCGGFCFCGEFGFG+F8C?EEFFA@EGGEGGGDEGG=,,>FFG,8=FF>CFFFGGFGF9F6=3@DF=DFDGEEGF>C+89C7+3*;901*9::)12=>DD)/6?*=F><F+*;5)/6(.6):)17C0)50(,8,((:3:1:)64)968038):A.-6<A)))
@M00200:207:000000000-ALC1F:1:2109:13002:7724 2:N:0:5
TACTAGGGTATCTAATCCTGTTCGCTCCCCACGCTTTCGCGCCTCAGCGTCAGTGTCGGTCCAGACGGCTGCCTTCGCCATCGGTGTTCTTCCCAATATCTACGAATTTCACCTCTACACTGGGAATTCCACCGTCCTCTCCCGAACTCGAGCCTGCCAGTCCCAAGCGCCGTTCCCAGGTTAAGCCCGGGGCTTTCACGCCTGACTTGGCAAACCGCCTACACGCCCTTTAAACCCAGTTCAAGTG
+
CCCCCGGGGGGGGGGGGGGGGGGGGGGGFGGGGGGGGGGGGGGGGGGGGGGGGGGGEGGGGGGGGGGGFGGGGGGGGGGGGGGGGGGGGGGGGGGGGGGGGGGGEFGGGGGGGGGGGGGGGGGGGGGGGGFGGGDGGGGGGGDEEGGGGGGGGGGGGGGGGGCFGGGFGGDGGFGGGGGGG=*15=FCD4EEDGGFFEGF2AFFFFFEFFFFEFGGFBFD7F@DFG?FFF:BFBFFF?(.6<>A<A9
@M00200:207:000000000-ALC1F:1:2109:24569:7990 2:N:0:5
TACTGGGGTATCTAATCCTGTTCGCTCCCCACACTTTCGCTCCTCAGCGTCAGGTAATGCCCAGAGAACCGCCTTCGCCACCGGTGTTCCTCCTGATATCTGCGCATTTCACCGCTACACCAGGAATTCCGTTCTCCCCTGCATACCTCTAGTCTGCCCGTATCGGAAGCAGGCTCAGGGTTGAGCCCTGAGTTTTCACTCCCGACGCGACAAACCGCCTACGAGCCCTTTAAACCCAATTCAAGTG
+
CCCCCGGGGGGGGGGGGGGGGGGGGGGG@FGGGGGGGGGGGGGGGGGGGGGGGGGGGGGGGGGGGGGGGGGGGGGGGGGGGGGGGGGGGGGGGGGGGGGGGGFGGGGGGGGGGFGGGFGGGGGGGGGGGGGGGGGGGGGGFGGGGGGFGGGGGGGGGGGGGGGGGGEGGDGGGBGGGGGGGF58CF7DFGGFFFGFFEFFFAFDDFFFFFFF@FGGFF6<DF;DFE;FFBFF<<FF<<0:>ABFFFF
@M00200:207:000000000-ALC1F:1:2109:3201:8501 2:N:0:5
TACGAGGGTATCTAATCCGGATCGCTCCCCACGCTTTCGCGCCTCAGCGTCAGCAAAGCTCCAGGCAACCGCCTTCGCCACTGGTGTTCCTCCCGATATCTACGCATTCCACCACTACACCGGGAATTCCATTGCCCCCTAGCTTGCTCCAGCTCGGCCGTATCCGCTGACCCCGCCCAGTTGAGCCGGGCGATTTCACAACGGCCGTGCCGAGCCGCCTGCGCGCCCTTTACACCCAGTTCAAGTG
+
CCCCCGGGGGGGGGGGGGGGGGGGGGGGGGGGGGGGGGGGGEGGGGGGGGGGEFGGGGGGGGGGGFGGGGDGGGGGGGGGGGGGGGGGGGGGGGGGGDGGGGGGGGGGGGGGGGGF?FGGGGGGGGGFGFG9:E8FFEEDGCCG;?FGGGF8DCGGDGCEGGFGGGGEDGGC>>?DGCDGGF/>FGGGGDGFDCGFFFGFFD>7(49;6>FBFFGD6BFB,)49>G>>FB0<>2BFBF?:2:<946>
@M00200:207:000000000-ALC1F:1:2109:9597:8604 2:N:0:5
TACTAGGGTATCTAATCCTGTTTGCTACCCACGCTTTCGCGCATCAGCGTCAGTTCCGGTCCAGGTAGCCGCCTTCGCCACTGGTGTTCCTCCCAATATCTACGCATTTCACCGCTACACTGGGAATTCCGCTACCCCCTCCCGGACTCAAGCCTCACAGTTTCAAAGGCAGTTCCTCAGTTCAGCCGAGGGATTTCACCTTTGACTTGCAAAGCCGCCTACGCGCCCTTTACGCCCAGATCAAGTG
+
CCCCCFGGGGGGGGGGGGGGGGGGGGGG;CFGDDGGGGGGGGDGGGFGGGGGGGFGGG>FGGGGGGFGGGGGGGGGGGGDGGFFGGGGGGGGGGGGGGGGGGGFGGGGGGGGGGGGGG?GCGFGCFGGGGGGGGGGGFGGGGGCECEGGFF9EDGGGGG7EFGFG7EFGGGDGF>GFGGGG@*2?CFGDCEFGGGFFCGFFFFFCCFFFF481(8D6>@@FF@B@FF@3;B2>:>EF?B0?>?2<-)
@M00200:207:000000000-ALC1F:1:2109:25360:9163 2:N:0:5
TACGCGGGTATCTAATCCTGTTTGCTCCCCACGCTGTCGCGCCTCAGTGTCGGCTATTGAGCCCTTGCGAGCTCACCGCCCAGCAGACCGCCTTCGCCACTGGTGTTCTTCCGGATCTCTACGCATTCCACCGCTACACCCGGAATTCCATCTGCCTCTACGGTGCCCAAGCCTGACAGTAGCAGCGGCCGAGTCGGGGCTGAGCCCCGACCTTTCACCGCGGCCCTATCTCGCCACCTACGCGCCCTTT
+
ACCC<FCDFFFGECDDEEC@FG9FFFCEFFFGGGGGCGGGGGGGGGCEC@FEGGGG@EFFGGCFF8FGDFDG:A9A<CFGGGGCB8,,AF7@FFADC:CGCF@<<E=,=,5C?FE6C,EC;FFBFGGGGG=E8EGEG6@7EGC5B*DDFG7,@9A@EGGGCC99*/=,2;9C:)8<FCCD,***44)9<)5)):5)0(7),)<@(((,,7)(-27>AFAFF)(308(4,4)6:?F3-(4((897233,3:
@M00200:207:000000000-ALC1F:1:2109:17968:9234 2:N:0:5
TACTGGGGTATCTAATCCTGTTTGCTACGCACGCTTTCGCGCATCAGCGTCAGAACCGGTCCAGGTAGCCGCCTTCGCCACTGGTGTTCCTCCCAATATCTACGCATTTCACCGCTACACTGGGAATTCCGCTACCCCCTCCCGGCCTCAAGCCAGGCAGTTTCAAAGGCAGTTCCTCAGTTCAGCCGAGGGATTTCACCTTTGACTTGCCAAGCCGCCTACGCGCCCTTTATACCCAATTCAAGTG
+
6<CCCGGEFGGGGGGGGGGGGGGGGGGG,@FEFGGGGGGFEGGDGFGGGGGGGGFGGGGGEGGFGGGGGGGGEFGGGGGGGGFGGGFGGGGFGGGFGGGGGGGGGGDGGGGGGGDEGEGGGGGGGGGGGGCGGGGGGGGDGCEEGGEGGGGCGFGGGGGGGGGGGGGGGGFGFACEGFGCD6*/=CFGG4??G4CF6?GFFFFFEFFFFFFF@FGG3B9?DA;92:610824<B?=8?:?)6A>>BB
@M00200:207:000000000-ALC1F:1:2109:15561:10247 2:N:0:5
TACCCGGGTATCTAATCCTGTTTGCTCCCCACGCTTTCGTGCATGAGCGTCAGTGTTGGCCCAGAAGGCTGCCTTCGCCATCGGTGTTCCTCCACATCTCTACGCATTTCACCGCTACACGTGGAATTCCACCTTCCTCTGCCACACTCCAGCCAAGTAGTTTCGAGCGCAATTCCCAAGTTAAGCCCGGGGCTTTCACACTCGACTTGCTCGGCCGCCTGCGCACACTTTAAACCCAATTCAAGTG
+
CCCCCGGGGGGGGGGGGGGGGGGGGGGGCFGGGGGGGGGGGGGGGGGGGGGGGGGGGGGGGGGGGGGGGGGGGGGGGGGGGGGGGGGGGGGGGGGGGGGGGGGGGGGGGGGGGFGGGCFGGGGGGGGGGGGGGGGGGGGGGGGGGGGGGGGGGGGGGGGGGFFGGFGGGGGGGFGGFGGGGF*;BFGGGDGFGGFFFFGFFFFF5=>?EFFEDFGGFEFFFFFFFEFFFFFF4:=FFFFFABF9459
@M00200:207:000000000-ALC1F:1:2109:16880:10309 2:N:0:5
TACTGGGGTATCTAATCCTGTTTGCTCCCCACGCTTTCGTAGTTGAGTGTCAGTGTCTGTCCAGGTCGCCGCCTTCGCCTCTGGTGTTCCTCCCGATCTCTACGCATTTCACCGCTACACCGGGAATTCCACGACCCCCTCCAGAACTCGAGTCTCACCGTTTCTGAGGCACTTCTTGAGTTAAGCTCAAGGCTTTCACCTCAGACAAATGAGACCACCTACCTACCCTTTACACCCAGTTCAAGTG
+
CCCCCGGGGGGGGGGGGGGGGGGGGGGGGGGGGGGGGGGGGGGGGGGGGGGGGFGGGGGGGGGGGGGGGGGGGGGGFGGGGGGGGGGGGGGGGGGGGGGGGCGGGGGGGGGGGGGGDGGGGGDE:@FGGGGGGGGGGGGGGGGFGGGGGGDBFGFFFGGGGGGGGGGG6FGGGFGGGFFGE;*;FGGGGGGFGGGFFFGFFFFAEFDBDFFFCCF4:FFBEFDFEFDFFD;EFFFA:(6;CEFE39?
@M00200:207:000000000-ALC1F:1:2109:20033:12638 2:N:0:5
TACGGGGGTATCTAATCCTGTTTGCTCCCCACGCTTTCGTGCATGAGCGTCAGTGTCAGCCCAGAGACCTGCCTTCGCCATCGGTATTCCTCCTGATATCTACGCATTTCACTGCTACACCAGGAATTCCAGTCTCCTCTGCCGCACTCAAGCCTTGCAGTCCCAAATGCCATTCCCAGGTTGAGCCCGGGGATTTCACATCTGGCTTACAAAACCGCCTGCGCACGCTTTAAAACCAATTCAAGTG
+
CCCCCGGGGGGGGDFGGGGDGGGGGFGFDFFGGGGGCFGE@EDGFFFFECEDGGGGGGGGFGE@DFGEFGDFGGGFGGG7FFGGGGGF@FFGGGGGFGGGGFG<CBCFE9EGGGGFFG?EG@FGGGGGGGGGGGGGGGGGGGGDE8EGGGGFGGGGGGEEGGGGFFGAFFGGGFGGGGGGG80:*@CGGC7?>D4F6EGFFFCAEFFFFFFC=BGGFFF@2A(:;F;;2;D9?)+083<F<F24:4A
@M00200:207:000000000-ALC1F:1:2109:23422:14792 2:N:0:5
TACCGGGGTATCTAATCCCGTTTGCTCCCCTAGCTTTCGCGCCTCAGCGTCAGTGTCGGTCCAGGAAGCCGCCTTCGCCACCGGTGTTCCTCCGGATATCTACGCATTTCACCGCTACACCCGGAATTCCGCTTCCCTCTCCCGAACTCAAGCCAGGCAGTTTCCCGTGCAGTTCCTCAGTTCAGCCGAGGGATTTCACACGGGACTGACCAAGCCGCCTACGCGCCCTTTACCCCCAATTCAAGTG
+
CCCCCGGGGGGGGGGGGGGGGGGGGGGGFFFGGGGGGGGGGGGEGGGGGGGGGGGGGGGGGGGGGGFGGGGGGGGGFGGGGGGGGGGGGGGGGGEGGCFGGAFGGGGEGGGGGGGGGGGGGGGCCEFGGGGGGGGGGGGGGGGG6EGCGGGFGGGGGGGGGGFGGGGGDGGFGFGGGGGGFE*2549C55EBDGGFFFGFFEFFFBF<@FFF;DGG>F>B<FF;6?>9FBF)))/89>?B44)66).
@M00200:207:000000000-ALC1F:1:2109:24742:16377 2:N:0:5
TACGCGGGTATCTAATCCCGTTTGCTCCCCACGCTTTCGTGCCTTAGTGTCAGAAACGAGCCAGTAGACTGCCTACGCCATCGGTGTTCCTGCTAATATCTACGGATTTCACTCCTACACTAGCAATTCCATCTACCTCTCTCGCTCTCAAGCTAGCCAGTTCAAATAATGGGCATCCCGTTTAGCGGGATAATTTCACTATTTGCTTAACTTGCCACCTACGCAACTCTTTACACCCAATTCAAGTG
+
CCCCCGGDCFGGGFGGGGGGFGGGGGFG<@FGGGGGGGGGGGGGGGGGGGGGFFGFGGGGGGGGGGFEGGGGGGGFCGGGGGGGGGGGGGGGGGGGGGGGGGGGGGGGGGFGGGGGGGDGGGGGGCFGGGGGGFGFA?FGGGGGGGGG8D=9@DCCF8DEGGGF@?ED?FGDF?8DGC77D@)52@DCC*@6=FFFFEGFEFFFEEF;EF4EECF48ADDFF@2@=@@FCFFE<6=,:@1;<3CC)79
@M00200:207:000000000-ALC1F:1:2109:22878:17206 2:N:0:5
TACGCGGGTATCTAATCCCGTTTGCTACCCTAGCTTTCGTGCCTCAGCGTCAGATTCTGTCCAGTGATTCGCTTTCGCCTCTGGTGTTCCTCTCGATATCTACGCATTTCACTGCTACACTGAGAATTCCAATCACCTCTCCAGATCTCTAGTGTTGCAGTTTCGAATGCCATTCCGGAGTTAGCCTCCGGGTTTCCACATCCGCTTTGCATCACCGCTTACTCACCCTTTAAACCAATTCCAAGTAGGAT
+
CCC86CEGGGGGGGGGGFGGGG,FGG9F6CE<EFGGGGGE<,DFGGGGGGGGGGC,F<FGGGGG6CF9EGGG@FGGGGG7FGGGGGGGGGGGFGGGGGGGGGGGGGGGGGGGFEGGGGGG,CBDFFGFGG9,E@,EFFGGGG;E9@FFGFGG,@,@1DGGGACF=888DGFFG7D+=8+0@D79+ACC6++*03@++*+313**))1)1=E6:6C*)9))(2*//<9(:B3;C*;F(()1))))/.)))))
@M00200:207:000000000-ALC1F:1:2109:21178:17242 2:N:0:5
TACGCGGGTATCTAATCCTGTTCGCTCCCCATGCTTTCGCTCCTCAGCGTCAGGTCATGCCCAGAGAACCGCCTTCGCCACCGGTGTTCCTCCCGATCTCTACGCATTTCACCGCTACACCTGGAATTCCGCATCCCTCTTCCGGATCCAAGCCATCCAGTATCAGACGCAGTTCCCCAGTTCAGCTGAGGGATTTCACGTCTGACTTAGTTGGCCGCCTACGAGCCCTTTATACCCAATTCAAGTG
+
CCCCCGGGEGGGGGGGGGGGGGGGGGGG,@FGGGGGGGGGGGGGGGGGGGGGGGGGGFGG8FGGGCEFGGGGGGGGGGGGEGGGGGGGGGGGGG+@FGGGGGGGGGGGGGGGGGGGGGGGGGGGGGGGGGGGGGGGGGGGGGGEGEEGFGGGGGFGFGGFF9FGGG9CDGGCDCGGGF4CGE*2=CFDCGGACFGFFFGFF;?FEFFE<FFFE@G*2AB@D;60;F>3<?DAFBFF0>(4<A>>)56
@M00200:207:000000000-ALC1F:1:2109:4003:17444 2:N:0:5
TACACGGGTATCTAATCCCGTTTGCTCCCCTAGCTTTCGCGCCTCAGCGTCAGTGTCGGTCCAGGAAGCCGCCTTCGCCACTGGTCTTCCTTACGATATCTACGCATTTCACCGCTACACCGTAAATTCCAGTCTCCTCTCCAGTCCTCAAGCACGGCAGTATCGAATGCAGTTTCGAAGTTGAGCCTCGAAATTTCACACCCGACTTACCGCGCCGCCTACGCACCCTTTACACCCAATTCAAGTG
+
CCCCCGGDFGGGGGFGGGGGGGGGGGGGCFGGGGGGGGGGGGGGGGGGGGGGGGGGGGGGGGGGGGGGGGGGGGGGGGGGGGGGGGGGGGGGGGGGFGDGGGGGGGGGGGGGGGGGGGGGGGGGECFGGGGGGGGGFGGGGGGGGGFFGGGCGGGGGGGGGGGGGG7FGGF7DFGGGF9;FE0;>FCDGDGFGFGFFFGFFAFFA529CFFFFFGGF>BF0A@F2F@DFFF<AAF?>B6?ABFBA<A
@M00200:207:000000000-ALC1F:1:2109:7228:17710 2:N:0:5
TACCGGGGTATCTAATCCCTTTTGCTCCCCACGCTTTCGTGCCTGAGCGTCAGCAATTGTCCAGGTAGCCGCCTTCGCCTCTGGTATTCCTCACGATATCTACGCATTTCACTGCTACACCGTGAATTCTGCTACCCTCTCCAATGCTCTAGCCATGTAGTTTGAGGTGCAATTCTGGAGTTAAGCTCCAGGCTCTCACGCCTCACACACTTGGCCGCCTGCGCACCCTTTACACCCAATTCAAGTG
+
CCC,AFGGGGGGGGGGGGGGGGGGGGGGDFGGGGGGGGGFGGGGFGGGGGGGGGGGGGGFGGGGGGGGGGGGGGGGGGGGGGGGGGGGGGGGGGGGGCFGGGGGGGEDGGGG<FGGGGGGGGGGGGGGGFFGFDEEFGGGGGGGGGGGGGGGF,69D>FGG8FA=8,@DCD+=DGGF=DGGD9*===;F6FFGCDFCEGFDFFEBF580<?A6)@C2AFFDFFFBG@DFDFF=EFA@D;@<9?.7<C
@M00200:207:000000000-ALC1F:1:2109:15374:18272 2:N:0:5
TACAAGGTATCTAATCCTGTTCGCTCCCCATGCTTTCGCTCCTCAGCGTCAGGTAATGCCCAGAGAACCGCCTTCGCCACCGGTGTTCCTCCTGATATCTGCGCATTCCACCGCTACACCAGGAATTCCGTTCTCCCCTGCATACCTCTAGTCGGCCCGTATCGGAAGCACGCTCAGGGTTGAGCCCTGAGTTTTCACTCCCGACGTGACCAACCGCCTACGAGCCCTTTATACCCAATTCAAGTG
+
CCCCCGGGGGGGGGGGFFGGGGGGGGEGCFGGGGGGGGGGGGGGGGGGGGGGFGGGGGGGGGGGGGGGGGGDGGGGGGGGGGGGGGGGGGGGGGGGGGGGGGGGGGGGGGGGGGGGGGGGFGFGCFGGG?FGGGGEEGEGGGGCEGFGGFGGFG6EGGGGGGGGGGGGGGGCGEGGGFGFFB0:ACCFGGFF7FCFFCGFDFFEFFB>2?F@?FCG@DDDFFFFFG2;03)6<>F6)81)6AFBF2
@M00200:207:000000000-ALC1F:1:2109:27435:18306 2:N:0:5
TACGCGGGTATCTAATCCTGTTTGCTCCCCACGCTTTCGCGTCTCAGCGTCAGTAACGTCCCAGCGAGCTGCCTTCGCCATAGGTGTTCCTCCCGATATCTGCGCATTTCACCGCTACACCGGGAATTCCACTCGCCTCTTCCGAACTCTAGTCCGGCAGTATCGACCGGCATCCCAGGGTTGAGCCCTGGACTTTCACAGCCGACTTACCGGACCGCCTACACGCTCTTTATACCCAATTCAAGTG
+
CCCCCGGGGGGGGGGGGGGGGGGGGGGGCFFGGGGGGGGGGGGGGGGGGGGGGGGGGGGFFGGGGGGGGGGGGGGGGGGGGGFGGGGGGGGGGGGGEGDFGGFGGGGCFGGGFGGGGGGGGGGGGGGGGGGGGGGGGDGFGGGGGGGGGGGDDFFG5EGGGGFGG9EGGGDDGFGGFGCDF;(/;ACGGGFFGGFFFFGFFFFFFFFFAFF?>>DC>EFFFFFFFGF??BD2A>F48>FFBBAA):>
@M00200:207:000000000-ALC1F:1:2109:15631:21547 2:N:0:5
TACTGGGGTATCTAATCCCGTTTGCTCCCCTAGCTTTCGCGCCTCAGCGTCAGAAGAGGTCCAGCACGCCGCCTTCGCCACCGGAGTTCCTGTGAATATCAACGCATTTCACCGCTCCACTCACAGTTCCGCATGCCCCTACCTCCCTCGAGGCCGTCAGTATCTAAGGCAGTTCCACGGTTCAGCCGCGGGATTTCACCCCAGACTGGACAGCCCGCCTACGCGCCCTTTAAACCCAATTCAAGTGAGA
+
CCCCCGGGGGGGGDFFFFGGGGGGGGGGDECEGGGGGGGGGGGGEFGGFEGEGGGGGGGEFFCFFEFGGGGFGGGGGGECFGGGGGEGGFGFGFGFEFCG=EBCFEECFDEFF:@EEGGGGGFGGGFGFFCEC>CDDFDF@B>9FEEF8?C>EECEECCGFCCCECCEFFCGGFD+<<CDD4)155;D4DGFG<CA6CCFFA;B@=;66;=4?69:4<1(8?:1,224(42:<<?<6::0<2<>>)5<?A
@M00200:207:000000000-ALC1F:1:2109:15843:21927 2:N:0:5
TACTGGGGTATCTAATCCTGTTCGCTCCCCACGCTTTCGTGCCTCAGCGTCAGTTTCGGCTCAGCGAGCTGCCTACGCAATCGGGGTTCTTGGTGGTATCTATGCATTTCACCGCTACACCACCAGTTCCGCCCGCCTTAACCGAACTCAAGCCCGTCAGTATCAACGGCAGTTCCAGGGTTCAGCCCTGGGATTTCACCGCTGACTTAACGGGCCGCCTACGCACCCTTTAAACCCAATTCAAGTG
+
CCCCCGGGGGGGGGGGGGGFGGGGGGGGCFFDGGGGGGGGGGGGFGGGGGGGEGFGGGGGGGGGGGEEGGGGGDDFFGGGGGGGGGGGGGGGGFGGEFGGGGGFFFFGGGGGACEEEFGGGFGGGGDFGGE8@CCCGGG8FGGEGGGGGGGGFFGDEGGGGGGGGGGGC8@;?AFFCFGGG@)15=3;9FCFFFGFA?GF9ABB03).>FF?6<GGF3412?(31C9?:?32><FF?:6:<A4:A--
@M00200:207:000000000-ALC1F:1:2109:9120:21937 2:N:0:5
TACTGGGGTATCTAATCCCGTTTGCTCCCCTGGCTTTCGCTCCTCAGTGTCAATGCCGGTCCAGGATGCCGCCTTCGCCACCGGTGTTCCTCCAGATATCTACGCATTTCACCGCTACACCTGGAATTCCGCATCCCTCTCCCGGATTCAAGCCATCCAGTATCAGACGCAGTTCCCCGGTTAAGCCGAGGGATTTCACGCATGACTTAGTTGGCCACCTACGAGCCCTTTAAACCCAATTCAAGTG
+
CCCCCGGGGGGGGGGGGGGGGGGGGGGGEGEFFGGGGGGGDGGGGGGGGGGGGGGGGGGGGGGGGGGGGGGGGGGGGGGGGGGGGGGGGGDGGGGGGGGGGGGGGGGGGGGGGGGGGGGGGGGGFGG8>DFGGGDFGGGGGDFGGGGGGGGGGGGGGDGGGGGGGGGGDGGGGFGFFFGGGA)38CFGGGGFDGGFFFGF=D>?>@CCECFFFFG;@FD@;F6@@GF;@D@<EEFFFFFFAA2:<AA
@M00200:207:000000000-ALC1F:1:2109:12609:23361 2:N:0:5
TACTCGGGTATCTAATCCTGTTTGCTCCCCACGCTTTCGCACTTGAGTGTCAGTACTGGACCAGAAGGCCGCCTTCGCCACTGATGTTCCTCCCGATATCTACGCATTTCACCGCTACACCGGGAATTCCGCCTTCCTCTTCCGTACTCCAGCAACACAGTCTCGAATGCAATTCCCAGGTTGAGCCCGGGGCTTTCACACCCGACTTACGTCGCCACCTACGTGCGCTTTAAACCCAATTCAAGTG
+
CCCCCGGGGGGGGGGGGGGGGGGFGGGG8FFFGGGGGGGGDECGGGGFGGGGGGGGGGGGGFGGGGGGGGGGGGGGGGEGEGGFCFGGGGGGGGGGGGGGGGGGGGGGGGGGGGGGGGG<FGGGCGGGGGGGGGGGGCFGGGGGGGGGGGFEGFFGGGGDFEGGGFGGGGGGGFGGGGFFGE)8>FD9DCC>DDGFFEGFFFFFFF@@FFF8=>G3?FF;;A6,(+,:02:<<2=F<?6?F<4<<AA
@M00200:207:000000000-ALC1F:1:2109:16753:24023 2:N:0:5
TACGCGGGTATCTAATCCTGTTTGCTCCCCACGCTGTCGCGCCTCAGTGTCAGCAATGGCCCAGCAGGCCGCCTTCGCCACCGGTGTTCTTCCGGATCTCTACGCATTCCACCGCTACACCCGGAATTCCACCTGCCTCTACCATGCTCGAGCAATGCCGTCCGCAAGGCCGATCCGGGGTTTAGCCCCGGACTTTCACCCCACGCGTGCATCGCCACCTACGCGCCCTTTAAACCCAGTTCACGTG
+
CCCCCGGGGGGGGGGGGGGGGGGGGGGGGGGGGGGGGGGGGGGGGGGGGGGGGGGFGGGGGGGGGGGGGGGGGGGGGGGGGGGGGGGGGGGGGEGGDGGGGGGGGGGGGGGGGDGDCCFGGEEGGCGGFDFGGGDFGEFD:EED99FGGGGEGDCGFGGGGGDE8C7EGFCDGFG28ED7E0(/7:DF*9:)>)96F<CF:B>:9>F99E:49,/9:B6?0F140?91(4:DAAFF?<6(6<<2((.
@M00200:207:000000000-ALC1F:1:2109:22323:24771 2:N:0:5
TACAGGGGTATCTAATCCTGTTTGATCCCCACGCTTTCGTGCCTCAGCGTCAATTACCGTGTAGCGAGCTGCCTTCGCAATTGGTGTTCTATGTCATATCTAAGCATTTCACCGCTACATGACATATTCCGCTCACCTCCACAGCATTCAAGACTTATAGTATCCATGGCAGTTCCCAAGTTGAGCTCGGGGATTTCACCACGGACTTACAAGCCCGCCTACGCACCCTTTAAGCCCAGTTCAAGTGCGAT
+
CCCCCCGGGGGGGGGGGGGGGGGGGGGGFGGGGGGGGGGGGGGGGGGGGGGGEGFGGGGGGGGGEGGDGGGGGGGGCFG7FB5EFGGGGFGDGGGGGGDGFGGGFFFGGGGGGGGGEGGGFFFDFGGFGCEEDEGGFC8DCFEFFFGGGGFDEF8;FFGGGGGGGF8ADGGGGCGDDGGGGF<CF,=DDDG>D>CAFFG5@FE95)5858ACEF**-:9@>F(>>C@F2B3;CFFF0234)55?<CE)1((
@M00200:207:000000000-ALC1F:1:2110:5894:6642 2:N:0:5
TACCGGGGTATCTAATCCCGTTTGCTCCCCACGCTTTCGTACCTCAGCGTCAGAATCGGCCCAGCGGCCTGTTTTCACCTTCGGCGTTCCGATAGATATCAACGCATTTCACCACTCCACCTATCGTTCCGACCGCCCCTACCGCTCTCAAGACATGCGGTTCGCCGTGCAATTCCTCGGTTGAGCCGAGGGCTTTCACACGACGCCTGCATATCCGCCTACGTACGCTTTAAACCCAATTCAAGTGAGCT
+
CCCCCGGCFGGGGGGGGGGDFFGGGGGGCCFG7CGEFGGFGGGGGGGGEEGGGFGG<FGGGGGDGEG>FFGEFGGGGGGGGGFGGGGGGFEBFGGGGGGGGDE:FGGGGGGGFEGGFGGGGCFGFCGGGGGCEC+3=CGGGG?E+7?DFGGG7CEFF,@EE57>EGGGGGG7CACGGFE:C>=4<FFDGGGBCA5A44CFFE3>1>2:??@94>>?<FFB8?BB5?B((-4:)4956?6?AFF<).623(-
@M00200:207:000000000-ALC1F:1:2110:22273:8127 2:N:0:5
TACGGGGGTATCTAATCCTGTTTGCTCCCCACGCTTTCGCGCCTCAGCGTCAGAAACGGTCCAGATGGCCGCCTTCGCCACCGGTGTTCTTCCCAATATCTACGAATTTCACCTCTACACTGGGAATTCCACCATCCTCTCCCGCTCTCTAGCACAATAGTATCAAGCGCTATTCCCAAGTTGAGCTCGGGGCTTTCACGCCTGACTGATTGCGCCGCCTACGCGTCCTTTAAACCCAATTCAAGTG
+
CCCCCGGGFFDGEGGGGFCEFGGGGFGGCCFGGGGGGFCGGGGECGGGGFGGGGGDFGGGGGEFFGDDDF=FFDGGGGCBGGGGGGGGGGGAEE?<EFGFFGGGC,EDCFGGGGC9FFGGGGGGGGGGGGGGGGGGGGGGGGFEEGGGGGGEDCFG6@E7FGFGFCCGGEDG>A;E;?6CAF9<DFGGD>CECBCA4@GFF55>;;3;)7+7;<D:65>1+0(94(3(---5)-75:3(,6<A)-.)
@M00200:207:000000000-ALC1F:1:2110:20452:8285 2:N:0:5
TACGGGGGTATCTAATCCTGTTTGCTACCCACGCTTTCGCGCCTCAGCGTCAGAACCGGTCCAGGTAGCCGCCTTCGCCACCGGTGTTCCTCCCAGTATCTACGCATTTCACCGCTACACTGGGAATTCCGCTACCCCCTCCCGGCCTCAAGCTCGACAGTTTCAAAGGCAGTTCCTCAGTTGAGCCGAGGGATTTCACCTTTGACTTATCAAGCCGCCTACGCGTCCTTTAAACCCAATTCAAGTG
+
CCCCCGGGGGGGGGGGGGGGGGGGGGGG,CFGGGGGGGGGGGGGGGGGGGGGGGGGGGGGGGGGGGGGGGGGGGGGGGGGGGGGGGGGGGGGGGGGGGGGGGGGGGGGGGGGGGGGGGGGGGGGGGGGGGFGGGGFFGGGGGGGGGGGGGGGGGGGGGGGGGGGGGGGGGGDGFGGGGGDFF>@GGGGGGGFGFGFFFGFFFFF345?4CFFF<G7>FFF5??F-(4--)-6<<FFBBBFFBBFAFA
@M00200:207:000000000-ALC1F:1:2110:21071:9284 2:N:0:5
TACGGGGGTATCTAATCCCGTTTGCTCCCCTGGCTTTCGCTCCTCAGCGTCAATGCCGGTCCAGGATGCCGCCTTCGCCACCGGTATTCCTCCAGATATCTACGCATTTCACCGCTACACCTGGAATTCTGCATCCCTCTCCCGGATTCAAGCCATCCAGTATCGGACGCAGTTCCCAGGTTGAGCCTGGGGATTTCACGTCGGACTTAGTTGGCCGCCTCCGAGACCTTTAAGCCCAGTTCAAGTG
+
CCCCCGGGGGGGGGGGGFGDGGGGGGGG:BFFFGGGGGGGGGGGGGGGDGGEEFFFGGCGGGGGGFGGGGEGGGGGGGGGGGEGGGGGGGGGGGGGGGGGGGGGGGGGGGGGGDEEEGGGGGGGF@EGGGGGGGGGGGGGGGGDGGGGGGGGGGGGFGGCFCFCGDEGDEGGGFGGGFGGGFCEGGGGGGGF4)?FFFGFFFD3:>6ECCFFF@GF9EFB+.37-44-.-64:)9F<0:7>DF2642
@M00200:207:000000000-ALC1F:1:2110:3322:10115 2:N:0:5
TACGCGGGTATCTAATCCTGTTTGCTCCCCACGCTTTCGCGCCTCAGCGTCAGTGTCGGTCCAGATGGCTGCCTTCGCCATCGGTGTTCCTCCAAATATCTACGAATTTCACCTCTACACTGGGAATTCCACCATCCTCTCCCGAACTCCAGTTCTCCAGTCTCAAGCGCGGTCCCCAGGTTCAGCCCGGCGCTTTCCTGCATGCTTTGAAGTACCGCCTACGCGGCCTTCACACCCAGTTCACGTG
+
CCCC?FGECGGFGGGFGGGGGGGGGGGG9BFGGG>CFGG7@FGGGG8FGFGGGGG9FEG:FEFGGDFGGBFG8?FGGGGG,FGDGGGDE,>FG,,C9FFGCFEFGFF=FGGEFFGGFFCFCFDGGGGEGGFF,@FGG=DG6D,@E6EGG+=@=BFDA9EGGDFFGGG69>7*<09C>7CFD4,65,;CCD)5)8*/=)+;A)11))))..67+/C+2=((+)/.,(,,,5).3:@3(1.4)6>21:<
@M00200:207:000000000-ALC1F:1:2110:8961:11057 2:N:0:5
TACCCGGGTATCTAATCCCGTTTGCTACCCTAGCTTTCGCGCCTCAGCGTCAATGTCGGTCCAGGATGCCGCCTTCGCCACCGGTATTCCTCCAGATATCTACGCATTTCACCGCTACACCTGGAATTCTACATCCCTCTCCCGCATTCAAGCCTCCCAGTATCAGACGCAGTTCCCAGGTTAAGCCGGGGGATTTCACGTCTGACTTAGAAGGCCGCCTACGCGTCCTTTACACCCAGTTCAAGTG
+
@CCCCBFCCGGGGGGGGGGGFGGGGFGG,CFFGGGGGGGGGGGEGGGGGGGGGGGGGGGFFCFFG?FGGGGGGGGFGGCEGGGGCEGEFGFGGGGFEFGGGGGGGGGGGFGGGGGGEGFGGGG8F@FFGFFFGFGFGGFFGDFDGGGDGDACEGGGGEG,=DFGFGGFD67;D;CCFF?C@9=8+,;DDD>5<DGFACFAFFFFFC@<;E8);=CF;B@?8?:92,7(-.62<>F?B:?>BFFAA>A
@M00200:207:000000000-ALC1F:1:2110:13660:13905 2:N:0:5
TACGAGGGTATCTAATCCCGTTTGCTCCGCTAGCTTTCGCGCCTCAGCGTCAGTATTGGGCCAGATGAGCGCCTTCGCCACCGGTGTTCCTCCTGATATCTACGCATTTCACCGCTACACCAGGAATTCCCTCATCCTCTCCCATACTCAAGCCAAGCAGTATGGGACGCAGGTCCTCGGGTGAGCCGAGGGATTTCACGTCCCACTTACCTGACCGCCTACACGACCTTTAAACCCAATTCAAGTG
+
CCCCCGGGGGGGGGGGGFGGGGGGGGGG,@FGGGGFGGGGGGGGGGGGGGGGGGGGGGGGGGGGGGGGGGGGGGGGGGGGGGGGGGGGGGGGGGGGGGGGGGGGGGGGGGGGGGGGGGGGGGGGGGGGGGGGGGGGGGGGFFGGGGGGGGGFGFGFFGGGFGGGGGEGGGGGGFGGGGGGEF>>D?FCGGGFDFGFFCGFFFEFFFFFFFFFFDFF@F@@+);@4(6--599<9F??B0454<2<DF
@M00200:207:000000000-ALC1F:1:2110:8798:14174 2:N:0:5
TACTAGGGTATCTAATCCTGTTTGCTCCGCACGCTTTCGCGCATCAGCGTCAGTACCGGTCCAGTGAGCCGCCTTCGCCACTGGTGTTCCCCCCAATATCTACGCATTTCACCGCTACACTGGGGATTCCACTCACCTCTCCCGGTCTCAAGCCAAGCAGTTTGACAGGCAGTTCCTCGGTTAAGCCGAGGGATTTCACCCGTCACTTGCCAGGCCGCCTCCGCGACCTTTAAACCCAATTCAAGTG
+
CCCCCGFGEGGGGGGGGFFFGGFGFCGF,6@FGDEGGGGGGGGGGGGGGGGGGGGGGGGGDGGGGG9FFGGGGGGGGGGGGGGGGGFGGGFFGGG:EEGGGGGGGGGG;F?FGGG8CEGGFGF8:=>=EGGGFG?FFGG6A?FEECE>E9FEGGE69C:CAF@;AC:EGGFGDFGGGF9CE51:8FFG>CD41??AF?FF;>:DDFEE9CFA)/>B@FF@+A>?-(--(..-4.97?611-:4)-46
@M00200:207:000000000-ALC1F:1:2110:9508:16701 2:N:0:5
TACGCGGGTATCTAATCCTGTTTGCTCCGCACGCTTTCGCGCCTCAGCGTCAGTGTCGGTCCAGATGGCTGCCTTCGCCATCGGTGTTCTTCCCAATATCTACGAATTTCACCTCTACACTGGGAATTCCACCATCCTCTCCCGAACTCTAGCGTGCCAGTCTCAAGCGCGGTTCCCAGGTTGAGCCCGGGGCTTTCACGCCTGACTTGACACACCGCCTCCGCGACCTTTAAACCCAATTCAAGTG
+
CCCCCGGGGGGGGGGGGGGGGGGGGGGG,BFGGGGGGGGGGGGGGGGGGGGGGGGGGGGGGGGGGGGGGGGGGGGGGGGGGGGGGGGGGGGGGGGGGGGGGGGGGGGGGGGGGGGGGGGGGGGGGGGGGGGGGGGGCGGGGGGGGGEGGGFFFGGEGGGFGGGGGGGGDEG5CEGGGGGFG*6:;FCGGGGFGFGAF<DFFFFF;EEEFEFC4@GD6AB<+77?3(4--49AA2?F66(34AD<AA<
@M00200:207:000000000-ALC1F:1:2110:11160:18268 2:N:0:5
TACTAGGGTATCTAATCCCGTTTGCTCCCCTAGCTTTCGCGCTACAGCGTCAATACCGGTCCAGGATGTCGCCTTCGCCACCGGTGTTCCTCCGGATATCTACGCATTTCACCGCTACACCCGGAATTCCGCTTCCCTCTCCCGAACTCAAGCCCTGCTGTTTCCCTTGCAGTTCCCCAGTTGAGCCGGGGGATTTCACAAGGGACTGACAAGACCGCCTACGCGTCCTTTACACCCAGTTCAAGTG
+
CCCCCGGGGGGGGGGGGGGGGGGGGGGG,BEFGGGGGGGGGGGGGGGGGGGGGGGGGGGGGGGGGGGGGGGGGGGGGGGGGGGGGGGGGGGGGGGGGGGGGGGGGGGGGGGGGGGGGGGGGGGGGGGGGGGGGEGFGFGGGCFGGDGGGGGGGGGGGGGGGGGGGGGGFGGGGFGGGGGGGFFEFGGGGGGFDEGFFFGFAF4>@FFFEFA4;@GF(>></??F-(---.65<<F:9<B?9>BD9>A
@M00200:207:000000000-ALC1F:1:2110:10493:18278 2:N:0:5
TACAGGGGTATCTAATCCTGTTTGCTCCTCCGGCTTTCGTGCCTCAGTGTCAGGTGTTGTCCAGGGACTCGCCTTCGCCACTGGTGTTCCTCTTGATATCTACGCATTTCACTGCTACACCAAGAATTCCAGTCCCCCCTCCAAACCTCCAGCACAGTAGTATTCAATGCCATTTCAGGGTTGAGCCCTGAGCTTTCACATCAAACTTACCATGCCACCTACGCATCCTTTAAACCCAATTCAAGTG
+
CCCCCGGGGGGGGGGGGGGGGGGGGGGG,CFGGGGGGGGGGGGGGGGGGGGGGGGGGGGGGGGGGEFFGGGGGGGGGGGGGGGGGGGGGGGGGGGGGFGGGGGGGGGGGGFGGFGGGGGGGGFFGGGGGGGGGGGGGGGGGGGG,=DDGGGGGGGGGFGGGGGGGGGGGGGGGFGGFDFGGF:D=FGGFCFFGFG7FCGFFFFFFEEFEFFCCCFFEFFD,@==0)::>92A6AAF=99BFCEC?C:
@M00200:207:000000000-ALC1F:1:2110:27905:18843 2:N:0:5
TACGCGGGTATCTAATCCTGTTTGCTCCCCACGCTTTCGCGTCTCAGCGTCAGTATCCAACCAGGGGGCCGCCTTCGCCACGGGTGTTCCTCCCGATATCTACGCATTTCACCGCTACACCGGGAATTCCACCCCCCTCTTTGGTACTCTAGCCTGCCAGTTTCATGCGTCTTTCCTCGGTTGAGCCGAGGGATTTCACACATGACTTAACAAACCGCCTACACGTCCTTTACACCCAATTCAAGTG
+
CCCCCDGGGD@FGGDGGGGGGGGGGGGGCFFGGGGGGGGGGGGGGGGGGGGGGGGGGGGGGGGGD7FGGFGGGGGGGGDGGBFFEGGGGGGGGGGGGGGGGGGGGGGGGGGGGGGGGGGGGGDDGGGGGGGGFG5CC>CGGGGCFGGGGGGCG?CCFGGGGGGGFGF?G:CCDFGGGGC5;>:4<6CCD<>5>>D@FAF=@:664>B)-:F<?BGF6B>?8;:32(4--:4-64?@>0484<A.-5)
@M00200:207:000000000-ALC1F:1:2110:20203:19287 2:N:0:5
TACTGGGGTATCTAATCCCGTTTGCTCCCCACGCTTTCGTGCCTCAGCGTCAGAACGAGCCCAGCGGCCTGTCTTCACCTTTGGCGTTCCGATAGATATCAACGCATTTCACCACTCCACCTATCGTTCCGGCCGCCCCTACTCGTCTCAAGACGCGCGGTTCGCCGTGCAGTTCCCCGGTTGAGCCGAGGGCTTTCACGCCTGACTTGAAGTACCGCCTACGCGACCTTTACGCCCAATTCAAGTG
+
CCCCCGGGGGGGGGGGGGGGGGGGGGGG9CFGGGGGGGGGGGGGGGGGGGGGGGGGGGGGGGGGGGGGGGGGGGGGGGGGGGGGGGGGGGGGGGGGGGGGGGGGGGGGGGGGGGGGGGGGGGGGGGGGGGGEGGGGGGGGGGGGGGGGGG79FGEGGGGGGGGGGGGGGGGCFFGGGGGGGF==GGGGGGGFGFGFFFFFFFFFBFFBFBFBFFFFFFF2+7<B-(,-,399A6EFFBF:ABAA26A
@M00200:207:000000000-ALC1F:1:2110:7382:22878 2:N:0:5
TACAAGGGTATCTAATCCTGTTTGCTCCGCACGCTTTCGCGCCTCAGCGTCAGTGTCGGTCCAGATGGCTGCCTTCGCCATCGGTGTTCTTCCCAATATCTACGAATTTCACCTCTACACTGGGAATTCCACCATCCTCTCCCGAACTCGAGCCTGCCAGTCTCAAGCGCAGTTCCCAGGTTGAGCCCGGGGCTTTCACGCCTGACTTGACACACCGCCTACGCGTCCTTTAAACCCAATTCAAGTG
+
CCCCCFFGGGGC,C<FGGGGGGGGGGGG,BCFEGFFGGDGEEFGGFGGGGDGBFFFGGGCGCFGGGGGGGGGFGGGGGFFGGGGGCE:FDFFGGFFG=FFFFGCFEGCGGFGGGFFAFDGFGCGGGGGFEE98EGGGFGFCFGDE6=DFCFCGCGGGGGGEFGFF7@D=3C69<CFGFF639,00,79**74;>??A*2;85)8(089@3AE/-1:4=9/+)26.(.(/).).66514,445<9952
@M00200:207:000000000-ALC1F:1:2110:21413:23854 2:N:0:5
TACTAGGGTATCTAATCCTGTTTGCTCCCCACGCTTTCGTGCATGAGCGTCAGTGCAGGCCCAGGGGATTGCCTTCGCCATCGGTGTTCCTCCGCATATCTACGCATTTCACTGCTACACGCGGAATTCCATCCCCCTCTGCCGCACTCCAGCGATGCAGTCACAAATGCAGTTCCCGGGTTCAGCCCGGGGATTTCACATCCGTCTTACATCACCGCCTCCGCATGCTTTAAACCCAGTTCAAGTG
+
CCCCCGGGGGGGGGGGGGFGGGGGGGGGCCFEGGGGGGGGGGGGFFGGGGGGGGGGGGCFGGGGGGGGGFGGGGGGGGGGEGGGG=FFGGGGGGGGGGGGGGFGGGGGFFFGGGGGEFGGGCGGFGGFG,>EF4=EECEFFFGGEGEDGGGFF88F+CA:;CFGFFGGGGGGGFGGGG*;CE,9C7CCDC4?D>CFFFGFA;A>;@03<?A?=;F;@FF?+8@D62046.69)6??BB15AFF2:<A
@M00200:207:000000000-ALC1F:1:2110:7548:24202 2:N:0:5
TACTCGGGTATCTAATCCCGTTTGCTCCCCTGGCTTTCGCTCCTCAGCGTCAGTACTGGCCCAGGATCCCGCCTTCGCCACCGGTGTTCCTCCTGATATCTGCGCATTTCACCGCTACACCAGGAATTCCAGTCTCCCCTGCCGAACTCAAGTCTGCCCGTATCGACCGAAGGCTCGGGGTTAAGCCCCAAGTTTTCACGGCCGACGCAACAAACCGCCTACGAGCTCTTTACACCCAATTCACGTGCGA
+
CCCCCGGGGGGG9EFGGGDGFGGGGCFCCCEDFFGDCFGFFEF,EFGGGFFCGGFFEECG<FGGGFEGGFCFG>F<@CG=C8++7FG7EEEGFGG9FFGG9EEFGGCFGGF<DBC>6BFGGGGGFGGG9EDEDF8@D8=DE8FEE6@?9DFDFGG8F?813=+6=+7+=+*;D6*;C*;>:958+,29<5D6+4++=*:4:.=DF9@@F;EF>6<59331:?B0,-(...).:<*.3<<F)6<>(,41(3
@M00200:207:000000000-ALC1F:1:2110:23820:24265 2:N:0:5
TACGCGGGTATCTAATCCTGTTTGCTCCCCACGCTTTCGTGCCTCAGTGTCAGTGCTGGTCCAGGCAGTCGCCTTCGCCACAGATGTTCCTCCCGATCTCTACGCATTTCACTGCTACACCGGGCATTCCACTGCCCTCTACCGCACTCTAGCCCGCCAGTATCCCATGCCATTCCCAGGTTCAGCCCAGGGCTCTCACATCGGACTTCACGAACCACCTACGCATGCTTTATACCCAATTCAAGTG
+
-CCCCGGGGGGGGFGGGGGGGGGGGGGG9BFGGGGGGFFFGGG9FGEFFGGGGGGGGGFGGGGGGGGGGGGDGGGGGGGGGGEGGGGGGGGE@GGFEFGG9FGGGGFGGGGGGGGGGGGGGEGC+>FFF=EGGGGGG3@DEGDEGCEGGGF8D8EEGGGGGGG7EF9FGGGGGFGCFA67A?,9+E*9C47?DF*AAEG4F;?5>F9;*8A=BFG3@>;3,8112(/5.76>)/;C;<?8EAD---6
@M00200:207:000000000-ALC1F:1:2110:15853:24339 2:N:0:5
TACGCGGGTATCTAATCCCGTTTGCTCCCCTGGCCTTCGTGCCTCAGTGTCAGGAACTGCCCAGAGATCCGCCTTCGCAACTGGTCTTCCTCACGATATCTACGCATTTCACTGCTACACCGTGAATTCCGATCTCCTCTACAGTCCTCGAGTCACGCAGTATCCGGTGCAATTTCGGAGTTGAGCTCCGAGATTTCACACCAGACTTGCGTCACCACCTACGCAGCCTTTAAACCCAATTCAAGTG
+
CCCCCGGGGGGGGGGGGFGGGGGGGGGG,BFGFGGGGGGGGGGGGGGGGGGGGGGGGGGGGGGGGGGGGGGGGGGGGGEGGFGGGGCEGCFGGGGGGGGGGGGGGGGGGGGGGGGGGGFFGGGGFGGGGGFGGGGGGGG?EGFGGGCGGGGGGFFGGGDE@AFGFGGEGGGGF8EC67CDEF,;7CFGFDGF**BEF?C9AA>6)8)**8)8>=D4=F>;,;;1/((///)7<EF48?D8);C5?EC
@M00200:207:000000000-ALC1F:1:2110:16429:24541 2:N:0:5
TACAAGGGTATCTAATCCTGTTTGCTCCCCACGCTTTCGCGCCTCAGCGTCAGTCATGAGCCAGGTTGCCGCCTTCGCCACCGGTGTTCTTCCGGATCTCTACGCATTCCACCGCTACACCCGGAATTCCACCCGCCTCTACTGTGCTCCAGCGCGACAGTCGCCACGGCCGATCCGGGGTTGAGCCCCGGACTTTCACCGCCGCCTTGTCGCTCCGCCTCCGCGACCTTTACACCCAGTTCAAGTGACAT
+
CCCCCGGGGGGGGGGGGGDGGGGGGGGG6BFGGGGGGGGGGGGGGFGGGGGGGGGGGGGGGGGGGGGGGGGGGDGGGGGGGFGGGGGGGGGGGGGGGGGGGGGGGGGGGGGGFGGGGGGGGGGGGGGGGGGGFGEGGGGGGGGGGGFFCDF?FGGGCEEGGGGGGDGEGDD:DDDGGGGDEF787+8997):CBFFF<G=BE>31((-.)9()(/8()86+)2:49>4(592<>FFF:045<A2A4:)).)
@M00200:207:000000000-ALC1F:1:2111:22225:3031 2:N:0:5
TACCGGGTATCTAATCCCGTTTGCTCCCCTGGCTTTCGCGCCTCAGCGTCAGTGTCAGCCCAGCAACCCGTCTTCACCTCAGGTGTTCCTCTTGATATCTACGCATTTCACCGCTACACCAAGAATTCCGATTGCCCCTTCTGCACTCTAGCACAGCAGTATCACTTGGCCGTTCTGAGTTAAGCTCAGAGATTTCACAAGTGACTTACCACGCCGCCTACGCGCCCTTTAAGCCCAATTCAAGTG
+
CCCCCGGFFFEFGGGG@EGGDF,CFGFE,CFFGGDGGGGGGGGFFGGGGGGEGGGGGGGGDGGGGGGGGGGGG<FFGGGGGG8?FGG9EGFGGG9FGGGGFFGGGGECDGGC7FGGGFGFGFGFGGCEGGDGGGG6AFFGFFGGGGGGGGGGFFFFFEGFECGGGGGE8FFDGFGGGGGDFFD7CF+?CFCFFF99EEGFDFFFFFEA?@F6=AFEBEF@39@)6:93@A>?))*8=(:;4<<).)
@M00200:207:000000000-ALC1F:1:2111:7207:4463 2:N:0:5
TACGCGGGTATCTAATCCCGTTCGCTCCCCTAGCTTTCGTACCTCAGCGTCAGAAGAGACCCAGTAAGCCGCTTTCGCCACCGGTGTTCCTGATGATATCTACGCATTTCACCGCTACACCAAGAATTCCAGTTGCCCCTTCCGCACTCTAGCCCCGCAGTATCAGTTGACCTTTCCGAGTTAAGCCCGGAGATTTCACAAGTGACTTGCGGAGGCCGCCTACGCGCCCTTTAAACCCAATTCAAGTG
+
CCCCCGGGGGGGGGGGGGGGGGCFGGGG6BEGGGGGGGGGGGGGGGGGGGGGGGGGGGGFGGGGGGGGGGGGGGGGGGGGGGGGGGGGGGGGFFG9?FFGGGGGGGGGGGGGGGGGGGGGFFGGGGGGGGGGGGDFGFFGGGGGGEGGGGGGGFFCEGGGGGGGGGGEGFGGGFCGGGGGGGGGGGGGGGCG4FGFFEGF=FFAEFFFFF>DF9DFFFFF?BBFFFFB>FF:<>GFFF?:?BFFF<BB
@M00200:207:000000000-ALC1F:1:2111:19907:5066 2:N:0:5
TACCGGGGTATCTAATCCTGTTTGCTCCCCACGCTTTCGTGCATGAGCGTCAGTGCAGGCCCAGGGGATTGCCTTCGCCATCGGTGTTCCTCCGCATATCTACGCATTTCACTGCTACACGCGGAATTCCATCCCCCTCTGCCGCACTCCAGCGATGCAGTCACAAATGCAGTTCCCAGGTTGAGCCCGGGGATTTCACATCTGTCTTACATCACCGCCTGCGCACGCTTTAAACCCAGTTCAAGTG
+
CCCCCGGGGGGGGGGGGGGGGG<CFGGG,BFFGGGGGGGGGGGGGGGGGGGGGGGGGGGGGGGGGGGGGGGGGGGGGGGGGGGGGGGGGGGGGGGGGGGGGGGGGGGGGGGGGGGGGGGFEGGGGGGGGGGGGGGGGGGGGGFEGGGGGGGGGGGGGGGGGGGGGGGGGGGGGFFGGGGGGGGGGGGGGDGDCDGFFFGFFFFFFFEEFFFFFEGF(>@FF@BFBFFB?BFAA<C?:?1.)6<AFFF
@M00200:207:000000000-ALC1F:1:2111:6200:6473 2:N:0:5
TACTAGGGTATCTAATCCTGTTTGCTACCCACGCTTTCGCGCATCAGCGTCAGTACTGGTCCAGGTAGCCGCCTTCGCCACTGGTGTTCCTCCCAATATCTACGCATTTCACCGCTACACTGGGAATTCCGCTACCCTCTCCCGGCCTCAAGCCAGACAGTTTCAAAGGCAGTTCCTCAGTTGAGCCGAGGGATTTCACCTTTGACTTGTAAAGCCGCCTACGCGCCCTTTAAACCCAGTTCAAGTG
+
CCCC<ECEF@FGGFFAFGGGFE,CFFFG,CE;FGGGDFEGGGCGEFFGGGGGDGGG,CFFGGEGGGGC,EFGGGGFGE@FGGGGEEGGGGGGG,EF<EEFGFAFGGDEGGGCFEDE6FGGG9E@<A?@EFCEE8CGC,4AFCFG6C6@FG?9,@FCGGGGGA9,@D=EGGGG7AFD?77=FCFFGGGG*0?C*3?>FEGFF>F67=86@*1=5>D)(2-/6-656599@F83?3>A:(4=)2)-)-6
@M00200:207:000000000-ALC1F:1:2111:3530:6487 2:N:0:5
TACGAGGGTATCTAATCCTGTTTGATCCCCACACTTTCGTGCATCAGCGTCAGTTACAGTCTAGTAAGCTGCCTTCGCTATCGGTGTTCTTGACGATATCTAAGCATTTCACCGCTACACCGTCAATTCCGCCTACCTCGTCTGTACTCAAGTTCTGCAGTATCAATGGCACATCGACAGTTGAGCTGCCGGATTTCACCACTGACTTACAGAACCGCCTACGCACCCTTTAAACCCAATTCAAGTG
+
@CCCCGGGGGGGGGGGGGGGGGCFFFGG<FFGGGGGGGGGFGGGFFGGGEGCFFGFGGGFGGGGGGFGGGGGGGGCFGGGGGGGGGGGGGGGGGGGEGGGGGGGGFACDFGGGGGGGGFGECFGGGGGGCFGEEGGG8EDEEGFGGGGGGFGGGGGGGGGAEFGGGGGGGFGGF=DFGGGEDFGGGGGGCCDGB96CCFFBFFFEFFCFE>AA8FA=59>FF@BFFFFBA)9C::A6;?(9CFCE?C
@M00200:207:000000000-ALC1F:1:2111:23769:7521 2:N:0:5
TACTAGGGTATCTAATCCTGTTTGCTCCCCACGCTTTCGCGCCTCAGCGTCAGAACCGGACCAGTAAGCCGCCTTCGCCACTGGTGTTCTTGCGAATATCTACGAATTTCACCTCTACACTCGCAGTTCCACTTACCTCTTCCGGTCTCAAGCCATGCAGTATCGAAGGCAATTCTGTGGTTGAGCCACAGGCTTTCACCCCCGACTTACAAAGCCGCCTACGCGCCCTTTCACCCCAATTCAAGTG
+
9@CCCFFEFCFG<@FFGGAFG<,CEFGGCFEEECBFDFGGEGGDG<FF:BFF7E<FGGGEFGC<:CF@FF@FE7=FFGG>C<EFEFGEGF=FGGEG7=;F=@AFF8E<DFAFF=EGEE>DGFEGFDE;EGGGFDGGGGF6=DGGCEEGGGCGGF8DFE,@,@=EGFCEDGG6+;EGGG+;<C77;CC>FCCCD9FFFFGF)3/8>BF(+>?6>:DF933;(3;>(5;96).).)7>>0,8)6<59<A
@M00200:207:000000000-ALC1F:1:2111:28551:7876 2:N:0:5
TACTAGGGTATCTAATCCTGTTTGATCCCCACGCTTTCGTGCCTCAGTGTCAATATATGTGTAGTCAGCTGCCTTCGCAATTGGTGTTCTATGTCATATCTAAGCATTTCACCGCTACATGACATATTCCGCTGACCTCCACAGTATTCAAGACAAATAGTATCAATGGCAGTTTCCGGGTTAAGCCCGGAGATTTCACCACTGACTTACTTGCCCACCTACGCACCCTTTAAACCCAATTCAAGTGAGAC
+
@CCCCFGFDFECEFGCAFGGGF<CCFFG8FGGGGDGGCFGGGGGGGGFGGGFGGGGGGGGGGGGGGFFGEF@FGGGGGGGGGGGGGGEGFGGGFGGGFFGGGGGGGDGDFFFGGGEGEFGGGFGGGGGAEFGC8@@EGFGCFD?FFF83=;FAGGGGGA8EGGGGGGCDDFDGFGGGGGGGGGGDFGGGGDCCDG+2CFFEFFFFF@EFEFC=EFFCFFD5CDFFFA2>F)><;G*:>B=;EEE?EC43@*
@M00200:207:000000000-ALC1F:1:2111:9723:8289 2:N:0:5
TACGGGGGTATCTAATCCCGTTCGCTCCCCTAGCTTTCGCGCCTCAGCGTCAGTGTCAGCCCAGCAACCCGCCTTCGCCGCAGGTGTTCCTCTCGATATCTACGCATTTCACCGCTACACCGAGAATTCCAGTTGCCCCTTCTGCACTCTAGCCCCGCAGTATCGGCTGACCGTTCCGGGTTAAGCCCGGAGATTTCACAGTCGACTTGCGGTGGCCGCCTACGCGCCCTTTAAGCCCAATTCAAGTG
+
CCCCCEGEGGGGGGGGGGGGGGDFGGGG,BFGGGGGGGGGGGGGGGGGGGGGGGGGGGGGGGGGGGGGGGGGGGGGGGGGGGGGGGGGGGGGGGGGGGGGGGGGGGGGGGGGGGGGGGGGGGBEFGGGGGGGGGGGGGGGGGGGGGGGGGGGGGGGGGGGGGGGGGGFDGGGGFGGGGGGGGGGGGGGGGDDDFGFFFFFEFFFFFBFFFFFFFGFFF6>BB<>>;>FFFFFBBDFFBFFFFFFFFF9
@M00200:207:000000000-ALC1F:1:2111:26419:8462 2:N:0:5
TACACGGGTATCTAATCCTGTTTGCTCCGCACGCTTTCGCGTCTCAGCGTCAGTTACGTCCCAGCGAGCTGCCTTCGCAATTGGTGTTCCTCCTGATATCTGCGCATTTCACCGCTACACCAGGAATTCCACTCGCCTCTTCCGCACTCTAGCCCGACAGTATCCACCGGCATTCGAGGGTTGAGCCCCCGACTTTCACAGCGGACTTACCGGACCGCCTACACGCTCTTTACACCCAATTCAAGTG
+
CCCCCGGGGGGGGGGGGGGGAF=EFGGG,@@CEGEGGGGGDGGGGGGGGGGGGFGGGGGFGCGGGGGGGGGGGGGGGGGGGGGGGGGGGGGGGGFGGGGGGGGGGGGGGGGG<CEGGCF?E@FG@FGFGGGGGGGGGGGGGGGGGGGGGGCFGG??6ECEG;;EGGGG>5?DCFGGG67C?9?F8FGGGGD5CEDC63C:4FFEFB@FFEFE>(9>;B9:6<BFFD(41=AA))0<;60(6)626<>
@M00200:207:000000000-ALC1F:1:2111:26263:9053 2:N:0:5
TACTGGGGTATCTAATCCTGTTTGCTCCCCACGCTTTCGCGCCTCAGCGTCAGTTCCGGTCCAGTGAGCCGCCTTCGCCACTGGTGTTCCTCCCAATATCTACGCATTTCACCGCTACACTGGGAATTCCACTCACCTCTCCCGGTCTCGAGCCTCACAGTCTGGCAGGCAGTTCCTCGGTTAAGCCGAGGGATTTCACCCGCCACTTGCAAAGCCGCCTACGCGCCCTTTAAACCCAGTTCACGTG
+
CCCCCGGGGGGGGGGGGGGGGG;FGGGGFEGGGGGGGGGGGGGGGGGGGGGGGGGGGGGGGGGGGGGGGGGGGGGGGGGGGGGGGGGGGGGGGGGGGGGGGGGGGGGGGGGGGGGGGGGGGGFGGFGGGGGGGGGGGGGGGGFEGGGGGGGDGGGGGGGGGGGGGGGDCGFGGFGGGGGDGG5CGGFDC>DGDAGFFCGFFFBF2@FFFFFF33CF6DFF?D0AFF>17?>9>ACFFB1:<AF)4?1
@M00200:207:000000000-ALC1F:1:2111:22426:10272 2:N:0:5
TACTAGGGTATCTAATCCTGTTTGCTCCCCACGCTTTCGCACCTCAGCGTCAATGTCGGTCCAGGATGCCGCCTTCGCCACCGGTATTCCTCCAGATATCTACGCATTTCACCGCTACACCTGGAATTCTGCATCCCTCTCCCGAATTCAAGCCATCCAGTATCACACGCAGTTCCCAGGTTAAGCCTGGGGATTTCACGTGTGACTTAGTTGGCCGCCTACGAGCCCTTTACACCCAATTCAAGTG
+
CCCCCGGGGGGGGGGGGGGGGG,EFGGG,BFGGGGGGGGGGGGGGGGGGGGGGGGGGGGGGGGGGGGGGGGGGGGGGGGGGGGGGGGGGGGGGGGGGGGGGGGGGGCFGGGGGGGGGGGGFGGGGGGGGGGGGGGGGGGGGGGGGGGGGGGFFFGGGGGFGGGGGGGGGGGGGFDFGFFGGGFGGGGGGDCGDFGFFFGFFFFFFFFEFEFFFFDABE>9=B=A?FFFFFEFFFGFFFFFEFFC??3
@M00200:207:000000000-ALC1F:1:2111:27388:10355 2:N:0:5
TACTGGGGTATCTAATCCTGTTCGCTACGCACGCTTTCGCTCCTCAGCGTCAGGTAAGGCCCAGAGAGCCGCCTTCGCCACCGGTGTTCTTCCTGATATCTGCGCATTCCACCGCTACACCAGGAGTTCCGCTCTCCCCTGCCTACCTCTAGTCTGCCCGTATCGGAAGCAGGCTCGGAGTTCAGCTCCGAGTTTTCACTCCCGACGTGACGAGCCGCCTACGAGCTCTTGAAGCCCAATTCAAGTG
+
6ACCCEGGCCCGFFDD9EFFFFFGEGGG8:FCEDCF<<CEGC@FC,@FGFGC@FF<FGC<@BCEE8,@<FG+FF7D7EECFFCE+@FCFGGCFGGC?FCFFF<CG>FGCAE?F>>@E7BA@8<C+CF8;9BE+=D9FC>?E8@AFCFGEC99E9DFAFFEE>+44+450@0*0?6*/:97CG,:BC87CDD<CD=FFF7AB2;:11:3515532C>05>::B:E<>())6)),445438?)5624))
@M00200:207:000000000-ALC1F:1:2111:6598:10809 2:N:0:5
TACTGGGGTATCTAATCCCGTTCGCTACCCACGCTTTCGTGTTTCAGTGTCAGGAATGCGCCAGTGAATTGCCTTCGCTTTTGGTGTTCCCCATGATATCAACGGATTTCACCCCTACTCCATGAGTTCCATTCACCCCTCGCACCCTCGAGCATTGCCGTTTCCACTGCAAGTCCGGAGTTGAGCTCCGGATTTTAACAGAAGACTAACAATGCCACCTACACACCCTTTACGCCCAGTTCAAGTG
+
CCCCCGGGGGGGGGGGGGGGGGEFGGGG,EFFGGGGGGGGGGGGGGGGGGGGGGGGGGGGGGGGGGGGGGGGGGGGGGGGGGGGGGGGGGFGGFFGGGGGGGGGGDEGGGGGGGGGGGGGGGGGGGGGGFGGGFGGADGGGEGGGGDGGGGDEEGGGGGGGGFGGGFFGGG?DFFGG@D?EDGGGGGGGGGGGFGFFFGFEFFF2:EB46>*.>D?EF>FFBE;B4>>D4>4>;DD002@35?))9?
@M00200:207:000000000-ALC1F:1:2111:21157:11248 2:N:0:5
TACAAGGGTATCTAATCCCGTTTGCTCCCCTAGCTTTCGCGCCTCAGCGTCAGTAGCAGGCCAGGTGGGCGCCTTCGCCACCGGTGTTCCTCCTGATATCTACGCATTTCACCGCTACACCGGGAATTCCACCACCCTCTTTGGTACTCTAGCTTGCCAGTTTCATGCGTCGTTCCCCGGTTGAGCCGAGGGATTTCACACATGACTTAACAAACCGCCTACACGCCCTTTAAACCCAATTCAAGTG
+
CCCCCGGGGGGGGGGGGGGGGGCFGGGG,BFGGGGGGGGGGGGGGGGGGGGGGGGGGGGGGGGGGGGGGFGGGGGGGGGGGGGGGGGGGGGGGGGGGGGGGGGGGGGGGGGGGGCEGGGGGGGGGGGGGGGGGGGCEFGGGGGGGGGGGGGGGGGGGGGGGGGGGGGGGGGGDFGGGGGGGGGGGGGC>CDDGFGACEGF8>FFEFFFAEFFF;F>6EFFFFFF@FF>BFF><>G):<(499<><AA
@M00200:207:000000000-ALC1F:1:2111:16415:11257 2:N:0:5
TACCCGGGTATCTAATCCCGTTTGCTCCCCTAGCTTTCGCGCCTCAGCGTCACATGCACCCCAGACGATCGCTTTCGCCACCGGCGTTCCTCCCGATATCTACGCATTTCACCGCTCCACCGGGAGTTCCATCGTCCCCTGATGCAGTCCAGCACGGCCGTCGCCCGGGCAGTTCCTCGGTTGAGCCGAGGGATTTCACCCGAACCGTACCGCACAGCCTACGCGCCCTTTATACCCAATTCAAGTG
+
CCCCCGGGGGGGGGGGGGGGGG,FGGGG,BFGGGGGGGGGGGGGGGGGGGGGGGGGGGGGGGGGGGGGGGGGGGGGGGGGGGGGGGGGGGGGGGGGGGGGGGGGGGGGGGGGGGGGGGGGGGGGGGGGGGGGGGGGGGGGGGGGGGGGGGGGGGGGGGGGGGGGGGGCGGGGGFGGFGGGGGGGGGGGGGGGGFGFFBGF<:EDFFFFFF@E>9DFBF:?>((8;F9BFF064>FFFFBBBFF4:9<
@M00200:207:000000000-ALC1F:1:2111:15453:12295 2:N:0:5
TACTGGGGTATCTAATCCTGTTTGCTCCGCACGCTTTCGCGCCTCAGCGTCAGTATTGGGCCAGTGTGTCGCCTTCGCCACTGGTGTTCTTCCGAATATCTACGAATTTCACCTCTACACTCGGAGTTCCACACACCTCTCCCAAACTCAAGACAACCAGTTTTGGAGGCAGTTCCGAGGTTAAGCCCCGGGATTTCACCCCCAACTTGGTTATCCGCCTACGCGCCCTTTACACCCAATTCAAGTG
+
CCCCCGGGGGGGGGGGGGGGGG,EFGGG,BFGGGGGFGGGGGGGGGGGGGGGGGGGGGGGGGGGGGGGGGGGGGGGGGGGGGGGFGGGGGGGGGGGGGGGGGGGGFGGGGGGGGGGGGGGGGGGGGG@FFGFGGEDGGGGGGGGGGGGGGGEFGGGGGGGGGGGDGFGGGGGFAGGGCDGCGCFFGGGGGGGGFGFFFGFBEEFFF=5CEF)@BCFDFFD<D<335;BFFF<FFG@9::(<BF9:BA
@M00200:207:000000000-ALC1F:1:2111:15308:12929 2:N:0:5
TACCGGGGTATCTAATCCCGTTAGCTCCGCTGGCTTTCGCTCCTCAGCGTCAGTATTGGTCCAGGATGCCGCCTTCGCCACCGGTGTTCCTCCAGATATCTACGCATTTCACCGCTACACCTGGAATTCCGCATCCCTCTCCCAAACTCAAGCCAACCAGTATCGGACGCAGTTCCCCGGTTAAGCCGAGGGATTTCACGTCCGACTTAGTTGGCCACCTACGAGCCCTTTACACCCAATTCAAGTG
+
CCCCCGGGGGGGGGGGGGGGGG,BFGGG,BFGGGGGGGGGGGGGGGGGGGGGGGGGGGGGGGGGGGGGGGGGGGGGGGGGGGGGGGGGGGGGGGGGGGGGGGGGGGGGGGGGGGGGGGGGGGGGGGGGGGGGGGGGGGGGGGGGGGGGFGGGGDFGGGGGGGGGGCEGGGDGGFGGFFGDGGGGGGGGDGGGGFGFFFGFFFFFFFFFFFFFFFFFEFFFFFFDFFBFFFB>ABGFBF?FDFFAFFF
@M00200:207:000000000-ALC1F:1:2111:11377:13398 2:N:0:5
TACTGGGGTATCTAATCCCGTTTGCTCCCCTGGCTTTCGCGCCTCAGCGTCAATACCGGTCCAGGATGTCGCCTTCGCCACCGGTGTTCCTCCAGATATCTACGCATTTCACCGCTACACCTGGAATTCCACATCCCTCTCCCGGATTCAAGCCAACCAGTATCGGACGCAGTTCCTGGGTTGAGCCCAGGGATTTCACGTTCGACTTAGCAGGCCGCCTACGCGCCCTTTACACCCAATTCAAGTG
+
CCCCCGGGGGGGGGGGGGGGGGEFGGGG<CFGGGGGGGGGGGGGGGGGGGGGGGGGDGGGGGGGGGGGGGGGGGGGGGGGGGGGGGGGGGGGGGFGGGGGGGGGGGGGGGGGGGGGGGFGGGGGGGGGGGGGGGG8FGGDGGFGGEEDGGGGFFGGGEEGGCFFCE6CDGDGGFGGGGGDGGG7FFGGGGGGFFGFF?GFFFFEBFFFFFFFF?DBBFBD;@?A>FBFFFFAF<FFF?B?DFFB<B9
@M00200:207:000000000-ALC1F:1:2111:3140:13993 2:N:0:5
TACTAGGGTATCTAATCCTGTTCGCTCCCCACGCTTTCGCTCCTCAGCGTCAGTTGTTGCCCAGAGACCCGCCTTCGCCACCGGTGTTCCTCCTGATATCTGCGCATTTCACCGCTACACCAGGAATTCCAGTCTCCCCTGCAACACTCCAGTTTGCCCGTATCGACTGCAGACCCGAGGTTGAGCCTCGGGATTTCACAGCCGACGCGACAGACCGCCTACGAGCTCTTTATACCCAATTCAAGTG
+
CCCCCGGGGGGGGGGFGGFFFC@BFFGEDFFGGGDEFGGGGGGFFCGDF@FEGFGAFGGCC@DFGGGFFGGGGGGGGG@FGGGGECCFFFGGFGGGFFCGFGFFGGGG9EGGGFG6EEFGGCGGFF88EE=CFGG;=FCF?CFGCCECFG?8FF8EGFGGE8DFEFEEDFFGGFF9DD59;,9;9C*;FCGGD5FFAE7B@FFF>:22A;EEFD*59AB?:?6B:@082=A<AFGFF<?2):<<<A>
@M00200:207:000000000-ALC1F:1:2111:13600:14066 2:N:0:5
TACACGGGTATCTAATCCCGTTTGCTCCCCACGCTTTCGCGCCTCAGCGTCAGGGTGTGGCCAGAGACCCGCCTTCGCCACCGGTGTTCCTCCCGATATCTACACATTTCACCGCTACACCGGGAATTCCAGTCTCCTCTCCACCCCTCAAGGAACGCAGTATCGGCCGCCCTTCTTCGGTTGAGCCGAAGGCTTTCACGACCGACTCACGCTCCCGCCTACACGCCCTTTACACCCAATTCAAGTG
+
CCCCCGGGGGGGGGGGGGGGGG,CGGGG:CFGGGGGGGGGGGGGGGGGGGGGGGGGGGGGGGGGGGGGGGGGGGGGGGGGGGGGGGGGGGGGGGGGGGGGGGGGGGGGGGGGGGGGGGGGGGGGCFFGGGGGGGGGGGGGGGGGGGGGGGGGGGGGGGGDEGGGGGGGGGGGG4FFFGGDCEEFFCCCDGGDGFGFFFGFFF>>>FFFFFFFBFGF>EFF0???058(3?:AFFGF91(:).464>A
@M00200:207:000000000-ALC1F:1:2111:21134:15712 2:N:0:5
TACGGGGGTATCTAATCCCGTTCGCTCCACTAGCTTTCGCGCCTCAGCGTCAGTGTCAGCCCAGCAACCCGCCTTCGCCGCAGGTGTTCCTCTCGATATCTACGCATTTCACCGCTACACCGAGAATTCCAGTCGCCCCTTCTGCACTCTAGTCGCACAGTATCAGTTGACCTTTCCGAGTTAAGCTCGGAGGTTTCACAACTGACTTGTGCTGACCGCCTACGCGCCCTTTAAACCCAGTTCAAGTGCG
+
CCCCC@EGG@<FCECGF<FG8F8FFGFGCEFCEGAFFGGF6@FFEG<FEGDEFGGGGGGGFGGGGCFEEFCCC=C@DGEEFCCE?EGC?5,C<EFFGGEGEFC<FCFGFGBFGDEGGGFFFGGGC>:EGGCDE,CC68>F?69EGFE+<>D9D7CGGGGG?,+:=:C28DC4CAF:2C4CG5C8FD7<C)85):0A66CF@F4A34<?F<FF?7>AEFB61<F)2)7;9D().4*??630556>)6:4)(
@M00200:207:000000000-ALC1F:1:2111:22372:16100 2:N:0:5
TACTAGGGTATCTAATCCTGTTTGCTCCGCACGCTTTCGCGCCTCAGCGTCAGTACCGGTCCAGTGAGCCGCCTTCGCCACTGGTGTTCCTCCCAATATCTACGCATTTCACCGCTACACTGGGAATTCCACTCACCTCTCCCGGTCTCAAGCCATGCAGTCTGACAGGCAGTTCCTCGGTTAAGCCGAGGGCTTTCACCCGTCACTTGCAAAGCCGCCTACGCGCCCTTTACACCCAATTCAAGTG
+
CCCCCGGGGGGGGGGGGGGGGGEGGGGGBFGGGGGGGGGGGGGGGGGGGGGGGGGGGGDGGGEGGGGGGGGGGGGGGGGGGGGGGGGGGGGGGGGFGGGAGGGGGGGGGFGGCFGGGCFGGGGG?FGGGGGGGGGGGGGGGCFGDEGGGGGDGGGGGGGGGGGGGGGGGGFDGFGGGGGGGGGFGGGCGGGG*;CAA?GFFABADFFFFFF+;@F;087@?DDFFFFFFFFFFAGF001:<>AFB46
@M00200:207:000000000-ALC1F:1:2111:6474:17755 2:N:0:5
TACTGGGGTATCTAATCCTGTTTGCTCCCCTAGCTTTCGCGCATCAGCGTCAGTACCCGTCCAGGTAGCCGCCTTCGCCACCGGTGTTCCTCTCGATATCTACAGATTTCACCCCTACACCGAGAGTTCCACTTCCCTCTCCCGTCCTCCAGCGAGGTAGTTTCGAGCGCCATTCCTCGGTTAAGCCAAGGGATTTCACACTCGACTTGCCAAGCCGCCTGCGCGCACTTTAAACCCAATTCAAGTG
+
CCCCCDGGFGGGGGGGGGGGGG9CEFGG,BFECFFCGFGGDCFCFGGGGEEGGGGGFGGGGFGGGGGGFG@FFGGGDF:FFGGGBGGGFGFGGGGGFFEDAFGFGGFFEGDFGGGGGGGGGGGG7CFFGGGGGFGFGFFDG8FGGG=@EFDGGGG8?B8EFGFGG+CCGGDDDAGGGDDCE5E7CG?FFFGDCF4885>FFFFFF>>(;4?A@@FF>D9??<B56D(49@))54>7:2<<A<><4>>
@M00200:207:000000000-ALC1F:1:2111:2797:18150 2:N:0:5
TACGAGGGTATCTAATCCCGTTTGCTCCCCTGGCCTTCGTGCCTCAGCGTCAGTAACTGTCCAGGAACTCGCCTTCGCCGCTGGTCTTCCTTACGATATCTACGCATTTCACTGCTACACCGTAAATTCCAGTTCCCTCTCCAGTACTCTAGCAACGCAGTATCCAGTGCAGTTACGGGGTTGAGCCCCGGGATTTCACACCAGACTTGCCTCGCCGCCTACGCACCCTTTATACCCAATTCAAGTG
+
CCCCCGGGGGGGGGGFFGFGGFFGGGFE,BFC@FD@EG8FDFGGGGGEGGGGGGGGGGGGGFGFFF<FGGEGGGGGGGECGGCFGGGG?FFGGGGGGGGGFCCFGBFGGGGGGFGG=FDGGDGFCEGCGCDCDGGFGGG6FGC8EFCCF?9=D8;,@CEEGC8D,@?=DEFFFFGGC+CDGGD+;FFGGC*99A>A9<9BEDF*7==AF488B2C)-56<D@134:470A3>73CF@F3@)7)6):2
@M00200:207:000000000-ALC1F:1:2111:18050:18953 2:N:0:5
TACCAGGGTATCTAATCCCGTTCGCTCCCCTGGCTTTCGCGCCTCAGCGTCAATACCGGTCCAGGATGTCGCCTTCGCCACCGGTGTTCCTCCAGATATCTACGCATTTCACCGCTACACCTGGAATTCCGCATCCCTCTCCCGAACTCAAGCCATCCAGTATCAGACGCAGTTCCCCGGTTAAGCCGAGGGATTTCACGTCTGACTTAGTTGGCCACCTACGAGCCCTTTATACCCAATTCAAGTG
+
CCCC?FGGGGGGGFFGGGGGGECFFGGGGGGGGGGGGGGGGGGGGGGGDFGGDFD@F@F6FFGGAF,6:FFGGGGGGGGDGFGEGGGGGGGGCCFEAFGGGGGGGGGCFGGGGGGGGGGGGGFGGFBDFGGGEG+BF,@DCEDE+@EFA7D9FGGA8DFGGGGGEFECDDD7CB7BF6DDEEE+B997974CCFGFFEC)(8)=CFFF17A:;1CFEF13.;357)6=()).6)*/4),())654<)
@M00200:207:000000000-ALC1F:1:2111:23503:20039 2:N:0:5
TACGAGGGTATCTAATCCCGTTTGCTACACACGCTTTCGCGCCTCAGCGTCAGTTTCGGCCCAGGGGACCGCCTTCGCCACTGGTGTTCCTCCCAATATCTACGCATTTCACCGCTACACTGGGAATTCCGCCCCCCTCTTCCGGACTCGAGCCTTGCAGTTTCTTCCGCACGTCCTCGGTTGAGCCGAGGGATTTCACGGGAGACACGCAAAGCCGCCTACGCGCCCTTTACCCCCAGTTCACGTG
+
CCCCCEGE@AFEGF9FDFGGGA;8CFFF,66CFGGGGGGGGFGEGGGGGGGGGGG,EEGGE:F@,@FCGGEGGGGGGGGGGFGDDFEGGG=CFFGGFGGGGFGG7BF=;FFGEFEGDC9FEFAECECFC=@CECEEGEGFGGGG>CEGGGG>CCCF?DF?DFGFGGFG4=*;9?FG*1C4;*CCFFC35C7)*);*19C:?:85(47(<9D)1:FF>>913::F>>;;(8)6-)*72(,42><)08?
@M00200:207:000000000-ALC1F:1:2111:8406:20392 2:N:0:5
TACAAGGGTATCTAATCCCGTTTGCTCCCCTAGCTTTCGCGCCTCAGCGTCAGTATCGGGCCAGATGTGCGCCTTCGCCACCGGTGTTCCTCCTGATATCTACGCATTTCACCGCTACACCAGGAATTCCCACATCCTCTCCCGTACTCAAGCCAAGCAGTATGCGATGCCGGTCCTCGGGTGAGCCGAGGGATTTCACATCACACTTACCTGACCGCCTACACGCCCTTTACACACAATTCCAGTG
+
CCCCCGGGGFGGGGFGGFGGGF,BEFGF9C<FGGGGGGGGCCFGGGGGEGFFGGGGGGGDGGEGE,FC@FGGGGGGGGGEGGEGFGFGGGGGGFGF9AFGGGGFGGGGGGFFGGGDGGGFGGFDGFFGGFGDECEGGGGGFF@>DCEFGC@D9DDFFFGGGGFEDEEDDE+=6?EDFFDD*9C74EFGGGDGC?66B?FFCF+8>EFF646+)/9)().:DD@53>(6@F>2<9C*4<(.64)..52
@M00200:207:000000000-ALC1F:1:2111:8058:21448 2:N:0:5
TACGCGGGTATCTAATCCTGTTTGCTCCCCACGCTTTCGCGCCTCAGCGTCAGAACCGGACCAGTAAGCCGCCTTCGCCACTGGTGTTCTTGCGAATATCTACGAATTTCACCTCTACACTCGCAGTTCCACTTACCTCTTCCGGTCTCGAGATCTTCAGTATCGAAGGCAATTCAAGGGTTGAGCCCTGGGCTTTCACCCCCGACTTAAAGATCCGCCTACGCGCCCTTTACACCCAATTCAAGTG
+
CCCCCGGGGGGGGGGGGGGGGG<FGGGGFDFGGGGGGGGGGGGGGGGGGGGGGGGGGGGGGGGGFGFGGGGGGGGGGGGGGGGGFGGGGGGGGGGGGGGGGGGGGGFGGGGGGGGGGGGGGGFGFECFGGGGGFGGGGGGGFGGGGGGGGGGGGGCFGGGGGGGGGCEDGGGGFG+2CFDD,*;CGFGGF?<?;C647:?B;BB2;9?F3@ACE7A@331(16)479>942<AAGF>FFBBF9<AD<
@M00200:207:000000000-ALC1F:1:2111:14799:23427 2:N:0:5
TACAAGGGTATCTAATCCTGTTTGCTCCCCTAGCTTTCGTGCCTCAGTGTCAGAAATCGTCCAGGGACTCGCCTTCGCCACTGGTGTTCCACTTGATATCTACGCATTTCACTGCTACACCAAGTATTCCAGTCCCCCCTCCGATTCTCTAGCCGGATAGTATCCAATGCAGTTTCTGAGTTGAGCTCAGAGATTTCACATCAGACTTACCCAACCACCTACGCACCCTTTAAACCCAATTCAAGTG
+
CCCCCGGGGGGGGGGGGGGGGGEFGGGG6BFGGGGGGGGGGGGGGGGGGGGGGGGGGGGGGGGGGGGGGGGGGGGGGGGGGGGGGGGGGGFGGGGGFGGGGGGGGGGGGGGGGGGGGGGGGGGGGGGGGCFGGGGGGGGGGGGGGGGFGGFGGGGGDGDEGFFG=EDFGGGGGCGFGGFDGGGFGDD8DDGGG?DCCEGF@AA?CCEFFFFCCFGFFF=CFFFEAE>AFF4AECGFFFFFFFFE?76
@M00200:207:000000000-ALC1F:1:2111:19855:24404 2:N:0:5
TACAGGGGTATCTAATCCCGTTTGCTCCCCTAGCTTTCGCGCCTCAGCGTCAGTATTGGGCCAGATGAGCGCCTTCGCCACCGGTGTTCCTCTCGATATCTACAGATTTCACCCCTACACCGAGAGTTCCACTTCCCTCTCCCGCCCTCTAGCGAGGTAGTTTCGAGCGCCATTCCTCAGTTAAGCCAAGGGATTTCACACTCGACTTGCCAAGCCGCCCGCGCGCCCTTTAAACCCAATTCAAGTG
+
CCCCCGGGGGGGGGGGGGGGGGGGGGGGCFFGGGGGGGGGGGGGGGGGGGGGGGGGGGGGGGGGGGGGGGGGGGGGGGGGGGGDGGGGGGGGGGGGGCGGGGFGGFFGGGGGFFGGGFFGGGGGFFFFGGFF;EFGGGGGGGGGGCEGGGGGGGDCEEECFFGGCE?EDCCD5FGGGGGGGGCCCCGDFFGGGFGFFEF+(;?F((5(;C?8>DGF>B9(.1(.,<>>(7.6<<GFFF?(44A-).)
@M00200:207:000000000-ALC1F:1:2112:12150:4359 2:N:0:5
TACACGGGTATCTAATCCCGTTTGCTCCCCTAGCTTTCGCGCCTCAGCGTCAATCTCGGTCCAGGATGCCGCCTTCGCCACTGGTGTTCCTCCAGATATCTACGCATTTCACCGCTACACCTGGAATTCCGCATCCCTCTCCCAAATCCAAGCCATCCAGTATCACACGCAGTTCCCCAGTTAAGCTGAGGGATTTCACGTATGACTTAGTTGGCCGCCTACGAGCCCTTTACACCCAGTTCAAGTG
+
CCCCCGGGGGGGGGGGGGGGGG?FGGGGGGGGGGGGGGGGGGGGGGGGGGGGGGGGGGGGGGGGGGGGGGGGGGGGGGGGGGGGGGGGGGGGGGGGGGGGGGGGGGGGGGGGGGGGGGGGGFGGGGGGGGGGGGGGGGGGGGGGGGGGGGGDGGGGGGGGGGGGGGGGGGGGGFGGGGGGGGCGGGGGCFFGB>FFFFGFFFFFFFFFFFFFFFGFBFFFDD=DFEFDFDE><?9AFFFEFFFFE<3
@M00200:207:000000000-ALC1F:1:2112:5455:4819 2:N:0:5
TACAGGGGTATCTAATCCTGTTTGCTCCCCACGCTTTCGTGCCTCAGCGTCAGTACCTGTCCAGCTGGCCGTCTACACCTCCGGTGTTCCTCGTGATCTCTAAGCATTTCACCGCTACACGGTCAATTCCGCCTACCTCTGCTGTACTCAAGCTCCGCAGTATCAATGGCACCCTGCCAGTTGAGCTGCCATATTTCACCCTTGACTTGCAAAGCCGCCTGCGCACCCTTTAAGCCCACTTCAAGTC
+
CCCCCFGGGGCGGGFGGGGGGG@FGGGGGGGGGGGGGGGGGEFFEEFGGGGGCGG<6<A<FGGGD<F@F8F@FG<FCFF8:FCFGGGCEGGG7,,4E,4AEEF9FDFGCGGGGGDGGGGG++96CDGDFGGGGG8EGGG+,@4,@DGGGC8DF8?F+>@EE,?D:ADAFGF6D5@=+,@?D7,5=E+++32@*2?FFEC5)**3*><B*+*+0:*;)9>A):(8:B2>((0987FF;@6@9<E4)/)
@M00200:207:000000000-ALC1F:1:2112:11174:5209 2:N:0:5
TACTAGGGTATCTAATCCCGTTCGCTCCCCTAGCTTTCGCGCCTCAGCGTCAGTGTCAGCCCAGCAACCCGCCTTCGCCGCAGGTGTTCCTCTCGATATCTACGCATTTCACCGCTACACCGAGAATTCCAGTTGCCCCTTCTGCACTCTAGCCCCGCAGTATCGGCTGACCTTTCCGAGTTAAGCCCGGAGATTTCACAGTCGACTTGCGGTGGCCGCCTACGCGCCCTTTAAACCCAGTTCAAGTG
+
CCCCCGGGGGGGGGGGGGGGGG,BFGGGGGGGGGGGGGGGGGGGGGGFGGGGGGEGGGGGGGGGGGGGGGE>FGGGGGGGGGGGFGAFEFFECFGC9A=E==FFGGGGGGGGGGGDEGGFFGGGGGCFFGGGF9E9EGCDGGGGG?DD@FACFGDEDEGEGGCEE>E5DFGFG5CFGGGGGGGGGGGDG:CCBFGFACGF@8FBFBFB8FDE;B5A;EFB?FF?FDBF49B0)44?(:<0()6::4--
@M00200:207:000000000-ALC1F:1:2112:22252:5690 2:N:0:5
TACTGGGGTATCTAATCCTGTTTGCTCCCCACGCTTTCGCTCCTCAGCGTCAGTTACTGCCCAGAGACCCGCCTTCGCCACCGGTGTTCCTCCTGATATCTGCGCATTCCACCGCTACACCAGGAATTCCAGTCTCCCCTGCAGTACTCCAGTCTGCCCGTATCGCCCGCACGCCCACAATTGAGTTGTGAGTTTTCACGAACAACGCGACAAACCACCTACGAGCTCTTTACACCCAATTCAAGTT
+
CCCCCGGGGGGGGGGGGGGGGG,CFGGGGGGGGGGGGGGGGGGGGGGGGGGGGGGGGGGGGGGGGGGGGGGGGGGGGGGGGGGGGGGGGGGGGGGGGGGGGGGGGGGGGGGGGGGGGGGGGGGGGGGGGGGGGGGGGGGGGGGGGGFGGGGGGGGGGGGGGGFGGGGGGGGGGFDDGGGGGGG7:EGG9>FFFC>FFEGF>58?D>@4@DEBB@GFFFF146<7;)23A>:<<)/79:<?A<AFD9)
@M00200:207:000000000-ALC1F:1:2112:23719:7851 2:N:0:5
TACTCGGGTATCTAATCCTGTTCGCTACCCACGCTTTCGCTCCTCAGCGTCAGGTAAGGCCCAGAGAGCCGCCTTCGCCACCGGTGTTCTTCCTGATATCTGCGCATTCCACCGCTACACCAGGAGTTCCGCTCTCCCCTGCCTACCTCTAGTCTGCCCGTATCGGAAGCAGGCTCGGAGTTAAGCTCCGAGTTTTCACTCCCGACGTGACGAACCGCCTACGAGCCCTTTAACCCCAATTCAAGTC
+
CCCCCECEGGFGGGGGGGGGGG,BFGGGGFFGGGGGGGGGGGGGGAFGGGGGGGFGGFFGGGGGCEEGGGGGEGGGGGGGGGGCFEGEGGFGGGGGGGFGGGGGGGGEFGGGGGGGEGGGGGGGGGFFFGGGGGGGCEGGGGGFFGGFGGEEGGGFGGGGGEGGGG66CGFGGDGGC7;*=C,BCFFGGCCEFDFFFFGFFFFB2;>D@AF>;;C)7:@F1(242@>FF?7A>)=F?66:4>D2<<)
@M00200:207:000000000-ALC1F:1:2112:18934:8010 2:N:0:5
TACTGGGGTATCTAATCCCGTTCGCTCCCCTAGCTTTCGCGCCTCAGCGTCAGTGTCAGCCCAGCAACCCGCCTTCGCCGCAGGTGTTCCTCTCGATATCTACGCATTTCACCGCTACACCGAGAATTCCAGTTGCCCCTTCTGCACTCTAGTCGCACAGTATCAGTTGACCTTTCCGAGTTAAGCTCGGAGATTTCACAACTGACTTGTGCTGACCGCCTACGCGCCCTTTAAACCCAATTCAAGTG
+
CCCCCGFGGGGGGFGGGGGGGG68FFGGGGGGGGGGGGGGGGGGGGGGGGGGGGGGGGGGGGGGGGGGGGGGGGGGGGGGGGGGGGGGGGGGGGGGGGGGGGGGGGGGGGGGGGGGGGGGGGGGGGGGGGGGGGGGGGGGGGGEFGGGGGGGGGGGGGGGGFGGGGGGGFGGGFGGGGGDEGGCGGGFG4DEEGGFFEGFFFFFEFFFEFFFEEGFEFB@;D@F;E>>1;?DF2FFB0<F<A46<4.)
@M00200:207:000000000-ALC1F:1:2112:23254:10702 2:N:0:5
TACTAGGGTATCTAATCCTGTTTGCTCCCCACGCTGTCGCGCCTCAGTGTCAGAACTGGTCTAGCTGGCCGCCTTCGCCACGAGTGTTCTCCCCCATCTCTACGCATTTCACCGCTACACAGGGAATTCCACCAGCCCCTCCCAGCCTCAAGTCCTGCAGTTTCTACCGACAAAATACAGTTGAGCCGTACGCTTTCACGGTAGACATACAGAACCACCTACGCGCCCTTTAAACCCAATTCAAGTC
+
CCCCCGGGGGGGGGGGGGGGGG,EFGGGGGGGGGGGGGGGGGGGGGGGGGGGGGGGGGGGGGGGGGGGGGGGGGGGGGGGGGDGGGGGGGGGGGGGGGGGGGGGGGGGGGGGGGGGGGGGGFGGCFGGGGGGGGGGGEEDGGGGGGGGGGGGGGGGGGGGGGGGGGGGGGGGCFGGGGGGC?CCFGGGGGGGFGDFFFGFFFFFEFFFFFFFFFGFFFF=EEF6@B>1>@;9CC4F;@FD<EEAD6)
@M00200:207:000000000-ALC1F:1:2112:13896:10839 2:N:0:5
TACCAGGGTATCTAATCCTGTTCGCTCCCCACACTTTCGCTCCTCAGCGTCAGGTAATGCCCAGAGCACCGCCTTCGCCACTGGTGTTCCTCCTGATATCTGCGCATTTCACCGCTACACCAGGAATTCCATGCTCCCCTACTGGACTCTAGTCACAGCAGTATCGGGTGGCGTCTCCAGGTTGAGCCTGGAGGTTTCACACCCGACTTACTGAACCACCTACGAGCTCTTTATGCCCAATTCAAGCT
+
CCCCCGGGGGGGGGGGGGGGGG<CGGGGGGGGGGGGGGGGGGGGGGGGGGGGGGGGGGGGGGGGGGGGGGGGGGGGGGGGGGGGGGGGGGGGGGGGGGGGGGGGGGGGGGGGGGGGGGGGGGGGGGGGGGGGGGGGGGGGGGGGGGGGGGGGGGGGGGFGGGGGGGGCFGGGGFGGGGGGGGGGGGGGGGGGFGCFFEGFFFFEFFADFFFFEFGFFF=@D=7=DFF@FEEEFFFF3=@FFFF?E7))
@M00200:207:000000000-ALC1F:1:2112:27455:10954 2:N:0:5
TACGAGGGTATCTAATCCTGTTCGCTCCCCACACTTTCGCTCCTCAGCGTCAGGTAATGCCCAGAGAACCGCCTTCGCCACCGGTGTTCCTCCTGATATCTGCGCATTTCACCGCTACACCAGGAATTCCGTTCTCCCCTGCATACCTCTAGTCTGCCCGTATCGGAAGCAAGCACACAGTTAAGCTGTGTGTTTTCACTCCCGACGCGACAAACCGCCTACGAGCCCTTTAAACCCAATTCAAGTGAGA
+
-BCCCEDGFGGGFFGGGGCGFFDFGCEECCAFGGGGFGGFFGGDGGFDGF@@EGGGGGFGFFGGDFGGFFDGGGGGGG7FGFGG=FFG9EDFFCDGGGBCFEFBF77FADFGGCEGEGFDGFAE@GB?FCFEFFFEEEEDGGGFDF====FFGGGG83AC8E6@E7CEGFGFFFFGGFGC55EFFGGGGGCEAF*;BCCFF4FBAAF4@;BEFFFF@FFD?F;<15;?<0754<FF?:21469<9<)-))
@M00200:207:000000000-ALC1F:1:2112:28142:11209 2:N:0:5
TACTGGGGTATCTAATCCTGTTCGCTCCCCTAGCTTTCGCGTCTCAGCGTCAGGAACGGCCCAGCGAGCCGCCTTCGCTACTGGTGTTCCTCCCGATATCTGCGCATTTCACCGCTACACCGGGAATTCCACTCGCCTCTACCGTCCTCTAGCCCGGCAGTATCCACCGCACGCCCGAGGTTGAGCCTCAGGTTTTCACGGCAGACTTACCGAACCGCCTACACGCTCTTTAAACCCAATTCAAGTG
+
CCCCCGGGGGGGGGGGGGGGGGCFEGGFFGFGGGGGGGGGGCGGGFGFGGCG7FFFGCEEEEGGGGGGGGGGEGGGGGGGGG9FFGFGGGGFGGGGGGGGGGFGGGFGDGGGGECEGGGGGGGGGDEFFFDFCGGGGGGGGFGGFG8DDGG7EDFEGGGGCGGGGGGGCEDGGFFGGGGDEGC7<CGFGGCF66:F=CGFDFED?B>FFFFFF65)3)3:?02<:DBF:59<A<F)3:??FBF<94.
@M00200:207:000000000-ALC1F:1:2112:10191:11331 2:N:0:5
TACGAGGGTATCTAATCCTGTTTGCTCCCCACGCTTTCGCTCCTCAGCGTCAGTTTCGGCCCAGACCACCGCCTTCGCCACCGGTGTTCCTCCTGATATCTGCGCATTTCACCGCTACACCAGGAATTCCATGGTCCCCTACCGAACTCAAGTCATCGCAGTATCAGGTGGCGTCTCTGGGTTGAGCCCAGAGTTTTCACACCTGACTTACGAAACCGCCTACGAGCCCTTTACGCCCAATTCAAGGT
+
CCCCCGGGGGGGGGGGGGEFFG<EFGGGGGCFGGGGFGGGGGGGGGGGGGGGGGGGGGGG@FG8<FFCGGGGGGGGGGGGGGGEFGFGGGGGFEFGEFGGGGFCFGGC;FGGGEGEEGCFFGGGEF=6EDE@FG=EFFGFGGGGGGGGGFBFDDEFEGCEG+BCFFC,=?+=D9D>DGFCD?7DGCCC>F979@@8@<918FB)65==4@A?=>GF;>92,28?15331@(6<48>B9::7<AA2)).
@M00200:207:000000000-ALC1F:1:2112:26207:11623 2:N:0:5
TACCAGGGTATCTAATCCCGTTTGCTCCCCTAGCTTTCGCGCCTCAGCGTCAGTATTGGGCCAGATGAGCGCCTTCGCCACCGGTGTTCCTCCTGATATCTACGCATTTCACCGCTACACCAGGAATTCCCTCATCCTCTCCCATACTCAAGCTCGGCAGTTTGGGATGCAGTGCTCCGGGTGAGCCGGAGCATTTCACATTCCACTTACCGAACCGCCTACACGCCCTTTAAACCCAATTCAAGTG
+
CCCCCGGGGGGGGGGGGGGGGG<FGGGGFGGGGGGGGGGGGGGGGGGGGGGGGGGGGGGGGGGGGGGGGGGGGGGGGGGGGGGGGGGGGGGGGGGEFGGGGGGGGGGGGGGGGGGGGGGGGGGGGGDDFGGGGGGGGGGGGGGGGGGGGGGGGGGGGGCGGGGGGGGGGGGFGFGGGGGGGGGGGGGGDDGGFGGFFCFFFFFBEFFFCBFD2@GB>:17@@EF<BF91@@CC4=A<2?FB<2ADA)
@M00200:207:000000000-ALC1F:1:2112:6122:14252 2:N:0:5
TACAGGGGTATCTAATCCCGTTTGCTCCCCTAGCTTTCGCTCATCAGCGTCAATCTCGGTCCAGGATGCCGCCTTCGCCACCGGTATTCCTCCAGATATCTACGCATTTCACCGCTACACCTGGAATTCTGCATCCCTCTCCCGAATTCAAGCCATCCAGTATCGGATGCAGTTCCCAGGTTAAGCCTGGGGATTTCACATCCGACTTAGTTGGCCGCCTACGAGCCCTTTAAACCCAATTCAAGTG
+
B@CCCEEGGGGGGGGGGGGGGG,CFGGGGGGGGFGGGGGGGGGGGGGGGCGGGGGGGGGGDFFEF<CEDGCEGGECGGEEFFGGGGCGGGGGGFGFGGGFGGFGCEGGGGGGGGGGGGGFDGGFE?F+=CDFGGG8DDGFFGGG6CEFGGDEGGGGGGGGFGG8E@EEGFGGGFGGGCGGGFGGGGFGGFGGEGGFFCCC;5;AABB*6AFAEBFF5?@@(-69@F0;@349CEFF(/:@EC?CE7/
@M00200:207:000000000-ALC1F:1:2112:11802:15334 2:N:0:5
TACAGGGGTATCTAATCCTGTTTGCTCCCCACGCTGTCGCGCCTCAGCGTCAGCCACAGCCCAGCGGGCCGCCTTCGCCACCGGTGTTCTTCCGGATCTCTACGCATTCCACCGCTACACCCGGAATTCCACCCGCCTCTACTGTGCTCCAGCGCGACAGTCGCCACGGCCGATCCGGGGTTGAGCCCCGGACTTTCACCGCCGCCTTATCGCGCCGCCTCCGCGCCCTTTAAACCCAGTTCAAGTA
+
CCCCCGGGGGGGGGGGGGGGGGGGGGGGGGGGGGGGGGGGGGGGGGGGGGGGGGGGGGGGEGGGGGGGGGGGGGGGGGGGGGGGGGGGGGGGGGGGGGGGGGGGGGGGGGGGGGGGGGGGGGGGDGGDEFGGGGGGGGGGGGGGFDGGGGGGGGGCGG5EFGGGGGGGDGGGDBCDGGGGGGEFFFGGGGD5@DG=440=?EFFFF?@B6@FB><B>D;:137?152>903))57F11:89<<):A)
@M00200:207:000000000-ALC1F:1:2112:16448:16632 2:N:0:5
TACTGGGGTATCTAATCCTGTTCGCTCCCCACGCTTTCGCTCCTCAGCGTCAGTTGTTGCCCAGAGACCCGCCTTCGCCACCGGTGTTCCTCCTGATATCTGCGCATTCCACCGCTACACCAGGAGTTCCGCTCTCCCCTGCCTACCTCTAGTCTGCCCGTATCGGAAGCAGGCTCGGAGTTGAGCTCCGAGTTTTCACTCCCGACGTGACGAACCGCCTACGAGCCCTTTACACCCAATTCACGTG
+
CCCCCGGGGGGGGGGGGGGGGG,BFGGGGGGGGGGGGGGGGEGGGFGGGGGGGGGGGGGGFGGGGGGGGGGGGGGGGGGGGGGGGGGGGFGGGGGGGGGGGGGGGGGGGGGGFGGGGGGGFFGGGEE=FEGGGGGGGGD?EGGGGGGGGGGGFGGGGGGGGGGGGGGGDFGGFFGGGE5CEGGGGGGGGC7CFG>CACFFFFFE@F;>(28ADFGDBA;634:04<>23??)-6?@0?104AA)44:
@M00200:207:000000000-ALC1F:1:2112:12522:16756 2:N:0:5
TACTCGGGTATCTAATCCTGTTTGCTCCCCACGCTTTCGCGCCTCAGCGTCAGGTACGGGCCAGGAAGCCGCCTTCGCCACCGGTGTTCCTCTCGATATCTACAGATTTCACCCCTACACCGAGAGTTCCACTTCCCTCTCCCGTCCTCCAGCCAGGTAGTTTCGAGCGCCATTCCTCAGTTAAGCCAAGGGATTTCACACTCGACTTGCCAAGCCGCCTGCGCGCCCTTTAAACCCAATTCAAGTT
+
CCCCCGGGGGFGGGGGGGGGGG,EFGGGGGGGGGGGGGGGGGGGGGGGGGGGGGGGGGGGGGGGGGGGGGGGGGGGGGGGGGGGGGGGGGGGGGGGGGGGGGGGGGGGGGGFGGGGGGGGGGGGGGGGGGGGGGGGGGGGGGGGGGGGGGGGGGGGGFAFGFGGGGFECGGGGFGGGGGGGCCFGCGGGGGGFGGFFFGFFFFF=BFEBFFFFFGFFFFFFFFF@FFF9?FFBBFFFFF:-6:<DA2
@M00200:207:000000000-ALC1F:1:2112:6181:17098 2:N:0:5
TACACGGGTATCTAATCCCGTTTGCTCCCCTAGCTTTCGCGCCTCAGCGTCAGAACCGGTCCAGGTAGCCGCCTTCGCCACCGGTGTTCCTCCCAATATCTACGCATTTCACCGCTACACTGGGAATTCCGCTACCCTCTCCCGGCCTCGAGCCGAGTAGTTTCCAAGGCAGTTCCCCGGTTGAGCCGAGGGATTTCACCCAGGACTTACTCAGCCGCCTACGCGCCCTTTACACCCAATTCAAGTC
+
CCCCCGGGGGGGGGGGGGGGGG@CFGGGGGGGGGGGGGGGGGGGGGGGGGGGGGGGGGGGGGGGGGGGGGGGGGGGGGGGGGGGGGGGGGGGGGGGGGGGGGGGGGGGGGGGGGGGGGGGGGGGGGGGGFGGGGGGGGGGGGGGGGGGGDGEEDEEGGGGGGGGGFCCFFGGGFGGGGGGGGGFGGGGDGGEEGGFFCCA@FFFFFFFFFFFFFGABF>?:??FFEBB9B?FFF?FB??16>AFFF)
@M00200:207:000000000-ALC1F:1:2112:20512:17960 2:N:0:5
TACAAGGGTATCTAATCCCGTTTGCTCCCCTGGCTTTCGCGCCTCAGCGTCAGTGTTGGCCCAGCAACCCGTCTTCACCTCAGGTGTTCCTCTTGATATCTACGCATTTCACCGCTACACCAAGAATTCCGATTGCCCCTTCCACACTCTAGCACTGCAGTATCACTTGGCCGTTCTGAGTTAAGCTCAGAGATTTCACAAGTGACTTACCGCGCCGCCTACGCGCCCTTTACACCCAATTCAAGTC
+
CCCCCGGGGGGGGGGGGFGGGF,BFGGFGEGGGGGFGGGGGGGGGGGGGGGGGGGGGFGGGGGGGGGGGGGDEGGGGFGGGGFGGGFGGGGGGFDE9FFGGGGGGGGGGGGGGGGGGGGFFGGGGGCGGGFCECGGGCFGGGGGGGGGGGGGGGGGGGGGCFGGGGGGGGGGDADGFF8DGDFC=E769CFDAFFFFFFF@FCFEAFFE5ADAB49:A49@55@BB>@;;8CECBFB;(/7)<9?..
@M00200:207:000000000-ALC1F:1:2112:5193:17976 2:N:0:5
TACCCGGGTATCTAATCCTGTTTGCTCCCCACGCTTTCGTGCATGAGCGTCAGTACAGGCCCAGGGGACTGCCTTCGCCATCGGTGTTCCTCCGCATATCTACGCATTTCACTGCTACACGCGGAATTCCATCCCCCTCTGCCGTACTCCAGCCGTGCAGTCACAAGTGCAGTTCCCAGGTTAAGCCCGGGGATTTCACACCTGTCTTGCACAACCGCCTGCGCACGCTTTAAACCCAATTCAAGTG
+
CCCCCGGGGGGGGGGGGGGGGG<FFGGGGGGGGGGGGGGGGGGGGGGGGGGGGGGGGGGGGGGGGGGGGGGDEFGGGGGGGGGGGGGGFGGCFFGGGGGGGGGGGGGGGGGGGGGGGGGEEGGGGGGFGGGGGGFGGGGGGFGGGGEFFGG8EFEGGGGFFGGGGGGGFGGGGFGGGFGGGGGGGGGGGGGGFDG=FEGFEEFFC)6;A=AF<@DFFF9DFF6>FBFF<605<>=??1:<AF)6>:.
@M00200:207:000000000-ALC1F:1:2112:5585:18012 2:N:0:5
TACTAGGGTATCTAATCCCGTTTGCTCCCCACGCTTTCGCGCCTCAGCGTCAGGAATTGCCCAGAGACCCGCCTTCGCCACCGGTGTTCCTCCCGATCTCTACACATTTCACCGCTACACCGGGAATTCCAGTCTCCTCTGCAATCCTCAAGAACGGCAGTTTCGATCGACGTTCTTCGGTTGAGCCGAAGGATTTCACGACCGACTTGCCATTCCGCCTACACGCCCTTTGTACCCAATTCAAGTG
+
CCCCCGGGGGGGGGGGGGGGGG,CFGGGGGGGGGGGGGGGGGGGGGGGGGGGGGGGGGGGGGGGGGGGGGGGGGGGGGGGGGGGGGGGGGGGGGGGGGGGGGGGGGGGGGGGGGGGGGGGGGGG@EGGGGGGGGGGGGGGGGGGGGDGGGGGGGGGGGGGGGFFGGGGGGGGGFGGGGGGGGGGGGGGGGGGFGGFFFGFDEEDBFFBEFFFEFFF;5<?FFFFFF?F>:?9ABFFF?0:ABB9>A)
@M00200:207:000000000-ALC1F:1:2112:28036:18652 2:N:0:5
TACGCGGGAATCTGATCCTTTTAGCTACCCACGCTTGCGTGCCTCAACGTCAGCAACAGTTTATTTAACTGCCTTCGCCGTTATTGATGTTCCTCCATACATCTAGACATTTTACCGCTCCTCTTGGAGCTCTGTTCACTTCTTCCCCACTTTAGCCCTACACTATAATCAGTTTCTACTTGGTTGTGCCTCGACTTCCTCCGCATTACTCATCCTCTCGCTGTTCCAACTACTGAATCTAATTCTAACAC
+
C8B@AFF@+@A6;-6,<CA,,;,;@F9FE<,66@6@,<CFGFGCCA,;C,CF@,,:,F,,,,,,,C,@<@<A,,5,,BF@+@F?C,5,5EF?,C9,4,,,9,,,,,,4,,9,5,4=>74+4,9,54,6,,,9,@@4,,@3@,,7,3,+6=87,@3,,6,,,,+7@,,,+3+6+5+6+,22,+2+01++++54*++****+*0*58)04>+4+:.+;.1))-)-(0+1*1(-()**+*1*/**1)1)17))(
@M00200:207:000000000-ALC1F:1:2112:19292:19158 2:N:0:5
TACTCGGGTATCTAATCCCGTTTGCTCCCCTGGCCTTCGTGCCTCAGCGTCAGTTGCTGCCCAGAGATTCGCTTTCGCCACTGGCGTTCCTTACGATATCTACGCATTTCACTGCTACACCGTAAATTCCAATCTCCTCTACAGAACTCGAGCGGAGCAGTATTGAATGCAATTTTGAGGTTAAGCCCCAAGATTTCACATCCAACTTACCCCACCGCCTACGCACCCTTTAAACCCAATTCAAGTC
+
CCCCCGGGGGGGGGGGGGGGGG@FGGGGGGGGGGGGGGGGGGGGGGGGGGGGGGGGGGGGGGGGGGGGGGGGGGGGGGGGGGGGGGGGGGGGGGGGGGGGGGGGGGGGGGGGGGGGGFGGGGGGGFGGGGGGGGGGGGGGGGGGGGGGGD@EGGGGGGGGGGGGGGGGGGGGFFGGGDGGGGGGGCGCDDDFFGGFFFGFFFFF@CFAEFFFDFGBAFBDFF=BFFF?DFEE?EBF<2:@97?EC<.
@M00200:207:000000000-ALC1F:1:2112:8487:20632 2:N:0:5
TACCGGGGTATCTAATCCTGTTTGCTCCCCACGCTTTCGCGTCTCAGCGTCAGTTACGTCCCAGCGAGCTGCCTTCGCAATTGGTGTTCCTCCTGATATCTGCGCATTTCACCGCTACACCAGGAATTCCACTCGCCTCTTCCGCACTCTAGCCCGACAGTATCCACCGGCATTCGAGGGTTGAGCCCCCGACTTTCACAGCGGACTTACCGGGCCGCCTACACGCTCTTTACACCCAATTCAAGTC
+
CCCCCGGGFGFFGGGFGGGGGG@FGGGGGGFGGGGGGGGGGGGGGGGGGGGGGCGGGGGGGGGGGGGGGGGFFFGGGGGGGGGGGGGDGFFGGGGGGGGGGFGGGGGGGGGGGGGGGGGGGGGGGGFGGGFGFGGDCEGGGFGEGGGGGGFGGFGEGGGGGGDGGCEFGGCDGFGFCFGDE4EFGGGGDGDEFDGFFFGFFFBEF>FFEFFEB>7@9<>66??:?54<FFABF<9?9?B(-:>>24)
@M00200:207:000000000-ALC1F:1:2112:13482:20679 2:N:0:5
TACACGGGTATCTAATCCTGTTTGCTCCCCACGCTTTCGTGCATGAGCGTCAGTGTTGGCCCAGAAGGCTGCCTTCGCCATCGGTGTTCCTCCAGATATCTACGCATTTCACCGCTACACCTGGAATTCCGCATCCCTCTCCCAAACTCAAGCCATCCAGTATCAGACGCAGTTCCCCGGTTAAGCCGAGGGATTTCACGTCTGACTTAGATGGCCGCCTACGAGCCCTTTAAACCCAATTCAAGTC
+
CCCCCGGGGGGGGGGFGGGGGG,EGGGFGGGGGGGGGGGGGGGGGGGGGFEGGGGGGGGFGGGGGGGGGGGGGGGGGDGEGGGGGGGGGGGGGGGGCGGGGGGGGGGGGGGGGGGDGGGFGGGGGFFGGGGGGGGFGGGGD8DGGCFGGGGGCDCFFGGGGGGGGGGGGGGDGFGGGGGGGGGFFCCD5CDEDCFFFFGFBFFFEFE69FFFFFFFFEF;1@?DFF6?@@@FFFFF<@;@FFF2>5)
@M00200:207:000000000-ALC1F:1:2112:18178:21718 2:N:0:5
TACCCGGGTATCTAATCCCGTTTGCTCCCCTAGCTTTCGCGCCTCAGCGTCAGTATTGGGCCAGATGAGCGCCTTCGCCACCGGTGTTCTTCCGGATCTCTACGCATTCCACCGCTACACCCGGAATTCCATCGACCTCTACCAGACTCAAGCCTCCCAGTTCGCACGGCAGACTCGGAGTTAAGCCCCGAGCTTTCACCGAACGCTTGAAAAGCCGCCTACGCGCCCTTAACACCCAATTCAAGTTAGA
+
CCCCCGGGGGGGGGFFAEFGFF@FFFGGDEGEFGCCGGGEGDFGGFGFFFFGGEFGGGGGGGEGGGGGGGDFC@@FGGGGCGFD:CF7F,;FGFEGFGGGGGGGEGCGGEFFGEG8EG?E8CGGGG7DFFCEGECE8+28=E@=FG+=DDE@E?CECEGF,@+@9>CGG8D9?F*?C>@D4;?8:9?*7)1=?C*:+.7*45>360333;ABE@95()((4(63,>1303)6)4)8361.-)56>-))))
@M00200:207:000000000-ALC1F:1:2112:25354:21794 2:N:0:5
TACACGGGTATCTAATCCTGTTCGCTCCCCACGCTTTCGCGTCTCAGCGTCAATACCGTCCCAGTGAGCTGCCTTCGCCATTGGTGTTCCTCCTGATATCTGCGCATTTCACCGCTACACCAGGAATTCCACTCACCTCTTCCGGATTCGAGCCCGACAGTATCCACCGGCATTCCAGGGTTGAGCCCTGGACTTTCACAGCGGACTTATCGGGCCGCCTACACGCTCTTTATGCCCACTTCAAGTC
+
CCCCCFGGGGGGGGGGGFGGGG6CFEFGCFFGGGEGGGGGG6FCFGGGGG7CCFA@F@F@FFGGGFFGGGGGGGGGGGFECGGGEGFGGGGGGGGCDGGFEEDGFGGEFEFFGDD>BFFEB@FCFGF6EF;FCEGG,==?DEFCE+@=D+@@EDEGGGGCCFC7FEGFGCCDDFFGGFCDGGGGGGC*9DCEFCD=A?GA46?4@F>A41@F065=;B;DF<218B2:63:4).968B(262<<).)
@M00200:207:000000000-ALC1F:1:2112:25858:22539 2:N:0:5
TACGGGGGTATCTAATCCCGTTCGCTACCCTAGCTTTCGCGCCTCAGCGTCAGTGTCGGTCCAGGAAGCCGCCTTCGCCACCGGTGTTCCTCCGGATATCTACGCATTTCACCGCTACACCCGGAATTCCGCTTCCCTCTCCCGAACTCAAGCCAGGCAGTTTCCCGTGCAGTTCCTCAGTTGAGCCGAGGGATTTCACCCGGGACTGACCAAGCCGCCTACGCGCCCTTTAAACACAATTCAAGTAGGAT
+
CCCCCGGGGGGGGGGGGGGGGG,CFG,CFGFGGGGGGGGGGGGGGFGGGGCGGGGGG7@@BFGGGGGGGDE7FEGGFGCGC<+:F:FFFG9FGGGGGGGGGG,AEEGG9FGGGGGGGGGF8BFF@BFDF;,BEGGGGGG+9:,4>DCGGGGE6@CGFGGGGGGCEGCCC548FFGC@CFC@@?GGG4CDDGG3CFFAC7*/8>)46(<)/096:5;7D>6:<:(35(4110<AAF*:?67>4.-:-)))))
@M00200:207:000000000-ALC1F:1:2112:10986:22873 2:N:0:5
TACCCGGGTATCTAATCCCGTTTGCTCCCCACGCCTTCGCGCCTCAGCGTCAGGGTAGGCCCAGAGTCCCGCCTTCGCCACCGGTGTTCCTCCCGATCTCTACACATTTCACCGCTACACCGGGAATTCCAGACTCCTCTGCCTCCCTCAAGAACACCAGTTTCGGCCGACTCCTCAGGGTTGAGCCCGGAGATTTCACGACCGACTTGGCGTCCCGCCTACGCGCCCTTTAAACCCAATTCAAGTC
+
CCCCCGGGGGGGGGGGGGFFGG,BEGGGGGGGGGEGGGGGGGGGGGG,FFGGGGGFGGGFGGGGGGEC<FGGGGGGGGGGEEFGGGGGGGGDFGGGGEFGGGGCFFFGDGGGGGGGEFGGGGGGGDFFGGFDG83DD8FFFGGGDFGFGDGGFGGFGCC7<2+@ECDECGGGGFGF+<?DFGGCFGGFCCDGFGGFFCDF;))536;>))6<,-)04<>F<BFF97;614?2>4B???F?<AFDA6)
@M00200:207:000000000-ALC1F:1:2112:21570:24038 2:N:0:5
TACAAGGGTATCTAATCCTGTTCGCTCCCCACGCTTTCGTGCATGAGCGTCAGTATTGGCCCAGAAGGCTGCCTTCGCCATCGGTGTTCTTCCACATATCTACGCATTTCACCGCTACACGTGGAATTCCACATTCCTCTGCCACACTCCAGTCCCCCAGTTTCGAGCGCAATTCTCAAGTTAAGCCCGGGGATTTCACACTAGACTTGAGGCGCCGCCTGCGAACCCTTTAACCCCAATTCAAGTACGAT
+
CCC<-@FEGGGGGGGGGGGGGG6B:F,CGG@F7FGGGGGFFGGG,EDGGGGGGGG99FFCFGEG8FDGFGGGFFGGFG:FCFEDCGGGG<AF<,,AF,EFGGBFG>FGGGGGGGGGGGGG74,@7ECDGG,E,@DGEFGG89>E,=C?8=8D,,,6,+68DF3E+=,+=C=8+*=+5@5=EFGFCF+=6*3@*3?AB*:+:**3../96*))62?61A(4(((((:383()192B.:?FF)))-)6).(((
@M00200:207:000000000-ALC1F:1:2112:20030:24177 2:N:0:5
TACAAGGGTATCTAATCCTGTTTGCTCCCCACGCTTTCGTGCATGAGCGTCAGTGTTGGCCCAGAAGGCTGCCTTCGCCATCGGTGTTCCTCCAGATCTCTACGCATTTCACCGCTACACCTGGAATTCCACCTTCCTCTGCCACACTCGAGCCAAGTAGTTTCGAGCGCAATTCCCAAGTTAAGCCCGGGGATTTAACACTCGACTTGCTCAGCCACCTGCGCACACTTTAAGCCCAGTTCAAGTC
+
CCCCCGGGGGGGGGGGGGGGGGGGGGGGGGGGGGGGGGGGGGGGGGGGGGGGGGGGGGGGEGGGFGGGGGFGGGGGGGGGGGGGGGGGGGGGGGGGGGGGGGGFGGDGFGGGGGGGGGGGGGGFE?CFEFGCFGGGGGGGGGGGGGGFCGFCEEDDGGFFFGGGC?DGGGGGD+DDFGGGGGF7CFC+CGD5@4F>+*=A4BF5BB2A=88AEFGFBF=5@B@FBBFF;A;?EE=A@D;4????CE.
@M00200:207:000000000-ALC1F:1:2112:10168:24410 2:N:0:5
TACGCGGGTATCTAATCCTGTTTGCTCCCCACGCTTTTGCGTCTCAGCGTCAGTGCCGTACCAGAGAGCCGCCTTCGCCACGGATATTCTTCCCGATATCTGCGCATTTCACCGCTACACCGGGAATTCCACTCTCCTCTTCCGGACTCTAGCCAGATGGTTTCCACCGACCTCTCGAGGTTGAGCCTAGAGTTTTCACAGCGGACCTACCTAGCCGCCTACACGCTCTTTACCACCAATTCAAGTC
+
CCCCCEGGGGGGGGGGGGGGGG,EFFGFFGGGEGGGFFFGGGGDGGCFGGGCGFDFFFEGGGGGGGGGGGGGG>CGC7FGGGGGGGFGGGGGGFGCFEDGGGGEGGDGGG<FGGDCCECFDGGCFE=FF9CFFGGGCAFFFGGGEGGDGG9,@CCGC9E?DCFGGGE6CEG4?FFFD6=4AG=GCFC**2;F7:@7AECA);5:699;=)=*;)276>963<771)-((.)65)198?1?2))).6.
@M00200:207:000000000-ALC1F:1:2112:20231:25082 2:N:0:5
TACGGGGGTATCTAATCCTGTTTGCTCCCCACGCTGTCGCGCCTCAGTGTCAGCCATTGCCCAGCAGATCGCCTTCGCCACCGGTCTTCTTCCGGATCTCTACGCATTCCACCGCTACACCCGGAATTCCATCTGCCTCTGCAATGCTCCAGTCAAGCAGTCGGCACGGCAGATCCGGGGTTGAGCCCCGGACTTTCACCACACCCTTACCTGACCACCTACGCGACCTTGAAACCACATTAAAGTC
+
CCCCCEGGGGGGGGGGGGGGGC,EFGGGGGGGGGGGGFFGGGGGGGGGGGGGGGGGFGGGGFGGGGGGGGGGGDGGGGGGGGDGBCF?FECFGGFGGGGGCGGGGGG7EEFGFEG>EGGGGGGEFC+8;FDFGGGCCEFFGFD,32DCCGGGGGGGGGGGGGGGDEGGDGD>FFGGGGEDCDEGFF*7<D5CA7FFF<FF33AB@((7:?FFABG:8F<?>>?91076()))).9)((.)6))6)).
@M00200:207:000000000-ALC1F:1:2113:18512:4343 2:N:0:5
TACGGGGGTATCTAATCCTGTTTGCTCCCCACGCTGTCGCGCCTCAGTGTCAGCTACTGCCCAGCAGGCCGCCTTCGCCACCGGTGTTCTTCCGGATCTCTACGCATTCCACCGCTACACCCGGAATTCCGCCTGCCTCTACAGTGCTCAAGCCCAGCAGTTCGCACGGCCGACTCGGGGTTGAGCCCCGAGCTTTCACCGCACGCTGACCAGGCCACCTACGCGCCCTTTAAACCCAGTTCAAGTG
+
CCCCCGGGGGGGGGGGGGGGGGCFGGGGGGGGGGGGGGGGGGGGGGGGGGGGGGGGGGGGGGGGGGGGGGGGGGGGGGGGGGGGFGGGGGGGGGGGGGGGGGGGGGGGGGGGGGGGGGGFGGGGFGGGGGGGGGGGGGGGGGGGGGGGGGGGGGGGGGGGGFFGGGGGDDGGDDGDGGGGGGGGGGFCDGEGFGG4F<DFDF19>><?3;?B?FDF?>?FF?B>>FFFFB:ABAFF06:8:42):A:
@M00200:207:000000000-ALC1F:1:2113:6853:5386 2:N:0:5
TACAAGGGTATCTAATCCCGTTTGCTACCTTGGCTTTCGTGCATGAGCGTCAGTAACTGCCTAGAAGCTCGCTTTCGCCTCTGGTCTTCTTTACGATATCTACGCATTTCACTGCTACACCGTAAGTTCCAGCTTCCTATGCAGTACTCTAGCCCGGTAGTATTGGGTGCAATTTCGAGGTTGAGCCTCGACTTTTCACACCCAACTGACCGAACCGCCTACGCACCCTTTACACCCAATTCAAGTG
+
CCCCCGGGGGGGGGGGGGGGFG,BFGGGGGGGGGGGGGGGGGGGGGGGGGGGGGGGGGGGGGGGGGGGGGGGGGGGGGGGGGGGGGGGGGGGGGDGGGGGGGFFGGGGGGGGGGGGGGGGGGGGGGFGFGGGGGGGGGGDCFGAFGGGGGGGFFDEGGGGGGGGFFGCDGD=CFGGGFGGGGGGGGFCGGGGFDGFFFDFA3:CDD@FFFFFFFGFF>A?DFFFFFF=>=@EE?FFFF?894756<)
@M00200:207:000000000-ALC1F:1:2113:4734:5860 2:N:0:5
TACTAGGGTATCTAATCCTGTTTGCTCCCCACGCTTTCGTGCATGAGTGTCAGTGTTGGCCCAGGAGGCTGCCTTCGCCATTGGTGTTCCTCCAGATCTCTACGCATTTCACCGCTACACCTGGAATTCCACCTCCCTCTGCCACACTCCAGCCACGTAGTTTCGAGCGCAATTCCCAAGTTAAGCCCGGGGATTTCACACTCGACTTGCGCGGCCACCTGCGCACACTTTAAACCCAGTTCAAGTG
+
CCCCCGGGGG8FGGGGGGGGGG,CFFFGGGGGGGGGGGGGGGGGGGGEGCGGGGFGGF8EGGGGGG7CEGGGGGGGGGGGGEGGGGGGGGGGGGGGGGGGGGGGGGGGGGGGEGGGGGGGGFGGGGGFG=FFGGGGGGGGGGGFGGGGGFFDFC+@C8=DGFCCCF,@DDGDDGGGFG,==E=EC7DFGCEGFGGFFFGFF6:>BBA>*B:>92CA@FFFFFFFFF:;@EF3C<FF?;2,:)-:4<<
@M00200:207:000000000-ALC1F:1:2113:23305:6451 2:N:0:5
TACGCGGGTATCTAATCCCGTTGGCTCCCCTAGCTTTCGCGTCTCAGCGTCAGTAACCAGCCAGAGCCTCGCCTTCGCCGCCGGTGTTCCTCCTGATATCAACGCATTTCACCGCTCCACCAGGAATTCCAGGCTCCCCTCTGGTCCTCAAGCAAGGTAGTTTCGGGCGCAATTCCTCGGTTAGGCCGAGGGATTTCACACCCGACTTACCATGCCGCCTACACGCGCTTTAAACCCAATTCACGTG
+
CCCCCGGGGGGGGGGGGGGGGG,CFGGGGGGGGGGGGGGCFCGGGGGGGGGGGGGGGFGGGGGGGGGGGGGGGGGGGGGGGGGGGGGGGGGGGDGGGGGGGGGGGGGGGGGGFGGGGGGGGGGGGCGGGGGGG6DFGGGGGGG?FFGFG?DC9BDFFFGGGGGGG575DGGGGGGGFFEDGGGGGGGGDGGD>GGFFFFFF)690;FFFF?F<<460>9B?B??BE9>B?:A92?F:?BFB4A)(..
@M00200:207:000000000-ALC1F:1:2113:22292:6477 2:N:0:5
TACTAGGGTATCTAATCCTGTTCGCTCCCCACACTTTCGCTCCTCAGCGTCAGGTCATGCCCAGAGAACCGCCTTCGCCACCGGTGTTCCTCCTGATATCTGCGCATTTCACCGCTACACCAGGAATTCCGTTCTCCCCTGCATACCTCTAGTCTGCCCGTATCGAAAGCAAGCACCGAGTTAAGCCCGGTGTTTTCACTCCCGACGCGACAAACCGCCTACGAGCCCTTTATACCCAATTCAAGTG
+
CCCCCGGGGGGGGGGGGGGGGG9FGEGGGGGGGGGGGGGGGGGGGGGGGGGGGGGGGGGGGGGGGGGGGGGGGGGGGGGGGGGGGGGGGGGGGGGGGGGGGGGEGGGGGGGGGGGGGGGGGGGGFGGGGGGGGGGGGGGGGGGGGGGGGGGGGGGGGGGGGGGGG?FGGGGGFGGGGGGDFGGGGGDGGGGGFDGFFCGFFFF@DFF@FABFFFGF6D1<DF6<BFBFFF>>2-*9:?<(5<<<944
@M00200:207:000000000-ALC1F:1:2113:15101:9533 2:N:0:5
TACTGGGGTATCTAATCCCGTTTGCTCCCCACGCTTTCGCGCCTCAGCGTCAGGAGATGCCCAGAGACCCGCCTTCGCCACCGGTGTTCCTCCCGATCTCTACACATTTCACCGCTACACCGGGAATTCCAGTCTCCTCTGCATCCCTCAAGAACGGCAGTATCAGCCGACGTTTCTCGGTTGAGCCGAGAGATTTCACGACTGACTTGCCATCCCGCCTACGCGCCCTTTATACCCAATTCAAGTG
+
CCCCCGGGGGGGGGGGGGGGGG,BFGGGGGGGGGGGGGGGGGGGGGGGGGGGGGGGGGGGGGGGGGGGGGGGGGGGGGGGGGGGGGGGGGGGGGGGGGGGGGGGGGGGGGGGGGGGGGGGGGGGGGGGGGGGFGGGGGGGGGGGGGGGGGGGGGGGGGGGGGGGGGGGGGGGGGGGGGGGGGGFFGGGGGGDFFGFF?FF:ADBFF<EFFFFEFGFDF><2<BB;FFFFF?FBABF?<?BFF<BAFF
@M00200:207:000000000-ALC1F:1:2113:6941:10272 2:N:0:5
TACGCGGGTATCTAATCCCGTTCGCTCCCCTGGCCTTCGTGCCTCAGCGTCAGGAACTGTCCAGAGACCCGCCTTCGCCACTGGTCTTCCTTACGATATCTACGCATTTCACCGCTACACCGTAAATTCCAGTCTCCTCTCCAGTCCTCAAGCACGGCAGTATCGAATGCAGTTTCGAAGTTAAGCCTCGAAATTTCACACCCGACTTACCGCGCCGCCTACGCACCCTTTAAACCCAGTTCAAGTGAGCT
+
CCCCCGGGGGGGGGGGGGGGGG@BFCFEGEGFGGGGGGG,<FEGGGGGGGGGGGGG86CEFGCFCFDGGGGGGGGGGGGDGFGGGFGGGGGCDFFGG>CGGGGGGGGGGGGGFCGGGGGGFGG7CF9FGGDCAD=FGGGGGGF=6,@FGG=FF8@E@CEGGFFFDGGGCDFG>+2?CC99EGGGGFGGGGGCDF7FFEFFAD@FFFF=ABE?93CD>FFD(;?>DEFFFFFAAFFFBB?:24<AB4)6<()
@M00200:207:000000000-ALC1F:1:2113:12606:11665 2:N:0:5
TACCGGGGTATCTAATCCCGTTTGCTCCCCTGGCCTTCGTGCCTCAGCGTCAGCCACAGCCCAGCGGGCCGCCTTCGCCACCGGTGTTCTTCCGGATCTCTACGCATTCCACCGCTACACCCGGAATTCCACCCGCCTCTACTGTGCTCCAGCGCGGGAGTCGCCACGGCCGATCCGGGGTTGAGCCCCGGACTTTCACCGCCGCCTTCCCGCGCCGCCTACGCGCCCTTTAAGCCCAGTTCAAGTG
+
CCCCCGGGGGGGGGGGGGGGGG8FGGGGGGGGGGGGGGGGGGGGGGGGGGGGGGGGGGGGGGGGGGGGGGGGGGGGGGGGGGGGFGGGGGGGGGGGGGGGGGGGGGGGGGGGGGGGGGGGGGGEECGGGGGGCGGGGGGGGGGGGGGGGGGGGGGGGG**AFGGGGGGDGGGGDGGGGEGEGGGGGGGGGGGDDFFFFGFFFFFFFFFFFF<BFGFFFFF:BBFFF>>;??B<)9FBF?25<<4:5A
@M00200:207:000000000-ALC1F:1:2113:13393:16455 2:N:0:5
TACGAGGGTATCTAATCCTGTTTGCTCCCCACGCTTTCGTGCCTCAGTGTCAGTGCTGGTCCAGTCAGTCGCCTTCGCCACAGATGTTCTTCCCGATCTCTACGCATTTCACTGCTACACTGGGAATTCCACTACCCTCTATCACACTCTAGATCGCCAGTTTCCAATGCCATTCCCAGGTTGAGCCCAGGGATTTCACCTCAGACTTAACGAACCACCTACGCACGCTTTACACCCAATTCACGTGAGTT
+
CCC@CGGGGGGGGGGGGGGGGGEGGGGGGGGGGGGGGGG@FGFGGGG@FGGGGG9<FF86EFGG,6,CFGGGGGGGGGGGG8EEFGGGG9EFG,4CFEFGGGGG@8FGCGGG<,=FGGGG,9FGG,?FGGGGA,4EGGGGF,@,@FGGG+EF,DDFGGGGG,DG:DC8@8+6=FGGCFFGGGGGGGG++=86*8?AF7;*;?):<EFCFFFFF5;55?9CEFF=-@@>=>BE4?FA@9(:98<*(/3;?).
@M00200:207:000000000-ALC1F:1:2113:9036:18116 2:N:0:5
TACTAGGGTATCTAATCCTGTTTGATCCCCACGCTTTCGTGCCTCAGCGTCGGTAGAAGTCCAGTGGGCTGCCTTCGCAATCGGAGTTCTTCAAGGTATCTATGCATTTCACCGCTACACCTTGAATTCCGCCCACCTCAACTCCACCCAAGAACACCAGTATCCAGGGCACTGCGATTGTTGAGCAACCGTCTTTCACCCCGGACTTAATGTCCCGCCTACGCACCCTTTAAACCCACTTCAAGTG
+
CCCCCGGGEFGGGGGGGGGGGGAFFGGFG?EFCGGGGGGGGGGGGGGGDGGGGGGGDGGGGGGGGGFGGGEGDFFCCGGGGGGECCFFGFCFFGFGFGGF;EGGGGGGGGGGGGGGGEGGGGCGGGGGGGCCEGGEDCGGGGFG8D@8@D@8EEDDFGGEGGGGFGGG6EGGGFGCCF+9@9CG+2;FGFGG>CF6>5C8C*=44A@EF66099FA2?529790(:9(63)>37AA;;164@?)7<9
@M00200:207:000000000-ALC1F:1:2113:16214:18365 2:N:0:5
TACAGGGGTATCTAATCCCGTTCGCTACCCTGGCTTTCGTGTGTGAGCGTCAGATTTGGACCAGTGCGCTGCCTTCGCCTTTGGTGTTCCCCACGATATCAACGGATTTCACCCCTACACCGTGAGTTCCACGCACCTCTTCCAACCTCAAGTCATGCCGTTTCGCTCGCGAGCCGTAGGTTGAGCCCACGGATTTTACGAACGACTAACATGACCGCCTTGACACCCTTTACACCCAATTCAAGTG
+
CCCCCGGGGGGGGGGGGGGGGGFEGGGGGGGGGGGGGGGGGGGGGGGGGGGGGGGGGGGGGGGGGGGGGGGGGGGGGGGGGGGGGGGGGGGGGGGGGGGGGGGGGGGGGGGGGGGGGGGGGGGGGGGGGGGGGGGGGGGGGGGGGGGGGGGGGGGGFGFDEGGGDGDGGGGGGGG>DCGGGGGG4FCFFGGGFGGFF?GFFFFFFB@FAFEEFFGA@D@FD>27AF?BFFFFFABFFF?B9<AAFF9
@M00200:207:000000000-ALC1F:1:2113:12729:18782 2:N:0:5
TACGCGGGTATCTAATCCCGTTTGCTCCCCTGGCTTTCGTGCATGAGCGTCAGAAGAGATCCAGTGAGCCGCTTTCGCCACCGGTGTTCCTTAGGATATCAACGCATTTCACCGCTCCACCCTAAGTTCCGCTCACCTCTATCTCCCTCGAGCACAGTAGTTTCGGGCGCAGTTCCTCGGTTGAGCCGAGGGATTTCACACCCGACTTTCTGCACAGCCTGCGCACCCTTTAAACCCAGTTCAAGTG
+
CCCCCGGGGGGGGGGGGGGGGG8FGGGGGGGGGGGGGGGGGGGGGGGGGFGGGGGGGGGGGGGGGGGGGGGGGGGGGGGGGGGGGGGGGGGGGGGGGGGGGGGGGGGGGGGGGGGGGCFGGGGGGGFGGGGGGGGGGGGGGGGGGGGGGGBEGGGFGGGGGGFGGGGGGGGGGGGGGGGGGDGGGGGGGGGGFFGFCEGFF=>69BF?CFEFECGF<>63<BFFFFFFFF74A>FF<<BBAAFAA<<
@M00200:207:000000000-ALC1F:1:2113:7854:19084 2:N:0:5
TACGCGGGTATCTAATCCTGTTCGCTCCCCATGCTTTCGCTCCTCAGCGTCAGGTAATGCCCAGAGAACCGCCTTCGCCACCGGTGTTCCTCCTGATATCTGCGCATTCCACCGCTACACCAGGAATTCCGTTCTCCCCTGCATACCTCTAGTCGGCCCGTATCGGAAGCACGCTCAGGGTTGAGCCCTGAGTTTTCACTCCCGACGTGACCAACCGCCTACGAGCCCTTTACACCCAATTCAAGTG
+
CCCCCGGGGGGGGGGGGGGGG96CFGGGGGGGGGGGGGGGGGGGGGGGGGGGGFGGGGGGGGGGGGGGGGGGGGGGGGGGGGGGGGGGGGGGGGGGGGGGGGGGGGGGGCFGGGGGGGGFGGGGGGGGGGGGGGGGFFEFGGGGGGGFGGGFGGGGGGGGGGGGGGGGDFFGGGGCDGDGGFEGGGGGGGGFFGCAFFGFFFFF?>BBEFFFEFGE9FF:6?:<?F>08?7>DBF46::?24<>4AA
@M00200:207:000000000-ALC1F:1:2113:7248:22343 2:N:0:5
TACCGGGGTATCTAATCCCGTTTGCTCCCCACGCTTTCGCGCCTCAGCGTCAGGAAATGCCCAGAGACCCGCCTTCGCCACCGGTGTTCCTCCCGATCTCTACACATTTCACCGCTACACCGGGAATTCCAGTCTCCTCTGCATCCCTCAAGAACGGCAGTATCAGCCGACGTTTCTCGGTTGAGCCGAGAGATTTCACGACTGACTTGCCATCCCGCCTACGCGCCCTTTAAACCCAGTTCAAGTG
+
CCCCCGGGGGGGGGGGGGGGGG@FGGGGGGGGGGGGGGGGGGGGGGGGGGGGGGGGGGGGGCGGGGGGGGGGGGGGGGGGGGGGGGGGGGGGGGDGDGCGGGGFGFGGGGGGGGGGCCGGGGGDDCFGGGGGGGGGGGGGGGGGFGGFFFGGGGG>EEGGGGFGGGGGGGGGGFGGGGGGEDG6CFGC4CEGFGFF7?7:DFDFFFFEFFFFFFGFFBF<3??>>FBFB?F>2<FF:?B?AFFFFF<
@M00200:207:000000000-ALC1F:1:2113:22588:22953 2:N:0:5
TACCCGGGTATCTAATCCTGTTTGCTCCCCACGCTTTCGCACCTCAGCGTCAGTATCAGCCCAGATCGCCGCCTTCGCCACTGGTGTTCCTCCCGATATCTACGAATTTCACCTCTACACCGGGAATTCCGCGATCCTCTTCTGTACTCAAGCTACGCAGTTTCGGATGCACGTCCTTGGTTGAGCCAAGGGATTTCACATCCGACTTGCATAGCCGCCTACGTGCGCTTTAAACCCAATTCAAGTG
+
CCCCCGGGGGGGGGGGGGGGGG,EFGGGGEGGGGGGGGGGGGGGGGGGGGGGGGGGGGGGGGGGFGGGGGGGGGGGGGGGGGGGGGGGGGGGGGGEGGGGGGGGGFFGGGGGGGGGGGGGGGCF>EGGGFGGGDGGGGGGGFFGGGGGGGGGGGGGGGGEGCECC9CEDDFGGGG9C7EFFGGC*,;;CGGCACFAFEGFF6BDD>B;AFFEF@<A9:4;@F?@@F>B>?25:)9018<F<B>A26:
@M00200:207:000000000-ALC1F:1:2113:12128:24092 2:N:0:5
TACTAGGGTATCTAATCCCGTTTGCTCCCCTAGCTTTCGCACCTCAGCGTCAGTTGTGGACCAGAGAGCCGCCTTCGCCACCGGTGTTCCTCCTGATATCTACGCATTTCACCGCTCCACCAGGAGTTCCGCTCTCCCCTACCACACTCGAGCATCACAGTATGCCTGGCAGTTCCACGGGTGAGCCGTGGGATTTCACCGGACACTTACGATGCCGCCTACGTGCGCTTTACACCCAATTCAAGTG
+
CCCCCGGGGGGGGGGGGGGGGGEFGGGFGGCEFGGGGGGGGGGGGFFGDFGGEFFFGGEFGGGGFCFGGGGEGGG@DEGGCEGGEGGCGFFGGGFDFFAEDDGGDCEGFGGGGGGGGCCFEDG@ACAFGGGGGGFGGG>DDFGGGFGD8DG+=32AFFF9DGCFGGFG6CDGGFCCFCCGGC*?F?FGGGD4AGGFFFFF54>@2B3*B?997@DF0B22,((,6>6022:<A9??1?6(-5.4<4<
@M00200:207:000000000-ALC1F:1:2114:19968:2582 2:N:0:5
TACCGGGGTATCTAATCCTGTTCGCTCCCCACGCTTTCGCGTCTCAGCGTCAGTACCGTCCCAGAGAGCTGCCTTCGCCATAGGTGTTCTTCCTGATATCTGCGCATTTCACCGCTACACCAGGAATTCCGTTCTCCCCTGCATACCTCTAGTCTGCCCGTATCGGAAGCAAGCACACAGTTAAGCTGTGTGTTTTCACTCCCGACGCGACAAACCGCCTACGAGCCCTTTACCCCCAATTCAAGTG
+
CCCCCGGCFCFGGGGGGGGDFGGGGGGFGGGGGGGGGGGGGGGGGGGGGCGDFEGFGGGGDEFGGFGDGGFGFFFGGGGDEC@FFGGGGGGGFFFGGGGGCDGGGGGGGGGGGGEGGG,EEFD15FE8;EDGGGGGGGGGFGGGGGGGGG,>DGFFG?G>EGGGGGGGCFFGCFFFFGGG<CG+8EFGG>FAA9CBFFCA=>AAFFB(6):>F@GF1A9?63(81596??DF<)9>602(.)69)6:
@M00200:207:000000000-ALC1F:1:2114:18287:4595 2:N:0:5
TACTAGGGTATCTAATCCTGTTTGCTCCCCACGCTTTCGCGTCTCAGCGTCAGTACCGTCCCAGTGAGCTGCCTTCGCCATTGGTGTTCCTCCTGATATCTGCGCATTTCACCGCTACACCAGTAATTCCACTCACCTCTTCCGGACTCGAGCCCGACAGTATCCACCGGCATTCCAGGGTTGAGCCCTGGACTTTCACAGCGGACTTATCGGGCCGCCTACACGCTCTTTACACCCAATTCAAGTG
+
CCCCCGGGGGGGGGGGGGGGGGGGGGGGGGGGGGGGGGGGGGGGGGGGGGGGGGGGFGGGGGGGGGGGGGGGGGGGGGGGGGGGGGGGGGGGGGGGGGGGGGGGGGGGGGGGGGGGGGGGGGG,=EFGGGGGGGGGGGGGGGGGGGGGGGGCGGGGGGEGGGGGGGGGGGGDGFGGGGFDGGGGGGGGGGGFFGGFF*9BBAB@@@FFFFFF@FDEFBFFFFFFFFBFFFFFFFFFFFFF<><)-:A
@M00200:207:000000000-ALC1F:1:2114:21248:4826 2:N:0:5
TACTGGGGTATCTAATCCCGTTTGCTCCCCTAGCTTTCGCGCCTCAGCGTCAGTAATGGTCCAGGATGCCGCCTTCGCCACCGGTATTCCTCCAGATATCTACGCATTTCACCGCTACACCTGGAATTCTACATCCCTCTCCCATACTCAAGCCGTCCAGTATCAGACGCAGTTCCCAGGTTAAGCCGGTGGCTTTCACGTCTGACTTAGATGGCCGCCTACGCGCCCTTTAAACCCAGTTCACGTG
+
CCCCCGGCGGGGGGFGGGGGGGGGGGGGGGGFEGFGGGGGEEGGGGGG>FGGGGGGFGGGGGGGGGGGGGDGEFFGCGGGFGGGGGGGGGGGGGGFGGFFFDFGGGGGGFFFGDGGGGGGGGG,34FEFF;EGGGFGGGGGGCFFGGGGGG,EF>EGGG8EDGGGGFE>EC+=?FGG766D7CD+@CCD*C5*;7BF?>A:FF@EFFEF6AEE=FF>EF??DDFFB>0;;@)7>=F?@3.)6:)4::
@M00200:207:000000000-ALC1F:1:2114:11869:5427 2:N:0:5
TACCGGGGTATCTAATCCTGTTCGCTCCCCACGCTTTCGCGTCTCAGCGTCAGTACCGTCCCAGAAAGCTGCTTTCGCCATTGGTGTTCTTCCTGATATCTGCGCATTTCACCGCTACACCAGCAATTCCACTTTCCTCTTCCGGACTCTAGCCAAATGGTTTCCGATGACATCTCGAGGTTACGCCTCGAGTTTTCACACCGGACCTACTTGGCCGCCTACACGCTCTTTATACCCAGTTCATGTG
+
CCCCCGGGGGFGGGGFGGGGGGGGGDGGGDGGGGDGGFFGGCF:FGAFEGGGGEAFGGGGGGGFGFDFGGGGGFFFCGGE,AFGFFFGGGFGGGGFFGFGGFGGGGGGGGGFGGGGG>FGGGG,;=FDGGCFE9=EGGGGFGGGG>C6DFFGGFGGFFDFGGGGGGCCCGGGGFDGG,C7CCF*<C>CD5D9;7CEAC:1<BE2@B@B=FFCEEDFFDFF<DFFFE1;0@37C?FFB>:4)6:):>9
@M00200:207:000000000-ALC1F:1:2114:24840:6435 2:N:0:5
TACACGGGTATCTAATCCGGATCGCTCCCCACGCTTTCGCGCCTCAGCGTCAGCAAAAGGTCCAGGTCGCCGCCTTCGCCACTGGTGTTCCTCCCGATCTCTACGCATTCCACCACTACACCGAGCATTCCACGACCCCCTACCTTGCTCCAGCCCGACCGTTTCCGCGGACCTCTCCCAGTTGAGCCGGGCGCTTTCACCGCGGACGCGCCGGGCCGCCTGCGCGCCCTTTACGCCCAGTTCACGTGAGG
+
CCCCCCGGGGGG<FGGG<F@FGGDF,CFDF,@FEGGGF7FFGGDFGGGG@F@@FGGCFF6CFFFGE@FGGGEGGFFGCFEGGFD<FGGDGC<EGGGGDEFGGGGGG:C7@<?AFGG,BE=EC>+3+8,EFGCEECECECDGGF8EFFFAG?FCFFEEEEGD1;7ECCG48)?DFGCDGGGFFC::6FFG3<)8CC(89C4<5D>9>>;D3217>GE>DBFF(,26B>;6>(.)47>0;?6,)6><?,(41(
@M00200:207:000000000-ALC1F:1:2114:27382:7575 2:N:0:5
TACTAGGGTATCTAATCCCGTTTGCTCCCCTGGCCTTCGTGCCTCAGCGTCAGTTGCTGTCCAGAGACTCGCCTTCGCCACTGGTCTTCCTTACGATATCTACGCATTTCACTGCTACACCGTCAATTCCAGTCTCCCCTCCAGCACTCTAGCCACGCAGTATCGAATGCAGTTTCAGGGTTGAGCCCTGAGATTTCACATCCGACTTGCGCGACCGCCTACGCACCCTTTAAACCCAATTCAAGTA
+
CCCCCFGGGGGGGGGGGGGGGGGGGGGGGGGGGGGGGGGGGGGGGGFGGGGGGGGDGGGGGGGGGDFGGGGGGGGGCGGGGGGGEFFGGGGGGEGFFGEGGGGGGGDGGGFDFFGGGGGGGGG1:@@FGGGGFGFAFFCFD>DDFGGGGFGCFGDEEEG6CEC:C6=E69FGFFFC@FFGGF>DGFF8=:CAA?FEF7+;;C68>AAF*+):>>GB=BBD(0->1562<@@CFCFF(3(5<)<63?)
@M00200:207:000000000-ALC1F:1:2114:3216:8663 2:N:0:5
TACGAGGGTATCTAATCCCGTTTGCTCCCCACGCTTTCGCGCCTCAGCGTCAGGAGATGCACAGAGACCCGCCTTCGCCACCGGTGTTCCTCCCGATCTCTACACATTTCACCGCTACACCGGTAATTCCAATCTCCTCTGCATCCCTCAAGAACAGCAGTATCGGCCGACGTTCTTCGGTTGAGCCGAAGGATTTCACGACCGACTTGCCATCCCGCCTACGCGCCCTTTATGCCCAATTCAAGTG
+
CCCCCGGGGGGGGGGCGFGGGGGGGGGGGGGGGGGGGGGGGGGGGGGGGGGGGGGGGGGGGGGGGGGGGGGGGGGGGGGGGGGGGGGGGGGGGGGGGGFGGGGGGGGCFGGGGCEGGGGGGGG+0FDEGFGGGGGGGGGFGGGGGGGGGGFGGGGGGGGGEFFGGGGGGGGGGF>FGGGG*?EFGGGGGGGFFG7>FEGFFFFFF;@FFA@EE;FFFE;FFBFFFF>FB:2<AAFBFF0:AAF)564
@M00200:207:000000000-ALC1F:1:2114:26400:9613 2:N:0:5
TACTAGGGTATCTAATCCCGTTTGCTCCCCTAGCTTTCGCGCCTCAGCGTCAGTGTCGGTCCAGGAAGCCGCTTTCGCCACCGGCGTTCCTCAGGATATCTACGCATTTCACCGCTCCACCCTGAGTTCCGCCTGCCCCTACCCCCCTCGAGGTCGCCGGTATCGGAGGCCCTTGTCCAGTTGGGCTGAACGATTTCACCCCCGACTCGCCGACCCGCCTACGCGCCCTTTAAACCCCATTCAAGTG
+
CCCCCGGGGGGGGGGGGFGGGGFFGGGGGGGFGGGGGGGGGECFGGGGGGGGGFFGGDFFEGGGFGGGG<FEFFGGGEFFGG7::>FFGDFGFGGGGGGGGFGDFEGGGFGGGGGCCFFF8EG60=FGGGG8E6EGGGGGFGG8DEGDG6;:84@@EGGCE*?7?7C*7CDCGFG:CC7CCD@*/ACG5*;A>DC<FCFF(:B7;>>B>:9B>2189E>F6B<F>E09>?>))66?:(3:B>>9)6)
@M00200:207:000000000-ALC1F:1:2114:21609:9995 2:N:0:5
TACAGGGGTATCTAATCCTGTTTGCTCCCCACGCTTTCGCGCCTCAGCGTCAATGTCGGTCCAGATAGCCGCCTTCGCCACCGGTGTTCTTCCCAATATCTACGAATTTCACCTCTACACTGGCAATTCCGCTATCCTCTCCCGAATTCAAGCCAATCAGTATCAAATGCAGTCCCCAGGTTAAGCCCAGGACTTTCACATCTAACTTGATCGGCCGCCTACGCGCCCTTTAAACCCAGTTAAAGTG
+
CCCCCGDGCGGGGGGGGGGDFGFGGFGGGCFGCFG@FFCGG7FGGGGGGGGGGGCFGGGGGGGGEFFGFFGGCEGDFGFFGGGGFEFGEFGGGGGGGGGGGGGGEEGAEGGGFGGGGGGGCGG86FFGGCD76@CFFGGGG?FCCEC+=DGGC3DFGGGFFGFFF@EGGG7DFAF+::DG@7EFG79CCF?FFFGEFEGFCFFFEE=AFFEF9=C@@>B?9=D(2=06@;;<?CF;@@D@C))6<44
@M00200:207:000000000-ALC1F:1:2114:22462:10554 2:N:0:5
TACCAGGGTATCTAATCCTGTTCGCTCCCCACGCTTTCGCGCATCAGCGTCAGTACTGGCCCAGAACACCGCCTTCGCCACTGGTGTTCCACCTGATATCTAAGCATTTCACCGCTACACCAGCTATTCCGTGTTCCCCTACCAGACTCAAGTCAAAGCAGTTTCGAGTGGCAGCTCCAAGTTGAGCTTGGAGATTTAACACCCGACTTACCTAACCGCCTACGCGCCCTTTACACCCAGTTCAAGTG
+
CCCCCGGGGGGGGGGGGGGGGGGGGGGGGGGGGGGGGGGGGGGGGGGGGGGGGGGGGGGGGGGGGGGGGGGGGGGGGGGGGGGGGGGGGGGGGGGGGGGGGGGGGGGGGGGGGGGGGGGGGGG,5CFGGGGGGGGGGGGGGGGGGGGGGGGGGGGGGGGGGGGGGGGGGGGGGFGGGGGGGGGGGGGGGGGFFCFEFFGFFFFBAFFBBFFEFCFFFFBFFFFFFEFFBFFEEFFFFF@F;EEF3364
@M00200:207:000000000-ALC1F:1:2114:4084:13181 2:N:0:5
TACTGGGGTATCTAATCCTGTTCGATCCCCACGCTTTCGCGCTTCAGCGTCAGTATGATGCCAGGTGGCTGCCTTCGCCATTGACGTTCCTTCCGATCTCTACGCATTTCACCGCTACACCGGTAATTCCGCCACCCTCTCATCTACTCCAGTCAGATCGTTTGCGATGCGCTTCCCAGGTTGAGCCCGGGGCTTTCACATCACACTCATCTCACCGCCTACGCGCCCTTTAAACCCAATTCAGGTG
+
B<ACC@DEBFGGFGCFFGFGCDGE8EFGGGGEGC,CCGGGGEFGGGGFGFGCGEFFEFGFEECF?EFCGGGCGGAFGGEGGGGAEEFFFGFEGGD>:>EFGGG@FCCCFFEDFE88BBEBEGD1:FF,CDEGCGG88DD8DGDFEADDDF8,,@=ECAF?GFDGGGGC;8?DD5CFGGCCFFFDGGCFC>DA:7*084C6<A4>3@(26:7)>EG:;3:<;@@9@E;B01)644????:?>24))63
@M00200:207:000000000-ALC1F:1:2114:27654:14108 2:N:0:5
TACCAGGGTATCTAATCCTGTTCGCTCCCCACGCTTTCGCGATTCAGTGTCAGTGCCGGCCCAGACCACCGCCTTCGCCACCGGTGTTCCACCTGATATCTGCGCATTTCACCGCTACACCAGCTATTCCGTGGTCCCCTACCGGACTCTAGTCAACGCAGTATCGGGTGGCGTCTCCAGGTTGAGCCTGGAGTTTTCACATCCGACTTGCGTAACCACCTACTCGCCCTTTAAACCCAATTCAAGTG
+
CCCCCGGGGGGGGGGGFGGGGGGGGGGGGGGGGGGGGGGEGGGGGGGGFGGFGGGFFECEGGGGGGGGDFGEGGGFGGCFGGGGGGGG<F;AFGGGGGGGGGGGGGGGGGGGGGCCEGGGGFE63EFGFGFFGGGGFGGFFBFDEEEGGFGFGGFGGGDEGGGFGGGGCEGGGEGDDGFGGGCFDFFGDG<FFC64CE>FCFF@;?(2=BEF><GDFA@?DEEEBD06021)6<FF.4?:BAA>DFA<
@M00200:207:000000000-ALC1F:1:2114:20065:14935 2:N:0:5
TACTAGGGTATCTAATCCTGTTTGCTCCCCACGCTTTCGTGCATGAGCGTCAGTGCAGGCCCAGGGGATTGCCTTCGCCATCGGTGTTCCTCCGCATATCTACGCATTTCACTGCTACACGCGTAATTCCATCCCCCTCTGCCGCACTCCAGCGATGCAGTCACAAATGCAGTTCCCAGGTTAAGCCCGGGGATTTCACACCTGTCTTACATCACCGCCTGCGCACGCTTTATGCCCAATTCAAGTG
+
CCCCCGGGGGGGGGGGGGGGGGFGGGGGGGGGGGGGGGGGGGGGGGGGGGGGGGGGGFGGGGGGGGGGGGGGGGGGGGGGGGGDGGGGGGGGGGGDGGFGGGGGGGGGDGGGGGGGGGGGGGG6<?FCGGGGGGGGEGGGGGGGGGGGFG8,DGDGGGGGGGGGGGGGGGGGGFGGGGGGGGGG7FGGGCCE>DCEFEGFB?F@FFFFFFEFFFGFDA@FFF69>E@F;<@EC3;???F:<AF2<<)
@M00200:207:000000000-ALC1F:1:2114:17072:15556 2:N:0:5
TACACGGGTATCTAATCCTGTTTGCTCCCCACGCTTTCGCGCCTCAGCGTCAGTTCCGGTCCAGTGAGCCGCCTTCGCCACTGGTGTTCCTCCCAATATCTACGCATTTCACCGCTACACTGGCAATTCCACTCACCTCTCCCGGTCTCAAGCCTCACAGTCTGGCAGGCAGTTCCTCGGTTAAGCCGAGGGATTTCACCCGCCACTTGCAAAGCCGCCTACGCGCCCTTTAAACCCAATTCAAGTG
+
CCCCCGGGGGGGGGGGGGGGGGGGGGGGGGGGGGGGGGGGGGGGGGGGGGGGGGGGGGGGGGGGGGGGGGGGGGGGGGGGGGGGGGGGGGGGGGGGGGGGGGGGGGGGGGGGGGGGGGGGGGG=DGGGGGGGGGGGGGGGGGGGGGGGGGGGGGGGGGGGGGGFGGGGGGGGGFGGGFGGGGGGGGGGGGGA5FGEFFGFFFFFFFE<FFF?<EGFBFFF@@?;BDFFF0>><<FF3:1:)46>AAF
@M00200:207:000000000-ALC1F:1:2114:18938:16555 2:N:0:5
TACCGGGGTATCTAATCCTGTTTGCTCCCCTAGCTTTCGTGCCTCAGTGTCAGGAGTCGTCCAGGGACTCGCCTTCGCCACTGGTGTTCCGCTTGATATCTACGCATTTCACTGCTACACCAAGCATTCCAGTCCCCCCTCCGACCCTCAAGCAGGGTAGTTTCCAATGCCATTTCCGAGTTGAGCTCGGAGATTTCACATCCGACTTACCCCACCACCTACGCACCCTTTAAGCCCAGTTCAAGTG
+
CCCCCGGGGGGGGGGGGGGGGGGGGGGGGGGGGGGGGGGGGGGGGGGGGGGGGGGGGGGGGGGGGGGGGGGGGGGGGGGGGGGGGGGGGGGGGGGGGGGGGGGGGGGGGGGGGGGGGGGGGGG,:FFCGGGGGGGGGGGGGGGGGGGGGGGCGGGGGGGGEGGGGGGGGGGGGFGGGG>CG9FGGGGGDCDEFGGFFFFF49ADFFFFFFFFDDGEFFDD@E@@;DB13@@EFEFF<D2596C??).
@M00200:207:000000000-ALC1F:1:2114:5435:19734 2:N:0:5
TACTGGGGTATCTAATCCTGTTCGCTCCCCACGCTTTCGCGTCTCAGCGTCAGTACCGTCCCAGAGTGCTGCCTTCGCCATGGGTGTTCTTCCCGATATCTGCGCATTTCACCGCTACACCGGCAATTCCACACTCCTCTTCCGGACTCTAGCCACACGGTTTCCATCGGCGTCTCGAGGTTGAGCCTCGAGTTTTCACAACGGACCTGTGTGGCCGCCTACACGCTCTTTAAACCCACTTCAAGTG
+
CCCCCFFGF@FGGGGGGGFFGGFGGGGGFGGGGGGGGGGGGGGGGGGGGGGGGGGGCCGCEGGGGGEFAFGGGGGGGGGGGGGGFEGGFGGGGDFGCFGGGGCFGGGGFGFGGGG68FGGGGG+0@ADDGGFDG?FGGFGGGGGEEGD?FGD8DCE?CGGGGGGGGGGCGGDC?CF7ECDCG=6?FFGGGD;65@5:<CFE3;((.4;FF@C@<7;2=18:B>??3(-184)6)77:3(442>)).4
@M00200:207:000000000-ALC1F:1:2114:17694:21302 2:N:0:5
TACTAGGGTATCTAATCCCGTTTGCTCCCCTGGCTTTCGCTCATCAGCGTCAATGCCGGTCCAGGATGCCGCCTTCGCCACCGGTGTTCCTCCAGATATCTACGCATTTCACCGCTACACCTGGAATTCCGCATCCCTCTCCCGGATTCCAGCCATCCAGTATCCGACGCAGTTCCCAGGTTAAGCCTGGGGATTTCACGTCGTCCTTAGTTGGCCGCCTACCAGCCCTTTATACCCAATTCACGTG
+
CCCCCGGGGGFGGGGGGFGGGGCFGGGFGGF@DFGFFFFGCFGGGGG@FGEGDFFFGGGGGGGGCC8<AEFGGGGGGGGGGEGCFCGGFGGGGGGFGFFGGGGGGGGGGGGGGEGGGGGGFGG,;EFFFGG@>@EGGGGF6FFG8+@?D+@=DDFGEFGDA8==C8+@DC5>9BGGGGGF@?FGGC;?*@>49DGEFFF4@;>9(52*+/*19=CA9A@?05(.);<3@@EE)<FFF<:():<)(3:
@M00200:207:000000000-ALC1F:1:2114:5141:21577 2:N:0:5
TACAAGGGTATCTAATCCTGTTTGCTCCCCACGCTTTCGTGACTCAGCGTCAGTATCGGGCCAGTGAGCCGCCTTCGCCACTGGTGTTCTTGCGAATATCTACGAATTTCACCTCTACACTCGCAGTTCCACTCACCTCTCCCGAACTCAAGATCTTCAGTATCAAAGGCAGTTCTGGAGTTGAGCTCCAGGATTTCACCCCTGACTTAAAGACCCGCCTACGCACCCTTTCAACCCAATTCAAGTG
+
CCCCCGGGGGFGGGFFFGGGGF,EAFGGGGF7FEGGGGGGG8FFDEFEGFGGGFFFFEGGFFGFFGGGGGCCEGEFGFGC:FFGFFGG,CEFFFGGEGGG9BEDBFFGCFFG<EFGGGGGFFE=<F@EF9=E8DEEDFGGGGGEGCEDAGGGG8EFGGGG:@9CA?DFGCDDDDDCFGFG@FGGGCDD?FGA>;<8?;@*8*0:CC5<AFFFF4*;:@9955@>@55(-(/).93;;;?8C<C57??
@M00200:207:000000000-ALC1F:1:2114:20170:22115 2:N:0:5
TACTAGGGTATCTAATCCCGTTTGCTCCCCTAGCTTTCGCGTCTCAGCGTCAGTAACCAGCCAGAGCCTCGCCTTCGCCGCCGGTGTTCCTCCTGATATCAACGCATTTCACCGCTCCACCAGGAATTCCAGGCTCCCCTCTGGTCCTCAAGCAAGGTAGTTTCGGGCGCAATTCCTCGGTTAGGCCGAGGGATTTCACACCCGACTTACGATGCCGCCTACACGCGCTTTAAACCCAATTCAAGTG
+
[truncated: 25,550,775 more chars]
