# Supplementary material for: Responses of rhizosphere soil bacteria to 2-year tillage rotation treatments during fallow period in semiarid southeastern Loess Plateau
Source: PeerJ. 2020 May 5;8:e8853. doi: 10.7717/peerj.8853 (PMC7207221; doi:10.7717/peerj.8853)
Supplement: Supplemental Information 29 [file peerj-08-8853-s029.gz › G2''L2.R2.fastq]

@M00200:207:000000000-ALC1F:1:1101:23747:2715 2:N:0:5
TACTAGGGTATCTAATCCGGTTCGCTCCCCTAGCTTTCGCACCTGAGCGTCAGGTAAGGCCCAGAGATCCGCCTTCGCCACCGGTGTTCCTCCTGATATCTGCGCATTTCACCGCTACACCAGGAATTCCGATCTCCCCTACCTACCTCTAGTCGGGCAGTATCGGATGCACGCCCGGAGTTGATCTCCGGGTTTTCACATCCGACTTGCCAAACCGCCTGCGTGCTCTTTAAACCCAATATCAGTGATAT
+
CCCCCGGFGGGGGGGGGGGGGGGGGGGEGGGGGGGGGGGGGGGGGGGGGGGGDGGG9FGGGGGGGGGGGGGGGGGGGGGGGGGEGDGEGGFGGGGGGGGGGGGDGCFGGGGGGDGG8FDGGGGCFDGGGGGGGGGGGGGFFGGGGFGFGFDEFGGCD>DDFFCGF55CDGFFFAFFEB9*CFFF+=9B8A4?@?;BB8AEF322(:17<E@)46F=@FF@@@>?BFFFF2<<))*7:?BF:2<4AA<<))-
@M00200:207:000000000-ALC1F:1:1101:23934:4313 2:N:0:5
TACCCGGGTATCTAATCCTGTTCGCTCCCCACACTTTCGCTCCTCAGCGTCAGGTAATGCCCAGAGAACCGCCTTCGCCACCGGTGTTCCTCCTGATATCTGCGCATTTCACCGCTACACCAGGAATTCCGTTCTCCCCTGCATACCTCTAGTCTGCCCGTATCGGAAGCCAGCCCAGGGTTAAGCCCTGGGTTTTCACTCCCGACGCGACAAACCGCCTACGAGCCCTTTAAACCCAGTATCAGTG
+
CCCCCGGGGGGGGGGGGGGGGGGGGGGGGGGGGGGGGGGGGGGGGGGGGGGGGGGFGGGGGGGGGGGGGGGGGGGGGGGGGGGGGGGGGGGGGGGFGDGGGGGGG6FGGGFGGGGGEGGGGGDEFGGGGGGGGGGGFFGFCFGGFFGFGF8@FGGGGGGC8+;D>>>EBGFF6CFBFF>5CFF>AGFFFFCFF5ADFCFFFBF=2=>@>(46>3AD>F>F0381<FFF<:,).6=52(15<A<224)
@M00200:207:000000000-ALC1F:1:1101:24367:5481 2:N:0:5
TACCGGGGTATCTAATCCTGTTTGCTCCCCACGCTTTCGTGCATGAGCGTCAGTATTGGCCCAGGGGATTGCCTTCGCCATCGGTGTTCCTCCGCATATCTACGCATTTCACTGCTACACGCGGAATTCCATCCCCCTCTGCCGCACTCCAGCCGTGCAGTCACAAATGCAGTTCCCAGGTTAAGCCCGGGGATTTCACATCTGTCTTGCACAACCGCCTGTGCACGCTTTAAGCCCAGTATCAGTG
+
CCCCCGGGGGGGGGGGGGGGGGGGGGGGGGGGFGGDGGGGGGGFGGGGGGGGGGGGGGCFFGGGGGDGGGGGGGGFGDGGGGGGGGGGGGGGFGGGGGGGFFGGGGCCGFGGGFGGGFGGDGGCFGGGGGGGGFGGGDGFGGGGGFGFGFGCFGGGGGGGFGFGFAFFFGFFFEFFFFFC9>CFC7@?D9DFFBFEA?FFEFFFEF??EAE@EDF;;9(6:)/)9=;9:1:AF<F?:01().<AA9A
@M00200:207:000000000-ALC1F:1:1101:8101:5500 2:N:0:5
TACAGGGGTATCTAATCCTGTTTGCTCCCCACGCTGTCGCGCCTCAGCGTCAGCAACAGCCCAGCAGGCCGCCTTCGCCACTGATGTTCTTCCCGATCTCTACGCATTTCACCGCTACACCAGGAATTCCACTCACCTCTCCCACACTCCAAGTCATTCAGTATTCGGCGCACCCTCCCAGTTGAGCCGAGCGATTTCACAACGGACGTGCGTGACCGCCTACGCGCACTTTATGCCCAATATCAGTG
+
CCCCCGGGGGGGGGGGGGGGGGGGGGGGGGGGEGGEGGGGGGGGGGGGEGGGGGGGGGGGCFGGGGGGFGGDGCEGGGGGGGGGGGFGFGGGGGGGGGGGGGGGGGFGGGGGGGGCEGGGGGGGGGFGGGGGGGGGGGG??FGFGDC*=DG8DFGGCFGGDGFGFFFG>DFBFBFA>BEGGCCFFGFFFF4B@A)5?<8C@E==>06>?;@;@?3379BB?FF<>9>(46:AAAFFFFF6:?9A))--
@M00200:207:000000000-ALC1F:1:1101:18260:6093 2:N:0:5
TACAGGGGTATCTAATCCTGTTTGCTCCCCACGCTTTCGCGCCTCAGCGTCAGTTGCGGTCCAGATGGCCGCCTTCGCCACCGGTGTTCTTCCCAATATCTACGAATTTCACCTCTACACTGGGAATTCCACCATCCTCTCCCGCCCTCAAGCCAGCCCAGTCTCAAGCGCAATTCCCGGGTTGAGCCCAGGCCTTTCACGCCTGACTTGAGCAGCCGCCTGCGCGCCCTTTACACCCAATATCAGTGAGG
+
CCCCCF;7C7FF9FEGCFACEEFEDFAFGGGGDGE@FGECF:CEFAFG@FGGGGGGGG@@FEF,CEEGFGEGEEGGFF@FGFGDFCCFFCDEFGG=A<EEDDBAEC,AEDDGCDFF8?;FG9EE=8E=DEFGGGFGGGGFFFGGG*@A6*A?6D6?8DCF:FF;CC@9;+:09=AFFF5CE9>4*;AF*;@9>?A3?>8552=5@@F@5.7.67A;@@69@00(2(39-,.5))/93(-((.)))-6))4(
@M00200:207:000000000-ALC1F:1:1101:13676:6367 2:N:0:5
TACCGGGGTATCTAATCCTGTTCGCTCCCCACGCTTTCGCGCCTCAGCGTCAGTATGATGCCAGGTGGCTGCCTTCGCCATTGACGTTCCTTCCGATCTCTACGCATTTCACCGCTACACCGGAAATTCCGCCACCCTCTCATCTACTCCAGTTATGTCGTTTGCGATGCACTTCCCAGGTTAAGCCCGGGGCTTTCACAGCTGACTTACCGGACCGCCTACACGCTCTTTAAACCCAATATCAGTG
+
CCCCCGGGGGGGGGGGGGGGGGGGGGGGGEGGGGGGGGGGGGGGGGFGEFGGGGGGGGGGGGGGGGGGGGGGGGFGGGGGGFFGGFGFFFFGGGGGGGGGGGGGGGGGGGGGGGGGGGGGGGCEFGGGGGGGGGGGGGGFGGGGGFGFGFCFFGFGGGGGGGFGFFEGFGFFFEFFFFFGFFAFFGF>DEDA@BFFFEFEFFF@FFEE<@F199;@FBBDF?B?(((43<2))59@BFB??DA>2-6
@M00200:207:000000000-ALC1F:1:1101:10174:7191 2:N:0:5
TACTGGGGTATCTAATCCTGTTTGCTCCCCACGCTTTCGCGTCTCAGCGTCAGTACCGTCCCAGAGAGCCGCCTTCGCCACGGGTGTTCTTCCTGATATCTGCGCATTTCACCGCTACACCAGGAATTCCACTCTCCTCTTCCGGACTCTAGCCTTGCAGTTTCCACCGGCGTCTCGAGGTTGAGCCTCAAGTTTTCACAACGGACTTGCAAAGCCGCCTACACGCTCTTTAAACCCAATATCAGTGAGC
+
CCCCCGGGGGGGGGGGGGGFGGGGGGGGGGFFGGGGGGGGGGGGGGGGGGGGGGGFDCGGGGGGFDFFGGGGGGGGGGGGGGEGGGGDGGGGGGGGGGGGGGGGGGGGGGFGACEGGGGGGFFGGGGGGGGFFFDFGGGFGGGGG>DEGFGGGDGGGGGGGCAGFAFGFGEFEFFAF??GGGF>FGFFFFFF<@6CFFF*7@>BFFFFFFEEFEFFB0@;88;@FB1:67<<AAFF<6?:>).<464<>(
@M00200:207:000000000-ALC1F:1:1101:3302:7865 2:N:0:5
TACGAGGGTATCTAATCCTGTTCGCTCCCCACACTTTCGCTCCTCAGCGTCAGGTCATGCCCAGAGAACCGCCTTCGCCACCGGTGTTCCTCCTGATATCTGCGCATTTCACCGCTACACCAGGAATTCCGTTCTCCCCTGCATACCTCTAGTCTGCCCGTATCGAAAGCAAGCCAGGTGTTAAGCACCTGGTTTTCACTCCCGACGCGACAAACCGCCTACGAGCCCTTTAAACACAGTATCAGTG
+
CCCCCGGGGGGGGGGGGGGGGGGGGGFGGGGGGGGGGGGGGGGGGGGGGGGGGGGGGFGGGGGGGGGFDFGEGGGGGDGGEGGGGGGGGFGGGGGGGGGGGGGGDEFGFGGGGEGGGGGGGGGGGGGGGFGFGGGGGGGFGGCCGFDFGFGGGGGGFEF6CD?FFFFGEGFFFFFFFFFGFGFFFGAFFFGFB>*7BEFFFB2@DBFF>FFFFFF169>;@@1?F>F???FDA46*.(,)66A9A2)
@M00200:207:000000000-ALC1F:1:1101:26477:8300 2:N:0:5
TACTAGGGTATCTAATCCCGTTTGCTCCCCTAGCTTTCGCGCCTCAGCGTCAATGTTGGTCCAGGATGCCGCCTTCGCCGCAGGTGTTCCTCTCGATATCTACGCATTTCACCGCTACACCGAGAATTCCAGTTGCCCCTTCTGCACTCTAGCCCCGCAGTATCGGCTGACCTTTCCGAGTTAAGCCCGGAGATTTCACAGTCGACTTGCGGTGGCCGCCTACGCGCCCTTTAAACCCCATCACAGTG
+
CCCCCGGGGGGGGFGGGDGEGGGDGGGGGGGGGGGGGGGGGGGGGGFGGGGGGAFGGGGGGGGGGDFGGGGGGGGGGGGGGGGGGGGDFGFGGGGGFGGGGGGGGGGGGGGGGGGGGGGGGG7EE6EFGGGGGGGGGGGFGGGFGFGFGFGGGGGGDEGDGDCF?5AFEDFFFFFFFEBD*C@FFGFFF4>>>FF/:8F4*7=@9>;;<C0:D>>;@((6<?D:322;9;?FA5*=:?(4:.)4)--)
@M00200:207:000000000-ALC1F:1:1101:16418:10007 2:N:0:5
TACTAGGGTATCTAATCCTGTTCGCTCCCCACGCTGTCGCGCCTCAGTGTCAGCAATTGCCCAGCAGGCCGCCTTCGCCACCGGTGTTCTTTCGGATATCTACGCATTCCACCGCTACACCCGAAATTCCACCTGCCTCTACAATGCTCGAGCTCGGCAGTTCGCATGGCAGATCCGGGGTTGAGCCCCGGACTTTCACCACACGCTTACCAAGCCACCTACGCGCCCTTTAAACCCAATATCAGTGAGA
+
CCCCCGGGGGGGGGGGGGGGGGGGGGGGGGGGGGGGGGGGGGGGGGGGGGGGGGGGGGGGGGGGGGGGGGGGGGGGGGGGGGGGGGGGGGGGGGGGGGGGGGGGGGGGGGGGGGGGGGGGGGGGGGGGGGGGGGGGGGGFDGGFGFGFGFGEGGGGGGGGGGFGFFFGFFAFFFFFFFFCEGFFACFFFFGEFFFCFEF@FFFFFF;<FFFFFFF0:?B?:::(419>9::<<27??6<B?ABFA<:424
@M00200:207:000000000-ALC1F:1:1101:23152:10395 2:N:0:5
TACGGGGGTATCTAATCCTGTTTGCTCCCCACGCTTTCGCGTCTCAGCGTCAGTACCGTCCCAGCAAGCTGCCTTCGCCATAGGTGTTCCTCCCGATATCTGCGCATTTCACCGCTACACCGGGAATTCCACTTGCCTCTTCCGGACTCTAGCCCGACAGTATCCGCCGGCATTCAAGGGTTGAGCCCTTGACTTTCACAACGGACTTACCGGACCGCCTACACGCTCTTTATACCCAATATCAGTG
+
CCCCCGGGGGGGGGGGGGGGGGGGGGGGGGGGGGGGGGGGGGGGGGGGGGGGGGGGGGGGEGFGGGFGGGGGGGGGGGGGGGGFGFGGGGGGGGGGGGGGGGGGGGGEGGGGGGGGGGGGGGGGGGFFGGGGGGGGGGGFGGDGE?GBGFGFDGGGGGGGFGFGFEFGADFFFFFFFFFDGGB/AFA:A49AEFF?F?FEFDB9DFF?<<?06BFFF>>:::8::6?F08A<AB6622,(44425<4
@M00200:207:000000000-ALC1F:1:1101:9557:10769 2:N:0:5
TACGAGGGTATCTAATCCCGTTCGCTACCCTAGCTTTCGTGCCTCAGCGTCAGAAGAGATCCAGTGAGCCGCTTTCGCCACCGGTGTTCCTTAGGATATCAACGCATTTCACCGCTCCACCCTAAGTTCCGCTCACCTCTATCTCCCTCTAGCACGGCAGTTTTGGGCGCAATTCCTCGGTTGAGCCGAGGGCTTTCACACCCAACTTTCCGCACCGCCTACGCACCCTTTAAACCCAGTATCAGTG
+
CCCCCGGGGGGGGGGGGGGGGGGGGGGGGGGGGGGGGGGGGFGGGGGGGGGGGGGGGGGGGGGGGGGGGGGGGGGGGGGGGGGGGGGGGGGGGGGGGGGGGGGGGGGGGFGGGGGGGDGFGGGGFGGCFGGGDGGGGGGFGGGGGFGBGFFGFCGGGGDGGGFGAFFFFGFBEFFFFFFDGGDFFGFF>DDFFFFEFFFEEF9@@FF@CEA?F6B@FF((;;B>FFF0(4:<FFFFF(8:2<<><<<
@M00200:207:000000000-ALC1F:1:1101:15586:10965 2:N:0:5
TACGCGGGTATCTAATCCTGTTCGCTCCCCACGCTTTCGCTCCTCAGCGTCAGTAATGGCCCAGAGAACCGCCTTCGCCACCGGTGTTCCTCCTGATATCTGCGCATTCCACCGCTACACCAGGAATTCCGTTCTCCCCTGCATACCTCTAGTCCGCCCGTATCGGAAGCACGCTCAGGGTTGAGCCCTGAGTTTTCACTCCCGACGTGACGGACCGCCTACGAGCCCTTTAAACCCAATATCAGTG
+
CCCCCGGGGGGGGGGGGGGGGGGGGGGGGGGEGGGGGGGGGGGGGGGGGGGGGFGGGGGGGGGGGGGGGGGGGGGGGGGGGGGGGGGGGGGGGGGGGGGGGGGGGGGGGGGDGGDGGGGGGGGGGGGGGGGGGGGGGGGFGGGGGFGFGFGGGGGGGEGGGGFGFEFGFGFFFFDFFFAGGGFFAFFFFFGFFFFFFCFFFDF>DBFFFFFFFFF>BBFBFFFFF>BF<77A>AFF?:?BFABFFBA
@M00200:207:000000000-ALC1F:1:1101:16886:11250 2:N:0:5
TACGAGGGTATCTAATCCCGTTCGCTCCCCTAGCTTTCGCGCCTCAGCGTCAGTGTCAGCCCAGCAACCCGCCTTCGCCGCAGGTGTTCCTCTCGATATCTACGCATTTCACCGCTACACCGAGAATTCCAGTTGCCCCTTCTGCACTCTAGCCCCGCAGTATCGGCTGACCGTTCTGGGTTAAGCCCAGAGATTTCACAGTCGACTTGCGGTGGCCGCCTACGCGCCCTTTAAACCCAATATCAGTG
+
CCCCCGGGGGGGGAFGGGGGGGGGGEGGGGGGGGFGGGDGGGGGGGGGGGGGGFFGGGGGGGGGGGGGGGGGGGGGFGGGGGGGGGGGGGCGGGGCFCEGFGGFGGGGGGGGGGDDEGGGGGEGEGG8DGGGGGFGGFGFGFGFGBFBFFD8DFGGGDDCCDFGFFFGFCFFEDFFFCFCFDF?>FAFFFCF@FA?FCFCEBE020(/7CF(69>@D99984??66>939:75A=??1?02:>A>DF)
@M00200:207:000000000-ALC1F:1:1101:5904:12352 2:N:0:5
TACGAGGGTATCTAATCCGGTTCGCTCCCCACGCTTTCGTGCCGCAGCGTCAGGTCACGGCCAGGTGGGCGCTTGCGCCACGGGTGTTCTTCCTGATCTCTACGCATTTCACCACTACACCAGGAGTTCCCCCACCCTCTCCGTGCCTCGAGCTGAGCCGTATCCGCACGCGCCTGTCAGTTAAGCCAACAGATTTCAGCGCGGACGCGCTCTGCCGCCTGCGCACCCTTTAAACCCAATATCAGTG
+
CCCCCGGGGGGGGGGGGGGGGGGGGGGGGGGGGGGGGGGGGGGGGGGGGGGGGGGGGGGGGGGGFGGGGGGGGGGGGGGGGGGEGGGGGGGGGGGGGGGGGGGGGGGGFFFGFGFGGGGGGGGGGDFFGGGGGGG>DGGAGFGFFEGFGFGGGGGGGGGGGGFGFFFGFGFFFFFFAF7CCCAAA>FFFFF43AFFFFAE09;;>>;FF>1::AFFF9><?07>FBFFFF?B<)9?B?0(.)66<<4
@M00200:207:000000000-ALC1F:1:1101:22747:14020 2:N:0:5
TACTAGGGTATCTAATCCCGTTCGCTACCCTAGCTTTCGTTCCTCAGCGTCAGAAGAGACCCAGTAAGCCGCTTTCGCCACCGGTGTTCCTGATGATATCAACGCATTTCACCGCTCCACCATCAGTTCCGCTTACCCCTGTCTCCCTCAAGCCTTGCAGTATCAAGCGCCATTCCTCGGTTGAGCCGAGGGATTTCACACCTGACTTACAAGGCCGCCTACAAACCCTTTACGCCCAATATCAGTGAGA
+
CCCCCFGGGGGGGGGGGGGGGGGGGGGGGGGGGGGGGGGGGGGGGGGGGGGGGGGGGGGGGGGGGGGGGGGGGGGGGGGGGGGGGGGGGGGGGGGGGGGGGGGGGGGDGGGGGGGGGGGGGGGGGGGGGGGGGGGGGGGFGGGGGFFFGFGGGGGGFFGGGGFGFFBFFGFFFFFFFFFDGGFAFCA>BAD?=FFFFC64<>=B=BFCFEFE9D:55@FD6@FE3?@;F@34<;BFBD@;EC?5372.22
@M00200:207:000000000-ALC1F:1:1101:5806:14102 2:N:0:5
TACTAGGGTATCTAATCCTGTTTGCTCCCCACGCTTTCGCGTCTCAGCGTCAGTAACGTCCCAGCGAGCTGCCTTCGCCATTGGTGTTCCTCCCGATATCTGCGCATTTCACCGCTACACCGGGAATTCCACTCGCCTCTTCCGAACTCGAGCCTGACAGTATCCATCCGCCTCCCGGGGTTGAGCCCCGGGCTTTCAGAACGGACTTACCAGGCCGCCTACACGCGCTTTAAACCCAATATCAGTG
+
CCCCCGGGGGGGGGGGGGGGGGGGGGGGGGGGGGGGGGGGGGGGGGGGGGGGGGGGGGGGGGGGGGGGGGGGGGGGGGGGGGGGGGGGGGGGGGGGGG6FGGGGGGGGGGGGGGGGGGGGGGGGGGGGGGGGGGGGGGGFGGGGGFGFGFGDGGGGGGGGGGFGFFFGFDFEFFF>EEFGGGFFFGFFFFGFBDFFFFF<E@6(6;BEEFFFFFFFFFFFFFFFF;B>9??<BFFFFF:?DAA>)6<
@M00200:207:000000000-ALC1F:1:1101:6368:14103 2:N:0:5
TACCAGGGTATCTAATCCCGTTTGCTCCCCACGCCTTCGCGCCTCAGCGTCAGGGACGGCCCAGCTGGCCGCCTTCGCCACGAGTGTTCTCCCCCATCTCTACGCATTTCACCGCTACACAGGGAATTCCACCAGCCCCTCCCAGCCTCAAGTCCTGCAGTTTCTACCGACGCGCTACAGTTGAGCTGTACCCTTTCACGGTAGACATACAGACCCACCTACGCGCCCTTTAAACCCAATATCAGTG
+
CCCCCGGGGGGGGGGGGGGGGGGGGGGGGGGGGGGGGGGGGGGGGGGGGGGGGGGGGDEGGGGGGGGGGGGGGGGGGGGGGGGGGGGGGGGGGGGGGGGGGGGGGGDGGGGGGGGGGGGGGGGGGGGGGGGGGFGFGGGFGGGGGFGFGFGFF:CFFGGGGGFGFAFG57@BBABFFFFFFGF>FGFFFFGFFFFEF?F@?FFDFFEFFEE<E(=@DFFF@@;FF;B>9?:AD)=F?(4:?<<<4<:
@M00200:207:000000000-ALC1F:1:1101:5311:15101 2:N:0:5
TACGGGGGTATCTAATCCTGTTCGCTCCCCACGCTTTCGCGCCTCAGCGTCAGTATGATGCCAGGTGGCTGCCTTCGCCATTGACGTTCCTTCCGATCTCTACGCATTTCACCGCTACACGTGGAATTCCACCTTCCTCTGCCACACTCTAGCCACGTAGTTTCGAGCGCAATTCCCAAGTTAAGCCCGGGGATTTCACACTCGACATGCGCGGCCACCTGCGCACACTTTACACCCAATATCAGTG
+
CCCCCGGGGGGGGGGGGGGGGGGGGGGGGGGGGGGGGGGGGGGGGGGGGGGGGGGGGGGGGGGGGGGGGGGGGGGGGGGGGGGGGGGGGGGGGGGGGGGGGGGGGGGGGGGGGGGDGGFFGGGGGGGGGGGGGGGGGGGFGGGGGFGFGFGGGGGFGG?FDGFGFFFGBGEEFFFFFFFGCCF99D4?DEDE@BF@FEFEFFFFFFFFEEB619>BB??((896>FFFFF7ABAFF;6?F?<<AAAA
@M00200:207:000000000-ALC1F:1:1101:27715:16965 2:N:0:5
TACACGGGTATCTAATCCTGTTTGCTCCCCACGCTTTCGCGTCTCAGCGTCAGTAACGTCCCAGCGAGCTGCCTTCGCAATTGGTGTTCCTCCTGATATCTGCGCATTTCACCGCTACACCAGGAATTCCACTCGCCTCTTCCGTACTCTAGCCCGACAGTATCCACCGGCTTTCGAGGGTTGAGCCCCCGACTTTCACAGCGGACTTACCGGGCCGCCTACACGCGCTTTACACCCAGTATCAGTGATAT
+
CCCCCGGGGGGGGGFFG@FFGGGGGGGFGGGGGGFGGGGGGGGCFGGGGGGGGGGFGGGGEGGFGG7FGGGCFGGGGGGGGFFG?<EEFGGGEFGEFGGGGGGGDGGGGGGGGGGGGGGGGGGEDGGGGGGGGE686@CFGGGDGD=?FFFBD?DDDGD6:C;;7=:C?CBEEEFFFABDEC*9A7>3:/:)-:8685CC<?69(6937<3;07),316B(3(4<>B61:?AA)7?;<0())6))-)-)..
@M00200:207:000000000-ALC1F:1:1101:24298:17022 2:N:0:5
TACCGGGGTATCTAATCCCGTTTGCTCCCCTGGCTTTCGCGCCTCAGCGTCAGTGTCGGCCCAGCAACCCGCCTTCGCCTCAGGTGTTCTTCCCAATATCTACGCATTTCACCGCTACACTGGGAATTCCGGTTGCCCCTTCCGCACTCTAGCTCAGCAGTTTCGAAAGCCGTTCCGGGGTTGAGCCCCGGGCTTTCACTCCCGACTTGCTGTGCCGCCTACGCGCCCTTTACCCCCAATATCAGTG
+
CCCCCGGGGGGGGGGGGGGGGGGGGGGGGGGGGGGGGGGGGGGGGGGGGGGGGGGGGGGGGGGGGGEGGGGGGGGGGGGDEGFGFGGGGGGGGGGGGGGGGGGGGGGGGGGGGGGGGGGGGGFGFFGGGGGGDGGGGFFFGGGDGFGFGFGFGGGFF?DFGGFGFF*4?FFBFFFFFDDCE>?FFFFFEBGE>FF;F?FEFF?FDF><AF9AE8FEBBBBFF?>>B>>>F:<<2)<>(81>AB>444
@M00200:207:000000000-ALC1F:1:1101:14035:19184 2:N:0:5
TACAAGGGTATCTAATCCCGGTCGCTACCCTAGCTTTCGCGCCTGAGCGTCAAGGATGGCCCAGCAGATCGCCTTCGCCACTGGTGTTCCTTCCGGTATCTACGCATTTTACCGCTACACCGGAAATTCCATCTGCCTCTGCCATCTTCAAGTCTCGAAGTTTCCACGGGCCTCTCCCAGTTGGGCCGGGAGCTTTCACCGTGGACTTTCGAGACCGCCTGCCCGCGCTTTAAACCCAATCTCAGGTGGAT
+
CCCCCGGGGGGGGGGGGGGGGGGGGGGGGGGGGGGGGGGGGGGGGGGGGGGGGGGGGGGFGGGGGGGGGGGGGGGGGGGGGGGGGGGGGGGFFGGGGGGGGGGGGGGGGFGGGGGGGGGGGGGGGGGFFGGGGGGGGGGFGGGFGFGFGFGGGGGGDFCDGGCFBFFGFCBDFCAFFFACCGAA?CFFFE5A@FAEFFFEDFF((53;CCD0=2><696(//(/64199:69<9FF?((4(.:9)()(((,
@M00200:207:000000000-ALC1F:1:1101:9291:19932 2:N:0:5
TACTGGGGTATCTAATCCCGTTTGCTCCCCTAGCTTTCGCGCCTCAGCGTCAGTGTCGGTCCAGGAAGCCGCCTTCGCCACCGGTGTTCCTCCGGATATCTGCGCATTTCACCGCTACACCCGGAATTCCGCTTCCCTCTCCCGAACTCAAGCCTGCTAGTTTCCCGCGCCGTTCCCCGGTTGAGCCGGGGGCTTTCACACGGGACTTGACGGGCCGCCTACGCGCCCTTTAAACCCAGTATCAGTGAGCT
+
CCCCCGGGGGGGGGGGGFGGGGGGGGGGGGGGGGGGGGGGGGGGGGGGGGGGGGGGGGGGGGGGGGGGGGGGGGGGGGGGGGGGGGGGGGGGGGGGGGGGGGGGGGGGGGGGGGGGGGGGGGDGGGGGGGGGGGGGGGGFGGGDEBGFGFGDGFGGGGGGGGFGFFFGEGFFFFFFFFEGGGFAFGF>EBGDFFFFFFFFF9>9:9B?AA?F>BBBFFF:BB:66;>F6?:B):F?:2:BABBFAA4<2(.
@M00200:207:000000000-ALC1F:1:1101:21555:21597 2:N:0:5
TACCGGGGTATCTAATCCTGTTTGATCCCCACGCTTTCGCGCATCAGCGTCAGATCCGGTCCAGGTAGCCGCCTTCGCCACCGGTGTTCCTCAAGATATCTACGCATTTCACCGCTACACCTGGAATTCCGCATCCCTCTCCCGGATCCAAGACAACCAGTATCGAACGCAGTTCCCGGGTTGAGCCCGGGGATTTCACGTTCGACTTAGCAGGCCACCTACGCGCCCTTTAAACCCAACATCAGCG
+
CCCBCGGGDFEEFFGGFG@FGG,FGE<C@FDFEBFG@9CFDCGGEFGGGEGGECC,CAF@FCFE86E5BFE>=@:,,?FFFFGGGEGGGFDG=?A,=?9,=DE=@EE+9CFFGCEDECDF88EFGDAA,6DC=++@+2A*6@E88?D*5*A9+;:+C@96CGAF>?F,?DB59AFF>B9*156?AF4F?;DE@5AEF3C<136<7<7(7.;C3,766?6(,3(997(9(,54:<FF,4:(((.9))(
@M00200:207:000000000-ALC1F:1:1101:16443:22565 2:N:0:5
TACGCGGGTATCTAATCCTGTTTGCTCCCCACGCTTTCGCGCCTCAGCGTCAATGCCGGTCCAGGATGCCGCCTTCGCCACCGGTGTTCCTCCAGATATCTACGCATTTCACCGCTACCCCTGGAATTCCGCATCCCTCTCCCGGATTCAAGCCTGCCAGTATCGGACGCAGTTCCCGAGTTGAGCTCGGGGATTTCACGTTCGCCTTAGCAGGCCGCCTACGCGCCATTTCCCGCGAATACCACTGC
+
CCCCCGGGGGFGFFGGFGFFFGGFGDGGGGDFGGGGFGGGGGGEGFGGGGGGGGGGGEGF>GGCFFGFGGGGGDE@<FFGGGCGFGGEEFGGGGGAAFGFGGGF7=CEFFDAFE+@CG,3++@DFGFFF9@3@EDDF=8?FCFCE>C5;C<CGCFGGG7CD@BCB?>GF>;;6?6FFE?)*/4+66A65ACE0>))37F=@;;0(((-).4<<(0(,-4041((-37(()))64)0(4((,)58)())
@M00200:207:000000000-ALC1F:1:1101:17125:23488 2:N:0:5
TACTCGGGTATCTAATCCCGTTTGCTCCCCACGCTTTCGCGCCTCAGCGTCAGGAGATGCCCAGAGACCCGCCTTCGCCACCGGTGTTCCTCCCGATATCTACACATTTCACCGTTCCACCTGGAGTTCCACTTACCCCTCCCGTCCTCGAGCCCGCCAGTATCGGATGCCGTTCCCCGGTTGAGCCGGGGGATTTCACAACCGACTTAACGAGCCGCCTACGCTCCCTTTAAACCCAATATCAGTGCGAT
+
CCCCCGGGGGGGGGGGGGGGGGGGGGGGGGGGGGGGGGGGGGGGGGGGGGGGGGGGGGGGGGGGGGGFGGGGGGGGGGGGGGGGGGGGGGGEGGDDGEGGGGGGGGGFGGGFFGGGGGGGGFGFGGGGGGGGGFGGD?FFG+@=EDGEG>ECDGG>DEDGFGFGFFAEAGFEFFFFFFFGC<?F6;AB?8D>(8)=A<+/;0:2(7(8AA9669D0(,((-412(391(4264:?F(8(.,45:)-5)(4,
@M00200:207:000000000-ALC1F:1:1102:11484:1962 2:N:0:5
TACGAGGGTATCTAATCCTGTTCGCTCCCCACGCTTTCGCGTCTCAGCGTCAATACCGTCCCAGCGAGCTGCCTTCGCCATAGGTGTTCCTCCTGATATCTGCGCATTTCACCGCTACACCAAGAATTCCGATTGCCCCTTCCACACTCTAGCACTGCAGTATCACTTGGCCGTTCTGAGTTAAGCTCAGAGATTTCACAAGTGACTTACCGCGCCGCCTACGCGCCCTTTAAACCCAGTATCAGTG
+
ABC8,,++B<EFG-,EFGE<FFF,@FFGFF8C6FFGFGCFEFGGGG,FCFG7@E9BF@FFB@9<E7+4@F<FGGGGGEC,BA,<C,ECFFGGGGFCF,@FGFG7F8EDGF,AA8EG6@,?DB,,,,CEFG=+6==B=D=DGG?DD6@FGGA==9EFDEE8D+DF@FGCD,7C9BGGF7B7EGCF>D+9?**6AB@9=:C4*):4*>EEFFFA@(5A(:>F?;0>02;>2;EC34A)41:?94<:)6<
@M00200:207:000000000-ALC1F:1:1102:24921:3580 2:N:0:5
TACTAGGGTATCTAATCCTGTTTGCTCCCCACGCTGTCGCGCCTCAGTGTCAGCAACTGCCCAGCAGGCCGCCTTCGCCACCGGTGTTCTTCCGGATCTCTACGCATTCCACCGCTACACCCGGAATTCCACCCGCCTCTACAGTGCTCAAGCCGGACAGTTCGCACGGCCGACTCGGGGTTGAGCCCCGAGCTTTCACCGCACGCTTACCCAGCCACCTACGCGCCCTTTAAACCCAATATCAGAG
+
CCCCCGGGGGGGGGGGGGGGFGGGGGGGGGGGGGGGGGGGGGGGGGGFGGGGFGGGGGGGFGGGGGGGGGGGGGDGGGGGGGGEGGGDGGGGGGDGGGFFGGGGGGGCGFGGGGGGGCFGGGGGGEGGGGGG?EEEEGGG?FG?FGFGGFFFGCEGDCEGFGGEGCDGGGGDC>45>DGGE3CGACFFFDD3)5;?BCF<?96>>>68???:26>F:FBF:BBB>>0990)<2<FFFB03?9AB2))
@M00200:207:000000000-ALC1F:1:1102:8313:5979 2:N:0:5
TACGAGGGTATCTAATCCTGTTTGATCCCCACACTTTCGTGCCTCAGCGTCAGTATAAGCCTAGTAAGCTGTCTTCACTATCGGTGTTCTTGACGATATCTAAGCATTTCACCGCTACACCGTCAATTCCGCCTACTTCGACTTCACTCAAGTCCATCAGTATCAATGGCACCCTGACAGTTAAGCTGCCATATTTCACCACTGACTTAATAGACCGCCTACGCACCCTTTACACCCAATATCAGTG
+
CCCCCGGGGGGGGGGGGGGFFCEGGGGGGGGGGGGGGGGCD@FGGFDFGGGGGEFGFDGGGGGGFGCDGFFGGGFGAGGFEGGGGGGGGGEGGFGGEGDGGGGGGC,AEEGGGGGCCFEGG7FFCEDGGFGGEEGGGGGD6AE6=CFGGGGFFFDGGGGGGGGGFGGDF8+:DEFCDGCFFDGGFFFFFGCDBDDDFBGCCFEFFFFFFFCE=EAAAABDDFABABBDFFE48?FF(/>BE5?C59@
@M00200:207:000000000-ALC1F:1:1102:16385:6835 2:N:0:5
TACTGGGGTATCTAATCCTGTTTGCTCCCCACGCTTTCGTGCCTCAGCGTCAGTATCGGGCCAGTGAGCCGCCTTCGCCACTGGTGTTCTTGCGAATATCTACGAATTTCACCTCTACACTCGCAGTTCCACTCACCTCTCCCGAACTCAAGATCCTCAGTATCAAAGGCAGTTCTGGAGTTGAGCTCCAGGATTTCACCCCTGACTTAAAGACCCGCCTACGCACCCTTTACGCCCACTATCAGTG
+
CCCCCGFGGGGGGGGGGGFGGGGFGGGGGGGGGGGGGGGGGGGGGGFGDFCEEGGGGGGGGGCFGGFGGGCGGGGGGGGGGGGGGGGGGGGGGGGGGGGGGGGGGGFDGGCGGGGGGGGFGGGGFGEFFAA9EGFGFG?DCFFGGDGFGG8FDFGGGGGGGFGGF7DGDFCEFFFGCFGCGGGFA?BFAFGAFFA@FACCC5C==BEEFCEC60AAAFFFFDF>@FFFF@;4C?>>F@(:8ECC3<<
@M00200:207:000000000-ALC1F:1:1102:16774:7147 2:N:0:5
TACAGGGGTATCTAATCCCGTTCGCTCCCCTGGCTTTCGCGCCTCAGCGTCAGAAGAGGTCCAGCGAGTCGCTTTCGCCACCGGCGTTCCTTCCGATATCAACGCATTTCACCGCTCCACCGGAAGTTCCACTCGCCCCTATCTCCCTCAAGACGGCCAGTATCCAAGGCACTTTCCCGGTTGAGCCGGGAGCTTTCACCCCGGACTTGGCTGCCCGCCTACGCGCCCTTTACACCCAGTATCAGTG
+
CCCCCGGGGGGGGGGGGGGGGGGGGGGGGGGGGGGGGGGGGGGGGGGGGGGGGGGGGGGGGGGGGGGGGGGGGGGGGGGGGGGGGGGGGGGGGGGGGGGGGGGGGGGGGGGGGGGGGCFGGGGGGEGGGGGGGGGGGGGGGGGGGGGGGGFGGGGGGGGGGGGGGGGGGGGFGFGGFGGDGGGGFGFFFGGFFFFFFFGFFFFBFFFFFFFFFFFFFD>FFFFFFFFFFFF<>>FFFFB?BBAFF<<
@M00200:207:000000000-ALC1F:1:1102:13484:7494 2:N:0:5
TACTAGGGTATCTAATCCCGTTTGCTCCCCTGGCTTTCGTGCCTCAGTGTCAGAAGTCGTCCAGGGACTCGCCTTCGCCACTGGTGTTCCACTTGATATCTACGCATTTCACTGCTACACCAAGTATTCAGTCCCCCCTCCGACTCTCTAGCGAGATAGTATTCAATGCCATTTCTTGGTTAAGCCCAGAGATTTCACATCAAACTTACCTCACCACCTACGCACCCTTTAAACCCAATATCAGTG
+
CCCCCFFGGGGGGGGGGGGGGGGGGGGGGGGGGGGGGGGGFGGGGGGGGGGGGGGGGGGGGGGGGGGGGGGGGGGGGGGGGGGGGFGGGGGGGGGGGGGGGGGGGGGGGGGGGGGGGGGGGGGGGGGGGGGE,DGGGGGDGCEE==DDGGDGC8@=D;E@A3DC@FG8DG?9DF==+==DG7=?5DA**90;=CF7+0CE@AEFE:E@8C5*))9A5@B==2>@AAF5B=:E==FED2=)/9*1/*
@M00200:207:000000000-ALC1F:1:1102:12293:8120 2:N:0:5
TACGAGGGTATCTAATCCTGTTCGCTCCCCACACTTTCGCTCCTCAGCGTCAGGTAATGCCCAGAGAACCGCCTTCGCCACCGGTGTTCCTCCTGATATCTGCGCATTTCACCGCTACACCAGGAATTCCGTTCTCCCCTGCATACCTCTAGTCAGCCCGTATCGGAAGCAGGCTCGGGGTTAAGCCCCGAGTTTTCACTCCCGACGTGACAAACCGCCTACGAGCCCTTTAAACCCAATATCAGTG
+
CCCCCGGGGGGGGGGGGGGGGGGGGGGGGGGGGGGGGGGGGGGGGGGGGGGGGGGGGGGGGGGGGGGFFGGGGGGGGGGGGGGGEGGGGGGGGGGGGGGGGGGGGGGGGGGGGGGGGGGGGGGGGGGGGGGFGGGGFFGGFGGGGGFFGGGFGGGGGEECEGGGGGDGGGFFGEGGFGD58CGDCGFFEGGFFEFFFFC4:@FFDFF@?(,);@FF>E9@;?0?B>FFF::A9ABF?F6:))644:4
@M00200:207:000000000-ALC1F:1:1102:19440:8682 2:N:0:5
TACTAGGGTATCTAATCCTGTTCGCTCCCCATGCTTTCGCTCCTCAGCGTCAGGTAATGCCCAGAGAACCGCCTTCGCCACCGGTGTTCCTCCTGATATCTGCGCATTTCACCGCTACACCAGGAATTCCGTTCTCCCCTGCATACCTCTAGTCTGCCCGTATCGAAAGCAAGCACCGAGTTAAGCCCGGTGTTTTCACTCCCGACGCGACAAACCGCCTACGAGCCCTTTAAACCCAATATCAGTGAGA
+
<CCCCDFCFGFFFGFFGFFGFGGGGGGGGGGGGCGFGGGGGGEGGGGGGGGG7EFGAFGGGEGGDG?EFEFGGGE9DCEGGGGGGGG:AEFGGGGGGGGGGFGGGGGGGGGGGGDG6@FGFGFF@FDFGG8DDGGGGG=FGGGGGG8=FGGGGGGG8DFECDGG>DGD>FGFDFCGACDCE>F9@FFFFGGB??>DFFG?E554925520((25F:,)361((-13(4<(5:)6B?10:,25>>F)59)4
@M00200:207:000000000-ALC1F:1:1102:24062:8712 2:N:0:5
TACAGGGGTATCTAATCCTGTTTGCTCCCCACGCTTTCGCGTCTCAGCGTCAATACCGTCCCAGTGAGCTGCCTTCGCCATTGGTGTTCCTCCTGATATCTGCGCATTTCACCGCTACACCAGGAATTCCACTCACCTCTTCCGGATTCGAGCCCGACAGTATCCACCGGCATTCCAGGGTTGAGCCCTGGGATTTCACACCAGACTTACATAGCCACCTACCTGCCCTTTAAACCCAGTATCAGTG
+
CCCCCGGGGGGGGGGGGGGGGGGGGGGGGGGGGGGGGGGGGGGGGGGGGGGGGGGGGGGGEGGGGGGGGGGGGGGGGGGGGGGGGGGGGGGGGGGGGGGGGGGGGGGGGGGGGGGGGGGGGGGGGGGGGGGGGGGFGGGGGGGGGGGGGGGGGGGGGGGGGGGGCGGGGGDDGFFGFGFGGGGGFGFFFGGFAFABFEGFFFFBDDFFEEFFEEFFFFFFFFF8EDFFFFFF5>AFDFFF<?EE39C
@M00200:207:000000000-ALC1F:1:1102:2799:9124 2:N:0:5
TACTGGGGTATCTAATCCTGTTTGCTCCCCACGCTGTCGCGCATCAGCGTCAGCCACAGCCCAGCAGACCGCCTTCGCCACCGGTGTTCTTCCGGATCTCTACGCATTCCACCGCTACACCCGGAATTCCATCTGCCTCTACTGTGCTCAAGCTCGACAGTTCGCACGGCCGACTCGGGGTTGAGCCCCGAGCTTTCACCGCACGCTTATCAAGCCGCCTACGCGCCCTTTACACCCAGTATCAGTG
+
CCCCCGGGGGGGGGGGGGGGGGGGGGGGGGGGGGGGGGGGGGGGGGGGGGGGGGGGGGGGGGGGGGGGGGGGGGGGGGGGGGGGGGGGGGGGGGGGGGGGGGFGGGGGGGGGGGGGGGGGGGGGGGGGGGFDGGGGGGGGGGGGGGGGGGF?DEGGGGEGGGGEGGGDGD9BGFGGFGGGGCDGFFFFECGDB56CFFGFFF>>FFF?FFF<<?FFFFF018?;>>FF9129<A7F9BFFAAAF<A<
@M00200:207:000000000-ALC1F:1:1102:2582:10032 2:N:0:5
TACGCGGGTATCTAATCCTGTTTGATCCCCACGCTTTCGTGCCTCAGCGTCAATTGCACCTTAGTAAGCTGCCTTCGCAATTGGTGTTCTGTGACATATCTATGCATTTCACCGCTACTTGTCACATTCCGCCTACCTCAAGTGTATTCAAGCTCATCAGTATCAAAGGCACTGCGATGGTTGAGCCACCGTCTTTCACCCCTGACTTAATAAGCCGCCTACGCACCCTTTACACCCAGTATCAGTG
+
CCCCCDGGGGGGGGGGGGGGGGGGGGGGGGGGGGGGGGGGGGGGGGGGGGGGGGGGGGGGGGGGGGGGGGGGGGGGGGGGGGGGGGGGGGGGGGGGGFFGGGGGGGGGGGGGGGGGGGGGGGGGGGGGGGGGGGGGGGGGGFFGGFGGGGGGGGGGGFGFGGGGFFDFFFGFGFGGDGDD9?CFAGFFFGGFBFFFFFGCCA>>@EFFEE<;CABABFFA>FFFFBFF9:EEFFFFF@DE<CCEFC5
@M00200:207:000000000-ALC1F:1:1102:15302:10524 2:N:0:5
TACTGGGGTATCTAATCCCGTTTGCTCCCCTAGCTTTCGCTCCTCAGCGTCAATATTGGTCCAGGATGCCGCCTTCGCCACCGGTGTTCCTTAGGATATCAACGCATTTCACCGCTCCACCCTAAGTTCCGCTTACCTCTGTCTCACTCAAGCACAGCAGTATCGAAAGCAGTTCCTCAGTTAAGCTGAGGTATTTCACTCCCGACTTGCTGCACCGCCTACGCACCCTTTAAGCCCAATATCAGTG
+
CCCCCGGGGGGGGGGGGGGGGGGGGGGGGGFGGGGGGGGGGGGGGGGGGGGGGGGGGGGGGGGGGGGGGGGGGGGGGGGGGGGGGGGGGGGGGGGGGGGGGGGGGGGGGGGGGGGGGGGGGGGGGGGGGGGGGGGGFFGGGGGGGGGGGGGGGGGGGGGGC?GFGGGGGGGFGFGGFDCFEGGGFGFFFGFFFFFFFEGEFCDAFFFFFFEEEEFABF@D=5>B@FFFFFFEC7663?D@;EFFFEE
@M00200:207:000000000-ALC1F:1:1102:11773:11268 2:N:0:5
TACAAGGGTATCTAATCCCGTTTGCTCCCCTGGCTTTCGCTCCTCAGCGTCAATATTGGTCCAGGATGCCGCCTTCGCCACCGGTGTTCCTCCAGATATCTACGCATTTCACCGCTACACCTGGAATTTTACATCCCTCTCCCATACTCAAGCCTTCCAGTATCAGACGCAGTTCCCAGGTTAAGCCGGGGGATTTCACGTCTGACTTAGTAGGCCGCCTACGCGCCCTTTAAGCCCAATATCAGTG
+
CCCCCGGGGGGGGGGGGGGGGGGGGGGGGGGGGGGGGGGGGGGGGGGGGGGGGGGGGGGGGGGGGGGGGGGGGGGGGGGGGGGGGGGGGGGGGGGFGGGGGGGGGGGGGGGGGGGGGGGGGGGGGGGGGGGGGGGGGGGGGGGGGGGGGGGDGGGGGEGGGGGGGGGGGDCBGFGGFFFGGGCDCFFEFGGFFFFFFFGBFFFDFFFFFFFFFEFABFFF@DDFFFBFFFFF<2FFFB:??AA9<AA
@M00200:207:000000000-ALC1F:1:1102:24829:11424 2:N:0:5
TACACGGGTATCTAATCCTGTTTGCTCCCCACGCTTTCGTGCATGAGCGTCAGTACAGGTCCAGGGGATTGCCTTCGCCATCGGTGATCCTCCGCATATCTACGCATTTCACTGCTACACGCGGAATTCCATCCCCCTCTACCGTACTCTAGCTATGCAGTCACAAATGCAGTTCCCAGGTTAAGCCCGGGGATTTCACACCTGTCTTACATAACCGCCTGCGCACGCTTTAAACCCAATATCAGTG
+
CCCCCGGGGGGGGGGGGGGGGGGGGGGGGGGGGGGGGFGGGGGGGGGGGGGGGGGGGGGGGGGGGGGGGGFFGGFGFGGGGGGGGGGGGGFGGDGFGCGGGGGCGEEGDGCEFFFFFFGGGGEGGGGGGGGGGGGGGGGGFGGGGGGCDCFFD8EFFF8EFDFGFGDFGGFFGFGGF?6;DFGGFDFF>9C4?BF@C4EEE9BFEFFE<@BEC@FAF>;DFDFF>B@FF;DCC<AA7?FB?4<<)6A
@M00200:207:000000000-ALC1F:1:1102:27748:11501 2:N:0:5
TACCCGGGTATCTAATCCCGTTCGCTCCCCTGGCTTTCGTGTCTCAGCGTCAGCACACTCCCAGCTACCTGTTTTCACCATTGGCGTTCCAAATGATATCTACGCATTTCACCGCTCCACCATTTGTTCCGGTAGCCCCTAAGTGGCTCAAGACAAGCAGTATACCAAGCAGTTCCACGGTTAAGCCGTGGGATTTCACAAGGTACTTACAAGTCCGCCTACACACGCTTTAAACCCAGTATCAGTG
+
CCCCCGGGGGGGGGGGGGGGGGGGGGGGGGGGFGGGGGGGGGGGGGGGGGGGGGGGGGGGGGGGGGGGGGGGGGGGGGGGGGGGGGGGGGGGGGGGGGGGGGGGGGGGGFGGCGGGGGGGGGGGGGGGGGGGEGGGFGGGFGGGGGGGGGGGGGGCFDFFGGGGGGGGGGGFGFGGFGGCEDGCFGFFFGGDFAAEFFGFEFBEFFFFFFEAFEF8ADDDDFE@@=>=D@DFFEF);;@EEFFFC5)
@M00200:207:000000000-ALC1F:1:1102:19734:12159 2:N:0:5
TACACGGGTATCTAATCCTGTTTGCTCCCCACGCTTTCGTGCATGAGCGTCAGTGTTGGCCCAGAAGGCTGCCTTCGCCATCGGTGTTCCTCCAGATCTCTACGCATTTCACCGCTACACCTGGAATTCCACCTTCCTCTGCCACACTCGAGCCAAGTAGTTTCGAGCGCAATTCCCAAGTTAAGCCCGGGGATTTCACACTCGACTTGCTCAGCCACCTGCGCAAACTTTAAACCCAATATCAGTG
+
CCCCCGGGGGGGGGGGGGGGGGGGGGGGGGGGGGGGGGGGGGGGGGGGGGGGGGGGGGGGGGGGGGGGGGGGGGGGGGGGGGGGGGGGGGGGGGGGGGGGGGGGGGGGGGGGFGGGGGGGGGGGGGGGGGGGGGGGGGGGGGGGGGGGGGCEGGGGGGFFGGFGGGFGGGGFGFGGFGGGGDGGFGFFFGDEFBFEFEGFFFFFBBF@EFCEFBFFDFDD@D;>@(67;ECCC3FFD0=84C<557)
@M00200:207:000000000-ALC1F:1:1102:25776:12631 2:N:0:5
TACACGGGTATCTAATCCTGTTTGCTCCCCACGCTTTCGCGCCTCAGCGTCAGTAACGGGCCAGTGAGTCGCCTTCGCCACTGGTGTTCTTCCGAATATCTACGAATTTCACCTCTACACTCGGAGTTCCACTCACCTCTCCCGTACTCAAGACAGCCAGTATCAAAGGCAATTCCAAGGTTGAGCCCTGGGCTTTCACCTCTGACTAAACTGTCCGCCTACGCGCCCTTTACACCCAATATCAGTGCGAT
+
CCCCCGGGGGGGGGGGGGGGGGGGGGGGGGGGGGGGGGGGGGGGGGGGGGGGGGGGGGD@GGGGGGGGGGGGGGGGGGGGGGGGGGGGGGGGGDGGGGGGGGGGGGGGGGGGGFGGGGGGGGGDFGGGGGGGGGGGGGGGGGCGFGGGGCGCDFFEGGFGGGGGGFFGGGGF?ADGFGFGGGG6>FFFFG>>CFFFFEG3>BFFEFFE34>E*/A>@>>D=B?F2>0@6;@94<AA><;@;?5)9C?)6;(
@M00200:207:000000000-ALC1F:1:1102:27397:14246 2:N:0:5
TACGCGGGTATCTAATCCCGTTTGCTCCCCTGGCTTTCGCGCCTCAGCGTCAGTGTTGGCCCAGCAACCCGTCTTCACCTCAGGTGTTCCTCTTGATATCTACGCATTTCACCGCTACACCAAGAATTCCGATTGCCCCTTCCACACTCTAGCACTGCAGTATCACTTGGCCGTTCTGAGTTAAGCTCAGAGATTTCACAAGTGACTTACCGCGCCGCCTACGCGCCCTTTAAACCCATTATCAGTG
+
CCCCCGGGGGGGGFGGGGGGGGGGGGGGGGGGGGGGGGGGGGGGGGGGEGGGGGGGGGGGGGGGGGGGGGGGGGGGGFGGGGGGGGGGGGGGGGGEFGGGGGGGGGGGGGGGGGGGGGGGGGGGGGGGGGGGGGGGGFDFGFFGGGGFGGGFGGGG?GGGGGGGGGGGGGGADADGFGCCAFCGFGFFAFCFFFFFFFGEF>E68ACFEFFD=@FFFE91;@DB;06;B@@)?3=A<?(45<A<ABA
@M00200:207:000000000-ALC1F:1:1102:26260:14618 2:N:0:5
TACTGGGGTATCTAATCCCGTTTGCTCCCCTAGCCTTCGTGCCTCAGCGTCAGGAGTTGCCCAGAGATCCGCTTTCGCAACTGGTCTTCCTCACGATATCTACGCATTTCACTGCTACACCGTGAATTCCGATCTCCTCTACAATCCTCGAGCATGGCAGTATCGAATGCAGTTTCGGAGTTGAGCTCCGAGATTTCACATTCGACTTACCACGCCGCCTACGCACCCTTTACCCCCACTATCAGTGAGAC
+
CCCCC?<+8BEFEFGG9FEGD<F@<,C<8FFFFDF9EEGGGEG,,;CFGFGCF@FCFGAD<;CCECFG<FGGG7EFGEE=@DF<CF9E?;,CFCEGFFGFF9EDC,@FDFFFGEGG;FCFCEGF789CFFEEGGGDGGDFFF8=;DFFCCC>ECFADFFG3+=E>6+=0,=D=+CFF+6CAFF79C755=9?B*=7+;C<0>@A*8@9C84*>D5?ADF?@3-:@@@F6@E3));)61((6)67C)633))
@M00200:207:000000000-ALC1F:1:1102:26476:15451 2:N:0:5
TACAAGGGTATCTAATCCTGTTTGCTCCCCTGGCTTTCGTGCCTCAGTGTCAGGTCTTGTCCAGGGACTCGCCTTCGCCACTGGTGTTCCACTTGATATCTACGCATTTCACTGCTACACCAAGTATTCCAGTCCCCCCTCCAAGCCTCCAGCGGAATAGTATCCCGTGACTTTTCGCAGTTAAGCTGCGAGCTTTCACACGAGACTTACCCCACCACCTACGCACCCTTTAAGCCCAATATCAGTG
+
CCCCCFGGGGGGGGDGGGGGGGGGGGGGGGGGGGGGGGGGGGGGGGGGGGGGGGGGGGGGGGGGGGGGGGGGGGGGGGGGGGGCFGGGGGGGGGFGGFFGGGGGGGGGGGGGGGGGGGGGGGGFGFGGGGGGFFGGGGEDGGG8DFGGGGGFFGG6CCGAEFGGFGCFGGGFGFGG5D6DEGFFFGFFFDGDA56EFFGE@=)8=ABE=;EEFFFE>FFF2(9@F@@FFF)4?EAFF?@FE3CCEE?
@M00200:207:000000000-ALC1F:1:1102:23763:15752 2:N:0:5
TACTCGGGTATCTAATCCTGTTTGCTACCCACGCTTTCGCGCATCAGCGTCAGCACGGGGACAGATTGCTCTGCCCCCTTCCGGCCCAGCAGACCGCCTTCGCCACCGGTGTTCTTCCGGTTCTTTACGCATTTCACCGCTCAACCGTGAGTTCCAGTCTCCCCTCCCACCCTCTAGCACCGAAGTTTGGTCCGCACTTCACCGCTTTAGCCGCGGGCTTTCACGGGCCACTCACGCACCCGCCTAGGCGC
+
CCCCCDGGGDGGGGGGGGGGGGDGFGGGGGFGGEEGGGGDGG+CFFEFGFGDE8C,76@@++:FF,CEFGF<5C<=,C:<,4CE=@7,,,@,,4A::+B7EDB++@,4>4+84E,D,F=@++@A,EC=E>+CCD:ECAEC>C+9D6E+5+4@;C,,+79,,30A?D*;CG>?C97;+5;C,/57?/=8:**4;5>(:3*7/4)(((,(9495125)(),1(65<:((4((,2((0),4(,(-49?0((,(,
@M00200:207:000000000-ALC1F:1:1102:14894:15793 2:N:0:5
TACAGGGGTATCTAATCCTGTTTGCTCCCCACGCTTTCGCGTCTCAGCGTCAGTAACGTCCCAGCGAGCTGCCTTCGCCATTGGTGTTCCTCCCGATATCTGCGCATTTCACCGCTACACCGGGAATTCCACTCGCCTCTTCCGAACTCTAGTCCGGCAGTATCGACCGGCATCCCAGGGTTGAGCCCTGGACTTTCACAGCCGACTTACCGGACCGCCTACACGCGCTTTAAACCCAGTATCAGTG
+
CCCCCGGGGGGGGGGGGGEFGGCFFGGGGGA@FGGGGGGGG@FGGGGGGGGGE<F@<FGFGGGGGGGGG@FGDFGGGGGG:AFGGGGGGGGFFGGGDGDGGGFGGGGGGGGGGDGGGGGGGGGGGGCGGGGGGC?EGGGG8FGGG+==D@EEEFEE7EDCGGGGGCD7D8DAGF4;)C5CFGCFFGF>A<C;FFFCFFGF3=6;9(1;C4=@@43>677:(:0:?B0742:<-5=@<:1>4).)-6<
@M00200:207:000000000-ALC1F:1:1102:17586:15907 2:N:0:5
TACCCGGGTATCTAATCCCGTTCGCTCCCCTAGCTTTCGCGCCTCAGCGTCAGTGTCAGCCCAGCAACCCGCCTTCGCCACCGGTGTTCCTCCCGATCTCTACACATTTCACCGCTACACCGGGAATTCCAGTCTCCTCTGCATCCCTCAAGAACAGCAGTATCGGCCGACTCCCCTCAGTTGAGCCAAGGGATTTCACGACCGACTTGCCATCCCGCCTACGCGCCCTTTAAACCCAATATCAGTG
+
CCCCCGGGGGGGGGGGGGGGGGGGGGGGGGGGGGGGGGFGGGGGGGGGGGGGGGGGGGGGGGGGGGGGFGGGGGGGGGGGGGGGGGGGGGGGGGGGGGGGGGGGGGGGGGGGGGGGGGGGGGGGGGGGGGGGGGGGGGGGGGGGGGGGGGGFGGGGGFFGGGCEDDDGGGGEGFGGFGGGFGGGFFFFFGGFFFA>FEGDD@(:>@B;AEFFFFAFFF>FFFF>FFFFFFFFFBFFFB??FFFFFBA
@M00200:207:000000000-ALC1F:1:1102:10738:16090 2:N:0:5
TACGGGGGTATCTAATCCTATTTGCTCCCCACGCTTTCGTGCCTCAGCGTCAGTTACAGGCCAGTTAGCCGCCTTCGCCACTGGTGTTCCTCCATATATCTACGCATTTTACCGCTACACATGGAATTCCGCTAACCTCTCCTGCACTCTAGCTGTCCAGTTTTTAAGGCTGTATTGGGTTGAGCCCAACGCTTTCACCTTAAACTTAAACTGCCGCCTACGCACCCTTTAAACCCAGTATCAGTG
+
CCCCCGGGGGGGGGGGGGGGGGGGGGGGGGGGGGGGGGGGGGGGGGGGGGGGGGGGGGGGGGGGGGGGGGGGGGGGGGGGGGGGGGGGGGGGGGGGGGGGGGGGGGGGGGGGGGGGCGFGGGGGDGGGGGGGGGEGGGGGGGGGGGGGGGGGGGGGGGGGFFGGGGGGFFGFGFGGFGFDGDCFFGFFFGGFFF>EFEGEBEBEFFC=8>@E@B6ABEDFFD623;;@@;;E3;55;;ECE?ECC3
@M00200:207:000000000-ALC1F:1:1102:21917:16155 2:N:0:5
TACGGGGGTATCTAATCCTGTTTGATCCCCACGCTTTCGTGCATGAGCGTCAGTGTTGGCCCAGAAGGCTGCCTTCGCCATCGGTGTTCCTCCACATCTCTACGCATTTCACCGCTACACGTGGAATTCCACCTTCCTCTGCCACACTCCAGCAAAGTAGTTTCGAGCGCAATTCCCAAGTTAAGCTCGGGGCTTTCACACTCGACTTGCTCTGCCGCCTGCGCACACTTTACACCCAATATCAGTG
+
CCCCCGGGGGGGGGGGGGGGGGGGGGGGGGGGGGGGGGGGGGGGGGGGGGGGGGGGGGGGGGGGGGGGGGGGGGGGGGGDFGGGGGGGGGGGGGGGGGGGGFGGGGGGGGGGGGGGGGGGGGGGGGFFFFGGGGGFGGGGGGGGGGGFGGFGGGGFGGEGGGGGGGDGGGGF>AFGFGCFGGGC;DBABGGFDAFBFFGFFFFFBFFD<CEFF3AABF0(=3119B@B<D):>AB?BF0()464<A9
@M00200:207:000000000-ALC1F:1:1102:9560:17050 2:N:0:5
TACTGGGGTATCTAATCCTGTTTGCTCCCCACGCTGTCGCGCCTCAGTGTCGGCTATTGAGCTCTCGCGAGCTCACCGCCCAGCAGACCGCCTTCGCCACTGGTGTTCTTCCGGATCTCTACGCATTCCACCGCTACACCCGGAATTCCATCTGCCTCTACGGTGCCCAAGCGACACAGTCGCCGCGGCCGATCTGGAGTTGAGCCCCAGCCTTTCACCACAGCCTTATGCCGCCACCTACGCGCCCTTT
+
CCCCCGGGGGGGGGGGGGGGGGGGGGGGGGGGGGGGGGGGDGGGEGGGGGGGGGGGGGGGGGGGGGGGGGDGGGGGGGGGGGGGGFGGGEEFGGGCGGEDGG8FGGGGGGGGGGGGGGGGGFGGGGGGGGGGGDGEDGFDGGGGGGGGGGGGGGGGGFCFE7DC>DGGFGGFG>**@D<>C4548DB>>DC)5>FFFA5:244447<?F:(11<=7AFFBFF:1<?>?94<A>FD3::::?6906>9187
@M00200:207:000000000-ALC1F:1:1102:25119:17859 2:N:0:5
TACCGGGGTATCTAATCCTGTTTGCTCCCCACGCTTTCGTGCATGAGCGTCAGTGTTGGCCCAGAAGGCTGCCTTCGCCATCGGTGTTCCTCCACATCTCTACGCATTTCACCGCTACACGTGGAATTCCACCTTCCTCTGCCACACTCGAGCCACGTAGTTTCGAGCGCAATTCCCAAGTTAAGCTCGGGGATTTCACACTCGACTTGCGCGGCCACCTGCGCACACTTTACACCCAATATCAGTGATAT
+
CCCCCGGGGGGGGGGGGGGGGGGGGGGGGGGGGGGGGGGGGGGGGGGGGGGGGGGGGGGGGGGGGGGGGGGGGGGGGGGGGGGGGGGGGGGGGGGGGGGGGGGGGGGGGGGGGGGGGGGGGGGGGGFGGGGGGGGGGGGGGGGGGGGGGFGGGGGGGGGGEGGGGGGGGGGFGFGGFGDGGGGGFGFFDGGFFFFFFFGFFFFBDFF?FFF>BFFFFFFF8@BFFFFF:<AFF>4@>?B?0)6>469A).-
@M00200:207:000000000-ALC1F:1:1102:9089:18396 2:N:0:5
TACACGGGTATCTAATCCCGTTTGCTCCCCTAGCTTTCGCTCCTCAGCGTCAGTTCAGGCCCAGACCACCGCCTTCGCCACCGGTGTTCTTCCGGATATCTACGCATTCCACCGCTACACCCGAAATTCCATGGTCCTCTGCCGAACTCCAGATCTGCAGTATCCAGCGACCTCTCCCTGTTGAGCAGTGGAGATTTCACGTCAGACTTACAGATCCGCCTCCGACCCCTTTAAACCCAATATCAGTG
+
CCCCCCGGGGGGGGGGGG<FGGGGGGGGGGGFGGGGGGGGGGGGGGGGGGGGGGGGGGFGGGGGGGCFFGGGGGGGFGGEGGGGGGGGG9E,FCFGG:FGGGGGGGGG=FGGGDGGGGGGFGGG@=FGGG8EF?GGGGGGFF=83=EGGDGCC,=F7FGGFGFG7DF9C89?DFGGFFCFGFC9?GA4BDDF>69C6>CEF@D=>.)79@>:348A@A9-6(/61(:>(6@3976=;3<(6/))..)-
@M00200:207:000000000-ALC1F:1:1102:6696:18943 2:N:0:5
TACTGGGGTATCTAATCCCGTTTGCTCCCCTGGCTTTCGCGCCTCAGCGTCAATGCCGGTCCAGGATGCCGCCTTCGCCACCGGTGTTCTTTCGGATATCTACGCATTCCACCGCTACACCCGAAATTCCATGGTCCTCTGCCGAACTCCAGATCCGTAGTATCCAACGGCCCCTCCCCGGTGAGCGGTGGAGATTTCACGTCAGACTGGCGGATCCGCCTACGAGCCCTTTAAGCCCAATATCAGTG
+
CCCCCFGGGGGGGGGGGGGGGGGGGGGGGGGGGGGGGGGGGGGGGGGGGGGGGGGGGGGGGGGGGGGGGGGGGGGGFGGCGGGGGGGGGGFFGDG4C=FGGGGGGGGGGGDGGCGGGGGGGEGGE7EGGGFFFGFGGGGGCEGDEGGGGGGFCFGGGDC6A+?CCG+CD>C?GEGGFGG>:D5CAG4??GD85AFCFEFEDFFD0@EFEFF>@B>D8F8??(((-2>0:<?74)7932(,8:AA<).)
@M00200:207:000000000-ALC1F:1:1102:27164:18951 2:N:0:5
TACTGGGGTATCTAATCCTGTTTGCTCCCCCGGCTTTCGTGCCTCAGTGTCAGGTGTTGTCCAGGGACTCGCCTTCGCCACTGGTGTTCCTCTCGATATCTACGCATTTCACTGCTACACCGAGAATTCCAGTCCCCCCTCCAAACCTCCAGCACGCTAGTATTCAATGCCATTTCAGGGTTAAGCCCTGAGCTTTCACATCAAACTTAACATGCCACCTACGCACCCTTTACACCCAGTCTCAGTG
+
@CCCCGGGGGGGGGGGDFGGGGGGGGGGGGGGGGGGFGGGGCFGGGGGGGGGGGGFGGFGFDFGGGGGGGFEGGGGGDFCGGGGGGGGGEGGGGGGGGGF9EFFGGGGGGGGGGGGGGGFFGGGGGGGGGGGGGDDGG8>C8?EFG66=DF?DFEGGGD89DEGGC+,+,+@<FFGFCD6@0=C6C>>FCGFFAFEFFGEF=BEAFFC==**9>44>FBB=55:6>@(6@BF3<8F06(().95)/.
@M00200:207:000000000-ALC1F:1:1102:9344:19035 2:N:0:5
TACCGGGGTATCTAATCCCGTTTGCTCCCCTGGCTTTCGTTCCTCAGTGTCAGTAGCAGTCCAGAACGCCGCCTTCGCCACCGGTGTTCCTCCAGATATCTACGCATTTCACCGCTACACCTGGAATTCCGCGTTCCTCTCCTGCACTCAAGCCCGCCAGTCTCACACGCAGTTCCCCAGTTAAGCTGAGGGATTTCACGTGTGACTTAGCAGGCCACCTACGAACCCTTTAAACCCAATATCAGTG
+
CCCCCGGGGGGGGGGGGFGGGGGGGGGGGGGGGGGGGGGGGGGGGGGGGGGGFGGGGGGGGGGGDGGGGGGGGGGGGGFGGGG@FGGEGGGGGGGFGDGGGGGGGGGGGGGGGGGDGGGGGGGGGGGGGGGGGGDEFGGGGGGFGGGGF8EEFGGGGGGGGGGGDFCGGGGFGFGGFG>*4<=9BFFFF4C@>FAEFFGFDFFDFEEF=EBCB2B?BFF@8@0;3:9?D@F<C)0A21?DEFFD<B2
@M00200:207:000000000-ALC1F:1:1102:11970:21175 2:N:0:5
TACTCGGGTATCTAATCCTGTTCGCTCCCCACACTTTCGCTCCTCAGCGTCAGGTAATGCCCAGAGAACCGCCTTCGCCACCGGTGTTCCTCCTGATATCTGCGCATTTCACCGCTACACCAGGAATTCCGTTCTCCCCTGCATACCTCTAGTCTGCCCGTATCGGAAGCCAGCCCAGGGTTAAGCCCTGGGTTTTCACTCCCGACGCGACAAACCGCCTACGAGCCCTTTACACCCAGTATCAGCG
+
CCCC<7;F<FGGA@EFGFGGFFGGGC<FF@CFGGGEFG:FEEFGGFGGGGEG7DF9E<FGDAFC,FEFGGGDEG=FGGGDGG>CGGGDGGGGGGDGGFGGGGGGGGGGGG,CFE>CEGGGGG8=7EFFGGG8,@DGGGCD6EFGGFG=F8DGGGGGGDDC=68DG=DGDGGFF?C;C7>5D>GCFF>9AF>?9??B64@<EBB9(:2:@(421(.::3:?@@<:19;<0,89<9??(,15):>94)4
@M00200:207:000000000-ALC1F:1:1102:12256:21541 2:N:0:5
TACCGGGGTATCTAATCCTGTTTGCTCCCCACGCTGTCGCGCCTCAGTGTCAGCAACTGCCCAGCAGACCGCCTTCGCCACCGGTGTTCTTCCGGATCTCTACGCATTCCACCGCTACACCCGGAATTCCATCTGCCTCTACAGTGCTCGAGCAACCCAGTATCAGTG
+
BCC<CEGGFEEC@FGFGFGGGGGFFDFFGEFFGGGGEGFGG:FFGGFGGFGGGGAEFFGGGCEFGFGFCDFC@FGGGGG@BAFDFECGFFGGGGGECFGGFFFGGE:FFFAFGGGGGGGFGDGDGGG8DGCEFFGCEEFFFFFGD@EFF8=CECC?9CEFF@?;@FCC
@M00200:207:000000000-ALC1F:1:1102:17369:21838 2:N:0:5
TACTCGGGTATCTAATCCCGTTTGCTCCCCTGGCTTTCGCTCCTCAGCGTCAGTGTTGGTCCAGGATGCCGCCTTCGCCACCGGTGTTCCTCCAGATATCTACGCATTTCACCGCTACACCGAGAATTCCAGTTGCCCCTTCTGCACTCTAGCCCCGCAGTATCGGCTGACCTTTCCGGGTTAAGCCCGGAGATTTCACGTTCGACTTAGCACGCCGCCTACGCGCCCTTTAAGCCCAATATCAGTG
+
CCCCCGGGGGGGGGGGGGGGGGGGGGGGGGGGGGGGGGGGGGGGGGGGGGGGGGGGGGGGGGGGGGGGGGEGGGGGGGGGGGGGGGGGGGGGFGGGGGGGGGGGGGGGGGGFGDEGGDGGGEGGCEGGGGFFGGGGDFGGGGGGGGFF?FGGGGGGGGGDEGDGDGDGDFD9FFDCFDC>EGG>FGFFEGGA:F6@AEFDDDBDBDD>;9<?3;FF95902:2;>FF19:7<<>B?B?FF?A<A4:>
@M00200:207:000000000-ALC1F:1:1102:16467:21898 2:N:0:5
TACGGGGGTATCTAATCCTGTTTGCTCCCCACGCTTTCGCGCCTCAGCGTCAGTACCGGTCCAGTGAGCCGCCTTCGCCACTGGTGTTCCTCCCAATATCTACGCATTTCACCGCTACACTGGGAATTCCACTCACCTCTCCCGGTCTCAAGCCATCCAGTCTGGCAGGCAGTTCCTCGGTTAAGCCGAGGGATTTCACCCGCCCCTTGCATAGCCGCCTACGCGCCCTTTAAACCCAGTATCAGTG
+
CCCCCGGGGGGGGGGGGGGGGGGGGGGGGGGGGGGGGGGGGGGGGGGGGGGGGGGGGGGGGGGGGGGGGGDGGGGGGGGGGGGGGGGGGGGGGGGGGGGGGGFFG6=FGGGGGGGGGGGGGGFFGGGGGGGGFGGGGGGGGGGGGGGGGGGFGGGGGFDEGGGGFC5C58*9CCD:BFG>GGCFFGFFDC5>BFF3A?DFF@FF060;@17?EAFA(79B?(,909B69BB:99?F?:(()4))):9
@M00200:207:000000000-ALC1F:1:1102:14984:22200 2:N:0:5
TACGGGGGTATCTAATCCTGTTTGCTCCCCACGCTTTCGCGTCTCAGCGTCAGTACCGTCCCAGCGAGCTGCCTTCGCCATCGGTGTTCCTCCTGATATCTGCGCATTTCACCGCTACACCAGGAATTCCACTCTCCTCTTCCGGACTCTAGCCACACGGTTTCCGTCGACGTCTGGAGGTTAAGCCTCCAGTTTTCACAACGGACCTGTTTGGCCGCCTACACGCTCTTTAAACCCAGTATCAGTG
+
CCCCCGGGGGGGGGGGGGGGGGGGGGGGGGGGGGGGGGGGGGGGGGGGGGGGGGGGGGGGGGGGGGGGGGGGGGGGGGGGGGGGGGGGGGGGGGGGGGGGGGGGGGGGGDGGGGGGGGFG?FGDGGGGGGFGGGGGGGGGGGGGGGGGGGGCFFFGGGGEGGGGGGGGGGGFGFGGFFFGGGGFFFFFAGGFF=FFFEFF@;@087>;DFFEFDFF>B>???F?:><?BAFA<<??::?:9A2<AF<
@M00200:207:000000000-ALC1F:1:1102:9160:22286 2:N:0:5
TACAGGGGTATCTAATCCTGTTTGCCCCCACGCTTTCGCGTCTCAGCGTCAGGTAAGGCCCAGAGAACCGCCTTCGCCACTGGTGTTCCTCCCGATATCTACGCATATCACCACTACACCGGGAATTCCATTCTCCTCTGCCTCCCTCAAGTACGCCAGTATCCAAGGAACTCTCCCAGTTGAGCCGGGAGCTTTCACCCTAGACTTAAAAGACCGCCTGCACGCCCTTTAAAACCAATATCAGTG
+
CCCCCFGGEGGGGGGGGGGGGGGGG9FGGGGDC,BE<CCBCCF@DFCFC6FCGE,FCFFGGGGFFCF,FFCGCF9=,B,?EFGGFGGCGGFGGEEFC7EFCAF:FGEC9FGGGGD8@8DDCEEDCDFCEFEFFE8DD8EGD8,=DD??6=@=,@EGGECE9+?C7CDFF,;98BDCFGGDGCCCAFFFFC>?>F66+>GF(5(*0/94C464>(88;:(631((:6@>@FC54)=B03,)62)46)
@M00200:207:000000000-ALC1F:1:1102:7196:22578 2:N:0:5
TACTCGGGTATCTAATCCCGTTTGCTCCCCACGCTTTCGCGCCTCAGCGTCAGTCACCGTCCAGAAGGCCGCCTTCGCCACCGGTGTTCCTCCCGATCTCTACACATTTCACCGCTACACCGGGAATTCCACCTTCCTCTCCGGGACTCAAGAGAAGCAGTCTCGGGCGCAGTTCCTCGGTTGGGCCGAGGGATTTCACACCCGACTTACCTCCCCGCCTACGCGCCCTTTAAACCCAATATCAGTG
+
CCCCCGGGGGGGGGGGGGGGGGGGCFGGGGGGGGGGGGGGCEGGGGGGGGGGGGGFGGGGGGEFGGGFGGGCGGGGGGGGGGGGGGGGFGGGGGGEG7EGGGFGGGGGGGGGGEGGGGGGGGGGGGGGGG8,ADFGGGGGFGE>E6EGGCEG7CFFFGC?FD;;CFGEC5CACAFFFGGDEDDG>DFFFCGDBFF8+9FE@79;B3;F2<:BFF3B9)7?FF:;FBFF>0):2-?F?B0(,)6)-.4
@M00200:207:000000000-ALC1F:1:1102:15763:23034 2:N:0:5
TACTCGGGTATCTAATCCCGTTTGCTCCCCTAGCTTTCGCGCCTCAGCGTCAGAAGAGATCCAGCGAGCCGCTTTCGCCACCGGAGTTCCGAGTGATATCAACGCATTTCACCGCTCCACCACCCGTTCCGCTCGCCCCTACCTCCCTCGAGGCCGTCAGTATCTGAGGCAGTTCCACGGTTGAGCCGAGGGATTTCACACCTCACTTACATGGCCGCCTACGCACCCTTTACGCCCAATATCAGTG
+
CCCCCGGGGGGGGGGGGGGGGGGGGGGGGGGGGGGGGGGGGGGGGGGGGGGGGGGGGGGGGGGGGGGGGGGGGGGGGGGGGGGGGGGGGGGGGGGGGGGGFGGGGGGGFGGGGDGGGGGGGGGFGGGGGGGGEGGGGGGGGGGGGGGGGGGGGGGGGGGGFFGGGGGGGGGFGFFGFGDD=CCD86ADFDGEFFAFFFGFE7=<EDFEEEEFFBFF>D9B?B?FFB0<<?7<<(78966??4)4<<A
@M00200:207:000000000-ALC1F:1:1103:9926:2268 2:N:0:5
TACAGGGGTATCTAATCCTGTTTGCTCCCCACGCTGTCGCGCCTCAGCGTCAGCAACAGCCCAGCAGGCCGCCTTCGCCACTGATGTTCTTCCCGATCTCTACGCATTCCACCGCTACACCGGGAATTCCACCTGCCTCTACTGTGCTCGAGCCCGACAGTTTAGAAGGCAGCCCTGCGGTTAAGCCGCAGGATTTCACCCCCTACTTATCAGGCCGCCTACGCGCCCTTTACACCCACTATCAGTG
+
CCCCCGGGGGGGGGGGGGGGGGGGGGGGGDGGGGGGGGGGGGGGGGGGGGGGGGGGGGGGGEGGGGGGGGGGGGGGGGGGGGGGGGGGGGGCFFGGGGGGGGGGGGGGGGGGGGGGGGGGGGGGGGGGGGGGGGGGGGGGGGGGGDGFGGGCGGGGGG>GGGCGCFFGFGGGG>DGCDGGEGGGGGFGGGGGFFFAACF385=><?<6?EF?C@FABDB<??8>B@>39?2:AAFF6<18>DFADAD
@M00200:207:000000000-ALC1F:1:1103:9275:3394 2:N:0:5
TACTAGGGTATCTAATCCTGTTCGCTCCCCACGCTTTCGCTCCTCAGCGTCAGTTACTGCCCAGAGACCCGCCTTCGCCACCGGTGTTCCTCCTGATATCTGCGCATTCCACCGCTACACCAGGAATTCCAGTCTCCCCTGCAGTACTCTAGTCTGCCCGTATCGCCCGCACGCCCACAGTTGAGCTGTGAGTTTTCACGAACAACGCGACAAACCACCTACGAGCACTTTACACCCAATATCAGTG
+
CCCCCGGGGGGGGGGGGGGGGGGDGCFGGGGGGGGGGGGGGGGFGEGGGGGGGGGGGFGGFGGGGGGGGGGGGGGGGDGGGGGGFGCGGFGGGGGCFFGGGEFDCBFEGGGGGGGGGG?FGFGD7EF?FGFGGGGGFFGGGGEEGGGGGFG;DFGGGGGGGGC8EGGDGGGGGFFGCGDG@CGFC6+7=;9CBAF6BAFB2?;2>B=EB@DBB3F>;F63;@F;@ABFF0<):<F5>:0::4>)6<6
@M00200:207:000000000-ALC1F:1:1103:12583:3570 2:N:0:5
TACTCGGGTATCTAATCCTGTTTGCTCCCCACGCTGTCGCGCCTCAGCGTCAGCAACAGCCCAGCAGGCCGCCTTCGCCACTGATGTTCTTCCCGATCTCTACGCATTCCACCGCTACACCGGGAATTCCACCTGCCTCTACTGTGCTCAAGCCTGACAGTTTAGAAGGCAGCCCTGCGGTTAAGCCGCAGGATTTCACCCCCTACTTACCAGGCCGCCTACGCGCCCTTTACACCCAGTATCAGTG
+
CCCCCGGGGGGGGGGGGGGGGGGGGGGGGGGGGGGGGGGGGGGGGGGGGGGGGGGGGGGGGGGGGGGGGGGGGGGGGGGGGGGGGGGGGGGGGGGGGGGGGGGGGGGGGGGGGGGGGGGGGGGGGGGGGGGGGGGGGGGGFGGGGGFGGGGBFEGGGGGGGGGGGFGGGGGGGFGFFGGDEGG7FGFGDGGG>FFFFFGFFFFBFDFFEA;CF<FAFFFD?@@FFFFFFFF2:AFF041844<<AAB
@M00200:207:000000000-ALC1F:1:1103:13117:3991 2:N:0:5
CGGGGTTGTAATACTGTTCGCTCCCCCAGCCTTCCTGCCCCAGCGTGAATACAAGTCTAGCCACCGCCCCTCTTCATTCGTCGTTTGTTGTTTATCTCTTCCTTTCTCCGCTCCACTCTACATTCCGCTTGCCGTATCTTTCTTCTTGCCTGGTACGATCAAAATCAAATTTACGCATTAGCCGCATACTTTCACCCCCTACTTACCCAGCCGCCCACCCAACCCCTACCCCCCACACCAGTCTAATCTGC
+
-,A,,+8+,,=,,<;,<C,=:BF@@@++6C<,E,,,;,6;D8B,F@,,,@6,,,,,,C,,,CC,C+++@6,,,,9,,6,,:,+@67,A,A4,:5,,C,,,49,9@E,594+4+8,@,B,9>9CE,4,+8++9@+++,,,+3,,7,3,+7+,,+6,3+6+,+6=@,++3+@D@=C6++3+5,@++++*3*5+2+++**)3)-**:><)/1/3)-84)()(0((6;1)((((((.15)(,3((.))).)).))
@M00200:207:000000000-ALC1F:1:1103:23562:5110 2:N:0:5
TACTAGGGTATCTAATCCTGTTTGCTCCCCACGCTTTCGCTCCTCAGCGTCAGTTTCGGCCCAGAGACCCGCCTTCGCCACCGGTGTTCCTCCTGATATCTGCGCATTTCACCGCTACACCAGGAATTCCGTTCTCCCCTGAATGCCTCAAGTCTGCCCGTATCGAAAGCAAGTTCACAGTTAAGCTGTAAGATTTCACTCCCGACGCGCCAAACCGCCTACGAGCCCTTGAAGCCCCGTATCAGTGCGAT
+
@@C,6<FCG8F9EEEA<FCC@E@FECECCFGG7FF,,6,CCFE@F9E@F@C,CFFFFD:FEGC,:FFGGFGDC@,A7CFGGGFD@C,?B;DFFFFC9FFGCFGEE7F+,A,@<@E>EE98>F<:+@,@EEED?=8FFG>F?CGF9FGGGG?D,9F8EGC>?>+@6D+@DGF6:+?FFFC<<:;@+<B*<BB7B@BAB=FEC5A==-5AB2?9>55)9A071@??DF9@3(()66:>3,91((46..6)-3-
@M00200:207:000000000-ALC1F:1:1103:16891:5257 2:N:0:5
TACCGGGGTATCTAATCCTGTTTGCTCCCCACGCTTTCGCGTCTCAGCGTCAGTAACGTCCCAGCGAGCTGCCTTCGCAATCGGTGTTCCTCCTGATATCTGCGCATTTCACCGCTACACCAGGAATTCCAGTCTCCCCTACCGAACTCCAGTGATGCCCGTATCGACCGCAAGCCCACAGTTAAGCTGCAGGTTTTCACGGCCGACGCGACACACCGCCTACGAGCTCTTTACACCCAATATCAGTG
+
CCCCCGGGGGGGGGGGGGGGGGGGGGGGGGGGGGGGGGGGGGGGGGGGGGGGGGGGGGGGGGGGGGGGGGGGGGGGGGGGGGGGGGGGGGGGGGGGGGGGGGGGGGGGGGGGGGGDGGGGGGGGGGGGGGFGGGGGGGGGGGGGGGGGGGGGGGFGGGDGDGGFGGGGGGGGDFGGGGGGGGGGGGFGFFFFFAACFECEDFE@>FFFFFEF>FFFFEFFFFFF?FFFFFFBAFB??;??0:)6AFAA
@M00200:207:000000000-ALC1F:1:1103:5770:5441 2:N:0:5
TACTGGGGTATCTAATCCCGTTTGCTCCCCACGCTTTCGCGCCTCAGCGTCAGGAAATGCCCAGAGACCCGCCTTCGCCACCGGTGTTCCTCCCGATCTCTACACATTTCACCGCTACACCGGGAATTCCAGTCTCCTCTGCATCCCTCAAGAACGGCAGTATCAGCCGACGTTTCTCGGTTGAGCCGAGAGATTTCACGACTGACTTGCCATCCCGCCTACGCGCCCTTTACACCCAGTATCAGTG
+
CCCCCGGGGGGGGGGFGGGGGGGGGGGGGGGGGGGGGGGGGGGGGGGGGGGGGGGGGGGGGGGGGGGGGGGGGGGGGGGGGGGGGGGGGGGGGFD?:FCGGGGGGGGGGGGGGGGGGGGGGGGGGGGGGGGGGGGGGGGGGGGGGGFGGGGGFGGEGGGEGDCGGGGGGGGCDFFDGDDGGGGGGGFGGGGGF8FCCEF@FAABFFEAAEFEFF=FFDFFB:F>BF>>>BFFFFF4>:??ADF:>AA
@M00200:207:000000000-ALC1F:1:1103:16362:6556 2:N:0:5
TACTAGGGTATCTAATCCCGTTTGCTCGCCACGCTTTCGTGCCTCAGCGTCAGTTACAGCCTAGTAAGCTGCCTACGCAATCGGTGTTCTGGATGGTATCTATGCATTTCACCGCTACACCATCCATTCCGCCTACCTCGTCTGTACTCAAGCCTTACAGTATCCATGGCAGTTCAACAGTTGAGCTGTTGGCTTTCACCACGGACTTATAAAGCCGCCTACGCACCCTTTAAGCCCAGTATCAGTG
+
CCCCCFGGGGGGGGGGGGGGGGGGGGGGGGGGGGGGGGGGFGGGGGGGGGGGGGGGGGGGGGGGGGGFGGGGGGGGGGGGGGGGGGFGGGFGGDGGGGGGGGGGGGGGGGGGGGGGGGGGGGGGGGGGGGGGGGGGGGGGGGGGGGGGGGGFGGGG?FGGGGGGGGGG6FGGGFGGGGGGGGGGGG?DGG7FFFFFFFGFEFB5AFFFFFCAECBFA5AAF@>BDF=2BD=C<BF;B=FFCEFC57)
@M00200:207:000000000-ALC1F:1:1103:14300:8115 2:N:0:5
TACTAGGGTATCTAATCCTGTTTGCTCCCCACGCTTTCGCGTCTCAGCGTCAGTCACCGTCCAGAAGGCCGCCTTCGCTACTGGTGTTCCTCCCGATATCTGCGCATTTCACCGCTACACCGGGAATTCCACTCGCCTCTACCGTCCTCTAGCCCGGCAGTATCCACCGCACGCCCGAGGTTGAGCCTCAGGTTTTCACGGCAGACTTACCGAACCGCCTACACGCTCTTTATACCCAGTATCAGTG
+
CCCCCEFGGGGGGGGGGGGGGGGGGGGGGGGGGGGGGGGGGGGGGGGGGGGGGGGGGGGGGGGGG@EGGGGGGGGGGGGCGGCFGGGGGGGGGGGEGGGGGGGGGGGGGGGGGEGGGGGGGE@FDGGGGGGGGGGGGGGGGGGGGGGGGGFDFGGGGGGGG7FGGFGFDGCDGFGGGCGGEGG;CFFGGG4FCFFFFFGDDEFB;@FFEFFF6;FFBFFF00((1>?FFFA4<>FFFB(,):AFBDA
@M00200:207:000000000-ALC1F:1:1103:26626:8229 2:N:0:5
TACTAGGGTATCTAATCCTGTTTGCTCCCCACGCTTTCGTGCATGAGTGTCAGTGTTGGCCCAGGAGGCTGCCTTCGCCATTGGTGTTCCTCCACATCTCTACGCATTTCACCGCTACACGTGGAATTCCACCTCCCTCTGCCACACTCCAGCCACGTAGTTTCGAGCGCAATTCCCAAGTTAAGCCCGGGGATTTCACACTCGACTTGCGCGGCCACCTGCGCACACTTTAAACCCAATATCAGTG
+
CCCCCGGGGGGGGGGGGGGGGGGGGGGGGGGGGGGGGGGGGGGGGGGGGGGGGGGGGFFGGGGGGGGGGGGGGGGGGGGGGGGGGGGGGGGGGGGGGGGGGFGGGGGGGGGGGGGEEGGGGGGGDGGGGGGGGGGGGGGGGGGGGGGGGGGFGGGGGGGFGG8FGGGGGGGDCDGGGGFDCFG+;EFCDCDDA5A9+AGFFFFFBB=?3A?@@@EEFFF@;@9BFFFF;EFEEFFF<22(4<>DA-)
@M00200:207:000000000-ALC1F:1:1103:23932:9143 2:N:0:5
TACTAGGGTATCTAATCCTGTTTGCTCCCCACGCTTTCGTGCATGAGCGTCAGTGTTGGCCCAGGGGGCTGCCTTCGCCATTGGTGTTCCTCCACATCTCTACGCATTTCACCGCTACACGTGGAATTCCACCCCCCTCTGCCACACTCCAGCCAAGTAGTTTCGAGCGCAATTCCCAAGTTAAGCTCGGGGATTTCCCACTCGACTTGCTCGGCCGCCTGCGCACACTTTAAACCCACTATCAGTG
+
CCCCCFGGGGGGGGGGGGGGGGGGGGGGGGGGGGGGGGGGGGGGGGGGGGGGGGGGGGGGGGGFGGEGGGGGGGGGGGGDGGGFGGGGGGGGGGGGGGGGGGGGGGGGGGGGGGGGEGCGDGGGGGGGGGGGGGGGGGGGGGGGGGGGGGGGGGGFFG8EGGGGGFFGCGGGGFGGGG7>AEF7FGFGGDDGEFFFF*?*7FFD2=?)7CFE;9EEBFFFFD6B>F>FFAFFA)?F:1(4:4<ABAB
@M00200:207:000000000-ALC1F:1:1103:12567:10066 2:N:0:5
TACCCGGGTATCTAATCCCGTTTGCTCCCCTGGCTTTCGCGCCTCAGCGTCAATGCCGGTCCAGGATGCCGCCTTCGCCACCGGTGTTCCTCCAGATATCTACGCATTTCACCGCTACACCTGGAATTCCGCATCCCTCTCCCGGATTCAAGCCAACCAGTATCGGACGCAGTTCCTGGGTTGAGCCCAGGGATTTCACGTTCGACTTAGCAGGCCGCCTACGCGCCCTTTAAACCCAGTATCAGTG
+
CCCCCGGGGGGGGGGGGGGGGGGGGGGGGGGGGGGGGGGGGGGGGGGGGGGGGGGGGGGGGGGGGGGGGGGGGGGGGGGGGGGGGGGGGGGGGGGGGGGGGGGGGGGGGGGGGGGGGGGGGGGGGGGGGGGGGGGGGGGGGGGGGDGDGFFGFGGGGGGGGGGGGGGGGGGGGFGGGGGGGGGGGGFGGGGGFFFFFFGFFFFFFFDAE<FEFFFFFAFFFFFFFF>BBF?FFFFFB???>>DFFFF
@M00200:207:000000000-ALC1F:1:1103:8928:10889 2:N:0:5
TACGGGGGTATCTAATCCCGTTTGCTCCCCACGCTTTCGCGTCTCAGCGTCAGTATCCAACCAGGGGGTCGCCTTCGCCACAGGTGTTCCTCCCGATATCTACGCATTTCACCGCTACACCGGGAATTCCACCCCCCTCTTTGGTACTCTAGCTTGCCAGTTTCATGCGTCTTTCCTCGGTTGAGCCGAGGGCTTTCACACATGACTTAACAAACCGCCTACACGCCCTTTAAACCCAGTATCAGTG
+
CCCCCDGGGGGGGGGGGGGGGGGGGGGGGGGGGGGGGGGGGGGGGGGGGGGGGGGGGGGGGGGGGGGGGGGGGGGGGGGGGGGFGGGGGGGGGGGGGGGGGGGGGGGGGGGGGGGGCGGGGGGG@CFGGGGGGGGGGGGGGGGGGGGGGGGFFGGFF?CGFGGGFGGCGGGGGFGGGGGGGGGCGGFGDDGGB>FFFFGFFFF?BFF=AB@DF?FFF>01:B?FFFBB;33AF)95:BBBA<<BD52
@M00200:207:000000000-ALC1F:1:1103:23627:11062 2:N:0:5
TACAGGGGTATCTAATCCCGTTCGCTCCCCTGGCTTTCGCGCCTCAGCGTCAATACCGGTCCAGGATGTCGCCTTCGCCACCGGTGTTCCTCCAGATATCTACGCATTTCACCGCTACACCTGGAATTCCACATCCCTCTCCCGGATTCAAGCCAACCAGTATCGGACGCAGTTCCTGGGTTGAGCCCAGGGATTTCACGTTCGACTTAGCAGGCCGCCTACGCGCCCTTTACGCCCAATATCAGTG
+
CCCCCGGGGGGGGGGGGGGGGGGGGGGGGGGGGGGGGGGGGGGGGGGGGGGGGGGGGGGGGGGGGGGGGGGGEGGGGGGGGGGGGGGGGGGGGGGGGGFGGGGGGGGGGGGFGGGGGGGGGGGGGGGGGGGGGGGFGGGDFGGGGGGGCFGG8DGGGGGGGGGGGGDGGGCGGCGGGGGFGGGGGGAGGGGGFFAAF?GDBFFFFFFD<EFFAFEFFFFF6@;9>DBFFFFAFB>DB62(24<AA><
@M00200:207:000000000-ALC1F:1:1103:24053:11814 2:N:0:5
TACGGGGGTATCTAATCCTGTTTGCTCCCCACGCTTTCGCACCTCAGCGTCAGTTCCGGTCCAGTGAGCCGCCTTCGCCACTGGTGTTCCTCCCAATATCTACGCATTTCACCGCTACACTGGGAATTCCACTCACCTCTCCCGGTCTCAAGCCTCACAGTCTGACAGGCAGTTCCTCGGTTAAGCCGAGGGCTTTCACCCGTCACTTGCAAAGCCGCCTACGCGCCCTTTAAGCCACATATCAGTTACAT
+
CCCCCGGGGG<FFGFGGAFFFGGGGGGGGGGGGGGGGGGGGGEGGGFEEGGGEFFGGGGGGFFEFC9EFFDEGGGF7:CFGCFDEEF+AF=FGFG8FDEGGGG7FGC:4EAFF+BEEGGGGGF833FFGFFFDFCFGGFGFFFEEDCGFGF9DFFF,D6,@C@FFCD?;CG>CAFGGGD?44@+BCAC*1?)?F;FFEC32>A<13CF.;ACE1541>2;?1:01)39622<)6=6((45A4AF<:)6)-)
@M00200:207:000000000-ALC1F:1:1103:11089:12293 2:N:0:5
TACAGGGGTATCTAATCCCGTTTGCTCCCCTGGCTTTCGCTCCTCAGCGTCAATGCCGGTCCAGGATGCCGCCTTCGCCACCGGTATTCCTCCAGATATCTACGCATTTCACCGCTACACCTGGAATTCTGCATCCCTCTCCCGGATTCAAGCCATCCAGTATCAGACGCAGTTCCCAGGTTGAGCCTGGGGATTTCACGTCTGACTTAGTTGGCCGCCTACGAGCCCTTTACACCCAATATCAGTG
+
CCCCCGGGGGGGGGGGGFGGGGGGGGGGGGGGGGGGGGGGGGGGGGGGGGGGGGGGGGGGGGGGGGGGGGGGGGGGGGGGGGGGGGGGGGGGGGGGGGGGGGGGGGGGGGGGGGGGGGGGGGGGGGGGGGGGGGGDGGGFGGGGGGGDGFGFGGGGGGGGGGGGGGGGGGDDGFGGGGGGGFFDGGFGGGGGFFFFFFGFBFFFFFFFFFFC=EFFF>>=1=DFF>@F@F@CEFFFB;;3;3776<)
@M00200:207:000000000-ALC1F:1:1103:19908:13173 2:N:0:5
TACGAGGGTATCTAATCCTGTTTGCTCCCCACGCTTTCGCGCCTCAGCGTCAGTACCAGTCCAGTGAGCCGCCTTCGCCACTGGTGTTCCTCCCAATATCTACGCATTTCACCGCTACACTGGGAATTCCACTCACCTCTCCCGGTCTCAAGCCTCACAGTCTGACAGGCAGTTCCTCGGTTAAGCCGAGGGATTTCACCCGTCACTTGCAAAGCCGCCTACGCGCCCTTTATGCCCAATATCAGTG
+
CCCCCGGGGGGGGGGGGGGGGGGGGGGGGGGGGGGGGGGGGGGGGGGGGGGGGGGGGGGGGGGGGGGGGGGGGGGGGGGGGGGGGGGGGGGGGGGGGGGGGGGGGGGGGGGGGGGGGGGGGGGGGGGGGGGGGGGFGGGG8EFGGDGGFGG?FGGGGEGGGGGGGFGDGGGGGFGFGGDDGGGCFGFGGGGGFFFFFFG=BFFDFFFFFFFFEEFF>FFFFF<>>DFFF@FFA<=F::??04<BBAA
@M00200:207:000000000-ALC1F:1:1103:8817:14947 2:N:0:5
TACCCGGGTATCTAATCCTGTTTGCTCCCCACGCTTTCGCGTCTCAGCGTCAGTATCCAACCAGGGGGCCGCCTTCGCCACAGGTGTTCCTCCCGATATCTACGCATTTCACCACTACACCGGGAATTCTGCTGCCCTCTCCTGCCTTCAAGTTAGACAGTATCGAATGACCCTCCCCAGTTAAGCCGGGGGCTTTCACATTCGACTTATCTAACCGCCTGCGCGCTCTTTAAACCCAGTATCAGTG
+
CCCCCGGGGGGGGGGGGGGGGGGGGGGGGGGGGGGGGGGGGGGGGGGGGGGGGGGGGGGGGGGGGGGGGGGGGGGGGGGGGGGGGGGGGGGGGGGDGGGGGGGGGGGGGGGGGGGGDFGGGGGGGGGGGGGGGGGEGGGGGGGGGGGGGGGGGGFFGGGGGGGGGFGGGGGCFFGGGDFGGGGGGGFGGGGGB>FFFFGFFFF?CDFFCEFEBBFFFFFFFFFFFFFFFFF<A<FFFFF?B265<B<
@M00200:207:000000000-ALC1F:1:1103:14941:15066 2:N:0:5
TACAAGGGTATCTAATCCTGTTTGCTCCCCACGCTGTCGCGCCTCAGTGTCAGAAACTGCCCAGCAGACCGCCTTCGCCACCGGTCTTCCTCCGGATCTCTACGCATTCCACCGCTACACCCGGAATTCCGTCTGCCTCTACAGTCCTCGAGTTTGACAGTCGGCACGGCAGATCCGGGGTTGAGCCCCGGACTTTCACCACACCCTTATCAAACCACCTACGCGCCCTTTATACCCAATATCAGTG
+
CCCCCGGGGGGGGGGGGGGGGGGGGGGFGGGGGGGGGGGGGGGGGGGGGGGGGCFGGFG@FGGGGGGGGGGGCFGGGGGGGGGEFGGGGGGGGGGGGGGGFGG7FGGGFGGGGGGGGGGGGEECGECGGGFG8DGFG8=FGFGD@+@?FGGG?EACFGGGGGGGGGDGGGDGGFGGGDCDGGGGGGF4*:DGDAFFFFGAFFAD(:<FEF6CE@FF;>FFFFBF>B>9>?><<BFFBFF<7AAAFB4
@M00200:207:000000000-ALC1F:1:1103:27106:15348 2:N:0:5
TACTAGGGTATCTAATCCTGTTTGCTCCCCACGCTTTCGCGCCTCAGCGTCAGTACCGTCCCAGCGAGCTGCCTTCGCCATTGGTGTTCCTCCACATCTCTACGCATTTCACCGCTACACGTGGAATTCCACCTTCCTCTGCCACACTCCAGCCACGTAGTTTCGAGCGCAATTCCCAAGTTAAGCCCGGGGATTTCACACCCGACTTGCGAGGCCACCGGCGCACACTTTATACCCAATATCAGTG
+
CCCCCGFGFFFGGGGGGGGFGGGGGGGGGGGGGG>FFGGEGGGGGGGGGGGGGGGG,FFGEEGGGGGGGGGGGGGGGGGGG,?FF?FGGAEFCFGGGFGGGFFGGGGGDBEGGGGGGG9<CFFGCEADGG9EFEFGFF;=89=DFGGCG6D,@F,AE3=D8,?E=F+@DGGGC:CFGG5;@;CC@GFFG5C795AAFCCCB)/:>B@B@4.703AF6A1(,36>FE>F<A>A26BF:?B(5)).56)
@M00200:207:000000000-ALC1F:1:1103:23297:15401 2:N:0:5
TACCCGGGTATCTAATCCTGTTTGCTCCCCACGCTGTCGCGCCTCAGTGTCGGCTATTGAGCCCTTGCGAGCTCACCGCCCAGCAGACCGCCTTCGCCACTGATGTTCTTCCCGATCTCTACGCATTCCACCGCTACACCGGGAATTCCATCTGCCTCTACCGTGCTCGAGCTCGACAGTTTAGAAGGCAGCCCTGCGGTTAAGCCGCAGGATTTCACCCCATACTTACCGAGCCGCCTACGCGCCCTTT
+
CCCCCGGGGGGGGGGGGGGGGGGGGGGGGGGEGGGGGGGGDGGGGGGGGGGGDEGCGGGGGGGGGGGGGDGGGGGGGGGGGGCGGGFGGGGGGGGCEGEGGG<FFGGGGGGGGGGGDGGGGGGGGGBFGFGGGGGGGGGGGGGGGCFCCFFGGGGFGGGGGGGGGDGGGECD7?DGGGDGFFGGGGFGFGC*??FFF>38>:+64/3B@BA0;A9F<F.42(,:?F>AB:B:0(<BF9:<:BF;>>FFFB
@M00200:207:000000000-ALC1F:1:1103:8884:15750 2:N:0:5
TACGGGGGTATCTAATCCTGTTTGCTCCCACGCTTTCGCACCTCAGCGTCAGTGCTGGACCAGTTAGCCGCCTTCGCCACTGGTGTTCTTCCCAATATCTACGAATTTCACCTCTACACTGGGAATTCCACTAACCTCTTCCAGTCTCTAGGTTGCCAGTATCAAAGGCAGTTCTGGAGTTGAGCTCCAGGATTTCACCCCTGACTTAACAACCCGCCTACGTGCGCTTTACACCCAGTATCAGTG
+
CCCCCGGGGGGGGGGGGGGGGGGGGGGGGGGGGGGGGGGGGGGGGGGGGGGGGGGGGGGGGGFGGGGGGGGGGGGGGFFGGGGGGGGGGGGFGFAFCFGGAFGGFGGGGGGGGGGGGGGGGGGGGFGG;BFGGGGGGGGGGGGGGGGGGGD>FGGGCFFFGCGGGFFGGGGGGFGGGFCDFFFGGGFDGGGGFFFFFFGF=@FFFE<FFFFFFDDE9;@FDFFBF;@BFFEFFAFE;;;CFF<6CC
@M00200:207:000000000-ALC1F:1:1103:24504:16325 2:N:0:5
TACCCGGGTATCTAATCCTGTTCGCTCCCCATGCTTTCGCTCCTCAGCGTCAGGTAATGCCCAGAGAACCGCCTTCGCCACCGGTGTTCCTCCTGATATCTGCGCATTCCACCGCTACACCAGGAATTCCGTTCTCCCCTGCATACCTCTAGTCTGCCCGTATCGGAAGCACGCTCAGGGTTGAGCCCTGAGTTTTCACTCCCGACGCGACAAACCGCCTACGAGCCCTTTAAACCCAATATCAGTG
+
CCCCCEGGGGGGGGGGGGGGGGGGGGGGGGGGGGGGGGGGGGGGGGGGGGGGGGGGGGGGGGGGGGGGGGGGGGGGGGGFGGGGGGGGGGGGGGGGGGGGGGGGGGGGGCGGGGGGGGGGGGGGGGGGGGGGGGGGCGGGGGGGGGGF9DFAFGGGGFGGGGGGGGGGGGGGGFDDGGFGGGGGFGFGGGGGFFFFFEGFEAF@D@FE69D>@FFF@EFFF@?FFFFF03:FD<?FF::(54><96A
@M00200:207:000000000-ALC1F:1:1103:15393:16484 2:N:0:5
TACCCGGGTATCTAATCCTGTTCGCTCCCCACGCTTTCGTGCCTCAGCGTCAATCCAGGTCTAGCCAGCTGCCTTCGCAATTGGTGTTCTATGGCATATCTATGCATTTCACCGCTACATGCCACATTCCGCTGACCTCATCCTAATTCTAGCCTGGCAGTATCAAAAGCAATTTTACGGTTGAGCCGCAAACTTTCACTCCTGACTTACCTGGCCGCCTACGCACCCTTTATACCCAGTATCAGTG
+
CCCCCGGGGGGGGGGGGGGGGGGGGGGGGGGGDGGGGGGGGGGGGGGGGGGGGGGGGGGGGGFGGGGGGGGGGGGGGGG+CFGGGGGGGGGGGGGGGGFGGGGGGGGGGGGGGGGGGGGGGGGGGGGGGGGGGGGGGGGGGGGGGGGGGGGEFFFGGGGEEGGGGGGGGGFGGFGGGGGDGGDFDGFGGGGGFFFAFEGFBFFEFFEFEEAEEFFF4AAFDB?@FFFFFFF6C3@F48(4)7?CFF)
@M00200:207:000000000-ALC1F:1:1103:17154:16886 2:N:0:5
TACCGGGGTATCTAATCCTGTTCGCTCCCCACGCTTTCGCTCCTCAGTGTCAGTTCCAGCCCAGAGCACCGCCTTCGCCACTGGTGTTCCTCCTGATATCTGCGCATTTCACCGCTACACCAGGAATTCCATGCTCCCCTACTGGACTCTAGTCACAGCAGTATCGGGTGGCGTCTCCAGGTTGAGCCTGGAGGTTTCACACCCGACTTACTGAACCACCTACGAGCTCTTTACGCCCAATATCAGTG
+
CCCCCDG7:FGGFAEFGGGGGGGGGGGGGGGGGGGGGGGGGGGGGGGGGGGGGGGGGGGGGGGGGGGGGGGGGDEGGGGGGGGGGGGGGGGGGGGGGGGGGGGGGGGGGGGGGGGGDGGGGGGGGGGGGGGGGGGGGGCFGGDEFGGGFGFGGGGFGGGGGGGGGGG>DEGGGBGGGG7CCFFGGGFGG5DGFFEFFEGEFFDBFFFF?=FF??46=F1;@FF205;;;CEE3CDF96;3=@AAAB9)
@M00200:207:000000000-ALC1F:1:1103:24289:17155 2:N:0:5
TACTGGGGTATCTAATCCTGTTTGCTCCCCTAGCTTTCGTGCCTCAGTGTCAGGTGTTGTCCAGGGACTCGCCTTCGCCACTGGTGTTCCTCTCGATATCTACGCATTTCACTGCTACACCGTGAATTCCGTTACCCTCTCCAGTACTCTAGTCGAGTAGTTTCAGACGCAGTTCCGAGGTTGAGCCTCGGGATTTCACATCTGACACACCCGACCGCCTGCGCACCCTTTAAACCCAATATCAGTG
+
CCCCCGGGGGGGGGGGGGGGGGGGGGGGGGGGGGGGGGGGGGGGGGGGGGGGGGGGGGGGGFDGGGGGGGGGGGGGGGGGGGGGGGGGGGGGGGGFGGGGF=FGGGGFGGGGGGGGGGFGGGGGGGGGGGGGGGGAFGGGGGGGGGGGGGGGGGGCC9?EGFGGGGGFGEGDDCFGGDGCEGGGCGFGGDGGDFAFFFGFFFFFFCEFFFFFFFFFFB@?DF=@@FFFFDE9CFFFFF?1;EE<EE?
@M00200:207:000000000-ALC1F:1:1103:18757:17206 2:N:0:5
TACTGGGGTATCTAATCCTGTTTGCTCCCCACGCTTTCGCGCCTCAGCGTCAGTGTCGGTCCAGATGGCTGCCTTCGCCATCGGTGTTCTTCCCAATATCTACGAATTTCACCTCTACACTGGGAATTCCACCATCCTCTCCCGAACTCGAGCGTGCCAGTCTCAAGCGCGGTTCCCAGGTTGAGCCCGGGGCTTTCACGCCTGACTTGACACACCGCCTACGCGCCCTTTAAACCCAGTATCAGTG
+
CCCCCCGGGGGGGGGGGGGGGGGGGGGGGGGGGGGGGGGGDGGGGGGGGGGGGGGGGGGGGGGGGGGGGGDGGGGGGGGGGGGGGGGGGGGGGGGGGGGGGGGGGCGGGGGGGGGGGGGGGGFCGGGGGGGGGGGGGGGGGGGGGGGGGGGGGGGGGGGGGGCEFGFG>EDCGFGGGFGGGGGGGGFGGDGGFFFFA5F2@FFFFFFFFFFFF@BEBFFF6@FFFFFFF?FA))9F?F05<AABF:<
@M00200:207:000000000-ALC1F:1:1103:27569:18128 2:N:0:5
TACCGGGGTATCTAATCCCGTTCGCTCCCCTGGCTTTCGTGTCTCAGCGTCAGCACACCCCCAGCGAGCTGTTTTCACCGTCGGCGTTCCAAACGATATCTACGCATTTCACCGCTCCACCGTTTGTTCCGCTCGCCCCTAGGTGGCTCAAGATCGCCAGTATACCCAGCAGTTCCACGGTTGAGCCGTGGGATTTCACAAGGTACTTAACAGGCCACCTACGCGCCCTTTACACCCAATATCAGTG
+
CCCCCGDEGGGGGGGGGGGDGGGGGGGGGGGFGGGG@EFE8EGGFGGGGGGCFGGFGGGEFGGGGGGGGGGCFFGGGGGGEGGGEGGGGGF9FGEGGGGGGCFGGGG7FGGDGGGGGGGGGGGGFCGGGGGG6CEEGCEFEFFGGCFCFF,>DFC7ECGGGCFEGFFGGGFFGFGFCC>DFEG<4C):75C756AAAEFE@5A<EEFCEFFF<F>D0=68@>0;>>BF9?BDFFFF;28?7)6:AA<
@M00200:207:000000000-ALC1F:1:1103:17849:19442 2:N:0:5
TACTGGGGTATCTAATCCTGTTTGCTCCCCACGCTTTCGCGCCTCAGCGTCAGTTCCGGTCCAGTGAGCCGCCTTCGCCACTGGTGTTCCTCCCAATATCTACGCATTTCACCGCTACACCTGGAATTCTGCATCCCTCTCCCGGATTCAAGCCAACCAGTATCAGACGCAGTTCCCAGGTTGAGCCTGGGGATTTCACGTCTGACTTAGTTGGCCGCCTACGAGCCCTTTATACCCAATATCAGTG
+
CCCCCGGGGGGGGGGGGGGGGGGGGGGGGGGGGGGGGGGGGGGGGGGGGGGGGGGGGGGGGGGGGGGGGGGGGGGGGGGGGGGGGGGGGGGGGGGGDGGGGGGGDGGGGGGFGGGGGGGGGGGGGGAFFGGGGFGCFFGFGCGDGGG+9DF=FEGGGGDGGGGGGGFCDEGGC?CDGGGF,CFGGCFFFFCD>DFFAFGBBFFFFFFFFFF<4BFFFF@FF@@@DFBFDF37??AF@@083?EFFF5
@M00200:207:000000000-ALC1F:1:1103:5230:20582 2:N:0:5
TACTCGGGTATCTAATCCTGTTTGCTCCCCACGCTTTCGCGTCTCAGCGTCAGTTACCGTCCAGAAAGCCGCCTTCGCCACTGGTGTTCCACCTGATATCTACGAATTTCACCTCTACACCAGGTATTCCGCTTTCCTCTCCGGCACTCAAGAAAAGTAGTTTCGAGTGCAGTTCCTGGGTTGAGCCCAGGGATTTCACGCCCGACTTCCCTTCCCGCCTACACGCCCTTTACGCCCAGTATCAGTG
+
CCCCCGGGGGGGGGGGFFGGGGGGGGGGGGGGGGGGGGGCGBFGGGGGGGEGGGFGGGDFF+BFDDFFG<FEGGGGGGGGGGGGGFGGGFEFGGGGGGGGDFFFEGGGGGGGGGGGGFGGG7<=AE=EGFGD>E6EGGG+AFE>+=CFF8=D,=D=D9=FFEFGGGFGFFG72DDFDFGCFGGFDG*9?CFCFFAAFFGFB>*2):9?*5?4=D;F>DFFFF1@1=11;;EFC@>5;(6;47?5)7?
@M00200:207:000000000-ALC1F:1:1103:6253:20805 2:N:0:5
TACCGGGGTATCTAATCCTGTTCGCTCCCCACGCTTTCGCGTCTCAGCGTCAGTGTTGGTCCAGGATGCCGCCTTCGCCACCGGTGTTCCTCCAGATATCTACGCATTTCACCGCTACACCTGGAATTCCGCATCCCTCTCCCAAACTCAAGCCATCCAGTATCAGACGCAGTTCCCCGGTTAAGCCGAGGGGTTTCACGTCTGACTTAGTTGGCCGCCTACGAGCCCTTTTCTCCCCGTATCAGTG
+
CCCCCDGGGGGFGGFGGGGGGGGGGGGGGGGG7FFGGGGGGGGGGGGGGGGGGEG@E8FFGGGG<@FFGGGGGGGGGEGGGDGGFGGDGGGGGGDFFFAFG9FGGGGGGGGGGGGDEEGGGGGCFCGFGGBEECGGGFF8=F@F,@FFGGCF8FFACDGCG7CFCFFGGGD5C8CGDC**=*9+5?AD)18CBED:F)73:A4,).71/67/9(6A(:91<?081.2(,43).)9*.(3441:6>4)
@M00200:207:000000000-ALC1F:1:1103:8072:21335 2:N:0:5
TACGAGGGTATCTAATCCTGTTTGCTCCCCACGCTTTCGTGCCTGATCGTCAGTTCTGGTCCAGTAAGCCGCTTTCGACACCGGTGTTCCTGATGATATCAACGCATTTCACCGCTCCACCATCAGTTCTGCTTACCTCTGTCTCCCTCAAGCACTGCAGTATCGGGCGCAATTCCTCGGTTGAGCCGAGGGCTTTCACACCCGACTAACAGCGACGACTACGTACCCTTCAAACCCAATAACAGTGAGA
+
-CBCCEEFFCC9FD<,CFEC6C@FFGGEFFG7FC:CFGGEE@D9FD<F@C<<BCE<FFF<F,CCFGDF,B@6@:,E@,B@BDFG@FF,BAFE<<FG@FFF;=96+8@+,AFGGGGC8FFFFFGGGGB;;,@==@@8=EFG=DFAGC=+A8DFGGEF?FG=@D+@@>CCD+@D+*5+5<7?3;9>F,9CDD>C*//;4>C5785622(88;6=6>)87)611588851))(()666)(-2,:)44<6-624
@M00200:207:000000000-ALC1F:1:1103:22304:21877 2:N:0:5
TACGAGGGTATCTAATCCCGTTTGCTCCCCTGGCTTTCGCGCCTCAGCGTCAGAAAAGGTCCAGCGTGCCGCCTTCGCCACCGGAGTTCCTATGGATATCAACGCATTTCACCGCTCCACCCATAGTTCCGCACGCCCCTACCTCCCTCGAGACCGCCAGTATTCGAGGCCGTTCTCCCGTTAAGCGGGAGGATTTCACCCCGAACTTGGCAGCCCGCCTACGCGCCCTTTATGCCCAGTATCAGTG
+
CCCCCGGGGGGGGGGGFFGGGGGGGGGGGGGGGGGGGGGGGGGGGGGGGGGGGGGGGGFGGGGGGGGGGGGGGGGGGGGGGGGGGGGGGGGGGGGGGGGGGFFFGGGGGGGGGGDGGGGGGGGGGGEGFGGDGGGCG>>FFGF?FGGCEGGEGGGGGGGDGCCGGG7FDGGGDEGGGGGGGGGGGGFGGGC7>FFFFFG<?E>B>9<@>BFB?F576E9?FB6>9@>10:>):AF4.:((6:>F>45
@M00200:207:000000000-ALC1F:1:1103:22910:22882 2:N:0:5
TACGGGGGTATCTAATCCCGTTTGCTCCCCTAGCTTTCGCGCCTCAGCGTCAGAACCGGTCCAGGTGGCCGCCTTCGCCACCGGTGTTCCTCCCAATATCTACGCATTTCACCGCTACACTGGGAATTCCACCACCCTCTCCCGGCCTCGAGCCCGACAGTTTCCGCGGCAGTTCCTCGGTTGAGCCGAGGGCTTTCACCGTGGCCACATCAGGCCGCCTACGCGCCCTTTATACCCAATATCATTG
+
CCCCCDGGGGGGGGGGGGGDGGGGGGGGGGGGGGGGGGGGGGGGFFGGGGGGDFGGGGGGGGGFGGGGGGFGFGGGGGGGGGGECGGGGGGGGEGGGGGFFGFGGGGGGGGGG7EGGGGGGGGDDCFGGGFGGGGGGGGFGGFGEGGDG5@BEEC7CEGEF?CEFDGDDGGDGFGGC@5**=86FFADCCG:)5576:F>?>@0(4?F0,9482)83:434119,)421:?)65@B??0:?9)))-)
@M00200:207:000000000-ALC1F:1:1103:23847:23811 2:N:0:5
TACCAGGGTATCTAATCCTGTTTGATCCCCACGCTTTCGTGCCTCAGCGTCAGTTACAGTTTCGTCAGCTGCCTTCGCAATCGGTGTTCTGTGTCATATCTATGCATTTCACCGCTACATGACACATTCCGCCAACGGCATCTGTACTCAAGCCCTACAGTATCAATGTCACGTCTATCGTTAAGCGATAGGATTTCACCACTGACTTATAAGGCCGCCTACGCACCCTTTACGCCCAATATCAGTC
+
CCCCCCFGGGGGGGGGGGFFGGGGGGGCFGGGGDGGGGGGGGGGGGGGDFFGCAFFGGGF<FFFFG8,FFEGGGGGGEE:BF<FFGGG<DFFGGG9BFGGGFFAFEFFGDEFG7BCEGGGGEGFGFGGDGGEGGGG8>68EEFDGF;9@=EGGGF8=B=,@D9EGFFD+==9C?6DG@7@@EDF7E>CC7>CAF7AAEF@=FFEEBF;=E+;;*@A)3:=A=A=@?@FD:6C*8?/6,8;;EC369)
@M00200:207:000000000-ALC1F:1:1103:13371:24739 2:N:0:5
TACAGGGGTATCTAATCCCGTTTGCTCCCCACGCTTTCGTGCATGAGCGTCAGTGTTGGCCCAGAAGGCTGCCTTCGCCATCGGTGTTCCTCCACATCTCTACGCATTTCACCGCTACACGTGGAATTCCACCTTCCTCTGCCACACTCCAGCACCGTAGTTTCGAGCGCAATTCCCAAGTTAAGCTCGGGGCTTTCACACTCGACATGCGGCGCCGCCTGCGCACACTTTAAACCCAGTATCAGTG
+
CCCCCGGGGGGGGGGGEGGGGGGGGGGFGGGGEGGGFFGGGGGGGGGGGGGGGGFGGGFGFGCGGGGGGGGGCFDFGGGGGGGGG7FGGGGGGGGGGGFGGGGGGGGGFFFGGGGGGGGGGGGGGGGGGGFGG?=7@EGGCGGG?FGDDDE?F8DD>D1=CCF88@DEDGD6CF7D9:D?7@EFGG6C>CDG>?*;A79<@FFBB@9A=@>@FBF>0818;D(-,<,((47).<B4:(.:45-6<<A
@M00200:207:000000000-ALC1F:1:1104:13654:2186 2:N:0:5
TACGGGGGTATCTAATCCCGTTCGCTCCCCACGCTTTCGCGTCTCAGCGTCAGGCGCGGCCCAGGAAGCCGCCTTCGCCACGGGTGTTCCTGCTGATCTCTACGCATTTCACCGCTACACCAGCAATTCCACTTCCCTCTGCCGCCCTCAAGAAGCGCAGTTTCCAGCGACCTTCCCCCGTTGAGCGGGGGGCTTTCACACCGGACTTTCGCTTCCGCCTACACGCGCTTTACACCCAATATCAGTG
+
CCCCCGGGGGGGGGGGGGGGGGGGGGGGGGGGGGGGGGGGGFGGGGGGGGGGGGGGGGGGGGGGGGGGGGGGGGGGGGGGGGGGGGGGGGGGGGGFFGGGGGGGGGFFGGGGGGGGGGGGGGGGFGGGGGFFG9FFFGGGGGGEG5EGGGGG?FGGGDGGGFGGGGFGGGGGGAF4FC<5EFGGGGD3<57CB3)4@AF9:@;>17;F2<B<BFGF35602047?B0618:2))1;1044?9>A<4<
@M00200:207:000000000-ALC1F:1:1104:8875:3363 2:N:0:5
TACTGGGGTATCTAATCCTGTTTGCTCCCCACGCTGTCGCGCCTCAGCGTCAGCCACAGCCCAGCGGGCCGCCTTCGCCACTGGTGTTCCTCCGGATATCTACGCATTTCACCGCTACACCCGGAATTCCGCTTCCCTCTCCCGAACTCAAGCCTCGCAGTTTCCCGTGCCATTCCCCAGTTGAGCCGGGGGCTTTCACGCGGGACTTACGAAACCGCCTACGCGCCCTTTACGCCCAATATCAGTG
+
CCCCCGGGGGGGGGGGGGGGGGFGEFDGGGC7FFGGGGGGGGEGGGGGGGGGG8CFFDECGGFGCF@FGGGGGGGGGGGDGCGGEFGGGGGGCFGGGGGGFGGGGGDEGGGGGGGGGGGGGC:CGEGGGGGG8EGGCFEFCFDGEEGFGGGCFF7F7E7EE?+=CFDFGGGFG6FG8FFGCGFCCFG5))/8>DFFFBGFB)((,4:FA>>(4<G>>E>0:?B>>F>>BFF946BDF??F:))44)6
@M00200:207:000000000-ALC1F:1:1104:8490:3467 2:N:0:5
TACTAGGGTATCTAATCCCGTTTGCTCCCCTGGCTTTCGCGCCTCAGCGTCAATACCGGTCCAGGATGCCGCCTTCGCCATTGGTGTTCCTCCACATCTCTACGCATTTCACCGCTACACGTGGAATTCCACCTCCCTCTGCCACACTCCAGCTCCGTAGTTTCGAGCGCAATTCCCAGGTTAAGCCCGGGGATTTCACACTCGACTTGCGAAGCCACCTGCGCACACTTTATACCCAGTATCAGTG
+
CCCCCGGGGGGGGGGGGGGGGGGGGGGGGGGGGGGGGGGGGGGGGGGGGGGGGGGGGGGGGGGGGGGGGGGGGGGGGGGGGGGGGGGGGGGGGGGGGGGGGGGGGGGGGGGGGGGGGGGGGGGGGGGGGGGGGGGGGGGGGGGGGGGGGFGGGGGGGGDEGGGGGGGGDGGGGFGGGGGGGGGGGGGGGGGGBGF>FCGEFFFFFF=D=CFF9BGFFFF;3@9EFFFF@FFBF<F8>?:7<BFA<AF
@M00200:207:000000000-ALC1F:1:1104:14697:4133 2:N:0:5
TACTGGGGTATCTAATCCCGTTTGCTCCCCACGCTTTCGCGCCTCAGCGTCAGGGAATGCCCAGAGACCCGCCTTCGCCACCGGTGTTCCTCCCGATCTCTACACATTTCACCGCTACACCGGGAATTCCAGTCTCCTCTGCATCCCTCAAGAACGGCAGTATCGGCCGACCCCCCTGAGTTGAGCCCAGGGATTTCACGACCGACTTGCCATCCCGCCTACGCGCCCTTTAAACCCAATATCAGTG
+
CCCCCGGGGGGGGGGGGGGGGGGGGGGGGGGGGGGGGGGGGGGGGGGGGGGGGGGGGGGGGGGGGGGGGGGGGGGGGGGGGGGGGGGGGGGGGGGGGGGGGGGGGGGGGGGGGGGGGGGGGGGGEEGGGGGGGGGGGGGGGGGGGGGGGGGGGGGGCGGGGGGGGGDGGGGGGFGGGGGGFFGFGFGGGGGGFGFEFEGFFEFFFFFGFFFBA>GF:BBFFFFFFFFFBF?ABFFFFFFBB<BF<4)
@M00200:207:000000000-ALC1F:1:1104:10965:5213 2:N:0:5
TACTAGGGTATCTAATCCTGTTCGCTCCCCACACTTTCGCTCCTCAGCGTCAGATCATGCCCAGAGAACCGCCTTCGCCACCGGTGTTCCTCCTGATATCTGCGCATTTCACCGCTACACCAGGAATTCCGTTCTCCCCTGCATACCTCTAGTCTGCCCGTATCGAAAGCAAGCCCTGAGTTAAGCCCAAGGTTTTCACTCCCGACGCGACAAACCGCCTACAAGCCCTTTAAGCCCAATATCAGTG
+
CCCCCGGGGGGGGGGGGGGGGGGGGGGGGGGGGGGGGGGGGGGGGGGGGGGGGGGGGGGGGGGGGGGGGFGGGGGGGGGGGGGGCFGCGGGGFGFGFGGGGFGDGGEGGGGGGGGGGGGGFEE?FGGGGGGE8DDG8,=DGGFGGG?FGGGGFFFGGFGGGGGGDGGGGFCCCF6CFFFGGCGG>F?7DCGF>GFD9*+29>)4A>>GFB>@9@F3(=00;@(*/)8;@@FF34@433(,2<44.>A
@M00200:207:000000000-ALC1F:1:1104:4676:5862 2:N:0:5
TACTGGGGTATCTAATCCTGTTTGCTCCCCACGCTGTCGCGCCTCAGTGTCGGCTATTGAACCCTCGCGGGTTCACTGCCCAGCAGACCGCCTTCGCCACTGGTGTTCTTCCGGATCTCTACGCATTCCACCGCTACACCCGGAATTCCATCTGCCTCTACAGTGCCCAAGCGACACAGTTGCCACGGCCGATCTGGAGTTGAGCCCCAGACTTTCACCACAGCCTTATGTCGCCACCTACGCGCCCTTT
+
CCCCCGGGGGGGGGGGGGGFGGGGGGGGGGGGGGGGGGGGGGGGGGGGGGGGGGGGGGGGEF@FGGGGGGGGGG?DFEFGFGGGGGFGFGGGGGGGGEFEGGGGGGGGFGGGGGGGGGGGCGGGGGGGGGGGGGGGGFDFDCEE>@FGGFGGGGAFGGGGGGGC8CFCCGGGGFGGGGGGFGGGGGGGGGGGEGFCF)>@8FE;)5=DDFF<FFF64FBF:?6FFFF7BA4<(1BEF0220(39B;99B:
@M00200:207:000000000-ALC1F:1:1104:25918:5933 2:N:0:5
TACTGGGGTATCTAATCCTGTTCGCTCCCCACACTTTCGCTCCTCAGCGTCAGATCATGCCCAGAGAACCGCCTTCGCCACCGGTGTTCCTCCTGATATCTGCGCATTTCACCGCTACACCAGGAATTCCAGTCTCCCCTACCGAACTCTAGCCTGCCCGTATCGGCTGCAAGCCCGCAGTTGAGCCGCGGGTTTTCACAGTCGACGCGACAAGCCGCCTACGAGCTCTTTACACCCAATATCAGTG
+
CCCCCGGGGGGGGGGGGGGGGGGGGGGGGGGGGGGGGGGGGGGGGGGGGGGC@FFFGGGGGGGGGGGGGGGGGGGGGGGGGGGGGGGGGGGGGGGCEFGGGGGGGGGGGGGGGGGGGGGGGGGGGGGGGGGGGGGGGGGFFFGGGGGGGGGDGFGGGFGGGEGGGGGGGGGGGFCFDGGGCFG74?7?DDDDAD:@FEG3;BEFDBFGB07>9?GFB@>B?<B38>6)64AAA9B<;<:()5><A><
@M00200:207:000000000-ALC1F:1:1104:23919:6330 2:N:0:5
TACTGGGGTATCTAATCCCGTTTGCTCCCCTGGCTTTCGCGCCTCAGTGTCAGCCACTGCCCAGCAGACCGCCTTCGCCACCGGTGTTCTTCCGGATCTCTACGCATTCCACCGCTACACCCGGAATTCCATCTGCCTCTACAGTGCTCGAGCGAAGCAGTTCGCATGGCCGATTCGGAGTTGAGCCTCGAACTTTCACCACCCGCTTACCCCGCCACCTACGCGCCCTTTACACCCACTATCAGTG
+
CCCCCGGGGGGGGGGGGGGGGGGGGGGGGGGGGGGGGGGGGGGGGGGGGGGGGGGGGGGGGGGGGGGGGGGGGGGGGGGGGGGGEDGGGGGGGGGCCFFGGGGGGGGGGGGGGGGGGGGGGGGEGGFGGGAFGGGGGGGGGGGFGFGGGGD>EGCE>EGGGFFGG7D:FGGGGBGGGG4CEGGGFGG*;/5*;7AEFCFEEF(6;B@GFF;(:>CE9BD@(:(<>F;FFBBAA4?F(3(.46><2<9
@M00200:207:000000000-ALC1F:1:1104:24546:8323 2:N:0:5
TACTAGGGTATCTAATCCTGTTTGCTCCCCACGCTTTCGCGTCTCAGCGTCAGTTACCGTCCAGAAAGCCGCCTTCGCCACTGGTGTTCCACCTGATATCTACGAATTTCACCTCTACACCAGGTATTCCGCTTTCCTCTCCGGCACTCAAGAAAAGTAGTTTCGAGTGCAGTTCCTGGGTTGAGCCCAGGGATTTCACGCCCGACTTACCTTCCCGCCTACACGCCCTTTAAACCCAATATCAGTG
+
CCCCCGGGGGGGGGGGGGGGGGGGGGGGGGGGGGGGGGGGGGGGGGGGGGGGGGGGGGGGGGGGGGGGGGGGGGGGGGGGGGGGGGGGGGGGGGGGGGGGGGGGGGGGGGGGGGGGGGGGGGGEGGGGGGGGGGGGGGGGGGGEGGGGGGFGGGGGGGGGGGGFGGGGGGGFGFGGGGFGGGGGGGGGGGGGFFFEFFG@CFFA=BF>AEF=EFFA@FFFFF282B;9BF;CC4AADFF1;?EFECC
@M00200:207:000000000-ALC1F:1:1104:7788:9176 2:N:0:5
TACTAGGGTATCTAATCCTGTTTGCTCCCCACGCTTTCGCGCCTCAGCGTCAGTTGCGGTCCAGGTAGCCGCCTTCGCCACTGATGTTCCTCCCGATATCTACGCATTTCACCGCTACACCGGGAATTCCACTACCCTCTCCCATACTCTAGCTGAGTAGTATCGACTGCAATTCCCAGGTTAAGCCCAGGGCTTTCACATCCGACTTAGATAACCGTCTACGCACGCTTTAAACCCAGTATCAGTG
+
CCCCCGGGGGGGGGGGGGGGGGGGGGGGGGGGGGGGGGGGGGGGGGGFGGGGGGGGGGGGGGGGGGGGGGGGGGGGGGGGGGGGGGGGGGGGGGGGGGGGGGGGGGGGGGGGGGGGGGGGGGGGGGGGGGGGGGGEGGGGGGGGGGGGGGGGGGGFFGFGGGGGGFGGGGGCGFGGGG>CFGGGGGGGGGGGEFA@FFGF?ADDFFFGFEFFFFGFFE?@DF;EFEF91;DFFFFF?@04>CAAFAB
@M00200:207:000000000-ALC1F:1:1104:2336:9500 2:N:0:5
TACAGGGGTATCTAATCCTGTTTGCTCCCCACGCTTTCGCTCCTCAGCGTCAGAACAGGCCCAGAAGGCCGCCTTCGCCACTGGTGTTCCTCCTGATATCTGCGCATTTCACCGCTACACCAGGAATTCCACCTTCCCCTACCTGCCTCAAGTCCACCAGTATCGAAAGCAATTTCAGGGTTGAGCCCTGAGATTTCACTTCCGACTTAATGGACCGCCTACGAGCTCTTTACACCCAATATCAGTG
+
CCCCCGGGGGGGGGGGGGGGGGGGGGGGGGGGGGGGGGGGGGGGGGGGGGGGGGGGGGGGGGGGGGGGGGGGGGGGGGGGGGGGGGGGGGGGGGGGGGGGGGGGGGGGGGGGGGGGDGGGGGGGFAFGGFGGGGGGGGGGGGDFGEGGGGGFGAFFGGGGGGGGGGGEDGGGFFGGGGG6FFGG6CGGFFGCAGFEFECEA5>DFFFGCEFEAEFFFFBF@FFFFFFEEFFEEEFFF;?DEFEFECC
@M00200:207:000000000-ALC1F:1:1104:10499:9526 2:N:0:5
TACTAGGGTATCTAATCCTGTTTGCTCCCCACGCTTTCGCTCCTCAGCGTCAGTACTGGCCCAGATCACTGCCTTCGCCATCGGTGTTCCACCTGATATCTGCGCATTTCACCGCTACACCAGGTATTCCGTGATCCCCTACCAGACTCAAGTCATCGCAGTATCAGATGGCGTCTCCGGGTTGAGCCCTGAGTTTTCACATCCGACTTACGAAACCGCCTACGAGCTCTTTATACCCAGTATCAGTG
+
CCCCCGGGGGGGGGGGGGGGGGGGGGGGGGGGGGGGGGGGGGGGGGGGGGGGGGGGGFFGFGGGGGGGGGFGGGGGGGG>FGCFGCGGGGGGGGGFGGGGGGGGGGGGGGGGGGGGGGGGGGCFGEGGGGGGGGGGEFGGGGGGGGGGGGGGGGGGGGGGGGGGGGGGGGGGGFGGGGDGDEEGF?GGGGGGFC@ABEGFFFFFAAFGAEFFF=GFB;@BD@F8@B@BFFFCEFFFCE3=;CEECCE5
@M00200:207:000000000-ALC1F:1:1104:7040:9966 2:N:0:5
TACTCGGGTATCTAATCCTGTTTGCTCCCCACGCTTTCGCGTCTCAGCGTCAGTATCGTCCCAGTGAGCTGCCTTCGCCATTGGTGTTCCTCCTGATATCTGCGCATTTCACCGCTACACCAGGAATTCCACTCACCTCTTCCGAACTCGAGCCCGACAGTATCCACCGGCATTCCAGGGTTGAGCCCTGGACTTTCACAGCGGACTTATCGGGCCGCCTACACGCGCTTTACACCCAATATCAGTG
+
CCCCCGGGGGGGGGGGGGGGGGGGGGGEGFGGGGGGGGGGGGGGGGGGGGGGGGGGGGGGGGGGEGGGGGGGGGGGGGGGGGGGGGGGGGGGGGGGEGGGGGGGGGGEGGGGGGGGGGGGGGGG?FFFGBEFGGGGGGGGGGGGGGGGGGFEGDFGCGEEFA7DFDGGGGGGGFGFGGFCFGEGCGCFGGG>FGF;FFGFFFF@BFF4@EFFFFGEBA>@@;EF@39990?<<>67>BFF?A<AFAB
@M00200:207:000000000-ALC1F:1:1104:12516:10314 2:N:0:5
TACTGGGGTATCTAATCCTGTTTGCTCCCCACGCTTTCGCGTCTCAGCGTCAGTACCGTCCCAGCGAGCTGCCTTCGCCATTGGTGTTCCTCCTGATATCTGCGCATTTCACCGCTACACCAGGAATTCCGTTCTCCCCTGCATACCTCCAGTCTGCCCGTATCGAAAGCAAGCACCGAGTTAAGCCCGGTGTTTTCACTCCCGACGCGACAAACCGCCTACGAGCCCTTTAAGCCCAGTATCAGTG
+
CCCCCGGGGGGGGGGGGGGGGGGGGGGGGGGGGGGGGGGGGGGGGGGGGGGGGGGGGGGGGGGGGGGGGGGGGGGGGGGGGGGGGGGGGGGGGGGGGGGGGGGGGGGGGGGGGGGGGGFGGGGGFGGGGGGGGGGGGGGGGGGGGGGGGGGCGGGGGGGGGCFGGCGGDGGGGFGGGGCDGEF2CFGGGCCDDCABFFGFFFDFFFFD@FFB@1FF039;:?05:F>FFBFA)9@F?124)6<9AAB
@M00200:207:000000000-ALC1F:1:1104:11466:10315 2:N:0:5
TACTAGGGTATCTAATCCTGTTTGCTCCCCACGCTTTCGCGCCTCAGCGTCAGTACCAGTCCAGTGAGCCGCCTTCGCCACTGGTGTTCCTCCCAATATCTACGCATTTCACCGCTACACTGGGAATTCCACTTACCTCTCCCGGCCTCAAGCAAAGCAGTCTGGATGGCAGTTCCTCGGTTAAGCCGAGGGATTTCACCATCCACTTGCCAAGCCGCCTACGCGCCCTTTAAACCCAGTATCAGTG
+
CCCCCFGGGGGGGGGGGGGGGGGGGGGGGGGGEGGGGGGGDGGGGGGGGGGGGGGGGGGGGGGGGGGGGGGGGGGGGGGGGGGGGGGGGGGGGGGDGGGGGGGGGGGGGGGGGGGGGGGGGGGGGGGGGGGGGGGGGGGGGGGDGGGGGGGGGGGGGGGGGGGGFCGGGGGGGFGGGGGCEGGGFGGGDGDGAGFEFEGFFFFFFFFGFFFFFBGFFEFF2=@EFFF;>DEEE>FFFF;;:A>A<AB
@M00200:207:000000000-ALC1F:1:1104:25680:11047 2:N:0:5
TACTGGGGTATCTAATCCTGTTTGCTCCCCACGCTTTCGTGCCTCAGCGTCAGTATCGGGCCAGTGAGCCGCCTTCGCCACTGGTGTTCTTGCGAATATCTACGAATTTCACCTCTACACTCGCAGTTCCACTCACCTCTCCCGAACTCAAGATCTTCAGTATCAAAGGCAGTTCTGGAGTTGAGCTCCAGGATTTCACCCCTGACTTAAAGACCCGCCTACGCACCCTTTAAACCCAATATCAGTG
+
CCCCCFGGGGGGGGGGGGGGGGGGGGGGGGGGGGGGGGGGGDGGGGGFGGGGGGGG9:FGGGGGGGGGGFGGGGGGFGGGGGGGGGGGGGGFGDGEGGGGGGGGGGGGGGGGGGGGGGGGGGGGGGGGGGGGGGFGGDGGGGGGGEGGGGG9EECFEGGGGGGGDF=,=EGGGF7=:?8CGGFF+AFFCCCFFGFFFEGFFFF=DEEGF4B69B4FBFFFFB?>9D@@@FEFE<FF@;@@;55<5C3
@M00200:207:000000000-ALC1F:1:1104:13372:11412 2:N:0:5
TACCCGGGTATCTAATCCTGTTCGCTCCCCTAGCTTTCGCGCCTCAGCGTCAGGTAAGGCCCAGAGATCCGCCTTCGCCACCGGTGTTCCTCCTGATATCTGCGCATTTCACCGCTACACCAGGAATTCCGATCTCCCCTACCTACCTCCAGCCCGGAAGTATCGGATGCAGGCCCGGGGTTGAGCCCCGGGTTTTCACAACCGACTTTCCGGGCCGCCTACGCGCGCTTTAAACCCAGTATCAGTG
+
CCCCCCFGGGGGGGGGGGGGGGGGGGGGGGGGFGGGGGGGDGGGGGGGGGGGGGGGGGGGGGGGGGGGGGGGGGGGGGGGGGGGGGGGGGGGGGGGGGGGGGGGGGGGGGGGGGGGGGGGGGGGGFGGGGGGGGGGGGGGGGGGGGGGGGGGGFGGGG>EGGGGGGDGGGGCGFGGGGGGGGGGDGGGGGGGEGBFFFGFFFF>FFFDEEF06>DFFFFFFF:B0B>FFF?FFFFFFFFFAAA><A4
@M00200:207:000000000-ALC1F:1:1104:10509:11867 2:N:0:5
TACGAGGGTATCTAATCCTGTTTGCTCCCCACGCTTTCGTGCATGAGCGTCAGTGTTGGCCCAGGGGGCTGCCTTCGCCATCGGTGTTCCTCCACATCTCTACGCATTTCACTGCTACACGTGGAATTCCACCCCCCTCTGCCACACTCCAGCTTGCCAGTTACAAGCGCAGTTCCCAGGTTAAGCCCGGGGATTTCACACCTGTCTTAGCAAACCGCCTGCGCACGCTTTAAACCCAATATCAGTG
+
CCCCCGGGGGGGGGGGGGGGGGGGGGGGGGGGGGGGGGGGGGGGGGGGGGGGGGGGGGGGGGGGGGGGGGGGGGGGGGGGGGGG6FGGGGGGGGGGGGGGGGGGGGGGGGGGGGGGGGGGGGGGG:FGGGGGGGGGGGGGGFGGGGGGGGGGGGGGGGGGGGGGGGGGGGGGGFGGGGGGGGFGGGGGGDGG4DFFFFGFFFFE>FFCCFFFFFGF>FFF;<BFFE6;:BFFAFFF??FBBDA<<<<
@M00200:207:000000000-ALC1F:1:1104:12101:12061 2:N:0:5
TACGAGGGTATCTAATCCTGTTCGCTCCCCATGCTTTCGCTCCTCAGCGTCAGGTCATGCCCAGAGAACCGCCTTCGCCACCGGTGTTCCTCCTGATATCTGCGCATTTCACCGCTACACCAGGAATTCCAGTCTCCCCTACTGCACTCCAGTCTGCCCGTACCCACCGCAGATCCGGGGTTAAGCCCCGGACTTTCACGGCAGACGCGACAAACCGCCTACGAGCTCTTTATACCCAGTATCAGTG
+
CCCCCGGGGGGGGGGGGGGGGGGGGGGGGGGGGGGGGGGGGGGGGGGFGGGGGGGCFGFFFGGGGGGEGGGGGGGGGGGGGGGGGGGGGGGGGGGFGGGGGGGGGGGGGGGGGGGGGGGGGGGGGGGGGFGG49AFGGGFDGGGGGGGGFGF=9BFFGGGGGGGGGGDGGGGGFGGGGGGGGFCFGGGGGGGEGFFFCGFFFBF;;BD>9DB>?GFFFFFB??D?FFFFBAFFFFFF>BBA<ABFAF
@M00200:207:000000000-ALC1F:1:1104:15733:12828 2:N:0:5
TACCGGGGTATCTAATCCCGTTTGCTCCCCTGGCTTTCGCTCCTCAGCGTCAATGCCGGTCCAGGATGCCGCCTTCGCCACCGGTATTCCTCCAGATATCTACGCATTTCACCGCTACACCTGGAATTCTGCATCCCTCTCCCGGATTCAAGCCATCCAGTATCGGATGCAGTTCCCAAGTTGAGCCTGGGGATTTCACATCCGACTTAGTTGGCCGCCTACGAGCCCTTTACACCCAATATCAGTG
+
CCCCCGGGGGGGGGGGGGGGGGGGGGGGGGGGGGGGGGGGGGGGGGGGGGGGGGGGGGGEGGGGGGGGGGGGGGGGGGGGGGGGGGGGGGGGGGGFGGGGGGGGGGGGGGGGGGGGGGGGGGGGGGGGGGGGGGGGGGGGGGGGGGGGGGGDGGGGGGGGGGGGGGGGGGGGGFGGGGGGGGGGFGGGGFGGFDFFFFGFFFDFFFBG66=?E2FFFFF<?FFFFFBF1;EEECA8;BBF?FFFFFB
@M00200:207:000000000-ALC1F:1:1104:21889:13963 2:N:0:5
TACAAGGGTATCTAATCCTGTTTGCTCCCCACGCTGTCGCGCATCAGCGTCAGACACAGCCCAGCAGACCGCCTTCGCCACCGGTGTTCTTCCGGATCTCTACGCATTCCACCGCTACACCCGGAATTCCATCTGCCTCTACTGTGCTCAAGCCCGGCAGTTCGCACGGCAGACTCGGGGTTGAGCCCCGAGCTTTCACCGCACGCTTACCAAGCCGCCTACGCGCCCTTTACGCCCAATATCAGTGAGCT
+
CCCCCFFGGGGGGGGGGGGGGGGGGGGGGGGGGGGGGGGGGGGGEGGGGGGGGGGGGGGGGGGGGGGGGGGGGGGGGGGGGGGGGGGGGGGGGGGGGGGGGGGGGGGGGFFGGGGGGGGGGGGGGGGGGGGGGGGGGGGGGGGGGGGGFGGFFCGDGGGDGGGGGGGGGGGCGFGGGDDDGGGGCGGGGGGGFGFFBCGFFE>FFBFG0?4AFBGFFFFF0:3:>DBFFF09>?B:901?BB94<A4><(.
@M00200:207:000000000-ALC1F:1:1104:18779:14970 2:N:0:5
TACCCGGGTATCTAATCCTGTTTGCTCCCCACGCTGTCGCGCCTCAGCGTCAGCCACAGCCCAGCGGGCCGCCTTCGCCACCGGTGTTCTTCCGGATCTCTACGCATTCCACCGCTACACCCGGAATTCCACCTGCCTCTACAGTGCTCTAGTCCACCAGTTCGCACGGCAGACCTGGGGTTGAGCCCCAGGCTTTCACCGCACGCTTAGCAGACCGCCTACGCGCCCTTTAAACCCAATATCAGTG
+
CCCCCGGGGGGGGGGGGGGGGGGGGGGGGGGGGGGGGGGGGGGGGGGGGGGGGGGGGGGGGGGGGGGGGGGGGGGGGGGGGGGGEGGGGGGGGGGGGGGGGGGGGGGGGGGGGGGGGGGGGGGGGGGFGGGGGGGGGGGGGGGGGGGGGGGFFGGGGFGGGGGGGGGGGGGGGFGFGFGGGCGGGGGGGGGGFGF8=CGEFF99B;?GF<FDFFGFFEB0,8?FFFBFF:?F<AF??F?::BFBAA9
@M00200:207:000000000-ALC1F:1:1104:22066:16590 2:N:0:5
TACTAGGGTATCTAATCCCGTTTGCTCCCCTAGCTTTCGTGCATCAGCGTCAGAAAAGACCCAGTGAGCCGCTTTCGCCACGGGTGTTCCTCACGATATCAACGCATTTCACCGCTCCACCGTGAGTTCCGCTCACCTCTATCTTCCTCGAGCACGGTAGTTTTGGGCGCAGTTCCTCGGTTGAGCCGAGGGATTTCACACCCAACTTTCCGCGCCGCCTACGCACCCTTTATACCCAGTATCAGTG
+
CCCCCGGGGGGGGGGGGGGGGGGGGGGGGGGGGGGGGGGGGGGGGGGGGGGGGGGGGGGGGGGGGGGGGGGGGGGGGGGGGGGGGGGGGGGGGGGGGGGGGGGGGGGGGGGGGGGGGGGGGGGGGGGGGGGGGGGGGGGGGGGGGGGGGGGGGGGGGFFGFGGGGGGGGGGDGFFGGGGGGGGF>FFDDCDGFFF@FFG?B)6@@?F7?EFFFFDF;>>BFFFFBE9?FFFF<AFF?2::>FF>BAD
@M00200:207:000000000-ALC1F:1:1104:13779:17212 2:N:0:5
TACGCGGGTATCTAATCCTGTTTGCTCCCCACGCTTTCGCGCCTCAGTGTCAGTTACAGACCAGAAAGTCGCCTTCGCCACTGGTGTTCCTCCATATCTCTACGCATTTCACCGCTACACATGGAATTCCACTTTCCTCTTCTGCACTCAAGCCTCCCAGTTTCCAATGACCCTCCACGGTTGAGCCGTGGGCTTTCACATCAGACTTAAGAAACCACCTGCGCGCGCTTTAAACCCAATATCAGTG
+
CCCCCEGEGGFGGF<FGGGGGGGGGGGGGGFGGGGEFGGGGGGEGGGF9EFGGGFGGFFG@FFFFGGFGGGGGEGEGGCCFGCGFGFGG;EFGGGGG9FGGFFFGGGGGFGGGCCCE:9FFFDGGAFEGGGGG99>EFEFFGDFFEFDG?@E,@?EFGCD=FGG+?DEGCD?+33?DDGDGEE?*7;7C9C*9AF=A7967FEB@EEGEE+66:FFB>@=(52A@>9>B(6CE)=;6:1:?AA<<-6
@M00200:207:000000000-ALC1F:1:1104:10273:17761 2:N:0:5
TACGCGGGTATCTAATCCTGTTTGCTCCCCACGCTTTCGCGCCTCAGCGTCAGTTACGGGCCAGGAAGCCGCCTTCGCCACCGGTGTTCCTCTCGATATCTACAGATTTCACCCCTACACCGAGAGTTCCACTTCCCTCTCCCGTCCTCTAGCGAGGTAGTTTCGAGCGCCATTCCTTAGTTAAGCCAAGGGATTTCACACTCGACTTGCCAAGCCGCCTGCGCGCCCTTTAAACCCAGTATCAGTG
+
CCCCCGGGGGGGGGGGGGGGGGFGGGGGGGGGGGGGGGGGGGGGGGGGGGGGGGGGGGGGGEGGGGGGGGGGGGGGGGGGDGGGGGGGGGGGGGGGGGGGGGFGGGGGGGGGGGEGGGGGGGGGCCFGGGFGGGGGGGGCGGGGGE67FGGGGGD59@FGGGGGGGGEGGGDGAGGGGDFFFGGGGGGDFGGFGFFFEGF;A@DDFFGFF4>EFGFFF9BF?>FFF;>FFFFADFFB?23A<AADAF
@M00200:207:000000000-ALC1F:1:1104:22374:18305 2:N:0:5
TACGGGGGTATCTAATCCTGTTTGCTCCCCACGCTGTCGCGCCTCAGCGTCAGCCACAGCCCAGCGGGCCGCCTTCGCCACCGGTGTTCTTCCGGATCTCTACGCATTGCACCGCTACACCCGGAATTCCATCTGCCTCTACGGTGCCCTAGCGACACAGTTGCCACGGCCGATCCGGAGTTGAGCCCCGGACTTTCACCACAGCCTTATGCCGCCACCTACGCGCCCTTTACGCCCAATATCAGTG
+
CCCCCGGGGGGGFGGGGFFGGGGGGGGGGGGGGGGGGGGGGGGGGGGGGGGGGGGGGGGGFGGGGGGGGGGGGGGGGGGGGGGGGGGGGGGAGGGGGGGGGGGGGGG>FGGGFDGGGGGGGGGGGGGGFFGGGGGGFGFGGGGGGGDGGGFFF55EGCFCEFGGFGGGCCGGGFGGGDGDGFFGGG4CDDGGF3?2@BGA>F6348::8AF>BBGFFEFFFFFE9@F>0:?<<65.34<??99)45<
@M00200:207:000000000-ALC1F:1:1104:12424:19018 2:N:0:5
TACACGGGTATCTAATCCTGTTCGCTCCCCACGCTTTCGCTCCTCAGCGTCAGTGCCGGCCCAGAGTGCTGCCTTCGCCACCGGTGTTCCTCCTGATATCTGCGCATTCCACCGCTACACCAGGAATTCCGTTCTCCCCTGCATACCTCTAGTCAGCCCGTATCGGAAGCACGCTCAGGGTTGAGCCCTGAGTTTTCACTCCCGACGTGACTAACCGCCTACGAGCCCTTTATACCCAATATCAGTG
+
CCCCCGGGGGGGGGGGGGGGGGGGGGGGGGGGGGGGGGGGGGGGGGGGGGGGGGGGGGGGGGGGGGGGGGGGGGGGGGGGGGGGGGGGGGGGGGGGGGGGGGGGGGGGGDGGGGGGGGGGGGGGGFFGGGGGGGGGGGGGGGGGGGGGGGGGGFFGGGGDECFGGGGGGGGGGFGGGG>GGGGGGGGGGFGGFCACFFGEEFFFFFFD;0><CEGFFFFFFF?>;D(481>2<59F0),:7ABADD4
@M00200:207:000000000-ALC1F:1:1104:10941:19733 2:N:0:5
TACGAGGGTATCTAATCCCGTTCGCTCCCCTAGCTTTCGCGTTTCAGCGTCAGTGTCAGCCCAGCAACCCGCCTTCGCCGCAGGTGTTCCTCTCGATATCTACGCATTTCACCGCTACACCGAGAATTCCAGTTGCCCCTTCTGCACTCTAGCCCCGCAGTATCAGTTGACCTTTCTGGGTTAAGCCCAGAGCTTTCACAACTGACTTGCGGTGGCCGCCTACACGCCCTTTATGCCCAGTATCAGTG
+
CCCCCGGGGGGGGGGGGEGGGGGGGGGGGGGGGGGGGGGGGFGGGGGGGGGGGGGGGGGGGGGGGGGGGGGGGGGGGGGGGGGGGGGGGGGGGGGGGGGGGGGGGGGGGGGGGGGGGGGGGGGGGGGGGGGGGGGGCGFFGGGGGGGGGGFFFGGGGGGGGGGGGGGFGGFGGFFFGGGGGGGGFC>99DGGFGFFFCGFFFFFFFFGFFB@@FGF1>(:?DFFDFFF@6?:AAFBA::BFFA24<>F
@M00200:207:000000000-ALC1F:1:1104:11025:20613 2:N:0:5
TACTGGGGTATCTAATCCCGTTTGCTCCCCTGGCCTTCGTGCCTCAGTGTCAGGAACTGTCCAGAGACCCGCCTTCGCCACTGGTCTTCCTTACGATCTCTACGCATTTCACTGCTACACCGTAAATTCCAGTCTCCTCTCCAGTCCTCAAGCACCGCAGTATCAAATGCAGTTTCGGAGTTAAGCTCCGAAATTTCACACCTGACTTACGGCGCCACCTACGCACCCTTTAAACCCAATATCAGTG
+
CCCCCGGGGGGGGGGGGFGGGGGGGGGGGGGGGGGGGGGGGGGGGGGGGGGGGGGGGGGGGFGGGGGGGGGGGEGGGGDGGGGGGGGGGGGGGGGGFGGGGGGGGGGGFGGGGGGGGGGGGGGGBDFDCDDFDGGCGGGFFDGG;DGGGFDFGGGDECG=CFFGGGGGFGGGDDGGGGDGGGED?CGGDGGDECF*<CFEFDD@@C@CCEFF947*:ADDFF=>@F>=BB3CCEAA77(,5))967<
@M00200:207:000000000-ALC1F:1:1104:7581:22067 2:N:0:5
TACTGGGGTATCTAATCCCGTTTGCTCCCCTAGCTTTCGCGCCTCAGCGTCAGTGTCGGTCCAGAGAGCCGCCTTCGCCACCGGTGTTCTTCCCAATATCTACGAATTTCACCTCTACACTGGGAATTCCACTCTCCTCTCCCGAACTCTAGCCCACCAGTCCCAGACGCACCTCCCAGGTTAAGCCCGGGGCTTTCACGCCTGACTTGATGAGCCGCCTGCGCGCCCTTTACACCCAGCATCAGTG
+
@CCCCFGGGGGGGGGGGGGGGGGGGGGGGGGGGGGCGGEFGGGGGGGGGGGGGGGGGGGGGGGGGGGGGGGFGGGGGGGCGGGGEGGGGGD<FGGCFFGGGGGGGEFGGGGGGGGGGGGGGFGFG8FFGD=EFGGGGG8,AFGGGGGC8D,;DCGFGGFE9FGGGFGFDGCCGFGGGGCDFCCC>EFGGDGGECFBFFGFBFBF:EF+>BCCE;:;9E973=25;A>9>(49<<B50,,(.4)).:)
@M00200:207:000000000-ALC1F:1:1104:17952:24215 2:N:0:5
TACGCGGGTATCTAATCCCGTTCGCTCCCCTAGCTTTCGCGCCTCAGCGTCAGTGTCAGCCCAGCAACCCGCCTTCGCCGCAGGTGTTCCTCTCGATATCTACGCATTTCACCGCTACACCGAGAATTCCAGTTGCCCCTTCTGCACTCTAGCACCGAAGTATCGGCTGACCTTTCCGGGTTAAGCCCGGAGATTTCACAGTCGACCTGCGGTGGCCGCCTACGCGCCCTTTATACCCAGTATATGTGAGC
+
CCCCCGGGGGGGGGGGGGGGGGGGGGGGGGGGGGGGGGGGGGGGGGGGGGGGGGGGFEGGGGGGGGGGGGGGGGGGGGGGGDGEFFEEGGFGGGGGGFEGFGGGGGGDAFCGGGGGGGGGGGGGGGGFGGGGFGFGFFGGGGF,DFGFCDC;;,4;7*@:3EFCD>DGGGGGC4CFGGCD:C*+=E455CGGFG6CA)+)42788>(255.1,9CFBEB6::0535999;:>AA=FF77:8A))).6))-(
@M00200:207:000000000-ALC1F:1:1105:10709:3286 2:N:0:5
TACTGGGGTATCTAATCCTGTTTGCTCCCCACGCTTTCGTGCCTCAGCGTCAGTCGTGGTCCAGCAGGCCGTCTACACCGCGGGTGTTCCTCCCGATATCTACGCATTTCACCGCTACACCGGGAATTCCGCCTGCCTCTCCCACACTCGAGCACCCCAGTTTCCGGCGCACCCTCCCGGTTGAGCCGGGAGATTTCACACCAGACTTAGGGCACCGCCTACGCACTCTTTACACCCAATATCAGTGATAT
+
CCCCCGGGGGGGGGGGGGGGGGGGGGGGGGGGGGGGGGGGGGGFFGGFGFGGGGGGGGDGGGGFGGGGGGGGGGGGGGGGGGGGGGGGGGGGGGD+@FEGGGGGGGGGGGGGGCCCE@FGGGGGCEGGGGGGGGGGFFEGGGCCGGGGGGGEEGGGEGGCCGGGGGGG4CDDGFGGGGGD8>C4CFFDGG5<>*A:6.>>FEF@6?0:<DF0::BF0>B:64,2(76?AF499:7?,(-4:6<D2.).)).
@M00200:207:000000000-ALC1F:1:1105:8513:3778 2:N:0:5
TACACGGGTATCTAATCCTGTTCGCTCCCCACGCTTTCGCTCCTCAGCGTCAGTTGTTGCCCAGAGACCCGCCTTCGCCACCGGTGTTCCTCCCGATCTCTACACATTTCACCGCTACACCGGGAATTCCAGTCTCCTCTGCATCCCTCAAGAACGGCAGTATCAGCCGACGTTTCTCGGTTGAGCCGAGAGATTTCACATCTGACACACCAATCCACCTACACGCGCTTTAAACCCAATATCAGTG
+
CCCCCGGGGGGGGGGGGGGGGGGGGGGGGGGGGGGGGGGGGGGGGGGGGGGGGGGGGGCFGGGFGGGGGGGGGGGGGGGGGGGGGGGDGGGGGCGGGGFGGGGFGGGGGGGGGGGGGGGGGGGGGGDGGGGGGGGGGDCGGGGGGFGGGGGFFGGGGGGGGGGGGCC:?EGG?FGFFCEGGGGFFGFGGGGGFCFCF?GECFFAEC<E1<FFFFFF@FF1@FFF;5791:B>2)9808(:?AA<AA9
@M00200:207:000000000-ALC1F:1:1105:11670:4959 2:N:0:5
TACGCGGGTATCTAATCCTGTTTGCTCCCCACGCTTTCGCTCCTCAGCGTCAGTACTGGCCCAGGATCCCGCCTTCGCCACCGGTGTTCCTCCTGATATCTGCGCATTCCACCGCTACACCAGGAATTCCATTCTCCTCTTCCGGACTCTAGCCGCACGGTTTCCATCGACGTCTGAAGGTTAAGCCTCCAGTTTTCACAACGGACCTGTGCGGCCGCCTACACGCTCTTTACACCCAATATCAGTG
+
CCCCCEGGGGGGGGGGGGGGGGGGGGGGGGGGGGGGGGGGGGGGGGGGGGGGGGGGGGGGGGGGGGGGGGGGGGGGGGGGGGGGGGGGGGGGGGGGGGGGGGGGGGGGGGGGGGGGGGGGGGGGGGGGGGGGGGGGGGGGGGGGGGGGGGGGGGGGEGGGGGGGGGGGGGG>D?GGFBCGGGCFFGFGGGGFFFFECEGEFFF:;BFF@FFEDFBFFE>F:<?<BFF?:DBA>BFFFF??B<5>2<4
@M00200:207:000000000-ALC1F:1:1105:23988:5272 2:N:0:5
CCCGGCGCTGCTGGTCCCCAGCGGCCCAGTCTCTATCGCCCTCGACCTCCTCACCCCCTTCTTCGTCCTCGCCTTACTTTCTCTCCCTCAGTACCTTCGCCTCAATCCCCCCGCTGCTGCGGTCTCCGTCCTCCCACGACCGTCTTTCCTTTCAGCCTACGCGTTGTCCACTCCTCTCCCGCCCACTTCCTCCAGACCTTGTCCCAGACTCTCCAGCGCTACGCTCGGTGCTGCACGCTCCTACGTCTCAT
+
A,A8A+:++++CE-;,;6C,@E+7+@+8<FF<,,B@C,,,@FD+,6@+:,,,,,,:+7@,<,,6,9?,6,8+:CF,E,,,<5,,5EB8?84C,5A,,:+8+4+,,,C,,++++6+6+83,++336,3+8,+=,6+,1++31***64;@,2,,2,,2,,21*42*4)*51,*1*)00+0****)1***+**++)*))),2))+*1))),())))(*).)1(,-4947(2(3()))0/((,((4))(.((444
@M00200:207:000000000-ALC1F:1:1105:15959:5703 2:N:0:5
TACTCGGGTATCTAATCCCGTTTGCTCCCCACGCTTTCGCGCCTCAGCGTCAGGAAATGCCCAGAGACCCGCCTTCGCCACCGGTGTTCCTCCCGATCTCTACACATTTCACCGCTACACCGGGAATTCCAGTCTCCTCTGCATCCCTCAAGAACGGCAGTATCAGCCGACGTTTCTCGGTTGAGCCGAGAGATTTCACGACTGACTTGCCATCCCGCCTACGCGCCCTTTAAACCCAGTATCAGTG
+
CCCCCGGGGGGGGGGGGGGGGGGGGGGGGGGGGGGGGGGGGGGGGGGGGGGGGGGGGGGGGGGGGGGGGGGGGGGGGGGGGGGGGGGGGGGGGGEFGGGGGGGGGGGGGGGGGGGGGGGGGGGGGGGGGGCFEGGGGCGGGGGGGGGGGF?DCEECEGGGGGGFFFFGGEGCC9DGGGGGGGGGGGFCD?CDFGFEFFF?DFFD@84?<EFF6;FF;E>?:?6BFF>>F??4<BBF02<2--64)6)
@M00200:207:000000000-ALC1F:1:1105:14519:6123 2:N:0:5
TACTAGGGTATCTAATCCTGTTTGCTCCCCACGCTTTCGCGCTTCAGCGTCAGTCATCGTCCAGAAGGCCGCCTTCGCCACCGGTGTTCCGCTTGATATCTACGAATTTCACCTCTACACCAAGCATTCCGCCTTCCTCTCCGAGACTCTAGCTGCGCAGTTTCGAGTGCACTTCCATGGTTGAGCCATGGGATTTCACGCCCGACACACGCTCCTGCCTACGCGCGCTTTAAACCCAGTATCAGTG
+
@CCCCEC<FCEFGGEFGGAFEFF8EFFGGCFFGEGDGFFGGGGGGGFFGGGG>F<FCF<CFC@FFFE8FGB:F=@D,F,?FFCGE:FG?FGDEGG@FDFFC@E<?EF<EFEEGCGCCE;EG?==CFADDG8EGGEFFDF=D@=+@6CDG=9,=CFFCECGEADFCC6E6DCCGFGCB<FC;,07*@C77C639D6>B*B):::?=2>9358@;(8))03=C((.6>@F>(,4.6?)4?3(66A><AD
@M00200:207:000000000-ALC1F:1:1105:18218:6404 2:N:0:5
TACAAGGGTATCTAATCCTGTTTGCTCCCCACGCTGTCGCGCCTCAGCGTCAGCAACAGCCCAGCAGGCCGCCTTCGCCACTGATGTTCTTCCCGATCTCTACGCATTCCACCGCTACACCGGGAATTCCACCTGCCTCTACTGTGCTCGAGCCCGACAGTTTAGAAGGCAGCCCTGCGGTTAAGCCGCAGGATTTCACCCCCTACTTATCAGGCCGCCTACGCGCCCTTTACACCCAATATCAGTG
+
CCCCCGGGGGGGGGGGGGGGGGGGGGGGGGGGGGGGGGGGGGGGGGGGGGGGGGGGGGGGGGGGGGGGGGGGGGGGGGGGGGGGGGGGGGGGGGGGGGGGGGGGGGGGGGGGGGGGGGGGGGGGGGGGGGGGGGGGGGGGGGGGGGGGGGGGGDGGDGGGGGGGGGGGGGGGDFGGGGGGGGDGGGGGGGGGFGFFFFGFFFEB?<FFFFFFEEFFBF@<BFFF>E>BFF>>BBFFFFF?FFDB<>A
@M00200:207:000000000-ALC1F:1:1105:19766:6484 2:N:0:5
TACCAGGGTATCTAATCCTGTTTGCTCCCCACGCTTTCGCGCCTCAGCGTCAGTTGTGGTCCAGTTGGCCGCCTTCGCCACCGGTGTTCTTCCCAATATCTACGAATTTCACCTCTACACTGGGAATTCCACCAACCTCTCCCACACTCAAGCCCTGCCGTATCGGATGCCGTTCCCAGGTTGAGCCCAGGCCTTTCACATCCGACGATCAGAGCCGCCTACGCGCCCTTTACACCCAATATCAGTGCGCT
+
CCCCCGDGGGGGGGDGGGGGGGGGGGGGGGGGGGGGGGGGGGGGGGGGGGGGGGGGGGGGGGGGGGGGGGGGGGGGGGGGGGGGGGGGGGGGGAEFGGGGGGGGDEGGGGGGGGGGGGGGGDFFF:FGGGGF8DFEGGGGGGGGGGGGGGGEGGCGCGG8EGGGGDGGDGGGGFGGD7C5EG>FFGGGGGFFEGFFFACEEFFBDB=B=BE=33FF0:676=0>;B049DFAF2BFF:1?:)4).-))((,
@M00200:207:000000000-ALC1F:1:1105:10620:7010 2:N:0:5
TACCAGGGTATCTAATCCCGTTTGCTACCCTAGCTTTCGTGCCTCAGCGTCAGTAGAGACCCAGTAAGCCGCCTTCGCCACCGGTGTTCCATCGGATATCAACGCATTTCACCGCTCCACCCACAGTTCCGCGCGCCCCTACCTCACTCCAGACCGCCGGTCCCCGCGGCCCTTCCCCGGTTGAGCCGGGGGATTTCACCGCGGGCCTGGCGGCCCGCCTACGCGCCCTTTAAACCCAATATCAGTG
+
CCCCCGGGGGGGGGGGGGGGGGGGGGGGGGGGGGGGGGGGGGGGGGGGGGGGGGGGGGGGGGGGGGGGGGGGGGGGGGGGGGGGGGGGGGGGGGGGGGGGGGGGGGGGGGGGGGGGGGGGGGGGGFGGGG6EGGGGGGGGGGGGGGGGCFGDFGFEGGGEEGGFGGGGGGGGGFGGGGGGGGGGGGGGGDGGEGFFFFG8?FFF9>FFFFF09>DBBFFFBB?B9B>B>?:94<FFB234:94).).
@M00200:207:000000000-ALC1F:1:1105:19334:7344 2:N:0:5
TACCGGGGTATCTAATCCTGTTCGCTCCCCACGCTTTCGCTCCTCAGCGTCAGTTGTTGCCCAGAGACCCGCCTTCGCCACCGGTGTTCCTCCTGATATCTGCGCATTTCACCGCTACACCAGGAATTCCAGTCTCCCCTGCAACACTCTAGTCTGCTCGTATCGACTGCAGGCCTGAGGTTGAGCCTCAGGCTTTCACAGCCGACGCAACAAACCGCCTACGCGCTCTTTAAACCCAGTATCAGTG
+
CCCCCGGGGCFGGFGGGGGEGFFGGDGGGGGGGGGGGGGEFGGGGGG,@FGGGGGGGGGGGGFGGFFFF@FEGGGGGGGGDFGDG7FGGGGGGGGGGGGGFGGGGDGGGGGGGGD6EGGGGGFG+AFGGGGCDGGGG8=D8F,DEGGGGGGGGGC8E,,@E>GGD?EGGGFD5?GG**@?FGGGDFGC49CC*;AEF6EE4;5ABFF>BFFDFFFFFF;@(37(4>9??AAA24B):?::4<AFF<9
@M00200:207:000000000-ALC1F:1:1105:24866:8551 2:N:0:5
TACAGGGGTATCTAATCCTGTTTGCTACCCATGCTTTCGCGCCTCAGCGTCAGGGAATGCCCAGAGACCCGCCTTCGCCACCGGTGTTCCTCCCGATCTCTACACATTTCACCGCTACACCGGGAATTCCAGTCTCCTCTGCATCCCTCAAGAACGGCAGTATCGGCCGACCCCCCTGAGTTGAGCCCAGGGATTTCACGACCGACTTGCCATCCCGCCTACGCGCCCTTTAAGCCCAATATCAGTG
+
CCCCCCFGGGGGGGGGGGGGGGGGGGGGGGGGGGGGGGGGDGGGGGGGDGGGGGGGGGFGGGGGGGGGGGDGGGDGFGGGGGGGGGGGGGGGGGGGGGGGGGGGGGGGGGGGGGGGGGGGFGGGCEFDGGGGGGGGGGGGGFGGGGGGGGGGGGGGGGGDFGGGGGGGDGGGGBDGGFFC9,CFGGGGGGGGFGFF=);7(=:5(9>DACFFFFFF079:((-7>DFF918>29FFF137)5A92:<
@M00200:207:000000000-ALC1F:1:1105:8820:8558 2:N:0:5
TACTGGGGTATCTAATCCTGTTCGCTCCCCACGCTTTCGCACCTCAGCGTCAGTATCGGCCCAGAGACCCGCCTTCGCCACCGGTGTTCCTCCTGATATCTGCGCATTTCACCGCTACACCAGGAATTCCAGTCTCCCCTGCCGAACTCTAGCCTGCCCGTATCGACTGCAAGCTCGGAGTTGAGCCCCGAGTTTTCACAGCCGACGCGACAGACCGCCTACGAGCTCTTTACACCCAATATCAGTG
+
CCCCCFGGGGGGGGGGGGGGGGGGGGGGGGGGGGGGGGGGGGGGGFGGGGGGGGGGGGGGGGGGGGGGGGEGGGGGGGGGGGGGGDGGGGGGGFDFDFGGGGGDGGGGGGGGGGGGGGFGGFFGGGGGGG,CEFGGFDGFGGGGCCCGGGGGGGGFFDFEEEGGG+@ED?F7DFFGDDE>:AF>FGGFDDE:FDAC=CG<>FFEB>1769>(,(0<()441?:(4@9?<42)6>F<;(4())6)).)
@M00200:207:000000000-ALC1F:1:1105:15976:8638 2:N:0:5
TACTCGGGTATCTAATCCCGTTTGCTCCCCTGGCTTTCGCGCCTCAGCGTCAGGAGATGCCCAGAGACCCGCCTTCGCCACCGGTGTTCCTCCCGATCTCTACACATTTCACCGCTACACCGGGAATTCCAGTCTCCTCTGCATCCCTCAAGAACAGCAGTATCGGCCGACTCCCCTCAGTTGAGCCAAGGGATTTCACGACCGACTTGCCATCCCGCCTACGCGCCCTTTAAGCCCAATATCAGTG
+
CCCCCGGGGGGGGGGGGGGGGGGGGGGGGGGGGGGGGGGGGGGGGGGGGGGGGGGGGGGGGGGGGGGGGGGGGGGGGGGGGGGGGGGGGGGGGGGGGGGGGGGGGGGGGGGGGGGGGGGGGGGGGGGGGGGGGGGGGGGGGGGGGGGGGGGG9DGGGGGGGGGGDDGGGGGGGFGGFGGGGC7CGGGGGGGGFGFFFEGFFFF:0:@;EEFEFFFFFFFFFD?BFDFFFFF<DAFF<?<::4>D4<D
@M00200:207:000000000-ALC1F:1:1105:23839:8681 2:N:0:5
TACAAGGGTATCTAATCCCGTTTGCTCCCCTGGCTTTCGCTCCTCAGCGTCAATATTGGTCCAGGATGCCGCCTTCGCCACCGGTGTTCCTCCAGATATCTACGCATTTCACCGCTACACCTGGAATTCCGCATCCCTCTCCCAAATCCAAGCCATCCAGTATCACACGCAGTTCCCCAGTTAAGCTGAGGGATTTCACGTATGACTTAGTTGGCCGCCTACGAGCCCTTTAAACCCAATATCAGTG
+
CCCCCFGGGGGGGGGGGGGGGGGGGGGGGGGGGGGGGGGGGGGGGGGGGGGGEGCFGFFGGGGGGFFFGGGGGGGGGGGGGGGGGGGGGGGGGGGDGGGGGGGGGGGGGGGGGGGGGGGGGGGGGGGGGGGGDEGFGCGGGFGG8=DF=AFFGGGGGGGFG8FFEFFGGGGGGFGGG?,+5E7EGGGFDF:7?GFF>EG@D9FFFFEECEFFF=FFAE9>279(2?9?D;@C5>FFFF@DFFFC?C<
@M00200:207:000000000-ALC1F:1:1105:13741:10415 2:N:0:5
TACCGGGGTATCTAATCCTGTTTGCTACCCACGCTTTCGCGCATCAGCGTCAGTACCGGTCCAGGTAGCCGCCTTCGCCACTGGTGTTCCTCCCAATATCTACGCATTTCACCGCTACACTGGGAATTCCGCTACCCCCTCCCGGCCTCAAGCCAGACAGTTTCAAAGGCAGTTCCTCAGTTGAGCCGAGGGATTTCACCTTTGACTTGTCAAGCCGCCTACGCGCCCTTTACGCCCAATATCAGTG
+
CCCCCGGGGGGGGGGGGGGGGGGGGGGGGGGGGGGGGGGGGGGGGGGGGGGGGGGGGGGGGGGGGGGGGGGGGGGGGGGGGGGGGGGGGGGGGGGGGGGGGGGGGGGGGGGGGGGGGGGGGGGGGGGGGGGGGGGGGGGGGGGGGGGGGGGFGGGGGGGGGGGGGGGDFGFGGFGGGGGGGGGGGGGGGGGGFGFFFFGFFFFFFFFFECFFE@AFBFFFFD;@>E;BFB7AFBFFFBF?BAFAFFF
@M00200:207:000000000-ALC1F:1:1105:10570:10731 2:N:0:5
TACTGGGGTATCTAATCCTGTTTGCTCCCCACGCTTTCGCGTCTCAGCGTCAGTATCCAACCAGGGGGCCGCCTTCGCCACCGGTGTTCCTCCCGATATCTACGCATTTCACCGCTACACCGGGAATTCCACCCCCCTCTTTGGTACTCTAGCTTGCCAGTTTCATGCGTCGTTCCTCGGTTAAGCCGAGGGCTTTCACACATGACTTCGCAGACCGCCTACACGCCCTTTACGCCCAGTATCAGTG
+
CCCCCGGGGGGGGGGGGGGGGGGGGGGGGGGGGGGGGGGCFGGGGGGGGGGGGGGGFFGGGGGGDGCFGGGGGGGGGGGGGGGGGGGGGGGGCBFGGGGGGGGGGGGGGGGGGGGGGGGGGGEFGGGGGGGGFGCGGGGGGGGFFFGGGGFGGAACCGFGGGGFCFCGGEDDDEGGGGGGGGGC7?DGD3=DBFFFFEGFE>49AB>9)4<1(7FF>EFFBFF<:BB>9FD<A0BEBF?B4):4)6:
@M00200:207:000000000-ALC1F:1:1105:27550:11589 2:N:0:5
TACCGGGGTATCTAATCCTGTTTGATCCCCACGCTTTCGTGCCTCAGTGTCAATAATTGTGTAGCAAGCTGCCTTCGCTATCGGTGTTCTATGTCATATCTAAGCATTTCACCGCTACATGACATATTCCGCTTACCTCCACAATATTCAAGATTGATAGTATCAACGGCAGTTTCCGAGTTAAGCCCGGAGATTTCACCACTGACTTACCAACACACCTACGCACCCTTTACGCCCAATATCAGTG
+
CCCCCGGGGGGGGGGGFGGGGGGGGGGGGGGGGGGGGGGGFGGCFGGGGGFFFGGGGGGGGGGGGGCGGGGGGGGGGGGGGGGDGGGGGGGGGGFFFGGGGDGGGGGFEGGGGGGEGGFDGCGFGFGGFCCECCCCFEGGFFD,@ECFGF8FDGGFFGGGGGFGDECCC>DCDFGFF>CCFCGGFGGF>>EGFF7;;0B6=CFF@FECFFAC@A*:<?9BB@25=29227)/66)8(63@43??5C?
@M00200:207:000000000-ALC1F:1:1105:18860:12187 2:N:0:5
TACTGGGGTATCTAATCCTGTTTGCTCCCCACGCTTTCGTGCCTCAGCGTCAGGAATTGTCCAGGGACTCGCCTTCGCCACTGGTGTTCCTCCCGATATCTACGCATTTCACTGCTACACCGGGAATTCCAGTCCCCCCTCCAATCCTCTAGCCGAATAGTATCCCATGCCATTTCCAAGTTGAGCTTGGAGATTTCACATGAGACTTACCCGACCACCTACGCACCCTTTAAACCCAGTATCAGTG
+
CCCCCGGGGGGGGGGGGGGGGGGGGGGGGGGGGGGGGGGGGGGGGGGGGGGGGGGGGGGGGGGGGGGGGGGGGGGGGGGGGGGGGGGGGGGGGGGGGGGGGGGGGGGGGGGGGGGGGGGGGGGGGGGGGGGGFGGGGGEGGGGGGGGGGGGGGGGGCGGGGGGGFFGGGGGGGFFGFFGFGGGGGGFCFGGGFFAEFEGEEFFFEFFFFF>>4):6>FDBBEFFFFFFFFFFFFFF@FFFFFCEEEC
@M00200:207:000000000-ALC1F:1:1105:11900:12691 2:N:0:5
TACTGGGGTATCTAATCCTGTTTGCTCCCCACGCTTTCGCACCTCAGCGTCAGTATTGGCCCAGGTCGCCGCCTTCGCCACTGGTGTTCCTCCCGATATCTACGAATTTCACCTCTACACCGGGAATTCCGCGACCCTCTTCCATACTCAAGCTTTGCAGTTTCGGATGCACGTCCTTGGTTGAGCCGAGGGATTTCACATCCGACTTGCGAAGCCGCCTACGTGCGCTTTATACCCAATATCAGTG
+
CCCCCGGGGGGGGGGGGGGGGGGGGGGGGEGGGGGGGGGGDFGGGGGGGGGGGGGGGGGGEGEGGGGGGGGGGGGGFGGGGGGGGGGGGGGGFEFCGGGGGGGGGGGGGGGGGGGGGGGGGGGGGGGCFDFGGGECGFGGGGGDFGGFDG?BFGGFFGGGGFGGGG>CDGGGGFFGGFCDGFCGGGGGGGGGFGFFFFGFFFFF?0(;4);0615=@EFFFFFFBF>B>F:<A4=B?DBBD<<9AA>
@M00200:207:000000000-ALC1F:1:1105:16524:13032 2:N:0:5
TACTGGGGTATCTAATCCTGTTTGCTCCCCACGCTTTCGCGTCTCAGCGTCAGAACTGGTCCAGCTGGCCGCCTTCGCCACGAGTGTTCTCCCCCATCTCTACGCATTTCACCGCTACACAGGGAATTCCACCAGCCCCTCCCAGCCTCAAGCTCCGCCGTTTCCGTGGCTCAATACAGTTGAGCTGTATGCTTTCACCACCGACCTGCGAAGCCGCCTACACGCCCTTTAACCCCAATATCAGTG
+
CCCCCGGGGGGGGGGGGGGGGGGGGGGGGGGGGGGGGGGGGGGGGGGGGGGGGFGGGGGGGFGGGGGGGGGGGGGGGGGGGGDGGGGGGGGFGGGGGGGGGGGGGGGDFGGGGGGGGGGGGGGGGGGGGGGGGDFGDEGDGGGGGGGGGGGGFGGGGGGGGGCGGGGGGGGGGFGCGGGFGG;FGGGGGGFGFDFFF6:=BDEB>BFDFFF10>)=BAFDDFFFF>9970<<)57>?BF02<A<56
@M00200:207:000000000-ALC1F:1:1105:19950:13344 2:N:0:5
TACTCGGGTATCTAATCCTGTTCGCTCCCCATGCTTCGCTCCTCAGCGTCAGTTACGGCCCAGAGACCCGCCTTCGCCACCGGTGTTCCTCCTGATATCTGCGCATTTCACCGCTACACCAGGCATTCCAGTCTCCCCTACCGCACTCTAGTCTGCCCGTACCCACTGCAGGCCCGGGGTGAAGCCCCGAGTTTTCACAGCAGACGCGACAGACCGCCGACGAGCTCTTTACACCCAATATCAGTGCGACC
+
CCCCC6C+C@@FGGGGGGGGDFGGEGFGGGFG<EFGFGGGGGGGEFEFGGGGGGCFF,F@+@C@FFGCFCFGG:FD7:,@FFEFGFEGFCGGGGGGGGGGGFCGEGEFFE??FCC+6EDFDF:+,AFDD9B4@==E8=F+16@E>CEGGG8>=FGGG8=CCC+@,;CC?7CFGDGGCD?C*;;+*;C4?<E<88BE7?DE;FF45069.7B110))4.(-479;;>F<A))64AF>?01>))).)))((-3
@M00200:207:000000000-ALC1F:1:1105:15372:13528 2:N:0:5
TAAAGGGTATCTAATCCCGTTTGCTCCCCTAGCTTTCGCGCTACAGCGTCAATGTCGGTCCAGGATGCCGCCTTCGCCACCGGTATTCCTCCAGATATCTACGCATTTCACCGCTACACCTGGAATTCCGCATCCCTCTCCCGAATTCAAGCCCACCAGTCTCGAACGCAGTTCCCGGGTTGAGCCCGGGGATTTCACGTTCGACTTAGCAGGCCGCCTACGCGCCCTTTACACCCAGTATCAGTG
+
CCCCCGGGGGGGGGGGGGGGGGGGGGGGGGGGGGGGGGGGGGGGGGGGGGGGGGGGGGGGGGGGGGGGGGGGGGGGGGGGGDGGGGGGGGGGGGGGGGGGGGGGGGGGGGGGGGGGGGGGGGGGGGGCFGGGGGGGGGGGGGGEDGGGGGFGGGGGGGGGGGGGGGGGGGGGGFGGGGGDCGFGGGGGGGGGBFFEFFGB@FFFFF;EFFF<DF>EFFFD@<BFB>>F??AD><5>6:BF4>BB<D
@M00200:207:000000000-ALC1F:1:1105:17721:14397 2:N:0:5
TACTGGGGTATCTAATCCTGTTTGCTCCCCACGCTTTCGCGCCTCAGCGTCAGAATCGAGCCAGAGAGCCGCCTTCGCCACCGGTGTTCTTCCCAATATCTACGAATTTCACCTCTACACTGGGAATTCCACTCTCCTCTCTCGATCTCAAGCCTTGCAGTATCGAGCGCATTCCCCGGGTTAAGCCCAGGTCTTTAACGCCCGACTTGCAAGACCGCCTGCGCGCCCTTTATACCCAATATCAGTG
+
ACCCCEFGFFFGFFAFFGGCGGGEFFEGGGFGGGGFFGGGGGGGGFFGGGGEEFFGGGGGGGGGGGFFFGDCGEFGGGGGDGFG:C4FFGDAFGGGGGGGGFFCFCEDFG<@FEGGF9;FGFGGC@@=ED;F=D9EFG?DGFGEGFGFGGGG?FFF?FCFFGGF>++@CC6?6C<FF7:>8:5CDCCFG>F;FDF4BEG9AE4B5@B(7C=?33A;6B1(6@6@9D>>02,)64@FF?6?2)6:4>A
@M00200:207:000000000-ALC1F:1:1105:26773:14562 2:N:0:5
TACTAGGGTATCTAATCCTGTTTGCTCCCCTAGCTTTCGCGCCTCAACGTCAGTATCCGTCCAGAAGATCGCCTTCGCCACTGGTGTTCCTCCCGATATCTACGCATTTCACCGCTACACCGGGAATTCCATCTTCCTCTCCGGAACTCTATCCTCCCAGTATCTTGTGCACTTCCCAGGTTAGGCCCGGGGCTTTCACACAAGACTTGAAAGAACGCCTACGCGCCCTTTAAACCCAGTATCAGTT
+
CCCCCFGGGGGGGGGGGGGGGGGGGGGGGGGGGGGCGGGGC@GGGGGGGGGGGGGGGGDGGGGGGGGGGGGDGGGGGGGGGGGGGGGGGGGGG@FGGGGGGGGGGGGGFGGGGGGGGGGGFGGGFFFGFGFCGG8FFAFGGGGGEGGFGGGFC8EG8EFFGGGDFDGGGGGGCACCFFGGGGGGCFDDGDGGFGFEFEGFEFFFF@B4*.8*.:0A9>3@1@?BBFFFBDE)7)2A1(47>49<AB)
@M00200:207:000000000-ALC1F:1:1105:17154:17871 2:N:0:5
TACGGGGGTATCTAATCCTGTTTGCTCCCCACGCTTTCGTGCCTCAGCGTCAGTATCGGGCCAGTGAGCCGCCTTCGCCACTGGTGTTCTTGCGAATATCTACGAATTTCACCTCTACACTCGCAGTTCCACTGACCTCTTCCGGTCTCAAGCCAATCAGTATCGAAGGCAATTCTGTGGTTGAGCCACAGGCTTTCACCCCCGACTTCATCGGCCGCCTACGCGCCCTTTAAACCCAATATCAGTG
+
CCCCCGGGGGGGGGGGGGGGGGGGGGGGGGGGGGGGGGGGGGGGGGGGGGGGGGGGGGDGGGGGGGGGGGGGGGGGGGGGGGGGGGGGGGGGGGGGGGGGGGGGGGGGGGGGGGGGGGGGGGGGGGFGGGGGGGGGGGGGGGGGGGGGGGGGGCGGGGGGGFGGGGFDGGGGGFGGGGGFGGGFG6?CCGGGFGFEACCB96??3:@0)9@CFFFFFA9?<203;EF;BF2:9)0?B?(13A<994)
@M00200:207:000000000-ALC1F:1:1105:8482:17996 2:N:0:5
TACGCGGGTATCTAATCCTGTTTGCTCCCCACGCTTTCGCGTCTCAGCGTCAGTACCGTCCCAGCAAGCTGCCTTCGCCATTGGTGTTCCTCCCGATATCTGCGCATTCCACCGCTACACCGGGAATTCCGTTCTCCTCTACCAGACTCTAGCCATAGCAGTATCGACGGCAGTGCCGAGGTTGAGCCTCGGTATTTCACCGCCGACTTACTAAGCCGCCTACGAGCTCTTTACACCCAATATCAGTG
+
CCCCCGGGGGGGGGGGGGFGGGGGGGGGGGGGGGGGGGGGCFGGGGGGEGEGGGGGGGGGGGGGGGGGGGGGGGGGGGGGGGGGGGGGGGGGGGGGGGGGGGGGGGGGGEGGGGGGGGGGGGGGGGGGGGFGFGGGGGGGGGGCFGGGGGGGGGGFF:EFGGGGGGGGGGGGGFFGGGGGDGGGGFFGFGGGEGFFFEGFEFADBFFBFBFFFFFFFF>FFB?:?@>>?FFBF9*9?0(438).52:)
@M00200:207:000000000-ALC1F:1:1105:13018:21363 2:N:0:5
TACGGGGGTATCTAATCCCGTTTGCTCCCCTGGCTTTCGCGCCTCAGCGTCAGTGTTGGCCCAGCAACCCGTCTTCACCTCAGGTGTTCCTCTTGATATCTGCGCATTCCACCGCTACACCAGGAGTTCCGCTCTCCCCTGCCTACCTCTAGTCTGACCGTATCGGAAGCAGGCTAAGGGGTAAGCCCTGAGTTTTCACTCCCGACGCGACAAACCGCCTACGAGCCCTTTAAACCAAGTATCAGTGAG
+
B<BCCGGGGDF<E<CEEAFFGFGFFGGGGGGGGGGG?FFCF@B@EDFFFCFCFGGGGGGGFG:FGAFFFCFFGFDE@CEFGAFCCFFGGGGGGDEE<EFFGFEBFG@FEAEEE>EEEFGGG@ECAFADEABEEGFGFGG6@DDDE?EDG?AFAA7<,@,;:9=?CDEDGCCCGF7*;CFF*=9*?C0;?CFCB+=@A<=?E48:92:9:9A96@):,),(,3-8?:360()--490(-:-5.45>6544
@M00200:207:000000000-ALC1F:1:1105:21890:22087 2:N:0:5
TACAAGGGTATCTAATCCCGTTTGCTCCCCTAGCTTTCGCACCTCAGCGTCAGAAATGGACCAGAGAGCCGCCTTCGCCACCGGTGTTCTTCCCAATATCTACGAATTTCACCTCTACACTGGGAATTCCACCATCATCTCCCGAACTCGAGCGCACCAGTCTCAAGCGCGGTTCCCAGGTTGAGCCCGGGGCTTTCACGCCTGACTTGATGCACCGCCTACGCGCCCTTTACACCCAATATCAGTG
+
CCCCCGGGGGGGGGGGGGGGGGGGFGGGGGGGGGGGGGGGGGGGGGGGGGGGGGGGGGGGFGGGGGGGGGGDGGGGGGEGGGGGGGGGGFGFGGGGGGGFGGGGGE@FGGGGGGCFGGFGGGGGGGGGGGGGGGGG,EFGGGGGGGGGACGEEEGGGGGGGGCFGGGGDE6DDFGGGCE55EFGGGGG>CDGFGF@FCGFFFFF=EEEFFFF9<A;,=9@;60:0>>31:?9)5?F>F:17)4<BBA
@M00200:207:000000000-ALC1F:1:1105:16450:22895 2:N:0:5
TACAAGGGTATCTAATCCTATTTGCTCCCCACGCTTTCGTGCCTCAGCGTCAGTAATGGCCCAGCAAGTCGCCTTCGCCACTGGTGTTCCTTCTAATATCTACGCATTTAACCGCTACACTAGAAATTCCACTTGCCTCTACCATACTCAAGCAACTCAGTTTTTGTAGCGAACCGGAGTTAAGCTCCGGGCTTAGACTACAAACTTAAGAAGCCGCCTACGCACCCTTTAAACCCAATATCAGTG
+
CCCCCGGGGGGGGGGGGGGGGGGGGFGGGGGGGGGGGGGGGEGGGGGGGGGGGGGGGGGGFGGFGGGGGGGGGGGGGGGGDGGGGGGGGGGGGGGGGGGGGGFGGGGGGGGFGGGGGGGGGGGGGGGGGGGGFGFCGFGGGGGGGGGGGGGGGGGGGGGGGFGGGCGGGGDGGFDDC6>D?CFGGGCF6C9@ACFEAEGEFAFFFFFEE4@;:@9@=):>B?F@FE;1@@C5>E4>D6=4?CCEFE
@M00200:207:000000000-ALC1F:1:1105:10545:23079 2:N:0:5
TACAGGGGTATCTAATCCCGTTTGCTCCCTACGCTTTCGCGTCTCAGCGTCAGGACAGGCCCAGTGATCCGCTTTCGCCACCGGCGTTCCCTTAGATCTCTACGCATTTCACCGCTCCACCTAAGGTTCCGATCACCTCTACCTGCCTCAAGGACGATGGTTTGCCCGGCAGTTCCATGGTTGAGCCATGGGATTTCACCAAACACCTTCCGTCCCGCCTACACGCGCTTTAAACCCAGTATCAGTGCGAT
+
CCCCCGGGGGGGGGGGGGGGGGGDGGGGGGGGGGGGGGGGGEGGGGGGGGGGGGGGGGGGGGGGGGGGGGGGGG,CCGGEGFDGGGGGGGGGGGFGAFGGGGGGFGGGFGGGGGGGGGGGGGGGGGGGGGDEGGGGD9EFGG9EGGGGGGGDGGFGDGGGGFGGGGGGGEGGGFGGGGGGDFDGC?FFGGGCFFFFFFGFFFFF=>@=EF4;@FE:18>?68E@(),-4:<A><FF:<F>BA>DA9<)42,
@M00200:207:000000000-ALC1F:1:1106:16613:2302 2:N:0:5
TACCGGGGTATCTAATCCTGTTCGCTCCCCACACTTTCGCTCCTCAGCGTCAGGTAATGCCCAGAGAACCGCCTTCGCCACCGGTGTTCCTCCTGATATCTGCGCATTTCACCGCTACACCGGAAATTCCGCTTCCCTCTACCGTACCCTAGCTATTCAGTCTCGAATGCAATTCCCAGGTTGAGCCCGGGGCTTTCACGAGAGACTTGTCCGCCCGCCTACGCGCCCTTTAAACCCAATATCAGTG
+
CCCCCGGGGGGGGGGGGGGGGGGGGGGGGGGGDGGGGGGGGGGGGGGGGGGGGGGGGGGGEFGGGGGGGGGGGGEGGGEGGGGGGGGGGGFGFGCGGGGGGFDFGGGGGGDGGGGGGGGFGGCEEDAFGGGGGGG8EGGGGGGGGG6CFGFFGGFGGGGGGGGGGGGFGGGCGFGGFFCF@C5*C6C4;DDDEGGFFFGBBF25=5=9<CBF@@G39E;(3A<BFFF>>(46AAFFE:(2)-46)).
@M00200:207:000000000-ALC1F:1:1106:23077:2493 2:N:0:5
TACTGGGGTATCTAATCCCGTTTGCTCCCCTAGCTTTCGCGCATCAGCGTCAGTGTCAGCCCAGCAACCCGCCTTCGCCGCAGGTGTTCCTCTCGATATCTACGCATTTCACCGCTACACCGAGAATTCCAGTTGCCCCTTCTGCACTCTAGCCCCGCAGTATCGGCTGACCTTTCCGGGTTAAGCCCGGAGATTTCACAGTCGACTTGCGGTGGCCGCCTACGCGCCCTTTACACCCAATATCAGTG
+
CCCCCDGGGGGGGGGGGFGGGGGGGGGGGGGGGGGGGGGGGGGGGGGGGGGGGGGGGGGGGGGGGGGGGGGGGGDGGGGGGGGEFGGGGGGGFGGGGGDGGFGGGGGGGGGGFGGGGGGFGGGGDEGGGGGGFGGGGGGGGGGGGGGGGGGGGFGEEGGGGGGGGGGGDC>CFFGGFGDCEEFDFGGGGCCGFGGFF?GEFFFBFF@FA3A=;9<)63,7:>:FFF>;>FB74<7C52<::744<)-.
@M00200:207:000000000-ALC1F:1:1106:13257:3344 2:N:0:5
TACCCGGGTATCTAATCCTGTTTGCTCCCCACACTTTCGCTCCTCAGCGTCAGGTAATGCCCAGAGAACCGCCTTCGCCACCGGTGTTCCTCCTGATATCTGCGCATTTCACCGCTACACCAGGAATTCCGTTCTCCCCTGCATACCTCTAGTCTGCCCGTATCGGAAGCAAGCACACAGTTAAGCTGTGTGTTTTCACTCCCGACGCGACAAACCGCCTACGAGCCCTTTATACCCAATATCAGTG
+
CCCCCGGGGGGGGGGGGGGGGGGGGGGGGGGGGGGGGGGGGGGGGGGGGGGGGGGGGGGGFGGCFGGGGGGGGGGGGGGGGGGGGGGGGGGGGGGGGCFGGGGGGGGGGGGGGGGGGGGGGGGGGFGGGGGGGGGGGGGGGGGGFGGFGGD=DCFGGGFCCEFCEGGEG?CCCFGGFGGG9ECGGGGGFD<C;CFBFFGEFFFFFFFB=BEB@(C81>1?;8428>>FF<2<)6BC@)4:7A<:>42
@M00200:207:000000000-ALC1F:1:1106:15678:4866 2:N:0:5
TACCGGGGTATCTAATCCTGTTTGCTCCCCACGCTGTCGCGCCTCAGTGTCGGCTATTGGACCTTGCGGTCCACTGCCCAGCAGATCGCCTTCGCCACCGATGTTCTTCCCGATCTCTACGCATTCCACCGCTACACCGGGAATTCCACCTGCCTCTACTGTGCTCGAGCCCGACAGTTTAGGAGGCAGCCTCGCAGTTGAGCCGCGAGATTTCACCCCCTACTTATCAGGCCGCCTACGCGCCCTTTAA
+
CCCCCGGGGGGGGGGGGGGGGGGGGGGGGGGGGGGGGGGGGGGGGGGGGGGGGGGGGGGGGGGGGGGGGGGGGGGGGGGGGGGGGGGGGGGGGGGGGGFGGGGGGGFGGGGGGGGGGGGGGGGGGCFGGGGGGGGGFGGGGGGGGGGGGGGGGGGGGGGGGGGGGG>@3@CGGFGDFGGGGGGGFGGGGGGGFGGFFFGFFFFFFB>9>;FFDFGFBFFF>F??>FBFFA7<FBDCBF<?FBFF>F<0)<
@M00200:207:000000000-ALC1F:1:1106:20184:6007 2:N:0:5
TACTGGGGTATCTAATCCTGTTTGCTCCCCACGCTTTCGCGTCTCAGCGTCAGTATCCAACCAGGGGGCCGCCTTCGCCACCGGTGTTCCTCCCGATATCTACGCATTTCACCGCTACACCGGGAATTCCACCCCCCTCTTTGGTACTCTAGCTTGCCAGTTTCATGCGTCGTTCCTCGGTTAAGCCGAGGGCTTTCACACATGACTTAGCAGACCGCCTACACGCCCTTTAAACCCAATATCAGTG
+
CCCCCGGGGGGGGGGGGGGGGGGGGGGGGGFGGGGGGGGGGGGGGGGGGGGGEGGGGGGGGGGGGGGGGGGGGGGGGGGGGGGGGGGGGGGGGGGGGECGGGGGGGGGGGGGGGGGGGGGGGDEDGGGGGADGGGGGGGGGGGGGFGGGGGFGGFGGGFGGGGGGGFGGGGGDFGGFGDCEGG>FGD:DCDG>F5=FFGFF5:=>?<>DAFF2:FF0@>F?@:B?:<9B:?B>)9<B02?FFB9A4<
@M00200:207:000000000-ALC1F:1:1106:10070:6057 2:N:0:5
TACAGGGGTATCTAATCCTGTTCGCTCCCCACGCTTTCGTGCCTCAGCGTCAGTTACAGCCTAGTAAGCTGCCTACGCAATCGGTGTTCTTGATGGTATCTATGCATTTCACCGCTACACCATCAATTCCGCCTACCTCGTCTGTACTCAAGCCTTACAGTATCAATGGCAGTTCCATCGTTGAGCGATGGGCTTTCACCACTGACTTATAAGGCCGCCTACGCACCCTTTACACCCAATATCAGTG
+
CCCCCCEGGGGGGGGGGGGGGGGGGGGGGGGGDGGGGGGGGGGGGGGGGGGGGGGGGGGGGGFFGGGGGGGGGGGGGGGGGGGGGGGGGGGGGGGFFGGGGGGGGGGGGGGGGGGGGGGGGGGGFFFGGGFGGGGGGGGGGGGGFFGGGGGGGGGGGGGGGGGGG?FGDGGGGFGGFGGGGG?FGGGDGGGGFGGFFFGFFFFFFFFFECFFC@GFFEAAAFFFFF>F2=E4CCF8AD1@FFFFEEE
@M00200:207:000000000-ALC1F:1:1106:12564:7137 2:N:0:5
TACAAGGGTATCTAATCCTGTTTGCTCCCCACGCTTTCGCGTCTCAGCGTCAATACCGTCCCAGTGAGCTGCCTTCGCCATTGGTGTTCCTCCTGATATCTGCGCATTTCACCGCTACACCAGGAATTCCGTTCTCCCCTGCATACCTCTAGTCTGCCCGTATCGAAAGCAAGCCAGGTGTTAAGCACCTGGTTTTCACTCCCGACGCGACAAACCGCCTACGAGCCCTTTAAACCCAATATCAGTG
+
CCCCC@FGGGGGGGGGG9FGGGGGGGGGGGGGDGGGGGGGGGGGGGGGGGGGGGGGGGGGGGGGGGGGGGGGGGGGGGGGGGGGGGGGGGGGGGGGGGGGGGGGEGGGGGGGGGDEGEDGFGGDFC:?EGGGGGGGGGGFGGGFGGFFGFGGGGGGGGGGGGDFG?FGGGGFGF?FFFFGFGGCGGGGGGGFFFGFFFGFFFFFADFFFFFA2@FF@E;;?F@FDF@?1@3>CFFG30:B7ABAF<A
@M00200:207:000000000-ALC1F:1:1106:11277:7488 2:N:0:5
TACGAGGGTATCTAATCCCGTTTGCTCCCCTGGCTTTCGCTCCTCAGCGTCAGTGTTGGTCCAGGATGCCGCCTTCGCCACCGGTGTTCCTCCAGATATCTACGCATTTCACCGCTACACCTGGAATTCCGCATCCCTCTCCCAAACTCAAGCCAACCAGTATCGGACGCAGTTCCCCGGTTAAGCCGAGGGATTTCACGTCCGACTTAGTTGGCCACCTACGAGCCCTTTATACCCAATATCAGTG
+
CCCCCGGGGGGGGGGGGGGGGGGGGGGGGGGGGGGGGGGGGGGGGGGGGGGGGGGGGGGGGGGGGFFGGGGGGGGGFGGGGGGGGGGGGGGGGGFGGGGGGGGGGGGGGGGGGGGGGGGGGGGDCFGGGGGGGGGGGGGGGGGGCGGGGGGGGGGGGGGGFGGGD>DGDGDGGFGGFFGDGG4CGGGGDDGDEGGEF<CDFFD>0>BDCEFFCFGFEF?FFF0?FF>(4<:<A)6:FF(8):64566
@M00200:207:000000000-ALC1F:1:1106:21695:8017 2:N:0:5
TACTCGGGTATCTAATCCTGTTTGATCCCCACACTTTCGTGCCTCAGCGTCAGTTACAGCCTAGTAAGCTGCCTTCGCTATAGGTGTTCTTGACGATATCTAAGCATTTCACCGCTACACCGTCAATTCCGCCTACCTCATCTGTACTCAAGCCCATCAGTATCAATGGCACAATTCCAGTTAAGCTGAAATATTTCACCACTGACTTAATAGGCCGCCTACGCACCCTTTAAGCCCAATATCAGTG
+
CCCCCEGGGGGGGGGGGGGGGGGGGGGGGGGGGGGGGGGGGGGGGGGGGGGGGGGGGGGGGGGGGGGGGGGGGGGGGGGGGGGGGGGGGGGGGGGGGGGGGGGGGGGGGGGGGGGGGGGGGGGGGGGGGGGGGGGGGGGGGGGGGGGGGGGFFGGGGGGGGGGGGGGGGGGGGFGGFGGGGGGGGGGGGGGGFFGFFFGEFFFFFFFE@EFFFFGF=>=AFAABFFF9B@EFFFAFFFF=FFFFFFF
@M00200:207:000000000-ALC1F:1:1106:5922:10043 2:N:0:5
TACCAGGGTATCTAATCCCGTTCGCTCCCCTAGCTTTCGCGCCTCAGCGTCAAGAATGGGCCAGGTAGTCGCCTTCGCCACTGGTGTTCCTCCCGATATCTACGCATTTCACCACTACACCGGGAATTCCACTACCCTCTCCCACCTTCAAGCCGATCAGTTTCCGATGCAGTTTCCCAGTTGAGCCGGGAGATTTCACATCGGACTTGACCAGCCGCCTGCGCGCTCTTTAAACCCAGTATCAGTG
+
CCCCCGGGGGFGGGGGGGGGGGGGGGGGGGGGGGGGGGGGGGGGGGGGGGGGGGGGGGGGGGGGGGGGGGGGGGGFGGGGGGGGGGGGGGGGGGEGGGGGGGGGGGGGGGGGFFCFGGGGGGGGGGDGGGG9=FF8@EGGGGGGFGGGDFFEFGGGDCE9D7CFGGGDDGG?CFFGFGGFCFGGGGGDDCDD?CBEF?FFFF>EDABEF=6A@DFFFE(18ABF;E66:2).:6F*71?BFA2<AFB
@M00200:207:000000000-ALC1F:1:1106:10275:10112 2:N:0:5
TACGCGGGTATCTAATCCTGTTTGCTCCCCACGCTTTCGTGCATGAGTGTCAGTGTTGGCCCAGAAGGCTGCCTTCGCCATCGGTGTTCCTCCAGATCTCTACGCATTTCACCGCTACACCTGGAATTCCACCTTCCTCTGCCACACTCCAGCCACGTAGTTTCGAGCGCAATTCCCAAGTTAAGCCCGGGGCTTTCACACTCGACTTGCGACGCCGCCTGCGCACACTTTAAACCCAATCTCAGTGAGCT
+
@CCCCDGGGGGGGGGGGGGGGGGGGGGGGGGGGGGGGGGGGGGGGGGGGGGGGGGGGGGGGGGGGGGGGGGGGGGGGGGGGGGGGGGGGGGDGGGGGGGGGGGGGGGGGGGGGGGGGGGGGGGGGGGGGGGGGGGFFGGGGGGGGGGGGGGGGGGGGGFD=EGGGGFEDGGGGFGGFDFGGGGG8FGGGGGDD>F9FEFFFFFFFFF>BEEFFFGF0>B0:>171.9BFA>DB2*9>01(3-:AD>><<7-
@M00200:207:000000000-ALC1F:1:1106:3837:10206 2:N:0:5
TACTCGGGTATCTAATCCCGTTTGCTCCCCTGGCTTTCGCGCCTCAGCGTCAATACCGGTCCAGGATGTCGCCTTCGCCACCGGTGTTCCTCCAGATATCTACGCATTTCACCGCTACACCTGGAATTCCACATCCCTCTCCCGGATTCAAGCCAACCAGTATCGGACGCAGTTCCTGGGTTGAGCCCAGGGATTTCACGTTCGACTTAGCAGGCCGCCTACGCGCCCTTTAAGCCCAATCTCAGTG
+
CCCCCGGGGGGGGGGGGGGGGGGGGGGGGGGGGGGGGGGGGGGGGGGGGGGGGGGGGGGGGGGGGDGGGGDFGGGGGGGGGGGGGGGGGGGGGCGGGGGGGGGGGGGDGGGGGGGGGGGGGGGGFGGFGGGGGGGGGGGGGFGGGCGEDFGGGGGFGGGFGCGGGGGGGGGGGFGGFGFGGGDGFGGGGGCGFCF5CEGBFFBB>BF@==FF@<GF;BBF@F@@;FFB1?DF4<6DFFF?8AA56:)
@M00200:207:000000000-ALC1F:1:1106:12729:11574 2:N:0:5
TACTGGGGTATCTAATCCTGTTTGCTCCCCACGCTTTCGCGCCTCAGCGTCAGTGTCGGTCCAGATGGCTGCCTTCGCCATCGGTGTTCTTCCCAATATCTACGAATTTCACCTCTACACTGGGAATTCCACCATCCTCTCCCGAACTCGAGCGTGCCAGTCTCAAGCGCGGTTCCCAGGTTGAGCCCGGGGCTTTCACGCCTGACTTGACACACCGCCTACGCGCCCTTTATACCCAGTATCAGTG
+
CCCCCGGGGGGGGGGGGGGGGGGGGGGGGGGGGGGGGGGGGGGGGGGGGGGGGGGGGGGGGGGGGGGGGGGGGGGGGGGGGGGGGGGGGGGGGGGGGGGGGGGGGGGGGGGGGGGGGGGGGGGGGGGGGGGGGGGGGGGGGGGGGGGGGGGGGGGGGGGGGGGGGGGGGGDDGFGGFGGGGGG7FGGGGGGGFGG@FFGFFFDFFFFFFEFFFFGFB>BDFFFFFFF>F7:AAFFGF<:BBAB5<BB
@M00200:207:000000000-ALC1F:1:1106:23067:12095 2:N:0:5
TACACGGGTATCTAATCCTGTTTGCTCCCCACGCTGTCGCGCCTCAGTGTCGGCTATTGAGCTCTCGCGAGCTCACCGCCCAGCAGACCGCCTTCGCCACTGGTGTTCCTCCCAGTATCTACGCATTTCACCGCTACACTGGGAATTCCGCTACCCCCTCCCGGCCTCGAGCCTGGCAGTTTCAAAGGCAATTCCTCAGTTGAGCCGAGGGATTTCACCTTTGACTTACCGGGCCACCTACGCGCCCTTTT
+
CCCCCGGGGGGGGGGGGGGGGGGGGGGGGGGGGGGGGGGGGGGGGGGGGGGGGGGGGGFGFGGGGGGGGGGGGGGGGGGGGGGGGGGGGGGGGGGGGGGGGGGFCGGGGGGGGGGGGGGGGGGGGG@DFGGGGGGGGGGGGGGGGFGG=FEGGGGGGGEGEGGGGGGG>E7DGFG4FFGGG@CFGGF<FGCFFGGEFFGFFCCFFFF9;BEB(3CFCFFFBFB<BFFFF?F06>75FB:BBFFBF9>BFF)
@M00200:207:000000000-ALC1F:1:1106:6658:12216 2:N:0:5
TACGGGGGTATCTAATCCTGTTTGATCCCCACACTTTCGTGCCTCAGCGTCAGTATAAGCCTAGTAAGCTGTCTTCACTATCGGTGTTCTTGACGATATCTAAGCATTTCACCGCTACACCGTCAATTCCGCCTACTTCGACTTCACTCAAGTCCATCAGTATCAATGGCACCCTGACAGTTAAGCTGCCATATTTCACCACTGACTTAATAGACCGCCTACGCACCCTTTATACCCAGTATCAGTG
+
CCCCCDGDGFFGGGGGGGGGGGGGGGGGGGGGGGGGGGDGGGGGGGGGEGGEGGGGGGGGGGFFFGGGDGGGGGGFFGGGGGGGGDGGGGGGFGGFGGGGGFGGGFGGGFFGFGDGDGFCFGGGG>FGGGGGGEGGGADDCEGDFGGGGGEEGGGGGGGGGGGGG+?=AFGGGAGC*=CFGG9;CCGG6:FFFG@AFCGFFFFF@FAEEEF6*6DA=B4=?FFFFDFFFFF3?EFGFF;44CCC37?
@M00200:207:000000000-ALC1F:1:1106:6563:12291 2:N:0:5
TACGCGGGTATCTAATCCTGTTTGATCCCCACGCTTTCGTGCCTCAGCGTCAATAGTTGCTTAGCGGGCTGCCTTCGCAATCGGTGTTCCGGGTCATATCTATGCATTTCACCGCTACATGACCCGTTCCGCCCACCTCAACAACATTCAAGACTAATAGTATCAAAGGCAGTTCCGAGGTTGAGCCTCGGGATTTCACCACTGACTTAATAGTCCGCCTACACACCCTTTAAACCCAATATCAGTG
+
CCCCCEGGGGGGGGGGGGGGGGGGGGGGGGGGGGGGGGGGGGGGGGGGGGGGGGGGGGGGGGGGGGGGGGGGGGGGGGGGGGGGGGGGGGGGGGGGGGGGGGGGGGGGGGGGGGGGGGGGFGGGGGGGGGGGGGGGGGGGGGGGGGGGGGGG7DGGFGFGGGGGGGGGGGGDFFGGFGGGGGGGGGGGGGGDEGGEFFGEFFFFFFA3C)AAC?CF?A@<;FF@FF7@@DE3<EFGF<:?FFFBBFB
@M00200:207:000000000-ALC1F:1:1106:18696:12586 2:N:0:5
TACACGGGTATCTAATCCTGTTTGCTCCCCTAGCTTTCGTGCCTCAGTGTCAGGGATCGTCCAGAGACTCGCCTTCGCCACTGGTGTTCCTCTCGATATCTACGCATTTCACTGCTACACCGAGAATTCCAGTCTCCCCTCCGATCCTCTAGCAAGAGAGTATTCAATGCCATTTCTGGGTTGAGCCCAGAGATTTCACACTGAACTTACCTTGCCACCTACGCACCCTTTAAACCCAATATCAGTG
+
CCCCCEGGGGGGGGGGGGGGFFFFGGGGGGGGGGGGGGEEFGGGGGG@EFGFGCFC<DFGGGG@CEDA@FDFGEGGGEGCGGGGEFGGGFGG9FFGFGGGFFGGGGGGGGGGFFGGFGGCEG7CCCFGGGGAFGFGGG+=ECEGEEGG8CFGFAD8D88AGGFGGG8EF8D=D9=DF+=6D=+=0,=CDCCF*=CEF<FEF*8**3;7*>FFECGF@F=@=>=9=5:5@@3CC48F>(/300@@*1*
@M00200:207:000000000-ALC1F:1:1106:16312:13667 2:N:0:5
TACAGGGGTATCTAATCCGGTTCGCTCCCCTAGCTTTCGCGCATCAGCGTCAGGTACGGCCCAGTAGATCGCCTTCGCCACCGGCGTTCCAAGCGATATCTGTGCATTTCACCGCTACACCGCTTGTTCCATCTACCTCTACCGACCTCAAGTCAACGAAGTATCAGACGCACTGCCACAGTTGAGCCGTGAACTTTCACGCCTGACTTTCGTAACCGCCTACGCGCCCTTTCAACCCAATATCAGTG
+
CCCCC?GDGEGGGCEFEGGEGGGGGGGEGGCG<FGFFFGGGGCGGGDGCFF,BFGGFGGGGGGGGFG<@E<FGGGGGDBBFGGEGCGGGGG9EGF:A7FEFGGGGGGGGGGGG@EEGGGGGGGGGGGGGGGGGGFFGGGGGGDE6C>EGCGGGG7E@E57@;BFGC7<5:C>DFGGFGFFFFF@CGDFGD4C4?CEFCC?:F?F?)6><4A>DF<>=:;>?>:2952619?>))1:51(31:DFFA4<
@M00200:207:000000000-ALC1F:1:1106:17213:13878 2:N:0:5
TACGAGGGTATCTAATCCTGTTTGCTCCCCACGCTGTCGCGCCTCAGTGTCAGAAACTGCCCAGCAGACCGCCTTCGCCACCGGTCTTCCTCCGGATCTCTACGCATTCCACCGCTACACCCGGAATTCCGTCTGCCTCTACAGTCCTCGAGTTTGACAGTCGGCACGGCAGACCCGGAGTTGAGCTCCGGGCTTTCACCACACCCTTATCAAACCACCTACGCGCCCTTTAAACCCAATATCAGTG
+
CCCCCGGGGGGGGGGGGGGGGGGGGGGGGGGGGGGGGGGGGGGGGGGGGGGGGGGGGGGGGGGGGGFGGGGGGGGGGGGGGGGGGGGGGGGGGGGGGGGGGGGGGGGGGGGGGGGGGGGGGGGGGGGGGGGGGGGGGGGGGGGGGGGGGGEGGGGGGGGGGGGDG7CEGGGGGFGGFGCGEGFDGGGGGGGGFGGFFFGFFFFFF:?DEFFFEFGFFFF:BFBFFFBFFF?<<AFGFF0<:A<A<<4
@M00200:207:000000000-ALC1F:1:1106:11625:14165 2:N:0:5
TACACGGGTATCTAATCCCGTTTGCTCCCCTGGCTTTCGCGCATCAGCGTCAGTGTTGGCCCAGCAACCCGCCTTCGCCTCAGGTATTCCTCCGTATATCTACGCATCTCACCGCTACACACGGCATTCTAGTTGCCTCTTCCACACTCTAGCTCAACCGTATCGAACGACCCTTCCGGGTTAAGCCCGGAGATTTCACGCCCGACTTGACACGCCGCCTCCGCGCCCGTTACACGCAATATCAGTC
+
68B,,,66C+;E<-EFG9,6C,,B<A<;9CED8<,6@FCGECGGDCGED:CG@<<9CF,,B6F<FA,EFB:FG:4EFCGEG,<,C?E,5@@<=F=EC?FDFGGF:>?+9F<F8=B?>=9=@C4C:FF94,@4E8=,E9D?FA9AF8>8DG9,=CAD9@,131??9?7;78?77AFDFGGGC5*++5;*?DD8AG49@?C2;A>F0>02@E68)6<F;:9((01,()4((-(4(-9*733()6:).-)
@M00200:207:000000000-ALC1F:1:1106:15460:14347 2:N:0:5
TACAAGGGTATCTAATCCCGTTCGCTCCCCTAGCTTTCGCGCCTCAGCGTCAGTGTCAGCCCAGCAACCCGCCTTCGCCGCAGGTGTTCCTCTCGATATCTACGCATTTCACCGCTACACCTGGAATTCCGCATCCCTCTCCCGGATCCAAGCCATCCAGTATCACACGCAGTTCCCCAGTTAAGCTGAGGGATTTCACGTGTGACTTAGTTGGCCGCCTACGAGCCCTTTAAACCCAGTATCAGTG
+
CCCCCFGGGGGGGGGGGGGGGGGGGGGGGGGGGGGGGGGGGGGGGGGGGGGGGGGGGGGGGGGGGGGGGGGGGGGGGGGGGGGGGGGGGGGGGGGGGGGGGGGGGGGGGGGGGGGGGGGGGFGGCGGGGGGGGGGGGGGGG?FGGGCEFGGGGGGGGGGGGGGGGGFGGGGGDFGGFGGGCCC7FGGGGGGGFGGFFCFDFFFFFFC?EEFFFFFFFFFDFFFFDFFF@@@EEFFFEFFFFAAAAAF
@M00200:207:000000000-ALC1F:1:1106:24117:14646 2:N:0:5
TACCCGGGTATCTAATCCCGTTTGCTCCCCACGCTTTCGCGCCTCAGCGTCAGGAAATGCCAAGAGACCCGCCTCCCCCACCGGGGTTCCTCCCGACCCCACCACTTTCAACCGCTCCACCGGGAATTCCAGCCTCTCCTGAACCCCTCAGGAACGGCAGAATCAGCCGACGTTCCTCGGTGGAGCCGAGGGATTTCACGACTGACTGCCCATCCCGCCTAGCCCCCCTTTAACCCCGGTACAAGGGAAAC
+
CCCCCGGGGGGGGGGGGGGGGFGGGGGGGGGGGGGGGGGGGGGGGGGGGGGGGG@FGGGGG<,666,9F,+@@?,,,B++@4C+++@+B:4CF++4+4+++6+,+,CE,,,C,+++3+3A,>F+@+3,C3=,,;,@,,,+,,,,4@**@@,,@,,@*1***,2,,*;1)41:?A*;;1C3C*)2*=*)8)))09C)/60,351))04)(47)(4C53>013)(.,8912?)6:)?G3((,((-.)((.(.(
@M00200:207:000000000-ALC1F:1:1106:6734:15365 2:N:0:5
TACCGGGGTATCTAATCCTGTTTGCTCCCCACGCTTTCGCGTCTCAGCGTCAGTAACGTCCCAGCGAGCTGCCTTCGCCATTGGTGTTCCTCCCGATATCTGCGCATTTCACCGCTACACCGGGAATTCCACTCGCCTCTTCCGTACTCGAGCCTTGCAGTATCCATCCGCCTCCCGGGGTTGAGCCCCGGGCTTTCAGAACGGACTTACAAGGCCGCCTACACGCGCTTTATACCCAGTATCAGTG
+
CCCCCGGGGGGGGGGGGGGGGGGGGGGGGGGGGGGGGGGGGGGGGGGGGGGGGGGGGGGGGGGGGGDGGGGGGGGGGGGGGGGGGGGGGGGGGGGGGGGGGGGGGGGGGGGGGGGGGGGGGGGGGGGGGGGGGGGGGGGGGGGGGGGGGDFGGGGGGGGGGGGGGGGGGDGGGFGGFGGCGGGGGGFGGGDDEGGFFFGFCF@=@DBFFFFFFBGFFFFF<F?BFFFFFFFFFFF:6><?FA2-5A<
@M00200:207:000000000-ALC1F:1:1106:26771:16010 2:N:0:5
TACGGGGGTATCTAATCCCGTTTGCTCCCCTAGCTTTCGCGCCTCAGCGTCAGTAATGGTCCAGGATGCCGCCTTCGCCACCGGTATTCCTCCAGATATCTACGCATTTCACCGCTACACCTGGAATTCTACATCCCTCTCCCATACTCAAGCCGTCCAGTATCAGACGCAGTTCCCAGGTTAAGCCGGGGGATTTCACGTCTGACTTAGATGGCCGCCTACGCGCCCTTTAAACCCAGTATCAGTG
+
CCCCC>FGGGGGGGGGGGGGGGGGGGGGGGGGGGGGGG7FCGCFFGG@FCEF7FFFGFFGFFFC@<DGEGGEGGGGGGGGGGEFFEFFGGGCFGFE9EGGFFGFGDGEGGGGFCEEGGGGGGGFFGGGAFDGGGG8AFGG8DFGG,,AEFGCFG>@C6C,EFC,E@CDC5*<CFGGFG5?DGGGC9;7*:CG>DD3FEGFAFD:<F3)7>677@C;;F;::76(7D6((224)6=5>2(4<9A<)6<
@M00200:207:000000000-ALC1F:1:1106:6399:16271 2:N:0:5
TACAGGGGTATCTAATCCTGTTCGCTCCCCTGGCTTTCGCTCCTCAGCGTCAATGCCGGTCCAGGATGCCGCCTTCGCCACCGGTATTCCTCCAGATATCTACGCATTTCACCGCTACACCTGGAATTCTGCATCCCTCTCCCGGATTCAAGCCATCCAGTATCGGATGCAGTTCCCAAGTTGAGCCTGGGGATTTCACATCCGACTTAGTTGGCCGCCTACGAGCCCTTTAAACCCAATATCAGTG
+
CCCCCGGGGGGGGGGGGGGGGGGGGGGGGGFDFGGFGGGGGGGGGGGGGGGGGFEFGGGEGGGGFGCGGGGGGGGGGGGGGDGEEGGGGGGGG,EEGCGGGGGGGGGG,EFGGGGGGGGGGFGGGGGGGGFGGGFGGGGGFGF6BCEGGGGFGGFFDGGGGGGCE>CEGGGG?FFCFGDFGGCCGGGDFDGGEGGFFFGE9FDBFFF@F:8:EEGA@EFDDFD7<EFF@@FFF<FGF;0;87AA>A<
@M00200:207:000000000-ALC1F:1:1106:12077:16309 2:N:0:5
TACTGGGGTATCTAATCCTGTTTGCTCCCCACGCTGTCGCGCCTCAGCGTCAGCCACAGCCCAGCGGGCCGCCTTCGCCACCGGTGTTCTTCCGGATCTCTACGCATTCCACCGCTACACCCGGAATTCCACCCGCCTCTACTGTGCTCCAGCGCGAGAGTCTCGAAGGCCGATCCGGGGTTGAGCCCCGGACTTTCACCCCCGACTCCTCGCGCCGCCTACGCGCCCTTTATACCCAGTATCAGTG
+
CCCCCGGGGGGGGGGGGGGGGGGGGGGGGGGGGGGGGGGGGGGGGGGGGGGGGGGGGGGGGGGGGGGGGGGGGGGGGGGGGGGGGGGGGGGGGGGGGGGGGGGGGGGGGGGGGGGGGGGGGGGGGGGGGGGGGGGGGGGGGGGGGGGGGGGCGGGGGGGGGGGGGGGGDGGGGFGGFGGG8EGGGGGGGGGGFGGFFBGFFFFF9>7BBFFFFFGFFFFFFFFFFFFFFB?AFFFGF7<7AAA<<9<
@M00200:207:000000000-ALC1F:1:1106:10966:16666 2:N:0:5
TACCAGGGTATCTAATCCTGTTCGCTCCCCACGCTTTCGCTCCTCAGCGTCAGTATCGGCCCAGAGACCCGCCTTCGCCACCGGTGTTCCTCCTGATATCTGCGCATTTCACCGCTACACCAGGAATTCCAGTCTCCCCTGCAACACTCTAGTTTGCTCGTATCGACTGCAGACCCGAGGTTGAGCCTCGGGATTTCACAGCCGACGCAACAAACCGCCTACGAGCTCTTTACACCCAATATCAGTG
+
CCCCCGGGGGGGGGGGGGGGGGGGGGGGGGGGGGGGGGGGGGGGGGGGGGGGGGGGGGGGGGGGGGGGGGGGGGGGGGGGGGGDGGGDGGGGGGGGGFFGGGGGGGGGGGGGGGGGGGGGGGGGGGGGGGGGGGGGFFGGGGGGGGDGGGFDEGCFGGGGGGGGGGGGGGGGGFGG>D>DEGGGGGGGGGGGFGGFFFGFFFB>@FFFB>FFFFGA;FF1;F<FFFF?ABF<BFFG>?B?FABFAA>
@M00200:207:000000000-ALC1F:1:1106:23834:16694 2:N:0:5
TACGCGGGTATCTAATCCTGTTTGCTCCCCACGCTTTCGCGTCTCAGCGTCAGTACCGTCCCAGAGAACCGCCTTCGCCACGGGTGTTCTTCCTGATATCTGCGCATTTCACCGCTACACCAGGAATTCCATTCTCCTCTTCCGGACTCTAGCCAGATGGTTTCCACCGACAGCTCGAGGTTGAGCCTCGAGTTTTCACAGCAGACCTACCTGGCCGCCTACACGCTCTTTAAACCCTGTATCAGTG
+
CCCCCGGGGGGGGGGGGAFFFGFGGGGGGGGGGGGGGGGGGGGGGCFFGGEEGGGGGGGGGGGGFGGGGGGGGDGGCGGGGGDGFGGDGGGGAFFFGGGGFEGGGG:C;FGDGGGGGG>FGDBF<=D8EGFGFFFCF=CGGGFG6+@+CFGCFFGG6EGGGGC,@7?F5CDDCFDGDCGGG6C6FGF<4*9CA*=?F<CEA)=;@;?E@@F=EFGF;3>:65((-78((54-66BD:(3>A<B<AA<
@M00200:207:000000000-ALC1F:1:1106:22016:19890 2:N:0:5
TACTAGGGTATCTAATCCCGTTTGCTCCCCTGGCTTTCGCGCCTCAGCGTCAGAAGAGGTCCAGCACGCCGCCTTCGCCACCGGAGTTCCTATGCATATCAACGCATTTCACCGCTCCACGCATAGTTCCGCATGCCCCTACCTCCCTCGAGGCCGCCAGTATCCGAGGCAGTTCCACGGTTGAGCCGTGGGATTTCACCCCAGACTTGGCAGCCCGCCTACGCGCCCTTTATACCCAATATCAGTGAGCT
+
CCCCCGGGGGGGGGGGGGGGGGGGGGGGGGGGGGGGFGGGGGGGGGGGGGGGGGGGGGGGGGGGGGGGGGGGGGGGGGGGGGGGGGGGGGGGGGGGDGGGGFGGGGGGGGGGGGGEGGGGGGGGGGGGGGGGGGGGG8DFGGGFFFGGGGGGGGGGGGGGGGGGGGDDDGDDGFGGFGGGGGG<CFGGGGGDAFFFFCC@F5?:;FE37@FA@DF>9DBFBF<1>@>>F?B2-)9?FD(7?<B<ADFFF(.
@M00200:207:000000000-ALC1F:1:1106:10950:22504 2:N:0:5
TACCGGGGTATCTAATCCTGTTTGCTCCCCACGCTGTCGCGCCTCAGTGTCAGCAACTGCCCAGCAGACCGCCTTCGCCACCGGTGTTCTTCCGGATCTCTACGCATTCCACCGCTACACCCGGAATTCCATCTGCCCCTACAGTGCTCGAGCCCCGCAGTCCGCACGGCCGACCCGGGGTTGAGCCCCGGGCTTTCACCGCACGCTTTCGTGAGCCACCTACGCGCCCTTTACGCCCCGTATCAGTG
+
CCCCCGGGGGGGGGGGGGGGGGGGGGGGGGGGGGGGGGGGGGGDGFGGAFGGGGGGGGGGGGGGGGGGFGDEGGGGGGGGGGGCFGEGGCFGFFGGGGGGGGGGGGGGFEFGGGGGGGGGGGEGGFGGGGGGGGGGGGGGGGFFGGGGGGGGGGGGGGGGGGGGGGGGDGG4CEDDDGCD:EDC6?FFCDGG@<:46>GADFFFFB?<?ABF?BGFBF?BBF?BBFB190:?AFF<)312162759)<
@M00200:207:000000000-ALC1F:1:1106:22002:24092 2:N:0:5
TACTGGGGTATCTAATCCCGTTTGCTCCCCACGCTTTCGCGCCTCAGCGTCAGGAGATGTCCAGAGACCCGCCTTCGCCACCGGTGTTCCTCCCGATCTCTACACATTTCACCGCTACACCGGGAATTCCAGTCTCCTCTGCATCCCTCAAGAAAGGCAGTATCAGATGACGTTTCCAGGTTGAGCCGAGAGATTTCACGACCGACTTCGCATACCGCCTACGCGCCCTTTAAACCCAGTATATGTG
+
CCCCCGGGGGGGGGGGGG<CFC,BFGGGGGGGEGCGGGGGCGGGGGGFEGGGG?F@8C@66E<F9CF8DEFGGGGGGGGGGDGGE7FGGFG?EFEEGGEGGGGFD@ECFGGGG7CGCEFGGE++8>=DGF,,@8,ECFG8,@:,D8DGE?C>9,,,,=E9E2+2@F6,=9?+@>*;++?*@,*49FG?**7?>FF9+/=(:)()(0(6)()2((2;(.68;F?>B)(49:?4)6?<E?1><4)44:2
@M00200:207:000000000-ALC1F:1:1106:19381:24410 2:N:0:5
TACGGGGGTATCTAATCCTGTTCGCTCCCCACGCTTTCGCGTCTCAGCGTCAGTACCGTCCCAGAGAGCCGCCTTCGCCACGGGTGTTCTTCCTGATATCTGCGCATTTCACCGCTACACCAGGAATTCCACTCTCCTCTTCCGGACTCTAGCCAGATGGTTTCCATCGACGTCTGAAGGTTAAGCCTCCAGTTTTCACAACGGACCTACCTGGCCGCCTACACGCTCTTTAAACCCAATATCAGTG
+
CCCCCEGGGGGGGGGGGGGGGGGGGGGEGGGGGGGGGGGGGGG7EFGGGEFGGGGGGGGGFGGGGGGGGGFFEEGGGGEGGGCFCGGCFFEAEFECEFCFDFEGGGGGGGGGG7CGDCFGGGGDGFGGDFDFDCFGGGGGGGFCBCE9C>FCFCCFGFFGGFGF7FDGG?CDDFGGFFFFG7CFGGCFGGGG6+<7+7:<6>9)4:9@@@FA@2581>;(().43>43(.-).)*2<:?BFBD<><)
@M00200:207:000000000-ALC1F:1:1107:11243:2009 2:N:0:5
TACCGGGGTATCTAATCCTGTTTGCTACCCACGCTTTCGTGTCTCAGTGTCAGTTCAGGCCCAGGTGATTGCCTTCGCCATCGATGTTCCTCCCGATATCTACGCATTTCACCGCTACACCGGGTATTCCGTCACCCTCTACCGAACTCGAGCTTGCCAGTATCGACTGCAATTCCCAGGTTCAGCCCAGGGATTTCACAACCGACTTAGCGAGCCACCTACTCACGCTTTACACCCAATATCAGTG
+
@BCC@+++@;FEE-<CFE<<FEC,CFFGDF9F:CCFFGEGGFGGGAEECFFF9FEEFA9CFFCC7C@@EEFGFGGGDDF,FG7CF@FGGEGGGE7:C+@A@BF<C,?CGE<EE:BEC:,9EC+=++AFGGEDGGEFGGGGGGFE++@DGDG6CGGFGGGDDF98@8?EDG+=CFGGGFFFFF,@CFDA509C>FF6FEG<>5AEABF?*>=)-5?:3;;F1@E;6;A7;;F).1/=9(3A)6?5542
@M00200:207:000000000-ALC1F:1:1107:8137:4330 2:N:0:5
TACGAGGGTATCTAATCCCGTTTGCTCCCCTGGCTTTCGCGCCTCAGCGTCAGAAAGGGTCCAGCACCTCGCCTTCGCCACCGGAGTTCCGGTCGATATCAACGCATTTCACCGCTCCACCGACCGTTCCAGATGCCCCTACCCTCCTCGAGGCCAGCAGTATCCACGGCACTTCTCCAGTTAAGCTGCAGGCTTTCACCACAGACTGGCTGGCCCGCCTACGCGCCCTTTACACCCAGTATCAGTG
+
CCCCCGECGGGGGGFGG<FFFGFGGGGGGGGGGGGGGGGCEFGGGGGGGGGGEGGGGDCEGGGGGGGGDFDFC?FFGGGGGGGGEEGGGFGGCGGEGCCCGFGGGGFGGGGGGGGEGFFFGGGGGGGEGGGGF8DFDFFFFGGGGGGFFDC8ECFG>EGC@ADGGGGGCEGGGFGGF:9?C9C=CGGF,;FGFGGFFFGEFFAA1;3@67@B@DF:9B;66?6>B6>>;BFB>AF?><?66)69442
@M00200:207:000000000-ALC1F:1:1107:6186:4366 2:N:0:5
TACGAGGGTATCTAATCCTGTTTGCTCCCCACGCTTTCGCGTCTCAGCGTCAGTATCCAACCAGGGGGCCGCCTTCGCCACCGGTGTTCCTCCCGATATCTACGCATTTCACCGCTACACCGGGAATTCCACCCCCCTCTTTGGTACTCTAGCTTGCCAGTTTCATGCGTCGTTCCTCGGTTAAGCCGAGGGCTTTCACACATGACTTAGCAGACCGCCTACACGCCCTTTAAACCCAATATCAGTG
+
CCCCCGGGGGGGGGGGGGGGGGGGGGGGGGGGGGGGGGGGGGGGGGGGGGGGGGGGGGFGGGEGGGGGGGGGGGGGGGGGGGGGGGGGGGGGGGGGGGGGGGGGGGGGGGGGGGGGGGGGGGGGC8FGGGGGGGGGGGGGGFGGFFGGGGCGGC?:FCGGGGGGCGGGGGGGDBGGGGGGGGGGGGGF558DBGFFFEDEFFFFBBFAFABFFFFFFFFFBFB?BBF;FF744<6;<?173:>A<<<
@M00200:207:000000000-ALC1F:1:1107:3614:6766 2:N:0:5
TACGCGGGTATCTAATCCCGTTTGCTCCCCACGCTTTCGCGCCTCAGCGTCAGGAGATGCCCAGAGACCCGCCTTCGCCACCGGTGTTCCTCCTGATATCTGCGCATTTCACCGCTACACCAGGAATTCCGTTCTCCCCTGCATACCTCTAGTCTGCCCGTATCGGAAGCACGCTCAGGGTTGAGCCCTGAGTTTTCACTACCGACGCTACAAACCGCCTACGAGCCCTTTAAACCCAATATCAGTG
+
CCCCCGGGGGGGGGFGGCFEGGFGGGGGGGGGGGGGGGGGGGGGGGGGGGGGGGGFFDFGGGGGGGGGGGEGGGGGGGGGGGGGGGGG9EFGGGGGGGGGGGGGDEGGGGGGGGGGGGGGGGGGFFGGGGGGFGGGGGGGGGGGGGFGGGAEGGGGGGGGGGGGGGDGDGGGDDDDGGGGFFGGDGGFGFGGFCDFFEGFFFFDFBBF(67F@)8>69>BFFFFBBF?1??><>FFFFFF><AA<:4
@M00200:207:000000000-ALC1F:1:1107:26017:6850 2:N:0:5
TACTAGGGTATCTAATCCTGTTTGCTCCCCACGCTTTCGCGCAACAGCGTCAGTATTGGTCCAGGAAGCCGCCTTCGCCACTGATGTTCCTCCACATATCTACGCATTCCACCGCTACACCGGGAATTCCACCTGCCTCTACTGTGCTCGAGCCTGACAGTTTAGAAGGCAGCCTTGCGGTTAAGCCGCAAGATTTCACCCCCTACTTATCAGGCCGCCTACGCGCCCTTTACACCCAATATCAGTG
+
CCCCCFGGGGGGGGGGGGGGGGGGGGGGGGGGGGGGGGGGGGG:FGFGGGGGGGCEGGGGGGGGFGFGGGGGGGGGGGGGGGGGGGGGGGGGGFFGGGGGGGGGGGGGGGGGGGGGGGGGEGGDGGGGGGGGGGGGFGGG8EA?E9FFGDEGGGCEGGGG=EG8DGGGG6DGG5?++,@7EE>FFCF>*5>DFFGCF4C=)5?>@DFEEFFFE=AEB021;@;F>B>>B<?BFFFF0(1;)6<2)).
@M00200:207:000000000-ALC1F:1:1107:25916:7583 2:N:0:5
TACCGGGGTATCTAATCCTGTTTGCTCCCCACGCTTTCGTGCATGAGCGTCAGTGTTGGCCCAGAAGGCTGCCTTCGCCATCGGTGTTCCTCCAGATCTCTACGCATTTCACCGCTACACCTGGAATTCCACCTTCCTCTGCCACACTCGAGCCAAGTAGTTTCGAGCGCAATTCCCAAGTTAAGCCCGGGGACTTCACACTCGACTTGCTCAGCCACCTGCGCACACTTTAAACCCAATATCAGTG
+
@CCCCGECGGGGGGGFGGFGGGGGGGGGG@FGGGG@DGFGGGGGFFGGFGGGGDFGGGGGGGEGGCCFFF8,BEFGGGGDGGGGGGGGGGGGGGGGFFBEFEFGGGGGFGFG?EE68FFFGFGCGFFEGG9DFGFEDB;FDFGGGDEFGGGGGEF=DFFGDDEFEFGEDGDD75C?FE6C@FC:+@D?E9?C>*3;=E*/25A:>@F?:9*477658@FF;@(.215==EAEC38)61384<A:46>
@M00200:207:000000000-ALC1F:1:1107:23461:8894 2:N:0:5
TACACGGGTATCTAATCCTGTTCGCTCCCCACGCTTTCGTGCCTCAGCGTCAATCCAGGTCTAGCCAGCTGCCTTCGCAATTGGTGTTCTATGGCATATCTATGCATTTCACCGCTACATGCCACATTCCGCTGACCTCATCCTAATTCTAGCCTGGCAGTATCAAAAGCAATTTTACGGTTGAGCCGCAAACTTTCACTCCTGACTTACCTGGCCGCCTACGCACCCTTTATACCCAGTATCAGTG
+
CCCCCEGGGGGGGGGGGGGGGGGGGGGGGGGGGGGGGGGGGGGGGGGGGGGGGGGGGGGGGGGGGGGGGGGGGGGGGGGGGGGGGGGGGGGGGGGGGGGGGGGGGGGGGGGGGGGGGGGGGGFGGGGGGGGGGGGGGGGGGGFGGGGGGGGGGGGGGGGGGGGFGGGFGGGGFFGGGGGCGGGGGGGEGFGGFGGFFFGFF@FFFFFFEECFF@A4>AFAFFFBFFFD==ECCEFAEE?ACCFFFEF
@M00200:207:000000000-ALC1F:1:1107:5632:9379 2:N:0:5
TACAAGGGTATCTAATCCTGTTCGCTCCCCATGCTTTCGCTCCTCAGCGTCAGGTAATGCTCAGAGAACCGCCTTCGCCACCGGTGTTCCTCCTGATATCTGCGCATTCCACCGCTACACCAGGAATTCCGTTCTCCCCTGCATACCTCTAGTCCGCCCGTATCGGAAGCACGCTCCGGGTTCAGCTCTGAGCTTTCACTCCCGACGTGACGGACCGCCTACGAGCCCTTTAACCCCACTATCCGTG
+
CCCC?<FEEFGFGFFGGCCFEFGEEGGGGGCFCGGGEF7EDGGGGGCGCGGGGGFEAFCF,CFFF<@FE@C:C?EFGGCFFFCF@FG:FE;FGGF?FGGGG9FE@EFEF9@AFF6EEG9F@+,44EFFGGGF?C8FDGGG6?E89=A@AF9E3BD6=EEGEEFGGGC?CFGG6A>D*47*C*1:=C+9,*+=6C9ABEFFF4*:(69@22/?9DFF@6@F0@(:<B3848:)))/03?1)())(((-
@M00200:207:000000000-ALC1F:1:1107:23109:9883 2:N:0:5
TACGAGGGTATCTAATCCTGTTTGCTCCCCTAGCTTTCGCGCCTCAGCGTCAGTACTGGTCCAGGAAGCCGCCTTCGCCACTGGTGTTCCTCCCGATCTCTACACATTTCACCGCTACACCGGGAATTCCAGTCTCCTCTGCATCCCTCAAGAACGGCAGTATCGGCCGACGTTCTTCGTTTGAGCCGAAGGATTTCCCGATCGATTTGCCATCCCGCTTATGCGCCCTTCAAACCCATTATCAGTGAGTT
+
CCCC<;F@FCGGGGGGGGGGGGGGGGGGGGCFEFGGFGDGECEGGGGGGGGEGGGG9CFGGGGGFDGGGGC7EFGG7FFGGGGGGGGGGGGGGG@7FCFGGGGCFGGGGGFGGGGGGGGGEEGGGDGGGGG9EFGGGGGGGGCFFDFGGGCFA8=+1@C=FGCF@DGGD*9?C**@+B93<?92*=*3C45))2C*1*05)(..((/(1)7A3@F4,9((,)))(4;9>?(82)9@<:(*6<A9AA)4)-)
@M00200:207:000000000-ALC1F:1:1107:11883:10001 2:N:0:5
TACTAGGGTATCTAATCCTGTTCGCTCCCCTAGCTTTCGCGCCTGAGCGTCAGGTAAGGCCCAGAGATCCGCCTTCGCCACCGGTGTTCCTCCTGATATCTGCGCATTTCACCGCTACACCAGGAATTCCGATCTCCCCTACCTACCTCTAGCCCGGCAGTATCGGATGCAGTTCCGGGGTTGAGCCCCGAGATTTCACACCCGACTTGCCGGGCCGCCTGCGCGCTCTTTACACCCAGTATCAGTG
+
CCCCCGGGGGGGGGGGGGGGGGGGGGGGGGGGGGGGGGGGGGGGGGGGGGGGGGGGGGGGGGGGGGGGGGGGGGGGGGGGGGGGEGGGGGGGGGGGGGGGGGGGGGGGGGGGGGGGGGGGGGGGGGGGGGGCEGGGGGEGGFGGGGGGGGGGGGGGGGGGGGGGGGGGGGGGGFGGGGGGGGGGGFG>CEGGFFFFFFGFF?EFFFFFEEEF>@FD>FFB?:>>FF)(12:242=7;??F69<:46A
@M00200:207:000000000-ALC1F:1:1107:16267:10282 2:N:0:5
TACGAGGGTATCTAATCCTGTTTGCTCCCCACGCTGTCGCGCCTCAGTGTCGGCTATTGAGTCCTTGCGGACTCACCGCCCAGCAGACCGCCTTCGCCACTGGTGTTCTTCCGGATCTCTACGCATTCCACCGCTACACCCGGAATTCCATCTGCCTCTACGGTGCCCAAGCAACACAGTTGCCACGGCCGATCTGGAGTTGAGCCCCAGACTTTCACCACAGCCTTATGTCGCCACCTACGCGCCCTTT
+
CCCCCGGEFFGGGDGGGGGGGGGGGGGGGGGGGGGGGGGGGGGGGGGGGGGGGGGGGGGFFGGGGGGGECEG@FFFGEGGGGGGCF8FFEGGGGGFGGDGGGGGGGGGGGGGGBCGGGGFGGDFGGGGGGGGGGGGGFFGDGGG>GGGFFGGGGGCC@EAFEGGFGGGGGGGGFFGDDFFGEGGGGCDEE5<DGF+@;F@FEFFE17?D@;A@?FF?3A@;6:81?=2<B92?FBD??B67?>F6>FFF?
@M00200:207:000000000-ALC1F:1:1107:26367:11351 2:N:0:5
TACGAGGGTATCTAATCCCGTTTGCTCCCCTGGCTTTCGCGCCTCAGCGTCAGTGTCAGCCCAGCAACCCGTCTTCACCTCAGGTGTTCCTCTTGATATCTACGCATTTCACCGCTACACCAAGAATTCCGATTGCCCCTTCTGCACTCTAGCACAGCAGTATCACTTGGCCGTTCTGAGTTGAGCTCAGAGATTTCACAAGTGACTTACCACGCCGCCTACGCGCCCTTTAAGCCCAGTATCAGTG
+
CCCCCGGGGGFGGGGGGGGGGGFGGGGGGGGGGGGGGGGGGGGGGGGGGGGCGGGGGFGGGGGFGGGGGGEGGGGGGGGGGGGGGFGGGGGGGGGGGFGGGFFGGGGGGGGGGGGGGGGGGFECE,CFGGDCEEGGFFGF8DEFEAFGFG8@EFGGGGGGGFFFGGGD78DFDDDGGA,=EF7:FGFFG5:7?FFFFEG5ACAAEFFECC=BC>>?BA=D=DF=@24:B@8)57FA?;(0)9C<66.
@M00200:207:000000000-ALC1F:1:1107:19022:11428 2:N:0:5
TACCGGGGTATCTAATCCCGTTTGCTCCCCTGGCTTTCGCTCCTCAGCGTCAGTATTGGTCCAGGATGCCGCCTTCGCCACCGGTGTTCCTCCAGATATCTACGCATTTCACCGCTACACCTGGAATTCCGCATCCCTCTCCCAAACTCAAGCCAACCAGTATCGGACGCAGTTCCCCGGTTAAGCCGAGGGATTTCACGTCCGACTTAGTTGGCCACCTACGAGCCCTTTACACCCAATATCAGTG
+
CCCCCGGGGGGGGGGGGFGGGGGGGGGGGGGGGGGGGGGGGFGGGGGGGGGGGGGGGGGGGGGGGGGGGGGGGGGGGGCFGGGGGGGGGGGGGGGCGGGGEGGGGGGGGGGGGDGGDEEGGGGG8FGGGGGGGGGFGGGGGFGFFGGGGGGFFGGGGEEGGGGGGDDEDG5DDFGGGGDGGGGGGGFF*?CCECFFFEGDFDF>19@DC6CFC;FA@;=@;@FF:BFF?:?2:AFF>F?F?AA>DB)
@M00200:207:000000000-ALC1F:1:1107:17898:12023 2:N:0:5
TACGCGGGTATCTAATCCCGTTTGCTCCCCTGGCCCTCGTGCCTCAGTGTCAGGAACTGTCCAGAGACCCGCCTTCGCCACTGGTCTTCCTTACGATCTCTACGCATTTCACTGCTACACCGTAAATTCCAGTCTCCTCTCCAGTCCTCAAGCACCGCAGTATGGAATGCAGTTTCGGAGTTAAGCTCCGAAATTTCACACCCCACTTACGGCGCCACCTACGCACCCTTTAAACCCAATATCAGTG
+
CCCCCGGGGGGGGGGGGFGGGGGGGGGGGGGGGGGGGGGGGGGGGGGGGGGGGGGGGGGGGGGGGGGGGGGGGGGGGGGGGGGFFGGGGGGGGGGGGGGFGGGGDGGGGGGGGGGGGGGGGGGGGFFGGGGGGGGGGGGGGGGGFGGFGGGGGGGGGGECEGDGFGGFFCGFFFGGG>EGGGGGGGGF?BGGFGGFFFGEFFAEF=9BEFD?BB4>>?;@FED9DFD?@FFFEFFA7?@F:A49<AB
@M00200:207:000000000-ALC1F:1:1107:12444:12143 2:N:0:5
TACGGGGGTATCTAATCCTGTTCGCTCCCCACACTTTCGCTCCTCAGCGTCAGGTAATGCCCAGAGAACCGCCTTCGCCACCGGTGTTCCTCCTGATATCTGCGCATTTCACCGCTACACCAGGAATTCCGTTCTCCCCTGCATACCTCTAGTCTGCCCGTATCGGAAGCAAGCACTGAGTTAAGCCCAGTGTTTTCACTCCCGACGCGACAAACCGCCTACGAGCCCTTTAAACCCAGTATCAGTG
+
CCCCCGGGGGGGGGGGGGGGGGGGGGGGGDFGGGGGGGGGGGGGGGGGGGGGGGGGGGGGGGGGFFGGGGGGGGGGGGGGGGGGGGGGGGGGGGGGGGGGGGGGGGGGGGGGGGGGGGGGGGGGGFGGGGGGGGGGGGGGGGGGGGFGFGGFGGGGGFGGGGGGGGGGDGGGGFGGGG7?=CCE7FFFGFGGFDFFFCGFFFFE>=@FF>FF9FFF>>;??B?FBF>B::?BFBFF?6606><BFDF
@M00200:207:000000000-ALC1F:1:1107:4615:13077 2:N:0:5
TACACGGGTATCTAATCCCGTTTGCTCCCCTAGCTTTCGCGCCTCAGCGTCAGTGTCGGTCCAGGATGCCGCCTTCGCCACTGGTGTTCCTCCAGATATCTACGCATTTCACCGCTACACCTGGAATTCCACATCCCTCTCCCGGATTCGAGCCCGCCAGTATCGGACGCAGTTCCTCGGTTGAGCCGAGGGATTTCACGTCCGACTAAGCGGGCCGCCTACGCGCCCTTTAAACCCAATATCAGTG
+
CCCCCGGGGGGGGGGGGGGDGGGGGGGGGGGGGGGGGGGGGGGGGGGGGGGGGGGGGGGGGGGGGGGGGGGGGGGGGGGGGGGGGGGGGGGGGGGGGGGGGGGGGGGGGGGGGGGGGGGGGGGGGGGGGGGGGGGGGGGGGGGGGGGGGGGGGGGGGGGDGGFGGGGGGGGC7B@FGGGGGGGGGGGF=BDGFGGFFEGFF6A::B91=@FFF@FFBFFFBBFFFFF;>B?FFFFFFB6>):AAAAF
@M00200:207:000000000-ALC1F:1:1107:7077:13263 2:N:0:5
TACCCGGGTATCTAATCCCGTTTGCTACCCTGGCTTTCGTGCCTCAGCGTCAGTAGAGACCCAGTAAGCCGCCTTCGCCACCGGTGTTCCTTAGGATATCAACGCATTTCACCGCTCCACCCTAAGTTCCGCTTACCTCTGTCTCACTCAAGCACAGCAGTATCGAGAGCAGTTCCTCAGTTAAGCTGAGGTATTTCACTCCCGACTTGCTGCACCGCCTACGCACCCTTTAAACCCAATATCAGTGAGCT
+
CCCCCGGGGEGGGGGGEGGGGGGGGGFGFEC@<FFFFGGGGCGGGGGGDFGEEFGGGFGFFGGGGCFGDGEGEGGGGGEGGFGEGBFGGGGGDGFFGCGGGFGGB8F@FFFGGGGGGGGGFGGFGGGCFGGCEEGFFFDFGGGGGGGFGDDGGGGGGGG?FFFFGGGD6+=CG8CCGFFDEF7@CGGFGFFC>CFAA;?EFBFD4)>DECEFF=F>@B====@>>BE0=@8457AFF015).7)1<33)()
@M00200:207:000000000-ALC1F:1:1107:6293:13378 2:N:0:5
TACCCGGGTATCTAATCCTGTTCGCTCCCCACACTTTCGCTCCTCAGCGTCAGGTAATGCCCAGAGAACCGCCTTCGCCACCGGTGTTCCTCCTGATATCTGCGCATTTCACCGCTACACCAGGAATTCCGTTCTCCCCTGCATACCTCTAGTCTGCCCGTATCGGACGCCAGCCCAGGGTTAAGCCCTGGGTTTTCACTCCCGACGCGACAAACCGCCTACGAGCCCTTTACGCCCAATCTCATCGCGAC
+
<CCCCDEGEFAFEAC@FGFAEEFEGCGGGGGGEGFFFGFGGGGDGFFGGCGGDECFGGFGGG8CC<EGGGEGGGGGBFGCFGGEF:B=FGGGGG<EBGFGDFGEGCFECFFGGGGGCG=FG=ECFF:=FGGB8E@FGGDFGG8FCFGGGGGE3BF9FCG>EC?FE77+;EG97AFGG5C>,;:,=EGFCFF**2*:F<F<8:FB@B19:(6)(6FFBFB?::4(4;5:<085),>>;F(8(6:))).(-7(
@M00200:207:000000000-ALC1F:1:1107:11155:13708 2:N:0:5
TACGAGGGTATCTAATCCTGTTTGCTCCCCACGCTTTCGTGCCTCAGCGTCAGTTACAGTTTAGTGAGCTGCCTTCGCAATCGGAGTTCTGTGTCATATCTAAGTATTTCACCACTACATGACACATTCCGCCCACCTCAAATGTACTCAAGACCATCAGTATCAATGGCAGTTCTGCAGTTAAGCTGCAGGCTTTCACCACTGACTTAATAGTCCGCCTACGCACCCTTTAAACCCAATATCAGTG
+
CCCCCGGGGGGGGGGGGGGGGGGGGGGGGGGGGGGGGGGGGGGGGFGFGECCEGGGFFGGGGGGFGCGGGFFGGCGGGGGGGGCFEGGGGGGGGGGGGGFDCFGGGFGCGEFGGGGGGGGGGGGGGFGGGGGEECGEGFGGGGGGGFGGGGGGGGGGFGFGGFGGEFGGFGGGFGGGGGGFGGGGGCFFDFCDCGFFDDEFDFFFFFCFEFFFF7E=A=)=C)8==?):>EFA6AA<)>F@?ECFC4
@M00200:207:000000000-ALC1F:1:1107:12125:14400 2:N:0:5
TACTGGGGTATCTAATCCTGTTTGCTCCCCACGCTTTCGCGCCTCAGCGTCAATGTCGGTCCAGATAGCCGCCTTCGCCACCGGTGTTCTTCCCAATATCTACGAATTTCACCTCTACACTGGGAATTCCGCTATCCTCTTCTGTACTCAAGTCCCCCAGTTTCCAATGACCCTCCACGGTTGAGCCGTGGGCTTTCACATCAGACTTAAAGGACCGCCTGCGCGCGCTTTAAACCCAATATCAGTG
+
CCCCCGGGGGGGGGGGGGGGGGGGGGGGGGGGGGGGGGGGGGGGGGGGGGGGGGGGGGGGGGGGGGGGGGGGGGGGFGGGGGGGGGGGGGGGGGGGGGGGGGGGGFGGGGGGGGGGGGGGGGGGCGGGGGGGGGGGGGGGGGGGGGGGGFFGGGGGGGGGGGGGGGGGGGGGGFGGGGGGGGGGCGC>GFGGFGGFFFGEFFFFFFFFFE=FEBFA=@FF=@>FFFEFFF;><EFFFF?FBAFF<<<
@M00200:207:000000000-ALC1F:1:1107:23087:15966 2:N:0:5
TACTAGGGTATCTAATCCCGTTTGCTCCCCTGGCTTTCGCGCCTCAGCGTCAATACCGGTCCAGGATGCCGCCTTCGCCACCGGTGTTCCTCCAGATATCTACGCATTTCACCGCTACACCTGGAATTCCACATCCCTCTCCCGGATTCGAGCCTGCCAGTCTCGGACGCAGTTCCCGGGTTGAGCCCGGAGATTTCACAGTCGACTTGCGGTGGCCGCCTACGCGCCCTTTACACCCAGTATCAGTG
+
CCCCCGGGGGGGGGGGGGGGGGGGGGGGGGGGGGGGGGGGGGGGGGGGGGGGGGGGGGGGGGGGGGGGGGGGGGGGGGGGGGGGGGGGGGGGGGGGGGGGGGGGGGGGGGGGGGGGGGGGGGGGGCFGGGGGGFGGGGGGGGGGGGGGGGGGGGGFGFGGGGGGGGGGGGGDGFGGGGGDECEGGGGFGFGGFGGFFFFCFFFFFFFFFFFFF>FFFF>;B:<1;9@>;;FF4>FF?;(7,65<AA46
@M00200:207:000000000-ALC1F:1:1107:8546:15968 2:N:0:5
TACCAGGGTATCTAATCCTGTTTGCTCCCCACGCTTTCGCACCTCAGCGTCAGTATCGAGCCAGTGAGCCGCCTTCGCCACTGGTGTTCCTCCGAATATCTACGAATTTCACCTCTACACTCGGAATTCCACTCACCTCTCTCGAACTCGAGATTGCCAGTATGAGAGGCAGTTCCAGGGTTGAGCCCTGGGATTTCACCCCTCACTTAACAATCCGCCTACGTGCGCTTTAAACCCAATATCAGTG
+
CCCCCGGGGGGGGGGGGGGGGGGGGGGGGGGGGGGGGGGGGEGGGGGGGGGGGGGGGGGGGGGGGGGGGGGGGGGGGGGGGGGGGGGGGGGGGGGGGGGGGGGGGGGGGGGGGGGGGGGGGGGGGGGGGGGGGGFFGGGGGGGGGGGGGGGEGGGGGFFGGGGGGGGGGGGGGFGGGFGGGGGGGGGFGFGFFFDFFFGFFFFFFFFFA;BF3BAFAFDFFF@@@2;=>FFEFEAF?@;;;?FFEEF
@M00200:207:000000000-ALC1F:1:1107:4646:16039 2:N:0:5
TACCCGGGTATCTAATCCTGTTTGCTCCCCACGCTTTCGTGCATGAGCGTCAGTGTTGGCCCAGGGGGCTGCCTTCGCCATTGGTGTTCCTCCACATCTCTACGCATTTCACCGCTACACGTGGAATTCCACCCCCCTCTGCCACACTCCAGCCCCGTAGTTTCGAGCGCGATTCCCAAGTTAAGCCCGGGGATTTCACACTCGACTTGCGAGGCCGCCTGCGCACACTTTAAACCCAGTATCAGTG
+
CCCCCEGGGGGGGGGGGGGGGGGGGGGGGGGGGGGGGGGGGGGGGGGGGGGGGGGGGGGGFGGGGGGGGGGGGGGGGGGGGGGFEGGGGGGGGGGGGGGGGGGGGGGGGGGGFGDGGGGGDGGGG9EFGGGGGGGGGGGGGGGGGGGFGGGFGGGGGGD>CFCAEGGGDGGDDFGGGG67>EFGC7FFGFGDADGFFEGFFFFA?FFFFFF)(4B)(46:?FFF>FB?B4<B<2/<B<?FAABA>BA
@M00200:207:000000000-ALC1F:1:1107:15890:16164 2:N:0:5
TACTCGGGTATCTAATCCTGTTTGCTCCCCACGCTTTCGTGCCTCAGTGTCAGTGCTGGTCCAGGGTGTCGCCTTCGCCACAGATGTTCCTCCCGATATCTACGCATTTCACTGCTACACCGGGAATTCCACACCCCTCTACCGCACTCTAGGTCGCCAGTATCCAATGCCATTCCCAGGTTGAGCCCAGGGCTTTCACATCAGACTTAACGAACCACCTACGCACGCTTTAAACCCAGTATCAGTG
+
CCCCCGGGGGGGGGGGGGGGGGGGGGGGGGGGGGGGGGGGGGGGGGGGGGGGGGGGGGGGGGGGGGGGGGGGGGGGGGGGGGGGGGGGGGGGGGGGGGGGGGGGGGGGGGGGGGGGGGGGGGGGGGGGGGGGGGGGGGGGGGGGGGGGGGGFGGGGGGGGGGGG8DGGGGFGGFGGD9CFDFGGGGGFGFGGAGGFFFGFFFFFEFFFCFFBAAFF:=@DFFFFFFFBD;DC<CBF;;DF<E?EE<<
@M00200:207:000000000-ALC1F:1:1107:24703:16542 2:N:0:5
TACGAGGGTATCTAATCCTGTTCGCTCCCCACGCTTTCGCGTCTCAGCGTCAGTATCGTTCCAGAGAGCCGCCTTCGCCACGGGTGTTCTTCCCGATATCTGCGCATTTCACCGCTACACCAGGAATTCCACTCTCCTCTTCCGGACTCTAGCCAGACGGTTTCCATCGACGTCTCGAGGTTGAGCCTCGAGTTTTCACAACGGACCTGCCTGGCCGCCTACACGCTCTTTATACCCAATATCAGTG
+
CCCCCGGGGGGGGGGGGGGFGGGGGEGGGGGGGGGGGGGGGGGGGGGGGGGGGGGGGGGGGGGGGGGGGGGGGGGGGGGGGGGGGGGGGFGGGFEGGGEGGGGDGDEGGGGGGGGGGGGGGGGEGGGGGGGGGGGGDGGG9EF?ECGGGGE@>CEFCGGGGGGGAFFGDFGDGD*3AFE4CFFEGGGFGFD<AGCFFFGFFFF>;;@F;1@A3,AA199:B:73((.4?<AAFAFFF?F>?FA2AB9
@M00200:207:000000000-ALC1F:1:1107:23069:16606 2:N:0:5
TACCAGGGTATCTAATCCCGTTCGCTCCCCACGCTTTCGCGCCTCAGCGTCAGGGCCGACCCAGAGTGCCGCCTTCGCCACGGGTGTTCCTCCGCATATCTACGCATTTCACTGCTACACGCGGAATTCCATCCCCCTCTACCGTACTCTAGCTATGCAGTCACAGATGCAGTTCCCAGGTTGAGCCCGGGGATTTCACAACTGTCTTACATAACCGCCTGCGCACGCTTTAAACCCAATATCAGTG
+
CCCCCGGGGGGGGGGGGGGGGGGGGGGGGGGGGGGDGGGGGGGC:FGGGGGGGGGGGGGGGGGGFGGGGGGGGGGGFGGGGGEGGEGGGGFGGGGGGGFGGGGGGGEFFGGGGDEDGGGGGGGGGGGDGGGGGGGGGDECFGGGDGECFGGGGGAGCGGCFGGFGGG?CGGGGFGGGGG9<FGCGGGFGE<DADG*:CD36?AACE<CCFEF)>FF>>>0:?2;BBBB143:<2F@?F1),-:2<4>
@M00200:207:000000000-ALC1F:1:1107:17322:16868 2:N:0:5
TACGAGGGTATCTAATCCCGTTCGCTCCCCTAGCTTTCGCGCCTCAGCGTCAGTGTCAGCCCAGCAACCCGCCTTCGCCGCAGGTGTTCCTCTCGATATCTACGCATTTCACCGCTACTTGTGGAATTCCGTTTTCTCCGCCTACCCTCTAGAAATGGAGTTTCATATGCAGTTCTGGGGTTGAGCCCCAGGATTTCACATCTGACTTTCATTTCCGCCTACGCGCCCTTTATGCCCAATATCAGTG
+
CCCCCGGGGGGGGGGGGGGGGGGGGGGGGGGGFGGGGGGGGGGGGGGGGGGGGGGGGGGGGGGGGGGGGGEGGGGGGGGGGGGGGGGGGGGGGGGGGFGGGGGGGGGGGGGGGGGGGGGGGGGGGGGGGGGGGGGGGGGGGGGGFGGGGGGFAF9DD?E6FGGGGGGGGGGGGFGGDGDGGGGGFGGFGADFA7CFFFGEFFFFFFFFFFFF?EF65@@@@D?F@9EFFFFF?<FBD@DF8CAA26)
@M00200:207:000000000-ALC1F:1:1107:11034:16958 2:N:0:5
TACTGGGGTATCTAATCCCGTTTGCTCCCCTGGCTTTCGTGCCTCAGCGTCAGGAAATGTCCAGAGACTCGCCTTCGCCACTGGTGTTCCGCTCGATATCTACGCATTTCACTGCTACACCGAGCATTCCAGTCTCCCCTCCATTCCTCTAGCCAGATAGTATCCAATGCAGTTCCGAAGTTAGGCTTCGGGATTTCACATCAGACTTACCTGACCGCCTACGCACCCTTTAAGCCCAGTATCAGTG
+
CCCCCGGGGGGGGGGGGGGGGGAEGGGFGGGFGGGGGGGEGGGGGGGFGGGGEFGFGFGGGGGGF?FDFFCFGGGGGGGCGGGGGGGGGGGGBFEGGGGGGGAFGGGGGGGGGGGGGFGG8E7FDGGGFGGGGG8C9ECDGEG8;=FGGGGFGC@,=EFGG=DFC9FGGFGGGFGGDGG6=EGFGGGFGECDDDCAFE>AA@8C@EFCFE28:BAAAB=>DDD=@@F9BFF=?@4A0=?A9)/93<5
@M00200:207:000000000-ALC1F:1:1107:21731:17898 2:N:0:5
TACTGGGGTATCTAATCCTGTTTGCTCCCCACGCTTTCGTGCATGAGCGTCAGTATTGGCCCAGAAGGCTGCCTTCGCCATCGGTGTTCCTCCACATCTCTACGCATTTCACCGCTACACGTGGAATTCCACCTTCCTCTGCCATACTCCAGCGCCGTAGTTTCGAGCGCAATTCCCAAGTTAAGCTCGGGGCTTTCACACTCGACTTGCGACGCCGCCTGCGCACACTTTATACCCAATATCAGTG
+
CCCCCGGGGGGGGGGGGGGGGGGGGGGGGGFGGGGGGGGGGGGGGGGGGGGGGGGGGGGGFGEGGGGGGGGGGGGGGGGGGGGGGGGGGGGGGGGGGGGGGGGGGGGGGGGGGGGGGGGGGGGGGGGGCGGGGGGGGGGGGGGGGGGGGGGGGGGGGEEEGGGCGGGGCEGGGFGFFF6CFGGGGGCFGFGGFGFFFCGEFFFFFFFDFF>8@BFDFFB;?;26>>@:?<7<AFFFB>:>2<>A<9>
@M00200:207:000000000-ALC1F:1:1107:21318:20120 2:N:0:5
TACTGGGGTATCTAATCCTGTTTGCTCCCCACGCTTTCGTGCCTCAGCGTCAGTTGCCGTCCAGAGAGTAGCTTTCGCCACCGGCGTTCCTCCCGATATCTACGCATTTCACCGCTCCACCGGGAGTTCCACTGTCCCCTGATGCCGTCGAGTGCGGCCGTAGCCCCGGCTGTTCCTCGGTTGGGCCGAGGGATTTCACCCGAACCGTACCGCACAGCCTACGCGCCCTTTACGCCCAGTATCAGTG
+
CCCCCGGGGGGGGGGGGGGGGGGGGGGGGGGGGGGGGGGGGGGGGGGGGGGGGGGGGGGGGGGGGGGGGGGGGGFGGGGGGGGGGGGGGGGGGGGGGGGFGFGGGGGGGGGGGGGGGGDGGGGGFGGGGGGGGGGGDGGGGGGGGGGGGGGGGGFDGGGDGGGGGGGGGGGD6FFGGGGGGGGGGGFBEFGGFFGFFFGFFFF@FFFFFFFFFBB):BFFFFFFFFFFBF:<BFBFF?B9)6<><A<
@M00200:207:000000000-ALC1F:1:1107:8951:21685 2:N:0:5
TACAAGGGTATCTAATCCCGTTTGCTCCCCTGGCTTTCGCTCCTCAGCGTCAATGCCGGTCCAGGATGCCGCCTTCGCCACCGGTATTCCTCCAGATATCTACGCATTTCACCGCTACACCTGGAATTCTGCATCCCTCTCCCGGATTCAAGCCATCCAGTATCGGATGCAGTTCCCAAGTTGAGCCTGGGGATTTCACATCCGACTTAGTTGGCCGCCTACGAGCCCTTTACACCCAATATCAGTG
+
CCCCCGGGGGGGGGGGGEFGGGGGGGGGGGFGGGGGGGGGGFGGCGGGGGGGGGGGGGGGGGGGGGGGGGGGGGGGGGFFGGGGGGGGGGGGGGGGGGGGGGGGGGGGGGG?EFGGGGF4E@FGFGGGGCGGGGGFGGDFGFGGGC>6EFGGGFGGGFFGGGGGGGGGGDDGGFGGGFEGFGEGGCFFGFGGFDFFFCGFFFF447=ACCEFEFAFF@B@@FDDDBB@DFFFFFF4:?DF3CCC??C
@M00200:207:000000000-ALC1F:1:1107:13896:23175 2:N:0:5
TACGGGGGTATCTAATCCTGTTTGCTCCCCACGCTGTCGCGCCTCAGCGTCAGCAACAGCCCAGCAGGCCGCCTTCGCCACCGGTGTTCTTCCGGATCTCTACGCATTCCACCGCTACACCCGGAATTCCACCTGCCTCTACAGTGCTCCAGTGACCCAGTTCGCATGGCCGACCCGAGGTTGAGCCCCGGGCTTTCACCACACGCTTAGGTTACCACCTACGCGCCCTTTAAACCCAATATCCGTGCGAT
+
CCCCCGGGGGGGGGGGGGGGGGGGGGGGGGGGGGGGGGGGGGGGGGGGGGGGGGGGGGGGGGGGGGGGGGGGGGGGGGGGGGGGGGGGGGFGFEGGGGGGGGGGGGGGGGGGGGGGGGGFGGGGG>FGGGGGGGGGGGFFFGGCFGGFFGDFFGGGCFFGGGGGGGGGCGGCGFCGGG*2:EGG46DFGF:CB>79@2DA417>996?0<<FFFFFBD?:2?6>9>B;63))6-942::57AF)4:1(4((
@M00200:207:000000000-ALC1F:1:1107:18854:23764 2:N:0:5
TACTGGGGTATCTAATCCCGTTCGCTCCCCTGGCTTTCGCGCCTCAGCGTCAATACCGGTCCAGGATGTCGCCTTCGCCACCGGTGTTCCTCCAGATATCTACGCATTTCACCGCTACACCTGGAATTCCACATCCCTCTCCCGGATTCAAGCCAACCAGTATCGGACGCAGTTCCTGGGTTGAGCCTAGGGCTTTCCCGTTCGACTTAGCAGGCCGCCTACGCGCCCTTTACGCCCCATATCAGTGCACT
+
CCCCC@FCF@EGGG<FFGGGGGFGGGGGGGFFGGGGGGGG:FFFGGFGEGGGGGCGCB@FGEGFGCFCA@,6CCEFGEGGEGCCFEGEGGGGG?FFGGGGGGGCFCFEFGFAFGGGEGFGGDFGFGGEDGCGDDG8=@?DCFEEGC>DGCGB@@DFGGECF9;C7CCC95@*;FGEFGFFGGDGG6;*,;C48C6)+*;(;3))(558))7+7()).1;2,(3((259904<)1@39(4::)4<9><4))-
@M00200:207:000000000-ALC1F:1:1107:12551:24405 2:N:0:5
TACTAGGGTATCTAATCCTGTTTGCTCCCCTAGCTTTCGCGCCTCAGCGTCAGTGTCGGTCCAGGAAGCCGCCTTCGCCACCGGTGTTCCTCCGGATATCTGCGCATTTCACCGCTACACCCGGAATTCCGCTTCCCTCTCCCGAACTCAAGCCTGCTAGTTTCCCGCGCCGTTCCCCGGTTGAGCCGGGGGCTTTCACACGGGCCTTGACGGGCCGCCTACGCGCCCTTTACACCCAATATCAGTG
+
CCCCCGGGGGGGGGGGGGGGGGGGGGGGGGFGGGGGGGGGGGGGGGGGGGGGGGGGGGGGGGGGGGGGGGGGGGGGGGGGGGGGGGGGGGGGCFGGGGGGGFGGGGGGGGGGGGEGGGGGGGGGGGGGFGGGGGGFFGGGGGFGGGGGGCEEGGFGGGGGGFGCAFDGGGGGGDGCCFGGGGGFGFGFCDGGFGCFB4C>FFE>(46>?FBD09BEFF18?1(,-37>;?D<:4B50130564)<9B
@M00200:207:000000000-ALC1F:1:1108:12652:2311 2:N:0:5
TACCCGGGTATCTAATCCTGTTTGCTCCCCACGCTGTCGCGCCTCAGCGTCAGCCACTGCCCAGCAGGCCGCCTTCGCCACCGGTGTTCTTCCGGATCTCTACGCATTTCACCGCTACACCGGAAATTCCGCCACCCTCTCATCTACTCCAGTAAAATCGTTTGCGATGCACTTCCCAGGTTCAGCCCGGGGCTTTCACATCACACTCATTCCACCGCCTACGCGCCCTTTAAACCCAATCTCAGTG
+
<CCCCE@C@CFFDGCF<CFC6CAFGGF8DB,@FGEGGGGGE@@BECFGEGEGCCEGGGGFF8<8FFG,@@+C::,<,BCFGD:B8@F4CB9FGEGEFFEC;9,448?7CF<FFD>=7F,E8CFG+@3EF,,8=EG8C+=8?AACAAB9??,4@;,@:=9+5;*@E>*@9**4;A7;9<?*><*5++3:D/8?>D*086CF36+/3/(5=F)19);A9D>10::>259>04)))64<1,3@(.64<6:
@M00200:207:000000000-ALC1F:1:1108:14382:5152 2:N:0:5
TACAGGGGTATCTAATCCCGTTTGCTCCCCACACTTTCGCTCCTCAGCGTCAGGTAATGCCCAGAGACCCGCCTTCGCCACCGGTGTTCCTCCTGATATCTGCGCATTTCACCGCTACACCAGGAATTCCAGTCTCCCCTACAGCACTCTAGTCTGCCCGTATCGACTGCAGGCTCGGGGTTGAGCCCCGAGATTTCACAGCCGACGCGACAGACCGCCTACGAGCTCTTTACGCCCAGTATCAGTG
+
CCCCCFGGGGGGGGGGGGGGGGGGGGGGGGGGGGGGGGGGGGGGGGGGGGGGGGGGGGGGFGGGGGGGGGGGGGGGGGGGGGGGGGGGGGGGGGGGGGGGGGGGGGGGGGGGGDGGGGGGGGGGGFGGGGGGGGGGGEDGGGGGGGGFFGGCFFGFGEGGGEGGGFGEDGGGGFGGGEDDGGGGCFF4CEEBBGGA6?GFFFFBFBFF;EF>B@F:9C>?07?DFFFFFA<2A6>7>B(064A6644
@M00200:207:000000000-ALC1F:1:1108:11449:5215 2:N:0:5
TACAGGGGTATCTAATCCTGTTTGATCCCCATGCTTTCGGGTCTCAGTGTCAATGTTGGGCCAGATCGCCGCCTTCGCCACCGGTGTTCCTCCAGATATCTACGCATTTCACCGCTACACCTGGAATTCCACATCCCTCTCCCGGATTCGAGCCCACCAGTATCGGACGCAGTTCCCCGGTTGAGCCGAGGGATTTCACGTCCGACTTAGCAGGCCGCCTACGCGCCCTTTAAACCCAATATCAGTG
+
CCCCCGGGGGGGGGGGGGGGGGGGGGGGGGGGGGGGGGGGGGGGGGGGGGGGGGGGGGGGGGGGGGGGGGGGGGGGGGGGGGGGGGGGGGGGGGGFGGGGGGGGGGGGGGGGGGGGGGGGGGGGGGGGGGGGGGGFGFGGGGGGGGGGGGGGGGGGGGGGGGGGGGGGGGGGGFGGGG>DGECECACDGDEFAGGFCEGFFFA@FFB@CFFF@@GFBGFF?BFFFEFBB0).44=7:?0)).<49<D
@M00200:207:000000000-ALC1F:1:1108:13796:5271 2:N:0:5
TACTGGGGTATCTAATCCGGATCGCTCCCCACGCTTTCGCGCATCAGCGTCAGCAAAGCTCCAGGCAACCGCCTTCGCCACTGGTGTTCCTCCCGATATCTACGCATTCCACCACTACACCGGGAATTCCATTGCCCCCTAGCTTGCTCCAGCCACGCCGTATCCGCTGACCCCGCCCAGTTGAGCCGAGCGATTTCACAACGGACGTGCGTGACCGCCTACGCGCCCTTTAAACCCAGTATCAGTG
+
CCCCCGGGGGGGGGGGGGGGGGGGGGGGGGGGGGGGGGGGGGGGGGGGGGGGGGGGGGGGGGGGGGGFGGGGGGGGGGGGGGGGGGGGGGGGGGGGGGGGGGGGGGGGGGGGGGGGGGGGGGGGGGGGGGGGGGGGGGGGGGGGGGGGGGGFGGGGGGGGGGGGGGGGGGGFGFGGGGGGGGGGGFGGGCEFFGGFFFGFFFF@DFFF?F>@::FFFDFBFB?EFB9D>:?FBAFFFFF?)6>BB<A
@M00200:207:000000000-ALC1F:1:1108:21762:5891 2:N:0:5
TACCCGGGTATCTAATCCTGTTTGCTCCCCACGCTGTCGCGCCTCAGCGTCAGCAACAGCCCAGCAGGCCGCCTTCGCCACCGATGTTCTTCCCGATCTCTACGCATTCCACCGCTACACCGGGAATTCCACCTGCCTCTACTGTGCTCAAGCCTGACAGTTTAGGAGGCAGCCTTGCAGTTGAGCCGCAAGATTTCACCCCCTACTTACCAGGCCGCCTACGCGCCCTTTACACCCAATATCAGTG
+
CCCCCGGGGGGGGGGGGDGGGGGGGGGGGGGGGGGGGGGGGGGGGGGGGGGGGGGGGGGGGGGGGGGGGGGGGGGGGGGGFGGDGGGGGGGGGGGGGGGGGGGGGGGGGCGGGGGGGGGGGGGCCFFGGGGFGGGGGFGGGGGGFFGCFGG?FFFGGFFGCFFGFACGGGGGGFGGFDGFGGGG4?GGGG>AFFGFACD;@FFF;DEFFF@F@@F>BGFF;@D>B>9DB<7AAA?F9?F>?<BAFB9
@M00200:207:000000000-ALC1F:1:1108:11314:7347 2:N:0:5
TACTAGGGTATCTAATCCTGTTTGCTCCCCACGCTTTCGCGTCTCAGCGTCAGTAACGTCCCAGCGAGCTGCCTTCGCCATTGGTGTTCCTCCCGATATCTGCGCATTTCACCGCTACACCGGGAATTCCACTCGCCTCTTCCGAACTCTAGTCCGGCAGTATCGACCGGCATCCCAGGGTTGAGCCCTGGACTTTCACAGCCGACTTACCGGACCGCCTACACGCGCTTTAAACCCAATATCAGTG
+
6ACCCGGECC@FF-<EFFGFFAGGGGGGG@E@FECEGFGCFGGCEGGFGEGGEF<@FFGG:FCFGGGGGGE8<FGGEGCFGGGFGGG7F?F?FGG7>FGGFFGEGDGCGGGGGDEEEGGGGGGGGDE?G9;EFGGGGEDGGGGGGDGFGGFCEGCEGGG>DFFDEDGG71C9;AFGG6?DCFG69AFFGGFFFGFFC?CFF:A6;>00<F8866<D>C-((44FBF0:0,4424?@1135)4:<26A
@M00200:207:000000000-ALC1F:1:1108:9159:7504 2:N:0:5
TACTCGGGTATCTAATCCCGTTTGCTCCCCTGGCTTTCGCTCCTCAGTGTCAGTATTGGTCCAGGACGCCGCCTTCGCCACCGGTGTTCCTCCAGATATCTACGCATTTCACCGCTACACCTGGAATTCCGCGTCCCTCTCCCAAACTCCAGCCATCCAGTATCGGACGCAGTTCCCCGGTTAAGCCGAGGGATTTCACGTCCGACTTAGTTGGCCACCTACGAGCCCTTTATGCCCACTCTCAGTG
+
CCCCCDGGGGGGGFGGGGGDGGGGGGGGGGGGFGGGGGGGGEGGGGGGGGGGGGGGGGGGGGGGGGGGGGGGGGGGFGGGGGGGGGGGGGGGGGGGGGGGGGGGGGGGGGGGFEGGGGGGGGGGFGGFGGGGGGGEGGGGGGGGFFGGGGGCFGGGGGGGGCGGGGGGGGGGDFFGGGGGGGD?FFGG78?B>FGFFFGFDFFF9@F@FFCFEEGF@F@F161><>>5:024<4=F1?()(67>>AF
@M00200:207:000000000-ALC1F:1:1108:17887:8096 2:N:0:5
TACCAGGGTATCTAATCCTGTTTGCTCCCCTGGCTTTCGCTCCTCAGCGTCAATAATGGTCCAGGATGCCGCCTTCGCCACCGGTGTTCCTCCAGATATCTACGCATTTCACCGCTACACCTGGAATTCCGCATCCCTCTCCCACATCCAAGCCATCCAGTATCACACGCAGTTCCCCAGTTAAGCTGAGGGATTTCACGTATGACTTAGTTGGCCGCCTACGAGCCCTTTAAACCCAGTATCAGTG
+
CCCCCFGGGGGGGGGGGGGGGGGGGGGGGGGGGGGGGGGGGGGGGGGGGGGGGGGGGFAFGGGGGGGGGGGGGGGGGGGGGGGGGGGGGGGGGGGGGGGGGGGGGGGGGGGGGGGGDGGGGGGGFGGGGGGGGGGGGGGGGGDFGGGGGGGFGGGFGCFGGGGGGGGGGGGDDFGGGGGGGGGGGFCFFFFEDGGFFFGFFFFBEEFECF79;EGFFGFFFFFFFEFFFF;EEFFF??FF><CCEE?
@M00200:207:000000000-ALC1F:1:1108:26753:9350 2:N:0:5
TACTAGGGTATCTAATCCTGTTCGCTCCCCATGCTTTCGCTCCTCAGCGTCAGTTAATGCCCAGAGACTCGCCTTCGCCACTGGTCTTCCTTACGATATCTACGCATTTCACTGCTACACCGTAAATTCCAGTCTCCCCTCCAGCACTCTAGCCACGCAGTATCGAATGCAGTTTCAGGGTTGAGCCCTGAGATTTCACATCCGACTTGCGCGACCGCCTATGCACCCTTTATACTCAATATCAGTA
+
CCCCCFFGFGGGGGDFCFGGGGGGGGGEGGFGGGGGGGGCCGGDGFGFE7FGGFFFEGGG<FDE88<FFGFFGGDGGCGCCG@FGGFFGCFGGGFGFDGFAFFDGGGEGGGGGACFGGGFGGGGEGGGGG9EFFFGCF+=EEGGFFGGFDA,DDFGCEGGGFGGGCDGGGGFGFGGFF7+@D+,06=09F56+2C912?9;:*8@AAA@6=?ABG>@D@?F*.49B1),/;<E?F+.;@+77??59)
@M00200:207:000000000-ALC1F:1:1108:2956:10205 2:N:0:5
CACAAGGGTATCTAATCCTGTTTGCTCCCCACGCTTTCGTGCATGAGCGTCAGTGTTGGCCCAGGGGGCTGCCTTCGCCATTGGTGTTCCTCCACATCTCTACGCATTTCACCGCTACACGTGGAATTCCACCCCCCTCTGCCACACTCCAGCCAAGTAGTTTCGCGCGCCATTCCCAAGTTAAGCCCGGGGCTTTCACACTCGACTTGCTCTGCCGCCTGCGCACACTTTACACCCAGTATCAGTG
+
-8A<BFGGFFFAECEFFGGGGGGGGGFDFCFE@CEECFFGGGFGGGGGGGGGGEFFGFEG6C:CFGDED@@FCCFGGG7@CFFFFDGGGGGGGGGEGCFGGGGGD,BFFCFGGCEDGGFGCEFD7,>8=;9EF8CE8EGGGG@DFGGGGGFGGFEGGGGGGFFGE+@8CEGDGFC@2<CFG:9B8>9CD:?AADFFF?FF@FFF(6@<@=CFF3CF;G@DDFFFFFFFFBA2)59;>?F;44:<99A
@M00200:207:000000000-ALC1F:1:1108:18363:10485 2:N:0:5
TACCAGGGTATCTAATCCTGTTTGCTCCCCACGCTTTCGCGTCTCAGCGTCAGTAACGTCCCAGCGAGCTGCCTTCGCCATAGGTGTTCCTCCCGATATCTGCGCATTTCACCGCTACACCGGGAATTCCACTCGCCTCTTCCGAACTCTAGTCCGGCAGTATCGACCGCAAGCTTGGAGTTAAGCCCCAAGTTTTCACGGCCGACGCGACAAACCGCCTACGAGCTCTTTAAACCCAATATCAGTG
+
CCCCCGGGGGGGGGGGGGGGGGGGGGGGGGGGGGGGGGGGGGGGGGGGGGGGGGGGGGGGGGGGGGGGGGFGGGGGGGGGGFGGGGGGGGGGGGGCFGGGGGGGGGGGGGGGGGGGGGGGGGGGGGGGGGGGGGGGGGGGGGGGCEGGGGDGGGGGGGGGGGGGGGGGGGG*;?GGGD4?FGG@CFGDG5?AFFGFFFGFDEEF911697>:9?GFFCB<BF<58>2?2).-4AF):?:7:ABAAAA
@M00200:207:000000000-ALC1F:1:1108:23593:10572 2:N:0:5
TACTAGGGTATCTAATCCCGTTTGCTCCCCACGCTTTCGCGCCTCAGCGTCAGGTAATGCCCAGAGAACCGCCTTCGCCACCGGTGTTCCTCCTGATATCTACGAATTTCACCTCTACACCAGGAATTCCACTTTCCTCTCCGACACTCAAGAAAGGGAGTTTCAAATGCAGTTCCTGGGTTGAGCCCAGGGATTTCACATCTGACTTTCCTTCCCGCCTACACGCCCTTTAAACCCAATATCAGTG
+
CCCCCGGGGGGGGGGGGGGGGGGGGGGGGGGGGGGGGGGGGGGGGGGGGGGGGGGGGGGGGGGGGGGGFGGGCGGGGGGGGGGGGGGGGGGGGGGGGGGGGGGGGGGGGGGGGGGGGGGGGGGGGGGGGGGGGGGGGGGGGGGGGGGGGGFGFGFGFG8EGGGGGGFGGGGGGFGGDGFGGDGGGFFFGGF>FG>CB@EFCFCEECEFFFBB66A>>D2>@BEFDB9BF13;?CFFD;=A8CEEFEF
@M00200:207:000000000-ALC1F:1:1108:11427:12273 2:N:0:5
TACGGGGGTATCTAATCCCGTTTGCTCCCCTGGCTTTCGCTCCTCAGCGTCAATGCCGGTCCAGGATGCCGCCTTCGCCACCGGTATTCCTCCAGATATCTACGCATTTCACCGCTACACCTGGAATTCTGCATCCCTCTCCCGGATTCAAGCCATCCAGTATCAGACGCAGTTCCCAGGTTGAGCCTGGGGATTTCACGTCCGACTTAGTTGGCCGCCTACGAGCCCTTTACACCCAATATCAGTG
+
CCCCCGGGGGGGGGGGGGGGGGGGGGGGGGGEFGGGGGGGGGGGGGGGGGGGCGGGGGGGGGGGGGGGDFCGGGGGGGGGG<FGGGGGGGGGGDFGGFGGGGGGGGGGFGGGGGGGGGGGGGGGGGGGGGGGGGGGGGGGGGFE+8;DGGGGCFEFGGGGGCGGGDGGGGCGGFGGGCFFFGF6CFFGCF;?;DGFFEGFDFE@9BFFC6?@;EGF>GF@08<),7;FFBF)44FFF(8F0><6-6:
@M00200:207:000000000-ALC1F:1:1108:17916:12323 2:N:0:5
TACGCGGGTATCTAATCCTGTTTGATCCCCACACTTTCGTGCCTCAGCGTCAGTTACAGCCTAGTAAGCTGCCTTCGCTATAGGTGTTCTTGACGATATCTAAGCATTTCACCGCTACACCGTCAATTCCGCCTACCTCATCTGTACTCAAGCCCATCAGTATCATTGGCACCTTCTCAGTTAAGCTGAGATATTTCACCACTGACTTAATAGGCCGCCTACGCACCCTTTATACCCAGTATCAGTG
+
CCCCCGGGGGGGGGGGGGGGGGGGGGGGGGGGGGGGGGGGGGGGGGGGGGGGGGGGGGGGGGGGGGGGGGGGGGGGGGGGGGGFGGGGGGGGGGGGGGGGGGGGGGGGGGGGGGGGGGGGGGGGGGGGGGGGGG>GGGGGGGGGGGGGGGGGGGGGGGGGGGGGGGGGGGGGGFGGGGGGGGGC7AFFGC8CFGGFFFGFEFFBEFFFEFFFEBFF=G=AADDFFEFFB=@4>?BFBE0;>3CFFEF
@M00200:207:000000000-ALC1F:1:1108:11064:12764 2:N:0:5
TACTAGGGTATCTAATCCCTTTTGCTCCCCACGCTTTCGTGCCTGAGCGTCAGCAATTGTCCAGGTAGCCGCCTTCGCCTCTGGTATTCCTCATGATATCTACGCATTTCACTGCTACACCATGAATTCTGCTACCCTCTCCCAAACTCCAGCCAACCAGTATCAGACGCAGTTCCCCGGTTAAGCCGAGGGATTTCACGTCTGACTTAGTTGGCCGCCTACGAGCCCTTTATACCCAATATCAGTG
+
CCCCCGGGGGGGGGGFFCFGGGGFGGGGGGGGGGGGGGGGGGGGGGGGGGGGGGFFGGGGFFEFGGGGGGECEGGFF@FFCGFGGGGGGGGGGGGFFGEGGGGGGGGGGGFGFGGDGFDFGGGGFCGGGGGGGGCGGGGGG8ECEFFGGCFGFG=FFGGGGGFGGGGGG>DGDDG9+ADGCCCFGFGGDGDEFFF5@;CF@F>CFEF46=6EFFFFAC=2(5282268@DFCE<FAFEFF4<?5C7<
@M00200:207:000000000-ALC1F:1:1108:8783:15617 2:N:0:5
TACGCGGGTATCTAATCCTGTTCGCTCCCCACGCTTTCGCGTCTCAGCGTCAGTACCGTCCCAGAGAGCTGCTTTCGCCATAGGTGTTCTTCCTGATATCTGCGCATTTCACCGCTACACCAGGAATTCCACTCTCCTCTTCCGGACTCTAGCCGACTGGTTTCCGGCGACATCTCGAGGTTGAGCCTCGAGTTTTCACACCAGACCTAGCCGGCCGCCTACACGCGCTTTAAACCCAACATCAGTGAGAC
+
CCCCCGGGGEGGGGGFCEGGGGGDGGGGGGGGGGGGGGGGGGGGGGGGGGG7FGFGFGGGFGGG@E<FGGDGFFGFGGGGEFGEFGG@DFGGGGGGGEFGGGGGGGGDGG<FDGGEEEFGGGGGCFGGGGGGEFGFGGGGGGGGCCGGGGG>FFG+@EEFFCFGFGDED5CD4FGGG?<4;AFCCFGGGD)8A3>AFEGA@AF022=.76=F9(1<9GFF67,7156BB61A))9@BF0.(,542)-44))
@M00200:207:000000000-ALC1F:1:1108:3360:16034 2:N:0:5
TACGGGGGTATCTAATCCCGTTTGCTCCCCTGGCCTTCGTGCCTCAGTGTCAGGAACTGCCCAGAGATCCGCCTTCGCAACTGGTCTTCCTCACGATATCTACGCATTTCACTGCTACACCGTGAATTCCGATCTCCTCTACAGTCCTCGAGTCACGCAGTATCCGGTGCAATTTCGGAGTTGAGCTCCGAGATTTCACACCAGACTTGCGCCACCACCTACGCACCCTTTATACCCAATATCAGTGAGA
+
CCCCCGGGGGGGGGGGGGGGGGGGGGGGGGGGGGGGGGGGGGGGGGGGGGGGGGGGGGGGGGGGGGGGGGGGGGGGGGGGGGGGGGGGGGGGGGGGFGEGGGGGGGGGCGGFGFGGGFGGGGGGGGFGDGGGDGGGGGGGGGGGGGGCFGDGGGGFGGGGDGFGFGGGGGFGFAGGFGGGE?FFCFGGGGFEBFDFFEGFFAFB=DE4B6>EFF<FFGFF@EFFDD1A@(647EF7@E@4.94AA:AB<B
@M00200:207:000000000-ALC1F:1:1108:26391:16239 2:N:0:5
TACTAGGGTATCTAATCCTGTTCGCTCCCCACGCTTTCGCTCCTCAGCGTCAGTATCGGCCCAGAGACCCGCCTTCGCCACCGGTGTTCCTCCTGATATCTGCGCATTTCACCGCTACACTGGGAATTCCGCCCCCCTCTTCCGGACTCGAGCCTTGCAGTTTCTTCCGCACGTCCTCGGTTGAGCCGAGGGATTTCACGGAAGACACGCATGGCCGCCTACGCGCCCTTTACACCCAGTATCAGTG
+
CCCCCFFFGGGGGGGGGGGGGGGGGGGGGGGGGGGGGGGGGFGGGGGGGGGGGGGGGGFGGGGGGGGGGGGGGGGGGGGGGGGGGGEGGGGGGGGGGGGGGGGGGGGGFGGGGGGGGGGGGGGGGGGGGGEGG>EEGGGGGGGGGGGGGFGCGGGGGGEGGGGGGGFC9C49CFGGGGGGEGGFFFGDG5>EFCFF7?FF?FF9DDFF0)3>::FF(99BBFFFBBBF>FF<<2B?>0106><4>A4
@M00200:207:000000000-ALC1F:1:1108:15814:16505 2:N:0:5
TACGCGGGTATCTAATCCTGTTTGCTCCCCACGCTTTCGCGCCTCAGCGTCAGTATCGGGCCAGTGAGTCGCCTTCGCCACTGGTGTTCCGCCGAATATCTACGAATTTCACCTCTACACTCGGCATTCCACTCACCTCTCCCGAACTCAAGACAGTCAGTATCAAAGGCAGTTCCAAGGTTGAGCCCTGGGCTTTCACCTCTGACTAAACTGTCCGCCTACGCGCCCTTTAAACCCAGTATCAGTG
+
CCCCCGGGGGGGGGGGGGGGGGGGGGGGGGGGGGGGGGGGGGGGGGGGGGGGGGGGGGGGGGGGGGGGGGGGGGGGGGGGGGGGGGGGGGGGEGGGGGGGGGGGGGGGGGGGGGGGGGGGGGGGGGGGGGGGGGGGGGGGGGGGGGGGGGGGGGGGFGGGFFGGGGGGGGGGGFGGGGGGGGGGGFGGGC>FFCFFFFGFEFFFCEBE3FFFEFGFFGFF@FDA;B@FFF:4<AFFBFFF>AA><AA
@M00200:207:000000000-ALC1F:1:1108:11560:18622 2:N:0:5
TACTGGGGTATCTAATCCCGTTCGCTCCCCTAGCTTTCGCGCCTCAGCGTCAGTGTCAGCCCAGCAACCCGCCTTCGCCGCAGGTGTTCCTCTCGATATCTACGCATTCCACCGCTACACCCGGAATTCCACCCGCCTCTACTGTGCTCCAGCGCGAGAGTCTCGAAGGCCGATCCGGGGTTGAGCCCCGGACTTTCACCCCCGACTCCTCGCGCCGCCTACGCGCCCTTTACACCCAATATCAGTGCGAT
+
CCCCCGGGGGFGGGGGGFGGGGGGGGGGGGGGGGGGGGGGGGGGCGGGGGGGGGGGGGGGGGCGGGGGGGGGGGGGGGGGGGCFFGFGGGGGGGGGGGEGGGGGGGGGGGGGGGGG7>FFGGGGCBFGGGGGGGGGDGDDFGGCGGGGFGFDFGGGGG9EGFGGGFFEDGGD>4?DG5DCC7CEFA>CDEFBEGCC63:4=)>>>BFF:*8>>FGE>DFF03:D;>>FF0:D).*.40(.5442<64)((-
@M00200:207:000000000-ALC1F:1:1108:15629:20448 2:N:0:5
TACTGGGGTATCTAATCCTGTTTGCTCCCCACGCTTTCGCGCCTCAGCGTCAGTACCGGTCCAGTGAGCCGCCTTCGCCACTGGTGTTCCTCCCAATATCTACGCATTTCACCGCTACACCTGGAATTCCGCATCCCTCTCCCAATCTCAAGCCATCCAGTATCAGACGCAGTTCCCCGGTTAAGCCGAGGGATTTCACGTCTGACTTAGTTGGCCGCCTACGAGCCCTTTATACCCAATATCAGTG
+
CCCCCGGDGGGGGGGGGGGGGGGGGGGGGGGEGGGGGGGEEFGGGGGGGGGGGGGFGEDGFGGGGGFGGGGGGEEFGGGCFGGGGGGEGGGGGDGGGGGGFGGGGGGGDFEGGGGGGGGGGGGGCFGGGFGGGDEGGGGGGGGFGGGGGGGFGDGGGFGFGGFEEFGDDDCDGFGGF?C5@>>FGFDDCC?B:CFAFEGFFFFDEEEEEFFFE8DFFGFFFFF>83;F@F;4)<=B><BF:<AAFFF
@M00200:207:000000000-ALC1F:1:1108:17308:20539 2:N:0:5
TACGAGGGTATCTAATCCTGTTTGCTCCCCACGCTTTCGCACCTGAGCGTCAGTCTTTGTCCAGGGGGCCGCCTTCGCCACCGGTATTCCTCCACATCTCTACGCATTTCACCGCTACACATGGAATTCTACCCCCCTCTACAAGACTCTAGCTGACCAGTCTCAGATGCAATTCCCGGGTTGAGCCCGGGGATTTCACATCTGACTTAACCAACCGCCTGCGTGCGCTTTAAACCCAATATCAGTG
+
CCCCCGGGGGGGGGGGGGGGGGGGGGGGGGGGGGGGGGGGGGGGFEFGDGGGGGGFG<FFGGGGGGEGGGGEGGGGGGGGGGGGGEGGGGGGG@EEGGGGGGGGGGGGGGGGGDEGEGGGFGGGGGGGFGGGAFCEEEGGGGG=E,DGG?AFGGFGFFGGGGG<CD7EFGG7CFGG*@D*=E4C4AGC7EB?E48A=CGFE;+7<EFFEA)278D51D;;(12)2>6BB??AF)=??B2>?9))6AD
@M00200:207:000000000-ALC1F:1:1108:20460:21177 2:N:0:5
TACCGGGGTATCTAATCCCGTTTGCTCCCCTAGCTTTCGCGCCTCAGCGTCAAGAACAGGCCAGGTAGTCGCCTTCGCCACTGGTGTTCCTCCCGATATCTACGCATTTCACCACTACACCGGGAATTCCACTACCCTCTCCTGCCTTCGAGTCGATCAGTATCGCGTGACCCTCCCCAGTTGAGCCGGGGGCTTTCACACGCGACTAAATCGACCGCCTGCGCGCCCTTTACGCCCAATATCAGTG
+
CCCCCGGGGGGGGGGGGGGGGGGGGGGGGGGGGGGGGGGGGGGGGGGGGGGGGGGGGGGGGGGGGGGGGGGGGGGGGGGGGGGGGGGGGGGGGGGGGGGGGGGGGGGGGGGGGGGGGGGGGGGGGGGGGGGGGGGDFFGFCFGGGGGDGGGGGGEC>GGGGGGGGGGGGGGGGFGGGGFGGGGGGFGGGGFFFGGFFFGF;>A;9>693?)9:?D>2C>B:?>>17(89:?B<:3;9B?446:<BDF
@M00200:207:000000000-ALC1F:1:1108:16648:21262 2:N:0:5
TACCCGGGTATCTAATCCTGTTTGCTCCCCACGCTGTCGCGCCTCAGTGTCAGAACTGGTCTAGCTGGCCGCCTTCGCCACGAGTGTTCTCCCCCATCTCTACGCATTTCACCGCTACACAGGGAATTCCACCAGCCCCTCCCAGCCTCAAGTCCTGCAGTTTCTACCGACTAAATACGGTTGAGCCGTACGCTTTCACGGTAGACATAATGACCCACCTACGCGCCCTTTAAACCCAACATCAGTG
+
CCC@AFGGFGGGGGGGGGGGGGGGGGGGGGGGGGGGGGGGGGGGEFGEFGGGGFFGGGCEGGGGGGGGEGEFGGGGGG7F7FGEEDGFGCEF,4=FGGGGGGGGGGDGGFGFGEGGGGGGGC8FFGGGGGGGG88FGCDDEEGGF?G?E6AF==,=9E86@DGGGGFCDEDGG5?CF,?CDE5CGFCCDG4B>**9BEGA25)5494**1*+0*2;0C?DFE?A95381(3>))/7(1()(..92.6
@M00200:207:000000000-ALC1F:1:1108:12739:21978 2:N:0:5
TACTAGGGCATCTAATCCTGTTCGCTCCCCACGCTTTCGCTCCTCAGCGCCAGTATCGGCCCAGAGACCCGCCTTCGCCACCGGTGTTCCTCCTGATATATGCGCATTTCACCGCTACACCAGGACTTCCAGTCTCCCTTACCGAACTCTACCCCGCCTGTATCGAATCCACGCTCGGAGTTTACTTCCAAGTTGTCACAGTCGACCCGAAACGCGGCCTACGAGCTCTTGTTGCCCACTATCAGTGCAAC
+
-BCCCCAG8C<<CF<E,CF,=,C@FFG:F;,+@@,@CDFG:CC,6;CF:+8FGCFGG,6CF+6C8EFG,,@+4,:,DFBFGFG7FCCFCDFGFFCF,,,,9@,4CE7:E=,C98==+46<E+=FD+4,CB>,@=DE9,0+,,==C+=DGD,,7,1+@C+1@,+,@1,4*52*3*9*;***41+,2122;,+*+4+=A*+=*4/(-((.()(:,,9),5-8(,(0()4)-))).(*9)4-.5)-)..-.)))
@M00200:207:000000000-ALC1F:1:1108:8843:23152 2:N:0:5
TACTAGGGTATCTAATCCCGTTTGCTCCCCTAGCTTTCGCTCCTCAGCGTCAGTGTTGGCCCAGAAGGCTGCCTTCGCCATCGGTGTTCCTCCAGATCTCTACGCATTTCACCGCTACACCTGGAATTCCACCTTCCTCTGCCACACTCGAGCCAAGTAGTTTCGAGCGCAATTCCCAAGTTAAGCCCGGGGATTTACCACTCGCTTTGCTCAGCCACCTGCGCACACTTTATGCCCAATATCAGTG
+
CCCCCCGFGGGGGGGGGGGGGGGGGGGGGGGGFGGGGGGGGGGGGGGDGGGGGFGGDCFGGGGGGFFGGGGGGGGG?GEG7EGDGGGGGGGGGGC?FGGGGGGGGGGFGGGFGCEG8EFGGGGFFFFGGGGGGCGGGFF88F,4@EE+@=,+=@6=A3@8@ED=8DCCGEGGDFGGFDC6,;C,25?F>ED>?DC4+*4=>AF)))-/78*9<@GFFF2:@=2)(:9FFF<69);B;E(0.5?C)1/
@M00200:207:000000000-ALC1F:1:1108:23451:24245 2:N:0:5
TACTAGGGTATCTAATCCCGTTCGCTCCCCTAGCTTTCGCGCCTCAGCGTCAGTGTCAGCTTAGCAACCCGCCTTCGCCGCAGGTGTTCCTCTCGATATCTACGCATTTCACCGCTACACCGAGAATTCCAGTTGCCCCTTCTGCACTCTAGCCCCGCAGTATCGGCTGACCTTTCCGAGTTAATCCCGGAGATTTCAAAGTCGCCTTGCGGTGGCCGCTTATGAGCCTTTTATACCCCATCTTACTCAGT
+
@CCCCFFGGGGGGGGGGCEGGGGGGGGGGGGGDEGGFFG@F@FGEGGGGGGGGGFGDE@E,,9CAFGGG:@FGGG<,@6@7CEEFGGDGECEF8?,4ACFEA,AFGGGEGGG?FGECFGG8BCCF+,,6EEGAD==,,6+A868>A,?8DD,6D8=+BE6ECCF+6+3*5CCDFGGFG**=9+,+4+****28CC6F*+181+((/634/(:;()5,14.(/)2)*50().)))*/-(-)4(.).)))..-
@M00200:207:000000000-ALC1F:1:1109:16340:2425 2:N:0:5
TACCGGGGTATCTAATCCCGTTTGCTCCCCTGGCTTTCGCGCCTCAGCGTCAATACCGGTCCAGGATGCCGCCTTCGCCACCGGTGTTCCTCCAGATATCTACACATTTCACCGCTACACCGGGAATTCCAGTCTCCTCTGCATCCCTCAAGAACGGCAGTATCGGCCGACGTTCTTCGGTTGAGCCGAAGGCTTTCACGACCGACTTGCCATCCCGCCTACGCGCCCTTTACACCCAATATCAGTG
+
CCCCCGGGGGGGGGGGGGGGGGGGGGGGGGGGGGGGGGGGGGGGGGGGGGGGGGGGGGGGGGGGGFGGGGGGGGGGGGGGGGGGGGGGGGGGGGGGGGGGGGGFFGGGGGGGGGGGGGGGGGGGGCEGGGGGGGGGGGGGGGGGGGFGGFE?DGGGGDGEGGFGCEGEGGGGDFGGFCFDGGGGGGGGFEAEFGG4AECFFFBE@FBB>G?F>?>7:=><?FF9BE>>FFFADFFFB<(,).6A>@<
@M00200:207:000000000-ALC1F:1:1109:20292:2478 2:N:0:5
TACGCGGGTATCTAATCCTGTTTGCTCCCCACGCTGTCGCGCCTCAGTGTCAGCCACGGCCCAGCCAACCGCCTTCGCCACTGGTCTTCCTTACGATATCTACGCATTTCACCGCTACACCGTAAATTCCAGTCTCCTCTCCAGTCCTCAAGCACGGCAGTATCGAATGCAGTTTCGAAGTTAAGCCTCGAAATTTCACACCCGACTTACCGCGCCGCCTACGCACCCTTTAAACCCAATATCAGTG
+
CCCCCGGGEGGGGGGGGGGFGGGGGGGGGGGGGEGGGGGCEGGGGGGGGGGFGCFGGGGG+FGGGGGGGGDECFFFFEGGGFDDGGA=CEFGGFGFEGGGCGFGGGCFGGGFGGGGDFGGFGGGGGGGG9EGGGGGGGGGGGGGFGFGGGG@?FGGG6E?F9@FGGGFGFFGFCGGF>FDGFGGGGGGFCBFFGC=F?CFF5A>>FFFFG1BB@FFFEF08FF6:@9?B?FFFF=FBFFF>AADF?A
@M00200:207:000000000-ALC1F:1:1109:18342:3810 2:N:0:5
TACTGGGGTATCTAATCCTGTTTGCTCCCCACGCTGTCGCACCTCAGCGTCAGTTGTGGACCAGAGAGCCGCCTTCGCCACCGGTGTTCCTCCTGATATCTACGCATTTCACCGCTCCACCAGGAGTTCCGCTCTCCCCTACCACACTCTAGCATCACAGTATGCCTGGCAGTTCCACGGGTGAGCCGTGGGATTTCACCGGACACTTACGATGCCGCCTACGTGCGCTTTAAACCCAGTATCAGTG
+
CCCCCGGGGGGGGGGGGGGGGGGGGGGGGGGGGGGGGGGGGGGGGGGGGGGGGGGGGGGGGGGGGGGGGGGGFGGGGGFFGGGGGGGGGGGGGGGGGEGGGGGGGGGGGGGGGDEGGGGGGGGGGGGGGGGGGGGGFGGGGGGGGGGGGGGFGGFGGGGGGGGGGGFGGGGGGFDGFGDDGDEFGGGGBCDDFGGFFFFFDBABFDF46CB:;?:AFE9@FF0=@FFF@<:AD9BF60:2<>A<<9>
@M00200:207:000000000-ALC1F:1:1109:24708:5930 2:N:0:5
TACCCGGGTATCTAATCCTGTTTGATCCCCACACTTTCGTGCCTCAGCGTCAGTTACAGCTTAGTAAGCTGCCTTCGCAATCGGTGTTCTTGACGATATCTAAGCATTTCACCGCTACACCGTCAATTCCGCCTACCTCAACTGTACTCAAGCTCTTCAGTATCAATGGCAATCCCAGCGTTGAGCGCTGGACTTTCACCGCTGACTTAAAGAGCCGCCTACGCACCCTTTACGCCCAATATCAGTG
+
CCCCCDGGGGGGGGGGGGGGGGGGGGGGGGGGGGGGGGGGGGGGGGGGGFGGGGGGGGGGGGGGGGGGGGGGGGGGGGGGGGGGGGFEGGFGEGGGGDGGGGGGGGGGGGGGGGGEGGGGGGGGGGGGGGGGGGGGGFGFGGGFGFGGGGFGFCFGGGGGGGGGGGGGGGGGGFCGFGGGGGGGGDCDEEDFFGGFFFGFF9*<ADEF=CAFA=FFBGB@=ADB@E2>BF@FE05)3((/6<5?C;?
@M00200:207:000000000-ALC1F:1:1109:25333:7016 2:N:0:5
TACAGGGGTATCTAATCCCGTTCGCTCCCCTAGCTTTCGCGCATCAGCGTCAGTGTCAGCCCAGCAACCCGCCTTCGCCGCAGGTGTTCCTCTCGATATCTACGCATTTCACCGCTACACCGAGAATTCCAGTTGCCCCTTCTGCACTCTAGCCCCGCAGTATCGGCTGACCTTTCCGGGTTAAGCCCGGAGATTTCACAGTCGACTTGCGGTGGCCGCCTACGCGCCCTTTAAGCCCAATATCAGTG
+
@CCCCFGGGGGGGGGGGGGGGGGGGGGGGGGGGGGGGGGGGGGGGGGGGGGGGGGGGGGGGGGGGGGGGGGGGGGGGGGGGGGGEFFGGGGGGGGGGGDGFGGGGGFGGGGGGGGGGGGGGGGGGGFGGGGGFDGGGGGFGGGGGGGGGGGGA=DCEEGCGGGGGGDGGDFFGFFG8CDGDDG>FDFGEB)?5CCAFFGFFA=:<BFFFG9B26>F;C0;BDFBF596B6:2<AFFBF<0<724:*).
@M00200:207:000000000-ALC1F:1:1109:5039:9173 2:N:0:5
TACGCGGGTATCTAATCCCGTTTGCTCCCCTAGCTTTCGCGCCTCAGCGTCAGAAAAGATCCAGCGAGCCGCCTTCGCCACCGGAGTTCCTGTGAATATCAACGCATTTCACCGCTCCACTCACAGTTCCGCTCGCCCCTATCTCCCTCGAGGCCGTCAGTATCTAAGGCAGTTCCACGGTTGAGCCGTGGGATTTCACCCCAGACTTGACAGCCCGCCTACGCGCCCTTTAAACCCAATATCAGTG
+
CCCCCGGGGGGGGGGFGGGGGGFGGGGGGGGGGGGGGGGGGGGGGGGGGGGGEGGGGGGGGGGGGGGGGGEEGGGGGGGGGGGGGGGGGGGGFGGGDFGGGGGGGGGGGGGGA=EEGGGGGGGGGGGFDFGEGEGGGEGGGGGGGGGGGGECGGGGECCGG:CGCEFFFGGGGFGGFGG<FGGGGGGGFE>BFGGFFFGFFBA>7;E37FFF??>EBD906F?96BBFF?>4><FFB?3<D>AFF76
@M00200:207:000000000-ALC1F:1:1109:10942:9947 2:N:0:5
TACTGGGGTATCTAATCCTGTTTGCTCCCCACGCTGTCGCGCCTCAGTGTCAGCCAAACTGCCCAGCAGGCCGCCTTCGCCACCGGTGTTCTTCCGGATCTCTACGCATTCCACCGCTACACCCGGAATTCCGCCTGCCTCTACAGTGCTCGAGCCGCGGCAGTATCCCTGGCCGACGCAGGGTTGAGCCCCGCGCTTTCACCAAAGACTGACCGGGCCACCTACGCGCCCTTTAAACCCAGTATCAGTG
+
CCCCCGGGGGGGGGGGGGGGGGGGGGGGGGGGGGGGGGGGGGGGGGGGGGGGGGGGGGGGGGFGGGGGGGGGGGGGGGGGGGGGGGGGGGGGFGGGGGGGGGGGGGGGGGGGGGGGGGDGGGGGGGGGGGGGGGGGGGGGGGGGGFGFCFGGEEGCEEGGGGGGFFFGGGGGGFGGFGGGGGGFFGGGFB>BDGGFD0CFFBFF:6?BFGFFFFFFFC;:?5:BFFBFFFFB77FFBF?B<?FF<6:<<A
@M00200:207:000000000-ALC1F:1:1109:10328:10219 2:N:0:5
TACACGGGTATCTAATCCGGTTCGCTCCCCACGCTTTCGCGTCTCAGCGTCAGGTAAGGCCCAGAAAGCCGCCTTCGCCACAGGTGTTCCTCCCGATATCTACGCATATCACCACTACACCGGGAATTCCACTTTCCTCTGCCTCCCTCGAGTTCGCCAGTATGCAAGGACCTCTCCCAGTTGAGCCGGGAGCTTTCACCCTGCACTTAACAAACCGCCTGCACGCCCTTTATGCCCAGTATCAGTG
+
CCCCCGGGGGGGGGGGGGGGGGGGGGGGGGGGGGGGGGGGGGGGGGGGGGGGGGGGGGGGGGGGGGGGGGGGGGGGGGGDGGGGGGGGGGGGGGGGGGGGGGGGGGGGGGGFGGGGGGGGGGGGGGGGGGGGGGGGGGGGGGGGGGGGGGGG:CFGGGGDGGFGGGGGGGGGGFGFFGGGGGGGGGDGFC6BFGFFFFGFFFFFFE<EFGFFEFFF9E6D@:@F?E?>FFB2<4B??:68AFDA99-
@M00200:207:000000000-ALC1F:1:1109:13357:10605 2:N:0:5
TACGGGGGTATCTAATCCTGTTCGCTCCCCATGCTTTCGCTCCTCAGCGTCAGGTCATGCCCAGAGAACCGCCTTCGCCACCGGTGTTCCTCCTGATATCTGCGCATTCCACCGCTACACCAGGAATTCCGTTCTCCCCTGCATACCTCTAGTCTGCCCGTATCGGAAGCACGCTCAGGGTTGAGCCCTGAGTTTTCACTCCCGACGCGACAAACCGCCTACGAGCCCTTTAAACCCAATATCAGTG
+
CCCCCGGGGGGGGGGGGGGGGGGGGGGGGGGGGGGGGGGGGGGGGGGGGGGGGGGGGGGGGGGGGGGGGGGGGGGGGGGGGGGGGGGGGGGGGGGGGGGGGGGGGEGGGGGGGGGGGGGGGGGDFGGGGGGGGGGGGGGGGGGGGGGGGGGGGGGGGGGGGGGGG8DGGGGGGEDGF?CGFGGGGGGGF58;BFGFFFGFF9FEFF@FFDBDF?FF9=BBFF:0?DB01:8A94FF<?2<044<A9<
@M00200:207:000000000-ALC1F:1:1109:22621:12458 2:N:0:5
TACAGGGGTATCTAATCCTGTTTGCTCCCCACGCTTTCGCGCCTCAGCGTCAGTACCCGTCCAGGTAGCCGCCTTCGCCACTGGTGTTCCTCCCAATATCTACGCATTTCACCGCTACACTGGGAATTCCGCTACCCTCTCCGGGACTCAAGCCCGACAGTTTCCGCGGCAGTTCCTCGGTTGAGCCGAGGGATTTCACCGTGGACACATCAGGCCGCCTACGCGCCCTTTATACCCAGTATCAGTG
+
CCCCCGGGGGGGGGFGGGGGGGGGGGGGGGGGGGGGGGFGDEFGGGGGGGGGDGGGGGGGGGGGGGGFGGGGGGGGGGGDGGEEFFGDGGGGGGGCGGGGGGGGGGGGGGGGGGGGGGGG9E@BAEGGGGGGGGGGFGGFGFG88+@FGFGGGFFGGGGGGGGGGGGGGEDGC8=@FFDCED5CCFCD4:8AEGDAFEGF5;:B<FFD@6;473?EF=;B<FB(1>>BFFF2<AFF2?(.6-4>2=4
@M00200:207:000000000-ALC1F:1:1109:10023:12640 2:N:0:5
TACTGGGGTATCTAATCCTGTTTGCTCCCCACGCTGTCGCGCCTCAGCGTCAGCACGGGGACAGATTGCTCTGCCCCCTTCCGGCCCAGCAGACCGCCTTCGCCACCGGTGTTCTTCCGGATCTCTACGCATTCCACCGCTACACCCGGAATTCCGTCTGCCCCTACCGTGCTCCAGCCCAACAGTCGCCCGCGCCGATCCGGGGTTGAGCCCCGGACTTTCACGCAAGCCTTATCGAGACGCCTACGCGC
+
CCCCCGGGGGGGGGGGGGGGGGGGGGGGGGGGGGGGGGGGDFGGGGGGGGGGGGGGGGGGGGGGGGGGGGGGGGGGGGGGGGGGGGGGGGGGGGGGGGGGGGGGGGGGGGGGGGGGGGGGGGGGGGGGGGGDCGGGGGGDGGGGGGGGGGGGGGCFFEGGGGFG989EDGGGGFGGFGGGDGGGGFGDFGF3>CDDD1DE@BFF>>9BFGFF?07B1CB?AF9)4>BF6?:3<<F60:((,429BDB:B>>
@M00200:207:000000000-ALC1F:1:1109:13129:12785 2:N:0:5
TACACGGGTATCTAATCCTGTTTGCTCCCCACGCTTTCGCGTCTCAGCGTCAATACCGTCCCAGTGAGCTGCCTTCGCCATTGGTGTTCCTCCTGATATCTGCGCATTTCACCGCTACACCAGGAATTCCACTCACCTCTTCCGGATTCGAGCCCGACAGTATCCACCGGCATTCCAGGGTTGAGCCCTGGACTTTCACAGCGGACTTATCGGGCCGCCTACACGCTCTTTACACCCAGTATCAGTG
+
CCCCCGGGGGGGGGGGGGGGGGGGGGGGGGGGGGGGGGGGGGGGGGGGGGGGGGGGGGGGGGGGGGGGGGGGGGGGGGGGGGGGGGGGGGGGGGGGGGGGGGGGGGGGGGGGGGGGGGGGGGGDGGGGGGGGGGGGGGGGGGGGGGGGGGGGGGGGGGGGGGGGGGGGDGDGGFGGFGGGGGGGGGGGFGFFFGGFFAFFFFFEBFB=EGEFF9DEFG>0;FED<E?<:FFFF<?FFFF?FFFBA*)
@M00200:207:000000000-ALC1F:1:1109:26063:14304 2:N:0:5
TACGGGGGTATCTAATCCCGTTTGCTCCCCTGGCTTTCGCTCCTCAGCGTCAGTGTTGGTCCAGAATGCCGCCTTCGCCACCGGTGTTCCTCCAGATATCTACGCATTTCACCGCTACACCTGGAATTCCGCATTCCTCTCCCAAACTCAAGCCATCCAGTCTCACACGCAGTTCCCCGGTTGAGCCGAGGGATTTCACGTGTGACTTAGTTGGCCGCCTACGAGCCCTTTAAGCCCAGTATCAGTG
+
CCCCCGGGGGGGGGGGGGGGGGGGGGGGGGGGGGGGGGGGGGGGGGGGGGGGGGGGGGGGGGGGGGFGGGGGGGGGGGGGGGGGGGGGGGGGGGGGGFFGGGGGGGGGGGGGGGGGGGGGGGGGGGGGGGGG8EGGGDGGGGGGGGGGGGGFGGGGGGGGGGGGDGGGGGG>DFGGF@DDEGGGC?CD?EFFAGGFFEFFFFFF?EC)6:CFE@FF0E9?0)2:BFFFFFFFF9FFF?(549AAFF<
@M00200:207:000000000-ALC1F:1:1109:10739:14423 2:N:0:5
TACGCGGGTATCTAATCCCGTTTGCTCCCCTGGCTTTCGCGCCTCAGCGTCAGTAAATGGTCCAGGATGCCGCCTTCGCCACCGGTGTTCCTCCTGATATCTACGCATTTCACCGCTACACCAGGAATTCCACTCTCCTCTCCCACACTCAAGCCAGACAGTCTCAACTGCAGGCCACGAGTTAAGCCCGTGGTTTTCACAGCTGACTTATCCAACCGCCTACGCGCCCTTTACACCCAGTATCAGTG
+
CCCCCGGGGDGGGGGGGGGGGGGGGGGGGGGGGGGGGGGGGGGGGFGGGGGGGGGGGGGGGGGGGG@FGGGGGGGGGGGGGGGGGCFGGGFFGGGGFGFGGGGGGGGGGGGGGGGGGEEFGGGGEGGGGGDGGGGGGGGGGGGGGGGGGGGGGGGGFGGGGGGGFAFFGFGGGAGGFGG>EDE7=CGGFG5*88:A;4CFABFFFFFBEGFFFFAF@5>BDF@<9BB>628>A<8F:B:?>AFFF46<
@M00200:207:000000000-ALC1F:1:1109:9610:14993 2:N:0:5
TACTGGGGTATCTAATCCTGTTTGCTCCCCCGGCTTTCGTGCCTCAGTGTCAGGTGTTGTCCAGGGACTCGCCTTCGCCACTGGTGTTCCTCTTGATATCTACGCATTTCACTGCTACACCAAGAATTCCAGTCCCCCCTCCAACCCTCCAGCACAGTAGTATTCAATGCCATTTCAGGGTTGAGCCCTGCGCTTTCACATCAAACTTTCCCAGCCACCTACGCACCCTTTAAACCCAATATCAGTGTGAC
+
CCCCCGGGGGGGGGGGGGGGGGGGGGGGGGG@FFGGGGDCFEFGGGGAEEFFGGGGECGCGCGFGGFFGGGG+6FFGGEGFGGGEFGEGGGFGAFGFGGGGGGGGGGGGGGGGFGGGGGGFDCFFFGGGGG;DFCGDCEGGC,4,6@6DDFFGCDG8DFCD:F3C9DDGC6D7=D9;F+0DD6+:C6CFF*3*3CF+;9>+)<?=@CEE+:*6:49)15)46(((//8>:)**08A;2(,)5))11))1.)
@M00200:207:000000000-ALC1F:1:1109:3523:15693 2:N:0:5
TACAAGGGTATCTAATCCTGTTTGCTCCCCACGCTTTCGCGTCTCAGCGTCAGTATCCAACCAGGGGGTCGCCTTCGCCACAGGTGTTCCTCCCGATATCTACGCATTTCACCGCTACACCTGGAATTCCACATCCCTCTCCCGAACTCAAGTCTTGTAGTATCAGACGCAGTTCCCAAGTTAAGCCTGGGGATTTCACGTCTGACTGACAACACCACCTACGCGCCCTTTATACCCAGTATCAGTG
+
CCCCCGGGGGGGGGGGGGGGGGGGGGGGGGGGGGGGGGGGGGGGGGGGGGGGGGGGGGFFFGGGGGGGGGGGGGGGGGGGGDFGFGGGGGGGGGGGGGGGGGGGGGGGGGGGGGGGGGGGGGGGGGGFGGGGGGGEFFGGGGFGDGGFGFGFA<CFFFFFFGGGGGGGGGGGDFGG5FFGEFFGGGG4A>?ADDCAFECAF=4>EEE:=FEFFFFFDGFFEF;19DFFF;49CBF*8BBFA<BFFF9
@M00200:207:000000000-ALC1F:1:1109:14140:15794 2:N:0:5
TACTGGGGTATCTAATCCTGTTTGCTCCCCACGCTTTCGCGTCTCAGCGTCAGTCACCGTCCAGAAGGCCGCCTTCGCCACCGGTATTCCTCCTGATATCTACGCATTTCACCGCTACACCAGGAATTCCACCTTCCTCTCCGGGACTCGAGTCCGCCAGTTTCCAATGCCCTTCCGGGGGTGAGCCCCGGGCTTTCACATCAGACTTAGCGGACCGCCTACACGCCCTTTAAGCCCAGTATCAGTG
+
CCCCCFCFF@FFGGGGGGGGGGGGGGGGGGGGGGGGGGGGDFGGGGGGGGGGGGGGG9FGGGGGGGGFFFFEGGGGFGGGGGGEGGGGGGGGGGGFGGGGFFGGGGF@=FGGGGGDEGGFFGGFGFGGGGGGGGGFGGFFCFGGGGGGGGGED8FGE+@E3@9;FCFGGFGGFFGGFG99ECEGGGGDBCBBEDFAA?7F+/8*/44<>DAF>BEF>*7?FFFFF:?>>(5<<4F?((4,:<99<86
@M00200:207:000000000-ALC1F:1:1109:8018:15875 2:N:0:5
TACTAGGGTATCTAATCCCGTTTGCTCCCCACGCTTTCGCGCCTCAGCGTCAGGAAATGCCCAGAGACCCGCCTTCGCCACCGGTGTTCCTCCCGATCTCTACACATTTCACCGCTACACCGGGAATTCCAGTCTCCTCTGCATCCCTCAAGAACCGCAGTATCAGCCGACGTTTCTCGGTTGAGCCGAGAGATTTCACGTCCGACTTAGCAGGCCGCCTACGCGCCCTTTAAACCCAGTATCAGTG
+
9CCCCGFCGFGGGFGGD9FFFF?@FGGDGG?FGGD:CFGGGFCGEG<F:CFCCFG8FGFFFGGG?D@FCF:C@FFG@C@FGGEG@C4FFGAGFGEC:FCFGFG<FGGGGGD<DEGGEGDFGGGG+F@FFGGGFCGCGGGGGGGFGGGC,@8=9DC,@CC>CFGGC9:FDCG>DFFGFGGGC*CCFFGD4:??4@FFFFGF5,889;@DF+76715:1C;0<F0>3>>90(,).)07:?1:464))16
@M00200:207:000000000-ALC1F:1:1109:14894:16227 2:N:0:5
TACACGGGTATCTAATCCTGTTTGCTACCCACGCTTTCGCGCATCAGCGTCAGAACCGGTCCAGGTGGCCGCCTTCGCCACTGGTGTTCCTCCCAATATCTACGCATTTCACCGCTACACTGGGAATTCCGCCACCCCCTCCCGGCCTCAAGCCCGACAGTTTCAAAGGCAGTTCCTCAGTTGAGCCGAGGGATTTCACCTTTGACTTATCGGGCCGCCTACGCGCCCTTTACACCCAATATCAGTG
+
CCCCCGGGGGGGGGGGGGGGGGGGGGGGGGGGGGGGGGGGGGGGGGGGGGGGGGGGGGGGGGGGGGGGGGGGGGGGGGGGGGGGGGGGGGGGGGGGGGGGGGGGGGGGGGGGGGGGGGGGGGGGGGGGGGGGGGGGGGGGGGGGGGGGGGGGGGGGGGGGGGGGGFFGGGGDGFFFFGGFEFFFFGFGE*:BFGGFFF>AFEFFFFECEGFFBFEFFGFF?F:62:>>B:?B9>FFFFFBB>FFF?>
@M00200:207:000000000-ALC1F:1:1109:10231:17890 2:N:0:5
TACTCGGGTATCTAATCCTGTTCGCTCCCCACACTTTCGCTCCTCAGCGTCAGGTCATTCCCAGAGAACCGCCTTCGCCACCGGTGTTCCTCCTGATATCTGCGCATTTCACCGCTACACCAGGAATTCCGTTCTCCCCTGAATACCTCTAGTCTGCCCGTATCGAAAGCAAGCCAGGTGTTAAGCACCTGGTTTTCACTCCCGACGCGACAAACCGCCTACGAGCCCTTTAAACCCAATATCAGTG
+
CCCCCGGGGGGGGGGGGGGGGGGGGGGGGGGGGGGGGGGGGGGGGGGGGGGGGGGGGGGGGGGGGGGGGGGGGGGGGGGGGGGGGGGGGGGGGGGGGGGGGGGGGGGGGGGGGGGGGGGGGGGGGGGGGGGGGGGGGGGGGGGGGGGGGGG=EGGGGGGGGGGGGFGGDGGGGFGGFEGGGGGGGGGGFGFFFGGFFFGFFBFFFFFFFGFF>@FFFE>F;FDFFFFFBFFBFBFFFF?(4<>AAFA
@M00200:207:000000000-ALC1F:1:1109:11171:17937 2:N:0:5
TACGCGGGTATCTAATCCCGTTCGCTACCCTAGCTTTCGTGCCTCAGCGTCAGAAGAGATCCAGTGAGCCGCTTTCGCCACCGGTGTTCCTTAGGATATCAACGCATTTCACCGCTCCACCCTAAGTTCCGCTCACCTCTATCTCCCTCGAGCACGGTAGTTTTGGGCGCAATTCCTCGGTTGAGCCGAGGGCTTTCACACCCAACTTTCCGCACCGCCTACGCACCCTTTACACCCAGTATCAGTG
+
CCCCCGGGGGGGGGGGGGGGGGGGGGGGGGGGGGGGGGGGGGGGGGGGGGGGGGGGGGGGGGGGGGGGGGGGGGGGGGGEGGGGGGGGGGGGGGGGGGGGGGGGGGGGGGGGGGGGGGGGGGGGGGFGGGGGGGGGGGGGGGGGGGGGGGGGGGGGGGGGGGGGG8CFGGCDGFGGFGGGGGGGGGGGFDEFFCFFFFGFF@EF;?DFFGFFFFFFBGFFFFFFFF>0?FFFFFFFFF?7<>ABA94
@M00200:207:000000000-ALC1F:1:1109:8061:18289 2:N:0:5
TACTCGGGTATCTAATCCCGTTTGCTCCCCTAGCTTTCGCTCCTCAGCGTCAATACCAATCCAGGATGCCGCCTTCGCCACCGGTGTTCCTCCAGATATCTACGCATTTCACCGCTACACCTGGAATTCCGCATCCCTCTCTCGGATTCAAGCCATCCAGTATCGGACGCCGTTCCCCGGTTAAGCCGAGGGATTTCACGTCCGACTGAGTTGGCCGCCTACGAGCCCTTTAAACCCAGTATCAGTG
+
CCCCCGGGGGGGGGGGGGGGGGGGGGGGGGGGGGGGGGGGGGGGGGGGGGGGGGGGGGGGGGGGGGGGGGGGGGGGGGGGGGGGGGGGGGGGGGGGGGGGGGGGGGGGGGGGGGGGGGGGGGGGGGGGGGGGGGGGGGGGGGGGGGGGGGGGGGGGGGGGGGGGGDGGDGGGGFGGFGDDED7CGGGG5EBA?DFFFEGFFFFFBFB>EGFFFFFF@GF;FFFFFFFFF?DA<AFFFBF?FADFDB2
@M00200:207:000000000-ALC1F:1:1109:25447:18913 2:N:0:5
TACGAGGGTATCTAATCCCGTTTGCTCCCCTGGCTTTCGCGCCTCAGCGTCAATACCGGTCCAGGATGCCGCCTTCGCCACCGGTGTTCCTCCAGATATCTACGCATTTCACCGCTACACCTGGAATTCCACATCCCTCTCCCGGATTAAAGCCTTCCAGTCTCAGACGCAGTTCCCCGGTTGAGCCGAGGGATTTCACGTCTGACTTAGAAGGCCGCCTACGCGCCCTTTCCACCCAATATCAGTG
+
CCCCCCFGGFFGGGGGGGGGGGGGGGGGGGGGFGGGGGGGCFGGGGGGGGGGGGGGGGGCGGGGGCFGGG7FFGDGGGG@FGGDGEGGFFEGEEGGCBAFCFGGGGGCGGGGGGGEGGGGGFEGGGGDGGGGGDC=FGGGG@FEGGDCEFFFGCFGGGGCFGD7EGFGDEGGGFGGFGDDGDGF7?FDDEDF4C<FFFDAFFFFEEFFFF<CC<AFBGFDFF029569FFB)6:@4:302?<AFAFA
@M00200:207:000000000-ALC1F:1:1109:26523:19650 2:N:0:5
TACTGGGGTATCTAATCCCGTTTGCTCCCCTAGCCTTCGTGCCTCAGTGTCAGAAACTGCCCAGAGTGCTGCCTTCGCCGTTGGTATTCCTCTCGATATCTACGCATTTCACTGCTACACCGAGAATTCTACACTCCTCTTCAGTTCTCTAGCAGGGCAGTATCGGATGCAGTTCCGAGGTTGAGCCCCGGGCTTTCACATCTGACTTACCATGCCACCTACGCACCCTTTAACCCCAGTATCAGTG
+
CCCCCF<FGGGGGGAGGGGGF@GGFGGGCGGFFGGGGGGGGGGGFGGGGGGGFGGGGGGGGFEFGGGGGG9FFFGGGGGGCGGGGGGGGFFFEFG8F<+FFFGGGGGGGGGGGFGGGGGGGGEGGGGGGGGEDGGGDFGFFFFGGEGFFFGGGFEFEGFEGGGFGEGGGGGGGFGGB6DDGGFGGGG6?:>ABDG6@AFFF@FFEFFFEGFF9;FFEGFFE4):9DBD=3.8C**;9@(/7?EECFF
@M00200:207:000000000-ALC1F:1:1109:23674:19929 2:N:0:5
TACACGGGTATCTAATCCTGTTTGCTCCCCACACTTTCGTGCCTGAACGTCGGTACTGGTCCAGGAAGTCGCTTTCGCCACTGATGTTCCTTCCGATATCTACGCATTTCACCGCTACACCGGAAATTCCACTTCCCTCTACCGTACCCTAGCTATTCAGTCTCGAATGCACTTCCCAGGTTGAGCCCGGGGCTTTCACACCCGACTTAAATAACCGTCTACGCACGCTTTACACCCAATATCAGTG
+
CCCCCGGGGGGGGGGGGGGGGGGGGGGGGGGGGGGGGGGGGGGGGFFGGGGGGGGGGGGGGGGGGGDGGGGGGGGG@EGGGGGFGGGGGGGGGGGCGGGGGGGGGGGGGGGGGGGGGGGGFGGFFCGGGDDGGGGFGGGGFGGGGGGGGGFFGGAFGGGFFGGGGCDF?FG+8@FGACFFFFFCGGGGD5>DDDCFFFGFFFFFFFFFEF=FCEFFFED?8A;;?DFFF?19E?A):<(6@<>96B2
@M00200:207:000000000-ALC1F:1:1109:25691:21426 2:N:0:5
TACACGGGTATCTAATCCCGTTTGCTCCCCACGCTTTCGCGCCTCAGCGTCAGGAAATGCCCAGAGACCCGCCTTCGCCACCGGTGTTCCTCCCGATCTCTACACATTTCACCGCTACACCGGGAATTCCAGTCTCCTCTGCATCCCTCAAGAACGGCAGTATCAGCCGACGTTTCTCGGTTGAGCCGAGAGATTTCACGACTGACTTGCCATCCAGCCTACGCGCCCTTTACACCCAATATAAGTGAGA
+
ACCCCGGGEGGGGGGGGCGFFGGGGEFFGGFFEGGGGGGGG>FEGGGGGGGGGFGFGFGFGCFGGGGGDGDGGGGGGGGF7FGGCFBFGGGGGGFGFGGFGFGFFGFDCFCFEFGGGGGGGGGGGGDCCCFDDEDFEF8D==ECG,ADDDFFGGFGGGGGCA;,?EFFGGGDC@GD6,;;=*?FGG4?>EEEFF77:<+;>2):@;<57+/;>;F4/=:(6F<03<21(4,:AA=?>32(79))615<?A
@M00200:207:000000000-ALC1F:1:1109:21851:22132 2:N:0:5
TACTGGGGTATCTAATCCCGTTTGCTCCCCTGGCTTTCGCGCCTCAGCGTCAATACCGGTCCAGGATGCCGCCTTCGCCACTGGTGTTCCTCCAGATATCTACGCATTTCACCGCTACACCTGGAATTCCACATCCCTCTCCCGGATCCGAGCCCGCCAGTATCGGACGCAGCTCATCGGTTGAGCCGAGGGATTTCACGTCCGCTTAAGCGGGCCGCCCACGCGCCCTTTCAGTCGAGCATCCGTGCGAT
+
CCCCCD<:FCFGGGGFC<FE<EFFGGF@@EEE8EFAFGGGGCCF,;CC+8BCGGDFG7FFGEGGGGC@FE7FFGFACGC7=F<CEF,6,9=<?FGGCE;D94CD7=++@@BFFGGECFFGGC@CFGFGGGGFF888D,8+1,@>6+A01+=@=>F1+59CC9C77>7E>?C**;;*=9DDG4?48,0:)*:5.**2+1+A;:D3(((,/+>DF>@B0*((-0(-236(((3):9*0(-2(().(-04(((,
@M00200:207:000000000-ALC1F:1:1109:16553:22598 2:N:0:5
TACGGGGGTATCTAATCCCGTTTGCTCCCCTGGCTTTCGCGCCTCAGCGTCAATGCCGGTCCAGGATGCCGCCTTCGCCACCGGTGTTCCTCCTGATATCTGCGCATTCCACCGCTACACCAGGAATTCCGTTCTCCCCTGCATACCTCTAGTCTGCCCGTATCGGAAGCACGCTCAGGGTTGAGCCCTGAGTTTTCACTCCCGACGCGACAAACAGCCTACGAGCCCTTTAAACCCAGTATCAGTGGAAT
+
CCCCCGGGGGGGGGGGGGGGGGGGGGGGGGGGGGGGGGGGGGGGGGGGGGGGGGGGGGGGGGGGGGGGGGGGGGGGGGGGGGGGGFGGGGGGGGGGGGGGGGGGGGGGGFGGGGGGGGGGGD<CDDGGFGGGGGGGDGGCDGGGGGEGGGGGGGFFG?FGGGGGG>DGGFGGCBDDFGFFGGGGGGGGF:FF61CAFEFFFFFFD96>BGFF6?>)3=?BFF??1>16(4:4<AFF6<:8<454996(.,)
@M00200:207:000000000-ALC1F:1:1109:22789:22717 2:N:0:5
TACAGGGGTATCTAATCCTGTTTGCTCCCCACGCTGTCGCACCTGAGTGTCAGTATTGGGCCAGGTAGCCGCCTTCGCCACTGGTGTTCCTCCCAATATCTACGCATTTCACCGCTACACTGGGAATTCCACTCACCTCTCCCGGTCTCAAGCCATCCAGTCTGGCAGGCAGTTCCTCGGTTAAGCCGAGGGATTTCACCCGCCACTTGAATAGCCGCCTACGCGCCCTTTACACCCAATATCAGTG
+
CCCCCGGGGGGGGGGGGGGGGGGGGGGGGGGGGGGGGGGGFFGGGGGGGGGGGGGGGGFGGGGGGGGGGGGGGGGGGGGGGGFFGGGGGGGGAFGGGGGDFFFGGEEGGGGGGGGGGGGGFFGGGGFGGGDAFGGGGGGGGFFEGGGDGGGDFGGGCDGGFFCGGGGGCEGDGFGGFGDGGGGCD77DA:??@DF6ACFFFBEE9@EEBFFFFFFF(=;;@A;@@E6(.68CCEF5;<F:2><<4/:
@M00200:207:000000000-ALC1F:1:1109:9687:24854 2:N:0:5
TACTCGGGTATCTAATCCCGTTTGCTCCCCTAGCTTTCGCGCCTCAGCGTCAGTGTCGGTCCAGGATGCCGCCTTCGCCACCGGTGTTCCTCCAGATATCTACGCATTTCACCGCTACACCTGGAATTCCACATCCCTCTCCCGCACTCAAGTTTTGCAGTATCAGACGCAGTTCCCAAGTTAAGCCTGGGGATTTCACGTCTGACTTACAAAACCGCCTACGCGCCCTTTAAACCCAATACCAGTG
+
CCCCCGGGGGGGGFGGGGGGGGGGGGGGGGGCGGGGGGDGGGGEGGGGG@FGGFFGGGGGGGGGGGGGFGGEGGGGFGGGGGGGEGGGGGGGGGFGGGGGGGGGGGGGGGGGGDGGGGGGGGGGGGGGGFGGGGGGDGFGFGGGGCEGGGGGFDFF?F:2E=DGG9FGGGGGD7CDFGCFGDFFGGGFF5@DFGGFFEFAA@FFFFF?=FE6;5AEFG03?F1:9BFFFFFFFFFFB011:)),.98
@M00200:207:000000000-ALC1F:1:1110:14577:1899 2:N:0:5
TACGAGGGTATCTAATCCCGTTTGCTCCCCTAGCTTTCGCGCCTCAGCGTCAGGAAGGGTCAAGTCTGCCGCTTTCGCCACTGGCGTTCCCACCGATATCAACACATTTCACCGCTCCACCGTTCGTTCCGCAGACCCCTATCCCCCTCGAGCGATGCCGTACTGTGAGCAATTCCACGGTTGAGCCGATGGGATTTCACTTCCTACTTACACCGCCCCCTACGCGCCCTTTCAACCCAATATCATTGAGT
+
6,A,-,++=-;CE,,CEEF,EFE,@@FEFCF,,CBEEE,B+7@FE,,C+BB7,,,,,,,:B,,,<CC,BF:CCFFF,@@,BA,,C+BFEEB,AC++@+8A;,B<?,AAFF,A?+6=>=,:E+48,+8=@F+8+++6@==@@@DD8@?CE6++3++4*3**@*@F7,1,+>*4=?FC7<97=:5**4;4)4*:)<C;FF7:<66B).2;?+/+7()).*.47(.,,)--37::*)/1.31(3)-62*.))))
@M00200:207:000000000-ALC1F:1:1110:11438:2202 2:N:0:5
TACTAGGGTATCTAATCCCGTTTGCTCCCCTAGCTTTCGCGCCTCAGCGTCAGTAATGGTCCAGGATGCCGCCTTCGCCACCGGTATTCCTCCAGATATCTACGCATTTCACCGCTACACCTGGAATTCTACATCCCTCTCCCATACTCAAGCCGTCCAGTATCAGACGCAGTTCCCAGGTTAAGCCGGGGGATTTCACGTCTGACTTAGATGGCCGCCTACGCGCCCTTTAAGCCCAGTATCAGTG
+
CCCCCGGGGGGGGGGGGGGGGGGGGGGGGGGGGGGGGGGGGGGGGGGGGEGGGGGGGGGEGGGGGGGGGGGGEGGGGGGGGGGGGGGGGG9FGGGGGGGGGGGGFGEDFCGGGGGGGGGGGGGGGGGGGGGGGGG@FCGGGGGGGGGGGGGGGDGGGBDDGGGGGGFGDEGGGFGGGGFGGGGGGGGGFG5ABGGFFEGFDFFFFFFFFG<6);FF>EFFFFF;@EFFF??A*4@??::24>A9<0)
@M00200:207:000000000-ALC1F:1:1110:15533:2632 2:N:0:5
TACGAGGGTATCTAATCCCGTTTGCTCCCCTGGCTTTCGCTCCTCAGCGTCAATGCCGGTCCAGGATGCCGCCTTCGCCACCGGTATTCCTCCAGATATCTACGCATTTCACCGCTACACCTGGAATTCTGCATCCCTCTCCCGGATTCAAGCCATCCAGTATCAGACGCAGTTCCCAGGTTGAGCCTGGGGATTTCACGTCTGACTTAGTTGGCCGCCTACGAGCCCTTTAAACCCAATATCAGTG
+
CCCCCGGGGGGGGGGGGGGGGGGGGGGGGGGGGGGGGGGGG<CGGGGGGGGGGGDGGGGGGGGGGGGGGGGGGEGGGGGGGGGGGGGGGFGFGGGGGGGGGGGGGGGGFGGGGGGGGGGGGGGGGGGGGGGGGGGGGGGGGGGGGGGGGGGF?FGGGGGGGGFGGFFGGDGGGFGGGGGGGGGGGGGGF@EB4DCAFFGFDFFFEFFC4@9BEED?@EFD?D<??FF08@FFGCFF;@033?EEFCA
@M00200:207:000000000-ALC1F:1:1110:15245:3165 2:N:0:5
TACCGGGGTATCTAATCCCGTTTGCTCCCCTGGCTTTCGCGCCTCAGCGTCAATACCGGTCCAGGATGCCGCCTTCGCCACCGGTGTTCCTCCAGATATCTACGCATTTCACCGCTACACCTGGAATTCCACATCCCTCTCCCGGATTCGAGCCTGCCAGTCTCGGACGCAGTTCCCGGGTTGAGCCCGGGGATTTCACGTTCGACTTAACAGGCCACCTACGCGCCCTTTAAACCCAATATCAGTG
+
CCCCCGGGGGGGGGFGGEGGGGGGGGGGGGGGGGGGGGGGGGGGGGGGGGGGGGGGGGGGGGGGGGGGGGGGGGGGGGGGGGGGGGGGGGGGGGGGGGGGGGGGGGGGGGGGGGGGGGGGGGGFGGGGGGGGGGGGFGGGGGGG7CE@FGGFCEGGGGFGGGGGGCBGGEDG>FGGGGGGGDDGGGGGB5*8>D4AFFGF@FADDFE@E>>FFFGBBG?<B?6>BFF;9?)674F8?F07?F<AA74
@M00200:207:000000000-ALC1F:1:1110:5453:4147 2:N:0:5
TACCAGGGTATCTAATCCTGTTTGCTCCCCACGCTTTCGTGCCTCAGCGTCAGTATCGGGCCAGTGAGCCGCCTTCGCCACTGGTGTTCTTGCGAATATCTACGAATTTCACCTCTACACTCGGAGTTCCACACACCTCTCCCAAACTCAAGACGACCAGTTTTGGAGGCAGTTCCGAGGTTAAGCCCCGGGATTTCACCCCCAACTTGGTCATCCGCCTACGCGCCCTTTATACCCAATATCAGTG
+
CCCCCGGGGGGGGGGGGGGGFGGGGGGGGGGGGGGGGGGGGGGGGGGGGGGGGGGGGGGGGGGGGGGGGGGGGGGGGGGGGGGGGGCEGFFGGGGFGGGGGGGGG@F<FGGGGGGGGGDGGGGGGGGGGFDFGGGGGGGGDGGGGGGFGGG9@8E8ECGGGGFFF7;FDGGDFFGGGDGGGGGGGGFG>EEED589CEGFFFFFFFFEFD<FE<7A@F@FFFFFFF@;F?F<GD?F?FF73ADBF:<
@M00200:207:000000000-ALC1F:1:1110:16637:4202 2:N:0:5
TACGAGGGTATCTAATCCTGTTTGCTCCCCACGCTTTCGCGTCTCAGCGTCAGTAACGTCCCAGCGAGCTGCCTTCGCCATTGGTGTTCCTCCCGATATCTGCGCATTTCACCGCTACACCGGGAATTCCACTCGCCTCTTCCGAACTCTAGTCCGGCAGTATCGACCGGCATCCCAGGGTTGAGCCCTGGACTTTCACAGCCGACTTACCGGACCGCCTACACGCGCTTTAAACCCAATATCAGTG
+
CCCCCGGGGGGGGGGGGGGGGGGGGGGGGGGGGGGGGGGGGGGGGGGFEFGGGGGGGGGGGGGGGGGGGGGGGGGGGGGGGGGGGGGGGGGCFGGGGGGGGGGGGGGGGGGGGGGGGGGGFGGGGGGGGGGGGGGGGGGGGGGGGGGGGGGGGGGGGGGGGGGGGGFGGGGGGFGGGGGGGGGGGGGGFGGFFGFAFFGFFFFDB@B?EGFB19GFFD;:??FFFDFFF6:DDAFFFFFFFF>F>:4
@M00200:207:000000000-ALC1F:1:1110:14599:4578 2:N:0:5
TACGAGGGTATCTAATCCTGTTTGCTCCCCACGCTGTCGCGCCTCAGCGTCAGCACGGGGACAGATTGCTCTGCCCCCTTCCGGCCCAGCAGACCGCCTTCGCCACCGGTGTTCTTCCGGATCTCTACGCATTCCACCGCTACACCCGGAATTCCGTCTGCCCCTACCGTGCTCCAGCCCAACAGTCGCCCGCGCCGATCCGGGGTTGAGCCCCGGACTTTCACGCAAGCCTTATCGAGCCGCCTACGAGC
+
CCCCCGGGGGGGGGGGGGGGGGGFGGGGGGGGGGGGGGGGGGGGGGGEGCGGGGGGGGFEGGGGGGGGGGGGGGGEFGGGGGGGGGGGGGGDEGGGGGGGGGGGGGGGGGGGDGGGGCEEGGGGGGGGGGGDCGGGGGGGGGGGGGGGGCCGGGGGGGGGGGDCFFFGGFGGGFGGGGGGGGGFDFGGFEGFFDGFFFGFFFB5;B34:C?F?BGF2=3<BDD<BFFF11:B22=@01:FFBFF?138,(4
@M00200:207:000000000-ALC1F:1:1110:22908:7621 2:N:0:5
TACGCGGGTATCTAATCCTGTTCGCTCCCCACGCTTTCGCGTCTCAGCGTCAGTACCGTACTAGAGAACCGCCTTAGCCACGGGTGTTCTTCCTGATATCTGCGCATTTCACCGCTACACCAGGAATTCCATTCTCCTCTTCCGGACTCTAGCCAGACGGTTTCCATCGACGTCTAGAGGTTCAGCCTCTAGTTTTCACAACGGACCTGTCTGGCCGCCTACACGCTCTTTAAACCCAATATCAGTG
+
CCCCCEGGGGGGGGGGGGGGGGGGGGGEGGGGGGGGGGGGGGGGGGGGGGGGGGGGGGGGGGFGGFGGGGGGGGGGGGGGGGDGGGGGGGGGGGFFGGGGGGGGGGGGGGGGGGGGGGGGGGFCFFGGGGGGGGGGGGGGADF=CCGGGGGBFGGFGGG5CEGGGFFGGFGCDEG7C?4FGG*:FGGGFGEFFFFFFFGF=B>>;@B;;7=FE@GF9E@DFF:?F:1::>AA*5=FF:B?>DF44:<
@M00200:207:000000000-ALC1F:1:1110:11767:8109 2:N:0:5
TACCGGGGTATCTAATCCTGTTCGCTCCCCATGCTTTCGCTCCTCAGCGTCAGTTAATGCCCAGAGACCTGCCTTCGCCATAGGTGTTCCTCCCGATATCTGCGCATTTCACCGCTACACCGGGAATTCCACCCGCCTCTTCCGAACTCTAGCCCGGCAGTATCGACCGGCATCCCAGGGTTGAGCCCTGCACTTTCACAGCCGACTTACCGGACCGCCTACACGCCCTTCACACCCAATATCAGTC
+
CCCCCG@@GEGFFFG<FAFFG,C@F:6@FDEF<FE@EG:@F,@<CCFEC@BCFGDEEGGFGDFCFG<BFF@8FFDGGCCE6AFECFFFGGG,4CGE=449,C<F7+4@FA?<9@ED8C,4,@CCF:=8FGFG8B+>CECFGGGCG>+0@DCC,=@6189::C+@C7<:9E>/9*;3*5CD<CD4CG6CAF,;;:2;@?@+/;83695()+/;1(>57*-4(,4:?D(-(((.066>904?0)5)-*)
@M00200:207:000000000-ALC1F:1:1110:19949:8628 2:N:0:5
ACGCGGGTATCTAATCCCGTTTGCTCCCCTAGCTTTCGCTCCTCAGCGTCAGTATCGGCCCAGAGACCCGCCTTCGCCACCGGTGTTCCTCCTGATATCTGCGCATCTCACCGCTACCCCCGGAATTCCAGCCTCCCCTGCCGAACTCAAGTGCTGCCCGTATCGACCGCACGCTCAGCGTTAAGTCCCAAGTTTTCCCGGCCGCCGCGACACCCCGCCTACGAGCCCTTTCCTCCCACTATCCGTGCAGT
+
-B6CCGGGEGGGEC6C@<FGGF@AEGGGGGG<<9BFFGGCFFGGACEBB,@:FAFF@7@CFFF,<,EEG7@=?C=D7C6=FF:>@FFFGCAFGF,A,AFB;ACE77+EFFFFF:88C,DF+B+@=DCGG9D,6,=B+@E=,@6++@CF9+<BF,@7<D**@*;?7**;9E):8?DGG?*:*//*++3297*);CG66);:9)50((03()4)3(9<(*44(3200>(130:):)/500((,).5(/-((.)
@M00200:207:000000000-ALC1F:1:1110:14018:9730 2:N:0:5
TACAAGGGTATCTAATCCTGTTTGCTCCCCTAGCTTTCGCGCCTCAGTGTCAGGTGTTGTCCAGGGACTCGCCTTCGCCACTGGTGTTCCTCTTGATATCTACGCATTTCACTGCTACACCAAGAATTCCAGTCCCCCCTCCAAACCTCCAGCACAGTAGTATTCAATGCCATTTCAGGGTTGAGCCCTGAGCTTTCACATCAAACTTACCATGCCACCTACGCACCCTTTATACCCAGTATCAGTG
+
CCCCCGGGGGGGGGGGGGGGGGGGGGGGGGGGGGGGGGGGGGGGGGGGGGGGGGGGGGGGGGGGGGGGGGGGGGGGGGGGGGGGGGGGGGGGGFGGGGGGGGGGGGGGGGGGGGGGGGGGGGGGGGGGGGGGGGGGDEGCGGGGGGGGGGGGGGGGGGGFGGGGGFFGGGGGGFGGGGGGGGGGGGGGFCFFFGGFFEGFEFFFFFFFFG@FFFG>CGFFFFFFFFFFFFEFGEFCEEB7C<EFFB?
@M00200:207:000000000-ALC1F:1:1110:13327:10272 2:N:0:5
TACGCGGGTATCTAATCCCGTTTGCTACCCTAGCTTTCGCGCCTCAGCGTCAAGAACAGGCCAGGAAGTCGCCTTCGCCACTGGTGTTCCTCCCGATATCTACGCATTTCACCACTACACCGGGAATTCCACTTCCCTCTCCTGCCTTCGAGTCGAACAGTATCGCGTGACCCTCCCCAGTTGAGCCGGGGGCTTTCACACGCGACTTGTACGACCGCCTGCGCGCTCTTTAAGCCCAGTATCAGTG
+
CCCCCEGGGGGGGGGGGGGGGGGGGGGGGGGGGGGGGGGGGGGGGGGGGGGGGGGGGGGGGGGGGGGGGGGGGGGGGGGGGGGGGGGGGGGGGGGGGGGGGGGGGGGGGGGGGGGGGGGGGGGGFFGGGGGGGGGGGGGGGGGGGGGGGGGGGGGGGGGFGGGGGGEGDGGGGFGGGGGDGGDGGGGDFEE>EGCFFFGFFED>>BFFFGFFFFGE;GFFFB>F>FFFFFBF*9FFFF:>AF<)6:<
@M00200:207:000000000-ALC1F:1:1110:11321:10908 2:N:0:5
TACGCGGGTATCTAATCCCGTTCGCTCCCCTCGCTTTCGCAGTTCAGCGTCAGTGTCAGCCCAGCAACCCGCCTTCGCCGCAGGTGTTCCTCTCGATATCTACGCATTTCACCGCTACACCGAGAATTCCAGTCGCCCCTTCTGCACTCTAGCCCCGCAGTATCGGCTGACCTTTCCGGGTTAAGCCCGGGGATTTCACGATCGACTTGCGGTGGCCCCCTCCCCGCCCTTTTAACCCAATACCAGTG
+
<CCCCGGEFGGGGGGGGGGGGG@GGGGGGGF,CEGCGGGGGC8AFGGGGGGGG<E666FEFFGGC<FFGGGGEGGGGGGDGGDGFFGGGGGC9FGEE<FGGGG7FCGDGGGGGGGGGGGGGGCGGDGGGGGGG,+@E@EG,D97E:@FGFFFA@C5EGGCCFFGGEB5CGGG+/+=+CCDECGCFFGG35*8=DFFF?F)(.07:9>?FF072()8(*((-((,-)4>>B000-9FD66670),.*.)
@M00200:207:000000000-ALC1F:1:1110:4227:12451 2:N:0:5
TACTAGGGTATCTAATCCTGTTTGCTCCCCACGCTTTCGCGCCTCAGCGTCAGTACCGTCCCAGAGATCCGCCTTCGCCACCGGTGTTCCTCCTGATATCTGCGCATTTCACCGCTACACCAGGAATTCCGATCTCCCCTACCACACTCTAGCCTGCCCGTATCGAATGCAGACCCGGGGTTAAGCCCCGGGCTTTCACATCCGACGTGACAAGCCGCCTACGAGCTCTTTACACCCAATATCAGTG
+
CCCCCGGGGGGGGGGGGGGGGGGGGGGGGGGGGGGGGGGGGEGGGGGGGGGGGGGGGGGGGGGGGFGGGGGGGGGGFGGGGGGGFGGGGGGGGGGGGGGGGGFGGGGGGGGGGGGGGGGGGGGGGGGGGGGCEGGGGGGGGGGGGGGGGGGGFGGGGFF6@CGGD+;DGGGGGFGGGGDGG>FGGGGFEGCDDDFFFFGFFFFF?FFFFGDFFFDA7=:<?BBB0BFFA7<>GBF?>F:BFFFFF><
@M00200:207:000000000-ALC1F:1:1110:2794:12943 2:N:0:5
TACCCGGGTATCTAATCCTGTTTGCTCCCCACGCTTTCGTGCATGAGCGTCAGTGTTGGCCCAGAAGGCTGCCTTCGCCATCGGTGTTCCTCCACATCTCTACGCATTTCACCGCTACACGTGGAATTCCACCTTCCTCTGCCACACTCCAGCAAAATAGTTTCGAGCGCAATTCCCAAGTTAAGCCCGGGGCTTTCACACTCGACTTGCTCTGCCGCCTGCGCACACTTTAAACCCAGTATCAGTGAGCT
+
CCCCCGGGGGGGGGGGGGGGGGGGGGGGGGGGGGGGGGGGGGGGGGGGGGGGGGGGGGGGGGGGGGGGDGGGGGGGGGGGGGGGEGGGGGGGGGGGGGGGGGGGGGGGGGGGGGGGGGGGGGFEGGDFEGGGGGGGGGGGGGGGGGGGGGGGGG8EGG+6@EDGGDFGGDGGGFGGGGGGGGGGDFGGFCD?ECGFFEGFFFFFB=EDFGFFFFGA>::(3;969D>D@EA?FEF;136;4:A<4:<2)(.
@M00200:207:000000000-ALC1F:1:1110:5239:13888 2:N:0:5
TACACGGGTATCTAATCCTGTTCGCTCCCCACGCTTTCGTGCCTCAGCGTCAGTTACAGCCTAGTAAGCTGCCTACGCAATCGGTGTTCTGGATGGTATCTATGCATTTCACCGCTACACCATCCATTCCGCCTACCTCGTCTGTACTCAAGCCTTACAGTATCCATGGCAGTTCAACAGTTGAGCTGTTGGCTTTCACCACGGACTTATAAAGCCGCCTACGCACCCTTTAAACCCAATATCAGTG
+
CCCCCGGGGGGGGGGGGGGGGGGGGGGGGGGGGGGFGGGGGGGGGGGGGEGGGGGGGGGGGGGGGGFGGGGG<FGFGGGGGGGGGGGGGGGFGGGGGFGGGGGGGFGGGGGGGGEGGGFFFEFGGGDFFGGGGGGGFFGGGGGGGGGGFGGGGGGGGGGFGGFGGEFGFGFDGFGGGGGFG89=C8=FFGDFFFGFFFFACFDDABFFFGFFFEFFFC=FFB>9>:@?2@E:7>FA@@;3;)9CEC?
@M00200:207:000000000-ALC1F:1:1110:2543:14333 2:N:0:5
TACTGGGGTATCTAATCCTGTTCGCTCCCCTAGCTTTCGCTCTACAGCGTCAGTGTCGGCCCAGATCACCGCCTTCGCCACCGGTGTTCCTCCTGATATCTGCGCATTTCACCGCTACACCAGGAATTCCGTGATCCCCTACCGAACTCTAGTCACGCCAGTATCGCGTGGCGTCTCCAGGTTGAGCCTGGAGGTTTCACACGCGACTTAGCGAACCGCCTTAAAGCGCTTTAAACCCAGTATCAGTG
+
CCCCCFGGGGGGGGGGGGGGGGGGGGGGGGGGGGGGGGGGGGGGFGGGGGGGGGGGGGGGFGGGGGGGFGDGGGGGGGGGFGGGFGGGGGGGGGGGGGGGGFGGGGGGGGGGGGGGGGGGGGGGGE@EGGGGGCFFDDFGGGGGGGGGGGGGEGGGGGF8ECGGFGFGGG95DFD7DFGGGGGGGCFFFFG>FGGFFFCFEFFFFFFFFGFFFFGFFDB>BF<D9B9;;?BFD>FFFFFFFBABAF9:
@M00200:207:000000000-ALC1F:1:1110:1919:14595 2:N:0:5
TACGAGGGTATCTAATCCCGTTTGCTCCCCTGGCTTTCGCTCCTCAGCGTCAATATTGGTCCAGGATGCCGCCTTCGCCACCGGTGTTCCTCCAGATATCTACGCATTTCACCGCTACACCTGGAATTCCGCATCCCTCTCCCAAATCCAAGCCATCCAGTATCACACGCAGTTCCCCAGTTAAGCTGAGGGATTTCACGTATGACTTAGTTGGCCGCCTCCGAGCCCTTTAAACCCAGTATCAGTG
+
CCCCCDGGGGGGGGGGGGGDGGGGGGGGGGGGGGGGGGGGGGGGGGGGGGGGGGGGGGGGGGGGGCGGGGGGGGGGGGGGGGGGGGGGGGGGGGGGGGGGGGGGGGDGGGGGG>EGGGGGGGGCCFFCAFEGGDGGGGGGGGGGG=FGEFGGGGGGGGGGGFGGGGDGDD9DCFFGGGGGGCGGGGD7>C@?>FGFFFFF@FFF4>B64DA6>BFA@GB2(85@>FBFFF3CCCFF;@(.7?EFEFC
@M00200:207:000000000-ALC1F:1:1110:13952:15741 2:N:0:5
TACCCGGGTATCTAATCCGGTTCGCTCCCCTAGCTTTCGCGCATCAGCGTCAGGTACGGCCCAGTAGATCGCCTTCGCCACCGGCGTTCCAAGCGATATCTGTGCATTTCACCGCTACACCGCTTGTTCCACCTACCTCTACCGACCTCAAGTCAACGAAGTATCAGACGCACTGCCACAGTTGAGCCGTGAACTTTCACGCCTGACTTTCGTAACCGCCTACGCGCCCTTTAAGCCCAGTATCAGTG
+
CCCCCGGGGGGFGGGGGGGGGGGGGGGGGEFGGGGGGGGCFGGDCFFFCGC@FGGGFFEGGGGGGGGGGFGGGGEGGC7CEFFGEFGGC,EE=BCCFFGFGFEGAFFCEFGGF@EGG:=DCEGGBFFFGGGGGFFDEGGFFFGGGGCD?F?:FFFAAEGCECC:<C:CFE7C??GGGFGFFFGCFGFC)A=F>>>FF3DF@4>A,36>E745;@>>3=73:<?BFFB0(7:?FA?FF0,85A2<)*-6
@M00200:207:000000000-ALC1F:1:1110:9553:15748 2:N:0:5
TACTAGGGTATCTAATCCTGTTTGCTCCCCACGCTTTCGCGTCTCAGCGTCAGTATCCAACCAGGGGGCCGCCTTCGCCACCGGTGTTCCTCCCGATATCTACGCATTTCACCGCTACACCGGGAATTCCACCCCCCTCTTTGGTACTCTAGCTTGCCAGTTTCATGCGTCGTTCCTCGGTTAAGCCGAGTGATTTCACACATGACTTAGCAGACCGCCTACACGCCCTTTAAACCCAATATCAGTG
+
<8C@9FGGEEFF9<FFGGGGGDEFGGGF@;<FFEGCFCCGCFECFFG<FFGGGGDFGGGCFFGGGGDC@FEGE,CFGGEFFFGCFFEGGDDGFGG:4:>EEFGGDC?FDFFDFFG>B=DCEE:C:CDDFGGGG88EGCEGFFGGECFFFCGCF7BF>CG6=:CG79:FCGGD<6*;CFG4?:C87+;DB//2@C76:?:@43AAE3A)4796),;>08003:F::54-1826*597?2:F>DAAB*6
@M00200:207:000000000-ALC1F:1:1110:3312:15962 2:N:0:5
TACTGGGGTATCTAATCCTGTTCGCTCCCCATGCTTTCGCTCCTCAGCGTCAGTTAATGCCCAGAGACCTGCCTTCGCCATCGGTGTTCCTCCTGATATCTGCGCATTTCACCGCTACACCAGGAATTCCAGTCTCCCCTACATCACTCTAGTCTGCCCGTACCCACCGCAGATCCGGAGTTGAGCCCCGGACTTTCACGGCAGACGCGACAAACCGCCTACGAGCTCTTTAAACCCAATATCAGTG
+
CCCCCGGGGGGGGGGGGGGGGGGGGGGGGGGGGGGGGFGGGFGGGGGFGGGGGGGGGGGGGGFGGGGGGGGFFGGGGGGGCGGGGGGGGGGGGGGGFFGGGGGGGGGGGGGGCGGGGGGGGGGGGGGGGGFGFGGFF8=DGGGFGGGGGGGGGGGGGFGG8@C@86@EGGGGGFGDGCDDEG?FGFDDBGCDB4FFFFGFA>BEFFF>BGFF9@FFBGFFF@0;BF;?DA)6067F0:0176<ABF9
@M00200:207:000000000-ALC1F:1:1110:22200:16634 2:N:0:5
TACAAGGGTATCTAATCCTGTTTGCTCCCCACGCTGTCGCGCCTCAGTGTCGGCTATTGAGCCCTTACGAGCTCACCGCCCAGCAGACCGCCTTCGCCACTGGTGTTCTTCCGGATCTCTACGCATTCCACCGCTACACCCGGAATTCCATCTGCCTCTACTGTGCTCAAGCCTGACAGTTCGCACGGCCGACTCGGGGTTGAGCCCCGAGCTTTCACCGCACGCTTGTCAAGCCGCCTACGCGCCCTTT
+
CCCCCGGGGGGGGGGGGGGGGGGGGGGGGGGGGGGGGGGGGEGEDGGGGGGGGGGGGGGGGGGGGGGGGGGGGGGGGGGGGGGGGGGGGGGGGGGGGGGGDFGGGGGGGGGGDCGDGGGGGGGGGGGGFGGGGGGGGGGGEGGGGGGGGFGGGGGGGGGGGGFGGFFGGGCCFFGGGCCFFGDDGGGGDGC6A5C5>>GFFFFFF1F?FGFD@FG?<CABF>FBBFFF3AAAG<75604:BFFBF<>FF7
@M00200:207:000000000-ALC1F:1:1110:10729:17131 2:N:0:5
AACGGGGGTATCTAATCCCCTTTGCTCCCCACGCTTTCGTCTCTGAGTGTCAGTACATTCCCAGCATCCTGCTTTCGCTTTCGGCGTTCCATCGTGTATCTACGGATTTTACCCCTACACACGACATTCCAGATGCCTCTGAATGACTCGATCCTTCTCGTTTCGAGTGAGGATGCGGGGTTGAGCCCCGCATTTTGTCACAAGACGTGGAAGGACACCTACAGACGCTTTAAACCCAATATCAGTG
+
-ACCCDEGGEFGGGFGF<8F@CFEFCFCFEECFGGGGGGGGCFGGGGGGFDEGFFEGGGF<FFCGGGGGGGGGGGGGGGGGGDGGGGGDGGFFGGGGEFGGFFGGFGGGFGFFGGFGFFGGGFGGGDFGFGF8FGCEGFDCDCFFGGGGGGGGGFGGGGCFGGCD>AEDAFGGFGGC5DGGDGGGGGGBD5))>7@F@C@CFFFF@BFFGFFFFGADGD@;??>4896<?F4:<F)(46(,6)462)
@M00200:207:000000000-ALC1F:1:1110:21108:18401 2:N:0:5
TACAAGGGTATCTAATCCTGTTCGCTCCCCACACTTTCGCTCCTCAGCGTCAGGTAATGCCCAGAGAACCGCCTTCGCCACCGGTGTTCCTCCTGATATCTGCGCATTTCACCGCTACACCAGGAATTCCGTTCTCCCCTGCATACCTCTAGTCTGCCCGTATCGAAAGCAAGCGCCGTGTTAAGCACGGCGTTTTCACTCCCGACGCGACAAACCGCCTACGAGCCCTTTATACCCAGTATCAGTG
+
CCCCCGGGGGGGGGGGGGGGGGGGGGGGGGGGGGGGGGGGGGGGGGGGGGGGGGGGGGGGGGGGGGGGGGGGGGGGGGGGGGGGGGGGGGGFGGGGGGGGGGGGGGGGGGGGGGGGGGDGGGGGGGGGGGGGGGGGGGGGGGGGGGGGGGGGGGGGGFGGGGGGGDFEGGGDDFDGGGDGGGGCCFGGF5CDEGGEFFGFFFFDFBEBF:BB6;FABGFFFF:??EFFFFFFGFFFBBBFD2<2A:A
@M00200:207:000000000-ALC1F:1:1110:20578:18898 2:N:0:5
TACTCGGGTATCTAATCCCGTTTGCTCCCCTGGCTTTCGCGCATCAGCGTCAGTACTGGCCCAGAACACCGCCTTCGCCACTGGTGTTCCACCTGATATCTAAGCATTTCACCGCTACACCAGGTATTCCGTGTTCCCCTACCAGACTCAAGTCAAAGCAGTTTCGAGTGGCAGCTCCAAGTTGAGCTTGGAGATTTAACACCCGACTTACCTAACCGCCTACGCGCCCTTTAAACCCAGTACCATTG
+
CCCCCGGGGGGGGGGGGGGGGGGGGGGGGGGFFGGGGGGGGGGGGGGGDGGGGGDFGFGGGGGGCGGGGGGGGGGGGGGGGGGGG?FGGGGGGGGGG<DGGGFGGGGGGGGGGGGGEGGGG@FGEFGGGGFECDFCFDGGGGGGGGGGGFGGGGGG8FDF?=@DE@5EFGD6?5C8FCF+DFCCG7CCAFEA?FGFFE++3A9*:):>5:B6CF4A)*-(-5822;>B6>DFGF6A@0?;57)))+/1
@M00200:207:000000000-ALC1F:1:1110:9254:19256 2:N:0:5
TACTGGGGTATCTAATCCTGTTTGCTCCCCACGCTGTCGCGCATCAGTGTCAGAAACTGCCCAGCAGACCGCCTTCGCCACCGGTCTTCCTCCGGATCTCTACGCATTCCACCGCTACACCCGGAATTCCGTCTGCCTCTACAGCCCTCGAGTTTGACAGTCGGCACGGCAGATCCGGGGTTGAGCCCCGGACTTTCACCGCACGCTTATCAAGCCGCCTACGCGCCCTTTATGCCCAATATCAGTG
+
CCCCCGGGGGGGGGGGGGGGGGGGGFGGGGGGGGGGGGFGGGGGGGGGGGGGGGGGGGGGFADFGGGGGGGGGGGGGGGGGGGGGGGGGGGGGGGGGGGGGGGGGGGGGGGG8>CCEEGGGGGDGGGFEFFGGGGGGGGGGGGGGGGGGGGGGGGGGGF6FGGGGEEGGGGGFFGGGEGC:=?FDGGGFGGFFGF6ACGF6DBB69B:0C>FF)9@BG><B:?F>FFFFFFBG47BB::1:A<>4:5
@M00200:207:000000000-ALC1F:1:1110:16758:20407 2:N:0:5
TACCGGGGTATCTAATCCCGTTCGCTACCCTGGCTTTCGTCCCTCAGCGTCAGAAAACTCCCAGTGAGCCGCCTTCGCCACCGGTGTTCCATCGGATATCAACGCATTTCACCGCTCCACCCGATGTTCCGCTTACCTCTGTCTCACTCAAGCACAGCAGTATCGAGAGCAGTTCCTCAGTTGAGCTGAGGTATTTCACTCCCGACTTGCTGCACCGCCTACGCACCCTTTAAACCCAATATCAGTG
+
CCCCCEGGGGGGGGGGGGGGGGGGGGGGGGGGGGGGGGGGDGGGGGGGGGGGGGGGFFFGGGGGGGFGGGGGGGGGGGGGGGGGGGGGGGGGGGGGGGGGGGGGGGGGGGGGGGGGGGGGGGGEGGGGGGGGGGGGGGGGGGGGGGGGGGFFGGGF7FGFGGGGDFFGGGGGGFGG;DCCFGGGGGGGFG>9AGGFFFGFFFFBFFF@BFCFFBGFFGF@<DFFDF;@DFFEGCFFF<?B?DFFFFB
@M00200:207:000000000-ALC1F:1:1110:22981:20701 2:N:0:5
TACTAGGGTATCTAATCCCGTTTGCTCCCCTGGCTTTCGCGCCTCAGCGTCAGTATCAGCCCAGCAACCCGCCTTCGCCTCAGGTGTTCTTCCCAATATCTACGCATTTCACCGCTACACTGGGAATTCCGGTTGCCCCTTCTGTACTCTAGCTCAGCAGTTTCGAAAGCCGTTCCGGGGTTGAGCCCCGGGCTTTCACTCCCGACTTGCTGTGCCGCCTACGCGCCCTTTAAGCCCAGTATCAGTG
+
CCCCCFGGGGGGGGGGGGGGGGGGGGGGGGGGGGGGGGDGGGGGGGGGGGGGGGGGGGGGGGGGGGGGGGGGGGGGGGGGGGGGGGGGGGGGGGGGGGGGGGGFGGGGGGFGGGGGGGGGGGGG?FGGGGGGGGGGGGGGGGGGGGGGGGCDFGGGGGGGGGGGG@DGGGGGGEGFGECGGGGGF7CDBGCBEGGFFFGAEFF)(8B?=FEFFFGF9C3??8(30>3>9?24:476:06>2AFB<C>
@M00200:207:000000000-ALC1F:1:1110:15035:21188 2:N:0:5
TACTCGGGTATCTAATCCCGTTTGCTCCCCTAGCTTTCGCTCCTCAGCGTCAATACCAATCCAGGATGCCGCCTTCGCCACCGGTGTTCCTCCAGATATCTACGCATTTCACCGCTACACCTGGAATTCCGCATCCCTCTCTCGGATTCAAGCCATCCAGTATCGGACGCCGTTCCCCGGTTAAGCCGAGGGATTTCACGTCCGACTGAGTTGGCCGCCTACGAGCCCTTTACACCCAGTATCAGTG
+
CCCCCGGGGGGGGGGGGGGGGGGGGGGGGGGGGGGGGGGGGGGGGGGGGGGGGGGGGGGGGFGGGGGGGGGEGGGGGGGGGGGGGGGGGGGGGFGGGGGGGGGGGGGGGGGGGGGGGGGFGGGGGGGFGGGGGGGGGGGGGGGGGGGGGGDFCD?AFBFGGGGGGE>EGGGGGFGGGGGGGDGGGGGGFGGFFGGFFFGF=FF:>F39@FEA>@F49=>;?FFFFFFBF:?AG<?F>61:22:<ACA
@M00200:207:000000000-ALC1F:1:1110:11816:21729 2:N:0:5
TACTCGGGTATCTAATCCTGTTCGCTCCCCACGCTTTCGCGTCTCAGCGTCAGTACCGTCCCAGAGAGCTGCCTTCGCCATAGGTGTTCTTCCTGATATCTGCGCATTTCACCGCTACACCAGGAATTCCACTCTCCTCTTCCGGACTCTAGCCAGACGGTTTCCATCGACGTCTCGAGGTTGAGCCTCGAGTTTTCACAACGGACCTGCCTGGCCGCCTACACGCTCTTTAAACCCAATATCAGTG
+
CCCCCGGGGGGGGGGGGGGGGGGGGGGGGGGGGGGGGGGGGGGGGGGGGGGGGGGGGGGGGGGGGGGGGGGGGGGGGGGGGGFGGGGGGGGGGGGGGGGGGGGGGGGGGGGGGGG>EFFGFFGGGGGGGGGGGGGGGGGGGGGGGGGGFGFFG8F?FGG=CGGFGFFGGGGGGEGGGDGDGGGGGGGGFGGFFDCFFFGFEAEA@FE=BGBA7BFFFGFD?@F;;3;<@A6?GFFFFB1(85>A9:)
@M00200:207:000000000-ALC1F:1:1110:8123:22689 2:N:0:5
TACGGGGGTATCTAATCCCGTTTGCTCCCCACGCTTTCGCGCCTCAGCGTCAGTACCGTCCCAGCGAGCTGCCTTCGCCATTGGTGTTCCTCCTGATATCTGCGCATTTCACCGCTACACCAGGAATTCCACTCGCCCCTTCCGGACTCTAGCCAGACAGTTTCCAGCGGCATTCAAAGGTTGAGCCTTTGACTTTCACACCGGACTTATCTGGCCGCCTACGCGCGCTTTACGCCCAATATCAGTGCGAT
+
CCCCCGGGGGGGGGGGGGGGGGGGGGGGGGFGGGGDGGGGGFGEFFGDEBGGGGFFGGGGGGGGGGGGGGGGFCFGGGG@GGGGFF?FAFFDFFFFGGGGGBFGGFEGGGGGFGGD6FFFCDFGGFGDDFGFEGGD8EC7EEGDGGGGEC9>>EE5CFG6FG+=9,31?CD:DACDGCDGGGGGGFDFFFEFFGG8+<C=35).6(54)@CFF<*):C2:1?:9BFB6>B6B::).13-28))-62:)31-
@M00200:207:000000000-ALC1F:1:1110:10415:24103 2:N:0:5
TACTAGGGTATCTAATCCTGTTTGCTCCCCACGCTTTCGCGTCTTAGCGTCAGTTACCGTCCAGGTGGCCGCCTTCGCCACCGGTGTTCCTCCCAATATCTACGAATTTCACCTCTACACTGGGAATTCCGCCACCCTCTCCGGCACTCCAGCCCGCCAGTTTTGGCAGCACTTCCATGGTTGAGCCATGGGATTTCACTACCAACTTAACGGACCGCCTACACGCGCTTGAAACCCAATATCAGTG
+
@CCCCGGGGGGGGGGGGGGGGGGGGGGGGGGGGGGGGGGGGFGGGGGGGFGGGGGGGGGGGGGGGGGGGGGGGGGGGGGGGGGGGGGGGGGGGGGGGGGGGGGGGEFGGGGGGGGGGGGGGGGGGGGGEGGGGGGFGGGGGFGGGGGCFD?DGGEGGCDEECGGG>:DDGGGGFGGGGG*@CDGGFGGB6:FFD4A>ACFFF4AB?FFF:>DFDG59EB6;@FFFFFFFF07FAF)-(4:BAD<<:)
@M00200:207:000000000-ALC1F:1:1110:19221:24709 2:N:0:5
TACCGGGGTATCTAATCCCGTTTGATCCCCTGGCTTTCGCGCCTCAGCGTCACAGGCACCCCAGACAGTCGCTTTCGCCACCGGCGTTCCTCCCGATATCTACGCATTTCACCGCTCCACCGGGAGTTCCACTGTCCCCTGATGCCGTCAAGCGCGGCCGTAGCTCCGGCGGTTCCTCGGTTGGGCCGCGGGGTTTCACCGAAACCGCACCGCACCGCCTACGCGCCCTTTATACCCTACATCAGTGACAT
+
CCCCCGGDGGGGGGGGGFGGGGFGGGGGGGGGCFFGGGGGGGGGGGGGGGGGGGGFGGGGGGGGGGGFGGGGDGGGGGGGGGG7CGGEGGGGGGGGEGGGGGGGG+FFFGGGGGDEEGGGGGFG7FF?DGFFGGGGFDGF?FGGGFG>CD5,ECGGGGGGCECFGEACCD)5)=DGGGG<85979=75):*))1/)96C?(7<591>>>99D>9CDBG3(,223>:>2332)2)==7)4((62-4046)))
@M00200:207:000000000-ALC1F:1:1111:13854:3835 2:N:0:5
TACGAGGGTATCTAATCCTGTTTGCTCCCCACGCTTTCGCGCCTCAGCGTCAGTGTTGGCCCAGCAACCCGTCTTCACCTCAGGTGTTCCTCTTGATATCTACGCATTTCACCGCTACACCAAGAATTCCGATTGCCCCTTCTGCACTCTAGCAAAGTAGTATCATCTGACCGTTCCGAGTTAAGCCCGGAGATTTCACAGATGACTTAAATTGCCGCCTACGCGCCCTTTAAGCCCAATATCAGTG
+
CCCCCGGGGGGGGGGGGGGGGGGGGGGGGGGGGGGGGGGGGGGGGGGGGGGGGGGGGGGGGGGGGGGGGGGGGGGGGGGGGGGFGGGGGGGGGGGGGGGGGGGGGGGGGGEGGGGGGGGGGGGGGGGGGGGGGGGGGGGGGGGGGGGGGGGCGDGGGGFFGGFGGGGGFGGGGGGGGGGGGGGGFGGGGDG?GGGFFFGFFFFFFFAAFFFCEF7FFBFFFFD@FFFFFFFEE>FF;;<@FFFFFEC
@M00200:207:000000000-ALC1F:1:1111:21850:3987 2:N:0:5
TACTGGGGTATCTAATCCTGTTCGCTCCCCACGCTTTCGCGCCTCAGCGTCAGTACCGTCCCAGCGAGCTGCCTTCGCCATTGGTGTTCCTCCTGATATCTGCGCATTTCACCGCTACACCAGGAATTCCATTCTCCCCTGCATACCTCTAGTCTGCCCGTATCGGAAGCAGGCTCAGGGTTAAGCCCTGAGTTTTCACTCCCGACGCGACAAACCGACTACGAGCCCTTTACACCAAATATCAGTG
+
CCCCCFGGGCDDECEAFAFACGGGGGG>FGGFCGGGGGGGG7FGEDGGG@FGDGDGGGGBB6C8CCFCEFGFGGGGGEGGGFFGDFFEFGGFDF8<AFGGGGGGGGGCFGFG9@C6CGGFG@,6==CGGCC;@DFFGFCFEFGA3AD+@FD;EECA93?B88?DE>GD6@6;=69FFF69ECC8CC7FGG,A+559:97BA@AEA9BBA(.22(8)4).(3;((60;<:?FFG405((.5)5>5:A9
@M00200:207:000000000-ALC1F:1:1111:7540:4162 2:N:0:5
TACGCGGGTATCTAATCCCGTTTGCTCCCCTGGCTTTCGCTCCTCAGCGTCAATAATGGTCCAGGATGCCGCCTTCGCCACCGGTGTTCCTCCAGATATCTACGCATTTCACCGCTACACCTGGAATTCCGCATCCCTCTCCCACATCCAAGCCATCCAGTATCACACGCAGTTCCCCAGTTAAGCTGAGGGATTTCACGTATGACTTAGTTGGCCGCCTACGAGCCCTTTAAACCCAATATCAGTG
+
CCCCCGGGGGGGGGGGGGGGFGGGGGGGGGGGGGGGGGGGGFGFGGGGGGGGGGGGGGGGGGGGGGGGGCGGGGGGGGGGGGGDGGGGGGFGGFGGGGGGGGGGGGGGGGGGGGGGGGGGGGGGFGGGGGGGGGGGGGGGGGGGDGFGGCEDEGGGGGFGFGFFFGGGGGGD?CFGGGDGCCC@C7F97FCADGGFFFGFFFAF5>@*B48<=ECFFFFFFF;;DF2?DDFC@7BA?D?7><DFF>F
@M00200:207:000000000-ALC1F:1:1111:25045:5337 2:N:0:5
TACGCGGGTATCTAATCCTGTTTGCTCCCCACGCTTTCGTGCATGAGCGTCAGTGTTGGCCCAGAAGGCTGCCTTCGCCATCGGTGTTCCTCCAGATCTCTACGCATTTCACCGCTACACCTGGAATTCCACCTTCCTCTGCCACACTCGAGCCAAGTAGTTTCGAGCGCAATTCCCAAGTTAAGCCCGGGGATTTCACACTCGACTTGCTCAGCCACCTGCGCACACTTTAAACCCAATATCAGTGAGCT
+
CCCCCGGGGGGFGGGGGGGGGGGGGGGGGGGGGGGGGGCFFGGGGGGGGGGGDEFFGACGFGDGGGGGGFCCGGGGGGGGEFGGGGGGGGGGFG@9FFGGFGGGGDGGGGGGGGCECGGGGGD8FGFDGGGGGGGGGFGG?FCFCGGGFDD6EC81A3CEGGFGCFCEGGGGD:FF5,6CFGGCD,CFDGGF)?F=FCGFEB??B>DDACA>C1>;;F(//=64>>9DF48)A)7F0:(2)))6A44>?()
@M00200:207:000000000-ALC1F:1:1111:23037:6331 2:N:0:5
TACGCGGGTATCTAATCCTGTTCGCTCCCCACACTTTCGCTCCTCAGCGTCAGGTAATGCCCAGAGAACCGCCTTCGCCACCGGTGTTCCTCCGGATATCTACGCATTTCACCGCTACACCCGGAATTCCGCTTCCCTCTCCCGAACTCAAGCCAAGCAGTTTCCTGTGCAGTTCCTCAGTTGAGCCGAGGGATTTCACACAGGACTTGCAAGACCGCCTACGCGCCCTTTACACCCAATATCAGTG
+
CCCCCGGGGGGGGGGGGGGGGGGGGGGGGGGGGGGGGGGGGGGGGGGGGGGGGGGGGGGGFGGGGGGGGGGGGGGGGGGGGGGGDEGGGGGGGGGGGGGGGGGGGGGGGGGGGGGGGGGGGGGGGGGGGGGGGGGFGFGGGGEGCGGGGGGGFGGGGGF,CFCFGFGGGGGGGGGGGGGGGGCFGGCDCGGFGGGFCEGFE?A=2?F@FCFF@DGF;DFF01:>>B9;97:9CA=?;<0:0<AFF<<
@M00200:207:000000000-ALC1F:1:1111:7191:10761 2:N:0:5
TACTCGGGTATCTAATCCTGTTTGCTCCCCTAGCTTTCGCGCCTCAGCGTCAGTTGCGGTCCAGTGATTCGCCTTCGCCTCTGGTGTTCCTCCAGATATCTACGCATTTCACCGCTACACCTGGAGTTCCAATCACCCCTCCCGCACTCAAGCTCGACAGTTTCGGAGGCACACCGCAGTTGAGCTGCAGGCTTTCACCTCCGACTTGTCGAGCCGCCTACGCGCGCTTTAAACCCAGTATCAGTG
+
CCCCCGGGGGGGGGGGGGGGGGGGGGGGGGGGGGGGGGGGGGGGGGGGGGGGGGGGGGGGGGGGGGGGGGGGGGGGGGGGGGGGGGGGGGGGGGGDGGGGGGGGGGGGGGGGGGGGGGGGGGGFGGGGGGGGGGGGGFEGGGGGGGGGGGGGGGGGGGFCFGGGGEDGGGGGGGDGGGGGGG7FGGGGGGFEFGGFFFGFDBFFFFFEAEEF9@GFFF0?@?9@0219,8AA98?FFFBBB4<B<A
@M00200:207:000000000-ALC1F:1:1111:26574:10860 2:N:0:5
TACACGGGTATCTAATCCTGTTTGCTCCCCACGCTGTCGCGCCTCAGCGTCAGCCACAGCCCAGCGGGCCGCCTTCGCCACCGGTGTTCTTCCGGATCTCTACGCATTCCACCGCTACACCCGGAATTCCACCCGCCTCTACTGTGCTCCAGCGCGGGAGTCGCCACGGCCGATCCGGGGTTGAGCCCCGGACTTTCACCGCCGCCTTCCCGCGCCGCCTACGCGCCCTTTACACCCAATATCAGTGCGAT
+
CCCCCGGGGGGGGGGGGGGGGGGGGGGGGGGGGGGGGGGGGGGGGGGGGGGGGGGGGGGGGGGGGGGGGGGGGGGGGGGGGGGGEGGGGGGGGGGGGGGGGGGGGGGGGGGGGGGGGGGGGGGGGGGGGGGGGGGGGGGGGGGGGGGGFGGDGGGGDG41?FGGEEGGGGGCDCGGGGGG=EGGFGGFGGEDGDFFFFGFFF>DBFE:FFF?;BGFFFFB?B:BFF>>BB0A+-?FF?:08):2<4))-(-
@M00200:207:000000000-ALC1F:1:1111:19059:11244 2:N:0:5
TACAGGGGTATCTAATCCTGTTTGCTACCCACGCTTTCGTGTCACAGTGTCAGTTCAGGCCCAGGTGATTGCCTTCGCCATCGATGTTCCTCCCGATATCTACGCATTTCACCGCTACACCAGGAATTCCAGTCTCCCCTACCGAACTCCAGCCAGCCCGTATCGACTGCAGACCACACGGTTGAGCCGCGGGTTTTCACAGTCGACGCGACCAGCCGCCTACGAGCTCTTTAAACCCAATATCAGTG
+
CCCCCGGGGGGGGGGGGGGGGGGGGGGGGGGGGGGGGGGGGGGGGGGGGGGGGGGGGGGGGGGGGGGGGGGGGGGGGGGGGGGGGGGGGGGGGGGGGGGGGGGGGGGGGGGGGGGGGGGGGGGGGGGGGGGGGGGGGGGGGGGGGDGGGGGGGGGGGGFCDCGGGGGGGGGGGGGFGGGDEGGGFFGGGGGFGGD>FEGFFFFFFFFFF;EFFBGFFFFFFF?::?FBFABFDBFF?FB0?FFF9<A<
@M00200:207:000000000-ALC1F:1:1111:4002:12131 2:N:0:5
TACGAGGGTATCTAATCCTGTTTGCTCCCCACGCTTTCGCTCCTCAGCGTCAGTTACTGCCCAGAGACCCGCCTTCGCCACCGGTGTTCCTCCTGATATCTGCGCATTTCACCGCTACACCAGGAATTCCAGTCTCCCCTACAGCACTCTAGTCTGCCCGTATCGACTGCAGGCTCGGGGTTGAGCCCCGAGTTTTCACAGCCGACGCGACAGACCGCCTACGAGCTCTTTAAACCCAATATCAGTG
+
CCCCCGGGGFFGGGGGGGGGGFGGGGGGGGFFGGGGGGGGGGGGGGGGGGGGGGGGGGGGGDGGGGGGGGGGGGGGGGGGGGGGGGGGGGGGGGGGGGGGGGGGGGGGGGGGGGGGGGGGGGGGGGGGGGGGGGGGGGGFGGGGGGGGGGGGGGGGGGFCCGGGG?DGGGGGGGGGGGGCCGG4FGGGDG5?CGGFFFGFFFFFB;BBFFFFF;F>4>;?:B((499DFFFAG9F@?FFF7>A<ADA
@M00200:207:000000000-ALC1F:1:1111:17320:13931 2:N:0:5
TACGAGGGTATCTAATCCTGTTCGCTCCCCACGCTTTCGCGTCTCAGCGTCAGTACCGTCCCAGAGTGCTGCCTTCGCCATAGGTGTTCTTCCTGATATCTGCGCATTTCACCGCTACACCTGGAATTCCACATCCCTCTCCCGGATTCAAGCCTTCCAGTCTCGGACGCAGTTCCCGGGTTGAGCCCGGGGATTTCACGTTCGACTTAGAAGGCCGCCTACGCGCCCTTTAAACCCAATATCAGTGAGAC
+
CCCCCGGGGGGGGGGGGGGFGGGGGGGGGGGGGGGGFGGGGGGGGGGGGGGGGGGGGGGGEGGEGGFFGGGGGGGGGGGGGGGGEFFGGGGGGGFFGGGFGGGEGGGFGGGGGEGGGGGGGGGGGGGGGGGGEGGDGGGGGGGG=88DGGGGGGGGGGF;FFFGGG>EGGGGCCGGGGCCCECDCFFGGDCA54C4B?FFB:FF;F>@+;FCC;GFFDFF(38>;BB;;?0<96FFFBBF0<A:A4:926)
@M00200:207:000000000-ALC1F:1:1111:24148:14447 2:N:0:5
TACTAGGGTATCTAATCCTGTTTGCTACCCACGCTTTCGCTCCTCAGCGTCAGTTACGGCCCAGAGTGGCGCCTTCGCCACTGGTGTCCCTCCTGATATCTGCGCATTTCACCGCTACACCAGGAATTCCCCACTCTCCTACCGTACTCAAGTCACAGCAGTATCGGGTGGCGTCTCTGGGTTGAGCCCAGAGTTTTCACACCCGACTTACTGAACCGCCTACGAGCTCTTTAAACCCAATACCAGTG
+
CBCCCGGF<F,CCF<CFGAEGGF@FFCGGGGEGDEGFFCDFGG8,;@C@F@FGFGGEGGGGGCFGDF,@FCFCFBEDFCCFFG8C?F,C<EFG=<?5,9:;45+@CGG9?FFGC6=CF,A8DG7F:F8E,94,6@E,@,=EGG63==+=DEFFFFFGGFDCEFGGG>6=39799CDGCG5DC@D*1;7C;=FF:E=9<@A?ED4(689)/+*778ABBBFF@F<02(();7<+9@832;1,:),4?4)
@M00200:207:000000000-ALC1F:1:1111:12502:14987 2:N:0:5
TACTGGGGTATCTAATCCTGTTTGATCCCCACGCTTTCGTGCCTCAGTGTCAATATTTGTGTAGCCAGCTGCCTTCGCAATTGGTGTTCTATGTCATATCTAAGCATTTCACCGCTACATGACATATTCCGCTGACCTCCACAGTATTCAAGACAAATAGTATCAATGGCAGTTTCCGGGTTAAGCCCGGAGATTTCACCACTGACTTACTTGCCCACCTACGCACCCTTTAAACCCAGTATCAGTG
+
CCCCCGGECEFGGGGGGGGGGGGGGGGFGFEGGGGGDFFGGGGGGGGDGGGGGGGGGGGGGGGGGGFGGGGGGGGGGGG@CFGGGGGGGGDFGGGGGGGFGDCGGGGFFFGGGGGGDEGGGFGCGGGGGGGGEGCDAEGGCFD?CFGGGGCGGGGGGGF=FGGGGFGGGGGGGGGGGGEGGGGGGGG6@C6BDC9DFFGFFFFFFFFFFFF<EFAF5>AFE@>=A=>D9@EF<AFF>@@>EFFFFEC
@M00200:207:000000000-ALC1F:1:1111:28319:16638 2:N:0:5
TACTGGGGTATCTAATCCCGTTTGCTCCCCACGCTTTCGCGCCTCAGCGTCAAGAACAGGCCAGGTAGTCGCCTTCGCCACCGGTGTTCCTCCTGATATCTGCGCATTTCACCGCTACACCAGGAATTCCGTTCTCCTCTGCATACCTCTAGTATGCCCGTATCGAAAGCAAGCCCTGGGTTAAGCCCAAGGATTTCACTTCCGACGCGACAAACCGCCTACGCGCCCTTTAAACCCAATAGCAGTG
+
CCCCCGGGGGGGGGGGGG,CEGGGGGGGGG,6@F@EGGG7FGGGGGGGGGGGDGGGG@F8FFGG7<F<CFGGGGGGGGGGGDFGG=FGFGG,,AFFFGGGG,EFGGGGFGGGGGGGGGGGG7,+AFF?FG8,@EGFG8EGEGG,,=AGG6DG:,7=:F*@=EGGEDFCDCF76++=7C9DFECGFE0*;*4@*;BFFFGF66@>=2?()/::2(C3:F9DFF1(-9B>>:>A9:FF<?213-.6262
@M00200:207:000000000-ALC1F:1:1111:17212:16880 2:N:0:5
TACTGGGGTATCTAATCCCGTTCGCTCCCCATGCTTTCGCGTCTCAGCGTCAGGTACGTCCCAGGACACCGCCTGCGCCACTGGTGTTCCTCCGGATCTCTACGCATTTCACCACTACACCCGGAATTCCGTGTCCCTCTGACATCCTCCAGCTTTCCACTCTGACCCGACCTCCCCCGGTTGAGCCGAAGTCTTTCACGAGCCACTTGAAAAGCCGCCTACACGCCCTTTATGCCCAATACCAGTG
+
CCCCCC@CCCAFFFGGGEGGGEC@FGGG@FFFGGFFFGECE6@FEGGGEG>CFFGGGEFDGGG<CFGFEGGGGGGGF@FGG?F@FGEF?FECFGEGGGGGGGGGGG:CFGFFGGFFCEFFGCGGGCF?FGFFC?D9A8DFGCFFFGD=FF88,3,2@@F,=?F92EFGGGCCCFC>97C4CE*79?CDD)=2=DGFFFG6=@F>3/;)+78)..>FBB@(6((/,4:>;::)2:@*471<B)4<)62
@M00200:207:000000000-ALC1F:1:1111:16107:17011 2:N:0:5
TACAGGGGTATCTAATCCTGTTTGCTCCCCACGCTTTCGCGCCTCAGCGTCAGTGTCGGTCCAGATGGCTGCCTTCGCCATCGGTGTTCTTCCCAATATCTACGAATTTCACCTCTACACTGGGAATTCCACCATCCTCTCCCGAACTCGAGCCTGCCAGTCTCAAGCGCAGTTCCCAGGTTGAGCCCGGGGCTTTCACGCCTGACTTGACAAACCGCCTACGCGCCCTTTACGCCCAATATCAGTG
+
CCCCCFGGGGGGGGGGGGGGGGGGGGGGGGGGGGGGGGGGGGGEGGGGGGGGGGGGGGGGGGGGGGGGGGDGGGGGGGGGGGGGGGGGGGGFFGGFGGGGGGGGGGGGGGGGGGGGFGGGGGGGFDFGGGGGGGGGCEGGGGGGGGGGGGGCEGGGGGFDGGGGGGGGGGGGGGGF?GFFFGGGGDGGGGG>DDFFBCGFFFF>DEACBEFFF=DA@:>FFFFFFFFBFFF)<8D>B?:?B9A99AD
@M00200:207:000000000-ALC1F:1:1111:12413:17138 2:N:0:5
TACAAGGGTATCTAATCCTGTTCGCTCCCCACGCTTTCGCTCCTCAGCGTCAGTATCGGCCCAGAGACCCGCCTTCGCCACCGGTGTTCCTCCTGATATCTGCGCATTTCACCGCTACACCAGGAATTCCAGTCTCCCCTACCGAACTCAAGTCTGCCCGTATCGACCGCAAGCCAACAGTTAAGCTGCTAGTTTTCACGGCCGACGCAACAAACCGCCTACGAGCTCTTTAAACCCACTATCAGTG
+
CCCCCGGGGGGGGGGGGGGGGGGGGGGGGGGGGGGGGGGGGGGGGGGGGGGGGGGGGEGGGGGGGGGGGGGGGGGGGGGGGGGGGGGGGGGGGGGGGGGGGGGDGGGGGGGGGGGGGGGGGGGGGFGGGGGGFFGGFFGGGGGDEGGFGGFFGGGGGGFEGEGGGGGGCGD>DGGGFFGGFGFCCGGGGGGFGGGFFFGFFBF:>FFFFFFD;@G56@>08?:3?9>FBAFF7>FF??(229AF<<<
@M00200:207:000000000-ALC1F:1:1111:18936:17323 2:N:0:5
TACCGGGGTATCTAATCCCGTTTGCTCCCCTGGCTTTCGCGCCTCAGCGTCAGTGTCGGCCCAGCAACCCGCCTTCGCCTCCGGTGTTCTTCCCAATATCTACGCATTTCACCGCTACACTGGGAATTCCGGTTGCCCCTTCCGCACTCTAGCTCGGCAGTCTCAAAAGCCGTTCCGGGGTTGAGCCCCGGGCTTTCACTCCTGACTTGCCGTGCCGCCTACGCGCCCTTTACACCCAATATCAGTG
+
CCCCCGGGGGGGGGGGGGGGGGGGGGGGGGGGGGGGGGGGDGGGGGGGGGGGGGGGGGGGGGGGGGGGGGGGGGGGGGGGGGGGGGGGGGGGGGGGGGGGGGGGGGGGGGGGGGGGGGGGGGGGGDGGGGGGGGGGGGGGGGGGGGGGGGGGGGGGGGF>CFDGFGGGGGGGGGFGGGGGGGGGGGGGGGCDGGGFF?FFFFFFFFFFFFFB?03F>EFFBB:>BFFFFFFA+6?F>F0(,))6>F9
@M00200:207:000000000-ALC1F:1:1111:28135:17777 2:N:0:5
TACTGGGGTATCTAATCCTGTTTGCTCCCCACGCTTTCGCGTATCAGCGTCAGTATCCAACCAGGGGGTCGCCTTCGCCACAGGTGTTCCTCCCGATATCTGCGCATTCCACCGCTACACCAGGAATTCCACTCGCCTCTTCCGGACTCTAGCTCGCCACTATCCATCGGCATTCAAAGGTTGAGCCTTTGACTTTCACGACGGACTGTCCGAGCCGCCTACGCGCGCTTTAAACACAGTATCAGTG
+
CCCB@FEGGGGGGGFFGGGGGGGGGGGGGGGGGGGEFFGGGGGGGGGF@BFEGGGGGFFAGFGGGC:FGG>EGGGGGGGGGCFGEF?@FBFGEFCGGG7?CEFFEGGGG<EAFFEEEGGFGCFCFEG8FDDF,==C8@EG8D,13+@DC?F;F,7@1*9*;7C,@C979;79CGGGCBC4:?=CFGDC>:CF8CFFFFFA(35)3357;>FFFFDB93048<:>B(3-4<<<94B7:2:<5)4:<<A
@M00200:207:000000000-ALC1F:1:1111:23686:18735 2:N:0:5
TACGCGGGTATCTAATCCCGTTCGCTCCCCTAGCTTTCGCGCCTCAGCGTCAGTGTCAGCCCAGAGACCCGCCTTCGCCACCGGTGTTCCTCCCGATCTCTACACATTTCACCGCTACACCGGGAATTCCAGTCTCCTCTGCATCCCTCAAGAACGGCAGTATCAGCCGACGTTTCTCGGTTGAGCCGAGAGATTTCACGACTGACTTGCCATCCCGCCTACGCGCCCTTTAAGCCCAATATCAGTGCGAT
+
CCCCCGGGGDGGGGGGGCFGGGGGGGGGGGGGGGGGGGGGGGGGGGGGGGGGGFGGGGGGGGGGGGGGGGGGGGGGGGGGGGGGGGGGFGGF<FCCFFGGGAFGGGGGGGFGGGGGGGGDGDFGGGGGGFFGGGGGGGGFGD;FGGGGGGGGFFFGGGDEC,5BE:FFG8CDGGGGGGG<E5=4<FGGGCG:CCDFF3C:71BB3@FEFFFFDFFF0>><BB16>BBFFF?D9-@)811?2:<2<.))(-(
@M00200:207:000000000-ALC1F:1:1111:13341:20337 2:N:0:5
TACAAGGGTATCTAATCCCGTTTGCTCCCCACGCTTTCGCGCCTCAGCGTCAATGATCGTGTAGTAAGCTGCCTACGCAATTGGTGTTCTATGTCATATCTAAGCATTTCACCGCTACATGACATATTCCGCTTACCTCCACGATATTCAAGATTGATAGTATCCACGGCAGTTCCCAAGTTAAGCTTGGGGATTTCACCACGGACTTACCAACCCGCCTACGCACCCTTTACACCCACTATCAGTG
+
CCCCCGGGGGGGGGGGGGGGGGGGGGGGGGGDGGDCFGGDEGGCFGGGGGG@FGGFFGFGGGGGGGGGGGGGGGGGGGGGGGGGGGGGGGGGGGGGGGGEDGGFGGGGGGGGGGGGGGGGGFGGGGGGGDFGGGGFGGGGFGC+6CGGFGGGFGGF?FFGDFFACGFECGGDFGFG?EEDAFGGFFCCFG6ADG6:4@D?6CD>ABB=CB9AEDDFB>@FF=@=?BF@FFFFGFFFF@(:@?CEECE
@M00200:207:000000000-ALC1F:1:1111:6476:20347 2:N:0:5
TACTGGGGTATCTAATCCTGTTCGCTCCCCACGCTTTCGCTCCTCAGCGTCAGTACCGGTCCAGTGAGCCGCCTTCGCCACTGGTGTTCCTCCCAATATCTACGCATTTCACCGCTACACCCGGAATTCCGCTTCCCTCTCCCGAACTCAAGCCCGTCAGTTTCCCGTGCCATTCCTCAGTTGAGCCGAGGGATTTCACACGGGACTTATCGGACCGCCTACGCGCCCTTTACACCCAATATCAGTG
+
CCCCCGGDFGFGGGGGGGGGGGGGGGGGGEFGGGDCEGGGDFEGFGGGEGGGGGGGGGDGGGEEGGCFGGGGGGGGGDGEGGGGGGGDEFGGGGGGGGGFGGGGGGGGGFGGGGGGGGGGGGGGGCFFGGGGCGGGGGGCE,D=BDGGGGF9FGFGGGF8FGGGGGGCGG9F7FGGGGGGGG,<9CCD7>55?98*=?CFEBAE<FFEFFF?0(/89BF@6?FFF09>;??<C4=;0?(3>FB)6<A
@M00200:207:000000000-ALC1F:1:1111:17303:21117 2:N:0:5
TACTCGGGTATCTAATCCTGTTCGCTACCCACGCTTTCGCTCCTCAGCGTCAGTCACGGCCCAGAGCGGCGCCTTCGCCACTGGTGTTCCTCCTGATATCTGCGCATTTCACCGCTACACCAGGAATTCCCCGCTCCCCTACCGCACTCGAGTCACAGCAGTATCGGGTGGCGGCTCTGGGTTGAGCCCAGAGTTTTCACACCCGACTTACCGAACCGCCTACGAGCTCTTTAAACCCAGTATCAGTG
+
@CCCCGGGGGGGFGFGGGGGGGGGGGGGGGGGGGGEFGFGGGGGGGGGGGGGGGCFGGGGGBCGFGGGGGEGGGGGGGGGGGFFGGFGGGGGGGGGFFGGGGGGGGGDFFCFGGGDGGGGFFDG7FFGGGGGCEEECFEDFGGGGGGDGGGGGGDFFAA@>CF@GEDG7?4?)CGGDGCFGGGGGCGG51*);:CAFEGFFE3>;FFFD<@??FGFFF>>?FFFFF>(3:A<:)9/8:08:><AADB<
@M00200:207:000000000-ALC1F:1:1111:27096:21154 2:N:0:5
TACTGGGGTATCTAATCCTGTTTGCTCCCCACGCTGTCGCGCCTCAGCGTCAGGGCTGGTCCAGCTGGCCGCCTTCGCCACGAGTGTTCTCCCCTATATCTACGCATTTCACCGCTACACAGGGAATTCCACCAACCTCTCCCAGCCTCAAGTCCCGCAGTTTCTACCGACTTCACACGGTTGAGCCGTGCGCTTTCACGGTAGACACACAGAACCACCTACGCGCCCTTTATACCCAGTATCAGTG
+
CCCCCGGGGGGGGGGGGGGGGGGGGGGGGGGGGGGGGGGGGGGGGGGGGGGGGGGGGGGGGGFGGGGGGGGGGGEGGGGGGGGGEGDFGGGGGGGGGGGGGGGGGGGCFGGGGGGGGGGGD@AFGGGGGFFGGGGG68EDDFGG@FGGGFD>ECEGGEE>DGFGGGGG>EGGDGFFGGGDGEEGGGGGCCC>CDGFFFGF2=F)7?FDA?FFE37A3>;@FEFFFFF((30<FAFFB2,(5)664<4
@M00200:207:000000000-ALC1F:1:1111:22715:23763 2:N:0:5
TACGAGGGTATCTAATCCTGTTCGCTCCCCACACTTTCGCTCCTCAGCGTCAATGCCGGTCCAGGATGCCGCCTTCGCCACCGGTATTCCTCCAGATATCTACGCATTTCACCGCTACACCTGGAATTCTGCATCCCTCTCCCGGATTCAAGCCATCCAGTATCGGATGCAGTTCCCAGGTTAAGCCTGGGGATTTCACATCCGACTTAGTTGGCCGCCTACGAGCCCTTTAAACCCAATATCAGTG
+
CCCCCGGGGGGGGGGGGGGGGGGGGGGGGGGGGGGGGGGGGGGGGGGGGGGGGGGGGGGGGGGGGGGGGGGGGGGGGGGGGGGGGGGGGGGGGFGGGGGGGGGGGGGGFEGGGGGGGGGGGFGGGGGGGGCGGGFFGG?FGGGGGGGDCCDED@FFGFF>FGGGDD7CGFDG8C+;FCFD,@A8;5?FD*@>D97AFF7@74F>A@D=F4:0;BFAB361;D06;614@(;4C908(:2(,).6<>A
@M00200:207:000000000-ALC1F:1:1111:21886:24994 2:N:0:5
TACTCGGGTATCTAATCCTGTTTGCTCCCCACGCTTTCGCACCTCAGCGTCAGATCTGGACCAGTTAGCCGCCTTCGCCACTGGTGTTCTTCCCAATATCTACGAATTTCACCTCTACACTGGGAATTCCACTAACCTCTTCCAGCCTCAAGATCGCCAGTATCACAGGCAGTTCCGGAGTTGAGCCCCGGGATTTCACCCCTGACTTAACGATCCGCCTACGTGCGCTTTATACCCAATATCAGTG
+
CCCCCGGGGEGGGGGGGGGGGG<FGGGGGGFFCGGGGGCGDGGGGGGGGGGGGFGCCFF9FEFGFGFC<BCFEFGGFGG@F8F8EFGGGD9CA,5FFCGGG9FF7EGGGGGGGGG?DFCFGDFCFEFGGG,>DDCEG8?DDGA,9DCFFFF9,4@86CA==@DAC,?,=EFDDDD?==@8=?CC?A+3;77*;*@?6*B>))3?B:8>@AAA94CDD:5>235-0:29B<<)+/;1=)3())9))11
@M00200:207:000000000-ALC1F:1:1112:20171:2963 2:N:0:5
TACTGGGGTATCTAATCCTGTTTGCTCCCCACGCTTTCGTGCATGAGCGTCAGTGCAGGCCCAGGGGATTGCCTTCGCCATCGGTGTTCCTCCGCATATCTACGCATTTCACTGCTACACGCGGAATTCCATCCCCCTCTGCCGCACTCCAGCCGTGCAGTCACAAATGCAGTTCCCAGGTTAAGCCCGGGGATTTCACACCTGTCTTGCACGACCGCCTGCGCACGCTTTAAACCCAATATCAGTG
+
CCCCCGGGGGGGGGGGGGGGGGGGGGGGGGGGGGGGGGGGGGGGGGGGGGGGGGGGGGGGGGGGGGGGGGGGGGGGGGGGGGGGGGGGGGGGGGGGGGGGGGGGGGGGGGGGGGGGGGGGDGGGGGGGGGGGGFGFGGGGGGGGGGGGGGGGGGGGGGGDFGGGGGGGGGGGGFGGGGGGGGCFGGGGGGCBE:<BFFGFF@AFE:?CFEC<<FGFFFBFDFF901,4:?BFB9FF0:?B?DFDAA>
@M00200:207:000000000-ALC1F:1:1112:9005:4907 2:N:0:5
TACGGGGGTATCTAATCCTGTTTGCTCCCCACGCTTTCGTGCCTCAGCGTCAGTATCGAGCCAGTGAGCCGCCTTCGCCACTGGTGTTCTTGCGAATATCTACGAATTTCACCTCTACACTCGCAGTTCCACTCACCTCTCCCGAACTCAAGATCTTCAGTATCAAAGGCAGTTCTGGAGTTGAGCTCCAGGATTTCACCCCTGACTTAAAGCCCCGCCTACGCCCCCTTTATACCATATATCAGTG
+
CCCCCGGGGGGGGGGGGGGGGGGGGGGGGGGGGGGGGGGGGGGFFGGGGGGGGGGGGGFGEGEFGGFFGEGGGGGGGGGGG8FGEGGGGGGGGGCFGGGGGGFGEGFGGGGGGFFGGGGG;ECGGGGGGGGGF8EG8FGGGFGGEGGGGGGFGGGGGGGAFCFFGAFFCGC5?ADGFAE5FGFGGGCFF>C44CFFF*=9>)?FBEEEE=C**(9/9D60;D7((2:;BFE9?CFF2)56)6ADF4-
@M00200:207:000000000-ALC1F:1:1112:20929:7525 2:N:0:5
TACGCGGGTATCTAATCCTGTTTGCTCCCCACGCTGTCGCGCCTCAGTGTCGGCTATTGAACCCTCGCGGGTTCACTGCCCAGCAGACCGCCTTCGCCACCGGTGTTCCTCCAGATATCTACGCATTCCACCGCTACACCCGGAATTCTACCTGCCTCTACAGTGCTCGAGCCATAGCCGTTCGCACGGCAGACCCGGGGTTGAGCCCCGGGCTTTCACCGCACGCGTGCCAAGCCACCTACGCGCCCTTT
+
CCCCCGGGGGGGGGGGGGGGGGGGGGGGGGGGEGGGGGGGCGGGGGGGGGGG7FGEGGGGGGGGGGCGGG7FGGGGGGGGGGDFGFGGGGGGGFGGGGGGGGGGGCFGGGGGGGEGFGGGGGGGGGGGGGGGGGGGGGDGGGGDEFGGGFGGGGGGGGG9FGGFGGGGGEGGGFGGGGGD;CFEDGG:GCCD)>FDB><:99EFFFFFFFEB>9G@DF>F:629>D(418?4415FF??F0(,4>FFFF(.
@M00200:207:000000000-ALC1F:1:1112:2508:8767 2:N:0:5
TACAGGGGTATCTAATCCCGTTCGCTCCCCATGCTTTCGCTCCTCAGCGTCAGGTCATGCCCAGAGAACCGCCTTCGCCACCGGTGTTCCTCCTGATATCTGCGCATTTCACCGCTACACCAGGAATTCCGTTCTCCCCTGAATGCCTCAAGTCTGCCCGTATCGAAAGCAAGTTCACAGTTAAGCTGTAAGATTTCACTCCCGACGCAACAGACCGCCTACGAGCCCTTTATGCCCAATATCAGTG
+
CCCCC@EECFGG9ECFFFEEGFCGG7F@F7FFCEECFGGGGGGFGGGF7@FEGGEEFFECFGGGDDGFFGGCE:@G7:F=,A@487CCGGFFFF<9A?,9>DFCGGGCFGFGGGE8BCCEFF<?D:B8E6D8,@D9ED+@FF?,@AAE=DGFFFFGG9D>C+??C8+87@?C79CFGGGGFGDF;EF9<2;A>CC5=*?FBC?D29A=B>5>:=C;9DFFFF?<0)3=8@4373C6;;@(.6:<44.
@M00200:207:000000000-ALC1F:1:1112:19049:9285 2:N:0:5
TACGGGGGTATCTAATCCCGTTTGCTCCCCTAGCTTTCGCGCCTCAGCGTCAGAAAAGATCCAGCGAGCCGCCTTCGCCACCGGAGTTCCTAATGATATCAACGCATTTCACCGCTCCACCATTAGTTCCGCTCGCCCCTATCTCCCTCGAGGCCACCAGTATCTGAGGCAGTTCCGCGGTTGAGCCGCGGGATTTCACCCCAGACTTGGCAGCCCGCCTACGCGCCCTTTAAACCCAGTATCAGTG
+
CCCCCGGGGGGGGGGGGGGGGGGGGGGGGGGGGGGGGGGGGGGGGGGGGGGGGGGGGGGGGGGGGGGGGGGGGGGGGGGGGGGGDGGGFGGGGGGGGGGGGGGGGGGGGGGGGGGGGGGGGGGGFGGGGGGGGGGGDEGGGGGGGGGGGGG>CGGGGGGFGGCGGGGFGGDGGFFGGGGGGDGGFGGCCD=EFGGFFFF769DE:?>9A07)1:DB>FFB???F9CBFF7:AFFFFF?04<44<9A<
@M00200:207:000000000-ALC1F:1:1112:2804:11216 2:N:0:5
TACTGGGGTATCTAATCCTGTTTGCTCCCCACGCTGTCGCGCCTCAGTGTCAGAAACTGCCCAGCAGACCGCCTTCGCCACCGGTCTTCCTCCGGATCTCTACGCATTCCACCGCTACACCCGGAATTCCGTCTGCCTCTACAGTCCTCGCGTTTGACAGTCGGCACGGCAGACCCGGAGTTGAGCTCCGGGCTTTCACCACACCCTTATCAAACCACCTCCGCGCCCTTTAAACCCAATATCAGTG
+
CCCCCGGGGGGGGFGGGGGGGGGGGGGGGGGGGGGGGGGGGGGGGGFGGGGGGFGGGGGGGFGGGGGGGGGGGGGGGGGD=GCEGGGGGGGGGGGGGGGGFGGGGGGGGGGGGGGGEGGGGGDGGGGGGGGGGGGGGGGGGGGFGGGGGD+6@CCGCGGCFGG>EGGDDGDGGFGGGGC4:CD9FGFDFGEAFDFFFFDFFFFFF;0@4?FF?<GF?>BB((4:1D1>>??FF>FF?FF<7AFFAF2
@M00200:207:000000000-ALC1F:1:1112:23107:11373 2:N:0:5
TACAGGGGTATCTAATCCCGTTCGCTCCCCTAGCTTTCGCGTGTCAGCGTCAGGTACAGCCCAGGTGGCCGCTTTCGCCACTGGTGTTCCTCCGGATCTCTACGCATTTCACCACTACACCCGGAATTCCACCACCCTCGACTGCCCTCAAGTGTGCCAGTCTCAGACAGCCTCTCTCGGTTGAGCCGTGAGATTTCATGCCTGACTTAGCCCACCGCCTGAACGCCCTTTAAACCCAATATCAGTG
+
CCCCCGGGGGGGGGGGGGGGGGGGGGGGGGGGGGGGGGGGGGGGGGGGGGGGGGGGGGGGGGGGGGGGGGGGGGGGGGGGGGGGGGGGGGGGGGGGGGGGGFGGGGGGGGGGGGGGGGGGGGGGGGGGGGGGGGGGGGGGGGGGGGGGGGGGGGGGGGGFGGGGGGGGGGGGGACFGGGGGGG?DGGGGGF?AFFFFEGFFFCFBFEFCEF:BBGFFFFFF;EF?GFFFFF3?CFFF?DD?9:49<A
@M00200:207:000000000-ALC1F:1:1112:22136:11608 2:N:0:5
TACCAGGGTATCTAATCCCGTTCGCTACCCTAGCTTTCGTGCCTCAGCGTCAGAGAAGACCCAGTGAGCCGCTTTCGCCACGGGTGTTCCAGATGATATCAACGCATTTCACCGCTCCACCATCTGTTCCGCTCACCTCTATCTTCCTCGAGCACGGCGGTTTGGGACGCAATTCCCCGGTTAAGCCGGGGGATTTCACATCCCACCCTCCGCGCCGCCTACGCACCCTTTATACCCAATCTCAGTGAGCT
+
CCCCCGGGGGGGGGGGGGGGGGGGGGGGGGGGGGGGGGGGGGGGGGGGGGGGGGGGGGGGGGGGGGGGGGGGGGGGGGGGGGGGGGGGGGGGGGGGGGGGGGGGGDFGGGGGGGGGGGGGGGGGGGGGGGGGGGGGGGGGGGGGGGFGGGGGGGGGGGGEGGGGGGGGGGGCDAFGGGGGGGGGFGGGGG5=:DGFFF7BABFFB0::<BA2:;DE0:9?:??F?D>BBB:)62@F3?FF06AA<4544()
@M00200:207:000000000-ALC1F:1:1112:27114:14307 2:N:0:5
TACGCGGGTATCTAATCCTGTTTGCTACCCACGCTTTCGCGTCTCAGCGTCAGTTAGTGTCCAGGAAGCCGCCTTCGCCACCGGTGTTCCTCCTGATATCTACGAATTTCACCTCTACACCAGGAATTCTGCTTCCCTCTCCACCACTCCAGACCGACAGTTTCAGGTGCAGTTCCTGGGTTGAGCCCAGGGATTTCACGCCTGACTTGTCGGTCCGCCTACACGCGCTTTAAACCCAATATCAGCG
+
<@CCCGGGGGGGGGGGGDFGGGGGGGGGGGGGGGGGGGGGGGGDGFGGGGGGCFGECFFGGGGDGGFGGGEGGGEGGGGGGGGCCCBFGGDFFFGGGGGGGFFFGGGGGGGGG:FGGGGGGGGGGGGGGGGGFGFDFFGGGGGFFFF8DFG8EGGGEGGCCE+2==F;*D7FCFFF>C9*DDGFDCGGGD84?4**18=829FF3BE*;;<>06C>9D;08@ED@5(69(49<<4533(3:)62)),
@M00200:207:000000000-ALC1F:1:1112:27958:14322 2:N:0:5
TACTAGGGTATCTAATCCTGTTTGCTCCCCACGCTTTCGCACCTCAGCGTCAGTACCGGACCAGTTAGCCGCCTTCGCCACTGGTGTTCTTCCTAATATCTACGAATTTCACCTCTACACTAGGAATTCCACTAACCTCTTCCGGACTCGAGACAGCCAGTATGAAAGGCAGTTCCGAGGTTGAGCCTCGGGATTTCACCCCTCACTTAACTATCAGCCTACGTGCGCTTTAAACCCAATATCAGTG
+
CCCCCGGGGGGGGGGGGGGGGGGGGGGGGEFGGGGGGGGGCFGGGGGGGGGGGGGGGGGGGGGGGGGGGGGGGGGGGGGGGGGGGGGGGGGGFGGGGGGGGGGGGFGGGGGGGGGGGGGGGGGGGGGGGGGGFEGGGDGFGGGDBEGDGCGGGGGGGGFDDFGGGGGFGFGGGF?DGGGGGGFFC7DGGGGEFGGC9EGF>BFFBFFEEFGFF4+=C4(56>(7@GB@@<;E<>FF?D@DFC3???E
@M00200:207:000000000-ALC1F:1:1112:9557:14325 2:N:0:5
TACAAGGGTATCTAATCCTGTTCGCTCCCCACGCTTTCGTGCCTCAGCGTCAATACAGGTCTAGCCAGCTGCCTTCGCTATAGGTGTTCTTGACGATATCTAAGCATTTCACCGCTACACCGTCAATTCCGCCTACCTCATCTGTACTCTAGCCCCGCAGTATCAATGCCACCCTCCCAGTTAAGCTGGGATATTTCAGCACTGACTTACAGGGCCGCCTACGCACCCTTTAAGCCCAATATCAGTG
+
CCCCCGGGGGGGGGGGGGGGGGGGGGGGGGGGGGGGGGGGGGGGGGGGGGGGGGGGGGGGGGFGGGGGGGGGGGGGGGGDGGGGGGGGGGGGGGGGGGGGFCGGGGGGGGGGGDGGGGGGGGGGGGGGGGFGGGGGGGGGGGGGGFGGGGGFGFGGGGGEGFGGGGGGGFGGGFGGGGGGGGGFFGFGGGFFFGGFFFFFEFFF@@EFFFF6<>GEBFFFFDFFFD@FF@EEEEFFD?@DF<7CC??
@M00200:207:000000000-ALC1F:1:1112:23376:15216 2:N:0:5
TACTGGGGTATCTAATCCCGTTTGCTCCCCTGGCCTTCGTGCCTCAGCGTCAGTTGCTGTCCAGAGACTCGCCTTCGCCACTGGTCTTCCTTACGATATCTACGCATTTCACTGCTACACCGTAAATTCCAGTCTCCTCTCCAGCACTCTAGCCACGCAGTATCGAATGCAGTTTCAGGGTTGAGCCCTGAGATTTCACATCCGCCTTGCGCGACCGCCTACGCACCCTTTACACCCATAATCAGTGAGCT
+
CCCCCGGGGGGGGGGGGGGGGGGGGGGGGGGGGGGGGGGGGGGGGGGEFGGGGGGGGGGGGGGGGGGGGGGGGGGGGGGGGGGGGGGGGGGEFGGGFEGGGGGGGGGGGGGGFGGGGGGGGEGGGFFGGFFAEGEFGGGGGGGCDGGFGCDDCDEGDGGGGGGGGGGGGGGGGFGGFFADDDDGFFFFDG669=FCA7<CE@F>)))0:5@88);35D@=>D=25<>(6@E<<EFF(6(()/6)4C?9)/)
@M00200:207:000000000-ALC1F:1:1112:10254:15532 2:N:0:5
TACTAGGGTATCTAATCCCGTTTGCTCCCCTAGCTTTCGTGCATCAGCGTCAGAAAAGACCCAGTGAGCCGCTTTCGCCACCGGTGTTCCTTCGGATATCAACGCATTTCACCGCTCCACCCGAAGTTCCGCTCACCTCTGTCTTCCTCTAGCACAGTAGTTTTAAGCGCAATTCCCCGGTTGAGCCGGGGGATTTCACACCTAACTTTCTGCACAGCCTACGCACCCTTTAAGCCCAGTATCAGTG
+
CCCCCGGFGFFGGGGGGGGEEFGBFGFFGGGGGGG<FGGGFGGFGGGGGBFGE@FFFGGGGGFCFGF@FGEGCE<FFGGGGFFDF:F,FFGEGFF@FEFGGGF:FGGDGFFGG:EDEGFGGGGG7:FDFGGGGGC=EDF?DFGGDFD=DGFFCFFFGGCFD==DDF8FDCDCDBFGGGGDGD7?FGGGD4=?A**7A?FFFDFAEDE7?FF<E5F=@F@8;@;B;DBF??7:46*92?:7<).:56)
@M00200:207:000000000-ALC1F:1:1112:11099:16288 2:N:0:5
TACAAGGGTATCTAATCCTGTTTGCTACCCACGCTTTCGAACCTCAGCGTCAGTTACAGACCAGAGAGCCGCTTTCGCCACTGGTGTTCCTCCAGATATCTACGCATTTCACCGCTACACCTGGAATTCCGCGTTCCTCTCCTGCACTCGAGCCCGCCAGTCTCACACGCAGTTCCCCAGTTAAGCTGAGGGATTTCACGTGTGACTTAGCGGGCCACCTACGAACCCTTTATGCCCAATATCAGTG
+
CCCCCGGGGGGGGGGGGGGGGGGGGGGFGFGGGGGGGGGGFFGGGGGGGGFGGGGGGGGGGGGGGGGGFGGGGGGGGGEGGGGGGGGGGGGGGGGGGGGCFGGGGGDGGGGGGGGGGGGFGGGGGGEFGGGGGGDGGGGGGGGFFGGGGGGGG6DEGGGCGGGGGGFGCGGGGFGGGGGGEFGGGGGGCD8@ECCEFFGFDBAFCEFFEFFBFFGFFFDFEFFFFGFDDFFFEEFFF@FFD<AAAF<
@M00200:207:000000000-ALC1F:1:1112:8964:16871 2:N:0:5
TACGGGGGTATCTAATCCTGTTCGCTCCCCACGCTTTCGCTCCTCAGCGTCAGTATCGGCCCAGGAGGTTGCCTTCGCCATCGGTGTTCTTCCAGATATCTACGCATTTCACCGCTACACCTGGAGTTCCGCCTCCCTCTACCGTTCTCTAGCCTGCCAGTATCGACTGCAATTCCCAGGTTAAGCCCAGGGCTTTCACAACCGACTTAGCAAACCGCCTACGCACGCTTTACACCCAGTATCAGTG
+
CCCCCGEEFGGGGGFEEFE@FEFGGGGEDFFGGECCEGGGGFGGFGGFEGGGCFGCFF@FGGGGGG:FFEGD<FFGGGCEGGDGGGGGFGGGGGGGEFFFGGDEGGGFGGFGGGGE@+@EEFDGCFFFGGGG=CG@=@EFGGFEGGGGGGGFGFGGGGG@DGGGGGGGGGGFDABC;F,?ECDC7CCCCF5?A8<2ACDFEFEF099<CEGFF@>FB5:?FDFBFDBB::2<AB?FF2(54462<):
@M00200:207:000000000-ALC1F:1:1112:10720:17226 2:N:0:5
TACGGGGGTATCTAATCCCGTTCGCTACCCTAGCTTTCGTGCCTCAGCGTCAGAAAAGATCCAGTAAGCCGCCTTCGCCACCGGTGTTCCTTAGGATATCAACGCATTTCACCGCTCCACCCTAAGTTCCGCTTACCTCTATCTTCCTCTAGCACGGCAGTATCGACTGCAGTTCCTCAGTTAAGCTGAGTTATTTCACAACCGACTTTCCGCACAGCCTACGCACCCTTTAAACCCAGTATCAGTG
+
CCCCCGGGGGGGGGGGGGGGGGGGGGGGGGGGGGGGGGGGGGGGGGGGGGGGGGGGGGGFGGGGGGGGGGGGGGGGGGGGGGGGGGGGGGGGGGGGGGGGGGGGGGGGGGGGGGGGGGGGGGGGGGGGGGGGGGGFGGGGGGGGGGGGGGFFGGGDEGG>?FGGGGGGGGGGGFGGGGFGGGGFFG>CFF,=@DFEFFGFFFBB9@;2EEF<DFGF@FDFFFF@FGFF?BFFFFFFFBBBF>AB9<B
@M00200:207:000000000-ALC1F:1:1112:27595:18018 2:N:0:5
TACGGGGGTATCTAATCCCGTTTGCTACCCTGGCTTTCGTGCCTCAGCGTCAGTTAAGACCCAGTAAGCCGCCTTCGCCACCGGTGTTCCTTAGGATATCAACGCATTTCACCGCTCCACCCTAAGTTCCGCTTACCTCTGTCTTACTCAAGCACAGCAGTATCGAAAGCAGTTCCTCAGTTAAGCTGAGGTATTTCACTCCCGACTTGCTGCACCGCCTACGCACCCTTTAAACCCAGTATCAGTG
+
CCCCCCFEGGGGGGGGGGGGGGGGGGGGGGGGCFGGGGGGGGGGGGGGGGGGGGGGGGGGDGGGGGGGFGGGGGGGGGGGGGGGGGGGGGGGGGGGGGGGGFGGGGGGGGGGGGGGGGGGGGGGGGGGGGGGGGGGGGGGGGGGGGGGGGGGGFGFGGGDFCFF>FCC7,7AFFFFDGECFE>:CFGF>F5;*DFFFFGFFFFFDFFFFF=>EFGFFDBD?@;>D<9108@F3>FF;;@FFBF44A5
@M00200:207:000000000-ALC1F:1:1112:25140:18178 2:N:0:5
TACGCGGGTATCTAATCCTGTTTGCTCCCCACGCTTTCGTGCATGAGCGTCAGTGTTAGCCCAGGGGGCTGCCTTCGCCATCGGTGTTCCTCCAGATCTCTACGCATTTCACTGCTACACCTGGAATTCCACCCCCCTCTGCCACACTCCAGCCTATCAGTTACAAGCGCAGTTCCCAGGTTAAGCCCGGGGATTTCACACCTGTCTTAATAGACCGCCTGCGCACGCTTTAAACCCAATATCAGTG
+
CCCCCEGGGGGGGGGGGGGGGGGGGGGGGGGGGGGGGGGGGGGGGGGGGGGGGGGGGGCFGGGFGGGGGGGGGGGGGGGGGGGDGGGGGGGGGGGGGGGGGGGFGGGGGGGGGGGGGGGGGGGGGGGGGGGGFGGEGGGGGGGGGFGGGGGDFFGGGGG9CGGGGG7D?E?EDAFGGFGFFCGGCFGGGG:>DGFFFFGFFFFFFFFF?EG35<GA239;?F0999>B<60<4<FF0?1,).:<4:6
@M00200:207:000000000-ALC1F:1:1112:8534:18558 2:N:0:5
TACCCGGGTATCTAATCCTGTTTGCTCCCCACGCTTTCGCGTCTCAGCGTCAGTACCGTCCCAGCGAGCTGCCTTCGCCATTGGTGTTCCTCCCGATATCTGCGCATTTCACCGCTACACCGGGAATTCCACTCGCCTCTTCCGGACTCTAGCCCGACAGTATCAACCGGCATTCAAGGGTTGAGCCCTCGACTTTCACAGCTGACTTACCGGACCGCCTACACGCTCTTTAAACCCAATATCAGTG
+
CCCCCGGGGGGGGGGGGGGGGGGGGGGGGGGGGGGGGGGGGGGGGGGGGGGGGGGGGGGGGGGGGGGGGGGGGGGGGGGGGGGGGGGGGGGGGGGGGGGGGGGGGGGGGGGGGGGGGGGGGD:FGGGGGGGGFGGGGGGGGEGGGDGGGFGFGFGGGGGGGGGGGGGGGGGGGBGGGG6DFGGGGGGGFGE>DDGEF?GFF@FAE@EFCE?@BBDEB>;?BFFFFG06:742ABFFFFFF:<4<AA<
@M00200:207:000000000-ALC1F:1:1112:3992:19060 2:N:0:5
TACCCGGGTATCTAATCCTGTTTGCTCCCCACGCTTTCGCACCTCAGCGTCAGTACCGGGCCAGCAAGCCGCCTTCGCCACTGGTGTTCTTGCGAATATCTACGAATTTCACCTCTACACTCGCAGTTCCACTCACCTCTCCCGGACTCAAGCTTCTCAGTATCAACGGCACTTCTGGAGTTGAGCTCCAGGCTTTCACCCCTGACTTACAAAGCCGCCTACGTGCGCTTTATACCCAATATCAGCGCGAT
+
CCC8CGGGGFGGGGGFGGA6EF,EFFGGGG<FFEGGGGGGGGGGGGGGGGGGGGADFGE7FGGG,,9BFGFEFEEGFGG:F=EEGGGGGGG,E7F7FGGGGGGGC,FFFGGGGGGGGGGGGGC:>:FFGGGGGGGGGGGC1DFE+@EGFGGCE8,22@CDC,DFFC++@;**0;>D+,7;FG75?E8CCD>A/?FEFEG455??@BF?6*<4.(9A;:7?2@;@(1,6;@0>9):@721<0:)4-)(((-(
@M00200:207:000000000-ALC1F:1:1112:8194:20064 2:N:0:5
TACAAGGGTATCTAATCCTGTTTGCTCCCCACGCTTTCGTGCATGAGCGTCAGTATTGGCCCAGAAGGCTGCCTTCGCCATCGGTGTTCCTCCACATCTCTACGCATTTCACCGCTACACGTGGAATTCCACCTTCCTCTGCCATACTCCAGCACCGTAGTTTCGAGCGCAATTCCCAAGTTAAGCCCGGGGCTTTCACACTCGACTTGCGACGCCGCCTGCGCACACTTTAAACCCAATATCAGTG
+
CCCCCGGGGGGGGGGGGGGGGGGGGGGGGGGGGGGGGGGGGGGGGGGGGGGGGGGGGGGGGGGGGGGGGGGGGGGGGGGGGGGGGGGGGGGGGGGGGGGGGGGGGGGGGGGGGGGGGGGGGGGGGGGGGGGGGGGGGGGGGGGGGGGGGGGGGGGGGGDEGGGGGGGGGGGGGFGGGGGGGGGCDGGGGGDFFDGEFEGFFFFFFFFFEFC2@=GFFF907?BFBD>FF>ABFFFFFF874>4ABFF
@M00200:207:000000000-ALC1F:1:1112:18979:21267 2:N:0:5
TACTGGGGTATCTAATCCCGTTTGCTCCCCTGGCTTTCGCTCCTCAGCGTCAATGCCGGTCCAGGATGCCGCCTTCGCCACCGGTATTCCTCCAGATATCTACGCATTTCACCGCTACACCTGGAATTCTGCATCCCTCTCCCGGATTCAAGCCATCCAGTATCGGACGCAGTTCCCAGGTTGAGCCTGGGGATTTCACGTCAGACTTAGTTGGCCGCCTACGAGCCCTTTAAACCCAGTATCAGTG
+
CCCCCGGGGGGGGGGGGFGGGGGGGGGGGGGGGGGGGGGGGGGGGGGGGGGGGGGGGGGGGGGGGGGGGGGGGGGGGGGGGGGGGGGGGGGGGGGGGGGGGGGGGGGGGGGGGGGGGGGGGGGG8FFGFFGFGGGGGGGGGGGGGEGGGGGAFGGGGGGGGGGGGGGGG>CEGFDFGGGCD;7<9<D>FGF5>DFBFFBFBB):8;59>@156@*2>:3(/36:/13:81@<E)95;?:::9AAA<A
@M00200:207:000000000-ALC1F:1:1112:11519:21855 2:N:0:5
TACGAGGGTATCTAATCCTGTTTGATCCCCACGCTTTCGTGCCTCAGTGTCAATATTCGGGTAGTAAGCTGCCTTCGCAATTGGTGTTCTATGTCATATCTAAGCATTTCACCGCTACATGACATATTCCGCTTACCTCCACGGTATTCAAGACTGATAGTATCAATGGCAGTTTCCGGGTTAAGCCCGGAGATTTCACCACTGACTTACCTGCCCACCTACGCACCCTTTAAACCCAATATCAGTG
+
CCCCCGGGGGGGGGGGGGGGGGGGGGGGGGGGGGGGGGGGGGGGGGGFGGGGGGGGGGGGCFEGGFGGGGGGGGGGGGGEGFGGGGGGGGGGGGFGGGGGGGGGDFGGGGGGGGGGGGGGCGGGGGGGGGFGGGGG,=DDGDEEFFFDFDFFAFFGGGG9CDGGGEFCFGFEFFGGF8CDE6=AFGDFGGCBFCGEFEGFEBFAEFE<AE<CECFF@EDDEF2A9D=DBFFFC4AF9@FFFEF???E
@M00200:207:000000000-ALC1F:1:1112:18998:22055 2:N:0:5
TACGAGGGTATCTAATCCTGTTTGCTCCCCACGCTTTAGCGTCTCAGCGTCAGTTGTCGTCCAGAAAGCCGCCTTCGCCACCGGTGTTCCTCCTGATATCTACGCATTTCACCGCTACACCGGGAATTCCACCCCCCTCTTTGGTACTCTAGCTTGTCAGTTTCATGCGTCGTTCCCCGGTTGAGCCGAGGGATTTCACACATGACTTAACAAACCGCCTACACGCCCTTTACACCCAGTATCAGTG
+
CCCCCGGEGGGGGGGGGGGGGGGGGGGGGGGGGGGGGGGGGGGGGGGGGGGGGGGGGGGGGGEGGGGGGGGGDGGGGGGGGGGGGGGGGGGGGGGGGGGGGGGGGGGGGGGGGDGGGGGGGGGGEGGGGGGFFEGDGGGGGGGGGGGCFFD6EFGGGFFACE@EFFGGGGGGGFGF5E7DEGGGCGGGC<=BAGGEFF>C@?AA4;E597=CA?F>>DFFFFFFFGFB9??25<FFF(.49444)-)
@M00200:207:000000000-ALC1F:1:1112:17994:22415 2:N:0:5
TACAAGGGTATCTAATCCTGTTTGCTCCCCACGCTTTCGCGTCTCAGCGTCAGTTGCGTTCCAGAGAGCCGCCTTCGCCACGGGTGTTCTTCCCGATATCTGCGCATTTCACCGCTACACCGGGAATTCCACTCTCCTCTCCCGCACTCTAGCCCTCCAGTTTCCCACGACCGTCTGCGGTTGAGCCGCAGGATTTCACGCAGGACTTAAGGGGCCGCCTACACGCTCTTTAAACCCAGTATCAGTG
+
CCCCCGGGGGGGGGGGGGGGGGGGGGGGGGGGGGGDGGGGGGGGGGGGGGGGDGGGGGGGGGGGGGGGGGGGGGGGGGGGGGGGGGGGGGFG9FGGGGGGGGFGGGGGGGGGGGGGGGGGFGGGDGGFGGGGGGGGGDG+@EGGGGDGFCGDGFFGGEFC@BFGG6FFDE4CDAD48CED:CC6;FGDGG5>BFC@FCC8;>D:?@F3;)38:35@BF710:27?D6?B<AFBFFFFFFF)).:)--
@M00200:207:000000000-ALC1F:1:1112:8439:22896 2:N:0:5
TACTGGGGTATCTAATCCTGTTTGCTCCCCACGCTTTCGCGCCTCAGCGTCAGTACCGTCCCAGCGAGCTGCCTTCGCCATTGGTGTTCCTCCTGATATCTGCGCATTTCACCGCTACACCAGGAATTCCACTCGCCTCTTCCGGACTCTAGCCCGGCAGTATCGGTCGGCCTCTGAGGGTTGAGCCCCCAGTTTTCACAACCGACTTACCGGACCGCCTACGCGCTCTTTAAACCCAATATCAGTG
+
CCCCCGGGGGGGGGGGGGGGGGGGGGGGGGGGGGGGGGGGGEGGGGGGGGGGGGGGGGGGEGGGGDFGGGGGGGGGGGGGGGGGGGGGGGGGGGGGGGGGGGGGGGGGGGGGFGEGGGGFGGGGGGGGGCCGGGGGGD8DAFF6EEGGGGFEFGGDEEGCFGDGCEGGDCCGDFGFFGFDEGDG4FG*C4CEAF@CFFGFEFE3,66<CEG?9@GA>5162:6>FG73<>F)49?F<???2AAA2<2
@M00200:207:000000000-ALC1F:1:1113:8779:2905 2:N:0:5
TACGAGGGTATCTAATCCTGTTTGATCCCCACGCTTTCGTGCCTCAGTGTCAATATATGCGTAGCCAGCTGCCTTCGCAATTGGTGTTCTATGTCATATCTAAGCATTTCACCGCTACATGACATATTCCGCTAACCTCCACAATATTCAAGACTGATAGTATCAATGGCAGTTTCCAAGTTAAGCTCGGCGATTTCACCACTGACTTACCAACCCACCTACGCACCCTTTACACCCAATACCAGTG
+
CCC8@FFGGGGGGGGGGGGGGGGGGGGGGGGGGGGGGGGGGGGGGGGGGGGGGGFFDFGGGGGGGGGGGGGGGGGGGG@FGGGGGGGGGGGGG<EFGFGGGGGGGGGGGGGGGGGGGGGGGGFCGGGGGD8CCCEGGGGFGGGDAAGGGF,C,DCC8CEFGGCEFDDCFG6CDFCCGGFGGGGGFGGFG>+00CFFFEG98=FFFFFFFE,>EFFFDEFFBBFA=C5))3>==EFFF=9>3).*)8;
@M00200:207:000000000-ALC1F:1:1113:25046:3413 2:N:0:5
TACCGGGGTATCTAATCCTGTTTGCTCCCCACGCTGTCGCGCCTCAGCGTCAGCACGGGGACAGATTGCTCTGCCCCCTTCCGGCCCAGCAGACCGCCTTCGCCACCGGTGTTCTTCCGGATCTCTACGCATTCCACCGCTACACCCGGAATTCCGTCTGCCCCTACCGTGCTCCAGCCCAACAGTCGCCCGCGCCGATCCGGGGTTGAGCCCCGGACTTTCACGCAAGCCTTATCGAGCCGCCTACGCGC
+
CCCCCGEEGGGGGGGGGGGGGGGGGGGGGGGGGGGEGGDGGGGGGGGGDBFGGGGGGDCGGGGGGGGGGGGGGGGGGGGGGGGGGGGGGGGGGGGGGGGGGGGGGGGGGGGGGGGFGGECCCFFFGGGGGGC@DFFGGEGGGGGGGEGG5:DFGFGGGGGGGGGGGGGGGGG4:CCGG5DGGGG4@CDGGGFFGGFF>C>FF:>>F09?FF??<BF9323<2<4,*,39?:?7<6@B?FBFF6>F:029>4
@M00200:207:000000000-ALC1F:1:1113:24202:5649 2:N:0:5
TACAGGGGTATCTAATCCCGTTTGCTCCCCTGGCTTTCGCTCCTCAGCGTCAATGCCGGTCCAGGATGCCGCCTTCGCCACCGGTATTCCTCCAGATATCTACGCATTTCACCGCTACACCTGGAATTCTGCATCCCTCTCCCGGATTCAAGCCATCCAGTATCAGACGCAGTTCCCAGGTTGAGCCTGGGGATTTCACGTCCGACTTAGTTGGCCGCCTACGAGCCCTTTAAACCCAATATCAGTG
+
CCCCCGGGGGGGGGGGGGGGGGGGGGGGGGGGGGGGGGGGGGGGGGGGGGGGGGGFGGGGGGGGGGGGGGGGGGGGGGGGGGGGGGGGGGGGGGGGGGGGGGGGGGGGGGGGGGGGGGGGGGGGGGGGGGGGGGGGGGGDGGGGGCEGGFGAFGGGGGGGGGGGGGGGGGGGGFGGGGGGGGFGGGGGGGGF5DGFFCGFFFFFFFF?FEFFFFFFBFFF;@FFFGF1@@;EEFFF@08:BAFADBA
@M00200:207:000000000-ALC1F:1:1113:19740:6283 2:N:0:5
TACACGGGTATCTAATCCTGTTCGCTACCCACGCTTTCGCTTCTCAGCGTCAGTTACTTCCCAGAGACCCGCCTTCGCCACCGGTGTTCCTCCTGATATCTGCGCATTTCACCGCTACACCAGGAATTCCAGTCTCCCCTGAAGTACTCTAGTCCGCCCGTATCGCCCGCAAGCTTGGGGTTGAGCCCCAAGTTTTCACGAACGACGCGACGAACCGCCTACAAGCTCTTTATACCCAGTATCAGTG
+
CCCCCGGGGGGGGGGGGGGGGGGGGGGGGGGGGGGGGGGGGGGGGGGGGGGGGGGGGGGGGGGGGGGGGGGGGGGGGGGGGGGGGGGGGGGGGGGGGGGGGGGGGGGGGGGGGGGGGGGGGGGGGGGGGGGGGGGGFGGGGG??FGGGGGGGGGGGGGGGGGGGGGGEGGGDDFGFGGGDE4:>CFFFGC:AFGGFFFGFFFADFFFFFFC0;2><9B>??:B?>F:>BF24>DF4?2:BA>BFA<>
@M00200:207:000000000-ALC1F:1:1113:16464:6584 2:N:0:5
TACGAGGGTATCTAATCCTGTTTGCTCCCCACGCTGTCGCGCCTCAGTGTCAGTAACTGCCCAGCAGGCCGCCTTCGCCACCGGTCTTCCTCCGGATCTCTACGCATTCCACCGCTACACCCGGAATTCCGCCTGCCCCTACAGTACTCGCGCCTGACAGTCGGCATGGCCGACCCGGCGTTGAGCCCCGGGCTTTCACCACACCCTTATCACGCCACCTACGCGCCCTTTATACCCAGTATCAGTG
+
CCCCCGGGGFFGGGGGGGGGGGGGFGGGGGGG@EGGGGGGGGGGGFGGGGGGGGGGGGGGGGGGGGGGGGGGGGGGFGGGGGGEGGGGGGGGGGGGGGGGGFGGGGGGGGFGGCGGCFFGGGGG>CGGGGCGGGGGGGCFDG?DDGGDGG+4@EGFCGF?FGG*CCDC*=CD9BDG5C)/8:E77CFFGG=3>DF2F9C7??>BF>0<?BGFFFFFFEBB???>>D96><24<)/@?<<?4<<4<A2
@M00200:207:000000000-ALC1F:1:1113:5649:6701 2:N:0:5
TACAGGGGTATCTAATCCCGTTTGCTCCCCTAGCTTTCGCGCCTCAGCGTCAGTAGCAGGCCAGGTGGGCGCCTTCGCCACCGGTGTTCCTCCAGATATCTACGCATTTCACCGCTACACCTGGAATTCCCCCACCCTCTCCTGTACTCAAGCTCAGCAGTTTGGGATGCAGGTCCCCGGGTGAGCCGGGGCATTTCACATCCCACTTACCGAACCGCCTACACGCCCTTTAAACCCAATATCAGTG
+
CCCCCGGGGDGGGGGGGGGGGGGGGGGGGGGGGGGGGGGGGGGGGGGGGGGGGGF9FGGGGGGGFGGFGGGDGGGGGGGGGGGGEGGGGGGGGGGGGGGGFCFGGGGGGGGGGGGGGGGGGGGG?GGGGGGGGGGGGFGGGGGGGFGGGGFFGGGGGGF?FF9FGGGGGGGFC:FCGCGDEDGC4CFCC>EEFGDEFEGF<>FAFF@FEFG@DFFF@FFFFDEFFDFFFFF):AF::?0:?-:44<)
@M00200:207:000000000-ALC1F:1:1113:27378:7057 2:N:0:5
TACTCGGGTATCTAATCCCGTTTGCTCCCCACGCCTTCGCGCCTCAGCGTCAGTACCGTCCCAGAGAGCTGCCTTCGCCATGGGTGTTCTTCCTGATATCTGCGCATTTCACCGCTACACCAGGAATTCCACTCTCCTCTTCCGGACTCTAGCCAGATGGTTTCCGATGACATCTCGAGGTTGAGCCTCGAGTTTTCACACCAGACCTACCTGGCCGCCTACACGCTCTTTAAACCCAATATCAGTG
+
CCCCCGGGGGGGGGGGGGGGGGGGGGGGGGGGGGGGGGGGGGGGGGGGGGGGGGFGGGGGGGGGGGFEGGGGGGGGGGGGGGGGAFFGGGGGFGGGGGGGGGFGGEGGGFGGFGGGGGGGGFGGGGGGGGFGFGGCFGGGF,E>EGGGGGGGGGGGG?FGGGGDFDGGGFGGGFGGGFGGGGGGGGCFGG>??DGFFFG?E>F449B==E637(8A@DBFDF8;(91<DEC??<=F0;;;@6<75/.
@M00200:207:000000000-ALC1F:1:1113:6253:7438 2:N:0:5
TACGGGGGTATCTAATCCTGTTTGCTACCCACGCTTTCGCGCATCAGCGTCAGAACCGGTCCAGGTAGCCGCCTTCGCCACTGGTGTTCCTCCCAATATCTACGCATTTCACCGCTACACTGGGAATTCCGCTACCCCCTCCCGGCCTCAAGCTCGACAGTTTCCAAGGCAGTTCCTCAGTTGAGCCGAGGGATTTCACCTTGGACACGTCGTGCCGCCTCCGCGCCCTTTAAACCCAATATCAGTTCGAT
+
CCCCCCFGGGGGGGDGGGGGGGGGGGGGGGGGGGGGGGGGCFGGGGGGDGGDEGFGGGGGGGGGGGGGGFGGGGGGGGGDFFGGEGGGGFGGG@B,AFFFGG<FF=CGGGGFGGGG6FGFGGG8<DFCGGGGGGGFCFGGDGG+@EEGGF8FGFE5CC>>D?DGGGFGCFF/CFGGGGGFCCF7DGCD5CE3)9;<AEGFEEFA@FE@FF=(21BF0:>:(4(89)443<:)6<B48<?7).6<>)))(()
@M00200:207:000000000-ALC1F:1:1113:17124:7680 2:N:0:5
TACACGGGTATCTAATCCTGTTTGCTCCCCACGCTTTCGTGCATGAGCGTCAGTGTTGGCCCAGAAGGCTGCCTTCGCCATCGGTGTTCCTCCACATCTCTACGCATTTCACCGCTACACGTGGAATTCCACCTTCCTCTGCCACACTCCAGCCAAGTAGTTTCGAGCGCAATTCCCAAGTTAAGCCCGGGGATTTCACACTCGACTTGCTCGGCCGCCTGCGCACACTTTAAACCCAGTATCAGTG
+
CCCCCGGGGGGGGGGGGGGGGGGGGGGGGGGGGGGGGGGGGGGGGGGGGGGGGGGGGGGGGGGGGGGGGGGGGGGGGGGGGGCDGGGGGGGGGGGGGGGGGFGDGGGGGGGGGGGGGGGGGGGCGFFGGGGGGGGGFGGGGGGGGGGGGGGFGGDEFGGGGGGGDFFGGGGCDFGGGGGGGGGGGGGFDDGEBGGFFCFEFFFFFFF=EC,8=@FEBFFFFFFFBD;@DEA<C<FFBFF>AFFBBAA
@M00200:207:000000000-ALC1F:1:1113:5413:8154 2:N:0:5
TACTGGGGTATCTAATCCTGTTCGCTCCCCACGCTTTCGTGCCTCAGCGTCAATATAGGTCTAGCCAGCTGCCTTCGCAATTGGTGTTCTATGGCATATCTATGCATTTCACCGCTACATGCCACATTCCGCTGACCTCATCCTAATTCTAGCACAGCAGTATCAAAAGCAATTTTACGGTTGAGCCGCAAACTTTCACTCCTGACTTACTGCGCCGCCTACGCACCCTTTATACCCAATATCAGTG
+
CCCCCGGGGGGGGGGGGGGGGGGGGGGGGGGGGGGGGGGGGGGGGGGGGGGGGGGGGGGGGGGGGGGGGGGGGGGGGGGGGFGGGGGGGGGGGGGGGGGGGGGGGGGGGGGGGGDGDGGGGFGGGGGGGCCGGGGGFGGGGGGGDGGFFGGAEFGGGGFFGGCFGGFCFGGGGFFF@EGCFGGGGGGGGGGFFGCCFFGFECFFFFEE@EG5A@BBFDFA=B@F=GFDFFEF?7F6@@7@@<7?6?C
@M00200:207:000000000-ALC1F:1:1113:4802:8355 2:N:0:5
TACTGGGGTATCTAATCCTGTTTGCTCCCCACGCTTTCGTGCATGAGCGTCAGTGCTGGCCCAGGGGGCTGCCTTCGCCATCGGTGTTCCTCCACATATCTACGCATTTCACTGCTACACGTGGAATTCCACTCCCCTCTGCCGCACTCTAGCCTCCCAGTTTCAAACGCAGTTCCCAGGTTGAGCCCGGGGATTTCCCATCTGACTTAGGAAGCCGCCTGCGCACGCTTTACCCCCAATATCAGTG
+
CCCCCFGGGGGGGGGGGGGGGGGGGGGGGGGGGGGGGGG<@F@FEE8FGGGGGGFGFF?FGGGG7F@@FGGGGGGGFGGGEFGGGGGGGGGGGD8?FGGGGGGGGDGDGGGGDFGGGGFGCEEFFCFGGGGG8DFFGGGG?FGGEGGGGGGGFGGCDGGGG8EGGGGGDE9CC?CGFCCGGGG*?CGG79EB49FEF*274:+:*@BEF*,*15AF@FFF<?260D9@DFD)))/79>61).6)6)-
@M00200:207:000000000-ALC1F:1:1113:15243:8675 2:N:0:5
TACTCGGGTATCTAATCCTGTTCGCTACCCACGCTTTCGCTCCTCAGCGTCAGGTAAGGCCCAGAGAGCCGCCTTCGCCACCGGTGTTCTTCCTGATATCTGCGCATTCCACCGCTACACCAGGAGTTCCGCTCTCCCCTGCCTACCTCTAGTCTGCCCGTATCGGAAGCAGGCTCGGAGTTGAGCTCCGAGTTTTCACTCCCGACGTGACGAACCGCCTACGAGCCCTTTACGCCCAGTATCAGTG
+
CCCCCGGGGGGGGGGGGGGGGGGGGGGGGGGGGGGGGGGGGGGGGGGGGGGGGGGGGGGGGGGGGGGGGGGGGGGGGGGGGGGGGGGGGGGGGGGGGGGGGGGGGGGGGGGGGGGGGGGGGGGGGGGGGGGGGGGGGGGGGGGGFGGGGGGGGGGGGGGDGGGGGGGEDGGGGFGGGGDGGGGGFFGGGGGFFDCEFEGEFFFB@@@FF;F<;@FFFFFFFFFFFGFFFFF<>:DEFFFF46<<<AA
@M00200:207:000000000-ALC1F:1:1113:24701:9087 2:N:0:5
TACGGGGGTATCTAATCCTGTTTGCTCCCCACGCTTTCGTGCATGAGCGTCAGTGTTGGCCCAGAAGGCTGCCTTCGCCATCGGTGTTCCTCCACATCTCTACGCATTTCACCGCTACACGTGGAATTCCACCTTCCTCTGCCACACTCCAGCACCGTAGTTTCGAGCGCAATTCCCAAGTTAAGCCCGGGGCTTTCACACTCGACTTGCGACGCCGCCTGCGCACACTTTAAACCCAGTATCAGTG
+
CCCCCGGGGGGGGGGGGGGGGGGGGGGGGGGGGGGGGGGGGGGGGGGGGGGGGGGGGGGGGGGGGGGGGGGGGGGGGGGGGGGGGGGGGGGGGGGGGFGGGGGGGGGGGGGGGGGGGGGGGGGGGGGGGGGGGGGGGGGGGGGGGGGGGGGGGGGGGFGGGGFGGGGGGGGGDFGGCCFCFFGGGGGGGGEFA<DEFFGFE@FFFFDFFFE0:;B>1>96?F>>>7>FFFFBA<FFB?:7>D<BDFF
@M00200:207:000000000-ALC1F:1:1113:4706:9725 2:N:0:5
TACGAGGGTATCTAATCCTGTTTGCTCCCCACGCTTTCGCGCCTCAGCGTCAGTATCGGGCCAGTGAGCCGCCTTCGCTTCTGGTGTTCCTCCGAATATCTACGAATTTCACCTCTACACTCGGAATTCCACTCACCTCTTCCGGACTCGAGACAGCCAGTATCAAAGGCAGTTCCGGGGTTGAGCCCCGGGATTTCACCCCTGACTTAGCAATCCGCCTACGTGCGCTTTAAACCCAATATCAGTG
+
CCCCCGGGGGGGGGGGGGGGGGGGGGGGGGGGGGGGGGGGGGGGGGGGGGGGGGGFGGGGGGGGGGGGGGGGGGGGGGGGGGGGGGGGGGGGGGGGGGGGGGGGGGGGGGGGGGGGGGGGGGGGGGGGGGGGGGGGGGGGGGGGGGGGGGGGGGGGGGGGGGGGGGGGGGGGGFGGGGDDGGGGGGGGGGEFEGGEFFGFFFFFFFFFCFGFFAFF9FFFFFFD;56;F0<ADFFFFF:?:A>))..
@M00200:207:000000000-ALC1F:1:1113:11042:9975 2:N:0:5
TACTGGGGTATCTAATCCTGTTTGCTCCCCACGCTTTCGCGCATCAGCGTCAGATCCGGTCCAGGTAGCCGCCTTCGCCACCGGTGTTCCTCCCAATATCTACGCATTTCACCGCTACACTGGGAATTCCACTACCCTCTCCCGGCCTCGAGCCAGACAGTTTCCAAGGCAGTTCCTCGGTTGAGCCGAGGGATTTCACCTTGGACTTGTCAAGCCGCCTACGCGCCCTTTATGCCCAATATCAGTG
+
CCCCCGGGGGGGGGGGGGGGGGGGGGGGGGGGGGGGGGGGGGGGGGGGGGGGGGGGGGGGGGGGGGGGGGGGGGGGGGGGGGGGGGGGGGGGGGGEFFGGGGGGGGGGGGGGGDGGGGGGGGGGGGFGGGGGGGGFGGGGGGGGGGGGGGGDGGGCGGGGGFFFGGGGG5FGGFGGGGGGEGEGGGGGGGGEBGGFFFGFFFFFFFE;AFGFC<A56>BFF@D6BGFF9?09A96=??B?BFFB<A4
@M00200:207:000000000-ALC1F:1:1113:7548:10515 2:N:0:5
TACGCGGGTATCTAATCCTGTTTGCTCCCCACGCTTTCGTGCATGAGCGTCAGTGTTGGCCCAGAAGGCTGCCTTCGCCATCGGTGTTCCTCCAGATCTCTACGCATTTCACCACTACACCGGGAATTCCACTACCCTCTCCTGCCTTCGAGTCGATCAGTATCGCGTGACCCTCCCCAGTTGAGCCGGGGGCTTTCACACGCGACTAAATCGACCGCCTGCGCGCTCTTTACACCCAGTATCAGTG
+
CCCCCGGGGGGGGGGGGGGGGGGGGGGGGGGGGGGGGGGGGGGGGGGGGGGGGGGGGGGGEGGGGGGGGGGGGGGGGGGGGGGGGGGGGGGGGGGGGGGGGGGFGGGEGGGGGFGGGGGGFGGDGGGGGGGGGGGGGGGGGGGGGGGGGGGDFGGECFGGGGGGGGGGCGGGGFGGGGGGGGGGGGGDGGCAFGGFFFGFFFFD9@>920E<?BFF>FF:?FFFFDBF<AA44)9?9:<?AAA<<<<
@M00200:207:000000000-ALC1F:1:1113:21671:10613 2:N:0:5
TACCGGGGTATCTAATCCCGTTTGCTCCCCTGGCTTTCGCGCCTCAGCGTCAGAAGGTGTCCAGCGTGCCGCCTTCGCCACCGGTGTTCCTCCTGATATCTGCGCATTTCACCGCTACACCAGGAATTCCGTGGTCGCCTACCGGACTCTAGCCATAGCAGTCTCGAGTGGCGTCTCCAGGTTGAGCCTGGAGGTTTCACACCCGACTTGCCAAGCCGCCTACGAGCTCTTTAAACCCAATATCAGTG
+
CCCCCGGGGGGGGGGGGFFGGGCGFGGGGGGCFGGGGGGGEGBFGGGGGDEGGGDG8F8FFFGGCFFGGGGGGGGCFGG:,ABFCFCFC9EF=FFGGGGGGGEFGEGGGGGGGEGGGGGGGGDFGDGGGGGG6CDF+++==3D8+@EGGGG,,@<@9DFGGE*,E793C7CDGFGDF:+;6AF740?666486*::B=DC46?BFFBF@@7=34FF(226;?<?0C>2:A2)467B4:B02)4>-)).
@M00200:207:000000000-ALC1F:1:1113:6819:11213 2:N:0:5
TACTAGGGTATCTAATCCTGTTTGCTCCCCTAGCTTTCGCACCTCAGCGTCAGGAACGCGCCAGTCACTCGCTTTCGCCTCCGGCGTTCCTCCTGATATCTACGCATTTCACCGCTTCACCAGGAGTTCCAGTGACCCCTCACGCCCTCGAGCCCGGTATTTTCAGCCGCCGTTCCGCCGGTAAGCGACGGGATTCCACGACTGATTTGCCGAGCCGCCTACGTGCCCTTTACGCCCAGTATCAGTG
+
CCCCCGGGGGGGGGGGGGGGGGGGGGGGGGGGGGGGGGGGGGGGGGGGGGGGGGGGGGGGGGGGGGGGGGGGGGGGGGGGGGGGGGGGGGGGGGGFGGGGGGGGGGGGGGGGGGGGGGGGGGGGGGGGGGGGFGGGGGGGGGGCGGGGGGGGGGFEGG>FFGGGGGGGGGGGGFGGGGGGGG54;FGDGG=>>DCEFFGFBFFF7AABFFFFFFFFFFFF?FFFFGFFFFF9>?BEF???>>A<5>A
@M00200:207:000000000-ALC1F:1:1113:15965:12040 2:N:0:5
TACTAGGGTATCTAATCCTGTTTGCTCCCCACGCTGTCGCGCCTCAGTGTCGGCTCTTGGGACTCACGTCCCACCGCCCAGCAGACCGCCTTCGCCACTGGTGTTCTTCCGGATCTCTACGCATTCCACCGCTACACCCGGAATTCCATCTGCCTCTACGGTGCCCTAGCGACACAGTTGCCATGGCCGATCAAGGGTTGAGCCCCCGACTTTCACCACGGCCTTATGCCGCCACCTACGCGCCCTTTATT
+
CCCCCGGGGGGGGGGGGGGGGGGGGGGGGGGGGGGGGGGGGGGGGGGGGGGGGGGGGGGGGGGGGGGGGGGGGGGGGGGGGGGGGGGGGGGGGGGGGGGGGGGGGGGGGCGGDGGGGGGGGGEGGGGGGGGGGGGGGGGGDGCFGGGGGGGGGGGGGFGGGGGGGGGG5@DGGFGGGGGGGGGGFFGGGGDEDG4>AFGBFFFFD<;96BC?FEFFFFFFFFF126><<AFFF>BFF:0139>FF6?FFD)
@M00200:207:000000000-ALC1F:1:1113:12051:12059 2:N:0:5
TACGAGGGTATCTAATCCTGTTTGCTCCCCACGCTGTCGCGCCTCAGCGTCAGCAACAGCCCAGCAGGCCGCCTTCGCCACCGGTGTTCCTTAGGATATCAACGCATTTCACCGCTCCACCCTAAGTTCCGCTTACCTCTGTCTCACTCAAGCGCAGCAGTATCGAAAGCAATTCCTCAGTTAAGCTGGGGTATTTCACTCCCGACTTGCTACACCGCCTACGCACCCTTTACACCCAATATCAGTG
+
CCCCCGGGEGGGGGGGGGGGGGGGGGGGGGGGGGGGGGGGGGGGGGGGGGGGGGGGGGGGGGGGGGGGGGGGGGGGGGGGGGGGGGGGGGGGGGGGGGGGGGGGGGGGGGGGGGGGGGGGGGGGGGGGGGGGGGGGGGGGGGGGGGGGGGGGGGGGGGFGGGGGGGGGGGGGGFGGGFGGGGGGGGGGGGGEFGGFFFGFFFFFFFFDFCGFFFFFBFFFFFFFFG6@DFFFFFFFFF?::AA29<B
@M00200:207:000000000-ALC1F:1:1113:19765:13250 2:N:0:5
TACTGGGGTATCTAATCCCGTTCGCTCCCCACGCCTTCGCGCCTCAGCGTCAGGGACGGCCCAGCTGGCCGCCTTCGCCACGGGTGTTCCGCCTGATCTCTACGCATTTCACCACTACACCAGGCATTCCACCAGCCCCTACCGCCCTCAAGCGGTGCGGTCCCCGACGACCCTCCCCGGTTGAGCCGGGGGCTTTCACGCCGGGCCAGCACCGCCGCCTACGCGCGCTTTATACCCAGTATCAGTG
+
CCCCCGGGGGGGGGGGGGGGGGGGGGGGGGGGGGGGGGGGGGGGGGGGGGGGGGGGGGGGGGGGGGGGGGGGGGGGGGGGGGGGGGGGGGGGGGGGGGGGGGGGGGGGGGGGGGGGGGGGGGGGGGGGGGGGGFGFGGGGGGGGGGGGGGGFGGGGCEGGEGGGGGGGGGGGGFGGGGGG*>EFFGGGGGGDFG4>FFGFFFF>9;FF?B6?BBDF;BF(4?FFBGFFF:BF269FB??FBAA<<A<
@M00200:207:000000000-ALC1F:1:1113:12391:13470 2:N:0:5
TACTGGGGTATCTAATCCTGTTCGCTCCCCATGCTTTCGCTCCTCAGCGTCAGGTCATGCCCAGAGAACCGCCTTCGCCACCGGTGTTCCTCCTGATATCTGCGCATTTCACCGCTACACCAGGAATTCCGTTCTCCCCTGCATACCTCTAGTCTGCCCGTATCGGAAGCCAGCCCAGGGTTAAGCCCTGGGTTTTCACTCCCGACGCGACAAACCGCCTACGAGCCCTTTACACCCAATATCAGTG
+
CCCCCFGGGGGGGGGGGGGGGGGGGGGGGGGGGGGGGGDGGGGGGGGGGGGGGGGGGGGGGGGGGGGGGGGGGGGGGGGGGGGGGGGGGGGGGGGGGGGGGGGGGGGGGGGGGGGGGGGGGGGGGGGGGGGGGGGGGGGGGGGGGGGGGGGFGGGGGGGGGGGGGGGEDGGGGFDGGFCGGGGCGGGGGGGFFGGFFFGFEFFFDF=FFFGF9DFF9E@F(,63<GBBF<?F<AFFF?1<)6><AFF
@M00200:207:000000000-ALC1F:1:1113:3984:14715 2:N:0:5
TACAAGGGTATCTAATCCTGTTTGCTCCCCACGCTTTCGCGTCTCAGCGTCAATACCGTCCCAGTGAGCTGCCTTCGCCACTGGTGTTCCTCCTGATATCTGCGCATTTCACCGCTACACCAGGAATTCCGTTCTCCCCTGCATACCTCTAGTCTGCCCGTATCGGAAGCAGGCTCAGGGTTAAGCCCTGAGTTTTCACTCCCGACGCGACAGACCGCCTACGAGCCCTTTAAACCCAGTATCAGTG
+
CCCCCGGGGGGGGGGGGGGGGGGGGGGGGGGGGGGGGGGGGFFGGGGGEGGGGGGGGGGGEGGGGGGGGGGGGGGGGGGGGGGGEFGGGGGGGGGFGGGGGGDGGGEGGGGGGGGGGGGGGGGGGGGGGGGGGGGGGGGGGGGGGGGGGGGGGGGGGGFGGGGGGG6CGGGGGFGF6FGGFFFGGGGGGGGFFFGEFFGFF@AD>A9ABFGFFFFFFFF?FFFFFGFFFDEFFAFFBFF?DFFFBF2
@M00200:207:000000000-ALC1F:1:1113:19032:14789 2:N:0:5
TACGAGGGTATCTAATCCTGTTTGCTCCCCACGCTTTCGCGTCTCAGCGTCAGTATCCGTCCAGAAGGCCGCCTTCGCCACCGGTGTTCCTCCCGATATCTACGCATTTCACCGCTACACCGGGAATTCCACCTTCCTCTCCGGTACTCGAGTCTGCCAGTATCCGGCGCCGTTCCCCCGTTGAGCGGGGGGATTTCACCATGGACTCACGAAGCCACCTACGCGCGCTTTAAACCCAGTCTCAGTGAGA
+
CCCCCEGGGGGAEFDFGGFGFGGGEGGGFGGGGGGDFGGGGEDGGGGGGGGGGGFGGFGF8FGGGGGFGGCGFEEGGGGGGGCFF7FGGGGFFEFCFEEFGGFFGGGG=,AFFEGGGGGGFEGGDFFCFGGGGGGG?FFGGFGCEEG?CD6B@DGGGCFDGFF:FDCGDEGGGFGFCFCG**A<CCCC<DGDED*<FFF<<D77)2<?FFG:BFFF<F?:08:>><>9660>>9FFF03.))6:A44946
@M00200:207:000000000-ALC1F:1:1113:7558:14937 2:N:0:5
TACTGGGGTATCTAATCCCGTTTGCTCCCCTAGCTTTCGCGCCTCAGCGTCAGTGTCGGTCCAGGAAGCCGCCTTCGCCACCGGTGTTCCTCCGGATATCTACGCATTTCACCGCTACACCCGGAATTCCGCTTCCCTCTCCCGAACTCAAGCCAGGCAGTTTCCCGTGCAGTTCCTCAGTTGAGCCGAGGGATTTCACACGGGACTGACCAAGCCGCCTACGCGCCCTTTACACCCAATATCAGTG
+
CCCCCGGGGGGGGGGGGGGGGGGGGGGGGGGGGGGGGGGGGGGGGGGGGGGGGGGGGGGGGGGGGGGGGGGGGGGGGGGGGGGGGGGGGGGGGGGGGGGGGGFGGGGGGGGGGGGGGGGGGGGGGGGGGGGGGGGGGGGGGGGGGGGGGGGGGGGGFFFDGGGGGGGGGGGGGFGGGGGGGGFGGGGGCD=?;C6BFFGFFFFBFFFFFFGFDDFFFE>FBFFFFGFFF<2AFFFFF?:?BAF>BAA
@M00200:207:000000000-ALC1F:1:1113:10593:15312 2:N:0:5
TACCAGGGTATCTAATCCTGTTCGCTCCCCACACTTTCGCTCCTCAGCGTCAGGTAATGCCCAGAGAACCGCCTTCGCCACCGGTGTTCCTCCTGATATCTGCGCATTTCACCGCTACACCTGGAATTCTGCATCCCTCTCCCGAATTCAAGCCATCCAGTATCGGACGCAGTTCCCAGGTTGAGCCTGGGGATTTCACGTCCGACTTAGTTGGCCGCCTACGAGCCCTTTAAACCCAGTATCAGTG
+
CCCCCGGGGGGGGGGGGGGGGGGGGGGGGGGGGGGGGGGGGGGGGGGGGGGGGGGGGGGGGGGFGGFGGGGGGGGGGGGGGGGGGGGGGGGGGGGGGGGGGCGGGGGGGGGGGGGGGGGGGGGGGGGFGGGGGGGGGGGGGGGGEGGFGGG9FGGGGGGGGAFGGGGGGEDGGFGGGGGGDGGGGGGGGG>BBDGFFFGBDFEE@B@@EFFEF:FFFFFFFFF;@DF@@FFCEEFFF?6?FFFFFA<
@M00200:207:000000000-ALC1F:1:1113:20274:16261 2:N:0:5
TACTCGGGTATCTAATCCCGTTTGCTCCCCTAGCTTTCGCGCCTCAGCGTCAGAAGAGGTCCAGCGCGCCGCTTTCGCCACCGGAGTTCCTGTAGATATCAACGCATTTCACCGCTCCACCTACAGTTCCGCACGCCCCTACCTCCCTCGAGGCCGTCAGTATCTAAGGCAGTTCCACGGTTGAGCCGCGGGATTTCACCCCAGACTTGATAGCCCGCCTACGCGCCCTTTAAGCCCAATATCAGTG
+
@CCCCGGGGGGGGGGGGGGGGGGGGGGGGGGGGGGGGGGGGGGGGGGGGGGGGGGGGGGGGGGGGGGGGGGGGGGGGGGGGGGGGGGGGGGGGGGGGGGGGFGGGGGGGGGGGGGGGGGGGGGGGGGGGGGGGGGGGGGGGGGGGGEGGDGGEGGEEEEDGFFF,=CFGCFGG6=FGGGGGGGGFGGDGGCE5CF<FFGE?BBF0:BAA<A<9AFFB:6?F??B9<>19::><<FFB??:2):A>))
@M00200:207:000000000-ALC1F:1:1113:23165:16480 2:N:0:5
TACGAGGGTATCTAATCCCGTTTGCTCCCCACGCTTTCGCGCCTCAGCGTCAGTACCAGTCCAGTGAGCCGCCTTCGCCACTGGTGTTCCTCCCAATATCTACGCATTTCACCGCTACACTGGGAATTCCACTCACCTCTCCTGGTCTCAAGCTAAGCAGTCTGGAAGGCAGTTCCTCGGTTAAGCCGAGGGATTTCACCTTCCACTTGCCAAGCCGCCTACGCGCCCTTTACACCCAATATCAGTG
+
CCCCCGGGGGGGGGEGFFGGGGGEFGGFGGGGGGGGGFGGGGGDGFGGGGEEGGGGGGGGF8FCFGGGGGGGGGGGG7BFGGFDFGGGGFGGGGGGGGFFFFGGGGCGGGGGGGGGGGEEFFFGGGGGGFGGGGGGGGGFGGFGGGGG8CFGGGGD,>EFF8DFCDGGGGGGGFGGGGGCC>:CG7CDCDD>BFFEFCGBEEA/<EEBBFF=@=FF>E>=;DF;95>6;(5;EFFF016:>A<<)..
@M00200:207:000000000-ALC1F:1:1113:26402:17180 2:N:0:5
TACTCGGGTATCTAATCCTGTTTGCTCCCCTAGCTTTCGTGCCTCAGTGTCAGGTGTTGTCCAGGGACTCGCCTTCGCCACTGGTGTTCCTCTCGATATCTACGCATTTCACTGCTACACCGAGAATTCCAGTCCCCCCTCCAAACCTCCAGCACGCTAGTATTCAATGCCATTTCAGGGTTGAGCCCTTAGCTTTCACATCAAACTTAATATGCCACCTACGCACGCTTTACACCCCATATCAGTG
+
CCCCCEEEGGGGGGGGGGGGGGGGGGGGGGGEFGGGGGGGFGDGGFGGGGGGGFGGGGFGGGGGFDCGFF@FGGGGGGGEEGGGGGGGGFGGGGGGGBCGG9FFGGGGGGGGGGGFDFGGGGE:EEGGGGFBEFGG8+=?EEGFFGGGGGGC8DFGGGEDGGDFGGFF9FFGGFGG+@+=EG>DFGG+=+@9FGG=A<F778B>=EFF55,3;@C*1?BD4<@AFG(59=(6*8FF>(,:3?56).1
@M00200:207:000000000-ALC1F:1:1113:17600:17589 2:N:0:5
TACCAGGGTATCTAATCCCGTTTGCTCCCCTGGCTTTCGCTCCTCAGCGTCAATGTCGGTCCAGGATGCCGCCTTCGCCACCGGTATTCCTCCAGATATCTACGCATTTCACCGCTACACCTGGAATTCTGCATCCCTCTCCCGAATTCAAGCCATCCAGTATCGGATGCAGTTCCCAAGTTGAGCCTGGGGATTTCACATCCGACTTAGTTGGCCGCCTACGAGCCCTTTAAACCCAATATCAGTG
+
@CCCCGGGGGGGGGGGGGFGF<FGGGGGGGGGGGGGGGGGGGGGGGGCEGGGGGGGGGGGGGGGGFGGGGGGGGGGGGGGGGGGGGGGGGGGGGGDDFFFGGGGGEECGGGGGGGGGGGGGGGGGGGDGGFFGGF8DFGGGDFDECEFFGGAFGFGGGGFFGFFED+=DGGGGFGDDECDCCGD7CFGDCFDFCGBFCDECFFB>FAAEEBEEFFFFF>=DB25;D@DD@@<C>AA07@1)77CEFC
@M00200:207:000000000-ALC1F:1:1113:21695:17590 2:N:0:5
TACGAGGGTATCTAATCCCGTTTGCTCCCCTAGCTTTCGCGCCTCAGTGTCAGTTTCGGTCCAGGATGCCGCCTTCGCCACCGGTGTTCCTCCAGATATCTACGCATTTCACCGCTACACCTGGAATTCCACATCCCTCTCCCGAACTCAAGTCTTGTAGTATCAGACGCAGTTCCCAAGTTAAGCCTGGGGATTTCACGTCTGACTGACAACACCACCTACGCGCCCTTTAAACCCAGTATCAGTG
+
CCCCCGGGGGGGGGGGGGGGGGGGGGGGGGGGGGGGGGGGGGGGGGGGGGGGGGGGGGGGGGGGGGGGGGGGGGGGGGGGGGGGGGGGGGGGGGGEGGGGGGGGGGGGGGGGGGGGGGGFGGGGGGGFGGFGGGGGGGGGGGGGGGGGGGGFGGGGGGGGFGGGGGCG>EDGGFGGGGGGACGDFGGFGGGE5CGFFFFBF=F?CEEFFFGFFFFDBFFBFF>@@D9BFFFFEEFF@FFEECEEEEE
@M00200:207:000000000-ALC1F:1:1113:14394:18606 2:N:0:5
TACCAGGGTATCTAATCCCGTTTGCTCCCCTAGCTTTCGCGCCTCAGCGTCAGTATCGGGCCAGATGAGCGCTTTCGCCACCGGTGTTCCTCCTGATATCTACGCATTTCACCGCTACACCAAGAATTCCAGTTGCCCCTTCCGCACTCTAGCCCCGCAGTATCAGTTGACCTTTCCGAGTTAAGCTCGGAGATTTCACAACTGACTTGCGGAGGCCGCCTACGCGCCCTTTATACCCAGTATCAGTG
+
CCCCCGGGGGGGGGGGGGGGGGGGGGGGGGGGGGGGGGGGGGGGGGGGGGGGGGGGGGGGGGGGGGGFGGGGGGGGGGGGGGGGGGGGGGGGGGGGGGGGGGGGGGECFGGGGGGGGGGGFGGGGGGFGFGGFGGGFGFGGGGGGGGGGGGDFGFGGGGGGGGGGGGGGGGGGFFGGG9DGGGGFGGGGD>B>FGEFCG?E@FFFFFFFCE@=BBEDEFFF7@DFGBF6>FFFBFFFFFBFBBFFFF<
@M00200:207:000000000-ALC1F:1:1113:12063:18724 2:N:0:5
TACCGGGGTATCTAATCCCGTTCGCTCCCCACGCTTTCGTACCTCAGCGTCTCAAATAGCCTAGCAAGCCGCCTTCGCCATCGGTGTTCTTGTCGATATCAACGGATTTCACTCCTACACCGACAATTCCGCTCGCCCCTGCTACCGACGAGTCAGGCAGTCACATGGGCGGTTTCCACCTTGAGAGTGGAGATTTAACTCGTGTCTTACCTAACCGCCTACGTACCCTTTACACCCAATATCAGTG
+
CCC@ABGEGFEGGGCEFGFGGFGGGGGGGGGGCGGEGGGF?FGGGGGGEGGEC<@FEEGGGCAFEAFCG,@FGGGGGGGG,,8BBCGGGGGA?<?BCFEG9;FG+B?CDCFG,?FFGGGGGGE+@EEAFGFEG==EEGGGGGC9EFC6C+@>EGGGCF8>E6+=2@?5CCCC467FGFD?=*@CC*827CDF4*1<6?F5@?0A?F?C)7?;48;F9@F2::1.85(82:?B)6F?61(:).:):4-
@M00200:207:000000000-ALC1F:1:1113:25324:18938 2:N:0:5
TACTGGGGTATCTAATCCTGTTTGATCCCCACGCTTTCGTGCCTCAGCGTCAATTGCACCTTAGTAAGCTGCCTTCGCAATTGGTGTTCTGTGACATATCTATGCATTTCACCGCTACTTGTCACATTCCGCCTACCTCAAGTGTATTCAAGCTCATCAGTATCAAGGGCACTGCGATGGTTGAGCCACCGTCTTTCACCCCTGACTTAATAAGCCGCCTACGCACCCTTTACACCCAATATCAGTG
+
CCCCCFGGGGGGGGGGGGGGGGGGGGGGGGGGGGGGGFGGGGGGGGGGGGGGGGGGGGGGGGGGGGGGGGGGGGGGGGGGEGGGGGGGGGGGGGGGFGGGGGGGGGGGGGGGGGGGGGGGDFGGGGGGGGGEGGGFGGGGCFGGGGGGFGGGG?DGGGGGGDGGGFFGDGFGGFGGGGGGGGGGGGG=DGEFFDGEFEGFDAFF5CFFFFGF7=5;=BA==CFFFDBAB=36;EFF>B92><CCFE?
@M00200:207:000000000-ALC1F:1:1113:11035:19288 2:N:0:5
TACAGGGGTATCTAATCCCGTTTGCTCCCCTGGCTTTCGCTCCTCAGCGTCAGTGTTGGTCCAGGATGCCGCCTTCGCCACCGGTGTTCCTCCAGATATCTACGCATTTCACCGCTACACCTGGAATTCCGCATCCCTCTCCCAAATCCAAGCCATCCAGTATCACACGCAGTTCCCCAGTTAAGCTGAGGGATTTCACGTATGACTTAGTTGGCCGCCTACGAGCCCTTTAAACCCAATATCAGTG
+
CCCCCGGGGGGGGGGGGGGGGGGGGGGGGGGGGGGGGGGGGGGGGGGGGGGGGGGGGGGGGGGGGGGGGGGGGGGGGGGGGGGGGGGGGGGGGGGGGFGGGGGGGGGGGGGGGGGGGGGGGGGFFGGGGGGGGGGGGGGGGGGGGGGGGFGCGFGGFGGGGGGGGGGGGGGGGFGGGGGGGGFGDF>FCFGFFGGEFEGFFFFFECEF=CEECEFFFEBDFF==@3:6@DEEE;A;7;DF@E3?E<3
@M00200:207:000000000-ALC1F:1:1113:22504:19651 2:N:0:5
TACAAGGGTATCTAATCCTGTTTGCTCCCCTAGCTTTCGTGCCTCAGTGTCAGGAGTTTTCCAGGGACTCGCCTTCGCCACTGGTGTTCTACTTGATATCTACGCATTTCACTGCTACACCAAGTATTCCAGTCCCCCCTCAAACCCTCGAGCAAGGTAGTTTCCAATGCCATTTCCGAGTTGAGCTCGGAGCTTTCACATCCGACTTACCTCACCACCTACGAACCCTTTAAGCCCAGTATCAGTG
+
6@CCCGGGECGGGFFEF<FEGG<EFGGFFGFGFFDFCGDGGGGGGGDFEEFEFGGG@E@FC9<FFGFGDGGG7EGGGGFEEGGGGGGGGFGFDFBCB<C<;FFF7BF7EFFFGDGGGGFFE@E4FFC;FFFG;,DC8=EGGCFGFEEDFG68=EFDFDDFG89E=9C8DF8DFB8FGE+=@CCF+8+6=6@@BF7=FCF7C@0*):@AFFFCFEFFEF>DE@D2))-5>D3;44AF==544)76ECC
@M00200:207:000000000-ALC1F:1:1113:18273:19679 2:N:0:5
TACGAGGGTATCTAATCCCGTTTGCTCCCCACGCTTTCGCGCCTCAGCGTCAGGAGTTGCCCAGAGACCCGCCTTCGCCACCGGTGTTCCTCCCGATCTCTACACATTTCACCGCTACACCGGGAATTCCAGTCTCCTCTGCAACCCTCAAGAACGGAAGTATCGATCGCCGTTCTCCGGTTGAGCCGGAGGATTTCACGACCGACTTTCCGTCCCGCCTACGCGCCCTTTAAACCCAATATCAGTGCGAT
+
CCCCCGGGGGGGGGGGGGGGGGGGGGGGGGGGGGGGGGGGGGGGDGGGGGGGGGGGGGGGFFGGGGGGFGGGGGGGGGGGGGGGGGGGFGGGGGDGGGGGGGGGGGGGGGGGGGGGGGGGGCEGFGGGGGGGGGGGGGGGGGGGGFGGGGGGGGGGGDEDGGFGGFCFDEGGCEGGGGGGEDG6DGGG44=BB<D8CEGFFFF>9B@<BB:8?F:>>)7<?BFF;D>>6?7<2<FF6?<:?):A<A>)(81
@M00200:207:000000000-ALC1F:1:1113:8892:21027 2:N:0:5
TACCGGGGTATCTAATCCCGTTTGCTCCCCTAGCTTTCGCGCCTCAGCGTCAATGCCGGTCCAGGATGCCGCCTTCGCCACCGGTGTTCCTCCAGATATCTACGCATTTCACCGCTACACCTGGAATTCCGCATCCCTCTCCCGGATTCAAGCCTTCCAGTATCGGACGCAGTTCCCGGGTTGAGCCCGGGGATTTCACGTTCGACTTAGAAGGCCGCCTACGCGCCCTTTACGCCCAGTATCAGTG
+
CCCCCGGGGGGGGGGGGGGGGGGGGGGGGGGGGGGGGGGGGGGGGGGGGGGGGGGFFGGGGGGGGGGGGGGGGGGGGGGGGGGGGGGGGGGGGGGGGGGGGGGGGGGGGGGGGGGGGGGGGGGGGGGGGGGGGGGGGFGGGGGGDGGGGGGFGGGGGGG7FGGGGGGGGGDGGFDGGGG7CDGGGGGGGGGF3CFEFEGFFFFEFFF?);76C?FFFFF??FFFFGFFFB?>AFEBB0<?9>F9<<A
@M00200:207:000000000-ALC1F:1:1113:13581:21127 2:N:0:5
TACACGGGTATCTAATCCTGTTCGCTCCCCACGCTTTCGCTCCTCAGCGTCAGTTTCGGCCCAGAGACCCGCCTTCGCCACCGGTGTTCCTCCTGATATCTGCGCATTTCACCGCTACACCAGGAATTCCGTTCTCCCCTGCATACCTCTAGTCTGCCCGTATCGGAAGCAGGCTCAGGGTTAAGCCCTGAGTTTTCACTCCCGACGCGACAGACCGCCTACGAGCCCTTTAAACCCAATATCAGTG
+
CCCCCGGGGGGGGGGGGGGGGGGGGGGGGGGGGGGGGGGGGGGGGGGGGGGGGGGGGGGGGGGGGGGGGGGGGGGGGGGGGGGGFGGGGGGGGGGGGGGGGGGGGGGGGGGGGGGGGGGGGGGGGGGGGGGGGGFFFGGGGGGFGGGGGGGEGGGGGGGCGGGGGGGGGGGGDEGCFGGGGGFGGGFGGGGFF9DEAEEEBDFFD@BBFFGF9;;FB>><?BFFFD6:B??FFAFFFFBFF9>DAAF
@M00200:207:000000000-ALC1F:1:1113:9815:21875 2:N:0:5
TACTCGGGTATCTAATCCCGTTCGCTCCCCACGCTTTCGCTCCTCAGCGTCAGTTGTTGCCCAGAGACCCGCCTTCGCCACCGGTGTTCCTCCTGATATCTGCGCATTTCACCGCTACACCAGGAATTCCAGTCTCCCCTGCAACACTCTAGTTTGCTCGTATCGACTGCAGACACGAGGTTGAGCCTCGGGATTTCACAGCCGACGCAACAAACCGCCTACGAGCTCTTTACACCCAATATCAGTG
+
CCCCCGGGGEFGGGGGGFGFGGGGGGGGGGDEEGGGGGGGGGGGGGGGGGGGEFFGGGGGGGGGGGGGFGGGGGGFFGGGCFGGFGFGGGGGGFFGGGGGGGGGGGGEFFGFGGGC8FFCGGGGGGGGGGGCEGGG=D>FGGCDGFEDGGGEDDGGGGGDGGGF>FCGG6FCGF+7CE7DEFCDFFFFFDEBEDFEFFGFFDA5@>231;5=?08:;56@D@D2(147BAF>A9?79BF?3)6<A<A
@M00200:207:000000000-ALC1F:1:1113:16197:22217 2:N:0:5
TACACGGGTATCTAATCCTGTTTGCTCCCCACGCTTTCGAGCCTCAGCGTCAGTAATGAGCCAGTATGTCGCCTTCGCCACTGGTGTTCTTCCGAATATCTACGAATTTCACCTCTACACCAGGAATTCCGTTCTCCCCTGCATGCCTCCAGTCTGCCCGTATCGAAAGCAAGCACCGAGTTAAGCCCGGTGATTTCACTCCCGACGCGACAAACCGCCTACGAGCCCTTTAAACCCAATATCAGTG
+
CCCCCGGGGEGGGGGGGGGGGGGGGGGGGGGGGGGGGGGGGGGGGGFGGEGEGGGGGGGGGGGGGGGGGGGGGGGGGGGGGGGGGGGGFGA?EEGCGGGGGGFFGGGGGGFGGGGGGGFE@>AFGGGGGGFEDDGG8DEFGFFGFGEGGF@DGGGFFGGDGCFFG+DC=FGGDFGGGGDDCDF7C,99DC:@5??7F;@>C@*?)7=A@(:>==F3()66((,4?D>?;(;4)<FF1:<104<A<45
@M00200:207:000000000-ALC1F:1:1113:18701:22449 2:N:0:5
TACAGGGGTATCTAATCCTGTTCGCTCCCCATGCTTTCGCTCCTCAGCGTCAGGTAATGCCCAGAGAACCGCCTTCGCCACCGGTGTTCCTCCTGATATCTGCGCATTCCACCGCTACACCAGGAATTCCGTTCTCCCCTGCATACCTCTAGTCTGCCCGTATCGGAAGCAAGCACACAGTTAAGCTGTGTGTTTTCACTCCCGACGCGACAAACCGCCTACGAGCCCTTTATACCCAATATCAGTG
+
CCCCCFGGGGGGGGGGGGGGGGGGGGGGGGGGGGGGGGGGGGGGGGGGGGGGGGGGGGGGGGGGGGGGGGGGGGGGDGGGGGGGGGGGGGGGGGFFGGGGGGGGGGGGGGGGGGGGGGGGGGGGGGGGGGGGGGGGGGGGGGGGGGGFGGGGGGGGGGGGGGGGGGDDCFGGGFGGGGGG9CGDGFFGFGCFFGGFFFGFEBA>AFFFF>E@1;A;>B9@D@@DFCBFB??FAFFFBF<?FAFFA>F
@M00200:207:000000000-ALC1F:1:1113:9443:22691 2:N:0:5
TACAGGGGTATCTAATCCTGTTTGCTCCCCTAGCTTTCGCACCTCAGCGTCAGGAACGCGCCAGTCACTCGCTTTCGCCTCCGGCGTTCCTCCTGATATCTACGCATTTCACCGCTTCACCAGGAGTTCCAGTGACCCCTCACGCCCTCGAGCCCGGTATTTTCGGCCGACGTTTCGACGGTAAGCGTCGAGATTCCACGAGCGATTTGCCGAGCCGCCTACGTGCCCTTTCAGCCCAATATCGGTG
+
CCC@BEEEGECGFFDCFGGGFGFGGGGG8FGGGGFEFGCF@FEFGFFGG7FGCFFGGDGGC@FGGGFFGDDGE<FAFGDGG<FGE7CFGGFGGGGFFGDG9@FGCE:FDGF9FF=68FG9E,EFGDEFFFGGGGG,7@>+=88DEFD>6C=3+@+4@EE6,5;EEGDE**;DC*7;</:)?C*:4CC9>C/).8+?65CD9(8>2:0(64C29BEBB>,2((-((1((5(.)6<?;(3(())6(,8:
@M00200:207:000000000-ALC1F:1:1113:14295:23419 2:N:0:5
TACAGGGGTATCTAATCCTGTTCGCTCCCCTCGCCTTCGTGCCTCAGCGTCAGTTAAGGTTCAGGGAGCTGCCTACGCAATCGGGGTTCTTGGTGGTATCTATGCATTTCACTGCTACACCACCAGTTCCGCTCGCCTTAACCTAACTCAAGTCTGTCAGTATCATCTGCAGTCCCAGGGTTGAGCCCTCGGATTTCACCGCTGACTTAACGGGCCGCCTACGCACCCTTTAAACCCAATCACAGTG
+
ACC,6CFGGGGGGGGGGG9@FGGGGGGGGG<,@F@FGGGGGGGGGGGGGGGGGGG,,,C66EFG,,C6C6FFGGFGGGG@:,,B+FGGG9E<,5A=FFGGCEAFFGGGGGGG<EF8>FFGG?+8E:FFGGG7+4=CE61=,E,,,,@DG78,,6,33EGGGGGGG++,6EGCF*=+2AF?GF>7FF?C60**3@DFAEGF==9B45*29*5)(05:(063;;;6?D(((/)1978A;?((().)).)
@M00200:207:000000000-ALC1F:1:1113:12873:24767 2:N:0:5
TACGGGGGTATCTAATCCCGTTTGCTCCCCTGGCTTTCGCTCCTCAGTGTCAGTGTTGGTCCAGGATGCCGCCTTCGCCACCGGTGTTCCTCCAGATATCTACGCATTTCACCGCTACACCTGGAATTCCGCATCCCTCTCCCGGATCCAAGCCATCCAGTATCACACGCAGTTCCCCAGTTAAGCTGAGGGATTTCACGTGTGACTTAGTTGGCCGCCTACGAGCCCTTTACACCCAGTATCAGTG
+
CCCCCGGGGGGGGGGGGGGGGGGGGGGGGGGGGGGGGGGGGFGGGGGGGFGGGFGGGGGGGGGGGGGGGGGGGGGGGGGGGGGGGGGDGGGGGGDFGGGGGDGGGGGDGGGGGGGGGGGGGGGGCEFFGGGGGGGGGGGFGGGGEGGGGGG9ECFGGGGFFFGGGGGFGGGGDFGGGGFDGG?FG9DGGGG>>G4EFFGBBBFF444>**=5>;F69E>;?@?DDGF08DFA>>?F((4?A>9)))-
@M00200:207:000000000-ALC1F:1:1114:8054:2852 2:N:0:5
TACAAGGGTATCTAATCCTGTTTGCTCCCCACGCTGTCGCGCCTCAGTGTCAGAAACTGCCCAGCAGACCGCCTTCGCCACCGGTCTTCCTCCGGATCTCTACGCATTCCACCGCTACACCCGGAATTCCGTCTGCCTCTACAGTCCTCGAGTTTGACAGTCGGCACGGCAGACCCGGAGTTGAGCTCCGGGCTTTCACCACACCCTTATCAAACCACCTACGCGACCTTTAAACCCAATATCAGTG
+
CCCCCGGGGGGGGGGGGGGGGGGGGGGGGGGGGGGGGGGGGGGGGGGGGGGGGGGGGGGGGGGGGGGGGGGGGGGGGGGGGGGGFGGGGGGGGGGGGGGFGGGGGGGGGFGGGGGGGGGGGGGGGGGGGGGGGGGGGGGGGGGGGGEGGGGGGGGGGGFGGGGGGGGDGGGGGF*CDDDGCFGGGGFGGGGFFDGFFCGFFFFFFFFFFEGEE@GFFFFFFF@FF)4>>AAFB27??G01:<A765<
@M00200:207:000000000-ALC1F:1:1114:19348:3732 2:N:0:5
TACGGGGGTATCTAATCCTGTTTGCTCCCCACGCTTTCGCGTCTCAGCGTCAGTCACCGTCCAGAAGGCCGCCTTCGCCACCGGTATTCCTCCTGATATCTACGCATTTCACCGCTACACCAGGAATTCCACCTTCCTCTCCGGGACTCGAGTCCGCCAGTTTCCAATGCCCTTCCGGGGGTGAGCCCCGGGCTTTCACATCAGACTTAGCGGACCGCCTACACGCCCTTTAAACCCAATATCAGTG
+
CCCCCGGGGGGGGGGGGGGGGGGGGGGGGGGGGGGGGGGGGGGGGGGGGGGGGGGGGGGGGGGGGGGGGGGGGGGGGGGGGGGGGGGGGGGGGGGGGGGGGGGGGGGDGGGGGGGGGGFGGGGGGGGGGGGGGGGGGGGGGGGGGGGGGCF@@FGGGEEGGGGGGGGGGGGGGFGGGGGGDDGGD6AGGGGBFGG4?<F4FFFF>?FFAADB9BGFFFFF:FBFFG?BF:4-<AFF?C?3:BA>AAF
@M00200:207:000000000-ALC1F:1:1114:9040:4373 2:N:0:5
TACTGGGGTATCTAATCCTGTTTGCTCCCCACGCTTTCGCGTCTCAGCGTCAGTATCCGTCCAGAAGGCCGCCTTCGCCACCGGTGTTCCTCCCGATATCTACGCATTTCACCGCTACACCGGGAATTCCACCTTCCTCTCCGGTACTCAAGTCTGCCAGTATCCGACGCAGTTCCCTCGTTAAGCGAGGGGATTTCACATCAGACTTAACAGACCGCCTACACGCCCTTTAAACCCAATATCAGTG
+
CCCCCGGGGGGGGGGGGGCGFGGGGGGGGGGGGGGGGGGGGGGGGGGGGGGGGGGGGGGGG@FGGGGGGGGGGGGGGGGGGFGGGGGGGGGGDGGGGGGGGGGGGGGGGGGGGGGGGGGGGGGGGGGGGGGGGGGGGGGGGGGGGGGGGFFFGGGGFDFGGGGGGGGGGGGGGFGGGGG4=D<4DGB4CCDFFGGFFFGFFFFF);@ECCFEFFGFFF>FFFFF?G<>F?7)6>FF<*4:?<A:<92
@M00200:207:000000000-ALC1F:1:1114:18945:7949 2:N:0:5
TACAGGGGTATCTAATCCTGTTCGCTCCCCATGCTTTCGCACCCCAGCGTCGGTAGGGACCCAGAGAGCTGCCTTCGCTTTTGGCGTTCCTTCGTAGATCTACGGATTTCACCCCTACACACGAAATTCCACTCTCCTCTGTCTCACTCAAGTGAATTGGTTTCGAGAGCATTCCGCCACTTTTTGGCGACTTTCACTTTCAACCCGATTCACCGCCTACGTGCCCTTTACACCCAATATCAGTG
+
CCCCCGGGGGGGGGGGGGGGGGGGGGGGGGGGGGGGGGGGGGGGGGGGGGGGGGGGGGGGFGGGGGGGGGGGGGGGGGGGGGGGGGGGGGGGGGGGGGGGGGGGGGGGGGGGGGGFGGGGGGGGGGGGGGGGGGGGGGGGGGGGGGGGGGGFGFGEGGGGEGGGGGGGGGGGGFFGGGGGGGGGGGFGGGGFDFGFFCCEFFFFBDFFFFC@E=G5;DFF?F@F(06@;CF?73>F@G;EFFC@?
@M00200:207:000000000-ALC1F:1:1114:4990:7981 2:N:0:5
TACTAGGGTATCTAATCCCGTTTGCTCCCCACGCTTTCGCGCCTCAGCGTCAGGAAATGCCCAGAGACCCGCCTTCGCCACCGGTGTTCCTCCCGATCTCTACACATTTCACCGCTACACCGGGAATTCCAGTCTCCTCTGCATCCCTCAAGAACGGCAGTATCAGCCGACGTTTCTCGGTTGAGCCGAGAGATTTCACGACTGCCTTGCCATCCCGCCTACGCGCCCTTTCAACCCAATATCAGTG
+
CCCCCGGGFGGGGGGGGGGGGGGGGGGGGGGGDGGGGGGGGGGGGGGGGGGGGGGGGGGGGGGGGFFGGGGGGGGGGGDGGGGGGGGGGGGGGGGDGGGGGGGGGGGGEFGGGGGGGGGGGGDECEEGGGGFFGGGGAGFFGGGGGGGGGGFFGFCEGGEFDCCFCFGCGG>CFGGGGGFE44C4?6CCC70)8CFFFFFEB>>(,73;1,)91;5;D@@FFFFFG(49())-:FFFD?:046:::<
@M00200:207:000000000-ALC1F:1:1114:28813:9031 2:N:0:5
TACTAGGGTATCTAATCCTGTTTGCTCCCCACGCTTTCGTGCCTCAGCGTCAGTATCGGGCCAGTGAGCCGCCTTCGCCACTGGTGTTCTTGCGAATATCTACGAATTTCACCTCTACACTCGCAGTTCCACTCACCTCTCCCGAACTCAAGATCTTCAGTATCAAAGGCAGTTCTGGAGTTGAGCTCCAGGATTTCACCCCTGACTTAAAGACCCGCCTACGCACCCTTTAAACCCAATATCAGTG
+
CCCCCFGGGGGGGGGGGGGGGGGGGGGFGGGGGGGGGEGGGGGGGGGGGGGEEGGGGGDGEEGGGGGGGGGGGEGGGGGGGGGGGG=FEFGGGGGGGGGGGGGGGGGGGGGGFGGEGGCEEGGGFFGGBECCFGFBFGGGGGGGGDGGECGGFGGFG9EDFGGGGGCFFCGGGFFFD:+:EGGGGGFFFGGF?CFFFFGFFFFFD@ECFFDAABFFA4@DFFDFD:59D=8EE6;F1D@FF?7266?
@M00200:207:000000000-ALC1F:1:1114:4824:9793 2:N:0:5
TACCGGGGTATCTAATCCCGTTTGCTCCCCTAGCTTTCGCTCCTCAGCGTCAATGTTGGTCCAGGATGCCGCCTTCGCCACCGGTATTCCTCCAGATATCTACGCATTTCACCGCTACACCTGGAATTCTGCATCCCTCTCCCAAATTCAAGCCATCCAGTATCGGATGCAGTTCCCAGGTTGAGCCTGGGGATTTCACGTCTGACTTAGTTGGCCGCCTACGAGCCCTTTAAGCCCAATATCAGTG
+
BC<CCGGGGGGGGGGGGGGGGGGGGDFGGGGFGGGGGGGGGGGGGGGGGGFGCFFGGEFGGGGGFGGGGGGGDGGGGGEGGGGCFFGGGGGGGGGGGGGGGGGGGCGGGGGGGGEGGGFGFGGGGGGGGGGGGGGFGFFD@FGG8FDFDGCFGFDGGGGGGFGGGGGGGGGF=FFF7:C6E:F??F*=CF7A*@?F@A;=>A*5*:6A;932864*-26@=A5>=GFFD(54?AFF?<0=E332)7<
@M00200:207:000000000-ALC1F:1:1114:27590:11417 2:N:0:5
TACAGGGGTATCTAATCCTGTTTGCTCCCCACGCTTTCGCGTCTCAGCGTCAGAACTCGTCCAGCTGGCCGCCTTCGCCACGAGTGTTCTCCCCTATCTCTACGCATTCCACCGCTACACCCGGAATTCCACCTGCCTCTACGATGCTCGAGCCCGGCAGTAGCGTTGGCAGACTCGGGGTTGAGCCCCGGGCTTTCACCACCGACTTGCCGCGCCACCTCCGCGCCGTTTACCCCCAACATCAGTGAGCT
+
CCC@@FGGGGGGGGGGGGGGGGGGFFFGGGGGGGGGGGGGG@CCFF,CCFEGG9,ED,BFFGGGGCFGGGGGGGGGGGGGG++@FFGGG,@FGC87?FGGGGGGGGGG9FEGGGGGGGGG@ECFGDGGGG9D8DGGCGGG,=D8+0+DF8@B?++++@C54,+,*1@CFE*?7;2ADD9CC7C*CDFG<GD):<8AFFGE*88D(264A4+,4,9B,018(<6<6C6,-4062)9>>5((,()0.64)).-
@M00200:207:000000000-ALC1F:1:1114:17225:13297 2:N:0:5
TACAAGGGTATCTAATCCTGTTTGATCCCCACACTTTCGTGCCTCAGCGTCAGTTACTCCTTAGTATGCTGCCTTCGCTATCGGTGTTCTGGACGATATCTAAGCATTTCACCGCTACACCGTCCATTCCGCATACCTCATCAGTACTCAAGTATCCCAGTATCAATTGCACCTCGACAGTTAAGCTGCCGTATTTCACAACTGACTTAGGACACCGCCTACGCACCCTTTATGCCCAATATCAGTG
+
CCCCCGGGGGGGGGGGGGGGGGGGGGGGGGGGGGGGGGGGGGGGFGFGGGGGGGGGGGGGGGFGGGGGGGFGGGGGGGGDGGGGGGGGGGGGGGGGGGGGGGGGGGGGGGGGGGGGEGGGGGGGGGGGGGGGGGDEGGGGGGGGGGGGGGGFGGGGGGGGGGGGGGGGGGFGGFGGDGCDGGGFGGFGGFGFFGGFFFGFF>CF@CFFFF,98@7FA>A)4A>BFGBFDF=CEEFF=FFFEFF+88C
@M00200:207:000000000-ALC1F:1:1114:18081:13484 2:N:0:5
TACTAGGGTATCTAATCCTGTTTGCTCCCCTAGCTTTCGTGCCTCAGTGTCAGGAGTTTTCCAGGGACTCGCCTTCGCCACTGGTGTTCCACTTGATATCTACGCATTTCACTGCTACACCAAGTATTCCAGTCCCCCCTCAAACCCTCTAGCAAGGTAGTTTCCAATGCCATTTCCGAGTTGAGCTCGGAGCTTTCACATCCGACTTACCTCACCACCTACGCACCCTTTAAACCCAATATCAGTG
+
CCCCCGGGGGGGGGGGGGGGGGGGGGGGGGGGEGGGGGGGGGGGGGGGGGGGGGGGFGGGGFGGGGGFGGFEGGGGGGGGGGGGGGGGGGGGGGGGFFGEGGGGGGGGGGGGGFGGGGGGGGGFGEFGGGGGGGGGGGGGEFFFGGGGGFFFCFFGGFCDFGGGDGGGCGFGGFGGGG6CDDCCDGFGGDGFDFFFFFGFAAA>AFFAEEEAEEGA*9<B2?5:=C==B=3;?*;F@:(73<9+***
@M00200:207:000000000-ALC1F:1:1114:15334:13613 2:N:0:5
TACTGGGGTATCTAATCCTGTTTGCTCCCCACGCTTTCGTGCATGAGCGTCAGTGTTGGCCCAGAAGGCTGCCTTCGCCATTGGTGTTCCTCCACATCTCTACGCATTTCACCGCTACACGTGGAATTCCACCTTCCTCTGCCACACTCCAGCCACGTAGTTTCGAGCGCAATTCCCAAGTTAAGCCCGGGGCTTTCACACTCGACTTGCATGGCCGCCTGCGCACACTTTAAGCCCAATATCAGTG
+
CCCCCGGGGGGGGGGGGGGGGGGGGGGGGGGGGGGGGGGGGGGGGGGGGGGGGGGGGGGGGGGGGGGGGGGGGGGGGGGGGGGGGGGGGGGGGGGGGGGGGGGGGGGGGGGGGGGGGGGGDGGGGGGGGGGGGGGGGGGGGGGGGGGGGGGFFGFGGGGGGGGGDFCEDGGGGFGGGGGGGGGGGGFGGGGEFGGFFFGFFFFFFFF@=C?>?:FFFFFFFFFFFGFFFFEFFFFF@F?DECEC4:<
@M00200:207:000000000-ALC1F:1:1114:24367:13627 2:N:0:5
TACGGGGGTATCTAATCCCGTTCGCTCCCCTAGCTTTCGTACCTCAGCGTCAGAAGAGACCCAGTAAGCCGCTTTCGCCACCGGTGTTCCTGATGATATCAACGCATTTCACCGCTCCACCATCTGTTCCGCTCGCCCCTAGGTTGCACAAGATCGCCAGTATGCCCAGCAGTTCCATGGTTGAGCCATGGGATTTCACAAGGCACTTAACGACCCGCCTACACACGCTTTAAGCCCAATATCAGTG
+
CCCCCCFGCBFGGFGGF<FGFFFEGEF+DFGGGGG<<FGGGFGFFFEFGFGGDFGGGGGGGFGGGGG@<FGGGCEFFGDCFDFEFEE:FECFFE55AF9DFFFCGGGGGGGGGGGEEGGGGDEFFGFGFBEGGGEC86@DGGGF,CCF6EEFGFFG7EGEFGGGG97?DEF*+=CFFGGGGCDFGGFF=C4;F46A8CGEAF4?361.;9F;;;):,).;;A@;<51>B(-5>AFFFF:1:5)*..6
@M00200:207:000000000-ALC1F:1:1114:20713:14506 2:N:0:5
TACACGGGTATCTAATCCCGTTCGCTCCCCTAGCTTTCGTGCCTCAGCGTCAGTGTCAGCCCAGCAACCCGCCTTCGCCGCAGGTGTTCCTCTCGATATCTACGCATTTCACCGCTACACCGAGAATTCCAGTTGCCCCTTCTGCACTCTAGCCCTGCAGTATCGGCTGACCTTTCCGGGTTAAGCCCGGAGATTTCACAGTCGACTTGCAGAGGCCGCCTACGCGCCCTTTAAGCCCAATATCAGTG
+
CCCCCGGGGGGGGGGGGGGGGGGGGGGGGGGGGGGGGGGGGGGGGGGGGGGGGGGGGGGGEFGGGGGGGGGGGGGGGGGGGGGGGGGGGGGGGGGFGGGGGGGGGGEGFEGGGGGGGGGGGGGGFGGFCGGGFGGGGGFGGGGGGFGGGGFEFGGGGGGGGGFGDGGG>FFGGFGGGGGGGGGFGGFGGGGFFFFF6@GCFFFF95@DFF7;CDFEFDFFFEFFFD>>>>?F<BFF09(3(.6:<>AD
@M00200:207:000000000-ALC1F:1:1114:12567:15451 2:N:0:5
TACGAGGGTATCTAATCCCGTTCGCTCCCCTAGCTTTCGCGCCTCAGCGTCAGTGTCAGCCCAGCAACCCGCCTTCGCCGCAGGTGTTCCTCTCGATATCTACGCATTTCTCCGCTACACCGAGAATTCCAGTTGCCCCTTCTGCACTCTAGCCCCGCAGTATCGGCTGACCGTTCCGGGTTAAGCCCGGAGATTTCACAGTCGACTTGCCGTGGCCGCCTACGCGCCCTTTACGCCCAGTATCCGTG
+
CCCCCGGGGGGGGGGGGGGGGGGGGGGGGGGGDGGGGGGGGGGGGGGGGGGGGGGGGGGGGGGGGGGGGGGGGGGGGGGDGGGGGGGGGGGGGGGGGGGGGGGGGGGGGGGGGGGGEGGGGGGGGGGGGGGGFGGGGGGGGGGGGGGGFGGFFGGGGGGGGGGGGGGFGFFGGFGGGGGD>DGGGGFCDCD5AGGFFFGEFFFEFFFFFF:661CEFFB>?>BF659B;FF0AFB5>DFF><A>)283
@M00200:207:000000000-ALC1F:1:1114:2311:15497 2:N:0:5
TACTGGGGTATCTAATCCTGTTTGCTCCCCACGCTTTCGCGTATCAGCGTCAGTATCCAACCAGGGGGTCGCCTTCGCCACAGGTGTTCCTCCCGATATCTACGCATTTCACCGCTACACCGGGAATTCCACCCCCCTCTTTGGTACTCTAGCTTGTCAGTTTCATGCGTCGTTCCCCGGTTGAGCCGAGGGATTTCACACATGACTTAACAAACCGCCTACACGCCCTTTCAACCACATCTCAGTGCGAT
+
@CCCC-CC@CFGAAFDGGGGGGGGGGFGGGGGGGGFFG:FEE@C<EGGDFG7@FGGGEGGG7,,:FEGGG7FFGGGGGGGGFFFGCAFGEFFGF@@C7F,@;FGD7FGFGEFFGDGCFD8EE7F++8EBEFCFGGGGGEF,,9CDGG@<FF@EG:CFDC;DFGGGGFCC?C>DFGGFCDDCDGG4CFD):)=);CAFFGFA>FA<;3<<:C:)(180598?F??1D0((.)).:FF0*.,44606>>)-81
@M00200:207:000000000-ALC1F:1:1114:6296:15817 2:N:0:5
TACACGGGTATCTAATCCTGTTTGCTCCCCACGCTTTCGTGCCTCAGTGTCAGTGCTGGTCCAGGCAGTCGCCTTCGCCACAGATGTTCCTCCCGATCTCTACGCATTCCACCGCTACACCCGGAATTCCATCTGCCTCTACGGTGCCCAAGCAACACAGTTGCCACGGCCGATCTGGAGTTGAGCCCCAGACTTTCACCACAGCCTTATGTCGCCACCTACGCGCCCTTTACGCCCAGTATCCGTG
+
CCCCCGGGGDFGGAFGGGGGGGGGGGGGGGGGGGGGGGGGGGGGGFGGFGGGGGGGGGGGGGGG?FGGGGGGGGGGGGGGGGG@FGGGGGGGGGGEGGGGGGGGGGGGGGGGGGGGGGGGGGGDGGGGGGGGGGGGGGGGGGG6DGEGGDG8FG8E?CDCGFGGGGGGDGGDDFGGGG+CGGGGGGFFGCGFFGGFFFGFFF4ABBBF=C,9@DGFFFFFFFFFFGBF@D@4CFBBF3:3)6A*4<:
@M00200:207:000000000-ALC1F:1:1114:25819:16055 2:N:0:5
TACCCGGGTATCTAATCCCGTTTGCTCCCCTGGCCTTCGTGCCTCAGTGTCAGTAACTGTCCAGAGATTCGCCTTCGCCACTGGTCTTCCTTACGATATCTACGCATTTCACTGCTACACCGTAAATTCCAATCTCCTCTCCAGTACTCGAGCAAGGCAGTATCAAGTGCAGTTTCGGGGTTGAGCCCCGAGATTTCACACCTGACTTACCCCGCCACCTACGCACCCTTTATGCCCAATATCAGTT
+
CCCCCFGGGDGGGGGGG,FGGGGGGGGGGGGGGGGGFGGGGGGGGGGGGGGGGGGGGGGGGGGGGGGGGGDGGGGGGGGGGGGFFGGGFFGGGGDFGGDGGGGGGGDCEFGGGGCFGGG?FEFGGGGGGCGFGGGGGGFFGGGGFFGFGGGEE8=DCFGGGCF@FGGAFFFD?BFFGGGGGCDGG66?DDGFFGGFFE>A59@FDF@EFFG@DFDAA>>=:/5595>(578)6E@BDD@DEFE+51)
@M00200:207:000000000-ALC1F:1:1114:18981:16212 2:N:0:5
TACAAGGGTATCTAATCCTGTTCGCTCCCCACGCTTTCGCGTATCAGCGTCAGTATCGGACCAGGAGGCCGCCTTCGCCACCGGTGTTCCTCCAGATATCTACGCATTTCACCGCTACACCTGGAATTCCACCTCCCTCTTCCGTACTCTAGTCCGTCAGTTTCACGCGCATTTCCCCGGTTAAGCCGGGGGCTTTCACACATGACTTAGCGGACCGCCTACACGCCCTTTAAACCCAATATCAGTG
+
CCCCCGGGGGGGGGGGGGGGGGGGGGGGGGGGGGGGGGGGGGGGGGGGGGGGGGGGGGGGGGGGGGGGGGGGGGGGGGGGGGGGGGGGGGGGGGGGGGGGGGGGGGGGGGGGGGGGGGGGGGGGGGGGGGGGGGGGGGGGGGGGGGGGGGG=FGEGGGGGGGGGGGFGGGGGGFGGGGGGGGDGGGFGG)CEFGGFFFGFFFFFEFFFFFF96;GEFFFFFFFFFD?>B:D2A2?F1*428<>7<<>
@M00200:207:000000000-ALC1F:1:1114:27161:16339 2:N:0:5
TACACGGGTATCTAATCCTGTTCGCTCCCCATGCTTTCGCTCCTCAGCGTCAGTTAATGCCCAGAGACCTGCCTTCGCCACCGGTGTTCCTCCTGATATCTACGCATTTCACCGCTACACCAGGAATTCCACTCTCCTCTCCCACACTCAAGCCAGACAGTCTCAACTGCAGGCAACGAGTTAAGCCCGTGGCTTTCACAGCTGACTTATCCAACCGCCTACGCGCCCTTTAAACCCAATATCAGTG
+
CCCCCFDG+@CEF9FGGGGGAEGGG7E:@@FFGGGGGGGEGC@@F@FFE,BFCEDEFFGFFEFGFFFG7FDFFGFGG>FEEFF7FGFGGGG<FGAEFGGGFCEFEG@GFGGGGGGGGFFGFGGEGFGFEFB@;DDDGGCDFCEDFGGGGF8:EDFFGGGFCE?DGDFDFF?=?A+=DD9DCDGGGGFDC79@*;?A5AGFF*9?==E?4979A4?*8B252;2(.).3053;E>FF0:,()167577
@M00200:207:000000000-ALC1F:1:1114:10886:16767 2:N:0:5
TACTAGGGTATCTAATCCTGTTCGCTCCCCATGCTTTCGCTCCTCAGCGTCAGGTAATGCCCAGAGAACCGCCTTCGCCACCGGTGTTCCTCCTGATATCTGCGCATTTCACCGCTACACCAGGAATTCCGATCTCCCCTACCTACCTCTAGCCTGACAGTATCGAATGCAGTCCCGGGGTTGAGCCCCGGGATTTCACACCCGACTTGCCAAGCCGCCTGCGCGCTCTTTAAACCCAATATCAGTG
+
CCCCCGGGGGGGGGGGGGGGGGGGGGGGGGGGGGGGGGGGGGGGGGGGGGGGGGGGGFFFGFGCGFGGGGGGGGGGGGGGGGGGGGGGGGGGGGGGGGGGGGGGGGGGGGGGGGGGGGGGGEDFGGDCGGF8EGGGGGGFGGGDGGBDGGGBFGGGGGGGGGGGGGGFFGGGGF7CGDDCEGGGGGFG>DC>>GGFFFDCA50?BFBF<CF>3/:=0B0,382>FGFB0<<BF9FFFGF?74<7666
@M00200:207:000000000-ALC1F:1:1114:4565:17455 2:N:0:5
TACTGGGGTATCTAATCCCGTTTGCTCCCCACGCTGTCGCGCCTCAGTGTCGGCTATTGAACCCTCGCGGGTTCACTGCCCAGCAGACCGCCTTCGCCACTGGTGTTCTTCCGGATCTCTACGCATTCCACCGCTACACCCGGAATTCCATCTGCCTCTACAGTGCCCAAGCGACACAGTTGCCACGGCCGATCTGGAGTTGAGCCCCAGCCTTTCACCACAGCCTTATGTCGCCACCTACGCGCCCTTTT
+
CCCCCFGGGGGGGGGGGGGGGGGGGGGGGGGGGGGGGGGGGGGGGGGGGGGGGGGGGGGGGGFGGGGGGGGGGGGGGGGGGGGGGGGGGGGGG:FFGGGGGGFGGGGGGGGGGGGCEGGGGGGGGGGG;FFEEEGGGGGGGGGCEFGGGFFFGGGGGGGGGGFGGGGGFGGGGEGGGGGGGFG=?FB?DGGEAGFF69D;FFAAE@FFFD*:?FDFBFAB:43:BGFF<<<A?<@B:7:08099949>BB)
@M00200:207:000000000-ALC1F:1:1114:21216:17770 2:N:0:5
TACCCGGGTATCTAATCCTGTTTGCTCCCCACGCTTTCGCGCCTCAGCGTCAGTATCGGGCCAGTGAGCCGCCTTCGCTTCTGGTGTTCCTCCGAATATCTACGAATTTCACCTCTACACTCGGAATTCCACTCACCTCTCCCGAACTCCAGACGGCCAGTATCAAAGGCAGTTCCAGGGTTGAGCCCTGGGATTTCACCCCTGACTTAATCGTCCGCCTACGCGCCCTTTACACCCAGTATCAGTGAGCT
+
CCCCCGGGGGGGGGGGGGGGGGGGGGGGGGGGGGGGGGGGGGGGGGGGGGGGGGGGGGGGGGGGGGGGGGGGGGGGGGGGGGGGGGGGGGGGGGGGGGGGGGGGGGGGGGGGGGGGGGGGGGGGFGGGGGGGGGGGGGGGGGGGGDGGGGGFCFEGGEGG?FGGGGGGGGGGGFGGGGFGGGGGGGFGGFFFFGGFFFGFFFF>BFBEEF@@BBGFBFFFFFFF9<>BFFF2:5BFFC:?)660)6)4)()
@M00200:207:000000000-ALC1F:1:1114:6620:18830 2:N:0:5
TACGAGGGTATCTAATCCCGTTCGCTACCCTAGCTTTCGTGCCTCAGCGTCAGTTGAGACCCAGTGAGCCGCTTTCGCCACCGGTGTTCCATCGGATATCAACGCATTTCACCGCTCCACCCGATGTTCCGCTTACCTCTGTCTCACTCAAGCACAGCAGTATCGAGAGCAGTTCCTCAGTTGAGCTGAGGTATTTCACTCCCGACTTGCTGCACCGCCTACGCACCCTTTAAACCCAATATCAGTG
+
CCCCCGGGGGGGGGGGGGGGGGGGGGGGGGGGGGGGGGGGGGGGGGGGGGGGGGGGGGGGGGGGGGGGGGGGGGGGGGGGGGGGGGGGGGGGGGGGCFGGGGGDGGGGGGGGGGGGGGGGGGG:FGGGGGDGGGGGGGGGGGGGGGGGGGGGGGGGCGGGGFGGGGG6;ECGGFGGGGGGGGGGGGFGGGGFFGGFF<FEFFFB4@A@F:,0>BFF>FFF@FFF0)62@FF<FFFF<G1@3?7159?
@M00200:207:000000000-ALC1F:1:1114:25484:19159 2:N:0:5
TACGCGGGTATCTAATCCCGTTCGCTCCCCTAGCTTTCGCGCCTCAGCGTCAGTATCCAACCAGGGGGCCGCCTTCGCCATAGGTGTTCCTCCCGATATCTGCGCATTTCACCGCTACACCGGGAATTCCACTCGCCTCTTCCGAACTCTAGTCTGGCAGTATCGACCGCCATCCCAGGGTTGAGCCCTGGACTTTCACAGCCGACTTACCGGACCGCCTACACGCTCTTTATACCCAATATCAGTG
+
CCCCCGGGGGGGGGGGGG8CGGGGGGGGGGE@FFGGGGGC+@CFGGFGGGGGEG99C,,C,BFF,:++@+@EGGGGGG:CGFGGGDGGGGGF<+4@F7FGGCEGGGGGGGGGGDGGGGGG8338+<DGG;E9E,:C1@EFGGF*@>>DG,=7DD,2;EGGGGGG<C)/9*:1C6CFG68<FGGDCG45CGG5FGGFFFG)*8).(4;?<A8:(3DB>>>FBF((-7(447A<A4?44741)))26:4
@M00200:207:000000000-ALC1F:1:1114:21819:19961 2:N:0:5
TACCCGGGTATCTAATCCTGTTTGCTCCCCACGCTTTCGCGCCTCAGCGTCAGTGTCGGTCCAGATGGCTGCCTTCGCCATCGGTGTTCTTCCCAATATCTACGAATTTCACCTCTACACTGGGAATTCCACCATCCTCTCCCGAACTCGAGCGTGCCAGTCTCAAGCGCGGTTCCCAGGTTGAGCCCGGGGCTTTCACGCCTGACTTGACACACCGCCTACGCGCCCTTTAAGCCCAATATCAGTG
+
CCCCCGGGGGGGGGGGGGGGGGGGGGGGGGGGGGGGGGGGDGGGGGGGGGGGGGGGGGGGGGGGGGGGGGGGGGGGGGGGGGGGGGGGGGGGGGGGGGGGGGGGGFGGGGGGDGGFFEFGGGGGGGGGGGGGGGFGGGGGGGGGDG>8@EGFEDGGGGGGGGDGGGGGGGGGGFGGGGGGGG>CDGAGGGGFFGCFFFFBF8F>DEEE3)?7;@GD9AB??FDFFDB9;?:4))1<:<12054*-:6
@M00200:207:000000000-ALC1F:1:1114:21125:20346 2:N:0:5
TACGAGGGTATCTAATCCCGTTTGCTCCCCTAGCTTTCGCTCCTCAGCGTCAATGTCGGTCCAGGATGCCGCCTTCGCCACCGGTATTCCTCCAGATATCTACGCATTTCACCGCTACACCTGGAATTCTGCATCCCTCTCCCGAATTCAAGCCATCCAGTATCACACGCAGTTCCCAGGTTAAGCCTGGGGATTTCACGTGTGACTTAGTTGGCCGCCTACGAGCCCTTTATACCCAATATCAGTG
+
CCCCCGGGGGGGGGGGGFGGGGGGGGGGGGGGGGGGGGGGGGGGGGGGGGGGGGGGGGGGGGGGGGGGGGGGGGGGGGGGGGGGGGGGGGGGGGGFGGGGGGGGGGGGGGFGGGGGGGGGGGGGGGGGGGGGGGGEFGGGGGGGD>EGGGGGGFGGGGGGGGGGGGGGGGGGGFGGGGGFGG7?FFFGFFGFFGGFFFGFFFAF<EFFCC@>;EDFBEFFFF=@FGFFDFFEFFFFFG733<<1)97
@M00200:207:000000000-ALC1F:1:1114:7380:20951 2:N:0:5
TACTAGGGTATCTAATCCCGTTTGCTCCCCTAGCTTTCGTCCCTGAGCGTCAGTAATGAGCCAGTTAAGCGCCTTCGCGACTGGTGTTCCTCCCGATCTCTGCAGATTTCACCCTTACACCGGGAATTCCCTTAACCCCTCTCATACTCTAGCCCGAAAGTTTCGAATGCAGTTCCACAGTTAAGCTGTGGGCTTTCACATCCGACTTTTCGAACCGCCTACGGACCCTTTCCACCCAACATCAGTGAGAC
+
-,8A@F6C6,,<6C9,C6E;6;;,,<;,DFFDEFE,CFC@@@:9F,6C@6B@CFCBE,,;CFG?@C@6EF+@F@=EDEEFE:7F69?@F?FGCE+@+7?59;5@F4A9;FEF9EFD8<9?4@CFC=>DF>BED?,E,@ECCF8,@D;DE:EFC3,66+@=E:@:+@?8=FCF2+?C75=CCD++?++2B**:?C569CG*?3**)0))/8,/(8<EFF>D(.4(/)6;(3.)/<=A182(/1)+)1)6).)
@M00200:207:000000000-ALC1F:1:1114:20832:21013 2:N:0:5
TACAGGGGTATCTAATCCCGTTTGCTCCCCTGGCTTTCGCGCCTCAGCGTCAATGCCGGTCCAGGATGCCGCCTTCGCCACTGGTGTTCCTCCCAATATCTACGCATTTCACCGCTACACTGGGAATTCCACTCACCTCTCCCGGTCTCAAGCCTTCCAGTCTGACAGGCAGTTCCTCGGTTAAGCCGAGGGATTTCACCCGTCACTTGAAAAGCCGCCTACGCGCCCTTTATACCCAGTATCAGTG
+
CCCCCFGG6@FFFGAFDDFGGGGGGGGGGGGGGGGGGGGGGGGGGFGGDFFGGGGGGGGGGCFGGDGGGGGGGGGGGGGGGG?ECFGGGGGGFEEFGGGGFGGGGGGDFGGGGGGGEGGGGGFGGGGGGGCGFGGGGGGGGGGGGDCCGGGEFGGGG@DEFG?DDGFFGGGGGFGGFFGCC0??7CFGGGG5BDC9EC8>8?;??FF?B@,84@CFBFFF0ADF9G119B7<44FB?6:><:<*.66
@M00200:207:000000000-ALC1F:1:1114:8823:21688 2:N:0:5
TACCGGGGTATCTAATCCCGTTCGCTCCCCTGGCTTTCGTGCATGAGCGTCGGCAAAGCCCCAGTCTGTCGCTTTCGCCACCGGCGTTCCTCCCGATCTCAACACATTTCACCGCTCAAACGGGAGTTCCACAGACCCCTAGCTCGCCCGAGCCCGCAAGTCCCCGAAGCACGTCCCCGGTTGGGCCGGGACCTTTCACTTCGGGCTTTGCGAGCCGCCTGCGCACCCTTTAAACCCAGTATCCGTC
+
CCCCCEGGFGGGGDFGGFGGGFFFEFGGGFFGGGGDFGBEF@D,ECFFE@FGGGGGGGFGGEFGGGGFGGGGGGGGGGF>FFGEGEFGGGGGFGGGFGGFFDCFBFGFGFGEFFGGE+6,8BFGF==@A@99DFGFG@C6C8FGGGC67@*5@C@CGGC>>EGEFGGDGECF:6FGDGGD?CGGGGADD5CBEFGFFAF<FF7>>B(33A@(-7CB9@6(3<>;6148((5<AAFF<D18).6*--(
@M00200:207:000000000-ALC1F:1:1114:21733:21835 2:N:0:5
TACCGGGGTATCTAATCCGGTTCGCTCCCCTAGCTTTCGCGCCTCAGTGTCAGCCATTGCCCAGCAGATCGCCTTCGCCACCGGTCTTCTTCCGGATCTCTACGCATTCCACCGCTACACCCGGAATTCCATCTGCCTCTGCAATGCTCCAGTCAAGCAGTCGGCACGGCAGATCCGGGGTTGAGCCCCGGACTTTCACCACACCCTTACCTACCCACCTACGCGCCCTTTAAACCCAATATCAGTGACAC
+
CCCCCGEGGGGGGGGGGGGGGGGGGGGGGGGGGGGGGGGGGFGGGGGGGGGGGGGGGGGGGFCFGFGGGGGGGGGGGCFEGGGGGGGGGGGGGGGGGGGGGGGGGGGGGGGGGGGGGGGGGGEEGG=8ECFFGGGFGGGGFD:DFGGG8ED>DFAFGGF?E@DGGGDE>ED>CAFFGGGDEDGGGGFF4<3>5)9+1)+7F>FDFFF@;@B<)(2<)0(4()(,-94991)-)6=@<D:30:4:).)).-)
@M00200:207:000000000-ALC1F:1:1114:23811:21977 2:N:0:5
TACTCGGGTATCTAATCCCGTTTGCTCCCCTAGCTTTCGCGCCTCAGCGTCAGTGTCGGTCCAGGAAGCCGCCTTCGCCACCGGTGTTCCTCCGGATATCTACGCATTTCACCGCTACACCCGGAATTCCGCTTCCCTCTCCCGAACTCAAGCCAAGCAGTTTCCTGTGCAGTTCCTCAGTTGAGCCGAGGGATTTCACACAGGACTTGCAAGACCGCCTACGCGCCCTTTAAACCCAGTATCAGTG
+
CCCCCEGGGGGGGGGGGGGGGGGGGGGGGGGGGGGGGGGGGGGGGGGGGGGGGGGGGGGGGGGFGGGGGGGGGGGGFGGGGGGGGGGGGGFGGGGCGEGGGFGGGGGGGGGGGGGG>FGGGGGCGGGGGGGGGGGGGGGFFDFCGGGGGGFAEFGFGGCCFGFGGGGGFGGGGFGGGGGCDGG@*96CDDC4?46AFEGFFFAF@;@@EE,9),;A9DB@;FFFFDBF>7?AFA?F?<3:4A<26<4
@M00200:207:000000000-ALC1F:1:1114:21835:22524 2:N:0:5
TACGCGGGTATCTAATCCTGTTTGCTCCCCACGCTTTCGCGCCTCAGCGTCAGTAACGTCCCAGCGAGCTGCCTTCGCTATTGGTGTTCCTCCTGATATCTGCGCATTCCACCGCTACACCAGGAATTCAACTCGCCTCTTCCGTACTCTAGCCCGACAGTATCCACTGGCATTCCAGGGTTGAGCACTGGACTTTCACAGCAGACTTATCGGGCCGCCTACGCGCTATTTATACCAAATATAAGTG
+
CCCCCGGGGGGGGGGGGGGGGGFGA@F@D7EGGGGGFGGGGD@76FC,CBCFGGFGFCGGGGGGGGGG@FCEFFCGFF:FGCGGDFFGCGFE@FECFFGGFG9CGGG:,4ED,8C>>CCEC8FECDF8D=EDFA=78C>?FGGGGGGGGFF=CFG>9EGGGFCGCFGGGGGGGFG7CDFDGD7CDG9CCGGFFF?FA8C4FFA;((5CC5?31212:E(4;)46;)3(126:ABFF?7144))*))-
@M00200:207:000000000-ALC1F:1:1114:10866:24663 2:N:0:5
TACAGGGGTATCTAATCCTGTTCGCTCCCCACGCTTTCGCTCCTCAGCGTCAGTTACTGCCCAGCAGACCGCCTTCGCCACTGGTGTTCTTCCGGATCTCTACGCATTCCACCGCTACACCCGGAATTCCATCTGCCTCTACGGTGCCCTAGCGACACAGTTGCCACGGCAGATCCGGAGTTGAGCCCCGGACTTTCACCACAGCCTTATCCCGCCACCTACGCGCCCTTTACACCCAATATCAGTG
+
CCCCCGGGGGGGGGGGGGGGGGGGGGGGGGGGGGGGGGGGGGGGGGGGGFGGGFFGEFGG<8FFGGGFGCGGGGGGGGGGGFGGGGGGGGGGGGGGGGGGGGGGGGGEGFGGGGGGGGGGGGGGGEGGGGGFGGGG=EFGGGGDGGG6D?D,@@CEEGGFGGGCGDFEDG*99*;DC4;9CCFG4;AC48:455CCFEGF6FF:08@<E),1;7D>>EFFEFFB9DFF>2)654677<4(5.)*)6)
@M00200:207:000000000-ALC1F:1:1115:13122:3173 2:N:0:5
TACCAAGGGTATCCAATCCTGTTTGCTCCCCACGCTTTCGCGTCTCAGCGTCAGTGACCGTCCAGGTAGCCGCCTTCGCCTCCGGTGTTCCCTGTGATATCTGAGCATTTCACCGCTCCACCACAAGTTCCGCGCACCCCTCCATGATTCTAGTTCCGCAGTATCGAGGCCACTTCGACGGGTGAGCCGCCGGCTTTCAACCTTGACTTACGACACCGCCTACCCGCCCTTTCCACCCAGTATCAGTG
+
AC-BAFGF,E<<C-CEFGGAF<FFGGFGE@7ECFGE7@EEEG@@@FGG@CFFGEGGCEGFC@@FGFGGGGGED=FCFFGE,@FFGCF,4?,BFFFE99EFFEGFDFCCG,FCGGGC+8C=CGFF@,AE9EGGGDGDEG==+@CCF9@C,?:;=E=AECGDCGF,EDGGGGGFGA+23*<CEG77<CF*CDC83):5AECEEFA=CE;<3>E@0(:>3<>9:?((.4(1,0()).7=<0<F?B92..-.
@M00200:207:000000000-ALC1F:1:1115:11154:3301 2:N:0:5
TACTAGGGTATCTAATCCTGTTTGCTCCCCACGCTGTCGCGCCTCAGTGTCAGCCAGAGCCCAGCGGGCCGCCTTCGCCACCGGTGTTCTTCCGGATCTCTACGCATTCCACCGCTACACCCGGAATTCCACCCGCCTCTACTCTGCTCGAGCGCGGCAGTTCGCACGGCCGACCCGGGGTTGAGCCCCGGGCTTTCACCGCACGCTTGCCGCGCCACCTACGCGCCCTTTAAACCCAATATCAGTG
+
CCCCCGGGAFE@AFGGGGFGGGGGGGGGGGGDEGGEGGGGG>FGFGGGCGGGGGGFF<FGGFGGFCGGGGGGGGGGGGGGCFGGGGGGGGA<FGGGGEEGGGGGGGGGGGGFGGGGDCFGDE=FGGGFGGGGGGGGGGGGFGGGGFG9CGG:CEEG>EGCCFGGGDEEDGGGGFGGGG<C8DDGGGCCDGEEEGGF*:FBBEB>09::,(.7>>>EFFF(45131;>0>(5>)<=)8:,(,.:<9>D
@M00200:207:000000000-ALC1F:1:1115:16496:3443 2:N:0:5
TACTAGGGTATCTAATCCCGTTTGCTCCCCTGGCTTTCGCGCCTCAGCGTCAATACCGGTCCAGGATGCCGCCTTCGCCACCGGTGTTCCTTAGGATATCAACGCATTTCACCGCTCCACCCTAAGTTCCGCTCACCTCTGTCTCCCTCGCGCACAGTAGTTTTGGGCGCACTTCCTCAGTTAAGCTGAGGGATTTCACACCCAACTTTCTGCACAGCCTACGCACCCTTTAAACCCAGTATCAGTG
+
CCCCCGGGFGGGGGFGGGGGGG@FGGGGGGGGGGEFGGGGGGGGGGGGEGCGGGGGGGGGGGGFGGGGGGGGGFGGGGGGGGGGGGEGGGGGGGG9AFFCGGFGGGGGGGGGGGGDGFGDGGGGGGDGGGGGGGGGGGGGGGF=D?FGGG66=@ED9DCFEC9FGCEC>:DGDFFGGGGGFGGFGGCGDG=B>FGFFCGEBEBF9<@F?EFECCFF1A?F@;@F@F9;?;3CC3*<??(.4<<BBA9
@M00200:207:000000000-ALC1F:1:1115:21896:3508 2:N:0:5
TACGGGGGTATCTAATCCTGTTTGCTCCCCACGCTTTCGTGCCTCAGCGTCAGTTGCCGTCCAGAGAGTCGCTTTCGCCACCGGTATTCCTCCTGATATCTACGCATTTCACCGCTACACCAGGAATTCCACTCTCCCCTCCGGCACTCGAGCCGTGCAGTTTCGAGCGCACTTCCCGGGCTGAGCCCGGGGCTTTCACGCCAGACTTGCACGGCCGCCTACGCACCCTTTACACCCCGTATCAGTG
+
CCCCCGGGGGGGGGGGGGGGGGGGGGGGGCGGGGGGGGGGGGGGGGGGGGGGGGGGGGGGGGGGGGGGGGGGGGGGGGGGGGGGGGGGGGGGGGGGGGGGGFGGGGGGGGFFGGGGGGGGGGG7AAFFGGGGGGGGGGGGGGGGGGGGGGGEDGDEEGGGGGGGDGGGGC7CDFFFGGGCEGGGGGFFGC=DEGCABCF@@F@EB??>DF?FF08@0<9:?F<6(46?<B?FAA9F>(381?<2654
@M00200:207:000000000-ALC1F:1:1115:15045:4600 2:N:0:5
TACTGGGGTATCTAATCCTGTTTGCTCCCCACGCTTTCGCGCCTCAGCGTCAGTACCGGTCCAGTGAGCCGCCTTCGCCACTGGTGTTCCTCCCAATATCTACGCATTTCACCGCTACACTGGGAATTCCACTCACCTCTCCCGGTCTCAAGCCATGCAGTCTGGCAGGCAGTTCCTCGGTTAAGCCGAGGGATTTCACCCGCCACTTGCAAAGCCGCCTACGCGCCCTTTAAACCCAATATCAGTGAGCT
+
CCCCCGGGGGGGGGGGGGGGGGGGGGGGGGGGGGGGGGGGGGGGGGGGGGGGGGGGGGGGGGGGGGGGGGGGGGGGGGGGGGGFFGGGGGGGGGGGGGGGGGGGGGGGGGGGGGGGGFGGGGGGFGGGGFGGGGGGGGGGFGGGGGGGGGGCDDFGGGGGGGGGGCFEGGFGGF?FGGGGGGGGGGGDDDEFFGGFFECEFFF;@?E=>C@9CEFFBFFF0=D9@F9>F?:AAFFFFF?BF>A>BBBFF(-
@M00200:207:000000000-ALC1F:1:1115:14461:6497 2:N:0:5
TACGCGGGTATCTAATCCTGTTTGATCCCCACACTTTCGTGCCTCAGCGTCAATACAGGTCTAGCCAGCTGCCTTCGCAATAGGTGTTCTATGGCATATCTATGCATTTCACCGCTACATGCCACATTCCGCTGACCTCATCCTGATTCTAGCCTGGCAGTATCAAAAGCAATTTTACGGTTGAGCCGCAAACTTTCACTCCTGACTTACCAAGCCGCCTACGCACCCTTTACACCCAATATCAGTG
+
CCCCCGGGGGGGGGGGGGGGGGGGFGGGGGGGGGGGGGGEGGGGGGGGEGGGFFGGGGGGGGGGGGGGGGGGGGGGCGEFDFFCGGGGGGGGFCGGGGGGGGGGGGGGGGGGGGGGDGGGFGFFFFDGGGGGGCGGGGGCFGGGDFDFGGGFGGGGGGGGGGGGGG9DDF8DGFGGDGGCFGGC?GGGGGGFFGGFCEGFFFFF8CFFFFFE>24?ADFDFB@FFFFFFFF);<FF;?(5)77<CFC
@M00200:207:000000000-ALC1F:1:1115:21686:6747 2:N:0:5
TACTAGGGTATCTAATCCTGTTTGCTCCCCACGCTTTCGCGTCTCAGCGTCAGTACCGTCCCAGCGAGCTGCCTTCGCCATTGGTGTTCCTCCCGATATCTGCGCATTTCACCGCTACACCGGGAATTCCACTCGCCTCTTCCGGACTCTAGTCCGGCAGTATCGATCGGCATCCCAGGGTTGAGCCCTGGACTTTCACAACCGACTTACCGGACCGCCTACACGCGCTTTAAACCCAATATCAGTG
+
<BCCCFGGGGGGGGGGGGGGGGGFGGGGGGGGGGGGGGGE@FGGGGGGGGGGGGGGGGGG@GGGG>EEFGFGGGGGGGGGGGGFGFGGGGGGGGGGGGGGGG9EGGG7FGAFCFGDGGGGGGGECFGGGGGGGGGGGGGGGFGGDDGDFGGFGGGGGGGGGGGGCGGGCC>DCAF>D4*:EGDFDGGFGDFFFGGFFEG?4>EA0637.;1;>FDD>EB0-(((40(43<B2A)9F:6?70<444).
@M00200:207:000000000-ALC1F:1:1115:3583:7759 2:N:0:5
TACCAGGGTATCTAATCCCGTTCGCTCCCCTAGCTTTCGCGCCTCAGCGTCAGTGTCAGCCCAGCAACCCGCCTTCGCCGCAGGTGTTCCTCTCGATATCTACGCATTTCACCGCTACACCGAGAATTCCAGTTGCCCCTTCTGCACTCTAGCCCCGCAGTATCGGCTGACCTTTCCGAGTTAAGCCCGGAGATTTCACAGTCGACTTGCGGTGGCCGCCTACGCGCCCTTTAAACCCAATATCAGTG
+
CCCCCGGGGGGGGGGGGFGGGGGGGGGGGGGGGGGFGGGGGGGGGGGGGGEGGFGGGGGGGGGGGGGGGGGGGGGGGGGGGGGGGGGGGGGGGGGGGGGGGGGGGGGEGGGFGGGGGGGGGGEG7FAFFGDEGFGGGGGGGGGGGGG8FGFCFGGGGGGGEGCEGGGGG5DFFFGGGGDDCDGGGGGGGGEFFFCBFEGEEFFEFFD@AFFFDBFFFFFFB??FFBB66(8?DAFFB<??074<AFFA
@M00200:207:000000000-ALC1F:1:1115:17158:7843 2:N:0:5
TACTAGGGTATCTAATCCCGTTTGCTCCCCTGGCTTTCGCTCCTCAGCGTCAATGCCGGTCCAGGATGCCGCCTTCGCCACCGGTATTCCTCCAGATATCTACGCATTTCACCGCTACACCTGGAATTCTGCATCCCTCTCCCGGATTCAAGCCATCCAGTATCGGATGCAGTTCCCAAGTTGAGCCTGGGGATTTCACATCCGACTTAGTTGGCCGCCTACGAGCCCTTTAAGCCCAATATCAGTG
+
CCCCCGGGGGGGGGGGGGGGGGGGGGGGGGGGGGGGGGGGGGGGGGGGGGGGGGGGGGGGGGGGGGGGGGGGGGGGGGGGGGGGBFGGGGGGGGGFGGFGGGGGGGGGGGGGGGGGGGGGGGGGG8FGGGGCGGGGGGGGGGGGD>EDGGGGGFGGG==DG8DFGDGGGGGG?FGFGGFGGGGGGGGGF>FEFGG>9AC4EFFBAAFFF=87>=F6@D>D(50(2;BD@;=C5<FF?<@D83C5?EC
@M00200:207:000000000-ALC1F:1:1115:13910:8570 2:N:0:5
TACAAGGGTATCTAATCCTGTTCGCTCCCCATGCTTTCGCTCCTCAGCGTCAGGGAATGCCCAGAGACCCGCCTTCGCCACCGGTGTTCCTCCCGATCTCTACACATTTCACCGCTACACCGGGAATTCCAGTCTCCTCTGCATCCCTCAAGAATGGCAGTATCGGCCGACCCCCCTGAGTTGAGCCCAGGGATTTCACGACCGACTTGCCATCCCGCCTACGCGCCCTTTAAACCCAATATCAGTG
+
CCCCCGGGGGGGGGGGGGGGGGGGGGGGGGGGGGGGGGGGGGGGGGGGGGGGGGGGGGGGGGGGGGGGGGGGGGGGGGGGGGGGGGGGGGGGGGGGGGGGGGGGGGGGGGGGGGGGEGGGGGGGEGGGGGGGGGGGGGGGGGGFGFGGGGG=DDFGFGGGGGGGCCDGGGGGGFGGGGFGGFFFGGGGGGGFFDGFFFGF?BFFFF@@FFFF<EFFD:91?FFFF9BFFFFFFAFFFF?FFFF<>A9
@M00200:207:000000000-ALC1F:1:1115:8540:9110 2:N:0:5
TACAGGGGTATCTAATCCCGTTTGCTCCCCTGGCTTTCGCTCCTCAGCGTCAGTGTCGGTCCAGGATGCCGCTTTCGCCACCGGTATTCCTCCTGATATCTACGCATTTCACCGCTACACCAGGAATTCCACTCTCCCCTCCGGCACTCGAGCCGTGCAGTTTCGAGCGCACTTCCCGGGCTGAGCCCGGGGCTTTCACGCCAGACTTGCACGGCCGCCTACGCACCCTTTAAACCCAATATCAGTG
+
CCCCCGGGGGGGGGGGGGGGGGFGGGGGGGGGGGGGGGGGGGGGGGGGGGGGGGGGGGGGGGGGGGGGGGGGGGGGGGGGGGGGGGGGGGGGGF@GGGGGGGGGGGGGGGGGGGGGGGGGGGGGFFGGGGGGGGGGGGGGGGGCEDGGGFF:@EEEGGGGFFGGGGFCDGGGGF>FC7CGCDDGGGFFDGGFFGGFFFFFFF:D@D;FAEFF?@FFFFFFFF?FFFFFFFFF9AFFFFFB)).49>2
@M00200:207:000000000-ALC1F:1:1115:16629:9602 2:N:0:5
TACTCGGGTATCTAATCCCGTTTGCTCCCCTAGCTTTCGCGCATCAGCGTCAGTGTCGGTCCAGGATGCCGCCTTCGCCACCGGTGTTCCTCCAGATATCTACGCATTTCACCGCTACACCTGGAATTCCACATCCCTCTCCCGCACTCGAGCCCTCCAGTATCGGACGCAGTTCCCAAGTTAAGCCTGGGGATTTCACGTCCGACTAAGAGGGCCGCCTACGCGCCCTTTAAACCCAATATCAGTG
+
CCCCCGGGGGGGGGGGGGGGGGGGGGGGGGGGGGGGGGGGGGGGGGGGGGGGGGGGGGGGGGGGGGGGGGGGGGGGGGGGGGGGGGGGGGGGGGGGGGGGGGGCGGGGGGGGGGGGGGGGGGGGGGGGGGGGGGGGGGFDGFGGGGGGGGFFDGGGGE6@CCGGGCEGGGGGGFGGGGCGGGFCDGGGGGGFFGGFF7C@DFFFBFBF@;FEFFFBB>@FB:0(290;9::AA)=FB1::?ABA)-)
@M00200:207:000000000-ALC1F:1:1115:25838:9696 2:N:0:5
TACAGGGGTATCTAATCCTGTTTGCTCCCCACGCTTTCGTGCATGAGTGTCAGTGTTGGCCCAGGAGGCTGCCTTCGCCATTGGTGTTCCTCCACATCTCTACGCATTTCACCGCTACACGTGGAATTCCACCTCCCTCTGCCACACTCAAGCCCCGTAGTTTCGAGCGCAATTCCCAAGTTAAGCCCGGGGATTTCACACTCGACTTGCGAGGCCACCTGCGCACACTTTACACCCAATATCAGTG
+
CCCCCFEGEGFGGGGGGGGGGGGGCGGGGGGGGGGE@FGFCGGGGGGGGGGGGGDFGFGFGGGGGGGGGGGGGGGGGGGGCFD?EGFEGGGGGGGGGGFGGGGGGGGGGFFGFC78BFDGGGGEGGGGFCGGGFGG6@FFFFFGGGGGGG,8=8D>CC8CEFFGDGGGGGDDCFGGCFGGFFGGFFGCDD7>>CDAAEGFFFFFBBDFFFFFFFFF?3((6376992?@EEFF6A)61:?FFB<2:A
@M00200:207:000000000-ALC1F:1:1115:20330:9785 2:N:0:5
TACTGGGGTATCTAATCCCGTTTGCTCCCCTAGCTTTCGCTCCTCAGCGTCAATGCCGGTCCAGGATGCCGCCTTCGCCACCGGTATTCCTCCAGATATCTACGCATTTCACCGCTCCACCATCAGTTCCGCTTACCTCTGTCTCCCTCCAGCACGGCAGTATGCAGCGCAATTCCTCGGTTGAGCCGAGGGCTTTCACACCGCACTTACCGCACCGCCTACGCACCCTTTAAACCCAGTATCAGTG
+
CCCCCGGGGGGGGGGGGGGGGGGGGGGGGGGGGGGGGGGGGGGGGGGGGGGGGGGGGGGGGGGGGGGGGGGGGGGGGGGGGGGGGGGGGGGGGGGGGGGGGGGGGGGGGGGGGGGGGGGGGGGGGGGGGGGGGGGGGGGGGGGGGGGGGGGFFGGGGGGGGGGGGGGGGGGGDFFGGGGGGGGGGGGGGGGFFGGFFFGEFEFFFFFFFFFF>FDEFF@DBFF>?;>FF??<AFFFFFB:A5AFFB5
@M00200:207:000000000-ALC1F:1:1115:10137:10898 2:N:0:5
TACGGGGGTATCTAATCCTGTTCGCTCCCCACGCTTTCGCGTCTCAGCGTCAGTACCGTCCCAGAGAGCCGCTTTCGCCACGGGTGTTCTTCCTGATATCTGCGCATTTCACCGCTACACCAGGAATTCCACTCTCCTCTCCCGGACTCTAGCCAGATGGTTTCGGTCGACGTCTGAAGGTTGAGCCTGAAGTTTTCACACCCGACTTGCCAAGCCGCCTACGAGCTCTTTAAACCCAATATAAGTG
+
CCCCCC@F@F<@,<FFGGFCEECFGGD@CBCCFGG@<<FGG@FDEDEGECFGE<ECFCC,@:EEEFGGGGGEDG<FGG7BF4:F8F4@F,>EE,CF,C=FGAFGGDC=EGCGBGCGCEECFCDGFFG?EFGGGGFGGDF89F8:C6EDC?FGF,9193:6<7CF>47CDEGGC5D7C+CD1:976CFG5<6A87+AF?GC1:)8>>673C;A0:)86B1?F<(4<BFFF75))-=<<1::72))56:
@M00200:207:000000000-ALC1F:1:1115:18869:12071 2:N:0:5
TACTGGGGTATCTAATCCTGTTTGCTCCCCACGCTTTCGTGCCTGAACGTCGGTGCTGGACCAGGAAGCCGCTTTCGCCACTGGTGTTCCTTCCGATATCTACGCATTTCACCGCTACACCGGAAATTCCGCTTCCCTCTTCCGCACCCTAGCTATGCAGTCTTAAATGCAATTCCCAGGTTGAGCCCGGGGCTTTCACACCTAACTTACATAACCGTCTACGCACGCTTTAAACCCAATATCAGTG
+
CCCCCGGGGGGGGGGGGGGGGGGGGGGGGGGGGGGGGGGGGGGGGGGGGGGGGGGGGGGGGGGGGGGGGGGGGGGGGGGGGGGGGGGGGGGGGGGGGGGGGGGGGGGGGGGGGGGGGGGGGDGGGGGGGGGGGGGGGGGGGGGGGGGGGGFFDF8FGGFGGGGGGGGGGGGGGFGGGGGFGGGG5FGGGGGFEGGFFFGFFFFFFFFFFFFFFFAFBEFFFFFFFFFF?FFFFEFFFF1:?<AD<>>
@M00200:207:000000000-ALC1F:1:1115:20096:12908 2:N:0:5
TACGAGGGTATCTAATCCTGTTCGCTCCCCATGCTTTCGCTCCTCAGCGTCAGGTCATGCCCAGAGAACCGCCTTCGCCACCGGTGTTCCTCCTGATATCTGCGCATTCCACCGCTACACCAGGAATTCCGTTCTCCCCTGCATACCTCTAGTCTGCCCGTATCGGAAGCACGCTCAGGGTTGAGCCCTGAGTTTTCACTCCCGACGCGACAAACCGCCTACGAGCCCTTTAAACCCAGTATCAGTG
+
CCCCCGGGGGGGGGGGGGGGGGGGGGGGGGGGGGGGGGGGGGGGGGGGGGGGGGGGGGGGGGGGGGGGGGGGGGGGGGGGGGGGGGGGGGGGGGGGGGGGGGGGGGGGGGGGGGGGGGGGGGGGGGGGGGGGGGGGGGGGGGGGGGFGGGGFGGGGGGGGGDFGEGCEGGGGGFGGDFFGGGGGGGGGGFDAFCGFFFGFFAFADBFFF>BF63AFBEBDFFF??9>?F:?DAFFFFFFB<BFBBAF
@M00200:207:000000000-ALC1F:1:1115:17053:13003 2:N:0:5
TACGCGGGTATCTAATCCCGTTTGCTCCCCACGCTGTCGCGCCTCAGTGTCAGCAATGGCCCAGCAGGCCGCCTTCGCCACCGGTGTTCTTCCGGATCTCTACGCATTCCACCGCTACACCCGGAATTCCACCTGCCTCTACCATGCTCGAGCAATGCCGTCCGCAAGGCCGATCCGGGGTTGAGCCCCGGACTTTCACCCCACGCGTGCATCGCCACCTACGCGCCCTTTAAACCCAGTATCAGTCAGAC
+
CCCCC:FGGGGGGGGGGFDGF@EG@FG?FEAFGGGGG@ECEFEEGGDFGGDF<EFFGFFCCFGGGGGGGGGGGGGGGGGGGGGGGGGGGFGGCEEC:FCGGGGGEE7FCFGD@=C8>FDFDEEFCFFGCGGDGCFGGC8+EFGGGGGCFGG:DGGGECFCCEDEGDG8C*;<D4CGG)95/));67<9CDDE3>C=BAFAFEFFFBF0>1<AD1)>8)(828?9(39>1?:4)5BFB:((-)62:4)-)6)
@M00200:207:000000000-ALC1F:1:1115:21895:13501 2:N:0:5
TACAAGGGTATCTAATCCCGTTTGCTCCCCACGCTTTCGCGCCTCAGCGTCAGTCTCCGTCCAGCGGGCCGCCTGCGCCACCGGTGTTCCTCCTGATCTCTACACATTTCACCGCTACACTGGGAATTCCACTCACCTCTCCCGGTCTCAAGCCTCACAGTCTGACAGGCAGTTCCTCGGTTAAGCCGAGGGCTTTCACCCGTCACTTGCACAGCCGCCTACGCGCCCTTTACACCCAATATCAGTG
+
CCCCCGGGGGGGGGGGGGGGGGGGGGGGGGGGGGGGGGGGGGGGGGGGGGGGGGGGGGGGGGGGGGGGGGGGGGGGGGGGGGGGGGGGGGGGGGGGGGGGGGGGGGGFGGGGGGGGGGGGGGGGGCGGGGGGGGGGGGGGGGGGGDEGGGGFDCFGGGGGGGGGGGGFGGGDGFGGGGGGGGGGGGGGGGGFFGGFFFGFDEFFFFFEEE3)43A>>FBB<BFFBFFFFFFBBDFFF?F:?>B>AAF
@M00200:207:000000000-ALC1F:1:1115:2024:14502 2:N:0:5
TACGAGGGTATCTAATCCCGTTCGCTCCCCGAGCCTTCGCGCCTCAGCGTCAGGACAGGGCCAGCTGGCCGCCTTCGCCTCAGGTGTTCCTCCCGGTATCTACGCATTTCACCACTACTCCGGGAATTCCACCAGCCTCTCCCTGCCTCCAGTTACCCCGTCTCGCACGACCCTCCCCGGTTGAGCCGGGGGCTTTCACGTGCGACGCGGGCAACCGCCTACGCGCCCTTTAAACCCAATATCAGTG
+
CCCCCGGGGGGGGGGGG9FEGGGGGGGGGGGGGGGGGGGGGGGGGGGGGGGGDGGGGGGGGGEGGGGGGGGEGGGGGGGGGGFGGGGGGGGGGGGGGGGGGGGGGGGGFGGGGGGGGGGGGGGGGGGFGGGGGGGGGGGGGFGGGGGGGGG@FEGGAFGGGGFGGGG@?EDCDAGGGGDGGGGGFFGGCDE>EGGFF)C:?>FEF;>FFF(4>:FF9EFF??FFBFBF9B09)49:::?:B<B<A))
@M00200:207:000000000-ALC1F:1:1115:17587:15525 2:N:0:5
TACTAGGGTATCTAATCCCGTTCACTACCCTGGCTTTCGCGCCTCAGTGTCAGTACTGGCCCAGAGTCCCGCCTTCGCCACCGGTGTTCCTCCCGATCTCTACACATTTCACCGCTACACCGGGAATTCCAGACTCCTCTGCCTCCCTCAAGAACACCAGTTTCGGCCGACTCCTCCGGGTTGAGCCCGGAGATTTCACGACCGACTTGGCGTCCCGCCTACGCGCCCTTTACACCCAGTACCAGTG
+
CCCCCFGGGGGGGGGGGGGGGGC@EFGGGGGGGGGGGGGGGGGGGGGEFFGGGGGFFFGGGGGGGFFFGGGG:FGG@FEGGGGGGGGGGFFFGE7CFGGGGFGDGFFFGGDFGGGGGGGGGGGGGGGGCGFF8DGGGGGGDFEEF?EGGGGF8@FCGEFF,@7EEGD+7@DCC6:?975@EGDFGGG;CD>BAGGFFFGF>D))1;9;<5;9(:3>1@>?:<1((7>BBF06-47?BB6:44:A>A>
@M00200:207:000000000-ALC1F:1:1115:13961:15599 2:N:0:5
TACGCGGGTATCTAATCCCGTTCGCTCCCCTGGCTTTCGTGTCTCAGCGTCAGCACACTCCCAGCTACCTGTTTTCACCATTGGCGTTCCAAATGATATCTACGCATTTCACCGCTACACCAGGAATTCCACTCTCCTCTCCCACACTCAAGCCAGACAGTCTCAACTGCAGGCCACGAGTTAAGCCCGTGGTTTTCACAGCTGACTTATCCAACCGCCTACGCGCCCTTTAAACCCAATATCAGTG
+
CCCCCGGGFGGGGGGGGGGGGGFG>FGCGGDGGGGGGGGGGFFGGGGCGGGEG@FGFGGFFFGGCCG<E<FCEBFFAFGGGGGGFGFGGCFA?ABFGGGAEEDDDCEGFGGGG7@EGGGEFGFCFFEDFGGGGGDFFEECE8EGGGGGGG8F?@DEFGGGG9=EFFGFDFGGGBDC9CDCGGGGFE7CD9CD:9*5BEGFEFFFE=:CFCCFC)A;@>@@6@60(,6:@;@<?CA)6:FF?DBF)69
@M00200:207:000000000-ALC1F:1:1115:25292:16717 2:N:0:5
TACAGGGGTATCTAATCCTGTTTGCTCCCCACGCTTTCGTGCATGAGCGTCAGTGTTGGCCCAGAAGGCTGCCTTCGCCATCGGTGTTCCTCCAGATCTCTACGCATTTCACCGCTACACCTGGAATTCCACCTTCCTCTGCCACACTCGAGCCAAGTAGTTTCGAGCGCAATTCCCAAGTTAAGCCCGGGGATTTCACACTCGACTTGCTCAGCCACCTGCGCACACTTTATACCCAATATCAGTGCGAT
+
CCCCCGGGGGGGGGGGGGGGGGGGGGGGGGGGGGCFFGGGGGGGGGGGGGGGGGGGGGGGGGFGFGGGGGGGGGGG<FGGGGGGGGGGGGGGGGGCCFGGGCGGGGDGGGGGGGGGGGGGGGGGGGGGGGGGGGGGGGGFGCGGGGGGGGGCDGFFGGGGGGGFGFGGGGDGDAGGGG7FCCFFGGFCCDCDE4;AFFGF=AFA9@25@FCEFDAA>FB2>:BF9;F?DF3?CEC83@D345CFC57).;(
@M00200:207:000000000-ALC1F:1:1115:6825:16943 2:N:0:5
TACCAGGGTATCTAATCCTGTTTGCTCCCCACGCTTTCGTGCATGAGCGTCAGTGTTGGCCCAGAAGGCTGCCTTCGCCATCGGTGTTCCTCCACATCTCTACGCATTTCACCGCTACACGTGGAATTCCACCTTCCTCTGCCACACTCGAGCCACGTAGTTTCGAGCGCAATTCCCAAGTTAAGCCCGGGGATTTCACACTCGACTTGCGCGGCCACCTGCGCACACTTTAAGCCCAGTATCAGTG
+
CCCCCGGGGGGGGGGGGGGGGGGGGGGGGGGGGGGGGGGGGGGGGGGGGGGGGGGGGGGGGGGCFFGFFGEFGGGGGGGGGGGGGGGGGGGGGGGGGGGGGFGGGGGGGGGGGGGGGGGGDDFGGGGGGGGGGGGGGGGGGFFGGGGGGGFFDGGGGGFGGGGGGGFCGGGGGFGGGD+7EF9FFGGGGGGFEGGAFCGFBFFFFFFFFFB>=>FD9:=@@F6;BF><?2>269FF1(4?A<BFA4-
@M00200:207:000000000-ALC1F:1:1115:5935:17554 2:N:0:5
TACTGGGGTATCTAATCCTGTTTGCTCCCCACGCTGTCGCGCCTCAGCGTCAGCCACAGCCCAGCGGGCCGCCTTCGCCACCGGTGTTCTTCCGGATCTCTACGCATTCCACCGCTACACCCGGAATTCCACCCGCCTCTACTGTGCTCCAGCGCGACAGTCGCCACGGCCGATCCGGGGTTGAGCCCCGGACTTTCACCGCCGCCTTGTCGCGCCGCCTACGCGCCCTTTACACCCAATATCAGTG
+
CCCCCGGGGGGGGGGGGGGGGGGGGGGGGGGGGGGGGGGGGGGGGGGGGGGGGGGGGGFGGGGGGGGGGGGGGGGGGGGGGGGGGGGGGGGGGGGGCGGGGGGGGGGGGGGGGGGGGCFGGGGGGGGGGFGGFGGGGDEGGGGGGGGGGGC6AEGGGGG5CGGCGGGGGGGGGFGGGDGGGGGGGGGGGGGFFGGFFFGFFFFBBB??7><?:>FEFFFFF7:BB6901:BFFFF?>BFBF24<BAA
@M00200:207:000000000-ALC1F:1:1115:12298:18490 2:N:0:5
TACCAGGGTATCTAATCCTGTTTGCTCCCCACGCTGTCGCGCCTCAGTGTCGGCTATTGAACCCTCGCGGGTTCACTGCCCAGCAGACCGCCTTCGCCACTGGTGTTCTTCCGGATCTCTACGCATTCCACCGCTACACCCGGAATTCCATCTGCCTCTGCCACACTCGAGCCAAGTAGTTTCGAGCGCAATTCCCAAGTTAAGCCCGGGGATTTCACACTCGACTTGCTCAGCCACCTGCGCACACTTT
+
CCCCCGGGFAFGGGGGFGGEGGDFGGGFGGGGGGGFGGGGGGGGGGFGFGGDFGGGG<FGGGGGDGEGGGGCCFFFGGGGEGGGGFGGGGGGGEEFGGEGGF<FEGGGGCFFGCECGGFGGGGG7BCGGGGGGGGGGGG?EEG>EGFGAFGAFGGFFGF?DG9FFGGGGGDDGFC7:C9EGCG<7CDDDGE>FGF6A@C@.@FFF82196;0(27*-@A:??FBFFF<96<91?)7<?FB:111>B6247
@M00200:207:000000000-ALC1F:1:1115:15286:19005 2:N:0:5
TACAAGGGTATCTAATCCTGTTTGCTCCCCACGCTGTCGCGCCTCAGCGTCAGCAACAGCCCAGCAGGCCGCCTTCGCCACTGATGTTCTTCCCGATCTCTACGCATTCCACCGCTACACCGGGAATTCCACCTGCCTCTACTGTGCTCCAGCCTGCCAGTTTAGAAGGCAGCCCTGCGGTTACGCCGCAGGCTTTCACCCCCTACTTATCAGGCCGCCTACGCGCCCTTTATACCCAGTATCAGTG
+
<@CCC,EEFCGGGCAFFGGGGGGGGFFGGEEG@F@FEGEGDEEFGGGGDEG,FGGFFFGGGGGCGFFGDEFGGGEGGGGGGFF9FFGGGGAFFGEBCFDGGGFFEGD@EGGGFEGGCF9,@8F+F7ED;FDFEFGGGGEFDFG8,2=FGGG,=EGG,DDC<=F7@F,,+:C>DFGGGGGGE77*7CCCDDE>4**)+/=5-).=((...9C?.=F5(86038?B0;>(44)6)6@978?,2-64<<)
@M00200:207:000000000-ALC1F:1:1115:26864:19147 2:N:0:5
TACAGGGGTATCTAATCCTGTTTGATCCCCACGCTTTCGCGCCTCAGCGTCAGTACTCGTCCAGAGGGCCGCCTTCGCCACCGGTGTTCCTCCTGATATCTACGCATTTCACCGCTACACCAGGAATTCCACCCTCCTCTCCGGTACTCAAGTCTGTCAGTATCCGGCGCACTTCCCCGGTTGAGCCGAGGGCTTTCACACCGAACTTAACAGACCGCCTACGCGCCCTTTATGCCCAATATCAGTG
+
CCCCCGGGGGGGGGGGGGGGGGGGGGGGGGGGGGGGGGGGGGGGGGGGGGGGGGGGGGGGGGGGGGGGGGGGGGGGGGGGGGGGGGGGGGGGGGGGGDGGGGGGGGGGGGFFGGGGGGGFECGGGGGGGFGGGGGGGGGGGGGGG>EGGGGFFGGGFFEFGGCFGGGDDGGGGFGGG9CDEGGGGGGGGG53>FGAF?F?@>>EFFDCFFFF<@FFFFBFBBF>>0>>6:0)5A8=<DB0:AA)4<A
@M00200:207:000000000-ALC1F:1:1115:10544:19300 2:N:0:5
TACAAGGGTATCTAATCCCGTTTGCTCCCCTGGCTTTCGCGCCTCAGCGTCAGTGTCAGCCCAGCAACCCGTCTTCACCTCAGGTGTTCCTCTTGATATCTACGCATTTCACCGCTACACCAAGAATTCCGATTGCCCCTTCTGCACTCTAGCAAAGTAGTATCATCTGACCGTTCCGAGTTAAGCCCGGAGATTTCACAGATGACTTAAATTGCCGCCTACGCGCCCTTTATACCCAATATCAGTG
+
CCCCCGGGGGGGGGGGGGGGGGGGGGGGGGGGGGGGGGGGGGGGGGGGGGGGGGGGGGGGGGGGGGGGGGGGGGGGGGGGGGGGGGGGGGGGGGGGGGGGGGGGGGGGGGGGGGGGGGGGGGGGGGGGGGGGGGGGGGGGGGGGGGGGGGGFGGDFGGGGGGGGGGGGGGGGDFGGGGGGGGGGGGGGGGGFFGGFFFGEEAFBEFCEEFFFFEAF>>ADFF2@B>>@FFFFFFFFF@F@FFEFFEE
@M00200:207:000000000-ALC1F:1:1115:23613:20073 2:N:0:5
TACCAGGGTATCTAATCCTGTTCGCTCCCCACACTTTCGCTCCTCAGCGTCAGATCATGCCCAGAGAACCGCCTTCGCCACCGGTGTTCCTCCTGATATCTGCGCATTTCACCGCTACACCAGGAATTCCGTTCTCCCCTGCATACCTCTAGTCTGCCCGTATCGAAAGCAAGCCCTGAGTTAAGCCCAAGGTTTTCACTCCCGACGCGACAAACCGCCTACGAGCCCTTTAAACCCAATATCAGTG
+
CCCCCFGGGGGGGGGGGGGGGGGGGGGGGGGGGGGGGGGGGGGGGGGGGGGGGGGGGGGGGGGGGGGGGGGGGGGGGGGGGGGGGGGGGGGGGGGGGGGGGGGGGGGGGGGGGGGGGGGGGGGGGFFGGGGGGGGGGGGGGGGGGGDDDFGFGGGGFGGGGGGGDFGGGGGGGFCGGFCGFDFFGFFGGGDFACGFFFGFEFFEFFBFF@FF0=F>>B@F@FDD@;9BB0:B<AFFFFFFFFA>BA<
@M00200:207:000000000-ALC1F:1:1115:8039:20773 2:N:0:5
TACGAGGGTATCTAATCCTGTTTGATCCCCACGCTGTCGCGCCTCAGTGTCAGTACTCGTCCAGAGGGCCGCCTTCGCCACCGGTGTTCCTCCTGATATCTACGCATTTCACCGCTACACCAGGAATTCCACCCTCCTCTCCGGTACTCTAGCCTGCCAGTATCCGGCGCACTTCCCCAGTTGAGCCAGGGGCTTTCACACCGAACTTAACGGGCCACCTACGCGCCCTTTCCGCCCAGTATCAGTG
+
CCCCCGGGGGGGGGGGGGGGGGGGGGGGGGGGGGGGGGGGGGGGGGGGGGGGGGGGGGGGGGGGGGGGGGDGGGGGGGGGGGGGGGGGGGGGGDCAFAFGGGGGGGGGGGGGGGGGEGFEGGGGGGGGGGFGGDFGGGGGGGGGGGGGGGG;9@ADCFCEGGGGFDGCDGGGGFGGG>FGFGGGGGGGFFGFEGGFF?G7BFF39@DEFFF<9@DF?F;@FFFFFFFFFFF2<1B:>?B><AF2<<)
@M00200:207:000000000-ALC1F:1:1115:9589:21231 2:N:0:5
TACCAGGGTATCTAATCCTGTTTGCTCCCCACGCTTTCGTGCATGAGCGTCAGTACAGGCCCAGGGGACTGCCTTCGCCATCGGTGTTCCTCCGCATATCTACGCATTTCACTGCTACACGCGGAATTCCATCCCCCTCTGCCGTACTCCAGCTGTGCAGTCACAAGTGCAGTTCCCAGGTTAAGCCCGGGGATTTCACACCTGTCTTGCACAACCGCCTGCGCACGCTTTATACCCAATATCAGTG
+
CCCCCGGGGGGGGGGGGGGGGGGGGGGGGGGGGGGGGGGGGGGGGGGGGGGGGGGGGGGGGGGGGGGGGGGGGGGGGGGGGGGGGGGGGGGGGGGGGGGGGGGGGGGGGGDGGGGGGGGGGGGGGGGGGGGGGGGGGGGGGGGGGGGGGGGGGGGGGGGGGGGGGGGGGGGGGFGGGFGGGGGFFGGGGDGFFGGFFFGFFFFFEFEFFFEFFFDD9AB@DF(9B@BBDDF;AFFF(<:??DFFFFF
@M00200:207:000000000-ALC1F:1:1115:23731:21356 2:N:0:5
TACCAGGGTATCTAATCCTGTTTGCTACCCACGCTTTCGCGCCTCAGCGTCAGATAACGGCCAGTGAGCTGCCTTCGCCATGGGTGTTCCTCCTGATATCTACCCATTTCACCGGTACACCAGGACTTCCACTCACCCCTCCGTTCCTCAAGATCGACAGTATGCGAAGCAGTTTCCGGGTCGAGCCCTGGAGATTTCACTCAACACTTACGGATCCGCATACGCGCTCTTTACACCCACGAGCATGG
+
CCCCCFECCEFFGFGGGGG<FFA8FFAEGGGGGGCFGGE7F@F,@EFFGGGGGF9CEFGDGGGGF<6EF,,C,?FGGGGG,?=F=C+?FGD<F,AEG,FFA99CEEFCEFCFGG@=CGDG48FEF74,>>;EFG8EC,=@E++@,==DD+==+@=+@>8+@=+EFGGE>C6+5++++3+04*3*3CD>FGFAA*C@=*=*:+*;=B(7=;>(22?F2?2(((.676903;3)9;FA((,((((,().(
@M00200:207:000000000-ALC1F:1:1115:13277:22199 2:N:0:5
TACTCGGGTATCTAATCCCGTTTGCTCCCCACGCCTTCGCGCCTCAGCGTCAGGGTGCGCCCAGAGCCCCGCCTTCGCCACCGGTGTTCCTCCCGATCTCTACACATTTCACCGCTACACCGGGAATTCCAGTCTCCTCTGCATCCCTCAAGAATGGCAGTATCGGCCGACCCCCCTGAGTTGAGCCCAGGGATTTCACGACCGACTTGCCATCCCGCCTACGCGCCCTTTATACCCAATATCAGTG
+
CCCCCGGGGGGGGGGGGGGGGGGGGGGGGGGGGGGGGGGGGGGGGGGGGGGGGGFGGGGGGGGGGFGGGGGGGGGGGGGGGGGGGGGGGGGGGGGGGGFGGGGGGGDGFGGGGGGGGGGFGGGGGGGGGGGGGGFFFFGGGCFGGGFGGGGF?67,@FDGGGGGGGGCDGGDGFGGD46?EDF7CCCCGG55>GGFFFG;;>A)(,2<BB49>?F>(51(48(429;F>?8AAAFF?<?,34<>)6)
@M00200:207:000000000-ALC1F:1:1115:18881:23554 2:N:0:5
TACTCGGGTATCTAATCCTGTTTGCTCCCCACGCTTTCGTGCCTCAGCGTCAATGAACATGTAGTAAGCTGCCTTCGCTATCGGTGTTCTATGTCATATCTAAGCATTTCACCGCTACATGACATATTCCGCTTACCTCCATGATATTCAAGACAGATAGTATCAACGGCAGTTTCTGGGTTAAGCCCAGAGATTTCACCACTGACTTAACTGCCCGCCTACGCACCCTTTACACACAATATCAGTG
+
CCCCCGGGGGGGGGGGGGGGGGGGGGGGGGFGGGGGGGGGGGGGGGGGGGGGGGGGGGGGGGGGGGFGGGGGGGGGGGGGGGGGGGGGGGFGGGGGGGGGGCEFFGGGGGGGGGGGGGGFGGGGGGGG,EDCGGGGGE,=EGGGGGGGGGCGDFGGGGGF;DFGGGGGGCDDGFGGGC+0@DGGGGGGGGGFF?GFFCGCFFFFFFFFFFFFFEFAA>B=>:@25>)5):6CCEF*5>>=@ECCC??
@M00200:207:000000000-ALC1F:1:1116:13839:1960 2:N:0:5
TACTCGGGTATCTAATCCTGTTTGCTCCCCACGCTTTCGCGCCTCAGCGTCAGTCATGAGCCAGGTTGCCGCCTTCGCCACCGGTGTTCCAGCCAATATCTACGACTTTCACCTCTACACTGGCTATTCCACCCTCCTCTCCCGGTCTCAAGCAAAGCAGTCTGGATGGCAGTTCCTCGGTTACGCCGAGGGATTTCACCATCCACTTGCCAAGCCGCCTACTCGCCCTTTATGCCCAGTATCAGTG
+
@BCCC7,+EEFFE9,EFGG9FFE8FFFGGC8FCGCFGGCG7CFGG8,C:FFDCCF9E@98<FFF7CC6AFFEGGGFCC@:CGEC>+BFFFGCFF8EF,9EE9B<++8F=E,AAEFG9?,AE9,?A,9EFF,9DCGFG@E@DFFC+=>BGGF,;=,,,D,0@FFF?,B??DFC;FGG=CCDEDC,0CDG***?*;;BFEGF:BEBBAEB@EF4)/553>9D;;)632>1783+6<A44.8.)59>).)
@M00200:207:000000000-ALC1F:1:1116:18287:2547 2:N:0:5
TACCGGGGTATCTAATCCGGTTTGCTCCCCACGCCGTCGCGTCTCAGCGTCAGGTCTCGGCCAGTTAGCCGCTTGCGCCACTGGTGTTCCTCCCGATATCTACGCATTTCACCACTACACCGGGAATTCCACTAACCTCTCCGAGCCTCCAGATCGGCTGTCTACCGCGACCTCTCCCAGGCAAGCTGGGAGCTTTCACACGGCACATACCAATCCGCCTGCACGCGCTTTACACCCAGTATCAGTG
+
CCCCCGGGGGGGGGGGGGGGEGGGGGGGGGGGGGGGGGGGGGGGGGGGGGGGGGGGGGGGGGGGGGGGGGGGGGGGGGGGGGGGGGGGGGGGGGFGGGGGGGGGGGGGGGFGGGGGFGGGGGGGGGGGGGGGGGGGGGFGGGGGGGGFGGFGFEGGGGGGGGGGGGGGC=GGGFGFGGGGGFCFGGGGGGGFFGFEFCGFEEFFFEFFFFFFFFFFFFBBB:?7:61>9BF4<<F?61:8<A<<ADB
@M00200:207:000000000-ALC1F:1:1116:9969:2800 2:N:0:5
TACCGGGGTATCTAATCCCGTTTGCTCCCCTGGCCTTCGTGCCTCAGCGTCAGCTGCTGCCCAGAGATTCGCTTTCGCCACTGGCGTTCCTTACGATATCTACGCATTTCACTGCTACACCGTAAATTCCAATCTCCTCTACAGCGCTCAAGCAAAGCAGTATTGAATGCAATTTTGAGGTTAAGCCCCAAGATTTCACATCCAACTTACTCTACCGCCTACGCACCCTTTATACCCAATATCAGTG
+
CCCCCGGGGGGGGGGGGGGGGGGGGGGGGGFGGGGGGGGGGGGGGGGGGGGGGGGCGGGGGGGGGGGGGGGGGGGGGGGGGGGGGGGGGGGGGGGGGGGGGGGGGGGGGGGGGGGGGGGGGGGGGGGGGGGGGGGFGFGGGGGGGGGFGGGFFGG8EGGGGGGGFGGGGGGGGFGGGGGGGGGGGGGGGGCAACFFFFFFFFFFFFFFFFFFFFGFAEBFFFF@FF@FFFFFF?FA;<D@EEFFFFF
@M00200:207:000000000-ALC1F:1:1116:15349:3854 2:N:0:5
TACCCGGGTATCTAATCCTGTTTGCTCCCCACGCTTTCGCGCCTCAGCGTCAATCACGGGCCAGATAGCCGCCTTCGCCACCGGTGTTCTTCCCAATATCTACGAATTTCACCTCTACACTGGGAATTCCACTATCCTCTCCCGCATTCAAGCTCATCAGTATCAAGCGCAGCCCCCAGGTTGAGCCCGGGAATTTCACGCCTGACTTGATAAGCCGCCTACGCGCCCTTTAAACCCAGTATCAGTG
+
CCCCCGGGGGGGGGGGGGGGGGGGGGGGGGGGGGGGGGGGDGGGGGGGGGGGGGGGGGGGGGGGGGGGGGGGGGGGGGGGGGGGGGGGGGGGGGGGGGGGGGGG@FGGGGGGGGGGGGGGGGGGGGDFGGFGGGGFGGGGGFFGGGGFGGGCDFGGGGGGGGGGGGGGGGGDGFGGGGCCFGGGGGGGGGGFBGFCFFGFDFDFFFFFF<FFFFGF(;>??FFF>@FFFFFFAABFF:054>AD<<>
@M00200:207:000000000-ALC1F:1:1116:20178:4257 2:N:0:5
TACTAGGGTATCTAATCCCGTTTGCTCCCCTGGCTTTCGCTCCTCAGCGTCAATGTCGGTCCAGGATGCCGCCTTCGCCACCGGTATTCCTCCAGATATCTACGCATTTCACCGCTACACCTGGAATTCTGCATCCCTCTCCCGAATTCAAGCCATCCAGTATCGGATGCAGTTCCCAGGTTGAGCCTGGGGATTTCACATCCGACTTAGTTGGCCGCCTACGAGCCCTTTACACCCAATATCAGTG
+
CCCCCGGGGGGGGGGGGGGGGGGGGGGGGGGGGGGGGGGGGGGGGGGGGGGGEGGGGGGGGGGGGDGGGGGGGGGGGGGGGGGGGGGFGGGGGGGGGGFGGFGGGGGGGGGGFGGGGGFGGGGGGGGGGGGGGCGEFGGGGGGGGDEDGGFCD6DFG?FGGGGGGGGGDFFDFFGGGGGCDCG6?FCGGGFFFDFEFFGFEFF2<DA2AE:<EEGF@E=2=F@D?06=@@EFE?4FF<01.5???6)
@M00200:207:000000000-ALC1F:1:1116:8756:5119 2:N:0:5
TACTAGGGTATCTAATCCTGTTTGCTCCCCACGCTGTCGCGCCTCAGTGTCAGAAACTGCCCAGCAGACCGCCTTCGCCACCGGTCTTCCTCCGGATCTCTACGCATTCCACCGCTACACCCGGAATTCCGTCTGCCTCTACAGTCCTCGAGTTTGACAGTCGGCACGGCAGACCCGGAGTTGAGCTCCGGGCTTTCACCACACCCTTATCAAACCACCTACGCGCCCTTTACACCCAATATCAGTG
+
CCCCCGGGGGGGGGGGGGGGGGGGGGGGGGGGGGGGGGGGGGGGGGGGGGGGGGGGGGGGGGGGGGGGGGGGGGGGGGGGGGGGGGGGGGGGGGGGGGGGGGGGGGGGGEGGFGGGGGGGGGGGGGGGGGGGGGGGGGGGGGGGGDGFGGGGFGFECEGGGGGGGGGDGGGGFACFGECDE4:CGGGFGGGFFGFFFFGFFFFDFFFFFFFFEAG):FD@@FF>>9BBF:?FAD?F>:???DADBFF
@M00200:207:000000000-ALC1F:1:1116:21311:5412 2:N:0:5
TACTGGGGTATCTAATCCCGTTTGCTCCCCTGGCTTTCGCGCCTCAGCGTCAGAAGAGGTCCAGCGGATCGCTTTCGCCACCGGCGTTCCTTCCGATATCAACACATTTCACCGCTCCACCGGAAGTTCCATCCGCCCCTGCCTCCCTCCAGCTTGCCAGTATCGAAGCCACTTTTCCGGTTGAGCCGAAAGATTTCAACCCCGACTTGGCAAACCGCCTACGCGCCCTTTAAACCCAATATCAGTG
+
CCCCCGGGGGGGGGGGGGGGGGGGGGGGGGGGGGGGGGGGGGGGGGGGGGGGGGGGGGGGGGGGGGGGGGGGGGGGGGGGGGGGGGGGGGGGGGDCGGCFGGGGGGGGGGFGGGGGGFFGGGGGGGEGGGFGGGEGGGGGGGGGGGEFGGG>ACFFGGGGFGGGDGGEGGGGGFGGGGG4CDGGGGFDCD=B5FCEFFFADBDFFF9?A;A8@@G>9BF??F?FFFFFFBB@<AFFB::<?AD2<A4
@M00200:207:000000000-ALC1F:1:1116:14440:6595 2:N:0:5
TACTGGGGTATCTAATCCTGTTTGATCCCCACGCTTTCGTGCCTCAGCGTCAATTGCACCTTAGTAAGCTGCCTTCGCAATTGGTGTTCTGTGACATATCTATGCATTTCACCGCTACTTGTCACATTCCGCCTACCTCAAGTGTATTCAAGCTCATCAGTATCAAAGGCACTGCGATGGTTGAGCCACCGTCTTTCACCCCTGACTTAATAAGCCGCCTACGCACCCTTTAAACCCAATATCAGTG
+
CCCCC?FGGEGGGGGGGGGGGGGGGGGGGGGGGGGGGGGGGGGGGGGGGGGGGGGGGGGGGGGGGGGGGGGGGGGGGGGGGGGGGGGGGGGGGGGGGGGGGFGGGGGGGGGGGGGGGGGGGGGGGGGGGCEEGGGGFGGGGGGGGGGFGGGCFGGGGGGGGGGFDFFFFGGGGFGGGGGGGGGGGGGFGGCFDGFFFFGFFFCFFFFFE<EE76DA=BADDF>ADFFFDB=F?EFFFDFD:7CCE?C
@M00200:207:000000000-ALC1F:1:1116:12283:6699 2:N:0:5
TACGCGGGTATCTAATCCCGTTTGCTCCCCACGCCTTCGCGCCTCAGCGTCAGGGTAGGCCCAGAGTCCCGCCTTCGCCACCGGTGTTCCTGATGATATCAACACATTTCACCGCTCCACCATCAGTTCCGCTGACCCCTGTCTCCCTCGAGCACTGCAGTATCGGGCGCAATTCCTCAGTTAAGCTGAGGGATTTCACACCCGACTTACAGCGCAGCCTACGCACCCTTTAACCCCAGTATCAGTG
+
CCCCCGGGGGGGGGGGGCFGGGGGGGGGGGGGDGGGGGGGGGGGGGGGGGGGGGGGGGGGGGGGGGGGGGGGGGGGGGGGGGGGGGGGGGGGGGGGGGGGGGGGGGGGGGGGGGGGGGGGGGGGGGGGGGGGGGGGGGGFGGGGGGFFGGGF?GGGFGGGGGGGGGGGDGGGGFGGGGGGGGGFGGGGGGGD;GFFFFGFFDF;BFFFFFFEF15>;FFFFF69?FFFFF?FB)9FB<<FA4>A<AA
@M00200:207:000000000-ALC1F:1:1116:24813:7590 2:N:0:5
TACGCGGGTATCTAATCCTGTTTGCTCCCCACGCTTTCGTGCATGAGCGTCAGTGTTGGCCCAGAAGGCTGCCTTCGCCATTGGTGTTCCTCCACATCTCTACGCATTTCACCGCTACACGTGGAATTCCACCTTCCTCTGCCACACTCCAGCATCGTAGTTTCGAGCGCAATTCCCAAGTTAAGCCCGGGGCTTTCACACTCGACTTGCGACGCCGCCTGCGCACACTTTACACCCAATCTCAGTG
+
CCCCCGGGGGGGGGGGGGGGGGGGGGGGGGGGGGGGGGGGGGGGGGGGGGGGGGGGGGGGGGGGGGGGGGGGGGGGGGGGGGGGGGGGGGGGGGGGGGGGGGGGGGGGGGGGGGGGGGGGEFFCFGGGGGGGGGGGGGGGGGGGGGGFGGGDDG8F6@DFGGFGGGFGGGGGGFGGGGFGGGDCCFGFDD5?DGF=FEGFFA7>@B@FFF33;95D>DBBFF09BFB?7>DF2<FF;0<B(-6:AA4
@M00200:207:000000000-ALC1F:1:1116:5022:8306 2:N:0:5
TACTAGGGTATCTAATCCTGTTCGCTCCCCACGCTTTCGCGTCTCAGCGTCAGTACCGTCCCAGAGAACCGCCTTCGCCACGGGTGTTCTTCCCGATATCTGCGCATTTCACCGCTACACCGGGAATTCCATTCTCCTCTTCCGGACTCTAGCCAGATGGTTTCAGCCGACATCTCGAGGTTGAGCCTCGAGTTTTCACAGCTGACCTACCTGGCCGCCTACACGCTCTTTATGCCCAATATCAGTG
+
CCCCCGGGGGGGGGGGGGGGGGGGGGGGGGGGGGGGGGGGGGGGGGGGGGGGGGGGGGGGGGGGGGFGGGGGGGGGGGGGGGGGGGGGGGGGGGGGGGGGGGGGGGGGGGGGGGGGGGGGGGGGGGGGGGGGGGGGGGGGGGGDDDGFGGG@FGGGGGGGGGGGGGGGGGGGGFGGGGGGGGGGGGGGGGGFFGFFFFGF@FEEEFEFFFFFFFGFFFFFFFFFFBBBFFD*6A?FFF?FFAFFAFB
@M00200:207:000000000-ALC1F:1:1116:26084:8717 2:N:0:5
TACAGGGGTATCTAATCCTGTTTGCTACCCACGCTTTCGCGCCTCAGCGTCAGATGCGGCCCAGGGTGTCGCTTTCGCCACCGGTGTTCCTCCAGATATCTACGCATTTCACCGCTACACCTGGAATTCTACATCCCTCTCCCATACTCAAGCCGTCCAGTATCAGACGCAGTTCCCAGGTTAAGCCGGGGGATTTCACGTCTGACTTAGATGGCCGCCTACGCGCCCTTTAAACCCAGTATCAGTG
+
CCCCCGGGGGGGGGGGGGGGGGGGGGGGGGGGGGGGGGGGGGGGGGGGGGGGGGGGGGGGGGGGGGGGGGGGG@FGGGGGGFGGGGGGGGGGGGGGGGGGGGGGGGGGGGGFFEGGGGGGGGGGGGGGGGGGGGG?FFGGGGGGGGGFGGGCDDCEGGGGGGGGGACGGE>DGFGGGGGGGGGGF8FGGGDEDDFFFFFFDF@FFFFFFFFFF;FFBFFFF@F>>;BFF<2@5:F8:6?B2))..64
@M00200:207:000000000-ALC1F:1:1116:28275:8918 2:N:0:5
TACGAGGGTATCTAATCCTGTTTGCTCCCTACGCTTTCGCGTCTCAGCGTCAGTACCGTCCCAGCGAGCTGCCTTCGCCATTGGTGTTCCTCCCGATATCTGCGCATTTCACCGCTACACCGGGAATTCCACTCGCCTCTTCCGGACTCTAGCCCGACAGTATCAACCGGCTTTCAAGGGTTGAGCCCTTGACTTTCACAGCTGACTTACCGGACCGCCTACACGCTCTTTAAACCCAATATCAGTG
+
9BCC,@CF6<CAEFGGGGFCFFGGGGFGG,;E:FEGFGDGEGE,CAC@BCF@FF<@F@C@@@EFGE:BCGFF<=ABDCFCE,,ECDFEGG9EFGE:@FCCFE?+7>:=EFC9?F8CEF?FFEGCCC88FG>>,,6+@ECFGF==+=@AFFF@BFEEEGD7EAEFGG?FCECCDFCFG74C8?<?F;DGF6CFAC@CCFGF4;;43)7);E4;96D3>31,457:1>1:?)<?A:FF:0:::2<DA5)
@M00200:207:000000000-ALC1F:1:1116:5188:9474 2:N:0:5
TACCAGGGTATCTAATCCTGTTTGCTACCCACGCTTTCGCGCCTCAGCGTCAGATGCGGCCCAGGGTGTCGCTTTCGCCACCGGTGTTCCTCTAGATATCTACGCATTTCACCGCTACACCTAGAGTTCCACACCCCCCTGCCGCCCTCGAGAACCGCAGTCCAACGCGCAGTTCCACGGGTGAGCCGTGGGATTTCACCGGACACTTACGATGCCGCCTACGTGCGCTTTATACCCAATATCAGTG
+
CCCCCGGGGGGGGGGGGGGGGGGGGGGGGGGGGGGGGGGGGGGGGGGGGGGGGGGAFGGGGGGGGGGCFGGGGFGGGGGGGGGGGGGGGGGGGGGGGGGGGGGGGGGGGGGGGEGGGGGGGGGGGGGGGGGGGGCEGGGGFFGCGGEFGGCFFGG9ECC>CFFGFFDEGGDGGFGGGGGGGGGGGGGGGGGFFFFFFEGFFBF07F?DBFFF0<DFBFB06:6:?B9>F02*))6@?FF?:>2<A<A
@M00200:207:000000000-ALC1F:1:1116:9429:10122 2:N:0:5
TACTGGGGTATCTAATCCCGTTTGCTCCCCTGGCTTTCGCTCCTCAGCGTCAATATTGGTCCAGGATGCCGCCTTCGCCACCGGTGTTCCTCCAGATATCTACGCATTTCACCGCTACACCTGGAATTCCGCATCCCTCTCCCAAATCCAAGCCATCCAGTATCACACGCAGTTCCCCAGTTAAGCTGAGGGATTTCACGTATGACTTAGTTGGCCGCCTACGAGCCCTTTCTACCCAGTATCAGTG
+
CCCCCFFGEGGGGGFGGGGGGGFGGGGGGGGFGGGFFFGGGGGGGGGGGGGGGGGGGGGGGGGGGGGDGFGGGGGGGGGGGGGGGGGGGGFGEEFGGFGGGGGGGGGGFGGGGGGGGGGGGGGGGGGFGGGGGGGGGFGFFGGGGGCFCDFFFFFGGGG6EGCFGG?DGGGGDF9CCGGGFGGGGCGC>95?ACA5BEGFFAEDFA6<*>CEFFGFFFFFFFF?@FF?@@3+9?FF;E@ECCF?<?3
@M00200:207:000000000-ALC1F:1:1116:24954:10320 2:N:0:5
TACGGGGGTATCTAATCCTGTTTGCTCCCCACGCTGTCGCGCCTCAGTGTCGGCTATTGAGTCCTTGCGGACTCACCGCCCAGCAGACCGCCTTCGCCACTGGTGTTCTTCCGGATCTCTACGCATTCCACCGCTACACCCGGAATTCCATCTGCCTCTACGGTGCCCAAGCAACACAGTTGCCACGGCCGATCTGGAGTTGAGCCCCAGACTTTCACCACAGCCTTATGTCGCCACCTACGCGCCCTTT
+
CCCCCGGGGGGGGGGGGGGGGGGGGGGGGFGGGGGGGGGGGGGGGGGGGGGGGGGGGGGGGGGGGGFGGGGGGGGGGGGGGGGGGGGGFEGGGGGGGGGGGGGGGGGGFGGGGGGGGGGGGGGGGGEGGGGGGGGGGGGGGGGGGGFFBEGGFGGFGGGCFFGGGGGGGFGGGAFFGGGGFCFGGGGGGGG38DFFF<CFFFF?>F8:?BFF>AG=>F781>BF??>BAA461,7:86((5:>019BFBD
@M00200:207:000000000-ALC1F:1:1116:6931:10501 2:N:0:5
TACACGGGTATCTAATCCTGTTCGCTCCCCACACTTTCGCTCCTCAGCGTCAGGTAATGCCCAGAGACCCGCCTTCGCCACCGGTGTTCCTCCCGATCTCTACACATTTCACCGCTACACCGGGAATTCCAGTCTCCTCTGCATCCCTCAAGAACGGCAGTATCAGCCGACGTTTCTCGGTTGAGCCGAGCGATTTCACGACTGACTTGCCATCCCGCCTACGCGCCCTTTAAACCCAGTATCAGTGCGAT
+
CCC@AFGGGGGGGF6FGGGFGEFGGCGGGGGGGGGFGGGGGGGGG<F8FCC:CGCFFGEFFCECGGGE@FGGGGCGGGCCGFG:>FFGGGGGGGGGGGGFFGGDGGGGGG<FGGGEEGGGGGEGGGGGGFFFFGGFGGGGGGGGGGGFGG8,;6?CEE8DGGD;7CDGG:CG5?CG=FDGCDG<FCDCCC*6/1?<FCCF?FD23AEF@C=@E@FFDB6;?F:;0>9>64:44)*.81(554:-4)))4,-
@M00200:207:000000000-ALC1F:1:1116:17035:10542 2:N:0:5
TACGCGGGTATCTAATCCCGTTTGCTCCCCTAGCTCTCGCGCCTCAGCGTCAGTGTCGGTCCAGAGGGCCGCCTTCGCCACCGGTGTTCCTCCTGATATCTACGCATTTCACCACTACACCAGGCATTCCACCAGCCCCTACCGCCCTCAAGCGGTGCGGTCCCCGACGACCCTCCCCGGTTGAGCCGGGGGCTTTCACGCCGGGCCAACACCGCCGCCTGCGCGCCCTTTAAGCCCAATATCAGTGAGAC
+
CCC@CGGCFEGFFGGGGGGGGGGGGGGGGGG<EFFFGGGGGDGDGGGGGFEGGGFF9CGEGGGFGGFDCGGGCFGGGGGGGFEG@FFFGEFFGGGFGFFEE=FGGGGG9BCFFGGGDGFGGFFGGGGDFGGGGGGGGGGGEFEGGD+9FGG<AGGCEGED:?CGFGDCDGGGGF7CCED3:DDFFGGG7C/<@G)46:701<909>>:(2@<?6DE6>>06F9>F>9>(2:*)-@?:0:::<>444<))4)
@M00200:207:000000000-ALC1F:1:1116:22817:10779 2:N:0:5
TACCGGGGTATCTAATCCCGTTTGCTCCCCTGGCTTTCGTCTCTCAGTGTCAGAAATAGTCCAGAACGCCGCCTTCGCCACCGGTGTTCCTCCTGATATCTGCGCATTTCACGCTACACCAGGAATTCCGTTCTCCCCTGCATCCCTCTAGTCTGCCCGTATCGAAAGCCAGCACAGAGTTAAGCCCCGTGTTTTCACTTCCGACGCGACAAACCGCCTACGAGCCCTTTATACCCAGTATCAGTG
+
CCCCCGGGGGGGGGGGGGGGGGGGGGGGGGGGGGGGGGGGGGGGGGGGGGGGGGGFGGGGGGGGGGGGGGGGGGGGGGGCGGGGGGGGGGGGGGGFGGGGGGGGGGGGGGGGGGGGGGGGGGGGGGGGGGGGGGGGGGGGGGGGGGFDGGGFFGGGGGEGGGGGGGDGGGGGGFGFGFFFCFFCGGGGGDGFF*6EFFGFF4>AFFFFBFFFFFGFFFFFFBFF>(227:4BDF*9<?26-46AF<
@M00200:207:000000000-ALC1F:1:1116:22167:13985 2:N:0:5
TACACGGGTATCTAATCCTGTTTGCTCCCCACGCTTTCGCTCCTCAGCGTCAGTTTCGGCCCAGAGACCCGCCTTCGCCACCGGTGTTCCTCCTGATATCTGCGCATTTCACCGCTACACCAGGAATTCCAGTCTCCCCTACCGAACTCTAGCCAGCCCGTATCGACTGCAGACCACACGGTTGAGCCGCGGGTTTTCACAGTCGACGCGACCAGCCGCCTACGAGCTCTTTAAACCCAATATCAGTG
+
CCCCCGGGGGGGGGGGGGGGGGGGGGGGGGGGGGEEGGGGGGGGGGGGGGGGGGGGGGGGGGGGGGGGGGGGGGGGGGGGGGGGGGGGGGGGGGGGFGGGGGGGGGGGGGGGGGGGCGGGGGGGGGFGGGGGGGGGGGEGGGGGEGEBGGG,=DEFGFGDGEFGDFGGGGGGGFCGFFGGG>DGGGGGG:EFE5>6ACGFFFEF<>;BB9D611DFFFF7:BBFFFF>F>BF<97??B:27::<AAA<
@M00200:207:000000000-ALC1F:1:1116:12394:14300 2:N:0:5
TACTGGGGTATCTAATCCTGTTCGCTCCCCACACTTTCGCTCCTCAGCGTCAGGTAATGCCCAGAGAACCGCCTTCGCCACCGGTGTTCCTCCTGATATCTACGCATTTCACCGCTACACCTGGAATTCCACATCCCTCTCCCGAACTCCAGCCTTCCAGTCTCAGACGCAGTTCCCGAGTTAAGCCCGGGGATTTCACGTCTGACTGAGAAGGCCGCCTACGCGCCCTTTACACCCAGTATCAGTG
+
CCCCCGGGGGGGGGGGGGGGGGGGGGGGGGGGGGGGGGGGGGGGGGGGGGGGGGGGAFFGGGFGGGGEGGGGGGGGGGGGGGGGGGGGGGGGGGGGGGGGGGGGGGGGGGGGGGGGCEEGGFGG8FGGGGGGDFGFFGFFDGGC>6EDFDF<DGGGGGFGG,BFDFGFDG>++?CGGGC>GCCA7CFGG>EB*3AEF*=ABFFB4CEE)5+4(27F@FFF;F7906;99?B4<AFFF(48<4:44<2
@M00200:207:000000000-ALC1F:1:1116:5800:15535 2:N:0:5
TACCAGGGTATCTAATCCTGTTTGCTCCCCACGCTTTCGCGTCTCAGCGTCAGTCACCGTCCAGAAGGCCGCCTTCGCCGCTGGTGTTCCTCCCGATATCTACGAATTTCACCTCTACACCGGGAATTCCGCCTTCCTCTCCGGGACTCTAGCGAGGCAGTTTCGAATGCAGTTCCGGGGTTGGGCCCCGGGATTTCACAACCGACTTGCCAAGCCGCCTACACGCGCTTTAAACCCAATATCAGTG
+
CCCCCGGGFGGGGGGGGGGGGGGGGGGFGGGGGGGGGFGGGGGGGGGGGGGGGGGGGGGGGGGGGGGGGGGGGGGGGGGGGGGGGGGGGGGGGGGGGGGGGGGGEGGGFGGGGGCFGGGFGGEEGGGGGGGGGGG9DGGGCGGCCD@FGFF<BCCGEEGGFC7AD5FGCGFFFBGGGGGGGGGDGGGGDDGFFCFFCCCF=:@FFEFFAAFF?:C.9>BF:???B66(34??5<F?<?<(49AAA9<
@M00200:207:000000000-ALC1F:1:1116:26556:15918 2:N:0:5
TACGGGGGTATCTAATCCCGTTTGCTACCCTAGCTTTCGTGCCTCAGCGTCAGTGTCAGCCCAGCAACCCGTCTTCACCTCAGGTGTTCCTCTTGATATCTACGCATTTCACCGCTACACCAAGAATTCCGATTGCCCCTTCTGCACTCTAGCACGACAGTATCAGTTGACCGCTTAAGGTTAAGCCTTAAGATTTCACAACTGACTTGACGCGCCGCCTACGCACCCTTTAAACCCAATATCAGTG
+
CCCCCGGGGGGGGGGGGGGGGGGGGGGGGGGGGGGGGGGGGGGGGGGGGGGGGGGGGGGGGGGGGGGGGGGGGGGGGGGGGGGGGGGGGGGGGGGGGGGGGGGGGGGGGGGGGGGG>GGGGGGGGGGGGGCBEEGGGGGGGGGGGGGFFGGFDGGGGGGGGGGGFGGGGFGGGFGGGECFGFFGGGGGFCGCAGF@FFGF=EFFFFFFFFAD=@G;=EFFFFFFFFFFFFFFC>FA<@F?04:44<<
@M00200:207:000000000-ALC1F:1:1116:7908:16815 2:N:0:5
TACGGGGGTATCTAATCCCGTTTGCTCCCCACGCCTTCGCGCCTCAGCGTCAGGGTAGGCCCAGAGTCCCGCCTTCGCCACCGGTGTTCCTCCCGATCTCTACACATTTCACCGCTACACCGGGAATTCCAGACTCCTCTGCCTCCCTCAAGAAAAACAGTTTCGGCCGACTCCTCCGGGTTGAGCCCGGAGATTTCACGACCGACTTGTCCTCCCGCCTACGCGCCCTTTATACCCAATATCAGTG
+
CCCCCGGGGGGGGGGGGGGGGGGGGGGGGGGGGGGGGGGGGGGGGGGGGGGGGGGGGGGGGGGGGGGGGGGGGGGGGGGGGGGGGGGGGGGGGGGGEGGGGGGGGGGGGGGGGGGGGGGFGGGGGGGGGGGGGGGGGGGGGFGGGGGFGGG:?GGGGGGGGGGGGGGGGGGGGFGGGGGGGGGGGGGGGGGFFGFFFFGFDEB07D>FFFFFFFDFFFFFFFFFBF>FFBFFAFFFF?FFFBFFF<>
@M00200:207:000000000-ALC1F:1:1116:25734:17599 2:N:0:5
TACTGGGGTATCTAATCCTGTTTGCTCCCCACGCTTTCGTGCCTCAGCGTCAGTATCGGGCCAGTGAGCCGCCTTCGCCACTGGTGTTCTTGCGAATATCTACGAATTTCACCTCTACACTCGCAGTTCCACTCACCTCTCCCGGTCTCAAGCCTTCCAGTCTGACAGGCAGTTCCTCGGTTAAGCCGAGGGATTTCATCCGTCACTTGAAAAGCCGCCTACGCGCCCTTTATACCCAATATCAGTG
+
CCCCCGGGGGGGGGGGGGGGGGGGFGGGGGGGGGGGGGGGGGGGGGGGGGGGGGGGFFGGGGGGGGGG8FFGGGGGFGGGGGGGGGGGGGGGGGGGGGGGGGGGG@FFGGFFGGGGGGGGFGGGDEGDGGGGGFFGGGGG8D?C=CEEGGGD58DGGGCGGGGC=DFGC?C90?FGDGGGGGGGGGGC*?:A4CFEF4CCAD2=@ECFFFFEE@FFFFFF@4;FFF>BF@FFEAFFB2:12-:4>A9
@M00200:207:000000000-ALC1F:1:1116:23969:17735 2:N:0:5
TACTGGGGTATCTAATCCTGTTTGCTCCCCACGCTTTCGTGCATGAGCGTCAGTGTTGGCCCAGGGGGCTGCCTTCGCCATTGGTGTTCCTCCACATCTCTACGCATTTCACCGCTACACGTGGAATTCCACCCCCCTCTGCCACACTCCAGCCAAGTAGTTTCGAGCGCAATTCCCAAGTTAAGCTCGGGGATTTCACCCTCGACTTGCTCGGCCGCCTGCGCACACTTTACGCCCAGTCTCAGTG
+
CCCCCGGGGGGGGFGGGGGGGGCFGGGGGGFGGGEGGGGGGDGGE<CFEFGGEFGGGFGFFGGFCGGGGGGGGGGGGGGGGGEGGGGGGGGGGGGGGGGGGGGFGGEGGGGGGEGGEGCGDGCG7?EGGG,E,@@EEGGG8E=DEFGFGGG<DF88=>D7F:EE6++@CE>7DAFFGCCCF;=<87+;D*4*:?A7F?F*:FD=-=@;376>F(:8(:7<;FFFB1;BFF28<1>3;?03)6<))<:
@M00200:207:000000000-ALC1F:1:1116:6262:18055 2:N:0:5
TACTAGGGTATCTAATCCCGTTTGCTCCCCTGGCTTTCGCTCCTCAGCGTCAATATTGGTCCAGGATGCCGCCTTCGCCACCGGTGTTCCTCCAGATATCTACGCATTTCACCGCTACACCTGGAATTCCGCATCCCTCTCCCAAATCCAAGCCATCCAGTATCACACGCAGTTCCCCAGTTAAGCTGAGGGATTTCACGTATGACTTAGTTGGCCGCCTACGAGCCCTTTCCACCCAATATCAGTG
+
CCCCCGGGGGGGGGGGGGGGGGGGGGGGGGGGGGGGGGGGGGGGGGGGDGGGGGGGGGGGGGGGGGGGGGGGGGGGGGGGGGGGGGGGGGGGGFGFFGGGGGGGGGGGGGGGFGGGGGGGGGGGGGGGGGGGGGGGGGGGGGGGGGGFGGDC5FGGGGFFGGGGGGGGGGGGGFGGGGGG:F9FFFGGFFFF>FFFFFGFFFFFEFEFEFFF45CA>?59=F?=DBF@FFE+7<FAF1(65<CEFFE
@M00200:207:000000000-ALC1F:1:1116:25174:18246 2:N:0:5
TACGCGGGTATCTAATCCTGTTTGATCCCCACGCTTTCGTGCCTCAGTGTCAATATTTGTGTAGCCAGCTGCCTTCGCAATTGGTGTTCTATGTCATATCTAAGCATTTCACCGCTACATGACATATTCCGCTGACCTCCACAGTATTCAAGACAAATAGTATCAATGGCAGTTTCCGGGTTAAGCCCGGAGATTTCACCACTGACTTACTTGCCCACCTACGCACCCTTTAAACCCAATATCTGTG
+
CCCCC@F>FEGGGGGGGGGGGGGGGGGEG@EGGGGGGGGG@CFGGGGGEFFFEFFGGGGEFGGGG@FDGGGFGFGGGGGCCGGGGGGGGFCFGGFFGFFFGFE<FGGGGGGG9FEEGGGGGGGAFGAFCGDGGGD8FGGGGDGFGFGFFFFFDE8?CFGCDFGGFGFF6FF>=;D=FCCCE8==FD899C+?>9BE9;+9@@@@BFFFFEFF==7F4?:-59<=>5(5>=369**;(-/,).))1/)
@M00200:207:000000000-ALC1F:1:1116:17661:18714 2:N:0:5
TACGCGGGGTATCTAATCCTGTTTGCTCCCCACGCTTTCGTGCCTCAGCGTCAGGACAGGCCCAGTCGCCCGTCTTCACCATCGGCGTTCCAGTAGATATCTACGCATTTCACCGCTCCACCTACTGTTCCGGCGACCCATACCTGCCTCAAGACCCGCAGTTCGCCCCGCTATTCCTCGGTTGAGCCGAGGGCTTTCACAAGACGCTTGCGGATCCGCCTACGCACCCTTTAAACCCAATATCAGTGAGT
+
CCCCCGGGGGFGGCGGGGGGGGGGGGGGGGGGGFDGGGGGGFGGFGGGGGGGGGFDFGGGGGEFGGGGGGGG=FGFFGGGGGGGGGGGGGGGGGGGGGGGGGGGGGGGGGGGGGGDEGGGGFGGGGGAEGDG>EEGGCGDFGGFGGGAFGGBFCCGGED4C:C7DE<CDEGDD>DFFEFCEGG5C<FCDD=:@C5(/4*8)9((.7;:03@;6(9B?:?:BFFBB0(4-3?7).@B<BF<<0)))).6<,)
@M00200:207:000000000-ALC1F:1:1116:19466:18999 2:N:0:5
TACTGGGGTATCTAATCCTGTTTGATCCCCACGCTTTCGCGCCTCAGCGTCAGTACTCGTCCAGAGGGCCGCCTTCGCCACCGGTGTTCCTCCTGATATCTACGCATTTCACCGCTACACCGAGAATTCCGCCTTCCTCTTCCGTACTCCAGCAACACAGTCTCGAATGCAATTCCCAGGTTGAGCCCGGGGCTTTCACACCCGACTTACGTCGCCACCTACGTGCGCTTTAAACCCAATATCAGTG
+
CCCCCGGGGGGGGGGGGGGGGGGGGGGGGGGGGGGGGGGGGGGGGGGGGGGGGGGGGGGGGGGGGGGGGGGGGGGGGGGGGGGGGGGGGGGGGGGGGGGGGGGGGGGGGGGGGGGGGGGGGGGGGGGGGGGGGGGGGGGDGGGGGGGFGGF<DFGGGGGGGGDGGGGGGGGGGFFGGGGGGGGGGGGGGGEEFGFFFFGFFF@F@E@;EFFFFFG>3AD;EFD?:F>B;1?BABFF::<1?DFFFBA
@M00200:207:000000000-ALC1F:1:1116:13766:19016 2:N:0:5
TACAAGGGTATCTAATCCTGTTTGCTCCCCACGCTTTCGCGCCTCAGCGTCAGTACCGGTCCAGTGAGCCGCCTTCGCCACTGGTGTTCCTCCCAATATCTACGCATTTCACCGCTACACTGGGAATTCCACTCACCTCTCCCGGTCTCAAGCCATCCAGTCTGGCAGGCAGTTCCTCGGTTAAGCCGAGGGATTTCACCCGCCACTTGAATAGCCGCCTACGCGCCCTTTAAGCCCAATATCAGTG
+
CCCCCGGGGGGGGGGGGGGGGGGGGGGGGGGGGGGGGGGGGGGGGGGGGGGGGGGGGGGGGGGGGGGGGGGGGGGGGGGGGGGGGGGGGGGGGGGGGGGGGGGGGGGGGGGGGGGGGGGGGGGGGGGGGGGGGGGGGGGGGGGGGGGFGGE,@FGGGGGGGGGGGGGGGGGGGFGGGGGGGGGGGGGGGGGDFGFFFFGFFFFFFFFFFEFFFFGFBEFFFFFFFFFFF<:F>>FFFB0:0<A>AAB
@M00200:207:000000000-ALC1F:1:1116:22669:19035 2:N:0:5
TACTGGGGTATCTAATCCTGTTCGCTCCCCACACTTTCGCTCCTCAGCGTCAGGTCATGCCCAGAGAACCGCCTTCGCCACCGGTGTTCCTCCTGATATCTGCGCATTCCACCGCTACACCAGGAATTCCGTTCTCCCCTGCATACCTCTAGTCAGCCCGTATCGGAAGCAAGCACCCAGTTAAGCTGGATGTTTTCACTCCCGACGCGACAAACCGCCTACGAGCCCTTTAAGCCCAATATCAGTGAGAC
+
CCCCCGGGGGGGGGGGGGGGGGGGGGGGGGGGGGGGGGGGGGGGGGGGGGGGGGGGGGGGGGGGGGGGGGGGGGGGGGGGGGGGGGGGGGGGGGGGGGGGGGGGGGGGGGGGGGGGGGGGGGGGGFGGGGGGGGGGGGGFFGGGGGGFGGG?EFGCGGGCEGGGGGGG>FDGGFGGFCFGGFFGG8CFG>FFFGFFFFGFFFB=AB@FB@EF>DGF9D@@DF0?0;>F?FFF<9FF???:2<>BA><A7A)
@M00200:207:000000000-ALC1F:1:1116:24396:19170 2:N:0:5
TACGAGGGTATCTAATCCTGTTCGCTCCCCACACTTTCGCTCCTCAGCGTCAGGTAATGCCCAGAGAACCGCCTTCGCCACCGGTGTTCCTCCTGATATCTGCGCATTTCACCGCTACACCAGGAATTCCACGCTCCCCTACCGGACTCTAGTCACAGCAGTATCGGGTGGCGTCTCCAGGTTGAGCCTGGAGGTTTCACACTCGACTTACCGAACCGCCTACGAGCTCTTTAAACCGAGTATCAGTG
+
CCCC<FGGGGGGGGGGGGGGFG<FGGGGGGGG>FCGGGGGGGGGGGDGEGGGGGGFGDGGFGGGGCFGGFFEDEGGFGGG,E:FBEFFGGE9A<FEFEEGCEGGGGDFFGGGGDGGCGGGGGGD+AEGGF9EEE68CDEGGGGGD6EAGDD,3@ADDFFGFG27CECED57CDFG9DF8FFGGGGGCD?FFFFC?>=*4B86(0>FB2<9F;@@GE6)6(/>18:29;?A)7)6=6<(49:?9A246<
@M00200:207:000000000-ALC1F:1:1116:9647:20342 2:N:0:5
TACTGGGGTATCTAATCCTGTTTGCTCCCCACGCTTTCGTGCATGAGCGTCAGTACAGGCCCAGGGGACTGCCTTCGCCATCGGTGTTCCTCCGCATATCTACGCATTTCACTGCTACACGCGGAATTCCATCCCCCTCTGCCGTACTCCAGCCGTGCAGTCACAAGTGCAGTTCCCAGGTTAAGCCCGGGGATTTCACACCTGTCTTGCACAACCGCCTGCGCACGCTTTAAACCCAATATCAGTG
+
CCCCCGGGGGGGGGGGGGGGGGGGGGGGGGGGGGGGGGGGGGGGGGGGGGGGGFGGGGGGGGGGGGGGGGGGGGGGGGGGGGGGGGGGGGGGGGGGGGGGGGGGGGGCFGFGGGGGGGGGDGGGGGGGGGGFGDFFECCFGGGGGGC?CC?,:FEGGGGGGGGGGFDGGGGGCFGGGFDCFGGGGGGGCGEFEGFFFEGFFFFF;FEFEFFFFDDFFA9<DFFF@FFFB0:B<AF@BBB<:<AFBFA
@M00200:207:000000000-ALC1F:1:1116:22140:22178 2:N:0:5
TACTGGGGTATCTAATCCTGTTTGATCCCCACGCTTTCGTGCCTCAGTGTCAATTACTGTGTAGTAAGCTGCCTGCGCAATTGGTGTTCTATGTCATATCTAAGCATTTCACCGCTACATGACATATTCCGCTTACCTCCAAAGTATTCAAGACAAATAGTATCAATGGCAGTTTCCGGGTTAAGCCCGGAGATTTAACCACTGACTTTCTCGCCCACCTACGCACCCTTTAAACACAACATCAGTGCGAT
+
CCCCCGGGGGGGFGGGGGGGGGGFFGFGGGGGGGFGGGGGGGGGFFGGGGGFGGGGGGGFGGFEGGGGGGGGGGFFGEDFFFGGFDFFGCFGGGGDAAFGGGGGGFFGGFGGFGGEECEGGGGFGF9@EFF7=C?FGDGGGGGGGGEFDGG9:D8FGG88@CE,DCGC88DD?9C=DGG>=6DCD=FCD6C>B?7;+;8F=?EEBCA<;7CED>DE=>5=EFA27>B24>::4AF+-:5(-08>:/8*(6,
@M00200:207:000000000-ALC1F:1:1116:17222:24024 2:N:0:5
TACTGGGGTATCTAATCCTGTTTGCTCCCCACGCTTTCGCGCCTCAGCGTCAGTTCCGGTCCAGAGAACCGCCTTCGCCACCGGTGTTCCTCCTGATATCTGCGCATTTCACCGCTACACCAGGAATTCCGTTCTCCCCTGCATACCTCTAGTCTGCCCGTATCGAAAGCAAGCCCTGAGTTAAGCCCAAGGTTTTCACTCCCGACGCGACAAACCGCCTACGAGCCCTTTACACCCAATATCAGTG
+
CCCCCGGGGGGGGGGGGGGGGGGGGGGGGGGGGGGGGGGGGGGGGGGGGGGGGGGGGGGGGGGGGGGGGGGGGGGGGGGGGGGGGGGGGGGGGGGGGGGGGGCGGGGGGGGGGGGGGGGGGGGGGFCGGGFEGGGGADGGGGGGFGFFGGGCFFGGGGFDGDGGDFGGDECFGFGFGGGGE9FGGGG>DFG49CFDFEFFFFBFFBFFFBD9>;GFBA02;F1??;0<7??89<?:>:6:22:-:<4
@M00200:207:000000000-ALC1F:1:1117:11749:2164 2:N:0:5
TACAGGGGTATCTAATCCTGTTTGCTCCCCTGGCTTTCGTGCCTCAGTGTCAGGACTTGTCCAGGAACTCGCCTTCGCCACTGGTGTTCCGCTCGATCTCTACGCATTTCACTGCTACACCGAGCATTCCAGTTCCCCCTCCAAGCCTCCAGCCTCACAGTTTCTAATGCAGTTTCCAGGTTGGGCCTGGAGATTTCACATCAGACTTGCAAAGCCACCTACGCACCCTTTGCACCCAATATCAGTG
+
C@AC@FF>@@<@C6FAG<@<C;CF9C;6F@@CGCCFG9FGGG<5F<FACCFFGGGFAEEF,66@FFFEEB:@FC:F@FCB6@EE<,B@FDCEGG@F,AFFDE<AF8F==E,CEFGF,EDAEG@:FCDFE;,=9=;9@DC+=ED8?D=DGF,D,+=D=8,=FF9FFD:DFG782@=C=@++62=+0+96+C,**+8;F7@E*@C>:@55>EFEF5>CDF9BEB)-555(5(,*97AF2(/0.??7CCC
@M00200:207:000000000-ALC1F:1:1117:10591:2827 2:N:0:5
TACTGGGGTATCTAATCCTGTTTGCTCCCCACGCTTTCGCACATGAGCGTCAGTATTGGTCCAGGAAGTCGCTTTCGCCACTGATGTTCCTTCCGATCTCTACACATTTCACCGCTACACCGGGAATTCCAGTCTCCTCTGCATCCCTCAAGAACGGCAGTATCAGCCGACGTTTCTCGGTTGAGCCGAGAGATTTCACGACTGACTTGCCATCCCGCCTACGCGCCCTTTAAACCCAATATCAGTG
+
CCCCCGGGGGGGGGGGGGGGGGGGGGGGGGGGGGGGGGGGGGGGGEGGGGGGGGGGGGGGGGGGGGGGGGGGGGGGGG:CGGGGGGGGGFGDFGGEGGFGGGGGGGGGGGGGGGGDGFGGGEGG7=FGGGGFEGGGGGGGGGGGDDGFGGGGF?D6CEGCGGGGGG8D63=DDFGGGGGGGGGGFFG5C9:?@C:E+/=925>B.7;?36A*6;A41A@@FFFBFFF910<))6F@:(,24))-5:<
@M00200:207:000000000-ALC1F:1:1117:8642:3000 2:N:0:5
TACGGGGGTATCTAATCCCGTTTGCTCCCCTGGCTTTCGCGCCTCAGCGTCAGTGTCAGCCCAGCAACCCGCCTTCGCCGCAGGTGTTCCTCTCGATATCTACGCATTTCACCGCTACACCGAGAATTCCAGTTGCCCCTTCTGCACTCTAGCCCCGCAGTATCGGCTGACCTTTCCGGGTTAAGCCCGGAGATTTCACAGTCGACTTGCGGTGGCCGCCTACGCGCCCTTTACGCCCAATATCAGTG
+
CCCCCGGGGGGGGGGGGGGGGGGGGGGGGGGGGGGGGGGGGGGGGGGGGEGGGGGGGGGGGGGGGGGGGGGGGGGGGGGGGGGGGGGGGGGFGGGGGGGGGGGGGGGGGGGGGGGGGGGGG7>FFFFGGGGGGGGFGGGGGGGGGGGF6FF>EEGECEGGEGGCGGGGGGGGCFDGGGGGGGGFGGFFCDEEFGFEFFGFFFEFD;@?BAEF?>BF?E9B:?4:>F11,205:955;90:3:4<:AF9
@M00200:207:000000000-ALC1F:1:1117:22427:3011 2:N:0:5
TACTGGGGTATCTAATCCTGTTTGCTCCCCACGCTGTCGCGCCTCAGTGTCAGCCATTGCCCAGCAGATCGCCTTCGCCACCGGTCTTCTTCCGGATCTCTACGCATTCCACCGCTACACCCGGAATTCCATCTGCCTCTGCAATGCTCCAGTCAAGCAGTCGGCACGGCAGATCCGGGGTTGAGCCCCGGACTTTCACCACACCCTTACCTGACCACCTACGCGCCCTTTAAACCCAATATCAGTG
+
CCCCCGGGGGGGGGGGGGGGGGGGGGGGGGGGGGGGGGGGGFGGGGGGGFGGGGGGGGGGGGGGGFGGGGGGGGGGGGGGGGGGGGGGGGGGGGGGGGGGGGGGGGGGGGGGGGGGGGGGGGFFGGGGGGGGGGGGGGGGCCFGGGGFGGGGFDFGGGGGGCDGGGGGDGGDGFG*@5;DG4CGGC7F*?C?BDAEFFG3<F;:(:;DEFFE3=FAEFFFEEF01>19900-).??BF:65424<4A
@M00200:207:000000000-ALC1F:1:1117:11137:3152 2:N:0:5
TACAGGGGTATCTAATCCCGTTTGCTCCCCTAGCTTTCGCCGTTCAGCGTCAAGAACAGGCCAGGAAGCCGCCTTCGCCACTGGTGTTCCTCCCGATATCTACGCATTTCACCACTACACCGGGAATTCCGCTTCCCTCTCCTGTCTTCGAGTCGAGCAGTATCGAGTGACCCTCCCCAGTTGAGCCGGGGGCTTTCACACTCGACTTGCACGACCGCCTGCGCGCTCTTTATACCCAATATCAGTG
+
CCCCCGGGGGGGGGGGGGGGGGGGGGGGGGGGGGGGGGG>@CCFGGGGGGGGGGGCGCFFGGGGGFGFG<FCBFGFGGG:=EFGECGGGGGF<CFGGGGFFGGGGGGGGGGGGGGGGGGGGGDGGGGGGGGDCCEFFFGGGGGGFGGFGGGGAFDCGGDGGGGF>CGGGGGCCFGD>DGGGGGGFGFGGGGEFGF;FFGFFFF>?F@1A<F477>D;EFFBBF965(4:B9A9AFFBF(*.44<4AA
@M00200:207:000000000-ALC1F:1:1117:23656:3671 2:N:0:5
TACGCGGGTATCTAATCCTGTTTGCTCCCCACGCTTTCGCGTCTCAGCGTCAGTATCCAACCAGGGGGTCGCCTTCGCCACAGGTGTTCCTCCCGATATCTACGCATTTCACCGCTACACCGGGAATTCCACCCCCCTCTTTGGTACTCTAGCTTGTCAGTTTCATGCGTCGTTCCCCGGTTGAGCCGAGGGATTTCACACATGACTTAACAAACCGCCTACACGCCCTTTATACCCAATCTCAGTG
+
CCCCCGGG@CEGFGGGGGGGGGGGGGGFGGGGGEEGGGGGGGGGGGGGGGEGGGGGGGFGFFGGGDDCGGGGGGEGGGGEGGGGGFGGGGFGGGG:FEGG9EGGGGEGGGGGGGGDGGGB>@EG7C@FCCFGGGGGGGGGGGGGGGGFGGGGGG>FGGFCDFGGGFGFGEGGG5FGGFG3CDD;FFFGDDCEEGFFFBGA?B:64>2<>AFFA(7F9E9?BF>:(.4,(4,)6.89721*(.4<9).
@M00200:207:000000000-ALC1F:1:1117:7060:4969 2:N:0:5
TACCGGGGTATCTAATCCCGTTTGCTCCCCTGGCTTTCGTGTCTCAGCGTCAGCGCACTCCCAGCAACCTGTTTTCACCATTGGCGTTCCAAACGATATCTACGCATTTCACCGCTCCACCGTTTGTTCCGGTTGCCCCTAAGTGGCTCAAGATCGCCAGTATGCCAAGCAGTTCCACAGGTGAGCTGTGGGATTTCACAAGGCACTTAACGACCCGCCTACACACGCTTTAAACCCAATATCAGTG
+
CCCCCGGGGGGGGGGGGGGGGGGGGGGGGGGGGGGGGGGGGGGGGGGGGGGGEGGGGGGGGGGGGGGGGGGGGGGGGGGGGGGGGGGGGGGGGGGGGGGGGGGGGGGGGGGGGGGGGGGGGGFGFGGGGGGGGGGGGGGGGGGGGGGFGGGGG?CFGGGGGC@EGGGGGGGGGFGGGGGGGCCGGGGD7CCAFGFFFFGEFFFFF9>BA*49@B;D=E>6;FE83A@B((1;CCFFFD16.<CAADF
@M00200:207:000000000-ALC1F:1:1117:21476:6001 2:N:0:5
TACAAGGGTATCTAATCCCGTTTGCTCCCCTAGCTTTCGCTCCTCAGCGTCAATGTCGGTCCAGGATGCCGCCTTCGCCACCGGTATTCCTCCAGATATCTACGCATTTCACCGCTACACCTGGAATTCCGCATCCCTCTCCCACATCCAAGCCATCCAGTATCACACGCAGTTCCCCAGTTAAGCTGAGGGATTTCACGTATGACTTAGTTGGCCGCCTACGAGCCCTTTAAGCCCAGTATCAGTG
+
CCCCCGGGGGGGGGGGGGGGGGGGGGGGGGGGFGGGGGGGGCGGGGGGGGGGGGGGGGGGGGGGGGGGGGGGGGGGGGGFGGGGGGGGGGGGGGGGGGGFFGGGGGDGGGGGGGGEGGFEGGGGFGGGGGGGGGGFF?EFGGGGGGGFGGGGGGGGGGF8E8FFAFGGDGGGGFGFGD9DFGCFGGGGGGGFFGFFFFG@FFEFFFFECCC?EBFFFFF@@D=95A>@@@<75<B6=;@EE?C57?C
@M00200:207:000000000-ALC1F:1:1117:15030:6596 2:N:0:5
TACTGGGGTATCTAATCCTGTTTGCTCCCCACGCTGTCGCGCCTCAGCGTCAGCCACAGCCCAGCGGGCCGCCTTCGCCACCGGTGTTCTTCCGGATCTCTACGCATTCCACCGCTACACCCGGAATTCCACCTGCCTCTACGATGCTCGAGCCCGGCAGTATCGTTGGCCGACCCGGGGTTGAGCCCCGGGCTTTCACCACCGACTTGCCGCGCCACCTACGCGCCCTTTACACCCAATCTCAGTG
+
CCCCCFFGGGGGGGGGGGGGGGDDGGGGGGFGGGGGGGGGGGGGGFEFGGGGCFFDGGFGGG<FGG@@FGGGGGGGEEGEGGFGGGGGGGGGFGGGGGGGFGGFGDEGGGGGGGGGGGGGGGGGE@DFGGGGGGFGGGGGGGGD:FGFGGGEGGGCCGGCG9CGGGGG4EFDGDGGGC5CCGGGCDCDGG?BEDF?FFG>DF<B06>?7A:03;EF>><F(4?FFDFFFBC)6:FFFF(*(.64A<4
@M00200:207:000000000-ALC1F:1:1117:22089:7583 2:N:0:5
TACCGGGGTATCTAATCCTGTTTGCTCCCCACGCTTTCGTACCTCAGCGTCAATATGTGTCCAGTGAGTCGCCTTCGCCACTGGTGTTCTTCCGAATATCTACGAATTTCACCTCTACACTCGGAATTCCACTCACCTCTCCACAATTCTAGCGATGCAGTCTTAAAGGCAGTTCCGGAGTTGAGCTCCGGGCTTTCACCTCTAACTTACAAAGCCGCCTACGTACGCTTTATACCCACTATCAGTG
+
CCCCCGGGGGGGGGGGGGGGGGGGGGGGGGGGGGGGGGGGGGGGGGGGGGGGGGGGFGFGGGGGGGGFFGDGGGGGGGGGGGGGFGGGGGGGGGGGGGGGGGFFCGGGGGGGGGGGGGGGFG?CFDFGGGGGGDFGFDGGGGGGF?FFGGFFGGDFEGGGGGGG,?,3DFFGGFGGGD6DEDDCGFGGGGEBBDFCFFGFEFFF4BFF9EF4>DFF25@F=DFFBFBFDFCE5CFFF816;CC?CC5
@M00200:207:000000000-ALC1F:1:1117:20925:8094 2:N:0:5
TACTGGGGTATCTAATCCTGTTTGCTCCCCACGCTTTCGCGTCTCAGCGTCAGTATCCAACCAGGGGGCCGCCTTCGCCGCAGGTGTTCCTCTCGATATCTACGCATTTCACCGCTACACCGAGAATTCCAGTTGCCCCTTCTGCACTCTAGTCGCACAGTATCAGTTGACCTTTCCGAGTTAAGCTCGGAGATTTCACAACTGACTTGTGCTGACCGACTACGCGCCCTTTAAACCCAATATCAGTG
+
CCCCCFFEGGGGGGGGGGGGGGGGGGGGGGGGGGGGGGGGDGGGGGGGGGGGGGGGGFFFGCFFEDDEGGGGGGGGGGGGGGGGGGGGGGGGGGGGG@CFGGGGGDEGGGGGG+BEGGGGFGGGGGGGGGFGGGGGGGGGGGGGGGGFGGGGGGGGEDEGGCDFFFGGGGGGDFGGGG4CFGGFFFDGG4CBDGFFFFGCBE8AEEFFF36<CCFA;B(394;09B>F11,5>>FBB615:0>AA>A4
@M00200:207:000000000-ALC1F:1:1117:6934:9261 2:N:0:5
TACCAGGGTATCTAATCCCGTTTGCTCCCCTGGCCTTCGTGCCTCAGTGTCAGGAACTGTCCAGAGACCCGCCTTCGCCACTGGTCTTCCTCATGATCTCTACGCATTTCACTGCTACACCATGAATTCCAGTCTCCTCTCCAGTCCTCAAGCACCGCAGTATCGAATGCAGTTTCGGAGTTAAGCTCCGAAATTTCACACCCGACTTACGGCGCCACCTACGCACCCTTCAAGCCCAGTATCAGTG
+
CCCCCGGGGGGGGGGGGGGGGGGGGGGGGGGGGFGGGGGGGGGGGGFGGFGGGGGGGGGGGGGFGGGFGGGGGGGFGGGGGGGGGGGGGGGGGGGGGGEFFFGFGGGGFGGGGGGGGGGGGGGGGDGGGGGGEFFGGGG?FGG8@F,;B?8DF?FDGE>DGGGGGFGGFGFFGCFGDDDGEF=C2=FGGGC:DGFEC<CEC>=DBF=@ACFAFAFFF475>FFF>B=DDF,47CFAD0=0)17C39?
@M00200:207:000000000-ALC1F:1:1117:14908:9328 2:N:0:5
TACTGGGGTATCTAATCCCGTTTGCTCCCCACGCTTTCGCGCCTCAGCGTCAGGAGATGCCCAGAGACCCGCCTTCGCCACCGGTGTTCCTCCCGATCTCTACACATTTCACCGCTACACCGGGAATTCCAGTCTCCTCTGCATCCCTCAAGAACGGCAGTATCAGCCGACGTTTCTCGGTTGAGCCGAGAGATTTCACGACTGACTTGCCATCCCGCCTACGCGCCCTTTAAACCCAATATCAGTG
+
CCCCCGGGGGGGGGGGGGGGGGGGGGGGGGGGGGGGGGGGGGGGGGGGGGGGGGGGGGGGGGGGGGGGGGGGGGGGGGGGGGGGGGGGGGGGGGGDFGGGGGGGGGGGGGGGGGGGGGGEFGGGGGGGGGGGGGGDGGGGGGGGGGGFGGFGGGGGEEGGGGGGGGGGGGGGGFGGGGGGEGGGGGGGGGGFFGFFFFFDFFFFEFFF<EAEEEFFFFFFBFFFF39>FFC9<AFF:B:=8>AA2<A
@M00200:207:000000000-ALC1F:1:1117:3959:10826 2:N:0:5
TACTAGGGTATCTAATCCCGTTTGCTCCCCTGGCCTTCGTGCCTCAGCGTCGGTAACTGTCCAGAGACTCGCCTTCGCCACTGGTCTTCCTTACGATATCTACGCATTTCACTGCTACACCGTAAATTCCAGTCTCCTCTCCAGTACCCTAGCCAGGCAGTATCGAATGCAGTTTCAGGGTTGAGCCCTGAGATTTCACATCCGACTTACCCGACCGCCTACGCACCCTTTAAACCCAATCTCAGTG
+
CCCCCGGGGGGGGGGGFDGEGGGGGFFGGGFFFGGGGGGGGGFFGGFGDCCCGGGGGGGGGF<FGGGGGGFGGGGGGGG:FFGGCFGGGGGGGGFFFGEFFGGGGGGGGGGGGGGGA<>EFDGCFGGGGGG9FGGGGGGGGGFGF84;ECDDFDG?FGGG?FFFCD,D?8=FGFGGGG7FGGC68DFGGGCFFGAEFFGFCFF>8@BFFFFEA)3?ADBF==?FFFF@B;296>FF@,26(195<C?
@M00200:207:000000000-ALC1F:1:1117:3065:11262 2:N:0:5
TACTAGGGTATCTAATCCCGTTTGCTCCCCACGCTTTCGCGCCTCAGCGTCAGGAGATGCCCAGAGACCCGCCTTCGCCACCGGTGTTCCTCCCGATCTCTACACATTTCACCGCTACACCAGGAATTCCGTTCTCCCCTGAATACCTCTAGTCTGCCCGTATCGAAAGCAAGCCAGGTGTTAAGCACCTGGTTTTCACTCCCGACGCGACAAACCGCCTACGAGCCCTTTACGCCCAATATCAGTG
+
CCCCCGGGGGGGGGGGGGGGGGGGGGEFGGFGGGGGGGGGGGGGGGGGGFGGGGGGGFGGGGGGGGGGFFGGGEGCFGGGGGGGGGGGGGGGGGGGGGCGGGGGG9E<FGGGGEGGD7EGGGGGGGGGFGGFGGGGGGGGGGGGGGC7EFGCGFFFGGGGGGGGGG6EGCFGF?DFDG7><D>CGGDGGGGF9?;>FFGEFADE29=9@@FFBFFFFEFFFF@??>;<??:<418:;?1:059)<>A
@M00200:207:000000000-ALC1F:1:1117:7897:11275 2:N:0:5
TACTCGGGTATCTAATCCTGTTTGCTCCCCACGCTTTCGTGCCTGAGTGTCAGTGTTGGCCCAGGAGGCTGCCTTCGCCATTGGTGTTCCTCCACATCTCTACGCATTTCACCGCTACACGTGGAATTCCACCTCCCTCTGCCACACTCAAGCCCCGTAGTTTCGAGCGCAATTCCCAAGTTAAGCCCGGGGATTTCACACTCGACTTGCGAGGCCACCTGCGCACACTTTACACCCAATATCAGTG
+
CCCCCGGGGGGGGGGGGGGGGGGGGGGGGGGGGGGGGGGGGGGGGGGGGGGGGGGGGGGGGGGGGGGGGGGGGGGGGGGGGGGGGGGGGGGGGGGGGGGGGGGGGGGGGGGGGGGGGGGGGGGGGGGGGGGGGGGGGGGGGGGGGGGFGGGGGGGGGGGGGGGGEGGGGGGGGFGGGGFGGGFGGCGGGC;A>DFFFFGFFFFADFFFBEBB@FF5758@FF>FFFFFFF>5>CFF>B<654<DFFB
@M00200:207:000000000-ALC1F:1:1117:20942:12038 2:N:0:5
TACTCGGGTATCTAATCCCGTTCGCTCCCCTAGCTTTCGCGCCTCAGCGTCAGTGTCAGCCCAGCAACCCGCCTTCGCCGCAGGTGTTCCTCTCGATATCTACGCATTTCACCGCTACACCGAGAATTCCAGTTGCCCCTTCTGCACTCTAGTCGCACAGTATCAGTTGACCTTTCCGAGTTAAGCTCGGAGATTTCACAACTGACTTGTGCTGACCGCCTACGCGCCCTTTAAACCCAATCTCAGTG
+
CCCCCFGGGGGGGGCE<@FFFGGGGGGEGGGGGGGGGGEGEGGEGGGFGEGGGGFGCEEGEGGGGGFGGGGDGGGGGGGGGGGEGFGGGGGGGGGF@FGGGGGGGEFCCDGGGGGGGGGFGGGGGGGGGGGGGGGGGFGGGFFGFG85D?FGGFDEGDE6CG;CFDFFGEFFCF8CFD5D@DF@FGGGCD8ADGA8FEGEEFFAFEFFFEF47?FFEB097;8<13313985-:=?::<*,(6<BAF4
@M00200:207:000000000-ALC1F:1:1117:18950:12328 2:N:0:5
TACCCGGGTATCTAATCCTGTTTGCTCCCCTGGCTTTCGTGCCTCAGCGTCAGAAGAGATCCAGTGAGCCGCTTTCGCCACCGGTGTTCCTTAGGATATCAACGCATTTCACCGCTCCACCCTAAGTTCCGCTCACCTCTATCTCCCTCGAGCACGGTAGTTTTGAGCGCAGTTCCTCAGTTAAGCTGAGGTATTTCACACCCAACTTTCCGCACAGCCTACGCACCCTTTAAACCCAGTATCAGTG
+
CCCCCGGGGGGGFGGGGGGGGGGGGGGGGGGGGGGGGGGGGGGGGGGGGGGGGGGGGGGGGGGGGGGGGGGGGGGGGGGGGGGGGGGGGGGGGGGGGGGGGGGGGGGGGGGGGGGGGGGGGGGGGGGGGGDGGGGGGGGGFGGGGGEFGGDGGGGGGGGGGFFDG67FDGGGGFGGGGGGFGGGGGGGGGGFFGFFFE>EFABFFFFFFFFFDFFFFF=3;D6;@EB;D@@>E9AA<?FC;CCEFF?
@M00200:207:000000000-ALC1F:1:1117:7901:12455 2:N:0:5
TACTGGGGTATCTAATCCTGTTTGCTCCCCACGCTTTCGTGCATGAGCGTCAGTGCAGGCCCAGGGGATTGCCTTCGCCATCGGTGTTCCTCCGCATATCTACGCATTTCACTGCTACACGCGGAATTCCATCCCCCTCTGCCGCACTCCAGCGATGCAGTCACAGATGCAGTTCCCAGGTTGAGCCTGGGGATTTCACGTCTGACTTAGTTGGCCGCCTACGAGCCCTTTATACCCAAGATCAGTG
+
CCCCCGGGGGGGGGGGGGGGGGGGGGGGGGGGGGGGGGGGGGGGGGGGGGGGGGGGGGGGGGGGGGGGGGGGGGGGGGGGGGGGGGGGGGGGGGGGGGGGGGGGGGGGGGGGGGGGGGGGGGGGGGGGGGGGGFGGGGGGGGGGGGEEEGFGGDDGGGGGGFGGGGGGGGGGGFGGGGFGGG>7CFCFGGFBDGFFFFGDF>BFCCE?EEFEEFFF=B>DFFFFFF1=D;2.9.1@;E(*..<DBBD
@M00200:207:000000000-ALC1F:1:1117:14261:13121 2:N:0:5
TACTGGGGTATCTAATCCCGTTTGCTCCCCACGCTTTCGCGCCTCAGCGTCAGGAGATGCCCAGAGACCCGCCTTCGCCACCGGTGTTCCTCCCGATCTCTACACATTTCACCGCTACACCGGGAATTCCAGTCTCCTCTGCATCCCTCAAGAATGGCAGTATCGGCCGACGTTCTTCGGTTGAGCCGAAGGCTTTCACGACCGACTTGCCATCCCGCCTACGCGCCCTTCATACCCAATATCAGTG
+
CCCCCGGGGGGGGGGGGGGGGGGGGGGGGEGGGGGGGGGGGGGGGGGGGGGGGGGGGGGGGGGGGFFGGGGGGGGGGGGGGGGGGGGGFGGGGGGGGGGGGGGGGGGGGGGGGFGGGGGGGGGGGGGFGGGGGGGGGFGGFFGF;D3;DFGGGGGGGGGGGGFGGGGGGEDDGFGGGGGDGGDGGGGGGGC?FGFEFFG?;EFFFFF?EFFEFF7><368:BFF0:>>FF,)::@FF210.69<)6<
@M00200:207:000000000-ALC1F:1:1117:20411:13320 2:N:0:5
TACTGGGGTATCTAATCCTGTTTGCTCCCCACGCTTTCGCGCCTCAGCGTCAGTATCGGGCCAGTGAGCCGCCTTCGCTTCTGGTGTTCCTCCGAATATCTACGAATTTCACCTCTACACTCGGAATTCCACTCACCTCTCCCGAACTCCAGACATCCAGTATCAAAGGCAGTTCCAAGGTTGAGCCTTGGGATTTCACCCCTGACTTAGATGCCCGCCTACGCGCGCTTTAAACCCAATATCAGTG
+
CCCCCGGGGGGGGGGGGGGGGGGGGGGGGGGGGGGGGGGGGGGGGGGGGGGGGGGGGGGGGGGGGGGGGGGGGGGGGGGGGGGGGGGGGGGGGGGGGGGGGGGGGGGGFGEGGGGGGGGGGGGDGDGGGGGGGGGGGGGGGFGGGD8?FFGGCGGGGGGFGGGGGGGDG6DGGFGGGGFFFFFGGDDD:CFFFFFBFFGE2?=F2>EEEFFFFEA65DBFFDF@BEFFBF@95CBFFFD:3AB<A9>
@M00200:207:000000000-ALC1F:1:1117:24100:13708 2:N:0:5
TACTGGGGTATCTAATCCTGTTTGATCCCCACACTTTCGTGCCTCAGCGTCAGTTACAGCCTAGTAAGCTGCCTTCGCTATAGGTGTTCTTGACGATATCTAAGCATTTCACCGCTACACCGTCAATTCCGCCTACCTCATCTGTACTCAAGCTCTGCAGTATCAATGGCACCTTGACAGTTGAGCTGCCATATTTCACCACTGACTTACAAAGCCGCCTACGCACCCTTTAAACCCAGTATCAGTG
+
CCCCCGGGGGGGGGGGGGGGGGGGGGGGGGGGGGGGGGGGGGGGGGGGGGGGGGGGGGGGGGGGGGGGGGGGGGGGGGGGGGGGGGGGGGGGGGGGGGGGGGGGGGGGGGGGGGGGGGGGGDFGGGGGGGGGGGGGGGGGFGGGGFFFGGGGGGFFGGGGGGGGGGGGGGGGGFGGFGFGGGGG6FGGGGGFFGFEBEGFDFFFFFFFFFFF@DFFFAFAADFFFFFFF=:66;FAADF6>5CFCEF
@M00200:207:000000000-ALC1F:1:1117:26036:14482 2:N:0:5
TACGGGGGTATCTAATCCGGTTTGCTCCCCACGCTTTCGCTCCTCAGCGTCAGGGTAGGCCCAGAAAGCCGCCTTCGCCACTGGTGTTCCTCCCGATATCTACGCATTTCACCGCTACACCGGGAATTCCGCTTTCCTCTGCCCACCTCTAGCTCGCCAGTATCAGATGGCCGCTCCAAGTTGAGCCGGGAGATTTCACACCGGACTTAACGAACCGCCTACAAGCCCTTTACGCCCAATATCAGTG
+
CCCCCEGGGGGGGGGGGGDGGGEEGGGGGGGGGGGGGGGGGGGGGGGGGGGGGGFGGGGGACCGFGGGG,CGGGGGGGDGCEGGGGGGGGGFFFFGGEGGGGFGGGGGGGGGGGGGGGGGGGGE+FFGGGGGGGFGGGGGDGFDDDGFGG7EGCFGEGGDGGGG,CGCFCCC)8?DG*0;FFFFFGG5):C3>FFEFEG33A>@6;B?F<F,(4>DFF>F17?<?@:3?FC4<:3;;6<6:)).<4)
@M00200:207:000000000-ALC1F:1:1117:21676:15097 2:N:0:5
TACTAGGGTATCTAATCCTGTTCGCTCCCCACACTTTCGCTCCTCAGCGTCAGGACATTCCCAGAGAACCGCCTTCGCCACCGGTGTTCCTCCTGATATCTGCGCATTTCACCGCTACACCAGGAATTCCGTTCTCCCCTGAATGCCTCAAGTCTGCCCGTATCGAAAGCAAGTTCACAGTTAAGCTGTAAGATTTCACTCCCGACGCAACAGACCGCCTACGAGCCCTTTATACCCAGTATCAGTG
+
CCCCCGGGGGGGGGGGGGGGGGCGGGGGGGGGGGGGGGGGEFGGGGG8FGGGGCFFGG6EF,CF@EGCG,CFGGGGGGGGEFFGGGGGGFGFGGGGGGGGGGDGGGGGGGGG<CEEGGGGGGFGGGGGGEG@D8FGG,@DF,==;9DFGGGFGGFFGGCDGGGGEGD8DGGGGFGGGG5+5=C9;C?FCC=F6ECEFEFE5989>A2>A95(5:FF2418;@6<0>>DFFF7CEFF;@@F<)9.?C9
@M00200:207:000000000-ALC1F:1:1117:18058:16624 2:N:0:5
TACGCGGTTATCTAATCCTGTTTGCTCCCCACGCTTTCGCACCTCAGCGTCAATGTCTGTCCAGCGAGTCGCCTTCGCCACTGGTGTTCTTCCGAATATCTACGAATTTCACCTCTACACTCGGAATTCCACTCGCCTCTCCAGAATTCTAGCACTGCAGTTTCAAGGGCAGTTCCGGGGTTGAGCCCCGGGCTTTCACCTCTAACTTACAAAGCCGCCTACGTACGCTTTACACCCAATATCAGTG
+
CCCCCGGGGGGFGGGGGGGGGGGGGGGGGGGGGGGGGGGGGGGGGGGGGGGGGGGGGGGGGGGGGGGGGGGGGGGGGGGGGGGGGGGGGGGGGGGGGGGGGGGGGFGGGGGGGGGGGGGGGGGGGGGGGGCGGGGEGGGGGGGGGGGFGGGGGGGGFGFGFGGGG?EGCEFGGF7FGDG6@>DGGG9CGGCD*3A@FCGFFF9FCEFC34?E*7F;0>6<DFFF@>B;DF:;C38AB?:6).<<BA)
@M00200:207:000000000-ALC1F:1:1117:24400:17683 2:N:0:5
TACGCGGGTATCTAATCCCGTTTGCTCCCCTGGCCTTCGTGCCTCAGTGTCAGGAACTGTCCAGAGACCCGCCTTCGCCACTGGTCTTCCTCATGATCTCTACGCATTTCACTGCTACACCATGAATTCCAGTCTCCTCTCCAGTCCTCAAGCACCGCAGTATCGAATGCAGTTTCGGAGTTAAGCTCCGAAATTTCACACCCGACTTACAGCGCCACCTACGCACCCTTTAAACCCAATATCAGTG
+
CCCCCGGGGGGGGGGGGGGGGGGGGGGGGGGGGGGGGGGGGGGGGGGGGGGGGGGGGGGGGGGGGGGGGGGGGGGGGGGGGGGGGGGGGGGGGGGGGGGGFGGGGGGGGGGGGGGGGGGGGGGGGFGGGGGGGGGGGGGGGGGGGGGFGGCDFDFGDGGDEFGGGGGGGGGGGFGGGGGGGGGGGGGGGGGDFGFEFF9<C@9EFFFFFFFFE>EEFEBDB@@BDEF:7@:.?CFFFD<*=?CECEF
@M00200:207:000000000-ALC1F:1:1117:21066:17721 2:N:0:5
TACGGGGGTATCTAATCCTGTTTGCTCCCCACGCTTTCGTGTCTCAGCGTCAGTATTCGTCCAGTTGGCCGCCTTCGCCACCGGTGTTCCTCTCGATATCTACGAATTTCACCTCTACACCGGGAATTCCGCGACCCCCTCCAACCCTCGAGCCATCCAGTTTCCAATGCAGTTCCACGGTTGAGCCGTGGGATTTCACACCGGACTTGGACAGCCACCTACACGCCCTTTATGCCCAATATCAGTG
+
CCCCCGGGGGGGGGGGGGGGGGGGGGGGGGGGGGGGGGG@FFGGGGGGGGGGGGGFGGFFFGEGFGECGGGGGGGGGGGGGFGGGGEGG,CFGG>FGEGGGGGGGGGGGGGGGGGGGGGGDGGGGGGGGGFGGEE8E+@DEGFG8DGFGDEGG>FFG5<F=,=F?DC;4DDC:BFDDGGCFGCF<DGG59C5AGF@FFGC;>(22>BFFFF)81;>1FBBFF?BFEB6>?<6:2*/476*.69AAAA
@M00200:207:000000000-ALC1F:1:1117:22087:17731 2:N:0:5
TACTGGGGTATCTAATCCCGTTTGCTCCCCACGCTTTCGCGCCTCAGCGTCAGTCTCCGTCCAGCGGGCCGCCTGCGCCACCGGTGTTCCTCCTGATCTCTACACATTTCACCGCTACACCTGGAATTCCACATCCCTCTCCCGGATTCAAGCCAACCAGTCTCGGACGCAGTTCCTGGGTTGAGCCCAGGGATTTCACGTTCGACTTAGCAGGCCGCCTACGCGCCCTTTAAACCCAATATCAGTG
+
CCCCCGGGGGGGGGGGGGGGGGGGGGGGGGGGGGGGGGGGGGGGGGGGGGGGGGGGGGGGGGGGGGGGGGGGGGGGGGGGGGGGGGGGGGGGGGGGGGGGGGGGGGGGGGGGGGGGGGGGGGGGGGGGGGGGGGGGGGGGGGGGGGG>FGGGGGGGGGEFGGGGGGGGGGGGGFFGGGGCFGGGGGGGGGFEAFFFFFGFFFFF87?DFFFFFFFFFFFFFFFFBEFF>B::<AFFF<::.4><AAF
@M00200:207:000000000-ALC1F:1:1117:4882:18631 2:N:0:5
TACGAGGGTATCTAATCCCGTTTGCTCCCCTGGCTTTCGCGCCTCAGCGTCAATGCCGGTCCAGGATGCCGCCTTCGCCACCGGTGTTCCTCCAGATATCTACGCATTTCACCGCTACACCTGGAATTCCGCATCCCTCTCCCGGATTCAAGCCACCCAGTATCAGACGCAGTTCCCCGGTTGAGCCGAGGGATTTCACGTCTGACTTAGGCGGCCGCCTACGCGCCCTTTAAGCCCAATATCAGTG
+
CCCCCGGGGGGGGGGGGGGGGGGGGGGGGGGGGGGGGGGGGGGGGGGGGGGGGGGGGGGGGGGGGGGGGGGGGGGGGGGGGGGGGGGGGGGGGGGGGGGGGGGGGGGGGGGGGGGGGGGGGGGGGGFGGGGGGGGEGFGGGGGGGGGEGGGDGGGFFEG?CEGGGGGGDGGGGFGGGGGGEGGGGGGGGGGEFGFEFEGFFF;:CEFEFFFFFBFFFB;BFFBF9@>BBFF2:9=9:?(:2AB9>AB
@M00200:207:000000000-ALC1F:1:1117:25851:18974 2:N:0:5
TACTCGGGTATCTAATCCTGTTTGCTCCCCACGCTTTCGCGTCTCAGCGTCAGTTGCTGTCCAGAAGGCCGCCTTCGCCACCGGTGTTCCTCTCGATATCTACGAATTTCACCTCTACACCGAGAATTCCGCCTTCCTCTCCAGAACTCAAGCTTGGCAGTTTCGAGTGCACTTCTTAGGTTACGCCCAGGGCTTTCACACCCGCCTTGCCGAGCCGCCTCCCCGCACTTCAAACCCAATATCAGTC
+
9CCCCEGGGGGGAF<@D6,CE<EED<F<,,C@@FCC@,@@FFD:FEAFE@BC:@EECEFGDFEFCFFGGFG7@BFF,@BCEG=FC@FCAFDFDDC?E4><,9EFGGG7E@5EFDEGEGAFFG=CC:E=F,=EGG+>D,7368A=D+31=DDFGGDCG,=0@E9=@=94CGDFC?G+=+C6<CF+09C*008*9CF2+2DA=D=?)52@)565((.>().6(,(,(.9>>?,:><F7??6*4).))))
@M00200:207:000000000-ALC1F:1:1117:8854:19914 2:N:0:5
TACGGGGGTATCTAATCCTGTTCGCTCCCCACGCTTTCGCTCCTCAGCGTCAGTTGTTGCCCAGAGACCCGCCTTCGCCACCGGTGTTCCTCCTGATATCTGCGCATTTCACCGCTACACCAGGAATTCCAGTCTCCCCTGCAACACTCTAGTTTGCTCGTATCGACTGCAGACCCGAGGTTGAGCCTCGGGATTTCACAGCCGACGCAACAAACCGCCTACGAGCTCTTTAAACCCAATATCAGTG
+
CCCCCGGGGGGGGGGGGGGGGGGGGGGGGGGGGGGGGGGGGGGGGGGGGEGGGGGGGGGGFGGGGGGGGGGGGGGGGGGGGGGGGGGGFFGGGGGGGGGGGGGGGGGGGGGGGGGGGGGGGGGGGGGGGGGGGGGGAFGGGGGGGGGFGGGGGGGGGGGGGDDGGGGGGGGGGFGGGGGGEFFGGGGGGGGEEGFFFFGF3F;>;BFB@>FBFFFFFFB?FBFFFEF?AFC<FBFFFFF*26<AABF
@M00200:207:000000000-ALC1F:1:1117:20367:19992 2:N:0:5
TACAAGGGTATCTAATCCTGTTTGCTCCCCACGCTTTCGCGCCTCAGCGTCAGTACCGGGCCAGTGAGCCGCCTTCGCCACTGGTGTTCTTCCTAATATCTACGAATTTCACCTCTACACTAGGAATTCCACTCACCTCTCCCGGACTCGAGACCCGCAGTATCGAAGGCAGTTCCGAGGTTGAGCCTCGGGCTTTCACCCCCGACTTGCAGGTCCGCCTACGCGCGCTTTATACCCAATATCAGTG
+
CCCCCGGGGGGGGGGGGGGGGGGGGGGGGGGGGGGGGGGGGGGGGGGGGGGGGGGGGGGGGGGGGGGFGGGGGGGGGGGGGGGGGGGGGGGGGGGGGGGGGGGGGGGGGGCEFGGGGGGGGGGGFGGGGGGGGGGGE?D=DEGGGDEEGGFCGGFGDGDGGGGGGGFGGFGDFFGGGDGDGFGGFFGGGDCBFG)788F35?9)4>F?AEFE@?FFFFDF0;(3(7(-,4;<<<FFFB02)6926>9
@M00200:207:000000000-ALC1F:1:1117:10382:20312 2:N:0:5
TACCAGGGTATCTAATCCTGTTTGCTCCCCACGCTTTCGAGCCTCAGTGTCAGGGCCGTTCCAGAGCGCCGCCTTCGCCACCGGCCTTCCTCCCGATCTCTACGCATTTCACCGCTACACCGGGAATTCCGCGCTCCTCTCCCGTCCTCTAGCGCAGCAGTCCACCGCGACCTTTCCAGGTTAAGCCTGGAGCTTTCCCGCGGGGCTTACCCCACCACCTACGCTCCCTTTAACCCCAGTACCCGTG
+
CCCCCGGGGGGGGGGGGGAFFGCEDFGGGGGGGGGGGGGGGCFFGFG@EFGGG@8FCF7,CFGGGGGCG@FCCGGGGGEG=EG@FGGGGGF,E=F@FGGGGGGGGDGGGGEFGGGGGGGGGGG7+@:=FGGG8C?EG=DFGD@+43>B9:,@ABDC7CCFGGG7AFC>7:CCGF7CFGG6EF7CFGGCDCCFAC4.;>C@936)(-44?7681(7<:F8?::04(704:<66>)9:???64-).(4:
@M00200:207:000000000-ALC1F:1:1117:10429:20956 2:N:0:5
TACTGGGGTATCTAATCCTGTTTGCTCCCCACGCTGTCGCGCCTCAGTGTCAGCCATTGCCCAGCAGATCGCCTTCGCCACCGGTCTTCTTCCGGATCTCTACGCATTCCACCGCTACACCCGGAATTCCATCTGCCTCTGCAATGCTCCAGTCAAGCAGTCGGCACGGCAGATCCGGGGTTGAGCCCCGGACTTTCACCACACCCTTACCTGACCACCTACGCGCCCTTTAAACCCAGTATCAGTG
+
CCCCCGGGGGGGGGFGGGGGGGGGGGGGGGGGGGGGGGGGGGGGGGGGGGGGGGGGGFGGGGGGGGGFGGGGDGGGGGGDFGGGGGGGGGGGGGGGGGFEGGGGGGGGGGGGGGGG>FFGEEGGE:FGGGGGGGGGGGGGFFFGGGGFGGGGGGF,EGGGGFDEGGGECGGGGFGFGGCDECCGGGCFCGC>BGFCFCFE<>@FFFFF;E4CA@FF@F<@;8?>FE6>F?866-9?<B<F))).))5
@M00200:207:000000000-ALC1F:1:1117:22732:22945 2:N:0:5
TACAGGGGTATCTAATCCTGTTCGCTCCCCTAGCTTTCGCGCCTGAGCGTCAGGTAAGGCCCAGAGATCCGCCTTCGCCACCGGTGTTCCTCCTGATATCTGCGCATTTCACCGCTACACCAGGAATTCCGATCTCCCCTACCTACCTCTAGCCTGACAGTATCGAATGCAGTCACGGGGTTGAGCCCCGGGATTTCACACCCGACTTGCCAAGCCGCCCGCGCGCTCTTTAAACCCAATATCAGTG
+
CCCCCGGGGGGGGGGGGGGGGGGGGGGGGGGGGGGGGGGGGGGGGGGGECGGGGGGGGGGGGGGGGGGGGGGGGGGGGGGGGGGGGGGGGGGGGGGGGGGGGGDFGGGGFGGG>CGEGGGGGGGGGGGGGGGGGGGFGGGGGGGGGFFGGGFGGGGGGGGGGCGGGGGGGGGGFGGGGCGGGDF7C5CCDEFFDFEAEGFFB@F>@BFFFFEED3>;:9(.6>>65(-4>:6<<FF:<?6?ABA<26
@M00200:207:000000000-ALC1F:1:1117:17968:23299 2:N:0:5
TACTGGGGTATCTAATCCTGTTTGATCCCCACGCTTTCGTGCCTCAGCGTCAGAACTGGCCTAGCCGCCCGTCTTCACCATCGGCGTTCCTGTAGATATCTACGCATTTCACCGCTACACCTACAGTTCCGGCGGCGCTTACCAGCCTCAAGAGACCCAGTATGCCCTGCGGTTCCACGGTTGAGCCGTGGGATTTCACAAGACACTTAAGTCTCCGCCTACGCACCCTTTAAACCCAAACTCAGTGAGA
+
CCCCCGGGGGGGGGGGGGGGGGGGGGGGGGGGGGGGGGGGGGGGGGGGGGGGGGGGGGGGGGGGGGGGGGGGGGGGGGGGGGGGGGGGGGGGGGGGGGGGGGGGGGDEGGGGGGGGGGGGGGGGGGFGGGGGGGGDGGGGGGGFGGDFGGGFGGGGGGGGCCCGGGGGGGGGGFGGCFGC@DGGGGGGDDGFFF4<FEGEFA@FF;@FC3FE36+;6D?BFFF6:>BFBB84<AF48??*,)5>:66489
@M00200:207:000000000-ALC1F:1:1118:13453:2071 2:N:0:5
TACTGGGGTATCTAATCCCGTTTGCTCCCCTGGCTTTCGCTCCTCAGCGTCAATAATGGTCCAGGATGCCGCCTTCGCCACCGGTGTTCCTCCAGATATCTACGCATTTCACCGCTACACCTGGAATTCCGCATCCCTCTCCCACATCCAAGCCATCCAGTATCACACGCAGTTCCCCAGTTAAGCTGAGGGATTTCACGTATGACTTAGTTGGCCGCCTACGAGCCCTTTACACCCAATATCAGTG
+
CCCCCFFGGGGGGGGGGGFGGGGGGGGGGGGDEGGGGGGGGGGGGGGGGGGGGFEFGGGGGGGGF?FFGGGGGGGGFGGDGGDCFDGGGGGGGGFGGGGGGGGGGGGGGGGGGGGGEFCGGGG?<FGGGGFEEGGGGGGGGFGDFGGGFFFGGGGGGGGGGFGGGGGGGGDGDFGGFGGGFDFGGGGGAFF55DFEFFGDDFFFEEFFFFFFFBAFAFBFFF@FFGFFFFGEF?8A62(3)<CEE?<
@M00200:207:000000000-ALC1F:1:1118:13147:3871 2:N:0:5
TACTCGGGTATCTAATCCCGTTCGCTACCCTAGCTTTCGTGCCTCAGCGTCAGTTATGCCCCAGTGTGTCGCTTTCGCCACCGGCGTTCCTTCCAATATCAACACATTTCACCGCTCCACTGGAAGTTCCACACACCCCTAGCACACTCAAGCCTCCCGGTTTCCAGCGCCATTTTACGGTTGAGCCGTAAGATTTCACACCGGACCTGAGAAGCCGCCTACGCACCCTTTACACCCAATATCAGTG
+
CCCCCEGGGGGGGGGGGGGGGGGGGGGGGGGGGGGGGGGGGGGGGGGGGGGGGGGGGGGGGGGGGGGGGGGGGGGGGGGGGGGGFFFFFEGGGGGGGGGGGGGGGGGGGGGGGGGGGGEFGGGFFGGGGGGGGGGGGGGGGGGGGGGGGGGGGGGGGGGEGGGFGGGGGGGGGFGGFGGGGGGGGGGCAGGFFGFCFFGFEB@>@FFFB@@C?;FF@FF@<@@FFDBF0:C<ABFFFFFF0AAFFBF
@M00200:207:000000000-ALC1F:1:1118:16642:4726 2:N:0:5
TACTGGGGTATCTAATCCCGTTTGCTCCCCTAGCTTTCGCGCCTCAGTGTCAGTTTCGGTCCAGGATGCCGCCTTCGCCACCGGTGTTCCTCCAGATATCTACGCATTTCACCGCTACACCTGGAATTCCGCGTTCCTCTCCTGCACTCGAGCCCGCCAGTCTCACACGCAGTTCCCCAGTTAAGCTGAGGGATTTCACGTGTGACTTAGCGGGCCACCTACGAACCCTTTAAACCCAATATCAGTG
+
CCCCCGGGGGGGGGGGGGGGGGGGGGGGGGGGGGGGGGGGGGGGGGGGGGGGGGGGGGGGGGGGGGGGGGGGGGGGGGGGGGGGGGGGGGGGGGGGGGGGGGGGGGGGGGGGGGGGGGGGGGGGGGGGGGGGGGGGGGGGGGGGGGGGGGGGGGGGGGGGGGGGGGGGGGGGGFGGFGFGFGFFGGGGFGGFFGFFFFGFDFFFFFFFFFFF2>D:<>@DFFFFFGFFFFG<BFFFFFBFFBAFFFA
@M00200:207:000000000-ALC1F:1:1118:18772:5740 2:N:0:5
TACCGGGGTATCTAATCCTGTTTGCTCCCCACGCTTTCGCGCCTCAGCGTCGGACCTGGCCCAGCTGGCCGCCTTCGCCACGGGTATTCTTACAGATATCTACGCATTCCACCGCTACACCTGTAATTCTACCAGCCTCTACCAGTCCCTAGATCCGCAGTATCAGAAGCAGCTTCGGAGTTGAGCTCCGAAATTTCACTTCCGACTTACAGGACCCGCCTGCGCGCGCTTTAAACCCAATATCAGTG
+
CCCCCGGEGGGGGGGGGGGGGFGGGGGGGGGGGGGCGFGGGGGGGGGCFGGGDGGGEFFGEFGFGGGGGGGGGGGGGGFFEFFGFFGGGGDFGGGDG<FGGAFGEGGDGFEFGDGGGGGGGGGGGGGGGGFGGFGGGGGGGGGFD?9DDF8DCFGGGGGGGGCC7E9,9DFGFF>FF5<?CGGGGDGFFEGFEGF8FEGE;A@B=59DEEEFF(0;;>;B;1;9>D099;52>4=FF?<07726<466
@M00200:207:000000000-ALC1F:1:1118:16198:6551 2:N:0:5
TACCGGGGTATCTAATCCTGTTTGCTCCCCACGCTTTCGCGTCTCAGCGTCAGTATCCAACCAGGGGGCCGCCTTCGCCACCGGTGTTCCTCCCGATATCTACGCATTTCACCGCTACACCCGGAATTCCGCTTGCCTCTACGTGTCTCCAGCCCGACAGTATCCTGGGCACACACGGGGTTGAGCCCCGGCATTTCACCCATGGACTTTTCAGGCCGCCTGCGCGCGCTTTAAGCCCAATATCAGTG
+
CCCCCDGGGDGGGGGGGGGGGGGGGGGGGGGGGGGGGGGGGGGGGGGGGGGGGGGGGGGGGGGGGGGCFGGGGGGGGGGGGGGGGGGGGGGGGGDGGCEGGGGGGGGGGGGGGGGGGGFGGGGFGGGGGGCEGGFGGGGGGGGGGGGGGGGGGFGGEGGGGDGGGGFF4CFGFFDDAGGGGGGGGGGGFDCDDG?FFFGFFF??00:FFAFFFBF?BBFF?6?>FCBF>97:9<?BF??6?2ADA>92
@M00200:207:000000000-ALC1F:1:1118:27170:6965 2:N:0:5
TACTAGGGTATCTAATCCTGTTTGCTCCCCACGCTTTCGCTCCTCAGTGTCGGTACCGGCCCAGTGAGCCGCCTTCGCTACTGGTGTTCCTCTCGATATCTGCGCATTTCACCGCTACACCGAGAATTCCACTCACCTCTACCGGACCCTAGTCACAGCAGTTTCGACTGGCCTCCCGGGGTTGAGCCCCGGACTTTCACAGTTGACTTGCTGAACCACCTACGAGCCCTTTAAACCCAATATCAGTG
+
CCCCCGGGGGGGGGGGGGGGGGGGGGGGGCFGGGGGGGGGGGGGGGGGGGGGGGGGFGGGGGGGGGGGGGEGGGGGGGGGGGGGF?FGGG;FGGGGDFGGGAFGGGGGGGFGGGGEDEFGG@FGGGGGGGGGGGGG?FGGGGGGGGDGGGGGGGGGEC8FFGGGGGGGGGGGGAF*@CDDE9CDDEGGFGGADGB36CGFEFFFFEFFFFFFF9AA?A06@@EF099BFFC:BF=F:?B6(,-<<BBF
@M00200:207:000000000-ALC1F:1:1118:9440:7008 2:N:0:5
TACGAGGGTATCTAATCCTGTTCGATCCCCACGCTTTCGTGCCTCAGCGTCAGTTACAGTTTAGCAGACTGCCTTCGCAATCGGTGTTCTGGATGGTATCTATGCATTTCACCGCTACACCACCCGTTCCATCTGCCTCAGCTGTACTCAAGCCTATCAGTATCAAAGGCACTGCCATTGTTAAGCAATAGTCTTTCACCCCTGACTTAATAAGCCGCCTACGCACCCTTTAAACCCAATATCAGTG
+
CCCCCGGGGGGGGGGGGGGGGGGGGGGGGGGGGGEEGGGGGGGGGGGGGGGGGGGGGGGFGGGGGGGGGGGGGGDGGGGCGGGGFFFGGGGGFFFFFGGGGGGGGGGGGGGGGGGEGGGGG8FGGGGEGGGGGGGGGGGGGGGGDDGGFGGCGGGGGFGFGCGGFGGGGGGGGFGGFFGFGGGGGGGGFGGFFFFFFEGFFFCFFFFFEFFEEFFA=DAAADFA4*:9>F*1*6AA@F=BFFFFF??
@M00200:207:000000000-ALC1F:1:1118:18640:7389 2:N:0:5
TACTCGGGTATCTAATCCTGTTTGCTCCCCACGCTTTCGCGCCTCAGCGTCAGTTCCGGTCCAGTGAGCCGCCTTCGCCACTGGTGTTCCTCCCAATATCTACGCATTTCACCGCTACACTGGGAATTCCACTCACCTCTCCCGGTCTCAAGCCATCCAGTCTGACAGGCAGTTCCTCGGTTAAGCCGGAGGATTTCACCACGGACTTGAACACCCGCCTACGCGCCCTTTAAACCCAATATCAGTG
+
CCCCCGGGGGGGGGGGGGGGGGGGGGGGGGGGGGGGGGGGGGGGGGGGGGGGGGGGGGGGGGGGGGGGGGGGGGGGGGGGGGGGGGGGGGGGGGGGG@FFGGGGGGEGGGGGGGGGGGGGGGGGGGGGGGGGGGGGGGGGGDGGGGGGGGCFFGGGGGCDGGGC9DGGGGFGGFGGFGD6CDD?FGGDFGGFBGFFFFGFFF9B>FFFFFBECFFB6>>?(52@FD>;;?<A9<FFFF:<:<>49AA
@M00200:207:000000000-ALC1F:1:1118:27508:9082 2:N:0:5
TACAGGGGTATCTAATCCTGTTTGCTCCCCACGCTTTCGCTCCTCAGCGTCAGTATCGGCCCAGAGACCCGCCTTCGCCACCGGTGTTCCTCCCGATCTCTACACATTTCACCGCTACACCGGGAATTCCAGTCTCCTCTGCATCCCTCAAGAACGGCAGTATCAGCCGACGTCTCTCGGTTGAGCCGAGAGATTTCACGACTGACTTGCCATCACGCCTACGCGCCCTTCACGCCCAATATCAGTG
+
CCCCCGGCFGGGGAEF6FACEFGGCGGCFE,@FG:C<ECCFGEFG<E@FF7FGGDFGGEGGGCGGGFFGGGGDFDFFEFBGBCE>FFC9EFGGCEFCEFGGGGGGFFCE;FFGDEEEFFEGGCGGGF8>,=EDDGGG,=9DFCE;0@6=FG=FG8@1+41DEGFCGG87C7C;*;F9?>FE7408FGG4E58/46);C731=@5)(/1.34941**1A1(,(((-93-41*))37.4,302)-<<4<
@M00200:207:000000000-ALC1F:1:1118:9039:10086 2:N:0:5
TACACGGGTATCTAATCCTGTTTGCTCCCCACGCTGTCGCGCCTCAGCGTCAGCCACAGCCCAGCGGGCCGCCTTCGCCACCGGTGTTCTTCCGGATCTCTACGCATTCCACCGCTACACCCGGAATTCCACCCGCCTCTACTGTGCTCCAGCGCGAGAGTCTCGAAGGCCGATCCGGGGTTGAGCCCCGGACTTTCACCCCCGACTCCTCGCGCCGCCTACGCGCCCTTTAACCCCAATATCAGTG
+
CCCCCGGGGGGGGGGGGGGGGGGGGGGGGGGGGGGGGGGGGGGGGGGGGGGGGGGFEGGGGGGGGGGGGGGGGGGGGGGGGGGGFGGGGGGGGGGGGGGGGGGGGGGGGGGGGGGGGGGGGEGEGGGGGGGGGGGGGGGGGGGGFFFGGDE?ECGGGGGGGGGGG<FGCGFGDFGGFGCGGGCFGGGGFGD@DDFBFFG26<9EFFFD>BF?09BEBFFFFFFFBGFFF?F>>)7>B?BFB44>AFB
@M00200:207:000000000-ALC1F:1:1118:14491:10816 2:N:0:5
TACCCGGGTATCTAATCCCGTTCGCTCCCCTAGCTTTCGTGCCTCAGCGTCAGAAGAGACCCAGTGAGCCGCTTTCGCCACCGGTGTTCTTCCGGATCTCTACGCATTCCACCGCTACACCCGGAATTCCACCCGCCTCTACTGTGCTCCAGCGCGAGAGTCTCGAAGGCCGATCCGGGGTTGAGCCCCGGACTTTCACCCCCGACTCCTCGCGCCGCCTACGCGCCCTTTCTACCCAATATCAGTG
+
CCCCCGGGGGGGGGGGGGGGGGGGGGGGGGGGGGGGGGGGGGGGGGGGGGGGGGGGGGGGGGGGGGGGGGGGGGGGGGGGGGGGFGGGGGGGGGGGGGGGGGGGGGGGGGGGGGGGGGGGGGGGGGGGGGGGGGGGGGGGGGGGGGGGGGGFGGGGGGDGGGDGGGGGGGGGGFGGFGGGGGGGFFGGFGGFFDFFFFGFFFFFFFFF?FFFFFDFFFFFF?B>1DBBBFG)52@FBFFF?AAA2<>
@M00200:207:000000000-ALC1F:1:1118:8616:11876 2:N:0:5
TACCGGGGTATCTAATCCTGTTCGCTCCCCACGCTTTCGCTCCTCAGCGTCAGGTAATGCCCAGAGAACCGCCTTCGCCACCGGTGTTCCTCCTGATATCTGCGCATTTCACCGCTACACCAGGAATTCCATTCTCCCCTGCATACCTCTAGTCTGCCCGTATCGGAAGCAGGCTCAGGGTTAAGCCCTGAGTTTTCACTCCCGACGCGACAAACCGCCTACGAGCCCTTTAAACCCAGTATCAGTG
+
CCCCCDFGGGGGGGGGGGGGGGGGGGGGGGGGGGFGGGGGGGGGGGGGGGGGGGGGGGGGGGGGFGGGGGGGGGGGGGGGGGGGCFGEGGGGGGGGGGGGGGGGGGGGGGGGGGGGGGGGGGFGGGFGGGGGGGGFGDGGFGGGGGGGGGGGGGGGCFFGGGC?DGGGGGGGDEF7FFGFEFGGFGGGFGGFACCEFFGCEA2?=>959@@FB(;57D6@@:?B?<>:?FGAFB?)-(43>>A9).6
@M00200:207:000000000-ALC1F:1:1118:4996:13063 2:N:0:5
TACGAGGGTATCTAATCCCGTTTGCTCCCCACGCTTTCGCGCCTCAGCGTCAGGAAATGCCCAGAGACCCGCCTTCGCCACCGGTGTTCCTCCCGATCTCTACGCATTTCACCGCTACACCGGAAATTCCGCTTCCCTCTTCCGCACCCTAGCTACGCAGTCTCAAATGCACTTCCCAGGTTGAGCCCGGGGCTTTCACATCTGACTTACGCAACCGTCTAAGAACGCTTTACACCCAGTATCAGTG
+
<C<B<,@FCFFGGGGGGDGEFD8BFGGGGCC:CG,@@ECEE:FG,6CEFGGEGGFGC9CFFGD<F@DFGGE:FGFFGGC7,,>7>:BBDC9A?BFG7=4FE9ED@C@FC9AFEGE>EG9A8CEE783,EFG7?EEFFDFGEE98CCED79@FGF72@C7EGFDEFDFFGFF*86>FFF>FE*37DGF4AED>DGFFFFG<CA)+9>EFEF0(/10808(,())-.*28:0C<24=F>:,:24ABF44
@M00200:207:000000000-ALC1F:1:1118:25306:14105 2:N:0:5
TACTCGGGTATCTAATCCTGTTCGCTCCCCACACTTTCGCTCCTCAGCGTCAGGTCATTCCCAGAGAACCGCCTTCGCCATCGGTGTTCCTCCGGATATCTACGCATTTCACCGCTACACCCGGAATTCCGCTTCCCTCTCCCGAACTCAAGCCCGCTAGTTTCCTGTGCAGTTCCCCAGTTGAGCCGGGGGATTTCACACAGGACTTAACGAACCGCCTACGCGCCCTTTACACCCAATATCAGTG
+
CCCCCGGGGGGGGGGGGGGGGGGGGGGGGGGGGGGGGGGGGGGGGGGGGGGGGGGGGGGGGGGGGGGGGGGGGGGGGGGGGGGGFGGGGGGGGGGGGGGGGGGGGGGGGGGGGGDEEFGGFGGGGGFGGGGGGGGGGGGGFFFGDCEGGGGGGCFEDCGGGGGGGGGGFGGGDFGGFGGG:;FGGGGGFDGEFGFEFFGFFFDFFFFFF<;?@F>>4>>FFFFFBDBFF?><BAFFFF?:06<46AB
@M00200:207:000000000-ALC1F:1:1118:4023:14507 2:N:0:5
TACCCGGGTATCTAATCCTGTTTGCTCCCCACGCTTTCGCGTATCAGCGTCAGTATCCAACCAGGGGGTCGCCTTCGCCACAGGTGTTCCTCCCGATATCTACGCATTTCACCGCTACACCGGGAATTCCACCCCCCTCTTTGGTACTCTAGCTTGTCAGTTTCATGCGTCGTTCCCCGGTTGAGCCGAGGGATTTCACACATGACTTAACAAACCGCCTACACGCCCTTTAAGCCCAGTATCAGTG
+
CCCCCGGGGGGGGGGGGGGGGGGGGGGGGGGGGGGGGGGGGGGGGGGGGGGGGGGGGGGGGGGGGGGGGGGGGGGGGGGGGGGGGGGGGGGGGGGGGGGGGGGGGGGGGGGGGGGGGGGGGGGGGGGGGGGGGGGGGGGGGGGGGGGGGGGGGGGGGGGGGGGGGGGGGGGGGFGGFGGGGGDGGGGGFCCD5FFFFEGFFFFFFFFFFFFAABFFFFFFF?B?BGBFFFFFFFFFF?<?AABAFF9
@M00200:207:000000000-ALC1F:1:1118:19868:14621 2:N:0:5
TACAAGGGTATCTAATCCCGTTTGCTCCCCTGGCTTTCGCGCCTCAGCGTCAATGCCGGTCCAGGATGCCGCCTTCGCCACCGGTATTCCTCCAGATATCTACGCATTTCACCGCTACACCTGGAATTCTGCATCCCTCTCCCGGATTCAAGCCATCCAGTATCGGACGCAGTTCCCAGGTTGAGCCTGGGGATTTCACGTCCGACTTAGTTGGCCGCCTACGAGCCCTTTAAACCCAATATCAGTG
+
CCCCCGGGGGGGGGGGGGGGGGGGGGGGGGGGGGGGGGGGGGGGGGGGGGGGGGGGGGGGGGGGGGGGGGGGGGGGGGGGGGGGEEFGGGGGGGGGGGGGGGGGGGGGGGGGGGGGGEGGGGGGGGGGGGGGGGFGGGGGGGEGGGGGGGGDFGDFGGGFGGGGGGGGGGGDDFGGAFGGGGDFGGGFFGGFFGF@FCGF=?98>@BB)967>@FA>>,47;0;DGF6?:9.6<FF?(-2:BAFBF<
@M00200:207:000000000-ALC1F:1:1118:5446:14977 2:N:0:5
TACGCGGGTATCTAATCCTGTTCGCTCCCCACGCTTTCGCGCCTCAGCGTCAGTACCGTCCCAGCGAGCTGCCTTCGCTGTTGGTGTTCCTCCTGATATCTGCGCATTCCACCGCTACACCAGGAATTCCACTCGCCTCTTCCGAACTCTAGTCCGACAGTTTCGACCGGCATCCCAGGGTTGAGCCCTGGACTTTCACAGCCGACTTATCGAACCGCCTCAACGCTCTTTACACCCACTATCAGTG
+
BCCC@C@FGEGGGFCFFDGGFGGEGFEFGEGGEEFEDFGGEEEFGFDEGEFGEG<CF@@FEFFFG:FGG@EFGFGGGG:7C,CFFGGFGGGGGFGGFFAFGCGGGECFAFFEFECE=F?FD@F@FDD=FEFA3,=EGGGF3EDGDDG?FGGG;ACED8C5F:+2;C>ED4?<<)CF4854AF)*>FF38C7587=CFCGC)08>6(,.465::?F5>D>?(()4?G6?FAGFF49@9B((.).:><4
@M00200:207:000000000-ALC1F:1:1118:14151:15444 2:N:0:5
TACTGGGGTATCTAATCCTGTTTGCTCCCCACGCTTTCGCGCCTCAGCGTCAGTACCGGTCCAGTGAGCCGCCTTCGCCACTGGTGTTCCTCCCAATATCTACGCATTTCACCGCTACACTGGGAATTCCACTCACCTCTCCCGGCCTCAAGCAATCCAGTCTGACAGGCAGTTCCTCGGTTAAGCCGAGGGATTTCACCCGTCACTTGAATCGCCGCCTACGCGCCCTTTAAACCCAATATCAGTG
+
CCCCCGGGGGGGGGGGGGGGGGGGGGGGGGGGGGGGGGGGGGGGGGGGGGGGGGGGGGGGGGGGGGGGGGGGGGGGGGGGGGGGGGGGGGGGGGGGGGGGGGGGGGGGGGGGGGGGGGGGGGGGGEGGGGGGGGGGGGGGGGGGGGGGGGGGGGGGGGGGGGGGGGGGGGGGGFGGFGGGGGGGGGGGFGGFFGFFFFGFFFFFFFEFFFFCFFFFFFFFFFFFBGFFFFG<B9FFFFFFBDA>AAF
@M00200:207:000000000-ALC1F:1:1118:11974:15458 2:N:0:5
TACTGGGGTATCTAATCCCGTTTGCTCCCCTGGCTTTCGCTCCTCAGTGTCAGTGTTGGTCCAGGATGCCGCCTTCGCCACCGGTGTTCCTCCAGATATCTACGCATTTCACCGCTACACCTGGAATTCCGCATCCCTCTCCCGGATCCAAGCCATCCAGTATCACACGCAGTTCCCCAGTTAAGCCGAGGGATTTCACACGGAACTTAAAAGACCGCCTACGCGCCCTTTAAACCCAATATCAGTG
+
CCCCCGGGGGGGGGGGGFGGGGGGGGGGGGGGGGFGGGGGGGGGGGGGGGGGGGGGGGGGGGGGGGGGGGGGGGGGGGGGGGGGEGGGGGGGGGGGGGGGGGGGGGGGGGGGGGGGGGGGGGGGEGGGGGGGGGGGGGGGGGGGGGGGGGGGGGGGGGGGGGGGGGGGGGGDGFGGFGGGGGGGGGGGDGGB4DFFFFGFFFFF@BEFBCFCCDFABFFD?@F99D9BFFF:>>FFBB1??)6>DAB
@M00200:207:000000000-ALC1F:1:1118:28504:15886 2:N:0:5
TACGGGGGTATCTAATCCTGTTTGCTCCCCACGCTTTCGTGCATGAGCGTCAGTGTTGGCCCAGAAGGCTGCCTTCGCCATTGGTGTTCCTCCACATCTCTACGCATTTCACCGCTACACGTGGAATTCCACCTTCCTCTGCCACACTCCAGCATCGTAGTTTCGAGCGCAATTCCCAAGTTAAGCCCGGGGCTTTCACACTCGACTTGCGACGCCGCCTGCGCACACTTTACGCCCAATATCAGTG
+
CCCCCGGGGGGGGGGGGGGGGGGGGDGGFGFGGGGGGGGGGGGGGGGCFFGGGGDGFGGGFD@FGFGFGGGGGGGGGGGGCGGGGGGGGGGGGGGGFFFCFGFFGGGDGGFGGGGGGGGGEGGGGGGGCFFGDF?GGGGGGGGGGGDG,=DFGGFDEDCGGFGFCFGGGC9>CFFGFGGGGGGGGGGGB7?;DGAEFFCCEFBF?FF3A<BB>>>EFD618?9>>>>B(9:4A0756?F024:AB22
@M00200:207:000000000-ALC1F:1:1118:20760:16583 2:N:0:5
TACTAGGGTATCTAATCCTGTTTGCTCCCCACGCTGTCGCGCCTCAGCGTCAGCAACGGCCCAGCAGACCGCCTTCGCCACTGATGTTCTTCCCGATCTCTACGCATTCCACCGCTACACCGGGAATTCCATCTGCCTCTACCGTGCTCGAGCCTGACAGTTTAGAAGGCAGCCCTGCGGTTAAGCCGCAGGATTTCACCCCCTACTTACCAGGCCGCCTACGCGCCCTTTATACCCAATATCAGTG
+
CCCCCGGGGGGGGGGGGGGGGGGGGGGGGGGGGGGGGGGGGGGGGGGGGGGGGGGGGGGGGGGGGGGGGGGGGGGGGGGGGGGGGGGGGGGGGGGGGGGGGGGGGGGGGGGGGGGGGGGGGGGGEGGGGGGGGGGGGGGGGGGGEFGGGGGEEGGGGGGGGGGGFFGGGGGGGFGGF>DCEGGGGGGGFGGFFGFFFEGE=B>ADFFFFF;3@?FBFFFFFFFB>GF>B?GBF<FF?DB:0:AFBF2
@M00200:207:000000000-ALC1F:1:1118:13871:20366 2:N:0:5
TACAAGGGTATCTAATCCCTTTTCCCCCCCTGCCTTTCCCCCCCCACCTCCATTTCCGGCCCGGAATCCCCCCTCCCCCCCCGGTGTCCCCCCAGTTTCCAACCCATTCCCCCCCTCCCCCTGGAATCCCCCTTCCCCCCCCCGATTCCAACCCCCCCAGTACCGACCCCAGTCCCCCGGTGGACCCAAGGGCTTCCCCGCCTGACTACGGGGGCCCCCACCCCCCCCTTAAACCCCGTAACCAGTGAACC
+
CCCCCGGGGGGGGG9,EF<,CF,,6,CFG@@F,;CE,,,6,@:+6++,,,9C,9,6,B++@6++@+C,C,,@:F:++B46F:@+++87E=,F+++,,,,,,,3+++@F,73F<3**1*6F7*D*>,7,B8*4*=,B,0/2?G8*:)A::?<+A**:E8**++2+****1/*/9*>FF5>)2))/*:/*)27))9<26(0(()()(,)/(4((-(8),8((,(-(-C>-33*-64FE((--(,.).)))))-
@M00200:207:000000000-ALC1F:1:1118:17640:21582 2:N:0:5
TACGAGGGTATCTAATCCTGTTTGCTCCCCTAGCTTTCGCACCTCAGCGTCAGGAACGCGCCAGTCACTCGCTTTCGCCTCCGGCGTTCCTCCTGATATCTACGCATTTCACCGCTTCACCAGGAGTTCCAGTGACCCCTCACGCCCTCAAGCCCGGTATTTTCAGCCGCCGTTCCGTCGGTAAGCGACGGGATTCCACGACTGATTTGCCGAGCCGCCTACGTGCCCTTTACACCCAATATCAGTG
+
CCCCCGGGGGGGGGGGGGGGGGGGGGGGGGGGGGGFGGGGEFFAGGGFGGGGGGGFGGGGGCCGFEFGGGGGCFFGGEFGEGGGFFGGGGGGGGGFEGGGGEFFGGFFFCEFDFGGGFEEFFFGFGFFGGFGGGGD@D>CEDFGDG8DF=EFED?@C@EFAE?<CFFDD5*@3@FGFFGGGGGGDFDDAEGA>GF3ACF@BFFFE)9FE<79>0;)289?F7??B948240.)690--3(4<<ABAA
@M00200:207:000000000-ALC1F:1:1118:23707:22086 2:N:0:5
TACCCGGGTATCTAATCCCGTTTGCTCCCCTGGCTTTCGCGCCTCAGCGTCAATACCGGTCCAGGATGCCGCCTTCGCCACCGGTGTTCCTCCAGATATCTACGCATTTCACCGCTACACCTGGAATTCCACATCTCTCTCCCGGATTCAAGCCTTCCAGTCTCAGACGCAGTTCCCCGGTTGAGCCGAAGGATTTCACGACCGACTTGCAATCCCGCCTACGCGCCCTTTAAACCCACTATCAGTG
+
CCCCCGECFGGGGGGGGGGGGGGGGGGGGGGGDFGGGGGG@BEFGFFGGGGGGGFGGGCGGGGAFFGGGGEEGGGGGGGEGGDG@FFGGGGGGGGGF9BECDFGGGGGGGGFFGG6BFGFGGGGCEGGGGFGGGG,@@8=FCCGEGGDFGFFGGFFC>EECFGGGGEGDCDD>FCCAGDD>D9F46CDEEGDF=B:FEC@@A@BFF9:@3))9=FF?>:???B667029?*.<<6)4:(,,-66<<6
@M00200:207:000000000-ALC1F:1:1118:23523:23581 2:N:0:5
TACTGGGGTATCTAATCCCGTTTGCTCCCCTGGCTTTCGTGTCTCAGCGTCAGCAGGTCCCCAGTCATCTGTTTTCACCGTCGGCGTTCCAAACGATATCTACGCATTTCACCGCTCCACCGTTTGTTCCGATGACCCCTAGACCGCTCAAGACCGCCAGTATGCCCGGCCGTTCCCCGGTTGAGCCGGGGGATTTCACGCGGGCACTTAACGGTCCGCCTACACACGCTTTAAACCCAGTATCAGTG
+
CCCCCGGGGGGGGGGGGGGGGGGGGGGGGGGGGGGGGGGGGGGGGGGGGGGGGGGGGGGGGGGGGGGGGGGGGGGGGGGGGGGGGGGGGGGGGGGGGGGGGGGGGGGGGGGGGGGGGEGGFGGGGGGGGGGGGGGF8FGGGGGGGD6?EGGFGGFGGGGDC7FGGFGEDDGGGFGDFGDGGGGGGF4DEGGF>DFFFCFDFF;@9BF@B>>46>FEFD9?34<777236:C6A9FF<?<05A).44))
@M00200:207:000000000-ALC1F:1:1118:17979:25016 2:N:0:5
TACGGGGGTATCTAATCCTGTTCGCTCCCCACGCTTTCGCGTCTCAGCGTCAGTACCGTCCCAGCAAGCTGCCTTCGCCATTGGTGTTCCTCCCGATATCTACGCATTTCACCGCTACACCAGGAATTCCGTTCTCCCCTGCATACCTCTAGTCTGCCCGTATCAGAAGCAGGCTCGGGGTTAAGCCCCGAGTTTTCACTCCTGACGCGACAAACCGCCTACGAGCCCTTTACACCCAGTATCAGTGAGAC
+
CCCCCGGGGGGGGGGGGGGGGGGGGGGGGGGGGGGGGGGGGGGGGGGGGGGGGGGGGGGGGGGGGGGGGGGGGGGGGGGGGGGGGGGGGGGGGGGEGEGGGGGFGDFGGGGGGGGGGGGGGGGGG8FFGGGGGGGGGGE?D8EDFGEGGGGGGGGGGGFGGGGGGGFGGGGGGFFGFG4CEG<CFFGGDGC3)/+977@EFFEF)(4569BBF?>FFEBFFF2(3514::6)-)*72225-4542)54<9)
@M00200:207:000000000-ALC1F:1:1119:13509:2149 2:N:0:5
TACTGGGGTATCTAATCCTGTTTGCTCCCCACGCTGTCGCGCCTCAGCGTCAGCCACAGCCCAGCGGGCCGCCTTCGCCACCGGTGTTCTTCCGGATCTCTACGCATTCCACCGCTACACCCGGAATTCCGCCTGCCTCTGACATGCTCCAGTCCACCAGTTCGCACGGCCGACTCGGGGTTGAGCCCCGAGCTTTCACCACACGCTTAGCAGACCGCCTACGCGCCCTTTAAACCCAATATCAGTG
+
CCCCCGGGGGGGGGGGGGGGGGGGGGGGGGGGGGGGGGGGGGGGGGGGGGGGGGGGGGGGGGGGGGGGGGGGGGGGGGGGGGGGGEGGGGGGGGGGGGGGGAFGGGGGGGGGGGGGGGGGGGGGGGFGGGGGGGGGGFGGGGGGFGGGGGFGGGGGGFGGGFGGGGGGDEDEGFGGFGGGGGGCFGGGDGGGF@FFF2:=F:FFBFFFF7FA>FFFFF9?:<BFB>09>:3=<BFFB:?:B49BAFF
@M00200:207:000000000-ALC1F:1:1119:16498:2990 2:N:0:5
TACTGGGGTATCTAATCCTGTTTGCTCCCCTAGCTTTCGTGCCTCAGTGTCAAATAAATCGTAGCCACCTGCCTTCGCAATCGGTGTTCTGGATGATATCTATGCATTTCACCGCTACACCATCCATTCCGGCAGCCTCCAATTCTTTCAAGCTTAACAGTATCAATGGCACCTCAACCGTTGAGCGGCTGTATTTCACCACTGACTTATTAAGCCACCTACGCACCCTTTACACCCAATATCAGTG
+
CCCCCGGGGGGGGGGGGGGGGGGGGGGGGGGGGGFGGGGGGGGGGGGGGGFFGGGGGGGGGGGGGFGGGGGGGGGGGGGGGGGGGGFGGGGGGFGGFFGGGGGGGGGGFGGGGGEGGGGGGGGGGGGGGGGGGGGEGGGGGFGDFFFGGGGDFGGGEGGGGGGGGGFFDDDGGFGGGGGGGGGGGGGDGCDGFFGFFAD?FDFFFFFEEEFFEFFFDF5CE=A=DA>FFFEFEFBA=@@:EC?EEEF
@M00200:207:000000000-ALC1F:1:1119:19344:4860 2:N:0:5
TACCAGGGTATCTAATCCTGTTCGCTCCCCATGCTTTCGCTCCTCAGCGTCAGGTAATGCCCAGAGAACCGCCTTCGCCACCGGTGTTCCTCCTGATATCTGCGCATTTCACCGCTACACCAGGAATTCCGATCTCCCCTACCACACTCTAGCTAGCCCGTATCGAATGCAGACCCGAGGTTAAGCCTCGGGCTTTCACATCCGACGTGACAAGCCGCCTACGAGCTCTTTAAACCCAGTATCAGTG
+
CCCCCDGGGFGGDGGGGGGFGGGGGGGGGGGFAFFGGG:FGGGGGG<EFFGDGGGGCAF9FFFDEEECGGCEFGGGDGDGGFC@CFGGG9EGGG5CFFAFFGGGGDGDGGFFGGGCCFDGDDFEGGGGGFG=EGCEFFEGGG8DC=ECGCEFGGGCCDFGGGFGD+:FGGGFFAGDDCCDGGGGGFGGGDDD5?GFFFG6FFF4=B9292FEE@:>>A13(:7<?;>FC)67).=@<::?2A2)64-
@M00200:207:000000000-ALC1F:1:1119:20070:5011 2:N:0:5
TACCAGGGTATCTAATCCTGTTTGCTCCCCACGCTTTCGCGCCTCAGCGTCAGAACCGGACCAGTAAGCCGCCTTCGCCACTGGTGTTCTTGCGAATATCTACGAATTTCACCTCTACACTCGCAGTTCCACTTACCTCTTCCGGTCTCGAGATCTTCAGTATCGAAGGCAATTCCAGGGTTGAGCCCTGGGCTTTCACCCCCGACTTAAAGATCCGCCTACGCGCCCTTTACACCCAGTATCAGTG
+
CCCCCGGGGGGGGGGGGGGGGGGGGGGGGGGGGGGGGGGGGGGGGGGGGGGGGGGGGGGGGGGGGGGGGGGGGGGGGGGGGGGGFFGGGGGGGGGGGGGGGGGGGGGGGGGGGGGGGGGGGGGGGGGGGGGGGGGGGGGGGGGGCEE>FFGGGGGGGGGFGGGGGFGGGGGGGFGGGGGGGGGGGGGGGGGGFFGFFFGFFFFFFFFDFFFF=FFF@FD?D@@BFFFFFFFFFBFF60::A22)66>
@M00200:207:000000000-ALC1F:1:1119:8073:5256 2:N:0:5
TACCGGGGTATCTAATCCTGTTTGCTCCCCACGCTTTCGTGCCTCAGCGTCAATTAACATGTAGTAAGCTGCCTTCGCTATCGGTATTCTATGTCATATCTAAGCATTTCACCGCTACATGACATATTCTGCTTACCTCCATGATATTCAAGACAAATAGTATCAACGGCAGTTTCCGAGTTAAGCTCGGAGATTTCACCACTGACTTACCTGTCCGCCTACGCACCCTTTATACCCAATATCAGTG
+
CCCCCGGGGGGGGGGGGGGGGGGGGGGGGGGGGGGGGGGGGGGGGGGGGGGGGGGGGGGGGGGGGGFGEGGGGGGGGGGGGGGGGGGGGGGGGGGGGGGGGGGGGFGGGGGGGGGGGGGGGGGGFGGGGGGGGGGGGGGGFGGGGGGGGCCFEGGGGFGGGGDFGGGGDGGGDFGGGGGGFDGFGGGGGGGGFFGFFEFFADFFEFFFCEFFFFFAADFFFFFA=BFFFFFFFEFFEE===7@EE??
@M00200:207:000000000-ALC1F:1:1119:9119:5392 2:N:0:5
TACTGGGGTATCTAATCCTGTTTGATCCCCACGCTTTCGTGCCTCAGAGTCAATATTCGTGTAGTGAGCTGCCTTCGCAATTGGTGTTCTATGTCATATCTAAGCATTTCACCGCTACATGACATATTCCGCTCACCTCCACGGTATTCAAGACAGATAGTATCAACGGCAGTTTCCAAGTTAAGCTTGGAGATTTCACCACTGACTTACCTGCCCTCCTACGCACCCTTTAAGCCCAATATCAGTG
+
CCCCCGFCF;8FEGGAFF9EC<FFEFG9CFEFDC@:@ECEFEFF8FDFG@@CC<FAFGG@FGFFECAFGGG,B<AFFCC76?FBC?EFGFDEGD9EEG9@,;EF<AFGFFGEFEBE>FGFFFEEFG9CE9D+4BE=@8,=8=EGGGGFDDEFCC=DFEC8,@=D8CDEGG>+=+=3=3==EF9?D,==DCDGF5BF7*+;55;A@58CEEFC8=*0@A=D58>)8:>A424@98+*:>6:=<C?C??
@M00200:207:000000000-ALC1F:1:1119:4309:6820 2:N:0:5
TACTGGGGTATCTAATCCTGTTTGCTCCCCACGCTTTCGTGCATGAGCGTCAGTGCAGGCCCAGGGGATTGCCTTCGCCATCGGTGTTCCTCCGCATATCTACGCATTTCACTGCTACACGCGGAATTACATCCCCCTCTGCCGCACTCCAGCAATGCAGTCACAGATGCAGTTCCCAGGTTGAGCCCGGGGATTTCACAACTGTCTTACATCACCGCCTGCGCACGCTTTACACCCAATATCAGTG
+
CCCCCGGGGGGGGGGFFGGCFFGGFFGGGGGGGG:FFGG<FGGGCFFFGGGGGGGGGGGGGCEG@CG@F,BFEFGFGGFC@FG7CCFGGEDCGGGGG,AFEFGDFECEAFEFGGGGGGGGGGGGC+ADFGEFG88BEDEGGFFGCCGGGGGDEF,2=B,AE7+2=C?,<EFF++<;FG9;C>*;CDGGD>CC)?C6=7F669;4@>??<8ACCEFFF>BDFF>;091>?7?=<<F79B<BB)).66A
@M00200:207:000000000-ALC1F:1:1119:16124:6952 2:N:0:5
TACTGGGGTATCTAATCCCGTTTGCTCCCCTGGCTTTCGTGCCTCAGTGTCAGGAATTGTCCAGAGACTCGCCTTCGCCACTGGTGTTCCGCTTGATATCTACGCATTTCACCGCTACACCTGGAATTCTGCATCCCTCTCCCGGATTCAAGCCAATCAGTATCAGACGCAGTTCCCAGGTTGAGCCTGGGGATTTCACGTCTGACTTAGTTGGCCGCCTACGAGCCCTTTATACCCAATATCAGTG
+
CCCCC?EEGGGGGGGGGGGGGGGGGGGGGGGGGGGGGGGGDGGGGGGFGGGGGGGGGGGGGGGGGGGGGGCGGGGGGGGGGGGGGGGGGGCGGGGGGGGGGGGGGGGGGGGGGGGGCEFGGGGGGGGGGGGGGGGGGGGGGGGDDC6DGDFFGGGFGGFGGGGGGGGGGGGGGFGGDGGGGGGFGGGGGGGGFFGFFFGFFBFFEFFFE7AEFFFFBFAD@FD=@FFFFFFFEFFFFF65;<5)<E3
@M00200:207:000000000-ALC1F:1:1119:17517:8285 2:N:0:5
TACTAGGGTATCTAATCCTGTTCGCTCCCCACGCTTTCGCTCCTCAGCGTCAGTATCGGCCCAGAGACCCGCCTTCGCCACCGGTGTTCCTCCTGATATCTGCGCATTTCACCGCTACACCAGGAGTTCCGCTCTCCCCTGCCTACCTCTAGTCTGCCCGTATCGGAAGCAGGCTCGGAGTTGAGCTCCGAGTTTTCACTCCCGACGTGACGAACCGCCTACGAGCCCTTTAAACCCAATATCAGTG
+
CCCCCFGGGGGGGGGGGGGGGGGGGGGGGGGGGGEGGGGGGGGGGGGGGGGGGGGGGGGGGGGGGGGGGGGGGGGGGGGGGGGGGGGGGGGGGGGGGGGGGGGGGGGGGGGGGGGGGGGGGGGG<CFGGGGGGGGGGGGGGGGGGGDDGGCFGGGGGGGCECGFGGGGGGGGGFGGGGGGECGFCCFGGGGGF5=FFEGFFFFFFF9@0?F?F>DD@DBFFFBB09>B0<:?<AF51101)6<<6<A
@M00200:207:000000000-ALC1F:1:1119:16687:8467 2:N:0:5
TACGAGGGTATCTAATCCTGTTTGCTCCCCACGCTTTCGTGTCTCAGTGTCAGTTCAGGCCCAGGCGGTTGCTTTCGCCATCGATGTTCCTCCCGATATCTACGCATTTCACCGCTACACCGGGAATTCCGCCGCCCTCTACCGAACTCGAGCTTTCCAGTATCGACTGCAATTCCCAGGTTGAGCCCAGGGATTTCACAACCGACTTAGGAAGCCACCTACACACGCTTTATACCCAATATCAGTG
+
CCCCCGDGGGGGGGGGGGGGGGGGGGGGGGGGGGGGGGGGGGGFGGGGGGGGGGGGGGGGGGGGGGGGGGGGGGGGGGGGGGGGGGGGGGGGGGGGEGGGGGGGGGGGGGGGGEGGGGGGGGGGGGGGGGGGGGGGGGGGGGGGGGGGGGGDGGGGGGGGGGGGGGGGGGGGGFGGGGGGGGGGFFGGGGGGAFGFFFGFFFFFFB>?ECF9<@FFFF0;EEFDFFFFB?FFF<@FFB61?FFFFFF
@M00200:207:000000000-ALC1F:1:1119:2981:9079 2:N:0:5
TACTGGGGTATCTAATCCTGTTCGCTCCCCACGCTTTCGCGCCTCAGCGTCAGTACCGTCCCAGAGAGCTGCTTTCGCCATCGGTGTTCTTCCTGATATCTGCGCATTTCACCGCTACACCAGGAATTCCACTCTCCTCTTCCGGACTCTAGCCAAGTAGTTTCCAACGACCGCTGGAGGTTGAGCCTCCAGATTTCACGTCGGACTTACCTAGCCGCCTACGCGCTCTTTAAACCCAATATCAGTG
+
CCCCCGGGGGGGGGGGGGGGGGGGGGGGGGGGGGGGGGGGGGGGGGFFGGGGGGGGGGGGGGGGGGFGGGGGGGGGGGGGGGGGGFGGGGGGGGGGGGGGGGGGGGGGGGGGGGGGGGGGGGGGGAEDGGGGGGGGGGGGGGGGGGGGGGGGGGGGCGFGGGGGGGFGGFGEGEGDDDGDGGGGGGGGGFGGFFGFFEGFFFFBFBBFFFFFE<AFFFBFFFFFF992:AFF9>FF02<<?FFFAFF
@M00200:207:000000000-ALC1F:1:1119:23337:9369 2:N:0:5
TACGGGGGTATCTAATCCCGTTTGCTCCCCTGGCTTTCGCGCCTCAGCGTCAATGTCGGTCCAGGATGCCGCCTTCGCCACCGGTGTTCCTCCAGATATCTACGCATTTCACCGCTACACCTGGAATTCCGCATCCCTCTCCCGAATTCAAGCCAACCAGTATCGAACGCAGTTCCCGGGTTGAGCCCGGGGATTTCACGTTCGACTTAGCAGGCCGCCTACGCGCCCTTTAAGCCCAGTATCAGTG
+
CCCCCGDEGGGGFFGGG<FFCFFGGGGGGGGGFGFCCFGEGGGGGCEGGGGEGGGGGGGEGCCGFGGGGGGGGGGGGGEFCFGCC@=FFFGGGGGGGFGGGGGGGGGGGGGGGCEGD3@FGCFGGGGGGGGEGGG,@DFF88DGG7@CCFFAECGGGGGGGFFGG>>FGGGGGFGFGCD):9DFGFFGGGDDEBFFF5:AF@FF@DBB<A?>20>DBD>6:((29(4,4?)959@FBBB?AF)).6<
@M00200:207:000000000-ALC1F:1:1119:12359:9830 2:N:0:5
TACTGGGGTATCTAATCCCGTTTGCTCCCCTGGCTTTCGCGCCTCAGCGTCAGATGTGGTCCAGTATGCCGCCTTCGCCACCGGAGTTCCTATCGATATCAACGCATTTCACCGCTCCACCGATAGTTCCGCATACCCCTACCACCCTCGAGGCACCCAGTATCCGAGGCAGTTCTCCAGTTAAGCTGGAGGATTTCACCCCGGACTTGAGCACCCGCCTACGCGCCCTTTAAGCCCAATATCAGTG
+
CCCCCGGGGGGGGGGGGGGGGGGGGGGGGGGFFGEFGGGGGGGGGGFGGGGGGGGGFGGGGGGGGGGGGGGGGGGGGGGGGFGG+CFGGGGGGGGGGGGGGGGGGGGGGGGGGGGGGGGGGGGGGGGGGGCGEGGGGCFFGGGGGGGGGGDGCEGGGGGGGGGGGGDCDGG>DAGGG<:FGG>FFGFGGGGGFFGFFFGFF9BDFFFFE@FFFDFFFF>@?<<>9>6>F0:*6<FFBF0<DFF9<).
@M00200:207:000000000-ALC1F:1:1119:3836:9873 2:N:0:5
TACACGGGTATCTAATCCTGTTTGCTCCCCTAGCTTTCGCACCTCAGCGTCAGGAACGCGCCAGTCGCTCGCTTTCGCCTCCGGCGTTCCTCCTGATATCTACGCATTTCACCGCTTCACCAGGAGTTCCAGCGACCCCTCACGCCCTCGAGCCCGGTATTTTCAGCCGCCGTTCCGCCGGTAAGCGACGGAATTCCCCGACTGATTTGCCGAGCCGCCTACGTGCCCTTTAAACCCAATACCAGTGAGCT
+
CCCCCGGGGGGGGDGGGGGGGGGGGGGGGGGFFGGGGGGGEGGGGGGGGGGGGFGDACGGGGGGGGEE@FGGDFGGGGGGGGGGGGGGGGGGGGGGGGGGFEGGGDEGGGCGGGGGGGGGGGGGGEGGGGGGGEEGGGGG6DFEGGEDGGG>EGFGE>*=D:EFFGGFGGGGC5?FGGGGGG3>6E>/:DCD@@GFF7<B)25>>AAFF>BB;FFD>E>::?:?:B6:B0?F<)=?:6:B:)277>2<)()
@M00200:207:000000000-ALC1F:1:1119:5920:10503 2:N:0:5
TACGCGGGTATCTAATCCCGTTTGCTACCCTAGCTTTCGCGCCTCAGCGTCAATACCGGTCCAGGATGCCGCCTTCGCCACTGGTGTTCCTCCAGATATCTACGCATTTCACCGCTACACCTGGAATTCCACATCCCTCTCCCGGATTCGAGCCTCGCCAGTATCGGACGCAGTTCCCCGGTTGAGCCGAGGGATTTCACGTCCGACTTAGCAGGCCGCCTACGCGCCCTTTACACCCAATATCAGTG
+
CCCCCGGGGGGGGGGGGGGGGGGGGGGGGGGGFGCFGGGGGGGGGGFGGGGGGGGFFGDEGGGGGGFGGGGGGGGGGGCGGGGGFFGGGGGGGCGGFGGGGGFGGGGGGGGGGGGGGGGGGGGGGGGGGGGGGGGGGGGGGCGGEGGGGDGCCEGGGGGGGGFGGD5CCCCEDEFFCCF<ECCDFGGGGGGDEDFA4CGFF;FB@9>9<AB9ADFFBF>048?B>FF149:F<BF??0-8::2<AF<:
@M00200:207:000000000-ALC1F:1:1119:10036:10715 2:N:0:5
TACAGGGGTATCTAATCCCGTTTGCTCCCCTGGCTTTCGCTCCTCAGCGTCAATATTGGTCCAGGATGCCGCCTTCGCCACAGGTGTTCCTCCCGATATCTACGCATATCACCACTACACCGGGAATTCCACTTTCCTCTGCCTCCCTCGAGTTTGCCAGTATGCAAGGACCTCTCCCAGTTGAGCCGGGAGCTTTCACCCTGCACTTAACAAACCGCCTGCACGCCCTTTAAACCCAATATCAGTG
+
CCCCCGGGGGGGGGGGGGGGGGGGGGGGGGGGGGGGGGGGGGGGGGDFGGGGGGGGGGGGGGGGGGGGGGGGGGGGGGGGGGGGGFGGGGGGGGGGGGGGGGGGGGGGGGGGGGGGGGGGGGGGGGGGGGGGGGGGGGGGGGGGGGGGGGGGFGGGGGGFGGGGGGGFFGGGGFGFFGGGGGGFGGGGGGGGEAGFACGFFFFFDFFF=EFFFBFFFFFDB?DFFFFF@FEFEFFFFD@@;CCEFFE
@M00200:207:000000000-ALC1F:1:1119:12997:10756 2:N:0:5
TACTCGGGTATCTAATCCTGTTTGCTCCCCACGCTGTCGCGCCTCAGCGTCAGGGCTGGTCCAGCTGGCCGCCTTCGCCACGAGTGTTCTCCCCTATATCTACGCATTTCACCGCTACACAGGGAATTCCACCAACCTCTCCCAGCCTCAAGTCCCGCAGTTTCTACCGACTTCACACGGTTGAGCCGTGCGCTTTCACAGCAGACACACGCGACCGCCTACGCGCCCTTTAAACCCAGTATCAGTG
+
CCCCCGGGGGGGGGGGGGGGGGGGGGGGGGGGGGFGGGGGGGGGGGGGGGGGGGGGGGGGGGGGGGGGGGGGGGGGGGGGGGGGGGGGGGGGGGGGGGGGGGGGGGGGGGGGGGGGGGGGGGGGGGGGGGGGGGGGGGGGGGGGC?GGGGGGGGGGGGGGGGGGGGGGGGGGGFGGFGGDGGGGFGGGGDGGFFGFFFGFFFFFFFFFFFE03;E>BF>B:?:019BFB?0=9)9@?FF?F4<BF>>
@M00200:207:000000000-ALC1F:1:1119:24882:11026 2:N:0:5
TACCGGGGTATCTAATCCTGTTCGCTCCCCACACTTTCGCTCCTCAGCGTCAGGACATTCCCAGAGAACCGCCTTCGCCACCGGTGTTCCTCCTGATATCTGCGCATTTCACCGCTACACCAGGAATTCCGTTCTCCCCTGAATGCCTCTAGTCTGCCCGTATCGAAAGCAAGCACCGAGTTAAGCCCGGTGTTTTCACTCCCGACGCGACAAACCGCCTACGAGCCCTTTAAGCCCAATATCAGTG
+
CCCCCDGGGGGGGGGGGGGGGGGGGGGGGGGGGGFGGGGGGGGGGGGGGGGGGGGGGFGGGGGGGGGGGGGGGGGGGGGCG8FFFFFGGFGGGGGGGGGGGGGGGGGGGGGGGGGGGGGGEFGEGFFGGGGFGGGGGGGGFGGGCFGGGGGGGGFDEGEEGGFFGGDEDDG?FFGGFGGGGCDCGG>FGGDCEAGFFFGFFFAFF=@;91D>>DFFFEF?6:?B?F04(4:BAFF::::1446)-.6
@M00200:207:000000000-ALC1F:1:1119:12372:11146 2:N:0:5
TACTAGGGTATCTAATCCCGTTTGCTCCCCTGGCTTTCGCTCCTCAGTGTCAGTGTTGGTCCAGGATGCCGCCTTCGCCACCGGTGTTCCTCCAGATATCTACGCATTTCACCGCTACACCTGGAATTCCGCATCCCTCTCCCAATCTCAAGCCATCCAGTATCAGACGCAGTTCCCCAGTTGAGCCGAGGGATTTCACACGGAACTTAAAAGACCGCCTACGCGCCCTTTAAGCCCAGTATCAGTG
+
CCCCCGGGGGGGGGGGGGGGGGGGGGGGGGGGGGGGGGGGGGGGGGGGGGGGGGGGGGGGGGGGGGGGGGGGGGGGGGGGGGGGGGGGGGGGGGGGGGGGGGGGGGGGGGGGGGGGGGGGGGGGGGGGGGGGGGGGGGGGGGGGGGGGGG;DFGGGGGGGGGGGGGGGGGGGGFGGGGGDGGGFFGGGGGGGFFGFFEGFFFBDDFEF==FFFFFFFF>DFFF@FF>B@FFAEFFFFF054<<><BF
@M00200:207:000000000-ALC1F:1:1119:19490:11508 2:N:0:5
TACTGGGGTATCTAATCCTGTTTGCTCCCCACGCTTTCGTGCATGAGCGTCAGTATTGGCCCAGAAGGCTGCCTTCGCCATCGGTGTTCCTCCACATCTCTACGCATTTCACCGCTACACGTGGAATTCCACCTTCCTCTGCCATACTCCAGCACCGTAGTTTCGAGCGCAATTCCCAAGTTAAGCCCGGGGCTTTCACACTCGACTTGCGACGCCGCCTGCGCACACTTTAAGCCCAATATCAGTG
+
CCCCCGGGGGGGGGGGGGGGGGGGGGGGGGGGGGGGGGGGGGGGGGGGGGGGGGGGGGGGGGGGGGGGGGGGGGGGGGGGGGGGGGGGGGGGGGGGGGGGGGGGGGGGGGGGGGGGGGGGGGGGGGGGGGGGGGGGGGGGGGGGGGGGGGGGGGGGGFGGGGGGGGGGGGCGDFGGGGGGGGGGGGGGGGGGFDFFFFGFFFFFFFFDFFF=B=EFBFBFFFFF@FF??ADFF2@??BFFFFFFFFA
@M00200:207:000000000-ALC1F:1:1119:18897:11976 2:N:0:5
TACTGGGGTATCTAATCCCGTTTGCTCCCCTGGCTTTCGCGTCTCAGCGTCAGATTGTCTCCAGTCGCCTGTTTTCACCTTTGGCGTTCCAAACGATATCTACGCATTTCACCGCTCCACCGTTTGTTCCAGCGACCCCTAGACACCTCAAGACACCCAGTATGCCCAGCCGTTCCACGGTTAAGCCGTGGGATTTCACAAGGCACTTAGGCATCCGCCTACACGCGCTTTAAACCCAGTATCAGTG
+
CCCCCGGG:@@FG<AEA<FDCFFEGGGFFEGGGG;FFGEFGCGGGEEFGGGE7EDFGFGGGGGGFGGGGGGCAEFGCACFFGC=FFGGGGGG9FFCCF4,9EEFGGG:=FFAEB7=CGGGCEFGFCEFGCFG?EDE6CEGGG?FGGGGGDG3EFCFGGGGFGDEGAGF+4+:=@GC9F;;@?C:+:?C99DCFF46B<+39@6>BF@)>E=B:5AA=;;;;@3;@F@F;?@FF98A138:99AF944
@M00200:207:000000000-ALC1F:1:1119:14642:12142 2:N:0:5
TACACGGGTATCTAATCCTGTTTGCTACCCACGCTTTCGCGCCTCAGCGTCAGTTGCGGGCCAGGGTGTCGCTTTCGCCACCGGTGTTCCTCTAGATATCTACGCATTTCACCGCTCCACCTAGAGTTCCGCACCCCCCTCCCGCACTCGAGCACCGCAGTCCAGCGCGCCGTTCCGGGGTTGAGCCCCGGAATTTCACACGCCGCTTGCGGCACCGCCTACGCGCCCTTTAAACCCAATATCAGTG
+
CCCCCGGGGGGGGGGGGGGGGGGGGGGGGGGGGGFGGGGGGGGGGGFGGGGGGGGGGGGGGGGGGGGGGGGGGGGGDGGGGGGGFGGGGGGGGGGGGGGGGGGGGGGGGGGGGGGGGGGGGGGGGGGGGGGGGGEGGGGGGGGGGGGDFGFGGGGGGGGGGGGGGGGGDEDGCEGGGGGGEGGFGGGGGGGGD:FFFFGFFFF@;>BFFB>B>BFFFFFFF??FBF0>6?:FFFFF6<?::<<AAA<
@M00200:207:000000000-ALC1F:1:1119:7142:13430 2:N:0:5
TACTAGGGTATCTAATCCTGTTTGATCCCCACACTTTCGTGCCTCAGCGTCAGTTACAGCCTAGTAAGCTGTCTACACTATCGGTGTTCTTGACGATATCTAAGCATTTCACCGCTACACCGTCAATTCCGCCTACCTCGACTGCACTCAAGTCCATCAGTATCAATGCCACCCTCCCGGTTAAGCCGGGATATTTCAGCACTGACTTAATAGACCGCCTACGCACCCTTTACACCCAATATCAGTG
+
CCCCCFGGGGGGGGGGGGGGGGGGGGGGGGGGGGGGGGGGGGGGGGGGGGGGGGGGGGGGGGGGGGGGGGGGGGGGGGGGGGGGEGGGGGGGGGGGGGGGGGGGGGGGGGGGGGDGGGGGGGGGGGGGGGGGGGGGGGGGCEGGGGGGGGGGGGGGGGGGGGGGGGGFFGGGGFGGGGGGGGGGGGGDGGG>FF@FFFGFFFFFFFFFFEFFFFFFFFFFFFFFD@@FFFEFFFFFFF@;3??5CEC
@M00200:207:000000000-ALC1F:1:1119:15597:13435 2:N:0:5
TACGCGGGTATCTAATCCTGTTCGCTCCCCACACTTTCGCTCCTCAGCGTCAGGTAATGCCCAGAGAACCGCCTTCGCCACCGGTGTTCCTCCTGATATCTGCGCATTTCACCGCTACACCAGGAATTCCGTTCTCCCCTGCATACCTCTAGTCTGCCCGTACCCACCGCAGATCCGGAGTTGAGCCCCGGACTTTCACGGCAGACGCGACAAACCGCCTACGAGCTCTTTACACCCAATATCAGTG
+
CCCCCGGGGGGGGGGGGGGGGGGGGGGGGGGGGGGGGGGGGGGGGGGGGGGGGGGGGGGGGGGGGGGGGGGGGGGGGGGGGGGGFGGGGGGGCGGGGGGGGGGGGGGGGGGGGGGGGGGGGGGGGGGGGGGGGGGGGGGGGGGGFGGGGGGGGGFCGGGGGGGGGGGGGGGGGFGGGGCDGGGGGGGGGGGGFFGFF?GFDFFFFFFFFFF9>?FFFFBFBFF?:B9?2<BFDDFF>08::4<A9AA
@M00200:207:000000000-ALC1F:1:1119:11491:14175 2:N:0:5
TACTAGGGTATCTAATCCTGTTTGCTCCCCACGCTTTCGCGTCTCAGCGTCAGTAACGTCCCAGCGAGCTGCCTTCGCCATAGGTGTTCCTCCCGATATCTGCGCATTTCACCGCTACACCGGGAATTCCACTCGCCTCTTCCGAACTCTAGTCCGGCAGTATCGACCGGCATCCCAGGGTTGAGCCCTGGACTTTCACAGCCGACTTACCGGACCGCCTACACGCTCTTTACACCCAATATCAGTG
+
CCCCCGGGGGGGGGGGGGGGGGGGGGGGGGGGGGCGGGGGGGGGGGGGGGGGGGGGGGGGGGGGGGFGGGGGGGGGGGGGGGFGFFGGGGGGGGGGGGGGGGGGGGGGGGGGGGGGGGGGGGGGGGGGGGGGGGGGGGGGGGGGGGGGGGGGGGGGGGGGGGGGGGGGGGGEDFGGGGFGGGGGGGGGGGGGFFGFFCGFF?FEFFFFFFFF02>EFFFFFFFFFFFFFFBFBABF>16?0<A>AFF
@M00200:207:000000000-ALC1F:1:1119:12280:14973 2:N:0:5
TACTCGGGTATCTAATCCCGTTTGCTCCCCTAGCTTTCGCGCCTCAGCGTCAGAAAAGGTCCAGCACGCCGCTTTCGCCACCGGAGTTCCTGTAGATATCAACGCATTTCACCGCTCCACCTACAGTTCCGCATGCCCCTACCTTCCTCGAGGCCGACAGTATCTAAGGCAGTTCCACGGTTGAGCCGTGGGATTTCACCCCAGACTTGTCAGCCCGCCTACGCGCCCTTTAAGCCCAGTATCAGTG
+
CCCCCGGGGGGGGGGGGGGGGGGGGGGGGGGGGGGGGGGGGGGGGGGGGGGGGGGGGGGGGGGGGGGGGGGGGGGGGGGGGGGG7FFGGGGGGGGGFGGGGGGGG7FGGGGGGGGGGGGGGGGGGGFGGGGGGGGGFGGGGGGGGGGGGGG>EGGGDGGGGGGGGGGGGGGGGFGGGGGGGGGCFGGGGGGGAFGFFFGFFFF34@FEFFFFEFFB>FFFFF@F;>FFFFFFAAFFFFFFFFAFFAA
@M00200:207:000000000-ALC1F:1:1119:22986:15020 2:N:0:5
TACACGGGTATCTAATCCTGTTCGATCCCCACGCTTTCGTGCCTCAGCGTCAATCCAGGTCTAGCCAGCTGCCTTCGCAATTGGTGTTCTATGGCATATCTATGCATTTCACCGCTACATGCCACATTCCGCTGACCTCATCCTAATTCTAGCACAGCAGTATCAAAAGCAATTTTACGGTTGAGCCGCAAACTTTCACTCCTGACTTACTTGCGCCGCCTACGCACCCTTTAAACCCAATATCAGTG
+
CCCCCFCEGGGGGGGGGGGGGGGDFFGGGGGGGG@CFGGGGGGGGGGGEGEGGGGGGGGGGGGGGGGGGGGFGGGGGGG:BEFGGGFEFGCGGGGFFGGGGFGGGGGGGGGGGGGGGGGGGGGGGGFFFGEGEGGFGGGGGEGGGGGGGGGGGGGFFFGGGGGGGGGGGFGGGFGFFFDDGGGGGGGDGGDDFFFFFF;=ACFFECFFFFFAECDA9B=9>@=2229@9=@F4?6F;;;?FFEC66C3
@M00200:207:000000000-ALC1F:1:1119:17395:17591 2:N:0:5
TACTCGGGTATCTAATCCTGTTTGATCCCCACACTTTCGTGCCTCAGCGTCAGTTAGAGCTTAGTTAGCTGTCTACACTATCGGTGTTCTTGACGATATCTAAGCATTTCACCGCTACACCGTCAATTCCGCCAACCTCAACTCTACTCAAGTCCTGCAGTATCAATGCCACCCTCCCGGTTAAGCCGGGATATTTCAGCACTGACTTATAGGACCGCCTACGCACCCTTTAAACCCAATATCAGTG
+
CCCCCGGGGGGGGGGGGGGGGGGGGGGGGGGGGGGGGGGGGGGGGGFGGGGGGGGGGGGGGGGGGGGGGGGGGGGGGGGGGGGGGGGGGGGGGGGGGGGGGGGGGGGGGGGGGGGGGGGGGGGGGGGGGGGGGGGGGGGGGGGGGGGGGGGGGGGGGGGGGGGGGGGGFDGGGFGGGGGGGGGGGCGGGGDDFFGFFC7FFFAFEEFFFFFFEEF>AFFFFFFFFFFFFFFFFEFFFFD@@??EEEF
@M00200:207:000000000-ALC1F:1:1119:4816:17613 2:N:0:5
TACTAGGGTATCTAATCCCGTTTGCTCCCCTAGCTTTCGCGCCTCAGCGTCAAGAACAGGCCAGGAAGTCGCCTTCGCCACTGGTGTTCCTCCCGATATCTACGCATTTCACCACTACACCGGGAATTCCACTTCCCTCTCCTGCCTTCGAGTCGATCAGTATCGAGTGACCCTCCCCAGTTGAGCCGGGGGCTTTCACACTCGACTTGAACGACCGCCTGCGCGCTCTTTAAACCCAGTATCAGTG
+
CCCCCGGGGGGGGGGGGGGGGGGGGGGGGGGGFGGGGGGGGGGGGGFGGGGGGGGGGGGGGGGGGGGGGGGGGGGGGGGGGGGGGGGGGGGGGGGGGGGGGGGGGGGGGGGGGGGGGGGGGGGGGGGFGGGGGGGGGGGGGGGGGGGGGGGGGGGGGGGFGGGGGGGGGFGFGFGGGEFDGFFGCFGGGGGGBBGAF<FFA;FFDFFFAF9@@FFFFFB?B:2>BF9BFFF*<<?FB???D<AF9<>
@M00200:207:000000000-ALC1F:1:1119:20321:19107 2:N:0:5
TACTAGGGTATCTAATCCTGTTCGCTCCCCACGCTTTCGTGCCTCAGCGTCAGTTACAGCCTAGTAAGCTGCCTTCGCAATCGGTGTTCTTGACGATATCTATGCATTTCACCGCTACACCGTCAATTCCGCCTACCTCATCTGTACTCAAGCCCTGCAGTATCAATGGCACCCTCTCAGTTAAGCTGAGATATTTCACCACTGACTTACAGGGCCACCTACGCACCCTTTACACCCAGTATCAGTG
+
CCCCCGGGGGGGGGGGGGGGGGGGGGGGGGGGGGFGGGGGGGGGGGGGGGGGGGGGGGGGGGGGGGGGGGGGGGGGGGGGGGGGGGGGGGGGGGGGGGGGGGGGGGGGGGGGGGGGGGGGGGGGGGGGGGGGGGGFGGGGGGGGGGGGGGGGGFGGGGGGGGGGGGGGGGGGGFGGGGGGGGGGGGGGGGGGFFGFFFCFFFFFFFFFFFFEFDFEFFFFEEFBFFFAFBEFF?FA@FFBFEEECEE
@M00200:207:000000000-ALC1F:1:1119:11027:19180 2:N:0:5
TACGGGGGTATCTAATCCTGTTTGCTCCCCACGCTGTCGCGCCTCAGCGTCAGTACTGGCCCAGTCGACCGCCTTCGCCACCGGTGTTCTTCCGGATCTCTACGCATTCCACCGCTACACCCGGAATTCCATCGACCTCTACCAGACTCAAGCCTCCCCGTTCGCACGGCAGACTCGGAGTTAAGCCCCGAGCTTTCACCGCACGCGTGAAAAGCCGCCTACGCGCCCTTTATACCCAATATCAGTG
+
CCCCCDGGGGGGGGGGGGGGGGGGGGGGGGGGGGGGGGGGGGGGGGGGGGGGGGGGGGGGGFECFFFDGGGGGEGGGGGGGGGGFGGGGGGGGGGGGGGGGGG?FGGGGGGGGGGGGGGGGGGGGGGGGGGGGGGEGGGGGGGGGGGGGGGGG*AFGGGGGGGEDGGGGGGGGFFGFE53CFCCGGGGGG55>EGFFFGB39DE>9>;FBFFF:FFB@>FF?6>;99BF:7*-68F??B:B4<92:9
@M00200:207:000000000-ALC1F:1:1119:8267:20033 2:N:0:5
TACTAGGGTATCTAATCCCGTTCGCTACCCTGGCTTTCGTGCATCAGCGTCAGTAGAGACCCAGTAAGCCGCCTTCGCCGCAGGTGTTCCTCTCGATATCTACGCATTTCACCGCTACACCGAGAATTCCAGTTGCCCCTTCTGCACTCTAGCCCCGCAGTATCGGCTGACCTTTCCGAGTTAAGCCCGGAGATTTCACAGTCGACTTGCGGAGGCCGCCTACGCGCCCTTTAAACCCAGTATCAGTG
+
CCCCCGGGGGGGGGGGGGGGGGGGGGGGGGGFGGGGGGGGGGFGGGGGGGGGGGGCEGGGDFGGGGGGGEFGGGGGGGGGGEFGAFGGGGFGEGGGGGGGGGGGGGGGGGGGGGCEGGGGGDFGEGGGGFCED=DGGFGGDFAFGGGGGGGGG8EECGGGGGGGGDDDGFGF7>:DGGG>FDDFGGGGGDGG4FC6:5CA+828>=@?34>6>BEBFFB:2:??F9>FB>:F9)1??::6(66<26AA
@M00200:207:000000000-ALC1F:1:1119:12480:20138 2:N:0:5
TACAGGGGTATCTAATCCCGTTTGCTCCCCTGGCTTTCGCTCCTCAGCGTCAATACCGGTCCAGGATGCCGCCTTCGCCACCGGTGTTCCTCCAGATATCTACGCATTTCACCGCTACACCTGGAATTCCGCATCCCTCTCCCGGATTCAAGCCATCCAGTATCAGACGCAGTTCCCCGGTTGAGCCTGGGGATTTCACGTCTGACTTAGTTGGCCGCCTACGAGCCCTTTAAGCCCAGTATCAGTG
+
CCCCCGGGGGGGGGGGGGGGGGGGGGGGGGGGGGFGGGGGGGGGGGGGGGGGGGGGGGGGGGGGGGGGGGGGGGGGGGGGGGGGFGGGGGGGGGGGGGGGGGGGGGGGGGGGGGGGGGGGGGGGDGGGGGGGGGGGGGGGGFGGGEC6EFGGGGGGGGGGGGGGGGDFGGGDGFGGGGGGEGGGGGGGGGGGFFGAFCGFFBFF=CFEFFFFFFFA>D@@F@@?FFFFFFFFFFF@B??FFBDDAFA
@M00200:207:000000000-ALC1F:1:1119:22555:20339 2:N:0:5
TACGCGGGTATCTAATCCCATTCGCTCCCCTAGCTTTCGCTCATCAGCGTCAATGCCGGTCCAGGATGCCGCCTTCGCCACCGGTATTCCTCCAGATATCTACGCATTTCACCGCTACACCTGGAATTCCAGGCTCCCCTCCCATCCTCAAGCAAAGTAGTTTCGGGCGCAATTCCTCGGTTAGGCCGAGGGATTTCACACCCGACTTACAATGCCACCTACACGCGCTTTAAACCCAGTATCAGTG
+
CCCCCGGGGGGGGGFFGGGGGGGGGGGGGGGFGGGGGGGGCFCC@FCFFGFGGGGGGGGGDGGGGGGGGGGECFEGGDG@EEEDCCFDEFFFFFGGGGGGGGFGCEGGG,EEFEEEGGFGFGGGCFGGGGGFGCEEGGED+@EGFGFF,2>F89CE?EAFGFGGGDGC>ED57AGGGFG4EDCD4EGDGGGG3AGF69FFA8>:9B9<<>+93)604F:B?(.8:9969<466:=54:(8AFA99A2
@M00200:207:000000000-ALC1F:1:1119:21462:22762 2:N:0:5
TACGCGGGTATCTAATCCTGTTTGCTCCCCACGCTTTCGCTCTTTAGCGTCAGATACGAGCCAGTGCGTCGCTTGCGCCACCGGTGTTCTTTCCAATATCTACGAATTTCACCTCTACACTGGAAATTCCACGCACCTCTCTCGTCCTCAAGCCCTTCAGTCCCAAATGCAATTCCCGAGTTAAGCTCGGGGCTTTCACATCTGACTTGAAAAGCCGCCTACGCGCCCTTTACACCCAATATCAGTG
+
CCCCCGGGGGGGGGGGGGGGGGGGGGGGGGGGGGGGGGGGGGGGGGGGGGGGGGGGGGGGGGGGGGGGGGGGGGGGGGGGGGGGGGGGGGGGGGGGFCFGGGGGGGGGGGGGGGGGGFGGGFGGGFGGGGGGGGGGGGGCFGGGGGGGGGGGGGGGGGGGGGGGGGFGGGGGGFFGGG9DGGGGFGGGG>CGFFGFFFGFFFFFCEF<<EFF@EFFFFFFFFDFFFFF9::FBDFF>0:?FBAFAAF
@M00200:207:000000000-ALC1F:1:1119:10910:24522 2:N:0:5
TACAAGGGTATCTAATCCTGTTTGCTCCCCACGCTTTCGTGCATGAGCGTCAGTATTGGCCCAGAAGGCTGCCTTCGCCATCGGTGTTCCTCCACATCTCTACGCATTTCACCGCTACACGTGGAATTCCACCTTCCTCTGCCACACTCGAGCCAAGTAGTTTCGAGCGCAATTCCCAAGTTAAGCCCGGGGATTTCACACTCGACTTGCTCAGCCACCTGCGCACACTTTAAACCCAGTATCAGTG
+
CCCCCGGGGGGEEFGGDGFE<ECEFGGFGGGGGG7FFGGGGGGGGFFFGCFFCFFGFFG?FGCFGGGGGFGGGGCGGGGGGGGGFGGGGGGGGGGFFGGGGGGG+B=@;AFFFFG6EGGGD>=??CAFEFFFFGGDDF=DFFC?DEGGGF,@C>GGGGGCEFDG>FC6CCD>DFGFGGGGF9CFGFF69D>C>4?F>EC>FDA49AF9=EAE?=))8A92((596;@;874CE9AF<(3@<5)93<<
@M00200:207:000000000-ALC1F:1:2101:20877:2367 2:N:0:5
TACGAGGGTATCTAATCCTGTTTGCTCCCCACGCTTTCGCGCCTCAGCGTCAGTACCGGTCCAGTGAGCCGCCTTCGCCACTGGTGTTCTTCCCGATCTCTACGCATTCCACCGCTACACCGGGAATTCCATCTGCCTCTACCGTGCTCGAGCCCGACAGTTTAGAAGGCAGCCCTGCGGTTGAGCCGCAGGATTTCACCCCCTACTTATCAGGCCGCCTACGCGCCCTTTATACCCAATACCAGTG
+
CCCCCGGGGGGGGGGGGGGGGGGGGGGGGGGGGGGGGGGGGGGGGGGGGGGGGGGGGGGGGGGGGGGGGGEGDGGGGGGGGGGGGGGGGGGGGGGGGGGGGGGDGGGDGGGGF7E>CFGGGGGGGEFGGGGCFDGGGGGFGGGGGGGFGFGCEDFDDGGGG+BFFCDFF,6@B97AFGGFGGGGFGFFGFGEDFF@F?FEDFF;<DECF6;?EFFFFE1::??,296;F7?>2)0:7?:??))434)
@M00200:207:000000000-ALC1F:1:2101:16255:3423 2:N:0:5
TACTGGGGTATCTAATCCTGTTTGCTCCCCACGCTGTCGCGCCTCAGTGTCGGCTATTGAGCCCTTGCGAGCCCACCGCCCAGCAGACCGCCTTCGCCACTGGTGTTCTTCCGGCTCTCTACGCATTCCACTGCTACACCCGGTATTCCAGCTGCCTCTACGGTGCCCAAGCGACACAGTCGCCGCGGCCGATTTGGAGTTGAGCCCCAGACTTTCACCCACCCCTCATCCCGCCACCTACGCGCCCTTT
+
C,AB<EFGGGGGC<FEE<,@FFD@F@A@FB8@FF>,8F,,@FC:FEGGFGDFGD?:,C@DGG,C,E8DC+F:+4,8@@F@=7A,=,,,4@CF7+,4CFG?B,=F<9+4@9,FCE6=CE,7>E+6@+8,8@E9DDFGF?=9=@=++6,+?;,,,099+D9::?5FF>C,*4*<>59*9**;CC*:BC5>DB):6.)/+/)4,>)/3((32(,8):**4/52(((-4((4-)61<0))-33(.(10((--,2
@M00200:207:000000000-ALC1F:1:2101:13832:4319 2:N:0:5
TACGAGGGTATCTAATCCTGTTCGCTCCCCACGCTTTCGTGCCTCAGCGTCAGTTACAGCCTAGTAAGCTGCCTACGCAATCGGTGTTCTGGATGGTATCTATGCATTTCACCGCTACACCATCCATTCCGCCTACCTCGTCTGTACTCAAGCCTTACAGTATCCATGGCAGTTCAACAGTTGAGCTGTTGGCTTTCACCACGGACTTATAAAGCCGCCTACGCACCCTTTACACCCAATATCAGTG
+
CCCCCGGGGGGGGGGGGGGGGGGGGGGGGGGGGGGGGGGGGGGGGGGGGGGGGGGGGGGGGGGGGGGGGGGGGGGGGGGGGGGGGGGGGGGGGGGGGGGGGGGGGGGGGGGGGGGGGGGGGGGGGGGAFGGG>CGGGGFBFGGGGGGFGFGGGGGGGGGGGGFGFGGGFFF>DEFFFGFFEGFGFGFFGFGF@AFFFFFE@F==9BFEFFFFFEAFFBFFFFA>DF>DBF==EEF;>D;@@5?CC66
@M00200:207:000000000-ALC1F:1:2101:4765:4484 2:N:0:5
TACTGGGGTATCTAATCCCGTTTGCTCCCCTAGCTTTCGCGCCTCAGTGTCAGAACTGGTCTAGCTGGCCGCCTTCGCCACGAGTGTTCTCCCCCATCTCTACGCATTCCACCGCTACACCCGGAATTCCATCTGCCTCTACAGTGCCCAAGCCGCACAGTCGCCGCGGCAGATCCGGAGTTGAGCTCCGGACTTTCACCGCGGCCTTATGCTGGCCACCTACGCGCCCTTTAAACCCAATATCAGTG
+
CCCCCGGGGGGGGGGGGGGGGGGGGGGGGGGGGGGGGGGGGGGGGGGGGGGFGGGGGGGGGGGGGGGGGGGGGGGGGGGGGGGGGGGGGGGGGGGGGGGGGGGGGGGGGGGGGGGGGGGGGGGGF8DFGGGGGFGGGGGFGGGFCFGFGFGGGGGGGGGDGGFG>GGGEGDF>EGFFCC6EFFDFGF;FF:5>FFCFCFFDF@9@B@?FFFFBFFFFFBB?>?6>>0>6025>A4DFFFBF?>DF<4<
@M00200:207:000000000-ALC1F:1:2101:12749:4802 2:N:0:5
TACGAGGGTATCTAATCCTGTTCGCTCCCCACACTTTCGCTCCTCAGCGTCAGGTCATGCCCAGAGAACCGCCTTCGCCACCGGTGTTCCTCCTGATATCTGCGCATTTCACCGCTACACCAGGAATTCCGTTCTCCCCTGCATACCTCTAGTCTGCCCGTATCGAAAGCAAGCCAGGTGTTAAGCACCTGGTTTTCACTCCCGACGCGACAAACCGCCTACGAGCCCTTCAAACCCAATATCAGTGCAAT
+
CCCCCGGGGGGGGGGFGGGGGGGGGGGGGGFGDGGGGGGGGGGGGGGGGGGGGGGGGGGGGGGGAFGGBGGGGGGGGGGGG?FEC@FGGGGGGGGGGGGGGGGGGGGDFGGGGGGGGGGGGGGGGGGGGGF>DFGGEGGFGCFDGGGFGFGGFGGGGG6+CDFGEGFGFGFF*89FF7DF:>;DFGFAFFGF@FFBFCFEF=D2=((/-:@BF;AFBF9<6;3<?F><<?(845FGFFB?:4A))66)).)
@M00200:207:000000000-ALC1F:1:2101:11810:5077 2:N:0:5
TACGGGGGTATCTAATCCTGTTCGCTCCCCATGCTTTCGCTCCTCAGCGTCAGTTGCGGCCCAGTGACCTGCCTTCGCCATCGGTGTTCCTCCTGATATCTGCGCATTCCACCGCTACACCAGGAATTCCAGTCACCCCTACCGCACTCTAGTCTGCCCGTACCCACTGCAAGCCCAAGGTTGAGCCTTAGGTTTTCACAGCAGACGCGACAAACCGCCTACGAGCTCTTTAAACCCAATATCAGTGAGA
+
CCCCCGGGGGGGGGGGGGGGGGGGGGGGGGGGGGGGGGGGGGGGGGGGGGGGGGGGGGDGGGGGGGGGGGGGGGGGGGGGGGGGGGGGGGGGGGGGFGGFGGGGGGGGGEFFGGGGGGGGGGGGGGGGGGGGDFGGGGG??FGGGGGBGF7@FGGGGGGGGGFGFFGGFGFFFB*@AFDFFGDGACFFG4FFEFF>FEFEEFFFBFFBF>FFF1FFFB06<?06:B>FFF2<9AFD??6:2<<>A<9>><
@M00200:207:000000000-ALC1F:1:2101:16424:5483 2:N:0:5
TACGGGGGTATCTAATCCTGTTTGATCCCCACACTTTCGTGCCTCAGCGTCAGTTACAGCCTAGTAAGCTGCCTTCGCTATAGGTGTTCTTGACGATATCTAAGCATTTCACCGCTACACCGTCAATTCCGCCTACCTCATCTGTACTCTAGCCCCGCAGTATCAATGCCACCCTCCCAGTTAAGCTGGGATATTTCAGCACTGACTTCCAGGGCCGCCTACGCACCCTTTAAACCCAATATCAGTG
+
CCCCCGGGGGGGGGGGGGGGGGGGGGGGGGGGGGGGGGGFDGGGGGGEFGGGGGCFGGGGGGGGGGGG,6BEGGGGGGGGGGGGGGGGGGGG9F7CGGGGGGFGGGGGGGGGGGGGGGGGFGGGGGGGGFGG=C8FGGGDDGEFGFFFGFGGFFFCGGG+==D@D?@CFG?FF8?FE7;>FFGGFGFAG*;>@FFC9A9684>=BFFA*6AE:>B>@FF@?D2(2>><1@;>F7FGF67@857CEF?
@M00200:207:000000000-ALC1F:1:2101:15153:7302 2:N:0:5
TACCGGGGTATCTAATCCCGTTCGCTACCCTGGCTTTCGTCCCTCAGCGTCAGAAAACCCCCAGTGAGCCGCCTTCGCCTCCGGTATTCCTGATGATATCAACGCATTTCACCGCTCCACCATCAGTTCTGCTCACCTCTAGGTTCCTCAAGCACGGTAGTTTGGAGCGCAATTCCTCGGTTGAGCCGAGGGCTTTCACACCCCACTTTCCGCGCCGCCTACGGACTCTTTAAACCCCATATCAGTG
+
@CCCCEGEGCFGA<EFGGGGF8FBEGEGCCFFEFC@FFGEF@F<CEFGF,,6@FGFGG:FCGGGGFAFGDG:=?EFDGGDEGGGCGGGGGGA<<FD9EGGGEGCEE7?D9EFFGGGGGGFFF,EEE4@EGGDDFGC,=DFFFGDFGFB8D?FF6??DFFDDFFGFCCF?7A59@GFA>D5C7CC>7;B>BC4=;4(;?AEFF=((4=E8?EDF(=DFFF(4:<FFFBF24<4<A4<1123<<<)2<<
@M00200:207:000000000-ALC1F:1:2101:10862:9975 2:N:0:5
TACACGGGTATCTAATCCCGTTCGCTCCCCTAGCTTTCGCGCCTCAGCGTCAGTGTCGGCCCAGCAACCCGCCTTCGCCGCAGGTGTTCCTCTTGATATCTACGCATTTCACCGCTACACCAAGAATTCCAGTTGCCCCTTCCGCACTCTAGCCCCGCAGTATCAGTTGACCTTTCCGAGTTAAGCTCGGAGATTTAACAACTGACTTGCGGACGCCGCCTACGCGCCCTTTACACCCAATATCAGTG
+
@CCCCGGGGDCDFGGGG9FEGGGGGGGGGGGGGG<FGGFGEEEGGGGFE@@F@FGGGGGG@FGGGGGGGGGDCGGGGCFF:@:CFCFGGGCFGFGGGG9;EFGFGEGGGGG9ECEGGGFF8BCGFGDDFGGGGGGGFGGFG8D6EDE96+@EF7CDD6CCED9;FGC,+@CFF@GFFGG?FDG:9>:AD>DB=AF4+98CEFEE<EE3)9396>:B0:6>F???0036>9<3<)9;23:??))64444
@M00200:207:000000000-ALC1F:1:2101:4314:10236 2:N:0:5
TACAAGGGTATCTAATCCTGTTTGCTCCCCACGCTTTCGCGTCTCAGCGTCAGTCATCGTCCAGATCGCCGCCTTCGCCACCGGTGTTCCTCTCGATATCTACGAATTTCACCTCTACACCGAGAATTCCACGATCCTCTCCGAGACTCTAGCTTTGCAGTTTCGGGTGCACTTCCCCGGTTGAGCCGAGGGCTTTCACATCCGACTTGCATAGCCGCCTACACGCGCTTTACACCCAATATCAGTG
+
CCCCCGGGGGGGGGGGGGGGGGGGGGGGGGGGGGGGGGGGGGGGGGGGGGGGGGGGGGGGGGGGGGGGGGGGGGGGGGGGGGGGGGGGGGGGGGGGGGGGGGGGGGGGGGGGGGGGGGGGGGGGGGGGGGGGGGGGGGGFGGGGGGGFGFGGGGGGGGGGGGBFACGGFGFFAEGFFGGD>DGGFGFFG>DFFFF=FCFFEFFFFFBDFFEF3)=ABFB6;D@3;>BF;?BFA>?DBBF?D2:A2A<
@M00200:207:000000000-ALC1F:1:2101:18199:10689 2:N:0:5
TACGGGGGTATCTAATCCCGTTTGCTCCCCTGGCTTTCGCTCCTCAGCGTCAGTAATGGTCCAGGATGCCGCCTTCGCCACCGGTGTTCCTCCAGATATCTACGCATTTCACCGCTACACCTGGAATTCTGCATCCCTCTCCCGGATTCAAGCCATCCAGTATCGGACGCAGTTCCCAGGTTGAGCCTGGGGATTTCACGTCCGACTTAGTTGGCCGCCTACGAGCCCTTTAAACCCAATATCCGTG
+
CCCCCGGGGGGGGGGGGGGGGGGGGGGGGGGGGGGGGGGGGGGGGGGGGGGGGGGGGGGGGGGGGGGGGGGGGGGGGGGGGGGGGEGGGGGGGGGGGGGGGGGGGGGGGGGGGGGGGGGGGGGF:EGGGFFGGGGGGGGFGGGGGGGFGFGFGFGFGGGGGGFGFGGGFGFFFFGFFGGFFGGGFGFFGFDDFFFFFCFBBBF@691169??4@FFBEBFFFFFBFFF??F>4:=4?:60)6).4<F
@M00200:207:000000000-ALC1F:1:2101:28345:12126 2:N:0:5
TACTAGGGTATCTAATCCCGTTTGCTCCCCACGCTTTCGCGCCTCAGCGTCAGGAATTGCCCAGAGACCCGCCTTCGCCACCGGTGTTCCTCCCGATCTCTACACATTTCACCGCTACACCGGGAATTCCAGTCTCCTCTGCAATCCTCAAGAACGGCAGTATCGATCGACGATCCTCAGTTGAGCCGAGGGATTTCGCGACCGACTTGCCATCCCGCCTACGCGCCCTTTAAACCCAGTATCAGTG
+
CCCCCGGGGGGGGGGGGGGGGGGGGGGGGGGGGGGGGGGGGGGGGGGGGGGGGGGGGGGGGGGGGGGGGGGGGGGGGGGGGGGGGCFGGGGGGGGGGGGGGGGGGGGGGGGGGGGGGGGGGGGGGGGGGGFGGGGGGGGFGFGGGGDF+<EFFGGDDGDDFFCCFGGGFGFFF>FD>FGACFGGFFFECBCDFFFFA=B;>6>F1:91<A:92?FFBFFFF:BB>>B9>BBFA9?9?B?BFDF24:)
@M00200:207:000000000-ALC1F:1:2101:14751:12546 2:N:0:5
TACGGGGGTATCTAATCCCGTTTGCTCCCCTGGCTTTCGCTCACTCAGCGTCAATACCGGTCCAGGATGCCGCCTTCGCCACCGGTGTTCCTCCAGATATCTACGCATTTCACCGCTACACCTGGAATTCCGCATCCCTCTCCCGGATTCAAGCCATCCAGTATCAGACGCAGTTCCCCGGTTAAGCCGAGGGATTTCACCCGCCACTTGAATAGCCGCCTACGCGCCCTTTAAACCCAGTATCAGTG
+
CCCCCGGGGGGGGGGGGGGGGGGGGGGGGGGGGGGGGGGGGGGGGGGGGGGGGGGGGGGGGGGGGGGGGGGGGGGGGGGGGGGGGCEEGGGGGGGGGGGGGGGGGGGGGGGGGGGGGGGGGGGGGGGGGGGGGGGGGGGFGFGGGGGFGFDEAFGFGFGGGGFGFGGFFEF>BAGFFGGFGGGGFGFFGDGF@>A@FFFEE6@BFFFFFFF04447?D>9:<??>BF>FFFFA4FG:?(2:<2<2::6
@M00200:207:000000000-ALC1F:1:2101:25982:13755 2:N:0:5
TACGCGGGTATCTAATCCTGTTCGCTCCCCACACTTTCGCTCCTCAGCGTCAGGTCATGCCCAGAGAACCGCCTTCGCCACCGGTGTTCCTCCCGATCTCTACACATTTCACCGCTACACCGGGAATTCCATCTTCCTCTCCGGGACTCCAGAGAAGCAGTCCCGGGCGCAGTTCCTCGGTCGGGCCGAGGGATTTCACACCCGACTTACCTCCTCGCCTACGCGCCCGTTAAACCCAATATCAGTGACAT
+
CCCC8BEBFBFGFFCDDE96EEFEG:CCEEAFDGGGGGGG,EEB<F@FFF7FGG@@CE<,EFFDFGCE@@F+CCEFFGFEFEFDE@FGGG9E,@=C:@FFAEFGGD:ACCEGGGGGGGGGGG+@@B,8D9FGGFFCECG++@EDG+:*5*2@9>FCFCFCC**4<CDGFGEFFEG68+*04*:C38557):0,)02729:?F(21>(2>>:4)4)04>(38?0(4;0((-(4-)0C::(32<A24)-))))
@M00200:207:000000000-ALC1F:1:2101:12442:14287 2:N:0:5
TACTGGGGTATCTAATCCTGTTTGCTCCCCACGCTTTCGTGCATGAGCGTCAGTGTTGGCCCAGAAGGCTGCCTTCGCCATCGGTGTTCCTCCAGATCTCTACGCATTTCACCGCTACACCTGGAATTCCACCTTCCTCTGCCACACTCCAGCATCGTAGTTTCGAGCGCAATTCCCAAGTTAAGCTCGGGGCTTTCACACTCGACTTGCAACGCCGCCTGCGCACACTTTAAGCCCAATATCAGTG
+
CCCCCGGGGGGGGGGGGGGGGGGGGGGGGGGGGGGGGGGGFGGGGGGGGGGGGGGGGGCFEFGGGGGGGGGGGGGGGGGGGGGGGGGGCFGGGGGGGGGGGFGGGEEFGGGGGGGGGGGGGGGGGGGGGGGGGGGGGGGFGGGGGGGFGFGGGGGGGGFDEGFGEFGGFGF5?EFFFDCAFF9CFFFFGACB@>FEFCFCB@B=4A2->C>>B>FFFFFD<09>BF>;@)75)4A>=F;BFAFAA<B
@M00200:207:000000000-ALC1F:1:2101:9894:14384 2:N:0:5
TACTCGGGTATCTAATCCCGTTTGCTCCCCTGGCTTTCGCGCCTCAGCGTCAATGTCGGTCCAGTGAGCCGCCTTCGCCACTGGTGTTCCTCCCAATATCTACGCATTTCACCGCTACACTGGGAATTCCACTCACCTCTCCCGGTCTCAAGCCAAACAGTCTGGCAGGCAGTTCCGAGGTTGAGCCTCGGGATTTCACCCCTGACTTAACGATCCGCCTGCGTGCGCTTTAACCCCAGTATCAGTG
+
CCCCCGGGGGGGGGGGGGGGGGGGGGGGGGGGGGGGGGGGGGGGGGGGGGG>FGGGGGGGGGGGGGGGGGGGGGGGGGGGGGGGGGGGGGGGGGGFGFGGGGGGGGEGG9@FFGGGGGGGGGGGGGGGGGGGGGGGGGGFGFDGGGGEGFGGGFGGCGGFGGFFFGGE>GFBFEGFFGGFGDG>AGF5FFGFF4AEFCFE2>BFBEFE:4>=>BF>?F@DFD1;@D>@@6?C5)2;(-44)56245)
@M00200:207:000000000-ALC1F:1:2101:14061:14453 2:N:0:5
TACAAGGGTATCTAATCCTGTTTGCTCCCCACGCTTTCGTACCTCAGTGTCAGTGTTGGTCCAGGTAGCCGCCTTCGCCACTGGTGTTCTTCCCGATATCTACGCATTTCACCGCTACACCGGGAATTCCAGTCTCCTCTGCATCCCTCAAGAACGGCAGTATCGGCCGACCCCCCTGAGTTGAGCCCAGGGATTTCACGACCGACTTGCCATCCCGCCTACGCGCCCTTTAAACCCAATATCAGTG
+
CCCCCGGGGGGGGGGGGGGGGGGGGGGGGGGGGGGGGGGGGGGGGGGGGGGGGGGGGGGGGGGGGGGFGGGGGGGGGGGGGGGGGGGGGGGGGGGDGGGGGGGGGGGGGGGGGGGGDGGGGGGGDGGGGGGGGGGGGGGFGGGGGGFFGFGGGFGGDG>6FGFGFDGGFDFFFDGFFF4AGDD+6DFFGA>A>FFFFFFFFF26>@>FFCFFFF;FFEFFFBFFB69;;<8):2BGB?B??FFAAF<
@M00200:207:000000000-ALC1F:1:2101:16028:14852 2:N:0:5
TACCGGGGTATCTAATCCTGTTCGCTCCCCACGCTTTCGCTCCTCAGCGTCAGTTCCGGCCCAGACCACCGCCTTCGCCACCGGTGTTCCTCCTGATATCTGCGCATTTCACCGCTACACCAGGAATTCCGTGGTCCCCTACCGGACTCTAGCCATGGCAGTATCGAGTGGCCGCTCCAGGTTGAGCCTGAAGTTTTCACACCCGACTTGCCAAGCCGCCTACGCGCCCTTTAAACCCAATATCAGTG
+
CCCCCGGGGGGGGGGGGGGGGGGGGGGGGGGGGGGGGGGGGGGGGGGGGGGGGGGGGGGGGGGGGGGGGGGGGGGGGGGGGGGGGGGGGGGGGGGGGGFGGGGGGGGGGGGGGGGGGGGGGGGGGGGGGGGGGGGFGGCFGGGGGGEFGFGFCF?DFGFGGGFGFCFGFGFFA@GBFGGFGGGFAGFFGFFABFFFFFFECE6991@FDFF@FFFFDFFB?:?B09B>>>F?AAFGFFFF<092:A2)
@M00200:207:000000000-ALC1F:1:2101:29020:15350 2:N:0:5
TACCCGGGTATCTAATCCCTTTTGCTCCCCACGCTTTCGCGTCTCAGCGTCAGTATCCGTCCAGAAGGCCGCCTTCGCCACCGGTGTTCCTCCCGATATCTACGCATTTCACCGCTACACCGGGAATTCCACCTTCCTCTCCGGTACTCGAGCTTGCCAGTTTCCGGCGCAATTCCCTCGTTGCGCGAGGGGATTTCACACGAGACTTGGTAAGCCGCCTACACGCCCTTTAAACCCACTATCCGTGAGCT
+
<<AC6++@@F<FEA,C@,CE,FFFGGGGCE,+8:CCG@7;FF@:F<EC6FF7FF,E6F,6@CGFDCD@@@+@+78F=F:BGEGGC+,@,C;?,4@@+@+A,@,ACBFC;,EE98>=+4,?DE7+>+@@>,3>ADF,A7=D6D=8@6E7CAF+:5*3;8+*AF>F+0C*3*:A?37B4CFF:8C*.75)7553()2)9)94>((-36))5)59<2=F()-18:((,(-7;?72)69*46((,)-((41(-()
@M00200:207:000000000-ALC1F:1:2101:3616:15496 2:N:0:5
TACTAGGGTATCTAATCCTGTTCGCTCCCCACGCTTTCGCGCCTCAGCGTCAGTACCGTTCCAGCGAGCTGCCTTCGCCATTGGTGTTCCTCCTGATATCTGCGCATTTCACCGCTACACCAGGAATTCCACTCGCCCCTACCGGACTCTAGCCAGACAGTTTCCAGCGGCATTCACAGGTTGAGCCTGTGACTTTCACACCGGACTTATCTGGCCGCCTACGCGCTCTTTACGCCCAGTATCAGTG
+
CCCCCGGGGGGGGGGGGGGGGGGGGGGGGGGGGGGGGGGGGGGGGGGGGGGGGGGGGGGGGGGGGGGGGGGGGGGGGGGGGGGGGGGGGGGGGGGCGGGGGGGGGGGGGGGGGGGGGGGGGGGGF8DGGGGGGGGGEGGFGGGGGGGFGFGDGGGGFGDGGDFGFF?FEGFFFFG+BFGFGGGGFGFFGFGFFFFFFFAEF9252>BE9CEFEFFFFFFF;8;9;>9??FF2<1:D>?6?B4<<<>>
@M00200:207:000000000-ALC1F:1:2101:8288:15854 2:N:0:5
TACCCGGGTATCTAATCCTGTTCGCTCCCCACGCTTTCGCTTCTCAGCGTCAGTAGTGGCCCAGAGACCTGCCTTCGCCATCGGTGTTCCTCCTGATATCTGCGCATTTCACCGCTACACCAGGAATTCCAGTCTCCCCTACCACACTCTAGTCTGCCCGTACCCACCGCAAGTCCGGGGTTGAGCCCCGGATTTTCACGGCAGACGCGACAAACCGCCTACAAGCTCTTTAAACCCAATATCAGTG
+
CCCCCGGGGGGGGGGGGGGGGGGGGGGGGGGGGGGGGGGGGGGGGGGGGGGGGGGGGGGGGGGGGGGGGGGGGGGGGGGGGGGGGGGGGGGGGGGGFGGGGGGGGGGGGGGGGGDDEGGGGGGGGGGGGGGGGGGGGGEFGGGGGGGFGFGFGGGGGGGGGGFGDGGGFGFFEFCFEGGFEGGGFGFFDEDAD>FFFFFF=996=@0;B9@FFFF:3<>:B03>B?0:9<BF:24>0:?<:>AF<:A
@M00200:207:000000000-ALC1F:1:2101:18789:15872 2:N:0:5
TACACGGGTATCTAATCCTGTTTGCTCCCCACGCTTTCGCGTCTCAGCGTCAGTTACCGTCCAGGTGGCCGCCTTCGCCACCGGTGTTCCTCCCGATATCTACGAATTTCACCTCTACTTCGGGAATTCCGCCACCCTCTCCGGCACTCAAGCACGACAGTTTCGGGCGCACTTCCTCAGTTGAGCTGAGGGCTTTCACACCCGACTTGTCACGCCGCCTACACGCGCTTTAAACCCAATATCATTGAGA
+
CCCCCGGGGGGGGGGGGGGGGGGGGGGGGGGGGGGGGGGGGGGGGGGGGGGGGGGGGGGGGGGGGGGGGGGGGGGGGGGGGFGGGGGGGGGGGGGGGGGGGGGGGFGGGGGGGGGGGGFEFGEGGGGGGGGGGGEGGGGFGGG6CDGFGFGGGGGD6CDGFFFGFG5C>EBFFBGF8CCAFGGGAFFFGFFF?;A@FFFFFFB0@F@DEFECF0FF9DFF0?BFFFFBBFBD446C::2224<52)).-0
@M00200:207:000000000-ALC1F:1:2101:22105:17230 2:N:0:5
TACAGGGGTATCTAATCCCGTTTGCTCCCCTGGCTTTCGCTCCTCAGTGTCAGTGTTGGTCCAGGATGCCGCCTTCGCCACCGGTGTTCCTCCAGATATCTACGCATTTCACCGCTACACCTGGAATTCCGCATCCCTCTCCCAAACTCAAGCCATCCAGTATCAGACGCAGTTCCCCGGTTAAGCCGAGGGATTTCACGTCTGACTTAGTTGGCCACCTACGAGCCCTTTAAACCCAATATCAGTG
+
CCCCCGGGGGGGGGGGGGGGGGGGGGGGGGGGGGGGGGGGGGGGGGGGGGFGGGGGGGGGGGGGGGGGGGGGGGGGGGGGGGGGGGGGGGGGGGGGGGGGGGGGGGGGGGGGGGGGGGGGGGGGGGGGGGGGGGGGGFGFGFGGGGGFGFG8EDFGGGGGGGFGFDGGFGFFFEGFFGGEEGGGFGFEGFGFFFFEFFFFFFFF4*./6CEFFFFFEFBFFFFDFFFD@;;EEEFDDF?(;7??EFE
@M00200:207:000000000-ALC1F:1:2101:26446:17472 2:N:0:5
TACTAGGGTATCTAATCCCGTTTGCTCCCCTGGCTTTCGCGCATCAGCGTCAGTGTTGGCCCAGCAACCCGTCTTCACCTCAGGTGTTCCTCTTGATATCTACGCATTTCACCGCTACACCAAGAATTCCGATTGCCCCTTCCACACTCAAGCACTGCAGTATCACTTGGCCGTTCTGAGTTAAGCTCAGAGATTTCACAAGTGACTTACCGCGCCGCCTACGCGCCCTTTCAGCCCAATATCAGTG
+
CCCCCEGGGGGGGGGGGGGGGGGGGGGGGGGGGGGGGGGGDGGGGGFGGGGGGGGGGGGGFGGGGGGGGGGGGGGGFGGGGGGGGGGGGGGGGGFCGGGGGGGGGGGGGGGGGGGGGGCFGGGGGGGGGGGGGGEGGGGFGGGGGGGFGFGGGFGGGGGGGGFGFGGGFFFF>BGFFC7@GGGGFGFFG5=6)9=CFAFFFCFFCEFFF@E@>=EFFFF?@B@>BFB>FF@3?3AC67;@;<C??<C
@M00200:207:000000000-ALC1F:1:2101:19039:17760 2:N:0:5
TACTGGGGTATCTAATCCTGTTTGCTCCCCACGCTGTCGCGCCTCAGTGTCGGCTAAGAGGAGCTTGCGCTCCCACTGCCCAGCAGACCGCCTTCGCCACTGGTGTTCTTCCGGATCTCTACGCATTCCACCGCTACACCCGGAATTCCATCTGCCTCTACAGTGCTCAAGCAGAATAGTTCGCACGGCCGACTCGGGGTTGAGCCCCGAGCTTTCACCGCACGCTTATCCCGCCACCTACGCGCACTTT
+
CCCCCGGGGGGGGGGGGGGGGGGGGGGGGDGGGGGGGGGGGGGGGGGGGGGGGGGGGGGGGGGGGGGGGGGGGGGGGGGGGGGGGGGGGEGGGCFGGEEFGGFGGGDFGGGGGGGGGGGGGGGGGGGGGGGFGCEGGGGFGGGGGGGFGFGGGGGGGGGGGGFGFFFFFFFFFFG>A@FFFGGCEGEB>EGFF>B2B>3@FFFEFFFD@F>;BE@=<=A69B>>B?BB2>D:BF)/4?<28?B9>(39:7
@M00200:207:000000000-ALC1F:1:2101:20044:18240 2:N:0:5
TACTGGGGTATCTAATCCCGTTTGCTCCCCTAGCTTTCGCGCCTCAGCGTCAGTGTCGGTCCAGGAAGCCGCCTTCGCCACCGGTGTTCCTCCGGATATCTACGCATTTCACCGCTACACCCGGAATTCCGCTTCCCTCTCCCGAACTCAAGCCAAGCAGTTTCCCGTGCCATTCCTCAGTTGAGCCGAGGGATTTCACACGGGACTTACAAGACCGCCTACGCGCCCTTTACACCCAATATCAGTGAGA
+
CCCCCGGGGGGGGGGGGGGGGGGGGGGGGGGGGGGGGGGGGGGGGGGGGGGGGGGGGGGGGGGGGGGGGGGGGGGGGGGGGGGGGGGGGFGGGGGGGGGGGGGGGGGGGFGGGGGGGGGGGGGGGGGGGGGGGGGGGGGFGEGCCGGFGFGGGGGFGGGGGGFGFGGGFGFFFEG@ADFFGGFGFGFEDEGFFFFEFFAE@BB@2>@EEFFC<DFFFFBFBFF>((49BFFF246760:B?F<22)-<))
@M00200:207:000000000-ALC1F:1:2101:12548:18537 2:N:0:5
TACGAGGGTATCTAATCCTGTTTGCTCCCCACGCTGTCGCACCTGAGTGTCAGTATTGGGCCAGGCAGCCGCCTTCGCCACTGATGTTCCTCCCGATATCTACGCATTTCACCGCTACACCGGGAATTCCACTGCCCTCTCCCATACTCGAGCTGAGTAGTATCGACTGCAATTCCCAGGTTAAGCCCAGGGCTTTCACAATCGACTGACTCAGCCACCTGCGTGCGCTTTAAACCCAGTATCAGTG
+
CCC@<FGGGGGGGGGGGGGGGGGGGGGGGGGGGGGGGGGGGGGGGFGGGGGGGGGGG9<8FGGGGGGDGGGGGGGGGGGGGGGGGGGGGGGGGGGGGDEGGGGGGGGGGGGGGGGGEGGGGCEEGGGGGGGGGGGGGGGFGGGGEGGFGAGEGGGGFDFDECFG5C7C?G5AFFGFFGFFEG7C6DFFGFGDAFFEBE>?BB2>>25=6@;EFEF6(222;1(:(2:91;@<E<AG?17@35?E)75
@M00200:207:000000000-ALC1F:1:2101:26993:18711 2:N:0:5
TACCGGGGTATCTAATCCTGTTTGCTCCCCACGCTTTCGCACTTGAGTGTCAGTACTGGACCAGAAGGCCGCCTTCGCCACTGGTGTTCCTCCCGATATCTACGAATTTCACCTCTACACCGGGAATTCCGCGATCCTCTTTCGTACTCAAGCTCAGCAGTTTCGGATGCACTTCCTTGGTTGAGCCGAGGGATTTCACATCCGACTTGCTAAGCCGCCTACGTGCGCTTTAAACCCAATATCAGTG
+
CCCCCGGGGGGGGGGGGGGGGGFGAGG8FEFCFGGGFGGG7FE5C<FEFFFGC<<FFGGGDFGGGGFGGCEGGGGGGFGECGGGEGGGGGGFGGC7CFGFDE<CFG?DFFDFGFCFCFFGGGEGGDGGGFFGGGGGEGFCFDGGGGG*=@FFFGGFGGFG9CFGBGGGFAAF>C9AFCFFE5DCAFFB7BGEFF47AEFE?BD99=9?4<<E?@F),:1<;D?D@0390((69-1C:?B044<9:AD
@M00200:207:000000000-ALC1F:1:2101:4570:18749 2:N:0:5
TACAGGGGTATCTAATCCCGTTCGCTCCCCTAGCTTTCGCGCCTCAGCGTCAGTGTCAGCCCAGCAACCCGCCTTCGCCGCAGGTGTTCCTCTCGATATCTGCGCATTTCACCGCTACACCGGGAATTCCACTCGCCTCTTCCGAACTCTAGTCCGGCAGTATCGACCGGCATCCCAGGGTTGAGCCCTGGACTTTCACAGCCGACTTACCGGACCGCCTACACGCTCTTTAAGCCCAATATCAGTG
+
CCCCCGGGGGGGGGGGGGGGGGGGGGGGGGGGGGGGGGGGGGGGGGGGGGGGGGGGGGGGGGGGGGGGGGGGGGGGGGEGGGGGGGGGGGGGGGGGDGDGGGGGGGGGGGGGFEGGGGGGGGGGG8EGCFGGGGGGGGGFGGGGDDGFGFGGGGGGGGGGFFFGDGGGFGBEFFGFAGGBEGDGFGFFGFGFFFFFFFFFE@;@9>>DFFFFBFFFBF9?BFF?FFBFFFFF>BFGF?1<><AFFBF
@M00200:207:000000000-ALC1F:1:2101:8438:19807 2:N:0:5
TACTCGGGTATCTAATCCCGTTCGCTACCCTAGCTTTCGTACATCAGCGTCAGAAATGACCCAGTGGGTCGCCTTCGCCACTGGTGTTCCTGATGATATCAACGCATTTCACCGCTCCACCATCAGTTCCACCCACCTCTATCATTCTCTAGCCATGCAGTATCAAGCGCAATTCCTCAGTTGGGCTGAGGGCTTTCACACCTGACTAACAAGGCCGCCTACGCACGCTTTAAACCCAATATCAGTG
+
CCCCCGGGGGGGGGGGGGGGGGGGGGGGGGGGGGGGGGGGGGGGGGGGGGGGGGGGGGGGGGGGGGGGGGGDGGGGGGGGGGGGGGGGGGGGGGGGGGGGGGGGGGGGGGGGGEGGGCGGGGFGGFDFGEDFCEDEGGGFGGGGGGGFGFGGDGGGGGGGGGFGFGGGFGFEFFFFFGGFFGFGEGFFGFGFAFFEFFFFEFFBFFEFFEFBB>FFF4>DDDFFD@BFF?0>CEFG?@;@@CEFF))
@M00200:207:000000000-ALC1F:1:2101:21854:22529 2:N:0:5
TACGGGGGTATCTAATCCTGTTTGATCCCCACACTTTCGTGCCTCAGCGTCAGTTACAGCCTAGTAAGCTGCCTTCGCTATCGGTGTTCTTGACGATATCTAAGCATTTCACCGCTACACCGTCAATTCCGCCTACCTCATCTGTACTCAAGCTCCGCAGTATCAATGGCACCCTGACAGTTGAGCTGCCATATTTCACCACTGACTTACAAAGCCGCCTACGCACCCTTTACACCCAATATCAGTG
+
CCCCCGGGGGFGGGGGGGGGGGGGGGGGGGGGDGGGGGGFGGGGGGGGGGGGGGGGGGGGGGCGGFGGFGGFGGGFGGGGGGGGGGGGGG9FGGGGGGGGGGGGGGGGGGFGGGGGGGGG8CFGCEFGEGGEECEDEGGFFDFGGGGFGFD98=DFCEDCCFFGFGGGFCFFFDFFFFFFGDCFFGFFCFGFCFFFFFFF@FF=>=BCEFFF35>A9>99@@==<>(6;@;339AC1=?FFCEF5CC
@M00200:207:000000000-ALC1F:1:2101:16169:23510 2:N:0:5
TACGAGGGTATCTAATCCTGTTCGCTCCCCACGCTTTCGCGTCTCAGCGTCAGTACCGTCCCAGAGTGCTGCCTTCGCCATAGGTGTTCTTCCTGATATCTGCGCATTTCACCGCTACACCAGGAATTCCACACTCCTCTTCCGGACTCTAGCCAGACGGTTTCCATCGACGTCTCGAGGTTGAGCCTCGAGTTTTCACAACGGACCTGTCTGGCCGCCTACACGCTCTTTATACCCAATATCAGTG
+
CCCCCGGGGGGGGGGGDGGGGGGGGD<FCGGGGGGGGGGGGGGGGGGFGGGGGGGGGGGGGGGFGGGGGGGGGGGGGGGEGGGFGGFGGGGGGGGGDGGGCFGFFGGGGFGGGCEGEE9E>DEEGGGFFFFGFEGGGGGFGGGGGGEDGFFEEDFGFED=CCDGFD@EEGAEDDGFFGC>:FGGFGFFFFGD@>B<F7AA6>@=D99@5>E?EF452:>01=@3?F02385?5)8;(5:B><4A)-.
@M00200:207:000000000-ALC1F:1:2101:23945:23651 2:N:0:5
TACTAGGGTATCTAATCCCGTTTGCTCCCCTGGCTTTCGCTCCTCAGCGTCAATACCGGCCCAGGATGCCGCCTTCGCCACCGGTGTTCCTCCAAATATCTACGCATTTCACCGCTACACCTGGAATTCCGCATCCCTCTTCCGGATCCAAGCCATCCAGTATCAGACGCAGTTCCCCAGTTAAGCTGAGGGATTTCACGTCTGACTTAGTTGGCCGCCTACGAGCCCTTTAAGCCCAATATCAGTG
+
CCCCCGGGGGGGGGGGGGGGGGGGGGGGGGGGGGGGGGGGGGGGGGGGGGGGGGGGGGGGGGGGGGGGGGGGGGGGGGGGGGGGGGGGGGGGGG<EGGGGGGGGGGGGGDGGFGGEGGGGFGGGGGGGGGGGGGGGGGGFGGGGGGGDGFCCGCFGGGGGFGFFFF6FDGDBFFGFFGGACF7=AG>*;AFFAFFEA<A9=FDB9:8?=49?E()9>>9;3;1;2>F<DDECEEF4=0?8)5<<)-)
@M00200:207:000000000-ALC1F:1:2101:15550:24867 2:N:0:5
TACGGGGGTATCTAATCCCGTTTGCTCCCCTGGCTTTCGCGCCTCAGCGTCAGCAACTGCCCAGCAGGCCGCCTTCGCCACCGGTGTTCTTCCGGATCTCTACGCATTTCACCGCTACACCGGGAATTCCGCCTTCCTCTTCCGTACTCCAGCACTGCAGTCTCGAATGCAATTCCCAGGTTGAGCCCGGGGCTTTCACACCCGACTTACGTCGCCACCTACGTGCGCTTTAAACCCAATATCAGTG
+
CCCCCGGGGGGGGGGGGGGGGGGGGGGGGGGGGGGGGGGGGGGGGGGGGGGGGGGGGGGGGGGGGGGGGGGGGGGGGEGGFGGDFGGGGGGGGCFFEGGGGGGGGGEGGGGAFEGGGFGGGGGGFGGFGGGDGGGGGGGFGGGGGGGFGAGGGC*;DGG7FGFGAFFFFFFFFFGFFGF;FGGFACFF)8:>>DF;F3+)64390((-.42(405)(83::?BBFBFFFF(6))101:212>A>2<)
@M00200:207:000000000-ALC1F:1:2102:22059:2062 2:N:0:5
TACGGGGTTATCTAATCCCGTTTTCTCCCCTGGCTTTCGCACCTCAGCGTCAGTACCGGGCCAGTGAGCCGCCTTCGCCCCTGGTGTTCTTGCGAATCTCTACGCCTTTCACCTCTACACTCGCCGTTCCACTCACCTCTCCCGCCCTCGAGCCCCTCAGTATCGGAGGCAGTTCTCTAGTTGTCCTCCTGGCTTTCACCACCGACTTAAGAACCCTCCTACGTTCCCTTTCTGCCCACTATCCCTGAGCT
+
8,8,,+++8,CCC-,CECC-CCC,<CEEEFC,,CCEFE,B,8CFF@,@+8B:,<,;C,++8@,,:,,,:B+@F?FF,8?,>D7,:,:@FGE,C+++@+9AE9E+++9?>F,:AEEE9A,AED+4++8@ED,6=D,@@=DFGBF+++6==++++44@9E5,7,5@*****1**31=E++++5=+++42C4***((/0;/=3*22((..3))+))//=(26;)//)(0(,6<:)6-69,.(.()-()..((()
@M00200:207:000000000-ALC1F:1:2102:13498:2222 2:N:0:5
TACGCGGGTATCTAATCCTGTTCGCTCCCCACACTTTCGCTCCTCAGCGTCAGGTAATGCCCAGAGAACCGCCTTCGCCACCGGTGTTCCTCCCGATATCTACGCATTTCACCGCTACACCGGGAATTCCACTGCCCTCTTCCAGCCTCGAGCCCTGCAGTATCCAAGGCAATTCCTCGGTTGAGCCGAGGGATTTCACCCAAGACTTACAGGGCCGCCTACGCGCCCTTTAAGCCCAATATCAGTG
+
CCCCC@CEGGGGGGGGFGGGGGGGGGGGGFFGGGGGGGGGGFGGGGGGGGGGDFGGGGGGGGGDFC8FGGGGGGGGGDFGGGDGGGGGGGGGDGDFGGEGGGGGEGGGGGDFGGGGGGFFGGE7:EGGGGFGGGGGGGGGGGEG7DEGGGE6>EGFGFGGFGCG><=FFGGGGFGGFGGGGDGGGGGGGGGC((68AEFF;F?63;4CE36@317)439:B?FBBEFF><B4:AF4686??<44).:
@M00200:207:000000000-ALC1F:1:2102:25510:3357 2:N:0:5
TACACGGGTATCTAATCCTGTTTGCTCCCCACGCTTTCGCGCCTCAGCGTCAGGTACGGGCCAGGAAGCCGCCTTCGCCACCGGTGTTCCTCTCGATATCTACAGATTTCACCCCTACACCGAGAGTTCCACTTCCCTCTCCCGTCCTCCAGCCAGGTAGTTTCGAGCGCCATTCCTCAGTTAAGCCAAGGGACTTCACACTCGACTTGCCAAGCCGCCGGCCCGCCCTTTAAACCAAATAACAGTG
+
CCCCCGGGGGGGGGGGGGGGGGGGGGGGGGGGGGGGGGGGGGGGGGGGGGGGGGGGGGGGGGGGGGGGGGGGGGGGFGGGGGGGGGGGGFFEFDCGGGGGGGGGGGGGGGGGFGGGGGGGGEC7+@FFGGGGGFGGGGGGFGGGFDGGGGGGGG6EGEGGFCCGGGGGGGGDGFGGFGGF?9C=:?CFF747=(83=?6@BFF2>BF@<<)7@DG)(=(((((),)4;0:?AADFF(::A4)..55)
@M00200:207:000000000-ALC1F:1:2102:15103:4959 2:N:0:5
TACCGGGGTATCTAATCCTGTTTGCTACCCACGCTTTCGCTCCTCAGCGTCAGTGCCGGCCCAGACCACCGCCTTCGCCACCGGTGTTCCTCCTGATATCTGCGCATTTCACCGCTACACCAGGAATTCCGTGGTCCCCTACCGGACTCTAGCCATAGCAGTATCGAGTGGCGTCTCCAGGTTGAGCCTGGAGCTTTCACACCCGACTTGCCAAGCCGCCTACGAGCTCTTTATGCCCAGTATCAGTG
+
CCCCCFGEGGFGGGGGFGFGFAFGFFC@EE@FEGGGGGGGG<FCGGGGGGDDGCCCFEDEGGGGGGGGFGEGGGGGGGGFGGGCCFFCDEDGGGGGCGGGFEFGGGGE;EGAEEGGGGGGFFGGGGFGGFGGGGG9@DF?GEFGEDGGGGGFGGGGGGGFCFF:EDCEGGFDG>GGACFFFGFCCEDGDCGGD2>28:FECFF>@FBFF<F175C><B0;D@@36BB0,425))/9)838?A.<A2..
@M00200:207:000000000-ALC1F:1:2102:6653:5866 2:N:0:5
TACTAGGGTATCTAATCCTGTTCGCTCCCCATGCTTTCGCTCCTCAGCGTCAGGTCATGCCCAGAGAACCGCCTTCGCCACCGGTGTTCCTCCTGATATCAACGCATTTCACCGCTCCACCAACCGTTCCGCACGCCCCTACCACCCTCGAGGCCGCCGGTATCCGGGGCACTTCTCCCGTTAAGCGGGAGGCATTCACCCCGGACCTCGCGGCCCGCCTACGCGCCCTTTACACCCAGTATCAGTG
+
CCCCCGGGGGGGGGGGGGGGGGGGGGGGGGGGGGGGGGGGGGGGGGGGGGGGGGGGGGGGGGGGGGGGGGGGGGGGGGGGGGGGGGGGGGGGGGGGGGGGGGGGGGGGGGGGGGGGGGGGGGGGGGEGGGDGGGGGCGGC6DGGGGGGGGGCEGGGGGECGGGGGGGGGGDDGFGGFGGGGGCFGGGGDCDG7(67FFGFFFF9>B>FFFFFFBGE>F>?BFFFFF>>9B?):<FF9?:F>4<<A>9
@M00200:207:000000000-ALC1F:1:2102:5596:6560 2:N:0:5
TACTCGGGTATCTAATCCCGTTTGCTCCCCTGGCCTTCGTGCCTCAGTGTCAGTAACTGTCCAGAGATTCGCCTTCGCCACTGGTCTTCCTTACGATATCTACGCATTTCACTGCTACACCGTAAATTCCAATCTCCTCTCCAGTACTCGAGCACCGCAGTATCAAGTGCAGTTTCGGGGTTGAGCCCCGAGACTTCACACCTGACTTACGGCGCAACCTACGCACCCTTTACACCCAGTCTCAGTG
+
@CCCCGGGGGGGGGGCGGGGFGGGGGGGGGGGGDFGGGGGGGGGGGGGCGGGFFGGGGGGGEFGGFGGGGGDGGGGGGGGGGGGGGGGGGGGGGGDFG>,EEGGGGE,EFFGGGGFGGGGGGGGEFFGGGGG;FFCFGGGCGG?D9EGGGF?EGGGGDGEGGGGG8DAFFFFGCGGFD>6ED>=F?FGGGGD@13;BEDEE5=:CEEEFFF2=9C6>DB==E@A;=;;@@EFEEA)6125)1???.1
@M00200:207:000000000-ALC1F:1:2102:15741:6892 2:N:0:5
TACGAGGGTATCTAATCCCGTTCGCTACCCTGGCTTTCGTGCATCAGCGTCAGGAGAGGCCCAGTGAGCCGCCTTCGCCACTGGTGTTCCTAATGATATCAACGCATTTCACCGCTCCACCATTAGTTCCGCTCACCTCTGCCTCCCTCCAGCACAGTAGTTTTGGACGCAATTCCTCGGTTGAGCCGAGGGCGTTCACATCCAACTTTCTGCACAGCCTACGCACCCTTTACACCCAATATCAGTG
+
CCCCCGGGGGGGGGGGGFGGGGGGGGGGGGGGGGGGGGGGGGGGGGGGGGGGGGGGGGDGGGGGGGGGGGGGGGGGGGGGGGGGGFFGGGGGGGGGGGGGGGFGGGGGGGGGGGGDGGGGGGGGGGGGGGGGGGGGGGGGGGFGGGGGGDFGGGGGGGGFFGFGGGGGGGDDDFGG7DGGGGGFGGGDCDGG4/88?EGFFFFFFE;AEFFFFFGF;F@FFFFBFFFFFFF4)7AFFB???FFFF<:
@M00200:207:000000000-ALC1F:1:2102:7618:7170 2:N:0:5
TACAGGGGTATCTAATCCTGTTCGCTCCCCACGCTTTCGCGCCTCAGCGTCAGGGAATGCCCAGAGACCCGCCTTCGCCACCGGTGTTCCTCCCGATCTCTACACATTTCACCGCTACACCGGGAATTCCAGTCTCCTCTGCATCCCTCAAGAATGGCAGTATCGGCCGACCCCCCTGAGTTGAGCCCAGGGATTTCACGACCGACTTGCCATCCCGCCTACGCGCCCTTTATACCCAATATCAGTGAGCT
+
CCCCCGGGGGGGGGGGGGGGGGGGGGGGGGGGGGGGGGGGGGGGGGGGGGGGGFGGGGGGFGGGFGGGGGDGGGGGGGGGGGGGGGGGGGGGGGGGGGGGGGGGGFGGGGGGGGGGGGGGGGGG7EGGGGGGFGGGGGGGGGGGGCGGGGF?FFGGGGGGGCFGDDG8CEGGGFDGFF6CGGGG*6DFCDCD;(/7AEGF?D;>BBFFFFF2ABGFFFFF020B;E>9>B7>9AFFF<1::<ABFFB2<()
@M00200:207:000000000-ALC1F:1:2102:25150:7515 2:N:0:5
TACTCGGGTATCTAATCCTGTTTGATCCCCACACTTTCGTGCCTCAGCGTCAGTTACTCCTTAGTAAGCTGCCTTCGCTATCGGTGTTCTGGACGATATCTAAGCATTTCACCGCTACACCGTCCATTCCGCTTACCTCATCAGTACTCAAGTGTCCCAGTATCAATTGCACCTCGACAGTTAAGCTGCCGTAGTTCACAACTGACTTAGGACACCGCCTACGCACCCTTTAAACCCAATATCAGTG
+
CCCCCGGGGGGGGGGGGGGGGGGGGGGGGGGGGGGGGGGGGGGGGGGGGGGGGGGGGGGGGGGGGGGGGGGGGGGGGGGGGGGGGGGGGGGGGGGGCEGGGGGGGGFGGGGGGGGGGGGGEGFGGGGGGGGGGGGGGGGFFGGGGGGGGGGGGGGGGDGGDEGGGGGCDCGGGFGGFGGGGGGFGGGGGGDC8):CCEFC@DFE5@EFFFF@C@FFF4AADFAE9B69BFECEEFF?FD@FE?5<55
@M00200:207:000000000-ALC1F:1:2102:25789:8664 2:N:0:5
TACGAGGGTATCTAATCCTGTTTGCTCCCCCGGCTTTCGTGCCTCAGTGTCAGGTCTTGTCCAGGGACTCGCCTTCGCCACTGGTGTTCCTCTTGATATCTACGCATTTCACTGCTACACCAAGAATTCCAGTCCCCTCTCCAAACCTCTAGCTGGATAGTATTAAATGCATTTTCCGGGTTAAGCCCGGAGTGTTCACATCACACTTACCCAGCCACCTACGCACCCTTTAATCCCAATATCAGTGAGAC
+
CCCCCGGGGGGGGGGGGGFGGGGGGGGGGGGDGGGGGGGGGGGGFGCFFGGCC8CFFGG,FGFCFGDEFEGGEG:FFGC@FGGFEFFFGGFDCFDAF9E=F=FGGGCGGGGAEE,@EFGGGGCF<89DEEA=DF=EE,@FGGFEFGFF6+,,=CGFCD;,ECCD+=E,C8+DFFD@5C8+6=88@F86C>9C)1;3478=79=6*:CE7=98*@7959BD=B9BAEF=935>C*14.>(5)@<C<53;@))
@M00200:207:000000000-ALC1F:1:2102:28072:8857 2:N:0:5
TACAAGGGTATCTAATCCTGTTTGCTCCCCACGCTGTCGCGCATCAGCGTCAGCCACAGCCCAGCAGACCGCCTTCGCCACCGGTGTTCTTCCGGATCTCTACGCATTCCACCGCTACACCCGGAATTCCATCTGCCTCTACTGTGCTCAAGTCCGACAGTTCGCACGGCCGACTCGGGGTTGAGCCCCGAGCATTCACCGCACGCTTGTCAAACCGCCTACGCGCCCTTTACACCCAGTATCAGTG
+
CCCCCGGGGGGGGGGGFGGGGGGGGGGGGGFGGGGGGGGGGGGGGGGGGGGGGGGGGGGGGGGGGGGGGGGGGGGGGGGGGGGGGGGEDFFFFGGGEGGFGGGGGGGGGFGGGGGGGGGGGGGGGGGGG9=DG3EF89EGGGGGFDGF?FFGGGGGGGGGGFFEGGGGGGGGGFGGFGGGGGGGGGFFD3DG9./1+1+71>@@>FB::?FFBFF@BD0::7?E1B09>B?-<>F)76:?ABA:A<4
@M00200:207:000000000-ALC1F:1:2102:16852:10067 2:N:0:5
TACAGGGGTATCTAATCCTGTTTGCTCCCCACGCTTTCGTGCCTCAGTGTCAGTGCTGGTCCAGGTGGCCGCCTTCGCCACAGATGTTCCTCCCGATCTCTACGCATTTCACTGCTACACCGGGAATTCCACCACCCTCTACCGCACTCTAGTCCGCCAGTATCCACCGCCATTCCCAGGTTGAGCCCGGGGCGTTCACGACAGACTTAACGAACCACCTACGCACGCTTTAAACCCAATATCAGTGAGA
+
CCCCCGGGGGGGGGGGGGGGGGGGGGGGGGGGGGGGGGGGGGGGGGGGGGGGGGGGGGGGGGGGGGGGGGGGGGGGGGGGGGGGGGGGGGGGGGGGGGGGGGGGGGGGGGGGGGGGGGGGGGGGGGGGGGGGGGGGGGGGGGGGGGGGGFFGGGGGGGGEGGFGGGGGGGGG6=FCFGGGGGGGGFGGGGGG:00/2/267DFFFFFF<EFFFFGFFFFBFFFFFFFFF?BA>AF?B??<FFFFAB26<9
@M00200:207:000000000-ALC1F:1:2102:22478:10355 2:N:0:5
TACAGGGGTATCTAATCCTGTTCGCTCCCCACGCTTTCGTGCCTCAGTGTCAGTAACGGTCCAGGAAGTCGCCTTCGCCACCGGTGTTCCTCCCGATCTCTACACATTTCACCGCTACACCGGGAATTCCAGTCTCCTCTGCATCCCTCAAGAACGGCAGTATCGGCCGACGTTTCTCGGTTGAGCCGAGAGACTTCACGACCGACTTGCCATCCCGCCTACGCGCCCTTTACGCCCAATATCAGTG
+
CCCCCGGGGGGGGGGGGGGGGGGGGGGGGGGDGGGGGGGGGGGGGGGGGGGGGGGGGGGGGGGGGGGGGGGGGGGGGGEFEGGGGGCGGGGGFGGGGGGGGGGGGGFFGGGGGGGGGGGGGGGGGGGGGGGGGGGGGGGGGGGGGGFFGGGGFGGG6EGGGGFGGGDEGDGGGFGGFGGGEGGGGGGGGGGG9(0147C?FB@BBFFFFFFFFFG>:>9???FFFFF114?<D?BB;?0<0:6AD><
@M00200:207:000000000-ALC1F:1:2102:29585:11598 2:N:0:5
TACGAGGGTATCTAATCCCGTTTGCTCCCCTAGCTTTCGCGCCTCAGCGTCACATGCACTCCAGACGATCGCTTTCGCCACCGGCGTTCCTCCCGATATCTACGCATTTCACCGCTCCACCGGGAGTTCCATCGTCCCCTAATGCAGTCCAGCACGGCCGTCGCCCGGGCAGTTCCTCGGTTGAGCCGAGGGAATTCACCCGAACCGTACCGCCCAGCCTACGCGCCCTTTACACCCAATATCAGTG
+
CCCCCGDGGGGGGGGGEFGECGGGGFGGGGGGGGGGGGGGGGGGGGGGGGGGGGGGGGGGGGGGFGGGGGGGFFGFDGGGGGCFGGEGGFFEFGCCCCEFGFFGGGEEFGGCGGGGG>FFGGGCFGF8B;=ADEFGEDEFFGGDFFGGGGGGGGGGGEGCG*9EGGGGCCGGGFGGFFDC=5C*;C2<CCC<0,(669DBB5(4;16BFB)-(().2)43783)4)1,27)5<2?:96(4).5:AF2
@M00200:207:000000000-ALC1F:1:2102:18509:12196 2:N:0:5
TACTGGGGTATCTAATCCCGTTTGCTCCCCTGGCTTTCGCGCCTCAGCGTCAATGCCGGTCCAGGATGCCGCCTTCGCCACCGGTGTTCCTCCAGATATCTACGCATTTCACCGCTACACCTGGAATTCCGCATCCCTCTCCCGGATTCAAGCCTGCCAGTATCGAACGCAGTTCCCGGGTTGAGCCCGGGGAGTTCACGTTCGACTTAGCGGGCCGCCTACGCGCCCTTTACACCCAATATCAGTG
+
CCCCCGGGGEGGGGGGGGGGGGGGGGGGGGGGGGGGGGGGGGGGGGGGGGGGGGGGGGGGGGGGGGGGGGEGGGGGGGGGGGGGGGGGGGGGGGGGGGGGGGGGGGGGGGGGGGGGGGGGGGGGGGG?FGGGGGGGGGGGGGGGGGGGGGGCGGFGGGGGGCGGGFGGGGGGGFGGFGGGGGGGGGGGGGGGB6DFFEGFFFFFFFF?ECFFF6D@BFFB<F?FFFFFFFFAABFFFF(8:D4)-6A
@M00200:207:000000000-ALC1F:1:2102:8639:12563 2:N:0:5
TACTGGGGTATCTAATCCCGTTCGCTACCCTAGCTTTCGTGCCTCAGCGTCAGAAAAGATCCAGTGAGCCGCTTTCGCCACCGGTGTTCCTTAGGATATCAACGCATTTCACCGCTCCACCCTAAGTTCCGCTCACCTCTATCTTCCTCTAGCACGGTAGTTTTGAATGCAGTTCCTCAGTTAAGCTGAGGTAGTTCACACCCAACTTTCCGCACAGCCTACGCACCCTTTACGCCCAGTATCAGTG
+
CCCCCGGGGGGGGGGGGGGGGGGGGGGGGGGGGGGGGGGGGGGGGGGGGGGGGGGGGGGGGGGGGGGGGGGGGGGGGGGGGGGGGGGGGGGGGGGGGGGGGGGGGCFGGGGGGGGGDGGGGGGGGGGGGGGGGGGGGGGGGGGGGG=DFGGGGFGGGGGGGGGGGGGGGGGGGFGGFGGGGGGGGGGGFCCFC3334;==C9@=CAFEECFA2@C>FFFFFFFFFB29>;@FFFB):D0;>CFFFEE
@M00200:207:000000000-ALC1F:1:2102:15238:12826 2:N:0:5
TACTGGGGTATCTAATCCCGTTTGCTCCCCTAGCTTTCGTGCATCAGCGTCAGAAAAGACCCAGTAAGCCGCTTTCGCCACAGGTGTTCCTTACGATATCAACGCATTTCACCGCTCCACCGTAAGTTCCGCTTACCTCTATCTTCCTCGAGCACGGTAGTTTTGGGCGCAGTTCCTCGGTTGAGCCGAGGGACTTCACACCCAACTTTCCGCGCAGCCTACGCACCCTTTAAGCCCAGTATCAGTG
+
CCCCCGGGGGGGGGGGGGGGGGGGGGGGGGGGGGGGGGGGGGGGGGGGGGGGGGGFGGGGGGGGGGGGGGGGGGGGGGGGGGGGGGGGGGGGGGGGGGGGFFGGGGGGGGGGGGGGGGGGGGGGGGGGGGGGGGDFGGGGGGGGGGGGGDD>EGGGGG?EFGGGGGCGDGGDGFGGFGGGGGGCGGGCGGDC4)0049DEFFBB9@FFFFFDFB3>;FFFFD<D;EFFFBBFBAFFFF?44A>ABA)
@M00200:207:000000000-ALC1F:1:2102:7342:13460 2:N:0:5
TACGAGGGTATCTAATCCCGTTTGCTCCCTTGGCTTTCGCTCCTCAGTGTCAGTGTCGGTCCAGGATGCCGCCTTCGCCACCGGTGTTCCTCCAGATATCTACGCATTTCACCGCTACACCTGGAATTCCGCATCCCTCTCCCGATCTCAAGCCATCCAGTATCGGCCGCAGTTCCCCGGTTAAGCCGCGGGTATTCACGTCTGACTTTGTTGGCCACCTACGCGCCCTTTACACCGAATATCAGTGATAT
+
A,@6,8:+8E<CF9CCFDFGF8F7FFDFG,,CFCFDF96CFC:FDCAFF;C<<<6FFGG@@G@FD,C,<FC7+?FG<C748F:+F@=FG;EED<85ECAA@4FAFE:F;FGGGGG68@EEEFGGFCECFGGE8EGFFFGGGGG+36++??FG?D?9DECF:8+@8C+@C6+@D+BCAFDGG7@:+,;C44C<(()11.71383=))).)7835=G6(518(42)43323<)4<A65(((-()6<))6-))-
@M00200:207:000000000-ALC1F:1:2102:16915:13483 2:N:0:5
TACTCGGGTATCTAATCCTGTTTGCTCCCCACGCTTTCGCGTCTCAGCGTCAGTACCGTCCCAGAGAGCCGCCTTCGCCACTGGTGTTCCTCCCGATATCTACGCATTTCACCACTACACCGGGAATTCCATCTTCCTCTTCTGTTCTCTAGCCCGGTAGTATTAGACGACCTCTCCCAGTTGAGCCGGGAGAGTTCACGCCTAACTTACCAAGCCACCTGCACGCGCTTTATACCCAATATCAGTG
+
CCCCCGGGGGGGGGGGGGGGGGGGGGGGGGGGGGGGGGGGGGGGGGGGGGGGGGGGGGGGGGGGGFGGGGGGGGGGGGGGGGGGGGGGGGGGGGGGGGGGGGGGGGCGGGGGGGGGGGGGGGGGGGGGGGGGGGGGGGGGGGGGGGGGGGGGGGGGGGGGGGGGGGGGGGGGGFGGFFGGGFCGCFGCDDGDD>FCACGD=FDFFFFFF@4C@FGFDFFF@3@;;B>>@0:AFFFFFFF?FFFFFFD
@M00200:207:000000000-ALC1F:1:2102:14708:13802 2:N:0:5
TACTAGGGTATCTAATCCTGTTTGCTCCCCACGCTTTCGCACCTCAGCGTCAGATCTGGACCAGTTAGCCGCCTTCGCCACTGGTGTTCTTCCCAATATCTACGAATTTCACCTCTACACTGGGAATTCCACTAACCTCTTCCAGCCTCAAGGTCGCCAGTATCAAAGGCAGTTCCGGAGTTGAGCTCCGGGAGTTCACCCCTGACTTAACGACCCGCCTACGTGCGCTTTAAGCCCAATATCAGTG
+
CCCCCGGGGGGGGGGGGGGGGGGGGGGGGGGGGGGGGGGGGGGGGGGGGGGGGGGGGGGGGGGGGGGGGGGGGGGGGGGGGGGGGGGGGGGGGGGGGGGGGGGGGGGGGGGGGGGGFDGGGGGGGGGGGGGGGGGGGGGGGFGGFFFGGGGGFFGGGGGCEFGGGGCGFGGDGFGGF6DCEGGGGGGGGGGDA1:3?AGECDC>:E@4C6?@2AG>2;@DDD>FDFB@BFFEEE4ADF;@;??EFFF
@M00200:207:000000000-ALC1F:1:2102:3018:13997 2:N:0:5
TACGAGGGTATCTAATCCTGTTTGCTCCCCACGCTGTCGCGCCTCAGTGTCAGCAACTGCCCAGCAGACCGCCTTCGCCACCGGTGTTCTTCCGGATCTCTACGCATTCCACCGCTACACCCGGAATTCCATCTGCCTCTACAGTGCTCGAGCAACCCAGTATCAGTGGCCGACTCGATGTTGAGCCTCGAGCATTCACCATTGACTTCGGTCGCCACCTACGCGCTCTTTCAACCCAATATCGGTG
+
CCCCCGGGGGGGGGGGGGGGGG<FGGGGGGG:FEGGGGGGGGGGGGGFGGGCD8FECFCGFGGGGCFGGDGGGGGGGG,:F,@F>FGGGEGGGGGG>@EFGGGFFEGGFGGGGGGGGGGGGGGC@GGGGFEFF,@FGGGGFF8DAFFCG6ECCEGGCC>F@FGGFFF7DDF5703<99;C8@9+*,*;9??*/(0*=*407A4*9C<@*()(/67B;>;;45().8(4034)))9<?601)))(--3
@M00200:207:000000000-ALC1F:1:2102:19347:14312 2:N:0:5
TACGCGGGTATCTAATCCCTTTTGCTCCCCATGCTTTCGTGCCTGAGCGTCAGTAACTGTCCAGGTAACCGCCTTCGCCTCTGGTGTTCCTCACGATATCTACGCATTTCACTGCTACACCGTGAATTCCGTTACCCTCTCCAGTACTCTAGTCGAGTAGTTTCAGACGCAGTTCCGAGGTTGAGCCTCGGGAGTTCACATCTGACACACCCGACCGCCTGCGCACCCTTTATACCCAGTATCAGTG
+
CCCCCGGGGGGGGGGGGGGGGGGGFGGGGGGGGGGGGGGGGGGGGGGGGGGGGGGGGGGGGGGGGGGGGGGGGGGGGGGGGGGGGGGGGGGGGGGGGGEGGGGGGGGGGGGGGGGGGGGGGGGGGGGGGGGGGGGGGGGGGGGGGGGGGGGGGGGGGGGGGGGGGGGFGGGDCFGGFCDGGGGGGGGGGGGG>):<FEFEFFEFFFFFFFE@@BGFFFFF@DFFFBBDFFEFAFFFFFB?FABFF<A
@M00200:207:000000000-ALC1F:1:2102:25303:14342 2:N:0:5
TACAGGGGTATCTAATCCCGTTTACTACCCTAGCTGTCGCGTCTGAGTGTCAGAAACAGACCAGAAGATCGCCTTCGCCACTGGTGTTCCTCCCGATATCTACGCATTTCACCACTACACCGGGAATTCCATCTTCCTCTTCTGCTCTCAAGCACGGTAGTATTGGACGACCTCTCCCAGTTGAGCCGGGAGACTTCACGCCCAACTTACCGCGCCACCTGCACGCGCTTTATACCCAATATCAGTGCGAT
+
CCCCCGGGGGGGGGGGGFFGGGGGGGGGGGGGFGGGGGGGGGGGGGGGGGGGEGGGGGFFGFFGGFFGGGGGGGGGGGGGGGGFGEFGGGGGGGGGGGGGGGGGGGGGGGGGGGGGGGGEFEDEGGFGGGGGGGGGGGGGGGGGFGGGGGGGGFGD=DDEGGGGGGEGCGG>6CFGFGCDCFCGGGGG>DDGF4>7ACDB)@A)5@DFFFFFFBGB;EFD@3391513@@;>E)8882((4-652)4)-3(
@M00200:207:000000000-ALC1F:1:2102:18961:14776 2:N:0:5
TACAGGGGTATCTAATCCGGTTTGCGCCCCAGGGCTTCGTCCCTCACTGTCGGAGCCGTTCTAGCGTGACGCCTTCGCCACTGGTCCTCCCCGAAGGATTACAGGATTTTACCCCTACCCCTCGAGTAGCTCACGCCTCTCCCGGTCCCAAGCTTGCCGGTCTACCCGGAGTTCGATGCGTTGAGCGCATCGACTTACCCAGGCATCTAACAAGCCAGCTACGGACGCTTTACACCCAATATCAGTG
+
CCCCCGGGGGGGGGGGGGGGGGGGGGGGGGGGGGGGGGGGGGGGGGGGGGGGGGGGGGGGGGGGGGGGGGGGGGGGGGGGGGGGGGGGGGGGGECGGGGGGGGGGFGGGGGGGGGFGGGGGGGGDGFGGGGGGGGGGGGGGGGGGGGGGGGGGGGGGGGGGGGGGGGGG5DGGFGGFGGGGGCDFGGGGGGG=,/6;>FEFF@@D@EFFFFFFFG3@F?2<>BE?@BBFFBBFBF:>B0?3AADFF<
@M00200:207:000000000-ALC1F:1:2102:2551:17593 2:N:0:5
TACCCGGGTATCTAATCCCGTTTGCTCCCCTGGCTTTCGCTCCTCAGCGTCAATATTGGTCCAGGATGCCGCCTTCGCCACCGGTGTTCCTCCTGATATCTGCGCATTTCACCGCTACACCAGGAATTCCGTTCTCCCCTGCATACCTCTAGTCTGCCCGTATCGGAAGCACGCTCAGGGTTGAGCCCTGAGTATTCACTCCTGACGCGACAAACCGCCTACGAGCCCTTTAAACCCAATATCAGTG
+
CCCCCGGGGGGGGGGGGGCGGGGGGFGGGGGGGGGGGGG>FGGGGGFGGGGGGFFGGEGG<,<F<FFFD6F7FGGGEGGG,FGGGGGGGEFFGGGGGGGGGE9FGGGG,CFGGGGGEGGGGGGE?EGGGGG8===DC?CD?F8@8=@CFGGGGFA==CFGGGGFDG6=@EG0?*3=?>9FGGDFGGGG>?7C9*1;BEG<8A*:A=2(/(:9>@GFBFFDFDDA(8;DDFFF<<FF02(3>2)))))
@M00200:207:000000000-ALC1F:1:2102:26627:17721 2:N:0:5
TACCGGGGTATCTAATCCCGTTTGCTCCCCTGGCTTTCGCGCATCAGCGTCAATGCCGGTCCAGGATGCCGCCTTCGCCACCGGTGTTCCTCCAGATATCTACGCATTTCACCGCTACACCTGGAATTCTGCATCCCTCTCCCGAATTCAAGCCATCCAGTATCACACGCAGTTCCCAGGTTAAGCCTGGGGAGTTCACGTGTGACTTAGTTGGCCGCCTACGAGCCCTTTCCACCCAATATCAGTG
+
CCCCCGGGGGGGGGGGGGGGGGGDGGGGGGGGGGGGGGG@FGGGGGGGGGDEFGGGGGGGGGGGGGFFGFEGGGGGGGGGGGGGGGGGGGGGGGFGGGGGGGGGGGGGGGGGGGGGGGGGGGGD<DGGGGGGG8DDFFFGFFFE>DGGGGGGGGGCFGGGGEFGGFFGGDDCGAGGA857EGGDGGFFCDGGA2:5:@GDFFFFC9?E:CAC<1D6:3>?DDFB@31731@)-:F44??7)<:AA4)
@M00200:207:000000000-ALC1F:1:2102:27042:18696 2:N:0:5
TACTGGGGTATCTAATCCCGTTTGCTCCCCTGGCTTTCGCTCCTCAGCGTCAGTATTGGTCCAGGATGCCGCCTTCGCCACCGGTGTTCCTCCTGATATCTGCGCATTTCACCGCTACACCAGGAATTCCGTTCTCCCCTGCATGCCTCCAGTCTGCCCGTATCGAAAGCAAGCACCGAGTTAAGCCCGGTGAGTTCACTCCCGACGCGACAAACCGCCTACGAGCCCTTTACACCCAGTATCAGTG
+
CCCCCGGGGGGGGGGGGGGGGGGGGGGGGGGGGGGGGGGGGFGGGGGGGGGGGGGGGGGGGGGGGGGGGGGGGGGGGGGGGGGGGGGGGGGGGGGGGGGGGGGGGEGFGGGGFEGGGGFGGGGGGGGGGGGFDGGGGFGGGGGGGFDFFGGGGGGGCFFGEGGGGGGEGGGFGFGGFGDGGGGGGGGFDDDGB4AACAFEA6>=DF=9=(5>@DF>@E07@FFF?@B:??:).57?B:<:426.)).
@M00200:207:000000000-ALC1F:1:2102:13445:19149 2:N:0:5
TACTAGGGTATCTAATCCCGTTTGCTCCCCTAGCTTTCGCGCCTCAGCGTCAGTACCGGTCCAGAGAGCCGCCTTCGCCACCGGTGTTCCTCCCAATATCTACGCCTTTCACCGCTACACTGGGAATTCCACCCTCCTCTCCCGGCCTCAAGACAGACAGTATCTCCCGCACTTCCACGGTTGCGCCGTGGGCCTTCACCACACACTTGCCCCCCGCCCTCCGCGCCCTTCCCACCCAATCTCCGTGACAC
+
CCCCCGGGGGGGGGGGGGGGFGFEGGGGGGGGGGEGGGGGGGGGGCGGDFGGGGGGGG@FGGGGGFC6DGGGGGGGGGGGGFGEG+8@FGGGGGCFG,@FDFGGG+AF,C,EFEGCBFFG;>8FF8FGGGFFGGFGG1D96DC880@8DDCFFF,=8D88EGDGGE<,=CC5CFGGCDC5@<***43*:7))0(-02***0)(,2:8933;;115),8492<(84>-40((((.7<?((.446-23(3())
@M00200:207:000000000-ALC1F:1:2102:17052:19352 2:N:0:5
TACTAGGGTATCTAATCCTGTTTGCTCCCCACGCTGTCGCGCCTCAGCGTCAGCCACAGCCCAGCGGGCCGCCTTCGCCACCGGTGTTCCTCCTGATATCTGCGCATTTCACCGCTACACCAGGAATTCCACTTTCCCCTACCTACCTCTAGCCCTCCCGTATCGAATGGCCTCTCAGGGTTGAGCCCTGAGCTTTCACATCCGACGCGAAGGGCCGCCTACGAGCTCTTTATACCCAATATCAGTG
+
CCCCCGGGGGGGGGGAFFGGGCGGGGGGGGGGGGGGGGGGGGGGGGGGGCGGEGGGGGGGGGGGGGGGGGGGGGEGGGGGGGGGEGFCFGEGGGGFCFCFA=GEGGDGDGGGGGCE>FFGGGFGFDFGGGGGFGGGEGGFFGGGFDC6DGGCFGGGG6C@@EDFD5?FF8FGGFFGBGFGFF4;FCFFF7D4;1(1;?G?EA@@>>6@F1)4619DFEFF:??FBEBFBFF).4=@>23()-6<262
@M00200:207:000000000-ALC1F:1:2102:26905:20097 2:N:0:5
TACGCGGGTATCTAATCCTGTTTGCTCCCCACGCTTTCGCACAACAGCATCAGTACCGGATCAGTGAGCTGCCTCCGCCCCTGGAGTTCTTCCTAATATCTACGAATCACACCTCTACACTAGGAGTCCAACTCACCTCTTCCGGCCTCTAGGTCGCACGTATCGAAGGCAGTTCTGGAGTTGACCTTCAGGAGTCAACCCTCGACTAAACGACCCGCCTACGTCCGCTTTATACCTAGCATCAGTGAGTT
+
-ACCCEE76+;,CF,CF<,CE,CF<C,,CBC:C7F,<EF7FGC,FFDF,,:,C<6<C@@@,@CCCC<<F,B,BB,,>6B+@,,B,BB4<,>FF<F<FEEF,=?+8DG7@CD,+>E89E;,9,A,,,8,4846,,=,,@D?EG,86+18?+@6,2=+6+++315,;+@8+,@DFFC+<D+*4*5+*,+*4A::))0.+*4):6B((-5(*))-(63063:02;?F;3((((3)))/1).40))..5:))).)
@M00200:207:000000000-ALC1F:1:2102:4556:20642 2:N:0:5
TACTGGGGTATCTAATCCTGTTTGCTCCCCACGCTGTCGCGCCTCAGTGTCAGCAATTGCCCAGCAGGCCGCCTTCGCCACCGGTGTTCTTTCGGATATCTACGCATTCCACCGCTACACCCGAAATTCCACCTGCCTCTACAATGCTCGAGCTCGGCAGTTCGCATGGCAGATCCGGGGTTGAGCCCCGGACTTTCACCACACGCTTACCAAGCCACCTACGCGCCCTTTCTGCCCAATATCAGTG
+
CCCCCGGGGGGGGGGGGGGGGGGGGGGGGGGGCFGGGGGGGGGGGGGGGGGGGGGGGGGGGGGFGGFGGGDGGGGGFGGGGGGGEECEGGGGGGGGGGGGGGGGGGGGGGGGGDGGEEGGGGGGGEGGGGGGGGGGGGGGGGGGGGGGG6>?EGGGGGGGGGGGGG>8CFGGGAD79>4@CDGGGGGGGG5C:(/.:CGF<A@@>F?FDE=362F:?FFF:?1B>DF>9?72<94FFD(.)-<>264
@M00200:207:000000000-ALC1F:1:2102:20064:22016 2:N:0:5
TACTAGGGTATCTAATCCCGTTCGCTCCCCTGGCTTTCGCGTCTCAGCGTCAGCCGACGTCCAGGGGCTCGCTTTCGCCACGGGCGTTCCTTCCGATCTCAACGCATTTCACCGCTCCACCGGAAGTTCCAGCCCCCCCTACGTCGCTCCAGGACGGCCGTATCGGCGCCCCTTCCCCGGTTGAGCCGGGGGAGTTCAGCGGCCGACGCGCCGTCCCGCCTACACCCGCTTTCTCCCCAATATCAGTGAC
+
CCCCCFGGGGGGGGGGGGGGGGGGGGGGGGGGFGFGGGGGGGGGGGGGGGGGGGGGGGGGGGGGGFGGGGGGDGGGGGEGGE:FGGGGGGGGGGGGGGGGGGGGGGGEFGGGFGGDGEGGFGGGGCFEGGGFGFGGGEEDGGC<;CEDGGF,5:CEEGGG5EFGCCEEGCDGFFFGFD35EC)29CDD7<DD92?(9>*)4596(490((7491/<4:996(841.,39(3:)-*9.80(33<BB2542)
@M00200:207:000000000-ALC1F:1:2102:11162:22490 2:N:0:5
TACCGGGGTATCTAATCCCGTTTGCTACCCTAGCTTTCGCGCCTCAGCGTCAAGAACAGGCCAGGAAGTCGCCTTCGCCACTGGTGTTCCTCCCGATATCTACGCATTTCACCACTACACCGGGAATTCCACTTCCCTCTCCTGCATTCGAGTCGAGCAGTATCGCGTGACCCTCCCCAGTTGAGCCGGGGGCGTTCACACGCGACTTGCACGACCGCCTGCGCGCTCTTTAAACCCAATATCAGTG
+
CCCBCGGGGGGGGGGGGGFFGGGGFEGGGGGGGGGGGGGCEGGGGGGGGGGGGGFGFGGGFFFGGFGGGGGGGGGGGGGGCGGGGGGGGAE?FE@FEGGGGGDFEGGCFFFGGCFGGFFGF7F7FEGGGGDFGG8F8EGGGGGFG+=DGGFD@==CEEEGGGGG6CEEDGGGC5?7@7FDFCFD;7CCDGGD>1:65=+?;@>FFFF?<44?1:D@3>608<>BBF9<B<9<AFFF??B?B>9ADAA
@M00200:207:000000000-ALC1F:1:2102:8538:22533 2:N:0:5
TACCAGGGTATCTAATCCCGTTTGCTCCCCTGGCTTTCGCGCATCAGCGTCAGAAAGGATCCAGCACACCGCTTTCGCCACCGGAGTTCCTATGGATATCAACGCATTTCACCGCTCCACCCACAGTTCCGTGTGCCCCTATCCTCCTCGAGACCATCAGTATCCGAGGCCGTTCTCCAGTTGAGCTGGAGGAGTTCACCCCGGACTTGATAGCCCGCCTACGCGCCCTTTACACCCAATATCAGTG
+
CCCCCGGGGGGGGDGFGFGGFGGGGGGGGGGGGGGGGGGGGGGDEFGGGFGGGGGGGGGFGGGGGDFEGFEGGGGGGGGGGGGGGGGGGGGGGGGGFGFGGFFGDEGCGGGGCECE6@DFCECFGG=;FDEFGCFG88F8@@FFGGD?FDECFGG=?DFGGGGGDCEGCGGDGFGGF>F7@+8CGGCF4C4D7)-0+>B7B:5(9@@)7@CEFF*.35>;;@F)3529;?:AAAF;>:BFFFFF<49
@M00200:207:000000000-ALC1F:1:2102:18504:22820 2:N:0:5
TACTCGGGTATCTAATCCTGTTTGCTCCCCACGCTTTCGCGTCTCAGCGTCAGTATCCAACCAGGGGGCCGCCTTCGCCACCGGTGTTCCTCCCGATCTCTACACATTTCACCGCTACACCGGGAATTCCAGTCTCCTCTGCATCCCTCAAGAACGGCAGTATCAGCCGACGTTTCTCGGTTGAGCCGAGAGACTTCACGACTGACTTGCCATCCCGCCTACGCGCCCTTTAAGCCCAGTATCAGTG
+
CCCCCGGGGGGGGGGGGGGGGGGGGGGGGGGGGGGGGGGGGGGGGGGGGFGGGGGGGGGGGGGGGGGGGGGGGGGGGGGGGGGGGGGGGGGGGGGGGGGFGGGGFGFFGGGGGGGGGGGDGGGGGGGFGGGGGGGGGGGGGGGGGGGGGGGGGGGGGGGGGGGGFFFGGGGGGFGFFGGGGGC<FGGGGGGGF(./+17=;DFFFEF38<F>FFGFFFF?2<B>6B6BF0?FA2=FF<<>))6425A
@M00200:207:000000000-ALC1F:1:2103:23612:3818 2:N:0:5
TACTAGGGTATCTAATCCTGTTTGCTCCCCACGCTTTCGCGTCTCAGCGTCAGTTACCGTCCAGGTGGCCGCCTTCGCCACCGGTGTTCCTCCCCATATCTACGAATTTCACCTCTACTTGGGGAATTCCGCCACCCTCTCCGGCACTCAAGCTCTGCAGTTTCGGGCGCACTTCCTCAGTTGAGCTGAGGGCTTTCACACCCGACTTGCAAAGCCGCCTACACGCGCTTTAAACCCAATATCAGTG
+
CCCCCGGGGGGGGGGGGGGGGGGGGGGGGGGGGGGGGGGGGGGGGGGGGGGGGGGGGGGGGGGGGDGGGGGGGGGGGGGGGFGGGDGDGGGGGFECFGGGGGGGGGGGGGGGGGGGFGGGGGGGGGFFGGGGEGGGGGGGGG6CEGGGGGGGG8DGGGGCFCFGECEGGGDGGAFGGGC>DF9@>FCD9C4<BF6AF5C6;5?)-:@DFFFF3@CA6)62(8;FFFBB1:?>B>F<(18724:-).6
@M00200:207:000000000-ALC1F:1:2103:23192:3917 2:N:0:5
TACGAGGGTATCTAATCCTGTTCGCTCCCCACACTTTCGCTCCTCAGCGTCAGGTAATGCCCAGAGAACCGCCTTCGCCACCGGTGTTCCTCCTGATATCTGCGCATTTCACCGCTACACCAGGAATTCCGTTCTCCCCTGCATACCTCTAGTCTGCCCGTATCGGAAGCAGGCTCGGGGTTAAGCCCCGAGTTTTCACTCCCGACGTGACAAACCGCCTACGAGCCCTTTACACCCAATATCAGTG
+
CCCCCGGGGGGGGGGGGGGGGGGGGGGGGGGGGGGGGGGGGGGGGGGGGGGGGGGGGGGGGGGGGGGGGGGGGGGGCEGGGGGGGGGGGGGGGGGGGGGGGGGGGGGFFGGGGGGGGGGGGGGGGGGGGGFGFFFGGGGGGGGFEGFGFGGEGGGGGGGGGGGGDEGGGGGGGFGGDGGGGGGGFGCFGDGG;DGFFFGAE@A45.:EFFF37@GF;EBFFFBF?F;6:??DA<F991:??<BFFDA
@M00200:207:000000000-ALC1F:1:2103:15860:5263 2:N:0:5
TACTGGGGTATCTAATCCTGTTTGCTCCCCACGCTTTCGCACCTCAGCGTCAGTACCGGGCCAGTGAGCCGCCTTCGCCACTGGTGTTCTTGCGAATATCTACGAATTTCACCTCTACACTCGCAGTTCCACTCACCTCTCCCGGACTCGAGGCCCTCAGTATCGGAGGCAGTTCTGGAGTTGAGCTCCAGGATTTCACCACCGACTTAAGGACCCGCCTACGTGCGCTTTAAACCCAATATCAGTG
+
CCCCCGGGGGGGGGGGGGGGGGGGGGGGGGGGGGGGGGGGGEGGGGGGGGGGGGGGGGGGGGGGGGGGGGGGGGGGGGGGGGGGGGGGFGGGGGGGGGGGGGGGGGGGGGGGGGGGGGGFAEGGGGGGGGFCFGGGGGFGGGGGGGGGGGGGGGGGGCCGGGGGGGDGGGGGDCGGGFDFFGGGGC+;FGGGFGGFFEG=B>ADBFFFFEFEF;F;9>;FFFDF@DFFFFFFFFF<<FFBF9AF25:
@M00200:207:000000000-ALC1F:1:2103:11441:6895 2:N:0:5
TACTAGGGTATCTAATCCCGTTCGCTCCCCACGCCTTCGCGCCTCAGCGTCAGGGACGGCCCAGCTGGCCGCCTTCGCCACGGGTGTTCCGCCTGATCTCTACGCATTTCACCACTACACCAGGCATTCCACCAGCCCCTACCGCCCTCAAGCGGTGCGGTCCCCGACGACCCTCCCCGGTTGAGCCGGGGGCTTTCACGCCGGGCCAGCACCGCCGCCTGCGCGCGCTTTACACCCAGTATCAGTG
+
CCCCCFG8FGGGGGGGGGGGGGGGGGGGGGGGGGGGGGGGGGGGGGFGGGGGGGGGGGGGGGGGGGGGGGEGGGGGGGGGGGGGGGGGGGGGGGGFFGGGGGGGGGGGGGGGGGGG8FGGGGGGGGGGGGGGGGGGGGGGEGFGGGGGGGGGGGGGEEGGGGGGGGDEGGGGGFGGGGGGEEEGGGGDD53<@GGFFAC4:?BF6>>3::)::05BFFF02>9B91670<:-:<FF90((.6><2AB
@M00200:207:000000000-ALC1F:1:2103:27132:7097 2:N:0:5
TACGAGGGTATCTAATCCTGTTTGCTCCCCACGCTGTCGCGCCTCAGTGTCAGCCATTGCCCAGCAGATCGCCTTCGCCACCGGTCTTCTTCCGGATCTCTACGCATTCCACCGCTACACCCGGAATTCCGCCTGCCTCTACAGTGCTCGAGCAAAACAGTCCGCACGGCCGACTCGGGGTTGAGCCCCGGGCTTCCACCCCACGCGCAGCTTACCACCTACGCGCCCTTCCAACCCAGTATCTGTGAGAC
+
CCCCCDGCGGGGGCFGDFGGEDFEFG<FG>FE:CFGGG8GGGGF@FDFGGGFGGE8C9F,9C6F,C<FEEFDG7,5<FFCCF=CEG:9?,CEFCF:F:=@@EGDG8@FED9FDFE88F?F87F+@>DGGGGG8EGGGF8D3=,@C9EFG6EECC,,13@,5,+4@9CCDGDCCE*@*575::=**,0:595C:3<))97),()0(,()-4),))09)/,3262)-4(,34(.)-/*43((.)-)))))--)
@M00200:207:000000000-ALC1F:1:2103:11413:7106 2:N:0:5
TACTGGGGTATCTAATCCCGTTCGCTCCCCTAGCTTTCGTACCTCAGCGTCAGAAGAGACCCAGTAAGCCGCTTTCGCCACCGGTGTTCCTGATGATATCAACGCATTTCACCGCTCCACCATCAGTTCCGCTTACCCCTGTCTCCCTCAAGCCATGCAGTATGAAATGCACTTCCTCGGTTGAGCCGAGGGATTTCACATCTCACTTACGTGGCCGCCTACGCACCCTTTAAACCCAATATCAGTG
+
CCCCCGGGGGGGGGGGGFGGGGGGGGGGGGGGGGGGGGGGGGGGGGGGGGGGGGGGGGGGGGGGGGGGGGGGGGGGGGGEGGGGGGGGGGGGGGGGGGGGE=FFGGGGGGGGGGGGGGGGGGGGGGGGGGGEGGGGGGCGGGGGGFGGGGFGGGGGGGGGGGGGGGEGGCCGGFGGGGGGGGGGDFGGGGGGFGGFFFGFFFFFEEFFFFFF=2D65?>73AFFFFFF<@8EF<F47<?FFFECCEF
@M00200:207:000000000-ALC1F:1:2103:8440:8894 2:N:0:5
TACCGGGGTATCTAATCCTGTTTGCTCCCCTAGCTTTCGTGCCTCAGTGTCAGGATTTGTCCAGAGACTCGCCTTCGCCACCGGTGTTCCTCTCGATATCTACGCATTTCACTGCTACACCGAGAATTCCAGTCTCCCCTCCAATCCTCAAGCAACATAGTATCCAATGCCTTTTCCAAGTTGAGCTTGGAGATTTCACATCAGACTTACATCGCCACCTACGCACCCTTTACACCCAGTATAAGTG
+
CCCCCDGGGGGGGGGGGGGGGGGGGGGGGEFGFGGGFGCGGGGGGGFGGGGGGGGGGGGGGGFGGGGGGGGGGGGDGDGFGGGGCEFGFGFGGGGC8FEADFGGGEFCEGGGGGGGGGEGGGGGG@F==DFFFGGFGG6DEGGG8=8=FFGGCFGGGFGGGGFGEFGGGF6FGDFCFFFF@:CDDEGGGCD95@DFFEFFEFFA@CEFCCFEFFCBAA=:@FF>ABAA=B:CFFBG=DBBFE4**8@
@M00200:207:000000000-ALC1F:1:2103:19832:9626 2:N:0:5
TACTCGGGTATCTAATCCTGTTTGCTCCCCACGCTTTCGCACTTGAGTGTCAGTACTGGACCAGAAGGCCGCCTTCGCCACTGATGTTCCTCCCGATATCTACGCATTTCACCGCTACACCGGGAATTCCGCCTTCCTCTTCCGTACTCCAGCAATGCAGTCTCGAATGCAATTCCCAGGTTGAGCCCGGGGCTTTCACACCCGACTTACGTCGCCACCTACGTGCGCTTTACACCCAATATCAGTG
+
CCCCCGGGGGGGGGGGGGGGGGGGGGGGGGGGGGGGGGGGDGGGGGGGGGGGGGGGGGGGGGGGGGGGGGGGGGGGGGGGGGGGGGGGGGGGFGGGGGGGGGGGGGGGGGGGGGGGGGGGGGGGGGFGGGGGGGGGGGGGGGGGFGGGGGGFGGFGGGGGGGGGGFGGGADGFFGGFF?CEGFFFG7FGDDGFGGFFCGFEDAE>BFFEFFFFFGFFFDDFFFF(61;>FF<AFBFFBFFF<))6:>
@M00200:207:000000000-ALC1F:1:2103:16002:10267 2:N:0:5
TACGCGGGTATCTAATCCTGTTTGCTCCCCACGCTTTCGCACCTCAGCGTCAGTATCGGTCCAGGCTGCCGCCTTCGCCACTGGTGTTCCTCCCGATATCTATGCATTTCACCGCTACACCGTCAATTCCGCCGACTTCATCTGTACTCAAGCCCCGCAGTATCAATGCCACCCTCCCGGTTAAGCCGGGATATTTCAGCACTGACTTACAGGGCCGCCTACGCACCCTTTAAACCCAGTATCAGTG
+
CCCCCGGGGGGGGGGGGGGGGGGGGGGGGGGGGGGGGGGGGGGGGGGGGGGGGGGGGGGGGEGGGGFFGGGGGGGGGGGGGGGGGGGGGGGGGGDCFGEGGGFFFGGGGGGGFDGGGEGGGGFGGGGGGGGGGGGGGDFGGGGGGGGGGGGFGGGGGGGGGGGGGCFFG8CFGFGGDGGDGEGF7CGDG3CDF7>6=EG6>;F4<;<6.49=;DGFFFBFF?17:9;?F<7<AABGFF64<42:26>
@M00200:207:000000000-ALC1F:1:2103:13659:11368 2:N:0:5
TACAAGGGTATCTAATCCTGTTTGCTCCCCACGCTTTCGCGCATCAGCGTCAGAACCGGTCCAGGTAGCCGCCTTCGCCACTGGTGTTCCTCCCAGTATCTACGCATTTCACCGCTACACTGGGAATTCCGCTACCCCCTCCCGGCCTCGAGCCTGGCAGTTTCAAAGGCAATTCCTCAGTTGAGCCGAGGGATTTCACCTTTGACTTACCGGGCCACCTACGCGCCCTTTACACCCAGTATCAGTGAGTT
+
CCCCCEFGGGGGGGGGGGGGGGGGGGGGGGGGGGGGGGCFGGGGGGGGGGGGGGGGGGGGGGGGGGG@FGCGFGGGGDGEGGGGGGFFGGGGGGGGGFGGGGGGEGEGGGGGGGGGG7EGGGDGF@FDFGGGGGG@D8CDEEGDEGGCFGGGGGGGGGGCCCDEGGGFGGGGGFGG+,<9=E?@CGGC7>DDAC4;CEGFF58=78>A6A);96DFFFFFEAFFFFF>F??245FFBF::D<9<A>AA?))
@M00200:207:000000000-ALC1F:1:2103:2195:11922 2:N:0:5
TACAGGGGTATCTAATCCTGTTTGCTCCCCACGCTGTCGCGCCTCAGCGTCAGCTACTGCCCAGCAGGCCGCCTTCGCCACCGGTGTTCTTCCGGATCTCTACGCATTCCACCGCTACACCCGGAATTCCACCTGCCTCTACAGTGCTCGAGCGCGGGAGTATCGACGGCCGACTCGGAGTTGAGCCCCGAGCTTTCACCGTTGACTGCCCGCGCCGCCTACGCGCCCTTTCTGCCCAGTATCAGTG
+
CCCCCGGGGGGGGGGGGGGGGGFGGGGGGGGGGGGGGGGGGGGGGGGGGGGGGGGGFGGGGGGGGGGGGGGGGGGFGGGGGGGGGGGGGGGGGGGGGGGGGGGGGGGGGGGGGGGGGGGGGGGG:FGGGGGGFGGGGGGGGFFGDGGGGGGGGGGGGGGGGGGGGGGCDGGDGFGGGGGGGFGGGGGFGGG7@DGFFFGF3?DE04AF7:FFFFGFB:2<?F1)(49>>F?4<>FGFF03<5<)4>)
@M00200:207:000000000-ALC1F:1:2103:7756:11964 2:N:0:5
TACGAGGGTATCTAATCCCGTTCGCTACCCTAGCTTTCGTGCCTCAGCGTCAGAAGAGATCCAGTTAGCCGCTTTCGCCACCGGTGTTCCTGATGATATCAACGCATTTCACCGCTCCACCATCAGTTCCGCTAACCCCTATCTCCCTCGAGCACTGCAGTATCAAGCGCAATTCCTCAGTTAAGCTGAGGGATTTCACACCTGACTTACAGCGCAGCCTACGCACCCTTTACACCCAATATCAGTG
+
CCCCCGGGGGGGGGGGGGGGGGGGGGGGGGGGGGGGGGGGGGGGGGGGGGGGGGGGGGGGGGGGGGGGGGGGGGGGGGGGGGGGGGGGGGGGGGGGGGGGGGGGGGGGGGGGGGGGGGGGGGGGGGGGGGGGGDGGGFGGGGGGGGGGGDCDGGGGGGGGGGGGGGGGGGGGGFGGGGGGGGGGGFGGGGGGFGGFFFGFFFFFFFFCFFFEFFGFFFFFEFF:19@;DFFECEFFFF6@;CC?ECE
@M00200:207:000000000-ALC1F:1:2103:21529:12047 2:N:0:5
TACAAGGGTATCTAATCCTGTTTGCTCCCCACGCTTTCGCGCCTCAGCGTCAGTACCGTCCCAGCGAGCTGCCTTCGCCATTGGTGTTCCTCCCGATATCTGCGCATTTCACCGCTACACCGGGAATTCCACTCGCCTCTTCCGGACTCTAGCCCGACAGTATCAACCGGCTTTCAAGGGTTGAGCCCTTGACTTTCACAGCTGACTTACCGGACCGCCTACGCGCTCTTTACACCCAATATCAGTG
+
CCCCCGGGGGGGGGGGGGGGGGGGGGGGGGGGGGGGGGGGGGGGGGGGGGGGGGGGGGGGGGGGGGGGGGGGGGGGGGGGGGGGGGGGGGGGGGEGGGGGGGGGGGGGFGGGECGGGGGGGGGGGGGGGGGGGGGGGGGGGGGGGGGGGGGGGGGGGGGGGGGGGGGGGGGGGFGGGGGGCGGGFGGGGGGGFGDFFEGFFFFFF@<FCEFFBFGE9:7<BF6<>;13<AFFB9FGB<1(.65)6AB
@M00200:207:000000000-ALC1F:1:2103:5875:12474 2:N:0:5
TACCAGGGAATCTAATCCTGTTAGCTTCCCACGCTTTCGTGCATGAGCGTCAGTGTAGGCCAAGGGGGCTGCCTTCGCCATTGGTGTTCCTCCACATCTCTACGCATTTGACCGCTACACGTGGAATTCCACCTTCCTCTGCCACACTCCAGCCACGTAGTTTCGAGAGCAATTCCCAAGTTAAGCCCGGGGCTTTCACACTCGACTTGCATGGCCGCCTGAGAACACTTTAAACGCACTATCAGTGTGAT
+
6AA,8,@@,,CF,=6C,CC<;,,,C,6CF,,;@C,,C,C<C@DBC@@;CC,:@@FF,C,;<,,CC,FC7@,@E,C=@:@7,9AAC,BC<<,9,,A,,,4EE,9,48,@E,,:<C7EC+,,4@,++,9,99>===,,66DDF,,4=?81==8ECEF,@B,1+@=,@+@E=@=8+;CCC,,5,,7++,+0@5979C7;?6792:*/-2()08;758C45:((3)(+1.,/))/)1>A*41(())))6:A)6<)
@M00200:207:000000000-ALC1F:1:2103:20813:14426 2:N:0:5
TACCCGGGTATCTAATCCCGTTCGCTCCCCTAGCTTTCGCGCCTCAGCGTCAGTGTCAGCCCAGCAACCCGCCTTCGCCGCAGGTGTTCCTCTCGATATCTACGCATTTCACCGCTACACCGAGAATTCCAGTTGCCCCTTCTGCACTCTAGTCGCACAGTATCAGTTGACCTTTCCGAGTTAAGCTCGGAGATTTCACAACTGACTTGTGCTGACCGCCTACGCGCCCTTTAAACCCAGTATCAGTG
+
CCCCCGGGGGGGGGGGGGGGGGGGGGGGGGGGGGGGGGGGGGGGGGGGGGGGGGGGGGGGGGFGGGGGGGGGGGGGGGGGGGGGGGGGGGGGGGGGGGGGGGGGGGGGGGGGGGGGGGGGGGGGGGGGGGCGGGGGGGFGGFDFGGGGGGGFGGGGGGGGGFGGFGGGCFGGGFGGGGGGGGGCCFGGGDDGFGGFF4BF3@FFFFFFFFFECECFFBBF?FF5;BF;BF?0466D?BF?FBBFA>96
@M00200:207:000000000-ALC1F:1:2103:15805:15113 2:N:0:5
TACTGGGGTATCTAATCCCGTTTGCTCCCCTGGCTTTCGTTCCTCAGTGTCAGATACAGTCCAGAACGCCGCCTTCGCCACCGGTGTTCCTCCAGATATCTACGCATTTCACCGCTACCCCTGGAATTCCGCGTTCCTCTCCTGCACTCAAGCCTGCCAGTCTCACACTCAGTTCCCCAGTTAAGCCGAGGGATTTCACGTGTGACTTAGCGGGCCACCTACGAACCCTTTATACCCAATATCAGTG
+
68B6BEEE:;<EFAEGG9FFFAGCGGFCGGFC8FGGCGD<C8FGGGGDEGAFGGE9FGGGGGGG9<FCFG7FCCFF7CGECG::@6FBF<F,,ABA=FE,@,FEGGDGCFFGE+@CE=9E+9=F,A9?C,,8CC+8,@ADDF,36=DADDEE@E8@F,,,6=+2=EC8+@?8+=+5;CEDF9FC87+3;?03@979BE:9:9A><4E66*15(6?>0=11;;78(,6/58473<F73808?)4495:
@M00200:207:000000000-ALC1F:1:2103:26191:15763 2:N:0:5
TACTCGGGTATCTAATCCCGTTCGCTCCCCTAGCTTTCGCACCTCAGCGTCAGTAATTAGCCAGAAGCCCGCCTTCGCCACGGGTGTTCTCCACGATATCTACGCATTTCACCGCTACACCGTGAATTCCAGCTTCCCCTCTAATACTCAAGTATGCTAGTTTTGGAGGCAATTTCTAGGTTGAGCCTAGAGCTTACACCCCCAACTTGGCAAACCGCCTACGTGCGCTTTAAACCCAATATCAGTG
+
CCCCCGGGGGGGGGGGGGGGGGGGGGGGGGGGGGGGGGGGGGGGGGGGGGGGGGGGGGGGGGGGGGGGGGGGGGGGGGGGGGGGGGGGGGGGGGGGGGGGGGGGECGGGGGGGDGGGGGGGGGGGGGGGFGGGGGGGFE?EGGDFFGGGFDFFGGGFGGGGGGFG6DDD6DFFFGG9CFDGFFFGGGCFCGGFFFFFBGFFA>BA>BFEEFEBBG;@FF@FF0A37@6>?<EFFFG;8?(;36C?C5
@M00200:207:000000000-ALC1F:1:2103:12511:15846 2:N:0:5
TACCAGGGTATCTAATCCCGTTTGCTCCCCTAGCTTTCGCGCCTCAGCGTCAGTGTCGGTCCAGGATGCCGCCTTCGCCACCGGTGTTCCTCCAGATATCTACGCATTTCACCGCTACACCTGGAATTCCACATCCCTCTCCCGCACTCGAGCCTTGCAGTATCAGACGCAGTTCCCAAGTTAAGCCTGGGGATTTCACGTCTGACTCACAAGGCCGCCTACGCGCCCTTTAAACCCAATATCAGTG
+
CCCCCFGGEGFGGGGGGGGGAFGGFGGGGGFC@EE<EGEGGGGGGGGGGGGGGGFGGGGGGGGGGFGG8@FDGCGGCEFGGGGGGGGGGGGG8FBCFGGGGGGCF@C@EGGGFGGGEGCGFCFGGGFFFGGGGGGGGGFCFFGGGGGDGFGEEGGCDGDDGFFFGGCFDEC>9=FFFG9CAE,==C5D>4C4?CC998B>))684/*1)7;B>=D)5A>@;F15,690:3;9:)*56:<:):<)6))
@M00200:207:000000000-ALC1F:1:2103:6823:15894 2:N:0:5
TACTAGGGTATCTAATCCCGTTCGCTCCCCTAGCTTTCGCAGTTCAGCGTCAGTGTCAGCCCAGCAACCCGCCTTCGCCGCAGGTGTTCCTCTCGATATCTACGCATTTCACCGCTACACCGAGAATTCCAGTTGCCCCTTCTGCACTCTAGCCCCGCAGTATCGGCTGACCTTTCCGGGTTAAGCCCGGAGATTTCACAGTCGACTTGCGGTGGCCGCCTACCCGCCCTTTAAACCCAGTATCAGTG
+
CCCCCGGGGGGGGGGGGDGGGGGGGGGGGGGGGGGGGGGGGGGGGGGGGGGGGGGGGGGGGGGGGGGGGGGGGGGGGGGGGGGGGGGGGGGG9FGFGGGGGGGGGGGGGGGGGGGGGGGGGGDE>FGGGGFGFGCEDFGGGGGGGGGGG8DCGFGGGGGGGGGFGCEFGGGFGFGGGGGGGGGFFFFGGDDGDGGAACGF=3AEF>FE@EE>;9<A;>9(6::>:;;>26(5<)6:?03,4A>BA2<:
@M00200:207:000000000-ALC1F:1:2103:23292:16010 2:N:0:5
TACGCGGGTATCTAATCCCGTTTGCTCCCCTAGCTTTCGCGCCTCAGCGTCAGTATTGGGCCAGATGAGCGCCTTCGCCACCGGTGTTCCTCCTGATATCTACGCATTTCACCGCTACACCAGGAATTCCCTCATCCTCTCCCATACTCAAGCCAAGCAGTTTGGGACGCAGGTCCTCGGGTGAGCCGAGGGATTTCACGTTCCACTTACTTGACCGCCTACACGCCCTTTAAACCCAATATCAGTG
+
CCCCCGGGGGGGGGGGGGGGGGGGGGGGGGGGGGGGGGGGGGGGGGGGGGGGGGGGGGGGGGGGGGGGGGGGGGGGGGGGGGGGGGGGGGGGGGGGGGGGGGGGGGGGGGGGGGGGGGGGGGFEGGGGGGGGGGGGGGGGGGGGGGGGGGGGGGGGGGGGGGGGGGCCC5DGDFGGGGGGGGGGGGGGGDGGDGGFFFGFFFFFEEFFFFFFFFGFFEFF?;:F?>BF>BBAF<FFBFF:?)6<<AA
@M00200:207:000000000-ALC1F:1:2103:7187:16185 2:N:0:5
TACGAGGGTATCTAATCCTGTTCGCTCCCCACGCTTTCGTGCATGAGTGTCAGTGTTGGCCCAGGAGGCTGCCTTCGCCATTGGTGTTCCTCCACATCTCTACGCATTTCACCGCTACACGTGGAATTCCACCTCCCTCTGCCACACTCCAGCCACGTAGTTTCGAGCGCAATTCCCAAGTTAAGCCCGGGGATTTCACACTCGACTTGCGCGGCCACCTGCGCACACTTTAAACCCAATATCAGTG
+
CCCCCGGGGGGGGGGGGGGGGGGGGGGGGGGGGGGGGGGGGGGGGGGGGGGGGGGGGGGGGGGFFGGGGGGGGGGGGGGGGGGGGGGGGGGGGGGGGGGGGGGGGGGGGGGGGEGGGGGGGGGGGGGGGGGGGGGGGGGGGGGGGGGGFGGCDGGGGGGGGGGGEGGG6CG9CFGGG7:FEFGGGFGGG5D>*CGFF?CCBBF4@F?5*94>BFG:6FFFFFBFFF;BFFF>>>FF??(184ABFFB
@M00200:207:000000000-ALC1F:1:2103:21573:16212 2:N:0:5
TACAGGGGTATCTAATCCCGTTTGCTCCCCTGGCTTTCGTTCATCAGTGTCAGTTACAGTCCAGGATGCCGCCTTCGCCACCGGTGTTCCTCCAGATATCTACGCATTTCACCGCTACACCTGGAATTCCGCATCCCTCTCCTGCACTCAAGCCACTCAGTATCAGACGCAGTTCCCCAGTTAAGCTGAGGGATTTCACGTCTGACTTAAGTGGCCACCTACGAACCCTTTAAACCCAATATCAGTG
+
CCCCCGGGGGGGGGGGGGGGGGGGGGGGGGGGGGGCFFFFFGGGGGGGGGGGGGGGGGGGGGGGGGGFGGGGGGEGGGGGGGGGGGEGGGGGDGFGGFDGGAFFGGDGFGGGGGGGGGGGGGGGGGAFGGFGGGGGGGG8E?EG?DFGGGG?FEGGGGGCFGDGGGFFDGGGDBDGGC8C<=FGGFFC6?FDBFCFFCGADFFF@CB6EE6A66DFEFDD)9@47@@FB@=45>F4>@(343359<?
@M00200:207:000000000-ALC1F:1:2103:18625:16658 2:N:0:5
TACGCGGGTATCTAATCCTGTTTGCTCCCCACGCTTTCGCGCCTCAGCGTCAGGACCGGACCAGAGAGCCGCTTTCGCCACCGGTGTTCCACCCAATATCTACGAATTTCACCTCTACACTGGGTATTCCACCCTCCTCTTCCGGCCTCCAGCCAAGCAGTCCCGGCCGCACCTCCGGGGTTGAGCCCCGGGCTTTCACAAGCCGACTTGCCTGGCCGCCTACGCGCCCTTTAAGCCCAATATCAGTG
+
CCCCCGGGGGGGGGGGGGGGGGGGGGGGGGGGGGGGGGGGGGGGGGGGGGGGGGGGGGGGGGGGGGGGGGGGGGGGGGGGGGGGGGGGGGGGGGGGGGGGGGGGGGGGGGGGGGGGGGGGGGGGGGGGGGGGGGGGGGGGGGGEGGGGGGGGGGGGGGGGGGGGC5CGGGGGGFGGGGGGGGGGGGGGGGGGFGGFFFGFFFFF;BBBBFFFA>FFFFFFFEFDFBFFF>:0>)=G??F?BFA<)64<
@M00200:207:000000000-ALC1F:1:2103:13226:16819 2:N:0:5
TACTGGGGTATCTAATCCTGTTTGCTACCCACGCTTTCGCGCATCAGCGTCAGAACCGGTCCAGGTAGCCGCCTTCGCCACCGGTGTTCCTCCCAATATCTACGCATTTCACCGCTACACTGGGAATTCCGCTACCCCCTCCCGGCCTCAAGCCCGACAGTTTCAAAGGCAGTTCCTCAGTTGAGCCGAGGGATTTCACCTTTGACTTACCGGGCCGCCTACGCGCCCTTTAAACCCAATATCAGTG
+
CCCCCGGGGGGGGGFGGGGGGGGGGGGGGGGGGGGGGGGGGGGGGGGGGGGGGGGGGGGGGGGGGGGGGGGGGGGGGGGGGGGGGGGGGGGGGGGGGGGGGGGGGGGGGGGGGGGDEFGGGGGGGGGGGG?EGGGFDFEDGEEGGGEGGGGGGCFGGGGGGGGGGCEGGGGGGFG@FFGGGGF>FGGGGGGC?GCFAEGF@@AFFFFFEFAD02DBB3>F?FFFFFFFFB:2<FFG6<614><<A<<
@M00200:207:000000000-ALC1F:1:2103:17181:18178 2:N:0:5
TACAAGGGTATCTAATCCTGTTCGCTCCCCACGCTTTCGCGTCTCAGCGTCAGTACCGTCCCAGAAAGCTGCTTTCGCCATTGGTGTTCTTCCTGATATCTGCGCATTTCACCGCTACACCAGGAATTCCACTTTCCTCTTCCGGACTCTAGCCAGATGGTTTCCGATGACATCTCGAGGTTAAGCCTCGAGTTTTCACACCGGACCTACCTGGCCGCCTACACGCTCTTTATACCCAATATCAGTG
+
CCCCCGGGGGGGGGGGGGGGGGGGGGGGGGGGGGGGGGGGGGGGGGGGGGGGGGGGGGGGGGGGGGGGGGGGGGGGGGGGGGGGGGGGGGGGGGGGGGGGGGGGGGGGGGGGGGGGGGGGGGGGGGGGGFGGGGGGGGGGGGGGGGGGGGGGGFGGGGGFGGGGGGGGGGGGGFGGFGD>EGG?FGFGFCGGFGGFFFGFF9>4>BFA5;FEFDGFFFFFFF;FFFFF?FC<CC@FE8@;@7)).17
@M00200:207:000000000-ALC1F:1:2103:23216:18431 2:N:0:5
TACAGGGGTATCTAATCCCGTTCGCTCCCCTAGCTTTCGCGCCTCAGCGTCAAGAATGGGCCAGGTAGTCGCCTTCGCCACTGGTGTTCCTCCCGATATCTACGCATTTCACCACTACACCGGGAATTCCACTACCCTCTCCCACCTTCAAGCCGATCAGTTTCCGATGCAGTTTCCCAGTTGAGCCGGGAGATTTCGCATCGGACTTGACCAGCCGCCTGCGCACCCTTTAAACCCAGTATCAGTG
+
CCCCCGGGGGGGGGGGGGGGGGGGGGGGGGGGGGGGGGGGGGGGGGGGGGGGGGGGGGGGGGGGGGGGGGGGGGGGGGGGGGGGGGGGGGGGFGGGGGGGGGGGGGGGGGGGGGGGGGGGGGGGGCGGGGGGGGGGGGGGGDFGFDGGGGGGGGGCEGGGGGGGGGDGGDFGGFGGGGGGGGGDGFGGGGGGFGGFFDC5@@DEDFFFFFF@F;D>@F0(289319BFF:?>>)9>::1?):<))4>
@M00200:207:000000000-ALC1F:1:2103:22056:18614 2:N:0:5
TACGGGGGTATCTAATCCTGTTTGCTCCCCACGCTTTCGTGCATGAGCGTCAGTGTTGGCCCAGAAGGCTGCCTTCGCCATCGGTGTTCCTCCAGATCTCTACGCATTTCACCGCTACACCTGGAATTCCACCTTCCTCTGCCACACTCGAGCCAAGTAGTTTCGAGCGCAATTCCCAAGTTAAGCCCGGGGATTTCACACTCGACTTGCTCAGCCACCTGCGCACACTTTAAGCCCAATATCAGTG
+
CCCCCGGGGGGGGGGGGGGGGGGGGGGGGGGGGGGGGGGGGGGGGGGGGGGGGGGGFEGGGGGGGGGGGGGGGGGGGGGGGGGGGGGGGGGGGGGGGGGGGGGGGGGGGGGGGGGGGGGGGGGGGGGGGGGGGGGGGGGGGGFGGGGGGGCEGGGFFGGCGGFGGGGGGGGDGFFGGGGCGGGFFGGGGGGGF4?FFFGFFFFF(7@>EF6ACDGFFFF8@F0BBF>F?BAFFFFGFF:::>A9<A9
@M00200:207:000000000-ALC1F:1:2103:15330:20053 2:N:0:5
TACACGGGTATCTAATCCTGTTTGCTCCCCATGCTTTCGTACCTCAGCGTCAGTATTAGGCCAGATGGCTGCCTTCGCCATCGGTATTCCTCCAGATCTCTACGCATTTCACCGCTACACCTGGAATTCTACCATCCTCTCCCATACTCTAGCTCACCAGTATCGAATGCAATTCCCAAGTTAAGCTCGGGGATTTCACATCCGACTTAATAAGCCGCCTACGCACGCTTTAAACCCAATATCAGTG
+
CCCCCGGGGGGGGGGGGGGGGGGGGGGGGGGGGGGGGGGGGGGGGGGGGGGGGGGGGGGGGGGGGGGGGGGGGGGGGGGGGGGGGGGGGGGGGGGGGGGGGGGGGGGGGGGGGGGGGGGGGGGGGGGGGGGGGGGGGGGFGGGGGFGGGGGGGGGGGGGGGGGGGGGGGGGCFFGGGGGGFGCFFGGGGGGGFGGFFEGFFFFFABFFE;FFFEGFFBBAAFFF>@9@DDFFFFFG67?@FFFECEE
@M00200:207:000000000-ALC1F:1:2103:8425:21357 2:N:0:5
TACAGGGGTATCTAATCCCGTTTGCTCCCCTGGCTTTCGCTCCTCAGTGTCAGTGTTGGTCCAGGATGCCGCCTTCGCCACCGGTGTTCCTCCAGATATCTACGCATTTCACCGCTACACCTGGAATTCCGCATCCCTCTCCCAAACTCAAGCCATCCAGTATCAGACGCAGTTCCCCGGTTAAGCCGAGGGATTTCACGTCTGACTTAGTTGGCCACCTACGAGCCCTTTAAACCCAATATCAGTG
+
CCCCCGGGGGGGGGGGGFGGGGGGGGGGGGGGGGGGGGGGGGGGGGGGGGGGGGGGGGGGFGGGGGGGGGGGGGGGGGGGGGGGGGGGGGGGGGGGGGGGGGGGGGECFGGGGGGGGGGGGGGGDDGFFGGGGGGEGGGGGGGGFGFGGDF@FGGGGGGGGFGGFGGGCCDDDFG;?FEGE79FGFGGGGGG>4?FFEGFBFFFFEFFFFFFFEFFFFD=(;?E0393@FEEFFFGFF08@CCCECF
@M00200:207:000000000-ALC1F:1:2103:21729:21520 2:N:0:5
TACCAGGGTATCTAATCCTGTTTGCTCCCCACGCTGTCGCGCCTCAGTGTCAGCAACGGCCCAGCAGAACGCCTTCGCCACTGGTGTTCTTCCCGATCTCTACGCATTCCACCGCTACACCGGGAATTCCATCTGCCCCTACCGTGCTCTAGCCCGCCAGTCTGACCGGCAGCCCCGGAGTTGAGCCCCGGGATTTCACCAGCCACTTAACGGGCAACCTACGCGCCCTTTACGCCCAGTATCAGTG
+
CCCCCGGGGGGGGGGGGGGGGGGGGGGGGGEFGGGGFFGFGGGGGGGGGGGGGGFGFGEGGDEGGGGGGGG@FGGGGGGGGGGGDFGGGFGGGGGEFFGGGFEFGGEDFFGGGFGGGDGGGGGGGGGGGEFGGFD,AEFGFFEEFGC=D?B@D?FEEGGGFGFCFFGGDCCGGF7DDGGGGCCFC6;FGGGGF34;@CCA@?F8==;ACFF?;?D):FF08??>B9F0(1:9A?3C;1::BAAD<25
@M00200:207:000000000-ALC1F:1:2103:21749:22364 2:N:0:5
TACAGGGGTATCTAATCCTGTTTGCTCCCCACGCTTTCGCGCCTCAGCGTCAGTAGTGAGCCAGTGTGTCGCCTTCGCCACTGGTGTTCTTCCGAATATCTACGAATTTCACCTCTACACTCGGAGTTCCACACACCTCTCTCACACTCAAGACAGCCAGTATTGAAGGCAATTCCGAGGTTGAGCCCCGGGCTTTCACCCCCAACTTAACTGTCCGCCTACGCGCCCTTTAAGCCCAGTATCAGTG
+
@CCCCGGGFEGFGFAFGGGEEFFG9CFECFFFGGGDGAFGGCFFFE@EBCFGCFCEFECECFFDFGGGGF@<FCGFFGGGGGFGCFGGGGFFFFG@7FE9EFC<FFGFE,AFFFGFGGGF>E7=F4+4C,,4@6A>88=DFGGGGGGGGGGGFGGGGC8?DF+ECGDF6EF6DDFFF6@D@C?C??6?+995ADF49<DA5)@DDDBA;=FFFECA982@;F3;(113(834?@AF?1=;4).-)69
@M00200:207:000000000-ALC1F:1:2103:21144:23181 2:N:0:5
TACGGGGGTATCTAATCCTGTTTGCTCCCCACGCTTTCGTGCCTCAGTGTCAGTGCTGGTCCAGGTAGTCGCCTTCGCCACGGATGTTCCTCCCGATCTCTACGCATTTCACTGCTACACCGGGAATTCCACTACCCTCTACCGCACTCTAGGTCGCCAGTTTCCAATGCCATTCCACGGTTGAGCCCAGGGCTTTCACATCAGACTTAACGAACCACCTACGTACGCTTTACACCAAATATCAGTGCGAT
+
CCCCCGGGGGGGGGGGGGCGGGGGGGGGGGGGCFGFGGGGGGGGGGGGGGGGGFGAFGGGGGFGGGGGGGGGGGGGGGGCFEGGGGFFGGGEFGD:CFGGGGEGGDGGGGFGGGF8>EBEFGFDCFGGGDFGGGGG@FGD9D@BECEG=7,EDF76CC6:AEC<,,@,;CFGG69E+2@DFECC9,*/9?C5A46);7@+9>FFFE=6**+((()2:F?;3F25764:(;@966?<(,(4)-6:AA))(,(
@M00200:207:000000000-ALC1F:1:2104:10096:2978 2:N:0:5
TACCGGGGTATCTAATCCTGTTTGCTCCCCACGCTTTCGCGTCTCAGCGTCAGTAGGCATCCAGGACCTCGCTTTCGCCACGGGCGTTCCTTCCGATCTCAACGCATTTCACCGCTCCACCGGAAGTTCCAGGTCCCCCTATGCCCCTCCAGACTCGTCGTATCCACGCCACTTCCCCGGTTGAGCCGGGGGATTTCAGCGACAGACGCACGAATCCGCCTACACGCGCTTTAAACCCAATATCAGTG
+
CCCCCGGGGGGGGGGGGGGGGGGGGGGGGGGGGGGGGGGGGFGGGGGGGGGGGGGGGGGGGGGGFCFGGGGGGGGGEGGGGGGGGGGGGGGGGGGGGGGGGGGGGGGGGGGGGGGGGGGGGGGGGGFGGGGFGGGGGGGGGGGGGFGGGGGGGGGGFEG>EFCFGGGGGGGGGGGGGGGGE5DGGGGGCDGGFGDFFBFF6>EFFBFFFB>BFBGDFD??<BFFBE;>()((6<*=:<BFF0<>BBFF
@M00200:207:000000000-ALC1F:1:2104:9562:4127 2:N:0:5
TACCGGGGTATCTAATCCTGTTCGCTCCCCACGCTTTCGCGCCTCAGCGTCAGGAGATGCCCAGAGACCCGCCTTCGCCACCGGTGTTCCTCCCGATCTCTACACATTTCACCGCTACACCGGGAATTCCAGTCTCCTCTGCATCCCTCAAGAACGGCAGTATCGGCCGACGTTCTTCGGTTGAGCCGAAGGCTTTCACGACCGACTTGCCATCCCGCCTACGCGCCCTTTAAGCCCAGTATCAGTG
+
CCCCCGGGGGGGGGGGGGGGGGGGGGGGGGGGGGGGGGGGGGGGGGGGGGGGGGGGGGGGGGGGGGGGGGGGGGGGGGGGGGGGGGGGGGGGGGGDFGGGGGGGGGGGGGGGGGGGGGGG==:CF7FGGFGGFGGGGGGGGGGGGGGGGGFCFGGDGGEEGGGGGGGGGGGDCFGGGGGGEGDGFGGG:DGDFF<6AEGFFAFF6>B@AFFFFFFF:DFF2@?F>FB>FF7><BFFF:6?A<AA<<A
@M00200:207:000000000-ALC1F:1:2104:13492:5072 2:N:0:5
TACAAGGGTATCTAATCCTGTTTGCTCCCCACGCTTTCGCGTCTCAGCGTCAGTAACGTCCCAGCGAGCTGCCTTCGCCATAGGTGTTCCTCCCGATATCTGCGCATTTCACCGCTACACCGGGAATTCCACTCGCCTCTTCCGAACTCTAGTCCGGCAGTATCGACCGGCATCCCAGGGTTGAGCCCTGGACTTTCACAGCCGACTTACCGGACCGCCTACACGCTCTTTACACCCAATATCAGTGAGA
+
CCCCCGGEEGGGGGGGGGGGGGGGGGGGGGGGGGGGGGGGGGGGGGGGGGGEGGGGGGGGGGGGGGGGGGGGGGGGGGGGGGGGGGGGGGGGGGGGGGGGGGGGGGDGGGGGGGGGGGGGGGGGGGGGGGGGGGGGGGDFGGGGGGGGGGGFFGGGGEGGGGGGGGGGGCDEGGFGGGGDFGGGGGGGGGGGFGCFFCGFFFFDFB@5>EAE9;DDFF00:F?@BF::B4<AF)1<>BFB?ADAA<BF?<
@M00200:207:000000000-ALC1F:1:2104:14129:7476 2:N:0:5
TACTAGGGTATCTAATCCCGTTTGCTACCCACGCTTTCGCGCCTCAGCGTCAGTTCCGGCCCAGGGGACCGCCTTCGCCACAGGTGTTCCTCCCGATATCTACGCATATCACCACTACACCGGGAATTCCACTTTCCTCTGCCTCCCTCGAGTCCGCCAGTATGCAAGAACCTCTCCCAGTTGAGCCGGGAGCTTTCACCCTGCACTTAACGAACCGCCTGCACGCCCTTTAAACCCAATATCAGTG
+
CCCCCGGGGGGGGGGGGGGGGGGGGGGGGGGGGGGGGGGGGGGGGGGGGGGGGGGGGGGGGGGGGGGGGGGGGGGGGGGGGGGGGGGGGGGGGGGEFGGGGGGGGGGGGGGGGGGGGGFGGGGGGGGGGGGGGGGFGGGGGGGGGGGGGGGGGGGGDGGDGGFGGGGGFGGGGGGGGCFGFGGGFGGGG4CGFGGFFCGFDFAFF@E;EFFD67DEBFFFDFDFBF?B>??A4<FF:?0??<9<<<B
@M00200:207:000000000-ALC1F:1:2104:11048:7799 2:N:0:5
TACTAGGGTATCTAATCCTGTTCGCTCCCCACGCTTTCGTGCCTCAGCGTCAATCCAGGTCTAGCCAGCTGCCTTCGCAATTGGTGTTCTATGGCATATCTATGCATTTCACCGCTACATGCCACATTCCGCTGACCTCATCCTAATTCTAGCCTGGCAGTATCAAAAGCAATTTTACGGTTGAGCCGCAAACTTTCACTCCTGACTTACCTGGCCGCCTACGCACCCTTTAAACCCAATATCAGTG
+
CCCCCFGGGGGGGGGGGGGGGGGGGGGGGGGGDGGGGGGGGGGGGGGGGGGGGGGGGGGGGGGFGGGGGGGGGGGGGGGGGGGGGGGGGGFGFGGGGGGGGGGGGGGGGGGGGGGGGGGGFGFGGGGGGGFGEGGGGGGGGGGGGGGGGGG;FGGGFGGDCGFFGGGGGGGGGGFGGGDDGGGGCGG6CGGGFGGFFFGFFFBAEEFFEFFF:CGFAEB=DF>EFFF@BF@6CCFFFF134?C))1)
@M00200:207:000000000-ALC1F:1:2104:20910:8478 2:N:0:5
TACTAGGGTATCTAATCCTGTTTGCTCCCCACGCTTTCGCGCCTCAGCGTCAGTTACAGACCAGAAAGCCGCCTTCGCCACTGGTGTTCCTCCACATCTCTACGCATTTCACCGCTACACGTGGAATTCCGCTTTCCTCTTCTGCACTCAAGTTTCCCAGTTTCCAATGACCCTCCACGGTTGAGCCGTGGGCTTTCACATCAGACTTAAGAAACCGCCTGCGCGCGCTTTAAACCCAATATCAGTG
+
[truncated: 30,647,752 more chars]
