# Supplementary material for: Responses of rhizosphere soil bacteria to 2-year tillage rotation treatments during fallow period in semiarid southeastern Loess Plateau
Source: PeerJ. 2020 May 5;8:e8853. doi: 10.7717/peerj.8853 (PMC7207221; doi:10.7717/peerj.8853)
Supplement: Supplemental Information 30 [file peerj-08-8853-s030.gz › G2L3.R1.fastq]

@M00200:207:000000000-ALC1F:1:1101:20268:12351 1:N:0:5
ATTGGGTGTAAAGGGCACGTAGGCGGCTCAGCAAATCAGTCGTGGAATCCCGACGCTTACCGTCGGAACGGCGGCTGAAAATACTGGGCTTGAGGGCGTGAGGGGTCACTGGAACTCCCGGTGAAGCGGTGAAATGCGTAGATATCGGGAGGAACGCCGGAGGCGAAAGCGAGTGACTGGCGCGTTCCTGACGCTGAGGTGCGAAAGCTAGGGGAGCAAACAGGATTAGATACCCCTGTA
+
GGGGGGGGGGGGGGGGGGGGGGGGGGGGGGGGGGGGGGGGGGGGGGGGGGGGGGGGGGGGGGGGGGGGGGGGGGGGGGGGGGGGGGGGGGGGGGGGGGGGGGGGGGGGGGGGGGGGGGGGGGGGGGGGGGGGGGGGGGGGGGGGGGGGGFDGGGGGGGGGGGGGGGGGGGGGGGGGGGGGGGGGGGGGGGGGGGGGGGGGGGGGGGGGGGGGGGGGFGGGGFGFF?FFFFFFGGFFFFFF
@M00200:207:000000000-ALC1F:1:1102:10725:17847 1:N:0:5
ATTGGGTGTAAAGCGCGCGCAGGCGGACTGGTAAGTCAGATGTGAAATCTCGGGGCTCAACCCCGAAACTGCGTCTGAAACTACTAGTCTAGAGTCTCATAGGGGGCAGGGGAATTTCACGTGTAGGGGTAAAATCCGTAGAGATGTGAAGGAACACCCGTGGCGAAGGCGCCCGCCTGGATGAGTACTGACGCTGAGGCGCGAAAGCGTGGGGAGCAAACAGGATTAGATACCCTTGTA
+
GGGGGGGGGGGGGGGGGGGGGGGGGGGGGGGGGGGGGGGGGGGGGGGGGGGGFGGGGGGGGGGGGGCGGGGGGGEGGGGGGGGGGGGGGGGGGGGGGGGGGGGGGGGGGGGGGGGGGGGGGGGGGGGGGGGGGGGGGGGGGGGGGGGGFFGGGGGGGGGGGGGGGGGGGGGGGDEGGGGGGGGGGGGFGGGGGGGGGGGGGGGGGGGGGGGGGG:EGGGGGGFGFGGFGFFGGGG?FGFG
@M00200:207:000000000-ALC1F:1:1103:26816:18606 1:N:0:5
ACTGGGCGTAAAGCGCGCGTAGGCGGTTAAGTAAGTTGGATGTGAAAGCCCCGGGCTCAACCTGGGAGCTGCATTCAAAACTACTTAGCTAGAGTGCGAGAGAGGAGAGTAGAATTTCTGGTGTAGCGGTGAAATGCGTAGATATCAGAAGGAATACCGATGGCGAAGGCAGCTCTCTGGCTCGTCACTGACGCTAAGGTGCGAAAGCGTGGGTAGCAAACAGGATTAGATACCCCGGTA
+
GGGGGGGGGGGGGGGGGGGGGGGGGGGGGGGGGGGGGGGGGGGGGGGGGGGGGGGGGGGGGGGGGGGGGGGGGGGGGGGGGGGGGGGGGGGGGGGGGGGGGGGGGGGGGGGGGGGGGGGGGGGGGGGGGGGGGGGGGGGGGGGGGGGGGGGGGGGGGGGGGGGGGGGGGGGGGGGGGGGGGGGGGGGGGGGGGGGGGGGGGGGGGGGGGGGGGGGGGGGGGGGGGGGFGFGGGG6CDDGG
@M00200:207:000000000-ALC1F:1:1103:14862:21898 1:N:0:5
ATTCGGTATAAAGGGCGTGTAGGCGGAACGACTAGCGAGGGGTGAAATCCCGGGGCTCAACCCCGGAATTGCTCTTCGAACTGTCGATCTAGAGAAGGTCAGGGGCCGGCGGAATTCCTGGTGTAGAGGTGAAATTCGTAGAGATCAGGAGGAACATCGGAGGCGAAGGCGGCCGGCTGGGGCCATTCTGACGCTGAGGCGCGAAAGCGTGGTGAGCAAACAGGATTAGATACCCCCGTA
+
GGGGGGGGGGGGGGGGGGGGGGGGGGGGGGGGGGGGGGGGGGGGGGGGGGGGGGGGGGGGGGGGGGGGGGGGGGGGGGGGGGGGGGGGGGGGGGGGGGGGGGGFGGGGGGGGGGGGGGGGGGGFGGFGGGGGGGGGGGGGGGGGGGGGGGGGGGGFFFGGGGGGGGGGGGGGGGGGGGGGGGGGGGGGGGGGGGGGGFDFGD=5CEGGGGGGGGGGGGGGGFFFGGF4CBGGGGC7CGGG
@M00200:207:000000000-ALC1F:1:1104:9410:2146 1:N:0:5
ACTGGGTGTAAAGGGCGTGTAGGCGGGAATGTAAGTCGGGCGTGAAATCCCTAGGCTCAACCTAGGAACTGCACTCGAAACTGCGTTTCTTGAGTGCCGGAGAGGAAAGCGGAATTCCTGGTGTAGAGGTGAAATTCGTAGATATCAGGAGGAACACCAGTGGCGAAGGCGGCTTTCTGGACGGTAACTGACGCTGAGACGCGAAAGCGTGGGGAGCAAACAGGATTAGATACCCTAGTA
+
FFGGGGGGGGGGGGGGGFGGGGGGGGGGGGGGGGGGGGGGGGGGGGGGGGGGGGGGGGGGGGGGGGGGGGGGGGGGGGGGGGGGGGGGGGGGGGGGGGGGGGGGGGGGGGGGGG?FGGCFGGGGGGGGGGGGGGGGGGGGGGGGGGGGGGGGGGGGGGGGGGGGGGGGGCGGGGDGGGGGGGGGGGGGGGGGGEEGGGEGGGGGGGGGCEGGGGGGGCFGGGGGGGGGGGGGFGGGGGGG
@M00200:207:000000000-ALC1F:1:1105:17660:20745 1:N:0:5
ACTGGGTATAAAGGGTGCGCAGGCGGCATATCAAGTCTGAAGTGAAAGGTACGGGCTCAACCTGTACAGGCTTTGGAAACTGGTATGCTCGAGGACAGGAGAGGGCGGTGGAACTCCACGTGTAGCGGTAAAATGCGTAGAGATGTGGAAGAACACCAGTGGCGAAGGCGGCCGCCTGGCCTGTAACTGACGCTCAGGCACGAAAGCGTGGGGAGCAAATAGGATTAGATACCCTAGTA
+
GGGGGGGGGGGGGGGGGGGGGGGGGGGGGGGGGGGGGGGGGGGGGGGGGGGGGGGGGGGGGGGGGGGGGGGGGGGGGGGGGGGGGGGGFFGGGGGGGGGGGGGGGGGGGGGGGGGGGGGGGGGGGFGGGGGFGGGGGGGGGGFGGGGGGGGGGGGGGGGGGGGGGGGEFGGGGGGGGGGGGGGFGFGGFGGGEEGGGGGGGGEGGGGGGGGGGGGEGGGGGGGGGDGGFFGFGGGGFGG
@M00200:207:000000000-ALC1F:1:1107:23340:5749 1:N:0:5
ATTGGGTTTAAAGGGTGCGTAGGCGGTGCAGCAAGTCGGGAGTGAAATACCTCAGCTTAACTGAGGAACTGCTTTCGATACTGCTGTGCTTGAGTAAGACAGAGGTAAGCGGAACTTAGGGTGGAGCGGTGAAATGCGTTGATATCCTAAGGAACACCGGTGGCGAAGGCGGCTTACTGGGTCTTAACTGACGCTGAGGCACGAAAGCCAGGGTAGCAAACGGGATTAGATACCCCTGTA
+
GGGGGGGGGGGGGGGGGGGGGGGGGGGGGGGGGGGGGGGGGGGGGGGGGGGGGGGGGGGGGGGGGGGGGGGGGGGGGGGGGGGGGGGGGGGGGGGGGGGGGGGGGGGGGGGGGGGGGGGGGGGGGGGGGGGGGGGGGGGGGGGGGGGGGGGGGGGGGGGGGGGGGGGGGGGGGGGGGGGGGGGGGGGGGGGGGGGGGGGGGGGGEEGGGGGGGGGGGGGGGGDGDGGGGFGGGGGFGFFC
@M00200:207:000000000-ALC1F:1:1109:8118:22125 1:N:0:5
ACTGGGTTTAAAGCGTACGTAGGCGGATCTACAGGTATCCTGTGAAAGCCCACGGCTCAACCGTGGAATTGCAGGGTAAACCGTAGATCTTGAGGTGGCTAGGGGCTCTCGGAACGGTAGGTGGAGTGGTGAAATGCGTTGATATCTACCGGAACGCCAAAGGGGAAGCCAGGGAGCTGGGGCCATTCTGACGCTGAGGTACGAAAGCGTGGGTAGCGAACAGGATTAGATACCCTAGTA
+
GGGFGGGGGGGGGGGGGGGGGGGGGGGGGGGGGGGGGGGGGGGGGGGGGFFFGGGGGGGGGGGGGGGGGGGGGGGGGGGGGGGGGGGGGGGGGGFGGGGGGGGGGGGGGGGGGGFGGEGGGGGGEFGGGGGGGGGGGGGGGGGGGGGGGGGGGGGGGGGGGGGGGGGEGFFFGFGGGFGFGEGGGCGGGGGGGGEGGCCFFGGDCCCGGGGGGGGGEEGGGGGGFGFE?FGFGGDFFGGF
@M00200:207:000000000-ALC1F:1:1110:16029:9501 1:N:0:5
ATTGGGTATAAAGGGCATGTAGGTGGAGAAATGTAGTTGTTTGTGAAAGTCCAAAAGGTTTCTTTGGGTGTGCATTCAAAACGGTTTATTCTCTATGAGGGTGTAAGAGGAAAATAGAATTCCCAGAGGAGAGGTAAAATTCTTAGATTTTGGGAGGAATACTTAGTGCGAAGGCAATTTTCTGGTGCATTCCTGACACTGAGGTGCGAAAGCGTGGGGAGCGAACAGGATTAGATACCCTCGT
+
FGGGGGGGGGGGGGGGGGGGGGGGGGDFGGGGGGGGGGGGGGGGGFGGGGGGGGGGGGGGGGGGGGGGGGGGGGGGGGGFGGGGGGGFGGEGGGGGGFGGGGGGGGGGGGGGGGGGGGGGGGFGGGFFGGGGGGGGEFFGGGGGGGGGGFGGGGGCEGGGGGGGGGGGGGGGG@FGGGGGGGGGGGGGGGGGFGGGGGGGGFGGGGGCGGEEGEEECEDGGC5>DGDFCAFFC68CGGGFEC>?
@M00200:207:000000000-ALC1F:1:1110:13521:14246 1:N:0:5
ATTGGGCGTAAAGGGCGTGTAGGCGGTTAGGTAAGTGGGATGTGAAATGCCTCGGCTCACCCGAGGACCGGCATCCCAAACTGCCCGACTTGAGTATGGGAGAGGATGAGGGAATTCCTGGTGTAGCGGTGAAATGCGTAGATATCAGGAGGAACACCGGTGGCGAAGGCGCTCATCTGGCCCAATACTGACGCTGAGGCGCGAAAGCTAGGGGAGCAAACGGGATTAGATACCCCAGTA
+
GGGGGGGGGGGGGGGGGGGGGGGGGGGGGGGGGGGGGGGGGGGGGGGGGGGGGGGGGGGGGGGGGGGGGGGGGGGGGGGGGGGGGGGGGGGGGGGGGGGGGGGGGGGGGGGGGGGGGGGGGGGGGGGGGGGGGGGGGGGGGGGGGGGGGGGGGGGGGGGGGGGGGGGGGGGGGGEGGGGGGCGGGGGGGGGGGGGGGGGGGGGDGGDGGGFGGGFEEGFGGDEGGGCFGFGGGGGGGGGG
@M00200:207:000000000-ALC1F:1:1110:17380:16434 1:N:0:5
ATTGGGTATAAAGGGTTCGTAGGCGGTGTGGCAAGTTGGGAGTGAAATCTCTGGGCTCAACCCAGAGGCTGCTTCCAAAACTGCCGTGCTTGAGTGTGGGAGAGGCGCGTGGAATTGCAGGTGTAGCGGTGAAATGCGTAGATATCTGCAGGAACACCCGTGGCGAAAGCGGCGCGCTGGACCACAACTGACGCTGAGGAACGAAAGCTAGGGGAGCAAACAGGATTAGATACCCCAGTA
+
GGGGGGGGGGGGGGGGGGGGGGGGGGGGGGGGGGGGGGGGGGGGGGGGGGGGGGGGGGGGGGGGGGGGGGGGGGGGGGGGGGGGGGGGGGGGGGGGGGGGGGGGGGGGGGGGGGGGGGGGGGGGGGGGGGGGGGGGGGGGGGGGGGGGGGGGGGGGGGGGGGGGGGGGGGDGGFGGGGGGGFGGGGGGGGGGGGGGGGGEDGGGGGGGGGGGGGFGGGGGGGGGGGGFGFGGGGGGGGGG
@M00200:207:000000000-ALC1F:1:1110:24096:17257 1:N:0:5
ACTGGGCTTAAAGCGCGCGTAGGCGGCCAAGTCAGTCGGGTGTGAAAGCCCTCGGCTCAACCGAGGAACTGCGCCCGATACTGCTTGGCTTGAGGTCCGGAGGGGAGAGTGGAATTCCCGGTGGAGCGGTGAAATGCGTAGAGATCGGGAAGAACGCCGGCGGCGAAAGCGACTCTCTGGACGGATCCTGACGCTGAGGCGCGAAAGCTAGGGGAGCAAACGGGATTAGATACCCCAGTA
+
GGGGGGGGGGGGGGGGGGGGGGGGGGGEGGGGGGGGGDDGGGGGGGGGGGGGGGGGGGGGGGGGDGGFFFGGGGGGGGGFFGGGGGGGGGGGGGGGGGGGGGGGGGGGGGGGGGGGGGGGGGDGGGGGGGGGGGGGGGGGGGFFFGGGGGGGGGGGGGGGGGGGGGCGGGDEEEGGGGGGGGGEG5:CGGGGGGGGGCFFGGGGGGGFFFCG8CBEGGGG8CEGGDFFGFGGGGCFGDFG
@M00200:207:000000000-ALC1F:1:1110:16112:20040 1:N:0:5
ATTGGGCGTAAAGAGCTCGTAGGCGGTTTGTCGCGTCTGCTGTGAAAGCCCGGGGCTTAACCCCGGGTGTGCAGTGGGTACGGGCAGACTAGAGTGCAGTAGGGGAGACTGGAATTCCTGGTGTAGCGGTGAAATGCGCAGATATCAGGAGGAACACCGATGGCGAAGGCAGGTCTCTGGGCTGTTACTGACGCTGAGGAGCGAAAGCATGGGGAGCGAACAGGATTAGATACCCCAGTA
+
GGGGGGGGGGGGGGGGGGGGGGGGGGGGGGGGGGGGGGGGGGGGGGGGGGGGGGGGGGGGGGGGGGGGGGGGGGGGGGGGGGGGGGGGGGGGGGGGGGGGGGGGGGGGGGGGGFFGGGGGGGGGGGGGGGGGGGGGGGGGGGGGGGGGGGGGGGGGGGGGGGGGGGGGGGGGGGGGGGGGGGGGGGDGGGGGGGGGGGGGGGGEGGDGGGGGGGFGGGGGGGFGGGGFGFGGGGGGGGG=
@M00200:207:000000000-ALC1F:1:1112:7903:3945 1:N:0:5
ATTGGGTTTAAAGGGCGCGTAGGCGGCTTGCCAAGTCAGTGGTGAAATCCCGCAGCTTAACTGCGGAAGTGCCTTTGATACTGGCGAGCTCGAGGGAGGTAGGGGTATGTGGAACTTCTGGTGGAGCGGTGAAATGCGTTGATATCAGAAGGAACGCCGGTTGCGAAAGCGACGTACTGGACCTCTTCTGACGCTGAGGCGCGAAAGCTAGGGGAGCAAACGGGATTAGATACCCGCGTA
+
GGGGGGGECGGFFGGGGGGGGGGGGGGGGGGGGGGGGGGGGGGGGGGGGGGGGGGGGFGGFGGGGGGGGGGGGGGGGGGGGGGGGGGGGGGGFGGGGGGGGGGGGGGGGGFFGGGGGGGGGGGGGGGGGGCFGGGGGGGGGGGGGGGFGGGFGGGGGGGGGGDGGGGGGGGGGGGGFGGFFFGGGGGGGGGGDGGGGDGGGDGGEGGGGGGFGGGGGGFGGCGGGG<FG@CGFFGGFGGG
@M00200:207:000000000-ALC1F:1:1114:15744:2885 1:N:0:5
ATTGGGTGTAAAGGGTCCGTAGGCGGTTTAACAAGTCAATTGTTAAAGACATCGGCTTAACCGATGGAGTGCAGTTGAAACTGTTAGAATAGAGTTTAGGAGAGGAAAGTGGAATTTCTGGTGTAGCGGTGACATGCGTAGATATCAGAAGGAACACCAATGGCGAAGGCAACTTTCTGGCCTAAAACTGACGCTGAGGGACGAAAGCGTGGGGAGCGAACAGGATTAGATACCCTCGTA
+
GGGGGGGGGGGGGGGGGGGGGGGGGGGGGGGGGGGGGGGGGGGGGGGGGGGGGGGGGGGGGGGGGGGGGGGGGGGGGGGGGGGGGGGGGGGGGGGGGGGGGGGGGGGGGGGGGGGGGGGGGGGGGGGGGGGGGGGGGGGGGGGGGGGGGGGGGGGGGGGGGFGGGGGGGGGGGGGGGGGGGGGGFGGGFGGFEDEGGGF@GGGGGGGGGGGGGGGGGGGGEGGGFGGFGFGGFFGGGGFG
@M00200:207:000000000-ALC1F:1:1114:22907:18935 1:N:0:5
ATTGGGCTTAAAGGGCGCGTAGGCGGCATGGCAAGTCGGGAGTGAAAGGCCTGGGCTCAACCGAGGAACTGCTTTCGAGACTGCCAAGCTAGAGTGCGGAAGGGGCATCTGGAATTCCCAGTGTAGCGGTGAAATGCGTAGATATTGGGAAGAACACCTGAGGCGAAGGCGGGATGCTGGGCCGACACTGACGCTGAGGCGCGAAAGCCAGGGGAGCAAACGGGATTAGATACCCCAGTA
+
GGGGC@GE-CFGFFDGEGGGEGGGGGGGGEGFDG<CE:CE:FGFD@<@FG8F<@CFFDFFGDCFE@@CFGFFG99FEFFFGGED4EDEGF9DF<FGGG@CFFGDGGEGGGGGGFGGFFGDDDDGFGGGGGGFFGFF9CF7:+EF9CEFGEF3:BFGGGCGG::C*<CGGGD7:*:CFGFCCBC:8?EGGGFGGGE**:;>EGE?E=EFGFFD>EEGGFGEFGG35CF4A6CC9C6FDD/*
@M00200:207:000000000-ALC1F:1:1115:8367:17573 1:N:0:5
ATTGGGTTTAAAGGGCTCGTAGGCGGTTCGTCACGTCGGGAGTGAAAACTCGGAGCTTAACTCCGAGCCTGCTTCCGATACGGGCAGACTAGAGGTAGGCAGGGGAGAGCGGAACTCCTGGTGTAGCGGTGGAATGCGCAGATATCAGGAAGAACACCGGTGGCGAAGGCGGCTCTCTGGGCCTTACCTGACGCTGAGGAGCGAAAGCGTGGGTAGCGAACAGGATTAGATACCCCTGTA
+
GGGGGGGGGGGGGGGGGGGGGGGGGGGGGGGGGGGGGGGGGGGGGGGGGCFGGGGGGGGGGGGGGDGGGGGGGGGGGGGGGGGGGGGGGGGFGGGGGGGGGGGGGGGGGGGGGEFFFFGGGGGGGGGGG@CFGGFGGDGEGGGDDFGGFGGGGGGGGGGGGGGGGGGGGFGGGGGGGGGGGGGGGGGGGGGGGDEECGFGGEECGEGGGGGGGGGDFGGGGD<CD<DF?4:FGGGGGGFF
@M00200:207:000000000-ALC1F:1:1115:5799:18917 1:N:0:5
ATTGGGTTTAAAGAGTTCGTAGGTGGTTGAAAAAGTTAGTGGTGAAATCCCAGAGCTTAACTCTGGAACTGCCATTAAAACTTTTCAGCTAGAGTATGATAGAGGAAAGCAGAATTTCTAGTGTAGAGGTGAAATTCGCAGATATTAGAAAGAATACCAATTGCGAAGGCAGCTTTCTGGATCATTACTGACACTGAGGAACGAAAGCATGGGTAGCGAACAGGATTAGATACCCTTGTA
+
GGGGGGGGGGGGGGGGGGGGGGGGGGGGGGGGGGGGGGGGGGGGGGGGGGGGGGGGGGGGGGGGGGGGGGGGGGGGGGGGGGGGGFGGGGGGGGGGGGGGGGGGGGGGGGGGGGGGGGGGGGGGGGGGGFGGGGGGGGGGGGGGGGGGGGGGGGGGGFEFGFFCGGGGGGGGGGGGGGGGGGGGGGGGGGGGGGGGGGGGGGGGGGGGGGGGGGGGGDEGEGGF>CGFGEGGGDC>DGFG
@M00200:207:000000000-ALC1F:1:1115:20389:24231 1:N:0:5
ATTGGGTTTAAAGCGTGGTTAGGGAAAACTCAAAACTAAAGCCGAATATCTTCAGGGCAGTTATACGCTTCCGAAGACACGAAGCCCTTCCACGAAAGTGACTTTATTACCCCCGACCCCACGAAAGCTAGGACACAAACTGGGATTAGATACCCGAGTA
+
GGGGGGGGEGGGGGGGGGGGGGGGGGGGGEFCFGGFFGGGGFGGGGDGGGGGGFGGGGGGFFFGGFFG7FFGFGGGGGGGGGGGGGFGGGGGGGGGGGGGGGGFFGGGGGGFGGEGECGGGGGGGGGGGGGGGGFFFGGGGGGGDFFGGGGGGGFFGEDF
@M00200:207:000000000-ALC1F:1:1117:10122:11830 1:N:0:5
ATTGGGCTTAAAGGGCTCGTAGGCGGTTTGTCGCGTCGGGAGTGAAAACCCAGGGCTTAACCCTGGGCTGGCTTCCGATACGGGCAGACTAGAGGTATGCAGGGGAGAACGGAATTCCTGGTGTAGCGGTGAAATGCGCAGATATCAGGAGGAACACCGGTGGCGAAGGCGGTTCTCTGGGCATTACCTGACGCTGAGGAGCGAAAGTGTGGGGAGCAAACAGGATTAGATACCCTAGTA
+
GGGGGGGGGGGGGGGGGGGGGGGGGGGGGGGGGGGGGGGGGGGGGGGGGGGGGGGGGGGGGGGGGGGGGGGGGGGGGGGGGGGGGGGGGGGGGGGGGGGGGGGGGEGGGGGGGGGGGGCFGFGGGGGGGGGGGGGGGGGGGGEGGGGGGGGGGGGGGGGGGGGGGGGGGGGGGGGGGGGGGGGGGGGEFFGGGGEGEGGGGGGGG5C99<EGEGGGDGGGFGGGFGFCCFFGGFFFFGFG
@M00200:207:000000000-ALC1F:1:1118:2986:9241 1:N:0:5
ACTGGGCATAAAGCGCGCGTAGGTGGCTTGATAAGCCGGTTGTGAAAGCCCCGGGCTCAACCTGGGAACGGCATCCGGAACTGTCAAGCTAGAGTGCAGGAGAGGAAGGTAGAATTCCCGGTGTAGCGGTGAAATGCGTAGAGATCGGGAGGAATACCAGTGGCGAAGGCGGCCTTCTGGACTGACACTGACACTGAGGTGCGAAAGCGTGGGTAGCGAACAGGATTAGATACCCTAGTA
+
GGGGGGGGGGGGGGGGGGGGGGGEGGGGGGGGGGGGGGGGGGGGGGGGGGGGGGGGGGGGGGGGGGGGGGGGGGGGGGGGGGGGGGGGGGGGGGGGGGGGGGGGGGGGGGGGGGGGGGGGGFFGGGGGGGGGGGGGGGGGGGGFFGGGGGGGGGGGGGGGGGGGGGGGGGGGGGGGGGGGGGGGGGFGGGGGGGGDFGGGGGGGGGGGDGGGGGGGF(4::DGF;:FGGFGGGGGGGCFG
@M00200:207:000000000-ALC1F:1:1118:6733:23037 1:N:0:5
ATTGGGCTTAAAGGGTGCGTAGGTGGTTTATTAAGTCAGTGGTGAAATCCTGCAGCTCAACTGTAGAACTGCCATTGATACTGGTAAACTTGAGTTTGGTTTAGGTAAGCGGAATTTATGATGTAGCGGTGAAATGCATAGATATCATAAGGAACACCAATAGCGAAGGCAGCTTACTGGACCATAACTGACACTGAGGCACGAAAGCGTGGGGAGCAAACAGGATTAGATACCCGTGTA
+
GGGGGGGGGGGGGGGGGGCCFGGGGGGGGGGGGGGGGGGGGGGGGGGGGGGGGGGGGGGGGGGGGGGGGGGGGGGGGGGGGGGGFFGGGGGGGGGGGGGGGGGGGGGGGGGCFGGGGGGGGFFEF9FGGGEGGGGGGGGGFCFGGCGGGGGGGGGGGGGGGGGGDGGGGGGGGGGFFFGCFGGFGGGGFCDGGGF8ECFCGGGGGGGGGCEGEEGD))0,,*,837@FFFCFGGGC54;F
@M00200:207:000000000-ALC1F:1:1119:24490:3136 1:N:0:5
ATTGGGTATAAAGTGTGCGCAGGCGGCCGAGCAAGTCGAGTGTGAAAGCCCCGAGCTTAACTTGGGAACTGCGCTCGAAACTACTTGGCTAGAGTGTGGCAGAGGGAGGTGGAATTCCACGTGTAGCGGTGAAATGCGTAGAGATGTGGAGGAACACCGATGGCGAAGGCAGCCTCCTGGGCCAACACTGACGCTCATGCACGAAAGCGTGGGGAGCGAACAGGATTAGATACCCCAGTA
+
GFGGGGGGGGGGGGGGGGGGDGGGGGGGGGGGGGGGGGGGGGGGGGGGGGGGGGGGGGGGGGGGGGGGGGGGGGGGGGGGGGGGGGGGGGGGGGGGGGGGGGGGGGGGGGGGGGGGGGGGGFFGGGGGGGGGGGGGGGGDGGGGGGGGGGGGGGGGGGGGGGGGGGGGGGGGGGGGGGGGGGGGGGGGGGGGGGGGDGGGGGGGGGGGGGEGGGGGGGGGC9DGGGGFGFGGE?FDDGFG
@M00200:207:000000000-ALC1F:1:1119:25194:18998 1:N:0:5
ACTGGGTTTAAAGAGCACGTAGGCTGCGCGCTAAGTCAGGTGTGAAATCCCCCGGCTCAACCGGGGAACTGCACCTGATACTGGCGTGCTCGAGGACGGTAGGGGTGAGTGGAACTCCAGGTGGAGCGGTGAAATGCGTAGATATCTGGAGGAACACCGGTGGCGAAAGCGGCTCACTGGACCGTCTCTGACGCTGAGGTGCGAAAGCTAGGGTAGCAAACGGGATTAGATACCCCTGTA
+
GGGGGGGGGGGGGGGGGGGGGGGGGGGGGGGGGGGGGGGGGGGGGGGGGGGGGGGGGGGGGGGGGGGFFFFGGGGGGGGGGGGGGGGGGGGGGGGGGGGGGGGGGGGGGGGGGGGGGGGGGGGGGGGGGGGGGGGGGGGGGGGGGGGGGGGGGGGGGGGGGGGGGGGGGGGGGGGGGGGGGGGGGGGGGGGGGGGGGGGGGGGGGGGGGGFGGGGGGGGGGGGGGGGGFFGGG6F5DGFG
@M00200:207:000000000-ALC1F:1:2101:17628:2573 1:N:0:5
ATTGGGCTTAAAGGGTGCGTAGGTGGTTTCTTAAGTCAGAGGTGAAAGGCTACGGCACAACCGTAGTAAGCCTTTGAAACTGGGAAACTTGAGTGCAGGAGAGGAGAGTGGAATTCCTAGTGTAGCGGTGAAATGCGTAGATATTAGGAGGAACACCAGTTGCGAAGGCGGCTCTCTGGACTGTAACTGACACTGAGGCACGAAAGCGTGGGGAGCAAACAGGATTAGATACCCTAGTAAG
+
ECC@FD@@FGC<E@;CF7@BCFG<FD6DGGFCEFAGGCF@C@EF<E6CFCCFC@B7+766F@@FFC:FGFF@@CFE<FAFEEGD8<AFEGGFDFG96?<BCGCEFBC=BF<B,C9AFAAFGG?FF9>@B>FGA<FGGCCFCE9<FDE<EF7F@:==+ADF,8,>E@@8DEGG6>,4@B,@F?D33375=A1DF7ECG8:44;>8*7CC:CG88C<5D>67FFCD68A4788AF+*;;CFFF
@M00200:207:000000000-ALC1F:1:2101:25530:7814 1:N:0:5
ACTGGGCGTAAAGCGCGCGTAGGCGGTTTGATAAGTGGGATGTGAAAGCCCCGGGCTCAACCTGGGAACTGCATTCCAAACTGTCAGACTAGAGTGTGGTAGAGGGAGGTAGAATTTCCTGTGTAGCGGTGAAATGCGTAGATATAGGAAGGAATACCGATGGCGAAGGCAGCCTCCTGGACCAACACTGACGCTGAGGTGCGAAAGCGTGGGGAGCAAACAGGATTAGATACCCCAGTA
+
FGGGFGGGGGGGGGGGGGG:@FEGGGGGGGGGGGGFFGGGGGGFFGFFFGGGGGGGGGCGGGGEGGGGGGGGGGGFFEGGGGGGGGGFGGGFFFGFFGGFGGCCFFGGGGGFAEGGFGFFGFFGGGGGGGGGGGGGGGG@FGGGGGGGAFGGGGGGGGGGGGGGGG@@CFECGGGGGGGFFGGGG*AEGG?8CGDGG5ECFGEDGGGGGGDEGG3DGFFGGGGDFFFFFFFBFEFF@@F=
@M00200:207:000000000-ALC1F:1:2102:22282:23051 1:N:0:5
ATTGGGTGTAAAGGGTACGTAGGCTGTAGTATAAGTCAGACGTCAAAGGCTGTGGCTAAACCATAGTACGCGTTTGAAACTATATTACTTGAATATGTTCGAGGTGCACGGAATGCGTCATGTAGCGGTGAAATGCATAGATATGACGTAGAACACCAATTGCGAAGGCAGTGCACTAGGGCATTATTGACGCTGAGGTACGAAAGCGTGGGTAGCGAACAGGATTAGATACCCTGGTA
+
GGGGGGGGGGGGGGGGGGGGGGGGGGGGGGGGGGGGGFGGGGGGGGFGGGGGGGGGGGGFGGGGGGGGGGGGGGGGGGGGGGGGGGGGGGGGGGGGGGGGGGGGGGGGGGGGGFGGGFGGGGGGFFGGGGGGGGGGGGGGGGGGGGGGFGGGGGGGGGDCF6?CFCFFGGGGGCGCCFGGGCCFCGCD,EGGDECECGGGGDGDEEFGGG>8EFDFGGGGGGGGFFGGGFGGGGGFFGG
@M00200:207:000000000-ALC1F:1:2105:9253:17777 1:N:0:5
ATTGGGTTTAAAGCGCACGTAGGCGGCTTTTTAAGTCAGGGGTGAAATCCTGGAGCTCAACTCCAGAACTGCCCTTGATACTGAGAAGCTCGAGTCCGGGAGAGGTGAGTGGAACTGCGAGTGTAGAGGTGAAATTCGTAGATATTCGCAAGAACACCAGTGGCGAAGGCGGCTCACTGGCCCGGTACTGACGCTGAGGTGCGAAAGCGTGGGGAGCAAACAGGATTAGATACCCCTGTA
+
FGGGGGGGGGGGGGGGGGGGGGGGGGGGGGGGGGGFGGGGGGGGGGGGFGGGGGGGGGGGGGFEGGGGGGGGGGGGGFFGGGGGGGGGGGGGGGGGGGGGEGGGGGGGGFGGGGGGGGGGGGGGGGGGGGGGGGGGGGGGGGGFGGGDBFGGGGFFGEGGGGGGGCEGGGG@FGGGGGGGG,=EEGGGFGGGGGDEEFGDGGGGGGGFGEEEEGGGGGGGG58<FGGGDGCGGG4EGGGG
@M00200:207:000000000-ALC1F:1:2105:16510:20182 1:N:0:5
ATTGGGCTTAAAGCGCGCGTAGGTGGTTTGTTAAGTTGGATGTGAAAGCCCTGGGCTCAACCTAGGAACTGCATCCAAAACTAACTCACTAGAGTACGATAGAGGGAGGTAGAATTCATAGTGTAGTGGTGGAATGCGTAGATATTATGAAGAATACCAGTGGCGAAGGCGGCCTCCTGGATCTGTACTGACACTGAGGTGCGAAAGCGTGGGTAGCGAACAGGATTAGATACCCCTGTA
+
GGGGGGGGGGGGGGGGGGGGGGGGGGGGGGGGGGGGGGGGGGGGGGGGGGGGGGGGGGGGGGGGGGGGGGGGGGGGGGGGGGGGGGGGGGGGGGGGGGGGGGGGGGGGGGGGGGGGGGGGGGGGGGGGGGGGGGGGGGGGGGGGGGGGGGGGGGGGGGGGGGGGGGGDGGGGGGGGGGGGGGGFGGGGGGGGGGGGGGGGGGGGGGGGGGGGGGGGGGDGGGGGGGGGGGGGGCFGGGGG
@M00200:207:000000000-ALC1F:1:2106:10775:7943 1:N:0:5
ACTGGGTGTAAAGGGCGCGTAGGTGGCTTGTTAAGTCGGCTGTGAAAGCCCGGGGCTCAACCCCGGAGGGTCGGCCGATACTGGCGAGCTAGAGTACGGAAGAGGTAGCTGGAATTCCCGGTGTAGCGGTGAAATGCGTAGATATCGGGAGGAACACCTGAGGCGAAGGCGGGCTACTGGGCCGATACTGACACTGAGGCGCGAAAGCCAGGGGAGCGAACGGGATTAGATACCCGAGTA
+
GFEFG<C@CEFG<9F7FF7FCGDGFDGFF:FA@FFFG@EGFFEG<FDD@FGGEEEGEGGGGDGDEDGGGG=FGGCCGEDGGFGF8=4CEGFFFG?D?>FCFFGGG<DE8DFFEGGGGF9778@:>BFDGF:>FA,@;@>BFGGGGGGGGCE:F@:FC::F@CFCCCCFGGD>EECFGFGFFGGG5C8ECF?EG?FFFGGF8E8:EE=C0*:C5:C5:8**:=*C21269@CFGGGD)197
@M00200:207:000000000-ALC1F:1:2107:24695:6339 1:N:0:5
ATTGGGTTTAAAGGGCGCGTAGGCGGCTCTGATCGTCGGATGTGAAAGGCCTGGGCTCAACCTGGGAACGGCATCCGATACGGCAGGGCTTGAGTGTGGGAGAGGTTGGTGGAATTCCCAGTGTAGAGGTGAAATTCGTAGATATTGGGAAGAACACCGGTGGCGAAGGCGGCCAACTGGACCACAACTGACGCTGAGGCGCGAAAGCGTGGGGAGCAAACAGGATTAGATACCCGCGTA
+
GFFEAFGGGGGGGGGGGGGGGGGGGGGGGGGGGDGGGGG7FBFGGGGGGGGGGGGGGGGGGFGGGDFFGGGGGGGGGGGGGGDGGGFGGGCEFG<FFGCFGGGGDFGGGGGEFGFGGCFEF=FDGGGGGDG9DEFGCFFDGGGGGGGGGGGGFCFFGGGCFGGGGGDCFGGGGDEEGGGGG@ECGGGGGGGGGGGGGFFGGGGCEEGGGCEEGEGGGGGGGF(4<CCFGFGGGCFGDGDG
@M00200:207:000000000-ALC1F:1:2108:21412:11174 1:N:0:5
ACTGGGCGTAAAGCGTGCGTAGGCGGTTCGCTGTGTCCGATGTGAAATCCCCGGGCTTAACCTGGGAACTGCATTTGTGACTGCATAGCTAGAGTACGGTAGAGGGGGATGGAATTCCGCGTGTAGCAGTGAAATGCGTAGATATGCGGAGGAACACCGATGGCGAAGGCAATCCCCTGGACCTGTACTGACGCTCATGCACAAAAGCGTGGGGAGCAACCAGGATTAGATACCCTAGTA
+
-F@9<FGGCEEGFGGGGE:BC:7FCFFGCCF@FFGFFGGDCCFGG,C,FGCFEGBFF8<<FFGG@FGGDFCFAFC9EFEGGF9FDEFFGA?,C<EFFGDE=F,CFDDG7?FE@5?EEGFGDCCCC==9BDFGAF9=DBFCFGGGGGG@FF7FCFE:BFG7>*>FC@@EFGFGFF7?C7<7+2::E<9E?CFFC=888CFFGG+*230**;E55C*:CCG*;,.(9E>C6*2+9CCFF*::
@M00200:207:000000000-ALC1F:1:2112:17073:3854 1:N:0:5
ATTGGGTGTAAAGAGCGTGTAGGCTGTGTGATTAGTCAGAGGTGAAATCCCTAAGCTCAACTTAGGAACTGCCTTTGATACTGTTATACTAGAGATCGAGAGAAGTTAGCGGAATTCCAAGTGTAGAGGTGAAATTCGTAGATATTTGGAAGAACACCAGTGGCGAAAGCGGCTAACTGGCTCGTATCGGACGCTGAGACGCGAAAGCGTGGGTAGCAAACAGGATTAGATACCCGGGTA
+
GGGGGGGGGGGGGGGGGGGGGGGGGGGGGGGGGGGGGGGGGGGGGGGGGGGGGGGGGGGGGGGGGGGGGGGGGGGGGGGGGGGGGGGGGGGGGGGGGGGGGGGGGGGGGGGGGGGGGGGGGGGGGGGGGGGGGGGGGGGGGGGGGGGGFGGGGGG-@@FGGGGGGGGGGGDGGGGGGGGGGGGGEGGF+)45CGGGGGGGGGGGGGGGGGGGGGFGGGGGGFFGGGGGGGCC@FGGGGGG
@M00200:207:000000000-ALC1F:1:2114:12667:3538 1:N:0:5
ACTGGGTTTAAAGGGCGCGTAGGTGGCCCGGTCAGTCTTTGGTGAAAGCGCGGGGCTCAACCCTGCGTCGGCCAGGGATACTGCCGCGGCTCGAGCACTGTAGAGGCAGGCGGAATTCCGGATGTAGCGGTGGAATGCGTAGAGATCCGGAAGAACACCGGTGGCGAAGGCGGCCTGCTGGGCAGTATGGCTGACACTGAGGCGCTACAGCGTGGGGAGCAAACAGGATTAGATAGCCTCGTA
+
GGGGGGGGGGGGGGGGGGGGGGGGGGGGGGGGGGGGGGGGGGGGGGGGGGGGGGGGGGGGGGGGGGGGGGGGGGGGGGGGGGGGGGGGGGGGGGGGGGGGGGGGGGGGGGGGGFGGGGGGG+4=CFGGGGGGGGGFGGGGGGGGGGGGGGGGGGGFGFGGGGGGGGGGGGGGGGGGGGGGGGGGGFGGGGGGGGGGGGGGGGGGG*-:CGGGEGEGGDGGGGGGGGGFGDGGGG<45227CG?
@M00200:207:000000000-ALC1F:1:2116:16965:19771 1:N:0:5
ATTGGGTTTAAAGGGCGCGTAGGCGGCAATGCAAGTCCGGGGTGAAAGCTTTCGGCTTAACCGGAAAAGGGCCTTGGATACTGCATTGCTGGAGGGAGGTAGGGGCATGTGGAACTTCCGGTGGAGCGGTGAAATGCGTAGATATCGGAAGGAACGCCGGTGGCGAAAGCGACGTGCTGGACCTCTTCTGACGCTGAGGCGCGAAAGCCAGGGGAGCAAACGGGATTAGATACCCTGGTA
+
GGGGGGGGGGGGGGGGGGGGGGGGGGGGGGGGGGGGGGGGGGGGGGGGGGGGGGGGGGGGGFGGGGGGGGGGGGGGGGGGGGGGGGFGGGGGGGGGGGGGGGGGGGGGGGGGGGGGGGGGGGGGFGGGGGGGGGGGGGGGGGGGGGGGGGGGGGGGGGGGGGGGEEGGGGGGGGGGGGGGGGGGGGGGGGGGGGGGGGGGGGGGGGGGGGGGGGGGGGGGGGGGGGGGGFGGFF>2:FGG
@M00200:207:000000000-ALC1F:1:2117:9485:11706 1:N:0:5
ACTGGGTTTAAAGGGCATGTAGGTGGAGAAATGTAGTTGTTTGTGAAAGTCCAAAGGTTTTCTTTGGGTGTGCATTCAAAACGGTTTATTCTCTATGAGGGTGTAAGAGGAAAATAGAATTCCCAGAGGAGAGGTTAAATTCTTAGATTTTGGGAGGAATACTTAGTGCGAAGGCAATTTTCTGGTGCATTCCTGACACTGAGGTGCGAAAGCGTGGGGAGCGAACAGGATTAGACACCCTGGT
+
GGGGGGGGGGGGGGGGGGGGGGGGGGGGGGGGGGGGGGGGGGGGGGGGGGGGGGGGGGGGG9FFGGGGGGGGGGGGGGGFGGGGGGGGGGGGGGGGGGGGGGGGGGGGGGGGFGGGGGGGGGGGGGGGGGGGGGGGGGGGGGGGGGGGGGGGGGGGDFGGGGGGGGGGGDGGGGGGGGGGGGGGCFFGGGGGGGGGGGGGGGFGGDG>ECEGG>EGGDGGGGGGGGGG:8DF???*/;:CFG@F
@M00200:207:000000000-ALC1F:1:2119:17391:4734 1:N:0:5
ACTGGGCATAAAGGGCGCGTAGGCGGGATGGCAAGTCAGTCGTGAAATCTCTCGGCTCAACCGAGAAACGTCGGCTGATACTGCCGTTCTTGAGGGATGCAGAGGAGACTGGAATTCCCGGTGTAGCGGTGAAATGTGTAGAGATCGGGAGGAACACCGGTGGCGAAGGCGGGTCTCTGGACAGTTCCTGACGCTGAGGCACGAAGGCCAGGAGAGCAAACGGGATTAGATACCCTAGTA
+
FFGGGGGFGGFGGGGGGEEGGGGGEGCFFGDCGGG@CDFFFG<FGGGGCFCFFCFGGGGGGE=C7:?FG@EF7CEGCD<FGGGG<FC+FGEGFBB@=FC8,,FFGFG?FFGGGFGGGF<FFGEFGGGCECFGCGGGFGFFGGFGGGF7FFEG@CFFGGGDFC<FGGGGGGEGEGGDGGGGGFFG0<CFGFGFGGGGGGGGGGGGGDG*2;CG*-A55+2CGDG=ECGGGDDGGFF<5FFG
@M00200:207:000000000-ALC1F:1:2119:26443:6630 1:N:0:5
ATTGGGTATAAAGGGCGCGTAGGCGGCTTGCCAAGTCAGGGGTGAAATCTTTCGGCTTAACCGGAAAACAGCCTCTGATACTGGCGAACTAGAGGGAGGTAGGGGTGCGTGGAACTTCTGGTGGAGCGGTGAAATGCGTAGATATCAGAAGGAACGCCGGTGGCGAAAGCGACGCACTGGATCTCTACTGACGCTGAGGCGCGAAAGCCAGGCGAGCGAACGGGATTAGATACCCTTGTA
+
GGGGGGGGGGGGGGGGGGGGGGGGGGGGGGGGGGGGGGGGGGGGGGGGGGGGGGGGGGGGG,@FCFEFGGGGGGGGGGGGGGGGGGGGGGGGGGGGGGGGGGGGGGGGGGGGGGGGGGGGGGGGFGGGGGGGGGGGGGGGGGGGGGGGGGGGGGGGGGGGGGGGGGGGGGGGGGGGGGGGGGGGGGGGGGGGGGGGGGGGGGGGEGGGGGGG*4:CEGGGGGGGEGDFGGGGGFGGGGGG
@M00200:205:000000000-AKKM3:1:1101:22124:1893 1:N:0:1
ACTGGGTTTAAAGGGAGCGTAGGCGGATAGTTTAGTCAGAGGTGAAATCCCTTTGCTCAACCTTTTTTTTTCCTTTTTTCCTGGCTATCTTTTTTTTGGAAGATTTTTTTGTCTCTCCTTTTTTCTTTTTTTTCTTCTTATATCTTCTTTTTATCTCCATTTTCTTAGTCGACTTTCTTTTCCATTACTGCCTCTTTTTCTCTTATGCTTTTTTTGCAAACTTTCTTCTATTCCCTTTTCTTTT
+
,CE<89FFG@-@<C@@CFCFCC7EF7+@78EFF9,CE9<,,,C,,,,,9:6,,,,,<C,,:9:C,,,+87+:6CCE,,8,59,,4C,CE@@,,,8+8++,,,,,,<,<+8+,,,8<53,,,:,6,,,,,:+++,7:3,@,,,7,733,,,,,,,3,87,,3,,,,,,,,6**4*4,24,,641,6<,1<+,5,02,,+++43++++22+4+,,*))*+++**+*)00)1*.*0,2**)0+*)).
@M00200:205:000000000-AKKM3:1:1101:14316:1894 1:N:0:1
ATTGGGCTTAAAGGGCGTGTAGGCGGTCTGCTAAGTCATGTGTGAAACCCCTCTGCTTAACCTTTTCTCTTCTCTTTTTTCTGGCAAGCTTTCTTCCCAAAGATTTTTTTGTTATTCCCTTTTTCTCTGTTTCTTTCTTCTTTATCTTTCTTATCTCCGTTTTCTCAGTCTGCCCCCTTTTTCGTTACTTACTCTTCTTCTCTCTCGCTTTTTTTTCACACTTTTTTCTCTCCCCTTTTTTTCT
+
,CE,,-CFGFA9<,-@FGCF@99@:7@@C8CE,,,<C,C9E,C8,,,,68898,,6<C,,6,,,,,,,<,,9,:,<,,,+:<,,9,,,9:,,,,9,<C,,,,,,,,,,+7+,,,<9555,,:,:,,9,,:,,,,5,5,A,,,7,84,,,,,,,,8,::++7,+3,,,,,8,,3,,+66,,8@,+,6+55+,7,,5,,,,5,5,,,,***4*,,**)1,,,0*,**2/(++1*2819))0+)((1
@M00200:205:000000000-AKKM3:1:1101:17867:1908 1:N:0:1
ATTGGGTTTAAAGGGCGCGTAGGCGGGCGGACAAGTCAGGGGTGAAATCTTTCTGCTCAACCTTTTACTTTCCCCTTCTTCTGGTCGTCTTTTTTTGGGTAGGTTCTTTCGTTCCTTCCTTTTTTTCTTTTTTTTTCTTATCTTTCTTTTTTAACGCCGTTTTCTTACGCGGTCCTCTTTACCCCTTCTTACGCTTCTTCTCTCACGCCTTTTTTGCAAACGTTTTTCTATTCCCCTTTCTTTT
+
9FFGCDGGGDFGGGCGCFEGED>ECDDCCCCF@8<EE,,<,+B:7,C<CCCE@,,5<B,,:4,,,,,,<,,<:B4?,,:,9<5,:<+@F=A,,,+++++B9++,,8,,,8+,,,88@88,,<,,+*8,,8,,**5*,,7,,,7,72,,,,,**,8*4<**4,*5+,+,*4**:/*+02+++32<8AC:?*+3*11**++2+:++++*1***+++))1+++1*0*(11(**.*0202))0+*)).
@M00200:205:000000000-AKKM3:1:1101:14632:1949 1:N:0:1
ACTGGGCTTAAAGGGCGCGTAGGCGGGTCCGTAAGTCAGGGGTGAAATCCCCCTGCCCAACCCTTTTTGTTCCTCTTTTACTGCGGGCCTCTCTTTGGATAGGTTCCTTCGTCTCTCTTTTTTTTTCTTTTTTTTTCTTATCTTTCCTTTTTTACACCGTTTTCTCAAGCGGCTCTCTTGATCCCTTCTTTCTCTTTTTCTCTACCGCCTTTTTTGCAATCTTTCTTCTATACCCCCTTTCTTT
+
<FG@8@FGGGFADDCEFEEGGCCFDG7@CFEFC:8EF9@,,+B:,,,,9:9,8+,,:4,,,4,:,,,,4:,<<B??,,9,9<,,+++4@48,,,,,5,,:,,,,,5,8,5+,+,:<3,,,,:+++33,,8,,**555,7,,,7,7,,7,,,,*,8,86***2*2+,+,,2**3**+23,2+53+;<9*0*+2+32++++2+2++++)1**/+++)/*+++2*0*)22)**.*300/.)0+*-)-
@M00200:205:000000000-AKKM3:1:1101:21081:1951 1:N:0:1
ATTGGGCTTAAAGGGCTCGTAGGCGGTTTGTCGCGTCGGGAGTGAAAACCATTTGCTTAACACCTTTCTTTCTTTCTCTACTGGCAGACTTTCTTTATGCAGGTGTTATCGTAATTCCTTTTTTATCTTTTTCCTTCTCATATATCTTTTTTAACACCGTTTTCTTAGGCGGTTCTCTTTGCATTACCTGACGCTTTTTTTCGAAAGTTTTTTTCGCGAACTTTCTTTTATACCCCCGTCTTTT
+
9FF@DCFGGGFGGGDGGGGGGGGFGDFFG@FF,D7FE7++@@F<A,,,:8,,,<,6CE<?C,96C,,9CC,<CEE<,,<,9,,,:,,,B:,,,,,<,C,:,,8,,,+,,99,,,:<995,,:,8,,:,,:,,,,8,7,5,,,9,9,,,,,,+,,:,:@+,8,+6,,5,,8++544@>>,,,,,7E,><@*,5*43**,,**2**,*13+1+***)).1**1*+*)22)*1.*3039))0**().
@M00200:205:000000000-AKKM3:1:1101:17143:1956 1:N:0:1
ATTGGGCTTAAAGAGCGCGCAGGCGGTCGTGCAAGTCGCGTGTGAAATCCCCCTGCTCAACTGTGTCTGTTCACTCTCTCCTGCTCGACTCTTCTTCAGGAGATTGATTTGTACTTCCCTTTTTCTTTTTTTCTTTCTTCGATATCTTTTTTAACACCCTTTTCTTAGGCGGCCCCCTTGTTGGATACTTACGCTTTTTCTCGAAAGCTTTTTTTGCAAACTTTCTTATATACCCGTTTCTTTT
+
9FF<<FGGGGCFGGGGGGGGGEGGGCGGEF7FC9EFFCFEFCFC99<,:69:@+69CE,,CC,,,,,,9,<C,C,:,,:,4:,9EE7+@8?,,,,,<,5,B7@,,,,,,<,,,,<BA<=,,:,8,,:,,:++,,7,5,9,++7,8,,,,,,+,,:,8>>+8,,3,,,,,6**>*414:,,6B,,,?,4=+,5*A1**++0+;*+**)2+3+,,*)//+++/*0*)02)*/.*32+)))0+*))-
@M00200:205:000000000-AKKM3:1:1101:17479:1958 1:N:0:1
ACTGGGCATAAAGGGCGCGTAGGCGGCTTCGCAAGTGATGGGTGAAATCCCTCGGCTTAACCGTTGTTCTGCCCTTCTAACTGCGTTGCTTTCTTCCGGGAGATGTGTTTGTAATTCCCATTTTATCTTTTTCTTTCTTCGATATTTTTTTTAACACCATTTTCTTATGCGGCTTCCTTTACCGACATTGACGCTTTTTATCGAAAGCTTTTTTTTCAAACGTTTTTATATCCCCCTTTCCTTT
+
<FGFFDFGGGDGGG7FFGGGGGDGGGFGGGEE7F@FF9E,,8F77<A<C@CCC+68CF8<?6+,,,,,<<,<=CFEE,,,9:9C7CF7C?A,,,99CC74+::,,<,,,:8,,,<B@?8,,:,:,,5,,:,,,,9,:,8,++9,87,,,+++,,:,:<*,7,,5,,,,,35*4*42,6,,,628*4*==+,;*A9**++*13****);5++,,*)))+++2***(/9(*16*038)))0+*)).
@M00200:205:000000000-AKKM3:1:1101:14078:1959 1:N:0:1
ACTGGGTTTAAAGGGAGCGTAGGCGGATAGTTTAGTCAGAGGTGAAATCCCTTTGCTCAACCTTTTTCTTTCCTTTGATCCTGGCTATCTTTTGTTTGGTAGATTTTTTTGTACCTCCCTTTGTATCGTTGTTCTTCTTCTATATTCTTTTTAACACCATTTTCTTAGGCGACCTCCTTGTCCATTACTGACTCTTATTCTCTCAAGCTTTTTTTGCATACATTCTTATATACCCTTTTCCTTT
+
9@EFCFGGGGFGGFDEGGGGGGGFGG+@,@<FFFDFF<<,,<EDC,,,::C,,,<9CC,,:9CE,,,,<C,<<EE@,,<,9<,,CC9FFC<,,,:,:,=,5,,,,<,<+44,,,5<59+,,9,:,,,+,:,+,,9C@,C,,4A,A45,,,,,,,:,,8+,8,,8,,3,,8+33+8,6>,,@E9,;>,<@+74,@<,,,,72?,,,,*3,7,,,***3,,,3*,+*42*+18+6@4C));,***/
@M00200:205:000000000-AKKM3:1:1101:17810:1959 1:N:0:1
ATTGGGTTTAAAGGGCTCGTAGGCGGCCAACTAAGTCACACGTGAAATCCCTCTGCTCAACCTTTTTTCTTCGTGTTTTCCTGGATGGCTTTCTTTTGGGAGATTTTTTCGTCATTCCCTTTTTCTCTTTTTTTTTCTTATTTATCTTTTTTACCCCCGTTTTCTTAGTCGGCTTTCTTGACCAACCCTGACGCTTTTTTTCTAAATCCTTTTTTTCCAACTTTTTTCTATTCCCTCTTTCTTT
+
,EFCEGGGGFFFGGGGGGGGDFDGCECFEFEG,,,CF9C,C7F88,6<699C6,69CC9,99,,,,,+:<,<,C,:,,,,6<,,,C<<?4C,,,<<C,++,8+,,,,<+9+,++:B@5,,,:,8,,,,,:,,++6+3,C,,,9,938,,,,+,,:,:8*36,*3,,,,,7**>*4>;;,,,25>,6**4*,4*:2**,+**2+++++:+++,,+))0+0+2*+*)2/(*1.*20<C))0+*))-
@M00200:205:000000000-AKKM3:1:1101:18553:1979 1:N:0:1
ACTGGGCTTAAAGTGCGCGTAGGTGGCTTGATAAGCCGGTTGTGAAAGCCCCCGGCTCAACCTGTTTTCTTCATCCGGACCTGTCAAGCTATATTGCAGGAGATGAATTTAGAATTCCCGGTTTATCTTTTTCTTTCTTATATCTCCTTCTTAATACCATTTTCTCAGGCGGCCTTCTTGACTGACACTGACACTTCTCTTCGAAAGCTTTTTTAGCAAACATTCTTATATACCCCTTTACTTT
+
9FGFCDFGGGFFGFEFCGGGGEDGGFGEGDCFFCFGEC>FCCGC9E,,6:C@++678C@9C:C,,,,,<,,<,C96,+,+7::CEEAFFC,,,,<,<5<B+B<,,,,,,<<,,,<CB99++8+8,,8,,:,,,,9,7,9,,,,,:3,,,,,,,,:,:@9,8,,3,,,,,8++:334>@,,,6E,,@@<@5,>:?;,,,,5,5**,*)0,4,,,=)04,6,2*++)2:)+11+28>80)6++.).
@M00200:205:000000000-AKKM3:1:1101:11268:1984 1:N:0:1
ACTGGGTTTAAAGGGCGCGTAGGCGGCCGATTAAGTCGGGGGTGAAAGCCTGTTGCTCAACCTCTGTCTTTCCTTCGCTCCTGGTTGGCTTTCGTCCGGAAGATTCCCCCGTAACTGCTTGTTTATCGTTTCCCTTCTTAGCTATTCTCTTTAACCCCATTTTCTCAGGCGGCTTTCTTGTCCGGTTCTGACGCTTATTCTCGATAGCTTTTTTTGCAAACCTTTTTTTATACCCTTTTCTTCT
+
AEGGGGGGGFGGGGGGGGGGFEGGGGGCB7FFEGFFGC7@7CGE7EF,9CC,:,:?BB,=A?,9,,,,<B,B?F@5++8,8:5,:E:@FBA,,+,48=:++:B,,,3,,68+++3@,3,,,:,:,,,+,8*,,,785,@,,,7,@33,,,,,,,3,8>:,7,,6,,2,,2**=3*53;,7?2;**=ECF++5*=8**++3+:*+**/:+<+++*))/++09***)22()06*<,<*))1+*))-
@M00200:205:000000000-AKKM3:1:1101:13461:2009 1:N:0:1
ATTGGGCTTAAAGGGCTCGTAGGCGGTTTGTCGCGTCGGGAGTGAAAACTCCGTGCTTAACCCCTCCCTTTCTTCCGCTACGGGCAGACTTTATGTATTCAGGGTACCACGTATTTCCTTTTTTCGCGTTTCTTTTCTCATATCTCCTTCTTAACACCGTTTTCTCAGTCTGTTCTCTTGGAATGACCTTACGCTTCTTCTCTCACGTTTTTTTCGCGAACTTTTTTTTATTCCCTCTTCTTCT
+
GGGGGGFGGGGGGGGGGGGGGGGGGGDFGCFGGG@CFCDEEEFC<CG,6,:C,C6@FE<CC,C,,8,8:C,CCFC5,,8+4+44@BE7E?,,,,,<<CFFEAF,,,,,,88+,,:@?BE,,:,>,++++8+,,,9,:,,3,,@,@,,,,,,,3,@,:@+,6,*5,,7,,7,5@55332,7,,,6,,>,5*,11:1/*<,,,4,,2,2;,4****)))1*3>*+*)21()0.*33<*.)1+*)).
@M00200:205:000000000-AKKM3:1:1101:16948:2052 1:N:0:1
ATTGGGTTTAAAGGGCTCGTAGGCGGTTTGTCGCGTCGGGAGTGAAACCGCCGTGCTTAACACGTCTCTTTCTTCCGCTACGGGCAGACTTGATGTATTCAGGTGAGATCGTAATTCCTGTTTTAGCGTTGTTCTTCTCAGATATCTTTTTTAACACCGTTTTCTTAGGCGGTTCTCTGGGAATGACCTGACGCTTCTTCTCGAAAGTTTTTGTTGCGAACATTATTATATCCCCCTTTACGTT
+
FGGGGGGGGGGGGGGGGGGGGGGGGGGGGGGGGGGGGGGGGGGGGGG,:+7>+@@?FFFFD,:,,:,:<C,CEFC?++8+7+8@FBGGGA,,,,,<<EFFGGG9,,,,,::,,3BD@?C,5B,:,,5++8++,,9,3,9,,,@,@,,,,,,+3,8,<CF,6,*7,,7,>>CDG4*<<?,,6,>CFCG8C44>EG2**++++2:+2*<F+=9***)212129)+*)22)*16*3<C<0)0+*((.
@M00200:205:000000000-AKKM3:1:1101:10353:2083 1:N:0:1
ACTGGGCTTAAAGGGCGTGTAGGCGGGAAGGAAAGTCAGATGTGAAATCCCTGGGCTCAACCCAGGAACTGCATTTGAAACTCCCTTTCTTGAGTGTCGGAGAGGAAAGCGGAATTCCTGGTGTAGAGGTGACCTTCTTAGATATCCTTCGTAACACCGTTGTCTAAGGCGGCTTTCTGGACGACAACTGACGCTGAGACGCGAAAGCTTTTGGAGCAAACATTATTCTATACCCTCGTACTTT
+
GGGGGGGGGGGGGGGGGGGGGGGGGGGGGGGGGGGGGGGGGGGGGGGEFEEGC7FFGGGGGFC7,,,,:ECFFGFF9,,,:CCEGGGGGEF9,5C,CFGGGGG7+,,,,BB:+4DFFFG9,B,B,5,,,B+,,,9B>,CDE9FFG;,,,,+,:3BDFGG,>++8,,8DFGGGG>BFEE,7DFGGGGGGGFGGGG9***+2*)2*=CGG7<+++*)*0*;@FF+*)2:)**67<<ED))0**()-
@M00200:205:000000000-AKKM3:1:1101:17177:2084 1:N:0:1
ACTGGGTTTAAAGCGCGCGTAGGCGGCCCGGTAAGTCCGCTGTAAAAGTCAAATGCTCAACCTTTGAATGTCAGTGGATCCTGCCGGGCTAGAGTCCGGAAGAGGCGAGTGGAATTCCTGGTTTAGCGGTGTACTTCTCAGATATCTTTTTTAACACCATCGTCTCAGGCAGCTCTCTAGGACGGTACTGACGCTGATTCTCGAAAGCTTTTTTTGCGAACATTCTTATATACCCCTTTCATTT
+
GGGGGGGGGGGGGGGGGGGGGGGGGGGGGGGGGGGGGGGGGGGAFCF9EE,,,,<6CEFFFCFCE,,,<,CC,CC,,,9,:CCFFEGGG@,,,,<9CF=B7=F8,8+++8B+,,BFDBC,,:,>,,,++8++,,8,3,8@<,@,@7,,,,,*6@>9F@F,3**2,,62<FG>G62,66,7>6ACGGGDG=7C**1**++4++*52*2*+<+,,*)/1*::C)+*)22)**-*3<:F..0+*))-
@M00200:205:000000000-AKKM3:1:1101:16493:2085 1:N:0:1
ATTGGGTATAAAGGGAGCGTAGGCGGATAGTTTAGTCAGAGGTGAAAGCCCAGGGCTCAACCTTGGCATTGCCTTTGATACTGGCTATCTTGTGTATGGAAGATGTATGTGGAACTCCGAGTGTAGAGGTGTTATTCTTAGATATTCTTTTTAACACCATTTTCTTAGGCGACTTACTTGTCCATTACTGACGCTGATTCTCGAAAGCTTTTTTAGCAAACATTATTATATACCCTTGTCTCTT
+
GGGGGGGGGGGGGGGGGGGGGGGGGGEGGGGGGGGGGGGGGGGGGGG96@C,,,B@FFFGFCFE,,,,:C,CFFFE,,<,<CCFCEGGGCC,,,C,CFFGGGG,,<,A,CC,,,4B?=+++:+:,,,,,:+,+,9:5,C;,,A5F95,,,,,:,C<BFG,9,,6,,8C3=CCG+@,7B,9EBDG9DG=D==8CE3++,,7751,,87>,7,,,**4126DCC,+*22*+12+4,BG/)=,+**/
@M00200:205:000000000-AKKM3:1:1101:11626:2101 1:N:0:1
ACTGGGCTTAAAGCGCGTGTAGGCGGCTAGGTAGGTCTGCTGTGAAAACTCGAGGCTCAACCTCGAGATGTCGGCGGCAACCATCTGGCTAGAGTCCGGAAGAGGAGAGTGGAATTCCTGGTGTAGCGGTGAAATGCGCAGATATCTGTCGTAACACCATTGGCGAAGGCAGCTCGCTGGGACGGTACTGACGCTGCGGCTCGAAAGCGTGGGGAGCGAACATTATTAGATACCCTTGTAATAT
+
GGGGGGGGGGGGGGGGGGGGGGGGGGGGGGGGGGGGGGGGGGGGGGG9FFF:,@FGGGGGGFFG7,,,C9CF@FFEE+::?B?FGGGGGE989,CFEGGGGGG8=8:,+BF@,,CFFGG<,B,F,<@77F:+,,8,3+8@C@CFF3,,,,**6FFFGGC,7,,4**4<FFGGG<C*:B*=BFGGGGGGGG<FGG8****2*1>88EGC*:****)1<CCC>3+*.2:)*06>ECFF0)90*)).
@M00200:205:000000000-AKKM3:1:1101:22963:2112 1:N:0:1
ATTGGGCATAAAGGGCGCGTAGGCGGTGCCGTAAGCGGCGTGTGAAAACCCACGGCTCAACCGTGGTATTGCGCGCCGGACTGCGGCGCTAGAGTGCGGGAGGGGGGTGTGGAACTCCATGTGGAGCGGTTAAATTCTTAGATATCTTTCTTAACACCGCTTTCTCAGGCGGCCTCCTTGACCGAGATTGACGCTTAGTCTCGAAAGCTATTTGCGCAAACGTGCTTCTATACCCCTTTACGTT
+
GGGGGGGGGGGGGGGGGGGGGGGGGGGGGGGGGGGGGGGGGGGGGGGCEBC:F+CCFGGGGE>F,++,995B7CCCC+++4>BFGGGGD>++,,@,>FEGFGG7***:5:C*,,<C9C6,,3,,+2:*8A**,+3,2,<<+0<:E3<+++++03A9FDD*2**2++3<8CEGG*28;:+3<CGGGGDFCDFFE5/**++3+*2<CG3*0+++++*)7:>*77**(92)0/57<<@C)0<+*(((
@M00200:205:000000000-AKKM3:1:1101:9709:2114 1:N:0:1
ACTGGGCTTAAAGCGGGTGTAGGCGGTTCTTTAAGTCAGATGTGAAATCCTACGGCTCAACCGTGTTTTCGCATCTGCTCCTGGGGAACTTTAGGACGGTAGAGGTCGGTGGAATTCCCGTTTTACCGGTTTACTTTTCAGATATCTTCTTCAACACCATTTTCTCAGGCGGCCTCCTTGGCCGATCCTGCCGCTCTCACCCGAAAGCCTTTTTTGCGAACCTCATTCTATACCCGTCTCTTTT
+
GGGGGGGGGGGGGGGGGGGGGGGGGGGGGGGGGGGGGGGGGFGGGFGCEFF9F,B@FGGGGE+8,,,,:C+B,B=E,,C,:CFEFGGGGEF,,,,,:CEGGGG9,BE++8B7+,8FE?9+,:,B,C?++8++,,8,,,CE,,C,D3,,,,,,::>BCF7,3<,53,8@DD7C*4*,,6,22:<>>8>87740*72**+02/22*8:)03++7,?)1/:CE)1**(22)*15*@3C3))0**)))
@M00200:205:000000000-AKKM3:1:1101:7707:2116 1:N:0:1
ACTGGGTATAAAGGGAGCGTAGGCGGATAGTTTAGTCAGAGGTGAAAGCCCAGGGCTCAACCTTGGAATTGCCTTTGATACTGGCTATCTTGAGTATGGAAGAGGTATGTGGAACTCCGAGTGTAGAGGTGAAATTCGTAGATATTCTTACGAACACCATTGGCGAAGGCGACATACTGGTCCATTACTGACGCTGAGGCTCGAAAGCGTGGGGAGCAAACATGATTAGATACCCTTGTAATCT
+
GGGGGGGGGGGGGGGGGGGGGGGGGGGGGGGGGGGGGGGGGGGGGGGCFGFCE7FGGGGGGFGG9,,,CFCFGGGGF9E,CFFGGGGGGFGC,<F9EGGGGGG??FFFCFFCAFFFGECC+B<FC?9,<F<,,,9EE+AE@FFFGB,,,,,+:AFEGCG,A,,8++@FEFGGC+83@D3>EEFGGGGGGGGGGGD**,*44*=8D:DG*=****):)=?C<D+*)3:)*;<>?8+8))14+)))
@M00200:205:000000000-AKKM3:1:1101:20930:2126 1:N:0:1
ATTGGGTATAAAGCGCACGTAGGCGGACTCTTAAGTCGGTGGTGAAATCCTGGAGCTCAACTCCAGAACTGCCTTCGATACTGGGAGTCTCGAGTTCGGGAGAGGTGAGTGGAACTGCGAGTGTAGAGGTGAAATTCTTAGATATTCTCCATAACACCATTTTCGAAGGCGGCTCACTTGCCCGATACTGACGCTGTGGTTCGAAAGCGTTGGTAGCAAACATGATTATATACCCGCTTAAGCT
+
GGGGGGGGGGGGGGGGGGGGGGGGGGGGGGGGGGGGGGGGGGGGGGGFEEF9,,FEGFGGFFCF8<,,CF9FFGGF<7F8>EFGGGDGDCF,,:FFFGGGDGGCCF7<8CF@9DFFFFC++@<BE,,A8E+,,,9??,CED9A?FAA,5,,,7AFFGGG9@,,8++8@FGGD>5@,@;,7@?FGGGGGCFGGGG9:*2,4*4?5C*)C5=****+@FGFFG49*)3@)+19CCFGG5)7**.).
@M00200:205:000000000-AKKM3:1:1101:12762:2167 1:N:0:1
ACTGGGTATAAAGGGAGCGTAGGCGGATAGTTTAGTCAGAGGTGAAAGCCCAGGGCTCAACCTTGGAATTGCCTTTGATACTGGCTATCTTGAGTATGGAAGAGGTATGTGGAACTCCGAGTGTAGAGGTGACATTCGTAGATATTCGGATGAACACCATTGGCGAAGGCGACATACTGGTCCATTACTGACGCTGAGGCTCGAAAGCGTGGGGAGCAAACATGATTAGATACCCTAGTATGAT
+
GGGGGGGGGGGGGGGGGGGGGGGGGGGDGGGGFGGGFGGGGGGGGGGFE89CA<EEGGGGG<FEF<,,CFDGFGGGGCFFFGEFGFGGGFFFDFFFGGGGFGFFCFGGGGGGGFFGGCE+:B@FEF9<BFF9,,9??,AECFGGF=?,,+++:AFGF7F,A,,3++3@@GGGE+@,@D,:D;<DA;;DEFGGGDC;*3*4CCCGGCD4*/1***2>3=CFCF+0);@?*@?F;CC6))2=+1).
@M00200:205:000000000-AKKM3:1:1101:15002:2169 1:N:0:1
ATTGGGTATAAAGGGCTCGTAGGCGGTTTGTCGCGTCGGGAGTGAAAACCCGGGGCTTAACTTCGTTCTTGCTTTCGATACGGGCAGACTGGAGGCATGCAGGGGAGAACGGAATTCCTGCTGTAGCGGTGCCATTCTCAGATATCCTTCGTAACACCGTTGTCGAAGGCGGTTCTCTCGGCATGGCCTGCCGCTGTGGAGCGAAAGTGTGTGTAGCGAAACTGATTAGATACCCCTTTCCTAC
+
GE<FFAFGGGEFFGGG<DCBC8CGEEFGDGGGGG:8:@FEG7F<,FEEF,8++++=FGFGGEFG,C,4=CA?F5?<7+9,7BF7BF:F8<<,,,4+BEFGCCF+++>+8B@7+8>><FA9,:,C=<,@:>:+,,3,:,,@F,,@C3,3,,*,,6<FFGC,>**,****4:<EG3;2<9,113?EFFGGG3*3?=1**+0+**2/2*/*+3+;***29EC83)+*)22)**)03<8*)00+*)))
@M00200:205:000000000-AKKM3:1:1101:13215:2169 1:N:0:1
ATTGGGCGTAAAGGGCGCGTAGGCGGTGCGGTGCGGTTTCGGTGAAATCCCTCGGCCCAACCGAGGAACAGCCGGGGCAACGGCCGCGCTCGACGGCATCAGGGGACAGTGGAACTCCCGGTGGAGCGGTGAAATGCGTAGATATCGGTTTGAACGCCGGTGGCGAAAGCGACTGTCTGGGGTGCCTGTGACGCTGAGGCGCGAAAGCCAGGGGAGCAAACGTGCTTAGATACCCCTGTAAGT
+
GGGGGGGGGGGGGGGGGGGGGGGGGGGGGGGGGGGGGGGGGGGGGGGFGFAEGGGGEGGGGGFCED7EGGFGGGGDCCFFFGGGGGGGGEGGCFEEFGGGGGGGGGG>FFGGGGGGGGGGCGD7:FFFGGC*,,?,2*4BCFGGG2******7<<FEDE5C**0/*:8CGG5EC5E<E+CGGGGGFEEFGC@C*9*:**15)28:?G*A*/***.)0/A8CD**(1:-*/-*+337)<F?*5-
@M00200:205:000000000-AKKM3:1:1101:9431:2175 1:N:0:1
ATTGGGTATAAAGGGTGCGTAGGTGGTCGGGTAAGTCCGATGTGAAATCTCCGAGCTCAACTCGGAAATGGCATTGGATACTATTCGGCTCGAGGGTCGGAGGGGAGACTGGAATTCTCGGTGTAGCAGTGAAATGCGTAGATATCTTGAGGAACACCAGTGGCGAAGGCGAGTCTCTGGACGACTCCTGACGCTGATGACCGAAAGCGTTGGGAGCAAACCGGATTAGATACCCTTGTACGAT
+
EGGGGGGGGGFGGGGGGGGEGGGGGGGGGGGGGGGGGGGGGGGGGGGFGFGGC:FGGGGGGFFE@C,+ECCGGGGFG9?<FFFGGGGGGFGD7,:7FFGGGGGGDEDEFGG@FGGGGDF+=F+C9CFFFF8,B,9,3+@EGDGGG;,,,,,,@FCFGGG,@,,6*3EGGGGGG>C;EF,FCGCGGGGGFFGGG57**+<9+*2=CEGGEG**/*)9>C8C7D*)-9C)**.;<CC9)097*((-
@M00200:205:000000000-AKKM3:1:1101:23124:2180 1:N:0:1
ATTGGGTGTAAAGCGCACGCAGGCGGCCTCGAAAGCCCATGGTGAAAGCCCTCGGCCCAACCGAGGGATGCCCATGGGAACTCCGGGGCTCAGAAGACGGGAGAGGCGGATGGAATTTCCGGTGTAGCGGTAAAATGCGTAGATACCGGAAGGAACACCCTTGGCGAAAGCGATCCGCTGGCCCGCTCTTGACGCTCAGGTGCGAAAGCTAGGGTAGCGACCTGGTTTAGATACCCTAGTC
+
FGGGGGGGGGEGGGGGGGGGGGGGGGGGGGGGFFGGGGGFFGGGGGGCFGGGGEGGGGGGGGCEE7+=DCFGGGGGGG,BFFFGGGDGGCDFDCCFGGGGGDG@CEGCE7EEGAFGGGGG7*@:@FGGDEEC*,,8>,>>CFGGG7<*****6<<FFEF**?++8*4F@EGGGCFEF8ECGD5@>E:EGFG9EG3AE:*7CC?EDGGGCC+3**8DDEGGGG*53*:,)/3:A:C**0)3*
@M00200:205:000000000-AKKM3:1:1101:23305:2184 1:N:0:1
ACTGGGTGTAAAGCGCACGTAGGCGGCCATTCAAGTCAGAGGTGAAAGCCCAGGGCTCAACCCTGGAACTGCCTTTGAAACTAGATGGCTAGAATCCTGGAGAGGCGAGTGGAATTCCGAGTGTAGAGGTGAAATTCTTAGATATTCGGAAGAACACCAGTGGCGAAGGCGACTCGCTGGACAGGTATTGACGCTGAGGTGCGAAAGCGTGGGGAGCAAACATGATTAGATACCCCTGTAAGCT
+
GGGGGGGGGGGGGGGGGGGGGGGGGGGGGGGGGGGGGGGGGGGGGGGGGGGFFGGGGGGGGGGGF7,,CFFGGGGGGFGDFGGGGGGGGFGCFFFGFGGGGGGDEFEGCFECG<FGGGF7CFFGFEAFFFF9,,CCD,CDFFGGG=C,,+++@FFFCFF,CC,34:EGCGGGDBE*BE7FFGGGGGDGFCCEG59::8*A*4CEGGDF=E***3)9>GF@CG+*)206*/6:A<<C8)?C*.))
@M00200:205:000000000-AKKM3:1:1101:11043:2202 1:N:0:1
ACTGGGCGTAAAGCGCACGTAGGCGGATTTCTAAGTCAGGGGTGAAATCCTGGAGCTCAACTCCAGAACTGCCTTTGATACTGGGAATCTCGAGTCCGGGAGAGGTGAGTGGAACTGCGAGTGTAGAGGTGAAATTCGTAGATATTCGCAAGAACACCAGTGGCGAAGGCGGCTCACTGGCCCGGTACTGACGCTGAGGTGCGAAAGCGTGGGGAGCAAACAGGATTAGATACCCCCGTA
+
GGGGGGGGGGGGGGGGGGGGGGGGGGGGGGGGGGGGGGGGGGGGGGGGGGGGGGGGGGGGGGGGGGGGGGGGGGGGGGGGGGGGGGGGGGGGGGGGGGGGGGGGGGGGGGGGGGGGGGGGGGGGGGGGGGGFGGFGGGGGGGGGGFEB:>@+@BEGGGGFF>78@7CGGGGCGEGGGGEEGCFGGGGGGGGGG59EC8CG5CEGGGCDEE555>3DEGFGGF**49F<*7<D<AF5)0<E
@M00200:205:000000000-AKKM3:1:1101:15710:2203 1:N:0:1
ATTGGGCGTAAAGGGCGCGTAGGCGGCCTCTGCAAGTCGACTGTGAAATCTCCGGGCTTAACCCGGAAAGGTCAGCCGATACTGCAGGGCTAGAGTGCAGAAGGGGCAACTGGAATTCTCGGTGTAGCGGTGAAATGCGTAGATATCGCGAGGAACACCTGCGGCGAAGGCGGGTTGCTGGGCTGACACTGACGCTGAGGCGCGAAAGCTAGGGGAGCGAACTGGATTAGATACCCCGGTA
+
GGGGGGGGGGGGGGGGGGGFGGGGGGGGGGGGGGGGGGGGGGGGGGGGGGGGGGGGGGGGFFGGDGC7>CEFGGGGGDDGGEGGFDGGGGGGGGGGGGGGGGGGGGGGCFEGGGGGGGGFGFGGGGFGGGGE+,8@9<CCFGGGF=@*****>FGGGGGC:F*::<EGGGGGGGEGE5CFGGGGGGGFFGFFFC:EE*;*ADGCC?DCGG@+@>5DEGG*95*03*24*=<DFF?6007EC
@M00200:205:000000000-AKKM3:1:1101:8908:2238 1:N:0:1
ATTGGGCGTAAAGGGTGCGTAGGCGGCGGGGCAAGTCGGATGTGAAATCCCGGGGCTCAACCCTGGAACTGCATTCGATACTGCCTTGCTTGAGTACTGGAGAGGGAACTGGAATTTACGGTGTAGCAGTGAAATGCGTAGATATCGTAAGTAAGACCAGTGGCGAAGGCGAGTTCCTGGACAGTTACTGACGCTGAGGCACGAAGGCCAGTGGAGCAAACGGGATTAGATACCCCTGTAAGTT
+
@FGGGGGGGGGGGGGGGGGGGGGGGGGGGGGGFGGGGGGGGGGGGCEFGGGGEDGGGGGFGGEFFG?8FGGGGGGGGFFFGGGGFGGGGGGGFFGGGGGGGGGGGGEGGGGG<DGGGGGGGGGEGGG9EGF9,,@D=*6*>CFG9,6>,,3,37>FGGG7FC,;:*:FGGGGGGGGC9,C@F?EECFCFGFG5EGEE*:FECCEGCCGCC>+3**94::8CD*>0705*14:C<+9<>FE*)))
@M00200:205:000000000-AKKM3:1:1101:7058:2250 1:N:0:1
ACTGGGCTTAAAGAGCGCGCAGGCGGTCCGGCAAGTCGGTTGTGAAATCCCGGGGCTCAACCCCGGGGCTGCCGGTCATACTGCGGGGCTCGAGCACGGTAGGGGCGGATGGAATTCCCGGTGTAGCGGTGGAATGCGTAGATATCGGGAAGAACACCAGTGGCGAAGGCGTTCTCCTGGGCCGTTGCTGACACTGATGCGCGACAGCGTGGGGAGCAAACAGGATTCGATACCCCCGTA
+
FEGGGF9FEEFGGFG-@FG7@FG7BC7+@+C7FEFGGGEG@FGGGGFG,C<:F@FGCFGFG,=,4:+4BFGGDGGG+B,<BEGG+43+CC<FE@@:AF>:>>F<B7*1**=FGGGGCGGGDGGGEEGGGGGC*><:::>8>>+<A<**/***2:CF8C5*<+*8*2:*?G88*1/+3<+CFDF8C58C7DC@+09C:+<<:CE>*1>/C5;8887DE*;85D*>?CC)<947C:<*).75
@M00200:205:000000000-AKKM3:1:1101:23992:2262 1:N:0:1
ATTGGGCATAAAGGGCGCGTAGGTGGTCTTGTCAGTCAGACGTGAAATCCCCAGGCTTAACTTGGGAACTGCGTCTGATACTACAAGACTTGAGTTCGGGAGAGGGATGTGGAATTCCAGGTGTAGCGGTGAAATGCGTAGATATCTGGAGGAACACCGGTGGCGAAGGCGGCATCCTGGACCGAAACTGACACTGAGGCGCGAAAGCCAGGGGAGCAAACGTGATTAGATACCCCAGTA
+
GGGGGGGGGGGGGGGGGGGGGGGGGGGGGGGGGGGGGGGGGGGGGGGGGGGGGGGGFGGGGGGGGG8FFGGGGGGGGGGGGGGGGGGGGGGGGGGGGGGGGGGGGGGGGGGGGGGGGGGGFFGGGGGGGGGC,<FFF++>FFFGG=D9,,8+FGGFGDGCFFG>C:EEGG>GGCEDGGFGGGGGGGGGGGGGGGGGGFGGGGGGGGGGGGCCE5BDFGGFFD*/4CF>4*):3,<*)09C
@M00200:205:000000000-AKKM3:1:1101:8885:2315 1:N:0:1
ATTGGGTGTAAAGCGCGCGTAGGCGGACGCTTAAGTGTGGCCTGAAAGCCCCCGGCTCAACCGGGGAGGGCGGCTGCAAACTGGGCGTCTTGAGGACGATAGAGGTCGGTGGAATTCCTGGTGTAGCGGTGAAATGCGTAGAGATCAGGAGGAACACCCGTGGCGAAGGCGGCCGACTGGGTCGGTCCTGACGCTGAGGCGCGAAAGCGTGGGGAGCGACCGGGATTAGATACCCGGGTA
+
FGGFFGGGGGFFGFGGG7FG@CCFECGBGCCGEED<FFGDEGGGFFGF8FF@FEGCEGCGGGG>FGCFFFCFGEGEG8DFDFFGGGG>FF?EGDGFFG@FECFFGGFFGGEGFGGFGGDFFGGFCFGGGGGCG9<FCFEECFGFGC7<<,<<FFBFCGGEFDFGDCEGGGGGCEGGEGGGGFFCGG8=CF??8E35:;CGGDEC:8CCGEEGG5>CE5**/9CG65C)96A=FFG33;77
@M00200:205:000000000-AKKM3:1:1101:16766:2327 1:N:0:1
ATTGGGTTTAAAGTGTGCGCAGGCGGCCGAGCAAGTCGAGTGTGAAAGCCCCGGGCTTAACTTGGGAATGGCGCTCGAAACTACTTGGCTGGAGTGTGGCAGAGGGGGGTGGAATTCCACGTGTAGCGGTGAAATGCGTAGAGATGTGGAGGAACACCAATGGCGAAGGCAGCCCCCTGGGCCAACACTGACGCTCATGCACGAAAGCGTGGGGAGCAAAACGGATTAGATACCCCTGTA
+
GGGGGGGGGGGGGGGGGGGGGGGGGGGGGGGGGGGGGGGGGGGGGGGGGGGGGGGGGGFFFGGGGGGGGGGGGGGGGGGGGGGGGFFGFFFFGGGGGGGGGGGGGGGGGGGGGGFFGGGGGGGGGGGGGGEFFGGGGGGGGGGFGGGFF7FGEGGGGGGGGGGGEGGGCGGGGGGGGGDGGGGDGFGGGGGFGGGEG?FC9>CEEEGCEECEEC737F*+**:*2CD?FF<:C8ECFF@E
@M00200:205:000000000-AKKM3:1:1101:19400:2335 1:N:0:1
ACTGGGCATAAAGGGCTCGTAGGCGGTCTGTCACGTCGGGAGTGAAAACACGGGGCTTAACCCCGTGCCTGCTTCCGATACGGGCTGACTAGAGGTATGCAGGGGAGAACGGAATTCCTGGTGTAGCGGTGAAATGCGCAGATATCAGGAGGAACACCGGTGGCGAAGGCGGTTCTCTGGGCATTACCTGACGCTGAGGAGCGAAAGTGTGGGGAGCGAACAGGATTAGATACCCGCGTA
+
GGGGGGGGGGGGGGGGGGGGGGGGGGGGGGGGGGGGGGGGGGGGGGGGGGGGGGGGGGGGGGGGGGGGGGGGGGGGGGGFGGGGGGGGGGGGGAEGGGGGGGGGGGGGGGGGGGGGGGFGGGGGGGGGGGGGGGFFGGGDFGGGFCC=@@EEEFEFGGDDFGGGGGGGG@FGGGEEFGGCFGGGGGGGGF6</5*::5CGGCEE*CDGFCFGGGED5CEGDCGGBGF7@FA*:CEGFFF5
@M00200:205:000000000-AKKM3:1:1101:15905:2350 1:N:0:1
ATTGGGCGTAAAGCGGGTGTAGGCGGTCCATTAAGTCGGATGTGAAATCTCACGGCCCAACCGTGGAATTGCATCCGATACTGGTGGACTTGAGGACGGTAGAGGCCGGTGGAATTCCCGGTGTACCGGTGAAATGGGCAGATATCGGGAGGAACACCAGTGGCGAAGGCGGCCGGCTGGGCCGTTCCTGACGCTGAGACCCGAAAGCCAGGGGAGCAAACAGGATTAGATACCCTAGTA
+
GGGGGGFGFGGGGGGGGGGGGGGGGGGGGGGGGGGGGGGEGGGGGGGGGGGGGGGGEEGGEGGGGGGGGGGGGGGGGGGECFGGGGGGGGGFFGFGGGGEGGGG?FGEGFEGFFCFDCFG@CEFCCGG>CFCDFGGGGGGGGGA,@FGGGGCCCFFGGGGGGGGGGGGGGGGCEGG*8>EEGGG8EGGGGEC5ADECCFGGDDEDEDGCEFGGC))0**09*;>07D?F*-2C6@C@@FG
@M00200:205:000000000-AKKM3:1:1101:12185:2356 1:N:0:1
ATTGGGCATAAAGGGCGCGTAGGCGGCCGATTAAGTCGGGGGTGAAAGCCTGTGGCTCAACCACAGAATGGCCTTCGATACTGGACGGCTCGAGACCGGAAGAGGTCAGTGGAACTGCGAGTGTAGAGGTGAAATTCGTAGATATTCGCAAGAACACCAGTGGCGAAGGCGGCTGACTGGTCCGGTTCTGACGCTGAGGCGCGAAAGCGTGGGGAGCAAACAGGATTAGATACCCTCGTA
+
GGGGGGGGGGGGGGGGGGGGGGGGGGGGGGGGGGGGGGGGGGGGGGGGGGGGGGGGGGGGGGGGGGGGGGGGGGGGGGGGGGGGGGGGGGGGGGGGGGGGDGGGGGGGGGGGGGGFGGGGGGGGFEFFGGGGGGGGGGGGGGGGGGGGDGGGGGGGGGGGGGGGGGGGGGGGGGGCGGGGGGGEGEGGGGFFGEDGGGGGGGGGGGGFGGGGGGFGECGGGGGGFGGFFFFG?CDG:>FG
@M00200:205:000000000-AKKM3:1:1101:9499:2357 1:N:0:1
ATTGGGTGTAAAGCGCACGTAGGCGGATGTGCCAGTCAGGGGTGAAATCCCGGAGCTCAACTTCGGAACTGCCTCTGATACAGCACGTCTTGAGTCCGGAAGAGGTGGGTGGAATTCCTAGTGTAGAGGTGAAATTCGTAGATATTAGGAAGAACACCGGTGGCGAAGGCGGCCCACTGGTCCGGTACTGACGCTGAGGTGCGAAAGCGTGGGGAGCAAACAGGATTAGATACCCTAGTA
+
GGGGGGGGGGGGGGGGGGGGGGGGGGGGGGGGGGGGGGGGGGGGGGGGGGGGGGGGGGGGGGGGGGGGGGGGGGGGGGGGGGGGGGGGGGGGGGGGGGGGGGGGGGGGGGGGGGGGGGGGGGGGGGGGGGGGGGGGGGGGGGGGGGGGGGGGGGGGGGGDGGGFGGGGGGGGGEEGGGGGGGDGGGGGGGGGGGDGGGGGGCEGEEGGGGGGGGFCEG?FFFFGFGG7FFFFGFFGFFFG
@M00200:205:000000000-AKKM3:1:1101:10594:2363 1:N:0:1
ATTGGGTTTAAAGGGTGCGTAGGTGGGTTGGTAAGTCAGTGGTGAAATCTCCGGGCTTAACTCGGAAACTGCCGTTGATACTATCAATCTTGAATATCGTGGAGGTAAGCGGAATATGTCATGTAGCGGTGAAATGCTTAGATATGACATAGAACACCGATAGCGAAGGCAGCTTGCTACACGATCATTGACACTGAGGCACGAAAGCGTGGGGATCAAACAGGATTAGATACCCCGGTA
+
FFGGGGGGGGGGGGGGGGGGGGGGGGGGGGGGGGGGGGGGGGGGGGGGGGGGGGGGGGGGGGGGGGGGGGGGGGGGGGGGGGGGGGGGGGGGGGGGGGGGGGGGGGGGGGGGGGGGGGGCBFFGGG9FDFGGGGGGGGDFEGGGGFGAEGGDGGGGGGGGGGGFEEGDGGGGGGGGGGG=@8CEGGGGGGGGF?GGGF8;CDEGGEDG5E@CFGDG)=<?GGGGF6FEFFEGGCFFEF@G
@M00200:205:000000000-AKKM3:1:1101:21138:2366 1:N:0:1
ACTGGGCATAAAGGGCGCGTAGGCGGGGAGGTAAGTCGGGTGTGAAATCCCTCGGCCCAACCGAGGAACTGCGCCCGAGACTGCTTCCCTTGAGTCCCGGAGAGGAAGGTGGACTTCCCGGTGTAGCGGTGCAATGTGTAGAGCTCGGGAGGAACACCGGTGGCGAAGGCGGCCTTCTGGACGGTGACTGCCGCTGCGGCGCGAAAGCGTGGGGAGCAAACGGGATTAGATACCCCAGTA
+
FFG<66E-CFD-6C@F::FGDE@FC>EGCE:B<ECGFCFCCC7,5,<CEF@GGEGCGG+D:B:F+F@DG8<=FEGGGGGE+,A=<?F,FF<,A<BFBCFG+@@+3@EC+<<FG,8@FFCFEF*8><;:<FE*8>7<<CBFC,C,CF*=:*1*4<:CF<FBFE:8C7:C/;8>E>E6CFGF@C*/;FGGCC*;8C9E*::55)5C*:<CE:*?5C3)<C*0//*/,30.*94C+30>)56<
@M00200:205:000000000-AKKM3:1:1101:14934:2373 1:N:0:1
ATTGGGCTTAAAGGGCGCGTAGGCGGGATGGCAAGTCAGTCGTGAAATCTCTCGGCTCAACCGAGAAACGTCGGCTGATACTGCCGTTCTTGAGGGATGCAGAGGAGACTGGAATTCCCGGTGTAGCGGTGAAATGTGTAGAGATCGGGAGGAACACCGGTGGCGAAGGCGGGTCTCTGGGCATCTCCTGACGCTGAGGCGCGAAAGCGTGGGGATCAAACGGGATTAGGTACCCCTGTA
+
FFFGGGGGFEFGGGGGGGGEEEGGGGGDEGFGGGGFGFDFACGGFFEGE,C@FEGGGGGGGGGGGGEGF4CF=FGGGGGFGGGFGG=CBEFGG@E:CEGGGGGGGGGGGDFC@F9B,8AC3CFF:><FGGE7@ACAFFBE9FF;CBFCG7**1:DFFGE*><FGGFGFGCFEGEC*C:FF6@F*8+<FFG?CECDGGEGGGGDDC5DC*:CEG*)*):CCD<53(><26@<CGG9C5@?+
@M00200:205:000000000-AKKM3:1:1101:19763:2377 1:N:0:1
ACTGGGTTTAAAGGGCGCGTAGGCGGCCTTCTAAGTCGGACGTGAAATCCCCGGGCTCAACCCGGGAACTGCGTCCGATACTGGTTGGCTTGAATCCGGGAGAGGGATGCGGAATTCCAGGTGTAGCGGTGAAATGCGTAGATATCTGGAGGAACACCGGTGGCGAAGGCGGCATCCTGGACCGGCATTGACGCTGATGCGCGAAAGCCAGGGGAGCAAACGGGATTAGATACCCGAGTAAGA
+
GGGGGGGGGGGGGGGGGGEGGGGGGEGGGGGGFGGGGGGGGECFGGGGGGGGGGDEGGGGGGGGGGGGGGGGGGEGGGGCEGGGFGGGGFGGFEEFDFEEGGEGGGGFGGEGGGFEFGGGGFFGFGDFEGGGGGGGGGGGGDF@DGFFFGDFEGGGFG<F:@FGGG7FCCFCEGGGGGGFFCF88EC=FC:@EE3:=FE7>*2?CGGGFFGFGCECBFDFC<EGFGC3666>ECCD;<.:DA<
@M00200:205:000000000-AKKM3:1:1101:20859:2409 1:N:0:1
ATTGGGTATAAAGGGTGCGTAGGTGGTGAGGTAAGTCGGATGTGAAAGCTCCGAGCTCAACTCGGAAATGGCATTGGAAACTACCTTGCTAGAGGGTTTGAGGGGGGACTGGAATTCTCGGTGTAGCAGTGAAATGCGTAGATATCGAGAGGAACACCAGTGGCGAAGGCGAGTCCCTGGAAAACACCTGACACTGCGGCACGAAAGCTAGGGGAGCAAACAGGATTCGCTACCCGAGTA
+
FCFGFGFE<EFEEAGDE@F@@FGCFCFGGGGGF9CEFB@@7@FCFFGGFCGFGG@C@,EFGGGDG@@BFEF<EFEFEFGGGGGFC<?FFCE<<F<FF,CC,?,?7FCFGGGGFACCFGGC:FGGF9FGF<>EFCFFDGBEGE9@@FCFG@FGFF8:<BFCCEF*:@C7=EBEEG*<++:;AE@C*/C8C>7F?C*9+/:C5>=EE8)9++3;8E>D35C6**:9?F*45)(>2@*)8)0*
@M00200:205:000000000-AKKM3:1:1101:21460:2432 1:N:0:1
ACTGGGTTTAAAGCGTGCGTAGGTGGTTCGTTAAGTCTGATGTGAAAGCCCTGGGCTCAACCTGGGAATGGCATTGGATACTGGCGACCTAGAGTGCGGTAGAGGGGTGTGGAATTCCCGGTGTAGCAGTGAAATGCGTAGATATCGGGAGGAACATCTGTGGCGAAGGCGACACCCTGGACCAGCACTGACACTGAGGCACGAAAGCGTGGGGAGCAAACAGGATTAGATACCCCCGTA
+
GGGGGGGGGGGGGGGGGGGGGGGGGGGGFEEGGGGGGGGGGGGGGGGGGGGGGGGGGGFGGGGGGGGGGGGGGGGFGDGGGGGGGEGGGGGGGGGGGGGGGGFGGGGGGFCGGGGFFFDGGGGFFGGFGGGFGGGGGGGDGGGGGGGGGGGGGGGGGGGGGGGGGGGGGGGGGGGGEGGGGCFFFFFGGFGGCFGGGGGGGGGG>CGG8E@7FEDGBDGGGFFF0CF2FFFGG:EG:.>G
@M00200:205:000000000-AKKM3:1:1101:21692:2432 1:N:0:1
ATTGGGTTTAAAGGGCGCGTAGGCGGCGCGGGAAGGCGGCGGTGAAAGTCCGGGGCTCAACCCCGGATCGGCCGTGGCGACTCCCGCGCTGGAGCACAGTAGAGGCGGGTGGAATTCCGGGTGTAGCGGTGGAATGCGTAGAGATCCGGAAGAACACCGGTGGCGAAGGCGGCCCGCTGGGCGGTGGCTGACGCTGAGGCGGGACAGCGGGGGGGGCAAACAGGATTAGATACCCTTGTAAGA
+
FFGGGGGGGGGGGGGGGGGGGGGGGGGGGGGGGGGGGGGGGGGGGGGGGGGGGGGGGGGGGGGGGGGGGGGGGGGGGGGFEEGGGGGGGGGGGGGGGGGGGGGGGGGGGGEGCGFFFGGGG8C8<7:EGECE8C7CFG8/:5CFCCGFGGEECG,CCCGG88CEE8CCE>5?5CGCC5:C>5**/2C**9**1**1**C5:):**/*9?*:EGG)15C>F*7CG?FG2@8-*3:+*)59C><>
@M00200:205:000000000-AKKM3:1:1101:21056:2435 1:N:0:1
ACTGGGTATAAAGGGCTCGTAGGCGGTTTGTCGCGTCGGGAGTGAAAACCAGGTGCTTAACACCTGGCTTGCTTTCGATACGGGCAGACTGGAGGTATGCAGGGGAGAACGGAATTCCTGGTGTAGCGGTGAAATGCGCAGATATCAGGAGGAACACCGGTGGCGAAGGCGGTTCTCTGGGCATTACCTGACGCTGAGGAGCGAAAGTGTGGGGAGCGAACAGGATTAGATACCCTGGTA
+
GGGGGGGGGGGGGGGGGGGGGGGGGGGGGGGGGGGGGGGGGGGCFGGGGGGGGGGGGGGGGGGGGGGGGGGGGGGGGGGGGDGGGGGGGFGGGGGGGGGGGGGGGGGGGGGGGCFGGGGGGGGGGGGGGFFEGGGGGGGGGGGGGGGGGGGGGGFCFGGGGGGGGFGGGGGGGGGGCFGGGGGGGGGGGGGG8=DDDFGGGGGGC5>CGFGGGGFGFGE=95;FFGFFFFAFGC+9FFFF
@M00200:205:000000000-AKKM3:1:1101:17753:2460 1:N:0:1
ACTGGGCGTAAAGCGCGTGTAGGCGGCCTGTTAAGTGGCGTGTGAAAGCTCACCGCTCAACGGTGAGAGGCCGCGCCATACTGACGGGCTTGAGGGTGGCAGAGGGTGATGGAATTCCCGGTGTAGCGGTGAAATGCGTAGATATCGGGAGGAACGCCAGTGGCGAAGGCGGTCATCTGGGCCATCCCTGACGCTGAGACGCGAAAGCTGGGGGAGCGAACGGGATTAGATACCCCAGTAAGA
+
GGGGGGGGGGGGGGGGGGGGGGGGGGGGGGGGGGGGGGGGGGGGGGGGGGGGGGGGGGGGGGGGGGGGGGGGGGGGGGGGGGGGGGGGGGGD8FGGGGGGGGGGGGEFGCGGGGGGGGGGGGGGGGGGGGGGCGGGGGGGGCFGGGGGDFGGGGGGDGGGGGGGGDGGGDEGGDGGGGGGGGGGGGEGGFFGGGGGGGGGGGGGGGGGGGCEDC3<BGGGGGGGFDFDFF>FFGDFBFFGG>4
@M00200:205:000000000-AKKM3:1:1101:12646:2468 1:N:0:1
ATTGGGTTTAAAGAGCGCGCAGGCGGTCGTGCAAGTCGCGTGTGAAAGCCCCCGGCTCAACTGGGGAGGGTCACGCGATACTGCTCGACTCGAAGGCAGGAGAGGGAAGTGGAATTCCCGGTGTAGTGGTGAAATGCGTAGATATCGGGAGGAACACCAGTGGCGAAGGCGACTTCCTGGCCTGTTCTTGACGCTGAGGCGCGAAAGCTAGGGTAGCAAACGGGATTAGATACCCTCGTA
+
GGGGGGGGGGGGGGGGGGGGGGGGGGGGGGGGGGGGGGGGGGGGGGGGGGGGGGGGGGGGGGGGGGGGGGGGGGGGGGGGGGGGGGGGGGGGGGGGGGGGGGGGGGGGGGGGGGGGGGGGGGGGGGGGGGGGGGGGGGGGGGGGGGGGGGGGGGGGGGGGGGGGGGGGGGGGGGGGGGGGGGGGGGGGGDFGGGCCCFGGGGEEGGGGGGGGGGFGFGGGGGGGFDG?FFAFCCFG5BFG
@M00200:205:000000000-AKKM3:1:1101:8126:2485 1:N:0:1
ACTGGGCGTAAAGGGCGCGTAGGCGGCGCGGGAAGGCGGCGGTGAAAGTCCGGGGCTCAACCCCGGATCGGCCGTGGCGACTCCCGCGCTGGAGCACAGTAGAGGCGGGTGGAATTCCGGGTGTAGCGGTGGAATGCGTAGATATCCGGAGGAACACCGGTGGCGAAGGCGGCTTCCTGGACCGACACTGACGCTGAGGGGCGAAAGCTAGGGGAGCAAAAGGGATTAGATACCCGAGTAAGA
+
GGGGGGGGFGGGGGGGGGGGGGGGGGGGGGGGGGGGGGGGGGGGGGGGGGGGGGGGGGGGGGGGGGGGGGGGGGGGGGGGGGGGGGGGGGGGGGGGGGGGGGGGGGGGGCGGCFFD?FFGG8E5AFFGE?EGCEGG@EEDGECEFFGGGGGG5C8FFEEE5CEEECE>E8EGCEGGGGGG8:CE58C?6=C+8/*78CF*/)28>CCF7?9CEE</>=EG55EG6F43==<DC6C757<6C9A
@M00200:205:000000000-AKKM3:1:1101:21679:2497 1:N:0:1
ATTGGGCTTAAAGGGCTCGTAGGCGGTTTGTCGCGTCGGGAGTGAAAACCAGGTGCTTAACACCTGGCTTGCTTCCGATACGGGCAGACTAGAGGTATTCAGGGGAGAACGGAATTCCTGGTGTAGCGGTGAAATGCGCAGATATCAGGAGGAACACCGGTGGCGAAGGCGGTTCTCTGGGAATATCCTGACGCTGAGGAGCGAAAGTGTGGGGAGCGAACAGGATTAGATACCCTTGTA
+
GGGGGGGGGGGGGGGGGGGGGGGGGGGGGGGGGGGGGGGGGGGGGGGGGGGGGGFGGGGGGGGGGGGGGGGGGGGGGGGGGGGGGGGGFGGGGGGGGGGGGGGGGGGGGGGGGCFGFGGGGGGGGGGGGGGGGGGGGGGGGGGGFGGGGGGGGGGGGGGGGGDGGGGGGGGGGGGGGGGGGGGGGGFGG=FCGGGGGGGGEGGGGEDFFFGCED@G@GGC5DFF?GFBFFA*<AFG@FFG
@M00200:205:000000000-AKKM3:1:1101:16060:2498 1:N:0:1
ATTGGGTTTAAAGGGCGCGTAGGCGGTCTTGTCAGTCCCTTGTGAAATCCCCCGGCTCAACTGGGGAACTGCAAGGGAAACAGCAGGGCTTGAGTTCGGGAGAGGGAAGCGGAATTCCGGGTGTAGCGGTGAAATGCGTAGATATCCGGAGGAACACCGGTGGCGAAGGCGGCTTCCTGGACCGACACTGACGCTGAGGCGCGAAAGCTAGGGGAGCAAACGGGATTAGATACCCGGGTAAGA
+
GGGGGGGFEGGFFFGGFGGFGGGGGGGGGFFGCFGGGGFDGGGFGGGFGGGGGGGGG7EFFEFGGGGGCG?FFFGFGGGGGGGEGGF@GGGGGGGGGGG7FG=FGGFFEGDGGEFFGGFEGGGGGGGGGGFGGGGGGGGGGGGGFGCGGGGEGAFGGGGDEGGEEGD7FFGGGD@CFGFGCFGGGCEGGCCDGGC7EGGGCDEEGGGG+:CCCEEDBC*<>C*71<C2=@2C@EGD>>DG*2<
@M00200:205:000000000-AKKM3:1:1101:21749:2519 1:N:0:1
ACTGGGCATAAAGGGAGCGTAGGCGGATAGTTTAGTCAGAGGTGAAAGCCCAGGGCTCAACCTTGGAATTGCCTTTGATACTGGCTATCTTGAGTATGGAAGAGGTATGTGGAACTCCGAGTGTAGAGGTGAAATTCGTAGATATTCGGAAGAACACCAGTGGCGAAGGCGACATACTGGTCCATTACTGACGCTGAGGCTCGAAAGCGTGGGGAGCAAACAGGATTAGATACCCTCGTA
+
GGGGGGGGGGGGGGGGGGGGGGGGGGGGGGGGGGGGGGGGGGGGGGGGGGGGGGGGGGGGGGGGGGGGDFGGGGGGGGGGGGGGGGGGGGGGGGGGGGGFGGGGGGGGGGGGGGGGGGGGGFGGGGGGGGGGGGGGFGGGGGGGGGGGGGGGGGGGGGGGGGGGGGGGGGGGGGGGGGGFGGFGGGGGGGGGGGGGGGGGGGGGGECFGEGGEGBGDGGGGGFDFGF<6FEGFCFGFFFG
@M00200:205:000000000-AKKM3:1:1101:19519:2519 1:N:0:1
ACTGGGTTTAAAGGGAGCGTAGGCGGATAGTTTAGTCAGAGGTGAAAGCCCAGGGCTCAACCTTGGAATTGCCTTTGATACTGGCTATCTTGAGTATGGAAGAGGTATGTGGAACTCCGAGTGTAGAGGTGAAATTCGTAGATATTCGGAAGAACACCAGTGGCGAAGGCGACATACTGGTCCATTACTGACGCTGAGGCTCGAAAGCGTGGGGAGCAAACAGGATTAGATACCCTTGTA
+
DGFGGGGGDGGGGGGGGGGGGGGGGGEGGGGGGGGFGGGGGFFDFFFGGFFFGGGGGGDFGGGGGGGGFGGGGGGGGGGGGGFGGFGGGGGFDDEFGEFFFGGGGGFGGGGGGFGGGGGGGGG@FGGGGGGGCGGGFFFDBFGGGGGGGGGGGFGGGCGGGG@EGGGGGGGGDGGGGFGFGGGEGBFGGGGFDDCEECF>CDGEGG)?CEGGGG:5>GFCFD6F0*;<FF5CBFGD);:9
@M00200:205:000000000-AKKM3:1:1101:22651:2531 1:N:0:1
ATTGGGTTTAAAGTGCGCGTAGGCGGCGCGGGAAGGCGGCGGTGAAAGTCCGGGGCTCAACCCCGGATCGGCCGTGGCGACTCCCGCGCTGGAGCACAGTAGAGGCGGGTGGAATTCCGGGTGTAGCGGTGGAATGCGTAGAGATCCGGAAGAACACCGGTGGCGAAGGCGGCCCGCTGGGCTGTGGCTGACGCTGAGGCGCGACAGCGTGGGGAGCAAACAGGATTAGATACCCTAGTAAGA
+
GFGGGGGGGGGGGGGGGGGGGGGGGGGGGGGGEGGGGGGGGGGGGGGGGGGGGGGGGGGGGGGGGGGGGGGGGGGGGGGGGGGGGGGGGGGGGGGGGGGGGGGGGGGGGFCGCFCGCGGGG*:><EEGGCEG:FEGGGC>EECCFFGCGCE8@FCGFDEGEGD>C?ECE8CEEGGG>CGGGG8EFGG8:D58C55C:FGCGGC8C8CF=*/:EE7C):AF4DFG2>:2?6)7@,<DFF89DA<
@M00200:205:000000000-AKKM3:1:1101:19312:2541 1:N:0:1
ACTGGGTATAAAGGGCGCGTAGGTGGCCCGTTAAGTGGCTGGTGAAATCCCGGGGCTCAACTCCGGGGCTGCCGGTCAGACTGGCGAGCTAGAGCACGGTAGGGGCAGATGGAATTCCCGGTGTAGCGGTGGAATGCGTAAAGATCGGGAAGAATACCAGTGGCGAAGGCGTTCTGCTGGGCCGTTGCTGACACTGAGGCGCGACAGCGTGGGGAGCAAACAGGATTAGATACCCCAGTA
+
GGGGGGGGGGGGGGGGGGGGGGGGGGGGGGGGGGGGGGGGGGGGGGGGGGGGGGGGGGGGGGGGGGGGGGGGGGGGGGGGGGGGGGGGGGGGGGGGGGGGGGGGGGGGGGGGGGGGGGGGGGGGGGGGGGGGGGGGGGGGGGGGGGGGGGGGGGGGGGGGGFGGGGGGGGGEGGGGGGGGGGGDCGGGGGFFGGGGFGGGGGGDCE<CGEGGGGECEECFFCGG0CC<?FFGGFG*)77?
@M00200:205:000000000-AKKM3:1:1101:14596:2548 1:N:0:1
ACTGGGTTTAAAGGGCGCGTAGGCGGCCACCGCAAGTCGACTGTGAAATCTCTGGGCTTAACCCAGAACGGTCAGCCGATACTGCGGGGCTAGAGTGCAGAAGGGGCAACTGGAATTCTCGGTGTAGCGGTGAAATGCGTAGATATCGAGAGGAACACCTGCGGCGAAGGCGGGTTGCTGGGCTGACACTGACGCTGAGGCGCGAAAGCTAGGGGAGCGAACGGGATTAGATACCCGTGTA
+
EG<@<<CBFGFGGC@GDFBGE7;FGGGGGGGGGGGC@FCC7C@FCEEGFG<CFDEFGFF=CCCFGGFF,@7FGGGGGGGEGGEFGEE:@FFGFFAFGAFGGGGFDGGGGGG@DGGGGGGG@EBFEGGGE:@7BFFFGGECG7FBFFGCFGF<FFCECFFFGFGGGGGCGGGGCGEDEGDEFGG>EGCEFCGG?CD5ECCFGD5EGGGGF+9<EF><@EGC/7:78<5(964*+3+CD@EG0
@M00200:205:000000000-AKKM3:1:1101:20331:2563 1:N:0:1
ACTGGGTATAAAGAGCGCGTAGGCGGCCTGGCAAGTCCGACGTGAAATCTGGAGGCTCAACCTCCAGCGGTCGTTGGAAACTGCTTGGCTAGAGTCCGGAAGAGGAGAGTGGAATTCCTGGTGTAGCGGTGAAATGCGCAGATATCAGGAAGAACACCGATGGCGAAAGCAGCTCTCTGGGACGGTACTGACGCTGAGGCGCGAAAGCGTGGGGAGCGAACAGGATTAGATACCCTCGTAAGA
+
GGGGGGGGGGGGGGGGGGGGGGGGGGGGGGGGGGGGGGGGGGGGGGGGGGGGGGGGGGGGGGGGGGGGGGGGGGGGGGGGGGGGGGGGGGGGGGGGGGGGGGGGGGGGGGGGGGGGGGGGGGGGGGGGGGGGGGGGGGGGGGGGGGGGGGGGGGGGGCGGGGG7:FGGGGGGGGGGGGGFGGGGGGGEGGGFGGGGGGGGGGGGGGGGG=>EEGFGFGGEDGGG?GFFFFFGEFFGFEFGGFF
@M00200:205:000000000-AKKM3:1:1101:8902:2577 1:N:0:1
ACTGGGTATAAAGCGTGCGTAGGTGGTTCGTTAAGTCTGATGTGAAAGCCCTGGGCTCAACCTGGGAATTGCATTGGATACTGGCGGGCTAGAGTGCGGTAGAGGATGGCGGAATTCCCGGTGTAGCAGTGAAATGCGTAGATACCGGAAGGAACACCAGTGGCGAAAGCGATCTGCTGGCCCGCCCTTGACGCTCAGGCGCGAAAGCTAGGGGAGCAAACGGGATTAGATACCCGTGTA
+
FGGGGGGGGFGFFFE@FFGCGGC;EFCFGGFFGGDFGGGGGGGGGGGGGFGFGGDGGGGGGGGGGGGGGCFGAA@6FGGDEFGGGGGGGGGFGGCGGGGFGGGGGGGGG@GCGGGGGFGEGGGGGGGGFGDFG9FEGGGDGE<FCDCE@CGD@FFGGGFF>FGDGEGGGGGCCFGGGGGGGGGGEGG8F9?FEGDGGFCGGGG>EGGG79FFGGFC3/;CFCDG?GFBFFAGGFFG;B:E
@M00200:205:000000000-AKKM3:1:1101:7774:2578 1:N:0:1
ATTGGGCTTAAAGCGTGTGTAGGCGGATGTCTAAGTACCTTGTGAAATCCCACGGCTCAACCGTGGAACTGCTGGGTATACTGGATGTCTTGAGCCAGCTAGGGGCAACCGGAACAAACGGTGGAGCGGTGAAATGCGTAGATATCGTTTGGAACGCCAATGGTGAAAACAGGTTGCTGGGGCTGTGCTGACGCTGAGACACGAAAGCCAGGGGAGCGAACGGGATTAGATACCCCGGTA
+
GGGGGGGGGGGGGGGEGGGGGGGGGGGGGGGGGGGGGGGGGGGGGGGGFGGGGGGGGGGGGGGGGGGGGGGGGGGGGGGGGGGGEGGGGGGGGGGGGGGFGGGGGGGGGGGGGGGGGGFDGGGGGFGGGGGGGGGDGGGGGGGGGGDFFGGGGGGGGGGGGGGGGGGFGGGGGGGFGGGGGGE58FGGGGGG5CGGGCFFFCEGGED*C7FGG5>CBGGGGDED1DFDFFBG<C877>EE
@M00200:205:000000000-AKKM3:1:1101:11850:2585 1:N:0:1
ATTGGGTTTAAAGGGCGCGTAGGTGGCCCGTTAAGTGGCTGGTGAAATCCCGGGGCTCAACTCCGGGGCTGCCGGTCAGACTGGCGAGCTAGAGCACGGTAGGGGCAGATAGAATTCCCGGTGTAGCGGTGGAATGCGTAGAGATCGGGAAGAATACCAGTGGCGAAGGCGTTCTGCTGGGCCGTTGCTGACACTGAGGCGCGACAGCGTGGGGAGCAAACAGGATTAGATACCCTCGTA
+
GGGGGGGGGGGGGFGGGGGGGGGEGGCEFFGFGCGGGGGGGGGGGGGGGGGDGGGGGGGGGGG<FBFEGGGGGGG4CFFFGGGGGEC>FGGGGGGGGCGFEFGGGGGGGGGGGDGGGGGGGGGGGGGGGGEDGGGGGGGGEGGGGGGGGEGGGGCFGGFGECFDEGGGGGGCE>*?EGFFGGGGGGCGGFFGCGGGGGFGGGGGGGGGGGGEGGEGF5CFGGGGFGG7??<CCCF*5B:E
@M00200:205:000000000-AKKM3:1:1101:8211:2597 1:N:0:1
ACTGGGCATAAAGGGAGCGTAGGCGGATAGTTTAGTCAGAGGTGAAAGCCCAGGGCTCAACCTTGGAATTGCCTTTGATACTGGCTATCTTGAGTATGGAAGAGGTATGTGGAATTCCGAGTGTAGAGGTGAAATTCGTAGATATTCGGAAGAACACCAGTGGCGAAGGCGACATACTGGTCCATTACTGACGCTGAGGCTCGAAAGCGTGGGGAGCAAACAGGATTAGATACCCTGGTA
+
FFGGGG-@FGGGGGGCFGGGGGGGGGGCCFGGCFGGACEG?FGGGGG9F@@@FGGGG?FGGGG,@6FEEGGG9FG9EGGGGGGC<C,CEF9FGGEC?CF,FGGGG<@CEFFGGG,B,<?7FGGGGGAEGGGGDGFAFGGFGGGGG;9?4@@FFGGCFGGGGGGGGGGEGGGGC:C9CBGGCCGECFFGF>GGGGGGG5F559EGGGGGGGGGGGFGF=?FCFFGFGGEFFFGGGG=A5FG
@M00200:205:000000000-AKKM3:1:1101:14867:2628 1:N:0:1
ATTGGGCTTAAAGTGTGCGCAGGCGGCGCCGCAAGTCGAGTGTGAAAGCCCCGGGCTTAACTTGGGAATTGCGCTCGAAACTATGGTGCTGGAGTGTGGCAGAGGAAGGTGGAATTCCACGTGTAGCGGTGAAATGCGTAGAGATGTGGAGGAACACCGATGGCGAAGGCAGCCTTCTGGGCCAACACTGACGCTCATGCACGAAAGCGTGGGGAGCAAACAGGATTAGATACCCTAGTA
+
GGGGGGGGGGGGGGGGGGGGGGGGGGGGGGGGGGGGGGGGGGGGGGGGGGGGGGGGGGGGFFGGGGGGFGGGGGGGGGGGGGGGGGGGGGGGGGGGGGGGGGGFGGGGGGGGGGGGGGGGGGGGGGGGGGCGGGGGGGGGGGGGGGGGGGGGGGGGGGGGGGGGGGGGGGGGGGGFGGGGGGGGGCCEFGGGGGGGGCFGGGGGGGDCGEGGGGFGFFFGGDFC0CC<F=2DGFGGFFFG
@M00200:205:000000000-AKKM3:1:1101:13943:2640 1:N:0:1
ACTGGGTATAAAGGGCGCGTAGGTGGCCCGTTAAGTGGCTGGTGAAATCCCGGGGCTCAACTCCGGGGCTGCCGGTCAGACTGGCGAGCTAGAGCACGGTAGGGGCAGATGGAATTCCCGGTGTAGCGGTGGAATGCGTAGAGATCCGGAAGAACACCAGTGGCGAAGGCGGTCTGCTGGGCAGTGAACCCGCGAGGGTTCAATAGCCGACACTGAGGCGCGACAGCGTGGGGAGCAAACAGG
+
GGGGGGGGGGGGGGGGGGGGGGGGGGGGGGGGGGGGGGGGGGGGGGGGGGGGGGGGGGGGGGGGGGGGGGGGGGGGGGGGGGGGGGGGGGGGGGGGGGGGGGGGGGGGGGGGGGGGGGGGGGGGGGGGGGGGGGGGGGGGGGGGGGGGGGGGGGGFFGGGGGGGGGGGGGGGGGGGGGGGGFGGGGFGGGGGEGGGGC8CGFGGGGGCEGGGGGFGFG@GDDDD0DFF:@FGD8?CFF@FGFF
@M00200:205:000000000-AKKM3:1:1101:11052:2665 1:N:0:1
ACTGGGCATAAAGCGTGCGCAGGCGGTGATGTAAGACAGGTGTGAAATCCCCGGGCTTAACCTGGGAACTGCATTTGTGACTGCATCGCTGGAGTGCGGCAGAGGGGGATGGAATTCCGCGTGTAGCAGTGAAATGCGTAGATATGCGGAGGAACACCGATGGCGAAGGCAATCCCCTGGGCCTGCACTGACGCTCATGCACGAAAGCGTGGGGAGCAAACAGGATTAGATACCCGAGTAAGA
+
GGGGGGGGGGGGGGGGGGGGGGGGGGFFGGGGGGGGGGGGGGGGGGGGCFGGGGGFFGGGGGGGGGGGGGGFGFAFFGGCFCCGGGFGGGGGGGGFGGGGGGGGGGGGGGGGGGCGFGFFGGGEFGFGGGFGGGGGGGGGGEGFFGGGGGGGGFGGGEEEGEGGGGGGGGGGGG+?8CGGGGGGGFGGGFFFCCDEC?FGGGGGGGGDGGGGCEEGEGGGGFDGFGFF=FFG:AFDEFFGGFF
@M00200:205:000000000-AKKM3:1:1101:12130:2670 1:N:0:1
ATTGGGCATAAAGAGCGCGCAGGCGGTCGTTCAAGTCGAGTGTGAAAGCCCCCGGCTCAACTGGGGAGGGTCATTCGATACTGATCGACTCGAAGGCAGGAGAGGGAAGTGGAATTCCCGGTGTAGTGGTGAAATGCGTAGATATCGGGAGGAACACCAGTGGCGAAGGCGACTTCCTGGCCTGTTCTTGACGCTGAGGCGCGAAAGCTAGGGGAGCAAACGGGATTAGATACCCCTGTA
+
GGGGGGGGGGGGGGGGGGGGGGGGGGGGGGGGGGGGGGGGGGGGGGGGGGGGGGGGGGGGGGGGGGGGGGGGGGGGGGGGGGGGGGGGGGGGGGGGGGGGGGGGGGGGGGGGGGGGGGGGGGGGGGGGGGGGGGGGGGGGGGGGGGGGGGGGGGGGGEGGGGGGGGGGGGGGGGGGGGGGGGGGGGGGGGGGGEGGGGGCGDEGGGGGGGGGGGFGFGGG<DGD:DGBFFAGGEGGFFFG
@M00200:205:000000000-AKKM3:1:1101:12518:2695 1:N:0:1
ATTGGGTGTAAAGTGTGCGTAGGTGGCCTGTTAAGTCAGGTGTGAAATCCCTGGGCTCAACCTGGGAACTGCATTTGATACTGGCGGGCTGGAGTGTGGTAGAGGGTAGTGGAATTCCAGGTGTAGCGGTGAAATGCGTAGATATCTGGAGGAACACCAGTGGCGAAGGCGGCTACCTGGACCAACACTGACACTGAGGCACGAAAGCGTGGGGAGCAAACAGGATTAGATACCCTAGTA
+
GGGGGGGGGGGGGGGGGGGGGGGGGGGGGGGGGGGGGGGGGGGGGGGGGGGGGGGGGGGGGGGGGGGGGGGGGGGGGGGGGGGFGGGGGGGGFGFFFGGGGGGGGGGGGGGGGGGGGGGGGFFGGGGGEEGGGGGGGGGGGGGGGGFGGDEEFGGGGGGGGGGGGGGGGGDEGGGGGGGGGGGGGGGEEFFGFGGGGGGEGGE>EGGFEAEGDG>7>E8FGGGG?FC2FF2CCCFGF>=E
@M00200:205:000000000-AKKM3:1:1101:10851:2698 1:N:0:1
ACTGGGCTTAAAGGGCGCGTAGGCGGCGCGGGAAGGCGGCGGTGAAAGTCCGGGGCTCAACCCCGGATCGGCCGTGGCGACTCCCGCGCTGGAGCACAGTAGAGGCGGGGGGAATTTCGGGTGTAGCGGTGGAATGCGTAGAGATCCGGAAGAACACCGGTGGCGAAGGCGGCCTTCTGGACGGTGACTGACGCTGAGGCCCGAAAGCGTGGGGAGCAAACGGGATTAGATACCCCGGTAAGA
+
GCGGGGCGGGGGGGGCEGGGGGGGGGGGGGGGGGGGGGGGGGGGGGGGGGGGGGGGGGGGGGGGGGGGGCEEGGGGGGGGGGGF<BFGGGGGFFFFGGG:FGBCGGGGG*?CEEFG,<CCG88:<CCGG*CECF@?78;EGDGCCGF*88C*;CEC8EEC8*:;:8CCEGC5C>:C@7<?+;5C**;89CC+*77E:*:>*/7?EGGD=EEEGGDD35CFF**9(77<FF<D7EFGFBD5C).
@M00200:205:000000000-AKKM3:1:1101:24202:2715 1:N:0:1
ACTGGGCTTAAAGAGCTCGTAGGCGGTTTGTCGCGTCGACTGTGAAAACCCGAGGCTTAACCTCGGGCCTGCAGTCGATACGGGCAGACTAGAGTTCGGTAGGGGAGACTGGAATTCCCAGTGTAGCGGTGAAATGCGTAGATATTGGGAGGAACACCAGTGGCGAAGGCGGCTCACTGGACCGGAACTGACGCTGAGGCGCGAAAGCGTGGGGAGCAAACAGGATTAGATACCCCAGTAAGA
+
GGGGGGGGGGGGGGGGGGGGGGGGGGGGGGGGGGGGGGGGGGGGGGGGGGGGGGGGGGGGGGGGGGGGGGGGGGGGGGGGGGGGGGGGGGGGGGFGGGGFGGGGGGGGGGGGGFGGGGGGGFGGGGGGGGGGGGGGGGGGGGGGGGGGGFGGGGGGGGGGGGGGEGGGGGGGG>ECCFGGGGFEGGEEFG7+?=DGGFGGGGEGGGGGGDGGGGEGEGDGGGGGFGG??4<FFCEF5>6EF<)
@M00200:205:000000000-AKKM3:1:1101:15109:2750 1:N:0:1
ACTGGGCTTAAAGGGCTTGTAGGCGGTTCGTTAAGTCCGGTGTGAAATCTCCCGGCTCAACTGGGAGGGGCCATCGGAAACTGGCGAGCTAGAGGTGGGCAGAGGAAAGCGGAATTCCCGGTGTAGCGGTGAAATGCGTAGATATCGGGAGGAACACCAGTGGCGAAGGCGGCTTTCTGGACCACCACTGACGCTGAGGCGCGAAAGCTAGGGGAGCAAACAGGATTAGATACCCTCGTA
+
GGGGGGGGGGGGGGGGGGGGGGGGGGGGGGGGGGGGGGGGGGGGGGGGGGGGGGGGGGGGGGGGGGDGGGGDFGGGGGGGGGGGGGGGGGGGGGGGGGGGGGGGGGGGGGGGGGGGFGGGGFGGFGGGGGGFGGGGGGGGGGGG9FGGGFGGGGFGCGGGGGGGGGGGGGGGGDCFDGGGGEGFGGFFECCCEEGGGGGGGGGGGGGFGGGGGGFDFFFGDGGGFGG?FFDG9<@45@>*
@M00200:205:000000000-AKKM3:1:1101:7949:2780 1:N:0:1
ATTGGGTTTAAAGAGCGCGCAGGCGGTCGTGCAAGTCGCGTGTGAAAGCCCCCGGCTCAACTGGGGAGGGTCACGCGATACTGCTCGACTCGAAGGCAGGAGAGGGAAGTGGAATTCCCGGTGTAGTGGTGAAATGCGTAGATATCGGGAGGAACACCAGTGGCGAAGGCGACTTCCTGGCCTGTTCTTGACGCTGAGGCGCGAAAGCTAGGGTAGCAAACGGGATTAGATACCCCCGTA
+
GGGGGGGGGGGGGGEGCFFGGGEGGGFGGGDGGFGFGGGGFGFGGGGC8FCFGGGGEGGGGGEFGGGEGGFFFGGGGGGGEGGAAF?FGGGGFGG@CGCDEGGGGGGGGGFGDCCCCFGGGFGBCF;FGGGG:BF9@FFGGGF@FG:CGGGGDFGGGGG,<F<88FEG*;FED>EFCFCGGGG>C?FGGG?CE:9EGGGGGC7CEE30AFFGF*619?E6FD5C?<D?FFA7CE67).0C
@M00200:205:000000000-AKKM3:1:1101:14955:2781 1:N:0:1
ATTGGGCGTAAAGCGCACGTAGGCGGATATTTAAGTCAGGGGTGAAATCCCAGAGCTCAACTCTGGAACTGCCTTTGATACTGGGTATCTTGAGTATGGAAGAGGTAAGTGGAATTGCGAGTGTAGAGGTGAAATTCGTAGATATTCGCAGGAACACCAGTGGCGAAGGCGGCTTACTGGTCCATAACTGACGCTGAGGTGCGAAAGCGTGGGGAGCAAACAGGATTAGATACCCGTGTA
+
GGGGGGGGGGGGGGGGB@FFGGGGGGGGGGGGGGGGGGGGGGGGGGGGGGGGGGGGGGGGGGGGGGGGFGGGGGGGGGGGGGGGGGGGGGGGGGFGGGGGGGGGGGGGGGGGGGGGGGGGGGGGGGGGGGGGGGGGGGGGGGGGGGGGGGGGGGGGGGGGGGGGGGGGGGFGGDGGGGGGGGGCFFGFGGGGGGDGGGGGGGGGGGGGGGGGGGFCDFGFFGGC?FG?FFAGG6:C5DFG
@M00200:205:000000000-AKKM3:1:1101:12673:2795 1:N:0:1
ATTGGGTATAAAGAGCTCGTAGGCGGTTTGTCGCGTCTGCCGTGAAAGTCCGGGGCTCAACTCCGGATCTGCGGTGGGTACGGGCAGACTAGAGTGATGTAGGGGAGACTGGAATTCCTGGTGTAGCGGCGAAATGCGCAGATATCGGGAGGAACACCGGTGGCGAAGGCGGCTCTCTGGACCTGTCCTGACGCTGAGGCGCGAAAGCTAGGGGAGCGAACAGGATTAGATACCCCTGTAAGA
+
GGGGGGGGGGGGGGGGGGGGGGGGGGGGGGGGGGGGGGGGGGGGGGGGGGGGGGGGGGGGGGGGGGGGGGGGGGFGGGGGGGGGGGGGGGGGGGFGGGGGGGGGGGGGGGGGGGGGGGGGGGGGGGFGGGGGGGGGGGGGGGGGGGGGGGGGGGGGGGFGGGGGGGGGGGGEE*CFGGGGGGGGGGGGGGGFEE3CEGGGGGGGEGGFGGGGGEBGFGCCGGGGFGG?=9<DF,<<@;FF>46
@M00200:205:000000000-AKKM3:1:1101:22466:2807 1:N:0:1
ATTGGGCGTAAAGGGAGCGTAGGCGGATAGTTTAGTCAGAGGTGAAAGCCCAGGGCTCAACCTTGGAATTGCCTTTGATACTGGCTATCTTGAGTATGGAAGAGGTATGTGGAACTCCGAGTGTAGAGGTGAAATTCGTAGATATTCGGAAGAACACCAGTGGCGAAGGCGACATACTGGTCCATTACTGACGCTGAGGCTCGAAAGCGTGGGGAGCAAACAGGATTAGATACCCCAGTAAGA
+
GGGGGGGGCFEGGGGGGGGGGGGGGGGGGGGGGGGGGGGGGGGFGGGGGCGFGGGGGGGGGFGGGGGFGGGGGGGGGGGGGGGGGGGGGGDGFGGGGGEEFGFFGGGGFGFGGFFGGGGGGGGGGGGGGGGGGGGGGGGGFGGGGGGGGGGGGGGGGGGGFGFDEGGGGGGGGEGFFGCFFCFGFFGFGGGGGCCGGGGGGGGGGGGGDGGGGGAGFGGGGGG<2<><FAEFC,>9ABFFC<A
@M00200:205:000000000-AKKM3:1:1101:24753:2817 1:N:0:1
ACTGGGTTTAAAGCGCACGTAGGCGGATATTTAAGTCAGGGGTGAAATCCCAGAGCTCAACTCTGGAACTGCCTTTGATACTGGGTATCTTGAGTATGGAAGAGGTAAGTGGAATTGCGAGTGTAGAGGTGAAATTCGTAGATATTCGCAGGAACACCAGTGGCGAAGGCGGCTTACTGGTCCATAACTGACGCTGAGGTGCGAAAGCGTGGGGAGCAAACAGGATTAGATACCCTAGTA
+
GGFGGGGGGGGGGGGGGGGGFGGGGGGGGGGGGGGGGGGGGGGGGGGGGGGGGGGGGGGGGGGGGGGGGGGGGGGGGGGGGGGGGGGGGGGGGGGGGGGGGGGGGGGGGGGGFGGGGGGGGGGGGGGGGGGGDG9FFGGGGGGGGGGGGGGGDGGGGGGGGGGGGGGGGGGGGGGGGGGGGGGGGGGFGGGGGGGEE>FGFGCEGGGGGGGGGDADFGGGGGGGFGGFFFFGC<CD:FFG
@M00200:205:000000000-AKKM3:1:1101:13942:2823 1:N:0:1
ACTGGGTTTAAAGCGCGCGCAGGCGGGGAGGCAAGTCGGAAGTGAAATCCAGCCGCTCAACGGCTGGGCTGCTTCGGATACTATCTCTCTAGGGACCGGTAGAGGCTGGTAGAATTGCAGGTGTAGCGGTGGAATGCGTAGAGATCTGCAAGAATACCCGTGGCGAAGGCGGCCAGCTGGGCCGGGTCCGACGCTGAGGCGCGAAAGCGGGGGGAGAAAACAGGGTTAGATACCCGGGGA
+
GEGGGGGGGGGGGGGCFGGCFGGEFGDEGEGCGGGGGGGGGGGGGGGGAFFFGGGGGGGGGGDDFGGGFFDGGGEGGGGGGFGGFGA<BDGFGG?F@BE@BFFGFDAFF@FFGFFAF9FGGFGE===@FFFGGGCFCGE7:@<,=:FGFCGGG,,>FGFGGGGEE*BFE*<:CE5FGDGGC*88?>***/*:CED::8/173CE>*/*:*258E><)6C**58*(9*(59)00<87D:):
@M00200:205:000000000-AKKM3:1:1101:21904:2824 1:N:0:1
ATTGGGCTTAAAGGGAGCGTAGGCGGATAGTTTAGTCAGAGGTGAAAGCCCAGGGCTCAACCTTGGAATTGCCTTTGATACTGGCTATCTTGAGTATGGAAGAGGTATGTGGAACTCCGAGTGTAGAGGTGAAATTCGTAGATATTCGGAAGAACACCAGTGGCGAAGGCGACATACTGGTCCATTACTGACGCTGAGGCTCGAAAGCGTGGGGAGCAAACAGGATTAGATACCCCTGTAAGA
+
GGGGFGGGGGFFFGGFGGGGGGGGGGEGGGGGGGFGGGAFFGGGFGGGGFGGGGGGGGGG@FGGGGGGGGGGGGGGGGGGGGGGGGFGGGGGGFFGGGFFGGGGGGGGGFGGGGGG9FGGGGGFG9FGGGGGGFGGFGGGGDGGGGGGGCGGGGGGGEFGGGGGGGGGGGGGGGGGGGGGGGGFCFGFFGGGGGGGGGGGGGEGGGDGGEEFDEF3)=?CC<FC@FD@FFCFGCFDFFAGG?C
@M00200:205:000000000-AKKM3:1:1101:24353:2836 1:N:0:1
ATTGGCTATAAAGGGCTCGTAGGCGGTTTGTCGCGTCGGGAGTGAAAACACGGGGCTTAACTTCGTGCTTGCTTTCGATACGGGCAGACTTGAGGGATGCAGGGGAGAACGGAATTCCTGGTGTAGCGGTGAAATGCGCAGATATCAGGAGGAACACCGGTGGCGAAGGCGGTTCTCTGGGCATGTCCTGACGCTGAGGAGCGAAAGTGTGGGGAGCGAACAGGATTAGATACCCGGGTA
+
GGGGGGGGGGGGGGGGGGGGGGGGGGGGGGGGGGGGGGGGGGGGGGGGGGGGGGGGGGGGGGGGGGGGFGGGGGGGGGGGGGGGGGGGGGGGGGGGGGGGGGGGGGGGGGGGGGGGGGGFGFGFGGGGG7CEGGGGGGGEFGFGFGGGACGEGGFGG<FFCDCFGEGGGFGG>EEG?FFGGGGGGGGFGGGGGG3EEGGGEGGDGEGGG+9CEEBGDGCEDGGG<G78FFFGFCC9:B@=
@M00200:205:000000000-AKKM3:1:1101:8458:2864 1:N:0:1
ACTGGGCGTAAAGGGCGCGTAGGTGGCTCGGTAAGCGTGCGGTGAAAGCTCGGGGCTCAACCCCGAGTCGGCCGTGCGAACTGCCAGGCTTGAGCACTGTAGAGGCGGGTGGAATTCCGGGTGTAGCGGTGGAATGCGTAGAGATCCGGAAGAAAAACGGTGGCGAAGGCGGCCCGCTGGGCAGTAGCTGAAACTGAGGCGCGACAGGGTGGGGAGCAAAAAGGAATAGATACCCCAGTAAGA
+
GGGGGGGGFGGGGGGGGGGGGEGGGGGGFGGGGGGGGGGGGGGGGGGGGGGGGGEGGGGGGGGGGGGGGGGGEGGGEGGGGGFFCFFGGGGGGGGGGFGEGGGGGGDEF:7C:FFGGGEEG*>*,,,>F<C<*C,@,:*:BFFC:?CFCFE*<F,,*=<F<:=@C8EE8>8E885CG5EGE*;>*<90<C6+3+00:C=5CC:**:5*20;CEE)/5*;C*9CC1*2297):9<6F))02:)5
@M00200:205:000000000-AKKM3:1:1101:16368:2864 1:N:0:1
ATTGGGTTTAAAGCGCATGCAGGCGGATCGCTAAGTCGGGGGTGAAATCCCGAGGCTCAACCTCGGAACTGCCTTCGATACTGGCGATCTTCGAGTCCGGGAGAGGTGAGTGGAACTCCGAGTGTAGAGGTGAAATTCGTAGATATTCGGAAGAACACCAGTGGCGAAGGCGGCTCACTGTCCCGGTACTGACGCTGAGATGCGAAAGCGTGGGGAGCAAACAGGATTAGATACCCCGGTA
+
FGFGGGFGEFFGGGGG@CFEGGGGGGGGGGGDFFFGGGGGGGGGCFGGGGGGGGGGFGGGFGGGGEGGGGGGGGGGGGGDGGGDGCGGGGGGGGGGGGGGGGGDGGGGGGGGGGGGEFFEGGCGFGGGGGGGFGGGGGGGGGGFGCFGGGGGGGGGGGGGGGGGGGGGEEGGGGGGFGGGGGFGGGEGGGGGGGGGGGCFFDGGEGGGGDGGGGFGEGGFGGFC:D<2?F<7CCF*8>::C
@M00200:205:000000000-AKKM3:1:1101:10541:2873 1:N:0:1
ATTGGGTGTAAAGGGCGCGTAGGCGGCCATGCGTGTCTTCCGTGAAATCCCTCGGCTCAACCGAGGACGTGCGGAAGAAACTGCAAGGCTTGAGTCCAGAAGAGGGGGGCGGAATTCCCAGTGTAGCGGTGAAATGCGTAGATATTGGGAGGAACACCGGTGGCGAAGGCGGTCCCCTGGGCTGGTACTGACGCTGAGGCGCGAAAGCGTGGGTAGCAAACGGGATTAGATACCCGAGTA
+
GGGGGGGGGGGGGGGGGGGGGGGGGGGGGGGGGGGGGGGGGGGGGGGGGGGGGGGGGGGGGGGGGGGGGGGGGGGGGGGGGGGGGGGGGGGGGGGGGGGGGGGGGGGGGGGGGGGGGGGGGFGGGGGGGGGGGGFFGGGEGGFGGGGGGGGGGGGGGGGGGGGGGGGGGGGGGGCFGGGGGGGGGGF@?FCCEEGEEGGGGGGGGDDFGGGGDGFGFGGGGGGGFGCDFFFGGCFD>E>F
@M00200:205:000000000-AKKM3:1:1101:11022:2877 1:N:0:1
ATTGGGCTTAAAGGGCTTGTAGGCGGTTCGTTAAGTCCGGTGTGAAATCTCCCGGCTCAACTGGGAGCGGCCATCGGATACTGGCGAGCTAGAGGTGGGCAGAGGAAAGCGGAATTCCCGGTGTAGCGGTGAAATGCGTAGATATCGGGAGGAACACCAGTGGCGAAGGCGGCTTTCTGGGCCTATCCTGACGCTGAGGAGCGAAAGCGTGGGGAGCAAACCGGATTAGATACCCCGGTA
+
GGGGGGGGGGGGGGGGGGGGGGGGGGGGGGGGGGGGGGGGGGGGGGGGGGGGGGGGGGGGGGGGGGGGGGGGGGGGGGGGGGGGGGGGGGGGGGGGGGGGGGGGGGGGGFGGGGGGGGGGGGGGGGFGGGGGGGGGGGGGGGGGGFCGGGGGGGGGFFGFGGGGGGGGGGGGGDDC9EFGGGGGGGGFFGGGGDDGEGDCGDGGGGGGGGGGGGFGFGGGFCEGFGC?FFAFGCFFDBDC
@M00200:205:000000000-AKKM3:1:1101:12562:2884 1:N:0:1
ACTGGGCTTAAAGGGCTCGTAGGCGGTCCGGTAAGTCCTGTGTGAAATCCCTTGGCTTAACCAAGGAATTGCGCCGGATACTGCTGGACTAGAGGCCGGGAGAGGGAAGCGGAATTCCCAGTGTAGCGGTGAAATGCGTAGATATTGGGAGGAACATCGGTGGCGAAGGCGGCTTCCTGGACCGGTTCTGACGCTGAGGAGCGAAAGCTAGGGTAGCAAACAGGATTAGATACCCTAGTA
+
GGGGGGGGGGGGGGGGGGGGGGGGGGGGGGGGGGGFGGGGGGGGGGGGGGGGGGGGGGGGGGGGGGGGGGGGGGGGGGGGGGGGGGGGGGGGGGGGGEGGGGGGGGGGGGGGGGGGGGGGGGGGFGGGGGGGGGGGGGGGGGCFGGGGGGGGGGGGGGGGDEGGGGGGGGDEGGGGGGGGGGGEC:CEGGGGGGGGGGGGGFGEEGGFGFGGGC67FGGFGGGG?<CBF45DGFFF?@FG
@M00200:205:000000000-AKKM3:1:1101:15972:2889 1:N:0:1
ACTGGGTTTAAAGGGAGCGTAGGCGGATAGTTTAGTCAGAGGTGAAAGCCCAGGGCTCAACCTTGGAATTGCCTTTGATACTGGCTATCTTGAGTATGGAAGAGGTATGTGGAACTCCGAGTGTAGAGGTGAAATTCGTAGATATTCGGAAGAACACCAGTGGCGAAGGCGACATACTGGTCCATTACTGACGCTGAGGCTCGAAAGCGTGGGGAGCAAACAGGATTAGATACCCCCGTA
+
GGEGGGGGGGGGGGEGCGGEGGEGGGGGGGGGFGGGGGGGGGGGGFGEFFGDGGDGGGGGEGGGGGGGGGGGGG<FGEFGGGGFGGGFGEGGFFGGGGGGGGGGGGGFGEGGGGGC9?F:FFDEFDFFGGGGDGGGGGGFFGGGFGGGFEGGGGGGFGGGGDDGGGGDFGEGEEGGFGFFGGGGGCBEGGGGGEGDGGGGGGGGGGGGGE@FGGFDECGFGGCD<FCEAAEGFFCFBBBG
@M00200:205:000000000-AKKM3:1:1101:23989:2908 1:N:0:1
ATTGGGCTTAAAGCGCGCGCAGGCGGTCCTGAAAGTCGGACGTGAAAGCTCCCGGCCCAACTGGGAGAGGCCGTTCGAAACTTCGGGACTTGAAGGCGGAAGAGGCAAATGGAATTTCCGGTGTAGCGGTAAAATGCGTAGATACCGGAAGGAACACCAGTGGCGAAAGCGATTTGCTGGTCCGCCCTTGACGCTCAGGCGCGAAAGCTAGGGGAGCGAACGGGATTAGATACCCTAGTA
+
GGG<FDCFFCFGGGCGGGGECCGDGEF:FAFGGFGGGEDGFFGEGF9FFGGGDFG7=BGGEFFGF@@CGGGGCFGGGGA@GFGGGGGGGGGGFGFGGGGFGG@F<F:F=FEFDGGGGCA>FFGGGGFEGFFGGFCFAFGGGGGDF:FDGDGGGGFG8CCGGCFCEGGGDGGGGGGGGGGGGG9>CGGGGCC<5CDGCFC6EGGGEC<C?99CFE:97/8*11AC?D<7@BAFF82=F5@F
@M00200:205:000000000-AKKM3:1:1101:20026:2925 1:N:0:1
ATTGGGTTTAAAGAGCTCGTAGGCGGTTTGTCACGTCTGCTGTGAAATCCCGAGGCTCAACCTCGGGCCTGCAGTGGGTACGGGCAGACTGGAGTGCGGTAGGGGAGAATGGAATTCCTGGTGTAGCGGTGGAATGCGCAGATATCAGGAGGAACACCGATGGCGAAGGCAGTTCTCTGGGCCGTAACTGACGCTGAGGAGCGAAAGCGTGGGGAGCGAACAGGATTAGATACCCTTGTAAGA
+
FF9F<DBBCGGGEFEFFFEFCGDECD@FCCGGFFGGGGGGGGEGFGFGGGGGGGGGGFGGGGGGGGGGGGDEFGGGGGCCFFGGGGGGFCFF=F<EFFE?CFGDDGGGGGGGGGGGGGGGGGFDCDDCDFEEGGFGGGGDGGFGGFFFFGGGEGGGFGFGDGGCECEGGGGGFFDGGGEGGGGGEGD8+;?8C*9E=FGCE:CEEEDFC/8?EGFG5>EGCCGGFGGF@?<GFCC65769FFA
@M00200:205:000000000-AKKM3:1:1101:15921:2927 1:N:0:1
ACTGGGTGTAAAGAGCTCGTAGGCGGCTCAGAAAGTCGGGTGTGAAACCTCCAGGCTCAACCTGGAGACGCCACCTGATACTGCTGTGGCTAGAGTCCGGTAGGGGAACACGGAATACCCGGTGTAGCGGTGAAATGCTTAGATATCGGGTGGAACACCAGTGGCGAAGGCGGTGTTCTGGGCCGGAACTGACGCTGAGGAGCGAAAGCGTGGGTAGCAAACAGGATTAGATACCCCAGTA
+
GGGGGGGGGGGGGGGGGGGGGGGGGGGGGGGGGGGGGGGGGGGGGGGGGGGGGGGGGGGGGGGGGGGGGGGGGGGGGGGGGGGGGGGGGGGGGGGGGGGGGGGGGGGGGGGGGGGGEFBFGGGGGGGGGGGGGGFGGGGGGGGGGGGGGGGGGGGGGGGGGGFGGGGGGGGGGGGGGGGGGGGGGGGGDFGGGGGGGGG5CDGGGGGGFGGGDGEGFGGGGGFG?C*5?FFGGGF:F@E?C
@M00200:205:000000000-AKKM3:1:1101:20608:2945 1:N:0:1
ATTGGGTATAAAGCGCGCGCAGGCGGTTTCTTAAGTCTGGTGTCTAAGTGCGGGGCTCAACCCCGTGACGCACTGGAAACTGGGAGACTTGAGTGCAGAAGAGGAGAGCGGAATTCCACGTGTAGCGGTGAAATGCGTAGAGATGTGGAGGAACACCAGTGGCGAAGGCGGCTCTCTGGACTGTAACTGACGCTGAGGCGCGAAAGCGTGGGGAGCAAACAGGATTAGATACCCGCGTA
+
GGGGGGGGGGGGGGGGGGGGGGGGGGGGGGGGGGGGGGGGGGGGGGGGGGGGFGGGGGGGGGGGGGGGGGGGGGGGGGGGGGGGGGGGGGGGGGGGGGGGGGGGGGGGGGGGGGGGGGGGGGGGGGGGGGGGGGFGGGGGGGGFGFGGGGGGGGGGGGGGGGGGGGGFGGGGEEFGGGF9FFGGFGGCGFGGEEGGGGGGGGGE>EGGEGGGGGFGFCFFG<*55*9>FB>FGG*9>DF
@M00200:205:000000000-AKKM3:1:1101:10167:2950 1:N:0:1
ATTGGGCTTAAAGGGAGCGTAGGCGGATAGTTTAGTCAGAGGTGAAAGCCCAGGGCTCAACCTTGGAATTGCCTTTGATACTGGCTATCTTGAGTATGGAAGAGGTATGTGGAACTCCGAGTGTAGAGGTGAAATTCGTAGATATTCGGAAGAACACCAGTGGCGAAGGCGACATACTGGTCCATTACTGACGCTGAGGCTCGAAAGCGTGGGGAGCAAACAGGATTAGATACCCCAGTA
+
GGGGGGGGGGGFGGGGGGDGGGGGGGGEGGGGGGGGGGGGGGGGGGGGGGGGGGGGGGGGGGGGGGFGGGGGFGGGGGGGGGGGGGGGGGGGGGGGFGGDFGGGGGGGGGFGGGGGGGGGGGGGGGGGGGGGGGFGGFGGGGGGGGGFGEGCFGFGFGDGGGGGGGGGGGGDEGGGGGGGFFGGGGFCFDFF>EGCEDGGFFEGGEDFEEGGCG)/8C8A9CCDDGGFFFFGCFFGBDF7
@M00200:205:000000000-AKKM3:1:1101:11583:2954 1:N:0:1
ATTGGGTATAAAGCGTGCGTAGGCGGCGGGGTAAGTGAGGTGTGAAATCCCGGGGCTTAACCCTGGAACTGCACTTTATACTGCCTTGCTCGAGGGCTGGAGAGGAGACTGGAATTTACGGTGTAGCAGTGAAATGCGTAGAGATCGTAAGGAAGACCAGTGGCGAAGGCGAGTCTCTGGAAAGCTGCTGACGCTGAGGCACGAAGGCCAGGGGAGCAAACGGGATTAGATACCCTTGTACGAT
+
GGGGGGGGGGGGGGGGGGGGGGGGGGGGGGGGGGGGGGGGGGGGGGGGGGGGGGGGGGGGGGFGGGFGGGGGGGGGGGGGGGGGGGGGGGGGGGGEGGGGGGGGGGGGGGFGGEGGGGGGGGGGGGGGGGGGGFGGGGGGGGGGGGGGGGGGGGGGGGGGGGGGGGG@FGGGG*<2<CFDGGGGGFGGFGGGGDCCEFGGGGGGGGGGFCGGGGFG:EGGGGGD?5C>FFDGGGGGFFFG*(-,
@M00200:205:000000000-AKKM3:1:1101:22238:2958 1:N:0:1
ATTGGGCATAAAGGGAGCGTAGGCGGATAGTTTAGTCAGAGGTGAAAGCCCAGGGCTCAACCTTGGAATTGCCTTTGATACTGGCTATCTTGAGTATGGAAGAGGTATGTGGAACTCCGAGTGTAGAGGTGAAATTCGTAGATATTCGGAAGAACACCAGTGGCGAAGGCGACATACTGGTCCATTACTGACGCTGAGGCTCGAAAGCGTGGGGAGCAAACAGGATTAGATACCCCAGTAAGA
+
FGGGGGGGGGGGGGGGGGGGGGGGGGGGGGGGGGGGGGGGGGGGGGGGFGGGGGGGGGGGGGGGGGGGGFGGGGGGGGGGGFGGGGGGFGGGGGGGGGFGGGGGGGGGGGGGGGGFGGGGGFGGGGGGGGGGGGAFGGGGGGGGGGGFFGGGGGGGGGGFGGGGCGGEGCGGGGGGGGGGGGGGGGGGGGGGGDCGGGFFCGGGGGGGGEEGGGAGFGGGGFFGFG7;FA<FCCF3>AFGGFF
@M00200:205:000000000-AKKM3:1:1101:21758:2986 1:N:0:1
ACTGGGCTTAAAGCGAGCGCAGGTGGTTTAATAAGTCTGATGTAAAAGGCAGTGGCTCAACCATTGTGTGCATTGGAAACTGTTAGACTTGAGTGCAGTAGAGGAGAGTGGAATTCCATGTGTAGCGGTGAAATGCGTAGATATATGGAGGAACACCGGTGGCGAAAGCGGCTCTCTGGACTGTAACTGACACTGAGGCTCGAAAGCGTGGGTAGCAAACAGGATTAGATACCCGAGTA
+
GGGGGGGGGGGGGGGGGGGGGGGGGGGGGGGGGGGGGGGGGGGGGGGGGGGGGGGGGGGGFGGGGFGGGGGGGGGGGGGGGGGGGGGGGGGGGGGGGGFGGGGGFGGGGGGGGGGGFFGGGGGGGGGGGGFFEEFGGDGGGGGDFGGGGGGGGGGGGGGGGGGGEGGGGEE@6+DEGGDFGGGFGGGCGFFGGFGGGGGGGGGGCEGGGEG7<CBGFF?AF5AG8+>@FFEF<2BDFFF
@M00200:205:000000000-AKKM3:1:1101:12847:2986 1:N:0:1
ATTGGGTTTAAAGGGCTCGTAGGCGGTTTGTCGCGTCGGGAGTGAAAACCAGGTGCTTAACACCTGGCTTGCTTTCGATACGGGCAGACTGGAGGTATGCAGGGGAGAACGGAATTCCTGGTGTAGCGGTGAAATGCGCAGATATCAGGAGGAACACCGGTGGCGAAGGCGGTTCTCTGGGCATTACCTGACGCTGAGGAGCGAAAGTGTGGGGAGCGAACAGGATTAGATACCCGAGTA
+
FFFGGGGDEFGFFGGGGGGGGGGGGGFGGGGGGGGCFGGGGGGGGGGGGGGFGGGGGGGGGFGGGGFGGFGGGGGGGGGGDFGGGGGEGGGDFFGGGGGFFEEEGGGGFFGGGGGGGGGFGGGCGGGGGGGGGGGGGGGGGGGFFGGGGGGGGGGGCEFG<BCFEDGGGGGGGGGGFEGGGGGGGGGC9C70A:<EDGCFEFGGGG):C9FEGGBGEE*?DDFC<F7??44C9CEGFFFG
@M00200:205:000000000-AKKM3:1:1101:13821:2989 1:N:0:1
ATTGGGTTTAAAGGGCGCGTAGGCGGTCCCGTAAGTTCCGCGTGAAATCCCCCGGCTCAACCGGGGAATGGCGCGGAAGACTGCGGGGCTTGAGTTCGGGAGAGGGAAGCGGAATTCCGGGTGTAGCGGTGAAATGCGTAGATATCCGGAGGAACACCGGTGGCGAAGGCGGCTTCCTGGACCGACACTGACGCTGAGGCGCGAAAGCTAGGGGAGCAAACGGGATTAGATACCCTAGTA
+
GGGGGGGGGGGGGGGGGGGGGGGGGGGGGGGGGGGGGGGGGGGGGGGGGGGGGGGGEGGGDGGGGGGGGGGGGGGGGGGGGGGGGGGGEGGGGGFCGGGGEGGGGGGGGGGGGGGGGGGGGGGGGGGGGGGGGGGGGGGGGGGGGGGGGGEEDGGGGGGGGGGGGDGGGGGGGGGFFGFGGGGGGGEGFGC+;=DGGGGGGGGGECD49<9CGG@GFGGGF3?D0CDDFF2:3<:677=<
@M00200:205:000000000-AKKM3:1:1101:20647:2991 1:N:0:1
ATTGGGTTTAAAGGGCGCGTAGGCGGTGCGGTAAGTCTTCTGTGAAATCTCCAGGCTCAACCTGGAGCGGTCAGGGGAAACTGCCGTGCTGGAGTGTGGGAGAGGTGCGTGGAATTCCCGGTGTAGCGGTGAAATGCGTAGATATCGGGAGGAACACCTGTGGCGAAAGCGGCGCACTGGACCACAACTGACGCTGAGGCGCGAAAGCTAGGGGAGCAAACAGGATTAGATACCCTAGTA
+
GFGGGGGGGFGGGGGGGGGGGGGGGGGGGGGGGGGGGGGGGGGGGGGGGGGGGGGGGGGGGGGGGGGGGGGGGGGGG:FEGGGGGGGGGGGGGGGGEGGGGGGGGGGGGGGGGGGGGGGGGGGGFGGGGGGGGFGGGGGGGGGGGGGGGGGGGDCFGEGGGGGGGGGGGGGGDGGGGGGGGGGCFGCECGGGGG3C5EGGGGEGGGGGGCCGGGDGEGGGGGGG<GFFFFFGGGGGFFFG
@M00200:205:000000000-AKKM3:1:1101:9953:3000 1:N:0:1
ATTGGGTATAAAGCGTGTGTAGGCGGACCGTTAAGTGCCCGCGTGAAATCCCCCGGCTCAACCGGGGAACGGCCGGGCATACTGGCGGTCTTGAGCGATCCAGGGGTCATCGGAACAAACGGTGGAGCGGTGAAATGCGTAGATATCGTTTGGAACGCCGACGGTGAAAACAGATGACTGGGGATCCGCTGACGCTGAGACACGAAAGCCAGGGGAGCAAACGGGATTAGATACCCTTGTA
+
GGGGGGGGGGGGGGGGGGGGGGGGGGGGGGGGGGGGGGGGGGGGGGGGGGGGGGGGGGGGGGGGGGGGGGGGGGGGGGGGGGGGGGGGGGGGGGGGGGGGGGGGGGGGGGGGGGGGGGGGGGGGGGGGGGGGGGGGGGGEGGGGGFGG:F@EEGGGGGGGGGGGGGGGGGGGGFC?@E?FGGGGGFGG5DEEFGGGDDFGE4CGEGGDCFFFGEEGE5CFF*ADBGG0?FBD:9AGFFFFF
@M00200:205:000000000-AKKM3:1:1101:11650:3004 1:N:0:1
ACTGGGTATAAAGAGCGTGTAGGCGGCCAGATAGGTCCGCTGTGAAAGGTCGAGGCTCAACCTCGAGAAGTCGGTGGAAACCATCTGGCTAGAGTCCGGAAGAGGAGAGTGGAATTCCCGGTGTAGCGGTGAAATGCGCAGATATCGGGAAGAACACCCGTGGCGAAGGCGGCTCTCTGGAACGGTACTGACGCTGAGACGCGAAAGCGTGGGGAGCGAACAGGATTAGATACCCCAGTA
+
GGGGGGGGGGGGFGGGGGGGGGGGGGGGGGGGGGGGGGGGGGGGGGGGGGGGGGGGCFGGGFGGGGGGGGGGGGGGGGGGFGGGFGGFGGGGGGGGGGGGGGGGGGGGGGGGG9FFGGGGGFGGGGGCGCCFGGGGGGGGDCFEFGGGGEECFGGGFCFCCECCGGEGGGGGGGGFFGFGFGGEGGGGGC78CC5E**:CCCCG5CGGGCEEGEFDF5C8CDFC06*3?FAF?8CGFFFG
@M00200:205:000000000-AKKM3:1:1101:17916:3014 1:N:0:1
ACTGGGCTTAAAGCGCGCGCAGGCGGCCACGCAAGTCGGATGTGAAAACCCGGGGCTCAACCCCGGGCCGTCATTCGAGACTGCGTGGCTCGAGGCAGGTAGGGGAGATTGGAATTCCCGGTGTAGCGGTGAAATGCGTAGATATCGAGAGGAACACCTGCGGCGAAGGCGGGTTGCTGGGCTGACACTGACGCTGAGGCGCGAAAGCTAGGGGAGCGAACGGGATTAGATACCCGCGTA
+
GGGGGGGGGGGGGGGGGGGGGGGGGGGGGGGGGGGGGGGGGGGGGGGGFGGGGGGGGGGGGGGGGGGGGGGGGGGGGGG@FGFGGGGEDCGGGGDGDGGFGGGGGGGGGGGGGGGGGGGGGGGGFFGGGGGGGGGGGGEGEFCCFFFCFGGGGGGFGGGCGGGEGGGGGGGGGGGGGGGE>FGGFDFCCFGGGGGGGGGFG<CEDEC<FFGGGGFGEGGCD5=C(17<FBAFGGGGFFEG
@M00200:205:000000000-AKKM3:1:1101:19192:3026 1:N:0:1
ATTGGGTGTAAAGGGAGCGTAGGCGGACATTTAAGTCAGGGGTGAAATCCCGGGGCTCAACCTCGGAATTGCCTTTGATACTGGGTGTCTTGAGTATGAGAGAGGTGTGTGGAACTCCGAGTGTAGAGGTGAAATTCGTAGATATTCGGAAGAACACCAGTGGCGAAGGCGACACACTGGCTCATTACTGACGCTGAGGCTCGAAAGCGTGGGGAGCAAACAGGATTAGATACCCCAGTAAGA
+
GGGGGGGGGGGGGGGGGGGGGGGGGGGGGGGGGGGGGGGGGGGGGGGGGGGGGGGGGGGGGGGGGGGGGGGGGGGGGGGGGGGGGGGGGGGGGGGGGGGGGGGGGGGGGGGGGGGGGGGGGGGGGGGGGGGGGGGGGGGGGGGGGGGGGGGGGGGGGGGFFGGCGGGGGGGEGGGGGGGGGGGGGGGGGGGGGGGGGGGGFGGGGGGGGGGGGGEGFGFGGGGGFGGFFF<CFCEG>>@GGF>
@M00200:205:000000000-AKKM3:1:1101:23141:3067 1:N:0:1
ACTGGGCTTAAAGCGAGCGCAGGTGGTTTAATAAGTCTGATGTAAAAGGCAGTGGCTCAACCATTGTGTGCATTGGAAACTGTTAGACTTGAGTGCAGTAGAGGAGAGTGGAATTCCATGTGTAGCGGTGAAATGCGTAGATATATGGAGGAACACCGGTGGCGAAAGCGGCTCTCTGGACTGTAACTGACACTGAGGCTCGAAAGCGTGGGTAGCAAACAGGATTAGATACCCGCGTA
+
GGGGGGGGGGGGGGGGGGGGGGGGGGGGGGGGGGGGGGGGGGGGGGGGGGGGGGGGGGGGGGGGGGGGGGGGGGGGGGGGGGGGGGGGGGGGGGGGGGGGGGGGFGFEGGGGGGGGGGDGGGGGGFGGGGGFEDGGFFGGGGGGGGGFGGGGGGGGFFCGGGGGGGGGGGGGDGGGFCCFFGGGGGGGGGGGGGGGGGGGGGCFGGGGGGG>FB?CFGGGCGCD3+2;8A7D<?@DFFF
@M00200:205:000000000-AKKM3:1:1101:19584:3072 1:N:0:1
ACTGGGTTTAAAGGGAGCGTAGGCGGATAGTTTAGTCAGAGGTGAAAGCCCAGGGCTCAACCTTGGAATTGCCTTTGATACTGGCTATCTTGAGTATGGAAGAGGTATGTGGAACTCCGAGTGTAGAGGTGAAATTCGTAGATATTCGGAAGAACACCAGTGGCGAAGGCGACATACTGGTCCATTACTGACGCTGAGGCTCGAAAGCGTGGGGAGCAAACAGGATTAGATACCCGCGTA
+
GGGGGGGGGGGGGGGGGGGGGGGGGGGGGGGGGGGGGGGGGGGGGGGGGGGGGGGGGGGGGGGGGGGGGGGGGGGGGGGGGGGGGGGGGGGGGGGFGGGGGGGGGGGGGFFGFFFGGGDGGGGGGGGGGGGGGGGFGGEGGGGGGFFGGGEGGGGGGGGGFFGDGDEFGGGGGE>FGGGGGGGGGGFGGGGGGGGGGGGGGGGGGGGGGGGGGGFGFGGGG4C<<DFFFF?CCGFDDEDG
@M00200:205:000000000-AKKM3:1:1101:18617:3078 1:N:0:1
ATTGGGTTTAAAGGGCGCGTAGGCGGCCACCGCAAGTCAATTGTGAAATCTCCGGGCTTAACTCGGAAAGGTCAACTGATACTGCGGGGCTAGAGTGCGGAAGGGGCAACTGGAATTCTCGGTGTAGCGGTGAAATGCGTAGATATCGAGAGGAACACCTGCGGCGAAGGCGGGTTGCTGGGCCGACACTGACGCTGAGGCGCGAAAGCTAGGGGAGCGAACGGGATTAGATACCCGGGTA
+
GGGGGGGGGGGGGGGGGGGGGGGGGGGGGGGGGGGGGGGGGGGGGGGGGGGGGGGGGGGGGGGGGGGGGGGGGGGGGGGGGGGGGGGGGGGGGGGGGGGGGGGGGGGGGGGGGGGGGGGGGGGGGGGGGGGGGGGGGGGGGGGGGGGGGGGGGGGGGGEGGFGGGGGGGGGGGGGGGGGGGGGGGGGCCCCFGGGDGGGGGGGGGGGGGFFGGGFG>EG=DGGGFG34=66DC<AFEFFEG
@M00200:205:000000000-AKKM3:1:1101:14071:3114 1:N:0:1
ACTGGGCTTAAAGGGCGCGTAGGCGGTCAGGTATGTCCCGTGTGAAATCCCTCGGCTCAACTGAGGAATGGCACGGGAAACTGCTTGGCTTGAGTTCGGGAGAGGGAAGCGGAATTCCGGGTGTAGCGGTGAAATGCGTAGATATCCGGAGGAACACCGGTGGCGAAGGCGGCTTCCTGGACCGACACTGACGCTGAGGCGCGAAAGCTAGGGGAGCAAACGGGATTAGATACCCTTGTAAGA
+
GEGGGGGGGGGGGGGGGGGGGGGGGGGGGGGEGGGFAFECFGGGGGGGGGGGGGGGGGGGGGGGGGFGFEGGFFDG>CFGFGGGGGCGEEGGGAF@EB@FC@CFGGDGGGGGCGCFGGGGGGGEEFGGGGGFFG,EEG>>CCCEA=FFG**@FGFFGGEGEGGCEGGEGF@EGGGCCFFGFEFGDGEGGGCCEG7EEEGGEGGD5ECC<:CGGG>DDGGGGGCG6DC?F*-:CFFGFFF?CDB
@M00200:205:000000000-AKKM3:1:1101:14129:3126 1:N:0:1
ATTGGGTGTAAAGCGTGCGCAGGCGGTGATGTAAGACAGATGTGAAATCCCCGGGCTCAACCTGGGAACTGCATTTGTGACTGCATCGCTGGAGTGCGGCAGAGGGGGATGGAATTCCGCGTGTAGCAGTGAAATGCGTAGATATGCGGAGGAACACCGATGGCGAAGGCAATCCCCTGGGCCTGCACTGACGCTCATGCACGAAAGCGTGGGGAGCAAACAGGATTAGATACCCTGGTA
+
GGGGGGGGGGGGGGGGGGGGGGGGDGGGFGGEFGGGGGGCFGGGGGGGGGGGGCGGGGGGFGGEGGGGGGGGGGGGGGGGGGGGGGGGGGGGGFGGGGGGGGCCDGGGE@FGGGGGFGGGGGGGGFFGGGGGGGGGGGGGGGGGGGGCE:FGCCGFGGGCECFFEDEGGGG8,3?+BFC77FGE>FGGGGFGGGGGDG?EGGGGGG7*?CCGEE>D@GG6FFGGFGGBFFAGGGGC5)9E
@M00200:205:000000000-AKKM3:1:1101:13507:3128 1:N:0:1
ATTGGGTGTAAAGAGCTCGTAGGCGGTCTGTCGCGTCTGGTGTGAAATCCCATGGCTCAACTGTGGGCTTGCATCGGGTACGGGCAGACTAGAGTGCTGTAGGGGAGACTGGAATTCCTGGTGTAGCGGTGGAATGCGCAGATATCAGGAGGAACACCGATGGCGAAGGCAGGTCTCTGGGCAGTTACTGACGCTGAGGAGCGAAAGCATGGGGAGCGAACAGGATTAGATACCCCCGTA
+
GGGGGGGGGGGGGGGGGGGGGGGGGGGGGGGGGGGGGGGGGGGGGGGGGGGGGGGGGGGGGGGGGGGGGGFGGGGDGGGGGGGGGGDGGGGGGGFFGGGGGFGGGGGGGGGFGGGGGGGGGGGGGGGGGFGGGGGGGGGGGGGGCFFCGGGGGGGGFGDDEGGGGGGGGGGGGGGGGEGFGGGGGGGGGGF?EE7EGGGGGGEECEGGFFFFFGECBGGEDCGGBDFFFFFGCFC3>@7C
@M00200:205:000000000-AKKM3:1:1101:14237:3136 1:N:0:1
ATTGGGTTTAAAGGGCGCGTAGGCGGCGCGGGAAGGCGGCGGTGAAAGTCCGGGGCTCAACCCCGGATCGGCCGTGGCGACTCCCGCGCTGGAGCACAGTAGAGGCGGGTGGAATTCCGGGTGTAGCGGTGGAATGCGTAGAGATCCGGAAGAACACCGGTGGCGAAGGCGGTCTGCTGGGCAGTTGCTGACACTGAGGCGCGACAGCGTGGGGAGCAAAAAGGATTAGATACCCTAGTA
+
GGGGGGGGGGGGGGGGGGGGGGGGGGGGGGGGGGGGGGGGGGGGGGGGGGGGGGGGGGGGGGGGGGGDCFGGGGFGGGGGGGGGGGGGGDEGCGGGGGGGGGGGGGGGE:CE8<9CCG8CE*:*+<,:E8CGCC+<9C5**:A@<F<8C5C:CC,20CCD8CE**:E8?FG558>@@<CEG8CGF++<+:+*<?FG7@GGGDGG*:C<ECCEGG:C>58C*7?C(4C>*85CCFF*)8=F
@M00200:205:000000000-AKKM3:1:1101:16385:3145 1:N:0:1
ATTGGGTGTAAAGCGCGTGTAGGCGGCCTGTTAAGTGGCGTGTGAAAGCTCACCGCTCAACGGTGAGAGGCCGCGCCATACTGACGGGCTTGAGGGTGGCAGAGGGTGATGGAATTCCCGGTGTAGCGGTGAAATGCGTAGATATCGGGAGGAACGCCAGTGGCGAAGGCGGTCATCTGGGCCATCCCTGACGCTGAGACGCGAAAGCTGGGGGAGCGAACGGGATTAGATACCCGAGTAAGA
+
GGGGGGGGGGGGGGGGGGGGGGGGGGGGGGGGGGGGGGGGGGGGGGGGGGGGGGGGGGGGGGGGGGGGGGGGGGGGGGGGGGGGGGGGGGGGGGGGGGGGGGGGFGGGGGFGGGGGGGGGGEGGGGGGGGGGGGGGGGGGGGGGGGGGGGGGGGGGGGGGGGGGGGGGGGGGGGGGGGGGGGGGGGGGGGGGGGGGGGGGGGGGGGGGGGGGGGFG>EE=DGGG?GF?FFFGGGGGE>FGF9:
@M00200:205:000000000-AKKM3:1:1101:19232:3163 1:N:0:1
ATTGGGTTTAAAGGGCTCGTAGGCGGTTTGTCGCGTCGGGAGTGAAAACGCCGTGCTTAACACGGCGCTTGCTTCCGATACGGGCAGACTAGAGGTATTCAGGGGAGAACGGAATTCCTGGTGTAGCGGTGAAATGCGCAGATATCAGGAGGAACACCGGTGGCGAAGGCGGTTCTCTGGGAATGACCTGACGCTGAGGAGCGAAAGTGTGGGGAGCGAACAGGATTAGATACCCTTGTA
+
GGGGGGGGGGGGGGGGGGGGGGGGGGGGGDGGGGGGGGGGDFFGDGGGGGGGGGGGGGGGGGGGDGCGGFGGGGGGGGGGGGGGGGGGGGGEGGGGGGGGGGGGGGGGGGGGGGGGGGGGGGGGGGGGGGGGGGGFGGDEGGGGGGGGGGGGGGGGGGGGGGEGEED@FGGGEEGDGGGGFGGGGGGGGGGGGGGGGGCFGGGDEGGFGEGDGGFGFGGGGDCF?G7>FFF=FFGGFFFG
@M00200:205:000000000-AKKM3:1:1101:11589:3172 1:N:0:1
ATTGGGTTTAAAGGGAGCGTAGGCGGGCTCTTAAGTTAGGTGTTTAATCCCGGGGCCCAACCCCGGACAGGCACCTAAAACTGGGAGTCTTGAATAGTGGAGAGGACGGCGGAATTGGGGGTGTAGCGGTGGAATGCGTAGAGATCCCCAAGAACACCAGTTGCGAAGGCGGCCGTCTGGACACATATTGACGCTGAGGCTCGAAAGCATGGGGAGCAAACAGGATTAGATACCCCGGTA
+
GGGGGGGGGGGGGGGFGGGGGGGGGGGGGGGGGGGGGGGGFGGGGGGGGGGGGGGGCGGGGGGGGGGGCGGGGGGGGGEFGGGGGGGGGGGGFGGDGGGGGGGGGGGGGGGGGGGGGGGGGGGGGGGGGGGGGGGGGGGGGGGGGGGEGGGGFGGGGGGGGGGGGGGGGGDEGCCGGGGGGGGGGGGGFFGGGGGGGGFCGFE5FGGGGGGGGGDGEGGGGGGGFDGFFF>FGFGGDEBE
@M00200:205:000000000-AKKM3:1:1101:11268:3189 1:N:0:1
ATTGGGCATAAAGGGCGCGTAGGCGGCCTGATAAGTAGGGGGTGAAATCCTGCGGCTTAACCGCAGGGCTGCCTTCTAAACTGTCAGGCTCGAGCACAGTAGCGGCAGGTGGAATTCCCGGTGTAGCGGTGGAATGCGTAGAGATCGGGAAGAACATCAGTGGCGAAGGCGGCCTGCTGGGATGTTGCTGACGCTGAGGCGCGACCGCGCGGGGAGCAAACAGGATTAGATACCCCCGTA
+
FFFFGGGGFGGGGF@FGGGG:@FF:CEGEG<CE<FFGFCEGD::CAFGFCFGGGGGGGGGGGGGGGGGGGGGGG9FGGFGGDGEFGCFFEFE:==BFGGGGE,3>FGGD<<<B,C<FFGE:>F@9CFF>FEC>,7@C<FG:*?,,<>FG*1:<@:,@7><CFFGCF7B::F8EGGFF6C:?*+209:??7?8CGC==EGFEDGGC*/)C*:CE5.9@F?8CFGD<C><6*.:CCC5>@55
@M00200:205:000000000-AKKM3:1:1101:11338:3192 1:N:0:1
ATTGGGTTTAAAGGGAGCGTAGGCGGATAGTTTAGTCAGAGGTGAAAGCCCAGGGCTCAACCTTGGAATTGCCTTTGATACTGGCTATCTTGAGTATGGAAGAGGTATGTGGAACTCCGAGTGTAGAGGTGAAATTCGTAGATATTCGGAAGAACACCAGTGGCGAAGGCGACATACTGGTCCATTACTGACGCTGAGGCTCGAAAGCGTGGGGAGCAAACAGGATTAGATACCCCAGTA
+
GGGGGGEECEFGGGGGEGGGGGGGGG:F@FGCGGGGGGGGGGGGGGGGGGFGFFGGGGGGGGGGGG8FFGGGGGGGGGGGGGGGEGFEGGGGCF?,CFGGGGGFGF@CFGGGGGGGGGGCF=DAFGGGGGDFGGGGFFGFGGGGGGGGFCFGFGGGGGGGFFGGGGGD@DEEGGGGEFFE@;DFCCCFFCGGGGDGGGGGG>C>>ED;E:EEGG>DAFFGGGGG1C7=FF3@FG7DFDFG
@M00200:205:000000000-AKKM3:1:1101:11883:3193 1:N:0:1
ATTGGGTTTAAAGCGAGCGCAGGTGGTTTAATAAGTCTGATGTAAAAGGCAGTGGCTCAACCATTGTGTGCATTGGAAACTGTTAGACTTGAGTGCAGTAGAGGAGAGTGGAATTCCATGTGTAGCGGTGAAATGCGTAGATATATGGAGGAACACCGGTGGCGAAAGCGGCTCTCTGGACTGTAACTGACACTGAGGCTCGAAAGCGTGGGTAGCAAACAGGATTAGATACCCTAGTA
+
GGGGGGGGGGGGGGGGGGGGGGGGGGGGGGGGGFGGGGGFGGGFGGGGGGGGGGGGGGGGGGGGGFGGGGGGGGGGGGGGGGGGGGGDFGGGGGGGFCEFGGGGGGGGGGGGF9FFCAFFGFGGGGGGGGGGGGGCFGEGCGGGG9FFDFDE<FGGGGGEGGGGGGCG88=EEGGFGGFDFDGGGFFGGFGGG?FGF>ECFG585?6DGGGDCGAGCF6CCGGFEDG<AFFG+??CA:@
@M00200:205:000000000-AKKM3:1:1101:21400:3197 1:N:0:1
ATTGGGCATAAAGGGCGCGTAGGCGGCTTCGCAAGTGATGGGTGAAATCCCTCGGCTTAACCGAGGAACTGCCCTTCAAACTGCGTTGCTTGAGTCCGGGAGAGGTGAGTGGAATTCCCAGTGTAGCGGTGAAATGCGTAGATATTGGGAGGAACACCAGTGGCGAAGGCGGCTCACTGGACCGGAACTGACGCTGAGGCGCGAAAGCGTGGGGAGCAAACGGGATTAGATACCCGCGTAAGA
+
GGGGGGGGGGGGGGGGGGGGGGGGGGGGGGGGGGGGGGGGGGGGGGGGGGGGGGGGGGGGGGGGGGGGGGGGGGGGGGGGGGGGGGGGGGGGGGGGGGGGGGGGGGGFGGGGGGGGGGGGGGGGGGGGGGGGGGGGGGGGGGGGGGGGGGGGGGGGGGGGGGGGGGGGGGGGGGGGGGGGGGGGGDEEGF7CEGDGGGGGGGGGGGGGGGGGGGFGFG8CGDGG0CF??B2*+A6CDB>GC:A
@M00200:205:000000000-AKKM3:1:1101:20983:3230 1:N:0:1
ACATTGGGCTTAAAGGGCTCGTAGGCGGTTTGTCGCGTCGGGAGTGAAAACCCAGGGCTTAACCCTGGGCTGGCTTTCGATACGGGCAGACTAGAGGTATGCAGGGGAGAACGGAATTCCTGGTGTAGCGGTGAAATGCGCAGATATCAGGAGGAACACCGGTGGCGAAGGCGGTTCTCTGGGCATTACCTGACGCTGAGGAGCGAAAGTGTGGGGAGCGAACAGGATTAGATACCCGTGTA
+
GG8FGGGGGGGGGGGGGGGGGGGGGGGGGGGGGGGGGGGGGGGGGGGGGGFGGGGGGGGGGGGGGGGGGGGGGGGGGGGGGGGGGGGGGGGGGGGGGGGGGGGGGGGGGGGGGGGGGGGGGGGFCFGGGGGGGGFFGGG7CFGFGGGFGGGGGGGGGGGGGGEGGGGGGDEFGGBEEGGGGGGGG6CDFCFFGGGG55?FGGEC8*9CGCE9CCEGDEEGDD8D?G4)6??F+<+6)0.AC4
@M00200:205:000000000-AKKM3:1:1101:14616:3252 1:N:0:1
ATTGGGCTTAAAGCGCGTGTAGGCGGCCGAGCAGGTCTGTTGTGAAAACTGGAGGCTCAACCTCCAGACGTCGACAGAAACCGCCCGGCTAGAGTCCGGAAGAGGAGAGTGGAATTCCTGGTGTAGCGGTGAAATGCGCAGATATCAGGAAGAACACCAATGGCGAAGGCAGCTCTCTGGGACGGTACTGACGCTGAGACGCGAAAGCGTGGGGAGCGAACAGGATTAGATACCCGCGTAAGA
+
GGGGGGGGGGGGGGGGGGGGGGGGGGGGGGGGGGGGGGGGGGGGGGGGGGGGGGGGGGGGEGGGGGGGGGGGGGGGGGGGGGGGGGGGGGGGGGGGGGGGGGGGGGGGGFGGGGGGGGGGGGGGGGGGGFGGGGGGGGGGGGGGDFGGGGGGGGFGGGGGGGGGGGGGGGGGGFGFGGGGGGGGGGGGGGGGGGGGGGCFEGGGGGGGGEGGGGFGFGGGGGGG?CF?FFAGC<EG@DDED<A
@M00200:205:000000000-AKKM3:1:1101:16706:3253 1:N:0:1
ATTGGGTATAAAGCGCGTGTAGGCGGCCTATTAAGTGGCGTGTGAAAGCTCACCGCTCAATGGTGAGAGGCCGCGCCAAACTGATGGGCTTGAGGGTGGCAGAGGGTGATGGAATTCCCGGTGTAGCGGTGAAATGCGTAGATATCGGGAGGAACGCCAGTGGCGAAGGCGGTCATCTGGGCCATCCCTGACGCTGAGACGCGAAAGCTGGGGGAGCGAACGGGATTAGATACCCGTGTA
+
GGGGGGGGGGGGGGGGGGGGGGGGGGGGGGGGGGGGGGGGGGGGGGGGGGGGGGGGGGGGGGGGGGGGGGGGGGGGGGGGGGGGGGGGGGGGGGGGGGGGGGGGGGGGGGGGGGGGGGGGGGGGGGGGGGGGGGGGGGGGGGGGFGGGGGGGGFGGGGGGGGGGGGGGGGGGGGGGGGGGGGGGGGGGGFGGGGGGGGGGGGGGDGGGGGGGGGEDDGGGGGGG?GGFFFFFCGDG);>=
@M00200:205:000000000-AKKM3:1:1101:14725:3260 1:N:0:1
ATTGGGTTTAAAGCGAGCGCAGGTGGTTTAATAAGTCTGATGTAAAAGGCAGTGGCTCAACCATTGTGTGCATTGGAAACTGTTAGACTTGAGTGCAGTAGAGGAGAGTGGAATTCCATGTGTAGCGGTGAAATGCGTAGATATATGGAGGAACACCGGTGGCGAAAGCGGCTCTCTGGACTGTAACTGACACTGAGGCTCGAAAGCGTGGGTAGCAAACAGGATTAGATACCCCGGTA
+
GGGGGGGGGGGGGGGGGGGGGGGGGGGGGGGGGGGGGGGGGGGECEFGGGGGGGGGGGGGGGCGGGGGGGGGGGGGGGGGGGGGGGGGGGGGGGGFGGGGGGGGGGGGGGG,CFFGGGGGGGFGGGGGGGFFFGGGGEFGGEGGFFFFFFGGCGEFCFFFGFGGGEGGGGGGGGGGGGGGGCGGGGGDGGGGGCFEGGGGCDGGGGGGGGGCFFDGF=F=DGCGE+>3;7)+28=CA58
@M00200:205:000000000-AKKM3:1:1101:11071:3261 1:N:0:1
ACTGGGCATAAAGGGAGCGTAGGCGGATAGTTTAGTCAGAGGTGAAAGCCCAGGGCTCAACCTTGGAATTGCCTTTGATACTGGCTATCTTGAGTATGGAAGAGGTATGTGGAACTCCGAGTGTAGAGGTGAAATTCGTAGATATTCGGAAGAACACCAGTGGCGAAGGCGACATACTGGTCCATTACTGACGCTGAGGCTCGAAAGCGTGGGGAGCAAACAGGATTAGATACCCCTGTAAGA
+
GGGGGGGGGGGGGGGGGGGGGGGGGGGGGGGGGGGGGGGGGGGGGGGGGGGGGGGGGGGGGGGGGGGGGGGGGGFGGGGGGGGGGGGGGGGGGGGGGGGGGGGFGGGGGGGGGGGGGGGGGGGFGGGGGGGGGGGGGGGGGGGGGGGGGGGGGGGGGGGGGGGGGGGGGGDGGEGGFGGGGFGGGGGGGGGGGGDGGGGGGGGGGEDGEGGGGGFD>GGGGFGD;F7;FFFGEFFG3A6FGEF
@M00200:205:000000000-AKKM3:1:1101:13426:3263 1:N:0:1
ACTGGGTATAAAGGGCGCGTAGGTGGCCCGTTAAGTGGCTGGTGAAATCCCGGGGCTCAACTCCGGGGCTGCCGGTCAGACTGGCGAGCTAGAGCACGGTAGGGGCAGATGGAATTCCCGGTGTAGCGGTGGAATGAGTAGAGATCGGGAAGAATACCAGTGGCGAAGGCGTTCTGCTGGGCCGTTGCTGACACTGAGGCGCGATAGCGTGGGGAGCAAACAGGATTAGATACCCTAGTA
+
F<EFGCFFCGGA9AEEFE@@:+BFFCGCFCFGCFAFGGGGCGFF<EGGGFGEFEGGGGGFFFGGGGG:FE@FGGGGG:FGGGGFGGGGFGGGGGGGGGGFFGGD7F3BF@DFGGCFFA<F@FCBFGGGG:CCFFE:,8E;FFGAFDEEGEGGGC@GFDFCCCC1=CEE:CCECEGGGCE7@B8CEGCCFFGF+ACCFGG==CEC*8C7:::5>>)93*0<F48*8<>36?)2@EFCFFFC
@M00200:205:000000000-AKKM3:1:1101:19143:3264 1:N:0:1
ACTGGGTGTAAAGGGTGCGTAGGCGGCTTTGCAAGTCTGATGTGAAATCTCCAGGCCCAACCTGGAAATGGCATTAGAAACTGCGGAGCTGGAGGCTTGGAGGGGGAACTGGAATTCTCGGTGTAGCAGTGAAATGCGTAGAGATCGAGAGGAACACCAGTGGCGAAGGCGAGTTCCTGGACAAGACCTGACGCTGAGGCACGAAAGCAAGGGGAGCAAACAGGATTAGAAACCCTCGTA
+
FFFFFFEGGGGFFGGGGDFGGGEGEEGGGGGGECEFGGGGGFEGFGGFCEFGGFGGGEGGGECEGGGGGFGGFFFFFCFAFFEFEGGCFCE<<CCGGAEEFFGDDEG:FGFEEFEEGFGGF:BFFCGGDDEDG,5CF@=B=BA<;FFDG8FG7DFGGGFCGG@@7FCGCFECEG7;;B;FFC:CC>FG66CF=C5EEDF57<*:BECF+=9@@5)7>GG?*>C73<:4??)*;,/2>)85
@M00200:205:000000000-AKKM3:1:1101:23734:3264 1:N:0:1
ATTGGGTGTAAAGCGAGCGCAGGTGGTTTAATAAGTCTGATGTAAAAGGCAGTGGCTCAACCATTGTGTGCATTGGAAACTGTTAGACTTGAGTGCAGTAGAGGAGAGTGGAATTCCATGTGTAGCGGTGAAATGCGTAGATATATGGAGGAACACCGGTGGCGAAAGCGGCTCTCTGGACTGTAACTGACACTGAGGCTCGAAAGCGTGGGTAGCAACCAGGATTAGATACCCTAGTA
+
FFEGFGGEFGGGGEEGGGGGGGG@EDFCF@EFFFGG<FFFGGG9FFFFGGGD,CEGFG<EEFEFFGGGGGCFFF<FFGFGAFEF<E,FEF9<=FGGGF<AFFGGGGGCEFGAFGGFCA,B5EFCFGGCFF?C?E<CFC7@FDFG;FG9F,:CFFFFGG7FCCFGDFG7FE>E6CFFFECFFFCGFFGAA87AC,*4@8@FC4?F***:ECEGGFEFAC*3//:*4@*/;;)+5,488@6
@M00200:205:000000000-AKKM3:1:1101:21589:3271 1:N:0:1
ACTGGGTTTAAAGGGAGCGTAGGCGGACATTTAAGTCAGGGGTGAAATCCCGGGGCTCAACCTCGGAATTGCCTTTGATACTGGGTGTCTTGAGTATGAGAGAGGTGTGTGGAACTCCGAGTGTAGAGGTGAAATTCGTAGATATTCGGAAGAACACCAGTGGCGAAGGCGACACACTGGCTCATTACTGACGCTGAGGCTCGAAAGCGTGGGGAGCAAACAGGATTAGATACCCTGGTA
+
GGGGGGGGGGGGGGGGGGGGGGGGGGGGGGGGGGGGGGGGGGGGGGGGGGGGGGGGGGGGGGGGGGGGFGGGGGGGGGGGGGGGGGGGGGGGGGGGGGGGGGGGGGGGGGGGGGGGGGGGGGGGGGGGGGGGGGGGGGGGGGGGDDGGGGGGGGGGGGGGGGDGGGGGGGGGGGGGGGGGGGGGGGGGGGGGGGGGGGGGGGGGGGGGGAEGGGEDBGGGGGGGFFG?F8AF?FFF:>/0
@M00200:205:000000000-AKKM3:1:1101:22868:3275 1:N:0:1
ACTGGGTATAAAGTGTGCGCAGGCGGCCGCGCAAGTCGAGTGTGAAATCCCCGGGCTTAACTTGGGAATTGCGCTCGAAACTACGTGGCTGGAGTGTGGCAGAGGAAGGTGGAATTCCACGTGTAGCGGTGAAATGCGTAGAGATGTGGAGGAACACCGATGGCGAAGGCAGCCTTCTGGGCCAACACTGACGCTCATGCACGAAAGCGTGGGGAGCAAACAGGATTAGATACCCTAGTA
+
GGGGGGGGGGGGGGGGGGGGGGGGGGGGGGGGGGGGGGGGGGGGGGGGGGGGGGGGGGGGGGGGGGFGGGGGGGGGGGGGGFGFGGGGGGGGFGGFGGGGGGGGGGGGGGGGGGGGGAFGGGFGGGGGD:@FFFGGGGGGGGGFGGGGGGGGGFGFCGGGGGGFEEGGGGGEGGGCGCGFGCFEGGGGGGGGGGDGGGGGGGGGGEGCGEGGGC>DDF?FGFGGB4724@FGGGGC:@B7
@M00200:205:000000000-AKKM3:1:1101:6204:3276 1:N:0:1
ACTGGGTTTAAAGGGCGCGTAGGTGGCCACCATAAGGCCGCGGTGAAAGCTTGGGGCTCAACCCCAGGTCGGCCGCGGCGACTGTGGGGCTCGGGCACCGTAGAGGCAGATGGAATTCCGGGTGTAGCGGTGGAATGCGTAGAGATCCGGAAGAACACCAGTGGCGAAGGCGGTCTGCTGGGCGGTGGGAGTGCGAACTCCCAGAGCCGACCCTGAGGCGCGACCGCGTGGGGAGCAAACAGG
+
GGF@FFFFC9F9@CFGGEDFGGEGGDCFCFGGGCFFGGGGGGGG77FDGGFGGEFFG@FCFA<?FC:=FFGGGGEGG7CEGGGGGGGEEF:+@7=FG@F<FEE+@CEGDCCFCG9@FCEEGG>CC:FGEGFGG@EFGGEEFGGGFCBFFG7BFCFGDEGF7BFCEGGC8CFC?EEDC+<:@EEEGCGEGGGGGGGGEC5CEFGCEFC<*5:*:*)075FGDG5<0CC9)03CG5?)5)0:/(.
@M00200:205:000000000-AKKM3:1:1101:22986:3282 1:N:0:1
ATTGGGCTTAAAGAGCTCGTAGGCGGTTTGTCGCGTCTGCCGTGAAAGTCCGGGGCTCAACTCCGGATCTGCGGTGGGTACGGGCAGACTAGAGTGATGTAGGGGAGACTGGAATTCCTGGTGTAGCGGTGAAATGCGCAGATATCAGGAGGAACACCGGTGGCGAAGGCGGTTCTCTGGGAATGACCTGACGCTGAGGAGCGAAAGTGTGGGGAGCGAACAGGATTAGATACCCCTGTA
+
GGGGGGGGGGGGGGGGGGGGGGGGGGGGGGGGGGGGGGGGGGGGGGGGGGGGGGGGGGGGGGGGGGGGGGGGGGGGGGGGGGGGGGGGGGGGGG<FGGGGGGGGGGGGGGGGGGGGGGGGGGGGGGGGGGGGGGGGG@GEGFGGGGGG?FEGGGGGGGGGGEGGDCCGGGGGGDGGGGGGGGFGGGGGGGGGGGGDE5CEGGGGDGGCGEFDGGB<<5?EGDCDBG7<?B<7EEGG@>FC
@M00200:205:000000000-AKKM3:1:1101:18861:3308 1:N:0:1
ATTGGGTGTAAAGAGCTCGTAGGCGGCCACTCAAGTCGAATGTGAAACCTCGAGGCTTAACCTCGAGCCTGCATTCGATACTGGGCGGCTAGAGTCTGGTAGGGGGATCTGGAATTCCTGGTGTAGCGGTGGAATGCGCAGATATCAGGAGGAACACCGGTGGCGAAGGCGGGATCCTGGGCCAGTACTGACGCTGAGGAGCGAAAGCGTGGGGAGCAAACAGGATTAGATACCCCCGTA
+
GGGGGGFGGGGGGGGFFGGEGGGGGGGEGG8FGGGFGGGGFGGGGGGGFFGGGGGGGGGGGGGGGGGGGGGGFGGGGGGGEAFGFFCFEGGGF@FFEGGGGGGGGGGGGFGGG?FDGGDGGGGFFFGGEGCCF=FBDFGEEEFGGGFGGGGGGFG8FFF7:FFFEGEGGCFEEEGGC9FGG58CG?9??7:88:*58F8+:55?C/9C::CGG5)15CE+*9CD:FC,7*-0<FG37)0>
@M00200:205:000000000-AKKM3:1:1101:8112:3325 1:N:0:1
ATTGGGCTTAAAGGGAGCGTAGGCGGATAGTTTAGTCAGAGGTGAAAGCCCAGGGCTCAACCTTGGAATTGCCTTTGATACTGGCTATCTTGAGTATGGAAGAGGTATGTGGAACTCCGAGTGTAGAGGTGAAATTCGTAGATATCCGGAAGAACACCAGTGGCGAAGGCGACATACTGGTCCATTACTGACGCTGAGGCTCGAAAGCGTGGGGAGCAAACAGGATTAGATACCCGAGTA
+
GGGGGGFGGGGGGDGDGGGGGGGGGG7FGGGGGGEEGGGACGFGGGGGGGGFEDEGGGGGGGGAFFFAFFGGGGFFFFFGGGGGGGGFGGFCGGGG,F=?FF,CECBDGGGGGG8FFG?CEGGFGF@AEFGGDFG?FFGGGGGGG,5=+=:FGGCFGGGGGFGG7+@CFGGCC+>DCGCC=ECF9,@EGGGG>EDEGGGGGGGGGGDGGGCBC5>G>EGGGDGD07C<FF?D@FGG))8C
@M00200:205:000000000-AKKM3:1:1101:9996:3336 1:N:0:1
ATTGGGCATAAAGTGCGCGTAGGTGGCCCGTTAAGTGGCTGGTGAAATCCCGGGGCTCAACTCCGGGGCTGCCGGTCAGACTGGCGAGCTAGAGCACGGTAGGGGCAGATGGAATTCCCGGTGTAGCGGTGGAATGCGTAGAGATCGGGAAGAATACCAGTGGCGAAGGCGTTCTGCTGGGCCGTTGCTGACACTGAGGCGCGACAGCGTGGGGAGCAAACAGGATTAGATACCCTGGTA
+
GGGGGGGGGGGGGGGGGGGGGGGGGGGGGGGGGGGGGGGGGGGGGGGGGGGGGGGGGGGGGGGGGGGGGGGGGGGGGGGGGGGGGGGGGGGGGGFGGGGGGGGGGGGGGGGGGGGGGDGGDFFGGGGGGGGGGGGGGGGGGGGGCFGGGGGGGGGGGGGGFGGEEGGGGGGGGGGGGGGGGGGGGGGGGGGFGFFGGGGGGGGGGGGGG=EGDGFGFGFFFCGF09FBF?ACCFGGFFFF
@M00200:205:000000000-AKKM3:1:1101:14986:3347 1:N:0:1
ACTGGGTTTAAAGCGCGCGCAGGCGGTGGCGTGTGCCCGGCGTGAAAGCCCCCGGCTCAACCGGGGAGGGTCGTCGGGGACTGCGCCACTTGAGGTCGGCAGGGGCCGGTGGAATGCCCGGTGTAGTGGTGAAATGCGGAGAGATCGGGCGGAACACCCGTGGCGAAGGCGGCCGGCTGGGCCGTACCTGACGCTGAGGCGCGGAGGCGTGGGGAGCGACCGGGCTTAGATACCCCCGTA
+
GGFGGGFECFGGFGDEGGCEGEGC:CCFCFGFF@FFGGGGGG>FFFG?FGGGGCGFEFDFAFGGDGC=CEEGGEGEDGEGGDFGGGGGGGFGGGGC<F:FC@FGGGDDC<<**FBFAEGCF:C*?C<:AFGGFGF22F*=CFECCEGEEE88CEGGF8EEEEGGG8CEGCC8*1CGCGG>CCFG5CC=C::CCE*:**ACECE*1*CG8:EEEE537C5*)1:D(1*,9*)*0<<*).)/
@M00200:205:000000000-AKKM3:1:1101:16268:3369 1:N:0:1
ATTGGGCGTAAAGGGCGCGTAGGCGGGATGGCAAGTCAGTCGTGAAATCTCTCGGCTCAACCGAGAAACGTCGGCTGATACTGCCGTTCTTGAGGGATGCAGAGGAGACTGGAATTCCCGGTGTAGCGGTGAAATGTGTAGAGATCGGGAGGAACACCGGTGGCGAAGGCGGGTCTCTGGGCATCTCCTGACGCTGAGGCGCGAAAGCGTGGGGAGCAAACGGGATTAGATACCCGCGTAAGA
+
GGGGGGGGGGGGGGGGGGGGGGGGGGGGGGGGGGGGGGGGGGGDGGGGGGGGGGGGGGGGGGGGGGGGGGGGGGGGGGGGGGGGGGGGGGGGGGGGGGGGGGGFFFGGGGGGGGGGGGFGGGGGGGGGGFGGGGGGGGGGGGGFCCFGGGGGGGCFGGGG@FGGGEGGGFGGGGGGGGGGGGGGGGCGGGGGEGDGGGGFEGGGGECFGGGGGGFGFGGCFGGGFGGFFFFGGCGDBB5CC:A
@M00200:205:000000000-AKKM3:1:1101:10977:3380 1:N:0:1
ACTGGGCATAAAGAGTTGCGTAGGCGGCAGAGTAAGCAAGGTATGAAATCGTATGGCTCAACCATATATCCGTATCTTGAACTGCTCAGCTAGAGGATGAGAGAGGTGGTTGGAATTCCCAGTGTAGGAGTGAAATCCGTAGATATTGGGAGGAACACCGATGGCGTAAGCAGGCCACTGGCTCATTCCTGACGCTCAGGCACGAAAGCGTGGGGAGCGAACGGGATTAGATACCCCAGTA
+
GGGGGGGGGGGGGGGGGGGGGGGGGGGGGGGGGGFGGFGGGGGGGGGGGGGGGGGGGGGGGGGGGFGGFFGFGGGGGGGGG8FGGGGGG8FFFFGGGGGGGGGCGGFGGGGGGGGGFGGG?FFGGGGGG8FFGGGGGFGGGGEFFGCFGFDFGGFGGGGGEGGGFGGGGGGGGG7BEGGGGGGGGGGGGGGFCE4C5CCEDGG8EE87EG8@FDBD>E8:D5EGFCG(6?BCGGGGF>B+?
@M00200:205:000000000-AKKM3:1:1101:24524:3397 1:N:0:1
ATTGGGTTTAAAGAGCTCGTAGGCGGTTTGTCGCGTCGGGAGTGAAAACGCCGTGCTTAACACGGCGCTTGCTTCCGATACGGGCAGACTAGAGGTATTCAGGGGAGAACGGAATTCCTGGTGTAGCGGTGAAATGCGCAGATATCAGGAGGAACACCGGTGGCGAAGGCGGTTCTCTGGGAATGACCTGACGCTGAGGAGCGAAAGTGTGGGGAGCGAACAGGATTAGATACCCCAGTA
+
GGGGGGGGGGGGGGGGGGGGGGGGGGGGGGGGGGGGGGGGGGGGGGGGGGGGGGDGGGGGGGGGGGGGGGGGGGGGGGCGGGGGGGGGGGGGGGGGGGGGGGGGGGGGGGGGGGGGGGGGGGGGGGGGGFEGGGFGGGGGGGGGGGGGGGGEGGGFGEFECGGGGGGGGGDGGGGGGGGFCCCGGGGDGGGGGG3EEGGGGGDEGGDCFCGGGGEGFGDGDGGGFFGF@?2CCC6F>DFD
@M00200:205:000000000-AKKM3:1:1101:16100:3411 1:N:0:1
ATTGGGCTTAAAGGGCTCGTAGGCGGTTTGTTGCGTCGGGAGTGAAAACTCGGAGCTTAACTCCGAGCTTGCTTCCGATACGGGCAGACTAGAGGTAGGCAGGGGAGAGCGGAACTCCTGGTGTAGCGGTGGAATGCGCAGATATCAGGAAGAACACCGGTGGCGAAGGCGGCTCTCTGGGCCTATTCTGACGCTGAGGAGCGAAAGCGTGGGTAGCGAACAGGATTAGATACCCCGGTAAGA
+
GGGGGGGGGGGGGGGGGGGGGGGGGGGGGGGGGGGGGGGGDGGGGGGGGGGGGGGGGFGGGGGGGGGDGGGGGGGGGGCGFGGGGGGGGGGGGGGGGGGGGGGGGGGGGGGGGGG8FGGGGGGGGGGGGGGGGG9DFGDEEFGGGGGGC7FGGFFGGGGGGGGGGGGGGGGGCGGFFGGGGGGC;EFGGF9<;7<E5CGGGFEEGGDFGGGGGG?DFDCCDGGG0<F??76DGGGGFF>ED26
@M00200:205:000000000-AKKM3:1:1101:6233:3418 1:N:0:1
ATTGGGTTTAAAGGGAGCGTAGGCGGATAGTTTAGTCAGAGGTGAAAGCCCAGGGCTCAACCTTGGAATTGCCTTTGATACTGGCTATCTTGAGTATGGAAGAGGTATGTGGAACTCCGAGTGTAGAGGTGAAATTCGTAGATATTCGGAAGAACACCAGTGGCGAAGGCGACATACTGGTCCATTACTGACGCTGAGGCTCGAAAGCGTGGGGAGCAAACAGGATTAGATACCCAGTA
+
GDFGGGGGGFEFEFGGGGDGGGEDFGGGGGFCFFGGGCGF<DGGGGGGGFGGGFDBEGGGGGDDGGCFFGGCFFGGGCFGGGGGGGDFGGG9,<FEFGGGGGGFGFGGFGGG,5AFEGGGGFFGC<<EGGFF:AFGGGG8BFF,F;5=8+8>EGGFFGGGGDFEG@8FC8:BEEGGGG9FFGG?;>CCFC=D8>DE58*A>FE>F*5CCEC@EE>8>FGCF**;1C7<FFC+28575)1
@M00200:205:000000000-AKKM3:1:1101:6864:3421 1:N:0:1
ATTGGGCATAAAGCGCGTGTAGGCGGCCTGTTAAGTGGCGTGTGAAAGCTCACCGCTCAACGGTGAGAGGCCGCGCCATACTGACGGGCTTGAGGGTGGCAGAGGGTGATGGAATTCCCGGTGTAGCGGTGAAATGCGTAGATATCGGGAGGAACGCCAGTGGCGAAGGCGGTCACCTGGGCCATCCCTAACGCTGAGACGCGAAAGCTGGGGGAGCGGACGGGATGAGATTCTCCGGTAAGA
+
EG9FGF@FFGDGGFGEGGDFGGGGGGGFEEFAEGFCFAFGCG@FC<FECF@ECGD@@@+EFFEBCCGGGGGFGGGCFCE@=FFA?FGG+8,=,BFGEGGFCGCEDG7CCDFFGGFGGDB@@@FC:FGDGGGGG9<FGG@@FG;CFGGGGEDG>FGGG@FGFBGCEFCE<EEGCGD:+?CFGFG>E8F56CCF8/9EE@C+A5**//94<EDGGG@75>*/958C(9*(0*-*3,0*0;DED7)
@M00200:205:000000000-AKKM3:1:1101:7498:3429 1:N:0:1
ATTGGGTTTAAAGGGCGCGTAGGCGGCGCGAGGAGTCGGGGGTGAAAGTCCGGGGCTCAACCCCGGATCGGCCTTCGAGACTCTCGCGCTGGAGCACAGTAGAGGCGGGTGGAATTCCGGGTGTAGCGGTGGAATGCGTAGAGATCCGGAAGAACACCGGTGGCGAAGGCGGCCCGCTGGGCTGTGGCTGACGCTGAGGCGCGACAGCGTGGGGAGCAAACAGGATTAGATACCCCTGTA
+
GGGGGGGGGGGGGGGGGGGGGGGGGGGGGGGGGGGGGGGGGGGGGGGGGGGGGGGGGGGGGGGGGGGGGGGGGGGGGGGGGGGGGGGGGGEGGGGGGGFFCFGGGGGGGCFGCGFGGGFFG<FF@CCCECEE8@9,<C8AE5<<C<CEGECC@CCEFGGG85C;C*:8CEEGDC>E*/2CG*28CGGFDCCCECC***;7:):C//7CE58:CGBD3EF6**0C?4F<@?220:C*75/+
@M00200:205:000000000-AKKM3:1:1101:20787:3443 1:N:0:1
ATTGGGTTTAAAGGGCGCGTAGGCGGGATGGCAAGTCGGTCGTGAAATCCCTGAGCTCAACTCAGGGGGGTCGGCCGATACTGCCGTTCTTGAGGGATGCAGAGGAGACTGGAATTCCCGGTGTAGCGGTGAAATGTGTAGAGATCGGGAGGAACACCGGTGGCGAAGGCGTGTCTCTGGGCATTCCCTGACGCTGAGGCGCGAAAGCGTGGGGAGCAAACGGGATTAGATACCCCGGTAAG
+
GGGGGGGGGGGGGGGGGGGGGGGGGGGGGGGGGGGGGGGGGGGGGGGGDGGGGGGGGGGGGGGGGGGGGGGGGGGGGGGGGGGGGGGGGGGGGGGGGGGGGGGGGGGGGGGGGGGGGGGGGGGGGGGGGGGGGGGGGGGGGGGGGGGGGGGGGGGGGGGGEGGGGGGGGGGEDEF7<CGGGGGGGFGEFGGGGGDCDGGGGGGGGGGGGGGGGGDGEGFGGGGC35<>FFFFG8CFDFEED?
@M00200:205:000000000-AKKM3:1:1101:14215:3451 1:N:0:1
ACTGGGTGTAAAGGGCGTGCAGGCGGTCTGTTAAGTCTAGGGTGAAAGCTCCCGGCTCAACTGGGAGAGGTCCTTGGATACTGGCAGACTCGAGGAGGGTAGAGGAGAGTGGAATTCCCGGTGTAGTGGTGATATGCGTAGATATCGGGAGGAACACCAGTGGCGAAGGCGGCTCTCTGGGCCCTACCTGACGCTGAGACGCGAAAGCGGGGGGAGCGAACCGGATTAGATACCCGTGTAAGA
+
GGGGGGGGGGGGGGGGGGGGGGGGGGGGGGGGGGGGGGGGGGGGGGGGGGGGGGGGGGGGGFGGGGGGGGGGGGGGGGGGGGGGGGGGGGGGGGGGGGGGGGFGGGGGGGGGGFGGGGGGGCGEFGFGGGGFCFGGGGGGGGFGGAFGGEGGGGGGGGGGFGGGGGEGGGGGG>8FDGGGGGFEGGGGGGGGGGGGEGGGC3CCEEDFG*?EGG5C:EEGGDEGFDC?FF2CFFFD@EFGGFA
@M00200:205:000000000-AKKM3:1:1101:18666:3454 1:N:0:1
ATTGGGCTTAAAGGGAGCGTAGGCGGATAGTTTAGTCAGAGGTGAAAGCCCAGGGCTCAACCTTGGAATTGCCTTTGATACTGGCTATCTTGAGTATGGAAGAGGTATGTGGAACTCCGAGTGTAGAGGTGAAATTCGTAGATATTCGGAAGAACACCAGTGGCGAAGGCGACATACTGGTCCATTACTGACGCTGAGGCTCGAAAGCGTGGGGAGCAAACAGGATTAGATACCCGTGTA
+
GGGGGGGGGGGGGGGGGGGGGGGGGGGGGGGGGGGGGGGGGGGGGGGGGGGGGGGGGGGGGGGGGFFGGGGGGGGGGGGFFGGDGGGGGGGGGGGGGGGGGGGGGGGGGGGGGGGGGGGGEFFCGGGGGGGGFGGFGGGFFFGGGGGGGGGGGGGGFEGFFFFEEEGGGGGGGGGGGGGGGGEFGGGGGGFGGGGD*>D77>>CDEGCC:87<EFCE5CEG4=<=DDEFACFF,<DBD5F
@M00200:205:000000000-AKKM3:1:1101:6711:3467 1:N:0:1
ATTGGGTTTAAAGAGCTCGTAGGCGGTTTGTCGCGTCGACTGTGAAAACCCGAGGCTTAACCTCGGGCCTGCAGTCGATACGGGCAGACTAGAGTTCGGTAGGGGAGACTGGAATTCCTGGTGTAGCGGTGAAATGCGCAGATATCAGGAGGAACACCGGTGGCGAAGGCGGGTCTCTGGGCCGATACTGACGCTGAGGAGCGAAAGCGTGGGGAGCGAACAGGATTAGATACCCCAGTAAGA
+
GGGGGGGGGGGGGGGGGGGGGGGGGGGGGGGGGGGGGGGGGGGGGGGGGGGGGGGGGGGGGGGGGGGGGGGGGGGGGGGGGGGGGGGGGGGGEGFGGGGGGGGGGGGGGGGGGGGGGGGGGGGGGGGGGGGGGGGGFGGGGGGGGGGGGGGGGGGGGGEGEFGGGGGGGGGGGGGGGGGGGCGDGGCGGGGGGDG5CGGGGGGGGCGGGGGGGGFGFD5C)9FD0<C)9FBGGGD*8BFGFFF
@M00200:205:000000000-AKKM3:1:1101:20341:3525 1:N:0:1
ATTGGGCGTAAAGCGCGCGTAGGCGGACGTTTAAGTGTCTTGTGAAATCCCACGGCTCAACCGTGGAACTGCTGGGCATACTGGACGTCTCGAGGCACTCAGGGGCGAGCGGAACAAGTGGTGGAGCGGTGAAATGCGTAGATATCACTTGGAACGCCAATGGTGAAGACAGCTCGCTGGGGGTGTCCTGACGCTGAGGCGCGAAAGCCAGGGGAGCGAACGGGATTAGATACCCGAGTAAGA
+
GGGGGGGGGGGGGGGGGGGGGGGGGGGGGGGGGGGGGGGGGGGGGGGGGGGFGGGGGGGGGGGGGGGGGGGGGGGGGGGGGGGGGGGGGGGGGGGGGGGGGGGGGGGGGGGGGGGGGGGGGGGGGGGGGGGGGGGGGGGGGGFFGGGFGGGCFGGGGGGGCFGGGGGFGGGGGGFGG5FEGGDEGG?FFFGGGGGGDFGCGGEGGGGGGGGGGGEGEGCCGGGGB)*4?@DGF8CD5BFGGFD
@M00200:205:000000000-AKKM3:1:1101:8935:3558 1:N:0:1
ATTGGGCTTAAAGGGCTTGTAGGCGGTTCGCTAAGTCCGGTGTGAAATCTCCCGGCTCAACCGGGAGCGGCCATCGGATACTGGCGAGCTAGAGGTGGGTAGAGGAAGGCGGAATTCCCGGTGTAGCGGTGAAATGCGTAGATATCGGGAGGAACACCAGTGGCGAAGGCGGCCTTCTGGACCTACCCTGACGCTGAGGAGCGAAAGCGTGGGGCGCAAACCGGATTAGATACCCGTGTA
+
GGGGGGGGGGGGGGGGGGGGGGGGGGGGGGGGGGGGGGGGGGGGG<FGGGGGGGGGGGGGGGGGGGGGGGGEGGGGGGDGGGGGGGGGGGGGGGGGGGGGGGFGGGGGGGGGGECGGGGGGDGGGGGGEGGGGGGGGGGGGGGGGGGGGGGGGGGGGGGGGGGGGGGGGGGGGEEGCGGGGDEFGGGGGGGGGGCEGGGCGGGGGGGGGEGGGG)9B7?=5FGGFGDBF*<FG<CG@@5C
@M00200:205:000000000-AKKM3:1:1101:15599:3567 1:N:0:1
ACTGGGCGTAAAGGGCGCGTAGGTGGCCCGTTAAGTGGCTGGTGAAATCCCGGGGCTCAACTCCGGGGCTGCCGGTCAGACTGGCGAGCTAGAGCACGGTAGGGGCAGATGGAATTCCCGGTGTAGCGGTGGAATGCGTAGAGATCGGGAAGAATACCAGTGGCGAAGGCGTTCTGCTGGGCCGTTGCTGACACTGAGGCGCGACAGCGTGGGGAGCAAACAGGATTAGGTACCCCAGTA
+
GGGGGGGGGGGGGGGGGGGGGGGGGGGGGGGGGGGGGGGGGGGGGGGGGGGGGGGGGGGGGGGGGGGGGGGGGGGGGGGGGGGGGGGGGGGGGGGGGGGGGGGGGGGGGGGGGGGGGGGGGCGGGGGGGEGGGGGGGGGGDFGGGGGGGGGGGGGGGGGGGGGGGDGGGGGGGGGGGGGGGCFEGGGGGGGGGGGGGGGGGGGGGDDGGGGGGGEGDEG8FGFC?GFFFFFGGGFG5>FC
@M00200:205:000000000-AKKM3:1:1101:17190:3568 1:N:0:1
ATTGGGCGTAAAGGGCGCGCAGGCGGCGGTGCTGGCCCGGCGTGAAAGCCCCCGGCTCAACCGGGGAACGTCGTCGGGGACCGCACCGCTTGAGGGCGGTAGGGGCTGGTGGAATGCCGGGTGTAGTGGTGAAATGCGTAGAGATCCGGCGGAACACCTGGGGCGAAGGCGGCCAGCTGGGCCGTCCCTGACGCTGAGGCGCGAAGGCGTGGGGAGCGAACGGGATTAGATACCCCAGTA
+
GGGGGGGGGGGGGGGGGGGGGGGGGGGGGGGGGGGGGGGGGGGGGGGGGGGGGGGGGGGGGGGGGGGGGGGGGCGGGGGGGGGGGGGGGGGGCGGGGGGGGGGGGGGGGGGGGGGDGFCFGGGGGGGGG9CFFFFGGGGGGGGGGFGGDGGGGGGGGGGGGGGGDGGGEGGGGGGGGGGGGCFG8E8EEGFGGDDGGGGGGGG>8E3DGCEEEGEGFGGEDDGG:GC?FF<FG:FFFFF?
@M00200:205:000000000-AKKM3:1:1101:20036:3597 1:N:0:1
ATTGGGTTTAAAGGGCTCGTAGGCGGTTTGTCGCGTCGGGAGTGAAAACCAGGTGCTTAACACCTGGCTTGCTTCCGATACGGGCAGACTAGAGGTATTCAGGGGAGAACGGAATTCCTGGTGTAGCGGTGAAATGCGCAGATATCAGGAGGAACACCGGTGGCGAAGGCGGTTCTCTGGGAATATCCTGACGCTGAGGAGCGAAAGTGTGGGGAGCGAACAGGATTAGATACCCCCGTA
+
GFGGGGGGGGGGGGGGGGGCFGGGGGGGGGGGGGGGGGGGEEGGGGGCFGGGGGGGGEFGGGGDFGGFEGGGGGFGGGGGGGGGGDGGGGCGGGG?ECGGGGGGGCCCDGGGGGGGGG9FGGGGGGGGGGGFGGGGGGDGGGGGGGFFFFGGEGGGGGGGGGGGGGGEGGGGG:*4BFGGGGGGGGCGGFFFDGGGGGFGGGGGGGGGGGGGGGDGFGGGGGGGFGGFFFFGGGG3>@DD
@M00200:205:000000000-AKKM3:1:1101:16949:3623 1:N:0:1
ATTGGGTTTAAAGGGCGCGTAGGTGGCCCGTTAAGTGGCTGGTGAAATCCCGGGGCTCAACTCCGGGGCTGCCGGTCAGACTGGCGAGCTAGAGCACGGTAGGGGCAGATGGAATTCCCGGTGTAGCGGTGGAATGCGTAGAGATCGGGAAGAATACCAGTGGCGAAGGCGTTCTGCTGGGCCGTTACTGACGCTGAGGCTCGAAAGCGTGGGGAGCAAACAGGATTAGATACCCGCGTAAGA
+
FGGGGGGGGGGGGGGGGGGGGGGGGGGGGGGGGGGGGGGGGGGGGGGGGGGGGGGGGGGGGGGGGGGGGGGGGGGGGGGGGGGGGGGGGGGGGGGGGGGGGGGGGGGGGGGGGGGGGGGGGGGGGGGGGGGGFGGFFGGGGGGGGGGGGGGGFGGGGGGGGGGGGGGGGFGEDGFGGGFGDGGGGGGGGGGGDEDDEGGDCC=EFCCFE:CEGE>C):FE45CF:F78=?:*<@CG3).:76)
@M00200:205:000000000-AKKM3:1:1101:13400:3626 1:N:0:1
ACTGGGCTTAAAGGGCGCGTAGGCGGTCTTGTAAGTCTTGTGTGAAATCCCTCGGCTTAACTGAGGAACTGCACGAGATACTGCGAGACTTGAGTTCGGGAGAGGGAAGCGGAATTCCGGGTGTAGCGGTGAAATGCGTAGATATCCGGAGGAACACCGGTGGCGAAGGCGGCTTCCTGGACCGACACTGACGCTGAGGCGCGAAAGCTAGGGGAGCAAACGGGATTAGATACCCCTGTA
+
GGGGGGGGGGGGGGGGGGGGGGGGGGGGGGGGGGGGGGGGGGGGGGGGGGGGGGGGGGGGGGGGGGGGGGGGAFGGGGGGGGGGGGGGGGGGGGGGGGGGGGGGGGGGGGGGGGGGGGGGGGEGGGGGGGGGGGGGGGGEGGGGGGGG>GGGGFGCCGGGGGGGGGEG7CEGGGGGGGGFGGGGDGGGG=GGGGDEGGGGGGGGGDGGF7FCFGFGEGGGGGDG?DC?FFAGFGGG:FF7
@M00200:205:000000000-AKKM3:1:1101:17312:3631 1:N:0:1
ATTGGGTTTAAAGGGCGCGTAGGCGGCCACCGCAAGTCGACTGTGAAATCTCCGGGCTTAACTCGGAAAGGTCAGCCGATACTGCGGGGCTAGAGTGCAGAAGGGGCAACTGGAATTCTCGGTGTAGCGGTGAAATGCGTAGATATCGAGAGGAACACCTGCGGCGAAGGCGGGTTGCTGGGCTGACACTGACGCTGAGGCGCGAAAGCTAGGGGAGCGAACGGGATTAGATACCCTCGTA
+
GGGGGGGGGGGGGGGGGGGGGGGGGGGGGGGGGGGGGGGGGGGGGGGGGGGGGGGDGGGGGGFGGGGGEGGGGGGGGGGGGGGGGGGGGGGGGGGGGGFGGGGGGGGGGFGGGFGGGCFGGGGGGGGGGGGGGGGGGGGGGGDGFFGGGGGGGGGGGGGGGGGGGGGGGDFGGGGGGFGGGGGGGGGGGGGGGGGGGEFGGGGGGGCDFC@EGGEGBCEEGGGGFGG?4*67<<EGFFEF3
@M00200:205:000000000-AKKM3:1:1101:6335:3651 1:N:0:1
ATTGGGCTTAAAGGGAGCGTAGGCGGATAGTTTAGTCAGAGGTGAAAGCCCAGGGCTCAACCTTGGAATTGCCTTTGATACTGGCTATCTTGAGTATGGAAGAGGTATGTGGAACTCCGAGTGTAGAGGTGAAATTCGTAGATATCAGGAAGAACACCAGTGGCGAAGGCGACATACTGGTCCATAACTGACGCTGAGGCTCGAAAGCGTGGGGAGCAAACAGGATTAGATACCCTCGTA
+
FGGGGGFGGGGGGGGFGGGGGGGGGGDG7@FFFGGGGFGGGGGGGFGFGGGFADGGGGGGGFFGGGGGGGGGGGGGGGGGGGGGGGF9FFGG,EE,,ECA=FGGGFGGG?EGGF,EFG7+@DGGGGADGGGGGGG9F7FGGGGGG;,7EEEFGFGGGG+DCFCE@FEFGG:3@EGGGFG7=DG9E,@,2=9DC*7@8,49F*1CFCC*=:CFGED)8F6EC<FGFGG@AA37CGG*8;FE
@M00200:205:000000000-AKKM3:1:1101:16262:3651 1:N:0:1
ACTGGGTATAAAGCGCGCGTAGGCGGCCCGGTAAGTCCGCTGTAAAAGTCCAGGGCTCAACCCTGGAAAGCCGGTGGATACTGTCGGGCTCGAGTCCGGAAGAGGCGAGTGGAATTCCTGGTGTAGCGGTGGAATGCGCAGATATCAGGAGGAACACCGATGGCGAAGGCAGCTCGCTGGGACGGTACTGACGCTGAGGCGCGAAAGCGTGGGGAGCGAACAGGATTAGATACCCGTGTA
+
GGGGGGGGGGGGGGGGGGGGGGGGGGGGGGGGGGGGGGGGGGGDFFGGFGGGGGGGGGGGGGGGGGGGCFEGEGGGGGGGGGGGGGGEGGGGGGGGGGGGGGGGGGGGGGGGGGGGGGFGGGGGGGGGGGGGGGGGGGGGGGGGGGGGGGGGGGGGGGGGGGGGGGGGGGGGGGGGGGGGGCGGGGGGGGGGGGGGGGDFGGGGGGGGGEGGDG>C>EECDDGG?GGFFFFGGGGGB3;F
@M00200:205:000000000-AKKM3:1:1101:16881:3653 1:N:0:1
ACTGGGCATAAAGAGCGTGTAGGCGGTCCGGTAAGTCGGCTGTGAAAGTCCAGGGCTCAACCCTGGGATGCCGGTCGATACTGCCGGACTAGAGTTCGGAAGAGGCGAGTGGAATTCCCGGTGTAGCGGTGAAATGCGCAGATATCGGGAGGAACACCAATGGCGAAGGCAGCTCGCTGGGACGTTACTGACGCTGAGACGCGAAAGCGTGGGGAGCAAACAGGATTAGATACCCGCGTA
+
GGGGGGGGGGGGGGGGGGGGGGGGGGGGGGGGGGGGGGGGGGGGGGGGGGGGGGGGGGGGGGGGGGGGGGGGGGGGGGGGGGGGGGGGGGGGGGGGGGGGGGGGGGGGGGGGGGGGGFGGGGGGGGGGGGDGGGGGGGGGGGGGGGGGGGGGGGGGGGGGGGGGGGGGGGGGGGGGGGGGGGGGGFGGGGGGGGGGGGGGGGGGEGD4CEGGGGEGFGGGGGGGB4?>@FBGGGGG>DDE
@M00200:205:000000000-AKKM3:1:1101:23390:3655 1:N:0:1
ACTGGGCTTAAAGGGAGCGTAGGCGGATAGTTTAGTCAGAGGTGAAAGCCCAGGGCTCAACCTTGGAATTGCCTTTGATACTGGCTATCTTGAGTATGGAAGAGGTATGTGGAACTCCGAGTGTAGAGGTGAAATTCGTAGATATTCGGAAGAACACCAGTGGCGAAGGCGACATACTGGTCCATTACTGACGCTGAGGCTCGAAAGCGTGGGGAGCAAACAGGATTAGATACCCCAGTA
+
GGGGGGGGGGGGGGGGGGGGGGGGGGGGGGGGGGGGGGGGGGGGGGGGGGGGGGGGGGGGGGFGGGGGDFFGGGGGGGGGGGGGGGGGGGGGGFGGGGGGGGGGGFFFGGGGGGGGGGGGGGGGGGGGGG7FFDFF<F==EEEGFGGGFGGGGGGGGGGGGGGGGGGGC8FDGGGGGGGGGGGGGGCFGGGGGGGGGGGGGGGGGGGGGEGGGD3CFGGFGFG<<FG@AA?FGFFFB:AG
@M00200:205:000000000-AKKM3:1:1101:15796:3701 1:N:0:1
ATTGGGTGTAAAGGGCGCGTAGGTGGCCCGTTAAGTGGCTGGTGAAATCCCGGGGCTCAACTCCGGGGCTGCCGGTCAGACTGGCGAGCTAGAGCACGGTAGGGGCAGATGGAATTCCCGGTGTAGCGGTGGAATGCGTAGAGATCGGGAAGAATACCAGTGGCGAAGGCGTTCTGCTGGGCCGTTGCTGACACTGAGGCGCGACAGCGTGGGGAGCAAACAGGATTAGATACCCGCGTAAGA
+
GGGGGGGGGGGGGGGGGGGGGGGGGGGGGGGGGGGGGGGGGGGGGGGGGGGGGGGGGGGGGGGGGGGGGGGGGGGGGGGGGGGGGGGGGGGGGGGGGGGGGGGGGGGGGGGGGGGGGGGGGGGGGGGGGGGGGGGGGGEGGGGGGGGGGGGGGGGGGGGGGGGGGGGGGGGGGGGFGGGGGGGGGGGGFGGGGGGGGGGDGGCEDEGGGGGGGGFGECFDF<CG?GFFFFBGGGGGFFFGGB<
@M00200:205:000000000-AKKM3:1:1101:19030:3709 1:N:0:1
ACTGGGCTTAAAGTGTGCGCAGGTGGCTGAGCAAGTCGAGTGTGAAATCCCCGGGCTTAACTTGGGAATTGCGCTCGAAACTACTTGGCTAGAGTGTGGCAGAGGAAGGTGGAATTCCACGTGTAGCGGTGAAATGCGTAGAGATGTGGAGGAACACCGATGGCGAAGGCAGCCTTCTGGGCCAACACTGACGCTCATGCACGAAAGCGTGGGGAGCAAACAGGATTAGATACCCCAGTA
+
GGGGGGGGGGGGGGGGGGGGGGGGGGGGGGGGGGGGGGGGGGGGGGGGGGGGGGGGGGGGGGGGGGGGGGGGGGGGGGGGGGGGGGGGGGGGGGGGGGGGGGGGGGGGGGGGGGGGGGGGGGGGGGGGGGGGGGGGGGGGGGGCFGGGGGGGGGGGGGGGGGGGDGGGGGGGGGGGGGGFGGGGGGGGGGGGGGGGGGGGGGFCEEDG=EGEGGFGFGGFGGGGFGGFFFFGGGGGF:6C
@M00200:205:000000000-AKKM3:1:1101:21337:3718 1:N:0:1
ACTGGGCTTAAAGGGCGCGTAGGCGGCCTGATAAGTAGGGGGTGAAATCCTGCGGCTTAACCGCAGGGCTGCCTTCTAAACTGTCGGGCTCGAGCACAGTAGAGGCAGGTGGAATTCCCGGTGTAGCGGTGGAATGCGTAGAGATCGGGAAGAACATCAGTGGCGAAGGCGGCCTGCTGGGCTGTTGCTGACGCTGAGGCGCGACAGCGTGGGGAGCAAACAGGATTAGATACCCTAGTA
+
GGGGGGGGGGGGGGGGGGGGGGGGGGGGGGGGGGGG<FGGGGEGGGGGGGGGGGGGGGGGGGGGGGGGGGGGGGGGGGGGGGGGGGGGGGGGGGGGGGGGGGGGGGGGGGGGGGGGGGGGGGGGGGGGGGGGGGGGGGGGDGGGGGGGGGGGGGGGGGGGGFGGGGGGGGGGGGGGGGGFGGGGGGGGGGFGGGC5?FGGGGGEGGGGGDEGDGFGFFFGFFGC?4F7?FAFGFCFFFF?
@M00200:205:000000000-AKKM3:1:1101:17423:3738 1:N:0:1
ATTGGGTTTAAAGCGCACGTAGGCGGCTCCGCAAGTCGGATGTGAAATCCCTCGGCTCAACCAAGGAAGTGCATCCGAAACTGCAGAGCTTGAGTACCAAAGAGGATCGCGGAATTCCCGGTGTAGAGGTGAAATTCGTAGATATCGGGAGGAACACCAGTGGCGAAGGCGGCGATCTGGGTGGATACTGACGCTGAGGTGCGAAAGCGTGGGGAGCAAACAGGATTAGATACCCTCGTAAGA
+
GGGGGGGGGGGGGGGGGGGGGGGGGGGGGGGGGGGGGGGGGGGGGGGGGGGGGGGGGGGGGGGGGGGGGGGGGGGGGGGGGGGGGGGGGGGGGGGGGGGGGGGGGGGGGGGGGGGGGGGGGFGGGGGGGGGGGGGGGGGCFGGGGGGGGGGGGGGGGGGGGGGGGDEGFGGGGGGGGGGFFGGGGGGFGGCFGEGGGGGGGFGG5ECGGGGDGGFGFGGGGGGG?CF<FFA7@EGCFFFEC:2
@M00200:205:000000000-AKKM3:1:1101:20558:3740 1:N:0:1
ACTGGGCGTAAAGAGCGAGTAGCCGGTTTCGATAGTCCGATGTTAAATCTTGGGGCTTAACCCCAAGGCTGCATTGGAAACGTCGAGACTAGAGTGGGTGAGAGGCAAGCGGAACGTGCGGTGTAGGGGTGAAATCCGTTGATATCGCACGGAACACCAAAAGCGAAAGCAGCTTGCTAGCACTTTGCTGACGGTCAATTGCGAAAGCGTGGGGATCAAAAAGGATTAGATACCCGGGTAAGA
+
GGGGGGGGGGGGGGGGGGGGGGGGGGGGGGGGGGGGGGGGGGGGGGGGGGGGGGGGGGGGGGGGGGGGGGGGGGGGGGGGGGGGGGGGGGGGGGGGGGGGGGGGGGGGGGGGGGGGGGGGGGGGGGGGGGGGGGGGGGGGGGGGGGGGGGGGGGDGGGGGGGGGGGGGGGGGGGGGEFGEGGGGGGCFGGGGGGDGGGGGGGDEGGDGGGEGGGFGFGGGGGGGFFGF?BAGG,+CBFFEGBF
@M00200:205:000000000-AKKM3:1:1101:7001:3755 1:N:0:1
ATTGGGCGTAAAGGGCGCGTAGGCGGGTCGGGAAGTCGGTCGTGAAATCTCCGGGCCCAACCTGGAGGGGCCGGCCGAGACTCCTGGTCTTGAGGGGCGCAGAGGAGCCTGGAATTCCCGGTGTAGCGGTGAAATGTGTAGAGATCGGGAGGAACACCGGTGGCGAAGGCGGGGCTCTGGGCGCACCCTGACGCTGAGGCGCGAAAGCGTGGGGAGCAAACGGGATTAGATACCCCTGTA
+
GGGGGGGGGGGGGGGGGGGGGGGGGGGEGEGDEGGGGGGGGGGGGGGGGEFFEGGDGGGGGGGGGCEFDGGGGGGGGGGCEFFGGGGGGGFFGGGGGFDEGGGGGGGGFGGGGGGFGGFEGGCFGGGGGGGFEFGF?CCFFDGGGG@FGGDEEGGFFGCEGGEGDEGGGGGGGGGGGGGGGGEGCC8EDCFGGGGGGFGFEDECEGDGG5>EGGDGEFC?FCGDBGF2@*-7@EF53>6<
@M00200:205:000000000-AKKM3:1:1101:22141:3757 1:N:0:1
ATTGGGTTTAAAGAGCGTGTAGGCGGCCACGTAAGTCCGGTGTGAAAACTCGAGGCTTAACCTCGAGATGTCATCGGAAACTATTTGGCTAGAGTCCGGAAGAGGAGAGTGGAATTCCTGGTGTAGCGGTGAAATGCGCAGATATCAGGAAGAACACCTATGGCGAAAGCAGCTCTCTGGGACGGTACTGACGCTGAGACGCGAAAGCGTGGGGAGCGAACAGGATTAGATACCCGGGTA
+
GGGGGGGGGGGGGGGGGGGGGGGGGGGGGGGGGGGGGGGGGGGEGFGGGGGGGGGGGGGGFGFGGGGGGGGGGGGGGGGGGGFGGGGGGGGFGGGGGGGGGGGGGGGGGGGGGGGGGGEFFGGGGGGGGEFGGGGGGGGGGEDFGGGGGCGGGCGGGGGGGGGGGGGGGGGGGFGGGGFF7FGGGG5EGGCFGGDGGGGGGGGGEGGG8CEECGBDF5>GGGG:0C:<F44CFFDDB:@G
@M00200:205:000000000-AKKM3:1:1101:9050:3766 1:N:0:1
ATTGGGTATAAAGGGCGCGTAGGCGGCTCGATAAGGCTTGCGTGAAAGTCCGGGGCTCAACCCCGGATCGGCGCGGGCGACTGTTGGGCTGGAGCACGGTAGGGGCAGACGGAATTCCGGGTGTAGCGGTGGAATGCGTAGAGATCCGGAAGAACACCGGTGGCGAAGGCGGTCTGCTGGGCCGGAAGGGGGCAGAGCAATCTGTCCCCGTGCTGACGCTGAGGCGCGACAGCGTGGGGAGCA
+
FGGGGGGGGGGGGGGGGGGGGGGGGGGGGGGGFGFGGGGGGGGGDGGGGGGGGGGGGGGFGGGGGEGGGGGGGGGGFGG:FGGGGGGGGGGCFGGDGGGGGGGEGGGGFGGGDGGGGGGGGGDGGGGGGGGG7CEFGEGGEEF@F@FF7CFEGGGGGGGGGGDGG*:::CGGGGGCGGFGGGGGGGG==DEDGGGFGGGGGGGGGFGFFEG*;FBGFDGEDDCFFGD>:>>GCC8DEFF:C>?
@M00200:205:000000000-AKKM3:1:1101:8007:3769 1:N:0:1
ACTGGGTTTAAAGGGCTCGTAGGCGGTCTGTCGCGTCGGGAGTGAAAACTCAGGGCTTAACCCTGAGCCTGCTTCCGATACGGGCAGACTAGAGGTATGCAGGGGAGAACGGAATTCCTGGTGTAGCGGTGAAATGCGCAGATATCAGGAGGAACACCGGTGGCGAAGGCGGTTCTCTGGGCATTACCTGACGCTGAGGAGCGAAAGTGTGGGGAGCGAACAGGATTAGATACCCTCGTA
+
CEECFGGGGGGFFGCCFGGEFFGGGGBFBEFGFGGGGGEGGGBE,@FDCEGG8F,:FCECFFGGFF<,FGFFCFGCCFC@+DCFGC7BEF,BFED5EEFGFDE@C@+4F<FGGGFDG<FDG=FCFDCCEFE7BFFFGGGDGG9DCGGA7B@7CCFFECF@>:BFGF8BCEGDGEGGBFFFGF*=F?;<C*0<EEDCEE=CE5C?E5C:9<<CEG)95/CEGGGF:C>2?64:F8<F:>5=
@M00200:205:000000000-AKKM3:1:1101:25037:3773 1:N:0:1
ACTGGGTATAAAGGGCGCGTAGGCGGGCTGTCAAGTCTGGGGTGAAATCCCGCGGCTCAACCGTGGAACTGCCTTCGATACTGACGGCCTCGAGGGAGATAGGGGCGAGCGGAACTGTGAGTGGAGCGGTGAAATGCGTTGATATTCACAGGAACTCCGGTGGCGAAGGCGGCTCGCTGGATCTCTTCTGACGCTGAGGCGCGAAAGCTAGGGGAGCAAACGGGATTAGATACCCCGGTA
+
GGGGGGGGGGGGGGGGGGGGGGGGGGGGGGGGGGGGGGGGGGGGGGGGGGGGGGGGGGGGGGGGGGGGGGGGGGG,DGGGGGGGGGDGGGGGGGGDGGGGGGGGGGGGGGGGGGGGGGGGGGGGGGGGGFFGGGGGGGGGGGGGGGGGGGGGGGGGGGGGGGGGGGGGGGGGGGGGGG*:FGGFGGGGGGGGGGGG=CFFCGGGDGGGGG?FGGEGFFFCDDED:DF>4/67@<C3>:<>
@M00200:205:000000000-AKKM3:1:1101:13302:3781 1:N:0:1
ACTGGGCTTAAAGGGAGCGTAGGCGGATAGTTTAGTCAGAGGTGAAAGCCCAGGGCTCAACCTTGGAATTGCCTTTGATACTGGCTATCTTGAGTATGGAAGAGGTATGTGGAACTCCGAGTGTAGAGGTGAAATTCGTAGATATTCGGAAGAACACCAGTGGCGAAGGCGACATACTGGTCCATTACTGACGCTGAGGCTCGAAAGCGTGGGGAGCAAACAGGATTAGATACCCCTGTA
+
GGGGGGGGGGGGGGGGGGGGGGGGGGGGDGGGGGGGGGGGGGGGGGGGGGGGGGGGGGGGGGGGGGGGGGGGGGGGGGGGGGGGGGGGGGGGGGGGGGGGGGGGGGGGGGGGGGGGGGGGGGGGGGGGGGGGGGGGGGGGGGGGGGGGGGGGGGGGGGGGGGGGGGGGGGGGGGGGGGGGGFGGGGGGGGGGDGGGGGFGFGGGGEGGGGGGGGEGFGFFFFGGDFGFFAEGGGGGFFFG
@M00200:205:000000000-AKKM3:1:1101:14400:3791 1:N:0:1
ACTGGGCATAAAGGGTGTGTAGGCGGTTTTATTAGTCTTCTGTCAAAGCCTTTCGGCTCAACCGAAAGATCGCAGGGGAAACGGTAAAACTCGGAGGGTGGGAGAGGTGTGCGGAACTCTAGGTGTAGGGGTGAAATCCGTTGATATCTAGGGGAACACCAAATGCGAAGGCAGCACACTGGCCCATTCCTGACGCTGAGACACGAAAGCGTGGGTAGCGAACGGGATTAGATACCCCAGTA
+
GGGGGGGGGGGGGGGGGGGFGGGGGGGGGGGGGGGGGGGGGGGGGGGGGGGGGGGGGGGGAEFGEGGGEFFFEGGGGGGGGGGGGGGGGGGGGGGGGGGGGGGGGGGGGGGGGGGGGGGGGGGFFGGGGGGGGGGGGGGEFGGGGGGGGGGGGGGGGGGEGFFFGGGG7EGGGGGGGFGGGGGGGGCCGGGGGGGGG>=CFCFDDGCDEGG:FEBD?GCGDD8<?CD;FFBGFFFFFFBG4:
@M00200:205:000000000-AKKM3:1:1101:10145:3791 1:N:0:1
ATTGGGCTTAAAGAGCGTGTAGGCGGCCAGATAGGTCTGCTGTGAAAGGTCGAGGCTCAACCTCGAGATGTCGGTGGAAACCATCTGGCTAGAGTCCGGAAGAGGAGAGTGGAATTCCCGGTGTAGCGGTGAAATGCGCAGATATCGGGAAGAACACCCGTGGCGAAGGCGGCTCTCTGGAACGGTACTGACGCTGAGACGCGAAAGCGTGGGGAGCGAACAGGATTAGATACCCGAGTA
+
GGGGGGGGGGGGGGGGGGGGGGGGGGGGGGGGGGGGGGGGGGGGGGGGGGGGGGGGGGGGGGGGGGGGGGGGGGGGGGGGGGGGGGGGGGGGGGGGGGGGGGGGGGGGGGGGGGGGGGGGGGGGGGGGGGGGGGGGGGGGGGGGGFGGGGGGGGGGGGGGGGGGGGGGCGGGGEGGGEGGGGGGGEGGFFGGGGGGGGGFEDEGGGGGG5C>CG@GEGGG33CGFGGDF4:F:AFGF>>E
@M00200:205:000000000-AKKM3:1:1101:19372:3803 1:N:0:1
ACTGGGTTTAAAGGGCTCGTAGGCGGCCAACTAAGTCGGATGTGAAATCCCCAGGCTCAACCTGGGAACTGCATCCGATACTGGATGGCTTGAATCCGGGAGAGGGATGCAGAATTCCAGGTGTAGCGGTGAAATGCGTAGATATCTGGAGGAATACCGGTGGCGAAGGCGGCATCCTGGACCGGCATTGACGCTGAGTGAGCGAAAGCCAGGGGAGCAAACGGGATTAGATACCCCCGTA
+
GGGGGGGGGEGGGGGGGGGGGGGGGGGGGGGGGGGGGGGGGGGGGGGGGGGGGGGGGGGGGGGGGGGGGGGGGGGGGGGGGGGGGGGGGGGGGGGGGGGGGGGGGGGGGGGFGGGGGGGGGGGGGGGGGGGGGGGGGGGGGGGGGGGGGGGGGGGGGGDDGEGGGGCGDGGGGGGGGGGGGGGGGGGGGGGGGGGGGGGGGGGGGGGGEGGGGCDGFGGGGGGD:3)8@=BGG?CGFFFCD
@M00200:205:000000000-AKKM3:1:1101:16571:3810 1:N:0:1
ACTGGGCATAAAGCGGGTGTAGGCGGCCTTATAAGTCAGAAGTGAAAGCCCTGGGCTCAACCCGGGAAGTGCTTTTGATACTGCAAGGCTTGAATGTGGGAGAGGGTAGTGGAATTCCTGGTGTAGTGGTGAAATACGTAGATATCAGGAGGAACACCGGTGGCGAAGGCGGCTACCTGGCCCAACATTGACGCTGAGACCCGAAAGCATGGGGATCAAACAGGATTAGATACCCCTGTA
+
GGGGGGGGGGGGFGGGGGGGGGGGGGGGGGGGGGGGGGGGDGGGGCFFFGGGGGCFGGGGGGGGGGEEGFGGGGGGGGGGGGGGGFGGGFGGGGGGGGGDA==CGGGFEGDGGGGGGGGGGGGGGGGGGGGFFGGGGGGFFFFFGEGGFFGDGGG8FGGGGGGGDEGGGGGGGGCFCFEGFGGGGGGGGF9BEGGGGGGFGGEG1C359C94FE53:FCC6C@F:4C>?84:CCFGFF?C
@M00200:205:000000000-AKKM3:1:1101:13327:3821 1:N:0:1
ATTGGGCGTAAAGGGCTCGTAGGCGGCCAACTAAGTCATACGTGAAATCCCTCAGCTTAACTGGGGAACTGCGTGTGATACTGGATGGCTTGGATTTGGGAGAGGGATGCGGAATTCCAGGTGTAGCAGTGAAATGCGTAGATATCAAGTGGAACACCGGTGGCGAAGGCGAGTTCCTGGACAAGACCTGACGCTGAGGCACGAAAGCTAGGGGAGCAAACAGGATTAGATACCCCCGTA
+
GGGGGGGGGGGGGGGGGGGGGGGGGGGGGGGGGGGGGGGGGGGGGGGGGGGGGGGGGGGGGGGGGGGGGGGGGGGGGGGGGGGGGGGGGGGGGGGGGGGGGDEGGGGGGGGGGGGGGGGGGGGGGGGGGGGGGGGGGGGEGGGGGGGGGGGGGFGGGGCGGGGFGGGGGGGGGGGGGGGGGGGGGGGGGGGGGGGGGG=CEGDGGEGFDCFGGGFGEGGCCDGGFGGFF=>GGGGFE>DG
@M00200:205:000000000-AKKM3:1:1101:21458:3828 1:N:0:1
ACTGGGTTTAAAGGGCGCGTAGGTGGCCCGTTAAGTGGCTGGTGAAATCCCGGGGCTCAACTCCGGGGCTGCCGGTCAGACTGGCGAGCTAGAGCACGGTAGGGGCAGATGGAATTCCCGGTGTAGCGGTGGAATGCGTAGAGATCGGGAAGAATACCAGTGGCGAAGGCGTTCTGCTGGGCCGTTGCTGACACTGAGGCGCGACAGCGTGGGGAGCAAACAGGATTAGATACCCCAGTA
+
GGGGGGGGGGGGGGGGGGGGGGGGGGGGGGGGGGGGGGGGGGGGGGGGGGGGGGGGGGGGGGGGGGGGGGGGGGGGGGGGGGGGGGGGGGGGGGGGGGGGGGGGGGGGGGGGGGGGGGGGGGGGGGGGGGGGFGGGGGGGGEGGGGGGGFGGGGGGGGGGGGGGGGGGGGEEGGGGFGGGGGGGGGGGGGGGGGGGGGFGGGG5E=DFGGGGGGFGFGGGGGGGFGGFFFFCEFGG:36C
@M00200:205:000000000-AKKM3:1:1101:16386:3834 1:N:0:1
ATTGGGCGTAAAGCGCGCGCAGGCGGCTGGCCAAGTCCGATGTGAAAGCTTCCGGCTTAACTGGAAAACGGCATCGGATACTGGTCGGCTGGAAGGTGGGAGAGGGTAGCGGAATTCCCGGTGTAGTGGTGAAATGCGTAGATATCGGGAGGAACACCAGTGGCGAAAGCGGCTACCTGGCCCACTCTTGACGCTGAGGCGCGAAAGCTAGGGGAGCGAACGGGATTAGATACCCCAGTAAGA
+
GGFGGFGGGGGGDFGDGGGGGGGGGGECFGGGGGGGGGGDGGGCFGGGFFGGGGGGGGGEFCGGGEGGGGGEGEFEEDBFGGGGGGGGGFECCFBFGGGD@FGGEGEDGF:FEGGGG9>FGF::FGEEFGGGFFGGFEGEGGGGGGC@CFE@GGFGGGCGE:FE@GGEGGCEGEGFFFGGFGDGG8*<+27<5:57ECCF*7CGDE<F97CC8?:3<5?EDGE<:D43094:9CC*.))+0-)
@M00200:205:000000000-AKKM3:1:1101:9144:3865 1:N:0:1
ATTGGGTGTAAAGGGCGCGTAGGCGGCTTTGTAAGTCACTTGTGAAATCCCGGTGCTCAACGCCGGGGCTGCAGGTGGGACTGCAAGGCTAGAGCTTGGTAGAGGCGAGTGGAATTCCCGGTGTAGCGGTGGAATGCGTAGATATCGGGAAGAACACCGGTGGCGAAGGCGGCTCGCTGGACCAAGGCTGACGCTGAGGCGCGAAAGCGTGGGGAGCAAACAGGATTAGATACCCCAGTA
+
CGGGGGFFGGGGGGGGGGGGGGGGGGGGGGGGGGGGGGGGGGGGFGGGGGGGEGEGGGGGGGGGGDCEGGGGGGGGGGGGGGGGGGGGGGGGGGGGGGGGGGFGGGGEFGGGGGDFGGGGGGGGGGGGGGGD:FFGGGGGGGGGGGGEG@:F<FGGGGGGGGGGGGGGGGGEGDEGGGGGGGGGFCFGD5EGGGGGGGGGGCEGC87DGGGGEEEGFFGGF5?<<F:<FFAFFCFFEE?F
@M00200:205:000000000-AKKM3:1:1101:23545:3870 1:N:0:1
ACTGGGCATAAAGGGCGTGTAGGCGGTCTGCTAAGTCATGTGTGAAAGCCCTCGGCTTAACCGAGGAACGACGCATGAAACTGGCAAGCTAGAGTACCAAAGAGGGGGGTGGAATTCCCGGTGTAGCGGTGAAATGCGTAGATATCGGGAGGAACACCGGTGGCGAAGGCGGCCCCCTGGTTGGATACTGACGCTGAGACGCGAAAGCGTGGGGAGCAAACAGGATTAGATACCCTCGTA
+
GGGGGGGGGGGGGGGGGGGGGGGGGGGGGGGGGGGGGGGGGGGGGGGGGGGGGGGGGGGGGGGGGGGGGGGGGGGGGGGGGGGGGGGGGGGGGGGGGGGGGGGGGGGGGGGGGGGGGGFGGGFGGGGGGGGGGGGGGGGGGGGGGGGGGGGGGGGGGGGGGGGGGGGGDFEEGGGGGDGGGGGGGFGGGGGGGGGGGGGGGGGGDCCGGGGGGGFGFGGGFFGGFCGBFFDGFGGFFFFG
@M00200:205:000000000-AKKM3:1:1101:23275:3875 1:N:0:1
ATTGGGCTTAAAGGGCGCGTAGGCGGCTTCTCACGCGTGCGGTGAAAGCTCGGGGCTTAACTCCGAGTCTGCCGTGCGAACGGGGAGGCTTGAGTCTGGTAGAGGTCGATGGAATTCCGGGTGTAGCGGTGGAATGCGTAGAGATCCGGAAGAACACCGGTGGCGAAGGCGGTCGACTGGGCCAGTACTGACGCTGAGGCGCGACAGCGTGGGGAGCAAACAGGATTAGATACCCCAGTA
+
FGGGGGGGGGGGGGGGGGGGGGGGGGGGGGGGGGGGGGEGGDGGGGGGGGGGGGGGGGGGGGGGGGGGGGGGGGGGGGGGGGGGGCGGGGGGGGGGGGGGGGGGGGGGGGGGGGGGGGGGGGGGGGGGGGGGGFFGGGGGC@CFFGFGGGGGGGFGGGGGFEFGCGGGGGGDGGG>:EGGGGGDGGCFGGGGGGC=5EFGGGGGG=DGDECEGGFGF*;FF4FC27C?@6<DGGGD>@?+
@M00200:205:000000000-AKKM3:1:1101:10111:3877 1:N:0:1
ATTGGGCTTAAAGAGCTCGTAGGCGGCCGCGCAAGTCGATTGTGAAAACTCGGGGCTCAACCCCGAGCCTGCGTTCGATACTGCACGGCTAGAGTCTGGTAGGGGGATCTGGAATTCCTGGTGTAGCGGTGGAATGCGCAGATATCAGGAGGAACACCGGTGGCGAAGGCGGGATCCTGGGCCAGTACTGACGCTGAGGAGCGAAAGCGTGGGGAGCAAACAGGATTAGATACCCGGGTAAGA
+
GGGGGGGGGGGGGGGGGGGGGGGGGGGGGGGGGGGGGGGGGGGGGGGGGGGGGGGGGGGGGGGGGGGGGGGGGGGGGGGGGGGGGGGGGGGGGGGGGGGGGGGGGGGGGGGGGGGGGGGGGGGGGGGGGGGGGGGGGGGGGGGGGGGGGGGGGGGGGGGGGGGGGGGGGGGGG5>EEGGGGGGEDGGGG:CFGDGGDFGGGGGGGGGGEEDGGG3<@GECFGGGFGD>F*50AEDC>@:ED?A
@M00200:205:000000000-AKKM3:1:1101:12333:3890 1:N:0:1
ATTGGGCTTAAAGTGTGCGCAGGTGGCTGAGCAAGTCGAGTGTGAAATCCCCGGGCTTAACTTGGGAATTGCGCTCGAAACTACTTGGCTCGAGTGTGGCAGAGGAAGGTGGAATTCCAGGTGTAGCGGTGAAATGCGTAGAGATCTGGAGGAACACCGATGGCGAAGGCAGCCTTCTGGGCCAACACTGACGCTCATGCACGAAAGCGTGGGGAGCAAACAGGATTAGATACCCGCGTA
+
GGGGGGGGGGGGGGGGGGGGGGGGGGGGGGGGGGGGGGGGGGGGGGGGGGGGGGGGGGGGGGGGGGGGGGGGGGGGGGGGGGGGGGGGGGGGGGGGGGGGGGGGGGFGGGGGGGFGGGGGGGGGGGGGGGGGGGGGGGGGGGGGGGGGGGGGGGGGGGGGDGGGGGGGGGGGGGGFGGGGGGGDGGGGGCDFGGGGGCFGGGGGDDGGGEGGFGBDFGGGGFGF?FGBFFFGGE@DEFFG
@M00200:205:000000000-AKKM3:1:1101:17736:3892 1:N:0:1
ATTGGGTTTAAAGGGAGCGTAGGCGGATAGTTTAGTCAGAGGTGAAAGCCCAGGGCTCAACCTTGGAATTGCCTTTGATACTGGCTATCTTGAGTATGGAAGAGGTATGTGGAACTCCGAGTGTAGAGGTGAAATTCGTAGATATTCGGAAGAACACCAGTGGCGAAGGCGACATACTGGTCCATTACTGACGCTGAGGCTCGAAAGCGTGGGGAGCAAACAGGATTAGATACCCGAGTA
+
GGGGGGGGGGGGGGGGGGGGGGGGGGGGGGGGGGGGGGGGGGGGGGGGGGGGGGGGGGGGGGGGGGGGFGGGGGGGGGGGGGGGGGGGGGGGGGGGGGGGGGGGGGGGGGGGGGGGGGGGGGGGGGGGGGGGGGGGGGGGGGGGGGGGGGGGGGGGGGGGGGGGGGGGGGGGGGGGGDGGGGGGGGGGGGGGGGGGGGGGGGGGGGGGDGDGGGFGFGGGGGGG?CFEFFEFGGGGDFFG
@M00200:205:000000000-AKKM3:1:1101:21804:3926 1:N:0:1
ACTGGGCGTAAAGGGCTTGTAGGCGGTTCGTTAAGTCCGGTGTGAAATCCCCCGGCTCAACCGGGGAATGGCGCGGAAGACTGCGGGGCTTGAGTTCGGGAGAGGGAAGCGGAATTCCGGGTGTAGCGGTGAAATGCGCAGATATCGGGAAGAACACCCGTGGCGAAGGCGGCTCTCTGGGACGGTACTGACGCTGAGACGCGAAAGCGTGGGGAGCGAACAGGATTAGATACCCTAGTA
+
GGGGGGGGGGGGGGGGGGGGGGGGGGGGGGGGGFGGGGGGGGGGGGGGGGGGGGGGGGGGGGGGGGGGFGGGGGGGGGGGGGGGGGGGGGGGGGGGGGGGGGGGGGGGGGGGGGGGGGGGGCGEGGGGGFCFDFGGGGGGGGGGGGGGGGGGGGGGGGDGGGGGEGGGGGGGGGGCFGGGGGGDGGGGGGGFGG*7:FFFGGGGGCCGGGGGGGFG578CCDFGBGF<7@20@EGGFFFG
@M00200:205:000000000-AKKM3:1:1101:10443:3936 1:N:0:1
ATTGGGTATAAAGGGCGCGCAGGCGGCTACGTAAGTCCGGCGTGAAATCCCACGGCTCAACTGTGGAACTGCGTCGGATACTGCGTTGGCTTGAGGATGGTAGAGGCCATTAGAACTAGCGGTGTAGCGGTGAAATGCGCAGATATCGCTAGGAATGCCGGTGGCGAAGGCGGATGGCTGGGCCACTCCTGACGCTGAGGCGCGAAAGCTAGGGGAGCGAACCGGATTAGATACCCTAGTA
+
GGGGGGGGGGGGGGGGGGGGGGGGGGGGGGGGGGGGGGGGGGGGGGGGGGGGGGGGGGGGGGGGGGGGGGGGGGGGGGGGGGGGGGGGGGGGGGGGGGGGGGGGGGGGGGGFFFGGGGGGGGGGGGGGGGGGGFFFGGGGGGDGGGFGGDEGGGGGGGGGGCEGGGGGGGGGGGGGGGGGGGGGGGGGGGGCCEDGGEFGFGGGGCGGGGGDGFEGDEGDGGGDFD><FFBF@@:CFF::*
@M00200:205:000000000-AKKM3:1:1101:7401:3943 1:N:0:1
ATTGGGTTTAAAGAGCTCGTAGGCGGCTTGTCGCGTCGGTTGTGAAAGCCCGGGGCTTAACCCCGGGTCTGCAGTCGATACGGGCAGGCTAGAGTTCGGTAGGGGAGATCGGAATTCCTGGTGTAGCGGTGAAATGCGCAGATATCAGGAGGAACACCGGTGGCGAAGGCGGATCTCTGGGCCGATACTGACGCTGAGGAGCGAAAGCGTGGGGAGCGAACAGGATTAGATACCCCCGTA
+
GGGGGGGGGGGGGGGGGGGGGGGGGGGGGGGGGGGGGGGGGGGGGGGGGGGGGGGGGGEGGGGGGGGGGGGGGGGGGGGGGGGGGGGGCFGFGGGGGGGGGGFGGGGGGGFGGGGGGGGGGGGGFGGGGGGGGGGGAFC7FF9DFGGGGGGGGGGFCFECGG78@FEGE7FGGGGGGGGFGFGGCEDG?FCFGGDGC>C+7CE5CEDC=*;8EC>C>CC8)9C<<G7<F?)79CC95>>C
@M00200:205:000000000-AKKM3:1:1101:20705:3963 1:N:0:1
ATTGGGTTTAAAGCGCGCGCAGGCGGGCCGTACAAGTCGGAAGTGAAATCCCGGGGCTCAACTCCGGGACTGCTTCCGAAACTGTCGGCCTGGAGACCGGTAGAGGTGGGTGGAATTCCCGGTGTAGCGGTGGAATGCGTAGAGATCGGGAAGAACACCTGTGGCGAAGGCGGCCCACTGGGCCGGTTCTGACGCTGAGGCGCGAAAGCGTGGGGAGCAAACAGGATTAGATACCCGGGTA
+
FFGGGGGGGGGGFGGGGGGGGGGGGGGGGGGGGGGGGGGGGGGGGGGGGEFGGGGCCFGGGFGGGGGGGGGGGGGGGGGGGGGGGGDE7CFGGGGGGGGGEGGGGGGFGGGGGGFGGGGGGC:CFFFGGGGGGGGGGGGGGGGFGGGGGGGGGGGGGGGGGGFFGGEGCCGCEGGGGGGFGGGGGGCEEFGGGDGEGDFGFC=E5EGGGG8;CE37@:88CC8>:4>>F?AG?089@BBCD
@M00200:205:000000000-AKKM3:1:1101:7485:3967 1:N:0:1
ACTGGGCGTAAAGGGAGCGTAGGCGGATAGTTTAGTCAGAGGTGAAAGCCCAGGGCTCAACCTTGGAATTGCCTTTGATACTGGCTATCTTGAGTATGGAAGAGGTATGTGGAACTCCGAGTGTAGAGGTGAAATTCGTAGATATTCGGAAGAACACCAGTGGCGAAGGCGACATACTGGTCCATTACTGACGCTGAGGCTCGAAAGCGTGGGGAGCAAACAGGATTAGATACCCGAGTA
+
GGGGGGGGGGGGGGGGGGGGGGGGGGGGGGGGGGGGGGGGGGGGGGGGGGGGGGGGGGGGGGGGGGGGGGGGGGGGGGGGGGGGGGGGGGGGGGGGGGGGGGGGGGGGGGGGGGGGGGGGGGGGGFGGGGFGGFGGFGGGGGGGGGGGGGGGGGGGGGGGGGGGGGGGGGGGGGGGGGGGGGGGGGGGGGGGGGGGGGGGGGGGGGGGDEEGGEAC>FF+5CCDDFGEFFFGFFFDFFFG
@M00200:205:000000000-AKKM3:1:1101:11065:3975 1:N:0:1
ATTGGGTGTAAAGCGAGCGCAGGCGGTTTGATAAGTCTGAAGTTAAAGGCTGTGGCTCAACCATAGTTCGCTTTGGAAACTGTCAAACTTGAGTGCAGAAGGGGAGAGTGGAATTCCATGTGTAGCGGTGAAATGCGTAGATATATGGAGGAACACCGGTGGCGAAAGCGGCTCTCTGGTCTGTAACTGACGCTGAGGCTCGAAAGCGTGGGGAGCGAACAGGATTAGATACCCGGGTA
+
GGGGGGGGGGGGGGGGGGGGGGGGGGGGGGFGGGGGGGGGGGGGGGGGGGGGGGGGGGGGGGGGGGGGGGGGGGGGGGGGGGGGGGGGGGGGGGGGGGGGGGGGDGGGGGGGGGGGGGGGGGGGGGGGGGGGGFGGDEGDEGGGG9FGGGGGGGGGGGGGGGGGGEGGGGGGGGGGGG?BFGGGGGGGGGGGGGGGGCEFGDGGG5DGCGGGGE:35E8?DG;>?797@?BG@8CG:7>
@M00200:205:000000000-AKKM3:1:1101:13431:3977 1:N:0:1
ATTGGGTGTAAAGGGCGCGTAGGCGGCGCGAGGAGTCGGGGGTGAAAGTCCGGGGCTCAACCCCGGATCGGCCTTCGAGACTCTCGCGCTGGAGCACAGTAGAGGCGGGTGGAATTCCGGGTGTAGCGGTGGAATGCGTAGAGATCCGGAAGAACACCGGTGGCGAAGGCGGCCCGCTGGGCTGTGGCTGACGCTGAGGCGCGACAGCGTGGGGAGCAAACAGGATTAGATACCCCAGTAAGA
+
GGGGGGGGGGGGGGGGGGGGGGGGGGGGGGGGGGGGGGGGGGGGGGGGGGGGGGGGGGGGGGGGGGGGGGGGGGGGGGGFGFGCGGGGGGGGGGGGGGGGGGGGGGGGGCCEFFGGGGGGGGGGGGGGGCEGGGGGGGEGGGGGGGFGGGGGGGGGFGGGGGGGGGGGGGGGGGGGGC>EGGCC8+;CGCCGGG3//*C=515CCGGG5*?EGG7<7C8<CC?F?GC<6@AGFFGG5>?F7<A
@M00200:205:000000000-AKKM3:1:1101:12846:4009 1:N:0:1
ACTGGGTGTAAAGGGCGCGTAGGCGGTGTGCTAAGTCGGTGGTGAAATACTCCGGCTCAACCGGAGAATTGCCGCTGAAACTGGCATGCTGGAGGGAGGTAGAGGTGCATGGAACTTCCGGTGGAGCGGTGAAATGCGTTGATATCGGAAGGAACGCCTGTGGCGAAAGCGATGCACTGGACCTCTCCTGACGCTGAGGCGCGAAAGCTAGGGGAGCGAAAGGGATTAGATACCCCTGTAAGCT
+
GGGGGGGGECGGGFEGGGGGGGGGGGGGGGGGGGGGGDEFEGGGFGGGGGFFFFGGGGGGGG@CGGGGGFDGGGEGGGGGGGGGGGGGGGDGGGGGGGGGGCGFGGCEFGGGGGGG9FFGGGGGGFGCGGD@FGGGGGCGGGG9FFGG@EGGGGGGGGGFFGGGGGGGDGGG>EGGGGGFFEFEF9FFCCGGGGGEC5*:CDE8E*9*<AFFFGFG@G*?/);C?GD?FFFGGGFG>FFDG>76
@M00200:205:000000000-AKKM3:1:1101:6867:4010 1:N:0:1
ATTGGGCTTAAAGCGCGCGCAGGCGGCTGGCCAAGTCCGATGTGAAAGCTTCCGGCTTAACTGGAAAACGGCATCGGATACTGGTCGGCTGGAAGGTGGGAGAGGGTAGCGGAATTCCCGGTGTAGTGGTGAAATGCGTAGATATCGGGAGGAACACCAGTGGCGAAAGCGGCTACCTGGCCCACTCTTGACGCTGAGGCGCGAAAGCTAGGGGAGCGAACGGGATTAGATACCCCAGTA
+
GGGGGGGGGGGGGGGGGGEGGGGFGGGGGGGGGGGGGGGGGGGGGGGGGGGGGGGGGGGGGGGGGGGGGGGGGGGGGGGEGGGGGGGGGGGGGGGGGGGGGGGGGGGGGGGGGGGGGGGGGGGCEEGFGGGGGGGGGGGGGGGGGGGDGEFGGGGGGGGGGGGGGFGGGGGGGGGGGGGGGGGEGGGGFGGCEGDEGFGFGGGGG597EGGFCCEGFGGE5DGGFDG?FFFGGGFGFEFF
@M00200:205:000000000-AKKM3:1:1101:14925:4015 1:N:0:1
ATTGGGTGTAAAGGGCGCGTAGGCGGTGGATCAAGTCAGGCGTGAAAGCCCCGGGCTCAACCTGGGAACCGCGCTTGAGACTGGTGCGCTAGAGTTCGGGAGAGGATGGTGGAATTCCCAGTGTAGAGGTGAAATTCGTAGATATTGGGAAGAACACCGATGGCGAAGGCAGCCATCTGGACCGACACTGACGCTGAGGCGCGAAAGCGTGGGGAGCAAACAGGATTAGATACCCGCGTAAGA
+
9FFGGGCGCFGGGGGGGGE@FEG?FGGGGDEGGGGGGGGGGGGGGGGGGGGGGGGG7D,CFFGGGGGGFGGGGGGGGGGFGGGGGGGGGGGG9FE@FGEGDDEGGGGDFFGDF@DFGGGGFBFGGCGGGGG<@FGGGCDDEECFGGGGGF7FF7FDGGGGCGC>7C::@EFEEGGGGCCFCGGGGGGGFFFGDE5C8:EGGDEC8CC7*1//:*5/)2@6>CCC:<786940<:CC300171<
@M00200:205:000000000-AKKM3:1:1101:26183:4031 1:N:0:1
ATTGGGTGTAAAGGGAGCGTAGGCGGATAGTTTAGTCAGAGGTGAAAGCCCAGGGCTCAACCTTGGAATTGCCTTTGATACTGGCTATCTTGAGTATGGAAGAGGTATGTGGAACTCCGAGTGTAGAGGTGAAATTCGTAGATATTCGGAAGAACACCAGTGGCGAAGGCGACATACTGGTCCATTACTGACGCTGAGGCTCGAAAGCGTGGGGAGCAAACAGGATTAGATACCCTCGTA
+
GGGGGGGGGGGGGGGGGGGGGGGGGGGGGGGGGGGGGGGGGGGGGGGGGGGGGGGGGGGGGGGGGGGGGGGGGGGGGGGGGGGGGGGGGGGGGGGGGGGGGGGGGGGGGGGGGGGGGGGGGGGGGFGGGGGGGGGGGGGGGGGGGGGGGGGGGGGGGGGGGGFGGGGGGGGGGGGGGGGGCFGGGGGGGGGGDGGDC>FGGGGGGGGGGEGGGGFGBGG?FFGGFGGFFFFGFGFGFEFG
@M00200:205:000000000-AKKM3:1:1101:14054:4037 1:N:0:1
ACTGGGTTTAAAGGGCGCGTAGGCGGTCTTGTCAGTCCCTTGTGAAATCCCCCGGCTCAACTGGGGAACCGCAAGGGAAACTGCCGGGCTTGAGTTCGGGAGAGGGAAGCGGAATTCCGGGTGTAGCGGTGAAATGCGTAGATATCCGGAGGAACACCGGTGGCGAAGGCGGCTTCCTGGACCGACACTGACGCTGAGGCGCGAAAGCTAGGGGAGCAAACGGGCTTAGATACCCGCGTA
+
GGGGGGGGGGGGGGGGGGGGGGGGGGGGGGGGGGGGGGGGGGGGGGGGGGGGGGGGGGGGGGGGGGGGGGGGGGGGGGGGGGGGGGGGGGGGGGGGGGGGGGGGGGGFGGGGGGGGGGGGGGGGGGGGGGGGGGGFGGGGGGGGGGGGGECGGGGGGGGGGGGGGGGGGFGGGGGGGGGGGGGGDEGDFGGGGGGGEGGGGGGGGGGFFFGGGG)9@FFG:DGD(77:FF2F9CC3@FDE
@M00200:205:000000000-AKKM3:1:1101:8005:4042 1:N:0:1
ATTGGGTGTAAAGCGCGCGCAGGCGGGCCGAGCAAGTCGGAAGTGAAATCCCGGGGCTCAACTCCGGGACTGCTTCCGAAACTGCCGGCCTGGAGACCGGTAGAGGTGGGTGGAATTCCCGGTGTAGCGGTGGAATGCGTAGAGATCGGGAAGAACACCTGTGGCGAAGGCGGCCCACTGGGCCGGTTCTGACGCTGAGGCGCGAAAGCGTGGGGAGCAAACAGGATTAGATACCCCAGTA
+
GGGGGGGGGGGGGGGGGGGGGGGGGGGGGGGGGGGGGGGGGGGGGGGGGGGGGGGGGGGGGGGGGGGGGGGGGGGGGGGGGGGGGGGGGGGGGGGGFGGGGGGCCFGGGGGGGGGGGGGGGGGGGGGGGGGGGCFFGGGGGGGGGGGGGGEGGGGGGGGGGGFGGEGGGGGGGGGGGGGGGFFFGGCGGGGGGGGGGC=FGGGGGE)>CGGGG5DD55CCDFFFFGCBFF<GGCFFFEFGF
@M00200:205:000000000-AKKM3:1:1101:11748:4045 1:N:0:1
ACTGGGTTTAAAGGGCGCGTAGGCGGCCTGATAAGTAGGGGGTGAAATCCTGCGGCTTAACCGCAGGGCTGCCTTCTAAACTGTCGGGCTCGAGCACAGTAGAGGCAGGTGGAATTCCCGGTGTAGCGGTGGAATGCGTAGAGATCGGGAAGAACATCAGTGGCGAAGGCGGCCTGCTGGGCTGTTGCTGACGCTGAGGCGCGACAGCGTGGGGAGCAAACAGGATTAGATACCCTGGTA
+
GGGGGGGGGGGGGGGGGGGGGGGGGGGGGGGGGGGGFGGGGGGGGGGGGGGGGGGGGGGGGGGGGGGGGGGGGGGGGGGGGGGGGGGGGGGDCGGGGGGGGGGGGGGGGGGGGGGGGGGGGGGGGGGGGGGGGFGGGGGGGFGGGGGGGGGGGGGGGGGGGGGGEGGGGGGGGGGGGGGGGGGGGGGFGGDFCCD=EGGGGGGGG=C4C58EGD)9;FGEFGFGFGG>?FAGGGGG55FG
@M00200:205:000000000-AKKM3:1:1101:22151:4052 1:N:0:1
ACTGGGTTTAAAGGGCGCGTAGGCGATTCTATAAGTCTCGTGTGAAAGCCCAGAGCTTAACTCTGGAAGTGCACGAGATACTGTAGGATTTGAGTTCCGGAGAGGAAGATGGAATTCCCGGTGTAGCGGTGAAATGCGTAGATATCGGGAGGAACACCAGTGGCGAAGGCGATCTTCTGGACGGATACTGACGTTGAGGCGCGAAAGCTAGGGGAGCAAACGGGATTAGATACCCTAGTA
+
GGFGGGFFGGGGGGGCEGGGGCCFEGGGGGGGGGGGGGGGGGGGGGFFGGFFGGGFGGGGGFGGGGGGGGGGGGGCGGGGGDFFFGFGGFGGGFFGGGGGGGGDGFFCDFGDFG9FFGGEGGDGGGFEGGGDFFGGGGGEGGGGFGGGGGGGGFG<FFGFBFGG7FGDGGGGGGGCFGBC9DEEG581B8BFGE*6CEFGDCEGGGGGEEGCGDEG@CFEFD574DF?F=A7ACE=F5BE
@M00200:205:000000000-AKKM3:1:1101:16825:4054 1:N:0:1
ATTGGGTTTAAAGGGCGCGTAGGCGGTGTGTTAAGTCGGTGGTGAAATACTTCGGCTCAACCGGAGAATTGCCGCTGAAACTGGTACGCTAGAGGGAGGTAGAGGTGCGTGGAACTTCCGGTGGAGTGGTGAAATACGTTGATATCGGAAGGAACGCCTGTGGCGAAAGCGATGCACTGGACCTCTTCTGACGCTGAGGCGCGAAAGCCAGGGTAGCGAACGGGATTAGATACCCTCGTA
+
DFFCEDFCFEFGGGGGEGGGGGEGGEBFGGGGGGGGGGECBCFGGGFGGGGGGGGG@EFFGGGGGGGGGGGGGGGGGCFDGDGGGGGGGFGGGGGGGGEGGEGGGGGGGFGGGFGGGGGGGGGG+DFGGG<C=C9F=FFGGGGFCFGGGGECFDGGGGFGGEFFGGECGGGGGGGGGGGGGGGGGGGGFGGGGG<CEGGG=DC>E=<CCFGFDFFC@GCEGGEC030)94<7CCEFFFFG
@M00200:205:000000000-AKKM3:1:1101:16597:4057 1:N:0:1
ATTGGGTGTAAAGGGCGCGTAGGCGGCCTTCTAAGTCGGACGTGAAATCCCCAGGCTTAACTTGGGAACTGCGTCCGATACTGGAAGGCTCGAGTGCGGGAGAGGGATGTGGAATTCCAGGTGTAGCGGTGAAATGCGTAGATATCTGGAGGAACACCGGTGGCGAAGGCGGCCAACTGGACAGATACTGACGCTGAGACACGAAAGCGTGGGGAGCAAACAGGATTAGATACCCGCGTA
+
FGGGGGGGGGGGGGGGGGGGGGGGGGGGGGGGGGGGGGGGGGGGGGGGGGGGGGGGGGGGGGGGGGGGGGGGGGGGGGGGGGGGGGGGFDFGGGGGGGGGGGGGGGGGGGGGGGGGGGGGGGFFGGFGGGEGGFGGGGGGGGGGGGGGFFGGGGFFFGDGGGGGGGGGGGGGGGGGFGGGGGGGGGGGGGEGGGGGGGGGGG5:>EDCGGGGGGDG>=FGGGCC06><?FFGGFGGEFFG
@M00200:205:000000000-AKKM3:1:1101:22236:4080 1:N:0:1
ATTGGGCATAAAGTGTGCGCAGGTGGCCGCGCAAGTCGAGTGTGAAATCCCCGGGCTTAACTTGGGAATTGCGCTCGAAACTACGTGGCTAGAGTGTGGCAGAGGAAGGTGGAATTCCACGTGTAGCGGTGAAATGCGTAGAGATGTGGAGGAACACCGATGGCGAAGGCAGCCTTCTGGGCCAACACTGACGCTCATGCACGAAAGCGTGGGGAGCAAACAGGATTAGATACCCCGGTA
+
GGGGGGGGGGGGGGGGGGGGGGGGGGGGGGGGGGGGGGEGFGGGGGGGGGGGGGGGGGGGGGGGGGGGGGGGGGGGGGGGGGGGGGGGGGGGGGGGGGGGGGGGGGGDGFGGGGGGGGGGGGGGGGGGGGDGGGGGGGGGGGFGGGGFFGGGGGGGGGGGGGGGGGGGDGGGGGGGGGGGGGGGGGGGGGGGGGGGGGFCFGGGGGGGGGGGGDFGFGGGGGGFBCF<FFF7@EFDBF>E
@M00200:205:000000000-AKKM3:1:1101:26197:4085 1:N:0:1
ATTGGGCGTAAAGCGCGTGTAGGCGGTCCGGTAAGTCCGCTGTGAAAGTCGGGGGCTCAACCCTCGAAAGCCGGTGGATACTGTCGGGCTAGAGTACGGAAGAGGCGAGTGGAATTCCTGGTGTAGCGGTGAAATGCGCAGATATCAGGAGGAACACCAATGGCGAAGGCAGCTCGCTGGGACGGTACTGACGCTGAGGCGCGAAAGCGTGGGGAGCAAACAGGATTAGATACCCCGGTA
+
GGGGGGGGGGGGGGGGGGGGGGGGGGGGGGGGGGGGGGGGGGGGGGGGGGGGGGGGGGGGGGGGGGGGGGGGGGGGGGGGGGGGGGGGGGGGGGGGGGGGGGG?GGGGGGGGGGGGGGGGGGGGGGGGGGGGGGGGGGGGGGGGGGGGGGGGGGGGGGGGGGGGGGGGGGGGGGGGGGGGGCGGGGGGFGGGGGGGGGGGGGGGGEGGGGGGGCDGFGGGGDFF<GFFFFFC@CF<5BDG
@M00200:205:000000000-AKKM3:1:1101:18269:4087 1:N:0:1
ACTGGGTTTAAAGGGCGTGTAGGCGGTCCGCTAAGTCATGTGTGAAAGCCCCCGGCTTAACCGGGGAATTGCGCATGAAACTGACGGACTAGAGTACGGAAGAGGGAGGTGGAATTCCAGGTGTAGCGGTGAAATGCGTAGATATCTGGAGGAACACCGGTGGCGAAGGCGGCCTCCTGGTCCGATACTGACGCTGATACGCGAAAGCGTGGGGAGCAAACAGGATTAGATACCCTTGTA
+
GGGGGGGGGGGGGGGGGGGGGGGGGGGGGGGGGGGGGGGGGGGGGGGGGGGGGGGGGGGGGGGGGGGGGGGGGGGGGGGGGGGGGGGGGGGGGGGGGGGGGGGGGGGGGGGGGGGGGGGGGGFGGGGGGGGGGGGGGGGGGGGGGGGGGGGGGGGGGGGGGGGGGGGGGGGGGGGGGGGGGGGGGGGGGGGGGGGGGGGGGCEEGGD*CEEGGGFDEGGGGGGGFGGDFFFGGFGCFFFG
@M00200:205:000000000-AKKM3:1:1101:26099:4101 1:N:0:1
ACTGGGCTTAAAGTGTGCGCAGGCGGCGTCGCAAGTCGAGTGTGAAAGCCCCGGGCTTAACTTGGGAATTGCGCTCGAAACTACGGTGCTGGAGTGTGGCAGAGGAAGGTGGAATTCCACGTGTAGCGGTGAAATGCGTAGAGATGTGGAGGAACACCGATGGCGAAGGCAGCCTTCTGGGCCAACACTGACGCTCATGCAAGAAAGCGTGGGGAGCAAACAGGATTAGATACCCTGGTA
+
GGGGGGGGGFGGGGFGGGGGGGGGGGGGGGGGGGGGGGGGGGGGGGGGGGGGGGDEGGGFGGGGGGEFGGFGGGGGGGGGGGGGGGGGGGGGGGGGGDGGGGGGGGGGGGGFGGGFGGGGGGGGGGGGGFGFG,@CGGGGGDGGGGGGGGGG7FGGGGGGCEGGGG>FFGGGDFFGFFGGFE58CFFGF4EGGG:GGDEGFC?0;EFGGC>EGGF3>5?FGGGGBG77?FA7FCEFFFFF
@M00200:205:000000000-AKKM3:1:1101:22353:4101 1:N:0:1
ATTGGGCATAAAGCGTGCGCAGGCGGTTTTGTAAGTCTGTCGTGAAAGCCCCGGGCTCAACCTGGGAATTGCGATGGAGACTGCAAGGCTTGAATCTGGCAGAGGGGGGTAGAATTCCACGTGTAGCAGTGAAATGCGTAGATATCCGGAGGAACACCAGTGGCGAAGGCGGCTTCCTGGACCAATACTGACGCTGAGGCGCGAAAGCGTGGGGATCAAACAGGATTAGATACCCGAGTA
+
GGGGGGGGGGGGGGGGGGGGGGGGGGGGGGGGGGGGGGGGGGGGGGGGGGGGGGGGGGGGGGGGGGGGGGGGGGGGGGGGGGGGGGGGGGGGGGGGGGGGGGGGGGGGGGGGGGGGGGGGGGGGGGGGGGGGGGGGGGGGGGGGGGGGGGGGGGGGGGGGGGGGGGGGGGGGGGGGGGGGGGGGGGGG9CGGGEGGGGGGGGGGGGGGGGGGG>59>FGFCGGGFGGF?FFFGGFDFE5C
@M00200:205:000000000-AKKM3:1:1101:19774:4111 1:N:0:1
ACTGGGTGTAAAGGGCGCGTAGGCGGCCTGGTAAGTAGGGGGTGAAATCCTGCGGCTTAACCGCAGGGCTGCCTTCTAAACTGTCAGGCTGGAGCACGGTAGAGGCAGATGGAATTCCCGGTGTAGCGGTGGAATGCGTAGAGATCGGGAAGAACATCAGTGGCGAAGGCGGTCTGCTGGGCCGTTGCTGACGCTGAGGCGCGACAGCGTGGGGAGCAAACAGGATTAGATACCCTAGTA
+
GGGFEGFEFGGGGGGGGGGGGGGGGGGGGGGGGGGGGGFGGGGGGGFGGGGGGGGGGGGGGGGGGGGGGGGGGGGGGGGGGGGGGGFGGGGGGGGGGGGGFGGGGGGGGGGGGGGGGGGGGGGGGGGGGFGGFGGGGGGDFGGFGGGGGGGGGGGGGGFGFGGGGGGGGGGGGGGGGGGGGEFGGGGGGGFEEED=EGGGDDGCCGDGGEEGGGF<:CCFFGGGBGFF=64?CFCFFFFG
@M00200:205:000000000-AKKM3:1:1101:17058:4118 1:N:0:1
ATTGGGTGTAAAGCGCGCGTAGGCGGCCCGGAAAGTCGGTTGTGAAAACCCGGGGCTCAACCCCGGGCCTGCATCCGATACTTCCGGGCTGGAGGCAGGTAGGGGAGATCGGAATTCCTGGTGTAGCGGTGAAATGCGCAGATATCAGGAGGAACACCGGTGGCGAAGGCGGATCTCTGGGCCTTGCCTGACGCTGAGGCGCGAAAGCTAGGGGAGCGAACAGGATTAGATACCCGTGTAAGA
+
GGGGGGGGGGGGGGGGGGGGGFGGGGGGGGGGGGGGGGGGGGGGGGGGGGGGGGGGGGGGGGGGGGGGGGGGGGGGGGGGGGGGGGGGGGGGGGGGGGGGGGGGGGGGGGGGGGGGGGGGGGGGGGGGGGGGGGGGGGGGGGGGGGGGGGGGGGGGGGGGGGGGGGGGGGEEEEEGGGGGGGGGGGGGGFFGGGGGGEDFDDGGGGGGGGGGGGFGBEECG:ECBGG???AGGGGG@3)*:<2
@M00200:205:000000000-AKKM3:1:1101:12794:4123 1:N:0:1
ACTGGGCATAAAGTGTGCGCAGGTGGCCGCGCAAGTCGAGTGTGAAATCCCCGGGCTTAACTTGGGAATTGCGCTCGAAACTACGTGGCTGGAGTGTGGCAGAGGGAGGTGGAATTCCACGTGTAGCGGTGAAATGCGTAGAGATGTGGAGGAACCCCAATGGCGAAGGCAGCCTCCTGGGCCAACACTGACACTCATGCACGAAAGCGTGGGGAGCAAACAGGTTTAGATCCCCCGGTAAGAC
+
GGG@@EEFGAE6EEFFG9CCC:CF<D<FGG:FC:76CFEEFGG<EFFFFGGGGEGGGFGFFE<9FGEAECGGEGCFE+ECCAEF7FCCFGGD@AAACFGGGCE=<F7FGFFGD9FDEFGCEGFGGGGD@>:@EFG<C=@EGEFA9:DGFCCFF<C*F:BCGDG7CE*<>DFGDC7:BF@,;CGE5*;=?DCCFGGGGGF?FG*;13);?=8FECB)8*2+**0C-7C049)*3AF30755*4<)
@M00200:205:000000000-AKKM3:1:1101:22092:4129 1:N:0:1
ACTGGGTGTAAAGCGCACGTAGGTGGCGACGTAAGTCGGGTGTGAAAGCCCCGGGCTCAACCTGGGAATTGCATTCGAGACTGCATCGCTGGAGTACGGAAGAGGAAGGCGGAATTCCCAGTGTAGCGGTGAAATGCGTAGATATCGGGAGGAACATCAGTGGCGAAGGCGGCCTTCTGGTCCAGTACTGACACTCAAGTGCGAAAGCGTGGGGAGCAAACAGGATTAGATACCCCAGTAAGA
+
GGGGGGGGGGGGGGGGGGGGGGGGGGGGGGGGGGGGGGGGGGGGGGGGGGGGGGGGGGGGFGGGGGGGGGGGGGGGGGGGGGGGGGGGGGGGGGGGGGGGGGGGGGGGGGGGGGGGGGGGGGGGGGGGGGGGGGGGGGGGGGGGGGGGGGGGGGGGGGGGGGGGEGGGGFGGGGGGGGGGGGGGGGFFGGGGGGGGGGGGGFGGGGGG=AEGDGFGFGGGGGGGFGGF?FAGGFGFEEFGGF<
@M00200:205:000000000-AKKM3:1:1101:13230:4137 1:N:0:1
ATTGGGTATAAAGGGAGCGTAGGCGGATAGTTTAGTCAGAGGTGAAAGCCCAGGGCTCAACCTTGGAATTGCCTTTGATACTGGCTATCTTGAGTATGGAAGAGGTATGTGGAACTCCGAGTGTAGAGGTGAAATTCGTAGATATTCGGAAGAACACCAGTGGCGAAGGCGACATACTGGTCCATTACTGACGCTGAGGCGCGACAGCGTGGGGAGCAAACAGGATTAGATACCCGTGTA
+
GGGGGGGGGGGGGGGGGGGGGGGGGGGGGGGGGGGGGGGGGGGGGGGGGGGGGGGGGGGGGGGGGGGGGGGGGGGGGGGGGGGGGGGGGGGGGGGGGGGGGGGGGGGGGGGGGGGGGGGGGGGGGGGGGGGGGGGGGGGGGGGGGGGGGGGGGGGGGEGGGGGGGGGGGGGGGGGGGGGGGGGGGGGGGGGGGGGGGGGGDGGGGGGGGEGGGGFGFGGFGGGGFGFFFFBGGFGGF7<=
@M00200:205:000000000-AKKM3:1:1101:16417:4162 1:N:0:1
ATTGGGTGTAAAGCGAGCGCAGGTGGTTTATTAAGTCTGGCGTAAAAGGCAGTGGCTCAACCATTGTATGCATTGGAAACTGGTAGACTTGAGTGCAGGAGAGGAGAGTGGAATTCCATGTGTAGCGGTGAAATGCGTAGATATATGGAGGAACACCGGTGGCGAAAGCGGCTCTCTGGCCTGTAACTGACACTGAGGCTCGAAAGCGTGGGGAGCAAACAGGATTAGATACCCTCGTA
+
GGGGCFFFGGCDFGGEGGGEGDGDFGBDF<F,CCEGFDGG,@F+BDFFGGGGFEGGGGGGGGGF,CFFGC<E9,6<FCFGDGGGDEEDFCE,FFGCFCG@FGE>,BFEFGG?EF<<EC<FAFBF;AFB4CFCFCFGEGDEFGGGGF<<EF7FF<ABFFECGC8E@7EF@+@7CC7DGF7:D9D99D9;:FFGGD>C8*1:CGDBEC47=C7<7=>DF?G5875*):7<7@C+<>+9)0<
@M00200:205:000000000-AKKM3:1:1101:17637:4184 1:N:0:1
ACTGGGCATAAAGGGCTCGTAGGCGGTTTGTCGCGTCGGGAGTGAAAACCAGGTGCTTAACACCTGGCTTGCTTCCGATACGGGCAGACTAGAGGTATTCAGGGGAGAACGGAATTCCTGGTGTAGCGGTGAAATGCGCAGATATCAGGAGGAACACCGGTGGCGAAGGCGGTTCTCTGGGAATATCCTGACGCTGAGGAGCGAAAGTGTGGGGAGCGAACCGGATTAGATACCCTTGTA
+
GGGGGGGGGGGGGGGGGGGGGGGGGGGGGGGGGGGGGGGGGGGGGGGGGGGGGGGGGGGGGGGGGGGGGGGGGGGGGGGGGGGGGGGGGGGGGGGGGGGGGGGGGGGGGGGGGGGGGGGGGGGGGGGGGGGGGGGGGGGGGDGGGGGGGGGGGGGGGGGDCGGGGEGEGGGGEGGGGGGGGGGGFFGGG>CFGDGGGGFEGFDEEEGGGGGGGGBGDDGGG)*323CB?4:FGGG4??@C
@M00200:205:000000000-AKKM3:1:1101:15194:4203 1:N:0:1
ATTGGGTTTAAAGCGTACGTAGGCGGACTTGCAAGCATCTTGTGAAATCCCTCGGCTCAACCGGGGAACTGCTTGGTGAACTGCGAGTCTTGAGGCAAGTAGAGGCTGTCGGAACGATAGGTGGAGCGGTGAAATGCGTTGATATCTATCGGAACGCCGAAGGTGAAAACAGGCAGCTGGGCTTGTTCTGACGCTGAGGTACGAAAGCGTGGGGATCAAACGGGATTAGATACCCTCGTA
+
GGGGGGGGGGGGGGGG;FGGGGGGGGGGGFGGGFG?,6CC,EFGGGGGEFG8FFGG,FFGFGGGG@FEFGGGGDAEFGFDFGGGECFFFGFFFCCF@EFGFFE,EFGG=<FGFE7B:=7FGGGFGGFGGGGGGGG<FCFEGGGGGGGGCFCEGG@CGFGGF:FDGGGCGGF@>5:EEGFE8CGF1=;?FGGGGGGDGGGGFGGGGGGCE5B>GCDG36FGGCGGFGGFFFFGGGGGFD@G
@M00200:205:000000000-AKKM3:1:1101:24317:4210 1:N:0:1
ACTGGGCATAAAGGGCGCGTAGGTGGCCACTATAAGGCCGCGGTGAAAGTTTGGAGCTCAACTCCAGATCTGCCGCGGCGACTGTAGGGCTTGGGCACCGTAGAGGCAGATGGAATTCCGGGTGTAGCGGTGGAATGCGTAGAGATCCGGAAGAACACCGGTGGCGAAGGCGGTCTGCTGGGCGGTGGACCCGTGAGGGTCCAATAGCCGACACTGAGGCGCGACAGCGTGGGGAGCAAACAGG
+
GGGGGGGGGGGGGGGGGGGGGGGGGGGGGGGGGGGGGGGGGGGGGGGGGGGGGGGGGGGGGGGGGGGGGGGGGGGGGGGGGGGGGGGGGGGGGGGGGGGGGGGGGGGGGGGGGGGGGGGGGGGGGGGGGGGGGGGGGGGGGGGGGGGGGGGGGGGGGGGCFGGGGGGGGGGGGGGGGGGFGGGGGGGGGGGGGEG=EFGGGFGGFFGGGGGGGGFC??CFGGGG1DG?EEBGGG5DEF@EGF??
@M00200:205:000000000-AKKM3:1:1101:17617:4214 1:N:0:1
ATTGGGTTTAAAGGGCTCGTAGGCGGCCAACTAAGTCACACGTGAAATCCCTCGGCTTAACCGGGGAACTGCGTGTGAGACTGGATGGCTTGAAGCCGAGAGAGGGATGCGGAATTCCAGGTGTAGCGGTGAAATGCGTAGATATCTGGAGGAACACCGGTGGCGAAGGCGGCATCCTGGATCGGTATTGACGCTGAGGAGCGAAAGCCAGGGGAGCAAACGGGATTAGATACCCGAGTA
+
GGGGGGGGGGGGGGGGGGGGGGGGGGGGGFGGGGGGGGGGGGGGGFGGGGGGGGGGGGGGGGGGGGGGGGGGGEGGGFGGGGGGGGGGGGGGGGGDGGGGGGGGGGGGGGGGGGGGGGG?EGGGGGGGGGGGGGGGGGGGGGGGGFGF9FGGGGGGGGGDG7CGGGGGGGEGGCGGGCFGG9CEGGCFCGFGGGGDEFGGGGGGGDGGGCGGGG@5):6CGGGDBGGF??>F7FCCBEFG
@M00200:205:000000000-AKKM3:1:1101:19531:4222 1:N:0:1
ATTGGGCATAAAGGGAGCGTAGGCGGATAGTTTAGTCAGAGGTGAAAGCCCAGGGCTCAACCTTGGAATTGCCTTTGATACTGGCTATCTTGAGTATGGAAGAGGTATGTGGAACTCCGAGTGTAGAGGTGAAATTCGTAGATATTCGGAAGAACACCAGTGGCGAAGGCGACATACTGGTCCATTACTGACGCTGAGGCTCGAAAGCGTGGGGAGCAAACAGGATTAGATACCCCCGTAAGA
+
@CFFEGGGGGG@;E@CCEBCFCFGEDCCCFEEFFFFFG<FGGG8C<<6CFGGGGDGEFGFG?FFGGGGGGDDFFGGGGGFFFFGGGFF8FGGFF6FFGGGGFFGGGFGGGGGDCGGGGGEE=FFGGGG@FGG9<,FFFG@FGFCFEGGCFE:FGGFGCFGG@DGGDECFFGGGGG9>DFFDFFDG9FGGGGGG>C78,:?CFCB8=CFGGGCEEBDEGGGG7:CDG+7FCEFF<CC)=D5DBD
@M00200:205:000000000-AKKM3:1:1101:14765:4245 1:N:0:1
ACTGGGTTTAAAGAGCGCGCAGGCGGCTGGGTAAGTCCGATGTGAAAGCTTCCGGCTTAACTGGAAAACGGCATCGGAAACTGCTCGGCTTGAAGGTGGGAGAGGGTAGCGGAATTCCCGGTGTAGTGGTGAAATGCGTAGATATCGGGAGGAACACCAGTGGCGAAGGCGGCTACCTGGCCCATTCTTGACGCTGAGGCGCGAAAGCTAGGGGAGCGAACGGGATTAGATACCCGAGTA
+
GGGGGGGGGGGGGGGGGGGGGGGGGGGGGGGGGGGGGGGGGGGGGGGGGGGGGGGGGGGGGGGGGGGGGGGGGGGGGGGGFGGGGGGGGGGGGGGGGGGGGGGGGGGGGGGGGGGGGGGGGFFGGGGGGGGGGGGGGGGGGGFGFGGGGGGGGGGGGGGGGGGGGGGGG@FGGGGG:FGGGGGGGGGCCDGCEEGGGGGGGGGGGGGG9CFGGGFGBGEGDDCD?DC?FF2CEAE).0.:
@M00200:205:000000000-AKKM3:1:1101:15473:4257 1:N:0:1
ATTGGGCGTAAAGGGAGCGTAGGCGGATAGTTTAGTCAGAGGTGAAAGCCCAGGGCTCAACCTTGGAATTGCCTTTGATACTGGCTATCTTGAGTATGGAAGAGGTATGTGGAACTCCGAGTGTAGAGGTGAAATTCGTAGATATTCGGAAGAACACCAGTGGCGAAGGCGACATACTGGTCCATTACTGACGCTGAGGCTCGAAAGCGTGGGGAGCAAACAGGATTAGATACCCGCGTA
+
GGGAFGGGEFEGGGGD6@FGGECFGGCFGGGGGGGGGGGGGCFGFGGGGGGCFFEGFGFFFGGGGGGFGGGGGGGGFGGCGGGGGGEGFGFFEFFGGGGFGGGGGGGFGGGGGGGGGGGGGGGEGEGGGGGGCFAEEFFFGGGGGGGFGGGGGGGAGGGGGGFGGGGGGGGGGGGGGGG,=EGFFC;EF9FGEGGGGFDGEFGGCCDFGGGGGGDDE=6C55CC@GGFAFFGGGC)>DEG
@M00200:205:000000000-AKKM3:1:1101:19355:4283 1:N:0:1
ATTGGGCTTAAAGGGCACGTAGGCGGCTCGGCAAATCAGTCGTGGAATCCCGTCGCTTACCGGCGGAACGGCGGCTGAAAATACCGGGCTCGAGGGCGTGAGGGGTCACTGGAACTCCTGGTGAAGCGGTGAAATGCGTAGATATCAGGAGGAACGCCGGAGGCGAAAGCGAGTGACTGGCGCGTTCCTGACGCTGAGGTGCGAAAGCTAGGGGAGCAAACAGGATTAGATACCCCAGTA
+
GGGGGGGGGGGGGGGGGGGGGGGGGGGGGGGGGGGGGGGGGGGGGGGGGGGGGGGGGGGGGGGGGGGGGGGGGGGGGGGGGGGGGGGGGGGGGGGGGGGGEGGGGGGGGGGGGGGGGGGGGGGGGGGGGGGGGGGGGGGGGGGGGGGGGGGGGGGGGGGCCGGGGGGGGGGGGGGGGGGGGGDECEGG?FGFGGGGEFGGGGGGGGGG7CFFGGFGFGGGGGGGF4??6B2CEGGG>D?F
@M00200:205:000000000-AKKM3:1:1101:26401:4286 1:N:0:1
ATTGGGCTTAAAGGGCGCGTAGGCGGTCCGATAAGTCCCGTGTGAAATCCCTCGGCTCAACTGAGGAATGGCACGGGAAACTGACGGGCTTGAGTTCGGGAGAGGGAAGCGGAATTCCGGGTGTAGCGGTGAAATGCGTAGATATCCGGAGGAACACCGGTGGCGAAGGCGGCTTCCTGGACCGACACTGACGCTGAGGCGCGAAAGCTAGGGGCGCAACCAGGATTAGATACCCGGTTA
+
EEGGFCFD9CC-EFDFGGGGG:BE@CFGGGDGCD,CFFGGEGGGGFF@FFFGG:6F,CFFAFACF7FFFGGFGFCGFEGFEGAFFEDGGGGE<EEFFECF:=BFD7:B:=CGEGDGFGF73@3<>BC7C3++<C@FFEF@FFGGFGCECBCCG,>CFG><C@7FE:*=*BF78CEGGGGC>;F8EEG57CEDE=C*/;5:ED*/:E<<<+388:5C5CG*77*/(*0)**6CGDCC))):
@M00200:205:000000000-AKKM3:1:1101:10394:4288 1:N:0:1
ATTGGGTTTAAAGGGTGCGTAGGCGGCCTATTAAGTCAGTGGTGAAATATTTCAGCTTAACTGGAATTGTGCCATTGATACTGATGGGCTTGAGTACAGATGAGGTAGGCGGAATTGACGGTGTAGCGGTGAAATGCTTAGATATCGTCAAGAACACCTATAGCGAAGGCAGCTTACTAGGCTGTAACTGACGCTGAGGCACGAAAGTGTGGGGATCAAACAGGATTAGATACCCTCGTA
+
D@FGGFFGGGGFGGGFGGG@FGGGGGEFGFG<FDFGEFFGGGGFGGGGGEGCGGGGC<EFGGGGGGGGGGGGGAFGGGGGGGGFGGGGGGEGGGGGGGGGGGGGGGGFCGFGGGCGGGGDEG?FGCGGGDGGGCFFGFGGGDGGFGGFFEEFGCGGGGDGGGGGGGGGGFCGGGGGGFGGFGGGGGGEFCA6*:CEG8@FEGGGGGG+,==:FE:C>GFFF*=41DCFFFCGGGG*:BFC
@M00200:205:000000000-AKKM3:1:1101:7660:4291 1:N:0:1
ATTGGGTGTAAAGCGCGTGTAGGCGGTCCGGTAAGTCCGCTGTGAAAGTCGGGGGCTCAACCCTCGAAAGCCGGTGGATACTGTCGGGCTAGAGTGCGGAAGAGGCGAGTGGAATTCCTGGTGTAGCGGTGAAATGCGCAGATATCAGGAGGAACACCAATTGCGAAGGCAGCTCGCTGGGACGTAACTGACGCTGAGACGCGAAAGCGTGGGGAGCAAACAGGATTAGATACCCCAGTA
+
GGGGGGGGGGGGGGGGGGGGGGGGGGGGGGGGGGGGGGGGGGGGGGGGGGGGGGGGGGGGGGGGGGGFGFGGGGFGEGGGGGGGGGGGGGGGFGGGGGGGGGGGGGGGGGGGGGGGGGGGGGGGGGGGGGGGGGGGGGGGGEGGGGGGGGGGEGGGGGGGGGGGGEGGGFGGGFGGGGGGGGGGGGGGGGGCEEGGGGCGGGGEGGDDDCGEECBCDCCEDGFGFGGF?*5>FFGCD@@C
@M00200:205:000000000-AKKM3:1:1101:22765:4301 1:N:0:1
ACTGGGTGTAAAGGGAGCGTAGGCGGATAGTTTAGTCAGAGGTGAAAGCCCAGGGCTCAACCTTGGAATTGCCTTTGATACTGGCTATCTTGAGTATGGAAGAGGTATGTGGAACTCCGAGTGTAGAGGTGAAATTCGTAGATATTCGGAAGAACACCAGTGGCGAAGGCGACATACTGGTCCATTACTGACGCTGAGGCTCGAAAGCGTGGGGAGCAAACAGGATTAGATACCCGAGTA
+
GGGGGGGGGGGGGGGGGGGGGGGGGGGGGGGGGGGGGGGGGGGGGGGGGGGGGGGGGGGGGGGGGGGGGGGGGGGGGGGGGGGGGGGGGGGGFGGGGGGGGGGGGGGGGGFGGGGGGGGGGGGGGGGGGGGGGGGGGGGGGGGGGGGGGGGGGGGGGGGGGGGGDGGGFGEGGGGGGGGGGGCGGGGGGGGGGGG>EGCEGGGGGGGGGEGCEGAGFGGGGGFF0FG@FFFFGGGGDEFG
@M00200:205:000000000-AKKM3:1:1101:8002:4305 1:N:0:1
ATTGGGTATAAAGCGCGTGTAGGCGGCCCGGTAAGTCCGCTGTGAAAGTCCAGGGCTCAACCCTGGGATGCCGGTGGATACTGTCGGGCTCGAGTCCGGAAGAGGCGAGTGGAATTCCTGGTGTAGCGGTGAAATGCGCAGATATCAGGAGGAACACCAATGGCGAAGGCAGCTCGCTGGGACGTGACTGACGCTGAGACGCGAAAGCGTGGGGAGCAAACAGGATTAGATACCCTAGTA
+
GGGGGGGFGGGGGGGDGFGGGGGGGGGGGGGGGGGGGGGGGGGGGGGGGGGGGGGGGGGGGGGGGGGGGGGGGGGGGGGGGGGGGGGGGGGGFGCFGGGGGGGGGGGGGGGGGGFGGGGFG<FGGGGGGCFFGGGGGGGGGGGGGGGGGGGGGGGGGGGGGFGGGGGGGFGGGFEEGGGGEFGGGGCCCCFGGGGDEFEFEDC>?EGGEGGGGGFD>5EGGGGGFFC<??<CFGGFF>FG
@M00200:205:000000000-AKKM3:1:1101:22130:4311 1:N:0:1
ATTGGGCTTAAAGAGCGCGTAGGCGGCTATCCACGTCGGATGTGAAAGCTCAGGGCTCAACCCTGAGAGGCCATTCGATACGGGATAGCTAGAGGCAGCTAGGGGAAAGTGGAATTCCTGGTGTAGCGGTGAAATGCGCAGATATCAGGAGGAACACCGGTGGCGAAGGCGGCTTTCTGGGGCTGTCCTGACGCTGAGGCGCGAAAGCTGGGGGAGCGAACAGGATTAGATACCCTAGTA
+
GGGGGGGGGGGGGGGGGGGGGGGGGGGGGGGGGGGGGGGGGGGGGGGGGGGGGGGGGGGGGGGGGGGGGGGGGGGGGGGGGFGGGGGGGGGGGGGGGGGGGGGGGGGGGGGGGGGGGGGGFFGGGGGDGGGGGGDGGGGGGGGGGGGGGGGGGGGGGGGGGGGGGGGGGGGGGCCFGGGGGGGGGGGGGGGGGG5EGGGGGGGGGEDCFEGGGGEGFGGGGDGGFGG7?FAF??EDFFFG
@M00200:205:000000000-AKKM3:1:1101:22191:4315 1:N:0:1
ATTGGGTATAAAGCGCGCGCAGGCGGTTCCGAAAGTCGAGCGTGAAAGCTCCTGGCCAAACTGGGAGAGGCCGTTCGAAACTTCGGGACTTGAAGGCGGGAGAGGCAGATGGAATTTCCGGTGTAGCGGTAAAATGCGTAGATACCGGAAGGAACACCAGTGGCGAAAGCGATCTGCTGGCCCGCCCTTGACGCTCAGGCGCGAAAGCTAGGGGAGCGACCGGGATTAGATACCCTAGTA
+
GGGGGGGGGGGGGGGGGGGGGGGGGGGGGGGGGGGGGG@CFFGGGGGGGA8EFEFGDFGGGGGGGGGGGGFGGGGGGGGG:FGGGGG7FGGFGGGGGGGGGGGGEGGEGDGGGG9<EFFFEFGGGFGGDF>FFGGCGEFCFEDFFGGEEGGGGGGGGG7FC@GGGGGGGFCEBFGFGGFFDGG>CEGCCD78CE5=CE?FGG/8CEGF+<C>C>5DEC*:7<*9(9*<64:7CGGC)799
@M00200:205:000000000-AKKM3:1:1101:13295:4322 1:N:0:1
ATTGGGCATAAAGAGCGCGCAGGCGGCCTGGCAAGTCGGGTGTGAAATCCCGGGGCTCAACCCCGGGACTGCATTCGATACTGTCAGGCTAGAGGTAGGTAGGGGAGATCGGAATTCCTGGTGTAGCGGTGAAATGCGCAGATATCAGGAGGAACACCGGTGGCGAAGGCGGATCTCTGGGCCTTACCTGACGCTCAGGCGCGAAAGCTAGGGGAGCGAACAGGATTAGATACCCTCGTA
+
GGGGGGGGGGGGGGGGGGGGGGGGGGGGGGDFGGGGGEGGGGGGGGGGGGGGGGGGGGGGGGGGGGGFGGGGGGGGGGGGGGGGGGGGGGGGGGGCFFGGGGGGGGGGGGGGGGGGGGGGGGGGGGGGGGGGGGGGGGGGGGCGGGGGGGGGGFGGGGGGGGGGGGGGGG>GGGGGGGGGGGGGGGGGGGGGEGDEEGGFGGGGGCGGGFGGGGFGFDEGGGGGFGD<79A7A<EGF>7C
@M00200:205:000000000-AKKM3:1:1101:14558:4324 1:N:0:1
ACTGGGCATAAAGGGCTCGTAGGCGGTTTGTCGCGTCGGGAGTGAAAACCAGGTGCTTAACACCTGGCTTGCTTTCGATACGGGCAGACTGGAGGTATGCAGGGGAGAACGGAATTCCTGGTGTAGCGGTGAAATGCGCAGATATCAGGAGGAACACCGGTGGCGAAGGCGGTTCTCTGGGCATTACCTGACGCTGAGGAGCGAAAGTGTGGGGAGCGAACAGGATTAGATACCCTAGTA
+
GFGGGGGFFGGGGGGGGFGGGGGGGGEC@BEGGGGEGEGGEGGGGGGGGGGGGGGGGGGGGFFGGGGGGGGGGGGGGGGGGFGDGEGFGGGGFGGGGGGGGGGGGGGGGDGGGGGGGGGGGGGGGGGGGGGGFGGGGGGGGGGFFGGGGGGGGGGGFGDGGGGGGGGGGGGG*BGGGGGGGG=89BFGGGFCGEGGEFGFGGGGG51*<?FGG>BGFGGE)5FC:FG?FF2CE<:7FFFF
@M00200:205:000000000-AKKM3:1:1101:16654:4334 1:N:0:1
ATTGGGCATAAAGTGCGCGCAGGCGGATCCTGTAAGTCGGAAGTGAAATTTCGGGTCTCAACTCCGAAGCTGCTTCTGATACTGCGGATCTGGGGACCGGTAGAGGCTGGTGGAATTGCAGGTGTAGCGGTGGAATGCGTAGAGATCTGCAAGAACACCCGTGGCGAAGGCGGCCAGCTGGGCCGGGTCCGACGCTGAGGCGCGAAAGCGTGGGGAGCAAACAGGATTAGATACCCCTGTA
+
GGGGGGGGGGGGGGGGGGGGGGGGGGGGGGGGGGGGGGGGG:FGGGGGGGGGGGGGGGGGGGGGGGGGGGGGGGGGGGGGGGGGGGGGGGGGGGGGGGGGGGGGGGGGGGGGGGGGGGGGGGGGGGGGGGGGGGGGGGGGGGGGGGGGGGGGGGGGGGGGGGGGGGGGGDGGGGGGGGGGGGGGGGGGGGGGGGGEGGGGGGGG8EGGGGEDGGFGFGGGFGGFBF4<@FFDFF@75:FGF
@M00200:205:000000000-AKKM3:1:1101:9463:4343 1:N:0:1
ACTGGGCTTAAAGGGCGCGTAGGCGGCCGATTAAGTCGGGGGTGAAAGCCTGTGGCTCAACCACAGAATTGCCTTCGATACTGGTTGGCTTGAGACCGGAAGAGGACAGCGGAACTGCGAGTGTAGAGGTGAAATTCGTAGATATTCGCAAGAACACCAGTGGCGAAGGCGGCTGTCTGGTCCGGTTCTGACGCTGAGGCGCGAAAGCGTGGGGAGCAAACAGGATTAGCTACCCCAGTA
+
GFGGGGGGGGGGGGGGGGGGGGGGGGGEEGGGGFGGGGGGDGGGGGGGGGGGGGGGGGGGGGBFGGGGGGGGGGGGGGGGGGG<FFGGGGGGGGFGFFGGGGGGGGGGGFGGG@@FGGEFGGGGF9,F@FGGGGGGGFGGGGGGGDFFEGEGGGGGGGGGGGFGGGGGGGGDGCDFGG7FGGGG>C>CFGFFCCGGCE*::CGDC8<FEGGC8CDGFGFFGG64<D*)*)6CGGGGF3/9
@M00200:205:000000000-AKKM3:1:1101:13751:4375 1:N:0:1
ACTGGGCTTAAAGGGCGCGTAGGCGGGCGATCAAGTCAGGGGTGAAATCTTTCGGCTCAACCGGAAAACAGCCCCTGATACTGATTGTCTTGAGCGAGGTAGGGGCATGTGGAACTTCCGGTGGAGCGGTGAAATGCGTTGATATCGGAAGGAACTCCGGTGGCGAAAGCGACGTGCTGGACCTCTTCTGACGCTGAGGCGCGAAAGCTAGGGGAGCAAACGGGATTAGATACCCTTGTA
+
GGGGGGGGGGGGGGGGGGGGGGGGGGGGGGGGGGGGGGGGGGGGGGGGGGGGGGGGGGGGGGGGGGGGGGGGGGGGGGGGGGGGGGGGGGGGGGGGGGGGGGGGGGGGGGGGGGGGGGGGGGGGFFGGGGGGGGGGGFEEGGFGGGGGGGGGGGGGGFGGGGGGDGGGEFGGGGGGGGGGGGGG6CFGGCEEEG35?FGGCDEGEGD:?FFFGGBG>FFGGGGGFGGBFFDGFCGF)79F
@M00200:205:000000000-AKKM3:1:1101:19600:4434 1:N:0:1
ATTGGGCTTAAAGCGCGTGCAGGTGGCTTGGTAAGTTAGGCGTGAAATCTCCCGGCTCAACTGGGAGAGGTCGTCTAATACTACCGGGCTAGAGAGCAGAAGAGGAAGATGGAATTCCCGGTGTAGTGGTGAAATGCGTAGATATCGGGAGGAACACCAGTGGCGAAGGCGATCTTCTGGTCTGTTTCTGACACTCAGACGCGACAGCTAGGGTAGTAAACGGGATTAGATACCCTCGTAAGA
+
GGGGGGGGGGGGGGGGGGGGGGGGGGGGGGGGGGGGGGGGGGGGGGGGGGGGGGGGGGGGGGGGGGGGGGGGGEGGGGGGGGGGGGGGGGGGGGGGGGGGGGGGGGGGGGGGGGGGGGGGGGGGGGGGGGGGGGGGGG7CFGGGDGGGGGGGGGCC8>FFGGGCEGGDG7FE5BFGEGGG9DGGGGFGCGGBFGGGGGGGG4CGGGGGGGFFGGFGBFEGFDGG?GG>F=>C9,<*8BFEGFF
@M00200:205:000000000-AKKM3:1:1101:14653:4435 1:N:0:1
ACTGGGTTTAAAGGGCGCGTAGGCGGCTCGATAAGGCTCGCGTGAAAGTCCGGGGCTCAACTCCGGGGCTGCCGGTCAGACTGGCGAGCTCGAGCACGGTAGGGGCAGATGGAATTCCCGGTGTAGCGGTGGAATGCGTAGAGATCGGGAAGAATACCAGTGGCGAAGGCGTTCTGCTGGGCCGTTGCTGACACTGAGGCGCGACAGCGTGGGGAGCAAACAGGATTAGATACCCCGGTAAGA
+
GGGGGGGGGGGGGGGGGGGGGGGGGGGGGGGGGGGGGGGGGGGGGGGGGGGGGGGGGGGG<FGGGGGGGGGGGGGGGGGGGGGGGGGGGGGGGGGGGGGGGGGGGGGGGFGGGGGGGGGGGEGGGGGGGCGGDGGGGGCGGGGGGFGGGEGGGGGGGGGGGGGGGGEGGGECEEGGGGGGGGCEGEEDGGFEFG4C<EGGG<CCEGGGG58EGGFG3CF8*7EG?*C<?45C+<85>E:C7<4
@M00200:205:000000000-AKKM3:1:1101:7981:4436 1:N:0:1
ATTGGGCATAAAGAGCGCGCAGGCGGTCGTGCAAGTCGCGTGTGAAAGCCCCCGGCTCAACTGGGGAGGGTCACGCGATACTGCTCGACTCGAAGGCAGGAGAGGGAAGTGGAATTCCCGGTGTAGTGGTGAAATGCGTAGATATCGGGAGGAACACCAGTGGCGAAGGCGACTTCCTGGCCTGTTCTTGACGCTGAGGCGCGAAAGCTAGGGTAGCAAACGGGATTAGATACCCCAGTA
+
GGGGGGGGGGGGGGGGGGGGGGGGGGG>FGGGGGGGGGGGGGGGGGGGGGGGGGGGGGGGGFGGGGGGDGFGGGGGGGGGGGGGGGGGGGGGFGGGGGGGGGGGGGGGGFGGGGGGGGGGGGGGDG@FFGGGGGGGGGGGGGGGGGGEGGGGGGGGGGGFFGFGCGGEDGFGGGCFGGGGGGGGGGC+C*?88EDEG88C*CEEGCCC7?FGGGFDFFFGGCEGBGG<?BFGDFGDDEFG
@M00200:205:000000000-AKKM3:1:1101:11135:4440 1:N:0:1
ACTGGGCTTAAAGGGTGCGCAGGCGGCCGAGTGTGTGAGGCGTGAAAGCCCGGGGCTTAACCCCGGAATTGCACCTCAAACTACACGGCTAGAGCATTGGAGAGGGTAGCAGAATTCATGGTGTAGCAGTGAAATGCGTAGATATCATGAGGAATACCAGAGGCGAAGGCGGCTACCTGGACAATTGCTGACGCTCAGGCACGAAAGCGTGGGGAGCAAAAGGGATTAGATACCCTTGTAAGA
+
GGGGGGGGGGGGGGGGGGGGGGGGGGGGGGGGGGGGGGGGGGGGGGGGGGGGGGGGGGGGGGGGGGGGGGGGGGGGGGGGGGGGGGGGGGGGGGGGGGGGGGGGGGGGGGGCFGGGGGGGFGGFGGGGGGGGGGGGGGGGGGGGFCFGFGFGGGGGGGGGGFGGGGGGGDGGGGGGGGGGGGGGGGGGGGGGGGGGGGGGGFEEEGGGGEEGGGFCEGGFFFGGF457?F):CC6CFFFG7<5
@M00200:205:000000000-AKKM3:1:1101:13716:4440 1:N:0:1
ATTGGGCATAAAGCGTGCGTAGGTGGTTCGTTAAGTCTGATGTGAAAGCCCTGGGCTCAACCTGGGAATGGCATTGGATACTGGCGACCTAGAGTGCGGTAGAGGGTAGCGGAATTCCCGGTGTAGCAGTGAAATGCGTAGATATCGGGAGGAACATCCGTGGCGAAGGCGGCTACCTGGACCAGCACTGACACTGAGGCACGAAAGCGTGGGGAGCAAACAGGATTAGATACCCCAGTA
+
GGGGGGGGGGGGGGGFEGGGGGGGGGGGGGGGGCGGGGGGGGGGGGGGGEFFGGGFFGGFFGGGGGCFGGGGGGGGGGGGGGGGGGGGGGGGGGGDFGGFFFGGGGGGGGGGGGGGGGGGGGGGGGGGGGGGGGFGGGGGGGGGGGGGGGEGGGGGGGGFGFGC@FEGGGGGGGGGGGGGGDGFGFGGGGGGGFGGGGGCEG=EGGD<E=8CFGFGBCG?CFC::G746B2CGE+CEF@9
@M00200:205:000000000-AKKM3:1:1101:15812:4441 1:N:0:1
ACTGGGTTTAAAGGGCGTGTAGGCGGTCTGCTAAGTCATGTGTGAAAGCCCTCGGCTTAACCGAGGAAAGACGCATGAAACTGGCAAGCTAGAGTACCAAAGAGGGGGGTGGAATTCCCGGTGTAGCGGTGAAATGCGTAGATATCGGGAGGAACACCGGTGGCGAAGGCGGCCTTCTGGACTGACACTGACGCTGAGGCGCGAAAGCTAGGGGAGCAAACGGGATTAGATACACCTGTAAGA
+
GGGGFGFGGGGGGGGGGGGGFGFGGGGGGGGFGGGGGGFGGGGGFGGGGGGFGGGGFGGGCFGGGGGG,EFGEDGGGGGGFGGGGGGGGFFFGGGGGGGGGGDFGGGGGEGGGGGGGFGEGGGGGGDGDGGGFGGGGG@CFCEGGGGGE@8EGGCFGGGGEEGEGGGGCFGGGGDGGFFFGF+C?EFGCF7EE*CCEF=FDGEEEGGF7FF@:CDCEGGFCGE33D4<@44DG,<C:F=CF94
@M00200:205:000000000-AKKM3:1:1101:7443:4489 1:N:0:1
ATTGGGTATAAAGGGCGTGTAGGCGGGATGATGAGTCAGACGTGAAATACCTGGGCTTAACCTAGGGATGTCGTTTGATACTGTTATTCTTGAGTGGAGTAGAGGGTAGTGGAATTTCCGGTGTAGCGGTGAAATGCGTAGATATCGGAAGGAACACCAGTGGCGAAGGCGGCTACCTGGACTCACACTGACGCTGAGGCGCGAGAGCGTGGGGAGCGAACAGGATTAGATACCCCCGTA
+
GGGGGGGGGGGGGGGGGGGGGGGGGGGGGGGGGGGGGGGGGGGGGGGGGGFGGGGGGGGGGGGGGGGGGGGGGFGGGGGGGGGGGGGGFGGGGGGGGGGGGGGGGGGGEFGGGGGGGGGGGGGGGGGGGGEGGGGGCFGGGGGGGGGGGGGGGGGGGCFGGGGGECEGDGGGGGGGFGGFF>EGGGGGGGGGGGGGGGGGGG5CGCC5CEEGGGBDBGGEGDGGFFCBFF)>C<E5>EDE
@M00200:205:000000000-AKKM3:1:1101:7844:4492 1:N:0:1
ATTGGGTGTAAAGGGCGCGTAGGTGGCCCGTTAAGTGGCTGGTGAAATCCCGGGGCTCAACTCCGGGGCTGCCGGTCATACTGGCGAGCTAGAGCACGGTAGGGGCAGATGGAATTCCCGGTGTAGCGGTGGAATGCGTAGAGATCGGGAAGATTACCAGTGGCGAAGGCGTTCTGCTGGGCCGTTGCTGACACTGAGGCGCGACAGCGTGGGGAGCAAACAGGATTAGATACCCAGGTA
+
GGGGGGGGGGGGGGGGGGGGGGGGGGGGGGGGGGGGGGGGGGGGGGGDGEFEGGGGGGGGGGGGGGGGGGEEFGGGGGGGGGGGGGGGGGGFGGGGGGCDFCGGGGGGGFGGGGGGGGDFGGGEFEGGGGGGGGGGGGGGGGFFGGGGGGCFGGFFG9CCCFFDCG7FGCFGGG7?9;:FCEFCEGGGG>96+36+0@FFECEGDGGCE=EDGGFC)*8275C4<G7)/6:7FGC*8)/<
@M00200:205:000000000-AKKM3:1:1101:20911:4503 1:N:0:1
ATTGGGCTTAAAGGGCTTGTAGGCGGTTCGTTAAGTCCGGTGTGAAATCTCCCGGCTCAACTGGGAGCAGCCATCGGATACTGGCGAGCTAGAGGTGGGCAGAGGAAAGCGGAATTCCCGGTGTAGCGGTGAAATGCGTAGATATCGGGAGGAACACCAGTGGCGAAGGCGGCTTTCTGGGCCTATCCTGACGCTGAGGAGCGAAAGCGTGGGGAGCAAACCGGATTAGATACCCCAGTA
+
GGGGGGGGGGGGGGGGGGGGGGGGGGGGGGGGGGGGGGGGGGGGGGGGGGGGGGGGGGGGGGGGGGGGGGGGGGGGGGGGGGGGGGGGGGGGGGGGGGGGGGGGGGGGGGGGGGGGGGGGGGGGGGGGGGGGGGGGGGGGGGGGGGGGGGGGGGGGGGGGGGGGGDGGGGGDGGGGGGGGGGGGGFGCGGGGGGGGGGGGGD=G5?DFECGCEGDGFGG8*98CBDDF=F<GFFGGEFFG
@M00200:205:000000000-AKKM3:1:1101:14117:4522 1:N:0:1
ATTGGGCATAAAGAGCGTGTAGGCGGTTCGGTAAGTCTGCCGTGAAAACCCGGGGCTCAACCCCGGGCGTGCGGTGGATACTGCCGGGCTAGAGGGTGGTAGAGGCGAGTGGAATTCCCGGTGTAGCGGTGAAATGCGCAGATATCAGGAGGAACACCAATTGCGAAGGCAGCTCGCTGGGACGTCACTGACGCTGAGACGCGAAAGCGTGGGGAGCAAACAGGATTAGATACCCGTGTA
+
GGGGGGGGGGGGGGGGGGGGGGGGGGGGGGGGGGGGGGGGGGGGGGGGGGGGGGGGGGGGFGGGGGGGGGGGGGGGGGGGGGGGGGGGGGGGGGGGGGGGGGGGGGGGGGGGGGGGGGGGGGGGGGGGGGGGGGGGGGGGGGGGGGGGGGGGGGGGGGGGGGGGGGGGGGGGGGGGGGGGGGGGGGGGGGGGGGGGGGGGGGGEGEGFGCEGGDFGFGGGCGGGFGGFFFBGGFFC7<FC
@M00200:205:000000000-AKKM3:1:1101:26316:4525 1:N:0:1
ATTGGGTTTAAAGAGCGCGCAGGCGGTCGTTCAAGTCGCGTGTGAAAGCCCCCGGCTCAACTGGGGAGGGTCACGCGATACTGATCGACTCGAAGGCAGGAGAGGGTAGTGGAATTCCCGGTGTAGTGGTGAAATGCGTAGATATCGGGAGGAACACCAGTGGCGAAGGCGACTACCTGGCCTGTTCTTGACGCTGAGGCGCGAAAGCTAGGGGAGCAAACGGGATTAGATACCCGTGTA
+
GGGFGFGGGGGGGGFGDGGGGGEGGGCGGGGGGFGGGGDFBEFDFGGGGGGGGGEG:FFGGGFGGDGGFEGGGGGGGGGGGGGEEEDGGGGGGGG:FFBFGE?FGGGDG<FDFGGGGGGDGCECFF@FFGGGGFEGGG:CFGGGGG*>*CFG7<FFGGGEFCFGGGGGGFDEEGGGGGGGGGDF??FGF>CG8EDGGC=5CGD>**CFFFGGFGFD@G:<5C?D?D<?FFADFGGGBBFG
@M00200:205:000000000-AKKM3:1:1101:8537:4526 1:N:0:1
ACTGGGTATAAAGCGCACGCAGGCGGCTGAGCACGTGGGGTGTGAAAGCGGCAGGCTTAACTTGCCGAGGCCATCCCATACGGCTGGGCTAGAGCCATGCAGAGGCCCGTGAATTGCCGGTGTAGTGGTGAAATGCGTAGAGATCGGCAGGAACACCCAGGGGGAAACCAGCGGGCTGGGCATGGGCTGACGCTCAGGTGCGACAGCGTGGGGAGCGAACCGGATTAGATACCCCTGTA
+
GGGGGGGGGGGGGGGGGGGGGGGGGGGGGGGGGGGGGGGGFGGGGGGGGGGGGGGGGGGGGGGGGGGGGGGGGGGGGFGGFGGEGEGGGGGEFFGGGGGGGGGGGGCFGFGGGGGGGFGGGGGGGFGGFGGGGGGGGGEGGGGGEGGGGDGGGGGGFGGGGGGGGGGFCFFFGGGG>ECGGGGFFGFGGGGGG5DEFG7C?CG*?EGG=C>EGGFDFGGGGC?72CF?F4<*:A>FFFF
@M00200:205:000000000-AKKM3:1:1101:24674:4561 1:N:0:1
ATTGGGCATAAAGGGCGCGTAGGCGGCCTGCTAAGTCGAACGTGAAATCCCCGGGCTCAACCCGGGAACTGCGTCCGAGACTGGAAGGCTCGAATCCGGGAGAGGGATGTGGAATTCCAGGTGTAGCGGTGAAATGCGTAGATATCTGGAGGAACATCGGTGGCGACGGCGGCATCCTGGACCGGTATTGACGCTGAGGCGCGAAAGCCAGGGGAGCAAACGGGATTAGATACCCCAGTA
+
GGGGGGGGGGGDGGGGGGGGGGCFEEEEGGGGGGGGGEGGCFGGGGGFFGGGGGECFFFFFFGGGGGGGGGGGGGGGEGGGFGGFFFGGGFCFGGGGGCEEGGCEEEFGGCFGGFGGGGGGFGFGGGGGGGGGFFEFGGGE:CCFFGGGGDGGGDFFGCFGGGC@C*4CCGCEGGGFGGG>8;CEE*:9*<A:C35CFGG5DGGDEG4FFFCCEBGB5@E4>=D6<FFF?<>FF<55<6<
@M00200:205:000000000-AKKM3:1:1101:8231:4570 1:N:0:1
ACTGGGCATAAAGGGCGCGTAGGCGGTTGGACAAGTCTAAGGTGAAATCCCTCGGCTCAACCGAGGAACTGCCTTAGAAACTGACTGACTTGAGTTCCGGAGAGGAAAGCGGAATTCCCAGTGTAGCGGTGAAATGCGTAGATATTGGGAGGAACACCGGTGGCGAAGGCGGCTTTCTGGACGGAAACTGACGCTGAGGCGCGAAAGCTAGGGGAGCAAACGGGATTAGATACCCCTGTAAGA
+
GGGGGGGGGGGGGGGGGGGGGGGGGGGGGGGGGGGGGGGGGGGGGGGGGGGGGGGGGGGGEFGGGGGGGGGGGGGGGGGGGGGGGGGGGGGGGGGGGGGGGGGGGGGGGGGGGGGGGGGGGGGGGGGGGGGGGGGGFGGGGGGGGGGGGGGGGGGGGGGGGGGGECCFC7FEGGGGGEFGFGCCEGECCDFGE>D55FGCEGGGGGGFCEGFGGFG3EFGGG=D<DG?FFFGG665)5/<FFA
@M00200:205:000000000-AKKM3:1:1101:21188:4585 1:N:0:1
ACTGGGTGTAAAGAGCTCGTAGGCGGCTTGTCACGTCGGGTGTGAAAGACCGGGGCTTAACCCCGGTTCTGCATTCGATACGGGCTAGCTAGAGTGTGGTAGGGGAGATCGGAATTCCTGGTGTAGCGGTGAAATGCGCAGATATCAGGAGGAACACCGGTGGCGAAGGCGGATCTCTGGGCCATTACTGACGCTGAGGAGCGAAAGCGTGGGGAGCGAACAGGATTAGATACCCCCGTA
+
GGGGGGGGGGGGGGGGGGGGGGGGGGGGGGGGGGGGGGGGGGGGGGGGGGGGGDGGGGGGGGGGGGGGGGGGFGGGGGGGGGGGGGGGGGGGEGGGGGGGGGGDGGGGGGGGGGGGGGGGGGGGGGGGGGGGGGGGGGGGGGGGGGDGCFGDEGGGGGG@FEGGGECGGGGDGGGFGGGGGGGGGGGGGGGGGGGGGGGCEFGGGGGGGGGGGGFDECE5DDGGFGGFFBAF@EGDDFEG
@M00200:205:000000000-AKKM3:1:1101:24813:4598 1:N:0:1
ATTGGGTATAAAGTGTGCGCAGGTGGCCGCGCATGTCGAGTGTGAAATCCCCGGGCTTAACTTGGGAATTGCGCTCGAAACTACGTGGCTCGAGTGTGGCAGAGGAAGGTGGAATTCCACGTGTAGCGGTGAAATGCGTAGAGATGTGGAGGAACACCGATGGCGAAGGCAGCCTTCTGGGCCAACACTGACGCTCATGCACGAAAGCGTGGGGAGCAAACAGGATTAGATACCCCTGTA
+
GGGGGGGGGGGGGGGGGGGGGGGGGGGGGGGGGGGGGGGGGGGGGGGGGGGGGGGGGGGGGGGGGGGGGGGGGGGGGGGGGGGGGGGGGGGGGGGGGGGGGGGGGGGGGGGGGGGGGGGGGGGGGGGGGGGGGGGGGGGGGGGGGGGGGAEGGGGGGGGGGGGGGGGGGGGGGGGGGGGGGGGGGGGGGGGGGGGGGGGGGG5;EGGGGGGGGGFGEGGGGGGGBGGBFFFGFFGF5;FG
@M00200:205:000000000-AKKM3:1:1101:23616:4616 1:N:0:1
ACTGGGCTTAAAGAGCGTGTAGGCGGCCAGACAGGTCCGTTGTGAAAACTAGAGGCTCAACCTCTAGACGTCGATGGAAACCGTCTGGCTAGAGTCCGGAAGAGGAGAATGGAATTCCTGGTGTAGCGGTGAAATGCGCAGATATCAGGAAGAACACCCGTGGCTAAGGCGGTTCTCTAGTACGGTACTGACGCTGAGACGCGAAAGCGTGGGGAGCGAACAGGATTAGATACCCGAGTAAGC
+
GGGGGGGGGGGGGGGGGFGGGGGGGGGGGGGGGGGFGGGGGGGGGGCFGGGGGGGGGFGGGGGGGGGGGGGGGGGGGGGGGGGGGGGFCFGGGFFGGGGGGGGGGGGGGGGGGGGGGGGGFEEFGCFEGGDFGFGGGGGGEGGGGGGGGGGGGGGGG:FGFGGGFEFGGGGGGGGGGGFGGGGGGGGGFFGFGGGGG>@?EDGGE=9CE=EEEGBG@GCEDDF526*8FFAFGFECBEFGF5)
@M00200:205:000000000-AKKM3:1:1101:19804:4660 1:N:0:1
ATTGGGCGTAAAGGGCGCGCAGGCGGTTTTTCAAGTCGGGTGTGAAAGCCCCGGGCTCAACCTGGGAACTGCACTCGAGACTGAAGAACTCGAGTTCGGGAGAGGATGGCGGAATTCCCAGTGTAGAGGTGAAATTCGTAGATATTGGGAAGAACACCGGTGGCGAAGGCGGCCATCTGGACCGAGACTGACGCTGAGGCGCGAAAGCGTGGGGAGCAAACAGGATTAGATACCCTCGTA
+
GGGGGGGGGGGGGGGGGGGGGGGGGGGGGGGGGGGGGGGGGGGGGGGGGGGGGGGGGGGGGGGGGGGGGGGGGGGGGGGGGGGGGGGGGGGGGGGGGGGGGGGGGGGGGGGGGGGGGGGGGGGGGGGGGGGGGGGGGGGGGGFGGGGGGGGGGGGGGGGGEGGGGGGGGGGGGEGGGGGGGGGGGGGGFGGFGEDGGGGGGGGGGGGGDGGGGGFC>GFGFFG<(9>26@ADFEG6F@FG
@M00200:205:000000000-AKKM3:1:1101:26661:4672 1:N:0:1
ACTGGGCGTAAAGGGCGCGTAGGCGGTCAGCACAAGTCAGTTGTGAAATCTCCGAGCTTAACTCGGAAAGGTCAACTGATACTGTGCGACTAGAGTGCAGAAGGGGCAACTGGAATTCTCGGTGTAGCGGTGAAATGCGTAGATATCGAGAGGAACACCTGCGGCGAAGGCGGGTTGCTGGGCTGACACTGACGCTGAGGCGCGAAAGCTAGGGGAGCGAACGGGATTAGATACCCCAGTA
+
FFGGGGGDGGGGGGGGGGGCFGGGGGGGGGGDFFCEFG6:<<FFCCCFFGGGEGGGGDGGDCEFGGGG=CCEFGGGGGGGFGFGGGGGEGGGGGGGGGGDG=BEFFGGGGGGGGEBEGGG>FFGGGCGFGGGFG@EDFEGGGGDEDFCFGGGGGFFG<FGGGGEEGDFGGGGGGCGGFGGGGGGGGG<<7FFCGDCEGFGGDGGECGGGFGGFFBGFGGEGGGG?CC(6@B7F<<CFDFGG
@M00200:205:000000000-AKKM3:1:1101:24541:4673 1:N:0:1
ATTGGGCTTAAAGGGCGCGTAGGCGGCCATGCGTGTCTTCCGTGAAATCCCTCGGCTCAACCGAGGACGTGCGGAAGAAACTGCAAGGCTCGAGTCCAGAAGAGGGGGGCGGAATTCCCAGTGTAGCGGTGAAATGCGTAGATATTGGGAGGAACACCAGTGGCGAAGGCGGTCCCCTGGGCTGGTACTGACGCTGAGGCGCGAAAGCGTGGGTAGCAAACGGGATTAGATACCCGTGTA
+
GGGGGGGGGGGGGGGGGGGGGGGGGGGGGGGGGGGGGGGGGGGGGGGGGGGGGGGGGGGGGGGGGGGGGGGGGGG>FGGGGGGGGGGGGGGGGGGGGGGGGGGGGGGGGGGGGGGGGGGGGGGGGGGGGGGGGGGGGGGGGGGGGGGGGGGGGGGGFGGEFGGEEGGGGGGGGGGGGGGGGGGGGGGGGGGGGGGGGGGFGGGGGGGGGEGGGGFC6E9F4CCGBGGDFFFGGGGGFEFF
@M00200:205:000000000-AKKM3:1:1101:19462:4674 1:N:0:1
ACTGGGTTTAAAGCGTACGTAGGCGGACTTGCAAGCATCTTGTGAAATCCCTCGGCTCAACCGGGGAACTGCTTGGTGAACTGCGAGTCTTGAGGCAAGTAGAGGCTGTCGGAACGATAGGTGGAGCGGTGAAATGCGTTGATATCTATCGGAACGCCGAAGGTGAAAACAGGCAGCTGGGCTTGTTCTGACGCTGAGGTACGAAAGCGTGGGGATCAAACGGGATTAGATACCCCAGTA
+
GGGGGGGGGGGGGGGFDGGGGGGGGGGGGGGGGGGGFGGFGGGGGGGGGEGGGGGGGGGGGGGGGGGGGGGGGGGGFFGGGGGGGEGCGFGGGGGGDGGGGGGGGGGGGGGGGGGGGFGGGGGGGGGGGGGGGGGGGGG>CEEDFGGGGGGGGGGDGGGDGGGEBEEFDGGGFFGGGGGGGGGGGGCCFGGGGGDGDGGGGGGGGGGGGCCEGG>C5FFG=CED:<<<FF:F9EGC@EFF
@M00200:205:000000000-AKKM3:1:1101:12299:4680 1:N:0:1
ATTGGGTTTAAAGGGCGCGTAGGCGGCCGATTAAGTCGGGGGTGAAAGCCTGTGGCTCAACCACAGAATTGCCTTCGATACTGGTTGGCTTGAGACCGGAAGAGGACAGCGGAACTGCGAGTGTAGAGGTGAAATTCGTAGATATTCGCAAGAACACCAGTGGCGAAGGCGGCTGTCTGGTCCGGTTCTGACGCTGAGGCGCGAAAGCGTGGGGAGCAAACAGGATTAGATACCCCTGTA
+
GGGGGGGGGGGGGGGGGGGGGGGGGGGGGGGGGGGGGGGGGGGGGGGGGGGGGGGGGGGGGGGGGGGGGGGGGGGGGGGGGGGGGGGGGGGGGGGGGGGGGGGGGGGGGGGGGGGGGGGGGFGFGGGGGGGGGGGGGGGGGGGGGGGGGGGGGGGGGGGGGGGGGGGDEGGGGGGGGGGDGGGGGGDGCDGGGGGGGGGGGGGGGGDGGGGGGGEGFGGGGGGGFGF?FFAGGFGGFFFG
@M00200:205:000000000-AKKM3:1:1101:8444:4743 1:N:0:1
ATTGGGCGTAAAGAGCGTGTAGGCGGCCAGGCAGGTCTGTTGTGAAAACTGGAGGCTTAACCTCCAGACGTCGACAGAAACCGTCTGGCTAGAGTCCGGAAGAGGAGAGTGGAATTCCTGGTGTAGCGGTGAAATGCGCAGATATCAGGAAGAACACCAATGGCGAAGGCAGCTCTCTGGGACGGTACTGACGCTGAGACGCGAAAGCGTGGGGAGCGAACAGGATTAGATACCCCAGTAAGA
+
GGGGGGGGGGGGGGGGGCFGGGGGGGGGGGGGFGGFGGGGGGGGGGGGGGGGGGGGGGGGGGGGGFFGFGGGGGGFGGGGFFGGGGDGGGFGGGGEGEGGGGGGGGGGGEFGGGGGGGGCGGGGGGGGGGGGGGGGGGGGGGGGGFDFGGFGGGFDEGGF7FFGEEGGDFFG>:EDGCGGGGDGGEGGGFGFGE<EEFEECCCCGECFGCEGDGDG:ECEGGF4:6D2?BAGF<C37<6FF2<
@M00200:205:000000000-AKKM3:1:1101:12234:4745 1:N:0:1
ATTGGGTGTAAAGGGCGCGTAGGCGGTCTTTTAAGTCGGGGGTGAAAGCCTGTGGCTCAACCACAGAATTGCCTTCGATACTGGGAGACTTGAGACCGGAAGAGGACAGCGGAACTGCGAGTGTAGAGGTGAAATTCGTAGATATTCGCAAGAACACCAGTGGCGAAGGCGGCTGTCTGGTCCGGTTCTGACGCTGAGGCGCGAAAGCGTGGGGAGCAAACAGGATTAGATACCCTAGTA
+
GGGGGGGGGGGGGGGGGGGGGGGGGGGGGGGGGGGGGGGGGGGGGGGGGGGGGGGGGGGGGGGGGGGGGGGGGGGGGGGGGGGGGGGGGGGGGGGGGGGGGGGGGGGGGGGGGGGGGGGGGFGGGGGGGGGGGGGGGGGGGGGGGGFGGGGGGGCGGGGGGGGGGGGGGGGGGGGGGGGGGGGGGGGGGGGGGGGGGGGGGGGGGGGFGEEGGGFGFGGGGGFGFGFF@B<C9ACF?>FG
@M00200:205:000000000-AKKM3:1:1101:6532:4745 1:N:0:1
ATTGGGTTTAAAGCGCGTGTAGGCGGCCGGCTAGGTCTGGTGTGAAAACTCGAGGCTCAACCTCGAGATGTCGCCGGAAACCAGTCGGCTAGAGTCCGGAAGAGGAGAGTGGAATTCCTGGTGTAGCGGTGAAATGCGCAGATATCAGGAAGAACACCTATGGCGAAAGCAGCTCTCTGGGACGGTACTGACGCTGAGACGCGAAAGCGTGGGGAGCGAACAGGATTAGATACCCCAGTA
+
GGGGGGGGGGGGGGGGGGGGGGGFGGGGGGGGGGGGGGGGGGGGGGGGGGGGGGGGGGGGGGGGGGGGGGGGGGGGGGGGGGGGGGGGGGGGGGGGFFGGGGGGGGGGGFGGGFGGFGGGFDFGGFGGGDGGGGFFFGDGEFGGGGGGFGGGGGGGGGGGGGGGGGGGGGGFFGGGGGEGGGGGGGGGGGG?EGGGGFFGEDGGGGGGGGGGGGEGFDEEGGGGFFG?FFAF9<8<@DFG
@M00200:205:000000000-AKKM3:1:1101:13452:4765 1:N:0:1
ATTGGGTGTAAAGGGCGCGTAGGCGGCTTTTCAAGCGTGCGGTGAAAGCTCGGGGCTTAACTCCGAGTCTGCCGTGCGAACTGGGAGGCTTGAGTCTGGTAGAGGTCGATGGAATTCCGGGTGTAGCGGTGGAATGCGTAGAGATCCGGAAGAACACCGGTGGCGAAGGCGGTCGACTGGGCCAGTACTGACGCTGAGGCGCGACAGCGTGGGGAGCAAACAGGATTAGATACCCGTGTA
+
GGGGGGGGGGGGGGGGGGGGGGGGGGGGGGGGGGGGGGGGGGGGGGGGGGGGGGGGGGGGGGGGGGGGGGGGGGGGGGGGGGGGGGGGGGGGGGGGGGGGGGGGGGGGGGGGGGGGGGGGGGGGGGGGGGGGGGGGGGGGGGGGGGGGGGGGGGGGGGGGGGGGGGGGGGGGGGGGGGGGGGGGGGGGGGGGGGGGGGGGGGGDGGGDECCDGG>DFGGGFGGG?GGFFFFFGFGGEEFG
@M00200:205:000000000-AKKM3:1:1101:9628:4766 1:N:0:1
ATTGGGCGTAAAGAGCGCGTAGGCGGCCGAGTAAGTCCGACGTGAAATCTGGAGGCTCAACCTCCAGCGGTCGTTGGAAACTACTCGGCTAGAGTCCGGAAGAGGAGAGTGGAATTCCTGGTGTAGCGGTGAAATGCGCAGATATCAGGAAGAACACCTATGGCGAAGGCAGCTCTCTGGGACGGTACTGACGCTGAGACGCGAAAGCGTGGGGAGCGAACAGGATTAGATACCCGTGTA
+
GGGGGGGGGGGGGGGGGGGGGGGGGGGGGGGGGGFGGGGGGGGGGGGGGGGGGGGGGGGGGGGGGGGGGGGGGGGGGGGGGGFFFGGGGGGFEFGGGDEGGGGGGGGGGGGGGFFGGGGGGGGGGGGGGGGGGGGFGGGEGGGGGFGGGGGGGGGGGGGGEDGGGGGGGGGGGCFGFGGGGGGGGGGG7DGGGGGGGGGGGGGGGGGGGGGGGC>5@GGGGGGG?CFFFFFFFFGG>EFF
@M00200:205:000000000-AKKM3:1:1101:20011:4775 1:N:0:1
ACTGGGCGTAAAGGGCTCGTAGGCGGTTTGTCGCGTCGGGAGTGAAAACCAGGTGCTTAACACCTGGCTTGCTTCCGATACGGGCAGACTAGAGGTATTCAGGGGAGAACGGAATTCCTGGTGTAGCGGTGAAATGCGCAGATATCAGGAGGAACACCGGTGGCGAAGGCGGTTCTCTGGGAATGACCTGACGCTGAGGAGCGAAAGTGTGGGGAGCGAACAGGATTAGATACCCTAGTAAGA
+
GGGGGGGGGGGGGGGGGGGGGGGGGGGGGGGGGGGGGGGGGGGGGGGGGGGGGGGGGGGGGGGGGGGGGGGGGGGGGGGGGGGGGGGGGGGGGGGGGGGGGGGGGGGGGGGGGGGGGGGGGGGGGGGGGEGGGGAGCGGGGGGGGGGGGGGGGGGGGGGGGGGGGGGGGGGGGGGGEGGGGGGGGGGGGGGGGDDEEGGGGFGGGGCDGGGGGGFGEGGGDDFGFGFF?=AGC8EF@)=FGBB
@M00200:205:000000000-AKKM3:1:1101:6279:4799 1:N:0:1
ATTGGGTATAAAGCGCGTGTAGGCGGTCCGTTAAGTCGGCTGTGAAAGTCCAGGGCTCAACCCTGGGATGCCGGTCGATACTGCCGGACTAGAGTTCGGAAGAGGCGAGTGGAATTCCCGGTGTAGCGGTGAAATGCGCAGATATCGGGAGGAACACCAATGGCGAAGGCAGCTTCCTGGACAGTTACTGACGCTCAGGCACGAAAGCGTGGGGAGCAAAAGGGATTAGATACCCTTGTA
+
GG<FGFFEGGFFGGGGGGGGGGGGGGGGGGGGGGFGGGEEDGFF<EEGGFFCFGGGGGGGGGGGGFGGGGGGEFGGGEF8FGGGGGGGGFFFDGGGGGGGEGGGGGGDGFGG,BFDFG@FCFGGGGGGGGGFGCCFGDEEGGGGGGGGGGGGCDFFFFFGDFFF7F7CFGGG5EEC?CGGGGFGGGFGGG?CEEDGD6C*:C:8*;9D:7C8EEEC3588DFGD05*49F9CC6@F@.9C
@M00200:205:000000000-AKKM3:1:1101:14803:4805 1:N:0:1
ACTGGGTGTAAAGGGCGCGTAGGCGGCTTTATAAGTCGGGGGTGAAAGCCTGTGGCTCAACCACAGAATTGCCTTCGATACTGTATGGCTTGAGACCGGAAGAGGTTAGTGGAACTGCGAGTGTAGAGGTGAAATTCGTAGATATTCGCAAGAACACCAGTGGCGAAGGCGGCTGACTGGTCCGGTTCTGACGCTGAGGCGCGAAAGCGTGGGGAGCAAACAGGATTAGATACCCGCGTA
+
GGGGGGGGGGGGGGGGGGGEGEGGGGGGGGGGGGGGGGGGGGGGGGGGFGGGGGGGGGGGEGGGGGGGGGGGGGGGGGGGGGGGGGGGGGGGGGGGGGGGGGGFFGGGGGGGGGGGGGGGGGGGGGGGGGFGGGFGGGGGGGGGGGGGGGGGGGGGGGGGGGGGGFGGGFGEGGGE?CFGFFGGD*?EGGGGGGDGDFGGGGGGGGGGG*:EEGFGEFCFGDCFBG7<F4AGGGCDBEDG
@M00200:205:000000000-AKKM3:1:1101:8464:4830 1:N:0:1
ACTGGGTGTAAAGGGTGCGTAGGTGGTCGGGTAAGTCTCATGTGAAATCCCGCAGCTCAACTGCGGAAGGGCATGGGATACTATTCGGCTCGAGGATTGGAGGGGGGACTGGAATTCCCGGTGTAGCAGTGAAATGCGTAGATATCGGGAGGAACACCAGTGGCGAAGGCGAGTCCCTGGACAATTCCTGACGCTGAGGCACGAAAGCTAGGGGAGCAAACAGGATTAGATACCCCAGTAAGA
+
GGFEGEFFGGGGGGGEFEFFGGGFFGGGGGGFGGGGG9FGGGGFGGGF9CEFGDGGGGGGGGGGGGGGGGGGGGFFGGGGGGGGGGGGDFGFFCGGGFDCFGCFDGDG@GDGGGGGGFGGGEFGFA,CFCEGFD9FFGG8FG9CFGGDGGGGEGFGGGEC<CFGEEEGEGGGGCFF?F8:C8@E6<FFFDFC*5C588CFCCEEC85DCFGGF5:D3ECG<4;73<C>?FFGGC:F@D9CF26
@M00200:205:000000000-AKKM3:1:1101:23620:4855 1:N:0:1
ATTGGGTGTAAAGAGTCCGTAGGCGGCTTGTTAGGTGAGGTGTGAAATCCCCCGGCTCAACCGAGGAATTGCGCTTCAAACCGGCAAGCTCGAGGAGGATAGAGGTGGGCGGAACTGATGGTGGAGCGGTGAAATGCGTTGATATCATCAGGAACACCGGAGGCGAAAGCGGTCCACTGGGTCCTTTCTGACGCTGAGGGACGAAAGCTAGGGGAGCGAACGGGATTAGATACCCCCGTAAG
+
FFGGGGGGGGFFGGGGGGGGFGCFGGGGGGECEFGGCFGGEFGGGGGGFCFGGCGGEGFCGCFCGDEGF8FGGGCEFGGGGGGEE@CGGGGGCGGGEG:EFCDGFGFFDGGGGGGFDCFDEGCCFGGGGGGFDFGDGGEEGGGGGBBF;;F:F>FDFGFFEFGCGEC*F@FDGGG?CBFECEGFFF?FGGGGGDGGGGGG**:8EDGGCC:8A8>CE5E*19*93D*,96<FGG6D)0<*7?
@M00200:205:000000000-AKKM3:1:1101:11421:4858 1:N:0:1
ACTGGGTTTAAAGGGCGCGTAGGCGGCCTGCTAAGTCGGACGTGAAATCCCCCGGCTCAACCGGGGAACTGCGTCCGATACTGGTGGGCTCGAATCCGGGAGAGGGATGTGGAATTCCAGGTGTAGCGGTGGAATGCGTAGAGATCGGGAAGAACACCAGTGGCGAAGGCGGTCTGCTGGGCCGTTGCTGACGCTGAGGCGCGACAGCGTGGGGAGCAAACAGGATTAGATACCCGCGTA
+
GGGGGGGGGGGGGGGGGGGGGGGGGGGGGGGGGGGGGGGGGGGGGGGGGGGGGGGGGGGGGGGGGGGGGGGGGGGGGGGGGGGGGGGGGGGGGGGGGGGGGGGGGGGGGGGGGGGGGGGGGCGGGGGGGGGGGGGGGGDGGGGFFEGGGFGGGGGGGGGGGGGGGGGGGGGGGGGGGGGGGGGGGGGGFGGEEGDGGGFGGGGGC:DDEEGGGGEGEGGGGGGF?:C??FBGGGGG>EFG
@M00200:205:000000000-AKKM3:1:1101:20016:4862 1:N:0:1
ACTGGGTTTAAAGCGGGTGTAGGCGGTTCCTTAAGTCAGATGTGAAATCCAGCGGCCCAACCGCTGAATTGCATCTGATACTGGGGAACTTGAGGACGGTAGAGGTCGGTGGAATTCCCGGTGTACCGGTGAAATGGGCAGATATCGGGAGGAACACCAGTGGCGAAGGCGGCCGACTGGGCCGATCCTGACGCTGAGACCCGAAAGCCAGGGTAGCGAACCGGATTAGATACCCCCGTA
+
GGGGGGGGGGGGGGGGGGGGGGGGGGGGGGGGGGGGGGGGGGGGGGGGGGGGGGGGFGGGGGGGGGGGGGGGGGGGGGGGGGGGGGGGGGGGGGGGGGGGFGGGGGGGGFEGGGGGGGGGGGGGGGGGGGGGGGGGGGGGGGGGGGGGGGGGGGGFGGGGGGGGGGGGGGGGGGGGGGGGGGFEE5EGGGGGGGGGGGGCC<EEGEGGFFGGGFFG:EGGG)CDFGC<FFFGG:F3@>)>
@M00200:205:000000000-AKKM3:1:1101:6895:4881 1:N:0:1
ACTGGGCTTAAAGCGCGCGCAGGCGGCTGGCCAAGTCCGATGTGAAAGCTTCCGGCTTAACTGGAAAACGGCATCGGATACTGGTCGGCTGGAAGGTGGGAGAGGGTAGCGGAATTCCCGGTGTAGTGGTGAAATGCGTAGATATCGGGAGGAACACCAGTGGCGAAAGCGGCGACCTGGCCCACTCTTGACGCTGAGGCGCGAAAGCTAGGGGAGCGAACGGGATTAGATACCCGTGTA
+
EFF<FGGGGFGGGFGEECFGC@FGGG7C:@FFGGGFGGEGGGGGGGFGGGGGGGGGDFGGGGGGGGGGGGCGCGGGGGC:FGGGFFFGGGGGGGFG<FFCGE@FCBCC+>FCE@FFGGGGGGC@CF@FFFCFGDGFGGGGGDGF;FGGDEGGDGFEFGFGFGGGGGGGGGG7C*:C5E>CCCFEG*ACFDFGGDG58CC5CDGG*:DG7CGFGDDGFG5CDGEG()0)1*.:EFGC55):
@M00200:205:000000000-AKKM3:1:1101:19995:4891 1:N:0:1
ATTGGGCGTAAAGGGAGCGTAGGCGGATAGTTTAGTCAGAGGTGAAAGCCCAGGGCTCAACCTTGGAATTGCCTTTGATACTGGCTATCTTGAGTATGGAAGAGGTATGTGGAACTCCGAGTGTAGAGGTGAAATTCGTAGATATTCGGAAGAACACCAGTGGCGAAGGCGACATACTGGTCCATTACTGACGCTGAGGCTCGAAAGCGTGGGGAGCAAACAGGATTAGATACCCGGATA
+
GGGGGGGGGGGGGGGGGGGGGGGGGGGGGGGGGGGGG<FGGGGGGGGGGGGGGGGGGGGGGGGGGGGGGGGGGGGGGGGGGGGGGGGGGGGGGGGGGGGGGGGGGGGGGGGGGGGGGGGGGFGGGGGGGGGGGGGGGGGGGGGGGGGGGGGGGGGGGGGGGGGGGGGGGGGGGGGGFGGFFGGGFGFGGGGGGGGGGGGGGGGGFEGGGGGGGGFGFFGGGGGGFGGFFFEG9?FGBFBG
@M00200:205:000000000-AKKM3:1:1101:15901:4900 1:N:0:1
ACTGGGCTTAAAGCGCGTGCAGGTGGCTTGGTAAGTTAGGCGTGAAATCTCCCGGCTCAACTGGGAGAGGTCGTCTAATACTACCGGGCTAGAGAGCAGAAGAGGAAGATGGAATTCCCGGTGTAGTGGTGAAATGCGTAGATATCGGGAGGAACACCAGTGGCGAAGGCGATCTTCTGGTCTGTTTCTGACACTCAGACGCGACAGCTAGGGTAGTAAACGGGATTAGATACCCCGGTA
+
GGGGGGGGGGGGGGGGGGGGGGGGGGGGGGGGGGGGGGGGGGGDGGGGGFGGGGGGGGGGGGGGGGGGGGGGGGGGGGGGGGGFGGGGGGGGGGGGGGGGGGGGGGGGGGGGGGGGGGGGGGGGGGGGGGGGGGGGGGCGGGFGGGDCGGGGDGGGGGFGCCFGGGGGEGGGGGGGGGGGGGGFGGGFFGGGFFFFGGGGGGGG5CGGGGGGFFACFGGGGGEDBGFFFFFGFC?D>:BC
@M00200:205:000000000-AKKM3:1:1101:16245:4904 1:N:0:1
ACTGGGCTTAAAGCGAGCGCAGGTGGTTTAATAAGTCTGATGTAAAAGGCAGTGGCTCAACCATTGTGTGCATTGGAAACTGTTAGACTTGAGTGCAGTAGAGGAGAGTGGAATTCCATGTGTAGCGGTGAAATGCGTAGATATATGGAGGAACACCGGTGGCGAAAGCGGCTCTCTGGACTGTAACTGACACTGAGGCTCGAAAGCGTGGGTAGCAAACAGGATTAGATACCCTAGTA
+
GGGGGGGGGGGGGGGGGGGGGGGGGGGGGGGGGGGGGGGGGGG@EFGGGGGGGGGGGGGGGGGGGGGGGGGGGGGGGGGGGGGGGGGGGGGGGGGGGGGGGGGGGGGGGGGGGGGGGCGGGGGGGGGGGGGGGGGGGGGGGFGFFDFGGGGGGGGGGGGGGGGGGGGGGGGGEG8CEFBFGGFGGGGGGGGGGFGGFFG7>DGGGGGGGGDGGGDDFDFGGFCFECFEFFC7:>9>;AF
@M00200:205:000000000-AKKM3:1:1101:22154:4910 1:N:0:1
ATTGGGTTTAAAGGGCGCGTAGGCGGAACGGTAAGTCAGGGGTGAAATCCCGGGGCTCAACTCCGGGACTGCCTTTGAAACTGCCGTTCTAGAGTGCAGGAGAGGAAGGCGGAATTCCAGGTGTAGCGGTGGAATGCGTAGATATCTGGAAGAACACCAGTGGCGAAGGCGGCCTTCTGGACTGACACTGACGCTGATGCGCGAAAGCTAGGGGAGCAAACAGGATTAGATACCCCAGTAAGA
+
G9FGGGGGGGGGGGGGGGGGGGGGGGGGGGGGGGGGGGGGGGGGGGGGGGGGGGGGGGGGGGGGGGG@CGGGGGGFGGFGFGGGGGGGGGGGGGGGGFGFEG8FGGFGGGGGGGGFGGGGGFGGGGGGGGGCFG9FGGGEGGFGFCAFECFCGGGGGEFGGGGGEEEGDGGGGGGFDGFF9CGGFGC>6CGGGGDGGGGCEDC>EGDC70AAFDDGEGGGGGGGB77>=B>7:C8FFFFGD>A
@M00200:205:000000000-AKKM3:1:1101:25520:4910 1:N:0:1
ATTGGGTATAAAGGGCGCGTAGGCGGCCTTCTAAGTCGGACGTGAAATCCCCGGGCTCAACCCGGGAACTGCGTCCGATACTGGTTGGCTTGAATCCGGGAGAGGGATGCGGAATTCCAGGTGTAGCGGTGAAATGCGTAGATATCTGGAGGAACACCGGTGGCGAAGGCGGCATCCTGGACCGGCATTGACGCTGATGCGCGAAAGCCAGGGGAGCAAACGGGATTAGATACCCTGGTA
+
GFGGGGGGGGGGGGGGGGGGGGGGGGGGGGGGGGGGGGGGGGGGGGGGGGGGGGGGGGGGGGGGGGGGGGGGGGGGGFGGGGGGFGGGGGGGGGGGGGGGGEGGGGGGGGGGGGGGGGGGGGGGGGCFEGGGGGFGGGGGGDEFGFFGGGGGGGGGGGGGGGGGGEGGGGGGCGEGCFGGGGGGGGGGGGGGGGDEGFGFEGGGDEGGEGGGGDFGEGGGGGDDF:F>FF2FGFFGFFFG
@M00200:205:000000000-AKKM3:1:1101:8705:4926 1:N:0:1
ATTGGGTATAAAGGGCGCGTAGGCGGCTCTAGGAAGGCGGCGGTGAAAGCCCGGGGCTCAACCCCGGGTCGGCCGTGGCGACTCCTGAGCTCGAGCACAGTAGAGGCGGGTGGAATTCCGGGTGTAGCGGTGGAATGCGTAGAGATCCGGAAGAACAACGGTGGCGAAGGCGGCCCGCTGGGCTGTGGCTGACGCTGAGGCGCGACAGCGGGGGGAGCAAACAGGATTAGGTAACCGGGTAAGG
+
GGGGGGGGFGGGGGGGGGGFGGGGGGGGGGGGGGGGGGGGGGGGGGGGGGEFGGGGGGGGGGGGGGGGGGGGGGGGGGGGGGGGGGGGGGGGGGGGGGGGFGGGGGGGGG:FGCGGFFGGGG:F@CBFCG:?G*A,:@CCEGEFC<<@C??EC8C6@*AEGCFGGG5>8EFGG*:EE52:CE*2;2CF*5CC?E3*CCCC*95C:CDD55*:EGF3<*;C**29:F*)96)02,<>07@73())
@M00200:205:000000000-AKKM3:1:1101:6283:4927 1:N:0:1
ACTGGGCATAAAGGGTTCGTAGGTGGCCACTTAAGTCAGACGTGAAATCCCTCAGCTTAACTGGGGAACTGCGTCTGATACTGCGTGGCTTGAGTGCAGGAGAGGAATGCGGAATTCCAGGTGTAGCGGTGAAATGCGTAGATATCTGGAGGAACACCGGTGGCGAAGGCGGCATTCTGGACTGTAACTGACACTGAGGAACGAAAGCCAGGGGAGCAAACGGGATTAGATACCCCTGTA
+
GGGGGGGGGGGGGGGFGGGGGGGGGGGGGGGGGGGGGGGGGGGGGGGGGGGGGGGGGGGGGGGGGGGGGGGGGGGGGGGGGGGGGGGGGGGGGGGGGGGGGEGGGGGGGGGGGDGGGGGGFGGFGGGGGGGGGGGFGGEGDCGGGGGGGGGGG8=<FGCFGDDDGEGGGGGGGGGGGGGGFGGGGGFGGFCFGG4E?EFGCCGEEGG4FGGGGGFGBG8CGDED6D<<F*6>FF6C7FFC
@M00200:205:000000000-AKKM3:1:1101:6680:4929 1:N:0:1
ATTGGGTGTAAAGGGCGCGTAGGCGGCCCGTTAAGTGGCTGGTGAAATCCCGCGGCTCAACTGCGGGGCTGCCGGTCAGACTGGCGAGCTAGAGCACGGTAGGGGCAGATGGAATTCCCGGTGTAGCGGTGGAATGCGTAGAGATCGGGAAGAATACCAGTGGCGAAGGCGTTCTGCTGGGCCGTTGCTGACGCTGAGGCGCGCCAGCGTGGGGAGCAAACAGGATTAGATACCCCAGTA
+
DGFGFGGGGGGGGGGFGFFGGGGGGGGGGGGGGGGEFGGGGDFFGGGGEFFGGCGFGGGFGGGGGGGGGGGEFGGEGGGFDFFGFGGGGGGGGGGGGECFFEGDGCGGD:CCGGFGFCFGGCFFFFCGGFCEFFGGFFFCGDGGFGFGEG7<+,2?CEFCCFFEGGGEG8EC58EGGFCFEGCCGCEEGGG:129CCCFDGDG*//7*::EE>EBG):CG4CGGFFD>6/.*<<:5:BFG
@M00200:205:000000000-AKKM3:1:1101:14771:4941 1:N:0:1
ATTGGGTTTAAAGAGCTCGTAGGCGGTTTGTCGCGTCTGCTGTGAAAGACCGGGGCTCAACTCCGGTTCTGCAGTGGGTACGGGCAGACTAGAGTGATGTAGGGGAGACTGGAATTCCTGGTGTAGCGGTGAAATGCGCAGATATCAGGAGGAACACCGATGGCGAAGGCAGGTCTCTGGGCATTAACTGACGCTGAGGAGCGAAAGCATGGGGAGCGAACAGGATTAGATACCCCGGTAAGA
+
GGGGGGGGGGGGGGGGGGGGGGGGGG@:FGGFGGGGGGGGGGGFGGGGGGGGDGGGGGGGGD<FGGGGGGGGGGGEGGGGGGGGGGGGGGGGGGGFEGGGGGGGGGEGGGGGGGGGGGFGGGGGGGGGGGGGGGGGGGGGGGGGGGFFGGGGGGGGGGGDGGGGGGGGDGFGGC:2CFGGDGGFFEG?EGGGGGGGGGGGGGGGGGGGFCFFGGEGDGEGGCFC44:<FFA7<CF5:>)2C>4
@M00200:205:000000000-AKKM3:1:1101:6579:4941 1:N:0:1
ACTGGGCTTAAAGGGCGCGTAGGCGGCTTGACAAGCGTGCGGTGAAAGCTCGGGGCTCACCTCCGAGTCGGCCGTGCGAACTGTAGAGCTCGGGCACAGTAGAGGCAGATGGAATTGCGGGGGCAGCGGTGGACTGCGTAGAGATCCGGAAGAACACCGGCGGCGAAGGCGGTCTGCTGGGCTGTGGTTGACGCCGAGGAGCGCAGGCGGGGGGAGCAAACAGGATTAGTCACCCTAGTAAGA
+
CFGEF@9CFFGCFFGCGGG6@FGDFCFEGD,EF9CFD:@CFC,@DE,C<FFGGG:++,C,:,9=F++DFC+@+@=@4=F:B,=F,C9,,:5B++383=F?D9,8,83>B,B8F,,8,>FE7*>***1<FCF:*,,24<1***2,7>F7*=C*=FCCFE55/CCC5*::/*2*:C8:E+80*;F5ECF*29<<8:):5C8*17***2))21:1:5)/):*+/*2904*)01)0<<*/))1<0))
@M00200:205:000000000-AKKM3:1:1101:6834:4966 1:N:0:1
ATTGGGTATAAAGGGCGCGTAGGCGGTCTTGTAAGTTCCGCGTGAAATCCCCCGGCTCAACCGGGGAATGGCGTGGAAAACTGCGAGGCTTGAGTTCGGGAGAGGGAAGCGGAATTCCCGGTGTAGTGGTGATATGCGTAGATATCGGGAGGAACACCAGTGGCGAAGGCGGCTTTCTGGGCATTTCCTGACGCTGAGACGCGAAAGCGTGGGGAGCGAACCGGATTAGATACCCCCGTA
+
GGGGGGGGGGGGGGGGGGGGGGGGGGGDEFFFGGGGGGGGGGGGGGGGGGGGGGGGGGGGGGGGGGGGFGGGGEFE@FGGGGGGGGEGGGFGGGFGFGGGGGGGGGCEC<FGGGFFG9FGGGG:FGCGGGGGGGFGGGGGGGGGGGGGGGGGGGGGCGFGGGGGGGGGDGGGD588CGGGGGFECCF@FCFGGDGGGG?CEGGGGGGGGGGGGCEGFEEG)7CGFGGFFFBGFCF<)8>E
@M00200:205:000000000-AKKM3:1:1101:24051:4968 1:N:0:1
ATTGGGTTTAAAGCGCGCGCAGGCGGCTCGATAAGACCGGCGTGAAAGCCCCCGGCTCAACCGGGGAGGGTCGTTGGTGACTGTCGGGCTTGAAGACAGCAGGGGCAGGTGGAATTCCCGGTGTAGTGGTGAAATGCGTAGAGATCGGGAGGAACACCCGTGGCGAAGGCGGCCTGCTGGGCTGGTCTTGACGCTGAGGCGCGAAGGCGGGGGGAGCGAACGGGATTAGATACCCGCGTAAG
+
GGGGGGGGGGGGGGGGGGGEGGGGGGGGGGGGGGG9CFGGGGGGGGGGGGGGGGGGGGGGFFGGGGGGEFFGGGGGGGGDFGGDFFGGGGGGGFCGGGGGGGGGGGGGG>F<CCFGGGGGGEC<FFFFGGGGGGFFGGEGGGGGGGGGGGGGGGCFGGGGDCEGGGGGGGGGEGCGG6FGGGGG>EF7CGGGGG<ECFGFGDGEGDGFG*:CEG5D>E88CCEG<7<>764:FFF7@D5:D:
@M00200:205:000000000-AKKM3:1:1101:14226:4978 1:N:0:1
ATTGGGCTTAAAGGGAGCGTAGGCGGATAGTTTAGTCAGAGGTGAAAGCCCAGGGCTCAACCTTGGAATTGCCTTTGATACTGGCTATCTTGAGTATGGAAGAGGTATGTGGAACTCCGAGTGTAGAGGTGAAATTCGTAGATATTCGGAAGAACACCAGTGGCGAAGGCGACATACTGGTCCATTACTGACGCTGAGGCTCGAAAGCGTGGGGAGCAAACAGGATTAGATACCCCAGTA
+
FGGGGGGGGGGGGGGGGGGGGGGGGGGGGGGGGGGGGGGGGGGGGGGGGGGGGGGGGGGGGGGGGGGFGGGGGGGGGGGGGGGGGGGGGGGGGGGGGGGGGGGGGGGGGGGGGGGGGGGGGGGGGGGCGGGGGGGGGGGGGGGGGGGGGGGGGGGGGGGGFGGGGGGGGGGGGGGGGFFGGGGGGGGGGGFGGGGGGGGGGGGG6CD;EGGGGDEGDG?EFFGG;<+34+9CGGF3>DFD
@M00200:205:000000000-AKKM3:1:1101:11008:4989 1:N:0:1
ATTGGGTATAAAGCGCGAGTAGGTGGCCTGTTAAGTGGCGTGTGAAAGCTCACAGCTCAACTGTGAGAGGTCGCGCCAGACTGGCGGGCTTGAGGGTGGCAGAGGGTGATGGAATTCCCGGTGTAGCGGTGAAATGCGTAGATATCGGGAGGAACGCCAGTGGCGAAGGCGGTCACCTGGGCCATCCCTAACACTGATTCGCGAAAGCTGGGGGAGCGAACGGGATTAGCTACCCCCGTAAGA
+
GGGGGGGGGGGGGGGGGGGGGGGGGGGGGGGGGGGGGGGGFGGGGGGGGGGGGGGGGGGGGGGFGGGGGGGGGGGGGGGGGGGGFGGGGGGGGGGGGGGGGGGGGCGGGGGGGGGGGGGGGGGEGGGGGGGGGGGGGGGGGGGGGGGGGGGGGGFGGGEGGFGGGGGGGGGGGGCGG?CGGGGECFFGCCF:FGDGGCFDGGGEE5)9CGGGGGFGFGGCGGGG<CF?@));FFGFF>D5C:A
@M00200:205:000000000-AKKM3:1:1101:25343:5033 1:N:0:1
ATTGGGTGTAAAGCGCGCGTAGGCGGATCATCAAGTCGGGGGTGAAATCCCGGGGCTCAACCCCGGAATGGCCTTCGAGACTGGTGGTCTTGAGTTCGAGAGAGGTGAGTGGAATTCCGAGTGTAGAGGTGAAATTCGTAGATATTCGGAGGAACACCAGTGGCGAAGGCGGCTCACTGGCTCGACACTGACGCTGAGGTGCGAAAGCGTGGGGAGCAAACAGGATTAGCTACCCTGGTA
+
GDEFGGFGEGGGEGGGGGGGGGGGGGGGGGGGGGGGGECFEGFEGGGGGGGGGDGGEGGGGGGGDEGGGGDFFGGGGGGGGGGGCFDFGGFGFGFGGGGFGGCFGGGF?BFF<CFGGGGGECFGFFGGGFDEGFG9FGGGFDCB<FEGGGDDEGGGGEGFFAC:8C@GFFCE88CCE+C8FCFGGGG5F6+<AE7EEEGFGFDEEGGGD=GDEC59;FCCFGFD<GG<6)-*<8:6559C
@M00200:205:000000000-AKKM3:1:1101:25135:5036 1:N:0:1
ATTGGGTATCAAGGGCTCGTAGGCGGTTTGTCGCGTCGGGAGTGAAAACGCCGTTCTTAACACGGCGCTTGCTTCCGATACGGGCAGACTAGAGGTATTCAGGGGAGAACGGAATTCCTGGTGTAGCGGTGAAATGCGCAGATATCAGGAGGAGCACAGGTGGCGAAGGCGGGTCTATGGGCAACAACTGACGCGGAGGAGCGAACGCGTGGGTAGCGAACAGGATTAGCTACCCCCGTAAGCT
+
<FFF8FFCF6FA<,BC<GGG;,,E7@FFGEDF>F@6++8+@7F<EFGFF+@@+6,CD<FFF,<F+@FFE7BF?FEE7BF@F+=F@C=C8A945B@FFDDFFFA?FE7F8>C+3B+:,8F<,38@FCG++8@*@FGGF*5CF:?,@B,F:C:***8<,,,=<::@8<**<8CG51:*+0:E6;2*/;2;EGFGGE)*::EC**=E*/)**22***1>?ECECD*98402*)-0<AC5:D)/*()-
@M00200:205:000000000-AKKM3:1:1101:11861:5051 1:N:0:1
ATTGGGTTTAAAGGGCGTGCAGGCGGTCTGTTAAGTCTAGGGTGAAAGCTCCCGGCTCAACTGGGAGAGGTCCTTGGATACTGGCGGACTTGAGGGAGACAGAGGAGAGTGGAATTCCCGGTGTAGTGGTGATATGCGTAGATATCGGGAGGAACACCAGTGGCGAAGGCGGCTCTCTGGGTCTTACCTGACGCTGAGACGCGAAAGCGTGGGGAGCGAACCGGATTAGATACCCGTGTA
+
GGGGGGGGGGGGGGGGGGGGGGGGGGGGGGGGGGGGGGGGGGGGGGGGGGGGGGGGGGGGGGGGGGGGGGGGGGGGGGGGGGGGGGGGGGGGGGGGGGGGGGGGGGGGGGGGGGGGGGGGGCFFGGGGGGGGGGGGGGGGGGFGGGGGGGGGGGGGGGGGGGGGGGGGGGGGGGGGGGGGGGGGGGGGGGGGGGGGGGGGGGGGGEGGGGGGGGFGBGEGDGGGF3*8F6>FC8?D@DFG
@M00200:205:000000000-AKKM3:1:1101:9085:5066 1:N:0:1
ACTGGGTGTAAAGGGAGCGTAGGCGGATAGTTTAGTCAGAGGTGAAAGCCCAGGGCTCAACCTTGGAATTGCCTTTGATACTGGCTATCTTGAGTATGGAAGAGGTATGTGGAACTCCGAGTGTAGAGGTGAAATTCGTAGATATTCGGAAGAACACCAGTGGCGAAGGCGACATACTGGTCCATTACTGACGCTGAGGCTCGAAAGCGTGGGGAGCAAACAGGATTAGATACCCTAGTA
+
GGGGGGGGGGGGGGGGGGGGGGGGGGGGGGGGGGGGGGGGGGGGGGGGFGGFGGGGGGGGGGGGGGGGGGGGGGFGGGGGDGGGGGGGGGGGFGGGGGGGGGGGGGGGGGGGGGGGGGGGGFFFFGGGGGGGGGGGGFGGGGGGGDGGGGGGGGGGGGGGGGGCEGGEFFGGGGGG>EGGGGGCFFFFFGGFGGGGGGGGCFEDGD4*CECFGGFG:CCGFFGGDCFEFFCDC,B6FFCG
@M00200:205:000000000-AKKM3:1:1101:18392:5083 1:N:0:1
ACTGGGTTTAAAGAGCTCGTAGGCGGCTCAGTAAGTCGGGTGTGAAACCCCCGGGCTCAACCCGGGGATGCCACCCGATACTGCTGTGGCTGGAGTCCGGTAGGGGAGCGTGGAATTCCTGGTGTAGCGGTGAAATGCGCAGATATCAGGAGGAACACCAGCGGCGAAGGCGGCGCTCTGGGCCGGTACTGACGCTGAGGAGCGAAAGCGTGGGGAGCGAACAGGATTAGATACCCTGGTA
+
GGGGGGGGGGGGGGGGGGGGGGGGGGGGGGGGGGGGGGGGGGGGGGGGGGGGGGGGGGGGGGEGGGGGGGGGGGGFGGGGGGGGGGGGGGGGGGGGGGGGGGGGGGGGGGGGGGGGGGGGGGGGGGGGEGGGGGGGGGGGGGGFGCFGGGGGGGGGGGGGGGGGGGGGFGFGCEGG*AEFGFGGG5?EEFGFGGGGDGGGGGGGEGGGGGGGGG57>ECEDDCF?CF9F74*AC8<47>7>
@M00200:205:000000000-AKKM3:1:1101:10630:5086 1:N:0:1
ATTGGGTTTAAAGCGCGTGCAGGTGGCGCGGTAAGTTGGATGTGAAATCTCCCGGCTCAACTGGGAGAGGTCATTCAATACTACCGTGCTTGAGAGCAGAAGAGGAAGATGGAATTCCCGGTGTAGTGGTGAAATGCGTAGATATCGGGAGGAACACCAGTGGCGAAGGCGATCTTCTGGTCTGTTTCTGACACTCAGACGCGACAGCTAGGGTAGTAAACGGGATTAGATACCCTCGTA
+
GGGGGGGGGGGGGGGDGFFEGGGGGGGGDGGGGGGGGGGGGGGFGGGGGGGGGGGGGGGGGGGGGGGGGGGGGGDGGGGGGGGF<FFGGGGGGGGGGGGGGGGGGFGGGGGGGGGGDFFGGGGGFGFGGGGGGGGGGGGGGGGGFFGDEGGGGGGGGGGGGGFGGGGGGGGGEGGGGGGGGGGGGGGGGGGGGGGGGFGGGDGCEGCFFGGF@EFG8ECF>5=C?GGFFFFGGGC0)7<E
@M00200:205:000000000-AKKM3:1:1101:7699:5087 1:N:0:1
ATTGGGTGTAAAGGGAGCGTAGGCGGATAGTTTAGTCAGAGGTGAAAGCCCAGGGCTCAACCTTGGAATTGCCTTTGATACTGGCTATCTTGAGTATGGAAGAGGTATGTGGAACTCCGAGTGTAGAGGTGAAATTCGTAGATATTCGGAAGAACACCAGTGGCGAAGGCGACATACTGGTCCATTACTGACGCTGAGGCTCGAAAGCGTGGGGAGCAAACAGGATTAGATACCCGTGTA
+
GGGGGGCGFGGGGGEEEGGGGGGGGGCGGFEGGGGGGGGCFCFGGGGG8FCFGGGGGGGFGGGGGGGGGFGGGGGGGGGGGGDEGFGGGGGFC8CEFGGGFCGGGGGGGGGGGGGGGGGDCFFGGGFFGGDFFFFGA7FFGGDFGGGGCBFGGGGGGDFG<FFGGDGG@FGGCEEFGGFGGDDFGGFFGGGGGGGCEGGGFGGGGD5CG7CFDG3)>FGFD4@D=7+./;<F?FGGEDFG
@M00200:205:000000000-AKKM3:1:1101:23658:5115 1:N:0:1
ACTGGGCTTAAAGAGCGTGTAGGCGGCCAGACAGGTCCGTTGTGAAAACTCGAGGCTCAACCTCGAGACGTCGATGGAAACCGTCGGGCTAGAGTCCGGAAGAGGAGAGTGGAATTCCTGGTGTAGCGGTGAAATGCGCAGATATCAGGAGGAACACCCGTGGCGAAAGCGGCTCTCTGGGACGGTACTGACGCTGAGACGCGAAAGCGTGGGGAGCGAACAGGATTAGATACCCGCGTAAGA
+
GGGGGGGGGGGGGGGGGGGGGGGGGGGGGGGGGGGGGGGGGGGGGGGGGGGGGGGGGGGGGGGGGGGGGGGCGGGGGGGGGGGGGGGGGGGGGGGGGGGGGGGGGGGGGGGGGGFGGGGGGFGGGGGEGFFGGGGGGGGGGGGGGGFGFGGGGGGFGGGGGEGDGGGGGFGGGCGGGGFGGFGGGGDG7CFGGC3CGGGFGGEE?EDCC5CEGGBDFGEE57FG?C7<FB4DFFC<)<>=<:6
@M00200:205:000000000-AKKM3:1:1101:20569:5122 1:N:0:1
ATTGGGCTTAAAGCGCGTGCAGGTGGCCTGGTAAGTTAGGCGTGAAATCTCCCGGCTCAACCGGGAGAGGTCGTTTAATACTAACGGACTCGAGAGCAGCAGAGGAAGCTGGAATTCCCGGTGTAGTGGTGAAATGCGTAGATATCGGGAGGAACACCAGTGGCGAAGGCGAGCCTCTGGTCTGTATCTGACACTCAGACGCGACAGCTAGGGTAGTAAACGGGATTAGATACCCGGGTA
+
GGGGGGG9FGGGGDGG:8C-DFG6FG8,CF,;,,CF,,C,6@FGGGGGG9F,6CGGGGGGG,++@+@,6,9C+6,,4CFGG9,5C,4,@F,DFG8F+,B,BF,BFG<,,BFGGGGGGG<FGGGGGG,FGGGFGGGGGG3CFGGGGGDGGGGGGGGGGG*DFGGGGGGGGGG8*1*<CFGG<F,2,,,>CGGG+CC*<F9<>DGG*CDG62CGG*9D/0<CG3EGFDFFFF<GGEG:57DG
@M00200:205:000000000-AKKM3:1:1101:25112:5129 1:N:0:1
ATTGGGTTTAAAGGGCGCGTAGGCGGCGCGAGGAGTCGGGGGTGAAAGTCCGGGGCTCAACCCCGGATCGGCCTTCGAGACTCTCGCGCTGGAGCACAGTAGAGGCGGGTGGAATTCCGGGTGTAGCGGGGGAATGCGTAGAGATCCGGAAGAACACCGGTGGCGAAGGCGGCCCGCTGGGCTGTGGGTGACGCCGAGGCGCGACCGCGTGGGGAGCAAACAGGATTAGATACCCCAGTAAGG
+
GGGGGGGGGGGGGGGGGGGGGGGGGGGGGGGGGGGGGGGGGGGGGGGGGGGGGGGGGGGGGGGGGGGGGGGGGGGGGGGGGEFGGGGGGGGGGGGGGGGGGGGGGGGGDE<F<FFFFFCGG:F1<F9CE*:E588@:E888/<+:<CFG5E5@E8?:E>C5>GCC8CCECCG8CEC5:CEG8CE@F6*27588/)2:8E*2<5***)/*/*:5E)97CEC5C8D(**4**)0<@+C)0)+7))
@M00200:205:000000000-AKKM3:1:1101:20481:5139 1:N:0:1
ACTGGGCTTAAAGGGCGCGTAGGCGGCGCGACAAGGCGGCGGTGAAAGTCCGGGGCTCAACCCCGGATCGGCCGTGGCGACTGTCGCGCTGGAGCACAGTAGAGGCGGGTGGAATTCCGGGTGTAGCGGGGAAATGCGCAGATATCGCCAGGAACGCCGGTGGCGAAGGCGACTGGCTGGGCCGAACCTGACGCTGGGGGGCGGAAGGCAGGGGAGCGAACCGGGTTAGGTAACCCAGGAAGG
+
GGGGGGGGGFGGGGGGGGGGGGGGGGGGGGGGGGFGGGGGGGGGGGGGGGGGGGGEGGGFFGGGGGGGGGGGGEGGGGGEGGEGGGGGGEGGGFFFGGGFGFGGGGGGDCCG<CCGGGCEG5C/<::8?8EEGG+<:C:ECC6CC:EE*;8FCG8;8C8C*:E:?5C8C*:88?CF*08CC8CE/*1C=C0+**1C*2:*/):*2:5**21?EG3C)*/8)1*9(/*()).2+3CF>;)29.,
@M00200:205:000000000-AKKM3:1:1101:24203:5152 1:N:0:1
ACTGGGTTTAAAGCGTGTGTAGGCGGATGCCTAAGTACCTTGTGAAATCCCACGGCTTAACCGTGGAACTGCTTGGTATACTGGGTGTCTTGAGCCACTTAGGGGCTACCGGAACAAATGGTGGAGCGGTGAAATGCGTAGATATCATTTGGAACGCCAATGGTGAAAACAGGTAGCTGGGAGTGTGCTGACGCTGAGACACGAAAGCCAGGGGAGCGAACGGGATTAGATACCCCAGTA
+
GCFGGGGGGGGGGGGGGEGGGGGGCG7+@EFCFGGEFDF@AFGGGGGGGGGGFEEGGGFGGGD:FFGFGGGGFEECFG9FGGG<@CFGGGGDGGCFEECAFGGDGEEBE@CGGGDG,EDFGGGEFGGGEEGGGGGGGCFGGGGFDCACD=3DFDFEGG>GGCGFFGGECECFC;EGGCGGEFGG:EDFGFFG>*;>>EEE?FGCEE4D,,:<CED58=E=D3E*6C52?FA>CCC*85;?
@M00200:205:000000000-AKKM3:1:1101:10170:5164 1:N:0:1
ACTGGGCATAAAGAGCGCGCAGGCGGTCGTTCAAGTCGCGTGTGAAAGCCCCCGGCTCAACTGGGGAGGGTCACGCGATACTGATCGACTCGAAGGCAGGAGAGGGTAGTGGAATTCCCGGTGTAGTGGTGAAATGCGTAGATATCGGGAGGAACACCAGTGGCGAAGGCGACTACCTGGCCTGTTCTTGACGCTGAGGCGCGAAAGCTAGGGGAGCAAACGGGATTAGATTACCCGTGTA
+
GGGGGGGGGGGGGGGGGGGGGGGGGGGGGFGGGGGGGGGGGGGGGGGGGGGGGGGGGGGCGGGGGGGGGGGGGGGGGGGGGGGGGGGGGGGGGGGGGGGGGGGGGGGGGGGGGGGGGGGGGGGGGGGGGGGGGGGGGGGGGGGGGGGGGGGGGGGGGGGGGGGGGGGGGGGGGGGGGGGGGGGGGGGGGGGGGGGGGGGFGCCEGGGGGGEGGGFGFFGGGGGD?DDB?F<FGGGGF>BGG
@M00200:205:000000000-AKKM3:1:1101:15379:5166 1:N:0:1
ATTGGGCTTAAAGCGCGTGTAGGCGGTCCGTTAAGTCGGATGTGAAATCTCTGGGCTTAACCCAGAAATTGCATCCGATACTGGCGGACTTGAGGACGGTAGAGGTCGGTGGAATTCCCGGTGTACCGGTGAAATGGGCAGATATCGGGAGGAACACCAGTGGCGAAGGCGGCCGACTGGGCCGATCCTGACGCTGAGACGCGAAAGCCAGGGGAGCGAACCGGATTAGATACCCTCGTAAGA
+
GGGGGGGGGGGGGGGGGFGGGGGGGGEEGGGCEGGGGGGGGGGGGGGGG9FFGGGGGGGGFGGGGGGGGGGGGGGGGGGGGGGGGGGGGGGGGFFGGGGGGDGFEGGGG7:FGGGGGGGGGGGGGGGDEGGEGGGGGGGGGGGFFGGGGGDGGGGGGGGFGGGGGFGGGFEDEGGEGCEFGGGG>EGGFD:CC=DGE@CGEDGEGEDGFC>>CCDDB=CGGGG32552?*.2+<A>7>FG4,)
@M00200:205:000000000-AKKM3:1:1101:25670:5204 1:N:0:1
ATTGGGCTTAAAGGGCGCGTAGGCGGCCTTGTCAGTCAGACGTGAAATCCCCAGGCTCAACCTGGGAACTGCGTCCGATACTGGATGGCTTGAATTCGGGAGAGGGATGCAGAATTCCAGGTGTAGCGGTGAAATGCGTAGATATCTGGAGGAATACCGGTGGCGAAGGCGGCATCCTGGACCGGCATTGACGCTGAGGAGCGAAAGCCAGGGGAGCAAACGGGATTAGATACCCCGGTA
+
GGGGGGGFFGGGGGGGGGGGGGGGGGD:CFCE@FGGGGGGGGGGGGGGGGGGFGGGGGGGGGFGGGGFFGEGEG@EGGFEGGGGGGG@FGGGGFGGGGGCFGGGGGGCFGGGGGGGGGGGGGGGGGGGGGGGGEGGGGEGGGGGGGGGGGGGGG,FCFGFGGGGGGGDGGGGGDCF:CGGCF0:8EG*=FGG=EGGGGG?EGGGGGDF27CFED:<BCG6DCGG<55<=F>GG<EG>:>C
@M00200:205:000000000-AKKM3:1:1101:12350:5211 1:N:0:1
ATTGGGTTTAAAGGGCGCGTAGGCGGCCTTGTCAGTCAGACGTGAAATCCCCAGGCTTAACCTGGGAACTGCGTCTGATACTACAAGGCTGGAGTTCGGGAGAGGAATGTGGAATTCCAGGTGTAGCGGTGAAATGCGTAGATATCTGGAGGAACACCGGTGGCGAAGGCGGCATTCTGGACCGAAACTGACGCTGAGGCGCGAAAGCCAGGGGAGCAAACGGGATTAGATACCCCAGTA
+
GGFGGGGGGGGGGGGGGGGGGGGGGGGGGGGGGGGGGGGGGGGGGGGGGGGGGGGGGGGGGGGGGGGGGGFGGGGGGGGGGGGGGGGGGGGGGFFFGGGGGGGGGGGGGGGGGGFGGGGGFFGGCFGGGGGGGFGGGGEGEEGEFGGGGGGGGGGGGGGGGGGGGGGGGGGGGGGGGGGFGGFGGGGGFGGFEGGGGFFGGGGGGGGCCGFGGG3CDGG+778C?DF?9*:7<CFDD@6?
@M00200:205:000000000-AKKM3:1:1101:8262:5217 1:N:0:1
ACTGGGTATAAAGGGCGCGTAGGCGGCCATGCGTGTCTTCCGTGAAATCCCTCGGCTCAACCGAGGACGTGCGGAAGAAACTGCAAGGCTCGAGTCCAGAAGAGGGGGGCGGAATTCCCAGTGTAGCGGTGAAATGCGTAGATATTGGGAGGAACACCGGTGGCGAAGGCGGTCCCCTGGGCTGGTACTGACGCTGAGGCGCGAAAGCGTGGGGAGCGAACAGGATTAGATACCCCCGTAAGA
+
GGGGGGGGGGGGGGGGGGGGGGGGGGGGGGGGGGGGGGGGGGGGGGGGGGGGGGGGGGGGGGGGGGGGGGGGGGGGGGGGGGGGGGGGGGGGGGGGGGGGGGGGGGGGGGGGGGGGGGGGGFGGGGGGGGGGGGGGGGGGGGGGGGGGGGGGGCEGGGGGGEDGGGGGGGGGGDGGGGGGGGGGGGGGGGGGGGDGGGGGCGEG5EGGGGGGGEDDFGGGGDGFFCF>FFDGGFEGDFFGGBF
@M00200:205:000000000-AKKM3:1:1101:21440:5217 1:N:0:1
ATTGGGTGTAAAGGGAGCGTAGGCGGATAGTTTAGTCAGAGGTGAAAGCCCAGGGCTCAACCTTGGAATTGCCTTTGATACTGGCTATCTTGAGTATGGAAGAGGTATGTGGAACTCCGAGTGTAGAGGTGAAATTCGTAGATATTCGGAAGAACACCAGTGGCGAAGGCGACATACTGGTCCATTACTGACGCTGAGGCTCGAAAGCGTGGGGAGCAAACAGGATTAGATACCCTTGTA
+
GGGGGGGGGGGGGGGGGGGGGGGGGGGGGGGGGGGGGGGGGGGGGGGGGGGGGGGGGGGGGGGGGGGGGGGGGGGGGGGGGGGGGGGGGGGGGGGGGGGGFFGGGGGGGGGGGGGGGGGGGGGGGGGGGGGGGGGGGGGGGGGGGFGGGGGGGGGGGGGGGGGGGGGGGGGGGGGGGGGGGGGGGGGGGGGGGGGGGGFGGGGGFCDCEGDGGDFG3=EFGGGFFFGEAA<+9<C48AFG
@M00200:205:000000000-AKKM3:1:1101:10200:5230 1:N:0:1
ACTGGGTGTAAAGGGAGCGTAGGCGGATAGTTTAGTCAGAGGTGAAAGCCCAGGGCTCAACCTTGGAATTGCCTTTGATACTGGCTATCTTGAGTATGGAAGAGGTATGTGGAACTCCGAGTGTAGAGGTGAAATTCGTAGATATTCGGAAGAACACCAGTGGCGAAGGCGACATACTGGTCCATTACTGACGCTGAGGCTCGAAAGCGTGGGGAGCAAACAGGATTAGATACCCCTGTA
+
GGGFGGGGGGGGGGGGGGGGGGGGGGGGGGGGGGGGGGGGGGGGGGGFFGGGFGGGFGGGGGGGGGGGGGGGGGGGGGGGGGGGGGGGGGGGFGGGGGGGGGGGGGGGGGGGFFGFGGGGGFDFFGGGGGGGCEAFFGFGGGGGGGGGGGGGGGGDFGGGGGGGGGEGGGGGGGGGGGGGGGGGGGGG7FFGGGGGGGDFCGEGFEGFGGGGGGFDEGFGGGGGFC>EFFFFC?CGFFAF
@M00200:205:000000000-AKKM3:1:1101:16077:5233 1:N:0:1
ATTGGGTGTAAAGGGCTCGTAGGCGGTTTGTCGCGTCGGGAGTGAAAACCAGGTGCTTAACACCTGGCTTGCTTTCGATACGGGCAGACTGGAGGTATGCAGGGGAGAACGGAATTCCTGGTGTAGCGGTGAAATGCGCAGATATCAGGAGGAACACCGGTGGCGAAGGCGGTTCTCTGGGCATTACCTGACGCTGAGGAGCGAAAGTGTGGGGAGCGAACAGGATTAGATCCCCTGGTA
+
FFEFGFFGGGGGGGGGGGGGGGGGGGGGEFGGGGGFGGGGGGEGGGGGGGGGGAEGFGGGCFFEGGGGGGGDGGGG@FFGGGGGGGFFGGGGGGGGGGGGGGGGGGGGGFGGDEGGGGGGGGGFGGG:FFCFCCCFGGGGEGFDDGGGGEGGDCGGGGGGEGGGGG@FGGGGGCEGGCGGGGFGGGG+A7CCEC3*8:8EGFGGG5C*<<FGCEBDEGGCDGFG:DG?FFB*+2;DF39C
@M00200:205:000000000-AKKM3:1:1101:24105:5234 1:N:0:1
ATTGGGTGTAAAGGGCGCGTAGGCGGGATGGCAAGTCGGTCGTGAAATCCTTCGGCCCAACCGAAGAACGTCGGCCGATACTGCCGTTCTTGAGGGATGCAGAGGAGACTGGAATTCCCGGTGTAGCGGTGAAATGTGTAGAGATCGGGAGGAACACCGGTGGCGAAGGCGGGTCTCTGGGCATTTCCTGACGCTGAGGCGCGAAAGCGTGGGGAGCAAACGGGATTAGATACCCGAGTAAGA
+
GGGGGGGGGGGGGGGGGGGCGGGGGGGGGGGGGGGGGGGGGGGGGGGGCGFGGGGGDGGGGGGGGGGGGGGGGG7=FFCGGGG9EFGGGGGGGGGGGFGGGGGGGGDCFFFGGGGGGCEGGGGGGGGGGGGGGGGGFFGGGGGGGGC:FGGGGGGDFGE@EEGGGGGGGEEGCE:6EGGGGCC6FEEFGG<6C55CE5CECDEGGGCCEGGGGC:5BGGGGDGG<DDBFF<FGEFD@EFGGFF
@M00200:205:000000000-AKKM3:1:1101:9163:5237 1:N:0:1
ACTGGGCGTAAAGGGCGCGTAGGCGGCCACCGCAAGTCGACTGTGAAATCTCCGGGCTTAACTCGGAAAGGTCAGCCGATACTGCGGGGCTAGAGTGCAGAAGGGGCAACTGGAATTCTCGGTGTAGCGGTGAAATGCGTAGATATCGAGAGGAACACCTGCGGCGAAGGCGGGTTGCTGGGCTGACACTGACGCTGAGGCGCGAAAGCTAGGGGAGCGAACGGGATTAGATACCCGTGTA
+
GGGGGGGGGGGGGGGGGGGGGGGGGGGGGGGGGGEFFGGGGGGGGGGGGGGGGGGGGGGGGGGGGGGGGGGGGGFGGGGGGGGGGGGGGGGGGGGGGGGGGGGGGDGGGGGGGGGGGGGGGGGGGGGGGGGGGFGGGGGGGGGGGGGGGGGGGGGGGGEDGGGEGGGGGGGGGGGGGGGGGGGGGGGGGGGGGGGGGGGGGGGGGGGGGFGGGGFGFGG=CDGGFD)3@FFFCFG7>)<FC
@M00200:205:000000000-AKKM3:1:1101:4604:5286 1:N:0:1
ATTGGGTGTAAAGGGCTCGTAGGCGGTTTGTCGCGTCGGGAGTGAAAACGCCGTGCTTAACACGGCGCTTGCTTCCGATACGGGCAGACTAGAGGTATTCAGGGGAGAACGGAATTCCTGGTGTAGCGGTGAAATGCGCAGATATCAGGAGGAACACCGGTGGCGAAGGCGGTTCTCTGGGAATGACCTGACGCTGAGGAGCGAAAGTGTGGGGAGCGAACAGGATTAGATACCCGGGTA
+
GFGGGGGGGGGGGGGGGGGGGGGGGGFGGGGGGGGGGGGGGGGGGGGGGGGGGGGGGGGGGGGGGGGGGGGGGGGGGGGGGGGGGGGGGGGGGGGGGGGGGGFGGDGGGGGGGGGGEGGGGGGGGGGGGGGGGGGGGGEGGGGGGGFFFCBGFGGGGGGGGGGGGGGGGGEGGGGGGGFGCGGDGGGFFGGFEGGGGGGCEFGGECDFGGGGGGFD@GEDDGGG:GFDFFF>0<ECBFFG
@M00200:205:000000000-AKKM3:1:1101:17236:5290 1:N:0:1
ATTGGGTTTAAAGGGCGCGTAGGCGGCCTCCGCAAGTCAATTGTGAAATCTCCGGGCTTAACTCGGAAAGGTCAACTGATACTGCGGGGCTAGAGTGCGGAAGGGGCAACTGGAATTCTCGGTGTAGCGGTGAAATGCGTAGATATCGAGAGGAACACCTGCGGCGAAGGCGGGTTGCTGGGCCGACACTGACGCTGAGGCGCGAAAGCTAGGGGAGCGAACGGGATTAGATACCCGGGTA
+
GGGGGGGGGGGGGGGGGGGGGGGGGGGGGGGGGGEGGGGGGGGGGGGGGGGGGGGGGGGGGGGGGGGGGGGGGGGGGGGGGGGGGGGGGGGFGGGGGGGGEGGGGGGGGGGGGGGGGGGGGGGGGGGGGGGGGGGGGGGGGGGGGGGGGGGGGGGGGGGGGGGGGGGGGGGGGGGGGGGGGGGGGGGGGGFGGGDCGCFGGGGC5CDDECFGGG:CBE>8>DGGFGG?4@AGFGFFEFFGD
@M00200:205:000000000-AKKM3:1:1101:14096:5298 1:N:0:1
ATTGGGTTTAAAGGGCGCGTAGGCGGCCACCGCAAGTCGACTGTGAAATCTCTGGGCTTAACCCAGAACGGTCAGCCGATACTGCGGGGCTAGAGTGCAGAAGGGGCAACTGGAATTCTCGGTGTAGCGGTGAAATGCGTAGATATCGAGAGGAACACCTGCGGCGAAGGTGGGTTGCTGGGCTGACACTGACGCTGAGGCGCGAAAGCTAGGGGAGCGAACGGGATTAGATACCCCTGTA
+
GGGGGGGGGGGGGGGGGGGGGGGGGGGGGGGGGGGGGGGGGGGGGGGGGGGGGGGGGGGGEFCFGGGGGGGGGGGGGGGGGGGGGGGGGEGGGGGGGGGGGGGGGGGGGGGGGGGGGGGGGGGGGGGGGGGGGGGGGGGGGGGGF<EGGGGGGGGGGGGGGGGGGGGGGGGGGGGGGGGGGGGGGGGEFGGGGGG=EGGGGD=EGGGGGGGGGGFDFGGG<CEDB<)3?FFGGFF4@FFC>
@M00200:205:000000000-AKKM3:1:1101:9945:5300 1:N:0:1
ACTGGGCGTAAAGGGAGCGTAGGCGGATAGTTTAGTCAGAGGTGAAAGCCCAGGGCTCAACCTTGGAATTGCCTTTGATACTGGCTATCTTGAGTATGGAAGAGGTATGTGGAACTCCGAGTGTAGAGGTGAAATTCGTAGATATTCGGAAGAACACCAGTGGCGAAGGCGACATACTGGTCCATTACTGACGCTGAGGCTCGAAAGCGTGGGGAGCAAACAGGATTAGATACCCGAGTAAGA
+
GGGGGGGGGGGGGGGGGGGGGGGGGGGGGGGGGGGGGGGGGGGGGGGGGCGGGGGGGGGGGGGGGGGGGGGGGGGGGGGGGGGFGGGGGGGGGGGGGGGGGGGGGGGGGGGGGGGGGGGGGGGGGGGGGGGGGGGGGGGGGGGGDFGGGGGGGGGGGGGGGGFGGGGGGGGGGGGGGGGCFGCFGGGGDGFGGGGGGGFG>FEGCEDGGGGGGGFDDCGGFGGGFGFFFFFGGGFCBFFGGFA
@M00200:205:000000000-AKKM3:1:1101:12173:5312 1:N:0:1
ACTGGGCGTAAAGCGCACGTAGGCGGATCTTTAAGTCAGGGGTGAAATCCCGGAGCTCAACTCCGGAACTGCCTTTGATACTGGGGATCTCGAGTCCGGGAGAGGTGAGTGGAACTGCGAGTGTAGAGGTGAAATTCGTAGATATTCGCAAGAACACCAGTGGCGAAGGCGGCTCACTGGCCCGGTACTGACGCTGAGGTGCGAAAGCGTGGGGAGCAAACAGGATTAGATACCCGAGTA
+
GGGGGGGGGGGGGGGGGGGGGGGGGGDGGGGGGGGGGGGGGGFGGGGGGGGGGGGGGGGGGGGGGGGGGGGGGGGGGGGGGGGGGGGGGGGGGGGGGGEGGGGGGGGGGGGGGGGGGGGGGFEDGGGGGGGGGGGFGFGGGECGGFGGGGGGGGGGGGGGGGGGGGEGGGGGGGGGGGGGGGGGGGGGGGGGGGGGGGGGGGGGGEDFG:EEGGBGFGFFFGFG<F7<FFAGGEGDEFFG
@M00200:205:000000000-AKKM3:1:1101:8095:5315 1:N:0:1
ATTGGGCTTAAAGTGTGCGCAGGCGGCGTCGCAAGTCGAGTGTGAAAGCCCCGGGCTTAACTTGGGAATTGCGCTCGAAACTACGGTGCTGGAGTGTGGCAGAGGAAGGTGGAATTCCACGTGTAGCGGTGAAATGCGTAGAGATGTGGAGGAACACCGATGGCGAAGGCAGCCTTCTGGGCCAACACTGACGCTCATGCACGAAAGCGTGGGGAGCAAACAGGATTAGATACCCTCGTA
+
GGGGGGGGGGGGGGGGGGGGGGGGGGGGGGGGGGGGGGGGGGGGGGGGGGGGGGGGGGGGGGFAFGGGGGGGDGGGGGGGGGGGGGGGGGGGGG@FFFGGFGGGGGGGGGGGGGGFGGGGGGGGGGGGGGGGGGGGGGGGGGGCGBFGGGGGGGGGGGCGGGGGGG8FCFGEGGGFGGGGGGFGGGGGGD9F=EGGGFGCGGG5C:CFGGDGG8>DBF6<CF6*3>F>@=A:FGG=@F@E
@M00200:205:000000000-AKKM3:1:1101:19722:5318 1:N:0:1
ATTGGGCATAAAGGGTGCGTAGGCGGCTTTGCAAGTCTGATGTGAAATCTCCAGGCCCAACCTGGAAATGGCATTAGAAACTGCGGAGCTGGAGGCTTGGAGGGGGAACTGGAATTCTCGGTGTAGCAGTGAAATGCGTAGAGATCGAGAGGAACACCAGTGGCGAAGGCGAGTTCCTGGACAGTTCCTGACACTGAGGCACGAAGGCCAGGGGCGCAAACGGGATTAGATACCCCTGTAAGA
+
GGGGGGGGGGGGGGGFDGGGGGGGGGGGGG<<FGGGGGGGGGGGGGGGGFGGAFFG@FGGGGGGGGGGGDFGGGGFCGGGGGGGFGGGGG?CFF7F<,=7,BFFGGEFGGGGFGFGGFGFGGGGGGGGFEGGGGGGGGGEGEGGGC+3@FGGG@FGGGGGGGGGGGDGDGGGDG7,DF;C8FDGFFGGFFFFCGGFGGG=57C8B5DC:58FCC))7E5CGDED?DGFFFFFGGG3;FFECA<
@M00200:205:000000000-AKKM3:1:1101:15094:5329 1:N:0:1
ATTGGGCGTAAAGGGCGCGTAGGCGGCCTTGTAAGTTGGGGGTGAAAGCCCGTGGCTCAACCACGGAATTGCCTTCGATACTGCTTGGCTTGAGACCGGAAGAGGTGAGTGGAACTGCGAGTGTAGAGGTGAAATTCGTAGATATTCGCAAGAACACCAGTGGCGAAGGCGGCTCACTGGTCCGGATCTGACGCTGAGGCGCGAAAGCGTGGGGAGCAAACCGGATTAGATACCCCAGTAAGA
+
GGGGGGGGGGGGGGGGGGGGGGGGGGGGEEGGGGGGFGGGEGGGGGGGGGGGG=FGGGGGGGGGGGGDFGGGGGGGGGGGGGGGFGFGGGGGGFAFGGDGGCGDFFFGGFGGGGGGFGDEEGGGFGGGGGGGGGFFGGGECEGGGGGGDDFEGGGFGGGGGFFGGGGDGGDDGEGGGGGGGFGGG51CFGCFGEGGEFFFGGGEGGDFEEGGGD@DFGCFF**11<D?F?>>CEF7:>FGG>F
@M00200:205:000000000-AKKM3:1:1101:19615:5333 1:N:0:1
ACTGGGCTTAAAGGGCGCGTAGGCGGGATGGCAAGTCAGTCGTGAAATCTCTCGGCTCAACCGAGAAACGTCGGCTGATACTGCCGTTCTTGAGGGATGCAGAGGAGACTGGAATTCCCGGTGTAGCGGTGAAATGTGTAGAGATCGGGAGGAACACCGGTGGCGAAGGCGGGTCTCTGGGCATTTCCTGACGCTGAGGCGCGAAAGCGTGGGGAGCAAACGGGATTAGATACCCCAGTA
+
GGGGGGGGGGGGGGGGGGGGGGGGGGGGGGGGGGGGGGGGGGGGGGGGGGGFGGGGGGFGGGGGGGGGGGGGGGGGGGGGGGGGGGEGGGGGFGGGGGGGGGGFGGGGGGGFGGDDFGGGGGGGGGGGGGGGFGGGGGGGGGGGGGGGGGFEGGGGGGGGGGGGGGGGGGGGGGDGGGGGGGGGGFGGGGGGGGGGGGGGGGGEGGGGGCGGGGFGFGGGGGD56)7)9F9CCGGGFFFG
@M00200:205:000000000-AKKM3:1:1101:7710:5345 1:N:0:1
ATTGGGTTTAAAGGGAGCGTAGGCGGATAGTTTAGTCAGAGGTGAAAGCCCAGGGCTCAACCTTGGAATTGCCTTTGATACTGGCTATCTTGAGTATGGAAGAGGTATGTGGAACTCCGAGTGTAGAGGTGAAATTCGTAGATATTCGGAAGAACACCAGTGGCGAAGGCGACATACTGGTCCATTACTGACGCTGAGGCTCGAAAGCGTGGGGAGCAAACAGGATTAGATACCCTCGTA
+
GGGGGGGGGGGGGGGGGGGGGGGGGGGGGGGGGGGGGGGGGGGGGGGGGGGGGGGGGGGGGGGGGGGGGGGGGGGGGGGGGGGGGGGGGGGGGGGGGGGGGGGGGGGGGGGGGGGGGGGEGGGGGGGGGGGGGGGGGGGGGGGGGGGGGGGGGGGGGGGGGGGGGGGGGGGGDDEGGGGFGGFGGGGGFDFGGGGGGEGFF;ECGGGGGGGGGGFGEFGGFFFG?GGFFFC:EFGCAFF5
@M00200:205:000000000-AKKM3:1:1101:20109:5356 1:N:0:1
ATTGGGTTTAAAGCGTACGCAGGCTGTCTCGTAAGTCGGGTGTGAAAGCCCGGGGCTCAACCCCGGAATTGCGCCCGAGACTGCGGGGCTTGAATTCGGGAGAGGGAAGCGGAATTCCTGGTGTAGAGGTGAAATTCGTAGATATCAGGAGGAACACCGGTGGCGAAAGCGGCTTCCTGGCCCGACATTGACGCGCATGTACGAGAGCGTGGGGAGCAAACAGGATTAGATACCCTAGTA
+
GGGGGGGGGGGGGGGGGGGGGGGGGGGGGGGGGGGGGGGGFGGGGGGGGFGGGGGGGGGGGGGGGGGGGGGGGGGGGGGGGGGGGGGGGGGGGGGGGGGGGGGGGGEGGGGGGGGGGGGGGFEFGGGGGGGGGGFGGFGGGGGGFEGGGGGGGCFFEGGGGGGGGGGGGGGG>58EFGGGGGFEGG>EGGGGGG)>CCEGFDFGDCDGGGGGGGFGFGGGCGGGFGFBFFBGF@C4?FBG
@M00200:205:000000000-AKKM3:1:1101:8660:5358 1:N:0:1
ATTGGGCTTAAAGGGAGCGTAGGCGGACATTTAAGTCAGGGGTGAAATCCCGGGGCTCAACCTCGGAATTGCCTTTGATACTGGGTGTCTTGAGTATGGAAGAGGTATGTGGAACTCCGAGTGTAGAGGTGAAATTCGTAGATATTCGGAAGAACACCAGTGGCGAAGGCGACATACTGGTCCATTACTGACGCTGAGGCTCGAAAGCGTGGGGAGCAAACAGGATTAGATACCCCGGTA
+
GGGGGGGGGGGGGGGGGGGGGGGGGGGGGGGGGGGGGGGGGGGGGGGGGGGGGGGGGGGGGGGGGGGGGGGGGGGGGGGGFGGGGGGGGGGGGGGGGGGGGGGGGGGGGGGGGGGGGFGGGGGGGGGGGGGGGGFGGGGGGGGGCFGFGGGGGGGGGGDDGGGGDGGGGGGGGDGGGGGGCGGFGGGGFGGGGGGGGCD5CFGGGGDGEECFGGBCDGG@<C6C?FFDFF>DGGFGFFFG
@M00200:205:000000000-AKKM3:1:1101:25074:5365 1:N:0:1
ACTGGGTTTAAAGGGTGCGTAGGCGGCCCTGTAAGTCAGTGCTGAAATATCCCAGCTTAACTGGGAGGGTGGCATTGATACTGCGGGGCTAGAGTACAGATGAGGTAGGCGGAATTGACGGTGTAGCGGTGAAATGCTTAGATATCGTCAAGAACACCTATAGCGAAGGCAGCTTACTAGGCTGTAACTGACGCTGAGGCACGAAAGTGTGGGGATCAAACAGGATTAGATACCCTGGTA
+
GGGGGGGGGGGGGGGGGGGGGGGGGGGGGGGGGGGGGGGGGGGGGGGGGGGGGGGGGGGGGGGGGGGGGGGGGGGGGGGGGGGGGGGGGGGGGGGGGGGGGGGGGGGGGGGGGGGGGGGGGGGGGGGGGGGGGGGGGGGGGGGGGGGFFGGGCFGGGGGGGGGGGGGGGGGGGGGGGFFGGGGFGGFGGGGGGGGGGGGGEGCECEGFFGFGGGFCFFGGGGGGBGGFF?<CG<C745@G
@M00200:205:000000000-AKKM3:1:1101:12776:5405 1:N:0:1
ATTGGGCTTAAAGGGCGTGTAGGCGGTCAGGTAAGTGGAATGTGAAACCCCCCGGCTCACCCGGGGACCTGCATCCCAAACTGCCTGGCTTGAGTATGGGAGAGGATGAGGGAATTCCTGGTGTAGCGGTGAAATGCGTAGATATCAGGAGGAACACCGGTGGCGAAAGCGCTCATCTGGCCCAATACTGACGCTGAGGCGCGAAAGCTAGGGGAGCAAACGGGATTAGATACCCCAGTAAGA
+
GGGGGGGGGGGGGGGGGGGGGGGGGGGGGGGGGGGGGGGGGGGGGGGGGGGGGGGGGGGGGGGGGGGGGGGGGGGGGGGGGGGGGGGGGGGGGGGGGGGGGGGGGGGGGGGGGGGGGGGGFGGGGGGGGGGGGGGGGGGGGGGGGGGGGGGGGGGGGGGGGGGGGGGGGGDGGGGGGGGGF>FGGGGGGFFGGGCEGGGGGGGGG8DGGGGGGGFGFGGGGCEC?GC?FFDCF?E<>BFCFF<
@M00200:205:000000000-AKKM3:1:1101:11626:5420 1:N:0:1
ATTGGGCATAAAGGGCGCGTAGGCGGCCTGTTAAGTTCGGTGTGAAAGCCCCTGGCTCAACTGGGGAACTGCGCCGGAAACTGGCAGGCTAGAGTACCGGAGAGGAGGGTGGAATTCCTGGTGTAGCGGTGAAATGCGTAGATATCAGGAGGAACACCGGTGGCGAAGGCGGCCCTCTGGACGAGTACTGACGCTGAGGCGCGAAAGCGTGGGGATCAAACAGGATTAGATACCCTTGTA
+
GGGGGGGGGGGGGGGGGGGGGGGGGGGGGGGGGGGGGGGGGGGGGGGGGGGGGGGGGGGGGGGGGGGGGGGGGGGGGEGGGGGGGGGGGGGGGGGGGGGGGGGGGGGGGGGGGGGGGGGGGGGGGGGGGGGGGGGGGGGGGGGGGGGGGGGGGGGGGGEEGGGGGGGGGGGGGGGGGGGGGFGGGEFGFFCGGGGGGGGGG:EGGGGGGGGCGGFGFGGGGGGGFGGFFF<><:EFF?@F
@M00200:205:000000000-AKKM3:1:1101:9931:5428 1:N:0:1
ACTGGGTATAAAGGGCGCGTAGGCGGTCCCGAAAGTGGCGTGTGAAATCCCCCGGCTCAACCGGGGAAGTGCGCGCCAAACTTCGGTTCTCGAGGGCGGTAGGGGGATCTGGAATTCCTGGTGTAGCGGTGGAATGCGCAGATATCAGGAGGAACACCGGTGGCGAAGGCGGGATCCTGGGCCAGTACTGACGCTGAGGAGCGAAAGCGTGGGGAGCAAACAGGATTAGATACCCTGGTA
+
GGGGGGGGGGGGGGGGGGGGGGGGGGGGGGGGGGGGGGGGGGGGGGGGGGGGGGGGGGGGGGGGGGGGGGGGGGGGGGGGGGGGGGGGGCFGGGGGGGGGGGGGGGCGGGGGGGGGGGGGGGGGGGGGGGGGGGGGGGGGGGGGFGGFGGGGGGGGGGGGGGGGGGGGGGGGGDEF:CFGGGGGGGGGGCCGGGGGDFGFGGGGGEGFGEGGG8;<DGE+7CGF?DGBF?BCFFGGFF?G
@M00200:205:000000000-AKKM3:1:1101:12261:5433 1:N:0:1
ATTGGGTGTAAAGGGTGCGTAGGCGGGTCTTTAAGTCAGGGGTGAAATCCTGGAGCTCAACTCCAGAACTGCCTTTGATACTGAAGATCTTGAGTCCGGGAGAGGTGAGTGGAACTGCGAGTGTAGAGGTGAAATTCGTAGATATTCGCAAGAACACCAGTGGCGAAGGCGGCTCACTGGCCCGGTACTGACGCTGAGGCACGAAAGCGTGGGGAGCAAACAGGATTAGATACCCTGGTA
+
GGGGGGGGGGGGGGGGGGCGGGGGGGGGGGGGGGGGGGGGGGGGGGGGGGGGGGGGGGGGGGGGGGGGGGGGGGGGGGGGGGGGGGGGGGGGGGGGGGGGGGGGGGGGGGGGGGGGGGGGGGGGGGGGGGGGGGGGGGGGGGGGGGGGGGGGGGGGFCFFCGGGGGGGGGGGGEEC9CFGGGGGGGGGF>CFGGCGGGGCEGGGGGGGG=EGGG@D>=GFFFG:?CG2@FBGG?@FFFFG
@M00200:205:000000000-AKKM3:1:1101:22760:5439 1:N:0:1
ATTGGGCTTAAAGGGCGCGTAGGCGGCGCGAGGAGTCGGGGGTGAAAGTCCGGGGCTCAACCCCGGATCGGCCTTCGAGACTCTCGCGCTGGAGCACAGTAGAGGCGGGTGGAATTCCGGGTGTAGCGGTGGAATGCGTAGAGATCCGGAAGAACACCGGTGGCGAAGGCGGCCCGCTGGGCTGTGGCTGACGCTGAGGCGCGACAGCGTGGGGAGCAAACAGGATTAGATACCCTAGTAAGA
+
GGGGGGGGGGGGGGGGGGGGGGGGGGGGGGGGGGGGGGGGGGGGGGGGGGGGGGGGGGGGGGGGGGGGGGGGGGGGGGGGGGGGGGGGGGGGFGGGGGGGGGGGGGGGFFCFCFFGFGFGGEC1>,2:C58?:@@@CE:;?E<:CFGGG5ECCCF?6CCE*?CF88CEGCEG5CCECCCGDCFC:+0:*//CC557*28*:97/8C<7?GDDG5:D::8CCDFG0*:<FF9:7@CD)<FFG)4
@M00200:205:000000000-AKKM3:1:1101:25272:5451 1:N:0:1
ATTGGGTGTAAAGGGCGCGTAGGCGGTCTGTTAAGTTCGGTGTGAAAGCCCTCGGCTCACCCGAGGAAGTGCGCCGGATACTGGCAGACTCGAGTACCGGAGAGGAGGGTGGAATTCCTGGTGTAGCGGTGAAATGCGTAGATATCAGGAGGAACACCGGTGGCGAAGGCGGCCCTCTGGACGAGTACTGACGCTGAGGCGCGAAAGCGTGGGGATCAAACAGGATTAGATACCCCAGTA
+
GGGGGGGGGGGGGGGGGGGGGGGGGGGGGGGGGGGGGGGGGGGGGGGGGGGGGGGGGGGGGGGGGGGGGGGGGGGGGGGGGGGGGGGGGGGGGGGGGGGGGGGEGGGGGGGGGGGGGGGGGGGGGGGGGGGGGGGGGGGGGGGGGGGGGGGGGGGGGGGGGGGGGGGGGGGGGGGFCGGGGGGDGGGGGFFGGGGGEGGGGDGGGDGGGGGGGGFDFGGGGCEGFG7<FFBGGGFDB:)C
@M00200:205:000000000-AKKM3:1:1101:7429:5451 1:N:0:1
ACTGGGCTTAAAGGGCGCGTAGGCGGGCAAGCAAGTCCGGGGTGAAAGCCTTCGGCTCAACCGGAGAAGTGCCTTGGATACTGCTTGTCTAGAGGGAGGTAGGGGTTACTGGAACTTCCGGTGGAGCGGTGAAATGCGTTGATATCGGAAGGAACGCCGGTGGCGAAAGCGAGTAACTGGATCTCTTCTGACGCTGAGGCGCGAAAGCTAGGGGAGCAAACGGGATTAGATACCCGAGTAAGA
+
GGGGGGGGGGGGGGGGGGGGGGGGGGGGGGGGGGGGGGGGGGGGGGGFGGGGGGGGGGGGGGGGGGGGGGGGGGGGGGGGGFGGGEGDGGGGGGGGGGGFGGGGGCCFGGGGGGGGGGGGGGGGGGGGGGDFGGGGGGCECDGGGGEGCGGGGGGEGGGGFGGGGGGDGGGGGGGFEFGGGGG7EGC?GGGGGGGEGGGDGGGGGGGG7<:FGGFGF58EFGEDBG5<?=5:<@FDFF5CDA4
@M00200:205:000000000-AKKM3:1:1101:14186:5462 1:N:0:1
ACTGGGCGTAAAGGGCGCGTAGGCGGCCTTGTCAGTCAGACGTGAAATCCCCAGGCTTAACTTGGGAACTGCGTCTGATACTACAAGGCTGGAGTTCGGGAGAGGGATGTGGAATTCCAGGTGTAGCGGTGAAATGCGTAGATATCTGGAGGAACACCGGTGGCGAAGGCGGCATCCTGGACCGAAACTGACGCTGAGGCGCGAAAGCCAGGGGAGCAAACGGGATTAGATACCCTAGTA
+
GGGGGGGGGGGGGGGGGGGGGGGGGGGGGGGGGGGGGGGGGGGGGGGGGGGGGGGGGGGGGGGGGGFGFGGGGGGGGGGGGGGGGGGGGGGGFGGGGGGGGGGGGGGGGGGGGGGGGGGGGFGGGGGGGGGGFGGGGGGGGGGGGGGGGGGGGGGGGGGGCGGGGGGGGGGDGGGGGGGGGGGGGGGEGGGGGGDEEGGGGGGGGGGFFFGGGG:)7FGG*7?DFCF<FFFGECF=?FFF
@M00200:205:000000000-AKKM3:1:1101:14819:5472 1:N:0:1
ATTGGGCATAAAGGGCGCGTAGGTGGTCTTGTCAGTCAGACGTGAAATCCCCAGGCTTAACTTGGGAACTGCGTCTGATACTACAAGACTTGAGTTCGGGAGAGGGATGTGGAATTCCAGGTGTAGCGGTGAAATGCGTAGATATCTGGAGGAACACCGGTGGCGAAGGCGGCATCCTGGACCGAAACTGACACTGAGGCGCGAAAGCCAGGGGAGCAAACGGGATTAGATACCCTTGTAAGA
+
GGGGGGGGGGGGGGGGGGGGGGGGGGGGGGGGGGGGGGGGGGGGGGGGGGGGGGGGGGGGGFGGGGGGGGGGGGGGGGGGGGGGGGGGGGGGGGGGGGGGGGGGGGGGGGGGGGGGGGGGGGFGGGGGGGGGGGGGGGGGGGGGDGGGGGGGGGGGGGGGGGGGGGGGGFEGGGGGGGGGGGGGGGGGGGGGGG4FC6@FGGGGGGGGFCFFGGFGFGGGGGGG?G5?FB)0AF?F5?F?C<<
@M00200:205:000000000-AKKM3:1:1101:19700:5473 1:N:0:1
ATTGGGTTTAAAGGGCTCGTAGGCGGCCAACTCAGTCGGACGTGAAATCCCTCGGCTTAACCGGGGAACTGCGTCTGATACTACAAGGCTGGAGTTCGGGAGAGGAATGTGGAATTCCAGGTGTAGCGGTGAAATGCGTAGATATCTGGAGGAACACCGGTGGCGAAGGCGGCATTCTGGACCGAAACTGACGCTGAGGCGCGAAAGCCAGGGGAGCAAACGGGATTAGATACCCTTGTA
+
EFGGGGGGGGGGGFGGGGGGGGGGGFEGGGGFGFFFGGDGGGGCEFCFGGGGGGGGGGGGGGGGGGGGGGGGGGGGGFGGGGGGGGGGGGGG<FGGGGGGGEGGGCAFGGFGGGGGGGGFFGFFGGGGGFGGGGGGGGGGGGGCFGGGGFGGGGGGFGGGGGGGGGGGGGGGGGGGGGGGGGGGGGGD:DFGEGGGGGGCCDGCEGDGG=CFGGEG7EFF49=C0CF244>DEGG64FFG
@M00200:205:000000000-AKKM3:1:1101:17160:5476 1:N:0:1
ATTGGGTGTAAAGGGAGCGTAGGCGGACATTTAAGTCAGGGGTGAAATCCCGGGGCTCAACCTCGGAATTGCCTTTGATACTGGGTGTCTTGAGTATGAGAGAGGTGTGTGGAACTCCGAGTGTAGAGGTGAAATTCGTAGATATTCGGAAGAACACCAGTGGCGAAGGCGACACACTGGCTCATTACTGACGCTGAGGCTCGAAAGCGTGGGGAGCAAACAGGATTAGATACCCCAGTA
+
GGGGGGGGGGGGGGGGGGGGDGGGGGGGGGGGGGGGGGGGGGGGGGGGGGGGGGGGGGGGGGGGGGGGGGGGGGGGGGGEGGGGGGGGGGGGGGGGGGGGGGGGGGGGGGGGGGGGGGGGGGGGGGGGGGGGGGGGGGGGGGGGGGGFGGGGG@GGGGGGGGCEEEGGGGGGGGGGGGGGGGGGGGFGGGGGDGDECGFGGGDGFDDCEEEE7B:DFGGGGGGC?GGFFFFGGGCCEFFG
@M00200:205:000000000-AKKM3:1:1101:5401:5479 1:N:0:1
ATTGGGCATAAAGGGCGCGTAGGCGGCCTGGTAAGTAGGGGGTGAAATCCTGCGGCTTAACCGCAGGGCTGCCTTCTAAACTGTCAGGCTCGAGCACGGTAGAGGCAGATGGAATTCCCGGTGTAGCGGTGGAATGCGTAGAGATCGGGAAGAACATCAGTGGCGAAGGCGGCCTGCTGGGCTGTTGCTGACGCTGAGGCGCGACAGCGTGGGGAGCAAACAGGATTAGATACCCCGGTA
+
GGGGGGG@FGGGGGGGGGGGGGGGGGGGGGFFGGGGGGGGGGGGGGGGGGGGGGGGGGGGGGGGGGGGGGGGGGAFEGGGGGGGGGGGGGGGGGGGGGGGGGGGGGGGGGGGGGGGGAFFGGGGGGGGGGGGGGGGGGGGGGGGGGGGGGGGGGGGDGFGGGGGGGGGGGGGGCEGGGGGGGGGGGGGGGGGGGGGDGGF*9=EGGGGGEEGGGFGFGGFFGGF?GGDFFFFGGGGE@EG
@M00200:205:000000000-AKKM3:1:1101:24640:5480 1:N:0:1
ACTGGGTGTAAAGGGAGCGTAGGCGGATAGTTTAGTCAGAGGTGAAAGCCCAGGGCTCAACCTTGGAATTGCCTTTGATACTGGCTATCTTGAGTATGGAAGAGGTATGTGGAACTCCGAGTGTAGAGGTGAAATTCGTAGATATTCGGAAGAACACCAGTGGCGAAGGCGACATACTGGTCCATTACTGACGCTGAGGCTCGAAAGCGTGGGGAGCAAACAGGATTAGATACCCTAGTA
+
GGGGGGGGGGGGGGGGGGGGGGGGGGGGGGGGGGGGGGGGGGGGGGGGGGGGGGGGGGGGGGGGGGGGGGGGGGGGGDGGGGGGGGGGGGGGGGGGGGGGGGGGGGGGGGGGGGGGGGGGDDFGGGGGGGGGGGGGGGGGGGFGGGGGGGEGGGGGGGGGGGGGGGGGGGGGGGEGGGGGGGGGGGGGGGGGGGDGGGGGGGGGFCDGGGGGGEF8AFGGGGCC7FGE4AEGGGGG54;C
@M00200:205:000000000-AKKM3:1:1101:25997:5500 1:N:0:1
ACTGGGCTTAAAGCGCGTGTAGGCGGCCTATTAAGTGGCGTGTGAAAGCTCACCGCTCAACGGTGAGAGGCCGCGCCAAACTGATGGGCTTGAGGGTGGCAGAGGGTGATGGAATTCCCGGTGTAGCGGTGAAATGCGTAGATATCGGGAGGAACGCCAGTGGCGAAGGCGGTCATCTGGGCCATCCCTGACGCTGAGACGCGAAAGCTGGGGGAGCGAACGGGATTAGATACCCTAGTA
+
GGGGGGGGGGGGGGGGGGGGGGGGGGGGGGGGGGGGGGGGGGGGGGGGGGGGGGGGGGGGGGGCGGGGGGGGFGGGGGGGGGGGGGGGGGGGGGGGGGGGGGGGGGGGGGGGGGFGGGGGGGGGGGGGGGGGGGGGGGGGGGFGGGDDGGGGGGGGGGGGGGGGGGGGGGGGGGGDFGGGGGCEGGGGGFGGGGGGGGGFGGGGEEGGGGGGGD@5<CEGGGGGF<C>?F<>EEGFF:F+
@M00200:205:000000000-AKKM3:1:1101:23573:5505 1:N:0:1
ACTGGGTATAAAGTGTGCGCAGGCGGCGTCGCAAGTCGAGTGTGAAAGCCCCGGGCTTAACTTGGGAATTGCGCTCGAAACTACGATGCTGGAGTGTGGCAGAGGAAGGTGGAATTCCACGTGTAGCGGTGAAATGCGTAGAGATGTGGAGGAACACCAATGGCGAAGGCAGCCTTCTGGGCCAACACTGACGCTCATGCACGAAAGCGTGGGGAGCAAACAGGATTAGATACCCTAGTAAGA
+
GGGGGGGGGGGGGGGGGGGGGGGGGGGGGGGGGGGGGGGGGGGGGGGGGGGGGGGGGGGGGGGGGGGGGGGGGGGGGGGGGGGGGGGGGGGGGGGGGGGGGGGGGGGGGGGGGGGFGGGGGGGGGGGGGGCGGGGGGGGGGGGGGGGGGGGGGGGGGGGGGGGGGGGGGGGGGGDGGGGGGGGGGGGGGGGGGGGGGFGGFGGGGGGGGGGGGGFGFGGGFGGGFC><@F)>E<FFFF4?C<A
@M00200:205:000000000-AKKM3:1:1101:20632:5507 1:N:0:1
ATTGGGTGTAAAGGGCGTGTAGGCGGCCGATCAAGTCGGGTGTGAAATCCCTCGGCTCAACCGAGGAACTGCACCCGATACTGCTTGGCTAGAGTCCGGGAGGGGATGGCGGAATTCCCAGTGTAGCGGTGAAATGCGTAGATATTGGGAAGAACACCGGTGGCGAAGGCGGCCATCTGGACCGGAACTGACGCTGAGGCGCGAAAGCCAGGGGAGCGAATGGGATTAGATACCCCAGTA
+
GGGGGGGGGGFGGF;FGGGGFGGGGGGGGGGGG<FDGGGGGGGEFCFFGGGGGGGGCGGGGGGGBFG,F<FGFGGGGGGC=<?FGGGGFFFFFFFGGGGGGEECGGGGGGGGDDFGGFFDCFGFCFGGGGGGFFAFG@FEGGFFGGGGGGGGGGGGGF@:FGDGGGGGGGGGGCC:E+:@EGCECGEGGCGGEG:CEC55>3/:8E/5;FFCEGBDEE5:DC8D<G<>FFDFC,<C35@?
@M00200:205:000000000-AKKM3:1:1101:26832:5512 1:N:0:1
ATTGGGTATAAAGCGCACGCAGGCGGACGCGCGCGTGGGGTGTGAAATCTGGCCGCTTAACGGCCAGGCGCCATCCCATACGGCGCGTCTGGAGTGATGCAGAGGTCGATGGAATTGCCGGTGTAGTGGTGAAATGCGTAGAGATCGGCAGGAACACCCAGGGGGAAACCAGTCGACTGGGCATCTACTGACGCTGAGGTGCGAGAGCGTGGGGAGCGAACCGGATTAGATACCCTAGTAAGA
+
GGGGGGG6=<==CFGGC@@CFFGGGGEGGGGGGGGGEGEEFEGGFGGGGGFC,CFGEGGGGB8@FGFGGGGGDGGGGGGGFGGGGGGGGGGGGGGGGGFGF98@FGGGGGGGGGGGGGGG@FEFDDGGG<CFFDFGGGGGDF@FFGGGCEGGDFGGG@FGGFEECGGFFFGGGG>>EEGFF58CFCECF40<CEDGGGGF5CGGGGGCC7EGGGFG@GECGGGG>3D<FFFGCFGGFF?F7::
@M00200:205:000000000-AKKM3:1:1101:23198:5516 1:N:0:1
ATTGGGTTAAAGCGCGTGTAGGCGGCATCGTAAGTCGGGTGTGAAATCCCTCGGCCTAACCGAGGAATTGCGCCCGAAACTACCTTGCTTGAGGACCAGAGGGGAGCCTGGAATTCCTGGTGGAGCGGTGAAATGCGTTGATATCAGGAGGAACACCGGCGGCGAAGGCGAGGCTCTGGCTGGTTACTGACGCTGAGACGCGAAAGCTAGGGGAGCAAACGGGATTAGATACCCGAGTA
+
GGGGGGGGDFFGGGGGGGGGGGGGGGGGGGGGGGGGGGGGGGGDGGGGEGGGGGGGGGGGGGGGGGGGGGGGGGGGGGGGGGGGGGGGGGGGGGGGGGGGGGEGGGGGGGGGGGGGGGGGGGGGGGGGGGGFFFGGGGGGGGGGGGGGGGFGGGGGGGGGGGGGGFGDGGEGGEC6CFGGGGGGGGGGGGGGGGGDGGGGGGGGGGCCGGGGGGFGFG+ACCCD>CGBFB>*<<*CEF>
@M00200:205:000000000-AKKM3:1:1101:5363:5516 1:N:0:1
ACTGGGCTTAAAGGGCGCGTAGGCGGGATGGCAAGTCGGTCGTGAAATCCCTTGGCTCAACTGAGGGGGGTCGGCCGAGACTGCTGTTCTTGAGGGATGCAGAGGAGACTGGAATTCCCGGTGTAGCGGTGAAATGTGTAGAGATCGGGAGGAACACCGGTGGCGAAGGCGGGTCTCTGGGCATCTCCTGACGCTGAGGCGCGAAAGCGTGGGGAGCAAACGGGATTAGATACCCTGGTA
+
FGGGG@GEFGFCCECGGGDFGDGGGGGEGECGGCFFGGGFEGGEECEFGCEFGG8=EF<EF9FCCFEGF:FGGGGGG7FEGFGGGG<FG@FFGFFGGFGGGFFGG@FFFFGCFA<CFGGBCFGCCE9F8CEGFFG0<C@FFGCC7<EEC:E8CEGD@EG5?CEG>:EGC5EE>CEF<E+00;@:FCG++9+<?59>E5CEEDDCC8CDEE8:8EBCEF6E<<:D05CB745*2<AG7>FF
@M00200:205:000000000-AKKM3:1:1101:6055:5518 1:N:0:1
ATTGGGTTTAAAGCGCGCGTAGGCGGCTTTGCAAGTCGGGTGTGAAATCCCCAGGCTTAACCTGGGAACTGCATTCGAGACTGCATTGCTAGAGTATGGGAGAGGGAAGTGGAATTTCCGGTGTAGCGGTGAAATGCGTAGATATCGGAAGGAACATCAGTGGCGAAAGCGACTTCCTGGACCAATACTGACGCTCATGTGCGAAAGCGTGGGGAGCAAACAGGATTAGATACCCCAGTA
+
GFGGGGGGGGGGGGGGGGGGGGGGGGGGGGGGGGGFFGGGGGGGGGGGGGGGGGGGGGGGGGGGGGGGGGGGGGGGGGGGGGGGGGGGGGGGGGFGDFGGGGGGGGGGGGGGGEEGGGGCFCFGGGGGEGGGGGGGGGGGGGGGGGEGGGGGGGGGGGGGGGGGGGGGGGEGGEGGGGGGG:@EF?FGGGGGGGG5?BC?C>GGGGG<?CGEGG:D@GGG5FFG?FF>FF):+3:*7BFG
@M00200:205:000000000-AKKM3:1:1101:15556:5519 1:N:0:1
ACTGGGTTTAAAGTGTGCGCAGGCGGCGGAGCAAGTCGAGTGTGAAAGCCCCGGGCTTAACTTGGGAACTGCGCTCGAAACTACTTTGCTGGAGTGTGGCAGAGGAAGGTGGAATTCCAGGTGTAGCGGTGAAATGCGTAGAGATCTGGAGGAACACCGATGGCGAAGGCAGCCTTCTGGGCCAACACTGACGCTCATGCACGAAAGCGTGGGGAGCAAACAGGATTAGATACCCGAGTA
+
GGGGGGGGGGGGGGGGGGGGGGGGGGGGGGGGGGGGGGGGGGGGGGGGGGGGGGGGGGGGGGGGGGGGGGGGGGGGGGGGGGGGGGGGGGGGGGGGGGGGGGGGGGGGGFGGGGGGGGGGGGGGGGGGGGGGGGGGGGGGGGGGGGGGGGGGGGGGGGGGGGGGGDGGGGGGGGGGGGGGGGGGGGFEGGGGGDGEGGGGGGGGGGDFGEEGGC@GFGCC<FGF:*:>FFBF?CF57@FD
@M00200:205:000000000-AKKM3:1:1101:26497:5520 1:N:0:1
ATTGGGCGTAAAGAGCGTGTAGGCGGTTAGGTAGGTCCGGTGTGAAAACTCGAGGCTTAACCTCGAGAGGTCGCCGGAAACCATCTGGCTAGAGTCCGGAAGAGGAGAGTGGAATTCCTGGTGTAGCGGTGAAATACGCAGATATCAGGAAGAACACCGATGGCGAAAGCAGCTCTCTGGGACGGTACTGACGCTGAGACGCGAAAGCGTGGGGAGCGAACAGGATTAGATACCCCAGTAAGA
+
GGGGGGGGGGGGGGGGGGGGGGGGGGGGGGGGGGGGGGGGGGGGGGGGGGGGGGGGGGGGGGGGGGGGGGGGGGGGGGGGGGGGGGGGGGGGGGGGGGGGGGCFGGGGDGGGGGGGGGGGGGGGGGGGGGGGGGGFGGGDGGGGGGGGGGGDEGGGGCEECFGFEGGEDGGGGGGGGGGGGGGG8CGEFGGFDGGED*C?EGGGECDGGGGGGGEGEGGC55C58CF>FFF7@CFG3>?E:9A
@M00200:205:000000000-AKKM3:1:1101:17501:5522 1:N:0:1
ATTGGGTGTAAAGCGCGCGCAGGCGGCTGGCCAAGTCCGATGTGAAATCTCCCGGCTCAACTGGGAAACTGCATCGGAAACTGATCGGCTTGAAGGTGGGAGAGGGTAGTGGAATTCCCGGTGTAGTGGTGAAATGCGTAGATATCGGGAGGAACACCAGTGGCGAAGGCGACTACCTGGCCCATTCTTGCCGCTGAGGCGCGAAAGCTAGGGGAGCGAACGGGATTAGCTACCCTAATA
+
GGGGGGGGGGGGGGGGGGGGGGGGGGGGGGGGGGGGGGGGGGGGGGGGGGGFGGGGGGGGFFFG,FEFGFGGGGGGEGGGGGGGGGFGGFEGFGGGGGDGGGGGGEGFGGGFFGGFGGFGDGGFFGGGGGGGG9FFGGGGD+FCFFF::FFGGGGDFCEFCFDECG7F@FCCEEEGGGFDFFGG6GGCG7+8CD57C*;5CD=E*8CFCGGDC>3)<CGED3*5:DF<6)5*3;F4))10
@M00200:205:000000000-AKKM3:1:1101:4463:5550 1:N:0:1
ATTGGGTTTAAAGAGCGTGTAGGCGGCCAGGTAGGTCAGCTGTGAAAACTCGAGGCTCAACCTCGAGATGTCGGCTGAAACCATCTGGCTAGAGTCCGGAAGAGGAGAATGGAATTCCCGGTGTAGCGGTGAAATGCGCAGATATCGGGAAGAACACCCGTGGCGAAGGCGACATACTGGTCCATTACTGACGCTGAGGCTCGAAAGCGTGGGGAGCAAACAGGATTAGATACCCTCGTA
+
GGGGGGGGGGGGGGGGGFGGGGGGGGGGGGFGGGGGGGGGGGGGGFGGGGGGGGGGGGGGGGFGGGGGGGGGGGGFGGGEGFGGEFFGGGGGFGGGGGGGGGGCFFE8FFFGF9FGGGGGGDGGGFGGGGGDGFGGGGEDGGGGGGGDGGGGCGGGGGGGGGGGGEGGGGGDGCE@FGGGGGGFGGG7CCCGGGGGEGGGGGGDCEGGG5*:8G>GFGE?FGGFBFGFF4:7CFGGFFFA
@M00200:205:000000000-AKKM3:1:1101:23671:5550 1:N:0:1
ACTGGGTGTAAAGAGCTCGTAGGCGGTGTGTCGCGTCGGTCGTGAAAACTTGGGGCTTAACCCTGAGCGTGCGGTCGATACGGGCATCACTTGAGTTCGGCAGGGGAGACTGGAATTCCTGGTGTAGCGGTGAAATGCGCAGATATCAGGAGGAACACCGGTGGCGAAGGCGGGTCTCTGGGCCGATACTGACGCTGAGGAGCGAAAGCGTGGGGAGCGAACAGGATTAGATACCCCAGTA
+
GGGGGGGGGGGGGGGGGGGGGGGGGGGGGGGGGGGGGGGGGGFGGGGGFGGGGGGGGGGGGGGGGGGGGGGGGGGGGGGGGGGGGGGGGFGFGGGGGGGGGGGGGGGGGGGGGGGGGFGGGGGGCBFGGGGGGGGGGGGGGGCGGGGGGFGGGGGGGGGGFEEGGGGGGGGGGGEC>E7@FGGGGGGGGGGGGGGGGGFC?DGGEGDGGGGGEGF<BEGGGDDD:F*6?6<GGGGF)7<FF
@M00200:205:000000000-AKKM3:1:1101:16565:5568 1:N:0:1
ATTGGGTGTAAAGCGCGTGTAGGCGGCTCGGTAAGTCTGCTGTGAAAGTCCAGGGCTCAACCCTGGGATGCCGGTGGATACTGTCGAGCTCGAGTCCGGAAGAGGCGAGTGGAATTCCTGGTGTAGCGGTGAAATGCGCAGATATCAGGAGGAACACCAATGGCGAAGGCAGCTCGCTGGGACGTGACTGACGCTGAGACGCGAAAGCGTGGGGAGCAAACAGGATTAGATACCCCAGTAAGA
+
GGGGGGGGGGGGGGGGGGGGGGGGGGGGGGGGGGGGGGGGGGGGGGGGGGGGGGGGGGGGGGGGGGGGGGGGGGGGGGGGGGGGGGGGGGGGGGGGGGGGGGGGGGGGGGGGGGGGGGGGGGGGGGGGGGGGGGGGGGGGGGGGGGGGGGGGGGGGGGGGGGGGGGGGGGGGGGGGGGGGGGGGGGGGGGGGGGDGGGGGGGGGGGGFGGGGGGFGFGGGG<@FB4C7FFFGFFEFB>FGG5:
@M00200:205:000000000-AKKM3:1:1101:13807:5583 1:N:0:1
ACTGGGCGTAAAGGGAGCGTAGGCGGATAGTTTAGTCAGAGGTGAAAGCCCAGGGCTCAACCTTGGAATTGCCTTTGATACTGGCTATCTTGAGTATGGAAGAGGTATGTGGAACTCCGAGTGTAGAGGTGAAATTCGTAGATATTCGGAAGAACACCAGTGGCGAAGGCGACATACTGGTCCATTACTGACGCTGAGGCTCGAAAGCGTGGGGAGCAAACAGGATTAGATACCCTAGTA
+
GGGGGGGGGGGGGGGGGGGGGGGGGGGGGGGGGGGGGGGGGGGGGGGGGGGGGGGGGGGGGGGGGGGGGGGGGGGGGGGGGGGGGGGGGGGGGGGGGGGGGGGGGGGGGGGGGGGGGGGGGGGGGGGGGGGGGGGGGGGGGGGGGGGGGGGGGGGGGGGGGFGGGGGGCFGGGGGGGGGGGGGGGGGGGGGGGGGGGGGGGGDGGGCFGGGEGGFGFGGGFGGCDGFEFFEFEFFFFFFG
@M00200:205:000000000-AKKM3:1:1101:23528:5596 1:N:0:1
ACTGGGTTTAAAGCGCGCGCAGGCGGTTCCGAAAGTCGAGCGTGAAAGCTCCTGGCCCAACTGGGAGAGGCCGTTCGAAACTTCGGGACTTGAAGGCGGGAGAGGCAGATGGAATTTCCGGTGTAGCGGTAAAATGCGTAGATACCGGAAGGAACACCAGTGGCGAAAGCGATCTGCTGGCCCGCCCTTGACGCTCAGGCGCGACAGCTAGGGGAGCGACCGGGATTAGATACCCGAGTA
+
GGGGGGGGGGFGGGGGGGGGGGGGGGGGGGGEGGGGGGD@EGGGGGGFGGGFGAFG8FGGGDC8EFFEBEEGE7BFFGGGGGGGBFFFFGFGGGGGGGCFFC@GGGGG7FFAEGGGFGCFGGGGFGGGGG:FCFFGGCBCCF@F@FDCDFEGFGGFGGGGGFGGEGGGGGGC>CC:E9FGG5;CG*:2:FCCGDD=CGGGEDGG*:CF6CG6CC><5=G=DDED15F2669CCFF3)0<:
@M00200:205:000000000-AKKM3:1:1101:9651:5631 1:N:0:1
ATTGGGCGTAAAGGGCGTGCAGGCGGTTTGTTTAGTCTAGGGTGAAAGCTCCCGGCTTAACTGGGAGAGGTCCTTGGATACTGGCAAACTTGAGGGAGGCAGAGGAAAGTGGAATTCCCGGTGTAGTGGTGATATGCGTAGATATCGGGAGGAACACCAGTGGCGAAGGCGGCTTTCTGGGCCTTACCTGACGCTGAGACGCGAAAGCGTGGGGAGCGAACCGGATTAGATACCCTGGTA
+
GGGGGGGGGGGGGGGGGGGGGGGGGGGGGGGGGGGGGGGGGGGGGGGFGGGGGGGGGGGGGGGGGGGGGGGGGGGGGGGGGGGGGGGGGGGGGGGGGGGGGGFCGGGGGGGGGGGGGGGGGGGGGGGGGGGFGGGGGGGGGGGGFGGGGGGGGGGGGGGGGGGGGGDFGGGGGGGGGGGGFGGGGGGGGGGFGGGGGGGGGGGG8EDGEE>GGEBGEGGG3>ED>GG<F*<GGGGGFFFF
@M00200:205:000000000-AKKM3:1:1101:19572:5632 1:N:0:1
ACTGGGTTTAAAGCGTGCGTAGGTGGTTCGTTAAGTCTGATGTGAAAGCCCTGGGCTCAACCTGGGAATGGCATTGGATACTGGCGGACTGGAGTGCGGTAGAGGATGGCGGAATTCCCGGTGTAGCAGTGAAATGCGTAGAGATCGGGAGGAACATCTGTGGCGAAGGCGGCCATCTGGACCAGCACTGACACTGAGGCACGAAAGCGTGGGGAGCAAACAGGATTAGATACCCGGGTA
+
GGGGGGGGGGGGGGGGGGGGEGGGGGGGGGGGGGGGGGGGGGGGGGGGGGGGGGGGGGGGGGGGGGGGGGGGGGGGGGGGGGGGGGGGGGGGGGGGGGGGGGGGGGGGGFGGGGGGGGGGGGGGGGGGGGGGGGGGGGGEGGGAFGGGGGGGEFGGGGGGGGGGGGGGGGDGGGGGGGGGGGGGGGGGGGGGGGGGGGGGGGGGGE7FG:88EC@DDFGGGGG4:FFBFFFGGGGGFFFG
@M00200:205:000000000-AKKM3:1:1101:8042:5636 1:N:0:1
ACTGGGTTTAAAGGGCTCGTAGGTGGCCAACTAAGTGAGACGTGAAATCCCCAGGCTTAACCTGGGAACTGCGTCTGATACTGGATGGCTGGAGTTTGGGAGAGGGATGCGGAATTCCAGGTGTAGCGGTGAAATGCGTAGATATCTGGAGGAACACCGGTGGCGAAGGCGGCATCCTGGACCAACACTGACGCTGAGGAGCGAAAGCCAGGGGAGCAAACGGGATTAGATACCCCGGTAAGA
+
GGGGGGGGGGGGGGGGGGGGGGGGGGGGGGGGGGGGGGGGGGGGGGGGGGGGGGGGGGGGGGGGGGGGGGGGGGGGGGGGGGGGGGGGGGGGGGGGGGDGGGGGGGGGGGGGGGGGGGGGGFGGGGGGGGGFGGGGGGGDDGGGGGGGGGGGGGGFGGGGGGGGGGGGGGGGGGGGGGGFGGGGGGGGGGGGG5DEGGGGGGGGGGGGGGGGGGFGFGGFGGG<4<<?FFFGG<<C>DFGDFF
@M00200:205:000000000-AKKM3:1:1101:7657:5637 1:N:0:1
ACTGGGCGTAAAGGGCGCGTAGGCGGCGCGGGAAGGCGGCGGTGAAAGTCCGGGGCTCAACCCCGGATCGGCCGTGGCGACTCCCGCGCTGGAGCACAGTAGAGGCGGGTGGAATTCCGGGTGTAGCGGTGGAATGCGTAGAGATCCGGAAGAACACCGGTGGCGAAGGCGGCCCGCTGGGCTGTGGCTGACGCTGAGGCGCGACAGCGTGGGGAGCAAACAGGATTAGATACCCCCGTA
+
GGGGGGGGFGGGGGGGGGGGGGGGGGGGGGGGGGGGGGGGGGGGGGGGGGGGGGGGGGGGGGGGGGGGGGGGGGGGGGGGGGGGGGGGGGGGGGGGGGGGGGGGGGGGGECGGGGGCGGGG8EEFGFCGEGGAEFDGEGGGGGCEGGFGG>C>GFGGGGGEGGFE5EGGFEG5EE5?5CEGCCEGGGFGDFFEE5EDGG57<E*:8DFGCCEGG35<FFFFDGG26*84*)028AC)77*
@M00200:205:000000000-AKKM3:1:1101:4425:5642 1:N:0:1
ACTGGGTGTAAAGCGCGTGTAGGCGGTCCGGTAAGTCGGCTGTGAAAGTCCAGGGCTCAACCCTGGGATGCCGGTCGATACTGCCGGACTAGAGTTCGGAAGAGGCGAGTGGAATTCCCGGTGTAGCGGTGAAATGCGCAGATATCGGGAGGAACACCTATGGCGAAGGCAGCTCGCTGGGACGTTACTGACGCTGAGACGCGAAAGCGCGGGGAGCGAACAGGATTCGATACCCTGGTA
+
EFGGGGGGGGGGGGGCGFGEFGGGDGGGGGGGGGGGGGGGFGGGGGGGGGGFGGGGGGGGGGGGGFCCGEGGGEFG@=+4CFAGGGGGGGFFFFEFGGG=FGGGG@FFGC<BGGGGDGGGGGGGGGGGGGGGFGGGGG7BFGFGDFGC@FFBFFFFGGFGG@FGGGGGGGGGGFGGEEEEG>FGGGCEGGCFGGGGGFCC5DGCCE)C8*/:CCD9;5:EG5CF:CF).15*2<EG47?+
@M00200:205:000000000-AKKM3:1:1101:8836:5651 1:N:0:1
ATTGGGTTTAAAGGGCGCGCAGGCGGTTACGTAAGTCCGGCGTGAAATACCACGGCTCAACTGTGGAACTGCGTCGGATACTGCGTTGACTTGAGGATGGTAGAGGCCATTAGAACTAGCGGTGTAGCGGTGAAATGCGCAGATATCGCTAGGAATGCCGGTGGCGAAGGCGGATGGCTGGGCCAATCCTGACGCTGAGGCGCGAAAGCTAGGGGAGCGAACCGGATTAGATACCCGAGTA
+
GGGGGGGGGGGGGGGGGGGGGGGGGGGGGGGGGGGGGGGGGGGGGGGGGGGGGGGGGGGGGGGGGGGGGGGGGGGGGGGGGGGGGGGGGGGGGGGGGGGGGGGFGGGGGGGGGFGGGGGGGGGGGGGGGGGGGGGGGGGGGGGGGGGGGGGGFFGGGGGGGGGGGGGGGGGGGGGGGGGGGGGGGGGFGGGGGGGGGEGGGGGGGGGGGGDGGFFDDDGEGGGGFGG?FFFCFGGGFFE=C
@M00200:205:000000000-AKKM3:1:1101:6902:5681 1:N:0:1
ATTGGGCTTAAAGGGAGCGTAGGCGGATAGTTTAGTCAGAGGTGAAAGCCCAGGGCTCAACCTTGGAATTGCCTTTGATACTGGCTATCTTGAGTATGAGAGAGGTGTGTGGAACTCCGAGTGTAGAGGTGAAATTCGTAGATATTCGGAAGAACACCAGTGGCGAAGGCGACACACTGGCTCATTACTGACGCTGAGGCTCGAAAGCGTGGGGAGCAAACAGGATTAGATACCCCAGTA
+
CG<FGGFFGGGDEDEGGGGGGGGGGCEEGGGGEGGGGGGGGGGFGGGGGFGGGFEGFGDFGGGGGGGGGGGGGGGGGGGFGGGGGGGGGGGGGG9FFGFFGGFGEGGFCCEGAFGGGGGECDFFGFFGGGFGGFGGGFFDGGCFGGGEFCGBEGGGGDFGGGGGGGGG:DFGGGGGDDDF:CF9FFAFECF6CEGCEG89?C5ECEG;CE8CFG3C:C88<F6C02;<A7?DFAB<BDFG
@M00200:205:000000000-AKKM3:1:1101:4125:5710 1:N:0:1
ACTGGGCATAAAGGGTGCGTAGGTGGTTGTGCAAGTCGGGTGTGAAATCTTGGAGCCTAACTCCAAAATGGCATTCGAAACTGCACGGCTCGAGGTCTGGAGAGGTGACTGGAATTCTCGGTGTAGCAGTGAAATGCGTAGATATCGAGAGGAACACCAGAGGCGAAAGCGAGTCACTGGACAGAACCTGACACTGAGGCACGAAAGCTAGGGGCGCAAACGGGATTCGATACCCGAGTA
+
GGGGGGGGGDGCFGGGGGGGCEGDFGGGGGCGGFA@ECGGGGGGGFFEGGGDF8EGGGGGGGGGGGFGGGGGGGGGGGGGGGGGGGGGGGGECGEGGGGGFC8FGGGGGGGFEEEGGDGEGGGEGGFGGGGGGGEEFDG7CFFFFGCFGGCEGGGGGGFGFF@E8FE+@FGGEEGFGCCDCF@F,DCDFFFCFFGGGFCC=<E>E*8;FGF@CE598EECDDED?D<)5@A4CCC)07@=
@M00200:205:000000000-AKKM3:1:1101:12409:5714 1:N:0:1
ATTGGGCATAAAGGGTGCGTAGGTGGCGATGGAAGTTTGATGTGAAATCTCCGGGCTCAACCCGGAAATGGCATTGAATACTCTAGCGCTTGAGGTTTGGAGGGGGGACTGGAATTCTCGGTGTAGCAGTGAAATGCGTAGATATCGAGAGGAACACCAGTGGCGAAGGCGGGTCCCTGGACAACACCTGACACTGAGGCACGAAAGCTAGGGGAGCAAACAGGATTAGATACCCCAGTA
+
GGGGGGGGGGGGGGGGGGGGGGGGGGGGGGGGCGGGFFGGGGGGGGGGGAGGGGGGGGGGGGGGGFGGGGGGGGGFFGGGGGGG,9FEGGEGGGG<FGGGGGGGGDEDCFGGGGGGGCGGGGGGGGGGGGGGGGGFGGGGGGGGGGGFGGGGGFGGGGGGGGGGGGGGGGGG5:88CGGGGGGG;FCGGGCGFGGF9FFGEGEGGGGGCCCFGEFGBGGGGGGG?CF7??<CFFEG5:@G
@M00200:205:000000000-AKKM3:1:1101:9079:5715 1:N:0:1
ATTGGGTGTAAAGCGCGCGCAGGCGGTCTCGAAAGTCCACGGTGAAAGCTCCCGGCCCAACTGGGAGAGGCCCGCGGAAACTTCGAGACTTGAAGGTGGCAGAGGCAGATGGAATTTCCGGTGTAGCGGTAAAATGCGTAGATACCGGAAGGAACACCAGTGGCGAAGGCGATCTGCTGGGCCATTCTTGACGCTCAGGCGCGAACGCTAGGGTAGCGACCGGGATTAGATACCCCCGTCAGA
+
G<<E@FBCCEEFDFG:@C@F@FBCFGFB7EFGGEGEFFC<CFDG@C,CEEEGFG@ECF7FGAFFGFGGEECDCCGCGCC:B?FFEFEDF9?FGFE>>FGEFDE<=+BCEFGFFGFGGGGEC>F:@FFGCCEGF9F9=FGCCEGFF7>>>CFDCCCC:C@EFGCE::8<F8FE>E@;C<,:BFEEF7:+9:<FDC*A:C67E3C:C*9>*/12CC@*6C*:C<G5(1*,60-7<<A5>5;*1()
@M00200:205:000000000-AKKM3:1:1101:20580:5745 1:N:0:1
ATTGGGTTTAAAGGGTGCGTAGGCGGTGCAGCAAGTCGGGAGTGAAATACCTCAGCTCAACTGAGGAACTGCTCTCGATACTGCTGTGCTTGAGTGAGACAGAGGTAAGCGGAACATCGGGTGGAGCGGTGAAATGCGTTGATATCCGATGGAACACCGGTGGCGAAGGCGGCTTACTGGGTCTCTACTGACGCTGAGGCACGAAAGCTAGGGTAGCAAACGGGATTAGATACCCCGGTA
+
EGGGGGGGGGGGGGGGGGGGGGGGGGGGGGGGGGGGGGGGGGGGGGGGGGGGGGGGGGGGGGGGGGGGGGGGGGGGGGGGGGGGGGGGGGDGGGGGGGGGGGGGGGGGCFGGGGGGGGGGGGGGGGGDGGGGGGGGGGGGGGGGGGGGGGGGGCFGGGGGGGGGGG>FGGGGGGGGGGGGGGGGGGGGG=CFGGGGGGGGGGGGDGGGGGFF>:FC?FGCFG=D:DGFFFAGFGGGBFED
@M00200:205:000000000-AKKM3:1:1101:8533:5751 1:N:0:1
ATTGGGTTTAAAGGGCTCGTAGGCGGTTTGTCGCGTCGGGAGTGAAAACCAGGTGCTTAACACCTGGCTTGCTTCCGATACGGGCAGACTAGAGGTATTCAGGGGAGAACGGAATTCCTGGTGTAGCGGTGAAATGCGCAGATATCAGGAGGAACACCGGTGGCGAAGGCGGTTCTCTGGGAATATCCTGACGCTGAGGAGCGAAAGTGTGGGGAGCGAACAGGATTAGATACCCCCGTA
+
GGGGGGGGGGGGGGGGGGGGGGGGGGGGGGGGGGGGGGGGGGGGGGGGGGGGGGGGGGGGGGGGGGGGGGGGGGGGGGGGGGGGGGGGGGGGGGGGGGGGGGGGDEGGGGGGGGGGG9DGGGGGGGGGGCGGGGGGGGGGGGGGGGGGGGGCGGGGGGGGGGGGGGGGGGGGGGGGGGGGGGGGGGGG?FFGGGDGGGEGEGEGGEGGGFFEEG3<>=EC9CFF?FGFFFAGFCG<DEFG
@M00200:205:000000000-AKKM3:1:1101:24349:5753 1:N:0:1
ATTGGGTATAAAGAGCTCGTAGGTGGTTCGATAAGTCGGGTGTGAAAACTCTGGGCTTAACTCAGAGACGCCACCTGATACTGTCGTGACTTGAGTCTGGTAGGGGAGTGTGGAATTCCCGGTGTAGCGGTGAAATGCGCAGATATCGGGAGGAACACCAGTGGCGAAGGCGGCACTCTGGGCCTACCCTGACGCTGAGGCGCGAAGGCGTGGGGAGCAAACGGGATTAGATACCCCTGTA
+
GGGGGGGGGGGGGGGGGGGGGGGGGGGGGGGGGGGGGGGGGGGGGFGGGGGGGGGGGGGGGGGGGGGGGGGGGGGGGGGGGGGGGGGGGGGGGGGGGGGGGGGGGGGGFGGGGGGGGGGGGGGGGGGGGGGGGGGGGGGGGGCFGGGGGGGGGGGGGFGGGGGGGGGGGGGGGGGGGGGGGGGGGGGGGGGGGGGGGGGGGGGGGGGGGGGGGGFGFGGGGGGGFDGFFFAGGGECF>FGG
@M00200:205:000000000-AKKM3:1:1101:10531:5761 1:N:0:1
ATTGGGTGTAAAGTGTGCGCAGGTGGCCGCGCATGTCGAGTGTGAAATCCCCGGGCTTAACTTGGGAATTGCGCTCGAAACTACGTGGCTCGAGTGTGGCAGAGGAAGGTGGAATTCCACGTGTAGCGGTGAAATGCGTAGAGATGTGGAGGAACACCGATGGCGAAGGCAGCCTTCTGGGCCAACACTGACGCTCATGCACGAAAGCGTGGGGAGCAAACAGGATTAGATACCCTCGTA
+
G9FGGGGGGGGGGEGFGFGGGGGFEGCEFFGGGGGGGGFEGGGGGGGGGGGGGGGGGFGGGGGDGGGGCFGGGCEFFGGGGCFFGGFDGFGGGGGDFGGGGGGGGGGGGGGGGFGGGGGGGGGGGGGGGGGGGGGGG=BEGGGGGGGDFGGGGGGGGGDGGGGGDCGGGFFEGCECGGGG7EGE;BFGGGGGEGGGGGFGGGGDGEGGGEGDGDBDFFGGGGGGFGGF??<>GGGG3)0C
@M00200:205:000000000-AKKM3:1:1101:7283:5774 1:N:0:1
ACTGGGTGTAAAGGGCTCGTAGGCGGCCAACTAAGTCGGACGTGAAATCCCTCAGCTTAACTGGGGAACTGCGTCCGATACTGGATGGCTTGGATCCGGAAGAGGGATGCGGAGTTCCAGGTGTAGCGGTGAAATGCGTAGATATCTGGAGGAACACCGGTGGCGAAGGCGGCATCCTGGGCCGGTATTGACGCTGAGGAGCGAAAGCTAGGGGAGCAAACGGGATTAGATACCCTTGTA
+
GGGGGGGGGGGGGGGGGGGGGGGGGGGGGGGGGGGGGGGGGGGGGGGGGGGGGGGGGGGGGGGGGGGGGGGGGGGGGGGGGGGGGGGGGGGGGGGGGGGGGGGGGGGGGGGGGCFGGGGGGGGGGGGGGGGGGGGGGGGGGGGGGGGGGGGGGGGFGGGGGGDGGGEGGGGGGGGGGGGGGGGGGGGGFGGGGGGGGGGGGGGGGGGGGCFGF8)7>FGGGGEG?3F?FB>G7E66FF??
@M00200:205:000000000-AKKM3:1:1101:5149:5777 1:N:0:1
ACTGGGCGTAAAGTGCACGCAGGTGGCTGAGAAAGTCGATTGTGAAAGCCCTGGGCTTAACCTGGGAATTGCAGTCGAAACTACTCAGCTAGAGTATGGGAGAGGGCAGTGGAATTCCCGGTGTAGCGGTGAAATGCGTAGATATCGGGAGGAACATCAGTGGCGAAGGCGGCTGCCTGGCCCAATACTGACACTCAGGTGCGAAAGCGTGGGGAGCGAACAGGATTAGATACCCCGGTA
+
F,EFGGFEGFGGGGGGGFFEGGGFGGGGEF<CFFFFG@FGGGGGGGGGG8DFGGGGGGGGGGGGFF<FE<AFE@FCGGGGGCG?,:EFFFGGGGGFFGFGGGDGGG>DGGGGGGGGDGGDGGGEGEFGGEF7EEGGGC48C:FFGGGGGGGDGGGGGG,:DDFGGGGGGGGGGCC*>:>FD,*BFF?FGGFFGGGGGGGGCCC8*8CFEGEFGG):B*:C>DF<6C?<FF>CFFEFEFFD
@M00200:205:000000000-AKKM3:1:1101:13253:5785 1:N:0:1
ACTGGGTATAAAGAGCTCGTAGGCGGTTTGTTGCGTCGGCCGTGAAAACTCAGGGCTTAACTCTGAGCCTGCGGTCGATACGGGCAGACTTGAGTTCGGTAGGGGAGACTGGAATTCCTGGTGTAGCGGTGAAATGCGCAGATATCAGGAGGAACACCGGTGGCGAAGGCGGGTCTCTGGGCCGATACTGACGCTGAGGAGCGAAAGCGTGGGGAGCGAACAGGATTAGATACCCGGGTAAGA
+
GGGGGGGGGGGGGGGGGGGGGGGGGGGGGGGGGGGGGGGGGGGGGGGGGGGGGGGGGGGGGGGGGGGGGGGGGGGGGGGGGGGGGGGGGGGGGGGGGGGGGGGGDFGGGGGGGGGGGGGGGGGGGGGEGGGGGGGGGGGGGGGGGGGGGGGGGGGGGGGGGGGGGGGGGGGGGEGGGGGGGGGDEDGGGGGGGGGGGGGGGGGGGGGCEEGGGGFD3EGGDGGG?GG4@FFGGC8D))0*C><
@M00200:205:000000000-AKKM3:1:1101:13635:5794 1:N:0:1
ACTGGGTTTAAAGGGCGTGTAGGCGGCCAGACAGGTCTGTTGTGAAAACTGGAGGCTTAACCTCCAGACGTCGACAGAAACCGTCTGGCTAGAGTCCGGAAGAGGAGAGTGGAATTCCTGGTGTAGCGGTGAAATGCGCAGATATCAGGAAGAACACCAATGGCGAAGGCAGCTCTCTGGGACGGTACTGACGCTGAGACGCGAAAGCGTGGGGAGCGAACAGGATTAGATACCCCAGTA
+
GGFFFGF@FFGGFAFGGGGGFGGGGGGGGGGFEFGGGGGEFEGGGG<FFGGGGGGGGGGFFGGGGGFGGGGGGGGGEGFFGGGECFGGGGGDFEGFGGEEEEG8C=CFEFGGGGFGGGGGGGEFCFGEG>BD@FD<FFG>FGGFGGGGGBCFEFGGGCFGF<FGGGEGFGGGGFFFGGGDGGCGEGGGGGGGGD35=ECCCDEGGGGGGGGGGGFG>GGGGGDFB:*2=6<::<FGDBF?
@M00200:205:000000000-AKKM3:1:1101:11349:5813 1:N:0:1
ACTGGGTTTAAAGGGCTCGTAGGTGGCCAACTAAGTCGGACGTGAAATCCCTCGGCTTAACCGGGGAACTGCGTCCGATACTGGTTGGCTTGAGTTTGGGAGAGGGATGCGGAATTCCAGGTGTAGCGGTGAAATGCGTAGATATCTGGAGGAACACCGGTGGCGAAGGCGGCATCCTGGACCAACACTGACGCTGAGGAGCGAAAGCCAGGGGAGCAAACGGGATTAGTACCCCGGTA
+
GGGGGGGGGGGGGGGGGGGGGGGGGGGGGGGGGGGGGGGGGGGGGGGFGGGGGGGGGGGGGGGGGGGGGGGGGGGGGDGGGGGGGGGGGGGGGGGGGGGGGGGGGGGGGGGGGGGGGGGGGGGGGGGGGGGGGGGGGGGEGGGFGGGGGGGEGFGGGGFGGGGFGGGGGGGGGGGGGGGGGGGGGGGDEFFGGGGGGGGGEGGDGGGGGGGGGD@GFGFCGGGG054>?FAFFCFDEFF
@M00200:205:000000000-AKKM3:1:1101:26149:5815 1:N:0:1
ATTGGGTGTAAAGAGCGCGCAGGCGGCCGGTCAAGTCCGATGTGAAAGCTCCCGGCTTAACTGGGAAACGGCATCGGAAACTGATCGGCTTGAAGGTGGGAGAGGGTAGTGGAATTCCCGGTGTAGTGGTGAAATGCGTAGATATCGGGAGGAACACCAGTGGCGAAGGCGACTACCTGGCCCATTCTTGACGCTGAGGCGCGAAAGCTAGGGGAGCGAACGGGATTAGATACCCCCGTA
+
GGGGGGGGGGGGGGGGGGGGGGGGGGGGGGEFGGGGGGGGGGGGGGGGGGGGGGGGGGGGGGGGGGGGGCFGCCFEGGGGGGGFFGGCGGGGGG9EBFGDGGGGGDGGGFGGGGGGG<<FEGGGGGFGGGGGGGGGGEGGGGGGGF<>CECFGGGGGGFGGEGCEGGGGGGEGGGGGF9FCCFGGEFDGGGGGGDG5AFGGGGGGGGGFEGGGGE:>5CCCCEGFG42@FDGG<CC<>DG
@M00200:205:000000000-AKKM3:1:1101:21465:5826 1:N:0:1
ACTGGGCGTAAAGCGCGCGTAGGCGGCTTTGTAAGTTAGAGGTGAAAGCCCGGAGCTTAACTCCGGAACTGCCTTTAAGACTGCATCGCTAGAATCGTGGAGAGGTGAGTGGAATTCCGAGTGTAGAGGTGAAATTCGTAGATATTCGGAAGAACACCAGTGGCGAAGGCGACTCACTGGACACGTATTGACGCTGAGGTGCGAAAGCGTGGGGAGCAAACAGGATTAGATACCCCAGTA
+
GGGGGGGGGGGGGGGGGGGGGGGGGGGGGGGGGGGGGGGGGGGGGGGGGGGGGGGGGGGGGGGGGGGGGGGGGGGGGGGGGGGGGGGGGGGGGGGGGGGGGFGGGGGGGGFGGGGGGGGGGGGGGGGGGGGGGGGGGGGGGGGGGGGGGGGGGGGGGGGGGGGGGGGGGGGGGGGGGGGGGGGGGGGGFGGGGGGGGGGFGGG>EGGGGGGGGGFDEGGGGGGGFCGFFF>FFGGGE@@C
@M00200:205:000000000-AKKM3:1:1101:25783:5857 1:N:0:1
ATTGGGTGTAAAGGGCGCGTAGGCGGGGGGGCAAGTCGGTCGTGAAATCTCGGGGCTCAACTCCGAGGGGTCGGCCGAAACTGCCGTTCTTGAGGGGCGCAGAGGAGCCTGGAATTCCCGGTGTAGCGGTGAAATGTGTAGAGATCGGGAGGAACACCGGTGGCGAAGGCGGGGCTCTGGGCGCAGCCTGACGCTGAGGCGCGAAGGCGTGGGGAGCAAACGGGATTAGATACCCCCGTACGAT
+
GGGGGGGGGGGGGGGGGGGGGGGGGGGGGGGGGGGGGGGGGGGGGGGGGGGGGGGGGGGGGGGGGGGGGGGGGGGGGGGDGGGGGGG5EGGGGGGGGGGGGGGGGGGGGGGGFFGGGGGGGGGGGGGGGGG8FEFGGGGGGGGGGGGGGGGGGGGGGCGGGGGGGGGGDGGDGDGGGGGGGGGGGGGCGGCFGGGGGGGGGDCEECGFGGG>EG>GF5ECGGEC:D43@FBFGFFDBEBE*21(
@M00200:205:000000000-AKKM3:1:1101:21660:5870 1:N:0:1
ACTGGGCTTAAAGTGTGCGCAGGTGGCTGAGCAAGTCGAGTGTGAAATCCCCGGGCTTAACTTGGGAATTGCGCTCGAAACTACTTGGCTCGAGTGTGGCAGAGGGAGGTGGAATTCCACGTGTAGCGGTGAAATGCGTAGAGATGTGGAGGAACACCAATGGCGAAGGCAGCCTCCTGGGCCAACACTGACACTCATGCACGAAAGCGTGGGGAGCAAACAGGATTAGATACCCGTGTAAGA
+
GGGGGGGGGGGGGGGGGGGGGGGGGGGGGGGGGGGGGGEEFGGGGGGGGGGGGGGGGGGGGGGGGGGGGGCGGGGGGGGGGGGGGGGGGGGGGGGGGGGGGGGGGGGGGGGGGGGGGGGGGGGGGGGGGGGGGGGGGGGGGFGGGGGGGGGGGGGGGGFGGGGGGGGEGFFEGGFGGGFGGGGGGGFEFGGGGGGGDFEFGGFCEGGFECEGGEE35FFGGGGGFF=>??AGGGCGBD47FAF
@M00200:205:000000000-AKKM3:1:1101:14251:5887 1:N:0:1
ACTGGGCTTAAAGTGCGCGTAGGCGGGATGGCAAGTCAGTCGTGAAATCTCTCGGCTCAACCGAGAAACGTCGGCTGATACTGCCGTTCTTGAGGGATGCAGAGGAGACTGGAATTCCCGGTGTAGCGGTGAAATGTGTAGAGATCGGGAGGAACACCGGTGGCGAAGGCGGGTCTCTGGGCATTTCCTGACGCTGAGGCGCGAAAGCGTGGGGAGCAAACGGGATTAGATACCCGCGTA
+
GGGGGGGGGGGGGGGGGGGGGGGGGGGGGGGGGGGGGGGGGGGGGGGGGGGGGGGGGGGGGGGGGGGGGGGGGGGGGGGGGGGGGGGGGGGGGGGGGGGGGGGGGGGGGGGGGGGGGGGGGGGGGGGGGGGGGGGGGGGGGGGGGGGGGGGGGGGGGGGGEGGGGGGGGGGGGGGFGGGGGGGGGGGGGGGGGGGGGGGGGGGGGGGGGGGGDGFDDFGGGDGGFGG?F=AGGGGGFFFG
@M00200:205:000000000-AKKM3:1:1101:11121:5889 1:N:0:1
ATTGGGTGTAAAGGGCGCGTAGGCGGGACGGCAAGTCGGTCGTGAAATCCTTCGGCTCAACCGAAGAACGTCGGCCGATACTGCCGTTCTTGAGGGATGCAGAGGAGACTGGAATTCCCGGTGTAGCGGTGAAATGTGTAGAGATCGGGAGGAACACCGGTGGCGAAGGCGGGTCTCTGGGCATCTCCTGACGCTGAGGCGCGAAAGCGTGGGGAGCAAACGGGATTAGATACCCTTGTA
+
FGGGGGGGFGGGGGGGGGGGGGGGGGGGGGGGGGFGGGGGGGGGGGGGGGGGGGGGGGGGGGGGGGGGGGGGGGCGGGGGGGGGGGGGGGGGGGGGGGGGGGGFEGGGGGGGGGGGGGGGGGGGGGGGGGGGGGGGGGGGGGGGGGGGGGGGGGGGEFGGFGGGGDGGGGGGGGGGGGFGGGGGGGGGCFFGGGGGGGGGGGGCEGGGGEGGGGFGEGEC77CDF<726=AFFFFG47@F
@M00200:205:000000000-AKKM3:1:1101:26134:5893 1:N:0:1
ACTGGGTGTAAAGGGCTCGTAGGCGGTTTGTCGCGTCGGGAGTGAAAACTCAGGGCTTAACCCTGAGCCTGCTTCCGATACGGGCAGACTAGAGGTATGCAGGGGAGAACGGAATTCCTGGTGTAGCGGTGAAATGCGCAGATATCAGGAGGAACACCGGTGGCGAAGGCGGTTCTCTGGGCATTACCTGACGCTGAGGAGCGAAAGTGTGGGGAGCGAACAGGATTAGATACCCCCGTA
+
GGGGGGGGGGGGGGGGGGGGGGGGGGGGGGGGGGGGGGGGGGGGGGGGGCGGGGGGGGGGGGGFGGGGGGFGGGGGGGGGGGGGGGGGGGGFGGFGFGFGGGGGGGGGFGGGG@@FGGFGGGGGFCGGGGGGGFCFGGGGGGGFFGGGGGGGGGGGGGGGGGGGG@CGEGEGEGDGFCGFF;FFGGGGGGGGGGGGGGGGDGGG8CC:FCCGGGFGFGGGGGGG:7DDFF9D9CC5<@EG
@M00200:205:000000000-AKKM3:1:1101:21178:5905 1:N:0:1
ATTGGGCATAAAGGGCGTGTAGGCGGTTAGGTAAGTGGGATGTGAAATGCCTCGGCTCACCCGGGGACCTGCATCCCAAACTGCCTGACTTGAGTATGGGAGAGGATGAGGGAATTCCTGGTGTAGCGGTGAAATGCGTAGATATCAGGAGGAACACCGGTGGCGAAAGCGCTCATCTGGCCCAATACTGACGCTGAGGCGCGAAAGCTAGGGGAGCAAACGGGATTAGATACCCCAGTA
+
GGGGGGGFGGFGGGGGGGGGGGGGGGGGGGGGGGGGGGGGGGGGGGGGGGGGGGGGGGGGGGGGGGEGGGGGGGGGGGGGGGGGGGGGGGGGGGGGGGGGGGGGGGGGGGGEEGGGGGGGGGGGGGGGGGGGDGGGGGGGGDFGGGGGGGGGGGGGGGGGEGDGGGGGGGDGGGEGGG@FGGGGFGGGGGGGGGGGCCFCEGGGGGGGD?:CDE3>>FECGGDG:DC>FB<GFGGGFFFG
@M00200:205:000000000-AKKM3:1:1101:8849:5909 1:N:0:1
ACTGGGCGTAAAGGGCGCGTAGGCGGCCGATTAAGTCGGGGGTGAAAGCCTGTGGCTCAACCACAGAATTGCCTTCGATACTGGTTGGCTTGAGACCGGAAGAGGACAGCGGAACTGCGAGTGTAGAGGTGAAATTCGTAGATATTCGCAAGAACACCAGTGGCGAAGGCGGCTGTCTGGTCCGGTTCTGACGCTGAGGCGCGAAAGCGTGGGGAGCGAACAGGATTAGATACCCTTGTA
+
GGGGGGGGGGGGGGGGGGGGGGGGGGGGGGGGGGGGGGGGGGGGGGGGGGGGGGGGGGGGGGGGGGGGGGGGGGGGGGGGGGGGGGGGGGGGGGGGGGGGGGGGGGGGGGGGGGGGGGGGGGGGGGGGGGGGGGGGGGGGGGGGFGGGGGGGGGGGGGGGGGGGGGGGGGDGEGGGGGGGGGGGGGGGGGGGGGCGGGGGGGGGGGGGCCGGGGFGFGGGDGEF:GC?F?BGFCEG?58E
@M00200:205:000000000-AKKM3:1:1101:3789:5917 1:N:0:1
ATTGGGTTTAAAGCGTGTGTAGGCGGCGGCGTAAGTGTCGAGTGAAATGCCAGTGCTCAACGCTGGAACGGCTCGGCATACTGCGTCGCTTGAGGTCGGTAGAGGCGCCTGGAACTCTAGGTGGAGCGGTGAAATGCGTAGATATCTAGAGGAACGCCTGAGGCGAAAGCGGGGCGCTGGGCCGATTCTGACGCTGAGACACGAAAGCGTGGGGAGCAAACAGGATTAGATACCCCTGTA
+
GGGGGGGGGCEGGGGGGCGGGGGGGGGEGGGGGGGGGGGGDGGGGGGFCGGGFFGFGFGGGECEEGGGGGGGGGEFGG@FGFE<=?+=FEGFGGGG8FGGCCF9BEFEFGGDFGEGGFG=FGGG7,DFGGGGGGGGGGGGGCGFGGG;;F9CG7FGGGGCF7FFGCE*FCBE58:8EGGC8E/:CEEF7*<CCECCGF+<7CCGG=DFEEEGEG3CDGC054CC?FG??FDF7@F9:>FD
@M00200:205:000000000-AKKM3:1:1101:15696:5925 1:N:0:1
ACTGGGCGTAAAGGGTACGTAGGCGGTGTTTGCAGGGGACGCTAAAATTGCAGAGGGTTCCTATGCACGGCAGCCCCTTACATCACACTTGAGTTGAAGAGTAGTCGGGACAATTTCTCATGTATAGGGTCCAATCTCGCCATATGAGAAGGAATGACAGCTGGCGGAGGCGCCCCTCTATCTTCAACTGACGCTCAGGTACGGAAGCTTGGGGAGCAAACGGGATTAGATACCCGAGTAAG
+
GGGGGGGGG@CFFGGGGGEGGGGGGGGGGGGGGGGFDGGGGGGEFGGGGGGGGGGGGGGGGGFGGGGGGGGGGGGGGGGGGGGGFGGGGGDECFGGGGGGGGGGGGGGGGGGGGGGGGGGGGG<FGGGFFGFGGGGFGGGGGGGDGFGGGGGGGGGGGGGGGGGGGGDEGGGGEEE5CGCGGGGGFFGGGFGGEGGGFD7CDCC8ECF63BBC5>DBC8AF38CBCDFFF):EFG<>BF=DA
@M00200:205:000000000-AKKM3:1:1101:14201:5926 1:N:0:1
ATTGGGTTTAAAGGGAGCGTAGGCGGATAGTTTAGTCAGAGGTGAAAGCCCAGGGCTCAACCTTGGAATTGCCTTTGATACTGGCTATCTTGAGTATGGAAGAGGTATGTGGAACTCCGAGTGTAGAGGTGAAATTCGTAGATATTCGGAAGAACACCAGTGGCGAAGGCGACATACTGGTCCATTACTGACGCTGAGGCTCGAAAGCGTGGGGAGCAAACAGGATTAGATACCCTTGTAAGA
+
GGGGGGGGGGGGGGGGGGGGGGGGGGGGGGGGGGGGGGGGGGGGGGGGGGGGGGGGGGGGGGGGGGGGGGGGGGGGGGGGGGGGGGGGGGGGGGGGGGGGGGGGGGGGGGGGGGGGGGGGGGCFGGGGGGGGGGGGGGGGGGGGGFGGGGGGGGGGGGGGGGGGGGGGDGGGGDGGGGGGGGGGGGGGGGGGGGGGGGDGGGGGGGGGGCEGGGF3AGGFGGG5(>F3A;CFGFF=FFFGGEF
@M00200:205:000000000-AKKM3:1:1101:27370:5971 1:N:0:1
ATTGGGCATAAAGAGCGTGTAGGCGGTTTGTCACGTCTGCTGTGAAATCCCGAGGCTCAACCTCGGGCCTGCAGTGGGTACGGGCAGACTGGAGTGCGGTAGGGGAGATTGGAATTCCTGGTGTAGCGGTGGAATGCGCAGATATCAGGAGGAACACCGATGGCGAAGGCAGATCTCTGGGCCGTAACTGACGCTGAGGAGCGAAAGCGTGGGGCGCGAACAGGATTAGATACCCTAGTAAGA
+
GGGGGGGGGGGGGGGGGGGGGGGGGGGGGGGGGGGGGGGGGGGGGGGGGGGG@88@CFGFFGGGDGGGGCFGGGGGGGGGDEGGGGGGCFGGGGGGGGGGGDGGGGGGGGGGGFCFGGFGG<<=9,:@FCEEFFFF,@FEGG9@FFFFGGGGEF8FCFGGGGGF>7>C@GFGFFEFG9,?FFGGEGGGC+++3*<EEGGGGCECCEDFGEGGG*)17CCEC3*9(0C<6*6>C6+C?FFGGFB
@M00200:205:000000000-AKKM3:1:1101:4164:5977 1:N:0:1
ATTGGGTTTAAAGGGCGCGTAGGTGGTTCGATAAGTGTGTGGTGAAAGCCCGGGGCTCAACCCCGGGTCTGCCGTGCCAACTGTCGGACTTGAGGACTGTAGAGGCAGGTGGAATTCCGGGTGTAGCGGTGGAATGCGTAGAGATCCGGAAGAAGACCGGTGGCGAAGGCGACCTGCTGGGCAGTTACTGACACTGAGGCGCGACCGCGTGGGGAGCAAACTGGATTAGATACCCTCGTA
+
CFFGGGGGGGGGGGGGGGGGGGGGGGGGGC,C<FFFEGGGGGGGFGGFFGDGGGGGGGGGFGGGGGGGGGGGCGGGG7<<FGGGGGGGGGGGFGGGGGGGGGGGGGGGGGGGGFGGGGGDECGGGG9FEGGGFFGGGEFGGGGFE9CG@@B@F,>FC7FCFFGGC:C:<BCGDCGCFCF?CFG>C9;EF>CCEFGG7:FGG<=*/*178*/::C)9:72<5*+9,CD2*9>*+<<D57@*
@M00200:205:000000000-AKKM3:1:1101:26368:5977 1:N:0:1
ATTGGGTTTAAAGGGCGCGTAGGCGGCTTGGCAAGTGGATGGTGAAATCCCTCGGCTTAACCGAGGAACTGCCATCCAGACTGCTTTGCTTGAGGCCGGGAGAGGTGAGTGGAATTCCCAGTGTAGCGGTGAAATGCGTAGATATCGGGAGGAACACCAGTGGCGAAGGCGGCCGACTGGGCCGATCCTGACGCTGAGACCCGAAAGCCAGGGTAGCGAACCGGACTAGATACCCTAGTA
+
GGGGGGGGGGGGGGGGGGGGGGGGGGGGGGGGGGGGGGGGGGGGGGGGGGGGGGGGGGGGGGGGGGGGGGGGGGGGGGGGGGGGGGGGGGGGFGGGGGGGGGGGGGGGGGGGGGGGGGGGGFGGGGGGGGGGCFGGGGGGGGGGGGGCGGGGGDGGGGGGGGGGGGGDG7FDGGGEGGGGGFGGEGGGGCCGGGGGGGGGGG=EGCGGGGCG5E?3?CEEDCED0)150*)03<E*5>F?
@M00200:205:000000000-AKKM3:1:1101:10086:5984 1:N:0:1
ATTGGGTGTAAAGGGCGCGTAGGCGGTCGGGTAAGTTTGATGTGAAATCCCACGGCTTAACCGTGGAATGGCATCTTATACTGCCCGGCTAGAGTCTGGGAGAGGGAAGTGGAATTCCCGGTGTAGCGGTGAAATGCGTAGATATCGGGAGGAACACCAGTGGCGAAGGCGGCTTCCTGGACCAGTACTGACGCTGAGGCGCGAAAGCTAGGGGAGCAAACAGGATTAGATACCCTCGTA
+
GGDGGGGGGGFGGGGGGGGGGGGGGGGGGGGGGGGGGGGGGGGGGGGGGGGGGGGGGGGGGGGGGGGGGGGGGGGGGGGGGGGGGGGGGGGGFGGGGGGGGGGGGGGGGGGGGGGGGGGGGGGGGGGGGGGGGGFGGEGGGCAFCCFFGGGGGGGGGGGGGGGGGGDGGGGGGGGGGGGGGGGGGGFEFFGGGGDGGGGGGGGGGGCCEFGGGGFCEGGGGGGGFGGBF4:FGFG=7>F=
@M00200:205:000000000-AKKM3:1:1101:12435:5985 1:N:0:1
ACTGGGCTTAAAGCGCGTGTAGGCGGCCAGATAAGTCCGCTGTGAAAACTCGAGGCTCAACTTCGAGCTGTCGGTGGAAACTATCTGGCTAGAGTCCGGAAGAGGAGAGTGGAATTCCTGGTGTAGCGGTGAAATGCGCAGATATCAGGAAGAACACCCGTGGCGAAGGCGGCTCTCTGGGACGGTACTGACGCTGAGACGCGAAAGCGTGGGGAGCGAACAGGATTAGATACCCTGGTA
+
GGGGGGGGGGGGGGGGGFGGGGGGGGGGGGCGGGGGGGGGGGGGDEGGGGGGGGGGGGGGGGGGGGGGEFGGGGFGGGGGGGGGGGGGGGGGGGGGGGGGGGGGGGGGGDGGGGGGGGGGGGGGGGGGGGGGGGGGGGDGGGGGGGGGGGFGGGGGGGCFEFGGGGGGGGGDGGGCGGGGGDGDGEGGGGGGGGDEEE9C5CEGGGGGD*;EEGF<BEGGGGGGFGGFFF<CF6F*7@FG
@M00200:205:000000000-AKKM3:1:1101:8733:6001 1:N:0:1
ATTGGGCTTAAAGGGCTCGTAGGCGGTTTGTCGCGTCGGGAGTGAAAACCAGGTGCTTAACACCTGGCTTGCTTTCGATACGGGCAGACTAGAGGTATGCAGGGGAGAACGGAATTCCTGGTGTAGCGGTGAAATGCGCAGATATCAGGAGGAACACCGGTGGCGAAGGCGGTTCTCTGGGCATGACCTGACGCTGAGGAGCGAAAGTGTGGGGAGCGAACAGGATTAGATACCCGCGTAAGA
+
FGGGGGGGGFEFFGGGGGGGEFGGGGGGGGGGGGGGGGGGGGGGGGGGGGGGGGGGGGGEGGGGGGGGGGGGGGGGGGGGGGGGGGGCGGGFFGGGGGGGGFGGGGGGGGGGGGGGGGGGGGGGGGGGGGGGGGGGGGGGGGGFGGGGGGGGGGGGFGGGGGGGGGGGGFDEGGEGFGGGGGGGG?FGGGGGGGGG5FGGDGGGGGGGGFCEGGDD:EEEGGGGFFC)6@AGGGGGFFFGG0)
@M00200:205:000000000-AKKM3:1:1101:15218:6012 1:N:0:1
ATTGGGCATAAAGGGAGCGTAGGCGGATAGTTTAGTCAGAGGTGAAAGCCCAGGGCTCAACCTTGGAATTGCCTTTGATACTGGCTATCTTGAGTATGGAAGAGGTATGTGGAACTCCGAGTGTAGAGGTGAAATTCGTAGATATTCGGAAGAACACCAGTGGCGAAGGCGACATACTGGTCCATTACTGACGCTGAGGCTCGAAAGCGTGGGGAGCAAACAGGATTAGATACCCGTGTA
+
FGGGGGGGGGGGGGGEGGGGGGGGGGDGGGGGGGGGGGGEGGGGGGGGGGGGGGGGGGGGGGGGGGGGGGGGGGGGGGGGGGGGGGGGGGGGGGGGGGGGGGGGGGGGGGGGGGGGGGGGGGGGGGGFGGGGGGGGGGGGGGGGGGGGGGGGGGGGGGGGGGGGGGGGGGGGEGGGGGGGGGGGGGGGGGGGDEGECFGFGFGGGGGGGGGDGG3C>GG97DGGFGGFFA<CFFGGBDAD
@M00200:205:000000000-AKKM3:1:1101:5792:6019 1:N:0:1
ATTGGGTGTAAAGCGCGGGCAGGCGGTCTGTTAAGTCGTTTGTGAAAACCCGGGGCTCAACCCCGGGAATGCATACGATACTGGCAGGCTGGAGACTGGTAGAGGCTAGCGGAATTCCTGGTGTAGCGGTGGAATGCGTAGATATCAGGAAGAACACCTGTGGCGAAGGCGGCTAGCTGGGCCAGTTCTGACGCTCATCCGCGAAAGCGTGGGGAGCAAACAGGATTAGATACCCCAGTA
+
GGGGGGGGGGGGGGGGGGGGGGGGGGGGGGGGGGGGGGGGGGGGGGGGGGGGGGGGGGGGGGGGGGGGGGGGGGGGGGGGGGGGGGGGGGGGGGFGGGGGGGGGGGFAFGGFGGGGGGGGGCGGFGGGGGGGGGGGGGGGGGFGGGGGGGGGGG:FFGGFGGGGDGGGGGFCEGGGGGGGGGGGGGGGGGGGGGGGGGGFGGG8EECFEEEGDGFGEF@87CCC?GG>?FFFCFEC>EFG
@M00200:205:000000000-AKKM3:1:1101:14717:6055 1:N:0:1
ATTGGGTTTAAAGTGCGTGTAGGCGGTCAAGTAAGTGGAATGTGAAACGCCTCGGCTTACCCGAGGACCTGCATCCCAAACTGCTTGGCTTGAGTATGGGAGAGGATGAGGGAATTCCTGGTGTAGCGGTGAAATGCGTAGATATCAGGAGGAACACCGGTGGCGAAAGCGCTCATCTGGCCCAATACTGACGCTGAGGCGCGAAAGCTAGGGGAGCAAACGGGATTAGATACCCCGGTA
+
GGGGGGGGGGGGGGGGGGGGGGGGGGGGGGGGGGGGGGGGGGGGGGGGGGGGGGGGGGGGFGGGGGGGGGGGGGGGGGGGFFFGGGGGGGGGGGGGGGGGGGGGGGGGGGGGGGGGGGGGGGGGGGGGGGGGGGGGGGGGGGFGDGGGGGGGGGGGGGFGGGGGGGGEGGGGEGEGGGGGGGGDGGGGGFDCGGGGGGGGGGGGCEDGDFGFGGFGFGGGGC;C6CC?@@BFGF?G>B>G
@M00200:205:000000000-AKKM3:1:1101:24720:6060 1:N:0:1
ATTGGGTATAAAGGGCGTGTAGGCGGTTCGCTAAGTCAGGCGTGAAATGCCCGGGCTCAACCTGGGAACTGCGTTTGATACTGGCGGACTAGAGTCCGGGAGAGGATGGTGGAACTCCCAGTGTAGAGGTGAAATTCGTAGATATTGGGAAGAACACCCGTGGCGAAGGCGGCCATCTGGACCGGTACTGACGCTAAGGCGCGACAGCGTGGGGAGCAAACAGGATTAGATACCCGCGTA
+
GGGGGGGGGGGGGGGGGGGGGGGGGGGGGDGGGGGGGGGGGGGGGGGGGGGGGGGGGGGGGGGGGGGGGFGGGGGGGGGGGGFGGGGGGGGGGGGGFGGGGGGGGGGGGGGGFGGGGGGGGGGGGGGGGGGGGGGGGGGG@CFFFGGCDGGGGGGGGGGGGGGGGG7FCFFGGGGGGGGGGGGGGGGGGGGGGGGDEGGGGGE>GECFGGGDGCEDFF?8CCFF?GGFF44CFGGGFFFG
@M00200:205:000000000-AKKM3:1:1101:21957:6101 1:N:0:1
ATTGGGTGTAAAGGGCGCGTAGGCGGCGCGAGGAGTCGGGGGTGAAAGTCCGGGGCTCAACCCCGGATCGGCCTTCGAGACTCTCGCGCTGGAGCACAGTAGAGGCGGGTGGAATTCCGGGTGTAGCGGTGGAATGCGTAGAGATCCGGAAGAACACCGGTGGCGAAGGCGGCCCGCTGGGCTGTGGCTGACGCTGAGGCGCGACAGCGTGGGGAGCAAACAGGATTAGATACCCCTGTA
+
GGGGGGGGGGGGGGGGGGGGGGGGGGGGGGGGGGGGGGGGGGGGGGGGGGGGGGGGGGGGGGGGGGGGGGGGGGGGGGGGGFGGGGGGGGGGGGGGGGGGGGGGGGGGG@@CBFEFCGFGG4C<BF98E58E;F:8EE8?EGGFCCFGGCC8;F8?EG8E*1CCGCECG8CGCCGE88CEGFEEC+C**1/6?:7E=>F5:<7**:)*:*:EEG)90:?FC<CG(9*,9*6*AC6C5377
@M00200:205:000000000-AKKM3:1:1101:24615:6119 1:N:0:1
ATTGGGTGTAAAGGGCGCGTAGGCGGTTCGGTAAGTCCTGTGTGAAATCCCTCGGCTCAACTGAGGAACTGCACGGGAGACTGCCGGGCTTGAGTTCGGGAGAGGGAAGCGGAATTCCGGGTGTAGCGGTGAAATGCGTAGATATCCGGAGGAACACCGGTGGCGAAGGCGGCTTCCTGGACCGACACTGACGCTGAGGCTCGAAAGCGTGGGTAGCAAACAGGATTAGATACCCCAGTA
+
GGGGGGGGGGGGGGGGGGGGGGGGGGGGGGGGGGGGGGGGGGGGGGGGGGGGGGGGGGGGGGGGGGGGGGGGGGGGGGGGGGGGGGGGGGGGGGGGGGGGGGGGGGGGGGGGGGGGGGGGGGGGGGGGGGGGGGGGGGGGGGGGGGGGGGGGGGGGGGGGGGGGGEGGGGGGGGGGGGG?8CFGGGGGGGGFECDGGGGGGGGGGGGGGGGGGGFC@G9FCCGGB>F?FFAFGGCC559E
@M00200:205:000000000-AKKM3:1:1101:5212:6128 1:N:0:1
ATTGGGCATAAAGGGCGCGTAGGCGGCCTCCTAAGTCGGACGTGAAATCCCCGAGCTCAACTCGGGAACTGCGTCCGATACTGGTTGGCTTGAATCCGGGAGAGGGATGCGGAATTCCAGGTGTAGCGGTGAAATGCGTAGATATCTGGAGGAACACCGGTGGCGAAGGCGGCATCCTGGACCGGCATTGACGCTGAGGCGCGAAAGCCAGGGGAGCAAACGGGATTAGATACCCGCGTA
+
CFGGGGGGGGGGGGGGGGGGGGGGGGGEGGGGGGGGGGGGGGGGGGGGGGGGGGGGGGGGGGGGGGGGGGGGGGGGGGGGGFFGGGGGGGGGGGGGGGGGCFGGGGGGGGGGGCFGGGGGGGGCGFGGGGGGGGGGGGGCFEGGGGGGGGGGGFGFGGGGGGGGGEEGGGGGGGGGGDEGGGGGDGGGGFGGCEGGGGGGGGCE:8CFFGGGEGFG>*;8C<CG6DG7=BA7CFG335:C
@M00200:205:000000000-AKKM3:1:1101:21990:6141 1:N:0:1
ATTGGGCTTAAAGGGCGCGTAGGCGGGATGGCAAGTCGGTCGTGAAATCCCTTGGCTCAACTGAGGGGGGTCGGCCGAGACTGCTGTTCTTGAGGGATGCAGAGGAGACTGGAATTCCCGGTGTAGCGGTGAAATGTGTAGAGATCGGGAGGAACACCGGTGGCGAAGGCGGGTCTCTGGGCATCTCCTGACGCTGAGGCGCGAAAGCGTGGGGAGCAAACGGGATTAGATACCCGTGTAAGCT
+
EGGFGGGF9C@F@C-FGGGGGGCFFCGFGDEGGGFGGGGGGGGGGF,CFGGFEFGGFFGEFGGAFGEGEGGGGCGG7CCB:FAFGCGGGGGEFFGGGG@FFG@:C2CFGC,:F<FCBFGGE:<FFFGGGEE5ECFGGGG?<<C?7CCE8CCG:0A>FEGE::CFC>5?5CGCGGGGCFGEGGGGGGGGFFEFEE75CFGGGDC5:CDGGE>EGGDDEFF<75:D6DF)694FGGGGF3):79)-
@M00200:205:000000000-AKKM3:1:1101:12419:6142 1:N:0:1
ACTGGGTTTAAAGCGTGCGCAGGCGGTGATGTAAGACAGGTGTGAAATCCCCGGGCTTAACCTGGGAACTGCATTTGTGACTGCATCGCTGGAGTGCGGCAGAGGGGGATGGAATTCCGCGTGTAGCAGTGAAATGCGTAGATATGCGGAGGAACACCGATGGCGAAGGCAATCCCCTGGGCCTGCACTGACGCTCATGCACGAAAGCGTGGGGAGCAAACCGGATTAGCTACCCCAGTAAGAC
+
EFGGGGGGGGEEGGGGGG+CFCGGDGFFGGCGFE@FFGFGE<CFCFFFGGGGE@FGGGGGGGGGGGGGGGFGGGFFFFFGGGDGGGGGGGGDEFGEGGCECCFD@FGGGGGGFFFGGGGGGEGGFGGGGFF,CFGGGGGGGGFBFGGGECCFGAEFGG:>FGGGDFCGDGGDGGGGGGGCFFGGGGGGFFCFDGDGC+>CC>EE88CDGEDC8C@<@CFC<*/1-958F)6:CF*C>@?ED9A)
@M00200:205:000000000-AKKM3:1:1101:16189:6153 1:N:0:1
ATTGGGTTTAAAGGGCTCGTAGGCGGTTTGTCGCGTCGGGAGTGAAAACCAGGTGCTTAACACCTGGCTTGCTTTCGATACGGGCAGACTAGAGGTATGCAGGGGAGAACGGAATTCCTGGTGTAGCGGTGAAATGCGCAGATATCAGGAGGAACACCGGTGGCGAAGGCGGTTCTCTGGGCATGACCTGACGCTGAGGAGCGAAAGTGTGGGGAGCGAACAGGATTAGATACCCGTGTA
+
AFGGGGGGGGGGGGGGGGGGGGGGGGGGGGGGGGGGGGGGGGGGGGGGGGGGGGGGGGGGGGGGGGGGGGGGGGGGGGGGGGGGGGGGGGGGGGGGGGGGGFGGGGGEGGGGGEGGGGGGGGGGGGGGGGGGGGGGGGGGEEGGGGGGGGGGGGGFGGGGGGGGGGGGGGGGGGGGGGGGGGGGGFFGGGGGGGGGEGGGGGGDDC<FGGGDGGFGEGEGDGGGFGGFFBA7CFGGFDFC
@M00200:205:000000000-AKKM3:1:1101:6122:6153 1:N:0:1
ATTGGGCATAAAGGGAGCGTAGGCGGACATTTAAGTCAGGGGTGAAATCCCGGGGCTCAACCTCGGAATTGCCTTTGATACTGGGTGTCTTGAGTATGAGAGAGGTGTGTGGAACTCCGAGTGTAGAGGTGAAATTCGTAGATATTCGGAAGAACACCAGTGGCGAAGGCGACACACTGGCTCATTACTGACGCTGAGGCTCGAAAGCGTGGGGAGCAAACAGGATTAGATACCCTAGTA
+
GGGGGGGGGGGFFGGGGGGGGGGGGDGGGGGGGGGGGGCFGGGGGGGGGGGGGDFGGGGGGGGGGGGGGGGGGGGGFEGEEGFGGGGGGGGGCFEGGGGFGEGGGGGGGGGGGGGGGGGDEGFFGGGGDFGGGGGGGGBFFE,CEFGG8:FCDFGGGG?DFGGGGG7FCFGGGDGGGGFCGGGGCFEFGFG?EEGGGCGCFFGGGE3*:7BFGG3C>CCGGCG44C78FF):<<:DF4?E
@M00200:205:000000000-AKKM3:1:1101:6041:6160 1:N:0:1
ATTGGGCTTAAAGGGCGCGTAGGCGGCTTTGCAAGTGACGGGTGAAAGCCCTCGGCTTAACCGAGGAACTGCCTGTCAGACTGTGAGGCTTGGGACCGGGAGAGGTGAGTGGAATTCCCAGTGTAGCGGTGAAATGCGTAGATATTGGGAGGAACACCAGTGGCGAAGGCGGCTCACTGGACCGGAACTGACGCTGAGGCGCGAAAGCGTGGGGAGCAAACAGGATTAGATACCCGAGTA
+
GGGGGGFGGGGGGGGGGGGGGGGGGGGGGGCCFGGGGGGGGGGGGGGGGGGGGGGGGGGGGGGGGGGGGGEGFFFGGGGGGGGGFGGGGGGG7FDGGG:FEGGGGAFGGGGGGGGGGGGGGGGGGGGGGGGGGGFGGGGCEEGGG9FGGGGGDFGGGGCFGGGGGGGGGGGCGEG?FFGFFCF8B8CEG4+<EGGGGGCFGGGGGCCGG58CGGFGD7EEGGGGFGGFFFA>CCEC3)0:
@M00200:205:000000000-AKKM3:1:1101:4349:6166 1:N:0:1
ACTGGGCGTAAAGGGCTCGTAGGCGGTTTGTCGCGTCGGGAGTGAAAACGCCGTGCTTAACACGGCGCTTGCTTCCGATACGGGCAGACTAGAGGTATTCAGGGGAGAACGGAATTCCTGGTGTAGCGGTGAAATGCGCAGATATCAGGAGGAACACCGGTGGCGAAGGCGGTTCTCTGGGAATGACCTGACGCTGAGAAGCGAAAGCATGGGGAGCAAACCGGATTAGATACCCGGGTAAGTT
+
GGGGGGGGGGGGGGGGGGGGGGGGGGDFGFGGGGGGGGGGGGGGGGGGGGGGGEGGGGGGGCGGGGGGGGGGGGGGGGGGGGGGGGGGGGFDCGGFGGGGGGGGGGGGGGGGGGGGGGGGGGGGGGGGGGGGGGGGGGGGDGG@FCCCGGGGGGFCGGGGGGGFEGD<FGGGEGGGGFGGF68CCEFCCC:@/79E5;F+*95*:*756<FFGGD5:*0+1*879CG?FF479A+)0)07<4).
@M00200:205:000000000-AKKM3:1:1101:22552:6185 1:N:0:1
ATTGGGTGTAAAGGGCGCGTAGGTGGCCCGTTAAGTGGCTGGTGAAATCCCGGGGCTCAACTCCGGGGCTGCCGGTCAGACTGGCGAGCTAGAGCACGGTAGGGGCAGATGGAATTCCCGGTGTAGCGGTGGAATGCGTAGAGATCGGGAAGAATACCAGTGGCGAAGGCGTTCTGCTGGGCCGTTGCTGACACTGAGGCGCGACAGCGTGGGGAGCAAACAGGATTAGATACCCTAGTA
+
FGGGGGGGGGGGGGGGGGGGGGGGGGGGGGGGGFGGGFGGGGGGGGGGGGGGGGGGGGGGGGDFGGGGGGGGGGGGGGGGGGGGGGCCFGGGGGGGGGGGGGGGGGDGGGFGGGGGGGGGGGGGGGGGGGGEBFGGGGGGDGGGGGGGDGGGGGFFGGGGGGGGGGCGGGGG5CGGGGGGGGG5BCEGGFFC@EF6EGGG=DGGGEGFGGDGGC59>5F?CCFGFGG?F=ADFGFF@@@F
@M00200:205:000000000-AKKM3:1:1101:15125:6194 1:N:0:1
ACTGGGTATAAAGCGCGCGCAGGCGGTTTCTTAAGTCTGGTGTCTAAGTGCGGGGCTCAACCCCGTGACGCACTGGAAACTGGGAGACTTGAGTGCAGAAGAGGAGAGCGGAATTCCACGTGTAGCGGTGAAATGCGTAGAGATGTGGAGGAACACCAGTGGCGAAGGCGGCTCTCTGGACTGTAACTGACGCTGAGGCGCGAAAGCGTGGGGAGCAAACAGGATTAGATACCCCCGTA
+
GGGGGGGGGGGGGGGGGGGGGGGGGGGGGGGGGGGGGGGGGGGGGGGGGGGGGGGGGGGGGGGGGGGGGGGGGGGGGGGGGGGGGGGGGGGGGGGGGGGGF=FGFGGGGGGCFGGGGGGGGGGGGGGGGGGGFGGGGGE@CFGGGGGGGGGGGGFGGGGGGGGGCCEGGGGGGGGGGGG:EGGGGFFGGGGGGGDCGGGGGGG>EGGGGDEGGEEGFEDGGFCC7747*@<FFGGGFFF
@M00200:205:000000000-AKKM3:1:1101:16063:6195 1:N:0:1
ATTGGGCATAAAGCGTGCGCAGGCGGTTTTGTAAGCCAGATGTGAAATCCCCGGGCTCAACCTGGGAATGGCATTTGGGACTGCAAGGCTTGAGTGCGGCAGAGGAGACTGGAATTCCTGGTGTAGCAGTGAAATGCGTAGATATCAGGAGGAATACCGATGGCGAAGGCAGGTCTCTGGGCTGACACTGACGCTCATGCACGAAAGCGTGGGGAGCAAACAGGATTAGATACCCCAGTA
+
GGGGGGGGGGGGGGGGGGGGGGGGGGGGGGGGGGGGGGGGGGGGGGGGGGGGGGGGGGGGGGGGGGGGGGGGGGGGGGGGGGGGGGGGGGGGGGGGGGGGGGGGGGGGGGGGGGGGGGGGGGGGGGGGGGGGGGGGGGGGGGGGGGGGGGGGGGGGGGGGGGGGGGGGGGGGGGGGGGGGGGGGGGGGGGGGGGGGGGGGGGGGGGGGGGGGGGFGFGGGGGGGBGGFFFFCCFGGFFFG
@M00200:205:000000000-AKKM3:1:1101:10316:6202 1:N:0:1
ATTGGGTGTAAAGGGCGCGTAGGTGGCCCGTTAAGTGGCTGGTGAAATCCCGGGGCTCAACTCCGGGGCTGCCGGTCAGACTGGCGAGCTAGAGCACGGTAGGGGCAGATGGAATTCCCGGTGTAGCGGTGGAATGCGTAGAGATCGGGAAGAATACCAGTGGCGAAGGCGTTCTGCTGGGCCGTTGCTGACACTGAGGCGCGACAGCGTGGGGAGCAAACAGGATTAGATACCCTTGTA
+
GGGGGGGGGGGGGGGGGGGGGGGGGGGGGGGGGGGGGGGGGGGGGGGGGGGGGGGGGGGGGGGGGGGGGGGGGGGGGGGGGGGGGGGGGGGGGGGGGGGGGGGGGGGGGGGGGGGGGGGGGGGGGGGGGGGGGGGGGGGGGGGGGGGGGGGGGGGGGGGGGGGGGGGGGGGGGGGGGGGGGGGGGGGGGGFFGGGGGGGGGGGEGGCFGGGGEGEGFGGGGGGG?GF??=ADFEFGFFFG
@M00200:205:000000000-AKKM3:1:1101:3675:6209 1:N:0:1
ATTGGGCTTAAAGCGAGCGCAGGTGGTTTATTAAGTCTGGTGTAAAAGGCAGTGGCTCAACCATTGTATGCATTGGCAACTGGTAGACTTGAGTGCAGGAGAGGAGAGTGGAATTCCATGTGTAGCGGTGAAATGCGTAGATATATGGAGGAACACCGGTGCCGAAAGCGGCTCTCTGGCCTGTAACTGACACTGAGGCTCGAACGCGTGGGGAGCAAACAGGATTAGACACCCTGGTAGGATC
+
GGFG<CFGGGGACF@CC@@FFCF<FDFGGGGDFGGGGGGGGGGGGEGFEFGCEC878FCAF@CEFAF9C@DDFCCF,,FFGGGEGEFGG,9C<F?F9C,BBFG=,4,BCFGG9F<FFFAAFEF<=FFB?CFEEE<FF=?CCFECCDGC,,++:<BDFGDGG+<3C>CEGG7CEC:E9,7F7,@E;FACCFGCCCC7D>;?FDE8,44)*41<:;)98*:C><*;):*/@*9CFC8*07B2*.:.
@M00200:205:000000000-AKKM3:1:1101:8856:6214 1:N:0:1
ATTGGGCATAAAGCGCACGTAGGTGGTTTGCTAAGTCGTGTGTGAAATCCCCCGGCTCAACCGGGGAATTGCGCACGATACTGGCAGGCTGGAGGTCGGTAGGGGTGAGCGGAACTCCAGGTGGAGCGGTGAAATGCGTAGATATCTGGAGGAACACCGGTGGCGAAAGCGGCTCACTGGACCGAGTCTGACACTGAGGTGCGAAAGCTAGGGTAGCAAACGGGATTAGATACCCTGGTAAGA
+
GGGGGGGGGGGGGGGGGGGFGGGGGGGGGGGGGGGGGGGGGGGGGGGGGGGGGGGGGGGGGGGGGGGGGGGGGGGGGGGGGGGGGGGGGGGGGGGGGGGGGGGGGGGDGGGGGGGGGGGGGGGGGGGGGGGGGFFGGGGGGGGGGGGGGGGGGGGFGGGGGGGGGGGDGGGGGGGGGGGGGGGGGGGGGGGGGGGGGGGGGGGGGEGGGGGGGG4CFGGCGGEG:DGFF?BGGGGFFFFGGFA
@M00200:205:000000000-AKKM3:1:1101:11816:6217 1:N:0:1
ATTGGGTTTAAAGGGCGCGTAGGCGGCTGAGTAAGTCCTGGGTGAAATCCCTCGGCTTAACCCGGGAACTGCCTTGGATACTACTCGGCTCGAGGCCGGGAGAGGGTAGCGGAATTCCTAGTGTAGCGGTGAAATGCGCAGATATCAGGAAGAACACCCGTGGCTAAGGCGGTTCTCTAGTCCGTTCCTGACGCTGAGTCGCGAAAGCGTGGGGAGCGAACAGGATTAGATACCCGTGTA
+
;EGGGGGGGGGGGDGG:FGGGGGGGG7@+,,;6<CFG<@6,DGGGDEFGGFC<FGFG7CCFG,6FFECFGGGGGF8FF9EFG<,5BFEFGEGGG++B>F++C+:BBFC>BBFG7FGFG,,>FFGGGGGGGGGF<EGG@FGECFFGGGGF:>EBFFFGGE:FEGG8B@@FGCDCGGGGGCFF?+;BC*=FFGGGGGGEG2<><:*88<CEGGGCD>DEE8EC);<3C7<?4>>FFG)8BF6
@M00200:205:000000000-AKKM3:1:1101:7825:6239 1:N:0:1
ATTGGGCTTAAAGGGTGCGTAGGCGGCATGTTAAGTTTGATGTGAAAGCTCAGGGCTCAACCCTGAAATGGCATTGAATACTACCGTGCTGGAGGTTTGGAGGGGGGACTGGAATTCTCGGTGTAGCAGTGAAATGCGTAGATATCGAGCGGAACACCAGTGGCGAAGGCGAGTCCCTGGACAACACCTGACACTGAGGCACGACAGCTAGGGGAGCACACAGGATTAGATACCCTCGTA
+
FEGGGGGGGGGGGGGGGGGGGGG,CFDE+C@<FGGGAEF,FFGFG<F@FDFCFCGGGGFGGGGGF@,,,6EF8EF,,EF,@F9,CFG8FG,=CF@:<F:7,?BEGGGGFF:F,DFGAEF7@FDFGCF@BFDFFCC:F7FGCEG,CFCC**=FGGGGFGC@F,?CB5EC5C**8CCFE9<8;CG*;/CEFCCGCGFCGF*:CFED*:5CF+<ECE35>C*8C38C:FG3?F)2A<?=57@7
@M00200:205:000000000-AKKM3:1:1101:13751:6246 1:N:0:1
ACTGGGTTTAAAGCGCGCGTAGGCGGTCGGATAAGTCCGGTGTGAAAGTCAAAGGCTCAACCTTTGAATGCCGCTGGAAACTGTCTGGCTTGAGTCCGGGAGGGGCGAGTGGAATTCCTGGTGTAGCGGTGAAATGCGCAGATATCAGGAGGAACACCAATGGCGAAGGCAGCTCGCTGGAACGGTACTGACGCTGAGGCGCGAAAGCGTGGGGCGCGAACAGGATTAGATACCCGGGTAAGCT
+
GGGGGGGGGGGGGGGGGGGGGGGGGGGGGGGGGGGGGGGGGGGGGGGGGGGGGGGGGGGGGGGGGGGGGGGGGGGGGGGGGFGGGGGGGGGGFGFGGGGGGDGCGGGGGGGG9FGGGGGGFGGGGGGGGGGG,DFFGGGDGGFGGGGGFGGFEGGDGEG7BFCGEG8CFGGGGGGGGGECFFGGDEGGGFGGGGDEE5EFGGG>CGGDEEGDD57)5C889DFF2FG7=FBC?C?CD35C*3))
@M00200:205:000000000-AKKM3:1:1101:23666:6251 1:N:0:1
ACTGGGTTTAAAGGGCGTGTAGGCGGTTACGTAAGTCCGGCGTGAAAACTCACGGCTCAACTGTGAAACCGCGTCGGATACTGCGTTGACTTGAGGGCGGTAGAGGCAGATGGAACTAGCGGTGTAGCGGTGAAATGCACAGATATCGCTAGGAACGCCGGTGGCGAAGGCGATCTGCTGGGCCGTTCCTGACGCTCATGCGCGAAAGCTAGGGGAGCGAACCGGATTAGATACCCGTGTA
+
GGGGGGGGGGGGGGGGGGGGGGGGGGGGGGGGGGGGGGGGGGGGGGGGGGGGGGGGGGGGGGGGGGGGGGGGGGGGGGGGGGGGGGGG7FGGGGGGGGGGGGGGGGGGGGGGGFFGGGGGGGGGGGGGGGGGGF9FFGGGEF:FFFGGGGGGGGGGGGGGGGGGGGEGGGGGEEGGGGGGGGGGGGGGGGGGGGDEGGGGGDGGGGGDGFGGGGB5):C8<>CD>CC?FFFGGGGF37>G*
@M00200:205:000000000-AKKM3:1:1101:8708:6254 1:N:0:1
ATTGGGCGTAAAGGGCTCGTAGGCGGTTTGTTGCGTCGGGAGTGAAAACTCGGAGCTTAACTCCGAGCTTGCTTCCGATACGGGCAGACTAGAGGTAGGCAGGGGAGAGCGGAACTCCTGGTGTAGCGGTGGAATGCGCAGATATCAGGAAGAACACCGGTGGCGAAGGCGGCTCTCTGGGCCTATTCTGACGCTGAGGAGCGAAAGCGTGGGTAGCGAACAGGATTAGATACCCCGGTA
+
GGGGGGGGGGGGGGGGGGGGGGGGGGGGGGGGGGGGGGGGGEGGGGGFGGGGGGGGGGGGGGGGGDGGGGGGGGGGGGGGGGGGGGGFGGDEECGGGGGGGDED:FGGGGGDGGGGGGGGGGGFDFGGGGGGCGGGGGGGGEGGGG9FGD7DCFGGGGGEGGCGGGEGGF7CGGGGGGG6CFFGFGGFG*CCCDGGG>*+:FC*:8CGCC8CDGF3@G>CG)AD:GGF4@<FFEE<>BEE
@M00200:205:000000000-AKKM3:1:1101:22723:6261 1:N:0:1
ATTGGGTGTAAAGGGCTCGTAGGCTGCCAACTAAGTCAGACGTGAAATCCCTCGGCTTAACCGGGGAACTGCGTCTGAGACTGGATGGCTTGAATCCAAGAGAGGGATGCGGAATTCCAGGTGTAGCGGTGAAATGCGTAGATATCTGGAGGAACACCGGTGGCGAAGGCGGCATCCTGGACCGGCATTGACGCTGAGGAGCGAAAGCCAGGGGAGCAAACGGGATTAGATACCCCGGTA
+
EEFGGGGGGGGGGGGGGDGGGGGGGGGGFGGFGGGGGGGGGGGGGGGGGFGGGGGGGGGGGGDGGGGGGGGGGGGGG?FEGFGGDFGGGGGGGGGGGGGGGGGGGGGFGGGGGGGGGGGGGGGDFGF=@FDFDGFFGGGGGGGGFGGGGFDGGGGFFGGCFGGGGGEFGGGGGGGGGGGGGGGGGC5:EG7;CGGGGDGGGGGDE5DFFGGGGGED3:8CFG5D:DG?FFAFGGGGB:BG
@M00200:205:000000000-AKKM3:1:1101:22765:6265 1:N:0:1
ACTGGGCATAAAGGGAGCGTAGGCGGATAGTTTAGTCAGAGGTGAAAGCCCAGGGCTCAACCTTGGAATTGCCTTTGATACTGGCTATCTTGAGTATGGAAGAGGTATGTGGAACTCCGAGTGTAGAGGTGAAATTCGTAGATATTCGGAAGAACACCAGTGGCGAAGGCGACATACTGGTCCATTACTGACGCTGAGGCTCGAAAGCGTGGGGAGCAAACAGGATTAGATACCCCTGTA
+
GGGGGGGGGGGGGGGGGGGGGGGGGGCGGGGGGGGGGGGGGGGGGGGGGGGGGGGGGGGGGGGGGGGGGGGGGGGGGGGGGGGGGGGGGGGGGGGGGGGGGGGGGGGGGGGGGGGGGGGGGGGGGGGGGGGGGFGGGGGGGGGGGGGGGGCGGFGGGGGGGGGGDCEGGGGGGGGFGGGGGGGGGGGGGGGGGGGEGCGGGGGGGGDGGGEGGGFDDGGGGGGGFGG@FFFFGGGGFFFG
@M00200:205:000000000-AKKM3:1:1101:27185:6269 1:N:0:1
ATTGGGCTTAAAGGGCGCGTAGGCGGCGCGAGGAGTCGGGGGTGAAAGTCCGGGGCTCAACCCCGGATCGGCCTTCGAGACTCTCGCGCTGGAGCACAGTAGAGGCGGGTGGAATTCCGGGTGTAGCGGTGGAATGCGGAGAGATCCGGAAGAACACCGGTGGCGAAGGCGGCCCGCTGGGCTGTGGCTGACGCTGAGGCGGGACAGCCTGGGGAGCAAAAAGGGTTAGATACCCTGGTCAGA
+
GGGGGGGGGGGGGGGGGGGGGGGGGGGGGGGGGGEGGGGGGGGGGGGGGGGGGGGGGGGFFGGGGGGGGGGGGGGGGGGGGFGGGGGGGGGGGGGFGGGGGGGGGGGGGDC7:A<FCF8FG14*7<98C;5C*<+0<8**18*2<<<;E>5:8F80AEGGEGGGG8ED>CGE5>EDD:CGG>@EFFGFFC5;8**2/;F*:)**//****2;CG>D:5*<****(2915@)*0<+055)2:26
@M00200:205:000000000-AKKM3:1:1101:12063:6270 1:N:0:1
ACTGGGTATAAAGGGAGCGTAGGCGGATAGTTTAGTCAGAGGTGAAAGCCCAGGGCTCAACCTTGGAATTGCCTTTGATACTGGCTATCTTGAGTATGGAAGAGGTATGTGGAACTCCGAGTGTAGAGGTGAAATTCGTAGATATTCGGAAGAACACCAGTGGCGAAGGCGACATACTGGTCCATTACTGACGCTGAGGCTCGAAAGCGTGGGGAGCAAACAGGATTAGATACCCTGGTA
+
GGGGGGGGGGGGGGGGGGGGGGGGGGGGGGGGGGGGGGGGGGG@FGGGGGGGGGGGGGGGGGGGGGGGGFGGGGGGGGGGGGGGGGGGGGGGFGGGGGGGGGGGGGGGFGGGFCGGGGGGGGGFGFGGGGGGF,AFGGGGGGGGG;FGGGGGGGGGGFFGGGGGGGGGGGGGGEEAFGGGGGGGGFEAGFFGGEDEGFGGG475>EDGGGCCCC)9>FFC7*=F1CF@FFEFFFGGFFF9
@M00200:205:000000000-AKKM3:1:1101:18781:6271 1:N:0:1
ACTGGGTTTAAAGTGCGTGTAGGCGGTTCGTTAAGTCAGGCGTGAAATGCCCGGGCTCAACCCGGGAACTGCGCTTGATACTGGCGGACTCGAGTCCGGGAGAGGATGGTGGAACTCCCAGTGTAGAGGTGAAATTCGTAGATATTGGGAAGAACACCCGTGGCGAAGGCGGCCATCTGGACCGGTACTGACGCTAAGGCGCGACAGCGTGGGGAGCAAACAGGATTAGATACCCGCGTA
+
GGGGGGGGGGGGGGGDGFGGGGGGGGGEGGGGGGGGGGGGGGGGGGGGGGGGGGGGGGEGGGGGGGGGGGGGGGGGGGGFGGGGGGGGGGGGGGGGFEFGDEGGGGGGGGGGGGGFFDFFGGGGGGAFGGGCFGGGGGGGGGGGGGFFF<FGGGGGGGGGGGGGDEGGGGGGGEEGGGFCFGGGEGGGGGGGGGGGGGGGEGGGGGGGDGGGGGFGBGFFGGGGFGGFFFA:FGGGF:>E
@M00200:205:000000000-AKKM3:1:1101:8691:6289 1:N:0:1
ATTGGGTTTAAAGGGAGCGTAGGCGGATAGTTTAGTCAGAGGTGAAAGCCCAGGGCTCAACCTTGGAATTGCCTTTGATACTGGCTATCTTGAGTATGGAAGAGGTATGTGGAACTCCGAGTGTAGAGGTGAAATTCGTAGATATTCGGAAGAACACCAGTGGCGAAGGCGACATACTGGTCCATTACTGACGCTGAGGCTCGAAAGCGTGGGGAGCAAACCGGATTAGATACCCTTGTA
+
GGGGGGGGGGGGGGGGGGGGGGGGGGGGGGGGGGGGGGGGGGGGGGGGGGGGGGGGGGGGGGGGGGGGGGGGGGGGGGGGGGGGGGGGGGGGGGGGGGGGGGGGGGGGGGGGFGGGGGGGGGGGGGGGGGGGFGGGGGGGGGGGGGGGGGFGGGGGGGGGGGGGGGGGGGGGGGGGGGGGGGGGG9FGGGGGGGGGGG>FCGGGGGGGGGGGGGFGFGGGG*CD9DDFFA<C9<CC5FFG
@M00200:205:000000000-AKKM3:1:1101:24235:6289 1:N:0:1
ACTGGGTTTAAAGAGAGCGTAGGCGGATAGTTTAGTCAGAGGTGAAAGCCCAGGGCTCAACCTTGGAATTGCCTTTGATACTGGCTATCTTGAGTATGGAAGAGGTATGTGGAACTCCGAGTGTAGAGGTGAAATTCGTAGATATTCGGAGGAACACCAGTGGCGAAGGCGGCTCACTGGCTCGGTACTGACGCTGAGGTGCGAAAGCGTGGGGAGCAAACAGGATTAGATACCCTCGTA
+
FFGFGGGGDGGGGGGGGGGGGEGGGGBEGCCFCEGGGGGGGFGFGGGGGFGGGGGGGGGGGGGFGFGGFFFGGGGGFGGGGGFFGDFGFGDFDFGGGGGGGGEFFC<FGGCFFGGGGGGECFFAEFFFFFFFGGGAFGFEFGGGFGGGGGGGGGGGGGGAF<<CGE+868FEGDE@FGGFGGGGGGGGCFCEGGGGDG8?CFGG8CGGGEB:FE><DCF?FFCC?<F,6*.CGGGCF>;7
@M00200:205:000000000-AKKM3:1:1101:24091:6291 1:N:0:1
ACTGGGTTTAAAGGGCGCGTAGGCGGCCTGTCAAGTCAACTGTGAAATCTCCGGGCTTAACTCGGAACGGTCAGTTGATACTGTCAGGCTAGAGTGCAGAAGGGGCAATCGGAATTCTTGGTGTAGCGGTGAAATGCGTAGATATCAAGAGGAACACCTGAGGTGAAGACGGGTTGCTGGGCTGACACTGACGCTGAGGCGCGAAAGCCAGGGGAGCAAACGGGATTAGATACCCTTGTA
+
GGGGGGGGGGGGFGGGEEGGGGGGGGGGGGGGFGGGGGGGGGGGGGGGGGGGGGGGGGGGGGGGGEGGGGGGGGFGGGGGGGGGGGGGGGGGGGGGGGGDFGGFGGGGGGGEEGGGGGEFGGGGFGGEGGGGGGGGGGGGCFGGGGGGFGGGGGGGGGGGGFGGGGFGGGG@EGECFDFFGFGGGGGGGFFCEGG5C8CCEGGGGDGGGFGGG5>GDGDFFG=D?GFBF4<FFGGG?FFG
@M00200:205:000000000-AKKM3:1:1101:10015:6297 1:N:0:1
ACTGGGCGTAAAGCGTGTGCAGGCGGGTGGCTATGTGCCGTGTGAAAGCTCCGCGCTTATCGCGGAGAGGTCGCGGTAGACCGGCTACCTGGAGGCTCGGAGAGGTCAGTGGAATTCCCGGTGTAGTGGTGAAATGCGTAGATATCGAGAGGAACCCCAGTGGCGCAAGCGGCCGACTGGCCCAGACCTGACGCTGAGACACGCCGGCGTGGGGAGCAAACCGGATTAGATACCCCTGTAAGCT
+
GAFFGGFCEGEFGGEBCFGGGGGGGGGGGGGD9CFFGGGC@BFGGGGGG9FEFCFGG:F,9<=>=+>4B?EEFG7@C=C<EA:FGGC,FFB,>F:C8FFGCGGGEFGFEF=F9F<FC,8<:*3>>;@:FFG;?FG,FEF*<:FF;F:**<*=<FF*=FGGGC@@*<C4<:<:C*:8CG8*CG*1//A;65CC=E37:*+<09C*/*17*2:?:E@C>5*CCDE:1CD)9*67EFFC:56+25))
@M00200:205:000000000-AKKM3:1:1101:17770:6305 1:N:0:1
ACTGGGTTTAAAGGGCGCGTAGGCGGCCACCGCAAGTCGACTGTGAAATCTCCGGGCTTAACCCGGAAAGGTCAGCCGATACTGCGGGGCTAGAGTGCAGAAGGGGCAACTGGAATTCTCGGTGTAGCGGTGAAATGCGTAGATATCGAGAGGAACACCTGCGGCGAAGGCGGCCATCTGGACGTCAACTGACGCTGAGACGCGAAAGCATGGGGAGCAAACAGGATTAGATACCCTGGTC
+
GGGGGGGGGGGGGGGGGGGCFGGGGGGGGGGGGG@CFEEGGGGGGGGGGGGGGGGGGGGGGGGGGEFGGGGGGGDGGGGGGGGGGGGGGGGGGGGGGGGGGGGGFGGGGGGGGGGGGGGGGGGGGGGGGGGGGGGGGGGGGGGGGGGGGGCGEFGGFGGGGGGGGGGGGGGGGGGCFGGGFFGGGGGGGGGFGGGGGGGGDDGEEGGGGGGGGGFCBC8CGFFG?C65?@<7+,<>?FFF*
@M00200:205:000000000-AKKM3:1:1101:6993:6343 1:N:0:1
ATTGGGTTTAAAGGGAGCGTAGGCGGATAGTTTAGTCAGAGGTGAAAGCCCAGGGCTCAACCTTGGAATTGCCTTTGATACTGGCTATCTTGAGTATGGAAGAGGTATGTGGAACTCCGAGTGTAGAGGTGAAATTCGTAGATATTCGGAAGAACACCAGTGGCGAAGGCGACATACTGGTCCATTACTGACGCTGAGGCTCGAAAGCGTGGGGAGCAAACAGGATTAGATACCCCAGTA
+
GGGGGGGGGGGGGGGGGGGGGGGGGGGGGGGGGGGGGGGGGGGGGGGGGGGGGGGGGGGGGGGGGGGGGGGGGGGGGGGGGGGGGFGGGGGGFGGFGGGGGGGGGGGGGGGGGGGGGGGGGGGGGGGGGGGGDGGGGFGGGGGGGGGGGGGEGGGGGGGGGGGGGGGGGGGGGEEFGGCGGFGGGGGGGDGGGGGGG5DDCFGEC88C:EEFGG3CDGGGGGC<?FC8FFFGGGGD>BAF
@M00200:205:000000000-AKKM3:1:1101:16166:6348 1:N:0:1
ACTGGGCTTAAAGGGCGTGTAGGCGGTCCACTAAGTCATGTGTGAAAGCCCCCGGCTTAACCGGGGAATAGCGCATGAAACTGATGGACTAGAGTACGGAAGAGGGAGGTGGAATTCCAGGTGTAGCGGTGAAATGCGTAGATATCTGGAGGAACACCGGTGGCGAAGGCGGCCTCCTGGTCCGATACTGACGCTGATACGCGAAAGCGTGGGGCGCAAACAGGATTAGATACCCGCGTA
+
FEF<EA@D-;@EDGGGGGGBFE9EC7CF@CGGGGF<FFGGGGCFGAEGGGGG@@BFGGGGGGGGGGC6CEEFEEE@C,,:E,AFGGFDCGGGAFGGGG>FGF8AEE7FGG@F48C8DFDEEF8F,C<F+8+B9FFGGGEGGGGF,F=FG<DF7>FFGGGGG7FFEEGG>EE:CE@FGGGFF+>B:;B::F?FGGGE5FFG5CEEGEDG5:?>EC)7>EEGF/ACB<04762C@GFGE>E5
@M00200:205:000000000-AKKM3:1:1101:11589:6349 1:N:0:1
ACTGGGTATAAAGGGCGCGTAGGCGGCCTCTGCAAGTCGACTGTGAAATCTCCGGGCTTACCCCGGAAAGGTCAGCCGATCCTGCAGGGCTAGAGTGCAGAAGGGGCAACTGGAATTCTCGGTGTAGCGGTGAAATGCGTAGATATCGAGAGGAACACCTGCGGCGAAGGCGGGTTGCTGGGCTGACACTGACGCTGAGGCGCGAAAGCTAGGGGAGCGAACGGGTTTAGATACCCGGGTA
+
GGGGGGGGGGGGGFGGGGGGEGGGGGGGGGGGGGFFFFGE@FCGGGGGAF@FCEEC@FFG,E8FGGGCGGG<FEDFFGGG7?EFGGGGE7BEDEEFFFGGGFGGGEFEFFGGG38FFGGGG7FFEF<FG7C:FC<F>FEGGGGGCCFG:FGGEF:CBFEG,FF8CFG@F7<:>5CED>?EC5@>C5?E6FFFGGD=82CEFGGGGGCDFGCFGFB)7:88/>E31)186@07+<C4@@8E3
@M00200:205:000000000-AKKM3:1:1101:25172:6355 1:N:0:1
ACTGGGCGTAAAGCGCACGTAGGCGGTTCGTTAAGTCGGCTGTGAAAGCCCTCGGCTTAACCGAGGAAGGGCAGCCGAAACTGGCGTGCTAGAGTACGGAAGAGGGTCTCGGAATTCCCGGTGTAGAGGTGAAATTCGTAGATATCGGGAGGAACACCAGTGGCGAAGGCGGAGACCTGGGCCGATACTGACGCTGAGGTGCGAAAGCGTGGGGAGCAAACAGGATTAGATACCCTCGTA
+
GGGGGGGGGGGGGGGGGGGGGGGGGGGGGGGGGGGGGGGGGGGGGGGGGGGGGGGGGGGGGGGGGGGFGGGGGGGGGGGGGGGGGGGGGGGGFGGGGDGGGGGGGGGGGGGGEGGGGGGGGGGGGGFGGGGGGGGGGGGGGCGGGGEFGEGGGGGGGGGGGGGGGFEGGGGGDEEFGGGGFGGGCGDGGGGGGGGGGGGFCCGGGE7CCGGGD>@DF5CF74@<:FGFF6)2:<EG>>55
@M00200:205:000000000-AKKM3:1:1101:23457:6378 1:N:0:1
ACTGGGTTTAAAGGGCGCGTAGGCGGCTTTATAAGTCGGGGGTGAAAGCCTGTGGCTCAACCACAGAATTGCCTTCGATACTGTATGGCTTGAGACCGGAAGAGGTTAGTGGAACTGCGAGTGTAGAGGTGAAATTCGTAGATATTCGCAAGAACACCAGTGGCGAAGGCGGCTGACTGGTCCGGTTCTGACGCTGAGGCGCGAAAGCGTGGGGAGCAAACAGGATTAGATACCCCTGTA
+
GGGGGGGGGGGGGGGGGGGGGGGGGGGGGGGGGGGGGGGGGGGGGGGGGGGGGGGGGGGGGGGGGGGGGGGGGGGGGGGGGGGGGGGGGGGGGGGGGGGGGGGGGGGGGGGGGGGGGGGGGGGGGGGGGGGDFFGGGGGGEGGGGGGGGGEGGGFGGGGFGFGGGGGGGGGGGGGGGGGGGGGGGEGGGGGGGGGG8CCFEDGGGGDFGCEEGGEGFGGGCFFGBGC<?F2DGGGGFFF<
@M00200:205:000000000-AKKM3:1:1101:11960:6381 1:N:0:1
ACTGGGTATAAAGGGCGTGCAGGCGGTTTGTTTAGTCTAGGGTGAAAGCTCCCGGCTTAACTGGGAGAGGTCCTTGGATACTGGCAAACTTGAGGGAGGCAGAGGAAAGTGGAATTCCCGGTGTAGTGGTGATATGCGTAGATATCGGGAGGAACACCAGTGGCGAAGGCGGCTTTCTGGGCCTTACCTGACGCTGAGACGCGAAAGCGTGGGGAGCGAACCGGATTAGATACCCTTGTA
+
GGGGGGGGGGGGGGGGGGGGGGGGGGGGGGGGGGGGGGGGGGGGGGGGGGGGGGGGGGGGGGGGGGGCFGGGGGGGGGGGGGGGGGGGGGGGGGGGGGGGGGGGGGCGGGGGGGGGGGGGGGGGFGGGGGGFGGGGGGGGGGGGGGGGDFGGGGGGGGGGGGGGGGGGGGGGGGGGGGGGFGGGGGGGGGGFCEDCCFGGGDEGGGGGEGGGGG3CFEGGGGG3>DGFFF9FFFGGFFFC
@M00200:205:000000000-AKKM3:1:1101:13405:6387 1:N:0:1
ATTGGGTGTAAAGTGCGAGTAGGCGGCTTGATCAGTCGGGTGTGAAACCTCCAGGCTCAACCTGGAGACGCCGCTCGATACTGTCATGGCTAGAGTCCGGTAGGGGACCACGGAATACCTGGTGTAGCGGTGAAATGCGCAGATATCAGGTGGAACACCAGTGGCGAAGGCGGTGGTCTGGGCCGGAACTGACGCTAAATCGCGAAAGCGTGGGGAGCAAACAGGATTAGATACCCTGGTA
+
GGGGGGGGGGGGGGGGGGGGGGGGGGGGGGGGGGGGGGGGGGGGGGGFGGGGGGGGGGGGGGGGGFGGGGGGGGGGGFGGGGGGGGGGGGGGGGGGGGGGGGGGGGGGGGGGGGGGGGGGGGGGGGGGGGGGGGGGGGGGGGGGGGGGGGGGGGGGGGGGGGGGGGGGGGGGGGGGGGGGGGGGGGGEGGGEGGGGGGGGGGGGGGGGGGGGGGFGFGGDGGGGFGGFFFFGG?EGFFFGG
@M00200:205:000000000-AKKM3:1:1101:24020:6389 1:N:0:1
ACTGGGTATAAAGGGTGCGTAGGTGGCAGTGTAAGTCTGATGTGAAAGCTTCGAGCTTAACTCGAAAATGGCATTGGATACTATATTGCTGGAGGTTTGGAGGGGGGACTGGAATTCTCGGTGTAGCAGTGAAATGCGTAGATATCGAGAGGAACACCGGTGGCGAAGGCGAGTCCCTGGACAACACCTGACACTGAGGCACGAAAGCTAGGGGAGCAAACAGGATTAGATACCCGTGTA
+
GGGGGGGGGGGGGGGGGGGGGGGGGGGGGDGGGGGGGFGFGGGGGGGFGGGGGFGGGFGGGGGGFEFGGFFGGGGCFCFFGGGGDGGGGGGGFGCFGEGG?FGDGDGDGGGGGGGGGGGGGGGGGGGFGGGCGGFFFGGGGGGGGGGGGGEGFGGGGGGGGGGFGGGGGGGGGGGGGGGGGGGGGFGGGGGGGGGF:CCGGGGGEGGGG7CFFE)CEGCFGGGG:GGB?FB>GGGDEFFG
@M00200:205:000000000-AKKM3:1:1101:23350:6389 1:N:0:1
ACTGGGTTTAAAGCGCGCGCAGGCGGTCCTGAAAGTCGGACGTGAAAGCTCCCGGCCCAACTGGGAGAGGCCGTTCGAAACTTCGGGACTTGAAGGCGGAAGAGGCAAATGGAATTTCCGGTGTAGCGGTAAAATGCGTAGATACCGGAAGGAACACCAGTGGCGAAAGCGATTTGCTGGTCCGCCCTTGACGCTCAGGCGCGAAAGCTAGGGGAGCGACCGGGATTAGATACCCCAGTA
+
GGGGGGGGGGGGGGGGGGGGGGGGGGGGGGGFGGGGGGGEGGGGGGGGGGGGGGGGDGGGGGGGGGGGGGGDFFGGGGGEGGGGGGGGGGGGGGGGGGGGGGGGGGGGGGGGGGGGGGGGGGGGGGGGGGGGGGGGGGGEGGGGGGGDFGGGGGFGGGGGGGGGGGGGGGGGGGFGFGGGGGGGGGEGFGFF5EDGGGFEEGGDGGGGC7EGGGFGFDCECC8D0<CDF?<FGFG3@DFF
@M00200:205:000000000-AKKM3:1:1101:4910:6395 1:N:0:1
ATTGGGTTTAAAGCGCGTGTAGGCGGCCCGGCAGGTCCGTTGTGAAAACTCGAGGCTCAACCTCGAGATGTCGATGGAAACCGTCGGGCTAGAGTCCGGAAGAGGAGAGTGGAATTCCCGGTGTAGCGGTGAAATGCGCAGATATCGGGAAGAACACCCGTGGCGAAGGCGGCTCTCTGGGACGGTACTGACGCTGAGACGCGAAAGCGTGGGGAGCGAACAGGATTAGATACCCGAGTAAGA
+
GGGGGGGGGGGGGGGGGCGGGGGGGGGGGGGGGGGGGGGGGGGGGGGGGGGGGGGGGGGGGGGGGGGFGGGGGGEGEGGFFGGGGGGGGGCFGFGGGGGGGGGGGGGGGGGGGGFGGGGGGEGGGGGGGGGGGGGGGGGGFGGGGFEECFEGGGGFGG7FGGGGGGGGGGGGGBEGGGF?FFGGGGFGG>CFGGGGCDFGEDECEE/>=*;EEGBDEGCC>3CD?CF<?F2DCC@C;))004)
@M00200:205:000000000-AKKM3:1:1101:26584:6400 1:N:0:1
ACTGGGCGTAAAGCGCACGTAGGCGGTGCTGTAAGTGTCAGGTGAAATCCCACGGCTCACCCGTGGAACTGCCTGGCAGACTGCGGTACTAGAGTGTGGTAGGGGAGAGCGGAACTCCTGGTGGAGCGGTGAAATGCGTAGATATCAGGAGGAACACCGGTGGCGAAGGCGGCTCTCTGGTCCACAACTGACGCTGAGGTGCGAAAGCCAGGGGAGCAAACGGGATTAGCTACCCCGGTC
+
GGGGGGGGGGGGGGGGGGGGGGGGGGGGGGGGGGGGGGGGGGGGGGGGGGGGGGGGGGGGGGGGGGGDGGGGGGGGGGGFGGGGGGGGGGGGGGGGGGGGFGGGGFGFDDCGGGGGGGGGGGGE7FGGGGDGGGGGGGG@7CAFFGGGGGGGFGFECFCEFEGFEGCFEFGGG5CFCFGGGGGGGG5CCC?FEEGGGGGGGG=EGGGC:68FCE>CDG?E5C8<(9D<?4)*<;CF@3>*
@M00200:205:000000000-AKKM3:1:1101:6617:6410 1:N:0:1
ACTGGGTTTAAAGCGCGTGTAGGCGGCCCGATAAGTCCGCTGTGAAAGTCCAGGGCTCAACCCTGGAATGCCGGTGGATACTGTCGGGCTAGAGTCCGGAAGAGGCGAGTGGAATTCCTGGTGTAGCGGTGAAATGCGCAGATATCAGGAGGAACACCAATGGCGAAGGCAGCTCGCTGGGACGGTACTGACGCTGAGACGCGAAAGCGTGGGGAGCAAACAGGATTAGATACCCCAGTA
+
GGGGGGGGGGGGGGGGGGGGGGGGGGGGGGGGGGGGGGGGGGGGGGGGGGGGGGGGGGGGGGGGGGGGGGGGGGGGGGGGGGGGGGGGGGGGGGGGGGGGGGGGGGGGGGGGGGGGGGGGGGGGGGGGGGGGGGGGGGGGGGDGFGGGGGGGGGGGGGGGFGFGGCGGGGGGGGGGGGGGGGCEGGGGGGGGGGDE*;?FGGGGGGD<EGGGGGFG@GGGGGFGFGGFF?AGCEGC)<FF
@M00200:205:000000000-AKKM3:1:1101:22874:6414 1:N:0:1
ATTGGGCTTAAAGAGCTCGTAGGCGGCTTGTTGCGTCGTTCGTGAAATCCCGTGGCTCAACTGCGGGCTTGCGGACGATACGGGCAGGCTAGAATTCGGTAGGGGAGACTGGAATTCCTGGTGTAGCGGTGAAATGCGCAGATATCAGGAGGAACACCGGTGGCGAAGGCGGGTCTCTGGGCCGATATTGACGCTGAGGAGCGAAAGCGTGGGGAGCGAACAGGATTAGATACCCTGGTA
+
GGGGGGGGGGGGGGGGGGGGGGGGGGGGGGGGGGGGGGGGGGGGGGGGGGGGGGGGGGGGGGGGGGGGGGGGGGGGGGGGGGGGGCGGGGGGGFGGGGGGGGGDGGGGGGGGGGGGGGG<FGGGGGGGGGGGCGGCGGGGGGGGGGGGGGGGGGGGGGGGGEGGGGGGGGGGGGGGGGGGGFGGGGCEGGGGGGGGGGFGGGGGDGDG=CCEEE>3>CECD7CD<<G7?45:0AEFFFFG
@M00200:205:000000000-AKKM3:1:1101:10280:6414 1:N:0:1
ATTGGGCTTAAAGGGTTCGTAGGTGGCTCGCTAAGTCAGACGTGAAATCCCTCAGCTTAACTGGGGAACTGCGTCTGAGACTGGCGAGCTCGAGTGCAGGAGAGGAACGCGGAATTCCAGGTGTAGCGGTGAAATGCGTAGATATCTGGAGGAACACCGGTGGCGAAGGCGGCGTTCTGGACTGCAACTGACACTGAGGAACGAAAGCCAGGGTAGCAAACGGGATTAGATACCCGCGTA
+
GGGGGGGGGGGGGGGGGGGGGGGGGGGGGGGGGGGGGGGGGGGGGGGGGGGGGGGGGGGGGGGGGGGGGGFGGGGGGGGGGGGGGGGGGGGGGDGGGGGGGGGGGGGGFGGDGGGGGGGGGGFGGGGDEGGGCFGGGGGGGGGGGGGGFCGEGFGGGGGGGGGGGGGGGGGGGGGGGGGGGGGGGGGGGGGGGGGGGG=ECGGGGGG<FGGF*8<D@GFGG:=D?DGB4BFD9CEDB>E5
@M00200:205:000000000-AKKM3:1:1101:24960:6416 1:N:0:1
ATTGGGCTTAAAGGGCTTGTAGGCGGTTCGTTAAGTCCGGTGTGAAATCTCCCGGCTCAACTGGGAGGGGCCATCGGAAACTGGCGAGCTAGAGGTGGGCAGAGGAAAGCGGAATTCCCGGTGTAGCGGTGAAATGCGTAGATATCGGGAGGAACACCAGTGGCGAAGGCGGCTTTCTGGGCCTATCCTGACGCTGAGGAGCGAAAGCGTGGGGAGCAAACCGGATTAGATACCCCCGTA
+
GGGGGGGGGGGGGGGGGGGGGGGGGGGGGGGGGGGGGGGGGGGGGGGGGGGGGGGGGGGGGGGGGGGGGGGGGGGGGGGGGGGGGGGGGGGGGGGGGGGGGGGGGGGGGGGGGGGGGGGGGGGGGGGGGGGGGGGGGGGGGGGGGGGGGGGGGGGGGGGGGGGGGGGGGGGGGGGGGGEFDGGGGGGFFFGGGGGGGGGCEGGEGDDDGGCEGGBDFGGGGGGDFGGFFFBGGFGGFFFC
@M00200:205:000000000-AKKM3:1:1101:12291:6428 1:N:0:1
ATTGGGCGTAAAGGGAGCGTAGGCGGATAGTTTAGTCAGAGGTGAAAGCCCAGGGCTCAACCTTGGAATTGCCTTTGATACTGGCTATCTTGAGTATGGAAGAGGTATGTGGAACTCCGAGTGTAGAGGTGAAATTCGTAGATATTCGGAAGAACACCAGTGGCGAAGGCGACATACTGGTCCATTACTGACGCTGAGGCTCGAAAGCGTGGGGAGCAAACAGGATTAGATACCCTCGTA
+
GFGGGGGGGGGGGGGGGGGGGGGGGGGGGGGGGGGGGGGGGGGDGGGGGGGGGGGGGGGGGGGGGGGGGGGGGGGGGGGGGGGGGGGGGGGGGGGGGGGGGGGGGGGGFGGGGGGGGFGCCGGGGGGGGGGDGGFCGGGGFFGGGFGGGCFEGGGGGGGGGGFGGGGGGGGGGGGGGGFGGFGGGGGGGGGDGGGGCEGGGGGGGGGGG5EGGGDD>DGGGGGG0<@<AA?CC8?CABFG
@M00200:205:000000000-AKKM3:1:1101:8690:6435 1:N:0:1
ATTGGGCGTAAAGGGAGCGTAGGCGGATAGTTTAGTCAGAGGTGAAAGCCCAGGGCTCAACCTTGGAATTGCCTTTGATACTGGCTATCTTGAGTATGGAAGAGGTATGTGGAACTCCGAGTGTAGAGGTGAAATTCGTAGATATTCGGAAGAACACCAGTGGCGAAGGCGACATACTGGTCCATTACTGACGCTGAGGCTCGAAAGCGTGGGGAGCAAACAGGATTAGATACCCCTGTA
+
FGGGGGFFGGGGGGGGGGGGGGGFGGGGDGGCGGGGGFGGGGGGGGGG8FGGGGGGGGGGGDFGGGGGGGGGFGGGGFFGGGGGGGGGGGFGFFGDFGGFGGCCGEFGGGGGGF@FGGGFEGGGFFEGGGGGGGGGGG<EGGGGGAEGGGEDGGGEGGDGGGFGDGGGGGGG>CB9FGGF9CD9E>FGFDFEGGGGGGGGFGEGGG4CEEGGGGFG3=CFF7AC?GGFFFEGGGC*:7/A
@M00200:205:000000000-AKKM3:1:1101:17080:6443 1:N:0:1
ACTGGGCATAAAGGGCGCGTAGGCGGCGCGGGAAGGCGGCGGTGAAAGTCCGGGGCTCAACCCCGGATCGGCCGTGGCGACTCCCGCGCTGGAGCACAGTAGAGGCGGGTGGAATTCCGGGTGTAGCGGTGGAATGCGTAGAGATCCGGAAGAACACCGGTGGCGAAGGCGGCCCGCTGGGCTGTGGCTGACGCTGAGGCGCGACAGCGTGGGGAGCAAACAGGATTAGATACCCCCGTAAGA
+
GGGGGGFGGGGGGGGGGGGGGGGGGGGGGGGGDGGGGGGGEGGGGGGGGGGGGGGGGGGGGGGGGGGGGGGGGGGGGGEEGGGGGGGGGGGGFGGGGGGGGGGGGGGGGGGGGGGGGGFGG:CEGGGGGGEE*@EGGGGGGEGGGFE@EEGGGGGGGGGGGCGGECEGGF8EDEECEEDGCC*;:+8AFGDEGGCC8FG=C77*/*9**1;8EGBDF7CC<487(*:,*/)09CF70..59(6
@M00200:205:000000000-AKKM3:1:1101:19769:6447 1:N:0:1
ATTGGGTTTAAAGGGCGCGTAGGTGGCGACATAAGGCTGTGGTGAAAGTCTGGGGCTCAACTCCAGATCGGCCGTGGCAACTGTGTCGCTTGGGCACTGTAGAGGCAGATGGAATTCCGGGTGTAGCGGTGGAATGCGTAGAGATCCGGAAGAACACCAGTGGCGAAGGCGGTCTGCTGGGCAGTGAACCCGCGAGGGTTCAATAGCCGACACTGAGGCGCGACAGCGTGGGGAGCAAACAGG
+
GFFGGGFGGGGGGGGGGGGGGGGGGGGGGGGGGGGGGGGGGGGGGGGGGGGGGGGGGGGGGGGGGGGGGGGGGGGGGGGGGGGGGGGGGEGGDGGGGGGGGGGGGGGGGGGGGGGGGGGGGGDGGGGGGGGGGGGGGGGEGGGGGGGGGGGGGGGGGGGGGGGGGGGGGGGEGGGGGGGGDCGGGGGGGGGGGGGGEGEGGGF7CGGGGGGCEFFGFFGG:CCGFGGFFFBG5*:)<FFGG7?
@M00200:205:000000000-AKKM3:1:1101:12117:6469 1:N:0:1
ATTGGGTTTAAAGGGCGCGTAGGTGGCTTGGTAAGCGTGTGGTGAAAGTCCGGGGCTCAACCCCGGATCTGCCGTGCGAACTGCCGAGCTCGAGCGATGTAGAGGCAGGTGGAATTTCGGGTGTAGCGGTGGAATGCGTAGATATCCGAAAGAACACCGGTGGCGAAGGCGGCCTGCTGGGCAATTGCTGACACTGAGGCGCGACAGCGTGGGGAGCAAACAGGATTAGATACCCGCGTA
+
GFGGGGGGGGGGGGGGGGGCFGGGGGGGGGGGGGGGGGGGGGGGGGGGGGGGGGGGGGGGGGGGGGGFGGGGGGGGGGGGGGGGGGGGGGGGGGGGGGGGGGGGGGGGGFGGGGGGGGGGGEFFGGGGGGGGGFGGGGGGGGGGGGGGCGEEGGGGGGGGGGGGGGGGGGGGGGGGGFGFGGGGGGGGFFCFFFGGFFFGGGGG5CDGGGGGGGBGFFGFFFEGFGG?FFAGGFFGDFDG
@M00200:205:000000000-AKKM3:1:1101:17254:6476 1:N:0:1
ATTGGGTTTAAAGGGCGTGCAGGCGGTTCGTTAAGTCTAGGGTGAAAGCTCCCGGCTCAACTGGGAGAGGTCCTTGGATACTGGCGGACTTGAGGGGGGTAGAGGAGAGTGGAATTCTCGGTGTAGTGGTGATATGCGTAGATATCGAGAGGAACACCAGTGGCGAAGGCGGCTCTCTGGGCCCTACCTGACGCTGAGACGCGAAAGCGTGGGGAGCGAACCGGATTAGATACCCGCGTA
+
FGGGGGGGGGGGGGGGGGGGGGGGGGGGGGGGGGGGGGGGGGGGGGFFGGGGGGGGGGGGGGGGGGGDFFGGGGGGGGGGGGGGGGGGGGGGFGGGGGGGGGGGFGGGGGGF9FGGGGGGFFGGFFGFCGFFFGGCFEGGGGGGGGFGGGGDGGGGGGGGGGGGGGGGDGGGGGGGGGGFGGFGGGGGGGGGGGGGCFCFGDGG>EGFGE?EGE>GFGG=DDCD>DD<=@AFGGG3>:5*
@M00200:205:000000000-AKKM3:1:1101:20134:6477 1:N:0:1
ATTGGGTTTAAAGGGCGCGCAGGCGGCTACGTAAGTCCGTTGTGAAATCCCATGGCTCAACTGTGGAACTGCGACGGATACTGCGTTGGCTTGAGGATGGTAGAGGCCATTAGAACTAGCGGTGTAGCGGTGAAATGCGCAGATATCGCTAGGAATGCCGGTGGCGAAGGCGGATGGCTGGGCCACTCCTGACGCTGAGGCGCGAAAGCTAGGGGAGCGAACCGGATTAGATACCCCTGTA
+
GFGGGGGGGGGGGGGGGGGGGGGGGGGGGGGGGGGGGGGGGGGGGGGGGGGGGGGGGCGGGGGFGGGGGGGGGGGGGGGGGGGGGGGGGGGGGGGGGGGGGGGGGGGGGGGGGGGGGGGGGGGGGGGGGGGGGGGGGGGGGGGGGGGGGGGGGGGGGGGGGGGGGGGGGGGGGGGGGGGGGGGGGGGGGGFEFGDEGEGGGGGGEEGGGGCGGGFGFGGGDDEGB3>8FFA>FFFC33>FC
@M00200:205:000000000-AKKM3:1:1101:27436:6499 1:N:0:1
ATTGGGCGTAAAGCGAGCGCAGGTGGTTTAATAAGTCTGATGTAAAAGGCAGTGGCTCAACCATTGTGTGCATTGGAAACTGTTAGACTTGAGTGCAGTAGAGGAGAGTGGAATTCCATGTGTAGCGGTGAAATGCGTAGATATATGGAGGAACACCGGTGGCGAAAGCGGCTCTCTGGACTGTAACTGACACTGAGGCTCGAAAGCGTGGGTAGCAAACAGGATTAGATACCCCAGTAAGAT
+
GGGGGGGGGGGGGGGGGGGGGGGFGGGFGGGGGGFFGGGGGGGGGGGGGGGGGGGGGGGGGGFFGGGGGGGGGGGGGGGGGGGGGGGGGGGGGGGGGGGGGGGGGGFGGFFDCFFAFFGGGGGFGGGGGGGGGGGFGFEEGDCAEGFDGGGEGGGGGFEGFGGGEGGECEFEGGGGGGGFGGDAFGFGFFFGGG9C6*==EGGF58CGGCGGGFFGFF6C5DFC;:F3@A<F<FGC>AA9CC3
@M00200:205:000000000-AKKM3:1:1101:22284:6502 1:N:0:1
ATTGGGCATAAAGGGCGCGTAGGCGGGATGGCAAGTCGGTCGTGAAATCCTTCGGCCCAACCGAAGAACGTCGGCCGATACTGCCGTTCTTGAGGGATGCAGAGGAGACTGGAATTCCCGGTGTAGCGGTGAAATGTGTAGAGATCGGGAGGAACACCGGTGGCGAAGGCGGGTCTCTGGGCATTTCCTGACGCTGAGGCGCGAAAGCGTGGGGAGCAAACGGGATTAGATACCCCAGTA
+
GGGGGGEFGGGGGGGGGGGGGGGGGGG@FGGGGGGGGGDEEGGGGGGGGGGGGGGGDCFGGGGGGGGGGGGGGGGGGGGGGGGGGGFGGG9FGGGGGGGFGGGGGGGGGGGGGGGGGGGGGGGGGGGGGGGGGGGGGGGGGGGFGFFGGGGGGGGGGGGGGGGFGCGGGGGGGGGGGGGGGGGF?EFFFGFGGGGGDGGGGGGGGDDGGGGGGG:DFGGFGG=D?GGFFFFGGGGG3;:7
@M00200:205:000000000-AKKM3:1:1101:16898:6502 1:N:0:1
ACTGGGTGTAAAGCGCGTGTAGGCGGCCTGTTAAGTGGCGTGTGAAAGCTCACCGCTCAACGGTGAGAGGCCGCGCCATACTGACGGGCTTGAGGGTGGCAGAGGGTGATGGAATTCCCGGTGTAGCGGTGAAATGCGTAGATATCGGGAGGAACGCCAGTGGCGAAGGCGGTCATCTGGGCCATCCCTGACGCTGAGACGCGAAAGCTGGGGGAGCGAACGGGATTAGATACCCTTGTA
+
GGGGGGGGGGGGGGGGGGGGGGGGGGGGGGGGGGGGGGGGGGGGGGGGGGGGGGGGGGGGGGGGGGGGGGGGGGGGGGGGGGGGGGGGGGGGGGGGGGGGGGGGGGGGGGGGGGGGGGGGGGGGGGGGGGGGGGGGGGGGGEGGGGGGGGGGGGGFEGGGGGGGGGGGGGGGGGGGGGGGGGGDGGGGGGGGGGGGGGGGGGGCEGGGGFDGGGFDEGGGGGGG?GGFF69FGGFGFF4<
@M00200:205:000000000-AKKM3:1:1101:25825:6519 1:N:0:1
ATTGGGTTTAAAGGGTGCGCAGGTGGTCGAGTAAGTCTGATGTGAAATCCCGCAGCTTAACTGCGGAATGGCATTGGATACTATTCGGCTAGAGGGTTGGAGGGGGGACTGGAATTCTCGGTGTAGCAGTGAAATGCGTAGATATCGTAAGGAAGACCAGTGGCGAAGGCGAGTCTCTGGACAGCAACTGACGCTGAGGCACGAAGGCCAGGGGAGCAAACGGGATTAGATACCCTAGTA
+
@F,@@F@CC@CEGGGEGGDEEGGFGCFGGGGFGCEFFGGGFFFGGAFEA<FGCEGGDGCFCAGFBFF@CGGFGGFFD<?EFFGGGFGGGG@F9FEGCEEGGGGG@F:F:FFFGGGGGGGGCFCFCFGGGGGFGGGGFEFGGG@FCGGGG+<FFC@C@:FCFFDEDFGCEFGEEGGGGFGGGGFGFEGC?FCCE5CCCFGF57122:DCFFGCEG3CBEFC4*;96CC??*4*02+9FFF9
@M00200:205:000000000-AKKM3:1:1101:26328:6520 1:N:0:1
ACTGGGCTTAAAGGGAGCGTAGGCGGATAGTTTAGTCAGAGGTGAAAGCCCAGGGCTCAACCTTGGAATTGCCTTTGATACTGGCTATCTTGAGTATGGAAGAGGTATGTGGAACTCCGAGTGTAGAGGTGAAATTCGTAGATATTCGGAAGAACACCAGTGGCGAAGGCGACATACTGGTCCATTACTGACGCTGAGGCTCGAAAGCGTGGGGAGCAAACAGGATTAGATACCCTCGTA
+
GGGGGGGGGGGGGGGGGGGGGGGGGGGGGGGGGGGGGGGGGGGGGGGGGGGGGGGGGGGGGGGGGGGGGGGGGGGGGGGGGGGGGGGGGGGGGGGGGGGGGGGGGGGGGGGGGGGGGGGCGGGGGGGGGGGGGGGGG@FFGGGGGGGGGGG7F8DGGG@EFGGGGGCF>EGGGGEGGGGGGGGGGGFGFGGGGGGGGG5EGGGGGGGG57=<FCEGEFGGCCG>(C>3AACCGFFF55FG
@M00200:205:000000000-AKKM3:1:1101:16123:6540 1:N:0:1
ATTGGGCTTAAAGAGCTCGTAGGCGGTTTGTCGCGTCTGCTGTGAAAGCCCGGGGCTTAACCCCGGGTGTGCAGTGGGTACGGGCAGACTAGAGTGCAGTAGGGGAGACTGGAATTCCTGGTGTAGCGGTGAAATGCGCAGATATCAGGAGGAACACCGATGGCGAAGGCAGGTCTCTGGGCTGTTACTGACGCTGAGGAGCGAAAGCATGGGGAGCGAACAGGATTAGATACCCCCGTA
+
GGGGGGGGGGGGGGGGGGGGGGGGGGGGGGGGGGGGGGGGGGGGGGGGGGGGGGGGGGGGGGGGGGGGGGGGGGFGGGGGGGGGGGGGGGGGGGGGGGGGGGGCGGGGGGGGGGGGGGGGGGGGGGGGGGGGEGGGGGGGGGGGGGGFFGGCGGGGGGGGGGGGGGGGEGGGGGGGGGGGGGGGGGGGGFGGGGGGGG5CEGCEGEGGGGGF>EEGFCDEDGGG:FC<6@)*3<FF>>:=
@M00200:205:000000000-AKKM3:1:1101:20726:6545 1:N:0:1
ATTGGGTATAAAGGGTGCGTAGGTGGTGAGGTAAGTCGGATGTGAAAGCTCCGAGCTCAACTCGGAAATGGCATTGGAAACTACCTTGCTAGAGGGTTTGAGGGGGGACTGGAATACTTGGTGTAGCAGTGAAATGCGTAGATATCAAGTGGAACACCAGTGGCGAAGGCGAGTCCCTGGAAAACTCCTGACACTGAGGCACGAAAGCTAGGGGAGCAAACAGGATTAGATACCCTCGTA
+
GGGGGGGGGGGGGGGGGGGGGGGGGGGGGGGGGGGGGGGGGGGGGGGGGGGGGGGGGGGGGGGGGGGGGGGGGGGGGGGGGGGGGGGGGGGGGGGGGGGGGGGGGGGGGGGGGGGGGGGGGGGGGGGGGGGGGGGGFGGGGGGGGGGGGGGFGGGGGGGGGGGGGGGGGGGGGGGGGGGGGGGGGGGG9CGGGGGGGGGGGGGGGGCGGGGGGGEGFGGGGGGGFGGBF?A:+,27>DFG
@M00200:205:000000000-AKKM3:1:1101:4185:6552 1:N:0:1
ATTGGGTATAAAGCGCGCGCAGGCGGCCCGTTAAGTCGGTTGTGAAAACCCGAGGCTCAACCTCGGGCCTGCATCCGATACTGGCGGGCTTGAGGCAGGTCGGGGAGCGTGGAATTCCCGGTGTAGCGGTGAAATGCGCAGATATCGGGTGGAACACCGGTGGCGAAGGCGGCTCTCTGGGCCTGTCCTGACGCTCAGGCGCGAAAGCTGGGGGAGCGACCCGGATTAGCTACCCTGGTA
+
FEFG@@BFC@@<FGDECFGGFFCFEGGBFEGFFFGGGGGGGGGGGEFGGGGGGGC@F@,EG,CFFBEEEECFFGGFFGFEEEDCFFGGG73+3DCFGGG,,@FEG>:*5****,,3?FFGGGGC@FCC<8<B<,2?FGGGD:,C<C@@@*:CF:C@EGGGCEEFEC*:*1::EGEDF6782;@*AC?8EFFCCGC=?CCGGDE5:*9C+?CGG8)95*/*9):74CC2=)60A8/*))9C
@M00200:205:000000000-AKKM3:1:1101:8859:6573 1:N:0:1
ATTGGGTATAAAGGGCGCGTAGGCGGCCTTGTAAGTTGGGGGTGAAAGCCCGTGGCTCAACCACGGAATTGCCTTCGATACTGCTTGGCTTGAGACCGGAAGAGGTGAGTGGAACTGCGAGTGTAGAGGTGAAATTCGTAGATATTCGCAAGAACACCAGTGGCGAAGGCGGCTCACTGGTCCGGATCTGACGCTGAGGCGCGAAAGCGTGGGGAGCAAACAGGATTAGATACCCTCGTA
+
GGGGGGGGGGGGGGGGGGGGGGGGGGGGGGGGGGGGDGGGGGGGGGGGGGGGGGGGGGGGGGGGGGGGGGGGGGGGGGGGGGGGGGGGGGGGGGGGGGGGGGGGGGGGGGGGGGGGGGGGGGGEGFGGGGGGGGGGGGGGGGFGGGGGGGGGG?FGGGGGGGGGGGGGEGGGGGGGGGGGGGGGGGGGGGGGGGGGGGGGGGGGDEDGGGGGGGFGBFFFGC?F:GF2@=<DGEFGFFFE
@M00200:205:000000000-AKKM3:1:1101:13569:6592 1:N:0:1
ATTGGGTTTAAAGGGAGCGTAGGCGGATAGTTTAGTCAGAGGTGAAAGCCCAGGGCTCAACCTTGGAATTGCCTTTGATACTGGCTATCTTGAGTATGGAAGAGGTATGTGGAACTCCGAGTGTAGAGGTGAAATTCGTAGATATTCGGAAGAACACCAGTGGCGAAGGCGACATACTGGTCCATTACTGACGCTGAGGCTCGAAAGCGTGGGGAGCAAACAGGATTAGATACCCTCGTA
+
GFFGGGCGGGGGGGGGGGGGGGGGGGGGGGGGGGGGGGGGGGGGGGGGGGGGGGGGGGGGGGGGGGGGGGGGGGGGGGGGGGGGGGGGGFGGGGGGGGGGGGFGGGGGGGGGGGGGGGGGGGGGGGGGGGGGGGGGGGGGGGGGGGGGGDGGGGGGGGGGGGCEEGGDGGGGGGGGGGGGGGGGGGAEG>FGGGDGGGGGGGGGGGDGCEGGDE>GFFFFGGG4;GGEFFCGGGGC5>FD
@M00200:205:000000000-AKKM3:1:1101:6978:6603 1:N:0:1
ATTGGGTGTAAAGGGCGCGCAGGCGGCTACGTAAGTCCGGCGTGAAATCCCACGGCTCAACTGTGGAACTGCGTCGGATACTGCGTTGGCTTGAGGATGGTAGAGGCCTTTGGAACTAGCGGTGTAGCGGTGAAATGCGCAGATATCGCTAGGAACGCCGGTGGCGAAGGCGGAAGGCTGGGCCACTCCTGACGCTGAGGCGCGAAAGCTAGGGGAGCGAACCGGATTAGATACCCCAGTA
+
GGGGGGGGFGGGGGGGGGGGGGGGGGGGGGGGGGGGGGGGGGGGGGGGGGGGGGGGGGGGGGGGGGGGGGGGGGGGGGGGGGGGGGGGGGGGGGGGGGGGGGGGGGGGGGGGGGGGGGGGGGGGGFGGGGGGGGGGGGGGGGGGGGGGGGGFCGGGGGGGGGGGGGEGGDGGGGDGGGGGGGGGGGGGGFGGGGG=E?EFGGGGGGGGGGGGGGFGFGGGGDGGFDGFFFFFFGGGFFFF:
@M00200:205:000000000-AKKM3:1:1101:27343:6609 1:N:0:1
ATTGGGTTTAAAGCGCGCGCAGGCGGCCACGCAAGTCGGATGTGAAAACCCGGGGCTCAACCCCGGGCCGTCATTCGATACTGCGTGGCTCGAGGCAGGTAGGGGAGATTGGAATTCCCGGTGTAGCGGTGAAATGCGCAGATATCGGGAGGAACACCGGTGGCGAAGGCGGATCTCTGGGCCTGTCCTGACGCTCAGGCGCGAAAGCTGGGGGAGCGAACGGGATTAGATACCCCAGTA
+
GGGGGGGGGGGGGGGGGGGDGGGGGGGGGGGEGGGGGGGGGGGGGGGGGGGGGGGGGGFGGFGGGGGGGGGGGGG?GFGGGGGGGGGGGGGGGGGGEGGGFGGGGDG>:FFGGCFGGGGGGGGGGGGGGGGGGGGDGGGGGGGGGGGGGGGGD:CGFGGGGGGGGGGEGGDD88CGGGGFFGGGGGGGGGGGDGGGGC8FGGGGGGGGE+;CEGFGFGGGGGGGFGG<FFAFGGGGDFFG
@M00200:205:000000000-AKKM3:1:1101:24614:6617 1:N:0:1
ATTGGGTATAAAGGGCGCGTAGGCGGTTCGACAAGCGTGCGGTGAAAGCTCGGGGCTCAACCCCGAGTCGGCCGTGCGAACTGTCGGACTTGAGCACAGTAGAGGCAGATGGAATTCCGGGTGTAGCGGTGGAATGCGTAGAGATCCGGAAGAACACCGGTGGCGAAGGCGGTCTGCTGGGCTGTGGCTGACGCTGATGCGCGACAGCGTGGGGAGCAAACAGGATTAGATACCCTAGTACGAT
+
GGGGGGGGGGGGGGGGGGGGGGGGGGGGGGGGGGGGGGGGGGGGGGFGGFGGGGDGGCGGGFGGGGGGGGGGGGGGGGGGGGGCGGGEGGGGGGGGGGGGGGGGGGGGGGGGGGGGFGGGGGGGGGGGGGGGGGGGGGGGGGGGGGGGGGGGGGGCFGGGFFGGGGGGGGGGGGGGGGGGGGGCGFGGGGGGGEDGG79?=DG>>85CCEGGGGEDBFF?F<CCBGG2*6<DEGGFF>FG*4<4
@M00200:205:000000000-AKKM3:1:1101:20615:6631 1:N:0:1
ACTGGGTTTAAAGGGTGCGTAGGCGGTTCGTTAAGTAGGGTGTGAAAGCCCCTGGCTCAACCAGGGAATGGCACTCTATACTGGCGGGCTAGAGTGAGATAGGGGTGTCCGGAACTGCCGGTGGAGCGGTGAAATGTGTTGATATCGGCAGGAACGCCGGTGGCGAAAGCGGGACACTGGGTCTCAACTGACGCTGAGGCACGAAAGCCAGGGGAGCGAACGGGGTTAGATAACCCAGTA
+
GGGGGGGGGGGGGGGGGGGGGGGGGGGGGGFGGGGGGGGGGGGGGGGGGGGGGGGGGGGGGGGGGGGGGGGGGGGGGGGGGGGGGGGGGGGGFGGGGGGGGGGFGGGGGGGGGGGGGGGGGGGGGGGGGDEGGDGGGGGGGGGGGGGGGGGDCFGGGGGGGGGGGGEEFCGGGGGGGGGGGGGGGGGGGGGGGGGGGGGGGGGDGGGGGGGGGGFGFCCCGGGD(931>F2C+<<DEFFF
@M00200:205:000000000-AKKM3:1:1101:14163:6641 1:N:0:1
ACTGGGGTATAAAGGGCGCGTAGGCGGCCGATTAAGTCGGGGGTGAAAGCCTGTGGCTCAACCACAGAATTGCCTTCGATACTGGTTGGCTTGAGACCGGAAGAGGACAGCGGAACTGCGAGTGTAGAGGTGAAATTCGTAGATATTCGCAAGAACACCAGTGGCGAAGGCGGCTGTCTGGTCCGGTTCTGACGCTGAGGCGCGAAAGCGTGGGGAGCAAACAGGATTAGATACCCTTGTACG
+
GGGGGGGGGGGGFGGGGGGGGGFGGGGGGGGGGGGGGGGGGGGGGGGGGGGGGGGGGGGGGGGGGGGGGGGCGGGGGGGGGGGGGGGGGGGGEGGGGGGGGGGGGGGGGGGGGGGGGGGGEBFGGGDGGGGGGGFFGGGGGGGGGGGGGGGGCGFGGGGGGGGGGGGGCCFG>GGGGGGGGGGFGGGDGGGDGGGGGGGFFGGGG5C<EEEEGDDDD5*ACCC<<GC6?FAGE7:6F?@::)(
@M00200:205:000000000-AKKM3:1:1101:24074:6648 1:N:0:1
ATTGGGTTTAAAGGGCGCGTAGGCGGCTCGATAAGGCTCGCGTGAAAGTCCGGGGCTCAACCCCGGATCGGCGTGGGCGACTGTTGGGCTGGAGCACGGTAGGGGCAGACGGAATTCCGGGTGTAGCGGTGGAATGCGTAGAGATCCGGAAGAACACCGGTGGCGAAGGCGGTCTGCTGGGCCGGAAGGGGGCAGAGCAATCTGTCCCCGTGCTGACGCTGAGGCGCGACAGCGTGGGGAGCA
+
FEFFGGFCCGGGGGGGGGGGEGGGGDGEGGGGGGGGGGGGGGFEGGGCFGGGGGGGGGGGGGGGGGGGGGGDEGGGGGGGFEFGGGGGGGGGFGGGGGGFGGFDFGGGGGGGDGFGGGGGGEEFFFFGGGGEFGGGGGEGGGGE:FGGGDGGGGGGGGBCC?>EEDC8EGGG5CECFCFGGGGGGEGGGGGEGGGGGGGFGFGG<:>CF5CCE@FC?CCCCCCF?GG>FFFD/:C<@>5=<9<
@M00200:205:000000000-AKKM3:1:1101:22533:6656 1:N:0:1
ACTGGGTTTAAAGCGTGCGTAGGCGGCGAGGTAAGTGAGGTGTGAAATCCCAGGGCTTAACCCTGGAACTGCACTTTATACTGCCTTGCTCGAGGGCTGGAGAGGAGACTGGAATTTACGGTGTAGCAGTGAAATGCGTAGAGATCGTAAGGAAGACCAGTGGCGAAGGCGAGTCTCTGGAAAGCTGCTGACGCTGAGGCACGAAGGCCAGGGGAGCAAACGGGATTAGATACCCCTGTA
+
GGGGGGGGGGGGGGGGGGGGGGGGGGGGGGGGGGGGGGGGGGGGGGGGGGGGGGGGGGGGGGGGGGGGGGGGGGGGGGGGGGGGGGGGGGGGGGGGGGGGGGGGGGGGGGGGGGGGGGGEGGDGGFGGGGGGGGGGGGGGEGGCFGDDFCFFFGGGGGGGGGGGGGGGGGGGGGGGF9FGGGFGCFGGGGGFEGGGGGFFGGGDGGGGGGFFDGFGFGDGGGCDBGGF=@ACGGGGFFFF
@M00200:205:000000000-AKKM3:1:1101:7634:6659 1:N:0:1
ATTGGGCTTAAAGGGCTCGTAGGCGGTTTGTCGCGTCGGGAGTGAAAACTCAGGGCTCAACCCTGAGCGTGCTTCCGATACGGGCAGACTAGAGGTATGCAGGGGAGAACGGAATTCCTGGTGTAGCGGTGGAATGCGCAGATATCAGGAGGAACACCGGTGGCGAAGGCGGTTCTCTGGGCATTACCTGACGCTGAGGAGCGAAAGCATGGGGAGCGAACAGGATTAGATACCCGGGTAAGA
+
GGGGGGGGGGGGGGGGGGGGGGGGGGGGGGGGGGGGGGGGGGGFGGGGGGGGGGGGGGGGGGGGGGFGGGGGGGGGGGGGGGGGGGGGGGGGGGGGGGGGGGGGGGGGGGGGGGGGGGGGGGGGGGGGGGGGGFFGGGGGGGGGGGGGGGGGGGGGGGGGGGGGGGGGGGGGGGGGGGFGGGGGGGGFGGGGGGGGGGGGGGGGGE7FFGGGGGBDFGGGGGGGFGF??FFGDCCDBBDGGFB
@M00200:205:000000000-AKKM3:1:1101:7852:6668 1:N:0:1
ACTGGGTGTAAAGCGCGTGTAGGTGGGGGAGCAAGTCCGGTGGGAAAGCCCACGGCTCAACCGTGGAAGTTCGCTGGAAACTGCTCCACTTGAGGGTGATAGAGGGAAGTGGAATTGCTGGTGTAGCGGAGAAATGCGTAGATATCAGCAGGAACACCCGTGGCGAAGGCGGCTTCCTGGATCACCCCTGACGCTGAGACGCGAAAGCGTGGGGAGCGAACGGGCTTAGATACCCCAGTA
+
GGGGGGGGGGGGFGGGGECGGGGCDGGGGG@FF,CFGFG:BFDGGG<FFFGGGGGGGGGGGFGFGGG<FFGGGGGEEGGGGGGGGFGFGEEFDFEFFGFFGGGFFD@FGGGFGGGGGGGCGGGGGGGGG>@7=EDAE@FGCGGGGGGGFGG@FGG8FGCCFGDDEEBEGGGGGGCFGGFGFFF9EFGGGGFFEGCG88?FCDC55*)>E=ECEC><BEGEGG*C(1946*6:CEEC3>FG
@M00200:205:000000000-AKKM3:1:1101:3750:6678 1:N:0:1
ATTGGGCTTAAAGGGAGCGTAGGCGGATAGTTTAGTCAGAGGTGAAAGCCCAGGGCTCAACCTTGGAATTGCCTTTGATACTGGCTATCTTGAGTATGGAAGAGGTATGTGGAACTCCGAGTGTAGAGGTGAAATTCGTAGATATTCGGAAGAACACCAGTGGCGAAGGCGACATACTGGTCCATTACTGACGCTGAGGCTCGAAAGCGTGGGGAGCAAACAGGATTAGATACCCGAGTA
+
GGGGGGGGGGGGGGGGFGGGGGGGGGGGGGGGGGGGGGGGGGGGGGGGGGGGGGGGGGGGGGDGGGGGGCGGGGGGGGGGGGGGGGGGGGGGAFDGGGGGGGGGGGGGGGGGGGGFGGGGGFFFFGGGGGGGGGCFGGGGGGGGGGGGGGGGGFGGGGGGGGGGGGGGGGGGGGGGGFGGGDFFG9FGGGG8EGDEEGGGGFGGFGDFGGGDGG)/:EFGGGGGFFGFFFF798BDFFFG
@M00200:205:000000000-AKKM3:1:1101:9754:6679 1:N:0:1
ATTGGGTATAAAGAGCGTGTAGGCGGTCCGGTAAGTCGGCTGTGAAAGTCCAGGGCTCAACCCTGGGATGCCGGTCGATACTGCCGGACTAGAGTTCGGAAGAGGCGAGTGGAATTCCCGGTGTAGCGGTGAAATGCGCAGATATCGGGAGGAACACCAATGGCGAAGGCAGCTCGCTGGGACGTTACTGACGCTGAGACGCGAAAGCGTGGGGAGCAAACAGGATTAGATACCCCGGTA
+
GGGGGGGGGGGGGGGGGGGGGGGGGGGGGGGGGGGGGGGGGGGGGAFGGGGGGGGGGGGGGGGGGGGGGGGGGGGGGGGGGGGGGGGGGGGGEFGGGGGGGGGGGGGGGGGGGGGGGGGGGGGGGGGGGGGGGGGGGGGGGGGGGGGGGFDGGGGGGGGGGGGGGGGGGGFGGGGGGGGGGGGGGGGGGGGGGGGG=>CGGGGGGDDGGGGGGGDGFFFFGFGG?GG?F@4CGGGFEBE5
@M00200:205:000000000-AKKM3:1:1101:16001:6688 1:N:0:1
ATTGGGTTTAAAGAGCTCGTAGGCGGCTCAGTAAGTCGGGTGTGAAAACTCAGGGCTCAACCCTGAGACGCCACTCGATACTGCTGTGGCTTGAGTCCGGTAGGGGAGCAGGGAATTCCTGGTGTAGCGGTGAAATGCGCAGATATCAGGAGGAACACCGGTGGCGAAGGCGCTGCTCTGGGCCGGTACTGACGCTGAGGAGCGAAAGCGTGGGTAGCAAACAGGATTAGATACCCCAGTA
+
GGGGGGGGGGGGGGGGGGGGGGGGGGGGGGGGGGGGGGGGFGGGGGGGGGGGGGGGFGGGGGGGGGGGGGGGGGFGGGGFEFGGGGGGGGGGGGGGGGGGGGGGGGDGD@EFGGCGGGGGGGGGGGCGFGGG7FGGGGGGEGGGGGGGFGFEGGGGGGGGGGGGGEEGEEGGGGGGGGGGGGGGGGGGGGFFGGGGGGGG68FGEGGGGGG5EEED5FC?CGGFFGF>?@AGGGGGF@>FG
@M00200:205:000000000-AKKM3:1:1101:14427:6690 1:N:0:1
ACTGGGTTTAAAGGGTTGCGTAGGCGGTTTTTTAAGTCAAAACTGAAATACTTTCGCTTAACGGAAGGAACGGTTTTGATACTGAAAAACTTTGAGGCTTTCAGAGGTAGCTGGAACTTGCAGTGAAGCGGTGAAATGCGTTGATATTGCAAGGAACACCAAAGGCGTAGGCAGGCTACTGGGAAAGATCTGACGCTGATGCACGAAAGCTAGGGTAGCGAAAGGGATTAGATACCCTCGTA
+
GGGGGGGGGGGGGGGGGGGGFEFGFGG:FGGGGGGGFGGGGGFGGFGGGFGGFGGGEGGG<FFDCGGGCEFFEBFGGGGGGGGGGGGGGGGGGFDFFFGGGFGGDFGGGGFGFGCEFGCFGD@FGGGGGGGEGGGFFEFGGGGGGGGG9FDAFGBFGGGCFGGDDFGGGEFGGD7C>?BGGGGFGGFGGGGGFGDEEEE?FDGFGGG4EGD@FFFGAEFGGGG3;<5=AFEGFFG99FFEF?
@M00200:205:000000000-AKKM3:1:1101:20792:6703 1:N:0:1
ACTGGGTTTAAAGGGTGCGTAGGTGGATTGGTAAGTCCGTGGTGAAATCCCCGAGCTTAACTCGGGAACTGCCGTGGATACTATCAATCTTGAATACTGTGGAGGTAAGCGGAATATGTCATGTAGCGGTGAAATGCTTAGATATGACATAGAACACCGATAGCGAAGGCAGCTTACTACACAGTCATTGACACTGAGGCACGAAAGCGTGGGGAGCAAACAGGATTAGATACCCGAGTA
+
GGGGGGGGGGGGGGGGGGGGGGGGGGGGGGGGGGGGGGGGGGGGGGGGGGGGGDGGGGGGGGGGGGGGGGGGGGGGGGGGGGGGGGGGGGGFDFGGGGGGGGGGGGGGGGGGGGGGGGGGGGGGGGGGGGEGGGGGGGGGGGGGGGGGGGG??FGGGGGGGDCGCFGGGGGGGFGGGGGGGGGFGGGFGGGGGGGFFFFGCGCGGGGGGEEGDGEGE5FC<F8<@GGFFCEFEGGGFFF6
@M00200:205:000000000-AKKM3:1:1101:27828:6703 1:N:0:1
ATTGGGCATAAAGAGCTCGTAGGCGGTTTGTTGCGTCGGCTGTGAAATCCCGAGGCTCAACCTCGGGTCTGCAGTCGATACGAGCAAACTAGAGTGTTGCAGGGGAGACTGGAACTGCTGGTGTAGCGGTGAAATGCGCAGATATCAGGAGGAACACCGGTGGCGAAGGCGGGTCTCTGGGTAACAACTGACGCTGAGGAGCGAAAGCGAGGGGAGCGAACAGGATTAGATACCCCCGTA
+
G<FGGGGGGGGGGFG99FGGGGGGGGG:FFCFCCGGDCG@FFGGGGGGGGGEFGGGGGGGGG<<FGEE=EGGF=FD,CEFGFFBEG<<FGGGGGAFE98FFGGGG+=F@5EEGG8F,,EGGGGADDGGGGGGGGGGGG7+8BCFFGFF,@FGGGGFEGGGGDECCEC7FCGDGG7CCFGGG9;B+<+=CGGGEDDEGGF629EGG5DFE*?EEE)7<EEDCCCFFFG??B9CEFF*8DEC
@M00200:205:000000000-AKKM3:1:1101:19366:6710 1:N:0:1
ACTGGGTTTAAAGCGCGTGCAGGCGGTCCGTTAAGTCTCGTGTGAAATCCTCCGGCTCAACCGGAGAACGCCGCGGGATACTGGCGGGCTTGAGGGCGGTAGAGGGTGATGGAATTCCCGGTGGAGCGGTGAAATGCGTAGATATCGGGAGGAACGCCAGTGGCGAAGGCGGTCACCTGGGCCGTCCCTGACGCTGAGACGCGAAAGCTGGGGGAGCGAACGGGATTAGATACCCCTGTA
+
GGGGGGGGGGGGGGGGGGGGGGGGGGGGGGGGGGGGGGGGGGGGGGGGGGGGGGGGGGGGGGGGGGGGGGGGGGGGGGGGGGGGGGGGGGGGGGGGGGGGGGGGGGGGGGGGGGGGGGGGGGGGGGGGGGGGGGGGGGGGGGGGGGGGGGGDEGGGGGGGGGGGGGGGGGGGGGGGGGGGGGGGGEGGCFGGGGGGGGGGGGGGGGGGGGGGGGDGFGGGCDDC(9>3@FBGGFEGFFFF
@M00200:205:000000000-AKKM3:1:1101:14847:6720 1:N:0:1
ATTGGGCTTAAAGCGTGCGTAGACGGTTATTTAAGTCGGGTGTGAAAGCCCCGGGCTCAACCTGGGAATTGCCTTTGATACTGGGTGTCTTGAGTATGAGAGAGGTGTGTGGAACTCCGAGTGTAGAGGTGAAATTCGTAGATATTCGGAAGAACACCAGTGGCGAAGGCGACACACTGGCTCATTACTGACGCTGAGGCTCGAAAGCGTGGGGAGCAAACAGGATTAGATACCCCCGTA
+
GGGGGGGGGGGGGFGGGGGGGGGGGGGGGGGFFGGEFGGGGGGGGGGGGGGGGGGGGGGGGGGGGGGGGGGGGGGFFGDDGGGGGDGGGGGGGFDGGGGGGGGGCFGGGGGGGGGGGCFGGFGGGFGGGGGGGGGGGGGGGGFGGGGGFGCFGGGGGGGGGGGGGE:@FFGGGEGGGGC:FFGGCGGFC>FGGEGGG>5C,*=EGG3DEGEG**0>:C9FF*A*(7D>??AFDC85:D>=
@M00200:205:000000000-AKKM3:1:1101:12315:6725 1:N:0:1
ATTGGGCTTAAAGGGTGCGTAGGCGGCCTATTAAGTCAGTGCTGAAATATCCCGGCTTAACCGGGAGGGTGGCATTGATACTGATGGGCTTGAGTAGAGTCGAGGTAGGCGGAATTGACGGTGTAGCGGTGAAATGCTTAGATATCGTCAAGAACACCGATAGTGTAGACAGCTTACTAGACTCAAACTGACGCTGAGGCACGAAAGTGTGGGGATCAAACAGGATTAGATACCCCAGTAAGA
+
GGGGGGGGGGGGGGGGGGGGGGGGGGGGGGGGGGGGGGGGGGGGGGGGGGGGGGGGGGGGGGGGGGGGGGGGGGGGGGGGGGGGGGGGGGGGGGGGGGGGFGGGGGGGGGGGGGGGGGGGGGGGGGGGGGGGGGGGGGGGGGGGGGGGGGGCGFFGGGGGGEEGFGGFEGGGGGGGGGGGGGGGGGGGGGGFGDGGGGFFGGGGEGGGFG?CEDDDFGGFGGG:0*;>4FAGCE+C>5@FGFF
@M00200:205:000000000-AKKM3:1:1101:26251:6749 1:N:0:1
ATTGGGTATAAAGAGCGTGTAGGCGGCTAGGTAGGTCCGTTGTGAAAACTCGAGGCTCAACCTCGAGACGTCGATGGAAACCATCTGGCTAGAGTCCGGAAGAGGAGAGTGGAATTCCTGGTGTAGCGGTGAAATGCGCAGATATCAGGAAGAACACCCGTGGCGAAGGCGGCTCTCTGGTACGTGACTGACGCTGAGACGCGAAAGCGTGGGGAGCAAACAGGATTAGATACCCGTGTAAGA
+
GGGGGGGGGGGGGGGGGGGGGGGGGGGGGGGGGGGGGGGFGGGGGGGGGGGGFGGGFGGGGFFGGGGGGGGGGGGGGFGGEGFGGGGGGGGGGGGGGGGGGGGGGGGGGGGGGGGGGGGGGGCGGEGGGGGGGGGGGGGGEFGGGGCFG8FGGGGGGGECFGEEEFGGGEE@=C7<F9BFGGGGGGFGGGGGCCCCEGGGGGCEGGGGGGGGGGFG3F@F4FFF?F>>FF<FFFGDFFFGGFF
@M00200:205:000000000-AKKM3:1:1101:23064:6750 1:N:0:1
ATTGGGCTTAAAGTGTGTGTAGGCGGACTTCTAAGTACCTTGTGAAATCCCACGGCTCAACCGTGGAACTGCTTGGTATACTGGTTGTCTTGAGCCACTTAGGGGCAGTCGGAACAGACGGTGGAGCGGTGAAATGCGTAGATATCGTCTGGAACGCCAACGGTGAAAACAGACTGCTGGGAGTGTGCTGACGCTGAGACACGAACGCCAGGGGAGCAAACGGGATTAGATACCCGTGTAAGA
+
GGGEG@<6EF<E<C-FGGGGAE<DB::F@FGFF<FFGGF<E9FDE,,CFG@@FC76FF<9FGEE@:EEGGF,EFCEF9FFCFCFGFEFGGE,ECFF=FGFEC,CFGEEEF@@@+>EE8?CCCFC9,FCBFD7E,CFGEFGCFGF9FEGGFGC<@FE7FECGGDGG7;CFFCEFG7FGCFC7FCCCGCDGG?E*7?G8CFFFFEEG*5<EEGGCE:DBG6+/85<:GD2**6*9A@)7<760).
@M00200:205:000000000-AKKM3:1:1101:5439:6777 1:N:0:1
ACTGGGCTTAAAGAGCTCGTAGGCGGCCACTCAAGTCGAATGTGAAACCTCGAGGCTCAACCTCGAGCCTGCATTCGATAATGGGCGGCTAGAGTCTGGTAGGGGGATCTGGAATTCCTGGTGTAGCGGTGGAATGCGCAGATATCAGGAGGAACACCGGTGGCGAAGGCGGGATCCTGGGCCAGTACCGACGCTGAGGAGCGAAAGCGTGGGGAGCAAACAGGATTAGATACCCTGGTAAGA
+
FGGGGGGGGGGGGFGGGGGGGGGGGGGGGGG8<FCEE8CDEFGGFGGGGGECFGGG,C@FFF<FEGGGE=<CFA<FGF<=,,9FFDGGC+44=F<FEE8F?,B=FGCCFFGGCGFGAGGGGGGGBAD=CFGDDFFF@+83:+,@C,@=:FFGDGGF:C:CFEGC:@EFEC@EDE78522C7CFGGGF:+9:CECD588C7555:E5C<8:EEGG57:CGG4FGG:4C)*0.002:=:5<C7)6
@M00200:205:000000000-AKKM3:1:1101:12837:6779 1:N:0:1
ATTGGGTATAAAGCGAGCGCAGGTGGTTTAATAAGTCTGATGTAAAAGGCAGTGGCTCAACCATTGTGTGCATTGGAAACTGTTAGACTTGAGTGCAGTAGAGGAGAGTGGAATTCCATGTGTAGCGGTGAAATGCGTAGATATATGGAGGAACACCGGTGGCGAAAGCGGCTCTCTGGACTGTAACTGACACTGAGGCTCGAAAGCGTGGGTAGCAAACAGGATTAGATACCCGAGTA
+
GGGGGGGGGGGGGGGGGGGGGGGEGGGGGGGGGFGFGGGGGGGCCEFFGGGGGGGGGGGGGGGGGGGGGGG9FGGGGGGGGGGGGGGGGGGFGGGDGGGGGGGGGGFGGGG9FF8AFGGGGGGGGGGEGGGGGGGGGGGGEGGAFGGGAFC7EGGGGGGGGFFGEGCGFGGGGGGGGGCACGGGGGFGGGGGGGGFG5DGGGD6CEGGGGECFG;DA=?FF58<3CD3A6CF:<8CEFF
@M00200:205:000000000-AKKM3:1:1101:22652:6781 1:N:0:1
ATTGGGTTTAAAGCGTGCGCAGGCGGTAATGCAAGACAGATGTGAAATCCCCGGGCTCAACCTGGGAACTGCATTTGTGACTGCATTGCTGGAGTGCGGCAGAGGGGGATGGAATTCCGCGTGTAGCAGTGAAATGCGTAGATATGCGGAGGAACACCGATGGCGAAGGCAATCCCCTGGGCCTGCACTGACGCTCATGCACGAAAGCGTGGGGAGCAAACAGGATTAGATACCCCAGTA
+
GGGGGGGGGGGGGGGGGGGGGGGGGGGGGGGGGGGGGGGGGGGGGGGGGGGGGGGGGGGGGGGGGGGGGGGGGGGGGGGGGGGGGGGGGGGGGGGGGGGGGGGGGGGGGGGGGGGGGGGGGGGGGGGGGGGGGGGGGGGGGGGGGGGGGGGGGGGGGGGGGGGGCFGGGGGGGGGGGGGGGGGGGGGGGGGGGGDGGGGGGGGGEGGGGEGDGC@GEGGGGGGGFGGBF?>FFGGGFDFG
@M00200:205:000000000-AKKM3:1:1101:10195:6786 1:N:0:1
ATTGGGCTTAAAGGGTGCGTAGGCGGCTTATTAAGTCAGGGGTGAAAGACGGTGGCTCAACCATCGCAGTGCCTTTGATACTGATGAGCTTGAATATACTAGAGGTAGGCGGAATGTGACAAGTAGCGGTGAAATGCATAGATATGTCACAGAACACCGATTGCGAAGGCAGCTTACTATGGTATTATTGACGCTGAGGCACGAAAGCGTGGGGATCAAACAGGATTAGATACCCGGGTA
+
GGGGGGGGGGGFGGGFGGGGGGGGGGGGGGGCFGGGGGGGGGGFGFGGGGDEGCGGGGGGGGGFGGGG:BFGGGEGGGGGGGGGGGGFGGGGGGGGGGAFFFGGGGGGGFEEGGGGEFF<FCGGGGGGGGGFFFGGGGFGFGGGGCG<9FC<FGGGGGEEEFFGC7EGGGGGEGGGGGGGFDF@EFGGFGF?EGGGE5@7?C=EEGGDEE7:<8>DFGF?CD8D;GGE4+9DFFG<:3<5
@M00200:205:000000000-AKKM3:1:1101:14812:6788 1:N:0:1
ATTGGGCTTAAAGGGCGCGTAGGCGGCCTGCTAAGTCGAACGTGAAATCCCCGGGCTCAACCCGGGAACTGCGTCCGAGACTGACAGGCTTGAATCCGGGAGAGGGATGTGGAATTCCAGGTGTAGCGGTGAAATGCGTAGATATCTGGAGGAACATCGGTGGCGAAGGCGGCATCCTGGACCGGTATTGACGCTGAGGCGCGAAAGCCAGGGGAGCAAACGGGATTAGATACCCCCGTA
+
GGGGGGGGGGGGGGGGGGGCEGGGGGGGGGGGGGGGGGGGGGGGGGGGG<EFEEGGGGGGGGGGDCGGGGGGGGGEGGGGGGGGGEGFGGGGGGGGGGGGGGGGGEGGGGGGGGGGGFFGGGGGGGGGGGGGGGGGFGGGGGGGGGGCDFFGGGGECFGEGEGG>FGGGGGGGGGGGGGGFGGGGEGGGFGGGGCCEGGGGGGGGGGFFGGGGDECBFGGGCGG0DG?FFFGGGGFEBD5
@M00200:205:000000000-AKKM3:1:1101:26628:6800 1:N:0:1
ACTGGGTGTAAAGGGCGCGTAGGCGGCCTGGTAAGTAGGGGGTGAAATCCTGCGGCTTAACCGCAGGGCTGCCTTCTAAACTGTCAGGCTGGAGCACAGTAGAGGCAGGTGGAATTCCCGGTGTAGCGGTGGAATGCGTAGAGATCGGGAAGAACATCAGTGGCGAAGGCGGCCTGCTGGGCTGTTGCTGACGCTGAGGCGCGACAGCGTGGGGAGCAAACAGGATTAGATACCCTGGTAAGA
+
GGGGGGGGGGGGGGGGGGGGGGGGGGGGGGGGGGGGGGGGGGGGGGGGGGGGGGGGGGGGGGGGGGGGGGGGGGGGGGGGGGGGGGGGGGGGGGGGGGGGGGGGGGGGGGGGGGGGF9FGGGGGGGGGGEGGGGGGGGGGGCGGGGGGGGGGGGGGGGGGGGGGGGCGGGGGGGGGGGGGGGGGGGGGGGGGGGGGGGGGGGGDGGGGGEGGGGFGBGEGCFCC:F7<FF>DGGGCFF@DFFB
@M00200:205:000000000-AKKM3:1:1101:10945:6801 1:N:0:1
ACTGGGTATAAAGAGCTCGTAGGCGGTTTAGCAAGTCGGGTGTGAAAACTCCGGGCTCAACTCGGAGACGCCACTCGATACTGCTATGACTCGAGTCCGGTAGGGGAGTGCGGAATTCCTGGTGTAGCGGTGAAATGCGCAGATATCAGGAGGAACACCGGTGGCGAAGGCGGCACTCTGGGCCGGAACTGACGCTGAGGAGCGAAAGCGTGGGGAGCGAACAGGATTAGATAACCTAGTA
+
FEGFGFFEFGDEFF?FFGGGGGEFGFEFEGFGG<CEFFGGGGGGGFGFGFGDEGGGCEGFEGGG@:CGGGGEFGGGGGGGG9FFC<EFGGCE@G7EECEE@FG++C+@C@E:+@F7CFFFFGGGBAFGGGGE@,DFGGGGGDC@CFFGGF,3@@<FF7:<>FCGCF7<CC>CEGGGGGGCCFGGG8:EEC9C6EDGGEGCEGGGEGGGDG;::85C;:CCDDGC:9DBF=>::,27=FFCF
@M00200:205:000000000-AKKM3:1:1101:6297:6805 1:N:0:1
ACTGGGCATAAAGAGCTCGTAGGTGGTTTGTCGCGTTGTTCGTGAAAACTCACAGCTTAACTGTGGGCGTGCGGGCGATACGGGCAGACTGGAGTACTGCAGGGGAGACTGGAATTCCTGGTGTAGCGGTGGAATGCGCAGATATCAGGAGGAACACCGGTGGCGAAGGCGGGTCTCTGGGCAGTAACTGACGCTGAGGAGCGAAAGCGTGGGGAGCGAACAGGATTAGATACCCTTGTA
+
GGGGGGFGGGGGGGGGCGGGGGGGGGGGGGGGGGGGGGGGGGGGGGGGGGGGGGGGGGGGGGGGFGGGGGGGGGGGGGGGGFGGGEEGGGGGGGGGGGGGGGGGGGGGGGGGGDGGEFGGFGFGGGGGGGGGGDFEFEGGG:FFF,=FFGGGGGGGGGGGEGDCEFEGDGFGG5:7CFGGGGGEGG7FFGCGGGGGGGG?EFGCEECFDCGGGGDGFGD=)):C0973?4:*+<6744/<
@M00200:205:000000000-AKKM3:1:1101:18339:6805 1:N:0:1
ATTGGGTGTAAAGAGCTCGTAGGCGGTTTAGCAAGTCGGGTGTGAAAACTCCGGGCTCAACTCGGAGACGCCACTCGATACTGCTATGACTCGAGTCCGGTAGGGGAGTGCGGAATTCCTGGTGTAGCGGTGAAATGCGCAGATATCAGGAGGAACACCGGTGGCGAAGGCGGCACTCTGGGCCGGAACTGACGCTGAGGAGCGAAAGCGTGGGGAGCGAACAGGATTAGATACCCGTGTA
+
GGGGGGGGGGGGGGGGFGGGGGGGGGGGGGGGGCFGGGGGGGGGGGGGGGGGGGDGGGGGCFGGGGGGGGGGGGGGGGGFGGGGGGGGGGGGGGGGGFGGGEGC@CFFGGGGGGGGGGFFFCFGGGGGGEGGGCFGGGGGGGGGGGGCFCC7BCGGGGGGGGCDCFGGGGGGGGGGGGGGGGGGGGCGGGGGGGGGGGGGCGGGGEDDFGGE8EBD:CGGGGGFB<<>F=AGGEEFEDDGC
@M00200:205:000000000-AKKM3:1:1101:18091:6805 1:N:0:1
ACTGGGTGTAAAGGGCGCGTAGGCGGGTCGGGAAGTCGGTCGTGAAATCTCCGGGCCCAACCTGGAGGGGCCGGCCGAGACTCCTGGTCTTGAGGGGCGCAGAGGAGCCTGGAATTCCCGGTGTAGCGGTGAAATGTGTAGAGATCGGGAGGAACACCGGTGGCGAAGGCGGGGCTCTGGGCGCACCCTGACGCTGAGGCGCGAAAGCGTGGGGAGCAAACGGGATTAGATACCCCTGTA
+
GGGGGGDFGGGGGGGGGGGGGGGGGGGGGGGGFGGGGGGGGGGGGGGGGGGGGGGGCGGFGGGGGGGGCGEGGGDGGGGEEGGGGGDGGGGGGGGEGEGGGGGGGGGGGGGGGFGGGGGGDGGGGGGGGGGGFGGGGGGGGGG9CFFGGGGGDFGGGGGC8CEGGGGGGGGDGGGGGGGGGFEGGDEG542AGGDG=FGGGD=EEEDFGGDGGGFGFGGGGD=DFGGF?FFFGEGFFFFG
@M00200:205:000000000-AKKM3:1:1101:21401:6826 1:N:0:1
ATTGGGCTTAAAGGGCGCGTAGGCGGCCACCGCAAGTCGACTGTGAAATCTCCGGGCTTAACTCGGAAAGGTCAGCCGATACTGCGGGGCTAGAGTGCAGAAGGGGCAACTGGAATTCTCGGTGTAGCGGTGAAATGCGTAGATATCGAGAGGAACACCTGCGGCGAAGGCGGGTTGCTGGGCTGACACTGACGCTGAGGCGCGAAAGCTAGGGGAGCGAACGGGATTAGATACCCCGGTA
+
DGGGGGGGGGFGGGGGGGGGEGGGGGGGGGGGGGGGGGGGGGGGGGGGGGGGGGGDGGGGGGGGGGGGGGGGGGGGGGGGGGGGGGGGGGGGGGGGGGGGGGGGGGGGGGGGGGDGGGGGGGGGGCDGGGGDEEGFGGGGEGDGGGGGFF>CG>FGGGCFGGGDGGEGGCFGGCCEEFGGGGGGGGFGGGFGGGGGGED55DC8:EGGGGFGG5:DBGGGGDC34<<<=FBGGGGG:B:E9
@M00200:205:000000000-AKKM3:1:1101:5848:6828 1:N:0:1
ATTGGGCATAAAGGGCGCGTAGGTGGCCCGTTAAGTGGCTGGTGAAATCCCGGGGCTCAACTCCGGGGCTGCCGGTCAGACTGGCGAGCTAGAGCACGGTAGGGGCAGATGGAATTCCCGGTGTAGCGGTGGAATGCGTAGAGATCGGGAAGAATACCAGTGGCGAAGGCGTTCTGCTGGGCCGTTGCTGACACTGAGGCGCGACAGCGTGGGGAGCAAACAGGATTAGATACCCTAGTA
+
GGGGGGGFGGGGGGGGGGGGGGGGGGGEGGGGGGGGGGGGCFGGGGGGGGGGGGGGGGGGGGGFGGFGGGGGGGGFEGGGGGGGGGGDGGGGGGDEGGGFGGGGGGGGGGGGGGGGGGCGCCGGGFGGGGGEGGGGGGGGGGGGGGFGGGDGGGGGGGGG9CFECCEEFGGEEEGGGGGFGC5:EDDEFFFCFFFGGGGGG:5C*/CFCCEGEGE<>GGFG4*9:GGFFFFGGGGFF>7F
@M00200:205:000000000-AKKM3:1:1101:24295:6830 1:N:0:1
ACTGGGCGTAAAGGGCTCGTAGGCGGTTTGTCGCGTCGGGAGTGAAAACGCCGTGCTTAACACGGCGCTTGCTTCCGATACGGGCAGACTAGAGGTATTCAGGGGAGAACGGAATTCCTGGTGTAGCGGTGGAATGCGCAGATATCAGGAGGAACACCGATGGCGAAGGCAGGTCACTGGGCCGCAACTGACGCTGAGGAGCGAAAGCATGGGGAGCGAACAGGATTAGATACCCGAGTAAGA
+
GGGGGGGGGGGGGGGGGGGGGGGGGGGGGGGGGGGGGGGGGGGGGGGGGGGGGGGGGGGGGEFFGGGGGGGGGGGGGGGGGGGGGGGGGGGGGGGGGGGGGGGGGGDGGGGGGGGGGGGGGGGGGGGGGFGGGGGGGGCEGGGGGGGGGGGGGGGGGEFGGGGGGGGEGCFGGGGG+CEFGGGGGGGCGGGGGDDGGGGGGGGGGEGGGCCFFGFG>G*?3CFG12:46@>G7,<D>@5CGAA
@M00200:205:000000000-AKKM3:1:1101:23023:6840 1:N:0:1
ATTGGGCTTAAAGGGCGCGTAGGTGGCCTTGCAAGTGACGGGTGAAATCCCTCGGCTTAACCGAGGAACTGCCTGTCAAACTGCATGGCTTGAGACCGGGAGAGGTGAGTGGAATTCCCAGTGTAGCGGTGAAATGCGTAGATATTGGGAGGAACACCAGTGGCGAAGGCGGCTCACTGGACCGGTACTGACGCTGAGGCGCGAAAGCGTGGGGAGCAAACAGGATTAGATACCCGCGTAAGCT
+
FGGGGGCFFGGGGGGGGGGGGGGEGGGGGGF<EGGGE9E@FFG7<EFFGGGFEEGGGGGGGE@@FC7,CEEGGEECFGG9CFFGFFGG8EFDAFFEFGGGGGDD:F@<=FFGG=FDG<BD,FFGC,:F+>CF9,C,<:3+@:,,,7=>8DE@ECGFGCF7FGFCGGGDFFGECGGCFGFG,BFC*CE8@C7>**:CCF=E5DC5CCDGCGGED>35)7@6C5EC6FFD?BA>FGG))77=C6))
@M00200:205:000000000-AKKM3:1:1101:11317:6850 1:N:0:1
ATTGGGTATAAAGTGTGCGCAGGCGGCCGAGCAAGTCGAGTGTGAAAGCCCCGGGCTTAACTTGGGAATTGCGCTCGAAACTACTTGGCTGGAGTGTGGCAGAGGAGGGTGGAATTCCACGTGTAGCGGTGAAATGCGTAGAGATGTGGAGGAACACCGATGGCGAAGGCAGCCCTCTGGGCCAACACTGACGCTCATGCACGAAAGCGTGGGGAGCAAACAGGATTAGATACCCTAGTA
+
GGGGGGGGGGGGGGGGGGGGGGGGGGGGGGGGGGGGGGGGGGGGGGGGGGGGGGGGGGGGGGGGGGGGGGGGGGGGGGGGGGGGGGGGGGGGFGGGGGGGGGGGGGGGGGGGGGGGGGGGGGGGFFGGDGGGGGGGGGGGGGGCFGGGGGGDEGGGGGGDGGCFEGGGGGFGGGGGGGGGGGGDGGGGFG9CGG3CECFGGGGGGGGGDEEGGGBD>GGCFGGGBF>?4B<FGGGGF:8<
@M00200:205:000000000-AKKM3:1:1101:17586:6854 1:N:0:1
ATTGGGTTTAAAGCGCGCGTAGGCGGCCCGGTAAGTCCGCTCTGAAAGTCAAAGGCTCAACCTTTGAAAGCGGGTGGATACTGTCGGGCTAGAGTCCGGAAGAGGCGAGTGGAATTCCTGGTGTAGCGGTGGAATGCGCAGATATCAGGAGGAACACCAACGGCGAAGGCAGCTCGCTAGGACGGTACTGACGCTGAGGCGCGAAAGCGTGGGGAGCGAACAGGCTTAGATACCCGCGTACGAT
+
GGGGGGGGGGGGGGGGGGGGGGGGGGGGGGGGGGFFGGGGGDGGFGGGEGFGGGGGGGGFGGFDGGGGGCG=@7>>=FGFDFGFG<BFGGGFGGFFGGGGGGGGGGGDBFGGGGGGGGGG8FGGG<F@FGEDFGGGGCFEGEGGGFGGCF@*FFGGGGGGFC<CE7EGGGGGG?CDG>8CFCFGCECEGGGGGGGDD>=EEGEGGG7FGGD*8?>D@G>EGGF4(95)6*-0<CFD3@EG)4(-
@M00200:205:000000000-AKKM3:1:1101:18905:6862 1:N:0:1
ACTGGGCGTAAAGGGCGCGTAGGCGGCTTAACAAGTCCCGTGTGAAATCCCTCGGCTCAACTGAGGAACTGCACGGGAAACTGTTTGGCTTGAGTTCGGGAGAGGGATGCGGAATTCCAGGTGTAGCGGTGAAATGCGTAGATATCTGGAGGAACACCGGTGGCGAAGGCGGCATCCTGGGTCGGTATTGACGCTGAGGAGCGAAAGCCAGGGGAGCAAACGGGATTAGATACCCTAGTA
+
GGGGGGGGGGGGGGGGGGGGGGGGGGGGGGGGGGGGGGGGGGGGGGGGGGGGGGGGGGGGGGGGGGGGGGGGGGGGGGGGGGGGGGGGGGGGGGGGGGGGGGGGGGGGGGGGGGGGGGGGGGGGGGGGCGGGGGGGGGGGGGGGGGGGGGGGGGGGGGGCFGGGGGGGGGGGGGGGGGGGGGGGGGGGGGGGGGGGGGGGGGGGGGDG=FGGGGFGFGGGCD5C?GG<=FAFGDF*.7BG
@M00200:205:000000000-AKKM3:1:1101:27240:6864 1:N:0:1
ACTGGGTTTAAAGGGCGCGTAGGCGGTTCGGTAAGTCGGGGGTGAAATGCTGCGGCTCAACCGGAGCATGGCCTTCGAGACTGTCGAGCTGGAGCACGGTAGAGGCCGGCGGAATTCCCGGTGTAGCGGTGGAATGCGGAGAGATCGGGAAGAACACCTGTGGCGAAGGCGGCCGGCTGGGCCGTTGCTGACGCTGAGGCGCGACAGCGTGGGGAGCAAACAGGATTAGATACCCTTGTAAG
+
GGFDGGFGGDCAFGGGEFGFDGGGEFFGGGGGFC9CCFGGGCCFGGGGGGGGGEGG=C<B,?FECGCGGGCFGFE?DGF<E?FFFGFCF7>A=CFCFFBFGDCDGGGG@:CGCG>EG;,>C1F<CFG@F*4BC92C<7**4=F@,FFGF@@:;8CEGGG8<AFGD//88CC>*:CCE>EED5/1C*?807CFED*5*2;*2)52**19E*A8:?>CBGC89565(0*)/067FFFGFF6:>)
@M00200:205:000000000-AKKM3:1:1101:23594:6868 1:N:0:1
ATTGGGTATAAAGGGCGCGTAGGTGGCGGCATAAGGCCGTGGTGAAAGTCCGGGGCTCAACTCCGGATCGGCCATGGCGACTGTGTCGCTGGGGCACCGTAGAGGCAGATGGAATTCCGGGTGTAGCGGTGGAATGCGTAGAGATCCGGAAGAACACCAGTGGCGAAGGCGGTCTGCTGGGCGGTGAGTCCGTGAGGACTCAATAGCCGACACTGAGGCGCGACAGCGTGGGGAGCAAACAGG
+
GGGGGGGGGGGGGGGGGGGGGGGGGGGGGGGGGGGGGGGGGGGGGGGGGGGGGGGGGGGGGGGGGGGGGGGGGGGGGGGGGGGGGGGGGEGGGGGGGGGGGDGGGGGGGGGGGGGGGGGGGGGGGGGGDFGGGGGGGGGGGGGGFFGGGCGGGGGGGGGGFCFDGGGGGGGGGGGGGGGDGFEGGGFGCCFGGGGGGFGCFGGGFGGCEGGGGGFFFGFGGGGG>GG>EF>GD5CCFF677??
@M00200:205:000000000-AKKM3:1:1101:21061:6874 1:N:0:1
ACTGGGCTTAAAGGGAGCGTAGGCGGATAGTTTAGTCAGAGGTGAAAGCCCAGGGCTCAACCTTGGAATTGCCTTTGATACTGGCTATCTTGAGTATGGAAGAGGTATGTGGAACTCCGAGTGTAGAGGTGAAATTCGTAGATATTCGGAAGAACACCAGTGGCGAAGGCGACATACTGGTCCATTACTGACGCTGAGGCTCGAAAGCGTGGGGAGCAAACAGGATTAGATACCCGAGTA
+
GGGGGGGGGGGGGGGGGGGGGGGGGGGBGGGGGGGGGGGGGGGGGGGGGGGGGGGGGGCFGFGGGGGCEFFGGGGGGGGGGGGGGGGGGGGGAFGGGGGFGFGGFGGGGGGF?FGGGGGGGGGGGGGGGGGFFGGFGGGGFGGGGGGGGGGGGGGGGGGGEDDECEGGGGEGGG@EFGFCFG@CGGGGFF7F>5D7CF1*=9CE,;)**=EGG5=<BFF?>D?F1D+7A6);FGCD>BFD
@M00200:205:000000000-AKKM3:1:1101:16495:6878 1:N:0:1
ATTGGGTATAAAGCGCGTGTAGGCGGCCAGGTAGGTCTGCTGTGAAAACTCGAGGCTCAACCTCTAGAGGTCGATGGAAACCGTCTGGCTAGAGTCCGGAAGAGGAGAGTGGAATTCCTGGTGTAGCGGTGAAATGCGCAGATATCAGGAAGAACACCCGTGGCGAAGGCGGCTCTCTGGGACGGTACTGACGCTGAGACGCGAAAGCGTGGGGAGCGAACAGGATTAGATACCCCAGTA
+
GGGGGGGGGGGGGGGGGGGGGGGGGGGGGGGGGGGGGGGGGGGGGGGGGGGGGGGGGGGGGGGGGGGGGGGGGGGGGGGGGGGGGGGGGGGGGGGGGGGGGGGGGGGGGGGGGGGGGGGGGGGGGGGGGGGGGGGGGGGGGGGGGGGGGGGGGGGGGGGGGGGGGGGDGGGGGGGGGGGGGFGGEGGGGGGGGGGGGGGGGGGGGGGGGGGGGGFGEGEGGGGGFG7<FFFGGGFF>@FF
@M00200:205:000000000-AKKM3:1:1101:27015:6885 1:N:0:1
ATTGGGTTTAAAGGGAGCGTAGGCGGACATTTAAGTCAGGGGTGAAATCCCGGGGCTCAACCTCGGAATTGCCTTTGATACTGGGTGTCTTGAGTATGAGAGAGGTGTGTGGAACTCCGAGTGTAGAGGTGAAATTCGTAGATATTCGGAAGAACACCAGTGGCGAAGGCGACACACTGGCTCATTACTGACGCTGAGGCTCGAAAGCGTGGGGAGCAAACAGGATTAGATACCCTCGTA
+
GFEFGGFEGGGGGGGGEGEGEFGGGGGGGGGGGGGGGGGGGGGGGGCCGDGGGGGGGFGGGGGCFGECGGGGGGGDEC9,EFFGGGGGGGGGFGGGFGGGGGGGGGGGGGGGGGGGDFGGDB<<A<EFGFFF,EFGGFGGGGGGGGGGGGGGDGGGGCFFFGGGGFGDGG7*>C:FGGEFGFGGGGGGD7FFGG4EGGGGGFGEGE3<E7CCCEDDFGG8CFFG<C:2@F4CC<:*<:5=
@M00200:205:000000000-AKKM3:1:1101:9744:6888 1:N:0:1
ACTGGGTTTAAAGAGCGTGTAGGCGGCCATGTAGGTCCGATGTGAAAACTGGGGGCTCAACCTCCAGCTGTCGTCGGAAACCATGTGGCTAGAGTCCGGAAGAGGAGAGTGGAATTCCTGGTGTAGCGGTGAAATGCGCAGATATCAGGAAGAACACCTATGGCGAAGGCAGCTCTCTGGGACGGTACTGACGCTGAGACGCGAAAGCGTGGGGAGCGAACAGGATTAGATACCCTTGTA
+
GGGGGGGGGGGGGGGGGGGGGGGGGGGGGGGGGGGGGGGGGGGGGGGGGGGGGGGGGGGGGGGGGGGGGGGGGGGGGGGGGGGGGGGGGGGGGGGGGGGGGGGGGGGGGGGGGGGGGGGGGGGGFGGGGGGGGGGGGGGGGGGGGGGGGGGGGGGGGGGGGGGGEGGGGGGGGGGGGGGGGGGGGGGGGGGGGGGGGGCFEGGGGDGGGGGGDG:DFGE*>CEGBGF2FBAGGFFC:FFG
@M00200:205:000000000-AKKM3:1:1101:17614:6894 1:N:0:1
ACTGGGCATAAAGGGCGCGTAGGCGGTTCGATAAGTCGGGGGTGAAATGCTGCGGCTCAACCGGAGCATGGCCTTCGAGACTGTCGGGCTGGAGCACGGTAGAGGCTGGCGGAATTCCTGGTGTAGCGGTGGAATGCGTAGAGATCAGGAAGAACACCGGTGGCGAAGGCGACCAGCTGGGCCGTTGCTGACGCTGAGGCGCGACAGCGTGGGGAGCAAACAGGATTAGATACCCGAGTA
+
GGGGGGGGGGGGGGGGGGGGGGGGGGGGGGGGGGGGGGGGGGGGGGGGGGGGGGGGGGGGGGGGGGGGGGGGGGGGGGGGCFGGGGGGGGGGGGGGGGGGGGGGGGGGGGGGGGGGGGGGGGGGGGGGGGGGGGGGGGGGGGGGGGGGGGGGGGGGGGGGGGGGGGGGGGGGGGGGGGGGGFFGGGGGGGG8=CDGGGGGGDGGGGGC=*;EGGFGFFGGGFGG:DFBF69CFFGGFF@=
@M00200:205:000000000-AKKM3:1:1101:12181:6897 1:N:0:1
ATTGGGCGTAAAGGGCGCGCAGGCGGTTACGTAAGTCCGGCGTGAAATACCACGGCTCAACTGTGGAACTGCGTCGGATACTGCGTTGACTTGAGGATGGTAGAGGCCATTAGAACTAGCGGTGTAGCGGTGAAATGCGCAGATATCGCTAGGAATGCCGGTGGCGAAGGCGGATGGCTGGGCCAATCCTGACGCTGAGGCGCGAAAGCTAGGGGAGCGAACCGGATTAGATACCCGCGTA
+
GGGGGGGGGGGGGGGGGGGGGGGGGGGGGGGGGGGGGGGGGGGGGGGGGGGGGGGGGGGGGGGGGGGGGGGGGGGGGGGGGGGGGGGGGGFGGGGGGGGGGGGDAFGGGGGGGGGGGGGGGGGGGGGGGGGGGGGGGGGGGGGGGGGGGGGDGGGGGGGGGGDEEGEEEGGGGCGGGGGGGGCFGEGGGGGGGGGGGGGGGGEGGGGDCDGGGGEG>GGGGGE:9DD?FFFGGGGGFFFGD
@M00200:205:000000000-AKKM3:1:1101:20968:6902 1:N:0:1
ATTGGGTTTAAAGGGAGCGTAGGCGGATAGTTTAGTCAGAGGTGAAAGCCCAGGGCTCAACCTTGGAATTGCCTTTGATACTGGCTATCTTGAGTATGGAAGAGGTATGTGGAACTCCGAGTGTAGAGGTGAAATTCGTAGATATTCGGAAGAACACCAGTGGCGAAGGCGACATACTGGTCCATTACTGACGCTGAGGCTCGAAAGCGTGGGGAGCAAACAGGATTAGATACCCGTGTA
+
GGGFGGGGGGGGGGGGGGGGGGGGGGGG@FFFFGGGGGGGCFGGGGGGDGG<EGGGGGGGGGGGFGGFGGGGGGGGGGGFGGGGFEEEGGGG9FGGGGGGGGGGCGGFGGGGFDAFFGGDGAFF9<FFGFFFCFFGGDGGDGFGGGG@FEG7FCFGGGFFGGGGGGGGDFGED+:DF>FGGFCCFFFGGFGFEGDD>FFGGGEEGGGG=CCGE>ADBCFGGGCF?GGF4ACDCFGGDDFD
@M00200:205:000000000-AKKM3:1:1101:19691:6918 1:N:0:1
ACTGGGCGTAAAGGGCGCGTAGGCGGCTCGATAAGGGGGCGGTGAAAGCCCGGGGCTCAACCCCGGGTCGGCCGTGCCGACTGTCGGGCTGGAGCACGGTAGAGGCAGATGGAATTCCGGGTGTAGCGGTGGAATGCGTAGAGATCCGGAAGAACACCGGTGGCGAAGGCGGTCTGCTGGGCCGTGGCTGACGCTGAGGCGCGACAGCGTGGGGAGCAAACAGGATTAGATACCCGAGTA
+
GGGGGGGGGGGGGGGGGGGGGGGGGGGGGGGGGGGGGGGGGGGGGGGGGGGGGGGGGGGGGGGGGGGGGGGGGGGGGGGGGGGGGGGGGGGGGGGFGEGGGGGGGGGGGGGGGGGGGGGGGGGGGGGGGGGGFGGGGGGDGGGGGGGGGGGGGGGGGGGGGEGGGGGGGGGGGGGGGGGGGGFGGGGGGGGGGEGEGCGGEDGEEGGGGECGDCDGDFCFGGFDFDGFFFFGGGGGFDFF
@M00200:205:000000000-AKKM3:1:1101:6179:6930 1:N:0:1
ACTGGGTATAAAGGGCGCGTAGGCGGGATGGCAAGTCGGTCGTGAAATCCCTCGGCTCAACCGAGGAGCGTCGGCCGATACTGCCGTTCTTGAGGGATGCAGAGGAGACTGGAATTCCCGGTGTAGCGGTGAAATGTGTAGAGATCGGGAGGAACACCGGTGGCGAAGGCGGGTCTCTGGGCATCTCCTGACGCTGAGGCGCGAAAGCGTGGGGAGCAAACGGGATTAGATACCCCTGTA
+
GFGGGGGCGGGGGGGCGGGGGGGGGGGGFFCDGGGGGGGGGGGGGGGGGGGF@FGGGGGGGFE@EGGGGGGGDCGCGGGGGGGAFFGGGGGGGGGGCFGC<FGFG<CDG,CFFGGCDFFGGGGGGGGGGGGGDGGG;AGGGGGGGGDEC::E<FGDFGGDGDCFCEGGGGDGCEC*<<EDGG68CEGFGFCFGDDE*C8E=DEGGGGGGGGGGGEDEGEGGDGGFGG2??A*+<CC5>F7
@M00200:205:000000000-AKKM3:1:1101:20298:6951 1:N:0:1
ATTGGGCTTAAAGGGCGCGTAGGTGGCCATCATAAGGCCGCGGTGAAAGTTTGGAGCTCAACTCCAGATCGGCCGCGGCGACTGTGAGGCTTGGGCACTGTAGAGGCAGATGGAATTCCGGGTGTAGCGGTGGAATGCGTAGAGATCCGGAAGAACACCAGTGGCGAAGGCGGTCTGCTGGGCAGTGGGAGTGCAAACTCCTTATAGCCGACACTGAGGCGCGACAGCGTGGGGAGCAAACAGG
+
GGGGGGGGGGGGGGGGGGGGGGGGGGGGGGGGGGGGGGGGGGGGGGGGGGGGGGGGGGGGGGGGGGGGGGGGGGGGGGGGGGGGGGGGGGGGGGGGGGGGGGGGGGGGGGGGGGGGGGGGGGGGGGGGGGGGGGGGGGGGGGGGGGGGGGGGGGGGGGGGGGGGGGGGGGGGGGGGGGGGGGGGGGGGGGGGGDGGGGGCFGGGGGGGGGGEGGFGFGGGDGCDFGGFFFFGGG>DEFFCC?FB
@M00200:205:000000000-AKKM3:1:1101:6562:6970 1:N:0:1
ATTGGGTTTAAAGGGCGCGTAGGTGGCTCGTTAAGTGGTCGGTGAAATCCCGGGGCTCAACTCCGGGGCTGCCGGTCAGACTGGCGGGCTAGAGCACGGTAGGGGCAGATGGAATTCCCGGTGTAGCGGTGGAATGCGTAGAGATCGGGAAGAACACCAGTGGCGAAGGCGTTCTGCTGGGCCGTTGCTGACACTGAGGCGCGACAGCGTGGGGAGCAAACAGGATTAGATACCCCCGTA
+
GGGGGGGGGGGGGGGGEGGGGGGGGGGGGGFGGGGGGGGFGGGGGGGGGGGGGGGGGGGGGGGGGGGGGGGGGGGGGGGGGGGGGGGGGGGGGGGGGGEGGGFGGGGGFG9FGGAECFGGGGGGGGGGGGGGGGGGGGGGGGGGGGGDF@FFGGGGGGGGGGGGGGGGGGGGGGGGGGGGGGGGGGGGGGGGCGGGGGGGGGGGGGGGGGEGGGDGFGFGGGGGFGGFFFFGCFGGFEFG
@M00200:205:000000000-AKKM3:1:1101:15032:6977 1:N:0:1
ATTGGGTGTAAAGAGCGTGTAGGCGGCCAGACAGGTCTGTTGTGAAAACTAGAGGCTTAACCTCTAGACGTCGACAGAAACCGTTTGGCTAGAGTCCGGAAGAGGAGAGTGGAATTCCTGGTGTAGCGGTGAAATGCGCAGATATCAGGAAGAACACCAATGGCGAAGGCAGCTCTCTGGGACGGTACTGACGCTGAGACGCGAAAGCGTGGGGAGCGAACAGGATTAGATACCCGCGTAAGA
+
GGGGGGGGGGGGGGGGGGGGGGGGGGGGGGGGGGGGGGGGGGGGGGGGGGGGGGGGGGGGGGGGGGGGGGGGGGGGGGGGGGGGGGGGGGGGGGGGGGGGGGGGGGGGGGGGGFGGGGGGGGGGGGGGGGGGGGGGGGGGGGGGFGGGGGGGGGGGGGGGGGGGGGGGGGGGGGGGGGGGGGGGGEFEDGGGGGGDD>9FGGEEDEGGGGGGGGDGFGGGGGGC:FGFFFFGGGGC:@>E5?F
@M00200:205:000000000-AKKM3:1:1101:10196:6980 1:N:0:1
ACTGGGCATAAAGCGCGCGCAGGCGGTCCTGAAAGTCGAGCGTGAAAGCTCCCGGCCCAACTGGGAGAGGCCGTTCGAAACTTCAGGACTTGAAGACGGGAGAGGCAAATGGAATTTCCGGTGTAGCGGTAAAATGCGTAGATACCGGAAGGAACACCAGTGGCGAAAGCGATTTGCTGGCCCGTCCTTGACGCTCAGGCGCGAAAGCTAGGGGAGCGACCGGGATTAGATACCCCTGTA
+
GGGGGGGGGGGGGGGGGGGGGGGGGGGGGGGGGGGGGGGGGGGGGGGGGGGGGGGGGGGGGGGGGGGGGGGGGGGGGGGGGGGGGGGGGGGGGGGGGGGGGGGGGGGGGGGGGGGGGGGGGGGGGGGGGGGGGGGGGGGGGGFGFCFGGGGGGGGGGGGGFGGGGGGGGGGGGGGGGGFGGGGGGGGGGGGGGDCEGGGGGGGGGGGGGGGGGG>D:EGGGGGD9DFDFF<GGFGFFFFG
@M00200:205:000000000-AKKM3:1:1101:21365:6987 1:N:0:1
ATTGGGTATAAAGCGCGCGTAGGTGGAAGGTTCAGCGTGGCCTGAAAGCCCCCGGCTCAACCGGGGAGGGCGGCTGCGAACTGGCCTTCTTGAGGGCGAGAGAGGAGCGTGGAATTCCTGGTGTAGCGGTGAAATGCGTAGAGATCAGGAGGAACACCCGTGGCGAAGGCGGCGCTCTGGCTCGCCCCTGACACTGAGGCGCGAAAGCGTGGGGAGCGAACGGGATTAGATACCCGAGTA
+
GGGGGGGGGGGGGGGGGGGGGGGGGGGGGGGGGGGGGGGGGGGGGGGGGGGGGGGGGGGGGGGGGGGGGGGGGGGGGGGGGGFGGGGGGGGGFFGGGGGGGGGGGGGGGGGGGGGGGGGGGGGGGFFGEGGGGGFEGGGG7FGCGGGGGGG@GGGGGGGEGGCEGGGGDGGDGGGGGGGGGFGGGGGGGFCCEGGGFGFG5<558CGGEGGGGE)CDGGGGGG:<3*567<CGGGGF3;C
@M00200:205:000000000-AKKM3:1:1101:18525:6991 1:N:0:1
ATTGGGTTTAAAGCGCGTGTAGGCGGCTTGGCAAGTCGGTTGTGAAAGCCCGGGGCCCAACCCCGGAATTGCATCTGAAACTGCCTAGCTAGAGTCCCGGAGAGGAAGGCAGAATTCCCGGTGTAGGGGTGAAATCCGTAGATATCGGGAGGAATACCAGCGGCGAAGGCGGCCTTCTGGACGGTGACTGACGCTGAGACGCGAAAGCGTGGGGAGCAAACAGGATTAGATACCCCCGTA
+
GGGGGGGGGGGGGGGGGGGGGGGGGGGGGGGGGGGGGGGGGGGGGGGGGGGGGGGGGGGGGGGGGGGGGGGGGGGGGGGGGGGGGGGGGGGGGGGGGGGGGGGGGGGGGGGGGGGGGGGGGGGGGGGGGGGGGGGGGGGGGGGGGGGGGGGGGGGGGGGGGGGGGGEGGGGGDGGGGGGGGGGGGGGGGGGGGGGCEGGGGGGGGGGGGGGGGGFGFGGGGGGG?<72@FFGGCFG>B@E
@M00200:205:000000000-AKKM3:1:1101:27241:7005 1:N:0:1
ATTGGGCGTAAAGGGAGCGTAGGCGGATAGTTTAGTCAGAGGTGAAAGCCCAGGGCTCAACCTTGGAATTGCCTTTGATACTGGCTATCTTGAGTATGGAAGAGGTATGTGGAACTCCGAGTGTAGAGGTGAAATTCGTAGATATTCGGAAGAACACCAGTGGCGAAGGCGACATACTGGTCCATTACTGACGCTGAGGCTCGAAAGCGTGGGGAGCAAACAGGCTTAGATACCCTCGTA
+
FFEFFGGGGGGGGG@FGGGGGGGGGGGGGGGGGGGGGGFGGFGGGGGGGGGGGGGGGGGG<FGGGGGDGGGGGGGGGGGEFGGGGFGFGGGGGGGFGEFGGGGGGGGG?FF9FGCFGGGGDF=FEGFFFGGGGGGGGGFGGGFGGGGGG7CFGFGGGGGGGDDCEGGG7DEGEGGGGGGGGFCFGGGGCFFGGGGGGGFGFGDGFCD*?CBFGGEGAFF6>FCG(2936@CGGF8*:@@*
@M00200:205:000000000-AKKM3:1:1101:5840:7021 1:N:0:1
ATTGGGTGTAAAGGGCGCGTAGGCGGTCTTTTAAGTTCCGTGTGAAATCCCTCGGCTCAACTGGGGAACTGCACGGGAAACTGGAAGGCTTGAGTTCGGGAGAGGGAAGCGGAATTCCGGGTGTAGCGGTGAAATGCGTAGATATCCGGAGGAACACCGGTGGCGAAGGCGGCTTCCTGGACCGACACTGACGCTGAGGCGCGAAAGCTAGGGGAGCAAACGGGATTAGATACCCCCGTAAGA
+
GGGGGGGGGGGGGGGGGGGGGGGGGGGGGGGGGGGGGGGGGGGGGGGGGFGGGGGGGGGGGGGGGGGGGGGGGGDGGGGGGGGGGGGGGGGGGGGGGGGGGGGGGGGGGGGGGGGGGGGDEFFEFGFGGGGGGFFGGGGEGGGGGB;FGGGGGGGFGGEGEGGFGGGGGFEGGGGGGFFFGGGGGEC=?FGGGEDGGFGGG:CCCCDCGGGGGGFGFGFFFDCDBD4>FF):@<@D.7>EGFB
@M00200:205:000000000-AKKM3:1:1101:5176:7025 1:N:0:1
ATTGGGTGTAAAGCGCGCGCAGGCGGTTTCTTAAGTCTGGTGTCTAAGTGCGGGGCTCAACCCCGTGACGCACTGGAAACTGGGAGACTTGAGTGCAGAAGAGGAGAGCGGAATTCCACGTGTAGCGGTGAAATGCGTAGAGATGTGGAGGAACACCAGTGGCGAAGGCGGCTCTCTGGACTGTAACTGACGCTGAGGCGCGAAAGCGTGGGGAGCAAACAGGATTAGATACCCTAGTA
+
EFGGGFGGGGGGGGGGGGGGGGGGGGGGGGGGGEGGGGGGGGGGGFGGGGGGGEGGGGGGGGGGGGGGGGGGGGGGGCFGGGGGGCFGFGFFGGGGGGFFGGGGGGGCGEGGGGGGGGGGGGGGGGGGFGGGGGGGGCFGDGGGGFFFDFFDFGGGGGGCFFED@FECFCCEEGGFCF,CFFG9;@AEFGGGD=<5;*AEGDGEGEFD/5?EEEEGFG0*/>5D?FGFFFFGGFC0.0=
@M00200:205:000000000-AKKM3:1:1101:14286:7028 1:N:0:1
ATTGGGTATAAAGGGAGCGTAGGCGGATAGTTTAGTCAGAGGTGAAAGCCCAGGGCTCAACCTTGGAATTGCCTTTGATACTGGCTATCTTGAGTATGGAAGAGGTATGTGGAACTCCGAGTGTAGAGGTGAAATTCGTAGATATTCGGAAGAACACCAGTGGCGAAGGCGACATACTGGTCCATTACTGACGCTGAGGCTCGAAAGCGTGGGGAGCAAACAGGATTAGATACCCCGGTA
+
@CFG<@FDGEFG@FG<88@FC@,<@F:@,@6<C6CFFFGE96C,C@,CF8CEGC::CDCE@@ECF8<CE@FFFGFDEFF<<EDFGCGGD<FCEECF<FEEAFGE8CEE<EA<<<8FGGG::?BFF?<E<E4,,9CAFGGFC+,7FABB8++@FGFGGGGGFAFECGC:>,@EGCE,4E=>=FE:;BA,2BAEGDG9@DF54;:5:>7*CECGGG)835C+;C*C;*+/*:C+<<<*)).>
@M00200:205:000000000-AKKM3:1:1101:14928:7029 1:N:0:1
ATTGGGCTTAAAGCGCGCGCAGGCGGTTCCGAAAGTCGAGTGTGAAAGCTCCCGGCCCAACTGGGAGAGGCCGTTCGAAACTTCGGAACTTGAAGGCGGGAGAGGCAGATGGAATTTCCGGTGTAGCGGTAAAATGCGTAGATACCGGAAGGAACACCAGTGGCGAAAGCGATCTGCTGGCCCGCCCTTGACGCTCAGGCGCGAAAGCTAGGGGAGCGACCGGGATTAGATACCCGTGTA
+
GGGGGGGGGGGGGGGGGGGGGGGGGGGGGGGGGGGGGGGGGGGGGGGGGGGGGGGGGGGGGGGGGFGGGGGGGGGGGFFG@GGGGGGGGGGGGGGGFGGGGGGGGGGGGGGGGGGGGGGGGGGGGGGGGEGGGGGGGGGGGGGGGGGGGGGCGGGGGGGGGGGGGGGGEGGGCFGGGGGGDFGGGGGCFCFGGGGGGGGGEGGEGCDGGGGGGGB<5ECGGCGC>GF?F7AGFGGG:5@F
@M00200:205:000000000-AKKM3:1:1101:17653:7030 1:N:0:1
ATTGGGTATAAAGGGAGCGTAGGCGGATAGTTTAGTCAGAGGTGAAAGCCCAGGGCTCAACCTTGGAATTGCCTTTGATACTGGCTATCTTGAGTATGGAAGAGGTATGTGGAACTCCGAGTGTAGAGGTGAAATTCGTAGATATTCGGAAGAACACCAGTGGCGAAGGCGACATACTGGTCCATTACTGACGCTGAGGCTCGAAAGCGTGGGGAGCAAACAGGATTAGATACCCTTGTA
+
GGGGGGGGGGGGGGGGGGGGGGGGGGGGGGGGGGGGGGGGGGGGGGGGGGGGGGGGGGGGGGGGGGGGGGGGGGGGGGGGGGGGGGGGGGGGGGGGGGGGGGGGGGGGGGGGGGGGGGGGGGGGGGGGGGGGGGGGGGGGGGGGGGGGGGGEGGGGGGGGGGGGGGGGGGGGGGGFGGGGGGGGGGGGGFGGCEGDEGFGGGGGGGGGGGGGGGFGFGGGGGFG6FC@FFFGGGFFFFFG
@M00200:205:000000000-AKKM3:1:1101:11415:7046 1:N:0:1
ATTGGGTGTAAAGGGCGCGTAGGCGGGCTGTCAAGTCTGGGGTGAAATCCCACGGCTCAACCGTGGAACTGCCTTAGATACTGACGGCCTCGAGGGAGATAGGGGCGAGCGGAACTGTGAGTGGAGCGGTGAAATGCGTTGATATTCACAGGAACTCCGGTGGCGAAGGCGGCTCGCTGGATCTCTTCTGACGCTGAGGCGCGAAAGCTAGGGGAGCAAACGGGATTAGATACCCTCGTA
+
GGGGGGGGGGGGGGGGGGGGGGGGGGGGGGGGGGGGGGGGGGGGGGGGGGGGGGGGGGGGGGGGGGGGGGGGGGGFGGGGGGGGGGGGGGGGFGGGGGGGGGGGGGGGGGGGGGGGGGGGGGGGFGGGGGGGGFFGGGGGGGGGGGGGGGFGGGGGGGGGGGGGGGGGGGGGGGGGDGDGFGGGGGGGGGFGGGGDGGGGGGGDCEDFFCCGGGFGFGGGGGG3(9*86BBFCCFFFFF=
@M00200:205:000000000-AKKM3:1:1101:7590:7051 1:N:0:1
ACTGGGCTTAAAGCGCACGTAGGCGGCATTGCAAGTCGGATGTGAAATCCCTCGGCTTAACCAAGGAAGTGCATCCGAAACTGCAGTGCTTGAGTACTTAAGAGGATCGCGGAATTCCCGGTGTAGAGGTGAAATTCGTAGATATCGGGAGGAACACCAGTGGCGAAGGCGGCGATCTGGGAAGATACTGACGCTGAGGTGCGAAAGCGTGGGGAGCAAACAGGATTAGATACCCCGGTA
+
GGGGGGGGGGGGGGGGFEFGGGGGGGGGGGGGGGGGGGGGGGGGGGGGGGGGGGGGGGGGGGGGGGGGGGGGGGGGGGGFGGGGGGGGGGGGGGGGGGGGGGGGGGGGGGGGGGGGGGGGGFEFFGFGFGGGGGGGGGGGGGGGGGGGGGGGGGGGGGGGGGGGGGGGGGGGGGGGGFGGGGGGGGGGGGGGGGGGGGGGGGGGGGGGGGGGGGFDFGGGGGGGFGGFFFFGGGGFBEEC
@M00200:205:000000000-AKKM3:1:1101:19815:7052 1:N:0:1
ACTGGGCTTAAAGGGCTCGTAGGTGGCCAATTAAGTCAGACGTGAAATCCCCAGGCTCAACTTGGGAACTGCGTCTGATACTGACTGGCTTGAATTCGGGAGAGGGATGCAGAATTCCAGGTGTAGCGGTGAAATGCGTAGATATCTGGAGGAACACCGGTGGCGAAGGCGGCATCCTGGACCGGTATTGACGCTGAGGCGCGAAAGCCAGGGGAGCAAACGGGATTAGATACCCGCGTA
+
GGGGGGGGGGGGGGGGGGGFGGGGGGGGGGGEGFGGGGGGGGGGGGGGGGGGGGGGGGGGGGGGGGGGGFGGGGGGGGGGGGGGGGGGGGGGGGGGGGGGGGGGGG:FEGGGGGGFFGFFFFFGDEGGGGGGGGGGGGGGGGGGGGGGGE8@EGGGGGGGGGGGGGGGGGGGGGGGGGGGGGGGGEGGGGEC=GDGGGDGGGGGGGGGGFCEEE>5@=F87C576DF<@FDDGFGGDEEC
@M00200:205:000000000-AKKM3:1:1101:18063:7064 1:N:0:1
ATTGGGCTTAAAGGGCGCGTAGGTGGCCCGTTAAGTGGCTGGTGAAATCCCGGGGCTCAACTCCGGGGCTGCCGGTCAGACTGGCGAGCTAGAGCACGGTAGGGGCAGATGGAATTCCCGGTGTAGCGGTGGAATGCGTAGAGATCGGGAAGAATACCAGTGGCGAAGGCGTTCTGCTGGGCCGTTGCTGACACTGAGGCGCGACAGCGTGGGGAGCAAACAGGATTAGATACCCTGGTA
+
GGGGGGGFGGGGGGGGGGGGGDGFGGG8FGGG@DFGCFEFGEGGGGFGGGGGGGGGGGGFGFC8FEGGDGGGGGCGDD8?FGDGGEG7FFDCFGCGGDGDF:<BDCFEDG9FDF<FEGDBGGGGGGGGGGGGG,=AEBFGDECCC:*>*5>>CGGGGG?AFFG@ECEF*B:*3BFFGGG77;C*8CAEG=<FFGG+<+:E*>EGG*)9?EE*:5)C>:?@D<*9.7C,9*47CCCF:@?F
@M00200:205:000000000-AKKM3:1:1101:9056:7071 1:N:0:1
ATTGGGCTTAAAGGGAGCGTAGGCGGATAGTTTAGTCAGAGGTGAAAGCCCAGGGCTCAACCTTGGAATTGCCTTTGATACTGGCTATCTTGAGTATGGAAGAGGTATGTGGAACTCCGAGTGTAGAGGTGAAATTCGTAGATATTCGGAAGAACACCAGTGGCGAAGGCGACATACTGGTCCATTACTGACGCTGAGGCTCGAAAGCGTGGGGAGCAAACAGGATTAGATACCCCAGTA
+
GGGGGGGGGGGGGGGGGGGGGGGGGGGG7FGGGGGGGGGGGGGGGGGGGGEGGGGGGGGGGGGGGGGGGGGGGGGGGFGEEGGFGGGGGGGGF<FGFGGGGGGGGGGGGGGGFEGGGGGGEGGFGGGCEGGGGGGGGGGGGGGGGGGGF@FGGGGGEGFGGGFG7CEGDGGDEGEGGGGGGGD9FGGGF+EFEEGCCF>C;FGG8CDGGGGGGC><AFF6CDCF0CFEFFEGGGGGF>AE
@M00200:205:000000000-AKKM3:1:1101:7444:7073 1:N:0:1
ACTGGGCTTAAAGGGAGCGTAGGCGGATAGTTTAGTCAGAGGTGAAAGCCCAGGGCTCAACCTTGGAATTGCCTTTGATACTGGCTATCTTGAGTATGGAAGAGGTATGTGGAACTCCGAGTGTAGAGGTGAAATTCGTAGATATTCGGAAGAACACCAGTGGCGAAGGCGACATACTGGTCCATTACTGACGCTGAGGCTCGAAAGCGTGGGGAGCAAACAGGATTAGATACCCCGGTA
+
GGGGCGFEFGFDFGGDEGEEBF@FGEC:FGGGGGGGGDCAFFGGGGGGGDGGGGEEAFGGGEFAFGF9FFGGGCEGGGGGFFGGGCCGFGFGG8C<?FGEFGGGCGGGGGGFFC4EEGC@F=CGGDFGFGGC<,9AFFEGF:F<F9FFD7F@F=FGGGGCFDGGCGG@FGG>EDEEGGE737DCE,,AECFC:CDEGG5CFGGGGEDGEGGGGC.CB5?CD<F4=DC@A@C7CFG*.5>C
@M00200:205:000000000-AKKM3:1:1101:17471:7078 1:N:0:1
ATTGGGTTTAAAGGGCGCGTAGGCGGTTGTCCACGTCCGGGGTGAAAGCTTTCGGCTTAACCGGAAAAGGGCCTTGGATACGGGGCAACTCGAGGGAGGTAGGGGCAGGTGGAACTTCCGGTGGAGCGGTGAAATGCGTTGATATCGGAAGGAACGCCGGTGGCGAAAGCGACCTGCTGGACCTCTTCTGACGCTGAGGCGCGAAAGCCAGGGGAGCAAACGGGATTAGATACCCGTGTA
+
FGGGGGGGGGGGGGGGGGGGGGGGGGGGGGGGGGGGGGGGGGGGGGGGGGGGGGGGGGGGGGGGGGG8EGGGGGGFGGGGGGGGGGGGGGEGDFGGGGGGGGFEDGGGG<FFGGGGGGGGGGG>FGGGGGGGGGGGGGGGDGGGGGGGEGEGGGGGFGGEGGGGGGG7EGED>8EGGGGG>FFGGGGGGGGGGGGGGGCGEDD5EEDG6:58EC5D@CFFCGGGFGCBFFACEGGDEEFD
@M00200:205:000000000-AKKM3:1:1101:25418:7079 1:N:0:1
ATTGGGTGTAAAGCGCACGTAGGCGGCTTTGTAAGTTAGAGGTGAAAGCCCGGGGCTCAACTCCGGAATTGCCTTTAAGACTGCATCGCTAGAATTGTGGAGAGGTGAGTGGAATTCCGAGTGTAGAGGTGAAATTCGTAGATATTCGGAAGAACACCAGTGGCGAAGGCGACTCACTGGACACATATTGACGCTGAGGTGCGAAAGCGTGGGGAGCAAACAGGATTCGATACCCCAGTA
+
GGGGGGGGGFGGGGGGGGGGGGGGGGGGGGGGGGGGGGGGGGGGGGGGGGGGGGGGGGGGGGGGGGGGGGGGGGGGGGGFGGGGGGGGGGGGGGGGGGGGCGFGGGGGFGGGGGGGGGFGGGGGGGGGGGFCFGGGGGGGGGGGGGGGFGGGGGGGGGGGGGGDGG8F7DEEGGGGGGGGGGGGGGGGGGGGGGGDEGGFGFGCGGDGGGGEG5>DFGEGGGFC:DF))955CFFFBEFG
@M00200:205:000000000-AKKM3:1:1101:18483:7080 1:N:0:1
ATGGGCATAAAGGGCTCGTAGGCGGTTTGTCGCGTCGGGAGTGAAAACGCCGTGCTTAACACGGCGCTTGCTTCCGATACGGGCAGACTAGAGGTATTCAGGGGAGAACGGAATTCCTGGTGTAGCGGTGAAATGCGCAGATATCAGGAGGAACACCGGTGGCGAAGGCGGTTCTCTGGGAATGACCTGACGCTGAGGAGCGAAAGTGTGGGGAGCGAACAGGATTAGATACCCGAGTAAGATG
+
GGGGGGGGGGGGGGGGGGGGGGGGGGGGGGGGGGGGGGGGGGGGGGGGGGGGGGGGGGGGGGGGGGGGGGGGGGEGGGGGGGGGGGGGGGGGGGGGGGGGGGGGEGGGGGGGGGGGGGGGGGGGGGGGEGGGGGGGGGGGGGGGGGGGGGGGGGGGGCGGGGGGEGGGGGGGGGGGGGGGGGFFGFGGEGGGGGGGGGFEFGGECECF9CCEEDEG>>C*>FEC?7D>F?ACC,:7BFFCFD<)
@M00200:205:000000000-AKKM3:1:1101:8928:7089 1:N:0:1
ACTGGGCATAAAGGGAGCGTAGGCGGATAGTTTAGTCAGAGGTGAAAGCCCAGGGCTCAACCTTGGAATTGCCTTTGATACTGGCTATCTTGAGTATGGAAGAGGTATGTGGAACTCCGAGTGTAGAGGTGAAATTCGTAGATATTCGGAAGAACACCAGTGGCGAAGGCGACATACTGGTCCATTACTGACGCTGAGGCTCGAAAGCGTGGGGAGCAAACAGGATTAGATACCCCAGTA
+
GGGGGGGGGGGGFGGGGGGGGGGFGGGGGGGGGGGGGGGGGGGGGFGGGGGGGGGGGGGGFGGGGGGGGGGGGGGGGGGGGGGGGGGGGGGGFGGGGGGCFFFGGGGGGGGGFGGGGGGGGGGFGGGGGGGFDGFGGFGGFGGGGGGD@7C:EF=FGGGDGFFGGGGGGGCGGGGGGGGGGGGGGGGGGFGGGGGDGF57EDC>6CDFGGGF>C><3C9CFC?43CC<AFFGGF+>DEAE
@M00200:205:000000000-AKKM3:1:1101:4856:7089 1:N:0:1
ATTGGGCATAAAGGGCTCGTAGGCGGTTCGTCACGTCGGGAGTGAAAACTCGGAGCTCAACTCCGAGCCTGCTTCCGATACGGGCAGACTAGAGGTAGGCAGGGGAGAGCGGAACTCCTGGTGTAGCGGTGGAATGCGCAGATATCAGGAAGAACACCGGTGGCGAAGGCGGCTCTCTGGGCCTTACCTGACGCTGAGGAGCGAAAGCGTGGGTAGCGAACAGGATTAGATACCCCTGTAAGA
+
GGGGGGGFGGGGGGGGGGGGGGGGGGGGGGGEGGGGGGGGGGGGGGGGGGGGGGGGGGGGGFGGGGGGGGGGGGGGGGGGGGGGGDGGGGGGGGGC=FGGGGEGGGGEGGGGGGGGGGGGGGGGGGGGGGGGGGGGGDEGGGGGGGGGGGGGGGGGGGGFGEGCGGGDGGGGGG87BGDGGGGGFGCFFGGGGGGGGFG?5CEGGGGCEEGGGGFGFGGGGGGGF:GFFBAFGGGFFFFFGFF
@M00200:205:000000000-AKKM3:1:1101:14230:7090 1:N:0:1
ATTGGGCTTAAAGCGAGCGCAGGTGGTTTAATAAGTCTGATGTAAAAGGCAGTGGCTCAACCATTGTGTGCATTGGAAACTGTTAGACTTGAGTGCAGTAGAGGAGAGTGGAATTCCATGTGTAGCGGTGAAATGCGTAGATATATGGAGGAACACCGGTGGCGAAAGCGGCTCTCTGGTACGTGACTGACGCTGAGACGCGAAAGCGTGGGGAGCAAACAGGATGAGATACCCGAGTAAGAT
+
GGGGGGGGGGGGGGGGGGGGGGGCGGGGGGGGGGGGGGGGGGG9FGGGGGGGGGGGGGGGGGGGGGGGGGGGGGGGGGGGGGGGGGGGGFGGGGGGGGGGGGGGGGGGGGGGGGFFGFFGGGGGGGGGGEGGGGGGEGCEFFGGGGGGGGGGGGGGG=FGGGGGGGGGFCFEC>FGFFFFGCEFGGGCFGFEDCDEFGGGGGGEEG4DCEDGDGDGF;CCDGF4=*7;FFA:<6:DFFF7D>A
@M00200:205:000000000-AKKM3:1:1101:16412:7091 1:N:0:1
ATTGGGCTTAAAGGGAGCGTAGGCGGATAGTTTAGTCAGAGGTGAAAGCCCAGGGCTCAACCTTGGAATTGCCTTTGATACTGGCTATCTTGAGTATGGAAGAGGTATGTGGAACTCCGAGTGTAGAGGTGAAATTCGTAGATATTCGGAAGAACACCAGTGGCGAAGGCGACATACTGGTCCATTACTGACGCTGAGGCTCGAAAGCGTGGGGAGCAAACAGGATTAGATACCCGCGTA
+
FGGGGGGGGGGGGGGGGGGGGGGGGGGGGGGGGGGGGGGGGGGGGGGGGGGGGGGGGGGGGGGGGGGGGGGGGGGGGGGGGGFGGGGGGGGGGFEGFGGGGGGGGGGGFGGGGGGGGGGGGGGGGGGGGGGGGGCGGGGGEGDFGGFGG7FEGGGGGGGGGFFGGGGGDGGGGGGGGGGGGGGGGGGGGGGGGGGGCEFGGGGGCGGGGGGEGG>3>CFGGGFG;FG@FFFGGFFD3@EG
@M00200:205:000000000-AKKM3:1:1101:18989:7095 1:N:0:1
ATTGGGCGTAAAGCGCGTGCAGGTGGCGCGGTAAGTTGGGCGTGAAATCTCCCGGCTCAACTGGGAGAGGTCGTCCAATACTACCGTGCTTGAGAGCAGAAGAGGAAGATGGAATTCCCGGTGTAGTGGTGAAATGCGTAGATATCGGGAGGAACACCAGTGGCGAAGGCGATCTTCTGGTCTGTTTCTGACACTCAGACGCGACAGCTAGGGGAGCAAACAGGATTAGATACCCCGGTA
+
GGGGGGGGGGGGGGGGGGGGGGGGGGGGGGGGGDFGFGGGGGGGGGGGGAGGGGGGGGGGGGGGGGEGGCFFGGDGGGGFGGGGGGGGGGGGGGGGGGGGGGGGGGGGGGGGF@FGFGGGGGGGEFDFGGGGGGGGGGGGG73@FFFGGGGEGGGGGGGGGG,B8CC<CFGGGGGGGGGG@FGGGGGGGGEGFGGGGGGGGDGGGGGGF?EEGGDGFGFG<5*51CG?FFBGGFG<5;@5
@M00200:205:000000000-AKKM3:1:1101:17723:7109 1:N:0:1
ATTGGGTTTAAAGCGCGCGTAGGCGGTTGAGCAAGTCGGATGTGAAAGCCCTGGGCTTAACCTGGGAATTGCATTCGAGACTGCTCGGCTAGAGTTTGGTAGAGGAAAGCGGAATTCCGGGTGTAGCGGTGAAATGCGTAGATATCTGGAGGAACACCGGTGGCGAAAGCGGCTCACTGGACCGAGTCTGACACTGAGGTGCGAAAGCTAGGGTAGCAAACGGGATTAGATACCCCTGTA
+
GGGGGGGGGGGGGGGGGGGGGGGGGGGGGGGGGGGGGGGGGGGGGGGGGGGGGGGGGGGGGGGGGGGGGGGGGGGGGGGGGGGGGGGGGGGGGGEGGGGGGGGGGGGGGGGGGGGGGGGGGGGGGGGGGGGGGGGGGGGGGGGGGGGGGGGGGGGGGGGGGGGGGGGGGGGGGGGGGGGGGGGGGGGGGGGGGGGGGFFGGGGGGGGGGGGGFGFGFGGGFGEGFGD>F4:FGFFGFFFG
@M00200:205:000000000-AKKM3:1:1101:10864:7123 1:N:0:1
ACTGGGCTTAAAGGGCGCGCAGGCGGCTACGTAAGTCCGGCGTGAAATCCCACGGCTCAACTGTGGAACTGCGTCGGATACTGCGTTGGCTTGAGGATGGTAGAGGCCTTTGGAACTAGCGGTGTAGCGGTGAAATGCGCAGATATCGCTAGGAACGCCGGTGGCGAAGGCGGAAGGCTGGGCCACTCCTGACGCTGAGGCGCGAAAGCTAGGGGAGCGAACCGGATTAGATACCCCTGTA
+
GGGGGGGFFGGGGGGGGGGGGEEGGGGGGGGGGGGGGGGGGGGGGGGGGGGGGGGGGGGGGGGGGGGGGGGGGGGGGGGGGGGGGGGGGGGGGGGGGGGGGGGGGGGGGGGGGEGGGGGGGEGGGGGGGGGGGFFFFGGGGGGGGGGGGGGGGGGGGGGGGGDGGGEGEGGGGGGGGGGGGGGGGGGGGGGGGGGEECGGGDGGGGGGGFFGGGFDBEE8DGGG1G<?F=):EFGG>@FFF
@M00200:205:000000000-AKKM3:1:1101:12769:7124 1:N:0:1
ACTGGGCGTAAAGGGCGCGTAGGTGGCCACTATAAGGCCGCGGTGAAAGTTTGGCGCTCAACTCCAGATCTGCCGCGGCGACTGTAGGGCTTGGGCACCGTAGAGGCAGATGGAATTCCGGGTGTAGCGGTGAAATCTGTAGAGATCGGGAGGAACACCGGTGGCGAAGGCGGCCTCCTGGACGGGGACTGACGCTGAGGCGCGAAAGCGTGGGGAGCAAACGGGATCAGTTCCCCGCGTA
+
CDFE<@<BGGGGGGGGGGGGGGDGGGCFCFG,<C@C9,;+7:7@7FFF9,9E<F9+,6FC9E<FFCF9,,C5EECD@+=++6@@F@FF7,BFCCFC,8:+3B=>D,>CFCCFCDGFGGAFEGGC:=,=FEGGGF=;,,,2,,,,,,?*<*>FD>ACDGDGECE8+::FG*<85C*?**2<8:;:5****9588*****;*5/:>85));CGE5C)77*;;*1**-*)(0*)2+,<F3)029
@M00200:205:000000000-AKKM3:1:1101:25398:7129 1:N:0:1
ACTGGGCTTAAAGCGCGCGCAGGCGGCGGCGTGGGTCCGGCGTGAAAGCCCCCGGCTCAACCGGGGAGGGTCGTCGGGGACCGCGCCGCTTGAGGTCGGCAGGGGCCGGTGGAATGCCCGGTGTAGTGGTGAAATGCGTAGAGATCGGGCGGAACACCCGTGGCGAAGGCGGCCGGCTGGGCCGATCCTGACGCTGAGGCGCGAAGGCGTGGGGAGCGAACGGGATTAGATACCCCTGTA
+
GGGGGGGGGGGGGGGGGGGGGGGGGGGGGGGGGGGGGGGGGGGGGGGGGGGGGGGGGGGGGGGGGGGGGGGGGGGGGGGEGGGGGGGGGGGGGGGGGGGGGGGGGGGGGGGGGGGGGGGGGGGGGGEGGGGGGGGGGGGGGGGGGGGGGGGGEGGFGGGGECGGGGGGGGGGGGGGGCG>ECGGGGE=FGGGGE<EGGGGGG=8>EGDGCGGGGFG>G8E3CGG?39<?9<FCEFF@FFF
@M00200:205:000000000-AKKM3:1:1101:9454:7145 1:N:0:1
ATTGGGTATAAAGGGAGCGTAGGCGGATAGTTTAGTCAGAGGTGAAAGCCCAGGGCTCAACCTTGGAATTGCCTTTGATACTGGCTATCTTGAGTATGGAAGAGGTATGTGGAACTCCGAGTGTAGAGGTGAAATTCGTAGATATTCGGAAGAACACCAGTGGCGAAGGCGACATACTGGTCCATTACTGACGCTGAGGCTCGAAAGCGTGGGGAGCAAACAGGATTAGATACCCCTGTA
+
FGGGGGGGGGGGGGGGGGGGGGGGGGGGGGGGGGGGGGGGGGGGGGGGGGGGGGGGGGGGGGGGGGGGGGGGGGGGGGGGGGGGGGGGGGGGGGGGGGGGGGGGGGGGGGGGGGGGGGGGGGGGGGGGGGGGGGGGGGGGGGGGGGGGFGE7FGGGGGGGGGGGGGGGGGGGGGGGGGGGGGGGGGGGGGGGGGGGGGGGGGGGGGGGGEGGGGFGEGGGGGGGFGGFFFFFG8CGFFFG
@M00200:205:000000000-AKKM3:1:1101:11975:7147 1:N:0:1
ATTGGGTGTAAAGAGCGTGTAGGCGGCCAGGTAGGTCTGACGTGAAATCTCGAGGCTCAACCTCGAGCGGTCGTTGGAAACCGTCTGGCTAGAGTCCGGAAGAGGAGAGTGGAATTCCTGGTGTAGCGGTGAAATGCGCAGATATCAGGAAGAACACCCATGGCGAAGGCAGCTCTCTGGGACGGTACTGACGCTGAGACGCGAAAGCGTGGGGAGCGAACAGGATTAGATACCCCGGTA
+
GGGGGGGGGGGGGGGGGGGGGGGGGGGGGGGGGGGGGGGGGGGGGGGGGGGGGGGGGGGGGGGGGGGGGGGGGGGGGGGGGGGGGGGGGGGGGGGGGGGGGGGGGGGGGGGGGGGGGGGGGGGGGGGGGGGGGGGGGGGGGGGGGGGGGDGGGGGGGGGGGGGGGGGGGGGGGGGGGGGGGGGGGGGGGGGGGGGG=FGFECEE>GGFDECGGGFGFGGGGCFGBFC?FFAC<ACCDEBC
@M00200:205:000000000-AKKM3:1:1101:11929:7155 1:N:0:1
ATTGGGCTTAAAGAGCGTGTAGGCGGCCAGGTAGGTCGGTTGTGAAAACTGGAGGCTTAACCTTCAGACGTCGACCGAAACCATCTGGCTAGAGTCCGGAAGAGGAGAGTGGAATTCCTGGTGTAGCGGTGAAATGCGCAGATATCAGGAAGAACACCCGTGGCGAAGGCGGCTCTCTGGGACGGTACTGACGCTGAGACGCGAAAGCGTGGGGAGCGAACAGGATTAGATACCCCAGTA
+
GGGGGGGGGGGGGGGGGGGGGGGGGGGGGGGGGGGGGGGGGGGGGGGGGGGGGGGGGGGGGGGGGGGGGGGGGGGGGGGGGGGGGGGGGGGGGGGGGGGGGGGGFGGGDGGGGGGGGGGGGGGGGGGGGGDGGGGGGGGGGGGGGGGG?FCGGFGGGGGGGGGGGGGGGGGGGEGGGGFCGGGGGGGGGGFGGGGGCF?GGGGGEEDGGGDEGGEGFGDGGGGGFGG<@FFFGGGGFFFG
@M00200:205:000000000-AKKM3:1:1101:23530:7171 1:N:0:1
ATTGGGTATAAAGGGCGCGTAGGCGGGCGGGCAAGTCGGTCGTGAAAGCCCCGGGCTCAACCCGGGAGGGTCGGCCGAGACTGCCGGTCTTGAGGGAGGCAGAGGAGTCTGGAATTCCCGGTGTAGCGGTGAAATGTGTAGAGATCGGGAGGAACACCGGTGGCGAAGGCGGGGCTCTGGGCCTGACCTGACGCTGAGGCGCGAAAGCGTGGGGAGCAAACGGGATTAGATACCCTCGTA
+
GGGGGGGGGGGGGGGGGGGGGGGGGGGGGGGGGGGGGGGGGGGGGGGGGGGGGGGGGGGGGGGGGGGGGGGGGGGGGGGGGGGGGGGGGGGGGGGGGGGGGGGGGGGGGGGGGGGGGGGGGGGGGGGGGGGGGGGGGGGGGGGFEGGGGGGGGGGGGGGGGGGGGGGGGGGDGGGGGGGGGGGGGGGG?C6CGDGGDFG=5CE5CGGGGGGGGG@GFGGGGGEG:5<<FF4:CEFGFFFG
@M00200:205:000000000-AKKM3:1:1101:24872:7172 1:N:0:1
ACTGGGCGTAAAGCGCACGCAGGTGGTCAGGCAAGTGTCGTGTGAAAGCGGCCCGCTTAACGGGTCGAGGCCATGGCAGACTGTGTGACTAGAGGTCGTGAGAGGTCCGTGGAATTGCCGGTGTAGTGGTGACATGCGTAGATATCGGCAGGAACACCCAAGGGGAAGCCAGCGGACTGGCACGATACTGACACTGAGGTGCGACAGCGTGGGGAGCGAACCGGATTAGATACCCCAGTA
+
GGGGGGGGGGGGGGGGGGGGGGGGGGGGGGGGGGGGGGGGGGGGGGGGGGGGGGGGGGGGGGGGGGGGGGGGGGGGGGGGGGGGGGGGGGGGGGGGGGGGGGGGGGGGGGGGGGGGGGGGGGGGGGGGGGGGGGGGGGGGGGGGGGGGGGGGGGGGGGGCFGGGGGGGGGFFGGGGGGDEGGGGGGEGGGGGGGGFCGGGGGGGGGGCCCGDGGFGFGGG:DEGFDDFFF>CGGGGFDFG
@M00200:205:000000000-AKKM3:1:1101:11376:7175 1:N:0:1
ATTGGGCGTAAAGCGCGCGCAGGCGGCCGAGCAAGTCGGATGTGAAAACCCGGGGCTCAACCCCGGGCTGTCATTCGATACTGCCCGGCTCGAGGCAGGTAGGGGAGATTGGAATTCCCGGTGTAGCGGTGAAATGCGCAGATATCGGGAGGAACACCGGTGGCGAAGGCGGATCTCTGGGCCTGTCCTGACGCTCATGCGCGAAAGCTGGGGGAGCGAACGGGATTAGATACCCGGGTA
+
GGGGGGGGGGGGGGGGGGGGGGGGGGGGGGGGGGGGGGGGGGGGGGGGGGGGGGGGGGGGGGGGGGGGGGGGGGGGGGGGGGGGGGGGGGGGGGGGGGGGGGGGGGGGGGGGGFGGGGGGGGGGGGGGGGGGFGGGGGGGGGGGGGGGGGGDFGFFGGGGGGGGGEEGGGGGGGGGGGGGGGGGGGGGFGFGGDDGCGCECDGGGGGFGGFGGG:D7E5CD<EGFGGBF?<CEFGDBEE5
@M00200:205:000000000-AKKM3:1:1101:27633:7175 1:N:0:1
ACTGGGCGTAAAGGGCGCGTAGGCGGCGCGGGAAGGCGGCGGTGAAAGTCCGGGGCTCAACCCCGGATCGGCCGTGGCGACTCCCGCGCTGGAGCACAGTAGAGGCGGGTCGAATTCCGGGTGTAGCGGTGGAATGCGTAGAGATCCGGAAGAACACCGGTGGCGAAGGCGGCCCGCTGGGCTGTGGCTGACGCTGAGGCGCGACAGCGTGGGGAGCAAACAGGGTTAGATACCCGAGTAAGA
+
GGGGGGGGGGGGGGGGGGGGGGGGGGGGGGGGGGGGGGGGGGGGGGGGGGGGGGGGGGGGGGGGGGGGGGGGGGGGGGGGGGGGGGGGGGGGGGGGGGGGGGGGGGGG>:EE>G?FCG?EGECCC:,/?8:E8@CGFEE8CEGGDFGGGCE**C@FFE*:CEGEE*?/?>:88CE88*?EG>F82+;85<=FECD5*/;7CDE5>8<F8*8CCE)C:5CF<CFG(9C6)*.>EFGD:E>7C<)
@M00200:205:000000000-AKKM3:1:1101:11874:7185 1:N:0:1
ACTGGGCGTAAAGGGCGTGTAGGTGGTCTGTTAAGTCATGTGTGAAAGCCCCCGGCTCAACCGGGGAAGTGCGCATGAAACTGGCAGGCTAGAGTACCGAAGAGGAAGGTGGAATTCCAGGTGTAGCGGTGAAATGCGTAGATATCTGGAGGAACACCGGTGGCGAAGGCGGCCTTCTGGTCGGATACTGACGCTAAAACGCGAAAGCGTGGGGAGCAAACAGGATTAGATACCCCGGTA
+
GGGGGGGGGGGGGGGGGGGGGGGGGGGGGGGGGGGGGGGGGGGGGGGGGGGGGGGGGGGGGGGGGGGGGGGGGGGGGGGGGGGGGGGGGGGGGGGGGGGGGGGGGGGGGGGGGGGGGGGGGGGGGGGGGGEGGGGGGDGGDGGGGGGFGGFDGGGGGGGGGGGGGGGGGGDDGGDGGGGGGGGDGGGGGGGGGGGG8FFG5D=>EGDGCEGGGG5CEGGG4<CG?GGBF?<79AFGFDEG
@M00200:205:000000000-AKKM3:1:1101:22645:7198 1:N:0:1
ACTGGGCGTAAAGGGCACGTAGGCGGCCAGGCAAATCGATCGTGGAATACCGACGCTTACCGTCGGTGCGGCGGTCGAAAATACCTGGCTTGAGGGCGTAAGAGGTCGCTGGAACTCCTGGTGGAGCGGTGAAATGCGTAGATATCAGGAGGAACGCCGGAGGCGAAAGCGGGCGACTGGTGCGTTCCTGACGCTGAGGTGCGAAAGCTGGGGGAGCAAACAGGATTAGATACCCTCGTA
+
GGGGGGGGGGGGGGGGGGGGGGGGGGGGGGGGGGGGGGGGGGGGGGGGGGGGGGGGGGGGGGGGGGGGGGGGGGGGGGGGGFGGGGGGGGGGGGGGGGGGGGGGGGGGGGGGGGGGGGGGGGGGGGGGGGGGGGGGGGGEGGGGGGGGGGGGGGGGGGGGGGGGGGG5EGGDGDGGGGGGGGGGGGGGGGGGCEGG=F*<5CCEGGDGFGGGGGF<:FFFC4CCBG77@=<FCGGFF@>5
@M00200:205:000000000-AKKM3:1:1101:22154:7208 1:N:0:1
ATTGGGTTTAAAGCGCGTGTAGGCGGCCACGCAGGTCCGTTGTGAAAACTGGAGGCTCAACTTCCAGACGTCGACGGAAACCGTGTGGCTAGAGTCCGGAAGAGGAGAGTGGAATTCCTGGTGTAGCGGTGAAATGCGCAGATATCAGGAAGAACACCAATGGCGAAGGCAGCTCTCTGGGACGGTACTGACGCTGAGACGCGAAAGCGTGGGGAGCGAACAGGATTAGATACCCCTGCA
+
EGGGGGFGGFFGGGGGGGGGGGGGGEGGGGDEGGGGGGGGGGEFCGDFAF@8@,CFCEGGGGGGGGGGGGGEGCGGG:F7FG7FFGGGGFGFGFGGGGGGGEFCGDFGGGGGCD?FGGGGGGCGGGGGEFGCDFGGGEGGGEGGGGGGGGFCGFDGGCE:FF78CEDCEGGEG8EGGFFFGGGGDECG9CCC8**=*8CC5<5?E8DGG:?C8EB73EC=DDDF06>)*9:C@<:93@)2
@M00200:205:000000000-AKKM3:1:1101:18145:7219 1:N:0:1
ATTGGGCTTAAAGGGAGCGTAGGCGGACATTTAAGTCAGGGGTGAAATCCCGGGGCTCAACCTCGGAATTGCCTTTGATACTGGGTGTCTTGAGTATGAGAGAGGTGTGTGGAACTCCGAGTGTAGAGGTGAAATTCGTAGATATTCGGAAGAACACCAGTGGCGAAGGCGACACACTGGCTCATTACTGACGCTGAGGCTCGAAAGCGTGGGGAGCAAACAGGATTAGATACCCTCGTAAGA
+
GGGGGGGGGGGGGGGGGGGGGGGGGGGGGGGGGGGGGGGGGGGGGGGGGGGGGGGGGGGGGGGGGGGGGGGGGGGGGGGGGGGGGGGGGGGGGGGGGGGGGGGGGGGGGGGGGGGGGGGGGGGGGGGGGGGGGGGGGGGGGGGGGGGGGGGEGGGGGGGGGGGGGGGGGGGGGGGGGGGGGGGGGGGGGGGGGGGGGGFGGGGGGGGGGGGGGGFGEFGGGFFF?GG?=BDGF@FD@BFGCB>
@M00200:205:000000000-AKKM3:1:1101:14883:7268 1:N:0:1
ATTGGGCATAAAGGGCGTGTAGGCGGGATGGCAAGTCGGTCGTGAAAGCCTTCGGCTCAACCGAAGAAGGGCGTCCGATACTGCTGTCCTTGAGGGTTGGAGAGGAGACTGGAATTCCCGGTGTAGCGGTGAAATGTGTAGAGATCGGGAGGAACACCGGTGGCGAAGGCGGGTCTCTGGCCAATTCCTGACGCTGAGGCGCGAAAGCGTGGGGAGCAAACGGGCTTAGATACCCCAGTA
+
GGGGGGGGGGGGGGGGGF@FFGGGGGGGGGGGGGFGGGGGGGGGGGGGGGEFGGGGGGGGGGGGGGGGGGGGGGGGGGGGGGGGGGGGGGGGGGGGGGGGGGG:FFDFGGGFF,EFGGGGGGGGGGGCGGGF@AFGGGGGGGGGFCG7F1:FEFGGGGGGGGGF8FEFGGDGG8CFFDFFFC?*8<FGF*CFEGGGG555EGCEDCDDEGGCD8<C:5CFF<CC1C7)=/4:FFF<>7?F
@M00200:205:000000000-AKKM3:1:1101:19558:7269 1:N:0:1
ATTGGGTTTAAAGGGAGCGTAGGCAGATAGTTTAGTCAGAGGTGAAAGCCCAGGGCTCAACCTTGGAATTGCCTTTGATACTGGCTATCTTGAGTATGGAAGAGGTATGTGGAACTCCGAGTGTAGAGGTGAAATTCGTAGATATTCGGAAGAACACCAGTGGCGAAGGCGACATACTGGTCCATTACTGACGCTGAGGCTCGAAAGCGTGGGGAGCAAACAGGATTAGATACCCTCGTA
+
GGGGGGGGGGGGGGGGGGGGGGGG<FGGGGGGGGGGGGGGGGGGGGGGGGGGGGGGGGGGGGGGGGGGGGGGGGGGGGGGGGGGGGGGGGGGGGGGGGGGGGGGGGGGGGGGGGGGGGGGGGGGGGGGGGGGGGGGGGGGGGGGGGGGGGG>FGGGGGGGGGGGGGEGGGGGGGGGGGFGGGGGGGGGGGGGGGGGGGGGGGGGGGGGGGGGGGFGFGGGGGGGFGGFFFEGGGGGFFFC
@M00200:205:000000000-AKKM3:1:1101:19737:7273 1:N:0:1
ACTGGGTATAAAGTGTGCGCAGGCGGCAGAGCAAGTCGAGTGTGAAAGCCCCGGGCTTAACTTGGGAATGGCGCTCGAAACTACTTTGCTGGAGTGTGGCAGAGGAAGGTGGAATTCCACGTGTAGCGGTGAAATGCGTAGAGATGTGGAGGAACACCGATGGCGAAGGCAGCCTTCTGGGCCAACACTGACGCTTATGCACGAAAGCGTGGGGAGCAAACAGGATTAGATACCCCGGTA
+
GGGGGGGGGGGGGGGGGGGGGGGGGGGGGG8FGGGGGGGGGGGGGGGGGGGGGGGGGGGGGGGGGGGGGGGGGGGGGGGGGGGGGGGGGGGGFGGGGGGGGGGGGGGGGGGGGGGGGGGGGGGGGGGGGGGFGGGGGGGGGGGGGGGGFGGGGGGGGGGGGGGGGGGGGGGGGGGGGFGGGGGGGGGGGGGGGGGGGGGGGGGGGGGGGGDEGGEGFGGGGCFF?FGF?FAGGGGGEFFG
@M00200:205:000000000-AKKM3:1:1101:11740:7274 1:N:0:1
ATTGGGTTTAAAGGGTGCGTAGGCGGCGCGGAGGGTGGGATGTGAAATCCCCCGGCTCAACCGGGGAATTGCGTTCCAAACCGCCGTGCTCGAGGAAGATAGAGGTGAGCGGAACAGATGGTGGAGCGGTGAAATGCGTTGATATCATCTGGAACACCTGTGGCGAAAGCGGCTCACTGGGTCTTCTCTGACGCTGAGGCACGAAAGCTAGGGTAGCGAACGGGATTAGATACCCCCGTA
+
GGGGGGGGGGGGGGGGGGGGGGGGGGGGGGGGGGGGGGGGGGGGGGGGGGGGGGGGGGGGGGGGGGGGGGGGGGGGGGGGGGGGGGGGGGGGGGGGGGGGGGGGGGGGGGGGGGGGGGGGGGGGGGGGGGGGGGGGGGGGGGGGFGGGGGGGGGGGGGGGGGGGGGGGGGGGGGGGGGGGGGGGGGGGGGGGGGGGEGGFGGGGEGGGGGGGGGFGFGGEGGGGBCF?@FF7+<FG>EFG
@M00200:205:000000000-AKKM3:1:1101:27830:7282 1:N:0:1
ACTGGGCGTAAAGCGTGTGTAGGCGGGCCGTTAAGTGCCCCGTGAAATCCCACGGCTCAACCGTGGAACCGCGGGACATACTGGCGGTCTTGAGAGACCTAGGGGCGAGCGGAACAAGCGGTGGAGCGGTGAAATGCGTAGATATCGCTTGGAACGCCGACGGTGCAAACAGCTCGCTGGGGGTCTCCTGACGCTGAGACACGAACGCCAGGGGAGCGAACGGGATTAGGTCCCCGTGTGAGGG
+
GGGFGCE:C@F<E@F@@FDE,CFFG@FGGG:,B,CC<9<9FFFCFDEF,FEGA:+C=F<E=F@8EG=FFGGDC:=C+BF<9?FG<CF>=+38FFFG<==>B3=3<FC7<<FD7C73CC:<:1*1*=<:<:CCF?,,<C1***?2<<**448E8:@EEGG5CE58C*<C7C**@+<8:*;>CE=:12+0<CF+/**:=G<9695*?*>CCE5FEC)9<E?57DC32)*,0*)02;85777*:>((
@M00200:205:000000000-AKKM3:1:1101:15084:7285 1:N:0:1
ATTGGGTTTAAAGGGAGCGTAGGCGGATAGTTTAGTCAGAGGTGAAAGCCCAGGGCTCAACCTTGGAATTGCCTTTGATACTGGCTATCTTGAGTATGGAAGAGGTATGTGGAACTCCGAGTGTAGAGGTGAAATTCGTAGATATTCGGAAGAACACCAGTGGCGAAGGCGACATACTGGTCCATTACTGACGCTGAGGCTCGAAAGCGTGGGGAGCAAACAGGATTAGATACCCGAGTA
+
F<FEFGEGGG<FGGGGEDGEEGGGED@CCEF<FFCFFFDFGGGGGGGFGGGGGGGGGGGGGGGGGGGFGGDGFGFFDGFFFGGGGCGGGGGDFGGGGGGGGEFGGGGGGECFGGGGGGGGGFGGGGGEGGGG?EEGGGGGGGGGGGGGCG>@DEFGGGGDFGDGGDGGDFGGGGGGGGGFGFCFCFGGGGGF5EGGDGGGGGEGE5CGGGG:*:BCFCEFGGGFDCF@ACCCCCFGEEFG
@M00200:205:000000000-AKKM3:1:1101:7640:7289 1:N:0:1
ACTGGGTATAAAGCGCGTGTAGGCGGTTCGGTAAGTCGGCTGTGAAAGTCCAGGGCTCAACCCTGGGATGCCGGTCGATACTGCCGGACTAGAGTTCGGAAGAGGCGAGTGGAATTCCCGGTGTAGCGGTGAAATGAGCAGATATCGGGAGGAACACCAATGGCGAAGGCAGCTCGCTGGGCCGTTACTGACGCTGAGACGCGAAAGCGTGGGGAGCAAACAGGATTAGATACCCTTGTA
+
EGGGGGG9FEGGG<FGG:EGGGGCFE@FGEEGGEFFGGGDGGGGGFFAFEFGCFGGG7FFGGGGGFCFFG8FFCGGGDGGGGGDGGG7FCEFGGGGFFGB4FC@FCFD+FFFGGGGGCDFGGGGGGGGGGGDGGGACFCFD,B>EGCC>:C7C,>FDG>:F7:CG<:<CF78:CE8EEEG*2*1B*CCDFGGCDD5/A9?5CC>8EGGE5?EEGFGEGCCFFGFFFGFF?A>FFF*<?FG
@M00200:205:000000000-AKKM3:1:1101:7000:7294 1:N:0:1
ACTGGGTATAAAGGGAGCGTAGGCGGATAGTTTAGTCAGAGGTGAAAGCCCAGGGCTCAACCTTGGAATTGCCTTTGATACTGGCTATCTTGAGTATGGAAGAGGTATGTGGAACTCCGAGTGTAGAGGTGAAATTCGTAGATATTCGGAAGAACACCAGTGGCGAAGGCGACATACTGGTCCATTACTGACGCTGAGGCTCGAAAGCGTGGGGAGCAAACAGGATTAGATACCCTTGTA
+
GGGGGGGGGGGGGGGGGGGGGGGGGGGGGGGGGGGGGGGGGGGGGGGGGGGGGGGGGGGGGGGGGGGGGGGGGGGGGGGGGGGGGGGGGGGGGGGGGGGGGGGGGGGGGGGGGGGGGGGGGGGGGGGGGGGGGGGGGGGGGGGGGGGGGGGGGGGGGGGGGGGGGGGGGGGGGGGFGGGGGGGGGGGGGGGGDGGGGGGGGGGGGGGGGGGEDGFGFGGGGGGGFGGFFFEGGGGGAFFE
@M00200:205:000000000-AKKM3:1:1101:14712:7300 1:N:0:1
ACTGGGTATAAAGGGAGCGTAGGCGGACATTTAAGTCAGGGGTGAAATCCCGGGGCTCAACCTCGGAATTGCCTTTGATACTGGGTGTCTTGAGTATGAGAGAGGTGAGTGGAATTCCGAGTGTAGAGGTGAAATTCGTAGATATTCGGAAGAACACCAGTGGCGAAGGCGACTCACTGGACACATATTGACGCTGAGGTGCGAAAGCGTGGGGAGCAAACAGGATTAGATACCCCTGTA
+
FGGGGGGGGGGGGGGGGGGGGGGGGGCGCGGGFGGGGFGGGGGGGFGGGFGGGGGGGGGGGGGGGGGCFGGGGGGGGGGGGGGGGFGFGGGGGGGGGGGGGGGGCGGGGGGGGGGGGGGFGGGFGGFGGGGGGFGGGFGGGGGGGG9F8FG7DDGFGGGFGFCGEGCFCGEGGGGGFGDAFGGGFGCGGGFGEGCCEFGEEGGG*8<F8=C:::>D3CF67C84:FF?FFFGGGGFF3?C
@M00200:205:000000000-AKKM3:1:1101:25568:7310 1:N:0:1
ACTGGGCATAAAGGGCGCGTAGGCGGCCAGCGCAAGTCAGTTGTGAAATCTCCGGGCTTAACTCGGAAAGGTCAACTGATACTGCGCGGCTAGAGTGCGGAAGGGGCAACTGGAATTCTCGGTGTAGCGGTGAAATGCGTAGATATCGAGAGGAACACCTGCGGCGAAGGCGGGTTGCTGGGCCGACACTGACGCTGAGGCGCGAAAGCCAGGGGAGCGAACGGGATTAGATACCCTCGTA
+
GGGGCCFEGGGGGFGGEFGGGGGGGGGGGGGGGG7CFGDGGGGGGGCGGGGGGGGGGGGGGGGGGGFGEFGGGGGGGGGGGGGGFGGGGDCEGGGGGGGGGGDGGGGGGGGGGEFDBGCGDDGGGFGGGGFFFGGGGGGGGGGGGGGGGGGGGGGGGFGGGGGGGGGED7EEGGGGGGGGFDGGGCEEGGGGGGGEGGFGGGGGEE7DFFFGGC3CBEEEGGGC65)3?FAGFG6FFF>F*
@M00200:205:000000000-AKKM3:1:1101:23894:7311 1:N:0:1
ACTGGGCGTAAAGCGCGTGTAGGCGGCCAGAAAAGTCCGCTGTGAAAACTCGAGGCTCAACTTCGAGCTGTCGGTGGAAACTTTCTGGCTAGAGTCCGGAAGAGGAGAATGGAATTCCTGGTGTAGCGGTGAAATGCGCAGATATCAGGAAGAACACCCGTGGCGAAGGCGGTTCTCTGGGACGGTACTGACGCTGAGACGCGAAAGCGTGGGGAGCGAACAGGATTAGATACCCTCGTA
+
GGGGGGGGGGGGGGGGGGGGGGGGGGGGGGGFGGGGGGGGGGGGGGGGGGGGGGGGGGGGGGGGGGGGGGGGGGEGDGGGGGGGGGGGGGGGGGGGGGGGGGGGGGGGFGGGGFGGGGGGGGGGGGGGGGGGGGGGGGGGGGGGGGGGC7FGGGGGGGGGGEGEGDGEGGEGGGGGGGGGGGGGGGGGGGGGGGGGDGGGGGGGGGGGGCCCD5)C>ECGGDG::G77?F9FGFCF>5>E
@M00200:205:000000000-AKKM3:1:1101:16335:7320 1:N:0:1
ATTGGGCTTAAAGGGCGCGTAGGCGGTGTGTTAAGTCGGTGGTGAAATACTTCGGCTCAACCGGAGAATTGCCGCTGAAACTGGCACGCTAGAGGGAGGTAGAGGTGCGCGGAACTTCCGGTGGAGTGGTGAAATACGTTGATATCGGAAGGAACGCCTGTGGCGAAAGCGATGCACTGGACCTTTTCTGACGCTGAGGCGCGAAAGCTAGGGTAGCGAACGGGATTAGATACCCTTGTA
+
GGGGGGGGGGGGGGGGGGGGGGGGGGGGGGGGGGGGGGGGGGGGGGGGGGGGGGGGGGGGGGGGGGGGGGGGGGGGGGGGGGGGGGGGGGGGGGGGGGGGGGGGGGGGGGGGGGGGGGGGGGGGGGGGGGGGGGGGGGGFGGGGGGGGEGGGGGGGGGGGGGGGGGGGGGGGGGGGGGGGGGGGGGGGGGGGGGGGGGGGGGGGGGDCFGGGGGFGFDGGGGGG?GGFFFBGGGGGFFFF
@M00200:205:000000000-AKKM3:1:1101:10816:7338 1:N:0:1
ACTGGGCATAAAGCGCGCGTAGGCGGCCCGGTAAGTCCGCTCTGAAAGTCCAGGGCTCAACCCTGGGATGCGGGCGGATACTGCCGGGCTAGAGTCCGGAAGAGGCGAGTGGAATTCCTGGTGTAGCGGTGGAATGCGCAGATATCGCTAGGAATGCCGGTGGCGAAGGCGGATGGCTGGGCCACTCCTGACGCTGAGGCGCGAAAGCTAGGGGAGCGAACCGGATTAGATACCCCAGTA
+
GGGGGGGGGGGGGGGGGGGGGGGGGGGGGGGGGGGGGGGGGGGGGGGGGGGGGGGGGGGGGGGGGGGGGGGGGGGGGGGGGGGGGGGGGGGGGGGGGGGGGGGGGGGGGGGGGGGGGGGGGGGGGGGGGGGGGGGGGGGGGGGGGGGGGGGGGGGGGGGGGGGGGGGGGGGGGEGGGGGGGGGGGGGGGGGGCEGGGGGGGGGGGGDGGGGGGGFG:5C?CGGGFGGFFFAGGGGGF@FG
@M00200:205:000000000-AKKM3:1:1101:17074:7356 1:N:0:1
ATTGGGTATAAAGGGCGCGCAGGCGGCTACGTAAGTCCGGCGTGAAATCCCACGGCTCAACTGTGGAACTGCGTCGGATACTGCGTTGGCTTGAGGATGGTAGAGGCTTTTGGAACTAGCGGTGTAGCGGTGAAATGCGCAGATATCGCTAGGAACGCCGGTGGCGAAGGCGGAAAGCTGGGCCATTCCTGACGCTGAGGCGCGAAAGCTAGGGGAGCGAACCGGATTAGATACCCTAGTA
+
GGGGGGGGGGGGGGGGGGGGGGGGGGGGGGGGGGGGGGGGGGGGGGGGGGGGGGGGGGGGGGGGGGGGGGGGGGDGGGGGGGGGGGGGGGGGGGGGGGGGFGGGFGGGGGGGGGGGGGGGGGGGGGFGGGEFFFGGGGGGGGGGFFGGGGGGGGGGGGGGGGGGGGGGGGGGGGGGGGGGGGGGGGGCE7CFGGG:EEGGGGGGGC7DF7AFGGDGBEGGGDGGFGGF?FBGGGFG=5>CF
@M00200:205:000000000-AKKM3:1:1101:26188:7358 1:N:0:1
ATTGGGCATAAAGAGCGCGCAGGCGGTCGTTCAAGTCGCGTGTGAAAGCCCCCGGCTCAACTGGGGAGGGTCACGCGATACTGATCGACTCGAAGGCAGGAGAGGGTAGTGGAATTCCCGGTGTAGTGGTGAAATGCGTAGATATCGGGAGGAACACCAGTGGCGAAGGCGAGTCCCTGGACAACACCTGACACTGAGGCACGAAAGCCGGGGGAGCAAACAGGATTAGATACCCTCGTA
+
GGGGGGGGGGGGGGGGGGGGGGGGGGGGGGGGGGGGGGGGGGGGGGGGGGGGGGGGGGGGGGGGGGFGGGGGGGGGGGGGGGGGGGGGGGGGGGGGGGGGGGGGGGGGGGGGGGGGGGGGGGGFGGFGGGGGGGFFFGGGDCFDFGGGGGGGGGGGGGGGGGGGGDEGGGGGGDFGGCFFGGGGGGGGGGGGGGGGGGGGG5EGEGDFGGGGGG:DBF6EGGGGBF7<@84CFFFFFFFC
@M00200:205:000000000-AKKM3:1:1101:6557:7359 1:N:0:1
ATTGGGTTTAAAGCGCGCGTAGGCGGCCCGGTAAGTCCGCTGTAAAAGTCCAGGGCTCAACCCTGGAAAGCCGGTGGATACTGTCGGGCTCGAGTCCGGAAGAGGCGAGTGGAATTCCTGGTGTAGCGGTGGAATGCGCAGATATCAGGAGGAACACCGATGGCGAAGGCAGCTCGCTGGGACGGTACTGACGCTGAGGCGCGAAAGCGTGGGGAGCGAACAGGATTAGATACCCCTGTA
+
EGGGGGFGGGGFFFGGGGGGGGGGGGGGGCFGGGGGGGGGGGGGGG9FGGDFFGGGGGGGGGGGGGGGGGGGGGGGGGGGGGGGGGGGGEGGGGGGGGGEFECFFGDEGGGGGFGGGGGGGGGGGGGEGCFGGDGGGDE@FGFGGGGEFFEGGGGFGGGGGGGGGGCGGGGGGGFGG>EGDFGGGCFGFFGGGGGGGGGGGGE:/?DFC=EGEGFGFGCE3CEGFG*2@?<7AEFGFF4?
@M00200:205:000000000-AKKM3:1:1101:12365:7363 1:N:0:1
ATTGGGTTTAAAGGGCGCGTAGGCGGCTTTATAAGTCGGGGGTGAAAGCCTGTGGCTCAACCACAGAATTGCCTTCGATACTGTATGGCTTGAGACCGGAAGAGGTTAGTGGAACTGCGAGTGTAGAGGTGAAATTCGTAGATATTCGCAAGAACACCAGTGGCGAAGGCGGCTGACTGGTCCGGTTCTGACGCTGAGGCGCGAAAGCGTGGGGAGCAAACCGGATTAGATACCCGGGTA
+
<FFGGGGGGGGGGGGGGGGGGGGGGGGGGGGGGGGGGGGGGGGGGGGGGGGGGGGGGGGGGGGGGGGGDGAFGGGGGGGGGGFGGGGGGGGGGGGGGGGGGDGGCFFFGGGGGGGGGGGGGEEFGGGGGGCFFGFGGFFGGGFGGGGF>F@:>FCEGGG@FGGGGGEGGGEEEGGC6<F:EGGGGGGDFC<CE=D*:*@7*9CCC89**:CEGC3C51CFC*:)493)9*6CFF?<<8>E
@M00200:205:000000000-AKKM3:1:1101:13351:7369 1:N:0:1
ATTGGGTTTAAAGGGCTCGTAGGCGGCCAACTAAGTCAGACGTGAAATCCCTCGGCTTAACCGGGGAACTGCGTCTGATACTGGATGGCTCGAGTTTGGGAGAGGGATGCGGAATTCCAGGTGTAGCGGTGAAATGCGTAGATATCTGGAGGAACACCGGTGGCGAAGGCGGCATCCTGGACCAACACTGACGCTGAGACGCGAAAGCGTGGGGAGCAAACAGGATTAGATACCCGGTA
+
GFGGGGGGGGGGGGGGGGGGGGGGGGGGGGGGGGGGGGGGGGGGGGGGGGGGGGGGGGGGGGGGGGGGGGGGGGGGGGGGGGGFGGGGGFGGGEGGGGGGFGGGGGGGGGGGGGGGGGGGGFGGGGGGCGGGGGGGGGGGGGDGGGGEGGG>:FGGGGGDGGGFDGGGGGGGGCGGGGFGGGGGGGGGGGGGGGGEDGGGGGGGGCGGDG5EGG>3>C6EGGGGFGGBFFFGGGGGFEB
@M00200:205:000000000-AKKM3:1:1101:20847:7370 1:N:0:1
ATTGGGCTTAAAGGGCTCGTAGGCGGTTTGTCGCGTCGGGAGTGAAAACGCCGTGCTTAACACGGCGCTTGCTTCCGATACGGGCAGACTAGAGGTATTCAGGGGAGAACGGAATTCCTGGTGTAGCGGTGAAATGCGCAGATATCAGGAGGAACACCGGTGGCGAAAGCAGCTCTCTGGGACGGTACTGACGCTGAGACGCGAAAGCGTGGGGAGCGAACAGGATTAGATACCCGAGTA
+
GGGGGGGGGGGGGGGGGGGGGGGGGGGGGGGGGGGGGGGGEGGGGGGGGGGGGGGGGGGGGGGGGGGGGGGGGGGGGGGGGGGGGGGGGGGGGGGGGGGGGGGGG>FGGGGGGGGGGGGGGGGGGGGGGGGGGGGGGGGGGGGGGGGGGGGGGGGGGGGGGGGFGGGGGGGGGGGGCFCFGGGGGGGGGGGGGC35:@FGDDGGGGGGG7CGGG3D:EGG5CCG(6:)9FAGGGGGFFFG
@M00200:205:000000000-AKKM3:1:1101:12977:7376 1:N:0:1
ATTGGGCGTAAAGAGCGTGTAGGCGGCCAGGCAGGTCCGCTGTGAAAACTCGAGGCTCAACCTCGAGACGTCGGTGGAAACCGCCTGGCTAGAGTCCGGAAGAGGAGAGTGGAATTCCCGGTGTAGCGGTGAAATGCGCAGATATCGGGAGGAACACCCGTGGCGAAAGCGGCTCTCTGGGACGGTACTGACGCTGAGACGCGAAAGCGTGGGGAGCAAACAGGATTAGATACCCGCGTA
+
GGGGGGGGGGGGGGGGGFGGGGGGGGGGGGGGGGGGGGGGFGGGGGGGGGGGGGGGGGGGGGGGGGGGGGGGDGGGGGGGGGGGGGFGGGGGGGGGGGG7FGDDGGCFGFGGGGGGGGGGGGGGGGGGGGGGGGGGGGGGGGGFGGFFG<FGGGGGGGGGGGGGGDGEGGGDGGGGGGGGGFGGDGCGGFGGGGGDGFGGGGGGGGGGGCGGGGFDBGCFCFFGFGGFFFFGGGG:BEDC
@M00200:205:000000000-AKKM3:1:1101:7027:7379 1:N:0:1
ACTGGGTTTAAAGCGCGCGTAGGCGGGTTGTTAAGTCAGGGGTGAAATGCCGAGGCTCAACCTCGGAACTGCCTTTGATACTGGCAATCTGGAGATCGGGAGAGGTGAGTGGAATTCCGAGTGTAGAGGTGAAATTCGTAGATATTCGGAGGAACACCAGTGGCGAAGGCGACATCCTGGTCCATTACTGACGCTGAGGCTCGAAAGCGTGGGGAGCAAACAGGATTAGATACCCCGGTA
+
GGGGGGGGGGGGGCGGGGGGGGGGGGGGGGGGGGGGGGGGGGGGGGGGGGGGGGGGGGGGGGGGGGGGGGGGGGGGGGGGGGGGGGGGGGGGGGDFFGGGGGGGGGFFGGGGGGGGGGGGGGGGGGGG?FGGGGGGGGGGGEGGGGGGGGGDGGGGGGGGGGGGEGGGGGGGGGGGGGGGGGFGFCGGGGGGGGGGGGGGGGGGCEGGGEEGGE>DBGGGGGGGBGC?FFBGGFGD)8>*
@M00200:205:000000000-AKKM3:1:1101:27821:7383 1:N:0:1
ACTGGGTTTAAAGGGAGCGTAGGCGGACATTTAAGTCAGGGGTGAAATCCCGGGGCTCAACCTCGGAATTGCCTTTGATACTGGGTGTCTTGAGTATGAGAGAGGTGTGTGGAACTCCGAGTGTAGAGGTGAAATTCGTAGATATTCGGAAGAACACCAGTGGCGAAGGCGACACACTGGCTCATTACTGACGCTGAGGCTCGAAAGCGTGGGGAGCAAACAGGATTAGATACCCTCGTA
+
GGGGGGGGGGGGGGGGGGGGGGGGGGGGGGGGGGGGGGGGGGGGGGGGGGGGGGGGGGGGGGGGGGGGGGGGGGGGGGGGGGGGGGGGGGGGGGGGGGGGGGGGGGGGGGGGGGGGFGGGGDGGGFGGGGGGFFFGGGGGGGGGGGGGGGGGGGGGGGGGGGGGGGGGGFGGGEGGGGGGEGGGGGGGGGGGGGGGGGGGGGGGGGGGGEGGGGFGFGGGGDFGFGGFF?4FFFFF>@@G
@M00200:205:000000000-AKKM3:1:1101:17320:7396 1:N:0:1
ATTGGGTGTAAAGCGTGTGTAGGCGGGTCGTTAAGTACCTTGTGAAATCCCACGGCTCAACCGTGGAACTGCTCGGTATACTGGCGATCTTGAGCCACTTAGGGGCTACCGGAACAAATGGTGGAGCGGTGAAATGCGTAGATATCATTTGGAACGCCAATGGTGAAAACAGGTAGCTGGGAGTGTGCTGACGCTGAGACACGAAAGCCAGGGGAGCGAACGGGATTAGATACCCTAGTA
+
GGGGGGGGGGGGGGGGGGGGGGGGGGGGGGGGGGFGGGGGGGGGGGGGGGGGGGGGGGGGGGGGCGGGGGGGGGGGGGGGGGGGGGGGGGGGGGGGGGGGGGGGGGGEGGGGGGGGGFGGGGGGGGGGGGDGGGGGGGGG>@FFGGGGGGGCFFGGGGGGGGGG9FGGGGGGGGGGGGFCEGDCGGGGGGGFGGGEEGGGGGGGGGGFFGGGGCEC558EGCEGBDG??FA>9FGC4;=?
@M00200:205:000000000-AKKM3:1:1101:4697:7397 1:N:0:1
ACTGGGCATAAGCGCGCGTAGGCGGCCCGGTAAGTCCGTTGTAAAAGTCGAAGGCTCAACCTTCGAAAGCCGATGGATACTGCCGGGCTAGAATCCGGAAGAGGCGAGTGGAATTCCTGGTGTAGCGGTGGAATGCGCAGATATCAGGAGGAACACCAATAGCGAAGGCAGCTCGCTGGGACGGTATTGACGCTAAGGCGCGAAAGCGTGGGGAGCAAACAGGATTAGATACCCTCGTA
+
GGGGGGGGGGGGGFGGGGGGGGGGGGFGGGGEFFGFGGFGGGGFGGGGGGEGGGGGGGGGGGCFGGGGGGGGGGGEGGGGGGGGGGGGGGGGGGGGGGEGGGGGGGGEED@FGGGFGGGGGGGGGGGGEEGGGFGGEEEEFGGGGGFGGEDEGGGGGGFBFGGGGGGCGFFGGGGGGGGGGGGGGC5FGCFG5*7:CGGGGGGGGGGG=CDGGG@DF?CF4D870>FFFFB78EF*8:>
@M00200:205:000000000-AKKM3:1:1101:13507:7399 1:N:0:1
ACTGGGTGTAAAGGGCGCGTAGGCGGCCACCGCAAGTCGGTTGTGAAATCTCCGGGCTTAACCCGGAAAGGTCAACTGATACTGCGGGGCTAGAGTGCAGAAGGGGCAACTGGAATTCTCGGTGTAGCGGTGAAATGCGTAGATATCGAGAGGAACACCTGCGGCGAAGGCGGGTTGCTGGGCTGACACTGACGCTGAGGCGCGAAAGCTAGGGGAGCGAACGGGATTAGATACCCCAGTA
+
GGGGGGGGGGGGGGGGGGGGGGGGGGGGGGGGGGGGGGGGGGGGGGGGGGGGGGGGGGGGGGGGGGGGGGGGGGGGGGGGGGGGGGGGGGGGGGGGGGGGGGGGGGGGGGGGGGGGGGGGGGGGGGGGGGGGGGFFGGG:FGGFGGGCFFGGGGF:CGGGFGGGGGGGGGGGGGGDGGGGGGGGGGFEFGGFFCGEG5FGGGGGGGCDCC7CFG@D>DGGGGG3:CG0?42:FGFG>>>FC
@M00200:205:000000000-AKKM3:1:1101:15824:7407 1:N:0:1
ATTGGGTGTAAAGGGCTCGTAGGCGGTTGATTGCGTCCGCCGTGAAAGGCCTCGGCTTAACCGGGGTTTTGCGGTGGATACGGGTCGACTTGAGGCAATTAGGGGAGATCGGAATTCTACGTGTAGCGGTGAAATGCGCAGATATGTGGAGGAACACCGGTGGCGAAGGCGGATCTCTGGGATTGTTCTGACGCTGAGGAGCGAAAGCGTGGGGAGCGAACAGGATTAGATACCCTGGTA
+
FGGGGGGGGGGGGGGGGGGGGGGGGGGGGGGGFGGGGGGGGGGGGGGGGGGGGGGGGCGGGGGGGGGGGGGGGGGGGGGGGGGGGGGGGGGGDGGGDGGGGGGGGGGGGGGDGGGGGGGGGGGGGGGGGGGGGGGGGGGGGDCFC9FGGGEEGGGFGFGDGDCC@CCCEGGGEEGFFGGGFFFGFGG@FGGG5EDEGGGFGFCCCCD457>CG>:C>GGDDDGG(CF?FF2D:@F*<@?C
@M00200:205:000000000-AKKM3:1:1101:17894:7409 1:N:0:1
ATTGGGCATAAAGAGCTCGTAGGCGGTTTGTCGCGTCTGCCGTGAAAGTCCGGGGCTCAACTCCGGATCTGCGGTGGGTACGGGCAGACTAGAGTGATGTAGGGGAGACTGGAATTCCTGGTGTAGCGGTGAAATGCGCAGATATCAGGAGGAACACCGATGGCGAAGGCAGGTCTCTGGGCATTAACTGACGCTGAGGAGCGAAAGCATGGGGAGCGAACAGGATTAGATACCCGGGTA
+
GGGGGGGGGGGGGGGGGGGGGGGGGGGGGGGGGGGGGGGGGGGGGGGGGGGGGGGGGGGGGGGGGGGGGGGGGGGGGGGGGGGGGGGGGGGGGGGGGGGGGGGGDGGGGGGGGGGGGGGGGGGGGGGGGGGGGGGGFEGGGDGGGGGGFGDGEGGGGGGGGGGGGGGGGGGGGGGGGGGGGGGGGGGFGGGGGGDGGGGFGGDEGGGGFFCGGG>C3EEEG<?F0FGB??<CFCFGEFEC
@M00200:205:000000000-AKKM3:1:1101:27542:7418 1:N:0:1
ATTGGGTGTAAAGAGCTCGTAGGCGGCTTGGCAAGTCGGGTGTGAAAACTTCAGGCTCAACCTGGAGATGCCACTCGATACTGCCATGGCTAGAGTCCGGTAGGGGCCCACGGAATTCCTGGTGTAGCGGTGAAATGCGCAGATATCAGGAGGAACACCGGTGGCGAAGGCGGTGGGCTGGGCCGGAACTGACGCTGAGGAGCGAAAGCGTGGGGAGCAAACAGGATTAGATACCCGCGTA
+
GGGGGGGGGGGGGGGFFGGGGGGGGGGGGGGGGGGGGGGGGGGGGGGGGGGGGGGGGGGGGGGGFGGGGGGGGGGGGGFGBFGGGGGGGFGGGFEFFFEFEGGGGGG7CCFGGG:D=F?EFFGGGGFGGGGGFFCFFFDGGGEFE;FDFFGGGGFFGGGGDGGEGGGGGGGGGEGC:5FGGG8FE*=EGGGGGGGECEFFG55EGCCGGGGGDC>*0*:EGFFF<<CA66:C9@<CBDBGD
@M00200:205:000000000-AKKM3:1:1101:8287:7422 1:N:0:1
ACTGGGCTTAAAGGGCGCGTAGGCGGCCTGTCAAGTCAACTGTGAAATCTCCGGGCTTAACTCGGAACGGTCAGTTGATACTGTCAGGCTAGAGTGCAGAAGGGGCAATCGGAATTCTTGGTGTAGCGGTGAAATGCGTAGATATCAAGAGGAACACCTGAGGTGAAGACGGGTTGCTGGGCTGACACTGACGCTGAGGCGCGAAAGCCAGGGGAGCAAACGGGATTAGATACCCCAGTA
+
GGGGGGGGGGGGGGGGGGGGGGGGGGGGGGGGGGGGGGGGGGGGGGGGGGGGGGGGGGGGGGGGGGGGGGGGGGGGGGGGGGGGGGGGGGGGGGGGGGGGGGGGGGGGGGGGGGGGGGGGFGGGGGGGGGGGGGGGGGGGGGGGGGGGGGGGGGGGFGGGGGGGGGGGGGGGGGGGGCFGGGGGGGGGGGGFGGGGGGGGGGGGGGGGGGGGGGFGEGGGGGGGFGGD@6-:AFGF:7@F
@M00200:205:000000000-AKKM3:1:1101:18737:7429 1:N:0:1
ATTGGGTTTAAAGGGAGCGTAGGCGGATAGTTTAGTCAGAGGTGAAAGCCCAGGGCTCAACCTTGGAATTGCCTTTGATACTGGCTATCTTGAGTATGGAAGAGGTATGTGGAACTCCGAGTGTAGAGGTGAAATTCGTAGATATTCGGAAGAACACCAGTGGCGAAGGCGACATACTGGTCCATTACTGACGCTGAGGCTCGAAAGCGTGGGGAGCAAACAGGATTAGATACCCCGGTA
+
GGGGGGGGGGGGGGGGGGGGGGGGGGGGGGGGGGGGGGGGGGGGGGGGGGGGGGGGGGGGGGGGGGGEGGFGGGGGGGGGGGGGGGGGGGGGGGGGGGGGGGGGGGGGGGGGGGGGGGGGGGGGGGGGGGGGGGGGGGGGFGGFGGGGGGGGGGGGGGGGGGGGGGGGGGGGGGGGGGGGGGGGGGGGGGGGGGGGDGFGGGGGFGGGGGCEGGDDBCFEGCCD1FGFF7<;;FG<:@FD
@M00200:205:000000000-AKKM3:1:1101:15904:7432 1:N:0:1
ATTGGGCTTAAAGGGCGCGTAGGCGGCTACGGAAGTCCGGCGTGAAAGGCTACGGCTCAACCGTAGATCCGCGTCGGATACTCCGTTGGCTAGAGGACGGTAGAGGCTAGTGGAACTAGCGGTGTAGCGGTGAAATGCGCAGATATCGCTAGGAACGCCGGTGGCGAAGGCTGCTGGCTGGGCCGTTCCTGACGCTGAGGCGCGAAAGCTAGGGGAGCGAACCGGATTAGATACCCTTGTA
+
GGGGGGGGGGGGGGGGGGGGGGGGGGGGGGGGGGDGGGGGGGGGGGGGGGGGGGGGGGGGGGGGGGGGGGGGGGGGGGGGGGGGGGGGGGGGGFGGGGGGGGGGGGGGGGGGGCGGGGGGGGGGGCFGGGGEGGGGGGGGGGGGGGGDGGGGG7FFGEGGGGGDGG8CCEGGGGGCFDGGGGGGGGGFFFCEGGGECCFFGGCE5?DGF?EEGGBGECE*C<EG9<C:??<C+<C6@FFGG
@M00200:205:000000000-AKKM3:1:1101:14285:7437 1:N:0:1
ATTGGGTGTAAAGCGCGTGTAGGCGGTCCGGTAAGTCGGCTGTGAAAGTCCAGGGCTCAACCCTGGGATGCCGGTCGATACTGCCGGACTAGAGTTCGGAAGAGGCGAGTGGAATTCCCGGTGTAGCGGTGAAATGCGCAGATATCGGGAGGAACACCAATGGCGAAGGCAGCTCGCTGGGACGTTACTGACGCTGAGACGCGAAAGCGTGGGGAGCAAACAGGATTAGATACCCGGGTA
+
FGGGGGEFGGGGGGGGEGGGGGGGGGGEFGGGGGGGGGGGGGGGGGGGGGGGGGGGGGGGGGGGGGGGGEGGGGGGGEEGGGGGGGGEGGGGGGGGGGGEGEGGGGGGGGGGGGGFGGGGGGGGGGGGGGEDGGGFGDGGDDGGG;<@7CFEEGGGGGGGGGGFDGCFEGGGGGGGGGGFC9FGGGGGGFGGGGGGGGG9EDGGDEGGGGG5EEFGFGGGG<CD0CF?@BBGGGGDFFDG
@M00200:205:000000000-AKKM3:1:1101:24838:7439 1:N:0:1
ACTGGGCTTAAAGGGCGCGTAGGCGGCCACCGCAAGTCGACTGTGAAATCTCCGGGCTTAACCCGGAAAGGTCAGCCGATACTGCGGGGCTAGAGTGCAGAAGGGGCAACTGGAATTCTCGGTGTAGCGGTGAAATGCGTAGATATCGAGAGGAACACCTGCGGCGAAGGCGGGTTGCTGGGCTGACACTGACGCTGAGGCGCGAAAGCTAGGGGAGCGAACGGGATTAGATACCCCTGTA
+
GGGGGGGGGGGGGGGGGGGGGGGGGGGGGGGDGGBCFGGGGGCEGGGGGGFGGGGGGGGFDGGGGG@ECFGGGGGGGGGGGGGGFEGGGGGGFGGGGGGGAFGGGGFFGGGGGGGGGGGGCFE:FGGGGDGGGGGGFGEGGGD@EEFECCFCFCGGFGGC:CFGGGGC7?FGG*?EGCCCGGCCC5CFCFFFGGGGGEFGG358EGDCEG<CFFEG5:?8D<ED49D:F6<C+<@27F5C>
@M00200:205:000000000-AKKM3:1:1101:11785:7441 1:N:0:1
ATTGGGCGTAAAGGGCAGGTAGCTGGTTGTGTTAGTCCGGTGTTAAATCTCATTGCTCAACGGTGAGGCTGCATTGGAAACGGCACAGCTAGAGCGGGTCAGAGGTGCGCGGAACGTGCGGTGTAGCGGTGAAATGCTCTGATATCGCACGGAACACCAAAAGCGAAGGCAGCGCACTAGGGCTTTGCTGACAGTCAACTGCGAAAGCGTGGGCATGAAAAAGGATTAGATACCCGCGTA
+
GGGGGGGGGGGGGGGGGGGGGGGGGGGGGGGGGGGGGGGGGGGGGGGGGGGGGGGGGGGGGGGGGGGGGGGGGGGGGGGGGGGGGGGGGGGGGGGGGGGGGGGDGGGGGGGGGGGGGGGGGGGGGGGGGGGGGGGGGGGGGGGGGGGGDGDGCFGGGGGGGCFGGGDGGGGGGGGGGGGGFGGGGGGGGGGGFFGFDGGGFFGGGGGGGGGGGFFGF+<FGFDGFGGFFFFGGGGDEFFG
@M00200:205:000000000-AKKM3:1:1101:22069:7443 1:N:0:1
ACTGGGTATAAAGCGAGCGCAGGTGGTTTATTAAGTCTGGTGTAAAAGGCAGTGGCTCAACCATTGTATGCATTGGAAACTGGTAGACTTGAGTGCAGGAGAGGAGAGTGGAATTCCATGTGTAGCGGTGAAATGCGTAGATATATGGAGGAACACCGGTGGCGAAAGCGGCTCTCTGGCCTGTAACTGACACTGAGGCTCGAAAGCGTGGGGAGCAAACAGGATTAGATACCCTAGTA
+
GGGGGGGGGGGGGGGGGGGGGGGGGGGGGGGGGGGGGGGGGGGFGGGGGGGGGGGGGGGGGGGGGGGGGGGGGGGGGGGGGGGGGGGGGGGGGGGGGGGGGGGGGGGGGGGGGGGGGGGGGGGGGGGGGGGGGGGGGGGEFGGGGGGGGGCFGGGGGGGGGGGGGGGGGGCGGGGGGGGGGCFGGGGGGGGGGGGGGGGGGGGGGDFGGGGGGGDG>6CFFFG<@GGFFFFGCFFFFFF
@M00200:205:000000000-AKKM3:1:1101:21241:7455 1:N:0:1
ACTGGGTGTAAAGGGAGCGTAGGCGGACATTTAAGTCAGGGGTGAAATCCCGGGGCTCAACCTCGGAATTGCCTTTGATACTGGGTGTCTTGAGTATGAGAGAGGTGTGTGGAACTCCGAGTGTAGAGGTGAAATTCGTAGATATTCGGAAGAACACCAGTGGCGAAGGCGACACACTGGCTCATTACTGACGCTGAGGCTCGAAAGCGTGGGGAGCACACAGGATTAGATACCCCAGTA
+
GGGGGGGGGGGGGGGGGGGGGGGGGGGGGGGGGGGGGGGGGGGGGEGGGGGCFGGGGGGGGGGGGGGGGGFGGGGGGDGGGGGGFGGGGGGGGGGGGGGDF@FCEFGGGGGCFGGGGGGGGGGGGFFGCFFD<FGGGGGFFEGFGGGFCGG:F@FGGGGGGGGGEEEGGGDGEEGGGGGCFGGGFGGGGGGGGGGGCCFFGG586*);8CEFC>5<BG68DCFC<DG244<FGGGF)<@C
@M00200:205:000000000-AKKM3:1:1101:5511:7457 1:N:0:1
ATTGGGTTTAAAGCGCGTGTAGGCGGCCAGGTAGGTCGGTTGTGAAAACTGGAGGCTCAACCTCCAGACGTCGACCGAAACCATCTGGCTAGAGTCCGGAAGAGGAGAGTGGAATTCCTGGTGTAGCGGTGAAATGCGCAGATATCAGGAAGAACACCGATGGCGAAGGCAGCTCTCTGGGACGGTACTGACGCTGAGACGCGAAAGCGTGGGGAGCAAACAGGATTAGATACCCGCGTA
+
GGGGGGGGGGGGGGGGGGGGGFGGGGGGGGGGGGGGGGGGGGGGGGGGGGGGGGGGGGGGGGGGGGGGGGGGGGGGGGGGGGFFGGCFGGGGGGGGGGGGGGGGGGGGGGGCF9<BEGGGG=FGGCFGGGGGFFFCGEGGGGGGGGEACFCCFFFFGGGG>C*>CGGGEFBEGCGGD+2<EGGGDGGGDGGGGGGGG5CFCDGDGDGGC:??C8BGFF6AF<@FBGF4?=A>FGGG).5C
@M00200:205:000000000-AKKM3:1:1101:11470:7465 1:N:0:1
ACTGGGCATAAAGGGCTCGTAGGCGGTTTGTCGCGTCGGGAGTGAAAACCAGGTGCTTAACACCTGGCTTGCTTCCGATACGGGCAGACTAGAGGTATTCAGGGGAGAACGGAATTCCTGGTGTAGCGGTGAAATGCGCAGATATCCGAAAGAACACCGGTGGCGAAGGCGGCCTGCTGGGCAATTGCTGACACTGAGGCGCGACAGCGTGGGGAGCAAACAGGATTAGATACCCTTGTA
+
GGGGGGGGGGGGGGGGGGGGGGGGGGGGGEGGGGGGGGGGGGGGGGGGGGGGGGGGGGGGGGGGGGGGGGDGGGGGGGGGGGGGGGGGGGGGGGGGGGGGGGGGGGGEGGGGGGGGGGGGGGGGGGGGDEEFGFGFGGGGGEGGGGGDECC@FCGGGGGGGGGGGGCFGGGGGGGGGGGFEGGCCCCFFG9@FGGGC?8CEGG5E:DG5/*:EGFGFGGGG**>0<>26?4D7CFGFFFC
@M00200:205:000000000-AKKM3:1:1101:16625:7480 1:N:0:1
ACTGGGCATAAAGGGAGCGTAGGCGGATAGTTTAGTCAGAGGTGAAAGCCCAGGGCTCAACCTTGGAATTGCCTTTGATACTGGCTATCTTGAGTATGGAAGAGGTATGTGGAACTCCGAGTGTAGAGGTGAAATTCGTAGATATTCGGAAGAACACCAGTGGCGAAGGCGACATACTGGTCCATTACTGACGCTGAGGCTCGAAAGCGTGGGGAGCAAACAGGATTAGATACCCTAGTA
+
GGGGGGGGGGGGGGGGGGGGGGGGGGGGGGGGGGGGGGGGGGGGGGGGGGGGGGGGGGGGGGGGGGGGGGGGGGGGGGGGGGGGGGGGGGGGGGGGGGGGGGGGGGGGGGGGGGGGGGGGGGGGGGGGGGGGGGGGGGGGGGGGGGGGGGGGGGGGGGGGGGGGGGGGGGGGGGGGGGGGGGGGGGGGGGGGGGDEEGGGGGGGGGGGGGGGGGBDEGGGGGGGFGGFFFECCFGGFFFG
@M00200:205:000000000-AKKM3:1:1101:10433:7480 1:N:0:1
ATTGGGCTTAAAGGGTGCGCAGGCGGTTCGTTAAGTCGGGTGTGAAAGCCCCTGGCTCAACTAGGGAATGGCACTCTATACTGGCGGGCTCGAGTGAGATAGGGGTGTCCGGAACTGCCGGTGGAGCGGTGAAATGTGTTGATATCGGCAGGAACGCCGGTGGCGAAGGCGGCACACTGGGTCTTAACTGACGCTGAGGCACGAAAGCCAGGGGAGCAAACGGGATTAGATACCCCCGTA
+
GGGGGG9FGGGGGGG<CGG7FGGGGG:F;C8CCFFG<C7CFGGGGGG9FFG@FFGGGFFGG,69E?EGFGGGGGGGCF<FGGF,E+4>FGFGCF<F,C,8EF<@EC@F8?FEEGGG?,DCFGG7EF?ECGGFCFG=FCF7FFGCFGG:CC@C<FF<FGGGGCGGGCE*CEFG**:8CCFG*;CCCEF<FFFGGGGEG5FE*>EGGEGG82A8;55955C6C<=D,>C7FFACGGG*);55
@M00200:205:000000000-AKKM3:1:1101:26624:7486 1:N:0:1
ACTGGGTGTAAAGCGTGTGTAGGCGGACCGTTAAGTGCCCGCGTGAAATCCCCCGGCTCAACCGGGGAACGGCCGGGCATACTGGCGGTCTTGAGCGATCCAGGGGTCATCGGAACAAACGGTGGAGCGGTGAAATGCGTAGATATCGTTTGGAACGCCGACGGTGAAAACAGATGACTGGGGATCCGCTGACGCTGAGACACGAAAGCCAGGGGAGCAAACGGGATTAGATACCCTAGTA
+
GGGGGGGGGGGGGGGGGGGGGGGGGGGGGGGGGGGGGGGGGGGGGGGGGGGGGGGGGGG@FFGGGGGGGGGGGGGGGGGGGGGGGGGGGGGGGGGGGGGGGGGGDGGGGGGGGGGGGEFGGDCFGGGGGGGGGGGGGGGGGGGGGGGGGGGGGGGGGGGGG>FGGGGGGGGFFGGGGG7EFGGGDFCEGDGGGGGGGEFGFFGGGGGGD=CFEGEGFGGGGGCD<DD?FFDCF?89?@)02
@M00200:205:000000000-AKKM3:1:1101:13810:7489 1:N:0:1
ACTGGGTTTAAAGGGCGCGTAGGCGGGATGGCAAGTCAGTCGTGAAATCTCTCGGCTCAACCGAGAAACGTCGGCTGATACTGCCGTTCTTGAGGGATGCAGAGGAGACTGGAATTCCCGGTGTAGCGGTGAAATGTGTAGAGATCGGGAGGAACACCGGTGGCGAAGGCGGGTCTCTGGGCATTTCCTGACGCTGAGGCGCGAAAGCGTGGGGAGCAAACGGGATTAGATACCCGTGTAAGA
+
GGGGGGGGGGGGGGGGGGGGGGGGGGGGGGGGGGGGGGGGGGGGGGGGGGGGGGGGGGGGGGGGGGGGGGGGGGGGGFGGGGGGGGGGGGGGGGGGGGGGGGGFFF>FGGGGGGGGGGGGGGGGGAFGDFFFGFGGGGGCFGGGGGGEEGCFGGGGGGGGGGGGGGGGGGGGEGGGGGGGGGGGGGGGGGGGGGGGGGFGGGGGGGDGG=EEGGFGFGGGGDCC<G43FF<CFE6DF>FGGFF
@M00200:205:000000000-AKKM3:1:1101:26229:7500 1:N:0:1
ACTGGGTGTAAAGCGGGTGTAGGCGGTTCCTTAAGTCAGGTGTGAAATCCTACGGCTCAACCGTGGAACTGCATCTGATACTGGGGAACTTGAGGACGGTAGAGGTCGGTGGAATACCGGGTGTACCGGTGAAATGGGCAGATATCCGGTGGAACACCAGTGGCGAAGGCGGCCGACTGGGCCGCTCCTGACGCTGAGACCCGAAAGCCAGGGTAGCGAACCGGATTAGATACCCGGGTAAG
+
FCEAEGEFFCG<@FEGCB@FA<@EEDFGCFEGFEGGFFGGEFFDFF,E@FG<EFEGGEEFGGGGGGGCE<CFG,FCEE6CE?FFG>7FGC<?CF8CFFFFFEAFGCGFGGGGGFFCEEG7FB@F:DF7CCFGC<DF,BC8@7F,7FACEGDDEFGGFC<FGGFEGD7BCGEE5EC**14CCG88*31:6CCGEG*A:C99*97**:CCG*:FDGFGFGEE/95>6**46=)::,+/77;**4
@M00200:205:000000000-AKKM3:1:1101:15559:7509 1:N:0:1
ATTGGGTTTAAAGGGCGCGTAGGCGGCCTTGTAAGTTGGGGGTGAAAGCCCGTGGCTCAACCACGGAATTGCCTTCGATACTGCTTGGCTTGAGACCGGAAGAGGTGAGTGGAACTGCGAGTGTAGAGGTGAAATTCGTAGATATTCGCAAGAACACCAGTGGCGAAGGCGGCTCACTGGTCCGGATCTGACGCTGAGGCGCGAAAGCGTGGGGAGCAAACAGGATTAGATACCCCAGTA
+
FGGGGFGGGGGGGGGGGGGGGGGGGGGGGFGGGFGGGGGGGGGGFGFGGGGGGGEFFGEFGGGGGGE=FF@FGFGGFGGGGGGGGGGGGGGGCCFGGGGCECD>BFGGGGGGGGGFFGGCEFGGGGGGGGCFFFCFGFGGGGGGGGGGGCEG@CGGGGGGGGGGDGGGDGGGGDEBFGGFGCCCBEGD:FGGGGGGG8F=CDCEE8<FDEG5CGBGFFG+>DCG3C>?4@>FGGCC>56+
@M00200:205:000000000-AKKM3:1:1101:26399:7538 1:N:0:1
ACTGGGTGTAAAGGGCTCGTAGGCGGTTTGTCGCGTCGGGAGTGAAAACACACAGCTTAACTGTGTGCTTGCTTCCGATACGGGCAGACTAGAGGTATGCAGGGGAGAACGGAATTCCTGGTGTAGCGGTGAAATGCGCAGATATCAGGAGGAACACCGGTGGCGAAGGCGGTTCTCTGGGCATTACCTGACGCTGAGGAGCGAAAGTGTGGGGAGCGACCAGGATTAGATACCCCTGTA
+
DGGGGGGGGGGGGGGGGGGGGGGGGGGGGEGGGGGGGGGDGGGGGGGGGGGGGGGGGGGGGGGGGGGGGGFGGGGGGGGGGGGGGEGFGGGFGFGGGGGG9FGGGGGGFGGG:BFGGGGGGGGGGCFGEGEGGGGGGGGGCFGGGGGGGGGDGGFGGGGGGGGGG>*<FC7CEGCFGFFCCFGGFFG7:CCF=EGGE>=+5CEGCE)093AEDGECDG5*9CF3?CGFFFAFGFFGF:FF
@M00200:205:000000000-AKKM3:1:1101:27842:7551 1:N:0:1
ACTGGGTGTAAAGTGCGCGTAGGCGGCGCGGGAAGGCGGCGGTGAAAGTCCGGGGCTCAACCCCGGATCGGCCGTGGCGACTCCCGCGCTGGAGCACAGTAGAGGCGGGTGGAATTCCGGGTGTAGCGGTGGAATGCGTAGAGATCCGGAAGAACACCGGTGGCGAAGGCGGCCCGCCGGGCTGTGGCTGACGCTGAGGCGGCACAGCGTGGGGGGCAAAAAGGATTAGATACCCGTGGAAGA
+
GGGGGGGGGGGGGGGGGGGGGGGGGGGGGGGGGGGGGGGGGGGGGGGGGGGGGGGGGGGGGGGGGGGGGGGGGGGGGGGGGGGGGGGGGFGGGGGGGGGGGGGGGGGGDCEDF6FGF??GGCEC?C7?E8?E@FFGG8;8?CFF7CECECEC:CCFGGGGCEGCE8>CG>EG*:EGE*:EEDEGC8E=5C5?**1**18:C)****01::EEGC)9)*C6*9A5(C7)/*-*3<C<55)*281
@M00200:205:000000000-AKKM3:1:1101:23020:7553 1:N:0:1
ATTGGGTGTAAAGGGCGCGTAGGCGGTCCCGTAAGTTCCGCGTGAAATCCCCCGGCTCAACCGGGGAATGGCGCGGAAGACTGCGGGGCTTGAGTTCGGGAGAGGGAAGCGGAATTCCGGGTGTAGCGGTGAAATGCGTAGATATCTGGAGGAATACCGGTGGCGAAGGCGGCATCCTGGACCGACATTGACGCTGAGGAGCGAAAGCCAGGGGAGCAAACGGGATTAGATACCCGTGTA
+
GGGGGGGGGGGGGGGGGGGGGGGGGGGGGGGGGGGGGGGGGGGDGGGGGGGGGGGGGGGEGGGGGGGGGGGGGGGGGGGGGGGGGGGGGGGGFGGGGGGGDGGCCEGGGGGGGGGGGGFGEGGGGFGCCGGGGGFCFGGGGGGDGGGGFGGDFGGGGGDCGGCGGGGCEGGGGGEGGGGGGGGGGGGEGFFGDGGDEFF6=CEEGGGGFGGGG5)/>CFCGGG3<GGFFFFGGGG)0)8C
@M00200:205:000000000-AKKM3:1:1101:27112:7562 1:N:0:1
ACTGGGCATAAAGGGCGCGTAGGCGGTGTGCTAAGTCGGTGGTGAAATACTCCAGCTCAACTGGAGAATTGCCGCTGAAACTGGCATGCTGGAGGGAGGTAGAGGTGCATGGAACTTCCGGTGGAGCGGTGAAATGCGTTGATATCGGAAGGAACGCCTGTGGCGAAAGCGATGCACTGGACCTCATCTGACGCTGAGGCGCGAAAGCGTGGGGAGCGAACCGGATTAGATACCCCTGTA
+
GGGGGGGGGGGGGGGGGGGGGGGGGGGGGGGGGGGGGGGGGGGGGGGGGGGGGGGGGGGGGGGGGGGGGGGGGGGGGGGGGGGGGGGGGFGGGGGGGGGGGGGGGGGGGGGGGGGGGGGGGGGGGGGGGGGGGGGGGGDEFGGGFGGGGGGGGGGGGGGGGGGGDEGGGGGGGGGGGGGGGGGGGGGGGGGC8EDGEGGGGGGEGGG4CCCGEE>DEGGGDDGG1CD<@FAFFF855:@C
@M00200:205:000000000-AKKM3:1:1101:17560:7568 1:N:0:1
ACTGGGCATAAAGGGCTCGTAGGTGGCCAACTAAGTCAGACGTGAAATCCCTCGGCTTAACCGGGGAACTGCGTCTGATACTGGTTGGCTTGAGTTTGGGAGAGGGATGCGGAATTCCAGGTGTAGCGGTGAAATGCGTAGATATCTGGAGGAACACCGGTGGCGAAGGCGGCATCCTGGACCAACACTGACGCTGAGGAGCGAAAGCCAGGGGAGCAAACGGGATTAGATACCCCAGTA
+
GGGGGGGGGGGGGGGGGGGGGGGGGGGGGGGGGGGGGGGGGGGGGGGGGGGGGGGGGGGGGGGGGGGGGGGGGGCGGGGGGGGGGGGGGGGG8EFGGGGGFEGGGGGGGGGGGGGGGGGGGGGGGGGGGGGGGGGGGDGGGGGGGGGGGGF@GGGGGGGGGGGGGGGGGGGGGGGGCGGGGGGGGGGGGGGGGGGGGGGGGGGGGC<FGGGGGG>GDGFGCDEG?GGFF?<DGFCF@E@F
@M00200:205:000000000-AKKM3:1:1101:14154:7580 1:N:0:1
ACTGGGTATAAAGGGTGCGTAGGTGGTCGGGTAAGTCCGATGTGAAATCTCCGAGCTCAACTCGGAAATGGCATTGGATACTATTCGGCTCGAGGGTCGGAGGGGAGACTGGAATTCTCGGTGTAGCAGTGAAATGCGTAGATATCGAGAGGAACACCAGTGGCGAAGGCGAGTCTCTGGACGACTCCTGACACTGAGGCACGAAAGCTAGGGGAGCAAACAGGATTAGATACCCTTGTA
+
GFG@FGFGGGGGGGGGGECFEEDFGCEF@CEFEEGG9ECFEEGGFDFFE@FAFGGG7FFEGDGGGCG@@EEGFCFF8CFCFG<F9FGGGFGG7CFG@FGGGGE7CBEGGGGGFFFGGAEGGGGEG,DFCFFDFGGGGGGGG=FADEE7F77:FEGGGGGGGGCEEG7>BCF7*=<9CFFCF8=8EE>EF<FGEFGGC8E5*75:EG3DF7<7CD37<AFFGF**47D<FFACFCGF?:FF
@M00200:205:000000000-AKKM3:1:1101:11593:7590 1:N:0:1
ATTGGGTATAAAGGGCGCGTAGGCGGTGTGTCAAGTCAGGCGTGAAAGCCCCGGGCTCAACCTGGGAACCGCGCTTGAGACTGGCACGCTCGAGTTCGGGAGAGGATGGTGGAATTCCCAGTGTAGAGGTGAAATTCGTAGATATTGGGAAGAACACCGATGGCGAAGGCAGCCATCTGGACCGACACTGACGCTGAGGCGCGAAAGCGTGGGGAGCAAACAGGATTAGATACCCGGGTA
+
FGGGGGGGGGFGGGGGGGGGGGGGGGGGGGGGFGGGGGGGGGGGGGGGGGGGGGGGGGGGGGGGGGGGGGGGGGGGGGGEGGGGGGGGGGGGEGGGGGGGGGGDGGGGGGGGGCFGGGGFGGGGGGGGGGGG@FGGGGGGGGGEBFG9<FGGGGGGGGGDGEEFCFGCGGGGGGGGGGGGGGGGGGGGGGFGGGGGCGFG555*8:)>EECEDGFGFF?FG*;4(97)7=A7EGC<>D>:
@M00200:205:000000000-AKKM3:1:1101:16159:7594 1:N:0:1
ATTGGGTATAAAGCGTGCGTAGGTGGCGTGTTAAGTGTGATGTTAAATCGTGTGGCTCAACCATATCGATGCATCGCATACTGGCATGCTAGAGGACAGCAGAGGCAAGTGGAATTACGAGTGTAGCAGTGAAATGCGTAGAGATTCGTAGGAACACCAATGGCGAAGGCAGCTTGCTGGGCTACTCCTGACACTGAGGTACGAAAGCGTGGGGAGCGAACAGGATTAGATACCCTAGTA
+
GGGGGGGGGGGGGGGGGGGGGGGGGGGGGGGGGGGGGGGGGGGGGGGGGGGGGGGGGGGGGGGGCFGGFGGGGGGGGGGGGGGGGGGGGGGGGGGGGGGGGGGGGGEGGGGGGGGGGGGGGGFGGGGGGGGFGGGGGGGGGGGGGGGGGDFDGGGGGGGGGGGGGEGGDGFGGGGGGGFGGGGGGGGGGGGGGGGGGFGGGGGGGGGGGGEGG5ADDGGDGGFF@CCEFFEGGGGG4.;E
@M00200:205:000000000-AKKM3:1:1101:14970:7596 1:N:0:1
ACTGGGTATAAAGGGCGCGTAGGCGGTTCGATAAGTCGGGGGTGAAATGCTGCGGCTCAACCGGAGCATGGCCTTCGAGACTGTCGGGCTGGAGCACGGTAGAGGCTGGCGGAATTCCTGGTGTAGCGGTGGAATGCGTAGAGATCAGGAAGAACACCGGTGGCGAAGGCGACCAGCTGGGCCGTTGCTGACGCTGAGGCGCGACAGCGTGGGGAGCAAACAGGATTAGATACCCCGGTA
+
GGGGGGGGGGGGGGGGGGGGGGGGGGGGGGGGGGGGGGGGGGGGGGGGGGGGGGGGGGGDGGGGGGGGGGGGGGGGGGGGGGGGGGGGGGGGGGGGGGGGGGGGGGGGGGGDFGGGGGGGGGGGGGGGGGGGFFFFGGGGFGGGGGGGFGGGGGGGGGGCGGDGGGCGGGGGGGGGGGGGGGGGGGGGGGGGGGGGGGGGCDE5CCDGEEECEC3DEGFGGG6C:CD?F64FFFFFE)>E
@M00200:205:000000000-AKKM3:1:1101:13460:7596 1:N:0:1
ACTGGGCGTAAAGGGCGCGTAGGCGGCTTGACAAGCGTGCGGTGAAAGCTCGGGGCTCAACCCCGAGTCGGCCGTGCGAACTGTCGAGCTCGAGCACAGTAGAGGCAGATGGAATTCCGGGTGTAGCGGTGGAATGCGTAGAGATCCGGAAGAACACCGGTGGCGAAGGCGGTCTGCTGGGCTGTGGCTGACGCTGAGGCGCGACAGCGTGGGGAGCAAACAGGATTAGATACCCGCGTA
+
GGGGGGGGFGGGFGGGGGGGGGGGGGGGGGGGGGGGGGEGGGGEGGGGGGGGGCEFGGGGGGGGGGGGGGGGGGGGGEGGGGGGGGF@F@FGGGG:FFGFDED,DFFFGGGFC,>FGGGGGGGGFCFGGEGEFGGGGGGGGGGFFGGG@GGGGGGGGGGGGCFGGECGGGGGGGGGGGGGGGGGGGGGGCGGDEGGGG=FEDECECDGGC588EEDFGGGG4*70CF266<CF6EGF>5=
@M00200:205:000000000-AKKM3:1:1101:14815:7604 1:N:0:1
ATTGGGTTTAAAGGGCGCGTAGGCGGCTTCGCAAGTGATGGGTGAAATCCCTCGGCTTAACCGAGGAACTGCCCTTCAAACTGCGTTGCTGGAGTCCGGGAGAGGTGAGTGGAATTCCCAGTGTAGCGGTGAAATGCGTAGATATTGGGAGGAACACCAGTGGCGAAGGCGGCTCACTGGACCGGAACTGACGCTGAGGCGCGAAAGCGTGGGGAGCAAACGGGATTAGATACCCGCGTA
+
GGGGGGGGGGGGGGGGGGGGGGGGGGGGGGGGGGGGGGGGGGGGGGGGGGGGGGGGGGGGGGGGGGGGGGGGGGGGGGGGFGGGGGGGGGGGGGGGGGGGGGGGEGGGGGGGGGGGGGGGGGGGGGGGGGGGGGGGGGGGGGGGGGGFGGGDEGGGGGGGGGGGGGGGGGGGGGGGGGGGGGGGG5BEGGGGGGGGEGGGEDCGEGGGGGGDGGFGFGGC<DEGFCC?4?<FGGG<>FFG
@M00200:205:000000000-AKKM3:1:1101:6515:7606 1:N:0:1
ATTGGGCATAAAGGGCGCGTAGGCGGCCTTCTAAGTCGAACGTGAAATCCCCGGGCTCAACCCGGGAACTGCGTCCGAGACTGGAAGGCTCGAATCCGGGAGAGGGATGTGGAATTCCAGGTGTAGCGGTGAAATGCGTAGATATCTGGAGGAACATCGGTGGCGAAGGCGGCATCCTGGACCGGTATTGACGCTGAGGCGCGAAAGCCAGGGGCGCAAACGGGATTAGATACCCTGGTA
+
GGGGGGGGGGGGGGGGGGGGGGGGGGGGGGGGGGGGGGGGGGGGFGGGGGGGGGGGGGGGGGGGGGGGGGGGGGGGGGGGGGGGGGGGGGGGGGGGGGGGEGGGGGGGGGGGAFGGGGGGGGGGGGGGGGGGFGGGGGGDGGGGGGGGGGGGGGGGGGGGGGGGGGGGGGGGGGGGGGGFFGGGGGGGFFDGDGGGGGGFGGGDEGGGFFGGDE)7>GE5CD*96D<2@FF>FFC6@FFF
@M00200:205:000000000-AKKM3:1:1101:8451:7615 1:N:0:1
ACTGGGTTTAAAGGGCGTGTAGGCGGTCTGCTAAGTCATGTGTGAAATCCCTCGGCTTAACCGAGGAACGACGCATGAAACTGGCAAGCTAGAGTACCAAAGAGGGGGGTGGAATTCCCGGTGTAGCGGTGAAATGCGTAGATATCGGGAGGAACACCGGTGGCGAAGGCGGCCCCCTGGTTGGATACTGACGCTGAGACGCGAAAGCGTGGGGAGCAAACAGGATTAGATACCCGAGTA
+
GGGGGGGGGGGGGGGGGGGGGGGGGGGGGGGGGGGGGGGGGGGGGGGGGGGGGGGGGGGGGGGGGGGGGGGGGGGGGGGGGGGGGGGGGGGGGGGGGGGGGGGGGGGGGCGGGGGGGGGGGGGGGGGGGGGGGGGGGGGGGGGGGGGGGGGGGGGGGGGDGGCCEGGGGGGGCGGGGGGGGGEGGGGFGGGGGEDGGGGFEGGGGGGGGGGGGDBGEDGG:FEGFG>2@?27<@CDBEF=
@M00200:205:000000000-AKKM3:1:1101:13791:7623 1:N:0:1
ATTGGGCATAAAGAGCGTGTAGGCGGCCAGACAGGTCCGTTGTGAAAACTAGAGGCTCAACCTCTAGACGTCGATGGAAACCGTCTGGCTAGAGTCCGGAAGAGGAGAATGGAATTCCTGGTGTAGCGGTGAAATGCGCAGATATCAGGAAGAACACCCGTGGCTAAGGCGGTTCTCTAGTACGGTACTGACGCTGAGACGCGAACGCGTGGGGAGCGAACAGGATTAGATACCCCAGTA
+
GGGGGGGGGGGGGGGGGGGGGGGGGGGGGGGGGGGGGGGGGGGGGGGGGGGGGGFGGGGGGGGGGFFGGGGGGGGGGGGGGGGGGGGGGGGGGGGGGGGGGGGGGFGGGGGGGGFGGGGGGGGGGGGGGGGGGGGGGGGGGGGGGGGFEFFDFGGGGEGCFGGGGGFGFGCEEEGGGGGGFGGGGGGGGGGGGGGEEFGGDG55C*)>ECCEGGDD>=88CGGG?GGFFFACFFCFF@FF
@M00200:205:000000000-AKKM3:1:1101:20920:7633 1:N:0:1
ATTGGGCTTAAAGGGCGCGTAGGCGGGATGGCAAGTCGGTCGTGAAATCCTTCGGCTCAACCGAAGAACGTCGGCCGATACTGCCATTCTTGAGGGATGCAGAGGAGACTGGAATTCCCGGTGTAGCGGTGAAATGTGTAGAGATCGGGAGGAACACCGGTGGCGAAGGCGGGTCTCTGGGCATCTCCTGACGCTGAGGCGCGAAAGCGTGGGGAGCAAACAGGATTAGATACCCCTGTAATAT
+
GGGGGGGGGGGGGGGGGGGGGGGGGGGFFGDGGGGGGGGGGGGGGGGCFGGFGGGGGGGGGGGGFGGGGGGGGGGGGGGGGGGGGGGFGGGGG@FGGGGFGGGGFGGGGGGFGGGGGFDCEFGFGGGGGGGGGGGGGGGGGGFGFGCG@CEGG7F8FGGDFEGGG:EGGGGED8C8EEFCFGGFFFGG?FFGGGGGGGGGGG55EEGGDG>EC*<DEGGGGGC9(974F?:7EGGG:>F77)46
@M00200:205:000000000-AKKM3:1:1101:18811:7640 1:N:0:1
ACTGGGTGTAAAGGGCGCGTAGGCGGCGCGAGGAGTCGGGGGTGAAAGTCCGGGGCTCAACCCCGGGTCGGCCGTGCCGACTGTTGGACTAGAGTGCTGTAGGGGCAGGCGGAATTCCGGGTGTAGCGGTGGAATGCGTAGAGATCCGGAGGAAGACCGGTGGCGAAGGCGGCCTGCTGGGCAGATACTGACACTGAGGCGCGACAGCGTGGGGAGCAAACAGGATTAGATACCCTTGTA
+
GGGGGGGGGGGGGGGGGGGGGGGGGGGGGGGGGC7FGGGGGGGGGGFGGGGGGGGGGGGGGGGGGGGGGGGGGGGGGGGEGGGGGFGGGGGGGGGGGGGGGGGDDFCGGGGGCFGGGGGGGGGGGGGGGGGGGGGFGGGDD5CGGGGGGGGGGGC8FGGDG>EGGGGGGGGGGGGGGCFGGGGGGGGGGGGGGGGGGGGGGG=CGGGGEECG>EBGEGFGGGGG6FFBFFA*<EFGF?F7
@M00200:205:000000000-AKKM3:1:1101:18077:7641 1:N:0:1
ATTGGGTGTAAAGGGCTCGTAGGCGGCCAACTAAGTCGGACGTGAAATCCCCAGGCTCAACCTGGGAACTGCGTCCGATACTGGATGGCTTGAATTCGGGAGAGGGATGCAGAATTCCAGGTGTAGCGGTGAAATGCGTAGATATCTGGAGGAATACCGGTGGCGAAGGCGGCATCCTGGACCGACATTGACGCTGATGAGCGAAAGCCAGGGGAGCAAACGGGATTAGATACCCGCGTAAGA
+
GFGGGGGEGGGGGGGGGGGGGGGGGGGGEGGGGC8F9:F7FGGGGGGGGGGGGGDFGGGGGGGFGFGGGGGGGGDG@>CGGGGGGFDFGGGGFGADFGGDGGGGGCGGGGGGFFGGGGFGGGGGGGGGGGGFFGGGGGGGDD9@FGFGDGCEGGGGGGGDGGGGGDGG7F@EG*=CEF:CCGGECC>CDGGGGGDEGG7CFGCG5C>FFFG*5C>DBGGGDD=723D?F?2:C?FG@EEDG:D
@M00200:205:000000000-AKKM3:1:1101:6620:7668 1:N:0:1
ATTGGGCATAAAGGGCGTGCAGGCGGTCTGTTAAGTCTAGGGTGAAAGCTCCCGGCTCAACTGGGAGAGGTCCTTGGATACTGGCGGACTTGAGGGAGACAGAGGAGAGTGGAATTCCCGGTGTAGTGGTGATATGCGTAGATATCGGGAGGAACACCAGTGGCGAAGGCGGCTCTCTGGGTCTTACCTGACGCTGAGACGCGAAAGCGTGGGGAGCGAACCGGATTAGATACCCTAGTA
+
GGGGGGGGGCFGGGGGGGGGGGGGGGGGGGGGGGGGGGGGGGGGGGGGGGGGGGGGGGGGGGGGGGGGGEGFGGGGGGFGGGGGGGGGGEGGCGGGGGGGGGDGGGGGGGGGGGGGGGGGGGGGGGGGGGGGFGGFGFGGGCFFGFEGDEGGGGGGGGFGFGGGGFGGDGCEDGGGGGFGGGGGGGGGGG68CEGGGGFGGGGGEGGGC28?GGFDFGGDD3*>>GG???<CFFGG?>@F
@M00200:205:000000000-AKKM3:1:1101:4804:7669 1:N:0:1
ACTGGGTGTAAAGGGAGCGTAGGCGGATAGTTTAGTCAGAGGTGAAAGCCCAGGGCTCAACCTTGGAATTGCCTTTGATACTGGCTATCTTGAGTATGGAAGAGGTATGTGGAACTCCGAGTGTAGAGGTGAAATTCGTAGATATTCGGAAGAACACCAGTGGCGAAGGCGACATACTGGTCCATTACTGACGCTGAGGCTCGAAAGCGTGGGGAGCAAACAGGATTAGATACCCCGGTA
+
GGGGGGGGGGGGGGGGGGGGGGGGGGGGGGGGGGGGGGGGGGGGGGGGGGGGGGGGGGGGGGGGGGGGGGGGGGGGGGGGGGGGGGGGGGGGGGEGGGGGGGGGGGGGGGGGGGGGGGGGGGGGGGGGGGGGGGGGGGGGGGGGGGGGGGDEGGGGGGGGGGGGGGGGGGGGGGGGGGGGGGGGGGGGGGGGGGGGGG5FG>CCG=DDGGGC@EE)):*+7DF4=FG<FF?DFFGCEBFG
@M00200:205:000000000-AKKM3:1:1101:10608:7676 1:N:0:1
ATTGGGTTTAAAGGGCGCGTAGGCGGTTTCTCAAGCGCGTGGTGAAAGCCCGGGGCTCAACCCCGGGTCGGCCGTGCGAACTGGGAGACTCGAGCACTGTAGAGGCGGGTGGAATTCCGGGTGTAGCGGTGGAATGCGTAGAGATCCGGAAGAACACCGGTGGCTGAGGCGGCCCGCTGGGCAGTTGCTGACGCTGAGGCGCGACAGCGTGGGGAGCCAACCGGGTTAGATACCCGTGTA
+
FGGGGGGGGGGGGGGGGGGGGGGGGGGGGGGGGGGGGGGGGGGGGGGGGGGGGGGGGGGGGGGGGGDGGGGGGGGGGDGGGGGGGGGGGGGGGEGGGGGGGGGDFGGG:5>F8F<F<FFGDC<FF9<=F1*1*7?,7**41=FC::CCC<FEFFFC0CE*118>**1:FC*C8ED>E8*:C5*2:C99:*+28/**2/;755:8:C1////:CE575*<E7*2)(19(0*67@FG)7)72
@M00200:205:000000000-AKKM3:1:1101:20335:7679 1:N:0:1
ACTGGGTTTAAAGGGAGCGTAGGCGGATAGTTTAGTCAGAGGTGAAAGCCCAGGGCTCAACCTTGGAATTGCCTTTGATACTGGCTATCTTGAGTATGGAAGAGGTATGTGGAACTCCGAGTGTAGAGGTGAAATTCGTAGATATTCGGAAGAACACCAGTGGCGAAGGCGACATACTGGTCCATTACTGACGCTGAGGCTCGAAAGCGTGGGGAGCAAACAGGATTAGATACCCGGGTA
+
GGGGGGGGGGGGGGGGGGGGGGGGGGGGDGGGGGGGGGGGGGGGGGGGGGGGGGGGGGGGGGGGGGGGGGGGGGGGGGGGGGGGGGGGGGGGGGGGGGGGGGGGGGGGGGGGGGGGGGGEGGGGGGGGGGGGGGGGGGGGFGGGGGGGGGGDGGGGGGGGGGGGGEGGGGGGGGGGGGGGGGGGGGGGGGGGGGGDGGGGGC5CCGGGGGGGGGF5:=EGGGGGD<C<FFEFC:B5D>>5
@M00200:205:000000000-AKKM3:1:1101:3084:7684 1:N:0:1
ATTGGGTATAAAGGGCGCGTAGGCGGCGGTGCACGCGTGGGGTGAAAGTCCGGGGCTCAACCCCGGATCGGCCTTGCGGACGGCACTGCTCGAGCATGGTAGAGGCAGGTGGCATTCCGGGTGTAGCGGTGGAATGCGTAGAGATCCGGAAGAACACCGGTGGCGAAGGCGGCCCGCTGGGCTGTGGCTGACGCTGAGGCGCGACAGCGTGGGGAGCAAACAGGATTAGATACCCCAGTAAGA
+
GGGGGG;DGGGGGGGGGGGGGGGGGGGEGGGCGGGDFFGGGGGGGGGGFGGDEGGFGGGGG8FCGGGGGFGGGGGCFGEGGGCC:C8<FC=EGGGDGGGGGGGGGGCE@:C@,>FFGGGGGGGGGGGGGGDE@FGDFDGCGG9FGEFECEGGGDG8@EEEEGGGGGGC*:?CDEGGGEED8F*880*AF5FGGEGGG88ECGCEGGDCEGCEGGDCBF8@FGFF:GF774>CF?F*..?FG<9
@M00200:205:000000000-AKKM3:1:1101:5371:7686 1:N:0:1
ACTGGGTGTAAAGGGCTTGTAGGCGGTTCGTTAAGTCCGGTGTGAAATCTCCCGGCTCAACTGGGAGCGGCCATCGGATACTGGCGAGCTAGAGGTGGGCAGAGGAAGGCGGAATTCCCGGTGTAGCGGTGAAATGCGTAGATATCGGGAGGAACACCAGTGGCGAAGGCGGCCTTCTGGGCCTACCCTGACGCTGAGGAGCGAAAGCGTGGGGAGCAAACCGGATTAGATACCCGTGTA
+
GGGGGGGGFGGGGGGGGGGGGGGGGGGGGGGGGGGGGGGGGGGGGGGGGGGGGGGGGGFFGGGGGGGGGGGGGGGGGGGGGGGGGGGGGGGGGGGGFFGGGGGGGGGGGGEGCC<FGGGGGEGGGGGGGCFGGDGGGGECFGAFGGGGGGGGGGFFGGGGGGGGCEGGGGGGGGGGGGGDGGGGFGG56FFFGDGE5FFFGGGCECDCC=5::>:DFFGGGFEGFGGBFFAD9<CD53<G
@M00200:205:000000000-AKKM3:1:1101:6300:7687 1:N:0:1
ATTGGGTGTAAAGGGCTCGTAGGCGGTTTGTCGCGTCGGGAGTGAAAACCAGGTGCTTAACACCTGGCTTGCTTTCGATACGGGCAGACTGGAGGTATGCAGGGGAGAACGGAATTCCTGGTGTAGCGGTGAAATGCGCAGATATCAGGAGGAACACCGGTGGCGAAGGCGGTTCTCTGGGCATTACCTGACGCTGAGGAGCGAAAGTGTGGGGAGCGAACAGGATTAGATACCCTAGTA
+
EGGGGGGGGGGGGGGGGGGGGGGGGGGGGGGGGGGGGGGGGGGGGGGGGGGGGGFGGGGGGGGGGGGGGGGGGGGGGGGGGGGGGGGGGGGFGDEGGGGGGGGGGG@F8FCGGDGGGGGGGGGGGGFGGGGGG9FFGGGGGGGGGGGGGGGGGGGGGGGGGGGGGGGGGGGGGGG@EGGGGGGGGCFGGG6EEEGEEFG?EFGGE8CC97@CDG@D>G8CGCGF:6FBFFF7EGFC5>FG
@M00200:205:000000000-AKKM3:1:1101:19484:7689 1:N:0:1
ATTGGGTTTAAAGGGCTCGTAGGCGGTTTGTCGCGTCGGGAGTGAAAACCAGGTGCTTAACACCTGGCTTGCTTCCGATACGGGCAGACTAGAGGTATTCAGGGGAGAACGGAATTCCTGGTGTAGCGGTGAAATGCGCAGATATCAGGAGGAACACCGGTGGCGAAGGCGGTTCTCTGGGAATATCCTGACGCTGAGGAGCGAAAGTGTGGGGCGCGAACAGGATTAGATACCCGGGTA
+
GGGGGGGGGGGGGGGGGGGGGGGGGGGGGGGGGGGGGGGGGGGGGGGFFGGGGGFGGGGGGGGGGGFGGGGGGGGGGGGGGGGGGDGGGGGGGGGGGGGGGGGGGGGGGGGGGGGGGGGGGGGGGGGGGGGFFGGGGGGGGGGGGGEF?FFDGGGGGGEGGGDEEGGGGGGEGGGGGGGGGGGFGGFFFFGGGGGCC>FACCGGGDD:CFGGGD)CD*:?3);D?GGF=44>FGGC@FFD
@M00200:205:000000000-AKKM3:1:1101:18162:7695 1:N:0:1
ACTGGGTGTAAAGAGCTCGTAGGCGGTCTGTGCGTCTGTCGTTAAAACCCGGGGCTTAACTCCGGGCCTGCGGTGGGTTCGGGCCGGCTAAAGGGCGGTAGGGGAGGATTGAATTTCCGGTGTTACGGTGGAATGCGGAGATAACGGGGAGAACCACGGTTGCGAAAGCGGGTCCCTGGGCCCTGACTTACGGCGAGGGAGGGAAGCGTGGGGAGCGAACAGGGTTAGATAACCCCGTAAGATT
+
GGGGGGGGGGGGGGGGGGGGGGGGGGGGGGG,,86@666,:9,,:FF,FG7FGG::F8F@,6C,@F7F,,,+@4+8+>+,+@F++4++4+,,,5+++@+6+BFF7+3@,3D,@DG,EE7F@*3*,,1>,>*@F,,3**14*2,,,*4F**=*<7*8<*=<*=***:*:*18*?**/0+;:/A**/*<++*3***)**/***)*2A5*)**1?C*.))*:*)0;*.C*,*6.*<CGD3)0//))-
@M00200:205:000000000-AKKM3:1:1101:6642:7699 1:N:0:1
ATTGGGTGTAAAGGGCGCGTAGGCGGCCGATTAAGTCGGGGGTGAAAGCCTGTGGCTCAACCACAGAATTGCCTTCGATACTGGTTGGCTTGAGACCGGAAGAGGACAGCGGAACTGCGAGTGTAGAGGTGAAATTCGTAGATATTCGCAAGAACACCAGTGGCGAAGGCGGCTGTCTGGTCCGGTTCTGACGCTGAGGCGCGAAAGCGTGGGGAGCAAACAGGATTAGATACCCCGGTA
+
FFCEEFGGGFGEFGDGGGEGEGGGEEGGFCF@FGEFGGGGDEFEGFFFGGGFGGGFGGGGGGGGGFG8ECFGGGGGEFGGDGGEGGGFGGGF<FEGGGGEGCGGFFGGGGGGGGGFFGGDGGFFGGGGGGGFCFFGGGGGGGFGCFGGGGGGCFGDCCCFBFGCCFEFCCBE5CEGGFCFGCCG8EGGGFFGGE5:E>CCDGG5:ECFCCCG585DEEEGFFFF6FF4?@ACFGGGDFFC
@M00200:205:000000000-AKKM3:1:1101:18754:7713 1:N:0:1
ATTGGGCATAAAGGGCTCGTAGGCGGTTTGTCGCGTCGGGAGTGAAAACGCCGTGCTTAACACGGCGCTTGCTTCCGATACGGGCAGACTAGAGGTATTCAGGGGAGAACGGAATTCCTGGTGTAGCGGTGAAATGCGCAGATATCAGGAGGAACACCGGTGGCGAAGGCGGTTCTCTGGGAATGACCTGACGCTGAGGAGCGAAAGCCAGGGGAGCAAACGGGATTAGATACCCTTGTA
+
GGGGGGGGGGGGGGGGGGGGGGGGGGGGGGGGGGEGGGGGGGGGGGGGGGGGGGCGGGGGGGGGGGFGGGGGGGGGGDGGGGGGGGGGGGGFGGGGGGGGGGGGGGGGGGGGGGGGGGGGGGGGGGGGGGGFEDFCGC>7FGGFGGGGEG:C@FGGGGGGGGDGGGEG>EFGGGGGGGGGGGGGGGGGGGGGGGDDDGCGGGGGDCCGGGGGGGFGFGGGGGCDBGGFF?4*<EFGF:@F
@M00200:205:000000000-AKKM3:1:1101:7092:7713 1:N:0:1
ATTGGGTTTAAAGGGCTCGTAGGCGGCCAACTAAGTCCGACGTGAAATCCCCAGGCTCAACCTGGGAACTGCGTCGGATACTGGATGGCTTGAATCCGGGAGAGGGATGCAGAATTCCAGGTGTAGCGGTGAAATGCGTAGATATCTGGAGGAATACCGGTGGCGAAGGCGGCATCCTGGACCGGCATTGACGCTGAGGAGCGAAAGCCAGGGGAGCAAACGGGATTAGATACCCCAGTA
+
GGGGGGGGGGGGGGGGGGGGGGGGGGGGGGGGGGGGGGGGGGGGGGGGGGGGGGGGGGGGGGGGGGGGGGGGGGGGGGGGGGGGGGGGGGGGGGGGGGGGGGGGGGDFGGGGGGGGGGGGGGGGGGGGGGGGGGGGGGGGGGGGGGGGGGGGGGGGGGGGGGGGGEGGCFGGGGGGGGGGGGGGGGGGG4FGGGGGGCFGGGGGGGDFCGGGGGFGEGGGGGGGFDGFFFAFFFGGFFFG
@M00200:205:000000000-AKKM3:1:1101:15595:7720 1:N:0:1
ATTGGGTGTAAAGGGCTCGTAGGCGGCCAACTAAGTCATACGTGAAATCCCTCAGCTTAACTGGGGAACTGCGTGTGATACTGGATGGCTTGGATGTGGGAGAGGGATGCGGAATTCCAGGTGTAGCGGTGAAATGCGTAGATATCTGGAGGAACACCGGTGGCGAAGGCGGCATCCTGGACCATTATTGACGCTGAGGAGCGAAAGCCAGGGGAGCAAACGGGATTAGATACCCCGGTA
+
GGGGGGGGGGGGGGGGGGGGGGGGGGGGGGGGGGGGGGGGGGGGGGGGGGGGGFGGGGGGGGGGGGGGGGGGCGGGGGGGGGGGGGGGGGGGGFGDFGGGEFGGDGEGGGGGGGGGGGGF8AAFGDGGGGGGG9FDGGGGGDGGGGGGD,>CEFGGGGGGGGGFGGGDCDCEECGGGGFGGGGGGFGGGGGGCEG=ED=6EFECEGCGGGGF>EEG>EC@FDE3:CFFFFAFGFG95)8=
@M00200:205:000000000-AKKM3:1:1101:22172:7721 1:N:0:1
ACTGGGTGTAAAGCGCGTGTAGGCGGCCATGTAAGTCCGTTCTGAAAGCCCGGGGCTCAACCCCGGGAGGCGGATGGATACTGCATGGCTCGAGTACGGAAGAGGCGAGTGGAATTCCCGGTGTAGCGGTGAAATGCGCAGATATCGGGAGGAACACCAATGGCGAAGGCAGCTCGCTGGGACGTTACTGACGCTGAGACGCGAAAGCGTGGGGAGCAAACAGGATTAGATACCCTTGTA
+
GGGGFGGGFGGGGGGGGGGGGGCFGGGGGGGGGGGGGGGGGGGGGFGFFFGGGGGGGGGGGGGGGGGGGGGGGGGGGGGGGGGGGGGGGCFG@FFGGGCCCFGGGGGGGCFFGFGGGGGC:>>CCFGDGCEGGGGGGGGCE7FC;FCECGGGGGGGGGCBCFGGG<CFGGGGG608:EEGGGGGCGGGGGGF=CDGGGGGGGECEEGGGGGGG5>DDF0@FCF<:C>?@F9DG6CF?5@C
@M00200:205:000000000-AKKM3:1:1101:27121:7721 1:N:0:1
ATTGGGTGTAAAGCGTGCGCAGGCGGTTATGTAAGACAGGTGTGAAATCCCAGGGCTTAACCTTGGAACTGCATTTGTGACTGCATAGCTAGAGTACGGTAGAGGGGGATGGAATTCCGCGTGTAGCAGTGAAATGCGTAGATATGCGGAGGAACACCGATGGCGAAGGCAATCACCTGGACCTGTACTGACGCTCATGCGAGAAAGCGTGGGGAGCAAACAGGACTAGATACCCCAGTA
+
GGGGGGFGGGGGGGGFFGGGGGGGGGGDEFFGFG9AFGGGDFGGGG<CFGGGGGGGGGGGGGGCFGCFFGGGDDFGGF<FGGGG<DFFGGGGGGGGGGGDFGGGGF+@:CEGGGGGGGFGGGGGGGC@EEFGGGGGFGGGGEGFF9<CFE@FFFFCGEG+FEGGG:BFGF>:?D,,?DECCCF:CC,>EFGF=5CCE+<+***:*<CCEEEDGGFDDF*<7CC<6*93?*6DFF6F))0?
@M00200:205:000000000-AKKM3:1:1101:19899:7724 1:N:0:1
ACTGGGCTTAAAGCGCGCGCAGGCGGCCCGGTAAGTCGGATGTGAAAACCCGGGGCTCAACCCCGGGCTGTCATTCGATACTGCCAGGCTCGAGGCAGGTAGGGGAGAGTGGAATTCCCGGTGTAGCGGTGAAATGCGCAGATATCGGGAGGAACACCGGTGGCGAAGGCGGCTCTCTGGGCCTGTCCTGACGCTCAGGCGCGAAAGCTGGGGTAGCAAACAGGATTAGATACCCGGGTA
+
GGGGGGGGGGGGGGGGGGGGGGGGGGGGGGGGGGGGGGGGGGGGGGGGGGGGGGGGGGGGGGGGGGGGGGGGGGGGGGGGGGGGGGGGGGGGGGGGGGGGGGGGGGGGGGGGGGGGGGGGGGGGGGGGGGGGGGGGGGGGGGFFGG:FCFGEEGGGGGGDGGGGGGGGGGGGGGGGGGGGGGGGGGGGGFGGGGDEGGGGGGGGGGGFGGFGGGFDFF?GGGGD?GGF??DGGGGDFEFG
@M00200:205:000000000-AKKM3:1:1101:7611:7731 1:N:0:1
ACTGGGTATAAAGCGCACGTAGGTGGTTTGCTAAGTCGTGTGTGAAATCCCCCGGCTCAACCGGGGAATTGCGCACGATACTGGCAGGCTGGAGGTCGGTAGGGGTGAGCGGAACTCCAGGTGGAGCGGTGAAATGCGTAGATATCTGGAGGAACACCGGTGGCGAAAGCGGCTCACTGGACCGAGTCTGACACTGAGGTGCGAAAGCTAGGGTAGCAAACGGGATTAGATACCCCTGTA
+
GGGGGGGGGGGGGGGGGGGGGGGGGGGGGGGGGGGGGGGGGGGGGGGGGGGGGGGGGGGGGGGDGGGGGGGGGGGGGGGGGGGGGGGGGGGGGGGGGGGGGGGGGGGGGGGGGGGGGGGGGGGGGGGGGGGGGGGGGGGGGGGGGGGGGCFC:FGGGGGGGGGGGG7CFGGGDEGGFEFGGG6E>EGGGGGGGGGFFCGGFGGGGGGGGFGFGC?GFF@FGG=5(99??=9FGG?DF>FG
@M00200:205:000000000-AKKM3:1:1101:27198:7736 1:N:0:1
ATTGGGCTTAAAGCGTGCGCAGGCGGTTGTGCAAGACAGATGTGAAATCCCCGGGCTTAACCTGGGAACTGCATTTGTGACTGCACGGCTAGAGTGTGTCAGAGGGGGGTAGAATTCCACGTGTAGCAGTGAAATGCGTAGAGATGTGGAGGAATACCGATGGCGAAGGCAGCCCCCTGGGATAACACTGACGCTCATGCACGAAAGCGTGGGGAGCGAACAGGATTAGATACCCGTGTACGAT
+
GGGGGGGGGGGGGGGGGGGGGGGGGGGGGGGGGGFGGGGGGGGGGGAFGGGGGGGGGGGGGGGGGGGGGGGGGGGGGGGGGGGGGGGGGGGGGGGGGGGGGGGGGGGGGGGDFGGGGGGGGGGGGGGGGGGFFGGCFGGCGGF:FFGF@FGGGFFFGGGDGEGGGGGDGGGDGEGGGGGGC;8F?CCGGGGGGGG58C+9?GGDG=DG5/;CEG>DEEEC35:C:DF?F*6*<:C<)5>F*(-(
@M00200:205:000000000-AKKM3:1:1101:8084:7748 1:N:0:1
ATTGGGTTTAAAGGGCTCGTAGGCGGCCAACTAAGTCAGACGTGAAATCCCTCGGCTTAACCGGGGAACTGCGTCTGATACTGGATGGCTGGAGTTTGGGAGAGGGATGCGGAATTCCAGGTGTAGCGGTGAAATGCGTAGATATCTGGAGGAACACCGGTGGCGAAGGCGGCATCCTGGACCAACACTGACGCTGAGGAGCGAAAGCCAGGGGAGCAAACGGGATTAGATACCCGTGTA
+
GGGGGGGGGGGGGGGGGGGGGGGGGGGGGGGGGGGGGGGGGGGGGGGGGGGFGGGGGGGGGGGGGGGGGGGGGGGGGGGGGGGGCFGGGGGGDGGGGGGGGGGGGGGGGGGGGEGGGGGGFGGGGGGGGGGGGCFGGGGDEGGGGGGGGGGGGGGGGGGGGGGGGGGGGGGGGGGGBEFFGGGGGGGGFGGGGGGGGGGGGFGGGGGGFGGGG8BC>FGGGGGDFGGBFFFGGFCGEFFG
@M00200:205:000000000-AKKM3:1:1101:7671:7749 1:N:0:1
ACTGGGTTTAAAGGGCGCGTAGGCGGGATGGCAAGTCAGTCGTGAAATCTCTCGGCTCAACCGAGAAACGTCGGCTGATACTGCCGTTCTTGAGGGATGCAGAGGAGACTGGAATTCCCGGTGTAGCGGTGAAATGTGTAGAGATCGGGAGGAACACCGGTGGCGAAGGCGGGTCTCTGGGCATTTCCTGACGCTGAGGCGCGAAAGCGTGGGGAGCAAACGGGATTAGATACCCGTGTA
+
GGGGGGGGGGGGGGGGGGGGGGGGGGGGGGGGGGGGGGGGGGGGGGGGGGGGGGGGGGGGGGGGGGGGGGGGGGGGGGGGGGGGGGGGGGGGGGGGGGGGGGGGGGGFGGGGGGGGGGGGGGGGGGGGGGGGGGGGGGGGGGGGGGGGGGGGGGGGGGGEEGGFEDGGGGGGGGGGGGGGGGGGFGGGGGGGGGGGGGGGGGGGGGDFEGGGGGEC>F?CCGGGBGG>F=9*20:D5)7*
@M00200:205:000000000-AKKM3:1:1101:23279:7772 1:N:0:1
ATTGGGCATAAAGGGCGCGTAGGCGGCGGTGCACGCGTGGGGTGAAAGTCCGGGGCTCAACCCCGGATCGGCCTTGCGGACGGCACTGCTCGAGCATGGTAGAGGCAGGTGGAATTCCGGGTGTAGCGGTGGAATGCGTAGAGATCCGGAAGAACACCGGTGGCGAAGGCGGCCTGCTGGGCCATGGCTGACGCTGAGGCGCGACAGCGTGGGGAGCAAACAGGATTAGATACCCTCGTAAGA
+
GGGGGGGGGGGGGGGGGGGGGGGGGGGGGGGGGGGGGGGGGGGGGGGGGGGGGGGGGGGGGGGGGGGGGGGGGGGGGGGGGGGGGGGGGGGGGGGGGGGGGGGGGGGGGGGGGGGGGGGGGGGGGGGGGGGGGGGGGGGGGGGGGGGGGGGGGGGGGGGGGGGGGGGGGGGGGGGFGCDFGGGGGGGGGGGGGDGGGGFGGGGGGGGGEEEGGGBDFGGGGGFGFGGFFFFGGEFFFFFGGFB
@M00200:205:000000000-AKKM3:1:1101:13588:7786 1:N:0:1
ACTGGGTTTAAAGGGCGCGTAGGTGGCCCGTTAAGTGGCTGGTGAAATCCCGGGGCTCAACTCCGGGGCTGCCGGTCAGACTGGCGAGCTAGAGCACGGTAGGGGCAGATGGAATTCCCGGTGTAGCGGTGGAATGCGTAGAGATCGGGAAGAATACCAGTGGCGAAGGCGGTCTGCTGGGCCGTTGCTGACGCTGAGGCGCGACAGCGTGGGGAGCAAACAGGATTAGATACCCCGGTAAGA
+
GGGGGGGGGGGGGGGGGGGGGGGGGGGGGGGGGGGGGGGGGGGGGGGGGGGGGEGGGGGGGGGGGGGCGGGGGGGGGGGGGGGGGGGGGGGGGGGGGGGGGGGGGGGGGGGGGGGGGGGDGGGGGGGGGG:FGFGCGGGGDEGGGGGE7FFCAGGGGGGGGGGGGGGGGGGGGGGFGGGGGGGGGGGGE7CFDCGCCCFCCGG>EGGFCC5E>C537:CCF***3FGBFFFGGGGGEB:*5<A
@M00200:205:000000000-AKKM3:1:1101:12253:7788 1:N:0:1
ACTGGGCTTAAAGGGCGCGTAGGCGGCCACCGCAAGTCGGTTGTGAAATCTCCGGGCTTAACCCGGAAAGGTCAACTGATACTGCGGGGCTAGAGTGCAGAAGGGGCAACTGGAATTCTCGGTGTAGCGGTGAAATGCGTAGATATCGAGAGGAACACCTGCGGCGAAGGCGGGTTGCTGGGCTGACACTGACGCTGAGGCGCGAAAGCTAGGGGAGCGAACGGGATTAGATACCCCAGTA
+
GGGGGGGGGGGGGGGGGGGGGGGGGGGGGGGGGGEGGGGGGGGGGGGGGGGGGGGGGGGGGGGGGGGGGGGGGGGGGGGGGGGGGGGGGGGGGGGGGGGGGGGGGGGGGGGGGGGGGGGGGGGGGGGGGGGGGGFFEGGGGGGGGGGGGGFDFDFGGGGGGGEGGGGGGGGGGGGGGGGGGGGGGGGGGGGGGGGGG>=CFGGGGGGGCFCFGGFCDGDEDDEGFCC1?FAFFECG@DFGF
@M00200:205:000000000-AKKM3:1:1101:8016:7793 1:N:0:1
ACTGGGTATAAAGGGAGCGTAGGCGGATAGTTTAGTCAGAGGTGAAAGCCCAGGGCTCAACCTTGGAATTGCCTTTGATACTGGCTATCTTGAGTATGGAAGAGGTATGTGGAACTCCGAGTGTAGAGGTGAAATTCGTAGATATTCGGAAGAACACCAGTGGCGAAGGCGACATACTGGTCCATTACTGACGCTGAGGCTCGAAAGCGTGGGGAGCAAACAGGATTAGATACCCCAGTA
+
GGGGGGGGGGGGEGGGEGGGGGGGGGGGGGFGGGGGGFGFGGGDGGGGGGGGGGEGGGGGGGGGGGGGGGGGGGGGGGGGFGGGGGGGGGGGFGGGGGGGCFGGFGGGGGGGGGGGGGGGGGGFFFGGGGFCFGGFFGGGGGGFGGGGGGEGFGG8BFEFDC<EGCCGDGGGGGEFGGGFFGGGFFGGGGGGGDGGDECEFCEEFCD4CE7C:E3D>C6AFG?4?GC3F6CCE8BFF>AC
@M00200:205:000000000-AKKM3:1:1101:3861:7804 1:N:0:1
ATTGGGTTTAAAGGGTGCGTAGGTGGGCAGGTAAGTCAGTGGTGAAATCTCCGGGCTTAACCCGGAAACTGCCATTGATACTATCTGTCTTGAATACCGTGGAGGTGAGCGGAATATGTCATGTAGCGGTGAAATGCTTAGATATGACATAGAACACCAATTGCGAAGGCAGCTCACTACGCGAATATTGACACTGAGGCACGAAAGCGTGGGGATCAAACAGGATTAGATACCCTAGTA
+
GGGGGGGGGGGGGGGGGGGFGGGGGGGGGGGGGGGGGGGGGGGGGGGGGGGGDGGGGGFGGGGGGGGGGGGGGGGGGGGGGGGGGGGGGGGGGGGFGGGGGG@FGGGGAGGEFGGGGGGGGGGGGGGGGGGGGGGGGGGC<EFFGGGGGGGFG<FGGGGGGA=FG@EFCFGGGGGFDG9FCCGGDGG7CFGGGGGE,,;EGGGCGGCD5CCFGC>CFGGCFF?D@FC)/85CGGCF457C
@M00200:205:000000000-AKKM3:1:1101:28410:7804 1:N:0:1
ATTGGGCTTAAAGGGCGCGTAGGCGGTCGGTGTAAGTCCCGTGTGAAATCCCTCGGCTCAACTGAGGAACTGCACGGGAAACTGCCCGGCTTGAGTTCGGGAGAGGGAAGCGGAATTCCGGGTGTAGCGGTGAAATGCGTTGATATCATCAGGAACACCGGTGGCGAAAGCGGCTTACTGGGTCTCTTCTGACGCTGAGGAACGAAAGCTAGGGTAGCGAACGGGATTAGATACCCTTGTA
+
GGGGGGGGGGGGGGGGGGGGGGGGGGGGGGGGGGAFFFGGGGGGGGGGGGGGGGGGGFGGFFGGGGGGGGGGGGGGGGGGGGGGGGGGGGGGGGGGGGGGGDEGGGGFGGGGGGGGGGGGGGGGGGGGGGGGGGGGGGGGGGGGFGGGGGGGGGGGGFGGGGGGGGGGEGGDEGGGGGGGGGGGGGGGGGGGGGDEEEGGFGGGGGGGGGGGGC?GFGGGGD=C?G<:FFFGGGGGFFFGG
@M00200:205:000000000-AKKM3:1:1101:10377:7812 1:N:0:1
ATTGGGTATAAAGCGGGTGTAGGCGGTCCATTAAGTCGGATGTGAAATCTCACGGCCCAACCGTGGAATTGCATCCGATACTGGTGGACTTGAGGACGGTAGAGGCCGGTGGAATTCCCGGTGTACCGGTGAAATGGGCAGATATCGGGAGGAACACCAGTGGCGAAGGCGGCCGGCTGGGCCGTTCCTGACGCTGAGACCCGAAAGCCAGGGGAGCAAACCGGATTAGATACCCTAGTA
+
GGGGGGGGGGGGGGGGGGGGGGGGGGGGGGGGGGGGGGGGGGGGGGGGGGGGGGGGGGGGGGGGGGGGGGGGGGGGGGGGGGGGGGGGGGGGGGGGGGGGGGGGGGGGGFGGGGGGGFFGGGGGGGGGGGGGGGGGGGGGGGGGGGGGGGGGGGGGGGGGGGGGGGEEGGGGGGGGGGGGGGGEGGGFCGGGDGGGGGGGFCEGGGGGGCCGDGDGFGGDFGGG6DGFFFFGFFGGFFFE
@M00200:205:000000000-AKKM3:1:1101:4193:7817 1:N:0:1
ATTGGGCTTAAAGGGAGCGTAGGCGGATAGTTTAGTCAGAGGTGAAAGCCCAGGGCTCAACCTTGGAATTGCCTTTGATACTGGCTATCTTGCGTATGGAAGAGGTATGTGGAACTCCGAGTGTAGAGGTGAAATTCGTAGATATTCGGAAGAACACCAGTGGCGAAGGCGACATACTGGTCCATTACTGACGCTGAGGCTCCAAAGCGTGGGGAGCAAACAGGATTAGCTACCCTAGTATGAC
+
<E,EFACFGGGEEFEGGGDF;FEGGCB:FFGGGGCGG99CE@F@FCFDDDFGG7FC<<66CFFGFGGFEEEGAFFGCF<FEFAEF<CFFF<6,6@?FFF<CF,CEGFGEGEE,ABAFFEGG<7FFGGG<FFF,,@ACDFGGDGDF;F8E7+@FCG8F::875,67:B:C8BEG6EEGF=<EFD9>DGF7+2<*94;4,*=C>*68,**4*44*E):)*231/**,>:)*)9+5<BCA)2=+17)
@M00200:205:000000000-AKKM3:1:1101:27847:7818 1:N:0:1
ATTGGGTGTAAAGGGCGCGTAGGCGGCCTTCTAAGTCAGACGTGAAATCCCCAGGCTTAACTTGGGAACTGCGTCTGATACTGGAAGGCTTGAGTGCGGGAGAGGGATGTGGAATTCCAGGTGTAGCGGTGAAATGCGTAGATATCTGGAGGAACACCGGTGGCGAAGGCGGCATCCTGGACCGACACTGACGCTGAGGCGCGAAAGCCAGGGGAGCAAACGGGATTAGATACCCCAGTA
+
FFGGGGEGGGGGGGGGGGGGGGGGGGGGGGGFGGGGGGGGGGGGGGGGGGGGGGFGGGGGGGGGGGGGGGGGGGGGGGGGGGGGGGGGGCGGGGGGGGGGCFEGDGGGFGGCEGGGGGGGFFCGGGGGGGGGGGFGGGGGGGGGFGFEFGGCEGGGFFG>GGGGGGGGGGGGEEGGGFGGGGGGGGGEGF?GGGGGGGGGGG5885<CFEFFGEEGFGFFFGGGF:C<FFBGGF6*7::E
@M00200:205:000000000-AKKM3:1:1101:19913:7821 1:N:0:1
ATTGGGTTTAAAGGGAGCGTAGGCGGACATTTAAGTCAGGGGTGAAATCCCGGGGCTCAACCTCGGAATTGCCTTTGATACTGGGTGTCTTGAGTATGAGAGAGGTGTGTGGAACTCCGAGTGTAGAGGTGAAATTCGTAGATATTCGGAAGAACACCAGTGGCGAAGGCGACACACTGGCTCATTACTGACGCTGAGGCTCGAAAGCGTGGGGAGCAAACAGGATTAGATACCCGGGTAAGA
+
GGGGGGGGGGGGGGGGGGGGGGGGGGGGGGGGGGGGGGGGGGGGGGGGGGGGGGGGGGGGGGGGGGGGGGGGGGGGGGGGGGGGGGGGGGGGGGGGGGGGGGGGGGGGGGGGGGGGGGGGGGGGGGGGGGGGGGGGGGGGGGGGGGGG?FGGGGGGGGGFGFGGGGGGGGGGGGGGGGGFFGGGGGGGGGGGGGGGDFGGGGGGGGGGGGGGGGFDDFFGGGCF?GGFFFBGG0CDFEFGGF<
@M00200:205:000000000-AKKM3:1:1101:4360:7826 1:N:0:1
ACTGGGCGTAAAGTGTGCGCAGGCGGCCGAGCAAGTCGAGTGTGAAATCCCCGGGCTTAACTTGGGAATTGCGCTCGAAACTACTTGGCTGGAGTGTGGCAGAGGGGGGTGGAATTCCACGTGTAGCGGTGAAATGCGTAGAGATGTGGAGGAACACCAATGGCGAAGGCAGCCCCCTGGGCCAACACTGACGCTCATGCACGAAAGCGTGGGGAGCAAACAGGATTAGATACCCCAGTA
+
GGGGGGGGGGGGGGGGGGGGGGGGGGGGGGGGEGGGGGGGGGGGGGGGGGGGGGGGGGGGGGGGGGGGGGGGGGGGGGGGGGGGGGGDGGGGGGGGGGGGGGGGGGGGGGGGGGGGGGGGGGGGGGGGGGGGGGGGGGG*?EGFGGFGGGGEGGG6FGGGGGDGGGGE>FGGG;EGGGGGGGGGGDCEGGGGGGGGDGGGC>CEG;<FCGGGGC3>>CGCD4EFFGGB=?AFGGCC:5)+
@M00200:205:000000000-AKKM3:1:1101:16136:7827 1:N:0:1
ATTGGGCTTAAAGGGAGCGTAGGCGGATAGTTTAGTCAGAGGTGAAAGCCCAGGGCTCAACCTTGGAATTGCCTTTGATACTGGCTATCTTGAGTATGGAAGAGGTATGTGGAACTCCGAGTGTAGAGGTGAAATTCGTAGATATTCGGAAGAACACCAGTGGCGAAGGCGACATACTGGTCCATTACTGACGCTGAGGCTCGAAAGCGTGGGTAGCAAACAGGATTAGATACCCGCGTA
+
GGGGGGGGGGGGGGGFGGGGGGGGGGGGGGGGGGGGGGGGGGGGGGGGGGGGGGGGGGGGGGGGGGGGGGGGGGGGGGGDFGGGGGGGGGGGFFGGGGGGGGGGGGGGGGGGGGGGGGGCFGGGGGGGFGGG?FGFGGGGGGGGGGGGCEFDGGGGGGGGGGGGEGGG7FCCGEG9EGGFGGGGGGGGGGFGGGGGC8@>FGGCFE4FGGGFDG8CFGG9FFFF@GGFAFEGGF8CDBBG
@M00200:205:000000000-AKKM3:1:1101:27679:7829 1:N:0:1
ACTGGGTTTAAAGCGCTCGCAGGTGGTCCGATGCGTCGTGCGTGAAAGACCCCGGCTCAACTGGGGGGTGTCGTGCGATACGGTCGGACTGGAGGCCAGTAGGGGGATCCGGAATTCCGGGTGTAGTGGTGGAATGCGTAGAGATCCGGAGGAACACCAGCGGCGAAGGCGGCATCCTGGACTGGTCCTGACACTCAGGCGCGAAAGCGTGGGGCGCGATCCGGATTAGATACCCCGGTAAGA
+
FGGGGGG7FFGFGDGGDGGDGGGGGGGGF@CFEGD@F:F@EFGGGGGGGGGGEFGGGGGFFGCCFEGGEGGGCD+3<*8+@+CCC77>FCFFEGF=:::<FGFEG<<**,2<BFGGGF@FGG:EGG?FEFFG5CCGGEGGGGFGGGGFE5CEGCGFGGFFFGEGEDGGDCEE>>CGEECGFGCFFEGGFG?E++26C?:*175CGEGGGCCC5>))75C853*/4D<?*/-:CCC*)57*944
@M00200:205:000000000-AKKM3:1:1101:16683:7851 1:N:0:1
ACTGGGTATAAAGCGCGCGTAGGCGGTTGAGCAAGTCGGATGTGAAAGCCCTGGGCTTAACCTGGGAATTGCATTCGAGACTGCTCGGCTAGAGTTTGGTAGAGGAAAGCGGAATTCCGGGTGTAGCGGTGAAATGCGTAGATATCCGGAGGAACATCAGTGGCGAAGGCGGCTTTCTGGACTGAAACTGACGCTGAGGTGCGAAAGCGTGGGGAGCAAACAGGATTAGATACCCCTGTA
+
GGGGGGGGGGGGGGGGGGGGGGGGGGGGGGGGGGGGGGGGGGGGGGGGGGGGGGGGGGGGGGGGGGGGGGGGGGGGGGGGGGGGGGGGGGGGGFFGGGGGGGGGGGGGGGGGGGGGGGGGGGGGGGGGGGGGGGGGGGGGGGGGGGGGGE@CGGGGGGGGGGGGGGCGDGGGGGGGGGGGGGGGGGGGGGGGGGGGGGGGFGEGGGDGGGGGGG>GFGCFGGFFFGGF@6AGGGGGFFFC
@M00200:205:000000000-AKKM3:1:1101:28455:7855 1:N:0:1
ATTGGGTGTAAAGGGCGCGTAGGCGGCGCGAGGAGTCGGGGGTGAAAGTCCGGGGCTCAACCCCGGATCGGCCTTCGAGACTCTCGCGCTGGAGCACAGTAGAGGCGGGTGGAATTCCGGGTGTAGCGGTGGAATGCGTAGAGATCCGGAAGAACACCGGTGGCGAAGGCGGCCCCCTGGGCTGTGGCTGACGCTGAGGCGCGAAAGCGTGGGGAGCGGACAGGATTAGATACCCTCGTACGA
+
GGGGGGGGGGGGGGGGGGGGGGGGGGGEGGGGGCGGGGGDGGGGGGGGGGGGGGGGGGGGGGGGCCGEGGGGD+>FGGGGGEFGGGGGGGGGGGGFGGGFGGGGGGGGD:FC:FCGGG<CC:FC:FGGGGEGFGGFCC8CE5+<C9CCEECEEG>8;E>EEGG>8*:CGF>E5>E*2*CE>*0;0+2;/>*28*/:*C5*CD5***)78*:>EG)9):*:CCFG:FGBF4<F+0<7>EFE*((
@M00200:205:000000000-AKKM3:1:1101:4414:7857 1:N:0:1
ATTGGGTTTAAAGGGAGCGTAGGCGGATAGTTTAGTCAGAGGTGAAAGCCCAGGGCTCAACCTTGGAATTGCCTTTGATACTGGCTATCTTGAGTATGGAAGAGGTATGTGGAACTCCGAGTGTAGAGGTGAAATTCGTAGATATTCGGAAGAACACCAGTGGCGAAGGCGACATACTGGTCCATTACTGACGCTGAGGCTCGAAAGCGTGGGGAGCAAACAGGATTAGATCCCCGGGTA
+
GGGGGGGGGGGGGGGGGGGGGGGGGGGGGGGGGGGGGGGGGGGGGGGGGGGGGGGGGGGGGGGGGGGGGGGGGGGGGGGGGGGGGGGGGGGGGGFGGGGFFFGGGGGGGGGGGGGGGGGGGGGGFAGGGGGGGGGGGGGGGGGGGGGGGGGGGGGGGGGGGFFGEGDGGGGGGGEFEGGGGGGGGGGGGGGGGGGGGGGGGGDG?E<6EGGGGGFGFFGFGCEG;F77AFE+>BCD@B;:
@M00200:205:000000000-AKKM3:1:1101:12131:7865 1:N:0:1
ATTGGGTTTAAAGGGTGCGTAGGCGGCCTGTTAAGTCAGGGGTGAAAGACGGTAGCTCAACTATCGCAGTGCCCTTGATACTGATGGGCTTGAATGTACTAGAGGTAGGCGGAATGTGACAAGTAGCGGTGAAATGCATAGATATGTCACAGAACACCAATTGCGAAGGCAGCTTACTATGGTATGATTGACGCTGAGGCACGAAAGCGTGGGGATCAAACAGGATTAGATACCCTCGTA
+
GGGGGGGGGGGGGGGGGGGGGGGGGGGGGGGGGGGGGGGGGGGGGGGGGGGGGGGGGGGGGGGGGGGGGGGGGGGGGGGGGGGGGGGGGGGGGGGGGGGGGGGFGGGGGGGGGGGGGAGGGGGGGGGGGGGGGGGFGGGGGFGGGGGEGGFGGGGGGGGGGGEGGGGDGGGGGGGGGGGGGGGGGGGGGGGGGGGGGCCFGFGGGGGGGCC@F5>D>FGFCGFD?GGFF=EGGFG=FFFG
@M00200:205:000000000-AKKM3:1:1101:24444:7871 1:N:0:1
ATTGGGTTTAAAGTGTGCGCAGGTGGCCGCGCAAGTCGAGTGTGAAATCCCCGGGCTTAACTTGGGAATTGCGCTCGAAACTACGTGGCTGGAGTGTGGCAGAGGGAGGTGGAATTCCACGTGTAGCGGTGAAATGCGTAGAGATCCGGAAGAACACCGGTGGCGAAGGCGGTCTGCTGGGCCGGAAGGGGGCAGAGCAATCTGTCCCCGTGCTGACGCTGAGGCGCGACAGCGTGGGGCGCA
+
GGGGGGGGGGGGGGGGGGGGGGGGGGGGGGGGGGGGGGGGGGGGGGGGGGGGGGGGGGGGGGGGGGGGGGGGGGGGGGGGGGGGGGGGGGGGGGGGGGGGGGGGGGGGGGGGGGGGGGGGGGGGGGGGGGGGGGGGGGGGGGGGGGGGGGGDGGGGGGGGGGGGGGGGGGGGGGGGGGGGGGGGGGGGGGGGGD3CEFGGGGGGGGGCFCE5CFFGF5CGD7:C:3C>:BFGCEGC55>*19;
@M00200:205:000000000-AKKM3:1:1101:24927:7871 1:N:0:1
ACTGGGTGTAAAGGGCGCGTAGGCGGCGCGAGGAGTCGGGGGTGAAAGTCCGGGGCTCAACCCCGGATCGGCCTTCGATACTCTCGCGCTGGAGCACAGTAGAGGCGGGTGGAATTCCGGGTGTAGCGGTGGAATGCGTAGAGATCCGGAAGAACACCGGTGGCGAAGGCGGCCCGCTGGGCTGTTGCTGACGCTGAGGCGCGACCGCGTGGGGAGCAAACAGGATTAGATACCCTAGTA
+
GDGGGGG@FGGGGGGGGGGGGGGGGGGGGGEDCGGGGGGFDFGGGGGGGGGGGGGGGGGGGGGGGGGEGCEFEGGGGGGGGGG9FFEGGGGGGGFGGAFFFGFGCFGG*=<EFGGGGG8CGGCFGGF>EG8CFFGE@E?EGCCG9:FGGDCGF:EFGG5CG>EFEEG8CF>E5CE:C>EGGG6*20<E7*+;*5C*1;E=5<EE**1)2:*CCG5C>C8F49C4(2:5**.2AEGF)<F9
@M00200:205:000000000-AKKM3:1:1101:3194:7884 1:N:0:1
ACTGGGTTTAAAGGGTGCGTAGGTGGTCGGGTAAGTCTGAGGTGAAATCTCCGAGCTCAACTCGGAAATGGCCTTGGATACTATCCGGCTTGAGGGTTGGAGGGGGGACTGGAATTCTCGGTGTAGCAGTGAAATGCGTAGATATCGAGAGGAACACCAGTGGCGAAGGCGAGTCCCTGGACAACTCCTGACACTGAGGCACGAAAGCTAGGGGAGCAAACAGGATTAGATACCCCGGTA
+
GGGGGGGGGFGGGGGGGGGGGGGGGGGGGGGGGGGGGGGGGGGGGGGGGGGGGGGGGGGGGGGGGGGGGGGGGGGGGGGGGGGGGGGDGGGGGGGGGFGGGGGGGGGGGGGGGGGDGGGEGGGGGGGGGGGGGGGFGGGGGGGGG9CFGGEGGGGGGGGGGGGGGGGGGGGGGGCCFGF>CGGGGGGGGGGGGGGGGEGGGGGGGGCDGGFFGG>DEGFGGGGGFGGFFFFGFFG*)8;E
@M00200:205:000000000-AKKM3:1:1101:10744:7905 1:N:0:1
ATTGGGCATAAAGGGAGCGTAGGCGGATAGTTTAGTCAGAGGTGAAAGCCCAGGGCTCAACCTTGGAATTGCCTTTGATACTGGCTATCTTGAGTATGGAAGAGGTATGTGGAACTCCGAGTGTAGAGGTGAAATTCGTAGATATTCGGAAGAACACCAGTGGCGAAGGCGACATACTGGTCCATTACTGACGCTGAGGCTCGAAAGCGTGGGGAGCAAACAGGATTAGATACCCCAGTA
+
GGGGGGGGGGGGGGGGGGGGGGGGGGGGGGGGGGGGGGGGGGGGGGGGGGGGGGGGGGGGGGGGGGGGGGGGGGGGGGGGGGGGGGGGGGGFFFGGGGGGGGGGGGGGGGGGGGGGGGGGGGGGGGGGGGFGGCFGGGGGGGGGGGGGCFGEGGGGGGGGGGGGEGGGGGGGGGGGGGFFGGGGGGGGGGGGDEGGGEGGGGGGGGDFEEGEGCBGFGGGGGGC@GGEFFFGGGDFBFF7
@M00200:205:000000000-AKKM3:1:1101:5376:7907 1:N:0:1
ACTGGGTATAAAGCGCGTGTAGGCGGCCACGCAGGTCCGTTGTGAAAACTGGAGGCTCAACCTCCAGACGTCGACGGAAACCGTGTGGCTAGAGTCCGGAAGAGGAGAGTGGAATTCCTGGTGTAGCGGTGAAATGCGCAGATATCGGGAGGAACACCAGTGGCGAAGGCGGCTTTCTGGGCCTATCCTGACGCTGAGGAGCGAAAGCGTGGGGAGCAAACCGGATTAGATACCCGCGTA
+
GGGGGGGGGGGGGGGGGGGGGGGGGGGGGGGGGGGGGGGGGGGGGGGGGGGGGGGGGGGGGGGGGGGFGGGGGGGGGGEGGGGCGGGGGGGGGGGGGGGGDGGGGFCFEGGGGGGGGGGGGGFGGGGGGGG+FEGFGG@BECGGGGGGGGDEGGGGGGGGGFGGGDGDGGGGGDEGGGEFFGFGGFGGGFGGGGGGGCGG=FGGED7<EGGGGD@DEGCEGGG32D38?F4>FFF<BDF*
@M00200:205:000000000-AKKM3:1:1101:27274:7909 1:N:0:1
ACTGGGTGTAAAGGGCGCGTAGGCGGCCTCCGCAAGTCAATTGTGAAATCTCCGGGCTTAACTCGGAAAGGTCAACTGATACTGCGGGGCTAGAGTGCGGAAGGGGCAACTGGAATTCTCGGTGTAGCGGTGAAATGCGTAGATATCGAGAGGAACACCTGCGGCGAAGGCGGGTTGCTGGGCCGACACTGACGCTGAGGCGCGAAAGCTAGGTGACCGAACGGGATTGGATACCCCAGTA
+
GCFGGGGGGGGGGGG7CGGFGGGGGGG7@<8BCG:@,6<ED<<CCFGFDG<CFEGECGFGGGF9FGEG:FG,<<=CFFGEG<?5,F@FD7FEEE,CFDF>C7:BF==B<F=FDFFG8=@<FGGCFCC<F7*>FFFCCF:@:B*7@FC<*>:::<CEGG>C,:F8B:E7FEGG**:5*:79+C@CCGCECF++AE3/;EGGF<58C*>DFG:9C01*)+2*9<ED0*9(.),0+307@3)+2
@M00200:205:000000000-AKKM3:1:1101:10291:7917 1:N:0:1
ATTGGGCTTAAAGCGCGCGTAGGCGGACCTGCAAGTCGGGGGTGAAAGCCCGAGGCTCAACCTCGGAACTGCCTTCGATACTGCGGGTCTCGAGTCCGGGAGAGGTGAGTGGAATTCCTAGTGTAGAGGTGAAATTCGTAGATATTAGGAAGAACACCAGTGGCGAAGGCGGCTCACTGGCCCGGTACTGACGCTGAGGCGCGAAAGCGTGGGGAGCAAACAGGATTAGATACCCTAGTA
+
GGGGGGGGGGGGGGGGGGGGGGGGGGGGGGGGGGGGGGGGGGGGGGGGGGGGGGGGGGGGGGGGGGGGGGGGGGGGGGGGGGGGGGGGGGGGGGGGGGGGGGGGGGGGGGGGGFGGGGGGGGGGGGGGGGGGGGGGGGGGGGGGGGGGDGGFGGGGGGFFGGGGGGGGGGGGGGGGGGGGFFGGGECEGGGGGGGGDGGFGD=CCCDGGG5CGG)9BGFGFFGGFGF)9@AGG<ACF5@9
@M00200:205:000000000-AKKM3:1:1101:3205:7919 1:N:0:1
ATTGGGCGTAAAGGGCTCGTAGGCGGTTTGTCACGTCGGGAGTGAAAACTCGGGGCTTAACCCCGAGCCTGCTTCCGATACGGGCAGACTAGAGGTATGCAGGGGAGAACGGAATTCCTGGTGTAGCGGTGAAATGCGCAGATATCAGGAGGAACACCAGTGGCGAAGGCGCCACTCTGGGCCGTAACTGACGCTGAGGAGCGAAAGCGTGGGTAGCAAACAGGATCAGATACCCCTGTA
+
9EFFECFGGEGGFGGFG<CGE<CFBEC@FCFGEGG8<F@FDEEGEGGFGCFGGGEGFGG<FGGGGGCGGFFGGC<BFFCFEFG=FFCGGGFGGGGGGCFFGFFDEGDGGGGGDFGFGGGGFEGGGGGGGFGGGCEGGDEGC:CF7@FFGGGCCCGGGGGFFGGC8FG7CGDEEE8@F<ACEC=EGGBEEGGG=EDC*CE6=35C/:DCCE*:C>F3??9C5F654C*4=FBFGFG<376F
@M00200:205:000000000-AKKM3:1:1101:9491:7935 1:N:0:1
ATTGGGCATAAAGGGCGCGTAGGTGGCCACCATAAGGCCGCGGTGAAAGTCTGGAGCTCAACTCCAGATCGGCCGCGGCGACTGTGGGGCTCGGGTACCGTAGAGGCAGATGGAATTCCGGGTGTAGCGGTGGAATGCGTAGAGATCCGGAAGAACACCAGTGGCGAAGGCGGTCTGCTGGGCGGTGGGACCGAAAGGTCCCTTCAACCGACACTGAGGCGCGACAGCGTGGGGAGCAAACAGG
+
GGGGGGGGGGGGGGGGGGGGGGGGGGGGGGGGGGGGGGGGGGGGGGGGGGGGGGGGGGGGGGGGGGGGGGGGGGGGGGGGGGGGGGGGGGGGGGGGGGGGGGGGGGGGGGGGGGGGGGGGGGGGGGGGGGGGGGFGFGGGGGGGGGGGGEECFGGGGGGGGGGGGGGEGGGGDEEGFGGGGGGGGGGGGGGEGGDGGGGGGGGGGGGGGG5:8CFDBGGFDGED>CG?BB<GGG8CDF?7C<??
@M00200:205:000000000-AKKM3:1:1101:5778:7948 1:N:0:1
ATTGGGCATAAAGGGCGCGTAGGCGGCCGATTAAGTCGGGGGTGAAAGCCTGTGGCTCAACCACAGAATTGCCTTCGATACTGGTTGGCTTGAGACCGGAAGAGGACAGCGGAACTGCGAGTGTAGAGGTGAAATTCGTAGATATTCGCAAGAACACCAGTGGCGAAGGCGGCTGTCTGGTCCGGTTCTGACGCTGAGGCGCGAAAGCGTGGGGAGCAAACAGGATTAGATACCCTAGTA
+
FFGGGGGGFEEEFGEGGCGGGEGGGGGGGGGC@FFFG@CGGGGGFDFGGGGGGCFG<EFGGGGGG?=FFFFGGGCFGFFCFFEGGGGDGGGGCA?FFEC:B7>8==>FD<=3:FCFFGGDEFG@FFGFCFGF@FDF9CFCF:DC@CFG*<FGFGGFGGF73C:8BCCE7CBCEEEGCCF8+<@8EEC8C79FCCDGD5=F=3>E5?CFGEGGGD7D55@+75*71CF<**-*303C?>@+
@M00200:205:000000000-AKKM3:1:1101:16831:7953 1:N:0:1
ATTGGGCATAAAGGGCGCGTAGGCGGCTCGATAAGGCTCGCGTGAAAGTCCGGGGCTCAACCCCGGATCGGCGTGGGCGACTGCTGGGCTGGAGCACGGTAGGGGCAGACGGAATTCCGGGTGTAGCGGTGGAATGCGTAGAGATCCGGAAGAACACCGGTGGCGAAGGCGGTCTGCTGGGCCGGAAGGGGGCAGAGCAATCTGTCCCCGTGCTGACGCTGAGGCGCGACAGCGTGGGGAGCA
+
GGGGGGGGGGGGGGGGGGGGGGGGGGGGGGGGGGGGGGGGGGGGGGGGGGGGGGGGGGGGGGGGGGGGGGGGGGGGGGGGGGGGGGGGGGGGGGGFGGGGGGGGGGEGFGGGGDGGGGGGDGGGFFGGGGGGGGGGGEFGGGGGGGGGGECCGCGGGGGDG>EGGDGGGGGGGGGGGGGGGGGGGCEGGDGGGGGFGGGDGGGGGEGGGGG5C>?7?EGCC3@F?GGFFFFGGGGGFFFEG9?
@M00200:205:000000000-AKKM3:1:1101:6692:7958 1:N:0:1
ATTGGGCGTAAAGAGCGCGTAGGCGGCTTATCAAGTCAGGCGTGAAATTCCCGGGCTCAACCTGGGGGCTGCGCTTGATACTGATGAGCTTGAATGCGGGAGAGGATAGTGGAATTCCCAGTGTAGAGGTGAAATTCGTAGATATTGGGAAGAACACCGGTGGCGAAGGCGGCTATCTGGCCCGTAATTGACGCTGAGGCGCGAAAGCGTGGGGAGCAAACAGGATTAGATACCCTTGTA
+
GGGGGGGEGGCGGGGGGGGGGGGGGGGGGGGGGAFGGGGGGGGGGGGGGGGGEFGGGGGGGGGGGGEGGGGGGGGGGGGGGGGDFGFGGGGG@FGGGGGGGGDFGGGGGGGGGDGGGGDFGFGGGGGGGGGGGGGAFGGFFGFGGDGGGGGGGGGGCFGGGGGGGCGEGCFEGGGFGGGGFGGGG5B5EGGGGGGG5E5CEGGG55CFGEGGGGFGFGGGGGGG0*CBFFF>GGGG@F=E
@M00200:205:000000000-AKKM3:1:1101:5342:7958 1:N:0:1
ACTGGGTGTAAAGCGTCCGCAGACGGTTTGATACGTCGTTCGTCAAATCCTGAAGCTCAACTTCAGGGCTGCGTGCGAAACGGTCAGACTCGAGACTGGTAGGGGCAAGCGGAATTACCGGTGTAGCGGTAAAATGCGTTAATATCGGTAAGAACACCAAAAGCGAAAGCAGCTTGCTGGAACAGTTCTGACGTTAAGGGACGAAAGCGTGGGGAGCGAATGGGATTAGATACCCCTGTA
+
GGGGGGGGGGGGGGGGGGGGGGGGGGGGGGGGGGGGGGGGGGGGGGGGGGGGEGGFGGGGGGGGGGGGGGGGGGGGGGGGGGGGGGFGFFGGGGFFGGGGGGGGGGGGGGGGGGGGGGGGGGGGGGGGGGGEGGGGFGGEGFGGFFGGGFDGGGGGG@F:FDGGEGGGGGGF6:DFGFGFGGGGFGDGGGG9CGDGGFCFGGGECEGG=EEGGGEDFGGE)C8<?C47F?<F<<CF:@FG
@M00200:205:000000000-AKKM3:1:1101:27335:7964 1:N:0:1
ATTGGGTTTAAAGCGCGCGCAGGCGGCTGGCCAAGTCCGATGTGAAAGCTTCCGGCTTAACTGGAAAACGGCATCGGATACTGGTCGGCTGGAAGGTGGGAGAGGGTAGCGGAATTCCCGGTGTAGTGGTGAAATGCGTAGAGATCCGGAAGAACACCAGTGGCGAAGGCGACATACTGGTCCATTACTGACGCTGAGGCTCGAAAGCGTGGGGAGCAAACAGGATTAGATACCCTCGTA
+
GEFGGGGGGGGGGGGGGGGGGEGGEGGGGGGGGGGGGGGGGGGGGGGGGGGGGGGGGGGGGGGGGGGGGGGGGGGGGGGGGGGGGGGGGGFGEEFGFGGGGGGGGGGGGGGGGGGGGGFGGCGEFGGCFFGGGGGGFDFEEEEFGGFGGGGGG?@FGGGGGGGGGGG7FFGEGGGFCCGCFGGGGCFGGGGGGGGGGGGGFGDED=DGE:8CEE:DEGGFGG?FBFF?F4<FGGCGFFFG
@M00200:205:000000000-AKKM3:1:1101:22983:7969 1:N:0:1
ACTGGGCTTAAAGGGCGCGTAGGCGGCTTGAAAAGCGTGCGGTGAAAGCTCGGGGCTCAACCCCGAGTCGGCCGTGCGTACTGTCAGGCTTGAGCACAGTAGAGGCAGATGGAATTCCGGGTGTAGCGGTGGAATGCGTAGAGATCCGGAAGAACACCGGTGGCGAAGGCGGTCTGCTGGGCTGTGGCTGACGCTGATGCGCGACAGCGTGGGGAGCAAACAGGATTAGATACCCTAGTA
+
GGGGGGGGGGGGGGGGGGGGGGGGGGGGGGGGGGGGGGGGGGGGGGGGGGGGGGGGGGGGGGGGGGGGGGGGGGGGGGGGGGGGGGGGGGGGEFGCF?FGGGFFGGEGGGGGGFGGGGGGGGGGGGGGGGCEGGGGGGGGG>GGGGGG>:C:C@FGGGGGGCGGGDCEGGGGGGGFGGFFEGCCGGGCFCCGGGDDGGGGGGDEECDGEGEGGGEDFGGFFCFF:CF2FFFGGGC75FFG
@M00200:205:000000000-AKKM3:1:1101:10148:7971 1:N:0:1
ATTGGGTTTAAAGAGCGTGTAGGCGGCCAGGTAGGTCCGCTGTGAAAACTCGAGGCTCAACCTCGAGATGTCGGCGGAAACCATCTGGCTAGAGTCCGGAAGAGGAGAATGGAATTCCCGGTGTAGCGGTGAAATGCGCAGATATCGGGAAGAACACCCGTGGCGAAAGCGGTTCTCTGGGACGGTACTGACGCTGAGACGCGAAAGCGTGGGGAGCGAACCGGATTAGATACCCGCGTA
+
GGGGGGGGGGGGGGGGGGGGGGGGGGGGGGGGGGGGGGGGGGGGGGGGGGGGGGGGGGGGGGGGGGGGGGGGGGGGGGGGGGGGGGGGGGGGGGGGGGGGGGGGGGEGGGGGGGGGGGGGGGGGGGGGGGGGGGGGGGGGGGGGGGGEGGGGGGGGGGGDCGGGGGGDGGGGGGGGGGGGGGGGGGGGFGGGGGGGGGGGGDGGGGGDGGGGGGDGFGGGGGGGFGGFFFBGGGGGBDFC
@M00200:205:000000000-AKKM3:1:1101:17803:7973 1:N:0:1
ATTGGGTATAAAGGGCGCGTAGGTGGCCACCATAAGGCCGCGGTGAAAGTCTGGAGCTCAACTCCAGATCGGCCGCGGCGACTGTGGGGCTCGGGTACCGTAGAGGCAGATGGAATTCCGGGTGTAGCGGTGGAATGCGTAGAGATCCGGAAGAACACCAGTGGCGAAGGCGGTCTGCTGGGCGGTGGGACCGAAAGGTCCCTTCAACCGACACTGAGGCGCGACAGCGTGGGGAGCAAACAGG
+
GGGGGGGGGGGGGGGGGGGGGGGGGGGGGGGGGGFFEGGGGGGGGGGGGGGGGGFGGFGGGGGGGGGGGGGGGGGGGGGGGGGGGGGGGGGGGGGGGGGGFGGGFGGGGGGGGGGGGGGGGGGGGGGGGGGGGGGFGGGGGGGGFGGGFGGEGGFGGGGGGGGGGGGGGGGGGEEEGGGGFGGGECEGGGGGGGGGGGFGFCE@CGGFFG?E>8FGFFGCDGGD>CC6)763EECGBF?FF::?
@M00200:205:000000000-AKKM3:1:1101:4549:7974 1:N:0:1
ACTGGGTATAAAGAGCGCGCAGGCGGTCGATTAAGTCGAATGTGAAAGCCCCCGGCTCAACTGGGGAGGGTCATTCGATACTGCTCGACTTGAAGGCAGGAGAGGGAAGCAGAATTCCCGGTGTAGTGGTGAAATGCGTAGATATCGGGAGGAATACCAGTGGCGAAGGCGGCTTCCTGGCCTGTTCTTGACGCTGAGGCGCGAAAGCTGGGGGAGCAAACGGGATTAGCTACCCGAGTA
+
GGGGGGGGGGGGGGGGGGGGGGGGGGGGGGGGGGGGGGGGGGGGGGGGGGGGGGGGGGGGGGGGGGGGGGGGGGGGGGGGGGGGGGGGGGGGGGFGGGGGGGGGGGGGGGGGDGGGGGGGGCEFD<FFGGGGGGGGGGGGDEGGGGCECGGGDGGGGGGGGGDGGGGCFGGGGDGGGGGFGG6BFGGFFGGGGGGGGGGGGCEGGGGCFGGGGGEGFGFCCC:DBDGF@)40<C*).7@6
@M00200:205:000000000-AKKM3:1:1101:16383:7988 1:N:0:1
ACTGGGTGTAAAGAGCTCGTAGGCGGCCACTCAAGTCGAATGTGAAACCTCGAGGCTTAACCTCGAGCCTGCATTCGATACTGGGCGGCTAGAGTCTGGTAGGGGGATCTGGAATTCCTGGTGTAGCGGTGGAATGCGCAGATATCAGGAGGAACACCGGTGGCGAAGGCGGCTCTCTGGGACGGTACTGACGCTGAGACGCGAAAGCGTGGGGAGCGAACAGGATTAGATACCCCTGTA
+
GGGGGGGGGGGGGGGGGGGGGGGGGGGGGGGGGGGGGGGGGGGGGGGGGGGGGGGGGGGGGGGGGGGGGGGGGGGGGFGGGGGGGGGGGGGGGGGGGGGGGGGGGGGGGGGGGGGGGGGGGGGGGGGGGGEGGGGGGGGGEEGGGGGGGFGCFFGGGGGGGGGGGGGGDGGGGGGGGGCGGGGGGGGGGGDGDGGG88CFGGGG8ECFGGGGGGFGFGG*9DFD6GGFFFFGGGGGFFFG
@M00200:205:000000000-AKKM3:1:1101:12580:7992 1:N:0:1
ACTGGGCTTAAAGGGCGCCTAGGCGGCTTGACAAGTCGGATGTGAAAACTCCAGGCTCAACCTGGAGACGCCACTCGATACTGTCATGGCTAGAATCCGGTAGGGGACCACGGAATACCTGGTGTAGCGGTGAAATGCGTAGATACCAGGTGGAACACCGATGGCGAAGGCAGTGGTCTGGGCCGGCATTGACGCTGAAGCGCGAAAGCGTGGGGAGCGAACAGGATTAGATACCCTGGTA
+
EFGFDGGGGGGGGGGG:+@FGGGGGGGGGGGGGGFGGGGEGGDFGGGGGFGGGGFGGGGGGGGGFGFECFGGGGCGGGCEGFCGGFGCFGFFEFAGGGEG@CEC7CEGGGGGGFFFFGGG9BFGGFFG:BFCFGAEGGGEGGDGGGGFGEGF<FGGFGEC@FC@FGGFEEGGGEGCCGG@GG,;E5CE5CCFGGGG=ECF6CGGGGGCFE>C5E3C35EEGDE*,794?F9FCFF66:>?*
@M00200:205:000000000-AKKM3:1:1101:19030:8013 1:N:0:1
ACTGGGCTTAAAGGGCGCGTAGGCGGCTCGATAAGGCTCGCGTGAAAGTCCGGGGCTCAACCCCGGATCGGCGTGGGCGACTGTTGGGCTGGAGCACGGTAGGGGCAGACGGAATTCCGGGTGTAGCGGTGGAATGCGTAGAGATCCGGAAGAACACCGGTGGCGAAGGCGGTCTGCTGGGCCGGAAGGGGGCAGAGCAATCTGTCCCCGTGCTGACGCTGAGGCGCGACAGCGTGGGGAGCA
+
GGGGGGGGGGGGGGGGGGGGGGGGGGGGGGGGGGGGGFGGGGGGGGGGGGGGGCGGGGGGGGGGGGGGGGGGGGGGGGGGGGGGGFGGGGGGGGGCFGGGGGGDFECGGGBEEGGGGGGGGGGGGGGGGEGGGDCFGGGEGGGGGGGGGFCGGFG?FGEEGD8CECEGDGGGGGGGGGGFGGGEGEGGGGGGGGGCGG?FFGGGGDFDFEG*;C=FFGGGG3**2)59)<0CEGEGF>E7<>0
@M00200:205:000000000-AKKM3:1:1101:15885:8018 1:N:0:1
ATTGGGTATAAAGCGTGTGTAGGCGGACCGTTAAGTACCTTGTGAAATCCCACGGCTCAACCGTGGAACCGCTGGGTATACTGGCGGTCTTGAGGCACCCAGGGGCTGTCGGAACAAGCGGTGGAGCGGTGAAATGCGTAGATATCGCTTGGAACGCCGGCGGTGAAAACGGACAGCTGGGGGTGCTCTGACGCTGAGACACGAAAGCCAGGGGAGCGAACGGGATTAGATACCCGCGTA
+
GGGGGGGGGGGGGGGGGGGGGGGGGGGGGGGGGGGGEEFFGGGGGGGGGGGGGGGGGGGGGGGGGGGGGGGGGGGGGGGGGGGGGGGGGGGGGGGGGGGGGGGGGGGGGGGGGGGGGGGGGGGGGGGGGGGGGGGGGGFGGGGGGGGGGGGDGGGGGGGGGGGGGCFGCEGGGGGGGGGGGGGGGGFGGGGGGGGGGGGGGGGGGGDGGGGGGGFGBGEG35EG0C4<@FAGFGGGBBDC
@M00200:205:000000000-AKKM3:1:1101:5173:8021 1:N:0:1
ATTGGGTTTAAAGGGCGCGTAGGCGGCGCGGGAAGTCGGGGGTGAAAGTCCGAGGCTCAACCTCGGATCGGCCTTCGAGACTCCCGCGCTGGAGCACAGTAGAGGCGGGTGGAATTCCGGGTGTAGCGGTGGAATGCGTAGAGATTCGGAAGAACACCGGTGGCGAAGGCGGCCCGCTGGGCTGTGGCTGACGCTGAGGCGCGACAGCGTGGGGAGCAAACAGGATTAGATACCCTCGTAAGA
+
GGGGGG;FGGGGGGGGGGGGGGGGGGDGGEGGGGGGGGGGDGGGGGGGGGGGGCEEGEFGFFGFGGG::CFE@GGGGGGGGGGGDGGGGGCFGGDFFDFFFGFGGGGGGGDGGGGGGGFGDGGC<FGGGGGGGGGFGDE8CE7FF+<EGEGGGGGGFGEGGEEFGGGGGGGCE5?5:?EEGG85C?FGGGE6ECCE:FGFGGCE5577?EGGGGBGF:6<FGG4:CF?FF<*ACC*7<F7<:A
@M00200:205:000000000-AKKM3:1:1101:26410:8024 1:N:0:1
ACTGGGCTTAAAGGGAGCGTAGGCGGATAGTTTAGTCAGAGGTGAAAGCCCAGGGCTCAACCTTGGAATTGCCTTTGATACTGGCTATCTTGAGTATGGAAGAGGTATGTGGAACTCCGAGTGTAGAGGTGAAATTCGTAGATATTCGGAAGAACACCAGTGGCGAAGGCGACATACTGGTCCATTACTGACGCTGAGGCTCGAAAGCGTGGGGAGCAAACAGGATTAGATACCCCAGTA
+
GGGGGGGGGGGGGGGGGGGGGGGGGGGGGGGGGGGGGGGGGGGDFGGGGGGGGGGGGGGGGGGGGGGGGGGGGGGGGGGGGGGGGGGGGGGGGGGGGGGGGGCFGGGGGGFGFGGGGGGGGGGGGFGGGGGGFGGGGGGGGGGFGGGGGGGCFGGGGGGGG9DEEGCGGGGGDGGGGGGEF;EGFFGGGGFGEGGDE,DFFGDDDCGGGGGGGGF3)=CFGFGGFGGEFFEGGGFGF);?
@M00200:205:000000000-AKKM3:1:1101:14904:8031 1:N:0:1
ACTGGGTTTAAAGGGCGCGTAGGCGGCTTTATAAGTCGGGGGTGAAAGCCTGTGGCTCAACCACAGAATTGCCTTCGATACTGTATGGCTTGAGACCGGAAGAGGTATGTGGAACTCCGAGTGTAGAGGTGAAATTCGTAGATATTCGGAAGAACACCAGTGGCGAAGGCGACATACTGGTCCATTACTGACGCTGAGGCTCGAAAGCGTGGGGAGCAAACAGGATTAGATACCCCGGTA
+
GGGGGGGGGGGGGGGGGGGGGGGGGGGGGGGGGGGGGGGGGGGGGGGGGGGGGGGGGGGGGGGGGGGGGGGGGGGGGGGGGGGGGGGGGGGGGGGGGGGGGGGGGGGGGGGGGGGGGGGGGGGGGGGGGGGGGGGGGGGGGGGGGGGGGGGGGGGGGGGGGGGGGGGGGGGGGGGGGGGGGGGGGGGGGGGGGGGGGGFGGGGGFGGGGGGDCGFGFGGGGGGGFGGFFFFGFGGGBDDG
@M00200:205:000000000-AKKM3:1:1101:13873:8035 1:N:0:1
ATTGGGCGTAAAGGGAGCGTAGGCGGATAGTTTAGTCAGAGGTGAAAGCCCAGGGCTCAACCTTGGAATTGCCTTTGATACTGGCTATCTTGAGTATGGAAGAGGTATGTGGAACTCCGAGTGTAGAGGTGAAATTCGTAGATATTCGGAAGAACACCAGTGGCGAAGGCGACATACTGGTCCATTACTGACGCTGAGGCTCGAAAGCGTGGGGAGCAAACAGGATTAGATACCCGGGTA
+
GGGGGGGGGGEGGGGAFGGGGGGGGGGGGGGGGGGGGEGGEGGGGGGGGGFGFGGGGGCFGGGGGGGGGGGGGGGGGGFFGFGGGGGGGGGGGGGGGGGGGGDFGGGGFGGGGFGGGGGDGFFGC<FFCFGFCCGGGDFEFFGGGGGF8::FGGGGGGFGGGGGGGG:E7FEGGGDGGGGGFGCAEBAFGGGCEGG5B5FFFC5CEGGCEGDCG>DB5BEFGG*3CF3*7<FGCCGFF>G
@M00200:205:000000000-AKKM3:1:1101:23306:8059 1:N:0:1
ATTGGGCTTAAAGCGCGCGTAGGCGGCCCGGAAAGTCGGTTGTGAAAACCCGGGGCTCAACCCCGGGCCTGCATCCGATACTTCCGGGCTGGAGGTAGGTAGGGGAGATCGGAATTCCTGGTGTAGCGGTGAAATGCGCAGATATCAGGAAGAACACCTATGGCGAAGGCAGCACTCTGGGACGGTACTGACGCTGAGACGCGAAAGCGTGGGGAGCGAACAGGATTAGATACCCGAGTA
+
GGGGGGGGGGGGGGGGGGGGGGGGGGGGGGGGGGGGGGGGGGGGGGGGGGGGGGGGGGGGGGGGGGGGGGGGGGGGGGGGGGGGGGGGGGGGGGGGGGGGGGGGGGGGGGGGGGGGGGGGGGGGGGGGGGGGGGGGGGGGGGGGGGGGGGGGGGGGGGGGGGFGGGGGGFGGGGGGDGGGGGGGGGGGGGGGGGGGGGGGGGGGGGGGGGGGGGEGFGGGGGGGFGGBFFFGFFGD@EFG
@M00200:205:000000000-AKKM3:1:1101:20010:8061 1:N:0:1
ACTGGGTATAAAGGGCGCGTAGGCGGGATGGCAAGTCGGTCGTGAAATCCCTGGGCTCAACTCAGGGGGGTCGGCCGATACTGCCATTCTTGAGGGATGCAGAGGAGACTGGAATTCCCGGTGTAGCGGTGAAATGTGTAGAGATCGGGAGGAACACCGGTGGCGAAGGCGGGTCTCTGGGCATTCCCTGACGCTGAGGCGCGAAAGCGTGGGGAGCAAACGGGATTAGATACCCGAGTA
+
GGGGGGGGGGGGGGGGGGGGGGGGGGGGGGGGGGGGGGGGGGGGGGGGGGGFGGGGGGGGGGGFGGG7FGGGGGGGGEEECGGGFFGGGGGGG8FEGGGGFGGGGGGGGGGGGGGGGGFGGECFFGGGGGG8FFFFGCEGGGGFGGGGGGEDGGGGGGGDEGGGGGGGG5EEGEGGGGF@CFDFFFGFGGGGG5DCE:CF53C5CE)98=CECGEGFGGCF3;D6D4<?B>GGFFG3;;E
@M00200:205:000000000-AKKM3:1:1101:26105:8063 1:N:0:1
ACTGGGTTTAAAGGGCGCGTAGGCGGCCGATTAAGTCGGGGGTGAAAGCCTGTGGCTCAACCACAGAATTGCCTTCGATACTGGTTGGCTTGAGACCGGAAGAGGACAGCGGAACTGCGAGTGTAGAGGTGAAATTCGTAGATATTCGCAAGAACACCAGTGGCGAAGGCGGCTGTCTGGTCCGGTTCTGACGCTGAGGCGCGAAAGCGTGGGGAGCAAACAGGATTAGATACCCCTGTA
+
GGGGGGGGGGGGGGGGGGGGGGGGGGGGGGGGGGGGGGGGGGGGGGGGGGGGGGGGGGGGGGGGGGGGGGGGGGGGGGGGGGGGGGGGGGGGGGGGFGGGGGGGGGGGGGGGGGGGGGGGGGGGGFCFGGGGGGGGGGGGGGGGGGFGGGGGGGGGGGGGGGGGGGGGDFGGGGGGFGGFFFGEEGGGGGGGGEDGGGGGGGGGEGGGGGGGGGEGEGGGGGGG:GGFF?AGCCF5>FFG
@M00200:205:000000000-AKKM3:1:1101:10794:8072 1:N:0:1
ATTGGGTTTAAAGGGCGCGTAGGCGGCCTTCTAAGTCTTGTGTGAAATCCCTCGGCTCAACTGAGGAACTGCACGGGATACTGGATGGCTTGAGTTCGGGAGAGGGAAGCGGAATTCCGGGTGTAGCGGTGAAATGCGTAGATATCCGGAGGAACACCGGTGGCGAAGGCGGCTTACTGGACCGATTACTGACGCTGCGGCGCGAAAGCTAGGGGAGCAAACGGGATTAGATCCCCTAGTAAC
+
<<FEFGEGGDGGGGGG7CFGE+@FEGGG:FFFGGC,<CFDFDGGEGGGGGGGGEEGGGGFGF<FF?FFFFFGFF,@::@EFGGGFGGCFFDF?EE9FGDCFGGG7+8,4,C@@FGEGF8:@FGGGCFG>FEFG,@>FFEE7CFCFFC@E3@:7<FAFGC>C:<E@7BEGGEEDG*+52772B=C**;;<C7@87<C5*?*><:*?*)/C?+<C5)1)/@C***7(*9(9/67+<CF:FFC*-)
@M00200:205:000000000-AKKM3:1:1101:28309:8079 1:N:0:1
ACTGGGTTTAAAGCGCGCGTAGGCGGTTGAGCAAGTCGGATGTGAAAGCCCTGGGCTTAACCTGGGAATTGCATTCGAGACTGCTCGGCTAGAGTTTGGTAGAGGAAAGCGGAATTCCGGGTGTAGCGGTGAAATGCGTAGATATCCGGAGGAACATCAGTGGCGAAGGCGGCTTTCTGGACTGAAACTGACGCTGAGGTGCGAAAGCGTGGGGAGCAAACAGGATTAGATACCCCAGTA
+
GGGGGGGGGGGGGGGGGGGGGGGGGGGGGGGGGGCFGGGGGGGGGGGGGGGGGGGGGGGGGGGGGGGGGGGGGGGGGGGGGGGGGGGGGFGGGGGGGGGGGGGGGGGGGGGGGGGGGGGGGGGGGGGGGGGGGGGGGGGGGGGGGGGGGGGGGGGGGGGGGGGGGGGGGGGGGGGFGGGGGGGGGGGGGGFFGGGGGGGGGGGGGDGGG=EGGGD3>CFGFCGGFGC7FFFG9CFFEE::
@M00200:205:000000000-AKKM3:1:1101:28559:8079 1:N:0:1
ACTGGGCGTAAAGGGAGCGTAGGCGGATAGTTTAGTCAGAGGTGAAAGCCCAGGGCTCAACCTTGGAATTGCCTTTGATACTGGCTATCTTGAGTATGGAAGAGGTATGTGGAACTCCGAGTGTAGAGGTGAAATTCGTAGATATTCGGAAGAACACCAGTGGCGAAGGCGACATACTGGTCCATTACTGACGCTGAGGCTCGAAAGCGTGGGGAGCAAACAGGATTAGATACCCGTGTA
+
GGGGGGGGGGGGGGGGGDGGGGGFGGGGGGGGGGFGGFGGGGGGGGGGGGGFCCGGGGGGGGGGGGGGGGGGGGGGGGGGGGGGGGGGGGGGGGGGFGGGGGGGGGGGGGFGGGGGGGCFGGGGGGFFFGGGGGGGGGGGGDDF=EFG?EGCFGGGGGGGFGGGGGCGGGGGGGGGGGGFGGCFGFGGGFGGCEGGGGFGGGGECEGGCEEEFDBGE=BFGFGGFGG86FEGGFFD:>F=
@M00200:205:000000000-AKKM3:1:1101:9803:8083 1:N:0:1
ATTGGGTGTAAAGTGTGCGCAGGCGGCCGCGCAAGTCGAGTGTGAAAGCCCCGAGCTTAACTTGGGAACTGCGCTCGAAACTACGTGGCTGGAGTGTGGCAGAGGAAGGTGGAATTCCACGTGTAGCGGTGAAATGCGTAGAGATGTGGAGGAACACCAATGGCGAAGGCAGCCTTCTGGGCCAACACTGACGCTCAGGCACGAAAGCGTGGGGAGCAAACAGGCTTAGATACCCTAGTA
+
GGGGGGGGGGGGGGGGGGGGGGGGGGGGGGGGGGGGGGGGGGGGGGGGGGGGGGGGGGGGGGGGGGGGGGGGGGGGGGGGGGGGDGGGGGGGGGGGGGGGGGGGGGGGGGGGDGGGGGGGGGFGGGGGDGGGGGGGGGGGGGGFGGGGFGG7F:FGGGGGGF7FEFGGGGGGGGGGGCBEGGGGGGGGFGGGGGGE8CC65CEEGD5<5:CDGGF5@FG?FGG:(774?FAGGGGG?579
@M00200:205:000000000-AKKM3:1:1101:16703:8084 1:N:0:1
ATTGGGCTTAAAGAGCGCGTAGGCGGCCGTGCAAGTCGGTTGTGAAATCCCGGGGCTCAACCGCGGGACTGCGTCCGATACTGCACGGCTCGAGGCAGGTAGGGGAGAGTGGAATTCCCGGTGTAGCGGTGAAATGCGCAGATATCGGGAGGAACACCGGTGGCGAAGGCGGCTCTCTGGACCTGTCCTGACGCTGAGGCGCGAAAGCTAGGGGAGCGAACAGGATTAGATACCCTAGTA
+
GGGGGGGGGGGGGGGGGGGGGGGGGGGGGGGGGGGGGGGGGGGGGGGGGGGGGGGGGGGGGGGGGGGGGGGGGGDGGGGGGGGGGGGGGGGGGGGGGGGFGGGGGGGGGGGGGGGGGGGGGGGGGGGGGGGGGGGGGGGGGGGGGGGGGCFDEGGGGGGGGGGGGGDEGGGGGGGGGGGGGGGGGGGGGGGGGGGGGGGGGGGGCGGGGGGGGGFG>EEEGGFGBFG7F?AGG?FGFFFG
@M00200:205:000000000-AKKM3:1:1101:25039:8099 1:N:0:1
ATTGGGCATAAAGGGCGCGTAGGCGGCCATGCGTGTCTTCCGTGAAATCCCTCGGCTCAACCGAGGACGTGCGGAAGAAACTGCAAGGCTCGAGTCCGGAAGAGGGGGGCGGAATTCCCAGTGTAGCGGTGAAATGCGTAGATATTGGGAGGAACACCGGTGGCGAAGGCGGTCCCCTGGGCCGGTACTGACGCTGAGGCGCGAAAGCGTGGGTAGCAAACGGGATTAGATACCCTAGTA
+
GGGGGGGGGGGGGGGGGGGGGGGGGGGGGGGGGGGGGGGGGGGGGGGGGGGGGGGGGGGGGGGGGGGGGGGGGGFGGGGGGGGGGGGGGGGGGGGGGGGEGGGGGGGGEGGGGGGGGGGGGGGGGFDGGGGGDGGGGGGGGGGGGGGGGGGGGGGGGGGGGGGGGGGGGGGGGGGGGGGGGCGGGGGGCFGGGD<CEFFFE5C8?CDC=EGDDEFDFC7CFDCD?DGFFFB7C@+9?FFG
@M00200:205:000000000-AKKM3:1:1101:2763:8100 1:N:0:1
ACTGGGCTTAAAGGGAGCGTAGGCGGATAGTTTAGTCAGAGGTGAAAGCCCAGGGCTCAACCTTGGAATTGCCTTTGATACTGGCTATCTTGAGTATGGAAGAGGTATGTGGAACTCCGAGTGTAGAGGTGAAATTCGTAGATATTCGGAAGAACACCAGTGGCGAAGGCGACATACTGGTCCATTACTGACGCTGAGGCTCGAAAGCGTGGGGAGCAAACAGGATTAGATACCCCCGTA
+
GGGGGGGGGGGGGGGGGGGGGGGGGGEFGGGGGGGGGGGGGGGGGGGGGGGGGGGGGGGGGGGCEGGGGGGGGGGGGGGGGGGGGGGGGGGGGGCGGGGGGGEFGGGGGGGGGGG?CGGGGDGGGGGFDGGGGGGGGGGGGGFFFGGGFF:FGGGGFFFGGGGCCGEGG8>EGGGGGDCGGGGF9EG,@>EFGGG>5>DFDDGGFGGGG5BFEDFDBGFFFG6*6CF@FF?C;B+>>3>E
@M00200:205:000000000-AKKM3:1:1101:18483:8109 1:N:0:1
ACTGGGCATAAAGCGCGTGTAGGCGGTCCGGTAAGTCGGCTGTGAAAGTCCAGGGCTCAACCCTGGGATGCCGGTCGATACTGCCGGACTAGAGTTCGGAAGAGGCGAGTGGAATTCCCGGTGTAGCGGTGAAATGCGCAGATATCGGGAGGAACACCAATGGCGAAGGCAGCTCGCTGGGACGTTACTGACGCTGAGACGCGAAAGCGTGGGGAGCAAACAGGATTAGATACCCGCGTA
+
GGGGGGGGGGGGGGGGGGGGGGGGGGGGGGGGGGGGGGGGGGGGGGGGGGGGGGGGGGGGGGGGGGGGGGGGGGEGGGGGGGGGGEGGGDGGFGGGGEGEEGGFGGGGGGGG,FGGGFGGDFGECFFGGGGGGGGGFEGGE7FGFGCEC7FEFGGGGGGGGGFGG7C@@FGGDGFGGGGEGGGGG>>EFFCFEGGCEGGGDGGGGG3CGEGGGGBGECFGDDF:?F7<=F<C?FGDF3>G
@M00200:205:000000000-AKKM3:1:1101:26402:8112 1:N:0:1
ATTGGGTGTAAAGAGTGCGTAGGTGGTAAGGTAAGTCGGATGTGAAAGCTCCGAGCTCAACTCGGAAATGGCATTGGAAACTACCTTGCTCGAGGGTTTGAGGGGGGACTGGAATACTTGGTGTAGCAGTGAAATGCGTAGATATCAAGTAGAACACCAGTGGCGAAGGCGACACACTGGCTCATTACTGACGCTGAGGCTCGAAAGCGTGGGGAGCAAACAGGATTAGATACCCGCGTA
+
FGGGGGGGGGGGGGGGGGGGGGGGGGFFGGGGGFGGGGGGGGGGGGGGGGGGGCGGGGGGGGGGGGEGFGGGGGGGGGGGGGGGGGGGGGGGGGDGGGGGDCA7FGGCFGGDEGGFFFGFGGGGGGGGGGG@CGECFGGGDGGGGGGGCFFFFGGGGGGGG9FGCGDGGGGGGGEGGGGCGGGGGG?EGGGGGGGG=ECGGGCCGGGGGGCDEC@DFCFGFFGF6FGBFFFGGGG3<@FG
@M00200:205:000000000-AKKM3:1:1101:10111:8119 1:N:0:1
ACTGGGTTTAAAGGGTGCGTAGGTGGTGAGGTAAGTCGGATGTGAAAGCTCCGAGCTCAACTCGGAAATGGCATTGGAAACTACCTTGCTAGAGGGTTGGAGGGGGGACTGGAATACTTGGTGTAGCAGTGAAATGCGTAGATATCAAGTGGAACACCAGTGGCGAAGGCGAGTCCCTGGACAACTCCTGACACTGAGGCACGAAAGCTAGGGGAGCAAACAGGATTAGATACCCCCGTA
+
GGGGGGGGGGGGGGGGGGGGGGGGGGGGGGGGGGGGGGGGGGGGGGGGGGGGGGGGGGGGGGGGGGGGGGGGGGGGGGGGGGGGGGGGGGGGGGGGGGGGGGGGGGGGGGGGGGGGGGGFGGGGGGGGGGGGGGGGGGGGGGGGGGGGGGGDFGGGGGGGGGGGGGGGGGGGGGGGGGGGGGGGGGGGGGGGGGGGGGDGGGGGGGGGGGGGG5BGFGGGGGGGFGG?FFBGGGGFD>EC
@M00200:205:000000000-AKKM3:1:1101:3950:8134 1:N:0:1
ACTGGGTGTAAAGGGCTCGTAGGCGGTTTGTCGCGTCGGGAGTGAAAACATCGGGCTTAACTCGATGCTTGCTTTCGATACGGGCAGACTTGAGGTATGCAGGGGAGAATGGAATTCCTGGTGTAGCGGTGAAATGCGCAGATATCAGGAGGAACACCGGTGGCGAAGGCGGTTCTCTGGGCATTACCTGACGCTGAGGAGCGAAAGAGTGGGGAGCGAACAGGATTAGCTACCCTAGTAAGA
+
GGGGGGGGGGFGGGGGGGGGGGGGGGGGGGGGGGGGGGGGGGGGGGGGGGGGGGGGGGGGGGGGGGGGGGGGGGGGGGGGCGGGGGGGGGGGFGGGGGGGGGGGGGGECGGGGGGGGGGGGGGGFGGDGGG@FFGGGEGCFGGGGGGGGGGEG:B:FEGGGGGGGFCGGGGGGDGGGGGGFGGGGF9CE7;CE5DGEGGG=FEEEGDGG+:CFGFG>=C:5CF5:F72=))2@,AFFFFGC<A
@M00200:205:000000000-AKKM3:1:1101:20894:8136 1:N:0:1
ATTGGGCTTAAAGGGTGCGTAGGCTGTGCAGAAAGTCAGATGTGAAATCCCTCGGCTTAACCGAGGAACTGCGTTTGAAACTACCGTGCTTGAGTAAGACAGAGGTAAGCGGAACTTCGGGTGGAGCGGTGAAATGCGTTGATATCCGAAGGAACACCGGTGGCGAAAGCGGCTTACTGGGTCTTTACTGACGCTGATGCACGAAAGCTAGGGGAGCAAACGGGATTAGATACCCGCGTA
+
FGGGGGGGGFGGGGGG@CGGGGGGGGGGGGGGGGGGGGFGGGGGGFGGGGGFFGGGGGGGGGCCFDEEFFFGGGG>EGFFGGGGGGGGGGGGGGGFGGGGGGDFGGGCFG@EEB@FGGGGGGGGDEGGGGGGGGGGGDEGDDFFFG<@CF:CG<FGFGFCFF<FCF@FGGEEGEC7CFFG,?FF,>CCGGGGGDGEGF7CCFF5CGGGFGGFFDBGFGF?57*71C<2??>GFG@3)07:
@M00200:205:000000000-AKKM3:1:1101:11715:8139 1:N:0:1
ATTGGGTGTAAAGGGCGCGTAGGCGGGATGGCAAGTCGGTCGTGAAATCCCTTGGCTCAACTGAGGGGGGTCGGCCGAGACTGCTGTTCTTGAGGGATGCAGAGGAGACTGGAATTCCCGGTGTAGCGGTGAAATGTGTAGAGATCGGGAGGACCACCGGTGGCGAAGGCGGGTCTCTGGGCATCTCCTGACGCTGAGGCGCGACAGCGTGGGGAGCAAACGGGATTCGATACCCGGGTA
+
FCDFDGGE@FC-EFDGEGGGEEDFGGGDGGCGFFF@FG:@FGECCFAEFFFGF8<=,C<EF?FFCG>FEGGGGEDG@E:<CFCGCCFGGGGGGFGGCGDFG:>@<8F@EF@*8,8<FFF<4<*8?,<8C>C*,+<9CG::CFGCFGF5>:CCC/:*;EEE88*A8*2?88CEDEEGEG9+:@E>F:C??<<FEEGE/*1CEDGD*:)**2/88E)7>5*+97**,)*))*.//<@5537*
@M00200:205:000000000-AKKM3:1:1101:17182:8147 1:N:0:1
ATTGGGCTTAAAGGGCGCGTAGGCGGGATGGCAAGTCAGTCGTGAAATCTCTCGGCTCAACCGAGAAACGTCGGCTGATACTGCCGTTCTTGAGGGATGCAGAGGAGACTGGAATTCCCGGTGTAGCGGTGAAATGTGTAGAGATCGGGAGGAACACCGGTGGCGAAGGCGGGTCTCTGGGCATTTCCTGCCGCTGAGGCGCGAAAGCGTGGGGAGCAAACGGGATTAGATCCCCCTGTAAGA
+
GAFGEFGGGGGGGFCE::FCC7BEEGGGGCFGGGFEEFGGGGFCCFGGGGGFGG7C<FGFGG@BFDCEEFFFGG7F=FEFAEECFGGCF+BE?FGDGFCFGGGGGGCFGFGGFF<FGDF+=C=BFDGCDFCF99BCFEFFGGGGGGC@F@C*<CGGEGG7C@ED@7CGCEFGEEGGGGFGGGG>EGGFD>+;8=D58;5=*97EE8D<87CE88)9>=6<4*;*-97)/*.*9E5C:)0<242
@M00200:205:000000000-AKKM3:1:1101:21035:8153 1:N:0:1
ACTGGGTGTAAAGCGTGCGCAGGCGGTTGTGCAAGACAGGTGTGAAATCCCCGGGCTTAACCTGGGAACTGCACTTGTGACTGCACAGCTGGAGTGCGGCAGAGGGGGATGGAATTCCGCGTGTAGCAGTGAAATGCGTAGATATGCGGAGGAACACCGATGGCGAAGGCAATCCCCTGGGCCTGCACTGACGCTCATGCACGAAAGCGTGGGGAGCAAACAGGATTAGATACCCTTGTA
+
GGGGGGGGGGGGGGGGGGGGGGGGGGGGGGGGGGGGGGGGGGGGGGGGGGGGGGGGGGGGGGGGGGGGGGGGGGGGGGGGGGGGGGGGGGGGGGGGGGGGGGGGGGGGGGGGGGGGGGGGEGGGGGGGGGGGGGGGGGGGGGGGGFGGGGGDCGGGGGGGGGGGDCCCEGGGGGFGGGFFGGGGGGGGGGFGDGGGGGGGGGGGGGGGGGGGGGFGFGGFGGGGFGG<6=>CCCFFFF67
@M00200:205:000000000-AKKM3:1:1101:5717:8158 1:N:0:1
ATTGGGTTTAAAGCGTACGTAGGCGGCTTTGTAAGTTAGAGGTGAAAGCCCGGGGCTTAACCCCGGAATTGCCTTTAAGACTGCATCGCTTGAATCATGGAGAGGTGAGTGGAATTCCGAGTGTAGAGGTGAAATTCGTAGATATTCGGAAGAACACCAGTGGCGAAGGCGACTCACTGGACATGTATTGACGCTGAGGTACGAAAGCGTGGGGAGCAAACAGGATTAGATACCCCAGTA
+
GGGGGGGGGGGGGGGGGGGGGGGGGGGGGGGGGGGGGGGGGGGGGGGGGGGGGGGGGGGGGGGGGGGGGGGGGGGGGGGGGGGGGGGGGGGGGGCGGGGGGGGGGGGGGGGGGGGGGGGGGGGGGGGGGGGGGGGGGGGGGGGGGGGGGGEGGGGGGGGGGGGGGGGGGGGGGGGGGGGGGGGGG;FGGGGGGGDGGGGGGGGGGDG4?EGGG*.8)=FF*7;70C*,1*.2<ACF)))<
@M00200:205:000000000-AKKM3:1:1101:24952:8159 1:N:0:1
ATTGGGTGTAAAGGGTGCGTAGGTGGTGAGGTAAGTCGGATGTGAAAGCTCCGAGCTCAACTCGGAAATGGCATTGGAAACTACCTTGCTCGAGGGTTGGAGGGGGGACTGGAATACTTGGTGTAGCAGTGAAATGCGTAGATATCAAGTGGAACACCAGTGGCGAAGGCGAGTCCCTGGACAACTCCTGACACTGAGGCACGAAAGCTAGGGGAGCAAACAGGATTAGATACCCGGGTA
+
FGGGGGGGGGGGGGGGGGGGGGGGGGGGGGGGGGGGGGGGGGGGFGGGGGGGGGGGGGGGGGGGGGGEGGGGGGGGGGGGGGGGGGGGGGGGGGGGGGGGGGGGGCEGGG7CGGGGGGCCFGGGGGGGGGGCFGDGGGF7FCGDFGGGFGGGGGGGGGGGGGGGGFE>CF8EGGGGGFGCGC+AFGGGGGGFCGFF+:CGCFGGGGGDFGGFF85CEF*<C<GG:408?4<DGGGG>)0:
@M00200:205:000000000-AKKM3:1:1101:21690:8160 1:N:0:1
ACTGGGTTTAAAGGGCGTGTAGGCGGTCCGATAAGTCGGTTGTGAAAGTCAAGGGCTCAACCCTTGAATGCCGACCGATACTGTCGGGCTAGAGTCCGGAAGAGGTGAGTGGAATTCCTGGTGTAGCGGTGAAATGCGCAGATATCAGGAGGAACACCAATGGCGAAGGCAGCTCACTGGGACGGTACTGACGCTGAGACGCGAAAGCGTGGGGAGCAAACAGGATTAGATACCCGTGTAAGA
+
GGGGGGGGGGGGGGGGGGGGGGGGGGGGGGGGGGGGGGGGGGGGGGGGGGGGGGGGGGGGGGGGGGGGGGGGGGGGGDDGGGGGGGGGGGGGGGGGGGGGGGGGGGGGGGGGGGGGGGGGGGGGGGGGGGGGGGGGGGGGGGGGEGGGGGGGGGGGGGGGFGGGCGGGGGGGGGGGGGGGGDFGGGGGGGGFC5DEEGGGGCCCEE<DEEEGGGEG>FGGGGGGFGG?F=):C?8DEBFFC95
@M00200:205:000000000-AKKM3:1:1101:20280:8168 1:N:0:1
ATTGGGTTTAAAGGGAGCGTAGGCGGATAGTTTAGTCAGAGGTGAAAGCCCAGGGCTCAACCTTGGAATTGCCTTTGATACTGGCTATCTTGAGTATGGAAGAGGTATGTGGAACTCCGAGTGTAGAGGTGAAATTCGTAGATATTCGGAAGAACACCAGTGGCGAAGGCGACATACTGGTCCATTACTGACGCTGAGGCTCGAAAGCGTGGGGAGCAAACAGGATTAGATACCCTAGTA
+
GGGGGGGGGGGGGGGGGGGGGGGGGGGGGGGGGGGGGGGGGGGGGGGGGGGGGGGGGGGGGGGGGGGGGGGGGGGGGGGGGGGGGGGGGGGGGGGGGGGGGGGGGGGGGGGGGGGGGGGGGGGGGGGGGGGGGGGGGGGGGGGGGGGGGGGGGGGGGGGGGGGGGGGGGGGGGGGGGGGGGGGGGGGGGGGGGGGGDGGGGGGGFGGGGGEGGGEGFGGGGGGG?FGFFFFGGFEFFFFG
@M00200:205:000000000-AKKM3:1:1101:24526:8171 1:N:0:1
ATTGGGCTTAAAGAGCTCGTAGGCGGCTTGGCAAGTCGGGCGTGAAATCCCCGAGCTTAACTCGGGACTGTCGTTCGATACTGCTATGGCTTGAGTCTGGTAGGGGAGCATGGAATTCCTGGTGTAGCGGTGAAATGCGCAGATATCAGGAGGAACACCGGTGGCGAAGGCGGTGCTCTGGGCCAGTACTGACGCTGAGGAGCGAAAGCGTGGGGAGCGAACAGGATTAGATACCCCCGTA
+
GGGGGGGGGGGGGGGGGGGGGGGGGGGGGGGGGGGGGGGGGGGGGGGGGGGGGGGGGGFFFGGGGGGGGGGGGGGGGGGGGGGGGGGGGGGGGGGGGGGGGGGGGGGGGGGGGGGGGGGGGGGGGGGGGGGDGGGGGGGGGGGGGGGGGGGGGGGGGGGGGGGGGGGGGGGGDGGGGGGGGGGGGGGGGGGGGGGDGGGG+5ACCEGGGGGGGGFGFDE5CCE*2DF<FFFC<:<4>3BEG
@M00200:205:000000000-AKKM3:1:1101:19242:8192 1:N:0:1
ACTGGGCATAAAGAGCTCGTAGGCGGTTTGTCGCGTCGGCCGTGAAAACCTGGGGCTTAACTCTGGGCTTGCGGCTGCTACGGGCAGACTTGAGTTCGGTAGGGGAGACTGGAATTCCTGGTGTCGCGGTGAAATGCGCAGATATCAGGAGTAACACCGGTGGCGAAGGCGGGTCTCTGGGCCGATACTGACGCTTAGGCGCGAAAGCGTGTGGCGCGCACATGATTAGATACCACGGTA
+
A@CEG99E@FFA@CFGCC7@F<F96B@@B7;FED+@@:::F:@:,,<E@FE<,,66CC<,E9CC,,,C6ECFC>C7>+,,AFGDC:7<F=EE,5<C,CF=EF7B=33>BG8BCFB>5=@,,=<,,+:8+++3@,FBFECEC:<3@F;;FA:,6,@FGCDC*<C,=<**=2C*:/?C7:+A6;;EE>CEC><F=*9**<F6*CE58CDFECE/**5)>G*29C+7)**6?=9:+<+9>>7*
@M00200:205:000000000-AKKM3:1:1101:14107:8196 1:N:0:1
ATTGGGTTTAAAGAGCTCGTAGGCGGTTTGTTGCGTCGGCTGTGAAATCCCGAGGCTCAACCTCGGGTCTGCAGTCGATACGAGCAAACTAGAGTGTTGCAGGGGAGACTGGAATTCCTGGTGTAGCGGTGGAATGCGCAGATATCAGGAGGAACACCGATGGCGAAGGCAGGTCTCTGGGCAGTTACTGACGCTGAGGAGCGAAAGCATGGGGAGCGAACAGGATTAGATACCCGCGTA
+
GGGGGGGGGGGGGGGGGGGGGGGGGGGGGGGGGGGGGGGGGGGGGGGGGGGGGGGGGGGGGGGGGGGGGGGGGGGGGGGGGGGGGGGGGFGGGGGGGGFGGGGGGGGGGGGGGGFGGGGGGGGGGGGGGGGGGGGGGGGGGGGGGGGGGGGGGGGGGGGGGCGGGEDGGGGGGGGGGGGGEGGGGGGGGGGGGGGGDGFGGFGGGG<FGGGGGGFGFGGGGGGG0C78*7ACFGGGFFFG
@M00200:205:000000000-AKKM3:1:1101:12771:8205 1:N:0:1
ATTGGGCTTAAAGCGCACGTAGGCGGTCCGCTAAGTCAGATGTGAAATCCCCCGGCTCAACCGGGGAACTGCACCTGATACTGGCGGGCTCGAGGACGGTAGGGGTGAGTGGAACTCCAGGTGGAGCGGTGAAATGCGTAGATATCTGGAGGAACACCGGTGGCGAAAGCGGCTCACTGGACCGTCTCTGACGCTGAGGTGCGAAAGCTAGGGTAGCAAACGGGATTAGATACCCCAGTA
+
GGGGGGGGGGGGGGGGGGGGGGGGGGGGGGGGGGGGGGGGGGGGGGGGGGGGGGGGGGGGGGGGGGGGFGGGGGGGGGGGGGGGGGGGGGGGGGGGGGGGGGGCCEDGGCFGGGGGGGGGGGGG7FGDGGGGGGGFFCCEEGEFFGGFFGGDGGGGGGGGGGGGGGGGGGG5:8CFGGGGGGGGGG5CGG:EGGGGDGDGCFEDEGGGGGGG>C45?EFGGGC<?CFBF?:DGGGC)3)+
@M00200:205:000000000-AKKM3:1:1101:10764:8217 1:N:0:1
ACTGGGCGTAAAGGGAGCGTAGGCGGATAGTTTAGTCAGAGGTGAAAGCCCAGGGCTCAACCTTGGAATTGCCTTTGATACTGGCTATCTTGAGTATGGAAGAGGTATGTGGAACTCCGAGTGTAGAGGTGAAATTCGTAGATATTCGGAAGAACACCAGTGGCGAAGGCGACATACTGGTCCATTACTGACGCTGAGGCTCGAAAGCGTGGGGAGCAAACAGGATTAGATACCCCGGTA
+
GGGGGGGGGGGGGGGGGGGGGGGGGGGGGGGGGGGGGGGGGGGGGGGGGGGGGGGGGGGGGGGGGGGGGGGGGGGGGGGGGGGGGGGGGGGGGGGGGGGGGGGGGGGGGGGGGGGGGGGGEGGGGGGGGGGGGGGGGGGGGGGGGGGGGGGGGGGGGGGGGGGGGGGGGGDGGGGGGGCGGGGGGGGGGGGGGGGGGGGGGFGGGGGGGGGGGGEGFGGGGGGGFGGFFFFGFF?F3@DE
@M00200:205:000000000-AKKM3:1:1101:3631:8225 1:N:0:1
ATTGGGTGTAAAGAGCGTGTAGGCGGCCAGGTAGGTCGGTTGTGAAAACTGGAGGCTTAACCTTCAGACGTCGACCGAAACCATCTGGCTAGAGTCCGGAAGAGGAGAGTGGAATTCCTGGTGTAGCGGTGAAATGCGCAGATATCAGGAAGAACACCCGTGGCGAAGGCGGCTCTCTGGGACGGTACTGACGCTGAGACGCGAAAGCGTGGGGAGCGAACAGGATTAGATACCCGAGTACGAT
+
GGGGGGGGGGGGGGGGGGGGGGGGGGGGDGGGGGGGGGGGGGGGG@FGGGFGFGGGGGGFGGGGGGGGGGGGGGGFEGGGGFGFGGGGGGFFGGGFGGGGDGFCFGDGGGGGDFDDGGGGGGGGCGGGGGGGFFFGGDGEG7F<FGGD<D<BCAFFGGGCEE7CEFGDCFCEEGGFFC9CGGGGGGGGFFFGEGGEE5FFD<E8C83CC=*:?55DECE55C*516*894)*<CF).)0**,((
@M00200:205:000000000-AKKM3:1:1101:5093:8254 1:N:0:1
ATTGGGTTTAAAGAGCGTGTAGGCGGTCCGGTAAGTCGGCTGTGAAAGTCCAGGGCTCAACCCTGGGATGCCGGTCGATACTGCCGGACTAGAGTTCGGAAGAGGCGAGTGGAATTCCCGGTGTAGCGGTGAAATGCGCAGATATCGGGAGGAACACCTATGGCGAAGGCAGCTCGCTGGGACGTTACTGACGCTGAGACGCGAAAGCGTGGGGAGCAAACAGGATTAGATACCCTCGTAAGA
+
FGGGGGGGGGGGGGGGGGGGGGGGGGGGGGGGGGGGGGDFGGGGGGGGGGGGGGGGGGGGGGGGGGGGGGGGGGGGGGGGGGGGGGGGGGGGGGGFGGGEGGGGGGGGGGGGGGCFGGGGGGGGGGGGGGGGGGGGGGGECGGGGGGGE:FGGGGFGE@FCBCFGGGDGGGGGD7CEGGGGGGGGGGGGGGGGGGGGGGGGGGGGGG<E:EGGGEGBGGFGGGGFGGFFF<C<CFGFFFGG?<
@M00200:205:000000000-AKKM3:1:1101:20187:8256 1:N:0:1
ACTGGGTGTAAAGAGCGCGCAGGCGGTCGTTCAAGTCGCGTGTGAAAGCCCCCGGCTCAACTGGGGAGGGTCACGCGATACTGATCGACTCGAAGGCAGGAGAGGGTAGTGGAATTCCCGGTGTAGTGGTGAAATGCGTAGATATCGGGAGGAACACCAGTGGCGAAGGCGACTACCTGGCCTGTTCTTGACGCTGAGGCGCGAAAGCTAGGGGAGCAAACGGGATTAGATACCCCAGTA
+
GGGGGGGGGGGGGGGGGGGGGGGGGGGGGGGGGGGGGGGGGGGGGGGGGGGGGGGGGGGGGGGGGGGGGGGGGGGGGGGGGGGGGGGGGGGGGGGGGGGGGGGGGGGGGGGGGGGGGGGGGGGGGGGGGGGGGGGGGGGGGGGGGGEGGGGGGGGGGGGGGGGGGGGGEFGGGGGGFGFFGGGGGGGGGGGGGGGGCGGGGGGEGGGGGGGGGGFGFGG69CE:6DFFFFFGEFCD@EF<
@M00200:205:000000000-AKKM3:1:1101:17144:8257 1:N:0:1
ACTGGGTTTAAAGAGTCCGTAGGCGGCTTGTTAGGTGAGGTGTGAAATCCCTCGGCCCAACCGAGGAATTGCGCTTCAAACCGGCAAGCTAGAGGAGGATAGAGGTGGGCGGAACTGATGGTGGAGCGGTGAAATGCGTCGATATCATCAGGAACACCGGAGGCGAAGGCGGTCCACTGGGTCCTATCTGACGCTGAGGGACGAAAGCTAGGGGAGCGAACGGGATTAGATACCCTGGTA
+
GGGGGGGGGGGGGGGGGGGGGGGGGGGGGGGGGGGGGGGGGGGGGGGGGGGGGGGGGGGGGGGGGGGGGGGGGGDGGGGGFGGGGGGGGGGGFGGFFGGGGGGGFGGGGGGGGGGGGGGGGGGGC@FEGGGGGGGGGGGGGGGGGGFGGGFFGGGGGGGGGDDGGGGGGGGGGGGGGGDGGGGGGGGGGGCGGGGGGGGGDGGGCGDGGGGFGD>DEGEEGGCD1DG?FBBFGGGGF3FG
@M00200:205:000000000-AKKM3:1:1101:15808:8270 1:N:0:1
ACTGGGTTTAAAGAGCGCGCAGGCGGCTGGTCAAGTCCGATGTGAAATCTCCCGGCTCAACTGGGAAACTGCATCGGAAACTGATCGGCTTGCAGGTGGGAGAGGGTAGTGGAATTCCCGGTGTAGTGGTGAAATGCGTAGATATCGGGAGGAACACCAGTGGCGAAGGCGACTACCTGGCCCATTCTTGACGCTGAGGCGCGAAAGCTAGGGGAGCGAACGGGCTTAGATACCCCAGTA
+
F,CCFF@@CGEEEFEFEGGGGGGGEC@FEFFGFFFFEFBCFGGFFFDGFFGFGGGGEGGFGFGGG<CEGGGGAFGEDFDEGGGGGGGGGGGG+:FFFGGCGGC4=:CFDGFGGGGGGGFEEFGGGG<DFFF=DFDGGG@EGGGFGGGGGD**CFFDGGFGD@FGC:*>BFE@EEGGFDGF7FFC*;FFGCEFGGGECCCGGGECCGGG?<CF5CEGDECED7CC(9DBFFACF<@7)79?
@M00200:205:000000000-AKKM3:1:1101:8723:8281 1:N:0:1
ACTGGGCGTAAAGCGCGTGTAGGCGGCCTATTAAGTGGCGTGTGAAAGCTCACCGCTCAACGGTGAGAGGCCGCGCCAAACTGATGGGCTTGAGGGTGGCAGAGGGTGATGGAATTCCCGGTGTAGCGGTGAAATGCGTAGATATCGGGAGGAACGCCAGTGGCGAAGGCGGTCATCTGGGCCATCCCTGACGCTGAGACGCGAAAGCTGGGGGAGCGAACGGGATTAGATACCCTAGTA
+
GGGGGGGGGGGGGGGGGGGGGGGGGGGGGGGGGGGGGGGGGGGGGGGGGGGGGGGGGGCGGGGGGGGGGGGGGGGGDGGGGGGGGGGGGGGGGGGGGGGGGGGGGGGGGGGGFFGGGGGGGGGGGGGGGGGGGGGGGGGGGDGGGGGGGGGGEGGGGGGGGGGGGGGGGGGGGGGGGGGGGGGGGGGGGFGGGGGDGFGGGGG*:EGGGGDEEGFG>EEEGGCC:DGF9FD7FGGGFFFG
@M00200:205:000000000-AKKM3:1:1101:23874:8292 1:N:0:1
ATTGGGCTTAAAGGGCTCGTAGGCGGTTTGTCGCGTCGGGAGTGAAAACGCCGTGCTTAACACGGCGCTTGCTTCCGATACGGGCAGACTAGAGGTATTCAGGGGAGAACGGAATTCCTGGTGTAGCGGTGAAATGCGCAGATATTAGGAGGAACACCGGTGGCGAAGGCGGTTCTCTGGGAATGACCTGACGCTGAGGAGCGACAGTGTGGGGAGCGAACAGGATTAGATACCCTTGTA
+
GGGFFGGGGGGGGGGGGGGGGGGGGGGGGGGGGGGGGGGGGGGGGDCFGGGGGGGGFFGGGEGGGGGGGCFFFGGGGEGGGGGEGGGGGGFFDFGGGGCDGGGGDDGCFFGDGGGDGGGGDGGGCEECE:FCGEGGGGGGBF9;FGGFGGGGD<CFFB@FGGGGGGD@F@EE8CE?:F+<C;FGFFCGG<?CCECEEGGFGGCE*:5CGCCGGGB<)*8:5DFF0C:>F467<C@CFF6C
@M00200:205:000000000-AKKM3:1:1101:16821:8297 1:N:0:1
ACTGGGTATAAAGCGCACGCAGGCGGCCTGGCACGTGGGGTGTGAAAGCTCTTGGCTTAACTGAGAGAGGCCATCCCATACGGCCGGGCTCGAGCGATGCAGAGGTCCGCGGAATTGCCGGTGTAGTGGTGAAATGCGTAGAGATCGGCAGGAACACCCAGGGGGAAACCAGCGGACTGGGCATCGGCTGACGCTCAGGTGCGACAGCGTGGGGAGCGAACCGGATTAGCTACCCGGGTAAGA
+
GGGGGGGFFGGGGGGGGGGGGEGGGDGGGGGGGGGFGGGGGGGGGGGGGGGGGGGGGGGGGGGGGGGFGGGGGGGGGGGGFGGGGGGGGGGDGGGGGGGGGGGGFGGGGGGG@GFGGGGGEFFFFGGGGCFGCC,FGFGGGGGGFGGGGDEDEFGGGGGCFDBEEDEFCFGCFGGGGEFCCFGGGGGGCDFGECDGEGCGC6*;8EG<C7EDEG3CDGEGGDED;5D26)-:FFGDFBBGF?A
@M00200:205:000000000-AKKM3:1:1101:12317:8302 1:N:0:1
ATTGGGCGTAAAGGGCGCGTAGGTGGCCCGTTAAGTGGCTGGTGAAATCCCGGGGCTCAACTCCGGGGCTGCCGGTCAGACTGGCGAGCTAGAGCACGGTAGGGGCAGATGGAATTCCCGGTGTAGCGGTGGAATGCGTAGAGATCGGGAAGAATACCAGTGGCGAAGGCGTTCTGCTGGGCCGTTGCTGACACTGAGGCGCGACAGCGTGGGGAGCAAACAGGATTAGATACCCTAGTA
+
GGGGGGGGGGGGGGGGGGGEGGGGGGGGGGGGGGGGGGGGGGGGGGGGGGGGGGGGGGGGGGGGGGGGGGGGGGGGGGGGGGGGGGGGGGGGGGGGGGGFGGGGGGGGGGGGGGGGGGGGGGGGGGGGGGGGGGGGGGGGGGGGGGGGGGGGGGGGGGFGGGGGGDGGGGGGGGGGGGGFGGGGGGEGGGGCCGDFGF=CEGGEGD3FGGGGGGFGDGFGGGGC?GGBFF47C<@6<FFG
@M00200:205:000000000-AKKM3:1:1101:9173:8311 1:N:0:1
ATTGGGCGTAAAGCGCGTGTAGGCGGCTCGGTAAGTCTGCTGTGAAAGTCCAGGGCTCAACCCTGGGATGCCGGTGGATACTGTCGAGCTCGAGTCCGGAAGAGGCGAGTGGAATTCCTGGTGTAGCGGTGAAATGCGCAGATATCAGGAGGAACACCAATGGCGAAGGCAGCTCGCTGGGACGTGACTGACGCTGAGACGCGAAAGCGTGGGGAGCAAACAGGATTAGATACCCCAGTA
+
GGGGGGGGGGGGGGGGGGGGGGGGGGGGGGGGGGGGGGGGGGGFGGGGGGGGGGGGGGGGGGGGGGGGGGGGGGGGGGGGGGGGGGGGGGGGGGGGGGGGGGGGGGGGGGFGGGGGGGGGGGGGGGGGGDGGGGGGFGGDGCGCGGGGGGFDGGGGGGGGGGGGGGGGGGGGGGGGGGGGG8@EGGGGGFGFEGGGGGGGCGGGGGGG?EGGGGFGFFGGGGGG?GGFFFBGGFGDBEFG
@M00200:205:000000000-AKKM3:1:1101:7557:8325 1:N:0:1
ATTGGGTATAAAGGGCGCGTAGGCGGCCTGCTAAGTCGAACGTGAAATCCCTGGGCTCAACCCAGGAACTGCGTCCGATACTGGTTGGCTTGAATCCGGGAGAGGGATGTGGAATTCCAGGTGTAGCGGTGAAATGCGTAGATATCTGGAGGAACACCGGTGGCGAAGGCGACATCCTGGACCGGTATTGACGCTGAGGCGCGAAAGCCAGGGGAGCAAACGGGATTAGATACCCGAGTA
+
GAGGGGGFGGGGGFGGGEGGGGGGGGDC@FGGGGGGGGDFGGGGGGGGGGGGGGGGGGGGGGEEGGGGGGGGC4+@FG7FGGGCGGE@GGGGGFGFGCFGGGGGGGGEE=CFGGGFGGGGGGGGGG<CDGGGGGGGGGGGGGGGGGFGGACGGGGGGGGGGGGGGGGGGGGDGEGCGGGFGGCE5*33=@FGGGGGGGGGGGGGGGD:;*8CE>DGFGG6>5EG?GGFFF<FGFFD)7FG
@M00200:205:000000000-AKKM3:1:1101:7788:8326 1:N:0:1
ACTGGGCTTAAAGGGCGCGCAGGCGGCTACGCACGTTCGTTGTGAAATCGCCCGGCTCAACTGGGCGGGGTCAGCGAATACGGCGTGGCTGGAGCAAGCTAGGGGGCAATGGAATTCCCGGTGTAGTGGTGGAATGCGTAGATATCGGGAGGAACACCAGTGGCGAAGGCGGTTGCCTGGAGCTTTGCTGACGCTGAGGCGCGAAAGCGTGGGGAGCGATCCGGATTAGATACCCTAGTA
+
GGGGGFGGFFGGGGGGGGEEGGGDGGGGDFGGGGGG<FCGGGCFGGGGGEGFGGCFGGEGGGGGGGGGGGGGGGGGGDFEFGGGECGGGGEGGGGGGGFGGGGGGGGGG8:FGCCGCFGGGGGGFFGFGGGGFFGGGGGGGGGGGGGGGGGGEGGGGGGGGGGGGGGGGGGGGGGGGFGGGGDGGGGGGGGGGGGD5CCFGGGCEGDGGGGGGGFGDG:8>DED?GG?FF>CFF?F:>B9
@M00200:205:000000000-AKKM3:1:1101:22895:8347 1:N:0:1
ACTGGGTATAAAGGGCGCGTAGGTGGCCCGTTAAGTGGTTGGTGAAATCCCGGGGCTCAACTCCGGGGCTGCCGATCAGACTGGCGGGCTAGAGCACGGTAGGGGCAGATGGAATTCCCGGTGTAGCGGTGGAATGCGCAGAGATCGGGAAGAATACCAGTGGCGAAGGCGTTCTGCTGGGCCGTTGCTGACGCTGAGGCGCGACAGCGTGGGGAGCAAACAGGATTCTGTACCCTAGTA
+
CFDGGEGDF6CF<C7C7@FGE78@@<F<FCC,@,;<EGGD7@8DE@FFFGFEECC@:CCFE,CF:++CFGGD8CF+@=ECD,5A4+>+338F,CBFGG7+:83=>FE@3D><33=<>@F:*5C>==;F7**>B:3:>F**<:132<**1***<2<,8C<:2,?8E*8B@CFGC/*+:C?GGGGGGGGC<7+:*1CE*2*A*7=EGC74EGD58*)))/;8*9CD(277**6D<?9D?)6<
@M00200:205:000000000-AKKM3:1:1101:13853:8349 1:N:0:1
ACTGGGTATAAAGGGCGTGTAGGCGGTTTGTTAAGTCATGTGTGAAATCCCTCGGCTCAACCGGGGAAGGACGCATGAAACTGACAAGCTAGAGTACCAAAGAGGGGGGTGGAATTCCCGGTGTAGCGGTGAAATGCGTAGATATCGGGAGGAACACCTGTGGCGAAGGCGGGTTGCTGGGCCGACACTGACGCTGAGGCGCGAAAGCTAGGGGAGCGAACGGGATTAGATACCCTAGTA
+
GGGGGGGGGGGGGGGGGFGGGFGGGGGGGDGGGGGGGGGGGGGGGGGGGGGGGDGGGGGGGGGGGGEGGGGGGGEGGGGGGGGGGGGGGGFGGFFGGGGGGGGGGGGGGEGGGFGGGGGGGGGGGGGGGGGGFGGGGGGGGGGDFGGGGDGDDFGGGGGGGGGGGDG>EGGGGGGGGGGGGGGG>EEGGGFGGGGGCGEGGGGG>CDGF99@FE3C5E:8CCGG:GF?=FAFCFEC47=?
@M00200:205:000000000-AKKM3:1:1101:8667:8359 1:N:0:1
ACTGGGCTTAAAGGGCGCGTAGGCGGCGCGGGAAGGCGGCGGTGAAAGTCCGGGGCTCAACCCCGGATCGGCCGTGGCGACTCCCGCGCTGGAGCACAGTAGAGGCGGGTGGAATTCCGGGTGTAGCGGTGGAATGCGTAGAGATCCGGAAGAACACCGGTGGCGAAGGCGGCCCGCTGGGCTGTGGCTGACGCTGAGGCGCGACAGCGGGGGGAGCAAACAGGATTAGATACCCTAGTA
+
GGGGGGGGGGGGGGGGGGGGGGGGGGGEGGDGGGGGGGGGFGGFGGGGFGGGGGGGGGGGGGGEGGGGGGEEGGFEGGGGEG7FGCGGGGGGGGFGGGGFGGGCFGGGG88E*9<CFG6CE>>*0C7CEEEEEC+C?C5/18C9@6<CE>ECFC>?GGGGCEECGGG*:5EEE?EEE5CGGD0CCCF5*>=CE5*::EFFGGCC5E7<C55EEG><3*;E*/853DF4@7<DFC?7<5*0
@M00200:205:000000000-AKKM3:1:1101:9027:8363 1:N:0:1
ACTGGGTTTAAAGAGCGTGTAGGCGGCCAGGTAGGTCAGCTGTGAAAACTCGAGGCTCAACCTCGAGATGTCGGCTGAAACCATCTGGCTAGAGTCCGGAAGAGGAGAATGGAATTCCCGGTGTAGCGGTGAAATGCGCAGATATCGGGAAGAACACCCGTGGCGAAGGCGGTTCTCTGGGACGGTACTGACGCTGAGACGCGAAAGCGTGGGGAGCGAACAGGATTAGATACCCTTGTA
+
GGGGGGGGGGGGGGGGGGGGGGGGGGGGGGGGGGGGGGGGGGGGGGGGGGGGGGGGGGGGGGGGGGGGGGGGGGGGGGGGGGGGGGGGGGGGGGGGGGGGGGGGGGGGGGGGGGGGGGGGGGGGGGGGGGGGGGGGGGGGGGGGGGGGGGGGGGGGGGGGGGGGGGEFGGGGGGGGGGGGGGGGGGFGGGGGGGGGGGGGGGGGGGGGG5CGDGFGFGGGGGGGFGGFFFFGGGGGFFFG
@M00200:205:000000000-AKKM3:1:1101:19150:8373 1:N:0:1
ATTGGGCTTAAAGCGCGTGTAGGCGGCTTGGCAAGTCGGTTGTGAAAGCCCGGGGCCAAACCCCGGAATTGCATCTGAAACTGCCTGGCTAGAGTCCCGGAGAGGAAGGCAGAATTCCCGGTGTAGGGGTGAAATCCGTAGATATCGGGAGGAATACCAGCGGCGAAGGCGGCCTTCTGGACGGTGACTGACGCTGAGACGCGAAAGCGGGGGGAGCAAACAGGATTAGATACCCTCGTA
+
GGGGGGGGGGGGGGGGGGGGGGGGGGGGGGGGGGGGGGGGGGGGGGGGGGGGGGCGG7F=FGGEGGGEGEAEA?EE,FG,5C<E==F=<A??=,<FF<F>==BFEFCGCBB:F<F<FGFG+8383FFG7@:FF<3F3:5:C*=@37@F@<<7B,?CFB:,3<@EEGCG78F8C8E6+<E:+:?>*;887:?A8=<C5>+<:5CEGC39**1?E*.15CG859C41CF)**.0@FGF5)0*
@M00200:205:000000000-AKKM3:1:1101:20069:8376 1:N:0:1
ACTGGGTTTAAAGGGCGCGCAGGCGGCTACGTAAGTCCGGCGTGAAATCCCACGGCTCAACTGTGGAATTGCGTCGGATACTGCGTTGGCTTGAGGGCGGTAGAGGCTTCTGGAACTAGCGGTGTAGCGGTGAAATGCGCAGATATCGCTAGGAACGCCGGTGGCGAAGGCGGGAGGCTGGGCCGATCCTGACGCTGAGGCGCGAAAGCTAGGGGAGCGAACGGGATTAGATACCCTGGTA
+
GGGGGGGGGGGGGGGGGGGGGGGGGGGGGGGGGGGGGGGGGGGGGGGGGGGGGGGGGGGGGGGGGGGGGGGGGGGGGGGGGGGGGGGGGGGGGGGGGGGGGGGGGGGGGGGGGGGGGGGGGGGGGGGGGGGGGGGGGGGGGGGGGGGGGGGGGGGGGGGGGGGGGGGGGGGGGGGGGGGGGGGGGGGGGGGGGGGGGGGGGGGGGCDDECGGGD>DFGGGDGEGF<C?FFFFFCFGFFFGC
@M00200:205:000000000-AKKM3:1:1101:27790:8381 1:N:0:1
ACTGGGCTTAAAGAGCGTGTAGGCGGTCCGGTAAGTCGGCTGTGAAAGTCCAGGGCTCAACCCTGGGATGCCGGTCGATACTGCCGGACTAGAGTCCGGAAGAGGCGAGTGGAATTCCCGGTGTAGCGGTGAAATGCGCAGATATCGGGAGGAACACCAACGGCGAAGGCAGCTCGCTGGGACGGTACTGACGCTGAGACGCGAAAGCGTGGGGAGCAAACAGGATTAGATACCCCCGTA
+
GGGGGGGGGGGGGGGGGGGGGGGGGGGGGGGGGGGGGGGGGGGGGGGGGGGGGGGGGGGGGGGGGGGGFGGGGGGGGGGGGGGGGGGGGGGGGGGGGGGGGGGGGGGDGGGGGGGGGGGGGGGGGGGEGGGFGGGGGGGGGDGGGGDFGGGGGGGGGGGFEGGGGGGGGGGGGGFGGGGGGGGGEGGGGGFGGGGGGFG?=DE5EC375:;CEGFCDGGGGGGF6C>>?FFGGFFDEF@E
@M00200:205:000000000-AKKM3:1:1101:4574:8395 1:N:0:1
ACTGGGCGTAAAGGGCGCGTAGGTGGCTCGTTAAGTGGTCGGTGAAATCCTGGGGCTCAACTCCGGGGCTGCCGGTCAGACTGGAGGGCTAGAGTACGGTAGGGGCAGATGGAATTCCCGGTGTAGCGGTGGAATGCGTAGAGATCGGGAAGAACACCAGTGGCGAAGGCGTCCTGCTGGGCTGTTGCTGACACTGAGGCGCGAAAGCGTGGGGAGCAAACAGGCTTAGATACCCTAGTACGAT
+
GGGGGGGGGGGGGFGGGGGBFGG,CFCEFCEFGFGG<,C6+@FCFGGGFG9EAFGGG@FGGGCD,@=@FGGG87+C+C?FGFGG,,8:FGFFGG,5E7FBFGFDE@C7<CFFGG,FGG,>FFGCFGGGGEGD<FGGGGGGGCFCF9FFDGGGG:FG8FGGGGGGGCEGGGG**1:+?FGG7B*B2++<CCCF+<F?CGFG5CCE*:7>EEGGG8)/5*;6**8*(2C0?FDGD?8*05@G7<?(
@M00200:205:000000000-AKKM3:1:1101:26147:8395 1:N:0:1
ATTGGGCTTAAAGTGTGCGCAGGTGGCCGCGCATGTCGAGTGTGAAATCCCCGGGCTTAACTTGGGAATTGCGCTCGAAACTACGTGGCTCGAGTGTGGCAGAGGAAGGTGGAATTCCACGTGTAGCGGTGAAATGCGTAGAGATGTGGAGGAACACCGATGGCTAAGGCAGCCTTCTGGGCCAACACTGACGCTCATGCACGAAAGCGTGGGGAGCAAACAGGATTAGATACCCCAGTA
+
GGGGGGGGGGGGGGGGGGGGGGGGGGGGGGGGGGGGGGGGGGGGGGGGGGGGGGGGGGGGGGGGGGGGGGGGGGGGGGGGGGGGGGGGGGGGGGGGGGGGGGGGGGGGGGGGGGGGGGGGGGGGGGGGGGGGGGGGGGGGGGGGGGGGGGGCGGGGGGGGGGGGGGGGGGGG>CFGGGGGGGGEGGGGGGGGGDDGGGGGGGGGGGGGGGGGGGFCFGGGGGGGFGGFFFAGGGGGFFFG
@M00200:205:000000000-AKKM3:1:1101:27971:8397 1:N:0:1
ACTGGGTTTAAAGGGCGCGCAGGCGGCTACGTAAGTCCGGCGTGAAATCCCACGGCTCAACTTTGGAATTGCGTCGGATACTGCGTTGGCTTGAGGGCGGTAGAGGCTTCTGGAACTAGCGGTGTAGCGGTGAAATGCGCAGATATCGCTAGGAACGCCGGTGGCGAAGGCGGGAGGCTGGGCCGATCCTGACGCTGAGGCGCGAAAGCTAGGGGAGCGAACCGGATTAGATACCCTGGTA
+
GGFGGGGGEGGGGGGGGGGGGGGGGGGGGGGGGGGGGGGGGGGGGGGGGGGGGGGGGDGEEGGGGGDFGGGGGFGGGGGGCFFGGGGGGGGGGGGGGGGGGGGGGGGGGGF,EFFGGGGGGGGGGGGGGGGFGGGGGGGGGGGGGGFFGGGEGFGGGGDEG<FECG8EE>>EGGGGGGGGGC=CEGG5E7:FFG:EEECGCDGGGDDGG?CC8C39B5EC>3:79C72@FACC<+9=@FGC
@M00200:205:000000000-AKKM3:1:1101:24961:8409 1:N:0:1
ATTGGGTATAAAGGGCGTGTAGGCGGTCGAGTAAGTGGGATGTGAAATGCCCCGGCTCACCCGGGGACCGGCATCTCAAACTGCTTGGCTAGAGTACGGGAGAGGATGAGGGAATTCCTGGTGTAGCGGTGAAATGCGTAGATATCAGGAGGAACACCGGTGGCGAAAGCGCTCATCTGGCCCGATACTGACGCTGAGGCGCGAAAGCTAGGGGAGCAAACGGGATTAGATACCCCCGTA
+
GGGGGGGGGGGGGGGGGGGGGGGGGGGGGGGCFGGGGGFFGGGGGGGGGGGGGGGGGGGGGGGGGGGGGGGGGGGFGFCFFGDGGGGGGGGGGGGGAFGGGGGGGGGGDGGEGGGGGGFFCDGGGGGGGFGGGGGGGGGGGGFGGGFGG7FCGGGGGGG7<CGGGGGGDFDEEEGGG?ABFF=EGDCGGGGFGGGGGFGGGDEEEGD<?AFFGGBD@FCF5DCG?GFDFFFFF,<C@BFG
@M00200:205:000000000-AKKM3:1:1101:16247:8413 1:N:0:1
ATTGGGTGTAAAGCGTGTGTAGGCGGCTTCGCAAGTCGGATGTGAAAGCCCCGGGCTCAACCCGGGAAGTGCACTCGATACTGCGGAGCTAGAGTGTCGGAGAGGTTGGTGGAATTCTCGGTGTAGAGGTGAAATTCGTAGATATCGAGAGGAACACCGGTGGCGAAGGCGGCCAACTGGACGAACACTGACGCTGAGACACGAAAGCGTGGGGAGCAAACAGGATTAGATACCCGAGTA
+
GGGGGGGGGGGGGGGGGGGGGGGGGGGGGGGGGGGGGGGGGGGGGGGGGGGGGGGGGGGGGGGGGGGGGGGGGGGGGGGGGGGGGGGGGGGGGGGGGGGGGGGGGGGGGGGGGGGGGGGGGGGGGGGGGGGGGGGGGGGGGGGGGGGGGGGCGGGGGGGGGGGGGGGGGGGGGGGGGGGGGGGGGGGGGGGGGGGGGGGGGGGDGGGGGGGGGGEGFGFGGFFGFGGFFF<GGGGDFFFG
@M00200:205:000000000-AKKM3:1:1101:20906:8421 1:N:0:1
ACTGGGTGTAAAGGGCGCGTAGGCGGGAGGTCAAGTCGGTCGTGAAATCTCCGGGCTCAACCCGGAGGAGTCGGCCGAAACTGGTCTTCTTGAGGGAGGCAGAGGAGTCTGGAATTTCCGGTGGAGCGGTGAAATGTGGAGAGAACGGGGGGAACACCGGTGGCGAAGGCGGGACTCCGGGCCTACGCTGACGCCGAGGGGGGAAGGCGTGGGGAGCAAAAGGGGATAGATAACCCTGGAAGG
+
FFFGGGGGFGGGG9FG@FGGGGGGEFGCCEF<FGGGGGG:FFGGGGGAFGG9FGGGGGGGGGG:FDEC+B:F+4>FGE@GGGG?F?E9,,C,<5D>7+F=+=BFG873<FGG9F<8,@F+F3>**38*>*5*DF,<7,,,6,1*,24*C*::/C5:8E**/:>***2*:8:CC**22+/:E*8/82***1*0;/)2*8:**)**11978/:EEG>))*;<5*/5()9()1)00,0*).)*98(
@M00200:205:000000000-AKKM3:1:1101:5301:8430 1:N:0:1
ACTGGGTATAAAGCGTGCGTAGGCGGCTCAGAAAGTTGGGTGTGAAATCCCTCGGCTCAACCGAGGAATTGCGCCCAAAACTACTGAGCTTGAGGGAGTTAGAGGTGAGCGGAACTCACGGTGGAGCGGTGAAATGCGTTGATATCGTGAGGAACACCGGAGGCGAAAGCGGCTCACTGGGGCTTTTCTGACGCTGAGGCACGAAAGCTAGGGGAGCAAACGGGATTAGATACCCGAGTA
+
[truncated: 53,989,163 more chars]
