# Supplementary material for: Responses of rhizosphere soil bacteria to 2-year tillage rotation treatments during fallow period in semiarid southeastern Loess Plateau
Source: PeerJ. 2020 May 5;8:e8853. doi: 10.7717/peerj.8853 (PMC7207221; doi:10.7717/peerj.8853)
Supplement: Supplemental Information 31 [file peerj-08-8853-s031.gz › G2'L3.R1.fastq]

@M00200:207:000000000-ALC1F:1:1101:7919:7574 1:N:0:5
ATTGGGCATAAAGGGTCCGTAGGCGGTTTGATAAGTCTCATATGAAAGCTTCAAGCTCAACTTGGAGATGTTGTGAGATACTGTCAGACTAGAGACTGTTAGAGGTAAGTGGAATTCCAGGTGTAGTGGTGAAATGCGTAGATATCTGGAGGAACACCAGTGGCGAAAGCGACTTACTGGGACAGTTCTGACGCTAAGGGACGAAAGCGTGGGGAGCGAACAGGATTAGATACCCGGGTA
+
GGGGGGGGGGGGGGGGGGGGGGGGGGGGGGGGGGGGGGGGGGGGGGGGGGGGGGGGGGGGGGGGGGGGGGGGGGGGGGGGGGGGGGGGGGGGGGGGGGGGGGGGGGGGGGGGGGGGGGGGGGGGGGGGGGGGGGGGGGGGDGGGGGGGGGGGGGGGGGGGGGGGGGGDEGGGGGGGGGGGGGGGG3EEFFFGGGGGGGGGGGGGGGGGGGGGGGGGFGGGGFGFFFFFFFFFGGFEF>>D
@M00200:207:000000000-ALC1F:1:1101:16201:9358 1:N:0:5
ACTGGGCTTAAAGAGCGCGTAGGCGGTCTGTTAAGTGTGAAGTGAAATCTCCGGGCTTAACCCGGAACGGTCAGCCGATACTGCGGGGCTAGAGTGCAGAAGGGGCAACTGGAATTCTCGGTGTAGCGGTGAAATGCGTAGATATCGAGAGGCACACCTGCGGCGAAGGCGGGTTGCTGGGCTGACACTGACGCTGAGGCGCGAAAGCTAGGGGAGCGAACGGGATTAGATACCCGGGTA
+
GGFGGDFGGGGFF9@FC@@C7FC<FCF@BFCCC<CFGEF<FFE@EEFF@FFGE:BEC@EGGGGDEDGGEF@BFFGFE7FCGF?FFGECGEEA5EC<FGGF<BF@EEDGGFFGGGEFEFGDGCFG<9FC>FC<3=,>FF<F>@FFFCEG7FEG*5DC:FGFGFCEGGE@EFEGD8EGF?@CGGGEGFGG?FFF==D=EGFFGCDEGDD7C:CG5DGDFGG:C>950754?BFF>4;EF:75
@M00200:207:000000000-ALC1F:1:1101:10307:10961 1:N:0:5
ACTGGGCGTAAAGGGCGCGTAGGCGGTCCTGATCGTCGGATGTGAAAGGCCTGGGCTCAACCTGGGAATGGCATCCGATACGGCGGGACTGGAGTGTGGGAGAGGTTGGTGGAATTCCCAGTGTAGAGGTGAAATTCGTAGATATTGGGAAGAACACCGGTGGCGAAGGCGGCCAACTGGACCACAACTGACGCTGAGGCGCGAAGGCCAGGGGAGCAAACGGGATTAGATACCCCTGTA
+
GGGGGGGGGGGGGGGGGGGGGGGGGGGGGGGGGGGGGGGGDGGGGGGGGGGGGGGGGGGGGGGGGGGGGGGGGGGFGGGGGGGGGGGGGGGGFGFC?FGGGGFGGGGGGGGGGGGGGGGGGGG;FFFGGGGGGGGGGGGGGGGGGGGGGGGGCFGGGGGGGGGGGGGGGGGGDGGGGGGGGGGGGGGGDCCGGGGGGGGGG:DGGGDGGGGGGGGGFGGGFFDEEE@F=FBFFGFFF>6?
@M00200:207:000000000-ALC1F:1:1101:16508:13603 1:N:0:5
ACTGGGTGTAAAGCGTGCGTAGGCGGTTTATTAAGTCAGATGTGAAAGCCCCGGGCTTAACCTGGGAACTGCATTTGAAACTGGTCAACTAGAGTATGGTAGAGGAAAGTGGAATTTCTGGTGTAGCGGTGAAATGCGTAGATATCAGAAGGAACATCAATGGCGAAGGCAGCTTTCTGGACCAATACTGACGCTGAGGTACGAAAGCGTGGGTAGCAAACAGGATTAGATACCCGAGTA
+
GGGGGGGGGGGGGGGGGEEGGECFGGGGDGFFGFGGGGGGGGGGGGGGGEG@EEGGGGGGGGGFGGGGGGGGGGGFGGGGGGGGGGGGGGGGFGGGGGGGGGFGGGGEFGGGDFFGGGGGGEFGGGGGGGGGGGGGGGGGGGGGGGGGGGGGGGGGFFGGGGEFGGGGGGGGGGCFGGGGCGGGGGGGGGFGGDDGGGGGGGGGGGGGGGGDEGCDFGFFGAGFFF6AFFFFFGFFFFFF
@M00200:207:000000000-ALC1F:1:1102:13199:21539 1:N:0:5
ACTGGGTTTAAAGCGCGTGTAGGCGGCAGCGCAAGTCGGGCGTGAAATCCCACGGCTCAACCGTGGAAGTGCACTCGAAACTGCGCAGCTAGAGTCCTGGAGAGGAAGGTGGAATGCTTGGTGTAGAGGTGAAATTCGTAGATATCAAGCGGAACACCGGTGGCGAAGGCGGCATCCTGGACCGGCATTGACGCTGAGGAGCGAAAGCAAGGGGAGCAAACGGGATTAGATACCCCAGTA
+
GFGGGGGGGGGGGGGGGFGGGGGGGGGEGGGGGGGGGGGGGGFGGGGGGGGGGGGGFCEFF=FFFGGGGBFEGGGFDFGGFDGFGCCFF8?EEGFGGEFFFGCFEGFGG,DFFF9FFFFFG>F,3EDFF3>FFFED<F<<FE<CF,@=F<F:CF7B>CFG*>C,=E@CF:BE*8:<?+?CFGCEG?>:0<E7CC828C=?E=?:C:C?+<CFG=<E3=CC57C<7)*19=*:A+*).>):
@M00200:207:000000000-ALC1F:1:1103:6557:14204 1:N:0:5
ATTGGGCTTAAAGCGTGTGTAGGCGGATCGTTAAGTGCCTTGTGAAATCCCACGGCTCAACCGTGGAACTGCTTGGCATACTGGCGGTCTTGAGCCACTTAGGGGCAACCGGAACAAACGGTGGAGCGGTGAAATGCGTAGATATCGTTTGGAACGCCAATGGTGAAAACAGGTTGCTGGGAGTGTGCTGACGCTGAGACACGAAAGCCAGGGGAGCGAACGGGATTAGATACCCTTGTA
+
GGGGGGGGGGGGGGGGGGGGGGGGGGGGGGGGGGGGGGGGGFGGGGGGGGGGGGGGGGGGGGGGGGGGGGGGGGGGGGGGGGGGGGGGGGGGGGGGFGGGGGGGGGGGGGGGGGGGGGGGGGGGGGGGGGGGGGGGGGGGGGGGGGGGGGGGGGGGGGGGGGGGGGGGGGGGGGGGGGGGG6CGGGGGGGGGGGGGGGGGGGGGGGGGGGGGDGGGGGGGGGGGGGG@GFGGGGGGGGGG
@M00200:207:000000000-ALC1F:1:1104:10072:16234 1:N:0:5
ATTGGGCTTAAAGGGCTCGTAGGCGGTTTGTCGCGTCGGGAGTGAAAACCTCGGGCTTAACTCGGGGCTTGCTTTCGATACGGGCAGACTAGAGGTATGCAGGGGAGAACGGAATTCCTGGTGTAGCGGTGAAATGCGCAGATATCAGGAGGAACACCGGTGGCGAAGGCGGTTCTCTGGGCATGATCTGACGCTGAGGAGCGAAAGTGTGGGGAGCGAACAGGATTAGATACCCCTGTA
+
GGGGGGGGGGGGGGGGGGGGGGGGGGGGGGGGGGGGGGGGGGGGGGGGGGGGGGG>GGGGGGGGGGGGGFGGGGGGGGGGGGGGGGGGGFGGGGGGGGGGGGGGGGGGGGGGGGGGFGGGGGGGGGGGGGGGGGGGGGGGGGGGGGGGGGGGGGGGGGGGGGGGGGGGGGGGGGGGGGGGGGGGGGGGGFGGGGGGGGGGGFGGGGGFGFGGGGGDGGGGGGGGGGGD6FGFGGGGGD*7
@M00200:207:000000000-ALC1F:1:1104:11652:23524 1:N:0:5
ACTGGGTGTAAAGGGTGCGTAGGTGGTGAGGTAAGTCGGATGTGAAAGCTCGGAGCTCAACTCCGAAATGGCATTGGAAACTACCTCGCTAGAGGATCGGAGGGGAGACTGGAATTCTCGGTGTAGCAGTGAAATGCGTAGATATCGAGAGGAACACCAGTGGCGAAGGCGAGTCTCTGGACGATTCCTGACGCTGAGGCACGAAAGCCAGGGGAGCAAACGGGATTAGATACCCGGGTA
+
GGGGGGGGGGGGGGGGGGGGGGGGGGGGGGGGGGGGGGGGGGGGGGGGGGGGGGGGGGGGGGGGGGGGGGGGGGGGGGGGGGGGGGGGGGGGGGGGGGGGEGGGGGGGGGGGAFGGGGGGGGGGGGGGGGGGGGGGGGGGGGGGGGGGGGGGGGGGGGGGGGGGGGGGGGGGGGGGGGGGFGGGGGGGGFFGGEGGGFGGGGGEEGGDFCFGGGGGDCF6FGGGGGGGGGGGGGGGGGGG
@M00200:207:000000000-ALC1F:1:1107:18471:12933 1:N:0:5
ATTGGGCGTAAAGCGCGCGTAGGTGGCTTGATAAGCCGGTTGTGAAAGCCCCGGGCTCAACCTGGGAACGGCATCCGGAACTGTCAAGCTAGAGTGCAGGAGAGGAAGGTAGAATTCCCGGTGTAGCGGTGAAATGCGTAGAGATCGGGAGGAATACCAGTGGCGAAGGCGGCCTTCTGGACTGACACTGACACTGAGGTGCGAAAGCGTGGGTAGCAAACAGGATTAGATACCCTTGTA
+
GGGFCGGGGGEFGGGGGGGEGGGGGGGGDFGGGGGGGEGGDGGGGGFGGFCFEGGGEGGGGGGGGGFEDFGCGGGGGGGGGGFGGGGGGGGFDGFGGGGFCCGEGGGGGGGGGGGGGGGGGGGGGGGGGGGGGGGGFGGGGGGGGGCG@FEGEGGGCGGGEFGGEEGEEGGGDEGGGGGGGGGGGGFCFFC8EGGGGGGEEGGGEGGCEGDEEECGFFFGGGGGGGFFC@DGGCCFD:FG
@M00200:207:000000000-ALC1F:1:1107:6990:23018 1:N:0:5
ACTGGGTATAAAGGGCGCGTAGGTGGCCCGGTCAGTCTTTGGTGAAAGCGCGGGGCTCAACCCTGCGTCGGCCAGGGATACTGCCGCGGCTGGAGCACTGTAGAGGCAGGCGGAATTCCGGGTGTAGCGGTGGAATGCGTAGAGATCCGGAAGAACACCGGTGGCGAAGGCGGCCTGCTGGGCTGTTGCTGACACTGAGGCGCGACAGCGTGGGGAGCAAACAGGATTAGATACCCGAGTA
+
GGGGGGGGGGGGGGGEGGGGGGGGGGGGGGGGGGGGGGGGGGGGGGGGGGGGGGGGGGGGGGGGGGGGGGGGGGGGGGGGGGGGGGGGGGGGGGGGGGGGGGGGGGGGGGGGGDGGGGGGGGGGGGGGGGFGGGGGGGGGGDFEGGGGGGGGGFGGGGGGGGGGGGGGGGGGGGGGDFGFGGGGGGGGGGFCFGGGGGGGGGGG5EGG:CEGGGGGGCGFCFGGGG6DCFGGGGFFG@75>
@M00200:207:000000000-ALC1F:1:1108:23015:11706 1:N:0:5
ATTGGGCGTAAAGGGCTCGTAGGCGGTTTGTCGCGTCGGGAGTGAAAACCTCGGGCTTAACTCGGGGCTTGCTTTCGATACGGGCAGACTGGAGGTATGCAGGGGAGAACGGAATTCCTGGTGTAGCGGTGAAATGCGTAGATATCTGGAGGAACACCGGTGGCGAAGGCGGCATCCTGGACCAATACTGACGCTGAGGAGCGAAAGCCAGGGGAGCAAACGGGATTAGATACCCCAGTA
+
GGGGGGGGGGGGGGGGGGGGGGGGGGGGGGGGGGGGGGGGGGGGGGGGGGGGGGGGGGGGGGGGGGGGGGGGGGGGGGGGGGGGGGGGGGGGGGGEGGGGGGGGGGGGGGGGGGGGGGGGGGGGGGGGGGGGGGGGGGGGGGGGGGGGGGFGGGGGFGGDFGGGGGGGGGGGGDGGGGGGGGGGGGGGG?FGGGGGGCFGDGGGGGGGFGCGGD55DGDGGGGC07<==FGGDGGGF=,:
@M00200:207:000000000-ALC1F:1:1109:5015:11905 1:N:0:5
ACTGGGTATAAAGCGCGCGTAGGCGGACTGGAAAGTTGGGGGTGAAATCCCAGGGCTCAACCCTGGAACTGCCTCCAAAACTATCAGTCTAGAGTTCGAGAGAGGTGAGTGGAATTCCGAGTGTAGAGGTGAAATTCGTAGATATTCGGAGGAACATCAGTGGCGAAGGCGGCTCACTGGCTCGATACTGACGCTGAGGTGCGAAAGTGTGGGGAACAAACAGGATTAGATACCCTCGTA
+
GGGGGGGGGGGGGGGGGGGGGGGGGGGGGGGGGGGGGGGGGGGGGGGGGGGGGGGGGGGGGGGGGGGGGGGGGGGGGGGGGGGGGGGGGGGGGGGGGGGGGGGGGFGGGGGGGGGGGGGGGGGGGGGFGGGGGGGGGGGGGGGGGGGGGGGGGGGGGGGGGGGDEGGDGGGGGFGGGGGGFGGGGGGGGGGGGGGGGGGGGGGGGGGGGGGGGGGGGGGGGGGGGGFFBFGGGGGGGGGG
@M00200:207:000000000-ALC1F:1:1109:18550:24085 1:N:0:5
ATTGGGTTTAAAGCGCGCGTAGGCGGATTGGAAAGTTGGGGGTGAAATCCCGGGGCTCAACCCCGGAACTGCCTTCAAAACTCCCAGTCTAGAGTTCGAGAGAGGTGAGTGGAATTCCGAGTGTAGAGGTGAAATTCGTAGATATTCGGAAGAACACCAGTGGCGAAGGCGGCTCACTGGCTTGATACTGACGCTGAGGTGCGAAAGTGTGGGGAGCAAACAGGATTAGATACCCGCGTA
+
GGGGGGGGGGGGGGGGGGGGGGGGCGGGGGGGGGGGGGGGGGGGGGGGGGGGGGGGGGGGGGGGGGGGGGGGGGGGGGGGGGGGGGGGGGGGGGGGGGGGGGGGGGGGGGGGGGGGGGGGGGGGGGGGGGGGGGGGGGGGGGGGGGGFGGGGGGGGGGGGGGGGGGGGGGGGGGGGGGGGGGGGGGGGGGGGGGGGGGGEFFGGGGGGGGGGGGGGGGGGGFGGC<AC<FGGGFFGC)77
@M00200:207:000000000-ALC1F:1:1110:19553:8007 1:N:0:5
ACTGGGTATAAAGGGTGCGTAGGTGGTCGGGTAAGTCTCATGTGAAATCCCGCAGCTTAACTGCGGAATGGCATGGGATACTATTCGGCTCGAGGATTGGAGGGGGGACTGGAATTCCAGGTGTAGCAGTGAAATGCGTAGATATCTGGAGGAACACCAGTGGCGAAGGCGAGTCCCTGGACAATTCCTGACGCTGAGGCACGAAAGCCAGGGGAGCAAACAGGATTAGATACCCTCGTA
+
GGGGGGGGGGGGGGGGGGGGGGGGGGGGGGGGGGGGGGGGGGGGGGGGGGGGGGGGGGGGGGGGGGGGGGGGGGGGGGGGGFGGFGGGGGGGDGGGGGGGGGGGGGGGGGGGGGGGGGGGGGGGGGGGGGGGGGGGGGGGGGGGGGGGGGGGGGGGGGGGGGGGGGGGGGGGGGGGGGGDGGGGGGGGGGGGGGGGGGGGGGGGGGGGGGGFGCEGGGGGGGGGGGGFGFGGGGGGGGGG
@M00200:207:000000000-ALC1F:1:1115:8078:18202 1:N:0:5
ACTGGGCATAAAGCGCGCGTAGGCGGTTTGTTAAGTTGGATGTGAAAGCCCAGGGCTCAACCTTGGAACTGCATCCAAAACTGGCAGGCTAGAGTATTGTAGAGGGGTGTGGAATTTCAGGTGTAGCGGTGAAATGCGTAGAGATCTGAAGGAACATCAGTGGCGAAGGCGACACCCTGGACAAATACTGACGCTGAGGTGCGAAAGCGTGGGGAGCAAACAGGATTAGATACCCGAGTAAGGT
+
GGGGGGGGGGGGGGGGGGGGGGGGGGGGGGGGGGGGGGGGGGGGGGGGGGGGGGGGGGGGGGGGGGGGGGGGGGGGGGGGGGGGGGGGGGGGGGGGGGGGGGGGGGGGGGGGGGGGGGGGGGGGGGGGGGGGGGGGGGGGGGGGGGGGGGGGGGGGGGGGGGGGGGGGGGGGGGGGGGGGGGGGGGGGGGGGGGGGGGGGGGGGGGGGGGGGGGGGGGGGGGGGGGGFGFGGGGGGGGFGFGF2
@M00200:207:000000000-ALC1F:1:1116:15526:12339 1:N:0:5
ATTGGGTTTAAAGGGCGCGTAGGCGGCCACCGCAAGTCGACTGTGAAATCTCCGGGCTTAACCCGGAAAGGTCAGCCGATACTGCGGGGCTAGAGTGCAGAAGGGGCAACTGGAATTCTCGGTGTAGCGGTGAAATGCGTAGATATCGAGAGGAACACCTGCGGCGAAGGCGGGTTGCTGGGCTGACACTGACGCTGATGCGCGAAAGCTAGGGGAGCGAACGGGATTAGATACCCCCGTA
+
GGGGGGGGGGGGGGGGGGGGGGGGGGGEFGGGGGGGGGGGEGCFFGGGGGFGGGGGGGGGGGGGGGGGGGGGGGGGGGGGGGGGGGGGGGECFGGGGGGGGGFGGGGGGFFGGGGGGGGGGGGGGGGGGGGGGGGCFGDGGGGGGGGGGGGGDGEGGGGGFGGGGGGGGGGGGGGCGFFGGE58CC:CFFDCGGGGGGC?EEEGGEEGCGEGGGGD35CEEDDGE<GF08FFCGGFFGCDE
@M00200:207:000000000-ALC1F:1:1117:9552:8771 1:N:0:5
ATTGGGTTTAAAGGGCGCGGAGGCGGCCAGCACAAGTCAGTTGTGAAATCTCCGGGCTTAACCCGGAAAGGTCAACTGATACTGTGCGGCTAGAGTGCGGAAGGGGCAACTGGAATTCTCGGTGTAGCGGTGAAATGCGTAGATATCGAGAGGAACACCTGCGGCGAAGGCGGGTTGCTGGGCCGACACTGACGCTGAGGCGCGAAAGCCAGGGGAGCGAACGGGATTAGATACCCTCGTA
+
GGGGGGGGGDGFGGGGGGG+CFGGDEGGGGGGGGGGGGGGGGGGGGGAFGGGGGGGGGGGGGGGGGG:FEGGGGGGGGGGGGGGGGGEGGGGFGGGGGGGGGGG@FGGGGGGGGGGGGGGGGGGGGGGGGGGDGGGGGGGGGGGGGGGDFCFFFFGGAFGGGGDGGGGGGGGGGGGGGGGFEGGGGGGGGGGGGGGGGGGFEGGG55EGFGFFDGGGGGEEGGGFGDCCFFFGGGGFGFG>
@M00200:207:000000000-ALC1F:1:1118:16536:8139 1:N:0:5
ATTGGGTTTAAAGGGCGTGTAGGCGGTTTGTTAAGTCATGTGTGAAATCCCTCGGCTCAACCGGGGAACGACGCATGAAACTGGCAAGCTAGAGTACCAAAGAGGGGGGTGGAATTCCCGGTGTAGCGGTGAAATGCGTAGATATCGGGAGGAACACCTGTGGCGAAGGCGGCCCCCTGGTTGGATACTGACGCTGAGACGCGAAAGCGTGGGGAGCGAACAGGATTAGATACCCGAGTA
+
GGGGGGGGGGGGGGGGGGGGGGGGGGGGGGGGGGGGGGGGGGGGGGGGGGGGGGGGGGGGGGGGGGGGGGGGGGGGGGGGGGGGGGGGGGGGGGGGGGGGGGGGGGEGGGGGGGGGGGGGGGGGGGGGGGGGGGGGGGGGGGGGGGGGGGGGGGGGGGGGGGGFGGGGEGGDGGGGGGGGGGGGGGGGGGGGGGDGGGGGGGGGGGGGGGGGGGGGF07GGGGF85FGGFGGGGGGGGFG
@M00200:207:000000000-ALC1F:1:1118:2779:12512 1:N:0:5
ATTGGGTATAAAGGGCACGTAGGTGGAGAAATGTAGTTGTTTGTGAAAGTCCAAAGGTTTTCTTTGGGTGTGCATTCAAAACGGTTTATTCTCTATGAGGGTGCAAGAGGAAAATAGAATTCCCAGAGGAGAGGTTAAATTCTTAGATTTTGGGAGGAATACTTAGTGCGAAGGCAATTTTCTGGTGCATTCCTGACACTGAGGTGCGAAAGCGTGGCGAGCGAACAGGATTAGATACCCTAGT
+
GG<FFGFFDFFFF<FGFGGGGGGGGG@FF8FEEEFGGGGCEGGGGGGFGGGGF@EEDFGGFDGAFFGGFGGGGGFGGGFGGFEGC@FGGCFDFFGGFCFGGGGGGGDGGGCECFFGGFFGGE9<FFGGGFE8CCFFFEGGGGGGFGAFGGGGEGGGDCGGGGGGCDFGFG7CGGGGDGDGGGGCDDGGGGGGGGFFGFFGGCFEFFCECEEGGGGGA):;CDE=4>DD;)?CEF7C7CFC=F1;
@M00200:207:000000000-ALC1F:1:1119:23216:7043 1:N:0:5
ATTGGGTGTAAAGGGTCCGCAGGCTGTTTGTTAAGTCAGAGGTGAAATCCTACCGCTCAACGGTAGAACTGCCTTTGATACTGGCAAACTTGAGTTATTGTGAAGTAGTTAGAATGTGTAGTGTAGCGGTGAAATGCATAGATATTACACAGAATACCGATTGCGAAAGCAGATTACTAACAATATACTGACGCTGAGGGACGAAAGCGTGGGTAGCGAACAGGATTAGATACCCCTGTA
+
GGGGGGGGGGGGGGGGGGGGGGGGGGGGGGGGGGGGGGGGGGGGGGGGGGGGGGGGGGGGGGGGGGGGGGGGGGGGGGGGGGGGGGGGGGGGGGGGGGGGGGGGGDGGGGGGGFFFGGGGGFGGGGGGGGGGGGGGGGGGGGGGGGGGGGGGGGGGGGGGFGFFGGGGGGGGGGGGGGGGGGGGGGGGGGGGDGGGGGGGGGGGGGGGGGGGGGGGFEGGGGGGGGGGGFGGGGGGGGFG
@M00200:207:000000000-ALC1F:1:2101:3414:14725 1:N:0:5
ATTGGGTTTAAAGGGCGTGTAGGCGGATGATCAAGCTAGAGGTGAAAGCCCAGGGCCCAACCCTGGAACTGCCTTTAGAACTGATTGTCTAGAATCCGTAAGGGGAGTGTGGAATTCCTAGTGTAGAGGTGAAATTCGTAGATATTAGGAAGAACACCAGTGGCGAAGGCGGCACTCTGGTACGGTATTGACGCTGAGGCGCGAAAGCGTGGGGAGCAAACAGGATTAGATACCCCAGTA
+
GGGGGGGGGGGGGGGGGGGGGGGGGGGGGGGGGGGGGGGGGGGGGGGGGGGGGGGGGGGGGGGGGGGGGGGGGGGGGGGGGGGGGGGGGGGGGGGGGGFGGGGGGGGGGGGGGGGGGGGGGGGGGGGGGGGGGGGGGGGGGGGGGGGGGGGGGGGGGGFGGGGGGGGGGGGGGDE?EGGGGGGGGFGGGGGGGGGGGGGGGGGGGGGGGGEGGGGGGGG:EFGGF?FFFFFFGGFFEDFF
@M00200:207:000000000-ALC1F:1:2103:17423:7863 1:N:0:5
ATTGGGTTTAAAGCGCTCGCAGGCGGTCTTTTAAGTCTGATGTGAAAGCCCACGGCTTAACCGTGGAGGGTCATTGGAAACTGGAGGACTTGAGTACAGAAGAGGAGAGTGGAATTCCACGTGTAGCGGTGAAATGCGTAGAGATGTGGAGGAACACCAGTAGCGAAGGCGGCTTCCTGGACTGTCCCTGACGCTGAGGCGCGAAAGCGTGGGTAGCAAACAGGATTAGATACCCCCGTA
+
GGGGGGGGGGGGGGGGGGGGGGGGGGGGGGGGGGGGGGGGGGGGGGGGGGGGGGGGGGGGGGGGGGGGGGGGGGGGGGGGGGGGGGGGGGGGGGGGGGGGGGGGGGGGGGGGGGGGGGGGGGGGGGGGGGGGGGGGGGGGGGGGGGGGGGGGGGGGGGGGG3?FGGGGGGGGGGGGGGGGGGGGGGGGGGGGGGDGGGGGGGGGGGGGDGGGGGGGGGGGGGGGGGGGGFGFGGGGGGGG
@M00200:207:000000000-ALC1F:1:2105:9167:2716 1:N:0:5
ATTGGGTTTAAAGCGTGAGTAGGCGGCTCGCTAAGTCGGTTGTGAAAGCCCTGGGCTCAACCTGGGAATTGCAGTCGATACTGGCAAGCTAGAGTTCGGTAGAGGGTGGCGGAATTCCCGGTGTAGCGGTGAAATGCGTAGATATCGGGAGGAACATCGATGGCGCAGGCAACCCTCTGGGCCTGAACTGACACTGAGACACGAAAGCGTGGGTAGCAAACAGGATTAGATACCCCCGTA
+
AAFG?E@@@8;FFGGGGGGGFFF-8:F:,@@:FEFEFECFE@FFEFFEGFFCGFFFEFGGFFFGGGCD<EF9,EECCFGGFGG8EDF<CFFCFFGAFEC=?FFFGGCGGCF@+FB<FFFG7FCFEF9>=FCD><=FFGGECGGCFEGBCFEEDFFFFFGF7,*F<*=FC:E7FF7,*4<FF78CC78CC<B89C89CFGCFGEG8/:CEG>8EGGGG7++19@FGCF6EGG796CFCDG3
@M00200:207:000000000-ALC1F:1:2106:18396:8681 1:N:0:5
ATTGGGTTTAAAGCGTGCGTAGGCGGACTTGTAGGCGTTTTGTGAAATCCCTCGGCTCAACCGAGGAACTGCAGAGCGAACCCCAAGTCTTGAGACAGACAGAGGTCGTCGGAACGACTGGTGGAGTGGTGAAATGCGTTGATATCAATCGGAACGCCAAATGAGAAGTCAGGCGACTGGGTCTGTTCTGACGCTGAGGCACGAAAGCGTGGGTAGCGAACAGGATTAGATACCCGCGTA
+
G@FGGG;FGGGGGGGFGGGGGGGGGG7@+,CCFAF9@FEEGGGGGGGGFGGG<FGG@GGGGGC+@FGFGGGGGE,D=+CFG++8C+9:EGCFGG8B=94AFGGGG<4C>FCGGG:3++B:DGG:EG3FGGGGGGGGGGG>FGGGGGGA=<FGGGG7FGGC,3F,@FGGGGGG87*CGGGG7:?E7?@FFGGGGDGGGGGG*CGGGGGCCEGGGGGGG5CEGDGGFGGGGFGGGGG75DGD
@M00200:207:000000000-ALC1F:1:2106:4806:14353 1:N:0:5
ATTGGGTGTAAAGGGTGCGTAGGCGGCGCGGTAAGTCGGGTGTGAAATCTCGGAGCTTAACTCCGAAACTGCATTCGATACTGCCGTGCTTGAGGACTGGAGAGGAGACTGGAATTTACGGTGTAGCGGTGAAATGCGTAGATATCGTAAGGAAGACCAGTGGCGAAGGCGGGTCTCTGGACAGTTCCTGACGCTGAGGCACGAAGGCCAGGGGAGCAAACGGGATTAGATACCCTCGTA
+
GGGGGGGGGGGGFGGGGGGGGGGGGGGGGGGGGEGGGGGGGGGGGGGGGGGGGGGGGGGGGGGGGGDGGGGGGGGGGGGFGGGGGGGGGGGGGGGGGGGFGFFGGGGGGGGGGGGGGGGGGGGGGFGGGGGGGGGGGGGGGGGGGGGGGGFFC7DFGGGGGGFGGGGGGGGGGGGGGGFFFF7CGGGGGGGGGGGGG>FGGGDGDEEGGGFDEDDGGGGGGDCGDGG=FFFGGGGGGGG3
@M00200:207:000000000-ALC1F:1:2108:17658:23047 1:N:0:5
ATTGGGCATAAAGAGCGTGTAGGCGGCCTGATAAGTCGGCTGTGAAAGTCAAGGGCTCAACCCTTGAATGCCGGCCGATACTGTCAGGCTAGAGTCCGGAAGAGGCGAGTGGAATTCCTGGTGTAGCGGTGAAATGCGCAGATATCAGGAGGAACACCTATGGCGAAGGCAGCTCGCTGGGACGGTACTGACGCTGAGACGCGAAAGCGTGGGGAGCGAACATGATTAGATACCCCTGTA
+
GGGGGGGGGGGGGGGGGGGGGGGGGGGGGGGGGGGGGGGGGGGGGGGGGGGGGGGGGGGGGGGGGGGGGGGGGGGGGGGGGGGGGGGGGGGGGGGGGGGGGGGGGGGGGGGGGGGGGGGGGGGGGGGGGGEGGGGGGGGGGGGGGGGGGGGGGGGGGGGGGFGFGGGGGGGGGGGGGDGGGGGGGGGGGGGGGGGGGGGGGGGGGGGGGGGGGGGGGGGGE34::AFGGFGGGGGCDGGG
@M00200:207:000000000-ALC1F:1:2110:10247:13306 1:N:0:5
ACTGGGTATAAAGGGCGCGTAGGCGGCAGGCGAGGTCGGGGGTGAAATCCCACAGCTTAACTGTGGAAGAGCCTTCGATACCGGCTTGCTGGAGGAAGGTAGGGGTGCGCGGAACTTCTGGTGGTGCGGTGAAATGCGTTGATATCAGAAGGAACGCCGGCGGCGAAAGCGGCGCACTGGACCTTTTCTGACGCTGAGGCGCGAAAGCCAGGGGAGCAAACGTGATTAGATACCCTAGTA
+
GGGGGGGGGDFGGGGGGGGGGGGGGGGGGGGGCGGBFGE@FGFGGGEGGFGGGGGGGFGGGGGGFGFCFGGGGGGGGGGGGGGGGGGGGGGFGGGGGFFGGGFGGGGGEGGCDCGGGGGGGFFE->?FF@BFFFGGGGGGGGC<CFCGFGGFFFGGGGGGGGCEGDGGEFE5CEGDGGGFDCCGGGGFCGGCCGDGDGGGGGGCEGGGGGGGGDGGGGGGG3(,10:7E?:<:@?9<GGF
@M00200:207:000000000-ALC1F:1:2112:2550:8929 1:N:0:5
ACTGGGCTTAAAGGGCGCGCAGGCGGAATAGTAAGTCGGAGGTGAAAGCCCGGGGCTCAACCCCGGAGGGTCTTTCGAAACTGCTAATCTAGAGAGGGTCAGGGGCCGGCAGAATTCCTGGTGTAGAGGTGAAATTCGTAGATATCAGGAGGAATACCGGTGGCGAAGGCGGCCGGCTGGGACCACTCTGACGCTGAGGCGCGAAAGCGTGGGGAGCAAACAGGATTAGATACCCTGTA
+
GGGGGGFGGCFFGGGEEGGGCGGGGGCFGGGGGGGGGGGGGGGGGGGFCFGGGGD7FFEFFF:FEDCFEGGGGGGGGFGGFGGGGGDGGGGGAFFEEDGGGGCFG7FFEGGGFC>CFD,EFGGGEFGGGGGGGGFGGGGGGGGFGFGGG:CFGEF35?FECDCCFGGGGGGC7<FEEG8CEDFEGFG?3.<C>E5EGGGGDGGGGG=FGGCGEGGGGGFF*9FGGCFCFGGGG6CFFFG
@M00200:207:000000000-ALC1F:1:2112:27610:19270 1:N:0:5
ATTGGGTGTAAAGGGCGTGTAGGCGGTTTGTTAAGTCATGTGTGAAATCCCTCGGCTCAACCGGGGAACGACGCATGAAACTGGCAAGCTAGAGTACCAAAGAGGGGGGTGGAATTCCCGGTGTAGCGGTGAAATGCGTAGATATCGGGAGGAACACCTGTGGCGAAGGCGGCCCCCTGGTTGGATACTGACGCTGATACGCGAAAGCGTGGGGAGCAAACAGGATTAGATACCCCAGTA
+
GGGGGGGGGGGGGGGGGGGEFGGGGGGGGGGGGGGGGGGGGGGGGGGGGGGGGGGGGGGGGGGGGGGGGGGGGGGGGGGGGGGGGGGGGGGFGGGGGGGGGGGGGGGGGGGGGGGGGGGGGGGGGGGGGGGGGGGGCFCGGGGGGGGGGGGGGGG2:C?FGGGGGGGGGGGGGDGGGGGGGGGGGFGD36<<EGGGGGGGGGGGGGGGGGGGGGDEGGGGGGGGGCFGGGGGGGFGGGGG
@M00200:207:000000000-ALC1F:1:2115:3862:13381 1:N:0:5
ACTGGGTATAAAGGGCGTGTAGGCGGTTTGTTAAGTCATGTGTGAAATCCCTCGGCTCAACCGGGGAACGACGCATGAAACTGACAAGCTAGAGTACCAAAGAGGGGGGTGGAATTCCCGGTGTAGCGGTGAAATGCGTAGATATCGGGAGGAACACCTGTGGCGAAGGCGACCCCCTGGTTGGATACTGACGCTGAGACGCGAAAGCGTGGGGAGCAAACAGGATTAGATACCCCAGTA
+
GGGGGGGEGGCDFGGGGGGGGGGGGGGGGEGGGGGGGGGGFGGGGGGGGFFGGGGGGGGFGGGGGDGGGC:FGGGGGFFFGGGDFGFGGGGGGEFGGGGGGGGGFGGGGGGDFGGGGGGGG4:FAGFGGGGGGGGGGGGDGEFGGGGGGGGGGGGGGGGCEFFFGGGG5CGEGGGGGGGGGGGGGCCGGGGGGGC>CGGGGDGGG55EEEGGGD55EC*CC=FCGGGGGFGGGG>-29>D
@M00200:207:000000000-ALC1F:1:2116:22504:2698 1:N:0:5
ATTGGGTTTAAAGAGCTCGTAGGCGGTTCAACAAGTCGGTCGTAAAAGTTCAGGGCTCAACCCTGAAATGTCGATCGATACTGTTGTGACTAGGATACGGTAGAGGTGAGTGGAATTCCGAGTGTAGCGGTGGAATGCGTAGATATTCGGAGGAACACCAATTGCGAAGGCAGCTCACTGGGCCGCTATCGACGCTGAGGAGCGAAAGCTAGGGGAGCAAACAGGATTAGATACCCGTGTA
+
GGGGGGGGGGGGGGGGGGGGGGGGGGGGGGGGGFGFGGGGGFFFGGGGGGGGGGGGGGGGGFGGGGGFGGGGGGGGGGGGGGGGGGGGGGGGGGGGGGGGGFGGGGFGGFFGGGGGGGGGGGGFGGGGGGGFGGFGGFGGGGGGGGGGGGDGGGGGGGGGGGGGGGGGGGGGGGGGGGGGGGGDEEGGEFGFGGGGGDGGGGGGGGGGGGGGGGGGEEGGEGGGFGDFGFGFFGB:7CDGG
@M00200:207:000000000-ALC1F:1:2116:11168:3493 1:N:0:5
ATTGGGTATAAAGGGCTCGTAGGTGGCCAACTAAGTCAGACGTGAAATCCCTCGGCTTAACCGGGGAACTGCGTCTGATACTGGATGGCTTGAGTTCGGGAGAGGGATGCGGAATTCCAGGTGTAGCGGTGAAATGCGTAGATATCTGGAGGAACACCGGTGGCGAAGGCGGCATCCTGGACCGACACTGACACTGAGGAGCGAAAGCCAGGGGAGCAAACGGGATTAGATACCCTAGTA
+
GGGGGGGGGGGGGGGGGGGGGGGGGGGGGGGGGGGGGGGGEFGGGGGGGGGGGGGGGGGGGGGGGGGGGGGGGGGGGGFGGGGGGGGGGGGGGGGGGGGGGGGGGGGGGGGGGGGGGGGGGGGGGGGGGGGGGGGGGGGGGGGGGGGGGGGGGGGGGGGGGGGGGGGGGGEGGGGFGGGGGGGGGGGGGGGGGGGGGGGGGGGGGGGGGCGGGGGGGGGFEDCDGG4*9?FGEGB)4FFG
@M00200:207:000000000-ALC1F:1:2116:25798:8459 1:N:0:5
ACTGGGCATAAAGGGAGCGTAGACGGCATGGCAAGTCTGATGTGAAAGGCAGGGGCTCAACTCCTGGACTGCATTGGAAACTGCCGGGCTTGAGTGCCGGAGGGGTAAGCGGAATTCCTAGTGTAGCGGTGAAATGCGTAGATATTAGGAGGAACACCAGTGGCGAAGGCGGCTTACTGGACGGTAACTGACGTTGAGGCTCGAAAGCGTGGGGAGCAAACAGGATTAGATACCCTAGTA
+
GGGGGGD<EFGGGGG<@FGGGGFGGGG7BE,6FFFGGA,F@FGGGGGFFG<,++@FGFGFGDECFGDFGGGGEFC,CF<FFGGF<:BCGGGGEDG<F?FGC>BGG@G8FGGGGGGGGGG9FGGGGGGGGGGGGFFGGGGGGGEGG<@FECFGEDFGGG?FGGGGGCFGGGGGG@B8EGGGGGGC==B:FGGGD1=CG?E>*AEE8AEG5;C>EGGGGGG6E4CDGGFGG?FGGG:).2?F
@M00200:207:000000000-ALC1F:1:2116:28753:9592 1:N:0:5
ATTGGGTATAAAGCGTGTGTAGGCGGACTTGTAAGTACCTTGTGAAATCCCATGGCTCAACCATGGAACTGCTTGGTATACTGCTTGTCTTGAGCCACTTAGGGGCAGTCGGAACAGACGGTGGAGCGGTGAAATGCGTAGATATCGTCTGGAACGCCAACGGTGAAAACAGACTGCTGGGAGTGTGCTGACGCTGAGACACGAAAGCCAGGGGAGCAAACGGGATTAGATACCCACGTA
+
GGACFGGGGGCGGFGGGGGGFGGGGGDEEGDFF9<EEFCG,;F8CE<FGEGFGGGGGGGGGECFGDCFFGGFGGGEFGGGFGGGGFGG9EE<CFFGFGFCGF,C@FEEEGGGGGGGGGGGGGFGFFFEGFEC<BFFCFFGDGGFGGGGGGGDAFFGGGGGGGEECGGGFFC7FG?CFGFGGCCGGFGABFCC*>8C7FGFGGGEECEGFFFGG=EEGFC?F5=DGGG*+;;C+C;)/170
@M00200:207:000000000-ALC1F:1:2116:8989:10524 1:N:0:5
ATTGGGTATAAAGTGTGCGCAGGCGGCAGAGCAAGTCGAGTGTGAAAGCCCCGGGCTTAACTTGGGAATTGCGCTCGAAACTACTTTGCTGGAGTGTGGCAGAGGAAGGTGGAATTCCACGTGTAGCGGTGAAATGCGTAGAGATGTGGAGGAACACCAATGGCGAAGGCAGCCTTCTGGGCCAACACTGACGCTCATGCACGAAAGCGTGGGGAGCAAACAGGATTAGATACCCGAGTA
+
GGGGGGGGGGGGGGGGGGGGGGGGGGGGGGGGGGGGGGGGGGGGGGGGGGGGGGGGGGGGGFGGGGGGGGGGGGGGGGGGGGGGGGGGGGGGGGGGGGGGGGGGGGGGGGGGGGGGGGGGGGGGGGGGGGGGGGGGGGGGGGGGGGGGGGGGGGGGGGGGGGGGGGGGGGGGGGGGGGGGGGGGGGGGGGGGGGGGGGGGGGGGGGGGGGGGGGGGGGGGGGGGG:DGGFGGGG2(499C
@M00200:207:000000000-ALC1F:1:2119:12334:6976 1:N:0:5
ACTGGGTTTAAAGGGTGCGTAGGCGGTCAGATAAGTCTGATGTGAAATCTTCGAGCTCAACTCGGAAACTGCATCGGAAACTATCTGGCTGGAGGATTGGAGGGGAGACTGGAATTCTCGGTGTAGCAGTGAAATGCGTAGATATCGAGAGGAACACCAGTGGCGAAGGCGAGTCTCTGGACAATTCCTGACGCTGAGGCACGAAAGCTAGGTGAGCAAACAGGATTAGATACCCGTGTA
+
GGGGGGGGGGGGGGGGGGGGGGGGGGGGGGGGGGGGGGGGGGGGGGGGGGGGFGGGGGGGGFFGGGGDGGGGGGGGGGGGGGGGGGGGGGGGGGGFCFFGGGGGGGGGGGGGGGGGGGGGGGGGGFGGGGGGGGGGGGGGGGGGGGGGGGGGGGGGGGGGGGGGGDFGGGGGDGGGGGGCGGGCFFGGGGGGGGGGGGGFGGDGGGGGG?FG17CFGGGG=5EGGFFFGFG+3=7CD5CF
@M00200:205:000000000-AKKM3:1:1101:22317:1992 1:N:0:1
ATTGGGTTTAAAGGGAGCGTAGGCGGATAGTTTAGTCAGAGGTGAAATCCCACTGCTCAACCTTGTTTTTTCCTTTTATACTGGCTATCTTTCTTTTGGAAGATGTATGTGTAACTCCCTTTTTCTTTTTTTCCTTCTTATATCTTCTTTTTAACACCATTTTCTCAGGCGACTTCCTTGTCCATTACTGACGCTTTTTCTCGAAAGCTTTTTTTGCAAACATTCTTCTATACCCTTTTTCTTT
+
<FFFGGGGGGFGGGGGGGGGGGGGGGCGCFGGGGFGGFFGCEFCFFG,;;9,,,:6CCC,C6CC,,,,::+CCEEE,,<,9<<6CEEGG?E,,,9,<C+,CAF,,<,<,<<,,,<BB5,,,:,:,,,,,:++,,9:7,A9,,8,A45,,,,,4,8,:>:,7,,3,,:,,3++>+8,66,,84@,EEF,5+,@+@3+*,,1=B*,,**;7<,,,**/1,,,1*,+*41*+19+23,*))0+*)).
@M00200:205:000000000-AKKM3:1:1101:20434:2050 1:N:0:1
ACTGGGTGTAAAGCGAGCGCAGGTGGTTTAATAAGTCTGATGTAAAATGCAGTGGCTCAACCATTTTTTTCATTTTAAACTGTTAGACTTTAGTTCAGTAGAGGATTGTTGAATTCCATTTTTATCTTTTAACTTCTTAGCTCTATTTTTTTCCCCCGGTTTCGTAAGCGTCTCTCTTTACTGTAACTTACACTTACTCTCGAAATCGTTTTTAGCAAACATTTTTTGTTACCCGCTTTACTTT
+
GGGGGGGGGGGGGGGGGGGGGGGGGGGGGGGGGGGGGGGGGGGAFFF9,<,,C,C@EFFGFC,CC,C,@+:,CF,,,,,:C,CFD?<FGE,,,<,9<<FF9F9,,,,,:,:,,<@?B,:,<,C,,9,,<,,,,:,5,:,,,C,:,9,,,,++,7,4@++8++,+,,,63++8B363@,,,8@<ECECE,+@,<C+,,,32,3,,*,5*5,**6,*5+,,4**,+/5)()2*1?<*1)2)++)/)
@M00200:205:000000000-AKKM3:1:1101:7520:2112 1:N:0:1
ATTGGGTATAAAGCGAGCGCAGGTGGTTTAATAAGTCTGATGTAAAAGGCAGTGGCTCAACCATTTTGTGCATTGGAAACTGTTAGACTTGAGTGCAGTAGAGGAGAGTGGAATTCCATGTGTAGCGGTGAAATGCGTAGATCTATTTTCTTACACCGGTGGCGTAAGCGGCTCTCTGTACTGTAACTGACACTTAGTCTCGAAAGCGTGTTTAGCAAACAGTTTTTTTAACCCCTTTCTGTTC
+
GGGGGGGGGGGGGGGGGGGGGGGGGGGGGGGGGGGGGGGGGGGGGGGC7C<,;,EFGFFGGC,CE,C,:,E<FF9<,,,CC6EFFGGGFC,,,C,<?FGGGGG,<,,,C9C,CFEFE9?,C,C5,?++B++,,:,9+8884E,C;9,,,,,,:C,BFGG6++3+++8AFCFG63>,@,378@FFGFFDC?FGGC+,,7==59<,@8CD;*1,6,+5+2?DGF,+11*())01;<BF);++3)11
@M00200:205:000000000-AKKM3:1:1101:23106:2187 1:N:0:1
ATTGGGCGTAAAGGGAGCGTAGGCGGATAGTTTAGTCAGAGGTGAAAGCCCAGGGCTCAACCTTGGAATTGCCTTTGATACTGGCTATCTTGAGTATGGAAGAGGTATGTGGAACTCCGAGTGTAGAGGTGAAATTCTTAGATATTCGTAATAACACCAGTGGCGAAGGCGACATACTGGTCCATTACTGACGCTGAGACTCGAAAGCGTGTGGAGCAAACAGGATTATATACCCCTGTAATC
+
GGGGGGGGGGGGGGGGGGGGGGGGGGGGGGGGGGGGGGGGGGGGGGGGGGG?DFGGGGGGGEGGF?8<FGFGGGGGGGGCFEFGGGGGGGGGFGGFGGGGGGGGFGDFFFC<FGGGG<CC+D4CEF9<=F=,,,9C?,5=FAFFF7A,,,,+:EFGGGG,C,,6++@FFGGGG+B9DF,>ECGGGGGGGGGGGGD78,,<,3;BB894*=*****;6E?EGG,*(;@)+19+>?@G0);2+))
@M00200:205:000000000-AKKM3:1:1101:18989:2257 1:N:0:1
ATTGGGTTTAAAGGGAGCGTAGGCGGATAGTTTAGTCAGAGGTGAAAGCCCAGGGCTCAACCTTGGAATTGCCTTTGATACTGGCTATCTTGAGTATGGAAGAGGTATGTGGAACTCCGAGTGTAGAGGTGAAATTCGTAGATATTCGGAAGAACACCAGTGGCGAAGGCGACATACTGGTCCATTACTGACGCTGAGGCTCGAAAGCGTGGGGAGCAAACAGGATTAGATACCCTAGTA
+
GGGGGGGGGGGGGGGGGGGGGGGGGGGGGGGGGGGGGGGGGGGGGGGGGGGGGGGGGGGGGGGGGGGGGGGGGGGGGGGGGGGGGGGGGGGGGGGGGGGGGGGGGGGGGGGGGGGGGGG>FGGGGGGGGGGGDFFFG7FFGGGFGEE88++:FFGGGGGFFF8CGCEGGGGGGGGGGGGGGGGGGGGGGGGGGG>C*>E7CFGGGGGGGGEFGD>DEGGGGG*;;CF<=6CDFGG4).;+
@M00200:205:000000000-AKKM3:1:1101:11853:2322 1:N:0:1
ATTGGGTTTAAAGGGAGCGTAGGCGGATAGTTTAGTCAGAGGTGAAAGCCCAGGGCTCAACCTTGGAATTGCCTTTGATACTGGCTATCTTGAGTATGGAAGAGGTATGTGGAACTCCGAGTGTAGAGGTGAAATTCGTAGATATTCGGAAGAACACCATTGGCGAAGGCGACATACTGGTCCATTACTGACGCTGAGGCTCGAAAGCGTGGGGAGCAACCAGGATTAGATACCCGTGTAGGAT
+
GGGGGGGEGGGGGGGGGGGGGGGGGGEF@EGFGGGGGGGGFGGGGGGFC<FCE<FGGGGGGGFEGD@@F@EFDFGFFGGG9?F?EGAFEGAE<EE9EEFGFFGGG=EF8CE<C5?<?EFECFFEEFCGFFFGF<,5ABFFFEFF;@EF<CCCGGCGGGF,CFCGCGGGGGGE8+4,6;FGGGGGGGGFACA:C*0@>F8AF9CEG*/;=*=FGG570>C*;8C3;FC<A7?7;8>D).AG7)))
@M00200:205:000000000-AKKM3:1:1101:7833:2325 1:N:0:1
ATTGGGTTTAAAGGGAGCGTAGGCGGACATTTAAGTCAGGGGTGAAATCCCGGGGCTCAACCTCGGAATTGCCTTTGATACTGGGTGTCTTGAGTATGAGAGAGGTGTGTGGAACTCCGAGTGTAGAGGTGAAATTCGTAGATATTCGGAAGAACACCAGTGGCGAAGGCGACACACTGGCTCATTACTGACGCTGAGGCTCGAAAGCGTGGGGAGCAAACAGGATTAGATACCCGTGTA
+
FGGGGGGGGGGGGGGGGGGGGGGGGGGGGGGGGFGGGGGGCFGGGGGGGFGGGGGGGGGGGGGGGGGDGGGGGGGFGGGGGGFGGFGGGGGFGGGGGGGCFFGEGFFGGGGGGGGGGDEGEGGFGFGFFFFEGBDFGDGGFGGGGGFFFGC@FGGGGGGFFFGDGGGD7FFGC5C>EGG,D>CFCCGFG>9CE5<E5C5ECFEEGGGGGGGCCCED:FE<D465?F><674>FFD<7@>6
@M00200:205:000000000-AKKM3:1:1101:13560:2399 1:N:0:1
ATTGGGTGTAAAGGGTGCGTAGGCGGTTCCGCAAGTCCTGTGTGAAATCTTCGGGCTTAACTCGAAGCCTGCACGGGAAACTGCGGGGCTTGAGTGTGGGAGAGGTGAGTGGAATTCCCGGTGTAGCGGTGAAATGCGTAGATATCGGGAGGAACACCTGTGGCGAAAGCGGCTCACTGGACCATAACTGACGCTGATGCACGAAAGCTGGGGGAGCAAACAGGATTAGATACCCGCGTA
+
GGGGGGGGEFGGGGGGGGGGGGGGGGGGGGGGGCCGGGGGGGGGGGGGGGFGGGGGGGGEGGGGFFGGGGGGGGGCFFGGGGGGGGGDGFGGGFGGFGEGGGGGGGGEGFGGGCEGGGGGGFGGGGGG>FGGGGFGGGGGGGGGGGGGG7FCFGGGFGEGGGGGGGGGGGGG5CEGGGGGGGGFGGGGFGEFGGGGGGGGGGGG>EGGGGGEGGFGBFCFFF?C?CGBF?>>EFGGEBFG
@M00200:205:000000000-AKKM3:1:1101:11590:2469 1:N:0:1
ATTGGGTGTAAAGGGCTCGTAGGCGGTTTGTCGCGTCGGGAGTGAAAACCAGGTGCTTAACACCTGGCTTGCTTTCGATACGGGCAGACTAGAGGTATGCAGGGGAGAACGGAATTCCTGGTGTAGCGGTGAAATGCGCAGATATCAGGAGGAACACCGGTGGCGAAGGCGGTTCTCTGGGCATGACCTGACGCTGAGGAGCGAAAGTGTGGGGAGCGAACAGGATTAGATACCCCGGTA
+
GGGGGGGGGGGGGGGGGGGGGGGGGGGGGGGGGGGGGGGGGGGGGFGGGGGGGGGGGGGGGCGGGGGGGGGGGGGGGGGGGGGGGGGGGGGGGDGGGGGGGGGGGGGGGGGGG:FGGGGGGGGGGGGGGGGGGGGGGGGGGGGGGGGGGGGGGFGGGGGGGGGGGGGGDGGGGGGGGGGGFGGGGGGGG4;EGGGGCFD+:DGEE=<FGGGGCG)>BD?EDDCGFGGFFFFGFGFGFEFG
@M00200:205:000000000-AKKM3:1:1101:17251:2491 1:N:0:1
ATTGGGTTTAAAGGGAGCGTAGGCGGATAATTTAGTCAGAGGTGAAAGCCCAGGGCTCAACCTTGGAATTGCCTTTGATACTGGCTATCTTGAGTATGGAAGAGGTATGTGGAACTCCGAGTGTAGAGGTGAAATTCGTAGATATTCGGAAGAACACCAGTGGCGAAGGCGACATACTGGTCCATTACTGACGCTGAGGCTCGAAAGCGTGGGGAGCAAACAGGATTAGATACCCTAGTA
+
FCDF@FB6-<6@FGECFGGGGEGGGEEE@EFEEGCEFDDGG<CCFGGGFFCFECCFGGEFGGCC<EGCC<<EFFFGFFGCFGGGGDCGGFDDFFGFGGGCFGCGGGDFDFFEFDG85=FFGEDGGGAEGGC<EFEGFFFEEGG,@FDFFC@@FF<F=FGF?AFEC>3+:BFEGGEF?,@7@;:9AA;9@9@,3C>5:8*C5CEG68198A7BFDDGEG*+C>FGFGF3/+);9<C>FAAF
@M00200:205:000000000-AKKM3:1:1101:12064:2498 1:N:0:1
ATTGGGCGTAAAGGGAGCGTAGGCGGATAGTTTAGTCAGAGGTGAAAGCCCAGGGCTCAACCTTGGAATTGCCTTTGATACTGGCTATCTTGAGTATGGAAGAGGTATGTGGAACTCCGAGTGTAGAGGTGAAATTCGTAGATATTCGGAAGAACACCAGTGGCGAAGGCGACATACTGGTCCATTACTGACGCTGAGGCTCGAAAGCGTGGGGAGCAAACAGGATTAGATACCCCCGTA
+
GGGGGGGGGGGGGGGGGGGGGGGGGGGGGGGGGGGGGGGGGGGGGGGGGGGGGGGGGGGGGGGGGGGGGGGGGGGGGGGGGGGGGGGGGGGGGGGGGGGGGGGGGGGGGGGGGGGGGGGGGGGFGGGGGGGGF?EGGGGGGGGGGGGGGEFGGGGGFFFGFGF7CEGGFGGGGGGGGGGGGCFGGGGGGGGGGGGGGGGGGGC:EGGFGGEGDEFGFGGGGGFFDGGFFFFGGFGC3>B=
@M00200:205:000000000-AKKM3:1:1101:12879:2505 1:N:0:1
ACTGGGCTTAAAGCGAGCGCAGGTGGTTTAATAAGTCTGATGTAAAAGGCAGTGGCTCAACCATTGTGTGCATTGGAAACTGTTAGACTTGAGTGCAGTAGAGGAGAGTGGAATTCCATGTGTAGCGGTGAAATGCGTAGATATATGGAGGAACACCGGTGGCGAAAGCGGCTCTCTGGACTGTAACTGACACTGAGGCTCGAAAGCGTGGGTAGCAAACAGGATTAGATACCCGCGTA
+
GG<FGFGGGGGGGGG@FGGGGGG@FGGGGGGGGGFFGFE9FFGFGFGDGGGGGGGGFFGGGGGGGGGGGGGGGGGGGGGGGGFGGGGFGGFGGGGGGFGCAEFFFEFGFFCCCAFGDE?FGGFGGCF7BFFGGGGGGGGGG9<CF;EAFGGGGGGGEGEBCCFGGDGG,=:C:C8E?FGGFGGGGGGGFDFGFCFFGCCGC;>:>?C4A=EC*??4@FE8*;@7/:>37+<DGF8<B3A
@M00200:205:000000000-AKKM3:1:1101:17787:2622 1:N:0:1
ATTGGGCTTAAAGGGAGCGTAGGCGGATAGTTTAGTCAGAGGTGAAAGCCCAGGGCTCAACCTTGGAATTGCCTTTGATACTGGCTATCTTGAGTATGGAAGAGGTATGTGGAACTCCGAGTGTAGAGGTGAAATTCGTAGATATTCGGAAGAACACCAGTGGCGAAGGCGACATACTGGTCCATTACTGACGCTGAGGCTCGAAAGCGTGGGGAGCAAACAGGATTAGATACCCTAGTA
+
GGGGGGGGGGGGGGGGGGGGGGGGGGGGGGGGGGGGGGGGGGGGGGGGGFGGGGGGGGGGGGGGGGGGGGGGGGGGGGGGGGGGGGGGGGGGGGGGGGGGGGGGGGGGGGGGGGGGGGGGGGGGGGGGGGGGGGGGGGGGGGGGGGGGGGGGGGGGG@FGGGGGGGGGGGGGGGGGGCFGGGGGGGGGGGGGGDGGGGGGGFGGGGGGGGGGGGFGFGGGF4FGFFGEFFFGGGGCAAFG
@M00200:205:000000000-AKKM3:1:1101:9558:2644 1:N:0:1
ATTGGGCATAAAGCGCGCGTAGGTGGCTTGATAAGCCGGTTGTGAAAGCCCCGGGCTCAACCTGGGAACGGCATCCGGAACTGTCAAGCTAGAGTGCAGGAGAGGAAGGTAGAATTCCCGGTGTAGCGGTGAAATGCGTAGAGATCGGGAGGAATACCAGTGGCGAAGGCGGCCTTCTGGACTGACACTGACACTGAGGTGCGAAAGCGTGGGTAGCAAACAGGATTAGATACCCCAGTA
+
FFGGGGCFGGGGGGG7FGGGGGGDGGCGGGFGGGGGEFCCFGGGGGGAEGGGGGGGGGGGGGGGGGGGG:FGEGG@BGGGGGGBFGFGGGGGGFGFGFFCGGFGG?<EGCFFGFGCFEEEGGGGGGGGDGGGGGGGGGGDGGGFGGFF:*@EEGGGGGGFFFGG@CGGCFC7CEEFGGECCGG522?CGGGGFGGGDF=FCF5EGGGGGGGGDEF<FFCGGGGG06D?@=AFGFGGDDFG
@M00200:205:000000000-AKKM3:1:1101:8569:2690 1:N:0:1
ATTGGGTTTAAAGGGAGCGTAGGCGGATAGTTTAGTCAGAGGTGAAAGCCCAGGGCTCAACCTTGGAATTGCCTTTGATACTGGCTATCTTGAGTATGGAAGAGGTATGTGGAACTCCGAGTGTAGAGGTGAAATTCGTAGATATTCGGAAGAACACCAGTGGCGAAGGAGACATACTGGTCCATTACTGACGATGAGGCTCGAAAGCGTGGGGAGCAAACAGGAATAGATACCCTAGTAAGA
+
GGGGGGFFGGGGGGGGGGGGGGG<FGE>FGFGGGGGGGGGGGGGGGGGG,9CCFFEGGGGGGGGGGGG9FFGC9FGGGFGFFGGFGEDCGGFCFFFFFGD@EFGGGGGGGGGDGDECCF7FFGGAAFFGGGGGFDGFGCFGGGGGGGF8FFGGGGGEGCFGGGGCEEEE8FF>DDG9EFCC98?CGD<EGGGG*<CCFG>F*=CFGD91=CGGGE)5:?FFGGG;*;==@?7+8<*5)AC;).
@M00200:205:000000000-AKKM3:1:1101:22574:2875 1:N:0:1
ACTGGGCATAAAGGGAGCGTAGGCGGACATTTAAGTCAGGGGTGAAATCCCGGGGCTCAACCTCGGAATTGCCTTTGATACTGGGTGTCTTGAGTATGAGAGAGGTGTGTGGAACTCCGAGTGTAGAGGTGAAATTCGTAGATATTCGGAAGAACACCAGTGGCGAAGGCGACACACTGGCTCATTACTGACGCTGAGGCTCGAAAGCGTGGGGAGCAAACAGGATTAGATACCCGTGTAAGA
+
GGGGGGGGGGGGGGGGGGGGGGGGGGGGGGGGGGGGGGGGGGGGGGGGGGGGGGGGGGGGGGGGGGGGGGGGGGGGGGGGGGGGGGGGGGGGGGGGGGGGGGGGGGGGGGGGGGGGGGGGGGGGGGGGGGGGGGGGGGGGGGGGGGGGGGGGGGGGGGGGGGGGGGGGGGGGGGGGGGGGGGGGGGGGGGGGGGGGGGGGGGGGGGGGGGGGGGFDEGFGGGGGFFGDFF<CC<ED>BFGGFB
@M00200:205:000000000-AKKM3:1:1101:20960:2968 1:N:0:1
ATTGGGTTTAAAGGGCTCGTAGGCGGTTTGTCGCGTCGGGAGTGAAAACGCCGTGCTTAACACGGCGCTTGCTTCCGATACGGGCAGACTAGAGGTATTCAGGGGAGAACGGAATTCCTGGTGTAGCGGTGAAATGCGCAGATATCAGGAGGAACACCGGTGGCGAAGGCGGTTCTCTGGGAATGACCTGACGCTGAGGAGCGAAAGTGTGGGGAGCGAACAGGATTAGATACCCGAGTA
+
GGGFGGGGGGGGGGGGGGGGGGGGGGFGGGGGGGEFGGDGGGGGGFGGGGGGGGGGGGGDFGGEGGGGGGGGGGGGGGGGGGGGGGDFGGGGFGGGGGGGGGGGGGGGGGGGCGGGGGGGGGECGGGGGEGFGFGGGGGGDFDFGCFGGGGGGGGGGEGGGGGGCCGGGGGGEGG?CGGGGFGGGGGGGGGGEGGGGGGGGGGECEGGGCFEEGDGEGGGGGGGBGG26@BGCGGGFEF6
@M00200:205:000000000-AKKM3:1:1101:8433:3000 1:N:0:1
ATCGGGTATAAAGGGAGCGTAGGCGGATAGTTTAGTCAGAGGTGAAAGCCCAGGGCTCAACCTTGGAATTGCCTTTGATACTGGCTATCTTGAGTATGGAAGAGGTATGTGGAACTCCGAGTGTAGAGGTGAAATTCGTAGATATTCGGAAGAACACCAGTGGCGAAGGCGACATACTGGTCCATTACTGACGCTGAGGCTCGAAAGCGTGGGGAGCAAACAGGATTAGATACCCCGGTA
+
GGGGGGGGGGGGGGGGGGGGGGGGGGGDGGGGGGGGGGGGGFGGGGGGGGGGGGGGDFGGGGGGGGGGGGGGGGGGFGGGGGGGGGGFFFGGGGGGGGGGGFGGGGGGGGGGGGGFGGEGGFGFGGFGGGGGGGGGGGFGGGGGGGGGGGDFGGGFGFFGFCGGGGEFGGGGGG7EFGGCC9DEE9EG7CFG>EDEE5C>5D>EFE4CEC:FGGDCDGC?8CGF@GF@FF<@;,?5>E)=
@M00200:205:000000000-AKKM3:1:1101:12189:3060 1:N:0:1
ATTGGGTGTAAAGAGCTCGTAGGCGGTTTGTCGCGTCTGCCGTGAAAGTCCGGGGCTCAACTCCGGATCTGCGGTGGGTACGGGCAGACTAGAGTGATGTAGGGGAGACTGGAATTCCTGGTGTAGCGGTGAAATGCGCAGATATCAGGAGGAACACCGATGGCGAAGGCAGGTCTCTGGGCATTAACTGACGCTGAGGAGCGAAAGCATGGGGAGCGAACAGGATTAGATACCCCAGTAAGA
+
FGGGFFFEGGGGGGGGGGGGGGGGEDGGGGGGGGCFFFGGGGGGGGGFFGGGGGGGGGGGGGGFGGGEGGGGEGBFGGECAFGGGGGFFGGD5EFGGGGBFEEGGCGGGGGGFFGGFFGGGGFGGGGGGGGGGGACGDGEF:CFDGGGGDF7FGGGGF:CFGGGGCGDDGGEGFFE9CFGG;A>?EBCCDGGGDGE=F@FGGD>EEG5E?CCFC><:EGGGDFF?F72?BAFGCE3@DFGFBF
@M00200:205:000000000-AKKM3:1:1101:6876:3335 1:N:0:1
ATTGGGCATAAAGGGAGCGTAGGCGGATAGTTTAGTCAGAGGTGAAAGCCCAGGGCTCAACCTTGGAATTGCCTTTGATACTGGCTATCTTGAGTATGGAAGAGGTATGTGGAACTCCGAGTGTAGAGGTGAAATTCGTAGATATTCGGAAGAACACCAGTGGCGAAGGCGACATACTGGTCCATTACTGACGCTGAGGCTCGAAAGCGTGGGGAGCAAACAGGATTAGATACCCCTGTA
+
GFGGGGGGGGGGGGGDGGGGGGGGGGGGGGGGGGGGGGGGGGGGGGGGGGGFGGGGGGGGGGGGGGGGGGGGGGGGGGGGGGGGGGGGGGGGGGGGGGGGGGGGGFFFGGGG9FFGGGGGGGGGFGGGGFGCFGGGGGGGGGGGGDFG8FECGFGGGGGGGFGGGGGEGGGGGGGCFGGGF9DGGFGG:FFGGCGCCCC*:;EGGGGGGEEGGGFGFFD6>DGGFGGEFFFGGGGGFFFF
@M00200:205:000000000-AKKM3:1:1101:24459:3395 1:N:0:1
ATTGGGTTTAAAGCGAGCGCAGGTGGTTTAATAAGTCTGATGTAAAAGGCAGTGGCTCAACCATTGTGTGCATTGGAAACTGTTAGACTTGAGTGCAGTAGAGGAGAGTGGAATTCCATGTGTAGCGGTGAAATGCGTAGATATATGGAGGAACACCGGTGGCGAAAGCGGCTCTCTGGACTGTAACTGACACTGAGGCTCGAAAGCGTGGGTAGCAAACAGGATTAGATACCCCAGTA
+
GGGGGGGGGGGGGGGGGGGGGGGGGGGGGGGGFGGGGGGGGGGGGGGGGGGGGGGGGGGGGGEGGGGGGGGGGGGFGGGGGGGGGGGGGGFGGGGCGGGGGGG8=FGEFGGGGGGGGGGGGGGGGGGGGEGG9FCFGGGBCEFGFGCEDGGGFGGGGGGGGGGGGGGGGGGGDGGGGGGACGGGGGGGGGGGCCFGGGFEGGGGGEGGCEGGGCEFA7E*5C@F;DG)7+9:>FFG38:
@M00200:205:000000000-AKKM3:1:1101:8139:3422 1:N:0:1
ACTGGGTTTAAAGCGAGTGCAGGCGGCTCGATAAGTCTGATGTGAAAGCCTTCGGCTCAACCGCAGAATTGCATCAGAAACTGTCGAGCTTGAGTACAGAAGAGGAGAGTGGAATTCCATGTGTAGCGGTGAAATGCGTAGATATATGGAGGAACACCGGTGGCGAAGGCGGCTCTCTGGTCTGTTACTGACGCTGAGGCTCGAAAGCATGGGTAGCGAACAGGATTAGATACCCCGGTA
+
GAGGGGGGGGGGGCGEG@F<FGGGGGGDEGGGGGGGFCG<FFGGGGGGGGE9,,BFGGFGGGC+6@FGGEGGG9C,CFEFGG9FDD,CFE,EGG<<FDFFFG8FCGGGGGGGGG,A?E9,FFGGGGGGGGGGGGGGGDGGCGGGG9,ADF3:FFGGGG7CFGGGGGGGGGGC>CEFGGGGEG7?=C,<@FGG5?DCCC=G:<EGGGGG++2=F>6DF*8CDGF:1FFB=FFFGGDC3>>C
@M00200:205:000000000-AKKM3:1:1101:21577:3469 1:N:0:1
ATTGGGTTTAAAGGGCTCGTAGGCGGTTTGTCGCGTCGGGAGTGAAAACGCCGTGCTTAACACGGCGCTTGCTTCCGATACGGGCAGACTAGAGGTATTCAGGGGAGAACGGAATTCCTGGTGTAGCGGTGAAATGCGCAGATATCAGGAGGAACACCGGTGGCGAAGGCGGTTCTCTGGGAATGACCTGACGCTGAGGAGCGAAAGTGTGGGGAGCGAACAGGATTAGATACCCGTGTA
+
FEGGGGFEFFGGGGGGGGDFGCEGGEFFGEGGGGGEGCDFFGGFFGGGFGGGGGGGGGGGGGGG@FGGG@FGGGGGG==EFGEGGCGGGGGGEGGGGGGGGFGGDGGGGGGDEFG8FGGGFFGGFFGGGGFGGGFCCGEE@CFGFGGGGGDEFGGGG<FFFGGGGGGGGGGGGGGGFGFGGGEFGFEFFGGFEG*AECGGGGEECGD>GFGDGGB57EGC<DG<6FGBFF<GC,<C7B@G
@M00200:205:000000000-AKKM3:1:1101:17458:3511 1:N:0:1
ATTGGGTTTAAAGGGAGCGTAGGCGGATAGTTTAGTCAGAGGTGAAAGCCCAGGGCCCAACCTTGGAATTGCCTTTGATACTGGCTATCTTGAGTATGGAAGAGGTATGTGGAACTCCGAGTGTAGAGGTGAAATTCGTAGATATTCGGAAGAACACCAGTGGCGAAGGCGACATACTGGTCCATTACTGACGCTGAGGCTCGAAAGCGTGGGGAGCAAACAGGATTAGATACCCTCGTA
+
GGGGGGGGGGGGGGGGGGGGGGGGGGGGGGGGGGGGGGGGGGGGGGGGGGGGGGGG,FFGGGGGGGGGGGGGGGGGGGGGGGGGGGGGGGGGGGGGGGGGGGGGGGGGGGGGGGGGGGGGGGGGGGGGGGGGGGGGGGGGGGGGGGGGGGGGGGGGGGGGGGGGDGGGGGGGGGGGGGGGGGGGGGGGGGGGEGGGGGGGGGGGGGGG5CEGGGFGFGCFGGGFFGGFFFFGGGGGFFFG
@M00200:205:000000000-AKKM3:1:1101:12645:3558 1:N:0:1
ATTGGGTGTAAAGCGCGCGCAGGCGGTTTCTTAAGTCTGGTGTCTAAGTGCGGGGCTCAACCCTGGGATGCCGGTCGATACTGCCGGACTAGAGTTCGGAAGAGGCGAGTGGAATTCCCGGTGTAGCGGTGAAATGCGCAGATATCGGGAGGAACACCTATGGCGAAGGCAGCTCGCTGGGACGTTACTGACGCTGAGACGCGAAAGCGTGGGGAGCAAACAGGATTAGATACCCGGGTA
+
GGGGGGGGGGGGGGGGGGGGGGGGGGGGGGGGGGGGGGGGGGGGGGGGGGGGGGGGGGGGGGGGGGGGGGGGGGGGGGGGGGGGGGGGGGGGGGGGGGGGGGGGGGGGGGGGGGGGGGGGGGGGGGGGGFGGGGGGGGGGGGGGGGGGGGGGGGGGFFGGGGGGGGGGGGGGGGGGGGGGGGGGGGGDGGGGGGGGE8<CEGEEEGDFGCGGGEEGFGGGGGGGBG><FFFFFFGDEF@G
@M00200:205:000000000-AKKM3:1:1101:25435:3563 1:N:0:1
ACTGGGCATAAAGGGTGCGTAGGCGGAGTTCTAAGTCAGTGGTGAAAGCCCGCAGCTTAACTGCGGAACTGCCATTGAAACTGGAATTCTTGAATGCGGTGGAGGTAGATGGAATGTAACATGTAGCGGTGAAATGCTTAGATATGTTACAGAACACCGATTGCGAAGGCAGTCTGCTACACCGTGATTGACGCTGAGGCACGAAAGCGTGGGGAGCAAACAGGATTAGATACCCGCGTA
+
GGGGGGGGGGGGGGGGGGGGGGGGGGGGGGGGGGGGGGGGGGGGGGGGGGGGGGGGGGGGGGGGGGGGGGFGGGGGFGG9FGGGGGGGGGGGFFGGGGGGGGGGGCFGGGGFGGGGGGGGGGGGGGGGGGEFBFFGGGGGGGGGGGGGGFAFCFFFGGGGGGGDG@CEGGGGGGGGGGGGGGCEFGGGFGGGEEGGEGCFGCG>5=4CEEGGGGFGBFGGGFCC?FFFFCCGGGFGF3BE
@M00200:205:000000000-AKKM3:1:1101:23452:3587 1:N:0:1
ATTGGGTTTAAAGCGAGCGCAGGTGGTTTAATAAGTCTGATGTAAAAGGCAGTGGCTCAACCATTGTGTGCATTGGAAACTGTTAGACTTGAGTGCAGTAGAGGAGAGTGGAATTCCATGTGTAGCGGTGAAATGCGTAGATATATGGAGGAACACCGGTGGCGAAAGCGGCTCTCTGGACTGTAACTGACACTGAGGCTCGAAAGCGTGGGTAGCAAACAGGATTAGATACCCTCGTA
+
GGGGGGGGGGGGGGGGGGGGGGGGGGGGGGGGGGGGGGGGGGGGGGGGGGGGGGGGGGGGGGGGGGGGGGGGGGGGGGGGGGGGGGGGGGGGGGGGGGGGGGGGGGGGGGGGGGGGGFGGGGGGGGGEGGEFFEEGGGGGGGGGGGGGGGGGEGGGGGGGGGGGGGGGGGEGGGGGGGGGGGGGGGGGFGGGGGGGFFGDGGGGEGGGGGGGGFFGFCC57DFFEFGFF+9;CCF3>AE
@M00200:205:000000000-AKKM3:1:1101:22401:3653 1:N:0:1
ACTGGGCGTAAAGGGAGCGTAGGCGGATTTTTAAGTGAGATGTGAAATACCCGGGCTTAACTTGGGTGCTGCATTTCAAACTGGAAGTCTAGAGTGCAGGAGAGGAGAAGGGAATTCCTAGTGTAGCGGTGAAATGCGTAGAGATTAGGAAGAACACCAGTGGCGAAGGCGCTTCTCTGGACTGTAACTGACGCTGAGGCTCGAAAGCGTGGGGAGCAAACAGGATTAGATACCCTCGTA
+
GGGGGGGGFGGGGGGGGGGGGGGGGGGGGGGGGGGGGGGGGGGGGGGGGGGGGGGGGGGGGGGGGGGGGGGGGGGGGGGGGGGGGGGGGGGGGGGGGGGGGGGGGGGGGGGGGGGGGGGGGGGGG9FGGGGGGGGGGGGGGGGGFGGGGGGGGGGGGGGGFGGGGGGGGGGGGCGGFGGGGGCGFFGGGGGGGGGGGGGGFGCEGDDFEGGGGGDG3=CCGGGG@DDFFFFCFGGGFFFG
@M00200:205:000000000-AKKM3:1:1101:25273:3709 1:N:0:1
ACTGGGTATAAAGCGAGCGCAGGTGGTTTAATAAGTCTGATGTAAAAGGCAGTGGCTCAACCATTGTGTGCATTGGAAACTGTTAGACTTGAGTGCAGTAGAGGAGAGTGGAATTCCATGTGTAGCGGTGAAATGCGTAGATATATGGAGGAACACCGGTGGCGAAAGCGGCTCTCTGGACTGTAACTGACACTGAGGCTCGAAAGCGTGGGTAGCAAACAGGATAAGATACCCGTGTC
+
GGGGGGGGGGGGGGGGGGGGGGGFGGGGFEGGGGGGGFGGGGGCGGGGGGGGGGGGGGGGGGGGGGGGGGGGGGGGGGGGGGGGGGGGGGGGGGGGGGGFGGGG<FFGGGGFGGGGGGGGGGGGFGGGGGGGGGGGGGEEEAFFGGDFGGDGGGFGGGDGEGGGGGGGGGGGEGGCGGGGECEFBEGGGF?FGGGCFDCF7CEFEGGGGG>*=CEFCCF58F5*;+:3F66CCC8>DA)
@M00200:205:000000000-AKKM3:1:1101:19353:3725 1:N:0:1
ACTGGGCTTAAAGGGCTCGTAGGCGGTTTGTCGCGTCGGGAGTGAAAACGCCGTGCTTAACACGGCGCTTGCTTCCGATACGGGCAGACTAGAGGTATTCAGGGGAGAACGGAATTCCTGGTGTAGCGGTGAAATGCGCAGATATCAGGAGGAACACCGGTGGCGAAGGCGGTTCTCTGGGAATGACCTGACGCTGAGGAGCGAAAGTGTGGGGAGCGAACAGGATTAGATACCCCCGTA
+
GGGGGGGGGGGGGGGGGGGGGGGGGGGGGGGGGGGGGGGGGGGGGGGGGGGGGGDEGGGGGGGGGGGGGGGGGGGGGGGGGGGGGGGGGGGGGGGGGGGGFGGGGGGGGGGGEGGGGGGGGGGGGGGGGGGGDGGGGGGGGDGGGGGGGGGGGGGGGGDGEGGGGGGGGGGGEGGGGGGGGGGGGGGGGGGGGGGGGGCDGGGG8EDFGFGGGGFGBGCEC);D6FG?FFD7:CFGFFFG
@M00200:205:000000000-AKKM3:1:1101:22521:3803 1:N:0:1
ATTGGGCTTAAAGGGAGCGTAGGCGGATAGTTTAGTCAGAGGTGAAAGCCCAGGGCTCAACCTTGGAATTGCCTTTGATACTGGCTATCTTGAGTATGGAAGAGGTATGTGGAACTCCGAGTGTAGAGGTGAAATTCGTAGATATTCGGAAGAACACCAGTGGCGAAGGCGACATACTGGTCCATTACTGACGCTGAGGCTCGAAAGCGTGGGGAGCAAACAGGATTAGATACCCCTGTA
+
GGGGGGGGGGGGGGGGGGGGGGGGGGGGGGGGGGGGGGGGGGGGGGGGGGGGGGGGGGGGGGGGGGGGGGGGGGGGGGGGGGGGGGGGGGGGGGGGGGGGGGFGGGGGGGGGGGGGGGGGGGGGGGGGDGGGGGGGGGGGGGGGGGGGGGGGGGGGGGGGGGFEGGGGGGGGGGGGGFGGGGGGGGGGFGGFG5;EGGGGG>EDC8);EGGGGGBGEG9FDGGGFCGFF+<FFGGGFF6E
@M00200:205:000000000-AKKM3:1:1101:18177:3928 1:N:0:1
ATTGGGTTTAAAGGGAGCGTAGGCGGATAGTTTAGTCAGAGGTGAAAGCCCAGGGCTCAACCTTGGAATTGCCTTTGATACTGGCTATCTTGAGTATGGAAGAGGTATGTGGAACTCCGAGTGTAGAGGTGAAATTCGTAGATATTCGGAAGAACACCAGTGGCGAAGGCGACATACTGGTCCATTACTGACGCTGAGGCTCGAAAGCGTGGGGAGCAAACAGGATTAGATACCCCGGTA
+
GGGGGGGGGGGGGGGGGGGGGGGGGGGGGGGGGGGGGGGGGGGGGGGGGGGGGGGGGGGGGGGGGGGGGGGGGGGGGGGGGGGGGGGGGGGGGGGGGGGGGGGGGGGGGGGGGGGGGGGGGGGGGGGGGGGGGGGGGGGGGGGGGGGGGGGGGGGGFGGGGFGGGGGGGGGGGGGGGGGGGGGGGGGGGGFGEGGGGGEGGFGGF:DGGGGGGGEGFGFGGGGGFFFEFFFGGCEFADEG
@M00200:205:000000000-AKKM3:1:1101:19273:3982 1:N:0:1
ATTGGGCTTAAAGCGTGCGCAGGCGGTTGTGCAAGACCGATGTGAAATCCCCGAGCTTAACTTGGGAATTGCATTGGTGACTGCACGGCTAGAGTGTGTCAGAGGGGGGTAGAATTCCACGTGTAGCAGTGAAATGCGTAGAGATGTGGAGGAATACCGATGGCGAAGGCAGCCCCCTGGGATAACACTGACGCTCATGCACGAAAGCGTGGGGAGCAAACAGGATTAGATACCCCAGTA
+
GGGGGGGGGGGGGGGGGGGGGGGGGGGGGGGGGGGGGGGGGGGGGGGGGGGGGGGGGGGGGGGGGGGGGGGGGGGGFGGGGGFGGGGGGGGGGGGGGGGGGGFGGGGGGGGGGGGGGGGGGGGGGGGGGGGGGGGGGGGGGGGFGGGGGGGGDGGGGGGGGGGGGG8EEGGGGGGGGGGGGGGGGGGGGGGGGGGGGGGGGGGGGGGGGGGGCGDDEGC8CFGGFGF?FFDGGCFG>>6?
@M00200:205:000000000-AKKM3:1:1101:20123:4028 1:N:0:1
ATTGGGCTTAAAGGGCTCGTAGGCGGTTTGTCGCGTCGGGAGTGAAAACGCCGTGCTTAACACGGCGCTTGCTTTCGATACGGGCAGACTAGAGGTATTCAGGGGAGAACGGAATTCCTGGTGTAGCGGTGAAATGCGCAGATATCAGGAGGAACACCGGTGGCGAAGGCGGTTCTCTGGGAATGACCTGACGCTGAGGAGCGAAAGTGTGGGGAGCGAACAGGATTAGATACCCGAGTA
+
GGGGGGGGGGGGGGGGGGGGGGGGGGGGEGGGGGGGGGGGGGGGGGGGGGGGGGGGGFGGGGGGGGGGCGGGGGGFGFGGGGGGGCCGGGFFGGGGGGGGGGGGGGGGGGGGGGGGGGGGFGFGGGGGGGGGGGGGGGGGGGGGG,FFCFGGGGGGGB<FFGE@CEEGGGGGCEEFGGGGGGGFGGGFCFFGG55CEGG65>EEEGGGF9CEGGDC3C>EGDGG1*:?FF9FF??))8@G
@M00200:205:000000000-AKKM3:1:1101:21251:4170 1:N:0:1
ATTGGGTTTAAAGGGAGCGTAGGCGGATAGTTTAGTCAGAGGTGAAAGCCCAGGGCTCAACCTTGGAATTGCCTTTGATACTGGCTATCTTGAGTATGGAAGAGGTATGTGGAACTCCGAGTGTAGAGGTGAAATTCGTAGATATTCGGAAGAACACCAGTGGCGAAGGCGACATACTGGTCCATTACTGACGCTGAGGCTCGAAAGCGTGGGGAGCAAACAGGATTAGATACCCTTGTA
+
GGGGGGGGGGGGGGGGGGGGGGGGGGGGGGGGGGGGGDGGGGGGGGGGGGGGGGGGGGGGGGGGGGGGGGGGGGGGGGGGGGGGGGGGGGGGGGGGGGGGGGGGGGGGGGFAGGGGGGGGGGGGGGGGGGGFGFGGGGGGFGGFGGGFGGGGFGGDGGGFGGGGEEGGGGGGGGGGGGGGGGGGGGGGGGGGGGGGGGFGGGGGFGCF5=8@E8BC>GGFGGGC@GGFFFEGGGGGFFFG
@M00200:205:000000000-AKKM3:1:1101:22243:4236 1:N:0:1
ATTGGGTTTAAAGAACTCGTAGGCGGCTCGGTAAGTCGGATGTGAAACCTCCAGGCTCAACCTGGAGACGCCATCTGATACTGCCGTGGCTGGAGTCCGGTAGAGGAGCAGGGAATTCCTGGTGTAGCGGTGAAATGCGCAGATATCAGGAGGAACACCAGCGGCGAAGGCGCTGCTCTGGGCCGGTACTGACGCTGAGGAGCGAAAGCGTGGGGAGCGAACAGGATTAGATACCCCGGTA
+
GGGGGGGGGGGGGGGGGGGGGGGGGGGGGGGGGGGGGGGGGGGGGGGGGGGGGGGGGGGGGGGGGGGGFGGGGGGGGGGGGGGGGGGGGGGGGGGGGGGGGGGFGGGGGGGGGGGGGFGGGGGGGGGGGGFEGFFGGGGGGGGGGGGGGGGGGGGGGGGGGGGGGGGGGGGGGGGGGFGFGGGGGG5EGGGGGGGGGGGGGGGGGGGGGGGGGGFGFCC5CDC56FC2=FACCF?CFB>C)
@M00200:205:000000000-AKKM3:1:1101:14163:4242 1:N:0:1
ATTGGGTTTAAAGGGAGCGTAGGCGGATAGTTTAGTCAGAGGTGAAAGCCCAGGGCTCAACCTTGGAATTGCCTTTGATACTGGCTATCTTGAGTATGGAAGAGGTATGTGGAACTCCGAGTGTAGAGGTGAAATTCGTAGATATTCGGAAGAACACCAGTGGCGAAGGCGACATACTGGTCCATTACTGACGCTGAGGCTCGAAAGCGTGGGGAGCAAACAGGATTAGATACCCCGGTA
+
GGGGGGGGGGGGGGGGGGGGGGGGGGGGGGGGGGGGGGGGGGGGGGGGGGGGGGGGGGGGGGGGGGGGGGGGGGGGGGGGGGGGGGGGGGGGGGGGGGGGGGGGGGGGGGGGGGGGGGGGGGFFGGGGGGGGGGGGGFGGGGGGGGGGGGGGGGGGGGGGGGGGGGGFGGGGGGGGGGGGGGGGGGGGGGGGGGGGGGGFGFGGGGGGGEGGGGEDDEGGFGFFFGGFFFFGGGGG>BDG
@M00200:205:000000000-AKKM3:1:1101:15243:4246 1:N:0:1
ATTGGGTATAAAGCGCGCGTAGGTGGTTAGTTAAGTTGGATGTGAAATCCCCGGGCTCAACCTGGGAACTGCATTCAAAACTGACTGACTAGAGTATGGTAGAGGGTGGTGGAATTTCCTGTGTAGCGGTGAAATGCGTAGATATAGGAAGGAACACCAGTGGCGAAGGCGACCACCTGGACTGATACTGACACTGAGGTGCGAAAGCGTGGGGAGCAAACAGGATTAGATACCCCGGTAAGA
+
GGGGGGGGGGGGGGGGGGGFGGGGGGGGGGGGGGGGGGGGGGGGGGGGGGGGGGGGGGGGGGGGGGGGGGGGGGGGGGGGGGGGGGGGGGGGGGGGGGGGGGGGGGGGGGGGGGGGGGGGGGGGGGGGGGGGGGGGGGGGGGGGGGGGGGGGGGGGGGGGGGGGGGGGGGGGGGGGEGGGGGGGGGGFFFGGGGGFGGGGGGGGGGGGGGGGGGFGFGG@5CFGFGF?FFFGGGGGFFFGG?F
@M00200:205:000000000-AKKM3:1:1101:24292:4335 1:N:0:1
ACTGGGTATAAAGCGAGCGCAGGTGGTTTAATAAGTCTGATGTAAAAGGCAGTGGCTCAACCATTGTGTGCATTGGAAACTGTTAGACTTGAGTGCAGTAGAGGAGAGTGGAATTCCATGTGTAGCGGTGAAATGCGTAGATATATGGAGGAACACCGGTGGCGAAAGCGGCTCTCTGGACTGTAACTGACACTGAGGCTCGAAAGCGTGGGTAGCAAACAGGATTAGATACCCCAGTA
+
GGGGGGGGGGGGGGGGGGGGGGGGGGGGGGGGGGGGGGGGGGGGGGGGGGGGGGGGGGGGGGGGGGGGGGGGGGGGGGGGGGGGGGFGGGGGGGGGGGGGGGGG=FCCGGFGGGGGGGGEFGGGGGGGGGGGGGGGGGGGFGGGGGFFGGGGGGGGGDGGGFGCEGGEGGGGDGGGGGGGGGGGGGGGGGGGGGGDC>EFGDEFGEGGGGGGGGF4FCEFFG=D8+9<C=CGCCFGDFF
@M00200:205:000000000-AKKM3:1:1101:25635:4451 1:N:0:1
ACTGGGTTTAAAGTGCACGCAGGCGGTCTGTTAAGTCAGATGTGAAATCCCCGGGCTTAACCTGGGAACTGCATTTGAAACTGGCAGGCTTGAGTCTCGTAGAGGAGGGTGGAATTCCTGGTGTAGCGGTGAAATGCGTAGATATCAGGAGGAACACCGGCGGCGAAGGCGGCCCTCTGGATCGTTGCTGACGCTGAGACGCGAAAGCGTGGGGAGCAAACAGGATTAGATACCCCAGTA
+
GGGGGGGGGGGGGGGGGGGGGGGGGGGGGGGGGGGGGGGGGGGGGGGGGGGGGGGGGGGGGGGGGGGGGGGGGGGGGGGGGGGGFGGGGGGGGGGGFGGGGGGGGGGGGEGGGGGGGGGGGGGEFGGGGGGGGGGGGGGGGGGGGGGGG8>FFGGGFGGCFCGGGGGGGG<EGEEGGGGCC++1CFECFGGGGGCEGFGGGGGEEGDDEECGEE@GFFGGGGGG:C>2@=4CFCCD>BFG
@M00200:205:000000000-AKKM3:1:1101:21448:4488 1:N:0:1
ATTGGGTTTAAAGGGAGCGTAGGCGGATAGTTTAGTCAGAGGTGAAAGCCCAGGGCTCAACCTTGGAATTGCCTTTGATACTGGCTATCTTGAGTATGGAAGAGGTATGTGGAACTCCGAGTGTAGAGGTGAAATTCGTAGATATTCGGAAGAACACCAGTGGCGAAGGCGACATACTGGTCCATTACTGACGCTGAGGCTCGAAAGCGTGGGGAGCAAACAGGATTAGATACCCGCGTA
+
GGGGGGGGGGGGGGGGGGGGGGGGGGGGGGGGGGGGGGGGGGGGGGGGGGGGGGGGGGGGGGGGGGGGGGGGGGGGGGGGGGGGGGGGGGGGGGGGGGGGGGGGGGGGGGGGGGGGGGGGGGGGGGGGGGGGGGGGGGGGGGGGGGGFGGGGGGGGGGGGGGGGDGGGGGGGGGGGGGGGGGGCFFGGGGGGGGGGGGGGGGGGGGGGGGGGGGFGFGGGGGGGFG7=AFFGGGGDFFFD
@M00200:205:000000000-AKKM3:1:1101:13424:4647 1:N:0:1
ATTGGGCTTAAAGGGAGCGTAGGCGGACATTTAAGTCAGGGGTGAAATCCCGGGGCTCAACCTCGGAATTGCCTTTGATACTGGGTGTCTTGAGTATGAGAGAGGTGTGTGGAACTCCGAGTGTAGAGGTGAAATTCGTAGATATTCGGAAGAACACCAGTGGCGAAGGCGACACACTGGCTCATTACTGACGCTGAGGCTCGAAAGCGTGGGGAGCAAACAGGATTAGATACCCCAGTAAGA
+
GGGGGGGGGGGGGGGGGDGGGEGGEDGGGGGGGGGGGGGGGGGGGGGGGGGGGGGGGGGGGGGGGGGGGGGGGGFGGGGGGGGGGGGGGGGGGGGGCGGGGGGGGGGGGGGGGGGGGGGGGGGGGGGGGGGGGGGGGGGGGGGGGGGGGGGGGGGF8FGGGFFGGDEGGGGGGGGGGGGFGFGGFGGGGGG6CEG*/C57CGGGG8<FEGGGGCECD5C?5**9(7C?FF4C9CCDFDFCC)6
@M00200:205:000000000-AKKM3:1:1101:16673:4653 1:N:0:1
ATTGGGCTTAAAGGGAGCGTAGGCGGATAGTTTAGTCAGAGGTGAAAGCCCAGGGCTCAACCTTGGAATTGCCTTTGATACTGGCTATCTTGAGTATGGAAGAGGTATGTGGAACTCCGAGTGTAGAGGTGAAATTCGTAGATATTCGGAAGAACACCAGTGGCGAAGGCGACATACTGGTCCATTACTGACGCTGAGGCTCGAAAGCGTGGGGAGCAAACAGGATTAGATACCCTAGTA
+
GGGGGGGGGGFGGFGGGGGGGGGGGGGGGGGGAFFGGGGGGGGGGGGGFGGGGGGGGGGGGGGGGGGGGCGGFGGGGGGGGFGGGCGGGFFFDFFGGFGGGGGGGGGGGGGGGGGGGGGGGFGFFFFFDG?FGGGGGGGGGGGGGGGGGGGGGGGFFGGGGGGGGGGGEFGGGGGGGGGGGGGGFGCAFGGGC>95C5@FFGGGGGDGGGEGGGBGD5C<CCGG;FC3*;?FFFFDFFF7
@M00200:205:000000000-AKKM3:1:1101:6201:4669 1:N:0:1
ATTGGGTGTAAAGCGAGCGCAGGTGGTTTAATAAGTCTGATGTAAAAGGCAGTGGCTCAACCATTGTGTGCATTGGAAACTGTTAGACTTGAGTGCAGTAGAGGAGAGTGGAATTCCATGTGTAGCGGTGAAATGCGTAGATATATGGAGGAACACCGGTGGCGAAAGCGGCTCTCTGGGACGGTACTGACGCTGAGACGCGAAAGCGTGGGGAGCAAACAGGATTAGATACCCCAGTAAGATT
+
GCGGGGGGGGGGGGGGGGGGGGGGGGGGGGDGGGGGGGGGGGGGGGGG:FFGGGGGGGGGGGEFGGGGGGGGGGGGGGFGGGGGGGGGGGGGGGGGGGGFFFGEFG@FFFGFGGGGFDGGGGGGFFGDGGFGGGGFFBCEDFAEB;FFGD+=FGGGGFGECC,3@FCFFGDEEBE@FF<FFGEDG>8<BCF>CEDEGF:9*25*=:CD8CEGG5>DA7B*;<=*):=</*4*<<ED>F7<:4).
@M00200:205:000000000-AKKM3:1:1101:11621:4831 1:N:0:1
ATTGGGTGTAAAGCGAGCGCAGGTGGTTTAATAAGTCTGATGTAAAAGGCAGTGGCTCAACCATTGTGTGCATTGGAAACTGTTAGACTTGAGTGCAGTAGAGGAGAGTGGAATTCCATGTGTAGCGGTGAAATGCGTAGATATATGGAGGAACACCGGTGGCGAAAGCGGCTCTCTGGACTGTAACTGACACTGAGGCTCGAAAGCGTGGGTAGCAAACAGGATTAGATACCCCAGTA
+
GGGGGGGGGGGGGGGGGGGGGGGGGGGGGGGGGGGGGGGGGGGAGGGGGGGGGGGGGGGGGGGGGGGGGGGGGGGGGGGGGGGGGGGGGGGGGGGGGGGGGGGGGGGGGGGGGGGGGGGGGGGGGGGGGGGGGGGGGEGGEFGFGGGGGGGGCCFGGGDEGGGEGGGGFEGGGGGGFGDFGGGGGGGGGGGGGGGFFGFGEDDGGGGGGGGC4B>GFG68DGGG87C3:AECF8CGFFF
@M00200:205:000000000-AKKM3:1:1101:16110:4869 1:N:0:1
ATTGGGCTTAAAGGGAGCGTAGGCGGATAGTTTAGTCAGAGGTGAAAGCCCAGGGCTCAACCTTGGAATTGCCTTTGATACTGGCTATCTTGAGTATGGAAGAGGTATGTGGAACTCCGAGTGTAGAGGTGAAATTCGTAGATATTCGGAAGAACACCAGTGGCGAAGGCGACATACTGGTCCATTACTGACGCTGAGGCTCGAAAGCGTGGGGAGCAAACAGGATTAGATACCCGGGTA
+
GGGGGGGGGGGGGGGGGGGGGGGGGGEGGGGFFFGGGGGGGGGGGGGGGGGGGGGGGDGGGGGGGGGEFGGGCGCFGGGGGGGGGFGGGGGGGGFGGGGGGGGGCGGGGEGGGGDGGGCCGGGGGGCFGGGGGGGGGGGFGGGGGFFGGGGGGGGGGGGGGGGDGGGGGGGDGCEFGGGGGFGGGGGGGGGGGGGGGGGCGGGGGGC;EGGGGDFGDFGGGGGFFGFEAFEGGGGG:><E
@M00200:205:000000000-AKKM3:1:1101:5756:4898 1:N:0:1
ACTGGGTTTAAAGCGCGCGCAGGCGGTTTCTTAAGTCTGGTGTCTAAGTGCGGGGCTCAACCCCGTGACGCACTGGAAACTGGGAGACTTGAGTGCAGAAGAGGAGAGCGGAATTCCACGTGTAGCGGTGAAATGCGTAGAGATGTGGAGGAACACCAGTGGCGAAGGCGGCTCTCTGGACTGTAACTGACGCTGAGGCGCGAAAGCGTGGGGAGCAAACAGGATTAGATACCCCAGTA
+
GGGGGGGGGGGGGGGGGGGGGGGGGGGGGGGGGGGGGGGGGGGGGGGGGGGGGGGGGGGGGGGGGGGGGGG7FFGGGGGGGGGGGGGGGGGGGGGGGGGGGGGGGGGGGGGGGGGFGGGGGGGGGFGGGGGGGGGFFF@CGGGFGGGGGGGGGFGFGGGGGGGGGGGGGGGGGGGGGGCGGDGGFFBFFGGGDEGDFGGGGGG>GGGGEGGGGEDGFGG=CDFF:>C<FFFGGGG*<;F
@M00200:205:000000000-AKKM3:1:1101:9387:5031 1:N:0:1
ACTGGGTGTAAAGGGAGCGTAGGCGGATAGTTTAGTCAGAGGTGAAAGCCCAGGGCTCAACCTTGGAATTGCCTTTGATACTGGCTATCTTGAGTATGGAAGAGGTATGTGGAACTCCGAGTGTAGAGGTGAAATTCGTAGATATTCGGAAGAACACCAGTGGCGAAGGCGACATACTGGTCCATTACTGACGCTGAGGCTCGAAAGCGTGGGGAGCAAACAGGATTAGATACCCGTGTA
+
GGGGGGGGGGGGGGGGGGGGGGGGGGGGGGGGGGGGGGGGGGGGGGGGGGGGGGGGGGGGGGGGGGGGGGGGGGGGGGGGGGGGGGGGGGGGGGGGGGGGGGGGGGGGGGGGGGGGGGGGGGGGGGGGGGGGGGGGGGGGGGGGGGGGGGGGGGGGGGGGGGGDGGEEGGGGGGGGGGGGGGGGGGGGGGGGGGGGGGGGGGGGGGGGGGGGGGFGAFGGGGGGFGGFFFFGG8EGFFFG
@M00200:205:000000000-AKKM3:1:1101:20686:5114 1:N:0:1
ATTGGGTATAAAGGGCTCGTAGGCGGTTTGTCGCGTCGGGAGTGAAAACGCCGTGCTTAACACGGCGCTTGCTTCCGATACGGGCAGACTAGAGGTATTCAGGGGAGAACGGAATTCCTGGTGTAGCGGTGAAATGCGCAGATATCAGGAGGAACACCGGTGGCGAAGGCGGTTCTCTGGGAATGACCTGACGCTGAGGAGCGAAAGTGTGGGGAGCGAACAGGATTAGATACCCGGGTAAGGT
+
GGGGGGGFGGGGGGGGGGGGGGGGGGGGGGGGGGFGGGGEFEGFGDFFFGGGGGGGGGGGGGGGGGGGGGGGGGGGGGGCBFGEGGGGGGGGGGGGGGGFGGGGGGGGGGGGGGFFGGGGGFEF9FFCG:F@FGGGGGD@FG<DFCGGGGGGGGGGGGGGCBCGGEGGGGGCCCECGGGC>EGCGGGGGGCGEDDE?C8<*5CEEGGF<+<CEE>D)::?558DF**5?F402ACDFF@CF<))
@M00200:205:000000000-AKKM3:1:1101:26837:5124 1:N:0:1
ACTGGGTTTAAAGGGAGCGTAGGTGGTCTGTTAAGCCAGCTGTGAAATACTGTAGCTCAACTACAGCCGTGCAGTTGGAACTGGCAGACTTGAGTACACTAGAGGAAGGTGGAATTCGGGGTGTAGCGGTGAAATGTTTAGATATCACGAAGAACTCCGATTGCGAAGGCAGCCTTCTGGAGTGCAACTGACACTGATGCTCGAAAGTGTGGGTATCGAACAGGATTAGATACCCGAGTAAGA
+
G<EGGGFGGGGGGGGGG@FFGGGFFGFFCFGGGGGG<FGGGGGGGGFGCECCFFGG<CFGFGGFFGCFGCFGGFGGGF<F,EFGGGGCGGGGGDGGAEFAFCGGGFGCGF@CFGFGGD,>4>FFGFBFGGEF@FGFGECFGFFFGEA,@FECEFGF<FFEE7DC7+=FFGGGGFGGGGGGGGGFGGFGGGF8@?CGEEGGFCCGGGC:DGGEGEF;B51CCDGF=;+76BEFFF+C>5>GF64
@M00200:205:000000000-AKKM3:1:1101:14988:5163 1:N:0:1
ATTGGGTATAAAGCGCGCGCAGGCGGTTTCTTAAGTCTGGTGTCTAAGTGCGGGGCTCAACCCCGTGACGCACTGGAAACTGGGAGACTTGAGTGCAGAAGAGGAGAGCGGAATTCCACGTGTAGCGGTGAAATGCGTAGAGATGTGGAGGAACACCAGTGGCGAAGGCGGCTCTCTGGACTGTAACTGACGCTGAGGCGCGAAAGCGTGGGGAGCAAACAGGATTAGATACCCCCGTA
+
GGGGGGGGGGGGGGGGGGGGGGGGGGGGGGGGGGGGGGGGGGGGGGGGGGGGGGGGGGGGGGGGGGGGGGGGGGGGGGGGGGGGGGGGFFFGGGGGGGGGGGGGGGGGGGGGGGGGGGGGGGGGGGGGGGGGGGGFGGGGGGGGGFGGGGGGGGGG@FGFFFGDEFE<FCFGDGGGDFCFGCGGGEFCEGGDEEGGGCGGGGGGEGGGGGEGGGE<7E6FFGCF?7CFFFFFGE>D>BF
@M00200:205:000000000-AKKM3:1:1101:23671:5222 1:N:0:1
ATTGGGTTTAAAGAGTGCGTAGGTGGTTACCTAAGCAGGGGGTGAAAGGCAGTGGCTCAACCATTGTTAGCCCCCTGAACTGGGCTACTTGAGTGCAGGAGAGGAAAGCGGAATTCCTAGTGTAGCGGTGAAATGCGTAGATATTAGGAGGAACACCAGTGGCGAAGGCGACTTTCTGGACTGTAACTGACGTTGAGGCACGAAAGTGTGGGGAGCAAACAGGATTAGATACCCGCGTA
+
GFGGGGEGGGGGGGGGGGGGGGGGGGGGFFGGGGGCEFGGGGGGGGGGGGGGFFGGGGGGG8CFEGG9E@EFFFCEGGDGGGFGGGFGDGGGGGGGGGGGGFEGEFGGGGGGGGGGGGGGGGGGGFGGFE?FEFEFGGGE:DFGGFGDFGGGGGGGGGGFDGG@C>EGGGGGGGEGGGGG7CFGGFGGGGGGGGGFGGGEGGGGGDCGFCEGGCD>FFGGGGGG3C=EFFBGFFEDD:>
@M00200:205:000000000-AKKM3:1:1101:25224:5372 1:N:0:1
ATTGGGTTTAAAGGGAGCGTAGGCGGATAGTTTAGTCAGAGGTGAAAGCCCAGGGCTCAACCTTGGAATTGCCTTTGATACTGGCTATCTTGAGTATGGAAGAGGTATGTGGAACTCCGAGTGTAGAGGTGAAATTCGTAGATATTCGGAAGAACACCAGTGGCGAAGGCGACATACTGGTCCATTACTGACGCTGAGGCTCGAAAGCGTGGGGAGCAAACAGGATTAGATACCCGTGTA
+
FGGGGGGGGGGGGGGGGGGGGGGGGGGGGGGGGGGGGGGGGGGGGGFGGGGGGGGGGGGGGGGGGGGGGGGGGGGGGGGGGFGGGGGGGGGGGGGFFGGGGGGGGGGGGGGGGGGGGGGGGGGDGGGGGGGFGGFFGGGGGGGGGGGGGGGDGGGGGCFGGGGECGGDGGGGGGGGGGFFGGGGGGGGEGFGGGGGDF8AFFEGGGDFEEGGEEFGFFB85FGF14CEFF?F9FFGF:5>
@M00200:205:000000000-AKKM3:1:1101:5064:5444 1:N:0:1
ACTGGGTTTAAAGGGAGCGTAGGCGGATAGTTTAGTCAGAGGTGAAAGCCCAGGGCTCAACCTTGGAATTGCCTTTGATACTGGCTATCTTGAGTATGGAAGAGGTATGTGGAACTCCGAGTGTAGAGGTGAAATTCGTAGATATTCGGAAGAACACCAGTGGCGAAGGCGACATACTGGTCCATTACTGACGCTGAGGCTCGAAAGCGTGGGGAGCAAACAGGATTAGATACCCTGGTA
+
GFGGGGGGGGGGGGGGGGGGGGGGGGCFCGGGGGGGGGGGGGGGGGGGGFGFCGGGGGGGGFGFGFFGGGGGGGGFGGGGGGGFGGGGGGGGGGGCGGGFFGGGGFGGGGGGGGFGGGGGGGGGGGGGGGGGDFFFGGGGGGGGG=AFGGDDGGGGFFCCGGGGGGGGGGGEG>EFGFGGCFGGGCFGGGGGGGGGC55CCGEGCEGC84;CFEFGFGGFGGGGFGCEF=EGGGGF4.=F
@M00200:205:000000000-AKKM3:1:1101:7240:5523 1:N:0:1
ATTGGGCTTAAAGCGAGCGCAGGTGGTTTAATAAGTCTGATGTAAAAGGCAGTGGCTCAACCATTGTGTGCATTGGAAACTGTTAGACTTGAGTGCAGTAGAGGAGAGTGGAATTCCATGTGTAGCGGTGAAATGCGTAGATATATGGAGGAACACCGGTGGCGAAAGCGGCTCTCTGGACTGTAACTGACACTGAGGCTCGAAAGCGTGGGTAGCAAACAGGATTAGATACCCTAGTA
+
GGGGGGGGGGGGGGGGGGGGGGGGGGGGGGGGGGGGGGGGGGGGEFGGGGGGGGGGGGGGGGGGGGGGGGGGGGGGGGGGGGGGGGGGGGGGGGGGGGGGGGGGGFGGGGGGGGGGGGGGGGGGGGGEGGGGGGGGGGGGECGFGGGGGGGGGGFGGGGGEGFEGGEGGGGGGGFGGGGGGGGGGGGGGFGGGGGGGGGGGDGFCEGDGDEFGGEGFFGGGG5CE7DEFFEG+<<5F@A
@M00200:205:000000000-AKKM3:1:1101:12245:5526 1:N:0:1
ATTGGGCTTAAAGGGAGCGTAGGCGGATAGTTTAGTCAGAGGTGAAAGCCCAGGGCTCAACCTTGGAATTGCCTTTGATACTGGCTATCTTGAGTATGGAAGAGGTATGTGGAACTCCGAGTGTAGAGGTGAAATTCGTAGATATTCGGAAGAACACCAGTGGCGAAGGCGACATACTGGTCCATTACTGACGCTGAGGCTCGAAAGCGTGGGGAGCAAACAGGATTAGATACCCGCGTA
+
GGGGGGGGGGGGGFGGGGGGGGGGGGFGGGGGGFGGGGGGGGGGGGGGGDGGGGGGGGGGGGGGFFGAF8CFGGGGGGGGGAEGGGGGGGGC<FGAFGGGGGGGGADGEGGGGGGGGGGGGGGGGGGGGGGGFGGGGGFGGGGGGF<FFGGGGGGGGG?GGGGGGGGGGGGGCE@>FGGGGGGGDFGGGGGGCGGGGGCFFGDGGGGGGGGGEGDGFGGFGGGG6C@@FF6@GGG5)>DG
@M00200:205:000000000-AKKM3:1:1101:24828:5539 1:N:0:1
ATTGGGCTTAAAGGGCTCGTAGGCGGTTTGTCGCGTCGGGAGTGAAAACCAGGTGCTTAACACCTGGCTTGCTTCCGATACGGGCAGACTAGAGGTATTCAGGGGAGAACGGAATTCCTGGTGTAGCGGTGAAATGCGCAGATATCAGGAGGAACACCGGTGGCGAAGGCGGTTCTCTGGGAATATCCTGACGCTGAGGAGCGAAAGTGTGGGGAGCGAACAGGATTAGATACCCTAGTA
+
GGGGGGGGGGGGGGGGGGGGGGGGGGGGGGGGGGGGGGGGGGGGGGGGGGGGGGGGGGGGGGGGGGGGGGGGGGGGGGGGGGGGGGGGGGGGGGGGGGGGGGGGGGGGGGGGGGGGGGGGGGGGGGFEGFGGGGGGGGGGGGGGGGGGCFGGGGGGGGGGGGGGGGGGGGGGGGGGGGGGGGGGGGGGGGGFGG:CEGGGGGGGG*>FGGGGGD>D>EEGGGFFBGF4FFFGGGGF@F=F
@M00200:205:000000000-AKKM3:1:1101:13502:5566 1:N:0:1
ATTGGGTTTAAAGGGCTCGTAGGCGGTTTGTCGCGTCGGGAGTGAAAACGCCGTGCTTAACACGGCGCTTGCTTCCGATACGGGCAGACTAGAGGTATTCAGGGGAGAACGGAATTCCTGGTGTAGCGGTGAAATGCGCAGATATCAGGAGGAACACCGGTGGCGAAGGCGGTTCTCTGGGAATGACCTGACGCTGAGGAGCGAAAGTGTGGGGAGCGAACAGGATTAGATACCCCAGTA
+
GGGGGGGGGGGGGGGGGGGGGGGGGGGGGGGGGGGGGGGGGGGGGGGGGGGGGGDGGGGGGFGGGGGGGGGGGGGGGFGGGGGGGGGGGGGGGGGGGGGGGGGGGGGGGGGGEGGGGGGGGGGGGGGGGGGGGGGGGEEGGGGGGGGFGGGGGGGGGGGGGGGGGGGGGFGGGGGGGGGGGGGGGGGGGGGGGGGGCCFGEGGGGGGGGGGGG>BGFGGECDGGFGG<FFBGGGGGE36<
@M00200:205:000000000-AKKM3:1:1101:10176:5572 1:N:0:1
ATTGGGCTTAAAGGGAGCGTAGGCGGATAGTTTAGTCAGAGGTGAAAGCCCAGGGCTCAACCTTGGAATTGCCTTTGATACTGGCTATCTTGAGTATGGAAGAGGTATGTGGAACTCCGAGTGTAGAGGTGAAATTCGTAGATATTCGGAAGAACACCAGTGGCGAAGGCGACATACTGGTCCATTACTGACGCTGAGGCTCGAAAGCGTGGGGAGCAAACAGGATTAGATACCCTCGTA
+
<FFGGG@@FGGGGGEFGCGGGGGGGG:FGFGGGGGGGGDGFGGGGGGGG8CFGFCEFGEEFGE<@FFG<FGGGGGGGGGGGGG?8<CEFGGGEFGGGGFFFFGCFCFGGDFGCC<FEEECBFGGDGGGGGGGGGF<FGGGFFGGFGGGGGCFGGGGGCGGGGGGGGGGCFEGG8ECFGGGGGGGGCFGGGGGGGGGGGGGGGDGFGGGGEGGGG>D>GGGGGGGFGC3AFEFCFC*:BFG
@M00200:205:000000000-AKKM3:1:1101:25606:5589 1:N:0:1
ATTGGGCATAAAGGGAGCGTAGGCGGATAGTTTAGTCAGAGGTGAAAGCCCAGGGCTCAACCTTGGAATTGCCTTTGATACTGGCTATCTTGAGTATGGAAGAGGTATGTGGAACTCCGAGTGTAGAGGTGAAATTCGTAGATATTCGGAAGAACACCAGTGGCGAAGGCGACATACTGGTCCATTACTGACGCTGAGGCTCGAAAGCGTGGGGAGCAAACAGGATTAGATACCCTCGTA
+
GGGGGGGGGGGGGGGGGGGGGGGGGGGGGGGGGGGGGGGGGGGGGGGGGGGGGGGGGGGGGGGGGGGGGGGGGGGGGGGGGGGGGGGGGGGGGGGGGGGEGGGGGGGGGGFGGGGGGGEEGGGGGGGGGGGGGGGGGGGGGGGGGFFGGGGGGGGGGGGGFGGGGGGGGGGG>EEFGGGFFGGGGCGGGGGGGGGGGGGGGGGGGGGGGGDGGDBDFGGFG:6>0CFFFFFFFGFCFFFG
@M00200:205:000000000-AKKM3:1:1101:8267:5695 1:N:0:1
ATTGGGTATAAAGGGAGCGTAGGCGGATAGTTTAGTCAGAGGTGAAAGCCCAGGGCTCAACCTTGGAATTGCCTTTGATACTGGCTATCTTGAGTATGGAAGAGGTATGTGGAACTCCGAGTGTAGAGGTGAAATTCGTAGATATTCGGAAGAACACCAGTGGCGAAGGCGACATACTGGTCCATTACTGACGCTGAGGCTCGAAAGCGTGGGGAGCAAACAGGATTAGATACCCCTGTA
+
GGGGGGGGGGGGGGGGGGGGGGGGGGGGGGGGGGGGGGGGGGGGGGGGGGGGGGGGGGGGGGGGGGGGGGGGGGGGGGGGGGGGGGGGGGGGGGGGGGGGGGGGGGGGGGGGGGGGGGGGGGGGGGGGFFGGGGGGGGGGGGGGGGGGGGGGGGGGGGGFGGGGGGEECFDDEGGGGGGGGGGGGGGGGGGGDEGGGGGGGGGGGEDGE7EGGGFGFGEFGF?*3CFEFFFDC:EG:>FG
@M00200:205:000000000-AKKM3:1:1101:4703:5700 1:N:0:1
ATTGGGTTTAAAGGGCTCGTAGGCGGTTTGTCGCGTCGGGAGTGAAAACGCCGTGCTTAACACGGCGCTTGCTTCCGATACGGGCAGACTAGAGGTATTCAGGGGAGAACGGAATTCCTGGTGTAGCGGTGAAATGCGCAGATATCAGGAGGAACACCGGTGGCGAAAGCGGCTCTCTGGACTGTAACTGACACTGAGGCTCGAAAGCGTGGGTAGCAAACAGGATTAGATACCCGGGTA
+
GGGGGGEGGGGFGGGGGGGEGGGGGGGGDEGGGGG:FEGGGGGGGGGGGDGGGGGGGGGGGAFGGGGGGGGGGGGGGGG+FFGEGGGFGGGGEDGGGGGGGGGDGEEGGCEGGCFDFGGGGGGGGGFGGGGGGGGFGGGGGGGGGGGEG<FG@3<,FFE:<@FGDGGEGGGGDCG8FFGGGGGF7CCFGGGGGGGGG6FFFGGGGGGG=/;CE?9CFFFCDGGFBGC?*9<GGGGGFFFD
@M00200:205:000000000-AKKM3:1:1101:23163:5797 1:N:0:1
ATTGGGTTTAAAGGGAGCGTAGGCGGATAGTTTAGTCAGAGGTGAAAGCCCAGGGCTCAACCTTGGAATTGCCTTTGATACTGGCTATCTTGAGTATGGAAGAGGTATGTGGAACTCCGAGTGTAGAGGTGAAATTCGTAGATATTCGGAAGAACACCAATGGCGAAGGCGACTTTCTGGCCCGTTTCTGACGCTGAGGCGCGAAAGCCAGGGGAGCGAACGGGATTAGATACCCCCGTAAGA
+
FEGGGG@F@GGGGGGGGGGGGGGGGGDGCGGGGGGGGGGGGGGGFGFGGGGGGGEEEGFFFG8FG<FFFFGGGGGGFGCGFFGGGGGGGGGGCCFGGGGCE<EFFGGGGGGGGFGGGGG7FDCECFGGGGGGGGGFCCC8FGGFC;F,ACF=DGGFGEGGFDFF+=CF7FEEG+:DBFGFGGGG@D,@E7,=E77EEFE5*27CCEGC**=<:EFCA5CCDDC<?DC24*6CC8:*07)7*42
@M00200:205:000000000-AKKM3:1:1101:18991:5865 1:N:0:1
ATTGGGTTTAAAGGGCGCGTAGGCGGCCGATTAAGTCGGGGGTGAAAGCCTGTGGCTCAACCACAGAATTGCCTTCGATACTGGTTGGCTTGAGACCGGAAGAGGACAGCGGAACTGCGAGTGTAGAGGTGAAATTCGTAGATATTCGCAAGAACACCAGTGGCGAAGGCGGCTGTCTGGTCCGGTTCTGACGCTGAGGCGCGAAAGCGTGGGGAGCAAACAGGATTAGATACCCTAGTA
+
GGGGGGGGGGGGGGGGGGGGGGGGGGGGGGGGGGGGGGGGGGGGGGGGGGGGGGGGGGGGGGGGGGGGGGGGGGGGGGGGGGGGGGGGGGGGGGGGGGGGGGGGGGGGGGGGGGGGGGGGGGGFFGGGGGGGGGGGGGGGGGGGGGGGGGGGGGGGGGGFFGGGGGGGGGGGGGGGGGGGGGGGGGGGGGGGGGGGGGGGGGGGGGGGGGGGGGFGFGGGGGGGFGGFFFFGGGGC:F?F
@M00200:205:000000000-AKKM3:1:1101:26675:5912 1:N:0:1
ATTGGGTTTAAAGGGAGCGTAGGCGGATAGTTTAGTCAGAGGTGAAAGCCCAGGGCTCAACCTTGGAATTGCCTTTGATACTGGCTATCTTGAGTATGGAAGAGGTATGTGGAACTCCGAGTGTAGAGGTGAAATTCGTAGATATTCGGAAGAACACCAGTGGCGAAGGCGACATACTGGTCCATTACTGACGCTGAGGCTCGAAAGCGTGGGGAGCAAACAGGATTAGATACCCGCGTAAGA
+
GGGGGGGGGGGGGGGFG@FEGGGGGGGGFGGGGFGGCFDDEFG@<FEGGGFF8@FGFGG@@AFFGGGGFFGGGGGGGGGGGGGFGGFFGGGGGGCGFFGFGFF=FGGGGGFDFG=FFGGDGGGGGGD?FGGGGEACGGGGGGCA;;<,,F7FEFGGFGGGGGCEEGGC7DCED>ECD9FEFGCFGD;EFGC<@EDC>CFGFGGGCGGGGGGGGDFDDCGF4CG41DDEAFEGF>B<3>D5C?F
@M00200:205:000000000-AKKM3:1:1101:25316:5942 1:N:0:1
ATTGGGTGTAAAGAGCTCGTAGGCGGTTTGTCGCGTCTGCCGTGAAAGTCCGGGGCTCAACTCCGGATCTGCGGTGGGTACGGGCAGACTAGAGTGATGTAGGGGAGACTGGAATTCCTGGTGTAGCGGTGAAATGCGCAGATATCAGGAGGAACACCGATGGCGAAGGCAGGTCTCTGGGCATTAACTGACGCTGAGGAGCGAAAGCATGGGGAGCGAACAGGATTAGATACCCCCGTA
+
GGGGGGGGGGGGGGGGGGGGGGGGGGEGGGGGGGGGGGGGGGGGGGGGGGGGGGGGGGGGGGGGGGEGGGGGGGGGGGGGGGGGGGGGGGGGGG<FFGGFGGGGGGGGGFGGGGGGGGGGGGGGGGGGGGGGGFGGGEGGGGGGGGGCGGGGGGGFGGGGGGGGGEGCFGGGGGGGGGGGGGGGFGGFFFGGGGGGCFGCEGECEGGFFFFGGGFGFGGEGGGG64C?FFFGGGGG@B>5
@M00200:205:000000000-AKKM3:1:1101:19006:5948 1:N:0:1
ACTGGGTTTAAAGCGCGCGCAGGCGGTTTCTTAAGTCTGGTGTCTAAGTGCGGGGCTCAACCCCGTGACGCACTGGAAACTGGGAGACTTGAGTGCAGAAGAGGAGAGCGGAATTCCACGTGTAGCGGTGAAATGCGTAGAGATGTGGAGGAACACCAGTGGCGAAGGCGGCTCTCTGGACTGTAACTGACGCTGAGGCGCGAAAGCGTGGGGAGCAAACAGGATTAGATACCCCAGTA
+
GGGGGGGGGGGGGGGGGGGGGGGGGGGGGGGGGFGGGGGGGGGGGGGGGGGGGGGGGGGGGGGGGGGGGGGGGGGGGGGGGGGGGGGGGGGGGGGGGGGGGGGGGGGGGGGGGGGGGGGGGGGGGGGGGFCGFGGGGGGGGGGGGGGGGFGGGGGGGGGGGFGGGGGDGGGGGGGGGGFFGGGFGFCFGFGGGCDGGC8CGGGGGGGGEGEEGCBDFGFGGGC5:CD>FFFG?<EGFFF
@M00200:205:000000000-AKKM3:1:1101:19850:6036 1:N:0:1
ACTGGGTGTAAAGGGAGCGTAGGCGGATAGTTTAGTCAGAGGTGAAAGCCCAGGGCTCAACCTTGGAATTGCCTTTGATACTGGCTATCTTGAGTATGGAAGAGGTATGTGGAACTCCGAGTGTAGAGGTGAAATTCGTAGATATTCGGAAGAACACCAGTGGCGAAGGCGACATACTGGTCCATTACTGACGCTGAGGCTCGAAAGCGTGGGGAGCAAACAGGATTAGATACCCCAGTA
+
GGGGGGGGGGGGGGGGGGGGGGGGGGCGDGGGGGFGGGGGGGGGGGFGGGGGGGGGGGGGGGGGGGGGGGGGGGGGGGGGGGFGGGGGGGGGGGGGGGGGGGFGGGGGGGFGGGGGGGGEGGGGGGGGGGGGGGGGGGGGFGGGGGGGGGGGGGGGGGGGGGGGGGEGGGGGGGGGGGGFGGGGGGFGGFFFCGDEGGGC>>EG?CDGGGGGCCBG>GGFCFGD=F><469:CFGGE:6C
@M00200:205:000000000-AKKM3:1:1101:19923:6046 1:N:0:1
ACTGGGTTTAAAGGGAGCGTAGGCGGACATTTAAGTCAGGGGTGAAATCCCGGGGCTCAACCTCGGAATTGCCTTTGATACTGGGTGTCTTGAGTATGAGAGAGGTGTGTGGAACTCCGAGTGTAGAGGTGAAATTCGTAGATATTCGGAAGAACACCAGTGGCGAAGGCGACACACTGGCTCATTACTGACGCTGAGGCTCGAAAGCGTGGGGAGCAAACAGGATTAGATACCCTTGTA
+
GGGGGGGGGGGGGGGGGGGGGGGGGGGGGGGGGGGGGGGGGGGGGGGGGGGGGGGGGGGGGGGGGGGEGGGGGGGGGGGGGGGGGGGGGGGGGGGGGGGGGGGGGGGGGGGGGGGGGGGGGGGGGGGGGGGGGGGGGGGGGGGGGGGGGGGGGGGGGGGGGGGGGGEGGGGGGGGGGGGGGGGGGGGGGGGGGGGDDFGGGGGGG=<FEAEGGGFGFG8FFGGGFGGFFFFGGGGGFFFG
@M00200:205:000000000-AKKM3:1:1101:22507:6082 1:N:0:1
ATTGGGTTTAAAGGGCTCGTAGGCGGTTTGTCGCGTCGGGAGTGAAAACCAGGTGCTTAACACCTGGCTTGCTTCCGATACGGGCAGACTAGAGGTATTCAGGGGAGAACGGAATTCCTGGTGTAGCGGTGAAATGCGCAGATATCAGGAGGAACACCGGTGGCGAAGGCGGTTCTCTGGGAATATCCTGACGCTGAGGAGCGAAAGTGTGGGGAGCGAACAGGATTAGATACCCGGGTA
+
GGGGGGGGGGGGGFGGGGGGCFGGGGGGDGG@FGGGGGGGDGGGGGGGGGGGGGFGGGGFGFG>FGFGCGGGGGGDGGEGGGGGGGGGGGGGGCFGCGGGGFGGGGGGFGEGGGGGGGGGGGGGGCGGGGGGGGGCGG7@FGGGFFFFGGGGDGG8FGEEFEGGGG8*CGEG>C89CFGGFFGG+?FGGGFGGGGGGGG65FEGGGG>FGGDC57C>CEEGGGGFGFFFFFFGGGGFFFG
@M00200:205:000000000-AKKM3:1:1101:25055:6155 1:N:0:1
ACTGGGTGTAAAGCGAGCGCAGGTGGTTTATTAAGTCTGGTATAAAAGGCAGTGGCTCAACCATTGTATGCATTGGAAACTGGTAGACTTGAGTGCAGGAGAGGAGAGTGGAATTCCATGTGTAGCGGTGAAATGCGTAGATATATGGAGGAACACCGGTGGCGAAAGCGGCTCTCTGGCCTGTAACTGACACTGAGGCTCGAAAGCGTGGGGAGCAAACAGGATTAGATACCCTCGTA
+
GGGGGGGGGGGGGGG>FGGGGGEGGGGGGGGGGCFGGGFFFGGFGGGGGFFEEGGGGGGGGGEGAFG<EGG<FGFGGGGGGGGGGGGGGGGGGGDC<F<FF?FEGD8:FGGGGGGFGCBEGGGGGGGDGGFGGGGGGGGGGGGGG;FGGFEGGGEFGGGGGDGGGC7FF8+BEEECGGGCGFGGAFGF7FG94C29:CDC?CGCCGGGEGDEGDDGF:EGFG8*/@C<FFEGEF9CB>D
@M00200:205:000000000-AKKM3:1:1101:5360:6168 1:N:0:1
ATTGGGTTTAAAGGGAGCGTAGGCGGACATTTAAGTCAGGGGTGAAATCCCGGGGCTCAACCTCGGAATTGCCTTTGATACTGGGTGTCTTGAGTATGAGAGAGGTGTGTGGAACTCCGAGTGTAGAGGTGAAATTCGTAGATATTCGGAAGAACACCAGTGGCGAAGGCGACACACTGGCTCATTACTGACGCTGAGGCTCGAAAGCGTGGGGAGCAAACAGGATTAGATACCCTCGTA
+
GGGGGGGGGGGGGGGGGGGGGGGGGGGGGGGGGGGGGGGGGGGGGGGGGGGGGGGGGGGGGGGGGGGGGGGGGGGGGGGGGGGGGGGGGGGGGGGGGGGGGGGGGGGGGGGGGGGGGGGGGGGGGGGGGGGGGGGGGGGGGGGGGGGGGGGGGGGGGGGGGGGGDE7@FGGGGGGGGGGGGFFGGGGGGFFGGGDGEGGGGGGGG8CGGGGGGGFGDGGGGGGGFGDBFFB>F:@CFEFE
@M00200:205:000000000-AKKM3:1:1101:12641:6244 1:N:0:1
ATTGGGTTTAAAGGGAGCGTAGGCGGATAGTTTAGTCAGAGGTGAAAGCCCAGGGCTCAACCTTGGAATTGCCTTTGATACTGGCTATCTTGAGTATGGAAGAGGTATGTGGAACTCCGAGTGTAGAGGTGAAATTCGTAGATATTCGGAAGAACACCAGTGGCGAAGGCGACATACTGGTCCATTACTGACGCTGAGGCTCGAAAGCGTGGGGAGCAAACAGGATTAGATACCCCCGTACGAT
+
FGGGGGGGGGGGGGGGGGGGGGGGGGCG@FGGGGGGGGGCGGGGGGGGGGGGGGGGGGGGGGGGGGGGDGGGGGGGGGGFGGGEFFFGGGGGGGGFGACCFFGEFGGGCGGG?FBFFGGDEGGGFECFFGGGGGGGGGGGGGGFGGGGGE@E@FFFGGGGGDFECEGDEGGDG8CFGGC7EGG,DGEFEF;FEGG7CC>>>>*BDEDFCE:EGD5CDGEGG<8FDGGFFAEGGGGF))8**(,,
@M00200:205:000000000-AKKM3:1:1101:13355:6330 1:N:0:1
ATTGGGTTTAAAGCGAGCGCAGGCGGTTTGATAAGTCTGAAGTTAAAGGCTGTGGCTCAACCATAGTTCGCTTTGGAAACTATCAAACTTGAGTGCAGAAGGGGAGAGTGGAATTCCATGTGTAGCGGTGAAATGCGTAGATATATGGAGGAACACCGGTGGCGAAAGCGGCTCTCTGGTCTGTAACTGACGCTGAGGCTCGAAAGCGTGGGGAGCGAACAGGATTAGATACCCTAGTA
+
GGGGGGGGGGGGGGGGGGGGGGGGGGGGGGGGGGFGGGGGGGGGGGFGGFGGGGGGGGGGGGGGGGGGGGGGGGGGGGGGGGGGGGGGGGGDGGGGGCDFGGGGGGDGFGG9EFFGGGGGGGGGGGGCFGGFGGGGGGGGDGGGGGGGGFGEFFGGGGGGGCGGGGGGGGGGGGGGGG7?EFGGGCFDEDGGCEDG5CF,=CE2:58DGE*=<C>GFCEGGG;F0>C<?F<FFGCGFF4
@M00200:205:000000000-AKKM3:1:1101:26347:6376 1:N:0:1
ACTGGGTGTAAAGCGAGCGCAGGTGGTTTAATAAGTCTGATGTAAAAGGCAGTGGCTCAACCATTGTGTGCATTGGAAACTGTTAGACTTGAGTGCAGTAGAGGAGAGTGGAATTCCATGTGTAGCGGTGAAATGCGTAGATATATGGAGGAACACCGGTGGCGAAAGCGGCTCTCTGGACTGTAACTGACACTGAGGCTCGAAAGCGTGGGTAGCAAACAGGATTAGATACCCTCGTACGATC
+
GGGGGGGGGGGGGGGGGGGGGGGGGGGGGGGGFGGGGGGGGGGGGGGGGGGGGGGGGGGGGGGGGGGGGGGGGGGGGGGGGGGGGGGGGGGGGGFGGGGGGGGGGGGEGGGGGGGGGGGGGGGGGGGEGCFEFGGGGGGGCFGGFGCFGGGGGGGGGGGGGGG7EGGGGGGGGGGGGFCFGGGGGGGGGGGGGGFGFGGGGGGGGGGGGG7*=C>GF?EGGG*7@@6;AFEFFGGGFFE*>(6,
@M00200:205:000000000-AKKM3:1:1101:13477:6388 1:N:0:1
ACTGGGTTTAAAGGGAGCGTAGGCGGATAGTTTAGTCAGAGGTGAAAGCCCAGGGCTCAACCTTGGAATTGCCTTTGATACTGGCTATCTTGAGTATGGAAGAGGTATGTGGAACTCCGAGTGTAGCGGTGAAATTCGTAGATATTCGGAAGAACACCAGTGGCGAAGGCGACATACTGGTCCATTACTGACGCTGAGGCTCGCAAGCGTGGGGAGCAAACAGGATTAGATACCCCGGT
+
CFC6<FG@@EEFDC@F7FEEGDEGEE@@F8EFCFCEEFGDGGGGGGGGGGGDDCCFG@EFFFGGGF<CFDEFGE<FEEFGGGGFGGGDFGGF<<E,EFE?9F@AF=FEEGFAA<<<FGGGGGFD,A,@FG:B?<F?FFGGGEAFFGGGFFC7<<FGFGECGD<CC>8F78FGGECAEG,7@A6>DF9EGGEFGEC?*DFCFGE*:*9CEEGGDC3C35*+**=40;:@F7?FCFFFF3.
@M00200:205:000000000-AKKM3:1:1101:15269:6500 1:N:0:1
ATTGGGTTTAAAGGGAGCGTAGGCGGATAGTTTAGTCAGAGGTGAAAGCCCAGGGCTCAACCTTGGAATTGCCTTTGATACTGGCTATCTTGAGTATGGAAGAGGTATGTGGAACTCCGAGTGTAGAGGTGAAATTCGTAGATATTCGGAAGAACACCAGTGGCGAAGGCGACATACTGGTCCATTACTGACGCTGAGGCTCGAAAGCGTGGGGAGCAAACAGGATTAGATACCCTTGTAAGA
+
GGGGGGGGGGGGGGGGGGGGGGGGGGGGGGGGGGGGGGGGGGGGGGGGGGGGGGGGGGGGGGGGGGGGGGGGGGGGGGGCGGGGGGGGGGGGGGGGGGGGGGGGGGGGGGGGGGGGGGGGGGGGGGGGGGGGGGGGGGGGGGGGGGGGC?FEGGGGGGGGGGGGGGGGGGGGGGGGGGGFGGGGGGGGGGFGCGGGGGFFGGGDGGGGGGGCCEBGFC8FCCFC;FF<6A5FFFGGFFFGGC3
@M00200:205:000000000-AKKM3:1:1101:4697:6538 1:N:0:1
ACTGGGTATAAAGCGAGCGCAGGTGGTTCAATAAGTCTGATGTAAAAGGCAGTGGCTCAACCATTGTGTGCATTGGAAACTGTTAGACTTGAGTGCAGTAGAGGAGAGTGGAATTCCATGTGTAGCGGTGAAATGCGTAGATATATGGAGGAACACCGGTGGCGAAAGCGGCTCTCTGGAATGTAACTGACACTGAGGCTTGAAAGCGTGGGTAGTAAACCGGATTAACTACCCCTGTA
+
GGGGGGGFGGGGGGGGGGGGGGGGGGB,,;<CFFGGGFGGCFGFGGGCEFFCF8FEGGGGG,@FEFEE66FCFF,,,C,CC,EFGGF@EF,C<F9<EA,<?FGGCCFCFCFFGG<,?EGFFEGAAFFGGEGGGGFFGGGE+,55;;FF9AEGG<,:F++6@FA@BFG@FEEG:>FG?;F3,3<>DEGGGGG6693,,*:7,*4?>,7C:7EEF9/*11;,*:=/(*0)137*?BF*)/;
@M00200:205:000000000-AKKM3:1:1101:24575:6609 1:N:0:1
ACTGGGTTTAAAGGGAGCGTAGGCGGATAGTTTAGTCAGAGGTGAAAGCCCAGGGCTCAACCTTGGAATTGCCTTTGATACTGGCTATCTTGAGTATGGAAGAGGTATGTGGAACTCCGAGTGTAGAGGTGAAATTCGTAGATATTCGGAAGAACACCAGTGGCGAAGGCGACATACTGGTCCATTACTGACGCTGAGGCTCGAAAGCGTGGGGAGCAAACAGGATTAGATACCCCCGTACGAT
+
GGGGGGGGGFGGGFGGGGGGGGGGGGGGGGCGGFGGFFGGGFGEGGGGGGGGGGGGGGGFGGGGGGG@FGGGGGGGGFFGFGGGGGGGGGGGGGGGGGGGGGFGGGGGGFGGFDFDCGGCEFFFGGFGGG<EEFAFGGGGGGGGGGGGGGGDFFCFFGGGGFGGGGG7FCCEEECCFGGFFAFGFFEFFGGGEDGGGDFGDC?E?CDGGEEFEGE)5=EGGGGGFGGEFFFGF8C<>ED7*(((
@M00200:205:000000000-AKKM3:1:1101:17547:6645 1:N:0:1
ATTGGGCATAAAGGGAGCGTAGGCGGACATTTAAGTCAGGGGTGAAATCCCGGGGCTCAACCTCGGAATTGCCTTTGATACTGGGTGTCTTGAGTATGAGAGAGGTGTGTGGAACTCCGAGTGTAGAGGTGAAATTCGTAGATATTCGGAAGAACACCAGTGGCGAAGGCGACACACTGGCTCATTACTGACGCTGAGGCTCGAAAGCGTGGGGAGCAAACAGGATTAGATACCCGAGTA
+
GGGGGGGGGGGGGGGGGGGGGGGGGGGGGGGGGGGGGGGGGGGGGGGGGGGGGGGGGGGGGGGGGGGGGGGGGGGGGGGGGGGGGGGGGGGGFFGGGGGGGGGGDGGGGGGDFGGGGGGDGGGGGGFGGGGGGGGGGGGGGGGGGGGGGGGCFGGGGGGFGGFGGGEECGGGGGGGGGGGGGGGGGGGGGGGDGGGGGFGGGGGGGGGGCCFGDDDEGGGGGFG?GGFFBFGGGGGFFFG
@M00200:205:000000000-AKKM3:1:1101:4136:6688 1:N:0:1
ATGGGCTTAAAGGGAGCGTAGGCGGATAGTTTAGTCAGAGGTGAAAGCCCAGGGCTCAACCTTGGAATTGCCTTTGATACTGGCTATCTTGAGTATGGAAGAGGTATGTGGAACTCCGAGTGTAGAGGTGAAATTCGTAGATATTCGGATGAACACCAGTGGCGAAGGCGCCATACTGGTCCATCACTGACGCTGAGGCTCGAAAGCGTGGGGCGCACACAGCCTTAGATACCCGTGTC
+
GGFF8FE9CE<@<7CFGGGFFFGE@@@FEFGFFEGAFFFCFDFC@CCFFGGGC@FGFGFCDFFCAECAEGFGGGGGGFF<?F8FGFGFGFGFGDEF?EGC<4C<FF,BCEDF,EFGGGG>FGGG9FE@=D9<9A,CDFGGDFDFGGFGG+4,5??EB3AFGGGCCFEFFG:C+:EGGG<,3D,3,49;,*@*:@GG>*=,9*926;;4*4=47*8DD5**:7**/77<?6)*3,:*55)
@M00200:205:000000000-AKKM3:1:1101:12195:6693 1:N:0:1
ACTGGGTGTAAAGGGAGCGTAGGCGGACATTTAAGTCAGGGGTGAAATCCCGGGGCTCAACCTCGGAATTGCCTTTGATACTGGGTGTCTTGAGTATGAGAGAGGTGTGTGGAACTCCGAGTGTAGAGGTGAAATTCGTAGATATTCGGAAGAACACCAGTGGCGAAGGCGACACACTGGCTCATTACTGACGCTGAGGCTCGAAAGCGTGGGGAGCAAACAGGATTAGATACCCCAGTA
+
GGGGGGGGGGGGGGGGGGGGGGGGGGGGGGGGGGGGGGGGGGGGGGGGGGGGGGGGGGGGGGGGGGGGGGGGGGGGGGGGGGGFGGGGGGGGGGGGGGGGFGGGGGGGGFGGGGFGGGGDGGGGFGAEGGGCFGGGGGGGGGGGGGGGGGGDGGGGGGGGGGGGEGDGGGGGGGGGGGGGGGCFGFFGGGGGGED=GGGGGGGGGEGGGGGGGG35>CFGGGFG6FGFFFFGGGCC@EFG
@M00200:205:000000000-AKKM3:1:1101:20644:6732 1:N:0:1
ACTGGGTGTAAAGCGAGCGCAGGTGGTTTAATAAGTCTGATGTAAAAGGCAGTGGCTCAACCATTGTGTGCATTGGAAACTGTTAGACTTGAGTGCAGTAGAGGAGAGTGGAATTCCATGTGTAGCGGTGAAATGCGTAGATATATGGAGGAACACCGGTGGCGAAAGCGGCTCTCTGGACTGTAACTGACACTGAGGCTCGAAAGCGTGGGTAGCAAACAGGATTAGATACCCCTGTA
+
GGGGGGGGGGGGGGGGGGGGGGGGGGGGGGGGGGGGGGGGGGGGGGGGGGGGGGGGGGGGGGGGGGGGGGGGGGGGGGGGGGGGGGGGGGGGGGFGGGGGGFGGFGGGGGGGGGGGGGGGGGGGGGGFGGGGGGGGGGGGEGGGGGGGGGDGGGGGGDGGGGGGGGGGGCGGGGGGGGGFFGGGGGGGGGGGGGGGCCFGGGGGEEGGGGGGGGDGFECCGGCGFGD3=@CGCCEG>AF
@M00200:205:000000000-AKKM3:1:1101:8735:6786 1:N:0:1
ATTGGGTGTAAAGGGAGCGTAGGCGGATAGTTTAGTCAGAGGTGAAAGCCCAGGGCTCAACCTTGGAATTGCCTTTGATACTGGCTATCTTGAGTATGGAAGAGGTATGTGGAACTCCGAGTGTAGAGGTGAAATTCGTAGATATTCGGAAGAACACCAGTGGCGAAGGCGACATACTGGTCCATTACTGACGCTGAGGCTCGAAAGCGTGGGGAGCAAACAGGATTAGATACCCCGGTA
+
GGGGGGGGGGGGGGGGGGGGGGGGGGGGGGGGGGGGGGGGGGGGGGGGGGGGGGGGGGGGGGGGGGGGGGGGGGGGGGGGGGGGGGGGGGGGFGGGGGGGGGGGGGGGGGGGGGGGGGGGGGGGGGGGGGGGGGGGGGGGGGGGGGGGGGGEGGGGGGGGGGGGGGGGGGGGGGGGGGGGGGGGGGGGGGGFGGGGGGGGGGGECEGGGGGGG5BDEGGFGGFGFGGEFAEGGGGGFFFG
@M00200:205:000000000-AKKM3:1:1101:8049:6809 1:N:0:1
ATTGGGTTTAAAGCGAGCGCAGGTGGTTTAATAAGTCTGATGTAAAAGGCAGTGGCTCAACCATTGTGTGCATTGGAAACTGTTAGACTTGAGTGCAGTAGAGGAGAGTGGAATTCCATGTGTAGCGGTGAAATGCGTAGATATATGGAGGAACACCGGTGGCGAAAGCGGGTTGCTGGGCCGACACTGACGCTGAGGCGCGAAAGCCAGGGGAGCGAACGGGATTAGATACCCCAGTA
+
GGGGGGGGGGGGGGGGGGEGGGGGGGGGGGGGGGGGGGGGGGGDEFEFGGGGGGGGGGGGGGGGGGGGGGGGGGGGGGGGGFGGGFGGGGGGGGGGGGGGCFFC<FFCGGGGGGGGGGGFGGGGGGGGGGGFGGDF=C@7?AFGGGGAF<CCFGGGFEGFGGGGGDEFCEGGGGEGDG7FFDEGGG>FGGGGGGGGCBFCEGGC8EGGCF7F7>DD@GCE3C5C97C29=>DFFCD@?F
@M00200:205:000000000-AKKM3:1:1101:25262:6869 1:N:0:1
ATTGGGTTTAAAGGGAGCGTAGGCGGATAGTTTAGTCAGAGGTGAAAGCCCAGGGCTCAACCTTGGAATTGCCTTTGATACTGGCTATCTTGAGTATGGAAGAGGTATGTGGAACTCCGAGTGTAGAGGTGAAATTCGTAGATATTCGGAAGAACACCAGTGGCGAAGGCGACATACTGGTCCATTACTGACGCTGAGGCTCGAAAGCGTGGGGAGCAAACAGGATTAGATACCCCAGTA
+
GGGGGGGGGGGGGGGGGGGGGGGGGGGGGGGGGGGGGGGGGGGGGGGGGGGGGGGGGGGGGGGGGGGGGGGGGGGGGGGGGGGGGGGGGGGGGGGGGGGGGGGGGGGGGGGGGGGGGGGGGGGGGGGGGGGGFGGGGGGGGGGGGGGGGGGGFGGGGFGGGGGGGGGGGGGGGGGGGGGGGGGFCDGGGGGGGGGGGFGGFGGGFEGGEEEGGGEGFGCFFGGG@GGEFF?7<CFGFDFG
@M00200:205:000000000-AKKM3:1:1101:25752:6910 1:N:0:1
ATTGGGTGTAAAGGGAGCGTAGGCGGATAGTTTAGTCAGAGGTGAAAGCCCAGGGCTCAACCTTGGAATTGCCTTTGATACTGGCTATCTTGAGTATGGAAGAGGTATGTGGAACTCCGAGTGTAGAGGTGAAATTCGTAGATATTCGGAAGAACACCAGTGGCGAAGGCGACATACTGGTCCATTACTGACGCTGAGGCTCGAAAGCGTGGGGAGCAAACAGGATTAGATACCCCCGTAAGA
+
GGGGGGGGGGFGGGGGGGGGGGGGGGGEFGGGGGGGGGGGGGGGGFGGGGGGGGGGGGGGGGGGGGGGGGGGGGGGGGGGGGGGGGGGGGGGGGGGGGFGGGGGGGGGGGGGGGFGGGGGGGGGGGGGGGGGGGDGGGGGGGGGGGGGGCGEGGGGGGGGGGGGDGGGGFDGGGGGGGGGGGGGFFGGGFGGGGG5CGGGFCGGFCDGGGDCFDBDBGFGGGCF;GFFF75;9CC5>>>=762
@M00200:205:000000000-AKKM3:1:1101:8235:7038 1:N:0:1
ATTGGGCATAAAGGGCTCGTAGGCGGTTTGTCGCGTCGGGAGTGAAAACGCCGTGCTTAACACGGCGCTTGCTTCCGATACGGGCAGACTAGAGGTATTCAGGGGAGAACGGAATTCCTGGTGTAGCGGTGAAATGCGCAGATATCAGGAGGAACACCGGTGGCGAAGGCGGTTCTCTGGGAATGACCTGACGCTGAGGAGCGAAAGTGTGGGGAGCGAACAGGATTAGATACCCCCGTA
+
FGGGGGGGGGGGGGGGFGGGGGGGGGGGGGGGGGGFDGEEGGGGGGGGF@CGGGGGFGGGAFFEGGDGGGGFGGGGGDCGGGGGGEEGGFGF<EGGFGGGGGGFG@GGGGEED7FFEFGGFFGGFBF@E@FCFGGGF:77:<?FFCGGCCCGGC8FCFCFGGGGGG7FEGDGGGGGFFFGFGFE?<<FEFGGGC*:E>EFGF58EGC2:CFEGG3C8E887)@C8*:)9@>CFECFBDBG
@M00200:205:000000000-AKKM3:1:1101:16515:7057 1:N:0:1
ACTGGGTTTAAAGGGAGCGTAGGCGGACATTTAAGTCAGGGGTGAAATCCCGGGGCTCAACCTCGGAATTGCCTTTGATACTGGGTGTCTTGAGTATGAGAGAGGTGTGTGGAACTCCGAGTGTAGAGGTGAAATTCGTAGATATTCGGAAGAACACCAGTGGCGAAGGCGACACACTGGCTCATTACTGACGCTGAGGCTCGAAAGCGTGGGGAGCAAACAGGATTAGATACCCGAGTA
+
GGGGGGGGGGGGGGGGGGGGGGGGGGGGGGGGGGGGGGGGGGGGGGGGGGGGGGGGGGGGGGGGGGGGGGGGGGGGGGGGGGGGGGGGGGGGGGGGGGGGGGGGGGGGGGGGGGGGGGGFGGGGGGGGGGGGGGGGGGGGGGGGGGGGFEGGGGGGGGGGGGGGGGGDGGGGGGGGGGGGGGGGGGGGGGGGGGGGGGCGGGDCFGGGDGGDEGBGFGGC45:F?GGFFFFDGGCDE@FG
@M00200:205:000000000-AKKM3:1:1101:20559:7057 1:N:0:1
ATTGGGCTTAAAGCGAGCGCAGGTGGTTTAATAAGTCTGATGTAAAAGGCAGTGGCTCAACCATTGTGTGCATTGGAAACTGTTAGACTTGAGTGCAGTAGAGGAGAGTGGAATTCCATGTGTAGCGGTGAAATGCGTAGATATATGGAGGAACACCGGTGGCGAAAGCGGCTCTCTGGACTGTAACTGACACTGAGGCTCGAAAGCGTGGGTAGCAAACAGGATTAGATACCCGCGTAAGATG
+
GGGGGGGGGGGGGGGGGGGGGGGGGGGGGGGGGGGGGGGGGGGGFGGGGGGGGGGGGGGGGGGGGGGGGGGGGGGGGGGGGGGGGGGGGGGFGGGGGGGGGGGGGGGGGGGGGGGGDGGGGGGGGGGGGGGGDFGGGGGGGGGGGGGGGGGGGGGGGGGGGDGGGGGGGGGGDGGGGGGGGGGGGGFGGGGGGGGGGGGGGGGG5ECDGGDGGGEFFGGGGG5;3DCECFEG:,8)88:=C?9)
@M00200:205:000000000-AKKM3:1:1101:9334:7076 1:N:0:1
ATTGGGTATAAAGGGAGCGTAGGCGGGCTGTTAAGTCAGCTGTGAAATCCGGCGGCTCAACCGTCGGCCTGCAGTTGATACTGGTGGCCTTGAGTGCGCGCAGGGGCGTTGGAATTCATGGTGTAGCGGTGAAATGCTCAGATATCATGAAGAACTCCGATCGCGAAGGCAGATGCCCGGAGCGCAACTGACGCTGAGGCTCGAAAGTGCGGGTATCAAACAGGATTAGATACCCGGGTA
+
GGGGGGGGGGGGGGGGGGGGGGGGGGGGGGGGGGGGGGGGGGGGGGGGGGGGGGGGGGGGGGGGGGDGGGGGGGGGGGGGGGGGGGGGGGGGGGGGGGGGGGGDGGGGGGGGGGGGGGGFGGGGGGGGGGGGFGGGGGGGGGGGGGFGGFGGGGGGGGGGGGEGGGGGGGGGGGGGGGGGGGGGGGGGGGGGGGGGGGGGGGGC8CDDCCEGGGEGFF:FGFFG1DGFFFBGGGGGF3@C
@M00200:205:000000000-AKKM3:1:1101:15309:7088 1:N:0:1
ATTGGGTTTAAAGTGTGCGCAGGTGGCTGAGCAAGTCGAGTGTGAAATCCCCGGGCTTAACTTGGGAATTGCGCTCGAAACTACTTGGCTCGAGTGTGGCAGAGGAAGGTGGAATTCCAGGTGTAGCGGTGAAATGCGTAGAGATCTGGAGGAACACCGATGGCGAAGGCAGCCTTCTGGGCCAACACTGACGCTCATGCACGAAAGCGTGGGGAGCAAACAGGATTAGATACCCGAGTA
+
GGGGGGCFGGGGGGGEFGGGGGGFGGGGCGDGGGGGGD,FGGGGGGGGGGGC@FGGGFGGGGGFGGFEEGGGDG>FEEGGGGGGGGGGGGGGGGGGFGGGGGGGFECFC?FGGFFGGGFGGGGGGFGGGGGGGCFGGGGGGGFGGGGDFFFCGGGGGGGGGGGG7FGGGFCEGCGCFGGGDFEEGGGGGGFGGGGCCFGG?FFD5;>FE5C7FDBGFFFFGGGGB::)99AFGGGG@DFG
@M00200:205:000000000-AKKM3:1:1101:20005:7100 1:N:0:1
ACTGGGTATAAAGGGAGCGTAGGCGGATAGTTTAGTCAGAGGTGAAAGCCCAGGGCTCAACCTTGGAATTGCCTTTGATACTGGCTATCTTGAGTATGGAAGAGGTATGTGGAACTCCGAGTGTAGAGGTGAAATTCGTAGATATTCGGAAGAACACCAGTGGCGAAGGCGACATACTGGTCCATTACTGACGCTGAGGCTCGAAAGCGTGGGGAGCAAACAGGATTAGATACCCCGGTA
+
GGGGGGGGGGGGGGGGGGGGGGGGGGGGGGGGGGGGGGGGGGGGGGGGGGGGGGGGGGGGGGGGGGGGGGGGGGGGGGGGGGGGGGGGGGGGGGGGGGGGGGGGGGGGGGGGGGGGGGGGGGGGGGGGGGGGGGGGGGGGGGGGGGGGGDGGGGGGGGGGGGGGGGGGGGGGGGGGGGGGGGGGGGGGGGGGGGGEGGGGGGGGGGGGGGGGG5BGFGGGGGGGFGGEFFFGFCGG>EFG
@M00200:205:000000000-AKKM3:1:1101:17536:7164 1:N:0:1
ATTGGGCGTAAAGCGCGCGTAGGTGGTTTGTTAAGTTGAATGTGAAATCCCCGGGCTCAACCTGGGAACTGCATCCAAAACTGGCAAGCTAGAGTATGGTAGAGGGTAGTGGAATTTCCTGTGTAGCGGTGAAATGCGTAGATATAGGAAGGAACACCAGTGGCGAAGGCGACTACCTGGACTGATACTGACACTGAGGTGCGAAAGCGTGGGGAGCAAACAGGATTAGATACCCCCGTA
+
GGECFGGCGGGFGGGGDGGGGEEGGFFGGGGGGGFGFGGGGGGGGGDGGGGFECGGGGGGEGGFFG?FGGGGGFGFG8FGCFGGGGGGGFGGFGGGGGGGGG<<,BFGEGGGCFFGDGGGFGFGGGFE7FGGGGGGFGGECEEFGGGG9?BEGGGGGGEFFF8C8:>F:C<CBEG7:CCCCCFFGGGGDCGGGFGFF?5C*;EEED)8CC7C*=57:*5+*8CF<GFF?=4*<CGG35>=
@M00200:205:000000000-AKKM3:1:1101:26623:7178 1:N:0:1
ACTGGGCGTAAAGGGAGCGTAGGCGGATAGTTTAGTCAGAGGTGAAAGCCCAGGGCTCAACCTTGGAATTGCCTTTGATACTGGCTATCTTGAGTATGGAAGAGGTATGTGGAACTCCGAGTGTAGAGGTGAAATTCGTAGATATTCGGAAGAACACCAGTGGCGAAGGCGACATACTGGTCCATTACTGACGCTGAGGCTCGAAAGCGTGGGTAGCAAACAGGATTAGATACCCCCGTA
+
GGGGGGGGGGGGGGGGGGGGGGGGGGGGGGGGGFGGGGGGGGGGGGGGGGGGGGGGGGGGGGGGGGGGGGGGGGGGGGGGGGGGGGGGGGGGGGGGGGGGGGGGGGGGGGGGGGGGGGGGGFGGGGGGGGGGGGGGGGGGGGGGGGGGGGGGGGGGGGGGGGGGGGGGGGDGGGGFGGGGGGGGGGFGGGGGGEGGGGGGFGEGEGGGGDCEGGFGFG?FGGGGDGGEF75FFGGGFDE5
@M00200:205:000000000-AKKM3:1:1101:17173:7180 1:N:0:1
ATTGGGTTTAAAGGGAGCGTAGGCGGATAGTTTAGTCAGAGGTGAAAGCCCAGGGCTCAACCTTGGAATTGCCTTTGATACTGGCTATCTTGAGTATGGAAGAGGTATGTGGAACTCCGAGTGTAGAGGTGAAATTCGTAGATATTCGGAAGAACACCAGTGGCGAAGGCGACATACTGGTCCATTACTGACGCTGAGGCTCGAAAGCGTGGGGAGCAAACAGGATTAGATACCCCAGTA
+
GGGGGGGGGGGGGGGGGGGGGGGGGGGGGGGGGGGGGGGGGGGGGGGGGGGGGGGGGGGGGGGGGGGGGGGGGGGGGGGFEGGGGGGGGGGGGGGGGGGGGGGGGGGGGGGGGGGGGGGGGGGGGGGGGGGGGGGGGGGGGGGGGGGGGGGGGGGGGGGGGGGGGGGGGGGGGGGGGGGGGGGGGGGGGGGGG>DEGGGGGGGGGGGGDGGGGGEGFGGFGGGGFGGFFFCDGAFFE>FG
@M00200:205:000000000-AKKM3:1:1101:18349:7205 1:N:0:1
ATTGGGCGTAAAGGGAGCGTAGGCGGATAGTTTAGTCAGAGGTGAAAGCCCAGGGCTCAACCTTGGAATTGCCTTTGATACTGGCTATCTTGAGTATGGAAGAGGTATGTGGAACTCCGAGTGTAGAGGTGAAATTCGTAGATATTCGGAAGAACACCAGTGGCGAAGGCGACATACTGGTCCATTACTGACGCTGAGGCTCGAAAGCGTGGGGAGCAAACAGGATTAGATACCCGCGTA
+
GGGGGGGGGGGGGGGGGGGGGGGGGGGGGGGGGGGGGGGGGGGGGGGGGGGGGGGGGGGGGGGGGGDGGGGGGGGGGGGGGGGGGGGGGGGGGGGGGGGGGGGGCFGGGGGGGGGGGGGGGGGGGGGGGGGCGGGCGGGGGGGGGGGGGGGEGFGGGGGGGGGGGGGGGGGGGGGEGGGGGGGGGGGGGGGGGCDGGFGGGFGGGGGGGGGGGG5DDC?FFGFGFDD@FFFGGCCDBEDD
@M00200:205:000000000-AKKM3:1:1101:7948:7246 1:N:0:1
ATTGGGTATAAAGGGCGCGTAGGCGGCCTTGTAAGTTGGGGGTGAAAGCCCGTGGCTCAACCACGGAATTGCCTTCGATACTGCTTGGCTTGAGACCGGAAGAGGTGAGTGGAACTGCGAGTGTAGAGGTGAAATTCGTAGATATTCGCAAGAACACCAGTGGCGAAGGCGGCTGTCTGGTCCGGTTCTGACGCTGAGGCGCGAAAGCGTGGGGAGCAAACAGGATTAGATACCCCCGTA
+
GGGGGGGGGGGGGGGGGGGGGGGGGGGGGGGGGGGGGGGGGGGGGGGGGGGGGGGGGGGGGGGGGGGGGGGGGGGGGGGGGGGGGGGGGGGGGGGGGGGGGGGGGGGGGGGGGGGGGGGGGGGGEFGFCGGGGGGGGGGGGGGGGGEFEFGGGGGGFGGGGGGGGGGDE7FG>EEGGGGGGGGGEGGGGGGFEGGGGGGGGGGG5EGGGGCEGGDGEGGFGFF:6FGBFFFGFEFGFFFG
@M00200:205:000000000-AKKM3:1:1101:7932:7324 1:N:0:1
ATTGGGTTTAAAGCGAGCGCAGGTGGTTTAATAAGTCTGATGTAAAAGGCAGTGGCTCAACCATTGTGTGCATTGGAAACTGTTAGACTTGAGTGCAGTAGAGGAGAGTGGAATTCCATGTGTAGCGGTGAAATGCGTAGATATATGGAGGAACACCGGTGGCGAAAGCGGCTCTCTGGACTGTAACTGACACTGAGGCTCGAAAGCGTGGGTAGCAAACAGGATTAGATACCCCTGTA
+
GGGGGGGGGGGGGGGGGGGGGGGGGGGGGGGGGGGGGGGGGGGFEFGGGGGGGGGGGGGGGGGGGGGGGGGGGGGGGGGGGGGGGGGGGGGGGGGGGGGGGGGG8FFGGGGGGGGGGGGGGFGGGGGGGGGFFGGGGGGEGGGGGGGFGCGFEGGGGGGGGGGGGGE7:@FGGGGGGGGGGFGGGGGGGGGGGGGGGFGDFGGGGGGGGDGDFFFGFGGDGGGGFGG81;?CFFGGFFF
@M00200:205:000000000-AKKM3:1:1101:9494:7328 1:N:0:1
ATTGGGTTTAAAGGGAGCGTAGGCGGATAGTTTAGTCAGAGGTGAAAGCCCAGGGCTCAACCTTGGAATTGCCTTTGATACTGGCTATCTTGAGTATGGAAGAGGTATGTGGAACTCCGAGTGTAGAGGTGAAATTCGTAGATATTCGGAAGAACACCAGTGGCGAAGGCGACATACTGGTCCATTACTGACGCTGAGGCTCGAAAGCGTGGGGAGCAAACAGGATTAGATACCCTTGTA
+
GGGGGGGGGGGGGGGGGGGGGGGGGGGGGGGGGGGGGGGGGGGCFGGGGGGGGGGGGGGGGGGGGGGGGGGGGGGGGGGGGGFGGGGGGGGGGGGGGGGGGGGGDFDGGGCFFGGGGGGGDFGGFGGGGGFGGGGGGGGGGEGFCFGFFFGGGGGGGGG8FGGGGFGEC8:CEEGGGGGGGGGGGGAFGGGGGGGGECE9?CCG?ECC5CCGD*:93:FDGGGGFGG@*:)+?:BFAAFC
@M00200:205:000000000-AKKM3:1:1101:12635:7337 1:N:0:1
ATTGGGTTTAAAGGGCGCGTAGGCGGCCATGCGTGTCTTCCGTGAAATCCCTCGGCTTAACTGAGGACGTGCGGAAGAAACTGCAAGGCTCGAGTCCGGGAGAGGGGGGTGGAATTCCCAGTGTAGCGGTGAAATGCGTAGATATTGGGAGGAACACCGGTGGCGAAGGCGGCCCCCTGGACCGGTACTGACGCTGAGGCGCGAAAGCGTGGGTAGCAAACGGGATTAGATACCCCAGTAAGA
+
GGGGGGGGGGGGGGGGGGGGGGGGGGGGGGGGGGGGGGGGGGGGGGGGGGGGGGGGGGGGGGGGGGGGGGGGGGGCGGGGGGGGGGGGGGGGGGGGGGGGGGGGGGGGGGGGGGGGGGGGGGGGGGGGGEGGGGGGGGGDGGFGGGGGGGGGGGGGFEGDEEEGGGGGGDEEGGGGGGGGDGGGGGGGCF7FGDGEEFG=EDGGDGGGDCEGGEFGFGGGGGG3<DF?FBAGGGGC>:<FG4-
@M00200:205:000000000-AKKM3:1:1101:15157:7349 1:N:0:1
ATTGGGTTTAAAGGGAGCGTAGGCGGATAGTTTAGTCAGAGGTGAAAGCCCAGGGCTCAACCTTGGAATTGCCTTTGATACTGGCTATCTTGAGTATGGAAGAGGTATGTGGAACTCCGAGTGTAGAGGTGAAATTCGTAGATATTCGGAAGAACACCAGTGGCGAAGGCGACATACTGGTCCATTACTGACGCTGAGGCTCGAAAGCGTGGGGAGCAAACAGGATTAGATACCCTTGTA
+
GGGGGGGGGGGGGGGGGGGGGGGGGGGGGGGGGGGGGGGGGFGGGGGGGGGGGGGGGGGGGGGGGGGGGGGGGGGGGGGGGGGGGGGGGGGGGGGGGGGGGGGGGGGGGGGGGGGGGGGGGGGGGGGGGGGGGGGGGGGGGGGGGGGGGGGGGGGGGGGGGGGGGGGGGGGGGGGGGGGGGGGGGFGGGGGGGGGGGGFGGGGGGGGGGGGGGGDGFGGGGGFDFGGFAFCF><CFFFFG
@M00200:205:000000000-AKKM3:1:1101:9395:7425 1:N:0:1
ATTGGGTTTAAAGGGAGCGTAGGCGGATAGTTTAGTCAGAGGTGAAAGCCCAGGGCTCAACCTTGGAATTGCCTTTGATACTGGCTATCTTGAGTATGGAAGAGGTATGTGGAACTCCGAGTGTAGAGGTGAAATTCGTAGATATTCGGAAGAACACCAGTGGCGAAGGCGACATACTGGTCCATTACTGACGCTGAGGCTCGAAAGCGTGGGGAGCAAACAGGATTAGATACCCTAGTA
+
GGGGGGGGGGGGGGGGGGGGGGGGGGGGGGGGGGGGGGGGGGGGGGGGGGGGGGGGGGGGGGGGGGGGGGGGGGGGGGGGGGGGGGGGGGGGGGGGGGGGGGGGGGGGGGGGGGGGGGGGGGGGGGGGGGGGGGGGGGGGGGGGGGGGGGEEGGGGGGGGGGGGGGGGGGGGGGGFGGGGGGGGGCGGGGGGGGGGCGGGGGGGGGGCGGCFGDEDDDGGGGGG1FGFAA3DFFGGFFFG
@M00200:205:000000000-AKKM3:1:1101:23478:7467 1:N:0:1
ATTGGGTTTAAAGGGCGCGTAGGCGGCCGATTAAGTCGGGGGTGAAAGCCTGTGGCTCAACCACAGAATTGCCTTCGATACTGGTTGGCTTGAGACCGGAAGAGGACAGCGGAACTGCGAGTGTAGAGGTGAAATTCGTAGATATTCGCAAGAACACCAGTGGCGAAGGCGGCTGTCTGGTCCGGTTCTGACGCTGAGGCGCGAAAGCGTGGGGAGCAAACAGGATTAGATCCCCGGTA
+
GGGGGGGGGGGGGGGGGGGGGGGGGGGGGGGGGGGGGGGGGGGGGGGGGGGGGGGGGGGGGGGGGGGGGGGGGGGGGGGGGGGGGGFGGGGGGGGGGGGGGGDFGGGGGGGGCGCGGGGEGGGGFFGGGGGGGCFGGGGGGGGGGGGGGGGGGGGGGGFCEFGGGFEGDGG8EGGGGGGCCFGGDEGGGGGGDEGG=CGGCCEGGC<DEGGGED5DEGGCFGG:<GC74*6>GGGG355
@M00200:205:000000000-AKKM3:1:1101:10402:7479 1:N:0:1
ATTGGGTGTAAAGGGAGCGTAGGCGGATAGTTTAGTCAGAGGTGAAAGCCCAGGGCTCAACCTTGGAATTGCCTTTGATACTGGCTATCTTGAGTATGGAAGAGGTATGTGGAACTCCGAGTGTAGAGGTGAAATTCGTAGATATTCGGAAGAACACCAGTGGCGAAGGCGACATACTGGTCCATTACTGACGCTGAGGCTCGAAAGCGTGGGGAGCAAACAGGCTTAGATACCCCCGTA
+
GGGGGGGGGGGGGGGGGGGGGGGGGGGGGGGGGGGGGGGGGGGGGGGGFGGGGGGGGGGGGGGGGGGGGGGGGGGGGGGGGGGGGGGGGGGGGGGGGGGGGGGGGGGGFGDFFFGGGGGGGGGGFGGCFFGG@AFGGGG8FFGGGGGFC7@+EFGGGGGGGGGGDEEGGGEGGGGGGGFGGGGGGGFGGFGFCCDG>5DFFFGDCEDCCE8CFC:DE5B?FC68(;;56FEFGGGCEDDG
@M00200:205:000000000-AKKM3:1:1101:20351:7493 1:N:0:1
ACTGGGTTTAAAGGGAGCGTAGGCGGACATTTAAGTCAGGGGTGAAATCCCGGGGCTCAACCTCGGAATTGCCTTTGATACTGGGTGTCTTGAGTATGAGAGAGGTGTGTGGAACTCCGAGTGTAGAGGTGAAATTCGTAGATATTCGGAAGAACACCAGTGGCGAAGGCGACACACTGGCTCATTACTGACGCTGAGGCTCGAAAGCGTGGGGAGCAAACAGGATTAGATACCCCAGTA
+
GGGGGGGGGGGGGGGGGGGGGGGGGGGGGGGGGGGGGGGGGGGGGGGGGGGGGGGGGGGGGGGGGGGGGGGGGGGGGGGGGGGGGGGGGGGGGGGGGGGGGGGGGGGGGGGGGGGGGGGGGGGGGGGGGGGGGGGGGGGGGGGGGGGGGGGGGGGGGGGGGGFGGGGGGGGGGGGGGGGGGGGGGGGGGFGGGGGGGGGGGGGGGGGGGGDEGGFCEFGGFFFGFGGFFFFGFCGGFBFF
@M00200:205:000000000-AKKM3:1:1101:16529:7499 1:N:0:1
ATTGGGTATAAAGCGCACGTAGGCGGACTTTTAAGTCAGGGGTGAAATCCCGGGGCTCAACCCCGGAACTGCCTTTGATACTGGAAGTCTTGAGTATGGTAGAGGTGAGTGGAATTCCGAGTGTAGAGGTGAAATTCGTAGATATTCGGAGGAACACCAGTGGCGAAGGCGGCTCACTGGACCATTACTGACGCTGAGGTGCGAAAGCGTGGGGAGCAAACAGGATTAGATACCCTGGTA
+
GGGGGGGGGGGGGGGGGGGGGGGGGGGGGGGGGGGGGGGGGGGGGGGGGGGGGGGGGGGGGGGGGGGGGGGGGGGGGGGGGGGGGGGGGGGGGGGGGGGGGGGGGGGGGGGGGGGGGGGGGFGGGGGGGGGGGGGGGGGGGGGGGGGGGGGDGGGGGGGGGGGGGGGGGGGGGGGGGGGGGGGGGGGGGGGGGGGGGGGG=FGCGGCGGCGEGGBGFGGGGGFC0FGFFFFGGGGGFFFG
@M00200:205:000000000-AKKM3:1:1101:17095:7506 1:N:0:1
ATTGGGTTTAAAGGGAGCGTAGGCGGATAGTTTAGTCAGAGGTGAAAGCCCAGGGCTCAACCTTGGAATTGCCTTTGATACTGGCTATCTTGAGTATGGAAGAGGTATGTGGAACTCCGAGTGTAGAGGTGAAATTCGTAGATATTCGGAAGAACACCAGTGGCGAAGGCGACATACTGGTCCATTACTGACGCTGAGGCTCGAAAGCGTGGGGAGCAAACAGGATTAGATACCCGAGTA
+
GGGGGGGGGGGGGGGGGGGGGGGGGGGG@GGGGGGGGGGGGGGGGGGGGGGGGGGGGGGGGGGGGGGGGGGGGGGGGGGGGGGGGGGGGGGGGGGGGGGGGGGGGGGGGGGGGGGGGGGGGGFGGGGGGGGGGGGGGGGGGGGFGGGGFCFEGGGGGGGGGFGGGGGDGGGGGEG9DGGGGGGGGGGGGGGGDGGD>EGGGFGGGGGGCC@CGC39;CEDFGGF?FFFFFFGGCFGB38:
@M00200:205:000000000-AKKM3:1:1101:23022:7586 1:N:0:1
ATTGGGTTTAAAGGGCTCGTAGGCGGTTTGTCGCGTCGGGAGTGAAAACCAGGTGCTTAACACCTGGCTTGCTTCCGATACGGGCAGACTAGAGGTATTCAGGGGAGAACGGAATTCCTGGTGTAGCGGTGAAATGCGCAGATATCAGGAGGAACACCGGTGGCGAAGGCGGTTCTCTGGGAATATCCTGACGCTGAGGAGCGAAAGTGTGGGGAGCGAACAGGATTAGATACCCGCGTC
+
GGGGGGGGGGGGGGGGGGGGGGGGGGGGGGGGGGGGGGGGGGGGGGGGGGGGGGGGGGGGGGGGGGGGGGGGGGGGGGGGGGGGGGGGGGCFFGGGFGGGFFGGGGDGFFGG@FFGGGGGGGGGGGGDEGGGDCGGGGGEFGGGGGGGGGGGDGGGGGDCFCGGDDCCCFGGGGGGFGGEFFGGGGFEGGGGCGGGG5=F=FG5CE)*3<9CGC>5BGGCDGDC17>74=>CFGGD5@@*
@M00200:205:000000000-AKKM3:1:1101:21610:7590 1:N:0:1
ATTGGGTTTAAAGGGAGCGTAGGCGGATAGTTTAGTCAGAGGTGAAAGCCCAGGGCTCAACCTTGGAATTGCCTTTGATACTGGCTATCTTGAGTATGGAAGAGGTATGTGGAACTCCGAGTGTAGAGGTGAAATTCGTAGATATTCGGAAGAACACCAGTGGCGAAGGCGACATACTGGTCCATTACTGACGCTGAGGCTCGAAAGCGTGGGGAGCAAACAGGATTAGATACCCTCGTA
+
ECFGGGGGGGGGGGGDGGGGGGGGGGEGGGGGFGGGGGGGGGGGGGGGGGGFGGGGGGGGGGGGGGFGGGGGGGGGGGFFGGGGGGCFFGFGGGGGGGGFFGGGGGGGGGGGGGFGGGGEGGGGGD,AFGGGGGGCFCGFGGGEG=9AFGGCFGGGGGGGGGGGGGGGGGDGGGGDFGGGGGFGFFGGGGGGGGGEGGGG7FDEFGGGGEGEGGEDEFCCCCEF<GGFFFFGGGGFFFFG
@M00200:205:000000000-AKKM3:1:1101:9244:7747 1:N:0:1
ATTGGGTTTAAAGCGAGCGCAGGTGGTTTAATAAGTCTGATGTAAAAGGCAGTGGCTCAACCATTGTGTGCATTGGAAACTGTTAGACTTGAGTGCAGTAGAGGAGAGTGGCATTCCATGTGTAGCGGTGAAATGCGTAGATATATGGAGGAACACCGGTGGCGAAAGCGGCTCTCTGGACTGTAACTGACACTGAGGCTCGAAAGCGTGGGTAGCAAACAGGACTAGATACCCTAGTA
+
FGGCCECGDGGGFGEGEGCG:F@EFCCFEFFEE<EFCFDEFFF9CCEFBF8FCCFCDFCEAC@FFCGGGCGCFGAFGGCFG<FGGGC9FDEF8C<9?AFFFCFC8BFFGFG74CE<FFF9BFG9EF::FCFG,E<F7FE74EFG,EC95A78AF8<=FDF:FF77C7C8CD7C+3EEG,@DF>>BCFGFGGCGGFC,*1CFGGFGGCCEC7*<B;F==?C5F5/(;*=6=)15848A;7
@M00200:205:000000000-AKKM3:1:1101:11334:7800 1:N:0:1
ATTGGGCATAAAGGGAGCGTAGGCGGATAGTTTAGTCAGAGGTGAAAGCCCAGGGCTCAACCTTGGAATTGCCTTTGATACTGGCTATCTTGAGTATGGAAGAGGTATGTGGAACTCCGAGTGTAGAGGTGAAATTCGTAGATATTCGGAAGAACACCAGTGGCGAAGGCGACATACTGGTCCATTACTGACGCTGAGGCTCGAAAGCGTGGGGAGCAAACAGGATTAGATACCCTAGTA
+
GGGGGGGGGGGGGGGGGGGGGGGGGGGGGGGGGGGGGGGGGGGGGGGGGGGGGGGGGGGGGGGGGGGEGGGGGGGGGGGGGGGGGGGGGGGGCGGGGGGGGGGDFGGGGGGGGGGGGGGGGGGGGGGGGGGFFEFGGGGGGGGCDFGGGCEFFCGGGGGDGFGGG@EFGGGGGGG9EGGFFFGGGGADE75DECD>*DEFGGD>EECG=ECEDCB8:=88CG?D?FF<FFFFGGFGFAAF
@M00200:205:000000000-AKKM3:1:1101:26900:7822 1:N:0:1
ATTGGGTGTAAAGCGAGCGCAGGTGGTTTAATAAGTCTGATGTAAAAGGCAGTGGCTCAACCATTGTGTGCATTGGAAACTGTTAGACTTGAGTGCAGTAGAGGAGAGTGGAATTCCATGTGTAGCGGTGAAATGCGTAGATATATGGAGGAACACCGGTGGCGAAAGCGGCTCTCTGGACTGTAACTGACACTGAGGCTCGAAAGCGTGGGTAGCAAACAGGATTAGATACCCTAGTA
+
GGGGGGGGGGGGGGGGGGGGGGGGGGGGGGGGGGGGGGGGGGGGGGGGGGGGGGGGGGGGGGGGGGGGGGGGGGGGGGGGGGGGGGGGGGGGGGGGGGGGGGGGGGFEGGGGECFGGGGGGGGGGGGGGGGGGGGGGGGGGGGGGGGGGGGDGGGGEGGGGGGDCCCCG@FGGGGFGFGGGGGGGGGDGFGGGGGFFGGCFC:D**;DGGGCFGBDFG:CGFGGFGGEFFFCFFC7FFF
@M00200:205:000000000-AKKM3:1:1101:9908:7921 1:N:0:1
ACTGGGTGTAAAGGGTGCGTAGGTGGGCAAATAAGTCAGTGGTGAAATCTCCGGGCTTAACCCGGAAACTGCCATTGATACTATTTGTCTTGAATACTGTGGAGGTCAGCGGAATATGTCATGTAGCGGTGAAATGCTTAGATATGACATAGAACACCAATTGCGAAGGCAGCTCGCTACACATATATTGACTCTGAGGCACGAAAGTGTGGGGATCAAACAGGATTAGATACCCTAGTA
+
GGGFGGGGGGGGGGGGGGGGGGGGGGGGGGGGGGGGGGGGGGGGGGGGGGGGGEGGGGGGGGGGGG@FGGGGGGGGGGGGGGGGGGGGGGGACFFGGGGGGGGGCFGGGGGGGDGGGGGFDGGGGFGDCFEG@FFGGGGGGGGGGGFGAEAFE?FGGGGDGG?D8FE7>DD+BFGDGGDE@FFFCFGGGGFFGGGCA;8CEG98EDGGFFC:**)5?E?EGG,*-CF<=6?DGCF6)5A7
@M00200:205:000000000-AKKM3:1:1101:12671:7939 1:N:0:1
ACTGGGTTTAAAGGGAGCGTAGGCGGATAGTTTAGTCAGAGGTGAAAGCCCAGGGCTCAACCTTGGAATTGCCTTTGATACTGGCTATCTTGAGTATGGAAGAGGTATGTGGAACTCCGAGTGTAGAGGTGAAATTCGTAGATATTCGGAAGAACACCAGTGGCGAAGGCGACATACTGGTCCATTACTGACGCTGAGGCTCGAAAGCGTGGGGAGCAAACAGGATTAGATACCCCAGTA
+
GGGGGGGGGGGGGGGGGGGGGGGGGGGGGGGGGGGGGGGGGGGGGGGGGGGGGGGGGGGGGGGGGGGGGGGGGGGGGGGGGGGGGGGGGGGGGGGGGGGGGGGGGGGGGGGGGGGGGGGCGGGGGGGGGGGGGGGGGGGGGGGGGGGFCFGGGGGGGGGGGGCGGGGDFGGGGEGGFGGGGGGGGGGGGGGGGGGDEGDGGGGEFGGFGGGGGGDGFGGGGGGF;GGEFFFFGGFGFFFG
@M00200:205:000000000-AKKM3:1:1101:23030:7959 1:N:0:1
ATTGGGTTTAAAGGGAGCGTAGGCGGACATTTAAGTCAGGGGTGAAATCCCGGGGCTCAACCTCGGAATTGCCTTTGATACTGGGTGTCTTGAGTATGAGAGAGGTGTGTGGAACTCCGAGTGTAGAGGTGAAATTCGTAGATATTCGGAAGAACACCAGTGGCGAAGGCGACACACTGGCTCATTACTGACGCTGAGGCTCGAAAGCGTGGGGAGCAAACAGGATTAGATACCCCAGTA
+
GGGGGGGGGGGGGGGGGGGGGGGGGGGGGGGGGGGGGGGGGGGGGGGGGGGDGGGGGGGGGGGGGDGGGGGGGGGGGFFGGGGGGGGGGGGGGCFGGGGGGGGGGGGGGGGGFFGGGGGGGGGGGGGFFFFGGGGGGCGGGGGGGGGCFEE:FGGGGGGFGGCGBFGGCFGGGGGGGGFCFGGGGGGGGCFGDGGGECFGGGGGGD<FEG@:E5;DBFGGGGDG:FF<**6*<CGC5:FG
@M00200:205:000000000-AKKM3:1:1101:23905:8042 1:N:0:1
ACTGGGTGTAAAGGGAGCGTAGGCGGATAGTTTAGTCAGAGGTGAAAGCCCAGGGCTCAACCTTGGAATTGCCTTTGATACTGGCTATCTTGAGTATGGAAGAGGTATGTGGAACTCCGAGTGTAGAGGTGAAATTCGTAGATATTCGGAAGAACACCAGTGGCGAAGGCGACATACTGGTCCATTACTGACGCTGAGGCTCGAAAGCGTGGGGAGCAAACAGGATTAGATACCCTCGTA
+
GGGGGGGGGGGGGGGGGGGGGGGGGGGGGGGGGGGGGGGGGGGGGGGGGGGGGGGGGGGGGGGGGGGGGGGGGGGGGGGGGGGGGGGGGGGGGGGGGGGGGGGGGGGGGGGGGGGGGGGDGGGGGGGGGGGGGGGGGGGGGGGGGGGGGGGGGGGGGGGGGGGGGGGGGGGGGGGGGGGGGGGGGGGGGGGGGGGGGGGFGGGGGEGGGGGGGGFGFGGGGGGG0CF@AFFGFGFGFFFG
@M00200:205:000000000-AKKM3:1:1101:11217:8074 1:N:0:1
ATTGGGTATAAAGCGAGCGCAGGTGGTTTAATAAGTCTGATGTAAAAGGCAGTGGCTCAACCATTGTGTGCATTGGAAACTGTTAGACTTGAGTGCAGTAGAGGAGAGTGGAATTCCATGTGTAGCGGTGAAATGCGTAGATATATGGAGGAACACCGGTGGCGAAAGCGGCTCTCTGGACTGTAACTGACACTGAGGCTCGAAAGCGTGGGTAGCAAACAGGATTAGATACCCGAGTATGAT
+
GGGGGGGGGGGGGGGGGGGGGGGGGGGGGGGGGGGGGGGGGGGGGGGGGGGGGGGGGGGGGGGGGGGGGGGGGGGGGGGGGGGGGGGGGGGGGGGGGGGGGGGGGGGGGGGGGGGGGGGGGGGGGGDGGGGGGGGG>FGGGGGGGGG9FF>FGGGGGCEGGGGGGGGGGEEGGGGGGGFGGFGGGGFGGG,<?CDF685AEDEFCEGGGGG7BFBFFGG,?F5C;FC)7+1;<,=<D3A@CE?
@M00200:205:000000000-AKKM3:1:1101:15122:8092 1:N:0:1
ATTGGGTTTAAAGGGAGCGTAGGCGGATAGTTTAGTCAGAGGTGAAAGCCCAGGGCTCAACCTTGGAATTGCCTTTGATACTGGCTATCTTGAGTATGGAAGAGGTATGTGGAACTCCGAGTGTAGAGGTGAAATTCGTAGATATTCGGAAGAACACCAGTGGCGAAGGCGACATACTGGTCCATTACTGACGCTGAGGCTCGAAAGCGTGGGGAGCAAACAGGATTAGATACCCCAGTA
+
GGGGGGGGGGGGGGGGGGGGGGGGGGGGGGGGGGGGGGGGGGGGGGGGGGGGGGGGGGGGGGGGGGGGGGGGGGGGGGGGGGGGGGGGGGGGGGGGGGGGGGGGGGGGGGGGGGGGGGGGGGGGGGGGGGGGGGGGGGGGGGGGGGGCD@FEGGGGGGGFGGGG8EGGDGGGGGGGGGGGGGGGGGGGGGGGGGGGGDGDGGGGGGCGGGGGGGFGBG8CGGFF?GGFF7?FEFGGFDFG
@M00200:205:000000000-AKKM3:1:1101:9140:8093 1:N:0:1
ATTGGGTTTAAAGGGAGCGTAGGCGGATAGTTTAGTCAGAGGTGAAAGCCCAGGGCTCAACCTTGGAATTGCCTTTGATACTGGCTATCTTGAGTATGGAAGAGGTATGTGGAACTCCGAGTGTAGAGGTGAAATTCGTAGATATTCGGAAGAACACCAGTGGCGAAGGCGACATACTGGTCCATTACTGACGCTGAGGCTCGAAAGCGTGGGGAGCAAACAGGATTAGATACCCGAGTA
+
GGGGGGGGGGGGGGGGGGGGGGGGGGGGGGGGGGGGGGGGGGGGGGGGGGGGGGGGGGGGGGGGGGGGGGGGGGGGGGGGGGGGGGGGGGGGGGGGGGGFGGGGGGGGGGGGGGGGGGGGGGGGGFFGGGGGFGGGGGGGGDGGGGGFGGGEGGGGGGGFGGGGGGGGGGGGGGGGGGGGGGGGGGGGGGGGGGCEGGGGGGGGGG48EGGGGGFGBGGGGGFC?GGFFFF7CFGGFFFG
@M00200:205:000000000-AKKM3:1:1101:15178:8175 1:N:0:1
ATTGGGTTTAAAGGGAGCGTAGGCGGATAGTTTAGTCAGAGGTGAAAGCCCAGGGCTCAACCTTGGAATTGCCTTTGATACTGGCTATCTTGAGTATGGAAGAGGTATGTGGAACTCCGAGTGTAGAGGTGAAATTCGTAGATATTCGGAAGAACACCAGTGGCGAAGGCGACATACTGGTCCATTACTGACGCTGAGGCTCGAAAGCGTGGGGAGCAAACAGGATTAGATACCCCAGTA
+
GGGGGGGGGGGGGGGGGGGGGGGGGGGGGGGGGGGGGGGGGGGGGGGGGGGGGGGGGGGGGGGGGGGGGGGGGGGGGGGGGGGGGGGGGGGGGGGGGGGGGGGGGGGGGGGGGGGGGGGGGGGGGGGGGGGFGGGGGGGGGGGGGGGF?FGDGGGGGGGGGGGGGGGGGGGGGGGGGGGGGGGGGGGGGGGGGGGGGGGFGGEGFEGFGGEGEGFGFGGGGGGD;GGFAFCGEFEC:AFF
@M00200:205:000000000-AKKM3:1:1101:23374:8208 1:N:0:1
ATTGGGTGTAAAGGGCGCGTAGGCGGCTTGATAAGTCAGATGTGAAAGCCCACGGCTTAACCGTGGAAGTGCATTTGAAACTGTCGAGCTTGAGTATCAGAGGGGAAAGTGGAATTCCTGGTGTAGAGGTGAAATTCGTAGATATCAGGAGGAATACCAGTGGCGAAGGCGACTTTCTGGCTGAATACTGACGCTGAGGCGCGAAAGCGTGGGGAGCAAACAGGATTAGATACCCCTGTA
+
GGGGGGGGGGGGGGGGGGGGGGGGGGGGGGGGGGGGGGGGGGGGGGGGGGGGGGGGGGGGGGGGGGGGGGGGGGGGGGGGGGGGGGGGGGGGGGGGGGGGGGGGGGGGGGGGGGGGGGGGGGGGGGGGGGGGGGGGGGGGGGGGGGGGGGGGGGGGGGGGGGGGGGGGGGGGGGGGGGGGGGGGGGGGGGGGGGGGGGGGGGCGGGGGGGGGGGFGEGGFFGGG?FGFFFFGFG@F>FFF
@M00200:205:000000000-AKKM3:1:1101:9782:8218 1:N:0:1
ACTGGGTTTAAAGCGAGCGCAGGTGGTTTATTAAGTCTGGTGTAAAAGGCAGCGGCTCAACCATTGTATGCATTGGAAACTGGTAGACTTGAGTGCAGGAGAGGAGAGTGGAATTCCATGTGTAGCGGTGAAATGCGTAGATATATGGAGGAACACCGGTGGCGAAAGCGGCTCTCTGGCCTGTAACTGACACTGAGGCTCGAAAGCGTGGGGAGCAAACAGGATTAGATACCCCCGTA
+
GGGGGGGGGGGGGGGGGGGGGGGGGGGGGGGGGGGGGGGGGGGGGGGGGGGGGGGGGGGGGGGGGGGGGGGEGGGGGGGGGGGGGGGGGGGGGGGGGGGGGGGG@@FGGGGEGGGGGGGGGGGGFGGDGGGGGGGGDGGGGGGGGGGGGDDCGGGGGGGGGGGGGGGGGGGGGGGGGGFGGGFGGGFGGGFFGGGGDGGGGGGGDDFGG5EGGDBDF?F@FGC;;CF8FFFGFFCC3>@
@M00200:205:000000000-AKKM3:1:1101:12907:8289 1:N:0:1
ATTGGGCTTAAAGGGAGCGTAGGCGGACATTTAAGTCAGGGGTGCAATCCCGGGGCTCAACCTCGGAATTGCCTTTGATACTGGGTGTCTTGAGTATGAGAGAGGTGTGTGGAACTCCGAGTGTAGAGGTGAAATTCGTAGATATTCGGAAGAACACCAGTGGCGAAGGCGACACACTGGCTCATTACTGACGCTGAGGCTCGACAGCGTGGGGAGCAAACAGGATTAGATCCCCCTGCA
+
FGCG<@FGGGEECDGGG@FFGGDGECGDGGGCFGGEGDEEG:FC,:E9ECE:F::@@CF<F8FGG7+8C<=<EFCA9,<EFC,<498@EFF,FFFGGGGGG@@++BFFG=F7EFGGBEC+6B?AFFF<EGCCFFGGG<FF=+FFDGAFC7F7DFFDGGFG<3>EEGD7FGE@>CEG:CFCE,:DF;@FGCFG5C7=C:*:CD>5**/****4*=7)5768C*;C1F7)99>*<;8D>))2
@M00200:205:000000000-AKKM3:1:1101:11246:8403 1:N:0:1
ATTGGGCGTAAAGGGCTCGTAGGCGGTTTGTCGCGTCGGGAGTGAAAACCAGGTGCTTAACACCTGGCTTGCTTCCGATACGGGCAGACTAGAGGTATTCAGGGGAGAACGGAATTCCTGGTGTAGCGGTGAAATGCGCAGATATCAGGAGGAACACCGGTGGCGAAGGCGGTTCTCTGGGAATATCCTGACGCTGAGGAGCGAAAGTGTGGGGAGCGAACAGGATTAGATACCCGCGTAAGA
+
GGGGGGGGGGGGGGGGGGGGGGGGGGGGGGGGGGGGGGGGGGGGGGGGGGGGGGGGGGGGGGGGGGGGGGGGGGGGGGGGGGGGGGGGGGGGGGGGGGGGGGGGGGGGGGGGGGGGGGGGGGGGGGGGGGGGGFGFFGGGGGGGGGGGF?FFCGFFGGGGEEGGEGGGGGGGGGGGGGGGGGGGGGGGGFGGGGGGGGGCC3EEEEGCGGGGGGFGFGGG35@FFGG?FFAF<:EGFD:EDFF
@M00200:205:000000000-AKKM3:1:1101:27130:8406 1:N:0:1
ATTGGGTGTAAAGCGAGCGCAGGTGGTTTATTAAGTCTGGTGTAAAAGGCAGTGGCTCAACCATTGTATGCATTGGAAACTGGTAGACTTGAGTGCAGGAGAGGAGAGTGGAATTCCATGTGTAGCGGTGAAATGCGTAGATATATGGAGGAACACCGGTGGCGAAAGCGGCTCTCTGGCCTGTAACTGACACTGAGGCTCGAAAGCGTGGGGAGCAAACAGGATTAGATACCCTCGTA
+
GGGGGGGGGGGGGGGGGGGGGGGGGGGGGGGGGGGGGGGGGGGFGGGGGGGGGGGGGGGGGGGGGGGGGGGGGGGGGGGGGGGGGGGGGFGGGGGGGGGGGFGGGGGDFFGDFFEGEGGGGGGGGGGEGGGGGGGGGGGGGGGGGGGGGGGGGGGGGGGGGGGD>EGGGGGGDGFGGCCFFFGGGGGGGGGGGGGGFGGFFGG?CE4?EEEDDEFGFF+*;C8C;CFEFF?FF89DAFE
@M00200:205:000000000-AKKM3:1:1101:14807:8407 1:N:0:1
ATTGGGTTTAAAGGGCTCGTAGGCGGTTTGTCGCGTCGGGAGTGAAAACGCCGTGCTTAACACGGCGCTTGCTTTCGATACGGGCAGACTAGAGGTATGCAGGGGAGAACGGAATTCCTGGTGTAGCGGTGAAATGCGCAGATATCAGGAGGAACACCGGTGGCGAAGGCGGTTCTCTGGGCATTACCTGACGCTGAGGCGCGAAAGTGTGGGGAGCGAACAGGATTAGATACCCTCGTA
+
GGGGGGGGGGGGGGGGGGGGGGGGGGFGGCGFEGGGGGGGGGGGGGGGGGGGDGGGGFGGGGGGGGGGGGGGGGGGGGGGGGGGEGGGGGGGGGGGGGGGGGGGGGGDFGGGGGGGGGGGGGGGGGGGGGGGGGGGGGGGGGGGGGFGGGGDGGGGGGGGGDFGGCGDEGGGE>8FGGGCFG@CGGGGGGGGECDDGGD**9EEGEDD73AEEGBDEGGGGGFFBGGFFFFGGGFG@DF=
@M00200:205:000000000-AKKM3:1:1101:19715:8431 1:N:0:1
ATTGGGTTTAAAGGGAGCGTAGGCGGATAGTTTAGTCAGAGGTGAAAGCCCAGGGCTCAACCTTGGAATTGCCTTTGATACTGGCTATCTTGAGTATGGAAGAGGTATGTGGAACTCCGAGTGTAGAGGTGAAATTCGTAGATATTCGGAAGAACACCAGTGGCGAAGGCGACATACTGGTCCATTACTGACGCTGAGGCTCGAAAGCGTGGGGAGCAAACAGGATTAGATACCCCAGTA
+
GGGGGGGGGGGGGGGGGGGGGGGGGGGGGGGGGGGGGGGGGGGGGGGGGGGGGGGGGGGGGGGGGGGGGGGGGGGGGGGGGGGGGGGGGGGGGGGGGGGGGGGGGGGGGGGGGGGGGGGGGGGGGGGGGGGGGGGGGGGGGGGGGGGGGGGEGGGGGGGGGGGGGGGGGGGGGGGGGGGGGGGGGGGGGGGGGGGGGGGGGGGGGGGGGGGGGGFGDGGGGGGG1FF@FACFGFGGF5AG
@M00200:205:000000000-AKKM3:1:1101:20585:8483 1:N:0:1
ATTGGGTTTAAAGCGCGCGCAGGCGGTTTCTTAAGTCTGGTGTCTAAGTGCGGGGCTCAACCCCGTGACGCACTGGAAACTGGGAGACTTGAGTGCAGAAGAGGAGAGCGGAATTCCACGTGTAGCGGTGAAATGCGTAGAGATGTGGAGGAACACCAGTGGCGAAGGCGGCTCTCTGGACTGTAACTGACGCTGAGGCGCGAAAGCGTGGGGAGCAAACAGGATTAGATACCCGAGTA
+
GGGGGGGGGGGGGGGGGGGGGGGGGGGGGGGGGGGGGGGGGGGGGGGGGGGGGGGGGGGGGGGGGGGGGGGGGGGGGGGGGGGGGGGGGGGGGGGGGGGGGGGGGGGGGGGGGGGGGGGGGGGGGGGGGGGGGGGGGGGGGGGGGGGGGGGGGGGGGGGGGGGDGGGGFGEGGGGGGGGGGFGGGECFGGGGGGGGCCFGGGGGGGFGGGGGGGFGFEGFGFGFBFF<FF<D+<CDFFF
@M00200:205:000000000-AKKM3:1:1101:17082:8529 1:N:0:1
ATTGGGTATAAAGCGAGCGCAGGTGGTTTAATAAGCCTGATGTAAAAGGCAGTGGCTCAACCATTGTGTGCATTGGAAACTGTTAGACTTGAGTGCAGTAGAGGAGAGTGGAATTCCATGTGTAGCGGTGAAATGCGTAGATATATGGAGGAACACCGGTGGCGAAAGCGGCTCTCTGGACTGTAACTGACACTGAGGCTCGAAAGCGTGGGTAGCAAACAGGATTAGATACCCTAGTA
+
GGGGGGGGGGGGGGGGGGGGGGGGGGGGGGGGGGG,FGGGGGGGGGGGGGGGGGGGGGGGGGGGGGGGGGGGGGGGGGGGGGGGGGGGGGGGGGGGGGGGGGGGFEFGGGGGGGFGGGGGGGGDAGGGGGGGGGGGDGGDCGGGFFFFFGDGEGGGGGGGGGGGGGDGDEFGGGGGGGGGGGGGGGGGGGFFGGGFFEFGGDDCBEGDGGGEGGADFGFG5C8>@7CEFF?FG2BC5CF
@M00200:205:000000000-AKKM3:1:1101:27632:8651 1:N:0:1
ATTGGGTTTAAAGGGAGCGTAGGCGGATAGTTTAGTCAGAGGTGAAAGCCCAGGGCTCAACCTTGGAATTGCCTTTGATACTGGCTATCTTGAGTATGGAAGAGGTATGTGGAACTCCGAGTGTAGAGGTGAAATTCGTAGATATTCGGAAGAACACCAGTGGCGAAGGCGACATACTGGTCCATTACTGACGCTGAGGCTCGAAAGCGTGGGGAGCAAACAGGATTAGATACCCTAGTA
+
GGGGGGGGGGGGGGGGGGGGGGGGGGGGGGGGGGGGGGGGGGGGGGGGGGGGGGGGGGFGDGGGGGGGGGGGGGGGGGGGGGGGGGGGGGGGGGGGGGGGGGGGGGGGGGGGGGGGGGGGGGGGGGGGGGGGGGGGGGDGGDGGGGGGGGGGGGGGGGGGFGGGGGGGGGGCEGGGGGGGGGGGGGFGGGGFGE97:DGGGGGGGEDGGEGGGGFGFGGFGCEGFFF@FF3;9:BCFFFG
@M00200:205:000000000-AKKM3:1:1101:27061:8707 1:N:0:1
ATTGGGTATAAAGGGAGCGTAGGCGGATAGTTTAGTCAGAGGTGAAAGCCCAGGGCTCAACCTTGGAATTGCCTTTGATACTGGCTATCTTGAGTATGGAAGAGGTATGTGGAACTCCGAGTGTAGAGGTGAAATTCGTAGATATTCGGAAGAACACCAGTGGCGAAGGCGACATACTGGTCCATTACTGACGCTGAGGCTCGAAAGCGTGGGGAGCAAAAAGGATTAGATACCCCGGTAAGA
+
GGGGGGGGGGGGGGGGGGGGGGGGGGGGGGGGGGGGGGGGGGFGGGGGGGGGGGGGGGGFGGGGGGGGGGGGGGGGGGGGGGGGGGGGGFG9EFEGGGGGGGGGGGGGGGG9FFGGGGGGGFGEBFFGGGGGCGCG,DEGGGGGGGGGGGGGGGGGGDGGCDFGGGGGGGGGGGGFFFFGGCFEEFGGGCFDEDGC:EFCFC?EFCDF=CEDF>?DDGF+0:C33C7<=75CG>:CA>EGG)5
@M00200:205:000000000-AKKM3:1:1101:3356:8711 1:N:0:1
ATTGGGTTTAAAGGGAGCGTAGGCGGATAGTTTAGTCAGAGGTGAAAGCCCAGGGCTCAACCTTGGAATTGCCTTTGATACTGGCTATCTTGAGTATGGAAGAGGTATGTGGAACTCCGAGTGTAGAGGTGAAATTCGTAGATATTCGGAAGAACACCAGTGGCGAAGGCGACATACTGGTCCATTACTGACGCTGAGGCTCGAAAGCGTGGGGAGCAAACAGGATTAGATACCCTGGTA
+
GGGGGGFGGGGGGGGGGGGGGGGGGGGGGGGGGGGGGGGGGGGGGGGGGGGEGGGGGGGGGGGGGGGGGFGGGGGGGGGGGGGGGGGGGFGGGGFGGGGGGGGGGGGFGGGGGGGGFGGGGGGFGGGGGGGGGGGGGGGGGGGGGGGGGGGGGGGGGGGGGGGGGGGGGGGG+BEGGGGGGGGGGGGGDCFGGGGGGGGGGGCGGGGGGEGGGGFDEGGFGGGGFCC@FFFGGFFFAFFG
@M00200:205:000000000-AKKM3:1:1101:15628:8714 1:N:0:1
ATTGGGTGTAAAGGGAGCGTAGGCGGATAGTTTAGTCAGAGGTGAAAGCCCAGGGCTCAACCTTGGAATTGCCTTTGATACTGGCTATCTTGAGTATGGAAGAGGTATGTGGAACTCCGAGTGTAGAGGTGAAATTCGTAGATATTCGGAAGAACACCAGTGGCGAAGGCGACATACTGGTCCATTACTGACGCTGAGGCTCGAAAGCGTGGGGAGCAAACAGGATTAGATACCCTAGTA
+
GGGGGGGGGGGGGGGGEGGGGGGGGGCFCGGGGGGGFGEAFGGGGGGGGGGGGGGGGGGFGGGGGGGGFGGGGFGGGGGGGGGGGGGGGGGGGGGGGGCFGFFFGFGGGGGGGFGGGGGGDGGGFFGFGGGGGGGGFFFGEGGGGAFFFGG7FGGGGEFFGGGG@BEGGGGGGGDGGGGGGGGG9D;FGFFCGGGGCCFFGGGGCCGCEGGGCEEGBGF6<F6D1F>)8CEGGGGGFFFG
@M00200:205:000000000-AKKM3:1:1101:23516:8720 1:N:0:1
ATTGGGTTTAAAGCGAGCGCAGGTGGTTTAATAAGTCTGATGTAAAAGGCAGTGGCTCAACCATTGTGTGCATTGGAAACTGTTAGACTTGAGTGCAGTAGAGGAGAGTGGAATTCCATGTGTAGCGGTGAAATGCGTAGATATATGGAGGAACACCGGTGGCGAAAGCGGCTCTCTGGACTGTAACTGACACTGAGGCTCGAAAGCGTGGGTAGCAAACAGGATTAGATACCCTAGTA
+
GGGGGGGGGGGGGGGGGGGGGGGGGGGGGGGGGGGGGGGGGGGFFGGGGGGGGGGGGGGGGGGGGGGGGGGGGGGGGGGGGGGGGGGGGGGGGGGGGGGGGGGGGGGGGGGGGGGGGGGGGGGGGGGGGDGGGGGGGGGGGGGGGGGGGGGGGGGGGGGGGGGGGGGGGGGGGGGGGGGGGGFGGGGGGGGFGFCGGFGGGGGGGGGGGGGGGGFGFEFGGGGGFGGFFFFGGFGGFFF
@M00200:205:000000000-AKKM3:1:1101:16316:8750 1:N:0:1
ATTGGGCTTAAAGGGAGCGTAGGCGGACATTTAAGTCAGGGGTGAAATCCCGGGGCTCAACCTCGGAATTGCCTTTGATACTGGGTGTCTTGAGTATGAGAGAGGTGTGTGGAACTCCGAGTGTAGAGGTGAAATTCGTAGATATTCGGAAGAACACCAGTGGCGAAGGCGACACACTGGCTCATTACTGACGCTGAGGCTCGAAAGCGTGGGGAGCAAACAGGATTAGATACCCCTGTA
+
GGGGGGGGGGGGGGGGGGGGGGGGGGGGGGGGGGGGGGGGGGGGGGGGGGGGGGGGGGGGGGGGGGGGGGGGGGGGGGGGGGGGGGGGGGGGGGGGGGGGGGGGGGGGGGGGGGGGGGGGGGGGGGGGGGGGGGGGGGGGGGGGGGGGGGGDGGGGGGGGGGGGGGGGGGGGGGGGGGGGGGGGGGGGGGGGGGGEGGGGFGGGGGGGGGGDCEBGFGGGGGGGBGGFFFFGGGF:;FFE
@M00200:205:000000000-AKKM3:1:1101:9832:8794 1:N:0:1
ATTGGGTTTAAAGGGTGCGTAGGCGGGTCTTTAAGTCAGGGGTGAAATCCTGGAGCTCAACTCCAGAACTGCCTTTGATACTGAAGATCTTGAGTTCGGGAGAGGTGAGTGGAACTGCGAGTGTAGAGGTGAAATTCGTAGATATTCGCAAGAACACCAGTGGCGAAGGCGGCTCACTGGCCCGATACTGACGCTGAGGCACGAAAGCGTGGGGAGCAAACAGGATTAGATACCCGCGTA
+
GGGGGGGGGGGGGGGGGGGGGGGGGGGGGGGGGGGGGGGGGGGGGGGGGGGGGGGGGGGGGGGGGGGGGGGGGGGGGGGGGGGFFGGGGGGGGFGGGGGGGGGGGGGGGGGGGGGGGGGGGGGGGGGGGGGGGGGGGGGGGGGGFGGGGGGGGGGGGGGGGGGGDGGGDGGGGGGGGGGGGGGGGGCGGGGFGGGGGGGGE<5EGG<FC=>EGGEGFC?FGCCFFGG?FFA*+2AGEB3*
@M00200:205:000000000-AKKM3:1:1101:25680:8808 1:N:0:1
ATTGGGTATAAAGGGCTCGTAGGCGGTTTGTCGCGTCGGGAGTGAAAACCAGGTGCTTAACACCTGGCTTGCTTTCGATACGGGCAGACTGGAGGTATGCAGGGGAGAACGGAATTCCTGGTGTAGCGGTGAAATGCGCAGATATCAGGAGGAACACCGGTGGCGAAGGCGGTTCTCTGGGCATTACCTGACGCTGAGGAGCGAAAGTGTGGGGAGCGAACAGGATTAGATACCCTCGTAAGA
+
GGGGGGGGGGGGGGGGGGGGGGGGGGGGGGGGGGGGGGGGGGGGGGGGGGGGGGGGGGGGGDCFFGGGGGGGGGGGGGGGGGGGGGGGGGGGGGGGGGGGGGGGGGGGGGGGGGGGGGGGGGGGGGGGGGGGGGGGGGGGGGGGGGGGGGGGGGGGGGGGGGGGGGGEGGGGGGGGGFGGGGFGGGGGGGGGGGGGGGGGGFGGDEGGGFGGGGFGFGGGCDGGFGG?FFFG7A<FFFFGG:>
@M00200:205:000000000-AKKM3:1:1101:28404:8861 1:N:0:1
ATTGGGTTTAAAGGGAGCGTAGGCGGATAGTTTAGTCAGAGGTGAAAGCCCAGGGCTCAACCTTGGAATTGCCTTTGATACTGGCTATCTTGAGTATGGAAGAGGTATGTGGAACTCCGAGTGTAGAGGTGAAATTCGTAGATATTCGGAAGAACACCAGTGGCGAAGGCGACATACTGGTCCATTACTGACGCTGAGGCTCGAAAGCGTGGGGAGCAAACAGGATTAGATACCCTCGTA
+
GGGGGGGGGGGGGGGGGGGGGGGGGGGGGGGGGGGGGGGGGGGGGGGFGGGGGGGGGGGGGGGGGGGGGGGGGGGGGGGGFGGGGGGGGGGGFGGGGGGGGGGGGGGGGGGFGGGGGGGGGGGGGGGGGGGGGGGGGGGFFGGGGGGCGGGGGGGGGGGGGGGGGGGGGGGGGEEGGGGGGGGDFGGGGGGGGGGGEGFGCFGGGG4FGGGGGDBC>F6CGGGGFGFEFFFGGGGCF>8:
@M00200:205:000000000-AKKM3:1:1101:25938:8873 1:N:0:1
ATTGGGCATAAAGCGAGCGCAGGTGGTTTAATAAGTCTGATGTAAAAGGCAGTGGCTCAACCATTGTGTGCATTGGAAACTGTTAGACTTGAGTGCAGTAGAGGAGAGTGGAATTCCATGTGTAGCGGTGAAATGCGTAGATATATGGAGGAACACCGGTGGCGAAAGCGGCTCTCTGGACTGTAACTGACACTGAGTCTCGAAAGCGTGGGTAGCAAACAGGATTAGATACCCCCGTA
+
GGGGGGGGGGGGGGGGGGGGGGGGGGGGGGGGGGGGGGGGFGGGGGGGGGGGGGGGFGGFGGEGGGGGGGGGGGGGGGGGGGGGGGGGGGGGGGGGGGGGFFGGGGFEEGGGFGFGFFGGGGGGGGGGGGGFGGGGGGDGGGGGGGGGGGGGGFGGGGGGGGFEG@BFFGGGGGGGFACCCFGGGCCE9:CFGCCCGGGGFFGDGGGGGEGGGGFG:BCEGGFGF7C@67CCEFCG3AD
@M00200:205:000000000-AKKM3:1:1101:22383:8882 1:N:0:1
ACTGGGTGTAAAGCGAGCGCAGGTGGTTTAATAAGTCTGATGTAAAAGGCAGTGGCTCAACCATTGTGTGCATTGGAAACTGTTAGACTTGAGTGCAGTAGAGGAGAGTGGAATTCCATGTGTAGCGGTGAAATGCGTAGATATATGGAGGAACACCGGTGGCGAAAGCGGCTCTCTGGACTGTAACTGACACTGAGGCTCGAAAGCGTGGGTAGCAAACAGGATTAGATACCCGTGTA
+
GGGGGGGGGGGGGGGGGGGGGGGGGGGGGGGGGGGGGGGGGGGGGGGGGGGGGGGGGGGGGGGGGGGGGGGGGGGGGGGGGGGGGGGGGGGGGGGGGGGGGGGGGGGGGGGGGGGGGGGGGGGGGGGGGGGGGGGGGGGGGGGGGGGGGGGGGGGGGGGGGGGEGGGGFGGGGGGGGGGFGGGGGGGGGGGGGGGGGGGGGGGGGGGGGGGGGGDGFF?FGGFFEFGEAFEGFCEDA5F
@M00200:205:000000000-AKKM3:1:1101:13618:8882 1:N:0:1
ACTGGGCTTAAAGCGAGCGCAGGTGGTTTAATAAGTCTGATGTAAAAGGCAGTGGCTCAACCATTGTGTGCATTGGAAACTGTTAGACTTGAGTGCAGTAGAGGAGAGTGGAATTCCATGTGTAGCGGTGAAATGCGTAGATATATGGAGGAACACCGGTGGCGAAAGCGGCTCTCTGGACTGTCACTGACACTGAGGCTCGAAAGCGTGGGTAGCAAACAGGATTAGATACCCGAGTA
+
GGGGGGGGGGGGGGGGGGGGGGGGGGGGGGGGGGGGGGGGGGGFCFFGGGGGGGGGGGGGGGGGGFGGGGGAFGGGGGGGGGGGGGGGGGGGGGGGGGGGGGGFGGGEFGGCFGGGGGGGGGGGGGGGGGGGGGGGGGGGGGGGGGGCFGEGGGGGFFGGGGGGGGGGGGGGGGGGGGGGGGGGGGGGGGGGGGGGGF55FCEBCGGGGGD@<>;48@CEFG5FEFGFFFFGG@CD>FF
@M00200:205:000000000-AKKM3:1:1101:25881:8926 1:N:0:1
ATTGGGTGTAAAGCGAGCGCAGGTGGTTTAATAAGTCTGATGTAAAAGGCAGTGGCTCAACCATTGTGTGCATTGGAAACTGTTAGACTTGAGTGCAGTAGAGGAGAGTGGAATTCCATGTGTAGCGGTGAAATGCGTAGATATATGGAGGAACACCGGTGGCGAAAGCGGCTCTCTGGACTGTAACTGACACTGAGGCTCGAAAGCGTGGGTAGCAAACAGGATTAGATACCCTTGTA
+
GGGGGGGGGGGGGGGGGGGGGGGGGGGGGGGGGGGGGGGGGGGGGGGGGGGGGGGGGGGGGGGGGGGGGGGGGGGGGGGGGGGGGGGGGGGGGGGGGGFGGGGGGGGGGGGGGGGGGGGGGGGGGGGGGGGGGGGGDFGGGGGGGGGGGGGGGGGGGGGGGGGGEEGGGEGGGGGGGGGGGGGGGGGGGGGGGGGGGGGGGGGDEGGGEGGGEGFDFFG=CDECEGDFFFEFFFEGFFF
@M00200:205:000000000-AKKM3:1:1101:4319:9013 1:N:0:1
ATTGGGTTTAAAGGGCGCGTAGGCGGCCTTGTAAGTTGGGGGTGAAAGCCCGTGGCTCAACCACGGAATTGCCTTCGATACTGCTTGGCTTGAGACCGGAAGAGGTGAGTGGAACTGCGAGTGTAGAGGTGAAATTCGTAGATATTCGCAAGAACACCAGTGGCGAAGGCGGCTCACTGGTCCGGATCTGACGCTGCGGCGCGAAAGCGTGGGGAGCAAACAGGATTAGATACCCCTGTA
+
FGGGGGGGGGGFGGGGGGGGGGGGGGDDGGGCEGDGCFGGGGGGGGGGGGGGGGGGGGGGGGEGGGFEGGGGGFFGFGGGGGGGDGG+BFGGGG<?FCG7BG<FFGFFFGFGFG>F>FE@EGGGFGFFGGGC<FGGGGFGD:F9FFGGD<:FFGGGGGCFGFFGGGGGGGGGGGGGGGGGCFFDCEEEFCGGGGGG*88EGGDGGGC<EGGGGCEC3C8EFGGGBCC>FF9*<ECC357+
@M00200:205:000000000-AKKM3:1:1101:15691:9029 1:N:0:1
ACTGGGTTTAAAGGGAGCGTAGGCGGACATTTAAGTCAGGGGTGAAATCCCGGGGCTCAACCTCGGAATTGCCTTTGATACTGGGTGTCTTGAGTATGAGAGAGGTGTGTGGAACTCCGAGTGTAGAGGTGAAATTCGTAGATATTCGGAAGAACACCAGTGGCGAAGGCGACACACTGGCTCATTACTGACGCTGAGGCTCGAAAGCGTGGGGAGCAAACAGGATTAGATACCCTGGTA
+
GDGGGGACCFF<FGGGGGGGGEEGGGGGGGGGGAEGFGGGGCGGGGGGGGGGGGGGGGGGGGGGFDG7CCEGGFE?FEGGGGDGGFGEGGGGGGGGGGFGGEG:7FFGGGGGGFGGGGGCGGGGGGGF8CFFFFGADGGGFGG9=FF,@CF:F8FFGGGGGGGGGGGGDFGGGDGGGGD7DCGGGGGGGD?FGGGG=CEFGGGGFCDGCC@EF5=DEF6+9F8*(9:)**:CC?@F>F67
@M00200:205:000000000-AKKM3:1:1101:3389:9049 1:N:0:1
ACTGGGTTTAAAGGGAGCGCAGGCGGATAGTCTAGTCAGAGGTGAAAGCCCAGGGCTCAACTTTGGAATTGCCTTTGATACTGGCTATCTTGAGTATGGAAGAGGTATGTGGAACTCCGAGTGTAGAGGTGAAATTCGTAGATATTCGGAAGAACACCAGTGGCGAAGGCGACATACTGGTCCATTACTGACGCTGAGGCTCGAAAGCGTGGGGAGCAAACAGGATTAGATACCCTAGTA
+
FEFFGF6@@@FGFFD9BEG+CCFGGGG7FG<,<<FG<,,6,CFFEGAFDGDEGGEB<,CF@,C@FFGFFGGGGDEGFGGGCCAEFF,=E<CF?F?,CFF9CFCDE,A,BCFGGG<8?=F+FDD@FFFFFFGF@CD9E@?=FCCFG9:AD@?==BA<DF7>FGG+=>8CFFECEGG9FDFF9E8FAEEGD>FGGCC7CCFGFGG>CCDGGEEGDGE<):*5CFF:?C>@8C3:+8>=5.;C
@M00200:205:000000000-AKKM3:1:1101:26254:9062 1:N:0:1
ACTGGGTTTAAAGGGAGCGTAGGCGGATAGTTTAGTCAGAGGTGAAAGCCCAGGGCTCAACCTTGGAATTGCCTTTGATACTGGCTATCTTGAGTATGGAAGAGGTATGTGGAACTCCGAGTGTAGAGGTGAAATTCGTAGATATTCGGAAGAACACCAGTGGCGAAGGCGACATACTGGTCCATTACTGACGCTGAGGCTCGAAAGCGTGGGGAGCAAACAGGATTAGATACCCTCGTA
+
GGGGGGGGGGGGGGGGGGGGGGGGGGGGGGGGFFGGGGGGGGGGGGGGGGGGGGGGGGGGGGGGGGGGGGGGGGGGGGGGGGGGGGGGGGGGGGGGGGGGGGGGGGGGGGGGGGGGGGGGGGGGGGGGGGGGGGGFGGGGGGGGGGGGGCFGGGGGGGGGGGGGGGGGGCFGGGGGGFGGGGGGGGGGGGGGGGGG5CFFGGGGGGGFGGGGGGFGDDGGGGGGFGGFFFFGFFGFFFFG
@M00200:205:000000000-AKKM3:1:1101:14335:9129 1:N:0:1
ATTGGGTTTAAAGGGCGCGTAGGCGGCCGATTAAGTCGGGGGTGAAAGCCTGTGGCTCAACCACAGAATTGCCTTCGATACTGGTTGGCTTGAGACCGGAAGAGGACAGCGGAACTGCGAGTGTAGAGGTGAAATTCGTAGATATTCGCAAGAACACCAGTGGCGAAGGCGGCTGTCTGGTCCGGTTCTGACGCTGAGGCGCGAAAGCGTGGGGAGCAAACAGGATTAGATACCCCTGTA
+
GGGGGGGGGGGGGGGGGGGGGGGGGGGGGGGGGGGGGGGGGGGGGGGGGGGGGGGGGGGGGGGGGGGGGGGGGGGGGGGGGGGGGGGGGGGGGGGGGGGGGGGGGGGGGGGGGGGGGGGGGGGGGGGGGGGGGGFGGGGGGGGGGGGGGGGGGGGGGGGGGGGGGGGGEGEGGGGGGGGGGGGGGGGGGGGGGGGGGGGGGGGGGGDFGGGGGGFGFGGGFGFGFGGFFFFGGGGGFFFG
@M00200:205:000000000-AKKM3:1:1101:5900:9132 1:N:0:1
ATTGGGTTTAAAGGGCTCGTAGGCGGTTTGTCGCGTCGGGAGTGAAAACCAGGTGCTTAACACCTGGCTTGCTTTCGATACGGGCAGACTGGAGGTATGCAGGGGAGAACGGAATTCCTGGTGTAGCGGTGAAATGCGCAGATATCAGGAGGAACACCGGTGGCGAAGGCGGTTCTCTGGGCATTACCTGACGCTGAGGAGCGAAAGTGTGGGGAGCGAACAGGATTAGATACCCCCGTA
+
GFGGGGGGGGGGGGGCFGGGGGGGGGGGGGGGGGGGEGGGGGGGGGGGGGGGGGGGGGGGGGGGGGGGGEEGGGGDGG9FCFCGCGGGGEGGGGCFGGGGGGGGGGGGGFGGGGGFEGGGGGGAFGFGGGGFGGFFFDGGGGGGGGGFFG7CGGGGGFE7>FCFGGGGGGGGEECCGFEGGGGGGGGGGGGCCECCEGGGGFGGEGD*<CEEEG))<EGDDGFG02:26@4FG6C*))0:
@M00200:205:000000000-AKKM3:1:1101:8147:9151 1:N:0:1
ATTGGGTTTAAAGGGCTCGTAGGCGGTTTGTCGCGTCGGGAGTGAAAACCAGGTGCTTAACACCTGGCTTGCTTTCGATACGGGCAGACTGGAGGTATGCAGGGGAGAACGGAATTCCTGGTGTAGCGGTGAAATGCGCAGATATCAGGAGGAACACCGGTGGCGAAGGCGGTTCTCTGGGCATTACCTGACGCTGAGGAGCGAACGTGTGGGGAGCGAACAGGATTAGATACCCTAGTA
+
GGGGGGGGGGGGGGGGGGGGGGGGGGGGGGGGGGGGGGGGEGGGGGGGGGGGGGGGGGGGGGEFFGGGGGGGGGGGGGGGGGGGGGGGGGGGGGGGGGGGGGGEEGGGGGGGGGGGFGGGGGGGGGGGGGGGGGGGGGGGGEDGGGGGGGGGGGGGGGGGGGGGGGGGGGGGGGGFFGGGGGGGGGFGFDGGGGGEEGGGGGGGE*>FG68CCGBCBECEDDGG:<C<F?<GGGF6FFFG
@M00200:205:000000000-AKKM3:1:1101:11933:9183 1:N:0:1
ACTGGGTTTAAAGGGCTCGTAGGCGGTTTGTCGCGTCGGGAGTGAAAACCAGGTGCTTAACACCTGGCTTGCTTTCGATACGGGCAGACTAGAGGTATGCAGGGGAGAACGGAATTCCTGGTGTAGCGGTGAAATGCGCAGATATCAGGAGGAACACCGGTGGCGAAGGCGGTTCTCTGGGCATGACCTGACGCTGAGGAGCGAAAGTGTGGGGAGCGAACAGGATTAGATACCCCAGTA
+
GGGGGGGGGGGGGGGGGGGGGGGGGGGGGGGGGGGGGGGGGGGGGGGGGGGGGGGGGGGGGGGGGGGGGGGGGGGGGGGGGGGGGGGGGGGGGGGGGGGGGGGGGGGGGGGGGGGGGGGGGGGGGGGEGGGGGGGGGEGGGGGGGFGGGGGGGGGGGGGGGGGGGGGGGGGGGGGGGGGGGGGGGGGGGGGGGGGG5FGGGCEGEEGFFGGGGGFGFGGGD<E:0CG?F=5:EAFGEFFG
@M00200:205:000000000-AKKM3:1:1101:11282:9233 1:N:0:1
ATTGGGCTTAAAGGGAGCGTAGGCGGACATTTAAGTCAGGGGTGAAATCCCGGGGCTCAACCTCGGAATTGCCTTTGATACTGGGTGTCTTGAGTATGAGAGAGGTGTGTGGAACTCCGAGTGTAGAGGTGAAATTCGTAGGTATTCGGAAGAACACCAGTGGCGAAGGCGACACACTGGCTCATTACTGACGCTGAGGCTCGAAAGCGTGGGGAGCAAACAGGATTAGATACCCCTGTA
+
GGGGGGGGGGGGGGGGGGGGGGGGGGGGGGGGGGGGGGGGGGGGGGGGGGGGGGGGGGGGGGGGGGGGGGGGGGGGGGGGGGGGGGGGGGGGGGGGGGGGGGGGGGGGGGGGGGGGGGGGGFGEEFGGGGGGGGGFGGGGGGGGGGGGGGEGGGGGGGGGGGGGGEGGGGGGGGGGEGGCFGGGGGGGGGGGGGGGGGFDGFGDFGGGGGGGEGFGFGGFGGGGBGG?FFDGGGGGFFFG
@M00200:205:000000000-AKKM3:1:1101:21110:9276 1:N:0:1
ACTGGGTGTAAAGGGAGCGTAGGCGGATAGTTTAGTCAGAGGTGAAAGCCCAGGGCTCAACCTTGGAATTGCCTTTGATACTGGCTATCTTGAGTATGGAAGAGGTATGTGGAACTCCGAGTGTAGAGGTGAAATTCGTAGATATTCGGAAGAACACCAGTGGCGAAGGCGACATACTGGTCCATTACTGACGCTGAGGCTCGAAAGCGTGGGGAGCAAACAGGATTAGATACCCTAGTA
+
GGGGGGGGGGGGGGGGGGGGGGGGGGGGGGGGGGGGGGGGGGGGGGGGGGGGGGGGGGGGGGGGGGGGGGGGGGGGGGGGGGGGGGGGGGGGGGGGGGGGGGGGGGGGGGGGGGGGGGGGGGGGGGGGGGGGGGGGGFGGGCFGGGGGGDGDGGGGGGGGGGGGGGGGGGGGGGGFGGGGGGGGGGGGGGGGGGGGGGGFGGGGEGGFGGEFDGFGDGGGGCFFFGGFFFCGGFGGFFFG
@M00200:205:000000000-AKKM3:1:1101:19452:9278 1:N:0:1
ACTGGGCGTAAAGGGAGCGTAGGCGGACATTTAAGTCAGGGGTGAAATCCCGGGGCTCAACCTCGGAATTGCCTTTGATACTGGGTGTCTTGAGTATGAGAGAGGTGTGTGGAACTCCGAGTGTAGAGGTGAAATTCGTAGATATTCGGAAGAACACCAGTGGCGAAGGCGACACACTGGCTCATTACTGACGCTGAGGCTCGAAAGCGTGGGGAGCAAACAGGATTAGATACCCGAGTAATAT
+
GGGGGFGGGGGGDGGCGGGGGGGGGGGGGGGGFGGGGGGFGGGGFFFGGGGGGGGGGFFGGFFGGGGGFFFGGGGGGGFGGFGFDFGGGGGGGGGEGGGGFGGGGFGGFGGGGGFGGECEDGFFGFFGGFGFGGGGGFGGFFGADDFG?:>FGFFGGGG7FFG@EGGGDGDGGGEGCFFG7<8:C9BCCFGGGGCE5:CD*>E58;CG5CEFGGFGEGF+9CFD?FD)96>FGGGGEE@*2)6)
@M00200:205:000000000-AKKM3:1:1101:6592:9329 1:N:0:1
ATTGGGTTTAAAGCGAGCGCAGGCGGTTTAATAAGTCTGATGTAAAAGGCAGTGGCTCAACCATTGTGTGCATTGGAAACTGTTAGACTTGAGTGCAGTAGAGGAGAGTGGAATTCCATGTGTAGCGGTGAAATGCGTAGATATATGGAGGAACACCGGTGGCGAAAGCGGCTCTCTGGACTGTAACTGACACTGAGGCTCGAAAGCGTGGGTAGCAAACAGGATTAGATACCCTAGTACGATC
+
@FGGGGGGGGGGGGGDGGGGGGG+FFGEGFAFFFGGGGGGGGGGFGG9,F<@F<FFGGGGGFGGGGGFE@FGAFEFGGFF<?CEFFGDFG9EEFCEECDE<FEFCBFCD<FEGGG,FE@FGDFDFFGGGGDGEG9F=BCCFG9EB@FFECGGGG,DGFEFEEFCEDCD7BC>BECFF;>>:9:EC,;ACGFFCF>EGGG5;5528*8CC5CF:CBD6+<819AFEG=@FF5:CF9*8A=+*-2(
@M00200:205:000000000-AKKM3:1:1101:28657:9349 1:N:0:1
ATTGGGTATAAAGGGAGCGTAGGCGGATAGTTTAGTCAGAGGTGAAAGCCCAGGGCTCAACCTTGGAATTGCCTTTGATACTGGCTATCTTGAGTATGGAAGAGGTATGTGGAACTCCGAGTGTAGAGGTGAAATTCGTAGATATTCGGAAGAACACCAGTGGCGAAGGCGACATACTGGTCCATTACTGACGCTGAGGCTCGAAAGCGTGGGGAGCAAACAGGATTAGATACCCCCGTA
+
GGGGGGGGGGGGGGGGGGGGGGGGGGGGGGGGGGGGGGGGGGGGGGGGGGGGGGGGGGGGGGGGGGGGGGGGGGGGGGGGGGGGGGGGGGGGGGGGGGGGCGGGGGGGGGGFGGFGGGGGGGGGGGGGCGGGEGFGGGG@@FGGGCFCGGCGGGGGGGGFGGGGGCEGDGEGEGGGFGFGCFGGCFCGGFFGGGGGGGGGGGGGCEGGGGE7:8?GBEECGGGGDGGFFFEGGFFDDFFE
@M00200:205:000000000-AKKM3:1:1101:5644:9390 1:N:0:1
ACTGGGCTTAAAGGGCTCGTAGGCGGTTTGTCGCGTCGGGAGTGAAAACCAGGTGCTTAACACCTGGCTTGCTTTCGATACGGGCAGACTGGAGGTATGCAGGGGAGAACGGAATTCCTGGTGTAGCGGTGAAATGCGCAGATATCAGGAGGAACACCGGTGGCGAAGGCGGTTCTCTGGGCATTACCTGACGCTGAGGAGCGAAAGTGTGGGGAGCGAACAGGATTAGATACCCTAGTA
+
GGGGGGGGGGGGGGGGGGGGGGGGGGGGGGGGGGGGGGGGGGGGDGGGGGGGGGGGGGGGGGGGGGGFGGGGGGGGGGGGGGDGGGGGGGGGGGGGGGGGGGGGGGGGGGGGGGGGGGGGDGGGGGGGGGGGGGGGGGGGGGGGGGGFGGGGGGGGGGGGEGGGGGGGGGGGGG8;BFGGCG8CGFGGGGGGGGGDEGGFGFGGGGDFGGGEGGFGFEEGGGFGFFD<FFAGFFFFF>B9
@M00200:205:000000000-AKKM3:1:1101:4848:9524 1:N:0:1
ATTGGGTTTAAAGTGCGCGTAGGCGGCCAAGCAAGTCCTGGGTGAAATCCCTCGGCTCAACCGAGGAACTGCCTTGGAAACTGCATGGCTCGAGGCCGGGAGAGGGTAGCGGAATTCCCAGTGTAGCGGTGAAATGCGTAGATATTGGGAGGAACACCGGTGGCGAAGGCGGCTTCCTGGACCGACACTGACGCTGAGGCGCGAAAGCTAGGGGAGCAAACGGGATTAGATACCCCCGTA
+
GGGGGGGEGGGGGGFGGGGGGGGGGGGGGGGGGGGGGGGGGGGGGGGGGGGGGGGGGGGGGGGGGGGGGGGGGGGGGGGGGGGGGGGGGGFFGGGGGGGGGGGEGGGFGGGGGGGGGGGGGGGGGGGGGGGFGGGGGGGGGGCFGGGGG@FGGGGGGGGGGGGGGGGGGGGGGGGGGGFGGGGG>CEGGGGGGGDGGGGGGGGGGG7FGDGGGGEGDGGGGGGGFGF)/@2CEFG7>BF*
@M00200:205:000000000-AKKM3:1:1101:23006:9534 1:N:0:1
ACTGGGTTTAAAGGGCTCGTAGGCGGTTTGTCGCGTCGGGAGTGAAAACCAGGTGCTTAACACCTGGCTTGCTTCCGATACGGGCAGACTAGAGGTATTCAGGGGAGAACGGAATTCCTGGTGTAGCGGTGAAATGCGCAGATATCAGGAGGAACACCGGTGGCGAAGGCGGTTCTCTGGGAATATCCTGACGCTGAGGAGCGAAAGTGTGGGGAGCGAACAGGATTAGATACCCGAGTA
+
GGGGGFFGGGDGGGGGGGGGGGGGGGGGGGGGGGGGGGGGGGGGGGGGGGGGGGGGGGFGGGGGGGGGGGGGGGGGGGGGGGGGGGGGGGGGGGGGGGGGGGGGDGGGGGGGDEGGGGGGGGGFGGGGGGGFGGGFGGGGGEGGGGCECGEGGGGGGGGGGGGGG<EFGFEDEEGGGGFGGGGG?E>7EFF8C=DGGFGGGGGEGED:?CECEG53<:CEG3@F64C<7@)*9<E3>>@F
@M00200:205:000000000-AKKM3:1:1101:9482:9597 1:N:0:1
ATTGGGCTTAAAGGGAGCGTAGGCGGACATTTAAGTCAGGGGTGAAATCCCGGGGCTCAACCTCGGAATTGCCTTTGATACTGGGTGTCTTGAGTATGAGAGAGGTGTGTGGAACTCCGAGTGTAGAGGTGAAATTCGTAGATATTCGGAAGAACACCAGTGGCGAAGGCGACACACTGGCTCATTACTGACGCTGAGGCTCGAAAGCGTGGGGAGCAAACAGGATTAGATACCCTAGTA
+
GGGGGGGGGGGGGGGGGGGGGGGGGGGGGGGGGGGGGGGGGGGGGGGGGGGGGGGGGGGGGGGGGGGGGGGGGGGGGGGGGGGGGGGGGGGGGGGGGGGGGGGGGGGGGGGGGGGGGGGGGGGGGGGGGGGGGAFGGGGGGGGGGGGGCGGGGGGGGGGGGGGGDFGGGGGGGGGGGGFFFFGGGCFGGGGGGGGD5CACEG=8B=CG5:CDCCB<BF*8CCE5?GGFFFBFFFGFFF7C
@M00200:205:000000000-AKKM3:1:1101:26558:9622 1:N:0:1
ATTGGGTTTAAAGGGAGCGTAGGCGGATAGTTTAGTCAGAGGTGAAAGCCCAGGGCTCAACCTTGGAATTGCCTTTGATACTGGCTATCTTGAGTATGGAAGAGGTATGTGGAACTCCGAGTGTAGAGGTGAAATTCGTAGATATTCGGAAGAACACCAGTGGCGAAGGCGACATACTGGTCCATTACTGACGCTGAGGCTCGAAAGCGTGGGGAGCAAACAGGATTAGATACCCGAGTA
+
GGGGGGGGGGGGGGGGGGGGGGGGGGCGGGGGGGGGGGGGGGGGGGGGGGGGGGGGGGGGGGGGGGGGGGGGGGGGGGGGGGGGGGGGGGGGGGGGGGDFGGGGGGGGGGFGGGFGGGGGGGGGGGGGGGGGGGGGGGGGGGGGGGGGGD=FFFFGGGGGGGGGGGGGGGGGGGGGGGFGGGGGGGGGGGFFGEGG5BFFGFEGDG4?=CGEG5.8A5F9FDEF1DF8AF?F@FCDAEFF
@M00200:205:000000000-AKKM3:1:1101:13940:9648 1:N:0:1
ATTGGGTTTAAAGGGCTCGTAGGCGGTTTGTCGCGTCGGGAGTGAAAACCAGGTGCTTAACACCTGGCTTGCTTCCGATACGGGCAGACTAGAGGTATTCAGGGGAGAACGGAATTCCTGGTGTAGCGGTGAAATGCGCAGATATCAGGAGGAACACCGGTGGCGAAGGCGGTTCTCTGGGAATATCCTGACGCTGAGGAGCGAAAGTGTGGGGAGCGAACAGGATTAGATACCCCAGTA
+
GGGGGGGGGGGGGGGGGGGGGGGGGGGGGEGGGGGGGGGGGGGGGGGGGGGGGGGGGGGGGGGGGGGGGGGGGGGGGGGGGGGGGGGGGGGGGGGGGGGGGGGGGGGGGGGGG>FGGGGGGGGGGGGGGGGGGGGGGGGGGGGGGGGGGGGGGGGGGGGDGGGGGGGGGGGGGGGFGGGGGGGGGGFGGGGGGGGGGGDEECECGGGDGGGGGG:DDGGCGGGGFGGFFFFGFFGGFEFG
@M00200:205:000000000-AKKM3:1:1101:2995:9674 1:N:0:1
ATTGGGTTTAAAGGGAGCGTAGGCGGATAGTTTAGTCAGAGGTGAAAGCCCAGGGCTCAACCTTGGAATTGCCTTTGATACTGGCTATCTTGAGTATGGAAGAGGTATGTGGAACTCCGAGTGTAGAGGTGAAATTCGTAGATATTCGGAAGAACACCAGTGGCGAAGGCGACATACTGGTCCATTACTGACGCTGAGGCTCGAAAGCGTGGGGAGCAAACAGGATTAGATACCCTTGTA
+
GGGGGGGGGGGGGGGGGGGGGGGGGGGGGGGGGGGGGGGGGGGGGGGGGGGGGGGGGGGGGGGGGGGGGGGGGGGGGGGGGGGGGGGGGGGGGGGGGGGGGGGGGGGGGGGGGGGFFGGGGGGGGGGGGGGGGGGGGGGGGGGGGGDGGGGGGGGGGGGGGGGGGGGGGGGGGGGGGGCGGGGGGGGFGGGGGDGGGFGGGGGGGGDGD5BFFE3C3CC@FFGF@GFFAFFGF8CGAAFG
@M00200:205:000000000-AKKM3:1:1101:20371:9694 1:N:0:1
ATTGGGTATAAAGCGAGCGCAGGTGGTTTATTAAGTCTGGTGTAAAAGGCAGTGGCTCAACCATTGTATGCATTGGAAACTGGTAGACTTGAGTGCAGGAGAGGAGAGTGGAATTCCATGTGTAGCGGTGAAATGCGTAGATATATGGAGGAACACCGGTGGCGAAAGCGGCTCTCTGGCCTGTAACTGACACTGAGGCTCGAAAGCGTGGGGAGCAAACACGATTAGATACCCCAGTA
+
GGGGFFFFGGGCFGEGE7FF7CCCF-B<EFGGDC,@CCEGC<FC@CFFGF8:EE,CFFF@FGE@CFCCEGFG@6CFF,CFDGGFGGAFGFFGGGC9FFGDE8F:8F,BFFC,CEFGGF9EA,CDEGGGEFC99FFGGCE8:FDGGG9E9==FGGFG?CGGCFGC76+CG7F>EGFGF;DCFFC7;>>:::<AFC*E:5:9AD*>*46CEG@=*;8DA*?C***)(29.@F3DB,48=/8
@M00200:205:000000000-AKKM3:1:1101:16501:9704 1:N:0:1
ATTGGGTATAAAGGGAGCGTAGGCGGACATTTAAGTCAGGGGTGAAATCCCGGGGCTCAACCTCGGAATTGCCTTTGATACTGGGTGTCTTGAGTATGAGAGAGGTGTGTGGAACTCCGAGTGTAGAGGTGAAATTCGTAGATATTCGGAAGAACACCAGTGGCGAAGGCGACACACTGGCTCATTACTGACGCTGAGGCTCGAAAGCGTGGGGAGCAAACAGGATTAGATACCCTCGTA
+
GGGGGGGGGGGGGGGGGGGGGGGGGGGGGGGGGGGGGGGGGGGGGGGGGGGGGGGGGGGGGGGGGGGGGGGGGGGGGGGGGGGGGGGGGGGGGGGGGGGGGGGGGGGGGGGGGGGGGGGGGGGGGGGGGGGGGGGGGGGGGFGGGGG@EGGGGGGFGGGGGGGGGGGGGGGGGGGGGGGFGFGGGGGGGGGGGGCGGGGGGGGGGGGGE>EGGGFGEGFGGGG4:GG?46:FGGGGF@FG
@M00200:205:000000000-AKKM3:1:1101:25580:9720 1:N:0:1
ACTGGGTATAAAGGGAGCGTAGGCGGATAGTTTAGTCAGAGGTGAAAGCCCAGGGCTCAACCTTGGAATTGCCTTTGATACTGGCTATCTTGAGTATGGAAGAGGTATGTGGAACTCCGAGTGTAGAGGTGAAATTCGTAGATATTCGGAAGAACACCAGTGGCGAAGGCGACATACTGGTCCATTACTGACGCTGAGGCTCGAAAGCGTGGGGAGCAAACAGGATTAGATACCCTAGTA
+
GGGGGGGGGGGGGGGGGGGGGGGGGGGGGGGGGGGGGGGGGGGGGGGGGGGGGGGGGGGGGGGGGGGGGGGGGGGGGGGGGGGGGGGGGGGGGGGGGGGGGGGGGGGGGGGGGGGGGGGGEGGGGGGGGGGGGGGGGGGGGGGGGGGGGGGGGGGGGGGGGGGGCGGGG8FGGGGGGGGFGCFGGGGGFGGGDGGGGFGGGCGDEGDCGGGG7C>DEGGCGGGFFGG@FFFF9?<DF4@F
@M00200:205:000000000-AKKM3:1:1101:13472:9800 1:N:0:1
ATTGGGTTTAAAGGGCTCGTAGGCGGTTTGTCGCGTCGGGAGTGAAAACCAGGTGCTTAACACCTGGCTTGCTTTCGATACGGGCAGACTGGAGGTATGCAGGGGAGAACGGAATTCCTGGTGTAGCGGTGAAATGCGCAGATATCAGGAGGAACACCGGTGGCGAAGGCGGTTCTCTGGGCATTACCTGACGCTGAGGAGCGAAAGTGTGGGGAGCGAACAGGATTAGATACCCGGGTA
+
GGGGGGGGGGGGGGGGGGGGGGGGGGGGGGGGGGGGGGGGGGGGGGGGGGGGGGFGGFGDGGGCEEFGGEGGGGGGGGGFFFGGGDGGGGGGGGGGGGGGGFGGGGGGGGGGGGGGGGGGGGGGGGGGGGGGGGGGGGGGGDGFFGFGGGGGGGGFGGE>CEGGGGGGGGGGGGGGGGG7EGGGGGGGGG6CGGGGEGGGC<E8?EC>FGGGCDFG@ECCDDFD1FF<F64:FGGGFFEG
@M00200:205:000000000-AKKM3:1:1101:10431:9806 1:N:0:1
ATTGGGCTTAAAGGGAGCGTAGGCGGATAGTTTAGTCAGAGGTGAAAGCCCAGGGCTCAACCTTGGAATTGCCTTTGATACTGGCTATCTTGAGTATGGAAGAGGTATGTGGAACTCCGAGTGTAGAGGTGAAATTCGTAGATATTCGGAAGAACACCAGTGGCGAAGGCGACATACTGGTCCATTACTGACGCTGAGGCTCGAAAGCGTGGGGAGCAAACAGGATTAGATACCCTAGTA
+
GGGGGGGGGGGGGGGGGGGGGGGGGGGGGGGGGGGGGGGGGGGGGGGGFFGGGGGGGGGGGGGGGGGGGGGGGGGGGGGGGGGGGGGGGGGGGGGGGGGGGGGGGGGGGFGGGGGGGGGGGGGGGGGGGGGGGGGGGGGGGGGGGGGGGGGGGGGGGGGGGGGGGGGGGGEGGGGGGGGGGGGGG;FGGGGGGGGGGGGFGGGGGGGCEGGGGGEGFG*>FGGG6FGFFFFGFFGCAFFG
@M00200:205:000000000-AKKM3:1:1101:19918:9825 1:N:0:1
ATTGGGTTTAAAGCGAGCGCAGGTGGTTTAATAAGTCTGATGTAAAAGGCAGTGGCTCAACCATTGTGTGCATTGGAAACTGTTAGACTTGAGTGCAGTAGAGGAGAGTGGAATTCCATGTGTAGCGGTGAAATGCGTAGATATATGGAGGAACACCGGTGGCGAAAGCGGCTCTCTGGACTGTAACTGACACTGAGGCTCGAAAGCGTGGGTAGCAAACAGGATTAGATACCCTAGTA
+
GGGGGGGGGGGGGGGGGGGGGGGGGGGGGGGGGGGGGGGGGGGGGGGGGGGGGGGGGGGGGGGGGGGGGGGGGGGGGGGGGGGGGGGGGGGGGGGGGGGGGGGGCFGGGGGGGGGGGGGGGGGGFGGGGGGGGGGGGGGGGGGGGGGGGGGGGGGGGGGGGGGEEFGGGGGGGGGGGGGFFGGGGGGGGGGGGGGGGGGFGGGGDGFGGEGCFGAFF7CFGGCC8FGEFFFFCFFGFFF
@M00200:205:000000000-AKKM3:1:1101:7686:10003 1:N:0:1
ATTGGGTTTAAAGGGCGCGTAGGCGGTTCCGTGCGTCGGAGGTGAAATCCCCGGGCTTAACCCGGGAGCTGCCTCCGATACGGCGGGACTTGAGTCCGGGAGAGGGGAGCAGAATTCCCAGTGTAGCGGTGAAATGCGTAGATATTGGGAGGAATACCAGTGGCGAAGGCGGCTCCCTGGACCGGTACTGACGCTGAGGCGCGAAAGCGTGGGTAGCAAACAGGATTAGATACCCCAGTA
+
GGGGGGGGGGGGGGGGGGGGGGGGGGGGGGGGFGGGGGGGGGGGGGGGGGGGGGGGGGGFGGGGGGGGGGGGGGGGGGGGGGGGGGGGGGGGGGGGGGGGGGGGGGGGGGGGGGGGGGGFGGGGGGGGGGGGGGGFGGGEGGGGGGGGGGGGGGGGGGGGGFGGGCGGGGGGDGGGGGGGGGGGCGEACFGGGDDGGGGGGGGGGDGGGGGGGGFDFFGFGGGFFGG<?4<CFEGFDFFC
@M00200:205:000000000-AKKM3:1:1101:23321:10075 1:N:0:1
ACTGGGCGTAAAGGGAGCGTAGGCGGATAGTTTAGTCAGAGGTGAAAGCCCAGGGCTCAACCTTGGAATTGCCTTTGATACTGGCTATCTTGAGTATGGAAGAGGTATGTGGAACTCCGAGTGTAGAGGTGAAATTCGTAGATATTCGGAAGAACACCAGTGGCGAAGGCGACATACTGGTCCATTACTGACGCTGAGGCTCGAAAGCGTGGGGAGCAAACAGGATTAGATACCCGCGTA
+
GGGGGGGGGGGGGGGGGGGGGGGGGGGGGFGFGGGGGGGGGGGGGGGGGGGGGGGGGGGGGGGGGGGGGGGGGGGGGGGGGGFGGGGGGGGGGFGGGGGGGGGGGGFFGGGGGCFFGGGGGGGFGGGGGGGGFCFGG?FGGGGGGGGFGGGCFGGGGGGGGGGGGGGGGGGGGGGCFGGGFCFFGGGGGGGGGGDG*>FGGGGGCGGGGEEGGC:DFCF?CC?F0DGFFAEGGGFGFD5C
@M00200:205:000000000-AKKM3:1:1101:7524:10076 1:N:0:1
ACTGGGTATAAAGCGCGCGCAGGCGGTTTCTTAAGTCTGGTGTCTAAGTGCGGGGCTCAACCCCGTGACGCACTGGAAACTGGGAGACTTGAGTGCAGAAGAGGAGAGCGGAATTCCACGTGTAGCGGTGAAATGCGTAGAGATGTGGAGGAACACCAGTGGCGAAGGCGGCTCTCTGGACTGTAACTGACGCTGAGGCGCGAAAGCGTGGGGAGCAAACAGGATTAGATACTAGTA
+
GGGGGGGGGFFGGGGGGGGGGGGGGGGGGGGGGGGGGGGGGGGGGGGGGGGGGDEGGGGGGGGGGFGGGGGGGGGGGGGGGGGGGGGGGGGGGGGGGGDFFGFFFGFGGGGGGGFGGGGGGAFGGGGEGGGEFGGGECCGGFGGGGGGGGGGFGGGGGGGGGGGGG@<CEEDBE@FGG?CFFGFGGGGGGGGCGGGGGGGEGGGGGGC;EGGGE:DFFCFGCFGFGC?FFFGFEFFF
@M00200:205:000000000-AKKM3:1:1101:25117:10097 1:N:0:1
ATTGGGTGTAAAGGGCTCGTAGGCGGTTTGTCGCGTCGGGAGTGAAAACGCCGTGCTTAACACGGCGCTTGCTTCCGATACGGGCAGACTAGAGGTATTCAGGGGAGAACGGAATTCCTGGTGTAGCGGTGAAATGCGCAGATATCAGGAGGAACACCGGTTGCGAAGGCGGTTCTCTGGGAATGACCTGACGCTGAGGAGCGAAAGTGTGGGGAGCGAACAGGATTAGATACCCCCGTA
+
GGGGGGGGGGGGGGGGGGGGGGGGGGFGGGGGGGGGGGGGDGGGGGGGGFGEGGGGGGGGGGFCFGCFEGGGGGGGGGGGGGGGGDGGGGFGGGGGGFDCFGGGGFCEFGGGGGGGG9FFGCGGGGGGGGGGGGGGG>FEGGGGGFFGFGGCEGGGGGG:F*=FGGGGGGGGCEB9FGFGFDGCGGC6EDGGGGDEGFG6=FEEEGGGGGGGEGF3>5>EGGGG677>FFFFFECCBBFG
@M00200:205:000000000-AKKM3:1:1101:15871:10148 1:N:0:1
ATTGGGTGTAAAGGGAGCGTAGGCGGATAGTTTAGTCAGAGGTGAAAGCCCAGGGCTCAACCTTGGAATTGCCTTTGATACTGGCTATCTTGAGTATGGAAGAGGTATGTGGAACTCCGAGTGTAGAGGTGAAATTCGTAGATATTCGGAAGAACACCAGTGGCGAAGGCGACATACTGGTCCATTACTGACGCTGAGGCTCGAAAGCGTGGGGAGCAAACAGGATTAGATACCCCAGTA
+
GGGGGGGGGGGG9FGGGGGGGGGGGGGGGGGGGGGGGGGGGGGGGGGGGGGGGGGGGGGGGGGGGGGGGGGGGGGGGGGGGGGGGGGGGGGGGGGGGGGGGGGGGGGGGGGGGGGGGGGGGGGGGGGGGGGGGGGGGGGGGGGGGGGGGGGGGGGGGGGGGGGGGGGGGGGGGGGGGFGGGGGGGGGGGGGGGGGGGGGGGGEGGGGGGGGGGGBDDGGGGGGG<<@@FFFGG<C5>BFG
@M00200:205:000000000-AKKM3:1:1101:14985:10265 1:N:0:1
ATTGGGTGTAAAGAGCTCGTAGGCGGTTTGTCGCGTCTGCTGTGAAAGCCCGGGGCTTAACCCCGGGTGTGCAGTGGGTACGGGCAGACTAGAGTGCAGTAGGGGAGACTGGAATTCCTGGTGTAGCGGTGAAATGCGCAGATATCAGGAGGAACACCGATGGCGAAGGCAGGTCTCTGGGCTGTTACTGACGCTGAGGAGCGAAAGCATGGGGAGCGAACAGGATTAGATACCCCAGTA
+
GGGGGGGGGGGGGGGGGGGGGGGGGGGGGGGGGGGGGGGGGGGGGGGGGFGGGGGGGGGGGGGGGGGGGGGGGGGGGGGGFGGGGGGGGGGGGGGGGGGGGGGGGGGGGGGGGGGGGGGGGGGGGGGGGGGGGGGGGGGGGGGGGGGGGGGGGGGGGGGGGGDFGGGGGGGGGGGGGGGGGGGGGGGGGGGGG=DGGDFGGGGGGGGGGGGGGGFGFGEGDD?GF6F<@FFGGGGCEFFF
@M00200:205:000000000-AKKM3:1:1101:14640:10279 1:N:0:1
ACTGGGTATAAAGGGAGCGTAGGCGGATAGTTTAGTCAGAGGTGAAAGCCCAGGGCTCAACCTTGGAATTGCCTTTGATACTGGCTATCTTGAGTATGGAAGAGGTATGTGGAACTCCGAGTGTAGAGGTGAAATTCGTAGATATTCGGAAGAACACCAGTGGCGAAGGCGACATACTGGTCCATTACTGACGCTGAGGCTCGAAAGCGTGGGGAGCAAACAGGATTAGATACCCTAGTA
+
FGGCDEFEFEFFF<FCC@EFFGGFGGCGGGEAEE@EEEFGGGFCDGGGGFGGCFEGEDEFFGGGEGGGGDGFGGGGGGGGFEEGGCEFGGGGGGCGGGGGGGCGGFGGFCCFCGGGGGGEGGDGGGGGCE<ECEFDFCFGGGGGGFFFGDGCAFGGGGGGB@G+BCEDGFEEEGEF?FFCFGFF93EGGFG6CECEGCGGCGEE8:DCGEC@FGDGF58<FGG*=*;<F7?F@<BFFF6F
@M00200:205:000000000-AKKM3:1:1101:6023:10324 1:N:0:1
ACTGGGCGTAAAGGGAGCGTAGGCGGATAGTTTAGTCAGAGGTGAAAGCCCAGGGCTCAACCTTGGAATTGCCTTTGATACTGGCTATCTTGAGTATGGAAGAGGTATGTGGAACTCCGAGTGTAGAGGTGAAATTCGTAGATATTCGGAAGAACACCAGTGGCGAAGGCGACATACTGGTCCATTACTGACGCTGAGGCTCGAAAGCGTGGGGAGCAAACAGGATTAGATACCCCAGTA
+
GGGGGGGGGGGGGGGGGGGGGGGGGGGGGGGGGGGGGGGGGGGGGGGGGGGGGGGGGGGGGGGGGGGGGGGGGGGGGGGGGGGGGGGGFGGGGGFGGGGGGGGGGGGGGGGGGGGGGGGGGGGFGGGGGGGGGGGGFGEFGGGGGGGGGGGGGGFGGGGGGGGGGGGGGGGGGGGGGCECFGEFGFGGFGGGGGGGGGGGGGGGFGGFGGGGCGFGFGGGGGFGDGGFFFFGFAC5>B?C
@M00200:205:000000000-AKKM3:1:1101:14962:10344 1:N:0:1
ATTGGGCTTAAAGGGAGCGTAGGCGGATAGTTTAGTCAGAGGTGAAAGCCCAGGGCTCAACCTTGGAATTGCCTTTGATACTGGCTATCTTGAGTATGGAAGAGGTATGTGGAACTCCGAGTGTAGAGGTGAAATTCGTAGATATTCGGAAGAACACCAGTGGCGAAGGCGACATACTGGTCCATTACTGACGCTGAGGCTCGAAAGCGTGGGGAGCAAACAGGATTAGATACCCCGGTA
+
CCFGGGGCFGFFDFGFGGGGGGGGGGBF;FGGFGGF9EFGGGGGFFGFFGGFGGGGGGGGGGGGEF8FGGGGF<FFFFDGGGGGFGGGGGGGGGGGGFGGGGGGGGFGGGGGGGGGGGE:CGGGGGGGGGGFGGGGGGGG@FGGGGGDFDEEGFGGGC:BFGF@EEG>ECEGGGGFGGFFB,D>C,DCFDGGGGGEDFGCCGECCEDFGE8FCEFG>EFFG<C4=CF<AFEGGGGF337C
@M00200:205:000000000-AKKM3:1:1101:14813:10478 1:N:0:1
ATTGGGTTTAAAGGGCTCGTAGGCGGTTTGTCGCGTCGGGAGTGAAAACGCCGTGCTTAACACGGCGCTTGCTTCCGATACGGGCAGACTAGAGGTATTCAGGGGAGAACGGAATTCCTGGTGTAGCGGTGAAATGCGCAGATATCAGGAGGAACACCGGTGGCGAAGGCGGTTCTCTGGGAATGACCTGACGCTGAGGAGCGAAAGTGTGGGGAGCGAACAGGATTAGATACCCCCGTAAGA
+
GGGGGGGGGGGGGGGDCGFFEGDGEGFGDGGGGGEFCGGDGGEGGGGGFGGFGGGGG9FGGGGGDFGGDGFGGGGEFGEGGGDGDEGGGGFFGGGGGFGGGGGGGDFGFGGDGGGGGGGFGGGGGGGGGGGGFGGGGGGGGGGGGFGGGGGGGGGGGGGGFEGGGGGGEGGECEEGGGGGGGFCFGGGGGGGGGGGGGGCDGGEGGD:EFGGGGFGFGGGGGGGFGFFFF<:<<CF5@5:5:A
@M00200:205:000000000-AKKM3:1:1101:13130:10491 1:N:0:1
ATTGGGTTTAAAGGGAGCGTAGGCGGACATTTAAGTCAGGGGTGAAATCCCGGGGCTCAACCTCGGAATTGCCTTTGATACTGGGTGTCTTGAGTATGAGAGAGGTGTGTGGAACTCCGAGTGTAGAGGTGAAATTCGTAGATATTCGGAAGAACACCAGTGGCGAAGGCGACACACTGGCTCATTACTGACGCTGAGGCTCGAAAGCGTGGGGAGCAAACAGGATTAGATACCCCTGTAAGA
+
GGGGGGGEGGGGGGGEGCFGGGGGGGGGGFGGGGGGGGDGCGGGGGGGGGGDCEGGGCGGGGF8FGGGGGGGGGGEFGGGGGGF=9CFGGGGGGGGGGFFGGGGGGGGGGGGGGGGGFEEFGGGGGEGGGGGGGGCGGGGGGGGGDE8FBCFFGGFFDGGGGF7CCEGFGGGEGE8EGFFC8E92BFFGGGGGGGGGGGGFGGGGGGGG:BEGGFGEGCC5FGC?FGFFFFFFGGGFFFCGFF
@M00200:205:000000000-AKKM3:1:1101:16632:10510 1:N:0:1
ATTGGGTGTAAAGGGAGCGTAGGCGGACATTTAAGTCAGGGGTGAAATCCCGGGGCTCAACCTCGGAATTGCCTTTGATACTGGGTGTCTTGAGTATGAGAGAGGTGTGTGGAACTCCGAGTGTAGAGGTGAAATTCGTAGATATTCGGAAGAACACCAGTGGCGAAGGCGACACACTGGCTCATTACTGACGCTGAGGCTCGAAAGCGTGGGGAGCAAACAGGATTAGGTACCCTAGTA
+
<E<CFDGGBDEGGGFGE7FB@FEFBFG@EFCGCFGEGFGGGCCGFFEGGCC:FGGGDGGGGGGGGDEFGFGCEFF?FFGAFCFG,CC@FGGG?FFF<FAAF<DFC=@EEGFGG,=FFGFGGFGGGGGGGGGG@DD,?DFGGGA@F9BFGGFGC=FADGFGGGEGGGGGGGGEG:E@EGCFCD8BCFFGGCFG5C<5:>C=EF78EG)2C:CGGE5)):A6CF*93<C2**.*<AED5F?7
@M00200:205:000000000-AKKM3:1:1101:11932:10553 1:N:0:1
ATTGGGTTTAAAGTGAGCGCAGGTGGTTTAATAAGTCTGATGTAAAAGGCAGTGGCTCAACCATTGTGTGCATTGGAAACTGTTAGACTTGAGTGCAGTAGAGGAGAGTGGAATTCCATGTGTAGCGGTGAAATGCGTAGATATATGGAGGAACACCGGTGGCGAAAGCGGCTCTCTGGACTGTCACTGACACTGAGGCTCGAAAGCGTGGGTAGCAAACAGGATTAGATACCCCTGTA
+
GGGGGGGGGGGGGGGGGGGGGGGGGGGGGGGGGGGGGGGGGGGCCCFGGGGGGGGGGGGGGGGGGGGGGGG,FGGGGGGGGGGGGGGGGGGGGGGGGGGGGGGGGGGGGGGGGGGGGGGGGGGGGGGGGGGGFGGGGGGGGGGGGGGGGGGGGGGGGEEGG7EGGGGGCEFGGGGGGGGFGGGGCGGGGGGGGGGGGGFFCDGCCGFDEEGBFEEGFEEEDG,9@CF@FFFFBFGGFFF
@M00200:205:000000000-AKKM3:1:1101:2290:10591 1:N:0:1
ATTGGGTTTAAAGGGAGCGTAGGCGGATAGTTTAGTCAGAGGTGAAAGCCCAGGGCTCAACCTTGGAATTGCCTTTGATACTGGCTATCTTGAGTATGGAAGAGGTATGTGGAACTCCGAGTGTAGAGGTGAAATTCGTAGATATTCGGAAGAACACCAGTGGCGAAGGCGACATACTGGTCCATTACTGACGCTGAGGCTCGAAAGCGTGGGGAGCAAACAGGATTAGATACCCGTGTA
+
GGGGGGGGGGGGGGGGEGGGGGGGGGGDGFGGGGGGGGGGGGGGGGGGGGGGGGGGGGGGGGGGGGGGGGGGGGGGGGGEFGGGGFGGGGGGGGGGGGGGGGGGGGGGGGGGGGGGGGGGGGGGGGGGGGGGGGGGGGGFGGGGGGGGGGGCFGGGGGGGGGGEGGGGGGGGGGGGGGFGCGGFGGGGGCGGGGGD:::EGGCGGGDFGGGGEEFGDGG+*;ED8FGFF=CGG@FG8);=
@M00200:205:000000000-AKKM3:1:1101:17252:10654 1:N:0:1
ATTGGGTTTAAAGGGAGCGTAGGCGGATAGTTTAGTCAGAGGTGAAAGCCCAGGGCTCAACCTTGGAATTGCCTTTGATACTGGCTATCTTGAGTATGGAAGAGGTATGTGGAACTCCGAGTGTAGAGGTGAAATTCGTAGATATTCGGAAGAACACCAGTGGCGAAGGCGACATACTGGTCCATTACTGACGCTGAGGCTCGAAAGCGTGGGGAGCAAACAGGATTAGATACCCCAGTA
+
GGFGGGGGGGFGDEGGGGGGGGGGGGGGGGGGGGGGGGGGGGGGGGCFGGGGGGGDGGGGGGFFGGGGFDEGGGGGGGGGFCGGGGGFGFFGGGFGGGGFGEFGFFGGGFGFGFGEGGGGGGGGGGGGGGGGFGGGFFGGGGGFGFGFG:FGCFFFGCFGF@FEGECEGGGGGGGGGCGCFGFGGFGGFGGFGGGCGFFDF778D;)6?ECEEC:<B5?<<DGG(>7;6AEFGGE3::A7
@M00200:205:000000000-AKKM3:1:1101:18170:10735 1:N:0:1
ACTGGGTTTAAAGGGAGCGTAGGCGGATAGTTTAGTCAGAGGTGAAAGCCCAGGGCTCAACCTTGGAATTGCCTTTGATACTGGCTATCTTGAGTATGGAAGAGGTATGTGGAACTCCGAGTGTAGAGGTGAAATTCGTAGATATTCGGAAGAACACCAGTGGCGAAGGCGACATACTGGTCCATTACTGACGCTGAGGCTCGAAAGCGTGGGGAGCAAACAGGATTAGATACCCCTGTA
+
GGGGGGGGGGGGGGGGGGGGGGGGGGGGGGGGGGGGGGGGGGGGGGGGGGGGGGGGGGGGGGGGGGGGGGGGGGGGGGGGGGGGGGGGGGGGGGGGGGGGGGGGGGGGGGGGGGGGGGGGGFGGFFGGGGGFGGGGGGGGGGGGGGGGGGGGGGGGGGGGGGGGGGGGGGGGGGGGGGGFFGGGGGGGGGGGGGGGGGGGGGGGFGGDGGGGGGFGFFFGGGGF@GGFFCFGEFG38>FG
@M00200:205:000000000-AKKM3:1:1101:13695:10752 1:N:0:1
ATTGGGTATAAAGGGCGCGTAGGTGGCTCGTTAAGTGGTCGGTGAAATCCCGGGGCTCAACTCCGGGGCTGCCGGTCAGACTGGCGGGCTAGAGCACGGTAGGGGCAGATGGAATTCCCGGTGTAGCGGTGGAATGCGTAGAGATCGGGAAGAACACCAGTGGCGAAGGCGTTCTGCTGGGCCGTTGCTGACACTGAGGCGCGACAGCGTGGGGAGCAAACAGGATTAGATACCCGGGTAGG
+
GGGGGGGGGGGGGGGGGGGGGGGFGGGGGGGGGGGGGGGGGGGGGGGGGGGGGGGGGGGGGGGGGGGGGGGGGGGGGGGGGGGGGGGGGGGGGGGGGGGGGG@:CEGGGGGGGGGGGGGGGGGGGGGGGGGGGDGGGGGDFFGGFGGGGGGGGGGFGGGGGFDEGGGGG7EEGGGGGGGGGGGCGGGGGGFFFGDC+<CDGGDEGGDFGGGDGGFGFG*<CFGGFGFBFFBGCC?73>55C<
@M00200:205:000000000-AKKM3:1:1101:15065:10762 1:N:0:1
ACTGGGTTTAAAGGGAGCGTAGGCGGATAGTTTAGTCAGAGGTGAAAGCCCAGGGCTCAACCTTGGAATTGCCTTTGATACTGGCTATCTTGAGTATGGAAGAGGTATGTGGAACTCCGAGTGTAGAGGTGAAATTCGTAGATATTCGGAAGAACACCAGTGGCGAAGGCGCCATACTGGTCCATTACTGACGCTGAGGCCCGAAAGCGTGGGGAGCAAACAGGATTAGATACCCGTGTAAGA
+
GFFEFFGGEFGGEAFECGEFGGGGGG7+BFGGGGCFGGGGGGGGGGGFGG<EGGCECFFEGGGFFGGGGGGG9DGE<<FDDGGG?FGGGGGGGGGGGGFA=E<FFC?FEGGGGFABGGGGGGGFFDEGGGGCFBFFGGAEGGE<@9?AFGGGGFGFGGGGGGGGGGEGECC+@EEC8DGG>;FC,,79EFGGEGDEDFC5*3=CE:5FEC*=CCADAFFCFGCC?D7;F67CCFCD5B5F><9
@M00200:205:000000000-AKKM3:1:1101:24752:10793 1:N:0:1
ACTGGGTATAAAGCGAGCGCAGGTGGTTTAATAAGTCTGATGTAAAAGGCAGTGGCTCAACCATTGTGTGCATTGGAAACTGTTAGACTTGAGTGCAGTAGAGGAGAGTGGAATTCCTGGTGTAGCGGTGAAATGCGCAGATATCAGGAAGAACACCTATGGCGAAAGCAGCTCTCTGGGACGGTACTGACGCTGAGACGCGAAAGCGTGGGGAGCGAACAGGATTAGATACCCCAGTA
+
GGGGGGGGGGGGGGGGGGGGGGGGGGDGGGGGGGGGGGGCDGGGGGGGGGGGGGGGGGGGGGGGGGGGGGGGGFFGGFGGGGGGGGGGGGGGGGGGGGFGGFGGGGGGGGGGGCFGFEFEGCFGGDGGECFFCEFFEGGGGGGGGGFGDGGFGGGGGDFGGGGGGGGGGGGGCFFFGGGGFGEDEGGGGGGGGGGGGGFEDDD8E887AEGGD>DD51:*);=F4@C<@=CGCA@G@;B
@M00200:205:000000000-AKKM3:1:1101:17205:10795 1:N:0:1
ATTGGGTTTAAAGGGAGCGTAGGCGGACATTTAAGTCAGGGGTGAAATCCCGGGGCTCAACCTCGGAATTGCCTTTGATACTGGGTGTCTTGAGTATGAGAGGGGTGTGTGGAACTCCGAGTGTAGAGGTGAAATTCGTAGATATTCGGAAGAACACCAGTGGCGAAGGCGACACACTGGCTCATTACTGACGCTGAGGCTCGAAAGCGTGGGGAGCAAACAGGATTAGATACCCCAGTA
+
GGGGGGGGGGGGGGGGGGGGGGGGGGGGGGGGGGGGGGGGGGGGGGGGGGGGGGGGGGGGGGGGGGGGGGGGGGGGGGGGGGGGGGGGGGGGGGGGGGGGGG7FGGGGGGGGGGGGGGGGGGGGGGGGGGGGGGGGGGGGGGGGGGGGGGGGGGGGGGGGGGGGDGGGGGGGGGGGGGGGGGGGGGGGGGGGGCCGGFGGGGGGGGGFGGGGGDEGEGGGGGGGFGGBFFDGGCFGFFFF
@M00200:205:000000000-AKKM3:1:1101:13931:10885 1:N:0:1
ACTGGGTATAAAGCGAGCGCAGGTGGTTTAATAAGTCTGATGTAAAAGGCAGTGGCTCAACCATTGTGTGCATTGGAAACTGTTAGACTTGAGTGCAGTAGAGGAGAGTGGAATTCCATGTGTAGCGGTGAAATGCGTAGATATATGGAGGAACACCGGTGGCGAAAGCGGCTCTCTGGACTGTAACTGACACTGAGGCTCGAAAGCGTGGGTAGCAAACAGGATTAGATACCCTAGTA
+
GGGGGGGGGGGGGGGGGGGGGGGGGGGGGGGGGGGGGGGGGGGFGGGGGGGGGGGGGGGGGGGGGGGGGGGGGGGGGGGGGGGGGGGGGGGGGGGGGGGGGGGGGGGGGGGGGGGGGGGGGGGGGGGGGGGGGGGGGFGGGGGGGGGGGGGGGGGGGFGGGGGGGGGGGDGGGGGGGGGGGGGGGGGGGGGGGGGGGGGGGGGFGGGGGGGGGGEGF=CFGGCFEFGEFFEGGGGGFFF
@M00200:205:000000000-AKKM3:1:1101:21597:10927 1:N:0:1
ATTGGGTATAAAGGGAGCGTAGGCGGATAGTTTAGTCAGAGGTGAAAGCCCAGGGCTCAACCTTGGAATTGCCTTTGATACTGGCTATCTTGAGTATGGAAGAGGTATGTGGAACTCCGAGTGTAGAGGTGAAATTCGTAGATATTCGGAAGAACACCAGTGGCGAAGGCGACATACTGGTCCATTACTGACGCTGAGGCTCGAAAGCGTGGGGAGCAAACAGGATTAGATACCCCCGTA
+
GGGGGGGGGGGGGGGGGGGGGGGGGGGGGGGGGGGGGGGGGGGGGGGGGGGGGGGGGGGGGGGGGGGGGGGGGGGGGGGGGGGGGGGGGGGGGGGGGGGGGGGGGGGGGGGFGGGFGGEGGGFFGGGGGGGGGGGGGGGGGGGGGGGGGGGGGGGGGGGGFGGGGGGGGGGGGGGGFGGGGGFFGFGGC7B?GGDEGFG>>7CCFED*?CEEFEFGFGFGFG*>?CGEFFFGGGCGDF@E
@M00200:205:000000000-AKKM3:1:1101:16625:11002 1:N:0:1
ATTGGGTTTAAAGCGAGCGCAGGTGGTTTAATAAGTCTGATGTAAAAGGCAGTGGCTCAACCATTGTGTGCATTGGAAACTGTTAGACTTGAGTGCAGTAGAGGAGAGTGGAATTCCATGTGTAGCGGTGAAATGCGTAGATATATGGAGGAACACCGGTGGCGAAAGCGGCTCTCTGGACTGTAACTGACACTGAGGCTCGAAAGCGTGGGTAGCAAACAGGATTAGATACCCCGGTA
+
GGGGGGGGGGGGGGGGGGGGGGGGGGGGGGGGGGGGGGGGGGGGGGGGGGGGGGGGGGGGGGGGGGGGGGGGGGGGGGGGGGGGGGGGGGGGGGGGGGGGGGGGFGGGGGGGGGGGGGGGGGGGGGGGGGGGGGGGGGGGGGGGGGGGGGGGGGGGFGGGGGGGGGGGGGGGDGGGGGGGGGGGGGGGGGGGGGGGGGFFGGGGGGGGGGGGGGFGFGG=C5CFFGGFFFFGCBFCEFF
@M00200:205:000000000-AKKM3:1:1101:16415:11041 1:N:0:1
ATTGGGCGTAAAGCGAGCGCAGGTGGTTTATTAAGTCTGGTGTAAAAGGCAGTGGCTCAACCATTGTATGCATTGGAAACTGGTAGACTTGAGTGCAGGAGAGGAGAGTGGAATTCCATGTGTAGCGGTGAAATGCGTAGATATATGGAGGAACACCGGTGGCGAAAGCGGCTCTCTGGCCTGTAACTGACACTGAGGCTCGAAAGCGTGGGGAGCAAACAGGATTAGATACCCCAGTA
+
GGGGGGGGGGGGGGGGGGGGGGGGGGGGGGGGGGGGGGGGGGGGGGGGGGGGFGGGGGGFGGGGGGGGFGGGGGGGGGGGGGGGGGGGGGGGGGGGFGGGGGGGGEGGGGGGGGGGGGGGGGGGGFGGGGGGFGGFGGGGCFGGGGGGFGEEGGGGGGGGG>FGGGGGGGGG>EGGGGGGGCGGGGGGGGGGEFGGGFF>EGCFEEGGGE@FEG;DFEGGFGFC)@FFFFEGGGGGFFF
@M00200:205:000000000-AKKM3:1:1101:26344:11081 1:N:0:1
ATTGGGCTTAAAGGGAGCGTAGGCGGATAGTTTAGTCAGAGGTGAAAGCCCAGGGCTCAACCTTGGAATTGCCTTTGATACTGGCTATCTTGAGTATGGAAGAGGTATGTGGAACTCCGAGTGTAGAGGTGAAATTCGTAGATATTCGGAAGAACACCAGTGGCGAAGGCGACATGCTGGTCCATTACTGACGCTGAGGCTCGAAAGCGTGGGGAGCAAACAGGATTAGATACCCGCGTA
+
GGGGGGGGGGGGGGGGGGGGGGGGGGGGGGGGGGGGGGGGGGGGGGGGGGGGGGGGGGGGGGGGGGGGGGGGGGGGGGGGGGGGGGGGGGGGGGGGGGGGGGGGGGGGGGGGGGGGGGGGGGGGGGGGGGGGGGGGGGGGGGGGGGGGGGGGGGGGGGGGGGGGGGGGGGGGGGGGGGGGGGGGGGGCFGFGGGGGGGFGGGGGGGGGGGGGGGEDDGFGGGGC0CF@FCCCE8CD>:@G
@M00200:205:000000000-AKKM3:1:1101:22005:11151 1:N:0:1
ATTGGGTTTAAAGGGAGCGTAGGCGGATAGTTTAGTCAGAGGTGAAAGCCCAGGGCTCAACCTTGGAATTGCCTTTGATACTGGCTATCTTGAGTATGGAAGAGGTATGTGGAACTCCGAGTGTAGAGGTGAAATTCGTAGATATTCGGAAGAACACCAGTGGCGAAGGCGACATACTGGTCCATTACTGACGCTGAGGCTCGAAAGCGTGGGGAGCAAACAGGATTAGATACCCGGGTA
+
GGGGGGGGGGGGGGGGGGGGGGGGGGEGGGGGGGGGGGGGGGGGGGGGGGGGGGGGGGGGGGGGGGGGGGGGGGGGGGGGGGGGGGGGGGGGGGGGGGGGGGGGGGGGGGGGGGGGGGGGGGGGGGGGGGGGGGGGGGGGGGGGGGGGGGGGGGGGGGGGGFGGGGGGGGGGGGGGGGGGGDFGGGGGGGGGGGGGGGGGGGGGGGGCGEGGGGFGFGGGGGG:7F+7FFEGGGFGD:;E
@M00200:205:000000000-AKKM3:1:1101:20347:11270 1:N:0:1
ACTGGGCGTAAAGCGAGCGCAGGTGGTTTAATAAGTCTGATGTAAAAGGCAGTGGCTCAACCATTGTGTGCATTGGAAACTGTTAGACTTGAGTGCAGTAGAGGAGAGTGGAATTCCATGAGTAGCGGTGAAATGCGTAGATATATGGAGGAACACCGGTGGCGAAAGCGGCTCTCTGGACTGTAACTGACACTGAGGCTCGAAAGCGTGGGTAGCAAACAGGATTAGATACCCTCGTA
+
GGGGGGGGGGGGGGGGGGGDGGGFGGGGGGGGFGFGGGGGGGGGGGGGGGGGFGGGGGGGGGEGGGGGGCFGFFFGGGCFDEFFFCAFGGGGGGFE<FEFFFGFFGCEFGGCFEGAFGFG,5959EFECE@FGC??>C@ECFDE@FFGFGEGGGGGGGGGEEG>CEGGGGFGDEGGFFGGGEEFGGGGFFGGF77EGG>,13;EGDG<CGGGCCAFFG63*<**.;7);:?GGG:<DF3
@M00200:205:000000000-AKKM3:1:1101:23725:11304 1:N:0:1
ATTGGGTTTAAAGAGCTCGTAGGCGGTTTGTCGCGTCGGGAGTGAAAACGCCGTGCTTAACACGGCGCTTGCTTCCGATACGGGCAGACTAGAGGTATTCAGGGGAGAACGGAATTCCTGGTGTAGCGGTGAAATGCGCAGATATCAGGAGGAACACCGGTGGCGAAGGCGGTTCTCTGGGAATGACCTGACGCTGAGGAGCGAAAGTGTGGGGAGCGAACAGGATTAGATACCCGGGTA
+
GGGGGGGGGGGGGGGGGGGGGGGGGGGGGGGGDGFGGDGGGGGGGGGGGGGGGGGGGGGGGGGGGGGGGGGGGGGGGGGGGGGGGGGGGGGGGGGGGGGGGFGGGGGGGGGGGGFGGGGGGGCF9FGEGGCFFFGGGGG7:FGGGGGG7FGG7FFCGGGGGGGGG:7::CFGGGGGGGGGGGGGGCGGGGGGGGGGGGGFGGD*:8DFGGGGGD3DDDC57)85:4CB4F:CC8AG>DFC
@M00200:205:000000000-AKKM3:1:1101:20217:11333 1:N:0:1
ACTGGGTTTAAAGGGAGCGTAGGCGGGATATTAAGTCAGTCGTCAAAGCCTGTGGCTCAACCACAGCCCGCGATTGATACTGGTAACCTTGAGTGCGGATGAGGTGGATGGAATTCGTGGTGTAGCGGTGAAATGCTTAGATATCACGAAGAACTCCGATTGCGAAGGCAGTTCACTGGGCCGCAACTGACGCTGAAGCTCGAAAGTGCGGGTATCAAACAGGATTAGATACCCGTGTA
+
GGGGGGGGGGGGGGGGGGGGGGGGGGGGGGGGGGGGGGGGGGGGGGGGGGGGGGGGGGGGGGGGGGGGGGGGGGGGGGGGGGGGGGGGGGGGGGGGGGGGGGGGGGGGGGGA5CFFGGGGEGGFFFGGGG@BEGGGGGFGGFGADGFGGGGGGGGGGGG7FFGGGFGDGGGGGGGGGGGGGGGGGGGGGFCEEEGGEE++=85:CEFGGGEGGC:C=:AFGGGF?GGFFF>GACEDEFF
@M00200:205:000000000-AKKM3:1:1101:17493:11386 1:N:0:1
ATTGGGTTTAAAGGGCTCGTAGGCGGTTTGTCGCGTCGGGAGTGAAAACCAGGTGCTTAACACCTGGCTTGCTTCCGATACGGGCAGACTAGAGGTATTCAGGGGAGAACGGAATTCCTGGTGTAGCGGTGAAATGCGCAGATATCAGGAGGAACACCGGTGGCGAAGGCGGTTCTCTGGGAATATCCTGACGCTGAGGAGCGAACGTGTGGGGAGCGAACAGGATTAGATACCCCGGTA
+
GGGGGGGGGGGGGGGGGGGGGGGGGGGGGGGGGGGGGGGGGGGGGGGGGGGGGGGGGGFGGGGGGGGGGGGGGGGGDCGGGGGGGGGGGGGGGGGGGGGGGGGGGGGGGGGGGGGGGGGGGGGGGGGGGGGGGGGGGGGGGGGGGGGGGGGGGGGGGGGGGGGGGFGGGGGGGGGGGGGGGGGGFGGGGGGGGGGGGGGGGGGGG*9FGGGEEG>GBGGGGGGGFGGFFFFCFFGGB>EG
@M00200:205:000000000-AKKM3:1:1101:12014:11392 1:N:0:1
ATTGGGTGTAAAGGGCACGTAGGCGGTCTGCTAAGTCGGGTGTGAAAGCCCTCGGCCCAACCGAGGAACTGCATTCGATACTGGCGGGCTAGAGGACAGGAGGGGTGAGTGGAACTCCTGGTGGAACGGTGAAATGTGTAGATATCAGGAGGAACACCGGTGGCGAAAGCGGCTCACTGGCCTGTCTCTGACGCTGAGGTGCGAAAGCTAGGGTAGCGAACGGGATTAGATACCCGTGTA
+
GGGGGGGGGGGGGGGGGGGGGGGGGGGGGGGGGGGGGGGGGGGGGGGGGGGGGGGGGGGGGGGEGGGGGGGGGGGGGGGGGGGGGGGGGGGGGFGGGGGGGGGGGGGGGGGGGGGGGGGGGGGGFGGGGFGGGGGGGGGGGGGGGGGGGGEGGGGGGGGGGGGFEGDGGGGGG>GGGGFGGGGGGGFGGFGGGDDGGFGGGGGGCCGFGFGFGC:CFE:EGDGGB<F?FFFFFGGG@37C
@M00200:205:000000000-AKKM3:1:1101:18839:11437 1:N:0:1
ATTGGGTTTAAAGGGAGCGTAGGCGGACATTTAAGTCAGGGGTGAAATCCCGGGGCTCAACCTCGGAATTGCCTTTGATACTGGGTGTCTTGAGTATGAGAGAGGTGTGTGGAACTCCGAGTGTAGAGGTGAAATTCGTAGATATTCGGAAGAACACCAGTGGCGAAGGCGACACACTGGCTCATTACTGACGCTGAGGCTCGAAAGCGTGGGGAGCAAACAGGATTAGATACCCTGGTA
+
GGGGGGGGGGGGGGGGGGGGEGGGGGGGGGGGGGGGGGGGGGGGFCGGGGGGDGGGGGGGGGGGGGGGGGGGGGGGGGGGGGDFGGGGGGGGGGGGGGGGGGGGGGGGGGGGGGGGGGGGGGGGGGGGGGG9FCGGGGGGFGGGGGGGGGEEG<FGGGGGGGGGCCCEFGGGGGGFGGGGGGGGGGGGGFDFGGGEE5=FGGGEF*>FDGGGG>5C>FCFGGGG?DFDFFA7FGFGFF6E
@M00200:205:000000000-AKKM3:1:1101:12722:11486 1:N:0:1
ATTGGGTTTAAAGGGAGCGTAGGCGGATAGTTTAGTCAGAGGTGAAAGCCCAGGGCTCAACCTTGGAATTGCCTTTGATACTGGCTATCTTGAGTATGGAAGAGGTATGTGGAACTCCGAGTGTAGAGGTGAAATTCGTAGATATTCGGAAGAACACCAGTGGCGAAGGCGACATACTGGTCCATTACTGACGCTGAGGCTCGAAAGCGTGGGGAGCAAACAGGATTAGATACCCTTGTA
+
GGGGGGGGGGGGGGGGGGGGGGGGGGGGGGGGGGGGGGGGGGGGGGGGGGGGGGGGGGGGGGGGGGGGGGGGGGGGGGGGGGGGGGGGGGGGGGGGGGGGGGGGGGGGGGGGGGGGGGGGGGGGGGGGGGGGGGGGGGGGGGGGGGGGGGGGGGGGGGGGGGGGGGGGGGEGGGGGGGGGGGGGGGGGGGGGGGGGGFEGGGGGGGGGGGGGGGFGFGGGGGGGFGGFFFFFFGGGFFF7
@M00200:205:000000000-AKKM3:1:1101:18847:11498 1:N:0:1
ATTGGGTTTAAAGGGAGCGTAGGCGGATAGTTTAGTCAGAGGTGAAAGCCCAGGGCTCAACCTTGGAATTGCCTTTGATACTGGCTATCTTGAGTATGGAAGAGGTATGTGGAACTCCGAGTGTAGAGGTGAAATTCGTAGATATTCGGAAGAACACCAGTGGCGAAGGCGACATACTGGTCCATTACTGACGCTGAGGCTCGAAAGCGTGGGGAGCAAACAGGATTAGATACCCCCGTA
+
GGGGGGGGGGGGGGGGGGGGGGGGGGGGGGGGGGFGGGGGGGGGGGGGGGGGGGGGGGGGGGGGGGGFGGGGGGGGGGGFGGGGGGGGGGGGGGGGGGGGGGGGGGGGGGGGGGGGGGGGGGGGGGGGDFGFGGGGGBGGGGGGGGGGGGGGGFGGGGGGGGGGGGGGGGGGGGGFGGGFEGGGGGGGG>FGGGGDGG5CFGGGGEDGGGE@F5>GFCGGGGFF<FG<AFFGGGGFA3@E
@M00200:205:000000000-AKKM3:1:1101:17785:11501 1:N:0:1
ACTGGGTTTAAAGGGAGCGTAGGCGGATAGTTTAGTCAGAGGTGAAAGCCCAGGGCTCAACCTTGGAATTGCCTTTGATACTGGCTATCTTGAGTATGGAAGAGGTATGTGGAACTCCGAGTGTAGAGGTGAAATTCGTAGATATTCGGAAGAACACCAGTGGCGAAGGCGACATACTGGTCCATTACTGACGCTGAGGCTCGAAAGCGTGGGGAGCAAACAGGATTAGATACCCTTGTA
+
GGGGGGGGGGGGGGGGGGGGGGGGGGGGGGGGGGGGGGGGGGGGGGFGGGGGGGGGGGGGGGGGGGGGGGGGGGGGGGGGGGGGGGGGGGGGGGGGGGGGGGGGGGGGGGGFGGGGGGGGGGGGGGGGGGGGGGGGGGGGGGGGGGGGGGGGGGGGGGGGGGGGGGGGGGGGGGGGGGGGGBFGGGGGGGGGGGGGDFFGGG>E?EGGGGGGGGFGFGCFGGGGDGGFAFCFGGFGFFFG
@M00200:205:000000000-AKKM3:1:1101:15360:11503 1:N:0:1
ATTGGGTTTAAAGCGCGCGCAGGCGGTTAATTAAGTTGGGTGTTTAAGCCCGAGGCTCAACCTCGGTTCGCATCCAAAACTGGTTGACTTGAGTGTAGGAGAGGAAAGTGGAATTCCACGTGTAGCGGTGAAATGCGTAGAGATGTGGAGGAACACCAGTGGCGAAGGCGACTTTCTGGCCTATAACTGACGCTGAGGCGCGAACGCGTGGGGAGCAAACAGGATTAGATACCCGGGTA
+
EEEFFGC@@F<FDFGEEGGGGCGDGGFE,CE<CEFGFGGGFGGDFG9FFCFGGGGGFGFCFF=CFEGFGFEGGGG8=<FGGGGGCFGFCGF,BFGG9EC<FFCFF<<?FG9??<,C?FFFGGFFGGCFF7@B<DGGG=B:CFCFFGF9AFFD@FGGGG>DF,CE*>C<FEB@C8CFGE9FCGFGGFGGCGG58=CCC5CEEGD5*8CC:E5:C5>CF7@FGF5FD*C2??2*<<:).0;
@M00200:205:000000000-AKKM3:1:1101:16143:11601 1:N:0:1
ATTGGGTTTAAAGGGAGCGTAGGCGGATAGTTTAGTCAGAGGTGAAAGCCCAGGGCTCAACCTTGGAATTGCCTTTGATACTGGCTATCTTGAGTATGGAAGAGGTATGTGGAACTCCGAGTGTAGAGGTGAAATTCGTAGATATTCGGAAGAACACCAGTGGCGAAGGCGACATACTGGTCCATTACTGACGCTGAGGCTCGAAAGCGTGGGGAGCAAACAGGATTAGATACCCGCGTA
+
GGGGGGGGGGGGGGGGGGGGGGGGGGCGGGGGGGGGGGGGGGGGGGGGGGGGGGGGGGGGGGGGGGGGGGGGGGGGGGGGGGGGGGGGGGGGGGGGGGGGGGGGGGGGGGGGGGGGGGGGGGGGGGGGGGGGGGGGGGGGGGGGGGGGGGGGGGGGGGGGGGGDGGGGGGGGGGGGGGGGGGGGGGGGGGFGGGGGGGGGGGGGGGGGGGGGG>DGFGGGGGGGFGGFFFCGGGGGFFBG
@M00200:205:000000000-AKKM3:1:1101:4790:11709 1:N:0:1
ACTGGGTGTAAAGCGAGCGCAGGTGGTTTAATAAGTCTGATGTAAAAGGCAGTGGCTCAACCATTGTGTGCATTGGAAACTGTTAGACTTGAGTGCAGTAGAGGAGAGTGGAATTCCATGTGTAGCGGTGAAATGCGTAGATATATGGAGGAACACCGGTGGCGAAAGCGGCTCTCTGGACTGTAACTGACACTGAGGAACGAAAGCCAGGGTAGCAAACGGGATTAGATACCCTCGTA
+
G<FGGGEEGGGGGGGGGGGGGGGFGGCGGGGGGGGGGGGGGGGGGGGGGGGGFGGGGGGGGGGGGGGGGFGGGGFFGGGGGGGFCGGGGFGEGGGGGGGGGGGFGGCFFGGGGGGGGGGGFGGGGGGGGGGGGFGGGGGGEGGGGGDFFFGGFGGGGGGGGEGGDGDGGEGGEGFC?FFGFGGGGFGFDFFGGGFGGGGGGGGGGGGFGFGGGFB6F7C,9CEGFG43+3<@CF9<B:5
@M00200:205:000000000-AKKM3:1:1101:27073:11711 1:N:0:1
ACTGGGTTTAAAGGGAGCGTAGACGGGAGATTAAGTCAGTTGTGAAAGGCTGCGGCTCAACCGCAGCACTGCAGTTGATACTGGTTTCCTTGAGTGCGGTTGAGGTATGTGGAATTCGTGGTGTAGCGGTGAAATGCTTAGATATCACGAAGAACTCCGATTGCGAAGGCAGCATACTAAGCCGATACTGACGTTGAGGCTCGAAAGTGTGGGTATCAAACAGGATTAGATACCCCAGTA
+
GFGGGGGGGGGGGGGGGGGGGGGGGGGGGGGGGGGGGGGGGGGGGGGGFGGGGGGGEGGGGGGGGGGGGGGGGGGGGGGFGGGGGGFGGGGDGGGGGGGGGGGGGGGGGGGGGGGGGGGGGGGGGGGGGGGGGGGGGGGGGGGGGGGGGGGGGGGGGGGGGGGGGGECGGGGGGGGGGGCFFGDGGGGGGGGGGGG=C?CFGGCCGD>EFCEEC=6AFCFFGF5=GF8AFFFFFGGEFFG
@M00200:205:000000000-AKKM3:1:1101:3216:11771 1:N:0:1
ATTGGGTTTAAAGGGAGCGTAGGCGGACATTTAAGTCAGGGGTGAAATCCCGGGGCTCAACCCCGGAACTGCCTTTGAGACTGGATTGCTTGAATCCTGGAGAGGTGAGTGGAATTCCGAGTGTAGAGGTGAAATTCGTAGATATTCGGAAGAACACCAGTGGCGAAGGCGGCTCACTGGACAGGTATTGACGCTGAGGTGCGAAAGCGTGGGGAGCAAACAGGATTAGATACCCCAGTA
+
FGGGGGGGGGGGGGGGGGGGGGGGGGGGGGGGGGGGGGGGGGGGGGGGGFGGGGGGGGGGGGCFEGGGGGGGGGGGGGGGGGGGGGGGGGGGGGGGGGGGGGGGGGGGGGGGGGGGGGGGGGGGGGGGGGGGGGAF,DFGGGGGGFGGGGGGGGGGGGGGGGGGGGGDGGGGGGEGGG9:?EGFGGGGGGFFG5>EEGGG=C=*B:7C5:EDGC>C@FFG<<EF:<F?F?<:FFFDFDFC
@M00200:205:000000000-AKKM3:1:1101:23037:11790 1:N:0:1
ACTGGGTTTAAAGAGCTCGTAGGCGGTTTGTCGCGTCTGCCGTGAAAGTCCGGGGCTCAACTCCGGATCTGCGGTGGGTACGGGCAGACTAGAGTGATGTAGGGGAGACTGGAATTCCTGGTGTAGCGGTGAAATGCGCAGATATCAGGAGGAACACCGATGGCGAAGGCAGGTCTCTGGGCATTAACTGACGCTGAGGAGCGAAAGCATGGGGAGCGAACAGGATTAGATACCCTAGTACGAT
+
GGGGGGGGGGGGGGGGGGGGGGGGGGGGGGGGGGGGGGGGGGGGGGGGGGGGGGGGGGGGGGGGGGGGGGGGGGGGGGGGGGGGGGGGGGGGGGGGFGGGGGGGGGGGGGGGGGGGGGGGGGGGGGGGGGGGGGGGGGGGGGGGGGGGGGGGGGGGGDGGGGGGGGGGGGGGGGGGGGGGGGGGGGGGGGGGGGGGGFGDCGEEEGGGGGGGGEEGFGGGDGGGBGFBFFFGFFGF47FG*(,(
@M00200:205:000000000-AKKM3:1:1101:6919:11800 1:N:0:1
ATTGGGTTTAAAGGGAGCGTAGGCGGATAGTTTAGTCAGAGGTGAAAGCCCAGGGCTCAACCTTGGAATTGCCTTTGATACTGGCTATCTTGAGTATGGAAGAGGTATGTGGAACTCCGAGTGTAGAGGTGAAATTCGTAGATATTCGGAAGAACACCAGTGGCGAAGGCGACATACTGGTCCATTACTGACGCTGAGGCTCGAAAGCGTGGGGAGCAAACAGGATTAGATACCCTCGTAAGA
+
GGGGGGGGGGGGGGGGGGGGGGGGGGGGGGGGGGGGGGGGGGGGGGGGGGGGGGGGGGGGGGGGGGGGGGGGGGGGGGGGGGGGGGGGGGGGGGGGGGGGGGGGGGGGGGGGGGGGGGGGGGGGGGGGGGGGGFFGGDFGGEGGGGGGGGDGGGGGGGGFGGGGGGGGGGGDGDEGEFGGGFGGGFGGFGGGGGGGEGGGCCGGF5DFEEGGGGAC)CFGGDGFDGF8=A7+?FC>>35EDF9
@M00200:205:000000000-AKKM3:1:1101:3685:11842 1:N:0:1
ATTGGGTATAAAGGGAGCGTAGGCGGATAGTTTAGTCAGAGGTGAAAGCCCAGGGCTCAACCTTGGAATTGCCTTTGATACTGGCTATCTTGAGTATGGAAGAGGTATGTGGAACTCCGAGTGTAGAGGTGAAATTCGTAGATATTCGGAAGAACACCAGTGGCGAAGGCGACATACTGGTCCATTACTGACGCTGAGGCTCGAAAGCGTGGGGAGCAAACCGGATTAGATACCCCAGTA
+
EGGGGGGGGGGGGGGGGGGGCGGGGGGGGGGGGGGGGGGGGGGGGGGGGGGGGGGGGGGGGGGGGGGGGGGGGGGGGGGFGGGGGGGGGGGGGGGGGGGGFGGGGGGGGGGGGGGGGGGDEFGGGG9?8FFGFGGGGGGGGGGAFGGGGGGGGGGGGGGFGFGGGDEDEGGGGCEBCEAFFGGGGGGFGFGGGEGE>ECE1;ECECD4CGDCFGDG>CF6D*856C<EFFFGGFFF:>F7
@M00200:205:000000000-AKKM3:1:1101:28575:11885 1:N:0:1
ATTGGGTTTAAAGGGAGCGTAGGCGGATAGTTTAGTCAGAGGTGAAAGCCCAGGGCTCAACCTTGGAATTGCCTTTGATACTGGCTATCTTGAGTATGGAAGAGGTATGTGGAACTCCGAGTGTAGAGGTGAAATTCGTAGATATTCGGAAGAACACCAGTGGCGAAGGCGACATACTGGTCCATTACTGACGCTGAGGCTCGAAAGCGTGGGGAGCAAACAGGATTAGATACCCGCGTA
+
GGGGGGGGGGGGGGGGGGGGGGGGGGGGGGGGGGGGGGGGGGGGGGGGGGGGGGGGGGGGGGGGGGGGGGGGGGGGGGGGGGGGGGGFGGGGGGGGGGGGGGGGGGGGGGGGGGGGGGGGGGGGGGGGFGFGGGGGGGGGGGGGGGGGGGEGGGGGGGGGGGFGGGGGGGGGGGGGGGGGGGGGGGGGCFGGGGGGCGGGGGGGGGGGGGGGGGFGFGGGGGGF0FG<6AFFGFGDDF:7
@M00200:205:000000000-AKKM3:1:1101:11308:11958 1:N:0:1
ATTGGGTTTAAAGGGAGCGTAGGCGGATAGTTTAGTCAGAGGTGAAAGCCCAGGGCTCAACCTTGGAATTGCCTTTGATACTGGCTATCTTGAGTATGGAAGAGGTATGTGGAACTCCGAGTGTAGAGGTGAAATTCGTAGATATTCGGAAGAACACCAGTGGCGAAGGCGACATACTGGTCCATTACTGACGCTGAGGCTCGAAAGCGTGGGGAGCAAACAGGATTAGATACCCGCGTA
+
GGGGGGGGGGGGGGGGGGGGGGGGGGGGGGGGGGGGGGGGGGGGGGGGGGGGGGGGGGGGGGGGGGGGGGGGGGGGGGGGGGGGGGGGGGGGCGGGGGGGGGGGGGGGGGGGGGGGGGGGGGGGGGGGGGGGGGGGGGGGGGGGGGGGFGGGGGGGGGGGGGGGGGGGGGGGGGGGGGGGGDGGGGGGGGGGGGGDGGGGGGGGGGGGGGEGGG>GFGGFFGGG1CC8FFFGGGGGFBFG
@M00200:205:000000000-AKKM3:1:1101:14922:12042 1:N:0:1
ATTGGGCTTAAAGGGAGCGTAGGCGGATAGTTTAGTCAGAGGTGAAAGCCCAGGGCTCAACCTTGGAATTGCCTTTGATACTGGCTATCTTGAGTATGGAAGAGGTATGTGGAACTCCGAGTGTAGAGGTGAAATTCGTAGATATTCGGAAGAACACCAGTGGCGAAGGCGACATACTGGTCCATTACTGACGCTGAGGCTCGAAAGCGTGGGGAGCAAACAGGATTAGATACCCTAGTA
+
GGGGGGGGGGGGGGGGGGGGGGGGGGGGGGGGGGGGGGGGGGGGGGGGGGGGGGGGGGGGGGGGGGGGGGGGGGGGGGGGGGGGGGGGGGGGGGGGGGGFGGGGGGGGGGGGGGGGGGGGGGGGGGGGGGGGGGGGGGGGGGGGGGGGGGGGGGGGGGGGGGGGGGGGGGGGGEGGGGGGGGGGGGGGGGGGGGGGGGGGGGGGGGDGGGGGGGFGFGGGGGGGDGGFFFFGGCFGFFFG
@M00200:205:000000000-AKKM3:1:1101:14082:12075 1:N:0:1
ATTGGGTGTAAAGGGAGCGTAGGCGGATAGTTTAGTCAGAGGTGAAAGCCCAGGGCTCAACCTTGGAATTGCCTTTGATACTGGCTATCTTGAGTATGGAAGAGGTATGTGGAACTCCGAGTGTAGAGGTGAAATTCGTAGATATTCGGAAGAACACCAGTGGCGAAGGCGACATACTGGTCCATTACTGACGCTGAGGCTCGAAAGCGTGGGGAGCAAACAGGATTAGATACCCCAGTA
+
GGGGGGGGGGGGGGGGGGGGGGGGGGGGGGGDGGGGGGGGGGGGGGGGGGGGGGGGGGGGGGGGGGGGGGGGGGGGGGGGGGGGGGGGGGGGGGGGGGGGGGGGGGGGGGGGGGGGGGGGGGGGGGGGGGGGFGGGGGGGGGGGGGGGGGGGGGGDGGFGGGGGGGGGGGGGGGGGGGGGGGGGGGFGDGGGGDDEGFGGGGGGFGGGGEEGGCBDEGFGGGGGFGGFFFFGGGFCDEFG
@M00200:205:000000000-AKKM3:1:1101:11992:12109 1:N:0:1
ACTGGGTTTAAAGGGCTCGTAGGCGGTTTGTCGCGTCGGGAGTGAAAACCAGGTGCTTAACACCTGGCTTGCTTCCGATACGGGCAGACTAGAGGTATTCAGGGGAGAACGGAATTCCTGGTGTAGCGGTGAAATGCGCAGATATCAGGAGGAACACCGGTGGCGAAGGCGGTTCTCTGGGCATGACCTGACGCTGAGGAGCGAAAGTGTGGGGAGCGAACAGGATTAGATACCCGTGTA
+
GGGGGGGGGGGGGGGGGGGGGGGGGGGGGGGGGGGGGGGGGGGGGGGGGGGGGGGGGGGGGEFFGGGGGGGGGGGGGGGGGGGGGGGGGGGGGGGGGGGGGGGGGGGGGGGGGGGGGGGGGDGGGGGGGDGGGGGGGGGGGGGGGGGGGGGGGGGGFGGGGGGGGGGGGGGGGGGFGGGGGGGFGGGGGGGGGGGGDGGGGGGCC5>>FFGGGGFGFGGGGGGGFGFFFFACC@6C@B>G
@M00200:205:000000000-AKKM3:1:1101:22412:12154 1:N:0:1
ACTGGGTTTAAAGGGAGCGTAGGCGGACATTTAAGTCAGGGGTGAAATCCCGGGGCTCAACCTCGGAATTGCCTTTGATACTGGGTGTCTTGAGTATGAGAGAGGTGTGTGGAACTCCGAGTGTAGAGGTGAAATTCGTAGATATTCGGAAGAACACCAGTGGCGAAGGCGACACACTGGCTCATTACTGACGCTGAGGCTCGAAAGCGTGGGGAGCAAACAGGATTAGATACCCGCGTA
+
GGGGGGGGGGGGGGGGGGGGGGGGGGGGGGGGGGGGGGGGGGGGGGGGGGGGGGGGGGGGGGGGGGGGGGGGGGFGGGGGGGGGGGGGGGGGGGGGFGGGGGGGGGGGGGGGGGGGGGGGGGGGGGGGGGGGGGGGGGGGGGGGGGGGGGGGGGGGGGFGCFFDGGGGGGEGGGGGGGGGG6FGCFGGCFGF==CEGCFGGGGGGGGFGEEDGGFGFGFG4C?F?4C?=@2>@@CC)5):
@M00200:205:000000000-AKKM3:1:1101:5280:12160 1:N:0:1
ATTGGGTTTAAAGGGAGCGTAGGCGGATAGTTTAGTCAGAGGTGAAAGCCCAGGGCTCAACCTTGGAATTGCCTTTGATACTGGCTATCTTGAGTATGGAAGAGGTATGTGGAACTCCGAGTGTAGAGGTGAAATTCGTAGATATTCGGAAGAACACCAGTGGCGAAGGCGACATACTGGTCCATTACTGACGCTGAGGCTCGAAAGCGTGGGGAGCAAACAGGATTAGATACCCGCGTAAGA
+
GGGGGGGGGGGGGGGGGGGGGGGGGGGGGGGGGGGGGGGGGGGGGGGGGGGGGGGGGGGGGGGGGGGGGGGGGGGGGGGGGGGGGGGGGGGGGGGGGGGGGGGGGGGGGGFGGGGGGGGGGFGGGGGGGGGGGGGGGGGGGGGGGGGGGGGGGGGGGEGGGGCEGGGGGCGGGGGGGGGGGGGGGGGGGGGGGGGGGGGGGGGGGGGGGGGGGGFGFGGCGGGGFGFEFFE7CFGG>DDGGBF
@M00200:205:000000000-AKKM3:1:1101:22972:12162 1:N:0:1
ACTGAGTTTAAAGGGAGCGTAGGCGGATAGTTTAGTCAGAGGTGAAAGCCCAGGGCTCAACCTTGGAATTGCCTTTGATACTGGCTATCTTGAGTATGGAAGAGGTATGTGGAACTCCGAGTGTAGAGGTGAAATTCGTAGATATTCGGAAGAACACCAGTGGCGAAGGCGACATACTGGTCCATTACTGACGCTGAGGCTCGAAAGCGTGGGGAGCAAACAGGATTAGATACCCTAGTA
+
GGGG<FFEGGGGGGGGGGGGGGGGGG>FFGGGGGGGGGGGGGGGGGGGGGGGGGGGGGGGGGGGGGGGGGDGGGGGCGGGGGGGFFGGGGFFDFFGGGGGGGGGGGGGGGGGGGGGGGGGGGGGGGFFGGGGGGGGGGGGGGGGGGGFGGGGGGGGGGGFEFGGGGGGGGGGGGGGGGGGGGGFAEGEGGGGGGGGGGGFGGDEGGGGDEEGDGFGBGGEFGFGFGGFF6<FGGGF);:C
@M00200:205:000000000-AKKM3:1:1101:15974:12243 1:N:0:1
ACTGGGTGTAAAGGGCTCGTAGGCGGTTTGTCGCGTCGGGAGTGAAAACGCCGTGCTTAACACGGCGCTTGCTTCCGATACGGGCAGACTAGAGGTATTCAGGGGAGAACGGAATTCCTGGTGTAGCGGTGAAATGCGCAGATATCAGGAGGAACACCGGTGGCGAAGGCGGTTCTCTGGGAATGACCTGACGCTGAGGAGCGAAAGTGTGGGGAGCGAACAGGATTAGATACCCTGGTA
+
GGGGGGGGGGGGGGGGGGGGGGGGGGGGGGGGGGGGGGGGGGGGGGGGGGGGGGGGGGGGGGGGGGGGGGGGGGGGGGGGGGGGGGGGGGGGGGGGGGGGFGGGGGGGGGGGGGGGGGGGGGGGGGGGGGGGGGGGGGGGGGGGGGGGGGGEGGGGGGGGGGGGGGGGGGGGGGGGGGGFFGGGGGGGCDCGGGGGGGGGGGGEGGGCGEGGGGBG>=GGGGGGFCC?FFAFCGGG5>??
@M00200:205:000000000-AKKM3:1:1101:12954:12250 1:N:0:1
ATTGGGCTTAATGGGAGCGTAGGCGGATAGTTTAGTCAGAGGTGAAAGCCCAGGGCTCAACCTTGGAATTGCCTTTGATACTGGCTATCTTGAGTATGGAAGAGGTATGTGGAACTCCGAGTGTAGAGGTGAAATTCGTAGATATTCGGAAGAACACCAGTGGCGAAGGCGACATACTGGTCCATTACTGACGCTGAGGCTCGAAAGCGTGGGGAGCACACAGGATTAGATACCCCCGTA
+
GGGGGGGGGGGGGGGGGGGGGGGGGGGGGGGGGGGGGGGGGGGGGGGGGGGGGGGGGGGGGGGGGGGGGGGGGGGGGGGGGGGGGGGGGGGGGGGGGGGGGGGGGGGGGGGGGGGGGGGGGFGFFGGGGGGGGGGGGGGGGGGGGGGGGGGGDFGGGGGGGGGEGGEGGGGGGEGGGGGGGGGGG9FGGGGGGGCECCDGGGGGGGGGCEEGDGFGAG*CFCGGF4CEFACCFF87.87E
@M00200:205:000000000-AKKM3:1:1101:23160:12376 1:N:0:1
ATTGGGTATAAAGGGCGCGTAGGCGGCCTTGTAAGTTGGGGGTGAAAGCCCGTGGCTCAACCACGGAATTGCCTTCGATACTGCTTGGCTTGAGACCGGAAGAGGTGAGTGGAACTGCGAGTGTAGAGGTGAAATTCGTAGATATTCGCAAGAACACCAGTGGCGAAGGCGGCTCACTGGTCCGGATCTGACGCTGAGGCGCGAAAGCGTGGGGAGCAAACAGGATTAGATACCCTTGTA
+
GGGGGGGGGGGGGGGGGGGFGGGGGGGGGGGGGFGGGGGGGGGGGGGGGGGGGEGGGGGGGGGGGGGGGGGGGGGGGGGGGGGGGGGGGGGGGGGGGGGGGGGGGGGGGGGGGGGGGGGGGGGGGGGGGGGFGGGGFFGGGGGGGGGGGGGGGGGGGECFGGGGGGGGGGGGDCCFGGGGGGGEEGGGGGFGGGGCGGGGGGGDEGGGG=CEGGEC>GFGGCGF:CFBFFFC<EGFFFFG
@M00200:205:000000000-AKKM3:1:1101:13173:12378 1:N:0:1
ACTGGGTTTAAAGGGAGCGTAGGCGGATAGTTTAGTCAGAGGTGAAAGCCCAGGGCTCAACCTTGGAATTGCCTTTGATACTGGCTATCTTGAGTATGGAAGAGGTATGTGGAACTCCGAGTGTAGAGGTGAAATTCGTAGATATTCGGAAGAACACCAGTGGCGAAGGCGACATACTGGTCCATTACTGACGCTGAGGCTCGAAAGCGTGGGGAGCAAACAGGATTAGATACCCCAGTA
+
GGGGGGGGGGGGGGGGGGGGGGGGGGGGGGFGGGGGGGGGGGGGGGGGGGGGGGGGGGGGGGGGGGGGGGGGGGGGGGGGGGGGGGGGGGGGGGGGGGGGGGGGGGGGGGGGGGGGGGGGGGGGGGGGGGGGGGGGGGGGGGGGGGGGGGGGGGGGFFGGGGGGGGGGFGGGGGGGGGF@CFGGGFFGGGFGCGGGGGGGFGDEGGCFGGGGGGDCBGG65CGC;C7@FF?FFC8CD>FD
@M00200:205:000000000-AKKM3:1:1101:5175:12491 1:N:0:1
ATTGGGTATAAAGCGAGCGCAGGTGGTTTATTAAGTCTGGTGTAAAAGGCAGTGGCTCAACCATTGTATGCATTGGAAACTGGTAGACTTGAGTGCAGGAGAGGAGAGTGGAATTCCATGTGTAGCGGTGAAATGCGTAGATATATGGAGGAACACCGGTGGCGAAAGCGGCTCTCTGGCCTGTAACTGACACTGAGGCTCGAAAGCGTGGGGAGCAAACAGGATTAGATACCCGCGTA
+
GGGGGGGGGGGGGGGGGGGGGGGFGG@FGGGEGFGGGGGGGGGGGGGGGGGGGGGGGGGGGGGGGGGGGGGGGFGGGGGGGGGGAFGFGGGGGGGFGGGGGGGGGGGEGGGGGFGGGGGGGGGGGFGGGGGGGFGFGGGGCFFGGCGGFEFEFGGGGGGGGGCCCCEGFCEG6BEGDEGGFCFGGDGEFGECGGFGGGFGGCCEGG;D5CEFGD>8>FC*>CGGE7D@F6CCF8CDDFB
@M00200:205:000000000-AKKM3:1:1101:10612:12509 1:N:0:1
ATTGGGTATAAAGGGAGCGTAGGCGGATAGTTTAGTCAGAGGTGAAAGCCCAGGGCTCAACCTTGGAATTGCCTTTGATACTGGCTATCTTGAGTATGGAAGAGGTATGTGGAACTCCGAGTGTAGAGGTGAAATTCGTAGATATTCGGAAGAACACCAGTGGCGAAGGCGACATACTGGTCCATTACTGACGCTGAGGCTCGAAAGCGTGGGGAGCAAACAGGATTAGATACCCTAGTA
+
GGGGGGGGGGGGGGGGGGGGGGGGGGGGGGGGGGGGGGGGGGGGGGGGGGGGGGGGGGGGGGGGGGGGGGGGGGGGGGGGGGGGGGGGGGGGGGGGGGGGGGGGGGGGGGGGGGGGGGGGGGGGGGGGGGGFFFGGGGGGGGGGGGGGGGGGGGGGGGGGGGGGGGGGGGGGGGGGGFGFGGGGGGGGGFGGGGGGGGGGGGGGGGGGEGGGGGFGFGGGGGGGFGFEFF?FGFEGFFFG
@M00200:205:000000000-AKKM3:1:1101:8230:12515 1:N:0:1
ATTGGGTTTAAAGTGAGCGCAGGTGGTTTATTAAGTCTGGTGTAAAAGGCAGTGGCTCAACCATTGTATGCATTGGAAACTGGTAGACTTGAGTGCAGGAGAGGAGAGTGGAATTCCATGTGTAGCGGTGAAATGCGTAGATATATGGAGGAACACCGGTGGCGAAAGCGGCTCTCTGGCCTGTAACTGACACTGAGGCTCGAAAGCGTGGGGAGCAAACAGGATTAGATACCCTCGTA
+
GGGGGGGGGGGGGGGGGGGGGGGGGGGGGGGGGGGGGGGGGGG9FGGGGGGGGGGGGGGGGGEFGGGGGGGGGGGGGGGGGGGGFGGGGGGGGGGGGGGGGGGGGGCGGGGGGGGGGGGGGGGGGGGDGEGGGGGGGGGGEFGGGGGGGGGGGGGGGGGGGGGEEGGGFGGGDGGGGGGGGGGGGFFGFGGGGGFGGFGGEDGGECC7*:BCC:ADFGGGF<8C3+9;++9FFCCC>FD
@M00200:205:000000000-AKKM3:1:1101:19792:12519 1:N:0:1
ATTGGGTGTAAAGGGCTCGTAGGCGGTTTGTCGCGTCGGGAGTGAAAACCAGGTGCTTAACACCTGGCTTGCTTCCGATACGGGCAGACTAGAGGTATTCAGGGGAGAACGGAATTCCTGGTGTAGCGGTGAAATGCGCAGATATCAGGAGGAACACCGGTGGCGAAGGCGGTTCTCTGGGCATTACCTGACGCTGAGGAGCGAAAGTGTGGGGAGCGAACAGGATTAGATACCCGAGTA
+
GGFGGG@FGGFGGGDGEGGGGGGGDGCC,FFC@CEGGGG7@CGGGGGGGGCFEFFGGGGGE6CBCFGGFGGGDD?CCF@EGGGEGGGFGGGGGGGFGGFGGGGGGDGGGGGGGGDCGGGGGGEGGGGGGGGGGGGGGGDGGGGGGGG;FGGGGGGDGGGEEGFFGGGGEGGGGGCFGGFDGGG>FGFGCGGGG5CEE>=FGGGGGGDFGGGGGG@<BEEGGDGG?F=29F>FFFDD)8@G
@M00200:205:000000000-AKKM3:1:1101:26906:12660 1:N:0:1
ACTGGGTTTAAAGGGCTCGTAGGCGGTTTGTCGCGTCGGGAGTGAAAACGCCGTGCTTAACACGGCGCTTGCTTCCGATACGGGCAGACTAGAGGTATTCAGGGGAGAACGGAATTCCTGGTGTAGCGGTGAAATGCGCAGATATCAGGAGGAACACCGGTGGCGAAGGCGGTTCTCTGGGAATGACCTGACGCTGAGGAGCGAAAGTGTGGGGAGCAAACAGGATTAGATACCCGCGTAAGA
+
GGGGGGGGGGGGGGGGGGGGGGGGGGGGGGGGGGGGGGGGGGGGGGGGGGGGGGGGGGGGGGGGGGGGGGGGGGGGGGGGGGGGGGGGGGGGGGGGGGGGGGGGGGGGGGGGGGGGGGGGGCFFGGGGGGGFFGGFGGGGGGGGGGGGGGGCGGGGGDCGGGGGGGGGGGGGGDEGGGGGGFEFGGGGGGGGGDCC?FCFGGGGGEGGC?CCGGFDFG?FDGGG?FC?FF2??8CD).7ED::
@M00200:205:000000000-AKKM3:1:1101:28509:12678 1:N:0:1
ACTGGGCGTAAAGGGAGCGTAGGCGGATAGTTTAGTCAGAGGTGAAAGCCCAGGGCTCAACCTTGGAATTGCCTTTGATACTGGCTATCTTGAGTATGGAAGAGGTATGTGGAACTCCGAGTGTAGAGGTGAAATTCGTAGATATTCGGAAGAACACCAGTGGCGAAGGCGACATACTGGTCCATTACTGACGCTGAGGCTCGAAAGCGTGGGGAGCAAACAGGATTAGATACCCCAGTA
+
GGGGGGGGGGGGGGGGGGGGGGGGGGGGGGGGGGGGGGGGGGGGGGGGGGGGGGGGGGGGGGGGGGGGGGGGGGGGGGGGGGGFGGGGGGGGGGGGGGGGGGGGGGGGGGGGGGGGGGGE@DGEGGGGGGGGGGGGGGGGGGGGGGGGGGGGGGGGGGFFGGFGGGGGGGGG>EGGGGCCC;CCGFGGGGGGGGGGGGCF5DEGGGGGDG7FFGEC>GGGCFGGF*:@AA<D9?C3:@FF
@M00200:205:000000000-AKKM3:1:1101:2022:12694 1:N:0:1
ACTGGGTTTAAAGGGAGCGTAGGCGGACATTTAAGTCAGGGGTGAAATCCCGGGGCTCAACCTCGGAATTGCCTTTGATACTGGGTGTCTTGAGTATGAGAGAGGTGTGTGGAACTCCGAGTGTAGAGGTGAAATTCGTAGATATTCGGAAGAACACCAGTGGCGAAGGCGACACACTGGCTCATTACTGACGCTGAGGCTCGAAAGCGTGGGGAGCAAACAGGATTAGATACCCCTGTA
+
GGGGGGGGGGGGGGGGGGGGGGGGGGGGGGGGGGGGGGGGGGGGGGGGGGGGGGGGGGGGGGGGGGGGGGGGGGGGFFGGGGGGGGGGGGGGGGGGGGGGGGGGGGGGGGGGGGGGGGGGGGGGGGGGGGGGGFGGGGGGGGGGGGGGGGGGGGGGGGGGGGGGGGGGGGGGGGGGGGGG78CFGGGGG7:EGDDC5CGGGGGGGGGGGGGGG58D:FGGG<FG1FGD4=:DG?FGFF:F
@M00200:205:000000000-AKKM3:1:1101:8398:12705 1:N:0:1
ATTGGGTTTAAAGGGAGCGTAGGCGGATAGTTTAGTCAGAGGTGAAAGCCCAGGGCTCAACCTTGGAATTGCCTTTGATACTGGCTATCTTGAGTATGGAAGAGGTATGTGGAACTCCGAGTGTAGAGGTGAAATTCGTAGATATTCGGAAGAACACCAGTGGCGAAGGCGACATACTGGTCCATTACTGACGCTGAGGCTCGAAAGCGTGGGGAGCAAACAGGATTAGATACCCTTGTA
+
GGGGGGGGGGGGGGGGGGGGGGGGGGGGGGGGGGGGGGGGGGGGGGGGGGGGGGGGGGGGGGGGGGGGGGGGGGGGGGGGGGGGGGGGGGGGGGGGGGGGGGGGGGGGGGGGGGGGGGGGGGGGGGGGGGGGGGGGGGGGGGGGGFGGGGGGGGGGGGGGGGFGGGGGFFGGGGGGGGGGGFCFGFGGGGGGGGGGCFGGGGGEGEGFGGGGGGFGAGGGFGFFDGFFFFEFFFGFAAFG
@M00200:205:000000000-AKKM3:1:1101:23633:12756 1:N:0:1
ACTGGGTGTAAAGGGAGCGTAGGCGGACATTTAAGTCAGGGGTGAAATCCCGGGGCTCAACCTCGGAATTGCCTTTGATACTGGGTGTCTTGAGTATGAGAGAGGTGTGTGGAACTCCGAGTGTAGAGGTGAAATTCGTAGATATTCGGAAGAACACCAGTGGCGAAGGCGACACACTGGCTCATTACTGACGCTGAGGCTCGAAAGCGTGGGGAGCAAACAGGATTAGATACCCTAGTA
+
GGGGGGGGGGGGGGGGGGGGGGGGGGEGGDFFFGGGGGGFFGGGGGGCG@FFFGGGGCGGGGGDCEDGGGGGGGGGGGGGGGGGGGGGGGGGGGGFGGGGGGGGGGGFGGGGGGGGGGGGGGGFGGGGGGGGGGGGGGGGGGGGGGGGGGEGGGGGGGFGGGGGGGGGGGGGGGGGGGGGFBFE?CGGGGGGGGGGGGGGGGGGGGGGGGGGGGFGDGCFDGGGFGGFFFFGGGGG@FFG
@M00200:205:000000000-AKKM3:1:1101:13275:12816 1:N:0:1
ACTGGGCGTAAAGGGAGCGTAGGCGGATAGTTTAGTCAGAGGTGAAAGCCCAGGGCTCAACCTTGGAATTGCCTTTGATACTGGCTATCTTGAGTATGGAAGAGGTATGTGGAACTCCGAGTGTAGAGGTGAAATTCGTAGATATTCGGAAGAACACCAGTGGCGAAGGCGACATACTGGTCCATTACTGACGCTGAGGCTCGAAAGCGTGGGGAGCAAACAGGATTAGATACCCCGGTA
+
GGGGGGGGGGGGGGGGGGGGGGGGGGGGGGGGGGGGGGGGGGGGGGGGGGGGGGGGGGGGGGGGGGGGGGGGGGGGGGGGGGGGGGGGGGGGGGGGGGGGGGGGGGGGGGGGGGGGGGGGGGGGGGGGGGGGGGGGGGGGGGGGGGGGGDGGGGGGFGGGGGGGGGGGGGGGGGGGGGGGGGGGGGGGGGGGGGGGGGGGGGGGGEDCCCEGGGFGEGGGGGGGDGGFFFFGGGCFFBFE
@M00200:205:000000000-AKKM3:1:1101:14841:12840 1:N:0:1
ATTGGGTTTAAAGGGAGCGTAGGCGGATAGTTTAGTCAGAGGTGAAAGCCCAGGGCTCAACCTTGGAATTGCCTTTGATACTGGCTATCTTGAGTATGGAAGAGGTATGTGGAACTCCGAGTGTAGAGGTGAAATTCGTAGATATTCGGAAGAACACCAGTGGCGAAGGCGACATACTGGTCCATTACTGACGCTGAGGCTCGAAAGCGTGGGGAGCAAACAGGATTAGATACCCCGGTA
+
GGGGGGGGGGGGGGGGGGGGGGGGGGGGGGGGGGGGGGGGGGGGGGGGGGGGGGGGGGGGGGGGGGGGGGGGGGGGGGGGGGGGGGGGGGGGGGGGGGGGGGGGGGGGGGGGGGGGGGGGGGGGGGGGGGGGGGGGGGGGGGGGGGGGGGGGGGGGGGGGGGGGGGGGGGGGGGGGGGGGGGGGGGGGGGGGGGGGDFGGGGGDGGGGGEGGGGFGDGGGGGGGFDC@FFCGGFFDEFFG
@M00200:205:000000000-AKKM3:1:1101:29462:12878 1:N:0:1
ACTGGGTTTAAAGGGAGCGTAGGCGGATAGTTTAGTCAGAGGTGAAAGCCCAGGGCTCAACCTTGGAATTGCCTTTGATACTGGCTATCTTGAGTATGGAAGAGGTATGTGGAACTCCGAGTGTAGAGGTGAAATTCGTAGATATTCGGAAGAACACCAGTGGCGAAGGCGACATACTGGTCCATTACTGACGCTGAGGCTCGAAAGCGTGGGGAGCAAACAGGAGTAGATACCCTTGTA
+
<FFGGGFGGCGEFDC@CGBFC@CDEGGGGG9,CEFGGGGGGGDEF9EGGGDGGCFGFGGEFGGCGGFGCCFGFFFFGG9?F<FCFFFAFFFGCF<CECFFFGGGGGDGFAFGCFC=EFGGDGGF99,B?FF,CE9FF@BFGCF<B;9F?C:FD4,=BFGGGDAC==7F7CFCECEEG;CGG;DBF;DGGGGG8@?ECCFGGFGC>*/;:CC*:C3DBFC9FDFGD*0(+;)3+8?*;A6C
@M00200:205:000000000-AKKM3:1:1101:7166:12890 1:N:0:1
ATTGGGTATAAAGGGCGCGTAGGCGGCCGATTAAGTCGGGGGTGAAAGCCTGTGGCTCAACCACAGAATTGCCTTCGATACTGGTTGGCTTGAGACCGGAAGAGGACAGCGGAACTGCGAGTGTAGAGGTGAAATTCGTAGATATTCGCAAGAACACCAGTGGCGAAGGCGGCTGTCTGGTCCGGTTCTGACGCTGAGGCGCGAAAGCGTGGGGAGCAAACAGGATTAGATACCCCAGTA
+
CFGGFGEFFD@CFC@E:@@C@@BFGGEFECCE,,,9CB@EE:CCC5CCCCFFEGGDD<<5FGED<FF@<F,EEFCEF+9,6C?FEE@FE=EB,EB<4:7=+38,,:F8BFGGGD:,>FCFGGFECFA93@:F,@<<>F<>CCC@CFGF:11*=<FGGDGFGAG71<::CF:EGEC*<+08<9AEGGDE+0+<8EC=5C55CCC/**19EGGEGG3D>**877**(7C2?FB79@@7:5)2
@M00200:205:000000000-AKKM3:1:1101:27224:12906 1:N:0:1
ATTGGGCATAAAGGGAGCGTAGGCGGATAGTTTAGTCAGAGGTGAAAGCCCAGGGCTCAACCTTGGAATTGCCTTTGATACTGGCTATCTTGAGTATGGAAGAGGTATGTGGAACTCCGAGTGTAGAGGTGAAATTCGTAGATATTCGGAAGAACACCAGTGGCGAAGGCGACATACTGGTCCATTACTGACGCTGAGGCTCGAAAGCGTGGGGAGCAAACAGGATTAGATACCCGTGTAAGA
+
GFGGGGGGGGGGGGGGGGGGGGGGGGDGDFCEGGGGGGGGGGGGGGGGGGGGGGGGGGGGGGGGG<FFDFGGGGDGGGGGGGGGGGGGGGGGGGGFGGGEGGGGGFGEGGGGGGGGGGGGGFGGGGGGGGGGGGFFGGGGGGGGGGGGGGFEGGGGGGFDGGGGGDGGGGGGGGGFGGGGCFGG9EEFGFGGGGGGGFE5,CEGGGGFECEEGGDGFG6CC78<;8@;6;?FC:8>AB;FGEA
@M00200:205:000000000-AKKM3:1:1101:4750:12956 1:N:0:1
ATTGGGCTTAAAGGGCGCGTAGGCGGCCGATTAAGTCGGGGGTGAAAGCCTGTGGCTCAACCACAGAATTGCCTTCGATACTGGTTGGCTTGAGACCGGAAGAGGACAGCGGAACTGCGAGTGTAGAGGTGAAATTCGTAGATATTCGCAAGAACACCAGTGGCGAAGGCGGCTGTCTGGTCCGGTTCTGACGCTGAGGCGCGAAAGCGTGGGGAGCAAACAGGATTAGATACCCCCGTCAGA
+
GGGGGGGGGGGGGGGGGGGGGGGGGGGGGGGGGGGGGGGGGGGGGGGGGGGGGGGGGGGCGGGGGFGGGGGGGGGGG7FGGGGFGGGGGGGGGGGGGGGGGGGGGGGGGGGGGGGGGGGGGGGGDGGGGGGFFGGGGGGGFGFGGGGGGGBFFGGGGDFFCEFGGGGGGGGGGGGGGGFGGGGGGGGGGGDFCEG=ECCC*5CC883CGEEGGC@C@78FFGGD?FD?FFFGGGFC@DD*96A
@M00200:205:000000000-AKKM3:1:1101:15797:12970 1:N:0:1
ATTGGGTGTAAAGGGCGCGTAGGCGGCCTTGTAAGTTGGGGGTGAAAGCCCGTGGCTCAACCACGGAATTGCCTTCGATACTGCTTGGCTTGAGACCGGAAGAGGTGAGTGGAACTGCGAGTGTAGAGGTGAAATTCGTAGATATTCGCAAGAACACCAGTGGCGAAGGCGGCTCACTGGTCCGGATCTGACGCTGAGGCGCGAAAGCGTGGGGAGCAAACAGGATTAGATACCCTCGTA
+
GGGGGGGGGGGGGGGGGGGGGGGGGGGGGGGGGGGGGGGGGGGGGGGGGGGGGGGGGGGGGGGGGGGGGGGGGGGGGGGGGGGGGGGGGGGGGGGGGGGGGGGGGGGGGGGGGGGGGGGGGGGGGGGGGGGGGGGGGGGGGGGGGGGGGEGGGGGGGGGGGGGGGGGGGGGGGGGGGGGGGGGDEEEGGDGFGGGGDGG=EGGGGGGGGGGGGGBDBFDCFGGGBGGBFBBGGGGG@DFD
@M00200:205:000000000-AKKM3:1:1101:10752:12972 1:N:0:1
ACTGGGTTTAAAGCGAGCGCAGGTTGTTTAATAAGTCTGATGTAAAAGGCAGTGGCTCAACCATTGTGTGCATTGGAAACTGTTAGACTTGAGTGCAGTAGAGGAGAGTGGAATTCCATGTGTAGCGGTGAAATGCGTAGATATATGGAGGAACACCGGTGGCGAAAGCGGCTCTCTGGACTGTAACTGACACTGAGGCTCGAAAGCGTGGGTAGCAAACAGGATTAGATACCCCAGTA
+
GGGGGGGGGGGGGGGGGGGGGGGGGGGGGGGGGGGGGGGGGGGCCFFGGGGGGGGGGGGGCFFFGGGGGGF@FFGGGGGGGGGGGGGGGGGGGGGGGGGGGGGGGGGGGGGGGGFGGGGGGGGGGGGGGGGGGGGGGGGGCFFGGGGGGGGGGGGGGGGGGGGGGGGGGGGGGGGGGGFGGGGGGGGGGGGGG6>FGG>?EGGF>EGGEGGDGGFGFGGGGGFF3@GEFCEFCCEDB6A
@M00200:205:000000000-AKKM3:1:1101:24653:13010 1:N:0:1
TTGGGTTTAAAGCGCACGTAGGCGGACTTTTAAGTCAGGGGTGAAATCCCGGGGCTCAACCCCGGAACTGCCTTTGATACTGGAAGTCTTGAGTATGGTAGAGGTGAGTGGAATTCCGAGTGTAGAGGTGAAATTCGTAGATATTCGGAGGAACACCAGTGGCGAAGGCGGCTCACTGGACCATTACTGACGCTGAGGTGCGAAAGCGTGGGGAGCAAACAGGATTAGATACCCCTGTA
+
GGGGGGGGGFFGGGGGGGGGGGGGGGGGGGGGGGGGGGGGGGGGGGGGGGGGGGGGGGGGGGGGGGGGGFGGGGGGGFGGFFDFGGGGGGGGGGGFGGGGGGGGGGFGFGGGGGFEEGGCFGGGGGGEGGGBEDFGCFGEFFGGGA<FGGGGFFGGGGFFGFEGGFGGG7@CDEGFGFDFGGFCFF?E?F?EGGG5=>FFGDGCEGCCEGCCEG>GFC8;FGCF?7F<8F<>CFGGFF?
@M00200:205:000000000-AKKM3:1:1101:28141:13025 1:N:0:1
ATTGGGTGTAAAGGGCTCGTAGGCGGTTTGTCGCGTCGGGAGTGAAAACCAGGTGCTTAACACCTGGCTTGCTTCCGATACGGGCAGACTAGAGGTATGCAGGGGAGAACGGAATTCCTGGTGTAGCGGTGAAATGCGCAGATATCAGGAGGAACACCGGTGGCGAAAGCGGCTCTCTGGACTGTCACTGACACTGAGGCTCGAAAGCGTGGGTAGCAAACAGGATTAGATACCCGTGTA
+
GGGGGGFGGGGGGGGGGGGGGGGGGGGCCEG9FGGGGGGGEGGGGGGGEEGGGGGGGGGGGGGGCGGGFGGGDGDFGGDEGGGGGGGGGGFFGGGGGFGGGGGGGDEC=FGGGGGGGDGGGGFGFFGGGGGGGGGGGDDGGGGGGAFA<<:FEFGGGGGGGGGGGGDC7E@EGCE7CCEFCE?FGG9CGCEFFGGGFCFG58CEGGG4CCEGG567:?F?CFFFFFG2FF42<CED>3>:
@M00200:205:000000000-AKKM3:1:1101:27069:13063 1:N:0:1
ATTGGGTTTAAAGCGCGCGTAGGTGGTTAGTTAAGTTGGATGTGAAATCCCCGGGCTCAACCTGGGAACTGCATTCAAAACTGACTGACTAGAGTATGGTAGAGGGTGGTGGAATTTCCTGTGTAGCGGTGAAATGCGTAGATATAGGAAGGAACACCAGTGGCGAAGGCGACCACCTGGACTGATACTGACACTGAGGTGCGAAAGCGTGGGGAGCAAACAGGATTAGATACCCTCGTA
+
GGGGGGGGGGGGGGGGGGGGGGGGGGGGGGGGGGGGGGGGGGGGGGGGGGGGGGGGGGGGGGGGGGGGGGGGGGGGGGGGGGGGGGGGGGGGGGGGGGGGGGGGGGGGGGGGGFGGGGGGGGGGGGGGGGGGGGGGGGGGGEGGGGGGGGGGGGGGGGGGFGGGGGGGGGGGGEEFGGGGGGGGGGGGGFGGGGFGFGGGCGDEGGGDG=EGGDFGEGCFGFGFFGGBF9<CCEF=>D>G
@M00200:205:000000000-AKKM3:1:1101:29156:13073 1:N:0:1
ATTGGGTGTAAAGGGAGCGTAGGCGGATAGTTTAGTCAGAGGTGAAAGCCCAGGGCTCAACCTTGGAATTGCCTTTGATACTGGCTATCTTGAGTATGGAAGAGGTATGTGGAACTCCGAGTGTAGAGGTGAAATTCGTAGATATTCGGAAGAACACCAGTGGCGAAGGCGACATACTGGTCCATTACTGACGCTGAGGCTCGAAAGCGTGGGGAGCAAACAGGATTAGATACCCCTGTA
+
GGGGGGGGGGGGGGGGGGGGGGGGGGFGGGGGGGGGGGGGGGGGGGGGGGGGGGGGGGGGGGGGGGGGGGGGGGGGGGGGGGGGGGGGGGGGGGGGGGGGGGGGGGGGGGGGGGGGGFFGGGGGGGFGGGGGGGGGGGGGGGGFGEGGGGGCFFGGGGFGGGGGGGGGGGGDGGGGGGGGGGGGGFEGGGGGGGGGGGGF>CCEFEGFEGGGGGFDFG?FFGFFDGG@FFFGGGFFFFFG
@M00200:205:000000000-AKKM3:1:1101:11932:13122 1:N:0:1
ACTGGGTTTAAAGGGCTCGTAGGCGGTTTGTCGCGTCGGGAGTGAAAACCAGGTGCTTAACACCTGGCTTGCTTTCGATACGGGCAGACTGGAGGTATGCAGGGGAGAACGGAATTCCTGGTGTAGCGGTGAAATGCGCAGATATCAGGAGGAACACCGGTGGCGAAGGCGGTTCTCTGGGCATTACCTGACGCTGAGGAGCGAAAGTGTGGGGAGCGAACAGGATTAGATACCCTAGTAAGA
+
GGGGGGGGGGGGGGGGGGGGGGGGGGGGGGGGGGGGGGGGGGGGGGGGGGGGGGGGGGGGGFFGGGGGGGGGGGGGGGGGGGGGGGGGGGGGGGGGGGGGGGGGGGGGGGGGGGGGGGGGGGGGGGGGGGGGGGGGGGGGGGGGGGGGGGGGGGGGGGGGGGGGGGGGGGGGGGDFGGGGGGGGFGGCFGGGGGGGGGGGGGGGGGGGF?FEGGFGFGGGGGGG?DD?FFFFGGGF@FFG7<A
@M00200:205:000000000-AKKM3:1:1101:16174:13161 1:N:0:1
ACTGGGCTTAAAGGGCTCGTAGGCGGTTTGTCGCGTCGGGAGTGAAAACGCCGTGCTTAACACGGCGCTTGCTTCCGATACGGGCAGACTAGAGGTATTCAGGGGAGAACGGAATTCCTGGTGTAGCGGTGAAATGCGCAGATATCAGGAGGAACACCGGTGGCGAAGGCGGTTCTCTGGGAATGACCTGACGCTGAGGAGCGAAAGTGTGGGGAGCGAACAGGATTAGATACCCGTGTA
+
GGGGGGGGGGGGGGGGGGGGGGGGGGGGGGGGGGGGGGGGGGGGGGGGGGGGGGGGGGGGGGGGGGGGGGGGGGGGGGGGGGGGGGGGGGGGGGGGGGGGGGGGGGGGGGGGGGGGGGGGGGGGGGGGGGGGGGGGGGGGGGGGGGGGGGGGGGGGGGGGGGGGGGGGGGGGGGGGGGGGGGGGGGGGGGGGGGGG5FGGGGGGGGGCGGGGGGFGEGGGGGGGFFGFFFFGGG67))7=
@M00200:205:000000000-AKKM3:1:1101:24274:13200 1:N:0:1
ACTGGGTGTAAAGGGAGCGTAGGCGGATAGTTTAGTCAGAGGTGAAAGCCCAGGGCTCAACCTTGGAATTGCCTTTGATACTGGCTATCTTGAGTATGGAAGAGGTATGTGGAACTCCGAGTGTAGAGGTGAAATTCGTAGATATTCGGAAGAACACCAGTGGCGAAGGCGACATACTGGTCCATTACTGACGCTGAGGCTCGAAAGCGTGGGGAGCAAACAGGATTAGATACCCCCGTA
+
GGGGGGGGGGGGGGGGGGGGGGGGGGGGGGGGGGGGGGGGGGGGGGGGGGGGGGGGGGGGGGGGGGGGGGGGGGGGGGGGGGGGGGGGGGGGGGGGGGGGGGGGGGGGGGGGGGGGGGGGGGGFGGGGGGGGGGGGGGGGGGGGGFGGGGGGGGGFGGGGGGGGGGGGGGGGGGGGGGGGGGGGGGGGGGGGGGGGGGGGGGGGGGGGGGGGGGBGFGFGFGG:;GFEFCEGGGF3>B>=
@M00200:205:000000000-AKKM3:1:1101:18990:13207 1:N:0:1
ATTGGGCATAAAGGGCGCGTAGGCGGCCTTGTAAGTTGGGGGTGAAAGCCCGTGGCTCAACCACGGAATTGCCTTCGATACTGCTTGGCTTGAGACCGGAAGAGGTGAGTGGAACTGCGAGTGTAGAGGTGAAATTCGTAGATATTCGCAAGAACACCAGTGGCGAAGGCGGCTCACTGGTCCGGATCTGACGCTGAGGCGCGAAAGCGTGGGGAGCAAACAGGATTAGATACCCCTGTA
+
ECGEFGGGGEGA@EGDCCCBFEEGGEEGEFFGFFDFGGFFCEGGGFFFGGGGGECCF=FFGGGGG@FEFGGGGGGGGFFGDFGGGGFEFFFE@FDFFGGGGCEFGGFCFGGG<DFFBFGEC=>F9<CFGG?FFCGGGGGGG@FGGGGCFC@:FAB3,<FFGGGE:FEBGGEGG8*4B?9<C;E5C*BECFGGGDDGDGGCED=EE8<58CEEED5>3*;<548<?DF.01:CFFFG:>F+
@M00200:205:000000000-AKKM3:1:1101:23715:13231 1:N:0:1
ATTGGGTTTAAAGGGCTCGTAGGCGGTTTGTCGCGTCGGGAGTGAAAACCAGGTGCTTAACACCTGGCTTGCTTTCGATACGGGCAGACTAGAGGTATGCAGGGGAGAACGGAATTCCTGGTGTAGCGGTGAAATGCGCAGATATCAGGAGGAACACCGGTGGCGAAGGCGGTTCTCTGGGCATTACCTGACGCTGAGGAGCGAAAGTGTGGGGAGCGAACAGGATTAGATACCCCGGTA
+
GGGGGGGGGGGGGGGGGGGGGGGGGGGGGGGGGGGFGGGGGGGGGGGGGGGGGGGGGGGGGGGGGGGGGGGGGGFGGGGGGGGGGGGGGGGGGGGGGGGGGGGGGDEGGGGGGGGGGGGGGGGGGGGGGGGGFFGFGGGGGEFFGGGGGFGGGGGDGCFGGGGGGGGGGCFGEEEGGGGFFGGGGGGGGGGFGGGGDGGDGGGGD5>FGGGGGC>DFGGDDDGG:GGFFFBFFFFFFFFG
@M00200:205:000000000-AKKM3:1:1101:2842:13256 1:N:0:1
ATTGGGTGTAAAGGGCTCGTAGGCGGTTTGTCGCGTCGGGAGTGAAAACCAGGTGCTTAACACCTGGCTTGCTTTCGATACGGGCAGACTAGAGGTATGCAGGGGAGAACGGAATTCCTGGTGTAGCGGTGAAATGCGCAGATATCAGGAGGAACACCGGTGGCGAAGGCGGGTCTCTGGGCCGAAACTGACGCTGAGGAGCGAAAGCGTGGGGAGCAAACAGGATTAGATACCCCAGTAAGA
+
GGGGGGGGGEFGGGGGGGGGGGGGGGGGGGGGGGGC7CGGGGGGGGGGFGGGGGGFGGGGGCFGGGGGGGGGGGGGGGGGGGGGGGGGEFGGFGGGGGGGGGGEFEEEFGGGEGGGGGGGGGGGGGGGG7FDFFFGCFGGGEGGGGGGG@7EG7<FCFGGGDE@:FGGGFGGGGGGGGGGGG=EED8CC77AECCEEGGGC*>85:DFCEGGGGFG3=E?CFGF0*:<FF9>@@@DD>?AC))
@M00200:205:000000000-AKKM3:1:1101:6375:13270 1:N:0:1
ACTGGGTTTAAAGGGAGCGTAGGCGGACATTTAAGTCAGGGGTGAAATCCCGGGGCTCAACCTCGGAATTGCCTTTGATACTGGGTGTCTTGAGTATGAGAGAGGTGTGTGGAACTCCGAGTGTAGAGGTGAAATTCGTAGATATTCGGAAGAACACCAGTGGCGAAGGCGACACACTGGCTCATTACTGACGCTGAGGCTCGAAAGCGTGGGGAGCAAACAGGATTAGATACCCCTGTA
+
FGGGGGGGGGGGGGGGGGGGGGGGGGGGGGGGGGGGGGGGGGGGGGGGGGGGGGGGGGGGGGGGGGGGGGGGGGGGGFGGGGGGGGGGGGGGGGGGGGGGGGGGGGGGGGGGGGGGGGGGGGGGGGGGGGGGGGGGGGGGGGGGGGGGGGGGGGGGGGGGGGGGGDEGGGEEEGGGGGGGGGGGGGGGGGGGEGGGEFGEGFGGGGGGGGGGGGFGFGG@FFGGBGG<FFACGFFGF>F?
@M00200:205:000000000-AKKM3:1:1101:17110:13295 1:N:0:1
ATTGGGTTTAAAGCGAGCGCAGGTGGTTTAATAAGTCTGATGTAAAAGGCAGTGGCTCAACCATTGTGTGCATTGGAAACTGTTAGACTTGAGTGCAGTAGAGGAGAGTGGAATTCCATGTGTAGCGGTGAAATGCGTAGATATATGGAGGAACACCGGTGGCGAAAGCGGCTCTCTGGACTGTAACTGACACTGAGGCTCGAAAGCGTGGGTAGCAAACAGGATTAGATACCCTAGTA
+
GGGGGGGGGGGGGGGGGGGGGGGGGGGGGGGGGGGGGGGGGGGGGGGGGGGGGGGGGGGGGGGGGGGGGGGFFGGGGGGGGGGGGGGGGGGGGGGGGGGGGGGDGGGGGGGGGGGGGGGGGGGGGGGEGGGGGGGGGGGGGGGGGGGGGGGGGGGGGGGGGGGGGGGGGGGGGGGGGGFGGGGGGGEGGGGGGGGGGCFGGGGGGGGGEGGEGGEGF?BEF<AFECF@FFFGGGFGFFF
@M00200:205:000000000-AKKM3:1:1101:1932:13308 1:N:0:1
ATTGGGTTTAAAGGGAGCGTAGGCGGATAGTTTAGTCAGAGGTGAAAGCCCAGGGCTCAACCTTGGAATTGCCTTTGATACTGGCTATCTTGAGTATGGAAGAGGTATGTGGAACTCCGAGTGTAGAGGTGAAATTCGTAGATATTCGGAAGAACACCAGTGGCGAAGGCGACATACTGGTCCATTACTGACGCTGAGGCTCGAAAGCGTGGGGAGCAAACAGGATTAGATACCCCAGTA
+
FGGGGGGGGGGGGGGGGGGGGGGGGGGGDGGGGGGGGGGGGGGGGGGGGGGGGGGGGGFGGGGGGGGGGGGGGGGGGGGGGGGGGEGGGGGGGGGFFGGGGGGGFFGFGGGGGGGGGGGGGGGGGGGGGGGGGGGDGFGGGGGGFFFGGEGEGGGGFGGFDEFCEGGGGGGGGGEGGGGGGGGGGEGGGGEGG*<EE:FFGGDCFCD<GEGGG*85AFEGGFEC(9CEFFEC?F@CBEF?
@M00200:205:000000000-AKKM3:1:1101:23406:13330 1:N:0:1
ATTGGGTGTAAAGCGAGCGCAGGCGGTTTGATAAGTCTGAAGTTAAAGGCTGTGGCTCAACCATAGTTCGCTTTGGAAACTGTCAAACTTGAGTGCAGAAGGGGAGAGTGGAATTCCATGTGTAGCGGTGAAATGCGTAGATATATGGAGGAACACCGGTGGCGAAAGCGGCTCTCTGGTCTGTAACTGACGCTGAGGCTCGAAAGCGTGGGGAGCGAACAGGATTAGATACCCCAGTA
+
GGGGGGGGGFGGGGG;FGGGGGGGGG@FGGGFFGGGGGGEFGGFGGGDE@FGGGGGGGGGGFGGGFFFGGGEFGFFEG9FEGFGG,CFEGGFFGGGD9CECFCECEGGFGC?FEGFG<AF<EFCEE7CB:<FGEAACC=BCFCCBEFFD@FDDCDDGC:F:F7E8FGGCBFCGGC9,>BC,><D9FF:,:9EGE45:F5:,1*B=E478/CEG5A<8188CGF4):CD6@2*ACFD7?4
@M00200:205:000000000-AKKM3:1:1101:12242:13389 1:N:0:1
ATTGGGTATAAAGGGAGCGTAGGCGGATAGTTTAGTCAGAGGTGAAAGCCCAGGGCTCAACCTTGGAATTGCCTTTGATACTGGCTATCTTGAGTATGGAAGAGGTATGTGGAACTCTGAGTGTAGAGGTGAAATTCGTAGATATTCGGAAGAACACCAGTGGCGAAGGCGACATACTGGTCCATTACTGACGCTGAGGCTCGAAAGCGTGGGGAGCAAACAGGATTAGATACCCGTGTA
+
GGGGGGGGGGGGGGGGGGGGGGGGGGGGGGGGGGGGGGGGGGGGGGGGGGGGGGGGGGGGGGGGGGGGGGGGGGGGGGGGGGGGGGGGGGGGGGGGGGGGGGGGGGGGGGGGGGGGGGGGGGGGGGGGGGGGGGGGGGGGGGGGGGGGGGGGGGGGGGGGGGGGGGGGDGGGGGGGGGGGGGGGGGGGGGGGGGGGGGGGGGGGGEGGGGGGGGFGFGGGGGGGFGGFFFE>?CFG>DFE
@M00200:205:000000000-AKKM3:1:1101:24960:13411 1:N:0:1
ATTGGGTATAAAGGGAGCGTAGGCGGATAGTTTAGTCAGAGGTGAAAGCCCAGGGCTCAACCTTGGAATTGCCTTTGATACTGGCTATCTTGAGTATGGAAGAGGTATGTGGAACTCCGAGTGTAGAGGTGAAATTCGTAGATATTCGGAAGAACACCAGTGGCGAAGGCGACATACTGGTCCATTACTGACGCTGAGGCTCGAAAGCGTGGGGAGCAAACAGGATTAGATACCCTGGTA
+
GGGGGGGGGGGGGGGGGGGGGGGGGGGGGGGGGGGGGGGGGGGGGGGGGGGGGGGGGGGGGGGGGGGGGGGGGGGGGGGGGGGGGGGGGGGGGGGGGGGGGGGGGGGGGGGFGGGGGGGGGGGGGGGGGGGGGGGGGGGGGGGGGGGGGGGGGGGGGGGGGGGGGGGGGGGGGGGGGGFFGDGGGGGGGGGGGGGGGGFGGGGGGCCGEGGGDGFGFGDFFGGGFGG@FFE>FCFGFFFC
@M00200:205:000000000-AKKM3:1:1101:2816:13425 1:N:0:1
ATTGGGCATAAAGGGAGCGTAGGCGGACATTTAAGTCAGGGGTGAAATCCCGGGGCTCAACCTCGGAATTGCCTTTGATACTGGGTGTCTTGAGTATGAGAGAGGTGTGTGGAACTCCGAGTGTAGAGGTGAAATTCGTAGATATTCGGAAGAACACCAGTGGCGAAGGCGACACACTGGCTCATTACTGACGCTGAGGCTCGAAAGCGTGGGGAGCACACAGGATTAGATACCCTCGTA
+
GGGGGGGGGGGGGGGGGGGGGGGGGGGGGGGGGGGGGGGGGGGGGGFGGGGGGGGGGGGGGGGGGGGGGGGGGGGGGGGGGGGGGGGGFGGGFGGGGGGFGGGGGGGGGGGGGGGGGGGGGGGGGG9EGGGGGGGFGGFGGGGFGGGGGGCCGGGGFCFGGGGGGGEGF7FGGEGGGG9FFFFGCGGGGGG6?EGGGGGFEGGGG=)5=AECGGDG@G*;C>**34:8?B<79:@=FFFG
@M00200:205:000000000-AKKM3:1:1101:21222:13560 1:N:0:1
ACTGGGTATAAAGCGAGCGCAGGTGGTTTAATAAGTCTGATGTAAAAGGCAGTGGCTCAACCATTGTGTGCATTGGAAACTGTTAGACTTGAGTGCAGTAGAGGAGAGTGGAATTCCATGTGTAGCGGTGAAATGCGTAGATATATGGAGGAACACCGGTGGCGAAAGCGGCTCTCTGGACTGTCACTGACACTGAGGCTCGAAAGCGTGGGTAGCAAACAGGATTAGATACCCGAGTA
+
GGGGGGGGGGGGGGGGGGGGGGGGGGGGGGGGGGGGGGGGGGGGGGGGGGGGGGGGGGGGGGGGGFGGGGGGGGGGGGGGGGGGGGGGGGGGFGGGGGGGGGGFGEFGGGCFFGGGGGGGGGGGGGGEGGGFFFGGGGGGGFGGFGFFGGGGGGGGGGGGGCGEGCEGGDBCGGGGGFCFGGGGGGGGGGGGGGGG?>FFGDGFCGGGGGECFG>GF?CGGGEFEGGFFFFG5?@5B>4
@M00200:205:000000000-AKKM3:1:1101:7810:13590 1:N:0:1
ATTGGGTTTAAAGGGAGCGTAGGCGGATAGTTTAGTCAGAGGTGAAAGCCCAGGGCTCAACCTTGGAATTGCCTTTGATACTGGCTATCTTGAGTATGGAAGAGGTATGTGGAACTCCGAGTGTAGAGGTGAAATTCGTAGATATTCGGAAGAACACCAGTGGCGAAGGCGACATACTGGTCCATTACTGACGCTGAGGCTCGAAAGCGTGGGGAGCAAACAGGATTAGATACCCGAGTA
+
GGGGGGGGGGGGGGGGGGGGGGGGGGGGDGGGGGGGGGDGGGGGGGGGGGGGGGGGGGGGGGGGGGGGGGGGGGGGGGGGGGGGGGGGGGGGGGGGGGGGGGGGGGGGGGGGGGGGGGGEGGGGGFGGGGGGGGGGCFGGGGGGGGGGFGGGGGGGGGGFGGFGEDGCEGGGEGGGGGFCGGGGGGDGGGGGCGGG>F>FGGDGGGGFECBFCE:GECCFGGGGFGGFFFFGGGGGFFF6
@M00200:205:000000000-AKKM3:1:1101:5284:13627 1:N:0:1
ATTGGGTGTAAAGGGCTCGTAGGCGGTTTGTCGCGTCGGGAGTGAAAACGCCGTGCTTAACACGGCGCTTGCTTCCGATACGGGCAGACTAGAGGTATTCAGGGGAGAACGGAATTCCTGGTGTAGCGGTGAAATGCGCAGATATCAGGAGGAACACCGGTGGCGAAGGCGGTTCTCTGGGAATGACCTGACGCTGAGGAGCGAAAGTGTGGGGAGCGAACAGGATTAGATACCCGGGTA
+
GGGGGGGGGGGGGGGGGGGGGGGGGGGGGGGG,DGGGGGGGGGGGGGGGGGGGGGGGGGGGGGGGGGGGGGGGGGGGGGGGGGGGGGGGGGGGGGGGGGGGGGGGGGGGGGGGGGGGGGGGGGGGGGGGGGGGGGFGGGGGGGGGGGGGGGGGEFGGGGDGGGGGGGGGGGGGGGGGGGGFGGGGGGGGGGGGGGCCFFGDGC*8CDFFF7EEG)<>EECDGGFBGGF?6:FGGGDB@EG
@M00200:205:000000000-AKKM3:1:1101:2145:13646 1:N:0:1
ACTGGGTATAAAGGGAGCGTAGGCGGATAGTTTAGTCAGAGGTGAAAGCCCAGGGCTCAACCTTGGAATTGCCTTTGATACTGGCTATCTTGAGTATGGAAGAGGTATGTGGAACTCCGAGTGTAGAGGTGAAATTCGTAGATATTCGGAAGAACACCAGTGGCGAAGGCGACATACTGGTCCATTACTGACGCTGAGGCTCGACAGCGTGGGGAGCAAACAGGATTAGATACCCGCGTA
+
GDGGGGGGGGGGGGDCEGGGGGGGGGDE,CCEFGGGGGGDEFGFGFGGFGGGGGGGGGGGGG86CFGG<FGGGGGCEGGGGGCEEEFGGGCEFFFGGFGGGG8CCFEFGGC<EFFCEGEFCG?FGGCFCGGFFFGFGFGGGGGGGCFFGECGGGGGGGAAFCDGGCGG>EE8CEEFGGG7FGD?A@CEG7CG*ADGEGGFCFGGBEGGGGGGGGE3BFFGD7CFDGFE=CECFFFDA3B*
@M00200:205:000000000-AKKM3:1:1101:12105:13646 1:N:0:1
ACTGGGCTTAAAGGGAGCGTAGGCGGATAGTTTAGTCAGAGGTGAAAGCCCAGGGCTCAACCTTGGAATTGCCTTTGATACTGGCTATCTTGAGTATGGAAGAGGTATGTGGAACTCCGAGTGTAGAGGTGAAATTCGTAGATATTCGGAAGAACACCAGTGGCGAAGGCGACATACTGGTCCATTACTGACGCTGAGGCTCGAAAGCGTGGGGAGCAAACAGGATTAGATACCCTCGTA
+
GGGGGGGGGGGGGGGGGGGGGGGGGGGGGGGGGGGGGGGGGGGGGGGGGGGGGGGGGGGGGGGGGGGGGGGGGGGGGGGGGGGGGGGGGGGGGGGGGGGGGGGGGGGGGGGGGGGGGGGGGGGGGGGGGGGGGGGGGGGGGGGGGGGGGGGGGGGGGGGGGGGGGGGGGGGGGGGGGGGGGGGGGGGGGGGGGGGGGGGGGFGGGGGGGGGGGGFGFGGGGGGGFGGFFFFFECEGFDFG
@M00200:205:000000000-AKKM3:1:1101:24119:13658 1:N:0:1
ACTGGGTTTAAAGGGAGCGTAGGCGGACATTTAAGTCAGGGGTGAAATCCCGGGGCTCAACCTCGGAATTGCCTTTGATACTGGGTGTCTTGAGTATGAGAGAGGTGTGTGGAACTCCGAGTGTAGAGGTGAAATTCGTAGATATTCGGAAGAACACCAGTGGCGAAGGCGACACACTGGCTCATTACTGACGCTGAGGCTCGAAAGCGTGGGGAGCAAACGGGATTAGATACCCCAGTAAGA
+
DEFCGDGCCFEGGFGGC@FGDGGGD7FECC@@FGGGGFFGGEGG@FEFDECEGGCEC@FD=F<F:FECF<=FGCEFCGGGGDAEFFE>EF?BGA?<EDG<<AEECFFC:B=CAFGGGGE@>FDFFGAEDFFDFGGDCFFGGEGGGFFE87=:<FGGFC<DGFGC@CEGCEGEGGGGEFC,2BDFBCCCGFCF8C958,;5=5=EGEGF=EE::8>5>FFG55*/4DG>4@AFF?C*).9<C2<
@M00200:205:000000000-AKKM3:1:1101:9611:13691 1:N:0:1
ATTGGGTATAAAGGGAGCGTAGGCGGACATTTAAGTCAGGGGTGAAATCCCGGGGCTCAACCTCGGAATTGCCTTTGATACTGGGTGTCTTGAGTATGAGAGAGGTGTGTGGAACTCCGAGTGTAGAGGTGAAATTCGTAGATATTCGGAAGAACACCAGTGGCGAAGGCGACACACTGGCTCATTACTGACGCTGAGGCTCGAAAGCGTGGGGAGCAAACAGGATTAGATACCCCCGTA
+
GGGGGGGGGGGGGGGGGGGGGGGGGGGGGGGGGGGGGGGGGGGGGGGGFGGGGGGGGGGGGGGGGGGGGGGGGGGGGGGGGGGGGGGGGGGGFGGGGGGGGGGGGGGGGGGDGGGGGGGGGGGGGGGGGGGGGGGGGGGGGGGGGGGGGDCGGGGGGGGGGGGGGGEGGGGGGGGGGGGDGFGGGFFGGGGFGGGECFFCCG=5CCDG5CECGD>GBGEGGGGG6>>7FFDCCFGGFDFE
@M00200:205:000000000-AKKM3:1:1101:13574:13719 1:N:0:1
ATTGGGTATAAAGTGAGCGCAGGTGGTTTATTAAGTCTGGTGTAAAAGGCAGTGGCTCAACCATTGTATGCATTGGAAACTGGTAGACTTGAGTGCAGGAGAGGAGAGTGGAATTCCATGTGTAGCGGTGAAATGCGTAGATATATGGAGGAACACCGGTGGCGAAAGCGGCTCTCTGGCCTGTAACTGACACTGAGGCTCGAAAGCGTGGGGAGCAAACAGGATTAGATACCCCAGTA
+
GGGGGGGGGGGGGGGGGGGGGGGGGGGGGGGGGGGGGGGGGGGGGGGGGGGGGGGGGGGGGGGGGGGGGGGGGGGGGGGGGGGGGGGGGGGGGGGGGGGGGGGGGGGDGGGGGGGGGGGGGGGGGGGGGGGGGGGGGGGGGGGGGGGGGGGGGGGGGGDGGGGGGGGGGGGGGGGGGGGGGGGGGGGGGGGGGGGGGGGGGGGGGGGGGG7FFGEG>A<FGFFCEFGFF6CGEF@DDFF
@M00200:205:000000000-AKKM3:1:1101:2899:13729 1:N:0:1
ATTGGGTTTAAAGGGAGCGTAGGCGGATAGTTTAGTCAGAGGTGAAAGCCCAGGGCTCAACCTTGGAATTGCCTTTGATACTGGCTATCTTGAGTATGGAAGAGGTATGTGGAACTCCGAGTGTAGAGGTGAAATTCGTAGATATTCGGAAGAACACCAGTGGCGAAGGCGACATACTGGTCAATTACTGACGCTGAGGCTCGAAAGCGTGGGGAGCAAAAAGGATTAGATTCCCCTGTA
+
G,FGGGFGGGGGGGGDCFGGGGEDEGGGCFGGFFGGGGGGFGGGGGGFG,CFGGGEGGGGGGGGGFFGCFGGFGFFGGGGGGGGEFFCFFFGGGGGGFGFDFEFGGGGGGGGGGGG9,8:CFGGDF<DFGGGGGFGGGGGGGFFC;E88C::F?EFFGGFFFEDEGEEEGDGGGG,6;F@D;,,7A>,@@A6:EGGG5*CEGGE88?D**1=FGEDEGG?***/,2+79A)+??:CFFAC
@M00200:205:000000000-AKKM3:1:1101:7534:13729 1:N:0:1
ATTGGGTATAAAGGGCTCGTAGGCGGTTTGTCGCGTCGGGAGTGAAAACGCCGTGCTTAACACGGCGCTTGCTTCCGATACGGGCAGACTAGAGGTATTCAGGGGAGAACGGAATTCCTGGTGTAGCGGTGAAATGCGCAGATATCAGGAGGAACACCGGTGGCGAAGGCGGTTCTCTGGGAATGACCTGACGCTGAGGAGCGAAAGTGTGGGGAGCGAACAGGATTAGATACCCGCGTA
+
GGGGGGGGGGGGGGGGGGGGGGGGGGGGGGGGGGGGGGGGGGGGGFFGGGGGGGGGGGGGGGGGGGGGGGGGGGGGGGGGGGGGGGGFGGGGFFGGGGGGGGGGGGGGGGGGGEGGGGGGGFGGGGGGGGGGGGGGGGGGGGGGGGGFGGGGGGGGGGGGGGGGGGGGGGGGGG7CFFGGGGCCGGGGGFGGGGGGGGFGG3CECGGGGGGGDG>7BE>*)98<:F><FFBFCAEGFFDG
@M00200:205:000000000-AKKM3:1:1101:17222:13735 1:N:0:1
ACTGGGTATAAAGGGTGCGTAGGCGGCGTTATAAGTCAATGGTGAAAGACTTGAGCTTAACTCAGGCGAGCCGTTGATACTGTAGAGCTAGAACATAGATGGAGTAGGCGGAATGAATCATGTAGCGGTGACATGCATAGATATGATTCAGAACACCGATCGCGACGGCAGCTTACTAAGCTATAGTTGACGCTGAGGCCCGAAAGCGTGGGGATCGAACAGGATTAGATACCCCCGTAAGACC
+
FEGEEFE9FEEGFGGGGGEFEEGGE@CFFD:DFGFGGF<<CEFGFFFA@FGF@@@EFFGFG<E@EFCCCGGGGFGB,C,CEF?CGDCDEEF@EFDFCF5AFGGGGFFDFG7=@EFF9FFGGGGG9?FFG@DFFGCFFGGGGFB<AF9@F,@<>EFF:FEGGGGCE*4>CECEGGCCGFF:FF,;;BBC=@FGGGG58*3*11:*:8<33*:8?CDGFGF@DGG<8:C?F?A7F,29:@5C5A).
@M00200:205:000000000-AKKM3:1:1101:9933:13753 1:N:0:1
ATTGGGTGTAAAGCGCGCGCAGGCGGTTTCTTAAGTCTGGTGTCTAAGTGCGGGGCTCAACCCCGTGACGCACTGGAAACTGGGAGACTTGAGTGCAGAAGAGGAGAGCGGAATTCCACGTGTAGCGGTGAAATGCGTAGAGATGTGGAGGAACACCAGTGGCGAAGGCGGCTCTCTGGACTGTAACTGACGCTGAGGCGCGAAAGCGTGGGGAGCAAACAGGATTAGATACCCTCGTA
+
GGGGGGGGGGGGGGGGGGGGGGGGGGGGGGGGGGGGGGGGGGGGGGGGGGGGGGGGGGGGGGGGGGGGGGG+FFGGGGGGGGGGGGGGGGGGGGGGGGGGGFGFGGGGGGGGGGGGGGGGGGGGGGGEGGFEGGGGGGGGGGGGGGFGGGGGGGGGGGGGGGGGGCECGGGG>EGGFGGGGGGGGGGGGGGGGGGGGGGGGGGGG:CD?5EEGGBDFG6CDGGC7*24==:FGF+957>
@M00200:205:000000000-AKKM3:1:1101:4891:13773 1:N:0:1
ACTGGGCTTAAAGGGAGCGTAGGCGGATAGTTTAGTCAGAGGTGAAAGCCCAGGGCTCAACCTTGGAATTGCCTTTGATACTGGCTATCTTGAGTATGGAAGAGGTATGTGGAACTCCGAGTGTAGAGGTGAAATTCGTAGATATTCGGAAGAACACCAGTGGCGAAGGCGACATACTGGTCCATTACTGACGCTGAGGCTCGAAAGCGTGGGGAGCAAACAGGATTAGATACCCCGGTA
+
GEGGGGFGGGGGGGGFGGGGGGGGGGEFGGGGGGGGGGGGFGGGGGGGGGGGGF@FGGGGGGGGGGGGCEGGGDFGGGGGGGGGGGGGGGFGGGCFGFGGGGGFCDFGGGGGGGGGGGGGGGGGGGDGGGGGGGGGG?GFGGFGGGGGGDEDCFEGGGGGGGGGDGGGGGGGGDGDFGFGCGGGGGGFGGGGGEDEEGDFGGGGGGGGDGEGDEFGEFGGGGGG;FF8AF<FGFGCDEFE
@M00200:205:000000000-AKKM3:1:1101:17911:13784 1:N:0:1
ATTGGGTATAAAGCGAGTGTAGGTGGCCGCATAAGTCGGATGTGAAAGCCCTGGGCTTAACCTGGGAATGGCATTCGATACTGTGTGGCTAGAGTCTGATAGAGGGAAGTGGAATTCCAGGTGTAGCGGTGAAATGCGTAGATATCTGGAGGAACATCAGTGGCGAAGGCGGCTTCCTGGATCAAGACTGACACTGAGGCTGGAAAGCGTGGGGAGCAAACAGGATTAGATACCCTCTTA
+
GGGGGGGGGGGGGGGGGGGGGGGGGGGGGGGGGGGGGGGGGGGGGGGGGGGGGGGGGGGGGGGGGGGGGGGGGGGGGGGGGF<EFGGFGGFGGFGGGGGGGGGFGEGFGFGGGCD@FGGGCFEGDGGGEECFGFGGG@CE7BFFGFEGGGGGGG,=FGG=AFFGDDCGGGGB::CF:;F:8F8B6E;6,*4<D?4<?C8C5*4BF,2*87CEGGBD3F?E<F?40CC3*;<FFGFF>)/+
@M00200:205:000000000-AKKM3:1:1101:29359:13786 1:N:0:1
ATTGGGCTTAAAGCGAGCGCAGGTGGTTTAATAAGTCTGATGTAAAAGGCAGTGGCTCAACCATTGTGTGCATTGGAAACTGTTAGACTTGAGTGCAGTAGAGGAGAGTGGAATTACATGTGTAGCGGTGAAATGCGTAGATATATGGAGGAACACCGGTGGCGAAAGCGGCTCGCTGGACTGTAACTGACACTGCGGCTCGAAAGCGTGGGTAGCAAACAGGATTAGATACCCGAGTACGATT
+
CCFFGGF@FGFGGGGFDGEFGGG,CFCC<FGECDFDCCE<ECFEGDFCEFDECEFGCE<FGCBFAFAFEEF,EFFCEFAFFGCEFCGC,EEEFGDFF9?FFFFG,,,8C<F@E<A<EG<E?@B?FFEG:CFF9?F?FB+@CE<?9CEAEEFECFFGGGCC=:873@CGGGGGEG+B:B>,>E8D,,37:;?C8E7,;:@E57:?*?49CECEC+0*+1?8C93*;+*/+1);+28/)00+1(3(
@M00200:205:000000000-AKKM3:1:1101:9776:13795 1:N:0:1
ATTGGGTATAAAGGGAGCGTAGGCGGATAGTTTAGTCAGAGGTGAAAGCCCAGGGCTCAACCTTGGAATTGCCTTTGATACTGGCTATCTTGAGTATGGAAGAGGTATGTGGAACTCCGAGTGTAGAGGTGAAATTCGTAGATATTCGGAAGAACACCAGTGGCGAAGGCGACATACTGGTCCATTACTGACGCTGAGGCTCGAAAGCGTGGGGAGCAAACAGGATTAGATACCCTGGTA
+
GGGGGGGGGGGGGGGGGGGGGGGGGGGGGGGGGGGGGGGGGGGGGGGGGGGGGGGGGGGGGGGGGGGGGGGGGGGGGGGGGGGGGGGGGGGGGGGGGGGGGGGGGGGGGGGGGGGGGGGGGGGGGGGGGGGGGGGGGGGGGGGGGGGGGGGGGGGGGGGGGGGGGGGGGGGGGGGGGGGGGGGGGFGGGGACEEGGGGGGGGGGGGGGGGGGGD?GAGGEGGGC1<F<F8CGGCGGFFFF
@M00200:205:000000000-AKKM3:1:1101:3586:13805 1:N:0:1
ATTGGGTGTAAAGGGAGCGTAGGCGGATAGTTTAGTCAGAGGTGAAAGCCCAGGGCTCAACCTTGGAATTGCCTTTGATACTGGCTATCTTGAGTATGGAAGAGGTATGTGGAACTCCGAGTGTAGAGGTGAAATTCGTAGATATTCGGAAGAACACCAGTGGCGAAGGCGACATACTGGTCCATTACTGACGCTGAGGCTCGAAAGCGTGGGGAGCAAACAGGATTAGATACCCTAGTA
+
FGGGGGGEGFE9@FEFGGEF,@FGGGCFGGGGDAFGGGGGGGFEE<EF8EFFGGGGGG<EFFGGGG@EF<DFGGGGGFG,EFGGGGGFGGGGF8FGGGF<F<EF8FFG<FCAGGGGGGCF7FFFGGAFFFFEF,AFGFGGG7FFFFGD?7?E<FFDGGGGGFGGGCGC+=FEG+>AFDC7EF8C;F3E<FC<EGDCCGGGGCCG>E/*=:8:*8)1>F*A9*0*:D77*;);B<B7AAA7
@M00200:205:000000000-AKKM3:1:1101:16194:13829 1:N:0:1
ATTGGGTTTAAAGGGCTCGTAGGCGGTTTGTCGCGTCGGGAGTGAAAACGCCGTGCTTAACACGGCGCTTGCTTTCGATACGGGCAGACTAGAGGTATGCAGGGGAGAACGGAATTCCTGGTGTAGCGGTGAAATGCGCAGATATCAGGAGGAACACCGGTGGCGAAGGCGGTTCTCTGGGCATTACCTGACGCTGAGGAGCGAAAGTGTGGGGAGCGAACAGGATTAGATACCCCCGTA
+
GGGGGGGGGGGGGGGGGGGGGGGGGGGEGGGGGGGCGGGGEGGGGGGGGGGGGGGGGGGGGGGGGGGGGGGGGGGGEGGGGGGGGGGGGGFGGGGGGGGGGGGGGGGDFGGGGGGGGGGGGGGGGGGGGGGGGGGGGGGGGGGGFGGGGGGGGGGFGGGGGGGGGGGGGGGGGGGGGGGGGGGGGGGGGGGGGGGEEGGGGGGGG*CGGGGEGDDDEEEGGG?DFGGFFFF*<FGGF@EG
@M00200:205:000000000-AKKM3:1:1101:24009:13846 1:N:0:1
ATTGGGTTTAAAGGGAGCGTAGGCGGATAGTTTAGTCAGAGGTGAAAGCCCAGGGCTCAACCTTGGAATTGCCTTTGATACTGGCTATCTTGAGTATGGAAGGGGTATGTGGAACTCCGAGTGTAGAGGTGAAATTCGTAGATATTCGGAAGAACACCAGTGGCGAAGGCGACATACTGGTCCATTACTGACGCTGAGGCTCGAAAGCGTGGGGAGCAAACAGGATTAGATACCCTCGTA
+
GGGGGGGGGGGGGGGGGGGGGGGGGGGGGGGGGGGGGGGGGGGGGGGGGGGGGGGGGGGGGGGGGGGDGGGGGGGGGGGGGGGGGGGGGGGGGGGGGGGGGGGGGGGGGGGGGGGGGGGDGGGGGGGGGGGGGFGGGGGGGGGGGGGGGGGGGGGGGGGGGGGGGGGGGGGGEGGGGGGGGGGGGGGGGGGGGGGGDFGGGGD>F=DFEA@CEC5D>FGGGFFG1FF@F7CFFGGGFD;E
@M00200:205:000000000-AKKM3:1:1101:5785:13976 1:N:0:1
ACTGGGTATAAAGGGAGCGTAGGCGGACATTTAAGTCAGGGGTGAAATCCCGGGGCTCAACCTCGGAATTGCCTTTGATACTGGGTGTCTTGAGTATGAGAGAGGTGTGTGGAACTCCGAGTGTAGAGGTGAAATTCGTAGATATTCGGAAGAACACCAGTGGCGAAGGCGACACACTGGCTCATTACTGACGCTGAGGCTCGAAAGCGTGGGGAGCAAACAGGATTAGATACCCCCGTA
+
GGGGGGGGGGGGGGGGGGGGGGGGGGGGGGGGGGGGGGGGGGGGGGGGGGGGGGGGGGGGGGGGGGGGGGGGGGGGGGGGGGGGGFGGGGGGGGGGGGGGGGGGGGGGGGGGGGGGGFEGGGGGGGGGGGGGGGGGGGGFGGGGGGGGGGGGGGGGGGGGGGGGGGDEGGDGGEEFGGGGGGGGGGGGGGGGGGGGGCGGGGCEGG3CEEEEG*89>GGGGGGDFGGF4FAC9<EC>BFD
@M00200:205:000000000-AKKM3:1:1101:7683:14018 1:N:0:1
ATTGGGTGTAAAGGGAGCGTAGGCGGACATTTAAGTCAGGGGTGAAATCCCGGGGCTCAACCTCGGAATTGCCTTTGATACTGGGTGTCTTGAGTATGAGAGAGGTGTGTGGAACTCCGAGTGTAGAGGTGAAATTCGTAGATATTCGGAAGAACACCAGTGGCGAAGGCGACACACTGGCTCATTACTGACGCTGAGGCTCGAAAGCGTGGGGAGCAAACAGGATTAGATACCCGTGTACGAT
+
GGGGGGGGGGGGGGGGGGGGGGGGGGGGGGGGGGGGGGGGGGGGGGGGGGGGGGGGGGGGGGGGGGGGGGGGGGGGGGGFGGGGGGGGGGGGGGGGGGGGGGGDGFGGGGGGGGGGGGGEEFGGGGGGGGGGGDGFGDGGGGGGGGGGFGGGGGGGGGGGGGFGGGGGEGGGGGGGGGEFGGGG?;EGGGGGE5D=CFCEEF=EGGGGDCC@FC:DEGG6C7E4:F:?FFBDC<FDDFFG*18(
@M00200:205:000000000-AKKM3:1:1101:13798:14034 1:N:0:1
ATTGGGTTTAAAGGGCTCGTAGGCGGTTTGTCGCGTCGGGAGTGAAAACGCCGTGCTTAACACGGCGCTTGCTTCCGATACGGGCAGACTAGAGGTATTCAGGGGAGAACGGAATTCCTGGTGTAGCGGTGAAATGCGCAGATATCAGGAGGAACACCGGTGGCGAAGGCGGTTCTCTGGGAATGACCTGACGCTGAGGAGCGAAAGTGTGGGGAGCGAACAGGATTAGATACCCGAGTA
+
GGGGGGGGGGGGGGGGGGGGGGGGGGGGGGGGGGGGGGGGGGGGGGGGGGGGGGGGGGGGGFFFGGGGGGGGGGGGGGGGGGGGGGGGGGGGGGGGGGGGGGGGGGGGGGGGGGGGGGGGGGGGGGGGGGGGGGGGGGGGGGGGGGGGGCGGGGGGGGGGGCFGGGGGGGGGGGGGGGGGGGGGGFFGGGGGGGGGGGGCEGGGGGGGGGGGGGFCBGGGGCCGFGGFFFFGGFGGDEFG
@M00200:205:000000000-AKKM3:1:1101:11031:14055 1:N:0:1
ACTGGGTTTAAAGGGCTCGTAGGCGGTTTGTCGCGTCGGGAGTGAAAACGCCGTGCTTAACACGGCGCTTGCTTCCGATACGGGCAGACTAGAGGTATTCAGGGGAGAACGGAATTCCTGGTGTAGCGGTGAAATGCGCAGATATCAGGAGGAACACCGGTGGCGAAGGCGGTTCTCTGGGAATGACCTGACGCTGAGGAGCGAAAGTGTGGGGAGCGAACAGGATTAGATACCCCTGTA
+
GGGGGGGGGGGGGGGGGGGGGGGGGGGGGGGGGGGGGGGGGGGGGGGGGGGGGGGGGGGGGFGGGGGGGGGGGGGGGGGGGGGGGGGGGGGGGGGGGGGGGGGGGGGGGGGGGGGGGGGGGGGGGGGGGGGGGGGGGGGGGGGGGGGGGGGGGGGGGGGGEGGDDFEGGGGDEGGGGGGGGGFFGGGGCGGGGG3:8ACCEFGGGGGDFEGGGGFGFGGECDFG?D74FF<GG@FC)<??
@M00200:205:000000000-AKKM3:1:1101:21669:14071 1:N:0:1
ATTGGGTTTAAAGGGAGCGTAGGCGGATAGTTTAGTCAGAGGTGAAAGCCCAGGGCTCAACCTTGGAATTGCCTTTGATACTGGCTATCTTGAGTATGGAAGAGGTATGTGGAACTCCGAGTGTAGAGGTGAAATTCGTAGATATTCGGAAGAACACCAGTGGCGAAGGCGACATACTGGTCCATTACTGACGCTGAGGCTCGAAAGCGTGGGGAGCAAACAGGATTAGATACCCTGGTA
+
GGGGGGGGGGGGGGGGGGGGGGGGGGGGGGGGGGGGGGGGGGGGGGGGGGGGGGGGGGGGGGGGGGGGGGGGGGGGGGGGGGGGGGGGGGGGGGGGGGGGGGGGGGGGGGGGGGGGGGGGGGGGGGGGGGGGGGDGGGGGGGGGGGGGGGGGGGGGGGGGGGGGGGGGGGGGGGGGGGGGGGGGGGGGGGGGGDGGGGCFGGC>DEGGGCGGGGFGEGCGGGGGFCFFFCEFFGC455AG
@M00200:205:000000000-AKKM3:1:1101:18837:14087 1:N:0:1
ATTGGGTTTAAAGGGTGCGTAGGTGGATTGGTAAGTCCGTGGTGAAATCCCCGAGCTTAACTCGGGAACTGCCGTGGATACTATCAATCTTGAATACTGTGGAGGTAAGCGGAATATGTCATGTAGCGGTGAAATGCTTAGATATGACATAGAACACCGATAGCGAAGGCAGCTTACTACACAGTCATTGACACTGAGGCACGAAAGCGTGGGGAGCAAACAGGATTAGATACCCCAGTA
+
GGGGGGGGGGGGGGGGGGGGGGGGGGGGGGGGGGGGGGGGGGGGGGGGGGGGGGGGGGGGGGGGGGGGGGGGGGGGGGGGGGGGGGGGGGGGGGGGGGGGGGGGGGGGGGGGGGGFGGGGGGGGGGGGGGGGGCEGGGGGGGGGGGGGGGGGGGGGGGGGGGGGGGGGGGGGGGGGGGGGGGGGGGGCGGGGGGGGGGGGGGGGGGGGDGGGGGFDEGGGGGGGFGGFFFFGFFGGDFFG
@M00200:205:000000000-AKKM3:1:1101:25515:14091 1:N:0:1
ATTGGGTTTAAAGGGAGCGTAGACGGCGAGGCAAGTCTGATGTGAAAACCCGGGGCTCAACCCCGTGACTGCATTGGAAACTGTTTTGCTTGAGTGCCGGAGAGGTAAGCGGAATTCCTAGTGTAGCGGTGAAATGCGTAGATATTAGGAGGAACACCAGTGGCGAAGGCGGCTTACTGGACGGTAACTGACGTTGAGGCTCGAAAGCGTGGGGAGCAAACAGGATTAGATACCCGGGTA
+
GGGGGGFGGGGGGGGGGGGGGGGGGGGGGGGGGGGGGGGGGGGGGGGGGFGGGGGGGGFGGGGGGGGGGGGGGGGGGGGGGGGGGGGGGGGGGGGGGGGGGGGGGGGGGGGGGGGGGGGGGGGGGGGGGGGGGGDGGGGGGGGGGGGGGFGGGGGGGGGGGGFGGGGGGGGGGGGGGGGGFGEEGGEFGGGGGCCFCCFGFFGGGDGFGG5CEGFG@CGGGC6D0478FFBFGFFGB377
@M00200:205:000000000-AKKM3:1:1101:29666:14092 1:N:0:1
ATTGGGTTTAAAGGGCTCGTAGGCGGTTTGTCGCGTCGGGAGTGAAAACGCCGTGCTTAACACGGCGCTTGCTTCCGATACGGGCAGACTAGAGGTATTCAGGGGAGAACGGAATTCCTGGTGTAGCGGTGAAATGCGCAGATATCAGGAGGAACACCGGTGGCGAAGGCGGTTCTCTGGGAATGACCTGACGCTGAGGAGCGAAAGTGTGGGGAGCGAACAGGATTAGATACCCCTGTA
+
GGGGGGGGGGGGGGGGGGGGGGGGGGGGGGGGGGGGEFGGEGFGGGGGGGEEGGGGGGGGGGGGGGGGGGGGGGGGGGGGGGGGGGGGGGGGGGGGGGGGGGGGGGGGGGGGGGGGGGGGGGGGGFGGGGGGGGEGGGGGGGGGGGGGGGGGGGGGGGGGGGGGGGGGGGGG5CEEGGGGGGGGGGFFGG6CEGCEGGFFGFGGGEDCFGGGGE)<BEEEDDDFB6>?FFAGF6<GFFFG
@M00200:205:000000000-AKKM3:1:1101:17660:14244 1:N:0:1
ATTGGGTTTAAAGGGAGCGTAGGCGGATAGTTTAGTCAGAGGTGAAAGCCCAGGGCTCAACCTTGGAATTGCCTTTGATACTGGCTATCTTGAGTATGGAAGAGGTATGTGGAACTCCGAGTGTAGAGGTGAAATTCGTAGATATTCGGAAGAACACCAGTGGCGAAGGCGACATACTGGTCCATTACTGACGCTGAGGCTCGAAAGCGTGGGGCGCAAACAGGATTAGATACCCGTTTA
+
GFGGGGGGGGGGGGEGEGGGGGGGDGFGCGFGGGGGGGGGCFGGGGGGGFFGFFGGD<EEFEGGGGFFFDFGFFGGDGGFEFGGEGCEGFGGGDGGGGGFFF8=FGFGGGGECAFFFFF::B<F9EGFGGCEEA?FFGGGGGGEGGFE,?4CEFFDFGGG?B8EECEFE,@E:EE9@BA:FFFFCFECFEF:8CGGGGG5;7*>FGCCCEGG>C)).1CCCD99177>**5*+0<5>)9C
@M00200:205:000000000-AKKM3:1:1101:5311:14310 1:N:0:1
ATTGGGCTTAAAGGGAGCGTAGGCGGATAGTTTAGTCAGAGGTGAAAGCCCAGGGCTCAACCTTGGAATTGCCTTTGATACTGGCTATCTTGAGTATGGAAGAGGTATGTGGAACTCCGAGTGTAGAGGTGAAATTCGTAGATATTCGGAAGAACACCAGTGGCGAAGGCGACATACTGGTCCATTACTGACGCTGAGGCTCGAAAGCGTGGGGAGCAAACAGGATTAGATACCCGAGTA
+
GGGGGGFGGGGFGGGGGGGGGGGGEECEGGEFGGGGGGGGGGGGGFGGFG@FFGGGDGGGFGGGGGGFGFFGGGGGGGGGGGFGGGFGEGGGDGGGGGGGAGGF?EFFGGGGGGGGGGGGGGGGGDGGGGGGFDFCGGGGGGGGFGGGGGGGGFFGF>DGGGF>EGEFFG>@ECEFGGGGGED,@EGGGGGFDGGGGGGGGGGDFEGGGGGGGDECDCEGFG?9@GF8F6?C+<+/8:>G
@M00200:205:000000000-AKKM3:1:1101:29506:14427 1:N:0:1
ATTGGGCATAAAGCGCGCGCAGGCGGTTTCTTAAGTCTGGTGTCTAAGTGCGGGGCTCAACCCCGTGACGCACTGGAAACTGGGAGACTTGAGTGCAGAAGAGGAGAGCGGAATTCCACGTGTAGCGGTGAAATGCGTAGAGATGTGGAGGAACACCAGTGGCGAAGGCGGCTCTCTGGACTGTAACTGACGCTGAGGCGCGAAAGCGTGGGGAGCAAACAGGATTAGATACCCGAGTA
+
GGFGGGFGGGGGGGGGGGGGGGGGGGGGGGGGGFGGGGGGGGGGGGGGGGGGGGGGGGGGFGGGGGGGGGG7FGGGGGGGGGGGGGGGGGGGGGGGCGFGGGGFDGGGGGGGGGG,>DGGGGGGGGGGFGGGFGGGGGGGGGGGGFGGGGGGGFFFCCGGGGDEGCCCFGG>*=@FFGGFGG8CCEGFGDF*:CC*;>;EGGCCCECD=5EGD57CF6:*>DCC0CC4699:<CEGFFF
@M00200:205:000000000-AKKM3:1:1101:17358:14440 1:N:0:1
ATTGGGTGTAAAGGGAGCGTAGGCGGATAGTTTAGTCAGAGGTGAAAGCCCAGGGCTCAACCTTGGAATTGCCTTTGATACTGGCTATCTTGAGTATGGAAGAGGTATGTGGAACTCCGAGTGTAGAGGTGAAATTCGTAGATATTCGGAAGAACACCAGTGGCGAAGGCGACATACTGGTCCATTACTGACGCTGAGGCTCGAAAGCGTGGGGAGCAAACAGGATTAGATACCCCTGTA
+
GGGGGGGGGFGGGGGGGGGGGGGGGGGGGGFGGGGGGGGGGGGGGGGGGGGGGGGGGGGGGGGGGGGGGGGGGGGGGGGGGGGGGGGGGGGGGGGGFFGGGGGGGGGGGGGGGGGGGGGGGGGGFGGGGGGGGGGGGGGGFGGGGGGGGGGGGGGGGGGGGGGGGGGGGGGGEDEGGGGGGGGGGGGGGGFGGGGGGGGGGGGGCGDFEGEGGGFGBGFGGFGGFGGFFFFGGGGGFFFG
@M00200:205:000000000-AKKM3:1:1101:16383:14464 1:N:0:1
ACTGGGTGTAAAGCGAGCGCAGGTGGTTTAATAAGTCTGATGTAAAAGGCAGTGGCTCAACCATTGTGTGCATTGGAAACTGTTAGACTTGAGTGCAGTAGAGGAGAGTGGAATTCCATGTGTAGCGGTGAAATGCGTAGATATATGGAGGAACACCGGTGGCGAAAGCGGCTCTCTGGACTGTAACTGACACTGAGGCTCGAAAGCGTGGGTAGCAAACAGGATTAGATACCCTGGTA
+
GGGGGGGGGGGGGGGGGGGGGGGGGGGGGGGGGGGGGGGGGGGGGGGGGGGGGGGGGGGGGGEGGGGGGGGAFGGGGGGGGGGGGGGGGGGGGGGGGGGGGGGGGGGGGGGGGGGGGFGGGGGGGGGGGGGGGGGGGFEGEFGGGGGGGGGGGGGGGGGGGGGGEGGGGGDGGGGGGGGGGGGGGGGGGGGGGGGGGGGFGGGDEGGGGGGFFC?<FGGGGGGG3CFEFFFFECFGFFF
@M00200:205:000000000-AKKM3:1:1101:24512:14502 1:N:0:1
ACTGGGTTTAAAGGGAGCGTAGGCGGATAGTTTAGTCAGAGGTGAAAGCCCAGGGCTCAACCTTGGAATTGCCTTTGATACTGGCTATCTTGAGTATGGAAGAGGTATGTGGAACTCCGAGTGTAGAGGTGAAATTCGTAGATATTCGGAAGAACACCAGTGGCGAAGGCGACATACTGGTCCATTACTGACGCTGAGGCTCGAAAGCGTGGGGAGCAAACAGGATTAGATACCCCTGTA
+
GGGGGGGGGGGGGGGGGGGGGGGGGGGGGGGGGGGGGGGGGGGGGGGGGGGGGGGGGGGGGGGGGGGGGGGGGGGGGGGGGGGGGGGGGGGGGGGGGGGFGFGGGGGGGGGGGGGGGGGGGGGGGGGGGGGGGGGGGGGGGGGGGGGGGGGGGGGGGDGFGGGGGGGEFGGGGGGGGGGGGGGGFGGGGGGGGGGGGGGGGGGGGGGFEGEGGGACDGFFGGGG?GGEAF?+?:?GF>FG
@M00200:205:000000000-AKKM3:1:1101:14196:14505 1:N:0:1
ATTGGGTTTAAAGCGAGCGCAGGTGGTTTAATAAGTCTGATGTAAAAGGCAGTGGCTCAACCATTGTGTGCATTGGAAACTGTTAGACTTGAGTGCAGTAGAGGAGAGTGGAATTCCATGTGTAGCGGTGAAATGCGTAGATATATGGAGGAACACCGGTGGCGAAAGCGGCTCTCTGGACTGTAACTGACACTGAGGCTCGAAAGCGTGGGTAGCAAACAGGATTAGATACCCTTGTA
+
GGGGGGGGGGGGGGGGGGGGGGGFGGGGGGGGGGGGGGGGGGGGGGGGGGGGGGGGGGGGGGGGGGGGGGGGGGGGGGGGGGGGGGGGGGGGGGGGGGGGGGGGFGGGGGGGGGGGFGGGGGGGGGGGGGGGFGGFGGGGDAFGGGGGGGGGGGGGGGGGGEGGGGGGGGGGEGGGGGGGGGGGGGGGGGGGGFGGGEGGGDGGCCFDEGDGGFDGFC?8FGFGF@FEFFECFFCCFFF
@M00200:205:000000000-AKKM3:1:1101:9458:14524 1:N:0:1
ACTGGGTTTAAAGCGAGCGCAGGTGGTTTAATAAGTCTGATGTAAAAGGCAGTGGCTCAACCATTGTGTGCATTGGAAACTGTTAGACTTGAGTGCAGTAGAGGAGAGTGGAATTCCATGTGTAGCGGTGAAATGCGTAGATATATGGAGGAACACCGGTGGCGAAAGCGGCTCTCTGGACTGTAACTGACACTGAGGCTCGAAAGCGTGGGTAGCAAACAGGATTAGATACCCTTGTA
+
GGGGGGGGGGGGGGGGGGGGGGGFGGGGGGGGGGGGGGGGGGGFFFGGGGGGGGGGGGGGGGGGGGGGGGG<FGGGGGGGGGGGGGGGGGGGGGGGGGGGGGGGGGFGGGGGGGGGGGGGGGGGGGGGGGGFGGGGGGGGGGGGGGGGGGGGGGGGGGGGGGGGGGGGGGGGGGGGGGDFGGGGGGGGGGGGGGGGGGGGGDGGGGGGGGDGGFBDFFGGGC8C@FGEFAEGGFGGFFF
@M00200:205:000000000-AKKM3:1:1101:10455:14540 1:N:0:1
ATTGGGTATAAAGGGCGCGTAGGCGGCCGATTAAGTCGGGGGTGAAAGCCTGTGGCTCAACCACAGAATTGCCTTCGATACTGGTTGGCTTGAGACCGGAAGAGGACAGCGGAACTGCGAGTGTAGAGGTGAAATTCGTAGATATTCGCAAGAACACCAGTGGCGAAGGCGGCTGTCTGGTCCGGTTCTGACGCTGAGGCGCGAAAGCGTGGGGAGCAAACAGGATTAGATACCCTAGTAAGA
+
GGGGGGGGGGGGGGGGGGGGGGGGGGGGGGGGGGGGGGGGGGGGGGGGGGGGGGGGGGGGGGGGGGGGGGGGGGGGGGGGGFFGGGGGGGGGGGGGGGGGGGGGGGGGGGGGGGGGGGGGGGGGGGGGGGGGGGGGGGGGGGGGGGGGGGGGGGGGGGGGGGGGGGGGGGGGGGGGGGGGGGGGGGGGGCFGGGGGGGGGGGGGGGGGGGGGGGFGFGGGGFDFFGGFF?9C??FG?5=FGBA
@M00200:205:000000000-AKKM3:1:1101:14203:14613 1:N:0:1
ATTGGGCTTAAAGGGCGCGCAGGCGGTTACGTAAGTCCGGCGTGAAATCCCACGGCTCAACTGTGGAACTGCGTCGGATACTGCGTTGACTTGAGGATGGTAGAGGCCATTAGAACTAGCGGTGTAGCGGTGAAATGCGCAGATATCGCTAGGAATGCCGGTGGCGAAGGCGGATGGCTGGGCCACTCCTGACGCTGAGGCGCGAAAGCTAGGGGAGCGAACCGGATTAGATACCCGAGTA
+
GGGGGGGGGGGGGGGGGGGGGGGGGGGGGGGGGGGGGGGGGGGGGGGGGGGGGGGGGGGGGGGGGGGGGGGGGGGGGGGGGGGGGGGGGGGGGGGGGGGGGGGFFGGGGGGGGGGGGGGGGGGGGGGGGGGGGGGGGGGGGGGGGGGGGGGGGGGGGGGGGFEEGGGGGGGGGGGGGGGGGGGGGGGGGGGGGGGGGGGGGGGGEEDGFFGGGGFGBGGDGGGGFD<?FF4CF7FGEFFGG
@M00200:205:000000000-AKKM3:1:1101:10535:14624 1:N:0:1
ATTGGGTTTAAAGGGCTCGTAGGCGGTTTGTCGCGTCGGGAGTGAAAACCAGGTGCTTAACACCTGGCTTGCTTCCGATACGGGCAGACTAGAGGTATTCAGGGGAGAACGGAATTCCTGGTGTAGCGGTGAAATGCGCAGATATCAGGAGGAACACCGGTGGCGAAGGCGGTTCTCTGGGAATATCCTGACGCTGAGGAGCGAAAGTGTGGGGAGCGAACAGGATTAGATACCCGTGTA
+
GGGGGGGGGGGGGGGGGGGGGGGGGGGGGGGGGGGGGGGGGGGGGGGGFGGGGGGGGGGGGGGGGGGGGGGGGGGGGGGGGGGGGGGGGGGGGGGGGGGGGGGGGGGGGGGGGGDGGGGGGGGGGGGGGGGGGGGGGGGGGGGFGFFEGGGGGGGGGGGGGGCEGGGGGGGGGGGFGGGGGGGGGGGGGGGGGDDEGGGFEGGGEGGGG9@EGEBGFGEGGGGD:4C?FB):CCCD@EFG
@M00200:205:000000000-AKKM3:1:1101:16093:14651 1:N:0:1
ATTGGGTGTAAAGGGAGCGTAGGCGGACATTTAAGTCAGGGGTGAAATCCCGGGGCTCAACCTCGGAATTGCCTTTGATACTGGGTGTCTTGAGTATGAGAGAGGTGTGTGGAACTCCGAGTGTAGAGGTGAAATTCGTAGATATTCGGAAGAACACCAGTGGCGAAGGCGACACACTGGCTCATTACTGACGCTGAGGCTCGAAAGCGTGGGGAGCAAACAGGATTAGATACCCCTGTA
+
GGGGGGGGGGGGGGGGGGEGCGGGGGGGGGGGGGGGFGGGGGGGGGGGGGGGDGGGGGGGGGGGGGGGGGGGGGGGGFGGGGGGGGEGGGGFGGGGGFGGGFGGGGGGGGGGGGGGGGGFGGGGGGGGGGFFFFGGGGGFGGGGGGGGGEGGGGGGGGGGGGGG>FGEEGCCGGGGGGGEGDFG?CFGG>CGEECC5FGDFGGGCCCFGGGGDGDGBGCFGF?5?472F4<GGGGGFFFG
@M00200:205:000000000-AKKM3:1:1101:23864:14677 1:N:0:1
ATTGGGCTTAAAGGGCGCGTAGGCGGCCTTGTAAGTTGGGGGTGAAAGCCCGTGGCTCAACCACGGAATTGCCTTCGATACTGCTTGGCTTGAGACCGGAAGAGGTGAGTGGAACTGCGAGTGTAGAGGTGAAATTCGTAGATATTCGCAAGAACACCAGTGGCGAAGGCGGCTCACTGGTCCGGATCTGACGCTGAGGCGCGAAAGCGTGGGGAGCAAACAGGATTAGATACCCCGGTA
+
GGGGGGGGGGGEGGGGGGGGGGGGGGGGGGGGGGGGGGGGGGGGGGGGGGGGGGGGGGFGGGGGGGGGGGGGGGGGGGGGGGGGGGGGGGGGCGGGGGGGGGGGGGGGGGGGGGGGGGGGGGGGGGGGGGGGGGGGGGGGGGGGGGGGGGEFGCFGGEFGGFGGGGGGGGGGGGGGGGCGGGGECEEGGFDGGGGGDFFFGGGEGDGGGGGGGGFGBGCGGGGG?FG<FBACFGGGFFFG
@M00200:205:000000000-AKKM3:1:1101:8955:14697 1:N:0:1
ATTGGGTTTAAAGGGAGCGTAGGCGGATAGTTTAGTCAGAGGTGAAAGCCCAGGGCTCAACCTTGGAATTGCCTTTGATACTGGCTATCTTGAGTATGGAAGAGGTATGTGGAACTCCGAGTGTAGAGGTGAAATTCGTAGATATTCGGAAGAACACCAGTGGCGAAGGCGACATACTGGTCCATTACTGACGCTGAGGCTCGAAAGCGTGGGGAGCAAACAGGATTAATACCCGTGTA
+
GGGGGGGGGGGGGGGGGGGGGGGGGGGGEFGGGGGGGGGGGGGGGGGGGGGGGGGGGGGGGGGGGGGGGGGGGGGGGGGGGGGGGGGGGGGGGGGGGGGGGGGGGGGGGGGGGGGGGGGEGGGGGGGGGGGGGGGGGGGGGGGGGGGGGGGGGGGGGGGGGGGGGGGGGGGGGGGGGGGGGGGGGGGGGGGGGGGGGGGGGGGGFGGCEEEGGGEDEGCFGGGGFGGFFFFGEECC>FF
@M00200:205:000000000-AKKM3:1:1101:16533:14720 1:N:0:1
ACTGGGCTTAAAGGGCTCGTAGGCGGTTTGTCGCGTCGGGAGTGAAAACCAGGTGCTTAACACCTGGCTTGCTTTCGATACGGGCAGACTGGAGGTATGCAGGGGAGAACGGAATTCCTGGTGTAGCGGTGAAATGCGCAGATATCAGGAGGAACACCGGTGGCGAAGGCGGTTCTCTGGGCATTACCTGACGCTGAGGAGCGAAAGTGTGGGGAGCGAACAGGATTAGATACCCTCGTA
+
GGGGGGGGGGGGGGGGGGGGGGGGGGGGGGGGGGGGGGGGGGGGGGGGGGGGGGGGGGGGGGGGGGGGGGGGGGGGGGGGGGGGGGGGGGGGGGGGGGGGGGGGGGGGGGGGGGGGGGGGGGGGGGGGGEGFGGGGGGGGGGGGGGGGGGGGGGGGGGGGGGGGGGGGGGGGGGGGGGGGGGGGGGGGGGGGGGGGGGGGGGGEEGGGFGGGGGFGEGGGGGGGFGGFFFFGGCFGFFFG
@M00200:205:000000000-AKKM3:1:1101:4304:14747 1:N:0:1
ATTGGGTGTAAAGCGTGCGTAGGTGGTCGTTTAAGTCCGTTGTGAAAGCCCTGGGCTCAACCTGGGAACTGCAGTGGATACTGGGCGACTAGAGTGTGGTAGAGGGTAGCGGAATTCCTGGTGTAGCAGTGAAATGCGTAGAGATCAGGAGGAACATCCATGGCGAAGGCAGCTACCTGGACCAACACTGACACTGAGGCACGAAAGCGTGGGGAGCAAACAGGATTAGATACCCTGGTA
+
GGGGGGGGGGGGGGGGGGGGGGGGGGGGGGGGGGGGGGGGGGGGGGGGGGGGGGGGGGGGGGGGGGGGGGGGGGGGGGGGGGGGGGGGGGGGGGGGGGGGGGGGGGGGGGGGGGGGGGGGGGGGGGGGGGGGGGGGGGGGGGGGGGGGGGGGDGGFGFGGGGGGGGGGGGGGGGGGGGGGGGGGGGGGFGGGFGFGGGGGGGGGG5CFGEGGGGEGFDFGGGGGFGGFFFEGG@E=FFFG
@M00200:205:000000000-AKKM3:1:1101:28566:14750 1:N:0:1
ATTGGGTATAAAGGGCTCGTAGGCGGTTTGTCGCGTCGGGAGTGAAAACCAGGTGCTTAACACCTGGCTTGCTTTCGATACGGGCAGACTGGAGGTATGCAGGGGAGAACGGAATTCCTGGTGTAGCGGTGAAATGCGCAGATATCAGGAGGAACACCGGTGGCGAAGGCGGTTCTCTGGGCATTACCTGACGCTGAGGAGCGAAAGTGTGGGGAGCGAAAAGGATTAGATAACCCCGTA
+
GGGGGGGGGGGGGGGGGGGGGGGGGGGGGGFFGGGCFGGGGGCCCFGGDGGGGGGCFFEGGGGGGGGGGGGFGGGFGDGD=FEGGEF=B<E@<FFGFGGFGGGGGDFGGGDGGGCGFGGFG==FA??FG=B>FD<FDG+>CEAF9BFGCCEGGGCD:FGC1FFF::EEGBEGEEEG+<9FGFGGFFGGEGFCEEGC:;C+1*:*:=)0<CCGGG>:>EDE)/CD:4D<F=AC+3<<@>:C
@M00200:205:000000000-AKKM3:1:1101:9457:14760 1:N:0:1
ACTGGGCTTAAAGGGAGCGTAGGCGGATAGTTTAGTCAGAGGTGAAAGCCCAGGGCTCAACCTTGGAATTGCCTTTGATACTGGCTATCTTGAGTATGGAAGAGGTATGTGGAACTCCGAGTGTAGAGGTGAAATTCGTAGATATTCGGAAGAACACCAGTGGCGAAGGCGACATACTGGTCCATTACTGACGCTGAGGCTCGAAAGCGTGGGGAGCAAACAGGATTAGATACCCGAGTA
+
GGGGGGGGGGGGGGGGGGGGGGGGGGGGGGGGGGGGGGGGGGGGGGGGGGGGGGGGGGGGGGGGGGGGGGGGGGGGGGGGGGGGGGGGGGGGGGGGGGGGGGGGGGGGGGGGGGGGGGGGGGGGGGGGGGGGGGGGGGGGGGGGGGGGGDGGGGGGGGGGGGGGGGGGGGGGGGGGGGG?FGGGGGGGGGFGGGGEGGFFC>7EGDCFG7EGGG>DEGFCFGFFDGG@FFFGGGFGB5FF
@M00200:205:000000000-AKKM3:1:1101:27747:14802 1:N:0:1
ACTGGGTTTAAAGAGCTCGTAGGCGGTTTGTCGCGTCTGCCGTGAAAGTCCGGGGCTCAACTCCGGATCTGCGGTGGGTACGGGCAGACTAGAGTGATGTAGGGGAGACTGGAATTCCTGGTGTAGCGGTGAAATGCGCAGATATCAGGAGGAACACCGATGGCGAAGGCAGGTCTCTGGGCATTAACTGACGCTGAGGAGCGAAAGCATGGGGAGCGAACAGGATTAGATACCCCCGTAAGA
+
GGGGGGGGGGGGGGGGGGGGGGGGGGGGGGGGGGGFGGGGGGEGGGGGGGGGGGGGGGGGGGGGGGGGGGGGFGFFGGGGGGGGGGGGGDFFFDAEFFEEGGGGGGGGGFGGGGGGGGGGGGGGGGGGGCFGFGGGGGGGGGGGGGGFGGGGGFFFFGGGGCGGGGGGDGGGGFGGG9FGFGGFCCFDFFFGGGC78FFFGGGGEGGGGFGGCE@DEDGGGGGGFG=?F@):@CCF::7E74>
@M00200:205:000000000-AKKM3:1:1101:8405:14824 1:N:0:1
ATTGGGTTTAAAGCGCGCGCAGGCGGTTTCTTAAGTCTGGTGTCTAAGTGCGGGGCTCAACCCCGTGACGCACTGGAAACTGGGAGACTTGAGTGCAGAAGAGGAGAGCGGAATTCCACGTGTAGCGGTGAAATGCGTAGAGATGTGGAGGAACACCAGTGGCGAAGGCGGCTCTCTGGACTGTAACTGACGCTGAGGCGCGAAAGCGTGGGGAGCAAACAGGATTAGATACCCTGGTA
+
GGGGGGGGGGGGGGGDGGGGGGGGGGGGGGGGGGGGGGGGGGGGGGGGGGGGGGGGGGGGGGCEGGGFFGGGGGGGFGBFBFGGGGGGGGGGGGGGGGGGGFFGGGEEGGGGGGGEEFGGGGGGGGGGGGGGGGFGEGEGGGGGG;FFGFGDGGGGGGGGGGGGGGGGGDGGGCGGFGGGGGGFEFFCCFGG5*9=8>FEGGGGECGG5CEGGDDGFCGCCCFF):77@=4CFF67F?=
@M00200:205:000000000-AKKM3:1:1101:17287:14832 1:N:0:1
ATTGGGCTTAAAGGGAGCGTAGGCGGATAGTTTAGTCAGAGGTGAAAGCCCAGGGCTCAACCTTGGAATTGCCTTTGATACTGGCTATCTTGAGTATGGAAGAGGTATGTGGAACTCCGAGTGTAGAGGTGAAATTCGTAGATATTCGGAAGAACACCAGTGGCGAAGGCGACATACTGGTCCATTACTGACGCTGAGGCTCGAAAGCGTGGGGAGCAAACAGGATTAGATACCCCAGTA
+
GGGGGGGGGGGGGGGGGGGGGGGGGGGGGGGGGGGGGGGGGGGGGGGGGGGGGGGGGGGGGGGGGGGGGGGGGGGGGGGGGGGGGGGGGGGGGGGGGGGGGGGGGGGGGGGGGGGGGGGGGGGGGGGGGGGGGGGGGGGGGGGGGGGGGEGGGGGGGGGGGGGGGGGGDGGGGGGGGGGFFGGGGGGGGGGGGGGGGGGGGGG8EGGGGGGGCEADEGFGGFGF?<C@AFEGFFGGDDFG
@M00200:205:000000000-AKKM3:1:1101:10221:14836 1:N:0:1
ATTGGGTTTAAAGGGAGCGTAGGCGGATAGTTTAGTCAGAGGTGAAAGCCCAGGGCTCAACCTTGGAATTGCCTTTGATACTGGCTATCTTGAGTATGGAAGAGGTATGTGGAACTCCGAGTGTAGAGGTGAAATTCGTAGATATTCGGAAGAACACCAGTGGCGAAGGCGACATACTGGTCCATTACTGACGCTGAGGCTCGAAAGCGTGGGGAGCAAACAGGATTAGATACCCTAGTA
+
GGGGGGGGGGGGGGGGGGGGGGGGGGEGGGGGGGGGGGGGGGGGGGGGGDGGGGGGGGGGGGGGGGGGGGGGGGGGGGGGGGGGGGGGGGGGGGGGGGGGGGGGGGGGGGGGGGFGGGGGGGGGGGGGGGGGGGGFCFGGGDGGGD<FFGGGGFGGGGGGGGGGGGGGGGGGGDEGGGGGGGGGGGGGGGGGGGGGGGGGGGGGFEGGGEGDGGFGEGGGGGGGFGGFFFFGGGGGFFFG
@M00200:205:000000000-AKKM3:1:1101:18814:14893 1:N:0:1
ATTGGGTATAAAGGGTGCGTAGGCGGCTTATTAAGTCAGGGGTGAAAGACGGTGGCTCAACCATCGCAGTGCCTTTGATACTGATGAGCTTGAATATACTAGAGGTAGGCGGAATGTGACAAGTAGCGGTGAAATGCATAGATATGTCACAGAACACCGATTGCGAAGGCAGCTTACTATGGTATTATTGACGCTGAGGCACGAAAGCGTGGGGATCAAACAGGATTAGATACCCTAGTA
+
GGGGGGGGGGGGGGGGGGGGGGGGGGGGGGGGGGGGGGGGGGGGGGGGGGGGGGGGGGGGGGGGGGGGGGGGGGGGGGGGGGGGGGGGGGGGGGGGGGGGGGGGGGGGGGGGGGGGGGGGGGGGGGGGGGGGGGGGGGGGFGGGFFGGGGGGGGGGDFGGGGGGGGGGGGGGGGGGGGGGGGGGGGFGGGGGGGGGGGGGGGGGGGGDGGGGGGBDFGCCGGDD7CC@FF?DCFCGFF@F
@M00200:205:000000000-AKKM3:1:1101:24914:14895 1:N:0:1
ATTGGGCATAAAGGGAGCGCAGACGGGTCGTTAAGTCAGCTGTGAAAGTTTGGGGCTCAACCTTAAAATTGCAGTTGATACTGGCGTCCTTGAGTGCGGTTGAGGTGTGCGGAATTCGTGGTGTAGCGGTGAAATGCTTAGATATCACGAAGAACTCCGATTGCGAAGGCAGCACACTAATCCGTAACTGACGTTCATGCTCGAAAGTGTGGGTATCAAACAGGATTAGATACCCCCGTA
+
GGGGGGGGGGGGGGGGGGGGGGGGGGGGGGGGGGGGGGGGGGGGGGGGGGGGGGGGGGGGGGGGGGGGGGGGGGGGGGGGGGGGGGGGGGGGGGGGGGGGGGGGGGGGGGGGGGGGGGGGGGGGGGGGGGGGGGGGGGGGGGGGGGGGGGGGGGGGGGGGGGG,BFGGGGGGGGGGGGGGGGGGGGGGGGGGGGGGGGGGGGEGGGGGDGGDDEFGFGFFGGGDDGGFFFFFFFEFBBFG
@M00200:205:000000000-AKKM3:1:1101:23576:14917 1:N:0:1
ATTGGGTTTAAAGCGCGCGCAGGCGGTTTCTTAAGTCTGGTGTCTAAGTGCGGGGCTCAACCCCGTGACGCACTGGAAACTGGGAGACTTGAGTGCAGAAGAGGAGAGCGGAATTCCACGTGTAGCGGTGAAATGCGTAGAGATGTGGAGGAACACCAGTGGCGAAGGCGGCTCTCTGGACTGTAACTGACGCTGAGGCGCGAAAGCGTGGGGAGCAAACAGGATTAGATACCCCCGTA
+
GGGGGGGGGGGGGGGGGGGGGGGGGGGGGGGGGGGGGGGGGGGGGGGGGGGGGGGGGGGGGGGGGGGGGGGDGGGGGGGGGGGGGGGGGGGGGGGGGGGGGGGGGGGGGGGGGGGGGGGGGGGGGGGGGGGGGGGGGGGGGGGGGGGGGGGGGGGGGGGGGGGGGGGGCGGGGGGGGGEGGGGGGGGGGGGGGEGGGGGGGGGGGGGCAEGGGGFDFGCFGGGGBDGFFF9CAEFG>EF
@M00200:205:000000000-AKKM3:1:1101:20787:14939 1:N:0:1
ATTGGGTTTAAAGCGCACGTAGGCGGCTTTGTAAGTTAGAGGTGAAAGCCTGGAGCTCAACTCCAGAACTGCCTTTAAGACTGCATCGCTTGAATCCAGGAGAGGTGAGTGGAATTCCGAGTGTAGAGGTGAAATTCGTAGATATTCGGAAGAACACCAGTGGCGAAGGCGGCTCACTGGACTGGTATTGACGCTGAGGTGCGAAAGCGTGGGGAGCAAACAGGATTAGATACCCGAGTA
+
GGGGGGGGGGGGGGGGGGGGGGGGGGGGGGGGGGGGGGGGGGGGGGGGGGGGGGGGGGGGGGGGGGGGGGGGGGGGGGGGGGGGGGGGGGGGGGGGGGGGGGGGGGGGGGGGGGGGGGGGGGGGGGGGGGGFGGGGGGGGGGGGGGGGFGGGGGGGGGGGGGGGGGGGGGGGGGGGGGGGGGGGGGGGGGGGGGGGGGGGFGGGGEGGGGGGGCEDFGGGGGGGFGGFFFFDCFFGBBFG
@M00200:205:000000000-AKKM3:1:1101:9000:14954 1:N:0:1
ATTGGGTATAAAGCGAGCGCAGGTGGTTTAATAAGTCTGATGTAAAAGGCAGTGGCTCAACCATTGTGTGCATTGGAAACTGTTAGACTTGAGTGCAGTAGAGGAGAGTGGAATTCCATGTGTAGCGGTGAAATGCGTAGATATATGGAGGAACACCGGTGGCGAAAGCGGCTCTCTGGACTGTAACTGACACTGAGGCTCGAAAGCGTGGGTAGCAAACAGGATTAGATACCCCAGTA
+
GGGGGGGGGGGGGGGGGGGGGGGGGGGGGGGGGGGGGGGGGGGECEFGGGGGGGGGGGGGGGGGGGGGGGGCEGGGGGGGGGGGGGGGGGGGGGGGGGGGGGGGFGFGGGCEFGGGFCGGGGGGGAF7FGGFFGGGGGGGGGGGGGFGFFDEGGGFGF7FGCFEE@CFGGEGGE7;:DGFGGGGGGFFGGGGGGGGFE*9CGG?EGG7CCC*<9?FFGGGGGG5)2;=CFCFFFGGFFF
@M00200:205:000000000-AKKM3:1:1101:17697:14976 1:N:0:1
ATTGGGTATAAAGCGAGCGCAGGCGGTTCTTTAAGTCTGATGTGAAAGCCCCCGGCTCAACCGGGGAGGGTCATTGGAAACTGGAGAACTTGAGTGCAGAAGAGGAGAGTGGAATTCCACGTGTAGCGGTGAAATGCGTAGAGATGTGGAGGAACACCAGTGGCGAAGGCGGCTCTCTGGACTGTAACTGACGCTGAGGCGCGAAAGCGTGGGGAGCAAACAGGATTAGATACCCCCGTA
+
GGGGGGGGGGGGGGGGGGGGGGGGGGGGGGGGGGGGGGGGGGGGGGGGGGGGGGGGGGGGGGGGGGGGGGGGGGGGGGGGGGGGGGGGGGGGGGGGGGGGGGGGGGGGGGGGGGFGGGGGGGGGGGGGGGGGFGGGGGGGGGGGGGGGGGGGGGGGGGGGGGGGGGGGGGGGGGGGGGGGGGGGGGGGGGGGGGGGDGGGGGGEGGGGGGGGGGBDFGGFGGGGFGGFFBFGCFGFDDBE
@M00200:205:000000000-AKKM3:1:1101:13192:14982 1:N:0:1
ACTGGGTATAAAGGGCGCGTAGGCGGCCGATTAAGTCGGGGGTGAAAGCCTGTGGCTCAACCACAGAATTGCCTTCGATACTGGTTGGCTTGAGACCGGAAGAGGACAGCGGAACTGCGAGTGTAGAGGTGAAATTCGTAGATATTCGCAAGAACACCAGTGGCGAAGGCGGCTGTCTGGTCCGGTTCTGACGCTGAGGCGCGAAAGCGTGGGGAGCAAACAGGATTAGATACCCGAGTA
+
GGGGGGGGGGGGGGGGGGGGGGGGGGGGGGGGGGGGGGGGGGGGGGGGGGGGGFGGGGGGGGGGGGGGGGGGGGGGGGGGGGGGGGGGGGGGGGGGGGGGGGGGFGGGGGGGGGGGGGGGGEGGGGGGGGGGGGGGGGGGGGGGGGDFDGEFGGGGGGGGGFDGGGGDEGCEGGGGGGGFGGGGGGGGGG?@CEGDGGGGDGGGGGGGE*?8C855>EFC7*AC:GG?4*6:FG:35>>6
@M00200:205:000000000-AKKM3:1:1101:18106:15000 1:N:0:1
ACTGGGCTTAAAGCGCGTGTAGGCGGCCCGGTAAGTCCGCTGTGAAAGTCGGGGGCTCAACCCTCGAATGCCGGTGGATACTGTCGGGCTCGAGTACGGAAGAGGCGAGTGGAATTCCTGGTGTAGCGGTGAAATGCGCAGATATCAGGAGGAACACCGATTGCGAAGGCAGCTCGCTGGGACGTAACTGACGCTGAGGCGCGAAAGCGTGGGGAGCGAACAGGATTAGATACCCCTGTA
+
GGGGGGGGGGGGGGGGGGGGGGGGGGGGGGGGGGGGGGGGGGGGGGGGGGGGGGGGGGGGGGGGGGGGGGGGGGGGGGGGGGGGGGGGGGGGGGGGGGGGGGGGGGGGGGGGGGGGGGGGGGGGGGGGGGGGGGDDFGGGGGGGGGGGGGGGGGFGGGGGGGGGGGGGGGGGGGGEE>EGGGFGGGGGGGGE?>CGGGGGC5EGGCGGGGGGGGFGFGGEGGGGFGGFFFFGCGFDFFFG
@M00200:205:000000000-AKKM3:1:1101:16073:15004 1:N:0:1
ACTGGGTATAAAGGGAGCGTAGGCGGATAGTTTAGTCAGAGGTGAAAGCCCAGGGCTCAACCTTGGAATTGCCTTTGATACTGGCTATCTTGAGTATGGAAGAGGTATGTGGAACTCCGAGTGTAGAGGTGAAATTCGTAGATATTCGGAAGAACACCAGTGGCGAAGGCGACATACTGGTCCATTACTGACGCTGAGGCTCGAAAGCGTGGGGAGCAAACAGGATTAGATACCCCGGTA
+
GGGGGGGGGGGGGGGGGGGGGGGGGGGGGGGGGGGGGGGGGGGGGGGGGGGGGGGGGGGGGGGGGGGGGGGGGGGGGGGGGGGGGGGGGGGGGGGGGGGGGGGGGGGGGGGGGGGGGGGGGGGGGGGGGGGGGGGGGGGGGGGGGGGGGGGGGGGGGGGGGGGGGGGGGGGGGGGGGGGGGGGGGGGGGFFGGGGGGCFGGGGGGGGGGGGGGGFGEFCCFGGG?GGFFFFGGGGCDFFG
@M00200:205:000000000-AKKM3:1:1101:13975:15038 1:N:0:1
ACTGGGTTTAAAGGGCTCGTAGGCGGTTTGTCGCGTCGGGAGTGAAAACCAGGTGCTTAACACCTGGCTTGCTTCCGATACGGGCAGACTAGAGGTATTCAGGGGAGAACGGAATTCCTGGTGTAGCGGTGAAATGCGCAGATATCAGGAGGAACACCGGTGGCGAAGGCGGTTCTCTGGGAATATCCTGACGCTGAGGAGCGAAAGTGTGGGGAGCGAACAGGATTAGATACCCTAGTA
+
GGGGGGGGGGGGGGGGGGGGGGGGGGGGGGGGGGGGGGGGGGGGGGGGGGGGGGGGGGGGGGGGGGGGGGGGGGGGGGGGGGGGGGGGGGGGGGGGGGGGGGGGGGGGGGGGGDGGGGGGGGGGGGGGGGGGGGGGGGGGGGGGGGGGGGGGGGGGGGGGGGGGGGGGGGGGGGGGGFGGGGGFFGGGGFGGGGGGGGGGGGGDGGDFGGGGGG@C@EGEGGG<67>?FFDCEFGFFFFG
@M00200:205:000000000-AKKM3:1:1101:24960:15057 1:N:0:1
ACTGGGTTTAAAGCGTGCGCAGGCGGTCTCGTAAGACAGGTGTGAAATCCCCGGGCTCAACCTGGGAACTGCGCTTGTGACTGCGAGGCTGGAGTGTGGCAGAGGGAGGTGGAATTCCACGTGTAGCAGTGAAATGCGTAGAGATGTGGAGGAACACCGATGGAGAAGGCAGCCTCCTGGGCCAGCACTGACGCTCATGCACGACAGCGTGGGGAGCAAACAGGATTAGATACCCGAGTA
+
GFGGFGFFEAGGCFGGEGGGEFEEGGGGGGGGECECCC@FCAFGGGGGGDGGEFGEB,@@CFGGGCGGGCFGGDC:FGGGFFA@CEGGGFGCEGFGGGCFECFFGGCBEFFGGGCFGFDFGF@F:DFGGGCG9=CF9FG7FCF<,@FEDF<FG7<<FBFGDGC,>F8:C>FCCFF,,,<,C8CDFGC8800,:5*C/C;EE7C>*87CEEGDEC))8::859CF:FGBFF9F?<CGBEFG
@M00200:205:000000000-AKKM3:1:1101:4936:15093 1:N:0:1
ATTGGGTTTAAAGGGAGCGTAGGCGGATAGTTTAGTCAGAGGTGAAAGCCCAGGGCTCAACCTTGGAATTGCCTTTGATACTGGCTATCTTGAGTATGGAAGAGGTATGTGGAACTCCGAGTGTAGAGGTGAAATTCGTAGATATTCGGAAGAACACCAGTGGCGAAGGCGACATACTGGTCCATTACTGACGCTGAGGCTCGAAAGCGTGGGGAGCAAACAGGATTAGATACCCCGGTA
+
GGGGGGGGGGGGGGGGGGGGGGGGGGGGGGGGGGGGGGGGGGGGGGGGGGGGGGGGGGGGGGGGGGGGGGGGGGGGGGGGGGGGGGGFGGGGGGGGGGGGGGDGGGGGGGGGGGGGGGGGGGGGGGGGGGGGGGGGGGGGGGGGGGGGGEGGGGGGGGGGGGGGGGGGGGGGDDGGGGGGGGGGGGGGGGGGGGGGGGGGGGGG?EGGGGGGGGFDDGGGFF?DFGGFFF51CEFG:AEG
@M00200:205:000000000-AKKM3:1:1101:16806:15109 1:N:0:1
ACTGGGCATAAAGGGAGCGTAGGCGGATAGTTTAGTCAGAGGTGAAAGCCCAGGGCTCAACCTTGGAATTGCCTTTGATACTGGCTATCTTGAGTATGGAAGAGGTATGTGGAACTCCGAGTGTAGAGGTGAAATTCGTAGATATTCGGAAGAACACCAGTGGCGAAGGCGACATACTGGTCCATTACTGACGCTGAGGCTCGAAAGCGTGGGGAGCAAACAGGATTAGATACCCTAGTA
+
GGGGGGGGGGGGGGGGGGGGGGGGGGGGGGFGGGGGGGGGGGGGGGGGGGGGGGGGGGDFEGGGGGGGGGGGGGGGEFGGCGGGGGGGGGGGGGGGGGGGGGGGGFGGGGGGGGGGGFFGGGGGGGGGFFFGGGGGEFGFF7FGGGGGFCEE8FGGGGGGGGFGG@EGGGGDGGGFGGGGGGGGGGGGGGGG5CGD8859CFD>>EGGG=CEEGFGEDF6C<C<<GGFFA?@BFGGFA6@
@M00200:205:000000000-AKKM3:1:1101:13706:15121 1:N:0:1
ATTGGGTGTAAAGGGAGCGTAGGCGGATAGTTTAGTCAGAGGTGAAAGCCCAGGGCTCAACCTTGGAATTGCCTTTGATACTGGCTATCTTGAGTATGGAAGAGGTATGTGGAACTCCGAGTGTAGAGGTGAAATTCGTAGATATTCGGAAGAACACCAGTGGCGAAGGCGACATACTGGTCCATTACTGACGCTGAGGCTCGAAAGCGTGGGGAGCAAACAGGATTAGATACCCTGGTA
+
GGGGGGGGGGGGGGGGGGGGGGGGGGGGGGGGGGGGGGGGGGGGGGGGGGGGGGGGGGGGGGGGGGGGGGGGGGGGGGGGGGGGGGGGGGGGGGGGGGGGGGGGGGGGGGGGGGGGGGGGGGGGGGGGGGGGGGGGGGGGGGGGGGGGGGGGGGGGGGGGGGFGGGGGGGGGGGGGGGGGGGFGGGGGGGGGGGGGGGGGGGDEGGGGGGGGGC5DDGFFDGGGFGG@AFEGGGGCF:AF
@M00200:205:000000000-AKKM3:1:1101:5028:15218 1:N:0:1
ATTGGGTTTAAAGCGAGCGCAGGTGGTTTAATAAGTCTGATGTAAAAGGCAGTGGCTCAACCATTGTGTGCATTGGAAACTGTTAGACTTGAGTGCAGTAGAGGAGAGTGGAATTCCATGTGTAGCGGTGAAATGCGTAGATATATGGAGGAACACCGGTGGCGAAAGCGGCTCTCTGGACTGTCACTGACACTGAGGCTCGAAAGCGTGGGTAGCAAACAGGATTAGATACCCCTGTACGATC
+
AFFA@<FGGGGAFGEGGG:FGC7EF@FGFFFCGFEEFEE<FFGDFFFFCFEGFD<EGGG<FGGGGFGGGGGGGGGFGDAFDFGGFGGGFFFGDGGGGC<F9E9EFCGEGGGGF9EGECFGGGEFFFE=FG<=EAGGGGGGGGGFAFFFFECGFGGGGGGGGCGCBFGGGEGGGC8EFB>D89:DGFFGG*C?8C2A,3=FCCGG5>FD=EG7FFACFGGFGC**67*)+17DFCCF>FF?F;D@
@M00200:205:000000000-AKKM3:1:1101:12135:15246 1:N:0:1
ATTGGGTTTAAAGGGAGCGTAGGCGGATAGTTTAGTCAGAGGTGAAAGCCCAGGGCTCAACCTTGGAATTGCCTTTGATACTGGCTATCTTGAGTATGGAAGAGGTATGTGGAACTCCGAGTGTAGAGGTGAAATTCGTAGATATTCGGAAGAACACCAGTGGCGAAGGCGACATACTGGTCCATTACTGACGCTGAGGCTCGAAAGCGTGGGGAGCAAACAGGATTAGATACCCTAGTA
+
GGGGGGGGGGGGGGGGGGGGGGGGGGGGGGGGGGGGGGGGGGGGGGGGGGGGGGGGGGGGGGGGGGGGGGGGGGGGGGGGGGGGGGGGGGGGGGGGGGGGGGGGGGGGGGGGGGGGGGGGGGGGGGGGGGGGGGGGGGGGGGGGGGGGGGGGGGGGGEGGGGGGGGGGGGGGGGGGGGGGGGGGGGGGFGGGGDGGGGGGGGGGGGGGGGGGGGFGDC8FGGGGDGGFF+<CGG7=AFFG
@M00200:205:000000000-AKKM3:1:1101:28628:15260 1:N:0:1
ACTGGGTATAAAGGGAGCGTAGGCGGATAGTTTAGTCAGAGGTGAAAGCCCAGGGCTCAACCTTGGAATTGCCTTTGATACTGGCTATCTTGAGTATGGAAGAGGTATGTGGAACTCCGAGTGTAGAGGTGAAATTCGTAGATATTCGGAAGAACACCAGTGGCGAAGGCGACATACTGGTCCATTACTGACGCTGAGGCTCGAAAGCGTGGGGAGCAAACAGGATTAGATACCCTGGTA
+
GGGGGGGGGGGGGGGGGGGGGGGGGGGGGGGGGEGGGGGGGGGGGGGGGGGGGGGGGGGGGGGGGGGGGGGGGGGGGGGGGGGGGGGGGGGGGGGGGGGCFFGGGGGGGGGGGGGGGGGGGFGGGCFGGGGGGGGGGGGGGGFFFGGGGGGGFFCFFGFCGGFGGGGEEGGGGDEGGFGGGGFGGGGGCDGGEGGGDGGGFGGDGGCGGGGGGC>GFGGCFFGG;CGFFFFC?CE=;FFG
@M00200:205:000000000-AKKM3:1:1101:2888:15286 1:N:0:1
ATTGGGTGTAAAGCGAGCGCAGGTGGTTTAATAAGTCTGATGTAAAAGGCAGTGGCTCAACCATTGTGTGCATTGGAAACTGTTAGACTTGAGTGCAGTAGAGGAGAGTGGAATTCCATGTGTAGCGGTGAAATGCGTAGATATATGGAGGAACACCGGTGGCGAAAGCGGCTCTCTGGACTGTAACTGACACTGAGGCTCGAAAGCGTGGGTAGCAAACAGGATTAGATACCCTCGTAAGAT
+
FGGGGGGEGGGGGGGGGGGGGGGFGGFGGFEFGGGGGDGGGGGFGGGGGGGGAFGGGFFGGGGGGGGCFGGGGGDCEGGGGGCFFGGGGGGGGGGGGGEEDADGD=EEEDDCF,AFGGGGGCFFFGEGEGEFF9E?FGEGGFEFGGGGFFGGGG@FFGGGGGGGGDEG8CGDCEDGFGF>DFGFC;D;ECFGF7DCFD5EGGDFGD*CECGDCDEFAGGGG4CC@GGFF6?FEFCFBFB6C?6
@M00200:205:000000000-AKKM3:1:1101:25672:15417 1:N:0:1
ATTGGGTTTAAAGCGCGTGTAGGCGGTTTGTTAAGTCTGATGTGAAAGCCCCGGGCTCAACCTGGGAAGTGCATTGGAAACTGGCAGACTTGAGTACGGGAGAGGGAAGTGGAATTTCGAGTGTAGGGGTGAAATCCGTAGATATTCGAAGGAACACCGGTGGCGAAGGCGGCTTCCTGGACCGATACTGACGCTGAGACGCGAAAGCGTGGGGAGCTAACAGGATTAGATACCCCAGTA
+
FEGGGGBFGGGGGGGGGGGGGGGGGG@FCCEFGGGGGCF9FGGGGGGGGGGC+FGGGGGGGGFECGGGGGGG<<EEFGGGGGG8<8FCFGGGGGGGGGGGGGGGG>+AFFGGGGGF5F<B<FFGGGCGGGGGGGG9FFFFGGGGG9BF,3FEGGGGGGGGGGGGGGCEGGGGGGGCFGGGGG6CEGEGGGGGGGGECC??CGGGGGGGGGGGGGDGFGGGGGGG?GG7465*2<C*08?E
@M00200:205:000000000-AKKM3:1:1101:8396:15422 1:N:0:1
ACTGGGCGTAAAGCGCACGTAGGCGGACTTTTAAGTCAGGGGTGAAATCCCGGGGCTCAACCCCGGAACTGCCTTTGATACTGGAAGTCTTGAGTATGGTAGAGGTGAGTGGAATTCCGAGTGTAGAGGTGAAATTCGTAGATATTCGGAGGAACACCAGTGGCGAAGGCGGCTCACTGGACCATTACTGACGCTGAGGTGCGAAAGCGTGGGGAGCAAACAGGATTAGATACCCTTGTA
+
GFGGCFGGGGGGGGGGGFEFGFGGGEEGGGGGGGGGGGGGGDC@DGGGGFFGGGGGEFGGGGGGGGGGGGCFFFGGGCGGFGFGGGGFFFDFGGECFFGFF<EFGFGGFGGGGGGFGGFEGGGFCGGFGGGGGGGDGCFGGGGGFFFG<FGGGGGGGGGGGFGGGGGGGGGGGE>CFFGGGFGF+?CCEFCGEDCEG>8FF;EDEGGGGEGGGG57@=86CFFFFF7?FFDGGCCF:F?9
@M00200:205:000000000-AKKM3:1:1101:21169:15445 1:N:0:1
ATTGGGTTTAAAGGGAGCGTAGGCGGATAGTTTAGTCAGAGGTGAAAGCCCAGGGCTCAACCTTGGAATTGCCTTTGATACTGGCTATCTTGAGTATGGAAGAGGTATGTGGAACTCCGAGTGTAGAGGTGAAATTCGTAGATATTCGGAAGAACACCAGTGGCGAAGGCGACATACTGGTCCATTACTGACGCTGAGGCTCGAAAGCGTGGGGAGCAAACAGGATTAGATACCCCAGTA
+
GGGGGGGGGGGGGGGGGGGGGGGGGGGGGGGGGGGGGGGGGGGGGGGGGGGGGGGGGGGGGGGGGGGGGGGGGGGGGGGGGGGFGGGGGGGGGGGGGGGGGGGGGGGGGGGGGGGGGGGGGGGGGDGG8FFGGGGGGFGCFCGGGGGGGGGGGGGGGGGGGGGGGGGGGGGGGGGDFGFGGGGGGGGGGGFFGGG5?CCFGGDGG=D4CECCCEEGDGGDFGGF@CGFFFFFFCCFEBF:
@M00200:205:000000000-AKKM3:1:1101:20533:15458 1:N:0:1
ATTGGGTGTAAAGGGCTCGTAGGCGGTTTGTCGCGTCGGGAGTGAAAACCAGGTGCTTAACACCTGGCTTGCTTTCGATACGGGCAGACTGGAGGTATGCAGGGGAGAACGGAATTCCTGGTGTAGCGGTGAAATGCGCAGATATCAGGAGGAACACCGGTGGCGAAGGCGGTTCTCTGGGCATTACCTGACGCTGAGGAGCGAAAGTGTGGGGAGCGAACAGGATTAGATACCCTTGTA
+
GGGGGGGGGGGGGGGGGGGGGGGGGGGGGGGGGGGGGGGGGGGGGGGGGGGGGGGGGGGGDCEFFGGGGGGGGGGGGGGGGGGGGGGGGGGGGGGGGFGGGGGGGGGGGGGGGGGGGGGGGGGGGGGGGGGGGGGGGGGGGGGGGGGGGGGGGGGGGGGGGGGGGGGGGGGGEGGFGGGGGGGGGGGFGGGGGGGEEGGGGGGGGGGGGEFEGGFG>=EGDDGFFGGFFFFG9FGG?FBG
@M00200:205:000000000-AKKM3:1:1101:2465:15462 1:N:0:1
ATTGGGTTTAAAGGGAGCGTAGGCGGATAGTTTAGTCAGAGGTGAAAGCCCAGGGCTCAACCTTGGAATTGCCTTTGATACTGGCTATCTTGAGTATGGAAGAGGTATGTGGAACTCCGAGTGTAGAGGTGAAATTCGTAGATATTCGGAAGAACACCAGTGGCGAAGGCGACATACTGGTCCATTACTGACGCTGAGGCTCGACAGCGTGGGGAGCAACCAGGATTAGATACCCCCGTA
+
F9FFGGGEGGDFAFFFFGGGGGGGGGEFD8FGGCFGGCEGCFGDGFFGGGEG@CFGGGFGGDCFFECFFFEGGGGGGGGGGGGGFG?EFFGGA<FGGGGFFFGGGGGGGC<EFG<FAFFDGGGGGDFE8FFFGGGGFCFGFGF,AAC8<FG>GEBFGC73E9FC++@FCD++5@C9DG<7=ECFADDEGC,D*A?9C,*=FGEC>C4*8:*1*8DD>EECCG5*,9C<415+<?CFFE<5
@M00200:205:000000000-AKKM3:1:1101:20231:15541 1:N:0:1
ATTGGGTTTAAAGGGAGCGTAGGCGGATAGTTTAGTCAGAGGTGAAAGCCCAGGGCTCAACCTTGGAATTGCCTTTGATACTGGCTATCTTGAGTATGGAAGAGGTATGTGGAACTCCGAGTGTAGAGGTGAAATTCGTAGATATTCGGAAGAACACCAGTGGCGAAGGCGACATACTGGTCCATTACTGACGCTGAGGCTCGAAAGCGTGGGGAGCAAACAGGATTAGATACCCGTGTA
+
GGGGGGGGGGGGGGGGGGGGGGEGGGGGGGGGGGGGGGGGGGGGGGGGGGGFGGGGGGGGGFGGGGGGGGGGFGGFGGGGGGGGGGGGGGGGGGGGGGGAEGGGGGGGGFGGGGEGGGGGGGGGGFDGGGGGGGGGGGGGGGGGGFGGGGGGGGGGGGGGGFGGEGDGFGGGGEGGGGGFGGGGGCEDGCGFGCGEGGDFEFDCGGGGEGGGGE>DFGCFGGGGFGGFFFFGGCC55>FG
@M00200:205:000000000-AKKM3:1:1101:23737:15626 1:N:0:1
ACTGGGTTTAAAGGGCTCGTAGGCGGTTTGTCGCGTCGGGAGTGAAAACGCCGTGCTTAACACGGCGCTTGCTTCCGATACGGGCAGACTAGAGGTATTCAGGGGAGAACGGAATTCCTGGTGTAGCGGTGAAATGCGCAGATATCAGGAGGAACACCGGTGGCGAAGGCGGTTCTCTGGGAATGACCTGACGCTGAGGAGCGAAAGTGTGGGGAGCGAACAGGATTAGATACCCTCGTA
+
GGGCE<EG@F<FCE-CAF@FFEGGGCFGGGGGGGEGGEGGG@FGGGCGFDGGCFCFGGGGG<FGEG@FFGGGGGEGGGGGGGGGGGEGGFFGGFGGGGGGGDEFDEDGGGGGGG?,EFEG<FAFFGGGEF<C,EFCFGGGGGG9CG9FGGEFCFFFGGEDFE7EEGGGGGGGGEGGGGGGGGFFGGGGDF6@EGDGG5@CGDCEG?DF++AECE:3<CE=DGGGFDF?4=A>FGGG;B7=
@M00200:205:000000000-AKKM3:1:1101:23340:15728 1:N:0:1
ATTGGGTTTAAAGGGCTCGTAGGCGGTTTGTCGCGTCGGGAGTGAAAACGCCGTGCTTAACACGGCGCTTGCTTCCGATACGGGCAGACTAGAGGTATTCAGGGGAGAACGGAATTCCTGGTGTAGCGGTGAAATGCGCAGATATCAGGAGGAACACCGGTGGCGAAGGCGGTTCTCTGGGAATGACCTGACGCTGAGGAGCGAAAGTGTGGGGAGCGAACAGGATTAGATACCCTTGTA
+
GGFGGGGGGGGGGGGGGGGGGGGGGGGGGGGGGGGGGGGGGGGGGGGGGGGGGGGGGGGGGGGGGGGGGGGGGGGGGGGGGGGGGGGGGGGGGGGGGGGGGGGGGGGGGGGGGGGGGGGGGF8FECFGGEGGGGGFGGGGGDGGGGGFGGGGGG8:FFCEGEDFGGGGGCGGGGGGGGGFGGFGGGGGGGGFGGGGGEFC55>:C830<AEGGGFDEGEGD<FGFGGBF4<C0<<C@FFG
@M00200:205:000000000-AKKM3:1:1101:5726:15812 1:N:0:1
ATTGGGTATAAAGGGAGCGTAGGCGGATAGTTTAGTCAGAGGTGAAAGCCCAGGGCTCAACCTTGGAATTGCCTTTGATACTGGCTATCTTGAGTATGGAAGAGGTATGTGGAACTCCGAGTGTAGAGGTGAAATTCGTAGATATTCGGAAGAACACCAGTGGCGAAGGCGACATACTGGTCCATTACTGACGCTGAGGCTCGAAAGCGTGGGGAGCAAACAGGATTAGATACCCTAGTA
+
GGGGGGGGGGGGGGGFEGGGGGGGGGDEGFGGGGGGGCGGGGGGDGEFFGGGFGGGGGGGGGGGEFEFGGGGGGGGGGGGAFGFD@F@FGGGGGGGGGGGGGFFFFGGCFFGGAFEGGGGGGGGGFCDEGGGGCF,EFFGGGGGGGFGGCEFDFGGGGGGGGGGGGGGGGGEGGEC>EGCGFG9CB>;:;C?;7C*:DFGG4CCFEGGEGGGGGFG5=89<CF*4C>=4+7>FCFGFF6C
@M00200:205:000000000-AKKM3:1:1101:6354:15839 1:N:0:1
ATTGGGTTTAAAGGGAGCGTAGGCGGATAGTTTAGTCAGAGGTGAAAGCCCAGGGCTCAACCTTGGAATTGCCTTTGATACTGGCTATCTTGAGTATGGAAGAGGTATGTGGAACTCCGAGTGTAGAGGTGAAATTCGTAGATATTCGGAAGAACACCAGTGGCGGAGGCGACATACTGGTCCATTACTGACGCTGAGGCTCGAAAGCGTGGGGAGCAAACAGGATTAGATACCCTAGTA
+
FGGGGGGGGGGGGGGFGGGGGGGGGGBFGGGGGGGGGGGGGGGGGGGGGGGGGGGGGGGGGGGGGGGGGGGGGGGGGGGGGGGGGGGGGGGGGGGFGGFGGGDFGFGGGGGGGGGGGGGGGGGGGGDGGGGGGGGGGGGGGGGGGGGGGGGGCFGGGGGGGGGDGGEGDGGGGGGGGGGCGGGGGCFGGGGGGGGGGGGGCFGGF=DFGGGGGGEGFG*9CFEG;GGFF69CFFGCF4@E
@M00200:205:000000000-AKKM3:1:1101:21388:15856 1:N:0:1
ATTGGGTGTAAAGCGCGCGCAGGTGGTTTCTTAAGTCTGATGTGAAAGCCCACGGCTCAACCGTGGAGGGTCATTGGAAACTGGGAGACTTGAGTGCAGAAGAGGAAAGTGGAATTCCATGTGTAGCGGTGAAATGCGTAGAGATATGGAGGAACACCAGTGGCGAAGGCGACTTTCTGGTCTGTAACTGACACTGAGGCGCGAAAGCGTGGGGAGCAAACAGGATTAGATACCCCCGTA
+
EDGGGGGGGGGGGGGGGGGGGGGGGGGGGGGGDFGGGFGGGGGGGGGGGGGGGGGGGGGGGGEGFGGGGDGGEGGFCGFGGGGGGGGDGGGGGGGGGGGGGDGGG8F8FGGCGGFGGGDFAFGGGFDGGGGGGGGGGGGGGGFGGFGGGGGDGGGGGGGGGGGGG@CEFGGGGGGGFEGFGGGGGGGGGGGG9<DFGGCC5?=5CCDGCEGDEE3DDGEGGGGF0CF?F?A7@FGF5)<=
@M00200:205:000000000-AKKM3:1:1101:13847:15867 1:N:0:1
ACTGGGTGTAAAGGGAGCGTAGGCGGATAGTTTAGTCAGAGGTGAAAGCCCAGGGCTCAACCTTGGAATTGCCTTTGATACTGGCTATCTTGAGTATGGAAGAGGTATGTGGAACTCCGAGTGTAGAGGTGAAATTCGTAGATATTCGGAAGAACACCAGTGGCGAAGGCGACATACTGGTCCATTACTGACGCTGAGGCTCGAAAGCGTGGGGAGCAAACAGGATTAGATACCCTAGTA
+
GGGGGGGGGGGGGGGGGGGGGGGGGGGGGGGGGGGGGGGGGGGGGGGGGGGGGGGGGGGGGGGGGGGGGGGGGGGGGGGGGGGGGGGGGGGGGGGGGGGGGGGGGGGGGGGGGGGGGGGGGGGGGGGGGGGGGGGGGGGGGGGGGGGGGGGGGGGGGGGGGGGGGGGGGGGGGGGGGGGGGFGGDGGGGGGGGGGGGGCGFGGGGGGGGGGGGGFGFGGGGGGGFGGE=F6DGFGGFFFF
@M00200:205:000000000-AKKM3:1:1101:27584:15870 1:N:0:1
ATTGGGTATAAAGGGCTCGTAGGCGGTTTGTCGCGTCGGGAGTGAAAACCAGGTGCTTAACACCTGGCTTGCTTTCGATACGGGCAGACTAGAGGTATGCAGGGGAGAACGGAATTCCTGGTGTAGCGGTGAAATGCGCAGATATCAGGAGGAACACCGGTGGCGAAGGCGGTTCTCTGGGCATGACCTGACGCTGAGGAGCGAAAGTGTGGGGAGCGAACAGGATTAGATACCCTAGGA
+
GGGGGGGFFGGGGGGGGGGGGGGGGGEGGGGGGGGGGFGGGGGGFGGEGGGGGGGGGGGGGGGGFGGGDGGCFGGGGGGGGGGGGGGGGGCBEEGGGAFFGFECEGGCF<FGDC@,ADDFGGGGGGGGGGGCFFCG9:BEGGFGFFFGFFGFEGFGF*@EGGGFGGDGEEFE*:=BEGFCF8FGFGG6C*2>=C<EEGCCEGGC>G3*3:CCEGFD3EGEG<C*.*74=9):9,:6)))2
@M00200:205:000000000-AKKM3:1:1101:4943:15875 1:N:0:1
ACTGGGTGTAAAGCGAGCGCAGGCGGTTCTTTAAGTCTGAAGTTAAAGGCAGTGGCTTAACCATTGTACGCTTTGGAAACTGGAGGACTTGAGTGCAGAAGGGGAGAGTGGAATTCCATGTGTAGCGGTGAAATGCGTAGATATATGGAGGAACACCGGTGGCGAAAGCGGCTCTCTGGTCTGTAACTGACGCTGAGGCTCGAAAGCGTGGGGAGCAAACAGGATTAGATACCCCAGTA
+
GGGGGGGGGGGGGGGGGGGDGGEGGGGGGGGGGGGGGGGGGGGGGGGGGGFGGGGGGGGGGGDGGFGGCFGCFGGFGGGGGGGGEFEGGGGGGGGGGGGGGGGGEGFEGGGGFGFFGGGGGGGFFGGDGGGGGGGGGECCEFDEFFFAAFEGGAFEGGDGG7FEECGFGGCCC8FGGGFGFGGGGGGG7FFEAE5CF:=,;CEGG878=CEGF58))=C=4C593CDFF9<GGGF5>@F
@M00200:205:000000000-AKKM3:1:1101:2960:15933 1:N:0:1
ATTGGGTTTAAAGGGAGCGTAGGCGGATAGTTTAGTCAGAGGTGAAAGCCCAGGGCTCAACCTTGGAATTGCCTTTGATACTGGCTATCTTGAGTATGGAAGAGGTATGTGGAACTCCGAGTGTAGAGGTGAAATTCGTAGATATTCGGAAGAACACCAGTGGCGAAGGCGACATACTGGTCCATTACTGACGCTGAGGCTCGAAAGCGTGGGGAGCAAACAGGATTAGATACCCTAGTA
+
GGGGGGGGGGGGGGGGGGGGGGGGGGGGGGGGFFGGGGGGGGGGGGGGGGGGGGGGGGGGGGGGGGGGGGGGGGGGGGGGGGGGGGGGGFGGGGGGGGGGGGGGGGGGGGGGGGFFGGGGGGGGGGGGGGGGGGGGGGGGGGGGGCEFGGGGGGGGGGGGFGGGGGECF8FGG>EGGGGGE;EGAEFGGGGGGDGCCEF5FGGGGGGGGGGGDGFGFGGF5CFF?GGEF+.;BFB=AFFG
@M00200:205:000000000-AKKM3:1:1101:15257:15940 1:N:0:1
ATTGGGTTTAAAGGGAGCGTAGGCGGATAGTTTAGTCAGAGGTGAAAGCCCAGGGCTCAACCTTGGAATTGCCTTTGATACTGGCTATCTTGAGTATGGAAGAGGTATGTGGAACTCCGAGTGTAGAGGTGAAATTCGTAGATATTCGGAAGAACACCAGTGGCGAAGGCGACATACTGGTCCATTACTGACGCTGAGGCTCGAAAGCGTGGGGAGCAAACAGGATTAGATACCCCAGTA
+
GGGGGGGGGGGGGGGGGGGGGGGGGGGGGGGGGGGGGGGGGGGGGGGGGGGGGGGGGGGGGGGGGGGGGGGGGGGGGGGGGGGGGGGGGGGGGGGGGGGGGGGGGGGGGGGGGGGGGGGGGGGGGGGGGGGGGGGGGGGGGGGGGGGGGGGGGGGGGGGGGGGGGGGGGGGGDGGGGGGGGGGGGGGGGFGGGGGGGGFGFGGGFEGGGGGGGGDDFGGG4DGGFC>3A8<FFAC5BDFG
@M00200:205:000000000-AKKM3:1:1101:10360:15975 1:N:0:1
ATTGGGCTTAAAGCGCACGTAGGCGGCTTCGCAAGTCGGATGTGAAATCCCTCGGCTCAACCGAGGACGTGCATCCGAAACTGCGAAGCTTGAGTACTGAAGAGGATCGCGGAATTCCCGGTGTAGAGGTGAAATTCGTAGATATCGGGAGGAACACCAGTGGCGAAGGCGGCGATCTGGGCAGTTACTGACGCTGAGGTGCGAAAGCGTGGGGAGCAAACAGGATTAGATCCCTAGTAAGAT
+
GGGGGGGGGGGGGGGGGGGGGGGGGGGGGGGGGGGGGGGGGGGGGGGGGGGGGGGGGGGGGGGGGGGGGGGGGGGGGGGGGGGGGGGGGGGGGGGGGGGGGGGGGGGGCFGGGGGGGGGGGGGFGGGGGGGGGGGGGGFFGGFFGGGGGGGGGGGGGGGGGFGGGGGGGGGGGGGGGGGGGGGGFGGGGGGGGGD=EGGC=DGGGEGGGGGGGGEGEGGGGGGGFGG<F?<FFFDCFFFFG)-
@M00200:205:000000000-AKKM3:1:1101:9932:16033 1:N:0:1
ATTGGGTTTAAAGGGCTCGTAGGCGGTTTGTCGCGTCGGGAGTGAAAACCAGGTGCTTAACACCTGGCTTGCTTTCGATACGGGCAGACTGGAGGTATGCAGGGGAGAACGGAATTCCTGGTGTAGCGGTGAAATGCGCAGATATCAGGAGGAACACCGGTGGCGAAGGCGGTTCTCTGGGCATTACCTGACGCTGAGGAGCGAAAGTGTGGGGAGCGAACAGGATTAGATACCCTAGA
+
GGGGGGGGGGGGGGGGGGGGGGGGGGGGGGGGGGGGGGGGGGGGGGGGGGGGGGGGGGGGGGGGGGGGGGGGGGGGGGGGGGGGGGGGGGGGGGGGGGGGGGGGGGGGGGGGGGGGGGGGGGGGGGGGGGGGGGGGGGGGGGGGGGGGGGGGGGGGGGGGGGGGGGEGGGGGGGGGGGGGGGGGGGGGGGGGGGGGECGGGGGECEGDGFGGGG@GFGDGDGGGFGGFFFFGGGGGFFF
@M00200:205:000000000-AKKM3:1:1101:25508:16036 1:N:0:1
ACTGGGTGTAAAGGGAGCGTAGGCGGATAGTTTAGTCAGAGGTGAAAGCCCAGGGCTCAACCTTGGAATTGCCTTTGATACTGGCTATCTTGAGTATGGAAGAGGTATGTGGAACTCCGAGTGTAGAGGTGAAATTCGTAGATATTCGGAAGAACACCAGTGGCGAAGGCGACATACTGGTCCATTACTGACGCTGAGGCTCGAAAGCGTGGGGAGCAAACAGGATTAGATACCCCCGTA
+
GGGGGGGFGGFGGGGGGGGGGGGGGGGGGGGGGGGGGGGGGGGGGGGGGGGGGGGGGGGGGGGGGGGGGGGGGGGGGGGGGGGGGGGGGGGGGGGGGGGGFGGGGGGGGGGGGGDGGGFGGGGGGGGGGGGGGGGGGGGGGGGGGGGGGGCFFGGFGGGGGGGGDGGGGGGG>EGGGGGGGGGGGGFGGGGGGGGGGGGGGGGGGGGFDCEGGGFGFGGGGGGGDGDEFFEF@EFG:@>E
@M00200:205:000000000-AKKM3:1:1101:20614:16050 1:N:0:1
ACTGGGTTTAAAGCGCGCGTAGGTGGCTTGATAAGCCGGTTGTGAAAGCCCCGGGCTCAACCTGGGAACGGCATCCGGAACTGTCAAGCTAGAGTGCAGGAGAGGAAGGTAGAATTCCCGGTGTAGCGGTGAAATGCGTAGAGATCGGGAGGAATACCAGTGGCGAAGGCGGCCTTCTGGACTGACACTGACACTGAGGTGCGAAAGCGTGGGTAGCAAACAGGATTAGATACCCCAGTAAGA
+
GGGGGGGGGGGGGGGGGGGGGGGGGGGGGGGGGGGGGGGGGGGGGGGGGGGGGGGGGGGGGGGGGGGGGGGGGGGGGGGGGGGGGGGGGGGGGGGGGGGGGGGGGGGGGG?CFFGGGGGGGGGGGGGGGGGGGGGGGGGGGGGFGGGGGGGGGGGGDGGGGGGGGGGDGGGGGGGGGGGGGGGGGGGGGGGGGFG9CFGCFGGGGGGGGGGGGGFGFGGGGGGGFFGBFFFGFGGGEFFFGFF
@M00200:205:000000000-AKKM3:1:1101:21153:16099 1:N:0:1
ACTGGGTTTAAAGGGCGCGTAGGCGGCCTTGTAAGTTGGGGGTGAAAGCCCGTGGCTCAACCACGGAATTGCCTTCGATACTGCTTGGCTTGAGACCGGAAGAGGTGAGTGGAACTGCGAGTGTAGAGGTGAAATTCGTAGATATTCGCAAGAACACCAGTGGCGAAGGCGGCTCACTGGTCCGGATCTGACGCTGAGGCGCGAAAGCGTGGGGAGCAAACAGGATTAGATACCCTGGTAAGA
+
GGGGGGGGGGGGGGGGGGGGGGGGGGGGGGGGGGGGGGGGGGGGGGGGGGGGGGGGGGGGCEFGGGGGGGGGGGGGGGGGFGGGGGGGGGGGGGGGGGGGGGGGGGGGGGGGGGGGGGGGGGGGGGGGGGGGGGGGGGGGGGGGGGGDGGGGGGGGGGGGGGGGGGGGGGGGGGGGGGGGGGGGGGGGGGGCEE558FGGGGGGEGG4EEEEGGEG5CF+*1C<?FF<FFA:+A67>@FDFF)
@M00200:205:000000000-AKKM3:1:1101:27284:16105 1:N:0:1
ATTGGGTTTAAAGGGAGCGTAGGCGGACATTTAAGTCAGGGGTGAAATCCCGGGGCTCAACCTCGGAATTGCCTTTGATACTGGGTGTCTTGAGTATGAGAGAGGTGTGTGGAACTCCGAGTGTAGAGGTGAAATTCGTAGATATTCGGAAGAACACCAGTGGCGAAGGCGACACACTGGCTCATTACTGACGCTGAGGCTCGAAAGCGTGGGGAGCAAACAGGATTAGATACCCCTGTA
+
FEFGGGG@FGGGGGGGGGGGGGGGGGGGGAEFGGGFGGGGGGGGGGGGGGGGGGGGGGGGGGGGGGGGGGGGGGGGGGGGGFFGGEGGGGGGGGGGGGCFGGGGGGGGGFGGGGGGFGGGGGGGGGGGGGGGFGDFGF<EGGGFGFGGGGGGGFGGBFCGGGGGGG>FGFGGGCG@EFFFGCEFFGGGGFFCEG4EEG5CFG=E?C<DEGGGGGFGFG*8CF6D?GC8F8AFGGGC@F?7
@M00200:205:000000000-AKKM3:1:1101:16303:16175 1:N:0:1
ATTGGGTTTAAAGTGCGCGTAGGCGGCCGATTAAGTCGGGGGTGAAAGCCTGTGGCTCAACCACAGAATTGCCTTCGATACTGGTTGGCTTGAGACCGGAAGAGGACAGCGGAACTGCGAGTGTAGAGGTGAAATTCGTAGATATTCGCAAGAACACCAGTGGCGAAGGCGGCTGTCTGGTCCGGTTCTGACGCTGAGGCGCGAAAGCGTGGGGAGCAAACAGGATTAGATACCCGGGTA
+
GGGGGGGGGGGGGGGGGGGGGGGGGGGGGGGEGGGGGGGGGGGGGGGGGGGGGGGGGGGGGGGGGGGGGGGGGGCFGGGGGGGGGGGGGGGGGGGGDGGGGGGGGGGGGGGGGGGGGGGGGGGGGGFGGGGGGGGGGGGGGGGGGGGGGGGGGGGGGGGGGGGGGGGGGGGGGGGGGGGGCFFGGGGEGGGGGGGGGG==EGGGGDGGGGGGGDFGFCFGFGFG?GF<FFFFGFFD>DBG
@M00200:205:000000000-AKKM3:1:1101:7077:16176 1:N:0:1
ATTGGGTTTAAAGGGAGCGTAGGCGGATAGTTTAGTCAGAGGTGAAAGCCCAGGGCTCAACCTTGGAATTGCCTTTGATACTGGCTATCTTGAGTATGGAAGAGGTATGTGGAACTCCGAGTGTAGAGGTGAAATTCGTAGATATTCGGAAGAACACCAGTGGCGAAGGCGACATACTGGTCCATTACTGACGCTGAGGCTCGAAAGCGTGGGGAGCAAACAGGATTAGATACCCTTGTA
+
GCFGGGFFEGGGGGEFGGGGGGGGGGGGGGGGGGGGGGGGGGGFGGGGGGGGGGGGGGGGGGGGGGFGGFGGGGGGGGGGGGGGGGGGGGGGGGFGGGFGGGGGGGGGGGGGGGGGGGGEGGGGGGGGFGGGFG9FGGGGFGGGGGGGGGFGGGGGGGGGGGGGGGGGGGGGGEGGGGGGGGGGGGGGGGGGGGGGDGF7EFGEGD<4EGGGGGEDDGECFFGGFGFFFFFGGGGCFFFG
@M00200:205:000000000-AKKM3:1:1101:18006:16191 1:N:0:1
ATTGGGTATAAAGGGCTCGTAGGCGGTTTGTCGCGTCGGGAGTGAAAACCAGGTGCTTAACACCTGGCTTGCTTTCGATACGGGCAGACTGGAGGTATGCAGGGGAGAACGGAATTCCTGGTGTAGCGGTGAAATGCGCAGATATCAGGAGGAACACCGGTGGCGAAGGCGGTTCTCTGGGCATTACCTGACGCTGAGGAGCGAAAGTGTGGGGAGCGAACAGGATTAGATACCCGCGTA
+
GGGGGGGGGGGGGGGGGGGGGGGGGGGGGGGGGGGFGGGGGGGGGGGGGGGGGGGGGGGGGGGGGGGGGGGGGGGGGGGGGGGGGGGGEGGGGGGGGGGGGGGGGGGGGGGGEGGGGGGGGGGGGGGGGEGGGGGGAFDEGGGGGGGGGGGGGGGGGGGGFGGGGFEEGCFGGGGGGCFGGGGGGGGFGGGCEGDEDGGGGGDEGCGCF?FEGG@D:ECE3CGF6C7<4*6CFCED3<>=
@M00200:205:000000000-AKKM3:1:1101:3715:16250 1:N:0:1
ATTGGGTTTAAAGGGAGCGTAGGCGGATAGCTTAGTCAGAGGTGAAAGCCCAGGGCTCAACCTTGGAATTGCCTTTGATACTGGCTATCTTGAGTATGGAAGAGGTATGTGGAACTCCGAGTGTAGAGGTGAAATTCGTAGATATTCGGAAGAACACCAGTGGCGAAGGCGACATACTGGTCCATTACTGACGCTGAGGATCGAAAGCGTGGGGAGCAAACAGGATTAGATACCCGTGTA
+
GGGGGGG;FFGGGGG?CGGGGGGGGG:8CE,E@FGGGGGGGGGGGEG9FGG,@DGGG?FFGGFEFGGGDGGGCF@FGGGGGGGGFFGFGGGGGGGEGFG<FGGGGDC<FCFFGGCGGGGCFGGGGG,EFGGGGGGCFF<8=@FAF,,=BF:FCFGGGGGGGGDGEEGGGGGCG6C,@FFDDCFC;>DFGGGG8CDCCC*2=;7C?EDG:7CFGGDGFGCGG7C4=<C@FFEFGGE)28=C
@M00200:205:000000000-AKKM3:1:1101:21163:16285 1:N:0:1
ATTGGGCGTAAAGGGCGCGTAGGCGGCCCTGCAAGTCAGGCGTGAAATTCCTGGGCTTAACCTGGGGGCTGCGCTTGAGACTGCGGGGCTGGAGGGCAGGAGAGGGTCGCGGAATTCCCAGTGTAGAGGTGAAATTCGTAGATATTGGGAAGAACACCGGTGGCGAAGGCGGCGACCTGGCCTGTGACTGACGCTGAGGCGCGACAGCGTGGGGAGCAAACAGGATTAGATACCCCCGTA
+
GGGGGGGGGGGGGGGGGGGGGGGGGGGGGGGGGGGGGGGGGGGGGGGGGGGGGGGGGGGGGGGGGGGGGGGGGGGGGGGGGGGGGGGGGGGGGGGGGGGGGGGGGGGGGGGGGGGGGGGGGGGGGGGGGGGGGGGGGGGGGGGGGGGGGGGGGGGGGGGGGGGGGGGGGGGGGGGGEGGGGGGGGGGGGGGGGGGGGGGGGGGGGGGGGGGGGGFGFGGGGGGGFGGFFFACCGFFEFEG
@M00200:205:000000000-AKKM3:1:1101:14507:16318 1:N:0:1
ACTGGGCGTAAAGCGAGCGCAGGTGGTTTAATAAGTCTGATGTAAAAGGCAGTGGCTCAACCATTGTGTGCATTGGAAACTGTTAGACTTGAGTGCAGTAGAGGAGAGTGGAATTCCAAGTGTAGCGGTGAAATGCGTAGATATATGGAGGAACACCGGTGGCGAAAGCGGCTCTCTGGACTGTAACTGACACTGAGGCTCGAAAGCGTGGGTAGCAAACAGGATTAGATACCCTAGTA
+
GGGGGGGGGGGGGDGGGGGGGGGDGGGGGGGGGGGGGGGGGGGGGGGGGGGGGGGGGGGGGGGGGGGGGGGGGGGGGGGGGGGGGGGGGGGGGGGGGGGGGGGGGGGGGGFGGGGGEFGGGGGGGGGGGEFGFGGFGGGGGGGFGGGGGGGGGGGGGGGGGGGGGGGGGEGGGGGGGGFGGGGGGGGGGGGGGGGGGGGCGGGGEGGDGGEFGGE48FCCFF5FECG@CACFEC+8AFF
@M00200:205:000000000-AKKM3:1:1101:14755:16353 1:N:0:1
ATTGGGTTTAAAGGGCTCGTAGGCGGTTTGTCGCGTCGGGAGTGAAAACGCCGTGCTTAACACGGCGCTTGCTTCCGATACGGGCAGACTAGAGGTATTCAGGGGAGAACGGAATTCCTGGTGTAGCGGTGAAATGCGCAGATATCAGGAGGAACACCGGTGGCGAAGGCGGTTCTCTGGGAATGACCTGACGCTGAGGAGCGAAAGTGTGGGGAGCGAACAGGATTAGATACCCGTGTA
+
GGGGGGFGGGGGGGGGGGGGGGGGGGGGGGGEGGGGGGGGGGGGGGGGGGGGGGGGGGGGGGGGGGGGGGGGGGGGGGGGGGGGGGGFGGGGGGGGGGGGGGGGGGGGGGGGGGGGGGGGGFGGGGFGGEGFGGGGGEEGGGGFFGFFDGGGGGCFFGGGGEGGGD@EGGGGEGEGGCFGGGGFGGGFGGGGG7<GGGGGGGGGEEG0@+<EDE55):>=D<CGBFF>FFFFFDCC::>C
@M00200:205:000000000-AKKM3:1:1101:14383:16410 1:N:0:1
ACTGGGTATAAAGGGCGCGTAGGCGGCTTTATAAGTCGGGGGTGAAAGCCTGTGGCTCAACCACAGAATTGCCTTCGATACTGTATGGCTTGAGACCGGAAGAGGTTAGTGGAACTGCGAGTGTAGAGGTGAAATTCGTAGATATTCGCAAGAACACCAGTGGCGAAGGCGGCTGACTGGTCCGGTTCTGACGCTGAGGCGCGAAAGCGTGGGGAGCAAACAGGATTAGATACCCTGGTA
+
GGGGGGGGGGGGGGGGGGGGGGGGGGGGGGGGGGGFGGGGGGGGGGGGGGGGGGGGGGGGGGGGGGGGGGGGGGGGGGGGGGGGGGGGGGFGGGGGGGGGGGGGGFGGGGGGGGGGGGGGGEGGGGGGGGGGGGGGGGGGGGGGGGGGDGGGGGGGGGFGGGFGGGGGGGGGGGEGGGGGGGGGGGEGFC?FGGDE8EGGGCEGCEGGG=CEC57>>FFGGGGD<GG?FFF7C8AD>FFF
@M00200:205:000000000-AKKM3:1:1101:20868:16419 1:N:0:1
ATTGGGTTTAAAGGGAGCGTAGGCGGATAGTTTAGTCAGAGGTGAAAGCCCAGGGCTCAACCTTGGAATTGCCTTTGATACTGGCTATCTTGAGTATGGAAGAGGTATGTGGAACTCCGAGTGTAGAGGTGAAATTCGTAGATATTCGGAAGAACACCAGTGGCGAAGGCGACATACTGGTCCATTACTGACGCTGAGGCTCGAAAGCGTGGGGAGCAAACAGGATTAGATACCCCAGTA
+
GGGGGGGGGGGGGGGGGGGGGGGGGGGGGGGGGGGGGGGGGGGGGGGGGGGGGGGDGGGGGGGGGGGGGGGGGGGGGGGGGGGGGGGGGGGGGGGGGGGGGGGGGGGGGGGGGGGGGGGGGGFFGGGGGGGGGGGGGGGGGGGGGGGGGGGGGGGGGGGGGGGGGGGGGGGGGGGGGGGGGGGGGFGFEGGGGGGDGFFGGGGGGGGGGGGGGDFGFGGGGGGG6*:7F=5FG?5*8;;F
@M00200:205:000000000-AKKM3:1:1101:19766:16439 1:N:0:1
ATTGGGTTTAAAGGGAGCGTAGGCGGACATTTAAGTCAGGGGTGAAATCCCGGGGCTCAACCTCGGAATTGCCTTTGATACTGGGTGTCTTGAGTATGAGAGAGGTGTGTGGAACTCCGAGTGTAGAGGTGAAATTCGTAGATATCCGGAAGAACACCAGTGGCGAAGGCGACATACTGGCTCATTACTGACGCTGAGGCTCGAAAGCGTGGGGAGCAAACAGGATTAGATACCCCGGTA
+
GGGGGGGGGGGGGDGFG>F@FGG,FG@CF<6FGGGGFEGG@FGGGGGGGCE@@FGGGGGGGF8=FEEGCFFGAFG9AGGGGGD<,:,>FGGGGGEG,9??FFGGGFDFCFGGGG8FFGG>FGGGGG9FGGGGGGGFGGGGGGGGG9DFGGEGGGGGGGGGGGGGGDGGGGEGCE*>DGFGC,2,?C;EGGGG8EGCEGCF5CEGFGGGC5E7F>=3):FGGFFG?GG7FFBGGGGG)3>E
@M00200:205:000000000-AKKM3:1:1101:15504:16475 1:N:0:1
ATTGGGTGTAAAGGGAGCGTAGGCGGATAGTTTAGTCAGAGGTGAAAGCCCAGGGCTCAACCTTGGAATTGCCTTTGATACTGGCTATCTTGAGTATGGAAGAGGTATGTGGAACTCCGAGTGTAGAGGTGAAATTCGTAGATATTCGGAAGAACACCAGTGGCGAAGGCGACATACTGGTCCATTACTGACGCTGAGGCTCGAAAGCGTGGGGAGCAAACAGGATTAGATACCCGAGTA
+
GGGGGGGGGGGGGGGGGGGGGGGGGGGGEGGFGGGFGGGGGGGGGGGGGGGGGGGGGGGGGGGGGGGGGGGGGGGGGGGGGGGGGGGGGGGGGGGGGGGGGGGGGGGGGGGGGGGGGGGGGGGGGGGGGGGGGGGGGGGGGGGGGGGGGGGGGGGGGGGGGGGGGGGGGGGGGEDGGGGGFGGGFGGGGGGGGGGGGGGGGGGGGGGGGGGGGGEGFGFGGGDC@GGFFFFGGGGGFFFG
@M00200:205:000000000-AKKM3:1:1101:3227:16526 1:N:0:1
ATTGGGCATAAAGCGAGCGCAGGTGGTTTATTAAGTCTGGTGTAAAAGGCAGTGGCTCAACCATTGTATGCATTGGAAACTGGTAGACTGGAGTGCAGGAGAGGAGAGTGGAATTCCATGTGTAGCGGTGAAATGCGTAGATATATGGAGGAACACCGGTGGCGAAAGCGGCTCTCTGGCCTGTAACTGACACTGAGGCTCGAAAGCGTGGGGAGCAAGCAGGATCAGATACCACAGTA
+
GCE<<<EGG@DG<F:FFGDFEGG@@FFGCGGFFFFDEGGGGGFF9FFFGFAFFE<BFFCE@F@,:<FEEFGGFFGGGGCFEFGFG<EFG,=FGAFEFGGGFECC<CDC<EFDFG8F,C,BB?:9E@>C+4DC9,CFE=4@@CE,@,EA<FC@FFG<CE7+@@FEGBCEGDEGGG8>9BFCCEGCAFGGGGGFG,*2>DE7:CEFECFD8CEEG88CFG85>C*8)*2/273+2,?*)23
@M00200:205:000000000-AKKM3:1:1101:7799:16533 1:N:0:1
ATTGGGCTTAAAGGGCTCGTAGGCGGTTTGTCGCGTCGGGAGTGAAAACGCCGTGCTTAACACGGCGCTTGCTTCCGATACGGGCAGACTAGAGGTATTCAGGGGAGAACGGAATTCCTGGTGTAGCGGTGAAATGCGCAGATATCAGGAGGAACACCGGTGGCGAAGGCGGTTCTCTGGGAATGACCTGACGCTGAGGAGCGAAAGTGTGGGGAGCGAACAGGATTAGATACCCCTGTA
+
GGGGGGGGGGGGGGGGGGGGGGGGGGGGGGGGGGGGGGGGGGGGGGGGGGGGGGGGGGGGGGGGGGGGGGGGGGGGGGGGGGGGGGGGGGGGGGGGGGGGGFGGGGGGGGGGGGGGFGGGGGGGGFGGGGGGGGGGGGGGGGGGGGGGGGGGGGGGGGGGGGGGGGGGGGGGGGGGGGGGGGGGGGGGGGGGGGGGGGGGGGGGGGGGGFGGGGFG@5>EGGGGFCGFFFDGFGD5>@6C
@M00200:205:000000000-AKKM3:1:1101:28049:16578 1:N:0:1
ACTGGGTGTAAAGGGAGCGTAGGCGGACATTTAAGTCAGGGGTGAAATCCCGGGGCTCAACCTCGGAATTGCCTTTGATACTGGGTGTCTTGAGTATGAGAGAGGTGTGTGGAACTCCGAGTGTAGAGGTGAAATTCGTAGATATTCGGAAGAACACCAGTGGCGAAGGCGACACACTGGCTCATTACTGACGCTGAGGCTCGAAAGCGTGGGGAGCAAACAGGATTAGATACCCCAGTA
+
GGGGGGGGGGGGGGGGGGGGGGGGGGGGGGGGGGGGGGGGGGGGGGGGGGGGGGGGGGGGGGFGGGGGGFGGGGGFGGGGGGGGGGGGGGGGGGFGGGGGGGGGGGGGGGGGGGGGGGFEGGFGGGGGGGGGGGGGGGGGGGGGGGGGGGGGGGGGGGFGGGGGGGEGGGGGEGGFGFFGGFGGGFGGGGGGD=DGGGGG=CGGFED5?=@FGGBGBGFFGGG51*:3?F<FFC@GE:<F
@M00200:205:000000000-AKKM3:1:1101:28559:16589 1:N:0:1
ACTGGGTGTAAAGGGCGCGTAGGCGGCCTTGTAAGTTGGGGGTGAAAGCCCGTGGCTCAACCACGGAATTGCCTTCGATACTGCTTGGCTTGAGACCGGAAGAGGTGAGTGGAACTGCGAGTGTAGAGGTGAAATTCGTAGATATTGGCAAGAACACCAGTGGCGAAGGCGGCTTACTGGGCTGTATCTGACGCTGAGGCGCGAAAGCGTGGGGAGCAAACAGGATTAGATACCCCTGTA
+
G,FGGGGGGGGGGGGCGGGGGGGGGGD+6,CCFGGGD9FCGGGGGGGFFGGF:FGGG8FGG8,CCEGEDGGGGGG9<FAFFGGGGCGDFGGGGG<=4CFEGGGGGG7,BFFGGF,D<FF:FFGGGGCGGG7@FDF,@EGGGG,FG9,@,@,DFGGGGGGGGGGG@FDGEFDGD*4?EGGG78*;*5+>CFGGGE:CCFFGDGGGGGGGGGGGG>>DFFFGGGGGFGGB=BFGGGE*7F?G
@M00200:205:000000000-AKKM3:1:1101:14494:16595 1:N:0:1
ATTGGGTTTAAAGCGCGCGCAGGCGGTTTCTTAAGTCTGGTGTCTAAGTGCGGGGCTCAACCCCGTGACGCACTGGAAACTGGGAGACTTGAGTGCAGAAGAGGAGAGCGGAATTCCACGTGTAGCGGTGAAATGCGTAGAGATGTGGAGGAACACCAGTGGCGAAGGCGGCTCTCTGGACTGTAACTGACGCTGAGGCGCGAAAGCGTGGGGAGCAAACAGGATTAGATACCCGTGTA
+
GGGGGGGGGGGGGGGGGGGGGGGGGGGGGGGGGGGGGGGGGGGGGGGGGGGGGGGGGGGGGGGGGGGGGGGGGGGGGGGGGGGGGGGGGFGGGGGGGGFGGGGGGGGGGGGGGGGGGGGGGGGGGGGEFGGGGFGGGFGGGGGGGFGGGGGGGGGGGGGGGF=EGGGCFGGGGEEGGFFGGGGGGGGFGGGGGGDEGGGDEDEG8CCDAEEGGGDDFG<FG4*9>7FF?FFG?<EC>FF
@M00200:205:000000000-AKKM3:1:1101:24633:16612 1:N:0:1
ATTGGGTGTAAAGGGAGCGTAGGCGGATAGTTTAGTCAGAGGTGAAAGCCCAGGGCTCAACCTTGGAATTGCCTTTGATACTGGCTATCTTGAGTATGGAAGAGGTATGTGGAACTCCGAGTGTAGAGGTGAAATTCGTAGATATTCGGAAGAACACCAGTGGCGAAGGCGACATACTGGTCCATTACTGACGCTGAGGCTCGAAAGCGTGGGGAGCAAACAGGATTAGATACCCTCGTA
+
GGGGGGGGGGGGGGGGGGGGGGGGGGGGGGGGGGGGGGGGGGGGGGGGGGGFGGGGGGGGGGGGGGGGGGGGGGGGGGGGGGGGGGGGGGGGGGGGGGGGGGGGGGGGGGGGGGGGGGGGGGGGGGGGGGGGGGGGGGGGGGGGGGGGGGGGGGGGGFGGGGGGEGGGGGGGGGGGGGGGGGGGGGGGFDGGGGGGGGGFGGGGGGGFGGGGGGFD>FCGGGGGFD>=FFFCCCFG:>FE
@M00200:205:000000000-AKKM3:1:1101:2995:16674 1:N:0:1
ACTGGGTTTAAAGGGTGCGTAGGTGGGTTGGTAAGTCAGTGGTGAAATCCCCGAGCTTAACTTGGGAACTGCCATTGATACTATCAGTCTTGAATACCGTGGAGGTCAGCGGAATATGTCATGTAGCGGTGAAATGCTTAGATATGACATAGAACACCAATTGCGAAGGCAGCTGGCTACACGAATATTGACACTGAGGCACGAAAGCGTGGGGATCAAACAGGATTAGATACCCGAGTA
+
GGGGGGGGGGGGGGGGGGGGGGGGGGGGGGGGGGGGGGGGGGGGGGGGGGGGGGGDGGGGGGGGGGGGFGGGGFGGGGGGGGGGGGGGGGGGGGGGGGGGFCGGGGFFGGGCCEGFCGGGGGGGGGGGGGDGFGFGGGEEFGGGGGGFFDFGGGFGGGGGGFGGGGEGCFFGGFGGCGGGGFE@EGGACFGCGGGGGGGGGGGGECGGGCEEEGFGFGGGFFFG@GF;6C5DF<ECEEFG
@M00200:205:000000000-AKKM3:1:1101:15648:16680 1:N:0:1
ACTGGGCTTAAAGGGAGCGTAGGCGGATAGTTTAGTCAGAGGTGAAAGCCCAGGGCTCAACCTTGGAATTGCCTTTGATACTGGCTATCTTGAGTATGGAAGAGGTATGTGGAACTCCGAGTGTAGAGGTGAAATTCGTAGATATTCGGAAGAACACCAGTGGCGAAGGCGACATACTGGTCCATTACTGACGCTGAGGCTCGAAAGCGTGGGGAGCAAACAGGATTAGATACCCCAGTA
+
GGGGGGGGGGGGGGGGGGGGGGGGGGGGGGGGGGGGGGGGGGGGGGGGGGGGGGGGGGGGGGGGGGGGFGGGGGGGGGGGGGGGGGGGGGGGGGGGGGGGGGGGGGGGGGGGGGGGGGGGGGGGGGGGGGGGGGGGGGGGGGGFFFGGGGGGGGGGGGGGGGGGGGGGGGGGGGGGGGDGGCGGGGGGGGGGGGGGGGGGGGGGGGDDGGGGGGFGFGFGGFGF3FGFFFFGGGGFFFFF
@M00200:205:000000000-AKKM3:1:1101:27634:16681 1:N:0:1
ATTGGGTTTAAAGAGCTCGTAGGCGGTCTGTCGCGTCGGCTGTGAAAACCCGGAGCTCAACTCCGGGCCTGCAGTCGATACGGGCAGACTGGAGTTCGGCAGGGGAGACTGGAATTCCTGGTGTAGCGGTGAAATGCGCAGATATCAGGAGGAACACCGGTGGCGAAGGCGGGTCTCTGGGCCGATACTGACGCTGAGGAGCGAAAGCGTGGGGAGCGAACAGGATTAGATACCCTCGTA
+
GGGGGGGGGGGGGGGFGGEFFGGGGGGGGGGGGGGGGGGGGGGGGGGEFGGGGGGGGGGGGFGGGGGGGGGGGGFGGGGGGGGGGGGGGGGGGGGGGGGGGGGGGGGGGGGGGGGGGGFGGGFGGGGGGGGGFGGGGGGGGGGGFGFGGGGGGGGGGGGGEFGGEFGCFGGGGGGGFGGGGEGGGGECF>CGGG:GCGG6CCE58EDFG7EGGD397:CECGFF<GG249>G?<CC:>FD
@M00200:205:000000000-AKKM3:1:1101:28338:16701 1:N:0:1
ATTGGGTGTAAAGGGAGCGTAGGCGGATAGTCTAGTCAGAGGTGAAAGCCCAGGGCTCAACCTTGGAATTGCCTTTGATACTGGCTATCTCGAGTATGGAAGAGGTATGTGGAACTCCGAGTGTAGAGGTGAAATTCGTAGATATTCGGAAGAACACCAGTGGCGAAGGCGACATACTGGTCCATTACTGACGCTGAGGCTCGAAAGCGTGGGGAGCAAACCGGATTAGATACCCACGTAAG
+
FFDFGGGGGFAFGGGFGGDGCFGGEGC6B8C,@,CFF,6,@<FGGGG<EGG8CFFGGGFGFFGDGGG,<FFGD<CCFDACEGG8C8,CFG,CFEG,<CFDEEGGFG<,F<?F<F@FFG:FGDCGGFAC8ED<FEC9FCFDEEGGCGGFF@CBFFGGDE:FFFFCGCC7FGEGECCCCGFGDG,9,EFGCCCGGGGGGGCGGGGD:CDF5CGGG*8C:=EGG*:)1CDEF+7:ECC*07>692
@M00200:205:000000000-AKKM3:1:1101:15114:16833 1:N:0:1
ACTGGGTTTAAAGGGAGCGTAGGCGGATAGTTTAGTCAGAGGTGAAAGCCCAGGGCTCAACCTTGGAATTGCCTTTGATACTGGCTATCTTGAGTATGGAAGAGGTATGTGGAACTCCGAGTGTAGAGGTGAAATTCGTAGATATTCGGAAGAACACCAGTGGCGAAGGCGACATACTGGTCCATTACTGACGCTGAGGCTCGAAAGCGTGGGGAGCAAACAGGATTAGATACCCGCGTA
+
GGGGGGGGGGGGGGGGGGGGGGGGGGGGGGGGGGGGGGGGGGGGGGGGGGGGGGGGGGGGGGGGGGGGGGGGGGGGGGGGGGGGGGGGGGGGGGGGGGGGGGGGGGGGGGGGGGGGGGGGGGGGGGGGGGGGGGGGGGGGGGGGGGGGGGGGGGGGGGGGGGGGGGGGGGGGGGGFGGGGGFGGGGGGGGGGGGGGGGGGGGGGFGCCE:CFGGFGFGGGGGGGFGF@FFFGGGGDEFEE
@M00200:205:000000000-AKKM3:1:1101:5563:16872 1:N:0:1
ACTGGGCGTAAAGCGCGCGCAGGTGGTTTCTTAAGTCTGATGTGAAAGCCCACGGCTCAACCGTGGAGGGTCATTGGAAACTGGGAGACTTGAGTGCAGAAGAGGAAAGTGGAATTCCATGTGTAGCGGTGAAATGCGTAGAGATATGGAGGAACACCAGTGGCGAAGGCGACTTTCTGGTCTGTAACTGACACTGAGGCGCGAAAGCGTGGGGAGCAAACAGGATTAGATACCCGTGTA
+
GGGGGGGGGGGGGGGGGGGGGGGGGGGGGGGGGGGGGGGGGGGGGGGGGGGGGGGGGGGGGGGGGGGGGGGGGGGGFGGGGGGGGGGGGGGGGGGGGGGFGF<FFFFGGFFGGGGGGGCAFFGGGGGGGGGGGGGGGGG@CGGGGGFFGGGDGGDFFGGGGGCCEGEE:DDGEGGGFFGFCCFGGCFGDCFGGGCFGGGGGG=CE*1>CCEGG>>GFGDFDFGG6FF2*=AGFFD35;FG
@M00200:205:000000000-AKKM3:1:1101:10448:16916 1:N:0:1
ATTGGGTTTAAAGCGAGCGCAGGTGGTTTAATAAGTCTGATGTAAAAGGCAGTGGCTCAACCATTGTGTGCATTGGAAACTGTTAGACTTGAGTGCAGTAGAGGAGAGTGGAATTCCATGTGTAGCGGTGAAATGCGTAGATATATGGAGGAACACCGGTGGCGAAAGCGGCTCTCTGGACTGTCACTGACACTGAGGCTCGAAAGCGTGGGTAGCAAACAGGATTAGATACCCGAGTA
+
GGGGGGGGGGGGGGGGGGGGGGGGGGGGGGGGGGGGGGGGGGGECEFGGGGGGGGGGGGGGGGGGGGGGGGGGGGGGGGGGGGGGGGGGGGGGGGGGGGGGGGGGGGGGGGGGGGGGGGGGGGGGGGGGGGGGGGGGFGEFFGGGGGGGGGGGGGGGGGGGGGGGGGGGGGGGGGGGGFGGGGGGGGGGGGGGGGGGGGGGGGGGGGGGGGC:CDGFFGFGGC*3;FFFFFFCF@5)85
@M00200:205:000000000-AKKM3:1:1101:17785:16923 1:N:0:1
ATTGGGCTTAAAGGGAGCGTAGGCGGATAGTTTAGTCAGAGGTGAAAGCCCAGGGCTCAACCTTGGAATTGCCTTTGATACTGGCTATCTTGAGTATGGAAGAGGTATGTGGAACTCCGAGTGTAGAGGTGAAATTCGTAGATATTCGGAAGAACACCAGTGGCGAAGGCGACATACTGGTCCATTACTGACGCTGAGGCTCGAAAGCGTGGGGAGCAAACAGGATTAGATACCCGCGTA
+
GGGGGGGGGGGGGGGGGGGGGGGGGGGGGGGGGGGGGGGGGGGGGGGGGGGGGGGGGGGGGGGGGGGGGGGGGGGGGGGGGGGGGGGGGGGGGGGGGGGGGGGGGGGGGGGGGGGGGGGGGGGGGGGGGGGGGGGGGGGGGGGGGGGGGGGGGGGGGCGGGGGGGGGGGGGGGGGGGGGGGGGGGGGGGGGGGGGGGGGGGGGGDEGGDEGGGD?DEGFFGGGGFGG3*:CGGGEDA3>G
@M00200:205:000000000-AKKM3:1:1101:13343:16939 1:N:0:1
ATTGGGTTTAAAGGGAGCGTAGGCGGATAGTTTAGTCAGAGGTGAAAGCCCAGGGCTCAACCTTGGAATTGCCTTTGATACTGGCTATCTTGAGTATGGAAGAGGTATGTGGAACTCCGAGTGTAGAGGTGAAATTCGTAGATATTCGGAAGAACACCAGTGGCGAAGGCGACATACTGGTCCATTACTGACGCTGAGGCTCGAAAGCGTGGGGAGCAAACAGGATTAGATACCCCAGTA
+
GGGGGGGGGGGGGGGGGGGGGGGGGGDGGGGGGGGGGGGGGGGGGGGGGGGGGGGGGGGGGGGGGGGGGGGGGGGGGGGGGGGGGGGGGGGGGGGGGGFGGGGGGGGGGGGGGGGGGGGGGGGGGGGGGGGGGGGGGGGGGGGGGGGGGGGGGGGGGGGGGGGGGGGGEGGGGGGGGGGGGGGGGGGGGGGGEGGGGCFFGGGCGGGDEGEDG>5<DGFGG**;?FFEFFFGGGGGFFF7
@M00200:205:000000000-AKKM3:1:1101:21931:17019 1:N:0:1
ATTGGGTTTAAAGGGCGCGTAGGCGGCCGATTAAGTCAGGGGTGAAAGCCTGTGGCTCAACCACAGAATTGCCTTCGATACTGGTTGGCTTGAGACCGGAAGAGGACAGCGGAACTGCGAGTGTAGAGGTGAAATTCGTAGATATTCGCAAGAACACCAGTGGCGAAGGCGGCTTTCTGGTCCGGTTCTGACGCTGAGGCGCGAAAGCGTGGGGAGCAAACAGGATTAGATACCCGTGTA
+
GGGGGGGGGGGGGGGGGGGGGGGGGGGGGGGGGGGGGGGGGGGGGGGGGGGGGGGGGGGGGGGGGGGGGGGGGGGGGGGGGGGGGGGGGGGGGGGGGGGGGGGGGGGGGGGGGGGGGGGGGGGGGGGGGGGGGGGGGGGGGGGGGGGGGGGGGGGGGGGGGGGGGGGGGGGGDGGGGGGGGGGGGGGEGGFFGGGGGGGGGGGGGGGGGEGGGGFGEGGFGGGG64FFF6<GEFFDFFFG
@M00200:205:000000000-AKKM3:1:1101:5076:17053 1:N:0:1
ATTGGGCATAAAGGGAGCGTAGGCGGATAGTTTAGTCAGAGGTGAAAGCCCAGGGCTCAACCTTGGAATTGCCTTTGATACTGGCTATCTTGAGTATGGAAGAGGTATGTGGAACTCCGAGTGTAGAGGTGAAATTCGTAGATATTCGGAAGAACACCAGTGGCGAAGGCGACATACTGGTCCATTACTGACGCTGAGGCTCGAAAGCGTGGGGAGCAAACAGGATTAGATACCCCGGTA
+
GGGGGGGGGGGGGGGGGGGGGGGGGGGGGGGGGGGGGGGGGGGGGGGGGGGGGGGGGGGGGGGGGGGGGGGGGGGGGGGGFGGGGGGGGGGGGGFGGGFGGGGGGGGGGGGGGGGGGGGGGFFGGGFGGGGGGGGGGGGGGGGGGGGGGGGGGGGGGGGGGGGGGGGGGGDEGCGGGGFGGGGGGGGFFGGFEDDGGGF*AFEGGDDGGGGGGCECBF<C;;EGFFG@FFFGF8BG>>BG
@M00200:205:000000000-AKKM3:1:1101:12719:17071 1:N:0:1
ACTGGGCATAAAGGGAGCGTAGGCGGACATTTAAGTCAGGGGTGAAATCCCGGGGCTCAACCTCGGAATTGCCTTTGATACTGGGTGTCTTGAGTATGAGAGAGGTGTGTGGAACTCCGAGTGTAGAGGTGAAATTCGTAGATATTCGGAAGAACACCAGTGGCGAAGGCGACACACTGGCTCATTACTGACGCTGAGGCTCGAAAGCGTGGGGAGCAAACAGGATTAGATACCCCAGTA
+
GGGGGGGFGGGGGGGGGGGGGGGGGGGGGGGGGGGGGGGGGGGGGGGGGGFFEGGGGGGGGGGGGGGGGGGGGGGGGGGGGGGGGGGGGGGGGGGGGGGFGGGGGGGGGGGGGGGGGGGEGGGGGGFGGGGGGGGGGGGGGGGGGGGGGGGGGGGGGGGGGGGGGGGGGGGGDGGCGGGGGGGG9CGGGGGGGGGGGGGGDGGGGGGCCAEGGDEDDFGGGCGFFFF?FFFFGFGDD5?F
@M00200:205:000000000-AKKM3:1:1101:5840:17072 1:N:0:1
ATTGGGTTTAAAGCGAGCGCAGGTGGTTTAATAAGTCTGATGTAAAAGGCAGTGGCTCAACCATTGTGTGCATTGGAAACTGTTAGACTTGAGTGCAGTAGAGGAGAGTGGAATTCCATGTGTAGCGGTGAAATGCGTAGATATATGGAGGAACACCGGTGGCGAAAGCGGCTCTCTGGACTGTAACTGACACTGAGGCTCGAAAGCGTGGGTAGCAAAAAGGATTAGATACCCTGGTAAGATG
+
GGGGGGGGGGGGGGGGGEGGGGGGGGGGGGGGGGGGGGGGGGGGGGGGGGGGGGGGGGGGGGGGGGGGGGGGGGGGGGGGGGGGGGGGGGGGGGGGGGGGGGGGGGGGGGGFCFEGEFEFGGGGGFEFFGEFEEFGGEGGGEGFEGGFGGGGGGFGFFCFFFGGGGEGEEGGGE8FCGFFFDGGGGGGGGFFCCFGGGFCFDEFEEG:CEGGCFBC8E?09C/>@CD@FAED?,2;:FF:;;<)
@M00200:205:000000000-AKKM3:1:1101:6032:17090 1:N:0:1
ACTGGGTTTAAAGCGCGCGCAGGCGGCTGGCCAAGTCCGATGTGAAAGCTTCCGGCTTAACTGGAAAACGGCATCGGATACTGGTCGGCTGGAAGGTGGGAGAGGGTAGCGGAATTCCCGGTGTAGTGGTGAAATGCGTAGATATCGGGAGGAACACCAGTGGCGAAAGCGGCTACCTGGCCCACTCTTGACGCTGAGGCGCGAAAGCTAGGGGAGCGAACGGGATTAGATACCCCAGTA
+
GGFGGGGGGGGGGGGGGGGGGGGGGGGGGGGGGGGGGGGGGGGGGGGGGGGGGGGGGGGGGGGGGGGGGGGGGGGGGGGGGFGGGGGGGGGGGFFGGGGGGGGGGGGGGGGGGGGGGGGGGCFGGGGGGGGGGGGGGGGGGGGGGGGDGGGGGGGGGEGGFGGGGGGGGGGGGGEG?FGGGFGGGFGGFGGGGGDECFCFGGGGECD*+<EFGGEGFGEGGC8D6D<??FAD7<<D>B@G
@M00200:205:000000000-AKKM3:1:1101:23488:17179 1:N:0:1
ACTGGGTTTAAAGGGAGCGTAGGCGGACATTTAAGTCAGGGGTGAAATCCCGGGGCTCAACCTCGGAATTGCCTTTGATACTGGGTGTCTTGAGTATGAGAGAGGTGTGTGGAACTCCGAGTGTAGAGGTGAAATTCGTAGATATTCGGAAGAACACCAGTGGCGAAGGCGACACACTGGCTCATTACTGACGCTGAGGCTCGAAAGCGTGGGGAGCAAACAGGATTAGATACCCGAGTA
+
GGGGGGGGGGGGGGGGGGGGGGGGGGGGGGGGGGGGGGGGGGGGGGGGGGGGGDGGGGGGGGGGGGGGGGGGGGGGGGGGGGGGGGGGGGGGGGGGGGGGGGGGGGGGGGGGGGGGGGGGGGGGGGGGGGGGGGGGGGGGGGGGGGGGGGGGGGGGGGGGGFDGGGGGGGGGGGGGGGGGGFGGGGGGGGGGDEGGDGFGGGGDGGGFGGGGGGFGFG*<CFCFFGGFFFA>CC@GFFFG
@M00200:205:000000000-AKKM3:1:1101:23024:17207 1:N:0:1
ACTGGGCGTAAAGCGAGCGCAGGTGGTTTAATAAGTCTGATGTAAAAGGCAGTGGCTCAACCATTGTGTGCATTGGAAACTGTTAGACTTGAGTGCAGTAGAGGAGAGTGGAATTCCATGTGTAGCGGTGAAATGCGTAGATATATGGAGGAACACCGGTGGCGAAAGCGGCTCTCTGGACTGTCACTGACACTGAGGCTCGAAAGCGTGGGTAGCAAACAGGATTAGATACCCCAGTA
+
GGGGFGGGGGGGGGGGDGGGGGGFGGGGGGGGFFFGGGGGGGGFGFGGDGGGGGGGGGGGGGGGGGGGGGGGGGGGGGGFGGGGGGGGGGGGGGGGGGGGGGGF8FGGGGGDFFGGGGGGGCEGGGDCFGGG9FGGGFFDEGGGGGGCEFC7EFGGE@CF:FGGGGGGGGGGGGFGGGECFGGGGGFFGGGGGGG7:>@F>7*?>EFDC5*:CE>GFF88DF;C@>*/@FEF+?8*=F8
@M00200:205:000000000-AKKM3:1:1101:19287:17230 1:N:0:1
ATTGGGTGTAAAGCGCGCGCAGGCGGTTTCTTAAGTCTGGTGTCTAAGTGCGGGGCTCAACCCCGTGACGCACTGGAAACTGGGAGACTTGAGTGCAGAAGAGGAGAGCGGAATTCCACGTGTAGCGGTGAAATGCGTAGAGATGTGGAGGAACACCAGTGGCGAAGGCGGCTCTCTGGACTGTAACTGACGCTGAGGCGCGAAAGCGTGGGGAGCAAACAGGATTAGATAACCCCGTA
+
GGGGGGGGGGGGGGGGGGGGGGGGGGGGGGGGGGGGGGGGGGGGGGGGGGGGGGGGGGGGGGGGGGGGGGGGGGGGGGGGGGGGGGGGGGGGGGGGGGGGGGGGGGGGGGGGGGGGGGGGGGGGGGGGGGGGGGGGGGGGGGGGGGGGGGDGGGGGGGGGGGGGEGGEFEGGGGGGGGGGGGGGGFGGGFGGGGGGGFGGGGGDGGGDEGGGGGFGFEGGGG5C7*>??FAGGGGGFFF
@M00200:205:000000000-AKKM3:1:1101:25751:17240 1:N:0:1
ATTGGGCATAAAGCGCGCGCAGGTGGTTCCTTAAGTCTGATGTGAAAGCCCACGGCTCAACCGTGGAGGGTCATTGGAAACTGGGGAACTTGAGTGCAGAAGAGGAAAGTGGAATTCCAAGTGTAGCGGTGAAATGCGTAGAGATTTGGAGGAACACCAGTGGCGAAGGCGACTTTCTGGTCTGTAACTGACACTGAGGCGCGAAAGCGTGGGGAGCAAACAGGATTAGATACCCTCGTA
+
GGGGGGGGGGGGGGGGGGGGGGGGGGGGGGGGGGGGFGGGGGGGGGGGGGGGGGGGGGGGGGGFGGGGGGGGGGGGGFGGGGGGGGGGGGGGGGGGGGGGGGGGGGGGGGGGGGGGGGGGGGGGGGGGGGGGGGGGGGGCG=DFGGGGFGGGGGGGGGGGGGGGGGGGGGGGGDGGGGGGGGGGGGCFFGFEFGGGFFGFEGDGGGGGGGGGGCDGBGGGGGFF<GDFFFFCFDGGFFFG
@M00200:205:000000000-AKKM3:1:1101:8024:17268 1:N:0:1
ATTGGGTTTAAAGGGCTCGTAGGCGGTTTGTCGCGTCGGGAGTGAAAACCAGGTGCTTAACACCTGGCTTGCTTTCGATACGGGCAGACTGGAGGTATGCAGGGGAGAACGGAATTCCTGGTGTAGCGGTGAAATGCGCAGATATCAGGAGGAACACCGGTGGCGAAGGCGGTTCTCTGGGCATTACCTGACGCTGAGGAGCGAAAGTGTGGGGAGCGAACAGGATTAGATACCCTTGTA
+
GGGGGGGGGGGGGGGGGGGGGGGGGGGGGGGGGGGGGGGGGGGGGGGGGGGGGGGGGGGGGFGGGGGGGGDGGGGGGCFFGGGGGGGGGGGGGGGGGGGGGGGGGGDGGGGGGGGGGGGGGGGGGGGGGGGGGGGGGGG>CGGGGGGGGGGGGCGGGGGGCGEGGGDGGGGEGGGGGGGGGGGGGGGGGGGGCEC=EFGFGGGGC*9CFGFGGE@3>ECGG<CF0<C4?4)2<8<DF?F?
@M00200:205:000000000-AKKM3:1:1101:11568:17296 1:N:0:1
ACTGGGTTTAAAGCGCGCGCAGGTGGTTCCTTAAGTCTGATGTGAAAGCCCCCGGCTCAACCGGGGAGGGTCATTGGAAACTGGGGAACTTGAGTGCAGAAGAGGATAGTGGAATTCCAAGTGTAGCGGTGAAATGCGTAGAGATTTGGAGGAACACCAGTGGCGAAGGCGACTGTCTGGTCTGTAACTGACACTGAGGCGCGAAAGCGTGGGGAGCAAACAGGATTAGATACCCGCGT
+
GGGGGGGGGGGGGGGGGGGGGGGGGGGGGGGGGGGGGGGGGGGGGGGGGGGGGGGGGGGGGGGDGGGGGGGGGGGGGGGGGGGGGGGGGGGGGGGGGGGGGGGGGGGGGGGGGGGGGGGGGGGGGGGGGGGGGFGGGGG@FEFCGGGGGGGEGGGGGGFGGGGGGEGGGGGGGGGGGGGGGGGGGFGGGG?EGGGGGGGGGGGEGCDFGGGGDDEGFG@?FGGD6C>>F?AFGFGCD>8
@M00200:205:000000000-AKKM3:1:1101:20093:17327 1:N:0:1
ATTGGGTTTAAAGGGCTCGTAGGCGGTTTGTCGCGTCGGGAGTGAAAACGCCGTGCTTAACACGGCGCTTGCTTCCGATACGGGCAGACTAGAGGTATTCAGGGGAGAACGGAATTCCTGGTGTAGCGGTGAAATGCGCAGATATCAGGAGGAACACCGGTGGCGAAGGCGGTTCTCTGGGAATGACCTGACGCTGAGGAGCGAAAGTGTGGGGAGCGAACAGGATTAGATACCCCTGTA
+
GGGGGGGGGGGGGGGGGGGGGGGGGGGGGGGGGGGGGGGGGGGGGGGGGGGGGGGGGGGGGGGGGGGGGGGGGGGGGGGGGGGGGGGGGGGGGGGGGGGGGGGGGGGGGGGGGGGGGGGGGGGGGGGGGGGGGGGGGGGGGGGGGGGGGGGGGGGGGGGGGGGGGGGGGGGGGGGGGGGFGGGGGGGGGGGGGGGGGGGCGGGGGGGGGGGGGGFGFGGEGGGGFGGFFFFGGGGFFFFG
@M00200:205:000000000-AKKM3:1:1101:17252:17393 1:N:0:1
ATTGGGTATAAAGCGAGCGCAGGTGGTTTAATAAGTCTGATGTAAAAGGCAGTGGCTCAACCCTGAGACGCCATCCGATACTGCTGTGACTTGAGTTCGGTAGAGGAGTGTGGAATTCCTGGTGTAGCGGTGAAATGCGCAGATATCAGGAGGAACACCTACGGCGAAGGCAGCACTCTGGGCCGAAACTGACGCTGAGGAGCGAAAGCGTGGGTAGCAAACAGGATTAGATACCCTCGTA
+
GGGGGGGGGGGGGGGGGGGGGGGGGGGGGFGGGGGGGGGGGGGEFGGGGGGGGGGGGGGGGGGGGGGGGGGGEGGGGGGGGGGGGGGGGGGGGGFGGGGGGGGGGGGGGGGGGGGGGGGGGCGGGFGGGGGGGGFEGGGGGGGGGGGGGGGEFGCFGGGGGGGDGEGDGGGGGD@FF?FFGGGGGGEDECCFD5DEE=FGFGGGGGGGGGEEGEDGFGF+9D5C0FFA4?27<<C4955:7
@M00200:205:000000000-AKKM3:1:1101:19826:17406 1:N:0:1
ATTGGGTGTAAAGGGAGCGTAGGCGGATAGTTTAGTCAGAGGTGAAAGCCCAGGGCTCAACCTTGGAATTGCCTTTGATACTGGCTATCTTGAGTATGGAAGAGGTATGTGGAACTCCGAGTGTAGAGGTGAAATTCGTAGATATTCGGAAGAACACCAGTGGCGAAGGCGACATACTGGTCCATTACTGACGCTGAGGCTCGAAAGCGTGGGGAGCAAACAGGATTAGATACCCTAGTAAGA
+
GGGGGGGGGGGGGGGGGGGGGGGGGGGGGGGGGGGGGGGGGGGGGGGGGGGGGGGGGGGGGGGGGGGGGGGGGGGGGGGGGGGGGGGGGGGGGGGGGGGGGGGGGGGGGGGGGGGGGGGGGGGGGGGGGGGGGGGGGGGGCFGGGGGGGGGGFGFG@FGGGGGGGGCFGFGGGGGGCFGGGGGFGFFFGGGGGDGGGGG>9?EGGGGGDGGE7:5<>FGGCCFGDGG@FFFGGCB=A4CGF3?
@M00200:205:000000000-AKKM3:1:1101:12151:17523 1:N:0:1
ATTGGGTTTAAAGGGAGCGTAGGCGGATAGTTTAGTCAGAGGTGAAAGCCCAGGGCTCAACCTTGGAATTGCCTTTGATACTGGCTATCTTGAGTATGGAAGAGGTATGTGGAACTCCGAGTGTAGAGGTGAAATTCGTAGATATTCGGAAGAACACCAGTGGCGAAGGCGACATACTGGTCCATTACTGACGCTGAGGCTCGAAAGCGTGGGGAGCAAACAGGATTAGATACCCCCGTA
+
GGGGGGGGGGGGGGGGGGGGGGGGGGGGGGGGGGGGGGGGGGGGGGGGGGGGGGGGGGGGGGGGGGGGGGGGGGGGGGGGGGGGGGGGGGGGGGGGGGGGGGGGGGGGGGGGGGGGGGGGGGGGGGGGGGGFGGGGGGGGGGGGGGGGGGGGGGGGGGGGGGGGGGGGGGGGGGGGGGGGGGGGGGGGGCFFGGGGGGGGGGGGGGGFGGG>FEEGFGGGGFFFFGFFFFEGGGG5:5BC
@M00200:205:000000000-AKKM3:1:1101:19054:17622 1:N:0:1
ACTGGGTTTAAAGTGAGCGTAGGCGGACATTTAAGTCAGGGGTGAAATCCCGGGGCTCAACCTCGGAATTGCCTTTGATACTGGGTGTCTTGAGTATGAGAGAGGTGTGTGGAACTCCGAGTGTAGAGGTGAAATTCGTAGATATTCGGAAGAACACCAGTGGCGAAGGCGACACACTGGCTCATTACTGACGCTGAGGCTCGAAAGCGTGGGGAGCAAACAGGATTAGATACCCCAGTA
+
GGGGGGGGGGGGGGGGGGGGGGGGGGGGGGGGGGGGGGGGGGGGGGGGGGGGGGGGGGGGGGGGGGGGGGGGGGGGGGGGGGGFGGGGGGGGGGGGGGGGGGGGGGGGGGGGGGGGGGGGGGGGGGGGGGGGFGFGGGGGGGGGGGGGFGGGGGGGGGGGGGGGGGGGGFGGGGGGGGGGGGGGGFGGFFGGDEGEEGGGGGGGCGGGCGGGGGFGEGE<CFCGFG=?FFFGGGGGFFFG
@M00200:205:000000000-AKKM3:1:1101:20706:17686 1:N:0:1
ACTGGGTTTAAAGGGAGCGTAGGCGGATAGTTTAGTCAGAGGTGAAAGCCCAGGGCTCAACCTTGGAATTGCCTTTGATACTGGCTATCTTGAGTATGGAAGAGGTATGTGGAACTCCGAGTGTAGAGGTGAAATTCGTAGATATTCGGAAGAACACCAGTGGCGAAGGCGACATACTGGTCCATTACTGACGCTGAGGCTCGAAAGCGTGGGGAGCAAACAGGATTAGATACCCCAGTA
+
FDGGGGGGGGGGGFG@FGG+BFGGGG7+6;CC<FGFGGGGGGGGGGGCGGGGGGGGGGGGGGGGGGGGFGGG<FGGGAEGGGG,C=?EFGFGGGGFEGGCGGGGGD<<FGGGGGCFGGGEGGGGGGCFGGCFGGGFGGGGGGGGGGGGFGCFGGGGGG?=FGGGGGGGGGFGEGCCFGGGGGG9;3EGGGGGGGG5?8FGDFGGGGGGGEGGGGBG>GGGGGGGFGGFFFEFGFG7BFAE
@M00200:205:000000000-AKKM3:1:1101:12581:17793 1:N:0:1
ATTGGGTATAAAGGGAGCGTAGGCGGATAGTTTAGTCAGAGGTGAAAGCCCAGGGCTCAACCTTGGAATTGCCTTTGATACTGGCTATCTTGAGTATGGTAGAGGTATGTGGAACTCCGAGTGTAGAGGTGAAATTCGTAGATATTCGGAAGAACACCAGTGGCGAAGGCGACATACTGGTCCATTACTGACGCTGAGGCTCGAAAGCGTGGGGAGCAAACAGGATTAGATACCCCCGTA
+
GFGFEGGGGGGGGGG9FGEGEGGGGGGGGCGFGFGGGGGFGGGGGGFCEGDC<CFCGGEGGGFGCFFGGGGGGGGGGGGGGGGG8CFGGGGGCFFGGGG,CFAFGGGGGFDGGGCF,F?7CDFFEFCGGGGGDFFGGFBFE@EEFFBEFEEGGGGGGGGFGCCECFGEDDCDEEGGGGF7ED8FFCF9EGGCEEDGGFCD>FEEGGD6CECCCEE)>FGFFGGFDF7);@6+C@C<)>DG
@M00200:205:000000000-AKKM3:1:1101:17368:17795 1:N:0:1
ATTGGGCTTAAAGGGCTCGTAGGCGGTTTGTCGCGTCGGGAGTGAAAACGCCGTGCTTAACACGGCGCTTGCTTTCGATACGGGCAGACTAGAGGTATGCAGGGGAGAACGGAATTCCTGGTGTAGCGGTGAAATGCGCAGATATCAGGAGGAACACCGGTGGCGAAGGCGGTTCTCTGGGCATTACCTGACGCTGAGGAGCGAAAGTGTGGGGAGCGAACAGGATTAGATACCCTTGTA
+
GGGGGGGGGGGGGGGGGGGGGGGGGGGGGGGGGGGGGGGGGGGGGGGGGGGGGGGGGGGGGGGGGGGGGGGGGGGGGGGGGGGGGGGGGGGGGGGGGGGGGGGGGGGGGGGGDGGGGGGGGGGGGGGGGGGGGFGGGGGGGGGGGGGGGGGGGGGGGGGGGGGGGGGGGGGGGGGGGGFGGGGGGGGGGGGGGGGGGGGFGGG5EGGGGGGDGGFGEGGGGGGFFGG??FBGGGGGFFFG
@M00200:205:000000000-AKKM3:1:1101:13464:17852 1:N:0:1
ATTGGGTTTAAAGGGCTCGTAGGCGGTTTGTCGCGTCGGGAGTGAAAACCAGGTGCTTAACACCTGGCTTGCTTCCGATACGGGCAGACTAGAGGTATTCAGGGGAGAACGGAATTCCTGGTGTAGCGGTGAAATGCGCAGATATCAGGAGGAACACCGGTGGCGAAGGCGGTTCTCTGGGAATATCCTGACGCTGAGGAGCGAAAGTGTGGGGAGCGAACAGGATTAGATACCCGAGTA
+
GGGGGGGGGGGGGGGGGGGGGGGGGGGGGGGGGGGGGGGGGGGGGGGGGGGGGGGGGGGGGGGGGGGGGGGGGGGGGGGGGGGGGGGGGGGGGGGGGGGGGGGGGGGGGGGGGGGGGGGGGGGGGGGGGGGGGGGGGGGGGGGGGGGGGGGGGGGGGGGGGGGGGGGGGGGGGGGGGGGGGGGGGGFGGGGGGGDCGGGGGGGGGGGGGGGGGGEGFGGGGDCF?DCBFFAGFGGGFFFG
@M00200:205:000000000-AKKM3:1:1101:26553:17856 1:N:0:1
ATTGGGCATAAAGCGAGCGCAGGCGGTTCTTTAAGTCTGAAGTTAAAGGCAGTGGCTTAACCATTGTACGCTTTGGAAACTGGAGGACTTGAGTGCAGAAGGGGAGAGTGGAATTCCATGTGTAGCGGTGAAATGCGTAGATATATGGAGGAACACCGGTGGCGAAAGCGGCTCTCTGGTCTGTAACTGACGCTGAGGCTCGAAAGCGTGGGGAGCAAACAGGATTAGATACCCTCGTA
+
GGGFGGGGGGGGGGGGGGGGGGGGGGGGGGGGGGGGGGGGGGGGGGGGGGGGGGGGGGGGGGGGGGGGGGGGGGGGGGGGGGGGGGGGGGGGGGGGGGGGGGGGGGGGGGGGGGGGGGGGGGGGGGGGGGGG9@EGGGEGGGFGGGGGGGGGGGGGGGGGGGGGGGE@FDGGGGGGGGFFGGGGGGGGGGGGGGGDGGGGGGGGGGGGGGGGGGFGAF8FGGGG?FGFFFFG?CFGFFF
@M00200:205:000000000-AKKM3:1:1101:13955:17891 1:N:0:1
ACTGGGTTTAAAGGGAGCGTAGGCGGATAGTTTAGTCAGAGGTGAAAGCCCAGGGCTCAACCTTGGAATTGCCTTTGATACTGGCTATCTTGAGTATGGAAGAGGTATGTGGAACTCCGAGTGTAGAGGTGAAATTCGTAGATATTCGGAAGAACACCAGTGGCGAAGGCGACATACTGGTCCATTACTGACGCTGAGGCTCGAAAGCGTGGGGAGCAAACAGGATTAGATACCCCGGTA
+
GGGGGGGGGGGGGGGGGGGGGGGGGGGGGGGGGGGGGGGGGGGGGGGGGGGGGGGGGGGGGGGGGGGGGGGGGGGGGGGGGGGGGGGGGGGGGGGGGGGGGGGGGGGGGGGGGGGGGGGDGGGGGGGGGGGGGGGGGGGGGGGGGGGGGGGGGGGGGGGGGGGGGGGGGGGGGEGGGGGGGGGGGGGGGGGGGGGGGGGGGGGGGGGGGGGGGGFGFGGGGGGG?6FEFFFGGFFFDEFG
@M00200:205:000000000-AKKM3:1:1101:13562:18021 1:N:0:1
ATTGGGTATAAAGGGCGCGTAGGCGGCTTTATAAGTCGGGGGTGAAAGCCTGTGGCTCAACCACAGAATTGCCTTCGATACTGTATGGCTTGAGACCGGAAGAGGTTAGTGGAACTGCGAGTGTAGAGGTGAAATTCGTAGATATTCGCATGAACACCAGTGGCGAAGGCGGCTGACTGGTCCGGTTCTGACGCTGAGGCGCGAAAGCGTGGGGAGCAAACAGGATTAGATACCCGGGTA
+
GGGGGGGFGGGGGGGGGGGGGGGGGGGGGGGGGGGGGGGGGGGGGGGGGGGGGGGGGGGGGGGGGCFGGGGGGDFGGGDFGGEFEFGGGGGGGGGG?FGCGDFGGFFEDFDCFGFGDFE@FFGFGGGGGGCFGGGGGGGBFFF@FGDGGGGCGGGGGGEGGCFGEEE*BC:EEE78CGGF@;F5CBEGGGGG5=DCE5CE*)*1:EC<8CECGEFG:*;CDCE48FF>?46FFFGGDFFG
@M00200:205:000000000-AKKM3:1:1101:20909:18044 1:N:0:1
ACTGGGTTTAAAGGGAGCGTAGGCGGATAGTTTAGTCAGAGGTGAAAGCCCAGGGCTCAACCTTGGAATTGCCTTTGATACTGGCTATCTTGAGTATGGAAGAGGTATGTGGAACTCCGAGTGTAGAGGTGAAATTCGTAGATATTCGGAAGAACACCAGTGGCGAAGGCGACATACTGGTCCATTACTGACGCTGAGGCTCGAAAGCGTGGGGAGCAAACAGGATTAGATACCCGCGTA
+
GGGGGGGGGGGGGGGGGGGGGGGGGGGGGGGGGGGGGGGGGGGGGGGGGGGGGGGGGGGGGGGGGGGGGGGGGGGGGGGGGGGGGGGGGGGGGGGGGGGGGGGGGGGGGGGGGGGGGGGGGGGGGGGGGGGGGGGGGGGGGGGGGGGGGGGGGGGGGGGGGGGGGGGGGGGGGGGGGGGGGGGGGGGGGGGGGGGGGFGFGGG5DCD4*/BEGGDDFGGGGGGGFGGFAAEGGGCCEFBG
@M00200:205:000000000-AKKM3:1:1101:6088:18060 1:N:0:1
ATTGGGTTTAAAGGGAGCGTAGGCGGATAGTTTAGTCAGAGGTGAAAGCCCAGGGCTCAACCTTGGAATTGCCTTTGATACTGGCTATCTTGAGTATGGAAGAGGTATGTGGAACTCCGAGTGTAGAGGTGAAATTCGTAGATATTCGGAAGAACACCAGTGGCGAAGGCGACATACTGGTCCATTACTGACGCTGAGGCTCGAAAGCGTGGGGAGCAAACAGGATTAGATACCCCCGTA
+
FEFGGGB;@FGFGGGGGGGGGGDFGGD@@FCGFFFGGGGGGGGGGGGGGFGFGGGGGGGGGFFGGGGGGFCGGFGGGGFGFGGGGFGFGGGCDGGG9F8ACFGGGGFGFGGGFGGGGGGGGFFGGCGGGGGGGFGFGGGGGGGGGGFFGG7:FGFGGG@FF9<EGG@GGFFCC:EGF><FBFGEGDCFAFGFC*<5?C57EGDE6EGGGGGGG5>GDGG8*/=G@CFEFFEGG?CF)).7
@M00200:205:000000000-AKKM3:1:1101:27023:18088 1:N:0:1
ATTGGGTATAAAGCGCACGTAGGCGGCTTTGTAAGTTAGGGGTGAAAGCCCAGAGCTCAACTCTGGAACTGCCCTTAAGACTGCATCGCTTGAATCATGGAGAGGTTAGTGGAATTCCGAGTGTAGAGGTGAAATTCGTAGATATTCGGAAGAACACCAGTGGCGAAGGCGACTAACTGGACATGTATTGACGCTGAGGTGCGAAAGTGTGGGGAGCAAACAGGATTAGATACCCGAGTA
+
GGGGGGGGGFFGGGGGGGGGGGGGGGGGGGGGGGGGGGGGGGGGGGGGGGGGGGGGGGGGGGGGGGGGGGGGGGGGGGFGGGGGGGGGGGGGGGGGGGGGGGGGGGGGGGGFCGGGGGGGGGGGGGGGGGGGGGGGGGGGGGGGGGGGGCFGGGGGGGGGGGGGG+CGGGGGGGGFGGGCGGGGGGGGGGGGGGGGDGGGGGGGCEDCFEGGG*=DAF6@C7FC?FF@FFFGGF8>B>FG
@M00200:205:000000000-AKKM3:1:1101:22298:18182 1:N:0:1
ATTGGGCTTAAAGGGAGCGTAGGCGGATAGTTTAGTCAGAGGTGAAAGCCCAGGGCTCAACCTTGGAATTGCCTTTGATACTGGCTATCTTGAGTATGGAAGAGGTATGTGGAACTCCGAGTGTAGAGGTGAAATTCGTAGATATTCGGAAGAACACCAGTGGCGAAGGCGACATACTGGTCCATTACTGACGCTGAGGCTCGAAAGCGTGGGGAGCAAACAGGATTAGATACCCTTGT
+
GGGGGGGGGGGGGGGGGGGGGGGGGGGGGGGGGGGGGGGGGGGGGGGGFFGGGGGGGGGGGGGGGGGGGGGGGGGGGGGGGGGGGGGGGGGGGGGGGGGGGGGGGGGGGGGGGGGGGGGGGFGFGGGGGGGGGGGGGGGGGGGGGGGGGGGGGGGGGGGGGGGGGGGGGGGGGGGGGGGGGFF?CGGGGGFFGGDEEGGGFCEEDEDDECGGGGFGDGGE<<FGFGGFF7CF9FFCFA@
@M00200:205:000000000-AKKM3:1:1101:19351:18184 1:N:0:1
CTGGGTGTAAAGGGCTCGTAGGCGGTTTGTCGCGTCGGGAGTGAAAACGCCGTGCTTAACACGGCGCTTGCTTCCGATACGGGCAGACTAGAGGTATTCAGGGGAGAACGGAATTCCTGGTGTAGCGGTGAAATGCGCAGATATCAGGAGGAACACCGGTGGCGAAGGCGGTTCTCTGGGAATGACCTGACGCTGAGGAGCGAAAGTGTGGGGAGCGAACAGGATTAGATACCGAGTA
+
GGGGGGGGGGGGGGGGGGGGGGGGGGGGGGGGGGGGGGGFGGGGGGGGGGGGGGGGGGGGGGGGGGGGGGGGGGGGGGGGGGGGGEGGGFGGGGGGGGGGGGGGDGGGGGGGGGGGGGG@FGGGGGGGGGGGGGGGGGGGGFGGGGGGGGGGGGGGGGGGDCFGGEG@FGFEEGDFGGGGFFCGGGGGGGGDGEGGGGD=GGGEEEGF@FEGGD>DBCE=5C:9):C?FFF7@EE7F>
@M00200:205:000000000-AKKM3:1:1101:20651:18228 1:N:0:1
ATTGGGTTTAAAGGGAGCGTAGGCGGATAGTTTAGTCAGAGGTGAAAGCCCAGGGCTCAACCTTGGAATTGCCTTTGATACTGGCTATCTTGAGTATGGAAGAGGTATGTGGAACTCCGAGTGTAGAGGTGAAATTCGTAGATATTCGGAAGAACACCAGTGGCGAAGGCGACATACTGGTCCATTACTGACGCTGAGGCTCGAAAGCGTGGGGAGCAAACAGGATTAGATACCCGGGTA
+
GGGGGGGGGGGGGGGGGGGGGGGGGGGGGGGGGGGGGGGGGGGGGGGGGGGGGGGGGGGGGGGGGGGGGGGGGGGGGGGGGGGGGGGGGGGGGGGGGGGGGGGGGGGGGGGGGGGGGGGGGGGGGGGGGGGGGGGGGGGGGGGGGGGGGGGGGGGGGGGGGGGGGGGGGGGGGGGGGGGGGGGGGGGGGGGGGGGGGGGGGGGGG=DGGGGGGGEGFGGFFGGGFFDEFFFGCEGGFFFG
@M00200:205:000000000-AKKM3:1:1101:19404:18271 1:N:0:1
ACTGGGTTTAAAGGGAGCGTAGGCGGATAGTTTAGTCAGAGGTGAAAGCCCAGGGCTCAACCTTGGAATTGCCTTTGATACTGGCTATCTTGAGTATGGAAGAGGTATGTGGAACTCCGAGTGTAGAGGTGAAATTCGTAGATATTCGGAAGAACACCAGTGGCGAAGGCGACATACTGGTCCATTACTGACGCTGAGGCTCGAAAGCGTGGGGAGCAAACAGGATTAGATACCCTAGTA
+
GGGGGGGGGGGGGGGGGGGGGGGGGGGGGGGGGGGGGGGGGGGGGGGGGGGGGGGGGGGGGGGGGGGGGGGGGGGGGGGGGGGGGGGGGGGGGGGGGGGGGGGGGGGGGGGGGGGGGGGGGGGGGGGGGGGGGGGGGGGGGGGGGGGGGGGGGGGGGGGGGGGGDGGGGGGGGGGGGGGGGGGGGGGGGGGGGGGGCFGGGGGGGGGGGGGGGGFGFGCFGGGGDGGFFFFGFFFGFFFG
@M00200:205:000000000-AKKM3:1:1101:6696:18310 1:N:0:1
ATTGGGCTTAAAGCGTGCGCAGGCGGTTTGCTAAGACCGATGTGAAATCCCCGGGCTTAACCTGGGAACTGCATTGGTGACTGGCAGGCTAGAGTGTGGCAGAGGGGGGTAGAATTCCACGTGTAGCAGTGAAATGCGTAGAGATGTGGAGGAATACCGATGGCGAAGGCAGCCCCCTGGGCTAACACTGACGCTCATGCACGAAAGCGTGGGGAGCAAACAGGATTAGATACCCCTGTA
+
GGGGGGGGGGGGGGGGGGGGGGGGGGGGGGGGGGGGGGGGGGGGGGGGGGGGGGGGGGGGGGGGGGGGGGGGGGGGGGGGGGGGGGGGGGGGGGGGGGGGGGGGGGGGGGGGGGGGGGGGGGGGGGGGGGGGGGGGGGGGGGGGGGGGGGGGGGGGGGEGGGGGGGGGGGFGGCGGGGGEFGFGGGGGGGGGGGGGGGG?FGGGGGGCGGGGGGFGFGGGGFF566C?=44FFC+CFF?C
@M00200:205:000000000-AKKM3:1:1101:28676:18312 1:N:0:1
ACTGGGCTTAAAGGGCGCGTAGGCGGCCGATTAAGTCGGGGGTGAAAGCCTGTGGCTCAACCACAGAATTGCCTTCGATACTGGTTGGCTTGAGACCGGAAGAGGACAGCGGAACTGCGAGTGTAGAGGTGAAATTCGTAGATATTCGCAAGAACACCAGTGGCGAAGGCGGCTGTCTGGTCCGGTTCTGACGCTGAGGCGCGAAAGCGTGGGGAGCAAACAGGATTAGATACCCGAGTAAG
+
GGDGGGCGFGGGGGGGGGGGGFGGGGEBFEGGGGGFGGGGGGGGGGGGGGGGGGGGGGGFFCCFGGFFGGGGGGGFGGGGCFGGDEEGFFFEFFGFGGGEGECFFGGGFGGDGGGEFGGGEGGFGGGGGGGGGGFFFGGGGGGGGGFGCGEECCFFGGEFF:@EC7CGCFGGGGDFFFGGFCGGC5>EC7CC=*5:=CFFGGCGGEGGGGGGG5555C6<F<8736:>FF2?CCC30)82C<
@M00200:205:000000000-AKKM3:1:1101:24318:18340 1:N:0:1
ATTGGGCTTAAAGGGAGCGTAGGCGGACATTTAAGTCAGGGGTGAAATCCCGGGGCTCAACCTCGGAATTGCCTTTGATACTGGGTGTCTTGAGTATGAGAGAGGTGTGTGGAACTCCGAGTGTAGAGGTGAAATTCGTAGATATTCGGAAGAACACCAGTGGCGAAGGCGACACACTGGCTCATTACTGACGCTGAGGCTCGAAAGCGTGGGGAGCAAACAGGATTAGATACCCCTGTA
+
GGGGGGGGGGGGGGGGGGGGGGGGGGGGGGGGGGGGGGGGGGGGGGGGGGGGGGGGGGGGGGGGGGGGFGGGGGGGGGGGGGGGGGGGGGGGGGGGGGGGGGGGGGGGGGGDGGGGGGGGGGGGGGGGGGGGGGGGGGGGGGGGGGGGGGGGGGGGGGGGFGGGGGGGGGGGGGGGGGGGCGGGFFFGG=@FEGGGGGGGGFCGG=DGGGGGCGFGFGFGGGGGF:FFFFF7<8CF:F?F
@M00200:205:000000000-AKKM3:1:1101:8853:18346 1:N:0:1
ACTGGGTTTAAAGGGAGCGTAGGCGGATAGTTTAGTCAGAGGTGAAAGCCCAGGGCTCAACCTTGGAATTGCCTTTGATACTGGCTATCTTGAGTATGGAAGAGGTATGTGGAACTCCGAGTGTAGAGGTGAAATTCGTAGATATTCGGAAGAACACCAGTGGCGAAGGCGACATACTGGTCCATTACTGACGCTGAGGCTCGAAAGCGTGGGGAGCAAACAGGATTAGATACCCCCGTA
+
GGGGGGGGGGGGGGGGGGGGGGGGGGGGGGGGGGGGGGGGGGGGGGGGGGGGGGGGGGGGFGGGGGGGGGGGGGGGGGGGGGGGGGGGGGGGGGGGGGGGGGGGGGGGGGGGGGGGGGGGGGGGFGGGGGGGGGGGGGGGGGGGGGGGGGGGGGGGGGGGGGGGGGGGGGGGGGDGGGGCGCFGGCGGGGGGGGGGGGGGGGGGGECFGGDGGEFGFGGGGGGGFFG<FFEGFFGGF>D=
@M00200:205:000000000-AKKM3:1:1101:24232:18360 1:N:0:1
ATTGGGTGTAAAGGGCTCGTAGGCGGTTTGTCGCGTCGGGAGTGAAAACCAGGTGCTTAACACCTGGCTTGCTTTCGATACGGGCAGACTAGAGGTATGCAGGGGAGAACGGAATTCCTGGTGTAGCGGTGAAATGCGCAGATATCAGGAGGAACACCGGTGGCGAAGGCGGTTCTCTGGGCATGACCTGACGCTGAGGAGCGAAAGTGTGGGGAGCGAACAGGATTAGATACCCTCGTA
+
GGGGGGGGGGGGGGGGGGGGGGGGGGGGGGGGGGGGGGGGGGGGGGGGGGGGGGGGGGGGGGGGGGGGGGGGGGGGGGGGGGGGGGGGGGGGGGGGGGGGGGGGGGGGGGGGGGGGGGGGGGGGGGGGGGGGGGGGGGGGDGGGGGGGGGGGGGGGGGGGEGGGGEDGGFGGGGDGGGGGGGGGGGGGFFGGGGGGGFGF=FGGGGGGGGGGEGFGFEGGDGGGBGGFFFBGGDFG@BFG
@M00200:205:000000000-AKKM3:1:1101:5967:18450 1:N:0:1
ATTGGGTTTAAAGGGAGCGTAGGCGGATAGTTTAGTCAGAGGTGAAAGCCCAGGGCTCAACCTTGGAATTGCCTTTGATACTGGCTATCTTGAGTATGGAAGAGGTATGTGGAACTCCGAGTGTAGAGGTGAAATTCGTAGATATTCGGAAGAACACCAGTGGCGAAGGCGACATACTGGTCCATTACTGACGCTGAGGCTCGAAAGCGTGGGGAGCAAACAGGATTAGATACCCGGGTA
+
GGGGGGEGEGGGGGGGGGGGGGGGGGGGGGGGGGGGGGGGGGGGGGGGGGGGGGGGGGFGGFGFGGGGGFGFGGGGGGGGGGGGGGGGEFGGGGGGCGGGGGGGGGGGGGGGGGFGGGFGG@FEGFGGGGGGGFFFDFGFGGGGGFGGEGGGGFGGECFGAFGEGGGGGGGGGEDGGFFFG9D:CBEEAFFFGGC:CGGEFGGGGEGGCEEGGDEG>F6C<CFF?F7=FA5DF:>>>A7E
@M00200:205:000000000-AKKM3:1:1101:24015:18457 1:N:0:1
ACTGGGTTTAAAGGGCGCGTAGGCGGTCGTGCACGTCGGGGGTGAAATCCCCGGGCTCAACCCGGGAACTGCCTTCGATACGGCGCGGCTAGAGTGCGGGAGGGGAGAGTGGAACTCCTGGTGGAGCGGTGAAATGCGTAGATATCAGGAGGAACGCCGGTGGCGAAAGCGACTCTCTGGTCCGCAACTGACGCTGAGGCGCGAAAGCCAGGGGAGCAAACGGGATTAGATACCCCAGTA
+
GGGGGGGGGGGGGGGGEGGGGGGGGGGGGGGGGGGGGGCGGGGGGGGGGGGGGGGGGGFEGGGGGGGGGGGGGGGGGGGGGGGGGGGGGGFF@FGGGGGGEGFCGGF>FGGGGFGGFGFGGGGG>FGGGGGGGFGGGGG7FGGGGGGGGGGGGGGDCGEGGGGGGG>EEGGGGDCEGGGGGGGCGGGGGFGGDGGCEGGGGGG*?C5FFGEFGDFGFG6FF55C6DGFFFFGGGGG>>@9
@M00200:205:000000000-AKKM3:1:1101:18171:18474 1:N:0:1
ATTGGGTTTAAAGCGAGCGCAGGTGGTTTAATAAGTCTGATGTAAAAGGCAGTGGCTCAACCATTGTGTGCATTGGAAACTGTTAGACTTGAGTGCAGTAGAGGAGAGTGGAATTCCATGTGTAGCGGTGAAATGCGTAGATATATGGAGGAACACCGGTGGCGAAAGCGGCTCTCTGGACTGTAACTGACACTGAGGCTCGAAAGCGTGGGTAGCAAACAGGATTAGATACCCTAGTA
+
GGGGGGGGGGGGGGGGGGGGGGGGGGGGGGGGGGGGGGGGGGGCCCFGGGGGGGGGGGGGGGGGGGGGGGGGGGGGGGGGGGGGGGGGGGGGGGGGGGGGGGGGGGGGGGGGGGFGGGGGGGGGGGGEGGGFGGGGGGGGGGGGGGGGGGGGFGGG?FEEGGGGGCEGGDGGGGGGGGGGGCGGGGGGGGGGGGGDGGGGGGGGGGGGGGGEGGFGFEFGGGGGFFGFFFCF?,+CAFF
@M00200:205:000000000-AKKM3:1:1101:20969:18487 1:N:0:1
ATTGGGCATAAAGCGCGCGCAGGCGGTTTCTTAAGTCTGGTGTCTAAGTGCGGGGCTCAACCCCGTGACGCACTGGAAACTGGGAGACTTGAGTGCAGAAGAGGAGAGCGGAATTCCACGTGTAGCGGTGAAATGCGTAGAGATGTGGAGGAACACCAGTGGCGAAGGCGGCTCTCTGGACTGTAACTGACGCTGAGGCGCGAAAGCGTGGGGAGCAAACAGGATTAGATACCCTTGTA
+
GGGGGGGGGGGGGGGGGGGGGGGGGGGGGGGGGGGGGGGGGGGGGGGGGGGGGGGGGGGGGGGGGGGGGGGGGGGGGGGGGGGGGGGGGGGGGGGGGGGGGGGGFGGGGGGFGGGGGGGGGGGGGGGGGGGGGGGGGGGGGGGGGGGGGGGGGGGGGGGGGGGGGGGGGGGGGGFGGGGGGGGGGFGFFGGGECDCGGGGEGEEGCFGCCGGGGEDFFGEFGGGFGGFFFAGGGEGFFF
@M00200:205:000000000-AKKM3:1:1101:6734:18511 1:N:0:1
ACTGGGCTTAAAGGGAGCGTAGGCGGATAGTTTAGTCAGAGGTGAAAGCCCAGGGCTCAACCTTGGAATTGCCTTTGATACTGGCTATCTTGAGTATGGAAGAGGTATGTGGAACTCCGAGTGTAGAGGTGAAATTCGTAGATATTCGGAAGAACACCAGTGGCGAAGGCGACATACTGGTCCATTACTGACGCTGAGGCTCGAAAGCGTGGGGAGCAAACAGGATTAGATACCCCTGTA
+
GGGGGGGGGGGGGGGGGGGGGGGGGGGGGGGGGGGGGGGGGGGGGGGGGGGGGGGGGGGGGGGGGGGGGGGGGGGGGGGGGGFGGGGGGGGFGGGGGGGGGGGGGGGGGGGGGFGGGGGGGGGGGGGGGGGGFGGGGGGGGGGGGGGGGGGGGGGGGGGGGGGGGGEGGGEEGGGGGGGGGGFGGGGGGGGGGDDGDGGGGGEEDCGGGGGGGDFCFGGGFFEG0FGFFFFGGFFFFFFF
@M00200:205:000000000-AKKM3:1:1101:7798:18592 1:N:0:1
ACTGGGCTTAAAGCGCGCGCAGGTGGTTCCTTAAGTCTGATGTGAAAGCCCCCGGCTCAACCGGGGAGGGTCATTGGAAACTGGGGAACTTGAGTGCAGAAGAGGATAGTGGAATTCCAAGTGTAGCGGTGAAATGCGTAGAGATTTGGAGGAACACCAGTGGCGAAGGCGACTGTCTGGTCTGTAACTGACACTGAGGCGCGAAAGCGTGGGGAGCAAACAGGATTAGATACCCTTGTA
+
GGGGGGGGGGGGGGGGGGGGGGGGGGGGGGGGGGGGGGGGGGGGGGGGGGGGGGGGGGGGGGGGGGGGGGGGGGGGGGGGGGGGGGGGGGGFGFGGGGGGGGFGGGGGGGGGGGGGGGGGGGGGGFGGGGGGGGGGGGGGGGGGGFFGFGGGGGGGGGGGGDEEEEGEGGGGGGGGGGGFFCFGCC,;:CGGDFFGGGGFGGGGGGGF?CEGGD)9>FFGGGGG6CG?=*6DGGGGF5*:
@M00200:205:000000000-AKKM3:1:1101:14244:18627 1:N:0:1
ACTGGGTTTAAAGGGCGCGTAGGCGGCCGATTAAGTCGGGGGTGAAAGCCTGTGGCTCAACCACAGAATTGCCTTCGATACTGGTTGGCTTGAGACCGGAAGAGGACAGCGGAACTGCGAGTGTAGAGGTGAAATTCGTAGATATTCGCAAGAACACCAGTGGCGAAGGCGGCTGTCTGGTCCGGTTCTGACGCTGAGGCGCGAAAGCGTGGGGAGCAAACAGGATTAGATACCCCTGTA
+
GGGGGGGGGGGGGGGGGGGGGGGGGGGGGGGGGGGGGGGGGGGGGGGGGGGGGGGGGGGGGGGGGGGGGGGGGGGGGGGGGGGGGGGGGGGGGGGGGGGGGGGGGGGGGGGGGGGGGGGGGGGGGGGGGGGGGGGGGGGGGGGGGGGGGGGGGGGGGGGGGGGGGGGGGGGGGGGGGGGFGGGGGGGGGGGGGGGGEGGGGGGGGGGGGGGGGGFGFGGGGGGGFGGFFFFGGGGGFFFG
@M00200:205:000000000-AKKM3:1:1101:12785:18748 1:N:0:1
ATTGGGCGTAAAGGGAGCGTAGGCGGATAGTTTAGTCAGAGGTGAAAGCCCAGGGCTCAACCTTGGAATTGCCTTTGATACTGGCTATCTTGAGTATGGAAGAGGTATGTGGAACTCCGAGTGTAGAGGTGAAATTCGTAGATATTCGGAAGAACACCAGTGGCGAAGGCGACATACTGGTCCATTACTGACGCTGAGGCTCGAAAGCGTGGGGAGCAAACAGGATTAGATACCCCGGTA
+
GGGGGGGGFFFGGGGGGGGGGGGGGGGEFGGGGGGGGGGGGGGGGGGGGFFGGGGGGGGGGGGGGGGCFFFGGGGGGGGGGGGGGGGGGGGGGGGGGGGGGGGGFEGGGGGGGGGGGFFGEGGEFGGGFGGGGGGGGFGGGGGGGGGGGGGGGCFGFGGFGGGGGGGGEGGGGGGGGGGGGGGGGEFGGGF6@EDGGFFF;CEGGGGGGGDEGE85)CF@C<C7?FGEFCEGGFGDEDBG
@M00200:205:000000000-AKKM3:1:1101:25831:18797 1:N:0:1
ACTGGGTATAAAGCGCACGTAGGCGGACTTTTAAGTCAGGGGTGAAATCCCGGGGCTCAACCCCGGAACTGCCTTTGATACTGGAAGTCTTGAGTATGGAAGAGGTATGTGGAACTCCGAGTGTAGAGGTGAAATTCGTAGATATTCGGAAGAACACCAGTGGCGAAGGCGACATACTGGTCCATTACTGACGCTGAGGCTCGAAAGCGTGGGGAGCAAACAGGATTAGATACCCTCGTA
+
GGGGGGGGGGGGGGGGGGGGGGGGGGGGGGGGGGGGGGGGGGGGGGGGGGGGGGGGGGGGGGGGGGGGGGGGGGGGGGGGGGGGGGGGGGGGGGGGGGGGGGGGGGGGGGGGGGGGGGGGGGGGGGGGGGGFGGGGGGGGGGGGGGGGGCEGGGGGGGGGGGGGGGGGGGGGGGGGGGGCBFGGGGGGGGGGGGGDGFFGFGGGGGGGGGGGDGFCEGGFGGGGFGGFF=97+:CGFFFG
@M00200:205:000000000-AKKM3:1:1101:20621:18963 1:N:0:1
ATTGGGTATAAAGAGCTCGTAGGCGGTTTGTCGCGTCTGCCGTGAAAGTCCGGGGCTCAACTCCGGATCTGCGGTGGGTACGGGCAGACTAGAGTGATGTAGGGGAGACTGGAATTCCTGGTGTAGCGGTGAAATGCGCAGATATCAGGAGGAACACCGATGGCGAAGGCAGGTCTCTGGGCATTAACTGACGCTGAGGAGCGAAAGCATGGGGAGCGAACAGGATTAGATACCCTTA
+
GGGGGGGGGGGGGGGGGGGGGGGGGGGGGGGGGGGGGGGGGGGGGGGGGGGGGGGGGGGGGGGGGGGGGGGGGGGGGGGGGGGGGGGGGGGGGGGGGGGGGGGGGGDGGGGGGGGGGGGGGGGGGGGGGGGGGGGGGGGGGGGGGGGGGGGGGGGGGGGGGGGGGGGGGGGGGGGGGGGGGGGFGFFGGGCGGGGGEGGGGGGGGGDDGGGGGGDGFGGGGDEGFGGFFFFGCFEGFF
@M00200:205:000000000-AKKM3:1:1101:9042:19039 1:N:0:1
ATTGGGCTTAAAGGGAGCGTAGGCGGATAGTTTAGTCAGAGGTGAAAGCCCAGGGCTCAACCTTGGAATTGCCTTTGATACTGGCTATCTTGAGTATGGAAGAGGTATGTGGAACTCCGAGTGTAGAGGTGAAATTCGTAGATATTCGGAAGAACACCAGTGGCGAAGGCGACATACTGGTCCATTACTGACGCTGAGGCTCGAAAGCGTGGGGAGCAAACAGGATTAGATACCCTTGTA
+
GGGGGGGGGGGAFGGFGGGEGGGGGGBFFGGFGGGGGGGGGGGFGFGGGGGFGGGGGGGFAFGGGGGGGGGGGGGFGGGGGGGGFGFGGGDGGGFFGGGGDGDGGGFGGGGFGFEGGGEDGGGGGFGGGFGF9DFFFGGFGGGGFDEFCGEGGFGGGGGGGGGG>@BFGGCEEEEEFGGGGGGGGGGGGGFF5991*,8;C4?8FCD4=EEGDGDGF*B+;5EFDGC);:)2?F82))2<
@M00200:205:000000000-AKKM3:1:1101:17293:19068 1:N:0:1
ATTGGGCTTAAAGCGTCTGTAGGTGGTTTTTGAAGTCGACTGTCAAATCCCAGGGCTCAACCTTGGACAGGCAGTCGAGAACTCAAAGGCTAGAGTGCGGTAGGGGTAGAGGGAATTCCCGGTGGAGCAGTGAAATGCACAGAGATCGGGAAGAACACCAGTGGCGAAGGCGCTCTACTGGGCCGAGACTGACACTGAGAGACGACAGCTAGGGGAGCGAAAAGGATTAGATACCCTCGTA
+
GGGGGGGGGGGGGGGFECGGGGDFFGCFFFGEGGGGG7FGGGGGGGGGGGGCGGGGGGGGGGGGGGGF@CFGFEGCFGGGGGGCDFCFFG8FAFFFGFEGEEDGGEFGGGGGGGFGGG9DFGGGGFFGECF<FGFGGFFGGGDC8FCFGG>==FB<AFCEDFGFGGGFE@DCECEGF,3F8DF:E>C*;>EFEDFGFGGFC4=8EEG<EGEFFCD)=CEDCD8D<446@?AC?FF0*55CD
@M00200:205:000000000-AKKM3:1:1101:20136:19089 1:N:0:1
ATTGGGCGTAAAGGGAGCGTAGGCGGATAGTTTAGTCAGAGGTGAAAGCCCAGGGCTCAACCTTGGAATTGCCTTTGATACTGGCTATCTTGAGTATGGAAGAGGTATGTGGAACTCCGAGTGTAGAGGTGAAATTCGTAGATATTCGGAAGAACACCAGTGGCGAAGGCGACATACTGGTCCATTACTGACGCTGAGGCTCGAAAGCGTGGGGAGCAAACAGGATTAGATACCCGCGTA
+
GGGGGGGGGGGGGGGGGGGGGGGGGGGGGGGGGGGGGGGGGGGGGGGGGGGGGGGGGGGGGGGGGGGGGGGGGGGGGGGGGGGGGGGGGGGGGGGGGGGGGGGGGGGGGGGGGGGGGGGGGGGGGGGGGGGGGGGGGGGGGGGGGGGGGGGGGGGGGGGGGGGGGGGGGGGGGGGGGGGGGGGGGGGGGGGGDEGGGGGGGGGDGGGGGEGGGGDGFGGGGGGGDFDFFFEFFGGCFFFG
@M00200:205:000000000-AKKM3:1:1101:26800:19165 1:N:0:1
ACTGGGTTTAAAGGGCTCGTAGGCGGTTTGTCGCGTCGGGAGTGAAAACGCCGTGCTTAACACGGCGCTTGCTTCCGATACGGGCAGACTAGAGGTATTCAGGGGAGAACGGAATTCCTGGTGTAGCGGTGAAATGCGCAGATATCAGGAGGAACACCGGTGGCGAAGGCGGTTCTCTGGGAATATCCTGACGCTGAGGAGCGAAAGTGTGGGGAGCGAACAGGATTAGATACCCCCGTA
+
GGGGGGGGGGGGGGGGGGGGGGGGGGGGGGGGGGGGGGGGGGGGGGGGGGGGGGGGGGGGGEFFGGGGGGGGGGGGGGGGGGGGGGDGGGGGFGGGGGGGGGGGGGGGGGDGGGGGGGGGGFFGGGGGGGDFFGGGGGGGEEGGGGGGGGGGGFGGGGGGGCCFGGGGGGGGGGEGFGGFGCCFGGGGGGGGCE<>?FG6EGGG5?DGGGGGGGDDDGCCCDFF2*C74@:FC@ECB@FG
@M00200:205:000000000-AKKM3:1:1101:16521:19182 1:N:0:1
ATTGGGTTTAAAGGGAGCGTAGGCGGATAGTTTAGTCAGAGGTGAAAGCCCAGGGCTCAACCTTGGAATTGCCTTTGATACTGGCTATCTTGAGTATGGAAGAGGTATGTGGAACTCCGAGTGTAGAGGTGAAATTCGTAGATATTCGGAAGAACACCAGTGGCGAAGGCGACATACTGGTCCATTACTGACGCTGAGGCTCGAAAGCGTGGGGAGCAAACAGGATTAGATACCCCGGTA
+
GGGGGGGGGGGGGGGFGGGGGGGGGGGGGGGGGGGGGGGGGGGGGGGGGGGGGCGGGGGGGGGGGGGFFGGGGGGGGGGGGGGGGGFGGGGGGGGEGGFFDFFGGGGGGGGGGGGEEGGGGGGGGGDGGGGGGGGGGGGGGGGGGCBFF@FGFGGGGGGGGFGGGEGG7FEEECGCGGGGGFGCFFEGGGGGGGGEGGGGGGGGFDDGGGGGGCBDEGGGGGFF0CGFFFFFGGGGFDB7
@M00200:205:000000000-AKKM3:1:1101:25980:19219 1:N:0:1
ACTGGGTTTAAAGGGCGCGCAGGCGGCGGCGTGGGTCCGGCGTGAAAGCCCCCGGCTCAACCGGGGAACGTCGTCGGGGACCGCGCCGCTTGAGGGCGGCAGGGGCCGGTGGAATGCCTGGTGTAGTGGTGAAATGCGTAGAGATCAGGCGGAACACCCGTGGCGAAGGCGGCCGGCTGGGCCGTCCCTGACGCTGAGGCGCGAAGGCGTGGGGAGCGAACGGGATTAGATACCCCTGTA
+
GGGGGGGGGGGGGGGGGGGGGGGGGGGGGGGGGGGGGGGGGGGGGGGGGGGGGGGGGGGGGGGGGGGGGGGGGGGGGGGGGGGGGGGGGGGGGGGGGGGGGGGGGGGGGCGGGGGGGGGGGGGFGGGGGGGGGGGGGGGGGGGGGGGGGGGGDGGGGEGGGGGGGGGGGGGGGGGGGGGGGGGGGGGGGGGGGDCGDGGFEDGGDEGGGCGGGGFGFGGGDC=DBGFBFFFGGGFG3;@F
@M00200:205:000000000-AKKM3:1:1101:26811:19246 1:N:0:1
ATTGGGTTTAAAGCGAGCGCAGGTGGTTTAATAAGTCTGATGTAAAAGGCAGTGGCTCAACCATTGTGTGCATTGGAAACTGTTAGACTTGAGTGCAGTAGAGGAGAGTGGAATTCCATGTGTAGCGGTGAAATGCGTAGAGATGTGGAGGAACACCAGTGGCGAAGGCGACTCTCTGGTCTGTAACTGACGCTGAGGAGCGAAAGCGTGGGGAGCGAACAGGATTAGATACCCCGGTA
+
GGGGGGGGGGGGGGGGGGGGGGGGGGGGGGGGGGGGGGGGGGGDFGGGGGGGGGGGGGGGGGGGGGGGGGGGGGGGGGGGGGGGGGGGGFGGGGGGGGGGGGGGGGFGGGGGFFGG9FGGGGGGFGGDFGGFGGGGGFGGGGGGFFGGFGEGGGGGGGGGGGGG@FGEGGGDGGGGGGCFGFFGGDFGA7CEGGD5CF?GF>CE*:FGGGCFG>=DEG*=7FGFEFF;FFFGFFF<3>D
@M00200:205:000000000-AKKM3:1:1101:4127:19251 1:N:0:1
ATTGGGTATAAAGCGCGCGCAGGCGGTTTCTTAAGTCTGGTGTCTAAGTGCGGGGCTCAACCCCGTGACGCACTGGAAACTGGGAGACTTGAGTGCAGAAGAGGAGAGCGGAATTCCACGTGTAGCGGTGAAATGCGTAGAGATGTGGAGGAACACCAGTGGCGAAGGCGGCTCTCTGGACTGTAACTGACGCTGAGGCGCGAAAGCGTGGGGAGCAAACAGGATTAGATACCCGCGTA
+
GGGGGGGGGFGGGGGGGGGGGGGGGGGGGGGGGGGGGGGGGGGGGGGGGGGGGGGDGGGFGGGGGGGGGGGGGGGGG@FGGGGGGGEGGGGGGGGGGGGEGGGFAGD:FGDGCFGGGGGGGFGGFGEGGGFF:FFGGFGEDFGGGGGGGGEGFGGGCFCCF?G7C=8*,:CEGGDGGG72CFGEDGFGGGGDCEDEC8*>EGGDEE5DE=EGG55C@?<8F48>?FGFFBAC+<*CFD5
@M00200:205:000000000-AKKM3:1:1101:25124:19275 1:N:0:1
ATTGGGTATAAAGGGCTCGTAGGCGGTTTGTCGCGTCGGGAGTGAAAACGCCGTGCTTAACACGGCGCTTGCTTCCGATACGGGCAGACTAGAGGTATTCAGGGGAGAACGGAATTCCTGGTGTAGCGGTGAAATGCGCAGATATCAGGAGGAACACCGGTGGCGAAGGCGGTTCTCTGGGAATGACCTGACGCTGAGGAGCGAAAGTGTGGGGAGCGAACAGGATTAGATACCCTCGTA
+
GGGGGGGGGGGGGGGGGGGGGGGGGGGGGGGGGGGGGGGGGGGGGGGGGGGGGGGGGGGGGAGGGGGGGGGGGGGGGGGGGGGGGGGGGGGGGGGGGGGGGGGGGGGGGGGGGGGGGGGGGGGGGGGGGGDGGGGGGGGGGGGGGGGGGGGDGGGFGGGCFGGGGGGGGGGGGGGGGGGGGGGGGGGGGGGGGGGGGGCGGGGGGGGGFGGGGGFGFGGD<DGFBGG<69>GGGGGFD>*
@M00200:205:000000000-AKKM3:1:1101:19669:19307 1:N:0:1
ATTGGGTATAAAGGGAGCGTAGGCGGACATTTAAGTCAGGGGTGAAATCCCGGGGCTCAACCTCGGAATTGCCTTTGATACTGGGTGTCTTGAGTATGAGAGAGGTGTGTGGAACTCCGAGTGTAGAGGTGAAATTCGTAGATATTCGGAAGAACACCAGTGGCGAAGGCGACACACTGGCTCATTACTGACGCTGAGGCTCGAAAGCGTGGGGAGCAAACAGGATTAGATACCCCCGTA
+
GGGGGGGGGGGGGGGGGGGGGGGGGGGGGGGGGGGGGGGGGGGGGGGGGGGGGGGGGGGGGGGGGGGGGGGGGGGGGGGGGGGGGGGGGGGGGGGGGGGGGGGGGGGGGGGGGGGGGGGGGGGGGFGGGGGGGGGGGGGGGGGGGGGGGGGGGGGGGGGGGGGGGGGGGGGGGGGGGGGGGGGGGGGGGGGGGGGGGGGGGGGGGGGGGGGGGEFGDGGGGGGGFDG?FFFGGGGGFFFG
@M00200:205:000000000-AKKM3:1:1101:25784:19320 1:N:0:1
ATTGGGTATAAAGGGAGCGTAGGCGGATAGTTTAGTCAGAGGTGAAAGCCCAGGGCTCAACCTTGGAATTGCCTTTGATACTGGCTATCTTGAGTATGGAAGAGGTATGTGGAACTCCGAGTGTAGAGGTGAAATTCGTAGATATTCGGAAGAACACCAGTGGCGAAGGCGACATACTGGTCCATTACTGACGCTGAGGCTCGAAAGCGTGGGGAGCAAACAGGATTAGATACCCCTGTA
+
GGGGGGGGGGGGGGGGGGGGGGGGGGGGGGGGGGGGGGGGGGGGGGGGGGGGGGGGGGGGGGGGGGGGGGFGGGGGGGGFGGGGGGGGGGGGGGGGGGGGGGGGGGGGGGGGGGGGGGGGGGGGGGGGGGGGGGGGGGGGGGGGGGGGGGGGGGGGGGGGGGGGGGGGGGGGGEGGGG<FGFGGGFGGGGGGGDCEEGGGGGGGGGGFGCCFGGDG>FCFGDCG0>C3A7?F9CFGFFFC
@M00200:205:000000000-AKKM3:1:1101:19363:19357 1:N:0:1
ATTGGGTGTAAAGCGAGCGCAGGTGGTTTAATAAGTCTGATGTAAAAGGCAGTGGCTCAACCATTGTGTGCATTGGAAACTGTTAGACTTGAGTGCAGTAGAGGAGAGTGGAATTCCATGTGTAGCGGTGAAATGCGTAGATATATGGAGGAACACCGGTGGCGAAAGCGGCTCTCTGGACTGTAACTGACACTGAGGCTCGAAAGCGTGGGTAGCAAACAGGATTAGATACCCTAGTA
+
GGGGGGGGGGGGGGGGGGGGGGGGGGGGGGGGGGGGGGGGGGGGGGGGGGGGGGGGGGGGGGGGGGGGGGGGGGGGGGGGGGGGGGGGGGGGGGGGGGGGGFGGFGGGGGGGGGGGGGGGGGGGFGGGGGGGGGGGGGDGFGGGGGGGGGGGGGGGGGGGGGGGDEGGGGGGGEFGGFGGGGGGGGGGFFGFFGGG?DGEFGEGGGGGGGDCGE8DFFFGCFCGFGGFFFFGGGGGAAF
@M00200:205:000000000-AKKM3:1:1101:17935:19395 1:N:0:1
ATTGGGTATAAAGCGCGGGCAGGTGGTCTGTTAAGTCTTCTGTGAAACTCCGGAGCTCAACTCCGGACATGCAGAAGATACTGGCAGACTAGAGTATGGTAGAGGCAAGCGGAATTCCTGGTGTAGCGGTGGAATGCGTAGATATCAGGAAGAACACCTGTGGCGAAGGCGGCTTGCTGGGCCATTACTGACACTCATCCGCGAAAGCGTGGGGAGCAAACAGGATTAGATACCCGCGTA
+
GGGGGGGGGGGGGGGGGG@C@FGGGGGGGGFGGGGGGGGGGGGGGFFGGGGGGEEEGGGFGGGGGGGGGGFGGG9FFGGGGGGGGGGGGGGGGGGGGGGGGGGGGDGGGGGGGGGGGGGGGGGGGGGGGGGGGFFGGGGGGGGGFFGGGGGGGGGGGGGGGGGGGGGGDGGGCEGGGGGGGGFDGGFFGGG@CFFGGGCFEFGDGDGGGGGCEGFGEFCFCCFDFFGF?FBCFFGGE@FE
@M00200:205:000000000-AKKM3:1:1101:11669:19484 1:N:0:1
ATTGGGCATAAAGCGAGCGCAGGTGGTTTAATAAGTCTGATGTAAAAGGCAGTGGCTCAACCATTGTGTGCATTGGAAACTGTTAGACTTGAGTGCAGTAGAGGAGAGTGGAATTCCATGTGTAGCGGTGAAATGCGTAGATATATGGAGGAACACCGGTGGCGAAAGCGGCTCTCTGGACTGTAACTGACACTGAGGCTCGAAAGCGTGGGTAGCAAACAGGATTAGATACCCCGGTA
+
GGGGGGGGGGGGGGGGGGGGGGGGGGGGFGGGGGGGGGGGGGG<FGGGGGGGGGGGGGFGGGGGGGGGGGGEGGGGGGGGGGGGGGFGGGGGGGGGGGGGGFEF@CD@FGGGGGGGGGCGFGGGGGGGGGGGGGGGGFEGGGGGGGAFCGDEGGGGGGGGGEGGGGGGGDGGED7CFGF9FGGGCGFGGFD9FGGGG>FGGGG8BEGGE5E7FGDFFGCFGGCFFFGEFFFGEFFG>DE
@M00200:205:000000000-AKKM3:1:1101:4164:19568 1:N:0:1
ACTGGGCATAAAGCGAGCGCAGACGGTTTATTAAGTCTGATGTGAAAGCCCGGAGCTCAACTCCGGAATGGCATTGGAAACTGGTTAACTTGAGTGCAGTAGAGGTAAGTGGAACTCCATGTGTAGCGGTGGAATGCGTAGATATATGGAAGAACACCAGTGGCGAAGGCGGCTTACTGGACTGCAACTGACGTTGAGGCTCGAAAGTGTGGGTAGCAAACAGGATTAGATACCCCAGTA
+
F@FGGG-FGGGGGGGCFGGCFGGGGD;FF<CFGGFGF@F,@EGGGGGGGGGGGGGGGGGGGGGFGDGGDCFG,FG,9F<FGGFFCGCFGGGGC=F9F<CFFGGGGGFGGGGGGA4=CFCEDFGGFGCCGGGDGGG8FCGGGGFGG9,5<,CAFFFGGGGGGGGGGG@EGFGGGGCFGGFFGGFG6,B,=CCGG>9CC6@E5CC>FC<+@EFD>EBCFCBFGGG*4FG@FFFFFGGGDBFF
@M00200:205:000000000-AKKM3:1:1101:16334:19594 1:N:0:1
ATTGGGCTTAAAGGGAGCGTAGGCGGATAGTTTAGTCAGAGGTGAAAGCCCAGGGCTCAACCTTGGAATTGCCTTTGATACTGGCTATCTTGAGTATGGAAGAGGTATGTGGAACTCCGAGTGTAGAGGTGAAATTCGTAGATATTCGGAAGAACACCAGTGGCGAAGGCGACATACTGGTCCATTACTGACGCTGAGGCTCGAAAGCGTGGGGAGCAAACAGGATTAGATACCCGCGTA
+
GGGGGGGGGGGGGGGGGGGGGGGGGGGGGGGGGGGGGGGGGGGGGGGGGGGGGGGGGGGGGGGGGGGGGGGGGGGGGGGGGGGGGGGGGGGGGGGGGGGGGGGGGGGGGGGGGGGFGGGGGGGFGGGGGGGGGGGGGGGGGGGGGGGGGGGGGGGGGGGGGGGGGGGDCGGGGGGGGGGFFGGGGGGGGGGGGDGGGGGGGGGGGG46EGGGGGEGEGGDGGGGFGG<FFEGFGGGDD>E
@M00200:205:000000000-AKKM3:1:1101:12992:19619 1:N:0:1
ATTGGGTTTAAAGGGCGCGTAGGCGGCTTTATAAGTCGGGGGTGAAAGCCTGTGGCTCAACCACAGAATTGCCTTCGATACTGTATGGCTTGAGACCGGAAGAGGTTAGTGGAACTGCGAGTGTAGAGGTGAAATTCGTAGATATTCGCAAGAACACCAGTGGCGAAGGCGGCTGACTGGTCCGGTTCTGACGCTGAGGCGCGAAAGCGTGGGGAGCAAACAGGATTAGATACCCCTGTA
+
GGGGGGGGGGGGGGGGGGGGGGGGGGGGGGGGGGGGGGGGGGGGGGGGGGGGGGGGGGGGGGGGGGGGGGGGGGGGGGGGGGGGGGGGGGGGGGGGGGGGGGGGGGGGGGGGGGGGGGGGGGGFFGGGGGGGGFGGGGGGGGGGGGGGGGGGGGGGGGGGGGGGGGGGGGGGGGGGGGGGGGGGGDGGGG?FGGGGGGGGGGGGGGGGGGGGGGEGFG62*9CC?FGFFFFGGFG<>FFG
@M00200:205:000000000-AKKM3:1:1101:9563:19636 1:N:0:1
ACTGGGCTTAAAGGGCTCGTAGGCGGTTTGTCGCGTCGGGAGTGAAAACCAGGTGCTTAACACCTGGCTTGCTTTCGATACGGGCAGACTGGAGGTATGCAGGGGAGAACGGAATTCCTGGTGTAGCGGTGAAATGCGCAGATATCAGGAGGAACACCGGTGGCGAAGGCGGTTCTCTGGGCATTACCTGACGCTGAGGAGCGAAAGTGTGGGGAGCGAACAGGATTAGATACCCCAGTA
+
GGGGGGGGGGGGGGGGGGGGGGGGGGGGGGGGGGGGGGGGGGGGGGGGGGGGGGGGGGGGGGGGGGGGGGGGGGGGGGGGGGGGGGGGGGGGGGGGGGGGGGGGGGGGGGGGGGGGGGGGGGGGGGGGGGGGGGGGGGGGGGGGGGGGGGGGGGGGGGGGGGGGGGGGGGGGGGGGGGGGGGGGGGGGGGGGGGGGGGGGGGGDE=CGFGGGGG>CEGGGGGGGFGF?FFFGG@FGFEFD
@M00200:205:000000000-AKKM3:1:1101:21440:19637 1:N:0:1
ATTGGGTGTAAAGCGAGCGCAGGTGGTTTAATAAGTCTGATGTAAAAGGCAGTGGCTCAACCATTGTGTGCATTGGAAACTGTTAGACTTGAGTGCAGTAGAGGAGAGTGGAATTCCATGTGTAGCGGTGAAATGCGTAGATATATGGAGGAACACCGGTGGCGAAAGCGGCTCTCTGGACTGTAACTGACCCTGAGGCTCGAAAGCTTGGGTAGCAAACAGGATTAGATACCCCAGTA
+
GGGGGGGGGGGGGGGGGGGGGGGFGGGGGFEFFGGGGGGCFGGEGGFGCGGGGGGGGGGGGG:FGCFFDEGGGG?FDGFGFDFGGGGF?FGGGG<FGC?CDBECCCFGGGGGGGGFGFGGG9C,4@=FGCFGGGGGFGD@=FCFCFGGCFDFGG<=FEGGBFGC+@EEGEDDGGGGGFGGG9:FAFFF7;633,*138D76;5DE?0*>C7:C,:4818:48E43D77+7.72CE*.98
@M00200:205:000000000-AKKM3:1:1101:10665:19638 1:N:0:1
ATTGGGTGTAAAGGGAGCGTAGGCGGATAGTTTAGTCAGAGGTGAAAGCCCAGGGCTCAACCTTGGAATTGCCTTTGATACTGGCTATCTTGAGTATGGAAGAGGTATGTGGAACTCCGAGTGTAGAGGTGAAATTCGTAGATATTCGGAAGAACACCAGTGGCGAAGGCGACATACTGGTCCATTACTGACGCTGAGGCTCGAAAGCGTGGGGAGCAAACAGGATTAGATACCCTAGTA
+
GGGGGGGGGGGGGGGGGGGGGGGGGGGGGGGGGGGGGGGGGGGGGGGGGGGGGGGGGGGGGGGGGGGGGGGGGGGGGGGGGGGGGGGGGGGGGGGGGGGGGGGGGGGGGGGGGGGGGGGGGFGGGGGGGGGGGGGGGGGGGGGGGGGGGGGGGGGGGGGGGGGGGGGGEFGGGGGGGGGGGGGGGDFFFGGCE>C>EGG5CFGGGGGGEGGGGGFG>FGGGGGGFGFEFF<DGFCGFFFG
@M00200:205:000000000-AKKM3:1:1101:22806:19669 1:N:0:1
ACTGGGCTTAAAGGGTCCGTAGGCGGTTTTATAAGTCAGTGGTGAAATCTGGTCGCTCAACGATCAAACGGCCATTGATACTGTAGAACTTGAATTACTTGGAAGTAACTAGAATATGTAGTGTAGCGGTGAAATGCTTAGAGATTACATGGAATACCAATTGCGAAGGCAGGTTACTACGAGTATATTGACGCTGATGGACGAAAGCGTGGGGAGCGAACAGGATTAGATACCCCCGTA
+
GGGGGGGGGGGGGGGGGGGGGGGGGGGGGGGGGGGGGGGGGGGGGGGGGGGGGGGGGGGGGGGGGGGGGGGGGGGGGFGGGGGGGGGGGGGGGGGGGGGGGGGFGGGGGGGGGGGGGGGGGGGGGGGGGGGGGGGGGGGGGGGGGGGGGGGGGGGGGGGGGGGGGGGGGGGGGGGGGGGGGGGGGGGGGGGFGEGGGGGGGFGGGGGGGGGGGGFGEEGE<GGGFGGFFFCFF@BGEABE
@M00200:205:000000000-AKKM3:1:1101:13353:19722 1:N:0:1
ATTGGGTGTAAAGGGTGTGTAGGCGGGCTTTTAAGTCTGGGGTGAAATCCCGAAGCTCAACTTCGGAACTGCCTTGGATACTATTAGTCTTGAATTATGTTGAGGTTGGCGGAATATAACATGTAGCGGTGAAATGCATAGATATGTTATAGAACACCGATTGCGAAGGCAGCTAACTAAACATATATTGACGCTGAGGCACGAAAGCGTGGGGATCACACAGGATTAGATACCCCAGTA
+
GGGGGGGDFGFEFFG6BFGGGGGGGGDCGGGGGGFGGGGGFGEECEFFGFF:CCFEGGGCFGD<C7FFGGGGGGGGGGGGF9CF9FEEE<FFGGGGEG<FE?CGEGFFEG@FGGCCFAFGFGGGGFGGGCCGGGGGGEFFFGGDED@FGGGGDFGGGGGEGEFCE:C:7CGEGFFCGC;7>DCGD;BF:+BEGG*48B5F5DEBG*7**=:FED:5=C*39>FF:FF)6=<7EF?GE@FF
@M00200:205:000000000-AKKM3:1:1101:21995:19735 1:N:0:1
ATTGGGTGTAAAGGGCGCGTAGGCGGCCTTGTAAGTTGGGGGTGAAAGCCCGTGGCTCAACCACGGAATTGCCTTCGATACTGCTTGGCTTGAGACCGGAAGAGGTGAGTGGAACTGCGAGTGTAGAGGTGAAATTCGTAGATATTCGCAAGAACACCAGTGGCGAAGGCGGCTCACTGGTCCGGATCTGACGCTGAGGCGCGACAGCGTGGGGAGCAAACAGGATTAGATACCCGCGTA
+
GGGGGGGGGGGGGGGGGGGGGGGGGGGGGGGGGGGGGGGGGGGGGGGGGGGGGGGGGGGGGGGGGGGGGGGGGGGGGGGGGGGGGGGGGGGGGGGGGGGGGGGGGGGGGGGGGGGGGGGGGGGGGFGGGGGGGGGGGGGGGGGGGGGGGGGGGGGGCGGGGGGGGGGGGGGGGGGGGGGGGGGGGGGGGDF7EGGGGGGGGGGGGGGGGGGGGGFGBGGGGCFFFCGFFFFGGCFDDF>E
@M00200:205:000000000-AKKM3:1:1101:11595:19769 1:N:0:1
ATTGGGTTTAAAGCGAGCGCAGGCGGTTCCTTAAGTCTAATGTGAAAGCCCACGGCTCAACCGTGGAAGGTCATTGGAAACTGGGGAACTTGAGTGCAGAAGAGGAGAGTGGAATTCCATGTGTAGCGGTGAAATGCGTAGATATATGGAGGAACACCAGTGGCGAAGGCGACTCTCTGGTCTGTAACTGACGCTGAGGCTCGAAAGCGTGGGGAGCAAACAGGATTAGATACCCTAGTA
+
GGGGGGGGGGGGGGGGGGGGGGGGGGGGGGGGFGFGGGGGGGGGGGGGGGGGGGGGGGGGGGGGGGGGGEGGGGGGGGGGGGGGGGGGGGGGGGGGGGGGGCGGGGGGGGGGGGGGGGGGGGGGGFGGGGGGGDFGGGGGGGGGGGGGGGGGGGGGGGGGGGGGGGGGGFGGGGGFGGGDFGCG;EGGGGCGGGDECCFFGGGCE=DFGC@FGC3CAF8C>CCG6FGF@?B*C?CC:FFG
@M00200:205:000000000-AKKM3:1:1101:24962:19796 1:N:0:1
ATTGGGTTTAAAGGGCTCGTAGGCGGTTTGTCGCGTCGGGAGTGAAAACCAGGTGCTTAACACCTGGCTTGCTTCCGATACGGGCAGACTAGAGGTATTCAGGGGAGAACGGAATTCCTGGTGTAGCGGTGAAATGCGCAGATATCAGGAGGAACACCGGTGGCGAAGTCGGTTCTCTGGGAATATCCTGACGCTGAGGAGCGAAAGTGTGGGGAGCGAACAGGATTAGATACCCCAGTA
+
GFFGGGGGGGFGGGGGGGGGGGGGGGEGGBFFGGGGGGGGGEFGGGGGGGGGGGFGGGFGGCFGGGFGGGGGGGGGGGGD:FGGGGGGGGGFGGGGGGFGAFGGDGCFGGGEGEGGGGGF@FGGFGGGGGGGGGFGFBFCCGGGGGGGGGGDGGGFFGG7>77:EEGE*>*:EEEGFG9FFGFGGGGFFF9EE55:8*:?*85/8:<F?++;5?DDFGCCDGF4(7*)6*-2+,@3)7;<
@M00200:205:000000000-AKKM3:1:1101:8157:19810 1:N:0:1
ATTGGGCTTAAAGGGCGCGTAGGCGGCTTTATAAGTCGGGGGTGAAAGCCTGTGGCTCAACCACAGAATTGCCTTCGATACTGTATGGCTTGAGACCGGAAGAGGTTAGTGGAACTGCGAGTGTAGAGGTGAAATTCGTAGATATTCGCAAGAACACCAGTGGCGAAGGCGGCTGACTGGTCCGGTTCTGACGCTGAGGCGCGAAAGCGTGGGGAGCACACAGGATTAGATACCCCGGTA
+
GGGCFFGGGGGFGEGGGGGGCGGGGGGGGGGGGGGFGGGGGGGGGFFGFGGGGGGGGGFGGGGGGGEFGGGGGGGGGFF,FFFGGGGGGGGGGFFCGGGDGGGCFFGCFGEFGGGGGGGGGC7FCFGGGFD,@D9DFGFD:FFGGGGFGGGGGGGGGGGGGGGGCGCG7EDCCEGFEFFFF99*C:C;CDFFCGG78E*7CC=*:?7CC7E>5GBCBG6CGGCD(9*,/8)2:,35).01
@M00200:205:000000000-AKKM3:1:1101:11060:19835 1:N:0:1
ACTGGGTTTAAAGGGAGCGTAGGCGGATAGTTTAGTCAGAGGTGAAAGCCCAGGGCTCAACCTTGGAATTGCCTTTGATACTGGCTATCTTGAGTATGGAAGAGGTATGTGGAACTCCGAGTGTAGAGGTGAAATTCGTAGATATTCGGAAGAACACCAGTGGCGAAGGCGACATACTGGTCCATTACTGACGCTGAGGCTCGAAAGCGTGGGGAGCAAACCGGATTAGATACCCGGGTA
+
GAGGGGGGGGGGGGGGGGGGGGGGGGGGGGGGGGGGGGGGGGGGGGGGGGGEGGGGGGGGGGGGGGGGGGGGFGGGGGGGGGGGGGGGGGEFGGGG<FGGGGGGGGGGGGGGGG@FFGGGGGGGGGGGGGGGGGGAFGGGGGGGGCFGGGDGGGFGFGFGGGGGGGGGDGGGGE7=FFGGGGFFF,@FGGGG8EGGGGFFEGGGGGGGGGEGGGFDEGGGC**9>D:@AFFGEBCD>>DG
@M00200:205:000000000-AKKM3:1:1101:24026:19877 1:N:0:1
ACTGGGCTTAAAGCGAGCGCAGGTTGTTTAATAAGTCTGATGTAAAAGGCAGTGGCTCAACCATTGTGTGCATTGGAAACTGTTAGACTTGAGTGCAGTAGAGGAGAGTGGAATTCCATGTGTAGCGGTGAAATGCGTAGATATATGGAGGAACACCGGTGGCGAAAGCGGCTCTCTGGACTGTAACTGACACTGAGGCCCGAAAGCGTGGGTAGCAAACAGGGATAGATACCCGCGTA
+
G<FGGG9EGGGGGGGCGGGGGGG,EFCF<@EFGEGGGEFCEGGGGFGFCGGCCEGGGFGGGD@FEGEA66,CF9<8CEED@EEFFFFC,C@?<FDFFGGGFA<FE:FECFG@FEFBEGFFF<B@;C=F?:BFFE<<>B787:<5,;FFFGGGF8FDDCC::=,8=:CC>>B@+B7;,>FCD9DFDE9<7:CDD,*23DD*13*48=*9EGED7,?8CGGG4C**(2*/::?FCCC3=A:
@M00200:205:000000000-AKKM3:1:1101:10963:19914 1:N:0:1
ACTGGGTATAAAGGGAGCGTAGGCGGATAGTTTAGTCAGAGGTGAAAGCCCAGGGCTCAACCTTGGAATTGCCTTTGATACTGGCTATCTTGAGTATGGAAGAGGTATGTGGAACTCCGAGTGTAGAGGTGAAATTCGTAGATATTCGGAAGAACACCAGTGGCGAAGGCGACATACTGGTCCATTACTGACGCTGAGGCTCGAAAGCGTGGGGAGCAAACAGGATTAGATACCCTAGA
+
GGGGGGGGGGGGGGGGGGGGGGGGGGGGGGGGGGGGGGGGGGGGGGGGGGGGGGGGGGGGGGGGGGGGGGGGGGGGGGGGGGGGGGGGGGGGGGGGGGGGGGGGGGGGGGGGGGGGGGGGGFGGGGGGGGGGGGGGGGGGGGGGGGGGGGGGGGGGGGGGGGFEGGGGGGGGGGDGFGFGGGGGGGGGGGGGGGGGGFEFGGGGGGGGGGGGGG>D>FCFGF?F;9CFFFEGFFGCFFF
@M00200:205:000000000-AKKM3:1:1101:14845:19934 1:N:0:1
ACTGGGTTTAAAGAGCTCGTAGGCGGTTTGTCGCGTCTGCCGTGAAAGTCCGGGGCTCAACTCCGGATCTGCGGTGGGTACGGGCAGACTAGAGTGATGTAGGGGAGACTGGAATTCCTGGTGTAGCGGTGAAATGCGCAGATATCAGGAGGAACACCGATGGCGAAGGCAGGTCTCTGGGCATTAACTGACGCTGAGGAGCGAAAGCATGGGGAGCGAACAGGATTAGATACCCCAGTA
+
GGGGGGGGGGGGGGGGGGGGGGGGGGGGGGGGGGGGGGGGGGGGGGGGGGGGGGGGGGGGGGGGGGGGGGGGGGGGGGGGGGGGGGGGGGGGGGFGGGGGGGGGGGGGGGGGGGGGGGGGGGGGGGGGGGGGGGGGGGGGGGGGFGGGGGGGGGGGGGGGGEGGGGGGGGGGGGGGGGGGGGGFGGGGGGGFGGGGGGGGDGGGGGGGGGGGGGFGBGGGGGGGBFF<?FFGFCCGDEFG
@M00200:205:000000000-AKKM3:1:1101:3785:19939 1:N:0:1
ATTGGGTTTAAAGGGAGCGTAGGCGGATAGTTTAGTCAGAGGTGAAAGCCCAGGGCTCAACCTTGGAATTGCCTTTGATACTGGCTATCTTGAGTATGGAAGAGGTATGTGGAACTCCGAGTGTAGAGGTGAAATTCGTAGATATTCGGAAGAACACCAGTGGCGAAGGCGACATACTGGTCCATTACTGCCGCTGAGGCTCGAAAGCGTGGGGAGCAAACAGGATTAGATACCCGAGTA
+
FGCGGFGGGGGFDFFCGGEEDGGGGGGGGGFGGGGGGGGGGFFDGGFGGGGGGGCFGGGGFGGGGGGGGEGGGGGGGGGAAEF8FGGGGGGFFFFGFGFEE<CFGGGGGFGFFFEEGGGGEEGGGFGFGGFGDE9AFGGGFGFGFCFGF7FGCGGGGGGFFGGGGGDFDGGGGCGC9,,@DF?FGG9,,+,,59*@5>5EC4EGGEC*CEGGDGFGE*?FG*=<1*74AA<CF:BDFA57
@M00200:205:000000000-AKKM3:1:1101:25948:19966 1:N:0:1
ATTGGGTTTAAAGGGCTCGTAGGCGGTTTGTCGCGTCGGGAGTGAAAACGCCGTGCTTAACACGGCGCTTGCTTTCGATACGGGCAGACTAGAGGTATGCAGGGGAGAACGGAATTCCTGGTGTAGCGGTGAAATGCGCAGATATCAGGAGGAACACCGGTGGCGAAGGCGGTTCTCTGGGCATTACCTGACGCTGAGGAGCGAAAGTGTGGGGAGCGAACAGGATTAGATACCCCTGTA
+
GGGGGGGGGGGGGGGGGGGGGGGGGGGGGGGGGGGGGGGGGGGGGGGGGGGGGGGGGGGGGGGGGGGGGGGGGGGGGGGGGGGGGGGGGGGGGGGGGGGGGGGGGGGGGGGGGGGGGGGGGFGGGGGGGGGGGGGGGGGGGGGGGGGGGGGGGGGGGGGGGGGGGGGDEFGGGGGGGGGGGGGGFGGGGGGGGGGGGGFGGGGGGGGGGCFGGGFGFGDECCEF?GGDFFFDE:F3:>F?
@M00200:205:000000000-AKKM3:1:1101:8176:19981 1:N:0:1
ATTGGGTATAAAGGGCTCGTAGGCGGTTTGTCGCGTCGGGAGTGAAAACGCCGTGCTTAACACGGCGCTTGCTTTCGATACGGGCAGACTAGAGGTATGCAGGGGAGAACGGAATTCCTGGTGTAGCGGTGAAATGCGCAGATATCAGGAGGAACACCGGTGGCGAAGGCGGTTCTCTGGGCATTACCTGACGCTGAGGAGCGAAAGTGTGGGGAGCGAACAGGATTAGATACCCTTGTA
+
GGGGGGGGGGGGGGGGGGGGGGGGGGGGGGGGGGGFFGGGGGGGGFFFDGGGGGGGGGGGGGGGEGEGCGGGGGGGGGGGGGGGGGGGGGFGGGGGGGGGGGGGGGGGGGGGGGGGGGGGGGGGGGGGGFGGGGGGGGGGEEGGFEGGGGDGGGGGGGGGGGGGGGGGEFEGBCGGGGGGGGGGCGGGGGGGGGGGGGGGGGGGGEGFEFFGGG3C3:CCDD8>6C*8F?<FFCEGFF69
@M00200:205:000000000-AKKM3:1:1101:18994:20033 1:N:0:1
ATTGGGTGTAAAGGGCTCGTAGGCGGTTTGTCGCGTCGGGAGTGAAAACGCCGTGCTTAACACGGCGCTTGCTTTCGATACGGGCAGACTAGAGGTATGCAGGGGAGAACGGAATTCCTGGTGTAGCGGTGAAATGCGCAGATATCAGGAGGAACACCGGTGGCGAAGGCGGTTCTCTGGGCATTACCTGACGCTGAGGAGCGAAAGTGTGGGGAGCGAACAGGATTAGATACCCTAGTAAGA
+
GGGGGGGGGGGGGGGGGGGGGGGGGGGGGGGGGGGGGGGGGGGGGGGGGGGGGGGGGGGGGGGGGGGGGGGGGGGGGGGGGGGGGGGGGGGGGGGGGGGGGGGGGGGGGGGGGGDFGGGGGFGGGGGGGGEGGGGGGGGGGGGGCGGGGGGGGGGGGGGGGGGGGFDFGFGGGGDGGGGGGGGGGGEGGGGGGGGGGGGGGGGGEGGGGGG>EGFGFGEEDGGGBGGFF4<CFEGGFFFFC2)
@M00200:205:000000000-AKKM3:1:1101:9416:20101 1:N:0:1
ATTGGGTTTAAAGCGAGCGCAGGTGGTTTAATAAGTCTGATGTAAAAGGCAGTGGCTCAACCATTGTGTGCATTGGAAACTGTTAGACTTGAGTGCAGTAGAGGAGAGTGGAATTCCATGTGTAGCGGTGAAATGCGTAGATATATGGAGGAACACCGGTGGCGAAAGCGGCTCTCTGGACTGTAACTGACACTGAGGCTCGAAAGCGTGGGTAGCAAACAGGCTTAGATACCCTTGTA
+
GGGGGGGGGGGGGGGGGGGGGGGGGGGGGGGGGGGGGGGGGGGEFFGGGGGGGGGGGGGGFGGGGGGGGGGFFGGGGGGGGGGGGGGGGGGGGGGGGGGFGGGGGGCEGGGGGGGGGGGGGGGGGGGGGGGGGGGGGGGGGGGGGGGCFGGG8FGGGEEGGGGGGGGGGGGGDGFGGGGGGFGGGGGGGGFGGFGGGGGGCGGGGGG<?EGGDG>CFG,/;D@*/2*76CCF@<E5FFF
@M00200:205:000000000-AKKM3:1:1101:15791:20151 1:N:0:1
ATTGGGTTTAAAGGGCTCGTAGGCGGTTTGTCGCGTCGGGAGTGAAAACCAGGTGCTTAACACCTGGCTTGCTTTCGATACGGGCAGACTGGAGGTATGCAGGGGAGAACGGAATTCCTGGTGTAGCGGTGAAATGCGCAGATATCAGGAGGAACACCGGTGGCGAAGGCGGCTTCCTGGACCGACACTGACGCTGAGGCGCGAAAGCTAGGGGAGCAAACGGGATTAGATACCCTCGTA
+
GGGGGGGGGGGGGGGGGGGGGGGGGGGGGGGAEGGGDGGGGGGGGGGGGGGGGGGGGGGGGGGGGGGGGGGGGGGGGGGG>FGGCGGGGGGGFGGGGGGGGGGGGDEGGGGGGGGGGGGGGGGGGGFGGGGGGGGGGGGGGGGGGGGGGGGGGGGGGGGGGGGGGGEEGGGGGGGGGGGGGGGGGGEGGGGGGGGGGG*/7CCGDEGGGG@EGGF3:EGG4>;3(7C?4*6*<CC45:5E
@M00200:205:000000000-AKKM3:1:1101:11461:20211 1:N:0:1
ATTGGGCATAAAGGGAGCGTAGGCGGATAGTTTAGTCAGAGGTGAAAGCCCAGGGCTCAACCTTGGAATTGCCTTTGATACTGGCTATCTTGAGTATGGAAGAGGTATGTGGAACTCCGAGTGTAGAGGTGAAATTCGTAGATATTCGGAAGAACACCAGTGGCGAAGGCGACATACTGGTCCATTACTGACGCTGAGGCTCGAAAGCGTGGGGAGCAAACAGGATTAGATACCCCCGTA
+
GGGGGGGGGGGGGGGGGGGGGGGGGGGGGGGGGGGGGGGGGGGGGGGGGGGGGGGGGGGGGGGGGGGGGGGGGGGGGGGGGGGGGGGGGGGGGGGGGGGGGGGGGGGGGGGGGGGGGGGGGGGGGGGGGGGGGGGGGGGGGGGGGGGGGGGGGGGGGGGGGGGGGGGGGGGGGGGGGGGFGGGGGGGGGGGGGGGGGGGGFGGGGGGGGGGGGGFGFGGGGGGGFFC@FFFGGGFGEDFG
@M00200:205:000000000-AKKM3:1:1101:23242:20267 1:N:0:1
ACTGGGCTTAAAGCGAGCGCAGGTGGTTTAATAAGTCTGATGTAAAAGGCAGTGGCTCAACCATTGTGTGCATTGGAAACTGTTAGACTTGAGTGCAGTAGAGGAGAGTGGAATTCCATGTGTAGCGGTGAAATGCGTAGATATATGGAGGAACACCGGTGGCGAAAGCGGCTCTCTGGACTGTAACTGACACTGAGGCTCGAAAGCGTGGGTAGCAAACAGGATTAGATACCCTAGTA
+
GCFFF9<EF<EFGGGEE7FGEC7<@FFGFGCEC<FE<F,CFEC@@CGFGGGGGGCGFG,,FEFGGFFGGFGFGGGGFGGGFFGFGGGGF<FGGFGGCFECFGCACF8FFDFGGGGF<AAGECFEC?7@F7A=,AEEGEEE7FAFGD99E<:CFGFFGGCFFEGDGE7CFE>ECGCCFGFFFGGGGGGGADCFD9CA,*@FFGDGEE4CE5CCFG><61,4<CCC37C<6A5:?,B8.@+
@M00200:205:000000000-AKKM3:1:1101:13948:20304 1:N:0:1
ATTGGGTTTAAAGCGAGCGCAGGTGGTTTAATAAGTCTGATGTAAAAGGCAGTGGCTCAACCATTGTGTGCATTGGAAACTGTTAGACTTGAGTGCAGTAGAGGAGAGTGGAATTCCATGTGTAGCGGTGAAATGCGTAGATATATGGAGGAACACCGGTGGCGAAAGCGGCTCTCTGGACTGTAACTGACACTGAGGCTCGAAAGCGTGGGTAGCAAACAGGATTAGATACCCGTGTAAGAT
+
GGGGGGGGGGGGGGGGGGGGGGGFGGEFGGGGGGGGGGGGGGGGGGGGGGGGGGGGGGGGGGGGFGGGGGGGFFGGGGGGGGGGGGGGGGGGGGGGGFGGGGGGGGGGGGGGGGGGGGGGGGGFGGGGGGGGGGGGGGGGGGGGGGGGGGGEGGGGGGGGGGFGGGGGGGGGGGGGFFFGFFGGGCEFC8CEFCDGGFFEGGG6CEFGG=EFG95FFG:@CF87@7D@+;?@:8=D>F4@FE3
@M00200:205:000000000-AKKM3:1:1101:9210:20317 1:N:0:1
ATTGGGCTTAAAGGGCGTGTAGGCGGAGATGCAAGTTGGGAGTGAAATCCCGGGGCTCAACCCCGGAACTGCTTTCAAAACTGTATCCCTTGAGTGTCGGAGAGGCAAGCGGAATTCCTAGTGTAGCGGTGAAATGCGTAGATATTAGGAGGAACACCAGTGGCGAAGGCGGCTTGCTGGACGATAACTGACGCTGAGGCGCGAAAGCGTGGGGAGCAAACAGGATTAGATACCCGAGTAAG
+
GGGGGFGGGGGGGGGFGEGGGGGGGGGGGGGGGGGGFGGGGGGGGGGFFCFFGGGGGGGGGGGGGGGGGGGGGGGGGGGGFGGGGFGAFGGGGGGEGGGGGGGGGGGGGGGGGGGGGGGGGGGGGGGGGGGGFFGGGGGGEEGFGGGGGGGGGGGGGGFGGGGGGGGGGGGGGGE1:ECGGEGGGDGGCGGGGDGGGGGGDDGGGGG7EEEGGGFGEFFFGGGC?C7>FFAGGGCDDEFC7>
@M00200:205:000000000-AKKM3:1:1101:10902:20335 1:N:0:1
ACTGGGCATAAAGCGCGCGCAGGTGGTTCCTTAAGTCTGATGTGAAAGCCCACGGCTCAACCGTGGAGGGTCATTGGAAACTGGGGAACTTGAGTGCAGAAGAGGAAAGTGGAATTCCAAGTGTAGCGGTGAAATGCGTAGAGATTTGGAGGAACACCAGTGGCGAAGGCGACCTTCTGGTCTGTAACTGACACTGAGGCGCGAAAGCGTGGGGAGCAAACAGGATTAGATACCCTAGTAAGA
+
G<FGGG?<FGGGGDGGGGG@FGGGGG;6@F,FGGGGGGGG9FGGGGGGGGGGGGGGGGGGGGGFGGGG?+CGDG<<FG9FGGGGGGDDFGGGGGGGGGGFGGGGGFGCF?FGGGGGGGGFGFGGGGGGGGGGGGGGGGGGGGGGG;<FFFFGGGGGGGFFGGGGDGGEGFGGG5B9EGGGGCEF;;DFGGGF9EFFGCFGDGGGGEGGGEGGGGD55EF6/CCGBGGD@?<DGCEGFFBEFAB
@M00200:205:000000000-AKKM3:1:1101:13690:20367 1:N:0:1
ACTGGGTATAAAGGGCGCGTAGGCGGCTTTATAAGTCGGGGGTGAAAGCCTGTGGCTCAACCACAGAATTGCCTTCGATACTGTATGGCTTGAGACCGGAAGAGGTTAGTGGAACTGCGAGTGTAGAGGTGAAATTCGTAGATATTCGGAAGAACACCAGTGGCGAAGGCGACATACTGGTCCATTACTGACGCTGAGGCTCGAAAGCGTGGGGAGCAAACAGGATTAGATACCCCGGTA
+
GGGGGGGGGGGGGGGGGGGGGGGGGGGGGGGGGGGGGGGGGGGGGGGGGGGGGGGGGGGGGGGGGGGGGGGGGGGGGGGGGGGGGGGGGGGGGGGGGGGGGGGGGGGGGGGGGGGGGGGGGGGGGGGGGGCGGGGGGGGGGGGGGGGGGGGGGGEGGGGDDFGGEGGDGGGGGGGFFGGCGCEFGGGGG7:FGGGGGGGGDFGGGGGGGGGGGGDGDGGGGGFG<47<FFBFFFFGFFFG
@M00200:205:000000000-AKKM3:1:1101:16189:20375 1:N:0:1
ATTGGGTATAAAGGGCTCGTAGGCGGTTTGTCGCGTCGGGAGTGAAAACGCCGTGCTTAACACGGCGCTTGCTTCCGATACGGGCAGACTAGAGGTATTCAGGGGAGAACGGAATTCCTGGTGTAGCGGTGAAATGCGCAGATATCAGGAGGAACACCGGTGGCGAAGGCGGTTCTCTGGGAATGACCTGACGCTGAGGAGCGAAAGTGTGGGGAGCGAACAGGATTAGATACCCCAGTA
+
GGGGGGGGGGGGGGGGGGGGGGGGGGGGGGGGGGGGGGGGGGGGGGGGGGGGGGGGGGGGGFGGGGGGGGGGGGGGGGGGGGGGGGGGGCFGGGGGGGGGGGGGGGGGGGGGGGGGGGGGGGGGGGGGGGGGGGGGGGGGGGGGGGGGGGGGGGGGGGGDFDEGGGGGGGGGGGGGGGFGGGG>C?EFGGGGGDDEGFGGGFGGGGGGGGGGGGFGF5EGDGGGFGGFFFFGGGGGFF?G
@M00200:205:000000000-AKKM3:1:1101:14997:20385 1:N:0:1
ACTGGGCATAAAGCGCGCGCAGGCGGTTTCTTAAGTCTGGTGTCTAAGTGCGGGGCTCAACCCCGTGACGCACTGGAAACTGGGAGACTTGAGTGCAGAAGAGGAGAGCGGAATTCCACGTGTAGCGGTGAAATGCGTAGAGATGTGGAGGAACACCAGTGGCGAAGGCGGCTCTCTGGACTGTAACTGACGCTGAGGCGCGAAAGCGTGGGGAGCAAACAGGATTAGATACCCTAGTA
+
GGGGGGGGGGGGGGGGGGGGGGGGGGGGGGGGGGGGGGGGGGGGGGGGGGGGGGGGGGGGGGGGGGGGGGGGGGGGGGGGGGGGGGGGGGGGGGGGGGGGGGGGGGGGGGGGGGGGGGGGGGGGGGGGGGGGGGGGGFGGGGGGGGGGGGGGGGGGGGGGGGGGGGGGGGGGGGGGGGGGGGGGGGGGGGGGGGDEGEGGGGGG5CFGEGGGG>BDFGFFGGGGFFG?F?BGFFGGFFB
@M00200:205:000000000-AKKM3:1:1101:22499:20428 1:N:0:1
ATTGGGTGTAAAGCGCACGCAGGCGGTTTGTTAAGTCAGATGTGAAATCCCCGGGCTCAACCTGGGAACTGCATCTGATACTGGCAAGCTTGAGTCTCGTAGAGGGGGGTAGAATTCCAGGTGTAGCGGTGAAATGCGTAGAGATCTGGAGGAATACCGGTGGCGAAGGCGGCCCCCTGGACGAAGACTGACGCTCAGGTGCGAAAGCGTGGGGAGCAAACAGGATTAGATACCCTTGTA
+
GGGGGGGGGGGGGGGGGGGGGGGGGGGGGGGGGGGGGGGGGGGGGGGGGGGGGGGGGGGGGGGGGGGFFGGGGFGGGGGGGGGGGGGGGGGGGGGGGGGGGGGGGGGGGGFFGGGGGGGGGGGGGGGGGGGGGGGGGGGGGGGGGFGGGGGGGGGGGGGGGGGGGDEGGGGGGGGGGGGGGGGGGGGGGGGGGGGGEGGGGGGGGGGGGCGGGGEGFGFGGGGGBGC>FF>FGGCG:FFF
@M00200:205:000000000-AKKM3:1:1101:13650:20482 1:N:0:1
ACTGGGTTTAAAGGGAGCGTAGACGGGATGTTAAGTCAGTTGTGAAAGGCTGCGGCTCAACCGCAGCACTGCAGTTGATACTGGCGTCCTTGAGTGCGGTTGAGGTGTATGGAATTCGTGGTGTAGCGGTGAAATGCTTAGATATCACGAAGAACTCCGATTGCGAAGGCAGTACACTAAGCCGCTACTGACGTTGAGGCTCGAAAGTGTGGGTATCAAACAGGATTAGATACCCGAGTA
+
GGGGGGGGGGGGGGGGGGGGGGGGGGGGGGGGGGGGGGGGGGGGGGGGGGGGGGGGGGGGGGGGGGGGGGGGGGGGGGGGGGGGGGGGGGGGGGGGGGGGGGGGGGGGGGGGGGGGGGGGGGGGGGGGGGGGGGGGGGGGGGCFGGGGGGGGGGFGDGGGGGGGGGGGGGGGGGGGGGGGGGGGGGGDGGGGGGFGGGGGGGGGGDGF9EGGGGFGFGGGDFFF?GF)=:<@C<?<>..:
@M00200:205:000000000-AKKM3:1:1101:12873:20486 1:N:0:1
ATTGGGTTTAAAGGGAGCGTAGGCGGATAGTTTAGTCAGAGGTGAAAGCCCAGGGCTCAACCTTGGAATTGCCTTTGATACTGGCTATCTTGAGTATGGAAGAGGTATGTGGAACTCCGAGTGTAGAGGTGAAATTCGTAGATATTCGGAAGAACACCAGTGGCGAAGGCGACATACTGGTCCATTACTGACGCTGAGGCTCGAAAGCGTGGGGAGCAAACAGGATTAGATACCCTCGTA
+
GGGGGGGGGGGGGGGGGGGGGGGGGGGGGGGGGGGGGGGGGGGGGGGGGGGGGGGGGGGGGGGGGGGGGGGGGGGGGGGGGGGGGGGGGGGGGGGGGGGGGGGGGGGGGGGGGGGGGGGGGGGGGFGGGGGGGGGGGGGGGGGGGGGFGGGGGGGGGGGGGGGGGGGGGGGGGGGGGGGGGGGGGGGGGGGGGGGDEGGFGGGGGGGGGGEGGGFGBFGGGGGG@GGFFCEGGGGFF>FG
@M00200:205:000000000-AKKM3:1:1101:3821:20490 1:N:0:1
ATTGGGTATAAAGCGCGCGCAGGTGGTTTAATAAGTCTGATGTAAAAGGCAGTGGCTCAACCATTGTGTGCATTGGAAACTGTTAGACTTGAGTGCAGTAGAGGAGAGTGGAATTCCATGTGTAGCGGTGAAATGCGTAGATATATGGAGGAACACCGGTGGCGAAAGCGGCTCTCTGGACTGTAACTGACACTGAGGCTCGAAAGCGTGGGTAGCAAACCGGATTAGATACCCCCGTAAGCTC
+
FFGGGGGCFGGGGGG+CGGCGGG,FFGGGFFGGGGGGEFGGGGGGFE@7F@FFGGGGGFCFGGG<FFFFGDFD@ECEFC<EFGGD<F,9F,C,<<FG9?C5EEFC7B,:CDEGCE??FFGFFGGGGGFGC<,C?,?FFDD:A<B4@<9FFGDFGE<FF7FDFG7CFGGF7FE>88,@>FCFC,@E;E:=C?,2,4=,>*=?CEGG*69=/CFFC5*7+5/*:8C;D;<8+)7BFF)>>>EF)).
@M00200:205:000000000-AKKM3:1:1101:25173:20503 1:N:0:1
ACTGGGTGTAAAGGGAGCGTAGGCGGATAGTTTAGTCAGAGGTGAAAGCCCAGGGCTCAACCTTGGAATTGCCTTTGATACTGGCTATCTTGAGTATGGAAGAGGTATGTGGAACTCCGAGTGTAGAGGTGAAATTCGTAGATATTCGGAAGAACACCAGTGGCGAAGGCGACATACTGGTCCATTACTGACGCTGAGGCTCGAAAGCGTGGGGAGCAAACAGGATTAGATACCCGCGTACGAT
+
GGGGGGGGGEDGGGGGGGGGGGGGGGGGEGGGGGGGGGGGGGGGGGGGGGGGGGGGGGGGGGGGGGGGGGGGGGGGGGGGGGGGGGGGGGGGGGFGGGGGCGGGGGGGGGGGDGGGGGGGGGGGGGGGGGGGGGGFGGGGGGGGGGGFFGGE?FGFGGGGGGDEEGGGGGGG8E8ECFG@GGGFG;CGF7:FGGDEEGGCGFGGFGDDECEFGD>GBFGGGCFD0<@36=EGGCFGEFD5),(-
@M00200:205:000000000-AKKM3:1:1101:5537:20505 1:N:0:1
ATTGGGCATAAAGGGCTCGTAGGCGGTTTGTCGCGTCGGGAGTGAAAACCAGGTGCTTAACACCTGGCTTGCTTCCGATACGGGCAGACTAGAGGTATTCAGGGGAGAACGGAATTCCTGGTGTAGCGGTGAAATGCGCAGATATCAGGAGGAACACCGGTGGCGAAGGCGGTTCTCTGGGAATATCCTGACGCTGAGCAGCGAAAGTGTGGGGAGCGAACAGGATTAGATACCCCTGTA
+
GGGGGGGGGGGGFGGGGGGGGGGGGGGGGGGGGGFGGGCGGGGCGFGGGGGGGGCFFGGGGDFCFFFGGGGGGFGGDGGGGGG7FGGGFFFFGGGGGFGGGGDGGGGGGGGDEF@FFCGGGGGGGFGGGFGGGFFCDFGGGGGGGGGGGFDCGFGGFGDDEC:@*<CFGGG>BEGGGCFFGGGGGGG?FF1>:EDEGG+<6D5/:*7>9FF5EGF)0>CEGDFC(9FFFB9FGFFG))9<
@M00200:205:000000000-AKKM3:1:1101:15466:20535 1:N:0:1
ATTGGGTTTAAAGGGCTCGTAGGCGGTTTGTCGCGTCGGGAGTGAAAACCAGGTGCTTAACACCTGGCTTGCTTCCGATACGGGCAGACTAGAGGTATTCAGGGGAGAACGGAATTCCTGGTGTAGCGGTGAAATGCGCAGATATCAGGAGGAACACCGGTGGCGAAGGCGGTTCTCTGGGAATATCCTGACGCTGAGGAGCGAAAGTGTGGGGAGCGACCAGGATTAGATACCCTTGTA
+
GGGGGGGEGGGGGGG@EFGFGGGGGGFCFGGGGCG:FGGC@FGFGGGG<@EGGAFGGGGGGGGGGFC<CABFFGGFGEFG7FEDCEGEBFFCEEDFDA@ECGGGDG:@CEFGG@F=CFGGFD,B=B,@BCCGGCD=,@F@C7AEFCGGCFGFGG8FGGGGGG:,>F8FCFE@:E8BFCCEGGFCEFG7C>+0;*CC=CCCC<CGG=>79<CCEE3<>EG5)/;92C04?BA7C,+0).1C
@M00200:205:000000000-AKKM3:1:1101:14700:20604 1:N:0:1
ATTGGGTTTAAAGGGAGCGTAGGCGGATAGTTTAGTCAGAGGTGAAAGCCCAGGGCTCAACCTTGGAATTGCCTTTGATACTGGCTATCTTGAGTATGGAAGAGGTATGTGGAACTCCGAGTGTAGAGGTGAAATTCGTAGATATTCGGAAGAACACCAGTGGCGAAGGCGACATACTGGTCCATTACTGACGCTGAGGCTCGAAAGCGTGGGGAGCAAACAGGATTAGATACCCAAGTA
+
GGGGGGEFGGGGGGGGGGGGGGGGGEGGGGGGGFGGGGGGGGGGGGGGGGGGGGGGGGGGGGGGGGGGGGGGGGGGGGGGGGGGGGGGGGGGGGEGGGGGGD,FFGFGGGGGGGGGGGGGGFGGGGGGGGGGGGGGGGGGGGGGGAFGGDEGGGGGGEFGFGFGGEGGGGCECEGGFGGDGGGGGGGDFFGGGGC:CCFGGC:8D89CGGEEF>AD37FGFGFCDCFEFFE7+<<*0)0=
@M00200:205:000000000-AKKM3:1:1101:18005:20607 1:N:0:1
ATTGGGTTTAAAGCGAGCGCAGGTGGTTTAATAAGTCTGATGTAAAAGGCAGTGGCTCAACCATTGTGTGCATTGGAAACTGTTAGACTTGAGTGCAGTAGAGGAGAGTGGAATTCCATGTGTAGCGGTGAAATGCGTAGATATATGGAGGAACACCGGTGGCGAAAGCGGCTCTCTGGACTGTAACTGACACTGAGGCTCGAAAGCGTGGGTAGCAAACAGGATTAGATACCCTAGTA
+
GGGGGGGGGGGGGGGGGGGGGGGGGGGGGGGGGGGGGGGGGGGC@CFFGGGGGGGGGGGGGGGGGGGGGGGGGGGGGGGGGGGGGGGGGGGGGGGGGGGGGGGGGGGGGGGGGGGGGGFGGGGGGFGGGGGFGGGGGGGGGGGGGGGGGGGGGGGGGGGGGGFGGGGGFEEGGGGGGGGGGGGGGGGGGGG@FGGGGGF5FGGG5EFGGEEGGGFGFGGGGGGGFDDEFFFGF@BGFFF
@M00200:205:000000000-AKKM3:1:1101:16718:20655 1:N:0:1
ATTGGGCTTAAAGGGAGCGTAGGCGGATAGTTTAGTCAGAGGTGAAAGCCCAGGGCTCAACCTTGGAATTGCCTTTGATACTGGCTATCTTGAGTATGGAAGAGGTATGTGGAACTCCGAGTGTAGAGGTGAAATTCGTAGATATTCGGAAGAACACCAGTGGCGAAGGCGACATACTGGTCCATTACTGACGTTGAGGCTCGAAAGCGTGGGGAGCAAACAGGATTAGATACCCCTGTA
+
F<C@FF9-C@FEGGGGGGEC@CFGGGFEFFFFGCEFEFFCGFGFCFGEGCFGE@FGGFE<A8EFA<CF<EFFGGGGGGFFDFFFGEG<F,<<FGF?,CF?E4,C=FDFG?,CF<8AFBCFEGFFFE?<8FG9FG9EFFGCBCAFGC5AFCCEFEF@>=+3C9,@EGCFGGGGGGGG?,,,EFG9FFCFFGGCE*<,@66>CF78D899ECEF7C>))=FGFF6C;GGFFFE7+2?C>3;A
@M00200:205:000000000-AKKM3:1:1101:16505:20712 1:N:0:1
ACTGGGTGTAAAGGGAGCGTAGGCGGATAGTTTAGTCAGAGGTGAAAGCCCAGGGCTCAACCTTGGAATTGCCTTTGATACTGGCTATCTTGAGTATGGAAGAGGTATGTGGAACTCCGAGTGTAGAGGTGAAATTCGTAGATATTCGGAAGAACACCAGTGGCGAAGGCGACATACTGGTCCATTACTGACGCTGAGGCTCGAAAGCGTGGGGAGCAAACAGGATTAGATACCCCGGTA
+
GGGGGGGGGGGGGGGGGGGGGGGGGGGGGGGGGGGGGGGGGGGGGGGGGGGGGGGGGGGGGGGGGGGGGGGGGGGGGGGGGGGGGGGGGGGGGGGGGGGGGGGGGGGGGGGGGGGGGGGGGGGGGGGGGGGGGGGGGGGGGGGGGGGGGGGGGGGGGGGGGGGGGGGGGGGGGGGGGGGGGGGGGGGGFFGGGGGGGGGGGGGGGDGGGGGGGGFDDGGGGGGGDGGFFFEGGGGGDDEG
@M00200:205:000000000-AKKM3:1:1101:7101:20723 1:N:0:1
ATTGGGCATAAAGGGAGCGTAGGCGGATAGTTTAGTCAGAGGTGAAAGCCCAGGGCTCAACCTTGGAATTGCCTTTGATACTGGCTATCTTGAGTATGGAAGAGGTATGTGGAACTCCGAGTGTAGAGGTGAAATTCGTAGATATTCGGAAGAACACCAGTGGCGAAGGCGACATACTGGTCCATTACTGACGCTGAGGCTCGAAAGCGTGGGGAGCAAACAGGATTAGCTACCCGTGTA
+
GGGGGGGGGGGGGGGGGGGGGGGGGGGGGGGGGGGGGGGGGGGGGGGGGGGGGGGGGGGGGGGGGGGGGFGGGGGGGGGGGGGGGGGGGGFGGGGGGGGGGGGGGGGGGGGGGGGGGGGGGGGGGGGGGGGGGGGGGGGGGGGGGGFFGGGGGGGGGGGGGGGGGGGGGGDGGEDGGFGFFFGFGGGGGGGGGDDEGGGGGGGGGGGGDGGGGGFGDGFCFGGFFGGFF)7;BCF5AEFF
@M00200:205:000000000-AKKM3:1:1101:12209:20773 1:N:0:1
ACTGGGTATAAAGGGAGCGTAGGCGGATAGTTTAGTCAGAGGTGAAAGCCCAGGGCTCAACCTTGGAATTGCCTTTGATACTGGCTATCTTGAGTATGGAAGAGGTATGTGGAACTCCGAGTGTAGAGGTGAAATTCGTAGATATTCGGAAGAACACCAGTGGCGAAGGCGACATACTGGTCCATTACTGACGCTGAGGCTCGAAAGCGTGGGGAGCAAACAGGATTAGATACCCCCGTA
+
GGGGGGGGGGGGGGGGGGGGGGGGGGGGGGGGGGGGGGGGGGGGGGGGGGGGGGGGGGGGGGGGGGGGGGGGGGGGGGGGGGGGGGGGGGGGGGGGGGGGGGGGGGGGGGGGGGGGGGGGGGGGGGGGGGGGGGGGGGGGGGGGGFGGGGGGGGGGGGGGGGGGGGGGGGGGGGGGFGGGGFGGGGGGGGGGGGGGGFGGGGGGFGGGGGGGGGFGDGFFGGGGFGGFFA6FCFCFE:>G
@M00200:205:000000000-AKKM3:1:1101:13938:20779 1:N:0:1
ACTGGGTTTAAAGGGAGCGTAGGCGGATAGTTTAGTCAGAGGTGAAAGCCCAGGGCTCAACCTTGGAATTGCCTTTGATACTGGCTATCTTGAGTATGGAAGAGGTATGTGGAACTCCGAGTGTAGAGGTGAAATTCGTAGATATTCGGAAGAACACCAGTGGCGAAGGCGACATACTGGTCCATTACTGACGCTGAGGCTCGAAAGCGTGGGGAGCAAACAGGATTAGATACCCGTGTA
+
GGGGGGGGGGGGGGGGGGGGGGGGGGGGGGGGGGGGGGGGGGGGGGGGGGGGGGGGGGGGGGGGGGGGGGGGGGGGGGGGGGGGGGGGGGGGGGGGGGGGGGGGGGGGGGGGGGGGGGGGGGGGGGGGGGGGGGGGGGGGGGGGGGGGGGGGGGGGGGGGGGGGGGGGCGGGGGGGGGFGGGGGGGGGGGGGGGGCEFGFGGDCFGDGDECGGGFG3EG+;FGC0CGFFF9@EFGGFEFG
@M00200:205:000000000-AKKM3:1:1101:25725:20787 1:N:0:1
ATTGGGTGTAAAGGGAGCGTAGGCGGACATTTAAGTCAGGGGTGAAATCCCGGGGCTCAACCTCGGAATTGCCTTTGATACTGGGTGTCTTGAGTATGAGAGAGGTGTGTGGAACTCCGAGTGTAGAGGTGAAATTCGTAGATATTCGGAAGAACACCAGTGGCGAAGGCGACACACTGGCTCATTACTGACGCTGAGGCTCGAAAGCGTGGGGAGCAAACAGGATTAGATACCCTCGTA
+
GGGGGGCFGGGGGGGGEGGGGGGFGGGDGGDFGGGGGGGGGGGGGGGGG@GGGGGGGGGGGGGGGGEGGGFGGGGFGGGGGGGGGGGGGGGGFGGFCGGGFGGGGGFGGGGGGGGGFFB@GFGGDFGGGGFGGGGGGGFFFDFGFGGGGDGGGGGGGGGGGDGGGGEGGGGEEE8?C8CFGGGCG94>71:AEECEEGGGGGGGG=CFC=@FGGA)5:*<C9CFF6:2FFDFGGGFF57*
@M00200:205:000000000-AKKM3:1:1101:8162:20902 1:N:0:1
ACTGGGTTTAAAGGGCGCGTAGGCGGCCGATTAAGTCGGGGGTGAAAGCCTGTGGCTCAACCACAGAATTGCCTTCGATACTGGTTGGCTTGAGACCGGAAGAGGACAGCGGAACTGCGAGTGTAGAGGTGAAATTCGTAGATATTCGCAAGAACACCAGTGGCGAAGGCGGCTGTCTGGTCCGGTTCTGACGCTGAGGCGCGAAAGCGTGGGGAGCAAACAGGATTAGATACCCTAGTA
+
GGGGGGGGGGGGGGGGGGGGGGGGGGGGGEGGGGGGGGGGGGGGGGGGGGGGGGGGGGGGGGGGGGGGGGGGGGGGGGGGGGGGGGGGGGGDFGGGGGGGGGGGGGGGGGGGGGGGGGGGGGGGGGGGGGGGGGGGGGGGGGGGGGGGGGGGGGGGGGGFFGGGGGGGGGGGGGGGGGGGGGGGGGEEGG+<CGGGGGG5=DGGCE39EEEGGGFGFGGGGGGFBGGFFB9DCCGGFFFF
@M00200:205:000000000-AKKM3:1:1101:13172:21039 1:N:0:1
ATTGGGCTTAAAGGGAGCGTAGGCGGATAGTTTAGTCAGAGGTGAAAGCCCAGGGCTCAACCTTGGAATTGCCTTTGATACTGGCTATCTTGAGTATGGAAGAGGTATGTGGAACTCCGAGTGTAGAGGTGAAATTCGTAGATATTCGGAAGAACACCAGTGGCGAAGGCGACATACTGGTCCATTACTGACGCTGAGGCTCGAAAGCGTGGGGAGCAAACAGGATTAGATACCCCAGTA
+
GGGGGGGGGGGGGGGGGGGGGGGGGGGGGGGGGGGGGGGGGGGGGGGGGGGGGGGGGGGGGGGGGGGGGGGGGGGGGGGGGGGGGGGGGGGGGGGGGGGGGGGGGGGGGGGGGGGGGGGGGGGGGGGGGGGGGGGGGGGGGGGGGGGGGGGGGCGGGGGGGFFEGGGGGGGDGGGGGGGGGGGGGGGGGGCFGGGG>FGFGFEGGGGFGGGGGGFDEFFGGFGG@GGFFC?GFGFGFFFC
@M00200:205:000000000-AKKM3:1:1101:6175:21064 1:N:0:1
ATTGGGTTTAAAGGGAGCGTAGGCGGATAGTTTAGTCAGAGGTGAAAGCCCAGGGCTCAACCTTGGAATTGCCTTTGATACTGGCTATCTTGAGTATGGAAGAGGTATGTGGAACTCCGAGTGTAGAGGTGAAATTCGTAGATATTCGGAAGAACACCAGTGGCGAAGGCGACATACTGGTCCATTACTGACGCTGAGGCTCGAAAGCGTGGGGAGCAAACAGGATTAGATACCCTGGTA
+
GGGGGGCFGEGFGGGGGGGGGGGGGGGGGGGGGGGGGGGGGGGGG@FGGGGGGGGGGGG?GGGGGGGDFGGGGGGGGAF?FGGGGGGGGGGGFGGGGGGGGGGGFEGGGGGC?FFGGGGGGGGGFGFGGGGGGGGGGGGGGGGGGCEFGGEGGFGGGGGGGGGGDGEEGGD8CEGGGGGEGGGFGGFGGGDGCEGGG5DEGFEGG*/854=7CC>CED?6C4CF?FCE48CFFGGF));C
@M00200:205:000000000-AKKM3:1:1101:6691:21085 1:N:0:1
ATTGGGTTTAAAGGGTGCGTAGGCGGACATATAAGTCAGGGGTGAAATCCTGCAGCTTAACTGCAGAACTGCCTTTGATACTATCTGTCTTGAATGTCGTGGAGGTTAGCGGAATATGTCATGTAGCGGTGAAATGCTTAGATATGACATAGAACACCTATTGCGAAGGCAGCTAACTACGCGAATATTGACGCTGAGGCACGAAAGCGTGGGGATCAAACAGGATTAGATACCCCCGTA
+
FGGGGGGGGGGGGGGGGGGGGGGFGGGGEGGGGGGGGEGFGGGGGFGGFGGGGGGGGFGGGGFGGGGFGGGGGGGF<CFFGGGGGGGGGFCFGGGFFFGGGGGGGGGGGGGGGGGGFGFGGGGGGGGDGGD@EFGGGGGGGGGGGG??EFGGGGCFGGGGGFGFEECG7BFCEFFEBCFGEE8E>E>CE@FEEDGDGGGFEGE*=CGCC=CCDG37>FFGGGFFFGGEF+<FDEG5)5>E
@M00200:205:000000000-AKKM3:1:1101:24737:21116 1:N:0:1
ATTGGGTTTAAAGCGCACGTAGGCGGCTTTGTAAGTTAGGGGTGAAAGCCCAGAGCTCAACTCTGGAACTGCCCTTAAGACTGCATCGCTTGAATCATGGAGAGGTTAGTGGAATTCCGAGTGTAGAGGTGAAATTCGTAGATATTCGGAAGAACACCAGTGGCGAAGGCGACTAACTGGACATGTATTGACGCTGAGGTGCGAAAGCGTGGGGAGCAAACAGGATTAGATACCCTGGTA
+
GGGGGGGGGGGGGGGGGGGGGGGGGGGGGGGGGGGGGGGGGGGGGGGGGGGGGGGGGGGGGGGGGGGGGGGGGGGGGGGGGGGGGGGGGGGGGGGGGGGGCGEGGGGGGGFGGGGGGGGEGGGGGGGGCFGCEGGGGGGGGGGGGGGGGGGGGGGGGGGGGGGGGGGGGGGGGGGDGGGGGGGGGGGGGGGGGGGGGGFG=D=EGGGFCEGGGGFGFGGGGGEGFGGFFFBDFEGGFFFG
@M00200:205:000000000-AKKM3:1:1101:10730:21177 1:N:0:1
ATTGGGTTTAAAGGGAGCGTAGGCGGATAGTTTAGTCAGAGGTGAAAGCCCAGGGCTCAACCTTGGAATTGCCTTTGATACTGGCTATCTTGAGTATGGAAGAGGTATGTGGAACTCCGAGTGTAGAGGTGAAATTCGTAGATATTCGGAAGAACACCAGTGGCGAAGGCGACATACTGGTCCATTACTGACGCTGAGGCTCGAAAGCGTGGGGAGCAAACAGGATTAGATACCCGAGTA
+
GGGGGGGGGGGGGGGGGGGGGGGGGGGGGGGGGGGGGGGGGGGGGGGGGGGGGGGGGGGGGGGGGGGGGGGGGGGGGGGGGGGGGGGGGGGGGGGGGGGGGGGGGGGGGGGGGGGGGGGGGGGGGGGGGGGGGGGFGGGGGGGFGGGGGGGGGGGGGGGGGGGGGGGGGGGGGGGFGGGGFGGGGGGGFGGGGGGDEGFGGGEEGDDGEEGGGC>GFGGGGGGGFG=E=FFGGGGGFFFG
@M00200:205:000000000-AKKM3:1:1101:19923:21225 1:N:0:1
ACTGGGTTTAAAGGGAGCGTAGGCGGATAGTTTAGTCAGAGGTGAAAGCCCAGGGCTCAACCTTGGAATTGCCTTTGATACTGGCTATCTTGAGTATGGAAGAGGTATGTGGAACTCCGAGTGTAGAGGTGAAATTCGTAGATATTCGGAAGAACACCAGTGGCGAAGGCGACATACTGGTCCATTACTGACGCTGAGGCTCGAAAGCGTGGGGAGCAAACAGGATTAGATACCCTCGTA
+
GGGGGGGGGGGGGGGGGGGGGGGGGGGGGGGGGGGGGGGGGGGGGGGGGGGGGGGGGGGGGGGGGGGGGGGGGGGGGGGGGGGGGGGGGGGGGGGGGGGGGGGGGGGGGGGGGGGGGGGGGGGGGGGGGGGGGGGGGGGGGGGGGGGGGGGGGGGGGGGGGGGGGGGGGGGGGGGGGGGFGGFGGGDGDDGGGGGGGGGGGGGGGGGGDGGGDGFDAFCFFGG:?GDEFFFGGGF6>E>C
@M00200:205:000000000-AKKM3:1:1101:18316:21269 1:N:0:1
ATTGGGCTTAAAGCGCGCGTAGGTGGTTTGTTAAGTTGAATGTGAAATCCCCGGGCTCAACCTGGGAACTGCATCCAAAACTGGCAAGCTAGAGTATGGTAGAGGGTGGTGGAATTTCCTGTGTAGCGGTGAAATGCGTAGATATAGGAAGGAACACCAGTGGCGAAGGCGACCACCTGGACTGATACTGACACTGAGGTGCGAAAGCGTGGGGAGCGAACAGGATTAGATACCCTTGTA
+
GGGGGGGGGGGGGGGGGGGCGGGFFGFGGGGGGGGGGGGGGGGGGGGGGGGGGGGGGGGGGGGGGGGGGGGGGGGGGGGGGGGGGGGGGGGGGGGGGGGGGGGGGGGGGGGGGGGGGGGGGGGGGGGGGGGGGGGGGGGGGGGGGGGGGGGGGGGGGGGGGGGGGGGGGGGGGEGGGGGGDGGGGGGFGGGGGGGGGGGGGGECEGGGGEEGGGBDEGGGGGFG?GG<FFFGG?6=F?FG
@M00200:205:000000000-AKKM3:1:1101:24485:21302 1:N:0:1
ACTGGGTATAAAGGGAGCGTAGGCGGATAGTTTAGTCAGAGGTGAAAGCCCAGGGCTCAACCTTGGAATTGCCTTTGATACTGGCTATCTTGAGTATGGAAGAGGTATGTGGAACTCCGAGTGTAGAGGTGAAATTCGTAGATATTCGGAAGAACACCAGTGGCGAAGGCGACATACTGGTCCATTACTGACGCTGAGGCTCGAAAGCGTGGGGAGCAAACAGGATTAGATACCCCAGTA
+
GGGGGGGGGGGGGGGGGGGGGGGGGGFGGFEFFGFGGGGGGGGGGGGGGGGGGGGGGGFGGGGGGFGGGGGGGGGGGGGGGGGGGGGGGGGGGGFGGGDFGGFGFEFGGGGDCGGGGFGGGGGGGGGGGGGCGFFGGDGCGGGGGGGGGGGGGCFGGGGGGDEEDGGGGGGGGGEGFGGCCGGGCACECCFGGGGG85DDEFEG6ECCCE@F:EBGFGGFF485;CFEFFFGGGEF))01
@M00200:205:000000000-AKKM3:1:1101:24052:21303 1:N:0:1
ACTGGGTATAAAGGGAGCGTAGGCGGATAGTTTAGTCAGAGGTGAAAGCCCAGGGCTCAACCTTGGAATTGCCTTTGATACTGGCTATCTTGAGTATGGAAGAGGTATGTGGAACTCCGAGTGTAGAGGTGAAATTCGTAGATATTCGGAAGAACACCAGTGGCGAAGGCGACATACTGGTCCATTACTGACGCTGCGGCTCGAAAGCGTGGGGAGCAAACAGGATTAGATACCCGTGTACGAT
+
GFDFGGGGGGGGGGGGGGGGGGGGGGFGDFFGGGGGGGGGGGGGGGGGGGGGGGGGGGGGGGGGGGGGGGGGGGGGGGGGGGGGGGGGGGGGGGGGGGGGGGGGGGGGGGGGGGGGGGGGGGGGGGGGGGGGGDGGGGGGGGGGGGGGGGGGFGGGGGGGGGGGGGGGGGGGGGEGGGGGGFGGFEGGGGGGGGGG*>5EGGGG8EGGGC8FFGDGFG6CFGCDFFGEFCCCGFGG>EFG*31(
@M00200:205:000000000-AKKM3:1:1101:16219:21317 1:N:0:1
ATTGGGTTTAAAGGGCGCGTAGGCGGCCGATTAAGTCGGGGGTGAAAGCCTGTGGCTCAACCACAGAATTGCCTTCGATACTGGTTGGCTTGAGACCGGAAGAGGACAGCGGAACTGCGAGTGTAGAGGTGAAATTCGTAGATATTCGCAAGAACACCAGTGGCGAAGGCGGCTGTCTGGTCCGGTTCTGACGCTGAGGCGCGAAAGCGTGGGGAGCAAACAGGATTAGATACCCTTGTA
+
GGGGGGGGGGGGGGGGGGGGGGGGGGGGFGCFGGGGGFEGGGGGGGGGGGGGGGGGGGGGGGGGGGGGGGGGGGGGGGGGGGGGGGGGGGGEGFGGGGGGGGGGGGGFGGGGGGGGGGGGGGGFGGGGFGGGGGGGGGGEFGGGGGGGGGGGGGGGGGGGGGGGGGGGGGGGGGGGGGGGGFGDGGGGGGGGDEGGGGGGGGGDGC3D=7EEGGFG>CDGGDGG<GG?FFFGGGGGF?6+
@M00200:205:000000000-AKKM3:1:1101:20160:21415 1:N:0:1
ATTGGGTTTAAAGCGCGCGTAGGTGGCTTGATAAGCCGGTTGTGAAAGCCCCGGGCTCAACCTGGGAACGGCATCCGGAACTGTCAAGCTAGAGTGCAGGAGAGGAAGGTAGAATTCCCGGTGTAGCGGTGAAATGCGTAGAGATCGGGAGGAATACCAGTGGCGAAGGCGGCCTTCTGGACTGACACTGACACTGAGGTGCGAAAGCGTGGGTAGCAAACAGGATTAGATACCCTTGTAAGA
+
GGGGGGEGGGGGGGGGGGGFCEGGGGGGGGGGFGGFEGGGGGGGGGGGGGGGGGGGGGDGGGGGGGGGGGGGGDGGGGGGGGGFFFFGFGGGGGGGGGGGGGFGGG@FGGD@FGGGGGGGGGGGGGGGGGGGGGGGGGEEEEGG=CGGGGGGEC>DEFFGGGGGGGCGGCEGECEFGGDFFB9FC<:9=CFCECFGGFCGG652:E<FEGGGGGFGFDF89FGF:DGBF?5C9:C*.88C:<>
@M00200:205:000000000-AKKM3:1:1101:22314:21454 1:N:0:1
ATTGGGTTTAAAGGGAGCGTAGGCGGATAGTTTAGTCAGAGGTGAAAGCCCAGGGCTCAACCTTGGAATTGCCTTTGATACTGGCTATCTTGAGTATGGAAGAGGTATGTGGAACTCCGAGTGTAGAGGTGAAATTCGTAGATATTCGGAAGAACACCAGTGGCGAAGGCGACATACTGGTCCATTACTGACGCTGAGGCTCGAAAGCGTGGGGAGCAAACAGGATTAGATACCCTAGTAAGA
+
GGGGGGFECFGGGGGGGGGFGGGGGGGGGGGGGGGGGGGGGGGGGGGGGGGGGGGGGGGFFGGGGGGGGGGGGGGGGGGGGGGGEGFFFGGGGGGGGGGFGGGGGGGGGGGGGGGGGGGGGGGGGGGGGGGGGGGGGGGFGGFGFGGGGGGGEFEDABDEDF8EGGEGGFEBBCEGGFGG9,@@DAFFFGGEE7DGDGG>EGGEFGG*CEGGGG>>AEBFFGGGFGGFFFE>?,288=FGGEF
@M00200:205:000000000-AKKM3:1:1101:25531:21649 1:N:0:1
ACTGGGTTTAAAGGGCGCGTAGGCGGCCGATTAAGTCGGGGGTGAAAGCCTGTGGCTCAACCACAGAATTGCCTTCGATACTGGTTGGCTTGAGACCGGAAGAGGACAGCGGAACTGCGAGTGTAGAGGTGAAATTCGTAGATATTCGCAAGAACACAAGTGGCGAAGGCGGCTGTCTGGTCCGGTTCTGACGCTGAGGCGCGAAAGCGTGGGGAGCAAACAGGATTAGATACCCTCGTAAGA
+
GGGGGGGGGGGGGGGGGGGGGGDGGGGGGGGGGGGGGGGGGGGGGGGGEFGFFGGGGGGGGGGGGGGGGGGFFGGGGGFFGFFFFGGGGGGGGGGGGGGGGGGGGGGGGGGGGGGGFEGGGFFDAFEFFFDFGG;CFG,DCF9CECFGGGGGFGFEF,@FFGGGGGGGGFEGG5CF6ACFGEFCECGDCGDFG5/:EFFCG3>EEGGGGEEGGG@D35C?<DGGF<>?FF>GC:<*8<7EF?<
@M00200:205:000000000-AKKM3:1:1101:15229:21698 1:N:0:1
ATTGGGTGTAAAGGGAGCGCAGGCGGGAAGACAAGTTGGAAGTGAAATCCATGGGCTCAACCCATGAACTGCTTTCAAAACTGTTTTTCTTGAGTAGTGCAGAGGTAGGCGGAATTCCCGGTGTAGCGGTGGAATGCGTAGATATCGGGAGGAACACCAGTGGCGAAGGCGGCCTACTGGGCACCAACTGACGCTGAGGCTCGAAAGTGTGGGTAGCAAACAGGATTAGATACCCGCGTA
+
GGGGGGGGGGGGGGGGGGGGGGGGGGGGGGGGGGGGGGGGGGGGGGGGGGDFGGGGGGGGGFGFFGGGGGGGGGGGEFGGFGGGGGGGGCGGGGFGGGGGGGGGGGGGGGGGGGGGCGGGEBGGDFEGGGGGGFFGGGGGGGCGCBFGGGGGGGGGGGGGCFGGEEGGGGGGG5C:*?FFGGGGGGGGGGGGDG<ECFF5*>EGGGGGFEFGGGFGFGGGGFGGFG><FFFGGGGG3>57
@M00200:205:000000000-AKKM3:1:1101:10312:21757 1:N:0:1
ATTGGGTTTAAAGGGAGCGTAGGCGGATAGTTTAGTCAGAGGTGAAAGCCCAGGGCTCAACCTTGGAATTGCCTTTGATACTGGCTATCTTGAGTATGGAAGAGGTATGTGGAACTCCGAGTGTAGAGGTGAAATTCGTAGATATTCGGAAGAACACCAGTGGCGAAGGCGACATACTGGTCCATTACTGACGCTGAGGCTCGAAAGCGTGGGGAGCAAACAGGATTAGATACCCTTGTA
+
GGGGGGGGGGGGGGGGGGGGGGGGGGGGGGGGGGGGGGGGGGGGGGGGFFFCFGGGGGGGGFGGGGGGGGGGGGGGGGDFFFGGGGGGGGGFGGCEGGGGGGGGGGGGGGGGGGGGGGGEGBFFEFFGGGGGGGGDEDGGGGGGG;FFGGGGGGGGFGGGF>FEEGGGGGGGGDEC:ACCGGGFGGGGGGGGDGDGEGFE59EGGGGG==BCEGA5AFFFGGCFD4:<FF?DE?<C)8::
@M00200:205:000000000-AKKM3:1:1101:16929:21774 1:N:0:1
ATTGGGTTTAAAGGGAGCGTAGGCGGATAGTTTAGTCAGAGGTGAAAGCCCAGGGCTCAACCTTGGAATTGCCTTTGATACTGGCTATCTTGAGTATGGAAGAGGTATGTGGAACTCCGAGTGTAGAGGTGAAATTCGTAGATATTCGGAAGAACACCAGTGGCGAAGGCGACACACTGGCTCATTACTGACGCTGAGGCTCGAAAGCGTGGGGAGCAAACAGGATTAGATACCCTAGTA
+
GGGGGGGGGGGGGGGGGGGGGGGGGGGGGGGGGGGGGGGGGGGGGGGGGGGGGGGGGGGGGGGGGGGGGGGGGGGGGGGGGGGGGGGGGGGGGGGGGGGGGGGGGGGGGGGGGGGGGFFGGFFBEFFFGGFGGGGGFGGGGGGGGFGGGGGGGGGGGGGGAFGGEGGGGGGGGG@CCEFFGGGGGGGGGGGGGGD9EGGC>CGGFGGGGECEFGFGFGE8CCFGFDC<FF3CFFEDAF62
@M00200:205:000000000-AKKM3:1:1101:18069:21798 1:N:0:1
ATTGGGTATAAAGGGCGCGCAGGCGGCTTCTTAAGTTTGGTGTCTAAGTGCGGGGCTCAACCTCGTGACGCACTGGAAACTGAGAGACCTGAGTGCAGAAGAGGAGAGCGGAATTCCACGTGTAGCGGTGAAAAGGGGAGAGATGGGGAGGAACACCAGGGGCGAAGGCGGCTCTCTGGACTGTAACTGAAGCCGAGGGGGGAAAGCGTGGGGAACAAACAGGATTAGATACCCGTGGAAGAAC
+
FGGGGG@-FGGGGGGDGDG+FGGGGG+++,,,CFGG<<FEGGG<6FFA,6CF7FGGGGGGGG9==,=FGG7+78,:EEF,,,5:,E+,+B,,,5C8BAFCC8FA<+?++CE@F7D3<D,B+:8,383F++<BF,D+<***33*7,,>F:1:7F,F:F<,1CF*11<7141=:8*++330<*<832<0+02+++*)*21***)1;***)*/2CE*)107C85<8*)**,**.*0:*/7))3*(((
@M00200:205:000000000-AKKM3:1:1101:6923:21814 1:N:0:1
ACTGGGTTTAAAGGGAGCGTAGGCGGATAGTTTAGTCAGAGGTGAAAGCCCAGGGCTCAACCTTGGAATTGCCTTTGATACTGGCTATCTTGAGTATGGAAGAGGTATGTGGAACTCCGAGTGTAGAGGTGAAATTCGTAGATATTCGGAAGAACACCAGTGGCGAAGGCGACATACTGGTCCATTACTGACGCTGAGGCTCGAAAGCGTGGGGAGCAAACAGGATTAGATACCCTCGTA
+
EGGGGGEEGGGGGGGGGGGGGGGGGGGGGGGGGCGGGGGGGGGGGGGGDEGGGGGGGGGGGGGGGGGGGGGGFGGGGGGGGGGGGGGGGGGFGFGGFGGGGGFGFGGGGGGGGGGGGGGGGFGFGFDFFF@EFF@FGFFGGGGGG9FFFFEGGGGGGGFGDFGGE:7BFFGGDEGGG9FCD9DFFGGFGGDEGG>5@CGFFFEEEEGGGGCFECBGFF8CF7?D2*+798?CG@CG)))/
@M00200:205:000000000-AKKM3:1:1101:9539:21865 1:N:0:1
ATTGGGTTTAAAGGGTGCGTAGGCGGGCCTTTAAGTCAGCGGTGAAAGTTCCCGGCTCAACCGGGTCAGTGCCGTTGATACTGAAGGTCTTGAATACGGTCACGGCAGGCGGAATGTGATGTGTAGCGGTGAAATGCATAGATATGTCACAGAACTCCGATAGCGAAGGCAGCTTGCCGGGCCTGTATTGACGCTGAGGCACGAAAGCGTGGGGATCAAACAGGATTAGATACCCGCGTA
+
GGAFDGGGGGGGGGEGGGGGGGGGGGGGGGGDFFGGGEGFGGFBFFGDFFGFGDGGCBFEF8CGE:FFGGFFGGFG7FGEFFEF9FFEFG?A5=,,CEGF::=CGGEGDCGDCFFDFC,,8FDGGGCFEGDFFCGGGGGF,>CGGEF,@,>A@EF,>F:CF7CFCEGFCFFGGGG7FGF7CGG*8<+1=DF?E*2=C5:CGCCGCC)987*2:EB*<7A+01*5:FD4=46>FF?)))05
@M00200:205:000000000-AKKM3:1:1101:24666:22033 1:N:0:1
ATTGGGTTTAAAGGGAGCGTAGGCGGATAGTTTAGTCAGAGGTGAAAGCCCAGGGCTCAACCTTGGAATTGCCTTTGATACTGGCTATCTTGAGTATGGAAGAGGTATGTGGAACTCCGAGTGTAGAGGTGAAATTCGTAGATATTCGGAAGACCACCAGTGGCGAAGGCGACATACTGGTCCATTACTGACGCTGAGGCTCGAAAGCGTGGGGAGCAAACAGGATTAGATACCCTCGTA
+
GG<;CEGGGGGGGGEGGGGEEGDG@CEC@DFGGGGGFGFGFFFFGG9FEEGGFGDFGGFAFEFFGFFCFFCGGGFGF9FFGGEGGGDGFGGFFGGGFGGGFFD8,FFFGGGGGGFGGDGE7BFFCDDA?FECG9EFGGGGGGGGGBCGGGGC<,AFF7D:FF8EGG>F7@@EGCEGGFCGACGFGCCEFCFFG5DEDF*:EFDEF*8FGCEEG5A)=/B6CF*;;GGF*:77CFFD5>F*
@M00200:205:000000000-AKKM3:1:1101:25035:22038 1:N:0:1
ATTGGGTATAAAGGGCTCGTAGGCGGTTTGTCGCGTCGGGAGTGAAAACGCCGTGCTTAACACGGCGCTTGCTTCCGATACGGGCAGACTAGAGGTATTCAGGGGAGAACGGAATTCCTGGTGTAGCGGTGAAATGCGCAGATATCGGGAGGAACACCTATGGCGAAGGCAGCTCGCTGGGACGGTACTGACGCTGAGACGCGAAAGCGTGGGGAGCAAACAGGATTAGATACACCCGTA
+
GGGGGGGGGGGGGGGGGGGGGGGGGGGGGGGGGGGGGGGGGGGGGGGGGGGGGGDGGGGGGGGGGGGGGGGGGGGGGGGGGGGGGGGGGGGGGGGGGGGGGGGGGGGGGGGGGGGGGGFGGGGFGGGGGGGGGGGGGGGGEGGGGGGGGGEGGGGGGGFGGGGGGGGGGGGGGGGGDGGGECFGGGFEGCCEEEGGD>@<CGGDGDD:EEEGGGFGFGGCFGGGFGFB*9>FD,EF>E>C
@M00200:205:000000000-AKKM3:1:1101:8137:22171 1:N:0:1
ATTGGGTTTAAAGCGCACGTAGGCGGACTTTTAAGTCAGGGGTGAAATCCCGGGGCTCAACCCCGGAACTGCCTTTGATACTGGAAGTCTTGAGTATGGTAGAGGTGAGTGGAATTCCGAGTGTAGAGGTGAAATTCGTAGATATTCGGAGGAACACCAGTGGCGAAGGCGACATACTGGTCCATTACTGACGCTGAGGCTCGAAAGCGTGGGGAGCAAACAGGATTAGATACCCCCGTA
+
GGGGGGGGGGGGGGGGGGGGGGGGGGGGGGGGGGGGGGGGGGGGGGGGGGGGGGGGGGGGGGGGGGGGGGGGGGGGGGGGGGGGGGGGGGGGGGGGGGGGGGGGGGGGGGGGGGGGGGGGGGGGGGGGGGGFFGGGGGGGGGGGGGGGGGGGGGCFGEFGGGGGGGGCGGGGGGGGGG9@FCFGGGGGGGGGGGGEEGFGGGDGF8<5EGGGGCEGEFFGGGGFFGGFFF<FF@EF@55E
@M00200:205:000000000-AKKM3:1:1101:12294:22203 1:N:0:1
ATTGGGTTTAAAGGGAGCGTAGGCGGACATTTAAGTCAGGGGTGAAATCCCGGGGCTCAACCTCGGAATTGCCTTTGATACTGGCTATCTTGAGTATGGAAGAGGTATGTGGAACTCCGAGTGTAGAGGTGAAATTCGTAGATATTCGGAAGAACACCAGTGGCGAAGGCGACATACTGGTCCATTACTGACGCTGAGGCTCGAAAGCGTGGGGAGCAAACAGGATTAGATACCCGAGTA
+
GGGGGGGGGGGGGGDGGGGGGGGGGGG:@FF9FGGGGGGGGGGGGGGFGGGGGGGGGGGGGGGGGGG@FFGGGGGCFGGGGFGGGDGGGGGGDGG<EGGGGFDGFGGGGEFFFGEEFGGGGFGFF?,CFFGGGGFFGGGGCFGFGGFFEGCF?FFGGGGGGFGGCCEGEGD8B8@FFGGGFGGFG;FFGGCFGGDEGGGGFGGE?CC4CEGGDG5DF=E874:467C?FF2C??:73>>C
@M00200:205:000000000-AKKM3:1:1101:10763:22278 1:N:0:1
ATTGGGTGTAAAGGGAGCGTAGGCGGATAGTTTAGTCAGAGGTGAAAGCCCAGGGCTCAACCTTGGAATTGCCTTTGATACTGGCTATCTTGAGTATGGAAGAGGTATGTGGAACTCCGAGTGTAGAGGTGAAATTCGTAGATATTCGGAAGAACACCAGTGGCGAAGGCGACATACTGGTCCATTACTGACGCTGAGGCTCGAAAGCGTGGGGAGCAAACAGGATTAGATACCCGAGTA
+
GGGGGGGFFGFGGGGGGGGGGGGGGGGGGGGGGGGGGGGGGGGGGGGGGGGFGGEGGGGGFGGGGGGGGGGGGGGGGGGGGGGGGGGGGGGGGG<FGGFGGFGGGGGGGGGFFGGGGCFGCFFEFGGGGGGGGGGGGGGGGGGGGGGGGDGGEFGGGGFGFFGGGGEFCFGEEGGGGGGGGFGEGCFCGGGGGGGGGGEFCGGGGEGGGCEGGGFD3:FGGGCG?FFEFFFGGFG<DB>F
@M00200:205:000000000-AKKM3:1:1101:12999:22538 1:N:0:1
ATTGGGTTTAAAGGGAGCGTAGGCGGATAGTCTAGTCAGAGGTGAAAGCCCAGGGCTCAACCTTGGAATTGCCTTTGATACTGGCTATCTTGAGTATGGAAGAGGTATGTGGAACTCCGAGTGTAGAGGTGAAATTCGTAGATATTCGGAAGAACACCAGTGGCGAAGGCGACATACTGGTCCATTACTGACGCTGAGGCTCGAAAGCGTGGGGAGCAAACAGGATTAGATACCCTGGTA
+
GGGGGGGGGGGGGGGGGGGGGGGGGGGGGGGGGGGGGGGGGGGGGGGGGGGGGGGGGGGGGGGGGGGGGGGGGGGGGGGGGGFFGGGGGGGGGGFGGGGGGGGGGGGGGGGGFGGGGGGGGGGGGGA?8FGFGGGGGGGGGGGGGGGGGGGGCFFGGCDFFFGG>CGEGGGGGGGGGCG@FGGGGDF7B;CFEDG>>FGGGGGD8EDCE**=CGB3>GF8CCCGFGGEA+5:+8<65)=?
@M00200:205:000000000-AKKM3:1:1101:10149:22645 1:N:0:1
ATTGGGTTTAAAGGGCTCGTAGGCGGTTTGTCGCGTCGGGAGTGAAAACCAGGTGCTTAACACCTGGCTTGCTTTCGATACGGGCAGACTAGAGGTATGCAGGGGAGAACGGAATTCCTGGTGTAGCGGTGAAATGCGCAGATATCAGGAGGAACACCGGTGGCGAAGGCGGTTCTCTGGGCATGACCTGACGCTGAGGAGCGAAAGTGTGGGGAGCAAACAGGATTAGATACCCTTGTA
+
GGGGGGGGGGGGGGGGGGGGGGGGGGGGGGGGGGGGGGGGGGGGGGGGGGGGGGGGGGGGFGGGGGGGGGGGGFGGGGGGGGGGGGGGGGGGGGGGGGGGGGGGGGDGGGGGGEGGGGGGGGGGGDGDGGG?EGGGGGFEG>>@CFGGGGGGGGGGGGGGGGGGE>CFEFGGGEGFGGGGGFGFDGGGGGGGD57EGGFEGFCE8CDGGCFGGGFGEGFFCCDF:6DDFF<:+<@=))=7
@M00200:205:000000000-AKKM3:1:1101:20671:22716 1:N:0:1
ATTGGGTTTAAAGGGAGCGTAGGCGGATAGTTTAGTCAGAGGTGAAAGCCCAGGGCTCAACCTTGGAATTGCCTTTGATACTGGCTATCTTGAGTATGGAAGAGGTATGTGGAACTCCGAGTGTAGAGGTGAAATTCGTAGATATTCGGAAGAACACCAGTGGCGAAGGCGACATACTGGTACATTACTGACGCTGAGGCTCGAAAGCGTGGGGAGCAAACAGGATTAGATACCCTCGTA
+
GGGGGGGGGGGGGGGGGGGGGGGGGGGGGGGGGGGGGGGGGGGGGGGGGGGGGGGGGGGGGGGGGGGGGGGGGGEFGGGGGGGGGGGGGGGGGGFGGGGGGGGGGGGGGGGGGGFGGGGGGGGGFDFGGGGGGGFFGGGGGGGGFGGGGGGGG?FGGGGGGGFGGGCCEGEEGEGD6EFCG9EFCGGGG>7DEEGEGGFC9CG>C=DFEGDCE5))=>CF<FGGFGGFAA<DC@8CF)8=
@M00200:205:000000000-AKKM3:1:1101:6658:22722 1:N:0:1
ATTGGGTGTAAAGGGCTCGTAGGCGGTTTGTCGCGTCGGGAGTGAAAACCAGGTGCTTAACACCTGGCTTGCTTCCGATACGGGCAGACTAGAGGTATTCAGGGGAGAACGGAATTCCTGGTGTAGCGGTGAAATGCGCAGATATCAGGAGGAACACCGGTGGCGAAGGCGGTTCTCTGGGAATATCCTGACGCTGAGGAGCGAAAGTGTGGGGAGCGAACAGGATTAGATACCCTAGTA
+
GGGGGGGGGGGGGGGGGGGGGGGGGGEEGGGGGGGGGDGGGGGGGCFEFGCCFEEGFGGFFEGGGCFGGGGGGGGFGGGGGGD>7CFFFFFFG9EFGFEFDGDDGEGGG8=FEGFFFGFGGGGGG9<FGDDCDDC9=FGGGCFGD,,,<@>BCGGGFG@GCFGGGC8:*=FEGGGFCFCFFGGGGGG+=CFGDCGGGGGGGFGEE53*2<CEGG>G>CC8/7:C?C*)1*.29<<*8)12
@M00200:205:000000000-AKKM3:1:1101:15310:22785 1:N:0:1
ATTGGGTGTAAAGGGCGCGTAGGCGGATTCACAAGTCTGTGGTGAAATCCTCCAGCTTAACTGGAGAAGTGCCGTGGATACTGTGAGTCTCGAGGAGGATAGGGGCATCTGGAACTGCCGGTGGAGCGGTGAAATGCGTTGATATCGGCAGGAACTCCGGTGGCGAAGGCGAGATGCTGGATCCTTTCTGACGCTGAGGCGCGAAAGCCAGGGGAGCAAACGGGATTAGATACCCGTGTA
+
GGGGGGGGGGGGGGGGGGGGGGGGGGGGGGGGGGGGGGGGGGGGGGGGGGGGGGFGGGGGGGGGGGGGGGGGGGGGGGGGGGGGGGGGGGGGGGGGGGGGGCGFEGGGGGGFGGGGGGGGDGGD7EFGGGGGGGGGGGGGGGGGGEGGGGGCFGGGGGGGGGGGGGGE>FGGGGGGGGGCGGGGGGGGGGGGDE3CCEGGCG=:EEGGGFGGGD5>>G88>GGGFGGFFFFGGFF3>EFE
@M00200:205:000000000-AKKM3:1:1101:16871:22858 1:N:0:1
ATTGGGTTTAAAGAGCTCGTAGGCGGTTTGTCGCGTCTGCTGTGAAAGCCCGGGGCTTAACCCCGGGTGTGCAGTGGGTACGGGCAGACTAGAGTGCAGTAGGGGAGACTGGAATTCCTGGTGTAGCGGTGAAATGCGCAGATATCAGGAGGAACACCGATGGCGAAGGCAGGTCTCTGGGCTGTTACTGACGCTGAGGAGCGAAAGCATGGGGAGCGAACAGGATTAGATACCCTTGTA
+
GGGGGGGGGGGGGGGGGGGGGGGGGGGFFGGGGGGGGGGF,FGGGGGGGFGGCGGGGGGGGGFGGGGE@GGGFGC=FEGGGGGGGGGCFGGGGGGGGGG<EAAFDGGGGGGGGGGGGGCFGGGGGGGGGGGGGGGG9FGGDEGEGGGGGGGGGGFACGGEGCGGGGGEEGCCEEGGGGGGGFGDFG?EG=:FGEGGCGG+CDGEEGDF???FGGFGFDECD);54FG?4*6:EFF67.=A
@M00200:205:000000000-AKKM3:1:1101:17072:22864 1:N:0:1
ATTGGGTATAAAGGGCTCGTAGGCGGTTTGTCGCGTCGGGAGTGAAAACCAGGTGCTTAACACCTGGCTTGCTTTCGATACGGGCAGACTGGAGGTATGCAGGGGAGAACGGAATTCCTGGTGTAGCGGTGAAATGCGCAGATATCAGGAGGAACACCGGTGGCGAAGGCGGCCCGCTGGGCTGTGGCTGACGCTGAGGCGCGACAGCGTGGGGAGCAAACAGGATTAGATACCCTAGTA
+
GGGGGGGGGGGGGGGGGGGGGGGGGGGGGGGGGGGGGGGGGGGGGGGGGGGGGGGGGGGFGGGGGGFGGGGGGGGGGGGGGGGGGDGGGGGGFGGGGGGGGFFGGGGGGGGGGGGGGGGGGGGGEGGGGGGBEGFGGGDCEEGGFGGFG<FEFFCFGGGGECGGGGGGGFGGDEGCCCGGGCGGGGGG=D5@8CCE88C*:9E5:*><E5CGGG>3>C?@*>CG1*?3?6)200A=5>FF
@M00200:205:000000000-AKKM3:1:1101:10731:22866 1:N:0:1
ATTGGGTGTAAAGGGAGCGTAGGCGGACATTTAAGTCAGGGGTGAAATCCCGGGGCTCAACCTCGGAATTGCCTTTGATACTGGGTGTCTTGAGTATGAGAGAGGTGTGTGGAACTCCGAGTGTAGAGGTGAAATTCGTAGATATTCGGAAGAACACCAGTGGCGAAGGCGACACACTGGCTCATTACTGACGCTGAGGCTCGAAAGCGTGGGGAGCAAACAGGATTAGATACCCGGGTA
+
GGGGGGGGGGGGGGGGGGGGGGGGGGGGGGGGGGGGGGGGGGGGGGGGGGGGGGGGGGGGFGGGGGGGGGGGGGGGGGGGGGGGGDFGGGGGGGGGGGGGGGGGGGGGGGGGFGGGGGDGGFGGC9FFFGGGFGGGGGGGGGGFGFFGD:FFFFGGGGGGEGGGECCFEFEBEEGGGGGDFGGFGGGGGCEFCED=EG5*AFEGGG);?CGEGGBD5FGGFGFG:4:?@F<GGGF7;))*
@M00200:205:000000000-AKKM3:1:1101:25671:22936 1:N:0:1
ATTGGGTATAAAGGGAGCGTAGGCGGATAGTTTAGTCAGAGGTGAAAGCCCAGGGCTCAACCTTGGAATTGCCTTTGATACTGGCTATCTTGAGTATGGAAGAGGTATGTGGAACTCCGAGTGTAGAGGTGAAATTCGTAGATATTCGGAAGAACACCAGTGGCGAAGGCGACATACTGGTCCATTACTGACTCTGAGGCTCGAAAGCGTGGGGAGCAAACAGGATTAGATACCCTAGTAAGA
+
GGGGGGGGGGGGGGGGGGGGGGGGGGGGGGGGGGGGGGGGGGGGGGGGFG<FF7FGGGGGGGGGGGGGGGGGGGGGGGGGGGGGGGGGGGGGGGGGEGGGGGGGGGGGGGGGGGGFFEFGFGGGGGGGGGGFF9<EGGGFFGGFFFGGCEGGGGGGGGGGGGGGGGGGCGGEEGGGGGGFGGC:ECGGFFE?,@C;CG*CFFCEFG>C8EED7*8CEGGFCCF*2FGF47CCCAF4)01=FFE
@M00200:205:000000000-AKKM3:1:1101:25475:22969 1:N:0:1
ATTGGGTTTAAAGCGAGCGCAGGTGGTTTAATAAGTCTGATGTAAAAGGCAGTGGCTCAACCATTGTGTGCATTGGAAACTGTTAGACTTGAGTGCAGTAGAGGAGAGTGGAATTCCATGTGTAGCGGTGAAATGCGTAGATATATGGAGGAACACCGGTGGCGAAAGCGGCTCTCTGGACTGTCACTGACACTGAGGCTCGAAAGCGTGGGTAGCAAACAGGATTAGATACCCCGGTA
+
FGGGGGGGGGGFGGGGGGGGGG7EFGGGGFGGEFFFGGGGGGGFCFFFGGGGGGGGGGGFFGGGGGGGGGGGGGGGGGGGGGGCFGGGGFFFGGGGGGGFGDFG<FFFGECFEF=FFGGGGGGFGGGGGGGCAFEAFFEBCFFGCGGGGG7F<FFGFCBFGDGECC@BFEGGCGDGGF7@DEGFCFFFGFFGGGGGGFFFGGCECGDDGGGD<C4<C=,*/0:C;>;@FA)3<CC7>D3
@M00200:205:000000000-AKKM3:1:1101:14682:22981 1:N:0:1
ATTGGGTGTAAAGGGAGCGTAGGCGGATAGTTTAGTCAGAGGTGAAAGCCCAGGGCTCAACCTTGGAATTGCCTTTGATACTGGCTATCTTGAGTATGGAAGAGGTATGTGGAACTCCGAGTGTAGAGGTGAACTTCGTAGATATTCGGAAGAACACCAGTGGCGAAGGCGACATACTGGTCCATTACTGACGCTGAGGCTCGAAAGCGTGGGGAGCAAACAGGATTAGATACCCGTGTACGAT
+
FCFEEEGGF@FEEA@EGGGGGGEGEGGEEGGGGGFGGGGGGFFGGFEFEGFFGF7CFD<EGDFGFFFGCF9,EFGGGGFCFECFFGGD=FFC<FGDFFFGFFGG@C?FFF<FF<ECFGEG@C=A=,C,4E<,E<EFFGGGCEBFAA9EC7F==AF@EDFGGDB@@=CFEG>@EECFEG93@EC9F,EFFD7E*:**;,**,;?C,/94**1**85D87<0288*=4;3A75@CF8DA3;=*(4-
@M00200:205:000000000-AKKM3:1:1101:17539:23026 1:N:0:1
ATTGGGTTTAAAGCGAGTGCAGGCGGCTCGATAAGTCTGATGTGAAAGCCTTCGGCTCAACCGGAGAATTGCATCAGAAACTGTCGAGCTTGAGTACAGAAGAGGAGAGTGGAACTCCATGTGTAGCGGTGAAATGCGTAGATATATGGAAGAACACCGGTGGCGAAGGCGGCTCTCTGGTCTGTTACTGACGCTGAGGCTCGAAAGCATGGGTAGCGAACAGGATTAGATACCCTCGTA
+
GGGGGGGGGGGGGGGGGGGGGGGGGGGGGGGGGGGGGGGGGGGGGGGGGGGGGGGGGGGGGGGGGGGGGGGGGGGGGGGGGGGGGGGGGGGGGGGGGGGGGGGGGGGGGGGGGGFGGGGGGGGGGGGGGGGGGGGGGGEGGGGGGFGGGGFGGGGGGGGGGGGGGGGGGGEGGGGGFGGGGGGGGGGGG71>CE558FGGGGGDCGG46:FC7E45;ED=)7;50CC<=?BFG6<*.7@E
@M00200:205:000000000-AKKM3:1:1101:22261:23090 1:N:0:1
ATTGGGTTTAAAGGGCGCGTAGGCGGCCGATTAAGTCGGGGGTGAAAGCCTGTGGCTCAACCACAGAATTGCCTTCGATACTGGTTGGCTTGAGACCGGAAGAGGACAGCGGAACTGCGAGTGTAGAGGTGAAATTCGTAGATATTCGCAAGAACACCAGTGGCGAAGGCGGCTGTCTGGTCCGGTTCTGACGCTGAGGCGCGAAAGCGTGGGGAGCAAACAGGATTAGATACCCTAGTA
+
GGGGGGGGGGGGGGGGGGGGGGGGGGGGGGGGGGGGGGGGGGGDGGGGGGGGGGGGGGGGGGCFGGGGGGGGGGGGGGGGGGGGGGGGGGGEGGGGGGGGGGGGGGGGGGGGGGGGGGGGGEGGGGGGGGGFGGCGGGGGGGGGGGCFGGEEFGCCGEFGFGGGGEGCG@FEGD8ACFFGFFGGG>EGC>9C5=DEGGGGGGGDEEDFDEGGGGFGFG8AGFGGB<G?FFACC<+74)17
@M00200:205:000000000-AKKM3:1:1101:8787:23179 1:N:0:1
ATTGGGTGTAAAGCGAGCGCAGGTGGTTTAATAAGTCTGATGTAAAAGGCAGTGGCTCAACCATTGTGTGCATTGGAAACTGTTAGACTTGAGTGCAGTAGAGGAGAGTGGAATTCCATGTGTAGCGGTGAAATGCGTAGATATATGGAGGAACACCGGTGGCGAAAGCGGCTCTCTGGACTGTAACTGACACTGAGGCTCGACAGCGTGGGTAGCAAACAGGATTACATTCCCCTGTTAGACC
+
FCGFGF-BFGGGGGGGGGG77FG@FGE,CFGG<FGGGGGGFGGEGECABFGG<FEE<FGEGGGGGFE<EFAAFGGGGGDDFCDFF<CA6EFGGF9E<,E9?,EFFFGCCF7C,E=F,AEF,<C<FA:FFDF,??9F:B:=+;BF,;?<F,C:EE8FF=+@C7DEC@+@,8:CC+3@E9@CEE:F9;>;E*,45<DC85:F,@G*B8F4C**11,)28@E84;/1.18);+)2+<=*)2+4+9))
@M00200:205:000000000-AKKM3:1:1101:10951:23209 1:N:0:1
ATTGGGTGTAAAGGGAGCGTAGGCGGATAGTTTAGTCAGAGGTGAAAGCCCAGGGCTCAACCTTGGAATTGCCTTTGATACTGGCTATCTTGAGTATGGAAGAGGTATGTGGAACTCCGAGTGTAGAGGTGAAATTCGTAGATATTCGGAAGAACACCAGTGGCGAAGGCGACATACTGGTCCATTACTGACGCTGAGGCTCGAAAGCGTGGGGAGCAAACAGGATTAGATACCCCCGTA
+
GGGGGGGFFGGGGGGGGGGGGGGFGGGGGGFGGGGGGGGGGGGGGGGGGGGGGGGGGGGGFFGGGGGFGGGGFGGGFGGGGGGGGGFFGGGGGGGGGGGGGGGGGGGGGGGGGGG?GGGGEFGFGGFGGGGGGGGGFFFGGGGGGGGGGGGGGGGGGCFFGGGGGEEGFF=EEGGCEFF@E;F:B>>EEGGGGDDGGGGFFFEEFGGCCEEFGDFGFGEFFGGGFG7@FF<CB82*)7<E
@M00200:205:000000000-AKKM3:1:1101:16164:23220 1:N:0:1
ACTGGGTGTAAAGTGAGCGTAGGCGGATAGTTTAGTCAGAGGTGAAAGCCCAGGGCTCAACCTTGGAATTGCCTTTGATACTGGCTATCTTGAGTATGGAAGAGGTATGTGGAACTCCGAGTGTAGAGGTGAAATTCGTAGATATTCGGAAGAACACCAGTGGCGAAGGCGACATACTGGTCCATTACTGACGCTGAGGCTCGAAAGCGTGGGGAGCAAACAGGATTAGATACCCTGGTA
+
GGGGGGGGGGGGGGGGGGGGGGGGGGGGGGGGGGGGGGGGGGGGGGGGGGGGGGGGGGGGGGGGGGGGGGGGGGGGGGGGGGGGGGGGGGGGGGGGGGGGGGGGGGGGGGGGGGGGGGGGGGGGGGGGGGGGGGGGGGGGGGGGGGGGGGGGGGGGGDGGGGGGGGGGDGGGGGGGGGDFGGGGGGGGGGGGGGGGGGGGGGGGFEGGGGGGG>>DFGGGGGGGFGGFFA?FGGGGFFFG
@M00200:205:000000000-AKKM3:1:1101:13799:23293 1:N:0:1
ATTGGGTGTAAAGGGTGCGTAGGCGGGTCTTTAAGTCAGGGGTGAAATCCTGGAGCTCAACTCCAGAACTGCCTTTGATACTGAGGATCTTGAGTTCGGGAGAGGTGAGTGGAACTGCGAGTGTAGAGGTGAAATTCGTAGATATTCGCAAGAACACCAGTGGCGAAGGCGGCTCACTGGCCCGATACTGACGCTGAGGCACGAAAGCGTGGGGAGCAAACAGGATTAGATACCCGTGTAAGA
+
GGGGGGGGGGGGGGGGGGGGGGGGGGGGGGGGGGGGGGGGGGGGGGGGGGGGGGGGGGGGGGGGGGGGGGGGGGGGGGGGGGGGGGGGGGGGGGGGGGGGGGGGGGGGGGGGGGGGGGGGGGGGGCCGGGGGGGGGFGGGGGGGGGGGGGGGGDDGG7FFFGGGEGGGGGGGGGGFGCEFFGCEGGGGGDFG=EGGCGGCGGDGGGGFE=>CEG><>:CFGGFC1CF?FF<G9CED:D@F>2<
@M00200:205:000000000-AKKM3:1:1101:13598:23375 1:N:0:1
ATTGGGTGTAAAGGGCGCGTAGGCGGCCGATTAAGTCGGGGGTGAAAGCCTGTGGCTCAACCACAGAATTGCCTTCGATACTGGTTGGCTTGAGACCGGAAGAGGACAGCGGAACTGCGAGTGTAGAGGTGAAATTCGTAGATATTCGCAAGAACACCAGTGGCGAAGGCGGCTGTCTGGTCCGGTTCTGACGCTGAGGCGCGAAAGCGTGGGGAGCAAACAGGATTAGATACCCCAGTA
+
GGGGGGGGGGGGGGGGGGGGGGGGGGGGGGGGGGGGGGGGGGGGGGGGGGGGGGGGGGGGGGGGGGGGGGGGGGGGGGGGGGGGGGGGGGGGGGGGGGGGGGGGGGGGGGGGGGGGDGGGGFGFGFGGGGGGGGG@@:FGGGGGGGGGGGECFGGGGGGGGGGGDGGGGGGDGGCGGFGFGGFGGE5EDCCFECDGEGG5EGGGEEG<EGCEGD>GFFCCF*A56CFF=4)CFFEFDE?G
@M00200:205:000000000-AKKM3:1:1101:14983:23430 1:N:0:1
ATTGGGTTTAAAGGGAGCGTAGGCGGATAGTTTAGTCAGAGGTGAAAGCCCAGGGCTCAACCTTGGAATTGCCTTTGATACTGGGTGTCTTGAGTATGAGAGAGGTGTGTGGAACTCCGAGTGTAGAGGTGAAATTCGTAGATATTCGGAAGAACACCAGTGGCGAAGGCGACACACTGGCTCATTACTGACGCTGAGGCTCGAAAGCGTGGGGAGCAAACAGGATTAGATACCCGCGTA
+
GGGGGGGGGGGGGGGGGGGGGGGGGGGGGGGGGGGGGGGGGGGGGGGGGGGGGGGGGGGGGGGGGFGGGGGGGGGGGGGGGGGGGGGGGGGDFFFGGGGGGGGGGGGGGGF7FGGGGGGGGFFGGGGGGGGGGGGGGGFGCFCFGGGGGGGGGGGGGGGGGDFGEGGGGGGGGGGGGGG7DDGGGGGGGGGGGGGGGCCFGGDCFGGGEGDFFGFGFGFGGGF5;47)=FEGGG+))7>E
@M00200:205:000000000-AKKM3:1:1101:8554:23449 1:N:0:1
ATTGGGTTTAAAGCGAGCGCAGGTGGTTTAATAAGTCTGATGTAAAAGGCAGTGGCTCAACCATTGTGTGCATTGGAAACTGTTAGACTTGAGTGCAGTAGAGGAGAGTGGAATTCCATGTGTAGCGGTGAAATGCGTAGATATATGGAGGAACACCGGTGGCGAAAGCGGCTCTCTGGACTGTCACTGACACTGAGGCTCGAAAGCGTGGGTAGCAAAAAGGCTTAGATACCCTAGTAAGAT
+
GGGGGGGGEFGGGFGGGGGGGFGFFG@DFFFFGGGGGGGGGGGFGGGGGGFGFGGGFGGGGGEFGFGFGGGGGGGGGFGFEFFCGGFEECFEFFGEDFFFDGGFGGGGCFFGGGF<FEGGGGGFFFEC=FFFGAFGGFFBCAF9;AFGGGGFEEF=FFEEEDDGGDGGBEECBE79EGAA,@8@E;>:FF6EGF7FFFF>FCEGG*;CC*==*??FA=C*:C?*(*0)6+.35,?D);F9763
@M00200:205:000000000-AKKM3:1:1101:17892:23495 1:N:0:1
ATTGGGCTTAAAGGGAGCGTAGGCGGATAGTTTAGTCAGAGGTGAAAGCCCAGGGCTCAACCTTGGAATTGCCTTTGATACTGGCTATCTTGAGTATGGAAGAGGTATGTGGAACTCCGAGTGTAGAGGTGAAATTCGTAGATATTCGGAAGAACACCAGTGGCGAAGGCGACATACTGGTCCATTACTGACGCTGAGGCTCGAAAGCGTGGGGAGCAAACAGGATTAGATACCCCTGTA
+
GGGGGGGGGGGGGGGGGGGGGGGGGGFGGGGGGGGGGGGGGGGGGGGGGGGGGGGGGGGGGGGGGGGGGGGGGGGGGGGGGGGGGGGGGGGGGGGGGGGGGGGGGGGGGGGGGGGGGGGGGGGGGGGGGGGGGGGGGGGGGGGGGGGGGGGGGGGGGGGGGGGGGFGGGGF@E8EGGGGGF>@EGGGGGGFCCGCEGEGGF>:EDGDG=EE<B5?DFFGGGGFFDFCFF67CCCCFF5AC
@M00200:205:000000000-AKKM3:1:1101:14423:23556 1:N:0:1
ATTGGGTTTAAAGGGCTCGTAGGCGGTTTGTCGCGTCGGGAGTGAAAACCAGGTGCTTAACACCTGGCTTGCTTCCGATACGGGCAGACTAGAGGTATTCAGGGGAGAACGGAATTCCTGGTGTAGCGGTGAAATGCGCAGATATCAGGAGGAACACCGGTGGCGAAGGCGGTTCTCTGGGAATATCCTGACGCTGAGGAGCGAAAGTGTGGGGAGCGAACAGGATTAGATACCCTTGTA
+
GGGGGGGGGGGGGGGGGGGGGGGGGGGGGGGGGGGGGGGGGGGGGGGGGGFGGGGGGGGGCEFFGFGGGGGGGGGGGGGGGGGEGGGGGGGGGEGGGGGGGGGGGGGGGGGGGGGGDGGGFGGFFGGGGFGGGGGGGGDEFEGFGGGGGGDGGGGFFCFG@FGCGGGGEFGGEGCFG+:C7CC>FGFFC>CFGGC7:@FCCFGDE=DGGCFGGDBDEGD8D<FF?FG2?=>C:08C)71<
@M00200:205:000000000-AKKM3:1:1101:15248:23653 1:N:0:1
ATTGGGTGTAAAGGGAGCGTAGGCGGACATTTAAGTCAGGGGTGAAATCCCGGGGCTCAACCTCGGAATTGCCTTTGATACTGGGTGTCTTGAGTATGAGAAAGGTGTGTGGAACTCCGAGTGTAGAGGTGAAATTAGTAGAATATCGGAAGAACACCAGTGGCGACGGCGACACATTGGCTAATTACTGACGCTGAGGCTCCAACGTGTGGGGACAGCACAGGATTACAAACCCAGGTAAGCT
+
GGGGGFGGGGGGGGGC77:@FGGGGGDF:FFGGGAFGG<F,@F@DFF,F,C@CE+FFCGGGGGCGDDGGGGGG,,:?FFCFGGF@FE@?,FB<?,B<<<C,,:BBFBF=E,B9?FADCCCF8<E,??58,+8,C,?,,9@?,,,,7CC++8=<FFCGCF:=<F7@:8*55*>B**?,>9:,2,2,4;,,2,>4***8******25+/13+*47E))0***09**:42)*/)*;85*)))2*)))
@M00200:205:000000000-AKKM3:1:1101:11514:23728 1:N:0:1
ATTGGGCGTAAAGGGAGCGTAGGCGGACATTTAAGTCAGGGGTGAAATCCCGGGGCTCAACCTCGGAATTGCCTTTGATACTGGGTGTCTTGAGTATGAGAGAGGTGTGTGGAACTCCGAGTGTAGAGGTGAAATTCGTAGATATTCGGAAGAACACCAGTGGCGAAGGCGACACACTGGCTCATTACTGACGCTGAGGCTCGAAAGCGTGGGGAGCAAACAGGATTAGATAACCGAGTA
+
GGGGGGGGFGGGGGGGGGGGGGGGGGGGGGGGGGGGGGGGGGGGGGGGGGGGGGGGGGGGGGGGGGGGGGGGGGGGGGGGGGGGGGGGGGGGGGGGGGGGGGGGGGGGGGGGGGGGGGGGGGGGGGFGGGGGGGGGGGGGGGGGGGGGGGGGGGGGGGGGGGGGEGGGGGDEDGGGGDCFGGGGGGGGGCFFGDGGGGG5CFGGGGGGG=CEGG:DFCFCC7@F<7FDFB>7EE?D>>:F
@M00200:205:000000000-AKKM3:1:1101:18513:23833 1:N:0:1
ACTGGGCTTAAAGGGCTCGTAGGCGGTTTGTCGCGTCGGGAGTGAAAACCAGGTGCTTAACACCTGGCTTGCTTCCGATACGGGCAGACTAGAGGTATTCAGGGGAGAACGGAATTCCTGGTGTAGCGGTGAAATGCGCAGATATCAGGAGGAACACCGGTGGCGAAGGCGGTTCTCTGGGAATATCCTGACGCTGAGGAGCGAAAGTGTGGGGAGCGAACAGGATTAGATACCCCAGTA
+
G<FGGG?<CGGGGFGGCGG@FGGGGGGGGGG<CFGGGGDE@FGGGGGGGGGC@EGGG?FFFAFEDGGDFFEGGG9FGGGGGGGG7CFGGGAFGFGGAEEFGGFGGDG>DGGEGGGGGG9FGGGGGG,CFGGFFGGGGGEGGGGGGGFGGGGGCFGGGGDCFGBFGGGGGGGG8>8+CFGGFG8CFGG9EFFGGGGGGG57CFCCEGDC?FFGDCBG@CGCG5CF:GGBFF4*<A:<:3@C
@M00200:205:000000000-AKKM3:1:1101:13866:23901 1:N:0:1
ACTGGGTTTAAAGGGCTCGTAGGCGGTTTGTAGCGTCGGGAGTGAAAACCAGGTGCTTAACACCTGGCTTGCTTTCGATACGGGCAGACTGGAGGTATGCAGGGGAGAACGGAATTCCTGGTGTAGCGGTGAAATGCGCAGATATCAGGAGGAACACCGGTGGCGAAGGCGGTTCTCTGGGCATTACCTGAAGCTGAGGAGCGAAAGTGTGGGGACCGAACAGGATTAGATACTCTA
+
FFFGGG<FGGGGGGDFGGEF;FDCFCFEEGG,EEC@CFEEEGGGFDDFFGGGGGGGGGGGF@CCCFFFGGGGGFGEE@E@GGGGDGGFFFFFCGDGGGGCCFFEGGGGGGGCC@DGFDGFGFFG9FGGG7F+C=FGGGGGGGGGGGGGGGECE7FGCG7CFGGG:B:FFFGDGGEDFC9:7C6:EGG++:0++=*25:8=7FE5*/9F9CFEGG3).***)/;D,CF7=F<*<,3>?
@M00200:205:000000000-AKKM3:1:1101:18114:23921 1:N:0:1
ATTGGGTTTAAAGCGTGCGCAGGCGGTTTCTTAAGTCTGGTGTCTAAGTGCGGGGCTCAACCCCGTGACGCACTGGAAACCGGGAGACTTGAGTGTCGAAGAGGAGAGCGGAATTCCACGTGTAGCGGTGAAATGCGAAGAGATGTGGAGGAACACCAGTGGCGAAGGCGGCTCTCTGGACTGTAACTGACGCCGAGGGCCGAAAGCGTGGGGAGCAGACAGGAATTGAGTCCCCTGGAAGAC
+
GGGGGGGGGGGGGFG-CFG+FGGGEGGGEGGFGGGFFFG@FGGFFGGC66C@FGGGGGGGGGG@FGGF<B84@B88,BFG8>F:FF:+,EEAFGF9,?<+B:<,333BFGG@FFG8ECAG==F,3,8@@:+@F,@33*3>3:,@F2<,3,57DFFGCFA?9:6*148C:8:EGG7++?:293*5+AGGF*0*2*/:85**1)*/:*0/:*:8C*0).**295**(2*.6/-?+3;*)))3*,(
@M00200:205:000000000-AKKM3:1:1101:16598:23931 1:N:0:1
ATTGGGTTTAAAGCGAGCGCAGGCGGTTCTTTAAGTCTGATGTGAAAGCCCTCGGCTCAACCGGGGAGGGTCATTGGAAACTGGAGAACTTGAGTGCAGAAGAGGAGAGTGGAATTCCACGTGTAGCGGTGAAATGCGTAGATATGTGGAGGAACACCAGTGGCGAAGGCGACTCTCTGGTCTGTAACTGACGCTGAGGCTCGAAAGCGTGGGGAGCAAACAGGATTAGATACCCCGGTA
+
GGGGGGGGGGGGGGGGGGGGGGGGGGGGGGGGGGGGGGGGGGGGGGGGGGGGGGGGGGGGGGGGGGGGGGGGGGGGGGGGGGGGGGGGGGGGGGGGGGGGGGGGFGGGGGGGGGGGFGGGGGGGGGGGGGGGGGEGGGGGGGGFGGGGGGGGGGGGGGGFGFGGGGGGGGEGGGGGG?FGG,BC;FGGC@EF=EGGGF=CGFGGGGGGGGGGGGFGFC8FGCGG?CG2=FA>9C:55>E5
@M00200:205:000000000-AKKM3:1:1101:14421:23936 1:N:0:1
ACTGGGTGTAAAGGGCTCGTAGGCGGTTTGTCGCGTCGGGAGTGAAAACGCCGTGCTTAACACGGCGCTTGCTTCCGATACGGGCAGACTAGAGGTATGCAGGGGAGAACGGAATTCCTGGTGTAGCGGTGAAATGCGCAGATATCAGGAGGAACACCGGTGGCGAAGGCGGTTCTCTGGGCATTAGCTGACGCTGAGGAGCGAAAGTGTGGGGAGCGAACAGGATTAGATACCCGGGTA
+
F<FFGGGDGGGGGGGGGGG:FGGGGGBFE@CFFGGGGGGCCFFGGGGFGEFE@:FGGGGGFC<CCGGF74CFA?F,CFFGGGGE=C:?FGFGGG<FG<F9DFGGGCFGG,@FFGGGGGGG?FFGFGGGGGGGGGGGGGGGGDGBFF;FFGGGGGGGGGGDGGGGGEGGGGGG5:*<CCCEG/;6A7+<CFFGGE3ECCF?>>CEGEG7FGCEGGFGDGE8D3CC?FF?FFADGGGGDEFE
@M00200:205:000000000-AKKM3:1:1101:9409:24179 1:N:0:1
ATTGGGTATAAAGGGAGCGTAGGCGGATAGTTTAGTCAGAGGTGAAAGCCCAGGGCTCAACCTTGGAATTGCCTTTGATACTGGCTATCTTGAGTATGGAAGAGGTATGTGGAACTCCGAGTGTAGAGGTGAAATTCGTAGATATTCGGAAGAACACCAGTGGCGAAGGCGACATACTGGTCCATTACTGACGCTGAGGCTCGAAAGCGTGGGGAGCAAACAGGATTAGATACCCCCGTA
+
GGGGGGGGGGGFEGGGGGEGCCEFEGFGGGGGGGGGGCFGGGGGFGGGGGGGGGGGG@FGGFFGGGGGFFGGGGGGFFGGGGGGGFACFCEFEFFGGGGGFFFFGGGGGGGDAFFGFGEGGFDFGGGGGGGFG9FGGGGGGC?<FFDFG@FGGFFGGGGGDDFEGG8CFFGEGGGG9;<:E>FGGFGFFGDGEGG>:B@F>9C>DE)0?EGGGGEGFG*<*>3;2*+)/:7FECC*:../
@M00200:205:000000000-AKKM3:1:1101:14108:24275 1:N:0:1
ATTGGGTATAAAGGGAGCGTAGGCGGATAGTTTAGTCAGAGGTGAAAGCCCAGGGCTCAACCTTGGAATTGCCTTTGATACTGGCTATCTTGAGTATGGAAGAGGTATGTGGAACTCCGAGTGTAGAGGTGAAATTCGTAGATATTCGGAAGAACACCAGTGGCGAAGGCGACATACTGGTCCATTACTGACGCTGAGGCTCGAAAGCGTGGGGAGCAAACAGGATTAGATACCCCAGTA
+
GGGGGGGGGGGGGFGGGGGGEGGGGGCCEGGGGGGGGGGGGGGGGGGGGGGGGGGGGGGFG,EFGGGGGGGGGGGGGCFGFGGGFCFFF<FGFFECGGGGGGGGGGGGGGGCFFDGFFEGGDFF9BFCDGGCGGFFGFGGGGFFDGGGGGGGGFFGGGGGFGG7CCGEGGEGGGGGGGGGFB,:BF9@<BCFECDGECEC,9:CF>)*/4:=<E>CEG68C*:*,87=AC1;EGFC55;4
@M00200:205:000000000-AKKM3:1:1101:13919:24284 1:N:0:1
ACTGGGTTTAAAGGGCTCGTAGGCGGTTTGTCGCGTCGGGAGTGAAAACCAGGTGCTTAACACCTGGCTTGCTTTCGATACGGGCAGACTGGAGGTATGCAGGGGAGAACGGAATTCCTGGTGTAGCGGTGAAATGCGCAGATATCAGGAGGAACACCGGTGGCGAAGGCGGTTCTCTGGGCATTACCTGACGCTGAGGAGCGAAAGTGTGGGGCGCGAACAGGATTAGATGCCCCAGTA
+
GGGGGGGGGGGGGGGGGGGGGGGGGGGGGGGGGGGFGGGGGGGGFGGGGGGGGGGGGGFGGFGGGGGGGGGGGGGGGGGGGGGGGGGGGGGGGGGGGGGGGGGGGGGGGEGE:FGGGGGFGGFGDEEFGGEGGGF9BFGECFGGFCFFGGGGDFFGFGGGGGGGD@EEDCGEGGGGGFCCCCGCEGGF9DCECCDGGFGGGDGC>*90<EGDGG))8C1:)1*9<4049*)*00;>>DFG
@M00200:205:000000000-AKKM3:1:1101:12561:24350 1:N:0:1
ATTGGGTTTAAAGGGCGCGTAGGCGGCCGATTAAGTCGGGGGTGAAAGCCTGTGGCTCAACCACAGAATTGCCTTCGATACTGGTTGGCTTGAGACCGGAAGAGGACAGCGGAACTGCGAGTGTAGAGGTGAAATTCGTAGATATTCGCAAGAACACCAGTGGCGAAGGCGGCTGTCTGGTCCGGTTCTGACGCTGAGGCGCGAAAGCGTGGGGAGCAAACAGGATTAGATACCCCCGTA
+
GGGGGGGGGGGGGGGGGGGGGGGGGGGGGGGGGGGGGGGGGGGGGGGGGGGGGGGGGGGGGGGGGGGGGGGGGGGGGGGGGGGGGGGGGGGGGGGGGGGGGGGGGGGGGGGGFGGGGGGGG:FAFGGGGGGGGGCFGFGGGGFGGGGGGEGGGGGGGGGGGGGD8@8FGGGGGGGGGGGGCFDGDEGGGGFGG55EEGGDEDGGEGCFCEGDEGBG>CEF4DGG60>?FFFGD<<F:.7C
@M00200:205:000000000-AKKM3:1:1101:8751:24423 1:N:0:1
ACTGGGTTTAAAGGGAGCGTAGGCGGATAGTTTAGTCAGAGGTGAAAGCCCAGGGCTCAACCTTGGAATTGCCTTTGATACTGGCTATCTTGAGTATGGAAGAGGTATGTGGAACTCCGAGTGTAGAGGTGAAATTCGTAGATATTCGGAAGAACACCAGTGGCGAAGGCGACATACTGGTCCATTACTGACGCTGAGGCTCGAAAGCGTGGGGAGCAAACCGGATTAGATACCCCTGTA
+
EFEGGGGGGCCG9FCEEE@FGG>EFEGEGGCFGFGFG9FEEDFGGG<FFDFFFF@FGFF<FEGEFFGGGFFGGGGGGGGGGGG8E8FCGFFGGGGGFCGFCFGEGE,@FFECFGGFCDFFCDBFFFAFGFGGFG9?FFFCFGGGGGFFF>FCE8FFGGG,8CE8CGEGDGGGG>CFGGCGGG6@;;CA,<,D@CD5@FDGGGGED89FEEEEFD3DEFFGG*?C>3CEF65:<<BF3>;F
@M00200:205:000000000-AKKM3:1:1101:17398:24477 1:N:0:1
ATTGGGTTTAAAGCGAGCGCAGGTGGTTTATTAAGTCTGGTGTAAAAGGCAGTGGCTCAACCATTGTATGCATTGGAAACTGGTAGACTTGAGTGCAGGAGAGGAGAGTGGAATTCCTTGTGTAGTGGTGAAATGCGTAGTTATATGGAGTAACACCGGTGGCGAAAGTGGCCCTCTGGCCTGTAACTGACCCTGAGGCCCGAAAGCGTGGGGAGCTAAACGCAATAGACTGCACCGTACACGC
+
FFG<6FGCBFEEFGGGD7+@@C@FF686ECF6FF<FGA@<;6CE6CCF7F@FFCFFFE,@FGCF<CEEC9@CE@<F9F,F,6<FFEFCB?CFD?FC<ECF=FC4,,:8C,C,,99C5,,:C?4,9,,,,B9E,:A9CGE74C?FGFC<,A,AFF,486=F:6,++3@@,,,+,3+3>@,,3,3@;3,7239,,@CCF*;**;95189D;*:*=*/9)0?+*2*)(1;6+*)*?2+<:;>*/),(
@M00200:205:000000000-AKKM3:1:1101:11752:24527 1:N:0:1
ATTGGGTTTAAAGGGCTCGTAGGCGGTTTGTCGCGTCGGGAGTGAAAACGCCGTGCTTAACACGGCGCTTGCTTTCGATACGGGCAGACTAGAGGTATGCAGGGGAGAACGGAATTCCTGGTGTAGCGGTGAAATGCGCAGATATCAGGAGGAACACCGGTGGCGAAGGCGGTTCTCTGGGCATTACCTGCCGCTGAGGAGCGAAAGTGTGGGGAACGAACAGGATTGGCTACCCGAGTA
+
GGGGGFGEGGGGGCGDFGGG7CFGGDGFGGGGFCEGG@FCCCFFEGGGGDGGEGGGGGC<A<FEDGGGGDDGGGGGDGGGGGGDGGGGFGGFGFGGGGGGFGF>E@BF<FCEFDFFGGFDFGGFG9=F7<::>F;FF7**>CCFFGGFGGD:>C:,=F:CFDE7CFEEGC<8EG79CF+C6E6:C?FG7**2:ED5:8*+*/*/:5)2+<+*;58*)*2*));*3DC()/.202:17).0
@M00200:205:000000000-AKKM3:1:1101:21846:24641 1:N:0:1
ACTGGGTGTAAAGGGAGCGTAGGCGGATAGTTTAGTCAGAGGTGAAAGCCCAGGGCTCAACCTTGGAATTGCCTTTGATACTGGCTATCTTGAGTATGGAAGAGGTATGTGGAACTCCGAGTGTAGAGGTGAAATTCGTAGATATTCGGAAGAACACCAGTGGCGAAGGCGACATACTGGTCCATTACTGACGCTCAGGCTCGAACGCGTGGGGAGCGAACAGGATTAGATACCCTGGTA
+
GGGGGGFGGGGDGGGGGGGGGGGGGGGGGGFGGGGGCFGGGFGGGGGGGGGGGGGGGFFG<EFGGGGGGEFFFGGGDGGGEFGGFGFCGFFEEFEGGGGFGGGGGGGGGGCDEFGDGFFGG7@FDBFGGGFGGGGGGGGGGG9CFGGGGGEDFFGFCCEFFFEEGGGE:8+@>EEAEC,>@CCEGCEEG7CCCCD*4?,?679*>,):?5*FFG:D3=**9C8*(2:7=*-:03298)09
@M00200:205:000000000-AKKM3:1:1101:16768:24667 1:N:0:1
ACTGGGTTTAAAGGGAGCGTAGGCGGATAGTTTAGTCAGAGGTGAAAGCCCAGGGCTCAACCTTGGAATTGCCTTTGATACTGGCTATCTTGAGTATGGAAGAGGTATGTGGAACTCCGAGTGTAGAGGTGAAATTCGTAGATATTCGGAAGAACACCAGTGGCGAAGGCGACATACTGGTCCATTACTGACGCTGAGGCTCGAAAGCGTGGGGAGCAAACAGGATTAGATACCCCGGTA
+
GGGGGGGGGGFGGGGFGGGGGGGGGGGGGGGGGGFGGGGGGGGGGGGGGGGGGGGGGGGGGGGGGEAEFGGGGGGGGCFFGGGGGGGGGGGGGGGGFGCFCCFGGGGGGGGGFGGFDGGGGFGGFCGGGGGFGG<EGGGGGDGGGGGGGGGGGGGGFGGGGGGGBC+CCGDEC8C9@EFCFCFCAFGGGGCC>CDEEGFGGGGGCEG<EGGGF8BDFGG6D59C@GG8/89:FCFF>B>C
@M00200:205:000000000-AKKM3:1:1101:18484:24684 1:N:0:1
ATTGGGCATAAAGCGAGCGCAGGTGGTTTAATAAGTCTGATGTAAAAGGCAGTGGCTCAACCATTGTGTGCATTGGAAACTGTTAGACTTGAGTGCAGTAGAGGAGAGTGGAATTCCATGTGTAGCGGTGAAATGCGTAGATATATGGAGGAACACCGGTGGCGAAAGCGGCTCTCTGGACTGTAACTGACACTGAGGCTCGAAAGCGTGGGTAGAAAACAGGATTAGATACCCCAGTA
+
GGGGGGGGGGGGGGGGGGGGGGGGGGGGGGGGGGGGGGGGGGGEEFGGGGGGGGGGGGGGGGGGGGGGGGGGGGGGGGGGGGGGGGGGGGGGGGGGGGGGGGFGGGGGGGGGGGFGGGGGGGGGGGGGGGGEFFAFEEFGGGGGGGGGGGGGGGGGGFECFGGGECEEGGGD6EGFGGGGGFGFGDE7EGGGGGGGFF>CCDGG>*CDEEGGGCD7AFGCFCCDE76.8+97+8=C58F
@M00200:205:000000000-AKKM3:1:1101:11294:24734 1:N:0:1
ATTGGGTATAAAGGGAGCGTAGGCGGATAGTTTAGTCAGAGGTGAAAGCCCAGGGCTCAACCTTGGAATTGCCTTTGATACTGGCTATCTTGAGTATGGAAGAGGTATGTGGAACTCCGAGTGTAGAGGTGAAATTCGTAGATATTCGGAAGAACACCAGTGGCGAAGGCGACATACTGGTCCATTACTGACGCTGAGGCTCGAAAGCGTGGGGAGCAACCAGGATTAGATACCCTGGAACGAT
+
FGGGGGGGGF9EFGCFGGGGGDEGGGCFBFFCFCFGGGCEC@FGGF<FGGFGFGE:FGCGGGFFFGFFFGFCGGGGGGGGGFGGGGGGEFGGFGDAFC<FEFFGGGCFFGEE9<:??FCGEG=FAF<FGGDCEFD<9D44<=FGGFGF=+8:,AF?CFAFFFGGG>CGGGGGGGEGGC9,@,,6>D;;A9FG>5CE53*ACCEG617;EEGDGE4CEGG*<<G:6*+.=C5@FCFFA3)3*6(,
@M00200:205:000000000-AKKM3:1:1101:18280:24856 1:N:0:1
ACTGGGTTTAAAGCGAGCGCAGGTGGTTTATTAAGTCTGGTGTAAAAGGCAGTGGCTCAACCATTGTATGCATTGGAAACTGGTAGACTTGAGTGCAGGAGAGGAGAGTGGAATTCCATGTGTAGCGGTGAAATGCGTAGATATATGGAGGAACACCGGTGGCGAAAGCGGCTCTCTGGCCTGTAACTGACACTGAGGCTCGAAAGCGTGGGGAGCAAACCGGATTAGATACCCGTGTCAGATT
+
GGGGGGGGGGGGGGGGGGGGGGGGGGGGGGGGGGGGGGGGGGGEFFFGGGGGGGGGGGGGGGGGGGGGGGGGGGGGGGGGGGGGGGGGGGGGGGGGGGGGGGGGGGGGGGGGGGGGGGGGGGGGGGGGGEGGGGGGGGGGEFGGGGGGGGGGGGGGGGGGGG?EGGGGGGGDEEGGGGG@GGGGGECCA>,9ACGFGGFG>DGCGDGGG*CFE:>DF65**1:7(:D@FFF7BCCDB))3CA>)
@M00200:205:000000000-AKKM3:1:1101:14813:24901 1:N:0:1
ATTGGGCATAAAGGGCGCGTAGGCGGCCGATTAAGTCGGGGGTGAAAGCCTGTGGCTCAACCACAGAATTGCCTTCGATACTGGTTGGCTTGAGACCGGAAGAGGACAGCGGAACTGCGAGTGTAGAGGTGAAATTCGTAGATATTCGCAAGAACACCAGTGGCGAAGGCGGCTGTCTGGTCCGGTTCTGACGCTGAGGCGCGAAAGCGTGGGGAGCAAACAGGATTAGATACCCCCGTA
+
GGGGGGGGGGGGGGGGGGGGGGGGGGGGGGGGGGGGGGGGGGGGGGGGGGGGGGGGGGGGGGGGGGGGGGGGGGGGGGGGGGGGGGGGGGGFFGGGGGGGGGGGGGGGGGGGGDGGGGGGGGGFGGGGGGCFGGCGGGGGGGGGGCFGGG>7FFGGGGGFGDFGDGGEFGGGGEDFFGFCF?FGGGGGGGCF5EGGCEFGCDG8CED<GGGGGEFGEG?CFG8F<GFF=FF>CFFCDBFE
@M00200:205:000000000-AKKM3:1:1101:19574:24970 1:N:0:1
ATTGGGTGTAAAGCGCGCGCAGGCGGTTTCTTAAGTCTGGTGTCTAAGTGCGGGGCTCAACCCCGTGACGCACTGGAAACTGGGAGACTTGAGTGCAGAAGAGGAGAGCGGAATTCCACGTGTAGCGGTGAAATGCGTAGAGATGTGGAGGAACACCAGTGGCGAAGGCGGCTCTCTGGACTGTAACTGACGCTGAGGCGCGAAAGCGTGGGGAGCAAACAGGCTTAGATACCCTTGTA
+
GGGGGGGGGGGGGGGGGGGGGGGGGGGGGGGGGGGGGGGGGGGGGGGGGGGGGGGGGGGGGGGGGGGGGGGGGGGGGFGGGGGGGGGGGGGGGGGGGGGGGGGGGGGGGGGGFGGGGGGGGGGFGGGFGGGBFGGGGGGGGGGGGGGDFFEGFFGGGGGFGFDEGGGGGGGGGGGFGFFGGFFGGG;AF7?E=CDEGGGGGGGDCEGDAGGGG>5<>FG8CGG5(29?F447<<A7)@6
@M00200:205:000000000-AKKM3:1:1101:16804:24996 1:N:0:1
ACTGGGTTTAAAGCGAGCGCAGGTGGTTTAATAAGTCTGATGTAAAAGGCAGTGGCTCACCCATTGTGTGCATTGGAAACTGTTAGACTTGAGTGCAGTAGAGGAGAGTGGAATTCCATGTGTAGCGGTGAAATGCGTAGACATATGGAGGAACACCGGTGGCGACAGCGGCTCTCTGGACTGTAACTGAAGCTGAGGCCCGAAAACGTGGGTAGCAAAAAGGAATAGATCCCCTTGTAGGGTC
+
EFG<<-;@-FGGGFCGEBF7@FB,CFC,EFG<C@@<EFFFGGEE;6C<F@C@@CFGCDG,C,:C,<C<6,CCC6,6E,,C,CCD<,6EE<FFFGDE9F9FD<F<CC,,C?==,C8FFFFGFFDCFFG7FE+,A<5?F?6+8,5A:,CE,4++4ADF=F+>=+,8=3=FD@FGEE,EC;3>3,3,@33@,:,,4,;,D8E*****4**),:=C<,2C@E2*/9**/28=F660?:C*8@7+*(,,
@M00200:205:000000000-AKKM3:1:1101:20267:25000 1:N:0:1
ATTGGGTTTAAAGGGAGCGTAGGCGGATAGTTTAGTCAGAGGTGAAAGCCCAGGGCTCAACCTTGGAATTGCCTTTGATACTGGCTATCTTGAGTATGGAAGAGGTATGTGGAACTCCGAGTGTAGAGGTGAAATTCGTAGATATTCGGAAGAACACCAGTGGCGAAGGCGACATACTGGTCCATTACTGACGCTGAGGCTCGAAAGCGTGGGGAGCAAACAGGATTAGATACCCCGGTA
+
FGGGGGGGGGGGGGGGGGGGGGGGGGGGGGGGGGGGGGGGFGGGGGGGGGGGGGGGGGGGGGGGGGGGGGGGGGGGGGGGGGGGGGGGGGGGGGGGGGGGGGGGGGGGGGGDGFGGGGGGGGGGGGGGGGGGFGGGGGGGGGGGFGGGGDEGGGGGGGGGFGGGGGDCEFGEGGGGGGGGFGGF;CFGC9FGGGG>ECGC5FGC6CDGGGGGDD:DEGFFGFGGDGGFFF<7FF@<:>@C
@M00200:205:000000000-AKKM3:1:1101:14221:25040 1:N:0:1
ATTGGGTTTAAAGGGAGCGTAGGCGGATAGTTTAGTCAGAGGTGAAAGCCCAGGGCTCAACCTTGGAATTGCCTTTGATACTGGCTATCTTGAGTATGGAAGAGGTATGTGGAACTCCGAGTGTAGAGGTGAAATTCGTAGATATTCGGAAGAACACCAGTGGCGAAGGCGACATACTGGTCCATTACTGACGCTGAGGCTCGAAAGCGTGGGGAGCAAACAGGATTAGATACCCTTGTA
+
FGGGGGGGGGGGGFGFGGEGFDGGGGGGGGGGGGGGGGF<ECFGD<EFFEFGGGDGGGGGGDFGGGGGGGGGGGGGGFFFFGGGGGGGEGGDGFGFDFCE9FFGGGDFGGFCFFFGGGGGGGFFEGGGGGGGGGGGG7FGFEF,CFFF@6@B@FGGG@FDCDGGGEGDGFC7B>EC>FD,E,DGGGGCCC:38*?C:>5*;>E*?E44?E47FE>CEGGGCF8*4;C.8AFFD<CC4)1:
@M00200:205:000000000-AKKM3:1:1102:13265:1960 1:N:0:1
ATTGGGTGTAAAGGGCTCGTAGGCGGTTTGTCGCGTCGGGAGTGAAAACCAGGTGCTTAACCCCTGTCTTTCTTCCTTTCCTGGCAGACTTTCTGTATTCAGGTGAGCTCGTAATTCCTTTTTTTTCGTTTTCTTTCTCAGATATCTTTTCTATCACCGTTTTCTTATGCTGTTCTCTTGTAATATCCTTACTCTTCTTTTCTTACGTTTTTTTCTCGAACTTTCTTTTTTACCCGCTTTCTTT
+
9FGFFGGGGGGGFDDEGGGGGFGGGGGGGCFFGG7FF777++B,9C,,:8,,,:,6CF9,C,:8C,,6CC,CCF??,,5,9,,,9<7+E=,,,,,<,BFD?,A,,,,,,5+++,9<5:?,,C,>++3+,:++,,7,3,:,,,:,3,,,,,,,:,3,38+,8,+3,,,,,7,,76775@,,,3,@,@@,>,,6,25,,,,,,2,,,,*=,1**1**,4*+0:*+++41++*2*574)))9*++)1
@M00200:205:000000000-AKKM3:1:1102:15119:2057 1:N:0:1
ATTGGGTTTAAAGGGAGCGTAGGCGGATAGTTTAGTCAGAGGTGAAAGCCCAGGGCTCAACCTTGGAATTGCCTTTGATACTGGCTATCTTGAGTATGGAAGAGGTATGTGGAACTCCGAGTGTAGAGGTGAAATTCTTAGATATTCTGTTTAACACCATTGTCGAAGGCGACCTACTTGTCCATTACTGACGCTGATTCTCGAAAGCGTGTTGTGCAAACATGCTTTTATACCCCTTTAATAT
+
GGGGGGGGGGGGGGGGGGGGGGGGGGGGGGGGGGGGGGGGGGGGGGGC@CC<8,FCFGEGECFF9,,,:E,CEFFFC,C,9CCFFGGGGDF9,6C,CFGDFGG8,C,F,CC,,5AFA=+++:+C<?,,,B+,,,:CE,CA,=EAFB9,,,,,:,<EFFG,5,,7++8>@FFGG+8,@B,9CDGGGGGFGCFECG9+*3,5779,3@59*4**,,*135;D?E,,)49+*4=,@<CF**2,,+*1
@M00200:205:000000000-AKKM3:1:1102:20523:2076 1:N:0:1
ATTGGGTATAAAGGGAGCGTAGGCGGATAGTTTAGTCAGAGGTGAAATCCCCGGGCTCAACCTTTGACTTGCCTTTGATACTGGCTATCTTGAGTATGGAAGACGTATGTGGCACTCCTTGTGTAGCTTTTAAATTCTTAGATATTCTTCTTAACACCATTTTCTAAGGCGACTTACTTGTCCATTACTGACGCTGAGTCTCGCAAGCGTGGTTATCAAACATGATTATATACCCGTTTATGTT
+
GEGGGGGFGGGGGGGGGGGGGGGGGGGC;@EFFGGGGGFEGGGGGGG,6C<,++8@CFECEC,C,,,,<C,CCFEE<9C9CEC6=C<9FCE,,,C,<,C<<FG,,B4?,B<,+,5:9?,,,:,:,,,,,<,,,,:B?,C,,,@,F,5,,,,,,,C,B??,:,,9,,95=F7:E+8,>D,3CFF9DCEDF,3D7C9++,,5=E,***39*4****+,=,,5?,,,+4=+++4,6@8)2*2*,+*1
@M00200:205:000000000-AKKM3:1:1102:16699:2166 1:N:0:1
ACTGGGTGTAAAGCGAGCGCAGGTGGTTTAATAAGTCTGATGTAAAAGGCAGTGGCTCAACCATTGTGTGCATTGGAAACTGTTAGACTTGAGTGCAGTAGAGGAGAGTGGAATTCCATGTGTAGCGGTGAAATGCGTAGATATATTTAGGTACACCGGTGGCGAAAGCGGCTCTCTGTACTGTAACTGACACTGAGGCTCGAAAGCGTGGTTAGCAAACAGTATTTGATACCCGCTTA
+
GGGGGGGGGGGGGGGGGGGGGGGGGGGGGGGGGGGGGGGGGGGGGGGCEFFGGGGGGGGGGFCFF9FEGGGGGGFGF9<FECFGGGGGGGGGAF9FGGGGGGGGGGFGFGFGFGFGGGGCFCF9A<7=FCF9,CE<+B?FFGGFEE,,,,,,:EFFGGGC++,8++C@FGGGGBF<F9,@FFGGGGGGFGGGGG,3,*>E:EEFEEGGG***=,2CFCFGGG7,4=,=+1=+B?CD):*
@M00200:205:000000000-AKKM3:1:1102:13902:2323 1:N:0:1
ACTGGGCTTAAAGGGCGCGTAGGCGGGATGGCAAGTCGGTCGTGAAATCCTTCGGCTCAACCGAAGAACGTCGGCCGATACTGCCGTTCTTGAGGGATGCAGAGGAGATTGGAATTCCCGGTGTAGCGGTGGAATGCGTAGAGATCGAGCGGAACACCAGTGGCGAAGGCGAGTTCCTGGACAAGACCTGACGCTGAGGCACGAAAGCCAGGGGAGCAAACAGGATTAGATACCCTAGTA
+
GGGGGGGGGGGGGGGGGGGGGGGGGGGGGGGGGGGGGGGGGGGGGGGGGGGGGGGGGGGGGGGGGGGGGGGGGGGGGGGGGGGGGGGGGGGGGGGGGGGGGGGGGFGGGGGGGGGGGGGGGGGGGGGGGGGGGGGGGGGGGGGGFGGGGGGGGGGGGGGGGGGGGGGGGGGGGEGGGGGGGGGGGGGGGGGGGGGGGGGGGGGGGGGGGGGGGGGGFGGGGGGGFGGFGFFGFCEFGGGG
@M00200:205:000000000-AKKM3:1:1102:20215:2326 1:N:0:1
ATTGGGTATAAAGCGAGCGCAGGTGGTTTAATAAGTCTGATGTAAAAGGCAGTGGCTCAACCATTGTGTGCATTGGAAACTGTTAGACTTGAGTGCAGTAGAGGAGAGTGGAATTCCATGTGTAGCGGTGAAATGCGTAGATATATGGAGGAACACCGGTGGCGAAAGCGGCTCTCTGGACTGTAACTGACAATGAGGCTCGAAAGCGTGGGTAGCAAACAGGATTAGATACCCCAGTA
+
GGGGGGGGGGGGGGGGGGGGGGGGGGGGGGGGGFGGGGGGGGGGGGGGGGGGGGGGGGGGGGGGGGGGGGGGGFGGGGGGGGGGGGGGGGGGGGGGGGGGGGGGGGGGGGGGGGGFGGGGGGGGGGGGGGGGGGGFGGGGGGGGGGGFDCGCEFGGGGGGGEFEGGECFGGGCCFGFGGFFGGGGGGGGGGG,@FEFFGCGGEFEGGGC=F:<<D?FGGGGC5:;F6*;6A>:CCD:CF
@M00200:205:000000000-AKKM3:1:1102:23427:2407 1:N:0:1
ACTGGGTATAAAGGGCGTGTAGGCGGAGATGCAAGTTGGGAGTGAAATCCCGGGGCTCAACCCCGGAACTGCTTTCAAAACTGTATCCCTTGAGTGTCGGAGAGGCAAGCGGAATTCCTAGTGTAGCGGTGAAATGCGTAGATATTAGGAGGAACACCAGTGGCGAAGGCGGCTTGCTGGACGATAACTGACGCTGAGGCGCGAAAGCGTGGGGAGCAAACAGGATTAGATACCCGAGTA
+
GGGGGGGCGGGGGDGGGGGGGGGGGGGE7FGGG<FGCF@@<FC<FGGFCFGG::FECC9FFGGGGGGGGGGGGGCFFGGFGCGCDDFFFDGGGGFEFGGGGCBFG7@EDF7FGGGGCEFGG9?FCBFEGGGEGGGGGGEEC=DCFGFGGGGGFFCCCF@:,@F:<<F<@FCD*:FGFGGFBBB:;C@FC+<88?EGGCFGG5**?85CE/:CGGC*.;8@55CG46:*29@FFGFG:C<E
@M00200:205:000000000-AKKM3:1:1102:8245:2487 1:N:0:1
ATTGGGCTTAAAGGGAGCGTAGGCGGACATTTAAGTCAGGGGTGAAATCCCGGGGCTCAACCTCGGAATTGCCTTTGATACTGGGTGTCTTGAGTATGAGAGAGGTGTGTGGAACTCCGAGTGTAGAGGTGAAATTCGTAGATATTCGGAAGAACACCAGTGGCGAAGGCGACACACTGGCTCATTACTGACGCTGAGGCTCGAAAGCGTGGGGAGCAAACAGGATTAGATACCCTCGTA
+
GGGGGGGGGGGGGGGGGGGGGGGGGGGGGGGGGGGGGGGGGGGGGGGGGGGGGGGGGGGGGGGGGGGGGGGGGGGGGGGGGGGGGGGGGGGGGGGGGGGGGGGGGGGGGGGGGGGGGGGGGGGGGGGGGGGGGGGGGGGGGGGGGGGGGGGGGGGGFGGGGGGGGGGGGGGGGGGGGGGGGGGGGGGGGGGGGDGGGFGFGGGGGGGGGGGGGGGGBFGGGGGGFGGFGFFGFEFDFGGG
@M00200:205:000000000-AKKM3:1:1102:7467:2508 1:N:0:1
ACTGGGTTTAAAGGGAGCGTAGGCGGATAGTTTAGTCAGAGGTGAAAGCCCAGGGCTCAACCTTGGAATTGCCTTTGATACTGGCTATCTTGAGTATGGAAGAGGTATGTGGAACTCCGAGTGTAGAGGTGAAATTCGTAGATATTCGGAAGAACACCAGTGGCGAAGGCGACATACTGGTCCATTACTGACGCTGAGGCTCGAAAGCGTGGGGAGCAAACAGGATTAGATACCCCAGTA
+
GGGGGGGGGGGGGGGGGGGGGGGGGGCEFGGGGGGGGGGFCGGGGGGGGGGGGGGGGGGGGGGGGGGGGGGGDGGGGGGGGGGGGGDGGGGGGGGGGGGFGGGGGGGGGGGGGGCFGGGDGGGGGGGGGGGGGGGAGGGGGGGGGC<EGGCEGGGGGGGGGGGGGGGGGGGGGDEFGGGGGGGGGGFGGGGGGGGGGGCGGGGGGBDGCEGGGGDGFGGGGGGGFGGFGFFGG7B73>CF
@M00200:205:000000000-AKKM3:1:1102:19309:2524 1:N:0:1
ACTGGGCTTAAAGGGCGCGTAGGCGGCCGATTAAGTCGGGGGTGAAAGCCTGTGGCTCAACCACAGAATTGCCTTCGATACTGGTTGGCTTGAGACCGGAAGAGGACAGCGGAACTGCGAGTGTAGAGGTGAAATTCGTAGATATTCGCAAGAACACCAGTGGCGAAGGCGGCTGTCTGGTCCGGTTCTGACGCTGAGGCGCGAAAGCGTGGGGAGCAAACAGGATTAGATACCCTAGTA
+
GGGGGGGGGGGGGGGGGGGGGGGGGGGGGGGGGGGGGGGGGGGGGGGGGGGGGGGGGGGGGGGGGGGGGGGGGGGGGGGGGGGGGGGGGGGGGGGGGGGGGGGGGGGGGGGGGGGGGGGGGFGFGGGGGGGGGGGGGGGGFGGGFGGGGGGGGGGGGEGGGCADFGGGGGGGGGGGGGGGGGGGGGGGGGGGG5CEGEFCGGGGCCDCGGEGGGGGF=CCGGGFFGD669=FFD?CC<DG
@M00200:205:000000000-AKKM3:1:1102:11050:2635 1:N:0:1
ACTGGGCTTAAAGGGCTCGTAGGCGGTTTGTCGCGTCGGGAGTGAAAACGCCGTGCTTAACACGGCGCTTGCTTCCGATACGGGCAGACTAGAGGTATTCAGGGGAGAACGGAATTCCTGGTGTAGCGGTGAAATGCGCAGATATCAGGAGGAACACCGGTGGCGAAGGCGGTTCTCTGGGAATGACCTGACGCTGAGGAGCGAAAGTGTGGGGAGCGAACAGGATTAGATACCCCTGTA
+
GGGGGGGGGGGGGGGGGGGGGGGGGGBFEGGGGGGGGGGGGGGGGGGGFGGGGGGGGFGGGGGGGGGGGGGGGGFGGGGGGGGGGEFFGGFGGFGGGGGGFFEGG>CFC<FEGGGGGGGGGGGGGGGGGGGGGGGGGG>FCFGFGEGGGGGGGGGGGGGGGGGGGGGGGGGG7CGGGGGF8E+;CF0CFGGGGGGGGGGFGGGGGDDGGGGGGE:E@C?CGGGFFGGFGFFGGGGGGFGG
@M00200:205:000000000-AKKM3:1:1102:20161:2834 1:N:0:1
ATTGGGTTTAAAGGGCTCGTAGGCGGTTTGTCGCGTCAGGAGTGAAAACCAGGTGCTTAACACCTGGCTTGCTTCCGATACGGGCAGACTAGAGGTATTCAGGGGAGAACGGAATTCCTGGTGTAGCGGTGAAATGCGCAGATATCAGGAGGAACACCGGTGGCGAAGGCGGTTCTCTGGGAATATCCTGACGCTGAGGAGCGAAAGTGTGGGGAGCGAACAGGATTAGATACCCCGGTA
+
GGGGGGGGGGGGGGGGGGGGGGGGGGGGGGGGGGGGGGGGGGGGGGGFGGGGGGGGGGGGFAGGGGGGGGGGGGGGGGGGGGGGGGGGGGGGGGGGGGGGGGGGGGGGGGGGGGGGGGGGGGGGGGGGGEGGGGGGGDGGGGGGGGGGGGGGGGGGGGGGGDGGGGGGGGGGGGGGGGGGGGGGFGFGGGFGGGGGGGGGG55C>EC+AFGGGGGGFGGGGGGGFGGFGFFGFGFFDGGG
@M00200:205:000000000-AKKM3:1:1102:24036:2846 1:N:0:1
ATTGGGTGTAAAGGGAGCGTAGGCGGATAGTTTAGTCAGAGGTGAAAGCCCAGGGCTCAACCTTGGAATTGCCTTTGATACTGGCTATCTTGAGTATGGAAGAGGTATGTGGAACTCCGAGTGTAGAGGTGAAATTCGTAGATATTCGGAAGAACACCAGTGGCGAAGGCGACATACTGGTCCATTACTGACGCTGAGGCTCGAAAGCGTGGGGAGCAAACAGGATTAGATACCCTAGTA
+
FGGGGGGGGGGGGGGGGGGGGGGGGGGGGGGGGGGGGGGGGGGGGFGGGGGGGGGGGGGGGGGGGGGGGGGGGGGGGGGGGGGGGGGGGFGGDFFFGEGGGGGFFFGFGGGGGGGGGGGGGFFFFGGGGGGGFGGGGFGGGGGGGGGGDEGDGFFAFGGGGGGDGEGGGGGGGGGGFGGGGGGGGGGGGGGGGGGGGCGGGGGGFGGGGGGGEGGGFGGGGFDFFGGFFFAFF<FFGFGG
@M00200:205:000000000-AKKM3:1:1102:12611:2907 1:N:0:1
ACTGGGTTTAAAGGGAGCGTAGGCGGATAGTTTAGTCAGAGGTGAAAGCCCAGGGCTCAACCTTGGAATTGCCTTTGATACTGGCTATCTTGAGTATGGAAGAGGTATGTGGAACTCCGAGTGTAGAGGTGAAATTCGTAGATATTCGGAAGAACACCAGTGGCGAAGGCGACATACTGGTCCATTACTGACGCTGAGGCTCGAAAGCGTGGGGAGCAAACAGGATTAGATACCCTAGTA
+
GGGFGGGGGGGGGGGGGGGGGGGGGGGGGGGGGGGGGGGGGGGGGGGGGGGGGGGGGGGGGGGGGGGGGGGGGGGGGGGGFFGGGGGGGGGGFGGGGGGGGGGGGGGGGGGGGGGGGGGGGGGFGFGGFGGGFGGGGGGGGGGGGFGGGGGGGGGGGGGFGGGGGGGGGGGGGGGGGGGGG;FGGGGGGFFEG>CGCFGGGGECFEGGGGGEGDGGDGFGGFFGFGGFGFFG9FF=<DFF
@M00200:205:000000000-AKKM3:1:1102:13031:2918 1:N:0:1
ATTGGGTATAAAGGGCGCGTAGGCGGCCGATTAAGTCGGGGGTGAAAGCCTGTGGCTCAACCACAGAATTGCCTTCGATACTGGTTGGCTTGAGACCGGAAGAGGACAGCGGAACTGCGAGTGTAGAGGTGAAATTCGTAGATATTCGCAAGAACACCAGTGGCGAAGGCGGCTGTCTGGTCCGGTTCTGACGCTGAGGCGCGAAAGCGTGGGGAGCAAACAGGATTAGATACCCGCGTA
+
GEGFGGGGGGGGGGGGGGGGGGGGGGC+@:C7FGGGCFDEDGGGGGGGGGGG<DGGGGGGFFGGGGGGGGGGCFGGGGGGGFGGFGGGGGGGGGDDG7F:CGFFGGGGGGGGGG@F@FCDGFGGGG=FGGGGGGGFGGGFGGGGGCFGFGGGGGGGGGGGGGGGGGGGGGGGGGG@FGGG?FGGG>:EGGGGGGGGGGGFGGCEGGGDGGEGGGGGFFFFGGGGFEGFGFFGGGG35D<C
@M00200:205:000000000-AKKM3:1:1102:7410:3010 1:N:0:1
ATTGGGTTTAAAGCGAGCGCAGGTGGTTTAATAAGTCTGATGTAAAAGGCAGTGGCTCAACCATTGTGTGCATTGGAAACTGTTAGACTTGAGTGCAGTAGAGGAGAGTGGAATTCCATGTGTAGCGGTGAAATGCGTAGATATATGGAGGAACACCGGTGGCGAAAGCGGCCTTCTGGACTGTAACTGACACTTAGGCTCGAAAACGTGGGTAGCAAACAGGATTAGATACCCCAGTAAGAT
+
GGGGGGCGGGGGGGGGGGGGGGGGGG@FFGGGGEFGGGG<FGG9ECFFEFG7EFGGGGGGGGGGFFFFEEFEAFDGGGGGGGGAEGGFGGGGFGCGACE?9<?,,?AFGCFGGGGGG<FFGFCF9EFEEEGGGDGGGEGGGGGGGGA<F8:@4BEGGEEC7FFGGG+FFDF+++,@C9=CF9CGGFF9;FFFG@,5;,><CCEFE*;*2/<7<C<0BF,,=6=5419A:+++?2:**;>C71)
@M00200:205:000000000-AKKM3:1:1102:14020:3039 1:N:0:1
ATTGGGTATAAAGGGAGCGTAGGCGGATAGTTTAGTCAGAGGTGAAAGCCCAGGGCTCAACCTTGGAATTGCCTTTGATACTGGCTATCTTGAGTATGGAAGAGGTATGTGGAACTCCGAGTGTAGAGGTGAAATTCGTAGATATTCGGAAGAACACCAGTGGCGAAGGCGACATACTGGTCCATTACTGACGCTGAGGCTCGAAAGCGTGGGGAGCAAACAGGATTAGATACCCGGGTA
+
GGGGGGGGGGGGGGGGGGGGGGGGGGGGGGGGGGGGGGGGGGGGGGGGGGGGGGGGGGGGGGGGGGGGGGGDGGGGGGGGGGGGGGGGGGGGGGGGGGGGGGGGGGGGGGGGGGFGGGGGGFGGGGGGGGGGGGGGGGGGGGGGFDGGGGGGGGGGGGFGGGGGGGGGGFGGGGGGGGGGGGGGGGGGGGGGGGEGGGGGGGGGGGGGGGGGGGGGAC?EGFFCFG?8C67AFGFD7DC?
@M00200:205:000000000-AKKM3:1:1102:11738:3071 1:N:0:1
ATTGGGTGTAAAGGGAGCGTAGGCGGATAGTTTAGTCAGAGGTGAAAGCCCAGGGCTCAACCTTGGAATTGCCTTTGATACTGGCTATCTTGAGTATGGAAGAGGTATGTGGAACTCCGAGTGTAGAGGTGAAATTCGTAGATATTCGGAAGAACACCAGTGGCGAAGGCGACATACTGGTCCATTACTGACGCTGAGGCTCGAAAGCGTGGGGAGCAAACAGGATTAGATACCCCAGTA
+
GGGGGGGGGGGGGGGGGGGGGGGGGGGGGGGGGGGGGGGGGGGGGGGGGGGGGGGGGGGGGGGGGGGGGGGGGGGGGGGGGGGGGGGGGGGGGGGGGGGGGGGGGFGGGGGGGGGGGGGGGGGGGGGGGGGGGGGGGGGGGGGGGGGGGGGGGGGGGGGGGGGGGGGGGGGGGGGGGGGFGGGGGGGGGGGGGGGGGGGGGGGGGGGGGGGGGGGGFG?FFGGGFGGFGFCGGGGGGGGG
@M00200:205:000000000-AKKM3:1:1102:8099:3215 1:N:0:1
ATTGGGTGTAAAGGGAGCGTAGGCGGATAGTTTAGTCAGAGGTGAAAGCCCAGGGCTCAACCTTGGAATTGCCTTTGATACTGGCTATCTTGAGTATGGAAGAGGTATGTGGAACTCCGAGTGTAGAGGTGAAATTCGTAGATATTCGGAAGAACACCAGTGGCGAAGGCGACATACTGGTCCATTACTGACGCTGAGGCTCGAAAGCGTGGGGAGCAAACAGGATTAGATACCCTTGTA
+
GGGGGGGGGGGGGGGGGGGGGGGGGGGGGGGGGGGGGGGGGGGGGGGGGGGGGGDGGGGGGGGGGGGGGGGGGGGGGGGGGGGGGGGGGGGGFGGGGGGGGGGGGGGGGGGGGGGGGGGGGGGGGGFGGGGEGGGGGGGGGGGGGGGGGGGGGFFGGGGGGGGGGGGGGGGDEGGGGGFFGGGFFACEFGGGCG>CEGFGGGGGGGGF>GFEGGDC>E*CFFGFFGFFGFFDFGGFFGGG
@M00200:205:000000000-AKKM3:1:1102:22985:3246 1:N:0:1
ATTGGGTGTAAAGCGCGCGCAGGCGGTTTCTTAAGTCTGGTGTCTAAGTGCGGGGCTCAACCCCGTGACGCACTGGAAACTGGGAGACTTGAGTGCAGAAGAGGAGAGCGGAATTCCACGTGTAGCGGTGAAATGCGTAGAGATGTGGAGGAACACCAGTGGCGAAGGCGGCTCTCTGGACTGTAACTGACGCTGAGGCGCGAAAGCGTGGGGAGCAAACAGGATTAGATACCCGGGTA
+
GGGGGGGGGFGGFGGGGGEGEEFCEEGGGFF@FDEFGGGGEFFGGGGGFDFGGEEGFGFEFG@FFFGDECECGDF<AFEF?FEFGGGGGGGDEFFGGDFGGGGG,CCCFEGG7FGGGGGGEGGGGGGGGGFFGGGFFGGG@FFGGGGGDGEEGGGGGGCG?FBCGGGGFF@FG*:2:BEFG9;<<C+0<FFGDEED>CCEGGCEC>CEGGGDG5>5;6FGC*8*)<C4C@F7C@*7DDD
@M00200:205:000000000-AKKM3:1:1102:23009:3352 1:N:0:1
ATTGGGTTTAAAGGGAGCGTAGGCGGCATGGTAAGCCAGATGTGAAAGCCTTGGGCTTAACCCGAGGATTGCATTTGGAACTATCAAGCTAGAGTACAGGAGAGGAAAGCGGAATTCCTAGTGTAGCGGTGAAATGCGTAGATATTAGGAAGAACACCAGTGGCGAAGGCGGCTTTCTGGACTGAAACTGACGCTGAGGCTCGAAAGCGTGGGGAGCAAACAGGATTAGATACCCGTGTA
+
GGGGGGGGGGGGGGGGGGGGGGGGGGGGGGGGGGGGGGGGGGGGGGGGCGGGGGGGGGGGGGFGFGGGGGGGGGFGGGGGGGGGGGGGGGGGGGGGGGGGGGFFDGGGGGGGGGGGGGGGGGFGGFGGDGGGGGGGGDGGGDGFGGGFGGGGGGGGGGGGGGGGGGGGGGGGGGGGFGGCGFGGFGGGGGGGEGGEGGFGGGGGGGCF5?FGGGC=BGGF558CFGDFG4B@FGGDD<DF
@M00200:205:000000000-AKKM3:1:1102:7035:3390 1:N:0:1
ACTGGGCATAAAGGGAGCGTAGGCGGATAGTTTAGTCAGAGGTGAAAGCCCAGGGCTCAACCTTGGAATTGCCTTTGATACTGGCTATCTTGAGTATGGAAGAGGTATGTGGAACTCCGAGTGTAGAGGTGAAATTCGTAGATATTCGGAAGAACACCAGTGGCGAAGGCGACATACTGGTCCATTACTGACGCTGAGGCTCGAAAGCGTGGGGAGCAAACAGGATTAGATACCCGCGTA
+
GGGGGGGGGGGGGGGGGGGGGGGGGGGGGGGGGGGGGGGGGGGGGFGGGEGGGGGGGGGGGCGGGGGGGFGGGGGGGGGGGGGGFFGGGGGGGGGGGGGDDGGGGGGGGGGGGCFGCGEGGGFGGGGGGGGGGGFGFGGGGGGGGCCGGGGGGGGGGGGGGGGGGGGGGGGGGGGGGGGCFGFGGGFGG7:FDDEEGGGGGGGGGGGGG5<<FGGGEGGFFGEGFG?AD=6CG7:DCCDG
@M00200:205:000000000-AKKM3:1:1102:19634:3479 1:N:0:1
ACTGGGTTTAAAGCGCGCGCAGGTGGTTTCTTAAGTCTGATGTGAAAGCCCACGGCTCAACCGTGGAGGGTCATTGGAAACTGGGAGACTTGAGTGCAGAAGAGGAAAGTGGAATTCCATGTGTAGCGGTGAAATGCGTAGAGATATGGAGGAACACCAGTGGCGAAGGCGACTTTCTGGTCTGTAACTGACACTGAGGCGCGAAAGCGTGGGGAGCAAACAGGATTAGATACCCCTGTA
+
GGGGGGGGGGGGGGGGGGGGGGGGGGGGGGGGGGGGGGGGGGGGGGGGGGGGGGGGGGGGGGGGGGGGGGGGGGGGGGGGGGGGGGGGGGGGGGGGGGGGGGGGGGGGGGGGGGGGGGGGGGGGGGGGGGGGGGGGGGGGGGGFGFGGGGGGGGGGGGGGGGGGGGGGGGGGGGGGGGGGGGGGGGGGGGGGGGGGCGGGGGGGGGDGGGGGGGGGFGGFGGGFFCGFGFFGGGGGGGGD
@M00200:205:000000000-AKKM3:1:1102:22423:3487 1:N:0:1
ATTGGGTTTAAAGGGAGCGTAGGCGGATAGTTTAGTCAGAGGTGAAAGCCCAGGGCTCAACCTTGGAATTGCCTTTGATACTGGCTATCTTGAGTATGGAAGAGGTATGTGGAACTCCGAGTGTAGAGGTGAAATTCGTAGATATTCGGAAGAACACCAGTGGCGAAGGCGACATACTGGTCCATTACTGACGCTGAGGCTCGAAAGCGTGGGGAGCAAACAGGATTAGATACCCGCGTA
+
GGGGGGGGGGGGGGGGGGGGGGGGGGGGGGGGGGGGGGGGGGGGGGGGGGGGGGGGGGGGGGGGGGGGGGGGGGGGGGGGGGGGGGGGGGGGGGGGGGGGGGGGGGGGGGGGGGGGGGGGGGGGGGGGGGGGGGGGGGGGGGGGGGGGGGGGGGGGGGGGFGGGDGGGGGGGGGGGGGGGGGGFGFGGGGGGGGGGGGGGGGGGGGGGGGGGGGGGFGGGGGGGFFFFGFFGGGE<DDGG
@M00200:205:000000000-AKKM3:1:1102:13262:3557 1:N:0:1
ACTGGGTGTAAAGGGAGCGTAGGCGGATAGTTTAGTCAGAGGTGAAAGCCCAGGGCTCAACCTTGGAATTGCCTTTGATACTGGCTATCTTGAGTATGGAAGAGGTATGTGGAACTCCGAGTGTAGAGGTGAAATTCGTAGATATTCGGAAGAACACCAGTGGCGAAGGCGACATACTGGTCCATTACTGACGCTGAGGCTCGAAAGCGTGGGGAGCAAACAGGATTAGATACCCGCGTA
+
GGGGGGGGGGGGGGGGGGGGGGGGGGGGGGGGGGGGGGGGGGGGGGGGGGGGGGGGGGGGGGGGGGGGGGGGGGGGGGGGGGGGGGGGGGGGGGGGGGGGGGGFGGGGGGGGGGGGGGGGGGGGGGGGGGGGGGGGGGGGGGGGGGGGGGGGGGGGGGGGGGGGGGGDGDGGGEEGGGGGGGGGGGGGGGGGEEGGCFFGGGGDGGDFGEGGEGGD:FGGGGGGFGGFFFFFGFGGGGGG
@M00200:205:000000000-AKKM3:1:1102:18663:3571 1:N:0:1
ATTGGGTTTAAAGGGCTCGCAGGCGGTTTCTTAAGTCTGATGTGAAAGCCCCCGGCTCAACCGGGGAGGGTCATTGGAAACTGGGAAACTTGAGTGCAGAAGAGGAGAGTGGAATTCCACGTGTAGCGGTGAAATGCGTAGAGATGTGGAGGAACACCAGTGGCGAAGGCGACTCTCTGGTCTGTAACTGACGCTGAGGAGCGAAAGCGTGGGGAGCGAACAGGATTAGATACCCTAGTA
+
GGGGGGGGGGGGGGGGGGGGGGGGGGGGGGGGGGGGGGGGGGGGGGGGGGGGGGGGGGGGGGGGGGGGGGGGGGGGGGGGGGGGGGGGGGGGGGGGGGGGGGGGFGGGGGGGGGGGGGGGGGGGGGGGGGGGGGGGGGGGGGGGGGGGGGGGGGGGGGGGGGGGGGGGGGGGGGGGGGGGGGGGGGGGGGGGGGGGGGGGGGGGGGGGGCEGGGGGFGGGGGGGFGGFGFFGGFGGGGGG
@M00200:205:000000000-AKKM3:1:1102:7194:3632 1:N:0:1
ATTGGGTGTAAAGGGAGCGTAGGCGGATAGTTTAGTCAGAGGTGAAAGCCCAGGGCTCAACCTTGGAATTGCCTTTGATACTGGCTATCTTGAGTATGGAAGAGGTATGTGGAACTCCGAGTGTAGAGGTGAAATTCGTAGATATTCGGAAGAACACCAGTGGCGAAGGCGACATACTGGTCCATTACTGACGCTGAGGCTCGAAAGCGTGGGGAGCAAACAGGATTAGATACCCGAGTA
+
GGGGGGGGGGGGGGGGGGGGGGGGGGGGGGGGGGGGGGGGGGGGGGGGGGGGGGGGGGGGGGGGGGGGGGGGGGGGGGGGGGGGGGGGGGGGGGGGGGGGGGGGGGGGGGGGGGGGGGGGGGGGGGGGGGGGGGGGGGGGGGGGGGGGGGGGGGGGGGGGGGGGCFGGGGEGGGGGGGGGGGGFGGGGGGGGGGGGGFGGGGGGGGGGGGGGGGGGFGGGGGGFFGFFGFAGGFGGDGFF
@M00200:205:000000000-AKKM3:1:1102:8228:3665 1:N:0:1
ACTGGGTTTAAAGGGCGCGTAGGCGGCCGATTAAGTCGGGGGTGAAAGCCTGTGGCTCAACCACAGAATTGCCTTCGATACTGGTTGGCTTGAGACCGGAAGAGGACAGCGGAACTGCGAGTGTAGAGGTGAAATTCGTAGATATTCGCAAGAACACCAGTGGCGAAGGCGGCTGTCTGGTCCGGTTCTGACGCTGAGGCGCGAAAGCGTGGGGAGCAAACAGGATTAGATACCCTCGTA
+
GGGGGGGGGGGGGGGGGGGGGGGGGGGGGGGGGGGGGGGGGGGGGGGGGGGGGGGGGGGGGGGGGGGGGGGGGGGGGGGGGGGGGGGGGGGGGGGGGGGGGGGFGGGGGGGGGGGGGGGGGGGGGGGGGGGGGGGGGGGGGGGGGGGGGGGGGGGGGGGGGGGGGGGGGGGGGGGGGGGGGGGGGGGGGGGGGGGGGGGGGGGGGGDGGGGGGGGGFGGGGGGGFGGFDFFGFFFGGGGE
@M00200:205:000000000-AKKM3:1:1102:9730:3697 1:N:0:1
ATTGGGTGTAAAGGGAGCGTAGGCGGACATTTAAGTCAGGGGTGAAATCCCGGGGCTCAACCTCGGAATTGCCTTTGATACTGGGTGTCTTGAGTATGAGAGAGGTGTGTGGAACTCCGAGTGTAGAGGTGAAATTCGTAGATATTCGGAAGAACACCAGTGGCGAAGGCGACACACTGGCTCATTACTGACGCTGAGGCTCGAAAGCGTGGGGAGCAAACAGGATTAGATACCCTCGTA
+
GGGGGGGGGGGGGGGDGGGGEGGGGGGGGGGGGFGGGGGGGGGGGGGGG8FFFGGGGGGGGGGFGEG@FGGGGFGGGGGGGGFC8FGGGGGGGGGGGFFEFECEGGCEGGGGGGEA<EF7FGGGAFGFFGGGGGGGGGGGGGGGGCE<D:CGGGGGGG7FG>FGGG@@FGGGGGGGGG@F7:CCFEGGGGCFGGGGGCGGGGGDGGDGEGGGGGG=>F6FCGFEFGFF=B4CGGGF*1>C
@M00200:205:000000000-AKKM3:1:1102:6839:3718 1:N:0:1
ACTGGGTATAAAGGGCGCGTAGGCGGCCGATTAAGTCGGGGGTGAAAGCCTGTGGCTCAACCACAGAATTGCCTTCGATACTGGTTGGCTTGAGACCGGAAGAGGACAGCGGAACTGCGAGTGTAGAGGTGAAATTCGTAGATATTCGCAAGAACACCAGTGGCGAAGGCGGCTGTCTGGTCCGGTTCTGACGCTGAGGCGCGAAAGCGTGGGGAGCAAACAGGATTAGATACCCGCGTA
+
GGGGGGGGGGGGGGGGGDGGGDGGGGGGEGGEGGFGGGGEEGGGGGDFGGGGGGGGGGGGG8:FGGGFGGGGFGGGGGGGGGGFGGGDGGGGGGDEECGGGGGGGGGGGGGGGGCFGGGGGGGFGGGGGGGGGGGGGGGGFDFGGGGGGD@FGGGGFGGGFCF@CFGGGGDGGGGGGGGGGG??EGEGGGFGGDEGGGGGGGGGGGGFGGEGGGGCEGGCFGFF>+:?F/79<:FCCDGC
@M00200:205:000000000-AKKM3:1:1102:15005:3797 1:N:0:1
ACTGGGTGTAAAGTGTGCGTAGGTGGTTCGTTAAGTCTGATGTGAAAGCCCTGGGCTCAACCTGGGAATTGCATTGGATACTGGCGGGCTGGAGTGCGGTAGAGGGTAGTGGAATTCCCGGTGTAGCAGTGAAATGCGTAGATATCGGGAGGAACATCCGTGGCGAAGGCGACTGCCTGGACCAGCACTGACACTGAGGCACGAAAGCGTGGGGAGCAAACAGGATTAGATACCCCAGTA
+
GGGGGGGGGGGGGGGGGGGGGGGGGGGGGGGGGGGGGGGGGGGGGGGGGGGGGGGGGGGGGGGGGGGGGGGGGGGGGGGGGGGGGGGGGGGGGGFGGGGGGGGGGGGGGGGGGGGGGGGGGGGGGCFGGGGGGGGGGGGGGGGGGGGGGGGGGGGGGGGGGGGGGGGGGGGGGGGGGGGGGGGGGGGGGGGGGGGGGGGGGGGGEGGGGGGGGGGGFGGGGGGGFGGFGFFGGGGGGGGG
@M00200:205:000000000-AKKM3:1:1102:10941:3851 1:N:0:1
ACTGGGTGTAAAGAGCGCGTAGGCGGGATAGCAAGTCAGATGTGAAATCCTATGGCTTAACCATAGAACTGCATTTGAAACTGTTATTCTAGAGTATGGGAGAGGTAGGTGGAATTCTTGGTGTAGGGGTAAAATCCGTAGAGATCAAGAGGAATACTCATTGCGAAGGCGACCTGCTAGAACATAACTGACGCTGATGCGCGAAAGCGTGGGGAGCAAACAGGATTAGATACCCTAGTA
+
GGGGGGGGGGGGGGGGGGGGGGGGGGGGGGGGGGGGGGGGGGGGGGGGGGGGGGGGGGGGGGGGGGGGGGGGGGGGGGGGGGGGGGGGGGGGGGGGGGGGFGGGGGGGGGGGGGGGGGGGGGGGGGGGGGGGGGGGGGGGGGGGGGGGGGGGGGGGGGGGGGGGGGGGGGGGGGGGFGGGGGGGGGGGGGGGGGGGGGG9EGGGEGDGGGGGGGGGFGGGGGGFFGGFGFFGGFCFCFGG
@M00200:205:000000000-AKKM3:1:1102:10308:3901 1:N:0:1
ATTGGGTTTAAAGGGAGCGTAGGCGGATAGTTTAGTCAGAGGTGAAAGCCCAGGGCTCAACCTTGGAATTGCCTTTGATACTGGCTATCTTGAGTATGGAAGAGGTATGTGGAACTCCGAGTGTAGAGGTGAAATTCGTAGATATTCGGAAGAACACCAGTGGCGAAGGCGACATACTGGTCCATTACTGACGCTGAGGCTCGAAAGCGTGGGGAGCAAACAGGATTAGATACCCGAGTA
+
GGGGGGGGGGGGGGGGGGGGGGGGGGGGGGGGGGGGGGGGGGGGGGGGGGGGGGGGGGGGGGGGGGGGGGGGGGGGGGGGGGGGGGGGGGGGGGGGGGGGGGGFGGGGGGGGGGGGGGGGGGGGGGGGGGGGGGGGGGGGGGGGGFGGGGGGGGGGGGGGGGGGGGGGGGGGGGGGGGGGGGGGGGGFGFGGGGGGGGFGGGGGFGGGGEGDDGGGFGGGGGGGFGGFDFFGGGGDCCGG
@M00200:205:000000000-AKKM3:1:1102:12331:3920 1:N:0:1
ATTGGGTTTAAAGCGAGCGCAGGCGGTTCTTTAAGTCTGATGTGAAAGCCCCCGGCTCAACCGGGGAGGGTCATTGGAAACTGGAGAACTTGAGTGCAGAAGAGGAGAGTGGAATTCCACGTGTAGCGGTGAAATGCGTAGATATGTGGAGGAACACCAGTGGCGAAGGCGACTCTCTGGTCTGTAACTGACGCTGAGGCTCGAAAGCGTGGGGAGCAAACAGGATTAGATACCCTCGTA
+
GGGGGGGGGGGGGGGGGGGGGGGGGGGGGGGGGGGGGGGGGGGGGGGGGGGGGGGGGGGGGGGGGGGGGGGGGGGGGGGGGGGGGGGGGGGGGGGGGGGGFGGGGGGGGGGGGGGGGGGGGGGGGGGGGGGGGGGGGGGGEGGGGGGGGGGGGGGGGGGFCFGGGGGGGGGGGGGGGGGGGGGGGGGGGFCGGGGGDFGGGGGEGGGGGGGGGGGGFGGCGGGGFGGF**99CGGDGGGG
@M00200:205:000000000-AKKM3:1:1102:19613:3967 1:N:0:1
ATTGGGTTTAAAGCGAGCGCAGGTGGTTTAATAAGTCTGATGTAAAAGGCAGTGGCTCAACCATTGTGTGCATTGGAAACTGTTAGACTTGAGTGCAGTAGAGGAGAGTGGAATTCCATGTGTAGCGGTGAAATGCGTAGATATATGGAGGAACACCGGTGGCGAAAGCGGCTCTCTGGACTGTAACTGACACTGAGGCTCGAAAGCGTGGGTAGCAAACAGGATTAGATACCCCCGTA
+
GGGGGGGGGGGGGGGGGGGGGGGGGGGGGGGGGGGGGGGGGGGGGGGGGGGGGGGGGGGGGGGGGGGGGGGGGGGGGGGGGGGGGGGGGGGGGGGGGGGGGGGGGGGGGGGGGGGGGGGGGGGGGGGGGGGGGGGGGGGGGGGGGGGGGGGGGGGGGGGGGGGGGGGGGGGGDGDFGGGGGGGGGGGGGGGGGFGGGGGGGGGGGGGGGGCGGGDGF=FGGGGGFFGFGF63BGFGDDC
@M00200:205:000000000-AKKM3:1:1102:6489:3973 1:N:0:1
ATTGGGTATAAAGCGAGCGCAGGTGGTTTAATAAGTCTGATGTAAAAGGCAGTGGCTCAACCATTGTGTGCATTGGAAACTGTTAGACTTGAGTGCAGTAGAGGAGAGTGGAATTCCATGTGTAGCGGTGAAATGCGTAGATATATGGAGGAACACCGGTGGCGAAAGCGGCTCTCTGGACTGTAACTGACACTGAGGCTCGAAAGCGTGGGTAGCAACAAGGATTAGATACCCCAGTA
+
GGGGGGGGGGGGGGGGGGGGGGGFGGEFGGGGGGGGGEGC@FG9FGGGGG@FFFGGCGGGGGEGGGFGGCFGGGGFGGGGGGGGGGGGGGFGCEFEEGGEFFGGEFFEGGGFGGGGGEGCDADDFGGDFC7FFFFGGGGGGGGFAFFFGF7@FGGGGGGFG78@FGGG?BCE>C,@FCBEGGGGGGGGFF6ECGCA:DFEG7;FE**4;8FFCCCFFG60=6C6*=<67+1>EGC*:C+
@M00200:205:000000000-AKKM3:1:1102:10098:3987 1:N:0:1
ATTGGGTTTAAAGCGCACGCAGGCGGCCCGGCAGGCCGGGGGTCGAAGCGGGGGGCTCAACCCCCCGAAGCCCCCGGAACCTCCGCGGCTTGGGTCCGGTAGGGGAGGGTGGAACACCCGGTGTAGCGGTGGAATGCGCAGATATCGGGTGGAACACCGGTGGCGAAGGCGGCCCTCTGGGCCGAGACCGACGCTGAGGCGCGAAAGCTGGGGGAGCGAACAGGATTAGATACCCCGGTA
+
GGGGGGGGGGGGGGGGGGGGGGGGGGGGGGGGGGGGGGGGGGGGGGGGGGGGGGGGGGGGGGGGGGGGGGGGGGGGGGGGGGGGGGGGGGGGGGGGGGGEGGGGGGGGGGGGGGGGGGGGGGGGGGGGGGGGGGGGGGGGGGGGGGGGGGGGGGGGGGGGGGGGGGGGGGGGGGGGGGGGGGGGGGGGGGGGGGGGGGGGGGGGEECGGFGGGGGGDEECEE?EFDG4=FFGGFGGD5>E
@M00200:205:000000000-AKKM3:1:1102:7743:3995 1:N:0:1
ATTGGGCATAAAGCGCGCGCAGGCGGTTTCTTAAGTCTGGTGTCTAAGTGCGGGGCTCAACCCCGTGACGCACTGGAAACTGGGAGACTTGAGTGCAGAAGAGGAGAGCGGAATTCCACGTGTAGCGGTGAAATGCGTAGAGATGTGGAGGAACACCAGTGGCGAAGGCGGCTCTCTGGACTGTAACTGACGCTGAGGCGCGAAAGCGTGGGGAGCAAACAGGATTAGATACCCCAGTA
+
GGGGGGGGGGGGGGGGGGGGGGGGGGGGGGGGGGGGGGGGGGGGGGGGGGGGGGGGGGGGGGGGGGGGGGGGGGGGGGGGFGGGGEEGFFFGGGGGGGGGGGGGEGGGGGGGGGGFGGGDGG>FGGGGGGGFGGGGGGGCGGGGGGFFGGGDGGGGGGGGGGGGGGCGGGGGGGGGFDFGGGGGGFGGGFGGGCEGCFCGGG:EGGGEEDEGG>GGFGGECFFGFGFFGFFGGGGCCD*
@M00200:205:000000000-AKKM3:1:1102:25974:4016 1:N:0:1
ATTGGGTTTAAAGGGAGCGTAGGAGGATAGTTTAGTCAGAGGTGAAAGCCCAGGGCTCAACCTTGGAATTGCCTTTGATACTGGCTATCTTGAGTATGGAAGAGGTATGTGGAACTCCGAGTGTAGAGGTGAAATTCGTAGATATTCGGAAGAACACCAGTGGCGAAGGCGACATACTGGTCCATTACTGACGCTGAGGCTCGAAAGCGTGGGGAGCAAACAGGATTAGATACCCCTGTA
+
GGFGGGGGGGGGGGGGGGGGGGGCFFEGGGGGGGGGGGGGGGGGGGGGGGGGGGGGGGGGGGGGGGGGGGGGGGGGGGGGGGGGGGGGGGGGGGFGGGGGGGGGGGGGGGGGGGGGGFGEGGGGGGGGGGGGGGGGEFGGGGGGGGGGGGGGCGGGFGGGGGGDGGGGGGGGGDGGGGGGGGGGGGGGGGGGGGGEGCFGGGGGGGDGCECFGE4?AGGGEF?CFGGFGFFFF7BCFGG+
@M00200:205:000000000-AKKM3:1:1102:17879:4106 1:N:0:1
ACTGGGCATAAAGGGAGCGTAGGCGGATAGTTTAGTCAGAGGTGAAAGCCCAGGGCTCAACCTTGGAATTGCCTTTGATACTGGCTATCTTGAGTATGGAAGAGGTATGTGGAACTCCGAGTGTAGAGGTGAAATTCGTAGATATTCGGAAGAACACCAGTGGCGAAGGCGACATACTGGTCCATTACTGACGCTGAGGCTCGAAAGCGTGGGGAGCAAACAGGATTAGATACCCCTGTA
+
GGGGGGGGGGGGGGGGGGGGGGGGGGGGGGGGGGGGGGGGGGGGGGGGGGGGGGGGGGGGGGGGGGGGGGGGGGGGGGGGGGGGGGGGGGGGGGGGGGGGGGGGGGGGGGGGGGGGGGGGGGGGGGGGGGGGGGGGGGGGGGGGGGGGGGGGGGGGGGGGGGGGGGGGGGGGGGGGGGGGGGGGGGGGGGGGGGGGGGGGGGGGGGGGGGGGGGGGFGGGGGGGFGGFFFFGGGGGGGGG
@M00200:205:000000000-AKKM3:1:1102:23940:4151 1:N:0:1
ACTGGGTTTAAAGGGAGCGTAGGCGGATAGTTTAGTCAGAGGTGAAAGCCCAGGGCTCAACCTTGGAATTGCCTTTGATACTGGCTATCTTGAGTATGGAAGAGGTATGTGGAACTCCGAGTGTAGAGGTGAAATTCGTAGATATTCGGAAGAACACCAGTGGCGAAGGCGACATACTGGTCCATTACTGACGCTGAGGCTCGAAAGCGTGGGGAGCAAACAGGATTAGATACCCGCGTA
+
GGGGGGGGGGGGGGGGGGGGGGGGGGGGGGGGGGGGGGGGGGGGGGGGGGGGGGGGGGGGGGGGGGGGGGGGGGGGGGGGGGGGGGGGGGGGFGGGGGGGGGGGGGGGGGGGGGGGGGGGGGGGGGGGGGGGGGGGGGGGGGGGGGGGGGGGGGGGGEGGGGGGG@FGEGGGGGGGGGGFEGGGGFGGGGGGDGGGCGGGGGGEG57FGGGGGGGGFGGGGGGGFGGFFFFGGGGGDGGG
@M00200:205:000000000-AKKM3:1:1102:19184:4193 1:N:0:1
ATTGGGCTTAAAGCGCGCGCAGGCGGTTTCTTAAGTCTGGTGTCTAAGTGCGGGGCTCAACCCCGTGACGCACTGGAAACTGGGAGACTTGAGTGCAGAAGAGGAGAGCGGAATTCCACGTGTAGCGGTGAAATGCGTAGAGATGTGGAGGAACACCAGTGGCGAAGGCGGCTCTCTGGACTGTAACTGACGCTGAGGCGCGAAAGCGTGGGGAGCAAACAGGATTAGATACCCTCGTA
+
FGCFGGCDFFGGGGGGGGDDGGGGGGGGGGFGGGGGGGGGGGFCGGGGGFGGGDEGGGGGGGGGGGGGGGGGGGGCGGFGGFGFFGEBFGGGGGGGGGGFGGGGG=DGGGGGGGGDGGGGGFGGFGGGGGGGFFGGEFGDCGGFGFGC9DCFGAFGGGFFF8FF7FE*<<:FGGEFFFFGFFGGGEEFGGGGE*/C8CFC5>E:EDGCCE>CCE:EF88CFC57)<9=:F60CGDGGG9
@M00200:205:000000000-AKKM3:1:1102:18832:4197 1:N:0:1
ACTGGGTTTAAAGGGCTCGTAGGCGGTTTGTCGCGTCGGGAGTGAAAACGCCGTGCTTAACACGGCGCTTGCTTCCGATACGGGCAGACTAGAGGTATTCAGGGGAGAACGGAATTCCTGGTGTAGCGGTGAAATGCGCAGATATCAGGAGGAACACCGGTGGCGAAGGCGGCTCTCTGGGCCTGTCCTGACGCTGAGGAGCGAAAGCTGGGGGAGCGAACAGGATTAGATACCCCAGTAAGA
+
GGGGGGGGGGGGGGGGGGGGGGGGGGGGGGGGGGGGGGGGGGGGGGGGGGGGGGGGGGGGGGGGGGGGGGGGGGGGGGGGGGGGGGGGGGGGGGGGGGGGGGGGGGGGGGGGGGGGGGGGGGGFGGGGGGGGGGGFGGGGGGGGGDGGGGGGGGGGCGGGGGGGGGGGGGGGGGGGGGGGGGGGGGGGG?EFEGGGGGGDECGGGGDCFGGGGG37@GGGCGGGF?CFFFFFCC6FGGDGGF<
@M00200:205:000000000-AKKM3:1:1102:25630:4227 1:N:0:1
ACTGGGTATAAAGGGAGCGTAGGCGGATAGTTTAGTCAGAGGTGAAAGCCCAGGGCTCAACCTTGGAATTGCCTTTGATACTGGCTATCTTGAGTATGGAAGAGGTATGTGGAACTCCGAGTGTAGAGGTGAAATTCGTAGATATTCGGAAGAACACCAGTGGCGAAGGCGACATACTGGTCCATTACTGACGCTGAGGCTCGAAAGCGTGGGGAGCAAACAGGATTAGATACCCGCGTA
+
GGGFGGGGGGGGGGGGGGGGGGGGGGGGGGGGGGGGGGGGGGGGGGGGGGGGGGDFF@GGGGGGGGGFGGGGGGGGGGGGFGGGFDFGGGGGGFGGGGGGGGGGGGGGGGFGGGGGGGGGGGGGGGGGGGGGGGGGGGGGGGGGGGGGGFEEGGGGGGGFGGFGGGGGGGGGGGGEDFGGGGGGGGGGFGGFEGECEFCGGGGG?8D6BCEDEGGGD52>=EGCA?CFGFFFCFFGDDDE
@M00200:205:000000000-AKKM3:1:1102:6532:4288 1:N:0:1
ATTGGGTTTAAAGGGAGCGTAGGCGGATAGTTTAGTCAGAGGTGAAAGCCCAGGGCTCAACCTTGGAATTGCCTTTGATACTGGCTATCTTGAGTATGGAAGAGGTATGTGGAACTCCGAGTGTAGAGGTGAAATTCGTAGATATTCGGAAGAACACCAGTGGCGAAGGCGACATACTGGTCCATTACTGACGCTGAGGCTCGAAAGCGTGGGGAGCAAACAGGATTAGATACCCGGGTA
+
GGGGGGGGGGGGGGGGGGGGGGGGGGGGGGGGGGGGGGGGGGGGGGGGGGGGGGGGGGGGGGGGGGGGGGGGGGGGGGGGGGGGGGGGGGGGGGGGGGGGGGGGGGGGGGGGGGGGGGGGGGGGGGGGGGGGGGGGGGGGGGGGGGGGGGFGGGGGF7FGGGGGGGGGGGGGGGGGGGGGGGGGGGGGAFGGGGGGGGGGGGGGGGGGGDGEFGGGFGFGGGGGFGGFGFFG9FECGDGG
@M00200:205:000000000-AKKM3:1:1102:15435:4316 1:N:0:1
ATTGGGTGTAAAGGGAGCGTAGGCGGATAGTTTAGTCAGAGGTGAAAGCCCAGGGCTCAACCTTGGAATTGCCTTTGATACTGGCTATCTTGAGTATGGAAGAGGTATGTGGAACTCCGAGTGTAGATGTGAAATTCGTAGATATTCGGAAGAACACCAGTGGCGAAGGCGACATACTGGTCCATTACTGACGCTGAGGCTCGAAAGCGTGGGGAGCAAACAGGATTAGATACCCTGGTA
+
GGGGGGGGGGGGGGGGGGGGGGGGGGGGGGGGGGGGGGGGGGGGGGGGGGGGGGGGGGGGGGGGGGGGGGGGGGGGGGGGGGGGGGGGGGGGGGGGGGGGGGGGGGGGGGGGGGGGGGGGGGGGGGGGGGGGGGGGGGGGGGGGGGGGGGDGGGGGGGGGGGGGGGGGGGGGGGGGGGGGGGGGGGGGGGGGGGGDGGFGGGGGGGGGGGGGGDDGEGFGGGGFFGGFGFFGGGGFFGGF
@M00200:205:000000000-AKKM3:1:1102:21010:4332 1:N:0:1
ACTGGGTATAAAGGGAGCGTAGGCGGATAGTTTAGTCAGAGGTGAAAGCCCAGGGCTCAACCTTGGAATTGCCTTTGATACTGGCTATCTTGAGTATGGAAGAGGTATGTGGAACTCCGAGTGTAGAGGTGAAATTCGTAGATATTCGGAAGAACACCAGTGGCGAAGGCGACATACTGGTCCATTACTGACGCTGAGGCTCGAAAGCGTGGGGAGCAAACAGGATTAGATACCCGTGTA
+
GGGGGGGGGGGGGGGGGGGGGGGGGGGGGGGGGGGGGGGGGGGGGGGGGGGGGGGGFGGGGGGGGGGGGGGGGGGGGGGGGGGGGGGGGGGGGGGGGGGGGGGGFGGGGGGGGGGGGGGGGGGGGGGGGGGGGEDFFGGGGGGGGGGGGGGGGGDGGGFGCFGEDDGGGGGGGGGGGGGGGGGGGGGGGGGDEGGGGGGFFDEEGGCFEAEGEDGGFGGGCFG5)=C=CFFGBAFDDDDG
@M00200:205:000000000-AKKM3:1:1102:14443:4361 1:N:0:1
ACTGGGCGTAAAGGGCGCGTAGGCGGCCGATTAAGTCGGGGGTGAAAGCCTGTGGCTCAACCACAGAATTGCCTTCGATACTGGTTGGCTTGAGACCGGAAGAGGACAGCGGAACTGCGAGTGTAGAGGTGAAATTCGTAGATATTCGCAAGAACACCAGTGGCGAAGGCGGCTGTCTGGTCCGGTTCTGACGCTGAGGCGCGAAAGCGTGGGGAGCAAACAGGATTAGATACCCCCGTA
+
GGGGGGGGGGGGGGGGGGGGGGGGGGGGGGGDGGGGGGGGGGGGGGGGGGGEGGGGGGGGGGGGGGGGGGGGGGGGGGGGGGGGGGGGGGGGGGGGGGGGGGGGFGGGGGGGGGGGGGGGGFGGGGGGGGGGGGGGGGGGGGGGDGGGGGGGGGGGGGGGFGGGGFGGGGGGGGGGFGGGGGGGGGGGGGGGGGGGGGGGGGGDGGGFGGGGDGGGFGGGGGGCFGGFGFFGGGGGDDGG
@M00200:205:000000000-AKKM3:1:1102:16013:4379 1:N:0:1
ACTGGGTGTAAAGGGAGCGTAGGCGGATAGTTTAGTCAGAGGTGAAAGCCCAGGGCTCAACCTTGGAATTGCCTTTGATACTGGCTATCTTGAGTATGGAAGAGGTATGTGGAACTCCGAGTGTAGAGGTGAAATTCGTAGATATTCGGAAGAACACCAGTGGCGAAGGCGACTTTCTGGGACATTCCTGACGCTGAGGCTCGAAAGCTCGGGGAGCAAACAGGATTAGATACCCTAGTA
+
GGGGGGGGGGGGGGGGGGGGGGGGGGGGGGGGGGGGGGGGGGGGGGGGGGGGGGGGGGGGGGGGGGGGGGGGGGGGGGGGGGGGGGGGGGFGGGGFGGGGGGGGGGGGGGGGGFDGGGGGGGGGGGGGGGGGGGGGGGGGGGGGGGGGGGGGGGGGGGFGGGGGCCFGGGCGDGGGGGGGGGGGGGGDFFGGGGGGGGGGFCCEGC<:FGGGGGGEFGEC;CFEFGGAGA6C+CCFFGCC
@M00200:205:000000000-AKKM3:1:1102:20458:4386 1:N:0:1
ATTGGGTATAAAGGGAGCGTAGGCGGATAGTTTAGTCAGAGGTGAAAGCCCAGGGCTCAACCTTGGAATTGCCTTTGATACTGGCTATCTTGAGTATGGAAGAGGTATGTGGAACTCCGAGTGTAGAGGTGAAATTCGTAGATATTCGGAAGAACACCAGTGGCGAAGGCGACATACTGGTCCATTACTGACGCTGAGGCTCGAAAGCGTGGGGAGCAAACAGGATTAGATACCCTAGTA
+
GGGGGGGGGGGGGGGGGGGGGGGGGGGGGGGGGGGGGGGGGGGGGGGGGGGGGGGGGGGGGGGGGGGGGGGGGGGGGGGGGGGGGGGGGGGGGGGGGGGGGGGGGGGGGGGGGGGGGGGGGGGGGGGGCGGGGGGGGGGGGGGGGGGGGGGGGGGGGGGGGGGGGGGGGGGGGGGGGGGDGGGGGGGGGGGGGEGGGGGGGGGGGGGGGEGGGGGGEGGGGGGGFG9AFFFGGCGDCGCF
@M00200:205:000000000-AKKM3:1:1102:11627:4493 1:N:0:1
ACTGGGTGTAAAGGGTGCGCAGGCGGTTGGGTGTGTCAGATGTGAAATCCCGAGGCTTAACCTCGGAACTGCGTCTGAAACTACTCGACTAGAGTACTGGAGAGGGTAACGGAATTCACGGTGTAGCAGTGAAATGCGTAGATATCGTGAGGAACACCAGAGGCGAAGGCGGTTACCTGGACAGTTACTGACGCTCAGGCACGAAAGCGTGGGGAGCAAACAGGATTAGATACCCCAGTA
+
GGGGGGGGGGGGGGGGGGGGGGGGGGGGGGGEGGGGGGGGGGGGGGGGGGGGGGGGGGGGGGGGGGGGGGGGGGGGGGGGGGGGGGGGGGGGGGGGGGGGGGGGGGGGGGGGGGGGGGGGGGGGGFGGGGGGGGGGGGGGGGGGGGGFGFGGGGGGGGGGFFGGGGGGGGGEGGGGGGGGGGGGGGGGGGGGGGGGGGGGGGGGGGGGGEGGGGCGDGCGGGGGFGGFGFFGGFGGGGGG
@M00200:205:000000000-AKKM3:1:1102:23840:4537 1:N:0:1
ACTGGGTTTAAAGGGCTCGCAGGCGGTTTCTTAAGTCTGATGTGAAAGCCCCCGGCTCAACCGGGGAGGGTCATTGGAAACTGGGAAACTTGAGTGCAGAAGAGGAGAGTGGAATTCCACGTGTAGCGGTGAAATGCGTAGAGATGTGGAGGAACACCAGTGGCGAAGGCGACTCTCTGGTCTGTAACTGACGCTGAGGAGCGAAAGCGTGGGGAGCGAACAGGATTAGATACCCGGGTA
+
GGGGGFGGGGGGGFFGGGGGGGGGGGFGGGDGGGGGGGGFGGGGGGGGGGGGGGGGGGGGGGGGGGGGGGGGGGFGGFGGGGGGGGGGGGCFGGGGGGGGD<EGGGGGGGEDGFGGGFFGGFFGFFGGEGGGGGDGGGGGGCFF9<@FG<FEGGGGGGGFGGGDGGGFCCCGGGGGGGGGGGGGGGCEEGDGGGGGCFDFGGGG>E5FGGGGGGCE>G8EGG*:<EDFFFFGFFFCG3DG
@M00200:205:000000000-AKKM3:1:1102:21702:4553 1:N:0:1
ACTGGGTTTAAAGCGCGCGCAGGCGGTTTCTTAAGTCTGGTGTCTAAGTGCGGGGCTCAACCCCGTGACGCACTGGAAACTGGGAGACTTGAGTGCAGAAGAGGAGAGCGGAATTCCACGTGTAGCGGTGAAATGCGTAGAGATGTGGAGGAACACCAGTGGCGAAGGCGGCTCTCTGGACTGTAACTGACGCTGAGGCGCGAAAGCGTGGGGAGCAAACAGGATTAGATACCCGAGTA
+
GGGGGGGGGGGGGGGGGGGGGGGGGGGGGGGGGGGEGGGGGGGGGGGGGGGGGGGGGGGGGGGGGGGGGGGEGGFGGGFGGGGGGGGGGGGGGGGGGGGGGGGG,BDFGGEGFGGGGGGGFGGGGGGGGGGFGGGGGGGGGGGGGFGGGGEGGGGGGGGGGGGGGEGGGGDG7EGGGGGFGGGFGGFCFGFGDCCGGGGGDEGEEEGGGGGGGGGGFGGGFGGFFGGFGFFG:CEGGFG
@M00200:205:000000000-AKKM3:1:1102:5663:4591 1:N:0:1
ATTGGGCTTAAAGCGCGCGCAGGCGGTTTCTTAAGTCTGGTGTCTAAGTGCGGGGCTCAACCCCGTGACGCACTGGAAACTGGGAGACTTGAGTGCAGAAGAGGAGAGCGGAATTCCACGTGTAGCGGTGAAATGCGTAGAGATGTGGAGGAACACCAGTGGCGAAGGCGGCTCTCTGGACTGTAACTGACGCTGAGGCGCGAAAGCGTGGGGAGCAAACAGGATTAGATACCCTCGTA
+
GGGGCFGGGGGGGGEFGGGGGGGGCEFGGGGGGGGGGGGGGGGGGGGGGGGGDEGGCGGDFGGGGGGGGGG+@@FGEGGGGGG?FGEFGCFEFGFGGGGGGGGFGGGGGGGGGGGGGEGGGFFF<DF>CFGGFGGGGFCFCFFGG=FGCGGGGGGEGGGGFEGGDDGGGGGGDECFFG@FFGGFGGGDFCFEEECCFCEEGGDEGEF*2;CEEGD=>C<;:E;CF9?67?FG882>CGG
@M00200:205:000000000-AKKM3:1:1102:24644:4611 1:N:0:1
ACTGGGTATAAAGGGAGCGTAGGCGGATAGTTTAGTCAGAGGTGAAAGCCCAGGGCTCAACCTTGGAATTGCCTTTGATACTGGCTATCTTGAGTATGGAAGAGGTATGTGGAACTCCGAGTGTAGAGGTGAAATTCGTAGATATTCGGAAGAACACCAGTGGCGAAGGCGACATACTGGTCCATTACTGACGCTGAGGCTCGAAAGCGTGGGGAGCAAACAGGATTAGATACCCTTGTA
+
GGGGGGGGGGGGGGGGGGGGGGGGGGGGGGGGGGGGGGGGGGGGGGGGGGGGGGGGGGGGGGGGGGGGGGGGGGGGGGGGGGGGGGGGGGGGGGFGFFGGGGGGGGGGGGGGGGGGGGGGGGGGGGGGGGGGGGGGGGGGGGGGGGGGDGGGGGGGGGGGGGGGGGGGGGDEGGGGGGGGFFCDFGGGGGFGCEEEGGFGGGGGGGGGE?FGGGGDEFFGGGGGFGGAFFFGG,?FFGGG
@M00200:205:000000000-AKKM3:1:1102:22453:4612 1:N:0:1
ACTGGGCTTAAAGGGCTCGTAGGCGGTTTGTCGCGTCGGGAGTGAAAACGCCGTGCTTAACACGGCGCTTGCTTCCGATACGGGCAGACTAGAGGTATTCAGGGGAGAACGGAATCCCTGGTGTAGCGGTGAAATGCGCAGATATCAGGAGGAACACCGGTGGCGAAGGCGGTTCTCTGGGAATGACCTGACGCTGAGGAGCGAAAGTGTGGGGAGCGAACAGGATTAGATACCCTCGTAAGA
+
GGGGGGGGGGFGGAFGGFEGG@EEC@FGGGGGGGGGGGGGGGGGGGGGGGGGGGGGFGGGGGGGEGGGDGGGGFFGGGEGEGGEGGGGG??FGFGFEFFGGGGFGGEGFGGCCEGGCFGGGFGFCGGGGCBFCF9FGGGGGG9B@FGGGGGGFCGGGGGGCCCF<FGCEFEEEC8FGFEGGF6FDFGG7EFFEEGG8CG?ECGEGCC?FCFEGGDEEG:E7*;C)++19@*+<CC4C>CCGF)
@M00200:205:000000000-AKKM3:1:1102:19039:4622 1:N:0:1
ATTGGGTGTAAAGGGCTCGTAGGCGGTTTGTCGCGTCGGGAGTGAAAACGCCGTGCTTAACACGGCGCTTGCTTCCGATACGGGCAGACTAGAGGTATTCAGGGGAGAACGGAATTCCTGGTGTAGCGGTGAAATGCGCAGATATCAGGAGGAACACCGGTGGCGAAGGCGGTTCTCTGGGAATGACCTGACGCTGAGGAGCGAAAGTGTGGGGAGCGAACAGGATTAGATACCCGCGTAAGA
+
GGGGGGGGGGGGGGGGGGGGGGGGGGGGGGGGGGGGGGGGGGGGGFGGGGGGGGGGGGGGGAGGGGGGGGGGGGGGGGGGGGGGGGGGGGGGGGGGGGGGGGGGGGGGGGGGGGGGGGGGGGGGGGGGDEGGGGGGGGGGGGGGGGGGGGGGGGGGGGGGGGGGGGGGGFFGGGGGGGGGGGGGGGGGGGGGGGGGGGGGGGGGGGGFFCFGGGDGDGGGCEGGFCFFGF4E?G8CCGDEGFF
@M00200:205:000000000-AKKM3:1:1102:11342:4641 1:N:0:1
ATTGGGTTTAAAGGGAGCGTAGGCGGATAGTTTAGTCAGAGGTGAAAGCCCAGGGCTCAACCTTGGAATTGCCTTTGATACTGGCTATCTTGAGTATGGAAGAGGTATGTGGAACTCCGAGTGTAGAGGTGAAATTCGTAGATATTCGGAAGAACACCAGTGGCGAAGGCGACATACTGGTCCATTACTGACGCTGAGGCTCGAAAGCGTGGGGAGCAAACAGGATTAGATACCCGCGTA
+
GGGGGGGGGGGGGGGGGGGGGGGGGGGGGGGGGGGGGGGGGGGGGGGGGGGGGGGGGGGGGGGGGGGGGGGGGGGGGGGGGGGGGGGGGGGGGGGGGGGGGGGGGGGGGGGGGGGGGGGGGGGGGGGGGGGGGGGGGGGGGGGGGGGGGGGGGGGGGGGGGGGGGGGGGGGGGGGGGGGGGGGGGGGGGGGGGGGGGGGGGGGGGGGGGGGGGGGGFGGGGGGGFGGFGFFGGGGDGGGG
@M00200:205:000000000-AKKM3:1:1102:16149:4648 1:N:0:1
ATTGGGTATAAAGGGCGCGTAGGCGGCTTTATAAGTCGGGGGTGAAAGCCTGTGGCTCAACCACAGAATTGCCTTCGATACTGTATGGCTTGAGACCGGAAGAGGTTAGTGGAACTGCGAGTGTAGAGGTGAAATTCGTAGATATTCGCAAGAACACCAGTGGCGAAGGCGGCTGACTGGTCCGGTTCTGACGCTGAGGCGCGAAAGCGTGGGGAGCAAACAGCATTAGATACCCCAGTA
+
GGDFGGGFGFGG9FGGGGEB:7@EEFGECFAEFFDFGEF@FCFGD9F<=FGGGG<C,=EFEE>EG,FCGAFFGAEFFE,<B,,9?FCEG<,F=FDGGG:4@@CF@FFGGFG8CFGGDGCFD@>BFAFG8@<<FF9,83@3@@@E93DA>:FCFCEA:CF>FG7<CEGCEC<7C7FFE9A7CF7B8C@EDCGGE=*2:C8:CGGCEGCFGAEGCE95);8?F58*0<??7*99EEE*/100
@M00200:205:000000000-AKKM3:1:1102:22569:4651 1:N:0:1
ATTGGGTATAAAGGGCGCGTAGGCGGCCGATTAAGTCGGGGGTGAAAGCCTGTGGCTCAACCACAGAATTGCCTTCGATACTGGTTGGCTTGAGACCGGAAGAGGACAGCGGAACTGCGAGTGTAGAGGTGAAATTCGTAGATATTCGCAAGAACACCAGTGGCGAAGGCGGCTGTCTGGTCCGGTTCTGACGCTGAGGCGCGAAAGCGTGGGGAGCAAACAGGATTAGATACCCCTGTA
+
DGGGFFFFEEFCFEEE@FEGCCCEFEGGFEEGDGFGGEGEGGGEFCGGGGGFGFFGFGCGGGGGGGGGGGGCEF,CFFGGGAFFGGGGGGGGFEFFGEDFFGGG@FGGFFEBFGDGGGGGF<<FGDGF:<>FFF?FCCFGCFCFGFGGGGGEFGGGFB:FBFFEGDGCGGE>EGGGGC@FGGGGDE>ECGCF8*:;5CFGGGGGCEGGGGGGDE715C82*:6=5FFF=*03+<<D5C7C
@M00200:205:000000000-AKKM3:1:1102:24390:4672 1:N:0:1
ATTGGGCTTAAAGCGAGCGCAGGTGGTTTAATAAGTCTGATGTAAAAGGCAGTGGCTCAACCATTGTGTGCATTGGAAACTGTTAGACTTGAGTGCAGTAGAGGAGAGTGGAATTCCATGTGTAGCGGTGAAATGCGTAGATATATGGAGGAACACCGGTGGCGAAAGCGGCTCTCTGGACTGTAACTGACACTGAGGCTCGAAAGCGTGGGTAGCAAACAGGATTAGATACCCGCGTA
+
GGGGGGGGGGGGGGGGGGGGGGGGGGGGGGGGGGGGGGGGGGGGGGGGGGGGGGGGGGGGGGGGGGGGGGGGGGGGGGGGGGGGGGGGGGGGGGGGGGGGGGGGGGGGGGGGGGGGGGGGGGGGFGGGGGGGGGGFGGGGGGGGGGGGGGGGGGGGGGGGGGGGGGGGGGFGDGGGGGGGGGGGGGFGGGGGGGGGGGFFFGGGGGGEGGGGGGCCFD:C>FGGF7CFGFF?CFE:DDG
@M00200:205:000000000-AKKM3:1:1102:13713:4696 1:N:0:1
ATTGGGCTTAAAGGGAGCGTAGGCGGACATTTAAGTCAGGGGTGAAATCCCGGGGCTCAACCTCGGAATTGCCTTTGATACTGGGTGTCTTGAGTATGAGAGAGGTGTGTGGAACTCCGAGTGTAGAGGTGAAATTCGTAGATATTCGGAAGAACACCAGTGGCGAAGGCGACACACTGGCTCATTACTGACGCTGAGGCTCGAAAGCGTGGGGAGCAAACAGGATTAGATACCCCTGTA
+
GGGGGGGGGGGGGGGGGGGGGGGGGGGGGGGGGGGGGGGGGGGGGGGGGGGGGGGGGGGGGGGGGGGGGGGGGGGGGGGGGGGGGGGGGGGGGGGGGGGGGGGGGGGGGGGGGGGGGGGGGGGGGGGGGGGGGGGGGGGGGGGGGGGGGGGGGGGGGGGGGGGGGGGGGGGGGGGGGGGDGGGGGGGGGGGGGGGGGGGGGGGGGGGCE=FGGGGD3FGGGGGGFGGFGFFG?CFGGGDG
@M00200:205:000000000-AKKM3:1:1102:21104:4734 1:N:0:1
ATTGGGTGTAAAGCGAGCGCAGGCGGTTCTTTAAGTCTGATGTGAAAGCCCCCGGCTCAACCGGGGAGGGTCATTGGAAACTGGAGAACTTGAGTGCAGAAGAGGAGAGTGGAATTCCACGTGTAGCGGTGAAATGCGTAGATATGTGGAGGAACACCAGTGGCGAAGGCGACTCTCTGGTCTGTAACTGACGCTGAGGCTCGAAAGCGTGGGGAGCAAACAGGATTAGATACCCCAGTA
+
GGGGGGGGGGGGGGGGGGGGGGGGGGGGGGGGGGGGGGGGGGGGGGGGGGGGGGGGGGGGGGGGGGGGGGGGGGGGGGGGGGGGGGGGGGGGGGGGGGGGGGGGGGGGGGGGGGGGGGGGGGGGGGGGGGGGGGGGGGGGGGGGGGGGGGGGGGGGGGGGGGGGGGGGGGGGGGGGGGGGGGGGGGGGGGGGGGGEGGGGGGGGGGGGGGGGGGGGFGFFGGGGFGC@GFFGGFGFGGGG
@M00200:205:000000000-AKKM3:1:1102:23100:4742 1:N:0:1
ATTGGGCTTAAAGGGAGCGTAGGCGGACATTTAAGTCAGGGGTGAAATCCCGGGGCTCAACCTCGGAATTGCCTTTGATACTGGGTGTCTTGAGTATGAGAGAGGTGTGTGGAACTCCGAGTGTAGAGGTGAAATTCGTAGATATTCGGAAGAACACCAGTGGCGAAGGCGACACACTGGCTCATTACTGACGCTGAGGCTCGAAAGCGTGGGGAGCAAACAGGATTAGATACCCCGGTAAGA
+
GGGGGGGGGGGGGGGGGGGGGGGGGGGGGGGGGGGGGGGGGGGGGGGGGGGGGGGGGGGGGGGGGGGGGGGGGGGGGGGGGGGGGGGGGGGGGGGGGGGGGGGGGGGGGGGGGGGGGGGGGGGGGGGGGGGGGGGGGGGGGGGGGGGGGGGGGGGGGGGGGFGGGGGGDGGGGGGGGFGFFCGGGGGGGGGGGGDCGGGGGGGGGGGCEEEGEGGG);CEGGGG@GG@FFFGG8CDGDGGDFD
@M00200:205:000000000-AKKM3:1:1102:10580:4838 1:N:0:1
ATTGGGTTTAAAGGGAGCGTAGGCGGATAGTTTAGTCAGAGGTGAAAGCCCAGGGCTCAACCTTGGAATTGCCTTTGATACTGGCTATCTTGAGTATGGAAGAGGTATGTGGAACTCCGAGTGTAGAGGTGAAATTCGTAGATATTCGGAAGAACACCAGTGGCGAAGGCGACATACTGGTCCATTACTGACGCTGAGGCTCGAAAGCGTGGGGAGCAAACAGGATTAGATACCCTCGTA
+
GGGGGGFGGGGGGGGGGGGEGGGGGGGEGGGGGGGGGGGFFGGGGGGGGGGCFFGGGGGGGGGGGGGGGGGGFFGGGGGGGGGGFGGGGGGGGGGFFGGFEFGGGGGGGCGGGG8FGGGGGGGGGGGGGGGGGGGFFGGGGGGGGCEDFGGEGGGCGCFFGGGGGGGGGGGGGG@GGG9C:FGFGCFFFGFFGDG*C7>FEGGCFEDFGEGGDGGGFGGGGGFCFGGFFA=GGGGGG3<E
@M00200:205:000000000-AKKM3:1:1102:6163:4841 1:N:0:1
ACTGGGTGTAAAGGGAGCGTAGGCGGATAGTTTAGTCAGAGGTGAAAGCCCAGGGCTCAACCTTGGAATTGCCTTTGATACTGGCTATCTTGAGTATGGAAGAGGTATGTGGAACTCCGAGTGTAGAGGTGAAATTCGTAGATATTCGGAAGAACACCAGTGGCGAAGGCGACATACTGGTCCATTACTGACGCTGAGGCTCGAAAGCGTGGGGAGCAAACAGGATTAGATACCCCCGTA
+
GGGGGGGGGGGGGGGGGGGGGGGGEGFGGGGGGGGGGGGGGGGGGGGGGGGGGGGGGGGGGGGGGGGGGGGGGGGGGGGGGGGGGDGGGGGGGGFGGGGGGGCGGGGGGGGGFGGGGGGGGGGFGGFGGGGGGGGGGGGGGGGGGGGGGGGGGGGGGGFGGGGGGGGGGGGGGGGGGGGGGGGGGGGFGGFCEGEGGGGGGGGDGGGGGGGGGDDGFGG?FFDEFCFFGFCFGGGGCCGG
@M00200:205:000000000-AKKM3:1:1102:11466:4884 1:N:0:1
ACTGGGCTTAAAGGGAGCGTAGGCGGATAGTTTAGTCAGAGGTGAAAGCCCAGGGCTCAACCTTGGAATTGCCTTTGATACTGGCTATCTTGAGTATGGAAGAGGTATGTGGAACTCCGAGTGTAGAGGTGAAATTCGTAGATATTCGGAAGAACACCAGTGGCGAAGGCGACATACTGGTCCATTACTGACGCTGAGGCTCGAAAGCGTGGGGAGCAAACAGGATTAGATACCCGGGTA
+
GGFGGG8EGFGGGGDCGG>FFGGGGG>B;ED,@FEGG<FAFGGGGFGGG8C,FDEEEG@FGGF<AFE,@EGFGGGGGGGGGGGGGCFGGGGGGGGGGGGGEFEGG=E?FCFGFGGGGDGCBFGGGG<FGGGGGFFFGGGGGGG9FAFGGGGGCFGGGGGG<FFGG7CFEEECE+F:EGGGCCCE9;BDCEGGGGGGCGB>,:E7B>DFGEEGGGGDEGGGG=C5F69*;:@;CFFG3>CE
@M00200:205:000000000-AKKM3:1:1102:17190:4934 1:N:0:1
ATTGGGTTTAAAGGGAGCGTAGGCGGATAGTTTAGTCAGAGGTGAAAGCCCAGGGCTCAACCTTGGAATTGCCTTTGATACTGGCTATCTTGAGTATGGAAGAGGTATGTGGAACTCCGAGTGTAGAGGTGAAATTCGTAGATATTCGGAAGAACACCAGTGGCGAAGGCGACATACTGGTCCATTACTGACGCTGAGGCTCGAAAGCGTGGGGAGCAAACAGGATTAGATACCCTAGTA
+
GGGGGGGGGGGGGGGGGGGGGGGGGGDGGGGGGGGGGGGGGGGGGGGGGGGGGGGGGGGGGGGGGGGGGGGGGGGGGGFFGGGGGGGGGGGGGGGGGGGGGGGGGGGGGGGGFFGGGGGGGGGGGGGGGGGGFGGGGGGGGGGGGGGGGGGGGGGGGGGGGGGGGGGGGGGGGGGGGGGGGGGGGGGFGGGGGGGGGGGGGGGGGGGGGGGGGGGGEGGCFGGFFGGFCC@>FGGGGF7@
@M00200:205:000000000-AKKM3:1:1102:21193:4966 1:N:0:1
ACTGGGTTTAAAGCGTGCGTAGGCGGCTTCTTAAGTCGGATGTGAAATCCCTGAGCTTAACTTAGGAATTGCATTCGATACTGGGAAGCTAGAGTATGGGAGAGGATGGTAGAATTCCAGGTGTAGCGGTGAAATGCGTAGAGATCTGGAGGAATACCGATGGCGAAGGCAGCCATCTGGCCTAATACTGACGCTGAGGTACGAAAGCATGGGGAGCAAACAGGATTAGATACCCCCGTA
+
GGGGGGGGGGGGGGGGGGGGGGGGGGGGGGGGGGGGGGGGGGGGGGGGGGGGGGGGGGGGGGGGGGGGGGGGGGGGGGGGGGGGGFGGGGGGGGGGGGGGGGGGGGGGGGGGGGGGGGGGGGGGGGGGGGGGGGGGGGGGGGFFGGGGGGGDFFGGGGDGGGGGGGGGGGGGGGGGGGGGGGGGGGGGGFGGGGGGGGGGGGGGGGGGGGGGFGGEEGFGGFGFAGGACFFFGFGFGGGE
@M00200:205:000000000-AKKM3:1:1102:8330:5010 1:N:0:1
ATTGGGTGTAAAGGGCTCGTAGGCGGTTTGTCGCGTCGGGAGTGAAAACGCCGTGCTTAACACGGCGCTTGCTTCCGATACGGGCAGACTAGAGGTATTCAGGGGAGAACGGAATTCCTGGTGTAGCGGTGAAATGCGCAGATATCAGGAGGAACACCGGTGGCGAAGGCGGTTCTCTGGGAATGACCTGACGCTGAGGAGCGAAAGTGTGGGGAGCGAACAGGATTAGATACCCTGGTA
+
GGGGGGGGGGGGGGGGGGGGGGGGGGGGGGGGGGGFGGGGGGGGGGGGGGGGGGGGGGGGGFGGGGGGGGGGGGGGGGGGGGGGGGGGGGGGGGGGGGGGGGGGGGGGGGGGGGFGGGGGGFGGGGGGGCGGGGFGGGCFGGFGFGGGGGGGGGGGGGGGGGGGGGGGGGGGGGGGGGGGGGGGGGGGGGGGGGGGGGFGDFEGGGDGGFGGGGGGFGGEGGGGFFFFGFFGGFGGFG<C
@M00200:205:000000000-AKKM3:1:1102:21083:5075 1:N:0:1
ATTGGGTTTAAAGGGAGCGTAGGCGGATAGTTTAGTCAGAGGTGAAAGCCCAGGGCTCAACCTTGGAATTGCCTTTGATACTGGCTATCTTGAGTATGGAAGAGGTATGTGGAACTCCGAGTGTAGAGGTGAAATTCGTAGATATTCGGAAGAACACCAGTGGCGAAGGCGACATACTGGTCCATTACTGACGCTGAGGCTCGAAAGCGTGGGGAGCAAACAGGATTAGATACCCTTGTA
+
GGGGGGGGGGGGGGGGGGGGGGGGGGGGGGGGGGGGGGGGGGGGGGGGGGGGGGGGGGGGGGGGGGGGGGGGGGGGGGGGGGGGGGGGGGGGGGGGGGGGGGGGGGGGGGGGGFGGGGGGGGGGGGGGGGGGGGGGGGGGGGGGGGGGGGGGGGGGGGGGGGGGGGGGGGGGGGGGGGGGGGGGGGGGGGGGGGGGGGGGGGGGGDDGGEGGGE:EDGGFGGGGAGG=CFFG@FGGGGGG
@M00200:205:000000000-AKKM3:1:1102:15534:5086 1:N:0:1
ATTGGGTATAAAGCGCGCGCAGGCGGTTTCTTAAGTCTGGTGTCTAAGTGCGGGGCTCAACCCCGTGACGCACTGGAAACTGGGAGACTTGAGTGCAGAAGAGGAGAGCGGAATTCCACGTGTAGCGGTGAAATGCGTAGAGATGTGGAGGAACACCAGTGGCGAAGGCGGCTCTCTGGACTGTAACTGACGCTGAGGCGCGAAAGCGTGGGGAGCAAACAGGATTAGATACCCTTGTA
+
GGGGGGGGGGGGGGGGGGGGGGGGGGGGGGGGGGGGGGGGGGGGGGGGGGGGGGGGGGGGGGGGGGGGGGGEGGGGGGGGGGGGGGGGGGGGGGGGGGGGGGGGGGGGGGGGGGGGGFGGGGGGGGGGFGGGGGGGGEGGGGGGGFGGGGGGGGGGGGGGGGGGGGGGGGGGGGGGGGGGGGGGGGGFGGGGGEEGGGGGGGGGGGGGGGGGGGDGF@<FGF5=?FFFGFFFFFFGGGG
@M00200:205:000000000-AKKM3:1:1102:17410:5130 1:N:0:1
ATTGGGTATAAAGGGAGCGTAGGCGGATAGTTTAGTCAGAGGTGAAAGCCCAGGGCTCAACCTTGGAATTGCCTTTGATACTGGCTATCTTGAGTATGGAAGAGGTATGTGGAACTCCGAGTGTAGAGGTGAAATTCGTAGATATTCGGAAGAACACCAGTGGCGAAGGCGACATACTGGTCCATTACTGACGCTGAGGCTCGAAAGCGTGGGGAGCAAACAGGATTAGATACCCTCGTA
+
GGGGGGGGGGGGGGGGGGGGGGGGGGGGGGGGGGGGGGGGGGGGGGGGGGGGGGGGGGGGGGGGGGGGGGGGGGGGGGGGGGGGGGGGGGGGGGGGGGGGGGGGGGGGGGGGGGGGGGGGDFGGFGGGGGGGGGGGGGGGGGGGGGGGGGGGGGGGGGGGGGGGGGGGGGGGGEEGFGGGGGGGGGGGGGGGGGGGGGGGGGDGGGGGGGGGGGGGFCE?5FGEFGGFGFFGGGGGGGGG
@M00200:205:000000000-AKKM3:1:1102:25864:5133 1:N:0:1
ATTGGGCTTAAAGCGAGCGCAGGTGGTTTATTAAGTCTGGTGTAAAAGGCAGTGGCTCAACCATTGTATGCATTGGAAACTGGTAGACTTGAGTGCAGGAGAGGAGAGTGGAATTCCATGTGTAGCGGTGAAATGCGTAGATATATGGAGGAACACCGGTGGCGAAAGCGGCTCTCTGGCCTGTAACTGACACTGAGGCTCGAAAGCGTGGGGAGCAAACAGGATTAGATACCCGGGTA
+
GGGGGGGGGGGGGGGGGGGGGGGGGGGGGGGGGFGGGGGGGGGGGGGGGGGGGGGGGGGGGGGGGGGGGGGGGGGGGGGGGGGGGGGGGGGGGGGGGGFEGGGGGGGGGGGGGGGGFGGGGGGGGGGGEGGGGGGGEFEGGGGGGCEGFGDGGGGGGGGGGGGGGGGGGGDCEGFGGGGGGFFGGGGGGGGFGGGG6*>DEGEGGG<EEEDCFEDE>@?FF6/C)<CAGFF7BFGGCDG
@M00200:205:000000000-AKKM3:1:1102:24127:5168 1:N:0:1
ATTGGGCTTAAAGGGAGCGTAGGCGGATAGTTTAGTCAGAGGTGAAAGCCCAGGGCTCAACCTTGGAATTGCCTTTGATACTGGCTATCTTGAGTATGGAAGAGGTATGTGGAACTCCGAGTGTAGAGGTGAAATTCGTAGATATTCGGAAGAACACCAGTGGCGAAGGCGACATACTGGTCCATTACTGACGCTGAGGCTCGAAAGCGTGGGGAGCAAACAGGATTAGATACCCCTGTA
+
GGGGGGGGGGGGGGGGGGGGGGGGGGGGGGGGGGGGGGGGGGGGGGGGGGGGGGGGGGGGGGGGGGGGGGGGGGGGGGGGGGGGGGGGGGGGGGGGGGGGGGGGGGGGGGGGGGGGGGGGGGGGGGGGGGGGGGGGGGGGGGGGGGGGGGGGGGGGGGGGGGGGGGGGGGGGGGGGGGGGGGGGGGGGGGGGGGGDEGFGGGGGGGGGGGGGGGGGFGGGGGGGFDGFGFFGGEGGGGCE
@M00200:205:000000000-AKKM3:1:1102:17570:5206 1:N:0:1
ATTGGGTATAAAGGGAGCGTAGGCGGATAGTTTAGTCAGAGGTGAAAGCCCAGGGCTCAACCTTGGAATTGCCTTTGATACTGGCTATCTTGAGTATGGAAGAGGTATGTGGAACTCCGAGTGTAGAGGTGAAATTCGTAGATATTCGGAAGAACACCAGTGGCGAAGGCGACATACTGGTCCATTACTGACGCTGAGGCTCGAAAGCGTGGGGAGCAAACAGGATTAGATACCCGCGTA
+
GGGGGGGGGGGGGGGGGGGGGGGGGGGGGGGGGGGGGGGGGGGGGGGGGGGGGGGGGGGGGGGGGGGGGGGGGGGGGGGGGGGGGGGGGGGGGGGGGGGGGGGGGGGGGGGGGGGGGGGGGGGGGGGGGGGGGGGGGGGGGGGGGGGGGGGGGGGGGGGGGGGGGGGGGGGGGGGGFGGGGGGGGGGGGGGGGGDGGGGGGGGGGGGCGGGGGGGGEGGGGGGGFGGFGFFGGF7CD:DG
@M00200:205:000000000-AKKM3:1:1102:4450:5216 1:N:0:1
ATTGGGTTTAAAGGGAGCGTAGGCGGATAGTTTAGTCAGAGGTGAAAGCCCAGGGCTCAACCTTGGAATTGCCTTTGATACTGGCTATCTTGAGTATGGAAGAGGTATGTGGAACTCCGAGTGTAGAGGTGAAATTCGTAGATATTCGGAAGAACACCAGTGGCGAAGGCGACATACTGGTCCATTACTGACGCTGAGGCTCGAAAGCGTGGGGAGCAAACAGGATTAGATACCCTCGTA
+
GGGGGGFGGGGGGGGGGGGGGGGGGGGGGGGGGGGGGGGGGGGGGGGGGGGGGGGGGGGGGGGGGGGGGGGGGGGGGGGGGGGGGGGGGGGGGGGGGEFG@FGGGGGGGGGGGGGGGGGGEDEFGGGGGGGGGGGFFGGGGGGGGGGGGGGGGGGGGEGGGGGGGGGGGGGGGGGGGGGFFGGGGGGGGGGEGGGGDGGGGGGDFEGGE=FCGDGGFGFGGFGDA6CA=FAFC??=CCGG
@M00200:205:000000000-AKKM3:1:1102:11365:5303 1:N:0:1
ATTGGGTATAAAGGGCGCGTAGGCGGCCGATTAAGTCGGGGGTGAAAGCCTGTGGCTCAACCACAGAATTGCCTTCGATACTGGTTGGCTTGAGACCGGAAGAGGACAGCGGAACTGCGAGTGTAGAGGTGAAATTCGTAGATATTCGCAAGAACACCAGTGGCGAAGGCGGCTGTCTGGTCCGGTTCTGACGCTGAGGCGCGAAAGCGTGGGGAGCAAACAGGATTAGATACCCGAGTA
+
GGGGGGGGGGGGGGGGGGGGGGGGGGGGGGGGGGGGGGGGGGGGGGGGGGGGGGGGGGGGGGGGGGGGGGGGGGGGGGGGGGGGGGGGGGGGGGGGGGGCGGGGGGGGGGGGGEGGGGGGGGGGGFFGGGGGGGGGGGF:DGGGGGGGGGGGGFGFGGGGGGGGGGGGGGGGGGGGGGGGGGGGGGGGGGGGGGEECFGGGGCEGE<FGGGGGGGGFC?FGGGG5EFFGFFFGGFCDGGC
@M00200:205:000000000-AKKM3:1:1102:16877:5342 1:N:0:1
ACTGGGCGTAAAGGGCGCGTAGGCGGCCTTGTAAGTTGGGGGTGAAAGCCCGTGGCTCAACCACGGAATTGCCTTCGATACTGCTTGGCTTGAGACCGGAAGAGGTGAGTGGAACTGCGAGTGTAGAGGTGAAATTCGTAGATATTCGCAAGAACACCAGTGGCGAAGGCGGCTCACTGGTCCGGATCTGACGCTGAGGCGCGAAAGCGTGGGGAGCAAACAGGATTAGATACCCCGGTA
+
GGGGGGGGGGGGGGGGGGGGGGGGGGGGGGGGGGGGGGGGGGGGGGGGGGGGGGGGGGGGGGGGGGGGGGGGGGGGGGGGGGGGGGGGGGGGGGGGGGGGGGGGGGGGGGGGGGGGGGGGGGGGGGGGGGGGGGGGGGGGGGGGGGGGGGGGGGGGGGGGGGGGGGGGGGGGGGGGGGGGGGGGGGGGGGGGGGGGGGGGGGGGGGGGGGGGGGGGFGGGGGGGFGGFGFFGGGGGGGGG
@M00200:205:000000000-AKKM3:1:1102:23683:5466 1:N:0:1
ATTGGGTTTAAAGCGCGCGCAGGTGGTTCCTTAAGTCTGATGTGAAAGCCCCCGGCTCAACCGGGGAGGGTCATTGGAAACTGGGGAACTTGAGTGCAGAAGAGGATAGTGGAATTCCAAGTGTAGCGGTGAAATGCGTAGAGATTTGGAGGAACACCAGTGGCGAAGGCGACTGTCTGGTCTGTAACTGACACTGAGGCGCGAAAGCGTGGGGAGCAAACAGGATTAGATACCCGAGTA
+
GGGGGGGGGGGGGGGGGGGGGGGGGGGGGGGGGGGGGGGGGGGGGGGGGGGGGGGGGGGGGGGGGGGGGGGGGGGGGGGGGGGGGGGGGGGGGGGGGGGGGGGGGGGGGGGGGGGGGGGGGGGGGGGGGGGGGGGGGGGDGFFDFGFGGGGGGGGGGGGGGGGGGGGGGGGGGGGGGGGCFGGGGGGGGGGGGG?FGGGGGGGGGGGGGGGGGGGGEGGGGGGGFFGFGFFGGFGGGGGG
@M00200:205:000000000-AKKM3:1:1102:10841:5475 1:N:0:1
ACTGGGTGTAAAGCGAGCGCAGGTGGTTTAATAAGTCTGATGTCAAAGGCAGTGGCTCAACCATTGTGTGCATTGGAAACTGTTAGACTTGAGTGCAGTAGAGGAGAGTGGAATTCCATGTGTAGCGGTGAAATGCGTAGATATATGGAGGAACACCGGTGGCGAAAGCGGCTCTCTGGACTGTCACTGACACTGAGGCTCGAAAGCGTGGGTAGCAAACAGGATTAGATACCCTAGTA
+
GGGGGGGGGGGGGGGGGGGGGGGGGGGGGGGGGGGGGGGGGGG,FGGGGGGGGGGGGGGGGGGGGGGGGGGGGGGGGGGGGGGGGGGGGGGGGGGGGGGFGGGGGGGGGGGGFGGGGFGGGGGGGGGGGGGGGGGGGGGGGFFFGGGGGGGGGGGGGGGGGGGDEGGGCEFGGGGGGGGGGGGGGGFGGGGGCFGGGGGG8CEFD>FGGDGGGFGFFFC5CGFFFFGFGCFGCFFGGGG
@M00200:205:000000000-AKKM3:1:1102:20967:5513 1:N:0:1
ATTGGGTTTAAAGGGAGCGTAGGCGGATAGTTTAGTCAGAGGTGAAAGCCCAGGGCTCAACCTTGGAATTGCCTTTGATACTGGCTATCTTGAGTATGGAAGAGGTATGTGGAACTCCGAGTGTAGAGGTGAAATTCGTAGATATTCGGAAGAACACCAGTGGCGAAGGCGACATACTGGTCCATTACTGACGCTGAGGCTCGAAAGCGTGGGGAGCAAACAGGATTAGATACCCTGGTA
+
GGGGGGGGGGGGGGGGGGGG@CGGGGGGGGGGGGGGGGGGGGGGGGGGGGGGGGGGGGGCDGGGGGGGGGGGGGGGGGGGGGGGGGGGGGGGGGFFGGGGGGGGGGGGGGGGGGGGGGGGGGGGGGGFGGGGGGGGGGGGGGGGGGGGGEGGGGGGDFGGGGGGGGEFGGGGGEGFGFGFGGGGGGGGFGCFEDGCGGGGGGCCF5DFEEFEGGGDDG?CFGGGFGGF=FFGGCEGGGGF
@M00200:205:000000000-AKKM3:1:1102:18707:5516 1:N:0:1
ATTGGGCTTAAAGGGAGCGTAGGCGGATAGTTTAGTCAGAGGTGAAAGCCCAGGGCTCAACCTTGGAATTGCCTTTGATACTGGCTATCTTGAGTATGGAAGAGGTATGTGGAACTCCGAGTGTAGAGGTGAAATTCGTAGATATTCGGAAGAACACCAGTGGCGAAGGCGACATACTGGTCCATTACTGACGCTGAGGCTCGAAAGCGTGGGGAGCAAACAGGATTAGATACCCTCGTA
+
GGGGGGGGGGGGGGGGGGGGGGGGGGGGGGGGGGGGGGGGGGGGGGGGGGGGGCFEGGGGGGGGGGGGGGGGGGGGGGGGGGGGGGGGGGGGGGGGGGGGGGGGFGGGGGGGGGGGGGGGGFFEECGGGGGGGGGGGGGGGEGGGGGGGGGGGGGGFGGGGGGGGGGGGGGDGGGGEEFFFGGGGGGGGFGFGGGGCGGFGGGGGGGGGGBFGGGGFGGGGGGGFFFA67@FEC7><<D8
@M00200:205:000000000-AKKM3:1:1102:8789:5555 1:N:0:1
ATTGGGTTTAAAGGGCGCGTAGGCGGCCGATTAAGTCGGGGGTGAAAGCCTGTGGCTCAACCACAGAATTGCCTTCGATACTGGTTGGCTTGAGACCGGAAGAGGACAGCGGAACTGCGAGTGTAGAGGTGAAATTCGTAGATATTCGCAAGAACACCAGTGGCGAAGGCGGCTGTCTGGTCCGGTTCTGACGCTGAGGCGCGAAAGCGTGGGGAGCAAACAGGATTAGATACCCCAGTA
+
GGGGGGGGGGGGGGGGGGGGGGGGGGGGGGGGGGGGGGGGGGGGGGGGGGGGGGGGGGGGGGGGGGGGGGGGGGGGGGGGGGGGGGGGGGGGGGGGGGGGGGGGGGGGGGGGGGGGGGGGGGGGGGGGGGGGGGGGGGGGGGGGGGGGGGGGGGGGGGGGGGGGGGGGGGGGGGGGGGGGGGGGGGGGGGGGGGGGGGGGGGGGGGGGGGGGGGGGFGGGGGFG4FGFG?FGGFGFGGGG
@M00200:205:000000000-AKKM3:1:1102:14951:5569 1:N:0:1
ACTGGGTATAAAGGGAGCGTAGGCGGATAGTTTAGTCAGAGGTGAAAGCCCAGGGCTCAACCTTGGAATTGCCTTTGATACTGGCTATCTTGAGTATGGAAGAGGTATGTGGAACTCCGAGTGTAGAGGTGAAATTCGTAGATATTCGGAAGAACACCAGTGGCGAAGGCGACATACTGGTCCATTACTGACGCTGAGGCTCGAAAGCGTGGGGAGCAAACAGGATTAGATACCCTAGTA
+
GGGGGGGGGGGGGGGGGGGGGGGGGGGGGGGGGGGGGGGGGGGGGGGGGGGGGGGGGGGGGGGGGGGGGGGGGGGGGGGGGGGGGGGGGGGGGGGGGGGGGGGGGGGGGGGGGGGGGGGGGGGGGGGGGGGGGGGGGGGGGGGGGGGGGGGGGGGGGGGGGGGGGGGGGGGGGGGGGGGGGGGGGGGGGGGGGGGGGGGGGGGGGGGGGGGGGGGGFGGGGGGGFGGFGCFGGFGFFGFG
@M00200:205:000000000-AKKM3:1:1102:13580:5641 1:N:0:1
ATTGGGTGTAAAGCGCACGTAGGCGGCTTTGTAAGTTAGAGGTGAAAGCCTGGAGCTCAACTCCAGAACTGCCTTTAAGACTGCATCGCTTGAATCCAGGAGAGGTGAGTGGAATTCCGAGTGTAGAGGTGAAATTCGTAGATATTCGGAAGAACACCAGTGGCGAAGGCGGCTCACTGGACTGGTATTGACGCTGAGGTGCGAAAGCGTGGGGAGCAAACAGGATTAGATACCCCTGTA
+
GGGGGGGGGGGGGGGGGGGGGGGGGGGGGGGGGGGGGGGGGGGGGGGGGGGGGGGGGGGGGGGGGGGGGGGGGGGGGGGGGGGGGGGGGGGGGGGGGGGGGGGGGGGGGGGGGFGGGGGGGGGG<FGGGGGGGGGGGGGGGGGGGGGGGGGGGGGGGGGGGGGGGGGGGGGGGEFGGGGGGGGGGGGGGGGGGGGGGGGGGGEGGGGGGGGGGGGGFGFGGGGGFGGFGFFGGGGGGGGG
@M00200:205:000000000-AKKM3:1:1102:20978:5690 1:N:0:1
ATTGGGTTTAAAGGGAGCGTAGGCGGATAGTTTAGTCAGAGGTGAAAGCCCAGGGCTCAACCTTGGAATTGCCTTTGATACTGGCTATCTTGAGTATGGAAGAGGTATGTGGAACTCCGAGTGTAGAGGTGAAATTCGTAGATATTCGGAAGAACACCAGTGGCGAAGGCGACACACTGGCTCATTACTGACGCTGAGGCTCGAAAGCGTGGGGAGCAAACAGGATTAGATACCCTCGTA
+
GGGGGGGGGGGGGGGGGGGGGGGGGGDGGGGGGGGGGGGGGGGGGGGGGGGGGGGGGGGGGGGGGGGGGGGGGGGGGGGGGGGGGGGGGGGGGGGGGGGFGGGGGGGGGGGGGGGGGGGGGGGGGGGGGGGGGGGGGGGGGGGGGGGGGGGGGGGGGGGGGGGGGGGGGGGGGGGGGGGGGGGGGGGGGGGGGGGGGGGGGGGG6CGGDEFGGD3EFGGGGGGGFGF4CAFFCGGGGCGG
@M00200:205:000000000-AKKM3:1:1102:10041:5778 1:N:0:1
ACTGGGCGTAAAGGGAGCGTAGGCGGATAGTTTAGTCAGAGGTGAAAGCCCAGGGCTCAACCTTGGAATTGCCTTTGATACTGGCTATCTTGAGTATGGAAGAGGTATGTGGAACTCCGAGTGTAGAGGTGAAATTCGTAGATATTCGGAAGAACACCAGTGGCGAAGGCGACATACTGGTCCATTACTGACGCTGAGGCTCGAAAGCGTGGGGAGCAAACAGGATTAGATACCCCTGTA
+
GGGGGGGGGGGGGGEGGGGGGGGGGGGGGGGGGGGGGGGGGGGGGGGGGGGGGGGGGGGEGGGGGGGGGGGGGGGGGGGGGGGGGGGGGGGGGGGGGGGGGGGGGGGGGGGGGGGGGGGGGGGGGGGGFEFGGGGGGGFGFGGGGGGGGGGGGGGGGFFFGGGGCGGGGGGDGGGGGGGCFG?9EAFGGGGGGEEEGGGGCFEG,B<FEEGGGGGGEGG6FGGFAGGFCF=GGFFFFDGC
@M00200:205:000000000-AKKM3:1:1102:15127:5804 1:N:0:1
ACTGGGCTTAAAGGGAGCGTAGGCGGACATTTAAGTCAGGGGTGAAATCCCGGGGCTCAACCTCGGAATTGCCTTTGATACTGGGTGTCTTGAGTATGAGAGAGGTGTGTGGAACTCCGAGTGTAGAGGTGAAATTCGTAGATATTCGGAAGAACACCAGTGGCGAAGGCGACACACTGGCTCATTACTGACGCTGAGGCTCGAAAGCGTGGGGAGCAAACAGGATTAGATACCCCAGTA
+
GGGGGGGGGGGGGGGGGGGGGGGGGGGGGGGGGGGGGGGGGGGGGGGGGGGGGGGGGGGGGGGGGGGGGGGGGGGGGGGGGGGGGGGGGGGGGGGGGGGGGGGGGGGGGGGGGGGGGGGGGGGGGGGGGGGGGGGGGGGGGGGGCGGGGGGGGGGGGGGGGGGGGGGGGGDGGGGGGGGGGGGGGGGGGGGGGGGGGGGGGGGGGDDGGEDFGGG=3CCFG=CFFCGFFFFGGGGGGGGG
@M00200:205:000000000-AKKM3:1:1102:14528:5811 1:N:0:1
ACTGGGTTTAAAGGGAGCGTAGGCGGATAGTTTAGTCAGAGGTGAAAGCCCAGGGCTCAACCTTGGAATTGCCTTTGATACTGGCTATCTTGAGTATGGAAGAGGTATGTGGAACTCCGAGTGTAGAGGTGAAATTCGTAGATATTCGGAAGAACACCAGTGGCGAAGGCGACATACTGGTCCATTACTGACGCTGAGGCTCGAAAGCGTGGGGAGCAAACAGGATTAGATACCCTAGTA
+
GGGGGGGGGGGGGGGGGGGGGGGGGGGGGGGGGGGGGGGFGGGGGGGGGGGGGGGGGGGGGGGGGGGGGGGGGGGGGGGGGGGGGGGGGGGGGGGGGGGGGGGGGGGGGGGGGGGGGGGGGGGGGGGGGGGGGGGGGGGGGGGGGGGGGGGGGGGGGGGGGGGGGGGGGGGGGGGGGGGGGGFGGGGGGGGGGGDCEGFFGGGGGGGDEEGGGGGGAGGG=FGGFGGFGFAFG7EGGGGE
@M00200:205:000000000-AKKM3:1:1102:24032:5835 1:N:0:1
ATTGGGTGTAAAGGGAGCGTAGGCGGATAGTTTAGTCAGAGGTGAAAGCCCAGGGCTCAACCTTGGAATTGCCTTTGATACTGGCTATCTTGAGTATGGAAGAGGTATGTGGAACTCCGAGTGTAGAGGTGAAATTCGTAGATATTCGGAAGAACACCAGTGGCGAAGGCGACATACTGGTCCATTACTGACGCTGAGGCTCGAAAGCGTGGGGAGCAAACAGGATTAGATACCCCTGTA
+
GGGGGGGGGGGGGGGGGGGGGGGGGGGGGGGGGGGGGGGGGGGGGGGGGGGGGGGGGGGGGGGGGGGGGGGGGGGGGGGGGGGGGGGGGGGGGGGFGGGGGGGGGGGGGGGGGGGGGGGCGGGGGGGGGGGGGGGGGGGGGGGGGGGGGGGGGGGGGGGGGGGGGGDGGGGGGGGGGGGGGGGGGGGGGEFGDEGDGGGGGGGGGGGGGGGGGGGGFGGGG5EGFGGFDFFGGGGGFFGC
@M00200:205:000000000-AKKM3:1:1102:8489:5851 1:N:0:1
ATTGGGTTTAAAGCGAGCGCAGGTGGTTTATTAAGTCTGGTGTAAAAGGCAGTGGCTCAACCATTGTATGCATTGGAAACTGGTAGACTTGAGTGCAGGAGAGGAGAGTGGAATTCCATGTGTAGCGGTGAAATGCGTAGATATATGGAGGAACACCGGTGGCGAAGGCGGCTTACTGGGTCTTAACTGACGCTGAGGCACGAAAGCCAGGGTAGCAAACGGGATTAGATACCCCTGTA
+
GGGGGGGGGGGGGGGGGGGGGGGGGGGGGGGGGGGGGGGGGGGAFGGGGGGGGGGGGGGGGGGGGGGGGGGGGGGGGGGGGGGGFFGGDGGGGGGGFGGGGGGGGGGGGGGFGG@FGGGGGGGGGGGGGGGGGCEFGGGGEFGGGGDDGGGGGFGGGFGCGGGGGEGG?GEGGGGGGGGGGFGGGG9FFGGGGGGGFFCEGGEEG>?FGGFEGGC?@FGGGECE>C?AFCFGGFGGGGG
@M00200:205:000000000-AKKM3:1:1102:14157:5858 1:N:0:1
ACTGGGTTTAAAGGGAGCGTAGGCGGATAGTTTAGTCAGAGGTGAAAGCCCAGGGCTCAACCTTGGAATTGCCTTTGATACTGGCTATCTTGAGTATGGAAGAGGTATGTGGAACTCCGAGTGTAGAGGTGAAATTCGTAGATATTCGGAAGAACACCAGTGGCGAAGGCGACATACTGGTCCATTACTGACGCTGAGGCTCGAAAGCGTGGGGAGCAAACAGGATTAGATACCCTAGTA
+
GGGGGGGGGGGGGGGGGGGGGGGGGGGGGGGGGGGGGGGGGGGGGGGGGGGGGGGGGGGGGGGGGGGGGGGGGGGGGGGGGGGGGGGGGGGGGGGGGGGGGGGGGGGGGGGGGGGGGGGGGGGGGDGGGGGGGGGGGGGGGGGGGFGGGGGGGGGGGGGGGGGGCEGGGGGGGGGGGGGFGGGGGGGGGGGGGGGGGGGGGGGGGGGGGGGGGGGGFGGGGGFGFGGFGFFGFGFGGGGG
@M00200:205:000000000-AKKM3:1:1102:5417:5860 1:N:0:1
ACTGGGTTTAAAGGGAGCGTAGGCGGATAGTTTAGTCAGAGGTGAAAGCCCAGGGCTCAACCTTGGAATTGCCTTTGATACTGGCTATCTTGAGTATGGAAGAGGTATGTGGAACTCCGAGTGTAGAGGTGAAATTCGTAGATATTCGGAAGAACACCAGTGGCGAAGGCGACATACTGGTCCATTACTGACGCTGAGGCTCGAAAGCGTGGGGAGCAAACAGGATTAGATACCCCCGTA
+
GGGGGGGGGGGGGGGGGGGGGGGGGGGGGGGGGGGGGGGGGGGGGGGGGGGGGGGGGGGGGGGGGGGGGGGGGGGGGGGFGGGGGGGGGGGGGGGGGGGGGGGGGGGGGFFGGGGGGGGGGGGGGGGGGGGGGGGGGFGGGGGGGGGGGGGGGGGGGGGGGGGGGGGGCFGGGGGGGGGGGGGDF;FGGCGGGCGGGFFE5FEEEGCGGGGGDC5CEGFGGFCFAGGFGFFGGFFGDGGG
@M00200:205:000000000-AKKM3:1:1102:7296:5878 1:N:0:1
ATTGGGTTTAAAGGGAGCGTAGGCGGATAGTTTAGTCAGAGGTGAAAGCCCAGGGCTCAACCTTGGAATTGCCTTTGATACTGGCTATCTTGAGTATGGAAGAGGTATGTGGAACTCCGAGTGTAGAGGTGAAATTCGTAGATATTCGGAAGAACACCAGTGGCGAAGGCGACATACTGGTCCATTACTGACGCTGAGGCTCGAAAGCGTGGGGAGCAAACAGGATTAGATACCCCAGTA
+
GGGGGGGGGGGGGGGDGGGGGGGGGGCCEFF,CFGGGFGC9FGGGGGGGGGGGGGGGGGGGFGDGGGGGGGGDDGFGGFGGG9E<FDCGGGGGGGFFGGFGGGGGCFCGGGGGG,FGGD+FFFGGGFGGGGGGGGGGGGGGGGGGGDCFG>FGGGGGGGGGGGGGGGGGGEGGGGCGGGGFFFGGCFFGGGGGGG8C7EFGGGGGGGGGGGGGGGGEGGGGGGGFGGFGFFGGGG55CGG
@M00200:205:000000000-AKKM3:1:1102:6280:5898 1:N:0:1
ACTGGGTTTAAAGCGAGCGCAGGTGGTTTAATAAGTCTGATGTCAAAGGCAGTGGCTCAACCATTGTGTGCATTGGAAACTGTTAGACTTGAGTGCAGTAGAGGAGAGTGGAATTCCATGTGTAGCGGTGAAATGCGTAGATATATGGAGGAACACCGGTGGCGAAAGCGGCTCTCTGGCCTGTAACTGACACTGAGGCTCGAAAGCGTGGGTAGCAAACAGGATTAGATACCCTCGTA
+
GGGGGGFGGGGGGF@FCGEG:FGFEEGGGFGGFGGGGGGFGGG<FFF@@FC@FE<CFF9FGGF<FGGGGGFGGG<DFDFGGGEFFGGGCCF9FGGG9FF99CEF,=,CFGGGGGFFGGEGGGGGGGGGC=BF9BAFGE+@?FFGEFFD,?:@,B,EFEEEGGGGGGCCFDDF7C:F;D@,@DGGFE;DFGFFFGGGGEGGGG>BGE>=EEGG@;CFFCFGGDF*;9+*37@+BF9C/:/
@M00200:205:000000000-AKKM3:1:1102:10428:5907 1:N:0:1
ATTGGGTATAAAGGGAGCGTAGGCGGATAGTTTAGTCAGAGGTGAAAGCCCAGGGCTCAACCTTGGAATTGCCTTTGATACTGGCTATCTTGAGTATGGAAGAGGTATGTGGAACTCCGAGTGTAGAGGTGAAATTCGTAGATATTCGGAAGAACACCAGTGGCGAAGGCGACATACTGGTCCATTACTGACGCTGAGGCTCGAAAGCGTGGGGAGCAAACAGGATTAGATACCCCTGTA
+
GGGGGGGGGGGGGFGGGGGGGGGGGGCGEGGGGGGGGFGGGGGGGGGGGGGGGGGGGGGGGGGGGGGGGFGGGGGFGGGGGGGGGGGGGGGGGGGGCGGFGGGGGF=FGGGGGGGGGGGGGGGGGGGFFGGGGGGFGGGGGGCGGF<FGGEEGGGG@F>FGGGGGGGGGGGGGGG:FGGGFGGG93EAFGGGCEEGGGGG@EGG8EGGGGGGGGGGFGGGGGGGFGFFGFFGGGGGGFGG
@M00200:205:000000000-AKKM3:1:1102:13444:5925 1:N:0:1
ATTGGGTTTAAAGCGAGCGCAGGTGGTTTAATAAGTCTGATGTAAAAGGCAGTGGCTCAACCATTGTGTGCATTGGAAACTGTTAGACTTGAGTGCAGTAGAGGAGAGTGGAATTCCATGTGTAGCGGTGAAATGCGTAGATATATGGAGGAACACCGGTGGCGAAAGCGGCTCTCTGGACTGTAACTGACACTGAGGCTCGAAAGCGTGGGTAGCAAACAGGATTAGATACCCGGGTA
+
GGGGGGGGGGGGFGFGGGGGEGGGGGGGGGGGGGGGGGGGGGGGGGGGGGGGGGGGGGGGGGGGGFGGGGGGGGGGGGGGGGGGGGGGFGGGGGGGGGGGGGG?FGGGGGGGGGGGGGGGGGGGFGDFFGGGGGGGGGGGGGGGGGGGGGGGGGGGGGEGGGGGGGGGGEGGGGGGGGGGGGFGGGGGGGGGGGGGCFGGGGGEEGGCGGEFGGGGFCCGFGDEFFGFGFFGG<83>C<
@M00200:205:000000000-AKKM3:1:1102:21878:5976 1:N:0:1
ATTGGGTGTAAAGGGAGCGTAGGCGGATAGTTTAGTCAGAGGTGAAAGCCCAGGGCTCAACCTTGGAATTGCCTTTGATACTGGCTATCTTGAGTATGGAAGAGGTATGTGGAACTCCGAGTGTAGAGGTGAAATTCGTAGATATTCGGAAGAACACCAGTGGCGAAGGCGACATACTGGTCCATTACTGACGCTGAGGCTCGAAAGCGTGGGGAGCAAACAGGATTAGATACCCCTGTA
+
GGGGGGGGGGGGGGGGGGGGGGGGGGGGGGGGGGGGGGGFGFGFFFFFGGGGGGGGGGGGGGGGGGGGFGFGGGGGGGGGGGGGGGGGGGGGGGGGGGGGGGGGGGGGGGGGAFFFGGGGGGGGFGFFGGGGGGGGGGGGFGGGGGGGGGGGFGGGGGFGGGGDGDGGGGGGGGGGGDFGGGFGGCGGCFFGGGDE*>D>C6EGFGGGDGGGGG:C3C88EGFGACFFFFAFGGGFGGGG
@M00200:205:000000000-AKKM3:1:1102:10964:6112 1:N:0:1
ACTGGGTTTAAAGGGAGCGTAGGCGGATAGTTTAGTCAGAGGTGAAAGCCCAGGGCTCAACCTTGGAATTGCCTTTGATACTGGCTATCTTGAGTATGGAAGAGGTATGTGGAACTCCGAGTGTAGAGGTGAAATTCGTAGATATACGGAAGAACACCAGTGGCGAAGGCGACATACTGGTCCATTACTGACGCTGAGGCTCGAAAGCGTGGGGAGCAAACAGGATTAGATACCCTTGTA
+
GGGGGGGGGGGGGGGGGGGGGGGGGGGGGGGGGGGGGGGGGGGGGGGGGGGGGGGGGGGGGGGGGGGGGGGGGGGGGGGGGGGGGGGGGGGGGGGGGGGGGGGGGGGGGGGGGGGGGGGGGGGGGGGGGGGGGGGGGGGGGGGGGGGGGGGGGGGGGGGFAGGGGGGGGGGGGGGGGGGGGGGGGGGGGGGGGGGGGGGGGGGGGEGGGEGGGGGGDGCDGC8EFGGFG=FGGGGGCGGG
@M00200:205:000000000-AKKM3:1:1102:6664:6126 1:N:0:1
ACTGGGTTTAAAGGGAGCGTAGGCGGATAGTTTAGTCAGAGGTGAAAGCCCAGGGCTCAACCTTGGAATTGCCTTTGATACTGGCTATCTTGAGTATGGAAGAGGTATGTGGAACTCCGAGTGTAGAGGTGAAATTCGTAGATATTCGGAAGAACACCAGTGGCGAAGGCGACATACTGGTCCATTACTGACGCTGAGGCTCGAAAGCGTGGGGAGCAAACAGGATTAGATACCCCTGTA
+
GGGGGGGGGGGGGGGGGGGGGGGGGGGGGGGGGGGGGGGGGGGGGGGGGGGGGGGGGGGGGGGGGGGGGGGGGGGGGGGGGGGGGGGGGGGGGGGGGGGGGGFGGGGGGGGGGGGGGGGGGGGGGGGGGGGGGGGGGGGGGGGGGGGGGGGGGGGGGGGGGGGGGGGGGGGDGGGGGGGGGGGGGGCGGGGGGGGGGGGGGGGGGEGGGCEEGCDEEGGFGGGGFGGFGCFGGGGGGFGG
@M00200:205:000000000-AKKM3:1:1102:11875:6168 1:N:0:1
ATTGGGCTTAAAGGGAGCGTAGGCGGATAGTTTAGTCAGAGGTGAAAGCCCAGGGCTCAACCTTGGAATTGCCTTTGATACTGGCTATCTTGAGTATGGAAGAGGTATGTGGAACTCCGAGTGTAGAGGTGAAATTCGTAGATATTCGGAAGAACACCAGTGGCGAAGGCGACATACTGGTCCATTACTGACGCTGAGGCTCGAAAGCGTGGGGAGCAAACAGGATTAGATCCCCGGGTA
+
GGGGGGGGGGFEGGGGGGGGGGGGGGGGEGGGGGGGGGGGGGGGGGGGGGGGGGGGGGFFGGGGGGGGGGGGGGGGGGGGGGGGGGGGGGGGGGG9FGGGGGFFGGGGGGGFFGGGGGGDFGGGGGGGGFGCG<FGGGGGD@FGGGGGGGGGGGGGGGGGGGGDGGEDFFGGGGGGGGG7FFGGGGDGGGGGCGGGGEFGGGGG,>5EEGGGGGDEFFBCFFGGFGGFDAF+?FGDCDDE
@M00200:205:000000000-AKKM3:1:1102:13562:6214 1:N:0:1
ACTGGGTGTAAAGGGCGCGTAGGCGGCCGATTAAGTCGGGGGTGAAAGCCTGTGGCTCAACCACAGAATTGCCTTCGATACTGGTTGGCTTGAGACCGGAAGAGGACAGCGGAACTGCGAGTGTAGAGGTGAAATTCGTAGATATTCGCAAGAACACCAGTGGCGAAGGCGGCTGTCTGGTCCGGTTCTGACGCTGAGGCGCGAAAGCGTGGGGAGCAAACAGGATTAGATACCCGAGTA
+
GGGGGGGGGGGFGGGGGGGGGGGGGGGGGGGGGGFGGGGGGGGGGGGGGGGGGGGGGGGGGGGGGGGGGGFGGGGGGGGGGGGGGGGGGGGEGFGGGGGGGGGGFFG<FGGGGGGGGGGGGGGGGGGGGGGGGGGFGGGGGEGGGGGGGGGGGFGGGG>GFFGGGEGGGFGEGEEGGGGFGGGGGGGGG?CGGGECEGGGGGGGG5DFGEDG8EG=7FCGGC?F@CC?=??FGFGGGDGG
@M00200:205:000000000-AKKM3:1:1102:7025:6327 1:N:0:1
ATTGGGCATAAAGGGAGCGTAGGCGGATAGTTTAGTCAGAGGTGAAAGCCCAGGGCTCAACCTTGGAATTGCCTTTGATACTGGCTATCTTGAGTATGGAAGAGGTATGTGGAACTCCGAGTGTAGAGGTGAAATTCGTAGATATTCGCAAGAACACCAGTGGCGAAGGCGGCTGTCTGGTCCGGTTCTGACGCTGAGGCGCGAAAGCGTGGGGAGCAAACAGGATTAGATACCCTGGTA
+
GGGGGGFFGGGGGFGF@FGGGGGGGGCGCFGGAAFGGGGGGGGGGGGGGGGGGGGGGGFGGGGGGGGGGGGGGGGGGGG9FFGGGGGGGGEGCFFFGGGGFGGGGGFGGGGGGGFGGGGDEGGGEGFFGGGF<FGFGFGGGDGFGGGGGGCFCFGGGGFFFFCEGCFGDFGGGEGGGGGGGDGGGGGGFGGGGGGGGGGFGGEGGGGGDEEGGEGGBF;<CGFGFDCFCFFGG?CFDFDG
@M00200:205:000000000-AKKM3:1:1102:24129:6339 1:N:0:1
ACTGGGCATAAAGGGAGCGTAGGCGGACATTTAAGTCAGGGGTGAAATCCCGGGGCTCAACCTCGGAATTGCCTTTGATACTGGGTGTCTTGAGTATGAGAGAGGTGTGTGGAACTCCGAGTGTAGAGGTGAAATTCGTAGATATTCGGAAGAACACCAGTGGCGAAGGCGACACACTGGCTCATTACTGACGCTGAGGCTCGAAAGCGTGGGGAGCAAACAGGATTAGATACCCGTGTA
+
GGGGGGGGGGGGGGGGGGGGGGGGGGGGGGGGGGGGGGGGGGGGGGGGGGGGGGGGGGGGGGGGGGGGGGGGGGGGGGGGGGGGGGGGGGGGGGGGGGGGGGGGGGGGGGGGGGGGGGGGGGGGGGGGGGGGGGGGGGGGGGGGGGGGGGGGGGGGGEGGGGGGGGGGGGGGGGGGGGGGGGGGGGGGGGGGGGGGGGGGGGGGGGD?EEEGGGGGFGGGGGGFFGGFGFFGGCEDGGGG
@M00200:205:000000000-AKKM3:1:1102:17338:6362 1:N:0:1
ATTGGGTTTAAAGGGTGCGTAGGCGGTTCTTTAAGTTTGGTGTGAAATCTCCCGGCTCAACTGGGAGGGTGCGCCGGATACTGAAGGGCTCGAGTGCGGGAGGGGAGAGTGGAATTCCCGGTGTAGCGGTGAAATGCGTAGATATCGGGAGGAACACCTGTGGTGTAAACGGCTCTCTGGACCGTAACTGACGCTGAGGCACGAAAGCGTGGGGAGCAAACAGGATTAGATACCCTAGTA
+
GGGGGGGGGGGGGGGGGGGGGGGGGGGGGGGGGGGGGGGGGGGGGGGGGGGGGGGGGGGGGGGGGGGGGGGGGGGGGGGGGGGGGGGGGGGGGGGGGGGGGGGGGDGGGGGGGGGGGGGGGGGGFGGGGGGGGGGGGGGGGGGGGGGGGGGGGGGGGGGGGGGGGGGGGGGGGGGGGGGGGGGGGGGGGGGGGGGGGGGGGGGGDE<?EGGGGGCGFGFGGGGGFGGFFFFFGGGGD4:E
@M00200:205:000000000-AKKM3:1:1102:15335:6530 1:N:0:1
ATTGGGTTTAAAGGGAGCGTAGGCGGATAGTTTAGTCAGAGGTGAAAGCCCAGGGCTCAACCTTGGAATTGCCTTTGATACTGGCTATCTTGAGTATGGAAGAGGTATGTGGAACTCCGAGTGTAGAGGTGAAATTCGTAGATATTCGGAAGAACACCAGTGGCGAAGGCGACATACTGGTCCATTACTGACGCTGAGGCTCGAAAGCGTGGGGAGCAAACAGGATTAGATACCCGGGTA
+
GGGGGGGGGGGGGGGGGGGGGGGGGGGGGGGGGGGGGGGGGGGGGGGGGGGGGGGGGGGGGGGGGGGGGGGGGGGGGGGGGGGGGGGGGGGGGGGGGGGGGGGGGGGGGGGGGGGGGGGGGGGGGGGGGGGGGGGGGGGGGGGGGGGGGGGGGGGGGGGGFGGGGGGGGGGGGGGGGGGGGGGGGGGGGGGGGGGGGGGGGGGDGGCGEGGGGDD=EEGGGGGGFGGFCFCGGFGGGGGG
@M00200:205:000000000-AKKM3:1:1102:4222:6577 1:N:0:1
ATTGGGTATAAAGGGCTCGTAGGCGGTTTGTCGCGTCGGGAGTGAAAACCAGGTGCTTAACACCTGGCTTGCTTCCGATACGGGCAGACTAGAGGTATTCAGGGGAGAACGGAATTCCTGGTGTAGCGGTGAAATGCGCAGATATCAGGAGGAACACCGGTGGCGAAGGCGGTTCTCTGGGAATATCCTGACGCTGAGGAGCGACAGTGTGGGGAGCGAACAGGATTAGATACCCTGTTA
+
CEGGGGGEGGGFFGGGGGGGEGGFGGGGGGGGGGGGGGGGGGGGFGGGGGG@FGGGGAFGG9FGGCGFEGGGFGGFGGEFGC74CBFFGGG,FFDECFF?FFCFGFGG<,8:B=FFCBDD?FGGFFGFGFGGGGG<FE7:>FGCCGFAFFFGGGGGGG7FFGGGDGGGGGGG@EG,?CFC<9FF+?FGG;FF7?55:CC68:EE*?DFG+<>8*/*7:EEGGCFFC+?CFFGGGGCD0*<
@M00200:205:000000000-AKKM3:1:1102:20577:6594 1:N:0:1
ATTGGGTGTAAAGGGAGCGTAGGCGGATAGTTTAGTCAGAGGTGAAAGCCCAGGGCTCAACCTTGGAATTGCCTTTGATACTGGCTATCTTGAGTATGGAAGAGGTATGTGGAACTCCGAGTGTAGAGGTGAAATTCGTAGATATTCGGAAGAACACCAGTGGCGAAGGCGACATACTGGTCCATTACTGACGCTGAGGCTCGAAAGCGTGGGGAGCAAACAGGATTAGATACCCGCGTA
+
GGGGGGGGGGGGGGGGGGGGGGGGGGD:CGGGGGGGGGGGGGGGGGGGGGGGGGGGGGGGGGGGGGGGGGGGGGGGGGGGGGGGGGGFGGGGGGGGGGG<FGGGGGFGGGGGGGGGGFGGGGGGGGGGGGGGGGGGGGGGGDGGGGGGCGCGGGGGGDGGGGGGGGGGGGGGGGGGGGGGFGGGGGGGGGGGGGGGGGGGFGGGGEDGDEGGGGDGFGGGFE6CFGGFG7AGGGG3>3<5
@M00200:205:000000000-AKKM3:1:1102:26128:6600 1:N:0:1
ATTGGGTTTAAAGCGAGCGCAGGTGGTTTAATAAGTCTGATGTAAAAGGCAGTGGCTCAACCATTGTGTGCATTGGAAACTGTTAGACTTGAGTGCAGTAGAGGAGAGTGGAATTCCATGTGTAGCGGTGAAATGCGTAGATATATGGAGGAACACCGGTGGCGAAAGCGGCTCTCTGGACTGTAACTGACACTGAGGCTCGAAAGCGTGGGTAGCAAACAGGATTAGATACCCTAGTA
+
GGGGGGGGGGGGGGGGGGGGGGGGGGGGGGGGGGGGGGGGGGG9FGGGGGGGGGGGGGGGGG@CEEFGGGGGGGGGGGGGGGGGGGGGGGGGGGGGGGGGGGGGGGGGGGFFGGGGGDGGGGFFFFEGGGGGGGGFGGGGEAFFGGGGGGCGGGGG:FGCGFGGGGGGFGGGGGGGFGGGGGGGGGGGGFGGGCFGGCGGGDGDEGFEEGE7FFGGF,B*:?=C;FFFGFFF+CCDFGG
@M00200:205:000000000-AKKM3:1:1102:25735:6610 1:N:0:1
ATTGGGTTTAAAGGGCGCGTAGGCGGCCGATTAAGTCGGGGGTGAAAGCCTGTGGCTCAACCACAGAATTGCCTTCGATACTGGTTGGCTTGAGACCGGAAGAGGACAGCGGAACTGCGAGTGTAGAGGTGAAATTCGTAGATATTCGCAAGAACACCAGTGGCGAAGGCGGCTGTCTGGTCCGGTTCTGACGCTGAGGCGCGAAAGCGTGGGGAGCAAACAGGATTAGATACCCCAGTA
+
GGGGGGGGGGGGGGGGGGGGGGGGGGGGGGGGGGGGGGGGGGGGGGGGGGGGGGGGGGGGGG?DFFGGGGGGGGGGGGGGGGGGGGGGGGGGGGGGGGGGGGGGGGGGGGGGGGGGGGGGGEGGGGGGGGGGGGGGGGGGGGGGGGGGGGGGGGGGGGGFGGGGGGGGGFGGGGGGGGGGGGGEGGGGGGGGGGCGGGGGGGCEEGGGGC5EGGGGEFFGGGGGFGGFGFFFFCFFDGFG
@M00200:205:000000000-AKKM3:1:1102:11505:6636 1:N:0:1
ATTGGGCGTAAAGGGAGCGTAGGCGGATAGTTTAGTCAGAGGTGAAAGCCCAGGGCTCAACCTTGGAATTGCCTTTGATACTGGCTATCTTGAGTATGGAAGAGGTATGTGGAACTCCGAGTGTAGAGGTGAAATTCGTAGATATTCGGAAGAACACCAGTGGCGAAGGCGACATACTGGTCCATTACTGACGCTGAGGCTCGAAAGCGTGGGGAGCAAACAGGATTAGATACCCTCGTA
+
GGGEGGFGFCFGGGGGGGGGGGGGECCFCGGGGFGGGGGGFGGGFGGGGGGGGFGGGEFGGGGGGGGDFFGGGGGGGGGGFFECGGGGGFGGGGDGGFGGGGGGGGGGGGGFAEEEGGGGECGFGGGGGGGGGGGGGGGGGCGGGGGC,4FE@GGGDFGGG9FDC7=>BFEGGGGGGFECFFCEGGGFFFGDEGG>>,>5@F5*:E46CE7<FE*=A@8@FG85ACFA=FFFGC8>FDGC
@M00200:205:000000000-AKKM3:1:1102:6226:6671 1:N:0:1
ATTGGGCTTAAAGCGAGCGCAGGTGGTTTAATAAGTCTGATGTAAAAGGCAGTGGCTCAACCATTGTGTGCATTGGAAACTGTTAGACTTGAGTGCAGTAGAGGAGAGTGGAATTCCATGTGTAGCGGTGAAATGCGTAGATATATGGAGGAACACCGGTGGCGAAAGCGGCTCTCTGGACTGTCACTGACACTGAGGCTCGAAAGCGTGGGTAGCAAACAGGATTAGATACCCGAGTA
+
GGGGGGGGGGGGGGGGGGGGGFGFGGGGGGGGGGGGGGGGGGGGGGGGGGGGGGGGGGFFGGGGGGGGGGGGGGGGGGGGGGGGGGGGGGGGGGGGGGGGG<FG,?FGGGGGGGDGGGGGGGGGGGGGGGGGGGGGGFGFGDGGGGGGGGGEEGFFGGEGGEGGGGGGGDEGEGGGGG@EGGGFEFGGGGGGGGFGGCFFEGGGGEFGGGD7FGDGFC8,=FFGFGGA7+8C7:C<DGG
@M00200:205:000000000-AKKM3:1:1102:14211:6677 1:N:0:1
ATTGGGTTTAAAGGGAGCGTAGGCGGATAGTTTAGTCAGAGGTGAAAGCCCAGGGCTCAACCTTGGAATTGCCTTTGATACTGGCTATCTTGAGTATGGAAGAGGTATGTGGAACTCCGAGTGTAGAGGTGAAATTCGTAGATATTCGGAAGAACACCAGTGGCGAAGGCGACATACTGGTCCATTACTGACGCTGAGGCTCGAAAGCGTGGGGAGCAAACAGGATTAGATACCCCGGTA
+
GGGGGGGGGGGGGGGGGGGGGGGGGGGGGGGGGGGGGGGGGGGGGGGGGGGGGGGGGGGGGGGGGGGGGGGGGGGGGGGGGGGGGGGGGGGGGGGGGGGGGGGGGGGGGGGGGGGGGGGGGGGGGGGGGGGGGGGGGFGGGGGGGGGGFGGGGGGGGGGGGGGGGGGGGGGGGGGGGGGGGGGGGGGGGGGGGGGGGGGGGGGGGGGGGGGGGGGGFGGGGGGFFGGFFFFFGGGGCGGG
@M00200:205:000000000-AKKM3:1:1102:9408:6732 1:N:0:1
ATTGGGTTTAAAGCGAGCGCAGGTGGTTTAATAAGTCTGATGTAAAAGGCAGTGGCTCAACCATTGTGTGCATTGGAAACTGTTAGACTTGAGTGCAGTAGAGGAGAGTGGAATTCCATGTGTAGCGGTGAAATGCGTAGATATATGGAGGAACACCGGTGGCGAAAGCGGCTCTCTGGACTGTAACTGACACTGAGGCTCGAAAGCGTGGGTAGCAAACAGGATTAGATACCCTGGTA
+
GGGGGGGGGGGGGGGGGGGGGGDGGGGGGFGGFGFGGGGGGGG,FFFGGFFGGGGGGGGEGGGGGFGGGGGFFGGGGFGGGGGGGGGGGGGGFFFGGGGFEFFGFG<=FFFGFGGGGGGGFFFDDFGCFGGGFFGGGGFG7BEFFGGGE,:@EFGGEE7FGCFGDEGGGGG7CGGFGGFGFFGGGCFGCFGGDGFE68ECGGGG5:DGGGG7CF<FFC?CF6;5AFFF7AFGEEGF3F7
@M00200:205:000000000-AKKM3:1:1102:22026:6752 1:N:0:1
ATTGGGTTTAAAGGGCTCGTAGGCGGTTTGTCGCGTCGGGAGTGAAAACCAGGTGCTTAACACCTGGCTTGCTTCCGATACGGGCAGACTAGAGGTATTCAGGGGAGAACGGAATTCCTGGTGTAGCGGTGAAATGCGCAGATATCAGGAGGAACACCGGTGGCGAAGGCGGTTCTCTGGGAATATCCTGACGCTGAGGAGCGAAAGTGTGGGGAGCGAACAGGATTAGATACCCTTGTA
+
GGGGGGGGGGGGGGGGGGGGGGGGGGGGGGGGGGGGGGGGGGGGGGGFGGGGGGGGGGGGGCFGGGCGGGGGGGGGGGGGGGGGGGGGGGGCGGGGGGGGGGGGGGGGGGGGGGGGGGGGGGGGGGGGGGGGGGGGGGGGGGFGGGGFGGGGGGGGGGGGGGGGD<CEGGGGGGGGGGGGGGGGGGGGGGGGGGGGGGFCGGGG>>DGGGGGGGDGDGEGEDGFFGGFGFFGGGGF4CFG
@M00200:205:000000000-AKKM3:1:1102:17851:6821 1:N:0:1
ACTGGGCTTAAAGGGAGCGTAGGCCGGAGATTAAGCGTGTTGTGAAATGTAGATGCTCAACATCTGCACTGCAGCGCGAACTGGTTTCCTTGAGTACGCACAAAGTGGGCGGAATTCGTGGTGTAGCGGTGAAATGCTTAGATATCACGAAGAACTCCGATTGCGAAGGCAGCTCACTGGAGCGCAACTGACGCTGAAGCTCGAAAGTGCGGGTATCGAACAGGATTAGATACCCTTGTA
+
GGGGGGGGGGGGGGGGGGGGGGGGGGGGGGGGGGGGGGGGGGGGGGGGGGGGGGGGGGGGGCFGGGGGGGGGGGGGGGGGGGGGGGGGGGGGGGGGGGGGGGGFGGFGGGGGGGGGGGGGGGFFGGGGGGGGGGGGGGGGGGGGGGGGGGGGGGGGGGGGGGGGGGDGGGGGGGGGGGGFGGGGGGGGGGGFGDGGGGGGGGGGGDDGFFGEGEGFFGG6>E?F:?FFG4BGGGGGGGGF
@M00200:205:000000000-AKKM3:1:1102:9919:6837 1:N:0:1
ACTGGGTTTAAAGGGCGCGTAGGCGGCTTTATAAGTCGGGGGTGAAAGCCTGTGGCTCAACCACAGAATTGCCTTCGATACTGTATGGCTTGAGACCGGAAGAGGTTAGTGGAACTGCGAGTGTAGAGGTGAAATTCGTAGATATTCGCAAGAACACCAGTGGCGAAGGCGGCTGACTGGTCCGGTTCTGACGCTGAGGCGCGAAAGCGTGGGGAGCAAACAGGATTAGATACCCCTGTA
+
GGGGGGGGGGGGGGGGGGGGGGGGGGGGGGGGGGGGGGGGGGGGGGGGGGGGGGGGGGGGGGGGGGGCFGFGGGGGGFGEGGGGGGGGGGGGGGGGGGGEGGGFGGGGGGGGGGGGGGGGGGGGGGGGGGGAFGGGGGGGGGGGGGGCGCEEEGGGGGGGGCFGDEGGGGGGGGGGGGGGGGFEGGGGGGCFGGGGGGGGGGGGDEDFEGGDGDGGFGFGGFEEFGGFGFFDEGGGGGF?
@M00200:205:000000000-AKKM3:1:1102:19357:6976 1:N:0:1
ATTGGGTTTAAAGGGCGCGTAGGCGGCCGATTAAGTCGGGGGTGAAAGCCTGTGGCTCAACCACAGAATTGCCTTCGATACTGGTTGGCTTGAGACCGGAAGAGGACAGCGGAACTGCGAGTGTAGAGGTGAAATTCGTAGATATTCGCAAGAACACCAGTGGCGAAGGCGGCTGTCTGGTCCGGTTCTGACGCTGAGGCGCGAAAGCGTGGGGAGCAAACAGGATTAGATACCCTAGTA
+
GGGGGGGGGGGGGGGGGGGGGGGGGGGGGGGGGGGGGGGGGGGGGGGGGGGGGGGGGGGGGGGGGGGGGGGGGGGGGEFFGFGGGGGGGGGGGGGGGGEGGGGGGGGGGGGGGGGGGGGGGGGGGDFGGGGGGAFGGGGGGGGGGGGGGGGGGGGGGGGGGGGGGGGGGGGGGGGGGGGGGGFGGGGGGGGGGGGGGGGGGGGGGCDGEEGGCGGGFGFDDEGFFFGFCFFFGGGGGGGF
@M00200:205:000000000-AKKM3:1:1102:18702:7021 1:N:0:1
ATTGGGTATAAAGGGAGCGTAGGCGGATAGTTTAGTCAGAGGTGAAAGCCCAGGGCTCAACCTTGGAATTGCCTTTGATACTGGCTATCTTGAGTATGGAAGAGGTATGTGGAACTCCGAGTGTAGAGGTGAAATTCGTAGATATTCGGAAGAACACCAGTGGCGAAGGCGACATACTGGTCCATTACTGACGCTGAGGCTCGAAAGCGTGGGGAGCAAACAGGATTAGATACCCTAGTA
+
GGGGGGGGGGGGGGGGGGGGGGGGGGEGGGGGGGGGGGGGGGGGGGGGGGGGGGGGGGGGGGGGGGGGGFFGGGGGGGGGGGGGGGGGGGGGGGFFGGGFGGGGGGGGGGGGGGGGGGFEEFGGECFFGGGGGGGGGGGGGGGGGFGFGGGEFFGGGGGGGGGGE@FEGGDGGGGGBCFGGFFGFGGGGFGGGGGGDGGGGGGGFEGDGGGGDGDCDGGFGGGGFGGFGFFDGGGGGGG?
@M00200:205:000000000-AKKM3:1:1102:26255:7064 1:N:0:1
ATTGGGTGTAAAGGGAGCGTAGGCGGATAGTTTAGTCAGAGGTGAAAGCCCAGGGCTCAACCTTGGAATTGCCTTTGATACTGGCTATCTTGAGTATGGAAGAGGTATGTGGAACTCCGAGTGTAGAGGTGAAATTCGTAGATATTCAGAAACACACCAGTGGCGAAGGCGACATACTGGTCCATTACTGACGCTGAGGCTCGAAAGCGTGGGGAGCAAACAGGATTAGATACCCGTGTA
+
GGGGGGGGGGGGGGGGGGGGGGGGGGGGGGGGGGGGGGGGGGGGGGGGGGGGGGGGGGGGGGGGGGGGGGGGGGGGGGGGGGGGGGGGGGGGGGGGGGGGGGGGGGGGGGGGGGGGGGGGGGGGGGGGGGGGGGGGGGGGGGGGGGG,,57,,:::8CFGGGGGGGGGGFGGGGGGGGGGGFGFFGGGGGGGGGGGGGGGGGGGGGGGGGGGGGGGFGGFFGGFF?FFGFFGGGGGGGGG
@M00200:205:000000000-AKKM3:1:1102:16771:7200 1:N:0:1
ATTGGGCTTAAAGCGCACGTAGGCGGACTTTTAAGTCAGGGGTGAAATCCCGGGGCTCAACCCCGGAACTGCCTTTGATACTGGAAGTCTTGAGTATGGTAGAGGTGAGTGGAATTCCGAGTGTAGAGGTGAAATTCGTAGATATTCGGAGGAACACCAGTGGCGAAGGCGGCTCACTGGACCATTACTGACGCTGAGGTGCGAAAGCGTGGGGAGCAAACAGGATTAGATACCCGCGTA
+
GGGGGGGGGGGGGGGGGGGGGGGGGGGGGGGGGGGGGGGGGGGGGGGGGGGGGGGGGGGGGGGGGGGGGGGGGGGGGGGGGGGGGGGGGGGGGGGGGGGGGGGGGGGGGGGGGGGGGGGGGGGFGGGGGGGGGGGGGGGGGGGGGGGGGGGGGGGGGGGGFGGGGGGGGGGGGGGGGGGGGGGGGGGGGGCEGGGGGGGGGGGGGGGCGGGGGGGGFGGGGFDFFGGFGFFGGGCDGGGG
@M00200:205:000000000-AKKM3:1:1102:20712:7320 1:N:0:1
ACTGGGTATAAAGGGAGCGTAGGCGGATAGTTTAGTCAGAGGTGAAAGCCCAGGGCTCAACCTTGGAATTGCCTTTGATACTGGCTATCTTGAGTATGGAAGAGGTATGTGGAACTCCGAGTGTAGAGGTGAAATTCGTAGATATTCGGAAGAACACCAGTGGCGAAGGCGACATACTGGTCCATTACTGACGCTGAGGCTCGAAAGCGTGGGGAGCAAACAGGATTAGATACCCTAGTA
+
GCFCFFGGGEGGGGGGGGGGGGGGGDFGGFFFGGGGGGFFGFFFGGGGGGFGGGGGGGFGEFFDGFGFFGGDDGGGGFGGC9FGGGGGFFGCGEEFFFDAFDGFGGGGGGGFAEGGGGGCGGGAFGFGGGGGGGGGGGFGFFGDGDGFG@F7EEGGGDFGGGGEE7FEGGGGGGGE9,@7FGCFFFGFGGDGD5CC8:B5D>ECFECFGGE:CG*/:;BFFG?C46CFCFCCGCBCF*29
@M00200:205:000000000-AKKM3:1:1102:20395:7335 1:N:0:1
ACTGGGCTTAAAGCGAGCGCAGGTGGTTTAATAAGTCTGATGTAAAAGGCAGTGGCTCAACCATTGTGTGCATTGGAAACTGTTAGACTTGAGTGCAGTAGAGGAGAGTGGAATTCCATGTGTAGCGGTGAAATGCGTAGATATATGGAGGAACACCGGTGGCGAAAGCGGCTCTCTGGACTGTCACTGACACTGAGGCTCGAAAGCGTGGGTAGCAAACAGGATTAGATACCCTAGTA
+
GGGGGGGGGGGGGGGGGGGGGGGGGGGGGGGGGGGGGGGGGGGGGGGGGGGGGGGGGGGGGGGGGGGGGGGGGGGGGGGGGGGGGGGGGGGGGGGGGGGGGGGGGGGGGGGGGGGGGGGGGGGGFGCFGGGGGGGGGGGGGGGGGGGGGGDGGGGGGDGGGGGDGGCFFGGGGGGGGGGGGFGGGGGGGGGGGGFGGGGGGGGGGGGGGGGGGGGGFFFFGGGGFGGFGFFG8FGGGGG
@M00200:205:000000000-AKKM3:1:1102:7240:7414 1:N:0:1
ATTGGGTGTAAAGTGCTCGTAGGCGGTTTGTCGCATCGGGAGTGAAAACCAGGTGCTTAACACCTGGCTTGCTTTCGATACGGGCAGACTGGAGGTATGCAGGGGAGAACGGAATTCCTGGTGTAGCGGTGAAATGCGCAGATATCAGGAGGAACACCGGTGGCGAAGGCGGTTCTCTGGGCATTACCTGACGCTGAGGAGCGAAAGTGTGGGGAGCGAACAGGATTAGATACCCCTGTA
+
GGGFGGGGEGGGGGGGGGGGGGGGGGGGGGGGGGGGGDGG@FGGDFGGGGGGGGFGGGGGGGGGGGFGGGGGGCGGGGGGGGGGGGGGGGGCDGGGGGGGGGCGGDGGGGGGG7FFGGGGGGGGGGGGGGGFGFFGGEGGGGFEDGCFFFGCFFGFGGGDFGGGEEGGGGGGGGGGGGGGFGGGGGCGGGGGGGDEEC@+AFEE>17<<CGGGGG5BEEEC5:E>G77F6B?ECE<DGG+
@M00200:205:000000000-AKKM3:1:1102:8153:7556 1:N:0:1
ATTGGGTGTAAAGGGAGCGTAGGCGGATAGTTTAGTCAGAGGTGAAAGCCCAGGGCTCAACCTTGGAATTGCCTTTGATACTGGCTATCTTGAGTATGGAAGAGGTATGTGGAACTCCGAGTGTAGAGGTGAAATTCGTAGATATTCGGAAGAACACCAGTGGCGAAGGCGACATACTGGTCCATTACTGACGCTGAGGCTCGAAAGCGTGGGGAGCAAACAGGATTAGATACCCTTGTA
+
GGGGGGGGGGGGGGGGGGGGGGGGGGGGGGGGGGGGGGGGGGGGGGGGGGGGGGGGGGGGGGGGGGGGGGGGGGGGGGGGGGGGGGGGGGGGGGGGGGGGGGGGGGGGGGGGGGGGGGGGGGGGGGGGGGGGGGGGGGGGGGGGGGGGGGGGGGGGGGGGGGGGGGGGGGGGGGGGGGGGGGGGGGGGGGFGCEGEGGGGGGEGFEGGDGGGGGGGFGFGGGGGFGGFGAFGGDFFFGGG
@M00200:205:000000000-AKKM3:1:1102:3225:7637 1:N:0:1
ACTGGGTTTAAAGGGAGCGTAGGCGGATAGTTTAGTCAGAGGTGAAAGCCCAGGGCTCAACCTTGGAATTGCCTTTGATACTGGCTATCTTGAGTATGGAAGAGGTATGTGGAACTCCGAGTGTAGAGGTGAAATTCGTAGATATTCGGAAGAACACCAGTGGCGAAGGCGACATACTGGTCCATTACTGACGCTGAGGCTCGAAAGCGTGGGGAGCAAACAGGATTAGATACCAGCGTA
+
GGGGGGFEGGGGFGGGGFGGGGG9FEFGGGGGGGGGGGGGGGGGGGGGGGGGGGGGFGFGGGGGGGGFGGGGGGGGFGGFFFGGGGGGGDEEFFFFGGGGGGGGGFGGGGGGGF<FGGGGGFGBDAFGGGGGDEAFA@FDEE9E9FGFFGDGGGBFGGGGGGFCGGGDG8FCEGGGGGGGGG>CFGGCAFFGEGEGGGGGCEGEGGGFGCBCEG<EBFFCCFG=FFDFGC7CCF+2/CCE
@M00200:205:000000000-AKKM3:1:1102:20922:7646 1:N:0:1
ACTGGGTTTAAAGGGAGCGTAGGCGGATAGTTTAGTCAGAGGTGAAAGCCCAGGGCTCAACCTTGGAATTGCCTTTGATACTGGCTATCTTGAGTATGGAAGAGGTATGTGGAACTCCGAGTGTAGAGGTGAAATTCGTAGATATTCGGAAGAACACCAGTGGCGAAGGCGACATACTGGTCCATTACTGACGCTGAGGCTCGAAAGCGTGGGGAGCAAACAGGATTAGATACCCCAGTA
+
GGGGGGGGGGGGGGGGGGGGGGGGGGGGGGGGGGGGGGGGGGGGGFGGGGGGGGGGGGGGGGGGGGGGGGGGGGGGGGGGGGGGGGGGGGGGGGGGGGGGGGGGGGGGGGGGGGGGGGGGGGGGGGGGGGGGGGGGGGGGGGGGGGGGFGGDGFGGGGGGGFFGGCFGGGGEGDGFGGFFGGGGGGGGGGGGGGGGGCGGGGGGGGCGCGDGGGDEBCEFGGFF4FFFGFFGGG@CCDFF
@M00200:205:000000000-AKKM3:1:1102:10965:7663 1:N:0:1
ATTGGGTTTAAAGGGCTCGTAGGCGGTTTGTCGCGTCGGGAGTGAAAACGCCGTGCTTAACACGGCGCTTGCTTCCGATACGGGCAGACTAGAGGTATTCAGGGGAGAACGGAATTCCTGGTGTAGCGGTGAAATGCGCAGATATCAGGAGGAACACCGGTGGCGAAGGCGGTTCTCTGGGAATGACCTGACGCTGAGGAGCGAAAGTGTGGGGAGCGAACAGGATTAGATACCCCTGTA
+
GGGGGGGGGGGGGGGGGGGGGGGGGGGGGGGGGGGGGGGGGGGGGGGGGGGGGGGGGGGGGGGGGGGGGGGGGGGGGGGGGGGGGGGGGGGGGGGGGGGGGGGGGGGGGGGGGGGGGGGGGGGGGGA7FGDFFGGGGGGGG<FGGGGGGFEEFGGGGGGGGGGGEEGGEGGGGGEGGGGGGGEGGGGGCEGGGGGEGFFGDFCCEEDC+0<CGCCGEGCGCG6FFGG?CFFCCGG*9DF+
@M00200:205:000000000-AKKM3:1:1102:24489:7682 1:N:0:1
ATTGGGTTTAAAGCGAGCGCAGGTGGTTTAATAAGTCTGATGTAAAAGGCAGTGGCTCAACCATTGTGTGCATTGGAAACTGTTAGACTTGAGTGCAGTAGAGGAGAGTGGAATTCCATGTGTAGCGGTGAAATGCGTAGATATATGGAGGAACACCGGTGGCGAAAGCGGCTCTCTGGACTGTAACTGACACTGAGGCTCGAAAGCGTGGGTAGCAAAAAGGATTTGATACCCGTGTT
+
GGGGGGGGGGGGGGGGGGGGGGGGGGGGGGGGCFCGGGGGGGG<EGGFEG8@FGGGGGGGGG::CEFGGGGGFGGGGGGGGGGGGGGGGGGD@FFGGGGGFFGGGGGGGG?FGGGFGGE9FGEEFEFCFE@FFGFACGEGEGGFFGGDGGGGGEGFGEGGGGFCGGGE,@@FD:@EGGF<@CFF;,EEGGCFFCFFECF5DEEFGD*5*4<<B,*4=C,0/=C0*<++;:=C5?:<*8*
@M00200:205:000000000-AKKM3:1:1102:16265:7692 1:N:0:1
ATTGGGTTTAAAGGGCGCGTAGGCGGTTCGTTAAGTCGTTGGTGAAATCCCGGGGCTCAACTCCGGGGCGGCCAGCGAGACTGGCGGGCTCGAGCACGGTAGAGGCAGATGGAATTCCCGGTGTAGCGGTGGAATGCGTAGATATCGGGAAGAACACCAGTGGCGAAGGCGTTCTGCTGGGCCGTTGCTGACGCTGAGGCGCGACAGCGTGGGGAGCAAACAGGATTAGATACCCCAGTA
+
GGGGGGGGGGGGGGGGGGGGGGGGGGGGGGGGGGGGGGGGGGGGGGGGGGGGGGGGGGGGGGGGGGGGGGGGGGGGGGGGGGGGGGGGGGGGEGGGGGGGGGGGGGGGGGGGGGGGGGGGGGGGGGGGGGGGGGGGGGGGGGGGGGGGGGGGCGGGGGGGGGGGGGGEGGGGGGGGGGGGGGGGGGGGGGGGGGGGDFGGGGGGGGGGGGGGGGGGFGGGGGFGFGGFG?FGGGGGDGFG
@M00200:205:000000000-AKKM3:1:1102:28364:7868 1:N:0:1
ATTGGGTATAAAGGGAGCGTAGGCGGATAGTTTAGTCAGAGGTGAAAGCCCAGGGCTCAACCTTGGAATTGCCTTTGATACTGGCTATCTTGAGTATGGAAGAGGTATGTGGAACTCCGAGTGTAGAGGTGAAATTCGTAGATATTCGGAAGAACACCAGTGGCGAAGGCGACATACTGGTCCATTACTGACGCTGAGGCTCGAAAGCGTGGGGAGCAAACAGGATTAGATACCCGTGTA
+
GGGGGGGGGGFGGGGGGGGGGGGGGGDGGGGGGGFGGGFEGGGGGFGGGGGGGGGGGGGGGGGGGGGGGGFGGGGGGGGGGGGGGGGGGGGGGGGGGGGGGGGGGGGFGGGGGGGGGGGGGGGGGGGGGGGGGGGGFGGGGGGGGGGGGGGGGGGGGDGGGGGGGGEGGGEEGGGGGGGGGBCGFGFFGGGGEGGDCGGF>FGCC>7CEGDDGGGGFFCGC58C)6CFGFFGCFFGGGGG
@M00200:205:000000000-AKKM3:1:1102:21159:7878 1:N:0:1
ATTGGGTATAAAGGGAGCGTAGGCGGATAGTTTAGTCAGAGGTGAAAGCCCAGGGCTCAACCTTGGAATTGCCTTTGATACTGGCTATCTTGAGTATGGAAGAGGTATGTGGAACTCCGAGTGTAGAGGTGAAATTCGTAGATATTCGGAAGAACACCAGTGGCGAAGGCGACATACTGGTCCATTACTGACGCTGAGGCTCGAAAGCGTGGGGAGCAAACAGGATTAGATACCCCAGTA
+
GGGGGGGGGGGGGGGGGGGGGGGGGGGGGGFGGGGGGGGGGGGGGGGGGGGGGGGGGGGGGGGGGGGGGGGGGGGGGGGGGGGGGGGGGGGGGGGGGGGGGGGGGGGGGGGGGGGGGGGGGGGGGGGGFGGGGGGGGGGGGGGGGGGF<=CCFGGGGGGDFFFGGGD@CGGGGGGGGGGGGGGGGGGGGGGGDGG5EFFGGGGGGGGGGGGGDG57>FF<CFGF5FG6FFFGGFEFGGGG
@M00200:205:000000000-AKKM3:1:1102:3160:7951 1:N:0:1
ATTGGGTATAAAGGGAGCGTAGGCGGACATTTAAGTCAGGGGTGAAATCCCGGGGCTCAACCTCGGAATTGCCCTTGATACTGGGTGTCTTGAGTATGAGAGAGGTGTGTGGAACTCCGAGTGTAGAGGTGAAATTCGTAGATATTAGGAAGAACACCAGTGGCGAAGGCGACACACTGGCTCATTACTGACGCTGAGGCTCGAAAGCGTGGGGAGCAAACAGGATTAGATACCCGTGTA
+
EFGGGGGFGGGGGGG?FDGGGGGGGECFCFGGEGGGGGGGGGGGGGGGFGGGDEGGGGGGGCFGGGGGGGGGG8FFDFGGGGGD8<FFGGGGGGGG9FA5,EFFEF@?F4BEGG,EAFGGEFGGGGGGGGGGGGGGGGGGGGGGG,,C>FCGGDFGGGDCFGGGGGGGGGGCE7>FEGC<5,2DDDEFGGGGBGGGDF@C8CGGGGGGGGGGGGGGFGFFGG6E@FGFGFFGGGGC<<FG
@M00200:205:000000000-AKKM3:1:1102:6507:8004 1:N:0:1
ATTGGGTTTAAAGCGAGCGCAGGTGGTTTAATAAGTCTGATGTAAAAGGCAGTGGCTCAACCATTGTGTGCATTGGAAACTGTTAGACTTGAGTGCAGTAGAGGAGAGTGGAATTCCATGTGTAGCGGTGAAATGCGTAGATATATGGAGGAACACCGGTGGCGAAAGCGGCTCTCTGGACTGTAACTGACACTGAGGCTCGAAAGCGTGGGTAGCAAACAGGATTAGATACCCGGGTAGGATC
+
GGGGGGGGGGGGGGGGGGGGGGGGGGGGGGGGGGGGFGGGGGGGGGGGGGGGGGGGGGGGGGGGGGGGGGGGGGGGGGGGGGGGGGGGGGGGGFGGGGGGGGGGGGEGGGFGGGFGFFGGGGGGGCEGGGGGEGFGGGEFFGGGGGGGGGGGEFFG?FFEGEGGGDGGGGGGDGFGGGGGGGGFGGGDGGGF@,EFGFFCFCD>>ED=EEECFGGFA76=CFFCA796CFF>C,=<DGG*:6C(
@M00200:205:000000000-AKKM3:1:1102:26130:8005 1:N:0:1
ACTGGGTGTAAAGGGAGCGTAGGCGGACATTTAAGTCAGGGGTGAAATCCCGGGGCTCAACCTCGGAATTGCCTTTGATACTGGGTGTCTTGAGTATGAGAGAGGTGTGTGGAACTCCGAGTGTAGAGGTGAAATTCGTAGATATTCGGAAGAACACCAGTGGCGAAGGCGACACACTGGCTCATTACTGACGCTGAGGCTCGAAAGCGTGGGGAGCAAACAGGATTAGATACCCGCGTA
+
GGGGGGGGGGGGGGGGGGGGGGGGGGGGGGGGGGGGGGGGGGGGGGGGGGGGGGGGGGGGGGGGGGGGGGGGGGGGGGGGGGGGFGGGGGGGGGGGGGGGGGGGGGGGGGGGGFFGGGG7FFGFFFGGGGGGGGGFFGGGGEGGGGGFGGGGGGGGGECGGGGGDEGGGFGGDDFGGGGGGGGGGGGCGGGGEGEGGGGGGF5BFDDFCEGGGGGCEGGDGCFFFFGFGFFGGGGDGDGE
@M00200:205:000000000-AKKM3:1:1102:9509:8067 1:N:0:1
ATTGGGTGTAAAGGGCGCGTAGGCGGTCTTTTAAGTCGGGGGTGAAAGCCTGTGGCTCAACCACAGAATTGCCTTCGATACTGGGAGACTTGAGACCGGAAGAGGACAGCGGAACTGCGAGTGTAGAGGTGAAATTCGTAGATATTCGCAAGAACACCAGTGGCGAAGGCGGCTGTCTGGTCCGGTTCTGACGCTGAGGCGCGAAAGCGTGGGGAGCAAACAGGATTAGATACCCCTGTA
+
GGGGGGGGGGGGGGGGGGGGGGGGGGGGGGGGGGGGGGGGGGGGGGGGGGGGGGGGGGGGGGGGGGGGGGGGGGGGGGGGGGGGGGGEGGGGGGGGGGGGGGGGGGGGGGGGGGGGGGGGGEGGGGGGGGGGGGGGGGGGGGGGGGGGGGGGGGGGGGGGGGGGGGGGGGGGGGGGGGGFGGGGGGGGGGGGGGGGGGGFDGGGGGGGGGGGGGGDEFGGGGFFFGGFGFFGGGGGGGGG
@M00200:205:000000000-AKKM3:1:1102:13984:8241 1:N:0:1
ATTGGGTTTAAAGGGCTCGTAGGCGGTTTGTCGCGTCGGGAGTGAAAACGCCGTGCTTAACACGGCGCTTGCTTCCGATACGGGCAGACTAGAGGTATTCAGGGGAGAACGGAATTCCTGGTGTAGCGGTGAAATGCGCAGATATCAGGAGGAACACCGGTGGCGAAGGCGGTTCTCTGGGAATGACCTGACGCTGAGGAGCGAAAGTGTGGGGAGCGAACAGGATTAGATACCCTCGTAATAT
+
GAFGGGGGGGGGGGGGGGGGGGGGGGECGGGFGGGGGGGDEGGGGGGDFGGGEGGGFCGGGGFGCFEGGGGGGGFFGFGEFGGDEGGGGGGGGGGGGFG?<FBDE7C7FFGGGCFAFCDGEFGFFGGGGGGFFAFGGFCFFEGFAFGGC@@CFCFEGGGDGEGGGGGGGGGCEGCCFEFGGCFE@CF8FGGG>EC*:CCFGGC88CGFCCFEGCDEDGC5=E8CFGF=FFFCGGGGGCF?7.4-
@M00200:205:000000000-AKKM3:1:1102:17360:8259 1:N:0:1
ACTGGGTTTAAAGGGCTCGTAGGCGGTTTGTCGCGTCGGGAGTGAAAACGCCGTGCTTAACACGGCGCTTGCTTCCGATACGGGCAGACTAGAGGTATTCAGGGGAGAACGGAATTCCTGGTGTAGCGGTGAAATGCGCAGATATCAGGAGGAACACCGGTGGCGAAGGCGGTTCTCTGGGAATGACCTGACGCTGAGGCGCGAAAGTGTGGGGAGCGAACAGGATTAGATACCCCAGTA
+
GCGGGGGGGGGGGGG7FGGGGGGGGGGGDFGGGGGGGFGGGGGGGGGGGGGGGGGGGGGGG9FFGGGGGGGGGGFGGGGGGGGGGGGGGGGGGGGGGGGGFGGFGGGGGGGGGGGGGGGGGGGGGGGDGGGGGGGGGEEGGGGGGGGFF:<BGGGGGGGGGGGGGGGGGGGDB:FGGGGGDGGGGFGGGGGGGGGGGFG*?EC8CGGG?FGCGGGEEDEEEGGCFGG===6FGFGFDDD@
@M00200:205:000000000-AKKM3:1:1102:25742:8261 1:N:0:1
ATTGGGTATAAAGGGAGCGTAGGCGGACATTTAAGTCAGGGGTGAAATCCCGGGGCTCAACCTCGGAATTGCCTTTGATACTGGGTGTCTTGAGTATGAGAGAGGTGTGTGGAACTCCGAGTGTAGAGGTGAAATTCGTAGATATTCGGAAGAACACCAGTGGCGAAGGCGACACACTGGCTCATTACTGACGCTGAGGCTCGAAAGCGTGGGGAGCAAACAGGATTAGATACCCTAGTA
+
GGGGGGGGGGGGGGGGGGGGGGGGGGGGGGGGGGGGGGGGGGGGGGGGGGGGGGGGGGGGGGAFGGGGGGGGGGGGGGGGGGGGGGGGGGGGGGGGGGGGGGGGGGGGGGGGGGGGGGGGGGGGGGGGGGGGGGGGGGGGGGGGGFGGGGGGGGGGGEFGGGGGGGGGGGGGGGGGGGGFGGGGGFGGGGGGGDEDGGGGGGG7CEDGGGGGGGGGFGGFFGGGFGGFGFFGGEFDFFFG
@M00200:205:000000000-AKKM3:1:1102:19524:8277 1:N:0:1
ACTGGGCTTAAAGGGTGCGTAGGCGGCACTTTAAGTCAGGGGTGAAAGACGGCAGCTCAACTGTCGCAGTGCCCTTGATACTGAAGTGCTTGAATGCGGTTGAAGACGGCGGAATGAGACAAGTAGCGGTGAAATGCATAGATATGTCTCAGAACACCGATTGCGAAGGCAGCTGTCTAAGCCGTTATTGACGCTGATGCACGAAAGCGTGGGTAGCGAACAGGCTTAGATACCCTAGTA
+
GGGGGGGGGGGGGGGFGGGGGGDFGGGGGGFGGGFGGGGGGGGGGGGFGGGGGGGGGEFGGGGGGGGGGGCGGGGGGGGGGGGGGGGGGGFGGDFGFEGGGGG9EFG7FFG7CDFGFFGDGFFFGFGDFF:FCFGCF9FGA9FFGGGFGGGCFEG8>C:@GGGGEGGEGGG@GGE<FGFGCFGEB7CFGG7CEGGEGGFG?FCGG53CB8CE5E**9/C8C=F5):A9277998CDF4DG
@M00200:205:000000000-AKKM3:1:1102:28263:8309 1:N:0:1
ACTGGGTTTAAAGCGCGCGTAGGTGGCCAATTAAGTCAAATGTGAAATCCCCGAGCTTAACTTGGGAATTGCATTCGATACTGGTTGGCTAGAGTATGGGAGAGGATGGTAGAATTCCAGGTGTAGCGGTGAAATGCGTAGAGATCTGGAGGAATACCGATGGCGAAGGCAGCCATCTGGCCTAATACTGACACTGAGGTGCGAAAGCATGGGGAGCAAACAGGATTAGATACCCGCGTA
+
GFGGGGGGGGGGGGGGGGGGGGGGGGGGGGGGGGGGGGGGGGGGGGGGGGGGGGGGGGGGGGGGGGGGGGGGGGGGGGGGGGGGGFGGGGGGGGEFGGGGGGGGGGGGGGGGGGGGGGGGGGGGGGGGGGGGGGGGGGGGGGCFFFGCFFGGGGGGFGEGGGGGGGDG>FCGEGCFGGGGGGGCFCFFCEGGFGGGGGGGGGGGGGGGGGGGFGCEAFGGGGGGFGGFGFFGGGDC5DDE
@M00200:205:000000000-AKKM3:1:1102:4722:8350 1:N:0:1
ATTGGGTATAAAGGGAGCGTAGGCGGATAGTTTAGTCAGAGGTGAAAGCCCAGGGCTCAACCTTGGAATTGCCTTTGATACTGGCTATCTTGAGTATGGAAGAGGTATGTGGAACTCCGAGTGTAGAGGTGAAATTCGTAGATATTCGGAAGAACACCAGTGGCGAAGGCGACATACTGGTCCATTACTGACGCTGAGGCTCGAAAGCGTGGGGAGCAAACAGGATTAGATACCCTTGTAAGCT
+
GGGGGGGGGGGGGGGGGGGGGGGGGGEGGGGGGGGGGGGGGGGGGGGGGGGGGGGGGGGGGGGGGGGGGGGGGGGGGGGGFGGGGGGG@FGGGGGGGGGGGFGGGGGGGGGGGGGGGGGGGGGDFGGGGGGGGGGGGGGGGCFGGFGGFGGEGGDGGEGFFGGGGGGGGCEFGDFCGGGGGCFGGGGGGGFCE59CEGGGGFECGEGFG=@FDGGE>EFGFFCFFGGFGFFFGGG4>DDGGF3)
@M00200:205:000000000-AKKM3:1:1102:4976:8390 1:N:0:1
ATTGGGTATAAAGGGAGCGTAGGCGGATAGTTTAGTCAGAGGTGAAAGCCCAGGGCTCAACCTTGGAATTGCCTTTGATACTGGCTATCTTGAGTATGGAAGAGGTATGTGGAACTCCGAGTGTAGAGGTGAAATTCGTAGATATTCGGAAGAACACCAGTGGCGAAGGCGACATACTGGTCCATTACTGACGCTGAGGCTCGAAAGCGTGGGGAGCAAACAGGATTAGATACCCCCGTA
+
GGGGGGGGGGGGGGGGGGGGGGGGGGGGGGGGGGGGGGGGGGGGGGGGGGGGGGGGGGGGGGGGGGGGGGGGGGGGGGGGGGGGGGGGGGGGGGGGGGGGGGGGGGGGGGGGGGGGGGGGGGGGGGGGGGGGGGFGGGGGGGGGGGGGGGGGGGGGGGGGGGGGDGGGGGGGGGGGGGGGGGGGGGGGGGGGGGGGGGGGGGGGGGGGGGGGGGGGFGGGGGGGFGGFFAAFGBFGGGGG
@M00200:205:000000000-AKKM3:1:1102:24360:8464 1:N:0:1
ATTGGGTTTAAAGGGCTCGTAGGCGGTTTGTCGCGTCGGGAGTGAAAACGCCGTGCTTAACACGGCGCTTGCTTCCGATACGGGCAGACTAGAGGTATTCAGGGGAGAACGGAATTCCTGGTGTAGCGGTGAAATGCGCAGATATCAGGAGGAACACCGGTGGCGAAGGCGGTTCTCTGGGAATGACCTGACGCTGAGGAGCGAAAGTGTGGGGAGCGAACAGGATTAGATACCCTAGTA
+
GGGGGGGGGGGGGGGGGGGGGGGGGGGGGGGGGGGGGGGGGGGGGGGGGGGGGGGGGGGGGGFGGGGGGGGGGGGGGGGGGGGGGGGGGGGGGGGGGGGGGGGGGGGGGGGGGGGGFGGGGGGGGGGGGFGGGGFGGGGGGGGFEGGGGGGGGGGGGCFGGGGFGGGGGGGGGEEGGGGGGFEGGG7FFFF<E5EGGGGGGEEGGEGGC:EEGGCG@EEC=EGD>FGFGFBGF?FDFGGG
@M00200:205:000000000-AKKM3:1:1102:21236:8550 1:N:0:1
ATTGGGCTTAAAGGGAGCGTAGGCGGATAGTTTAGTCAGAGGTGAAAGCCCAGGGCTCAACCTTGGAATTGCCTTTGATACTGGCTATCTTGAGTATGGAAGAGGTATGTGTACCTCCGAGTGTATATTTTAAATTCGTAGCTCTTCGGAAGCCCACCCGTGGCGACGGCGACATACTGTTCCATTACTTACTCTGAGGCTCGACAGCGTGGGGATCCACCCGGATTAGCTCCCCTTGTA
+
GGGGGGGGGGGGGGGGGGGGGGGGGGGGGGGGGGGGGGGGGGGGGGGGGGGGGGEGGGEDGGGGGGGGGGEGGGGGGGGGGG<,CF<FGGGGCFGGGEEFGGG=<FFFEG?,,,CFGGG>:FDF@,9,,<,CFEGGGGG8++C,CFGFGGGG,,B,BF+@FGGGGG7++@+3BEFDGFG@FGGCGGFGG,,?,>FGCCGGGG5***)=CEGGGGGCF6++;*:>>EGFG4=+<@EGFFG9
@M00200:205:000000000-AKKM3:1:1102:8562:8555 1:N:0:1
ATTGGGTATAAAGGGAGCGTAGGCGGACATTTAAGTCAGGGGTGAAATCCCGGGGCTCAACCTCGGAATTGCCTTTGATACTGGGTGTCTTGAGTATGAGAGAGGTGTGTGGAACTCCGAGTGTAGAGGTGAAATTCGTAGATATTCGGAAGAACACCAGTGGCGAAGGCGACACACTGGCTCATTACTGACGCTGAGGCTCGAAAGCGTGGGGAGCAAACAGTATTAGATACCCTCGTA
+
GGGGGFFEGGGGGFG?FGGGGGGGGGGC:FFGGGCG<EGDCGFGGGGGGGGGGGGGGGFGGGFGC:CFFGFGGFG?CAFGFG?D8,,@FGCGGCGCG?A?B@DGDFFGGGFGGG8EGGEEEDFGGFGGGGGFGGGGG7FDFEEGGFD=FG7@GGFFGE@>FFCFGGGD7<BF8:FFCF9>FFGG@;ECFCGFEGD>CEGG5EGGGB3FBCEED>DGBFGGGGG09CF?7@FGCCECC)>E
@M00200:205:000000000-AKKM3:1:1102:28106:8585 1:N:0:1
ATTGGGTTTAAAGCGAGCGCAGGTGGTTTAATAAGTCTGATGTAAAAGGCAGTGGCTCAACCATTGTGTGCATTGGAAACTGTTAGACTTGAGTGCAGTAGAGGAGAGTGGAATTCCATGTGTAGCGGTGAAATGCGTAGATATATGGAGGAACACCGGTGGCGAAAGCGGCTCTCTGGACTGTAACTGACACTGAGGCTCGAAAGCGTGGGTAGCAAACAGGATTAGATACCCCGGTA
+
GGGGGGGGGGGGGGGGGGGGGGGGGGGGGGGGGGGFGGGGGGG9CFGGGGGGGGGGGGGGGGGGGGGGGGGGGGGGGGGGGGGGGGGGGGGGGGGGGGFGFGGGFGGGGGGGGGDGF<CFGGG@FFGGFGFCEFGGDFEGGFFAFGGGGGDGGFGGG7FGGFCGFFECFFFCEEGGFGGFGCGGGG@EGGFGGGGGGGGFGGGGEGFCCGGGCFCCFFG5=F8FA:<6D6FC4<C>3<D
@M00200:205:000000000-AKKM3:1:1102:26761:8647 1:N:0:1
ACTGGGTTTAAAGGGAGCGTAGGCGGATAGTTTAGTCAGAGGTGAAAGCCCAGGGCTCAACCTTGGAATTGCCTTTGATACTGGCTATCTTGAGTATGGAAGAGGTATGTGGAACTCCGAGTGTAGAGGTGAAATTCGTAGATATTCGGAAGAACACCAGTGGCGAAGGCGACATACTGGTCCATTACTGACGCTGAGGCTCGAAAGCGTGGGGAGCAAACAGGATTAGATACCCTTGTA
+
GGGGGGGGGGGGGGGGGGGGGGGGGG@7@FFFFGGGGGGFGGGGGGGGGEGGGGGGGGGGGCFCFGFAFGGGGGFGGGGGGGGFGEECFGGGGGGFFGGDGGGGGGFGGGGGGGFGGGGEGGGGGGGGGGGGGGGGGGGGGGGGGF9FGECGGGGGGG@GGGGDGGGEGGGGGDDGGGGG=FGGGGGGGGGGGGGG>CGC5CGGGGGGE:FEEGGGFGGGGGG=AF9FGFFFFGCF48DE
@M00200:205:000000000-AKKM3:1:1102:25030:8666 1:N:0:1
ATTGGGCGTAAAGGGCTCGTAGGCGGTTTGTCGCGTCGGGAGTGAAAACCAGGTGCTTAACACCTGGCTTGCTTCCGATACGGGCAGACTAGAGGTATTCAGGGGAGAACGGAATTCCTGGTGTAGCGGTGAAATGCGCAGATATCAGGAGGAACACCGGTGGCGAAGGCGGTTCTCTGGGAATATCCTGACGCTGAGGAGCGAAAGTGTGGGGAGCGAACAGCATTAGATAACCGTGTA
+
GGGGCGGEGGGGGGCFGGCGEG@@EGGGEGGGGGGGGGEEGGEGGGGFGGGGGGEFGGFGGFGGGGGGEEFGGGFGGGEFGGGGGGGGGFFGGGGGGGGGGGGFEGGDFFGGGGGGFGGGGGGFFFGGGCEFGGGFGGGGGDGGGGGFGGCGEGGCGF:>FEDGG:BFC<FCEGEGFFFGF7FF@FGGFGGGGGEE?FGGGGGD>8D:FECGGGC>BGG5=EG*.:+8>?FG+<CC5CFF
@M00200:205:000000000-AKKM3:1:1102:19737:8720 1:N:0:1
ATTGGGCGTAAAGGGCTCGTAGGCGGTTTGTCGCGTCGGGAGTGAAAACGCCGTGCTTAACACGGCGCTTGCTTCCGATACGGGCAGACTAGAGGTATTCAGGGGAGAACGGAATTCCTGGTGTAGCGGTGAAATGCGCAGATATCAGGAGGAACACCGGTGGCGAAGGCGGTTCTCTGGGAATGACCTGACGCTGAGGAGCGAAAGTGTGGGGAGCGAACAGGATTAGATACCCGCGTA
+
GGGGGGGGGGGGGGGGGGGGGGGGGGGGGGGGGGGGGGGGGGGGGGGGGGGGGGGGGGGGGGGGGGDGGGGGGGGGGGGGGGGGGGGGGGGGGGGGGGGGGGGGGGGEGGGGGGGGGGGGGFGFCGGGGGGGGGGGGGGGGGGGCGFGGGGGGGGGGGGGGGGGGGGGGGEFGGGGGGGGGGGGGGGGGGGGGGGGGGGGGGGGGGGGGGGGGGDGEGGGGGGFFGGFGFFGGGGGGGCE
@M00200:205:000000000-AKKM3:1:1102:17473:8803 1:N:0:1
ATTGGGTTTAAAGGGAGCGTAGGCGGATAGTTTAGTCAGAGGTGAAAGCCCAGGGCTCAACCTTGGAATTGCCTTTGATACTGGCTATCTTGAGTATGGAAGAGGTATGTGGAACTCCGAGTGTAGAGGTGAAATTCGTAGATATTCGGAAGAACACCAGTGGCGAAGGCGACATACTGGTCCATTACTGACGCTGAGGCTCGAAAGCGTGGGGAGCAAACAGGATTAGATACCCTAGTA
+
GGGGGGGGGGGGGGGGGGGGGGGGGGGGGGGGGGGGGGGGGGGGGGGGGGGGGGGGGGGGGGGGGGGGGGGGGGGGGGGGGGGGGGGGGGGGGFGCFGGGGGGGGGGGGGGGGGGGGGGGGGGGGGGGGGGGGGGGGGGGGGGDGGGF8@ECFD@EFGGGG9@EDGGGGGGGEGGGGGFFGGGGGGGGGGFGGGGG>F8CFGCGFGGGGEECDGCGEGFGGFGG4EFFGFFGGGGGGFFG
@M00200:205:000000000-AKKM3:1:1102:6700:8820 1:N:0:1
ATTGGGTTTAAAGGGAGCGTAGGCGGATAGTTTAGTCAGAGGTGAAAGCCCAGGGCTCAACCTTGGAATTGCCTTTGATACTGGCTATCTTGAGTATGGAAGAGGTATGTGGAACTCCGAGTGTAGAGGTGAAATTCGTAGATATTCGGAAGAACACCAGTGGCGAAGGCGACATACTGGTCCATTACTGACGCTGAGGCTCGAAAGCGTGGGGAGCAAACAGGATTAGATACCCTAGTA
+
GGGGGGGGGGGGGGGGGGGGGGGGGGGGGGGGGGGGGGGGGGGGGFGGGGGGGGGGGGGGGGGGGGGGGGGGGGGGGGGGGGGGGGGGGGGGGGGGGGGGGGGGGGGGGGGGGGGGGGGGGGGGGGGGGGGGGFGGGGGGGGGGGGGGGGGGGGGGGGGGFGGGGGGGGGGGGGGGGGGGGGGEFEFGGGGGGGGGGGGGGGGGGGGGGCEFGEGEBGEFF5FDFFFFGA6CBFGGGGGG
@M00200:205:000000000-AKKM3:1:1102:23756:8831 1:N:0:1
ATTGGGTTTAAAGGGTGCGTAGGCGGTCTGGTAAGTCAGCGGTGAAATTTAGGGGCTCAACCTCTACCGTGCCGTTGATACTGTCGGACTAGAATGCGGATGCCGTGGGAGGAATGTGTGGTGTAGCGGTGAAATGCATAGATATCACACAGAACACCGATTGCGAAGGCATCCCACGAATCCGCAATTGACGCTGAGGCACGAAAGCGTGGGGATCAACCAGGATTAGATACCCGCGTA
+
EGGGGGGGGGGFGGGGGGGFFGGGGGGGGDGGEFGCFGGGGGGGCEFFGFEGGGGGEGGGGGGGGGGGGGCFGGEGGFGGCF?FGGGCCGGGGGGGGGGCGCGGDEGGCGGD?,??FDGGDGCGGBDFGGGEFFG>9=9@CDFFFGGFGGGGGCGFG@BCFECCEEGG7:FFG,<CEEEEEGFCGG>GGGCCE*7CEG*;8CCGGGGGDGGG>CD5;6E*:EFC:7<67=FCGGG5DC5*
@M00200:205:000000000-AKKM3:1:1102:17293:8877 1:N:0:1
ATTGGGTTTAAAGGGAGCGTAGGCGGATAGTTTAGTCAGAGGTGAAAGCCCAGGGCTCAACCTTGGAATTGCCTTTGATACTGGCTATCTTGAGTATGGAAGAGGTATGTGGAACTCCGAGTGTAGAGGTGAAATTCGTAGATATTCGGAAGAACACCAGTGGCGAAGGCGACATACTGGTCCATTACTGACGCTGAGGCTCGAAAGCGTGGGGAGCAAACAGGATTAGATACCCTAGTA
+
GGGGGGGGGGGGGGGGGGGGGGGGGGGGGGGGGGGGGGGGGGGGGGGGGGGGGGGGGGGGGGGGGGGGGGGGGGGGGGGGGGGGGGGGGGGGGGGGGGGGGGGGGGFGGGGGGGGGGGGGDGGGGGGGGGFEGGGGGGGGGGGGGGGFFGGDGGGGGGGGGGGGGGGGGGGGGGGGGGGGGGGGGGGGGGGGGGGGGGGGGGEGGGGGGGGGCGGGFFGGGGGGFGGFGFFGGGGGGGGG
@M00200:205:000000000-AKKM3:1:1102:27006:8909 1:N:0:1
ATTGGGTTTAAAGGGAGCGTAGGCGGATAGTTTAGTCAGAGGTGAAAGCCCAGGGCTCAACCTTGGAATTGCCTTTGATACTGGCTATCTTGAGTATGGAAGAGGTATGTGGAACTCCGAGTGTAGAGGTGAAATTCGTAGATATTCGGAAGAACACCAGTGGCGAAGGCGACATACTGGTCCATTACTGACGCTGAGGCTCGAAAGCGTGGGGAGCAAACAGGATTAGATACCCCCGTA
+
GGGGGGGGGGGGGGGGGGGGGGGGGGGGGGGGGGGGGGGGGGGGGGGGGGGGGGGGGGGGGGGGGGGGGGGGGGGGGGGGGGGGGGGGGGGGGGGGGGGGGGGGGGGGGGGGGGGGGGGGGGGGGGFADGGGGGGGGGGGGGGFGGGGGGGGGGGGGGGFGGGGGGGGGGGGGGGFGGGGGGGGGGGGGGGGGGGD>EGGGGGGGGGGDGD@CG<EDFFGGGGGFGGFGFFGGGGGGGD5
@M00200:205:000000000-AKKM3:1:1102:6409:8929 1:N:0:1
ACTGGGTATAAAGCGAGCGCAGGTGGTTTAATAAGTCTGATGTAAAAGGCAGTGGCTCAACCATTGTGTGCATTGAAAACTGTTAGACTTGAGTGCAGTAGAGGAGAGTGGAATTCCATGTGTAGCGGTGAAATGCGTAGATATATGGAGGAACACCGGTGGCGAAGGCGGGTCTCTGGGCATTTCCTGACGCTGAGGCGCGAAAGCGTGGGGAGCAAACGGGATTAGATACCCCAGTA
+
GGGGGGGGGGGGGGGGGGGGGGGGGGGGGGGGGGGGGGGGGGGGGGGGGGGGGGGGGGGGGGGGGGGGGGGGGGGEGGFGGGGGGGGGGGGGGGGGGGGGGGGGDGGGGGGGGFGGGGGGGGGGGGGGGGGGGGGGGFEFGCGGGGGGGGGGGGGGGGGGGGGGGGGGGGGGGGGGGGGGGGFFGGGGGGGGDGGGGGGGGGGD:CFECEGGGGGDF?CCEGGGE6FFFFFECCFDDGG
@M00200:205:000000000-AKKM3:1:1102:7135:8958 1:N:0:1
ATTGGGTTTAAAGGGAGCGTAGGCGGATAGTTTAGTCAGAGGTGAAAGCCCAGGGCTCAACCTTGGAATTGCCTTTGATACTGGCTATCTTGAGTATGGAAGAGGTATGTGGAACTCCGAGTGTAGAGGTGAAATTCGTAGATATTCGGAAGAACACCAGTGGCGAAGGCGACATACTGGTCCATTACTGACGCTGAGGCTCGAAAGCGTGGGGAGCAAACAGGATTAGATACCCGTGTA
+
GGGGGGGGGGGGGGGGGGGGGGGGGGGGGGGGGGGGGGGGGGGGGGGGGGGGGGGGGGGGGGGGGGGGGGGGGGGGGGGGGGGGGGGGGGGGGGGGGGGGGGGGGGGGGGGGGGGGGGGGFGGGGGGGGGGGGGGGGGGGGGGGGGGGGGGGGGGGGGGGGGGEGGGGGGGGGGGGGGGGGGGGGFGGGGGGGGGGGGGGGCGGFGGGGGGGGGGGFGFGGGGGFGGFGFFGGAFDDGGG
@M00200:205:000000000-AKKM3:1:1102:16929:9014 1:N:0:1
[truncated: 10,541,433 more chars]
