# Supplementary material for: Responses of rhizosphere soil bacteria to 2-year tillage rotation treatments during fallow period in semiarid southeastern Loess Plateau
Source: PeerJ. 2020 May 5;8:e8853. doi: 10.7717/peerj.8853 (PMC7207221; doi:10.7717/peerj.8853)
Supplement: Supplemental Information 33 [file peerj-08-8853-s033.gz › G2L3.R2.fastq]

@M00200:207:000000000-ALC1F:1:1101:20268:12351 2:N:0:5
TACAGGGGTATCTAATCCTGTTTGCTCCCCTAGCTTTCGCACCTCAGCGTCAGGAACGCGCCAGTCACTCGCTTTCGCCTCCGGCGTTCCTCCCGATATCTACGCATTTCACCGCTTCACCGGGAGTTCCAGTGACCCCTCACGCCCTCAAGCCCAGTATTTTCAGCCGCCGTTCCGACGGTAAGCGTCGGGATTCCACGACTGATTTGCTGAGCCGCCTACGTGCCCTTTACACCCAACCTGAGAG
+
CCCCCGGGGGGGGGGGGGGGGGGGGGGGGGGGGGGGGGGGGGGGGGGGGGGGGGGGGGGGGGGGGGGGGGGGGGGGGGGGGGGGGGGGGGGGGGGGGGGGGGGGGGGGGGGGGGGGGGGGGGGGGGGGGGGGGGGGDFDFGGGGGFGFGFGGGFGGC?FFGGFGFFFGFGFFFFFFFF>DED>AA=ADFFCB1AA@FCFFFFFB:<A2<>AF96F:;FFFBF(8?:::BBF)6)9F1(-(-5<:7A?
@M00200:207:000000000-ALC1F:1:1102:10725:17847 2:N:0:5
TACAAGGGTATCTAATCCTGTTTGCTCCCCACGCTTTCGCGCCTCAGCGTCAGTACTCATCCAGGCGGGCGCCTTCGCCACGGGTGTTCCTTCACATCTCTACGGATTTTACCCCTACACGTGAAATTCCCCTGCCCCCTATGAGACTCTAGACTAGTAGTTTCAGACGCAGTTTCGGGGTTGAGCCCCGAGATTTCACATCTGACTTACCAGTCCGCCTGCGCGCGCTTTACACCCAATCTGAGAG
+
CCCCCGGGGGGGGGGGGGGGGGGGGGGGGGGGGGGGGGGEDGEGGGGGGGGGGGGGGGGGF,FGFGGGEGGGGGGGGGGGGGGGFGGGGCFFFGGGGGGGGG9FCEFGGAFGGGGGGGGGGGDG<>FGGGFGGGDF=@EDGF7EGGGGGGGGDGCDGFGGFFGGGGGGGGGAGFGGB>DGGGGGFGFAEGDEAFFEFFGFFFFFFFFFFFFFFEFFFF??FBFFFFFFF<BFF<FFFFFF?AAFF<>
@M00200:207:000000000-ALC1F:1:1103:26816:18606 2:N:0:5
TACCGGGGTATCTAATCCTGTTTGCTACCCACGCTTTCGCACCTTAGCGTCAGTGACGAGCCAGAGAGCTGCCTTCGCCATCGGTATTCCTTCTGATATCTACGCATTTCACCGCTACACCAGAAATTCTACTCTCCTCTCTCGCACTCTAGCTAAGTAGTTTTGAATGCAGCTCCCAGGTTGAGCCCGGGGCTTTCACATCCAACTTACTTAACCGCCTACGCGCGCTTTACGCCCAGTCTGAGAG
+
CCCCCGGGGGGGGGGGGGGGGGGGGGGGGGFEGGGGGGGGEFGGGGGGGGGGGGGGGGGGGFGGGGGGGGGGGGGGGGGGGGGGGGGGGGGGGGGGGGGGGGGGGGGGGGGGGGDEGGGGGGGGGGGGGGGGGGGGGGDDEGGGGGGGGGGEGGGGGGGG@:@FCGGGGADFGFGGGFDFFGGGGGFDGGGGFFFFF?CEEAF:::BFFEA<EFFBF;@?@;D0>EFF>F?FFB5>6??37<AAAF>
@M00200:207:000000000-ALC1F:1:1103:14862:21898 2:N:0:5
TACGGGGGTATCTAATCCTGTTTGCTCACCACGCTTTCGCGCCTCAGCGTCAGAATGGCCCCAGCCGGCCGCCTTCGCCTCCGATGTTCCTCCTGATCTCTACGAATTTCACCTCTACACCAGGAATTCCGCCGGCCCCTGACCTTCTCTAGATCGACAGTTCGAAGAGCAATTCCGGGGTTGAGCCCCGGGATTTCACCCCTCGCTAGTCGTTCCGCCTACACGCCCTTTCTACCGAATCTGAGAG
+
CCCCCDGGGGGGGGGGGGGGGGGGGGGGGGGGGGGGGGGGGGGGGGGGGGGGGGGGGFGGGGGGGGGGGGGGGGGGGGGGGGGGGGGGGGGGGGGGGGGGGGGGGGGGGGGGGGGGGGGGGGGGGGGDDGFGGGGGEEGGGGGGGGGGGGGGGDGGGGGGGGGCFGGGGGGGGFFGGGGGGGDFFGFFGGGGFFFFFFGF?FFBBFB:>FF>?FFF6>?:<F226B60((8)66FB6<B?69BA>)0
@M00200:207:000000000-ALC1F:1:1104:9410:2146 2:N:0:5
TACTAGGGTATCTAATCCTGTTTGCTCCCCACGCTTTCGCGTCTCAGCGTCAGTTACCGTCCAGAAAGCCGCCTTCGCCACTGGTGTTCCTCCTGATATCTACGAATTTCACCTCTACACCAGGAATTCCGCTTTCCTCTCCGGCACTCAAGAAACGCAGTTTCGAGTGCAGTTCCTAGGTTGAGCCTAGGGATTTCACGCCCGACTTACATTCCCGCCTACACGCCCTTTACACCCAGTCTGAGAG
+
CCCCCFGGGGGGGGGGGGGGGGGGGGGGGGGGGGGGGGGGGGGGGGGGGGGGGGGGGGGGGGGGGGGGGGGGGGGGGGGGGGGGGGGGGGGGGGGGGGGGGGGGDGGGGGGGGGFGGGGGFGGGGGDGGGGGGGCFGGGGGGGDGGGGGGGGGGFGGDEGGDFGGGGGGGGGGFGGGGGGGGGCGDGGFFCFFGFBFEGFFFABFF=DCFF44;CADBFDFFFA@31>BF@EEC8;@DD@@EEE<);
@M00200:207:000000000-ALC1F:1:1105:17660:20745 2:N:0:5
TACTAGGGTATCTAATCCTATTTGCTCCCCACGCTTTCGTGCCTGAGCGTCAGTTACAGGCCAGGCGGCCGCCTTCGCCACTGGTGTTCTTCCACATCTCTACGCATTTTACCGCTACACGTGGAGTTCCACCGCCCTCTCCTGTCCTCGAGCATACCAGTTTCCAAAGCCTGTACAGGTTGAGCCCGTACCTTTCACTTCAGACTTGATATGCCGCCTGCGCACCCTTTATACCCAGTCTGAGAG
+
CCCCCGGGGGGGGGGGGGGGGGGGGGGGGGGGGGGGGGGGGGGGGGGGGGGGGGGGGGGGGGGGEGGGGGGGGGGGGGGGGGGGGGGGGGGGGGGGGGGGGGGGGGGDGGGGGGGGGDGGGGGGGFGGGGGGGGDGGGGGGGGGGGGGGGEGGDCCF8FGGGGGGGGGGGGGGFGGFG6CGG9CCGGGDGGCFGFEFFD:>8F>EEEEF?8CEEFEFF??F6>FBF@7@@ECEEAF@D(4<A)64)
@M00200:207:000000000-ALC1F:1:1107:23340:5749 2:N:0:5
TACAGGGGTATCTAATCCCGTTTGCTACCCTGGCTTTCGTGCCTCAGCGTCAGTTAAGACCCAGTAAGCCGCCTTCGCCACCGGTGTTCCTTAGGATATCAACGCATTTCACCGCTCCACCCTAAGTTCCGCTTACCTCTGTCTTACTCAAGCACAGCAGTATCGAAAGCAGTTCCTCAGTTAAGCTGAGGTATTTCACTCCCGACTTGCTGCACCGCCTACGCACCCTTTAAACCCAATCTGAGAG
+
CCCCCGGGGGGGGGGGGGGGGGGGGGGGGGGGGGGGGGGGGGGGGGGGGGGGGGGGGGGGGGGGGGGGGGGGGGGGGGGGGGGGGGGGGGGGGGGGGGGGGGGGGGGGGGGGGGGGGGGGGGGGGGGGGGGGGGGGGGGGGGGGGGGGGGGGGGGGGGGGGGGGGGGGCF8FGFGGGFGGDCFFGGGFGF?FFGGFFFGFFFFEDAAAF=EFFFFFFFFF@DFFF>E@FFFFFFFFF??F39EEFFF
@M00200:207:000000000-ALC1F:1:1109:8118:22125 2:N:0:5
TACTAGGGTATCTAATCCTGTTCGCTACCCACGCTTTCGTACCTCAGCGTCAGAATGGCCCCAGCTCCCTGGCTTCCCCTTTGGCGTTCCGGTAGATATCAACGCATTTCACCACTCCACCTACCGTTCCGAGAGCCCCTAGCCACCTCAAGATCTACGGTTTACCCTGCAATTCCACGGTTGAGCCGTGGGCTTTCACAGGATACCTGTAGATCCGCCTACGTACGCTTTAAACCCAGTCTGAGCG
+
CCCCCFFGFGGGGGGGGGGGGGGGGGGGGGGGGGGGGGGGGGGGGGGGGGGGGFFGG@FFGGGGGGGGFGFGGGGGGGGGGGCAFGGGGGGGGGGGGGFGGGGGGGGGGGGGGGFFGCFEGGGGGGEEFGGEGGGF=DEFGGGGGGGGFGGEGGGGGEG@EEGGG=FGGGGGGFFGFGDGG>EGFCGCBE?EFGGFFFGFF2AF=4@EEGFF4?AF(4(528@BEFBF;?F939F5;6=@ECFC<)6
@M00200:207:000000000-ALC1F:1:1110:16029:9501 2:N:0:5
TACGAGGGTATCTAATCCTGTTCGCTCCCCACGCTTTCGCACCTCAGTGTCAGGAATGCACCAGAAAATTGCCTTCGCACTAAGTATTCCTCCCAAAATCTAAGAATTTTACCTCTCCTCTGGGAATTCTATTTTCCTCTTACACCCTCATAGAGAATAAACCGTTTTGAATGCACACCCAAAGAAACCTTTTGGACTTTCACAAACAACTACATTTCTCCACCTACATGCCCTTTATACCCAATCTG
+
CCCCCCFGGGGGGGGGGGGGGGGGGGGGGGGGGGGGGGGGGGGGGGGGGGGGGGGGGGGGGGGGGGGGGGGGGGGGGGGGGFGGGGGGGGGGGGGGGGGGGGGGGFGGGGFGGGGGGGGGGGGGFGGGGGGGGGGGGGGGGGGGGGGGGGGGCCFCFGCFAGGGGGFGFGFDDFGGGGGGGGGGGGGGFGGFFGDFFEFFFFFF@@FCCG=9CFGFFFEAEFFCCFFFFEF3D@FF=EFF626=>0@<
@M00200:207:000000000-ALC1F:1:1110:13521:14246 2:N:0:5
TACTGGGGTATCTAATCCCGTTTGCTCCCCTAGCTTTCGCGCCTCAGCGTCAGTATTGGGCCAGATGAGCGCCTTCGCCACCGGTGTTCCTCCTGATATCTACGCATTTCACCGCTACACCAGGAATTCCCTCATCCTCTCCCATACTCAAGTCGGGCAGTTTGGGATGCCGGTCCTCGGGTGAGCCGAGGCATTTCACATCCCACTTACCTAACCGCCTACACGCCCTTTACGCCCAATCTGAGAG
+
CCCCCCGGGGGGGGGGGGGGGGGGGGGGGGGGGGGGGGGGGGGGGGGGGGGGGGGGGGGGGGGGGGGDGGGGGGGGGGGGGGGGGGGGGGGGGGGGGGGGGGGGGGGGGGGGGGGGGGGFGGGGGGGGGGGGGGGGGGGGGGGGDFGGGFGGGGGGEGGGGGGGGGFGGFGDGBGGGGCDDGG>7FGGDGGFEGGFFEGFF;FFEDFF4C3FFFGF(:3<?FF@;B@BBD:4:17>>?61:<A2224
@M00200:207:000000000-ALC1F:1:1110:17380:16434 2:N:0:5
TACTGGGGTATCTAATCCTGTTTGCTCCCCTAGCTTTCGTTCCTCAGCGTCAGTTGTGGTCCAGCGCGCCGCTTTCGCCACGGGTGTTCCTGCAGATATCTACGCATTTCACCGCTACACCTGCAATTCCACGCGCCTCTCCCACACTCAAGCACGGCAGTTTTGGAAGCAGCCTCTGGGTTGAGCCCAGAGATTTCACTCCCAACTTGCCACACCGCCTACGAACCCTTTATACCCAATCTGAGAG
+
CCCCCGGGGGGGGGGGGGGGGGGGGGGGGGGGGGGGGGGGGGGGGGGGGGGGGGGGGGGGGGGGGGGGGGGGGGGGGGGGGGGGGGGGGGGFFGGGGGGGGGGGGGGGGGGGGGGGGGGGGDGGGDGGGGGGGGGGGGGGGGGGGGGGGGGFGGGCCGGGGGGGF*;EFFGGGFGGGGGGGGGGGGGFFFCF4CFFFFGFFFFAB@FFF=@FFFGE08;?@F<?0BF?BFBDFA?F?2(20):>D*)
@M00200:207:000000000-ALC1F:1:1110:24096:17257 2:N:0:5
TACTGGGGTATCTAATCCCGTTTGCTCCCCTAGCTTTCGCGCCTCAGCGTCAGGATCCGTCCAGAGAGTCGCTTTCGCCGCCGGCGTTCTTCCCGATCTCTACGCATTTCACCGCTCCACCGGGAATTCCACTCTCCCCTCCGGACCTCAAGCCAAGCAGTATCGGGCGCAGTTCCTCGGTTGAGCCGAGGGCTTTCACACCCGACTGACTTGGCCGCCTACGCGCGCTTTAAGCCCAGTCTGAGAG
+
CCCCCDGGGGGGGFGGGGGGGGGGGGGGGGGGGGGGGGGGGGGGGGGGGGGGGGDFGGGGGGGGGGCFGGGGGGGGGGGGGGEGGGGGGGGFGFGGGGGGGGGGGGGGGGGGGGGEG:=FGGGGGEGGEEGGGGFFGGEGGGGGGGGGGFFFGGGFGGGGGFGFG@>E4E<4DFGCCCD3:CCCGGGGFEEFFFGFF2D=?@BEFFE>7<AFFFGFFGFBFFFF>B91(,44:619:16,5<96<*.
@M00200:207:000000000-ALC1F:1:1110:16112:20040 2:N:0:5
TACTGGGGTATCTAATCCTGTTCGCTCCCCATGCTTTCGCTCCTCAGCGTCAGTAACAGCCCAGAGACCTGCCTTCGCCATCGGTGTTCCTCCTGATATCTGCGCATTTCACCGCTACACCAGGAATTCCAGTCTCCCCTACTGCACTCTAGTCTGCCCGTACCCACTGCACACCCGGGGTTAAGCCCCGGGCTTTCACAGCAGACGCGACAAACCGCCTACGAGCTCTTTACGCCCACTCTGAGAG
+
CCCCCGGGGGGGGGGGGGGGGGGGGGGGGGGGGGGGGGGGGGGGGGGGGGGGGGGGGGGGFGGGGGGGGGGGGGGGGGGGGGGGGGGGGGGGGGGFGGGGGGGGGGGGGGGGGGGGGGGGGGGGGGGGGGGGGGGGGGGGFGGGGGGGGGGGGGGGGGGGGEGGGFFGGGGGGF6DDEDDGGGFGFGGFGGFDGGFFEGFFFFFFFB@=)7ABDGFFGB?0@<?@F>FFBFFGFFF>?(3:9>AB74
@M00200:207:000000000-ALC1F:1:1112:7903:3945 2:N:0:5
TACGCGGGTATCTAATCCCGTTTGCTCCCCTAGCTTTCGCGCCTCAGCGTCAGAAGAGGTCCAGTACGTCGCTTTCGCAACCGGCGTTCCTTCTGATATCAACGCATTTCACCGCTCCACCAGAAGTTCCACATACCCCTACCTCCCTCGAGCTCGCCAGTATCAAAGGCACTTCCGCAGTTAAGCTGCGGGATTTCACCACTGACTTGGCAAGCCGCCTACGCGCCCTTTACACCCAATCTGAGAG
+
CCCCCGGGGGGGGGGGGCFGGGGGGGGCGFFGGGGGGGGGGGGGGGGFGEGFGGGGGGGGGGGGGGGGGGGGECFFGGGEGGEGGGGGGGGGGFGGEGEGGGGGGGEGFAGGEGGGGGGG@FGGGGGGCFGGGGGGGGGGGFGGGGGGGDE6CGGGGGGGGGGGGGFGFFGG>9DGGDGDEFGGGGGFFGDBFDC3=?FFFFFFFFEEEEF<E;55>F6<BFF>FG09>??A4<FFFB,4:<AAFA?
@M00200:207:000000000-ALC1F:1:1114:15744:2885 2:N:0:5
TACGAGGGTATCTAATCCTGTTCGCTCCCCACGCTTTCGTCCCTCAGCGTCAGTTTTAGGCCAGAAAGTTGCCTTCGCCATTGGTGTTCCTTCTGATATCTACGCATGTCACCGCTACACCAGAAATTCCACTTTCCTCTCCTAAACTCTATTCTAACAGTTTCAACTGCACTCCATCGGTTAAGCCGATGTCTTTAACAATTGACTTGTTAAACCGCCTACGGACCCTTTACACCCAATCTGAGAG
+
CCCCCGGGGGGGGGGGGGGGGGGGGGGGGGGGGGGGGGGGGGGGGGGGGGGGGGGGGGGGGGGGGGGGGGGGGFGGGGGGGGGGGGGGGGGGGGGGGGGGGGGGDEGGGGGGFGGGGGGGGGGGGGGGGGGGGGGGGGGGGGGGGCFGGFAEGGGGGGGGGGGGDFGGGGGGGFFFFFGDGDGGGGBGDGCA?FGFFEGEFFFFFCCEFE:;E@GA=D2@FFFDAD@DFBBFFFB)-C@FFFFC<E8
@M00200:207:000000000-ALC1F:1:1114:22907:18935 2:N:0:5
TACTGGGGTATCTAATCCCGTTTGCTCCCCTGGCTTTCGCGCCTCAGCGTCAGTGTCGGCCCAGCATCCCGCCTTCGCCTCAGGTGTTCTTCCCAATATCTACGCATTTCACCGCTACACTGGGAATTCCAGATGCCCCTTCCGCACTCTAGCTTGGCAGTCTCGAAAGCAGTTCCTCGGTTGAGCCCAGGCCTTTCACTCCCGACTTGCCATGCCGCCTACGCGTCCTTTAAGCCCAGTCTGAGAGACAC
+
CCCCCEGGCFFDC@EFFGGDGGFGFGGGGGGGCFFGGGEGGGGGGCC<FCFCFGGGFGGGGE6FFEFGGFDCGGGGCD@CC<EFGFE@EFFGA@?8EEAE;EFFGEGGGGGGGCCEEG9FGGCFD8,@EFGD89DA8DD8,DFGGC@8DCA7=:=,@DGGGGDGG,D+;ECFG8FGFFDC;C*49C;<*;7??*7*4:FEFFA44@=@:4?4>7?A()416A@>9/66(6?.)746:7(.3-60)6)(,.(
@M00200:207:000000000-ALC1F:1:1115:8367:17573 2:N:0:5
TACAGGGGTATCTAATCCTGTTCGCTACCCACGCTTTCGCTCCTCAGCGTCAGGTAAGGCCCAGAGAGCCGCCTTCGCCACCGGTGTTCTTCCTGATATCTGCGCATTCCACCGCTACACCAGGAGTTCCGCTCTCCCCTGCCTACCTCTAGTCTGCCCGTATCGGAAGCAGGCTCGGAGTTAAGCTCCGAGTTTTCACTCCCGACGTGACGAACCGCCTACGAGCCCTTTAAACCCAATCTGAGAG
+
CCCCCGGGGGGGGGGGGGGGGGGGGGGGGGGGGGGGGGGGGGGGGGGGGGGGGGGGGGGGGGGFGGGGGGEEGGGGGGGGGGGGFFGGGGGGGGGGGGGGGGDGGGGGGGGGGGGGGGGGGGFGGGGGGGGGGGGGGGGGFGF8FGFFGGG;DGGGGGFC:EFGGGDEG?FGDACF?5@DGGGDFCDCFDGFFDDFFEBCFFFB@FFFFFFFFFFB;F;1:<:BFFFB?<:AABFF:8638<46<4?
@M00200:207:000000000-ALC1F:1:1115:5799:18917 2:N:0:5
TACAAGGGTATCTAATCCTGTTCGCTACCCATGCTTTCGTTCCTCAGTGTCAGTAATGATCCAGAAAGCTGCCTTCGCAATTGGTATTCTTTCTAATATCTGCGAATTTCACCTCTACACTAGAAATTCTGCTTTCCTCTATCATACTCTAGCTGAAAAGTTTTAATGGCAGTTCCAGAGTTAAGCTCTGGGATTTCACCACTAACTTTTTCAACCACCTACGAACTCTTTAAACCCAATCTGAGAG
+
CCCCCGGGGGGGGGGGGGGGGGGGGGGGGGGGGGGGGGGGGGGFFGGFGGGGGGGGGGGGGGGGGGGGGGGGGGGGGDFGGGGGGGGGGGGGGGGGGGGGGGGGGDGGGGGGGGGGGGGGGGGGGGGGGGGGFGGFGGGGGGGGGGGGGGGFGFGGGGGFGGGGGGGGGGDGGFGGGGGDFFFDGCFCDDFFFGGBFEGEEFFFFFFFEFBEE>;DDFADEFADDFF7ECEEFEFA=>D=@;E@;=:
@M00200:207:000000000-ALC1F:1:1115:20389:24231 2:N:0:5
TACTCGGGTATCTAATCCCAGTTTGTGTCCTAGCTTTCGTGGGGTCGGGGGTAATAAAGTCACTTTCGTGGAAGGGCTTCGTGTCTTCGGAAGCGTATAACTGCCCTGAAGATATTCGGCTTTAGTTTTGAGTTTTCCCTAACCACGCTTTAAACCCAATCTGAGAG
+
CCCCCGGGGGGGGGGGGGGGGGGCFGGGGGGGGGGFGGGEFGGGGGGGGGGGDGGGGGGGGGGGGGGGFGGGDFCEGCFGGGGGFGGGGGGGGGGEGGGG;EFFFFGGEGGGFGGFGGGGG8A=FE,@98EFGFFC8EG?FGG,EGEG>8FFGDD?EG+CFCCC9:E
@M00200:207:000000000-ALC1F:1:1117:10122:11830 2:N:0:5
TACTAGGGTATCTAATCCTGTTTGCTCCCCACACTTTCGCTCCTCAGCGTCAGGTAATGCCCAGAGAACCGCCTTCGCCACCGGTGTTCCTCCTGATATCTGCGCATTTCACCGCTACACCAGGAATTCCGTTCTCCCCTGCATACCTCTAGTCTGCCCGTATCGGAAGCCAGCCCAGGGTTAAGCCCTGGGTTTTCACTCCCGACGCGACAAACCGCCTACGAGCCCTTTAAGCCCAATCTGAGAG
+
CCCCCGGGGGGGGGGGGGGGGGGGGGGGGGGGGGGGGGGGGGGGGGGGGGGGGGGGGGGGGGGGGGGGGGGGGGGGGGGGGGGGGGGGGGGGGGGGGGGGGGGGGGGGGGGGGGGDGGGGGGGGGGGGGGGGGGGGGGGGGGGGGGEFGGGGGGGGFGGGGGGGGGCGGGGGGFDGGGFGFGFGGGGGGGFFFGFFCEGFFFFFFFFFF>EFFFFFFD@;(//4?FF?BFF:648FB:<*89AAAAF
@M00200:207:000000000-ALC1F:1:1118:2986:9241 2:N:0:5
TACTAGGGTATCTAATCCTGTTTGCTACCCACGCTTTCGCACCTCAGTGTCAGTGTCAGTCCAGAAGGCCGCCTTCGCCACTGGTATTCCTCCCGATCTCTACGCATTTCACCGCTACACCGGGAATTCTACCTTCCTCTCCTGCACTCTAGCTTGACAGTTCCGGATGCCGTTCCCAGGTTGAGCCCGGGGCTTTCACAACCGGCTTATCAAGCCACCTACGCGCGCTTTCTGCCCAGTCTGAGAG
+
CCCCCGGGGGGGGGGGGGGGGGGGGGGGGGGGGGGGGGGGEFGGGGGGGGFGGGGGGGGGGGGGGGGGGGGGGGGGGGGGGGGGGFGGGGGGGGGGGGGGGGGGGGGGGFGGGGGGGGGGGGDEEGFFGGGGGGGGGGGGGGGGGGGGGGGFGGGGGGGDGFGGGG6>>FFGGFGGACCFFCGGGFGGF>DEDGF=AAFFFFAE=9@A=*>CCEF=(.((5=<2096;BBD).6@F:::7?ADB)5:
@M00200:207:000000000-ALC1F:1:1118:6733:23037 2:N:0:5
TACACGGGTATCTAATCCTGTTTGCTCCCCACGCTTTCGTGCCTCAGTGTCAGTTATGGTCCAGTAAGCTGCCTTCGCTATTGGTGTTCCTTATGATATCTATGCATTTCACCGCTACATCATAAATTCCGCTTACCTAAACCAAACTCAAGTTTACCAGTATCAATGGCAGTTCTACAGTTGAGCTGCAGGATTTCACCACTGACTTAATAAACCACATACGCACCCTTTAAGCCCAATCTGAGAG
+
CCCCCFGGGGGGGGGGGGGGGGGGGGGGGGGGGGGGGGGGGGGGGGGGGGGGGGGGGGGGGGGGGGGGGGFGGGFGCGGDGGGGFGGGGGGGGGGGGGGGFGGGGGGGGGGGDGGGGGGGGGGGFGGGGGGGGGGGGGGGGGGGGGGGGGGGFFGGGGG8EGGGGGGFDFGGFBC@DFFGFGGFGGCDDGGFFFFFFFGEB?=D=EE7>*CEE*;ACF)8>@@=AGFFF:57EB+@):9B>4AEE*3
@M00200:207:000000000-ALC1F:1:1119:24490:3136 2:N:0:5
TACTGGGGTATCTAATCCTGTTCGCTCCCCACGCTTTCGTGCATGAGCGTCAGTGTTGGCCCAGGAGGCTGCCTTCGCCATCGGTGTTCCTCCACATCTCTACGCATTTCACCGCTACACGTGGAATTCCACCTCCCTCTGCCACACTCTAGCCAAGTAGTTTCGAGCGCAGTTCCCAAGTTAAGCTCGGGGCTTTCACACTCGACTTGCTCGGCCGCCTGCGCACACTTTATACCCAATCTGAGAG
+
CCCCCGGGGGGGGGGGGGGGGGGGGGGGGGGGGGFEGGGGGGGGGGGGGGGEGGGGGGGGFGGGGGGGGGGFCGGGGGGGGGEGFGGGGGGGGGGFGGGGGGGGGGGGGGGGGGGGGGFGDFDGGGGGGGGGGGGGEGGGGFFDGFGGGGGGGFGDFFGGGGGGCFFGGDGG789=DD6CFGGGG7+9CGGGFF4A4<CFFFFFFFF>E=F@>BED@E9;@F>F>>B6844CCE@B>BFBFFFF>9:
@M00200:207:000000000-ALC1F:1:1119:25194:18998 2:N:0:5
TACAGGGGTATCTAATCCCGTTTGCTACCCTAGCTTTCGCACCTCAGCGTCAGAGACGGTCCAGTGAGCCGCTTTCGCCACCGGTGTTCCTCCAGATATCTACGCATTTCACCGCTCCACCTGGAGTTCCACTCACCCCTACCGTCCTCGAGCACGCCAGTATCAGGTGCAGTTCCCCGGTTGAGCCGGGGGATTTCACACCTGACTTAGCGCGCAGCCTACGTGCTCTTTAAACCCAGTCTGAGAG
+
CCCCCFGGGGGGGGGGGGGGGGGGGGGGGGGGGGGGGGGGGEFGGGGGGGGGGGGGGGGGGGGGGGGGGGGGGGGGGGGGGGGGGGGGGGGGGGGGGGGGGGGGGGGGGGGGGGGGGGGGGGGGGGGGGGGGGGGGGFGGGGGGGGGDC>EEGGGGGGGCGCFGGG6:DGGGFFGFGGDCEDGGGGGG*9DG3DGFFCGCFFFA;E<EE<FFFFDFBFBFFF:B?FFFF247<AF@B6:2<<BF)40
@M00200:207:000000000-ALC1F:1:2101:17628:2573 2:N:0:5
TACTGGGGTATCTAATCCTGTTTGCTCCCCACGCTTTCGTGCCTCAGTGTCAGTTACAGTCCAGAGAGCCGCCTTCGCAACTGGTGTTCCTCCTAATATCTACGCATTTCACCGCTACACTAGGAATTCCACTCTCCTCTCCTGCACTCAAGTTTCCCAGTTTCAAAGGCTTACTACGGTTGAGCCGTAGCCTTGCACCTCTGACTTAAGAAACCACCTACGCACCCTTTAAGCCCAATCTGAGAG
+
6CCBCFGGEGGGF@FFGGGGGDFACDFFGGF@CECG8FGGGDE,EFFGGE<@FFCFFAFE@EFGGGGC<FCEGFGFGGGGCFGG<FFEEG;E?ECE?F944@?=:8@?CBEF?BE64FE<,@>>CBC8EGG,,@DDFF8+=D=FG?G?FFGDECFGF=D6=D7FFFD,3,;DFFGFFGDD>C+D?FDFGEGFEF*)*>*=C<@CFE5>5A578C6CD:CC=AA2)):25>C?4@F4>DB:;584;5
@M00200:207:000000000-ALC1F:1:2101:25530:7814 2:N:0:5
TACTGGGGTATCTAATCCTGTTTGCTCCCCACGCTTTCGCACCTCAGCGTCAGTGTTGGTCCAGGAGGCTGCCTTCGCCATCGGTATTCCTTCCTATATCTACGCATTTCACCGCTACACAGGAAATTCTACCTCCCTCTACCACACTCTAGTCTGACAGTTTGGAATGCAGTTCCCAGGTTGAGCCCGGGGCTTTCACATCCCACTTATCAAACCGCCTACGCGCGCTTTACGCCCAGTCTGCGAGAGCT
+
CCCCCGGGFGGFGG9FGGGGGGG<FGGGGGGGGGGGGGGGGGGFFGGGGGGGGGGGGGG@EF@FG7FEGCFGGGGGGGGGGGGGGGGGGGGGGGGFGFGGGGGDGCGGFFGGGGG>EGFFGGGDFFGAF;FFFFGGGGGFGGGGG?=DGFGFFCFFGGGGGGFFFGGGFGFFFD=E5=?F@DG66F5D65>B=EA5A@@*>@5=@:BAFFC*>;FF=>@29B@F90(212;EF059@6=4=A))4(,,((-
@M00200:207:000000000-ALC1F:1:2102:22282:23051 2:N:0:5
TACCAGGGTATCTAATCCTGTTCGCTACCCACGCTTTCGTACCTCAGCGTCAATAATGCCCTAGTGCACTGCCTTCGCAATTGGTGTTCTACGTCATATCTATGCATTTCACCGCTACATGACGCATTCCGTGCACCTCGAACATATTCAAGTAATATAGTTTCAAACGCGTACTATGGTTTAGCCACAGCCTGTGACGTCTGACTTATACTACAGCCTACGTACCCTTTACACCCACTCTGAGAG
+
CCCCCGGGGGFGGGGGGGGGGGGGGGGGGGGGGGGGGGGGGGGGGGGGGGGFGGGGGGGGGGGGGGGFGGGGGGGGGGGGGGGGGGGGGGGGGGGGGGGGFGFFGFGG9FGGGGGGGGGGGGGGGGGGGGGGGGGGGGGGGGGGGGG8FDGGGGGGGGGGCGFFFCD,=EDGGD6EDGDCA8@DDCCFG??F@50@F@D=AFFFFFFF=EFEFFGFBF=BFFFA>3:>BBEEFF4BD6(54?E=E)
@M00200:207:000000000-ALC1F:1:2105:9253:17777 2:N:0:5
TACAGGGGTATCTAATCCTGTTTGCTCCCCACGCTTTCGCACCTCAGCGTCAGTACCGGGCCAGTGAGCCGCCTTCGCCACTGGTGTTCTTGCGAATATCTACGAATTTCACCTCTACACTCGCAGTTCCACTCACCTCTCCCGGACTCGAGCTTCTCAGTATCAAGGGCAGTTCTGGAGTTGAGCTCCAGGATTTCACCCCTGACTTAAAAAGCAGCCTACGTGCGCTTTAAACCCAATCTGAGAG
+
CCCCCGGGGGGGGGGGGGGGGGGGGGGGGGGGGGGGGGGGDGFGGGGGGGGGGGGGGGGGGGGGGGGGGFEGGGGGGGGGGGGGEFGGGGGGGED7FGGGC,CFGGGGGGGGGGGGFFGGGGGGGGGGGGGGGGGGFGGGFGGGG8EGGGGEGGGGGGGGGGGGCFFGGGGGDFGGGA8FFGGGGGGGGGGFFGCFFFG4AAF>=@=<EF69*8F)78BBEFFFFFFF;02C5CAF12?@F<EF3)5
@M00200:207:000000000-ALC1F:1:2105:16510:20182 2:N:0:5
TACAGGGGTATCTAATCCTGTTCGCTACCCACGCTTTCGCACCTCAGTGTCAGTACAGATCCAGGAGGCCGCCTTCGCCACTGGTATTCTTCATAATATCTACGCATTCCACCACTACACTATGAATTCTACCTCCCTCTATCGTACTCTAGTGAGTTAGTTTTGGATGCAGTTCCTAGGTTGAGCCCAGGGCTTTCACATCCAACTTAACAAACCACCTACGCGCGCTTTAAGCCCAATCTGAGAGCGAT
+
CCCCCGGGGGGGGGGGGGGGGGGGGGGGGGGGGGGGGGGGGGGGGGGGGGGGGGGGGGGGGGGGGGGGGGGGGGGGGGGGGGGGGAFGGGGGGGGGGGGGGGGGGGGGGGGGGGGGGGGGGGGGGGGGGGGGGGGGGCFFFGGGGGGGGGGGGGGGGGEFGGGGGGGGGGFFGFGGGGGGGGGGGGGFFDGEEGGFFEC?FFFFFFFFFFFFFDGFFFFFFFA=BFB>@DDFF=BAFFFFFFFE>4),(.,
@M00200:207:000000000-ALC1F:1:2106:10775:7943 2:N:0:5
TACTCGGGTATCTAATCCCGTTCGCTCCCCTGGCTTTCGCGCCTCAGTGTCAGTATCGGCCCAGTAGCCCGCCTTCGCCTCAGGTGTTCCTCCCGATATCTACGCATTTCACCGCTACACCGGGAATTCCAGCTACCTCTTCCGTACTCTAGCTCGCCAGTATCGGCCGACCCTCCGGGGTTGAGCCCCGGGCTTTCACAGCCGACTTAACAAGCCACCTACGCGCCCTTTCCACCCAGTCTGTGAG
+
CCCCCEGGG@FGGAFFGDGGGC@@FGFGGGGGFGGGGGG,FFGGGG@<EFFGGGCGGD@:FGGFFEDFGGEC@CGCEFGEGG8FEFFCGGGGGGGGCEGGGGGGGGFE9EGGGGG8CGGGGD7C:BG8DFF;@F,>DFGGGGGGGFECEGFG,DFDGEGEGECGG@GG5CDDGFGGD**)4:4EGGGGG<)9>D5)8?77=8:13>93:6=6*(8((2,(.9(-47(36(8)-)/<01877<4).)5
@M00200:207:000000000-ALC1F:1:2107:24695:6339 2:N:0:5
TACGCGGGTATCTAATCCTGTTTGCTCCCCACGCTTTCGCGCCTCAGCGTCAGTTGTGGTCCAGTTGGCCGCCTTCGCCACCGGTGTTCTTCCCAATATCTACGAATTTCACCTCTACACTGGGAATTCCACCAACCTCTCCCACACTCAAGCCCTGCCGTATCGGATGCCGTTCCCAGGTTGAGCCCAGGCCTTTCACATCCGACGATCAGAGCCGCCTACGCGCCCTTTAAACCCACTCTGAGAG
+
CCCCCGGGGGFGGFGGGGGGGGGGGGGGGGGGGGGGCGGGGGGGG?FGGCEGFGGGGGEGGGGFFGGGGGGCFGEGGDDGGGGGFGGGGGGFGGGFGEFGGGGGGFGGGGGGA?FFEGGGGGGFFGGGGGFGGGGGGGGGGFFGGGGD?=E@DFGGGG?CEG?DCGGGGGGGGFGGGG79:9C7;=FCFG:C;FCFFECCAF))->>:5104378C.5:6;A147>>>F?04)-4:62,.2<AA<F0
@M00200:207:000000000-ALC1F:1:2108:21412:11174 2:N:0:5
TACTAGGGTATCTAATCCTGTTTGCTCCCCACGCTTTCGTGCATGAGCGTCAGTACAGGTCCAGGGGATTGCCTTCGCCATCGGTGTTCCTCCGCATACCTACGCATTTCACTGCTACACGCGGAATTCCATCCCCCTCTACCGTACTCTAGCTATGCAGTCACCAATGCAGTTCCCAGGTTAATCCCGGTGATTTCACATCGTCAACAGCCAACCGCCTTCTCACGCTTTACGCCCCGCCTGAGAGATAT
+
CCCCCDFF6CFFFFFFFGCFGAFFGGGGGGGGGG@F,E@FDGFCAEFEEGGGGCEFF9CFG<<CFGGC:8FF@??F7BC?FE7FFGCFFE;FGGCF=C,9EE8:FGGGFG=FG9EFGGGCCEE7+@DDF9>BDDGG+=C6DFGE86CFGD,==EC==,7,@DG7*1,,0@BC?;CCC@,+3@+52=ECDG7?3;+9?AF69?B*)))47*3*;>GGFB5-(;.6.:(:(3(/9(20.6((.,31:<,()))
@M00200:207:000000000-ALC1F:1:2112:17073:3854 2:N:0:5
TACCCGGGTATCTAATCCTGTTTGCTACCCACGCTTTCGCGTCTCAGCGTCAGATACGAGCCAGTTAGCCGCTTTCGCCACTGGCGTTCTTCCAAATATCTACGAATTTCACCTCTACACTTGGAATTCCGCTAACTTCTCTCGATCTCTAGTATAACAGTATCAAAGGCAGTTCCTAAGTTGAGCTTAGGGATTTCACCTCTGACTAATCACACAGCCTACACGCTCTTTACACCCAATCTGAGATAGA
+
CCCCCGGGGGGGGGGGGGGGGG<FGGGGGGGGDGGGGGGGGGGGGGGGGGGGGGGGGGGGGGGGGGGGGGGGGGGGGGGGGGGFGGGGGGGGGGGGGGFGGGGGGGGGGGGGGFGFGGGGGGGGGGGFGGGGGGGGGFFGGGGGGGGGGGFGGGGGGGGGGGGGGCFFGGGGGFFGFGGGGGFGFGFGGGGGFGGFFFGFEFFFEEFFEFFFEE>DBF9BEFFFA>@==EFFFFA;=FF@DFFECC)/.)
@M00200:207:000000000-ALC1F:1:2114:12667:3538 2:N:0:5
TACGAGGGTATCTAATCCTGTTTGCTCCCCACGCTGTCGCGCCTCAGTGTCAGCCATACTGCCCAGCAGGCCGCCTTCGCCACCGGTGTTCTTCCGGATCTCTACGCATTCCACCGCTACACCCGGAATTCCGCCTGCCTCTACAGTGCTCGAGCCGCGGCAGTATCCCTGGCCGACGCAGGGTTGAGCCCCGCGCTTTCACCAAAGACTGACCGGGCCACCTACGAGCCCTTTAAACCCAGTCTGAG
+
CCCCCGGGGGGGGGGGGGGGGGGGGGGGGGGGGGGGGGGGGGGGGGGGGGGGGGGGGGGGGFGGGGGGGGGGGGGGCGGGGGGGGGGGGGGGGGGGGGGGGGGGGGGGGGGFFGEGGGGGGGG+:@FCGGGGGGGGGGFFGGGGGGGGGGGEGGGGGGGGGGGCFFFF7FFGGFG<DGGGGGDCFGGGGFGFFGGFF:FFA?B?B??BFFFFFFGF>D6:<<??FE(314<?1:BF2<0::?34AAAD
@M00200:207:000000000-ALC1F:1:2116:16965:19771 2:N:0:5
TACCAGGGTATCTAATCCCGTTTGCTCCCCTGGCTTTCGCGCCTCAGCGTCAGAAGAGGTCCAGCACGTCGCTTTCGCCACCGGCGTTCCTTCCGATATCTACGCATTTCACCGCTCCACCGGCAGTTCCACATGCCCCTACCTCCCTCCAGCAATGCAGTATCCAAGGCCCTTTTCCGGTTAAGCCGAAAGCTTTCACCCCGGACTTGCATTGCCGCCTACGCGCCCTTTAAACCCAATCTGAGAG
+
CCCCCGGGGGGGGGGGGGGGGGGGGGGGGGGGGGGGGGGGGGGGGGGGGGGGDGGGGG8EFGGGGGGGGGGGGCGGGGGGGGGGGGEGGGGGGGGGGGGGGGGGGGGGGGGGGEGGGGGGGGG+=CDFGGGGG?FGGGCFFGGGGGDGGGGGGGGGGFFFEFFFFGGGGFGGGF5>FGDGGG4?FGE-01:?FGFFFEGABBB@6;6<EFFF?@DFFE>?1:091D>FFFFF)6FFF?F:7<AFA2:
@M00200:207:000000000-ALC1F:1:2117:9485:11706 2:N:0:5
TACCAGGGTATCTAATCCTGTTCGCTCCCCACGCTTTCGCACCTCAGTGTCAGGAATGCACCAGAAAATTGCCTTCGCACTAAGTATTCCTCCCAAAATCTAAGAATTTAACCTCTCCTCTGGGAATTCTATTTTCCTCTTACACCCTCATAGAGAATAAACCGTTTTGAATGCACACCCAAAGAAAACCTTTGGACTTTCACAAACAACTACATTTCTCCACCTACATGCCCTTTAAACCCAGTCTG
+
CCCCCGGGGGGGGFEFGGGGGGGGGGGGGGGGGGGGGGGGGGGGGGGGGGGGGGGGGGGGGGGGGGGGGGFGGGGGGGGGGGGGGGGGGGGGGGGGGGGGGGGGGGGGGGFGGGGGGGGGGGGCFGGGGGFGGGFGGGFGGGGGGGGGGGGGFGFGGGGGGGGGGGGGGGGGFFGGGCDGGFFFFGFGD>FFFCGEFFDFEFEC:CFCCFFFFFGFFFEFEFFDDFFFFFF@DFFFC4*:>AFBE=EC
@M00200:207:000000000-ALC1F:1:2119:17391:4734 2:N:0:5
TACTAGGGTATCTAATCCCGTTTGCTCCCCTGGCCTTCGTGCCTCAGCGTCAGGAACTGTCCAGAGACCCGCCTTCGCCACCGGTGTTCCTCCCGATCTCTACACATTTCACCGCTACACCGGGAATTCCAGTCTCCTCTGCATCCCTCAAGAACGGCAGTACCAGCCGACGTTTCCCGGTTGAGCCGAGAGATTTCACGACTGACTTGCCATCCCGCCTACGCGCCCTTTATGCCCAGTCTGAGCGTGCT
+
CCCCCDGFGGGGGGGGGFEGGG8FFGGFGGFDDFGFGGGGFGFGGGGGGGGGGGGGGG9FGGFF9EFGDFGGGGGGGGGG@FFC=FFFGGGG@7FGG7FGFG?<FFFCFFGGGGGGGGGGGD+FEEGFFGCADEDGCF8+@BDDEFGGGGGGFGG8>EGFFF+BC7FDD+9CDF75<9>?1;CFGFGGG7D4FGACFFG925)14@35;9AEFFA=<D;;3@DB9)2>9:2A4<FF:?B?3<>).(4(4((
@M00200:207:000000000-ALC1F:1:2119:26443:6630 2:N:0:5
TACAAGGGTATCTAATCCCGTTCGCTCCCCTGGCTTTCGCGCCTCAGCGTCAGTAGAGATCCAGTGCGTCGCTTTCGCCACCGGCGTTCCTTCTGATATCTACGCATTTCACCGCTCCACCAGAAGTTCCACGCACCCCTACCTCCCTCTAGTTCGCCAGTATCAGAGGCTGTTTTCCGGTTAAGCCGAAAGATTTCACCCCTGACTTGGCAAGCCGCCTACGCGCCCTTTATACCCAATCTGAGAG
+
CCCCCFGGGGGGGGGGGGGGGGGGGGGGGGGGFGGGGGGGGGGGGGGGGGGGGGGFGGGGGGGGGGGGGGGGGGGGEGGGGGGGGGGGGGGGGGG<FGGGGGGGGGGGGGGGG@EGGGGGGG?@FGFGGGGGGGCGGGGGGGGGGGGGGGGAFGGGGGGFGF@EGGGGGGGGGFGFFADGGGGGFGGG<DDBFFFFFFGFFEFDFFACA;A@@FFFFE@@?FFFFFFFFFFF<AB?:2?7?<B<922
@M00200:205:000000000-AKKM3:1:1101:22124:1893 2:N:0:1
TCCTCGGTTCTCTACTCCTGTTTTCTCCCCCCTCTTTCTCTCCTCAGCGTCCTTTCTCTACCATTTTTTCTCCTTCTCCTCTTTTTTTCTTCCTTCTCTCTACTTCTTTCCCCTCTTCACTCTTCCTTCCACATCCCTCTTCCATACTCCCTCTATCCTGTCTCTCTTGCACTTCCTTTTTTGCTCCCTTTTCTTTCACCTCTTCCTTCCCTTTCCGCCTTCTCTCCCTTTCCCCCCCGTCTTAGTTCTCT
+
-,8AB,,,8,;;C,,;;C@,C;;,;;6;C@+6+8CC@;,,,;BEE,,;+88+,<,,<,,,;;,,6,6,74,<59?9,:9,95,,9,78?>D54,,,9,99=,5,,,4949,::@=?,5,549,,,,9349,9+9+99390<@=+@+=06*,+,0++36++7+03*++,+7+*0890++++336++620:+,+22264*53888**1***)00*33,)*3))0*33539325***--1(//53())))).))
@M00200:205:000000000-AKKM3:1:1101:14316:1894 2:N:0:1
TACCAGGTTCTCTCCTCCTGTTTTCTCCCCACTCTTTCTCTTCTCAGCGTCCTTCTCCAACCCTTCCTCCGCCTTCTCCCCCTTTTTTCCTCCCTCTCTCTACGCCTTTCCCCTCTCCCCCTTTCCTTCCTCCCCCCTCTTTGGTACTCTCTCTTGCCATTTTCTTTCGTCTTTCCTCTCTTACTCCTATTTCTTTCACACCTTTCTTCTCAGTCCGCCTCCTCGCCCTTTCTCCCCCATCTTCATTCTCT
+
6,88,,,,6,;;;,,;;@C,C;;,6;C6C@,7,;@@<@,,,;5;C,,6+88+,;,6;6,,;6,,,,,,64+68==?,9,,44+,6,9>A9@9,4,,4,9==,<,7+4499,94,6;,:,46+,,,,99C@,961+869=89=,*6+616<,+426+46++7+36*4+,363)3;?+21+*736+131+*+,+355+5*5*1)5)*301**0***331*3:)-)/5*/;/*6****-1(-0(*/*****/))
@M00200:205:000000000-AKKM3:1:1101:17867:1908 2:N:0:1
TACTGGGTTCTCTAATCCCGTTTTCTCCCCTTTCTTTCTCTCCTCATCTTCTTTTCCTTTCCATCTTTCCGCTTTCTCCACCTTCTTTCCTTCCTCTCTCTACGCCTTTCCCCTCTCCACCTTTCTTTCCTTCCTCCCCTACCCCCCTCCCTTCGACCATTTTCCTCTGCCCTTTTCCTTTTGCTCCTATTTCTTTCCCCCCTTTCTTCTCCGCCCGCCTCCTCGCCCTTTCCTCCCTATCTTCATTCTCT
+
6,8A,,,,8,;<C,,<;;C,C;@,;6<6C@C-,;C;<;,6,;BAE,,;,6;,,,,,,,,<;C,,6,,,<5,8@?A:,<6,49,,:,99A9D?44,,5,9AD,<,6+96==,9:,4;=6,99,,,,,999@,@D1,91061399:@?D06*++,6+*36+07+33*++,060)50;+4+++363++76*++,++6264*20)8=))12;*05*))441*3:)-)/)13:/85***001(*050*****))))
@M00200:205:000000000-AKKM3:1:1101:14632:1949 2:N:0:1
TCCGGGGTTCTCTACTCCCGTTTTCTCCCCTTTCTTTCTCTCCTCAGCGTCCTTCTTCATCCCTCTCTCCGCTTTCTCCCCCTTTTTTCCTCTCTCTCTCTACGCCTTTCCCCGCTCCACCCTTCCTTCCGCACTCCCCTATCCCCCTCTCTCCCCGCAGTCTCCTCTGCCCTTCCTCTCTTGTTCCTTTTTCTTTCCCCCCTTCCTTTCGTCCCCTCCTTCTCGCCCTTTCTCCCCCGTCTTAGTTCTCT
+
-,8,,+++7,6<C,,;;6C+CC;,;6C6;BE-,;<CC@,;,;BEC,,6+88+,,,,,,,<AC,,,,,,:4+88=A=,<6,,6+,:,:4=CD5,,,,9,94=,5,7+9=@A,9:+69=>,4449,,,93A=+661+86*6)34=;?DC06*,+,663*3+*5+32*++50,*1:@F3+1+*754++77+4+,*02524*4077>((0//**((((1/(/.5)/)1(/0:/7.))))/1(,-,2().))-).)
@M00200:205:000000000-AKKM3:1:1101:21081:1951 2:N:0:1
TACGGGGTTCTCTAATCCTGTTCTCTCCCCACACTTTCTCTCCTCAGCTTCCTTTCATGCCCATCTCTCCGCCTTCTCCCCCTTTCTTCCTCCTTATCTCTGCGCCTTTCACCGCTACACCTGTCCTTCCGTTCTCCCCTGCATACCTCCATTCTGCCCGTCTCTCCTGCATGCCCCTTTTTAAGCACCTTCTTTTCACTCCCTTCTCTCCTAACCGCCTCCTCGCCCTTTCTTCCCCATCTTCTTTCCAT
+
6,8,,+++7,;<C,,<CEE,C@;,;;C@C@,8,8CC@A,6;;BFC,,;,;;,,,;,,<,6BC,,,,,,6;+8@BBE,:C,,6+,9,<?AEE<AA,,9,9C=,6+7,8==A,:C,43+8,:9,,,,,9=AD6=?9=@30@8*9,?;;D0?0,+436+==8*@+06*++,36**+0;***6*36+++3,336,*0,=65*7;9@@)*1****5***451*38)5)*):/;*30***0/4(00-9*//******
@M00200:205:000000000-AKKM3:1:1101:17143:1956 2:N:0:1
TACTCGGTTCTCTACTCCTGTTTTCTCCCCACTCTTTCTCTTCTCAGCGTCCTTCTCCAACCATTTCTCCGCCTTCTCCTCTTTTCTTCCTCCCTCTCTCTACGCCTTTCCCCACTACACCTTTTCTTCCACTTCCCTCTCCTGCCTTCTATTCGATCATTTTCTCTTGCCCCTCCCCTTTTGTTCCTGTTTCTTTCACACGCTCCTTCCACTACCGCCTTCTCGCTCTTTCCCCCCTATCTGTTTTCTTT
+
6,8AC,,,6,6<C,,;;@C,CC;,<6C;;@,7,CCC;;,;,;CAE,,;+88+,;,;;@,,@:,,,,,,;;+8?CCE9:6,4,,,<,<A@EF?46,,9,9C=,9,6+98==,::,@:,9,49,,,,,99=@,=D36>1<@=D@D6@FG0?+,+466++9++9+0603+6+,3398<*30+073++*76+++,+36962*7*1)1))050*)51*)63)+31)100133;3;7***-)4((07/****(****
@M00200:205:000000000-AKKM3:1:1101:17479:1958 2:N:0:1
TACTGGGTTCTCTAATCCCGTTTTCTCCCCTATCTTTCTCTCCTCAGCGTCCATGTCGGTCCATTTTTCCGCCTTCTCCACTTTTGTTCCTCCCTATCTCTACGCCTTTCCCCGCTACACTGGTCCTTCCACTCTCCTCTCCCGGACTCCATCTACGCAGTTTGATGTGCAGTTCCTCTTTTAAGCCGATTTCTTTCACCCATCACTTCCGAAGCCGCCTACTCGCCCTTTCTCCCCCGTCTGAGTTCTCT
+
6,8A<<,,8,;<C,,CCC@,ECC,<@CCC@E-,;CCC@,;B;BAE,,6+8@+,<,<C,+@C@,,,,;,;;48@CCE,:9,49,,<,:A?EG?==,,9,@ED=B,7+98=A,::+=9+7,:9,,,,,9@AD,DD1+99<D=D=D58*C1=*,+6++=*=+3@62+*++,5,+*5;D231++862++76**++*+27553@885=0*18;*01)))34:*:>)0*//:8C79>*1**-1((//,()1))))))
@M00200:205:000000000-AKKM3:1:1101:14078:1959 2:N:0:1
TACTAGGTTCTCTAATCCTGTTTTCTCCCCACTCTTTCTTTCCTCAGCGTCCTTTCTGGACCATTTTCTCGCCTTCTCCCCTTTTGTTCTTCCTTCTCTCTACTCCTTTCACCTCTACACTCTTTCTTCCTCATACCTCTTCCATACTCTCTCTCGCCAGTCTCCTCTGCAATTCCCTTTTTGCGCCCTTTTCTTTCACCTCTTCCTTTCCTTTCCGCCTCCTCTCCCTTTCTCCCCTGTCTTCGTTCTAT
+
6,8A,68,<,;<C,,<CEE,E@<,<CC@CB,@,CCC@A,,,6;EE,,,+88+,<,,<,,,;;,,;,6,;5,8@?CE,:9,4,,,9,:AFAF?=,,,9,9EE8A,,,99==,::EDF,A,44,,,,,99C=,96,,99<@84@D1,+=06+,+,6+*36+39+56*++,*9+*2:D++++*766+*6+3:+,+3=93?*6*0):**10***5;*53,)03:)0503,*;9<8****03)13)0**0)))-**
@M00200:205:000000000-AKKM3:1:1101:17810:1959 2:N:0:1
TACGAGGTTATCTAATCCCGTTTTCTCCCCTGGCTTTCTCTCCTCAGCGTCATTGTTGTTCCATTTTTCCGCCTTCTCCACCTTTTTTCCTCCATCTCTCTACGCCTTTCTCCGCTCCACCTTTCCTTCCTCATTCCTCTCCCAAACTCCATCCATCCAGTCTCTCCCGCAGTTCCCCTTTTGATCCTATTTTTTTCACGTGTTCCTTTTTTGTCCGCCTCCTCGCCCTTTCCACCCTATCTGTGTTTTCT
+
6,8,,8+,;,6<C,,<C<C,C;C,;CC@C@F-,;CCC@,;B;BFF,,C+88,,;,<C,,;BC,,,,;,;548@FCE,:6,94,,:,:>EEG?9,,,9,@EE,9,6+98=?,::+@@+8,949,,,,9=A@,4A9=@;<@:;@=?,*=16*,+,665=>++@23?*0+6*=*)3;?2+0+*766++7=+++,++2435*7):)8)*203***:))550*37)-))0*)9/9>***.-1(//)/).1)(((/)
@M00200:205:000000000-AKKM3:1:1101:18553:1979 2:N:0:1
TCCAGGGTTATCTACTCCTGTTTTCTCCCCACTCTTTCTCTCCTCAGTGTCCTTCTCACTCCCTCTCTCCGCCTTCGCCTCTCTTATTCCTCCCTCTCTCTCCGCCTTTCCCCGCTCCACCTCTCCTTCTACCTTCCTCTCCTGCACTCTATCTTGACAGTTCCTCATGCCGTTCCCTTTTTGAGCCCGTTTCTTTCACAACCTGCTTTTCAAGCCACCTACTCGCCCTTTCTCCCCCGTCTGAGTTCTCT
+
-,8,,,,,;,;<C,,6CC@,;66,<C,;;@,@,C@@@@,<,6BCE,,<,;<,,6,6;,,<C@,,,,,,6;+6?=CA,86,44,,<,<AFDE<48,,4:@AD,@+=,4449,::+69+>849,,,,,99?@,9=2=@=9=9;@D*@6D1=<,+466++4++6306*++45,3)38D00++*336+*6630+,*3==65*7**1:))100*0;***338*33)1*0)1*330:***.-4(/-(-(10******
@M00200:205:000000000-AKKM3:1:1101:11268:1984 2:N:0:1
TACTCGGTTCTCTAATCCTGTTTTCTCCCCACGCTTTCTCTCCTCAGCGTCATTACCGTACCATCCCCCCGCCTTCTCCCCTTTTTTTCTTCCTTCTATCTACGACTTTCCCCTCTACACTCTCCTTTCCGCTCTCCTCTTCCGGTCTCCCTCCAACCAGTCTCTCTTGCATTTCTTTTTTTGAGCCACTTTCTTTCACCCCTTACTTCCTCGGCCGCCTACTCGCCCTTTCTCCCCTGTCTGAGCTCCTT
+
6,8AC;@,8,;<C6,<CEF6CCC,<@CCE;,@+@CB@E,6,;BFE9,;+88,,,,6;,,,8:,,,;,,7477@CFE,::,44,,:,8@A>E,9,,,9,9CD,C+++66=?,::>CD+B494@,4,,@=E==8D+6>@DD=DAE56@D06+,+60603>+*@+12**+,;9**4;C1+4+*543**5;*/*,*4:<2=*595A)()000**19-(*/,)03(,)/,8.9C74))))//((...).)())(()
@M00200:205:000000000-AKKM3:1:1101:13461:2009 2:N:0:1
TACGCGGTTCTCTAATCCTGTTCTCTCCCCACACTTTCTCTCCTCAGCGTCATTTCATTCCCATTCCTCCGCCTTCTCCACCTTTTTTCCTCCTCCTCTCTGCGCCTTTCTCCGCTACACCATCCCTTCCGTTCTCCCCTGAATACCTCTATTCTGCCCGTTTCCCATGCAAGCGCCTTTTTAAGCCCGTCTTTTTCACTCCCCACTCTTCACACCGCCTACTCGCCCTTTCCCCCCCATCTGAGCTCTCT
+
6,88A:C+8,;CE<,CCFF<FC,,;C@@ECCC,BEEA@,6@CBFF,,C+8@,,,6,,<C@B6C,,,,,6488=??A,:9,,9,,:,:@EED94?,,9,9?=@,++,8?=E,::4=?+@=?4+,,,,9@FF69=1=E=*@0*,,5;<D0?9,+466+=@8*C+06*++,3@+*00****6+763+47,3*01**,=2;*730@5))130**1**14*//3-(0*)0468/20)))(,1(./=<)/1()))))
@M00200:205:000000000-AKKM3:1:1101:16948:2052 2:N:0:1
TACAGGGGTATCTAATCCTGTTCTCTCCCCACACTTTCTCTCCTCAGCGTCAGTTCATTCCCATCTCTCCGCCTTCGCCACCTTTGTTCCTCCTGCTCTCTGCGCATTTCACCGCTACACCTGTCCTTCCGTTCTCCCCTGAATACCTCTATTCTGCCCGTTTCGTCTGCAAGCGCCTTTTTAAGCACGTCTTTTTCACTCCCTCCTCCTCAAACCGCCTCCTCGCCCTTTCTCCCCTATCTGAGTTCTCT
+
8,8,CE>+=,;CEC,EEEFFGC@,<CC@CB<B,CEE<E,<CCBFFAEE@8@,,,6<;EFFAE<,,,,,;;+@CF:A,8@,44,,:,CA?EG<AE,,9,9C@DE7F+8?=@,::6@>6>=:>,,,,,9=AF+@=16@=*1::,@DFFG0=;,+466?DED5C+3=)*+,5=;*+=B*3*6+8=6++@,0*+1**7;=537CA@@))0)))))*3*4;5*35)/)*)4:C?8>***.-6(/==))11).))))
@M00200:205:000000000-AKKM3:1:1101:10353:2083 2:N:0:1
TACGAGGGTCTCTAATCCTGTTTTCTCCCCACGCTTTCGCGTCTCAGCGTCAGTTGTCGTCCATCACTCCGCCTTCGCCACCGTTGTTCCTCCTTCTATCTACGACTTTCACCTCTACACCAGTCCTTCCGCTTTCCTCTCCGACACTCAATCCAGGGAGTTTCAACTGCAGTTCCTGTTTTGAGCCCATGTTTTTCACATCTTACTTTCCTTCCCGCCTACACGCCCTTTCCTCCCCGTCTGAGCTCTAT
+
8ABCCGG7B,;CFFAEFGGGGEE,<CCCEFGGCGGFDE7@+@@CFGGGGBC,,<C,CFFGGGG,,,,,:98CFGGGF@@,8A+,8:FFGGGBFE,,9,@EFFFGF+4CDF,AC9DFFFG=>+,,,,9=FDECD6=E=CD0;@EAGF6)6*,+,+6+*B?D>03?*++7:@8@FF+4?++08553<C,:6*,++740**5;AEE**1:C7**:AA>?A*8>95(224?CD4;)))1/1((/:;0;E()))))
@M00200:205:000000000-AKKM3:1:1101:17177:2084 2:N:0:1
TACAGGGTTCTCTAATCCTGTTCTCTCCCCACGCTTTCGCTCCTCAGCGTCCTTACCGTCCTATCTTTCTGCCTTCGCCGTTTTTGTTCCTCCTGCTCTCTGCGCATTCCCCCGCTACACCTGTCCTTCCACTCGCCTCTTCCGGACTCTATCCCGGCAGTTTCCACTGACATTCCCATTTTGAGCCTTTTTCTTTTACAGCGTCCTTCCCGGGCCGCCTACTCGCGCTTTCTCCCCCGTCTCAGCTACAT
+
688ACFG,;,;CE,,CECFFFC@,<CCCCC<C7C@@<<,6,;@AECAEC8@+,<,;C,DEFG9,9,,,<9:AFGGE<8@+76,,:+CEFEF99A,,9,9EGGG:C+689=,:8+=?+@@44,,,,,9=E==E96+4@9@8<EFBG5D1=<=8@06:<>CDG+5=*+5@9@?=9EF+**++73+03@AAF:,*3:;:4*4**0)))-/84(((((4:0/24(,)0/3)8)14)))-./(43:3(.)))))))
@M00200:205:000000000-AKKM3:1:1101:16493:2085 2:N:0:1
TACAAGGGTATCTAATCCTGTTTTCTCCCCACGCTTTCGATCCTCAGCGTCAGTAATGGACCATTCTGTCGCCTTCGCCACTTCTGTTCTTCCGTATCTCTACGACTTTCACCTCTACACTCTTCCTTCCACATACCTCTTCCATACTCACGATAGCCAGTTTCACATGCAATTCCATTCTTGAGCCCTTTTCTTTCACCTCTTCCTAATCTATCCGCCTACTCTCCCTTTCTTCCCCATCTGAGTTCTCT
+
688@AFG,;,;CEC,FFGFGGE@,C@C@C@<@7FFBCA,,,;BFFDFF788,,<,,<,6@FEE,;,6,<;:@?FFE<8@,49,,<5CFGGG@=,,,9,9CC=?DC+8@D?,:CE@FF?D949,,,,999D8@D9+99;=8<@EFFFG06+,++66398?FC+5=*++,36+5<D<1++++76=?:DD:D+,+4BA=33@:DFE**01***05CC>:=+:=)1*0*53;>:8*3*303)03:9<2A***/**
@M00200:205:000000000-AKKM3:1:1101:11626:2101 2:N:0:1
TACAAGGGTATCTAATCCTGTTCGCTCCCCACGCTTTCGCGCCTCAGCGTCAGTACCGTCCCATCGCGCTGCCTTCGCCATTGGTGTTCCTCCTGATATCTGCGCCTTTCACCGCTACACCAGGAATTCCACTCTCCTCTTCCGGACTCTAGCCAGATGGTTTCCGCCGACATCTCTAGTTTGAGCCTCTTTTTTTCACAGCATACCTACCTAGCCGCCTCCTCGCGCTTTCTTCCCTGTCTGAGTTCGTT
+
@BCCCGGCC,@EFF<FFFGFGEE,8@CCDF<FCFGCDF7C7@FFGGGGD@F,,<,:CCGGEGF,C,,+8@@CFGFG7?B,8A,,:<FFFGGFFE,,9,@AEGGGG+@CAE,::@EBDGGED+,++,7=FCFGG6DEEFGDD@EBGA81=D,+36=@9EFFF6:=;*:@@:58AEF1++++77?=5>F9**,++4:5)*41.7B**0-9*/,7)):<9):?(3(;73)2)136)-).2)5)4:)).)))(-(
@M00200:205:000000000-AKKM3:1:1101:22963:2112 2:N:0:1
TAACGGGGTATCTAATCCCGTTTTCTCCCCTAGCTTTCGCTCCTCAGCGTCAATCTCGGTCCATGTTTCCGCCTTCGCCACCGTTGTTCCTCCAGCTCTCTACGCATTTCACCGCTCCACCTGTAGTTCCACACCCCCCTCCCGCACTCTCTCTCCGCAGTCCGTCGCGCAATTCCACTTTTGAGCCGTTTTTTTTCACACGCCTCTTACGGCACCGCCTACTCGCCCTTTCTGCCCCATCTTAGTCTCAT
+
8ABCCFG+@,CCFF<EGDGGGEC,<CCEFFGF8FFCFE,@,CCFGGGFG@@,,CEEF<CFGGG,,,<,<:@FFGGFC:@7@A+,84BFFCFAA,,,9,9AEEGGD,6?CE,::@C>?FC?@D,,,,9==C=DD==@=?C8:@EFGFD0=F,+6+6;?GGFG+0+)5+39@?=BBF1+9++75;*:DG):*,)24:229=CE21,(/67)16(.6:;>/78(.)9(28D578)-)-)/((,.).-6))))))
@M00200:205:000000000-AKKM3:1:1101:9709:2114 2:N:0:1
TACTCGGTTATCTAATCCGGTTCTCTACCCTGGCTTTCGGCTCTCAGCGTCATTATCGGCCCATTCGTCCGCCTTCGCCACTTGTGTTCCTCCCTCTCTCTGCCCATTTCCCCGGTACACCGTTCCTTCCACCTCCCTCTACCGTCCTCAATTTCCCCAGTCTCAGATGCGATTCCTCTTTTGAGCCGTCTTATTTCACATCTTTCTTATAGAACCGCCTACTCACGCTTTCCTCCCCGTATGAGTTCTCT
+
88BCCGG,B,=CEC,CEFE@F@@,CE,C;CF9<FGECF,++9BFFFCEEBB,,,,<C,@CFGE,:C,,887@FGGG@@@,4=,,:5CFFGF?A?,,A,4=EFGFG,99=E,::@ED6CF?4+,+,,9@FDGGG,+6=?FD?@@*A>D06+,+36+5;DFFF+;=9++7030)*)11+1+08,5+3@1*<*,*+7=++2@;E@C**229***/29D:)/8@25*2*4025*()))./4(((,(()))))1))
@M00200:205:000000000-AKKM3:1:1101:7707:2116 2:N:0:1
TACCAGGGTATCTAATCCTGTTTGCTCCCCACGCTTTCGAGCCTCAGCGTCAGTAATGGACCAGTATGTCGCCTTCGCCACTGGTGTTCTTCCGACTATCTACGAATTTCACCTCTACACTCTGCTTTCCACATACCTCTTCCATACTCACTATAGCCAGTTTCACATGCAATTCCAATCTTGAGCCCTTTGCTTTCACCTCTTACTATACTATCCGCCTACTCACCCTTTCTCCCCTGTCTGAGCTCTAT
+
AACCCGG7E8EFFF,FFGGGGF@,CCEFFFGGEGGECF,,,8CFGGFGG@@,,C,,<CDGGGG8C,<,CE4BFGEG7@C,8A,,:9CFGGDA=,,+8+@CEFGGG,9AEF,BAEEFGGGAEE,,,,9@FEFFFD+C=<=88@EFGFG:=+,+,66428=FD+5=9++,+6;9DE74+++*76+6:=E?F+,+3@==+57:BDB***52**0;CECF>+3=)0*3*539*4)*30*71)/0:A899)*)***
@M00200:205:000000000-AKKM3:1:1101:20930:2126 2:N:0:1
TACGCGGGTATCTAATCCTGTTTGCTCCCCACGCTTTCGCACCTCAGCGTCAGTATCGGGCCATTGCGCCGCCTTCGCCACTGGTGTTCTTGCGAATATCTACGACTTTCACCTCTACACTCTCACTTCCACTCACCTCTCCCGAACTCGAGACTCCCAGTTTCGAAGGCAGTTCTCTTTTTGAGCTCCTTGATTTCACCACCTACTTACGAGTCCGCCTACGTGCGCTTTCTACCCCATCTGAGTTCGAT
+
88ACCGG7@+CFFFDFGGGFGCC,;CEECFGF@FGFEE7@,@CFGEEFFBC,,C,BECBFGGG,:,,,688CFGGFD?C,=A,,:,EFGGG,=+++8+@EFFGGC+8@AF,C:EFFGFGDEF,@5,,7A@DGF6+@=DEDD=ABEB65=*,+,3+50DCFG+3=:***3@A=9A>3++++723*:<CAF*,+*4=4+147>22((0/1))/(/6CC,/:6730.(3)2<58).)..2(-41<9>A)-)(()
@M00200:205:000000000-AKKM3:1:1101:12762:2167 2:N:0:1
TACTAGGGTATCTAATCCTGTTTGCTCCCCACGCTTTCGAGCCTCAGCGTCAGTCATGGACCATTATGTCGCCTTCGCCACTGTTGTTCTTCCGCATATCTACGACTTTCACCTCTACACTCGGATTTCCACATACCTCTTCCATACTCAAGATAGCCAGTTTCAATTGCAATTCCATGTTTGAGCCCTTGGCTTTCACCTCTCACTTCTCTATCCGCCTCCTCTCCCTTTTTACCCTGTCGTAGCTCGAT
+
6ACCCGG8F8FCGEDGGGGGGEF,<@;C:BD:@FGCFE@,,8CGFGGGGFC,,<,,CC@FF<F,;,6,CEBFCFCFG@B7@E,,<AFFGGDAFC,+8,4CEGGGF+@CAF,@:9D68BDAD=++++6@FDFGC@+@,1210@@FF7+06+,+,6=<76=?4+3=*2+,0@=D2*542++38=+3*,@9*0,*3@D6+37080*)*5:****5*;@45*<>)1)3*33;CF)*.)1.,*7.))))-(/0(((
@M00200:205:000000000-AKKM3:1:1101:15002:2169 2:N:0:1
TACAGGGGTCTCTAATCCTGTTCTCTCCCCACACTTTCTCTCCTCAGCGTCAGGCCATGCCCATAGCACCGCCTTCGCCTCCGTTGTTCCTCCTGCTATCTGCGCATTTCCCCGCTACACCAGCACTTCCGTTCTCCCCTGCATGCCTCCCGTCTGCCCGTTTCGCACGCAAGCACGTCGTTAAGCCCCTTGTTTTCACTCCCTACGCGCACAACAGCCTACGCGCCCTCTCTACCCCATCTGAGTTCTAC
+
-88B@<@+8,;CFFFCCFGGF@C,CC;C6BEGGGGEEE,C@CACEFFF:8@,,,;@C@CFFGG,,,,,;@4@BCCFF8@,8A+4C,6<FFFE=E,,4,,9=FGEG+@C8C,:,6@*=FEA>+,,,,92CEDFC9?E,:A8DEDFFF60=?++6=0:@,=:++5=:*6+<EBAFCF00***54<*?D69/*4*+513+25::5B(*0((((((.6>*=*834((),3)9)*((,)..*(-(4<499)))).)
@M00200:205:000000000-AKKM3:1:1101:13215:2169 2:N:0:1
TACCGGGGTATCTAATCCCGTTTGATCCCCTGGCTTTCGCGCCTCAGCGTCACAGGCACCCCAGACAGTCGCTTTCGCCACCGGCGTTCCTCCCGATATCTACGCATTTCACCGCTCCACCGGGATTTCCACTGTCCCCTGATGCCGTCGCTCGCGGCCGTTGCCCCGGCTGTTCCTCCGTTGGGCCGATGGATTTCACCGAACCCTCACCGGACCGCCTACGCGCCCCTTCCGCCCCATTTGAGCTAGCC
+
6ACCCDG7F7CEFFEFGGGGGCF,6EEDFGGFFGGGGG7@+7@BEGGGGBC7C9,,CFGFGGG,,:,,:B:CFFGGGBFC?E++C7FFGGG?EF7+=++9DFGGE+8CDEAEAC>DDGG=D+++++,6@EFGG8=D=D78?CAAGFD13***6*0/@BDFC2(:789/>*):A<+313*)40:D)=7)5)*))2<2*.<<?06((4(-(,((((124/7(,.(),177)1(((((-2((.)).)30)))((
@M00200:205:000000000-AKKM3:1:1101:9431:2175 2:N:0:1
TACTAGGGTATCTAATCCGGTTTGCTCCCCACGCTTTCGCTCCTCAGCGTCAGGAGTCGTCCATAGACTCGCCTTCGCCACTGGTGTTCCTCTCGCTATCTACGCCTTTCACTGCTACACCGAGACTTCCAGTCTCCCCTCCGACCCTCGCGCCGAATAGTCTCCAATGCCATTTCCGCTTTGAGCTCGTTCATTTCACATAGTACTTACACGACCACCTACTCACCCTTTCTCCCCCATCTGTGTTCTAT
+
@ACCCGGCE,CFFFEFGGGGGE;,;CCEFFGGDGGFFG7@CE@FFFGGGCC:,,,,CFGGGGG,,,,:9BBFFGGGG@@,8?,,C,EEGGGE==,,84AFDGGGG+ABED9BFBEFDGF?D+++++9@FEGGG@8E=*AD5AEFGFC0=*++66+3<EFFA+0?*+*@6@CBFF63=***142+*8,;>**))1=2+1=@4****000*0*0(5C811:/36)0.>5>/0))))//*((.354)))()).)
@M00200:205:000000000-AKKM3:1:1101:23124:2180 2:N:0:1
TACTAGGGTATCTAATCCCGGTCGCTACCCTAGCTTTCGCACCTGAGCGTCCAGAGCGGGCCAGCGCCTCGCTTTCGCCACTGGTGTTCCTTCCTGTATCTACGCCTTTTACCGCTACACCGGAAATTCCATCCGCCTCTCCCGTCTTCTGAGCCCCGGAGTTCCCATGGGCATCCCTCTTTTGGGCCGCGGGCTTTCACCATTCGCTTTCGACGCCCCCTCTCGGCGCCTCACACCCAATCTGATCCTGC
+
68BCCEG?E,EFGGGFGEGGGFC+@C,C;EFFDFGCCF:@@BFGGGFGG@C+6;,,CF+7FFG7C+++888=@DFGGCFCCE,,CBFGGF8A?E,,9,9EFGGGG6E=9:,CAEC9+4=A,=++++@EFFFF86+@CDGD9@D>FB+:CF,2,053@ED>?38C4AC,/5*:A:FFA62),44285FFF)*))*21))+.54))-)(,4,)4108?()0460()(*0)1)(((,,./44-3:94<)))).(
@M00200:205:000000000-AKKM3:1:1101:23305:2184 2:N:0:1
TACAGGGGTATCTAATCCTGTTTGCTCCCCACGCTTTCGCACCTCAGCGTCAATACCTGTCCAGCGAGTCGCCTTCGCCACTGGTGTTCTTCCGACTATCTACGACTTTCACCTCTACACTCGGAATTCCACTCGCCTCTCCAGGATTCTAGCCATCTAGTTTCAAAGGCAGTTCCAGGTTTGAGCCCTTTGCTTTCACCTCTGACTTGAATGGCCGCCTACGTGCGCTTTCCCCCCTGTCTGAGTTCGAT
+
<ACCCGGDF7EFGFGGGGGGGFE8<EFFFGGGGGGFFF7C:C@EFGGGGFFG7E9BFFGGGEG?<+++8B@FGGGGFBF>?F<,EEFGGGFF9:7+@+EFGGGGG+=FEG9EFGGFGDFABD+7++9AFGGGC=DCEDE=6DFDG563ACD+>=ADFGFFF2;?*4+,3DFAFFB9+++*779=:,A?A+,3=@E@+*7:@5C)*3:E3*:**;FC=48>55(03*)27:()/)/(4(//6<?CE)))((/
@M00200:205:000000000-AKKM3:1:1101:11043:2202 2:N:0:1
TACTGGGGTATCTAATCCTGTTTGCTCCCCACGCTTTCGCACCTCAGCGTCAGTACCGGGCCAGTGAGCCGCCTTCGCCACTGGTGTTCTTGCGAATATCTACGAATTTCACCTCTACACTCGCAGTTCCACTCACCTCTCCCGGACTCGAGATTCCCAGTATCAAAGGCAGTTCTGGAGTTGAGCTCCAGGATTTAACCCCTTACTTAGAAATCCGCCTACGTGCGCTTTCCGCCCTGTCTGAGTTAAAT
+
CCCCCGGDGGGGGGGGGGGGGGGFFGGGDGGGGGGGGGGD:CFGGGGGGGGDEFGFFGGGGGGGG99<EEEFGGGGGCFEEFF?FGGGGGGFFEEEE@FAGGGFE8FFGGFFBF8FGFGFFGCC+4BFGGFGG===EFGD;DGFGFGFGFF68=9DD9AFG+;=<F779?9=FA93+*+*7:8=>CCFF7,*@9E9+2,9>AB):<EA4*9@CFDD(7852:(2-35CD5()/(,,4(/63<?99))))).
@M00200:205:000000000-AKKM3:1:1101:15710:2203 2:N:0:1
TACCGGGGTATCTAATCCCGTTCGCTCCCCTAGCTTTCGCGCCTCAGCGTCAGTGTCAGCCCAGCAACCCGCCTTCGCCGCAGGTGTTCCTCTCGATATCTACGCATTTCACCGCTACACCGAGAATTCCAGTTGCCCCTTCTGCACTCTAGCCCTGCAGTCTCGGCTGACCTTTCCGGGTTAAGCCCGTAGATTTCACAGTCTACTTCCAGAGGCCGCCTCCGCGCCCCTTACGCCCAATCTGACTCCGT
+
AACCCFG7F7FFGGGGGFGGGFE7CEGGFFGGGGGGFG:E7@:FGGGGGC:,,CAFEFFGGGGCF8,@BFFEGGGGG=FFE+++:AFGFGGEFG>,A,=FDGGGG6@FFGADFGDFCFFEE++8++3@DGGGG3?D9?FDFFGFGF68DBD+>;+?CGGFC+3D)*;FFCABFFF@>9**5;;++>C*?)*0?1=1+1=*8>B**101)))1=(8=0)86?(()1*)99)(().(38,(-..6<>)))(((
@M00200:205:000000000-AKKM3:1:1101:8908:2238 2:N:0:1
TACAGGGGTATCTAATCCCGTTTGCTCCCCTGGCCTTCGTGCCTCAGCGTCAGTAACTGTCCAGGAACTCGCCTTCGCCACTGGTCTTCCTTACGATATCTACGCATTTCACTGCTACACCGTAAATTCCAGTTCCCTCTCCAGTACTCAAGCAAGGCAGTTTCGAATGCAGTTCCAGGGTTGAGCCCCGGGATTTCACATCCGACTTGCCCCGCCGCCTACGCACCCTTTCCGCCCTATCTGAGTGATAT
+
AACCCGGGGGFGFGGGGGGGGGG>FGEFDFFGGGGGGGCG8C@EEFFGEFGDGGC@GFGGGGG,8,6BFFF7FGGGGBB@BF8,:EAFFFGFFED7F76EGFEFG6FFGG9FFGGFGGFC>EE8++9EFGGGGGGGGFGFFDFFGFD2=@FFD6D?DBDD8+568D8=:EFFBEB3+B6*8DDDDECDE87*9EG2+3@;EE8)8:@A@E)794C=258527(81?>D3C))/(6/=((/=?5/7))))-)
@M00200:205:000000000-AKKM3:1:1101:7058:2250 2:N:0:1
TACGAGGGTATCTAATCCTGTTTGCTCCCCACGCTGTCGCGCCTCAGTGTCAGCAACGGCCCAGCAGTACGCCTTCGCCACTGGTGTTCTTCCCGATATCTACGCATTCCACCGCTACACCGGGACTTCCATCTGCCCCTACCGTGCTCGAGCCACGCCGTCTCACCGGCAGCCCCCGAGTTGAGCCCCGGGATTTCACAACCGACTTGCCGGGCCGCCTGCCCGCCCTTTCTGCCCCGTCTGAGCTCGAT
+
AA@8CCF+CECGFGFFGGGFGG@,<EFFGGGGGGG7BF<,:FB?FFGEEFF9<,,,;CC+CFGFC6<6,5BFGFGGGFC:,459C4CFGGD<?E7,4+@EF;FDGC:F8F9F=ECDGEDEF+++@+,=DF3,?3+>=*D=DFDDE6D02*@08?+0<E*@;9@*0BF5?E>25(:?)2))4/;CAGGF>)*)0*223)=)78?(4>23))(((-::(17(13(0,:)997))))).2(96?(())())-,(
@M00200:205:000000000-AKKM3:1:1101:23992:2262 2:N:0:1
TACTGGGGTATCTAATCCCGTTTGCTCCCCTGGCTTTCGCGCCTCAGTGTCAGTTTCGGTCCAGGATGCCGCCTTCGCCACCGGTGTTCCTCCAGATATCTACGCATTTCACCGCTACACCTGGAATTCCACATCCCTCTCCCGAACTCAAGTCTTGTAGTATCAGACGCAGTTCCCACGTTAAGCCTGGGGATTTCACGTCTGACTGACAAGACCACCTACGCGCCCTTTATGCCCAATCTGAGTT
+
CCCCCGGGGGGGGGGGGGGGGGG7CFE<DFFGGGGGGGDEEE@CFGFFGFFGCFGFFGGGGGG?C,:<@FFEGGGGGEFCCE:7FCGGGGGGGG8,CB8BFGGGG+@FFGGGFEGFGGGGGGC,=,,AEGGGGFCEFFGDBDGFDBC8@FF6FFFFFGGBG7;2*?=FFGAA>@AA?A6*830<BFFFF5**<@C;1:D5BFDD46AA@4>C=BF=3:5DF3/81:8D5>4)1.)7:)(,/7C?<))
@M00200:205:000000000-AKKM3:1:1101:8885:2315 2:N:0:1
TACCCGGGTATCTAATCCCGTTCGCTCCCCACGCTTTCGCGCCTCAGCGTCAGGACCGACCCAGTCGGCCGCCTTCGCCACGGGTGTTCCTCCTGATCTCTACGCATTTCACCGCTACACCAGGAATTCCACCGACCTCTATCGTCCTCAAGACGCCCAGTTGGCAGCCGCCCTCCCCGGTTGAGCCGGGGGCTTTCAGGCCACCCTTAAGCGTCCGCCTACTCGCGCTTTACACCCAATCTGAGTG
+
CCCCCGGGGGGGGGGGGGGGGG?FGGGGGGGGEGGGGGGGGGGGGGGGGGGEGGGGGECFEGGFDFGEEEGGGGGGGGEGGGFGFEFFGGGGGCGGGFGGGGGGEEEGDFFGGGGBGGGDEEGGGGGGFFGFFG>EGDDFFCG?F>D=D5A;,;DAFGGFGF*3;AGGFD;@42AF:A)8FEGCAFGB.>*0;ECF64C<7B??(3:1:44<>6CEFGB0:<)0(*<)9*8)46<1?<0:1AA2:-5
@M00200:205:000000000-AKKM3:1:1101:16766:2327 2:N:0:1
TACAGGGGTATCTAATCCTGTTTGCTCCCCACGCTTTCGTGCATGAGCGTCAGTGTTGGCCCAGGGGGCTGCCTTCGCCATTGGTGTTCCTCCACATCTCTACGCATTTCACCGCTACACGTGGAATTCCACCCCCCTCTGCCACACTCCAGCCAAGTAGTTTCGAGCGCCATTCCCAAGTTAAGCCCGGGGCTTTCACACTCGACTTGCTCGGCCGCCTGCGCACACTTTAAACCCAATCTGAGATAGAC
+
CCCCCGGGGGGGGGGGGGGGFFGFFGGGGGGGGGGDGGGGGGGGGGGGGGCGGGFGGGGGFGGGGGGGGGGEFGGGCGGGGGGGGGGGGGGGGGGFF8DFGGGGGCFCFGGGGGGFDEGCEGGGGFADGFGGGGGGGFGFFDDFDFDDGF==DFF6FFGFFE7CAFGG>EDBBECFAFFC@7C79CGFFGGEF=E;4*=@@B9(4;;()91;1(3=0>E???9<>G5C7:7>):A7A::(166).<).)5)
@M00200:205:000000000-AKKM3:1:1101:19400:2335 2:N:0:1
TACGCGGGTATCTAATCCTGTTCGCTCCCCACACTTTCGCTCCTCAGCGTCAGGTAATGCCCAGAGAACCGCCTTCGCCACCGGTGTTCCTCCTGATATCTGCGCATTTCACCGCTACACCAGGAATTCCGTTCTCCCCTGCATACCTCTAGTCAGCCCGTATCGGAAGCAGGCACGGGGTTAAGCCCCGTGTTTTCACTCCCGACGTGACAGACCGCCTACGAGCCCTTTATGCCCAGTCTGAGAG
+
CCCCCGGGGGGFGGGGGGGGGGGGGGGGGGGGGGGGGGGGGGGGGGGGGGGGGGGGGGGGFGGGGGGEGGGGGGGGGGGGGGGGFGFGGGGGGGGGGGGGGGGGGGGEGGGGGGGFGGGFGGCCGGGGGGGGGGGGA?EDFGGFGFGCGFGDDFF+5>CDE>CGAECE>FFBFFFFFBCBECFFFGGFFGG>;FDF76=?<@?B1;99?DDCEDG54C:B1::7<C:C59:A<464C:43>>B4<))
@M00200:205:000000000-AKKM3:1:1101:15905:2350 2:N:0:1
TACTAGGGTATCTAATCCGGTTTGCTCCCCTGGCTTTCGGGTCTCAGCGTCAGGAACGGCCCAGCCGGCCGCCTTCGCCACTGGTGTTCCTCCCGATATCTGCCCATTTCACCGGTACACCGGGAATTCCACCGGCCTCTACCGTCCTCAAGTCCACCAGTATCGGATGCAATTCCACGGTTGGGCCGTGAGATTTCACATCCGACTTAATGGACCGCCTACACCCGCTTTACGCCCAATCTGAGAGCGAT
+
CCCCCGGGGGGGGGGGGGGGGGEGFFEGGGGGGGGGGGGFBFGGGGGGGG@EGGGGGGGG7FGFGGEFGGGGDGGGFGGGGFFFGG8?FDEGGGEEEGCGGGGGFGGGCCGGGEGEGGGG8CEGGDGFGGCE?EDGGF?C8;EEGFDFGFGDEFC>AFGFC8*CA*;EDGFFFFCFFFDBFEC58EGDFGE>F7CFFEGEC;387;6,/)/9);FGFGF(33,0(:7C)9<)6(2(:464<<).644(46(
@M00200:205:000000000-AKKM3:1:1101:12185:2356 2:N:0:1
TACGAGGGTATCTAATCCTGTTTGCTCCCCACGCTTTCGCGCCTCAGCGTCAGAACCGGACCAGTCAGCCGCCTTCGCCACTGGTGTTCTTGCGAATATCTACGAATTTCACCTCTACACTCGCAGTTCCACTGACCTCTTCCGGTCTCGAGCCGTCCAGTATCGAAGGCCATTCTGTGGTTGAGCCACAGGCTTTCACCCCCGACTTAATCGGCCGCCTACGCGCCCTTTCTGCCCAATCTGAGAGAGC
+
CCCCCGGGGGGGGGGGGGGGGGGGGGGGGGGGGGGGGGGGGGGGGGGGGGGGGGGGGGGGGDGGGGGGGGGGGGGGGGCFGGGGGGGGGGGGGGGGGGGGGGGGGFGGDEFGGGGFGGGGGGGDFEGFGGGGGGGGGFFEFGDDEE=5=DFD>DGAE>9AFF0CAFFGFFFBFEFFFFGACFDGAGGFF3;AFGGGF<=B@BFF@FFFFFFE028=3CBF@B?)2?>CD44)666?FFFFB>AFF2438(
@M00200:205:000000000-AKKM3:1:1101:9499:2357 2:N:0:1
TACTAGGGTATCTAATCCTGTTTGCTCCCCACGCTTTCGCACCTCAGCGTCAGTACCGGACCAGTGGGCCGCCTTCGCCACCGGTGTTCTTCCTAATATCTACGAATTTCACCTCTACACTAGGAATTCCACCCACCTCTTCCGGACTCAAGACGTGCTGTATCAGAGGCAGTTCCGAAGTTGAGCTCCGGGATTTCACCCCTGACTGGCACATCCGCCTACGTGCGCTTTACACCCAATCTTAGAGATAT
+
CCCCCGGGGGGGGGGGGGGGGGGGGGGGGGGGGGGGGFGGGGGGGGGGGGGGGGGGGGGGGGGGGGGGGGGGGGGGGGGGGGGDGGGDFGGGGGGGGGFGGGGGGFGGCFFGGGG?FGGGG8FF8,,24@EGFGGGGFGBFGGFDFGFGFF8BFDF5DFC9FFG09CGFGFFFEAA?959@=9CFGGFFGD>>??DFFG9@9=2B=E=DD2=BEFF2*=?DD?5(3):CCD)757(=0((4)))6).))))
@M00200:205:000000000-AKKM3:1:1101:10594:2363 2:N:0:1
TACCGGGGTATCTAATCCTGTTTGATCCCCACGCTTTCGTGCCTCAGTGTCAATGATCGTGTAGCAAGCTGCCTTCGCTATCGGTGTTCTATGTCATATCTAAGCATTTCACCGCTACATGACATATTCCGCTTACCTCCACGATATTCAAGATTGATAGTATCAACGGCAGTTTCCGAGTTAAGCCCGGAGATTTCAACACTGACTTACCAACCCACCTACGCACCCTTTAAACCCAATCTGAGAG
+
CCCCCGGGGGGGGGGGGGGGGGGGGGGGGGGGGGGGGGGGGGGGGFGGGGGGGGGGGGGGGGGGGGGGGGGGGGGGGGGGGGCFFGGGGGGGGGGGGGGGGCGGGGGGFFFFGEGEGGGFFGGGGGFFFGGGGG6FGFGFFGG5EDG>FFDGDFGFFG@7;C>DB9DE5EEBF7=F7AC>FED<BFGFD>GEFGCCF@,;CDFF@CE?CB)1>AE5@GD==6@BDGFG<D)*77=8*,1;(.95.))
@M00200:205:000000000-AKKM3:1:1101:21138:2366 2:N:0:1
TACTGGGGTATCTAATCCCGTTTGCTCCCCACGCTTTCGCGCCTCAGCGTCAGTCACCGTCCAGAAGGCCGCCTTCGCCACCGGTGTTCCTCCCGATCTCTACACATTTCACCGCTACACCGGGAATTCCACCTTCCTCTCCGGGACTCAAGAGAAGCAGTCTCGGGCGCAGTTCCTCGGTTGGGCCGAGGGATTTCACACCCGACTTACCTCCCCGCCTCCGCGCCCTTTATGCCCAGTCTGAGAG
+
@BCCCGCGGCAFGG<EGAFGFFGEGGGGGGGEGGGDGDGGDGGGGCGGGGGFGGGGGGGGGEECGFFCFGEGGGGFCFDCFF@E>@?,,C;FGGE>7C@FFCGGE?FGFGGGGGE9D@DFGG@CC=FFG8=DF?FFFFGEF8+@CBDCD5FFG6FFFG7*5;AC5>>EBGAFFFFF+4*/**946CCEFGG3>66>F)=?36.((32()6,.50CEFD5:((-7(?BC)90)).6-:,(.5:)).6)
@M00200:205:000000000-AKKM3:1:1101:14934:2373 2:N:0:1
TACAGGGGTACCTAATCCCGTTTGCTCCCCACGCTTTCGCGCCTCAGCGTCAGGAGATGCCCAGAGACCCGCCTTCGCCACCGGTGTTCCTCCCGATCTCTACACATTTCACCGCTACACCGGGAATTCCAGTCTCCTCTGCATCCCTCAAGAACGGCAGTATCAGCCGACGTTTCTCGGTTGAGCCGAGAGATTTCACGACTGACTTGCCATCCCGCCTACGCGCCCTTTAATCCCAATCTGACCGAG
+
CCCCCGGGGGGGGGGGGGGGGGGGGGGGGGGGGGGGGGDGDCFFGGGGGGGGGF@FD,EGGGGGGGGGGGGGGGGCDFEGGF+>CFGGCDFFFGGCGGGGGGGGGGCFFGFGGGGFGGGGGGE7FEF8FGGC9,=FFFGEFFG7EDFFFFG6@?DE>E7@FG*<@AF@9*@A54*?6B>FFECDFGG>4:7?FGGGF<C?F9(13;3)7<EACFGF13>??BFD2?DG<F749)).<407:464).(,(
@M00200:205:000000000-AKKM3:1:1101:19763:2377 2:N:0:1
TACTCGGGTATCTAATCCCGTTTGCTCCCCTGGCTTTCGCGCATCAGCGTCAATGCCGGTCCAGGATGCCGCCTTCGCCACCGGTGTTCCTCCAGATATCTACGCATTTCACCGCTACACCTGGAATTCCGCATCCCTCTCCCGGATTCAAGCCAACCAGTATCGGACGCAGTTCCCGGGTTGAGCCCGGGGATTTCACGTCCGACTTCGAAGGCCGCCTACGCCCCCCTTAAACCCAGTCTGAGAG
+
CCCCCGEGGGGGGGGGGGGGFGGGGGGGGGGGGGGGGGGGGGGGGGGGGGGGGGGGGGGEGGGGGGGFGEGGGGGGGGGDGGGGGGGGGGGGGGGGGGGGGDGGGGGGGGGGGGGFGGGGGGCGGG9FGC6@DGGGGFGFFGGFD?C5?D=?>=CAFGGFGGEFABCEFGF5AEFFFBGDGDG6FFFFFGGFEGG=AC@;DDFF0(904:28?BGF97>,143)(/0919:24<>?G?(,..5):AF
@M00200:205:000000000-AKKM3:1:1101:20859:2409 2:N:0:1
TACTCGGGTATCTAATCCTGTTTGCTCCCCTAGCTTTCGTGCCTCAGTGTCAGGTGTTTTCCAGGGACTCGCCTTCGCCACTGGTGTTCCTCTCGATATCTACGCATTTCACTGCTACACCGAGAATTCCAGTCCCCCCTCAACCCCTCTAGCAAGGTAGTTTCCAATGCCATTTCCGAGTTGAGCTCGAAGCTTTCACATCCGACTTACCTCACCACCTACGCCCCCTTCATACCCACTCTGCGTGAGT
+
A<CC@CGGFEGGFGGFGDG<;<FGGFGFGGGGGGGGFGDGG:FGGGGGGGGGGGGGGGGGGGGGGGGFGGCFGGGGGGF7CFGGGCFGGE;EFGGGGG>F8DGFGGG,E9DFFDGFGGGGFEDDFEG;?DADEECE,@8)3=?*,<8)=5EFADFDDEC+6?E8D;DE6?6*=D?9D>DFG>F+36@*0+5?>6,?AEGF*>80)8>DC*:1>5>>6C>).(()-*8C)2(.)1)/27(/64).(((((.
@M00200:205:000000000-AKKM3:1:1101:21460:2432 2:N:0:1
TACGGGGGTATCTAATCCTGTTTGCTCCCCACGCTTTCGTGCCTCAGTGTCAGTGCTGGTCCAGGGTGTCGCCTTCGCCACAGATGTTCCTCACGATATCTACGCATTTCACTGCTACACCGGGAATTCCACACCCCTCTACCGCACTCTAGGTCGCCAGTATCCAATGCCATTCCCAGGTTGAGCCCAGGGCTTTCACATCAGACTTAACGAACCACCTACGCACGCTTTACACCCAGTCTGAGAG
+
CCCCCGGGGGGGGGGGGGGGGGGGGGGGGGFFGGGGGGGGFEGGGGGGFGGGFGFGGGGGGGGGDGGGGGGGEGGFFGGGGGGGGGGGGGGG,9FFGGDGGFGGGGGGGGGGGFGFGFGGG>BEGGGFEGFGFCCEGFDDFCCDGFG=GFGDD=95>EDDG?7C=C7DAD*:BCCFFA5?>EFFFG6FAG74?FGGFFGFEFF===BCE==9@FGGFCB@FF;5;E:D*2(9)/4:C?<>7AA2<)3
@M00200:205:000000000-AKKM3:1:1101:21692:2432 2:N:0:1
TACAAGGGTATCTAATCCTGTTTGCTCCCCACGCTGTCGCGCCTCAGCGTCAGCCACAGCCCAGCGGGCCGCCTTCGCCACCGGTGTTCTTCCGGATCTCTACGCATTCCACCGCTACACCCGGAATTCCACCCGCCTCTACTGTGCTCCAGCGCGGGAGTCGCAACGGCCGATCCGGGGTTGAGCCCCGGACTTTCACCGCCGCCTTCCCGCGCCGCCTACGCGCCCCTTAAACCCAATCTGAGAG
+
CCCCCGGGGGGGGGGGGGGGGGGGGGGGGGGGGGGGGGGGGGGGGGGGGGG7,FFGGGGGGGGGGGGGGGGGGGGGGGGGGGGGGGGGGGGGGGGGGCFGGGGGGGDEGGGGGGG>CFGGGGGGGGGGGGGGGGGGGFGCF7<AGFCEFFG7?DD>?87BEGFG():EFGEF3(5AFFCEC57<6CFFFDG@>CFFFBG<:;BF>FF?27??91EG;G>1:?FF0C>D3*(.).5(A??02)5).)5
@M00200:205:000000000-AKKM3:1:1101:21056:2435 2:N:0:1
TACCAGGGTATCTAATCCTGTTCGCTCCCCACACTTTCGCTCCTCAGCGTCAGGTAATGCCCAGAGAACCGCCTTCGCCACCGGTGTTCCTCCTGATATCTGCGCATTTCGCCGCTACACCAGGAATTCCGTTCTCCCCTGCATACCTCCAGTCTGCCCGTATCGAAAGCAAGCCAGGTGTTAAGCACCTGGTTTTCACTCCCGACGCGACAAACCGCCTACGAGCCCTTTATACCCAGTCTGAGAG
+
CCCCCGGGGGGGGGGGGGGGGGGGGGGGGGGGGGGGGGGGGGGGGGGGGGGGGGGGGGGGGGGGGGCFGGGGGGGGGGGGGGGGGGGGGGGGGGGGGGGGFGGGEGGCGG,CGGGFGGGGGGGGGGGGGFDFGGGGEFGFFGGFGFGFGFGDGGGFF@DEGGFGFFGG>??CF=CFFA;FGC;=BFFFFFGAFGFGFEFEEFBA?@@B>9;BF@G59DF?FDFFFGFGFC444<<4<,4><>A2>>?
@M00200:205:000000000-AKKM3:1:1101:17753:2460 2:N:0:1
TACTGGGGTATCTAATCCCGTTCGCTCCCCCAGCTTTCGCGTCTCAGCGTCAGGGATGGCCCAGATGACCGCCTTCGCCACTGGCGTTCCTCCCGATATCTACGCATTTCACCGCTACACCGGGAATTCCATCACCCTCTGCCACCCTCAAGCCCGTCAGTATGGCGCGGCCTCTCACCGTTGAGCGGTGAGCTTTCACACGCCACTTAACAGGCCGCCTACACGCGCTTTACGCCCAGTCTGAGAGAGA
+
CCCCCGGGGGGGGGGGGGGGGGGGGGGGGGGGGGGGGGGGGFGGGGGGGGGGGGGGGGGGFGGFGGGGGGGGGGGGGGGCGGGGGGGGGGGGGGGGGGGFGGGGGGGCEGGGGEGFGGGGGGGG@BDFGGGGGGDGG?FFDGGFGFDFGFGFGCFBFGGFFGCF5C>E>>EBB@;FFFGFGC<FFGGFFDFFFGGGFCGEFB@70?E3.9AAA?GGFGF??FBFBE>3)13):62(::4,)).)6A:2?0
@M00200:205:000000000-AKKM3:1:1101:12646:2468 2:N:0:1
TACGAGGGTATCTAATCCCGTTTGCTACCCTAGCTTTCGCGCCTCAGCGTCAAGAACAGGCCAGGAAGTCGCCTTCGCCACTGGTGTTCCTCCCGATATCTACGCATTTCACCACTACACCGGGAATTCCACTTCCCTCTCCTGCCTTCGAGTCGAGCAGTATCGCGTGACCCTCCCCAGTTGAGCCGGGGGCTTTCACACGCGACTTGCACGACCGCCTGCGCGCTCTTTAAACCCAATCTGAGAG
+
CCCCCGGGGGGGGGGGGGGGGGGGGGGGGGGGGGGGGGGGGGGGGGGGGGGGGGGGGGGGGGGGGGGGGGGGGGGGGGEGGGGGGGFGGGGGGGGGGGGGGGGGGGGGGGGGGGGFGGGGGEDEEEGGG8FGGDGGGFGFFFFFFFFFGFGDFFGBECDFFD;9@EGEFGF<?:CEFFGFGGGFFGGF4CE>>EGDF<FE@9;99@@?DFFFFFGGFG>B:2,),2)1105)).3,2(4174:)6)4
@M00200:205:000000000-AKKM3:1:1101:8126:2485 2:N:0:1
TACTCGGGTATCTAATCCCGTTTGCTCCCCTAGCTTTCGCGCCTCAGCGTCAGTGTCGGTCCAGGAAGCCGCCTTCGCCACCGGTGTTCCTCCGGATATCTACGCATTCCACCGCTACACCCGGAATTCCACCCGCCTCTACTGTGCTCCAGCGCGGGAGTCGCCACGGCCGATCCGGGGTTGAGCCCCGGACTTTCACCGCCGCCTTCCCGCGCCGCCTACGCGCCCTTTACGCCCAGTCTGAGAG
+
CCCCCGGGGGGGGGGGG<FGFGFGGGGGGGGGGGGGGGGGGGGGGGGGGGGGGGGGGGGGGGGGGGGGGGGGGGGGGGGGGGGGGGCEGGGGGGG7CGFFGGGGGGGGGGFGGGGFGGGGGGGGGGGGGGGGFGCEGFGFB@ADFFGE+@CFFDGFFGDBGGA>>DGGEGBBF>EFFEDBFEGGAGGFDDE><ECGF>G<BFF16>?6<??BFFGGFDF<?<B@>CBC)926<01;G:1..-<A>4:
@M00200:205:000000000-AKKM3:1:1101:21679:2497 2:N:0:1
TACAAGGGTATCTAATCCTGTTCGCTCCCCACACTTTCGCTCCTCAGCGTCAGGATATTCCCAGAGAACCGCCTTCGCCACCGGTGTTCCTCCTGATATCTGCGCATTTCACCGCTACACCAGGAATTCCGTTCTCCCCTGAATACCTCTAGTCTGCCCGTATCGGAAGCAAGCCAGGTGTTAAGCACCTGGTTTTCACTCCCGACGCGACAAACCGCCTACGAGCCCTTTAAGCCCAATCTGAGAG
+
CCCCCGGGGGGGGGGGGGGGGGGGGGGGGGGGGGGGGGGGGGGGGGGGGGGGGGGGGGGGCGGGGGGGGGGGGGGGGGGGGGGFFGFGGFGGGGGGGGGGGGGDGGGGGGGGGGGBGGDGGGGGFGGFGGDF6EGDFFGFAFDFGDGEFFFFFGGFFEGFGGFGFDDEFGF=FC?FFFFA:8EGFGGFFGCFFA6;6;FFF2B==799>9@>9@GFBDFF@DDFFG>F7C:<)922C:3(,6>B2<:
@M00200:205:000000000-AKKM3:1:1101:16060:2498 2:N:0:1
TACCCGGGTATCTAATCCCGTTTGCTCCCCTAGCTTTCGCGCCTCAGCGTCAGTGTCGGTCCAGGAAGCCGCCTTCGCCACCGGTGTTCCTCCGGATATCTACGCATTTCACCGCTACACCCGGAATTCCGCTTCCCTCTCCCGAACTCAAGCCCTGCTGTTTCCCTTGCAGTTCCCCAGTTGAGCCGGGGGATTTCACACGGGACTGACAAGACCGCCTACGCGCCCTTTAAACCCAATCTGAGAG
+
CCCCCGGGGGGGGGGGGFCFGGGGGGGGGG8FFFFCFGGGDGGGGGGGGGGGGFGGGEGCEGGGCDFGGGGGGCGGGGGGDGGGGGGGGGGGGCEGGCFGGGGGGDEGGGGGC>EEGGGG?CGECCFFFGECD=DFFBFDBGF*+9?CGFCF9CFF5FDAFFAFE>FDFGFFF@A6AA*@FG7:FG6*5C=:=E?F@CFF(37>F@:?3:>9?:FC>GBF?(()(25C9C0::A<BGB(,342<99?
@M00200:205:000000000-AKKM3:1:1101:21749:2519 2:N:0:1
TACGAGGGTATCTAATCCTGTTTGCTCCCCACGCTTTCGAGCCTCAGCGTCAGTAATGGACCAGTATGTCGCCTTCGCCACTGGTGTTCTTCCGAATATCTACGAATTTCACCTCTACACTCGGAGTTCCACATACCTCTTCCATACTCAAGATAGCCAGTATCAAAGGCAATTCCAAGGTTGAGCCCTGGGCTTTCACCTCTGACTAAACTATCCGCCTACGCTCCCTTTATGCCCAGTCTGAGAGAGA
+
CCCCCGGGGGGGGGGGGGGGGGGGGGGGGGGGGGGGGGGGGGGGGGGGGGGGGGGGGGGGGGGGGGGGGGGGGGGGGGGEGGGGGGGGGGGGGGGGGGGGGGFGGGGGG;EFGGGFGGGGGGGGGDEGGGFGGGGGGFGBFFGFGFGFGFGGGGGFF?GFDGBFECFGFFBDFEFCDDGFG9FGFGFFFF+:5,7?FF7>6CEECABEC5=ECFGG59@5):):>EFGC:66CEC7?:>37CCEC*7525
@M00200:205:000000000-AKKM3:1:1101:19519:2519 2:N:0:1
TACAAGGGTATCTAATCCTGTTTGCTCCCCACGCTTTCGAGCCTCAGCGTCAGTAATGGACCAGTATGTCGCCTTCGCCACTGGTGTTCTTCCGAATATCTACGAATTTCACCTCTACACTCGGAGTTCCACATACCTCTTCCATACTCAAGATAGCCAGTATCAAAGGCAATTCCAAGGTTGAGCCCTGGGCTTTCACCTCTGACTAAACTATCCGCATACGCTCCCTTTAAACCCAGTCTGAGAG
+
CCCCCGGGGGGGDFGGGFGGGGGGGGGGGGGGGGGGGGGGGEGGFFGFFFGGGGGGGGGGGGGGGAFFGGGFDGGGGGGGGGGGFGGEFFFGGGGGGGGGGGGGGFGCGDFGGGG?GEFGGFCCCGGGEGGFGGFED?A=FAFFF7?DFFGGGFFFFFF:@DEGFFGGDFFDB67D?DC5F8FFFGGADGCF?8=CB7@@@CEF<>*=@BF@AEA88C*1=@C*)=?C7;:6A**0*070.69EFEF
@M00200:205:000000000-AKKM3:1:1101:22651:2531 2:N:0:1
TACTAGGGTATCTAATCCTGTTTGCTCCCCACGCTGTCGCGCCTCAGCGTCAGCCACAGCCCAGCGGGCCGCCTTCGCCACCGGTGTTCTTCCGGATCTCTACGCATTCCACCGCTACACCCGGAATTCCACCCGCCTCTACTGTGCTCCAGCGCGGGAGTCGCCACGGCCGATCCGGGGTTGAGCCCCGGACTTTCACCGCCGCCTTCCCGCGCCGCCTACGCGCACTTTACACGCAATCTGAGAC
+
CCCCCGGGGGGGGGGGGGGGGGGGGGGGGGGGGGGGGGGGGGGGGGGGGGGGGGGGGGGGGGGGGGGGGGGGGGGGGGGGGGGGFFFEGGGGGGGGGGDGGGGGGGGDGGGGFEEFGGGG8CECFGGGGGGGGGGGG5>EFGGF<FF@FFGCFDGEFG7?GG@D@EGGFGFFFBFFFFDEGCCC?FGFEGEEFEFDFAGFF69>F>:1)8:FFFGEBC@118::127D508A):<(:96,8<4)6:)
@M00200:205:000000000-AKKM3:1:1101:19312:2541 2:N:0:1
TACTGGGGTATCTAATCCTGTTTGCTCCCCACGCTGTCGCGCCTCAGTGTCAGCAACGGCCCAGCAGAACGCCTTCGCCACTGGTATTCTTCCCGATCTTTACGCATTCCACCGCTACACCGGGAATTCCATCTGCCCCTACCGTGCTCTAGCTCGCCAGTCTGACCGGCAGCCCCGGAGTTGAGCCCCGGGATTTCACCAGCCACTTAACGGGCCACCTACGCGCCCTTTATACCCAGTCTGAGAGAGA
+
CCCCCGGGGGGGGGGGGGGGGGGGGGGGGGGGGGGGGGGGGGGGGGGGGGGGGGGGGGGGGGGGGGGGGGGGGGGGGGGGGGGGGGGGGGGGGGGGGGGGGGGGGGGGGGGGGGGFGGGGGGGGGGGGGGGGGGGFFFGDFGGFGFGFGFFCFFFBAEGFGGFG@ADG5CAAD=>EBA94CCCCFG?FAGGF3:E6C??EE@<<131;)67<>1EE?GF?B??)(209D5?AB<AAG724,)))-4:(,(
@M00200:205:000000000-AKKM3:1:1101:14596:2548 2:N:0:1
TACACGGGTATCTAATCCCGTTCGCTCCCCTAGCTTTCGCGCCTCAGCGTCAGTGTCAGCCCAGCAACCCGCCTTCGCCGCAGGTGTTCCTCTCGATATCTACGCATTTCACCGCTACACCGAGAATTCCAGTTGCCCCTTCTGCACTCTAGCCCCGCAGTATCGGCTGACCGTTCTGGGTTAAGCCCAGAGATTTCACAGTCGACTTGCGGTGGCCGCCTACGCGCCCCTCAAACCCAGTCTGAGGGCG
+
BCCCCG>@FGFGGFFCG<FFGGGGGGGFFGEF<FFCFGEEGGG:FFGGGGG@EGFFGGGGCFGGGGGGGGGGGGGGCGDGDFCECFCCEEFGGGG=AFCFFGGGG>CFDEDFG8=@CFCCGEEGCEACFGFE=9BFG58)@899EC898<E7=8DEFGGB+=2C5*05*:6@>99AF>*/,:98@?GFACC;AE7>FCGCEBF<@(((73773:B:;<5:1-(81*57))((47<<F?2:..-6)6(-((
@M00200:205:000000000-AKKM3:1:1101:20331:2563 2:N:0:1
TACGAGGGTATCTAATCCTGTTCGCTCCCCACGCTTTCGCGCCTCAGCGTCAGTACCGTCCCAGAGAGCTGCTTTCGCCATCGGTGTTCTTCCTGATATCTGCGCATTTCACCGCTACACCAGGAATTCCACTCTCCTCTTCCGGACTCTAGCCAAGCAGTTTCCAACGACCGCTGGAGGTTGAGCCTCCAGATTTCACGTCGGACTTGCCAGGCCGCCTACGCGCTCTTTATACCCAGTCTGAGAGAGA
+
CCCCCGGGGGGGGGGGGGGGGGGGGGGGGGGGGGGGGGGGGGGGGGGGGGGGGGGGGGGGGGGGGGGGGGGGGFFGGGGGGGGGGGGGGGGGGGGGGGGGGGGGGGGGGGGGGGGFGGGGGGGGFGGGGGGFGGGGGFGFFGGFGEGFGFGGFFGFFGGFGGFGCAFG>FFFEFFFF5DBFGGCAFGFFFFFFGGGFEGFF29>>@>EA3;E@?FG@CD6032)(2.9*2<A2>AAG?<47AB<<A?:88
@M00200:205:000000000-AKKM3:1:1101:8902:2577 2:N:0:1
TACACGGGTATCTAATCCCGTTTGCTCCCCTAGCTTTCGCGCCTGAGCGTCAAGGGCGGGCCAGCAGATCGCTTTCGCCACTGGTGTTCCTTCCGGTATCTACGCATTTCACTGCTACACCGGGAATTCCGCCATCCTCTACCGCACTCTAGCCCGCCAGTATCCAATGCAATTCCCAGGTTGAGCCCAGGGCTTTCACATCAGACTTAACGAACCACCTACCGACGCTTTATACCCAGTCTGCGAGAGA
+
CCCCCGGGGGFGGGGGGEFECFGGGGGGGGGGGGGGGGGGGGGGGFFGGEFGG9FDGGGGGGGGFGGGGGGGGGGG@FFCGGGGGGGGGGGFFFGDGFEFGGG@CEGGGGGGFFCF=FGG8CCGBEFGGGGCGEGGGFG7:DFEGFGFGFGDFFG>ED>?FFEGFFGFFG=@F=F6A?DF7FFGAFGFFGG3)=EGFFGE)64@353544@FD?GC4C@:,(()(277*18)).45<41(5<A)((((-(
@M00200:205:000000000-AKKM3:1:1101:7774:2578 2:N:0:1
TACCGGGGTATCTAATCCCGTTCGCTCCCCTGGCTTTCGTGTCTCAGCGTCAGCACAGCCCCAGCAACCTGTTTTCACCATTGGCGTTCCAAACGATATCTACGCATTTCACCGCTCCACCGTTTGTTCCGGTTGCCCCTAGCTGGCTCAAGACATCCAGTATACCCAGCAGTTCCACGGTTGAGCCGTGGGATTTCACAAGGTACTTAGACATCCGCCTACACACGCTTTAAGACCAATATGAGAGAGAC
+
CCCCCGGGGGGGGGGGGGGGGGGGGGGGGGGGGGGGGGGGGGGGGGGGGGGGGGGGGGGGFGGGGGGGGGGGGGGGGGGGGGGGGGGGGFGGGGGGGGGGGGGGG>FGFGGGGDGFGGGGGGGGGGGGGGEECEGGDFGDFFFFGFGDFBGGGGGFFFGFGGFCDFGGFGFDFFFFFFGBGGGGFGGFFGGEFGGGAAFE@BBEFFFFFF4@:6BF=CBD=@1A73.:19=37/)7C8646)19C9E;03(
@M00200:205:000000000-AKKM3:1:1101:11850:2585 2:N:0:1
TACGAGGGTATCTAATCCTGTTTGCTCCCCACGCTGTCGCGCCTCAGTGTCAGCAACGGCCCAGCAGAACGCCTTCGCCACTGGTATTCTTCCCGATCTCTACGCATTCCACCGCTACACCGGGAATTCTATCTGCCCCTACCGTGCTCTAGCTCGCCAGTCTGACCGGCAGCCCCGGAGTTGAGCCCCGGGATTTCACCAGCCACTTAACGGGCCACCTACGCGCCCTTTCAACCCAATCTGAGCG
+
CCCCCGGGGGGGGGGGGGGGGGGGGGGGGGGGGGGGGGGGGGGGGGG9FGGGGGGGGGGCGGGGGGGEGGGGGGGGGGGDGFGGGFGGGFGGGGGGGDFGGDFGGGGGCGGGGDGFDGGGGGGGGGGGGFFG9,?DGFGF5FFFGFGFGFGFD7D?EEGBGGF85B7>9>>=>4>DFE46FE8:FF6)2>5B:EGGFFGAF<@(0=8<C>3?96CC?GFB7??B9E:C392)5)64C?607<)2<((
@M00200:205:000000000-AKKM3:1:1101:8211:2597 2:N:0:1
TACCAGGGTATCTAATCCTGTTTGCTCCCCACGCTTTCGAGCCTCAGCGTCAGTAATGGACCAGTATGTCGCCTTCGCCACTGGTGTTCTTCCGAATATCTACGCATTTCACCTCTACACCCGGAGTTCCACATACCTCTTCCATACTCACGATAGCCAGTATCAAATGCAATTCCAAGGTTGAGCCCTGGGCTTTCACCTCTGACTACACTATCCGCCTACGCTCCCTTTACGCACAGTCTGAGAG
+
CCCCCGGGGGGGGGGGGGGGGGDGGGGGGGGGGGGGGGG<,BFGGGGGGGGGGGF9FFF@FGGG9,FFBFGGGGGGGGGGGGGG9?FGGGGF;C:FGGGGGGGG+@FGGGGGC=FDFFEF,8++4@BFGFFD=?FGGFGE5FGB87DCG7,=CC+:+@A5=DEFB?F,?FFE76++5D??FD?G5E8D69+:0@CFFEF<@CE)>AC=):=A@;EFDDB9AB<A=CAG<?=E*(5(45(0>4@EE)6
@M00200:205:000000000-AKKM3:1:1101:14867:2628 2:N:0:1
TACTAGGGTATCTAATCCTGTTTGCTCCCCACGCTTTCGTGCATGAGCGTCAGTGTTGGCCCAGAAGGCTGCCTTCGCCATCGGTGTTCCTCCACATCTCTACGCATTTCACCGCTACACGTGGAATTCCACCTTCCTCTGCCACACTCCAGCACCATAGTTTCGAGCGCAATTCCCAAGTTAAGCCCGGGGCTTTCACACTCGACTTGCGGCGCCGCCTGCGCACACTTTAAGCCCCATCTGAGAG
+
CCCCCGGGGGGGGDGFGGGGGGGGGGGGGGGGGGGGGGGGGGGGGFGGGGGGGGGGGGGGGGGGGGGGGGGGGGGGGGGGGGCGGGGGGGGGGGGGGGGGGGGGEEEGGGGGGGGFGGGGGGGGGFGGGFFGGDGGFFEEFGGBGFGFGFGGGFGFFDGFGGFG=?8C?EFFFFFFF5::FDGGFGGFE6EEE7FFFEG<B:@B2A29395>=;EGFDE;==;D>GFG*:<)4)-58(-2()62).5
@M00200:205:000000000-AKKM3:1:1101:13943:2640 2:N:0:1
TACAAGGGTATCTAATCCTGTTTGCTCCCCACGCTGTCGCGCCTCAGTGTCGGCTATTGAACCCTCGCGGGTTCACTGCCCAGCAGACCGCCTTCGCCACTGGTGTTCTTCCGGATCTCTACGCATTCCACCGCTACACCGGGAATTCCATCTGCCCCTACCGTGCTCTAGCTCGCCAGTCTGACCGGCAGCCCCGGAGTTGAGCCCCGGGATTTCACCAGCGACTTAACGGGCCACCTACGCGCCCTTT
+
CCCCCGGGGGGGGGGGGGGGGGGGGGGGGGGGGGGGGGGGGGGGGGGGGGGGGGGGGGGGGGGGGGGGGGGGGGGGGFGGGGGFGFGFFEGGGGGGGGGGGGGGGEGGGGGGGGDFGFGCFGFGGEDGGGG?8CG+CDDDFGGF>FGFFFGGGGFFFGGFGGFGFF4DACAEFEFFFA4;CFGGFGC5AGCBFGE551:;19CFE(810(7,10+3)?F<::(79?3:CFB1?9;0;878??FFB0>7:8
@M00200:205:000000000-AKKM3:1:1101:11052:2665 2:N:0:1
TACTCGGGTATCTAATCCTGTTTGCTCCCCACGCTTTCGTGCATGAGCGTCAGTGCAGGCCCAGGGGATTGCCTTCGCCATCGGTGTTCCTCCGCATATCTACGCATTTCACTGCTACACGCGGAATTCCATCCCCCTCTGCCGCACTCCAGCGATGCAGTCACAAATGCAGTTCCCAGGTTAAGCCCGGGGATTTCACACCTGTCTTACATCACCGCCTGCGCACGCCTTATGCCCAGTCTGAGAGAGA
+
CCCCCGGGGGGGGGGGGGGGGGGGGGGGGGCFGGGGGGGGGGGGGGGGGGGGGGGFGGGGGGGGGGGGGDFGFFGGGGGGGFGGGGGGGGGGFFCFGGGGGGFFGGGGDGGGCAFDGGGGGGGGGDGGGGGGG=?FGEGDBGD5EEGBGBFF8CCFEDC5@CCGFFFFFGFEFFAFFFGFGGG7BF6FEDEDE5EGFEGEEDFF:E??EFFFF9CC3)0/6=(86=;>*23><<>AGD4,<444).)-4<
@M00200:205:000000000-AKKM3:1:1101:12130:2670 2:N:0:1
TACAGGGGTATCTAATCCCGTTTGCTCCCCTAGCTTTCGCGCCTCAGCGTCAAGAACAGGCCAGGAAGTCGCCTTCGCCACTGGTGTTCCTCCCGATATCTACGCATTTCACCACTACACCGGGAATTCCACTTCCCTCTCCTGCCTTCGAGTCGATCAGTATCGAATGACCCTCCCCAGTTGAGCCGGGGGCTTTCACACTCGACTTGAACGACCGCCTGCGCGCTCTTTATGCCCAATCTGAGAGAGA
+
CCCCCGGGGGGGGGGGGGGGGGGGGGGGGGGGGGGGGGGGGGGDGGGGGGGGGGGGGGGGGGGGGGGGGGGGGGGGGGGGGGGGGGGGGGGGGDGGGGGGGGGGGGGDGGGGGGGFFGGFGGGGGGGGGGGGGFGGGFGFFGGFGFGBCFGFFDD?DGGFGGFGDFGEFGF@ABAEEECBEFGGFGGEDG5?DGGGACFFFFD@FFF0)@;E??GGBGF0::9:>E3>*04)6>A>FB:(356>9)5:01
@M00200:205:000000000-AKKM3:1:1101:12518:2695 2:N:0:1
TACTAGGGTATCTAATCCTGTTTGCTCCCCACGCTTTCGTGCCTCAGTGTCAGTGTTGGTCCAGGTAGCCGCCTTCGCCACTGGTGTTCCTCCAGATATCTACGCATTTCACCGCTACACCTGGAATTCCACTACCCTCTACCACACTCCAGCCCGCCAGTATCAAATGCAGTTCCCAGGTTGAGCCCAGGGATTTCACACCTGACTTAACAGGCCACCTACGCACACTTTACACCCAATCTGAGAG
+
CCCCCGGGGGGGGGGGGGGGGGGGGGGGGGGGGGGGGGGGGGGGGGGGGGGGGGGGGGGGGGGGGGGGFGGGGGGGGGGEGGGFFGGGGGGGGGGGGGFGGGGGGGECFGGGGGDDDGGGGGGFFGFDGFGGGGGGGFGFFGGFGFGDG0AFGGGFFGDBDFEFEFGGFCFBDEFFFF8DFDGGFGCDFGG53@CFAEGEEF5CFFEF@EFFE9DEBG>@=B4*:;4CFDE@=C@2=>57>4/7C:@
@M00200:205:000000000-AKKM3:1:1101:10851:2698 2:N:0:1
TACCGGGGTATCTAATCCCGTTTGCTCCCCACGCTTTCGCGCCTCAGCGTCAGTCACCGTCCAGAAGGCCGCCTTCGCCACCGGTGTTCTTCCGGATCTCTACGCATTCCACCGCTACACCCGGCATTCCACCCGCCTCTACTGTGCTCCAGCGCGGGAGTCGCCACGGCCGACCCGGGGTTGAGCCCCGGACTTTCACCGCCGACTTCCCGCGCCGCCTACGCGCCCTTTAAGCCCAGTCTGCGAGCGA
+
CCCCCGGGGGGGGGGGGG@FGGGGGGGGGGGGGGGGGGG,CEEGGGGGGGGGGGGGGFGAF+8<9ECGF,CFGGGGGG7F,EFGGGGGGGC,9@FGGEGGGGADGGGGAFEFGGGFGGGGG63+3@CFGGFGGGGG@5E0:FE0@<<EGFG?FDG>B87>EF(C@DGGAE)(:(=>8AC5C5DCFG75<C=BFD6CBAF<((,(-49?>FF090CE>GBFF?8<0CEG)924<29>C02(3-6)((((-(
@M00200:205:000000000-AKKM3:1:1101:24202:2715 2:N:0:1
TACTGGGGTATCTAATCCTGTTTGCTCCCCACGCTTTCGCGCCTCAGCGTCAGTTCCGGTCCAGTGAGCCGCCTTCGCCACTGGTGTTCCTCCCAATATCTACGCATTTCACCGCTACACTGGGAATTCCAGTCTCCCCTACCGAACTCTAGTCTGCCCGTATCGACTGCAGGCCCGAGGTTAAGCCTCGGGTTTTCACAGTCGACGCGACAAACCGCCTACGAGCTCTTTAAGCCCAGTCTGAGAG
+
CCCCCGGGGGGGGGGGGGGGGGGGGGGGGGGGGGGGGGGGGGGGGGGGGGGGGGGGGGGGGGGGGGGGGGGGGGGGGGGGGGGGGGGGGGGGGGGGGGGFGGGGGGGGGGGGGGGFGGGGGGGGGGGGGGGGGGGGFFGDFGGFGBGDGFGDGGGFFFGFGGBGDFGEAFFEFF>>*@7@FFGGFGGFFGGFFGEGFEGEFEE2>2@>B>@F6@GGFGE:8::588)92>AFFAB0C:4:2)-4-.7
@M00200:205:000000000-AKKM3:1:1101:15109:2750 2:N:0:1
TACGAGGGTATCTAATCCTGTTTGCTCCCCTAGCTTTCGCGCCTCAGCGTCAGTGGTGGTCCAGAAAGCCGCCTTCGCCACTGGTGTTCCTCCCGATATCTACGCATTTCACCGCTACACCGGGAATTCCGCTTTCCTCTGCCCACCTCTAGCTCGCCAGTTTCCGATGGCCCCTCCCAGTTGAGCCGGGAGATTTCACACCGGACTTAACGAACCGCCTACAAGCCCTTTAAGCCCAGTCTGAGAGAGA
+
CCCCCGGGGGGGGGGGGGGGGGGGGGGGGGGGGGGGGGGGGGGGDGGGGGGGGGGGGGGGGGGGGGGGGGGGGGGGGGGEEGGGGGGGGGFGGGGGGGGGGGGGGGGGGCFGGGGFDGGGGGGGGGFCGFFGGEGFGFGFFFGFGFGFGFFGGGGFAGGFGGFGCEGGEGFFFBFFFFGFGGGGACEEE:ED>CGCFFGEE?B>F>;);<A??DGD@DF??BBF<=FGGD?DAAA?C(4.)64)5AD?2(
@M00200:205:000000000-AKKM3:1:1101:7949:2780 2:N:0:1
TACGGGGGTATCTAATCCCGTTTGCTACCCTAGCTTTCGCGCCTCAGCGTCAAGAACAGGCCAGGAAGTCGCCTTCGCCACTGGTGTTCCTCCCGATATCTACGCATTTCACCACTACACCGGGAATTCCACTTCCCTCTCCTGCCTTCAAGTCGAGCAGTATCGCGTGACCCTCCCCAGTTGAGCCGGGGGCTTTCACACGCGACTTGCACGACCGCCTCCGCCCCCTTCAAACCCTACATGAGAGACGC
+
CCCCCGGGGGGGGGGGGGGGGGCFFGGGGDFFGGGGGGGGDGGGGFGGGGGGEFGGGGGGGGGFFFGGGGGGFGGGGGGEGGGGGGFGGFGGCEFGGGGGGGGGGGGDFGGGGGGFGGCGGG7CEC,DFGGGGAFGGFD<:EGFGFGEC*727B?5>ECFGD*+:**3<8FEF:FDD>F>>C+26@C6):=.5:CCBFG3;2((--31--<?<?C:3C>-(,(8(2)19C(2:9?6C(.(.))))),-4((
@M00200:205:000000000-AKKM3:1:1101:14955:2781 2:N:0:1
TACACGGGTATCTAATCCTGTTTGCTCCCCACGCTTTCGCACCTCAGCGTCAGTTATGGACCAGTAAGCCGCCTTCGCCACTGGTGTTCCTGCGAATATCTACGAATTTCACCTCTACACTCGCAATTCCACTTACCTCTTCCATACTCAAGATACCCAGTATCAAAGGCAGTTCCAGAGTTGAGCTCTGGGATTTCACCCCTGACTTAAATATCCGCCTACGTGCGCTTTACGCCCAATCTGAGAG
+
CCCCCGGGGGGGGGGGGGGGGGGGGGGGGGGGGGGGGGGGEFGGGGGGGGGGGGGGGGGGGGGGGGGGGGGGGGGGGGGGGGGGGGGGGGGGGGGGGGGGGGGGGGGFGGGGFCGFGGGGGGGGGGGGGGGGGGGGGFFEFFGFGFGFGFG+DFFFFFFDFGEGFFGF6=DAFEFBFFDFGGG79ECFFGFFF?FGFEGFFFBC:8=550AEFFFF4FA=D:)3:@/)1/2CEF2>C;;DFE))/74
@M00200:205:000000000-AKKM3:1:1101:12673:2795 2:N:0:1
TACAGGGGTATCTAATCCTGTTCGCTCCCCTAGCTTTCGCGCCTCAGCGTCAGGACAGGTCCAGAGAGCCGCCTTCGCCACCGGTGTTCCTCCCGATATCTGCGCATTTCGCCGCTACACCAGGAATTCCAGTCTCCCCTACATCACTCTAGTCTGCCCGTACCCACCGCAGATCCGGAGTTGAGCCCCGGACTTTCACGGCAGACGCGACAAACCGCCTACGAGCTCTTTATACCCAATCTGAGAGAGA
+
CCCCCGGGGGGGGGGGGGGGGGGGGGGGGGGGGGGGGGGGGGGGGGGGGFEFGGGGGGGGGGGGGGGGGGGFGGGGGGGGGGGGGGGGGGGGGGGGGGGGFFEFE>FGFGFGGGGFGGGDGGGGGGGGGGGGGGFGGFEDFGGFGFFFGFF?FGGAFGDEGGFGFFGGBEBAABFFFD?>CFGFAGGFE<?DECC>FFGFFFB0=D>B>0>>>:FC9D33:<?52:)**2)6>>>9C361()6<<A)(--
@M00200:205:000000000-AKKM3:1:1101:22466:2807 2:N:0:1
TACTGGGGTATCTAATCCTGTTTGCTCCCCACGCTTTCGAGCCTCAGCGTCAGTAATGGACCAGTATGTCGCCTTCGCCACTGGTGTTCTTCCGAATATCTACGAATTTCACCTCTACACTCGGAGTTCCACATACCTCTTCCATACTCAAGATAGCCAGTATCAAAGGCAATTCCAAGGTTGAGCCCTGGGCTTTCACCTCTGACTAAACTATCCGCCTACGCTCCCTTTACGCCCAATCTGAGAGAGA
+
CCCCCGGGEGGFCGFFGGGGGGGGGGFFGGGGGGGGGGGGGGGGGGGGGGGEDFGGFGGGGGGGGGGGGGGGGGDFGGGGGGGGGFEGGGGGGGGGGGFGADEFGGGGGGGGGGGFGGFFGGGGCCEGGGFGGGGG??FF?EGFGFGDGFGFGGGFBGGFFFEGEFFGFCFDBED;7DFFFFGGFGGFBFCDFFECFEFF@5CB*8AC@EECEEEGFGDFFC9E2;?>427C4)6:C@D(58CF=6)>=D
@M00200:205:000000000-AKKM3:1:1101:24753:2817 2:N:0:1
TACTAGGGTATCTAATCCTGTTTGCTCCCCACGCTTTCGCACCTCAGCGTCAGTTATGGACCAGTAAGCCGCCTTCGCCACTGGTGTTCCTGCGAATATCTACGAATTTCACCTCTACACTCGCAATTCCACTTACCTCTTCCATACTCAAGATACCCAGTATCAAAGGCAGTTCCAGAGTTGAGCTCTGGGATTTCACCCCTGACTTAAATATCCGCCTACGTGCGCTTTAAACCCAGTCTGAGAGAGA
+
CCCCCGGGGGGGGGGGGGGGGGGGGGGGGGGGGGGGGGGGGGGGGGGGGGGGGGGGGGGGGFFGGGGGGGGGGGGGGGGGGGGGGGGGGGGGGGGGGFGGGGGGEGGG8AEGGFGFGGGGGGGGGGGGGGGGGGGFGFFEFGGFGFGFGF=?FFGF5DFBFD9FFFFF?8?AF*?DFDD6FA9=:89FFGGFFGGGF@@6@8=C@CA=EFFFEFGF=CD=A4>A:8?4DD2C7C:(1258@CCCC4)8@6
@M00200:205:000000000-AKKM3:1:1101:13942:2823 2:N:0:1
TACCCGGGTATCTAATCCTGTTTGCTCCCCACGCTTTCGCGCCTCAGCGTCGGACCCGGCCCAGCTGGCCGCCTTCGCCACGGGTATTCTTGCAGATCTCTACGCATTCCACCGCTACACCTGCAATTCTACCAGCCTCTACCGGTCCCTAGAGAGATAGTATCCGAGGCAGCCCAGCCGTTGAGCGGCTGGATTTCACTCCCGACTTGCCTCCCCGCCTGCGCGCGCTTTAAACCCAGTATGAGAG
+
CCCCCGGGGGGGGGGGGGGGGGGGGGGFGGGGGGGGGGGGGGGGGGGGGGDGGEECGGGGGGGGGGFGGGGGGGGGGGFGEFEFFEGGGGGGGFGDDGGGGGGGGEFDAFFGGGGFGGGGFFGFGGCDGGFGFDCFGF88DF@A>0?)0AEFFC73?,=>FDAG*9D*5C4>BB??AA?BF=776CGBFC/2;FG46<CF)(66@B03AA:4?FGEBGE141(79E><DD<))48?><6(--:<5),
@M00200:205:000000000-AKKM3:1:1101:21904:2824 2:N:0:1
TACAGGGGTATCTAATCCTGTTTGCTCCCCACGCTTTCGAGCCTCAGCGTCAGTAATGGACCAGTATGTCGCCTTCGCCACTGGTGTTCTTCCGAATATCTACGAATTTCACCTCTACACTCGGAGTTCCACATACCTCTTCCATACTCAAGATAGCCAGTATCAAAGGCAATTCCAAGGTTGAGCCCTGGGCTTTCACCTCTGACTAAACTATCCGCCTACGCTCCCTTTAAGCCCAATCTGAGTG
+
CCCCCGGGGGGGGGGGGGGGGGGGGGGGGGGGGGGGGGCGFFGGGGGGGCFGGGGGGGGGGGGGGGGGGGGCGGGGGGGGGGGGGGGDGGGGGGGGGGGGGGGGGFGGGFFGGGG5=E=FFGGGCEBFFGGGGGGGGFGFFGFDGFGFGFGGGGGBFF8DDDFGFDGCFFFDFBFDFFGFGAFDFD,:FGFAF,6=@CEEE@E@7**;8@EC6;,,:CDF>==:5=A9*5>CFFFFG525>@4***0
@M00200:205:000000000-AKKM3:1:1101:24353:2836 2:N:0:1
TACCCGGGTATCTAATCCTGTTCGCTCCCCACACTTTCGCTCCTCAGCGTCAGGACATGCCCAGAGAACCGCCTTCGCCACCGGTGTTCCTCCTGATATCTGCGCATTTCACCGCTACACCAGGAATTCCGTTCTCCCCTGCATCCCTCAAGTCTGCCCGTATCGAAAGCAAGCACGAAGTTAAGCCCCGTGTTTTCACTCCCGACGCGACAACCCGCCTACGAGCCCTTTATAGCCAATCTGAGAAAGA
+
CCCCCGGGGGGGGGGGGGGGGGGGGGGGGGGGGGGGGGGGGGGGGGGGGGGGGGGGGGGGGGGGGGGGGGGGGGGGGGGFGGGGGGGGGGGGGGGGFGGDGGGGGE@F;FFGGGGEDFFFFGGGFGFGGGGEGGGGFFGDFCFFDFGFGDADFFGFFGFEEGFGDFFE>69CFFFFFFDDFA;?@E7FACEBFGGG>>CE*59(:=>>9@>B>(*=>D)3(4:E65<<47,5>D45+5441AADDB).,.
@M00200:205:000000000-AKKM3:1:1101:8458:2864 2:N:0:1
TACTGGGGTATCTAATCCTGTTTGCTCCCCACGCTGTCGCGCCTCAGTGTCAGCTACTGCCCAGCGGGCCGCCTTCGCCACCGGTGTTCTTCCGGATCTCTACGCATTCCACCGCTACACCCGGAATTCCACCCGCCTCTACAGTGCTCAAGCCTGGCAGTTCGCACGGCCGACTCGGGGTTGAGCCCCGAGCTTTCACCGCAAGCTTACCGAGCCACCAGCGCGCCCTTTCCGCCCAGTCTGAGAGAGA
+
CCCCCGGGGEGGGGGGGGGGGG<FGFGGGGG:CGGGGGGGGFGGGGGGGDGGGGGGGGGGGGGGGGGGGGGGGGCEDFCFGFFEFGGGGGGGGGEFCCAFDDBE7EFGGGFGGGG>8FEFGGGGGDC8FEFFCCCEEDE<:FGFCFFE??9999;598C5@DAC>*;EB>B=DF;DFFG>FG)*)5=8>C5:8C?FB2<>B92(-4446?0::98:055((.,),/.9)282)(,-*-.,)-664-80-(
@M00200:205:000000000-AKKM3:1:1101:16368:2864 2:N:0:1
TACCGGGGTATCTAATCCTGTTTGCTCCCCACGCTTTCGCATCTCAGCGTCAGTACCGGGACAGTGAGCCGCCTTCGCCACTGGTGTTCTTCCGAATATCTACGAATTTCACCTCTACACTCGGAGTTCCACTCACCTCTCCCGGACTCGAAGATCGCCAGTATCGAAGGCAGTTCCGAGGTTGAGCCTCGGGATTTCACCCCCGACTTAGCGATCCGCCTGCATGCGCTTGAAACCCAATCTGAGAG
+
CCCCCGGGGGGGGGGGGGGGGGGGGGGGGGGGGGGGFGGGCCFGGGGGGGEGGGGFGGGGGGGGGGGGGGGGGGGGGGGGGFGGFGFGGGGGGGGEEGGFGGGGGFFFCFEGFGGFGEFFFGGGGCCG9FGGGGGGGFGFFGFAEDGFGFGD8CDFFGGFGGF7CDDFFGFCF@FFFFGFGE7?ACCAACC>DGCC*97?EF=@:;:B0>C@9>CF7C>@6;?5>C631)4(4)4.;,3(44<>AADF
@M00200:205:000000000-AKKM3:1:1101:10541:2873 2:N:0:1
TACTCGGGTATCTAATCCCGTTTGCTACCCACGCTTTCGCGCCTCAGCGTCAGTACCAGCCCAGGGGACCGCCTTCGCCACCGGTGTTCCTCCCAATATCTACGCATTTCACCGCTACACTGGGAATTCCGCCCCCCTCTTCTGGACTCAAGCCTTGCAGTTTCTTCCGCACGTCCTCGGTTGAGCCGAGGGATTTCACGGAAGACACGCATGGCCGCCTACGCGCCCTTTACACCCAACATGAGAGAGA
+
CCCCCGGGGGGGGGGGGGGGGGGGGGGGGGGGGGGGGGGGGGGGGGGGGGGGGGGGGGGGGGGGGGGGGGGGGGGGGGGGDGGGGGGGGGGGGGGGGGGGGGFGGGGGGCGGGGDDGGFEGGGGGGGGGGGGGEGGGFGFFGGFGAFBCFGGGF:FFFCAEF<FEFDFBEFB>DFBFFGFGGGGAEGEEGGFFGFFFFF;2;1(/3;@FFFDFFGGBGE((46)4C)>9*)64A>:*(,(((.4).)(,4
@M00200:205:000000000-AKKM3:1:1101:11022:2877 2:N:0:1
TACCGGGGTATCTAATCCGGTTTGCTCCCCACGCTTTCGCTCCTCAGCGTCAGGATAGGCCCAGAAAGCCGCCTTCGCCACTGGTGTTCCTCCCGATATCTACGCATTTCACCGCTACACCGGGAATTCCGCTTTCCTCTGCCCACCTCTAGCTCGCCAGTATCCGATGGCCGCTCCCAGTTGAGCCGGGAGATTTCACACCGGACTTAACGAACCGCCTACAAGCCCTTTAAGCCCAATCTGAGAGAGA
+
CCCCCGGGGGGGGGGGGGGGGGGGGGGGGGGGGGGGGGGGGGGGGGGGGGGGGGGGGGGGGGGGGGGGGGGGGGGGGGGGGGGGGGFGGGGG8FGGGGGGGGGGGGGGGGGGGGGEGGG<DEGGGGGGGGGGGGGGFFGFF8EFFFGBGFFCCFGAF8CEGGC;EEGEFGFFDFEFFFFFGGGGFGGFFGGFFGGD6CFFFFFFFF>3CEFFF::CBD@?:80?DF>F5C?AAAA(A<3214.4<<7:1(
@M00200:205:000000000-AKKM3:1:1101:12562:2884 2:N:0:1
TACTAGGGTATCTAATCCTGTTTGCTACCCTAGCTTTCGCTCCTCAGCGTCAGAACCGGTCCAGGAAGCCGCCTTCGCCACCGATGTTCCTCCCAATATCTACGCATTTCACCGCTACACTGGGAATTCCGCTTCCCTCTCCCGGCCTCTAGTCCAGCAGTATCCGGCGCAATTCCTTGGTTAAGCCAAGGGATTTCACACAGGACTTACCGGACCGCCTACGAGCCCTTTAAGACCAGTCTGAGAG
+
CCCCCGGGGGGGGGGGGGGGGGGGGGGGGGGGGGGGGGGGDGGGGGGGGGGGGGGGGGGGGGGGGGGGGGGGGGGGGGGGGGGGGGGGGGGGGGGGGGGGGGGFGGGGGGGGGGGEGGGGGFGGGGGGGGFGGGGGGFGFFFGFGDGFGFGGDFGFFGGFGGFFEFGGEGFFF@FF6FGFGGFCFGGF6FG>6EFCFFGFFDFFD9=EF4=@>BGGBGFF<@FFDGAF<C:B<)).01(..)6)..4
@M00200:205:000000000-AKKM3:1:1101:15972:2889 2:N:0:1
TACGGGGGTATCTAATCCTGTTTGCTCCCCACGCTTTCGAGCCTCAGCGTCAGTAATGGACCAGTATGTCGCCTTCGCCACTGGTGTTCTTCCGAATATCTACGAATTTCACCTCTACACTCGGAGTTCCACATACCTCTTCCATACTCAAGATAGCCAGTATCAAAGGCAATTCCAAGGTTGAGCCCTGGGCTTTCACCTCTGACTAAACTATCCGCCTACGCTCCCTTTAAACCCAGTCTGAGAGAGTC
+
CCCCCGGGFGGGGFFGGGGGGGGGGGGGGGGGGGGGGGGGGGGGGGGGF:CCGGGGGGGGGGFGGGGGGGFGGGGGGGGEGGGFFFF:FGGGGGGFFGFGGGGFDFGGGFGFGCGFGGGG9DDCCEGGGFGE8FGGGFGFFFFFCFG7DF?89D=DFGGFFFFD7=?F?FBDF@FFCEGFGG6C:CCF5*@CFCGGFEG800*5*/:EFFFF*:FC47B@2:DF@EBG046>34;;7(((.1.))14(1))
@M00200:205:000000000-AKKM3:1:1101:23989:2908 2:N:0:1
TACTAGGGTATCTAATCCCGTTCGCTCCCCTAGCTTTCGCGCCTGAGCGTCAAGGGCGGACCAGCAAATCGCTTTCGCCACTGGTGTTCCTTCCGGTATCTACGCATTTTACCGCTACACCGGAAATTCCATTTGCCTCTTCCGCCTTCAAGTCCCGAAGTTTCGCACGGCCTCTCCCAGTTGGGCCGGGAGCTTTCACGTCCGACTTTCAGGACCGCCTGCGCGCGCTTTAAGCCCAATCTGAGAG
+
CCCCCFGGGGGGGDGAG<FFGGGGDGGGGGGGGGGGGGGGGGGGGE<AFCGCFFFGDGGGGGGG?FFGFGGGGGGGG@GGEGGGGGGGFGGGGGGGGGCGGFGGGGGGFGFFGD6>+8=ECEGDC@9EADFECFDEFDGFFGGBGEGDG6@+>CFFD6905+;=>*9E9>D>DDAFFFDFCF8F),?EAC5>AFGGA<9=@(311:;6A>>D)5/:1<E003(0(*83)13<AD9(;6<((.))).4
@M00200:205:000000000-AKKM3:1:1101:20026:2925 2:N:0:1
TACAAGGGTATCTAATCCTGTTCGCTCCCCACGCTTTCGCTCCTCAGCGTCAGTTACGGCCCAGAGAACTGCCTTCGCCATCGGTGTTCCTCCTGATATCTGCGCATTCCACCGCTACACCAGGAATTCCATTCTCCCCTACCGCACTCCAGTCTGCCCGTACCCACTGCAGGCCCGAGGTTGAGCCTCGGGATTTCACAGCAGACGTGACAAACCGCCTACGAGCTCTTTCAACCCAACCTGAGAGAGA
+
CCCCCGFGFFGECEFGFGFFFGGGEGGGGGFGGGGGGGFGGGGGGGGGGGGGEGGFGGGGFGGGGGGGGGGGGGGGFGGGGGGG=BBFFGGGGGGGGGGGCEFGGGG@D=DABCDBDEGGGGGGGGFC;EFF+@@FGFGDF?FFGFGFGFD?EGFFFGGDGGFCEFGGF6A5:=>>BBC568?7@E74ACG>BEFFFFG?87B>BDFFFBBEEFGF73A((/:D?C)0+29)9<24*4?(,,(34<F?10
@M00200:205:000000000-AKKM3:1:1101:15921:2927 2:N:0:1
TACTGGGGTATCTAATCCTGTTTGCTACCCACGCTTTCGCTCCTCAGCGTCAGTTCCGGCCCAGAACACCGCCTTCGCCACTGGTGTTCCACCCGATATCTAAGCATTTCACCGCTACACCGGGTATTCCGTGTTCCCCTACCGGACTCTAGCCACAGCAGTATCAGGTGGCGTCTCCAGGTTGAGCCTGGAGGTTTCACACCCGACTTTCTGAGCCGCCTACGAGCTCTTTCCACCCAGTCTGAGAG
+
CCCCCGGGGGGGGGGGGGGGGGGGGGGGGGGGGGGGGGGGG,FGGGGGGGGGGGGGGGGGGGGGGGGGGGGGGGGGGGGGGGGGGGGGGGFFGGGGGGGGGGGGGGGGGGGGGGGFGGGGGGGGGGGGGGGGGEGGFFGDFGGFGEGFGFGFGGGFFGGFGGFGFFGFBFF5@FFBFFGFFFD>AFCAFGGFFG>4AEGCC252@@=2??ECF3??1CA>@@FD;E))2:43)-.<F:3<:7DA2<9>
@M00200:205:000000000-AKKM3:1:1101:20608:2945 2:N:0:1
TACGCGGGTATCTAATCCTGTTTGCTCCCCACGCTTTCGCGCCTCAGCGTCAGTTACAGTCCAGAGAGCCGCCTTCGCCACTGGTGTTCCTCCACATCTCTACGCATTTCACCGCTACACGTGGAATTCCGCTCTCCTCTTCTGCACTCAAGTCTCCCAGTTTCCAGTGCGTCACGGGGTTGAGCCCCGCACTTAGACACCAGACTTAAGAAACCGCCCGCGCGCGCTTTATACCCAATCCGAGAG
+
CCCCCGGGGGGGGGGGGGGGGGGGGGGGGGGGGGGGGGGGGGGGGGGGGGGGGGGGGGGGGGGGGGGGGGGGGGGGGGFGGGGGGGGGGGGGGGGGGGGGGGGGGGGGGGGGGGDBDEGGGGGGGGGGGFGG6EFGGFGFFFADGFGFGFGGGGFFFGGFCGFGFFFGFGFABDADE>CEDE*CFGFFBGGF)4=B87C@=<DFD)9>44)9@@FD9<).71(0(/8)/95):AA?@0(4(4:;(4
@M00200:205:000000000-AKKM3:1:1101:10167:2950 2:N:0:1
TACTGGGGTATCTAATCCTGTTTGCTCCCCACGCTTTCGAGCCTCAGCGTCAGTAATGGACCAGTATGTCGCCTTCGCCACTGGTGTTCTTCCGAATATCTACGAATTTCACCTCTACACTCGGAGTTCCACATACCTCTTCCATACTCAAGATAGCCAGTATCAAAGGCAATTCCAAGGTTGAGCCCTGGGCTTTCACCTCTGACTAAACTCTCCGCCTACGCTCCCTTTAAGCCCAATCTGAGAGAGA
+
CCCCCGGGGGGGGGGGGGGGGGGGGGGGGGGGGGGGGGGGGGGGGGGGGEGGGGGGGGGGGGGGGGGGGGGGGGGGGGGGGGFGGG<CFFGDGEFB=DCFFFGGGGGFCB=FGGGFGGG=EGGGGG8FFFGGGGGGGFGDFFGFGFGBGFG6FGD5<D?FDFFGFFF8;@655>FBF7F*79?FBFDFFGGFF8,CFEGEECEFFFBE6@CE*7@DADDD=CFFDGFG>+>C4AB5EB25>455;4>B(9
@M00200:205:000000000-AKKM3:1:1101:11583:2954 2:N:0:1
TACAAGGGTATCTAATCCCGTTTGCTCCCCTGGCCTTCGTGCCTCAGCGTCAGCAGCTTTCCAGAGACTCGCCTTCGCCACTGGTCTTCCTTACGATCTCTACGCATTTCACTGCTACACCGTAAATTCCAGTCTCCTCTCCAGCCCTCGAGCAAGGCAGTATAAAGTGCAGTTCCAGGGTTAAGCCCCGGGATTTCACACCTCACTTACCCCGCCGCCTACGCACGCTTTATACCCAATCTGTGAG
+
CCCCCGGGGGGGGGGGGGGGGGGGGGGGGGGGGGGGGGGGDGGGGGGGGGGGGGGGGGGGGGGGAFGGFGGGGGGGGGFGGFFFGGGFGGGCGGGGFGGGGGGGGGGGGGGGGGGFGGCGFGGGGDEGGGGG9,3@EFGDB8@FF5CDGDGCE68??F+:D=DDDFFFFGF<<9D;D@AAFFG=+ED*:DDADGGDFFGE@AF9@C;>AF@E99EGAGE@25()(38C*:3)7)..?;((37<)196
@M00200:205:000000000-AKKM3:1:1101:22238:2958 2:N:0:1
TACTGGGGTATCTAATCCTGTTTGCTCCCCACGCTTTCGAGCCTCAGCGTCAGTAATGGACCAGTATGTCGCCTTCGCCACTGGTGTTCTTCCGAATATCTACGAATTTCACCTCTACACTCGGAGTTCCACATACCTCTTCCATACTCAAGATAGCCAGTATCAAAGGCAATTCCAAGGTTGAGCCCTGGGCTTTCACCTCTGACTAAACTATCCGCCTACGCTCCCTTTATGCCCAATCTGAGAG
+
CCCCCGGGEGGGGGGGGGGGGGGGGGGGGGFGGGGGGGGGGGGGGGGGGGGGGGGGGGGGGGGGGGGGGGGGGGGGGGCFGGGGEFFGGGGGGFEGEGCGGGGGGGGGGGGGGGGFGGGGGGCEGGGGGGFGGGGGG@=DDGGFADCEGFGFFDGFFFDFFGECFFFGFGF55DFCFDGFGGGGFDFFFGEDFGFD+*2>ED<57E@EEFFFFFGFDFEFACA:)4:C9C=EFEEEGE9BBEE4>:5
@M00200:205:000000000-AKKM3:1:1101:21758:2986 2:N:0:1
TACTCGGGTATCTAATCCTGTTTGCTACCCACGCTTTCGAGCCTCAGTGTCAGTTACAGTCCAGAGAGCCGCTTTCGCCACCGGTGTTCCTCCATATATCTACGCATTTCACCGCTACACATGGAATTCCACTCTCCTCTACTGCACTCAAGTCTAACAGTTTCCAATGCACACAATGGTTGAGCCACTGCCTTTTACATCAGACTTATTAAACCACCTGCGCTCGCTTTAAGCCCAGTCTGAGAG
+
CCCCCGGGGGGGGGGGGGGGGGGGGGGGGGGGGGGGGGGGGGGGGGGGGGGGGGGGGGGGGGGGGGGGFGGGGGGGGGGGGGGGGGGGGFGFGGGGGGGGGGGGGGGGFGGGGGGFGGGGGGFGGFDFFGGGGGGGGFGFFGGFGFGBFFGDEGGFFG69,=FGFFGGFGFFF=5D?FCDFEGFF8FFFFGFFGGGFEDCEFF@CCECECEFFFGGDGF@C:93::*9?DFCBE05=@EFFF=*1;
@M00200:205:000000000-AKKM3:1:1101:12847:2986 2:N:0:1
TACTCGGGTATCTAATCCTGTTCGCTCCCCACACTTTCGCTCCTCAGCGTCAGGTAATGCCCAGAGAACCGCCTTCGCCACCGGTGTTCCTCCTGATATCTGCGCATTTCACCGCTACACCAGGAATTCCGTTCTCCCCTGCATACCTCCAGTCTGCCCGTATCGAAAGCAAGCCAGGTGTTAAGCACCTGGTTTTCACTCCCGACGCGACAAACCGCCTACCAGCCCTTTAAACGCAATCTGAGAGAGA
+
CCCCCGGGFGGGGGGGGGGGGGGGGGGGGGGGGGGGGGGGGGGGGGGGGGGGGGGGGGGGGGGGGGGGDGGGGGGGGGGGGGGGGEFGGGGGGGGGGGGGFGGEGEEFGGGGGGGFGGGGGGGGGGCGGFEDAGGG8BGDFGGFGFDEG?DFF??DFG?DEGFGAFGGDGF=A=FAF?9AFEFGFGGFFGGFA,4*B?FCAFFFFFFFFF91;@GFFGD;7((0488C5*5<BFA(87>?)-6))60612
@M00200:205:000000000-AKKM3:1:1101:13821:2989 2:N:0:1
TACTAGGGTATCTAATCCCGTTTGCTCCCCTAGCTTTCGCGCCTCAGCGTCAGTGTCGGTCCAGGAAGCCGCCTTCGCCACCGGTGTTCCTCCGGATATCTACGCATTTCACCGCTACACCCGGAATTCCGCTTCCCTCTCCCGAACTCAAGCCCCGCAGTCTTCCGCGCCATTCCCCGGTTGAGCCGGGGGATTTCACGCGGAACTTACGGGACCGCCTACGCGCCCTTTAAACCCAATCTGAGAGAGA
+
CCCCCGGGGGGGGGGGGCFGGGGGGGGGGGGGGGGGGGGGGGGGGGGGGGGGGGGGGGGGGEFGGGGGGGGGGGGGGGGGGGGGGGGGFGGGGGGGGGGGGGGEFGEGGGFFGGGFGGGGGGGGEGGGGGGGGGGGGFGFFFGFGFG<FFGGCCCEEEDFGGFGFFGGFGFFFFFFFFGFGGDFFGGEFGGFD=66F<F1?FF669?97<6?FFGCBDBBF::39E5>)986AFB:E?B(2999)6),34
@M00200:205:000000000-AKKM3:1:1101:20647:2991 2:N:0:1
TACTAGGGTATCTAATCCTGTTTGCTCCCCTAGCTTTCGCGCCTCAGCGTCAGTTGTGGTCCAGTGCGCCGCTTTCGCCACAGGTGTTCCTCCCGATATCTACGCATTTCACCGCTACACCGGGAATTCCACGCACCTCTCCCACACTCCAGCACGGCAGTTTCCCCTGACCGCTCCAGGTTGAGCCTGGAGATTTCACAGAAGACTTACCGCACCGCCTACGCGCCCTTTAAACCCAATCTGAGAG
+
CCCCCGGGGGGGGGGGGGGGGGGGGGFFGGGGGGGGGGGGGDGGGGGGGGGGGGFGGGGGGGGFGGGGGGGGG>FGGGGDFGGGFFGGGGCFGGGE>FDFGGGGGGGGGG,?EGGFGGGGGEEEFGGGGGGGGGD@EFF6D=,9E>GBFFGFGFFFAGG>:CECEAGGAFF@EFFFAFGFGGGGFFGFFFGFFG,+BCGFFF@F=@>))76;9@GGF7;36:?EBG)C)25:)578CB?(3)624AD
@M00200:205:000000000-AKKM3:1:1101:9953:3000 2:N:0:1
TACAAGGGTATCTAATCCCGTTTGCTCCCCTGGCTTTCGTGTCTCAGCGTCAGCGGATCCCCAGTCATCTGTTTTCACCGTCGGCGTTCCAAACGATATCTACGCATTTCACCGCTCCACCGTTTGTTCCGATGACCCCTGGATCGCTCAAGACCGCCAGTATGCCCGGCCGTTCCCCGGTTGAGCCGGGGGATTTCACGCGGGCACTTAACGGTCCGCCTACACCCGCCTTATACCCAATCTGAGAG
+
CCCCCGGGGGGGGGGGGGGGGGGGGGGGGGGGGGGGGGGGGGGGGGGGGGGGGGGGGGGGGGGGGGGGGGGGGGGGGGGGGGGGGGGGGGGGCFG@FFGGDCFGEEFDGGGGGGGFGGGGGGGGGGGGGGGGGGGFFFGDFGGFGFGBDEF?ECGFFGGDGGEGEFGGFGFBF>FAFFGEGED6FD6;B<GFEE*88<E;?>B;29<0::AFFBCCBG>?B(4???D37)((,.54A:8(,46:25>>
@M00200:205:000000000-AKKM3:1:1101:11650:3004 2:N:0:1
TACTGGGGTATCTAATCCTGTTCGCTCCCCACGCTTTCGCGTCTCAGCGTCAGTACCGTTCCAGAGAGCCGCCTTCGCCACGGGTGTTCTTCCCGATATCTGCGCATTTCACCGCTACACCGGGAATTCCACTCTCCTCTTCCGGACTCTAGCCAGATGGTTTCCACCGACTTCTCGAGGTTGAGCCTCGACCTTTCACAGCGGACCTATCTGGCCGCCTACACGCTCTTTATACCCAGTCTGAGCGAGA
+
CBCCCGGGGGGGGGGGGGGGGGGGGGGGGGGGGGGGGGGGGGGGGGGGGCFGGGGGGGGGGGGGGGGGGGGGGGGGGGGGGGGGFFGFGGGGGFCEFGGFFGGC:CGGGGGGGGGFGGGGGGGGGDDGGGFEDGCGEFGCD@FFG5D=FFGGFG6CAFGF9C@G@9CC95@>??AFDFGBGD<88AFAFGCFFGCGFCGE<?B0699334=)96C@>DD?018?,*0><*))-).:6)4..<444((-39
@M00200:205:000000000-AKKM3:1:1101:17916:3014 2:N:0:1
TACGCGGGTATCTAATCCCGTTCGCTCCCCTAGCTTTCGCGCCTCAGCGTCAGTGTCAGCCCAGCAACCCGCCTTCGCCGCAGGTGTTCCTCTCGATATCTACGCATTTCACCGCTACACCGGGAATTCCAATCTCCCCTACCTGCCTCGAGCCACGCAGTCTCGAATGACGGCCCGGGGTTGGGCCCCGGGTTTTCACATCCGACTTGCGTGGCCGCCTGCGCGCGCTTTAAGCCCAGTCTGAGAG
+
CCCCCGGGGGGGGGGGGGGGGGGGGGGGGGGGFGGGGGGGGGGGGGGGGGGGGGGGGGGGGGGGGGGGGGGGGGGGGGGGGGGGGGGGGGGGGGDGGGGGGGGGGGGGGGGGGGGFGGGGGGGGEGFGGGGGGGGGEFGFFEFFGFFBGEE7CGFFFGG4EG?FFF*8@9A>D>FEFFC3<85).3FFFD=B>EC58)<443<::9005>>FB0?C(9)(42(7-857C36-4693C2?:2)6)):)
@M00200:205:000000000-AKKM3:1:1101:19192:3026 2:N:0:1
TACTGGGGTATCTAATCCTGTTTGCTCCCCACGCTTTCGAGCCTCAGCGTCAGTAATGAGCCAGTGTGTCGCCTTCGCCACTGGTGTTCTTCCGAATATCTACGAATTTCACCTCTACACTCGGAGTTCCACACACCTCTCTCATACTCAAGACACCCAGTATCAAAGGCAATTCCGAGGTTGAGCCCCGGGATTTCACCCCTGACTTAAATGTCCGCCTACGCTCCCTTTACACCCAATCTGAGAGAGA
+
CCCCCGGGGGGGGGGGGGGGGGGGGGGGGGGGGGGGGGGGGGGGGGGGGGGGGGGGGGGGGGGGGGGGGGGGGGGGFGGGGGGGGGGGGGGGGDEGGGGGGGGGGGGGGGGGFGGFGGGGGGGGGGGGG8AEFEDEGFGFFGGFGFGFGFGGGGGFFCCFFGEGF9DFFFFFFEFFFEGEE??FFFGFFDGFF56AAEFCDFF=4>EEEEEEFFGG??B=55=/-42:*;46;EA(=;?(,4?59CEFF(
@M00200:205:000000000-AKKM3:1:1101:23141:3067 2:N:0:1
TACGCGGGTATCTAATCCTGTTTGCTACCCACGCTTTCGAGCCTCAGTGTCAGTTACAGTCCAGAGAGCCGCTTTCGCCACCGGTGTTCCTCCATATATCTACGCATTTCACCGCTACACATGGAATTCCACTCTCCTCTACTGCACTCAAGTCTAACAGTTTCCAATGCACACAATGGTTGAGCCACTGCCTTTTACATCAGACTTATTAAACCACCTGCGCTCGCTTTAAGCCCAGTCTGAGAG
+
CCCCCGGGGGGGGGGGCFAFGGGGGGGGGGGGGGGGGGGGGGGGGGGGGGGGGFGGGGGGGGGGGGGGGGGGGGGGGGGGGGGGGGGGGGGGGGGGGFGFGGGFGGDGGGGGGGGFGGGGGDGGGFEFGGGGGGGGDDGFFGGFGFGBFFFGG?9FBFGFEGEGFFGGFGFFF=*@FFCFFECGF8@CFFFFFGGGFFGFFFF9E);AEF?76=8:>4/4>:9:9:;<CF483)(2=14.77);9@
@M00200:205:000000000-AKKM3:1:1101:19584:3072 2:N:0:1
TACGCGGGTATCTAATCCTGTTTGCTCCCCACGCTTTCGAGCCTCAGCGTCAGTAATGGACCAGTATGTCGCCTTCGCCACTGGTGTTCTTCCGAATATCTACGAATTTCACCTCTACACTCGGAGTTCCACATACCTCTTCCATACTCAAGATAGCCAGTATCAAAGGCAATTCCAAGGTTGAGCCCTGGGCTTTCACCTCTGACTACACTATCCGCCTACGCTCCCTTTAAACCCAGTCTGAGGGAAA
+
CCCCCGGGGGGGGGGGGGGGGGFGGGGGGGGGGGGGGGGGGGGGGGGGGGGGGGGGGGGGGGGGGGGFGGGGGGGCFGGGGGGGGGGGGFGGGGGGGGGGGFEGCFGGGGGGGGGFFGGGCFGGGDCGGGFGGDFGFFGFFGGFDFGDG9DDGFFFFFGFGGEGCCFGFDFDFB+BF+5@CFGDFG6?FF;5*?@C8EF**0:)>AAC):4*)1;@AGFAAD>)-=:C8CE*9*5(461@<3).)(,,(/
@M00200:205:000000000-AKKM3:1:1101:18617:3078 2:N:0:1
TACCCGGGTATCTAATCCCGTTCGCTCCCCTAGCTTTCGCGCCTCAGCGTCAGTGTCGGCCCAGCAACCCGCCTTCGCCGCAGGTGTTCCTCTCGATATCTACGCATTTCACCGCTACACCGAGAATTCCAGTTGCCCCTTCCGCACTCTAGCCCCGCAGTATCAGTTGACCTTTCCGAGTTAAGCCCGGAGATTTCACAATTGACTTGCGGTGGCCGCCTACGCGCCCTTTAAACCACATCTGAGAGCG
+
CCCCCGGGGGGGGGGGGGGGGGGGGGGGGGGGGGGGGGGGGGGGGGGGGGGGGGGGGGGGGGGGGGGGGGGGGGGGGGGFEGGGGGGGGGGGFGGG8EEGGGGGGGGEGFGGGGGFGGGGGEGGGGGGGGGGGGGD@FGFFGFEEBDBGFCDDAFFFGGFGCAFCFG7AGF@AEFFFEGFGDCFFGGFFGGFBGCDFFGFFECFECCFEC99?9CC;D<9?:(7>CEGG3:)65<AC((.,59AA<<2(4
@M00200:205:000000000-AKKM3:1:1101:14071:3114 2:N:0:1
TACAAGGGTATCTAATCCCGTTTGCTCCCCTAGCTTTCGCGCCTCAGCGTCAGTGTCGGTCCAGGAAGCCGCCTTCGCCACCGGTGTTCCTCCGGATATCTACGCATTTCACCGCTACACCCGGAATTCCGCTTCCCTCTCCCGAACTCAAGCCAAGCAGTTTCCCGTGCCATTCCTCAGTTCAGCCGAGGGATTTCACACGGGACATACCTGACCGCCTACGCGCCCTTTAAGACCAGTCTGAGAGAGA
+
CCCCCGGGGGGGGGGGGGDEGGGGGGGGGGF@FGGGGGGGGGGGGGGFGGGGGGGFG>EFGGGGGGGGGGGGGGGGGGGGGGGGGGGGGGGGGGGGG7EGGGGGGGGGCFGGGGGFGGGGGCEGFGGGGDEEDD8EGFGFFG,@6*==FFGGGGGFFCCA,?=F5A539;CE8CFA>CFFFF+5+5=B>DGF)8CDACF5>>(1(:;E))647=CC>C:,2=B3(27D19)694.38((.2))))).44(
@M00200:205:000000000-AKKM3:1:1101:14129:3126 2:N:0:1
TACCAGGGTATCTAATCCTGTTTGCTCCCCACGCTTTCGTGCATGAGCGTCAGTGCAGGCCCAGGGGATTGCCTTCGCCATCGGTGTTCCTCCGCATATCTACGCATTTCACTGCTACACGCGGAATTCCATCCCCCTCTGCCGCCCTCCAGCGATGCAGTCACAAATGCAGTTCCCAGGTTGAGCCCGGGGATTTCACCTCTGTCTTACATCACCTCCTGCGCCCCCTTTACCCCCCATCCGAGAGCGAT
+
CCCCCGGGGGGGGGGGGGGGGGGGGGGGGGGGGGGGGGGGGGGGGFFGGGGG@FGGGGFGCGCGGGEGGGGGFFCGFFGGEGGGFEEGGGGGGGGDC@;EACEFC4?FDGGGD9E?=FFG6E78C+4=FFCEDGGGGBC5*EF>>*0)=AG=FD6:?DFFEGBGCFDF6FFCACFFFFF>FG*AAFF>4CEB4:FGACE**7=5*9<?))/979FG3DF;)/1>(3)2)244>)(12(40((4(-(,(-((
@M00200:205:000000000-AKKM3:1:1101:13507:3128 2:N:0:1
TACGGGGGTATCTAATCCTGTTCGCTCCCCATGCTTTCGCTCCTCAGCGTCAGTAACTGCCCAGAGACCTGCCTTCGCCATCGGTGTTCCTCCTGATATCTGCGCATTCCACCGCTACACCAGGAATTCCAGTCTCCCCTACAGCACTCTAGTCTGCCCGTACCCGATGCAAGCACACAGTTGAGCCATGGGATTTCACACCAGACGCGACAGACCGCCTACGAGCTCTTTCAACCCACTCTGAGAG
+
<CCCCGGGGGGGGGGGGGGGGGGGGCGGGGGGGGFFGGGGGGGGGGGGGGGGGGFFGGGGGGCFGGGGFGFGGGGGGGGGGGEGFGGGGGFGFCDFGFFFGGGDCGCEECFGGCEDGGGGGGFGG8EGFGGGFGGGCFC):@F5EFF5DDFDEGGFF>?BEGFGFDDCEGFFFD*;9ACFFF>>FGFFFFGFFFC4E8=EE=5=BB@@BBF9@;FG>CD(2838185CC:4)))-.C8(.8)444)5
@M00200:205:000000000-AKKM3:1:1101:14237:3136 2:N:0:1
TACTAGGGTATCTAATCCTGTTTGCTCCCCACGCTGTCGCGCCTCAGTGTCAGCAACTGCCCAGCAGACCGCCTTCGCCACCGGTGTTCTTCCGGATCTCTACGCATTCCACCGCTACACCCGGAATTCCACCCGCCTCTACTGTGCTCCAGCGCGGGAGTCGCCACGGCCGATCCGGGGTTGAGCCCCGGACTTTCACCGCCGCCTTCCCGCGCCGCCTACGCGCCCTTTAAACCCCACCTGAGAGAAGC
+
CCCCCGGGGGGGGGGGGGGGGGGGGGGGGGGGGGGGGGGGGGGGGGGGGGGGGGGGGGGGGGGGGGGGGGGGGGGGGGGGGGGGGGFGGGGGGGGGGEGGGGGGGGGGGGGGGGGFGGG8EGGGGGEGGGGGGGGG>?GEFGCFGFGFGFGDFDGFFGG5ECAGFFGGBEE>EBFFF585C8DGFGCF>7:@FGF>=<FDBF>BF>::BFF(42CC(9@6?<?;(8BG)2)6<)).1(-(((((().,(.(
@M00200:205:000000000-AKKM3:1:1101:16385:3145 2:N:0:1
TACTCGGGTATCTAATCCCGTTCGCTCCCCCAGCTTTCGCGTCTCAGCGTCAGGGATGGCCCAGATGACCGCCTTCGCCACTGGCGTTCCTCCCGATATCTACGCATTTCACCGCTACACCGGGAATTCCATCACCCTCTGCCACCCTCAAGCCCGTCAGTATGGCGCGGCCTCTCACCGTTGAGCGGTGAGCTTTCACACGCCACTTAACAGGCCGCCTACACGCGCTTTACACCCAATCTGAGAGAGA
+
CCCCCGGGGGGGGGGGGGGGGGGGGGGGGGGGGGGGGGGGGGGGGGGGGGGGGGGGGGGGGGGGGGGGGGGGGGGGGGGGGGGGGGGGGGGGGGGGGGGGGGGGGGFEGGGGGGGFGGGGGGGEGGGFGGGGGGGGGFGDFGGFGFD=GFG?@GGFEGGFFGCG9FGGDGFFBB6AFFF>F5*:6FD>><FFFFGGFEGFF>9;B?EE3;ABABCE9DE(,4?F(/.9)13)<<7:E??F?B49557??0
@M00200:205:000000000-AKKM3:1:1101:19232:3163 2:N:0:1
TACAAGGGTATCTAATCCTGTTCGCTCCCCACACTTTCGCTCCTCAGCGTCAGGTCATTCCCAGAGAACCGCCTTCGCCACCGGTGTTCCTCCTGATATCTGCGCATTTCACCGCTACACCAGGAATTCCGTTCTCCCCTGAATACCTCTAGTCTGCCCGTATCGGAAGCAAGCGCCGTGTTAAGCACGGCGTTTTCACTCCCGACGCGACAAACCGCCTACGAGCCCTTTAACACCAATCTGAGAGGGAC
+
CCCCCGGGGGGGGGGGGGFGGGGGGGFGGGGGEGCFGGGGGGFGEFGGGGGECGGGGGGGFGGGGGGGGGGGFEGGFGGGGGEGGGGGGGGFGGEGEGGFDFDEGGGFCFCFFEGEDFFFGGGGGGGGGEFGFGGGG5+8DFFFGF6*+@D+@@DFFGGDEGBFABDG566@FFFFE50*@8EFFGGFF4799C75C5:8B07(/5642;969(=;9DEF0:<D2?5DC<2-6))(;1(4:A2<)6)((,-
@M00200:205:000000000-AKKM3:1:1101:11589:3172 2:N:0:1
TACCGGGGTATCTAATCCTGTTTGCTCCCCATGCTTTCGAGCCTCAGCGTCAATATGTGTCCAGACGGCCGCCTTCGCAACTGGTGTTCTTGGGGATCTCTACGCATTCCACCGCTACACCCCCAATTCCGCCGTCCTCTCCACTATTCAAGACTCCCAGTTTTAGGTGCCTGTCCGGGGTTGGGCCCCGGGATTAACCACCTAACTTAAGAGCCCGCCTACGCTCCCTTTACACCCAATCTGCTAG
+
CCCCCGGGGGGGGGGGGGGGGGDGGGGGGGGGGGGGGGGGFGGGGGGGGGGGGGGGGGGFGGGGGGGGGGGGGGGGGGEGGGGGGGGGGGGFFGGGGFFGGGGGGGEGFGGGGGGEGGGFGGGGG@FFFDFGGG+BEFGFFF,?E5D>FFFCDFGFFGGAGGF?7A?D?F6AFFFFDFDBFEDG>CFFFGG>DGFDF9FE3:@1@@FFEEE9<@FC1DE<BF:36EBGCF?F248,80::3449-52
@M00200:205:000000000-AKKM3:1:1101:11268:3189 2:N:0:1
TACGGGGGTATCTAATCCTGTTTGCTCCCCACGCTGTCGCGCCTCAGCGTCAGCAACAGCCCAGCAGGCCGCCTTCGCCACTGATGTTCTTCCCGATCTCTACGCATTCCACCGCTAAACCGGGAATTCCACCTGCCTCTACTGTGCTCGAGCCTGACAGGTTAGAAGGCAGCCCTGCGGTTAAGCCGCAGGATTTCACCCCCTACTTATCAGGCCGCCTACGCGCCCTTTCTGCTCAATCTGAGGGAGA
+
CCCCCGGE@FEFFFFC@FGFGGAEFGGGGGFGGDGGGGGGG+CFEFFGGCGEGGGFFGGCFGGGGGGGGGGEGGCFDGGGGG8EDFDGGFGGGGGF+FFGFFGF@EEGGGCGFEC?>+=<E>CBEEGFGDFGFG?8EF5)?FCA:+=C:@E*:*9AA>*0*=*:>FFGF@>AA25AFFC>6:7:89,))22;37ED+)1;=999<()).).)67@C197:((,.,:BC542)))4)<:2)6):))(,((,
@M00200:205:000000000-AKKM3:1:1101:11338:3192 2:N:0:1
TACTGGGGTATCTAATCCTGTTTGCTCCCCACGCTTTCGAGCCTCAGCGTCAGTAATGGACCAGTATGTCGCCTTCGCCACTGGTGTTCTTCCGAATATCTACGAATTTCACCTCTACACTCGGAGTTCCACATACCTCTTCCATACTCAAGATAGCCAGTATCAAAGGCAATTCCAAGGTTGAGCCCTGGGCTTTCACCTCTGACTAAACTATCCGCCTACGCTCCCTTTAAACCCAATCTGAGAG
+
CCCCCFFE@FGGGGGGGGGFGGGFGGGGGGGGGGGGGGGGGGGGGGGGGEGGGFGGFGFFGGGGFDFFGGGGGGD9FGGGGGGGGGGGGGGGGGGGGGGGDGGGGGFGGGGGGDGFGGGGGGGGGDGGGGGGGGGG8DFBFGGFGFGEF7EF9DDFFGG6=D>@E9FD5@;=FFF7C<DFFFD66E=5DCE?F?GC<*73>@C@EC=7*88AC<F6>FF9=B299C?FGFFCEF=BEFBFFFF44@)
@M00200:205:000000000-AKKM3:1:1101:11883:3193 2:N:0:1
TACTAGGGTATCTAATCCTGTTTGCTACCCACGCTTTCGAGCCTCAGTGTCAGTTACAGTCCAGAGAGCTGCTTTCGCCACCGGTGTTCCTCCATATATCTACGCATTTCACCGCTACACATGGAATTCCACTCTCCTCTACTGCACTCAAGTCTAACAGTTTCCAATGCACACAATGTTTGAGCCACTGCCTTTTACATCAGACTTATTAAACCACATGCGACCGCTTTAAACCCAATCTGAGAGAGAGC
+
BCCCCFGGGGGGGGGGGGGGFGGGGGGGGGGGGGGGGGGGGGGGGGGGGGGGGGGBFGGGGFGFF8EFG9FGGGGGGGEGEDGGGDGGGGG<FFGG9EFEGCFGGG7FEGGGG>GFGGGFGFFDEEGGGDGF?@FGCFGFFCC?FFGBGF8DDD+<DDD5@CD=*;DGFGFFBD>FFF3?D,+6;8?DB?DBF9DFFDGDF*6083CE7CC<;@CE8+*058)*)333;?A66BB@85((*1**9)-55(-
@M00200:205:000000000-AKKM3:1:1101:21400:3197 2:N:0:1
TACGCGGGTATCTAATCCCGTTTGCTCCCCACGCTTTCGCGCCTCAGCGTCAGTTCCGGTCCAGTGAGCCGCCTTCGCCACTGGTGTTCCTCCCAATATCTACGCATTTCACCGCTACACTGGGAATTCCACTCACCTCTCCCGGACTCAAGCAACGCAGTTTGAAGGGCAGTTCCTCGGTTAAGCCGAGGGATTTCACCCATCACTTGCGAAGCCGCCTACGCGCCCTTTATGCCCAATCTGCGAGAGA
+
CCCCCGGGGGGGGGGGGGGGGGGGGGGGGGGGGGGGGGGGGGGGGGGGGGGGGGGGGGGGGGGGGGGGGGGGGGGGGGGGGGGGGGGGGGGGGGGGGGGGGGGGGGGGFGGGGGGFGGGGGFGGGGGGGGGGGGGGGFDEF8FBGFGFGFGDGGGFFGGBEGFGFFFGFGFF?;FFFFGBGGGGFGF4?CCD36CFFFG8?@FDFEC64>2(.1CC6G:(841)(27C)925<AB2E?,43>9)(-,-24
@M00200:205:000000000-AKKM3:1:1101:20983:3230 2:N:0:1
TACACGGGTATCTAATCCTGTTCGCTCCCCACACTTTCGCTCCTCAGCGTCAGGTAATGCCCAGAGAACCGCCTTCGCCACCGGTGTTCCTCCTGATATCTGCGCATTTCACCGCTACACCAGGAATTCCGTTCTCCCCTGCATACCTCTAGTCTGCCCGTATCGAAAGCCAGCCCAGGGTTAAGCCCTGGGTTTTCACTCCCGACGCGACAAACCGCCTACGAGCCCTTTAAGCCCAATGTCTGAGAG
+
CCCCCGGGGGGGGGGGGGGGGGGGGGGGGGGGGGGGGGGGGGGGGGGGGFGGGGGGGGGGGGGGGGGGGGGGGGGGGGCFGGGGGGCFFGGGGGGGGGGGGGDFGCFCGGGGGGGFGGGGGGGDGGGGGGG@FGGG@FG5DFG?EFDEFFGFFFGFFGGFGGFG>FCE>EFCFFFFFFGB@89DAFCFFGFFAE>CCC:<ADDF99>(>>F>FDGF>DF;<3;3(/7997259<A:/2(37AA4A<D2)
@M00200:205:000000000-AKKM3:1:1101:14616:3252 2:N:0:1
TACGCGGGTATCTAATCCTGTTCGCTCCCCACGCTTTCGCGTCTCAGCGTCAGTACCGTCCCAGAGAGCTGCCTTCGCCATTGGTGTTCTTCCTGATATCTGCGCATTTCACCGCTACACCAGGAATTCCACTCTCCTCTTCCGGACTCTAGCCGGGCGGTTTCTGTCGACGTCTGGAGGTTGAGCCTCCAGTTTTCACAACAGACCTGCTCGGCCGCCTACACGCGCTTTAAGGCCAATCTGAGAGAGA
+
CCCCCGGGGGGGGGGGGGGGGGGGGGGGGGGGGGGGGGGGGGGGGGGGGGGGGGGGGGGGGGGGGGGGGGGGGGGGGGGGGGGGGGGGGGGGGGGGGGGGGGGGGGGGFGGGGGGBGGGGGGGGGGGGGGGGGGFGGFGFFGGFGEDAGFGDFGGFFGGFCGA7AFFEFGFFFFFFFFGEGGGGFGGAFFFAACE>FFGFE6=@3618@@(73>EDBD32233::88C)7?<A430C?6(,.<<24:(33
@M00200:205:000000000-AKKM3:1:1101:16706:3253 2:N:0:1
TACACGGGTATCTAATCCCGTTCGCTCCCCCAGCTTTCGCGTCTCAGCGTCAGGGATGGCCCAGATGACCGCCTTCGCCACTGGCGTTCCTCCCGATATCTACGCATTTCACCGCTACACCGGGAATTCCATCACCCTCTGCCACCCTCAAGCCCATCAGTTTGGCGCGGCCTCTCACCATTGAGCGGTGAGCTTTCACACGCCACTTAATAGGCCGCCTACACGCGCTTTATACCCAATCTGAGAGAGA
+
CCCCCGGGGGGGGGGGGGGGGGGGGGGGGGGGDGGGGGGGGGGGGGFFGGGGGFGFGGGGGGGGGGGGGGGGGGGGGGGGGGGGGGGGGGGGGGGGGGEFGGGGGGGGGGGGGGGFGGGGGGGGGGGGGFGFGGGGGFG<FGFFGBGFGFFCEGGFFGFFDC;@)*;@B5?BE=AFFFGFGG7DAFGFBCFFFGGG=?F3436=1;8);C??CEGGF3>0::?F:E;DD51))-5)<4:??):<4),41(
@M00200:205:000000000-AKKM3:1:1101:14725:3260 2:N:0:1
TACCGGGGTATCTAATCCTGTTTGCTACCCACGCTTTCGAGCCTCAGTGTCAGTTACAGTCCAGAGAGCCGCTTTCGCCACCGGTGTTCCTCCATATATCTACGCATTTCACCGCTACACATGGAATTCCACTCTCCTCTACTGCACTCAAGTCTAACAGTTTCCAATGCACACAATGGTTGAGCCACTGCCTTTTACATCAGACTTATTAAACCACCTGCGCTCGCTTTAAACCCAATCTGAGAG
+
CCCCCGGGGGGGGGGGGGGGGFFGGGGGGGGGGGGGGGGGGGGGGFFGGGGGGCGGGGGGGGGGGGGGGGGGGGGGGGGEFGGGGECGFGGFGGGGGGGGGGGGGGEFGGFGGGGFGGGGGGGGGGGGGGGFCFGGG8DEFGGFGFF68DDG>FGFDGGBFFB+;ECF?FFFFFEFFFGFFGF?FFGFFCCF?EGGFFGEEB@EE>5AEAEFAE6@=D*5>9=*742*:<E@=3-(1>-(**)/..
@M00200:205:000000000-AKKM3:1:1101:11071:3261 2:N:0:1
TACAGGGGTATCTAATCCTGTTTGCTCCCCACGCTTTCGAGCCTCAGCGTCAGTAATGGACCAGTATGTCGCCTTCGCCACTGGTGTTCTTCCGAATATCTACGAATTTCACCTCTACACTCGGAGTTCCACATACCTCTTCCATACTCAAGATAGCCAGTATCAAAGGCAATTCCAAGGTTGAGCCCTGGGCTTTCACCTCTGACTAAACTATCCGCCTACGCTCCCTTTATGCCCAGTCTGAGAG
+
CCCCCGGGGGGGGGGGGGGGGGGGGGGGGGFFGGGGGGGGGGGGGGGGGGGGGGGGGGGGGGGGGGGGGGGFGGGGGGGCFGGGGGGGFGFFGGGGGGGGGGGGGGGGGGGGGGGFGFGGFGGCEGGGGGGGGGGFG?8DFDFFGFGFCFGFGGGFFGFFCGDFDFGDDFFDFFFFFFFFGA+=DE8DFGFFF?EF?=EE886CEF@ECC@<CCFDA5?5@8)/<ADFFGFFCE4783937C?*88B
@M00200:205:000000000-AKKM3:1:1101:13426:3263 2:N:0:1
TACTAGGGTATCTAATCCTGTTTGCTCCCCACGCTGTCGCGCCTCAGTGTCAGCAACGGCCCAGCAGAACGCCTTCGCCACTGGTATTCTTCCCGATCTCTACGCATTCCACCGCTACACCGGGAACTCCATCTGCCCCTACCGTGCTCTAGCTCGCCAGTCTGACCGGCAGCCCCGGAGTTGAGCCCCGGGATTTCACCAGCCACTTAACGGGCCACCTACGCGCCCTTTATACCCAGTCTGCGAGAGA
+
-BCCCGFDC@8@FGAEDGGGFDDEGFFGGEGGGGGGG@DDGFEGGGGGGFGGGGGGGGGGGGGFGGGFGGGFG8FFGGGGGFAFECF,,CEE,EEE+@8E,@FGGGCEE;DFGGD5DFFF8?EGGE+@B@DGGGG9,@D8FFFFGFDDFFGGGGFEF8+95CEGFFFDBEB9A@DE4B>>F8C+):E54CED3:6*;)17@;@D;@(4/7>@(08:(*7(,5,04?EC)9)6).6-<7:32)6)((1,-4
@M00200:205:000000000-AKKM3:1:1101:19143:3264 2:N:0:1
TACGAGGGTATCTAATCCTGTTTGCTCCCCTGGCTTTCGTGCCTCAGCGTCAGGTCTTGTCCAGGAACTCGCCTTCGCCACTGGTGTTCCTCTCGATCTCTACGCATTTCACTGCTACACCGAGAATTCCAGTTCCCCCTCCAAGCCTCCAGCTCCGCAGTTTCTAATGCCATTTCCAGGTTGGGCCTGGAGATTTCACATCAGACTTGCAAAGCCGCCTACGCACCCTTTGCACCCAGTCTGACAG
+
CCCCCEGGFGGGGF<EFGFGGFFCFGGGFGFGGFGGGGGGFEGGGGGCCF@:CFFFGGGGGGFFG<EGGGDGGCCFGGCFFGDFG<E?AEDEFFFCEGC,=EGCCC:CFGGGGGGFFFGDFCEE7CGAEFFGGFGE=D6@EGG9FFF8DFCDE8DDFG>?@9;3;;FE73?=DD9F9D?FA98>>C?>9:,AAG2=@7C@=CFE5)8>@@E*9>6EAG5)852:2E4D8*)**/7/83((/7)))/7
@M00200:205:000000000-AKKM3:1:1101:23734:3264 2:N:0:1
TACTAGGGTATCTAATCCTGTTTGCTACCCACGCTTTCGAGCCTCAGTGTCAGTTACAGTCCAGAGAGCCGCTTTCGCCACCGGTGTTCCTCCATATATCTACGCATTTCACCGCTACACATGGAATTCCACTCTCCTCTACTGCACTCACGGCTAACAGTTTCCAATGCACACAATGGTTGACCCACTGCCTTTTACCTCAGACCTATTACACCACCTGCGGTCGCTTTACACCCAATCTGACCGATATC
+
9,BCCFEDGFDFFDFDCCCFEAFDFG<EFGFD:FGGDF:,FFEFG<E6<FEBC6EEFDEFEFFA,CFFG@::=FDF@EGDGFG>FCGE9ECFDCFCB@EFA4?4C,:F;EGCEGEECGGGF,4,==>2CECDGG8EGFGFBE,3=0DEDD,0+==@:D=+79*3;;D3?GF=D=>*+08BA>6=+6,:39@A6@E:C*@08)):))0***323>D*83*))))/)12*/:*9>35=*5(099).3,7((()
@M00200:205:000000000-AKKM3:1:1101:21589:3271 2:N:0:1
TACCAGGGTATCTAATCCTGTTTGCTCCCCACGCTTTCGAGCCTCAGCGTCAGTAATGAGCCAGTGTGTCGCCTTCGCCACTGGTGTTCTTCCGAATATCTACGAATTTCACCTCTACACTCGGAGTTCCACACACCTCTCTCATACTCAAGACACCCAGTATCAAAGGCAATTCCGAGGTTGAGCCCCGGGATTTCACCCCTGACTTAAATGTCCGCCTACGCTCCCTTTAAACCCAGTCTGAGAG
+
CCCCCGGGGGGGGGGGGGGGGGGGGGGGGGGGGGGGGGGGGGGGGGGGGGGGGGGGGGGGGGGGGGGGGGGGGGGGGGGGGGGGFGGGGGGGGGGGGGGGGGGGGGGGGGGGGGGFFGGGGGGGGGGGGGGGGGGGEFGFFGGFGFGFGFGCEGGFFEGFGGEGFFGGFFBDFEFDFFDFGEG?AEFFBGGEFGGGFFGEFADB@EA<E=FFC<FFADF=@BFDFGAC;:;3CE33*,,/;CFE<9;
@M00200:205:000000000-AKKM3:1:1101:22868:3275 2:N:0:1
TACTAGGGTATCTAATCCTGTTTGCTCCCCACGCTTTCGTGCATGAGCGTCAGTGTTGGCCCAGAAGGCTGCCTTCGCCATCGGTGTTCCTCCACATCTCTACGCATTTCACCGCTACACGTGGAATTCCACCTTCCTCTGCCACACTCCAGCCACGTACTTTCGAGCGCAATTCCCAAGTTAAGCCCGGGGATTTCACACTCGCATTGCGCGGCCGCCTGCGCACACCTTATCACCAGTCCGAGAGAGAC
+
CCCCCGGGGGGGGGGGGGGGGGGGGGGGGGGGGGGGGGGGGGGGGGFGGGGGG9FEGGGGDGGGGGG?FGGGGGGGGGGGGGGGFCCEGFDFFGGGFGGGGGGGDGGGGGGGGGG>GGGGGGDGGGGGGGGGGG?FF@DEFGCFGFGFGFGGGGGF5>?*8=;FA5D8?GF=>EFAA57FFCGC8;??DDCAA*49EFGEF25)))(8*8056-8CBCB0(23:9G3<*226>)--2,1.8)(--,266((
@M00200:205:000000000-AKKM3:1:1101:6204:3276 2:N:0:1
TACGAGGGTATCTAATCCTGTTTGCTCCCCACGCTGTCGCGCCTCAGTGTCGGCTCTGGGAGTTCGCACTCCCACCGCCCAGCAGACCGCCTTCGCCACTGGTGTTCTTCCGGATCTCTACGCATTCCACCGCTACACCCGGAATTCCATCTGCCTCTCCGGCGCCCGAGCCCCACAGTCGCCGCGGCCGACCGGGGGTTGAGCCCCACGCTTCAGCCGCGGCCGTATGGTGGCCACCTACGCGCCCTTTC
+
-B6<C,CCB<8FFFCF,EECE@EFCGFGDC@6F7,BFGDF@FGGG?<F9FGG6FCFFGEGGGE8<FG:++<B,AE8@FFDFFGFEGF@FGD::F<=CFCFFDA8ACF9@FGGGGEAFFGFGGGGGEGGGA8EDGD>@D=598EFCA8AFFGGGGCF9D7A>5)*/:DG?:8>?>?44?FF7897>C5>.>EB>5*)<0>03?BFF:(49>6(((++)2)((--7(/)2>F6)(1(,/(,58:B(((320))
@M00200:205:000000000-AKKM3:1:1101:22986:3282 2:N:0:1
TACAGGGGTATCTAATCCTGTTCGCTCCCCACACTTTCGCTCCTCAGCGTCAGGTCATTCCCAGAGAACCGCCTTCGCCACCGGTGTTCCTCCTGATATCTGCGCATTTCACCGCTACACCAGGAATTCCAGTCTCCCCTACATCACTCTAGTCTGCCCGTACCCACCGCAGATCCGGAGTTGAGCCCCGGACTTTCACGGCAGACGCGACACACCGCCTACGAGCCCTTTAAGCCCAATCTGAGAGAGA
+
CCCCCGGGGGGGGGGGGGGGGGGGGGGGGGGGGGGGGGGGGGGGGGGGGGGGGGGGGGGGGGGGFGGGGGGGGGGGGGGGGFGGGGGGGGGGGGGGGGGGGGGGGGGGGGGGGEGFGGGGGGGDDGGGGGGGGGGGFFGBFFEFGFGFGFGCGGFCFGGBGG5=*9=+@GFAA@AFFBGFGFGGFFGFFDEEFGF>FCGF2=B9(3119(391;EE19>(1:<:6C)1*7>)64)4;3,31<<<9476?<
@M00200:205:000000000-AKKM3:1:1101:18861:3308 2:N:0:1
TACGGGGGTATCTAATCCTGTTTGCTCCCCACGCTTTCGCTCCTCAGCGTCAGTACTGGCCCAGGATCCCGCCTTCGCCACCGGTGTTCCTCCTGATATCTGCGCATTCCACCGCTACACCAGGAATTCCAGATCCCCCTACCAGACTCTAGCCGCCCAGTATCGAATGCAGGCTCGAGGTTAAGCCTCGAGGTTTCACATTCGACTTGAGTGGCCGCCTACGAGCTCTTTACACACCATCTGATAGAGAC
+
CCCCCGGGGGGGGGGGGGGGGGGGGGGGGGGGGGGGGGGGCGGGGGGGGGGGGGDGGGGCGGGGGGGGGGGGGGGGGGGEG8FGGGGGGGGGGGGGGGGGGGGGGGGGCGGGFGGFDGGGGGGGGGGFGGGA?EGGC5>A?GDFG*8DGAC:,=C?>CCAFC5FAF*D9AFAA996@5C::CD71>F;6/=2:7CC=5+963?536;0484>@,836DB::<(0-:)9D74))..)*((.3<))).6466(
@M00200:205:000000000-AKKM3:1:1101:8112:3325 2:N:0:1
TACTCGGGTATCTAATCCTGTTTGCTCCCCACGCTTTCGAGCCTCAGCGTCAGTAATGGACCAGTATGTCGCCTTCGCCACTGGTGTTCTTCCGAATATCTACGCATTTCACCTCTACACCCGGAGTTCCACATACCTCTTCCATACTCAAGATAGCCAGTATCCAAGGCAATTCCAAGGTTGAGCCCTGGGCTTTCACCTCTGGCTTAACTATCCGCCTACGCTCCCTTTAACACCAATCTGCGAG
+
CCCCCGGGGGGGFGGGGGGGGGCGFECGGGGGGGGGFGDFGGGGGGGGGGGGGGGCDFF?FGGDEFCFFECGGGDGFGEGGGGGGFFGGGGFGGGGGFFGFCFG@CFFGGGGGGGFGGGG868=BCEGFFFGDFGEF?F<DFFF,?DEGFFFD6FFFGGFGFDG*<=?5F?8DDFF+?D*CECFFC=D*=AA6CFGFFGE*:*:)38)3*3;85>@)CBDD=AE2;?FCF3;***8=95=B4**(,.
@M00200:205:000000000-AKKM3:1:1101:9996:3336 2:N:0:1
TACCAGGGTATCTAATCCTGTTTGCTCCCCACGCTGTCGCGCCTCAGTGTCAGCAACGGCCCAGCAGAACGCCTTCGCCACTGGTATTCTTCCCGATCTCTACGCATTCCACCGCTACACCGGGAATTCCATCTGCCCCTACCGTGCTCTAGCTCGCCAGTCTGACCGGCAGCCCCGGAGTTGAGCCCCGGGATTTCACCAGCCACTTAACGGGCCCCCTACGCGCACCTCATGCCCAAGCTGAGAG
+
CCCCCGGGGGGGGFGGGGCGGGFGGGDGGGGGGGGGGFGGGGGGEFGGGGGGFGGGGGDGGGGGGGGGGGGC@,@FGGGGGF8FFGGGFGF?FFD@7CFG8CFGGGGGGFGGGGGDCF9FFGGGGG?FGGGGFGDEGFGDFGFAFFG9FFG7>DFFB@6AFGCC7CCCBEE9A)9:>AGDFE+:ACFF>GDFB5*985C<EFF148;4;;<@F(2:(9:(2:?<1:7<)9(().48C>:(,2)5().
@M00200:205:000000000-AKKM3:1:1101:14986:3347 2:N:0:1
TACTGGGGTATCTAATCCCGTTCGCTCCCCACGCCTTCGCGCCTCAGCGTCAGGTACGGCCCAGCCGGCCGCCTTCGCCACGGGTGTTCCGCCCGATCTCTACGCATTTCACCACTACACCGGGCATTCCACCGGCCCCTGCCGACCTCAAGTGGCGCAGTCCCCGACGACCCTCCCCGGTTGAGCCGGGGGCTTTCACGCCGGGCACACGCCACCGCCTGCGCGCGCTTTAAACCCAGTCTGACAGAG
+
C@CCCGGGGGGGGGGGGGGGGGGGEFGGGGGEGGGGGGGGGGGGGGGGGFEEEGGGGGDGFGGCGGGFDECEGCEF@FGGGGCFEECGGGGGGGGGCGGGGFGGGG@BCFGGGGGFGGGGF8BEGGGGGGGGGGCEGFEC58EEGFG=FFF46=CB?ECB;C3F?>DG3CEFE1>B)>DB:EG46CEB@GCE>=E*9)2:??07>;>F76,1<(;FFGF<:235(/)1)*()64548(((.6)6))5..
@M00200:205:000000000-AKKM3:1:1101:16268:3369 2:N:0:1
TACGCGGGTATCTAATCCCGTTTGCTCCCCACGCTTTCGCGCCTCAGCGTCAGGAGATGCCCAGAGACCCGCCTTCGCCACCGGTGTTCCTCCCGATCTCTACACATTTCACCGCTACACCGGGAATTCCAGTCTCCTCTGCATCCCTCAAGAACGGCAGTATCAGCCGACGTTTCTCGGTTGAGCCGAGAGATTTCACGACTGACTTGCCATCCCGCCTACGCGCCCTTTACGCCCAATCTGAGAG
+
CCCCCGGGGGGGGGGGGGGGGGGGGGGGGGGGGGGGGGGGGGGGGGGGGGGGGGGGGGGGGGGGGGGGGGGGGGGGCGGGGGGGGGGGGGFFGGGGDGGGGGFFFFC;FGGGGGGFGGGGFGEGGGFGGGGGGGGFFFGEFEDFGFGFGFGCGGGFACGEEG*CAFGGEDE=62)68>C>CEDFFFCA:D5BFGGF:??6@BF@@?A2<4?FFFEFFGB?:7?>6C@DCFD6A114?<632455>F:
@M00200:205:000000000-AKKM3:1:1101:10977:3380 2:N:0:1
TACTGGGGTATCTAATCCCGTTCGCTCCCCACGCTTTCGTGCCTGAGCGTCAGGAATGAGCCAGTGGCCTGCTTACGCCATCGGTGTTCCTCCCAATATCTACGGATTTCACTCCTACACTGGGAATTCCAACCACCTCTCTCATCCTCTAGCTGAGCAGTTCAAGATACGGATATATGGTTGAGCCATACGATTTCATACCTTGCTTACTCTGCCGCCTACGCAACTCTTAATGCCAATGCTGAGAG
+
CCCCCGGGGGGGGGGGGCGGGGGGGGGGGGGGGGGGGGGFGGGGGGGGGGGGGGGFFGEGGGGG@DFFFGGGFFDFGGGGGGGGGGGGGGGGGGDGGGGGGGCGGGGGGGFG9EFFGGGFAFFDFFFGGGGGG6CEE?F5DDFFGFF6DBFGGF=BFGGFGFDEEFGFFGFAEFFFFFGFGGGFBFGFFFFFFGGGFEFF*=;@0:C;7)03;7EE=7*5542*)/)*2:4*0**0?*7.((9?),))
@M00200:205:000000000-AKKM3:1:1101:24524:3397 2:N:0:1
TACTGGGGTATCTAATCCTGTTCGCTCCCCACACTTTCGCTCCTCAGCGTCAGGTCATTCCCAGAGAACCGCCTTCGCCACCGGTGTTCCTCCTGATATCTGCGCATTTCACCGCTACACCAGGAATTCCGTTCTCCCCTGAATACCTCTAGTCTGCCCGTATCGGAAGCAAGCGCCGTGTTAAGCACGGCGTTTTCACTCCCGACGCGACAAACCGCCTACGAGCTCTTTAAACCCAATCTGAGAG
+
CCCCCGGGGGGGGGGGGGGGGGGGGGGGGGFGGGGGGGGGGGGGGGGGGGGGGGGGGGGGGGGGGGGGGGGGGGGGGDGGGGGGFEFGGGGGGGGGGGGGGGGGGGGGCFGGGGGFGGGGGGGGGGGGGGGFGGGGGFGDFGFFGFGFGFF8CFGFCEF5EDFGFFGGFGF@FB5A5@DDGGGDBFFCEDCDEGGGAEFC=@@@@@BFF@>9@DGG9DDF03?E2C3<CC)64)).*2401<:))).
@M00200:205:000000000-AKKM3:1:1101:16100:3411 2:N:0:1
TACCGGGGTATCTAATCCTGTTCGCTACCCACGCTTTCGCTCCTCAGCGTCAGAATAGGCCCAGAGAGCCGCCTTCGCCACCGGTGTTCTTCCTGATATCTGCGCATTCCACCGCTACACCAGGAGTTCCGCTCTCCCCTGCCTACCTCTAGTCTGCCCGTATCGGAAGCAAGCTCGGAGTTAAGCTCCGAGTTTTCACTCCCGACGCAACAAACCGCCTACGAGCCCTTTAAGCCCAATCTGAGAGAGAC
+
CCCCCGGGGGGGGGGGGGGGGGGGGGGGGGGGGGGGGGGGGGGGGGGGGGGGGGGGGGGGGGGGGGGGGGGGGGGGGGGGGGGGGGEGGGGGGGGGGGGGGGGGGGGGGGGGGGGFGGGGFGG8FEFGFGGGGGGGGFGFFFGFGFFEGFGDDGGFFGG5@CBFDEGGFGFFFF5ABBG>FEFG8CGFFDEDFEGGFFFE=BB=0699@06;(1CA9DBB??B31C)CC<8A).44;(1(32<.)6)-41(
@M00200:205:000000000-AKKM3:1:1101:6233:3418 2:N:0:1
TACTGGGTATCTCATCCTGTTTGCTCCCCACGCTTTCGAGCCTCAGCGTCAGTAATGGACCAGTATGTCGCCTTCGCCACTGGTGTTCTTCCGAATATCTACGAATTTCACCTCTACACCCGGAGTTCCACATACCTCTTCCATACTCAAGATAGCCAGTATCAAAGGCAATTCCAAGGTTGAGCCATGGGCTTTCACCTCTGACTAAACTATCCGCCTACGCTCCCTTTAAACCCCATCTGAGAG
+
B<CCCGGEEDFG9,EEEFFGGGCFGGGGGFGGGGCFGGGGGGGGGGGGGGGGEFGGFGGF8FF9A<FGEFGGGGGGGFCC<F89@FCEFGGGDCFGFFFG,@<CFEFGFGGGGGGFCC@,@=E@FGDFGGGECGGGEFGDFDCD;D9D=6=DGG8BF9FDFEEGEF8,;@F<+:9D998D,=DF5?,<DFDFFGG7AE2>=EBEC5AE88=@@73589:A@@A*:=9*DF//*:5-*((70948E)
@M00200:205:000000000-AKKM3:1:1101:6864:3421 2:N:0:1
TACCGGGGTATCTAATCCCGTTCGCTCCCCCAGCTTTCGCGTCTCAGCGTTAGGGATGGCCCAGGTGACCGCCTTCGCCACTGGCGTTCCTCCCGATATCTACGCATTTCACCGCTACACCGGGAATTCCATCACCCTCTGCCACCCTCAAGCCCGTCAGTATGGCGCGGCCTCTCACCGTTGAGCGGTGAGATTTCACACGCAACTGAACAGGCCGCCTACACGCGCTTTATGCTCACTCTGAGAGAGGT
+
-BCCCEGGGEDGFFFFFEGGFFGGFGG+CFCGGFEFGFCEGCC:CACE@@@,BCFFFGF<FGG@GGGGBFCE7CE@@=CCEGGGGGFDEEFGGGGG7>+FFFGGEEGEFGG9BCEDDEGFFECGCGFFGGFGFGG@EFGDFFEAEAD57@CC?FFBDCDFAFCGFFGGFGE@DBAFFF682/9CACEDACCF+<+:@)=?8>B0343(.-:>F(88;DF0314)(/0))1,64:5)3.)-444.4)5(,,.
@M00200:205:000000000-AKKM3:1:1101:7498:3429 2:N:0:1
TACAGGGGTATCTAATCCTGTTTGCTCCCCACGCTGTCGCGCCTCAGCGTCAGCCACAGCCCAGCGGGCCGCCTTCGCCACCGGTGTTCTTCCGGATCTCTACGCATTCCACCGCTACACCCGGAATTCCACCCGCCTCTACTGTGCTCCAGCGCGAGAGTCTCGAAGGCCGATCCGGGGTTGAGCCCCGGACTTTCACCCCCGACTCCTCGCGCCGCCTACGCGCCCTTTAAACCCAATCTGAGAG
+
CCCCCGGGGGGGGGGGGGGGGGGGGGGGGGGGGGGGGGGGGGGGGGGGGGGGGGGGGGGGGEGGGGGGGGGGGGGGGGGEFGGGGGGGGGGGFFGEEGFGGGGGGGGGFGFGGGGFGGGGGGEGGGGGGGGGGGGGGDC@FEEFFFGFGAECFGGFFDDEFG4=6AGEDGFFFFFF:>DFGDC7;FG>>DGBFGGGFFGAB>>>>9>?FFFFB1E*7DE?B?::(87D)9>>DFF?G?:(8<BA>63
@M00200:205:000000000-AKKM3:1:1101:20787:3443 2:N:0:1
TACCGGGGTATCTAATCCCGTTTGCTCCCCACGCTTTCGCGCCTCAGCGTCAGGGAATGCCCAGAGACACGCCTTCGCCACCGGTGTTCCTCCCGATCTCTACACATTTCACCGCTACACCGGGAATTCCAGTCTCCTCTGCATCCCTCAAGAACGGCAGTATCGGCCGACCCCCCTGAGTTTAGCTCAGGGATTTCACGACCGACTTGCCATCCCGCCTACGCGCCCCTTAAACCCAATCTGAGAGAAA
+
CCCCCGGGGGGGGGGGGGGGGGGGGGGGGGGGGGGGGGGGGGGGGGGGGGGGGGGGGGGGGGGGGGGGGGGGGGGGGGGGGGGGGGGGGGGGGGGG7CFGGFGGFGGGGFGGGGGDGEGGGGGGGGGGFGEFGGGGGFGFFGGFGFGEGFFCFGGEFGGFGG@FAEGEACBFEDFF564AF;+=:C+;6FGA3>FFFFF?D>BBB>6?263)6:FGFDDB?0:E;D>D)18?2A7?G?B08)44<.24:0
@M00200:205:000000000-AKKM3:1:1101:14215:3451 2:N:0:1
TACACGGGTATCTAATCCGGTTCGCTCCCCACGCTTTCGCGTCTCAGCGTCAGGTAGGGCCCAGAGAGCCGCCTTCGCCACTGGTGTTCCTCCCGATATCTACGCATATCACCACTACACCGGGAATTCCACTCTCCTCTACCCTCCTCGAGTCTGCCAGTATCCAAGGACCTCTCCCAGTTGAGCCGGGAGCTTTCACCCTAGACTTAACAGACCGCCTGCACGCCCTTTACACCCAGTCTGAGAGAG
+
CCCCCGGGGGGGGGGGGGGGGGGGGGGGGGGGGGGGGGGGGGGGGGGGGGGGGGGGGGGGGGGGGGGGGGGGGGGGGGGGGGGGGGGGGGGGGGGFGGGGGGGGGGGGGGGGGFFFGGGCFGGGGGGGGGGGGGGGGFGFFGGFGFGFGFGGFGGFFFGFGF@GFF7EFGFFFFFFFAGAFGGGFGGFFDEBA=?CBCF>DD@;<EEEF3>EF@GGFGB@?;;A?G>DCF:AAFB0C:1484>).651(
@M00200:205:000000000-AKKM3:1:1101:18666:3454 2:N:0:1
TACACGGGTATCTAATCCTGTTTGCTCCCCACGCTTTCGAGCCTCAGCGTCAGTAATGGACCAGTATGTCGCCTTCGCCACTGGTGTTCTTCCGAATATCTACGAATTTCACCTCTACACTCGGAGTTCCACATACCTCTTCCATACTCAAGATAGCCAGTATCAAAGGCAATTCCACGGTTGAGCCCTGGGCTTTCACCTCTGACTAAACTATCCGCCTACGCTCCCTTTAAGCCCAATCTGCGAGAGC
+
CCCCCGGGGGGGGGGGGGFGGGGGGGGGGGGGGGGGGGGGGGGGGGGGGFGGGGGGGGGGGGFGGGGGGGGGGGGGGGGGGFFGGGGEGGGGGGGDGCFGGGGGGGGGGGDGGGGFGFGGGGDEFEGFFFDDGGGGFFGFFGDFGFGDFFGGGGFF7D?B=FEDE9FDFCFDF5DFD++3@@DDFFGFFG65:F,=40@C<C@@A=*;8@@@ECCFFFF425A4/4@C4;)818@E@@9>B***((((.(
@M00200:205:000000000-AKKM3:1:1101:6711:3467 2:N:0:1
TACTGGGGTATCTAATCCTGTTCGCTCCCCACGCTTTCGCTCCTCAGCGTCAGTATCGGCCCAGAGACCCGCCTTCGCCACCGGTGTTCCTCCTGATATCTGCGCATTTCACCGCTACACCAGGAATTCCAGTCTCCCCTACCGAACTCTAGTCTGCCCGTATCGACTGCAGGCCCGAGGTTAAGCCTCGGGTTTTCACAGTCGACCCGACAAACCGCCTACGAGCTCTTTCAACACAATCTAAGAGAGAC
+
CCCCCGGGGGGGGGGGGGGGGGGGGGGGGGGGGGGCFGGGGGGGGGGGGGGGGGGGGGGGGGGGGGGGGGGGGGGGGGGGGGGDFCFGGGFGGGGGFGGGFGGGGDECFGGGGGGFGEGGGGGGFGFGFGGGFGGGFFD5*=?BEDDDFFGDF9DDFGGDGG@FD?GC?FF:C599?5CDCFGC8DC6;DGE6=5DA5<*8>E1?.(.:@FFFFGGFGE<::(3(:097:A)44<);:244))))).44:(
@M00200:205:000000000-AKKM3:1:1101:20341:3525 2:N:0:1
TACTCGGGTATCTAATCCCGTTCGCTCCCCTGGCTTTCGCGCCTCAGCGTCAGGACACCCCCAGCGAGCTGTCTTCACCATTGGCGTTCCAAGTGATATCTACGCATTTCACCGCTCCACCACTTGTTCCGCTCGCCCCTGAGTGCCTCGAGACGTCCAGTATGCCCAGCAGTTCCACGGTTGAGCCGTGGGATTTCACAAGACACTTAAACGTCCGCCTACGCGCGCTTTACGCCCAATCTGAGAGAGA
+
CCCCCGGGGGGGGGGGGGGGGGGGGGGGGGGGGGGGGGGGGGGGGGGGGGGGGGGGGGGFGGGGGGGGGGGGGGGGGGGGGGGGGGGGGGGGGGGGGGGAFGGGGGGGGGGGGGGFGFGFGGGGGGFGFGGDGGGE@BGDDGGFGFGBGEGGGGGFFGDFFGEGFFGGFFFFFFFFFFGFG5>FFGCBAGGFFG68F<CCE2((;@8@<>EFFFGG;C>??8?8>CED)9?44:1;E18(.6AA<6,--4
@M00200:205:000000000-AKKM3:1:1101:8935:3558 2:N:0:1
TACACGGGTATCTAATCCGGTTTGCTCCCCACGCTTTCGCTCCTCAGCGTCAGGGTAGGTCCAGAAGGCCGCCTTCGCCACTGGTGTTCCTCCCGATATCTACGCATTTCACCGCTACACCGGGAATTCCGCCTTCCTCTACCCACCTCTAGCTCGCCAGTATCCGATGGCCGCTCCCGGTTGAGCCGGGAGATTTCACACCGGACTTAGCGAACCGCCTACAAGCCCTTTCCGCCCAATCTGCGCGAGA
+
CCCCCGGGGGGGGGGGGGGFGDCGGGGGGGGGGGGGGGGGGGGGGGGGGGGGGGGAFGGGGGGGGGFDGGGGGGDGGGEGGFGGGGGGGGGGGGGGGGGGGGGGGGGGFGGGGGGFGGGGGGGGGGFGGFFGDGDGGFFEFGGFGFGFGFGGG9D>AGGAGGFFE>C:?EFE>>>AFFDBFCD8?CG4?DC>)?C7AEG)58;9BFB<4>A392CC6)8<6:?4<FFG70))),(1C0:7?)))((-(-(
@M00200:205:000000000-AKKM3:1:1101:15599:3567 2:N:0:1
TACTGGGGTACCTAATCCTGTTTGCTCCCCACGCTGTCGCGCCTCAGTGTCAGCAACGGCCCAGCAGAACGCCTTCGCCACTGGTATTCTTCCCGATCTCTACGCATTCCACCGCTACACCGGGAATTCCATCTGCCCCTACCGTGCTCTAGCTCGCCAGTCTGACCGGCAGCCCCGGAGTTGAGCCCCGGGATTTCACCAGCCACTTAACGGGCCACCTACGCGCCCCTTACGCCCACGTGTAGCGGGAT
+
CCCCCGGGGGGFGGGGGGGGGGGGGGGGGGGGGGGGGGGGGGGGGGGGGGGGGGDGGGGGGGGGGGGGGGEGGGGGGGGGGGGGGGFFGGGGGGGGFGGGGGGGDGFGGEFFGGGAGGGGGGGDGDDFGGGGGDGGD6DDFGGFGBDDF7EGFFFBF>DACGFGEFGGFGFFE=DFF>5/=88C9CFF>CEF3:?FFFGFE0=@;DF3CEED@F>E1*71::?31::D)/23(((4:21((((.6)(((-(
@M00200:205:000000000-AKKM3:1:1101:17190:3568 2:N:0:1
TACTGGGGTATCTAATCCCGTTCGCTCCCCACGCCTTCGCGCCTCAGCGTCAGGGACGGCCCAGCTGGCCGCCTTCGCCCCAGGTGTTCCGCCGGATCTCTACGCATTTCACCACTACACCCGGCATTCCACCAGCCCCTACCGCCCTCAAGCGGTGCGGTCCCCGACGACGTTCCCCGGTTGAGCCGGGGGCTTTCACGCCGGGCCAGCACCGCCGCCTGCGCGCCCTTTACGCCCAATCTGAAGGAGA
+
CCCCCGGGGGGGGGGCGGGGGGGGGGGGGGGGGGGGGGGG@FGGGGGGGGGGGGGGGGGGEGGGGFGCCFGGGGGGFGGGGGCFFFFGGGGGGGGECGCGFGGGGGGEGGGGGFE*?F?FDEGGGGGFGGGGGGFF1:E9*4A>E>D=FFF*DDCDEGDB8C5CBE4C)3:,01FAFFGFEGDF4CF3><C::EC4@B7,(-(,--7?0600((2?(9:?F?9B28751*464<:>>?(4(.46),(..(
@M00200:205:000000000-AKKM3:1:1101:20036:3597 2:N:0:1
TACGGGGGTATCTAATCCTGTTCGCTCCCCACACTTTCGCTCCTCAGCGTCAGGATATTCCCAGAGAACCGCCTTCGCCACCGGTGTTCCTCCTGATATCTGCGCATTTCACCGCTACACCAGGAATTCCGTTCTCCCCTGAATACCTCTAGTCTGCCCGTATCGGAAGCAAGCCAGGTGTTAAGCACCTGGTTTTCACTCCCGACGCGACAAACCGCCTACGCGCCCTTTAAACCCAATCTGCGAG
+
CCCCCGGGGGGGGGGGGGGGGGFGGGGGGGGGGGGGGGGGGGGGGGGGGGGGGGGDGGGGGGGGGGF<FGGGGGGGGGGGDAFGGGGGGGGGG<DFGGGGGGGGGGGGGGGGGGGEGGGGGFGEFFGGGGF,==8EGFDDF?D;DDDFG?EF>C98BFG5EDFF=DGEFGF)@=FFF4*;FCFFFF7F44EA8C=?FFGFF==(61(0039903CF9DFF0?,),:BGDFF9><ABGF(1,)6-4(3
@M00200:205:000000000-AKKM3:1:1101:16949:3623 2:N:0:1
TACGCGGGTATCTAATCCTGTTTGCTCCCCACGCTTTCGAGCCTCAGCGTCAGTAACGGCCCAGCAGAACGCCTTCGCCACTGGTATTCTTCCCGATCTCTACGCATTCCACCGCTACACCGGGAATTCCATCTGCCCCTACCGTGCTCTAGCTCGCCAGTCTGACCGGCAGCCCCGGAGTTGAGCCCCGGGATTTCACCAGCCACTTAACGGGCCACCTACGCCCCCTTTAAACCCAACATGAGAGAGAC
+
CCCCCGGGGGGGGGGGGGGGGGGGGGGGGGGGGGGGGGEGGGGGGGGGCFGE@FFGGGGGGGGGGGG@FEFGEG@A@FCCF@FGGDF9AGAGGGGC>FDFD,?D76CFG;,CE+@A6+4FFEGE@BF8FGGGF,?D=DEDFGFDGFGBGFFDGGG>DGD5DD7DFFGGDC*4?2B??8)8<E>+2<?>5DGB5CG=F<GF8?FBF7?9A9404?EE:7FB(.()(:>C)0)444<?C?1(((.65),-,8(
@M00200:205:000000000-AKKM3:1:1101:13400:3626 2:N:0:1
TACAGGGGTATCTAATCCCGTTTGCTCCCCTAGCTTTCGCGCCTCAGCGTCAGTGTCGGTCCAGGAAGCCGCCTTCGCCACCGGTGTTCCTCCGGATATCTACGCATTTCACCGCTACACCCGGAATTCCGCTTCCCTCTCCCGAACTCAAGTCTCGCAGTATCTCGTGCAGTTCCTCAGTTAAGCCGAGGGATTTCACACCAGACTTACAAGACCGCCTACGCGCCCTTTAAGCCCAGTCTGAGAG
+
CCCCCGGGGGGGGGGGGGGGGGGGGGGGGGGGGGGGGGGGGGGGGGGGGGGGGGGGGGGGGGFGGGGGGGGGGGGGGGEGGGGGGGGGGGGGGGEGGGGGG;FFGGGGGGGGGCCFGGDFFGGGGEFGGGFGGGGGGFGBD@DBEDGDGFGCEFGFFDCFGGCGFFG8AEFEFFFFFFGFFDD7=?GF>CEEEGGGFFGF=(3(2=;CCFF97@FGBDE<@1(57?BG)24):)4,;06:3994445
@M00200:205:000000000-AKKM3:1:1101:17312:3631 2:N:0:1
TACGAGGGTATCTAATCCCGTTCGCTCCCCTAGCTTTCGCGCCTCAGCGTCAGTGTCAGCCCAGCAACCCGCCTTCGCCGCAGGTGTTCCTCTCGATATCTACGCATTTCACCGCTACACCGAGAATTCCAGTTGCCCCTTCTGCACTCTAGCCCCGCAGTATCGGCTGACCTTTCCGAGTTAAGCCCGGAGATTTCACAGTCGACTTGCGGTGGCCGCCTACGCGCCCTTTAAACCCAATCTGAGAGAGG
+
9BCCCEGGGGGGGFGGGGGGGGGGGGGGGGGGGGGGGGGGGGGGGGGGGDFFGGGGGGGGGGFGGGGGGGG>FGGGGGGCGGGGFFGGGGGGGGGCEFEFGGGGGGGGGGGGGGDDDGGFDGGGFEGGGGGGGDGG,@FFFGGFGFFEFFGDD+ABBEDDGGEFFFGGDGF:@EFFFFGD7>FFFGGFFGCBDE,=AEFF97@D6>D;AEB>?9>C@D54:285987<GD()646)24(3<:>2AA<7?:(
@M00200:205:000000000-AKKM3:1:1101:6335:3651 2:N:0:1
TACGAGGGTATCTAATCCTGTTTGCTCCCCACGCTTTCGAGCCTCAGCGTCAGTAATGGACCAGTATGTCGCCTTCGCCACTGGTGTTCTTCCGAATATCTACGAATTTCACCTCTACACTCGGAGTTCCACATACCTCTTCCATACCCAAGCTAGCCAGTATCAAAGGCAATTCCAAGGTTGAGCCCTGGGATTTCACCTCTGACTAAACTATCCGCCTACGCTCCCTTTAAGCCCACTCTGAAAGAGC
+
CCCCCGGGGGGGGGGGGGFGGGGGGGGGGGCCEGGGGGGGCGGGGGGGGGGGGGFFFGGGFGGGGGGGEGGGGGGGGGGGG<FGFFGGGGGGGCCFGF=EGGGGEGGGGGGGG9DFGGGGB@FDGGGGGFGFFF8FGFGD+EF+,?+)6;==+23;DC+*@DDFE;DAD8FDFFFD2C=5C8+=DE,568;?*4AFF;C@@D@E<A**038*6*7<)<9=>@2:)1:9FGEE?4>042(72****0*0((
@M00200:205:000000000-AKKM3:1:1101:16262:3651 2:N:0:1
TACACGGGTATCTAATCCTGTTCGCTCCCCACGCTTTCGCGCCTCAGCGTCAGTACCGTCCCAGCGAGCTGCCTTCGCCATCGGTGTTCCTCCTGATATCTGCGCATTCCACCGCTACACCAGGAATTCCACTCGCCTCTTCCGGACTCGAGCCCGACAGTATCCACCGGCTTTCCAGGGTTGAGCCCTGGACTTTTACAGCGGACTTACCGGGCCGCCTACGCGCGCTTTATACCCAGTCTGAGAGAGA
+
CCCCCGGGGGGGGGGGGGGGGGGGGGGGGGGGGGGGGGGGGGGGGGGGGGGGGGGGGGGGDGGGGGGGGGGGGGGGGGGGGGGGGGGGGGGGGGGGGGGGGGGGGEGGEGFGGGGFGGGGGGGGGGGGGGGGGGGGGFGFFGGFGEGFGFGD8CGF>GD>CCCFEEG6@EEADFFA3=64FFDF6CG>;<FFFFGCFCGFF@2963><973(61?C2CBB:0379E3))114:><.<..524))6<>(2-
@M00200:205:000000000-AKKM3:1:1101:16881:3653 2:N:0:1
TACGCGGGTATCTAATCCTGTTTGCTCCCCACGCTTTCGCGTCTCAGCGTCAGTAACGTCCCAGCGAGCTGCCTTCGCCATTGGTGTTCCTCCCGATATCTGCGCATTTCACCGCTACACCGGGAATTCCACTCGCCTCTTCCGAACTCTAGTCCGGCAGTATCGACCGGCATCCCAGGGTTGAGCCCTGGACTTTCACAGCCGACTTACCGGACCGCCTACACGCTCTTTATGCGCAGTCTGCGAGAGG
+
CCCCCGGGGGGGGGGGGGGGGGGGGGGGGGFGGGGGGGGGGGGGGGGGGGGGGGGGGGGGGGGGGGGGGGGGGGGGGGGGGGGGGGGGGGGGGDGGGGGGGGGGGGGGFGGGGGGFGGGGGGEGDEFFDGFGGGGGGEGFFFGFGEGFGFGGGGGFFGGFGGFGFFGGFGFFBEFFFFG5FFG*6F?>FGGFFGGGF<<54(=BFFBFDFFF01CE95>2(2240C)91:4).55(;14??)-)(41,,(
@M00200:205:000000000-AKKM3:1:1101:23390:3655 2:N:0:1
TACTGGGGTATCTAATCCTGTTTGCTCCCCACGCTTTCGAGCCTCAGCGTCAGTAATGGACCAGTATGTCGCCTTCGCCACTGGTGTTCTTCCGAATATCTACGAATTTCACCTCTACACTCGGAGTTCCACATACCTCTTCCATACTCAAGATAGCCAGTATCAAAGGCAATTCCAAGGTTGAGCCCTGGGCTTTCACCTCTGACTAAACTATCCGCCTACGACCCCTTTAAGCCCAGTCTGAGCG
+
CCCCCGGGGGGGGGGGGGGGGGFGGGGGGGGGGGGGGGGGGGGGGGGGGGGGGGGFFGFDDFFGFGGFFGGGGGGGGGGGGGGGFGGGGGGGGGEGGGGGGGGGECCGGGGGGEGDGGGGCFGGEEEFGD;@FFCFGFGFF8EFF7?EG78DD+BF9FGBFCDFDF8D5DD5F8D;D7DFGDDF6@@FDC+<FFGFF7E@586CCFFF<BCEC@DDAGE==C)*-4:?*9=4>54@C>=(>:C*13(
@M00200:205:000000000-AKKM3:1:1101:15796:3701 2:N:0:1
TACGCGGGTATCTAATCCTGTTTGCTCCCCACGCTGTCGCGCCTCAGTGTCAGCAACGGCCCAGCAGAACGCCTTCGCCACTGGTATTCTTCCCGATCTCTACGCATTCCACCGCTACACCGGGAATTCCATCTGCCCCTACCGTGCTCTAGCTCGCCAGTCTGACCGGCAGCCCCGGAGTTGAGCCACGGGATTTCACCAGCCACTTAACGGGCCACCTACGCGCCCTTTACACCCAATCTGAGAG
+
CCCCCGGGGGGGGGGGGGGGGGGGGGGGGGGGGGGGGGGGGFGEGGFGGGGGGGGGGGGGGGGGGFGGGGGGGGDGGGGGGGGGGGGGGGGGGGGGDEGGFGGGGGGGGGGGGGGFGGFGGGGGGGGGGGGGGGGGFFG=FFF@FFGFGF7CGFGFFGGFGGFGFFCGEGFFFBD?;:C5BGFF4@C/AGDAD*?CFFGE@F@?::>9<<>F96EE13>,3220,8)9)256><>(?,401649A9?
@M00200:205:000000000-AKKM3:1:1101:19030:3709 2:N:0:1
TACTGGGGTATCTAATCCTGTTTGCTCCCCACGCTTTCGTGCATGAGCGTCAGTGTTGGCCCAGAAGGCTGCCTTCGCCATCGGTGTTCCTCCACATCTCTACGCATTTCACCGCTACACGTGGAATTCCACCTTCCTCTGCCACACTCTAGCCAAGTAGTTTCGAGCGCAATTCCCAAGTTAAGCCCGGGGATTTCACACTCGACTTGCTCAGCCACCTGCGCACACTTTAAGCCCAGTCTGAGAG
+
CCCCCGGGGGGGGGGGGGGGGGGGGGGGGGGGGGGGGGGGGGGGGGGGGGGGGGGGGGGGGGGGGGGGGGGGGGGGGGGGGGGGGGGGGGGGGGGGGGGFGGGGGGDGGGGGGGGFGGFGGFGGGGGGGGGGGGGGGFFBFGGFGFGFGFGGGGFBFGGFGFFDAFGDFGDA>EFFFFGFGGGFFGGFEDCEFGGGFEGEEBF>BAD@@CCBCDGC28AF=BFA9E:FCFEFFFFFG@@1<EE3>7=
@M00200:205:000000000-AKKM3:1:1101:21337:3718 2:N:0:1
TACTAGGGTATCTAATCCTGTTTGCTCCCCACGCTGTCGCGCCTCAGCGTCAGCAACAGCCCAGCAGGCCGCCTTCGCCACTGATGTTCTTCCCGATCTCTACGCATTCCACCGCTACACCGGGAATTCCACCTGCCTCTACTGTGCTCGAGCCCGACAGTTTAGAAGGCAGCCCTGCGGTTAAGCCGCAGGATTTCACCCCCTACTTATCAGGCCGCCTACGCGCCCTTTAAGCCCAGTCTTCGAGCGAT
+
CCCCCFGGGGGGGGGGGGGGGGGGGGGGGGGGDGGGGGGGGGGGGGGGGGGGDFGGGGGGGGGFGGFFGGGGGGGGGGGGGGGGGGGGGGGGGGFGGGGGGADDFGGGGGFGGGGFGGDFGGGGG+>DGFFGGFFGGFGDFFF?FFGEGAGDGGGE5EGFGC@FCFG7*;AAFFFF*97BGEGGFECDFGG>A6=DFE?;D0791?@CECEFFFGGBGDFFFBB2CBDDF0).-6:G?12))))-,.((((
@M00200:205:000000000-AKKM3:1:1101:17423:3738 2:N:0:1
TACGAGGGTATCTAATCCTGTTTGCTCCCCACGCTTTCGCACCTCAGCGTCAGTATCCACCCAGATCGCCGCCTTCGCCACTGGTGTTCCTCCCGATATCTACGAATTTCACCTCTACACCGGGAATTCCGCGATCCTCTTTGGTACTCAAGCTCTGCAGTTTCGGATGCACTTCCTTGGTTGAGCCGAGGGATTTCACATCCGACTTGCGGATCCGCCTACGTGCGCTTTAAACCCAATCTGAGAG
+
CCCCCGGGGGGGGGGGGGGGGGGGGGGGGGGG>FGGGGGGGGGFGGGGGGGGGGGGGGGGGGGGGGGGGGGGGGGGGGGGGGGGGGGGGGGGGGGGGGGGGGGGGGGGGGGGGGGFGGGGGGGGGGGGGGGGGGGGGFCEFGGFGFGFGFGFGGGFFGGFGGFGADGGFGF@>CFAFFGFGGGGFGGEFGGFFGGDF?GCEBD299@68E@FB(:=7CE12@F=08399*(-658?G?F7<AAA4<7
@M00200:205:000000000-AKKM3:1:1101:20558:3740 2:N:0:1
TACCCGGGTATCTAATCCTTTTTGATCCCCACGCTTTCGCAATTGACCGTCAGCAAAGTGCTAGCAAGCTGCTTTCGCTTTTGGTGTTCCGTGCGATATCAACGGATTTCACCCCTACACCGCACGTTCCGCTTGCCTCTCACCCACTCTAGTCTCGACGTTTCCAATGCAGCCTTGGGGTTAAGCCCCAAGATTTAACATCGGACTATCGAAACCGGCTACTCGCTCTTTACGACCAGTCTGAGAG
+
CCCCCGGGGGGGGGGGGGGGGGGGGGGGGGGGGGGGGGGGGFGGFGGGGGGGGGGGGGGGGGGGGGGGGGGGGGGGGGGGGGGGGGGGGGGGGGGGGGGGFFFGGGGGGFGGGGGFGFGGGGGGGGGGGDEGGGGGGFGEFGGFGFGFGFGGGGGFFGGFGGFGFFGGAFFEFFFC5FG>C8?FFGFFFGGFFGGGF?FF?=925>=EEFFDB?GGBGD>@@@F?EBG3C)147(1:1,.544<44:
@M00200:205:000000000-AKKM3:1:1101:7001:3755 2:N:0:1
TACAGGGGTATCTAATCCCGTTTGCTCCCCACGCTTTCGCGCCTCAGCGTCAGGGTGCGCCCAGAGCCCCGCCTTCGCCACCGGTGTTCCTCCCGATCTCTACACATTTCACCGCTACACCGGGAATTCCAGGCTCCTCTGCGCCCCTCAAGACCAGCAGTCTCGGCCGGCACCTCCAGGTTGGGCCCGGAGATTTCACGACCGACTTCCCGACCCGCCTACGCGCCCTTTACCCACAACCCGGCAGACGC
+
CCCCCGGGGGGGGGGGGGGGGGGGGGGGGGGGGGGGGGGGGGGGGGGGGGGGGGFF:FFFGGGGCGFFFGGGGGGGGGGGGGGGGEFGGGGGGGCGEEGGGGGGEGGGGGGGGEGBGGFGGEGGGGGGGGGADFDGGFGDFF8>CA6CGAFGFGGFF5*;<C@F@94>DD?(6>AFFFF8C,C5=FGDDG5AAFCFCEFDFF>;(79:A3(1:9CE>C>124?01CEG)97))).)246(((-((((((((
@M00200:205:000000000-AKKM3:1:1101:22141:3757 2:N:0:1
TACCCGGGTATCTAATCCTGTTCGCTCCCCACGCTTTCGCGTCTCAGCGTCAGTACCGTCCCAGAGAGCTGCTTTCGCCATAGGTGTTCTTCCTGATATCTGCGCATTTCACCGCTACACCAGGAATTCCACTCTCCTCTTCCGGACTCTAGCCAAATAGTTTCCGATGACATCTCGAGGTTAAGCCTCGAGTTTTCACACCGGACTTACGTGGCCGCCTACACGCCCTTTAAACCCAATCTGAGAG
+
CCCCCGGGGGGGGGGGGGGGGGGGGGGGGGGGGGGGGGGGGGGGGGGGGGGGGGGGGGGGFGGFGGGDGGGGGGGGGGGGGGFDFFGGGDGGGGGGGGGGGGGGGGGGGGGGGGGEGGGGGGGGGGGGGGFGGGFGGFFDFGGFGB?AGFGDGGGFFG7DDGFGFFGGBGFE?EFFFF>AFGGFAGG6CDC>*;=CFA:94=A25@=EEF>0(-=A=CB;;@;A6C)1)26<E<31B<6??AFA2-4
@M00200:205:000000000-AKKM3:1:1101:9050:3766 2:N:0:1
TACACGGGTATCTAATCCTGTTTGCTCCCCACGCTGTCGCGCCTCAGCGTCAGCACGGGGACAGATTGCTCTGCCCCCTTCCGGCCCAGCAGACCGCCTTCGCCACCGGTGTTCTTCCGGATCTCTACGCATTCCACCGCTACACCCGGAATTCCGTCTGCCCCTACCGTGCTCCAGCCCAACAGTCGCCCGCGCCGATCCGGGGTTGAGCCCCGGACTCTCACGCCAGCCTTATCCAGCCGGCTACCAGC
+
BCCCCGGGGGGGGGGGGGGGGGGGGFGGGGGGFGGGGFFGGGGGGGGGGGGGGGGGGGDFGGGDCFFFGDGGGGGCEGGGFGGDGGGFFGDCEGGGGGEGGGGGEGGGGGGFGGF+?EEE=EGGFFFGGGGGGGGG6;E>>GGFGFGB95*0>CGFFGGFG45>=FGGBF;@FFFF6AFEG*7*)>?3>DG).*=>>(59B:9;((,108:?BBC*1C@(<?<@<F)99<?(-).4+)),4(,4614(),(
@M00200:205:000000000-AKKM3:1:1101:8007:3769 2:N:0:1
TACGAGGGTATCTAATCCTGTTCGCTCCCCACACTTTCGCTCCTCAGCGTCAGGTAATGCCCAGAGAACCGCCTTCGCCACCGGTGTTCCTCCTGATATCTGCGCATTTCACCGCTACACCAGGAATTCCGTTCTCCCCTGCATACCTCTAGTCTGCCCGTATCGGAAGCAGGCTCAGGGTTAAGCCCTGAGTTTTCACTCCCGACGCGACAGACCGCCTACGAGCCCTTTACACCCAGTCTGAGAGCGAT
+
<,BC@CEGFFGGFEGGGGGFGGCCGGGGGGGC@FGFGF7CFFGF8@FDGGGGGGGG<FFFGGGGFGGGEFGDGGGGGEGGGCEEC@BFGGGGFFC?9FFFGGFGGGGGGGFFGGC98CFFGGFGFFGDGGGD=@=EAFGFF8ADAFDCD09=CD@FF9?BED)=@5++3DC55)399975,3<C@@C*@FCFF?CD1AFEF@BBF225@1:0;8EF6CD;;@28:E)7*78>2AA(:2.47><)4-36;0.
@M00200:205:000000000-AKKM3:1:1101:25037:3773 2:N:0:1
TACCGGGGTATCTAATCCCGTTTGCTCCCCTAGCTTTCGCGCCTCAGCGTCAGAAGAGATCCAGCGAGCCGCCTTCGCCACCGGAGTTCCTGTGAATATCAACGCATTTCACCGCTCCACTCACAGTTCCGCTCGCCCCTATCTCCCTCGAGGCCGTCAGTATCTAAGGCAGTTCCACGGTTGAGCCGCGGGATTTCACCCCAGACTTGACAGCCCGCCTACGCGCCCTTTATACCCAGTCTGCAAG
+
CCCCCGGGGGGGGGGGGFGGGGGGGGGGGGGGGGGGGGGGGGGGGGGGDGGGGGGGGGFDGGGGGGGGGGGGGGGGGGGGGGGGGGGGGGFGGGGGGGGGGFGGDGDGGGGGGGGFGEFGGGGG,ED:FEGGGEDGGFGFFGGFGFGFGFG>CDCBAC>5@+;CEFC7AGAAFFFFCFG>C:5CAFF5AGCEBE:6CEF)6>B6:??A72>F?6CE9DD0(.83(:5C/9):<))-353>?A>))-)
@M00200:205:000000000-AKKM3:1:1101:13302:3781 2:N:0:1
TACAGGGGTATCTAATCCTGTTTGCTCCCCACGCTTTCGAGCCTCAGCGTCAGTAATGGACCAGTATGTCGCCTTCGCCACTGGTGTTCTTCCGAATATCTACGAATTTCACCTCTACACTCGGAGTTCCACATACCTCTTCCATACTCAAGATAGCCAGTATCAAAGGCAATTCCAAGGTTGAGCCCTGGGCTTTCACCTCTGACTAAACTATCCGCCTACGCTCCCTTTAAGCCCAGTCTGAGAGAGA
+
CCCCCGGGGGGGGGGGGGGGGGGGGGGGGGGGGGGGGGGGGGGGGGGGGGGGGGGGGGGGGGGGGGGGGGGGGGGGGGGGGGGGGGGGGGGGGGGGDGGGGGGGGGCGGGGGGGGFFGGGGGGGGGGGGGGGGGGGGFGEFGGFGFGFGFGGGGGFFGGFGGFD>FGGFGFDFDD=DFGFGFFG?FEF9D=DDFCCFFGE@DFFFFFFFBCEBCG6>F?AD@955=AGGGF4:A4;C>5B=CFEE>@(89
@M00200:205:000000000-AKKM3:1:1101:14400:3791 2:N:0:1
TACTGGGGTATCTAATCCCGTTCGCTACCCACGCTTTCGTGTCTCAGCGTCAGGAATGGGCCAGTGTGCTGCCTTCGCATTTGGTGTTCCCCTAGATATCAACGGATTTCACCCCTACACCTAGAGTTCCGCACACCTCTCCCACCCTCCGAGTTTTACCGTTTCCCCTGCGATCTTTCGGTTGAGCCGAAAGGCTTTGACAGAAGACTAATAAAACCGCCTACACACCCTTTATGCCCAGTCTGAGAG
+
CCCCCGGGGGGGGGGGGGGGGGGGGGGGGGGGGGGGGGGGGGGGGGGGGGGGGGGGGGGGGGGGGGGGGGGGGGGGGGGGGGGGGGGGGGGGGGGGGGGGFFFGGGGDGGGGGGGFGGGEFGGGGGGGGFGGGGGGEFFFF@EFGFG5??EGGFGFFGFFGD=CEDFGFFBAFFFFFFGFGGGGFGGCBG>AA5;*/>FFFFF=@@33>==:CEGG=D>@:(:54<65CC;8EEEE<=8;;=EC?CFF8
@M00200:205:000000000-AKKM3:1:1101:10145:3791 2:N:0:1
TACTCGGGTATCTAATCCTGTTCGCTCCCCACGCTTTCGCGTCTCAGCGTCAGTACCGTTCCAGAGAGCCGCCTTCGCCACGGGTGTTCTTCCCGATATCTGCGCATTTCACCGCTACACCGGGAATTCCACTCTCCTCTTCCGGACTCTAGCCAGATGGTTTCCACCGACATCTCGAGGTTGAGCCTCGACCTTTCACAGCAGACCTATCTGGCCGCCTACACGCTCTTTAAGCCCACTCTGAGAGAGA
+
CCCCCDGGGGGGGGGGGGGGGGGGGGGGGGGGGGGGGGGGGGGGGGGGGGGGGGGGGGGGGGGGFDGGGGGGGGGGGGGGGGFFGGGGGGGGGGGGGGGFFGGGGGGCEGGFGGGFGGGGGGGGGGGGGGGGGGGGGFGFFGFFGDGFGFGCGGGFFGGFFGCFEFF,9*3:DFFFFFGEGGFF;EGFA4:BEG?FFFC?3=;;@D0=@AECCEGGBGD?61:F0=7DD:<<B2>?G:24:BB<>)8?(1
@M00200:205:000000000-AKKM3:1:1101:19372:3803 2:N:0:1
TACGGGGGTATCTAATCCCGTTTGCTCCCCTGGCTTTCGCTCACTCAGCGTCAATGCCGGTCCAGGATGCCGCCTTCGCCACCGGTATTCCTCCAGATATCTACGCATTTCACCGCTACACCTGGAATTCTGCATCCCTCTCCCGGATTCAAGCCATCCAGTATCGGATGCAGTTCCCAGGTTGAGCCTGGGGATTTCACATCCGACTTAGTTGGCCGCCTACGAGCCCTTTAAACCACGTCTGAGAG
+
CCCCCGGGGGGGGGGGGGGGGGGGGGGGGGGGGGGGGGGGGGGGGGFGGGGGGGGGGGGGGGGGGGGGGGGGGGGGGGGGGGGGGGGGGGGGGGGGGGGGGGCGGGGGGGGGGGGEGGGGGGGGGGGGGGGDGGGGFFGFFGGFGFGDDFGFECGFFDFFFGFGFFGEEDCEFCFFF6CFGFACFGGFFGGFEGEGFEGEFCE:>;BF@EFFEC?C;D3:?;@F6::CFF?0<ADAF((486:BA<4:
@M00200:205:000000000-AKKM3:1:1101:16571:3810 2:N:0:1
TACAGGGGTATCTAATCCTGTTTGATCCCCATGCTTTCGGGTCTCAGCGTCAATGTTGGGCCAGGTAGCCGCCTTCGCCACCGGTGTTCCTCCTGATATCTACGTATTTCACCACTACACCAGGAATTCCACTACCCTCTCCCACATTCAAGCCTTGCAGTATCAAAAGCACTTCCCGGGTTGAGCCCAGGGCTTTCACTTCTGACTTATAAGGCCGCCTACACCCGCCTTATGCCCAGTCTGAGAG
+
CCCCCFEGGGGGGGGGGGFFGFFGGGGGGGGGGGGGGGGGGGGGGGGGGGGGDGGGGGGGFFFFFGCFFFGGGGGGGGE@FEFGGGGGGG8FGFFGGFEGGGGFGGGFGGGGGGGFGGGGGGGGGCGFGGGGGGGGGFFDFGFFGEFEGFGFGGGFFFGF=F7=DFDA?8:=FBFFFF>5>++;?F7:??CBEFGGF@FFCBECEFFFAFF*;CDFFGE=ADB63C>D)2(7?<</?4,=EC9<<E4
@M00200:205:000000000-AKKM3:1:1101:13327:3821 2:N:0:1
TACGGGGGTATCTAATCCTGTTTGCTCCCCTAGCTTTCGTGCCTCAGCGTCAGGTCTTGTCCAGGAACTCGCCTTCGCCACCGGTGTTCCACTTGATATCTACGCATTTCACTGCTACACCTGGAATTCCGCATCCCTCTCCCAAATCCAAGCCATCCAGTATCACACGCAGTTCCCCAGTTAAGCTGAGGGATTTCACGTATGACTTAGTTGGCCGCCTACGAGCCCTTTACGCCCAATCTGAGAG
+
CCCCCGGGGGGGGGGGGGGGGGGGGGGGGGGGGGGGGGGGGGGGGGGGGGGGGGGGGGGGGGGGGGGGGGGGGGGGGGGEGFGEGGGGGGGGGGGGGGGGGGGGGGGGGGGGGGGFGGGGGGGGGGGGGGGGGGG@FFGFFGGFGFGFDFE?@DFFFGGFGGCDFFGGFGFFFFFFFFGFGF+?BAFFAFFF4CGFFFGFB2A@EE4<*><<=BFF9DFFFF?:0?5C<<E3<;09C@;D;>CEA2:
@M00200:205:000000000-AKKM3:1:1101:21458:3828 2:N:0:1
TACTGGGGTATCTAATCCTGTTTGCTCCCCACGCTGTCGCGCCTCAGTGTCAGCAACGGCCCAGCAGAACGCCTTCGCCACTGGTATTCTTCCCGATCTCTACGCATTCCACCGCTACACCGGGAATTCCATCTGCCCCTACCGTGCTCTAGCTCGCCAGTCTGACCGGCAGCCCCGGAGTTGAGCCCCGGGATTTCACCAGCCACTTAACGGGCCACCTACGCGCCCCTTAAACCCAGTCTGAGAGCGAC
+
CCCCCGGGGGGGGGGGGGGGGGGGGGGGGGGGGGGGGGGGEGGGGGGGGGGGGGGGGGGGGGGGGGGGGGGGGGGGGGGGGGGGGGGGGGGGFFGDEGGGGGGGGGGGGGGGGGGFGGGGGGEGG>EFGCDFFFGGEFGDFFFFGFGDG?=DGGGEFEGFGGFGCFGD>CDFFFFE9>4AFGFGFF,?DGGEEG6>F6FFFFFDDFFF<EF?;0C:(7@FFFF:1C7C)7::462(A?B:2))).64((,(
@M00200:205:000000000-AKKM3:1:1101:16386:3834 2:N:0:1
TACTAGGGTATCTAATCCCGTTCGCTCCCCTAGCTTTCGCGCCTCAGCGTCAAGAGTGGGCCAGGTAGCCGCTCTCGCCACTGGTGTTCCTCCCGATATCTACGCATTTCACCACTACACCGGGAATTCCGCTACCCTCTCCCACCTTCCAGCCGACCAGTATCCGATGCCGTTTTCCAGTTAAGCCGGAAGCTTTCACATCGGACTTGGCCAGCCGCCTGCGCTCGCTTTACGCCCAATCCGAGAGCAGC
+
CCCCCGGGFGGGGGGCGFGGGGFGGGGGGGDFFFGFGGGCGGGGGGCGGGGGG?FF,FDGGGGFCFFGGGGGD+AFCFCFEF5AFEGGGGGGFEGGGCEFGGGDGGGEGGGFEGGFFFGFG>CGEEDCGGFD8EDFGFGF5DEFGFGBG5E?8D?BFGDFGGEG*3<8<EA>?5?*+;=>FG7EFFE>*17)?FGGB4CEFFF=(.44/=E=;(;C6CB(4;()(/)11*,).((-:08(((--((((.3(
@M00200:205:000000000-AKKM3:1:1101:9144:3865 2:N:0:1
TACTGGGGTATCTAATCCTGTTTGCTCCCCACGCTTTCGCGCCTCAGCGTCAGCCTTGGTCCAGCGAGCCGCCTTCGCCACCGGTGTTCTTCCCGATATCTACGCATTCCACCGCTACACCGGGACTTCCACTCGCCTCTACCAAGCTCTAGCCTTGCAGTCCCACCTGCAGCCCCGGCGTTGAGCACCGGGATTTCACAAGTGACTTACCAAGCCGCCTACGCGCCCTTTACACCCAATCTGAGAGAGAC
+
CCCCCGGGGEGGGGGGGGGGGGEGGGGGGGGGGGFGGGGGGGGGGGGGGGGGGGGGGGGGGGGGGGDGECEGGGGGGGGGGFGGE7FEGGGGGFG7FFCGFGGGGGGGFA,CGGEDGGGGGGGGG7DGFFGF7FDEGDGEFFGFGFGFGFFBFGGFFFG6EFEGFFGGFGF5A=/@B>C5=EG4AFGFFGDF)>E=FFG?<7;;6;?79)(6:?CG>D>:<FFB2?5C/7446).(28(,(6<94444(3,
@M00200:205:000000000-AKKM3:1:1101:23545:3870 2:N:0:1
TACGAGGGTATCTAATCCTGTTTGCTCCCCACGCTTTCGCGTCTCAGCGTCAGTATCCAACCAGGGGGCCGCCTTCGCCACCGGTGTTCCTCCCGATATCTACGCATTTCACCGCTACACCGGGAATTCCACCCCCCTCTTTGGTACTCTAGCTTGCCAGTTTCATGCGTCGTTCCTCGGTTAAGCCGAGGGCTTTCACACATGACTTAGCAGACCGCCTACACGCCCTTTATGCCCAGTCTGAGAG
+
BCCCCGGGEFGGGGGGGGGGGGGFGGGGGGGGGGGGGGGGGGGGGGGGGGGGGGGGGGGGGGGGGGGGGGGGGGGGCGGGGGGGGGGGGGGGGGGGGGGGFGGFGGFBFFGGGGGFDGGFGGGG=CFGFGGGGGD7EDGDFGGFGFGEGF78FD:A>GGFF@*B9FGGFGFFFFFFFACDF:5>FGGFDGGFFGDFFFGC?:47<?DFFA>:<0C:>DD((.?FBE:D77:442:<C)(.8AADF)4
@M00200:205:000000000-AKKM3:1:1101:23275:3875 2:N:0:1
TACTGGGGTATCTAATCCTGTTTGCTCCCCACGCTGTCGCGCCTCAGCGTCAGTACTGGCCCAGTCGACCGCCTTCGCCACCGGTGTTCTTCCGGATCTCTACGCATTCCACCGCTACACCCGGAATTCCATCGACCTCTACCAGACTCAAGCCTCCCCGTTCGCACGGCAGACTCGGAGTTAAGCCCCGAGCTTTCACCGCACGCGTGAGCATCCGCCTACGAGCCCCTTAACCCCACTCTGCGAGAGAC
+
CCCCCGGGGGGGGGGGGGGGGGGGGGGGGGGGGGGGGGGGGGGGGGGGGGGGGGGGGGGGGGGGGGGGGGGGGGGGGGGGGGGGGGGGGFGGGGG=CFGGGGGGG8=CEGGGGGGE>FFGFECGEGGGGGGGGGCGGFGFFFFFFF;5FFGFFGGF5>7>CDC>AEGDDGE=FDFAFADFFE+:AFFFFCC5BEG>95@=(((13922(,4(5)+02C>?08()-:>C*9(44)),1(3(..)),-((((,
@M00200:205:000000000-AKKM3:1:1101:10111:3877 2:N:0:1
TACCCGGGTATCTAATCCTGTTTGCTCCCCACGCTTTCGCTCCTCAGCGTCAGTACTGGCCCAGGATCCCGCCTTCGCCACCGGTGTTCCTCCTGATATCTGCGCATTCCACCGCTACACCAGGAATTCCAGATCCCCCTACCAGACTCTAGCCGTGCAGTATCGAACGCAGGCTCGGGGTTGAGCCCCGAGTTTTCACAATCGACTTGCGCGGCCGCCTACGAGCCCTTTAAGCCCAATCTGAGAG
+
CCCCCGGGGGGGGGGGGGGGGGGGGGGGGGGGGGGGGGGGGGGGGGGGGGGGGGGGGGGGGGGGGGGGGGGGGGGGGGGGCFGGGGEGGGGGGGFGGGGGGAAFGGGGGGGGGGGFGGGGGGGGGGGGGGGGGFGGDD@AFGGFFFGEGFG9EFDD5CD+@DEG9*=FFGF=>A5AAE55FE>FFGFFBDEFFGGGFCGE@8E;((:()9:6@BGG2)86?<0)(1)1*9)69>A7EF(1:AA))6:
@M00200:205:000000000-AKKM3:1:1101:12333:3890 2:N:0:1
TACGCGGGTATCTAATCCTGTTTGCTCCCCACGCTTTCGTGCATGAGCGTCAGTGTTGGCCCAGAAGGCTGCCTTCGCCATCGGTGTTCCTCCAGATCTCTACGCATTTCACCGCTACACCTGGAATTCCACCTTCCTCTGCCACACTCGAGCCAAGTAGTTTCGAGCGCAATTCCCAAGTTAAGCCCGGGGATTTCACACTCGACTTGCTCAGCCACCTGCGCACACTTTAAGCCCAATCTGAGAG
+
CCCCCGGGGGGGGGGGGGGGGGGGGGGGGGGGGGGGGGGGGGGGGGFGGGGGGGGGGGGGGGGGGGGGGGGGGGGGGGGGGGGGGGGGGGGGGGGGFGGGGGGGGGGGGGGGGGGFGGGGGGGGGGGGGGGGGGGGGFGCDGGFGFGFGFGDGGGFBFFFGGFGFFGGDGEA>@FCAFGFGF9EFFGFEDGF4=6CAC?4>BFFD@FF3C>A51CCDGFD;@B3;EEGGFE39AA3;:61?2:AA>?
@M00200:205:000000000-AKKM3:1:1101:17736:3892 2:N:0:1
TACTCGGGTATCTAATCCTGTTTGCTCCCCACGCTTTCGAGCCTCAGCGTCAGTAATGGACCAGTATGTCGCCTTCGCCACTGGTGTTCTTCCGAATATCTACGAATTTCACCTCTACACTCGGAGTTCCACATACCTCTTCCATACTCAAGATAGCCAGTATCAAAGGCAATTCCAAGGTTGAGCCCTGGGCTTTCACCTCTGACTACACTATCCGCCTACGCTCCCTTTAAACCCACTCTGAGAG
+
CCCCCGGGGGGGGGGGGGGGGGGGGGGGGGGGGGGGGGGGGGGGGGGGGGGGGGGGGGGGGGGGGGGGGGFGGGGGGGGGGGGGFGGGGFGGGGGGGFGFGGGGGGGGGGGGGGGFGGGGGGFEGGGGGGFGGGGF=DC8DGGFGFGFGFG?FGGFBFF?FGBGFFGG??FB58DFFDC5FGGDFGFFFDDFFDGFFFGFFFFEFF5C)>CCEFGGAGF=>@DB5AAFFGEFFA73C=@@BFEF=E3
@M00200:205:000000000-AKKM3:1:1101:21804:3926 2:N:0:1
TACTAGGGTATCTAATCCTGTTCGCTCCCCACGCTTTCGCGTCTCAGCGTCAGTACCGTCCCAGAGAGCCGCCTTCGCCACGGGTGTTCTTCCCGATATCTGCGCATTTCACCGCTACACCCGGAATTCCGCTTCCCTCTCCCGAACTCAAGCCCCGCAGTCTTCCGCGCCATTCCCCGGTTGAGCCGGGGGATTTCACACCGGACTTAACGAACCGCCTACAAGCCCTTTACGCCCAGTCTGAGCGAG
+
CCCCCGGGGGGGGGGGGGGGGGGGGGGGGGGGGGGGGGGGGGGGGGGGGGGGGGGGGGGGGGGGGGGGGGGGGGGGGGGGGGGEFGGGGGGGGGGCGGGGGGGGGGGGFGGGGGGFGGGGGGCCEGGGCFGGGGGGGFGD?FGFGBGBFFGGGFCEFG>?8CCFFFDGEGD=EFFF4AGBGDDCFFGBFGDE3EGFFAFDF<0-99><AAF?F0?EBGF01<??<FFG4*))6:03C<23<2<>A4>07
@M00200:205:000000000-AKKM3:1:1101:10443:3936 2:N:0:1
TACTAGGGTATCTAATCCGGTTCGCTCCCCTAGCTTTCGCGCCTCAGCGTCAGGAGTGGCCCAGCCATCCGCCTTCGCCACCGGCATTCCTAGCGATATCTGCGCATTTCACCGCTACACCGCTAGTTCTAATGGCCTCTACCATCCTCAAGCCAACGCAGTATCCGACGCAGTTCCACAGTTGAGCCGTGGGATTTCCCGCCGGACTTACGTAGCAGCCTGCGCGCCCTTTATACCCAATACGAGAG
+
CCCCCGGGGGGGGGGGGGGGGGGGGGGGGGGGGGGGGGGGGGGGGGGGGGGGGGGGGGGGGGGGGGGGGGCFGGGGGGGGGGGGGGGGGGGGCGEGFDEGGGGDGDFGGGFGGGG>CGGGGGGDEGGGGGAFGGGGGFGFFGGFFFGFGFGDGFGFFDGFGGCCEFGGFEA4B9CFACF4><=C9,,;BD:;BGGDA4,7?F;>@1:3)))(685;)*0.44?>;*>DG31)455><726())-((((
@M00200:205:000000000-AKKM3:1:1101:7401:3943 2:N:0:1
TACGGGGGTATCTAATCCTGTTCGCTCCCCACGCTTTCGCTCCTCAGCGTCAGTATCGGCCCAGAGATCCGCCTTCGCCACCGGTGTTCCTCCTGATATCTGCGCATTTCACCGCTACACCAGGAATTCCGATCTCCCCTACCGAACTCTAGCCTGCCCGTATCGACTGCAGACCCGGGGTTAAGCCCCGGGCTTTCACAACCGACGCGACAAGCCGCCTCCGAGCTCTTTAAACCCAATCTGAGAGTGA
+
CCCCCGGGGGGGGGGGGGGGGGGGGGGGGGGGGGGGGGGGGGGGGGFGGGGEGGC<FGEGBFGGGGGGFGGGGGGGGGGGFGGGGGGGGGCCEGFGGGFGGGDFEG:FFGGGGGEBDGGGGGGGFGC=FEGEDGGGGFGDFDE>9>CCGFGGGGGFFGGAE>BG>FGGEDBBF2>F;>CBFE<++3CFFGGFFCF4+9<??<-,27>>(-29>0C*-95(,4;B68)**:-.:A<0*31(424<960)55
@M00200:205:000000000-AKKM3:1:1101:20705:3963 2:N:0:1
TACCCGGGTATCTAATCCTGTTTGCTCCCCACGCTTTCGCGCCTCAGCGTCAGAACCGGCCCAGTGGGCCGCCTTCGCCACAGGTGTTCTTCCCGATCTCTACGCATTCCACCGCTACACCGGGAATTCCACCCACCTCTACCGGTCTCCAGGCCGACAGTTTCGGAAGCAGTCCCGGAGTTGAGCCCCGGGATTTCACTTCCGACTTGTACGGCCCGCCTGCGCGCGCGTGAAACCCAATCTGAGAG
+
9BCCCGGGGGDGGGGGGFGGGGGGGGGGGGGGGGGGGGGGGGGGGGGGGGECEFFGGGGGGGGFGGGGGGGGGGGGGGGGGGGGGGGGGGGGFGCCCFFGGGGFGDGDDA,EFGD*==FFGGEGCEFFFFE=DGGEGFGFFGGBGFGDGFGF?FCBFGG>DGEGFBGEAFFFFF4AB>GEGG>FFFF5>CEFF56CFCFE?E<6(,6,<BAF<>GCBG>9?B<B6?3>G53(4(68*4?((.6<2>A2
@M00200:205:000000000-AKKM3:1:1101:7485:3967 2:N:0:1
TACTCGGGTATCTAATCCTGTTTGCTCCCCACGCTTTCGAGCCTCAGCGTCAGTAATGGACCAGTATGTCGCCTTCGCCACTGGTGTTCTTCCGAATATCTACGAATTTCACCTCTACACTCGGAGTTCCACATACCTCTTCCATACTCAAGATAGCCAGTATCAAAGGCAATTCCAAGGTTGAGCCCTGGGCTTTCACCTCTGACTAAACTATCCGCCTACGCTCCCTTTACGCCCAGTCTGAGAG
+
CCCCCGGGGGGGGCGGGGGGGGGGGGGGGGGGGGGGGGGGGGGGGGGGGGGGGGGGGGGGGGGGGGGGGGGGGGGGGGGGGGGGGGGGGGGGGGGGGGGGFFGGGFGGGFGGGGGFGGGGGGGGDGEGGGGGGGFGGFGFFCGFGFFFGFGF=DGFFGGFGGFGFFG8?8D<DEFFFFGFGGCGFGF?FGFFFGGGFFCCF8@@<E6*:=8;=E9DAGF85@)*5?>FGG39C)6@E@=0***1>*>
@M00200:205:000000000-AKKM3:1:1101:11065:3975 2:N:0:1
TACCCGGGTATCTAATCCTGTTCGCTCCCCACGCTTTCGAGCCTCAGCGTCAGTTACAGACCAGAGAGCCGCTTTCGCCACCGGTGTTCCTCCATATATCTACGCATTTCACCGCTACACATGGAATTCCACTCTCCCCTTCTGCACTCAAGTTTGACAGTTTCCAAAGCGAACTATGGTTGAGCCACAGCCTTTAACTTCAGACTTATCAAACCGCCTGCGCTCGCTTTACACCCAATCTGAGAG
+
CCCCCGGGGGGGGGGGGGGGGGGGGGGGGGGGGGGGGGGGGGGGGGGGGGGGGGGGGGGGGFFEFFGGFGGGGGGGGG@FGGGGGGGGGGGGGGGGGGGGGGGGGGGGGGGGGGGFGGGGGGGGECDFFEGGGGGGCF6BFGGFGFGFGFEDEFFFDFGFEFD+;DF=;E>AFFACFF6CFGF9A<CFA*CFAFFF>8;AEEFFF>*AEECFFE5C2/:8B=2/6=>5<CEFEE@3F4@@<5?4)5
@M00200:205:000000000-AKKM3:1:1101:13431:3977 2:N:0:1
TACTGGGGTATCTAATCCTGTTTGCTCCCCACGCTGTCGCGCCTCAGCGTCAGCCACAGCCCAGCGGGCCGCCTTCGCCACCGGTGTTCTTCCGGATCTCTACGCATTCCACCGCTACACCCGGAATTCCACCCGCCTCTACTGTGCTCCAGCGCGAGAGTCTCGAAGGCCGATCCGGGGTTGAGCCCCGGACTTTCACCCCCGCCTCCTCGCGCCGCCTACCCGCCCTTTACACCCAATCTGAGAGAGA
+
CCCCCGGGGGGGGGGGGGGGGGGGGGGGGGGGGGGGGGGGGGGGGGGGGGGGGGGGGGGGGGGGGGGGGGGGGGGGGGGGGGGGGGGGGGGGGGGGGGGFGEFFGGGGGGGGGGGFGGGGGGGGGDFGGGGGGGGGGFG@AGC>EF7*=>E?@CDBDEDBEC6=@FGGFGAFFFFFFDG>@C<CAC?FBCCBBGGGF>EA?BBF0(((.44190EE9D;((4()-:>D79?2-)48C<:(.44>26406(
@M00200:205:000000000-AKKM3:1:1101:12846:4009 2:N:0:1
TACAGGGGTATCTAATCCCGTTCGCTCCCCTAGCTTTCGCGCCTCAGCGTCAGGAGAGGTCCAGTGCATCGCTTTCGCCACAGGCGTTCCTTCCGATATCAACGCATTTCACCGCTCCACCGGAAGTTCCATGCACCCCTACCTCCCTCCAGCATGCCAGTTCCAGCGGCAATTCTCCGGTTGAGCCGGAGTATTTCCCCACCGACTTAGAACACCGCCTACGCGCCCTTTACACCCAGTCTGAGAGAGCC
+
A<CCCGGGCFAFGGGAG<FGGGG;C7FGGG@GFGGGGG@FDGCF>CEF@@FE:@FGGGDFFGFDEGGGGG@GGGDCEGGEGGFFFGEFGGEFGFGE@F>FFDF7=8=FFGFGF6E>GEFGGGGGDE8AEDFGCGFF8*+89DGF=FD<D:@?FGG?FC6*3B*?C?FEEG>=F5CAEFD>C;9?*<C>A5*0?,<=A*<2(.:@02027)))/,=823>DBF?BBG>DD*4)))).22(385>)46.((,(
@M00200:205:000000000-AKKM3:1:1101:6867:4010 2:N:0:1
TACTGGGGTATCTAATCCCGTTCGCTCCCCTAGCTTTCGCGCCTCAGCGTCAAGAGTGGGCCAGGTAGCCGCTTTCGCCACTGGTGTTCCTCCCGATATCTACGCATTTCACCACTACACCGGGAATTCCGCTACCCTCTCCCACCTTCCAGCCGACCAGTATCCGATGCCGTTTTCCAGTTAAGCCGGAAGCTTTCACATCGGACTTGGCCAGCCGCCTGCGCGCGCTTTAAGCCCACTCTGACAGAG
+
CCCCCGGGGGGGGGGGGGGGGGGGGGGGGGGGGGGGGGGGGGGGGGGGGEGGGGGGGGGGGGGGGGGGGGGGGGGGGGGGGGGFFGGGGGFFFGGGGGGGGGGGGGDGGGGGGGGFGGGGFEEED7?FGGGGGGGGD5EFFFFFGFGDGFGGGGGFFEDFCFEFFEGDBGFBFDF>FFGFG?CCA7FEBGEFFGGGFFGFFFF@03;=AEEFFFGFBGB;132.7C5<171>)423:6(8?BF2))4(.
@M00200:205:000000000-AKKM3:1:1101:14925:4015 2:N:0:1
TACGCGGGTATCTAATCCTGTTTGCTCCCCACGCTTTCGCGCCTCAGCGTCAGTGTCGGTCCAGATGGCTGCCTTCGCCATCGGTGTTCTTCCCAATATCTACGAATTTCACCTCTACACTGGGAATTCCACCATCCTCTCCCGAACTCTAGCGCACCAGTCTCAAGCGCGGTTCCCAGGTTGAGCCCGGGGCTTTCACGCCTGACTTGATCCACCGCCTACGCGCCCTTTACACCCAATCCGAGAGCAAC
+
CCCCCGGGFFGGGGGGGGGFGCGGGGGGGGGGGGGEGGCFGGGGGGGGGGGGGFGGGGGGGGFFAFGGGGGGGGEGFGGGGGGC=FFCFGGGGGGGGGGGGGCFGGCFGGFGFFGF?FGFGFFGGGGFGGCFGDGGFFGEFFGFG*>5DBFFFDGFFGFC;F<CEFGG>E>9>>EFA>CF>9>FACE>)555?:*7A?C72?1=88A)7@??</8*,280:7?E>DBD)*44).41?::44(34(,-(3((
@M00200:205:000000000-AKKM3:1:1101:26183:4031 2:N:0:1
TACGAGGGTATCTAATCCTGTTTGCTCCCCACGCTTTCGAGCCTCAGCGTCAGTAATGGACCAGTATGTCGCCTTCGCCACTGGTGTTCTTCCGAATATCTACGAATTTCACCTCTACACTCGGAGTTCCACATACCTCTTCCATACTCACGATAGCCAGTATCAAAGGCAATTCCAAGGTTGATCCCTGGGCTTTCACCTCTGACTAAACTATCCGCCTACGCTCCCTTTACACCCAATCTGAGAGACAT
+
CCCCCGGGGGGGGGGGGGGGGGGGGGGGGGFGGGGGGGGGGGGGGGGGGGGGCGGGGGGGGGGGGGGGGGFFGGGGGGGGGGGGGFGGGGGGGGGEEFGGGGGGGEGGGGGGGGGFFGGGGGGGGGGGGGGGCGGGGFGFFGGCGDFEFF,=BFD5BFDFGG7D*=D8DGFFFF7DFFFAFE8=+7@@FF?FFGGGFFGF@C@8A@@C==CEFECFFFDF>BD*/49FC:E8@5*7CBD(8;7*/005(61
@M00200:205:000000000-AKKM3:1:1101:14054:4037 2:N:0:1
TACGCGGGTATCTAATCCCGTTTGCTCCCCTAGCTTTCGCGCCTCAGCGTCAGTGTCGGTCCAGGAAGCCGCCTTCGCCACCGGTGTTCCTCCGGATATCTACGCATTTCACCGCTACACCCGGAATTCCGCTTCCCTCTCCCGAACTCAAGCCCGGCAGTTTCCCTTGCGGTTCCCCAGTTGAGCCGGGGGATTTCACAAGGGACTGACAAGACCGCCTACGCGCCCTTTAGACCCAGTCTGAGAGGGA
+
CCCCCGGGGGGGGGGGGGGGGGGGGGGGGGGGGGGGGGGGGGGGGGGGGGGGGGGGGGGGGGGGGGGGGGGGGGGGGGGGGGGGGGGGGGGGGGGGGGDGGGGGGGDFFGGGGGGFGGGGGGDC:EFGGGGGGGGGGFGFFFFBEEGDCFGGG9@>>EDECG?FEFGG)1?=EFEFFFG:,<7:6CGFFGGD>ECGF2:).::<??0:08)6:,;@9D>:FF057:>D1>)<))).*,4(5<ADF))(-(
@M00200:205:000000000-AKKM3:1:1101:8005:4042 2:N:0:1
TACTGGGGTATCTAATCCTGTTTGCTCCCCACGCTTTCGCGCCTCAGCGTCAGAACCGGCCCAGTGGGCCGCCTTCGCCACAGGTGTTCTTCCCGATCTCTACGCATTCCACCGCTACACCGGGAATTCCACCCACCTCTACCGGTCTCCAGGCCGGCAGTTTCGGAAGCAGTCCCGGATTTGAGCCCCGGGATTTCACTTCCGACTTGCTCGGCCCGCCTGCGCGCGCTTCACACCCAATCTGAGAG
+
CCCCCGGGGGGGGGGGGGGGGGFGGGGGGGGGGGGGGGGGGGGGGGGGGGGGGFGGGGGGGGGGGGGGGGGGGGGFGGGGGFEFGFGGGGGGGGGGGGGGGGGGGGGGGGGGGGGFGGGGGGGGGGGCEFGGGGGGGBGEFFGBE53=FFGGGGGFFGGA?FFGFFGGF=F:BEFFBAG)4>D+)<CADGCBBECGA?CE9;E<09;4724<B;DC938>?B6:(*775)4(64>BG61(2<AFF))4
@M00200:205:000000000-AKKM3:1:1101:11748:4045 2:N:0:1
TACCAGGGTATCTAATCCTGTTTGCTCCCCACGCTGTCGCGCCTCAGCGTCAGCAACAGCCCAGCAGGCCGCCTTCGCCACTGATGTTCTTCCCGATCTCTACGCATTCCACCGCTACACCGGGAATTCCACCTGCCTCTACTGTGCTCGAGCCCGACAGTTTAGAAGGCAGCCCTGCGGTTAAGCCGCAGGATTTCACCCCCTACTTATCAGGCCGCCTACGCGCCCTTTAAACCCAGTCTGAGAGAGAC
+
CCCCCGGGGGGGGGGGGGGGGGGGGGGGGGGGGGGGGGGGGGGGGGGGGGGGGGGGGGGGGGGGGGGGGGGGGGGGGGGGGGGGGGGGGGGGGGGGGGGGGGGGGGGGGGGGGGGFGGGGGGGGGGFGGGGGGGGGGFGFFGGFGFGFGFG6CGGFFGDD7<ECCFFG>FFFFDFFFFGBFGG+1<FEFDGEAFG=F?FE;;@FFF<EEFF?EEGG05A<??17>GFGCC?A<9>?G6???FADA48:?:(
@M00200:205:000000000-AKKM3:1:1101:22151:4052 2:N:0:1
TACTAGGGTATCTAATCCCGTTTGCTCCCCTAGCTTTCGCGCCTCAACGTCAGTATCCGTCCAGAAGATCGCCTTCGCCACTGGTGTTCCTCCCGATATCTACGCATTTCACCGCTACACCGGGAATTCCATCTTCCTCTCCGGAACTCAAATCCTACAGTATCTCGTGCACTTCCAGAGTTAAGCTCTGGGCTTTCACACGAGACTTATAGAATCGCCTACGCGCCCTTTAAACCCAGTCTGAGAG
+
C@CCCFGGGGGGFEGFCEFEFEGDF9FECGFGGGGGGGFGDGGGGGDFCFGDGFFGGGGGGGGEGGGGGFEG7FFGGGC@FGA8F8C?FGGGGGGGDGGDGGGGGD7FCFAFGEEBDEFFC=CCDCGGGGDCFGGEFFFEFECDEFGBGF8FGGGFFC=FD9F+;DFGFGFFFEFFFFFAC;F<+@CFF?CC5:FAFFGF0:4:AA3A6*288*4>@CEF9:9?;5.>9*;)6>)/=1(/44;<C3;
@M00200:205:000000000-AKKM3:1:1101:16825:4054 2:N:0:1
TACGAGGGTATCTAATCCCGTTCGCTACCCTGGCTTTCGCGCCTCAGCGTCAGAAGAGGTCCAGTGCATCGCTTTCGCCACAGGCGTTCCTTCCGATATCAACGTATTTCACCACTCCACCGGAAGTTCCACGCACCTCTACCTCCCTCTAGCGTACCAGTTTCAGCGGCAATTCTCCGGTTGAGCCGAAGTATTTCACCACCGACTTAACACACCGCCTACGCGCCCTTTAAACCCAATCTGAGAGACA
+
CCCCCEGGGGGGGGGGGDGEFGGGGGGGGGGGGGGFDGEGGGGEGGGGGGGGGGGGFFGGGGGGGGGGGGGGGFGGGGGGEG=AFGGGGGFFFGGGGGGGGGGEFGABFGGGGGGBGGGGGGGGGGCFGDCFGGGCGFGEFFGFGFGFFFGDFGDBEGGF<?<F<CGGFDEAF6BFFFGE:CDFFCGEADGFFEGGAC@=39@B012(73;C;(18:DD(48()4:>D)0)624<???(,42<A)65:(2
@M00200:205:000000000-AKKM3:1:1101:16597:4057 2:N:0:1
TACGCGGGTATCTAATCCTGTTTGCTCCCCACGCTTTCGTGTCTCAGCGTCAGTATCTGTCCAGTTGGCCGCCTTCGCCACCGGTGTTCCTCCAGATATCTACGCATTTCACCGCTACACCTGGAATTCCACATCCCTCTCCCGCACTCGAGCCTTCCAGTATCGGACGCAGTTCCCAAGTTAAGCCTGGGGATTTCACGTCCGACTTAGAAGGCCGCCTACGCGCCCTTTACACCCAATCTGAGAGACAT
+
CCCCCGGGGGGGGGGGGGGGGGGGGGGGGGGGGGGGGGGGGGGGGGGGGGGGGGGGGGGGGGGGGGGGGGGGGGGGGGFEGGGGGGDGGGGGGGGGCGDGGGGGGGGGCFGGGGGDGGGGGFFFGGGGGGGGGGGGF5FDFGGFGEGFGFGCCG6AFGFFGGAGAA7CEGFFFEFFFF>FFGGFCFGFFCFEFDGGFEF>B9@>B9>;CC<5C0CC9DED63,89EBG3>7<AFA:EBB<?2<))),2(()
@M00200:205:000000000-AKKM3:1:1101:22236:4080 2:N:0:1
TACCGGGGTATCTAATCCTGTTTGCTCCCCACGCTTTCGTGCATGAGCGTCAGTGTTGGCCCAGAAGGCTGCCTTCGCCATCGGTGTTCCTCCACATCTCTACGCATTTCACCGCTACACGTGGAATTCCACCTTCCTCTGCCACACTCTAGCCACGTAGTTTCGAGCGCAATTCCCAAGTTAAGCCCGGGGATTTCACACTCGACTTGCGCGGCCACCTGCGCACACTTTATGCCCACTCTGAGAG
+
CCCCCGGGGEGGGGGGGGGGGGGGGGGGGGGGGGGGGGGF@FGFFGGGGGGGGGGGFGCFGFGGGGGGGGGGGGGGGGGGGGGGGFGGGGGGGGGGGGGGGGGGGGGGGGGGGGGFGGGGGGFGGGGGGGGGGGGGGFGFFFGFGFDBGFG8DFGFFBFFGFEGAFGDDGF=BBACFFGFC7;CFG6>A*@BFGFGFFGCBBDF=>@F3*829BGG>GFD53959EBG9:><)644A:10<9<><<0
@M00200:205:000000000-AKKM3:1:1101:26197:4085 2:N:0:1
TACCGGGGTATCTAATCCTGTTTGCTCCCCACGCTTTCGCGCCTCAGCGTCAGTACCGTCCCAGCGAGCTGCCTTCGCCATTGGTGTTCCTCCTGATATCTGCGCATTTCACCGCTACACCAGGAATTCCACTCGCCTCTTCCGTACTCTAGCCCGACAGTATCCACCGGCTTTCGAGGGTTGAGCCCCCGACTTTCACAGCGGACTTACCGGACCGCCTACACTCGCTTTCCGCCCAATCTGCGAGCCAC
+
CCCCCGGGGGGGGGGGGGGGGGGGGGGGGGGGGGGGGGGGGGGGGGGGGGGGGGGGGGGGGGGGGGGGGGGGGGGGGGGGGGGGGGFGGGGGGGGGFGDFGGEFGGGGGGGGGGGFDGFCDFGE<FFFFGGGGGGDDDEEFGGFGFGFF9FCEFFEFGGEGFFGFFGGFGEAFFFBFAG>FFDD6CFFFGCDEEGGF3CCAF9>906<<@;@49C:1)>?6<:?)2)9/*8).123C(-(34))-,(((,(
@M00200:205:000000000-AKKM3:1:1101:18269:4087 2:N:0:1
TACAAGGGTATCTAATCCTGTTTGCTCCCCACGCTTTCGCGTATCAGCGTCAGTATCGGACCAGGAGGCCGCCTTCGCCACCGGTGTTCCTCCAGATATCTACGCATTTCACCGCTACACCTGGAATTCCACCTCCCTCTTCCGTACTCTAGTCCGTCAGTTTCATGCGCAATTCCCCGGTTAAGCCGGGGGCTTTCACACATGACTTAGCGGACCGCCTACACGCCCTTTAAACCCAGTCTGAGAG
+
CCCCCGGGGGGGGGGGGGGGGGGGGGGGGGGGGGGGGFGGGGGGGGGGGGGGGGGGGGGGGGGGGGGGGGGGGGGGGGGGGGGGGGGGGGGGGGGGGGGGGGGGGGGGFGGGGGGFGGGGGGGFFGGGGGGGGFGGGFGFFGGFGFGFGFGFGG7BFGGBDC@GFFGGEGFBFFFFFAGEGGGGFGG>?4/5>EFGFEGEFFEFAEC<9>E;FBEE>GE0:<?F:CFGDF:544<:EB1:<DABA90
@M00200:205:000000000-AKKM3:1:1101:26099:4101 2:N:0:1
TACCAGGGTATCTAATCCTGTTTGCTCCCCACGCTTTCTTGCATGAGCGTCAGTGTTGGCCCAGAAGGCTGCCTTCGCCATCGGTGTTCCTCCACATCTCTACGCATTTCACCGCTACACGTGGAATTCCACCTTCCTCTGCCACACTCCAGCACCGTAGTTTCGAGCGCAATTCCCAAGTTAAGCCCGGGGCTTTCACCCTCGACTTGCGACTCCGCCTGCGCACCCTTTAAGCCCAGTCTGAGCGAGCT
+
CCCCCGGGGGGGGGGGGGGGGGGGGGGGGGGGGGGGGGGGGGGGGGGGGGGGGGGGGCGGGGGGGGGGGGGGGGGGGGGGGGGGGGGGGGGGGFGGFFGGGGGGDGDGGGGDGDD?DGEGGFEGEGFFFFGFFFGEGFGFFGFFGFGBGFD6FFFDDDC93DEGFFFGFGE5A69DFFFFGE9+<DFFEDDBDGGFF<7*:4)54@?F@>=@F21,(*2((,(.(:85*2;36><;B((.5A)).((--(,
@M00200:205:000000000-AKKM3:1:1101:22353:4101 2:N:0:1
TACTCGGGTATCTAATCCTGTTTGATCCCCACGCTTTCGCGCCTCAGCGTCAGTATTGGTCCAGGAAGCCGCCTTCGCCACTGGTGTTCCTCCGGATATCTACGCATTTCACTGCTACACGTGGAATTCTACCCCCCTCTGCCAGATTCAAGCCTTGCAGTCTCCATCGCAATTCCCAGGTTGAGCCCGGGGCTTTCACGACAGACTTACAAAACCGCCTGCGCACGCTTTATGCCCAATCTGAGAGAGA
+
CCCCCGGGGGGGGGGGGGGGGGGGGGGGGGGGGGGGGGGGGGGGGGGGGGGGGGGGGGGGGGGGGGGGGGGGGGGGGGGGGGGGGGGGGGGGGGGGGGGGGGGGGGGGGGGGGGGFGGGGGGGGCGGGGGFFFGFEGFGFBGGFGFGCGFGGGGGFFGGFGGFGFFGGFGF>EFFFFA?5FF5*;CCFDDGFE5CCACFDD>=@DDFFFF:@<18C>GF<@;@EFG><1/2<>D:8FFFFB25<22>:?:
@M00200:205:000000000-AKKM3:1:1101:19774:4111 2:N:0:1
TACTAGGGTATCTAATCCTGTTTGCTCCCCACGCTGTCGCGCCTCAGCGTCAGCAACGGCCCAGCAGACCGCCTTCGCCACTGATGTTCTTCCCGATCTCTACGCATTCCACCGCTACACCGGGAATTCCATCTGCCTCTACCGTGCTCCAGCCTGACAGTTTAGAAGGCAGCCCTGCGGTTAAGCCGCAGGATTTCACCCCCTACTTACCAGGCCGCCTACGCGCCCTTTACAGCCAGTCTGAGAGAGA
+
CCCCCFGGGFGGGGFGGGGGGGGGGGGGGGEGGGGGFGFFGGGDGGGGGFG7FFGGGGGGFEGGGGGGGGGGGG@:AFCGGGF<EFGGGGGGGGEE:FGGGGGGGGGGGGGGGGGFDGGGGGGGGGFEFFFGGGGGGFG5FEFDGBDDFFGGGGC6;EFF,?CFAAGDFFAFDDBAFF>4<=>7BFF>><G>><<;A?CB=>99<D<E5@;C@DGG(8AD082:(2.7)*44A))4C:13?<A2-:)(2(
@M00200:205:000000000-AKKM3:1:1101:17058:4118 2:N:0:1
TACACGGGTATCTAATCCTGTTCGCTCCCCTAGCTTTCGCGCCTCAGCGTCAGGCAAGGCCCAGAGATCCGCCTTCGCCACCGGTGTTCCTCCTGATATCTGCGCATTTCACCGCTACACCAGGAATTCCGATCTCCCCTACCTGCCTCCAGCCCGGAAGTATCGGATGCAGGCCCGGGGTTGAGCCCCGGGTTTTCACAACCGACTTTCCGGGCCGCCTCCGCGCGCTTTACACCCAATCTGAGAGAGGC
+
CCCCCGGGGGGGGGGGGGGGGGGGGGGGGGGGGGGGGGGGGGGGGGGGGGGGGGGGGGFGGGGGGGGGGGGGGGGGFGGGGGGGGGGGGGGGGGGGGGFFGGGGGGGGGGGGGGGFDGGGGGGGGGGGGGG68EFGGDEDFGGFGFGEGFG?G8DBACD5DFEGAB?EBGA@AAFFFFDDFGD6?A84;DGF5:CFFCFC4;@F>BF?E9EBB0>E2>>:181>(:BD)18<>421E?021<445<?(4((
@M00200:205:000000000-AKKM3:1:1101:12794:4123 2:N:0:1
TACCGGGGTATCTAATCCTGTTTGCTCCCCACGCTTTCGTGCATGAGTGTCAGTGTTGGCCCAGGAGGCTGCCTTCGCCATTGGTGTTCCTCCACATCTCTACGCATTTCACCGCTACACGTGGAATTCCACCTCCCTCTGCCACACTCCAGCCACGTACTTTCGAGCGCAATTCCCAAGTTCAGCCCGGGGATTTCACACTCGCCTTGCGCGGCCACCTGCGCCCACTTTATGCCCAGTCTGAGCGAGAC
+
-,ACCGEGG;EGGFEGFGGG<CFDGCGGGGFGEGGGGGGDGDGEF,EFAFGGFFGEAFFFCGCEC@FCGGGGG,EFFEGGG<EFGC=CEG;FFGGGGGFFDCFFEC,@CFFFFEGACFCGED=EG9B8FGGFG?DFCF8=FGGBFDD)=FGGGFDF96=*6+C?5D=C5@?)38BFFF+*@,2<1=F5*CCB?CFGF6:A<>B2(85(0((-((=?6FF((/(8(*090*.).4222)(549)))((((--
@M00200:205:000000000-AKKM3:1:1101:22092:4129 2:N:0:1
TACTGGGGTATCTAATCCTGTTTGCTCCCCACGCTTTCGCACTTGAGTGTCAGTACTGGACCAGAAGGCCGCCTTCGCCACTGATGTTCCTCCCGATATCTACGCATTTCACCGCTACACTGGGAATTCCGCCTTCCTCTTCCGTACTCCAGCGATGCAGTCTCGAATGCAATTCCCAGGTTGAGCCCGGGGCTTTCACACCCGACTTACGTCGCCACCTACGTGCGCTTTACACCCAGTCTGAGAG
+
CCCCCGGGGGGGGGGGGGGGGGGGGGGGGGGGGGGGGGGGGGGGGGGGGGGGGGGGGGGGGGGGGGGGGGGGGGGGGGGGGGGGGGGGGGGGGGGGGGGGGGGGGGGGGGGGFGGFGGGGGGGGGFGGGGEGGGGGGFGFFGGFGFD5FFGGGGDFAEFFGGFGEFGGFGFBFEFFFFFFGFGGFFFFDDE>BGFGFFGFE7@FFF@9EFF>BBE?1DF1=@02358CC7@CCC;.?<14<:AF9>?
@M00200:205:000000000-AKKM3:1:1101:13230:4137 2:N:0:1
TACACGGGTATCTAATCCTGTTTGCTCCCCACGCTGTCGCGCCTCAGCGTCAGTAATGGACCAGTATGTCGCCTTCGCCACTGGTGTTCTTCCGAATATCTACGAATTTCACCTCTACACTCGGAGTTCCACATACCTCTTCCATACTCAAGATAGCCAGTATCAAAGGCAATTCCAAGGTTGAGCCCTGGGCTTTCACCTCTGACTAAACTATCCGCCTAAGCTCCCTTTATACCCAATCTGAGAT
+
CCCCCGGGGGGGGGGGGGGGGGGGGGGGGGGGGGGGGGGGGGGGGGGGGGGGGGGGGGGGGGDGGGGGGGGGGGGGGGGGGFCGGGGGGGGGGGGGGGGGGGGGGGFCDFGGGGGFGGDFFGGCEEECFGGGGGGGGDGFFGGFGFGFF?FFGGGFF8=F?F9DFFGGFGF);6D9D<D:FEG808EAFDEFFCFGFEF6=@EFE59EE)878>FF5CA==).**,AC;:5E?/592022(*1<464
@M00200:205:000000000-AKKM3:1:1101:16417:4162 2:N:0:1
TACGAGGGTATCTAATCCTGTTTGCTCCCCACGCTTTCGAGCCTCAGTGTCAGTTACAGGCCAGAGAGCCGCTTTCGCCACCGGTGTTCCTCCATATATCTACGCATTTCACCGCTACACATGGAATTCCACTCTCCTCTCCTGCACTCAAGTCTACCAGTTTCCAATGCATACAATGGTTGAGCCACTGCCTTTTACACCATACTTAATAACCCACCTGCGCTCGCATTACACCCAATCTGTGAG
+
C@CCCGGGGDGGGGGGGGGGGFGGGAFFFGGGGGGGGGGGGGGGGGGGFGGGGGGGGGC8CGF@C@CEGGGG7@FGGGGGGGGGECGCFFGGGDFGGGDGGGGGEEGGGF=FG>EFDGFG,,9=CFFDBDDGFFFGGFDDFGDBF?FDF6=D;DGFFFGB=D;?>;DC6DDCBB5++56=,=+6DF,;*;FF5,<=+>C6)0*0:90*>;E;*3>*)3*))/)/:*2)//968>(-*(064)).)1
@M00200:205:000000000-AKKM3:1:1101:17637:4184 2:N:0:1
TACAAGGGTATCTAATCCTGTTCGCTCCCCACACTTTCGCTCCTCAGCGTCAGGATATTCCCAGAGAACCGCCTTCGCCACCGGTGTTCCTCCTGATATCTGCGCATTTCACCGCTACACCAGGAATTCCGTTCTCCCCTGAATACCTCTAGTCTGCCCGTATCGGAAGCAAGCCAGGTGTTAAGCACCTGGTTTTCACTCCCGACGCGACAAACCGCCTACGAGCCCTTTATGCCCAGTCTGCGAG
+
CCCCCGGGGGGGFGGGGGGGGGGGGGGGGGGGGGGGGGGGGGGGGGGGGGGGGGGGGGGGGGGGGGGGGGGGGGGGGGGGGGGDGGGGGGGGGGGGGGGGGGGGGGGDGGGGDGGBDGGGGGGGGFGGGGGGGGFGFFG<FFGFGFGFGFF?EGGFFFFFGGDGFFGG>GF@FD**;5CCFGGC8DFFCGGFFGGCFFGFFBBADAA=@FFFFDGG>GB?FF65;85>9C:<2692;8::?DB)2(-
@M00200:205:000000000-AKKM3:1:1101:15194:4203 2:N:0:1
TACGAGGGTATCTAATCCCGTTTGATCCCCACGCTTTCGTACCTCAGCGTCAGAACAAGCCCAGCTGCCTGTTTTCACCTTCGGCGTTCCGATAGATATCAACGCATTTCACCGCTCCACCTATCGTTCCGACAGCCTCTACTTGCCTCAAGACTCGCAGTTCACCAAGCAGTTCCCCGGTTGAGCCGAGGGATTTCACAAGATGCTTGCAAGTCCGCCTACGTACGCTTTAAACCCAATCGGAGAG
+
CCCCCGGGGGGGGGGGGGGGGGGGGGGGGGFG>FGGGGGGFGGGGGGGGGGG@EGGF8F8B7CCFFGGC@F@EFGGFGG9FGFGCEGGGGGCEFGGGFGGGGGDGGDGGGGGGGGDDGGGGGGGC@DGGGDED>CGDDDDFG=;,+0>F6A=,=+**@+5@+5+:5+5?FFBAC7CFFDDGGG>FCGFB47??FGGFFGF=9(06@FC@FF9AEG74CB?;=D;<C3>*9@E<B<?GF22(--8(,(
@M00200:205:000000000-AKKM3:1:1101:24317:4210 2:N:0:1
TACTGGGGTATCTAATCCTGTTTGCTCCCCACGCTGTCGCGCCTCAGTGTCGGCTATTGGACCCTCACGGGTCCACCGCCCAGCAGACCGCCTTCGCCACCGGTGTTCTTCCGGATCTCTACGCATTCCACCGCTACACCCGGAATTCCATCTGCCTCTACGGTGCCCAAGCCCTACAGTCGCCGCGGCAGATCTGGAGTTGAGCTCCAAACTTTCACCGCTGCCTTCTAGTGGCCCCCTACGCGCCCTTT
+
CCCCCGGGGGGGGGGGGGGGGGGGGGGGGGGGGGGGGGGGGGGGGGGGGGGGGGGGGGGGGGGGGGFFFGCFGGGGGGGGGGCGFCEGGGGGGCGGGGGGGGGGGGGGAEGGGGGFGFGCGGGG7CCFFGGGGGG7=DFDFGGEE?GEGFGGFGGFFG;FFFAG>EF?FFF=@BFFFFGFG55C?EEBFG5:FFFGF<E@DFFEF<0>28)12AEF2?48>(4B?69*2*65)3(3*(3614(4;>6B>:)
@M00200:205:000000000-AKKM3:1:1101:17617:4214 2:N:0:1
TACTCGGGTATCTAATCCCGTTTGCTCCCCTGGCTTTCGCTCCTCAGCGTCAATACCGATCCAGGATGCCGCCTTCGCCACCGGTGTTCCTCCAGATATCTACGCATTTCACCGCTACACCTGGAATTCCGCATCCCTCTCCCGGCTTCAAGCCATCCAGTCTCACACGCAGTTCCCCGGTTAAGCCGAGGGATTTCACGTGTGACTTAGTTGGCCGCCTACGCGCCCTTTAAACCCAATCTGCGAG
+
CCCCCGGGGGGGGGGGGGGGGGGEGGGGGGG<FGGGGGGGGGGGGGGGGGGGGGGGGGGGGGFGF6FFGGGGGGGGFGGGEEFGGCGGGGCFFF8FG9DFGGGCGGGGGGGGGGGFDGGFGG8EEGGGGGGGGCDFCFG<F,,@6>==?9EDD6DFDGFFGFFCEFCCEGEBE@FF5F55FE7CFF6?9CEDBF6;FCG(-9363?35)77<>(:>>GD<;;<)(:8D)02<26.4C??78-6)((4
@M00200:205:000000000-AKKM3:1:1101:19531:4222 2:N:0:1
TACGGGGGTATCTAATCCTGTTTGCTCCCCACGCTTTCGAGCCTCAGCGTCAGTAATGGACCAGTATGTCGCCTTCGCCACTGGTGTTCTTCCGAATATCTACGAATTTCACCTCTACACTCGGAGTTCCACATACCTCTTCCATACTCAAGATAGCCAGTATCAAAGGCAATTCCAAGGTTGAGCCCTGGGCTTTCACCTCTGACTAAACTATCCGCCTACGATCCCTTTATGCCCAATCTGAGCACGCG
+
-AAACECC@@<FGCFCFG@CFEFGA,FFGCFGGGGFCFCEFGGFG@DFG@@F@CE<CEDF@F?FFGFGFGGF@CC@<F@@@FGGGGACECDGGEGF@FGGCEFGGG,+@F;EA9FFGGGFGGGGFGEFGFFFGFGGGFGBF9ADAF67DDF+@==5@7=*,69CBFCDBGFFFFF7C9?5@,0?CF,:*9C5*,199EGFF564;A6A*)7>48,>)*)6(-2)-,884809*7)/<=0@;E3)./)((((
@M00200:205:000000000-AKKM3:1:1101:14765:4245 2:N:0:1
TACTCGGGTATCTAATCCCGTTCGCTCCCCTAGCTTTCGCGCCTCAGCGTCAAGAATGGGCCAGGTAGCCGCCTTCGCCACTGGTGTTCCTCCCGATATCTACGCATTTCACCACTACACCGGGAATTCCGCTACCCTCTCCCACCTTCAAGCCGAGCAGTTTCCGATGCCGTTTTCCAGTTAAGCCGGAAGCTTTCACATCGGACTTACCAAGCCGCCTGCGCGCTCTTTAAACCCAGTCTGAGAGAG
+
CCCCCGGGGGGGGGGGGGGGGGGGGGGGGGGGGGGGGGGGDGGGGGGGGGGGGGGGGGGGGGGGGGGGGGGGGGGGGGGGGGGGGGGGEFGGGGGGGGGGGGGGGGGGGGGGGBEFGGGFGGGGGGGGGGGEGEDEGFFDFGGFGFGFGBEFDGGEEGGFAGFFEFGG>EFB<AF>FBFFGGGFAC6AAD7?AGFGBCGFE=@@D@@FFFFC3:E89D:@@@@57:)997B<<BB?E:1(446)-)560
@M00200:205:000000000-AKKM3:1:1101:15473:4257 2:N:0:1
TACGCGGGTATCTAATCCTGTTTGCTCCCCACGCTTTCGAGCCTCAGCGTCAGTAATGGACCAGTATGTCGCCTTCGCCACTGGTGTTCTTCCGAATATCTACGAATTTCACCTCTACACTCGGAGTTCCACATACCTCTTCCATACTCAAGATAGCCAGTATCAAAGGCAATTCCAAGGTTGAGCCCTGGGCTTTCACCTCTGACTAAACTATCCGCCTACGCTCCCTTTACGCCCAATCTGACAGAGAC
+
CCCCCGGGGGGGGGGGGGGGGGGGGGGGGGGGGGGGGGGGFGGGGGGGGGGGGGGDGGGGGGFGGGGGGGGGGGGGGGGGGGGGGGFGGGGGGGGEGGGGGGGFE,=BFGGGGGGFGGGFDFGECECGGGGGGGGGGFGFFGGFGF?EGFGFFGGFFGFFFGCGFFDFDGD);DFFFFGFGGGGFGFFA+9*9F,;9ACEC5=:A@9;366AAEGGDGDFD=@D6=BG*;=**526EDF(:;3))/)653(
@M00200:205:000000000-AKKM3:1:1101:19355:4283 2:N:0:1
TACTGGGGTATCTAATCCTGTTTGCTCCCCTAGCTTTCGCACCTCAGCGTCAGGAACGCGCCAGTCACTCGCTTTCGCCTCCGGCGTTCCTCCTGATATCTACGCATTTCACCGCTTCACCAGGAGTTCCAGTGACCCCTCACGCCCTCGAGCCCGGTATTTTCAGCCGCCGTTCCGCCGGTAAGCGACGGGATTCCACGACTGATTTGCCGAGCCGCCTACGCTCCCTTTAAGCCCAAGCTGCGAGAGCT
+
CCCCCGGGGGGGGGGGGGGGGGGGGGGGGGGGGGGGGGGGGGGGGGGGGGGGGGGGGGGGGGGGGGFGGFGGGGGGGGGGGGGEGGGGGGGGGGGCFGGGGGGGGGCGGGGGGCEEGGGGGGGGGGGGGGFGGGFEFFEFFGGFGFGAGFGGGGGDBE7FFG@FEFGGFGEAEFFFFFGFGE):6A535)=83EFFF5A120(())6>AFFB>>GG>DB:((()(18<*7>9-927C6((-53(-34(4()
@M00200:205:000000000-AKKM3:1:1101:26401:4286 2:N:0:1
TACACGGGTATCTAATCCTGTTTGCTCCCCTAGCTTTCGCGCCTCAGCGTCAGTGTCGGTCCAGGAAGCCGCCTTCGCCACCGGTGTTCCTCCGGATATCTACGCATTTCACCGCTACACCCGGAATTCCGCTTCCCTCTCCCGAACTCAAGCCCGTCAGTTTCCCGTGCCATTCCCCAGTTGAGCCGAGGGATCTCACACGGGACTTATCGGACCGCCTACGCGCCCTTTACGCCCAATCTGCGGACGAT
+
CCCCCE@FGFFGFFGCCFFGGGGGGDGGFGGGGGFGGGGGGGGGGFA@CCCCCFGGGGDGEGCEFGGGGGDEFGEEGDG@=FEE>F:CFFFGFGCECBFGCGG@FC7==FGFGGGEDF,AFEEDG8>?FCFGGGDDFFFDF8EFCED==FC6DGF>EGGFGD@9EFGGE>FEFCFF*/;5>DC9*,C):?CD)=*2;9F@@;03(6(/>EF6;;EC;DD((,379C>>)*)6)2:(13((()6)-((((,(
@M00200:205:000000000-AKKM3:1:1101:10394:4288 2:N:0:1
TACGAGGGTATCTAATCCTGTTTGATCCCCACACTTTCGTGCCTCAGCGTCAGTTACAGCCTAGTAAGCTGCCTTCGCTATAGGTGTTCTTGACGATATCTAAGCATTTCACCGCTACACCGTCAATTCCGCCTACCTCATCTGTACTCAAGCCCATCAGTATCAATGGCACAATTCCAGTTAAGCTGAAATATTTCACCACTGACTTAATAGGCCGCCTACGCACCCTTTAAACCCAATCTGAGAGAGAC
+
CCCCCFGGGGGGGGGGGGGGGGGGGGGGGGGGGGGGGGGGGGGGGGGGGGGGGGGGGGGFGGGGGGGGGGGGGGGGGGGGGGGGGGGGGFGGGGGGGGGGGGGCFGGFFGGG<EG>DGA<FGGGCECFGFGG>EGGGFGFFGGFEFDEGFG?,DFFFGF+@=9DBDDGFGFDFFF9DB9DDGGFFGGFF8DDFGFGFEG*0=55=C=CC*05;88DBGFDACA54C?D93>AECE=E>23:4*/9*)8(9(
@M00200:205:000000000-AKKM3:1:1101:7660:4291 2:N:0:1
TACTGGGGTATCTAATCCTGTTTGCTCCCCACGCTTTCGCGTCTCAGCGTCAGTTACGTCCCAGCGAGCTGCCTTCGCAATTGGTGTTCCTCCTGATATCTGCGCATTTCACCGCTACACCAGGAATTCCACTCGCCTCTTCCGCACTCTAGCCCGACAGTATCCACCGGCTTTCGAGGGTTGAGCCCCCGACTTTCACAGCGGACTTACCGGACCGCCTACACGCGCTTTACACCCAATCTGAGAG
+
CCCCCGGGGGFGGGGGGFFGGGGGGFGFGGGGGGGGGGGGGGGGGGGGGGGGGFGGGGGGEGGGGGGGGGGGGGGGGGG:FFFFGGGGGGGGFGGGFGGGGGGGGGGGGGGGFGGFDEGGGGGGGFGGGDFGGFFEGB6DFGGEGFGFGFGGGFDE>EDFCF*=7CFGFEDFDFFFA6C9>8;D4AFFFGCD5::CACC<E@>@;BFFFFF@@>>:3D>3<::7(1)>DD,5:A<(::(2<<265<?
@M00200:205:000000000-AKKM3:1:1101:22765:4301 2:N:0:1
TACTCGGGTATCTAATCCTGTTTGCTCCCCACGCTTTCGAGCCTCAGCGTCAGTAATGGACCAGTATGTCGCCTTCGCCACTGGTGTTCTTCCGAATATCTACGAATTTCACCTCTACACTCGGAGTTCCACATACCTCTTCCATACTCAAGATAGCCAGTATCAAAGGCAATTCCAAGGTTGAGCCCTCGGCTTTCACCTCTGCCTAAACTATCCGCCTACGCTCCCTTTACACCCAGTCTGCGAGCGAT
+
CCCCCGGGGGGGGGGGGGGGGGGGGGGGGGGGGGGGGGGGGGGGGGGGGGGGGGGGGGGGGGGGGGGGGGGGGGGGGGGGGGGGGGGGGGGGGGGGGFGGGGGGGFGGFGGGGGGFGGGGGGDEFGECFDFGFFFEG?GE9DDFG??DFBE?DF8DFGGFGCDDDDD8?FFBBDF72D=:@A8D??@DF+@:*7CDFEGFC@C56:8ACC@76EFG>C:AA=2>AGFGDCBEFEE5CB(7>CC*/(,,,.(
@M00200:205:000000000-AKKM3:1:1101:8002:4305 2:N:0:1
TACTAGGGTATCTAATCCTGTTTGCTCCCCACGCTTTCGCGTCTCAGCGTCAGTCACGTCCCAGCGAGCTGCCTTCGCCATTGGTGTTCCTCCTGATATCTGCGCATTTCACCGCTACACCAGGAATTCCACTCGCCTCTTCCGGACTCGAGCCCGACAGTATCCACCGGCATCCCAGGGTTGAGCCCTGGACTTTCACAGCGGACTTACCGGGCCGCCTACACGCGCCTTATACCCAATCTGAGAG
+
CCCCCGGGGGGGGGGGGGGGGGGGGGGGGGGGGGGGGGGDEGGGGGGGDGGGGGGGGGGGGGGGGG:FGGGGGGGGGGGGGFGGFGFGGGGGGGGGGGGGAFGGGGGGGGGGGGGFGGGFGG87DFFGGGGGGFGGGFGEFGG>=>DFGFGDG6DEAEGFGC*C0=?@BEDAF@CFFFF>>EDFAEGFFG566CFG6<FEEDBF>@FFFAFF(6CE>GFFFFFF(105)/(5.4A)<33235A)4<F
@M00200:205:000000000-AKKM3:1:1101:22130:4311 2:N:0:1
TACTAGGGTATCTAATCCTGTTCGCTCCCCCAGCTTTCGCGCCTCAGCGTCAGGACAGCCCCAGAAAGCCGCCTTCGCCACCGGTGTTCCTCCTGATATCTGCGCATTTCACCGCTACACCAGGAATTCCACTTTCCCCTAGCTGCCTCTAGCTATCCCGTATCGAATGGCCTCTCAGGGTTGAGCCCTGAGCTTTCACATCCGACGTGGATAGCCGCCTACGCGCCCTTTACGCCCAATCTGCGAG
+
CCCCCGGGGGGGGGGGGGGGGGGGGGGGGGGGGGGGGGGGDGGGGGGGGGGGGGGGGGGFGGGGGGGGGGGGGGEGGGGGGGGGGGEEGGGGGGGGGGGFDFGGGGGGGGGGGGGFGGGCGGGGFFGGGGGGGGGGGBFFFGCDDFGFGFE?EC?FFFG>?DDG=FFGFGF5A@AFFFFFGGDGAFGFFGGAACGGF?E4A4=94>=@F?5543C82DEF06<:18)2)0/4)431:1:0844)-2(
@M00200:205:000000000-AKKM3:1:1101:22191:4315 2:N:0:1
TACTAGGGTATCTAATCCCGGTCGCTCCCCTAGCTTTCGCGCCTGAGCGTCAAGGGCGGGCCAGCAGATCGCTTTCGCCACTGGTGTTCCTTCCGGTATCTACGCATTTTACCGCTACACCGGAAATTCCATCTGCCTCTCCCGCCTTCAAGTCCCGAAGTTTCGAACGGCCTCTCCCAGTTTGGCCAGGAGCTTTCACGCTCGACTTTCGGAACCGCCTGCGCGCGCTTTATACCCATGCTGAGAGAGCT
+
CCCCCGGGGGGGGGFGGGGGGEEGGCFGGGGGGGFGGGGGGGGGGGGGGGGGCEFFGGCFGGGCFEFCFGG@8BFEGGG>FGGGGGG>FGFFGGGGGGGGGAFGFGDEA,@CDGE*=@EFFGDGCCFCGGGFGDGG??FEFGGE9575;A?+2:DF*>9?D7@G2?2=?DF>33AFFAF6?FFFBG6=F3==3;7@AEG;D;?B>F<().41:?GG>:)(44-73C>D)*449A<)<<((()-.8).4,,)
@M00200:205:000000000-AKKM3:1:1101:13295:4322 2:N:0:1
TACGAGGGTATCTAATCCTGTTCGCTCCCCTAGCTTTCGCGCCTGAGCGTCAGGTAAGGCCCAGAGATCCGCCTTCGCCACCGGTGTTCCTCCTGATATCTGCGCATTTCACCGCTACACCAGGAATTCCGATCTCCCCTACCTACCTCTAGCCTGACAGTATCGAATGCAGTCCCGGGGTTGAGCCCCGGGATTTCACACCCGACTTGCCAGGCCGCCTGCGCGCTCTTTATGCCCACTCTGAGAGCGA
+
CCCCCGGGGGGGGGGGGGGGGGGGGGGGGGGEGGGGGGGGGGGGGGGGGGGGGFGGAGGGGGGGGGGGGGGGGGGGGGGGGFGGGGGGGGGGGGGGFGGFGGGGGGGGGGGGGGGFDGGGCGGGGGGGGGGCGGGGFFGBFFGFGFGFGFFCDGGFFGDBGFEF=CFFFGFC0:CF>>D>F?47ACFFDGGF4?CCF4C?==26(((34C8<@?GG;CE(632<1C)1*2)4<4<AFD((,-6)6).(((
@M00200:205:000000000-AKKM3:1:1101:14558:4324 2:N:0:1
TACTAGGGTATCTAATCCTGTTCGCTCCCCACACTTTCGCTCCTCAGCGTCAGGTAATGCCCAGAGAACCGCCTTCGCCACCGGTGTTCCTCCTGATATCTGCGCATTTCACCGCTACACCAGGAATTCCGTTCTCCCCTGCATACCTCCAGTCTGCCCGTATCGAAAGCAAGCCAGGTGTTAAGCACCTGGTTTTCACTCCCGACGCGTCAAACCGCCTACGAGCCCTTTATGCCCAGGCTGACAG
+
CCCCCGGGGGGGGGGGGGGGGGGGGGGGGGGGGGGGGGGGGFFGGGGGGFGGGGGGGGGGGGGGGGGGGGGGGGGGGGGGGGGGGGGGGGGGGGGGGGFGGGGEGGDGGGGGGGGDGGGGGGGGGGGGGGG=8DFGGBGFFGGFGFGFGBFF>DDDDGFDGGFGAFG=?DAEFDFAF?FFG>DFFGC*@5@FFGGGFEF7*7))<AAB@(5@77CE0:>D;@3B@E):0*;4<<9AG?0(1(3:()4
@M00200:205:000000000-AKKM3:1:1101:16654:4334 2:N:0:1
TACAGGGGTATCTAATCCTGTTTGCTCCCCACGCTTTCGCGCCTCAGCGTCGGACCCGGCCCAGCTGGCCGCCTTCGCCACGGGTGTTCTTGCAGATCTCTACGCATTCCACCGCTACACCTGCAATTCCACCAGCCTCTACCGGTCCCCAGATCCGCAGTATCAGAAGCAGCTTCGGAGTTGAGACCCGAAATTTCACTTCCGACTTACAGGATCCGCCTGCGCGCACTTTATGCCCAATCTGAGAG
+
CCCCCGGGGGGGGGGGGGGGGGGGGGGGGGGGGGGGGGGGGGGGGGGGGGGEEGGGGGGGGGGGGGGGGGGGGGGGGGGGGGGGGGGGGGGGGGGFFFGGGFFGGGGGGGGGGGGFGGGGGGGGGGGFGGGGGFFGGFGFFGGDEDC@FFECFGGFFGGFGD<F?C4DFFFDFBFFEFCBFGG7FGGF;DEBBFDFFEGEFFF;1262;9@@@?6CFF)((-802*)/1/?):4))<:?8??24<4<?
@M00200:205:000000000-AKKM3:1:1101:9463:4343 2:N:0:1
TACTGGGGTATCTAATCCTGTTTGCTCCCCACGCTTTCGCGCCTCAGCGTCAGAACCGGACCAGACAGCCGCCTTCGCCACTGGTGTTCTTGCGAATATCTACGAATTTCACCTCTACACTCGCAGTTCCGCTGTCCTCTTCCGGTCTCAAGCCAACCAGTATCGAAGGCAATTCTGTGGTTGAGCCACAGGATTTCACCCCCGACTTAATCGGCCGCCTACGCGCCCTTTAACCACAGTCTGAGAGCGAC
+
CCCCCGGGGGGGGGGGGGGGGGGGGGGGGGGGGGGGGGGCCGGGGGGGGGGGGGGGGGGGGGGGGGG@GGGGGFFGFGGGGGGGGCFGGCFGGGGGGGGGFGGGE?FFGEGGGGGF7AFG,@@EFGGGGC>EGGCEFFGFFGFFEBC=FFFDGFGFFEGFFC7FFFCC>GFF>*1;;BFFFFDFFFGAFFG4*4=FFFC.29>(-56(;9)16;8=4D;/:3,8(/799C446)4)2.2)56<.-))(42(
@M00200:205:000000000-AKKM3:1:1101:13751:4375 2:N:0:1
TACAAGGGTATCTAATCCCGTTTGCTCCCCTAGCTTTCGCGCCTCAGCGTCAGAAGAGGTCCAGCACGTCGCTTTCGCCACCGGAGTTCCTTCCGATATCAACGCATTTCACCGCTCCACCGGAAGTTCCACATGCCCCTACCTCGCTCAAGACAATCAGTATCAGGGGCTGTTTTCCGGTTGAGCCGAAAGATTTCACCCCTGACTTGATCGCCCGCCTACGCGCCCTTTAAGACCAGTCAGCGAGAGA
+
CCCCCGGGGGGGGFFGGGGGGGGGGGGGGGGGGGGGGGGGGGGGGGGGGGGGGGGGGGGGGGFGGGGGGGGGG@GGGGGGGGGGGGGGGGGGGGGGGGGGFGFGGGGGGGFGGGGFDGGFGGGGGCDCFDGGF=FF=DGDFGGF8?8=D9@8@DGBFGGFGGFGFFFFDGFACCFFE;C>CGDFFGFFB>C?;E?DF*7>FF25::477)9;<6CGBDF6(,8=(17C39:2-6)5A7?A3)6)(-(0(1
@M00200:205:000000000-AKKM3:1:1101:19600:4434 2:N:0:1
TACGAGGGTATCTAATCCCGTTTACTACCCTAGCTGTCGCGTCTGAGTGTCAGAAACAGACCAGAAGATCGCCTTCGCCACTGGTGTTCCTCCCGATATCTACGCATTTCACCACTACACCGGGAATTCCATCTTCCTCTTCTGCTCTCTAGCCCGGTAGTATTAGACGACCTCTCCCAGTTGAGCCGGGAGATTTCACGCCTAACTTACCAAGCCACCTGCACGCGCTTTAAGCCCAAGCTGAGAG
+
CCCCCGGGGGGGGGGGGFGGEFGGGGGGFEFFGGGFFGGGGGGEFGFFFGGGGGGGGGGGFEFGGGGGGGGBBCFFGGGGGGGGGG@=,@DGGGGGGGDA,@?F>CFFGGGG,@+;FFDFGGGGGGCFG8E;+@?BFCFCFFGDDFGBFFGFDF+<BBDBDGFCEFFGFGFFD5AFFFGFGC?CAFGEFCGFFCEE=<7<>=BAFBFE78(9>=C55?6-;:@FFC:3:5()934.B3?((58<:<?
@M00200:205:000000000-AKKM3:1:1101:14653:4435 2:N:0:1
TACCGGGGTATCTAATCCTGTTTGCTCCCCACGCTGTCGCGCCTCAGTGTCAGCAACGGCCCAGCAGAACGCCTTCGCCACTGGTATTCTTCCCGATCTCTACGCATTCCACCGCTACACCGGGAATTCCATCTGCCCCTACCGTGCTCGAGCTCGCCAGTCTGACCGGCAGCCCCGGAGTTGAGCCCCGGACTTTCACGCGAGCCTTATCGAGCCGCCTACGCGCCCTTTAAACCCAGTCTGAGAGAGA
+
CCCCCGGGGGGGGGGGGGGGGGGGGGGGGGGGGGGGGGGGGGGGGGGGGGGGGGGGGGGGGGGGGGGGGGGGGGGGGGGGGGGGGGGGGGGGGGGGGDFGGFGGGGGGGFGGGGGFGGGGGGGGGGGGGGGGGGGGFFGFFGGEGFGBF5CDGDGFFGGFGF;DCF>G>EBAFFFFE4DBF?F+)<25AGE:B59CCFG;<B9>FB?24:ABBBGGFGFFB:?D0/5C)*44AAF?E24,4--:A9?F?8
@M00200:205:000000000-AKKM3:1:1101:7981:4436 2:N:0:1
TACTGGGGTATCTAATCCCGTTTGCTACCCTAGCTTTCGCGCCTCAGCGTCAAGAACAGGCCAGGAAGTCGCCTTCGCCACTGGTGTTCCTCCCGATATCTACGCATTTCACCACTACACCGGGAATTCCACTTCCCTCTCCTGCCTTCGAGTCGAGCAGTATCGCGTGACCCTCCCCAGTTGAGCCGGGGGCTTTCACACGCGACTTGCACGACCGCCTGCGCGCTCTTTATGCCCAATATCAGCG
+
CCCCCGGGGGGGGGGGGGGGGGGGGGGGGGGGFGGGGGGCGGGGGGGGGGGGGDFGGGGGGGGGGGGDGGGGGGGGGGGGGGGGGGGGGGGGGGDGDGGGFFGFGGGGGCFGGFGFGGGGGGCCFGGGG;DFGCDFGFGFFGGFGF6;D5=DEF6@AEDFGF*C=>DEA+*>5=FEFFGEGGBDAF7?4DGF3CEGFFGCE99:01;?763<::EC;GE:?B6E>G3CCF5>-<>>G0:()-)6424
@M00200:205:000000000-AKKM3:1:1101:11135:4440 2:N:0:1
TACAAGGGTATCTAATCCCTTTTGCTCCCCACGCTTTCGTGCCTGAGCGTCAGCAATTGTCCAGGTAGCCGCCTTCGCCTCTGGTATTCCTCATGATATCTACGCATTTCACTGCTACACCATGAATTCTGCTACCCTCTCCAATGCTCTAGCCGTGTAGTTTGAGGTGCAATTCCGGGGTTAAGCCCCGGGCTTTCACGCCTCACACACTCGGCCGCCTGCGCACCCTTTAAGCCCAGTCTGAGAGAGC
+
CCCCCGGGGGGGGGGGGGGGGGGGGGGGGGGGGGGGGGGGGGGGGGFGGGGGCGGGGGGGGGGGGGGGGGGGGGGGGGGGGGGGGGFFGGGGGGGGGGGGGGGGGEEGGGGGGGGFGGGGFFCGGGGGGGGGGGGGCFFFDED:FFGEFFGCFGGFEGGFFGFGBFGF5DDEFFFFFF6?FG6=DFG?5DGFFCCFAEGC5)8887BF4<>B>=EEBGF(5=@FBCEGF4E)/47(=;@@@EF<ECF61(
@M00200:205:000000000-AKKM3:1:1101:13716:4440 2:N:0:1
TACTGGGGTATCTAATCCTGTTTGCTCCCCACGCTTTCGTGCCTCAGTGTCAGTGCTGGTCCAGGTAGCCGCCTTCGCCACGGATGTTCCTCCCGATATCTACGCATTTCACTGCTACACCGGGAATTCCGCTACCCTCTACCGCACTCTAGGTCGCCAGTATCCAATGCCATTCCCAGGTTGAGCCCAGGGCTTTCACATCAGACTTAACGAACCACCTACGCACGCTTTATGCCCAATCTGAGAGAGAC
+
CCCCCGGGGGFGGGGGGGGGGFGGGGGGGGEEEGGGGGGGGGG9CFFGGGGGGGAEEFGGGGGFGGGGGGGFFGGCGGFEDFE>FFFGGGGFGGGGCEEGGGGEGGGGGGFGGGGFGGGFGGGGFGFFFGEEGDGGFFGFFGFFGFGFGFG9DGGFFEC?GFCGF9CCFGFFAEFCFFF>FFG5ACE>FGCEEC779C:E6=EFFF3CC*.526C45??BB>?EFGDG*26)?C33<4=1@E5)9)/38((
@M00200:205:000000000-AKKM3:1:1101:15812:4441 2:N:0:1
TACAGGGGTATCTAATCCCGTTTGCTCCCCTAGCTTTCGCGCCTCAGCGTCAGTGTCAGTCCAGAAGGCCGCCTTCGCCACCGGTGTTCCTCCCGATATCTACGCATTTCACCGCTACACCGGGAATTCCACCCCCCTCTTTGGTACTCTAGCTTGCCAGTTTCATGCGTCGTTCCTCGGTTAAGCCGAGGGCTTTCACACATGACTTAGCAGACCGCCTACACGCCCTTTAAACCCAGTCTGAGAGCGAT
+
CCCCCGGGGGGGGGGGGEGGD@FFGGGGGGGGFGGGFGGGEF:BGGGGGBFCGGDFGGGEFGGFGGGFGGG>FC@CFEG@:FGGFEFGGFGGGGGGGG6FGGFEFGGGA,EFGGEBGGGG8EGGGGGGGGFFGDGGG>EBDCFFGFC78FGFGGGF5DF5@@AD*+59@EAABDAABFGFF58?+1?5?GG>A*:;8?CC@DFFFFE?<337)5<C(:;0,.(0,/.5173A>)-.;263>BD:>BF(--(
@M00200:205:000000000-AKKM3:1:1101:7443:4489 2:N:0:1
TACGGGGGTATCTAATCCTGTTCGCTCCCCACGCTCTCGCGCCTCAGCGTCAGTGTGAGTCCAGGTAGCCGCCTTCGCCACTGGTGTTCCTTCCGATATCTACGCATTTCACCGCTACACCGGAAATTCCACTACCCTCTACTCCACTCAAGAATAACAGTATCAAACGACATCCCTAGGTTAAGCCCAGGTATTTCACGTCTGACTCATCATCCCGCCTACACGCCCTTTATACCCAATCTGAGAGAGA
+
CCCCCGGGGGGGGGGGGGGGGGGGGGGGGGGGGGGGGCFGEGGGGGGGGGGGGGGGGGGGGGGGGGGGGGGGGGGGGGGGGGGGGGGGGGGGGGGGGDEFGGGGGGGGGGGGGDGF>CGGGGGGGEFEGGGGGGGGGFGFFGGFGFGFGFFGGGDFFGGF:FEGEFGGFGEFB@;FFFG>FCFFAFGFFGCAFFGGFFGF=D12CC4E;EA??CBC?:A?<@@A8*=C/72)4)64A??18<)))))-4(
@M00200:205:000000000-AKKM3:1:1101:7844:4492 2:N:0:1
TACCGGGGTATCTAATCCTGTTTGCTCCCCACGCTGTCGCGCCTCAGTGTCAGCAACGGCCCAGCAGAACGCCTTCGCCACTGGTAATCTTCCCGATCTCTACGCATTCCACCGCTACACCGGGAATTCCATCTGCCCCTACCGTGCTCTAGCTCGCCAGTATGAACGGCAGCCCCGGAGTTGAGCCCCGGGATTTCACCAGCCACTTAACGGGCCACCTACGCGCCCTTTACACCCAATCTGAGAG
+
CCCCCGGGGGGGGGGGGGGGGGGGGGGGGGGGGGGGGGGGGGGGGGGFGGGCGGFFFGGGEGGGDGD<FFEEGGGGGGGGGGFFGGCGGCFGCFGGDGGGACGGGGEGFFGGGCE>+CFGG8@EGDGGGGD:D86@FFGDFEF*60=8DCGF,DC?*@95AC;2;+=8*:@AA>AE4?<;FF7:)>E4?97;3CFGF?F8<13=;84@);)3(38:?C>:4:(8(:>DD5,.46A:E0((.)))).3
@M00200:205:000000000-AKKM3:1:1101:20911:4503 2:N:0:1
TACTGGGGTATCTAATCCGGTTTGCTCCCCACGCTTTCGCTCCTCAGCGTCAGGATAGGCCCAGAAAGCCGCCTTCGCCACTGGTGTTCCTCCCGATATCTACGCATTTCACCGCTACACCGGGAATTCCGCTTTCCTCTGCCCACCTCTAGCTCGCCAGTATCCGATGGCTGCTCCCAGTTGAGCCGGGAGATTTCACACCGGACTTAACGAACCGCCTACAAGCCCCTTAAGCCCAATCTGAGCG
+
CCCCCGGGGGGGGGGGGGGGGGGGGGGGGGGGGGGGGGGGGFGGGGGGGGGGGGGFGGGGGGGGGGGGGGGGGGGGGGGGGGGGGGGGGGGGGGGGGDEGGGGGGGGGGGGGGGGFGGGGGGGGGGGFFFFGGGGGGFGFFGFDD>DDFFGGGFGFEGGBFFEGFFGGFGACDDFFFFGFGGG9AGFFEGGDEGGGFEFFB;@0(3><EEF@;?GGFGF??BFFFGFG*9?)69<3F?<BB9)6)(4
@M00200:205:000000000-AKKM3:1:1101:14117:4522 2:N:0:1
TACACGGGTATCTAATCCTGTTTGCTCCCCACGCTTTCGCGTCTCAGCGTCAGTGACGTCCCAGCGAGCTGCCTTCGCAATTGGTGTTCCTCCTGATATCTGCGCATTTCACCGCTACACCGGGAATTCCACTCGCCTCTACCACCCTCTAGCCCGGCAGTATCCACCGCACGCCCGGGGTTGAGCCCCGGGTTTTCACGGCAGCCTTACCGAACCGCCTACACGCTCTTTATGCCCACTCTGAGAGAGA
+
CCCCCGGGGGGGGGGGGGGGGGGGGGGGGGGGGGGGGGGGGGGGGGGGGGGGGGGGGGGGGGGGGGGGGGGGGGGGGGGGGCGGGGGDGGGGGGGGGGGGGGGDGGGDFGGGFGGFGGGGGGGGGGGGGGGGGGFECBGFFGGFGFGFGFG9DGGFBGG>ECEGFA9@>EBABFFFEBGEG5C*;CGFFGGF3CCFFEGFFF6>(3(3,:B??BGGFDDFFFFFBG)9*04)-6<AGF((4)629<546(
@M00200:205:000000000-AKKM3:1:1101:26316:4525 2:N:0:1
TACACGGGTATCTAATCCCGTTTGCTCCCCTAGCTTTCGCGCCTCAGCGTCAAGAACAGGCCAGGTAGTCGCCTTCGCCACTGGTGTTCCTCCCGATATCTACGCATTTCACCACTACACCGGGACTTCCACTACCCTCTCCTGCCTTCGAGTCGATCAGTATCGCGTGACCCTCCCCAGTTGAGCCGGGGGCTTTCACACGCGACTTGAACGACCGCCTGCGCGCTCTTTAAACCCAATCCGAGAGCGAC
+
CCCCCGGGGEGGGFFGFFGGGGGDGGGGGGGFGGGGGGGGGGGGGGGGGGGDE@F@FGGCFGC7<FGFFGGGGGGGGGGGGGFGFFGEGFFGFGGDFFGGGGGFEC?FGGGGGFFFGGGGGEECF+@?;C;D?FGGGFGFF?EFDFG7+9==,?=A>G66DF7;ABD3*;9098@AD>C5B@<<>8E>?4C>BCE7;6CE36>1(29?A727:08E(9<?:638(8)91*.6)4)4*(3(((-(4(,4(((
@M00200:205:000000000-AKKM3:1:1101:8537:4526 2:N:0:1
TACAGGGGTATCTAATCCGGTTCGCTCCCCACGCTGTCGCACCTGAGCGTCAGCCCATGCCCAGCCCGCTGGTTTCCCCCTGGGTGTTCCTGCCGATCTCTACGCATTTCACCACTACACCGGCAATTCACGGGCCTCTGCATGGCTCTAGCCCAGCCGTCTGGGATGGCCTCGGCAAGTTAAGCCTGCCGCTTTCACACCCCACGTGCTCAGCCGCCTGCGTGCGCTTTATACCCCGTCTGAGCG
+
CCCCCGGGGGGGGGGGGGGGGGGGGGGGGGFFGGGGGGGGEFGGGGGGGGGGGGGGGGGGGGGGGGGGGGGGGGGFGGGGGGGGGGGGGFGGGGGGDEGGGGGGGGGGGGGGG==DGGGFCEEEGGGGGGGCDEGGGFGFFGC9DFGFDFCCDFGFFFD?*0=?C69CFFFBFDF>5ACFGGGGFGFFFG*:6CF=ACC1;BBDB6800,738@C:(C)-:3(0(*0)79)44:<7*4,((-4<(,
@M00200:205:000000000-AKKM3:1:1101:24674:4561 2:N:0:1
TACTGGGGTATCTAATCCCGTTTGCTCCCCTGGCTTTCGCGCCTCAGCGTCAATACCGGTCCAGGATGCCGCCTTCGCCACCGATGTTCCTCCAGATATCTACGCATTTCACCGCTACACCTGGAATTCCACATCCCTCTCCCGGATTCGAGCCTTCCAGTCTCGGACGCAGTTCCCGGGTTGAGCCCGGGGATTTCACGTTCGACTTAGCAGGCCGCCTACGCGCCCTTTATGCCCAATCGGCGAG
+
CCCCCGGGGGGGGGGGGGGGGCFGGGGGGGGGGGGGFGDGGGGGGGGGGGGGGGGGGGGGGGGGGDGGGGGGGGGGGGGEFFBFGGGFGGGGGGGGGGGGGGGGGEGDGGGFGGC>DFFGGGEGFFGGGCFGGFG8DFFDFGGFGFDAGEG6CGG?FGGFFG7F5F>:9CBB97AFFFGBF;C**<7>B)48?:*;C5C;8@@0?DF<CEEEF@GC(5>204:>>GEG9*:944<AF?(.1(1(491
@M00200:205:000000000-AKKM3:1:1101:8231:4570 2:N:0:1
TACAGGGGTATCTAATCCCGTTTGCTCCCCTAGCTTTCGCGCCTCAGCGTCAGTTTCCGTCCAGAAAGCCGCCTTCGCCACCGGTGTTCCTCCCAATATCTACGCATTTCACCGCTACACTGGGAATTCCGCTTTCCTCTCCGGAACTCAAGTCAGTCAGTTTCTAAGGCAGTTCCTCGGTTGAGCCGAGGGATTTCACCTTAGACTTGTCCAACCGCCTACGCGCCCTTTATGCCCAGTCTGAGAGTGAT
+
<CCCCGGGGGGGGGGGFFGGGGGGGGGGGGGGGGGGGGGGGGGGGGGGGGGGGGGGGGGGGGGGGGGGGGGGGGGGGGGGGGGGGGGGGGGGGGGGGGGGGGGFGEGGCFGFFEGFGGGCCEFEFGFGGGGGGGGGGFFFFGGFGFGFFDGGGGGFDFGFF9DGEF7E?<CAFCF?FFGFGDGGFGGEEGGFFDA7FFCEEFEFEFFFFF>4?=C?@D>?;;089C:<);@FDF<8C73474<A<4?)-.)
@M00200:205:000000000-AKKM3:1:1101:21188:4585 2:N:0:1
TACGGGGGTATCTAATCCTGTTCGCTCCCCACGCTTTCGCTCCTCAGCGTCAGTAATGGCCCAGAGATCCGCCTTCGCCACCGGTGTTCCTCCTGATATCTGCGCATTTCACCGCTACACCAGGAATTCCGATCTCCCCTACCACACTCTAGCTAGCCCGTATCGAATGCAGAACCGGGGTTAAGCCCCGGTCTTTCACACCCTACGTGCCAAGCCGCCTACGAGCTCTTTACACCCCGTCTGAGAC
+
CCCCCEGGGGGGGGGGGGGGGGFGGGGGGGGGGGGGGGGGGGGGGGGGGGGGGGGGGGGGGGGGGFCEFFGGGGGGGGGGGGGFGGGGGFGGGGGGGGGGFGGCGGGGGGGGGGGFGGGGF3=E7DFGGGGCCEFGG?68DFGBEFGFGFC7DCGAFGCEGGFG=*;?FGC46@AFFEDAGGGDAFFF47*8AEGGFFGC;@B(61(/((/;)(:8>DEFF?<7?G)92>2<<27:E-((-34)).)
@M00200:205:000000000-AKKM3:1:1101:24813:4598 2:N:0:1
TACAGGGGTATCTAATCCTGTTTGCTCCCCACGCTTTCGTGCATGAGCGTCAGTGTTGGCCCAGAAGGCTGCCTTCGCCATCGGTGTTCCTCCACATCTCTACGCATTTCACCGCTACACGTGGAATTCCACCTTCCTCTGCCACACTCGAGCCACGTAGTTTCGAGCGCAATTCCCAAGTTAAGCCCGGGGATTTCACACTCGACATGCGCGGCCACCTGCGCACACTTTATACACAATCTGAGAG
+
CCCCCGGGGGGGGGGGGGGGGGGGGGGGGGGGGGGGGGGGGGGGGGGGGGGGGGGGGGGGGGGGGGGGGGGGGGGGGGGEGGGGGGFGGGGGGGGGGGGGGGGGGGGGGGGGGGGFGGGGGGGGGGGGGGGGGGGFGFGFFGGFGFGFGFGCGDGDEFGFGGFGFFGGFGFFFEFFFFGFGFGFFAFFFGGFFG6CFFEEFDDB2@@=B=@DB>DC:F5((6>33?:D*2792>A)03:>:46).6>
@M00200:205:000000000-AKKM3:1:1101:23616:4616 2:N:0:1
TACTCGGGTATCTAATCCTGTTCGCTCCCCACGCTTTCGCGTCTCAGCGTCAGTACCGTACTAGAGAACCGCCTTAGCCACGGGTGTTCTTCCTGATATCTGCGCATTTCACCGCTACACCAGGAATTCCATTCTCCTCTTCCGGACTCTAGCCAGACGGTTTCCATCGACGTCTAGAGGTTGAGCCTCTAGTTTTCACAACGGACCTGTCTGGCCGCCTACACGCCCTTTAAGCCCAGTCTGAGAGAGAC
+
CCCCCGGGGGGGGGGGGGGGGGGGGGGGGGFGGGGGGGGGGFGGGGGGGGGGGGGGGGGGGGGGGGGGDGGGGDCFFFGGGGCGFGGGGGGGGGGGGGGGGGGGGGDFGFGGGGGDDGGGCDGGGFFFGFGGGGGGGFGBFGGFGFGAGFGF>?DDDFDFEDAGEFFFEFEFFFFFAFGFFGGG4EGAFGGCAEFGFCGFFDFFD>>::@@EEFCC6D;<(53;?D)95>@EBFF:C:,4<)5:>>?BFB(
@M00200:205:000000000-AKKM3:1:1101:19804:4660 2:N:0:1
TACGAGGGTATCTAATCCTGTTTGCTCCCCACGCTTTCGCGCCTCAGCGTCAGTCTCGGTCCAGATGGCCGCCTTCGCCACCGGTGTTCTTCCCAATATCTACGAATTTCACCTCTACACTGGGAATTCCGCCATCCTCTCCCGAACTCGAGTTCTTCAGTCTCGAGTGCAGTTCCCAGGTTGAGCCCGGGGCTTTCACACCCGACTTGAAAAACCGCCTGCGCGCCCTTTACGCCCAATCTGAGAGAGAC
+
CCCCCGGGGGGGGGGGGGGGGGGGGGGGGGGGGGGGGGGGGGGGGGGGGGGGGGGGGGGGGGGGGGGGGGGGGGGGGGGGGGGGGGGGGGGGGGGGDGDGGGGGGDEGGFGGGGGFGGFGGGFG,EEGGGGGGGDGFFGFFGGFGFGFGFGD@DGBFFGFGGDFEFGGFGFEF7FEFFCFEEF5FGFFFGGFBGDFA?GEFFB>5((2)76)7=EE>GFFF;9B0C>D)2)-:?BFGFF102<<<)534?(
@M00200:205:000000000-AKKM3:1:1101:26661:4672 2:N:0:1
TACTGGGGTATCTAATCCCGTTCGCTCCCCTAGCTTTCGCGCCTCAGCGTCAGTGTCAGCCCAGCAACCCGCCTTCGCCGCAGGTGTTCCTCTCGATATCTACGCATTTCACCGCTACACCGAGAATTCCAGTTGCCCCTTCTGCACTCTAGTCGCACAGTATCAGTTGACCTTTCCGAGTTAAGCTCGGAGATTTCACAACTGACTTGTGCTGACCGCCTACGCGCCCTTTACGCCCAGTCTGAGAG
+
?CCCCFGGGGGGGGGGGGGGGGGGGDGGGGGGGGGGGGGGGGGGGGGGGGGGGGFGGGCFGGGGGGGGGGGGGGGFGGGGGE7@EFEEGCCFGGGGGGDGGGGGGGGEADFGGGGFGGGCGGGGGGGFGGGG?EF96@EFF8,BFFGEDFGGGGGBDCGFGGFGFFGG7<A@F5C6CBD>FEFGFCEADGGFEGGDFEFE:@BFE:E4;CFEEEC<3<A;76@A@C>D5):?241(:9,(.5-).6)0
@M00200:205:000000000-AKKM3:1:1101:24541:4673 2:N:0:1
TACACGGGTATCTAATCCCGTTTGCTACCCACGCTTTCGCGCCTCAGCGTCAGTACCAGCCCAGGGGACCGCCTTCGCCACTGGTGTTCCTCCCAATATCTACGCATTTCACCGCTACACTGGGAATTCCGCCCCCCTCTTCTGGACTCGAGCCTTGCAGTTTCTTCCGCACGTCCTCGGTTGAGCCGAGGGATTTCACGGAAGACACGCATGGCCGCCTACGCGCCCTTTAAGCACAATCTGAGAGAGA
+
CCCCCGGGGGGGGGGGGGGGGGGGGGGGGGGGGGGGGGGGGGGGGGGGGGGGGGGGGGGGGGGGGGGGGGGGGGGGGGGGGGGGGGEGGGGGGGGGGGFGGGGFGGGGFFGFGGGFGGGGGGGGGEGGGGCGGGGGG>EDFDFFGFGFGFG6EDGFFGGFGGFGFFGGFGBAEFFFFFGFGGGFFGGFEGCA5CGGF?9=D9?038;3?@F0??GG9CD:14:>(28D59:B<492:?:<:AF))).(-3
@M00200:205:000000000-AKKM3:1:1101:19462:4674 2:N:0:1
TACTGGGGTATCTAATCCCGTTTGATCCCCACGCTTTCGTACCTCAGCGTCAGAACAAGCCCAGCTGCCTGTTTTCACCTTCGGCGTTCCGATAGATATCAACGCATTTCACCGCTCCACCTATCGTTCCGACAGCCTCTACTTGCCTCAAGACTCGCAGTTCACCAAGCAGTTCCCCGGTTGAGCCGAGGGATTTCACAAGATGCTTGCAAGTCCGCCTACGCACGCTTTAAACCCAGTCTGAGAGAGA
+
CCCCCGGGGGGGGGGGGFGGGGGGGGGGGGGGGGGGGGEFFGGGGGGGGGGGGGGGGGGGGGGGGFF@FGFFEFGGFGGGGGGGGGGGGGGE7CCFCFGGAC8FGGGGGGGGFEEFD7=FE8ECDGGGGGGGDDDGFFGFFGGFGFGFGFGGGGGFFGD>@@EFE:+@FGFCFEFAFFGFGEGGAFFD4>CBFGGFFFGCED3764>5.>@9ECFF1<>035;)(*0::5;A)-)4;28,49A<462<?<
@M00200:205:000000000-AKKM3:1:1101:12299:4680 2:N:0:1
TACAGGGGTATCTAATCCTGTTTGCTCCCCACGCTTTCGCGCCTCAGCGTCAGAACCGGACCAGACAGCCGCCTTCGCCACTGGTGTTCTTGCGAATATCTACGAATTTCACCTCTACACTCGCAGTTCCGCTGTCCTCTTCCGGTCTCAAGCCAACCAGTATCGAAGGCAATTCTGTGGTTGAGCCACAGGCTTTCACCCCCGACTTAATCGGCCGCCTACGCGCCCTTTAAACCCAACCTGAGAG
+
CCCCCGGGGGGGGGGGGGGGGGGGGGGGGGGGGGGGGGGGGEGGGGGGGGGGGGGGGGGGGGGGGGGGGGGGGGGGGGGGGGGGGGGGGGGGGGGEGGGGGGGGGDFGGGGGGGGFGGGGGGGGGGGGGGGGGGGGGFFEFGGFGFD=GFDGGGGFFGGFFGFGF59EFFFFFFFFFFGFGGG79ECFFGGAF>CFFCCEDFFFFBFFC3CFDFGG0C>0(,-0(2<C)25<44)1824(-((4:)4
@M00200:205:000000000-AKKM3:1:1101:8444:4743 2:N:0:1
TACTGGGGTATCTAATCCTGTTCGCTCCCCACGCTTTCGCGTCTCAGCGTCAGTACCGTCCCAGAGAGCTGCCTTCGCCATTGGTGTTCTTCCTGATATCTGCGCATTTCACCGCTACACCAGGAATTCCACTCTCCTCTTCCGGACTCTAGCCAGACGGTTTCTGTCGACGTCTGGAGGTTAAGCCTCCAGTTTTCACAACAGACCTGCCTGGCCGCCTACACGCTCTTTACGCCCAATCTGAGAGAGA
+
CCCCCGGGGGGGGGGGGGGGGGGGGGGGFGC@FGGGGGGGGGGGGGGGGGGGGGFFEFGGFGGGGGGGGGGGGGGGGGGGGFGGGFEGGCCDGGGGGGGGGGGGGGGCGFFGGGDFGEGGEFGGGGFGGFDGDGGGGFFFFGFBGFGAGF@+@D8?FGGEGGFFDF@DFCEFFA5C>AFAFGGFAACFF5>A9:CGFCF?=A==BBD@B2>BEDFG(98?;8@F2:)98>E))3(3C<;8@AA<4<BB(3
@M00200:205:000000000-AKKM3:1:1101:12234:4745 2:N:0:1
TACTAGGGTATCTAATCCTGTTTGCTCCCCACGCTTTCGCGCCTCAGCGTCAGAACCGGACCAGACAGCCGCCTTCGCCACTGGTGTTCTTGCGAATATCTACGAATTTCACCTCTACACTCGCAGTTCCGCTGTCCTCTTCCGGTCTCAAGTCTCCCAGTATCGAAGGCAATTCTGTGGTTGAGCCACAGGCTTTCACCCCCGACTTAAAAGACCGCCTACGCGCCCTTTACACCCAATCTGAGAGAGA
+
CCCCCGGGGGGGGGGGGGGGGGGGGGGGGGGGGGGGGGGGGGGGGGGGGGGGGGGGGGGGGGGGGGGGGGGGGGGGGGGGGGGGGGGGGGGGGGGGGGGGGGGGGGGGCGGGGGGFGGCFGGGGGGEGGGGGGGGFFFGEFFGEGEGAGFGFFFGFFGFF?C@GAFFEEFFFFFFCFFGFG5DGAGFFFCGA57=CFCF69A>F>FFDEE4;EFG=3:B?@@D=>EFGCF?AFFAFD??7?>ABF4?B?:
@M00200:205:000000000-AKKM3:1:1101:6532:4745 2:N:0:1
TACTGGGGTATCTAATCCTGTTCGCTCCCCACGCTTTCGCGTCTCAGCGTCAGTACCGTCCCAGAGAGCTGCTTTCGCCATAGGTGTTCTTCCTGATATCTGCGCATTTCACCGCTACACCAGGAATTCCACTCTCCTCTTCCGGACTCTAGCCGACTGGTTTCCGGCGACATCTCGAGGTTGAGCCTCGAGTTTTCACACCAGACCTAGCCGGCCGCCTGCACGCGCTTTAAACCCAATCTGCGAGAGC
+
CCCCCGGGGGGGGGGGGGGGGGGGGGGEGGGGGGGGGGGGGGGGGGGGGGGGGGGGGGGGFGGGGGGGGGGGGGGFGGGGGGGGFGGGGGGGGGGGGGGGGGGGGGGGGGGGGGGFGGGGGGGGGGGGGGGGFGGGGFGEFGGFGFGFGF8DGGGEFGGFGGFDDD6@ACEFDEFFFFG>FGG46CFFFGEFFGGGFCFEF=DF22/6;)5=;0>E0C><((,?655D1/():4<?G?<B:2))2(-,,(
@M00200:205:000000000-AKKM3:1:1101:13452:4765 2:N:0:1
TACACGGGTATCTAATCCTGTTTGCTCCCCACGCTGTCGCGCCTCAGCGTCAGTACTGGCCCAGTCGACCGCCTTCGCCACCGGTGTTCTTCCGGATCTCTACGCATTCCACCGCTACACCCGGAATTCCATCGACCTCTACCAGACTCAAGCCTCCCAGTTCGCACGGCAGACTCGGAGTTAAGCCCCGAGCTTTCACCGCACGCTTGAAAAGCCGCCTACGCGCCCTTTACACCCAATCTGAGAGAGC
+
CCCCCGGGGGGGGGGGGGGGGGGGGGGGGGGGGGGGGGGGGGGGGGGGGGGGGGGGGGGGFGGGGGEGGGGGGGGGGGGEGGGGFGGGGGGGGGGGGGGGGGGGGGGGGGGGGGGBGGGGGGGGBEEFGGGGGGGGG>DEFFFFDFGFGFGFGGFFFGGFFGEGFFGG5?*:FBFFFFCBFGGDFGCFE<E>DE6CFCGA?91319-(43:2<:F6,).1(.,79E>D50.)).5:EB0,42)64A73((
@M00200:205:000000000-AKKM3:1:1101:9628:4766 2:N:0:1
TACACGGGTATCTAATCCTGTTCGCTCCCCACGCTTTCGCGTCTCAGCGTCAGTACCGTCCCAGAGAGCTGCCTTCGCCATAGGTGTTCTTCCTGATATCTGCGCATTTCACCGCTACACCAGGAATTCCACTCTCCTCTTCCGGACTCTAGCCGAGTAGTTTCCACCGACCGCTGGAGGTTGAGCCTCCAGATTTCACGTCGGACTTACTCGGCCGCCTACGCGCTCTTTCCGCCCAATCTGAGCGAGA
+
CCCCCGGGGGGGGGGGGGGGGGGGGGGGGGGGGGGGGGGGGGGGGGGGGGGGGGGGGGGGGGGGGGGEGGGGGGGGGGGGGGGGGGGGGGGGGGGGGGFGFFGGGGGGGGGGGGGFDGGGGGGCGGGGGGGGFDGGGFGFFGCB6@DADFGDFGDFBDFCGGFG7E+<>>BBD@DFB>FFG67CFGGFFGFFF6EGFFGBD>>@9@6@>EEED?EE2CE648@:,/)1906).1(3EBF0(-))6(4490
@M00200:205:000000000-AKKM3:1:1101:20011:4775 2:N:0:1
TACTAGGGTATCTAATCCTGTTCGCTCCCCACACTTTCGCTCCTCAGCGTCAGGTCATTCCCAGAGAACCGCCTTCGCCACCGGTGTTCCTCCTGATATCTGCGCATTTCACCGCTACACCAGGAATTCCGTTCTCCCCTGAATACCTCTAGTCTGCCCGTATCGGAAGCAAGCCAGGTGTTAAGCACCTGGTTTTCACTCCCGACGCGACAAACCGCCTACGAGCCCTTGACGCCCAGTCTGAGAG
+
CCCCCGGGGGGGGGGGGGGGGGGGGGGGGGGGGGGGGGGGGGGGGGGGGGGGGGGGGGGGGGGGGGGGGGGGGGGGGGGGGGDGFGGGGGGGGGGGGGGGGGGGGGDEGGGGGGGFGGGGGGG@FGGGGGGGGGGGDFGDFGGFGFGEGFFFFGGFFGG5EGFGDBGGFGA8FFFFAFFFCCFGFGGFFFCF?CG>FFGFF=)):@F@9222:@FCBD><(,680?B305(423(2:4:3?99AB28
@M00200:205:000000000-AKKM3:1:1101:6279:4799 2:N:0:1
TACAAGGGTATCTAATCCCTTTTGCTCCCCACGCTTTCGTGCCTGAGCGTCAGTAACTGTCCAGGAAGCTGCCTTCGCCATTGGTGTTCCTCCCGATATCTGCGCATTTCACCGCTACACCGGGAATTCCACTCGCCTCTTCCGAACTCTAGTCCGGCAGTATCGACCGGCATCACAGGGTTGAGCCCTGGACTTTCACAGCCGACTTAACGGACCGCCTACACGCGCTTTATACCCTATCTGAGAG
+
CCCCCGGGGGGGGGGGGGGGGGGGGFGFGGGGGGGGGGGGGGGGGFGGGCFGGGGGGGGGGGFGEFEEFGGGGGGGGGGGEFEFGGGGGGGGGGG:CEGGGGGGGEEG8FGGFE6ADGGGGGEGGGGGG;EGGG?@EFGBFDFEEBGFCBFGFFFDEGDDCD<C=FDCDGFFFE*;9?FAFDD>FGG>6CF)AC9BF*CEEFFF>9>;;6AFFFGE(936@FFF(:)9//1<64:AF)47<2)))48
@M00200:205:000000000-AKKM3:1:1101:14803:4805 2:N:0:1
TACGCGGGTATCTAATCCTGTTTGCTCCCCACGCTTTCGCGCCTCAGCGTCAGAACCGGACCAGTCAGCCGCCTTCGCCACTGGTGTTCTTGCGAATATCTACGAATTTCACCTCTACACTCGCAGTTCCACTAACCTCTTCCGGTCTCAAGCCATACAGTATCGAAGGCAATTCTGTGGTTGAGCCACAGGCTTTCACCCCCGACTTATAAAGCCGCCTACGCGCCCTTTACACCCAGTCTGAGAG
+
CCCCCGGGGGGGGGGGGGGGGGGGGGGGGGGGGGGGGGGGGGGGGGGGGGEEGGGGGGGGGGGFFGGGGGGGGGGGGGGGGGGGAFGGGGGGGGGGGGGGGGGGGGGGFGFGGFGFGGGGGGGGGGGGCGGGFFFFGBFEFGGF6BDDGFGGGGGFFFGFCF@D=5DGFGFFFFFFFFGFGGGGFEF>A8FFFFFFACGE9>=@FF61>57CEFGFFGB@F@:5755DC5?ADF>:E<((.4A4)).
@M00200:205:000000000-AKKM3:1:1101:8464:4830 2:N:0:1
TACTGGGGTATCTAATCCTGTTTGCTCCCCTAGCTTTCGTGCCTCAGCGTCAGGAATTGTCCAGGGACTCGCCTTCGCCACTGGTGTTCCTCCCGATATCTACGCATTTCACTGCTACACCGGGAATTCCAGTCCCCCCTCCAATCCTCGAGCCGAATAGTATCCAATGCCATTCCGCAGTTGAGCTGCGGGATTTCACATGAGACTTACCCGACCACCTACGCACACTTTACACCCAGTCTGAGAGAGA
+
CCCCCGGGFGFFFGGGGGGGGGGGGGGGGGGGGGG9EFEFFG8<EEGGGFGGGGFGGGGGGFFEGGFGGGGGGBCAFFCEGGEFFEEFFGFGGGGCFEDCCFFFFGDCGGGGFADDCFGGGGGGGGDFGFGFF9=,1<EAECD6EDDEGDGD+=C>BGGFGGCDF+C7A6A*+3?FFFDFE<:EFGF>FGCEFC,7B8:??:87:@=EC>BE>2:C2C3@E8;5;C)9*2.5;53(42382<99A<:1?B
@M00200:205:000000000-AKKM3:1:1101:23620:4855 2:N:0:1
TACGGGGGTATCTAATCCCGTTCGCTCCCCTAGCTTTCGTCCCTCAGCGTCAGAAAGGACCCAGTGGACCGCTTTCGCCTCCGGTGTTCCTGATGATATCAACGCATTTCACCGCTCCACCATCAGTTCCGCCCACCTCTATCCTCCTCGAGCTTGCCGGTTTGAAGCGCAATTCCTCGGTTGAGCCGGGGGATTTCACACCTCACCTAACAAGCCGCCTACGGCCTCTTTACACCCAATCTGAGAGACAT
+
@CCCCGGGEGGGGFGGGFGGGGGGDDGGGGGGGGGGAFGGEFGGGGGGGGGGGGGGGGGGGGGGEEGGGFGGGCFGEFGGGGGGFGGCGFGGGCCFFGGGGFGGGGGCFGGAFCEFGGGGGGG?DDGGGGGEDGDCGFGFFEFFFFD@CBDGE9?CFEG5*?57AAFGBC?2@=FFF8CAFGCG4CFA)7*.5:ECFFF9?1(.:F2?B)4:>1*;9DBF0((5,8)**24<24<(*4::72>2:A)2(,)
@M00200:205:000000000-AKKM3:1:1101:11421:4858 2:N:0:1
TACGCGGGTATCTAATCCTGTTTGCTCCCCACGCTGTCGCGCCTCAGCGTCAGCAACGGCCCAGCAGACCGCCTTCGCCACTGGTGTTCTTCCCGATCTCTACGCATTCCACCGCTACACCTGGAATTCCACATCCCTCTCCCGGATTCGAGCCCACCAGTATCGGACGCAGTTCCCCGGTTGAGCCGGGGGATTTCACGTCCGACTTAGCAGGCCGCCTACGAGCCCTTTAAACCCAGTCTGAGAGAG
+
CCCCCGGGGGGGGGGGGGGGGGGGGGGGGGGGGGGGGGGGGGGGGGGGGGGGGGGGGGGGGGGGGGGGGGGGGGGGGGGGGGGGGGGGGGGGGGGGGGGGGGGGGGGGGGGGGEGFGG9FGGGGGGG?FGGGGFGDFFGDFCFEGFG9DEGGEDFFFG>FGGADDFDGAGD=EEC>FFGEGGGG6<CBBGGFEEGGFBF?FFFFBF9(:AAABFGA19>B12()-2)9*2):AFF?*::22)6446:38
@M00200:205:000000000-AKKM3:1:1101:20016:4862 2:N:0:1
TACGGGGGTATCTAATCCGGTTCGCTACCCTGGCTTTCGGGTCTCAGCGTCAGGATCGGCCCAGTCGGCCGCCTTCGCCACTGGTGTTCCTCCCGATATCTGCCCATTTCACCGGTACACCGGGAATTCCACCGACCTCTACCGTCCTCAAGTTCCCCAGTATCAGATGCAATTCAGCGGTTGGGCCGCTGGATTTCACATCTGACTTAAGGAACCGCCTACACCCGCTTTAAACCCAGTCTGAGAG
+
CCCCCGGGGGGGGGGGGGGGGGGGGGGGGGGGGGGGGGGGGGGGGGGGGGGGGGGGGGGGGGGGGGGGGGGGGGGGGGGGGGGGGGGGGGGGGGGGGGGGGGGGGGGGGGGGGGGDGFGFGGGGGGGGGGGGGGGGGFG@FFGFGFGFGFG>?FGFFGGFGG4FEFCCFGFFFFFFFFGEGGGGFGCBBDCBA?97*5+6<BFAF2<DF>BFF<FE93B?<<203?>7)1(6ABB?GF(.4<AA>AF
@M00200:205:000000000-AKKM3:1:1101:6895:4881 2:N:0:1
TACACGGGTATCTAATCCCGTTCGCTCCCCTAGCTTTCGCGCCTCAGCGTCAAGAGTGGGCCAGGTAGCCGCTTTCGCCACTGGTGTTCCTCCCGATCTCTACGCATTTCACCACTACACCGGGAATTCCGCCACCCTCTCCCACCTTCCAGCCGACCAGTATCCGATGCCGTTTCCCAGTTAAGCCGGAAGCTTTCACATCGGACTTGCCCAGCCGCCTGCGCGCGCTTTACGCCCAGTCTGAGTGAGAC
+
CCCCCGGGCCFFFEGGGFFEGGCEGGGGGGGGGGGGGFGGGGGGEFFGGGGGGGGGE<<<CEGGGCFG?FGGG7CFCGFGGGGGFGGGGGG?EED>C+=EEGGGEGGGG9FFGC8*6BDGGGGGC+DFFGG++66>C?FFF@AF8?FEGFGC?8;5?EDFEFACEDC*:CF=B);*=FGFFC>+B?E>?475AFEGA4<?55<<03634)//62B=(9>@?;;:;D:D)*84)(4(:4:>>26).--..))
@M00200:205:000000000-AKKM3:1:1101:19995:4891 2:N:0:1
TATCCGGGTATCTAATCCTGTTTGCTCCCCACGCTTTCGAGCCTCAGCGTCAGTAATGGACCAGTATGTCGCCTTCGCCACTGGTGTTCTTCCGAATATCTACGAATTTCACCTCTACACTCGGAGTTCCACATACCTCTTCCATACTCAAGATAGCCAGTATCAAAGGCAATTCCAAGGTTGAGCCCTGGGCTTTCACCTCTGACTAAACTATCCGCCTCCGCTCCCTTTACGCCCAATCTGAGAGAGA
+
CCCCCGGGFGGGGGGGGGGGGGGGGGGGGGGGGGGDGGGGGEGGGGGGGGGGGGGGGGGGGGGGGGGGGGGGGGGGGGGGGGFGGGDGGGGFGFGEFGGGGGFGGGGGGGGGGGG?FEE<FGFEFGGGGGGGGGGGF@FEFGFFFFGFGFFFGGGFFCFB,=*CDDGGBEFFFBFFFFGFGGGFDG8D5DD5FE6CFFA=6C5CFFBFFFEC;5;:=FD8)/59/;?FFFECE@29E@BFB485:@@;;@
@M00200:205:000000000-AKKM3:1:1101:15901:4900 2:N:0:1
TACCGGGGTATCTAATCCCGTTTACTACCCTAGCTGTCGCGTCTGAGTGTCAGAAACAGACCAGAAGATCGCCTTCGCCACTGGTGTTCCTCCCGATATCTACGCATTTCACCACTACACCGGGAATTCCATCTTCCTCTTCTGCTCTCTAGCCCGGTAGTATTAGACGACCTCTCCCAGTTGAGCCGGGAGATTTCACGCCTAACTTACCAAGCCACCTGCACGCGCTTTAAGCCCAGTCTGAGAG
+
CCCCCGGGGGGGGGGGGGGGGGGDFGGGGGGGGGGGGGGGGGGGGGGGGGGGFFGGGGGGGGGGGGGGFFFGGGGGGGGGGGGGGGGGGGGGGGGGGGGGGGGGGGGGDGGGG?DFFGFFFGGGGGCFGGFGGAFGFFGFFGGFGFGEFFG=;DFE>8CFGC7@E@DF*:@=B@?FFFGFGGC9FGGFFGDEFG?CCCFD>2@FE2;?:BFEFFGGFFFF5/3;8C3<<C7>?AE(B;:(4<<<A<2
@M00200:205:000000000-AKKM3:1:1101:16245:4904 2:N:0:1
TACTAGGGTATCTAATCCTGTTTGCTACCCACGCTTTCGAGCCTCAGTGTCAGTTACAGTCCAGAGAGCCGCTTTCGCCACCGGTGTTCCTCCATATATCTACGCATTTCACCGCTACACATGGAATTCCACTCTCCTCTACTGCACTCAAGTCTAACCGTTTCCAATGCACACAATGGTTGAGCCACTGCCTTTTACATCAGACTCATTAAACCACCCGCGCCCGCCTTAAGCCCCGTCTGCACG
+
CCCCCGGGGGGGGGGGGGGGGGGGGGGGGGGGGGGGGGGGGGGGGGGGGGGGGGFGGGGFGGGGGGGGGGGGGGGGGGGGEGGGGGGGGGGGGGGGGGGGFFGGGGGGGGGGGGGFGGGGG8EFGFGGGGGGDFFGGFFBFGGFGFGFGFGGGGFFFG+:=DEGEFGFFGFFFDEF?FFFG6FFFGGFF+@FAGFFFFGCFFFEE)):AA@E@CF5=D5=542*0*6):*848B@D72<F0())(/
@M00200:205:000000000-AKKM3:1:1101:22154:4910 2:N:0:1
TACTGGGGTATCTAATCCTGTTTGCTCCCCTAGCTTTCGCGCATCAGCGTCAGTGTCAGTCCAGAAGGCCGCCTTCGCCACTGGTGTTCTTCCAGATATCTACGCATTCCACCGCTACACCTGGAATTCCGCCTTCCTCTCCTGCACTCTAGAACGGCAGTTTCAAAGGCAGTCCCGGAGTTGAGCCCCGGGATTTCACCCCTGACTTACCGTTCCGCCTACGCGCCCTTTAACCCCACTCTGAGAGCGCC
+
CCCCCGGGGGGGGGGGGGGGGGGGGGGGGGGFGGGGGGGGCGCGGGGGGGGGGGFGGGGGFDEFFDEFGGGGGGGGGGEGGCFDFGGGGGCFFFDGGGGGGGFFGGGDFFGGFGGFGGGGGG@=?FFGGEGCDGGGGFGCDGGFGFFFGFGF@=D>BGC5,?DFEFGG?FF0:=6AEF+*@DFBADGF>5CBEG?CACG=9>B2:=44>>=@89EG<G>((6;E(=):106):).4E?0,49)54<),(((
@M00200:205:000000000-AKKM3:1:1101:25520:4910 2:N:0:1
TACCAGGGTATCTAATCCCGTTTGCTCCCCTGGCTTTCGCGCATCAGCGTCAATGCCGGTCCAGGATGCCGCCTTCGCCACCGGTGTTCCTCCAGATATCTACGCATTTCACCGCTACACCTGGAATTCCGCATCCCTCTCCCGGATTCAAGCCAACCAGTATCGGACGCAGTTCCCGGGTTGAGCCCGGGGATTTCACGTCCGACTTAGAAGGCCGCCTACGCGCCCTTTATACCCAATCTGAGAG
+
CCCCCGGGGGGGGGGGGCFGGGGGGGGGGGGGGGGGGFEGGEGGGGGGGGGGGGGGGGGGGGGGGGGFGGGGGGGGGGGGGGGGGDGGGGGGGGGGGGG9==FGEGGEGGGFFGGFGEGEGEGFGGCGGGGGGGGDFFGBFFF>GFG5FFFFGFFFFGDFFFCGDFGGFG>5/:6@AA4BF*DDFFG??7EFA=EDFC9;;(61((6<9<<EE?8@>GF1,4::;8>C)*4):4))2)1((64)..8
@M00200:205:000000000-AKKM3:1:1101:8705:4926 2:N:0:1
TACCCGGGTATCTAATCCTGTTTGCTCCCCACGCTGTCGCGCCTCAGCGTCAGCCACAGCCCAGCGGGCCGCCTTCGCCACCGGTGTTCTTCCGGATCTCTACGCATTCCACCGCTACACCCGGAATTCCACCCGCCTCTACTGTGCTCGAGCTCAGGAGTCGCCACGGCCGACCCGGGGTTGAGCCCCGGGCTTTCCCCGCCGCCTTCCTAGAGCCGCCTACGCGCCCTTGATACCCAATCTGAGAG
+
CCCCCGGGFGGGGFGGGGGGGGGGGGGGGDGFGGGGGGFGGGGGDGGGDFGGGGGGGGGGGGGFGGGGGGGGGGGGGGGGGCEGFGGGGGGGGGGGGGGGGGGGGGGGGGGG@EGEGGGFFGEEFGGFGGGGGGGGDEGFFFGFGFFEGDGGGGGFFGF>CGFDFFGGFGF636ABBFGFG5D4@GGFFGGF:CE*9)+49>9>>B0(8796<7:@255403()-/7<D)((.664C,)-(,)6<258
@M00200:205:000000000-AKKM3:1:1101:6283:4927 2:N:0:1
TACAGGGGTATCTAATCCCGTTTGCTCCCCTGGCTTTCGTTCCTCAGTGTCAGTTACAGTCCAGAATGCCGCCTTCGCCACCGGTGTTCCTCCAGATATCTACGCATTTCACCGCTACACCTGGAATTCCGCATTCCTCTCCTGCACTCAAGCCACGCAGTATCAGACGCAGTTCCCCAGTTAAGCTGAGGGATTTCACGTCTGACTTAAGTCGCCACCTACGAACCCTTTCTGCCCAGTCTGAGAG
+
CCCCCGGGGGGGGGFGGFGGGGGGGGGGGGGGGGGGGGGGFFGGGGGGGGGGGGGGGGGGGGGGGGGGGGGGGGGGGGGGGGGGGGGGGGGGGGGCGGGGGGGGGGGGGGGGGGGFGGGGGGGG@FGGGGGGGGGGG7FFFGGFGFGFGFFDEFGFFGDBECEGEFF?BE>5:;FCBF75@F?@AEC?CCFDBFCGFFGF5=5=*1:9AA49*)>*4?94(0:47CBDGG=*57C;@@1646?3))/
@M00200:205:000000000-AKKM3:1:1101:6680:4929 2:N:0:1
TACTGGGGTATCTAATCCTGTTTGCTCCCCACGCTGTCGCGCCTCAGCGTCAGCAACGGCCCAGCAGAACGCCTTCGCCACTGGTATTCTTCCCGATCTCTACGCATTCCACCGCTACACCGGGAATTCCATCTGCCCCTACCGTGCTCTAGCTCGCCAGTCTGACCGGCAGCCCCGCAGTTGAGCCGCGGGATTTCACCAGCCACTTAACGGGCCGCCTACGCGCCCTTTACACCCACTCTGAGAGAG
+
CCCCCDGEFEGGDGGGGDGFEEFEGGGGFGGGGGGFFF@FFGGGGGGGEFGGGGGGGGGGGGGGGGDFGGGEFGDGFFEGG?CDEFGFGGGFFFFCCGF,=EGDCE@FGG,5A>CBDEGGFGGDF7>=FGFDGCFG=FFFFFGFFD8879=?DCCDFEG5@FFG;BCE>8A4?29?EFDD<@F+;8C>>DC>>5CFF3CAD??00,5<2<4:>3?:()0424:>9=>C1*)6>A71C?B(.45.)63-(
@M00200:205:000000000-AKKM3:1:1101:14771:4941 2:N:0:1
TACCGGGGTATCTAATCCTGTTCGCTCCCCATGCTTTCGCTCCTCAGCGTCAGTTAATGCCCAGAGACCTGCCTTCGCCATCGGTGTTCCTCCTGATATCTGCGCATTTCACCGCTACACCAGGAATTCCAGTCTCCCCTACATCACTCTAGTCTGCCCGTACCCACTGCAGAACCGGAGTTGAGCCCCGGTCTTTCACAGCAGACGCGACAAACCGCCTACGAGCCCTTTAAACCCAATCTGAGAGAGA
+
CCCCCGGGGGGGGGGGGGGGGGFGGGGGGGGGGGGGGGGGGGGGGGGGGGGGGGG9FFGGFGGGGGGGGGGGGGGGGGGGCGEGGGGGGGGGGGFGGGGGGGGGGDGGDEFGGGGFGGCGGGGGGGFGGGGE9,6EF6=DFFGFGFDEGBFF;=FFFFF5@D8D6DC?DFFB7DFF5*;@CFC7?DF*9C>9>GGF6EG6A)444@=226@B((3=()8((38B(3)1*024<AB0C??7?2<<24441-
@M00200:205:000000000-AKKM3:1:1101:6579:4941 2:N:0:1
TACTAGGGTATCTAATCCTGTTTGCTCCCCACGCTGTCGCGCCTCAGCGTCAGCCACAGCCCAGCAGACCGCCTTCGCCACCGGTGTTCTTCCGCATCTCTACGCATTCCACCGCTACACCCGGAATTCCATCTGCCTCTACTGTGCTCGAGCTCGACCGTTCGCACGGCCGACTCGGGGTTGCGCCCCGAGCTTTCACCGCACGCTTGCCAAGCCGCCTCCGCGCCCTTTAAGCCCAGTCAGAGAGCGAT
+
CCCC@FGGGGGGGGGGGGGDGG<FEDFGGGGGGGGGGGG8FFEGBFGFEGGGGFFEFGGGGGFGGGAEE,CFG:FG<CB:FGGGCF:FFFA<D?,46FCFFF,DCEGG8FGGGCEBGG8F846+++D=FDDEDEDFFDF5?F=+@9F9=>EDG795*3+*5*)0=*;85C546/)6)05?F8C*:=*:3)*.=E6>*)33:9(-44:B0(,6)(2/(153(.-0,15>)>))5))5C3(())5-)((,-,(
@M00200:205:000000000-AKKM3:1:1101:6834:4966 2:N:0:1
TACGGGGGTATCTAATCCGGTTCGCTCCCCACGCTTTCGCGTCTCAGCGTCAGGAAATGCCCAGAAAGCCGCCTTCGCCACTGGTGTTCCTCCCGATATCTACGCATATCACCACTACACCGGGAATTCCGCTTCCCTCTCCCGAACTCAAGCATCGCAGTTTTCCACGCCATTCCCCGGTTGAGCCGGGGGATTTCACGCGGAACTTACAAAACCGCCTACGCGCCCTTTATACCCAATCAGCGAG
+
CCCCCGGGGGGGGGGGGGEGGGEGGGGGGGGGGGGGGGGGGEEGGGGGGGGGGGGGFGGGGGGGGGGFFGGGGGGGGGGGGDGGGGGGGGGGDFGGGGGGGGGGGGDEGGGFFGGFGGGGGGDDFEGGGGGED?GGGFGFFGFB*@D@DFGCF*=@BCDFGGF9EAFGEDFFFFFFFFGFDGD76CGDBGGFFGGG4A76:>969BFA)).)),;;;GBF<<<>0::D)9:B))6:@84<7).)3((
@M00200:205:000000000-AKKM3:1:1101:24051:4968 2:N:0:1
TACGCGGGTATCTAATCCCGTTCGCTCCCCACGCCTTCGCGCCTCAGCGTCAAGACCAGCCCAGCAGGCCGCCTTCGCCACGGGTGTTCCTCCCGATCTCTACGCATTTCACCACTACACCGGGAATTCCACCTGCCCCTGCTGTCTTCAAGCCCGACAGTCACCAACGACCCTCCCCGGTTGAGCCGGGGGCTTTCACGCCGGTCTTATCGAGCCGCCTGCGCGCGCTTTAAACCCAATCTGAGAG
+
CCCCCGGGGGGGFGGGGGGGGGGGGGGGGGGGGGGGGGGGGGGGGGGGGGGGGGGGGGGGGGGGGGGGGGGGGGEGGGGGGGEDFFGEGGFGFGGGGGGGGGGGGGGGGGFGGGGFGFGGGGGGGEGGGGCGGGGGGFGFFGGFGF7=CFFCFDC@BGGFFFBF;AFGE=?@FBF5>BGDE5>7;CGFFGGEB=CG?BC???B;BB:24))412CE;DF:88>B>D5D)11>2-<7E:37:<>44)5
@M00200:205:000000000-AKKM3:1:1101:14226:4978 2:N:0:1
TACTGGGGTATCTAATCCTGTTTGCTCCCCACGCTTTCGAGCCTCAGCGTCAGTAATGGACCAGTATGTCGCCTTCGCCACTGGTGTTCTTCCGAATATCTACGAATTTCACCTCTACACTCGGAGTTCCACATACCTCTTCCATACTCAAGATAGCCAGTATCAAAGGCAATTCCAAGGTTGAGCCCTGGGCTTTCACCTCTGACTACACTATCCGCCTACGCTCCCTTTAAGCCCAATCTGCGAGGAAT
+
CCCCCGGGGGGGGGGGGGGGGGGGGGGGGGGGGGGGGGGGGGGGGGGGGGGGGGFGFGGGGGGGGGGGGGCGGGGGGGGGGGGGGGGGGGGGGGGGGGGGGGGGGDFGG9FGGGGFGGDGGGGE7EEGFGGGGFGGGCGFFGGFGFGCGFGFFFGB+7A?=BFGEFGGFCFBFEF7DFF5>ED=?DG50=D:D=9?FEGEEC@5>E60)3:ABEFGAGFF>DAD4ADD*=7AE**0=5(0:9C*(/(((/)
@M00200:205:000000000-AKKM3:1:1101:11008:4989 2:N:0:1
TACGGGGGTATCTAATCCCGTTCGCTCCCCCAGCTTTCGCGAATCAGTGTTAGGGATGGCCCAGGTGACCGCCTTCGCCACTGGCGTTCCTCCCGATATCTACGCATTTCACCGCTACACCGGGAATTCCATCACCCTCTGCCACCCTCAAGCCCGCCAGTCTGGCGCGACCTCTCACAGTTGAGCTGTGAGCTTTCACACGCCACTTAACAGGCCACCTACTCGCGCTTTATACCCAATCTGAGAGAGA
+
CCCCCGGGGGGGGGGGGGGGGGGGGGGGGGGGGGGGGGGGGGGGGFGGGGGGGGGGGGGGGGGGGGGGGGGGGGGGGGFGGGGGGGGGGGGGGGGGGCGGGGGGGE@EFFGGFGGFGGGGDEGGGGCCF7FFFGFGGFGBFGF?CF79CFF5ECF?AEGFCFEGBFGEFGE;336AFFG=CFFGFF7ACFGFFFGGFEGEFFF44?:<><4>A:FDB3FF?>?F6?BC>*-69<A2A<?10<4)4.34?B
@M00200:205:000000000-AKKM3:1:1101:25343:5033 2:N:0:1
TACCAGGGTATCTAATCCTGTTTGCTCCCCACGCTTTCGCACCTCAGCGTCAGTGTCGAGCCAGTGAGCCGCCTTCGCCACTGGTGTTCCTCCGAATATCTACGAATTTCACCTCTACACTCGGAATTCCACTCACCTCTCTCGAACTCAAGACCACCAGTCTCGAAGGCCATTCCGGGGTTGAGCCCCGGGATTGCACCCCAGACTTGATGATCCGCCTAAGCGCGCTTTACCCCCAATCTGAGAGCGA
+
CCCCCGGGGGGGFGGGGGGGGGGFGGGGGGGGGGGDGGGGGGGFFFGGGFGGGGGGGGGGGGFGGGGGGGEEGCFGGGGGGGGGGGFEGGGGGFEGGGCFFGGGGF?DCDGCFF8?C?=EDD@EEEFGDGGGGCDCFFGEFGGFGFFFGFD?AG6DFBD53A*=DDFGEG5=*:9CDD7@FE*9;@F9@DDD4:9**:=BFF(-8@=*0**9C?C?;7>(/).)6*)/)2:C)/.,:14(.-69)67,((
@M00200:205:000000000-AKKM3:1:1101:25135:5036 2:N:0:1
TACGGGGGTATCTAATCCTGTTCGGTCCCCACGCTTTCGCTCCTCAGCGTCAGTTGTTGCCCAGAGACCCGCCTTCGCCACCGGTGTTCCTCCTGCTATCTGCGCATTTCACCGCTACACCAGGCATTCCGTCCTCCCCTGAATACCTCTAGTCTGCCCGTATCGGAATCAAGCGCCGTGTTACGCACGGCGTTTTCACTCCCGACTCGACAAACCGCCTACGAGCCCATGACACCCCATCTGCAAGAGAC
+
C6CCCG:F:FGG9C@,@FAFECFF+,BCFCFFFGF7CBFECE7FFFCGGEEGG<<FF<CDAADC8FFDFF7FGGDGFGEE>CEE+F+=FE;EEEFF8,=8;8,>F8@+,,,8?+85+6,3>DDE+3BCFF,D+6+,63=8D,792+37=0<+8+++469@;5858*3:*>41*:**55)/,04+)/7)5)>;BEC<8CFFFF69D;(4(49((.;*(9>::7(0(/.9/2(-)-)-1(-834)2)4)(((.
@M00200:205:000000000-AKKM3:1:1101:11861:5051 2:N:0:1
TACACGGGTATCTAATCCGGTTCGCTCCCCACGCTTTCGCGTCTCAGCGTCAGGTAAGACCCAGAGAGCCGCCTTCGCCACTGGTGTTCCTCCCGATATCTACGCATATCACCACTACACCGGGAATTCCACTCTCCTCTGTCTCCCTCAAGTCCGCCAGTATCCAAGGACCTCTCCCAGTTGAGCCGGGAGCTTTCACCCTAGACTTAACAGACCGCCTGCACGCCCTTTAAACCCAATCTGAGAGAGA
+
CCCCCGGGGGGGGGGGGGGGGGGGGGGGGGGGGGGGGGGGGGGGGGGGGGGGGGGGGGGGGGGGGGGGGGGGGGGGGGGGGGGGGGGGGGGGGGGGGGGGGGGGGGGGGGGGGGGFGGGCFGGGGGGGGGGGGGGGGFGCFGGFGFGBGDGGGGGF>EG>EGFGCF*E?FFFFFFFFFGAEFC>6:CAEDEFAGFGFCGFF9@@EFECFFA6A@GGFDA2613;=EFG9*.69A<?>?(...64<B:4:<
@M00200:205:000000000-AKKM3:1:1101:9085:5066 2:N:0:1
TACTAGGGTATCTAATCCTGTTTGCTCCCCACGCTTTCGAGCCTCAGCGTCAGTAATGGACCAGTATGTCGCCTTCGCCACTGGTGTTCTTCCGAATATCTACGAATTTCACCTCTACACTCGGAGTTCCACATACCTCTTCCATACTCAAGATAGCCAGTATCAAAGGCAATTCCAAGGTTGAGCCCTGGGCTTTCACCTCTGACTAAACTATCCGCCTACGCTCCCTTTACACCCAGTCTGAGCGAGA
+
CCCCCGGGGGGGGGGGGGGGGGGGGGGGGGGEGGGGGGGGGEGGGGGFGGGGGGGGGGGGGGGGGGGGGGGGGGGGGGFGGFGGGGFCGGGGGGGGGGGGGAFFGGGGGGGGGGGBFAA<,8E=CECGGGGGG8+>FFDDDDFFFFG7FFGGDGGFFGGFDFBFDFDGFGFFFFB7CFGFGFGFFGGF?DGF?DFCFCGEB5=E=@EF*:=7>EDFAGE9)):0<=AF?+.:AC@2C>20>*1/4((56=
@M00200:205:000000000-AKKM3:1:1101:18392:5083 2:N:0:1
TACCAGGGTATCTAATCCTGTTCGCTCCCCACGCTTTCGCTCCTCAGCGTCAGTACCGGCCCAGAGCGCCGCCTTCGCCGCTGGTGTTCCTCCTGATATCTGCGCATTTCACCGCTACACCAGGAATTCCACGCTCCCCTACCGGACTCCAGCCACAGCAGTATCGGGTGGCATCCCCGGGTTGAGCCCGGGGGTTTCACACCCGACTTACTGAGCCGCCTACGAGCTCTTGAAACCCAGTCTGAGAG
+
CCCCCGGGGGGGGGGGGGGGGGGGGGGGGGFGGGGGGGGGGGGGGGGGGGGGGGGGGGDGGGGGGGGGGGGGGGGGFGGGGCFEGGGGGGGGGGGGGGGGGGGGGGGGFGGGGGGDGGGGGGGGFFDGGGGGGGGGGFGDFGGFGFGFGFGGGGGFFGGFGCE?EDDE>=?>FFFAFFGEDE4?AGGFFGG3>CCDBADA<2?69>>>?BAFA2:8477>:61>?8B3>*<)-44AE??02<BBFF)4
@M00200:205:000000000-AKKM3:1:1101:10630:5086 2:N:0:1
TACGAGGGTATCTAATCCCGTTTACTACCCTAGCTGTCGCGTCTGAGTGTCAGAAACAGACCAGAAGATCGCCTTCGCCACTGGTGTTCCTCCCGATATCTACGCATTTCACCACTACACCGGGAATTCCATCTTCCTCTTCTGCTCTCAAGCACGGTAGTATTGAATGACCTCTCCCAGTTGAGCCGGGAGATTTCCCATCCAACTTACCGCGCCACCTGCACGCGCTTTAAACCCAATATGCGAG
+
CCCCCGGGGGGGGGGGGGGGGGGGGGGGGGGGGGGGGGGGGGGGGCFFGGGGGGCFGGGGGFGGFGGGGGGGGGGGGGGGGCFGGGGGGGG9FFGGGDEGGGGGGEGFGGGGGGGFGGGGGGGCGGGGGGGAFF?FF?ADBFGFF7?DGFG8FGGFF3=DECD@DFGGFFFDDEFFF?DFFF8CA?C?57C>AGGG6*466BBFBFFEF=ED2(:8(:FB=22;=E:<)72CFFA;EDF(.)1)/(-
@M00200:205:000000000-AKKM3:1:1101:7699:5087 2:N:0:1
TACACGGGTATCTAATCCTGTTTGCTCCCCACGCTTTCGAGCCTCAGCGTCAGTAATGGACCAGTATGTCGCCTTCGCCACTGGTGTTCTTCCGAATATCTACGAATTTCACCTCTACACTCGGAGTTCCACATACCTCTTCCATACTCAAGATAGCCAGTATCAAAGGCAATTCCAAGGTTGAGCCCTGGGCTTTACCCACTGACTAACCTATCCGCCTACGCTCCCTTTACACCCACTCTGCAAGAGAC
+
CCCCCGGGCGGGGGGGGGGGGGGGGGGGGGGGGGGGGGGGGGGGG8FGGGCGCFFGGGGFGGGGG9FFFGGGGGGGGGGGGGGGFFEGGGGGGGGGGGFGGCEFGGGGGGGGGGGB?FFGADFDGGGFGFFGGFCEDFFFFGGFGFGDGFFD9DGFFFGF?FDDFF+E?898D61@C+2<FFFG5=GF6+135@EC+0@8*:8@5=**>558C8BC8>A@4:53)*3;CD3=45>=E9/7>>4*/*05(5(
@M00200:205:000000000-AKKM3:1:1101:23658:5115 2:N:0:1
TACGCGGGTATCTAATCCTGTTCGCTCCCCACGCTTTCGCGTCTCAGCGTCAGTACCGTCCCAGAGAGCCGCTTTCGCCACGGGTGTTCCTCCTGATATCTGCGCATTTCACCGCTACACCAGGAATTCCACTCTCCTCTTCCGGACTCTAGCCCGACGGTTTCCATCGACGTCTCGAGGTTGAGCCTCGAGTTTTCACAACGGACCTGTCTGGCCGCCTACACGCTCTTTAAGCCCAGTCTGAGAGAGCG
+
CCCCCGGGGGGGGGGGGGGGGGGGGGGGGGGGGGGGGGGGGGGGGGGGGGGGGGGGGGGGFGGGGGGGGFGGGGGGGGGGGFFGCFCEGFGGGGGGGGGGGGGCEEF7EGGGGGGFGGGFFGGGGGGGGGGGGGGFGFGEFFGFGDDFGFGGFGGFFGGBGCFG4BFGDGFFEFFFFFGFGGGGFGGFFGGEFD:FA?7948>971>B?9>AD:FF;CBBB:()4:.997<B)6<5C<1(5AAA)<B0(((
@M00200:205:000000000-AKKM3:1:1101:20569:5122 2:N:0:1
TACCCGGGTATCTAATCCCGTTTACTACCCTCGCTGTCGCGTCTGAGTGTCAGAAACAGACCAGAAGCTCGCCTTCGCCACTGGTGTTCCTCCCGATATCTACGCATTTCACCGCTACACCGGGAATTCCATCCTCCTCTTCAGCACTCGAGCCCGCTCGTATTAGACGACCACTCGCAGTTGAGCCGGGGGATTTCACAGCCAACTTACCAAGCCGCCTGCGCGCGCTTTAAGCCCAATCTGCGAG
+
CCC,,@FGGGGGGGGGGG8FGG8,EF9FGG,-@FGDGGGGC8@F@FG<FGGGG9,,,9C9FGGGG,6,6BFGGGGGGGGGGCGGGGGGGGGGG,CGGGCAE;FGGGGGGGGGG+=?GFGGG6EGGGFGGGG,3,=E=*@>+E89D+=DG:DC6++3*+0:CCC*0+5<>800*:/;*/*@CFFGFFC5)7*58CEF6)@))3((6?()-)5<)(28(7>B(4()-:7C5CB<))45A<?1752)339
@M00200:205:000000000-AKKM3:1:1101:25112:5129 2:N:0:1
TACTGGGGTATCTAATCCTGTTTGCTCCCCACGCTGTCGCGCCTCAGCGTCAGCCACAGCCCAGCGGGCCGCCTTCGCCACCGGTGTTCTTCCGGATCTCTACGCATTCCACCGCTACACCCGGAATTCCACCCGCCTCTACTGTGCTCCAGCGCGAGAGTCTCGAAGGCCGATCCGGGGTTGAGCCCCGGACTTTCACCCCCGACCCCTCGCGCCGCCTACGCGCCCCTTAAACCCAATCTGAGAGAGAC
+
CCCCCGGGGGGGGGGGGGGGGGGGGGGGGGGGGGGGGGGGGGGGGGGGGGGGGGGGGGGGGGGGGGGDGGGGGGGGGGGGGGFFFGEGGGGGGGGECGFGGGGGGGGGGGGGGGGFGGGEGEDEFGGFFGEGGGGGGEGFFGGFGFGFGFG567DA?EDAGF4CBFFGFGFFFFFFFFGDGGG789*8>G55>EFGFFGFF9B>>0(-82:9>3?E(180,41B>EFG)1436A<:C(3(.4)))6)(,((
@M00200:205:000000000-AKKM3:1:1101:20481:5139 2:N:0:1
TACTGGGGTATCTAATCCGGTTCGCTCCCCTAGCTTTCGCGCCTCAGCGTCAGGATCGGCCCAGCCAGTCGCCTTCGCCACCGGCGTTCCTAGCGATATCTGCGCATTTCACCGCTACACCCGGAATTCCACCCGCCTCTACTGTGCTCCAGCGCGACAGTCGCCACGGCCGATCCGGGGTTGAGCCCCGGACTTTCACCGCCGCCTTGTCGCGCCGCCTACGGGCCCCTTAAGGCCAGTCTGCGAGGGCG
+
CCCCCGGGGGGGGFGGGGGGGGGGGCFFGGGGGGGGGGGGGGGGGGGGGGGGGGGGGGGGFDGGGGGGGGGGGGGGGGGEFGDGGGFGGGGGGGGGFEGFFGGGGGEGDDGGGGGFGGG<FEGEFGGGGGGGGCDGGFG@FGFFEFGEGFGGGGGFFGCAFDD4>ECEB5>9::D:ADD;F*/9?EC>BGGFFGGGFBGFB>>FF>11767:0,:?>D>(-485(*<C)11:29)4A1,).)62(-3((((
@M00200:205:000000000-AKKM3:1:1101:24203:5152 2:N:0:1
TACTGGGGTATCTAATCCCGTTCGCTCCCCTGGCTTTCGTGTCTCAGCGTCAGCACACTCCCAGCTACCTGTTTTCACCATTGGCGTTCCAAATGATATCTACGCATTTCACCGCTCCACCATTTGTTCCGGTAGCCCCTAAGTGGCTCAAGACACCCAGTATACCAAGCAGTTCCACGGTTAAGCCGTGGGATTTCACAAGGTACTTAGGCATCCGCCTACACACGCTTTAAACCCAGTCCGAGACAGA
+
CCCCCGGGGGGGGGGGGG?EGGGGGGGGGGGGGGFGGGGGGEFGGGGGGGGGGDGGGCGDFGGGGGGFFFG@,FFGCFGGG<FFGGGGGFC,AFFEFGGGGGGFDEEEGGGGGGGFGGDGGGGF9,DFGFGCC8DFGBGDFE=EGFDFGFGGGGGD?GGBEFFCFFFDFGBDFFF978C@FCCFFG?>5;6?FFFGFFGF9)::ECCEE47>=4EG>FF=AD2A:EBG<CB448=:@;047)(.63(,,3
@M00200:205:000000000-AKKM3:1:1101:10170:5164 2:N:0:1
TACACGGGTAATCTAATCCCGTTTGCTCCCCTAGCTTTCGCGCCTCAGCGTCAAGAACAGGCCAGGTAGTCGCCTTCGCCACTGGTGTTCCTCCCGATATCTACGCATTTCACCACTACACCGGGAATCCCACTACCCTCTCCTGCCTTCGAGTCGATCAGTATCGCGTGACCCTCCCCAGTTGAGCCGGGGGCTTTCACACGCGACTTGACCGACCGCCTGCGCGCTCTTTATGCCCAGTCTGAGAG
+
CCCCCGGGGGGGGGGGGGGGGGGGGGGGGGGGGGGGGGGGGFEGEGGGGGCGGGGGGGGGGGGGGGGGGGGGGGGDGCFGGGGGGGGG@FGEGGGDECEGGGEE<EGEGGGGGFFDFEFGGDECDEGG,DFCGGGGGFGD*3,9AFGE+@?D==D?>@DFGGFGF>DC?>ADFCFFFFDFFD=FFGFFFGEED5EF;<9C?@2(::1(43>)8(::17>BF:?E0*0)91<)):<AG?463<).)6)4
@M00200:205:000000000-AKKM3:1:1101:15379:5166 2:N:0:1
TACGAGGGTATCTAATCCGGTTCGCTCCCCTGGCTTTCGCGTCTCAGCGTCAGGATCGGCCCAGTCGGCCGCCTTCGCCACTGGTGTTCCTCCCGATATCTGCCCATTTCACCGGTACACCGGGAATTCCACCGACCTCTACCGTCCTCAAGTCCGCCAGTATCGGATGCAATTTCTGGGTTAAGCCCAGAGATTTCACATCCGACTTAACGGACCGCCTACACGCGCCTTAAGCCCAATCTGAGAGAGAC
+
CCCCCGGGGGGGGGGGGGGEGGGGGEGGGGGGGGGGGGGGGGGGGGGGGGGGGGGGGGGGGGGGGGGDGGGGGGGGGGGGGGGGGG,FEFGGGGGGGGGGGGGGGGGEAFCGGGG5DGGGDDGGGD8FGGGGGCDEGFFFFFGEGFGFGFGFEFFFFGD>FGEGF4*ABF8BA:B6B828FC5DFGGFFGGFFG7DF?CC<8@;01>1)7@20<E?1C@((4354=)9)92>FFFFGFB?:)6<))),,6(
@M00200:205:000000000-AKKM3:1:1101:25670:5204 2:N:0:1
TACCGGGGTATCTAATCCCGTTTGCTCCCCTGGCTTTCGCTCCTCAGCGTCAATGCCGGTCCAGGATGCCGCCTTCGCCACCGGTATTCCTCCAGATATCTACGCATTTCACCGCTACACCTGGAATTCTGCATCCCCCTCCCGACTTCAAGCCATCCAGTATCGGACGCCGTTCCCAGGTTGAGCCTGGGGATTTCACGTCTGACTGACAAGGCCGCCTACGCGCCCTTTAAGCCCAATCTGCGCGAGAC
+
CCCCCGGGGGGGGGGGGG<FGGGGGGGGGGG<DFFGGGGGGGGGGGGGGGGGGGGGFEGCGGGDFCFGGGGGGGGGGGGGGCGGGGGGGGGGGGECFGDDGGFGGGGGGGGGGGGFGEGGFGFGGFGGGDGDG;F,D*@>0@8?E*0=FFGG98D5DFCFECEG85C?DG*:9)*;94C>FFGGFGGFFGC;BCCFF<F=D?@FFFFEE@3462BF0CD2;@DF0?)C)54-)))3C4620)6-(-21(4(
@M00200:205:000000000-AKKM3:1:1101:12350:5211 2:N:0:1
TACTGGGGTATCTAATCCCGTTTGCTCCCCTGGCTTTCGCGCCTCAGCGTCAGTTTCGGTCCAGAATGCCGCCTTCGCCACCGGTGTTCCTCCAGATATCTACGCATTTCACCGCTACACCTGGAATTCCACATTCCTCTCCCGAACTCCAGCCTTGTAGTATCAGACGCAGTTCCCAGGTTAAGCCTGGGGATTTCACGTCTGACTGACAAGGCCGCCTACGCGCCCTTTAAACCCAATCTGAGGGGGA
+
CCCCCGGGGGGGGFGGGGGGGGGGGGGGGGGGGGGGGGGGGGFGGGGGGGGGGGGGGGGGGGGGGGGGGGGGGGGGGGGGGGGGGGGCFGGFFFGGGGGGGGGFGGGGGGGGGGEADGGGGGGGG8DFGGGGGGGGFFGFFGGFGFGFGFGFFGGFFG?9EFDGEFGGFDFFFFFF?FGFFEGFCGGFFFFFBEGGF<CDB274CE;EBBE4BFDE>CA1(6?>9E38775>?EF@G??7:A>A9((((2
@M00200:205:000000000-AKKM3:1:1101:8262:5217 2:N:0:1
TACGGGGGTATCTAATCCTGTTCGCTCCCCACGCTTTCGCGCCTCAGCGTCAGTACCAGCCCAGGGGACCGCCTTCGCCACCGGTGTTCCTCCCAATATCTACGCATTTCACCGCTACACTGGGAATTCCGCCCCCCTCTTCTGGACTCGAGCCTTGCAGTTTCTTCCGCACGTCCTCGGTTGAGCCGAGGGATTTCACGGAAGACACGCATGGCCGCCTACGCGCCCTTTATACCCAGTCTGAGAGAGA
+
CCCCCGGGGGGGGGGGGGGGGGGGGGGGGGGGGGGGGGGGGGGGGGGGGGGGGGGGGGGGGGGGGGGGGGGGGGGGGGGGGGGGGGGDFGGGGGGGGGGGGGGGGGDGGGGGGGGFGGGGGGGGGGGGGGFGGGGGGFGFFGGFGFGEC>FGCGFAFCDFGGEGFFFGEGFBDFFFAAC3<;<;6CCEFGDDEGGGFFG:BF3>F22(4>(:?25<;GFB?BFD>EDGDG24<AF>F?((.46.)))(((
@M00200:205:000000000-AKKM3:1:1101:21440:5217 2:N:0:1
TACAAGGGTATCTAATCCTGTTTGCTCCCCACGCTTTCGAGCCTCAGCGTCAGTAATGGACCAGTATGTCGCCTTCGCCACTGGTGTTCTTCCGAATATCTACGAATTTCACCTCTACACTCGGAGTTCCACATACCTCTTCCATACTCAAGATAGCCAGTATCAAAGGCAATTCCAAGGTTGAGCCCTGGGCTTTCACCTCTGACTAAACTATCCGCCTACGCTCCCTTTACACCCACTCTGAGAG
+
CCCCCGGGGGGGGGGGGGGGGGGGGGGGGGGGGGGGGGGGGGGGGGGGGGGGGGGGGGGGGGGGGGGGGGEGGGGGGGGGGGGGGGGGGGGGGGEGGGGGGGGGGGGGGGGGGGGFFCCGGGCCFGGGGGGGGGGGGFFFFGGFGFGFGFGGGFGFFGGFGGFGFFFGFGFDFEFFFFF5C8DGBE=DF?FDF?FCFFGFFFFFEFFFE@@7=AED>FFFACAEFGFGDDF;;A==ED(554;*1>5
@M00200:205:000000000-AKKM3:1:1101:10200:5230 2:N:0:1
TACAGGGGTATCTAATCCTGTTTGCTCCCCACGCTTTCGAGCCTCAGCGTCAGTAATGGACCAGTATGTCGCCTTCGCCACTGGTGTTCTTCCGAATATCTACGAATTTCACCTCTACACTCGGAGTTCCACATACCTCTTCCATACTCAAGATAGCCAGTATCAAAGGCAATTCCAAGGTTGAGCCCTGGGCTTTCACCTCTGACTAAACTATCCGCCTACGCTCCCTTTACACCCAGCCTGAGAGAGC
+
CCCCCGGGGGGGGFGGGGGGGGGGGFFCGGGGGGGGGGGGGGGGGGGGGFGGGGGGGGGGGFGGGGGFGGGGGGDGGGGGGGGGFGFGGGGGFGGEGGGGGGGGGG@DFGEGGGG?DGG<;DFDEGGGGGAFGGGEAFC5DDGFCDC*=DGGGGGBFBFF,=>F>FFGFFFBB6DFFFGFGFFG6@8DFGGF5,9+@CGE@C@0=E5A@E878ADFD5AF5=<9>EDGFGF=EEEFC==((3>D=E95=(
@M00200:205:000000000-AKKM3:1:1101:16077:5233 2:N:0:1
TACCAGGGTATCTAATCCTGTTCGCTCCCCACACTTTCGCTCCTCAGCGTCAGGTAATGCCCAGAGAACCGCCTTCGCCACCGGTGTTCCTCCTGATATCTGCGCATTTCACCGCTACACCAGGAATTCCGTTCTCCCCTGCATACCTCCAGTCTGCCCGTATCGAAAGCAAGCCAGGTGTTAAGCACCTGGTATTCACTCCCGACGCGACAAACCGCCTACGAGCCCTTTACACCCAATCTGAGCGAGA
+
CCCCCGGGGGGGGGGGGGGGGCGGGGGGGGFEFGGFGGGGGGGGGGGGGGGGGGGGGGGGGGGGGGGGGFGGGGGGGGGCEGGGFGG7AFGGGGDGBFFGGFFGCEEEGGFFFGGFGGGGGGGGGGGGGGG=6DFGGFGFFGGFGFGEGFGGGGGFFFGFEGBGAFGCEGFEFFAFFFDF=@@91,EFFFCA9,7<+;CEEBDBFAA2>=@>9@GF>DD;16351?:D*926>FA:E?F(4:<AA(49>6
@M00200:205:000000000-AKKM3:1:1101:24105:5234 2:N:0:1
TACTCGGGTATCTAATCCCGTTTGCTCCCCACGCTTTCGCGCCTCAGCGTCAGGAAATGCCCAGAGACCCGCCTTCGCCACCGGTGTTCCTCCCGATCTCTACACATTTCACCGCTACACCGGGAATTCCAGTCTCCTCTGCATCCCTCAAGAACGGCAGTATCGGCCGACGTTCTTCGGTTGGGCCGAAGGATTTCACGACCGACTTGCCATCCCGCCTACGCGCCCTTTACACCCAATCTGAGAG
+
CCCCCGGGGGGGGGGGGGGGGGGGGGGGGGGGDGGGGGGGGGGGGGGGGGGGGDCFGGDFGGGGGGGGG@FGGGGGGGGGD@FGFEFGGGGGACGGGEFGGGGGEGGGGGGGGGGFGGGFGC8EFGGFFGGGGFCGGFGFFGGFGFGFGFF?FGGFDGGFG7EGABCE5:9:DF>FFFGFGGGCDGGEF)CAFGGGFEG?<B7@FFFFFD492?FG?CB<BF?E;CBDCC74):<?GB?F14ABD)5
@M00200:205:000000000-AKKM3:1:1101:9163:5237 2:N:0:1
TACACGGGTATCTAATCCCGTTCGCTCCCCTAGCTTTCGCGCCTCAGCGTCAGTGTCAGCCCAGCAACCCGCCTTCGCCGCAGGTGTTCCTCTCGATATCTACGCATTTCACCGCTACACCGAGAATTCCAGTTGCCCCTTCTGCACTCTAGCCCCGCAGTATCGGCTGACCTTTCCGAGTTAAGCCCGGAGATTTCACCGTCGACTTGCGGTGGCCGCCTACGCGCCCTTTACGCCCAGTCTGAGCG
+
CCCCCEGGGGGGGCEFGGGGGGGGGGGFFGGGGGGCFGGGGGGGGGGGGGGGGGGGGGGFFGGGGGGGGGGGGGGGDGGGGGGGFGGGGGGGDFGG8EGGGDGGGCFCDECFGGGEGGFGGGGGFGFGFGDFG9+>6DF=DFCFFCDDCDD=F?FADGGDED5CA9DFF8;=>EBFFADDFGG7CF6?>?C>DFGF7<F41=?6(3?FFEB9;086?C53:(4>2/8<C514)63:G6(.()-)-44,
@M00200:205:000000000-AKKM3:1:1101:4604:5286 2:N:0:1
TACCCGGGTATCTAATCCTGTTCGCTCCCCACACTTTCGCTCCTCAGCGTCAGGTCATTCCCAGAGAACCGCCTTCGCCACCGGTGTTCCTCCTGATATCTGCGCATTTCACCGCTACACCAGGAATTCCGTTCTCCCCTGAATACCTCTAGTCTGCCCGTATCGGAAGCAAGCGCCGTGTTAAGCACGGCGTTTTCACTCCCGACGCGACAAACCGCCTACGAGCCCTTTACACCCAATCTGAGAG
+
CCCCCGGGGGGGGGGGGGGGGGGGGGGGGGGGGGGGGGGGGGGGGGGGGGGGGGGGGGGGG@GGGGGGGBFGGDGGGGGGGFGGGGGGGGGFFGDFGGGGGFEGEGGGGGFFGGGFGGFFGGFE=EFFGGGGGGGGG?E55=,=EF6EGFGGD+CDDF?AEGFGFEGGFGFFF=5*59CEFGGC6D?ABCG??EED@CGEFFBF;@;FF00;;2AC>GFB:BFEFGEC47:)).),:<B?<AF2)))
@M00200:205:000000000-AKKM3:1:1101:17236:5290 2:N:0:1
TACCCGGGTATCTAATCCCGTTCGCTCCCCTAGCTTTCGCGCCTCAGCGTCAGTGTCGGCCCAGCAACCCGCCTTCGCCGCAGGTGTTCCTCTCGATATCTACGCATTTCACCGCTACACCGAGAATTCCAGTTGCCCCTTCCGCACTCTAGCCCCGCAGTATCAGTTGACCTTTCCGAGTTAAGCCCGGAGATTTCACAATTGACTTGCGGAGGCCGCCTACGCGCCCTTTAAACCCAATCTGAGAG
+
CCCCCGGGGGGGGGGGGGGGGGGGGGGGGGGGGGGGGGGGGGGGGGGGGGGGGGGGGGDGGGGGGGGGGGGGGGGGGGGGGGGGGGFGGGGGGGGEGGGGGGGGGGGDGGGGGGDBGGGGGGGGFGGGGGGGGGGG2?DDFGGEGFGFGFGDFGGFFGGFGGFGFFG@8EFEFFFFFFGEGC+C8CGFDGE38:@CA<F?EAC@FFFE@EB@>2?EBGD6(-4<98>DGD?:2:22@0,3::4)-6)4
@M00200:205:000000000-AKKM3:1:1101:14096:5298 2:N:0:1
TACAGGGGTATCTAATCCCGTTCGCTCCCCTAGCTTTCGCGCCTCAGCGTCAGTGTCAGCCCAGCAACCCACCTTCGCCGCAGGTGTTCCTCTCGATATCTACGCATTTCACCGCTACACCGAGAATTCCAGTTGCCCCTTCTGCACTCTAGCCCCGCAGTATCGGCTGACCGTTCTGGGTTAAGCCCAGAGATTTCACAGTCGACTTGCGGTGGCCGCCTACGCGCCCTTGAAACCCAATCTGAAAG
+
CCCCCGGGGGGGGGGGGGGGGGGGGGGGGGGGGGGGGGGGGDGGGGGGGGGGGGGGGGGGGGGGGGGGGGGGGGGGGGGGGGGGGGFGGGGGFGGGGGGGGGGGGGGFGGGGGGGFGGGGGGGGGGGGGGGGGGGFFFGDFGGFGFGBGFDBDDFBDGGEGGCGAAGGFFFEDDEFFA8AAGGGFGGFFGGFFGGGFCCEFEFFFFDFFFFF19EFFG:9@@FE>CDGG:?(8?A2A?(8<B>AD))-
@M00200:205:000000000-AKKM3:1:1101:9945:5300 2:N:0:1
TACTCGGGTATCTAATCCTGTTTGCTCCCCACGCTTTCGAGCCTCAGCGTCAGTAATGGACCAGTATGTCGCCTTCGCCACTGGTGTTCTTCCGAATATCTACGAATTTCACCTCTACACTCGGAGTTCCACATACCTCTTCCATACTCAAGATAGCCAGTATCAAAGGCAATTCCAAGGTTGAGCCCTGGGCTTTCACCTCTGACTAAACTATCCGCCTACGCTCCCTTTACGCCCAGTCTGAGAGAGA
+
CCCCCGGGGGGGGGGGGGGGGGGGGGGGGGGGGGGGGGGGGGGGGGGGGGGGGGFFGGGGGGGGGGFGGGGGGGGGGGGGGGGGGGGCGGF,CFGGGGFGGGGGFGGGEGGGGFGFGGG?;D7C7CEGGCFFGGGGGFGFFFGFGBFBGFGFGCFBDFDFGGFGFFCEDGFFF=<+?DF?FG?=5D=FB=6DF6C?8EGB65C)*:8;8=CCCCF68;BAAF4@=C5DFFEFF)56C5(.8CCF*97@>(
@M00200:205:000000000-AKKM3:1:1101:12173:5312 2:N:0:1
TACTCGGGTATCTAATCCTGTTTGCTCCCCACGCTTTCGCACCTCAGCGTCAGTACCGGGCCAGTGAGCCGCCTTCGCCACTGGTGTTCTTGCGAATATCTACGAATTTCACCTCTACACTCGCAGTTCCACTCACCTCTCCCGGACTCGAGATCCCCAGTATCAAAGGCAGTTCCGGAGTTGAGCTCCGGGATTTCACCCCTGACTTAACGATCCGCCTACGTGCGCTTTACGCCCAGCCTGAGAGAGAC
+
CCCCCGGGFGGGGGGGGGGGGGGGGGGGGGGGGGGGGGGGGGGGGGGGGGGGGGGGGGGGGGGGGGGGGGGGGGGGGGGGGGGGAFGGGGGGGGGGGGGGGGGGGGGGGGGGGGGFGGGGGFGGFGGFG,=FGGGGGFGFF,@?GFDBFFGDFGGFFGGFGGEGCFGGFGFFFEFBDBDAF?=GFFCFADGFFG68FEGFB9=BFFFFEF4(((336>A;DD?;(3859>(4>?B9814(4:B?F27:,2(
@M00200:205:000000000-AKKM3:1:1101:8095:5315 2:N:0:1
TACGAGGGTATCTAATCCTGTTTGCTCCCCACGCTTTCGTGCATGAGCGTCAGTGTTGGCCCAGAAGGCTGCCTTCGCCATCGGTGTTCCTCCACATCTCTACGCATTTCACCGCTACACGTGGAATTCCACCTTCCTCTGCCACACTCCAGCACCGTAGTTTCGAGCGCAATTCCCAAGTTAAGCCCGGGGCTTTCCCACTCGCCTTGCGCCTCCGCCTGCGCACACTTTAAGCCCAATCTGCGCGAGAC
+
CCCCCGGGGGGGGGFGGGGGGGGGGGGGGGGGGGGGGGCE@FGGFGGGGGGGGGFEGGGDGGGGFCG@EEGGGGGGGGGGGFGGGGGGGFGGGGGGGFGGGGGFGGGGGGGGGGEFGGFGEGCCGGGGGGCE?=FF8FGF6?FFF6DDGFGGGGGFB,DACFBGD5D6>EE9DFFFFFDFGFFG8E<?95@5>CCDF4?9B2:B((-5)62(6(3;9CA@@;;5(:39;07):9A?GB13:>A)((4111(
@M00200:205:000000000-AKKM3:1:1101:19722:5318 2:N:0:1
TACAGGGGTATCTAATCCCGTTTGCTCCCCTGGCCTTCGTGCCTCAGCGTCAGGAACTGTCCAGGAACTCGCCTTCGCCACTGGTGTTCCTCTCGATCTCTACGCATTTCACTGCTACACCGAGAATTCCAGTTCCCCCTCCAAGCCTCCAGCTCCGCAGTTTCTAATGCCCTTTCCAGGTTGGGCCTGGAGATTTCCCATCAGACTTGCTAAGCCGCCTACGCTCCCTTTAGGCCCAATCGCAGAG
+
CCCCCFGGGGGGGGGGGGGGGGDFGGGGGGGGGGFGGGGE<@FGGGG,CGGG7FCGG<EFGGGGGFGGGGGGGGGGGGGGGGGGGFEGGGGG9F:FGGGGGGGGGGGGGGCF<DGC+AEF88EEGGGFFGGFG,?@E*685C=99DFFG5==B8DFAB69EGEGFFGGFGF)*)0=F@GFFDF9*;@:FC,**@7B+*4@=@5@*>:C5*:A7)2>9CD(6>945?DF4CB;C)4(=:133((/622
@M00200:205:000000000-AKKM3:1:1101:15094:5329 2:N:0:1
TACTGGGGTATCTAATCCCGTTTGCTCCCCACGCTTTCGCGCCTCAGCGTCAGATCCGGACCAGTGAGCCGCCTTCGCCACTGGTGTTCTTGCGAATATCTACGAATTTCACCTCTACACTCGCAGTTCCACTCACCTCTTCCGGTCTCAAGCCCAGCAGTATCGAAGGCAATTCCGTGGTTGAGCCACGGGCTTTCACCCCCAACTTACAAGGCCGCCTACGCGCCCTTTCCGCCCAATCTGAGAGAGA
+
CCCCCGGGGGGGGGGGGGGGGGGGGGGGGGGGGGGGGGGGGGGGGGGGGGGGGG9EGGGGGGGGGGGGGGGGGGGGGGGGGFGGGGGGGGG9FCEDGGGGCFGF+DFGGGGGGGGFFGGGGF7CBCGEGGGFGGFGGBFEFGGFE?GAFFGGG6+;DCDDD?EGAFF8?GF<58BFFFCAGGGGFFGFFGGAACCGF?FE=@9(6>5:=EFF<?GF9DD?1:;>>EFG3>?))42:EB(4?F24).3(4:
@M00200:205:000000000-AKKM3:1:1101:19615:5333 2:N:0:1
TACTGGGGTATCTAATCCCGTTTGCTCCCCACGCTTTCGCGCCTCAGCGTCAGGAAATGCCCAGAGACCCGCCTTCGCCACCGGTGTTCCTCCCGATCTCTACACATTTCACCGCTACACCGGGAATTCCAGTCTCCTCTGCATCCCTCAAGAACGGCAGTATCAGCCGACGTTTCTCGGTTGAGCCGAGAGATTTCACGACTGACTTGCCATCCCGCCTACGCGCCCTTTAAGCCCAGTCTGATAGAGA
+
CCCCCGGGGGGGGGGGGGGGGGGGGGGGGGGGGGGGGGGGGGGGGGGGGGGGGGGGGGGGGGGGGGGGGGGGGGEGGGGGGGGGGGGGGGGGGGGG:FFGGGGGGGGGGGGGGGGFGGGGGCEEFEFGGGGGGGGGGFGFFGGFGFF5DFGDAFC5?CDBDGFGFFFFFGFBADFAAF>FGGGGFGGFFGG>FC7CFEGF@@DBF8>5=C@E33BF;G:DFF::6E:D55)>ADF>808,82<))644))
@M00200:205:000000000-AKKM3:1:1101:7710:5345 2:N:0:1
TACGAGGGTATCTAATCCTGTTTGCTCCCCACGCTTTCGAGCCTCAGCGTCAGTAATGGACCAGTATGTCGCCTTCGCCACTGGTGTTCTTCCGAATATCTACGAATTTCACCTCTACACTCGGAGTTCCACATACCTCTTCCATACTCAAGATAGCCAGTATCAAAGGCAATTCCAAGGTTGAGCCCTGGGCTTTCACCTCTGACTAAACTATCCGCCTACGCTCCCTTTAAACCCAATCTGTGAG
+
CCCCCGGGGGGGGGGGGGGGGGGGGGGGGGDGGGGGGGGFGGGGGGGGGGGGGGGGGGGGGGGGGGGGGGGGGGGGGGGGGGGGGGGGGGGGGGGGGFGGGGGGEGGGGGGGGGGFGGGGEGFGGG>?E=DDDCFGGF8=FGCDFFGFGCFF9DGFFGGFGGFGCFDFBGFDFEFDFFF5DA=+:DF9D?FFFEFGFEG@EDFFFFEEE5@EFFGFFGFFFFF>:?BFCC=C4437C255BEC****
@M00200:205:000000000-AKKM3:1:1101:20109:5356 2:N:0:1
TACTAGGGTATCTAATCCTGTTTGCTCCCCACGCTCTCGTACATGAGCGTCAATGTCGGGCCAGGAAGCCGCTTTCGCCACCGGTGTTCCTCCTGATATCTACGAATTTCACCTCTACACCAGGAATTCCGCTTCCCTCTCCCGAATTCAAGCCCCGCAGTCTCGGGCGCAATTCCGGGGTTGAGCCCCGGGCTTTCACACCCGACTTACGAGACAGCCTGCGTACGCTTTACACCCAATCTGAGAGAGA
+
CCCCCGGGGGGGGGGGGGGGGGGGGGGGGGGGGGGGEGGGGGGGGGGGGGGGGGGGGGGGGGGGGGFGGGGGGGFGEGFCFGGGGGEGGGGFGGGGGGGGGGGGGGGGGGFGGGGFGFG<FEGGFGGGGCFGGGGEFFGFFFCBG>CDGFGGGGFF5ECBECCG@F>EFGFBBFFFFDDFGEDCAF=??C:;B57>BCGFF7@@BF03;@7:?0?EFFFB749)3?DD/70-)..4E11<?>A:AFFF<1
@M00200:205:000000000-AKKM3:1:1101:8660:5358 2:N:0:1
TACCGGGGTATCTAATCCTGTTTGCTCCCCACGCTTTCGAGCCTCAGCGTCAGTAATGGACCAGTATGTCGCCTTCGCCACTGGTGTTCTTCCGAATATCTACGAATTTCACCTCTACACTCGGAGTTCCACATACCTCTTCCATACTCAAGACACCCAGTATCAAAGGCAATTCCGAGGTTGAGCCCCGGGATTTCACCCCTGACTTAAATGTCCGCCTACGCTCCCTTTAAGCCCAATCTGAGAG
+
CCCCCGGGGGGGGGGGGGGGGGGGGGGGGGGGGGGGGGGGGEGGGGGGGGGGGGGGGGGGGGGGGFGGGGGGGGGGGGGGGGGGGGGGGGGGGGGGGGGGGFGGGGGGGGGGGGGFGGGGFF?ECEEFGGGGGCDE,@DDBAE@CFGBGFD?EFGFDEDFGGFGFFCGBED5F5D3;DGBGFGG*@AFFGGEEE:>FEF:55>=BFECCFFFEFFF@):9DD>)(38C5;3>EFFEC@@F1CE?3>3
@M00200:205:000000000-AKKM3:1:1101:25074:5365 2:N:0:1
TACCAGGGTATCTAATCCTGTTTGATCCCCACACTTTCGTGCCTCAGCGTCAGTTACAGCCTAGTAAGCTGCCTTCGCTATAGGTGTTCTTGACGATATCTAAGCATTTCACCGCTACACCGTCAATTCCGCCTACCTCATCTGTACTCTAGCCCCGCAGTATCAATGCCACCCTCCCAGTTAAGCTGGGATATTTCAGCACTGACTTACAGGGCCGCCTACGCACCCTTTAAACCCAGTCTGAGAG
+
CCCCCGGGGGGGGGGGGGGGGGGGGGGGGGGGGGGGGGGGGGGGGGGGGGGGGGGGGGGGGGGGGGFGGGGGGGGGGGG7FGGGGGGGGGGGGGEGGGGGGGGGGGGGGGGGGGGFGGGGGGGGGGGGGGDGGGGGGFGBFGGFGFGFGFF8EFFDFGD5CDEGFFGDFFFEDADFDFGFFFCGB==FFGG59FFGFEGFEFFFFFEFEBACF=CEFGFD9:>65EADFG:ECFE:E@=34)779>3
@M00200:205:000000000-AKKM3:1:1101:12776:5405 2:N:0:1
TACTGGGGTATCTAATCCCGTTTGCTCCCCTAGCTTTCGCGCCTCAGCGTCAGTATTGGGCCAGATGAGCGCTTTCGCCACCGGTGTTCCTCCTGATATCTACGCATTTCACCGCTACACCAGGAATTCCCTCATCCTCTCCCATACTCAAGCCAGGCAGTTTGGGATGCAGGTCCCCGGGTGAGCCGGGGGGTTTCACATTCCACTTACCTGACCGCCTACACGCCCTTTAAGCCCAATCTGAGAG
+
CCCCCGGGGGGGGGGGGGGGGGGGGGGGGGGGGGGGGGGGGGGGGGGGGGGGGGGGGGGGGGGGGGGGGGGGGGGGGGGGGGGCGGGGGGGGGGGGGGGGGGGGGGGGGGGGGGGFGGGGFGGGCFFGGGGGGC9EDFGFFDGFGFGFGFG8EDGFFGGFDD;DDFG8?FDD?@FFFFG5CCDGFGGFFDGFFE55?>F>DAAA<<B2<A:4A1CE1DB1(.3F(:8D5C?<AAFFG0:(366)-43
@M00200:205:000000000-AKKM3:1:1101:11626:5420 2:N:0:1
TACAAGGGTATCTAATCCTGTTTGATCCCCACGCTTTCGCGCCTCAGCGTCAGTACTCGTCCAGAGGGCCGCCTTCGCCACCGGTGTTCCTCCTGATATCTACGCATTTCACCGCTACACCAGGAATTCCACCCTCCTCTCCGGTACTCTAGCCTGCCAGTTTCCGGCGCAGTTCCCCAGTTGAGCCAGGGGCTTTCACACCGAACTTAACAGGCCGCCTACGCGCCCTTTATGCCCAATCTGAGCGAGA
+
BCCCCGGGGGGGGGGGGGGGGGGGGGGGGGGGGGGGGGGGGEGGGGGGGGGGGGGGGGGGGGGGGGGGGGGGGGGGGGGEGGGGGFFGGGGGGGGGGFCGGGGGGGCFAECGFGGFDEGGGGGGGGGGGGGGGGGGGFGEFGGFGFGFGFGDFGGFFFGFG7CD@BGGFGBAEEFFFFGFGGGFFGGF4FGFFGCFFCG7B=>9;@<FAFFEFDGG>GF<DF:D0:>C/9?26>94CB((8<DF>(1296
@M00200:205:000000000-AKKM3:1:1101:9931:5428 2:N:0:1
TACCAGGGTATCTAATCCTGTTTGCTCCCCACGCTTTCGCTCCTCAGCGTCAGTACTGGCCCAGGATCCCGCCTTCGCCACCGGTGTTCCTCCTGATATCTGCGCATTCCACCGCTACACCAGGAATTCCAGATCCCCCTACCGCCCTCGAGAACCGAAGTTTGGCGCGCACTTCCCCGGTTGAGCCGGGGGATTTCACACGCCACTTTCGGGACCGCCTACGCGCCCTTTATACCCCGTCTGAGAGAG
+
CCCCCGGGGGGGGGGGGGGGGGGGGGGGGGGGGGGGGGGGGGGGGGGGGGGGGGGGGGGGGGGGGGGGGGGGGGGGGGGGGGGGGGGGGGGGGGGGGGGGGGGGGGGGGGGGGGGFGGGGGGGGGGGFGGGGGGGGFFDAFGGEGBDBFDGGFGGFFD6@ED@F5FGGFGEBFFFFFFGFGEDFFEFEDCE>)AFGF?C23>>1(4(6)6:69(:86D53?<:5,:>DC4456<462(,-(.2<A6:2:
@M00200:205:000000000-AKKM3:1:1101:12261:5433 2:N:0:1
TACCAGGGTATCTAATCCTGTTTGCTCCCCACGCTTTCGTGCCTCAGCGTCAGTACCGGGCCAGTGAGCCGCCTTCGCCACTGGTGTTCTTGCGAATATCTACGAATTTCACCTCTACACTCGCAGTTCCACTCACCTCTCCCGGACTCAAGATCTTCAGTATCAAAGGCAGTTCTGGAGTTGAGCTCCAGGATTTCACCCCTGACTTAAAGACCCGCCTACGCACCCTTTACACCCAATCTGAGATAGA
+
CCCCCGGGGGGGGGGGGGGGGGGGGGGGGGGGGGGGGGGGGGGGGGGGGGGGGGGGGGGGGGGGGGGGGGGGGGGGGGGGGGGGFGGGGGGGGGGGGGGFGGGGGGGFGGGGGGGFGGGGGFGGEGEGGGGGGGGGGFGFFGGFGEGFGFGCFGGFFFGFGGBFFFGGFGFFF@FFFFGFGGFGAGGF607CFGFGFFF@CFBB9;ECE*>EC)>,(/:5=->?@C3>8>37EE@3CD1@@6?C6;)/7)
@M00200:205:000000000-AKKM3:1:1101:22760:5439 2:N:0:1
TACTAGGGTATCTAATCCTGTTTGCTCCCCACGCTGTCGCGCCTCAGCGTCAGCCACAGCCCAGCGGGCCGCCTTCGCCACCGGTGTTCTTCCGGATCTCTACGCATTCCACCGCTACACCCGGAATTCCACCCGCCTCTACTGTGCTCCAGCGCGAGAGTCTCGAAGGCCGATCCGGGGTTGAGCCCCGGACTTTCACCCCCGACTCCTCGCGCCGCCTACGCGCCCCTTAAGCCCAATCTGAGAG
+
CCCCCGGGGGGGGGGGGGGGGGGGGGGGGGGGGGGGGGGGGGGGGGGGGGGGDGGGGGGGGGGGGGGGGGGGGGFGGGGGGGGGGGGGGGGGGGGGEGGGGGGGGEGGGFDFGGGFGGFGDEGG:ECGGGGGGGDGGFGEFGGFGFGEGFF;DGG>?EGFFFEF2)68>FFFFFFFFEDEGEGDFGCF:<EFF=FGFFG>?9>F90-::>:1(4E8(9701:BE>GFG)9142))4;0(,,.624-2
@M00200:205:000000000-AKKM3:1:1101:25272:5451 2:N:0:1
TACTGGGGTATCTAATCCTGTTTGATCCCCACGCTTTCGCGCCTCAGCGTCAGTACTCGTCCAGAGGGCCGCCTTCGCCACCGGTGTTCCTCCTGATATCTACGCATTTCACCGCTACACCAGGAATTCCACCCTCCTCTCCGGTACTCGAGTCTGCCAGTATCCGGCGCACTTCCTCGGGTGAGCCGAGGGCTTTCACACCGAACTTAACAGACCGCCTACGCGCCCTTTACACCCAATCTGAGAGCGA
+
CCCCCGGGGGGGGGGGGGGGGGGGGGGGGGGGGGGGGGGGDGGGGGGGGGGGGGGGGGGGGGGFGGGGGGGGGGGGGGGGGGGGGGEEGGGGGGFCGGGGGGGGEGGGGGGGGGGFGGGGFGGCFFFGFGGGGGGGGFGFFFDEG>GFGFGGGGGFFFFFGGFGE5?EFGFBFFFFFFG>F@/:ACFFEGGB3:7FA5FFE;B0>F;4;<EEE(;C9DEF?:3BBGDG344).:AFGF(1144>)-)((,
@M00200:205:000000000-AKKM3:1:1101:7429:5451 2:N:0:1
TACTCGGGTATCTAATCCCGTTTGCTCCCCTAGCTTTCGCGCCTCAGCGTCAGAAGAGATCCAGTTACTCGCTTTCGCCACCGGCGTTCCTTCCGATATCAACGCATTTCACCGCTCCACCGGAAGTTCCAGTAACCCCTACCTCCCTCTAGACAAGCAGTATCCAAGGCACTTCTCCGGTTGAGCCGAAGGCTTTCACCCCGGACTTGCTTGCCCGCCTAAGCGCCCTTTAAGCCCAGTCTGAGAG
+
CCCCCGGGGGGGGGGGGGGGGGGGGGGGGGFGGGGGGGGGGGGGGGGGGGGGGGGGGGGFGGFGGFGGGGGGGGGGGGGGGGGGGDGGGGFGGEE:,@6FGFGGGGGGCGGGGGG>GGGGGGGGGGGGGGGGGGFGFFGDFGGFGBGDGFGFADF?FG6AFFEF7;=,08>5C@F>>A5>FGDCAF7D*/:5AFGCBEG*/9@FFF;3=C36@@GG(1=1<)(56C>D)>?<AFB0C<17<<AA<2>
@M00200:205:000000000-AKKM3:1:1101:14186:5462 2:N:0:1
TACTAGGGTATCTAATCCCGTTTGCTCCCCTGGCTTTCGCGCCTCAGCGTCAGTTTCGGTCCAGGATGCCGCCTTCGCCACCGGTGTTCCTCCAGATATCTACGCATTTCACCGCTACACCTGGAATTCCACATCCCTCTCCCGAACTCCAGCCTTGTAGTATCAGACGCAGTTCCCAAGTTAAGCCTGGGGATTTCACGTCTGACTGACAAGGCCGCCTACGCGCCCTTTACGCCCAGTCTGAGAGAGA
+
CCCCCGGGGGGGGGGGGGGGGGGGGGGGGGFGGGGGGGGGGGGGGGGGGGGGGGGFGGGGGGGGGGGGGGGGGGGGGGGEFGGGGGFGGGGGGGFGGGGGGGGGGGGGC;DFGGGFDGGGGGGGGGFGGGGGGGGGGF?=BGGFEFGFGFGG?DFFB>+?ED9FFFGGFGFFFFFFFFGFGFGGFFGFFGC>ECE>>CFFFDFFFFFFE9@4>>CF9?A@FF<=>C3C>F;<CF<>G604<69:<AB:?0
@M00200:205:000000000-AKKM3:1:1101:14819:5472 2:N:0:1
TACAAGGGTATCTAATCCCGTTTGCTCCCCTGGCTTTCGCGCCTCAGTGTCAGTTTCGGTCCAGGATGCCGCCTTCGCCACCGGTGTTCCTCCAGATATCTACGCATTTCACCGCTACACCTGGAATTCCACATCCCTCTCCCGAACTCAAGTCTTGTAGTATCAGACGCAGTTCCCAAGTTAAGCCTGGGGATTTCACGTCTGACTGACAAGACCACCTACGCGCACTTTATGCCCAATCTGAGAG
+
CCCCCGGGGGGGGGGGGDFGGGGGGGGGGGGGGGGGGGGGDGGGGGGGGGFGGGGGGGGGGGGGGGGGGGGGGGGGGGGGGGGGGGGGDFCGFGGGGGGGGGGGGGGGGGGGGGGFDGGGGGGDFGFGGGGFGFGFFFDFFGGF8@DBGFGDDCGFFGGFF@7DFFGGEGFBDFFFFFGFGGGFCGCFFGD>DGFGFCGFF=226;4*7>EC@BCGFGE:=8>A@D.8273?)677B@D15C?5CFF
@M00200:205:000000000-AKKM3:1:1101:19700:5473 2:N:0:1
TACAAGGGTATCTAATCCCGTTTGCTCCCCTGGCTTTCGCGCCTCAGCGTCAGTTTCGGTCCAGAATGCCGCCTTCGCCACCGGTGTTCCTCCAGATATCTACGCATTTCACCGCTACACCTGGAATTCCACATTCCTCTCCCGAACTCCAGCCTTGTAGTATCAGACGCAGTTCCCCGGTTAAGCCGAGGGATTTCACGTCCGACTGAGTTGGCCGCCTACGAGCCCTTTAAACCCAATCTGAGAG
+
CCCCCGGGGGGGGGGGGGFGGGGGGGGGGGGGGGGGGGGGGFGGGGGGGGGGGCFGGGGGGGGGGGGGGGGGGGGGGGGGGGGGGGGGGGGGGGGGGGGGGGGGGGGGGGGGGGDEGGGGFGGGGGGGGCDGGG9EFFGFFCGDGEGFGFF@>DFFFFGFGGFGFFDFDGF>DEFFFAGFGE5CAECAFGE>*AFGFFG=BBF>@F26@E;CEEGGBGFD0=?F;E>F794::AA:E<(:?)<)<2:
@M00200:205:000000000-AKKM3:1:1101:17160:5476 2:N:0:1
TACTGGGGTATCTAATCCTGTTTGCTCCCCACGCTTTCGAGCCTCAGCGTCAGTAATGAGCCAGTGTGTCGCCTTCGCCACTGGTGTTCTTCCGAATATCTACGAATTTCACCTCTACACTCGGAGTTCCACACACCTCTCTCATACTCAAGACACCCAGTATCAAAGGCAATTCCGAGGTTGAGCCCCGGGATTTCACCCCTGACTTAAATGTCCGCCTACGCTCCCTTTACCCCCAACCTGCGAGAGC
+
CCCCCGGGGGGGGGGGGGGGGGGGGGGGGGGGGGGGGGGGGGGGGGGGGGDGGGGGGGGGGGGGGGGGGG@FGGGGGGGGGGGGGGGGGGGFGGGGGGGGGGGGGGEGGGGGGGGFGGGGGFEC@EEGGGGGGGGGGFFBFFGFGFGEGFGDGGGFFGGFGG7FFFGGBFFBD8DFFEDEFE6C*@C5AGGF>EGGA*;@@=B9:>BEF=6A*;;C2:4(55(0/=:C*;4)1/(6C6?(66@((..(.(
@M00200:205:000000000-AKKM3:1:1101:5401:5479 2:N:0:1
TACCGGGGTATCTAATCCTGTTTGCTCCCCACGCTGTCGCGCCTCAGCGTCAGCAACAGCCCAGCAGGCCGCCTTCGCCACTGATGTTCTTCCCGATCTCTACGCATTCCACCGCTACACCGGGAATTCCATCTGCCTCTACCGTGCTCGAGCCTGACAGTTTAGAAGGCAGCCCTGCGGTTAAGCCGCAGGATTTCACCCCCTACTTACCAGGCCGCCTACGCGCCCCTTATGCCCAATCTGAGAG
+
CCCCCGGGGGGGGGGGGGGGGGGGGGGGGGGGGGGGGGGGGGDEEGFGGGGGGGDFGGGGGGGGGFFGGGGGGEGGFFGGG@EEFGGGGGGGGFCGGGGGGGGGGGGGGCGGGGG5?FFGGGCEGEFGGGGDGGGGGFG<DCGA89+)539=EGDAFGG>EFCCE>GG*DFAFFFA*97>FC7>6?FEF:EB><FGFFGF09>B(2=E<AE9;(8;9DFFFB?EBGFD)18?2)44C:0,:4)44),
@M00200:205:000000000-AKKM3:1:1101:24640:5480 2:N:0:1
TACTAGGGTATCTAATCCTGTTTGCTCCCCACGCTTTCGAGCCTCAGCGTCAGTAATGGACCAGTATGTCGCCTTCGCCACTGGTGTTCTTCCGAATATCTACGAATTTCACCTCTACACTCGGAGTTCCACATACCTCTTCCATACTCAAGATAGCCAGTATCAAAGGCAATTCCAAGGTTGAGCCCTGGGCTTTCACCTCTGACTAAACTATCCGCCTACGCTCCCTTTACACCCAGTCTGAGAGCCAT
+
CCCCCGGGGGGGGGGGGGGGGGGGGGGGGGGGEGGGGGGGGGGGGGGGGGGGGGGGGGGGGGGGGGGGGGFGGGGGGGGGGGGGFGGGGGGGGGGGGGGFGGGGGFGGGGGGGGGFDFFGGGGGGGGGGGFGG?GF@@ADDFGBC;DEGFDDGGF5DFFFGGFGCFGGFG?DF8B?DFD*C@=F5?8?F?8?FGFGBFG<===CCA8EEFECECFF)<A853=D2=AF7D)9A?*:>((.79*0**)/((*
@M00200:205:000000000-AKKM3:1:1101:25997:5500 2:N:0:1
TACTAGGGTATCTAATCCCGTTCGCTCCCCCAGCTTTCGCGTCTCAGCGTCAGGGATGGCCCAGATGACCGCCTTCGCCACTGGCGTTCCTCCCGATATCTACGCATTTCACCGCTACACCGGGAATTCCATCACCCTCTGCCACCCTCAAGCCCATCAGTTTGGCGCGGCCTCTCACCGTTGAGCGGTGAGCTTTCACACGCCACTTCATAGGCCGCCTACCAGCCCTTTAAGCCCAGTCTGCGAGCGAT
+
@CCCCGGGGGGGGGGGGGGGGGGGGGGGGGGGGGGGGGGGGGGGGGGGGGGGGGGGGGG@FGGGGGGGGGGGGGGGGGGGGGGGGGGGGGGGGGGCFGGGGGGGGGCCFGGGGGGFGGGFGGGGGEGGGGGGGGGGGFGFFEFFGFGFGFGGGFGFFGGF:@CD:?>?>85>>=FABF6?FE4C;F*??C5AAFCFFE73@B>@06@E)77??@G?2>D?(,(0)*)/09:)49):F:0(.)))-,4((4,
@M00200:205:000000000-AKKM3:1:1101:23573:5505 2:N:0:1
TACTAGGGTATCTAATCCTGTTTGCTCCCCACGCTTTCGTGCATGAGCGTCAGTGTTGGCCCAGAAGGCTGCCTTCGCCATTGGTGTTCCTCCACATCTCTACGCATTTCACCGCTACACGTGGAATTCCACCTTCCTCTGCCACACTCCAGCATCGTAGTTTCGAGCGCAATTCCCAAGTTAAGCCCGGGGCTTTCACACTCGACTTGCGACGCCGCCTGCGCCCACTTTATACCCAGTCTGAGAG
+
CCCCCGGGGGGGGGGGGGGGGGGGGGGGGGGGGGGGGGGGGGGGGGGGGGGGGFGFGGGGGGGGGGGGGGGEGGGGGGGGGGGGGGGGGGGGGGGGGGGGGGGGGGGDGGGFGGDFGGGGGGGGGGACFGGGD8DEFFGFFGGFGFGBGFGGGGGFEGGFEGFGFFGGFGDBFFFFFFGFGGFFFGGFEGD>>EFGF<??=):@DAFFFE9@B>GD9DFD@D@>(/052:)5>B<A6>1.<2>AA)2
@M00200:205:000000000-AKKM3:1:1101:20632:5507 2:N:0:1
TACTGGGGTATCTAATCCCCTTCGCTCCCCTGGCTTTCGCGCCTCAGCGTCAGTTCCGGTCCAGATGGCCGCCTTCGCCACCGGTGTTCTTCCCAATATCTACGCATTTCACCGCTACACTGGGAATTCCGCCATCCCCTCCCGGACTCTAGCCAAGCAGTATCGGGTGCAGATCCTCGGTTGAGCCGAGGGATTTCACACCCGACTTGATCGGCCGCCTACACGCCCTTTACACCCAATCTGAGAGAGA
+
CCCCCGGGDEGGFFFGGFF,EFGGGGGGGEGGCGGGGGGFEFGGGGGFFGGGGGGGGGGGGGGGGGGGGFEGGGGGFGGEFGGDCGGCCEGFGGGGGGGGGGGGGGGGGGGGGGGFGGGGGGGGGGGGGGGDCEDG@FFDEGGFGDGBGFGGGGGFFGGFC8;C=>DE>E5>8@FFFFGDFGGGFGGFDGG?AEGCFEFEF<FFF;>(;369<;C897B2604F8C7<)90)64<?GBBB?<A44AF:?F
@M00200:205:000000000-AKKM3:1:1101:26832:5512 2:N:0:1
TACTAGGGTATCTAATCCGGTTCGCTCCCCACGCTCTCGCACCTCAGCGTCAGTAGATGCCCAGTCGACTGGTTTCCCCCTGGGTGTTCCTGCCGATCTCTACGCATTTCACCACTACACCGGCAATTCCATCGACCTCTGCATCACTCCAGACGCGCCGTATGGGATGGCGCCTGGCCGTTAAGCGGCCAGATTTCACACCCCACGCGCGCGTCCGCCTGCGTGCGCTTTATACCCAATCTGAGAGCGCT
+
CCCCCGGGGGGFFGG9FGFF@FGGGGGGGGGGDGGGGGGGGGGGGGGGGEGGGGGGGG9EFGGGGGGGGGGGFCFGGFGGGGFFGGGEFFDFGGGGDC8FFGGGGGGGFGEGGFGFGFGDFDGGCE8DAFFFGE+@CB8DFGGFGFGFFDFCGGG5?8CDGC59@*?FDGF=5ABF5AFAFED7+>5BB)28)<CFFEGF31:9;9;@9>0;>;EGFGF612(.(/.9)*42<9<<E,1<?D<)6-8((((
@M00200:205:000000000-AKKM3:1:1101:23198:5516 2:N:0:1
TACTCGGGTATCTAATCCCGTTTGCTCCCCTAGCTTTCGCGTCTCAGCGTCAGTAACCAGCCAGAGCCTCGCCTTCGCCGCCGGTGTTCCTCCTGATATCAACGCATTTCACCGCTCCACCAGGAATTCCAGGCTCCCCTCTGGTCCTCAAGCAAGGTAGTTTCGGGCGCAATTCCTCGGTTAGGCCGAGGGATTTCACACCCGACTTACGATGCCGCCTACACGCGCTTTAACCCAATCTGAGCG
+
CCCCCGGGGGGGGGGGGGGGFGGGGGGGGGGGGFGGGGGGGGGGGGGGGGGGGGGGGGGGGGGGGGGGGGGGGGGGGGGFFGGGGGFEEEFGGGGGGGGGGGGGGDBFGFGGFGGFGGGGGGGGGGGGGGGG6FGGEFG5@DDFGBGF9<FGGGGFFG?AFGFGDFGGDGFFFFFFFCDAFGGDFFCAEDEAEGF=FFGFFD@@0.137A@;?0EC3DD104:41:)/190<>AF6?B(44<DA0(
@M00200:205:000000000-AKKM3:1:1101:5363:5516 2:N:0:1
TACCAGGGTATCTAATCCCGTTTGCTCCCCACGCTTTCGCGCCTCAGCGTCAGGAGATGCCCAGAGACCCGCCTTCGCCACCGGTGTTCCTCCCGATCTCTACACATTTCACCGCTACACCGGGAATTCCAGTCTCCTCTGCATCCCTCAAGAACAGCAGTCTCGGCCGACCCCACTCAGTTGAGCCAAGGGATTTCACGACCGACTTGCCATCCCGCCTACGCGCCCTTTAAGCCCAGTCTGAGAG
+
CCCCCCG;FEFGGGGCFEFGGGFF9EFFGGFGCFEFFGDGGCGFFGGFG:CGEGGGGGGGGGGGGFGGFGGGGGGGCGGGGGGGEGCGGGFGGGGG@F@FGFF,AEECCFEFGGG>DGGGGGGGD7@DDFGGFDFFGBGFFGGFGFGFF5EFFFG538=CFGFGB?DGBGB=>@*:66*;@<FGFGG46C50;866>C=5@F>9@@B17)6)71BE@DB,21:5;8<D5*.:)69?F087BFF-44:
@M00200:205:000000000-AKKM3:1:1101:6055:5518 2:N:0:1
TACTGGGGTATCTAATCCTGTTTGCTCCCCACGCTTTCGCACATGAGCGTCAGTATTGGTCCAGGAAGTCGCTTTCGCCACTGATGTTCCTTCCGATATCTACGCATTTCACCGCTACACCGGAAATTCCACTTCCCTCTCCCATACTCTAGCAATGCAGTCTCGAATGCAGTTCCCAGGTTAAGCCTGGGGATTTCACACCCGACTTGCAAAGCCGCCTACGCGCGCTTTAAACCCAATCTGAGAGAGA
+
<BCCCGGGGGGGGGGGGGGGEGGGGFGFFGFGGGGGGGGGCFGGGGGGGGGGEFGGGGGGGFDCGGGGGGGGGGGGGGFFGGCBFFFGGGGCFGGGGGGGFFGGGCCBCFEFFGGEGGGEFEEGGGGGGGGGGFD6,<EDFFGFFFGCGFGGGGGFFFCFDFEGEFFE6=DEDFFFFBFFG@D5@DCAFGF9:@:C+0@AE=>=AFFFF=E;=BF8>D?DFB225*:D8*2;5C<3B@2(8)55<2::?2
@M00200:205:000000000-AKKM3:1:1101:15556:5519 2:N:0:1
TACTCGGGTATCTAATCCTGTTTGCTCCCCACGCTTTCGTGCATGAGCGTCAGTGTTGGCCCAGAAGGCTGCCTTCGCCATCGGTGTTCCTCCAGATCTCTACGCATTTCACCGCTACACCTGGAATTCCACCTTCCTCTGCCACACTCCAGCAAAGTAGTTTCGAGCGCAGTTCCCAAGTTAAGCCCGGGGCTTTCACACTCGACTTGCTCCGCCGCCTGCGCACACCTTAAACCCAGTCTGAGAG
+
CCCCCGGGGGGGGGGGGGGGGGGGGGGGGGFGGGGGGGGGGGDGGGFGGGGGGGGGGGGGGGGGGGGGFGGGGGFGGGGGGGGGGGGGGGGGGGGGGFGGGGGGGGEGGGGGGGGFGGGFGGGGGGGCGGGGGGGGGFGFFGGFFFGFGFGGGGGFFDFF:=9CAFGGBGFFFEFFDFGFG7C9;DG?B>C5>EGGFFGC@=)<45A>344>:@DE2DE6@D6>4=:C78)777=8E024<-))).)
@M00200:205:000000000-AKKM3:1:1101:26497:5520 2:N:0:1
TACTGGGGTATCTAATCCTGTTCGCTCCCCACGCTTTCGCGTCTCAGCGTCAGTACCGTCCCAGAGAGCTGCTTTCGCCATCGGTGTTCTTCCTGATATCTGCGTATTTCACCGCTACACCAGGAATTCCACTCTCCTCTTCCGGACTCTAGCCAGATGGTTTCCGGCGACCTCTCGAGGTTAAGCCTCGAGTTTTCACACCGGACCTACCTAACCGCCTACACGCTCTTTACGACCAATCTGAAAGAGA
+
CCCCCGGGGGGGGGGGGGGGGGGGGGGGGGGGGGGGGGGGGGGGGGGGGGGGGGGGGGGGGGGGGGGGGGGGGGGGGGGGGG@FGDGGGGGGGGG9FGGGGFDGFGGGGGGGGGGFGGGGGGGEGEGGGGDE8DGFFBGEBFGFDFGF69EFGGFFFGG?DDFGFFGGBGEFEFFFE>5**4=>+>GFF*;@F=?FB?:7>25>>11=<@DFFEGG6DF1<@@53*099:6AF0(4:(4.394:))-,4:
@M00200:205:000000000-AKKM3:1:1101:17501:5522 2:N:0:1
TACTAGGGTATCTAATCCCGTTCGCTCCCCTAGCTTTCGCGCCTCAGCGTCAAGAATGGGCCAGGTAGTCGCCTTCGCCACTGGTGTTCCTCCCGATATCTACGCATTTCACCACTACACCGGGAATTCCACTACCCTCTCCCACCTTCAAGCCGATCAGTTTCCGATGCAGTTTCCCAGTTGCGCCGGGAGATTTCACATCGGACTTGGCCAGCCGCCTGCGCGCGCCTTACACCCAATCTTAGAGCGAT
+
CCCCCGGGGGGGGGGGGGGGGGGGGGGGGGGGGGGGGGGDGGGGGGGGGGGGGGG<EFCEGGGGDGGGGGGGGDFGFGGGGGGGGGGGGGGGGGDCEGDFGCGGGGEGGGGGGGGFGGGGGGC@FGFGGGDEGGGGGFFDFDDFGDCDGFGGGFCDFGDFFF@FCA789>*:+;CFFF>FFFG+@CG>5>C5??FBB59CEF>9@FF)))54;(BF1<8((/.89C3C)742(<3:C,(2?F))-<>)(((
@M00200:205:000000000-AKKM3:1:1101:4463:5550 2:N:0:1
TACGAGGGTATCTAATCCTGTTTGCTCCCCACGCTTTCGAGCCTCAGCGTCAGTAATGGACCAGTATGTCGCCTTCGCCACGGGTGTTCTTCCCGATATCTGCGCATTTCACCGCTACACCGGGAATTCCATTCTCCTCTTCCGGACTCTAGCCAGATGGTTTCAGCCGACCTCTCGAGGTTGAGCCTCGAGTTTTCACATCTGACTTACCTGGCCGCCTACACGCTCTTTAAACCCACTCTCAGTGCGAT
+
CCCCCGGGGGGGGGGGGGGGGGGGGGGGGGGGGGGGGGGGGGGGGGGGGGGDDFGGGFFFGGGGFFGEGGGGGGGGGGGGGGFGGGGGGGGGCGGGGGGGGGGGGGGGGGFFGGG>DGGGGGGG=8DDFGG8DAFGGFGFFGGFG5C58DGCD6=DFFF?EF5FCFGE>?5)9@;?55*@CFFCFGF>FGE>*=CFFFGF*7*4<E*/48@47188(8A@16.;(*):/>37).-4C:(8?2)-6)))(((
@M00200:205:000000000-AKKM3:1:1101:23671:5550 2:N:0:1
TACTGGGGTATCTAATCCTGTTCGCTCCCCACGCTTTCGCTCCTCAGCGTCAGTATCGGCCCAGAGACCCGCCTTCGCCACCGGTGTTCCTCCTGATATCTGCGCATTTCACCGCTACACCAGGAATTCCAGTCTCCCCTGCCGAACTCAAGTGATGCCCGTATCGACCGCACGCTCAGGGTTAAGCCCCAAGTTTTCACGACCGACGCGACACCCCGCCTACGAGCTCTTCACACCCAGTCTGAGAGAGG
+
CCCCCGGGGGGGGGFGGGGGGGGGGGGGGGGGGGGGFGGGGGGGGGFGGGGGGGGGGGGGGGGGGGGGGGGGGGGGGGGGGGGGGGGDGGGGGGGGGGGGGGGGFGGGGGFAFGGEGDGFFGFDFGFCGGGGGGGGF*==FDFD@AGD?FDFDFGDFEGFGCACCDGEBG>9<>>@BB**>4C4ACGFFDE5ACCC:<CC@@B;;@@FF>BF99@*95B21-.)4;B5F*8)).-8C0(,,4))-.)),((
@M00200:205:000000000-AKKM3:1:1101:16565:5568 2:N:0:1
TACTGGGGTATCTAATCCTGTTTGCTCCCCACGCTTTCGCGTCTCAGCGTCAGTCACGTCCCAGCGAGCTGCCTTCGCCATTGGTGTTCCTCCTGATATCTGCGCATTTCACCGCTACACCAGGAATTCCACTCGCCTCTTCCGGACTCGAGCTCGACAGTATCCACCGGCATCCCAGGGTTGAGCCCTGGACTTTCACAGCAGACTTACCGAGCCGCCTACACGCGCTTTACACCCACTCTGAGAGAGA
+
CCCCCGGGGGGGGGGGGGGGGGGGGGGGGGGGGGGGGGGGGGGGGGFFGGGGGGGGGGGGGFGGGGGGGGCFGGGGGGGGGGGCGGGGGGGGGGGCFFEFGGGGGGEGFGGGGGD>GFEEGEDBFCEGGDGGFGGGGFEEFGG>E5C>GFGGGDGAFGDEEG7FEFGGBE@BFE>FFA;4>,*@FEEFFGGFF??DFEFC@DF3=>384>E1?BGG9C>0((.2(:7))74449),:83(()-)-54<(,
@M00200:205:000000000-AKKM3:1:1101:13807:5583 2:N:0:1
TACTAGGGTATCTAATCCTGTTTGCTCCCCACGCTTTCGAGCCTCAGCGTCAGTAATGGACCAGTATGTCGCCTTCGCCACTGGTGTTCTTCCGAATATCTACGAATTTCACCTCTACACTCGGAGTTCCACATACCTCTTCCATACTCAAGATAGCCAGTATCAAAGGCAATTCCAAGGTTGAGCCCTGGGCTTTCACCTCTGACTAAACTATCCGCCTACGCTCCCTTTACGCCCAGTCTGAGAGAGA
+
CCCCCGGGGGGGGGGGGGGGGGGGGGGGGGGGGGGGGGGGGGGFGGGGGGGGGGGGGGGGGGGGGGGGGGGGGGGGGGGGGGGGGGGGGGGGGGGGGGGGGGGGGGGGGGGGGGGFGGGGGGGGGGGGGGGGGGGGGFGFFGGFGFGFGFG?EFGFFCFFDGEFEFGGFGFFFDBFFFGFGG?CFGF5DFCFF8EFAEGFEF<BFFE<CBEFF7D@=F>==C>B4>@FCC5*177@C>93>C44*/):@B
@M00200:205:000000000-AKKM3:1:1101:23528:5596 2:N:0:1
TACACGGGTATCTAATCCCGGTCGCTCCCCTAGCTTTCGCGCCTGAGCGTCAAGGGCGGGCCAGCAGATCGCTTTCGCCACTGGTGTTCCTTCCGGTATCTACGCATTTTACCGCTACACCGGAAATTCCATCTGCCTCTCCCGCCTTCAAGTCCCGAAGTTTCGACCGGCCTCTCCCAGTTGGGCCAGGAGCTTTCACGGCCGACTTTCGGACCCGCCTGCGCGCGCTTTAAACCCATTCCGAGAG
+
CCC<CFEGGGGGGGGGGGGG7F@FDGGGGGGGGGGGGGGFEGEG8F8FGGGGEE,@F@@=CGGGGG?,BFEGEFGGGGGCFFGGCFGGGFG,C<C7FFDGGGGGGGGGG,EFGGGFGGGGGC@+@:FCFGFFD7;=EFFFFCCBGE*<FF?C6CF6?5D;=CEF9/*48:B9E8854A0/2;+*:CF353*0)2<C9AC(((-,3-4<4>2,,(2;0)<B??9DFG)9)1,:A<21A6(.))(((((
@M00200:205:000000000-AKKM3:1:1101:9651:5631 2:N:0:1
TACCAGGGTATCTAATCCGGTTCGCTCCCCACGCTTTCGCGTCTCAGCGTCAGGTAAGGCCCAGAAAGCCGCCTTCGCCACTGGTGTTCCTCCCGATATCTACGCATATCACCACTACACCGGGAATTCCACTTTCCTCTGCCTCCCTCAAGTTTGCCAGTATCCAAGGACCTCTCCCAGTTAAGCCGGGAGCTTTCACCCTAGACTAAACAAACCGCCTGCACGCCCTTTACGCCCAATCTGAGAG
+
CCCCCGGGGGGGGCGGGGGGGGGGGGGGGGGGGGGGGGGGGGGGGGGGGGGDGGGGGGGG<FEGGGGGGGGGGGGGGGGGGGGGGGGGGGGGGGDEEFGGGGGGGEEF8FGGGGGFGGGGGGCGGGGGGGCFGGGGGFGF5DGFGFGDGFGF@@CDFFGAFGFG=FGGACFFFFFFFFGFGFF9B;FFFDGEDCFGFFGE@DFFB=*7B:BFF(=C>DA;==@A=GFD9<@C9139E?:1?9AF92)
@M00200:205:000000000-AKKM3:1:1101:19572:5632 2:N:0:1
TACCCGGGTATCTAATCCTGTTTGCTCCCCACGCTTTCGTGCCTCAGTGTCAGTGCTGGTCCAGATGGCCGCCTTCGCCACAGATGTTCCTCCCGATCTCTACGCATTTCACTGCTACACCGGGAATTCCGCCATCCTCTACCGCACTCCAGTCCGCCAGTATCCAATGCCATTCCCAGGTTGAGCCCAGGGCTTTCACATCAGACTTAACGAACCACCTACGCACGCTTTAAACCCAGTCTGAGAGGGA
+
CCCCCGGGGGGGGGGGGGGGGGGGGGGGGGGGGGGGGGGGGGGFGGGGFGGFGGGGGGGGGGGGGGGGGGGGGGGGGGGGGGGGGGGGGGGGGGGGGDDFCFGGGGGGGGGGGADFGGFGG>CC:EGFGG?EGGGGGFGFFGGFG>CAGFGGFFGFFGD5=F7=*CFC6CFFFFF+@CDFGGG5@EFFFGGFA>;CFEGFFF=EBFF4A6452/:C:5?B25@E1C=CCC,)9431B@(6=4C<>4)((4
@M00200:205:000000000-AKKM3:1:1101:8042:5636 2:N:0:1
TACCGGGGTATCTAATCCCGTTTGCTCCCCTGGCTTTCGCTCCTCAGCGTCAGTGTTGGTCCAGGATGCCGCCTTCGCCACCGGTGTTCCTCCAGATATCTACGCATTTCACCGCTACACCTGGAATTCCGCATCCCTCTCCCAAACTCCAGCCATCCAGTATCAGACGCAGTTCCCAGGTTAAGCCTGGGGATTTCACGTCTCACTTAGTTGGCCACCTACGAGCCCTTTAAACCCAGTCTGAGAG
+
CCCCCGGGGGGGGGGGGGGGGGGGGGGGGGGGGGGGGGGGGGGGGGFGGGGGGGGGGGGGGGGGGGGGGGGGGGGGGGGGGGGGGGGGGGGGGGGGGGGGGGGGGGGGGGGGGGGFGG?FGGGGGGGGGGGGGGGGGFGFFFFFFFGFDFGGGGGFFGGFGGCFFF?FFGFFFFFFFFGFGFCFFFFAFGE>?EGFFAFFFFFBECFFF=?4@>?CEFF=@B2??EBFFGEEE<<@ED63=EFFF<8
@M00200:205:000000000-AKKM3:1:1101:7657:5637 2:N:0:1
TACTGGGGTATCTAATCCTGTTTGCTCCCCACGCTGTCGCGCCTCAGCGTCAGCCACAGCCCAGCGGGCCGCCTTCGCCACCGGTGTTCTTCCGGATCTCTACGCATTCCACCGCTACACCCGGAATTCCACCCGCCTCTACTGTGCTCCAGCGCGGGAGTCGCCACGGCCGATCCGGGGTTGAGCCCCGGACTTTCACCGCCGCCTTCCCGCGCCGCCTACGCGCCCTTTCCCCCCAGCCTGAGAGAGAC
+
CCCCCGGGGGGGGGGGGGGGGGFGGGGGGGGGGGGGGGGGGGGGGGGGGGGGGGGGGGGGGGGGGGGGGGGGGGGGGGGGGGGGGGGGGGFGGGDCFGGGGGGGGGGCFFGGGGGFGGGGGGGGGGGGGGGGGGGGGFGFBGGFGFGFGFGGGGDA?E)6EG@GFDGEBGFFD(858577:CG<FGG)8CE:@ECFFBFF<>FB;1::>1:BF>DE>GD:(318>EBG)054))(-:9(,-((4(..-(-.
@M00200:205:000000000-AKKM3:1:1101:4425:5642 2:N:0:1
TACCAGGGTATCTAATCCTGTTCGCTCCCCACGCTTTCGCGTCTCAGCGTCAGTAACGTCCCAGCGAGCTGCCTTCGCCATAGGTGTTCCTCCCGATATCTGCGCATTTCACCGCTACACCGGGAATTCCACTCGCCTCTTCCGAACTCTAGTCCGGCAGTATCGACCGGCATCCCAGGGTTGAGCCCTGGACTTTCACAGCCGACTTACCGGACCGCCTACACGCCCTTTACACCCAGTCTGAGAG
+
CCCCCGGGFGGGGGGGGGGGGGGEGGGGGGGGGGGGGGGGGGGGFFGGGGGGGGCFGD,:FFEFGDGEGGFDGGGGGGGGD9AFFFFGGGGGFGGGG7EGGFGGGGGGGGGGFGGFGGGGGDDEFCGGGGGGGCFEGFGFBG,:@>DDFF;DFFGFA6?DEFE78?DG>*95?EFFF4*82:7F;FGFF4:5=FCGFEE?)61;;@FDFE;2(7E*2CE::??FBG)C)2:)..81??:32)-:4::
@M00200:205:000000000-AKKM3:1:1101:8836:5651 2:N:0:1
TACTCGGGTATCTAATCCGGTTCGCTCCCCTAGCTTTCGCGCCTCAGCGTCAGGATTGGCCCAGCCATCCGCCTTCGCCACCGGCATTCCTAGCGATATCTGCGCATTTCACCGCTACACCGCTAGTTCTAATGGCCTCTACCATCCTCAAGTCAACGCAGTATCCGACGCAGTTCCACAGTTGAGCCGTGGTATTTCACGCCGGACTTACGTAACCGCCTGCGCGCCCTTTAAACCCAATCTGAGAG
+
CCCCCGGGGGGGGGGGGGGGGGGGGGGGGGGGGGGGGGGGGGGGGGGGGGGGGGGGGGGGFGGGGGGGGGGGGGGGGGGGGGGGGGGGGGGGGGGGGGGGGGGGGGGGGGGGGGGFGGGGGGGGGEEGGGGGGGGGFFFDFGGFGFGFGFGGGGGFFGGFGGCFFAGEEGFFFFFFFFGFGDCGFFGFFGGFFGGGFEGFFFFFFFFFFFFFFFFG<DFFFB?@>8>DG3:24AB<A38:7BFDDFA?
@M00200:205:000000000-AKKM3:1:1101:6902:5681 2:N:0:1
TACTGGGGTATCTAATCCTGTTTGCTCCCCACGCTTTCGAGCCTCAGCGTCAGTAATGAGCCAGTGTGTCGCCTTCGCCACTGGTGTTCTTCCGAATATCTACGAATTTCACCTCTACACTCGGAGTTCCACACACCTCTCTCATACTCAAGATAGCCAGTATCAAAGACAATTCCAAGGTTGAGCCCTGGGCTTTCCCCTATGACTAAACTATCCGCCTACGCTCCCTTTACGCCCACTCTGAGAGTGAT
+
CCCCCGGF@FGGGCFGFGGGEGCF<@FGGEFGGDFEGGGGGGGFGEFGGEFGGGGGGGGG9EFGGGGGGGGGGDGGFFFCFECGGCFFCGGGGFFEGGGGGGFGG=FFFCFGEEFFGGGGGGC8@CEFEE,@DEGC>*,1;=EFCFGFGFG?FG88DFGFDD7=D@8=*6:857BFDD=*7,0+0@8DFD?:?EF;+*58)))5;>A@05)3:;B<=F:5=>DD41:D787>*85=ED((08;*6).).9)
@M00200:205:000000000-AKKM3:1:1101:4125:5710 2:N:0:1
TACTCGGGTATCTAATCCCGTTTGCTCCCCTAGCTTTCGTGCCTCAGTGTCAGGTTCTGTCCAGTGACTCGCTTTCGCCTCTGGTGTTCCTCTCGATATCTACGCATTTCACTGCTACACCGAGAATTCCAGTCACCTCTCCAGACCTCGAGCCGTGCAGTTTCGAATGCCATTTTGGAGTTAGGCTCCAAGATTTCCCACCCGACTTGCCCAACCACCTACGCACCCTCTCTGCCCAGTCTGAGAGCTC
+
@CCCCCCFEGGFFGFFGGGEGGDCFGGGGGGGGGG<FB,FEFGGGGGGCEAFFDDFGGGGGGFFGGGGGGGGGGGGGECFFCGCEFFGGGGGCFGCEF8F8DGE:E7@FE9FEFGF?FDFFECCFDFAEFFCCCFFEDGE5@DFAFCDG>866C+:*@6F,?>@5*0=DFF5DBD3C*??,@+2*=@D?FG5*2,=+*5*0=AA58=5C@)3)1>8);?DBED4@CBGG45(>*7*=353.94)).)())
@M00200:205:000000000-AKKM3:1:1101:12409:5714 2:N:0:1
TACTGGGGTATCTAATCCTGTTTGCTCCCCTAGCTTTCGTGCCTCAGTGTCAGGTGTTGTCCAGGGACCCGCCTTCGCCACTGGTGTTCCTCTCGATATCTACGCATTTCACTGCTACACCGAGAATTCCAGTCCCCCCTCCAAACCTCAAGCGCTAGAGTATTCAATGCCATTTCCGGGTTGAGCCCGGAGATTTCACATCAAACTTCCATCGCCACCTACGCACCCTTTATGCCCAATCTGAGAT
+
CCCCCGGGGGGGGGGGGGGGGGGGGGGGGGGFGGGGGGGGGGFGGGGFGGGGGGC@ECGGGGGGGG?DFFGGGGGGGGGGGGGGGGGGGGGGFGG=FGGGGGGGFGGGGGGGA,@FGGGFGEDGGGG8EEFF=?+@@9CAFG8:=F8DGFGFGD6538D5DFFC;;EGFG*=<D+C??=*@ACF5@FFBDEDEGFCFCE*8)*18@ECA=C?C)1A=DF2=BDE(==C*;3;)..7CE0@@73))))
@M00200:205:000000000-AKKM3:1:1101:9079:5715 2:N:0:1
TACGGGGGTATCTAATCCCGGTCGCTACCCTAGCTTTCGCGCCTGAGCGTCAAGAATGGCCCAGCAGATCGCCTTCGCCACTGGTGTTCCTTCCGGTATCTACGCACTTTACCGCTACACCGGAAATTCCATCTGCCTCTGCCACCTTCAAGTCTCGAAGTTTCCGAGGGCCTCTCCCAGTGCGGCCGGGAGCTTCCACCGTGGACTTTCGAGACCGCCCGCGCGCGCGTGACACCCGACCTGAGAGAGAC
+
C<<@@:C@CF@FAFCFGGEGG@FFF7C@EEDGFF@<,C,BFGGGGAEFGGGGGF9,CFFGFGEGG<F8FG,8C7,C7F@:C8F<FBFCEGGFG?:FC@DFC8FAC>+64CFFE8E?8F@FFGE@F+,,CDGD?,6>=A7@56?CC?F5CAFG;C+?A,;0@82=7?**:E>ADD48F42),,+12=*)08:)8;6+0.<3(3:(,4<,<<?(.388>G:(221)4:BD)1(,42,1*(((-6(,().3(4(
@M00200:205:000000000-AKKM3:1:1101:20580:5745 2:N:0:1
TACCGGGGTATCTAATCCCGTTTGCTACCCTAGCTTTCGTGCCTCAGCGTCAGTAGAGACCCAGTAAGCCGCCTTCGCCACCGGTGTTCCATCGGATATCAACGCATTTCACCGCTCCACCCGATGTTCCGCTTACCTCTGTCTCACTCAAGCACAGCAGTATCGAGAGCAGTTCCTCAGTTGAGCTGAGGTATTTCACTCCCGACTTGCTGCACCGCCTACGCACCCTTTAAACCCAATCTGAGCGAGA
+
CCCCCGGGGGGGGGGGGGGGGGGGGGGGGGGGGGGGGGGGGGGGGGGGGGGGGGGGDFGGGGGGGGGGGGGGGGGGGGGGGGGGGGGGGGGGGGDCCCFGFFGGGDGGGGGGGGGBGFGGGGGCF8BEGGGDG>DGGFGFFEGFGBDFGBG8DFGFFGGFFGEG=F?CBFF@FFFFFF:9FFG7*<E*?DGFFGGEFFGE@BB)5>>DEEF=BBGG2CD;3@@F;CBG354C?CE@EF1=;9<64.-40(
@M00200:205:000000000-AKKM3:1:1101:8533:5751 2:N:0:1
TACGGGGGTATCTAATCCTGTTCGCTCCCCACACTTTCGCTCCTCAGCGTCAGGATATTCCCAGAGAACCGCCTTCGCCACCGGTGTTCCTCCTGATATCTGCGCATTTCACCGCTACACCAGGAATTCCGTTCTCCCCTGAATACCTCTAGTCTGCCCGTATCGGAAGCAAGCCAGGTGTTAAGCACCTGGTTTTCACTCCCGACGCGACAACCCGCCTACGAGCACTTTAAACCCAATCTGAGAGAGA
+
CCCCCGGGGGGGGGGGGGGGGGGGGGGGGGGGGGGGGGGGGGGGGFGGGGGGGGGGGGGGFGGGGGGGGGGGGGGGGGGGGGGGGEGDGGGGGGGGGGGGGGFGGGGGGGGGGGGFGGGGEGDGGGGFGGDFGGGGF5EFFF=DFFFEGFFCFG@FAEF5EGFG5AGGEGF@FBFFF*;9@EF@AFGFFGFFFGGGFCCCE@(69;@9@;@@6(8;9DB0:?08:E)996<<>240CB14:2:9)::?6B
@M00200:205:000000000-AKKM3:1:1101:24349:5753 2:N:0:1
TACAGGGGTATCTAATCCCGTTTGCTCCCCACGCCTTCGCGCCTCAGCGTCAGGGTAGGCCCAGAGTGCCGCCTTCGCCACTGGTGTTCCTCCCGATATCTGCGCATTTCACCGCTACACCGGGAATTCCACACTCCCCTACCAGACTCAAGTCACGACAGTATCAGGTGGCGTCTCTGAGTTAAGCCCAGAGTTTTCACACCCGACTTATCGAACCACCTACGAGCTCTTTATACCCAATCTGAGAG
+
CCCCCGGGGGGGGGGGGGGGGGGGGGGGGGGGGGGGGGGGGGGGGGGGGGGGGGGGGGFGGGGGGGGGGGGGGGGGGGGGGGGGGGGGGGGGGGGGGGGGGFGGGGGGGGGGGDGFGGGGGGGEGGGGGGGGGGGGDFGDFGGFGFGFGFGGGGGFFGGFGG@FEFGFCFFDFFFEFFGFBDFCF7CFFGGFAFFFFFGFFEFFFBBFFFEF@D8FBDF;DF@)1=>5FFB2AA>2@,53<?AB4><:
@M00200:205:000000000-AKKM3:1:1101:10531:5761 2:N:0:1
TACGAGGGTATCTAATCCTGTTTGCTCCCCACGCTTTCGTGCATGAGCGTCAGTGTTGGCCCAGAAGGCTGCCTTCGCCATCGGTGTTCCTCCACATCTCTACGCATTTCACCGCTACACGTGGAATTCCACCTTCCTCTGCCACACTCGAGCCACGTAGTTTCGAGCGCAATTCCCAAGTTAAGCCCGGGGATTCAACACTCGACATCCGCGGCCACCTGCGCACACTTTACACCCAATCTGAGAGAGAC
+
C8CCCGGGGGD@@EE<FGGFGGGFGAFGGG@F:BGGFG:FGGG<EFGGGEGD:CFFGGGGFCGGFGGCFGCGGGGG7FGGGGGCF@FGE9@FAFFGFG8EF,AFGGGG,=9FFCG??FFGEGECG9FFGA3@DG8E=16DFG8FDFD<D?DDC=DF>FFBGGBF5*==?GB>E5C??AF?FA2=8DFFF55?>GF*+*539@DBF@28*-5999CE6FFFFF9BFE)/*2-)46<?58:(44<24).820(
@M00200:205:000000000-AKKM3:1:1101:7283:5774 2:N:0:1
TACAAGGGTATCTAATCCCGTTTGCTCCCCTAGCTTTCGCTCCTCAGCGTCAATACCGGCCCAGGATGCCGCCTTCGCCACCGGTGTTCCTCCAGATATCTACGCATTTCACCGCTACACCTGGAACTCCGCATCCCTCTTCCGGATCCAAGCCATCCAGTATCGGACGCAGTTCCCCAGTTAAGCTGAGGGATTTCACGTCCGACTTAGTTGGCCGCCTACGAGCCCTTTACACCCAGTCTGAGAG
+
CCCCCGGGGGGGGGGGGFGGGGGGGGGGGGFGGGGGGGGGGGGGGGGGGGGGGGGGGGGGGGGGGGGGGGGGGGGGGGGGGGGGGGGGGGGGGGGFGGGGGGGGGGGCFGGGGGGFGGGGGGGGGGGGGGGGGGGGGFGFFGGFGEGA=:@DEGGDBFGFG9CFFFGGFD>AFFFFFFGEFG>C@ECFFGGFFEGGCECDFFF95>=;CEEFF16>0CB6;@@FFGBGFC?A>AA:EB:?BBAA)62
@M00200:205:000000000-AKKM3:1:1101:5149:5777 2:N:0:1
TACCGGGGTATCTAATCCTGTTTGCTCCCCACGCTGTCGCACCTGAGTGTCAGTATTGGGCCAGGCAGCCGCCTTCGCCACTGATGTTCCTCCCGATATCTACGCATTTCACCGCTACACCGGGAATTCCACTGCCCTCTCCCATACTCTAGCTGAGTAGTTTCGACTGCACTTCCCAGGTTAAGCCCAGGGCTTTCACAATCGACTTTCCTCGCCACCTGCGTGCACTTTACGCCCAGTCTGAGAGATAT
+
CCCCCEGGGGGGGGCFFGGGGG<FFGGGGGGGGGGGGGGGGEGGGGGDFGGGGGFGGG,:EFEGGFFGGGGGGGGGGGGGGGGGFGGGGGGGGDGGGGGGGCGGC+@BFGGFFGGFGGFGGGGGDCFGGGGGGDGGGFGF?FGFGFGFGFG=E+=093?<:D>D=?DC>C9)?>AAFFFFF@77B7G*;?CB>FGGBEG?3<:)75-(8****(4=/7A8@;18;8>F+27<C;<9B?;;@CB9>)5,)))
@M00200:205:000000000-AKKM3:1:1101:13253:5785 2:N:0:1
TACACGGGTATCTAATCCTGTTCGCTCCCCACGCTTTCGCTCCTCAGCGTCAGTATCGGCCCAGAGACCCGCCTTCGCCACCGGTGTTCCTCCTGATATCTGCGCATTTCACCGCTACACCAGGAATTCCAGTCTCCCCTACCGAACTCAAGTCTGCCCGTATCGACCGCAGGCTCAGAGTTAAGCCCTGAGTTTTCACGGCCGACGCAACAAACCGCCTACGAGCTCTTTATACCCCGTCGGAGAGAGA
+
CCCCCGGGGGGGGGGGGGGGGGGGGGGGGGGGGGGGGGGGGFGGGGGGGGGGGGGGGGGGGGGGGGGGGGGGGGGGGGGGGGGGGGGGGGGGGGGGGGGGGGGGGGGGGGGGGGGFGGGGGGGG=FGGGGGGGGGGGFGFFGGFGFGFGFGGGGGFFGGFGGDGFFGGFGFFEAAFF4CFF@C@FGGFFCG;CCFFF?C@2;61;:6116@DFFGG9DE61::>08<C7CAAFB<4+(((,(((((,(,-
@M00200:205:000000000-AKKM3:1:1101:13635:5794 2:N:0:1
TACTGGGGTATCTAATCCTGTTCGCTCCCCACGCTTTCGCGTCTCAGCGTCAGTACCGTCCCAGAGAGCTGCCTTCGCCATTGGTGTTCTTCCTGATATCTGCGCATTTCACCGCTACACCAGGAATTCCACTCTCCTCTTCCGGACTCTAGCCAGACGGTTTCTGTCGACGTCTGGAGGTTAAGCCTCCAGATTTCACAACAGACCTGTCTGGCCGCCTACCCGCCCTTTAAACCCAGTCTGAGAGAG
+
CCCCCGGGGGGGGGGGGGGGGGGGGGGGGGGGGGGGGGEGGGGGGGGFGGGGGGGGGGGGGGGFGGGGGGGGGGGGGGGGGFGGGGGGGGGGGGGGGGGFGGGGGGGGGGGGGGGBCFFGGGGCGGF?CGFGGGDGG?FFFGDEEFG=FFGCDFG?F?+*@C=FCFGF?C>>EFFFA8DECG8:6AFAFCFF*4=9B<EEEADBBB9=@9@FCBG@9D>@;((0,:5>)24<?3.(=13.))))--,((
@M00200:205:000000000-AKKM3:1:1101:11349:5813 2:N:0:1
TACCGGGGTACTAATCCCGTTTGCTCCCCTGGCTTTCGCTCCTCAGCGTCAGTGTTGGTCCAGGATGCCGCCTTCGCCACCGGTGTTCCTCCAGATATCTACGCATTTCACCGCTACACCTGGAATTCCGCATCCCTCTCCCAAACTCAAGCCAACCAGTATCGGACGCAGTTCCCCGGTTAAGCCGAGGGATTTCACGTCCGACTTAGTTGGCCACCTACGAGCCCTTTAAACCCAGTCTGAGCG
+
CCCCCGGGGGGGGFGGGGGGGGGGGGGGGGGGGGGGGGGEFGGGGGGGGGGGGGGGGGGGGFFFDGGGGGGDGGGGGGGGGE7FGGGGGGGGGGFCGFGGGGGGGGEGGGGGGGGFGGGFGGGGGGGGGFGGGGFFFFGFF@=FGFGDDD8=FF+DDGGFG=FCA>D>@EBDFFFFFB4/>:FFFGG4)9C4A?FFFE=82;@6B(64)19;;EEF;FF@@((81:774C2-6),1;03<B<))5-
@M00200:205:000000000-AKKM3:1:1101:26149:5815 2:N:0:1
TACGGGGGTATCTAATCCCGTTCGCTCCCCTAGCTTTCGCGCCTCAGCGTCAAGAATGGGCCAGGTAGTCGCCTTCGCCACTGGTGTTCCTCCCGATATCTACGCATTTCACCACTACACCGGGAATTCCACTACCCTCTCCCACCTTCAAGCCGATCAGTTTCCGATGCCGTTTCCCAGTTAAGCCGGGAGCTTTCACATCGGACTTGACCGGCCGCCTGCGCGCTCTTTAAACCCAATCGGAGAGAGA
+
CCCC8FGGGGGGGGGGGGGGGGEGGGGGGGGFGGGGGGGCCGGDGGFGGGGGG9CEFDF8F<FF7=FGFGGGGGGGGGGGGEGGGGGGG,@<,6FGG>EGGGDFGGGGGGGGGEGFGGGE?C@ECEGGGGGGGC=DFFF56F7AFEGFGFFGCDD>?>>AFF@FC>G5AEA>9@;AFFFFGGGDAE?:>D5>DGGGFCGC?ED<DFBE3;)7>2C=(9>04615(/)9*><)))51:1,4(((,(4(3(.
@M00200:205:000000000-AKKM3:1:1101:21465:5826 2:N:0:1
TACTGGGGTATCTAATCCTGTTTGCTCCCCACGCTTTCGCACCTCAGCGTCAATACGTGTCCAGTGAGTCGCCTTCGCCACTGGTGTTCTTCCGAATATCTACGAATTTCACCTCTACACTCGGAATTCCACTCACCTCTCCACGATTCTAGCGATGCAGTCTTAAAGGCAGTTCCGGAGTTAAGCTCCGGGCTTTCACCTCTAACTTACAAAGCCGCCTACGCGCGCTTTACGCCCAGTCTGAGCG
+
CCCCCGGGGGGGGGGGGGGGGGGGGGGGGGGGDGGGGGGGGGGGGGGGDGGGGGGGGGFGGGGGGGGGGGDGGGGGGGGGGGGGGGGGGGGGGGGGGGGGGGGGGGGGGGGGGGGFGGGGGGGGGGGGGGGGGFCGFFGFFGGFE>FDGFF?GDCFBGGFFD7DEDDEFGF=DBFF>9=>FGGFFFGFFD>>EGFFFCGFFFFFFAACEF;E9BFF98?>289E>GFGDGF3712,=7=;><<2)(,
@M00200:205:000000000-AKKM3:1:1101:25783:5857 2:N:0:1
TACGGGGGTATCTAATCCCGTTTGCTCCCCACGCCTTCGCGCCTCAGCGTCAGGCTGCGCCCAGAGCCCCGCCTTCGCCACCGGTGTTCCTCCCGATCTCTACACATTTCACCGCTACACCGGGAATTCCAGGCTCCTCTGCGCCCCTCAAGAACGGCAGTTTCGGCCGACCCCTCGGAGTTGAGCCCCGAGATTTCACGACCGACTTGCCCCCCCGCCTACGCGCCCTTTACACCCACTCTGAGAGATC
+
CCCCCGGGGGGGGGGGGGGGGGGGGFGGGGGGGGGGGGGGGGGGGGGGGGGGCFEGGDFGGGGGGGGGGGGGGGGGGGGGGGGDFGGGGGGGGGGGGGGGFFGDGGGDFFGGGGGFGG8FGGGG+>:<FGGGGGFGGFGFFGEFGADFCFC*2?DD>DD)0=?GFFGGFGB@FDFFF33>FD::6<FFB3/..::FFBG?<FF;99;8ADB>?0C:(9>(-4156EBG:52-))4:EB0:199))-2:))
@M00200:205:000000000-AKKM3:1:1101:21660:5870 2:N:0:1
TACACGGGTATCTAATCCTGTTTGCTCCCCACGCTTTCGTGCATGAGTGTCAGTGTTGGCCCAGGAGGCTGCCTTCGCCATTGGTGTTCCTCCACATCTCTACGCATTTCACCGCTACACGTGGAATTCCACCTCCCTCTGCCACACTCGAGCCAAGTAGTTTCGAGCGCAATTCCCAAGTTAAGCCCGGGGATTTCACACTCGACTTGCTCAGCCACCTGCGCACACCTTAAGCCCAGTCTGAGAG
+
CCCCCGGGGGGGGGGGGGGGGGGGGGGGGGGGGGGGGGGGGGGGGGGGGGGGGGFGGEGGGGGGGGGGGGGGGGGFDGGGGCEGFCGGFGDFGGGGGGGGGGGGGGGGGGGGGGGFGFGCEGFGGGGGGGGGGGGGGFGDFGCFGFGFGFGDGGCFFG=FF@FC=FGGBEBB>EF8CFGFGFGG7D?5ACE5ACF4B6=EFDDB)-8>E4>=?BGGF<A(756.(*)**24>EC)/=24//7?E)6/
@M00200:205:000000000-AKKM3:1:1101:14251:5887 2:N:0:1
TACGCGGGTATCTAATCCCGTTTGCTCCCCACGCTTTCGCGCCTCAGCGTCAGGAAATGCCCAGAGACCCGCCTTCGCCACCGGTGTTCCTCCCGATCTCTACACATTTCACCGCTACACCGGGAATTCCAGTCTCCTCTGCATCCCTCAAGAACGGCAGTATCAGCCGACGTTTCTCGGTTGAGCCGAGAGATTTCACGACTGACTTGCCATCCCGCCTACGCGCACTTTAAGCCCAGTCTGAGAGGGAT
+
CCCCCGGGGGGGGGGGGGGGGGGGGGGGGGGGGGGGGGGGGGGGGGGGGGGGGGGGGGGGGGGGGGGGGGGGGGEGGGGGGGGGGGGGGGGGGGGGGGGGGGGGGGGGFGGGGGGFGGGGGGGGEEGGGGGGGGGGGFGFFGGFGFGFGFGGCFFFEGGEGG*=AFFFFEFBBDFF:>DFGGGGFFGFFDCAAGGGF?FDF@;9@1)6<<?AA:FF?GFB?7(.4C3>772AA<>(:08:<AA-4:5(,((
@M00200:205:000000000-AKKM3:1:1101:11121:5889 2:N:0:1
TACAAGGGTATCTAATCCCGTTTGCTCCCCACGCTTTCGCGCCTCAGCGTCAGGAGATGCCCAGAGACCCGCCTTCGCCACCGGTGTTCCTCCCGATCTCTACACATTTCACCGCTACACCGGGAATTCCAGTCTCCTCTGCATCCCTCAAGAACGGCAGTATCGGCCGACGTTCTTCGGTTGAGCCGAAGGATTTCACGACCGACTTGCCGTCCCGCCTACGCGCCCTTTCCACCCAATCTGAGAG
+
CCCCCGGGGGGGGGGGGFEDGFGEGGGGGGGGGGGGGGGGDGGGGGGGGGGGGGGGGGGGGGGGGGGFGGDGGGGGGGGGGGGGGDEGGGGFGGGGGGGGFGGFFGFFGGGGGGG>GGGGGDEGGGG8FGGGFGGEGBGEFFGFFFGFFFE8DGGFFGD>8C=FDEGEFGE=92AFFFFFGGD?/AGFDDE:;C:6:CDDF>BF9;B?7)51<>C89DFB60457EEGDGB9)661;:1(4))..).
@M00200:205:000000000-AKKM3:1:1101:26134:5893 2:N:0:1
TACGGGGGTATCTAATCCTGTTCGCTCCCCACACTTTCGCTCCTCAGCGTCAGGTAATGCCCAGAGAACCGCCTTCGCCACCGGTGTTCCTCCTGATATCTGCGCATTTCACCGCTACACCAGGAATTCCGTTCTCCCCTGCATACCTCTAGTCTGCCCGTATCGGAAGCAGGCTCAGGGTTAAGCCCTGAGTTTTCACTCCCGACGCGACAAACCGCCTACGAGCCCTTTACACCCAGTCTGAGAG
+
CCCCCGGGGGGGGGGGGGGGGGGGGGGGGGGGEGGGGGGGGFGGGGGGGGGGGGGGGGGGGGGGGGGGGGGGGGGGGGGGGGGGGGGGGFGGCFGGGGGFFGGGGEGGGGGGCGGFDGEFFGGGGFGGGFGFGGFGGFGDFGGFGFGBDFGFGGGFFEGACD@GFEG5BDFFFAFFFACFEFGG6ECFFGC6CC7FFFGF@:B@F;;99(.,3,383<DF?:0>0:7CC>?A9A2(::(5)6>-<20
@M00200:205:000000000-AKKM3:1:1101:21178:5905 2:N:0:1
TACTGGGGTATCTAATCCCGTTTGCTCCCCTAGCTTTCGCGCCTCAGCGTCAGTATTGGGCCAGATGAGCGCTTTCGCCACCGGTGTTCCTCCTGATATCTACGCATTTCACCGCTACACCAGGAATTCCCTCATCCTCTCCCATACTCAAGTCAGGCAGTTTGGGATGCAGGTCCCCGGGTGAGCCGAGGCATTTCACATCCCACTTACCTAACCGCCTACACGCCCCTTATGCCCACTCTTAGCG
+
CCCCCGGGGGGGGGFGGGGGGGGGGGGGGGGGGGGGGGGGGGGGGGGGGGGGGGGGGGGGGGGGGGGGGGGGGGGGCGGGGGGGGGGGGGGGGGGGGGGGFGGGGGGGGGGGGGGFDGGGGGG@G,DEFFFGGGGGFFGFFGC9EDGFGFG?GGG+;=?>FGFGFDGGDGFFFDFFFFC@FC7DFFGBFDEF>F,=FEGFFBF2=D2*8>;=?EGG9D>0;DFFFGFG):@);><=C;04.-))))-
@M00200:205:000000000-AKKM3:1:1101:8849:5909 2:N:0:1
TACAAGGGTATCTAATCCTGTTCGCTCCCCACGCTTTCGCGCCTCAGCGTCAGAACCGGACCAGACAGCCGCCTTCGCCACTGGTGTTCTTGCGAATATCTACGAATTTCACCTCTACACTCGCAGTTCCGCTGTCCTCTTCCGGTCTCAAGCCAACCAGTATCGAAGGCAATTCTGTGGTTGAGCCACAGGCTTTCACCCCCGACTTAATCGGCCGCCTACGCGCCCTTTACGCCCAGTCTGAGAGAGA
+
CCCCCGGGGGGGGGGGGGGGGGGGGGGGGGGGGGGGGGGGGGGGGGGGGGGGGGGGFGGGGGGGGGGGGGGGGGGGGGGGGGGGGGGGGGGFGGG>FGGGGGGGGGGGGGGGGGGB?FCFGGGGEGEGGDCGGGGGDFFFFGGDGFGFGFGGFGGFFGGFE8@FD?GGEFFCFFFFFFGFGGGGFF,;FGGFFFGFBCEE9592@@FFF<?E<;E;;G8<<,-)(27DDFB2:??1E???>2:66621:0
@M00200:205:000000000-AKKM3:1:1101:3789:5917 2:N:0:1
TACAGGGGTATCTAATCCTGTTTGCTCCCCACGCTTTCGTGTCTCAGCGTCAGAATCGGCCCAGCGCCCCGCTTTCGCCTCAGGCGTTCCTCTAGATATCTACGCATTTCACCGCTCCACCTAGAGTTCCAGCCGCCTCTACCGACCTCAAGCGACGCAGTTTGCCGAGCCGTTCCCGCGTTCAGCCCTGGCATTTCACTCGACACTTACGCCGCCGCCTACGCACCCCTTAAACCCAATCTGAGAGACAC
+
CCC@8CFGGGGGGGGGGGGGGGFGGGGGGGGGDGGGGGGGFEFGGGCGGGGGG<AFE@:FFFF<FCE:FBCC:FFGDGGGE,B,FFEGGGGG9<EFCAFGGFGGGCGGGGGGGEGA+@FFFG89EBFGFGFA++08EEGFFA=*=*=AGDG?CGGB>@*:E7A+*9?*:EFBF4FF=)55C=*8+7:B)<*.)<ACACF).(692;;47<;8(-:E6D>1(4(),:)9)9(44-3:E:(47)-))))4(.(
@M00200:205:000000000-AKKM3:1:1101:15696:5925 2:N:0:1
TACTCGGGTATCTAATCCCGTTTGCTCCCCAAGCTTCCGTACCTGAGCGTCAGTTGAAGATAGAGGGGCGCCTCCGCCAGCTGTCATTCCTTCTCATATGGCGAGATTGGACCCTATACATGAGAAATTGTCCCGACTACTCTTCAACTCAAGTGTGATGTAAGGGGCTGCCGTGCATAGGAACCCTCTGCAATTTTAGCGTCCCCTGCAAACACCGCCTACGTACCCTTTCCGCCCAGTCTCAGCGAGA
+
CCCCCGGDGCFGGGGGGGGGGGGGGGGGGGGGGGGGGGGGGGGGGGGGGGGGGGDGGGGGGGGGGGGGGGGGGGGGGGCFFFEGFFGGGGGGGGGGGG=@AEEGGGFGGGGGGGGD6<;EEGCFFGGG9DGGC=D+=?>DFGGFFFGE?DG?F=FDFD7;FFE7DDDEEGFBEF5?CEF8F7FG5CFFFDFE8CCFFEGCF527>=BBD@36>>FGFGFF7@6.=F);*2))/4;6:;(()1).),(,41
@M00200:205:000000000-AKKM3:1:1101:14201:5926 2:N:0:1
TACAAGGGTATCTAATCCTGTTTGCTCCCCACGCTTTCGAGCCTCAGCGTCAGTAATGGACCAGTATGTCGCCTTCGCCACTGGTGTTCTTCCGAATATCTACGAATTTCACCTCTACACTCGGAGTTCCACATACCTCTTCCATACTCAAGATAGCCAGTATCAAAGGCAATTCCAAGGTTGAGCCCTGGGCTTTCACCTCTGACTAAACTATCCGCCTACGCTCCCTTTAAACCCAATCTGAGAG
+
CCCCCGGGGGGGGGGGGGGGGGGGGGGGGGGGGGGGGGGGGGGGGGGGGGGGGGGGGGGGGGGGGGGGGGGGGGGGGGGGGGGGGGGGGGGGGGDGGGGGGGGGGGFGGGGGGGGFGFGGGGDGGGGGGGCGGGGGGFGFFGGFGFGEGFGGFFGFFFGFGGFGEF8EFGFFFFFFFFG5>D?FBFG?FF@??GDFFFGF5CE@EE@C*>CE5ACC5DD5ACABAEFGC7)*::@2CD953/9C083
@M00200:205:000000000-AKKM3:1:1101:27370:5971 2:N:0:1
TACTAGGGTATCTAATCCTGTTCGCTCCCCACGCTTTCGCTCCTCAGCGTCAGTTACGGCCCAGAGATCTGCCTTCGCCATCGGTGTTCCTCCTGATATCTGCGCATTCCACCGCTACACCAGGAATTCCAATCTCCCCTACCGCACTCCAGTCTGCCCGTACCCACTGCAGGCCCGAGGTTGAGCCTCGGGATTTCACAGCAGACGTGACAAACCGCCTACACGCTCTCTATGCCCAATCTGATAGACA
+
BC<CCGGGGGGGGGGFGGEGEFFGGGGGGGGGGGGGGGGGGGGGGGFGGGGGGGGGGGGGGGGGGGGGGGFFGGGGFGGGGGGGGGGDGGGGGGGGGG8EFFFGGGGGGAFGDGGDCFGGGDGDFFCFGGGGG88CDFGDFGGEDA6=GFGGGGDFFFG>+88=DFGGF:*8CBFFFF>>:D77>DG6FC*@?CGCFFC?>BBB@:5>D2(17;FF;C>318;5(8):C*7?E))3;2<0?<)).))).)
@M00200:205:000000000-AKKM3:1:1101:4164:5977 2:N:0:1
TACGAGGGTATCTAATCCTGTTTGCTCCCCACGCTGTCGCGCCTCAGTGTCAGTAACTGCCCAGCAGGTCGCCTTCGCCACCGGTCTTCTTCCGGATCTCTACGCATTCCACCGCTACACCCGGAATTCCACCTGCCTCTACAGTCCTCAAGTCCGACAGTTTGCACGGCAGACCCGGGGTTGAGCCCCGGGCTTTCACCACCCCCTTATCGAACCACCTACGCGCCCTTAAAACCCAATCTGAGAGCACT
+
CCCCCGGGGGDFFFFGGGGGGGFGGGGGGGGGGGGGGGCFDGGGGGGFGGGGGG9<FGFGFGFFEGG7FFGGGGGGFCGEEFGEECEGGGGGGGCFFGGGGGGGGCEEFGFFFGG>DE9FGGGDGCD?FCFFDGGG8+@5DDDFGFDE9+=?DFD>5CCB3?CDA?FG5E?=>C*?*9;*519;AFC):C55>EC6A3:A)6((((,/)7C<;@582*08?>0@1C:GC*,).))4:1((.)))).)().)
@M00200:205:000000000-AKKM3:1:1101:26368:5977 2:N:0:1
TACTAGGGTATCTAATCCGGTTCGCTACCCTGGCTTTCGGGTCTCAGCGTCAGGATCGGCCCAGTCGGCCGCCTTCGCCACTGGTGTTCCTCCCGATATCTACGCATTTCACCGCTACACTGGGAATTCCACTCACCTCTCCCGGCCTCAAGCAAAGCAGTCTGGATGGCAGTTCCTCGGTTAAGCCGCGGGATTTCACCATCCACTTGCCAAGCCGCCTACGCGCCCTTTAAACCCAATCTGAGAG
+
CCCCCGGGGGGGGGGGGGGGGGGGGGGGGGGGGGGGGGGGGGGGGGFGGGGGGGGGGGGGGGGGGGGGGGGGGGGGGGGGGGGGGGGGGGGGGGGCEGGGGGGGGGGGGGGGGGGFGGGGGGGGGGGGGFGGGGGGGFGDFEF5C>DFGFGGEG?FAGC5ED@G5AFGFGFDFEFFAFGFEEGDFGG4*:?B:ECF:CGF@<EFEFEEFFFE;@FC;D>::12@08:C)9:4<A)3;(48<>5)657
@M00200:205:000000000-AKKM3:1:1101:10086:5984 2:N:0:1
TACGAGGGTATCTAATCCTGTTTGCTCCCCTAGCTTTCGCGCCTCAGCGTCAGTACTGGTCCAGGAAGCCGCCTTCGCCACTGGTGTTCCTCCCGATATCTACGCATTTCACCGCTACACCGGGAATTCCACTTCCCTCTCCCAGACTCTAGCCGGGCAGTATAAGATGCCATTCCACGGTTAAGCCGTGGGATTTCACATCAAACTTACCCGACCGCCTACGCGCCCTTTACACCCAATCTGAGAGAGAC
+
CCCCCGGGGGGGGGGGGGGGGGGGGGGGGGGGGGGGGGEGGGGGGGGGGGGGGGGGGGGGGGGGGGGGGGGGGGGGGGGGGGFGGGGGGGGGGGGGGGGGCGGFGGGDFGGGGGGFGGGFGGGGGGFGGGFGGGGFGFGDFFGFGFGEGFGCGFGFFGD>:BEFFFFGFCFEFCFFFFGFE;DGFGFEDCDFFCECF??<C3>=**5@=EBB=9EG;DD?;=@B@EDG50:)-57:E<6.34<96<?:21(
@M00200:205:000000000-AKKM3:1:1101:12435:5985 2:N:0:1
TACCAGGGTATCTAATCCTGTTCGCTCCCCACGCTTTCGCGTCTCAGCGTCAGTACCGTCCCAGAGAGCCGCCTTCGCCACGGGTGTTCTTCCTGATATCTGCGCATTTCACCGCTACACCAGGAATTCCACTCTCCTCTTCCGGACTCTAGCCAGATAGTTTCCACCGACAGCTCGAAGTTGAGCCTCGAGTTTTCACAGCGGACTTATCTGGCCGCCTACACGCGCTTTAAGCCCAGTCTGAGAGAGA
+
CCCCCGGGGGGGGGGGGGGGGGGGGGGGGGGGGGGGGGGGGGGGGGGGGGGGGGGGGGGGGGGGGGGGGGGGGGGGGGGGGCFGGGGGGGGGGGGGGGGGGGGGGGGGGGGGGGGDGGGGGGGGGGGGGGGGGGGGGFGFBGGFG>GAGFFFFGGFFGGFGGFGCF?FFGF85CFFFAC?E>CC4D;96>CDFGGGA<ECFF@FBB;FC?956;FC2>>0?1()(:5C79().)4(;1,.,:).-.8<B?
@M00200:205:000000000-AKKM3:1:1101:8733:6001 2:N:0:1
TACGCGGGTATCTAATCCTGTTCGCTCCCCACACTTTCGCTCCTCAGCGTCAGGTCATGCCCAGAGAACCGCCTTCGCCACCGGTGTTCCTCCTGATATCTGCGCATTTCACCGCTACACCAGGAATTCCGTTCTCCCCTGCATACCTCTAGTCTGCCCGTATCGAAAGCAAGCCAGGTGTTAAGCACCTGGTTTTCACTCCCGACGCGACAAACCGCCTACGAGCCCTTTAAGCCCAATATGAGAG
+
CCCCCGGGGGGGGGGGGGGGGGGGGGGGGGGGGGGGGGGGGGGGGGGGGGGGGGGGGGGGGGGGGGGGGGGGGGGGGGGGGGGGGGGGGGGGGGGGGGGGGGGGGECFFFCFGDGFGGGGGGGGGGFFGGGDDGGGGFGFFG8D:DGFGFGDFGGFFGGEEGFFAFFCEGFFF=FFFFGFGGGFFGGFFGGFFGGFF?F?BF(5@@>BBFB>B@GFFGFF:<0)-:EG<<BA9>A:*((,.)6>263
@M00200:205:000000000-AKKM3:1:1101:15218:6012 2:N:0:1
TACACGGGTATCTAATCCTGTTTGCTCCCCACGCTTTCGAGCCTCAGCGTCAGTAATGGACCAGTATGTCGCCTTCGCCACTGGTGTTCTTCCGAATATCTACGAATTTCACCTCTACACTCGGAGTTCCACATACCTCTTCCATACTCAAGATAGCCAGTATCAAAGGCAATTCCAAGGTTGAGCCCTGGGCTTTCACCTCTGACTAAACTATCCGCCTACGCTCCCTTTATGCCCAATCTGAGAG
+
CCCCCGGGGGGGGGGGGGGGGGGGGGGGGGGGGGGGGGGGGGGGGGFGGGGGGGGGGGGGGGGGGGGGGGGGGGGGGGGEGGGGGGGGGGGGGGGGGGGGGGGGGGGGGGGGGGGFGGGGGGGGEGGGGGGGC8=FGD,:FFGFFFGFGFFGFGGDFGGFGGFGF?DFFGFDFBFFFFFFDCFFBDGFFGFAF6EGFEC@8C@EFF@CEEFEFFGGFGFDA9>5AGFGC>EA7*/0?3=BDE?EC;)
@M00200:205:000000000-AKKM3:1:1101:5792:6019 2:N:0:1
TACTGGGGTATCTAATCCTGTTTGCTCCCCACGCTTTCGCGGATGAGCGTCAGAACTGGCCCAGCTAGCCGCCTTCGCCACAGGTGTTCTTCCTGATATCTACGCATTCCACCGCTACACCAGGAATTCCGCTAGCCTCTACCAGTCTCCAGCCTGCCAGTATCGTATGCATTCCCGGGGTTGAGCCCCGGGTTTTCACAAACGACTTAACAGACCGCCTGCCCGCGCTTTACACCCAATCTGAGAG
+
CCCCCGGGGGGGGGGGGGGGGGGGGGGGGGGGGGGGGGGGGGGEGGGGGGGGGGGGGGFGGGGGGGFGGGGEGGGGGGG@FGGGGGFGCGGGGGGGGGGGGGGGGGGGGDEGGGGFGGGGGFFEFGFDGGGGGGGGGFGFFGGFGFFDGFGGGGGFFEGFGDEGFFGGFGFFFFFFD5@BEGGGFGFFECGEBEEGFCF?3=@2:>DFF<@E48*8@GFF7;(;1:)C)1:44:342110794-:A)
@M00200:205:000000000-AKKM3:1:1101:14717:6055 2:N:0:1
TACCGGGGTATCTAATCCCGTTTGCTCCCCTAGCTTTCGCGCCTCAGCGTCAGTATTGGGCCAGATGAGCGCTTTCGCCACCGGTGTTCCTCCTGATATCTACGCATTTCACCGCTACACCAGGAATTCCCTCATCCTCTCCCATACTCAAGCCAAGCAGTTTGGGATGCAGGTCCTCGGGTAAGCCGAGGCGTTTCACATTCAACTTACTTGACCGCCTACACGCACTTTAAACCCAATCTGAGAG
+
CCCCCGGGGGGGGGGGGGGGGGGGGGGGGGGGGGGGGGGGGGGGGGGGGGGGGGGGGGGGGGGGGGGGGGGGGGGGGGGEFGGGGGGGGGGGGGGGGGGGGGGGEGGGGGGFGGG>DGGFGGGGGGGFGFGGGGGFGF9ED@FFGFGFGFGCGDGFFGFFFDFGFFGFDFF55@5AFFGA@FDGFGG59CC>B5:5AEFEEFC*>?C@FE?CE3CC9DE;D@FA2?0)7<3?EDA0CB?036<<9A:
@M00200:205:000000000-AKKM3:1:1101:24720:6060 2:N:0:1
TACGCGGGTATCTAATCCTGTTTGCTCCCCACGCTGTCGCGCCTTAGCGTCAGTACCGGTCCAGATGGCCGCCTTCGCCACGGGTGTTCTTCCCAATATCTACGAATTTCACCTCTACACTGGGAGTTCCACCATCCTCTCCCGGACTCTAGTCCGCCAGTATCAAACGCAGTTCCCAGGTTGAGCCCGGGCATTTCACGCCTGACTTAGCGAACCGCCTACACGCCCTTTATACCCAATCTGAGAG
+
CCCCCGGDGGGGGGGGGGGFGGGGGGGGGGGGGGGGGGGGGGGGGFFGGGGDFGGGGGGGGGGGGGGGGGGGGGGGGGGGGGDGGGGGGGGGGGGGFFGGGFGGGFGGFFDGGGGFGGGGGGEDCGGGGGEGGGCGGFGBFGGBD>GAG5FFFGF>>B596:ACEA7D>C99:86=AFGFFFG<6:FFF)?DFDGGFEC(/=@(634?);A96@GE>DDF?8?FFGFG<7,).))4<2((.).6)44
@M00200:205:000000000-AKKM3:1:1101:21957:6101 2:N:0:1
TACAGGGGTATCTAATCCTGTTTGCTCCCCACGCTGTCGCGCCTCAGCGTCAGCCACAGCCCAGCGGGCCGCCTTCGCCACCGGTGTTCTTCCGGATCTCTACGCATTCCACCGCTACACCCGGAATTCCACCCGCCTCTACTGTGCTCCAGCGCGAGAGTCTCGAAGGCCGATCCGGGGTTGAGCCCCGGACTTTCACCCCCGACTCCTCGCGCCGCCTACGCGCCCTTTACACCCAATCTGACAGAGA
+
CCCCCGGGGGGGGGGGGGGGGGGGGGGGGGGGGGGGGGGGGGGGGGGGGGGGGGGGGGGGGGGGGGGGGGGGGGGGFGGGGGGGGGGGGGGGGGFE+FFGGGGGGGGGGEEGGGGFDGGGGGGGGGGGGGGGGGGGGFGE>FGFGFF5FFFCDGGA>ECDGCEGE4CGEGFFA@>DFFGEGCDFFGGFDGGDBEGFFDGFFBF>>FBFFFFFFFGGFDE<(4379CBG59?AFAABGFBFBBAA)2)(,(
@M00200:205:000000000-AKKM3:1:1101:24615:6119 2:N:0:1
TACTGGGGTATCTAATCCTGTTTGCTACCCACGCTTTCGAGCCTCAGCGTCAGTGTCGGTCCAGGAAGCCGCCTTCGCCACCGGTGTTCCTCCGGATATCTACGCATTTCACCGCTACACCCGGAATTCCGCTTCCCTCTCCCGAACTCAAGCCCGGCAGTCTCCCGTGCAGTTCCTCAGTTGAGCCGAGGGATTTCACACAGGACTTACCGAACCGCCTACGCGCCCTTTACACCCAATCTGAGAG
+
CCCCCGGGGGGGGGGGGGGGGGGGGGGGGGGGGGGGGGGGGGGGGGGGGGGGEGGGGGGGGGFGG?FGGGGGGGGGGGGGGGGGGGGGGGGGGGGFEFGGGGGGGGGDGGGGGGGFGGGGGGGGGGGGGGGGGGG@FFGFFFGECEGFGFFGGGGDFGGFGF;F6FGG5:4AFEFFFFG6@:++/<C?8CC>DFCC=<CCEFFFFFFFFFF@FFG=@GD0:::>>E:>)9?FF2>?G<0(.6<999:
@M00200:205:000000000-AKKM3:1:1101:5212:6128 2:N:0:1
TACGCGGGTATCTAATCCCGTTTGCTCCCCTGGCTTTCGCGCCTCAGCGTCAATGCCGGTCCAGGATGCCGCCTTCGCCACCGGTGTTCCTCCAGATATCTACGCATTTCACCGCTACCCCTGGAATTCCGCATCCCTCTCCCGGCTTCAAGCCAACCAGTATCGGACGCAGTTCCCGAGTTGAGCTCGGGGATTTCACGTCCGACTTAGGAGGCCGCCTACGCGCCCTTTATGCCCAACATGACAGACAT
+
CCCCCGGGGGGGGFFGGGGGGGFEGGGGGGGGGGGGGFGGGGGGGGDGGGGGGGGFFFEGGGDEFFFGGGGGG,FFFGGGGGGGGGGGFGCGGGFFD?EEGGGGG8:=E=DGEE>0=F8CGGGGGFGGGGGGDGGFGFGBFGGEG*@)=FGGFFDA>EGAF>EC75CGFG4964B8?>9?<C+8;E+;=DGE>CFGFFGFF;@F>>33-<39?0>C9D>0:01<48BD5*54-:A)25(((.(-)))((()
@M00200:205:000000000-AKKM3:1:1101:21990:6141 2:N:0:1
TACACGGGTATCTAATCCCGTTTGCTCCCCACGCTTTCGCGCCTCAGCGTCAGGAGATGCCCAGAGACCCGCCTTCGCCACCGGTGTTCCTCCCGATCTCTACACATTTCACCGCTACACCGGGAATTCCAGTCTCCTCTGCATCCCTCAAGAACAGCAGTCTCGGCCGACCCCCCTCAGTTGAGCCAAGGGATTTCACGACCGACTTGCCATCCCGCCTACGCGCCCTTTAAGCCCAATCTGAGAGAGAC
+
C,ACCGGDGGGGGFF@EGFGGGG@EFGGFFFGGGCEGGGGCEG:FGGGGGGGGGFGCGFGGGGGGG,B@EGGGGGFFGGGGGGGCGCCFGDEEFGGEEGGGGGGFDEEFGGGG6C?DFFGFGDGC>FGGG:EFFGGF?GEFGEFGFGED6,=@??@FFF?FG=DEFDG5395>DF4BFG4CC1B6CEA4DG)8AF6C3@?;@FB0;>F<<@).:@C<<B112,.1C>D94))64)4CB?7?2AA)6,13(,
@M00200:205:000000000-AKKM3:1:1101:12419:6142 2:N:0:1
TACTGGGGTATCTAATCCTGTTTGCTCCCCACGCTTTCGTGCATGAGCGTCAGTGCAGGCCCAGGGGATTGCCTTCGCCATCGGTGTTCCTCCGCATATCTACGCATTTCACTGCTACACGCGGAATTCCATCCCCCTCTGCCGCACTCCAGCGATGCAGTCACAAATGCAGTTCCCAGGTTAAGCCCGGGGATTTCACACCTGTCTTACATCACCGCCGGCGCACGCCTTAAACCCAGCCTGAGAG
+
<6BCCEGGGGGGGGGEGGGGFDFGGGGGGGGGGGDEGGGGGGGGG9FGEEFGGGGGGFDGEGGGGGGGG8AFFGCFGGGGFGGGGGEGGGGGGGGGGG8DFGGGGGGEGGGGAEFFGGGG>EEGGGGGGGFGGGGGEFEFFFGFGFGAGFGGGGGFFDDFCDEFEF?FFGFFFEFFFFFFFG+5BE6@A>?BFCGGFFGF@>DEEEEC3C3?EAFF;DE(.4;:(:@D**-<BB<:E?:(44,24)5
@M00200:205:000000000-AKKM3:1:1101:16189:6153 2:N:0:1
TACACGGGTATCTAATCCTGTTCGCTCCCCACACTTTCGCTCCTCAGCGTCAGGTCATGCCCAGAGAACCGCCTTCGCCACCGGTGTTCCTCCTGATATCTGCGCATTTCACCGCTACACCAGGAATTCCGTTCTCCCCTGCATACCTCTAGTCTGCCCGTATCGAAATCAAGCCAGGTGTTAAGCACCTGGTTTTCACTCCCGACGCGACAAACCGCCTACGAGCCCTTTAAACCCAATCTGACAG
+
C@CCCGGGGGGGGGGGGGGGGGGGGGGGGGGGDGGGGGGGGGGGGGGGGGGGDGGGGGGGGGGGGGGGGGGGGGGGGGGGGGGGGGGGGGGGGGGGGGGGGGGGGGGGGGGGGGGFDGGGGGGGFGCGGGGFFDFGGFGDFGGFGFGFGFG9EGGFFGG>EGDGFFGE*DC@AEFFFAFFGG+BFGGFFFFFAFFCF?GEE<BFA5=5(-7961BE058(38(),?>F47,6:A74E:(2:<2:)82
@M00200:205:000000000-AKKM3:1:1101:6122:6153 2:N:0:1
TACTAGGGTATCTAATCCTGTTTGCTCCCCACGCTTTCGAGCCTCAGCGTCAGTAATGAGCCAGTGTGTCGCCTTCGCCACTGGTGTTCTTCCGAATATCTACGAATTTCACCTCTACACTCGGAGTTCCACACACCTCTCTCATACTCAAGACACCCAGTATCAAAGGCACTTCCGAGGTTGAGCCCCGGGATTTCACCCCTGACTTAAATGTCCGCCTACGCTCCCTTTATGCCCAATCTGAGAG
+
<@CCCGGGGGGGGGFFGGGGGGFGGGGGGGGDFGGGGGCFGGGGGGGGGGECFGGGGGEGGFFGGGGEGGGGGGGGGGG@FGGGGGFEFGCFGFCFGGGGG8FCGGGB=CFGFGFFFGGGFGGGGGE?FGGGFGGGGFDDFFGDAFGFGFDDFGG9:>DFED7?DFDDDED);EBFFE=3@D8C5:?F:DEE>CFGFCG8CBBFBBF49;8AEFGFFGF9525)5A5FF>3CF)1;C.((6;E6C33
@M00200:205:000000000-AKKM3:1:1101:6041:6160 2:N:0:1
TACTCGGGTATCTAATCCTGTTTGCTCCCCACGCTTTCGCGCCTCAGCGTCAGTTCCGGTCCAGTGAGCCGCCTTCGCCACTGGTGTTCCTCCCAATATCTACGCATTTCACCGCTACACTGGGAATTCCACTCACCTCTCCCGGTCCCAAGCCTCACAGTCTGACAGGCAGTTCCTCGGTTAAGCCGAGGGCTTTCACCCGTCACTTGCCAAGCCGCCTACGCGCCCTTTAACCCCAATCTGAGAG
+
CCCCCGGGGGGGGGGGGGGGGGGGGGGGGGGGGGGGGGGGGGGGGGFGGGGGGGCEGEFFGGGGGFAFGGFGGGGGCGGGGGGGGGGGGGFFGGGGGGGGFGGCDGEEFGGGGGGFGGGGCFGGGGGGGGGGGGGGGFGFF@A>E?G)=DG6FDGFFF=<ECE+:7?E?F5)@CA=FFG5FE*<8C?E>DG4AGCFFFGFFB--8>@9@=(84(;;9CD;26,8(=5C)04)6).,;4:?04)4:)8
@M00200:205:000000000-AKKM3:1:1101:4349:6166 2:N:0:1
TACCCGGGTATCTAATCCTGTTCGCTCCCCATGCTTTCGCTTCTCAGCGTCAGGTCATTCCCAGAGAACCGCCTTCGCCACCGGTGTTCTTCCTGATATCTGCGCATTTCCCCGCTACACCAGGAATTCCGTTCTCCCCTGACTACCTCAAGTCTGCCCGTATCGGAAGCAAGCCCCGTGTTAAGCACGGCGTTTTCACTCCCGACGCGACAAACCCCCTACGCCCCCTTTACGCCCACTCTCAGAG
+
CCCCCGGGGGGGGGGGGGGGGGGGGGGGGGGGGGGGGGGGGGGGGFGGGGGFD8C<,FFGG@FEFGGGGCFFFG@FFFCFGFGGECFGG,=F9<BA?<DFA;ECCCFGDF,EF6CBDG9EDDFEC8EEGA=D+68E96=858,<3D0*6*6=D@@7D@+*@=0AA9D6*DAC?5*095?@FF9+4;,99*?4/4=94*4/;@(659(,(1:@6(=;(9<13:?)(1.9DF,))-46E?(..-)-).2
@M00200:205:000000000-AKKM3:1:1101:22552:6185 2:N:0:1
TACTAGGGTATCTAATCCTGTTTGCTCCCCACGCTGTCGCGCCTCAGTGTCAGCAACGGCCCAGCAGAACGCCTTCGCCACTGGTATTCTTCCCGATCTCTACGCATTCCACCGCTACACCGGGAATTCCATCTGCCCCTACCGTGCTCTAGCTCGCCAGTCTGACCGGCAGCCCCGGAGTTGAGCCCCGGGATTTCACCAGCCACTTAACGGGCCACCTACGCTCCCTTTACACCCAATCTGACAGAGA
+
CCCCCFGGGFGGGGGGGGGGGGGGGGGGGGGGGGGGGGGGGGGGGGGGGGGGGGG<CFGGGGGGGGGGGGEGGGGGGGFCFGGGGGGGGGGGGGGEGGGGGGGGGGGGFGGGGGGF8FGGGDGGEEGGGG8=DFDFFFGDFGGFGFGFGFGFFFG*@ECEFFFFEF;>BG>>>5@A>>C)=E1+/>FFFGGEFGGGF3CE3??@?@1;EEFF0;EE0>FF0:0)(2@G4:72:<7.:<((82).-)8(,(
@M00200:205:000000000-AKKM3:1:1101:15125:6194 2:N:0:1
TACGGGGGTATCTAATCCTGTTTGCTCCCCACGCTTTCGCGCCTCAGCGTCAGTTACAGTCCAGAGAGCCGCCTTCGCCACTGGTGTTCCTCCACATCTCTACGCATTTCACCGCTACACGTGGAATTCCGCTCTCCTCTTCTGCACTCAAGTCTCCCAGTTTCCAGTGCGTCACGGGGTTGAGCCCCGCACTTAGACACCAGACTTAAGAAACCGCCTGCGCGCGCCTTCTACCCAGTCTGAGAG
+
CCCCCGGGGGGGGGGGGGGGGGGGGGGGGGGGEGGGGGGGGGGGGFGGGEGEGGGGGFGGGGGGFGGGGGGGGGGGGGGGGGGFGGGGGGGGGGGGGGGGGGGGGCE@FGGGGGGFGGFGGGGGGGGGGGGGGGGGFFGEFGGFGCGEGBFFGGGFFGGFG7=FCFFFAGFFFFFA>EDBEG*;AFGEAGGFAFFG6@C@D<D@<35C<?;)6==87C)4?;FF98;)9>)-:5)86:??44-6)5
@M00200:205:000000000-AKKM3:1:1101:16063:6195 2:N:0:1
TACTGGGGTATCTAATCCTGTTTGCTCCCCACGCTTTCGTGCATGAGCGTCAGTGTCAGCCCAGAGACCTGCCTTCGCCATCGGTATTCCTCCTGATATCTACGCATTTCACTGCTACACCAGGAATTCCAGTCTCCTCTGCCGCACTCAAGCCTTGCAGTCCCAAATGCCATTCCCAGGTTGAGCCCGGGGATTTCACATCTGGCTTACAAAACCGCCTGCGCACGCTTTATGCCCAATCTGAGAGAGCT
+
CCCCCGGGGGGGGGGGGGGGGGGGGGGGGGGGGGGGGGGGGGGGGFGGGGGGGGGGGGGGGGGGGGGGGGGGGGGGGGGGGGGGGGGGGGGGGGGGGGGGGGGGGGGGGGGGGGGFGGGGGGGGDDGFGGGGGGGGGFGFFGGFGFGFGFGGGGGFFGGFGGBFD5DFFGFFFFFFF?CFGGFGFGGFFGCE5@CCFFGFFFFFFBB@CEEFBDGGFGFF9BF)-=?DDDD637<;FEFFFEE367@@0()
@M00200:205:000000000-AKKM3:1:1101:10316:6202 2:N:0:1
TACAAGGGTATCTAATCCTGTTTGCTCCCCACGCTGTCGCGCCTCAGTGTCAGCAACGGCCCAGCAGAACGCCTTCGCCACTGGTATTCTTCCCGATCTCTACGCATTCCACCGCTACACCGGGAATTCCATCTGCCCCTACCGTGCTCTAGCTCGCCAGTCTGACCGGCAGCCCCGGAGTTGAGCCCCGGGATTTCACCAGCCAATTAACGGGCCACCTACGCGCCCCTTACACCCAATCTGAGCGAGAC
+
CCCCCGGGGGGGGGGDGGGGGGGGGGGGGGGGGGGGGGGGGGGGGGGGGGGGGFGGGGGGFGGGGGGGGGFGGGGCFFGFCC<AFCGGGGGGGGGGEEFGGGGGGEGGGEFGGGEDDGFEGGCEGGGGGGGGGGGGFDFBFGGFDFC5DFF9DDFFFGGFGGFGCFGGBGBBFFFFF>7?F6@FFGGFFGGE)=?FF)=;@6@D3((19?CD>@GG:DF:0(2)-:BG)717(637:60,34:26(((-1-
@M00200:205:000000000-AKKM3:1:1101:3675:6209 2:N:0:1
TACCAGGGTATCTAATCCTGTTTGCTCCCCACGCTTTCGAGCCTCAGTGTCAGTTACAGGCCAGAGAGCCGCTTTCGCCACCGGTGTTCCTCCATATATCTACGCATTTCACCGCTCCACATGGAATTCCACTCTCCTCTCCTGCACTCAAGTCTACCAGTTTCCAATGCATACAATGGTTGAGCCACTGCCTTTTACACTAGACTACATAAACCACCTGCGCTCGCTTTAACCCTAATCTGCTAGGCATC
+
A@CCCEECGG@FFDGGGG<<F<EFGGGEFGFFEDGGDG:FFGGFFFDG<FFGGGG9EFFCGGGGCFG,DFDGG@FFBGE:,E:C>7B:EAAFEEFE9,@ECCF7FCC,@=;<:CCA+C,:DFC@FF9@=DFF=FGCC+=**6=9DFDD+*6+46D7DFFD,+;+;3+3:,<C;DF+=;8DG6+6;@,*0+@5*;EF+>:=*0:8:>*));;>**6:8;0=00)/)*3**24**55(48/3*****0((04.
@M00200:205:000000000-AKKM3:1:1101:8856:6214 2:N:0:1
TACCAGGGTATCTAATCCCGTTTGCTACCCTAGCTTTCGCACCTCAGTGTCAGACTCGGTCCAGTGAGCCGCTTTCGCCACCGGTGTTCCTCCAGATATCTACGCATTTCACCGCTCCACCTGGAGTTCCGCTCACCCCTACCGACCTCCAGCCTGCCAGTATCGTGCGCAATTCCCCGGTTGAGCCGGGGGATTTCACACACGACTTAGCAAACCACCTACGTGCGCTTTATGCCCACTCTGAGAGACAT
+
CCCCCGGGGGGGGGFGGGGGGGGGGGGGGGGGGGGGGGGGGGGGGGGGGGGGGCFFGGGGGGGGGGGGGGGGGGGGGGGGGGGDGGGGGGGGGGGGFFFGGGGGGGGGGGGGGGGFDFGGGFDEBFGGGGGGGGCFGDGFFGGEGFGFGFGGGGGFFDDFGDCC8F6C?GB=>EFFFFDBCED9AE6?@4C;)CEFFCECF@FF@>0;);>C>@GGFGF14427:C>C9319)-62C?1:FAA2444-(.)
@M00200:205:000000000-AKKM3:1:1101:11816:6217 2:N:0:1
TACACGGGTATCTAATCCTGTTCGCTCCCCACGCTTTCGCGCCTCAGCGTCAGTACCGTACTAGAGAACCGCCTTCGCCACGGGTGTTCTTCCTGATATCTGCGCATTTCACCGCTACACTGGGAATTCCGCTCCCCTCTCCCGCCCTCGAGCCGAGCAGTATCCACGGCAGTTCCCCGGTTAAGCCCCGGGCTTTCACCCCGGACTTCCCCACCCGCCTCCGCTCCCTTTACACCCACTCTGCGAGAGCT
+
C,C@ACFGGGGGGFCFGGGFGGGGGGGGGGCCFGGGGGGGG+CFGGCGGGGGGG9@F,,,8C6EFFFFF,@FGGG,=FFC:4>FGGGGGFFGGG9FECDGGCF7FGGGFG,EFDGE>FEG;,,844@EGGFGG+=EG*ADFG,01*=AG51C+9***3*0E+*=EF***=?(2*=@A):)=C*0@>F))1=))2=4=)=/(.(4,49)).(3:(2A(>><1.9B0:)>5C)65>ABGFB?0))),-,391)
@M00200:205:000000000-AKKM3:1:1101:7825:6239 2:N:0:1
TACAAGGGTATCTAATCCTGTTTGCTCCCCTAGCTTTCGTGCCTCAGTGTCAGGTGTTGTCCAGTGCCTCGCCTTCGCCACTGGTGTTCCTCTCGATATCTACGCATTTCACTGCTACACCGAGCATTCCAGTCCCCTCTCCACACCTCCAGCACGCCAGTATTCACTGCCCTTTCCGGGTTGCGCCCTTCGCTTTCACCTCAAACTTAACCTGCCACCTACGCACCCTTTAATCCCCATCTGAGCGAGAC
+
<8C<@FFGFFFGGGDDGGGGGGGGGFGGGGGEEGFGGGGGGGGGGFF9CFGGGG,ACFAFG96F6C,C@<FFGGGGGGG@E=FAE<CFGEA,,A=A4EEGGGGGGGCFGF9F,@FB8F8FGD+=+@DGGGGG==+@E0A86@,*1:C8CDG8F?D@D=D*@DE8*9+3=F6);5:<<B+*8A=+*39@?0,3:ACCFAE*8@)086>*:6**10>E);AF)>A?9CDD*2>****9,/8@@4/7).,(.6(
@M00200:205:000000000-AKKM3:1:1101:13751:6246 2:N:0:1
TACCCGGGTATCTAATCCTGTTCGCTCCCCACGCTTTCGCGCCTCAGCGTCAGTACCGTTCCAGCGAGCTGCCTTCGCCATTGGTGTTCCTCCTGATATCTGCGCATTTCACCGCTACACCAGGAATTCCACTCGCCCCTCCCGGACTCAAGCCAGACAGTTTCCAGCGGCATTCAACGGTTGAGCCTTTGACTTTCACCCCGGACTTATCCGACCGCCTACGCGCGCCTTAAACCCAGTCTGAGAG
+
BCCCCGGGGGGGGGDFGGGFGGGGGGGGGGGGGGGGGGGGGGGGGGGGGGGGGGGGGGGGGGCFGG:BGGDGGGDGDGGC7FGGGGGGGGGGGGGEFGGFGGGGGGGGGDCFGGGFGGCFEGGGGFGGGGGGGGGGGFG>BCGFGDGFFFG7FFF5FFFFD7C7EFGD<E?AEFFFF67>C:5C4??FFCFAFGGGFEG*53(((69E<?7?;;CC9GF?6:3:>CBG)9(<2<<:;:(..54226)
@M00200:205:000000000-AKKM3:1:1101:23666:6251 2:N:0:1
TACACGGGTATCTAATCCGGTTCGCTCCCCTAGCTTTCGCGCATGAGCGTCAGGAACGGCCCAGCAGATCGCCTTCGCCACCGGCGTTCCTAGCGATATCTGTGCATTTCACCGCTACACCGCTAGTTCCATCTGCCTCTACCGCCCTCAAGTCAACGCAGTATCCGACGCGGTTTCACAGTTGAGCCGTGAGTTTTCACGCCGGACTTACGTAACCGCCTACACGCCCTTTAACACCAGTCTGAGAG
+
CCCCCGGGGGGGGGFGGGGFGGGGGGGGGGGGGGGGGGGGGGGGGGCGGGGGGGGGGGGGGGGGGGGGGGGGGGGGGGGGGGDEGGGGGGGFFGGGFGGGGGGEGFGGFE;EGGGFGGGGGGGGEGGGGGGGGGGGGFGFFGGDGFG>FFE>;7+?FECB8/>@EFGCD=AFFBF>F+:FCE7@F?FADGE3>FF>ACFFFFF6749BBBFFF?8C<))-4-::<8:G5)452>))<80:4>A<<)-.
@M00200:205:000000000-AKKM3:1:1101:8708:6254 2:N:0:1
TACCGGGGTATCTAATCCTGTTCGCTACCCACGCTTTCGCTCCTCAGCGTCAGAATAGGCCCAGAGAGCCGCCTTCGCCACCGGTGTTCTTCCTGATATCTGCGCATTCCACCGCTACACCAGGAGTTCCGCTCTCCCCTGCCTACCTCTAGTCTGCCCGTATCGGACGCAAGCTCGGAGTTAAGCTCCGAGTTTTCACTCCCGACGCAACAAACCGCCTACGAGCCCTTTACGCCCAATCTGACAGAGAC
+
C8CCCDGGGGGGGFFGGGGGGGGGGGGGGFEFFGGGGGGGGGGGGEGGGFEFGFFGGGGGFG@FFGFEGGGGGGGGFGG7FGGDGGGEGGGGGGGCFFGGGGGGGGGGG;;FFGGBGGGGFDF@FCFGGDGGGGFG8DEDFGGFGFGFGFDDDFDFFGFBGDDGF>D5?GF945AF>D*8<:F7BC9AFDGEF=FGFEG.;8@926696138:<FGBGFFBB15:C>F*7.4A?BBG6(,:<)6))5(4((
@M00200:205:000000000-AKKM3:1:1101:22723:6261 2:N:0:1
TACCGGGGTATCTAATCCCGTTTGCTCCCCTGGCTTTCGCTCCTCAGCGTCAATGCCGGTCCAGGATGCCGCCTTCGCCACCGGTGTTCCTCCAGATATCTACGCATTTCACCGCTACACCTGGAATTCCGCATCCCTCTCTTGGATTCAAGCCATCCAGTCTCAGACGCAGTTCCCCGGTTAAGCCGAGGGATTTCACGTCTGACTTAGTGGGCAGCCTACGAGCCCTTTACACCCAATCTGAGAG
+
CCCCCGGGGGGGGGGGGGGGGGGGGGGGGGGGGGGGGGGGGEGGGGFGGGGGCFFGGGEGGGGGGGGFGGGGGFGGGGGGGGGEGGGGGGGGGGFFGFGGGGGGGGGGGGGGGGGEGGGGGGFGG8DFFGGGGEGGGFGFFGGFGBFEGFGGFDFFFFGFGG7CEFGGFGF5?;6BAAGF@G*;@EG>>CEB)AFFFFFFFBDF3<>?))7.(6>:<DFFF@050:8775?BA:ABGFF7:))...)
@M00200:205:000000000-AKKM3:1:1101:22765:6265 2:N:0:1
TACAGGGGTATCTAATCCTGTTTGCTCCCCACGCTTTCGAGCCTCAGCGTCAGTAATGGACCAGTATGTCGCCTTCGCCACTGGTGTTCTTCCGAATATCTACGAATTTCACCTCTACACTCGGAGTTCCACATACCTCTTCCATACTCAAGATAGCCAGTATCAAAGGCAATTCCAAGGTTGAGCCCTGGGCTTTCACCTCTGACTAAACTATCCGCCTACGCTCCCTTTATGCCCAGTCTGAGAGAGAC
+
CCCCCGGGGGGGGFGGGGGGGGGGGGGGGGGGGGGGGGGGDGGGGGGGGGGGGGGGGGFGGGGGGGGGGGFGGGGGGGGGGGGGGDFGGGGGGGG@C7EGGCFGGDFFGGGGGGFFGGGGEGGEGGGFGGGGGGGGGFGFFGGFGFGFGFFGEGFFFGCDDDEGFFGGFGFDFFFFFFG5FGG65=FFFC?DDCGGFFGBEFE@EEAC@EFEFEGCACD95=49AEDGGFECEEEEGE2.7;E6*/722>(
@M00200:205:000000000-AKKM3:1:1101:27185:6269 2:N:0:1
TACCAGGGTATCTAATCCTGTTTGCTCCCCACGCTGTCGCGCCTCAGCGTCAGCCACAGCCCAGCGGGCCGCCTTCGCCACCGGTGTTCTTCCGGATCTCTACGCATTCCACCGCTACACCCGGAATTCCACCCGCCTCTACTGTGCTCCAGCGCGAGAGTCTCGAAGGCCGATCCGGGGTTGAGCCCCGGACTTTCACCCCCGACCCCTCGCGCCGCCTACGCGCCCCTTAAGACCAATCTGAGAGAGC
+
CCCCCGGGGGGGGGGGGGGGGGGGGGGGGGGGGGGGGGGGGGGGGGGGGGGGGGGGGGGGGGGGGD7FGGDGGGGGGGGGGGGGGGGEECFGGGGDFGGGGGGGG6:FFFFFGGGFGGGGGGGDGCFGGGGGGDGGGFG@?CC>CFGC8AF5EDGFEGCAC?4=76;CDGFF;0;AF3D5FEGFFFFFFG=@BE?FFFCDB6>9B;(42139;;EE2CDB0:?>18<<)9(2).).;(24(.6))-)4:0
@M00200:205:000000000-AKKM3:1:1101:12063:6270 2:N:0:1
TACCAGGGTATCTAATCCTGTTTGCTCCCCACGCTTTCGAGCCTCAGCGTCAGTAATGGACCAGTATGTCGCCTTCGCCACTGGTGTTCTTCCGAATATCTACGAATTTCACCTCTACACTCGGAGTTCCACATACCTCTTCCATACTCAAGATAGCCAGTATCAAAGGCAATTCCAAGGTTGAGCCCTGGGCTTTCACCTCTGACTAACCTATCCGCCTACGCTCCCTTTATACCCAGTCTGAGAGAGCT
+
CCCCCGGGGGGGGGGGGGGGGGGGGGGGGGGGGGGGGGGFFGGGGGGGGGGGGGFEGGGGGGGGGGGGGGGGGGGGGGGGGGGGGGGGGGGGGG,CFGGGGGGGGFGGGGFGGGGFGGGGGGGGEEGGGGGGGGFGGFGFFGDFGDGFGFGFGFGFFGGFGD>F>DGFFGFBFFFFF?DFDGGGFGGFFCFDFFG7?EGBE=C):EA7@):CBFGGAGFD=@DDFGFG*=ECF7A?C>(;>EE44*6(9(.
@M00200:205:000000000-AKKM3:1:1101:18781:6271 2:N:0:1
TACGCGGGTATCTAATCCTGTTTGCTCCCCACGCTGTCGCGCCTTAGCGTCAGTACCGGTCCAGATGGCCGCCTTCGCCACGGGTGTTCTTCCCAATATCTACGAATTTCACCTCTACACTGGGAGTTCCACCATCCTCCCCCGGACTCGAGTCCGCCAGTATCAAGCGCAGTTCCCGGGTTGAGCCCGGGCATTTCACGCCTGACTTAACGAACCGCCTACACGCACTTTAAACCCAGTCTGCGAGAGA
+
CCCCCGGGGGGGGGGGGGGGGGGGGGGGGGGGGGGGGGGGGGGGE9FGGGGGCGFGGGGGGDGFDGGGGGGGGGGGGGGGCGCGGGGGGGGDFFCFGGGGG;,FF=FGGGGGGGGFGGFGGC,,,@@8DCDG=F=FGFG55>CAC968D>G?DFG>EED*>+AGA>4FEGF2DEFFFF:DGE42AC==55=>8FG;C?F(=?113@FFA)<6<(:EBGB:(40?:E)9)*44)67:8((5<4).(((,((
@M00200:205:000000000-AKKM3:1:1101:8691:6289 2:N:0:1
TACAAGGGTATCTAATCCTGTTTGCTCCCCACGCTTTCGAGCCTCAGCGTCAGTAATGGACCAGTATGTCGCCTTCGCCACTGGTGTTCTTCCGAATATCTACGAATTTCACCTCTACACTCGGAGTTCCACATACCTCTTCCATACTCAAGATAGCCAGTATCAAAGGCAATTCCAAGGTTGAGCCCTGGGCTTTCACCTCTGACTAAACTATCCGCCTACGCTCCCTTTAAACCCAATCTGAGAG
+
CCCCCGGGGGGGGGGGGGGGGGGGGGGGGGGGGGGGGGGGGGGGGGGGGGGGGGFGGGGGGGGGGGGGGGGGGGGGGGGGGGGGGGGGGGGGGGGGGGGGGGGGGGGDGGGGGGGFGGGGGGGGGGGGGGGGGCFEGFGFFFA?EFDDFFGGGGF5DDDFGGFGE?FFFFFBFFFFFF6@FCFG*@FDFGGFFGGGFFFBB56@EFFFEE@CBFGGFDE=>@AEAEDF7C>C?;9)>=9:DE5<@@B
@M00200:205:000000000-AKKM3:1:1101:24235:6289 2:N:0:1
TACGAGGGTATCTAATCCTGTTTGCTCCCCACGCTTTCGCACCTCAGCGTCAGTACCGAGCCAGTGAGCCGCCTTCGCCACTGGTGTTCCTCCGAATATCTACGAATTTCACCTCTACACTCGGAGTTCCACATACCTCTTCCATACTCAAGATAGCCAGTATCAAAGGCAATTCCAAGGTTGAGCCCTGGGCTTTCACCTCTGACTAAACTATCCGCCTACGCTCTCTTTAAACCCAGTCTGAGAG
+
CCCCCDFGGGGGGGGGGGGGGGGGGGGGGGGGGGGGGGGGGGGGGGGGGGGGGGGGGGDGGGGGGGAFGFGGGGGGGGCGGGGEFGGCGGGGGCE?FGFGDFGGCDFFGGGGGGGFDFGFGGGGCEEGGGAFGGGGG7FFFGGFF7?EFC@DGFF?D?DFGGFGE7=AFGFF?DFFFFF?F<??FDGAF6?CFFC>FFCEE56@EFFF*5><*:;DAFEADBDEF=?=8CC?E=E:B231=C3);).
@M00200:205:000000000-AKKM3:1:1101:24091:6291 2:N:0:1
TACAAGGGTATCTAATCCCGTTTGCTCCCCTGGCTTTCGCGCCTCAGCGTCAGTGTCAGCCCAGCAACCCGTCTTCACCTCAGGTGTTCCTCTTGATATCTACGCATTTCACCGCTACACCAAGAATTCCGATTGCCCCTTCTGCACTCTAGCCTGACAGTATCAACTGACCGTTCCGCGTTAAGCCCGGAGATTTCACAGTTGACTTGACAGGCCGCCTACGCGCCCTTTCAACCCAGTCTGATATGGTT
+
CCCCCFFDGGGGGAFFGGGGFGGGGGGGGGGGGGGGGGGGGGGGGGGGGGGGGGFGGGGGGGGGGDGGGGDFGGGGGFGGGG,=FGGGGGGGGGF9FGFFG8FFGDGGFGGGGGGFGGFGDGG@=EGGFGGGGG?E9DFDFFGFGB6DCD;=FGG5?FG6F+;C>FGDB,;858:DF>+3@:6C?7@5>DGB5@AD>;;E;7A=*7ACBFBA@BFE2<6@(0(6:E>D5;E)97CFG6(.77CE)))))))
@M00200:205:000000000-AKKM3:1:1101:10015:6297 2:N:0:1
TACAGGGGTATCTAATCCGGTTTGCTCCCCACGCCGTCGTGTCTCAGCGTCAGGTCTCGGCCAGTCAGCCGCTTGCGCCACTGGTGTTCCTCTCGATATCTACGCATTTCACCACTACACCGAGAATTCCACTGACCTCTCCGAGCCTCCAGGTAGCCTGTCTACCGCGACCTCTCCGCGCTAAGCGCGGAGCTTTCACACGGCACATAGCCACCCGCCTGCCCACCCCTTACGCCCACGCTGAGTGAGCT
+
CCCCCGGGFEGGGGFGGGGGGG,CFGGGGDGGGGGEGGGFGGFCGGFFGGGGGGFF,CFGGGGGGGEF8F@GEEGGGGF:FFEEFGGGGGFG9F7EGFGGFFGGD+@FGGCFF,DDDG8E=@EDFEG=EGCFGF?FFFGBFFGF>>DBGFGCDFGFF9+AACECEADCEEDBFE?FFAC9*4/9AGEB)8*8AG67AEC6=>1:9>(4)))52:FGFDD61((8)2)/)1(,(((-:3((-(,,.)).),)
@M00200:205:000000000-AKKM3:1:1101:17770:6305 2:N:0:1
TACCAGGGTATCTAATCCTGTTTGCTCCCCATGCTTTCGCGTCTCAGCGTCAGTTGACGTCCAGATGGCCGCCTTCGCCGCAGGTGTTCCTCTCGATATCTACGCATTTCACCGCTACACCGAGAATTCCAGTTGCCCCTTCTGCACTCTAGCCCCGCAGTATCGGCTGACCTTTCCGGGTTAAGCCCGGAGATTTCACAGTCGACTTGCGGTGCCCGCCTACGCGCCCTTTAAACCCCGTCTGAGAG
+
C@CCCGGGGGGGGCEGGGGGGGGGGGGGGGGGGGGGGGGGGGGGGGGGGGGGGGGGGGGGGGGGGGGGGGGGGGGGGGGDGGGGGGGGGGGGGGGGGF8FGGGGGGGGGGGGGGGFGGGGGGGGGGGGGGGGGGGGFD=DF8EFFFGFGFGGGGGBAGGA+:EGD5CEBCAEFFFFFEGDGGGFFFFFFGDFBGGCF<FEEFFDF@F?ECF6<B*A(:897(::6*<<G7(24::7A?(46??:2:<0
@M00200:205:000000000-AKKM3:1:1101:6993:6343 2:N:0:1
TACTGGGGTATCTAATCCTGTTTGCTCCCCACGCTTTCGAGCCTCAGCGTCAGTAATGGACCAGTATGTCGCCTTCGCCACTGGTGTTCTTCCGAATATCTACGAATTTCACCTCTACACTCGGAGTTCCACATACCTCTTCCATACTCAAGATAGCCAGTATCAAAGGCAATTCCAAGGTTGAGCCATGGGCTTTCACCTCTGACTAAACTATCCGCCTACGCTCCCTTTCACCCCAATCTGAGAG
+
CCCCCGGGGGGGGEGGGGGGGGFGGGGGGGGGGGGGGGGGGGGGGGGGGGGGGGGGGGGGGGFGGFFGGGGGGGGGGGGGGGFGGGGDGGGGGGDFEGGGGGGGGCFGGGCFFGGFGGGGGGFD7CCFGGFGGGGFGFGEFGGFGFGFGF8D,=DDFGGFGGFGBFCF5D5DFFFFFFFFFCFCFGG*0=1:FGFG<CC*>DBEEFFF5=@<AAED>FFFFD)94;:F4;E6A**>E2@@:*5<:*6
@M00200:205:000000000-AKKM3:1:1101:16166:6348 2:N:0:1
TACGCGGGTATCTAATCCTGTTTGCTCCCCACGCTTTCGCGTATCAGCGTCAGTATCGGACCAGGAGGCCGCCTTCGCCACCGGTGTTCCTCCAGATATCTACGCATTTCACCGCTACACCTGGAATTCCACCTCCCTCTTCCGTACTCTAGTCCATCAGTTTCATGCGCTATTCCCCGGTTAAGCCGCGGGCTTTCACACATGCCTTAGTGGACCGCCTACACGCCCCTTCAGCCCAGCCTGACAGCGAT
+
CCCCCFG7F@FGG,@EFGGFFFGGGGGGGGGGEGECFEFGGGGGGGGGCBFFBEADFF7@FGF@FCFDF?CGEEEFGGGGGGGGF=F@,9@FGGG9FGGGGGGGD6FDCADFGGGEDGGGGGE@FFG?FGCCFFDFEFGFFDGFGFD=FCG7EF7;ED+6@97C@FFGF>A9D?CFFF45>:40B7CE)25):C=6BCFEF634).62)-6402+0(>5?FFBFFGF3)/.,).43;(,(4103())((-.
@M00200:205:000000000-AKKM3:1:1101:11589:6349 2:N:0:1
TACCCGGGTATCTAATCCCGTTCGCTCCCCTAGCTTTCGCGCCTCAGCGTCAGTGTCAGCCCAGCAACCCGCCTTCGCCGCAGGTGTTCCTCTCGATATCTACGCATTTCACCGCTACACCGAGAATTCCAGTTGCCCCTTCTGCACTCTAGCCCTGCAGTATCGGCTGCCCTTTCCTGGTTAAGCCCGGAGATTTCACAGTCGACTTCCAGAGCCCGCCTACCCGCCCTTTATCCCCAGTCTCACGAAAC
+
CCCCCGGGGGGGGG<FGG<CGGGGGGGGGGG-EFGGGGGGGGGGGGGGGGG,BFDGFGDFGGGGGGCEFGGGGGGGGGGGG+>@GFGGFGGGFGGAF,CFFGGGGGGGGGGGGGG>+CEGGG7C:6>FGDFA+EDFFBFFFGGFGFGFGFF=ED66AGGFG77C)9DCB*@8FF5BF+<AFGGGA;FFBD75;FGFFFG4;@E95>7<47)./6*3,)2(/(,),*09551))4).@??(53<)))(((((
@M00200:205:000000000-AKKM3:1:1101:25172:6355 2:N:0:1
TACGAGGGTATCTAATCCTGTTTGCTCCCCACGCTTTCGCACCTCAGCGTCAGTATCGGCCCAGGTCTCCGCCTTCGCCACTGGTGTTCCTCCCGATATCTACGAATTTCACCTCTACACCGGGAATTCCGAGACCCTCTTCCGTACTCTAGCACGCCAGTTTCGGCTGCCCTTCCTCGGTTAAGCCGAGGGCTTTCACAGCCGACTTAACGAACCGCCTACGTGCGCTTTACGCCCAGTCTGAGAGAGCT
+
CCCCCGGGGGGGGGGGGGGGGGGGGGGGGGGGGGGGGGGGGGGGGGGGGGGGGGFFGGGGGGGGGGGGGGGGGGGGCFGGGGGFGGGGGGGGGGGGGGGGGGGGGGGGGGGGGGGFGGGGGGDGGGGGGGGGGGGGGFGFFDFFFFGFGFECGGFDEGGFGF@FAFGGFGFCFFFFFFGEGC*DAFFBEDDBBFFGB?GEED((.16?E<EFDFGG6DFBFBFF7A)/)10-:619E0?BF>BAA),-,()
@M00200:205:000000000-AKKM3:1:1101:23457:6378 2:N:0:1
TACAGGGGTATCTAATCCTGTTTGCTCCCCACGCTTTCGCGCCTCAGCGTCAGAACCGGACCAGTCAGCCGCCTTCGCCACTGGTGTTCTTGCGAATATCTACGAATTTCACCTCTACACTCGCAGTTCCACTAACCTCTTCCGGTCTCAAGCCATACAGTATCGAAGGCAATTCTGTGGTTGAGCCACAGGCTTTCACCCCCGACTTATAAAGCCGCCTACGCGCCCTTTAAACCCAGTCTGAGAG
+
CCCCCGGGGGGGGGGGGGGGGGGGGGGGGGGGGGGGGGGGGGGGGGGGGGGGGGGGGGGGGGGGGGGGGGGEGGGGGGGGGGGGFGFEDCCFGGGGGGGGGGGGGFGDGGGGGGGFGGGGGGGGFGGGGGGGGCGGGFGFFGFEGFGAGFGGGGGFFFFFGFEGFFGDFGF@AEFFFFGFGGGGFGGFFGDFFGGGFEG=>7=2@@F>EE??@EFF9DEFFFF5;EDG>C?4>248:::?FA<BFBF
@M00200:205:000000000-AKKM3:1:1101:11960:6381 2:N:0:1
TACAAGGGTATCTAATCCGGTTCGCTCCCCACGCTTTCGCGTCTCAGCGTCAGGTAAGGCCCAGAAAGCCGCCTTCGCCACTGGTGTTCCTCCCGATATCTACGCATATCACCACTACACCGGGAATTCCACTTTCCTCTGCCTCCCTCCAGTTTGCCAGTATCCAAGGACCTCTCCCAGTTAAGCCGGGAGCTTTCACCCTAGACTAAACAAACCGCCTGCACGCCCTTTATACCCAGTCTGAGCG
+
CCCCCGGGGGGGGGGGGGGCGGGGGGGGGGGGGGGGGGGGGGGGGGGGGGGGGGGGGGGGGGGGGF?AFGGGGGGGDGGGGGGGGGGGGGGGGGGGGGGGGGGGGGEEFGGGGGFFGGCGGGGGGGGGGGGGGGGGGFGFFGGFGFGFG*A=EFFFFGGFGGFGCFFFFCFFFFFFFFFAFFCGFGGFFDCBBGGGFFGEFF@:.8?>5)>@=@GE>DDF?F@FFG):C7@).<?<F2?:?BFFF((
@M00200:205:000000000-AKKM3:1:1101:13405:6387 2:N:0:1
TACCAGGGTATCTAATCCTGTTTGCTCCCCACGCTTTCGCGATTTAGCGTCAGTTCCGGCCCAGACCACCGCCTTCGCCACTGGTGTTCCACCTGATATCTGCGCATTTCACCGCTACACCAGGTATTCCGTGGTCCCCTACCGGACTCTAGCCATGACAGTATCGAGCGGCGTCTCCAGGTTGAGCCTGGAGGTTTCACACCCGACTGATCAAGCCGCCTACTCGCACTTTCCCCCCAATCTGACAG
+
CCCCCGGGGGGGGGGGGGGGGGGGGGGGGGGGGGGGGGGGGGGGGGGGGGGGGGGGGGGGGGGGFGGGGGGGGGGGGGGGGGGGGGGGGGFGGGGGGGGGGGGGGGGGGGGGGGGFGGGGGGFGG;CGGGGGGGGGFFFDFF@BGFGFGFGFGGGFFGGFGFFFE?;D@EBBB=>5AFGFCDFGF6?FFGGAF=5CACFFCEFFF>99>)7;5@?C7<A9<3:*)107C).<)4)(2961,4)44),4
@M00200:205:000000000-AKKM3:1:1101:24020:6389 2:N:0:1
TACACGGGTATCTAATCCTGTTTGCTCCCCTAGCTTTCGTGCCTCAGTGTCAGGTGTTGTCCAGGGACTCGCCTTCGCCACCGGTGTTCCTCTCGATATCTACGCATTTCACTGCTACACCGAGAATTCCAGTCCCCCCTCCAAACCTCCAGCAATATAGTATCCAATGCCATTTTCGAGTTAAGCCCGCAGCTTTCACATCAGACTTACACTGCCACCTACGCACCCTTTATACCCAGTCTGATACCGCT
+
CCCCCGGGGGGGGGEGGGGGGFGGGGGGGGGFGGGGGGGEEGGGGGFFGGG<<ECEFGGGGGGGGGFGGG7FGGGGCGGGGGEEGEGGFGGGGGG<FDGGGEGGGEGGGGGGFCFFDFFFGGCC:>EFGGGGGCDGGFGFDC8;DFGDGFFFGC+0<@=FG9CFF?=FFGF*+*?CD>+:@CC+8@,:5**39CFFF<B7A:4*:>E?EFB=C6?,);AD(6(?2EDG/8.)7)9)?)34)))1))))/((
@M00200:205:000000000-AKKM3:1:1101:23350:6389 2:N:0:1
TACTGGGGTATCTAATCCCGGTCGCTCCCCTAGCTTTCGCGCCTGAGCGTCAAGGGCGGACCAGCAAATCGCTTTCGCCACTGGTGTTCCTTCCGGTATCTACGCATTTTACCGCTACACCGGAAATTCCATTTGCCTCTTCCGCCTTCAAGTCCCGAAGTTTCGAACGGCCTCTCCCAGTTGGGCCGGGAGCTTTCACGTCCGACTTTCAGGACCGCCTGCGCGCGCTTTAAACCCAGTCTGAGAG
+
CCCCCGGGGGGGGGGGGFGGGGGGGGGGGGGGGGGGGGGGGGGGGGGGGGGGGGGGGGGGGGGGGGFECGGGGFGFEGGGGGGGGGGGGGGGFCFEGEGGGFGGEEGGGGFGGGGEGGGGF6CCGCGGGGGGGGGGGFGEFGG>GEGFGFGGGGGFBG;AGGCF@>DGE5B=EFFFFFGFGFG4>FGFFGGEFGCGF32,61;0099:<AA977889D>BF?051/595*:2))).;((,5<A)443
@M00200:205:000000000-AKKM3:1:1101:4910:6395 2:N:0:1
TACTCGGGTATCTAATCCTGTTCGCTCCCCACGCTTTCGCGTCTCAGCGTCAGTACCGTCCCAGAGAGCCGCCTTCGCCACGGGTGTTCTTCCCGATATCTGCGCATTTCACCGCTACACCGGGAATTCCACTCTCCTCTTCCGGACTCTAGCCCGACGGTTTCCATCGACATCTCGAGGTTGAGCCTCGAGTTTTCACAACGGACTTGCCGGGCCGCCTACACGCGCTTTAAACCCAATCTGAGAGCGCT
+
CCCCCGGGGGGGGGGGGGGGGGGGGGGGGGFFGGGGGGGGGGGGGGGGGGGGGGGGGGGGGGGGGGGGGGGGGGGGGGGGGGGG:FGGGCGGGGG@FGGGFFGGGGGCEFGGGGG>CFGGGGGGGGD8DFGGGG8@FFGEFGGDEBDFGFC?AD*9?EGDGGFF<AFGFGFFFE6C??DBFCF6ACGFF5C>FG?FAEEC;@FF<B0?BA:>99DEBDF?0:8)3855170).43(;:0<?<4<44:((-,
@M00200:205:000000000-AKKM3:1:1101:26584:6400 2:N:0:1
TACCGGGGTATCTAATCCCGTTTGCTCCCCTGGCTTTCGCACCTCAGCGTCAGTTGTGGACCAGAGAGCCGCCTTCGCCACCGGTGTTCCTCCTGATATCTACGCATTTCACCGCTCCACCAGGAGTTCCGCTCTCCCCTACCACACTCTAGTACCGCAGTCTGCCAGGCAGTTCCACGGGTGAGCCGTGGCATTTCACCTGACACTTACAGCACCGCCTACGTCCGCTTTACGCCCAGTCTGAGAGCGAT
+
CCCCCGGGGGGGGGGGGFGGGGGGGGGGGGGGGGGGGGGGGGGGGGGGGGGGGGGGGGGGGGGGGFGEGGGGGGGGGGGGGGGGGGGGGGGGGGGGGGGGGGGGGGGGGGGGGGGEDGGGGGG7D8DDFGGGGGDDFF=D*@DFGFGFGFA+E9DFDGCDGGCFEF?8:EF>F;>BFFDA71;DAEE?ECC)/:,=FCGF=E=E*..4)/7333EFFDD(/62A(3)8**-)61(1:(438>D)5),((3(
@M00200:205:000000000-AKKM3:1:1101:6617:6410 2:N:0:1
TACTGGGGTATCTAATCCTGTTTGCTCCCCACGCTTTCGCGTCTCAGCGTCAGTACCGTCCCAGCGAGCTGCCTTCGCCATTGGTGTTCCTCCTGATATCTGCGCATTTCACCGCTACACCAGGAATTCCACTCGCCTCTTCCGGACTCTAGCCCGACAGTATCCACCGGCATTCCAGGGTTGAGCCCTGGACTTTCACAGCGGACTTATCGGGCCGCCTACACGCGCTTTCAACCCCGCCTGAGAG
+
CCCCCGGGGGGGGGGGGGGGGGFGGGGGGGGGGGGGGGGGGGGGGGGGGGGGGGGGGGGGGGGGGGGGGGGGGGGGGGGGGGGGGGGGGGGGGGGGGGGFGGGGGGEGGGGGGGGFGGGGGGGGFFGGGGFGGGGGGFGFFGGFGFGFGFGGGGC>?EGFGGCFFFGGFGFFFFFFFF?BFDGGFGGFFFGFFGGF=4,>=DB(6;@<<C<;BFGE@DD3(.7??C5D3*()6567C(((-4:(4:)
@M00200:205:000000000-AKKM3:1:1101:22874:6414 2:N:0:1
TACCAGGGTATCTAATCCTGTTCGCTCCCCACGCTTTCGCTCCTCAGCGTCAATATCGGCCCAGAGACCCGCCTTCGCCACCGGTGTTCCTCCTGATATCTGCGCATTTCACCGCTACACCAGGAATTCCAGTCTCCCCTACCGAATTCTAGCCTGCCCGTATCGTCCGCAAGCCCGCAGTTGAGCCACGGGATTTCACGAACGACGCAACAAGCCGCCTACGAGCTCTTTAAGCCCAATCTGAGCGCGAT
+
CCCCCGGGGGGGGGGGGGGGGGGCGGGGGGGGGGGGGGDGGGGGGGGGGGGGGGGGGGEGGGGGCGGGGGGGGGGGGGGGGGGGGGGGGGGGGGFGGFGGGGGGGGGGGGGGGGGFGGGGCDGDFFGGGGGGFGCFEFGFFFGFGEGFGFG7DFCDFDF*@9@GFFGGDGFFBFFF>BD*6>8+9DC)68EAE56?FEGD<@@@(6;>@9>FDDGGFCD?B?(5(:)90262.<9:GB(,8>))-(-(-4-
@M00200:205:000000000-AKKM3:1:1101:10280:6414 2:N:0:1
TACGCGGGTATCTAATCCCGTTTGCTACCCTGGCTTTCGTTCCTCAGTGTCAGTTGCAGTCCAGAACGCCGCCTTCGCCACCGGTGTTCCTCCAGATATCTACGCATTTCACCGCTACACCTGGAATTCCGCGTTCCTCTCCTGCACTCGAGCTCGCCAGTCTCAGACGCAGTTCCCCAGTTACGCTGAGGGATTTCACGTCTGACTTAGCGAGCCACCTACGAACCCTTTAAGCCCAATCTGAGAG
+
CCCCCGGGGGGGGGGGGGGGGGGGGGGGGGGGFGGGGGGGGGGGGGGGGGGGGGGGGGGGGGGCEFGGGGGGGGGGFFGGGGGDGGGGGGGGGGCFGFGGGGGGGGEGGGGGGGGEGGGGGGGCCFGGGGGGGGGGGFGFFGGFGFGEGFGDGGGFFGGFGGEGEFFFEGFFFFFFFFGFEDC+?EEEBGFA5EGGFFGB5>BDCFFFFFEB>6CEEGFFFE?BFG>DGD?AA>B?GF:<FFFFA)8
@M00200:205:000000000-AKKM3:1:1101:24960:6416 2:N:0:1
TACGGGGGTATCTAATCCGGTTTGCTCCCCACGCTTTCGCTCCTCAGCGTCAGGATAGGCCCAGAAAGCCGCCTTCGCCACTGGTGTTCCTCCCGATATCTACGCATTTCACCGCTACACCGGGAATTCCGCTTTCCTCTGCCCACCTCTAGCTCGCCAGTTTCCGATGGCCCCTCCCAGTTGAGCCGGGCGCTTTCACACCGGCCTTAACGAACCGCCTACAAGCCCCTTAAGCCCAATCTGAGAG
+
CCCCCGGGGGGGGGGGGGGGGGGGGGGGGGGGGGGGGGGGGGGGGGGGGGGGEGFFGGGGGGGGGGFFGGGGGGGGGGGGGGGGGGGGGGGGGGGGGGGGGGGGGGGGGGGGGDDADGFGGGGGDGGGGGGGGGGGGFGEFFGFGFGFGFGGGGG5AEGFFDFGE4C8:EAFFFFFFFGAF@F7)>EF:C*))22>=)2<?0;0(4:?3>B?BFGGFGFB???*3837*1,299<BG::<?<<2.))
@M00200:205:000000000-AKKM3:1:1101:12291:6428 2:N:0:1
TACGAGGGTATCTAATCCTGTTTGCTCCCCACGCTTTCGAGCCTCAGCGTCAGTAATGGACCAGTATGTCGCCTTCGCCACTGGTGTTCTTCCGAATATCTACGAATTTCACCTCTACACTCGGAGTTCCACATACCTCTTCCATACTCAAGATAGCCAGTATCAAAGGCAATTCCAAGGTTGAGCCCTGGGCTTTCACCTCTGCCTAAACTATCCGCCTACGCTCCCTTTACGCCCAATCTGAGCG
+
CCCCCGGGGGGGGFGGGGGGGGGGGGGGGGGGGGGGGGGDGGGGGGGGGGGGGGG9FFDGGDGGGGGGGGGGGGGGGGGGGGGDFGGGGGGGGGGCGGGGGGGGGGGGGGGGGGFFGGGGGGGEC@EGGGGGDG8EGFA8<DFFGFGFG?F6=DGFFFFFDDEGBFDA:8?5DD9DD+?DEFGGFG6DFFC5A6?CFAC5@C@C*>>=5:5EEE9@)<A52>DFDEEGFD@489@BG@22:EE?E((
@M00200:205:000000000-AKKM3:1:1101:8690:6435 2:N:0:1
TACAGGGGTATCTAATCCTGTTTGCTCCCCACGCTTTCGAGCCTCAGCGTCAGTAATGGACCAGTATGTCGCCTTCGCCACTGGTGTTCTTCCGAATATCTACGAATTTCACCTCTACACTCGGAGTTCCACATACCTCTTCCATACTCAAGATAGCCAGTATCAAAGGCAATTCCAAGGTTGAGCCCTGGGCTTTCACTTCTGCCTAAACTATCCGCCTACGCTCCCTTTCCGCCCAATCTGAGAG
+
CCCCCGGDGCC6EF9EF<FEGDAFGEGGGGF@B@FGFGBCFG@FEFFFCCFGEGGGGGGDGGFGGG<9FGEGGGDEFGGCFFGFGGGGGGFGFEGDEAAEGGGCF8FG;FDFFG?FGGGGFDGGGGGGGF;,==DFG7=6?ED9,4=:DD=DAFC9D=D*6=EGF9DCBFBDF8DFFFG*C9+=:A?D5?D**;CF?=7**:C:8**0:>@EC<EGFGA))0:?@E>C?C)*:<>2B=>:BE*/**7
@M00200:205:000000000-AKKM3:1:1101:17080:6443 2:N:0:1
TACGAGGGTATCTAATCCTGTTTGCTCCCCACGCTGTCGCGCCTCAGCGTCAGCCACAGCCCAGCGGGCCGCCTTCGCCACCGGTGTTCTTCCGGATCTCTACGCATTCCACCGCTACACCCGGAATTCCACCCGCCTCTACCGTGCTCCAGCGCGGGAGTCGCCACGGCCGATCCGGGGTTGAGCCCCGGACTTTCACCGCCGCCTTCCCGCGCCGCCTACGCGCCCTTTCTGCCCAGTCCGGTAGAGAC
+
CCCCCGGGGGGGGGGGGGGGGGGGGGGGGGGGGGGDGGGGGGGGGGFGGGGG@DFCGGCCFGGGGGGGGGGGGGGG<FGFGGGGGGGGGGGGG7CFEGGGGGGFG8FGEEGGGGGFGGGGGGGGGGGGGGGGGE9EGEGEFD,*@9DDGFCCGDG?DC4)/;1CDFD*:C>0805B5075?EG46@C5@GG7.5CCB2C206;9(7<0<B0(-(2?07>?(24@BD3>)2)---)4C):B?)((((().)(
@M00200:205:000000000-AKKM3:1:1101:19769:6447 2:N:0:1
TACTAGGGTATCTAATCCTGTTTGCTCCCCACGCTGTCGCGCCTCAGTGTCGGCTATTGAACCCTCGCGGGTTCACTGCCCAGCAGACCGCCTTCGCCACTGGTGTTCTTCCGGATCTCTACGCATTCCACCGCTACACCCGGAATTCCATCTGCCTCTACAGTGCCCAAGCGACACAGTTGCCACGGCCGCTCTGGAGTTGAGCCCCAGACTTTCACCACCGCCTTATGTCGCCACCTAAGCGCCCTTT
+
CCCCCGGGGGGGGGGGGGGGGGGGGGGGGDGGGGGGGGGGGGGGGGGGGGGGGGGGGGGGEFFGGGGGGGGFGGGGGFGGGGCGECCE,@EGGGGGGGGEGGGFGFCGCFFGGGGBGGGGGGGGGCCF,=EDDGDGDFFDFGGFGFGFFF7DGGGFFGGFGGFFE>FGFGFDFFEDFFFFGGGGFGGAEGE)=EE00)A;13)63@DF@;1747B>:CB<B11>>C@4**.48(16;6:,)(33192(2)
@M00200:205:000000000-AKKM3:1:1101:12117:6469 2:N:0:1
TACGCGGGTATCTAATCCTGTTTGCTCCCCACGCTGTCGCGCCTCAGTGTCAGCAATTGCCCAGCAGGCCGCCTTCGCCACCGGTGTTCTTTCGGATATCTACGCATTCCACCGCTACACCCGAAATTCCACCTGCCTCTACATCGCTCGAGCTCGGCAGTTCGCACGGCAGATCCGGGGTTGAGCCCCGGACTTTCACCACACGCTTACCAAGCCACCTACGCGCCCTTTAAACCCAACCTGAGAGAGAC
+
CCCCCGGGFGGGGGGGGGGGGGGGGGGGGGGGGGGGGGGGGGGGGGGGGGGGGGGGGGGGGGGGGGGGGGGGGGGGGGGGGGGGGGGGGGAFGGGGGGGGGFGGGGGGGEFGGGGFGGGGGGGGGGGGGFGFGGGGGFGFFFFFFFGFGFGGGDGFFGGF8CED=DDGFGFFF3AAFFDFFGGGFGFFFGGDFEGGF9CAF?1:>91::D:ABFGG?GF??7?B;EDG<C74<AA?GF:((.4:<22-,4(
@M00200:205:000000000-AKKM3:1:1101:17254:6476 2:N:0:1
TACGCGGGTATCTAATCCGGTTCGCTCCCCACGCTTTCGCGTCTCAGCGTCAGGTAGGGCCCAGAGAGCCGCCTTCGCCACTGGTGTTCCTCTCGATATCTACGCATATCACCACTACACCGAGAATTCCACTCTCCTCTACCCCCCTCAAGTCCGCCAGTATCCAAGGACCTCTCCCAGTTGAGCCGGCAGCTTTCACCCTAGACTTAACGAACCGCCTGCACGCCCTTTAAACCCAATCTGAGCG
+
CCCCCFGGGGGGGGGGGGGFGGGGGGGGGGGGGGGGGGDGGGGGGGGGGGGGCGGGGGGGGGGGGGCGGGGGGGGGGGGGGGGGGGFGGGGGGG>5ABEGGGGFGGGGGFFFGGGFGGGGGGCEGGGGGGGDFGGGGFGFFAFAFFDAGFF>CGGFDGGFGG?GAF>:9FFDFEFFFFGAF;7:)>EFF3C=A77;BEFA?F1=3<C54).3;:CEB582(.(94EFG<77>))8(A:?1:>924(-
@M00200:205:000000000-AKKM3:1:1101:20134:6477 2:N:0:1
TACAGGGGTATCTAATCCGGTTCGCTCCCCTAGCTTTCGCGCCTCAGCGTCAGGAGTGGCCCAGCCATCCGCCTTCGCCACCGGCATTCCTAGCGATATCTGCGCATTTCACCGCTACACCGCTAGTTCTAATGGCCTCTACCATCCTCAAGCCAACGCAGTATCCGTCGCAGTTCCACAGTTGAGCCATGGGATTTCACAACGGACTTACGTACCCGCCTGCGCGCCCTTTAAACCCAATCTGAGAG
+
CCCCCGGGGEGGGGGGGFGGGGGGGGGGGGGGGGGGGGGGGGGGGGGGGGGGGGGGGGGDGGGGGGGGGGGGGGGGGGGGGGGGGGGGGGFFGGGGGGGGGGGGGGGGGGGGDGGFGGGGGGGGEGDGGGGFGGGGGFGFFGGFGFGFGFGGGGGFFEGFGDFGFFDFFGABFFFFAFGFFFDF98FFFGGFFCFGFF@CE=@BB7(3);71=@*=4:>(:1=D(179DD:0<).3@(16??2)6--.
@M00200:205:000000000-AKKM3:1:1101:27436:6499 2:N:0:1
TACTGGGGTATCTAATCCTGTTTGCTACCCACGCTTTCGAGCCTCAGTGTCAGTTACAGTCCAGAGAGCCGCTTTCGCCACCGGTGTTCCTCCATATATCTACGCATTTCACCGCTACACATGGAATTCCACTCTCCTCTACTGCACTCAAGTCTAACAGTTTCCAATGCACACAATGGTTGAGCCACTGCCTTTTACATCAGACTTATTAAACCACCTGCGCTCGCCTTACGCCCAATCTGAGAG
+
CCCCCGGGGGGGGGGGGGGGGFGGGGGGGGGGGGGGGGGGFFGGGGGGGGGGGAFFGGGEFGGGG<EGGGGGG7FFGDGCGGFF@FGEDFGGGGGGGF8FFFGGGG@GGGGGGCGDDGFECC98FGG8FFGFFEGFGDF:DAA6,++3=?GFFFFFFADD,?EC79CFFGFBDDBFF8=D9CD89DE?:D8DDFFCFFGFFCB5C00AE7C*;9D8C>6=:0)/:***397>52=9*2:54@*946
@M00200:205:000000000-AKKM3:1:1101:22284:6502 2:N:0:1
TACTGGGGTATCTAATCCCGTTTGCTCCCCACGCTTTCGCGCCTCAGCGTCAGGAAATGCCCAGAGACCCGCCTTCGCCACCGGTGTTCCTCCCGATCTCTACACATTTCACCGCTACACCGGGAATTCCAGTCTCCTCTGCATCCCTCAAGAACGGCAGTATCGGCCGACGTTCTTCGGTTGGGCCGAAGGATTTCACGACCGACTTGCCATCCCGCCTACGCGCCCTTTCTGCCCAATCTGAGAGCGAT
+
CCCCCGGGGGGGGGGGGCGEGGGGGGGGGGGGGGGGGGGGGGGGGGGFEGGGGGFGFGCFFGGGGFGGGGGGGGGFGGGGGGGDGGGGGGGGGGCEC@FFGGGGGGGGGGGGGEC>DGECDCGGDCFFGF8DEFGGGFGFDF8FFFGDGFGDECGE>GDFGF@CADGGFGDFFBFAFC7?FECDEGGADGGFFGGFC3@=6;>:>F0?BBFFFFGF2D@?6?:)-2<D377)44)<FF?(8<><<6,((2(
@M00200:205:000000000-AKKM3:1:1101:16898:6502 2:N:0:1
TACAAGGGTATCTAATCCCGTTCGCTCCCCCAGCTTTCGCGTCTCAGCGTCAGGGATGGCCCAGATGACCGCCTTCGCCACTGGCGTTCCTCCCGATATCTACGCATTTCACCGCTACACCGGGAATTCCATCACCCTCTGCCACCCTCAAGCCCGTCAGTATGGCGCGGCCTCTCACCGTTGAGCGGTGAGCTTTCACACGCCACTTAACAGGCCGCCTACCCGCGCTTTCCACCCAGTCTGCAAGAGA
+
CCCCCGGGGGGGGGGGGGGGGGGGGGGGGGFFGGGGGGGGGGGGGGGGGGGGGGGGGGGGGGGGGGGGGGGGGGGGGGGGGGGFGGGGGGGGGGGGGGEGGGGGGGGGGGFGGGD>D>CFGGG7CEGGGGFGGFGGGFCDDDGFGFC=FFECFCFFEGDEGDE@8A5A5EFFFF6FACF;FEDF4AGFFCGFFGGFA?C)(7@?9?EF<EFFE:FC9CE(33(0,:>3/96)45<:G??>?AD4)).4((
@M00200:205:000000000-AKKM3:1:1101:25825:6519 2:N:0:1
TACTAGGGTATCTAATCCCGTTTGCTCCCCTGGCCTTCGTGCCTCAGCGTCAGTTGCTGTCCAGAGACTCGCCTTCGCCACTGGTCTTCCTTACGATATCTACGCATTTCACTGCTACACCGAGAATTCCAGTCCCCCCTCCAACCCTCTAGCCGAATAGTATCCAATGCCATTCCGCAGTTAAGCTGCGGGATTTCACATCAGACTTACTCGACCACCTGCGCACCCTCTAACCCCAATCTGAGAG
+
@@CCCGGGFGFGGGGGGGFGFFCEGCCFGGGGGFFEFADGGDFGGGGGGGECFGGFGGFCGGGGGGAFGFFEGEGGGGECGGGCCFGGGGGGFFFFFC6FFEGGGGD:EGFGGFGFGGDFGGGGGDF8C4EFFGG8FACA>=EFGED5D5=FGFGFFG?D==C@FFGFF@*6DDFF5B6?FE2CAA,;ACCE5@C5+*5174A6=BB66AC*4<EE@GE-5:2?BGFG5*:);3((416(34?74)/
@M00200:205:000000000-AKKM3:1:1101:26328:6520 2:N:0:1
TACGAGGGTATCTAATCCTGTTTGCTCCCCACGCTTTCGAGCCTCAGCGTCAGTAATGGACCAGTATGTCGCCTTCGCCACTGGTGTTCTTCCGAATATCTACGAATTTCACCTCTACACTCGGAGTTCCACATACCTCTTCCATACTCAAGATAGCCAGTATCAAAGGCAATTCCAAGGTTGAGCCCTGGGCTTTCACCTCTGACTACACTATCCGCCTACGCTCCCTTTACGCCCAGTCTGAGAGAGA
+
CCCCCGGGGGGGGGGGGGGGGGGGGGGGGGGGGGGGGGGGGGGGGGGGGGGGGGGGGGGGGGGGGGFGGGFGGGGGGGGGGGGGGGGGGGGFGGGGGGGGGGGGGGGFGGGGGGGFGGGGFGGGGGGGFGGGGGGGGFGFFGGFF98EGFCFDF+@DGGFGGEG>FGGFFFFFFFFFFG5FDDGFFFFD=DFFGGF<*@>@DEE7CBF)8CFBCFC=CBAD@AFFGFGFGE4*8(/:57.>CE*18)673
@M00200:205:000000000-AKKM3:1:1101:16123:6540 2:N:0:1
TACGGGGGTATCTAATCCTGTTCGCTCCCCATGCTTTCGCTCCTCAGCGTCAGTAACAGCCCAGAGACCTGCCTTCGCCATCGGTGTTCCTCCTGATATCTGCGCATTTCACCGCTACACCAGGAATTCCAGTCTCCCCTACTGCACTCTAGTCTGCCCGTACCCACTGCACACCCGGGGTTAAGCCCCGGGCTTTCACAGCAGACGCGACAAACCGCCTACGAGCCCTTTAAGCCCAATCTGAGAGCGAT
+
CCCCCGGGGGGGGGGGGGGGGGGGGGGGGGGGGGGGGGGGGGGGGGGGGGGGGGGGGGGGGGGGGF?GGGGGGGGGEFGGGGDGGGGGGGGGGFGA?CEGGGGGGGGGGGGGGGGAGGGGFDCEGGGGGFGDGGGGDFEDFFF:EFGFGFA+@BD@F?DFGGF>CCGGA9FFFFE>BA*:CEGD:EG>EGEEEGGGFEGEE@@@1=BF;9@F>(;;(9@0<?(828)1*05)6<A?G:F(1A9A)5,(,((
@M00200:205:000000000-AKKM3:1:1101:20726:6545 2:N:0:1
TACGAGGGTATCTAATCCTGTTTGCTCCCCTAGCTTTCGTGCCTCAGTGTCAGGAGTTTTCCAGGGACTCGCCTTCGCCACTGGTGTTCCACTTGATATCTACGCATTTCACTGCTACACCAAGTATTCCAGTCCCCCCTCAAACCCTCTAGCAAGGTAGTTTCCAATGCCATTTCCGAGTTGAGCTCGGAGCTTTCACATCCGACTTACCTCACCACCTACGCACCCTTTATTACCAATCTGAGAG
+
CCCCCGGGGGGGGGGGGGGGGGGGGGGGGGGGGGGGGGGGGGGGGGGGGGGGGGGGGGGGGGGGGGGGGGGGGGGGGEFGGGGGGGGGGGGGGGGGGGGGGGGGGGGGGGGGGCG?DFGFGGGGGGGGGGFGGGGG,@@AFGCFGFDDDFGFGFFFFFG?@FDGEFGGFGFFFFFFFF>@FE7D9D=D56@?BCCDAEFFF@B5@58>CB@@EEGGFGABEFFB98?D/*847**0,866@EFF<;4
@M00200:205:000000000-AKKM3:1:1101:4185:6552 2:N:0:1
TACCAGGGTATCTAATCCTGTTCGCTCCCCCAGCTTTCGCGCCTGAGCGTCAGGACAGGCCCAGAGAGCCGCCTTCGCCACCGGTGTTCCTCCCGATATCTGCGCATTTCACCGCTACCCCGGGAATTCCACTCTCCCCTACCTGCCTCAAGCCCGCCAGTATCGGATGCAGGCCCGAGGTTGAGCCTCGGGTTTTCACACCCGACTTAACGGGCCGCCTGCGCGCGCCTTATACCCCATCCGAGAGAGGC
+
CCCCCGG@FEAFEF6EGFEFGEGGGEG7FFGGGGD9FFDGGGGGGCGGG:CF6CFGG<CGBFC8CF@CDFGGGGGGGGC,BFGGGCF,:@,FFEGG7BC=;EFGF++4@EFFC8E5DC,F6@C8FE=DGGGGGGCD@9E5?FDCG??8+:<+BCD>DECB,2*?)**=9CB;AAF>EE<?FCC6)>*)):C>)*=:87EC11:194(/:2>B0?GC1)78,.(),1)1)*(.45))3,(.1(:6,((((((
@M00200:205:000000000-AKKM3:1:1101:8859:6573 2:N:0:1
TACGAGGGTATCTAATCCTGTTTGCTCCCCACGCTTTCGCGCCTCAGCGTCAGATCCGGACCAGTGAGCCGCCTTCGCCACTGGTGTTCTTGCGAATATCTACGAATTTCACCTCTACACTCGCAGTTCCACTCACCTCTTCCGGTCTCAAGCCAAGCAGTATCGAAGGCAATTCCGTGGTTGAGCCACGGGCTTTCACCCCCAACTTACAAGGCCGCCTACGCGCCCTTTATACCCACTCTGAGAG
+
CCCCCGGGGGGGGGGGGGGGGGGGGGGGGGGGGGGGGGGGGGGGGGGGGGGGGGGGGGGGGGGGG9EFGGGGGGGGGGGCGFGCGFGGGGGGGGG@FGGGGGGGG8FGGGGGGGGFGGGFFGGGEEEFGGGGGGGGGFFFFGGEGDGFGFGGGGFFFGGFGGFGFFFGFGFB5@FFFFG>FGDDFGFFFDEEFGGGFEGFDB>=56=8);AC@1CC0<A<D;FABGFGDC?D)699C2((4).-:).
@M00200:205:000000000-AKKM3:1:1101:13569:6592 2:N:0:1
TACGAGGGTATCTAATCCTGTTTGCTCCCCACGCTTTCGAGCCTCAGCGTCAGTAATGGACCAGTATGTCGCCTTCGCCACTGGTGTTCTTCCGAATATCTACGAATTTCACCTCTACACTCGGAGTTCCACATACCTCTTCCATACTCAAGATAGCCAGTATCAAAGGCAATTCCAAGGTTGAGCCCTGGGCTTTCACCTCTGACTAAACTATCCGCCTACGCTCCCTTTAAACCCAATCTGAAAGAGAC
+
CCCCCGGGGGGGGGGGGGGGGGGGGGGGGGGGGGGGGGGGFGGGGGGGGGGGGGGGGGGGGGGGGGGGGGGGGGGGGGGGGGGFGGGGGGGGGGGGGGGGGGGGGGGGGGFGFGGFGGGGGGFECEGDFFGGGFFGCDFEFGGFGC6EFF88AAD5DGFBDFEGFF8A6FFD*:FFF2=DG9DGFGFFD=8:6CF9<*@@CBE58*5;5>C;87E:5DB=AD254:>DCC:CFE3:E@B>BEF4*0*5(((
@M00200:205:000000000-AKKM3:1:1101:6978:6603 2:N:0:1
TACTGGGGTATCTAATCCGGTTCGCTCCCCTAGCTTTCGCGCCTCAGCGTCAGGAGTGGCCCAGCCTTCCGCCTTCGCCACCGGCGTTCCTAGCGATATCTGCGCATTTCACCGCTACACCGCTAGTTCCAAAGGCCTCTACCATCCTCAAGCCAACGCAGTATCCGACGCAGTTCCACAGTTGAGCCGTGGGATTTCACGCCGGACTTACGTAGCCGCCTGCGCGCCCTTTACACCCAATCTGAGAG
+
CCCCCGGGGGGGGGGGGGGGGGGGGGGGGGGGGGGGGGGGEGGGGGGGGGGGGGGGGGGGGGGGGGGGGGGGGGGGGGGGGGGGGGGGGGGFFFGFGGGGEGFGFEGGGGGGGGGFGGGGGGGGGGGGGGGGGGDGGBGFFGGFGFGFGF?FGFGFFGGFGG@GCFGCBDEAEDFFFFFFDFDCFGGFFDGAA5A5=EGFF@;>B>96>ABBF?EGF)59B?FD;CB5D):)64)5@0(::<DFBB).
@M00200:205:000000000-AKKM3:1:1101:27343:6609 2:N:0:1
TACTGGGGTATCTAATCCCGTTCGCTCCCCCAGCTTTCGCGCCTGAGCGTCAGGACAGGCCCAGAGATCCGCCTTCGCCACCGGTGTTCCTCCCGATATCTGCGCATTTCACCGCTACACCGGGAATTCCAATCTCCCCTACCTGCCTCGAGCCACGCAGTATCGAATGACGGCCCGGGGTTGAGCCCCGGGTTTTCACATCCGACTTGCGTGGCCGCCTGCGCGCGCTTTAAACCCAATCTGAGAG
+
CCCCCGGGGGGGGGGGGGGGGGDGGGGGGGGGGGGGGGGGGDFGGFGGGGGGG8,BFDGCGGGGGGGGGGGFGGGGGGGGGFGGGGGGGGGGG7FFGGGGGGGGGGGGGGGGGGGFDGGGGGGGG8DDFGGFGFDGG*CD58DFGFGFGDEDGGGFDGGFGGFGAFGCAF>A4)@?5A8?FED4)>=>>DDD;CEFFFG)4:7<?B0:2<26:0CC0>B?F?9>BGBG)1(:)6<?E6<042..)64
@M00200:205:000000000-AKKM3:1:1101:24614:6617 2:N:0:1
TACTAGGGTATCTAATCCTGTTTGCTCCCCACGCTGTCGCGCATCAGCGTCAGCCACAGCCCAGCAGACCGCCTTCGCCACCGGTGTTCTTCCGGATCTCTACGCATTCCACCGCTACACCCGGAATTCCATCTGCCTCTACTGTGCTCAAGTCCGACAGTTCGCACGGCCGACTCGGGGTTGAGCCCCGAGCTTTCACCGCACGCTTGTCGAACCGCCTACGCGCCCTTTATACCCACTCTGAGAGATAT
+
CCCCCGGGGGGGGGGGGGGEGGGGGGGGGGGGGGGGGGGGGGGGGGGGGGGGGGGGGGGGGGGGGGCGGFGGGGGGGGGGEGGGGGGDGGEGGG@FGGGGGDGGGGGGGGGGGDGADGFFCEE8FCGFGGGGGFGGGFGFFGFFD9FEFBGGF@DAEEGFGGFGFDGGEGE=EF*/0)/2=CDG487>DGG5>EEGFFGFF>6>60148378?BGGFDD01817(:5<)*56>2<>EF(2<<<A<)41).)
@M00200:205:000000000-AKKM3:1:1101:20615:6631 2:N:0:1
TACTGGGGTATCTAATCCCGTTCGCTCCCCTGGCTTTCGTGCCTCAGCGTCAGTTGAGACCCAGTGTCCCGCTTTCGCCACCGGCGTTCCTGCCGATATCAACACATTTCACCGCTCCACCGGCAGTTCCGGACACCCCTATCTCACTCTAGCCCGCCAGTATAGAGTGCCATTCCCTGGTTGAGCCAGGGGCTTTCACACCCTACTTAACGAACCGCCTACGCACCCTTTAAACCCAGTCTGAGAGAGA
+
CCCCCGGGGGGGGGGGGGGGGGGGGGGGGGGGGGGGGGGGGGGGGGGGGGGGGGGGGGGGGGGGGGGGGGGGG@FGGEGGGGGGGGGGGGGGGGGEFGGGGGGGGGGGGGGGGGGFDFGGGEGGCGFGGGDGGGGGF>EDFGGFGFGFGFFCGGGFB>9?,<EF=;><B7;EFFFFFFG?DDGFFGGFFFGF>E5CFEGE@<@@D?3;ECFFFDGE3<511<(78?>D*7)).)).;::336ADFA70:(
@M00200:205:000000000-AKKM3:1:1101:14163:6641 2:N:0:1
TACAAGGGTATCTAATCCTGTTTGCTCCCCACGCTTTCGCGCCTCAGCGTCAGAACCGGACCAGACAGCCGCCTTCGCCACTGGTGTTCTTGCGAATATCTACGAATTTCACCTCTACACTCGCAGTTCCGCTGTCCTCTTCCGGTCTCAAGCCAACCAGTATCGAAGGCAATTCTGTGGTTGAGCCACAGGCTTTCACCCCCGACTTAATCGGCCGCCTACGCGCCCTTTATACACCAGTCTGAGCG
+
CCCCCGGGGGGGGGGGGGGGGGGGGGGGGGGGGGGGGGGGGGGGGGGGGGGGGGGGGGGGGGGGGGGGGGGGGGGGGGGGGGGGGGGGGGGGGFDGGGGGGGGGG8FFGGGGGGGFGGGGGGGGGGGGGGGGGGGGGFGFFGGFGFC5?DGGGGGFFGGFGGFGFFCEEGFFFFFFFFGFFGGGFGGFFGGFFFFCBEG*9@FBFFF?;CEC?(:=:CDDFFFF>E>D)0:AAF9)2,289<BBBB(1
@M00200:205:000000000-AKKM3:1:1101:24074:6648 2:N:0:1
TACCGGGGTATCTAATCCTGTTTGCTCCCCACGCTGTCGCGCCTCAGCGTCAGCACGGGGACAGATTGCTCTGCCCCCTTCCGGCCCAGCAGACCGCCTTCGCCACCGGTGTTCTTCCGGATCTCTACGCATTCCACCGCTACACCCGGAATTCCGTCTGCCCCTACCGTGCTCCAGCCCAACAGTCGCCCACGCCGATCCGGGGTTGAGCCCCGGACTTTCACGCGAGCCTTATCGAGCCGCCTACGCGC
+
CCCCCGGGGGGFGGGFFGGGGGGFGFGGGGGGGGGEFEFGGGGGGGGFCFEGEGGGGDGGDGGGGGGGGGGGGGG:DFGGFGGFEGGGGGGGGGGGGGGGFFGGGGFGCFGGGGGFGGGGGGGGGGGGGGGGGGGGG?9>DCEFGFDBD*40DFDFFFG>D7>7<*;C?@FF>CFFFFFBGFGF4<<;)C55;*=CB0=;?F;>9;92:?B:?BGC09)).6<8?C)7CDF1<24<802<9>0((413412
@M00200:205:000000000-AKKM3:1:1101:22533:6656 2:N:0:1
TACAGGGGTATCTAATCCCGTTTGCTCCCCTGGCCTTCGTGCCTCAGCGTCAGCAGCTTTCCAGAGACTCGCCTTCGCCACTGGTCTTCCTTACGATCTCTACGCATTTCACTGCTACACCGTAAATTCCAGTCTCCTCTCCAGCCCTCGAGCAAGGCAGTATAAAGTGCAGTTCCAGGGTTAAGCCCTGGGATTTCACACCTCACTTACCTCGCCGCCTACGCACGCTTTAAACCCAGTCTGACAG
+
CCCCCGGGGGGGGGGGGFGGGGGGGGGGGGGGGGGGGGGGFGGGGGGGGGGGGGGGGGGGGGGGGFFGGGGGGGGGGGGGGGGGGGGGGGGGGGGFFFGGGGGGGGGGGGGGGGGFGGGCFGGGGGGGGGGFFGGGG9DEFGGFGFGFGFG6@?F?FD?A=9;DE+9@7DFDFEFFD;F>F8FCFDFDFGCFAFGFC<;EE))58@EEEFE@E)@@BGF>AB5)68:?/:B=34;3B6=(7C)/)/.
@M00200:205:000000000-AKKM3:1:1101:7634:6659 2:N:0:1
TACCCGGGTATCTAATCCTGTTCGCTCCCCATGCTTTCGCTCCTCAGCGTCAGGTAATGCCCAGAGAACCGCCTTCGCCACCGGTGTTCCTCCTGATATCTGCGCATTCCACCGCTACACCAGGAATTCCGTTCTCCCCTGCATACCTCTAGTCTGCCCGTATCGGAAGCACGCTCAGGGTTGAGCCCTGAGTTTTCACTCCCGACGCGACAAACCGCCTACGAGCCCTTTAAGCCCAATCTGAGCG
+
CCCCCGGGGGGGGGGGGGGGGGGGGGGGGGGGGGGGGGGGGGGGGGGGGGGGEGGGGGGGGGGGGGGGGGGGGGGGGGGGGGGGGGGGGGGGGGGGGGGGGGGGGGGGGGGGGGGFGGFGGGGEFGGGGGGGGFGGGFGFFGGFGFFFGFFGGGGFFGGFGCDGF>DGFGF@EFEFFFFFBEGGFGGFFCCFFGFD=6<<;BFFF>@@>9B9BDGGFGF;2::>?GEG7>7BFA4:FB(.8>92)((
@M00200:205:000000000-AKKM3:1:1101:7852:6668 2:N:0:1
TACTGGGGTATCTAATCCCGTTCGCTCCCCACGCTTTCGCGTCTCAGCGTCAGGGGTGATCCAGGAAGCCGCCTTCGCCACGGGTGTTCCTGCTGATATCTACGCATTTCTCCGCTACACCAGCAATTCCACTTCCCTCTATCACCCTCACGTGGAGCAGTTTCCAGCGAACTTCCACGGTTGAGCCGTGGGCTTTCCCACCGGACTTGCTCCCCCACCTACACGCGCTTTACACCCCGTCTGCACGCGAC
+
CCCCCGGGGGGGGFFGGGGGGGGGGGGGGGGGEGGGGGGG@@FFGGGGGGGGGGGDCEGGGGGGGGFFFGDGGGGGFGGGGGCFFEGEFGGCGGEGGGGGGGGGGGGGGGDFFGGFGGGGGDGGG8EGGGFC@FFFGFGFFFE7@DGFGF,0DDD5CF9?EFCCFFCG5;?>A=F*8?;5DE9F4DF484=5?FCGAEA*59@(:@B3)1)742BE6C:;(6EF(8)9)/45:94:>(3,421-).--7((
@M00200:205:000000000-AKKM3:1:1101:3750:6678 2:N:0:1
TACTCGGGTATCTAATCCTGTTTGCTCCCCACGCTTTCGAGCCTCAGCGTCAGTAATGGACCAGTATGTCGCCTTCGCCACTGGTGTTCTTCCGAATATCTACGAATTTCACCTCTACACTCGGAGTTCCACATACCTCTTCCATACTCAAGATAGCCAGTATCAAAGGCAATTCCAAGGTTGAGCCCTGGGCTTTCACCTCTGACTAAACTATCCGCCTACGCTCCCTTTACGCCCAATCTGAGAG
+
CCCCCGGGGGGGGGGGGGGGGGGGGGGGGGGGGGGGGGGGGGGGGGGGGGGGGGGGGGGGGGGGGGGGGGGGGGGGGGGGGGGGEGGGGGGGGGGEGGGGGDFGGGGGGGGGGGGFGGFGGGGCFEGGGGGGGGGGGFGBDDFFGFGFDDDDGGGFFGGFGGFGF7FGFGBBBDFFFFGDFGGFBF8DFFD5DCCCF7;0:C<CE7AE<)=A@7CDAFF5>:@9:=?C7?;C*>@(==52(>>C483
@M00200:205:000000000-AKKM3:1:1101:9754:6679 2:N:0:1
TACCGGGGTATCTAATCCTGTTTGCTCCCCACGCTTTCGCGTCTCAGCGTCAGTAACGTCCCAGCGAGCTGCCTTCGCCATTGGTGTTCCTCCCGATATCTGCGCATTTCACCGCTACACCGGGAATTCCACTCGCCTCTTCCGAACTCTAGTCCGGCAGTATCGACCGGCATCCCAGGGTTGAGCCCTGGACTTTCACAGCCGACTTACCGGACCGCCTACACGCTCTTTATACCCAATCTGAGAG
+
CCCCCGGGGGGGGGGGGGGGGGGFGGGGGGGGGGGGGGDGGGGGGGGGGGGGGGGGGGGGGGGFGGCCGGGGGGGGGGGGGGC8FGGGGGGGGGGGGGCFFGGGGGGGAFFFGGGFGGCGGGGD3BDGGGGGGGGGGFGFFGFAGFGFGFGDGGGFDECDGGEG>FGG>D;@FFFFF;48CF57FFGFFGFFFG6CF?F5A?FF@B9;49??9(:C6<B0<?>F6:0>3:<24<<4<4?(3>A<442
@M00200:205:000000000-AKKM3:1:1101:16001:6688 2:N:0:1
TACTGGGGTATCTAATCCTGTTTGCTACCCACGCTTTCGCTCCTCAGCGTCAGTACCGGCCCAGAGCAGCGCCTTCGCCACCGGTGTTCCTCCTGATATCTGCGCATTTCACCGCTACACCAGGAATTCCCTGCTCCCCTACCGGACTCAAGCCACAGCAGTATCGAGTGGCGTCTCAGGGTTGAGCCCTGAGTTTTCACACCCGACTTACTGAGCCGCCTACGAGCTCTTTAAACCCAATCTGAGAG
+
CCCCCGGGGGGGGGGGFGGGGGGGGGGFGGGGGGGGGGGGGGGGGGFGGGGGFEEFGGGGGGGGGGGGGGGDGGG?GGGGGGGGGGBCDFGGGGGGFGFFGGGGGGGCFGFFGGGFGGFGGGGGGGGGGGGGGGGGGFGFFEGFGBD5DFGCFGGBFGDFFGAGF@C;AFFFFDE>AFG>FGGGFGGFFGCFFC:@A5:CEBD@=@B>7CF?)7:C;DEFF;@B1=B5C*))649>83:03?DD2)),
@M00200:205:000000000-AKKM3:1:1101:14427:6690 2:N:0:1
TACGAGGGTATCTAATCCCTTTCGCTACCCTAGCTTTCGTGCATCAGCGTCAGATCTTTCCCAGTAGCCTGCCTACGCCTTTGGTGTTCCTTGCAATATCAACGCATTTCACCGCTTCACTGCAAGTTCCAGCTACCTCTGAAAGCCTCAAAGTTTTTCAGTATCAAAACCGTTCCTTCCGTTAAGCGAAAGTATTTCAGTTTTGACTTAAAAAACCGCCTACGAAACCCTTTAAACCCAGTCTAACAG
+
CCCCCEGGGGGGGGGGGGGGGGGGGGGGGGGGGGGGGGGGGGGGGGGGGGGGGDFGEGGGGGGGFFFGGGGGAFGGDGGGGGGGFGGGGGF9FFFFFDFGFFGGGGGGGGGGGGGFGGEGFF?EBFGGGGGGGGGGEFGFBC@+=DFDGFGFF9+?CDGFFD>CDFFFFG?>>AFFF@FFEGCGFFFE>DE?;CEDFCFEEE@ED)1C@E589@5:)3?)/079),2?C4337/96B=((-/77)))))
@M00200:205:000000000-AKKM3:1:1101:20792:6703 2:N:0:1
TACTCGGGTATCTAATCCTGTTTGCTCCCCACGCTTTCGTGCCTCAGTGTCAATGACTGTGTAGTAAGCTGCCTTCGCTATCGGTGTTCTATGTCATATCTAAGCATTTCACCGCTACATGACATATTCCGCTTACCTCCACAGTATTCAAGATTGATAGTATCCACGGCAGTTCCCGAGTTAAGCTCGGGGATTTCACCACGGACTTACCAATCCACCTACGCACCCTTTAAACCCAGTCTGAGAG
+
CCCCCGGGGGGGGGGGGGGGGGGGGGGGGGGGGGGGGGEGGGGGGGGGGGGGEFGFGGGGFGFFGFGGGGGGGGGGDGGEGGE7@@FGGGGGGFGFGFGGGDGGGGGGGGGGGGGFGGGGG8FGFBFGGGGG6EGGGFGFFGFFFFCEGFG8@FDFFGFB;CEFEFDC?ED=FFC@FEC?FEGDFCDF56E55CG?FCG<@5A)55AC;=@EF@ED6?FFEE)@4C5CC8=:*073B(/7BE3<3)5
@M00200:205:000000000-AKKM3:1:1101:27828:6703 2:N:0:1
TACGAGGGTATCTAATCCTGTTCGCTCCCCACGCTTTCGCTCCTCAGCGTCAGTTGTTGCCCAGAGACCCGCCTTCGCCACCGGTGTTCCTCCTGATATCAGCGCATTTCACCGCTACACCAGGAATTCCAGTCTCCCCTGCATCACTCTAGTTTGCTCGTATCGACTGCAGACCCGAGGTTGAGCCTCGGGATTTCACAGCCGACGCAACAAACCGCCTACGAGCCCTTTCTGCCCAATCTGATTG
+
CCCCCEGGGGGGGGGGGGAGGGGGGG8FGGC+CFGGGGGC:FGDFFFGGGGGG<,C66,CFGGGCEFFGGGGGGGGGGGGGGDGFGGGGGG99FCGDDFG,;FFGGGGGGGGGGG>=FGGGG?4FECFGGC;DE+CFFGDF8=+@?FBGFGC7+=BB;=?EGDDAFGC?,:0+)<A50;?F@F5FGG6/CC>BCEGFFFE=2(->B2962>;(6FCBDE@0;0.(8)9990)-26>CFF:B<2)))-
@M00200:205:000000000-AKKM3:1:1101:19366:6710 2:N:0:1
TACAGGGGTATCTAATCCCGTTCGCTCCCCCAGCTTTCGCGTCTCAGCGTCAGGGACGGCCCAGGTGACCGCCTTCGCCACTGGCGTTCCTCCCGATATCTACGCATTTCACCGCTCCACCGGGAATTCCATCACCCTCTACCGCCCTCAAGCCCGCCAGTATCCCGCGGCGTTCTCCGGTTGAGCCGGAGGATTTCACACGAGACTTAACGGACCGCCTGCACGCGCTTTAAACCCAGTCTGAGAGGGAT
+
CCCCCGGGGGGGGGGGGDEGGGGGGGGGGGGGGGGGGGGGGGGGGGGGGGGGGGGGGGGGGGGFGGFGGGGGGGGGGGGGGGFFFGGGGGGGGGGDEGGGGGGGG8FFFGGGGGGFGGGGGDECEGGGGGGGGGGGGFGFFGGFGBGBGFGGGGGFEGGFFDEGEFGGBGFF>;35@FCEGGGGFGGFECCDEGFFFFGB?>(429B<BAAB9?EEBGFF:??F?C:5)*(..:<4C??28)-::97((((
@M00200:205:000000000-AKKM3:1:1101:14847:6720 2:N:0:1
TACGGGGGTATCTAATCCTGTTTGCTCCCCACGCTTTCGAGCCTCAGCGTCAGTAATGAGCCAGTGTGTCGCCTTCGCCACTGGTGTTCTTCCGAATATCTACGAATTTCACCTCTACACTCGGAGTTCCACACACCTCTCTCATACTCAAGACACCCAGTATCAAAGGCAATTCCCAGGTTGAGCCCGGGGCTTTCACACCCGACTTAAATAACCGTCTACGCACGCTTTAAGCCCAATCTGAGAG
+
CCCCCGGGGGGGGGGGGGGGGGGGGGGGGGGGGGGGGGGGGGGGGGGGGGGGGGGGGGGGCFGGGGGGGGGGGGGGGGGGGGGGGGGGGGGGGGFGGGFFCGBGGGGGGGFGGGGFGGGGGGGGGGGGGGGGGEDGED8=F?FFFFF*?FFGGDGFFCGBD=CDE9A9?GFF*9FFAFGFFGFCFF1@D>EE>ECGF<CEFFFFF>=<FE<)9>?E1/:3=C;DDEDG*::AB24:C:(4?><A).)
@M00200:205:000000000-AKKM3:1:1101:12315:6725 2:N:0:1
TACTGGGGTATCTAATCCTGTTTGATCCCCACACTTTCGTGCCTCAGCGTCAGTTTGAGTCTAGTAAGCTGTCTACACTATCGGTGTTCTTGACGATATCTAAGCATTTCACCGCTACACCGTCAATTCCGCCTACCTCGACTCTACTCAAGCCCATCAGTATCAATGCCACCCTCCCGGTTAAGCCGGGATATTTCAGCACTGACTTAATAGGCCGCCTACGCACCCTTTAAGCCCAATCTGAGAG
+
CCCCCGGGGGGGGGGGGGGGGGGGGGGGGGFGGGGGGGGGGGGGGGGGGGGGGGGGGGGGGGGFGGGGGGGGGGFEGGGFGGEGGGGGGGGGGGGGGGGGGGGGGGGGGFGGGGC>DGGGGGGGDCFGGGG>DEDGGFGFFGGFG@FDGFGDFGFFFFGFGGEGEFGCFDBEBDFFEEGAFCCFFGGFFCED5CFFF@CCEFFFFEFE@7EFEFFGFGF>DB2ADGFG<C3454>@GD;DFEFF9>8
@M00200:205:000000000-AKKM3:1:1101:26251:6749 2:N:0:1
TACACGGGTATCTAATCCTGTTTGCTCCCCACGCTTTCGCGTCTCAGCGTCAGTCACGTACCAGAGAGCCGCCTTCGCCACGGGTGTTCTTCCTGATATCTGCGCATTTCACCGCTACACCAGGAATTCCACTCTCCTCTTCCGGACTCTAGCCAGATGGTTTCCATCGACGTATCGAGGTTGAGCCTCGAGGTTTCACAACGGACCTACCTAGCCGCCTACACGCCCTTTATACCCAGTCTGAGCGAGA
+
CCCCCGGGGGGGGGGGGGGGGGGGGGGGGGFGGGGGGGGGGGGGGGGGGGGGGGGGGGGGFGGG8FGGGGGGGGGGGGGGGG@FGGGGGGGGGGGG,EFGGFFGGGGGGGGGGGGFDFGGGGEGC=DFGGGGFDGGGFGFFGGFGEGAF+@FEFGFFD8AFGCGFF7=*@@=*)+;?5?*@:*;6CFAFGC>*4;FF5:?E>((((,6<@@3;@CFBGF10638(*):)7))-)45A2(()-69-.,3(4
@M00200:205:000000000-AKKM3:1:1101:23064:6750 2:N:0:1
TACACGGGTATCTAATCCCGTTTGCTCCCCTGGCTTTCGTGTCTCAGCGTCAGCACACTCCCAGCAGTCTGTTTTCACCGTTGGCGTTCCAGACGATATCTACGCATTTCACCGCTCCACCGTCTGTTCCGACTGCTCCTAAGTGGCCCAAGACAACCAGTATACCAAGCAGTTCCACGGTTGAGCCGTGGGATTTCACAAGGTACTTAGAAGTCCGCCTACACACACTTTAAGCCCAATCTGAGAG
+
CCCCCC@@F7F@FFGGGFFEGGDEFCE8FGFDDFGGGGGGGGG<;CEFC@FE,FFGGFFGFGFGGGGGGFDFG<FDDFFCBFFCFBFCG@EAFF@FE7=ECAFD7,,8,A>FG6@?=@?FGDFEGGF,,@6CCEGG,<DEFC8==D=)+<A+DFGF9@8D@F9D>DDF5FF5B;7?CFGAD8096<F??D5?96,;E*=8B9=>A8A<ECE4A8D;5<)(/0(0*4?C<>)71.).==16365..6=
@M00200:205:000000000-AKKM3:1:1101:5439:6777 2:N:0:1
TACCAGGGTATCTAATCCTGTTTGCTCCCCACGCTTTCGCTCCTCAGCGTCAGTACTGGCCCAGGATCCCGCCTTCGCCACCGGTGTTCCTCCTGATATCTGCGCATTCCACCGCTACACCAGGAATTCCAGATCCCCCTACCAGACTCTAGCCGCCCAGTATCGAATGCAGGCTCGAGGTTGAGCCTCGAGGTTTCACATTCGACTTGTGTGGCCGCCTACGACCTCTTTAAGCCCAGTCTGAGAGAGCT
+
CCCCCGGDFFFGGGGGGGGGGGFGGGGGGGGGGGGGGGGGGGGGGGG8FFFCFGGGGFGGFGGGGGGGGGGGGGGGGEGFGGGGGCFFGGGFGGGFFGGGDFFGGGGGGFGGGDC5CFGGGGGGGGGGGGGGGGGGG?8>FGA68?FDGFFDDDGBBGGFGF7C>FF??9AAA9?FEF><C3?D9DC;**=994;++6:*><EFFFF23137B(4<13=0(51>(/)2*2<??34=C<8(.44):),36()
@M00200:205:000000000-AKKM3:1:1101:12837:6779 2:N:0:1
TACTCGGGTATCTAATCCTGTTTGCTACCCACGCTTTCGAGCCTCAGTGTCAGTTACAGTCCAGAGAGCCGCTTTCGCCACCGGTGTTCCTCCATATATCTACGCATTTCACCGCTACACATGGAATTCCACTCTCCTCTACTGCACTCAAGTCTAACAGTTTCCAATGCACACAATGGTTGAGCCACTGCCTTTTACATCAGACTTATTAAACCACCTGCGCTCGCTTTATACCCCATCTGAGAGATACC
+
CCCCCGGGGGGGGGGGGGGGGGGGGGGGGGGGGGGGGGGGGGGGGGGGGGGGGGGGGGGGGGGGGGFGGGGGGGGGGGGGGGGGGGGGGGGGGGGGFDEGGGGGGGGGA;EFGGGBDGGGDFGGGGFFGGGGGGGGGFGDFFGFGFD5=FGDEFGFFGGF:DEGFFGGBGB6DFEAF5=<C@FGFGG56+=DFGG7CEFF@C6*5);=;CC*A@E,5**:5))*:8**@9>*7C73*/5:49>9@35*0*.
@M00200:205:000000000-AKKM3:1:1101:22652:6781 2:N:0:1
TACTGGGGTATCTAATCCTGTTTGCTCCCCACGCTTTCGTGCATGAGCGTCAGTGCAGGCCCAGGGGATTGCCTTCGCCATCGGTGTTCCTCCGCATATCTACGCATTTCACTGCTACACGCGGAATTCCATCCCCCTCTGCCGCACTCCAGCAATGCAGTCACAAATGCAGTTCCCAGGTTGAGCCCGGGGATTTCACATCTGTCTTGCATTACCGCCTGCGCACGCTTTAAACCCAATCTGAGAG
+
CCCCCGGGGGGGGGGGGGGGGGGGGGGGGGGGGGGGGGGGGGGGGGGGGGGGGGGGGGFGGGGGGGGGGGGGGGGGGGGGGGGEGGGGGGFGGGGGGGGGGGGGGGGGGGGGGGGFGGGGGGCEEGGGGGGGFGGGGFGDFGGFGFGFGFGGGGGFFGGFCGFFFFGGFGFFFFFFFFGFGGGGFGFFFGEDEGGGFCGEFFFF9*9CE43@EFGE?DEF@@6>,=5C*21>B4>1C??:<AA9-68
@M00200:205:000000000-AKKM3:1:1101:10195:6786 2:N:0:1
TACCCGGGTATCTAATCCTGTTTGATCCCCACGCTTTCGTGCCTCAGCGTCAATAATACCATAGTAAGCTGCCTTCGCAATCGGTGTTCTGTGACATATCTATGCATTTCACCGCTACTTGTCACATTCCGCCTACCTCTAGTATATTCAAGCTCATCAGTATCAAAGGCACTGCGATGGTTGAGCCACCGTCTTTCACCCCTGACTTAATAAGCCGCCTACGCACCCTTTAAGCCCAATCTGAGCGAGCT
+
CCCCCGDDGGGGGGGGGGGGGGGGCFGGGGGGEGGGGGGG8FGGGGGGDFGECFFGGGGGF,<E@EFGFFAGGGGGGGGGFGGGGGGGGGCEFGCCFFGGGGFCF;FGGFGGGGGFDEC,@EGFD;DFGGFEGGDFDFG<DF;DDF+;EBF8DDFFFGGFFDFGFC+,;D*=0)6?5?DEGFGF??GFFCGDBGGGF*7@C558=CCC87A5A5DFAGFD4@@44CDG?6)11*06ED2D=**>*(,(,((
@M00200:205:000000000-AKKM3:1:1101:14812:6788 2:N:0:1
TACGGGGGTATCTAATCCCGTTTGCTCCCCTGGCTTTCGCGCCTCAGCGTCAATACCGGTCCAGGATGCCGCCTTCGCCACCGATGTTCCTCCAGATATCTACGCATTTCACCGCTACACCTGGAATTCCACATCCCTCTCCCGGATTCAAGCCTGTCAGTCTCGGACGCAGTTCCCGGGTTGAGCCCGGGGATTTCACGTTCGACTTAGCAGGCCGCCTACGCGCCCTTTAAGCCCAATCTGAGAGCGAT
+
CCCCCGGGGGGGGGCGGGGGGGGGGGGGGGGGGGGFGGDGGGGGGGGGGGGGGGGGGGGGGC9FGGGFGFGGGGGGGGGGEGG7CCFFGFGGGGGGGGGGGGGGGGGGFFGFGEGFGGGGGGGCGDGGGGGGGGGFGFF8:DFFGBGDGFCD9DFFB8CFGGE;@<<CADF=BFA9A?CBFGDDACC>>GDEBGGGFFGF(/6;@B0?FFF<23?E;570,4<D>E>C1*4<<297C621:AF)4-)(-4.
@M00200:205:000000000-AKKM3:1:1101:26628:6800 2:N:0:1
TACCAGGGTATCTAATCCTGTTTGCTCCCCACGCTGTCGCGCCTCAGCGTCAGCAACAGCCCAGCAGGCCGCCTTCGCCACTGATGTTCTTCCCGATCTCTACGCATTCCACCGCTACACCGGGAATTCCACCTGCCTCTACTGTGCTCCAGCCTGACAGTTTAGAAGGCAGCCCTGCGGTTAAGCCGCAGGATTTCACCCCCTACTTACCAGGCCGCCTACGCGCCCTTTACACCCAGTCTGAGAGCGAC
+
CCCCCGGGGGGGGFGGGGGGGGGGGGGGGGGGGGGGGGGGCGGGGGGGGGGGGGGGGGGGGGGGGGGGGGGGGGGGGGGGGGGGGGGCGFGGGGGDEGGFGGGGGGGGGGGGFGGFGGGGGDCEFEGGGGGGFGGGGFGFFGGFGFG>FFF+DFD6FGFFC7C@@FGA*@FFEF?AAFDEGG78+5?BEGCEBF@FF5<>29>=DFFF3>@<;?GE;DA?DD;E;CBG<4:9A)),?1::?AB<5<?09;(
@M00200:205:000000000-AKKM3:1:1101:10945:6801 2:N:0:1
TACTAGGGTATCTAATCCTGTTCGCTCCCCACGCTTTCGCTCCTCAGCGTCAGTTCCGGCCCAGAGTGCCGCCTTCGCCACCGGTGTTCCTCCTGATATCTGCGCATTTCACCGCTACACCAGGAATTCCGCACTCCCCTACCGGACTCGAGTCATAGCAGTATCGAGTGGCGTCTCCGAGTTGAGCCCGGAGTTTTCATAACCGACTTGCTACACCGCCTACGAGCTCCTTATACCCAGGCTGAGAGAGG
+
9ACCCGFGGFGGGCFGGFDEFGGGGGFEDCFFEGG7C,,BF@FFGG?FGFE7FCFBFFF@FGCFGFFFGC7:CFGFFE?FED@FCFFFGGGGC@F<<@FGGGGGG8:FCDEDDC8BGGGGGGFDD@8@AEEGDE6D,;CDFGGED>D:D?E0,+2CF9CFA:7CE:DFFE5>98BFFF9?<1;BF,<FFGG4?4=:B71).)63((11<EE.71?*:<):?,(04C)12*4<A<<43(5((-,.225)1((
@M00200:205:000000000-AKKM3:1:1101:6297:6805 2:N:0:1
TACAAGGGTATCTAATCCTGTTCGCTCCCCACGCTTTCGCTCCTCAGCGTCAGTTACTGCCCAGAGACCCGCCTTCGCCACCGGTGTTCCTCCTGATATCTGCGCATTCCACCGCTACACCAGGAATTCCAGTCTCCCCTGCAGTACTCCAGTCTGCCCGTATCGCCCGCACGCCCCCAGTTAAGCTGTGAGTTTTCACGAACAACGCGACAAACCACCTACGAGCCCTTTATGCCCAGTCTAGGAGGGAC
+
CCCCCGGGGGGGGGGGGGGGGGFFCFGGGEGGGGGGGGGGGGGGGGGGGGGGGGGGGGGGGGGGFGGGGGGGGGGGGGGGGFGGGGGGGGGGGGG9D9FGGGGGGGGEFFGGGGG>CFFGGGDEBEGCFGGGCF8EFFCD5?E5D?=BGFGG,++;7DCAECDG=D6+*50:BB?9*:39DCG7=C,AFFBFF?F946BB2:29B@=@91((./B51D>@4=0>1=)9972<AA)<6)23?>2)).8(,((
@M00200:205:000000000-AKKM3:1:1101:18339:6805 2:N:0:1
TACACGGGTATCTAATCCTGTTCGCTCCCCACGCTTTCGCTCCTCAGCGTCAGTTCCGGCCCAGAGTGCCGCCTTCGCCACCGGTGTTCCTCCTGATATCTGCGCATTTCACCGCTACACCAGGAATTCCGCACTCCCCTACCGGACTCGAGTCATAGCAGTATCGAGTGGCGTCCCCGAGTTGAGCCCGGAGTTTTCACACCCGACTTGCTAAACCCCCTACGAGCCCTTTACACCCACTCTGAGAC
+
CCCCCGGGGGGGGGGGGGGGGFGEGGGGGGFDEGGGGFGGGDFGGDDFDFGDEGGGGGGGGGGGGCE@FGGGGGGFCGGDGGEE:7F:FGFFDFFCFF=FC;EFGGCEFGDGGGEDGG?FGFFEG8CDFFGGGEGGGFCDFGGEEFDAGFG7EGC+1;CFE88?E59:?>?=>4?*/;*9*=5CF:E)?CCB)=7:+<F?)/69@(69;3))9)+>@*8;1(()-*<)1*,34ABFD>F(,,)6))-)
@M00200:205:000000000-AKKM3:1:1101:18091:6805 2:N:0:1
TACAGGGGTATCTAATCCCGTTTGCTCCCCACGCTTTCGCGCCTCAGCGTCAGGGTGCGCCCAGAGCCCCGCCTTCGCCACCGGTGTTCCTCCCGATCTCTACACATTTCACCGCTACACCGGGAATTCCAGGCTCCTCTGCGCCCCTCAAGACCAGGAGTCTCGGCCGGCCCCTCCAGGTTGGGCCCGGAGATTTCACGACCGACTTCCCGACCCGCCTACGCGCCCTTTACACCCACTCTGAGCG
+
CCCCCGGGGGGGGGGGGGGGGGGGGGGGGGGGGGGGGGGGEGGGGGGGGGGGGDDFCFGGGGGGGGGGGGGGGGGGGGGGGGGGGGGGGGGGFGEFGGFGGGGFGGFGGGGGGGGFDGFGGGGDFEGGGGGGFGFGGFGFDDE5EBGFGF?C9DFFACC*DF5C5?DG>ED5:5?EFF*;F@FC3CF>AC*537CDF<F@FBF>BF61AAFF(9EG9DD<6:<B;EEGD*5<AA2:C?(,4))-446
@M00200:205:000000000-AKKM3:1:1101:21401:6826 2:N:0:1
TACCGGGGTATCTAATCCCGTTCGCTCCCCTAGCTTTCGCGCCTCAGCGTCAGTGTCAGCCCAGCAACCCGCCTTCGCCGCAGGTGTTCCTCTCGATATCTACGCATTTCACCGCTACACCGAGAATTCCAGTTGCCCCTTCTGCACTCTAGCCCCGCAGTATCGGCTGACCTTTCCGAGTTAAGCCCGGCGATTTCACAGTCGACTTGCGGTTGCCTCCTACGCGCCCTTTAAGCCCACTCTGATAGAGC
+
CCCCCGGGGGGGGGFGGGGGGGGGGGGGGGGGFGGGGGDGEGGGGGFGCFGCGGGGGGGGGGGFGGFGGGGGGGGFFFFCEG>FGGGGGGGGGGG?EF>FGDGFEGEEGGGGGGGF>FGGGGE@@CFGGFDE=,9D=*@8DGGFGFF8DFF7E?DF>GGFG:ECA>CGBGFFFE8BF>45FCF7+5AAB4*:>579:5E?><E(8;12)916?(/@<*)4:,83(/7CDD(0))6<<2?(3<<BF)).)))
@M00200:205:000000000-AKKM3:1:1101:5848:6828 2:N:0:1
TACTAGGGTATCTAATCCTGTTTGCTCCCCACGCTGTCGCGCCTCAGTGTCAGCAACGGCCCAGCAGAACGCCTTCGCCACTGGTATTCTTCCCGATCTCTACGCATTCCACCGCTACACCGGGAATTCCATCTGCCCCTACCGTGCTCTAGCTCGCCAGTCTGACCGGCAGCCCCGGAGTTGAGCCCCGGGATTTCACCAGCCACTTAACGGGCCACCTACGCGCCCTTTATGCCCAATCTGAGAGTGA
+
CCCCCGGGGGGGGGGGGG,CFGFGGGGGGGFFGGGGFGGGGGGGGGGFFGGGGFGGGDGGGGGGGGGGGGGGGGGGGGGGGGGGFGGGGCEDFGGGGGGGGGGGGGFFDFFFF6CDDGGGGGGGGCFFFGC,=BFGGFGD?F=AFFGFDFD+@=D>5BGDFCEF*B7;BGEFE)9:BBG><F++6>C5)553:CFGFFGFF?F;@DE3;/)6>;DGBGFF>?<)3:7C)*4)).<);2113>9>2.)))-
@M00200:205:000000000-AKKM3:1:1101:24295:6830 2:N:0:1
TACTCGGGTATCTAATCCTGTTCGCTCCCCATGCTTTCGCTCCTCAGCGTCAGTTGCGGCCCAGTGACCTGCCTTCGCCATCGGTGTTCCTCCTGATATCTGCGCATTCCACCGCTACACCAGGAATTCCGTTCTCCCCTGAATACCTCTAGTCTGCCCGTATCGGAAGCAAGCGCCGTGTTAAGCACGGCGTTTTCACTCCCGACGCGACAACCCGCCTACGAGCCCTTTCCGCCCAGTCTGAGAGAGA
+
CCCCCGGGGGGGGGGGGGGGGGGGGGGGGGGGGGGGGGGGGGGGGGGGGGGGGGGGGGGGGGGGGGGGGGGGGGGGGGGGGGGGFGGGGGGGGGGGGGGGGGGGGGGGGGGGGGGFGGGGGGGGGGGGFGGFGDGGCFGDFGGFGFGBDFGFGDGFFDGFGGFGFEGG>FF=CBEBEFGFGGGGFFF>BGGF;CEDFCFFFFFF=>B;@BFF>(=;9DB::7:DFGEFC0).),88C(44<<>-):?(((
@M00200:205:000000000-AKKM3:1:1101:23023:6840 2:N:0:1
TACGCGGGTATCTAATCCTGTTTGCTCCCCACGCTTTCGCGCCTCAGCGTCAGTACCGGTCCAGTGAGCCGCCTTCGCCACTGGTGTTCCTCCCAATATCTACGCATTTCACCGCTACACTGGGAATTCCACTCACCTCTCCCGGTCTCAAGCCATGCAGTTTGACAGGCAGTTCCTCGGTTAAGCCCAGGGATTTCACCCGTCCCTTGCAAGGCCACCTACGCCCCCTTTAAGCCCAATCTGATAGACAC
+
CCCCCGGGGGGGGGFGGFGGGG9EFGGFGGGGGGGGGGGDGGGGGGGGGGGGGGGGEGEE+@@@C,EFGFGGGGGGFFFFFFGFGGGGGFC<AFFFGGGGGGGGGGEGGGCGGGGBGEGGFCC,FDFFEGGGFGDGFDFDFGG>63@AG7E7BFGFFFCFFGC+*=2E5D*83;;+3+*9C>CC624*3;9)):,2B*,8(8@=(-;)(4)4)3:;?GA;EE(2(3:977)).))4C?1(.-65)))-).(
@M00200:205:000000000-AKKM3:1:1101:11317:6850 2:N:0:1
TACTAGGGTATCTAATCCTGTTTGCTCCCCACGCTTTCGTGCATGAGCGTCAGTGTTGGCCCAGAGGGCTGCCTTCGCCATCGGTGTTCCTCCACATCTCTACGCATTTCACCGCTACACGTGGAATTCCACCCTCCTCTGCCACACTCCAGCCAAGTAGTTTCGAGCGCAATTCCCAAGTTAAGCCCGGGGCTTTCACACTCGACTTGCTCGGCCGCCTGCGCACACTTTATACCCAATCTGAGAG
+
CCCCCGGGGGGGGGGGGGGGGGGGGDGGGGFGGGGGGGGGGGGGGGGGGGGGGGGGGFGGFGGGGGGGGGGGGGGGGGGGGGGGFGGGGGGGGGGGGGGGGGGGGGGGGGGGGGGFGGGGGGGDGGFGGGGGGGGGGFGFFFFFGFGFGFGG?DD*@DCFGGFGDFCCDGF5>@FFCFGAFGFD7EFFFGGFFGGGF?FFFBFFFFF@ECCEFFGEBGEFDDFE0?BGCF3?E3<6?7:2(<B<92:
@M00200:205:000000000-AKKM3:1:1101:17586:6854 2:N:0:1
TACTCGGGTATCTAATCCTGTTCGCTCCCCACGCTTTCGCGCCTCAGCGTCAGTACCGTCCTAGCGAGCTGCCTTCGCCGTTGGTGTTCCTCCTGATATCTGCGCATTCCACCGCTACACCAGGAATTCCACTCGCCTCTTCCGGACTCTAGCCCGACAGTATCCACCCGCTTTCAAAGGTTGAGCCTTTGACTTTCAGCGCGGACTTACCGGGCCGCCTACGCCCGCTTTAAACCCAATCTGCGACAGAC
+
CCCCCGGGGGGGGGGGGGFGGGGGGGGGGGGGCGGGGGEGGEGEGEGGGGGGGGFFGCGEG>ECFGD:FCBEGGGGGGEG4@C@F7FC<EGGF,EEDDFGGGFEGGG:8AEEFEGDGGGGG?,8?E?GFFGFGGFGEEGEDFF>C5D8FFG+@DCB*BC5<FEF=BFDA*57B2A+3+=*7DFG*>CA8*4++=CCA5?*/911(61@4@E1.(:CBGD0:7(0(2<D9*-.)).4?4:1?AA)((((-1(
@M00200:205:000000000-AKKM3:1:1101:18905:6862 2:N:0:1
TACTAGGGTATCTAATCCCGTTTGCTCCCCTGGCTTTCGCTCCTCAGCGTCAATACCGACCCAGGATGCCGCCTTCGCCACCGGTGTTCCTCCAGATATCTACGCATTTCACCGCTACACCTGGAATTCCGCATCCCTCTCCCGAACTCAAGCCAAACAGTTTCCCGTGCAGTTCCTCAGTTGAGCCGAGGGATTTCACACGGTACTTGTTAAGCCGCCTACGCGCCCTTTACGCCCAGTCTGAGAG
+
CCCCCGGGGGGGGGGGGGGGGGGGGGGGGGGGGGGGGGGGGGGGGGGGGGGGGGGGGGGGGGGGGGGGGGGGGGGGGGFGGGGGEGGGGGGFFGGDFEGGGGGGGGGGGGGGGGGFGGGFGGGGGFGGGGGGGCGFFFGDFGGEGFGFGFGDGGGFFGGBGGEGFFGF*CFFFFFFF>>6DE>F5<F>DCGF>CFD6AC5>>@-65C*8>>CC4<C@GF?D@().=5>)979AF:F>(4(5)4)6))
@M00200:205:000000000-AKKM3:1:1101:27240:6864 2:N:0:1
TACAAGGGTATCTAATCCTGTTTGCTCCCCACGCTGTCGCGCCTCAGCGTCAGCAACGGCCCAGCCGGCCGCCTTCGCCACAGGTGTTCTTCCCGATCTCTACGCATTCCACCGCTACACCGGGAATTCCGCCGGCCTCTACCGTGCTCCAGCTCGACAGTCTCGAAGCCCATGCTCCGGTTGAGCCGCAGCATTTCACCCCCGACTTACCGAACCGCCTACGCGCCCTTTAAACCCAGTCTGAGAG
+
CCCCCGGDFFEFFFGAFGFGGGGGGAFDFCECFGGEGGCGGGGGGGGGGBFGEGGGGEGGGGCGGGEGEFECFEGGGGGDCGFFEFG@<=AFFDE@FGGGCGGGGD:?A;DEGCGBGEGDFEDEGGGFC,@@CEGD6AGB5EFAFFD52;CF?FFEEG95;CC8E4CC)06>ADFAFFG><=DF;CGFFGDDA9@:8?F@BB>;>99B<<>BF>EEBDB((46B08<D57)444A(;28.344<).)
@M00200:205:000000000-AKKM3:1:1101:23594:6868 2:N:0:1
TACAGGGGTATCTAATCCTGTTTGCTCCCCACGCTGTCGCGCCTCAGTGTCGGCTATTGAGTCCTCACGGACTCACCGCCCAGCAGACCGCCTTCGCCACTGGTGTTCTTCCGGATCTCTACGCATTCCACCGCTACACCCGGAATTCCATCTGCCTCTACGGTGCCCCAGCGACACAGTCGCCATGGCCGATCCGGAGTTGAGCCCCGGACTTTCACCACGGCCTTATGCCGCCACCTACGCGCCCTTTT
+
CCCCCGGGGGGGGGGGGGGGGGGGGGGGGGGGGGGGGGGGGGGGGGGGGGGGGGGGGGGGGGGGCFGGGGGGGGDFGGGGGG8FGGGGGGGGG>FGGGGGGGGGGGFGFGGGGD=BDGGGGGGGGGGGDFFGDGGGEFGDDGC?GFGFFFFGCFGFFGFFGGDGBEGG>E>CFFFFFFGFGGGGEGGFFFG>BGE*=(:<D<E;E@;?>2,7>>9@AGF74-(8189DFDA<6611C:?BFBB94>01:7)
@M00200:205:000000000-AKKM3:1:1101:21061:6874 2:N:0:1
TACTCGGGTATCTAATCCTGTTTGCTCCCCACGCTTTCGAGCCTCAGCGTCAGTAATGGACCAGTATGTCGCCTTCGCCACTGGTGTTCTTCCGAATATCTACGATTTTCACTTTTACACTCGGAGTTCCACATACCTTTTCCATACCCAAGATAGCCAGTATCAAAGCCAATTCCAAGTTTGAGCCCTGGCTTTTCCCCTCTAACTAACCTATCCCCTACCGCTCCCTTTAACCCCAGCCTGGGCGCGAT
+
CCCCCGGGGEFFGFFGGGFGGGGGGFGGGGGGGGGGGGCGAGEGGGCGGBFFEFC9FGGDGGGGGGF<FE<F=F@F<CB@E8E,@9FCE;4F9FG:F<=EEGEFG,AFFGGF,4,535,A>D=CC8BCFFFD=D+@=+,*5@DCFB+)+;++4=B9D869=90CEFGF*,*)5*5;DFF+9,++*6896?6**1@;=*@)3))**1*3>)03=A:@)3*)1))*)43*05)*2*15*(((-((((--(.(,
@M00200:205:000000000-AKKM3:1:1101:16495:6878 2:N:0:1
TACTGGGGTATCTAATCCTGTTCGCTCCCCACGCTTTCGCGTCTCAGCGTCAGTACCGTCCCAGAGAGCCGCCTTCGCCACGGGTGTTCTTCCTGATATCTGCGCATTTCACCGCTACACCAGGAATTCCACTCTCCTCTTCCGGACTCTAGCCAGACGGTTTCCATCGACCTCTAGAGGTTGAGCCTCGAGTTTTCACAGCAGACCTACCTGGCCGCCTACACGCCCTTTATACCCAATCTGAGAG
+
CCCCCGGGGGGGGGGGGGGGGGGGGGGGGGGGGGGGGGGGGGGGGGGGGGGGGGGGGGGGGGGGGGGGGGGGGGGGGGGDEGCFGGGGGGGGGGGGGGGGFGGGGGGGGGGGGGGFGGFFGGGGGGGGGGGGFGGGGF?EFGGDGADFGFGFGD96AFDEGG>CEFGGFFFFFFFFF6C4FFDGFFFFFDG>ACFFFEDE@BBFFBFF;EFE@?GG@GFF;1()4*)29C:<A4<AFDBFFFBB>A0
@M00200:205:000000000-AKKM3:1:1101:27015:6885 2:N:0:1
TACGAGGGTATCTAATCCTGTTTGCTCCCCACGCTTTCGAGCCTCAGCGTCAGTAATGAGCCAGTGTGTCGCCTTCGCCACTGGTGTTCTTCCGAATATCTACGAATTTCACCTCTACACTCGGAGTTCCACACACCTCTCTCATACTCAAGACACCCAGTATCAAAGGCAATTCCGAGGTTGAGCCCCGGGATTTCACCCCTGACTTAAATGTCCGCCTCCGCTCCCTTGCAACCCAATCTGAGAG
+
CCCCCGGGGGGGGGGGGGGGFFFGGGGGGGGGGGGGGGGGFGGGGGGGGGGGGGGGGGGGFFEFGGGGGGGGGGGGGGG@CGEGGGGGGCGFGEGGGGF99@9FF?FGGGFFFGGFDFGGGFG7@EEGGGFFFGGGGFGDD8EFGFGEGFGFGGGF:EF:D8FGDFFF9D*3;6DFFEG5FCC+;DFFFDEFF*;DFEG:4:B=B4EEEF**27?=(285(/5)8E:F;7((/4;=E1(6;4<)1/=
@M00200:205:000000000-AKKM3:1:1101:9744:6888 2:N:0:1
TACAAGGGTATCTAATCCTGTTCGCTCCCCACGCTTTCGCGTCTCAGCGTCAGTACCGTCCCAGAGAGCTGCCTTCGCCATAGGTGTTCTTCCTGATATCTGCGCATTTCACCGCTACACCAGGAATTCCACTCTCCTCTTCCGGACTCTAGCCACATGGTTTCCGACGACAGCTGGAGGTTGAGCCCCCAGTTTTCACATCGGACCTACATGGCCGCCTACCCGCTCTTTAAACCCAGTCTGAGCG
+
CCCCCGGGGGGGGGGGGGGGGGGEGGGGGGGGGGGGGGGGGGGGGGGGGGGGGGGGGGGGGGGFGGCFGGGGGGGGGGGGGGFGGGGGGGGGGGGDGGGGGGGGGGGGGGGGGGGFDGGGGGGGGCFGGGGGGGGGGFGFFFG>G>G>GFGFGGGFFGGFFGDGFB+C>+?>EBFFF97>FD7CFGGFEGGBFB@@A>CEEE=>F@@F=EBC?2:>17A0(/(068):F7C)))/:C:B45><4.3(
@M00200:205:000000000-AKKM3:1:1101:17614:6894 2:N:0:1
TACTCGGGTATCTAATCCTGTTTGCTCCCCACGCTGTCGCGCCTCAGCGTCAGCAACGGCCCAGCTGGTCGCCTTCGCCACCGGTGTTCTTCCTGATCTCTACGCATTCCACCGCTACACCAGGAATTCCGCCAGCCTCTACCGTGCTCCAGCCCGACAGTCTCGAAGGCCATGCTCCGGTTGAGCCGCAGCATTTCACCCCCGACTTATCGAACCGCCTACGCGCCCTTTATGCACAGTCTCAGAG
+
CCCCCGGGGGGGGGGGGGGGGGGGGGGGGGGGGGGGGGGGDGGGGGGGGGGGEGGGGGGGGGGGGGFGGGGGGGGGGGGGGGGGGGGGGGGGGGGGGGGGGGGGGGGGGFGGGGGFGGGGG8EE@EGGGGGGGGGGGFGFFGGFGFGFGDFDGGGF5EDBGG=FF5@C>GFFFFFFFFGFFC?DAFFFED5?4?E@6<GFDBB9@F@@C6<3?DGE6DE66?1)4CDG572:<44)341-))))).)
@M00200:205:000000000-AKKM3:1:1101:12181:6897 2:N:0:1
TACGCGGGTATCTAATCCGGTTCGCTCCCCTAGCTTTCGCGCCTCAGCGTCAGGATTGGCCCAGCCATCCGCCTTCGCCACCGGCATTCCTAGCGATATCTGCGCATTTCACCGCTACACCGCTAGTTCTAATGGCCTCTACCATCCTCAAGTCAACGCAGTATCCGACGCAGTTCCACAGTTGAGCCGTGGTATTTCACGCCGGCCTTACGTAACCGCCTGCGCGCCCTTTACGCCCAATCGGAGAG
+
CCCCCGGGGGGGGGGGGGGDGGDGGGGGGGGGGGGGGGGGGGGGGGGGDGGGDFGGGGFGGGGGGGGGGGGGGGGGGGGGGGG@GEGGGGGFGGDEGGGGGGGGGGGGGGGGGGGFGGGGGGGGEGGGGGGGGGCFFFGFFGGFGFGFGFGFGGGFFGDEGG7FFA*CEGFFFFFFFFGFFGGGF?CFAGG:ACGGAEGF?FFFB(4:4<??BB5E>CD9:6:.4/<DD3:).:30C>?B21(239((
@M00200:205:000000000-AKKM3:1:1101:20968:6902 2:N:0:1
TACACGGGTATCTAATCCTGTTTGCTCCCCACGCTTTCGAGCCTCAGCGTCAGTAATGGACCAGTATGTCGCCTTCGCCACTGGTGTTCTTCCGAATATCTACGAATTTCACCTCTACACTCGGAGTTCCACATACCTCTTCCATACTCAAGATAGCCAGTATCAAAGGCAATTCCAAGGTTGAGCCCTGGGCTTTCACCTCTGACTAAACTATCCGCCTACGCTCCCTTTAAACCCAATCTGAGAGAAAC
+
CCCCCGGGGGGGGGGFGFGGGG<EFGGFGGGGGGGGGGGGAFEFGGGGGGGGGGG@FEFGGGG?FCGFFGCGGGGGGEGEGGDFGGGDFFGGGGGEEFGFFGGGG?ECFEFFEDFFGGGGGGFGGGGGGAADFF8E8DEEFGGDEFFEGFG?,6=FD8DF8=DGFFGGFGFFB5B?FFG5F9FGBFG?FD+**:?=<;;98)*)*0*33)8A;EE@@>>))54A4:?C7;3*86*7;@2(765*1*0-(((
@M00200:205:000000000-AKKM3:1:1101:19691:6918 2:N:0:1
TACTCGGGTATCTAATCCTGTTTGCTCCCCACGCTGTCGCGCCTCAGCGTCAGCCACGGCCCAGCAGACCGCCTTCGCCACCGGTGTTCTTCCGGATCTCTACGCATTCCACCGCTACACCCGGAATTCCATCTGCCTCTACCGTGCTCCAGCCCGACAGTCGGCCCGGCCGACCCGGGGTTGAGCCCCGGGCTTTCACCGCCCCCTTATCGAGCCGCCTACGCGCCCTTTACGCCCCGTCTGAGAGACA
+
CCCCCGGGGGGGGGGGGGGGGGGGGGGGGGGGGGGGGGGGDGGGGGGGGGGGEGGGGGGGGGGGGGGGGGGGGGGGGGGGGGGGGGGGGGGGGGGFFFGGGGGGGGGGFEDFGGGDGGGGGGEGG7=8DGGGGGGGGFGFFGGFGFGDGFGGGFGFFGGFGFFD=*;E4EEFFFEEEADFEEDFAFFFF:C3@5CF?9EFBF2960372:>:?1CE9DB08<0>>EFG52,)-(,9C0,(4(4>)67(,(
@M00200:205:000000000-AKKM3:1:1101:6179:6930 2:N:0:1
TACAGGGGTATCTAATCCCGTTTGCTCCCCACGCTTTCGCGCCTCAGCGTCAGGAGATGCCCAGAGACCCGCCTTCGCCACCGGTGTTCCTCCCGATCTCTACACATTTCACCGCTACACCGGGAATTCCAGTCTCCTCTGCATCCCTCAAGAACGGCAGTATCGGCCGCCGCTCCTCGGTTGAGCCGAGGGATTTCACGACCGACTTGCCATCCCGCCTACGCGCCCTTTATACCCACTCTGCTCGCGAT
+
CCCCCGGGGGGGGGGGGGDGGGFGGGGGGGGGGGGGGGGCFGGGGGGGGGGGGFGGCFGGC@FGCFGGGGGGGGGGGGGGCGDGGGGGGGF,A==?FGGGGGGGGGGGGGGGGGGFGGCFGD78>CE8FGAFCDDGGFFB9FFFF?FFGFC?DFD?5BG5<?EGFE>CA8*:*(2?AFGBG=D*ACE:):5;AFGGF?C3091;>>F6).494?GFBGFF:::37?)>)03)..<>C?(.49<)6)-(-(-
@M00200:205:000000000-AKKM3:1:1101:20298:6951 2:N:0:1
TACGGGGGTATCTAATCCTGTTTGCTCCCCACGCTGTCGCGCCTCAGTGTCGGCTATAAGGAGTTTGCACTCCCACTGCCCAGCAGACCGCCTTCGCCACTGGTGTTCTTCCGGATCTCTACGCATTCCACCGCTACACCCGGAATTCCATCTGCCTCTACAGTGCCCAAGCCTCACAGTCGCCGCGGCCGATCTGGCGTTGAGCTCCAAACTTTCACCGCGGCCTTATGATGGCCACCTACGAGCCCTTT
+
CCCCCGGGGGGGGGGGGGGGGGGGGGGGGGGGGGGGGGGGGGGGGGGGGGGGCGGGGGFGGGGGGGGGGGGGGGFFGFGGGGGGGCDEECGGGGGGGGGGGGGGGGFGGGGGGDGDGGGGGGGGGGCGFFGGGC8BEFGFEGEEEFFEFFGGGGFFFGGFFGFDAFCFFGFFF=FFFFCFFCCD;ED5:8::5EF7A)=4((((,6>?2>A18A@:>FF?90;5>E4=DFFAF2:0<?F070(((-33:04
@M00200:205:000000000-AKKM3:1:1101:6562:6970 2:N:0:1
TACGGGGGTATCTAATCCTGTTTGCTCCCCACGCTGTCGCGCCTCAGTGTCAGCAACGGCCCAGCAGAACGCCTTCGCCACTGGTGTTCTTCCCGATCTCTACGCATTCCACCGCTACACCGGGAATTCCATCTGCCCCTACCGTGCTCTAGCCCGCCAGTCTGACCGGCAGCCCCGGAGTTGAGCCCCGGGATTTCACCGACCACTTAACGAGCCACCTACGCGCCCTTTCAACCCAATCTGGGAGAGC
+
CCCCCGGGGGGGGGGGGGGGGGFGGGGGGGGGGGGGGGFG@EGGGGGGGGGGGGGGGGGGGGGGGFGFGGGGGGGGGGGGGGFGGFFGGGG9FGGGGGGG8DGGGGGGGGGGGGGFDGGGGEGCE8DGGAFGGFGGGFGFFGGDGFGFFFC+DDGFFDGFGFEG=8FGFGF>D2?E>):;C?7CFFFF>3CB)1:CFFGFB>FF63:A<2<?1;GG(9FFFB279DED5<B2):9?C1(2<B)),,3:4(
@M00200:205:000000000-AKKM3:1:1101:15032:6977 2:N:0:1
TACGCGGGTATCTAATCCTGTTCGCTCCCCACGCTTTCGCGTCTCAGCGTCAGTACCGTCCCAGAGAGCTGCCTTCGCCATTGGTGTTCTTCCTGATATCTGCGCATTTCACCGCTACACCAGGAATTCCACTCTCCTCTTCCGGACTCTAGCCAAACGGTTTCTGTCGACGTCTAGAGGTTAAGCCTCTAGTTTTCACAACAGACCTGTCTGGCCGCCTACACGCTCTTTACACCCAATCTGAGAG
+
CCCCCGGGGGGGGGGGGGGGGGGGGGGGGGGGGGGGGGGGGGGGGGGGGGGGGGGGGGGGGGGFGGCEGGGGGGGGGGGGGGFGGGGGGGGGGGGGGGGGGGGGGGGGGGGGGGGFGGGGGGGDGFGGGGGGGGGGGFGFFGGDGDGFGFG?EGGFFGDBEGFGEFGGFGEFFFFFFAF>FGGGFGGFAGFFFGGGFFGFFFF=BD2=DEECEFGGFGFFDF=;(=8CFCEEE27,::?11)6<42>
@M00200:205:000000000-AKKM3:1:1101:10196:6980 2:N:0:1
TACAGGGGTATCTAATCCCGGTCGCTCCCCTAGCTTTCGCGCCTGAGCGTCAAGGACGGGCCAGCAAATCGCTTTCGCCACTGGTGTTCCTTCCGGTATCTACGCATTTTACCGCTACACCGGAAATTCCATTTGCCTCTCCCGTCTTCAAGTCCTGAAGTTTCGAACGGCCTCTCCCAGTTGGGCCGGGAGCTTTCACGCTCGACTTTCAGGACCGCCTGCGCGCGCTTTATGCCCAGTCTGCGAG
+
CCCCCGGGGGGGGGGGGFGGGGGGGGGGGGGGGGGGGGGGDGGGGGGGGGGGGGGGGGGGGGGGGGGGGGGGGGGGGGGGGGGGGGGGGGGGGGGGGGGGGAEFGGGGGG9FFGGFGGFGGGGDGGGGGGGGGGGGCFGEFGGFGFGFGFFCCFGFFF6?FGEGDFGGFGBBFFFFFFC4?DFDAGFD>45).AFGF)=8?D?0610?CFF374CF>GF61,,.78BCDD046<22;:1(365),((
@M00200:205:000000000-AKKM3:1:1101:21365:6987 2:N:0:1
TACTCGGGTATCTAATCCCGTTCGCTCCCCACGCTTTCGCGCCTCAGTGTCAGGGGCGAGCCAGAGCGCCGCCTTCGCCACGGGTGTTCCTCCTGATCTCTACGCATTTCACCGCTACACCAGGAATTCCACGCTCCTCTCTCGCCCTCAAGAAGGCCAGTTCGCAGCCGCCCTCCCCGGTTGAGCCGGGGGCTTTCAGGCCACGCTGAACCTTCCACCTCCGCGCGCTTTATACCCAATCTGAGCG
+
CCCCCGGGGGGGGGGGGGGGGFGGGGGGGGGGGGGGGGGGEGGGGGGGGGGGFFGGGGGGGGFFFDFFGGGGGGGGGFGGGG@EGGGGGGGGGGGGFGGGGGGGGGGGGGGGGGGFGGGGGGFGGDGGGFGGGEDEGFGEFGGEGFGFGFGCFGF*9FFFED47=DDG:CBBEBFDFDGEFGC7F@C35CC5<CFFFB7A?60?90330):BFFGGFGF((.3>9E37>*4)4-6:<2,1:DA)6(4
@M00200:205:000000000-AKKM3:1:1101:18525:6991 2:N:0:1
TACGGGGGTATCTAATCCTGTTTGCTCCCCACGCTTTCGCGTCTCAGCGTCAGTCACCGTCCAGAAGGCCGCCTTCGCCGCTGGTATTCCTCCCGATATCTACGGATTTCACCCCTACACCGGGAATTCTGCCTTCCTCTCCGGGACTCTAGCTAGGCAGTTTCAGATGCAATTCCGGGGTTGGGCCCCGGGCTTTCACAACCGACTTGCCAAGCCGCCTACACGCGCTTTAAACCCAATCTGAGCG
+
CCCCCGGGGGGGGGGGGGGGGGGGGGGGGGGGGGGGGGGGGGGGGGGGGGGGGGGGGGGGGGGGGGGGGGGGGGGGGGEFGGGGGGGGGGGGGGGDGGGGGGGGGDBFGGGGGGGFGGGGGGGGGGGGGGGFGGGGGFGFFGGEGFGFGFGGGGGFFGGFDFEGCFDGFGFFFFFF4;<)=CDG>FGEFGGFFE=CFBC>7189>99?7A0<>6CC>DE:24?<(*.))91>A>28C8(8:265>(2
@M00200:205:000000000-AKKM3:1:1101:27241:7005 2:N:0:1
TACGAGGGTATCTAATCCTGTTTGCTCCCCACGCTTTCGAGCCTCAGCGTCAGTAATGGACCAGTATGTCGCCTTCGCCACTGGTGTTCTTCCGAATATCTACGAATTTCACCTCTACACTCGGAGTTCCACATACCTCTTCCATACTCAAGATAGCCAGTATCAAAGGCAATTCCAAGGTTGAGCCCTGGGCTTTCACCTCTGACTACACTATCCGCCTACGCTCCCTTTACGCCCAATCTGAGAGCGAT
+
@CCCCGGGEGFFGGFGGGGGGGGGGGGGGGGGGGGGGGGGGGGFGGGGGGGGGGGGGGFGGGGGGGGGGGGGGGGGGGGEGGEGGGGEGGGGGGEGGGGGGGGGG?CFFGGGGGFFGG8EGGGEFGGGGFDGGGGGF;@EFGGFGF67+<8?FGFFFGGBGF9DDFGGFFDDBDFFFB+:FCD?6@EF6+@:?CE7AEFCC@EEFFEF):=8CAEF5DB=5=@4/;:C7C>6>>29B((5:CE4>>=19;(
@M00200:205:000000000-AKKM3:1:1101:5840:7021 2:N:0:1
TACGGGGGTATCTAATCCCGTTTGCTCCCCTAGCTTTCGCGCCTCAGCGTCAGTGTCGGTCCAGGAAGCCGCCTTCGCCACCGGTGTTCCTCCGGATATCTACGCATTTCACCGCTACACCCGGAATTCCGCTTCCCTCTCCCGAACTCAAGCCTTCCAGTTTCCCGTGCAGTTCCCCAGTTGAGCCGAGGGATTTCACACGGAACTTAAAAGACCGCCTACGCGCCCTTTACACCCAATCTGAGAG
+
CCCCCGGGGGGGGGGGGDGGGGGGGGGGGGGGGGGGGGGGDGGGGGGGGGGGGGGGGGGGGGFGGGGGFGGEGGGGGGGFGGGCFGGGGGGGGFGGDGGG;EFGGEFGGEG9AEGDDGGF,@CGGGGCFFDCGEGFEF6@FDGBEEGFDFGG9FGFFFGFGGCDEFGGFGFFFFFFFFGFGGFGFGFBFGGFFGGFCF<C1;9BF6:DF<249:;*75>??4<;9:>D372>2>71E:38BA<))))
@M00200:205:000000000-AKKM3:1:1101:5176:7025 2:N:0:1
TACTAGGGTATCTAATCCTGTTTGCTCCCCACGCTTTCGCGCCTCAGCGTCAGTTACAGTCCAGAGAGCCGCCTTCGCCACTGGTGTTCCTCCACATCTCTACGCATTTCACCGCTACACGTGGAATTCCGCTCTCCTCTTCTGCACTCAAGTCTCCCAGTTTCCAGTGCGTCACGGGGTTGAGCCCCGCACTTAGACACCAGACTTAAGACACCGCCTGCGCGCGCTTTACACCCCATCTGAGAG
+
CCCCCGGGGGGGGEFGGGGGGGFGGGGGGGGGGGGGGGGGDGGGGGGGGEGGGGAEFFGGFGGGGGGGFGGGGGGGGGGGGGGGGGGGGGGGFGGGGGGFFGGGGGD@FGFGGGGFGGGGGGGDFGGGGDDEDEGGGFGFFGGFGFGFGBFDGGGFFG6:DDDFEFGGFGDDDDEFBF+@FEGFFFFFFD???CEFFFGD2>BDDECFCEE*;>*=(:.604(04=A957<A<<?FC??F<AF)6:
@M00200:205:000000000-AKKM3:1:1101:14286:7028 2:N:0:1
TACCGGGGTATCTAATCCTGTTTGCTCTCCACGCTTTCGAGCCTCAGCGTCAGTAATGGACCAGTATGTCGCCTTCGCCACTGGTGTTCTTCCGAATATCTACGAATTTCACCTCTACACTCGGAGTTCCACATACCTCTTCCATACTCAAGATAGCCAGTATCAAAGGCAATTCCAAGGTTGAGCCCTGGGCTTTCACCTCTGACTAAACTATCCGCCTACGCTCCCTTTATACCCACTCTGAGAG
+
CC@CCCFGF;<,66CF,C@FGDG<<F@,;EEEFCFE@FGG8CE<6C8<CFG@FCE6FGGGDGG@F<FGGFBFGDF@ECG@:EAEFGGF,,EF9FCGGGGEE8<:FFFGFGDAEG868FGGAFGDGECGGAEG8DFF@1209,EFGDDDGBF+@==D98?6D?FD7DF,0=:D6D?<CFFFGGG+DF1DFCGFF9;9A7C6CD@=AE5=88@5>EFCA5BA):=941@>C:397C5@C>(7(8C*9C:
@M00200:205:000000000-AKKM3:1:1101:14928:7029 2:N:0:1
TACACGGGTATCTAATCCCGGTCGCTCCCCTAGCTTTCGCGCCTGAGCGTCAAGGGCGGGCCAGCAGATCGCTTTCGCCACTGGTGTTCCTTCCGGTATCTACGCATTTTACCGCTACACCGGAAATTCCATCTGCCTCTCCCGCCTTCAAGTTCCGACGTTTCGAACGGCCTCTCCCAGTTGGGCCGGGAGCTTTCACACTCGACTTTCGGAACCGCCTGCGCGCGCTTTAAGCCCAATCTGAGGT
+
CCCCCGGGGGGGGGGGGGGGGGGGGGGGGGGGGGGGGGGGEGGGGFGGGGGGGGGGGGGGGGGGGGGGGGGGGGGGGGGGGGGGGGGGGGGGGGGGGGGGGGGGGGGGGFGGFGGFGGGGGGGDGEGGGGGGGGGGGFGEFGFFGEGFGFFFFFFFFG)::CBGFFGGBGF95@AFFFGFFGGFAGGE>C5>:6<CFAGBFFFF?B??<ABBFFGGFGF<??>>9=B)7>0><9>2C??0:4556(,
@M00200:205:000000000-AKKM3:1:1101:17653:7030 2:N:0:1
TACAAGGGTATCTAATCCTGTTTGCTCCCCACGCTTTCGAGCCTCAGCGTCAGTAATGGACCAGTATGTCGCCTTCGCCACTGGTGTTCTTCCGAATATCTACGAATTTCACCTCTACACTCGGAGTTCCACATACCTCTTCCATACTCAAGATAGCCAGTATCAAAGGCAATTCCAAGGTTGAGCCCTGGGCTTTCACCTCTGACTAAACTATCCGCCTACGCTCCCTTTATACCCAATCTGAGAG
+
CCCCCGGGGGGGGGGGGGGGGGGGGGGGGGGGGGGGGGGGGGGGGGGGGGGGGGGDGGGGGGGGGGGGGGGGGGGGGGGGGGGGGGGGGGGGGGGFGGGGGGGGGGGGGGGGGGGFGGGGGGGGGGGFGGGGGGGGGFGFFGGFGFGFGFGGGDC@FGFFGFEGFFGGFGFFFFFFFF8DFFGGFGGFFDC5@DFFCCGFEFFFFEFF=EEEFFGFDDEFDCDE>E>FFG:CFFFACEB((6874>=
@M00200:205:000000000-AKKM3:1:1101:11415:7046 2:N:0:1
TACGAGGGTATCTAATCCCGTTTGCTCCCCTAGCTTTCGCGCCTCAGCGTCAGAAGAGATCCAGCGAGCCGCCTTCGCCACCGGAGTTCCTGTGAATATCAACGCATTTCACCGCTCCACTCACAGTTCCGCTCGCCCCTATCTCCCTCGAGGCCGTCAGTATCTAAGGCAGTTCCACGGTTGAGCCGTGGGATTTCACCCCAGACTTGACAGCCCGCCTACGCGCCCTTTACACCCACTCTGAGAG
+
CCCCCGGGGGGGGGGGGGGGGGGGGGGGGGGGGGGGGGGGGGGGGGGGGGGGGGGGGGGGGGGGGGCCGGGGGGGGGGGGGGGGGGGGGGGGGGGGGG8FEGFGGGGGGGGGGGGFGGGGFGGGFGGGGGGGGGGGEFGDAGGFGFGFGFG:CGGFFED>DF@FFFGGFGA4>;6@AFDBFGGGFGGFFDG46CFGFEFEFF<(4=EFF3;C@FGEFGF6BF?DBG>D)92><434C?(.(-6)-)5
@M00200:205:000000000-AKKM3:1:1101:7590:7051 2:N:0:1
TACCGGGGTATCTAATCCTGTTTGCTCCCCACGCTTTCGCACCTCAGCGTCAGTATCTTCCCAGATCGCCGCCTTCGCCACTGGTGTTCCTCCCGATATCTACGAATTTCACCTCTACACCGGGAATTCCGCGATCCTCTTAAGTACTCAAGCACTGCAGTTTCGGATGCACTTCCTTGGTTAAGCCGAGGGATTTCACATCCGACTTGCAATGCCGCCTACGTGCGCTTTAAGCCCAGTCTGAGAG
+
CCCCCGGGGGGGGGGGGGGGGGGGGGGGGGGGGGGGGGGGGGGGGGGGGGGGGGGGGGGGGGGGFGGGGGGGGGGGGGGGGGGGGGGGGGGGGGGGGGGGGGGGGFGCGGGGGGGFGGFGGGGGDGGGGGGGGGGGGFGFFGAFGFGFGFGGGGGFAFGFE7CGFDDGAFFEFFFFFFGFGGGFFGGBDGG>;FGGCCGFFFF=DBF@EFECE<FF9CA1?@@F1;@DCD?)64)4;::??A2<>42
@M00200:205:000000000-AKKM3:1:1101:19815:7052 2:N:0:1
TACGCGGGTATCTAATCCCGTTTGCTCCCCTGGCTTTCGCGCCTCAGCGTCAATACCGGTCCAGGATGCCGCCTTCGCCACCGGTGTTCCTCCAGATATCTACGCATTTCACCGCTACACCTGGAATTCTGCATCCCTCTCCCGAATTCAAGCCAGTCAGTATCAGACGCAGTTCCCAAGTTGAGCCTGGGGATTTCACGTCTGACTTAATTGGCCACCTACGAGCCCTTTCAGCCCAGTCTGAGAG
+
CCCCCGGGGGGGGGGGGGGGGGGGGGGGGGGGGGGGGGEFEGGGGGFGGGGGGGGGGGGGGGGGG@FGGGGGGGEGFGGGGGGGGGGGGGGGGGGGGFGGGGGGGGGGDFGGGGGBGGGGGGGGCDFGFGGGGGGG?FFDDDGFGEGBGFGCFGGFFFGFGCEC<6;FFG>A?EFAFFGFGGGFFGGFF>5?6EGGACGFDFFD4==C)7C371?<=5A,4;@:;5=<C55)16?7>0<:>9A<A2>
@M00200:205:000000000-AKKM3:1:1101:18063:7064 2:N:0:1
TACCAGGGTATCTAATCCTGTTTGCTCCCCACGCTGTCGCGCCTCAGTGTCAGCAACGGCCCAGCAGAACGCCTTCGCCACTGGTATTCTTCCCGATCTCTACGCATTCCACCGCTACACCGGGAATTCCATCTGCCCCTACCGTGCTCTAGCTCGCCAGTCTGACCGGCAGCCCCGGAGTTGAGCCCCGGGATTTCACCAGCCACTTAACGGGCCACCTACGCGCCCTTTAAGCCCACTCTGAGCT
+
CCCCCGGGGFGGGGGGGGGGGGGGGGGGGGGGGGGGGGGGGGGGGGGGGGGGGGGGGGCGGGGGGGCFCFGGGGGGGGGGGGGGGGGGGGGGGGGGGGGGGGGGGGGGGGGGGDGFGGGGFGGGCGFGGGGGCGGGGFGF5FGFGBGFGFGGGGGFFGGEFFFC@FGGAG>=DBFFFFGEGFCGFGGFADEB)>CFFFG=EF@?0;8AEFF@>?GG6DF777BD9EBGDC>B<BD>GB(48<)64()
@M00200:205:000000000-AKKM3:1:1101:9056:7071 2:N:0:1
TACTGGGGTATCTAATCCTGTTTGCTCCCCACGCTTTCGAGCCTCAGCGTCAGTAATGGACCAGTATGTCGCCTTCGCCACTGGTGTTCTTCCGAATATCTACGAATTTCACCTCTACACTCGGAGTTCCACATACCTCTTCCATACTCAAGATAGCCAGTATCAAAGGCAATTCTAAGGTTGAGCCCTGGGCTTTCACCTCTGACTAAACTATCCGCCTACGCTCCCTTTAAGCCCACTCTGAGCG
+
CCCCCGGGGGGGGGFGGGGGGGGGGGGGGGGGGGGGGGGG@FGGGGGGGGEFGGGGDFGGGGGGGFFGGGGGGGGGGGGGGGFGGGGGGGGGGGGFGGGGGGGGGGGGGGGGGGGFGGGGGGGC@=BDFFGGFFGGGFGFFGFDDFGCG7DFGGD59?6FF?EGF+D=DFFDFEF++?FDFGG6FFFFFFGFFGGGA7=@*8@@*:**5)=A505D5CB=A@=45C9;4554/*.6C92>24**6(-
@M00200:205:000000000-AKKM3:1:1101:7444:7073 2:N:0:1
TACCGGGGTATCTAATCCTGTTTGCTCCCCACGCTTTCGAGCCTCAGCGTCAGTAATGGACCAGTATGTCGCCTTCGCCACTGGTGTTCTTCCGAATATCTACGAATTTCACCTCTACACCCGGAGTTCCACATACCTCTTCCATACTCAAGATAGCCAGTATCAAAGGCAATTCCAAGGTTGAGCCCTGGGCTTTCACCTCTGCCTAAACTATCCGCCTACGCTCCCTTTCAGCCCCGTCTGAGAGAGCT
+
CCCCCGGGGGCGGGGGGGGGGGGGGGGGGGGGGGGGGGGECDFFGGGGGGGGDFDGDFFDFGGGGC<FEGFFGGGGFGGGGEFGGGGGGGGGG=:FGGGGGCDFG,4?FGEGGGGFGGGC,@@EECE?FGGGG??FGFFBB;DFGBDEC7@=EA9D7D8FFGEDDFGA?FF)*:9DF+=:F9DF5?E?FGGF6?CF57<CEFEF*06*)*8*09D6=4@A=BA49E6D*46/854(=6.6?@0;))/((()
@M00200:205:000000000-AKKM3:1:1101:17471:7078 2:N:0:1
TACACGGGTATCTAATCCCGTTTGCTCCCCTGGCTTTCGCGCCTCAGCGTCAGAAGAGGTCCAGCAGGTCGCTTTCGCCACCGGCGTTCCTTCCGATATCAACGCATTTCACCGCTCCACCGGAAGTTCCACCTGCCCCTACCTCCCTCGAGTTGCCCCGTATCCAAGGCCCTTTTCCGGTTAAGCCGACAGCTTTCACCCCGGACGTGGACAACCGCCTACGCGCCCTTTACACCCAATCTGAGTGAGA
+
CCCCCGGGGEGGGGGGGGGGGGGGGGGGGGGGCFGGGGGGCGGGGGGGGGGGEAAFGGGFFFGGGGGGFGGGGGGGGGEGGGGDGGGGGGGGGGGGDGDGFAEFGGGGFGFGGGGFGGGGGGC7BEGGGGEGFGGGGFGFFGGFGFGFG5CCDDCFFGG>EDFGCFFC*;3<55A9BFD>FECDFFFDD)=);CFCF?GFFFF(2>;:(-,:81CEBGEFFFFF0CED)2,4)58:E:?F?9<<<)-5).
@M00200:205:000000000-AKKM3:1:1101:25418:7079 2:N:0:1
TACTGGGGTATCTAATCCTGTTTGCTCCCCACGCTTTCGCACCTCAGCGTCAATATGTGTCCAGTGAGTCGCCTTCGCCACTGGTGTTCTTCCGAATATCTACGAATTTCACCTCTACACTCGGAATTCCACTCACCTCTCCACAATTCTAGCGATGCAGTCTTAAAGGCAATTCCGGAGTTGAGCCCCGGGCTTTCACCTCTAACTTACAAAGCCGCCTACGTGCGCTTTACACTCAATCTGAGCG
+
CCCCCGFGGGGGGGFGGGGGGGGGGGGGGGGGGGGGGGGGGGGGGGGGDGGGGGGGGGGGGGGGGGGGGGGGGGGGGGGGGGGGGGGGGGGGGGGGGGGGGGGGGFGGGGGGGGGFGGGGGGFGGEGGGGGGGFFGGFGFFGGFGFGFGFGFGG6DDGGFGGFG79BF?=DDF6DFD@69FFGGFFGFFDC>BGGC0;EE5@B>ABE**:46>BF@@GB=D@=;BG;5)21<E<A)?3.76>C))((
@M00200:205:000000000-AKKM3:1:1101:18483:7080 2:N:0:1
TACTCGGGTATCTAATCCTGTTCGCTCCCCACACTTTCGCTCCTCAGCGTCAGGTCATTCCCAGAGAACCGCCTTCGCCACCGGTGTTCCTCCTGATATCTGCGCATTTCACCGCTACACCAGGAATTCCGTTCTCCCCTGAATACCTCTAGTCTGCCCGTATCGGAAGCAAGCGCCGTGTTAAGCACGGCGTTTTCACTCCCGACGCGACAAACCGCCTACGAGCCCTTTATGCCCATCTGAGAGCGATC
+
CCCCCGGGGGGGGGGGGGGGGGGGGGGGGGGGGGGGGGGGGGGGGGGGGGGGEGGGGGGGGGGGGGGGGGGGGGGGGGGGGGGGGGGGGGGGGGGGFGGGGGGGGGGDGGGGGGGFGGGGGGGGGGGGGGGGGGGGGFCBFGEFGF?DFFGGGGGFFDFDEGDGDEGGEFFFFFDFFFGFGGGGFGGFFDGEFECDBEFFFB>9@19(7>B@BFGG9DFBBFFD?E3C5>DFFF<);:08A>A>A:(36B3
@M00200:205:000000000-AKKM3:1:1101:8928:7089 2:N:0:1
TACTGGGGTATCTAATCCTGTTTGCTCCCCACGCTTTCGAGCCTCAGCGTCAGTAATGGACCAGTATGTCGCCTTCGCCACTGGTGTTCTTCCGAATATCTACGAATTTCACCTCTACACTCGGAGTTCCACATACCTCTTCCATACTCAAGATAGCCAGTATCAAAGGCAATTCCAAGGTTGAGCCCTGGGCTTTCACCTCTGACTAAACTATCCGCCTACGCCCCCTTTATGCTCAGTCTGAGAG
+
CCCCCGGGGFGGGGGGGGGGGGGGDGG<CFFGGGGGGGDGCFGGGG@EDFGFGGGGGGGGGGGGGGGGGGFCGGGDFGGGGGGGGGGCFGGGGGGCFGGGGGGGGFGGGFGGGGGFGGGBEGF>7@EGGGGGGGGGGFGBFFDDFFC76DF+DFCDF?DD8=DDEBFGBC?DFFFFFF?DFFGGFFFFFGF?D8778=F885=@EFEFFB@7:AEE9>585::*)4:CDC3*5@C*4*7//46/*8)
@M00200:205:000000000-AKKM3:1:1101:4856:7089 2:N:0:1
TACAGGGGTATCTAATCCTGTTCGCTACCCACGCTTTCGCTCCTCAGCGTCAGGTAAGGCCCAGAGAGCCGCCTTCGCCACCGGTGTTCTTCCTGATATCTGCGCATTCCACCGCTACACCAGGAGTTCCGCTCTCCCCTGCCTACCTCTAGTCTGCCCGTATCGGAAGCAGGCTCGGAGTTGAGCTCCGAGTTTTCACTCCCGACGTGACGAACCGCCTCCGAGCCCTTTATGCCCAATCTGCGTG
+
CCCCBFGGGGGGGFGGGGGGGGDGGGGGGGGGGGGGGGGGGGGGGGCGGGGGGGGGFGGGGGGGGGGGGGGGGGGGGGGGGGGGGGGGGGGGGGGGGFGGGGGGGGGGGGGGGGGFGGGGGGGGGGGGGGGGGDCGGDGDFGFFCFGEGFGF;DF?DGG>G?@GFE6:5E>CFBAFD5@>FGCF?:BFFGGF5CFGFEG5*7/(-:1>FD;(66EEBGE2(.20(:BF094):9>2C)2:?4<)(-,
@M00200:205:000000000-AKKM3:1:1101:14230:7090 2:N:0:1
TACTCGGGTATCTAATCCTGTTTGCTCCCCACGCTTTCGCGTCTCAGCGTCAGTCACGTACCAGAGAGCCGCTTTCGCCACCGGTGTTCCTCCATATATCTACGCATTTCACCGCTACACATGGAATTCCACTCTCCTCTACTGCACTCAAGTCTAACAGTTTCCAATGCACACAATGGTTGAGCCACTGCCTTTTACATCAGACTAATTAAACCACCTGCGCTCGCTTTAAGCCCACTCTGAGAG
+
CCCCCGGGGGGGGGGGGGGGGGGGGGGGGGGGGGGGGGGGGGGGGGGGGGGGGGGGGGGGGGGGGGGGGGGGGEGGGGGGGGGCFGGGGGGGGGGGGGGGGGGGGGGGGGGGGDEDGGGGGGGGGGGDFGGGGGGGGFGFFGCFGFGFGFFGGGGFFGGFFGFGFFGGFGFFFFFFFFFFGGGGFCGF??9FAECGFEGFFFE6@C*3AEEEFFCF<;97@>A?5?45CD4***0,;23;<?C9EE
@M00200:205:000000000-AKKM3:1:1101:16412:7091 2:N:0:1
TACGCGGGTATCTAATCCTGTTTGCTCCCCACGCTTTCGAGCCTCAGCGTCAGTAATGGACCAGTATGTCGCCTTCGCCACTGGTGTTCTTCCGAATATCTACGAATTTCACCTCTACACTCGGAGTTCCACATACCTCTTCCATACTCAAGATAGCCAGTATCAAAGGCAATTCCAAGGTTGAGCCCTGGGCTTTCACCTCTGACTAAACTATCCGCCTACGCTCCCTTTAAGCCCAATCTGAGAG
+
CCCCCGGGGGGGGGGGFGGGGGGGFGFGGGGGGGGGGGGGGGGGGGGGGGGGGGGFFGGGGGFGGGGGGGGGGGGGGGGGGGGGFGGCFGGGGGGFGCCGGGGGGGGGGDGGGGGFGGFGFGFGEGGGGGFFFGGGGFGFFGGFGFGFGFGFDDDFFDGFFGDDEFGFF@FFFFFFFFGFGGG6?CFFFGE>A6FFFFGFFFFEFF56*0:EECGGFGB>AD@FDDAFD?5*0>@=F?;8@3))17)
@M00200:205:000000000-AKKM3:1:1101:18989:7095 2:N:0:1
TACCGGGGTATCTAATCCTGTTTGCTCCCCTAGCTGTCGCGTCTGAGTGTCAGAAACAGACCAGAAGATCGCCTTCGCCACTGGTGTTCCTCCCGATATCTACGCATTTCACCACTACACCGGGAATTCCATCTTCCTCTTCTGCTCTCAAGCACGGTAGTATTGGACGACCTCTCCCAGTTGAGCCGGGAGATTTCACGCCCAACTTACCGCGCCACCTGCCCGCGCTTTACGCCCAATCTGAGAG
+
CCCCCGGGGGGGGGGGGGGGGGGGGGGGGGGGGGGGGGGGGGGGGGGDGGGGGGGGGGGGGGGGGGGGGGGGGGGGGGGGGGGGGGGGGGGEGGGGGGDGGGGGGGGGGGGGGEGFFFFGGG@CCEGGGGGGGGGGFFGFFGGFCFGFG5@6@88@DGGDGFFFEFCF>GFFF@AFF5CFGFGFFGGFFDGFEGGFFFGBF=@FFDF:>8B@BFGE0DF@;1(2(:=CCD?BA?F;>:1<:F9)692
@M00200:205:000000000-AKKM3:1:1101:17723:7109 2:N:0:1
TACAGGGGTATCTAATCCCGTTTGCTACCCTAGCTTTCGCACCTCAGTGTCAGACTCGGTCCAGTGAGCCGCTTTCGCCACCGGTGTTCCTCCAGATATCTACGCATTTCACCGCTACACCCGGAATTCCGCTTTCCTCTACCAAACTCTAGCCGAGCAGTCTCGAATGCAATTCCCAGGTTAAGCCCAGGGCTTTCACATCCGACTTGCTCAACCGCCTACGCGCGCTTTACACTCAATCTGAGAGACAT
+
CCCCCGGGGGGGGGGGGGGGGGGGGGGGGGGGGGGGGGGGGFGGGGGGGGGGGGGGGGGGGGGGGGGGGGGGGEGGGGGGGGGGGGGGGGGGGGGGGGGGGGGGGGGGGGGGGGGFGGGGGGGGGEFGFGGGDEGGGFGDFGGF868DFFGDGGGF>DDFGGDGFFFGFGF<9@F<?FD5>EG88EFFFC5*@C1AFEF4E5B27==5@EFEF@G69DEF0,(.3C></*(9)62);2>).:5:A2),(.)
@M00200:205:000000000-AKKM3:1:1101:10864:7123 2:N:0:1
TACAGGGGTATCTAATCCGGTTCGCTCCCCTAGCTTTCGCGCCTCAGCGTCAGGAGTGGCCCAGCCTTCCGCCTTCGCCACCGGCGTTCCTAGCGATATCTGCGCATTTCACCGCTACACCGCTAGTTCCAAAGGCCTCTACCATCCTCAAGCCAACGCAGTATCCGACGCAGTTCCACAGTTGAGCCGTGGGATTTCACGCCGGACTTACGTAGCCGCCTGCGCGCCCTTTACGCCCAGTCTGACAG
+
CCCCCGGGGGGGGGGGGGGGGGGGGGGGGGGGGGGGGGGGGGGGGGGGGGGGGGGGGGFGGGGGGGGGGGGGGGGGGGGGGGGDGGGGGGGGGG7=FFGGGGGEGGGGGGGGGGGFGGGGGGGGGGFGGGGEFGGGGFGEFFFFGFGFGFGFGGGFFDDF5D5EFFD5?E>ABFFFFFFFFCF@C6CAEGGFFGFCA?+)6;(.(699<AA?<38:A3>>BF?;9CDDG):?A280?(8<8><2)).4
@M00200:205:000000000-AKKM3:1:1101:12769:7124 2:N:0:1
TACGCGGGTATCTAATCCCGTTTGCTCCCCACGCTTTCGCGCCTCAGCGTCAGTCACCGTCCAGAAGGCCGCCTTCGCCACCGGTGTTCCTCCCGATCTCTACACATTTCACCGCTACACCCGGAATTCCACCTGCCTCTACGGTGCCCAAGCCATACAGTCGCCGCGGCAGATCTGGAGTTGAGCTCCAAACTTTCACCGCGGCCTTATACTGGCCACCTACGCCCCCTTTCCGCCCAGTCTGAGCG
+
CCC8@CGGGDGGGG9FGG<FGGGEGGGGFGGGGGGCFGDEGGGGGGFCCCGCCFFGG,@,B@FE,,98FEEGGGGGGGGG7F7:F+BFFA8?E+6=FCFEGGG9FEFG,E=FFGEEDGGFFGEG@8D8;,@,=6DF19?CFE?AFFC8D*@@*<*+;CDFG5)*-97:)=).>)6+:;>5CGGGFFCFF4+28:@F=?FF091((4:)4)6)4)+2(*8.80(04*09/)())-((;(4(5)).))(-
@M00200:205:000000000-AKKM3:1:1101:25398:7129 2:N:0:1
TACAGGGGTATCTAATCCCGTTCGCTCCCCACGCCTTCGCGCCTCAGCGTCAGGATCGGCCCAGCCGGCCGCCTTCGCCACGGGTGTTCCGCCCGATCTCTACGCATTTCACCACTACACCGGGCATTCCACCGGCCCCTGCCGACCTCAAGCGGCGCGGTCCCCGCCGACCCTCCCCGGTTGAGCCGGGGGCTTTCACGCCGGACCCACGCCGCCGCCTGCGCGCGCTTTAAGCCCAGCCTGAGAGGG
+
CCCCCGGGGGGGGGGGGGGGGGGGGGGGGGGGGGGGGGGGGGGGGGGGGGGGGGGGGGGGGGGGGGGGGGGGGGEGFEGGGGGGGGGGGGGGGGFFEGGGGGGGGGGGGGGGGFDFGDFGGGGGGGDFGAEGGGGGGFGFFCGFGFGFG4CCFGGFEEGF5DFD?F):>EB9B:FBFFG:::C7;CFD>CGFEGGGF>GFF:6((-9??<13:6CE9DE(,.(74875)*4))-40;(:(-(.:<4)((
@M00200:205:000000000-AKKM3:1:1101:9454:7145 2:N:0:1
TACAGGGGTATCTAATCCTGTTTGCTCCCCACGCTTTCGAGCCTCAGCGTCAGTAATGGACCAGTATGTCGCCTTCGCCACTGGTGTTCTTCCGAATATCTACGAATTTCACCTCTACACTCGGAGTTCCACATACCTCTTCCATACTCAAGATAGCCAGTATCAAAGGCAATTCCAAGGTTGAGCCCTGGGCTTTCACCTCTGACTAAACTATCCGCCTACGCTCCCTTTATACCCAATCTGAGAG
+
CCCCCGGGGGGGGGGGGGGGGGGGGGGGGGGGGGGGGGGGGGGGGGGGGGGGGGGGGGGGGGGGGGGGGGGFGGGGGGGDGGGGGGGGGGGGGGGGGGGGGGGGGGGGGGGGGGGFGGGGGGFEGEEGGGGFGGGGGFGFFGGFFFGFGFGGGFGFF?=F=DDGEFGGFGFFFFFFFFGFFFGFFFGFFGDFFG?FF@FEFD<@CE*>@CFE;<FDFCE=5:ADACEGFG=CE*:58@D=:>4***.
@M00200:205:000000000-AKKM3:1:1101:11975:7147 2:N:0:1
TACCGGGGTATCTAATCCTGTTCGCTCCCCACGCTTTCGCGTCTCAGCGTCAGTACCGTCCCAGAGAGCTGCCTTCGCCATGGGTGTTCTTCCTGATATCTGCGCATTTCACCGCTACACCAGGAATTCCACTCTCCTCTTCCGGACTCTAGCCAGACGGTTTCCAACGACCGCTCGAGGTTGAGCCTCGAGATTTCACGTCAGACCTACCTGGCCGCCTACACGCTCTTTCCACCCAATCTGAGAG
+
CCCCCGGGGGGGGGGGGGGGGGGGGGGGGGGGGGGGGGGGGGGGGGGGGGGGGGGGGGGGGGGGGGGGGGGGGGGGGGGGGGFGGGGGGGGGGGGCGGGGFGGDGGGGGGGGGGDDGGGGGGGGGGGGGGGGGGGGGFGEFGGFGFGFGBFDGGGFFGG>EGFGFFGGFFFFFFFFFDCEGGGGFGGFFGGEFGGFCEFBFD@0>@DFFFFFA;FFFG>17=?@:EFG7CA)9<A?G?B07>A29.8
@M00200:205:000000000-AKKM3:1:1101:11929:7155 2:N:0:1
TACTGGGGTATCTAATCCTGTTCGCTCCCCACGCTTTCGCGTCTCAGCGTCAGTACCGTCCCAGAGAGCCGCCTTCGCCACGGGTGTTCTTCCTGATATCTGCGCATTTCACCGCTACACCAGGAATTCCACTCTCCTCTTCCGGACTCTAGCCAGATGGTTTCGGTCGACGTCTGCAGGTTAAGCCTCCAGTTTTCACAACCGACCTACCTGGCCGCCTACACGCTCTTTAAGCCCAATCTGAGCG
+
CCCCCGGGGGGGGGGGGGGGGGGGGGGGGGGGGGGGGGGGGGGGGGGGGGGGGGGGGGGGGGGGGGGGGGGGGGGGGGGGFGCCGGCGGGGGGGGGGGGGFCGGGGGGGGGFGGGFGGGGGGFGGGGGGFGGGGGGGFGEFGGEC>GAGFGCAFGF?FGAGGFG>EGGFD>BEFFF+4;9>D:C>CFFFGFFFG7FFFG7@5-(699FFE8E8;CE>DB?FF?F<E>D7>>A9AAB>?F(8<AA).4
@M00200:205:000000000-AKKM3:1:1101:23530:7171 2:N:0:1
TACGAGGGTATCTAATCCCGTTTGCTCCCCACGCTTTCGCGCCTCAGCGTCAGGTCAGGCCCAGAGCCCCGCCTTCGCCACCGGTGTTCCTCCCGATCTCTACACATTTCACCGCTACACCGGGAATTCCAGACTCCTCTGCCTCCCTCAAGACCGGCAGTCTCGGCCGACCCTCCCGGGTTGAGCCCGGGGCTTTCACGACCGACTTGCCCGCCCGCCTACGCGCCCTTTATACCCACTCTGAGAGAGCC
+
CCCCCGGGGGGGGGGGGGGGGGGGGGGGGGGGGGGGGGGGGGGGGGGGGGGGGGGGGGGGGGGGGGGGGGGGGGGGGGGGGGGGGGGGGGGGGGGGGGGGGGGGGGGGGGGGGGGFGGGGGGGGFCGGGGGGGGGGGFGFFGGFGFGFGFFGGGGFFGGFGG5FEADGFGEBEBFEFFDFCED*;CGFFGGEFEGGF>G?FFBF>FFFFFFFBFGG9<>:BBB>(:>D70)))6A<E2(4?BF>9>:((-(
@M00200:205:000000000-AKKM3:1:1101:24872:7172 2:N:0:1
TACTGGGGTATCTAATCCGGTTCGCTCCCCACGCTGTCGCACCTCAGTGTCAGTATCGTGCCAGTCCGCTGGCTTCCCCTTGGGTGTTCCTGCCGATATCTACGCATGTCACCACTACACCGGCAATTCCACGGACCTCTCACGACCTCTAGTCACACAGTCTGCCATGGCCTCGACCCGTTAAGCGGGCCGCTTTCACACGACCCTTGCCTGACCACCTGCGTGCGCTTTACGCCCAGCCTGAGAGCGAT
+
CCCCCGGGGGGGGGGGGGGFGGGGGGGGGGGGGGGGGGGGGGGGGGGGGGGGGGFGGGGGGGGGGGGGGGGGFGGGGGGGGGFGGGGGGGGGGGGGGGGGGGGGGGGGGGGGGGGFGGFGFGCEEGGGGGGGGGDGGFGFFCD?EFG=FB9DGGGCFGCADCEGEFGC*DA@FFDFEFGDF>4*+;CB;CEBF=EFF<93;361(6=@@EEBF?FG>FF?77(8(:8D97,641(4:(.((4(44)3((4(
@M00200:205:000000000-AKKM3:1:1101:11376:7175 2:N:0:1
TACCCGGGTATCTAATCCCGTTCGCTCCCCCAGCTTTCGCGCATGAGCGTCAGGACAGGCCCAGAGATCCGCCTTCGCCACCGGTGTTCCTCCCGATATCTGCGCATTTCACCGCTACACCGGGAATTCCAATCTCCCCTACCTGCCTCGAGCCGGGCAGTATCGAATGACAGCCCGGGGTTGAGCCCCGGGTTTTCACATCCGACTTGCTCGGCCGCCTGCGCGCGCTTTACGCCCACTCTGAGAGAG
+
CCCCCGGGGGGGGGGGGGGGGGGGGGGGGGGGGGGGGGGGGGGGGGGGGGGGGGGGGGGGGGGGGGGGFGGGGGGGGGGGGGGGGGGGGGGGGGGGGGGGGGGGGGGGGGGGGGGFGGGGGGGDFEFGGGGGGGGGGFDDFGGFGFGFGFG?EGGFFG49EFFGA4CEAGFEFFFEF4??FGGCFFGFFGEFFEE5:<FB<3:?0>;BBFFA?FGE6CD((.(015:D3*3><::(:?67?A2<2).(4
@M00200:205:000000000-AKKM3:1:1101:27633:7175 2:N:0:1
TACTCGGGTATCTAATCCTGTTTGCTCCCCACGCTGTCGCGCCTCAGCGTCAGCCACAGCCCAGCGGGCCGCCTTCGCCACCGGTGTTCTTCCGGATCTCTACGCATTCCACCGCTACACCCGGAATTCGACCCGCCTCTACTGTGCTCCAGCGCGGGAGTCGCCACGGCCGATCCGGGGTTGAGCCCCGGACTTTCACCGCCGCCTTCCCGCGCCGCCTACGCGCCCTTTACGCCCAGTCTGAGAG
+
CCCCCGGGGGGGGGGGGGGGGGGGGGGGGGGGGGGGGGGGGGGGGGGGGGGGGGGGGGGGGGGGGGGGGGGGGGGGGGGGGGGGGGGGGGGGGGGGGGGGGGGGGGGGGGGGGGGFGGGGGGGCFGGGGGGDGGGGGFG@FGGFGFGFGFG5>DD>BEDAGF9DDFGEFGFFB>EFFEGFGGGGFGG>BDG>EGGC=AGFFF>09>BF?2:6>FGGFGFF186>>E>GD58)666;EF:(5<A94<?
@M00200:205:000000000-AKKM3:1:1101:11874:7185 2:N:0:1
TACCGGGGTATCTAATCCTGTTTGCTCCCCACGCTTTCGCGTTTTAGCGTCAGTATCCGACCAGAAGGCCGCCTTCGCCACCGGTGTTCCTCCAGATATCTACGCATTTCACCGCTACACCTGGAATTCCACCTTCCTCTTCGGTACTCTAGCCTGCCAGTTTCATGCGCACTTCCCCGGTTGAGCCGGGGGCTTTCACACATGACTTAACAGACCACCTACACGCCCTTTACGCCCAGTCTGAGCG
+
CCCCCGGGGGGGGGGGGGGGGGGGGGGGGGGGGGGGGGGGGGGGGGGGGGGGGGGGGGGGGGGGGGGGGGGGGGGGGGGGGGGGGGGGGGGGGGGGGFFGGGGGGGGGGGGGGGGFGGGGGGGEDFGGGGGGGGGGGFGFFGFFGFGDGFG9EGGFFGGFEGFGFFFGFD*>DFFFFFD>FGGFFFGF4<5BBGGGFFGFFF;3>@CF<4A<7<DF<FEF:BFF?CFGD7?DD0:(?:0:BFB<A(4
@M00200:205:000000000-AKKM3:1:1101:22645:7198 2:N:0:1
TACGAGGGTATCTAATCCTGTTTGCTCCCCCAGCTTTCGCACCTCAGCGTCAGGAACGCACCAGTCGCCCGCTTTCGCCTCCGGCGTTCCTCCTGATATCTACGCATTTCACCGCTCCACCAGGAGTTCCAGCGACCTCTTACGCCCTCAAGCCAGGTATTTTCGACCGCCGCACCGACGGTAAGCGTCGGTATTCCACGATCGATTTGCCTGGCCGCCTACGTGCCCTTTACGCCCAGTCTGAGAGAACT
+
CCCCCGGGGGGGGGGGGGGGGGGGGGGGGGGGGGGGGGGGGGGGGGGGGGGGGGGGGGGGGGGGGGGGGGGGGGGGGGGGFGDEGGGGGGFFGGGGGGGGGGGGGGGGGGGGGDGFGGGGGGGGGGGGGGGGGGGGGDFEFGGFGFGFGFFGGGGFFGGFCCCG>FGDDEE9DFFDFFGFDCG*;EGAFGD>8*9:FA?2;:?>?F>BBFFBFBFF19>B:::;0EFF>F:ADFB;D((.8A2:>4:((.)
@M00200:205:000000000-AKKM3:1:1101:22154:7208 2:N:0:1
TACAGGGGTATCTAATCCTGTTCGCTCCCCACGCTTTCGCGTCTCAGCGTCAGTACCGTCCCAGAGAGCTGCCTTCGCCATTGGTGTTCTTCCTGATATCTGCGCATTTCACCGCTACACCAGGAATTCCACTCTCCTCTTCCGGACTCTAGCCACACGGTTTCCGTCGACGTCTGGAAGTTGAGCCTCCAGTTTTCACAACGGACCTGCGTGGCCGCCTACACGCGCTTTAAACCCAATCTGAGAGCG
+
CCCCCGCFGGGGGGGGGGGGGGGGGGGEFGGGGGGEGGGGGGGGGGGGGGGGGGFGGGGGEGGGFDF@FGGGGGGGFGGDDFCGECGGGGCGGGGGGGFGGGGGGDDGGEGCGGGFGGGGGGFCFECDFGGGDGGGGFGFFGG5E>C=FFF83AFFFGD5DD)6DBGGB>AFEDF>A+*9@FGGFFFFFCFAFFFCFCGE@)6@2/5B=D@2;@D6(/8((/601:011/,).:-1C:((.)6-4)547
@M00200:205:000000000-AKKM3:1:1101:18145:7219 2:N:0:1
TACGAGGGTATCTAATCCTGTTTGCTCCCCACGCTTTCGAGCCTCAGCGTCAGTAATGAGCCAGTGTGTCGCCTTCGCCACTGGTGTTCTTCCGAATATCTACGAATTTCACCTCTACACTCGGAGTTCCACACACCTCTCTCATACTCAAGACACCCAGTATCAAAGGCAATTCCGAGGTTGAGCCCCGGGATTTCACCCCTGACTTAAATGTCCGCCTACGCTCCCTTTAAGCCCAATCTGAGAG
+
CCCCCGGGGGGGGGGGGGGGGGGGGGGGGGGGGGGGGGGGGGGGGGGGGGGGGGGGGGGGGFGGGGGGGGGGGGGGGGGGGGGFGGGGGGGGGGEEGGGGGGFFGGGGGGGGGGGFGFEGGGGGCEEGGGFGGEGGGFF=DGGFGFGFGFGFGDDFFCGFGCFGEFGGFGFDFFFBFB85CFGG5CFFFGGFDGGGFFGFDB=4-5BECCAEEEFGDGF@=BFFFG59*067C3;(=;(68EFEC93
@M00200:205:000000000-AKKM3:1:1101:14883:7268 2:N:0:1
TACTGGGGTATCTAATCCCGTTTGCTCCCCACGCTTTCGCGCCTCAGCGTCAGGAATTGGCCAGAGACCCGCCTTCGCCACCGGTGTTCCTCCCGATCTCTACACATTTCACCGCTACACCGGGAATTCCAGTCTCCTCTCCAACCCTCAAGGACAGCAGTATCGGACGCCCTTCTTCGGTTGAGCCGAAGGCTTTCACGACCGACTTGCCATCCCGCCTACACGCCCTTTCTGCCCAATCTGAGAGCGAC
+
CCCCCGGGEGGGGGGGGGGGGGGDGGGGGGGGGGGGGGCGGGGGGGGGGGGGGGGGGGGGGGGGG@<FEGGGGGGGGGGGGGGGGGGGFGCFFGG7>FGGGGGFGGDCFCDFFDEEGG9FGGGGFGF?FGGCFFGGGFGCFG8DGFDDF?D+@8DC?CFFGGCGDF7EEEFF4BFBAFGFCG*8ACGB?4C>FCCFFEF<<(62;>90).=<;8CF6D>0-4?FBG>D)9,).).4C?02?4444).(-1(
@M00200:205:000000000-AKKM3:1:1101:19558:7269 2:N:0:1
TACGAGGGTATCTAATCCTGTTTGCTCCCCACGCTTTCGAGCCTCAGCGTCAGTAATGGACCAGTATGTCGCCTTCGCCACTGGTGTTCTTCCGAATATCTACGAATTTCACCTCTACACTCGGAGTTCCACATACCTCTTCCATACTCAAGATAGCCAGTATCAAAGGCAATTCCAAGGTTGAGCCCTGGGCTTTCACCTCTGACTAAACTATCTGCCTACGCTCCCTTTAAACCCAACCTGAGAGCGAC
+
CCCCCGGGGGGGGGGGGGGGGGGGGGGGGGGGGGGGGGGGGGGGGGGGGGGGGGGGGGGGGGGGGGGGGGFFGGGGGGGGGGGGDFGGGGGGGGGGGGGGGGGGGCGFGGGGGGGFGGGGGGGE@EGGGGGFDGGGFFFDFAGFGFGEGFG?ADGFFF?58DEGFFFFFGFBFE9FFF??F3=D9@D?B6@*A6AFFEGEEFFFEC5;:5@0>CC7AGF:A854)4@FG>@;AE:>7>2(6>=((9;(62(
@M00200:205:000000000-AKKM3:1:1101:19737:7273 2:N:0:1
TACCGGGGTATCTAATCCTGTTTGCTCCCCACGCTTTCGTGCATAAGCGTCAGTGTTGGCCCAGAAGGCTGCCTTCGCCATCGGTGTTCCTCCACATCTCTACGCATTTCACCGCTACACGTGGAATTCCACCTTCCTCTGCCACACTCCAGCAAAGTAGTTTCGAGCGCCATTCCCAAGTTAAGCCCGGGGCTTTCACACTCGACTTGCTCTGCCGCCTGCGCACACTTTATACTCAGTCTGAGAG
+
CCCCCGGGGGGGGGGGGGGGGGGGGGGGGGGGGGGGGGGGGGGCG@FGGGGGGGGGGGGGEGGGGGGGGGGGGGGGGGGGGGGGGGGGGGGGGGGGGGFGGGGFCEGGFFGGGEGFGGGGGGEDGEEGGGGGGFGGGFGFFGGFGFGFGFGFGGGFFG?73=>DDFCEBGEFEFFFFF7AFGG+?AGFFGE>EEEGFE,:@BFD=9@DF*8>C3BA9DB@819>@E>C5:3)/??)?C3<>EC<2.3
@M00200:205:000000000-AKKM3:1:1101:11740:7274 2:N:0:1
TACGGGGGTATCTAATCCCGTTCGCTACCCTAGCTTTCGTGCCTCAGCGTCAGAGAAGACCCAGTGAGCCGCTTTCGCCACAGGTGTTCCAGATGATATCAACGCATTTCACCGCTCCACCATCTGTTCCGCTCACCTCTATCTTCCTCGAGCACGGCGGTTTGGAACGCAATTCCCCGGTTGAGCCGGGGGATTTCACATCCCACCCTCCGCGCCGCCTACGCACCCTTTAAACCCAATCTGAGAG
+
CCCCCGGGGGGGGGGGGGGGGGGGGGGGGGGGGGGGGGGGGGGGGGGGGGGGGGGGGGGGGGGGGGGGGGGGGDGGGGGGGGGGGGGGGGGGGGGGGGGGGGGGGGGGGFGGGGD>DGGGGGGGGGGGGGGGGGGGGFGFFGGFGFGFGFGCEDGFFGGDEG>G>FGGFGFFFFFCFAGFGGGGFGFBDGDFFGG4@>FDA?BFF?FFF?F>F9GGFGFF0:B::EFG552:AA40CB:(4:6<242
@M00200:205:000000000-AKKM3:1:1101:27830:7282 2:N:0:1
TACACGGGTATCTAATCCCGTTCGCTCCCCTGGCTTTCGTGTCTCAGCGTCAGAAGACCCCCAGCGAGCTGTTTTCACCGTCGGCGTTCTAAGCGATATCTACGCATTTCACCGCTCCACCGCTTGTTCCGCTCGCCCCTAGGTCTCTCAAGACCGCCCGTATCTCCCGCGGTTCCACGGTTGAGCCGTGGGATTTCACGGGGCACTTCACGGCCCGCCTACCCACGCTTTACGCCCAGTCCGAGAGCGA
+
<BCCCFGGE+<F<CEEGF@@CFGGEEGGGEG9,CFGF@FCF<F,E<FCEFE:BAFB@F@<CGECF@:FCFC,,9?FDEFGCF7FEFFGG,4,9A:FGGDDF;A:F>BC,4,CFEE>GG?F=>EE@F?9FFDGCG>EE5E5:,,5@+?7FFGG,C7>>G*9;*:*2=DC9E62)-0AAAD>F8D7;FF3)1C))37CFC9313146??))6<?:4?E05B(,..))2.51/(-)-31?((.)),4(4((((
@M00200:205:000000000-AKKM3:1:1101:15084:7285 2:N:0:1
TACTCGGGTATCTAATCCTGTTTGCTCCCCACGCTTTCGAGCCTCAGCGTCAGTAATGGACCAGTATGTCGCCTTCGCCACTGGTGTTCTTCCGAATATCTACGAATTTCACCTCTACACTCGGAGTTCCACATACCTCTTCCATACTCAAGATAGCCAGTATCAAAGGCAATTCCAAGGTTGAGCCCTGGGCTTTCACCTCTGACTACACTATCCGCCTACGCTCCCTTTAATCTCAATCTGCTAGAGAC
+
@CCCCFGGFGFGGGGGGGGGGGGFGGGGGEGGGGGGGGDFGGGGGGGGCFGGGGGGGCFGGGGFGGFGGGCGGGGGGGGCEFGCGGFDFGAGGGCCGFFGGGG,B,EFCGCFGFFF8E=FFGEE@EEFFG=FGGGGGFFDFGF9E?FFGFGDFDFBFF8DFDEG7FDGBDD<D5BDF+=*C@+A*,DFFG+*;@C7C@F8*01>*:><)8@C@@CDAFDDACAEFGFG7?4*2*9*6>/*11***1*.*/(
@M00200:205:000000000-AKKM3:1:1101:7640:7289 2:N:0:1
TACAGGGGTATCTAATCCTGTTTGCTCCCCACGCTTTCGCGTCTCAGCGTCAGTAACGTCCCAGCGAGCTGCCTTCGCCATTGGTGTTCCTCCCGATATCTGCTCATTTCACCGCTACACCGGGAATTCCACTCCCCTCTTCCGAACTCTAGTCCGGCAGTATCCACCGCCATCCCAGGGTTGAGCCCTGGACTTTCACCGCCTACTTATCGAACCACCTACACCCCCTTTATCCCCAGTCTGATCCAGAC
+
CCCCCG@EFGGGGAEGGGCFGGFFGGGGGGC@@FGGGGGDC@FFGGGCEGGGGGGC<:F@FGDEDEDGG:FGGGGGGGGG7FB<F@FGGGGGFGEGGCEFG,FFGGGGGGGGACE>8F9FF@8CFGDGGGF8=D+=C5EB5EF*+@GFG?GFCD9?>C+5<<;=*;+@>*:=B@5A69*:FD3*;8FF697;AC9CF5<*(8(((/77<)1(:(;8(2:86=3;1=)9/9,))).5C0:4))))-)),))(
@M00200:205:000000000-AKKM3:1:1101:7000:7294 2:N:0:1
TACAAGGGTATCTAATCCTGTTTGCTCCCCACGCTTTCGAGCCTCAGCGTCAGTAATGGACCAGTATGTCGCCTTCGCCACTGGTGTTCTTCCGAATATCTACGAATTTCACCTCTACACTCGGAGTTCCACATACCTCTTCCATACTCAAGATAGCCAGTATCAAAGGCAATTCCAAGGTTGAGCCCTGGGCTTTCACCTCTGACTAAACTATCCGCCTACGCTCCCTTTATACCCAGTCTGAGAG
+
CCCCCGGGGGGGGGGGGGGGGGGGGGGGGGGGGGGGGGGGGGGGGGGGGGGGGGGGGGGGGGGGGGGGGGGGGGGGFGGGGGGGGGGGGGGGGEGGGGGGGGGGGGGCFGGGGGGFGGGGGGFGGGGGGFGGGGFFDFGFFEGFGFGFGFFF9DGFFGG5D8CDEFFF?FFDFFDFFFG?FG6FFFF?DGCFFCFGFAGEEFFBEAEE6<@E6ADC@GBD5)=AAGDGDDFFEF?:B6>7=484;*>
@M00200:205:000000000-AKKM3:1:1101:14712:7300 2:N:0:1
TACAGGGGTATCTAATCCTGTTTGCTCCCCACGCTTTCGCACCTCAGCGTCAATATGTGTCCAGTGAGTCGCCTTCGCCACTGGTGTTCTTCCGAATATCTACGAATTTCACCTCTACACTCGGAATTCCACTCACCTCTCTCATACTCAAGACACCCAGTATCAAAGGCAATTCCGAGGTTGAGCCCCGGGATTTCACCCCTGACTTAAATGTCCGCCTACGCTCCCTTTATACCCAGTCTGATAGAGAC
+
CCCCCGGGGGGGGGGGGGGGGGGGGGGGGGGGGGGGGGGGGGGGGGGGGFGGGGGGGGFGGFGGGGGGGGCGGGGGGGEGGGGFGGGGGGGGGGGGGGGGGGGGGGGGGGFGGGGFGGAF;D@EEEFGGGGGGGGGGFGEBCEFGFGEGFG6,=8D5=DDFDFGFFCF6FFDFDFFFB65@DGFFF7:?DCB>EGGFFF8CFDF:>;EEC****625CB==7(55;BF8C36)7<CF)(.7;..).)/94(
@M00200:205:000000000-AKKM3:1:1101:25568:7310 2:N:0:1
TACGAGGGTATCTAATCCCGTTCGCTCCCCTGGCTTTCGCGCCTCAGCGTCAGTGTCGGCCCAGCAACCCGCCTTCGCCGCAGGTGTTCCTCTCGATATCTACGCATTTCACCGCTACACCGAGAATTCCAGTTGCCCCTTCCGCACTCTAGCCGCGCAGTATCAGTTGACCTTTCCGAGTTAAGCCCGGAGATTTCACAACTGACTCGCGCTGGCCGCCTACGCGCCCTTTATGCCCAGTCCGAGAGCG
+
<@CCCGGGGGDFGGGGGFGGFGGGGGGGGGGGGGGCFGGGGDGGGGGGDGGGGGGGGGGGGEFFFFFGGDFDG=@FGD:FC=FGF=FC<BFGFFGFGGGGGGGGDGGDGC9CFEGFGGGGGGGGGDGDFGGGGGGA9*==D8A@C>DAGFGCEFC>BBD4AF49E+:>FGFF>EFF+/*)6=F@+,C5A3=>);<:7)2);0)634;)/(,339*;:3@;:2()-*.9<C(,)6):+(5(.,)4(-36((
@M00200:205:000000000-AKKM3:1:1101:23894:7311 2:N:0:1
TACGAGGGTATCTAATCCTGTTCGCTCCCCACGCTTTCGCGTCTCAGCGTCAGTACCGTCCCAGAGAACCGCCTTCGCCACGGGTGTTCTTCCTGATATCTGCGCATTTCACCGCTACACCAGGAATTCCATTCTCCTCTTCCGGACTCTAGCCAGAACGTTTCCACCGACAGCTCGAAGTTGAGCCTCGAGTTTTCACAGCGGACTTTTCTGGCCGCCTACACGCGCTTTACGCCCAGCCTGAGAGAGCT
+
CCCCCGGGGGGGGGGGGGGGGGGGGGGGGGGGGGGGGGGGGGGGGGGGGGGGGGGGGGGGGGGGDDDFGGGGGGGGGGGGGGGGGGGGGGGGGGGDGGGGGGGGGGGDGGGGGGGEGGGGGGFDFGGGGFGGGGGGGFGFFGGFD5C5FFG7EGGF9F+?:DCGECFGFGFAEFFFFEGDGGFFFGGFF4CAFCFFFEGEFFFF9@@3CFFEFEFFBGFD(44@:C:D57?FB2:1C:((412(4).--(.
@M00200:205:000000000-AKKM3:1:1101:16335:7320 2:N:0:1
TACAAGGGTATCTAATCCCGTTCGCTACCCTAGCTTTCGCGCCTCAGCGTCAGAAAAGGTCCAGTGCATCGCTTTCGCCACAGGCGTTCCTTCCGATATCAACGTATTTCACCACTCCACCGGAAGTTCCGCGCACCTCTACCTCCCTCTAGCGTGCCAGTTTCAGCGGCAATTCTCCGGTTGAGCCGAAGTATTTCACCACCGACTTAACACACCGCCTACGCGCCCCTTAAGCCCAATCTGCGAGAGC
+
CCCCCGGGGGGGGGGGGGGGGGGDGGGGGGGGGGGGGGGGGGGGGGGGGGGGGGGGGGGGGGGGGFGGGGEDGGGGGGGGGGDEFGGGGGGGGGGEGGGGGGGGGGGGGGGGGGGFGFGGGGEGFCGFGGGGGGGGGFGFFGGFGFGFGFG9=0=BFFC?:DFG@+?@5CAAFB8<AFDEEED76DGF>CEFAFCBBEFFFFF>99:?6<E?E7CCBDF@?@0@(8:D)93))).,A?B7869)-7(4((
@M00200:205:000000000-AKKM3:1:1101:10816:7338 2:N:0:1
TACTGGGGTATCTAATCCGGTTCGCTCCCCTAGCTTTCGCGCCTCAGCGTCAGGAGTGGCCCAGCCATCCGCCTTCGCCACCGGCATTCCTAGCGATATCTGCGCATTCCACCGCTACACCAGGAATTCCACTCGCCTCTTCCGGACTCTAGCCCGGCAGTATCCGCCCGCATCCCAGGGTTGAGCCCTGGACTTTCAGAGCGGACTTACCGGGCCGCCTACGCGCGCTTTATGCCCAGTCTGAGAT
+
CCCCCGGGGGGGGGGGGGGGGGGGGGGGGGGGGGGGGGGGDGGGGGGGGGGGEFGGGGGGGGGGGGGGGGGGGGGGGGGGGGGGGGGGGGGFCGE@EGGGGGGGGGGGGGGGGGGFGGGGGGGGGFGGGGGGGGCGGFGFFGGFGFGFGFG8;CGBFGGFGGFGFFGGFDEFFFFFFFG4F=DGFGGFFGFFFGE7=3AC@@9BFF>FFFFFBFGGFGBBF?6;>EDD5*24:>AAGD:.5444<5)
@M00200:205:000000000-AKKM3:1:1101:17074:7356 2:N:0:1
TACTAGGGTATCTAATCCGGTTCGCTCCCCTAGCTTTCGCGCCTCAGCGTCAGGAATGGCCCAGCTTTCCGCCTTCGCCACCGGCGTTCCTAGCGATATCTGCGCATTTCACCGCTACACCGCTAGTTCCAAAAGCCTCTACCATCCTCAAGCCAACGCAGTATCCGACGCAGTTCCACAGTTGAGCCGTGGGATTTCACGCCGGACTTACGTAGCCGCCTGCGCGCCCTTTATACCCAATCTGAGAGCG
+
CCCCCGGGGGGGGGGGGGGGGGGGGGGGGGGGGGGGGGGGGGGGEGFGGGGGGGGGGGGGGGGGGGGGGGGGGGGGGGGGGGGGGGGGGGGGGGGGGGGGFGGGGGGGGGGGGGGFGGGGGGGGGGGGGGGGFDDGGFF<FGGFGFGFGFGFGCCFFEGFGG8CEFGGDGFAE>FFCFGFC?FGFGGFFGGFDFFFFEGFF6;@9B@;EFFFF?>=<D@2:2:5(*8C<712464<<:D0:?4))--)(4
@M00200:205:000000000-AKKM3:1:1101:26188:7358 2:N:0:1
TACGAGGGTATCTAATCCTGTTTGCTCCCCCGGCTTTCGTGCCTCAGTGTCAGGTGTTGTCCAGGGACTCGCCTTCGCCACTGGTGTTCCTCCCGATATCTACGCATTTCACCACTACACCGGGAATTCCACTACCCTCTCCTGCCTTCGAGTCGATCAGTATCGCGTGACCCTCCCCAGTTGAGCCGGGGGCTTTCACACGCGACTTGAACGACCGCCTGCGCGCTCTTTATGCCCCACCTGAGAGAG
+
CCCCCEGGGGGGGGGGGGGGGGGGGGGGGGGGGGGGGGGGGGGGGGGGGGGGGGGGGGGGGGGGGGGGGGGGGGGGGGGGGGGGGGGGGGGFGGGGGGGGGGGGGEFFFGGGGDFFFFGFFEGGGEG8FCFGGGGFFFGBDDCFGFGFGFFGFGGFFGGFGGEGFFGD>EFEFFFFFBGBFCC7;AC459CDFG5D=.1);;>0(.1;>84:?6C86DF1:2>3,*)117.6454.;(-(-471,2041
@M00200:205:000000000-AKKM3:1:1101:6557:7359 2:N:0:1
TACAGGGGTATCTAATCCTGTTCGCTCCCCACGCTTTCGCGCCTCAGCGTCAGTACCGTCCCAGCGAGCTGCCTTCGCCATCGGTGTTCCTCCTGATATCTGCGCATTCCACCGCTACACCAGGAATTCCACTCGCCTCTTCCGGACTCGAGCCCGACAGTATCCACCGGCTTTCCAGGGTTGAGCCCTGGACTTTTACAGCGGACTTACCGGGCCGCCTACGCGCGCTTTAAACCCAATCTGAGAG
+
CCCCCGGGGGGGGEFFGGGGGGGGGGGGGGGGGGGGGGGGEEGGGGGGGGGGGGGGGGGGGGGGGGGGGGGGGGGGGGDGGGGGGGGGGFGGGGGFFFFGGGGGGGGGGGGGGGGFGGGGFGGEGGGGGGFGGDDGGFGEFGGFGD>5=DFGGGGFECDACG@CEFGGFGFFAEFFF>CEC89*;EFFFGC4ACFD@.A5@@B09>>FFA;6>9CC07><?::868357C<B2)5<C<13:24)--)
@M00200:205:000000000-AKKM3:1:1101:12365:7363 2:N:0:1
TACCCGGGTATCTAATCCTGTTTGCTCCCCACGCCTTCGCGCCTCAGCGTCAGAACCGGACCAGTCAGCCGCCTTCGCCACTGGTGTTCTTGCGAATATCTACGAATTTCACCTCTACACTCGCAGTTCCACTAACCTCTTCCGGTCTCAAGCCATACAGTATCGAAGGCAATTCTGTGGTTGAGCCACAGGCTTTCACCCCCGACTTATAAAGCCGCCTACGCGCCCTTTAAACCCAACCTGAGAG
+
CCCCCGGGGGGGGGGGGGGGFGGGGGGGGGGGGG,68FFDGGGGGGGGGFGGGGGGGGGGGGGGGGGGGGGGGDEGGGGGGGGGEFFGFFFGGFGGGFGGGDEFG8F:C;9EFGCFFGGGGFFG:==DGGGGDGGFGDCEBGGFGFG>99=?9FGFFFGFG@0?>?FEEGF@>66=<FCFFFGD>ECFFG5F>:;99A?E)-25=>2@FCFEE3FF>DD113(2:EED)*44<A>(;3:((((.,4)
@M00200:205:000000000-AKKM3:1:1101:13351:7369 2:N:0:1
TACCGGGTATCTAATCCTGTTTGCTCCCCACGCTTTCGCGTCTCAGCGTCAGTGTTGGTCCAGGATGCCGCCTTCGCCACCGGTGTTCCTCCAGATATCTACGCATTTCACCGCTACACCTGGAATTCCGCATCCCTCTCCCAAACTCGAGCCATCCAGTATCAGACGCAGTTCCCCGGTTAAGCCGAGGGATTTCACGTCTGACTTAGTTGGCCGCCTACGAGCCCTTTAAACCCAATCTGAGAG
+
CCCCCGGGGGGGGEFFFGGGGGGGGGFGGGGGGGGGG@FGGGGGGGGGGGGGGGGGGGGGGGGGGGGGGGGGGGGGGGGGGGFFFGGGGGFGGGGGGGGGGGGD@EFGGGGGGGGFGFGFGGFGCFFGGGGGGGGGGFGFFGGBEFGF?F@DGGGFFGCF=EFGFFGGFGEFFFFFFFD?EE88ADC?EGGBFGGFFFGFFFF4><<7>FE<;@FC>GFF@;3>9C>DFFA):A<:813?<A>A)5
@M00200:205:000000000-AKKM3:1:1101:20847:7370 2:N:0:1
TACTCGGGTATCTAATCCTGTTCGCTCCCCACGCTTTCGCGTCTCAGCGTCAGTACCGTCCCAGAGAGCTGCTTTCGCCACCGGTGTTCCTCCTGATATCTGCGCATTTCACCGCTACACCAGGAATTCCGTTCTCCCCTGAATACCTCTAGTCTGCCCGTATCGGAAGCAAGCGCCGTGTTAAGCACGGCGTTTTCACTCCCGACGCGACAAACCGCCTACGAGCCCTTTAAGCCCAATCTGAGAG
+
CCCCCGGGGGGGGGGGGGGGGGGGGGGGGGGGGGGGGGGGGGGGGGGGGGGGGGGGGGGGGGGGGGGGGGGGGCFGGGGGGGGGGGGGGGGGGGGGGGGGGGGGGGGGGGGGGGGEGGGGGGDGFGGGGGGGGGGG8?CFFGDFGFGFGFGGGGGFFFGFGGFGFFDGEGFFFDFFEFGFGGCFAFFFF9EBFEGDFFGFF>@@<;@B06BFF7CFFG:3:<371C5D*2.<<><4CB?:(54):)4
@M00200:205:000000000-AKKM3:1:1101:12977:7376 2:N:0:1
TACGCGGGTATCTAATCCTGTTTGCTCCCCACGCTTTCGCGTCTCAGCGTCAGTACCGTCCCAGAGAGCCGCTTTCGCCACGGGTGTTCCTCCCGATATCTGCGCATTTCACCGCTACACCGGGAATTCCACTCTCCTCTTCCGGACTCTAGCCAGGCGGTTTCCACCGACGTCTCGAGGTTGAGCCTCGAGTTTTCACAGCGGACCTGACTGGCCGCCTACACGCCCTTTACGCCCAATCTGGGAG
+
CCCCCGGGGGGGGGGGGGGGGGGGGGGGGGGGGGGGGGGGGGDCGGGGGGGGGGGGGDGGGGFGGFGGGGGGGCGGGGGGDFCGGGGGGGFGGGGGGDGGGGGDGGGGGGGGGGGFGGGGGGGDDDGGGGGGGGFFFFG@AFGAE*<AGFG8FFGFFGGFGGFGFFGFBCBBB@AAAF53<CGFFGDAFDD>FGGFF2<2<17;09><:(5446EFFGB:08(0(2)19>3))((-:?207-6),(3
@M00200:205:000000000-AKKM3:1:1101:7027:7379 2:N:0:1
TACCGGGGTATCTAATCCTGTTTGCTCCCCACGCTTTCGAGCCTCAGCGTCAGTAATGGACCAGGATGTCGCCTTCGCCACTGGTGTTCCTCCGAATATCTACGAATTTCACCTCTACACTCGGAATTCCACTCACCTCTCCCGATCTCCAGATTGCCAGTATCAAAGGCAGTTCCGAGGTTGAGCCTCGGCATTTCACCCCTGACTTAACAACCCGCCTACGCGCGCTTTAAACCCAGTCTGAGAC
+
CCCCCGGGGGGGGGGGGGGGGGGGGGGGGGGGGGGGGGGGGGGGGGGGGGGGGGGGGGGFGGGGGGFGGGGGGGGGGGGGGGGGGGGGGFGGGGGGGGGGGGGGGGGGGGGGGGGFGGGGGGGGDGGGGGGGGGGGGFGFFGGFEBD8EFGGFFGBFGFFFFEGED=8DG*8FDFF5BDBGGGF6A75ADCB5@FGFFGF>B>947BE6*8*>4CE=CFFFFFD>E:C59/7<648@?,:<BA9<))
@M00200:205:000000000-AKKM3:1:1101:27821:7383 2:N:0:1
TACGAGGGTATCTAATCCTGTTTGCTCCCCACGCTTTCGAGCCTCAGCGTCAGTAATGAGCCAGTGTGTCGCCTTCGCCACTGGTGTTCTTCCGAATATCTACGAATTTCACCTCTACACTCGGAGTTCCACACACCTCTCTCATACTCAAGACACCCAGTATCAAAGGCAATTCCGAGGTTGAGCCCCGGGATTTCACCCCTGACTTAAATGTCCGCCTACGCTCCCTTTAAACCCAGTCTGAGAG
+
CCCCCGGGGGGGGFFGGGGGGGGGGGGGGGGGGGGGGGGGGGGGGGGGGGGGGGGFGGGGGGGGGGGGGGGGGGGGGGGGGGGGGGFGGGGGGGGGGFCFGGGGGGGGGGGGGGGFGGGGGGGCFECFGGGFGECEEFEBBGGFGFGFGFG?FGGFFDGFG?FGEFDF6DFDFFFBF58>>CGCAGGF>GDE>CFGFF769AFFDFECECEEEEG,>C?@F92?5CAG*7=;3>E@EF;(493>C3;
@M00200:205:000000000-AKKM3:1:1101:17320:7396 2:N:0:1
TACTAGGGTATCTAATCCCGTTCGCTCCCCTGGCTTTCGTGTCTCAGCGTCAGCACACTCCCAGCTACCTGTTTTCACCATTGGCGTTCCAAATGATATCTACGCATTTCACCGCTCCACCATTTGTTCCGGTAGCCCCTAAGTGGCTCAAGATCGCCAGTATACCGAGCAGTTCCACGGTTGAGCCGTGGGATTTCACAAGGTACTTAACGACCCGCCTACACACGCTTTACACTCAATCTGAGAG
+
CCCCCGGGGGGGGGGGGGGGGGGGGGGGGGGGGGGGGGGGGGGGGGGGGGGGGGGGGGGGGGGGGGFGGGGGGGGGGGGGGGGGGGGGGGFFFEFFGGGGGGGGGGGGGGGGGGGFGGGGGGGGGDDGGGGECCDGDFEDFFCFGFGFGFGGGFGAEGDBFCEGFFD8>EBDDEFFFFG>FGGGFGGD?D556?CFFFGFFD@EAC4A?6A49=CE(:8@@D26:EAD577CFC<.?=;FEE65C3)
@M00200:205:000000000-AKKM3:1:1101:4697:7397 2:N:0:1
TACTAGGGTATCTAATCCTGTTTGCTCCCCACGCTTTCGCGCCTTAGCGTCAATACCGTCCCAGCGAGCTGCCTTCGCTATTGGTGTTCCTCCTGATATCTGCGCATTCCACCGCTACACCAGGAATTCCACTCGCCTCTTCCGGATTCTAGCCCGGCCGTATCCATCGGCTTTCGAAGGTTGAGCCTTCGACTTTTACAACGGACTTACCGGGCCGCCTACGCGCCCTTATGCCCCGTCTGAGCGCGAAC
+
CCCCCGGGGGGGGGGGGGGGGGGGGGGGGDGGGGGGGGGGGGGGGGGGGGGGGGGGGGGGGGGGGGGGGGGGGGGGGGGCFFGGGGFGGGGGGGGGFGGGFGGGGGEGGDGGGDGEGGGGFGGCF,BFG8@FGGFGGFGFFAFBG5=AGCGGGGGFAG6ACDCF;@FGF>>=5=FFF;D>FG49AFGFFG7?DGDFAEF?4E>>=26=9>ED((8?BDE66?071:)/)2))628:@1:(,4)40((-,(-
@M00200:205:000000000-AKKM3:1:1101:13507:7399 2:N:0:1
TACTGGGGTATCTAATCCCGTTCGCTCCCCTAGCTTTCGCGCCTCAGCGTCAGTGTCAGCCCAGCAACCCGCCTTCGCCGCAGGTGTTCCTCTCGATATCTACGCATTTCACCGCTACACCGAGAATTCCAGTTGCCCCTTCTGCACTCTAGCCCCGCAGTATCAGTTGACCTTTCCGGGTTAAGCCCGGAGATTTCACAACCGACTTGCGGTGGCCGCCTACGCGCCCTTTACATCACGTCTGAGCG
+
CCCCCGGGGGGGGGGGGGGGGGGGGGGGGGGGFGGGGGGGDGGGGGGGGGGGGGGGGGGGGGGGGGGGGGGGGGGGGGG:FFGGGGGGGGGGGGEFGGGGGCGGGGGGGGGGGGGFDGGGGGGGFGGGGGGGGGGGGFGFFGGFGFGFGFG7EFGFFGGFGGEGEFGGFGFFFEAFFFG>FGGGFGGF>CC>DFGF+*,*7@D>;;(:3>013(3=3CBB?0.)4*0>>3:2)64)<))(,-(-6:(7
@M00200:205:000000000-AKKM3:1:1101:15824:7407 2:N:0:1
TACCAGGGTATCTAATCCTGTTCGCTCCCCACGCTTTCGCTCCTCAGCGTCAGAACAATCCCAGAGATCCGCCTTCGCCACCGGTGTTCCTCCACATATCTGCGCATTTCACCGCTACACGTAGAATTCCGATCTCCCCTAATTGCCTCAAGTCGACCCGTATCCACCGCAAAACCCCGGTTAAGCCGAGGCCTTTCACGGCGGACGCAATCAACCGCCTACGAGCCCTTTACACCCAACCTGAGAGCGA
+
CCCCCGGGGGGGGGGGGGGGGGGGGGGGGGGGGG7FGGGGGGGGGGFFEFGGEFGGGGGGGGGGGGGFFFGGGGGGGGGGEGGDGEGGGGGGGGGGFFGGGGGGGGGGFFFGGGGDGGGGGGGGGGFGGGGGDGDDAFGDFGGFGFGFGFG8FGGFFEG5CCB7EFGGFDFFFFFFDFGDCEC?AFG49DEDFFEDFCGD22:1(.9919B0:DGGBCDF?B05(:>F554:>BFB88:(4(((.))(--
@M00200:205:000000000-AKKM3:1:1101:17894:7409 2:N:0:1
TACCCGGGTATCTAATCCTGTTCGCTCCCCATGCTTTCGCTCCTCAGCGTCAGTTAATGCCCAGAGACCTGCCTTCGCCATCGGTGTTCCTCCTGATATCTGCGCATTTCACCGCTACACCAGGAATTCCAGTCTCCCCTACATCACTCTAGTCTGCCCGTACCCACCGCAGATCCGGAGTTGAGCCCCGGACTTTCACGGCAGACGCGACCAACCGCCTACCAGCTCTTTATGCCCAATCTGAGAG
+
CCCCCGGGGGGGGGGGGGGGGGGGGGGGGGGGGGGGGGGGGFGGGGGGGGGGGGGGGGGGGGGGGGGGGGGGGGGDFGGGDGGGGGGGFGGGGGG9F@;FGFGGGGGGGCFGGD60=FCGGFGGGGGGGGGGGGGGFF8DFGGFG5A*8FGDGDGFFFGEGG>+:DGG>GEFDCFFF>DEFE?F9ECFEGG49*AC9AFB2==(53-(3(3(28EE()=<:7(04C)0**.4::4-88?F14-))).
@M00200:205:000000000-AKKM3:1:1101:27542:7418 2:N:0:1
TACGCGGGTATCTAATCCTGTTTGCCCCCCACGCTTTCGCTCCTCAGCGTCAGTTCCGGCCCAGCCCACCGCCTTCGCCACCGGTGTTCCTCCTGATATCTGCGCATTTCACCGCTACACCAGGAATTCCGTGGGCCCCTACCGGACTCTAGCCATGGCAGTATCCAGTGGCATCTCCAGGTTGAGCCTGAAGTTTTCACACCCGACTTGCCAAGCCGCCTACGAGCTCTTTACACCCAATCTGATAG
+
CCCCCGGGGGGGGGGGGGGGGGGGG,EGGGGGGGGGGGGGGGDGGGGGGGGGGFFDEDGGGGGGGGEFG@FGGGGGGGGG7EEGFEEGGFEGGGFFGGGGGGGGGGGGGGGGGGGFDEFFGF8=DF?AFGF8@ECBFDG=AF7>9AD5A8EC;*2@489AEGC9E+=2=98@FFFFFFCF7>FGFGC4;7FF=@CF:CFCE@?0>61927;@<)**875-4(,)0*7)9*4).<)4C;0:(())))))
@M00200:205:000000000-AKKM3:1:1101:8287:7422 2:N:0:1
TACTGGGGTATCTAATCCCGTTTGCTCCCCTGGCTTTCGCGCCTCAGCGTCAGTGTCAGCCCAGCAACCCGTCTTCACCTCAGGTGTTCCTCTTGATATCTACGCATTTCACCGCTACACCAAGAATTCCGATTGCCCCTTCTGCACTCTAGCCTGACAGTATCAACTGACCGTTCCGAGTTAAGCCCGGAGATTTCACAGTTGACTTGACAGGCCGCCTACGCGCCCTTTAAGCCCAGTCTGAGAG
+
CCCCCGGGGGGGGGGGGGGGGGFGGGGGGGGGGGGGGGGGGGGGGGGGGGGGGGGGGGGGGGGGGGGGGGGGGGGGGGFFGGGGGGGGGGGGGGFGGGGGGGGGGGGGGGGGGGGFGGGGGFFGGGGGGGGEGGGGFFGFFGGFGFFFGFGDGGGFFGGFGGFGFFGGFAFFFFFFFFG>FGGGFGFFDGGEEGGGFFG=@CEEFFFFEFFE=@GEBDF@FF=A>EBDGGFEE<<1B<D@E?3;>C@
@M00200:205:000000000-AKKM3:1:1101:18737:7429 2:N:0:1
TACCGGGGTATCTAATCCTGTTTGCTCCCCACGCTTTCGAGCCTCAGCGTCAGTAATGGACCAGTATGTCGCCTTCGCCACTGGTGTTCTTCCGAATATCTACGAATTTCACCTCTACACTCGGAGTTCCACATACCTCTTCCATACTCAAGATAGCCAGTATCAAAGGCAATTCCAAGGTTGAGCCCTGGGCTTTCACCTCTGACTAAACTATCCGCCTACGCTCCCTTTAAACCCAATCTGAGAGCGAT
+
CCCCCGGGGGGGGGGGGGGGGGGGGGGGGGGGGGGGGGGGGGGGGGGGGGGGGGGGGGFGGGGGGGGGGGGGGGGGGGGGGGGGGGFGGGGGGGGGGGGGGGGGGGGGGFGGGGGFGGGGGGDCF@EGGGGGFGGGGFGFFGEFGFGFGFFC9?=DFFFFGGFGEFGGDFFDFFFFFFG5>DF6BCFFFG65F?FFC;EEFFFE@E=C@EFFFFFGDGA9=22@9C?D<;3=<=33C@FFFFF?6*)((((
@M00200:205:000000000-AKKM3:1:1101:15904:7432 2:N:0:1
TACAAGGGTATCTAATCCGGTTCGCTCCCCTAGCTTTCGCGCCTCAGCGTCAGGAACGGCCCAGCCAGCAGCCTTCGCCACCGGCGTTCCTAGCGATATCTGCGCATTTCACCGCTACACCGCTAGTTCCACTAGCCTCTACCGTCCTCTAGCCAACGGAGTATCCGACGCGGATCTACGGTTGAGCCGTAGCCTTTCACGCCGGACTTCCGTAGCCGCCTACGCCCCCTTTCAGCCCAATCTGAGAG
+
CCCCCGGGGGGGGGGGGGGGGGGGGGGGGGGFGGGGGGGGEGGGGGGGGGGGDGFGGGGGGGGGGGFFGGGGGGGGGGEGGGDEGGEGGGGGGGGGGGEGGGGGGGGGGGGGGGGFCGFGGEGGCEFGFGGGGCFGGFGFFGGFGFGFGFA=DCF*@E75>D5CEF>:B>A(?@>DF7F>CCCCAFGA5D=B>F?>*)+78:B>91;>364<F18CAC>(((,.4*09C33?)6:<E1(-,49)4)67
@M00200:205:000000000-AKKM3:1:1101:14285:7437 2:N:0:1
TACCCGGGTATCTAATCCTGTTTGCTCCCCACGCTTTCGCGTCTCAGCGTCAGTAACGTCCCAGCGAGCTGCCTTCGCCATTGGTGTTCCTCCCGATATCTGCGCATTTCACCGCTACACCGGGAATTCCACTCGCCTCTTCCGAACTCTAGTCCGGCAGTATCGACCGGCATCCCAGGGTTGAGCCCTGGACTTTCACAGCCGACTTACCGGACCGCCTACACGCGCCTTACACCCAATCTGAGAGAGA
+
CCCCCGGGGGGGGGCGGGGFGGGGGGGGGGGGGGGGGGGGGGGGGGGGGGGGGGGGGDGGGGFGGG7CFFGGGGGFCGGGCFGFGGGGGGGGGGGGGGGGGGGGGGGGGGGGGDEEGGFF?6+C:+DGGGGGGGGGG>EB?DFF6@GFGFGFGGGEFGGFCGFF=5CEA>*2?=;AFF5>FFG8;CGFFFGFFGGGFCGF<?300:>DCEF:0(?C0DEBFF05?EFD)98?:923C661:AF2623(-4
@M00200:205:000000000-AKKM3:1:1101:24838:7439 2:N:0:1
TACAGGGGTATCTAATCCCGTTCGCTCCCCTAGCTTTCGCGCCTCAGCGTCAGTGTCAGCCCAGCAACCCGCCTTCGCCGCAGGTGTTCCTCTCGATATCTACGCATTTCACCGCTACACCGAGAATTCCAGTTGCCCCTTCTGCACTCTAGCCCCGCAGTATCGGCTGACCTTTCCGGGTTAAGCCCGGAGATTTCACAGTCGACTTGCGGTGGCCGCCTACGCGCCCTTCAAGCCCAGTCTGAGAG
+
CCCCCFGGGGGGGFGGGGGGGGGGGGGGGGG9EGGGGGGGGGGGGGGGGGGGGGGGGGGGGGGGGCFGGGDGDGGGGGGGGCGGGGGGGGGGGGDEFE8EFGGGGGGGGGGGGGGFGGFGGGGGG>FGGGGFGFCGDDFFFD,DFBFB??D+ED+<?ED9C@C9=DGD5,*:C*+4ABG4>;9:6;485?*):=@C73C<3;<(3,36;C((/.==@)59247)4*7DDC?1))5<A60((526)-.,
@M00200:205:000000000-AKKM3:1:1101:11785:7441 2:N:0:1
TACGCGGGTATCTAATCCTTTTTCATGCCCACGCTTTCGCAGTTGACTGTCAGCAAAGCCCTAGTGCGCTGCCTTCGCTTTTGGTGTTCCGTGCGATATCAGAGCATTTCACCGCTACACCGCACGTTCCGCGCACCTCTGACCCGCTCTAGCTGTGCCGTTTCCAATGCAGCCTCACCGTTGAGCAATGAGATTTAACACCGGACTAACACAACCAGCTACCTGCCCTTTACGCCCAATCTGAGAGAGAC
+
CCCCCGGGGGGGGGGGGGGGGGGGGGDFGGGGGGGGGGGGGGGGGGGGGGGGGGGGGGGGGGGFGAFEGGGGGGGGGGGGGGGGGGGGGGGGCGGGGGGGFGFFGGGGGGGGGGG>GGGGG>GGGGGGGGGGGGGGGFGFFGGFGAGFGFGFGGGFFGGFEGEGFFGGFGFFFDFFFFGFGGGFFGGFFG7BFGGCFEGFF?F019;3@@FFDDGG1;AE@EDFFGFGGGB2A:?>G6?084<><:24(-(
@M00200:205:000000000-AKKM3:1:1101:22069:7443 2:N:0:1
TACTAGGGTATCTAATCCTGTTTGCTCCCCACGCTTTCGAGCCTCAGTGTCAGTTACAGGCCAGAGAGCCGCTTTCGCCACCGGTGTTCCTCCATATATCTACGCATTTCACCGCTACACATGGAATTCCACTCTCCTCTCCTGCACTCAAGTCTACCAGTTTCCAATGCATACAATGGTTGAGCCACTGCCTTTTACACCAGACTTAATAAACCACCTGCGCTCGCTTTATACCCAGTCTGAGAG
+
CCCCCGGGGGGGGGGGGGGGGGGGGGGGGGGGGGGGGGGGGGGGGGGGGGGGGGGGGGGGGGGGFGGGGGGGGDGGGGGGGGGGGGGGGGGGGGGGGGGGGGGGGGGGGGGGGGGFGGGGGGGGGGGGGGGGGGGGGFGFFGGFGFGFGFGGGGGFFGGFDFEGFFFGFGFDFFFDFFGFGGD=DGGFF69DFCFFFFFFFFF@CE58AEEF7CCD=D6@)--*<=47FC**7@C399:>*@4817
@M00200:205:000000000-AKKM3:1:1101:21241:7455 2:N:0:1
TACTGGGGTATCTAATCCTGTTTGCTCCCCACGCTTTCGAGCCTCAGCGTCAGTAATGAGCCAGTGTGTCGCCTTCGCCACTGGTGTTCTTCCGAATATCTACGAATTTCACCTCTACACTCGGAGTTCCACACACCTCTCTCATACTCACGACACCCAGTCTCAACGGCACTTCCGAGGTTGAGCCCCGGGATTTCACCCCTGACTTAAATGTCCGCCTACGCTCCCTTTACTCCCAGTCTGCGAGCGAT
+
CCCCCGGGGGGGGGFGGGGGGGGGGGGGGGGGGGGGGGGGCGGGGGGGCFFGGGGFGFFGGGGGGGGFGGCGGGGGFFGGGGFGFFGGGGGGGGGGGFFGGFGGGGFCFGDEEFGFFGFGGGF+88BFFGDGGG6CEDGB?9F5CFGFGF?+@D>>FGGFC+>DDF+39EE)08CF5A>*@FDGAFCF>9C*3CECFEGEBFBD(38>:**98<<C2DED;@;B;C>F023;E).;C@)(749)((((-((
@M00200:205:000000000-AKKM3:1:1101:5511:7457 2:N:0:1
TACTCGGGTATCTAATCCTGTTTGCTCCCCACGCTTTCGCGTCTCAGCGTCAGTACCGTCCCAGAGAGCTGCCTTCGCCATCGGTGTTCTTCCTGATATCTGCGCATTTCACCGCTACACCAGGAATTCCACTCTCCTCTTCCGGACTCTAGCCAGATGGTTTCGGTCGACGTCTGGAGGTTGAGCCTCTAGTTTTCACAACCGACCTACCTGGCCGCCTACACGCGCTTTAAACCCAATCTGAGAG
+
C<CCCGGGGGGGGGGGGGGGGGGGGGGGGGGGGGGGFGGDFGGGGGGGGGGGGGGGGGGGGGGGGGEFEGGGGGGGGGGGGGGG@FGCGGEEGFGGGGFGGGGGGGGGGGGGCCGFGF,?FFGCFECFGGFGGGGGGFDEFDGEGFGFG?FCFGGB:DFFECDGFFGGFG>@FFFFF5;AEFGGFGCFA*2=EG@EBEF?;95==(5=EFD=>=8=05=,:8@525:D<C(6<).3;:BBFA<)5)3
@M00200:205:000000000-AKKM3:1:1101:11470:7465 2:N:0:1
TACAAGGGTATCTAATCCTGTTTGCTCCCCACGCTGTCGCGCCTCAGTGTCAGCAATTGCCCAGCAGGCCGCCTTCGCCACCGGTGTTCTTTCGGATATCTGCGCATTTCACCGCTACACCAGGAATTCCGTTCTCCCCTGAATACCTCTAGTCTGCCCGTATCGGAAGCAAGCCAGGTGTTACGCACCTGGTTTTCACTCCCGACGCGACACACCGCCTACGAGCCCTTTCTGCCCAGTCTGAGAGCGAT
+
CCCCCGGGGGGGGGGGGGGGGGGGGGGGGGGGGGGGGGGG@FGGGGGGGGGFGGGEFF<FCFGGGGGGGGGGGGGGGGGGGGGGGGGGGGGGGGGEGGGGGGGDGGGGFGDGGGGFGGGGGGFGDFGGGGGGGGGGGFGFFG8CFF=7?FFFGGGFFFD>E8DFA>GCBGFEFFFFFFGFGGG75ACD>CFFFFGGFFGFFFFFDFFF;0:1(6CE@DB@671.,:>G>*5):A<2:4:??FF2<6:(34.
@M00200:205:000000000-AKKM3:1:1101:16625:7480 2:N:0:1
TACTAGGGTATCTAATCCTGTTTGCTCCCCACGCTTTCGAGCCTCAGCGTCAGTAATGGACCAGTATGTCGCCTTCGCCACTGGTGTTCTTCCGAATATCTACGAATTTCACCTCTACACTCGGAGTTCCACATACCTCTTCCATACTCAAGATAGCCAGTATCAAAGGCAATTCCAAGGTTGAGCCCTGGGCTTTCACCTCTGACTAAACTATCCGCCTACGCTCCCTTTATTCCCAGTCTGAGAGAGAC
+
CCCCCGGGGGGGGGGGGGGGGGGGGGGGGGGGGGGGGGGGGGGGGGGGGGGGGGGGGGGGGGGGGGGGGGCFGGGGGGGGGGGGGGGGGGGGGGGGGGGGGGGGGFGGGGGGGGGFGFFGGGGGFGGGGGGGGGGGGFGFFFGFGFGBFFGFGFFFFFGFGFEDEBDCFGFFFF?FFFG?FGGGFGGFF=E?DFGGFEA@EB@5E79EEEFFEFGGFGEAFBF>AGDGFC=*:*;7?@=(36;CFC36@9(
@M00200:205:000000000-AKKM3:1:1101:10433:7480 2:N:0:1
TACGCGGGTATCTAATCCCGTTTGCTCCCCTGGCTTTCGTGCCTCAGCGTCAGTTAAGACCCAGTGTCCCGCTTTCGCCACCGGCGTTCCTGCCGATATCAACACATTTCACCGCTCCACCGCCAGTTCCGGTCACCCCTATCTCACTCGAGCCCGCCAGTATCGAGTGCCATTCTCTGGTTGAGCCACGGGCTTTCACACCCTACTTATCGAACCGCCTACGCACCCTTTAAGCCCACTCTGAGAG
+
CCC<,@FGGGGGGGGGGGCGGGGGGGGGGGC-CFGGGGFFGGGGGEGGGGGGGCEAEFE9FEGG@<E9F9FG:=FGGECFCGEF7:FGGGF9:F:FGGDF@8BEC8FFGGGGG+=?CGEDF6+@:CFGGGG@+@=D@?C=*@@9A@FEG?CCC*;A@>C>F+7+0*;>?E4>AEF+=++?FF7DF@66)1C>3C5<FFGC@1128?FEE)1/3(3?9DBB,46>(:>DFC04).6(A:077<<2<))
@M00200:205:000000000-AKKM3:1:1101:26624:7486 2:N:0:1
TACTAGGGTATCTAATCCCGTTTGCTCCCCTGGCTTTCGTGTCTCAGCGTCAGCGGATCCCCAGTCATCTGTTTTCACCGTCGGCGTTCCAAACGATATCTACGCATTTCACCGCTCCACCGTTTGTTCCGATGACCCCTGGATCGCTCAAGACCGCCAGTATGCCCGGCCGTTCCCCGGTTGAGCCGGGGGATTTCACGCGGGCACTTAACGGTCCGCCTACACCCGCCTTACACCCAGTCTGAGAG
+
CCCCCGGGGGGGGGGGGGGGGGGGGGGGGGGGGGGGFGGGGGGGGGGGGGGGGGGGGGGGGGGGGGGGGGGGGFGGGGGGGGGGGGGGGGGGCFGDGGGGGDFGGGGGGGGGGDE>DC=FGEGGGGGGGGGCDG9CDFGFFF8DF5=DC?FGGGGDEGGFCDFFFFGG5@@B?DFFFFG*>=C*;CFB;CCDBEDDACFDD9>044:12>4AFFCC,))-8(,9:*7)/)1-48>DFF:6(5)56))5
@M00200:205:000000000-AKKM3:1:1101:13810:7489 2:N:0:1
TACACGGGTATCTAATCCCGTTTGCTCCCCACGCTTTCGCGCCTCAGCGTCAGGAAATGCCCAGAGACCCGCCTTCGCCACCGGTGTTCCTCCCGATCTCTACACATTTCACCGCTACACCGGGAATTCCAGTCTCCTCTGCATCCCTCAAGAACGGCAGTATCAGCCGACGTTTCTCGGTTGAGCCGAGAGATTTCACGACTGACTTGCCATCCCGCCTACGCGCCCTTTAAACCCAGTCTGAGAG
+
CCCCCGGGGGGGGGGGGGGGGGGGGGGGGGGGGGGGGGGGDGGGGGGGGGGGGGGGGGGGGGGGG@FGGGGGGGGGGGGGGGGGGGGGGGGGGGGCCGFGFGGFFGGGGGGGGGGFGGGGGGGDEEGGGGGGGGGGGFGFFGGFGFGFGFGDEGGFBGGFGGFGFFGGFCBFBFFFBFDFEGGFFGGFFGDAF:FGFCGF;6?BEFEF83;ACEFGFGE<B?071?DG)9444)53A6((,4:649)
@M00200:205:000000000-AKKM3:1:1101:26229:7500 2:N:0:1
TACCCGGGTATCTAATCCGGTTCGCTACCCTGGCTTTCGGGTCTCAGCGTCAGGATCGGCCCAGTCGGCCGCCTTCGCCACTGGTGTTCCACCGGATATCTGCCCATTTCACCGGTACACCCGGTATTCCACCGACCTCTACCGTCCTCAAGTTCCCCAGTATCAGATGCAGTTCCACGGTTGAGCCGTAGGCTTTCACACCTGACTTAAGGAACCGCCTACACCCGCCTTACACCCAGTCTGCGAGAGA
+
CCCCCGGGGGGGGGGGEFGGGGGGGGGCGGFGGGGFGDGGGGGFGFGGG@FGCGGCGDGGFGGFGGGGGGGGGG@EGBFEGGFGGFGFDGFGGGDE:FFGGGFFGFFFFGAAFEGBCC;FGGGGGGGGGGGG616@EEFFFGGFGEGFF?FC@>C69FC9DCEEE1CA<D;AAEFF>FG>*;DFFFGFFDG)*4=CF6FC@?183;)?))9.=DGF9DE?;8E)4:)1)14<?AA1:(.4<).)43((-(
@M00200:205:000000000-AKKM3:1:1101:15559:7509 2:N:0:1
TACTGGGGTATCTAATCCTGTTTGCTCCCCACGCTTTCGCGCCTCAGCGTCAGATCCGGACCAGTGAGCCGCCTTCGCCACTGGTGTTCTTGCGAATATCTACGAATTTCACCTCTACACTCGCAGTTCCACTCACCTCTTCCGGTCTCAAGCCAAGCAGTATCGAAGGCAATTCCGTGGTTGAGCCACGGGCTTTCACCCCCAACTTACAAGGCCGCCGACGCGCCCTTTAAACCCAATCTGAGAGAGA
+
CCCCCGGGGGGGGGGGGGGGGGGGGGGGGGGGGGGGGGGGGGGGGGGGGGGGGGGGGGGGGGGGGGGGGGGGGGGGGGGGGGGGGGGGGFGGGGEGGGGGGGGGGGGGGGGGGGGFGGFFFFFGCCEGGFGGGFFGEB=DDFGFGEC5=<E6FGG6DFGFG?EGFFCGDG?@AC8BFF75@8DG58E5ADEFEDG4A<FBF@>(5>>EBF=C31BE9C3((61>0?59)9.))-51E?FBBFA45))(42
@M00200:205:000000000-AKKM3:1:1101:26399:7538 2:N:0:1
TACAGGGGTATCTAATCCTGTTCGCTCCCCACACTTTCGCTCCTCAGCGTCAGGTAATGCCCAGAGAACCGCCTTCGCCACCGGTGTTCCTCCTGATATCTGCGCATTTCACCGCTACACCAGGAATTCCGTTCTCCCCTGCATACCTCTAGTCTGCCCGTATCGGAAGCAAGCACACAGTTAAGCTGTGTGTTTTCACTCCCGACGCGACAAACCGCCTACGAGCCCTTTACACCCAGTCTGAGAG
+
CCCCCGGGGGGGGGCCFGGGGGGGGGGGGGGGGGGGGGGGGGGGGGGGGGGGGGGGGGGGGGGGGFGGFGGGGGGGGGGGGGGGGGGEGGGFGGGGGGGGGGGGGGGGGGGGGGGFGGGGGGFGG8FDGGDGGGGAED@8DCF?FFDEFFGCGGGBFDGFGGFGDFDE>CFEAFFFFF>C=:@+?AFAAFGFFCEDACGFFFB224@=@9@BFFGG0C>@;@FF?GFC*73::24(2,(.5<44442
@M00200:205:000000000-AKKM3:1:1101:27842:7551 2:N:0:1
TACACGGGTATCTAATCCTGTTTGCTCCCCACGCTGTCGCGCCTCAGCGTCAGCCACAGCCCAGCGGGCCGCCTTCGCCACCGGTGTTCTTCCGGATCTCTACGCATTCCACCGCTACACCCGGAATTCCACCCGCCTCTACTGTGCTCCAGCGCGGGAGTCGCCACGGCCGCTCCGGGGTTGAGCCCCGGACTTTCACCGCCGCCTTCCCGCGCCGCCTACGCGCACTTTACACCCAGTCTGAGAG
+
CCCCCGGGGGGGGGGGGGGGGGGGGGGGGGGGGGGGGGGGGGGGGGGGGGGGGGGGGGGGGGGGGGGGGGGGGGGGGGGGGGGGGGGGGGGGGGGGGGGGGGGGGGGGGGGGGGGFGGGGGGGGGGGGGGGGGGGGGFGBFGGFFAGFGFGGGGGFFGDFEG@GFFGG>GFF)(8>@@CECE<D?CFFFGG.<=CGFAGFFFF>BFB6?<BFF>EG>GDF<??@BGEG10-)65A?C8(,.<24243
@M00200:205:000000000-AKKM3:1:1101:23020:7553 2:N:0:1
TACACGGGTATCTAATCCCGTTTGCTCCCCTGGCTTTCGCTCCTCAGCGTCAATGTCGGTCCAGGATGCCGCCTTCGCCACCGGTATTCCTCCAGATATCTACGCATTTCACCGCTACACCCGGAATTCCGCTTCCCTCTCCCGAACTCAAGCCCCGCAGTCTTCCGCGCCATTCCCCGGTTGAGCCGGGGGATTTCACGCGGAACTTACGGGACCGCCTACGCGCCCTTTACACCCAATCTGCGAG
+
CCCCCGGGGGGGGFGGGGGGGGGGGGGGGGGGGGGGGGDGGGGGGGGGGGGGGGGGGGGGGGGGGGGFGGGGGGGGGGGGGFEEGFGGGGGGGGGGGGGGGCGGGGGGGGCFGGGFGGGGGGD>+CFGGGGGG>DGGFGDFGG>6?DDGFGGG8DEAGG>CDEGFFGEBGFAFCFFFAC>CEDDFFGE;C533EFFFFGFFFBB0>F<AAB60(:86D>B:?:DBG5C>F044<>1???772).-,(
@M00200:205:000000000-AKKM3:1:1101:27112:7562 2:N:0:1
TACAGGGGTATCTAATCCGGTTCGCTCCCCACGCTTTCGCGCCTCAGCGTCAGATGAGGTCCAGTGCATCGCTTTCGCCACAGGCGTTCCTTCCGATATCAACGCATTTCACCGCTCCACCGGAAGTTCCATGCACCTCTACCTCCCTCCAGCATGCCAGTTTCAGCGGCAATTCTCCAGTTGAGCTGGAGTATTTCACCACCGACTTAGCACACCGCCTACGCGCCCTTTATGCCCAGTCTGAGAG
+
CCCCCGGGGGGGGGGGGGGGGGGGGGGGGGGGGGGGGGGGGGGGGGGGGGGGGGGGGGGGGGGGGGGGGGGGGGGGGGGGGGFGGGGGGGGGGGGGGGGGGGGGGEFGFGGGGGGFGGGCGGGGGGFGGFGFFGGGFF?6DEFFGFGDFEGFGGG?AGGFFF@FFFDE5C?>FCFFFADFE;++6>EFFG>FFGFGFFGFEB==9@BDEFF)/=CE9DED;@<86EEGDC8).)65C),54-:>24)
@M00200:205:000000000-AKKM3:1:1101:17560:7568 2:N:0:1
TACTGGGGTATCTAATCCCGTTTGCTCCCCTGGCTTTCGCTCCTCAGCGTCAGTGTTGGTCCAGGATGCCGCCTTCGCCACCGGTGTTCCTCCAGATATCTACGCATTTCACCGCTACACCTGGAATTCCGCATCCCTCTCCCAAACTCAAGCCAACCAGTATCAGACGCAGTTCCCCGGTTAAGCCGAGGGATTTCACGTCTGACTTAGTTGGCCACCTACGAGCCCTTTATGCCCAGTCTGAGAG
+
CCCCCGGGGGGGGGGGGGGGGGGGGGGGGGGFDGGGGG@FGGGGGGGGGGGGGGGGGGGGGGFGGGGDGGGGGGGGGGGGGGGGGGGGGGGGGGCEGGGGGGGDGGGGGGGGGGGFGGGGGGGGGFGGGGGGGGGGGFGFFGGFG5=DGFG?FGGBFEC?FDDGE?DFBGFFFCFFFFGEGGCC6DFFFCCE>GF8FCGFFFFFFFFC*/9CCFFGFGF8;@(:2CEFC5@EFE<<9)63@CE))6:
@M00200:205:000000000-AKKM3:1:1101:14154:7580 2:N:0:1
TACAAGGGTATCTAATCCTGTTTGCTCCCCTAGCTTTCGTGCCTCAGTGTCAGGAGTCGTCCAGAGACTCGCCTTCGCCACTGGTGTTCCTCTCGATATCTACGCATTTCACTGCTACACCGAGAATTCCAGTCTCCCCTCCGACCCTCGAGCCGAATAGTATCCAATGCCATTCCCGAGTTGAGCTCGGATATTTCACATCGGACTTACCCGACCACCTACGCACCCTTTATACCCAGTCTGTGCGAGAC
+
CCCCCGGDGGAFGGACFG<FGFGECEGGGGGGGGFECGGGGGGGGDGFFGGGGFFFEGGFGGG<CFFG9F4BF:FGEGEFGCFFFFDFGGGGAEED=FEFA4AFGCGGGGCFFGF@DFFFGEC+7+,=C=FGGGFGGFGDE=CBGDGFDA66BCG>>+8+@+DCE+29:?*6+>+?5*0*@+8+*<@ABDE**@<CC@C5*:>)):5*/:):)5BC=FA=3:94<E:D*24657)9C;1/77;).),((3(
@M00200:205:000000000-AKKM3:1:1101:11593:7590 2:N:0:1
TACCCGGGTATCTAATCCTGTTTGCTCCCCACGCTTTCGCGCCTCAGCGTCAGTGTCGGTCCAGATGGCTGCCTTCGCCATCGGTGTTCTTCCCAATATCTACGAATTTCACCTCTACACTGGGAATTCCACCATCCTCTCCCGAACTCGAGCGTGCCAGTCTCAAGCGCGGTTCCCAGGTTGAGCCCGGGGCTTTCACGCCTGACTTGACACACCGCCTACGCGCCCTTTATACCCAATCTGAGAG
+
CCCCCGGGGGGGGGGGGGGGGGGGGGGGGGGGDGGGGGGGCGGGGGGGGGGGCGGGGGGEGGGGGGFFGGEGGGGGGGGGGGGEGGGDGGGGGGGGGGGGGGGCFFGGGGGGGGGFFGGGGGFCF8DFGGFGGGGGGFGFFDFEGFGFG>F8CGG5BFFBFFCGCFGGAEFBFBFFFF75<FG7FGGFFDGFFEFGF?FFFDB08@EFF8EEEDEE0<A;@8;51CDD<C:2<<A9E222:FB).)4
@M00200:205:000000000-AKKM3:1:1101:16159:7594 2:N:0:1
TACTAGGGTATCTAATCCTGTTCGCTCCCCACGCTTTCGTACCTCAGTGTCAGGAGTAGCCCAGCAAGCTGCCTTCGCCATTGGTGTTCCTACGAATCTCTACGCATTTCACTGCTACACTCGTAATTCCACTTGCCTCTGCTGTCCTCTAGCATGCCAGTATGCGATGCATCGATATGGTTGAGCCACACGATTTAACATCACACTTAACCCGCCACCTACGCCCGCTTTATACCCAATCTGAGAGAGA
+
CCCCCGGGGGGGGGGGGGGGGGGGGGGGGGGGGGGGGGGGGGGGGGGGGGGGGGGGGGGGGFCFGGGGGGGGGGGGGGGGGGGFFGGGGGGGGGGC8FGGGGGGGGGGFFDFGGGFGGGGGGGFC>FGGGGGGGGGFFGFFGD5EFFFFBFDFGGFF=8DFC>@>5DG>EFFF=DF5??5CDC66?EDF+@**1@C?EGFFB56618AEA**))5*03?B):)3)*3/85(*85*97>==54***1)((,
@M00200:205:000000000-AKKM3:1:1101:14970:7596 2:N:0:1
TACCGGGGTATCTAATCCTGTTTGCTCCCCACGCTGTCGCGCCTCAGCGTCAGCAACGGCCCAGCTGGTCGCCTTCGCCACCGGTGTTCTTCCTGATCTCTACGCATTCCACCGCTACACCAGGAATTCCGCCAGCCTCTACCGTGCTCCAGCCCGACAGTCTCGAAGGCCATGCTCCGGTTGAGCCGCAGCATTTCACCCCCGACTTATCGAACCGCCTACGCGCCCTTTATACCCAGTCTGAGAG
+
CCCCCGGGGGGGGGGGGGGGGGGGGGGGGGGGGGGGGGFGGGGGGGGGGGGGGGGGGGGGGGGCGGFFGGGGGGGGGGGGGGGGGGGGGGGGGGGGGGGGGGGGGDGGGGGGGGGFGG9FC+DCEF8@FFGGGGGGGFGFFGGFGFD>FFGCGDGB>CDFGGEGEFGCBGF2FFFFFFG5CEGGFGG5))2:)A9CFEGFFFF@6:;3<ABFF0CE;DEF:<BDBE>D52.-44<6F<B3<<A9A)5
@M00200:205:000000000-AKKM3:1:1101:13460:7596 2:N:0:1
TACGCGGGTATCTAATCCTGTTTGCTCCCCACGCTGTCGCGCCTCAGCGTCAGCCACAGCCCAGCAGACCGCCTTCGCCACCGGTGTTCTTCCGGATCTCTACGCATTCCACCGCTACACCCGGAATTCCATCTGCCTCTACTGTGCTCGAGCTCGACAGTTCGCACGGCCGACTCGGGGTTGAGCCCCGAGCTTTCACCGCACGCTTGTCAAGCCGCCTACGCGCCCTTTACGCCCAGCCTGAGAGCGAC
+
CCCCCGGGGGGGGGGGGGGGGGGGGGGGGGGGEGGGGGFGGGGGGGGGGGGGDGGGGFGGGGGFGGGGGGGGGGGGGGGGGGGDGGGGGGGGGGFEFGGGGGGFGGGGGFFGGGGFDGGGGGGGGGGGGGGGFDGGGFGFFGGFGFGFGFCDGGGEBECDF:</:5DGBGE9;@DFFFD>FE);4<FF>755>:?GF2CA?1(4133???BF)4FF177?BFB:9EFG7CD)-,49G16(-4:0:).((-,
@M00200:205:000000000-AKKM3:1:1101:14815:7604 2:N:0:1
TACGCGGGTATCTAATCCCGTTTGCTCCCCACGCTTTCGCGCCTCAGCGTCAGTTCCGGTCCAGTGAGCCGCCTTCGCCACTGGTGTTCCTCCCAATATCTACGCATTTCACCGCTACACTGGGAATTCCACTCACCTCTCCCGGACTCCAGCAACGCAGTTTGAAGGGCAGTTCCTCGGTTAAGCCGAGGGATTTCACCCATCACTTGCGAAGCCGCCTACGCGCCCTTTAAACCCAATCTGCGAG
+
CCCCCGGGGGGGGGGGGGGGGGGGGGGGGGGGGGGGGGGGGGGGGGGGGGGGGGGGGGGGGGGGGFGGGGGGGGGGGGGGGGG@EFGDGGGGGGGGGGDGGGGGGGGGGGGGGGGFGGGGGGGFGGGGGGGGGGGGGFGEFGGFGEGFGFGGGGGFFGGFCCCFEFGFDEFFFFFF6BDBFD5;ACFDDGGDDEGDFFGE<;@@@@FFE<B99BGGBGF:1:(7(:5D34>2<<>:E?:((-))2(-
@M00200:205:000000000-AKKM3:1:1101:6515:7606 2:N:0:1
TACCAGGGTATCTAATCCCGTTTGCTCCCCTGGCTTTCGCGCCTCAGCGTCAATACCGGTCCAGGATGCCGCCTTCGCCACCGATGTTCCTCCAGATATCTACGCATTTCACCGCTACACCTGGAATTCCACATCCCTCTCCCGGATTCGAGCCTTCCAGTCTCGGACGCAGTTCCCGGGTTGAGCCCGGGGATTTCACGTTCGACTTAGAAGGCCGCCTACGCGCCCTTTATGCCCAATCTGAGAGCGAT
+
C<CCCGGGGGGGGCFGGGGGGGFGGGGGGGGGFGGGGGGGGGGGGGGGGGGGDGGGGGGGGEGGGGGGGGGGGGGGGGGGGGG7CGGGGGGGGGGGGGCFFGGGGDGDGGGGGGGDGGGGGGGGGCADEGGGGGGFFFGFF8D>EED)?BGGGDFFFGGFGGEGFFDGFGEAFFFFFFD4FE>9FFGFEGGF):=C66@=FF@6(6;;E<C)4(=@>DEF?3?D9EFG373))6)4;:8(8A<9<)4(47(
@M00200:205:000000000-AKKM3:1:1101:8451:7615 2:N:0:1
TACTCGGGTATCTAATCCTGTTTGCTCCCCACGCTTTCGCGTCTCAGCGTCAGTATCCAACCAGGGGGCCGCCTTCGCCACCGGTGTTCCTCCCGATATCTACGCATTTCACCGCTACACCGGGAATTCCACCCCCCTCTTTGGTACTCTAGCTTGCCAGTTTCATGCGTCGTTCCTCGGTTAAGCCGAGGGATTTCACACATGACTTAGCAGACCGCCTACACGCCCTTTAAACCCAGTCTGAGAG
+
CCCCCGGGGGGGGGGGGGGGGGGGGGGGGGGGEGGGGGGGGGGGGGGGGGGGGGGGGGGGGCEFGGGGGGGGGGGGGGCFGGGGGGGGGGFFGGGGGGGGGGGGDGGGGGGGGGGFGGGGGGDGGGGGGGEFGGGGGFG5<ECFGFGFGFG7FGFFFGGFFGFGEFFGFGEBFFFFCFDEGGGGFGGFFDEFA=GGFFGEFFF?FB2:>2992?FC>35:B?B)28<77C?ABA<(;6??DFF24<0
@M00200:205:000000000-AKKM3:1:1101:13791:7623 2:N:0:1
TACTGGGGTATCTAATCCTGTTCGCTCCCCACGCTTTCGCGTCTCAGCGTCAGTACCGTACTAGAGAACCGCCTTAGCCACGGGTGTTCTTCCTGATATCTGCGCATTTCACCGCTACACCAGGAATTCCATTCTCCTCTTCCGGACTCTAGCCAGACGGTTTCCATCGACGTCTAGAGGTTGAGCCTCTAGTTTTCACAACGCACCTGTCTGGCCGCCTACACGCTCTTTATGCCCAATCTGAGAG
+
CCCCCGGGGGGGGGGGGGGGGGGEGGGGGGGGGGGGGGGGGGGGGGGGGGGGGGGGGGGGGGGCGCFFFGDGGGGGCGGGGGCFFGGGGGGGGGGGGGGGGFGCEGGGGGGGGDGFDGGGGGGCGFFGGGGGGGGGGFFBFGD>GBGFGFG+@DGBFGDAEGFGFCFG>6@8?AFF>FC5FFFC>FFFFC:>C7<FFEG<;@B(5>==@EFFEFGGFGE0181A0?):8;?5C<3;EB1116A99<0
@M00200:205:000000000-AKKM3:1:1101:20920:7633 2:N:0:1
TACAGGGGTATCTAATCCTGTTTGCTCCCCACGCTTTCGCGCCTCAGCGTCAGGAGATGCCCAGAGACCCGCCTTCGCCACCGGTGTTCCTCCCGATCTCTACACATTTCACCGCTACACCGGGAATTCCAGTCTCCTCTGCATCCCTCAAGAATGGCAGTATCGGCCGACGTTCTTCGGTTGAGCCGAAGGATTTCACGACCGACTTGCCATCCCGCCTACGCGCCCTTTAAGCCCAATCTGAGAG
+
CCCCCGGGGGGGGGGGGGGGGGGGGGGGGGGGGGGGGGGGFGGGGGFG@EGGGGFBEGGGFGGGGFFGGGGGGGGGGGGGGGGEEGGGGGCGFFFGGGGGGGGGGGGGGGGGGGG>DGGGGGDGECFGGGGGGFGGGFGF?C:DGFGFGFGC9=DDFGGEFGEF5?GGD8A=@BA@:FF9FDD76<F>5)=?FEFDFFG6?6;607>F<C54>;*@:5>6:::79C@D/22><2<?DFF7?DFF)-)
@M00200:205:000000000-AKKM3:1:1101:18811:7640 2:N:0:1
TACAAGGGTATCTAATCCTGTTTGCTCCCCACGCTGTCGCGCCTCAGTGTCAGTATCTGCCCAGCAGGCCGCCTTCGCCACCGGTCTTCCTCCGGATCTCTACGCATTCCACCGCTACACCCGGAATTCCGCCTGCCCCTACAGCACTCTAGTCCAACAGTCGGCACGGCCGACCCGGGGTTGAGCCCCGGACTTTCACCCCCGACCCCTCGCGCCGCCTACGCGCCCTTTACACCCAGTCTGAGAGAGCC
+
CCCCCGGGGGGGGGFGGGGGGGGGGGGGGGGGEGGGGGGGGGGGGGGGDGGGGGFGGGFGGGG<FFF?FGGGGGGGGGGGGGGGGEGGGGGGGGDGGGGGGGGGGCGGGGGGGGGDGGEGGGGE@EGGGGGGGGFGCDFFFGF5DDFEGFF?DFGFFFD?<AAG999C>EB9>A>4??4;F=CDFCGFFGD3>EFGFCGE<@B>99(7:38299EGFGFFBF0>>GFG)9:):4.4E?<,4<A24-)((-(
@M00200:205:000000000-AKKM3:1:1101:18077:7641 2:N:0:1
TACGCGGGTATCTAATCCCGTTTGCTCCCCTGGCTTTCGCTCATCAGCGTCAATGTCGGTCCAGGATGCCGCCTTCGCCACCGGTATTCCTCCAGATATCTACGCATTTCACCGCTACACCTGGAATTCTGCATCCCTCTCCCGAATTCAAGCCATCCAGTATCGGACGCAGTTCCCAGGTTGAGCCTGTGGATTTCACGTCCGACTTAGTTGGCCGCCTACGAGCCCTTTACACCCAATCTGACAG
+
CCCCCGGGGGGGGGFGGGGGGGGGGGGGGGGGCFGGGGGGGGGGGGGFDFGGGGGGGFGGGGGFGFFAFGEGGGFGGGGGGGGEGEGGAFFGGFFDF9EGGGGGGGGG8EFGFGGFGGGGGGGGFFFGFAEGGGGGGFGFFGGEG5D=FFGDGGFBFGG5EFEF@BCGEDEFFFFFFFG4<A>*/:FFF+=A=9CFFCGDBB?(5;>D)7C))6CF6CBDD@?3:E)9*92)6>3.:::02)-4).5
@M00200:205:000000000-AKKM3:1:1101:6620:7668 2:N:0:1
TACTAGGGTATCTAATCCGGTTCGCTCCCCACGCTTTCGCGTCTCAGCGTCAGGTAAGACCCAGAGAGCCGCCTTCGCCACTGGTGTTCCTCCCGATATCTACGCATATCACCACTACACCGGGAATTCCACTCTCCTCTGTCTCCCTCAAGTCCGCCAGTATCCAAGGACCTCTCCCAGTTGAGCCGGGAGCTTTCACCCTAGACTTAACAGACCGCCTGCACGCCCTTTATGCCCAATCTGAGAG
+
CCCCCGGGGGGGGGGGGGGGGGGGGGGGGGGGGGGGGGGGGGGGGGGGGGGGGGGGGGFEFFGGGGGEGGGGGGGGGGGGGGGGFGGGGGGGGGGGGGGGGGGGGGGGGGGGGGDFFGGGGGGGGGGGGGGGGGGGGFGEFFGDGBGFGFC8@@=AFGGFGFEFEFGFA,?CFFFFAFGFFFFCFGGFB4EEEGGGFFFEDF=>*>C>:E@3<;FG@G:;2=@F<GFD)98A).5);321(4<A444
@M00200:205:000000000-AKKM3:1:1101:4804:7669 2:N:0:1
TACCGGGGTATCTAATCCTGTTTGCTCCCCACGCTTTCGAGCCTCAGCGTCAGTAATGGACCAGTATGTCGCCTTCGCCACTGGTGTTCTTCCGAATATCTACGAATTTCACCTCTACACTCGGAGTTCCACATACCTCTTCCATACTCAAGATAGCCAGTATCAAAGGCAATTCCAAGGTTGAGCCCTGGGCTTTCACCTCTGACTAAACTATCCGCCTACGCTCCCTTTACACCCAGTCTGAGAGCGAT
+
CCCCCGGGGGGGGGGGGGGGGGGGGGGGGGGGGGGGGGGGGGGGGGGGGGGGGGGGGGGGGGGGGGGGGGGGGGGGGGGGGGGGGGGGGGGGGGGCGGGGG8FFGGGGAFGGGGGFGGGGGFBGEDCFGGGGGGGGGF9DFGGFGFGFGFCGCCFFFGFDGGCFE9DDFCFBFFFFFF65FFFGFGGF5;?5AFEFFFGEFFFF@AAA*:CC8AB<5DA4A=-34:5C;25*8@E=EDF2>CEFC=3,(6(
@M00200:205:000000000-AKKM3:1:1101:10608:7676 2:N:0:1
TACACGGGTATCTAATCCTGTTTGCTCCCCACGCTGTCGCGCCTCAGCGTCAGCAACTGCCCAGCGGGCCGCCTTCGCCACCGGTGTTCTTCCGGATCTCTACGCATTCCACCGCTACACCCGGAATTCCACCCGCCTCTACAGTGCTCGAGTCTCCCAGTTCGCCCGGCCGACCCGGGGTTGAGCCCCGGGCTTTCACCACGCGCTTGAGAAACCGCCTACGCGCCCTTTAAACCCACTCTGAGAGCGAT
+
CCCCCGGGGGGGGGDGGGGGGGGGGGGGGGGG@FGGGG@F7FGGGGEGGGGGDFGGGGFGGGG8EC7@EG+CFGGGGGGGGG>:FCGGGFGGFGC:FGGGFGG7FECGGGGGGGGFGGGGGGEECCEFDFGGDGDGGFG5FGGFE>CCFD9*@D>9FGFFGGE>9*@E;EDB>;DEBEC5<CDDFCGFFD5>EG5>FAGFF?11163,3::()8CC9CE?(48>>E5C)*.).)54CB(.:>A)6))(,7(
@M00200:205:000000000-AKKM3:1:1101:20335:7679 2:N:0:1
TACCCGGGTATCTAATCCTGTTTGCTCCCCACGCTTTCGAGCCTCAGCGTCAGTAATGGACCAGTATGTCGCCTTCGCCACTGGTGTTCTTCCGAATATCTACGAATTTCACCTCTACACTCGGAGTTCCACATACCTCTTCCATACTCAAGATAGCCAGTATCAAAGGCAATTCCAAGGTTGAGCCCTGGGCTTTCACCTCTGACTAAACTATCCGCCTACGCTCCCTTTAAACCCAGCCTGAGAG
+
CCCCCGGGGGGGGGEGGGGGGGGGGGGGGGGGGGGGGGGGFGGGGGGGGFGGGGGGGGGGGGGGGGGGGGGCGGGGGGGGGGGGF?FGGGGGGGGGGGGFCGGGGGGGGGGGGGGFGGGGGGFGEGGGGGGGGGGGGFGFFFGFGFGFGFDFGGGB?DFFFGFGFFGGFGFFFFCFDDFFFGGGFG?DFF796C@C8EF@6@CB7AEF@@EEFFCD=C?A=DD49CBCDG=6C*07B25(0>@27@=
@M00200:205:000000000-AKKM3:1:1101:3084:7684 2:N:0:1
TACTGGGGTATCTAATCCTGTTTGCTCCCCACGCTGTCGCGCCTCAGCGTCAGCCACAGCCCAGCGGGCCGCCTTCGCCACCGGTGTTCTTCCGGATCTCTACGCATTCCACCGCTACACCAGGAATTCCACCTGCCTCTCCCATGCTCGATCAGTGCCGTCCGCAAGGCCGATCCGGGGTTGAGCCCCGGACTTTCCCCCCACGCGTACCCCGCCGCCTCCGCTCCCTTTATACCCAATACGATATACTC
+
CCCCCGGGGGGGG<FGGGGGGFEDGGGGGGGGCGGDFFFGGGGGGGFGGGGGGFFGGFFCGGGFGEGCGGBFGGGGFGGGGGCGG7BFGGGGG74?FEDGGFGFGGGGCFGGGEGFGGFGC+@@FBEGGEDGGD=8EDG@66CFCFG*=?E+@*3?B97*5*07:AC84EA=)-?;))))48>9)>F>ED*)8>?CB4C:(-,39B(3(-(5,(::>5@F60>>(:7D*24)6)6)<)-(),,3(2(6)))
@M00200:205:000000000-AKKM3:1:1101:5371:7686 2:N:0:1
TACACGGGTATCTAATCCGGTTTGCTCCCCACGCTTTCGCTCCTCAGCGTCAGGGTAGGCCCAGAAGGCCGCCTTCGCCACTGGTGTTCCTCCCGATATCTACGCATTTCACCGCTACACCGGGAATTCCGCCTTCCTCTGCCCACCTCTAGCTCGCCAGTATCCGATGGCCGCTCCCAGTTGAGCCGGGAGATTTCACACCGGACTTAACGAACCGCCTACAAGCCCTTTACCCCCAGCCTGAGAGAGAC
+
CCCCCGGGGGGGG9FGGGGFGGGGGGGGGDFGGGGGGGGGF8FDGGGGGFGGEGGDGEGGFGGGGGGGGGGGGGGGGGEGGGFCFFFGGGGGFFGGEEGGGGGGGGCEDAFGGGGEDGGG,@EC:BFFGDCEDGGEGDGE?FGFGFGFFFFGCDGFFGGEFG@FFD589:AEA)99@FGFFF+=6CGDDC5A3CC7+9CCFF;>(.6@C>E?BFGC(9;1142@2EFG5*2>).(4?(8((.40(5)--((
@M00200:205:000000000-AKKM3:1:1101:6300:7687 2:N:0:1
TACTAGGGTATCTAATCCTGTTCGCTCCCCACACTTTCGCTCCTCAGCGTCAGGTAATGCCCAGAGAACCGCCTTCGCCACCGGTGTTCCTCCTGATATCTGCGCATTTCACCGCTACACCAGGAATTCCGTTCTCCCCTGCATACCTCCAGTCTGCCCGTATCGAAAGCAAGCCAGGTGTTAAGCACCTGGTTTTCACTCCCGACGCGACAAACCGCCTACGAGCCCTTTACACCCAATCTGAGCG
+
CCCCCGGGGGGGGGGGGGGGGGGGGGGGGGGGGGGGGGGGGGGGGGGGGGGGGGGGGGGGGGGGGFFGGGGGGGGGGGGDEFGGGGGGGGGGGGGGG<FGFGEGGGGGGGGGGDGFDGCECDFGFGGGGGG=DGGGEFGDFGGFFFGEGFFGGFGFFGGBGGFG5?FGAGA8FFFFF?CFGGD+;DCFFFF>9AFGA*=EF5B22/5@@BF;>3EF9DB@FF;)6EAD9CB):<A2?8?0()-).((
@M00200:205:000000000-AKKM3:1:1101:19484:7689 2:N:0:1
TACCCGGGTATCTAATCCTGTTCGCTCCCCACACTTTCGCTCCTCAGCGTCAGGATATTCCCAGAGAACCGCCTTCGCCACCGGTGTTCCTCCTGATATCTGCGCATTTCACCGCTACACCAGGAATTCCGTTCTCCCCTGAATACCTCTAGTCTGCCCGTATCGGAAGCAAGCCAGGTGTTAAGCACCTGGTTTTCACTCCCGACGCGACAAACCGCCTACGAGCCCTTTACACCCAATCTGAGAGCGA
+
CCCCCGGGGGGGGGGGGGGGGGGGGGGGGGGGGGGGGGGGGGGGGGGGGGGGGGGGGGGGFGGGGGFGGGDGGGGGGGGGGGGGGGGGGGGGGFGGGDGGGGGGGGECGGGGGGGFGGGGGGGGCFGGGGFGGGGGEFEFFG8DEFF7DDFFGGGFFGGEGGFGFFCG>FFFCF5FCFC@FCFFFGGFFGGFF=EDFEGEF=BBF9259>FF;;GGFGFFFD7E?G)9978>).5(:66B<99<AF:(,-
@M00200:205:000000000-AKKM3:1:1101:18162:7695 2:N:0:1
TACGGGGGTATCTAATCCTGTTCGCTCCCCACGCTTTCGCTCCTCAGCGTCAGGTCAGGCCCAGAGAACCGCCTTCGCCACCGGTGTTCCTCCCGATATCTGCGCATTTCACCGCTACACCGGGAATTCCATTCTCCCCTACCTGCCTCTAGTCTGCCCGTATCCACCGCAGGCCCGGAGTTAAGCCCCGGGTTTTCACGACAGACGCACAGGACCGCCACGAGGCCCTTACCACCCGTCCTGAGAGACTC
+
CCCCCGGGGGGGGGGGGGGGGGGGGGGGGGGGGGGGGGGGGGGGGGGGGGGG@GGGGGFGGGGGGGGGGGGGGGGGGGGGGGGGGGGGGGGGGGG@BEGGGFGGGGGGGGGGGGGFGGGGFGDGGCGGGGGGGGGGGFGBFFGFGFGBGFGGGGGFFGGFGGFGFFGGFG:@FFEDE>C>C=>CFGFFFGGFFGCFFAF?09>B1:9;6;60((;*(1)(((,.(/./>C),5).3*((((())())(())
@M00200:205:000000000-AKKM3:1:1101:6642:7699 2:N:0:1
TACCGGGGTATCTAATCCTGTTTGCTCCCCACGCTTTCGCGCCTCAGCGTCAGAACCGGACCAGACAGCCGCCTTCGCCACTGGTGTTCTTGCGAATATCTACGAATTTCACCTCTACACTCGCAGTTCCGCTGTCCTCTTCCGGTCTCAAGCCAACCAGTATCGAAGGCAATTCTGTGGTTGAGCCACAGGCTTTCACCCCCGACTTAATCGGCCGCCTACGCGCCCTTTACACCCAATCTGCGAGCGAT
+
CCCCCGGGGGGGGGFGGGGGGGGGGGGGGGGGEGGGGGGGGGGGGGGGGGGGGFGGGGGGGGGGGGGFGGGGGGGGGGGGGGCFGGFGGGGGGGG:FCGGGGGGGGG7EFGGGGGFGGGGGFGGCGCFGGGGGGGEGFGFFGFFGFGFFA7CFGCF?E9FFG<CA5C>5EF)9CFFFFGFFGD*/8CAACFF>EFF?<E@2==@B6;FE4?CF?CCBGF?:?:)3*7>5749A444::1<:AA),((((4(
@M00200:205:000000000-AKKM3:1:1101:18754:7713 2:N:0:1
TACAAGGGTATCTAATCCCGTTTGCTCCCCTGGCTTTCGCTCCTCAGCGTCAGGTCATTCCCAGAGAACCGCCTTCGCCACCGGTGTTCCTCCTGATATCTGCGCATTTCACCGCTACACCAGGAATTCCGTTCTCCCCTGAATACCTCTAGTCTGCCCGTATCGGAAGCAAGCGCCGTGTTAAGCACGGCGTTTTCACTCCCGACGCGACAAACCGCCTACGAGCCCTTTATGCCCAATCTGAGAGCGAT
+
CCCCCGGGGFGGGGGGGGGGGGGDGGGGGGGGCGGGGGGGGGGGGFGGGGGGCGGGGGGGGGGCF?CFGGCGGGGGGGGGGGGGFDGGGGGGGGGFGGGGGGGDEGGGGGGGGGGBGGGGGGFDFGGGGGGGGGGGGFGFFGCFEFF9DFGFGGGFFGGED8DFAAD6@DF5FDFFFFGDGGGCAFGF>0;5A;?::?C?B>B>2>BF1020:1=FFGF?BBB31CBG77))6>A7C?148>4<297019,
@M00200:205:000000000-AKKM3:1:1101:7092:7713 2:N:0:1
TACTGGGGTATCTAATCCCGTTTGCTCCCCTGGCTTTCGCTCCTCAGCGTCAATGCCGGTCCAGGATGCCGCCTTCGCCACCGGTATTCCTCCAGATATCTACGCATTTCACCGCTACACCTGGAATTCTGCATCCCTCTCCCGGATTCAAGCCATCCAGTATCCGACGCAGTTCCCAGGTTGAGCCTGGGGATTTCACGTCGGACTTAGTTGGCCGCCTACGAGCCCTTTAAACCCAATCTGAGAG
+
CCCCCGGGGGGGGGGGGFGGGGGGGGGGGGGGGGGGGGGGGGGGGGGGGGGGGGGGGGGGGGGGGFGGGGGGGGGGGGGGGGGGGGGGGGGGGGGGGGGGGGGGGGGGGGGGGGGFDGGGGGGGGGGGGGGGGGGGGFFDFFGFGFGDGFGGGGGFFFGFGGEGFF>EFGF59EEFCBG>EFGGFGGFFDCB@EGF+AFBDFF=>2@@=EFFFEFC@GFDF@;5;EDF<<EF9A<?G61(4AFA><:
@M00200:205:000000000-AKKM3:1:1101:15595:7720 2:N:0:1
TACCGGGGTATCTAATCCCGTTTGCTCCCCTGGCTTTCGCTCCTCAGCGTCAATAATGGTCCAGGATGCCGCCTTCGCCACCGGTGTTCCTCCAGATATCTACGCATTTCACCGCTACACCTGGAATTCCGCATCCCTCTCCCACATCCAAGCCATCCAGTATCACACGCAGTTCCCCAGTTAAGCTGAGGGATTTCACGTATGACTTAGTTGGCCGCCTACGAGCCCTTTCCACCCAATCTGAGAG
+
CCCCCGGGGGGGGGGGGGGGGGGGGGGGGGGGGGGGGGGGGGGGGGGGGGGGEGGGGGGGGGGGGCFFGGGGGGGGGGGGFGGDGGGGGGGGGGGGGGGGGGGFGGGGGGGGGGGFGGGGGGGFDFGGGGGGGGDFGFGDDFFFGFGFGFGFDGGFFFGFGGFGFFGGEGFF>EFFFAGFFD9CFFCF59C>BGGFFFGBFFC=EEFCCEEC:BGG9DFD@FD),:>GGF8)/)7,B@@(:E?C9))
@M00200:205:000000000-AKKM3:1:1101:22172:7721 2:N:0:1
TACAAGGGTATCTAATCCTGTTTGCTCCCCACGCTTTCGCGTCTCAGCGTCAGTAACGTCCCAGCGAGCTGCCTTCGCCATTGGTGTTCCTCCCGATATCTGCGCATTTCACCGCTACACCGGGAATTCCACTCGCCTCTTCCGTACTCGAGCCATGCAGTATCCATCCGCCTCCCGGGGTTGAGCCCCGGGCTTTCAGAACGGTCTTACATTGCCGCCTACACGCCCCTTGCACCCAGTCTGAGAGCGAT
+
C<CCCDGDFGGGGGGGGGGGGFGCDGFFGEFGGGGGGGCGGGGGGGDFGGGBFGAFGGGFGEDCFGGGGGGGGGGG<C@7FGFGEDGGGGGFAFGGE+==EFGGDGGGGG;ECCGF8BEF?8CCEE8DF9EFGGGEGDC=FGGEGFG=?0=+>C6?*@;FEFFCEFGGFEF5A=F5B>4>1;54)>,2?D*8B*5;6<F)98>D(61<EFEF).9;6<86-3(0(*)))1.((8)4*,::?5)6)6)(-3(
@M00200:205:000000000-AKKM3:1:1101:27121:7721 2:N:0:1
TACCGGGGTATCTAATCCTGTTTGCTCCCCACGCTTTCGTGCATGAGCGTCAGTACAGGTCCAGGGGATTGCCTTCGCCATCGGTGTTCCTCCGCATATCTACGCATTTCACTGCTACACTCGGAATTCCATCCCCCTCTACCGTAATCTAGCTATGCAGTCACAAATGCAGTTCCAAGGTTAAGCCCTGGGATTTCACACCTGTATTACATAACCGCCTGCGCACGCTTTAAACCCAATCTGAGAG
+
CCCCCGGGGGGGGGGGGGGGGGGGGGGGGGGGGGG:DGGGGGGGDFGGGGGGGFGGGGGGGF<FGGC7F@FGGGGFGGGGEGEGGGGGAEFGFEGGE,EAFFG7FEG7FGFGGFG?+CEF,8EEF@6DFGCFG??GDBEFFDE*@*+1D?FFF=+2+3?<AF5DBFFC+=9*@>F++CF?B957=7FF:+750@@C>*,;CA)):*;ACC***:>D@DE4>=@8(:):C5?3)).:;<?8@C))1.)
@M00200:205:000000000-AKKM3:1:1101:19899:7724 2:N:0:1
TACCCGGGTATCTAATCCTGTTTGCTACCCCAGCTTTCGCGCCTGAGCGTCAGGACAGGCCCAGAGAGCCGCCTTCGCCACCGGTGTTCCTCCCGATATCTGCGCATTTCACCGCTACACCGGGAATTCCACTCTCCCCTACCTGCCTCGAGCCTGGCAGTATCGAATGACAGCCCGGGGTTGAGCCCCGGGTTTTCACATCCGACTTACCGGGCCGCCTGCGCGCGCTTTAAGCCCAGTCTGAGAG
+
CCCCCGGGGGGGGGGGGGGGGGGGGGGGGGGGGGGGGGGGEGGGGGGGGGGGGGGGGGGGGGGGGGGGGGGGGGGGGGGGGGGGGGGGGGGGGGG7+FEGGGGGGGGGGGGGGGGFDGGGGGG>F@EGGGGGGGGGGFGFFGGFGFGFGFG9EGGF>GFFGGFGFFCCFGFFFFFBEEC:FDDC6CFA:DGDFCCDFFGFFFFF@@BF9>FBBFGGBGF0::>F>EED51,))6)(243:?BA)5>0
@M00200:205:000000000-AKKM3:1:1101:7611:7731 2:N:0:1
TACAGGGGTATCTAATCCCGTTTGCTACCCTAGCTTTCGCACCTCAGTGTCAGACTCGGTCCAGTGAGCCGCTTTCGCCACCGGTGTTCCTCCAGATATCTACGCATTTCACCGCTCCACCTGGAGTTCCGCTCACCCCTACCGACCTCCAGCCTGCCAGTATCGTGCGCAATTCCCCGGTTGAGCCGGGGGATTTCACACACGACTTAGCAAACCACCTACGTGCGCTTTATACTCAGTCTGAGAGCGAT
+
CCCCCGGGGGGGGGGGGGGGGGFGGGGGGGGFGGGGGGGGGGGDGGGGGGGGGGGGGGGGGGGGGGGFFGGGGGGGGGGGGGGGGGFEGGGGGGFFFGGGGGGGGGGGGGGGGGGFGGGGGGGGCFGGGGGGCEGGCFGFF8DAEEDFGFGGGGGFFGGFGDFGAFCGFDEBE6BCFFD>FEG4AFCA5DCB5CFGFFG56370022?3>EE<;F8(9>:::27(25>)9?BD)))3.45)).-)))(-((
@M00200:205:000000000-AKKM3:1:1101:27198:7736 2:N:0:1
TACACGGGTATCTAATCCTGTTCGCTCCCCACGCTTTCGTGCATGAGCGTCAGTGTTATCCCAGGGGGCTGCCTTCGCCATCGGTATTCCTCCACATCTCTACGCATTTCACTGCTACACGTGGAATTCTACCCCCCTCTGACACACTCTAGCCGTGCAGTCACAAATGCAGTTCCCAGGTTAAGCCCGGGGCTTTCACATCTGTCTTGCACAACCGCCTGCGCCCGCTTTAAGTCCAATCTGAGAG
+
CCCCCGGGGGGGGGFGFGGGGGGGGGGFGGGGGGGGGGGGGGGGGGGGCGGGGGGGGGGFGGDGGDCGGGGGGGGGGGGGGGGGGGGGGGGGGGGFFGGFGGGGGGGGGGGGGFFF?FGGGFGGGFDFFF8EA8DGG>EDFDFFGFGFGFG9>FDBBGGFGGAGCFGGCFF@<CCFFFGAFFG7=DCF>9ED*=CGB<FE*78C885<*53=4BEG(3=(:0(2(=.>)2()).).36.-4:2))).
@M00200:205:000000000-AKKM3:1:1101:8084:7748 2:N:0:1
TACACGGGTATCTAATCCCGTTTGCTCCCCTGGCTTTCGCTCCTCAGCGTCAGTGTTGGTCCAGGATGCCGCCTTCGCCACCGGTGTTCCTCCAGATATCTACGCATTTCACCGCTACACCTGGAATTCCGCATCCCTCTCCCAAACTCCAGCCATCCAGTATCAGACGCAGTTCCCCGGTTAAGCCGAGGGATTTCACGTCTGACTTAGTTGGCCGCCTACGAGCCCTTTAAACCCAATCTGAGAGGGAT
+
CCCCCGGGGGGGGFGGGGGGGGGGGGGGGGGGCGGGGGGGGGGGGGGGGGGGGGGGGGGGGGGGGGGGGGGGGGGGGGGGGGGEGGGGFGGGGGGGGGGGGGGGGGGGGGGGGGGFGGGGGGGGGFGGGGGGGGGGGFGFFGGFGFGFGFGGGGGFFFGFGGFGE7FGEGFA?EFAFFGFGEDFFGGFEGC>DCFGFFG9=>226;@C>E?5>EFF0>DDF@3>;EFG5F@C)42,;:<FB<><>))(-4,
@M00200:205:000000000-AKKM3:1:1101:7671:7749 2:N:0:1
TACACGGGTATCTAATCCCGTTTGCTCCCCACGCTTTCGCGCCTCAGCGTCAGGAAATGCCCAGAGACCCGCCTTCGCCACCGGTGTTCCTCCCGATCTCTACACATTTCACCGCTACACCGGGAATTCCAGTCTCCTCTGCATCCCTCAAGAACGGCAGTATCAGCCGACGTTTCTCGGTTGAGCCGAGAGATTTCACGACTGACTTGCCATCCCGCCTACGCGCCCTTTAACCCCACGCTGGGAG
+
CCCCCGGGGGGGGGGGGFFGGGGGGGGGGGFGGGGGGGGGGGGGGGGGGGGGGGG<FGGGGGGGGGGGGGEGGCFFGGGGGGGGGGGDGGGGGGGGGGGGGGGGGGGGGGGGGGGF>F4AFGGGG7FGGGGGGGGGGFGFFGGFFFGEGFFFGGGFBGG>GGEGFFGCAEFFFFFFFFD>FEG?FGGEFDDFFGGD7)44<>(64.7))9(/;;EC(>33:72)(27D558)6)).*(((-(((,.4
@M00200:205:000000000-AKKM3:1:1101:23279:7772 2:N:0:1
TACGAGGGTATCTAATCCTGTTTGCTCCCCACGCTGTCGCGCCTCAGCGTCAGCCATGGCCCAGCAGGCCGCCTTCGCCACCGGTGTTCTTCCGGATCTCTACGCATTCCACCGCTACACCCGGAATTCCACCTGCCTCTACCATGCTCGAGCAGTGCCGTCCGCAAGGCCGATCCGGGGTTGAGCCCCGGACTTTCACCCCACGCGTGCACCGCCGCCTACGCGCCCTTTCTGCCCAATCTGAGAGAG
+
CCCCCFGGGGGGGFGGGGGGGGGGGGGGGGGGGGGGGGGGGGGGGFGGGGGGGGGGGGGGGGGGGGFGGGGGGGGGGGGGGGGGGGGGGGGGGGGGGGGGGGGGGCGGGGGGGGGFGGGGGGGDCEGGGGGGGGGGGFGFFFGFGFGEGFGGGDGF?>CAGGBGF*CE>FFB>9DEFFCBGEDGFGGFFGGFBGGGFCGF?FFB;B;9>?:AFFGE0C>1086)(27D7*4)6>28C?:03<A9A2:0(
@M00200:205:000000000-AKKM3:1:1101:13588:7786 2:N:0:1
TACCGGGGTATCTAATCCTGTTTGCTCCCCACGCTGTCGCGCCTCAGCGTCAGCAACGGCCCAGCAGACCGCCTTCGCCACTGGTATTCTTCCCGATCTCTACGCATTCCACCGCTACACCGGGAATTCCATCTGCCCCTACCGTGCTCTAGCTCGCCAGTCTGACCGGCAGCCCCGGAGTTGAGCCCCGGGATTTCACCAGCCACTTACCGGGCCACCTACGCGCCCTTTAAACCCAGTCTGAGCGAGCT
+
CCCCCGGDGGGGGGGGGGGGGGGGGGGGGGGGGGGGGGCG7EFGGGGGGGGGDGGGGGGGGGGGGGGGGGGGGGGGGGGGGGGGGFFGGGGGGGGGGGGGGGGGGGGGGFFGGGGFGGGGGGGCGE8FGGGGGGGG8?DDFGGBGFG9FFG7EGGFFGGFGGF8>CC;DGFFFBBDB>CEFGCFFFGFB<E3):FGF2<AF?BFFFFDF44((-:?(*7(476;(:BG7056-<A:E02,<2))5(3(3(,
@M00200:205:000000000-AKKM3:1:1101:12253:7788 2:N:0:1
TACTGGGGTATCTAATCCCGTTCGCTCCCCTAGCTTTCGCGCCTCAGCGTCAGTGTCAGCCCAGCAACCCGCCTTCGCCGCAGGTGTTCCTCTCGATATCTACGCATTTCACCGCTACACCGAGAATTCCAGTTGCCCCTTCTGCACTCTAGCCCCGCAGTATCAGTTGACCTTTCCGGGTTAAGCCCGGAGATTTCACAACCGACTTGCGGTGGCCGCCTACGCGCCCTTTAAGCCCAGTCTGAGAGAGG
+
CCCCCFGGGGGGGGGGGGGGGGGDGGGGGGGGGGGGGGGGGGGGGGGGGGGGGGGGGGGGGGGGGGGGGGGGGGGGGGGGGGDGGGGGGGGGGGGEGFEGGGGGGGGGGGGGGGGFGGGGFGGGCEGGGGGGGGFGGFGFFGGFGFG0=FGGGGGFFGGFGGCGFFGGFCCEFFFFFFCEFGGGFGG>ACEEBGGGFEGF39@>9BF?FE19@0BFDD5>:(836577DC0:2)69E::?()-:<4)5:1(
@M00200:205:000000000-AKKM3:1:1101:8016:7793 2:N:0:1
TACTGGGGTATCTAATCCTGTTTGCTCCCCACGCTTTCGAGCCTCAGCGTCAGTAATGGACCAGTATGTCGCCTTCGCCACTGGTGTTCTTCCGAATATCTACGAATTTCACCTCTACACTCGGAGTTCCACATACCTCTTCCATACTCAAGATAGCCAGTATCAAAGGCAATTCCAAGGTTGAGCCCTGGGCTTTCACCTCTGACTACACTATCCGCCTACGCTCCCTTTCTACCCAGTCTGAGAG
+
CCCCCGGGGGGGGGGGGGGGGGGGGGGGGGGGDGGGGFGGEFGGGGGGGGGGGGGGGGGGGGGGGFGGGGGGGGGG?GEGGGGGGGGGGGGFGDGEGFGGFGGFGGCDFGGGGGGD7?EFGGFEGGGGGFGGGGGFFFFDDCEDFFGEGFGGGGGFFGGFGDEGFFGFDF*DFDFF9+?5FF?D*=8:D68FFFGDAEFF8=@@**5>@C5>)*35=FA)8=4D=59FC8)*2>*8:79(7CC*9*)
@M00200:205:000000000-AKKM3:1:1101:3861:7804 2:N:0:1
TACTAGGGTATCTAATCCTGTTTGATCCCCACGCTTTCGTGCCTCAGTGTCAATATTCGCGTAGTGAGCTGCCTTCGCAATTGGTGTTCTATGTCATATCTAAGCATTTCACCGCTACATGACATATTCCGCTCACCTCCACGGTATTCAAGACAGATAGTATCAATGGCAGTTTCCGGGTTAAGCCCGGAGATTTCACCACTGACTTACCTGCCCACCTACGCACCCTTTAACCCCAATCTGAGAC
+
CCCCCGGGGGGGGGGGGGGGGGGGGGGGGGGGGGGGGGGGGGGGGGGGGGGGGFGGGGGGGGGGGGGGGGEGGGFGGEGGGDD8E@FEGGGFFGGGGFFGGGGGGGGGGEFGGGGB6@@FGFGGGGGFGFEEGGGGGFGDFFG>FFGFFFGDFGGFFGGFFGBFFBDGFGFDFEFFD>??FEGC9EF?561*0@C+13E@@=@EE@5=8C@AC@FCBGEFEE=>2C4D*;)9C**:E>@(59?<E<3
@M00200:205:000000000-AKKM3:1:1101:28410:7804 2:N:0:1
TACAAGGGTATCTAATCCCGTTCGCTACCCTAGCTTTCGTTCCTCAGCGTCAGAAGAGACCCAGTAAGCCGCTTTCGCCACCGGTGTTCCTGATGATATCAACGCATTTCACCGCTACACCCGGAATTCCGCTTCCCTCTCCCGAACTCAAGCCGGGCAGTTTCCCGTGCAGTTCCTCAGTTGAGCCGAGGGATTTCACACGGGACTTACACCGACCGCCTACGCGCCCTTTAAGCCCAATCTGAGAG
+
CCCCCGGGGGGGGGGGGFGGGGGGGGGGGGGGGGGGGGGGGGGGGGGGGGGGGGGGGGGGGGFGGGGGGGGCFFGFGGGGGGGGGGGGGGGGGGGGGGGGGFGGGGGGGGGGGGGADGGGGGGGGEFFGG88>EGFGFGFFGGFGFGBDFFFDFD9BC7A:?*?CCGGFGFFFFA;?@D5=@@C0<CBAGDABCFF6*4>>BFF9@3).7>AF653:C86::BBB5;>95(4<5))3(,4:?):9))5
@M00200:205:000000000-AKKM3:1:1101:10377:7812 2:N:0:1
TACTAGGGTATCTAATCCGGTTTGCTCCCCTGGCTTTCGGGTCTCAGCGTCAGGAACGGCCCAGCCGGCCGCCTTCGCCACTGGTGTTCCTCCCGATATCTGCCCATTTCACCGGTACACCGGGAATTCCACCGGCCTCTACCGTCCTCAAGTCCACCAGTATCGGATGCAATTCCACGGTTGGGCCGTGAGATTTCACATCCGACTTAATGGACCGCCTACACCCGCTTTATACCCAATCTGAGCGAGCT
+
CCCCCGGGGGGGGGGGGGGGFGGGGGGGGGGFDGGGGGGGGGGGGGFGGGGGGGGGGGGGGGGGGGGGGGGGGGGGFGGFGGGGGGGGGGGGGGGGGGGGGFGGGDGGGGGGGGDB>FGFGCEDEGFFGGGGGGGGGFGFFGGFGFGAFAF>>FGFAGGFGFEFDFGGFGFEFEFA9F*8FGDGFGGEFD58=?FGFFG553@0<967<CF?4;CF6C@6(32<<87C)189<9ABGB?77<A))(,(-((
@M00200:205:000000000-AKKM3:1:1101:4193:7817 2:N:0:1
TACTAGGGTATCTAATCCTGTTTGCTCCCCACGCTTTCGAGCCTCAGCGTCAGTAATGGACCAGTATGTCGCCTTCGCCACTGGTGTTCTTCCGAATATCTACGAATTTCACCTCTACACTCGGAGTTCCCCATACCTCTTCCATACTCAAGATAGCCAGTATCAAAGGCACTTCCAAGGTTGAGCCCTGGGCTTTCACCTCTTACTAAACTATCCGCCTACGATCCCTTTAAGCACAATCTGAGAG
+
@CCCCFGFGGGGFG<<FGGGGGEECFFGGDEGFCCEF<CFGCFFGGGGGEGGGGGGGFGGFGGFGGGFGGGDDGFGGG@CGG?C6<CCE;EGFFGCC==EDFFFFGD@FFFGADDFCF=EFFGC+B=8;D,@=FGGFFGFFF;9C9=92D=DADDFC?8FDDEFFFDGFCF5DDF:@9A5E==8?EDFFFC5DEGGF<::*8C*;;EC<@CE5AEC55AD>@=*0=9C*=)*:6.184:3BEE44C3
@M00200:205:000000000-AKKM3:1:1101:27847:7818 2:N:0:1
TACTGGGGTATCTAATCCCGTTTGCTCCCCTGGCTTTCGCGCCTCAGCGTCAGTGTCGGTCCAGGATGCCGCCTTCGCCACCGGTGTTCCTCCAGATATCTACGCATTTCACCGCTACACCTGGAATTCCACATCCCTCTCCCGCACTCAAGCCTTCCAGTATCAGACGCAGTTCCCAAGTTAAGCCTGGGGATTTCACGTCTGACTTAGAAGGCCGCCTACGCGCCCTTTACATCCAATCTGAGATAAC
+
CCCCCGGGGGGGGGGGG9FFFGGEGGGGGGFGGGGGGGGGGGGGGGGGGGGGDGGGGGGGGGFFGGGDGGGGGDGGGGGGGFGGGGGGGFGGGGFFAFCGGGGFGGGGGGGGGGGFGGGGGCFGGGGGGFFFD@FEFFGFFGGFGFG5DFGFFFGFFGG?DC@GEFGGDGFB57<A>ACFCAGGFGGFFFGF4:C99ACBFFFF*9B4/98*85CC=CEDFFF3,*8)/;EEE<).;3:<?>BA2<))).
@M00200:205:000000000-AKKM3:1:1101:19913:7821 2:N:0:1
TACCCGGGTATCTAATCCTGTTTGCTCCCCACGCTTTCGAGCCTCAGCGTCAGTAATGAGCCAGTGTGTCGCCTTCGCCACTGGTGTTCTTCCGAATATCTACGAATTTCACCTCTACACTCGGAGTTCCACACACCTCTCTCATACTCAAGACACCCAGTATCAAAGGCAATTCCGAGGTTGAGCCCCGGGATTTCACCCCTGACTTAAATGTCCGCCTACGCTCCCTTTAAACCCAATCTGAGAGAGAC
+
CCCCCGGGGGGGGGGGGGGGGGGGGGGGGGGGGGGGGGGGAFGGGGGGGGGGGGGGGGGGGGGGGGGGGGGGGGGGGGGGGGGGGGGGGGGGGGGGGGGGGGGGGGGGGFCFFGGFGFGGGGGCFEGGGGGGGGGGGFGFFGGFGFGFFFG+6DGFFGGFFGFGFFGG?GFBFFDF?BD5FGGGFDFFE>CBEGGFFEFEFFF=FFFFF=EFFEFG9DEFFFFF?GEG5C;<EF=6B113@CCC9C4(23(
@M00200:205:000000000-AKKM3:1:1101:4360:7826 2:N:0:1
TACTGGGGTATCTAATCCTGTTTGCTCCCCACGCTTTCGTGCATGAGCGTCAGTGTTGGCCCAGGGGGCTGCCTTCGCCATTGGTGTTCCTCCACATCTCTACGCATTTCACCGCTACACGTGGAATTCCACCCCCCTCTGCCACACTCCAGCCAAGTAGTTTCGAGCGCAATTCCCAAGTTAAGCCCGGGGATTTCACACTCGACTTGCTCGGCCGCCTGCGCACACTTTCCGCCCAGTCTGAGAG
+
CCCCCGGGGGGGGFGGGGGGGGGGGGGGGGGGGGGGGGGGGGGGGGGGGGGGGGGGGGGGGGGGGGGGGGGDGGGGCGGGGGGG<DGGGGGGCGGGGGGGGGGGGGGGGFGGFGGEGGFGGGGGDFG8FFGGGDCCGDCDFGGFGFDFFFGG8=DFDF7<=CCCAFGC>EFFEEFAAFCF=ECCFGGFF45))=CF>9=CFF:==;?7<C3)39E86D>@8<9DBEFGCFF)6:0:C?4,3>4<:))
@M00200:205:000000000-AKKM3:1:1101:16136:7827 2:N:0:1
TACGCGGGTATCTAATCCTGTTTGCTACCCACGCTTTCGAGCCTCAGCGTCAGTAATGGACCAGTATGTCGCCTTCGCCACTGGTGTTCTTCCGAATATCTACGAATTTCACCTCTACACTCGGAGTTCCACATACCTCTTCCATACTCAAGATAGCCAGTATCAAAGGCAATTCCAAGGTTGAGCCCTGGGCTTTCACCTCTGACTACACTATCCGCCTACGCTCCCCTTCAGCCCAATCTGAGAGAGAC
+
CCCCCGGGGGGGGGGGGGGGGGGFGGGGGGGGGGGGGGGG<FGGGGFGGGGGGGAGGGCFGGGGGGGGGGGGGGGGGGGGGGGGGGGGGGGGGGG@FDFGGGGGGGGGGGFFGGGFGGGGGGC7C=CGGGGGGGGFGFGFFGFFF;DDG9EDE?D??FGFF9FGC@89DFDFDEFFFF6?C@6DACF?FCFFFGGF?;EC@=EE7E6*)>>EFFGG=CEFAF?B=8>D*28(748>C61(3.7C)>)/3;(
@M00200:205:000000000-AKKM3:1:1101:27679:7829 2:N:0:1
TACCGGGGTATCTAATCCGGATCGCTCCCCACGCTTTCGCTCCTGAGTGTCAGGACCAGTCCAGGATGCCGCCTTCGCCGCTGGTGTTCCTCTGCATCTCTACGCATTCCACCACTCCACCCGGAATTCCGCATCCCCCTACTAGCCTCCAGTCCGACCGTATCGCACGACACCCCCCAGTTGACCCGGCGTCTCTCACGCACGACGCATCGGCCCCCCTGCGATCGCTCTCACCCCCGTCTGAGCGACAT
+
CCC<8FFGGGFGGGGGGGGGCE:CFGGGGGGGGGGGGGFEDFGG,CFGGGGGGG?CFGGGGGF@F@<@AFGGGDCF,?FGGE+4C?CCFGCF,A,,,C=FFGFGGEE789;F,D@D+,,9@EEBE>D,C9,@C+=,=56=5=,2,3+*6*@073=?9E6949@F=>*4/842@9;5;?))?A++*52):)*.2:*2*7+((-40(,-7>(4(((22(1<((43)(2759*(,))8<E((-43:)6((((,(
@M00200:205:000000000-AKKM3:1:1101:16683:7851 2:N:0:1
TACAGGGGTATCTAATCCTGTTTGCTCCCCACGCTTTCGCACCTCAGCGTCAGTTTCAGTCCAGAAAGCCGCCTTCGCCACTGATGTTCCTCCGGATATCTACGCATTTCACCGCTACACCCGGAATTCCGCTTTCCTCTACCAAACTCTAGCCGAGCAGTCTCGAATGCAATTCCCAGGTTAAGCCCAGGGCTTTCACATCCGACTTGCTCAACCGCCTACGCGCGCTTTATACCCAGTCTGAGAGAGCT
+
CCCCCGGGGGGGGGGGGGGGGGGGGGGGGGGGDGGGGGGGGGGGGGGGGGGGGFGFGGGGGGGGGGGGGGGGGGGGGGGGGGGFGGGGGGGGGGC7FGFFGGGGGGGGGGGGGGGFCFEGGGGD@C??FGGGGGGGGFGFFGGFGFGFGFG8FGG>?EDFEFEG@*5,:DF8CEFFFFG5FACFFGGFFF7ABGGFFFG?CFBF2A@2==C@E=EF=DF<FF28>E3D7C45<)668<8(8>D:9)04::.
@M00200:205:000000000-AKKM3:1:1101:28455:7855 2:N:0:1
TACGAGGGTATCTAATCCTGTTCGCTCCCCACGCTGTCGCGCCTCAGCGTCAGCCACAGCCCAGCGGGCCGCCTTCGCCACCGGTGTTCTTCCGGATCTCTACGCATTCCACCGCTACACCCGGAATTCCACCCGCCTCTACTGTGCTCCAGCGCGAGAGTCTCGAAGGCCGATCCGGGGTTGAGCCCCGGACTTTCACCCCCGACTCCTCGCGCCGCCTACGCGCCCCTTACACCCAATCTGAGAG
+
CCCCCGGGGGGGGGGGGGGGGGGGGGGGGGGGGGGGGGGGGGGGGGGGGGGGGGGGGGGGGGGGGGECGGGGGGGGGGGGGGEEFFGGGGGGGDGGEFGGGGGGGGGGGGGGGGGFGGGGGDCEEGGGG9CF6ECEGFGF5FFACFF5+;FCCCDD41)8CCCGE);5?@=9B>>DFFGFEE)0/8E:<D5)57CFFBC48-60;;9:08:69(28(7><08()48@D)/1)5<AFD<?1:)6)..)
@M00200:205:000000000-AKKM3:1:1101:4414:7857 2:N:0:1
TACCCGGGTATCTAATCCTGTTTGCTCCCCACGCTTTCGAGCCTCAGCGTCAGTAATGGACCAGTATGTCGCCTTCGCCACTGGTGTTCTTCCGAATATCTACGAATTTCACCTCTACACTCGGAGTTCCACATACCTCTTCCATACTCAAGATAGCCAGTATCAAAGGCAATTCCAAGGTTGAGCCCTGGGCTTTCACCTCTGACTACACTATCCGCCTACGCTCCCTTTAAACCCAATCTGACAG
+
CCCCCGGGGGGGGGGGGGGGGGGGGGGGGGGGGGGGGGGGGGGGGGGGGGGGGGGGGGGGGGGGGGGGGGGGGGGGGGGGGGGDFGGGGGGGGGGGGGGG=FFGGDGGGGGGGGGFGGFGGGDEFC8EGGGGGGGGFFGFFFG9FFGFFB6AFGCFFGDBGGFGF?GG5FF);DF?FF6?FG?+;DGDB6+0AEGGFEFFF5*)*39=5>)*8;CD5C?4-7<A7CDGGF=E*47>E@BBDFF?*7*
@M00200:205:000000000-AKKM3:1:1101:12131:7865 2:N:0:1
TACGAGGGTATCTAATCCTGTTTGATCCCCACGCTTTCGTGCCTCAGCGTCAATCATACCATAGTAAGCTGCCTTCGCAATTGGTGTTCTGTGACATATCTATGCATTTCACCGCTACTTGTCACATTCCGCCTACCTCTAGTACATTCAAGCCCATCAGTATCAAGGGCACTGCGATAGTTGAGCTACCGTCTTTCACCCCTGACTTAACAGGCCGCCTACGCACCCTTTAATCCCAATCTGAGATATAT
+
CCCCCGGGGGGGGGGGGGGGGGGGGGGGGGGGGGGGGGGGGGGGGGGGGGGGGGGGGGGGGGFGGGFFGGGGGGGGGGECFGGCGGGGGGGGGGGCGFFGFGGFFGGGGGGGGGGFGGGGGGGGGGGGGG?EDEDGEFGDFGGFGFGFGFGGGGGFFCFFGFEGFFCGAGFDFF6?*<CAFGGGFGGFFGEDDGGGFFGEDFFF0@EFF@CF@CGGFGF)5>5?9EBD*23*9*9/B5::BFF?;**))1)
@M00200:205:000000000-AKKM3:1:1101:24444:7871 2:N:0:1
TACTGGGGTATCTAATCCTGTTTGCTCCCCACGCTGTCGCGCCTCAGCGTCAGCACGGGGACAGATTGCTCTGCCCCCTTCCGGCCCAGCAGACCGCCTTCGCCACCGGTGTTCTTCCGGATCTCTACGCATTTCACCGCTACACGTGGAATTCCACCTCCCTCTGCCACACTCCAGCCACGTAGTTTCGAGCGCAATTCCCAAGTTAAGCCCGGGGCTTTCACACTCGACTTGCGCGGCCACCTGCGCAC
+
CCCCCGGGGGGGGGGGGGGGGGGGGGGGGGGGGGGGGGGGGGGGGGGGGGGGGGGGGGGGGGGGGGGGGGGGGGGFGFGGFGEEGGGGGGGGGGGGGGGGGGFGGGGGGGGGCFGFGFEEGGGGGGGGGGGGGGGGGFG5?EGFGFCDDA,CFGGFFFGFGGFGFFGGFGFFFFFFFFGFGGGFACEFF5EA4CE3:;FFCEE;77C??CFFFFGG93):04AFFF4>F7>1-44(89(-47(4:7?37>2
@M00200:205:000000000-AKKM3:1:1101:24927:7871 2:N:0:1
TACTAGGGTATCTAATCCTGTTTGCTCCCCACGCTGTCGCGCCTCAGCGTCAGCCACAGCCCAGCGGGCCGCCTTCGCCACCGGTGTTCTTCCGGATCTCTACGCATTCCACCGCTACACCCGGAATTCCACCCGCCTCTACTGTGCTCCAGCGCGAGAGTATCGAAGGCCGATCCGGGGTTGAGCCCCGGACTTTCACCCCCGACTCCTCGCACCGCCTACGCGCCCCTTACACCCACTCTGAGCGACAC
+
CCCCCGGGGGGGGGGGGGGGGGGGGGGGGGGGGGGDGGGGGGGGGGGGGGGGDGGGGGCFGGGGGGGGGFGGGGGGGGGG@FCFGGGGGGGGGCEGGGGGGGGGG+FGEGCDEGGFGGGGGGGGG8FGFGGGGG+CGDGFBG7?EFGFGFGFFCDBE5C>F+>F2/0/)@62)(:BFFGFCE3F48C>2):3)2<F6)08094601,-281(((1*25>0(.:D0:8>)13)5)44C(((.)4).,2>(-(
@M00200:205:000000000-AKKM3:1:1101:3194:7884 2:N:0:1
TACCGGGGTATCTAATCCTGTTTGCTCCCCTAGCTTTCGTGCCTCAGTGTCAGGAGTTGTCCAGGGACTCGCCTTCGCCACTGGTGTTCCTCTCGATATCTACGCATTTCACTGCTACACCGAGAATTCCAGTCCCCCCTCCAACCCTCAAGCCGGATAGTATCCAAGGCCATTTCCGAGTTGAGCTCGGAGATTTCCCCTCAGACTTACCCGCCCACCTACGCACCCTTTAAACCCAGTCTGAGCGAGA
+
CCCCCGGGGGFGGGFGGGGGGGFCGGGGGGGGGGGGGGGGGGGGGGGGFGGFFFGGGFGGGEGGGGGGGGGGGGGFEGGEGGGGGGAFGGFGGGCECEEGCGGFGGGEFGGGDGGFGF@FFCEGGGGCGFGGGGGGG5EBBGGFGBGDG5E8??>DFCD0@97@EFG8?FF@FC7CC@>DFE>C*@C69**99,:BA*=BBADF6=B7:4>5=(4:(/0(.5;3;88C*04>).)6B01@8CE)-(-,1-
@M00200:205:000000000-AKKM3:1:1101:10744:7905 2:N:0:1
TACTGGGGTATCTAATCCTGTTTGCTCCCCACGCTTTCGAGCCTCAGCGTCAGTAATGGACCAGTATGTCGCCTTCGCCACTGGTGTTCTTCCGAATATCTACGAATTTCACCTCTACACTCGGAGTTCCACATACCTCTTCCATACTCAAGATAGCCAGTATCAAAGGCAATTCCAAGGTTGAGCCCTGGGCTTTCACCTCTGACTAAACTATCCGCCTACGCTCCCTTTATGCCCAATCTGAGAGCTAT
+
CCCCCGGGGGGGGGGGGGGGGGGGGGGFGGGGGGGGGGCEDGGGGGGGGGGGGGGGGGGGGGGCGGGFGGFGGGGGGGGGGGGGGGGGGGGGGGDGGGGGGGGGGGFGFGGGGGGFGGGGGGFEDEGGGGGGGGGGGFGFFGGFGFGFGF86E=FBF8DFF8;EEFGGFGFFFFFBFFF@FGGGFFEDF6@5DEFGF7CCEFBC@A6*:)8ACEFEAG>58@ABFGBG9C@EFCE3<)8@=*>5::3(0>*
@M00200:205:000000000-AKKM3:1:1101:5376:7907 2:N:0:1
TACGCGGGTATCTAATCCGGTTTGCTCCCCACGCTTTCGCTCCTCAGCGTCAGGATAGGCCCAGAAAGCCGCCTTCGCCACTGGTGTTCCTCCCGATATCTGCGCATTTCACCGCTACACCAGGAATTCCACTCTCCTCTTCCGGACTCTAGCCACACGGTTTCCGTCGACGTCTGGAGGTTGAGCCTCCAGTTTTCACAACGGACCTGCGTGGCCGCCTCCACGCGCTTTATACCCAGTCTGAGAG
+
CCCCCGGGGGGGGGGGGGGFFGFGGGGGGGGEGGGGGGGGGGGGGGGGGGGGGGGGGCFGGGGGGGGGGGGGGGGGFGGGGGF8CFGGGGGGGGGGGGGGGGGGGGGGGGGGGGGEGGGGGGCEGGCFGGGGGGGEGFGFFGGFG*9@GFG7EFGFFGGFGD9F@DC=9?A)*-;?44*8CF<<6CE6?*2;@AFGFCF<)699DB681@>?<>E:27<6(41>?E37D*().<4<F>::29>F4))
@M00200:205:000000000-AKKM3:1:1101:27274:7909 2:N:0:1
TACTGGGGTATCTAATCCCGTTCGCTCCCCTAGCTTTCGCGCCTCAGCGTCAGTGTCGGCCCAGCAACCCGCCTTCGCCGCAGGTGTTCCTCTCGATATCTACGCATTTCACCGCTACACCGAGAATTCCAGTTGCCCCTTCCGCACTCTAGCCCCGCAGTATCAGTTGACCTTTCCGAGTTAAGCCCGGGGATTTCACAATTGACTTGAGGCGGCCGCCTCCGCCCCCTTTACCACAATTCTAGCAG
+
CCCCCGGGGGGGGGGGGG8FGGGGGGFGGGC<EGGGGGGCDGGGGGGGGGGGEGGG@FC+C@:CFGE8B@FGGGGGFGGECFEGGGGGG9FG9,CFGGGGCF,DFEGGFGCGGGGEDGGGGG=CBCFGGGF,?6=BD*@)33@5EDG=;<;+,+=*9>DAG+@D*?5EAA4*B70B+**9>:+=+A=5>)*005;FFC?67)1)7C<E3))(((**-1.((-()(/)17C?2)).-<2,)-555)).2
@M00200:205:000000000-AKKM3:1:1101:10291:7917 2:N:0:1
TACTAGGGTATCTAATCCTGTTTGCTCCCCACGCTTTCGCGCCTCAGCGTCAGTACCGGGCCAGTGAGCCGCCTTCGCCACTGGTGTTCTTCCTAATATCTACGAATTTCACCTCTACACTAGGAATTCCACTCACCTCTCCCGGACTCGAGACCCGCAGTATCGAAGGCAGTTCCGAGGTTGAGCCTCGGGCTTTCACCCCCGACTTGCAGGTCCGCCTACGCGCGCTTTAAGCCCAATCTGAGAGAGAC
+
CCCCCGGGGGGGGGFGGGGGGGGFGGGGGGGGGGGGGGGGDGGGGGGGGGGGGGGGGGGGGGGFGGEFGGGGGGGGGGGGGGEFGGGGGGGGGGGGGFGGGGGGGDGGFGGGGGGFGGGGG?@FGGFFGGGGFGGGGFGEFDFAE>DFGFG6DCGFEGGEGFFDAFFEAGA=FFC<?B59@DFGFG?/AD5AFGGGFEGFFFB@B@B?3><@3=B9;C;6?@0>>EDG3C?<)<<>FBFFB9<)):)-4((
@M00200:205:000000000-AKKM3:1:1101:3205:7919 2:N:0:1
TACAGGGGTATCTAATCCTGTTTGCTACCCACGCTTTCGCTCCTCAGCGTCAGTTACGGCCCAGAGTGGCGCCTTCGCCACTGGTGTTCCTCCTGATATCTGCGCATTTCACCGCTACACCAGGAATTCCGTTCTCCCCTGCATACCTCTAGTCTGCCCGTCTCGGAAGCAGGCCCTGGGTTAAGCCCCGAGTTTTCCCTCCCGACGTGACAAACCGCCTACGCGCCCTTTACGCCCAATTCGAGCG
+
CCCCCFGGGGGGGFEFGGGGFFDFGGFFCGF@6FF@FFEGGGGGGGGGDFGGGFFFFCEGDEG@FED9BE:CGFCAFFGGGCEFGGF?FFCGGG8E9EDG8EGDGGEEGGGGGDG5=>9ED8FD<FFCFGC=DGCAFFGF5DEFGFCDFFFDCFGFFGGFG+:FB*=C*::)35*<*3=5@EC7CFFFD7**:1=CF*,:<5:(0((8:5=CCDF=7DB(:@().==D<746<1(4814?4)()((-
@M00200:205:000000000-AKKM3:1:1101:9491:7935 2:N:0:1
TACAGGGGTATCTAATCCTGTTTGCTCCCCACGCTGTCGCGCCTCAGTGTCGGTTGAAGGGACCTTTCGGTCCCACCGCCCAGCAGACCGCCTTCGCCACTGGTGTTCTTCCGGATCTCTACGCATTCCACCGCTACACCCGGAATTCCATCTGCCTCTACGGTACCCGAGCCCCACAGTCGCCGCGGCCGATCTGGAGTTGAGCTCCAGACTTTCACCGCGGCCTTATGGTGGCCACCTACGCGCCCCTT
+
CCCCCGGGGGGGGGGGGGGGGGGGGGGGGGGGGGGGGGGGGGGGGGGGGGGGGGGGGEFGD,FFGGGGGGGGGGGGGGGGGGFFFFGGGDGGGGGCGGGGGGGGGFFGGGGGGGGFGFCGFGFGCECFBFGGGGGEDFFFBGGDEFGFGF:DGGGFFFFFGF>F59DFAG4=DBDDFDCFGEDGDGEFFGGA>ECDF)24:4).46?F??B??FGF477:9(1@0?@*:C:F<FF7+4(87:243>>(((.
@M00200:205:000000000-AKKM3:1:1101:5778:7948 2:N:0:1
TACTAGGGTATCTAATCCTGTTTGCTCCCCACGCTTTCGCGCCTCAGCGTCAGAACCGGACCAGACAGCCGCCTTCGCCACTGGTGTTCTTGCGAATATCTACGAATTTCACCTCTACACTCGCAGTTCCGCTGTCCTCTTCCGGTCTCAAGCCAACCAGTATCGAAGGCAATTCTGTGGTTGAGCCACAGGCTTTCACCCCCGACTTAATCGGCCGCCTACGCGCCCTTTCTGCCCAATCTGAGACAGA
+
ACCCCGFGGGGGFFGGFGDFFGGFFGGA@FEFFDGGGFGFGEDGEGGGGGGFGGGGGGGEGGGFGGG8F@FG:FGCFGGGDGGGGGGDGDFFFGG@7FGFGGGGGGFCGGGGGGGFFGFFDF7EEGE,A4@EDGGGGFGFFGGFGF?ADFD+E?=*:CGFG?*?@5CGFC6CFEFFFFDA@@7796,*;*7?AGFF+8B*8@(5>=@1>).9?;>EFG>FF;859:7D1*)-)))./)80<)))-))((3
@M00200:205:000000000-AKKM3:1:1101:16831:7953 2:N:0:1
TACAGGGGTATCTAATCCTGTTTGCTCCCCACGCTGTCGCGCCTCAGCGTCAGCACGGGGACAGATTGCTCTGCCCCCTTCCGGCCCAGCAGACCGCCTTCGCCACCGGTGTTCTTCCGGATCTCTACGCATTCCACCGCTACACCCGGACTTCCGTCTGCCCCTACCGTGCTCCAGCCCAGCAGTCGCCCACGCCGATCCGGGGTTGAGCCCCGGACTTTCACGCGCGCCTTCTCCCGCCGCCTACGCGC
+
CCCCCGGGGGGGGGGGGGGGGGGGGGGGGGGGEGGGGGFGCGGGGGGGGGGGEGGGG7@FEGGCEFGFGGGGGGGDGGGGGG:FGGGD8FG8FGGGGGEFGGGGGGGGGGGGEGGBFACC6@EGGGCFCEEGDFGGGFDAEEEFGFGA59*@FGGBFGG?GFBC9FFG*D)8?;A6)6FD7,;*;@F8>DEDD5EF3(16?:>(-7(340:???8*4D),.6)1(;75)/418)-6+,309;6;:(81943
@M00200:205:000000000-AKKM3:1:1101:6692:7958 2:N:0:1
TACAAGGGTATCTAATCCTGTTTGCTCCCCACGCTTTCGCGCCTCAGCGTCAATTACGGGCCAGATAGCCGCCTTCGCCACCGGTGTTCTTCCCAATATCTACGAATTTCACCTCTACACTGGGAATTCCACTATCCTCTCCCGCATTCAAGCTCATCAGTATCAAGCGCAGCCCCCAGGTTGAGCCCGGGAATTTCACGCCTGACTTGCTAAGCCGCCTACGCGCTCTTTACGCCCAAGCTGAGAG
+
CCCCCGGGGGGGGGGGGGGGGGGGGGGGGGGGGGGGGGGGGGGGGGGGGGGGGGGGGGGGGGGGGGGGGGDGGGGGGGGGGFGEGGGGGGGGGGGGGFFGGGGGEFGFFGGGDEGFGGGGGGGGGGGGGGGGDGGGGFGFFGGFGBGFGFGGFFFBDGGFGGFGFFFFEGD5*:?DDBDFG?FFFGGFBD7D>CCC1*55BFDBDEEEB*4>5=EC@GF?11(81C:DG7?AA:((241(4:?21<)
@M00200:205:000000000-AKKM3:1:1101:5342:7958 2:N:0:1
TACAGGGGTATCTAATCCCATTCGCTCCCCACGCTTTCGTCCCTTAACGTCAGAACTGTTCCAGCAAGCTGCTTTCGCTTTTGGTGTTCTTACCGATATTAACGCATTTTACCGCTACACCGGTAATTCCGCTTGCCCCTACCAGTCTCGAGTCTGACCGTTTCGCACGCAGCACTGAAGTTGAGCTTCAGGATTTGACGAACGACGTATCAAACCGTCTGCGGTCGCTTTACACCCAGTCCGATGAAGG
+
CCCCCGGGFGGGGGGGGCGGGGGGGGGGGGGGGGGGGGEFGGGGGGGFGFGGGGGGGGGGGGGGGGCFGGGGGGGGGGGGGGGGGGGGGFFGGGGGDGGAECFFGGGGFGGEFGGFDFGDGEDGGGFGGGGGDGGGF9DDFE,;FFGE8:@CDDFFFCD5@C8?AFDGFC>BB)9>5FCA;9CGFGFFFGFB4?9CF?B>2@99@>>B2*(957CC188;<938(3.9*2,5264(2(.())(((().-(
@M00200:205:000000000-AKKM3:1:1101:27335:7964 2:N:0:1
TACGAGGGTATCTAATCCTGTTTGCTCCCCACGCTTTCGAGCCTCAGCGTCAGTAATGGACCAGTATGTCGCCTTCGCCACTGGTGTTCTTCCGGATCTCTACGCATTTCACCACTACACCGGGAATTCCGCTACCCTCTCCCACCTTCCAGCCGACCAGTATCCGATGCCGTTTTCCAGTTAAGCCGGAAGCTTTCACATCGGACTTGGCCAGCCGCCTGCGCGCGCTTTAAACCCAATCTGAGAG
+
CCCCCEGGGGGGFGGGGGGGGGGGFGFFGGGGGGDFFGGGGGGGFGGGGGGGGGGGGGGGGGGGGGGGGGCFGGGGGGGGGGGGGGGDGFFGGGGDFGGGGGGGGGG>FGGGGDFF=FGGGEGGGGGGGGGGGGGFFFFDFGGFGFGECFGGGGG>DEDD3BEF@EGG>E55A5FBFAF6D;C;+@@B>D5>ACEGA*=CEFFD(((37EE>=;8/7C5(62:86CDC)*()662(;2:0:A)6647
@M00200:205:000000000-AKKM3:1:1101:22983:7969 2:N:0:1
TACTAGGGTATCTAATCCTGTTTGCTCCCCACGCTGTCGCGCATCAGCGTCAGCCACAGCCCAGCAGACCGCCTTCGCCACCGGTGTTCTTCCGGATCTCTACGCATTCCACCGCTACACCCGGAATTCCATCTGCCTCTACTGTGCTCAAGCCTGACAGTACGCACGGCCGACTCGGGGTTCAGCCCCGAGCTTTCACCGCCCGCTTTTCAAGCCGCCTCCTCGCCCTTTACGCCCCGTCCGAGAAAGCC
+
CCCCCGGFGFGEGGGGGGFFGGGGFFGGGGGGGGGCFGGG@FG:+CFFCFGGGGGFFGGGGGGGGGDAFEFGEGEGFEGFGGGDGGGG,E;FGE7:+>A,@,<4C+8?EBBFF>C>8>=FGGGEG8F8FFFGFGGG@+25+@DFGFD>FFF+@FFFAGGFG+3+)*033@B=BB*9?B*8=8*019=:))20;CGC4)1711(6(.(4?)-.549;(174(2(),87D/9)6)-(4:1,(,(1(,(((.,(
@M00200:205:000000000-AKKM3:1:1101:10148:7971 2:N:0:1
TACGCGGGTATCTAATCCGGTTCGCTCCCCACGCTTTCGCGTCTCAGCGTCAGTACCGTCCCAGAGAACCGCTTTCGCCACGGGTGTTCTTCCCGATATCTGCGCATTTCACCGCTACACCGGGAATTCCATTCTCCTCTTCCGGACTCTAGCCAGATGGTTTCCGCCGACATCTCGAGGTTGAGCCTCGAGTTTTCACAGCGGACCTACCTGGCCGCCTACACGCTCTTTAAACCCAATCTGAGAG
+
CCCCCGGGGGGGGGGGGGGGGGGGGGGGGGGGGGGGGGGGGGGGGGGGGGGGGGGGGGGGGGGGGCGGGGGGGGGGGGGGGGEGGGGGGGGGGGGEGGGGGGGGGGGGGGGGGGGFGGGGGDEEEGGGGGGGGGGGFFGFFGGBGDGFGFGFGGGFFGF4DFFGFEGGFGFFFFFFAFD3=65FFGGFFD=DAGGDACEFFFFBF>BFBFF><6EF>DFBF??F:C@DCD424<7:EBB(4<>A992
@M00200:205:000000000-AKKM3:1:1101:17803:7973 2:N:0:1
TACGAGGGTATCTAATCCTGTTTGCTCCCCACGCTGTCGCGCCTCAGTGTCGGTTGAAGGGACCTTTCGGTCCCACCGCCCAGCAGACCGCCTTCGCCACTGGTGTTCTTCCGGATCTCTACGCATTCCACCGCTACACCCGGAATTCCATCTGCCTCTACGGTACCCGAGCCCCACAGTCGCCGCGGCCGATCTGGAGTTGAGCTCCAGACTTTCACCGCGGCCTTCTGGTGGCCCCCTACCCGCCCTTT
+
CCCCCGGGGGGGGGGGGGGGGGGGGGGGGGGGGGGGGGGGEGGGGGFGGGGGGGG:FFDFGFGGGGGGGGGGGGFGGCGGGGGGGGFGGGGGGGGFGGGGGGGFGE?FDEGGEEGFGCGG9D=ECEBDFDEFGGG7@+=D>EE>CFGFGAFFEGGFADCFGGA98?8E>E>AFDFBE:*;C8CD4?G3=D=>.>*244=:7<).24:27()4:A7A9F7:719D0?6*0*461437866;(.(((-47;2,
@M00200:205:000000000-AKKM3:1:1101:4549:7974 2:N:0:1
TACTCGGGTATCTAATCCCGTTTGCTCCCCCAGCTTTCGCGCCTCAGCGTCAAGAACAGGCCAGGAAGCCGCCTTCGCCACTGGTATTCCTCCCGATATCTACGCATTTCACCACTACACCGGGAATTCTGCTTCCCTCTCCTGCCTTCAAGTCGAGCAGTATCGAATGACCCTCCCCAGTTGAGCCGGGGGCTTTCACATTCGACTTAATCGACCGCCTGCGCGCTCTTTATACCCAGTCTGAGAG
+
CCCCCGGGGGGGGGGGGGGGGGGGGFGGGGGGGGGGGGGGGGGGGGGGGGGGGGGGGGGGGGGGG@FAGGGGGGGGGGGGGGGGGGGGGGGGGGGGGGDGGGGGGGGGGGGGGGGFGGGGGGGCCEGGGGGGGGGGFFGFFGGFGBG78FDFGGGFFCGFFGEGFFG,ACFE5=F*5AGDFFFGFGG>*/7?>CFFF?FCCEE3C<D?)9)<08B81CD0681DFD>GF74)6<94C<:>?)-<A28
@M00200:205:000000000-AKKM3:1:1101:16383:7988 2:N:0:1
TACAGGGGTATCTAATCCTGTTCGCTCCCCACGCTTTCGCGTCTCAGCGTCAGTACCGTCCCAGAGAGCCGCCTTCGCCACCGGTGTTCCTCCTGATATCTGCGCATTCCACCGCTACACCAGGAATTCCAGATCCCCCTACCAGACTCTAGCCGCCCAGTATCGAATGCAGGCTCGAGGTTAAGCCTCGCGGTTTCACATTCGACTTGAGTGGCCGCCTACGAGCTCTTTACACCCAGTCTGAGAG
+
CCCCCCEGGGGGGGGGGGGGGGGDGGGGGGGGGGGGGG:FGGGGGGGGGGGGGGGGGGGGGGGFGGC@GGGGGGGGGGGGGGGGGGGGGGGGGGGFGGGGGGGGGGGDGGGGGGGFGGGGGGFEGEFGGGGGGGGGGFGFFGGFGFGFGFG9DGGEDGGFGDEG=FGGFG6AFAFFFEC>FEGGFGGFFG*28:EDFFGFEEFE3360)/6EFFGG0C><:FF)4C)>>:BAF437C(34<A22)).
@M00200:205:000000000-AKKM3:1:1101:12580:7992 2:N:0:1
TACCAGGGTATCTAATCCTGTTCGCTCCCCACGCTTTCGCGCTTCAGCGTCAATGCCGGCCCAGACCACTGCCTTCGCCATCGGTGTTCCACCTGGTATCTACGCATTTCACCGCTACACCAGGTATTCCGTGGTCCCCTACCGGATTCTAGCCATGACAGTATCGAGTGGCGTCTCCAGGTTGAGCCTGGAGTTTTCACATCCGACTTGTCAAGCCGCCTAGGCGCCCTTTAAGCCAAGCCGGAGAGAGG
+
CCCCCGGGGGGGGGGGGGGGGGGGDGDGGGGGGGGDGGDG7FGEGGGGGGGGGGGGGGGGGGGFFEGGGFFGGGGGFGGGBFFDGGGGGGFFG<AFFFGGGGGCGEGDGGGGGGEEGEFGGGFEG;FGGGGFDCFFFDGF?FDBDB6@GFA=B=DF5EGFGCEGEEG6A:9A>AD9AF7A7@FGA67*@;5F9<CC9E:98CFF@@5595>3C<CC6D>01(,)(/.9/)3))).2<(4((((,((-380(
@M00200:205:000000000-AKKM3:1:1101:19030:8013 2:N:0:1
TACTAGGGTATCTAATCCTGTTTGCTCCCCACGCTGTCGCGCCTCAGCGTCAGCACGGGGACAGATTGCTCTGCCCCCTTCCGGCCCAGCAGACCGCCTTCGCCACCGGTGTTCTTCCGGATCTCTACGCATTCCACCGCTACACCCGGAATTCCGTCTGCCCCTACCGTGCTCCAGCCCAACCGTCGCCCACCCCGCTCCGGGGTTGAGCCCCGGACTTTCCCGCCAGCCTTCTCGAGCCGCCTACGCGC
+
CCCCCGGFGGGGGGGGGGGGGGGGGGGGGGGGGGGGGGGGGGGGGGGGGGGGCGGGGFBCCFGGGGGFFGGGFGGFGEGGFG=7FFGGGGFFGGGGGG>FGGGEEEGGGGDGDGGFGEE7CCEGGGCFGGDEGGGGFF>>BDEFGFGF>57;?>FFFGG5EGCC@49FDFFFFEF4;FGFGED*2:C5AGG>>*:78(19><0((((4,4:?BFGE(9.))6)118)119:?8).6*8((-(47?<:(49F
@M00200:205:000000000-AKKM3:1:1101:15885:8018 2:N:0:1
TACGCGGGTATCTAATCCCGTTCGCTCCCCTGGCTTTCGTGTCTCAGCGTCAGAGCACCCCCAGCTGTCCGTTTTCACCGCCGGCGTTCCAAGCGATATCTACGCATTTCACCGCTCCACCGCTTGTTCCGACAGCCCCTGGGTGCCTCAAGACCGCCAGTATACCCAGCGGTTCCACGGTTGAGCCGTGGGATTTCACAAGGTACTTAACGGTCCGCCTACACACGCTTTATACCCAATCTGAGAGAGA
+
CCCCCGGGGGGGGGGGGGGGGGGGGGGGGGGGGGGGGGGGGGGGGGGGGGGGGDFGGGGGGGGGGGGGGGGGGGGGGGGDFGGGGGGGGGGGGGGGFGEGGGGGGGGGGGGGGGGEDCFGGGGGGGGGGGGGGGGG7AGFFGGFGFGFGFGFEFFFFG4BFGEGFFGGFFF>>>FFFFGFGGGGFGGFFDGFA??>@AGF??:?FBAAAAFBFFGGFGF?FF>FFGFG>*8A<<46@<FFFA<99))43(
@M00200:205:000000000-AKKM3:1:1101:5173:8021 2:N:0:1
TACGAGGGTATCTAATCCTGTTTGCTCCCCACGCTGTCGCGCCTCAGCGTCAGCCACAGCCCAGCGGGCCGCCTTCGCCACCGGTGTTCTTCCGGATCTCTACGCATTCCACCGCTACACCCGGAATTCCACCCGCCTCTACTGTGCTCCAGCGCGGGAGTCTCGAAGGCCGATCCGAGGTTGAGCCCCGGACTTTCACCCCCGACTTCCCGCGCCGCCTCCGCGCCCTTTAAACCCAACCTGATAGAGAC
+
CCC@CGGGGGGGGGGGGGGGGG,FGGGGGGGGGGGGGGGGGGGGGGGGGGGGGF<EFCEGGGGGGGGDCFGGGGGGGGGGGGGGGGEGGGGGGDCCCGCFFGGGGGEGGGGGGGGFGGGGCCGGGGFGGGGG?EDGGAG@0@,9,+<>F>GC6***:8)8;8;F4=<?BG46:6D>A)/8C95<7<F50CCE:CEFFFG)8>199B96AA?,,(2:9DD0(.(0(:>D392)5)3<E23(-.4(-)).))(
@M00200:205:000000000-AKKM3:1:1101:26410:8024 2:N:0:1
TACTGGGGTATCTAATCCTGTTTGCTCCCCACGCTTTCGAGCCTCAGCGTCAGTAATGGACCAGTATGTCGCCTTCGCCACTGGTGTTCTTCCGAATATCTACGAATTTCACCTCTACACTCGGAGTTCCACATACCTCTTCCATACTCAAGATAGCCAGTATCAAAGGCAATTCCAAGGTTGAGCCCTGGGCTTTCACCTCTGACTAAACTATCCGCCTACGCTCCCTTTAAGCCCAGTCTGAGAG
+
CCCCCGGFGGGGGGGGGGGGGGGGGGGGGGGGGGGGGGGGGGGGGGGGGGGGGGGGGGGGGGGGGGGGGGGGGGGGGGECFGGGFGGGGGGGGGG@FGGFAGGGE=FGGGGGGGGFGGGGGGF@CEGGGGGFGFFGGFGBFCFFFFGFGF8DFGDFFGGFGFFGF?FG?FFFFFFFFFCFDFGG*DDFFFFFFGGGFA7@CFFE730>=):EECF8)9@8>=AEACAF*:3/94A)=>57>C:/0*7
@M00200:205:000000000-AKKM3:1:1101:14904:8031 2:N:0:1
TACCGGGGTATCTAATCCTGTTTGCTCCCCACGCTTTCGAGCCTCAGCGTCAGTAATGGACCAGTATGTCGCCTTCGCCACTGGTGTTCTTCCGAATATCTACGAATTTCACCTCTACACTCGGAGTTCCACATACCTCTTCCGGTCTCAAGCCATACAGTATCGAAGGCAATTCTGTGGTTGAGCCACAGGCTTTCACCCCCGACTTATAAAGCCGCCTACGCGCCCTTTACACCCAGTCTGAGAG
+
CCCCCGGGGGGGGGGGGGGGGGGGGGGGGGGGGGGGGGGGGGGGGGGGGGGGGGGGGGGGGGGGGGGGGGGGGGGGGGGGGGG@FGGGGGGGGGGGGGGGGGGGGGGGGGGGGGGFGGGGGGGGF@EFGGGGGGGGGFGFFGGFGFGFGFGDGGGFFDFFGGFGD5FE>GFFFF9FDFFFFGGGFGGFFGF?FGGGFFGEFF=BBA229?6AEEDF>GFDDF9A@GFGC5@E)7A;ED<;@?4EA<2
@M00200:205:000000000-AKKM3:1:1101:13873:8035 2:N:0:1
TACCCGGGTATCTAATCCTGTTTGCTCCCCACGCTTTCGAGCCTCAGCGTCAGTAATGGACCAGTATGTCGCCTTCGCCACTGGTGTTCTTCCGAATATCTACGAATTTCACCTCTACACTCGGAGTTCCACATACCTCTTCCATACTCAAGATAGCCAGTATCAAAGGCAATTCCAAGGTTGAGCCCTGGGCTTTCACCTCTGCCTAAACTATCCGCCTACGCACCCTTTACGCCCAATCTGAGAG
+
CCCCCGGGGGGGGGGGGGGGGGGFGGGGGGGGGGGGDFE<<FFGGGFGGGGGGGGFGGGFGGGGGGGFGG@FGGGGGGGGGGGFGGGEGGGGGECCFEFGGFGGG8FGFGAFGGGFGGFGGGGECEEGFGGFGGGGEFFDFDGFGFGFGFGCDGGDFFDFE+*=CDF,??*8*>DFFFG?FDDDDFG56+:55AFCACGEBDFE*:6C)3:A*;EEAGD=45=5-4*;9C>4>2(-B5B2>:?<9))
@M00200:205:000000000-AKKM3:1:1101:23306:8059 2:N:0:1
TACTCGGGTATCTAATCCTGTTCGCTCCCCACGCTTTCGCGTCTCAGCGTCAGTACCGTCCCAGAGTGCTGCCTTCGCCATAGGTGTTCTTCCTGATATCTGCGCATTTCACCGCTACACCAGGAATTCCGATCTCCCCTACCTACCTCCAGCCCGGAAGTATCGGATGCAGGCCCGGGGTTGAGCCCCGGGTTTTCACAACCGACTTTCCGGGCCGCCTACGCGCGCCTTAAGCCCAATCTGAGAG
+
CCCCCGGGGGGGGGGGGGGGGGGGGGGGGGGGGGGGGGGGGGGGGGGGGGGGGGGGGGGGGGGGGGGGGGGGGGGGGGGGGGGGGGGGGGGGGGGGGGGGGGGGGGGGGGGGGGGEGGGGGFGGGGGGFG?EGGGGFFGFFFGFGFGEFFFDFGGFFGGFG7;ED>DGFFFCAAF>B594FEGGFGGFFGG;AE=F87EE38;>;0(6?9;;>BGG(95:04,028.7)1:).6)(2.2704<-4)2
@M00200:205:000000000-AKKM3:1:1101:20010:8061 2:N:0:1
TACTCGGGTATCTAATCCCGTTTGCTCCCCACGCTTTCGCGCCTCAGCGTCAGGGAATGCCCAGAGACCCGCCTTCGCCACCGGTGTTCCTCCCGATCTCTACACATTTCACCGCTACACCGGGAATTCCAGTCTCCTCTGCATCCCTCAAGAATGGCAGTATCGGCCGACCCCCCTGAGTTGAGCCCAGGGATTTCACGACCGACTCGCACTCCCGCCTACGCGCCCCTTATACCCCGTCTGAGAGAG
+
CCC@CGGGGEFGGGGGGGGGGGGGGGGGGGFGGGGGGGGGGGGGGGGGGGGG>EFFFGGGGGGGFGGGGGGGDEGGGGGGGGGGCCGEGGFGFGCEFGGGGGGGGGGGGGFGGGGFGGFDFG+C:>EGGGGFGGGGGFGEFGGFGF8=DFF?E+=<:E6:@7=@=5C8?@DBFFF>E>8)7,::6>=?A<*)2=C>FCE?D@01:@B08(((,(2A;DF6:?(:6EBD)/().64AF(-20:?25>)(4
@M00200:205:000000000-AKKM3:1:1101:26105:8063 2:N:0:1
TACAGGGGTATCTAATCCTGTTTGCTCCCCACGCTTTCGCGCCTCAGCGTCAGAACCGGACCAGACAGCCGCCTTCGCCACTGGTGTTCTTGCGAATATCTACGAATTTCACCTCTACACTCGCAGTTCCGCTGTCCTCTTCCGGTCTCAAGCCAACCAGTATCGAAGGCAATTCTGTGGTTGAGCCACAGGCTTTCACCCCCGACTTAATCGGCCGCCTACGCGCCCTTTAAACCCAGTCTGAGAGCGAT
+
CCCCCGGGGGGGGGGGGGGGGGGGGGGGGGGGGGGGGGGGGGGGEFGGGGGGGGGGGGGGGGGFGGGGGGGGGGGGGGGGGGGGFFFGGGGGGGGGGGGGGGGFGCGFGFGGGGGFGFGGGG7EFEEEFGGGGGGGGFGFDFGFGFGDGFFGFGGFFGGFGGCGA?CG5>FCF5CA6BCAFG4CA67AFD5FFGFGFFBEF25-:9(643?3=0:*(1:@FF(89E>>)24>FAA(;?:2>A><ABF196,
@M00200:205:000000000-AKKM3:1:1101:10794:8072 2:N:0:1
TACTAGGGTATCTAATCCCGTTTGCTCCCCTAGCTTTCGCGCCTCAGCGTCAGTAATCGGTCCAGGAAGCCGCCTTCGCCACCGGTGTTCCTCCGGATATCTACCCATTTCACCGCTACACCCGGAATTCCGCTTCCCTCTCCCGAACCCAAGCCATCCAGTCTCACGTCCAGTTCCTCCGTTGAGCCGAGGGATTCCACCAAAGACTTAGAAGCCACCCTCCCCCCCCCTTAAACCCAATCTGCGAGCT
+
CCCCCFGGGGGGGGFGGGGGGGGCEGFFGGGGGGGGGGGGGEGGGGGGGGGGGGAF@EFG@F@:CEFGFGFGGCGCF,CFF@A::F+C:,9CF8=7FDEFAF,=,9EFD;;<FF>*64CFF8E7=8+=,@DECGGEG?,:;=8:C>D)+<+760=*<F9?EC*?C+=5A*@5*3+41+=**=275,,?5?1)8*49*/4>5((/(38EC<)).;68(*23((()(/09))410-).;<?3:?2:)(((((
@M00200:205:000000000-AKKM3:1:1101:28309:8079 2:N:0:1
TACTGGGGTATCTAATCCTGTTTGCTCCCCACGCTTTCGCACCTCAGCGTCAGTTTCAGTCCAGAAAGCCGCCTTCGCCACTGATGTTCCTCCGGATATCTACGCATTTCACCGCTACACCCGGAATTCCGCTTTCCTCTACCAAACTCTAGCCGAGCAGTCTCGAATGCAATTCCCAGGTTAAGCCCAGGGCTTTCACATCCGACTTGCTCAACCGCCTACGCGCGCTTTAAACCCAGTCTGAGAGCGAT
+
CCCCCGGGGGGGGGGGGGGGGGGGGGGGGGGGGGGGGGGGCFEFGGGGGGGGGGFGGGGGGGGGGGGGGGGGGGGGGGGGGGGGGGGGGGGGGGGGGGGGGGGGGGGGGGGGGGGFGGGGGGGGGGGGGGGG>=D9FFFBDFGFGFGFFBFFFGGFFGDFGGFGFFGGFCFCACF??:F9FFGGFDGFFGGEEGGGFFGF46>>25==EEEEF=FGFGF<03<B6EBG<C(6<:A<C?::724)-60,9>(
@M00200:205:000000000-AKKM3:1:1101:28559:8079 2:N:0:1
TACACGGGTATCTAATCCTGTTTGCTCCCCACGCTTTCGAGCCTCAGCGTCAGTAATGGACCAGTATGTCGCCTTCGCCACTGGTGTTCTTCCGAATATCTACGAATTTCACCTCTACACTCGGAGTTCCACATACCTCTTCCATACTCAAGATAGCCAGTATCAAAGGCAATTCCAAGGTTGAGCCCTGGGCTTTCACCTCTGACTAAACTATCCGCCTACGTTCCCTTTACGCCCAGTCTGAGCGCGAT
+
CCCCCGGGGGGGGGGGGGCFFGFGGGGGGGGGGGGGGGGFGGCGFGGGGGGGGGGGGGGGGGGGGGGGGGFFGGGGGGGEGGGGGGGGGGGGGGGGGGGGGGGGGGGGGGGGGGGBGFGGGGGGDEGGGF,E=DDEDFGFFGGBDEFEGF8DDGGBFGFF8DD@FFF8:D68D*9BD=DAFD=?FD???+@FF?FFF7:C@C8=7=*>=EEA=EFC59>5)75*0:6CD+0*>):5:/((*1*/*0((..(
@M00200:205:000000000-AKKM3:1:1101:9803:8083 2:N:0:1
TACTAGGGTATCTAATCCTGTTTGCTCCCCACGCTTTCGTGCCTGAGCGTCAGTGTTGGCCCAGAAGGCTGCCTTCGCCATTGGTGTTCCTCCACATCTCTACGCATTTCACCGCTACACGTGGAATTCCACCTTCCTCTGCCACACTCCAGCCACGTAGTTTCGAGCGCAGTTCCCAAGTTAAGCTCGGGGCTTTCACACTCGACTTCCGCGGCCGCCTGCGCACCCTTTCCACCCAATCTGAGCGCGCC
+
CCCCCGGGGGGGGGGGGGGGGGGFGGGGGGGGGGGGGGGGFGGGGGGGGGGGGGGGGGGGGGG?FGCGGGGGGGGGGGGGGGGDGGGGGGGGGGGGGGGGGGGGGGGGGGGGGGGFGGGGDFE@FGGGGGGGGGGGGFGFFGGFGBGDFFFDGD?FBE86A=>F>DDG>GBF5DFFFB?5ECGC7E,:>+@5?EGF>*<*>B@)5>=A*:)>5(=C9D:((66:25)**2.)-)44C0:(3--)).(((((
@M00200:205:000000000-AKKM3:1:1101:16703:8084 2:N:0:1
TACTAGGGTATCTAATCCTGTTCGCTCCCCTAGCTTTCGCGCCTCAGCGTCAGGACAGGTCCAGAGAGCCGCCTTCGCCACCGGTGTTCCTCCCGATATCTGCGCATTTCACCGCTACACCGGGAATTCCACTCTCCCCTACCTGCCTCGAGCCGTGCAGTATCGGACGCAGTCCCGCGGTTGAGCCCCGGGATTTCACAACCGACTTGCACGGCCGCCTACGCGCCCTTTAAGCCCAATCTGAGAG
+
CCCCCGGGGGGGGGGGGGGGGGGGGGGGGGGGGGGGGGEGEGGGGGGGGGGGGGGGGGGGGGGGGGGGGGGGGGGGGGGGGGGGGGGGGGGGFGGECGGGGGGGGGGGGGGGGGGFCFGGGG>EFEGGGGGGGGGGGF>D5DGFGFDDGFG6CGGEFGFFGCECDFDGEGFBDEFFDDD4FEG7;FFFFGG:B5;>FEGFE0<>(9B(-4)8?6E1,180:0()-:)1)*5<2927F:?0?<)6520
@M00200:205:000000000-AKKM3:1:1101:25039:8099 2:N:0:1
TACTAGGGTATCTAATCCCGTTTGCTACCCACGCTTTCGCGCCTCAGCGTCAGTACCGGCCCAGGGGACCGCCTTCGCCACCGGTGTTCCTCCCAATATCTACGCATTTCACCGCTACACTGGGAATTCCGCCCCCCTCTTCCGGACTCGAGCCTTGCAGTTTCTTCCGCACGTCCTCGGTTGAGCCGAGGGATTTCACGGAAGACACGCATGGCCGCCTACGCGCCCTTTTTGCCCAATCTGAGAGTGGG
+
CCCCCGGGGGGGGGGGGGGGGGGGGGGGGGGGGGGGGGGGGGGGGGGGGGGGGGGGGGGGGGGGGGGGGGGGGGGGGGGGGGGGGGGGGGGGGGGGGGGGGGGGGCGGGGGGGGGFGGGGGFGGG,DDDGGEDCGGGEGDFGG>GDGFGAG7EDGFFGG5>CEGEFFGFGEBBDFFFFGB<CGFFCEEED5)8:=FFEF6?90;0777<>6:B0@815BF6((;;C3C)0)).(4<F02(3<69..,).1(
@M00200:205:000000000-AKKM3:1:1101:2763:8100 2:N:0:1
TACGGGGGTATCTAATCCTGTTTGCTCCCCACGCTTTCGAGCCTCAGCGTCAGTAATGGACCAGTATGTCGCCTTCGCCACTGGTGTTCTTCCGAATATCTACGAATTTCACCTCTACACTCGGAGTTCCACATACCTCTTCCATACTCAAGATAGCCAGTATCAAAGGCAATTCCAAGGTTGAGCCCTGGGCTTTCACCTCTGACTAAACTATCCGCCTACGCTCCCTTTAAGCCCAGTCTGAGAG
+
CCCCCGGGGGGGGGGGGGGGGGGGGGGGGGGGGEEGGGGGGGGGGGGGGEGGGGGGGGFGGGGGGGGEEGFGGGGGGGGGGGGGGGGGGGFGGGGGGGGGGGFFEFFGGGAFGF@DGGGGGGGEFE8?FDGGGGGGCF9DFGGFGFGFGFFGCDG5DFGDEGFGFFFDFGFFFF7CFFF?FFD7ACF5>F>FAFCFCEECE5BE*199===EFFGG);:@FFFBFGDC4CF4?<41:8(6=EFF)))
@M00200:205:000000000-AKKM3:1:1101:18483:8109 2:N:0:1
TACGCGGGTATCTAATCCTGTTTGCTCCCCACGCTTTCGCGTCTCAGCGTCAGTAACGTCCCAGCGAGCTGCCTTCGCCATTGGTGTTCCTCCCGATATCTGCGCATTTCACCGCTACACCGGGAATTCCACTCGCCTCTTCCGAACTCTAGTCCGGCAGTATCGACCGGCATCCCAGGGTTGAGCCCTGGACTTTCACAGCCGACTTACCGGACCGCCTACACGCGCTTTATGCCCCGTCTGCGAG
+
CCCCCGGGG:FFGGGGGGGGGGGGGGGGGGCGGGEGGGDGFGGEGFEGEGGGGGGGGGGGECGFGGGCFGGGGGGGGGFCFF<EGGGGGFGGGGD@EFEFGGGGGGGGFFGFG6E>DGGGGGGGFEGGCFFCFGGGGFG<FDGFG>+)=BC=DFGA5EG>CFCDA>CGEGEFFFAFFF*5=C5CFFGFFG=4AFFFFEGFFF;16BFFAA4:9>>=6C>2(.:FBE)1/9()6))-2(4-343406(
@M00200:205:000000000-AKKM3:1:1101:26402:8112 2:N:0:1
TACGCGGGTATCTAATCCTGTTTGCTCCCCACGCTTTCGAGCCTCAGCGTCAGTAATGAGCCAGTGTGTCGCCTTCGCCACTGGTGTTCTACTTGATATCTACGCATTTCACTGCTACACCAAGTATTCCAGTCCCCCCTCAAACCCTCGAGCAAGGTAGTTTCCAATGCCATTTCCGAGTTGAGCTCGGAGCTTTCACATCCGACTTACCTTACCACCTACGCACTCTTTACACCCAATCTGTGAG
+
CCCCCGGGGGGGGGGGGGGGGGGGGGGGGGGGGGGGGGG<EFGGGFGGGGGGGGGGGGGGFFFGGGGGGGGGGGGGGGGGGGGGGGGGGGGGGGGGGGDGGFGGGGGGGGFGGGGFGGGGGGGFFGGGGGG8ED6@EEEAFD??FF8DGFDGGGGFFGGFFFDGFFGGFFF@FF;CFA+0@CCGFFCFEC9A5;7CFEGECEBF(-/5@==CC8B?4C>DE;2>;::8:2<)937@C=0=DEC.)9)
@M00200:205:000000000-AKKM3:1:1101:10111:8119 2:N:0:1
TACGGGGGTATCTAATCCTGTTTGCTCCCCTAGCTTTCGTGCCTCAGTGTCAGGAGTTGTCCAGGGACTCGCCTTCGCCACTGGTGTTCCACTTGATATCTACGCATTTCACTGCTACACCAAGTATTCCAGTCCCCCCTCCAACCCTCTAGCAAGGTAGTTTCCAATGCCATTTCCGAGTTGAGCTCGGAGCTTTCACATCCGACTTACCTCACCACCTACGCACCCTTTAAACCCAGTCTGAGAG
+
CCCCCGGGGGGGGGGGGGGGGGGGGGGGGGGGGGGGGGGGGGGGGGGGGGGGGGGEGGGGGGGGGGGGGGFFGGGGGGGGGGGEGGGGGGGGGFGGGGGGGGGGGGGGGGGGGGGFGGGGGGGGGGGGGGGGFGGF=BE@FGGFGFCDGFGCGGGFFGGFD=EGDFGGFGFFFFFFFD:5FGFG5DCFEG55@CFGFFGFFFF2-7>@FFFEBBC57CBFEB(>@E:D7D@F)7;1B;=88;4C3>3
@M00200:205:000000000-AKKM3:1:1101:3950:8134 2:N:0:1
TACTAGGGTATCTAATCCTGTTCGCTCCCCACTCTTTCGCTCCTCAGCGTCAGGTAATGCCCAGAGAACCGCCTTCGCCACCGGTGTTCCTCCTGATATCTGCGCATTTCACCGCTACACCAGGAATTCCATTCTCCCCTGCATACCTCAAGTCTGCCCGTATCGAAAGCAAGCATCGAGTTAAGCCCGATGTTTTCACTCCAGACGCGACAAACCGCCTACGAGCCCTTTACACCCAGTCTGCGAGAGGT
+
C<CCCGGGGGGGGGEGGGGGGGGGGGGGGGGGGGGGGGGGGDGGGGGGGGGGGGGGCFGGGGGGGGGGGGGEGGGGGGGGGFGGGGGGGGGGGGGGG?;FGGECFGGGGGGGGCCDDEAF8FGGG8EGGGGGGGGGGFGDFGGFGFGFFFDFGGFFFF8?GGDGF*=+*@FDBCFFFE69ECC9@E6:*CCEAFGGFEGFEF))>2-)>BBB22CE@DE;(31ADG=F5*=CC<@(8(:43544661(4(,
@M00200:205:000000000-AKKM3:1:1101:20894:8136 2:N:0:1
TACGCGGGTATCTAATCCCGTTTGCTCCCCTAGCTTTCGTGCATCAGCGTCAGTAAAGACCCAGTAAGCCGCTTTCGCCACCGGTGTTCCTTCGGATATCAACGCATTTCACCGCTCCACCCGAAGTTCCGCTTACCTCTGTCTTACTCAAGCACGGTAGTTTCAAACGCAGTTCCTCGGTTAAGCCGAGGGATTTCACATCTGACTTTCTGCACCGCCTACGCACCCTTTAAGCCCAATCGGCGCG
+
CCCCCGGGGGGGGGGGGGGGGGGGGGGGGGGGGGGGGGGGGGGFGGGGGGGGGGFECFGGGGGGGGGGGGGGGFGGGGGGGGGGGGGGGGGGGGGGGGGGGGGGGEGGGGGGGGEDDGFGGGEGDGGGGAEDGGGGGFGFFGGFGFDDFFG+EFG>>FFECCEGF7@C*@AA?EAFFFGAFGGGFGGAAGGB4FECBEG?EFFFCFE37CEE;?:*1CE@16(2,87C3>?>DF<2E:?0((((-(-
@M00200:205:000000000-AKKM3:1:1101:11715:8139 2:N:0:1
TACCCGGGTATCTAATCCCGTTTGCTCCCCACGCTTTCGCGCCTCAGCGTCAGGAGATGCCCAGAGACCCGCCTTCGCCACCGGTGTTCCTCCCGATCTCTACACATTTCACCGCTACACCGGGAATTCCAGTCTCCTCTGCATCCCTCACGAACAGCAGTCTCGGCCGACCCCCCTCAGTTGAGCCAACGGATTTCACGACCGACTTGCCATCCCGCCTACGCGCCCTTTACACCCAATCTGAGCGAGCT
+
CCCCCGGGGG@FGCFGGCEEG8FGFEDFGGGGGGGDGFEGDGGGGC<EF@C7,@8@<<CFEGGG?F@EFGCCGGGGGGFGGGGFGGC=<@EGEF7:BF?FDCEABEEF,4,CFE>>DG?FCE7>==DCFFGGFGFGGFG*;==FFFGEFBCFE6@9AFGFGG7C597CDC?AFAAEBED42>C+;CFFF*25>5A6A?F303>9(3>B>D?>F28;?DF<07176C5C57).<<>0C02(4444)(4((((
@M00200:205:000000000-AKKM3:1:1101:17182:8147 2:N:0:1
TACAGGGGTATCTAATCCCGTTTGCTCCCCACGCTTTCGCGCCTCAGCGTCAGGAAATGCCCAGAGACCCGCCTTCGCCACCGGTGTTCCTCCCGATCTCTACACATTTCACCGCTACACCGGGAATTCCAGTCTCCTCTGCATCCCTCAAGAACGGCAGTCTCAGCCGACGTTTCTCGGTTGAGCCGAGTGATTTCACGACTGACTTGCCATCCCGCCTACGCTCCCTTTAAGCCCAATCTGAGCG
+
CCCCCEGDGGGGGFGGGFF@FGGEGGCFGEGGGGGGDFCGDGGGGGGGGEGG7FDFGFGGGG<F8F8EFGGGGGGFFGGGGG@FFFGGGGGGGGFDGGGGCGGGFFAGCGGGEGGADCCGGGG>BEFGGCAAFFGGGFFFFGGFGF8)=D88E6F>DECAD+;C@FFGFGFB9>FFFFG*6:D66<85;C*8=74=+)=702;@).)734.4;3C8(1>013(7(*592*)).<4(;18<?2)::((
@M00200:205:000000000-AKKM3:1:1101:21035:8153 2:N:0:1
TACAAGGGTATCTAATCCTGTTTGCTCCCCACGCTTTCGTGCATGAGCGTCAGTGCAGGCCCAGGGGATTGCCTTCGCCATCGGTGTTCCTCCGCATATCTACGCATTTCACTGCTACACGCGGAATTCCATCCCCCTCTGCCGCACTCCAGCTGTGCAGTCACAAGTGCAGTTCCCAGGTTAAGCCCGGGGATTTCACACCTGTCTTGCACAACCGCCTGCGCACGCTTTACACCCAGTCTGAGAGACG
+
CCCCCGGGGGFGGGGGGGGGGGGGGGGGGGGGGGGGGGGGGGGGGGGGGGGGGGGGGGGG@GGFGGCEGGGGGFGGGGGGGGGGGGGGGGFGGGGEGGGGGGGGGGGGGGGGGGGFGGGFGGDEGEGGGGGGGGGGGFGFFGGFGFGFGFG?GGGFBGGBFGA<8FFFFGFFFF?FFF5?FGGDFGGFBG5AEGGGFEGFFDBFEEEFFF3:BBECFGFFF?9::=:C8*<<<:245(.,,62)6)5(,(
@M00200:205:000000000-AKKM3:1:1101:5717:8158 2:N:0:1
TACTGGGGTATCTAATCCTGTTTGCTCCCCACGCTTTCGTACCTCAGCGTCAATCCATTTCCAGTGAGTCGCCTTCGCCACTGGTTTTCTTCCAAATATCTACGAATTTCCCCTCTACACCCGGAATTCAACTACCCTCTCCATAATTCAACCGATGCAGCCTTAAAGGCAATTCCGGGTTTAAGCCCCGGGCTTTAACCTCTACATTCCAAAGCCGCCTCCTAACCCTTTAAACCCAATCTGAGAT
+
CCCCCGGGGGGGGGGGGGGGGGGGGGGGGC<+66CGC,6C8F@<E,;,+8,B6,,,6<,<FA,;;6;,B,+@:F=,9B,,8,B,,,C45C,A,,C5C,4,4,6,B,EFE,,C,9,*6B,,4+48@+@2C,,9+,+9,+1);,@+,+?;3?,+6++**32+,6:+8<?D9=D)D89+;5C0>+;;+@@C5+@55:CC1*7.*0.9>*:**2;A*:?,(20(2-(*00/;CC.>3)738;((())))))
@M00200:205:000000000-AKKM3:1:1101:24952:8159 2:N:0:1
TACCCGGGTATCTAATCCTGTTTGCTCCCCTAGCTTTCGTGCCTCAGTGTCAGGAGTTGTCCAGGGACTCGCCTTCGCCACTGGTGTTCCACTTGATATCAACGCATTTCACTGCTACACCAAGTATTCCAGTCCCCCCTCCAACCCTCGAGCAAGGTAGTTTCCAATGCCATTTCCGAGTTGAGCTCGGAGCTTTCACATCCGACTTACCTCACCACCTACGCACCCTTTACACCCACTCTGAAAGAGCC
+
CCCCCGGGCFGGGFGCFGGGGGGGGCEGG7FGGGGGGGGGG7FFGGGGGGDEGGGGGGGGGGGGGGGGGGGDFFGGGGGGGGFFEDFCFGFGGGGGGDDFDFFFGG@C@,@@FFF7=E9FF6FGEGGAFGFGGGGFDEEAFDGF?DDDG>6+8?=55E=?@FDGBD9FFGFFFFFFFEG>D:@?:@2A*+19?FAF>5AE7:@AFBAAAEE6>EGCBCA3=32A=88D?*479C;@G<((54;))))((((
@M00200:205:000000000-AKKM3:1:1101:21690:8160 2:N:0:1
TACACGGGTATCTAATCCTGTTTGCTCCCCACGCTTTCGCGTCTCAGCGTCAGTACCGTCCCAGTGAGCTGCCTTCGCCATTGGTGTTCCTCCTGATATCTGCGCATTTCACCGCTACACCAGGAATTCCACTCACCTCTTCCGGACTCTAGCCCGACAGTCTCGGTCGGCATTCAAGGGTTGAGCCCTTGACTTTCACAACCGACTTATCGGACCGCCTACACGCCCTTTAAACCCAGTCTGAGAG
+
CCCCCGGGGGGGGGGGGGGGGGGGGGGGGGGGGGGGGGGGGGGGGGGGGGGGGGGGFGGGEGGGGGGGGGGGGGGGFGGGGGGGGFGGGGGGGGGGGGGGGGFGGGGGGGGGGGGFGGGGGGGGGGGGFGGGGGGGGFGFFGGFGEGFGFGDDGGFFGGFF+;EEFGGFGFAFFFFFFCAFGGFFFFFFGFFFGGFFFGEE>F>=@FFC?CD0;G=@GFFFFFFFGAG<C):<<2:E6:>?AB2<<8
@M00200:205:000000000-AKKM3:1:1101:20280:8168 2:N:0:1
TACTAGGGTATCTAATCCTGTTTGCTCCCCACGCTTTCGAGCCTCAGCGTCAGTAATGGACCAGTATGTCGCCTTCGCCACTGGTGTTCTTCCGAATATCTACGAATTTCACCTCTACACTCGGAGTTCCACATACCTCTTCCATACTCAAGATAGCCAGTATCAAAGGCAATTCCAAGGTTGAGCCCTGGGCTTTCACCTCTGACTAAACTATCCGCCTACGCTCCCTTTAAACCCAATCTGAGAG
+
CCCCCGGGGGGGGGGGGGGGGGGGGGGGGGGGGGGGGGGGGGGGGGGGGGGGGGGGGGGGGGGGGGGGGGGGGGGGGGGGGGGGGGGGGGGGGGGGGGGGGGGGGGGGGGGGGGGFGGGGGGGGDGGGGGFGGGGGFFFEFGGDGFGFGFGD9DGFFDDFDDBFEF?FFCFFFBFFFCFDFGGGDCFFDDF5:=EFFEFEC<=E<<AE*>5;CEEFAFEAACA?AGFCCC=AFA:=7@(>>EFE446
@M00200:205:000000000-AKKM3:1:1101:24526:8171 2:N:0:1
TACGGGGGTATCTAATCCTGTTCGCTCCCCACGCTTTCGCTCCTCAGCGTCAGTACTGGCCCAGAGCACCGCCTTCGCCACCGGTGTTCCTCCTGATATCTGCGCATTTCACCGCTACACCAGGAATTCCATGCTCCCCTACCAGACTCAAGCCATAGCAGTATCGAACGACAGTCCCGAGTTAAGCTCGGGGATTTCACGCCCGACTTGCCAAGCCGCCTACGAGCTCTTTAAGCCCAATCTGAGAGCG
+
CCCCCGGGGGGGGGGGGGGGGGGGGGGGGGGGGGGGGGGGGGGGGGGGGGGGGGGGGGGGGGGGGGGGFGGDGGGGGGGGGGGGGGGDGGGGGGGGFGGFGGGGGGDGGGGGGGGFGGGGGGGGGGGCFGGGGGGGGFGBFFGFGFGFGFGGGGGFFGGFFFCGEB>FFDDFFFFFFFGFGGGGFFGFADE>D5=<ACGE;6;B9;F;<43;)4CFFGFF<0:>?8>597)-54<6AB:<(.)<A<)416
@M00200:205:000000000-AKKM3:1:1101:19242:8192 2:N:0:1
TACCGGGGTATCTAATCCTGTTCGCTCCCCACTCTTTCGCTCCTCAGCGTCAGTATCGGCCCAGAGACCCGCCTTCGCCACCGGTGTTCCTCCTGATATCTGCGCATTTCACCGCTACACCAGGAATTCCAGTCTCCCCTACCGAACTCAACTCTGCCCGTATCAGCAGCAAGCACAGCGTTACACCCCGGCTTTTCACGGCCGACGCGACCACCCTCCTACGCGCCCTTTAGTCCCAGTCCGTGAGAGAC
+
AACC@CCGF@EGFGEEFGFGGCF7FFGGGGGG,,C,<,,8@CF=E<CECGGCEG9FGG@CFC68,,9BFB+CFE@FCFG,=E+++7B?FGCEFG<,,,9=DGG7C6?+,44EF8=>CFFGC+>+B,66FCCE3@DE,@CDD,ADG588=+@+==DA*>=*4+:9;9?,*:*)383;3;*3>CGD+>,:4)*)::A;8*C(66...(,,((((4(*1-7>(42()(20)1*)))-.6<)2())4,(-())(.
@M00200:205:000000000-AKKM3:1:1101:14107:8196 2:N:0:1
TACGCGGGTATCTAATCCTGTTCGCTCCCCATGCTTTCGCTCCTCAGCGTCAGTAACTGCCCAGAGACCTGCCTTCGCCATCGGTGTTCCTCCTGATATCTGCGCATTCCACCGCTACACCAGGAATTCCAGTCTCCCCTGCAACACTCTAGTTTGCTCGTATCGACTGCAGACCCGAGGTTGAGCCTCGGGATTTCACAGCCGACGCAACAAACCGCCTACGAGCTCTTTAAACCCAATCTGAGAG
+
CCCCCGGGGGGGGGGGGGGGGGGGGGGGGGGGGGGGGGGGGGGGGGGGGGGGGGGGGGGGGGGGGGFGGGGGGGGGFGGGGGEEFGGGGGGGGGGGGGGGGGCFGGGGGGGGGGE5?FGGGGGGGGGGGGGGGGGGAFEDFGGFGFGFGFGDEGGFFGGEGGFCAFGGFGFEFFFFFFG><DCFACFFFG55@EFGF?FEE=B@BFF969B@14FF6D>D@81>1:)***.4<).,:<(.4A92642
@M00200:205:000000000-AKKM3:1:1101:12771:8205 2:N:0:1
TACTGGGGTATCTAATCCCGTTTGCTACCCTAGCTTTCGCACCTCAGCGTCAGAGACGGTCCAGTGAGCCGCTTTCGCCACCGGTGTTCCTCCAGATATCTACGCATTTCACCGCTCCACCTGGAGTTCCACTCACCCCTACCGTCCTCGAGCCCGCCAGTATCAGGTGCAGTTCCCCGGTTGAGCCGGGGGATTTCACATCTGACTTAGCGGACCGCCTACGTGCGCTTTAAGCCCAATCTGAGAG
+
CCCCCGGGGGGGGGGGGGGGGGGGGGGGGGGGFGGGGGGGGGGGGGGGGGGGFGGGGGGGGGGGGGGGGGGGGGGGEGGGGGGGGGFGGGGGGGGGGGGGGGGGGGGGGGGGGGGFGGGGGGGG<FGGGGGGGGDGFFEDFGFFGFGFGFG68DGEFGDBGGCFEAFFFGFCFEFFFFGFGGGGFGGFEGEDD*=6FEG?5436<CA393@990CE9C>(,48>485C57:A>494EF60:ADB242
@M00200:205:000000000-AKKM3:1:1101:10764:8217 2:N:0:1
TACCGGGGTATCTAATCCTGTTTGCTCCCCACGCTTTCGAGCCTCAGCGTCAGTAATGGACCAGTATGTCGCCTTCGCCACTGGTGTTCTTCCGAATATCTACGAATTTCACCTCTACACTCGGAGTTCCACATACCTCTTCCATACTCAAGATAGCCAGTATCAAAGGCAATTCCAAGGTTGAGCCCTGGGCTTTCACCTCTGACTAAACTATCCGCCTACGCTCCCTTTACGCCCAGTCTGAGAG
+
CCCCCGGGGGGGGGGGGGGGGGGGGGGGGGGGGGGGGGGGFFGGGGGGGGGGGGGGGGGGGGGGGGGGGGGGGGGGGGGGGGGGGGGGGGGGGGGGGGGGGGGGGGGGGGGGGGGFGGGGGGFCCEGGGGGGGGGG?FGFFAGFGFGFGFG6FFFFF8DFGGFGFFDGFGFDBBFBFFG5FDDFFGGFFGGFFGGGFEFFF@6@AEEFEEF@CFG?=>DFFFDDFGBGGGB9CF2>:2>B5CC9C3.
@M00200:205:000000000-AKKM3:1:1101:3631:8225 2:N:0:1
TACTCGGGTATCTAATCCTGTTCGCTCCCCACGCTTTCGCGTCTCAGCGTCAGTACCGTCCCAGAGAGCCGCCTTCGCCACGGGTGTTCTTCCTGATATCTGCGCATTTCCCCGCTACACCAGGACTTCCACTCTCCTCTTCCGGACTCTAGCCAGATGGTTTCGGTCGACGTCTCAAGGTTAAGCCTCCAGTTTTCACAACCGACTTACCTGGCCGCCTACACGCTCTTTCCACCCAATCTGATAGAGAC
+
C<CCCGGGGGGGGGFGGGCEGGEGGGGGGGGGCFFGGGDGGGGGGGGGGGGGDGGGGEFGGGFEDGGGGFGGGGGGFGGDGD7FBFFFGGGGGFG,AEFGCGGGGGG>FG,CEEGEGGGGGGGGG7DFGGCFFFFGGFFCDGG>=*=>GF7=B7+@0>?*,2:FF50@?>@9>A9*=BF425::FFGFFC66:E@DCCF7BD6(32(/1>6;<<GGFDE2147FFD)77:A24)9:?:0:044<)))))4,
@M00200:205:000000000-AKKM3:1:1101:5093:8254 2:N:0:1
TACGAGGGTATCTAATCCTGTTTGCTCCCCACGCTTTCGCGTCTCAGCGTCAGTAACGTCCCAGCGAGCTGCCTTCGCCATAGGTGTTCCTCCCGATATCTGCGCATTTCACCGCTACACCGGGAATTCCACTCGCCTCTTCCGAACTCTAGTCCGGCAGTATCGACCGGCATCCCAGGGTTGAGCCCTGGACTTTCACAGCCGACTTACCGGACCGCCTACACGCTCTTTAAACCCAATCTGAGAC
+
CCCCCGGGGGGGGGGGGGGGGGGGGGGGGGGGGGGGGGGDGGGGGGFGGGGGGCGGGGGGFGGGGGGDFGGEEGGGGGGGGGFG9FFGGGAFFGGGGGGGGGGGGGGGGGGGGGGBGGGGGG7B4>DFGGGGGC+@>AEEFCFFG>DDGFGFEFGFBGGACCEF5@*@5CAF>(?FF4CBCCG64<F3AG5;FGFGFFGEF?<29>@<CE@?FFGG65>???F?:C)1*:44>FFBGFFFFBB)6:)
@M00200:205:000000000-AKKM3:1:1101:20187:8256 2:N:0:1
TACTGGGGTATCTAATCCCGTTTGCTCCCCTAGCTTTCGCGCCTCAGCGTCAAGAACAGGCCAGGTAGTCGCCTTCGCCACTGGTGTTCCTCCCGATATCTACGCATTTCACCACTACACCGGGAATTCCACTACCCTCTCCTGCCTTCGAGTCGATCAGTATCGCGTGACCCTCCCCAGTTGAGCCGGGGGCTTTCACACGCGACTTGAACGACCGCCGGCGCGCTCTTTACACCCCGTCTGAGCG
+
CCCCCGGGGGGGGGGGGGGGGGGGGGGGGGGGGGGGGGEGCGGGGGGGGGGGGGGGGGGGGGGGGGGGGGFFGGGGGGGGGGGGGGGGGGFFGGGGGGGGGGGGD8CFGGGGGGGFGG?EGDCEEEGGGGGGGGGFGFGDFDFFGFGFGFG=EFGFFGGFGGFGFD6C*A?CFB>DFFG5>ED@FGGE4>C>DEGFFCEEFFF@((,/))5:??GGFDE((-3075>D57:AA24.:4(-416))(-
@M00200:205:000000000-AKKM3:1:1101:17144:8257 2:N:0:1
TACCAGGGTATCTAATCCCGTTCGCTCCCCTAGCTTTCGTCCCTCAGCGTCAGATAGGACCCAGTGGACCGCCTTCGCCTCCGGTGTTCCTGATGATATCGACGCATTTCACCGCTCCACCATCAGTTCCGCCCACCTCTATCCTCCTCTAGCTTGCCGGTTTGAAGCGCAATTCCTCGGTTGGGCCGAGGGATTTCACACCTCACCTAACAAGCCGCCTACGGACTCTTTAAACCCAGTCTGAGAGCGAT
+
CCCCCGGGGGGGGGGGGGGGGGGGGGGGGGGGGGGGGGGGGGGGGGGGGGGGGGGGGGFGGGGGGGFGGGGGGGGGGGGGFGFGGGGGGGGGFGCFFGFGGFFEGGGGGGGGGGGFGGFGGGGG<EGGGGGGGGDEGFGFFGGFADGFGFG+EFFFFGD?>>ACCA+D?EF5BEFFFFD5FGCD>EGFFDE4?GGFF<FEFF@?FDDFFFFEF(8E;GF<?FB>BD>FCFF<<437E:B(,64))))((((
@M00200:205:000000000-AKKM3:1:1101:15808:8270 2:N:0:1
[truncated: 55,599,628 more chars]
