# Supplementary material for: Responses of rhizosphere soil bacteria to 2-year tillage rotation treatments during fallow period in semiarid southeastern Loess Plateau
Source: PeerJ. 2020 May 5;8:e8853. doi: 10.7717/peerj.8853 (PMC7207221; doi:10.7717/peerj.8853)
Supplement: Supplemental Information 34 [file peerj-08-8853-s034.gz]

Archive with 1 entries (1 files):
- G2'L3.R2.fastq
