# Supplementary material for: Responses of rhizosphere soil bacteria to 2-year tillage rotation treatments during fallow period in semiarid southeastern Loess Plateau
Source: PeerJ. 2020 May 5;8:e8853. doi: 10.7717/peerj.8853 (PMC7207221; doi:10.7717/peerj.8853)
Supplement: Supplemental Information 34 [file peerj-08-8853-s034.gz › G2'L3.R2.fastq]

@M00200:207:000000000-ALC1F:1:1101:7919:7574 2:N:0:5
TACCCGGGTATCTAATCCTGTTCGCTCCCCACGCTTTCGTCCCTTAGCGTCAGAACTGTCCCAGTAAGTCGCTTTCGCCACTGGTGTTCCTCCAGATATCTACGCATTTCACCACTACACCTGGAATTCCACTTACCTCTAACAGTCTCTAGTCTGACAGTATCTCACAACATCTCCAAGTTGAGCTTGAAGCTTTCATATGAGACTTATCAAACCGCCTACGGACCCTTTATGCCCAATTACAGAG
+
CCCCCGGGGGGGGGGGGGGGGGGGGGGGGGGGGGGGGGGGGGGGGFGGGGGGGF,BFGGGGGGGGGGGGGGGGGGGGGGGGGGGGGGGGGGGGGGGGGGGGGGGGGGGGGGGGGGGGGGGGGGGGGGGGGGGGGFGGGGFGFFGGFGFGFGFGGFDFGGGGGCGFFFGFGFFFFFFFFDDGGFBFGFFFF6FEFFEFFFEFEC@8C@ECECFC6FDFFFFFB>F2@BFBDFFFCFFFEB3=?EFFF@
@M00200:207:000000000-ALC1F:1:1101:16201:9358 2:N:0:5
TACCCGGGTATCTAATCCCGTTCGCTCCCCTAGCTTTCGCGCCTCAGCGTCAGTGTCAGCCCAGCAACCCGCCTTCGCCGCAGGTGTTCCTCTCGATATCTACGCATTTCACCGCTCCACCGAGAATTCCAGTTGCCCCTTCTGCACTCTAGCCCCGCAGTATCGGCTGACCGTTCCGGGTTAAGCCCGGAGATTTCCCTTCACACTTAACAGACCGCCTACGCGCTCTTTAAGCCCAGTTACAGAG
+
-<@BCCGCGEFFFCFFF9EC6CCC+:FGDFFFCFGEDGGCCFGGGFGCC:F@,C@FGGEFE@C<FF<FFE+@=F,C@CGGGDG74AF,,@=C9FFC,A+C,=F7@CE7;EFFDEGG+@DFGC+>6BB8B,,DCCDD=?8FF8FDFF?8?8EE+8DDGEGG78+<39BFB5C>5>DAFE:7=*8;8?)6??401;@C6)*771<=3/3;C99))5;(69;08:803(((,)64)6461888)6<A<47
@M00200:207:000000000-ALC1F:1:1101:10307:10961 2:N:0:5
TACAGGGGTATCTAATCCCGTTTGCTCCCCTGGCCTTCGCGCCTCAGCGTCAGTTGTGGTCCAGTTGGCCGCCTTCGCCACCGGTGTTCTTCCCAATATCTACGAATTTCACCTCTACACTGGGAATTCCACCAACCTCTCCCACACTCCAGTCCCGCCGTATCGGATGCCATTCCCAGGTTGAGCCCAGGCCTTTCACATCCGACGATCAGGACCGCCTACGCGCCCTTTACGCCCAGTTACAGAG
+
CCCCCGGGGGGGGGGGGGGGGGGGGGGGGGGGGGGGGGGGGGGGGGGGGGGGGGGGGGGGGGGGGGGGGGGGGGGGGGGGGGGGGGGGGGGGGGGGGFGGGGGGGGGGGGGGGGGGGGDGGGGGGGGGGFGGGGGGGGGFGGGGGFGFGFGGGGGFGGGGGGFGFFDGFGFFFFFFFFAFGGFFFGFFFFFFFFF=:*+8EEFAAFBB=D?B6=FFFFFFD@@F9>F>FB:2<?@EFF0><):A)43
@M00200:207:000000000-ALC1F:1:1101:16508:13603 2:N:0:5
TACTCGGGTATCTAATCCTGTTTGCTACCCACGCTTTCGTACCTCAGCGTCAGTATTGGTCCAGAAAGCTGCCTTCGCCATTGATGTTCCTTCTGATATCTACGCATTTCACCGCTACACCAGAAATTCCACTTTCCTCTACCATACTCTAGTTGACCAGTTTCAAATGCAGTTCCCAGGTTAAGCCCGGGGCTTTCACATCTGACTTAATAAACCGCCTACGCACGCTTTACACCCAGTTACAGAGCGAT
+
CCCCCFGGGGGGGFG<EFGGGGGGGGGGFGGGGGGGGGEGGFG<EGGGGGGGGGGDGGGGGGGGGGFGGGFGGGGGGGGGGDFGGGGGGGGGGGGFAFFGFGGGGGGGGGGDECGGGGFGGDFGFE;EGGGGGGGFFGGFGGGGGFGFGF8EFGGGGEFGGGFGFFFG?DDFDDFFFFFGGCF?FCD5@*@BAFFEFCFCFF<AAE@*::E==CFFFB=>@DA==9A22:5>EF=?=@=@CEFFFFE(31(
@M00200:207:000000000-ALC1F:1:1102:13199:21539 2:N:0:5
TACTGGGGTATCTAATCCCGTTTGCTCCCCTGGCTTTCGCTCCTCAGCGTCAATGCCGGTCCAGGATGCCGCCTTCGCCACCGGTGTTCCGCTTGATATCTACGAATTTCACCTCTACACCAAGCATTCCACCTTCCTCTCCAGGACTCTAGCTGCGCAGTTTCGAGTGCACTTCCACGGTTGAGCCGTGGGATTTCACGCCCGACTTGCGCTGCCGCCTACACGCGCTTTAAACCAAGTTACAGAG
+
CCCCCGGGGGGGGGGGGGGGGGGGGGGGGGGGGGGGGGGGGFGGGGGGGFGGGGG@FGGGGGFGGGGGGGGGGGGGGGGCFEGGEGGGGGGDDGGGGFFFGDFGGGGFCFFFGGFGFFFFGFFGFFGFEFDFFGGDG8F8DFDECGDFDD=EDFGFGGGGEGGAGFGGGFCF7FDFBCDDFGGGFGFA5CDBFF>>9<:>2:)9992(7*68998)329;2;@8;(6111<49<*843:<)6:4<47
@M00200:207:000000000-ALC1F:1:1103:6557:14204 2:N:0:5
TACAAGGGTATCTAATCCCGTTCGCTCCCCTGGCTTTCGTGTCTCAGCGTCAGCACACTCCCAGCAACCTGTTTTCACCATTGGCGTTCCAAACGATATCTACGCATTTCACCGCTCCACCGTTTGTTCCGGTTGCCCCTAAGTGGCTCAAGACCGCCAGTATGCCAAGCAGTTCCACGGTTGAGCCGTGGGATTTCACAAGGCACTTAACGATCCGCCTACACACGCTTTAAGCCCAATTACAGAG
+
CCCCCGGGGGGGGGGGGGGGGGGGGGGGGGGGGGGGGGGGGGGGGGGGGGGGGGGGGGGGGGGGGGGGGGGGGGGGGGGGGGGGGGGGGGGGGGGGGGGGGGGGGGGGGGGGFGGGGGGGGGGGGGGGGGGGGGGGGGGGGGFGGFGGGGGGGGGGGCGGGGGGGGGGCGGGGFGFGGGDFGGGGGFDDC5;9FFFFFGFFFFDDFFFFCFDFFFEBFF?<@ED)>BF;6?4?3AA@@@FECC4<)4
@M00200:207:000000000-ALC1F:1:1104:10072:16234 2:N:0:5
TACAGGGGTATCTAATCCTGTTCGCTCCCCACACTTTCGCTCCTCAGCGTCAGATCATGCCCAGAGAACCGCCTTCGCCACCGGTGTTCCTCCTGATATCTGCGCATTTCACCGCTACACCAGGAATTCCGTTCTCCCCTGCATACCTCTAGTCTGCCCGTATCGAAAGCAAGCCCCGAGTTAAGCCCGAGGTTTTCACTCCCGACGCGACAAACCGCCTACGAGCCCTTTAAGCCCAATTACAGAG
+
CCCCCGGGGGGGGGGGGGGGGGGGGGGGGGGGDGGGGGGGGFGFFGGGGGG@@FGGGGGGFFGGGGGGGGGGGGGGFGGGGGGGGGGGGGFGGGGGGGGGGGCGGDGEGGGGGGGGGGGGGGGGGGGGGGGGGGGGGGGGGGGGGGEGGGGGGGGGGCGGGGGGGGGEGGGFDF7CD>9DEGGGGGGGGGGGEFFDFCFE:;BFD2>56@EFFD4FFFBF?B?E6B1:BBFB<28?1:?0))6<<<:
@M00200:207:000000000-ALC1F:1:1104:11652:23524 2:N:0:5
TACCCGGGTATCTAATCCCGTTTGCTCCCCTGGCTTTCGTGCCTCAGCGTCAGGAATCGTCCAGAGACTCGCCTTCGCCACTGGTGTTCCTCTCGATATCTACGCATTTCACTGCTACACCGAGAATTCCAGTCTCCCCTCCGATCCTCTAGCGAGGTAGTTTCCAATGCCATTTCGGAGTTGAGCTCCGAGCTTTCACATCAGACTTACCTAACCACCTACGCACCCTTTACACCCAGTTACCGAG
+
CCCCCGGGGGGGGGGGGGGGGGGGGGGGGGGGGGGGGGGGGGGGGGGGGGGGGGGFGGGGGGGGGGGGGGGGGGGGGGGGGGGGGGGEGGGGGGGFGGGGGGGGGGGGGGGGGGGGGGGGFGGGGDDGGGGGG9DFGFE8CG6CEGEDFFGFCCED88=FFFFG9DFGGGFDFFGGFGDGGGGGFFGG70C*<7F4+*2:9?*.635@CFFE*0;4>F==EEFEFFFFFFFE<?FF>;,6??C)1(,
@M00200:207:000000000-ALC1F:1:1107:18471:12933 2:N:0:5
TACAAGGGTATCTAATCCTGTTTGCTACCCACGCTTTCGCACCTCAGTGTCAGTGTCAGTCCAGAAGGCCGCCTTCGCCACTGGTATTCCTCCCGATCTCTACGCATTTCACCGCTACACCGGGAATTCTACCTTCCTCTCCTGCACTCTAGCTTGACAGTTCCGGATGCCGTTCCCAGGTTGAGCCCGGGGCTTTCACAACCGGCTTATCAAGCCACCTACGCGCGCTTTACGCCCAATTACCGAGAGCT
+
CCCCCGGGEFGGGFGFFGFGFGGCFGGFGGGGEGGGGGGGGGGGCGFCFGGGGGGBGGGGGGGFGGGGGGEGGGDFFGGGGGGGGGGGGGGGGGGEFEFGGGGGGGGGGGFGGGGGDEFFGGGCGEFCFECGGGGGGFFFGGGGGGGGGGGDFGAFGGGGGGGGGGGEGGGGGFGGF9C?:CGFFGGFGFGDBDFFF?F?FFFAB@2>9*988=AFFDDF@E@@@>>>0869A:ED>?<FBF<)4,,(,()
@M00200:207:000000000-ALC1F:1:1107:6990:23018 2:N:0:5
TACTCGGGTATCTAATCCTGTTTGCTCCCCACGCTGTCGCGCCTCAGTGTCAGCAACAGCCCAGCAGGCCGCCTTCGCCACCGGTGTTCTTCCGGATCTCTACGCATTCCACCGCTACACCCGGAATTCCGCCTGCCTCTACAGTGCTCCAGCCGCGGCAGTATCCCTGGCCGACGCAGGGTTGAGCCCCGCGCTTTCACCAAAGACTGACCGGGCCACCTACGCGCCCTTTATACCCAGTTACAGAG
+
CCCCCGGGGGGGGGGGGGGGGGGGGGGGGGGGGGGGGGGGGGGGGGGGGGGGGGGGGGGDGGGGGGGGGGGGGGGEGGGGGGGDECFGFFFGDCCFGGGGGGFDGGGGGFFCEEEGGGGGGGGGGGGGGGGDGGGGGGGFGGGGGFGGGGGGGGGGGDGGGGGGGGGGFDFDGAC59C78CGGGFFG)A=DDFD)5>DGAFB:)4:?<??F@F>DFFFBF?0:?9>EFFFFF99FFBB<5:4ABB<)4
@M00200:207:000000000-ALC1F:1:1108:23015:11706 2:N:0:5
TACTGGGGTATCTAATCCCGTTTGCTCCCCTGGCTTTCGCTCCTCAGCGTCAGTATTGGTCCAGGATGCCGCCTTCGCCACCGGTGTTCCTCCAGATATCTACGCATTTCACCGCTACACCAGGAATTCCGTTCTCCCCTGCATACCTCCAGTCTGCCCGTATCGAAAGCAAGCCCCGAGTTAAGCCCGAGGTTTTCACTCCCGACGCGACAAACCGCCTACGAGCCCTTTACGCCCAATTACAGAG
+
BCCCCGGGEGGGGGGGGGFGFGGGGGGGGGFFGGGGGGGGGGGGGGGGGFGGGGGGGGGGGGGGGGGGGGEGGGGGGGGGGGGGGGGGGGGGGGGGGGGGGGGGGGGGGGGGGGGGGGGGGGGGGGGGGGGGGGGFFGGDGFFGGGGGGGGGGGGGFGGGGGGGGGGGGGGGGFCCDGGGGCFGGF5CDE5>?3BFFCGFEFFFFFFBFFFE@DGF9/9DF@0B?F,>1274>F)>>?155<<AFF:
@M00200:207:000000000-ALC1F:1:1109:5015:11905 2:N:0:5
TACGAGGGTATCTAATCCTGTTTGTTCCCCACACTTTCGCACCTCAGCGTCAGTATCGAGCCAGTGAGCCGCCTTCGCCACTGATGTTCCTCCGAATATCTACGAATTTCACCTCTACACTCGGAATTCCACTCACCTCTCTCGAACTCTAGACTGATAGTTTTGGAGGCAGTTCCAGGGTTGAGCCCTGGGATTTCACCCCCAACTTTCCAGTCCGCCTACGCGCGCTTTATACCCAGTTACAGAG
+
CCCCCGGGGGGGGGGGGGGGGGGGGGGGGGGGCGGGGGGGGGGGGGGGGGGGGGGGGGGGGGGGGGGGGGGGGGGGGGGGGGGGGGGGGGGGGGGGGGGGGGGGG,?FDFGGGGGGGGGGGGGGGGGGGGGGGGGGGGGGGGGGGGGGGGGFGGGGGGGGGGGGGCGGCGGGGFGGFFFGGGGGGGFGFEFFFGFFFFGFFF>DDDFFFGFFFFFF>EA>DFD=@49@FF<ECFFF@E<EFFFF<6;
@M00200:207:000000000-ALC1F:1:1109:18550:24085 2:N:0:5
TACGCGGGTATCTAATCCTGTTTGCTCCCCACACTTTCGCACCTCAGCGTCAGTATCAAGCCAGTGAGCCGCCTTCGCCACTGGTGTTCTTCCGAATATCTACGAATTTCACCTCTACACTCGGAATTCCACTCACCTCTCTCGAACTCTAGACTGGGAGTTTTGAAGGCAGTTCCGGGGTTGAGCCCCGGGATTTCACCCCCAACTTTCCAATCCGCCTCCCCGCGCTTTAAACCCAATTACAGAG
+
CCCCCGGGGGGGGGGGGGGGGGGGGGGGGGGGGGGGGGGGGGGGGGGGGGGGGGGGGGGDGGGGGGGGGGGGGGGGGGGGGGFGGGGGGGGGGGGFGGFGGGGGGGGFGGGGGGGGGGGGFGGGG7F?FGGGGGG?FGGGGGGGDGGGCFGGGGGGGGGGGGGGGGGGGGGCFFGGFDDDEDGGF6C>?EEEEG;AA?FF4@>4;;3.7:7F).8):C;;()(/,=3>>:?AA)97?13,-)).)14
@M00200:207:000000000-ALC1F:1:1110:19553:8007 2:N:0:5
TACGAGGGTATCTAATCCTGTTTGCTCCCCTGGCTTTCGTGCCTCAGCGTCAGGAATTGTCCAGGGACTCGCCTTCGCCACTGGTGTTCCTCCAGATATCTACGCATTTCACTGCTACACCTGGAATTCCAGTCCCCCCTCCAATCCTCGAGCCGAATAGTATCCCATGCCATTCCGCAGTTAAGCTGCGGGATTTCACATGAGACTTACCCGACCACCTACGCACCCTTTATACCCAGTTACAGAGCGAT
+
CCCCCGGGGGGGGGGGGGGGGGGGGGGGGGGGGGGGGGGGGGGGGGGGGGGGGGGGGGGGGGGGGG@FGGGGGGGGGGGGGGGGGGGGGGGGGGGGGGGGGGGGGDGGGCFGGGGGGGGGGGGGGGGGGGGGFGFGEEGGGGGFEFFGGGDECGGGGG6AFGGGGGFGGGGFD9FGGG6++@C@@GGGFGGFADFFAEGCEFFFFEFEFGFABBG:@F@==E;@DEFF@14<C?FF;8?@EFE57+6(,((
@M00200:207:000000000-ALC1F:1:1115:8078:18202 2:N:0:5
TACTCGGGTATCTAATCCTGTTTGCTCCCCACGCTTTCGCACCTCAGCGTCAGTATTTGTCCAGGGTGTCGCCTTCGCCACTGATGTTCCTTCAGATCTCTACGCATTTCACCGCTACACCTGAAATTCCACACCCCTCTACAATACTCTAGCCTGCCAGTTTTGGATGCAGTTCCAAGGTTGAGCCCTGGGCTTTCACATCCAACTTAACAAACCGCCTACGCGCGCTTTATGCCCAGTTACAGAG
+
CCCCCGGGGGGGGGGGGGGGGGGGGGGGGGGGGGGGGGGGGGGGGGGGGGGGGGGGGGGGGGGGGGGGGGGGGGGGGGGGGGGGGGGGGGGGGGGFGGFGGGGGGGEGGGGGGGGGGGGGGGGGGFGGGGGDFGEEGGGGGGGGGGGGGGGCDFFGGGGGGGGGGGGGGGGGGFGGGFGDFFGGCGGDFGFFFFGFFFGFFFFFEFFEFCEFE@FF2?A=ADFFFFFFFF(7C?AF83@@?EEEFF1
@M00200:207:000000000-ALC1F:1:1116:15526:12339 2:N:0:5
TACGGGGGTATCTAATCCCGTTCGCTCCCCTAGCTTTCGCGCATCAGCGTCAGTGTCAGCCCAGCAACCCGCCTTCGCCGCAGGTGTTCCTCTCGATATCTACGCATTTCACCGCTACACCGAGAATTCCAGTTGCCCCTTCTGCACTCTAGCCCCGCAGTATCGGCTGACCTTTCCGGGTTAAGCCCGGAGATTTCACAGTCGACTTGCGGTGGCCGCCTACGCGCCCTTTAAACCCAATTACTGAG
+
CCCCCGGGGGGGGGGGGGGGGGGGGGGGGGGGGGGGGGGGGGGGGGGGGGGGGGGGGGGGGGGGGGGGCFGGGGGGGGGGGGGGGGGGGGGGGFEGGGGGGGGGGGGGGGGGGGGGGGGGGGGGGGGGGGGGGFGGG?FGGGGFDGGFGGGEF@?CEGECGGGGGGDGDCGFGFFGGGDGGGGFFGGGGC:>=FFEFFFA);=;DFFFFABBB9DFFE>>::::B9>B9BB6>A4B?023:DBF)667
@M00200:207:000000000-ALC1F:1:1117:9552:8771 2:N:0:5
TACGAGGGTATCTAATCCCGTTCGCTCCCCTGGCTTTCGCGCCTCAGCGTCAGTGTCGGCCCAGCAACCCGCCTTCGCCGCAGGTGTTCCTCTCGATATCTACGCATTTCACCGCTACACCGAGAATTCCAGTTGCCCCTTCCGCACTCTAGCCGCACAGTATCAGTTGACCTTTCCGGGTTAAGCCCGGAGATTTCACACCTGCCTTGTGCTGGCCGCCTACGCGCCCTCTAAACCCAATTACAGCG
+
CCCCCEEGGGGGGGGGGDGGGGGGGGGGGGGGGGFGGGGGGGDFFGGGGGGGDFFGFEDGGGGGFG<FGDFGGGGGGGGGGGGGFFGGGGGGGGGGG@FGGGGGGDGGGGGGGGGGGGCGGGDFGEFGEEFDFG8FFGGGFGGGGGCACCFC9FGGGGGGF7C7CGG<8;CDCBCFDDGCGGC>CGDGGDCB)5=CFEG<()64(6;CFCA4)/280:99:(3(4.2(41*47)*911(/.69:)).(
@M00200:207:000000000-ALC1F:1:1118:16536:8139 2:N:0:5
TACTCGGGTATCTAATCCTGTTTGCTCCCCACGCTTTCGCGTCTCAGCGTCAGTATCCAACCAGGGGGCCGCCTTCGCCACAGGTGTTCCTCCCGATATCTACGCATTTCACCGCTACACCGGGAATTCCACCCCCCTCTTTGGTACTCTAGCTTGCCAGTTTCATGCGTCGTTCCCCGGTTGAGCCGAGGGATTTCACACATGACTTAACAAACCGCCTACACGCCCTTTAAACCCAATTACAGAG
+
CCCCCGGGGGGGGGGGGGGGGGGGGGGGGGGGGGGGGGGGGGGGGGGGGGGGGGGGGGGGGGGGGGGGGGGGGGGGGGGGGGGGFFGGGGGGGGGGEEGGGGGGGGGGGGGGGGGGGGGGGGGF:EGGGGGGGGGGGGGFGGGFGGGGGGGGGGGGGFGFGGFGGGFGGGGGG:GGFGDC:CCGGGGGDCGDFGFFFFGFEB;?A?F?AAFF<?>F>FFFFFFF0D:>B?9)6<?FFF0:A>BAB95
@M00200:207:000000000-ALC1F:1:1118:2779:12512 2:N:0:5
TACTAGGGTATCTAATCCTGTTCGCTCCCCACGCTTTCGCACCTCAGTGTCAGGAATGCACCAGAAAATTGCCTTCGCACTAAGTATTCCTCCCAAATCCTAAGAATTTAACCTCTCTTCTGGGAATTCTATTTTCCTCTTGCACCCTCATAGAGATTAAACCGTTTTGAATGCACACCCAAAGAAAACTTTTGGACTTCCACACACAACTCCATTCCTCCACCTACTTGCCCTTTATCCCCAATTAC
+
CCCCCFFFGGGFGFGFGFF@E<FGGEFEF7,:@@:B@F@FBF+,;,C,;@<C<A8C@E<,CEFDGGGGGCFEC<<EFG7+7A,EFEG,@,9A<?<=AB,A9EGCF=DE;C,EC=>4@,@A,=F8E89==C,@FGEGAD=B9DADGFC6DFD,;;EF,9,A,@6@>CE6+=+?8@8DFDD+DDDCGFD+@,=FD208*6=**+:?)8@?888*85;+*5**8)30:3:***+3.:*/89*A):@55*99
@M00200:207:000000000-ALC1F:1:1119:23216:7043 2:N:0:5
TACAGGGGTATCTAATCCTGTTCGCTACCCACGCTTTCGTCCCTCAGCGTCAGTATATTGTTAGTAATCTGCTTTCGCAATCGGTATTCTGTGTAATATCTATGCATTTCACCGCTACACTACACATTCTAACTACTTCACAATAACTCAAGTTTGCCAGTATCAAAGGCAGTTCTACCGTTGAGCGGTAGGATTTCACCTCTGACTTAACAAACAGCCTGCGGACCCTTTACACCCAATTACAGAG
+
CCCCCGGGGGGGGGGGGGGGGGGGGGGGGGGGGGFGGGGGGGGGGGGGGGGGGGGGGGGGGGGGGGGGGGGGGGGGGGGGGGGGFFGGGGGGGGGGGGGGGGGGFGGGGGGGGGGGGGGGGGGGGGGGGGGGGGGGGGGGGGDFGGGGGGGGGGGGCGGGGGGGGGGGGGGGGFGGGGFGGGGGFGGGGGGGFFGFFFGFFDFFFFFCEFFFFFFFFACDC9ABFFFAFFFFFFFABDFB=:EFFCB
@M00200:207:000000000-ALC1F:1:2101:3414:14725 2:N:0:5
TACTGGGGTATCTAATCCTGTTTGCTCCCCACGCTTTCGCGCCTCAGCGTCAATACCGTACCAGAGTGCCGCCTTCGCCACTGGTGTTCTTCCTAATATCTACGAATTTCACCTCTACACTAGGAATTCCACACTCCCCTTACGGATTCTAGACAATCAGTTCTACAGGCAGTTCCAGGGTTGGGCCCTGGGCTTTCACCTCTAGCTTGATCATCCGCCTACACGCCCTTTAAACCCAATTACAGAG
+
CCCCCGGGGGGGGGGGGGGGGGGGGGGGGGGGGGGGGGGGGGGGGGGGGGGGGGGGGGGGGGGGGGGGGGGGGGGGGGGGGGGGGGFGGGGGGGGGGGGFGGGGGGGGGGGGGGGGGGGFGGGFGGGFGGGFGGGGGG6DFFGFGGGFGFGGGGGGGFGGGGFGF+?E?FFFFFGFDFF5FCDC56:9DFDF@FFFFFFFFF@CFFECBDFFFFF>AFFF>DEBFFFFFDF4E9BF61;DECCAEC@
@M00200:207:000000000-ALC1F:1:2103:17423:7863 2:N:0:5
TACGGGGGTATCTAATCCTGTTTGCTACCCACGCTTTCGCGCCTCAGCGTCAGGGACAGTCCAGGAAGCCGCCTTCGCCACTGGTGTTCCTCCACATCTCTACGCATTTCACCGCTACACGTGGAATTCCACTCTCCTCTTCTGTACTCAAGTCCTCCAGTTTCCAATGACCCTCCACGGTTAAGCCGTGGGCTTTCACATCAGACTTAAAAGACCGCCTGCGAGCGCTTTAAACCCAATTACAGAG
+
CCCCCGGGGGGGGGGGGGGGGGGGGGGGGGGGGGGGGGGGGGGGGGGGGEGGFGGGGGGGGGGGGGFGGGGGGGGGGGGGGGGGGGGGGGGGGGGGGGGGGGGGGGGGGG<FGGGGGGGGGGGGGGGGGGGGGGGGGGGGGGGGGGGGGGGGGGGGGGGGGGGGGGGGFGGGGFGGGGEDGEECCFGD9CGDFGGFFCGFFFFFEEEFFCFCEFGFFFFD;ABF;BFFF?BFB4FF?FFFAAD<F22
@M00200:207:000000000-ALC1F:1:2105:9167:2716 2:N:0:5
TACGGGGGTATCTAATCCTGTTTGCTACCCACGCTTTCGTGTCTCAGTGTCAGTTCAGGCCCAGGTGGTTGCCTTCGCCATCGATGTTCCTCCCGATATCTACGCATTTCACCGCTACACCGGGAATTCCGCCACCCTCTACCGAACTCTAGCTTGCCAGTATCGACTGCAATTCCCAGGTTGAGCCCAGGGCTTTCACCACCGACTTAGCGAGCCACCTACTCACGCTTTAAACCCAATTACAGAG
+
CCCCCGGGGGGAGACEFDFGGFGGFGFGGCFFGG7FDEECFEEFFC@E<@@@FGDFGG9FFGCFCF8<FDGEFFFFDGGGDGGGGDFGGCC<DEEG@CFGGGGFGG@F99EBDGGCDCFCFGG+4BDDFG?+==EGD?F87AFGDEEFG75@EC98EGG6<CCGGCC8C@C:?8D87:CFF,9**29DF**0);;AB4:*25845(3;>486A()81A<@E47;96=008:92-9<?0((64<>244
@M00200:207:000000000-ALC1F:1:2106:18396:8681 2:N:0:5
TACGCGGGTATCTAATCCTGTTCGCTACCCACGCTTTCGTGCCTCAGCGTCAGAACAGACCCAGTCGCCTGCCTTCTCCTTTGGCGTTCCGATTGATATCAACGCATTTCACCACTCCACCAATCGTTCCGCCTACCTCTGTCTGTCTCAAGTCTTGCGGTTCGCTCTGCAGTTCCTCGGTTGAGCCGACGGATTTCACTAAACGCTTACATGTCCGCCTACGCACGCTTTACACCCAATTACTGTG
+
CCC8@FGGGGGGGGGGGGGGGGCFGG,FFGGG7FGGGGGEFGGGGGCGGGGGG99C66,,CFGGGDCFFBF8FGGGFG,?6CFG8FFGGG@,+@4EFGGG;FGGGGGGGGGGGDFGCGGG8E,5,4AFGGG7E+3DFFGGD,,,,2@FG7EF,3,,2,+@CEC+@7,:DFGGG>F7?;?DGGG6CFGG7*95):DFFFG++()(,6(:(=++3)9//1/8;A?F(<(9??FF))=?>?6BB<<):))
@M00200:207:000000000-ALC1F:1:2106:4806:14353 2:N:0:5
TACGAGGGTATCTAATCCCGTTTGCTCCCCTGGCCTTCGTGCCTCAGCGTCAGGAACTGTCCAGAGACCCGCCTTCGCCACTGGTCTTCCTTACGATATCTACGCATTTCACCGCTACACCGTAAATTCCAGTCTCCTCTCCAGTCCTCAAGCACGGCAGTATCGAATGCAGTTTCGGAGTTAAGCTCCGAGATTTCACACCCGACTTACCGCGCAGCCTACGCACCCTTTACACCCAATTACCGAG
+
CCCCCGGGGGGGGGCGGGGGGGGGGGGGGGGGFGGGGGGGGEGGG@FGGGGGGDCFGGGGGGGGCFGGGGDEGGGGGGGGGGGFGGGGGGGGFGGGGGGGGGGGGGGGGGGGGGGGGFGGGGGGFFGGGGGGFGGGGGGGGGGCGGGGGGFFFGGC@EEECEGGGGGGGGCGGBEFC>6+4:+@CGFGGG5>BDFFFFGFFA?)-77>:FFFD(>-.1:@EF?@()47;DF<EEFF932@>AF)2:6
@M00200:207:000000000-ALC1F:1:2108:17658:23047 2:N:0:5
TACAGGGGTATCTAATCCTGTTCGCTCCCCACGCTTTCGCGTCTCAGCGTCAGTACCGTCCCAGCGAGCTGCCTTCGCCATAGGTGTTCCTCCTGATATCTGCGCATTTCACCGCTACACCAGGAATTCCACTCGCCTCTTCCGGACTCTAGCCTGACAGTATCTGCCGGCATTCAAGGGTTGAGCCCTTGACTTTCACAGCCGACTTATCAGGCCGCCTACACGCTCTTTATGCCCAATTACAGAG
+
CCCCCGGGGGGGGGGGGGGGGGGGGGGGGGGGGGGGGGGGGGGGGGGGGGGGGGGGGGGGGGGGGGGGGGGGGGGGGGGGGGGGGGGGGGGGGGGGGGGGGGGGGGGGGGGGGGGGGGGGGGGGFGGGGGGGGGGGGGGFGGGGGGEGGGGAFFFGGGGGGGGF*;75=CDDDFGGGGGGFGGGFFGGGGGGFGGFFFGFBFFF=@F?;FFFFFGG@>@;@4=A;D@F?FFBF9+??F?B<:<9252
@M00200:207:000000000-ALC1F:1:2110:10247:13306 2:N:0:5
TACTAGGGTATCTAATCCCGTTTGCTCCGCTGGCTTTCGCGCCTCAGCGTCAGAAAAGGTCCAGTGCGCCGCTTTCGCCGCCGGCGTTCCTTCTGATATCAACGCATTTCACCGCTCCACCAGAAGTTCCGCGCACCCCTACCTTCCTCCAGCAAGCCGGTATCGAAGGCTCTTCCACAGTTAAGCTGTGGGATTTCACCCCCGACCTCGCCTGCCGCCTACGCGGCCTTTATACCCAGTTACAGAG
+
CCCCCFGGGGGGGGGGGEGGDGGEGGGG,@FGGGGFGGGGGGGGGGGGGGGGGGFGGGGGGGGGGFFGGGGGGGGGEGGGGDCEGGGGGGGGGGGFGGGGGGGGGGG@EGGGGGGGGGGGGGGGGFDEEGGGGGCGGEEFGGGDAFGGGGGGGG7FGGGGEGGGGGGGGGGGGFGGGGF4>AFE=CFDDGDEDAGFFFGFFFFFFFFF?FFFFBCF6BFB:;8B((-4:4<B<>@F?FF244<A<<7
@M00200:207:000000000-ALC1F:1:2112:2550:8929 2:N:0:5
TACAGGGTATCTAATCCTGTTTACTCCCCACGCTTTCGCGCCTCAGCGTCAGAGTGGTCCCAGCCGGCCGCCTTCGCCACCGGTATTCCTCCTGATATCTACGAATTTCACCTCTACACCAGGAATTCTGCCGGCCACTGACCCTCTCTAGATTAGCAGTTTCGAAAGACCCTCCGGGGTTGAGACCCGGGCTTTCACCTCCGACTTACTATTCCGCCTGCGCGCCCTTTAAGCCCAGTTACAGAG
+
CCCCCGCEEGGGAEGGGGFGGG,<EFEGGEGFGGCDGGGDE:FG@C;@8@CEFFGFFGGFGGGFEGC@FGGFGGGGGEGGGED@FGD,?A;DFEAFDFGGGFFE?@7;EFGFGF@FGGED8@C:?DF9DGCGCGGG+DEFGGGF?=30626EGDFFGFAA9FGGF7>6CFCC75CDDGGGGGG4*<;FD<5CA*0?C<FFF4;>@@?AEF:FEFGF?>337914>@;02724.407:<?44).2)(
@M00200:207:000000000-ALC1F:1:2112:27610:19270 2:N:0:5
TACTGGGGTATCTAATCCTGTTTGCTCCCCACGCTTTCGCGTATCAGCGTCAGTATCCAACCAGGGGGCCGCCTTCGCCACAGGTGTTCCTCCCGATATCTACGCATTTCACCGCTACACCGGGAATTCCACCCCCCTCTTTGGTACTCTAGCTTGCCAGTTTCATGCGTCGTTCCCCGGTTGAGCCGAGGGATTTCACACATGACTTAACAAACCGCCTACACGCCCTTTACACCCAATTACAGAT
+
CCCCCGGGGGGGGGGGGGGGGG@FFGGGGGGGGGGGGGGGDGGGGGGGGGGGGGGGGGGGGGGGGGGCGGGGGGGGGGGGGGGGGGGEFGFGGFGGDCEFGFGGGGGGA;FGF7EGGGGGGGGGGDGGFGGGGGGGGGDGFGGFGGGGGFGGGGGGGFFGFGGGGGGFGGGGGFGG4CE5:DG4<EFDD<DG5FGFFFGFFFFFFBDF<?F@>F<F>B>66?BBFF(96<7:ADF49:?:A)44<A)
@M00200:207:000000000-ALC1F:1:2115:3862:13381 2:N:0:5
TACTGGGGTATCTAATGCTGTTTGCTCCCCACGCTTTCGCGTCTCAGCGTCAGTATCCAACCAGGGGGTCGCCTGCGCCACAGGTGTTCCTCCCGATATCTACGCATTTCACCGCTACACCGGAAATTCCACCCCCCTCTTTGGTACTCTAGCTTGTCAGTTTCATGCGTCGTTCCCCGGTTGAGCCGAGGGCTTTCACACATGACTTAACAAACCGCCTACACGCCCTTTATACCCAGTTACCGAGAGCT
+
CCCCCGGGGGGGGGGG6CFFGGGGGGGGGGGGGGGGGGGGGGGGGGGGGGGGGGGGGGGGGEEGEGGGGGGGGG,@@=CFGGGGGGGGGGGGGGGCFGGGGGGGEGGGGGGGGCGGGGFFFE>36=FGGGGGGGGGGGGGGFGGGGGGGGGGGGGGGGGCGGGGGFEGGGGGGEGFGGGGGGCF*CGDDGD5)>CFF?C7@F@<<;CE7<?<<:<F>B9:?52?0@16>BFAFFF45<BB<>A2,(1(((.
@M00200:207:000000000-ALC1F:1:2116:22504:2698 2:N:0:5
TACACGGGTATCTAATCCTGTTTGCTCCCCTAGCTTTCGCTCCTCAGCGTCGATAGCGGCCCAGTGAGCTGCCTTCGCAATTGGTGTTCCTCCGAATATCTACGCATTCCACCGCTACACTCGTAATTCCACTCACCTCTACCGTATCCTAGTCACAACAGTATCGATCGACATTTCAGGGTTGAGCCCTGAACTTTTACGACCGACTTGTTGAACCGACTACGAGCTCTTTAAACCCAATTACAGAG
+
CCCCCGGGGGGGGGGGGGGGGGGGGGGGGGGGGGGGGGGGGFGGGGGGGGGGGGGGGGGG7FGGFGGGGGGGGGCEFGGGGGGGFGGGGGFDGFGGGGGGGF?FFGGGGEFEFEGGGGG@GGG,6@DFGGGGGGGGGGGGGGGEEGFF:9DBDDGGGGGGGGGGGGGGGDGGGFGGFGGGGGGGCG5));>FFGFEFFGFDFFFFBFF?FFFFEFF;D(6>BFF;EF6@C8CEEFF3<?BFFA<<<>?
@M00200:207:000000000-ALC1F:1:2116:11168:3493 2:N:0:5
TACTCGGGTATCTAATCCCGTTTGCTCCCCTGGCTTTCGCTCCTCAGTGTCAGTGTCGGTCCAGGATGCCGCCTTCGCCACCGGTGTTCCTCCAGATATCTACGCATTTCACCGCTACACCTGAAATTCCGCATCCCTCTCCCGAACTCAAGCCATCCAGTATCAGACGCAGTTCCCCGGTTAAGCCTAGGGATTTCACGTCTGACTTAGTTGGCCACCTACGAGCCCTTTATACCCAATTACAGAG
+
CCCCCGGGGGGGGGGGGGGGGGGGGGGGGGGGGGGGGGGGGGGGGGGGGGGGGGGGGGGGGGGGGGGGGGGGGGGGGGGGGGGGGGGGGGGGGGGGGGGGGGGGGGGGGGGGGGGGGGGGGGG,6EFGGGGGGGGCFGGGGGGGGGGGGGGDGFFGGGGGGGGGGGGGDGGGDFGFFGGGGGGGGGE)3;CAFFFFFFCFF>=DEEFFEEFECFG;BF=BBBFFFF;281=CEFFF1<?@EFFEFEF
@M00200:207:000000000-ALC1F:1:2116:25798:8459 2:N:0:5
TACTGGGGTATCTAATCCTGTTTGCTCCCCACGCTTTCGAGCCTCAACGTCAGTTACCGTCCAGTAAGCCGCCTTCGCCACTGGTGTTCCTCCTAATATCTACGCATTTCACCGCTACACTAGCAATTCCGCTTACCCCTCCGGCATTCAAGCCCGGCAGTCTCAAATGCAGTCCAGGAGTTGAGCCACTGCCTTTCACATATGACTTGCTTTGCCGTCTACGCTCCCTTTATGCCCAGTTAAAGAGAGCT
+
CCCC@EFGGGFGGGGGGG9CFGGFGGGGGG?@FGGGGGG<,CFFGG?FEGGGEGD9C<:FECCF<F<FGFGGGGDGGGGGGGGGGGGGGGGGGCFDGGGGGGGGGGDGGGGGGGGGGGFGD8@4A;A9EEFGEE6EG,=?DC>6+C++@DD,DDFD=6CCF,?F,+@;FCF7FFCF9,;CGFGGGG@::*;A*98*=*=+:+*:EC?E341*1>+;(/87=CF26B><@9);)78BDE@FEC)6.),((()
@M00200:207:000000000-ALC1F:1:2116:28753:9592 2:N:0:5
TACGAGGGTATCTAATCCCGTTTGCTCCCCTGGCTTTCGTGTCTCAGCGTCAGCACACTCCCAGCAGTCTGTTTGCACCGTTGGCGTTCCAGACGATATCTACGCATTTCACCGCTCCACCGTCTGTTCCGACTGCCCCTAAGTGGCTCAAGACAAGCAGTATACCAAGCAGCTCCATGGTTGAGCCATGGGATTTCACAAGGTACTTACAAGTCCGCCTACACACGCTTTATACCCAATTACAGAG
+
CCCCC@@:FFGGGEFGCFG7CFGGGFFGGGGGGGGEGGGGGFGGGGGFFFEGGGGGGGGGGGGGGGGGGGFFGF,CFFGDGGF<FFGGGGGGGGG7FGGGGGGGGGGCDAFGDGGGGDFFGCD+6>9EFGDGGGGFGGGFGGCECDGGGGGFGGDGFG8==DFFFDFGGGGG+9CCFGFGGDDCFGCC*4909@*>9AGFEA9@5:EAEFAE3A+85@=)(:2:7>=(9=B=EEFFE@1(74CAEE;
@M00200:207:000000000-ALC1F:1:2116:8989:10524 2:N:0:5
TACTAGGGTATCTAATCCTGTTTGCTCCCCACGCTTTCGTGCATGAGCGTCAGTGTTGGCCCAGAAGGCTGCCTTCGCCATTGGTGTTCCTCCACATCTCTACGCATTTCACCGCTACACGTGAAATTCCACCTTCCTCTGCCACACTCCAGCAAAGTAGTTTCGAGCGCAATTCCCAAGTTAAGCCTGGGGCTTTCACACTCGACTTGCTCTGCCGCCTGCGCACACTTTATACCCAATTACAGAG
+
CCCCCGGGGGGGGGGGGGGGGGGGGGGGGGGGGGGGGGGGGGGGGGGGGGGGGGGGGGAGGGGGGGGGGGGGGGGGGGGGGGGGGGGGGGGGGGGGGGGGGGGGGGGGGGGGGGGGGGGGGGG,6CEFFGGGGGGGGGGGGGGGGGGGGGGGGGFGGFDGGGGGGDGGGGGGGFFGFGGGGGGGGGF)555<?DACFFGFFFDBFADD@EFFEFGFFFFFFFFFFFFFB=>EFFFCFF@DFEFE@EF
@M00200:207:000000000-ALC1F:1:2119:12334:6976 2:N:0:5
TACACGGGTATCTAATCCTGTTTGCTCCCCTAGCTTTCGTGCCTCAGCGTCAGGAATTGTCCAGAGACTCGCCTTCGCCACTGGTGTTCCTCTCGATATCTACGCATTTCACTGCTACACCGAGAATTCCAGTCTCCCCTCCAATCCTCCAGCCAGATAGTTTCCGATGCAGTTTCCGAGTTGAGCTCGAAGATTTCACATCAGACTTATCTGACCGCCTACGCACCCTTTACACCCAGTTACAGAG
+
<CCCCGGGGGGGGGGGGGGGGGGFFFGGGGGDFFAGGGGGGGFFGGGGGGEEGGFGGGGGGFFCFGGC<FGCEEGCGGGGGGGG@FGEFGGGFGFFF,CFFBGFGGGGGG;5CDFGGGFG8CBC:8==FGGGFGGFGF6DCEGGGGGGGGGGGGGGDGFB:?=@FD8ECEG7DFGFGFDGGGGGFFGGGGC5@8FA9EF;=>8C9@5A>7+;A5B;A>B==5ABFF(5=5>C*>;A(/6;ECFF@9;
@M00200:205:000000000-AKKM3:1:1101:22317:1992 2:N:0:1
TACGAGGTTCTCTAATCCTGTTTTCTCCCCACGCTTTCTTTCCTCAGCTTCCTTCCTGGACCATTCTTTCTCCTTCTCCTCTTTTTTTCTTCCTTCTTTCTACGCCTTTCCCCTCTACACTCTTCTTTCCACATACCTCTTCCATACTCCCTTTAGCCAGTCTCTTCTGCACTTCCCCTTTTGAGCCCTTTTCTTTCACCTCTTCCTTTCCTATCCGCCTACTCGCCCTTTCCCCCCTATTTCAGTTCTCT
+
-,8,6,+,;,;6C,,<CC@,C;6,<<;;;B,8+8@@@;,,,<;CC,,6,66,,;,,;,,,;C,,6,6,6;,<;AA?,::,:9,,<,8@AEF94,,,9,9A@,A,++4899,9:@=F,94949,,,,99@=,=D9+9939059@+3+606*,+,+6+19+0@+36*++,3,+)48?+**+*736+*,13;+,++3265*25:8>**00***3;*2,40+38)1**)**3;00***1-1)-)1***1******
@M00200:205:000000000-AKKM3:1:1101:20434:2050 2:N:0:1
TACGCGGGTATCTAATCCTGTTTGCTACCCACTCTTTCGAGCCTCAGTGTCATTTACAGTCCATTTCTCCGCTTTCTCCACCTTTTTTCCTCCATATATCTACTCCTTTCCCCGCTACACATGTACTTCCACTCTCCTCTACTGCACTCCCTTCTAACAGTTTCCAATGCACACACTTTTTTAGCCTCTCCCTTTTCCATCAGTCTTTTTAACCCACCTTCCCTCCCCTTTCTCCCCCTTACAGCTTCTTC
+
6,86A+:+8+;CE,,<CFE,ECC,;C,;CE9C,CEEE@,,,6@FF,,<,<<,,<;,<,,<EA,,,,,,99+8?=FA<CC,49,,:,C>FEG?E,:,9,9CD8F,9,9==A,:A+@?+>@:,9,,,,@=E98EG==ECDGD0@E+E5D3=*,+466++6+0=3;?;++75D+9+8<*3++5=3663=,3;+,3*<7;+3,3:***0***300)**3*)0*0:))+)*/*3;)/**0(*(--50**))***.)
@M00200:205:000000000-AKKM3:1:1101:7520:2112 2:N:0:1
TACAGGGGTATCTAATCCTGTTTGCTCCCCACGCTTTCGCTCCTCAGTGTCAGTTACAGTCCAGATATCCGCTTTCGCCACCGGTGTTCCTCCATATCTCTACGCATTTCACCGCTACACATTTATTTCCACTCTCCTCTACTGCACTCAAGTCTAACAGTTTCCAATGCCCACACTGTTTTAGCCACTTCCTTTTACATCAGTCTTCTTAACCCCACTGCCCTGCCCTTTTTCCCCTTTACCGATTTTTT
+
68ACCFG+8,;EFE,CFFGGGE;,;C,;CBDF7FGCCA,,,;@FGFFGC<C,,<C,C@EFGGG,,,,,<B4A?FGG7@:,B,++8+BCAEGAA??,9,9CDDFGG,@?DF,AC@EEDFF?,4,,,,9EFFFGD,?>@FF:;@3;9DG16*,+73+45@DFF3;=*++306*)*1**3+338,66=D,0:+2+=:=6+5,50*:***2*5*550*,+)**)*))*),3*;0)**.1:,))0***05(((*1(
@M00200:205:000000000-AKKM3:1:1101:23106:2187 2:N:0:1
TACAGGGGTATCTAATCCTGTTTGCTCCCCACGCTTTCGCGTCTCAGCGTCAGTAATGGACCAGTATGTCGCCTTCGCCACTGGTGTTCTTCCGAATATCTACGACTTTCACCTCTACACTCGGCCTTCCACATACCTCTTCCATACTCAAGCTAGCCAGTTTCAAATGCAATTCCAACTTTGAGCCCTCGGCTTTACCCTCTTACTAAACTATCCGCCTACGCTCCCTTTCCGCCCAAGTACAGCTCTAT
+
@ACCCGGGG7FFGDFGGGGGGFC,EFFFGGGGGGGFFGCC+@:FFGGGGCFC7F<,EFGFGGG8E,<9BEFDBFGGGCFECE@,:?FFGGGFF7,=@C;FGGGGG+@CDE,EFGGFGFGA;=4++++9CDFFGDDFGFGEDEFFGFG1=7,+,696?DDB8+3=;39,<=D*2DB7+4+*36=2*@1:5++**5@;+*,5008**3;3*)3;A@F:=09@)0)9)4:98CE*8(0-1(/(>??39)//)9)
@M00200:205:000000000-AKKM3:1:1101:18989:2257 2:N:0:1
TACTAGGGTATCTAATCCTGTTTGCTCCCCACGCTTTCGAGCCTCAGCGTCAGTAATGGACCAGTATGTCGCCTTCGCCACTGGTGTTCTTCCGAATATCTACGAATTTCACCTCTACACTCGGAGTTCCACATACCTCTTCCATACTCAAGATAGCCAGTATCAAAGGCAATTCCAAGCTTGAGCCCTGTGCTTTCACCTCTGACTAAACTATCCGCCTACGCTCCCTTTAACCCCAATTACAGAC
+
CCCCCGGFGFGGGGGGGGGGGGE@FGGGFGGGGGGGGGGG8EGGGGGDGCF>FGCGGGGGGFGFF9FFGGGDFGGGGFF@FC<,:AFGGGGGGGDC:?;D8EGGG?FEFF9FGGGFDEDFFD=8++@1EFCGGGDE?DFFBFFDDFGFGC8+,=DFFFG?@+0?D987?ED)0DFF?76*39?6:86<F8,5=FGC+*@*08>8*:=;*)8;=EGC@FF>@@A58CED32)***1:>2)>4CC4.8(
@M00200:205:000000000-AKKM3:1:1101:11853:2322 2:N:0:1
TACACGGGTATCTAATCCTGTTTGCTCCCCACGCTTTCGAGCCTCAGCGTCAGTAATGGACCAGTATGTCGCCTTCGCCACTGGTGTTCTTCCGAATATCTACGAATTTCACCTCTACACTCGGAGTTCCACATACCTCTTCCATACTCAAGATAGCCAGTATCAAAGGCAATTCCAAGTTTGAGCCCTGGGCTTTCACCTCTGCCTAAACTCTCCGCCTACGCTCCCTTTAAACCCAATTACCGAGAGA
+
CCCCCGGGGGGGGGGGGGGGGGCFGG<FGGCGGGEGGGGGGG@EGGGGGGGGGGFGFGEEFGGGEC@FFGGGGGGGGG@C@EFG9FFEGGGGA:@FGGGGGGDFC,=FGGGGGFGFDEFGCFGDFEGGGGGGGD8EFFFEF;E9,?FEGFGGDDG99FGFG8DFEF86@D609*BDF+=+9,6=*6696=6D?7CC+0@6>)0:*18*5*);*;@:);9)><-@)=D47A)1*970:>2386>*(/(.,,
@M00200:205:000000000-AKKM3:1:1101:7833:2325 2:N:0:1
TACACGGGTATCTAATCCTGTTTGCTCCCCACGCTTTCGAGCCTCAGCGTCAGTAATGAGCCAGTGTGTCTCCTTCGCCACTGGTGTTCTTCCGAATATCTACGAATTTCACCTCTACACTCGGAGTTCCACACACCTCTCTCATACTCAAGACACCCAGTATCAAACGCAATTCCGAGTTTGAGCCCCGGGATTTCACCCCTGACTTCAATGTCCGCCGACGCTCCCTTTAAACCCAATTACAGAT
+
CCCCCGGDGCFGFGGGGGGGGGDCGGGFGGFGEGGFFGEG,@FGGGGFGGGEGGGEGADAFGGCGCFGGG,@FGGGEGGGGGC8FCFGEFFFGGCCFGGFGCFCC,,?EFCEFGFF?F,E;FF++@>AFFGG?CDC89=:5@EFGFG*+=,64ACDFGCFFCE+9+=,*6*03*4?5*=08@@7FCGFE>555CE;B;C@7>F2@:*9*9AAEAF;2C>(/-257=>3*;.7)>8343(6C);@4>)
@M00200:205:000000000-AKKM3:1:1101:13560:2399 2:N:0:1
TACGCGGGTATCTAATCCTGTTTGCTCCCCCAGCTTTCGTGCATCAGCGTCAGTTATGGTCCAGTGAGCCGCTTTCGCCACAGGTGTTCCTCCCGATATCTACGCATTTCACCGCTACACCGGGAATTCCACTCACCTCTCCCACACTCAAGCCCCGCAGTTTCCCGTGCAGGCTTCGAGTTAAGCCCGAAGATTTCACACAGGACTTGCGGAACCGCCTCCGCACCCTTTACACCCAATTACAGAG
+
CCCCCGGGGGGGGGGGGGGGGGGGGGGGGGGGGGGGFGGGGGGGGGGGGGGGGGGGGGGGGCGGGGFGGGGCGCGGGGGCFFFFFGGGGGGGGGGGGGGGFGGGEDGGFFGGFGEEDGGGG+@E7CFF,DGFFGFGGFGFFG=D??D5DFFDFCF5?EGFCF@FE>CGFGFFFBFFFECFGGG+9D?AAG*:?CFC857CEDFF10@336>B99CE2C@((,-5287990))6.24C::15<AA>>?
@M00200:205:000000000-AKKM3:1:1101:11590:2469 2:N:0:1
TACCGGGGTATCTAATCCTGTTCGCTCCCCACACTTTCGCTCCTCAGCGTCAGGTCATGCCCAGAGAACCGCCTTCGCCACCGGTGTTCCTCCTGATATCTGCGCATTTCACCGCTACACCAGGAATTCCGTTCTCCCCTGCATACCTCTAGTCTGCCCGTATCGAAAGCAAGCCAGGTGTTAAGCACCTGGTTTTCACTCCCGACGCGACAAACCGCCTACGAGCCCTTTACACCCACTTACCTACAGA
+
CCCCCGGGGGGGGGGGGGGGGGGGGGGGGGGGGGGGGGCGGFGGGGGGGGGGGGGGGGGGGGGGGGGGGGGGGGGGGGGGGGGGGGGGGGGGGGGAFAEGGGGGGGGGGGFGGGGFGGGGGGGGGGGGDGG@FFGGGFGB?GGFGFGFGFA=EGGFFGG5C?@G5:CE>GFFFFFFF>3*@C9E8F7?AGFFFFGGFEFFFFF=>@9@>9FB63CC;GEF;@<)4:@C7C,4:<<4C63(--6().(.24
@M00200:205:000000000-AKKM3:1:1101:17251:2491 2:N:0:1
TACTAGGGTATCTAATCCTGTTTGCTCCCCACGCTTTCGAGCCTCAGCGTCAGTAATGGACCAGTATGTCGCCTTCGCCACTGGTGTTCTTCCGAATATCTACGAATTTCACCTCTACACTCGGAGTTCCACATACCTCTTCCATACTCAAGATAGCCAGTATCAAAGGCAATTCCAAGGTTGAGCCCTGGGCTTTCACCTCCGACTAAATTATCCGCCTACGCTCCCTTTAAACCCAATTCCAGAG
+
<B8ABFGEFEFGGG<EEGGGFGGCCFEFG@CGGGGGGGCFGFGGFGGCE@C@FGGFGGGGGGGGGGGGGGGGF,?FGG@CEGFGEFGEG9=9FEFECFGC,,9,=DFFGFGFFFG6DFC=BFFB7B>8,;EFFF?FDF9=FEGFFB8:?DF8B8FFFFF?@DEDEFGAFFFDFF7DD=DFFFGF5@85;DFFFDF?AEC*:5)0):)10)*38EFF5C08429?4CDFFCB=/>5:E2>38*1*002
@M00200:205:000000000-AKKM3:1:1101:12064:2498 2:N:0:1
TACGGGGGTATCTAATCCTGTTTGCTCCCCACGCTTTCGAGCCTCAGCGTCAGTAATGGACCAGTATGTCGCCTTCGCCACTGGTGTTCTTCCGAATATCTACGAATTTCACCTCTACACTCGGAGTTCCACATACCTCTTCCATACTCAAGATAGCCAGTATCAAAGGCAATTCCAAGGTTGAGCCCTGGGCTTTCACCTCTGACTAAACTATCCGCCTACGCTCCCTTTACGCCCAATTACAGAG
+
CCCCCGGGGGGGGGGFGGGGGGGGGGGGGGGGGGGGGGGGGGGGGGGGGGGGGGGGGGGGGGGGGGGGGGGGGGGGGGGGGGGGGGFGGGGGGGGGGGGGGFGGGGGGGGCFGGGFGGGGGGGGFEGGGGGGGGGGGFGB9@FFEFGFGFGCGGGFBC?D8FDF7FFF?8DDFEFFFFF58@3?AGCFFFGFAE57ACF**5>BFFEA6<BEFFGFAF852:9A9/6<CCE4<6?9E<@@E)44=6.
@M00200:205:000000000-AKKM3:1:1101:12879:2505 2:N:0:1
TACGCGGGTATCTAATCCTGTTTGCTACCCACGCTTTCGAGCCTCAGTGTCAGTTACAGTCCAGAGAGCCGCTTTCGCCACCGGTGTTCCTCCATATATCTACGCATTTCACCGCTACACATGGAATTCCACTCTCCTCTACTGCACTCAAGTCTAACAGTTTCCAATGCACACAATGGTTGAGCCACTGCCTTTTACATCAGACTTATTAAACCACCTGCGCTCGCTTTAAGCCCCGTTACAGAGAGAT
+
CCCCCGGGGGGGGGGGGGGGGGGGGFFGGGGGGGGGGGGFGGGGGGGGGGGGFGGGGGGGFGGFCFFGG8FF@F@FEGGGGGGGGGGGGGGGGGGGAFGGGGGGGGEEGGGGGEEEGGGFFCGGGGGGGGGG?FDF8FG<FGGF8FGFGF8FG8+??FDBFFEG79+@D?DEFFEF5A6BC+;CAFFFFDCFFGACFEC;*0>CF5ECC?*:7>CDFGFF@>@8>:D4CCC?EE68*3/(32?@9=@6=3
@M00200:205:000000000-AKKM3:1:1101:17787:2622 2:N:0:1
TACTAGGGTATCTAATCCTGTTTGCTCCCCACGCTTTCGAGCCTCAGCGTCAGTAATGGACCAGTATGTCGCCTTCGCCACTGGTGTTCTTCCGAATATCTACGAATTTCACCTCTACACTCGGAGTTCCACATACCTCTTCCATACTCAAGATAGCCAGTATCACAGGCAATTCCAAGGTTGAGCCCTGGGCTTTCACCTCTGACTAAACTATCCGCCTACGCTCCCTTTAAGCCCAATTACAGAG
+
CCCCCGGGGGGGGGGGGGGGGGGGGGGGGGGGGGGGGGGGGGGGGGGGGGGGGGGGGGGGGGGGGGGGGGGGGGGGGGCFGGGGGGGGGGGGGGGGGGGGGGGGGGFDFGGGGGGFGEFGGGGGEGGGGGEFGGGGGFGBFGFDFFGFGB==FFFFFFFFFFEFE+=EBFFBFFFFFFF5DAFGFGF5DDE5DGF=9EGEFDFBFE5A8@E@EFCDA5BA>@AA>CEFFFBE4AA@F=>(6*98=C=
@M00200:205:000000000-AKKM3:1:1101:9558:2644 2:N:0:1
TACTGGGGTATCTAATCCTGTTTGCTACCCACGCTTTCGCACCTCAGTGTCAGTGTCAGTCCAGAAGGCCGCCTTCGCCACTGGTATTCCTCCCGATCTCTACGCATTTCACCGCTACACCGGGAATTCTACCTTCCTCTCCTGCACTCTAGCTTGACAGTTCCGGATGCAGTTCCCAGGTTGAGCCCGGGGCTTTCACAACCGGCTTCTCAAGCCACCTACGCGCGCTTTATGCCCAATTACCGAG
+
CCCCCGGGGGGGGGGGGG9FGGGGGGDGGGGGGGGGGGE@FGGGGGG,FGGGGGA@@EFEGGGFF8FFE,@FCFGGCF,?@?FFFFGGGGG9,?CCC:DF8=FGGGGGGGCFGEGFDEGGGC78+@DFGGDCD9?FDBGCDF86F?FBFFGF=++*;FBDDDEF=B+C9F+*@9CFFF6<F?FCAFGF>CEB5CCFB4CE*<2(>@2@(.5C@*BC3CA@;@?F0EEG5CF>49>AGFF0).-6(((
@M00200:205:000000000-AKKM3:1:1101:8569:2690 2:N:0:1
TACTAGGGTATCTAATCCTGTTTGCTCCCCACGCTTTCGAGCCTCAGCGTCAGTAATGGACCAGTATGTCGCCTTCGCCACTGGTGTTCTTCCGAATATCTACGAATTTCACCTCTACACTCGGAGTTCCACATACCTCTTCCATACTCAAGATAGACAGTATCAAAGGCAATTCAAAGGTTGAGCCCTGGGCTTTCACCTCTGACTAAAATATCCGCCTAAGCTCCCTTTAAACCCAATTATAGAGAGC
+
CCCCCGGGGGGGGGGGGFGGGGGGGGGGGGFFGGGGGGGGGGGGGFGFGFGGGGCGFEGGFFFGEACGFGGGGGEGGGF@FFFFFGGEDFFG=CF@FGGGGCE:FFGGFGEFGCGFGGGGD=DGGG6DGFFGFCDF=+,:<,=+@DDD?9AFFFF++7=36+*+3=FF?,00;D7+?DD5FDD6*,@DDF6D?FGF9;;@5@@5:A6*8=**:*,7095):))305**3=>*/:;5>>@)*/*2*0*/((
@M00200:205:000000000-AKKM3:1:1101:22574:2875 2:N:0:1
TACACGGGTATCTAATCCTGTTTGCTCCCCACGCTTTCGAGCCTCAGCGTCAGTAATGAGCCAGTGTGTCGCCTTCGCCACTGGTGTTCTTCCGAATATCTACGAATTTCACCTCTACACTCGGAGTTCCACACACCTCTCTCATACTCAAGACACCCAGTATCAAAGGCAATTCCGAGGTTGAGCCCCGGGATTTCACCCCTGACTTAAATGTCCGCCTACGCTCCCTTTATGCCCAGTTACCGAG
+
CCCCCGGGGGGGGGGGGGGGGGGGGGGGGGGGGGGGGGGGGGGGGGGGGGGGGGGGGGGGGGGGGGGGGGGGGGGGGGGGGGGGGGFGGGGGGGCFGGGGGGGGGGGGGGFGGFGFGFGGGGGGGGE?FGGGGGGGEFGFFGGFFFGCFFGFGGGFFDGFFGFGF9FFFGFFFBFFBBCEGGGFFGG?BDE>BECFFEF6@BB@2<BFFF=E4@CE2CE>53=E=CFG4>@CEE9@F@=;)7?),1:
@M00200:205:000000000-AKKM3:1:1101:20960:2968 2:N:0:1
TACTCGGGTATCTAATCCTGTTCGCTCCCCACACTTTCGCTCCTCAGCGTCAGGTCATTCCCAGAGAACCGCCTTCGCCACCGGTGTTCCTCCTGATATCTGCGCATTTCACCGCTACACCAGGAATTCCGTTCTCCCCTGAATACCTCTAGTCTGCCCGTATCGGAAGCAAGCGCCGTGTTAAGCACGGCGTTTTCACTCCCGACGCGACAAACCGCCTACGAGCCCTTTAAACCCAATTACAGAG
+
CCCCCGGGGEFFGGGGGFGEFGGGGGGGGGGGGGGGGGGGGGGGGGGGGGGGGFGGGGGFGGGGGGGGGGGGGGGGGGGEEGGGGEEDGGGGGG8FGGGGGFFGGGDEGGGGGGCAGFFGGFGDGFGGGGGGGGCFD9=DFGGFGFF9DFFGFGGFB@DBCDDGDEGGBGA=F=B?DEGEFFC;F7AFF9EEE:7*BCFEE:5@DBFFBFF62@G89DE0::6>2E)79<>5:48:;<1?2AA44)(
@M00200:205:000000000-AKKM3:1:1101:8433:3000 2:N:0:1
TACCGGGGTATCTAATCCTGTTTGCTCCCCACGCTTTCGAGCCTCAGCGTCAGTAATGGACCAGTATGTCGCCTTCGCCACTGGTGTTCTTCCGAATATCTACGAATTTCACCTCTACACTCGGAGTTCCACATACCTCTTCCATACTCAAGATAGCCAGTATCAAAGGCAATTCCAAGGTTGAGCCCTGGGCTTTCACCTCTGACTAAACTATCCGCCTACGCTCCCTTTATACCCGCTTACAGAGAGA
+
CCCCCGGGGGGGGGGGGGGGGGGGGGGGGGFFGGGGGGGGGGGGGGGGGGGGGGFGGGGGGGGGGGGGGGGGGGGGGGGCFGGGGFDFGGGGGFGGGGGFFGGGGFDFGFGGGGGFGGGFGFFGGGGGGFGGFFGFDFF5DDFFFFGFGFFFFGGFF8=DFCFDDDF8:8;DFEFFDDG5FFCDBGGFAFGF?CCGFEEB6CF@EF5>=>5EA=,<)<9)::AE5:@<?F3CEEE?F((59@EF<9(/;3
@M00200:205:000000000-AKKM3:1:1101:12189:3060 2:N:0:1
TACTGGGGTATCTAATCCTGTTCGCTCCCCATGCTTTCGCTCCTCAGCGTCAGTTAATGCCCAGAGACCTGCCTTCGCCATCGGTGTTCCTCCTGATATCTGCGCATTTCACCGCTACACCAGGAATTCCAGTCTCCCCTACATCACTCTAGTCTGCCCGTACCCACCGCAGATCCGGCGTTGAGCCCCGGACTTTCACGGCAGACGCGACAAACCGCCTACGAGCTCTTTAAACCCAATTACAGCAAGA
+
CCCCCGGGGGGGGGGGGGGGGGGGGGGGGGGGGGGGGGGGGGGGGFFFGGGGGGGGGGFGFFFFGGGGGCFGGGGGGGGGGGGGEGFDCFGGGGGGGGGGGGGGGC,@8@DFGGGFGGGGGGGGGFDGFFFFDFDGEFGBFGGFGFGEGFGGFFG7+@?BGGFGFFGGAEEBFB5DFD+9@@DDAFGFFGDB>EF+98?=@FB=23596(,6(3C;9558(((04C37*:64).53C<<(-6422)((.,
@M00200:205:000000000-AKKM3:1:1101:6876:3335 2:N:0:1
TACAGGGGTATCTAATCCTGTTTGCTCCCCACGCTTTCGAGCCTCAGCGTCAGTAATGGACCAGTATGTCGCCTTCGCCACTGGTGTTCTTCCGAATATCTACGAATTTCACCTCTACACTCGGAGTTCCACATACCTCTTCCATACTCAAGATAGCCAGTATCAAAGGCAATTCCAAGGTTGAGCCCTGGGCTTTCACCTCTGACTAAACTATCCGCCTACGCTCCCTTTATGCCCAATTATATAG
+
CCCCCGGGGGGGGGGGGGGGGGAFFGGGGGGGGGGGGGGGGGGGGGDEGGGGGGGGGGGGGGGGGGGGGGGFEGGGGGGGGGGFFFFEGGGGGGGGD,@EGGGGGGGGGGGGF9EFGGGGCFGDGGGGGGGGFGGGGFGEFGGFG?C9?D,=,=DDF?DFGFE8FFDGFF?5D8DFF+=*@D+=9DE?FF8D?ECFA7EC@DFF<*9;=):0*33<>FA5)0994C>G*:4A*9E*?>2B=******
@M00200:205:000000000-AKKM3:1:1101:24459:3395 2:N:0:1
TACTGGGGTATCTAATCCTGTTTGCTACCCACGCTTTCGAGCCTCAGTGTCAGTTACAGTCCAGAGAGCCGCTTTCGCCACCGGTGTTCCTCCATATATCTACGCATTTCACCGCTACACATGGAATTCCACTCTCCTCTACTGCACTCAAGTCTAACAGTTTCCAATGCACACAATGGTTGAGCCACTGCCTTTTACATCAGACTTATTAAACCACCTGCGCTCGCTTTAAACCCAATTACAGAGAGAT
+
CCCCCGGGGGGGGGGGGGGGGGGGGGGGGGGGGGGGGGGGCGGGGGGGGGGGGGGFGGGGGGGGGGGGGGGGDGGGGGGGGGGGGGGGGGGGGGGGGDEGGFFGGGGGGGGGFEG?DF9FFDEF<EDGGGGGGGDEFFGFFGGF8:8DFFGFC=+=FGGBFFBGEB=8*878?8B*9;FFG68=FCFDFCFFFGGG7@GFEEEFE)*:CC7**8@DC>5C:==95:@>CC**8B@(*(-8;C>3*(0--4
@M00200:205:000000000-AKKM3:1:1101:8139:3422 2:N:0:1
TACCGGGGTATCTAATCCTGTTCGCTACCCATGCTTTCGAGCCTCAGCGTCAGGAACAGACCAGAGAGCCGCCTTCGCCACCGGTGTTCTTCCATATATCTACGCATTTCACCGCTACACATGGAGTTCCACTCTCCTCTTCTGTACTCAAGCCCGACAGTTTCTGATGCAATTCCCCGGTTGAGCCGAGGGCTTTCACATCAGACTTCTCGAGCCGCCTGCCCTCGCTTTAAACACCATTCCACAG
+
CCCC8CEGGGGGGGGGGGGGGG9FGGGGGGG@AFGGGGC,@EFGGGGGGGGGG,C<E<FFGGGGGGGGFFEGGGGGGGGGG8FGFCFGG9FGG<FGG<EGGGGGEGGGGGGGAEGFGGFGG?9E<4@EG,349=FGGB?E?GC9:9DEG7E?F+8AEBDFGGEF71+7BFF*9*<1;6?5FC59AG?A5**:AGGG8@EE4;07BEE?*7=(30CE@GF0(3(0(;5>3C2<4<7)2-())).6)5?
@M00200:205:000000000-AKKM3:1:1101:21577:3469 2:N:0:1
TACACGGGTATCTAATCCTGTTCGCTCCCCACACTTTCGCTCCTCAGCGTCAGGTCATTCCCAGAGAACCGCCTTCGCCACCGGTGTTCCTCCTGATATCTGCGCATTTCACCGCTACACCAGGAATTCCGTTCTCCCCTGAATACCTCTAGTCTGCCCGTATCGGAAGCAAGCGCCGTGTTAAGCACGGCGTTTTCACTCCCGACGCGACACACCGCCTACGAGCACTTTAAACCCAACTACAGAGAGA
+
CCCCCGGDFGFGGGGGGGFGGGGGGGGGGGGGGGGGGGGGGGGGGGGGGGGGGGGGGGGGFGGGGGGGGGGGGGGGGGGGGGGGFGGCGGGGGFDGFGCFGGGGGGGEFFGGGGGFGGGGGGGGGDGGGED=6AFGAFGD?GFFGFG;DFFCFGFFFG=BGGDGFFGGFCA@F=EEFEGFGCFG67EFF9CEFEEDF?FFEDF236>BF@FF(4AC;CB<?B2>6C)9*2.:AAA?E??(45772A>1(2
@M00200:205:000000000-AKKM3:1:1101:17458:3511 2:N:0:1
TACGAGGGTATCTAATCCTGTTTGCTCCCCACGCTTTCGAGCCTCAGCGTCAGTAATGGACCAGTATGTCGCCTTCGCCACTGGTGTTCTTCCGAATATCTACGAATTTCACCTCTACACTCGGAGTTCCACATACCTCTTCCATACTCAAGATAGCCAGTATCAAAGGCAATTCCAAGGTTGGTCCCTGGGCTTTCACCTCTGACTACACTATCCGCCTACGCTCCCTTTAAACCCAATTACAGAGAGA
+
CCCCCGGGGGGGGGGGGGGGGGGGGGGGGGGGGGGGGGGGGGGGGGGGGGGGGGGGGGGGGGGGGGGGGGGGGGGGGGGGGGGGGGGGGGGGGGGGGGGGGGGFGGGGFGGGGGGFGGGGGGGGGGGGGGGGGGGGGFGFFFGFGFGBFFGFGGGFFGF9FGFGEFGGFGFFFFDFF?DDF8D+*7@DF?FFAEE6AEFEFFFEEFAA):CC@=DG9FDAAB9*:EAFF>=FEEFBE@(7@?C8>96=(,
@M00200:205:000000000-AKKM3:1:1101:12645:3558 2:N:0:1
TACCCGGGTATCTAATCCTGTTTGCTCCCCACGCTTTCGCGTCTCAGCGTCAGTAACGTCCCAGCGAGCTGCCTTCGCCATAGGTGTTCCTCCCGATATCTGCGCATTTCACCGCTACACCGGGAATTCCACTCGCCTCTTCCGAACTCTAGTCCGGCAGTATCGACCGGCATCCCAGGGTTGAGCCCCGCACTTAGACACCAGACTTAAGAAACCGCCTGCGCGCGCTTTACACCCAATTACAGAGAGA
+
CCCCCGGGGGGGGGGGGGGGGGGGGGGGGGGGGGGGGGGGGGGGGGGGGGGGGGGGGGGGGGGGGG:FGGGGGGGGGGGGGGGGFGGGFDGGGGGGDGGGFGGGGGGGGGGGGEGFGGFGCEGGGGGGGGGGGGGGGEGFFFFFCB6)=BFGGGGFFGGFGFFGFFGGFGFFFFFFFFGFGGGG6C?:3:C3>*A+@7CEF;;0=;?2:<BFF?CF>GB681>>;CFG)94>2288EB(2:A<AFFB??:
@M00200:205:000000000-AKKM3:1:1101:25435:3563 2:N:0:1
TACGCGGGTATCTAATCCTGTTTGCTCCCCACGCTTTCGTGCCTCAGCGTCAATCACGGTGTAGCAGACTGCCTTCGCAATCGGTGTTCTGTAACATATCTAAGCATTTCACCGCTACATGTTACATTCCATCTACCTCCACCGCATTCAAGAATTCCAGTTTCCATGGCAGTTCCGCAGTTAAGCTGCGGGCTTTCACCACTGACTTAGAACTCCGCCTACGCACCCTTTATGCCCAGTTACAGAGAGA
+
CCCCCGGGGGGGGGGFGGGGGGGGGGGGGGGGGGGGGGGGGGGGGGGGGGGEFCGGGGEDGGGGGGGFGGGGGGGGGGGGGGFGGGGGGGGGGGGGGGGGGGGGGGG9;FCFGGGFGGGFGGGGGFFDFGGGGF+@EDADFGGFGFDAFFG8D?FFFGGFGFF7*?98DGF>?EFFBEGEFCGFFCE?CGGFBCCFFFFF==2:@B;7>=E?>9;8@DB==@DB?EED*;;)<?CEF)(/)9<)/7;(((
@M00200:205:000000000-AKKM3:1:1101:23452:3587 2:N:0:1
TACGAGGGTATCTAATCCTGTTTGCTACCCACGCTTTCGAGCCTCAGTGTCAGTTACAGTCCAGAGAGCCGCTTTCGCCACCGGTGTTCCTCCATATATCTACGCATTTCACCGCTACACATGGAATTCCACTCTCCTCTACTGCACTCAAGTCTAACAGTTTCCAATGCACACAATGGTTGAGCCACTGCCTTTTACATCAGACTTATTAAACCACCTGCGCCCGCTTTAAACCCAATTACAGAG
+
CCCCCGGGGFGGGGGGGGGGGGGGGGGGGGGGGGGGGGGGGGGGGGGGGGGGGGGFGGGGGGGGGGGGGGGGGGGGGGGGGGGGGGGGGGGGGGGGGGGGGGGGGGGGGGGGGGGFGEGGGGGGGGCFGGGGGGGGGFGEFCGFGFGEGF?=EFGBFG?DEGEGFFGG5FFEFDEFFF@DFG+AFGGFFGGFFFGGFEGFFFFFF8CEA=CECFGGDDACCB)*-1:;9D=EFFB@795=**0>C2
@M00200:205:000000000-AKKM3:1:1101:22401:3653 2:N:0:1
TACGAGGGTATCTAATCCTGTTTGCTCCCCACGCTTTCGAGCCTCAGCGTCAGTTACAGTCCAGAGAAGCGCCTTCGCCACTGGTGTTCTTCCTAATCTCTACGCATTTCACCGCTACACTAGGAATTCCCTTCTCCTCTCCTGCACTCTAGACTTCCAGTTTGAAATGCAGCACCCAAGTTAAGCCCGGGTATTTCACATCTCACTTAAAAATCCGCCTACGCTCCCTTTACGCCCAGTTACAGAG
+
CCCCCGGGGGGGGGGGGGGGGGGGGGGGGGGGGGGGGGGGGGGGGFGGGGGGGGGGGGGGGGGGGGGGGGGGGGGGGGGGGGGFGGGEDGGGGGGGGGGGGGGGGGGDGGGGGGGFGGGGFDGGGGGGGDEGGGGGGFGFFGGFGFGFGFGFGGFDDFGFDGFGF?FGFGFEFFFFFFGFDFFFDD8D>GEBEGFGFFGEEF@ECEF;A9A@EFGGFGEADF2>=EED8C=6;@@(=2(54?EF)93
@M00200:205:000000000-AKKM3:1:1101:25273:3709 2:N:0:1
TACACGGGTATCTAATCCTGTTTGCTACCCACGCTTTCGAGCCTCAGTGTCAGTTACAGTCCAGAGAGCCGCTTTCGCCACCGGTGTTCCTCCATATATCTACGCATTTCACCGCTACACATGGAATTCCACTCTCCTCTACTGCACTCAAGTCTAACAGTTTCCAATGCACACAATGGTTGAGCCACTCCCTTTTACATCAGCCTTATTAAACCACCTGCGCTCCCCTTATACCCAGTTACAGAG
+
CCCCCGGGGGGGG9FGGGGGGGGGGGGGGGGGGGGGGGGGGGGGGGGGGGGGGGGGGGGGGGGGFGGGGFGGGGFGGFFGFFGGEGGGGGFGFGGGGGGGGGGGGGEFGGGGGGGEGGGGGGCGF99DFGGF+@DFGFGF5=DFGFGDDFGFGGG7DFFF8CEF9EGGFGFBBF>??;DFGCF6FG8:D+@AFFGGA@7*;68)8=86CAAECE6@>*955/73)*3*4;64*8*8,8;8*****0
@M00200:205:000000000-AKKM3:1:1101:19353:3725 2:N:0:1
TACGGGGGTATCTAATCCTGTTCGCTCCCCACACTTTCGCTCCTCAGCGTCAGGTCATTCCCAGAGAACCGCCTTCGCCACCGGTGTTCCTCCTGATATCTGCGCATTTCACCGCTACACCAGGAATTCCGTTCTCCCCTGAATACCTCTAGTCTGCCCGTATCGGAAGCAAGCGCCGTGTTAAGCACGGCGTTTTCACTCCCGACGCGACAAACCGCCTACGAGCCCTTTAAGCCCAGTTACAGACAGA
+
CCCCCGGGGGGGGGGGGGGGGGGGGGGGGGGGGGGGGGGGGGGGGGGGGGGGGGGGGGGGGGGGGGGGGGGGGGGGGGGGGGGGGGGGGGGGGGGGGGGGGGGGGGGGGGGGGGGFGGGGGGGGGFGGGGGGGGFGGBGDFGCFGFFDFFFBCGGFFGG>CD@GFFGGFGFBACEFBFGEGFGGCGGFBDGE:C=<F3FEFFDBFFFFF;B090C89DF11<?D?GFG29)626),A1:())))5-((.3
@M00200:205:000000000-AKKM3:1:1101:22521:3803 2:N:0:1
TACAGGGGTATCTAATCCTGTTTGCTCCCCACGCTTTCGAGCCTCAGCGTCAGTAATGGACCAGTATGTCGCCTTCGCCACTGGTGTTCTTCCGAATATCTACGAATTTCACCTCTACACTCGGAGTTCCACATACCTCTTCCATACTCAAGATAGCCAGTATCAAAGGCAATTCCAAGGTTGAGCCCTGGGCTTTCACCTCTGACTAAACTATCCGCCTACGCTCCCTTTAAGCACAATTACAGAG
+
CCCCCGGGGGGGGGGGGGGGGGGGGGGGGGGGGGGGGGGGGGGGGGGGGFGGGGGGGGGGFGGGGGGGGGGGGGGGGGGGGGGGGGGGGGGGGGGGGGGGGGGGGGGGGGGGGGFFGGGGGGGGEGGGFGFGGGGGFFGFFFGFGFGEGFGGGGGFFFFFFGFGFBGGFGFFFFFFFFG?FDGGFDD:FGGFF7FFFFGEEFFFFFEC8CFFB=EG5C?ADCFBDGEG?2.6ABB*67=EFEF=BCB
@M00200:205:000000000-AKKM3:1:1101:18177:3928 2:N:0:1
TACCGGGGTATCTAATCCTGTTTGCTCCCCACGCTTTCGAGCCTCAGCGTCAGTAATGGACCAGTATGTCGCCTTCGCCACTGGTGTTCTTCCGAATATCTACGAATTTCACCTCTACACTCGGAGTTCCACATACCTCTTCCATACTCAAGATAGCCAGTATCAAAGGCAATTCCAAGGTTGAGCCCTGGGCTTTCACCTCTGACTAAACTATCCGCCTACGCTCCCTTTAAACCCAATTACAGAGAGC
+
CCCCCGGGGGGGGGGGGGGGGGGGGGGGGGGGGGGGGGGGGGGGGGGGGGGGGGGGGGGGGGGFGGGGGGGGGGGGGGGGGGGGGGGGGGGGGGGGGGGGGGGGGGGGGGGGGGGFGGGGGGGGGDEDFGGGGGGGEFGFFGGFGFGFGFGGGGGFFFFFFGFGFFGG5DF<DEFFFFG5FFGGF8FFFFC?CFGGFFGEEDFCEEEFEFBFFEGFAGFAD>A>4=DFG8>4C:5:E5(:EEEEFE16?(
@M00200:205:000000000-AKKM3:1:1101:19273:3982 2:N:0:1
TACTGGGGTATCTAATCCTGTTTGCTCCCCACGCTTTCGTGCATGAGCGTCAGTGTTATCCCAGGGGGCTGCCTTCGCCATCGGTATTCCTCCACATCTCTACGCATTTCACTGCTACACGTGGAATTCTACCCCCCTCTGACACACTCTAGCCGTGCAGTCACCAATGCAATTCCCAAGTTAAGCTCGGGGATTTCACATCGGTCTTGCACAACCGCCTGCGCACGCTTTAAGCCCAATTACAGAG
+
CCCCCGGGGGGGGGGGGGGGGGGGGGGGGGGGGGGGGGGGGGGGGGCGGGGGGGGGGGGGGGDGGGGGGGGGGGGGGGGGGGGFGGGGGGGGGGGGGGGGGGGFGGGGGGGGGGGFGGGGGGGGGGGCFGGGGGGGGFDDFGGFGFGFGFGBFDGFFGGFGGFGFFDGFGFEFFFFFFCFGGGGFGCAE>EFFD6A9EGFFFDAFDFEEFBEFBGE=DF(2:630?D3<38;3441@<089<AA?22
@M00200:205:000000000-AKKM3:1:1101:20123:4028 2:N:0:1
TACGCGGGTATCTAATCCTGTTCGCTCCCCACACTTTCGCTCCTCAGCGTCAGGTCATTCCCAGAGAACCGCCTTCGCCACCGGTGTTCCTCCTGATATCTGCGCATTTCACCGCTACACCAGGAATTCCGTTCTCCCCTGAATACCTCTAGTCTGCCCGTATCGAAAGCAAGCGCCGTGTTAAGCACGGCGTTTTCACTCCCGACGCGACAAACCGCCTACGAGCCCTTTAAGCCCAATTACCGAG
+
CCCCCGGGGGGGGGGGGGGGGGGGGGGGGGGGGGGGGGGGGGGGGGGGGGGGGGGGGGGGGGGGGGGFGFGGGGGGGGGGGGGGGGGGGGGGGGFGGGGGGGGGGGGGGGGGGGGFGGGGEFFGGGGGFGG=F8?DG5EDDEFFGBGBGFFD@F=FFGGEGGFG>FG:BGF5>CFFFFGEGCGGFGGFBDG4)/=CFFG<A;DF712990347<FGFG>?<?F52:><9*4<))-4;<(:2<42(82
@M00200:205:000000000-AKKM3:1:1101:21251:4170 2:N:0:1
TACAAGGGTATCTAATCCTGTTTGCTCCCCACGCTTTCGAGCCTCAGCGTCAGTAATGGACCAGTATGTCGCCTTCGCCACTGGTGTTCTTCCGAATATCTACGAATTTCACCTCTACACTCGGAGTTCCACATACCTCTTCCATACTCAAGATAGCCAGTATCAAAGGCAATTCCAAGGTTGAGCCCTTGGCTTTCACCTCTGACTAAACTCTCCGCCTACGCTCCCTTTAAACCCAATTACAGCG
+
CCCCCGGGGGGGGGGGGGGGGGGGGGGGGGGGGGGGGGGGGGGGGGGGGGGGGGGFGGGGGGGGGGGGGGFGGGGGGGGGGGGGGGGGGGGGGGFGGGFGGGGGGGGGGGGGGGGFGGFGGGGEFGGGGFGGGGGGGFGFFGGFGDFEGFGDCFFB?DFFGDEGF7=DFGFFFFFFFFG?FF666@DFF+=?FCGGB7C@B@55C@EE*>@E*;DF)@DDFDAE@EEG4@E4>*:<E@5>C?;*0)(
@M00200:205:000000000-AKKM3:1:1101:22243:4236 2:N:0:1
TACCGGGGTATCTAATCCTGTTCGCTCCCCACGCTTTCGCTCCTCAGCGTCAGTACCGGCCCAGAGCAGCGCCTTCGCCGCTGGTGTTCCTCCTGATATCTGCGCATTTCACCGCTACACCAGGAATTCCCTGCTCCTCTACCGGACTCCAGCCACGGCAGTATCAGATGGCGTCTCCAGGTTGAGCCTGGAGGTTTCACATCCGACTTACCGAGCCGCCTACGAGTTCTTTAAACCCAATTACAGAG
+
CCCCCGGGGGGGGGGGGGGGGGGGGGGGGGGGGGGGGGGGGGGGGGGGGGGGGGGGGGGGGGGGGGGGGGGGGGGGGGGGGGGGGGGCGGGGGGGGGGGGGGFGGGGGGGFGGGGFGGGGFGGGGGGGGGGGGGGGGFGFFGGFGFGAGFGGGGGFFGDFGGEGEFDFFGFFEFFEFFGFGGGGFGGFFGGFFC=CFCGFFFF1??FFDFFF;01=>DE6<425(*8DGCD):AB>G::<0A45>?A?
@M00200:205:000000000-AKKM3:1:1101:14163:4242 2:N:0:1
TACCGGGGTATCTAATCCTGTTTGCTCCCCACGCTTTCGAGCCTCAGCGTCAGTAATGGACCAGTATGTCGCCTTCGCCACTGGTGTTCTTCCGAATATCTACGAATTTCACCTCTACACTCGGAGTTCCACATACCTCTTCCATACTCAAGATAGCCAGTATCAAAGGCAATTCCAAGGTTGAGCCCTGGGCTTTCACCTCTGACTAAACTATCCGCCTACGCTCCCTTTAAACCCAATTACATAG
+
CCCCCGGGGGGGGGGGGGGGGGGGGGGGGGGGGGGGGGGGGGGGGGGGGGGGGGGGGGGGGFGGGGGGGGGGGGGGGGEGGFFGGGGGGGGGGGGEGGGGGGGGGFFFGGGGGGGFGGGGGGGGEGGGGGGGGGGGGFGFFGGFGFGBFFFFGGGFFGGFGGEFEFGGFGFFFFF7FFCDFFFGFGF5?7CFFFGGF=EEECFE@E@E5:C;C5DFA>A>DBABAGFG<:74<==:B2@268=E**)
@M00200:205:000000000-AKKM3:1:1101:15243:4246 2:N:0:1
TACCGGGGTATCTAATCCTGTTTGCTCCCCACGCTTTCGCACCTCAGTGTCAGTATCAGTCCAGGTGGTCGCCTTCGCCACTGGTGTTCCTTCCTATATCTACGCATTTCACCGCTACACAGGAAATTCCACCACCCTCTACCATACTCTAGTCAGTCAGTTTTGAATGCAGTTCCCAGGTTGAGCCCGGGGATTTCACATCCAACTTAACTAACCACCTACGCGCGCTTTATACCCAATTACAGAGAGA
+
CCCCCGGGGGGGGGGGGGGGGGGGGGGGGGGGGGGGGGGGEGGGGGGGGGGGGGGGGGGGGGGGGGGGGGGGGGGGGGGGGGGGGGGGGGGGGGGGGGGGGGGGGGGGGGGGGGD5DGGGGC@FFGGFGGGGGGGGGFGFFGGFGFGFGFGDFGGFFFGFFFDGFFFC7DFBDEFFFFCDFGGGFGGF>DGFFGGG>7C=5:@CB=BA3CFFFFG5;?E=EFFB=E:D</1>EEFFGE(69?E@<3//(2
@M00200:205:000000000-AKKM3:1:1101:24292:4335 2:N:0:1
TACTGGGGTATCTAATCCTGTTTGCTACCCACGCTTTCGAGCCTCAGTGTCAGTTACAGTCCAGAGAGCCGCTTTCGCCACCGGTGTTCCTCCATATATCTACGCATTTCACCGCTACACATGGAATTCCACTCTCCTCTACTGCACTCAAGTCTAACAGTTTCCAATGCACACAATGGTTGAGCCACTGCCTTTTACATCAGACTTATTAAACCACCTGCGCTCGCTTTATACCCCGTTACAGAG
+
CCCCCGGGGGGGGGGGGGGGGGGGGGGGGGGGGGGGGGGGGGGGGGGGGGGGGGGGGGEGFFFGFGFGGGGGGGGGGGGGGGGGGGGGGGGGEFFGGGGGGGGGGGGGGGGGGEGFGGGGGGG@DFGGFGGGGGGGGFC<FFFFFFGFGB88EFGDF9DB=DEGFFGGFGFEFFBFFF?FGDGFFG,9F=CFFGGF?@CEF@CFF<EC;CCC@EC5575:C=55>5A44C=<C?5=*(:(5(*086
@M00200:205:000000000-AKKM3:1:1101:25635:4451 2:N:0:1
TACTGGGGTATCTAATCCTGTTTGCTCCCCACGCTTTCGCGTCTCAGCGTCAGCAACGATCCAGAGGGCCGCCTTCGCCGCCGGTGTTCCTCCTGATATCTACGCATTTCACCGCTACACCAGGAATTCCACCCTCCTCTACGAGACTCAAGCCTGCCAGTTTCAAATGCAGTTCCCAGGTTAAGCCCGGGGATTTCACATCTGACTTAACAGACCGCCTGCGTGCACTTTAAACCCAGTTACAGCG
+
CCCCCGGGGGGGGGGGGGGGGGGGGGGGGGGGGGGGGGGGGGGGGGGGGGGGGGGGGGGGGGGGGGGGGGGGGGGGFGGGCFGGGGEGGGGGGGGFGGGFFGGGGGGEGGGGGDGEGDDGGGGGCEGGGGGGFCFGGFGFFGGEGEGFG5<79CGAFGGFDF*C@BCC>CF6A*+B*09>FC:8FGCFEDGF5CCC6?GCEE43<;)54)75@DG508>((6904AFGF0)-69A1E((.).:)4)(
@M00200:205:000000000-AKKM3:1:1101:21448:4488 2:N:0:1
TACGCGGGTATCTAATCCTGTTTGCTCCCCACGCTTTCGAGCCTCAGCGTCAGTAATGGACCAGTATGTCGCCTTCGCCACTGGTGTTCTTCCGACTATCTACGAATTTCACCTCTACACTCGGAGTTCCACATACCTCTTCCATACTCAAGATAGCCAGTATCAAAGGCAATTCCAAGGTTGAGCCCTGGGCTTTCACCTCTGACTAAACTATCCGCCTACGCTCCCTTTAAACCCAATTACAGCGACAT
+
CCCCCGGGGGGGGGGGGGGGGGGGGGGGGGGGGGGGGGGGGGGGGGGGGGGGGGGGGGGGGGGGGGGGGGFGGGGGGGGGGGFGGGGGGGGGGGG+FEGGGGGGGGGGGGGGGGGFGGGGGGGGGDEGGGGGGGGGGFEDFGDFGBGDFF??DDDFFGFFGGFG7CDFFGFBFFFFFFF?FGGC::7C65;FFCGGFEGFFFFFFEE;3BEFEE9D9F>/6>FF9:59CC=4<4<;ED@3>C<A3/(((((
@M00200:205:000000000-AKKM3:1:1101:13424:4647 2:N:0:1
TACTGGGGTATCTAATCCTGTTTGCTCCCCACGCTTTCGAGCCTCAGCGTCAGTAATGAGCCAGTGTGTCGCCTTCGCCACTGGTGTTCTTCCGAATATCTACGAATTTCACCTCTACACTCGGAGTTCCACACACCTCTCTCATACTCAAGACACCCAGTATCAAAGGCAATTCCGAGGTTGAGCCCCGGGATTTCACCCCTGACTTAAATGTCCGCCTACGCTCCCTTTAAGCCCAATTACAGCGAGC
+
CCCCCFGGGGGGGGGGGGGGGFCFFGGFGGGGEGGEFGGGFDFGGGGGGGGGGFEEEDFGGGGGGGGGGGGGGGGGGGGGGGGFF<FGGGGGGG7FGFFGGGGGGGGGGGGGGGGFFGDA>DFGGG>FGGGFFGGGGFGEFGG?EFGCGFGDGFGFFGGF8FCFEFGDFGFD:8DFF?D9>@?F5D6@ED*9BCE7AEGFDFFF47A**1*7A<E7-2?=>=5>=EDF0:;9)>94FF(,)9>4.)(,,(
@M00200:205:000000000-AKKM3:1:1101:16673:4653 2:N:0:1
TACTAGGGTATCTAATCCTGTTTGCTCCCCACGCTTTCGAGCCTCAGCGTCAGTAATGGACCAGTATGTCGCCTTCGCCACTGGTGTTCTTCCGAATATCTACGAATTTCACCTCTACACTCGGAGTTCCACATACCTCTTCCATACTCAAGATAGCCAGTATCAAAGGCAATTCCAAGGTTGAGCCCTGGGCTTTCACCTCTGACTAAACTATCCGCCTACGCTCCCTTTAAGCCCAATTACAGAG
+
CCCCCGGGGGGGGGGGGGGGGGGGGGGGGGGGGGGGGGGGGGGGGGGGGGGGGGGGFGGGGGGGGGDGGGGGEGGGGGGGGGGGFGGGGGGGGGGGDGGGGFGGGGFGGGGGGGGFGFAFAFGGCEGGGGGGGGGFEFGEFGGFFFGFGFG=EG9FFCFFFGFGED?GBFFDF<DFFFGFG8F?DFG?DG?FBEFFFFGFFD@E<**;:CFEFFGGAF?)8:>9=EBG*;;8:6;<FB2(98>@3*7
@M00200:205:000000000-AKKM3:1:1101:6201:4669 2:N:0:1
TACTGGGGTATCTAATCCTGTTTGCTCCCCACGCTTTCGCGTCTCAGCGTCAGTACCGTCCCAGAGAGCCGCTTTCGCCACCGGTGTTCCTCCATATATCTACGCATTTCACCGCTACACATGGAATTCCACTCTCCTCTACTGCACTCAAGCCTAACAGTTTCCAATGCACACAATGGTTGAGCCACTGCCTTTTACATCAGACTTATTAAACCACCTGCGCCCCCTTTACACCCACTTACAGAG
+
CCCCCGGGGGGGGGGGGGGGGG<FGGGGGGGGGGGGGGGGGEGGGGGGGGGGGGGGGGGGGGGGGFGGGGGGGGGGGGDECGGGGGGGGGGFE<FGGGGGGGFGGGGGGGGGGGGFGGGGGGFEFGFGGGFGFGFFFFGFFGGFF5DEG5DF,=6D6EFFGFEGEFGD5EFEFD??*4=@C+9+*@?FF>CF*@EF6=A*7A@EF);*:*<676B@@D4):)-)/*));28<9)6>7(,7;@47C(
@M00200:205:000000000-AKKM3:1:1101:11621:4831 2:N:0:1
TACTGGGGTATCTAATCCTGTTTGCTACCCACGCTTTCGAGCCTCAGTGTCAGTTACAGTCCAGAGAGCCGCTTTCGCCACCGGTGTTCCTCCATATATCTACGCATTTCACCGCTACACATGGAATTCCACTCTCCTCTACTGCACTCAAGTCTAACAGTTTCCAATGCACACAATGGTTGAGCCACTGCCTTTTACATCAGACTTATTAAACCACCTGCGCTCGCTTTACCACCAATTACAGAG
+
CCCCCGGGGGGGGGGGGGGGGGGGGGGGGGGGGGGGGGGGGGGGGGGGGGGGGGGGGGGGGGGGGGGGGGGGGGGGGGGGGGGGGGGGGGGGGGGGGGGGGGGGGGGGGGGGGGGFGGGGGGGGGGGGGGGGGGGGFFGFFGG?FFGFGFDFDFGFFGFFFCFGEFFFBEFEFFEFFF6DFEGGFGGFFFCDFGFGFFFFFFFFF8*7CA7CEEFGFGAE5=)*:4>C4;C*8*0(6839CF45*6
@M00200:205:000000000-AKKM3:1:1101:16110:4869 2:N:0:1
TACCCGGGTATCTAATCCTGTTTGCTCCCCACGCTTTCGAGCCTCAGCGTCAGTAATGGACCAGTATGTCGCCTTCGCCACTGGTGTTCTTCCGAATATCTACGAATTTCACCTCTACACTCGGAGTTCCACATACCTCTTCCATACTCAAGATAGCCAGTATCAAAGGCAATTCCAAGGTTGAGCCCTGGGCTTTCACCTCTGACTACACTATCCGCCTACGCTCCCTTTAAGCCCAATTACAGAGAGA
+
CCCCCGGGGGGGGGGGGGGGGGFGGGGGGGGGGGGGGGGGGGGGGGGGGGGGGGGGGGGGGGGGGGGFFGGGGGGGGGGGGDGGGGGGGGGGGDFGGGGGGGGGGFGGGGGGGGGFGGGGFGGDCCGGGGGGGGGGGFGEBGGFGFGFGFFGF=DFF>2;FGFG>+=EFGFFF5DFFFGFGFCFBD?DFG?C*C6CB=F@CC8CAC*7):@C@EGGDGE=A>>92CDG9:54958@GF92*9CE**8(51
@M00200:205:000000000-AKKM3:1:1101:5756:4898 2:N:0:1
TACTGGGGTATCTAATCCTGTTTGCTCCCCACGCTTTCGCGCCTCAGCGTCAGTTACAGTCCAGAGAGCCGCCTTCGCCACTGGTGTTCCTCCACATCTCTACGCATTTCACCGCTACACGTGGAATTCCGCTCTCCTCTTCTGCACTCAAGTCTCCCAGTTTCCAGTGCGTCACGGGGTTGAGCCCCGCACTTAGACACCAGACTTAAGAAACCCCCTGCGCGCGCCTTAAACCCAGTATCAGAGCGATC
+
CCCCCGGGGGGGGGGGGGGGGGFGFGGGGGGGGGGGGGGGGGGGGGGGGGGGGGGGGGFGGFGGGGGGGGGGGGGGGGGGGGGGFGGGGGFGFEGGGFGGGGGGGGGGGGGGGGGFDGGGGFFCFFGCFGGGCEFGGFGFFGFBGFFEF?EGFFGFFG=FFFFG7?FFDFEFF>>>?DCDEC*;AFGD5;*:?FG+BE9==D=(85?;>*49>B8*,2)((.62:85)*9)4:<3<82..)-29?)0(((-
@M00200:205:000000000-AKKM3:1:1101:9387:5031 2:N:0:1
TACACGGGTATCTAATCCTGTTTGCTCCCCACGCTTTCGAGCCTCAGCGTCAGTAATGGACCAGTATGTCGCCTTCGCCACTGGTGTTCTTCCGAATATCTACGAATTTCACCTCTACACTCGGAGTTCCACATACCTCTTCCATACTCAAGATAGCCAGTATCAAAGGCAATTCCAAGGTTGAGCCCTGGGCTTTCACCTCTGACTAAACTATCCGCCTACGCTCCCTTTACACCCAGTTACAGAG
+
CCCCCGGGGGGGGGGGGGGGGGGGGGGGGGGGGGGGGGGGGGGGGGGGGGGGGGGGGGGGGGGGGGGGGGGGGGGGGGGGGGGGGGGGGGGGGGGFFGGGGGGGGGGGGGGGGFFFGGGGGGGGGGGGGGGGGGGGGFGFFGGC;<?DFFGF=AFFFGGFGFECDFDG5DFDFDFFFBFFFDFG5EFFFGGFFGGFFFGEFBE@7CEFE@@EAEFFAFEFFFF>AGDGC8BCFFFDGB(.*>C@:::
@M00200:205:000000000-AKKM3:1:1101:20686:5114 2:N:0:1
TACCCGGGTATCTAATCCTGTTCGCTCCCCACACTTTCGCTCCTCAGCGTCAGGTCATTCCCAGAGAACCGCCTTCGCCACCGGTGTTCCTCCTGATATCTGCGCATTTCACCGCTACACCAGGAATTCCGTTCTCCCCTGAATACCTCTAGTCTGCCCGTATCGGAAGCAAGCGCCGTGTTAAGCACGGCGTTTTCACTCCCGACGCGACAAACCGCCTACGAGCCCTTTATACCCAATTACAGAGAGA
+
CCCCCGGGGGGGGGGGGGGFFGGGGGGGGGGGGGGGGGGGGGGGGFGGGGGGEEGGGGGGGGGGGGGGGGGGGDFGGGGGGGGEFGGDGGGGGCEAFGGGGGDGGGGGFCFGGEGEGFGGGGGGGG8=FFEFGGFF8FEFFGC?EFF*DFGFGGGD7=?>EGDGF>DC>FFBADAFFFG*3,BCAFFFE*=?8:59:ECEE@BF6290:BFBB?GG>DE::??>:C)979:9A)6)<481<B<>?A?B?B
@M00200:205:000000000-AKKM3:1:1101:26837:5124 2:N:0:1
TACTCGGGTATCTAATCCTGTTCGATACCCACACTTTCGAGCATCAGTGTCAGTTGCACTCCAGAAGGCTGCCTTCGCAATCGGAGTTCTTCGTGATATCTAAAAATTTCACCGCTACACCACGAATTCCACCTTCCTCTAGCGTACTCAAGTCTGCCAGTTCCAACTGCACGGCTGTAGTTGAGCTACAGTATTTCACCGCTGTCTTAACAGACCACCTACGCTCCCTTTAAACCCAGTTACAGAGCGA
+
@CCCCGGGFGGGFGGAFFGG6EEB<FGGGGGGEGGGGGGGFGGGGGG9CFFEFGGFFDEFGGGG9F,B@EFEGGGGEGGGEFGGCFFDFFGGC=FFGGGGFG9E,=EDFGFFG,+9C=DD,+9@F8D?FEGGCFFGFFGDF=,*@:?=FD8AEFGB?FDF@=79EFG8:AF)*8?>5;+===FFFD,;5:<=<:EC+*,*)805)3;;;AC*>8D@57@DE@=@A;AF9:@C<>E2C@B@C??E*/((.3
@M00200:205:000000000-AKKM3:1:1101:14988:5163 2:N:0:1
TACGGGGGTATCTAATCCTGTTTGCTCCCCACGCTTTCGCGCCTCAGCGTCAGTTACAGTCCAGAGAGCCGCCTTCGCCACTGGTGTTCCTCCACATCTCTACGCATTTCACCGCTACACGTGGAATTCCGCTCTCCTCTTCTGCACTCAAGTCTCCCAGTTTCCAGTGCGTCACGGGGTTGAGCCCCGCACTTAGACACCAGACTTAAGAAACCGCCTGCGAGCGCTTTATACCCAATTACAGCG
+
CCCCCGGGGGGGGGGGGGGGGGGGGGGGGGGGGGGGGGGGGGGGGGGGGGGGGGGGGGGGGGGGGGGGGGGGGGGGGGGGGGGG?FAFFGGGGGGGGGGGGGGGGGGGFGFGGGGFGGGGGGGGGGFGGGGGGGGFGFGFFGGFGFGFGFFFFDFFFGGF<FEGFFGGFGDFFFDEFADF@GGDFFGEBDGD;<CDF<F@FF?@?@6>CEE3@@>C0).6:>(07C57*1<)6:9?G:8-:<<))-
@M00200:205:000000000-AKKM3:1:1101:23671:5222 2:N:0:1
TACGCGGGTATCTAATCCTGTTTGCTCCCCACACTTTCGTGCCTCAACGTCAGTTACAGTCCAGAAAGTCGCCTTCGCCACTGGTGTTCCTCCTAATATCTACGCATTTCACCGCTACACTAGGAATTCCGCTTTCCTCTCCTGCACTCAAGTAGCCCAGTTCAGGGGGCTAACAATGGTTGAGCCACTGCCTTTCACCCCCTGCTTAGGTAACCACCTACGCACTCTTTAAACCCAATTACAGAG
+
CCCCCGGGGGGGGGGGGGGGGGGGGGGGGGGGEGGGGGGGGGFGGGCFEGGGGGGDGEGGGGGGGGG<FGGGGGGGGGGEGGGGGFFGGGGGGGGGGGGGGGGGDGGGGGGGGEGFGEGGADEFFGGGGGGGGEFDF7EBFGGFGFGFGF8FBFGCF,=FFFEG7??EDGECF5CFAFFFFEFGFGFA6DGFFEC7BCF94ABF=.6A==CECEFGBGA2;5253*0+135)>AD;E(694)).9(
@M00200:205:000000000-AKKM3:1:1101:25224:5372 2:N:0:1
TACACGGGTATCTAATCCTGTTTGCTCCCCACGCTTTCGAGCCTCAGCGTCAGTAATGGACCAGTATGTCGCCTTCGCCACTGGTGTTCTTCCGAATATCTACGAATTTCACCTCTACACTCGGAGTTCCACATACCTCTTCCATACTCAAGATAGCCAGTATCAAAGGCAATTCCAAGGTTGAGCCCTGGGCTTTCACCTCTGACTCAACTATCCGCCTACGCTCCCTTTAAACCCAATTACAGAG
+
CCCCCGGGFGDGGGGGGGGGGGGGGGGGGGGGGGGDGGGGFEGGGGGGGGGGGGGGGGGGGGGGGGGCFGGGGGGGFGFGGGFGGG@FFGGGGFGGEGGGGCFGGGDDFFGGGGGDFGGGGGGGGEEGGDFGGFGGGFGFFGGFGFGCGD@+>DFB7DGFDDEGFDFGFGFBFDFFF7=5FA=F*@@DF?DF5@@F@EFFE@E@E7=*0:CE@AFCADBA=>D>44@C4+74@C:>*-234;4*7C(
@M00200:205:000000000-AKKM3:1:1101:5064:5444 2:N:0:1
TACCAGGGTATCTAATCCTGTTTGCTCCCCACGCTTTCGAGCCTCAGCGTCAGTAATGGACCAGTATGTCGCCTTCGCCACTGGTGTTCTTCCGAATATCTACGAATTTCACCTCTACACTCGGAGTTCCACATACCTCTTCCATACTCAAGATAGCCAGTATCAAAGGCAATTCCAAGGTTGAGCCCTGGGCTTTCACCTCTGACTCAACTATCCGCCTACGCTCCCTTTAAACCCAGTTACAGAG
+
CCCCCGGGGGGGGGGGGGGGGGGGGGGGGG<CFGG@FGGGGGGGGGGGGGGGGGDGGGG?GGGGFGGGGGGGGGGGGGGGGFG?FGGGGGGGGGGGGFGGGGGGGEGGGGGGGGGFGGGGFGGGGDGGGGGGGGCFFFGFFGGFCDFFGFDGAFFFFFGFF?EG7FGCBGBDFDCFFD=5ADFC?EEDFCCDDFGGFEG8=C*0:A@*@<CE5;E@=FEFDC=4=EDG9?BE46==E=@EF5@<=62
@M00200:205:000000000-AKKM3:1:1101:7240:5523 2:N:0:1
TACTAGGGTATCTAATCCTGTTTGCTACCCACGCTTTCGAGCCTCAGTGTCAGTTACAGTCCAGAGAGCCGCTTTCGCCACCGGTGTTCCTCCATATATCTACGCATTTCACCGCTACACATGGAATTCCACTCTCCTCTACTGCACTCAAGTCTAACAGTTTCCAATGCACACAATGGTTGAGCCACTGCCTTTTACATCCGACTTATTAAACCACCTGCGCTCGCCTTAAGCCCAATTACAGAG
+
CCCCCGGGGGGGGGGGGGGGGFGGGGGGGGGGGGGGGGGGGGGGGGGGGGGGGGGGGGGGGGGGGGGGGGGGGGGGGGGGGGGDGGGGGFGGGGGGGGGGGGGFFDEGGFGGGGG>8FGFGGGGF>DDFFGGGGFEFFD9DFCFG5FBGFFDFGGFFGFF=DDGFDGGFGFFFFFFFFF?FEF+98D?D?F5DECGFCEEC5)8818CCEEF@5D>=C5@@:)3:4:*CD:4?E25=--8;>EF4(
@M00200:205:000000000-AKKM3:1:1101:12245:5526 2:N:0:1
TACGCGGGTATCTAATCCTGTTTGCTCCCCACGCTTTCGAGCCTCAGCGTCAGTAATGGACCAGTATGTCGCCTTCGCCACTGGTGTTCTTCCGAATATCTACGAATTTCACCTCTACACTCGGAGTTCCACATACCTCTTCCATACTCAAGATAGCCAGTATCAAAGGCAATTCCAAGGTTGAGCCCTGGGCTTTCACCTCTGACTAAACTATCCGCCTACGCTCCCTTTAAGCCCAATTACAGAGCGA
+
CCCCCGGGGGGGGGGGGGGGGGGGGGGGGGGGGGGGGGGGGGFGGGGGGGGDGGGAFFFFGGGGFFFFEGGGGGGGGGGGGFGGGGGGGGGGGEGGGGGGG,CDEDCFGGGGGGGFGGGGFFGGG+BFGGGFGG=FGFGBDAGFFFGEGBE=3D9DF,+:ADEGDF+EB?*:FDFFFFG?FFG?AFFFFCC5C6>CFCGEFF*1AE:>*):EEEG?);B>A:5B5;596?=E*8>68=@@E4><;)((.:
@M00200:205:000000000-AKKM3:1:1101:24828:5539 2:N:0:1
TACTAGGGTATCTAATCCTGTTCGCTCCCCACACTTTCGCTCCTCAGCGTCAGGATATTCCCAGAGAACCGCCTTCGCCACCGGTGTTCCTCCTGATATCTGCGCATTTCACCGCTACACCAGGAATTCCGTTCTCCCCTGAATACCTCTAGTCTGCCCGTATCGGAAGCAAGCCAGGTGTTAAGCACCTGGTTTTCACTCCCGACGCGACAAACCGCCTCCGAGCCCTTTAAGCCCAATTACAGAG
+
CCCCCGGGGGGGGGGGGGGGGGGGGGGGGGGGEGGGGGGGGGGGGGGGGGGGDGGGGGGGGGGGGGGGGGEGGGGGGGGGGGGGGGGGGGGGGGGGGFFGFGFGEGGGGGGGF>EFGGGGGGGGGGGGGGGGGGGGGFED5F,CGFGBDFDDFGGFFEG>EGDGFFGGFGFFFF?F??GFGGGF>FGFFGGFFFGGFFGFF=@=DAB292221@CG@DF((,4>>GEGCC3))<>(:(4192><?F2
@M00200:205:000000000-AKKM3:1:1101:13502:5566 2:N:0:1
TACTGGGGTATCTAATCCTGTTCGCTCCCCACACTTTCGCTCCTCAGCGTCAGGTCATTCCCAGAGAACCGCCTTCGCCACCGGTGTTCCTCCTGATATCTGCGCATTTCACCGCTACACCAGGAATTCCGTTCTCCCCTGAATACCTCTAGTCTGCCCGTATCGGAAGCAAGCGCCGTGTTAAGCACGGCGTTTTCACTCCCGACGCGACAAACCGCCTACGAGCCCTTTAAACCCAATTACAGAGAGA
+
CCCCCGGGGGGGGGGGGGGGGGGGGGGGGGGGGGGGGGGGGGGGGGGGGGGGGGGGGGGGGGGGGGGGGGGGGGGGGGGGGGGGGGGGGGGGGGGGGGGGGGGGGGGGGGGGGGGFGGGGGGGGGGGGGGFGGGGFFFGFFGFFFF?7FFFDFGFFFCCDGGFGFFGGBFFEA=FEFFGFG>FFF7EF>;EAA=CDF?EFFBDF@@BFF99BF@GFBGD:?F:D6CBF793<<A<(28,(449<<2,(48
@M00200:205:000000000-AKKM3:1:1101:10176:5572 2:N:0:1
TACGAGGGTATCTAATCCTGTTTGCTCCCCACGCTTTCGAGCCTCAGCGTCAGTAATGGACCAGTATGTCGCCTTCGCCACTGGTGTTCTTCCGAATATCTACGAATTTCACCTCTACACTCGGAGTTCCACATACCTCTTCCATACTCAAGATAGCCAGTATCAAAGGCAATTCCAAGGTTGAGCACTGGGCTTTCACCTCTGACTAAACTATCCGCCTACGCTCCCTTTAAGCCCAATTAATGAGAGA
+
CCCCCEEDGGGGGGGGGGGDGFGGGGGGGGGGEGGGGGGGGGGGGGGGGGGGEFGGFFAGGGGFFGFCGGEFGCGG@EFGG8<EC?E=<=EGGGGGD<EG8;F7FEDDA@DFGGGFGF8?FED+@EGFFGADGGFGFFEDFGGFFFDEFFCFGGGFFDC66+;EEDGF:8659D+BF7F5F@D6*@6D5=8*;,@?+3@CF@EEEEAA8CB@EAB@)<?5=@>>@EEF7?46:A;:7(8:4>**/01>=(
@M00200:205:000000000-AKKM3:1:1101:25606:5589 2:N:0:1
TACGAGGGTATCTAATCCTGTTTGCTCCCCACGCTTTCGAGCCTCAGCGTCAGTAATGGACCAGTATGTCGCCTTCGCCACTGGTGTTCTTCCGAATATCTACGAATTTCACCTCTACACTCGGAGTTCCACATACCTCTTCCATACTCAAGATAGCCAGTATCAAAGGCAATTCCAAGGTTGAGCCCTGGGCTTTCACCTCTGACTAAACTATCCGCCTACGCTCCCTTTATGCCCCATTACGGAGCGC
+
CCCCCGGGGGGGGGGGGGFGGGGGGGGGGGGGGGGGGGGGGGGGGGGGGGGGGGGGFGGGGGGGGGGGGGGGGGGGGGGGGGGGGGGGGGGGGGEGGCFFFFGGGFGGGGGGGGGFFGGGFGGDGGGGGGGGGGGGGFGFFFADE7DEGFGDGG+8=FFF8DEGE7A99FF)@=F;+DFFGF=?9DFFFFGAFFFGF*E@EDEBC@85=@5=8*7@=C554</9>GFG48;CC?EBC(/(8?4((0((((
@M00200:205:000000000-AKKM3:1:1101:8267:5695 2:N:0:1
TACAGGGGTATCTAATCCTGTTTGCTCCCCACGCTTTCGAGCCTCAGCGTCAGTAATGGACCAGTATGTCGCCTTCGCCACTGGTGTTCTTCCGAATATCTACGAATTTCACCTCTACACTCGGAGTTCCACATACCTCTTCCATACTCAAGATAGCCAGTATCAAAGGCAATTCCAAGGTTGAGCCCTGGGCTTTCACCTCTGACTAAACTATCCGCCTACGCTCCCTTTATACCCAATTCCAGAGAGA
+
CCCCCGGGGGGGGGGGGGGGGGGGGGGGGGGGGGGGGGGGGGGGGGGGGGGGGGGGGGGGGGGGGGGGGGGGGGGGFGDGGGGGGGGGGGGGGDGGGGGGGGGGGGGGGGGGGGFDFGGGGGGEFGGGGGGGGGFGFFGBFGGFGFGFGF,?FG?5DFDFGD9FFFGG5FFBF5FFFC=?FEGG5D8DB++<DCFGFCF@@@E@@E5;<8@AE;C@59@5>=4@>EEF7778>EFEFE27C/*8*7(((/
@M00200:205:000000000-AKKM3:1:1101:4703:5700 2:N:0:1
TACCCGGGTATCTAATCCTGTTTGCTACCCACGCTTTCGAGCCTCAGTGTCAGTTACAGTCCAGAGAGCCGCTTTCGCCACCGGTGTTCCTCCTGATATCTGCGCATTTCACCGCTACACCAGGAATTCCGTTCTCCCCTGAATACCTCTAGTCTGCCCGTATCGGAAGCAAGCGCCGTGTTAAGCACGGCGTTTTCACTCCCGACGCGACAAACCGCCTACGAACCCTTTAAAACCAATTACAGTACGAC
+
CCCCCGGGGGGGGGGGGGGGGGFGGGGGGGGGGGGGGGG?FGGGGGGFGGGGCFA@DGGGGGCGGFGGG<FGEEGGGGCFEFGGGGGGGGGGGGGGGEGGGGFEGGGGGGGGGGGE8FGGGGGGGFGGG;,@6DGGEFE5FCFFGF69DDGCFFGFFGGF8+5D@DGGBG58?5>>EEG>FG798AC9AGCDBGGGFEGFEFB@25(,:0((68FG1CE:<?2)(/0C908A4).8E?1092562)).--(
@M00200:205:000000000-AKKM3:1:1101:23163:5797 2:N:0:1
TACGGGGGTATCTAATCCCGTTCGCTCCCCTGGCTTTCGCGCCTCAGCGTCAGAAACGGGCCAGAAAGTCGCCTTCGCCATTGGTGTTCTTCCGAATATCTACGAATTTCACCTCTACACTCGGAGTTCCACATACCTCTTCCATACTCAAGATAGCCAGTATCAAAGGCAATTCCAAGGTTGAGCCCTGGGCTTTCACCTCTGACTAAACTATCCGCCTACGCCCCCTTTAAACCCAACTACAGCGACAT
+
CCCCCFFEFEGGGA<EFCFECFG>E,CFGCFCFGGF8EGGCFGDGGGFGGEGGGGGGGGGGGGGGGGFFGECEGGFCFG:CFGGGGGDEFDF;FFEEGGG8AFGGGF+@;EGFGGFFGECDFFEGCEGFGGGF?FCFBFE5CFBF9DDG7DFGDFCFGC*55*C79DCAGFD>@F6FAC5E,995D,:69=>FCFC?7@3.5;=**00.)5***4>(8>,;D;)(/8C:C)7C);37;:(4(),2),(-2(
@M00200:205:000000000-AKKM3:1:1101:18991:5865 2:N:0:1
TACTAGGGTATCTAATCCTGTTTGCTCCCCACGCTTTCGCGCCTCAGCGTCAGAACCGGACCAGACAGCCGCCTTCGCCACTGGTGTTCTTGCGAATATCTACGAATTTCACCTCTACACTCGCAGTTCCGCTGTCCTCTTCCGGTCTCAAGCCAACCAGTATCGAAGGCAATTCTGTGGTTGAGCCACAGGCTTTCACCCCCGACTTAATCGGCCGCCTACGCGCCCTTTAAACCCAATTACAGAGAGA
+
CCCCCGGGGGGGGGGGGGGGGGGGGGGGGGGGDGGGGGGGGGGGGGGGGGGGGGGGGGGGGGGGGGGGGGGGGGGGGGGGGGGGGGGGGGGGGGFFGGGGGGGGGGGGGGGGGGFFFGGGGGGGGGEFFGGGGGGGGFGEFGGFGFGAFFFDEFGFFGGFGGFGFFGGFGFFFEFFFFGFGGGGAFFFFDFFFCF7FF769=@=@>=DE<CCFFGEFCD?;(359EDG5F?A2<AFG<?FFFB22-48<F
@M00200:205:000000000-AKKM3:1:1101:26675:5912 2:N:0:1
TACGCGGGTATCTAATCCTGTTTGCTCCCCACGCTTTCGAGCCTCAGCGTCAGTAATGGACCAGTATGTCGCCTTCGCCACTGGTGTTCTTCCGAATATCTACGAATTTCACCTCTACACTCGGAGTTCCACATACCTCTTCCATACTCAAGATAGCCAGTATCAAAGGCAATTCCAAGGTTGAGCCCTGGGCTTTCACCTCTGACTACACTATCCGCCTACGCTCCCTTTACACCCACTTACAGACACA
+
CCCCCGGGEGGGDGF9FFC9@FEGGGGGGGGGGGDGGGGEGGGGG8FGGGGGGFGFG,F9AFGC<FFGGGFG>FGFFGGCFFEFFGG>DFGGFFFGGGGGGFGG=FFFGGGGGGGFGGGGGC+@+6BED@,@DGFFGFDE?E8<DDD78DA6,+?8+,?0=+;9*+=9D,*:?DFF9<7*@<7+*@7*3=CFFFFCFF;**88C;E>;):>E@*?1>DA)57>E@GFFC?.6**72BDFD<44>)6(/(/
@M00200:205:000000000-AKKM3:1:1101:25316:5942 2:N:0:1
TACGGGGGTATCTAATCCTGTTCGCTCCCCATGCTTTCGCTCCTCAGCGTCAGTTAATGCCCAGAGACCTGCCTTCGCCATCGGTGTTCCTCCTGATATCTGCGCATTTCACCGCTACACCAGGAATTCCAGTCTCCCCTACATCACTCTAGTCTGCCCGTACCCACCGCAGATCCGGAGTTGAGCCCCGGACTTTCACGGCAGACGCGACAAACCGCCTACGAGCCCTTTACACACACTTCCATATAGA
+
CCCCCGGGEGGGGGGGGGFGFGGGGGGGGGGGGGGGGGGGGGGGGGGGGGGGGEFGGGGGGGGGGGGGGGGGFGFGGGGGGGGGGGGGGGGGFGGGGGGGGGGGGGGGGGGGGGGECFGGGGGGG8DGGGGGGGGGGFGDFGGFG5DDDFGGGGGFFGFBGGACEFDEEGBB5=AAABGECDCCAFFFAGDBBECFB5CDFF;1=3;F(2;;9(AF1DD:2:3@<E)59*3))62);8(.9)))).).).
@M00200:205:000000000-AKKM3:1:1101:19006:5948 2:N:0:1
TACTGGGGTATCTAATCCTGTTTGCTCCCCACGCTTTCGCGCCTCAGCGTCAGTTACAGTCCAGAGAGCCGCCTTCGCCACTGGTGTTCCTCCACATCTCTACGCATTTCACCGCTACACGTGGAATTCCGCTCTCCTCTTCTGCACTCAAGTCTCCCAGTTTCCAGTGCGTCACGGGGTTGAGCCCCGCACTTAGACACCAGACTTAAGAAACCGCCCGCGCGCGCTTTAAACCCAGTTACAGAG
+
CCCCCGGGGGGGGGGGGGGGGGGGGGGGGGGGGGGGGGGGGDFGGGGGGGGGGGGGGGGGGGGGGGFGGGGGGEGFGFBFEFGGGGFGGGFGGGGGGGGGGGFGGCEGGGGGGGE?GGFEEG?@:EE?FAFGDEFGGFCDFGGFGFGFGFFGGGFFFGGFGGBGEFGGFGEFDF>BEAGEGGDFFGGFFGGFFGFG8B9BBFF92)009@CC(-=:;D)(,((:3:B57324:-(,*42-64:?B7
@M00200:205:000000000-AKKM3:1:1101:19850:6036 2:N:0:1
TACTGGGGTATCTAATCCTGTTTGCTCCCCACGCTTTCGAGCCTCAGCGTCAGTAATGGACCAGTATGTCGCCTTCGCCACTGGTGTTCTTCCGAATATCTACGAATTTCACCTCTACACTCGGAGTTCCACATACCTCTTCCATACTCAAGATAGCCAGTATCAAAGGCAATTCCAAGGTTGAGCCCTGGGCTTTCACCTCTGACTAAACTATCCGCCTACGCTCCCTTTACACCCCGTTACAGAG
+
CCCCCGGGGGGGGGGGGGGGGGGGGGGGGGGGGGGGGGGGGGGGGGGGGGGGGGGGGGGGGGGGGGGGGGGGGGGGGGGGGGGGGGGGGGGGGGGGGGGGGFFGGGGGGGGGGGGFGGGFGFFGFCEGGGGGGGGGGFGFFFGFGFGFGFGCFF9?FFFFGGFG;?DEFF?DBEF?FFGFGF6=?CFFFGFFFCFFFEGFFFFFEE**8@@EAADF59@DA599>E?GDFEFF*60B(8@:@@E38=
@M00200:205:000000000-AKKM3:1:1101:19923:6046 2:N:0:1
TACAAGGGTATCTAATCCTGTTTGCTCCCCACGCTTTCGAGCCTCAGCGTCAGTAATGAGCCAGTGTGTCGCCTTCGCCACTGGTGTTCTTCCGAATATCTACGAATTTCACCTCTACACTCGGAGTTCCACACACCTCTCTCATACTCAAGACACCCAGTATCAAAGGCAATTCCGAGGTTGAGCCCCGGGATTTCACCCCTGACTTAAATGTCCGCCTACGCTCCCTTTAAACCCACTTACAGAGCGA
+
CCCCCGGGGGGGGGGGGGGGGGGGGGGGGGGGGGGGFGGGGEGGGGGGGGGGGGGGGGGGGGGGGGGGGGGGGGGGGGGGGGGGGGGGGGGGGEGGGGGGGGGGGGFGGGGGGGGFGGDGGFFGEGCGGGGGGGGGEFGFFGGFGFGFGFGGGGGF5EGBFGEGFFGCFGFFFBFFFFC>@F?F?FGFFGGFEE?>F7C@5AFDF@=<C6C<<EGGFGF=@=??5A;C6:@FE)71E@((.7;)/)((,.
@M00200:205:000000000-AKKM3:1:1101:22507:6082 2:N:0:1
TACCCGGGTATCTAATCCTGTTCGCTCCCCACACTTTCGCTCCTCAGCGTCAGGATATTCCCAGAGAACCGCCTTCGCCACCGGTGTTCCTCCTGATATCTGCGCATTTCACCGCTACACCAGGAATTCCGTTCTCCCCTGAATACCTCTAGTCTGCCCGTATCGGAAGCAAGCCAGGTGTTAAGCACCTGGTTTTCACTCCCGACGCGACAAACCGCCTACGAGCCCTTTAAACCCAATTACAGAGCGA
+
CCCCCGGGGGGGGGGGGGGGGGGGGGGGGGGGCGGGGGGGGGGGGGGGGGGGGGGGFGGGGGGGGFGGGGGGGGGGFGGEG<:FF>FGGGGGGGGGGGGGGGGGGGGGGGGGGDGFCFFGGFGGGGGGGGG=D8?FF5CDFC8DEFDDFFFFDDEFFF8>EDDG>DG>>FFF*8FFF>?FGC298EFF>*A43CGDF6FEFF2:2@225(36;1EG0>DDFF@E:DBF0>?<<<<?;1?()6<63<,(-(
@M00200:205:000000000-AKKM3:1:1101:25055:6155 2:N:0:1
TACGAGGGTATCTAATCCTGTTTGCTCCCCACGCTTTCGAGCCTCAGTGTCAGTTACAGGCCAGAGAGCCGCTTTCGCCACCGGTGTTCCTCCATATATCTACGCATTTCACCGCTACACATGGAATTCCACTCTCCTCTCCTGCACTCAAGTCTACCAGTTTCTAATACATACAATGGTTGAGCCACTGCCTTTTATACCAGCCTTAATAAACCACCTGCGCTCCCTTTCCACCCAGTAACAGAG
+
CCCCCGGGGGGGGGGGGGGAGGGGGGGGGGGGGGGGGGGF8BCGEGCFGGGGGGGGFGGGGGGG8FFC@FFGGGGGGGGGG@FGEGGGGGGGGGFGGGFGAFGGGGGGFGGGGGGE>FDGFFGFGFGGGGFDFFGGGFGFFGGDDFCDGF,==DGFFG6D=DEG*;D8+@8;;D?0DDDFGC0=DG8A*AFF6;AF1;<ECBC)8C*:0;5>*>8,03*4>77*)*/3;;*0>=>2*57**083(6
@M00200:205:000000000-AKKM3:1:1101:5360:6168 2:N:0:1
TACGAGGGTATCTAATCCTGTTTGCTCCCCACGCTTTCGAGCCTCAGCGTCAGTAATGAGCCAGTGTGTCGCCTTCGCCACTGGTGTTCTTCCGAATATCTACGAATTTCACCTCTACACTCGGAGTTCCACACACCTCTCTCATACTCAAGACACCCAGTATCAAAGGCCATTCCGAGGTTGAGCCCCGGGATTTCACCCCTGACTTAAATGTCCGCCTACGCTCCCCTTAAACCCAATTCCAGAG
+
CCCCCGGGGGGGGFGGGGGGGGGGGGGGGGGGGGGGGGG@EGGGGDGGGGGGGGGGGGCAGGGGGGGGGGGGGGGGFGGGGGGGGGGGGGGGGGGGGGGGGGGGGGGGGGGGGGGFGGGG;DGD7ECGGGGGGGGGGFGFFGGFFFGFGFG6EFGFFGFFFGEGFFFGFF*:FEF?DFDFGGFG6EGFFGGDEGFFFFGFFFFF2=A*AE*;<7=59DD>95@D=CAF*;8E4CE(4:=;9)7?9@D
@M00200:205:000000000-AKKM3:1:1101:12641:6244 2:N:0:1
TACTGGGGTATCTAATCCTGTTTGCTCCCCACGCTTTCGAGCCTCAGCGTCAGTAATGGACCAGTATGTCGCCTTCGCCACTGGTGTTCTTCCGAATATCTACGAATTTCACCTCTACACTCGGAGTTCCACATACCTCTTCCATACTCAAGATAGCCAGTATCAAAGGCAATTCCAAGGTTGAGCCCTGGGCTTTCACCCCTGCCTAAACTATCCGCCTCCGCTCCCTTCAAACCCAATCACAGAT
+
CCCCCGGGGGGGGFGGGGGGGGFGGGGGGGFGGGGGGGG?FGGGGGGGGGGGGG,6CC9FF?FGGGGCFFFGGGGGFGGEGGGFD8@FFGFFGEGGG7DGGFGGGGGGGGGGGCFF7FCGFGF74=CCF,EC6F=E,?FDDGFFCD=EGFGDDGFFFGG*6@FG7F=FDFBDFEFFBF+<FGGC5@,5F6D@5EGDB*@@):=8)085)*8A**@,)3<8)05@AEFGGG(5*9:@:5(0(76>.6*
@M00200:205:000000000-AKKM3:1:1101:13355:6330 2:N:0:1
TACTAGGGTATCTAATCCTGTTCGCTCCCCACGCTTTCGAGCCTCAGCGTCAGTTACAGACCAGAGAGCCGCTTTCGCCACCGGTGTTCCTCCATATATCTACGCATTTCACCGCTACACATGGAATTCCACTCTCCCCTTCTGCACTCAAGTTTGATAGTTTCCAAAGCGAACTATGGTTGAGCCACAGCCTTTAACTTCAGACTTATCAACCCGCCTGCGCCCGCTTTAAACCCACTTACAGAG
+
CCCCCGGGGGGGGGGGGGGGGGGGGGGGGGGGDGGGGGGGGGGGGGFGGFGGGGGGGGGGGGGGGGGGGGGGGGGGEGGGGGDGGGGGGGFGGGGFGGGGGGGGG6CBFGDFGGGEDGGGGGGGFEFFGGGGGFGGGFG=9@FFFFGEGFGFDDGFFG@FDFDGDFGGBFBAEFFFFFGCF8?CFFGFF6EFFC9CF7@EEFCAC5*1;>EF)5B55C?9B92)8:;DCFF)67,2:(5)947@C1
@M00200:205:000000000-AKKM3:1:1101:26347:6376 2:N:0:1
TACGAGGGTATCTAATCCTGTTTGCTACCCACGCTTTCGAGCCTCAGTGTCAGTTACAGTCCAGAGAGCCGCTTTCGCCACCGGTGTTCCTCCATATATCTACGCATTTCACCGCTACACATGGAATTCCACTCTCCTCTACTGCACTCAAGTCTAACAGTTTCCAATGCACACAATGGTTGAGCCACTGCCTTTTACATCAGACTTATTAAACCACCTTCGCTCGCTTTACACCCAGTTACTGAGACATC
+
CCCCCGGGGGGGGFGGGGGGGGGGGGGGGGGGGGGGGGGGGGGGGGGGGGGGGGFGGGGGGGGGDFGGGGGGGGGGGGGGGGGGGGGGGGGGGGGGGGGGGGFGGGGGCGGGGGGFGG8FFFG?FF9?EFFFGGGGGFGFFEGFGFGFF5E+EDFFFGFFDFFGFFFFBFFF5=53?F+?D+=?FGDFFFDFFFFG9CAEFFCEE@CCECFE=E?D9;9):):5@;>C7CEC?E2>*(0;??*7>)4*7@3
@M00200:205:000000000-AKKM3:1:1101:13477:6388 2:N:0:1
ACCGGGGTATCTAATCCTGTTTGCTCCCCACGCTTTCGAGCCTCAGCGTCAGTAATGGACCAGTATGTCGCCTTCGCCACTGGTGTTCTTCCGAATATCTACGAATTTCACCTCTACACTCGGAGTTCCACATACCTCTTCCATACTCAAGATAGCCAGTATCAAAGGCAATTCCAAGGTTGAGCCCTGGGCTTCCACCTCTGCCTAAACTATCCGACTACGCCCCCTTTAACCCCCGTAACAGTCAGCTC
+
CCCCCECF@EFGG9FFFGGGF<EFGGGFFGEGGGCCFG<EFGGFEGGGGGGGGCFGGEFGFCFGGFDFGGGGG7=:FFFGGG8EFGGGG9EFC:?FGGGGGGGGFG=;EFGGGGGFGCFFGGGDEGFFGGGGGFFFGFFDBFFFCDGFGB=+EDGFFGGDFDEGCFCCFF5DFF7;E6+?,,+66EDF5++:AF,=AEC<C<C01*9@*8AE<CC*);9:>))/:8;<86;4*75/*.,((/))).41))/
@M00200:205:000000000-AKKM3:1:1101:15269:6500 2:N:0:1
TACAAGGGTATCTAATCCTGTTTGCTCCCCACGCTTTCGAGCCTCAGCGTCAGTAATGGACCAGTATGTCGCCTTCGCCACTGGTGTTCTTCCGAATATCTACGAATTTCACCTCTACACTCGGAGTTCCACATACCTCTTCCATACTCAAGATAGCCAGTATCAAAGGCAATTCCAAGGTTGAGCCCTGGGCTTTCACCTCTTACTAAACTATCCGCCTACGCTCCCTTTAAACCCAATTACAGAT
+
CCCCCGGGGGGGGGGGGGGGGGGGGGGGGGGGGGGGGGGGGGGGGGGGGGGGGGGGGGGGGGDFGGGGGGGGGGGGGGGGGGGFFGGGGGGGGGDFGGGGGGGGG8FCGFFFGGGFGGGGGGFGCEGFGGGGGGGGGFGDDGGFGFGFFB8+4??DF8DDFGFGFFDC68D55DDFFB+:EF?FFGGFFGF5D?,7?7A5*06**;0;;5CFEEFFAGFA5C=05A?D7;>C7;>@E92>CFF=@>*
@M00200:205:000000000-AKKM3:1:1101:4697:6538 2:N:0:1
TACTGGGGTATCTAATCCTGTTTGCTACCCACGCTTTCGAGCCTCAGTGTCAGTTACAGTCCAGAGAGCCGCTTTCGCCACCGGTGTTCCTCCATATATCTACGCATTTCACCGCTACACATGGACTTCCACTCTCCTCTACTGCACTCAAGTCTAACAGTTTCCAATGCACACAATGATTGAGCCACTGCCTTTTACCTCCGACTTATTAAACCACCTGCGCTCCCTTTATACCCCGTTACACAG
+
CCCCCFGGGGGGGGFFGGAFGGEFGGGGGD9BFGGGGGGGGGGGGGGEFGGGGGDAFEGGGGGGGGFFGGGGGGGGGGGGEFGGGGGGGGGCGGGGGGGFGGGGGGGDGGGGGGGFGGFGFGG8A,@EGGCFG?DGFFGF5EA?CDDBGFDF;D+?CDCFF89=C;?ADFFB?5@5+;+4@,+2:D8D96D6+@@?+*2:*)1:))1*3*A*01,,:?*10))*-*3*+2*/0*96*(-7(68*0(
@M00200:205:000000000-AKKM3:1:1101:24575:6609 2:N:0:1
TACGGGGGTATCTAATCCTGTTTGCTCCCCACGCTTTCGAGCCTCAGCGTCAGTAATGGACCAGTATGTCGCCTTCGCCACTGGTGTTCTTCCGAATATCTACGAATTTCACCTCTACACTCGGAGTTCCACATACCTCTTCCATACTCAAGATAGCCAGTATCAAAGGCAATTCCAAGGTTGAGCCCTGGGCTTTCACCTCTGACTAAACTATCCGCCTACGCTCCCTTTAAACCCAGTTACAGAG
+
CCCCCGGGGGGGGGGGGGGGGGGGGGGGGGGGGGGGGGGGGGGGGGGGGGGGGGGGGGGGGGGGGGGGGGGGGGGGGGGGGGGGCDFFGGEGGGDEGGGGGGGGGGGGGGGFGGGFGGG?FEFCFEEGFG8CDFGFFB8=FFGFGFGEDD8DFFDFFEGFGG7DEF8FFGFBFFFFF?GFCCGG?6CCFF>F56AFFFCEFFFE4AEE*56<6?EF4CB=((9DDEFFF>BE?EF;E;146<C5;)/
@M00200:205:000000000-AKKM3:1:1101:17547:6645 2:N:0:1
TACTCGGGTATCTAATCCTGTTTGCTCCCCACGCTTTCGAGCCTCAGCGTCAGTAATGAGCCAGTGTGTCGCCTTCGCCACTGGTGTTCTTCCGAATATCTACGAATTTCACCTCTACACTCGGAGTTCCACACACCTCTCTCATACTCAAGACACCCAGTATCAAAGGCAATTCCGAGGTTGAGCCCCGGGATTTCACCCCTGACTTAAATGTCCGCCTACGCTCCCTTTATGCCCAATTACAGAG
+
CCCCCGGGGGGGGGGGGGGGGGGGGGGGGGGGGGGGGGGGGGGGGGGGGGGGGGGGGGGGGGGGGGGGGGEGGGGGFGGGGGGGGGGGGGGGGGGGGGGGGGGGGGGGGGGGGGGFGGGGGGGDCEGGGGGGGGGGGFGFFGGFGFGFGFGFFGCFFGGFGGCGFDGEDFFFFFBFBBD5FF6CFGGFACEE>99;EFGEFADFFFFFCF;CEEGC2CED23@FDGED<C@3<CEEF;=@EE<;3C(
@M00200:205:000000000-AKKM3:1:1101:4136:6688 2:N:0:1
TACACGGGTATCTAATCCTGTTTGCTCCCCCCGCTTTCGAGCCTCAGCGTCAGTAATGGACCAGTATGTCGCCTTCGCCACTGGTGTTCTTCCGAATATCTACGAACATCACCTCTACACTCGGAGTTCCACATCCCTCTTCCATACTCAAGATAGCCAGCATCAAAGGCAATTCCAAGGTTGCGCCCTGGGCTTTCACCTATGACCACACTCTCCGCCTACGCTCCCTTTAAGCCCATTACAGCG
+
88BAC@C:@FCEC9<,C<@C@EC@C9EAEE7CFE:,65,:46CCGC<F+8,B8FFGGGGGGGECCEE,FC<FGC,EBFE7CF,,:,C@EGAFGF@F:4@,==EE78++@,,EDEF56B@FFGEC>8CDED;=DE+8@;,:8;DDG+6*=@?+>83<DF?6+=*=>DFF*D*0?014C+7*353+3@*39CC**4,;+A766.*16/):>=22)0?,(98>2=22-/5750)./)74=(6)177=)(
@M00200:205:000000000-AKKM3:1:1101:12195:6693 2:N:0:1
TACTGGGGTATCTAATCCTGTTTGCTCCCCACGCTTTCGAGCCTCAGCGTCAGTAATGAGCCAGTGTGTCGCCTTCGCCACTGGTGTTCTTCCGAATATCTACGAATTTCACCTCTACACTCGGAGTTCCACACACCTCTCTCATACTCAAGACACCCAGTATCAAAGGCACTTCCGAGGTTGAGCCCCGGGATTTCACCCCTGACTTAAATGTCCGCCTACGCTCCCTTTACACCCAGTTACAGAC
+
CCCCCGGGGGGGGGGGGGGGGGGGGGGGGGGGGGGGGGGGEEGGGGGGGGGGGGFGGGFFFGGGGFGGGGGGGGGGGGGEGGGGGGGGGGGGGGCGGGGGGGGG>FGGGGGGGGGFGGGGGGGGGGEGGGGGGGDGGFGFFGGFGFGBFFGGFGFFFGGFGGFGFFGFFGF):DFFFFC*@@FGFFFFEGGEFCEGFEFF)>BBBEE8666AEEGD@GFFFFFB@EEGFGE9CFE@C1:;65C<@3(
@M00200:205:000000000-AKKM3:1:1101:20644:6732 2:N:0:1
TACAGGGGTATCTAATCCTGTTTGCTACCCACGCTTTCGAGCCTCAGTGTCAGTTACAGTCCAGAGAGCCGCTTTCGCCACCGGTGTTCCTCCATATATCTACGCATTTCACCGCTACACATGGAATTCCACTCTCCTCTACTGCACTCAAGTCTAACAGTTTCCAATGCACACAATGGTTGAGCCACTGCCTTTTACATCAGACTTATTAAACCACCTGCGCTCGCTTTACACCCAGTTACAGAG
+
CCCCCGGGGGGGGGGGGGGGGGGGGGGGGGGGGGGGGGGGGGGGGGGGGGGGGGGGGGGGGGGGGGGGGGGGG@FGGGGGGGGGGGGGGGGGGGGGGDGGGGGGGGGDFGGGGGG?GGGGGFGGGCFGGGGGGGGGGFGFFGGFGFGFGFCFGGGFFGFFFGFGFFGGFGFEFDF*@D?DFECGFDDFFGGFF9EFFEGFFFF<@E*:CEF@*:,:CCFED599>8*;CD*9@@=2=(747??BE(
@M00200:205:000000000-AKKM3:1:1101:8735:6786 2:N:0:1
TACCGGGGTATCTAATCCTGTTTGCTCCCCACGCTTTCGAGCCTCAGCGTCAGTAATGGACCAGTATGTCGCCTTCGCCACTGGTGTTCTTCCGAATATCTACGAATTTCACCTCTACACTCGGAGTTCCACATACCTCTTCCATACTCAAGATAGCCAGTATCAAAGGCAATTCCAAGGTTGAGCCCTGGGCTTTCACCTCTGACTAAACTATCCGCCTACGCTCCCTTTACACCCAATTACAGAG
+
CCCCCGGGGGGGGGGGGGGGGGGGGGGGGGGGGGGGGGGGGGGGGGGGGGGGGGGGGGGGGGFGGGGGGGGGGGGGGGGGGGGGGGGGGGGGGGGGEGGGGGFGG?GGGGGGGGFFGGECFGCEGCEGGGGGGGGGDFGFFGGFGFGFD9DGGFDFF=DFGDDDFBFGFGFFFFFFFFGFFCF6D8FFFGFFFGGGF7CEF95@EE*;8)8>AEFF=DBFFD>4@GBGC:BE=*07@BB29*45783
@M00200:205:000000000-AKKM3:1:1101:8049:6809 2:N:0:1
TACTGGGGTATCTAATCCCGTTCGCTCCCCTGGCTTTCGCGCCTCAGCGTCAGTGTCGGCCCAGCAACCCGCTTTCGCCACCGGTGTTCCTCCATATATCTACGCATTTCACCGCTACACATGGAATTCCACTCTCCTCTACTGCACTCAAGTCTAACAGTTTCCAATGCACACAATGGTTGAGCCACTGCCTTTTACATCAGACTTATTAAACCACCTGCCCTCGCTTTAACCCCAATTACAGAG
+
CCCCCGGEGGGGGGGGGGGGGGGEEEGGGGGGGGFFFGGGGGGGGGGGGGGGGGFGGGGGGGGGGGGGGGGGGGGGGGGGGGG7FGFGGGGAEGGFGGFGFGGDG6CCGGGGGGGD>FFGGC,BFGFGGGGGGGGGGFGFFAFDGDFDFFF6@DDD@EGDFF;=EFFG56C@FFF?C?9=3+=CFFGAFFGFFGGC>6;EE;=*>E<<AEEEEF61>4453(()//)*:9//)/6074(.77)/>1
@M00200:205:000000000-AKKM3:1:1101:25262:6869 2:N:0:1
TACTGGGGTATCTAATCCTGTTTGCTCCCCACGCTTTCGAGCCTCAGCGTCAGTAATGGACCAGTATGTCGCCTTCGCCACTGGTGTTCTTCCGAATATCTACGAATTTCACCTCTACACTCGGAGTTCCACATACCTCTTCCATACTCAAGATAGCCAGTATCAAAGGCAATTCCAAGGTTGAGCCCTGGGCTTTCACCTCTGACTAAACTATCCGCCTACGCTCCCTTTAAACCCAATTACAGAGAGA
+
CCCCCGGGGGGGGGGGGGGGGGGGGGGGGGGGGGGGGGGGGGGGGGGGGGGGGGGGGGGGGGGGGGGGGGGGGGGGGGGGGGGGGGGDGGGGGGGGGGGGGGGGGGGFGGGGGGGFGFGGGGGGGGGGGGGGGGGGGFGFFGGFGFFEGFGG9DFFCGGFFFEGFFGGBFFFFFF+?FFFGFGG?CFFFGGFFGFCFFFFFFEE7AFF@EBE=EG<=FD>AFDBACBF4C>E6C@:CDB(9:CEF4(:@2
@M00200:205:000000000-AKKM3:1:1101:25752:6910 2:N:0:1
TACGGGGGTATCTAATCCTGTTTGCTCCCCACGCTTTCGAGCCTCAGCGTCAGTAATGGACCAGTATGTCGCCTTCGCCACTGGTGTTCTTCCGAATATCTACGAATTTCACCTCTACACTCGGAGTTCCACATACCTCTTCCATACTCAAGATAGCCAGTATCAAAGGCAATTCCAAGGTTGAGCCCTGGGCTTTCACCTATGACTAAACTATCCGCCTACGCTCCCTTTACACCCAATTACAGAGAGAC
+
CCCCCGGGGGGGGGGGGGGGGGGGGGGGGGGGGGGGGGGGGGGGGGGGGGGEGGGGGGGGGGGGGGGGGGGGGGGGGGGGGGGGGFGGGGGFFEGGGGFGGGGGGGGGGGGGGGGFGFGGGCCGGDGGGGGGDFGGGFGFFGGFGFGFGF?FGGGFFGFFDD>CBFGGFGFD6EFFFFGFGGGCACCFFFC>FFGGFFF@5)*:E;*::@EFFFGG9FF@9B@EF=>GGFEE9C88CD;8>4)47<(,2((
@M00200:205:000000000-AKKM3:1:1101:8235:7038 2:N:0:1
TACGGGGGTATCTAATCCTGTTCGCTCCCCACACTTTCGCTCCTCAGCGTCAGGTCATTCCCAGAGAACCGCCTTCGCCACCGGTGTTCCTCCTGATATCTGCGCATTTCACCGCTACACCAGGAATTCCGTTCTCCCCTGAATACCTCTAGTCTGCCCGTATCGGAAGCAAGCGCCGTGTTAAGCACGGCGTTTTCACTCTCGACGCGACAAACCGCCTACGAGCCCCTTATGCCCAATCACAGCGAGT
+
CCCCCGGGEGFGGGGGGGFFCEGGGGGGGGDFGGGGGGGGGGGGGFGGGFGGGGGGGGGGFGGGGGGDGGGG7FDFGGGGGGGGGGGGGGGGGGGGDFCGGGFGGDGGAFGGGGGFGGGGGGGGGGGFFGGGFGGGGBCBFFG7DF=;FFGFGGGFFGGFGG<9=>*;*398FBA9BEDFGGGGFGGFD):5;5=*3)4)4)6;3>>FFFFBF7ECBDDF??(0-8>/*9.)54)5A080(.8<9((41(
@M00200:205:000000000-AKKM3:1:1101:16515:7057 2:N:0:1
TACTCGGGTATCTAATCCTGTTTGCTCCCCACGCTTTCGAGCCTCAGCGTCAGTAATGAGCCAGTGTGTCGCCTTCGCCACTGGTGTTCTTCCGAATATCTACGAATTTCACCTCTACACTCGGAGTTCCACACACCTCTCTCATACTCAAGACACCCAGTATCAAAGGCAATTCCGAGGTTGAGCCCCGGGATTTCACCCCTGACTTAAATGTCCGCCTACGCTCCCTTTACACCCAGTTACAGAGAGC
+
CCCCCGGGGGGGGGGGGGGGGGGGGGGGGGGGGGGGGGGGGGGGGGGGGGGGCGGGGGGGGGGGGGGGGGGGGGEGGGGGGGGGFFFGGGGGGGGGGDGGGGGGGFFGGEGGGGGFGGGGGGFECECDFGFFGEGGGFGFFGGFCFF<DF8=BDFFFGFFGC>FDDFF?C9DDEFFBBC?FCGFAFGFFGDBDGD@CFGFBADF)<A6:A*AEEFGFGFF92=>DGEG<7;6)97;864(7)??@C;33(
@M00200:205:000000000-AKKM3:1:1101:20559:7057 2:N:0:1
TACGCGGGTATCTAATCCTGTTTGCTACCCACGCTTTCGAGCCTCAGTGTCAGTTACAGTCCAGAGAGCCGCTTTCGCCACCGGTGTTCCTCCATATATCTACGCATTTCACCGCTACACATGGAATTCCACTCTCCTCTACTGCACTCAAGTCTAACAGTTTCCAATGCACACAATGGTTGAGCCACTGCCTTTTACATCAGACTTATTAAACCACCTGCGCTCGCTTTAAGCCCAATTACAGAG
+
CCCCCGGGGGGGGGGGGGGGGGGGGGGGGGGGDGGGGGDG<FGGGGGGGGGGGGGGGGGGGGGGGGGGGGGGGEGGGGGGGGGGGGGGGGGGGGGGGGGGGGGGGGGGGGGGGGGFGGGGGGFGGGGGGGGGGFGGGFGEFGGFGFGEGF88EGGFFGGFFGFGFFGGFGFFFDF5AF?FFEGGAFGFFCFFFEGFFFGEFEFF@C5AEFFEFF6DD**079=5>:?<DCEF9E8<73=E3;4<3;
@M00200:205:000000000-AKKM3:1:1101:9334:7076 2:N:0:1
TACCCGGGTATCTAATCCTGTTTGATACCCGCACTTTCGAGCCTCAGCGTCAGTTGCGCTCCGGGCATCTGCCTTCGCGATCGGAGTTCTTCATGATATCTGAGCATTTCACCGCTACACCATGAATTCCAACGCCCCTGCGCGCACTCAAGGCCACCAGTATCAACTGCAGGCCGACGGTTGAGCCGCCGGATTTCACAGCTGACTTAACAGCCCGCCTACGCTCCCTTTCTACCCAATTACAGAG
+
CCCCCGGGGGGGGGGGGGGGGGGGGGGGGGGGGGGGGGGGCEGGGGGGGGGG@GGFGGGGGGGGGGGGGGGGGGGGGGGEEGD@,CFFGGGGGGGGGGGGGGGGG8EGGGGGGGGFGGGGGGGGGGGGGGGFGGGGEDFDFGGFGA78FFGCGGGFFGFFGGEGFFGGFGFFFFFBFFCEGG<D4AE4AGGE3EGGFFFCFFEFFFECEEFAA?EG9DFFB<?@0A@G<74).6:);<(3<4:A2-4
@M00200:205:000000000-AKKM3:1:1101:15309:7088 2:N:0:1
TACTCGGGTATCTAATCCTGTTTGCTCCCCACGCTTTCGTGCATGAGCGTCAGTGTTGGCCCAGAAGGCTGCCTTCGCCATCGGTGTTCCTCCAGATCTCTACGCATTTCACCGCTACACCTGGAATTCCACCTTCCTCTGCCACACTCGAGCCAAGTAGTTTCCAGCGCAATTCCCAAGTTAAGCCCGGGGATTTCACACTCGACTTGCTCAGCCACCTCCGCACACTTTAACACCAATTACAGAGAGT
+
CCCCCGGGGEGGGGGGGGFGGGGGGGGGGGCCEGGGGGGEDGCF@FFGGGGGEGGGCFFCFGGGGGGGGACGGGGGGGGGGGGGGGGGGGGGGFGFGFGGGGGGGGGGGGGGGGGFGGGGGDGFECD8EGDC+@?FFFGFFGEFGFGBG?EDGDGFD3?FF@DF*2+@BGF)0DFF50+*@CEFFFG*<DEDB*C99AF?BD==2>DFF4=:C2CC266(07(2(=5;F737C3)6B;1=C)4.7.(3;)
@M00200:205:000000000-AKKM3:1:1101:20005:7100 2:N:0:1
TACCGGGGTATCTAATCCTGTTTGCTCCCCACGCTTTCGAGCCTCAGCGTCAGTAATGGACCAGTATGTCGCCTTCGCCACTGGTGTTCTTCCGAATATCTACGAATTTCACCTCTACACTCGGAGTTCCACATACCTCTTCCATACTCAAGATAGCCAGTATCAAAGGCAATTCCAAGGTTGAGCCCTGGTCTTTCACCTCTGACTAAACTATCCGCCTACGCTCCCTTTATACCCAGTTACAGAG
+
CCCCCGGGGGGGGGGGGGGGGGGGGGGGGGGGGGGGGGGGFGGGGGGGGGGGGGGGGGGGGGGGGGGGGG@FEGGGFFGGGGGGGGGGGGGGGGGGGCFGGGGFGGGGGGGGGGGFGGGGGGG>FGGGGGGGGGGGGFGFFGGFGFGFGFGCDDFDDGGFGGFGFFF99DFFFEFFCFGFGDGG6@8@FFF3=FGGAEG@@<@C59AE*>@E65>D59@>@BDB=CFGFF=C89??7=97EFFEFCF
@M00200:205:000000000-AKKM3:1:1101:17536:7164 2:N:0:1
TACGGGGGTATCTAATCCTGTTTGCTCCCCACGCTTTCGCACCTCAGTGTCAGTATCAGTCCAGGTAGTCGCCTTCGCCACTGGTGTTCCTTCCTATATCTACGCATTTCACCGCTACACAGGAAATTCCACTACCCTCTACCATACTCTAGCTTGCCAGTTTTGGATGCAGTTCCCAGGTTGAGCCCGGGGATTTCAAATTCAACTTAACAAACCACCTACGCGCGCTTTACGCCCAATTACAGAGTGAT
+
CCCCCEGGEFFFGFFGGF@EGGFFFGGGGDCCEGGGGGGGGGGGGGGGGFFFFGFGGGGGGGGDGFE9FGGGGGGGGGGGGGGGFFGGGGG9BEDADFGGGGGGGGGFFG;@FG>A8FGDCFCFF@DFGGGF=,=BGFFDFGDFGFFEGBE+EFDFF?DB=9FGDDC8:8D5?EFFFBFFFDGC6D,55@EE4>FC66,*276>EEFE=;BC35EC2DABE=@)(38D<CD4C08(?<(2<2<432()-.)
@M00200:205:000000000-AKKM3:1:1101:26623:7178 2:N:0:1
TACGGGGGTATCTAATCCTGTTTGCTACCCACGCTTTCGAGCCTCAGCGTCAGTAATGGACCAGTATGTCGCCTTCGCCACTGGTGTTCTTCCGAATATCTACGAATTTCACCTCTACACTCGGAGTTCCACATACCTCTTCCATACTCAAGATAGCCAGTATCAAAGGCAATTCCAAGGTTGAGCCCTGGGCTTTCACCTCTGACTAAACTATCCGCCTACGCTCCCTTTACGCCCAGTTCCAGAGAAAT
+
CCCCCGGGGGGGGGGGGGGGGGGGGGGGGGGGGGGGGGGGGGGGGGGGGGGGGGGGGGGCGGGGGGGGGGGGGGGGGGGGGGGGGGGGGGGGGGEGGGGGFFGDF8EGGGGGGGGFGGGGGGGCF@CEGGFGGGGEFFGB?F8DGFD=?FGCFFGB+DFDGGFFBFGGFGFD5@FFFFG?FGGGFF;FFGF>AFGGFFF5:CFEFFFF>=:EFECDA>B>=DFE@EEF98==C70(4,3;C)1))/,((()
@M00200:205:000000000-AKKM3:1:1101:17173:7180 2:N:0:1
TACTGGGGTATCTAATCCTGTTTGCTCCCCACGCTTTCGAGCCTCAGCGTCAGTAATGGACCAGTATGTCGCCTTCGCCACTGGTGTTCTTCCGAATATCTACGAATTTCACCTCTACACTCGGAGTTCCACATACCTCTTCCATACTCAAGATAGCCAGTATCAAAGGCAATTCCAAGGTTGAGCCCTGGGCTTTCACCTCTGACTAAACTATCCGCCTACGCTCCCTTTAAACCCAATTCCAGAGAGA
+
CCCCCGGGGGGGGGGGGGGGGGGGGGGGGGGGGGGGGGGGGGGGGGGGGGGGGGGGGGGGGGGGGGGGGGGGGGGGGGGGGGGGGGGGGGGGGGGGGGGGGGGGGGGGGGGGGGGFDGGGGGFGCCGGGGGGGGGGFFFFFFGFGFDEGFGFGDDBFGGFGFDFEFFGFCFDFFFFFFG*CDFGBDFAFFFFFGGGFFG@@CFFF@AA*:@EEFGGAF>AFFA*-8?FGF:EC;7(=99BE*/19E9=(6
@M00200:205:000000000-AKKM3:1:1101:18349:7205 2:N:0:1
TACGCGGGTATCTAATCCTGTTTGCTCCCCACGCTTTCGAGCCTCAGCGTCAGTAATGGACCAGTATGTCGCCTTCGCCACTGGTGTTCTTCCGAATATCTACGAATTTCACCTCTACACTCGGAGTTCCACATACCTCTTCCATACTCAAGATAGCCAGTATCAAAGGCAATTCCAAGGTTGAGCCCTGGGCTTTCACCTCTGACTAAACTATCCGCCTACGCTCCCTTTACGCCCAATTACAGCG
+
CCCCCGGGGGGGGGGGGGGGGGGGGGGGGGGGGGGGGGGGGGGGGGGGGGGGGGGGGGGGGGGGGGGGGGGGGGGGGGGGGGGGGGFGGGGGGGGGGGGGGGGGGFGGGGDGGGGFGGGGGGFEEGEGGFGGGGGGG?FEFGGFGFGFDFGDGDFFFFFBFDFGFFGCFF?8:=BDFFFFFGGGFGGFFDGFFGFGA@FEFFFEFECE36BCFFGGD4A4>8(:>E5CFG34C=@;C??8CE9))/.
@M00200:205:000000000-AKKM3:1:1101:7948:7246 2:N:0:1
TACGGGGGTATCTAATCCTGTTTGCTCCCCACGCTTTCGCGCCTCAGCGTCAGAACCGGACCAGACAGCCGCCTTCGCCACTGGTGTTCTTGCGAATATCTACGAATTTCACCTCTACACTCGCAGTTCCACTCACCTCTTCCGGTCTCAAGCCAAGCAGTATCGAAGGCAATTCCGTGGTTGAGCCACGGGCTTTCACCCCCAACTTACAAGGCCGCCTACGCGCCCTTTATACCCACTTACAGAG
+
CCCCCGGGGGGGGGGGGGGGGGGFGGGGGGGGGGGGGGGGEGGGGGGGGGGGGFGGGGGGGFGGGGGGGGGGCGGGGGGGGGGGFDFGGGGGGGGGGGGGGGFGGGGGGGGGGGCFGGGGGGGGDGEGFFGF?FGFGFGFFCFBGFGAFFFFE?CF5FFFFGCEAFFGFGFF>E>FAFD5FCDFFGFAAC=DBEFGFCC<7>6>07@4;34<.7FG(9>BFF<FBGEG)23A<<A9F<(.649AF24
@M00200:205:000000000-AKKM3:1:1101:7932:7324 2:N:0:1
TACAGGGGTATCTAATCCTGTTTGCTACCCACGCTTTCGAGCCTCAGTGTCAGTTACAGTCCAGAGAGCCGCTTTCGCCACCGGTGTTCCTCCATATATCTACGCATTTCACCGCTACACATGGAATTCCACTCTCCTCTACTGCACTCAAGTCTAACAGTTTCCAATGCACACAATGGTTGAGCCACTGCCTTTTACATCAGACTTATTAAACCACCTGCGCTCGCTTTAAACCCATTTACAGAG
+
CCCCCGGGGGGGGGGGGGGGGGGGGGGGGGGGGGGGGGGGGFGGGGGGGGGGGGGGGGGGGGGGGGGGGGGGGGGGGGGGGGGGGGGGGGGGGGFFGGFGGGFGGGGGGGGGGGGFGGGGGGGGGGFGGGFGGGGGGFGEFGGFGFGFGBFGGGGFFGGFDFFGFFGGFGFFFFF58D=DF8FGFGGBFFCFFGGGC@EECEF@@5;C@E=EEFCECC6@58>>A:5CGGF?47>9C(*/8C**15
@M00200:205:000000000-AKKM3:1:1101:9494:7328 2:N:0:1
TACAAGGGTATCTAATCCTGTTTGCTCCCCACGCTTTCGAGCCTCAGCGTCAGTAATGGACCAGTATGTCGCCTTCGCCACTGGTGTTCTTCCGAATATCTACGAATTTCACCTCTACACTCGGAGTTCCACATACCTCTTCCATACTCAAGATAGCCAGTATCAAAGGCAATTCCAAGGTTGAGCCCTGGGCTTTCACCTCTGACTAAACTATCCGCCTACGCTCCCTTTACACCCAATTACAGAG
+
CCCCCGGGGGGGGGGGGGGGGGGGGGGGGGFGGGGGGGGFEGGGGGGGGGGGGGGGGGGGGGGGGGGGGGGGGGGGCGGGGGGFGGGGGGGGGG@@CFGGGGGGG,FFGGGGGGGFGGGGCGG>FECGGGGFFGGGGFGFFGGFGFGFGBD6>DCFFGGFAF>F*DF8DFF)6DFDFCDFFGG6FCEFB+6*DFGDFFFEEDB)1*><*:@E*;@<ADB))3)3/4?F9;B4**15C((7=EF>8/7
@M00200:205:000000000-AKKM3:1:1101:12635:7337 2:N:0:1
TACTGGGGTATCTAATCCCGTTTGCTACCCACGCTTTCGCGCCTCAGCGTCAGTACCGGTCCAGGGGGCCGCCTTCGCCACCGGTGTTCCTCCCAATATCTACGCATTTCACCGCTACACTGGGAATTCCACCCCCCTCTCCCGGACTCGAGCCTTGCAGTTTCTTCCGCACGTCCTCAGTTAAGCCGAGGGATTTCACGGAAGACACGCATGGCCGCCTACGCGCCCTTTAAACCCAATTACAGAG
+
CCCCCGGGGGGGGGGGGCGGGGGGGGGGGGGGGGGGGGGGGGGGGGGGGGGGDGGGGGGGGGGGGGGGGGGGGGGGGGGGGGGGGGFGGGGGGGGGGGGGGGGGGGGGGGGGGGGFGGGGGGGFFGGGGGFGGGGGGFE=FGCBGDDBGFGCGGGFFGFFCGEFEFCFB:52?94?5A?ACFGGFGGFFGDB=CEFFFF;@F02::?F09023:FF9DE:??:39E>C57)66<A?GF20<)-6<2(
@M00200:205:000000000-AKKM3:1:1101:15157:7349 2:N:0:1
TACAAGGGTATCTAATCCTGTTTGCTCCCCACGCTTTCGAGCCTCAGCGTCAGTAATGGACCAGTATGTCGCCTTCGCCACTGGTGTTCTTCCGAATATCTACGAATTTCACCTCTACACTCGGAGTTCCACATACCTCTTCCATACTCAAGATAGCCAGTATCAAAGGCAATTCCAAGGTTGAGCCCTGGGCTTTCACCTCTGACTAAACTATCCGCCTACGCTCCCTTTAAACCCAATTACAGAG
+
CCCCCGGGGGGGGGGGGGGGGGGGGGGGGGGGGGGGGGGGGGGGGGGGGGGGEGGGGGGGGGGGGGGGGGGGGGGGGGGGGGGGGGGGGGGGGGCCGDFGFGGGGGGGGGGGGGGBFGGGGGFG7CCDGFGGGGGGDFGFBCFFGFGFGFGDFDGB9DCBFFFGFFGG?FF56DFFFFGFGGGG?DDFFGGFFGGFACFEF@EEFFECEEFEFFGC99A@A@DE4C>D?8)*2*65>953CEFEE43
@M00200:205:000000000-AKKM3:1:1101:9395:7425 2:N:0:1
TACTAGGGTATCTAATCCTGTTTGCTCCCCACGCTTTCGAGCCTCAGCGTCAGTAATGGACCAGTATGTCGCCTTCGCCACTGGTGTTCTTCCGAATATCTACGAATTTCACCTCTACACTCGGAGTTCCACATACCTCTTCCATACTCAAGATAGCCAGTATCAAAGGCAATTCCAAGGTTGAGCCCTGGGCTTTCACCTCTGACTAAACTATCCGCCTACGCTCCCTTTCAACCCAATTACAGAG
+
C@CCCGGGGGGGGFGFGGGGGGGGGGGGGGGGGGGGGGCFGGGGGGFGEGGGEGGCGGGGGGGGGGGFGFCFGGGGGGGGGFEGGGGGGGGGGGGGEGGFFGGGGGGGGGGGGGGFGGGGGGG7C@CFGGGGGGGGGFGFFFGFGBFBFF88DDFFFGGF8DEG*CDF5F*:6DDBED2:FFFGFFFFFF69FGGG?EGF58@)8=5*1)3CAEC,@F>=>5)9>EBCDGE684ABC(5244655>(
@M00200:205:000000000-AKKM3:1:1101:23478:7467 2:N:0:1
TACCGGGGATCTAATCCTGTTTGCTCCCCACGCTTTCGCGCCTCAGCGTCAGAACCGGACCAGACAGCCGCCTTCGCCACTGGTGTTCTTGCGAATATCTACGAATTTCACCTCTACACTCGCAGTTCCGCTGTCCTCTTCCGGTCTCAAGCCAACCAGTATCGAAGGCAATTCTGTGGTTGAGCCACAGGCTTTCACCCCCGACTTAATCGGCCGCCTACGCGCCCTTTAAACCCCATTACAGAG
+
CCCCCGGGGGGGGGGGGGGGGGGGGGGGGGGGGGCGGGGGGGGGGGGGGGGGGGGGGGGGGGGGGGGFGGGGGGGGGFCFFGFGGGGGGGCGGGCFFGGGGGGGCGFGGGGGGGFFGGG<FGGDGCAFDGGGGGFGGFFBFGGFGFDEGAF6DFFFFGCFFCE;>99:9D*:FEFFF>9FFEFGFFGF4DCFFGG>BCCBF@FF;12C4??@?BGCBD38?<0)4*<37D92<<7<*,4)4<9?48
@M00200:205:000000000-AKKM3:1:1101:10402:7479 2:N:0:1
TACGGGGGTATCTAATCCTGTTTGCTCCCCACGCTTTCGAGCCTCAGCGTCAGTAATGGACCAGTATGTCGCCTTCGCCACTGGTGTTCTTCCGAATATCTACGAATTTCACCTCTACACTCGGAGTTCCACATACCTCTTCCATACTCAAGATAGCCAGTATCAAAGGCAATTCCAAGGTTGAGCCCTCGGCTTTCACCTCTGACTAAACTATCCGCCTACGCTCCCTTTACACCCAATTACAGAC
+
CCCCCGGDGGGGGGGGGGGGGGGGGGGGGGGGGGGGGGGGDEGGGGFGDGGDGGGGGGGGGGGGGFGFGGGGGGGGGGGGGGGFFGGGGGFGGGG=FFEGFFDGGFFDGGGGGGGFGGGGGGF+@CEGGDCGGFGGGFFDFGGFGFGFGF8=BDCFFGGFFFDFF?F85DFDFFFFFF??DCGGA?EFF*139C>987C6*7@7*>68:>BC;EG:=4?@255)-A;FC:@EE)/(:(163)))/)(
@M00200:205:000000000-AKKM3:1:1101:20351:7493 2:N:0:1
TACTGGGGTATCTAATCCTGTTTGCTCCCCACGCTTTCGAGCCTCAGCGTCAGTAATGAGCCAGTGTGTCGCCTTCGCCACTGGTGTTCTTCCGAATATCTACGAATTTCACCTCTACACTCGGAGTTCCACACACCTCTCTCATACTCAAGACACCCAGTATCAAAGGCAATTCCGAGGTTGAGCCCCGGGATTTCACCCCTGACTTAAATGTCCGCCTACGCTCCCTTTAAACCCAGTTACAGAG
+
CCCCCGGGGGGGGGGGGGGGGGGGGGGGGGGGGGGGGGGGGGGGGGGGGGGGGGGGGGGGGGGGGGGGGGGGGGGGGGGGGGGGGGGGGGGGGFGGGGGGGGGGGGGGGGGGGGGFGDFDFGGGGEEDGGGGGGCGGFGFFGGFGFFEGFFDFGFFFEGFGGFGFFGFDGFFFBFFFBG?FFGG5DA?BGGFFG?C90;8<4>B:@BFFFFFF<EDFGFFDDD>@EE5*;=C?CA@E@?4?ECCE<;
@M00200:205:000000000-AKKM3:1:1101:16529:7499 2:N:0:1
TACCAGGGTATCTAATCCTGTTTGCTCCCCACGCTTTCGCACCTCAGCGTCAGTAATGGTCCAGTGAGCCGCCTTCGCCACTGGTGTTCCTCCGAATATCTACGAATTTCACCTCTACACTCGGAATTCCACTCACCTCTACCATACTCAAGACTTCCAGTATCAAAGGCAGTTCCGGGGTTGAGCCCCGGGATTTCACCCCTGACTTAAACGTCCGCCTACGTGCGCTTTATACCCAATTACAGAGAGA
+
CCCCCGGGGGGGGGGGGGGGGGGGGGGGGGGGGGGGGGEGGGGGGGGGGGGGGGGGGGGGGGGGGGGGGGDGGDGGGGGGGGGDGGGGGGGGGGCGEDGGGGGFG8DFGGGGGGGFGGGGGGDGEGGGGGGGGGGGGFGFFGGFGFGFGFGGGGGFFGGFEFEFEF8FF?D=DBBFBADEGGGGFGCFDDE>BEGDFFGF@AFDDFF4*1>*(:BC=DF9=@=A(=;D99;CF?7)BE(37?<4)9(6;0
@M00200:205:000000000-AKKM3:1:1101:17095:7506 2:N:0:1
TACTCGGGTATCTAATCCTGTTTGCTCCCCACGCTTTCGAGCCTCAGCGTCAGTAATGGACCAGTATGTCGCCTTCGCCACTGGTGTTCTTCCGAATATCTACGAATTTCACCTCTACACTCGGAGTTCCACATACCTCTTCCATACTCAAGATAGCCAGTATCAAAGGCAATTCCAAGGTTGAGCCCTGGGCTTTCACCTCTGACTAAACTATCCGCCTACGCTCCCTTTAAACCCAATTACAGCG
+
CCCCCGGGGGGGGGGGGGGGGGGGGGGGGGGGGGGGGGGDEGGGGGGGGGGCFGGFGGDGGGGGGFFGGGGGGGGGGGGGGGGGGGGGGGGGGGCFGGGGGGGGGCGGGGGGGGGFGFFGGGGCFCEFGCEFCF8@EFFDFFGFGFGFGF8D9?8<7DDFG?DGD7+E:C5DFFFFFFF?FGGG5EDFFG6*;FFFFFGF@CE@@@EE88@@ACGD@FFA=@ADAG>DFDE*6*1:79(58CC:3)/
@M00200:205:000000000-AKKM3:1:1101:23022:7586 2:N:0:1
TACGCGGGTATCTAATCCTGTTCGCTCCCCACACTTTCGCTCCTCAGCGTCAGGATATTCCCAGAGAACCGCCTTCGCCACCGGTGTTCCTCCTGATATCTGCGCATTTCACCGCTACACCAGGAATTCCGTTCTCCCCTGAATACCTCTAGTCTGCCCGTATCGGAAGCAAGCCAGGTGTTAAGCACCTGGTTTTCACTCCCGACGCGACAACCCGCCTACGAGCCCTTTAAACCCAATTACAGAG
+
CCCCCGEDGEGGGGGGGGGGGGGGGGGGGGGGGGGGGGGGGGGGGGGGEGGGGGGGGGGGGGGGGFGGGGGGGGGGFGGGGGGGGGGGGGGGGGGGGGGGGGGGGDFEGGGGGGGFGGGGGGGCF>EGGGGGGGGFFFEDFGDDGFGEGFGGGGFFFGGFGGFGFE585@A@FCFFFFGAFGF7FFFAFGGF?CEFC*:9=2>((>@B>BFF9(=;;DF:1:05(:7DCC?A4<A7;?:14>>><A0
@M00200:205:000000000-AKKM3:1:1101:21610:7590 2:N:0:1
TACGAGGGTATCTAATCCTGTTTGCTCCCCACGCTTTCGAGCCTCAGCGTCAGTAATGGACCAGTATGTCGCCTTCGCCACTGGTGTTCTTCCGAATATCTACGAATTTCACCTCTACACTCGGAGTTCCACATACCTCTTCCATACTCAAGATAGCCAGTATCAAAGGCAATTCCAAGGTTGAGCCCTGGGCTTTCACCTCTGACTAAACTATCCGCCTACGCTCCCTTTAAACCCAATTACCGAG
+
CCCCCGGGGGFGGGGGGGGGGGGFFGGGGGGGGGGGGGGDFGGGGGGGGGGGGGGAEGGDGFGGFCFGGGGGGGGGGGDGGCFFGGGGGGGGF@CGGGGGGGFG:EGGGGGGGGGFGGGGC@=CCEGFGGAFFGGGGFGFFGGFGFF9D7DD9A+5BFGFFGFG79?,:EFBFFFFFFG579=+9EGFFG6?AFFGFFG50:C@778*8)8AE=DD=GFFDF>F2=@F4C@F*@>BC2>B*@C*-5(
@M00200:205:000000000-AKKM3:1:1101:9244:7747 2:N:0:1
TACTAGGGTATCTAATCCTGTTTGCTACCCACGCTTTCGAGCCTCAGTGTCAGTTACAGTCCAGAGAGCCGCTTTCGCCACCGGTGTTCCTCCATATATCTACGCATTTCACCGCTACACATGGAATTCCACTCTCCTCTACTGCACTCAAGTCTAACAGTTTCCAATGCACACATTGGTTGAGCCACTGCCTTTTACATCAGACTTATTAAACCACCTGCGCTCGCTTTAACCCTAATTACCGATAGAT
+
C@CCCGDEFGGGGAFFCFFEGC@<9EGGGGGEGEGECGCFFGGGGGGGGEAGGCEEFFGFGGF<,,CCGGGGGEFF7BFEEGG@B>CGBGFGGGF@,:@;EFGFGGD:CFGF?EEFDGGGGC>@FFFGGFGGFGFF?FAEFGGFF8F<=56+>==DDDDFD90DEF+=:F?DDFD*=++4668ADF85*+6;:,E7+:7CEA@58@*:7CE*183@>5*:808*-1?*CCE6*10(,(9>/8*(((((/7
@M00200:205:000000000-AKKM3:1:1101:11334:7800 2:N:0:1
TACTAGGGTATCTAATCCTGTTTGCTCCCCACGCTTTCGAGCCTCAGCGTCAGTAATGGACCAGTATGTCGCCTTCGCCACTGGTGTTCTTCCGAATATCTACGAATTTCACCTCTACACTCGGAGTTCCACATACCTCTTCCATACTCAAGATAGCCAGTATCAAAGGCAATTCCAAGGTTGAGCCCTGGGCTTTCACCTCTGACTAAACTATCCGCCTACGCTCCCTTTATGCTCAATTACAGAGCGAT
+
CCCCCGGFGGGGGGFGGGGGGGGGGGGGGGGGGGGGGGGGGGGGGGGGGGGGGGGFGGFGGGGGGGGGFG<FGGGGCFFGGGGGGGGGGGGGGG:FGGCGFGGGGGFGGGGGGGGFGGGGAFGE+@C@FAFDDFFFGFGFFFGFG7?DGFG6DA?+=D=DE?ED7DFD6FD);6+BDDC?FGFGFGG9DDGFFGG6FCC8CFF=AECF585=<7DD5FDA==@BACBFGC4AE?C*><395@4=B*0(-((
@M00200:205:000000000-AKKM3:1:1101:26900:7822 2:N:0:1
TACTAGGGTATCTAATCCTGTTTGCTACCCACGCTTTCGAGCCTCAGTGTCAGTTACAGTCCAGAGAGCCGCTTTCGCCACCGGTGTTCCTCCATATATCTACGCATTTCACCGCTACACATGGAATTCCACTCTCCTCTACTGCACTCAAGTCTAACAGTTTCCAATGCACACAATGGTTGAGCCACTGCCTTTTACATCAGACTTATTAAACCACCTGCGCTCGCTTTACACCCAATTACAGAG
+
CCCCCGGGGGGGGGGGGGGGGGGGGGGGGGGGGGGGGGGGGGGGGGGGGGGGGCFGGGFGGGGGGGFGGGDGG7:FEEGDGGGGGGGGGGGGCGGGGGGGGGGGGGDEEFGGGG6@?FGGEFFCGFFGFGFGGGGFFFGEFGGFGFGFFFE6DFGBFGGB,C9C*<FFFGFFFDFFFF=DA6=DF,1D9==DFFFF?CFFEF@ECCC=EE<<7@88CC>E5055>55?7C6C<@)6*65*/*..68
@M00200:205:000000000-AKKM3:1:1101:9908:7921 2:N:0:1
TACTAGGGTATCTAATCCTGTTTGATCCCCACACTTTCGTGCCTCAGAGTCAATATATGTGTAGCGAGCTGCCTTCGCAATTGGTGTTCTATGTCATATCTAAGCATTTCACCGCTACATGACATATTCCGCTGACCTCCACAGTATTCAAGACAAATAGTATCAATGGCAGTTTCCGGGTTAAGCCCGGAGATTTCACCACTGACTTATTTGCCCACCTACGCACCCTTTACACCCAGTTACAGAG
+
CCCCCGGCFFGGGGGGGGGFGGGGGGGFGGGGGGGGGGGGCEGGGFGGGGGFGGGGGGGGGGG,EFGEFGFFGGCEGGCFGGEEGGGGGGFGGGGFGFGGGGFGGFFFGGGGGDGFGGGGG8FFFFGGGGDCDGDGGFGBFGGFGFGFGF=C9DFBBDD5EGE8D+CE*D?>FFDDF>+0@C6==F8?DG>BEFFFFFF6@CF@CBF7E;E<C<9,:9*)8))*:*?9;;@C=?7@E=BFF??8>40
@M00200:205:000000000-AKKM3:1:1101:12671:7939 2:N:0:1
TACTGGGGTATCTAATCCTGTTTGCTCCCCACGCTTTCGAGCCTCAGCGTCAGTAATGGACCAGTATGTCGCCTTCGCCACTGGTGTTCTTCCGAATATCTACGAATTTCACCTCTACACTCGGAGTTCCACATACCTCTTCCATACTCAAGATAGCCAGTATCAAAGGCACTTCCAAGGTTGAGCCCTGGGCTTTCACCTCTGACTAACCTATCCGCCTACGCTCCCTTTAAACCCAGTTACAGAGCGAT
+
CCCCCGGGGGGGGGGGGGGGGGGGGGGGGGGGGGGGGGGGDGGGGGGGGGGGGGGGGGGGGGGGGGGGGGGGGGGGGGGGGGGCFGGGGGGGGGGGGGGGGGGG>EC@FGGGFGFFFGGGGGGG@BEFFGGGFGGFGFGFFGGFG?DEGFG=EGGFFFG5@D*DEF?858*03D5FFFDFFGGGFGGFFFG5DF?CAEGFFFF@@E5A@))08A9DAGD>DCF>4?DGFCEE*673C=57EEFEE=((05(
@M00200:205:000000000-AKKM3:1:1101:23030:7959 2:N:0:1
TACTGGGGTATCTAATCCTGTTTGCTCCCCACGCTTTCGAGCCTCAGCGTCAGTAATGAGCCAGTGTGTCGCCTTCGCCACTGGTGTTCTTCCGAATATCTACGAATTTCACCTCTACACTCGGAGTTCCACACACCTCTCTCATACTCAAGACACCCAGTATCAAAGGCAATTCCGAGGTTGAGCCCTGGGATTTCACCCCTGACTTAAATGTCCGCCTACGCTCCCTTTAAACCCAATTACAGAG
+
CCCCCGGGGGGGGGGGGGGGGGGGGGGGGGGGGGGGGGGGGGGGGGGGGGGGGGGFGGFGDGGFGGGGGGCFGGGGFGGGGGGGGGGGGFEGGGG7FGFGGGGGGCDFGGFGDFGFGGGGGGFEC7EGGGGFGGGGGFGFFFGFFFDDFFGCE?GFF=D5=9DFDFFAFGFDFEFFB>89>DGGFG?@*=C5:<CCFFG*8:CFCEFEFFF?EADF=D>DDBA>2C?GGGEF5:::B(387CC<@<(
@M00200:205:000000000-AKKM3:1:1101:23905:8042 2:N:0:1
TACGAGGGTATCTAATCCTGTTTGCTCCCCACGCTTTCGAGCCTCAGCGTCAGTAATGGACCAGTATGTCGCCTTCGCCACTGGTGTTCTTCCGAATATCTACGAATTTCACCTCTACACTCGGAGTTCCACATACCTCTTCCATACTCAAGATAGCCAGTATCAAAGGCAATTCCAAGGTTGAGCCCTGGGCTTTCACCTCTGACTAAACTATCCGCCTACGCTCCCTTTCCACCCAGTTACAGAGCGAT
+
CCCCCGGGGGGGGGGGGGGGGGGGGGGGGGGGGGGGGGGGGGGGGGGGGGGGGGGGGGGGGGGGGGGGGGGGGGGGGGGGGGGGGGGGGGGGGGEGGGGGGFFGEGGGGGGGGGGFGGGGGGGGDGGGGGGGGGGGGFGFFGGFGFGFGFGGGDGFF,?DFGEDE;DGFGFDFFFFF7F?FFG66EFFFD?*;;?FACFF@DFFF7>;ECEFFFGGDGFFDBAAAEDGF>=/*/>@E226CEE?38((0.(
@M00200:205:000000000-AKKM3:1:1101:11217:8074 2:N:0:1
TACTCGGGTATCTAATCCTGTTTGCTACCCACGCTTTTGAGCCTCAGTGTTAGTTACAGTCCAGAGAGCCGCTTTCGCCACCGGTGTTTCTCCATATATTTAAGCATTTTACCCCTACACATGGAATTCCACTCTCCTCTACTGCACTCAAGTCTAACAGTTTTCAATGCACACAATGGTTGAGCCACTCCCTTTTACATCAGACTTATTAAACCACCTGCGCTCGCTTTATACCCCATTTCAGACAAATT
+
CCCC,@FGC7<;C@F,,;6C6FG8,C,,CAF;@:,BF,;B<EF=<@CC,C6,CFF<EC,,5CECCD<C@F+8:4F,?BFECD+C6>@F,C4AE,?@@<=,94,4:@EEF,49F,,*,=D,,9,@?@,@,=CF?DCEF?10+,9+9?+*+*96@==9F,+0,6D+C7D;<8=DD8?*;++BF+0+9D,*3+@6;EFFFB,;*1**0)*1;EECE@,4)3*)51)3>*@4CD;E<*2)*001**/*/)((0**
@M00200:205:000000000-AKKM3:1:1101:15122:8092 2:N:0:1
TACTGGGGTATCTAATCCTGTTTGCTCCCCACGCTTTCGAGCCTCAGCGTCAGTAATGGACCAGTATGTCGCCTTCGCCACTGGTGTTCTTCCGAATATCTACGAATTTCACCTCTACACTCGGAGTTCCACATACCTCTTCCATACTCAAGATAGCCAGTATCAAAGGCAATTCCAAGGTTGAGCCCTGGGCTTTCACCTCTGACTAAACTATCCGCCTACGCTCCCTTTACACCCAATTACAGAGAGCT
+
CCCCCGGGGGGGGGGGGGGGGGGGGGGGGGGGGGGGGGEFFGGGGGGGGGGGGGGGGGGGGGGGGGGGGGGGGGGGGGGGGGGGGGGGGGGGGGGGGGGGGGGGGGGGGGGGGGGFGGGGCFFECCEGGGGGGGGGGFFDFGGFGFGFGFGDFDGFFCFFGFDD;FFGFGF<FBFCFFFFGF6DDEGFFDCFFGGCFEFFEDFFC@@E@<@AAEGCFFE88==?)8AGCF=6*:958(9:C?E@F*73((*
@M00200:205:000000000-AKKM3:1:1101:9140:8093 2:N:0:1
TACTCGGGTATCTAATCCTGTTTGCTCCCCACGCTTTCGAGCCTCAGCGTCAGTAATGGACCAGTATGTCGCCTTCGCCACTGGTGTTCTTCCGAATATCTACGAATTTCACCTCTACACTCGGAGTTCCACATACCTCTTCCATACTCAAGATAGCCAGTATCAAAGGCAATTCCAAGGTTGAGCCCTGGGCTTTCACCTCTGACTAAACTATCCGCCTACGCTCCCTTTACACCCAATTACCGAGAGA
+
CCCCCGGGGGGGGGFGGGGGGGGGGGGGGGGGGGGGGGGGGGGGGGGGGGGGGGGGGGGGGGGGGGGGGGGGGGGGGGFCGGGGGGGGGGGGFGGGGFGGFAEFEGGGGGGGGGGFGGGGGGGGEEGGGGGGGGFFFDDFFGGFGFGFGFGDADFBFEFFAF*3;DFGFF5DFEBFFBFAFFGGFGGDF?C**@E0+0@E@55:*58=*>@EF@EFDGD>0:49<CEFGC>C4A60:-6(6*94(/((((
@M00200:205:000000000-AKKM3:1:1101:15178:8175 2:N:0:1
TACTGGGGTATCTAATCCTGTTTGCTCCCCACGCTTTCGAGCCTCAGCGTCAGTAATGGACCAGTATGTCGCCTTCGCCACTGGTGTTCTTCCGAATATCTACGAATTTCACCTCTACACTCGGAGTTCCACATACCTCTTCCATACTCAAGATAGCCAGTATCAAAGGCAATTCCAAGGTTGAGCCCTGGGCTTTCACCTCTGACTAAACTATCCGCCTACGCTCCCTTTAAACCCAATTACAGAG
+
CCCCCGGGGGGGGGGGGGGGGGGGGGGGGGGGGGGGGGGGGGGGGGGGGGGGGGGGGGFGGGGGGGGGGGGGGGGGGGGGGGGFGGGGGGGGGGDEGGGGGGGGGFGGGGGGGGGFGGGGGG?EFCEGGGGGGGGGGFGFFFGFGFGFGFGGA?@5D>?FFFBFEFGADGFFFFF7DDFDFGGGFFF?D=6DD8@CFFGFFFFE@E=E=5C;8EGFDCA5A@AB=EFF4;=6EF==C@D(88@8**0
@M00200:205:000000000-AKKM3:1:1101:23374:8208 2:N:0:1
TACAGGGGTATCTAATCCTGTTTGCTCCCCACGCTTTCGCGCCTCAGCGTCAGTATTCAGCCAGAAAGTCGCCTTCGCCACTGGTATTCCTCCTGATATCTACGAATTTCACCTCTACACCAGGAATTCCACTTTCCCCTCTGATACTCAAGCTCGACAGTTTCAAATGCACTTCCACGGTTAAGCCGTGGGCTTTCACATCTGACTTATCAAGCCGCCTACGCGCCCTTTACACCCACTTACAGAG
+
CCCCCGGGGGGGGGGGGGGGGGGGGGGGGGGGGGGGGGGGGGGGGGGGGGGGGGGGGGGGGGGGGGGGGGGGGGGGGGGGGGGGGFGGGGGGGGGGGGGGGGGGGGGGGGGFGGGFGGGGGGGGGFGGGCGGGGGE9FFDEGGFGFGE8DE89FGFFGGFFGFGFFGGFFFFFFF?FFGFGGGGFGG>EG>DFGGGFFCEFFFFCEFCCFFFFEGGFDBAFB?;@DAGCF3>EEE1E1,6@E<<E).
@M00200:205:000000000-AKKM3:1:1101:9782:8218 2:N:0:1
TACGGGGGTATCTAATCCTGTTTGCTCCCCACGCTTTCGAGCCTCAGTGTCAGTTACAGGCCAGAGAGCCGCTTTCGCCACCGGTGTTCCTCCATATATCTACGCATTTCACCGCTACACATGGAATTCCACTCTCCTCTCCTGCACTCAAGTCTACCAGTTTCCAATGCATACAATGGTTGAGCCGCTGCCTTTTACACCAGACTTAATAAACCACCTGCGCTCGCTTTAAACCCAGTTACAGAGCGATC
+
CCCCCGGGGGGGGGGGGGGGGGGGGGGGGGGGGGGGGGDGFGGGGGGGGGGGGGGGGGGGGGGGGFGGGGGGGGGGGGGGGGDGGGGGGGGGGGGGGGFGGGGGGGGGGGGGGGGFGGGG?DFGGGGGGGGGGGGGGFGFFGGFGFGFG?FCGGFFFGGFGGFGFF9FFGFFFFF5A?;FFGCGFGGFFGEFFBFG>BGFFF=2<;58>?E@CFGGFDF=@5688?BCCF7?)76681;;CCCE35(-((-
@M00200:205:000000000-AKKM3:1:1101:12907:8289 2:N:0:1
TACAGGGGTATCTAATCCTGTTTGCTCCCCACGCTTTCGAGCCTCAGCGTCAGTAATGAGCCAGTGTGTCGCCTTCGCCACTGGTGTTCTTCCGAATATCTACGACTTTCACCTCTACACTCGGAGTTCCACACACCTCTCTCATACTCAAGACACCCAGTATCAAAGGCACTTCCGAGGTTGAGCCCCGGGATTTCACCCCTGACTTAAATGTCCGCCTACGCTCCCTTTAAGCCCAATTACAGAGCGAC
+
CCCCB8FFFFAFGFGGGGGFGGFFFGGEFGGGGGC@F9CFCEBFGFFGDCFEGGGGA9FFGGGFE@EAFFCFGGCECFGGGGGDFFECF;DFGGD,?A=FGFGCF+,C;EEGGGGFGG8FAEFDC8@8FEFGFEGGEFE<FFG9FBFEGB,=@8?DFGC6==DFEFFFDF6)*8DF5>=953+7A?7?5775*4,4?EFEF924>@;AE6AE<8?C():9=>(/(*0:*+/)))/5=((66)9>))((.((
@M00200:205:000000000-AKKM3:1:1101:11246:8403 2:N:0:1
TACGCGGGTATCTAATCCTGTTCGCTCCCCACACTTTCGCTCCTCAGCGTCAGGATATTCCCAGAGAACCGCCTTCGCCACCGGTGTTCCTCCTGATATCTGCGCATTTCACCGCTACACCAGGAATTCCGTTCTCCCCTGAATACCTCTAGTCTGCCCGTATCGGAAGCAAGCCAGGTGTTAAGCACCTGGTTTTCACTCCCGACGCGACAAACCGCCTACGAGCCCTTTACGCCCAATTACAGAG
+
CCCCCGGGGGGGGGGGGGGGGGGGGGGGGGGGEGGGGGGGGGGGGGGGGGGGEGGGGGGGGFGGGGGGGGGGGGGGGGFFGGGEGGGGGGGGGGGGGGGGGFGGGGGGGGGGGGGDGGGGGGGGGGGGGGCGFGGGDDEDFGFFGFGEFFE7@FFCFFGFGGBGFFGGFGFFFF9AC>DFGEFDFFGFAGGFF=FGFCGFFB=5=@BF0;@FB;F89DB:<:BFBE5C4*)).((-:21(-):A?A(
@M00200:205:000000000-AKKM3:1:1101:27130:8406 2:N:0:1
TACGAGGGTATCTAATCCTGTTTGCTCCCCACGCTTTCGAGCCTCAGTGTCAGTTACAGGCCAGAGAGCCGCTTTCGCCACCGGTGTTCCTCCATATATCTACGCATTTCACCGCTACACATGGAATTCCACTCTCCTCTCCTGCACTCAAGTCTACCAGTTTCCAATGCATACAATGGTTGAGCCACTGCCTTTTACACCAGACTTAATAAACCACCTGCGATCGCTTTACACCCAATTACAGAG
+
CCCCCGGGGGGGGGGGGGGGGGGGGGGGGGGGGGGGGGGGGGGGGGGGGGGGGGGGGGGGFGGGGGGGGGGGGGGGGGGGGGGGGGGGGGGGGGGGFFFGGGGGGGGGGGGGGGCDGGGCGCFGGGGGGGFGGGGGGFGFFGGFGFGFGF8DAFDFFGGFDFFGEFFGFGFFFEFFFF8FFE?FFGGFFGFFFGGCFFGFFDF@>@;CECFFFFCFC>F5<:)/:;A7D9EFFF(51(74;C@3)6
@M00200:205:000000000-AKKM3:1:1101:14807:8407 2:N:0:1
TACGAGGGTATCTAATCCTGTTCGCTCCCCACACTTTCGCTCCTCAGCGTCAGGTAATGCCCAGAGAACCGCCTTCGCCACCGGTGTTCCTCCTGATATCTGCGCATTTCACCGCTACACCAGGAATTCCGTTCTCCCCTGCATACCTCTAGTCTGCCCGTATCGAAAGCAAGCGCAGTGTTAAGCACGGCGTTTTCACTCCCGACGCGACAAACCGCCTACGAGCCCTTTAAACCCAATTCCAGAGAGC
+
CCCCCGGGGGGGGGGGGGGGGGGGGGGGGGGGGGGGGGGGGGGGGGGGGGGGGGGGFFGGGGGGGGGGGGGGGGGGGGEFEGGGFEGGGGGGFGGGGGGGGFGGGGGGGGGGGGGFGGGGGGGGDFGGGGG?6FFFGDGDFF,<EFGFGDFGGGG7@GFDGCBFDFGGEGFFF=BD**<>FGGFFG76@DDA*7EGFFF?*:(9>B(.4>09@8CE1<@???0),:@<CD:A)671C6:0)).64>6(((
@M00200:205:000000000-AKKM3:1:1101:19715:8431 2:N:0:1
TACTGGGGTATCTAATCCTGTTTGCTCCCCACGCTTTCGAGCCTCAGCGTCAGTAATGGACCAGTATGTCGCCTTCGCCACTGGTGTTCTTCCGAATATCTACGAATTTCACCTCTACACTCGGAGTTCCACATACCTCTTCCATACTCAAGATAGCCAGTATCAAAGGCAATTCCAAGGTTGAGCCCTGGGCTTTCACCTCTGACTAAACTATCCGCCTACGCTCCCTTTAAACCCAATTACAGAG
+
CCCCCGGGGGGGGGGGGGFGGGGGFDGGGGFFCEGGFGGGFGGFGFGC7BF:@FGDFGFCGG?8FEFFFGFGCGEFFFGGGGGCE8F@?EFGFGGEF=FAD;EFG,AFGF;F<94@8?DBBFGEE+@AEEAFFGGG,+9DDFGFGFF9DF884?D?D8=*6=DFFFFG?FFD?*BDDEF?FC869DF?FG6*9=7757C@00>@C**;8)8>CCGGFGD5=5/*0=/;DCEFEF=>@=9B4?EBF*;
@M00200:205:000000000-AKKM3:1:1101:20585:8483 2:N:0:1
TACTCGGGTATCTAATCCTGTTTGCTCCCCACGCTTTCGCGCCTCAGCGTCAGTTACAGTCCAGAGAGCCGCCTTCGCCACTGGTGTTCCTCCACATCTCTACGCATTTCACCGCTACACGTGGAATTCCGCTCTCCTCTTCTGCACTCAAGTCTCCCAGTTTCCAGTGCGTCACGGGGTTGAGCCCCGCACTTAGACACCAGACTTAAGAAACCGCCTGCGCGCGCTTTAAACCCAATTACAGAG
+
CCCCCGGGGGGGGGGGGGGGGGGGGGGGGGGGGGGGGGGGGGGGGGGGGGGGGGGGGGGGGGGGGGGGGGGEGGGGGGGGGGGGGGGGGGGGGGGGGGGGGGGGGGGGGGGGGGGFGGGFGGGGGGGGEFFGGGGGGFGFFGGFGFGEGFGGGGGFFFFFEFFGFFGGFGDDAFEE5B7BCEGGFGFDBGEBD<E:ABGFFFF=2>8@4:C=@=CE(5:6071>@C>)99:2:3:<CB:DD9<))5
@M00200:205:000000000-AKKM3:1:1101:17082:8529 2:N:0:1
TACTAGGGTATCTAATCCTGTTTGCTACCCACGCTTTCGAGCCTCAGTGTCAGTTACAGTCCAGAGAGCCGCTTTCGCCACCGGTGTTCCTCCATATATCTACGCATTTCACCGCTACACATGGAATTCCACTCTCCTCTACTGCACTCAAGTCTAACAGTTTCCAATGCACACAATGGTTGAGCCACTGCCTTTTACATCAGACTTATTAAACCACCTGCGCTCGCTTTATACCCAATTACAGAG
+
CCCCCGGGGGGGGGGGGGGGGGGGGGGGGGGGGGGGGGGGGGGGGGGGGGGGGGGGGGGGGGGGGGGGGGGGGGGGGGGGGGGGGGGGGGGGGGGGGGGGGGGGGGGGGGGGGGGFGGFGGGGGGGGGGGGFCFGGFB?EFGGFGFGEGFGGGGGFFGGFF@>DECFGFE9DFDB*@F=DFGGGFGGFF6FFFAFFFFGFE<C*:=0:CEE<ECCC=CA=8)1*<??7C>A8AC76:(:>19=38(
@M00200:205:000000000-AKKM3:1:1101:27632:8651 2:N:0:1
TACTAGGGTATCTAATCCTGTTTGCTCCCCACGCTTTCGAGCCTCAGCGTCAGTAATGGACCAGTATGTCGCCTTCGCCACTGGTGTTCTTCCGAATATCTACGAATTTCACCTCTACACTCGGAGTTCCACATACCTCTTCCATACTCAAGATAGCCAGTATCAAAGGCAATTCCAAGGTTGAGCCCTGGGCTTTCACCTCTGACTAAACTATCCGCCTACGCTCCCTTTAAACCCAATTACAGAGATA
+
CCCCCGGGGGGGGGGGGGGGGGGGGGGGGGGGGGGGFGGGGGGGGGGGGGGGGGGGGGGGGGGGGGGFGGGGGGGGGGGGGGGGGGGGFGGGGGGGGFGEFGEGGGGGGGGFGGGFGCGFGGGGGGGCFFFGGGGEFFGFFGGFGFC===@=EGGFF8DFFGEGEFGGDFF5?69FB<D?DF=FFG8DF?=FFGGGF<ECFFFEE78>688C*CFFFGF=>=8>9C>GF7@CFA=)>(8(84@==C(7*1
@M00200:205:000000000-AKKM3:1:1101:27061:8707 2:N:0:1
TACCGGGGTATCTAATCCTGTTTGCTCCCCACGCTTTCGAGCCTCAGCGTCAGTAATGGACCAGTATGTCGCCTTCGCCACTGGTGTTCTTCCGAATATCTACGAATTTCACCTCTACACTCGGAGTTCCACATACCTCTTCCATACTCAAGATAGCCAGTATCAAAGGCAATTCCAAGGTTGAGCCCTGGGCTTTCACCTCTGACTAAACTATCCGCCTACGCTCCCTTTATACCCAATTACAGAG
+
CCCCCGGGGGGGGGGGGGGGGGGGGGGGGGGGGGGGGGGGGGGGGGGGGEEGGGGGGGGGGGGGGGGGGGGGGGGGGGCFEDGGGGGDGFGGGGGGGGGGFGGGGGFGGGGGGGGFGGGGGGFGB8CFGFDGGGGFFFG5DFFFGFGFGF?FGGFFFGGFGG;FFFGG?FBD?DD;D;D5DDFGFCD?6=+@6CFGFEFF@D:5CE@A8E85A;><9CBA@=DDDG4CGG:><EF4B@@(>4@:@FB
@M00200:205:000000000-AKKM3:1:1101:3356:8711 2:N:0:1
TACCAGGGTATCTAATCCTGTTTGCTCCCCACGCTTTCGAGCCTCAGCGTCAGTAATGGACCAGTATGTCGCCTTCGCCACTGGTGTTCTTCCGAATATCTACGAATTTCACCTCTACACTCGGAGTTCCACATACCTCTTCCATACTCAAGATAGCCAGTATCAAAGGCAATTCCAAGGTTGAGCCCTGGGCTTTCACCTCTGACTAAACTATCCGCCTACGCTCCCTTTAAACCCAATTACAGAG
+
CCCCCGGGGGGGGGGGGGGGGGGGGGGGGGGGGGGGGGGGGGGGGGGGGGGGGGGGGGFFGGGGGGGGGGGGGGGGGGGGGGGGGDFEGGGGGGGGGGGGFEFGGGGGGGGGGGG5=FGGGFCEGGEGGGGGF?FGF?DDFGFB8DGFFDECFGCF7DDB@DCFEFGGFGFFFEFFDD85CDGG5FFDB=@5DCEG5=E@*:6CEFFF<EFFFFG6=CBD58A>>EFGG:=E?6>BG=((9CFF=E=
@M00200:205:000000000-AKKM3:1:1101:15628:8714 2:N:0:1
TACTAGGGTATCTAATCCTGTTTGCTCCCCACGCTTTCGAGCCTCAGCGTCAGTAATGGACCAGTATGTCGCCTTCGCCACTGGTGTTCTTCCGAATATCTACGAATTTCACCTCTACACTCGGAGTTCCACATACCTCTTCCATACTCAAGATAGCCAGTATCAAAGGCAATTCCAAGGTTGAGCCCTGGGCTTTCACCTCTGACTAAACTATCCGCCTACGCTCCCTTTACACACAATTACAGAGAGAC
+
CCCCCGGGGGGGGGGGGGGGGG<CFGGGGGFGEGGGFAC@@CGGGGGGGGGGGGGGGGGGGGGGFGGDGGGFGGGEFGGGGFEGCFGGGGGGGGGFGFGFFDFGDGGGGGGGGGGFGGGGDEFGGCCDF=FCGFGFGFADFGGFGFGFGFGFCDF5B8DFDFFFEFFGFGFFBD97CFGFFEGCFGF?FD+5?8,=+;EEEFFFEF5AEBFFF7DF=DB)8=A>AG5;;+>CCE6*>(958445;47(52(
@M00200:205:000000000-AKKM3:1:1101:23516:8720 2:N:0:1
TACTAGGGTATCTAATCCTGTTTGCTACCCACGCTTTCGAGCCTCAGTGTCAGTTACAGTCCAGAGAGCCGCTTTCGCCACCGGTGTTCCTCCATATATCTACGCATTTCACCGCTACACATGGAATTCCACTCTCCTCTACTGCACTCAAGTCTAACAGTTTCCAATGCACACAATGGTTGAGCCACTGCCTTTTACATCAGACTTATTAAACCACCTGCGCTCGCTTTAAACCCAATTACAGAG
+
CCCCCGGGGGGGGGGGGGGGGGGGGGGGGGGGGGGGGGGGGGGGGGGGGGGGGGFGGGGGGGGGGGGGGGGGGGGGGGGGGGGGGGGGGGGGGGGGGGGGGGGGGGGGGGGGGGGFGGGGGGFGGGGGGGGGGGGFGFGFFGGFGFGFGFGGCGGFFGGFD9EFEBFGFGFFFFFFBF?FGGGFFEGFFGFFFGGG?CGFFEFFEC<EFECEFFDCDG6=5:53589*CCC*:6:?89(04@5B*5
@M00200:205:000000000-AKKM3:1:1101:16316:8750 2:N:0:1
TACAGGGGTATCTAATCCTGTTTGCTCCCCACGCTTTCGAGCCTCAGCGTCAGTAATGAGCCAGTGTGTCGCCTTCGCCACTGGTGTTCTTCCGAATATCTACGAATTTCACCTCTACACTCGGAGTTCCACACACCTCTCTCATACTCAAGACACCCAGTATCAAAGGCAATTCCGAGGTTGAGCCCCGGGATTTCACCCCTGACTTAAATGTCCGCCTACGCTCCCTTTAAGCCCAATTACAGAGAGA
+
CCCCCGGGGGGGGGGGGGGGGGGGGGGGGGGGGGGGGGGGGGGGGGGGGGGGGGGGGGGGGGGGGGGGGGGGGGGGGGGGGFGGGGGGGGGGGGGDGGCGGGGGGGGGGGGGGGGFGGGGGGC7FEGGGGGGGGGGGFFFFGGFGFGFGFGCGGGFDEGFG8DGFFFGBGFFFE9DFFGEGGGG?EFFEGG5>ECCFFGEFFB2@FFFF6ECEFGFDGF@FFFFFGFGFGF3CAE1FFF@FFEF@6(//=
@M00200:205:000000000-AKKM3:1:1101:9832:8794 2:N:0:1
TACGCGGGTATCTAATCCTGTTTGCTCCCCACGCTTTCGTGCCTCAGCGTCAGTATCGGGCCAGTGAGCCGCCTTCGCCACTGGTGTTCTTGCGAATATCTACGAATTTCACCTCTACACTCGCAGTTCCACTCACCTCTCCCGAACTCAAGATCTTCAGTATCAAAGGCAGTTCTGGAGTTGAGCTCCAGGATTTCACCCCTGACTTAAAGACCCGCCTACGCACCCTTTAAACCCAATTACAGAG
+
CCCCCGGGGGGGGGFGGGGGGGGGGGGGGGGGDGGGGGGGGGGGGGGGGGGGGGGGGGGGGGGGGGGGGGGGGGGGGGGFFGFFGGGGGGGGGGGFGEGGGFGFGGGGGGGGGGGFGGGGGGGG7=C9CFGGGGGGGBFEFGG>EFGDGFCFAFFFFGG?DFFFE7CC5EFDAEFFFF+*@:89CFDAAGF4>?EGCE?B@AFFBEBEE=EE*(<EFGE;03@D7EEG<<39<98;C?@@<BA>7>(
@M00200:205:000000000-AKKM3:1:1101:25680:8808 2:N:0:1
TACGAGGGTATCTAATCCTGTTCGCTCCCCACACTTTCGCTCCTCAGCGTCAGGTAATGCCCAGAGAACCGCCTTCGCCACCGGTGTTCCTCCTGATATCTGCGCATTTCACCGCTACACCAGGAATTCCGTTCTCCCCTGCATACCTCCAGTCTGCCCGTATCGAAAGCAAGCCAGGTGTTAAGCACCTGGTTTTCACTCCCGACGCGACAAACCGCCTACGAGCCCTTTATACCCAATTACAGAG
+
CCCCCGGGGGGGGGGGGGGGGGGGGGGGGGGGGGGGGGGGGGGGGGGGGGGGGGGGGGGGGGGGGGGGGGGGGGGGGGGGGGGGGGEGGGGGGGGGGGGFFGGGGGGGGGGGGGGFGGGGGGGG7CFGGGGGGGGEGFGFFGGFGFGFGFGCGGGFFGDEGDFGFFGGFGFFFFFFFFGFG:>FFGGFFCFA9CGFFFGAADFFF95@=6>67;CC@GEF?DFE;:7C*92AAFF9C2<74:<A?A0
@M00200:205:000000000-AKKM3:1:1101:28404:8861 2:N:0:1
TACGAGGGTATCTAATCCTGTTTGCTCCCCACGCTTTCGAGCCTCAGCGTCAGTAATGGACCAGTATGTCGCCTTCGCCACTGGTGTTCTTCCGAATATCTACGAATTTCACCTCTACACTCGGAGTTCCACATACCTCTTCCATACTCAAGATAGCCAGTATCAAAGGCAATTCCAAGGTTGAGCCCTGGGCTTTCACCTCTGACTAAACTATCCGCCTACGCTCCCTTTAAACCCAATTACAGAG
+
CCCCCGGGGGGGGGGGGGGGGGGGGGGGGGGGGGGGGGGGGGGGGGGGGGGGGGFGGGGGGFGGGGGGGGGGGGGGGGGGGGGGGGGGGFFGGGGGGFFGGGGGGGFGGGGGGFEBFGGGGGGDGGGGGGGGCDGEFBGFFGGFGFGFFF88FCGFFGGFGGFCD+=8;FFFFDBD9DGFGGGFFGG5BGFFFGGGBCFFFF@@EA5;@=@EE5EDAG>ADD>>2?BGGDECE=E:CD9(688:39(
@M00200:205:000000000-AKKM3:1:1101:25938:8873 2:N:0:1
TACGGGGGTATCTAATCCTGTTTGCTACCCACGCTTTCGAGACTCAGTGTCAGTTACAGTCCAGAGAGCCGCTTTCGCCACCGGTGTTCCTCCATATATCTACGCATTTCACCGCTACACATGGAATTCCACTCTCCTCTACTGCACTCAAGTCTAACAGTTTCCAATGCACACAATGGTTGAGCCACTGCCTTTTACATCAGACTTATTAAACCACCTGCGCTCGCTTTATGCCCAATTACAGAG
+
CCCCCGGGGGGGGGGGGFFFFG9FGGGGGGGGGGGGGGGGGGGGGGGGGGGGGGGFGGGGGGFGGGGDGGGGGGGFGGGGEGGGGGGGGGGGGFGGGGGGGGGGGGGGGGGGCEGFGFGGGGGGFECFFGGGGGGGGFGFDGGFGFGFGBDDBDFFFFFFDFEG79DFB?FEFDF?FFDAFEGG5DFFFGGCAA<FFFGC@EF5>E<EECC?CECDB>?E(/2)::;5*94?EE)/+,664C78>4
@M00200:205:000000000-AKKM3:1:1101:22383:8882 2:N:0:1
TACACGGGTATCTAATCCTGTTTGCTACCCACGCTTTCGAGCCTCAGTGTCAGTTACAGTCCAGAGAGCCGCTTTCGCCACCGGTGTTCCTCCATATATCTACGCATTTCACCGCTACACATGGAATTCCACTCTCCTCTACTGCACTCAAGTCTAACAGTTTCCAATGCACACAATGGTTGAGCCACTGCCTTTTACATCAGACTTATTAAACCACCTGCGCTCGCTTTACACCCAGTTACAGAG
+
CCCCCGGGGGGGGGGGGGGGGGGGGGGGGGGGGGGGGGGGGGGGGGGGGGGGGGGGGGGGGGGGGGGGGGGGGEGGGGGGGGGGGGGGGGGGGGGGGGFGGGGGGGGGGGGGGGGFGGGGGGGGGGGFGGGGGGGGGFGFFGGFGFFEGFGGGGGFFGGB:CEFFFGGFGFDFDF5DF+BFGGGFDGFFFFFFAEFFEGEF5@@EF7A5;*;ACCF>79E@=4:>@ADGGEF?E2>C9@8?CEEEB
@M00200:205:000000000-AKKM3:1:1101:13618:8882 2:N:0:1
TACTCGGGTATCTAATCCTGTTTGCTACCCACGCTTTCGAGCCTCAGTGTCAGTGACAGTCCAGAGAGCCGCTTTCGCCACCGGTGTTCCTCCATATATCTACGCATTTCACCGCTACACATGGAATTCCACTCTCCTCTACTGCACTCAAGTCTAACAGTTTCCAATGCACACAATGGTTGAGCCACTGCCTTTTACATCAGACTTATTAAACCACCTGCGCTCGCTTTAAGCCCAGTTACAGAGCGATC
+
CCCCCGGGGGGGGGGGGGGGGGGGGGGGGGGGGGGGGGGGFGGGGGGGGGGGGGGGGGGGGGG<FGGGGGGGGDGGGGGGGGGGGGGGGGGGGGGGGGGGGGGGGGGGGGGGGGGFGGGGEGGCFCFFGGGGGGGGGFGFFGGFGFGFGFCFGGGF7DFFGFEGFFFFFFFEFDD?FF8DDECGBFGFF8EFFAC:FBDFF5=8@@*:;EFA=ECF=*0)35)*01?;;C*08=;982@6?ECB>(((,84
@M00200:205:000000000-AKKM3:1:1101:25881:8926 2:N:0:1
TACAAGGGTATCTAATCCTGTTTGCTACCCACGCTTTCGAGCCTCAGTGTCAGTTACAGTCCAGAGAGCCGCTTTCGCCACCGGTGTTCCTCCATATATCTACGCATTTCACCGCTACACATGGAATTCCACTCTCCTCTACTGCACTCAAGTCTAACAGTTTCCAATGCACACAATGGTTGAGCCACTGCCTTTTACATCAGACTTATTAAACCACCTGCGCTCGCTTTACACCCAATTACAGAG
+
CCCCCGGGGGGGGGGGGGGGGGGGGGGGGGFGGGGGGGGGGGGGGGGGGGGGGGGGGGGGGGGGGGGGGGGGGGFGGGGGGGGGGGGGGGGGGGGGGGGGGGGGGGGGGGGGGGGFGGG8E8FGGGGGGGGGGGGGGFFFFGGFGFGFGFFGGCFFFGGF=FEGFFGGFFFEFFFFFFFFGGGGFGGFFGGFFGGGFFGFE<E@C@7ACCF<EF?FFGFE5:85>>BCC7AE<756B25=@CEBF=
@M00200:205:000000000-AKKM3:1:1101:4319:9013 2:N:0:1
TACAGGGGTATCTAATCCTGTTTGCTCCCCACGCTTTCGCGCCTCAGCGTCAGATCCGGACCAGTGAGCCGCCTTCGCCACTGGTGTTCTTGCGAATATCTACGAATTTCACCTCTACACTCGCAGTTCCACTCACCTCTTCCGGTCTCAAGCCAAGCAGTATCGAAGGCAATTCCGTGGTTGAGCCACGGGCTTTCACCCCCAACTTACAAGGCCGCCTACGCGCCCTTTAACCCCAATTACAGAG
+
CCCCCGGGGGGGGFFGGGGGGGFGGGGGGGGGGGGGGGGGGGGGGCGGGGGGGF9EFFG:FG,FFFGFGGGGGGGGGGGGG@FGF8EFGGFEGGDGG@FGGAFGGGGGGGD<CFGFFGGGEGFECCGDFG8DFGFGGFGFFEGFD?DDGFGC9?DFFGGFG+;FA?+;9;F5?CFFAFGFFGGDFDGFF77?BEGFFCCEB=>@(5547EF<3,;CBGFFF@;>>G:D)*345).0A:(.6<445),
@M00200:205:000000000-AKKM3:1:1101:15691:9029 2:N:0:1
TACCAGGGTATCTAATCCTGTTTGCTCCCCACGCTTTCGAGCCTCAGCGTCAGTAATGAGCCAGTGTGTCGCCTTCGCCACTGGTGTTCTTCCGAATATCTACGAATTTCACCTCTACACTCGGAGTTCCACACACCTCTCTCATACTCAAGACACCCAGTATCAAAGGCAATTCCGAGGTTGAGCCCCGGCATTTCACCCCTGACTTAAATGTCCGCCTACGCTCCCTTTAAACCCAGTTACAGAG
+
CCCCCGGDGGGEEGGGGGGGGGGGGGGGGGGGGGGGFGGD,FEGGGGGDFGCFGGGGF9EGGFGFFGCFGCGGGEGGGGGGGDEGFGD<EFGGGGGG?EEF8CF7@F?GFFG9EGF?<D<,@+44>CCFCFFFGDE@DDBDFG8D?9>FF8FC8DFFEFBFF99C+=8DEF<6D7DF>+0@8+3ACEFFGE*97<9E5:@08B24>A***:AECGC)/28=B(5>?4??+636))3=4(/4?E543(
@M00200:205:000000000-AKKM3:1:1101:3389:9049 2:N:0:1
TACTAGGGTATCTAATCCTGTTTGCTCCCCACGCTTTCGAGCCTCAGCGTCAGTGATGGACCAGTATGTCGCCTTCGCCACTGGTGTTCTTCCGAATATCTCCGAATTTCACCTACACACTCGGAGTTCCACATACCTCTTCCATACTCAAGATAGCCAGTATCAAAGGCAATTCCAAGGTTGAGCCCAGGGCTTTCACCTCGGACTAAACCACCCGCCTACGCACCCTTTAAACCCAGTCACAGAGAGCT
+
@CC@BFGGEF<FGEFEF@C<CE@FG96CF;C@@:,:C@FFE@:E<@CC@8@@@C,6CF@6@6,F,E<F6CFF:?,AD@@7B,BDCBE4ED,A;FC@C<8F8,,6@=?:ED,,CB,*6=,89D+@FGEEDD9E?884=1@*8DDD8;=*65,+7??DF8?*,+*+0++,0@95?*=@?9DFD8D0D8D**06@@FFF9*E*15)))==)*:8)))3*/7*))-55(4?D*8)/8*73::(/)77)/4=@<()
@M00200:205:000000000-AKKM3:1:1101:26254:9062 2:N:0:1
TACGAGGGTATCTAATCCTGTTTGCTCCCCACGCTTTCGAGCCTCAGCGTCAGTAATGGACCAGTATGTCGCCTTCGCCACTGGTGTTCTTCCGAATATCTACGAATTTCACCTCTACACTCGGAGTTCCACATACCTCTTCCATACTCAAGATAGCCAGTATCAAAGGCAATTCCAAGGTTGAGCCCTGGGCTTTCACCTCTGACTACACTATCCGCCTACGCTCCCTTTAAACCCAGTTACAGATAGA
+
CCCCCGGGGGGGGGGGGGGGGGGGGGGGGGGGGGGGGGGGFGGGGGGGGGGGGGGGGGGGGGDFGGGGGGFGGGGGGGGGGGGGFFGGGGGGGGGGGGGGGGGGG?FFFGGGGGGFGFGFCFGDGGGFGGFGGDGFFFG5@@FFGFGFGFGGGGGFFFGFGGFGFFFG5EFDFFFFFFCFGC86?8FDFGGFAGGGF7<=C@@EEECE):CECFF6=>?ADBAA<=AFC:)6?**78(57?CCCFE**09
@M00200:205:000000000-AKKM3:1:1101:14335:9129 2:N:0:1
TACAGGGGTATCTAATCCTGTTTGCTCCCCACGCTTTCGCGCCTCAGCGTCAGAACCGGACCAGACAGCCGCCTTCGCCACTGGTGTTCTTGCGAATATCTACGAATTTCACCTCTACACTCGCAGTTCCGCTGTCCTCTTCCGGTCTCAAGCCAACCAGTATCGAAGGCAATTCTGTGGTTGAGCCACAGGCTTTCACCCCCGACTTAATCGGCCGCCTACGCGCCCTTTAAACCCAATTACAGAG
+
CCCCCGGGGGGGGGGGGGGGGGGGGGGGGGGGGGGGGGGGGGGGGGGGGGGGGGGGGGGGGGGGGGGGGGGGGGGGGGGGGGGGGFGGGGGGGGGGGGGGGGGGG8FGGGGGGGGFFGGGGGGGFGGGGGGGGGGGGFGFFGGFGFGAGFGGGGGFFGGFGGEGDFDGFGFCFEFFFFGAGGGGFGGFFGGFFFGGFFDEFFFF2:>DECCC6(:=6C>1?@<EFGFG770)44<1C?B?D<><<67
@M00200:205:000000000-AKKM3:1:1101:5900:9132 2:N:0:1
TACTGGGGTATCTAATCCTGTTCGCTCCCCACACTTTCGCTCCTCAGCGTCAGGTAATGCCCAGAGAACCGCCTTCGCCACCGGTGTTCCTCCTGATATCTGCGCATTTCACCGCTACACCAGGAATTCCGTTCTCCCCTGCATACCTCCAGTCTGCCCGTATCGAAAGCAAGCCAGGTGTTAAGCACCTGGTTTTCACTCCCGACGCGACAAACCGCCTACGAGCCCTTTAAACCCAATTACAGAGAG
+
CCCCCFGGGGGGGGGGGGGGGFGGGGGGGGFF:FGGGGGDCFGGGGGFGGGGGGFAEFGGGGGFGGDFGAFGGGGGGGGGDCFGFCFEFEFFEFDGGGGFFF9FGGDCFGGGFGGFDGGGEGGGGGG,FDF@FFFFGFGFFGGFGBFFFFC?ECDFBF8*3CDFDFFADGFEAD?FFF+;DEDDFFFF>*@AFGGFFEGFEF27>25(6@BF>FGG(9A;1(18?*7DF*)).6-4C82?246924,31
@M00200:205:000000000-AKKM3:1:1101:8147:9151 2:N:0:1
TACTAGGGTATCTAATCCTGTTCGCTCCCCACACTTTCGCTCCTCAGCGTCAGGTAATGCCCAGAGAACCGCCTTCGCCACCGGTGTTCCTCCTGATATCTGCGCATTTCACCGCTACACCAGGAATTCCGTTCTCCCCTGCATACCTCCAGTCTGCCCGTATCGAAAGCAAGCCAGGTGTTAAGCACCTGGTTTTCACTCCCGACGCGACAAACCGCCTACGAGCCCTTTAAACCCAATTCCAGAG
+
CCCCCGGGGGGGGGGGGGGGGGGGGGGGGGGGGGGGGGGGGGGGGGGGGGGGGGGGGGGGGGGGGGGGGGGEGGGGGGGBFGGG:ECFFGGGGGFFGGGGGGGGGGGGGGFEF6CDGGGGFGGGDGGGGEFEFGGEFF>DFEGFGF?DFFFDFGGFFGGFGDFGA?DEEGF5?CFFF?F?@@CFFFEFFGFFAEGGFCFEF:BFD>@BFFFF:@FFBDD;@@<D;C:F*94A:>A:5:B()).522(
@M00200:205:000000000-AKKM3:1:1101:11933:9183 2:N:0:1
TACTGGGGTATCTAATCCTGTTCGCTCCCCACACTTTCGCTCCTCAGCGTCAGGTCATGCCCAGAGAACCGCCTTCGCCACCGGTGTTCCTCCTGATATCTGCGCATTTCACCGCTACACCAGGAATTCCGTTCTCCCCTGCATACCTCTAGTCTGCCCGTATCGAAAGCAAGCCAGGTGTTAAGCACCTGGTTTTCACTCCCGACGCGACAAACCGCCTACGAGCCCCTTAAACCCAGTTACAGAG
+
CCCCCGGGGGGGGGGGGGGGGGGGGGGGGGGGEGGGGGGGGGGGGGGGGGGGGGGGGGGGGGGGGGGFGGGGGGGGGGGGGGGGGGGGGGGGGGGEFGGGGGGGGGGGGGGGGGGFDGGGGGGGGGGGGCFGGGFGFFGFFGGFGFFFGFGFGGGFFFGFGGFD>DGGFGFEAFFFA??AFC>@AC9AFFGFFGGC9*=>E@DA>FB>FBFF;@GGBDE6D@@DFEEG*91)643:E<874<A2<<3
@M00200:205:000000000-AKKM3:1:1101:11282:9233 2:N:0:1
TACAGGGGTATCTAATCCTGTTTGCTCCCCACGCTTTCGAGCCTCAGCGTCAGTAATGAGCCAGTGTGTCGCCTTCGCCACTGGTGTTCTTCCGAATACCTACGAATTTCACCTCTACACTCGGAGTTCCACACACCTCTCTCATACTCAAGACACCCAGTATCAAAGGCAATTCCGAGGTTGAGCCCCGGGATTTCACCCCTGACTTAAATGTCCGCCTACGCTCCCTTTAAGCCCACTTACAGAG
+
CCCCCGGGGGGGGGGGGGGGGGGGGGGGGGGGGGGGGGGGGGGGGGGGGFGGGGGGGGGGGFGGGGGGGGGGGGGGGGGGGGGGGGGGGGGGGGGGGGGFFFGGGCCGGGGGGGGBGAGGGGGGGGGGGFGGGGGEEFGFFGGFGFGFFFFGGFGFFGGFFFEGFFGGBGFDFEFFFBDFGGFGFGFFEGGD>CEFFEGFFFF=BFFFFFFEFFFC=4B@@:=B@ED:4>;C)493=71@<<E3;33
@M00200:205:000000000-AKKM3:1:1101:21110:9276 2:N:0:1
TACTAGGGTATCTAATCCTGTTTGCTCCCCACGCTTTCGAGCCTCAGCGTCAGTAATGGACCAGTATGTCGCCTTCGCCACTGGTGTTCTTCCGAATATCTACGAATTTCACCTCTACACTCGGAGTTCCACATACCTCTTCCATACTCAAGATAGCCAGTATCAAAGGCAATTCCAAGGTTGAGCCCTGGGCTTTCACCTCTGACTAAACTATCCGCCTACGCTCCCTTTACACCCAGTTACAGAG
+
CCCCCGGGGGGGGGGGGGGGGGGGGGGGGGGGGGGGGGGGGGGGGGGGGGGGGGGGGGGGDGGGGGGGGGGGGGGGFGGDGGFGGGGGGGGGGGGGGGGGGGFGGGGGGGGGGGGFGGGGGGGGEEGGGGGGGGGG?DGFFGGFGFGEDD8=FFGBFGGFGGFGFFGGF8D5DEFFFFD9FCFCF8EDFDCFFGGGF@CBFFE@7:A7@@CFFFGDA>>=98>55EEGF8BCA6>->(70**1*7*0
@M00200:205:000000000-AKKM3:1:1101:19452:9278 2:N:0:1
TACTCGGGTATCTAATCCTGTTTGCTCCCCACGCTTTCGAGCCTCAGCGTCAGTAATGAGCCAGTGTGTCGCCTTCGCCACTGGTGTTCTTCCGAATATCTACGAATTTCACCTCTACACTCGGAGTTCCACACACCTCTCTCATACTCAAGACACCCAGTATCAAAGGCAATTCCGACGTTGAGCCCCGGGATTTCACCCCTGACTTAAATGTCCGCCTACGCTCCCTTTACGCCCAGTTAAGTCACGAT
+
CCCCCGGGGGGGGGGGGGGGGGGGGGGFGGGGGGGGGGCFGGGGGGGGGGGGGGGGGFFGFFFGGGGGGGGGGGGGGGGGGGGGEGGGGGGGGEG@FFGGGGG?CFFGGGGGGFGFFF,FFGFE+>EFGEAFGDDGCFFEFCFFFB=EDDG89?FF?EG5@99DE9=CFGF5DDFFFD6?F6?7:D6@?DE>D>EGFFG;==B9BFFCA4*/9>EC(2?@FFFB28BF<:5>E@068((.)))))))/(((
@M00200:205:000000000-AKKM3:1:1101:6592:9329 2:N:0:1
TACTAGGGTATCTAATCCTGTTTGCTCCCCACGCTTTCGAGCCTCAGTGTCAGTTACAGTCCAGAGAGCCGCTTTCGCCACCGGTGTTCCTCCATATATCTACGCATTTCACCGCTACACATGGAATTCCACTCTCCTCTACTGCACTCAAGTCTAACAGTTTCCAATGCACACAACGGTTGAGCCACTGCCTTTTACCTCAGACCTATTAAACCACCTGCGCCCCCCTTAAACCCCATTACAGCGAGCTC
+
CCCCCGGGGGGGGGGGGGDGGGGGGG,EFG<FFGGGGGGDFGGGGGG<FGGGGGFFGFGBFGGGCGCGGGDG:FFGGGGGGFGGGDGGGGGGGGGGGGGGGGGGGGGGGGGGGGGFGGCGC,CEGGGGGGGF?=DGGFGF8FEF,DFBF:@8EFFF+@DDF+;F><D9DGFE?=*0**+3+68D@F,;AFC5?FGGFF,**086))1*:**;*:>5)<6@:09*-*2)22>**.0(*((/<3)/)((((()
@M00200:205:000000000-AKKM3:1:1101:28657:9349 2:N:0:1
TACGGGGGTATCTAATCCTGTTTGCTCCCCACGCTTTCGAGCCTCAGCGTCAGTAATGGACCAGTATGTCGCCTTCGCCACTGGTGTTCTTCCGAATATCTACGAATTTCACCTCTACACTCGGAGTTCCACATACCTCTTCCATACTCAAGATAGCCAGTATCAAAGGCAATTCCAAGGTTGAGCCCTGGGCTTTCACCTCTGACTAAACTATCCGCCTACGCTCCCTTTATACTCAATTACAGAG
+
CCCCCGGGGGGGGGGGGGGGGGGGGGGGGGFGGGGGGGGGGGGGGGGGGGGGDGGGGGGGGGGGGGGGGGGGGGGGGGGGGGFGGFGGGFFGGGGGGGGGGGGGGGGDGFGGF>FFGGFFFGGGG8B8;==DGFCEFFGFFEFFGFFEGCDDEFGFFBCFD7;CEFGGFCFFFFFFFFDFGF++;8F@65@5*4AC+*56@D@:EF=E36>6=AFE4*?2>>2>@EFFCC0.)93)51;?)9;EFC(
@M00200:205:000000000-AKKM3:1:1101:5644:9390 2:N:0:1
TACTAGGGTATCTAATCCTGTTCGCTCCCCACACTTTCGCTCCTCAGCGTCAGGTAATGCCCAGAGAACCGCCTTCGCCACCGGTGTTCCTCCTGATATCTGCGCATTTCACCGCTACACCAGGAATTCCGTTCTCCCCTGCATACCTCCAGTCTGCCCGTATCGAAAGCAAGCCAGCTGTTAAGCACCTGGTTTTCACTCCCGACGCGACAAACCGCCTACGAGCCCTTTAAGCACAGTTACAGAGAGAC
+
CCCCCGGGGGGGGGGGGGGGGGGGGGGGGGGGGGGGGGGGGGGGGGGGGGGGGGGGGGGGGGGGGGGGGGGGGGGGGGGGGGGGGGGGGGGGGGGGGGGGGGGGGGGGGGGGGGGEDGGGGGGGGGGGGGGFGGGGCFGFFGGFGFG<DFGGGFGFFGGFEGFGDFGEBGF@5CFFF*3AFFGGFFEF95@FAFEDFEFE47BAF))((/((3=FFFDE((,/24CEG*7>A)6<);3(-.46>?<8::B(
@M00200:205:000000000-AKKM3:1:1101:4848:9524 2:N:0:1
TACGGGGGTATCTAATCCCGTTTGCTCCCCTAGCTTTCGCGCCTCAGCGTCAGTGTCGGTCCAGGAAGCCGCCTTCGCCACCGGTGTTCCTCCCAATATCTACGCATTTCACCGCTACACTGGGAATTCCGCTCCCCTCTCCCGGCCTCGAGCCATGCAGTTTCCAAGGCAGTTCCTCGGTTGCGCCGAGGGATTTCACCCAGGCCTTGCTTGGCCGCCTACGCGCACTTTAAACCCACTCACAGAGAGAC
+
C@CCCGGGGGGGGGGGGGGGGGGGGGGGGGGGFGGGGGGGGGGGGFGGGGGGDGGGGGGGGGGGDCEFGGDGEGGGGGGGGGGGCCGGGGFGGGGAFGGFFDFGGCEEFGGGGGED=FFGGGGGF8DDGGGGG+=FEFE@FEG>EFGFG>E@CGFCFG>A<FEFAFGDFFFFACFF+BD4<ED*):75BCE))26;:6@8@F:((4:??B)622@815;0::(),*07997))))48:(2(.4).((4(((
@M00200:205:000000000-AKKM3:1:1101:23006:9534 2:N:0:1
TACTCGGGTATCTAATCCTGTTCGCTCCCCACACTTTCGCTCCTCAGCGTCAGGATATTCCCAGAGAACCGCCTTCGCCACCGGTGTTCCTCCTGATATCTGCGCATTTCACCGCTACACCAGGAATTCCGTTCTCCCCTGAATACCTCTAGTCTGCCCGTATCGGAAGCAAGCCAGGTGTTAAGCACCTGGTTTTCACTCCCGACGCGACAAACCGCCTACGAGCCCTTTAAACACACTTCCAGAGAGAC
+
CCCCCGGGGGGGGGGGGGGGGGGGGGGGGGGGGGGGGGGGGGGGGGGGGFGGGGGGGGGGGGGGGGGGGGGGGGGG7FFGGGGGGDG@FGGGGGGFFGGGGGGGGGGGGGGGGGE>DGGFGGGDFGGGGG8FGGGGAFGDFGGFGFGBGFG?FFGFFGFAE6DFFFGG*6?@AD??A5DFGGGCFGGFFG76?@?D@6=EE):@=4@>>>BFB(;@1C>;(((:(38DDC,6<)4)2((36)<<92,((-(
@M00200:205:000000000-AKKM3:1:1101:9482:9597 2:N:0:1
TACTAGGGTATCTAATCCTGTTTGCTCCCCACGCTTTCGAGCCTCAGCGTCAGTAATGAGCCAGTGTGTCGCCTTCGCCACTGGTGTTCTTCCGAATATCTACGAATTTCACCTCTACACTCGGAGTTCCACACACCTCTCTCATACTCAAGACACCCAGTATCAAAGGCAATTCCGAGGTTGAGCCCCGGGATTTCACCCCTGACTTAAATGTCCGCCTCCGCTCCCTTTAAGCCCCATTACCGCGCGAT
+
CCCCCGGGGGGGGFGGGGGGGGGGGGGGGGGGGGGGGGGGGGGGGGGGGGGGGGGGGGGGGGGGGGGGGGGGGGGGGGGGGGGGGGGGGGGGGGGGGGGGGFGGGGGGFGGGGGGFGFFFFD8BFGGGGGFGGGGDE5DBFGGFGFGFGF8=DDFFFG?FGG>89<DG*DF);DFFFEGAFFGG?F:@EGG>>EGCFFGF@ADBBEEFFE=48EGC7>DF(((//=?F47))14>8C(:8A)))((.((2(
@M00200:205:000000000-AKKM3:1:1101:26558:9622 2:N:0:1
TACTCGGGTATCTAATCCTGTTTGCTCCCCACGCTTTCGAGCCTCAGCGTCAGTAATGGACCAGTATGTCGCCTTCGCCACTGGTGTTCTTCCGAATATCTACGAATTTCACCTCTACACTCGGAGTTCCACATACCTCTTCCATACTCAAGATAGCCAGTATCAAAGGCAATTCCAAGGTTGAGCCCTGGGCTTTCACCTCTGACTACACTATCCGCCTACGCTCCCTTTCAACCCAATTACAGAG
+
CCCCCGGGGGGGGGGFGGGGGGGGGGGGGGGGGGGGGGGGGGGGGGFGGGGGGGFDGGGGGGGGGGGGGGFFGGGGGDGDGGGCGGGGGGGGGGGGGGGGGGGGGGGDFFDGGGGFGGGGGGGGFGEFFFFGGGFGCFFBFFGDGFGFG+@89?DFFFDF8DDF*D895DF5DDFFD+A?FFG6DDF5?+6:FFGGF@FF@@CCFFEF@5CEEFGGAGEDD@ABAG*;;+7/EA6>E?(>=?4*06(
@M00200:205:000000000-AKKM3:1:1101:13940:9648 2:N:0:1
TACTGGGGTATCTAATCCTGTTCGCTCCCCACACTTTCGCTCCTCAGCGTCAGGATATTCCCAGAGAACCGCCTTCGCCACCGGTGTTCCTCCTGATATCTGCGCATTTCACCGCTACACCAGGAATTCCGTTCTCCCCTGAATACCTCTAGTCTGCCCGTATCGGAAGCAAGCCAGGTGTTAAGCACCTGGTTTTCACTCCCGACGCGACAAACCGCCTACGAGCCCTTTAAACCCAATTACAGAC
+
CCCCCGGGGGGGGGGGGGGGGGGGGGGGGGGGGGGGGGGGGGGGGGGGGGGGGGGGGGGGGGGGGGGFGGGGGGGGGGGGGGGGGGGGGGGGGGGGGGGGGGGGGGGGGGGGGGGFGGGGGGGGGGGGGGGGGGGGGFGFFGGFGFFFGFGGGGGFFGCBGGFGFFGG>CAEFFFFF??FF5ECFGFFFCGFAFGFB8:AEB59@=9>2>@F@8FC9<>?;@()6?DG5F?2<)8<EF?39<<AFA(
@M00200:205:000000000-AKKM3:1:1101:2995:9674 2:N:0:1
TACAAGGGTATCTAATCCTGTTTGCTCCCCACGCTTTCGAGCCTCAGCGTCAGTAATGGACCAGTATGTCGCCTTCGCCACTGGTGTTCTTCCGAATATCTACGAATTTCACCTCTACACTCGGAGTTCCACATACCTCTTCCATACTCAAGATAGCCAGTATCAAAGGCAATTCCAAGGTTGAGCCCTGGGCTTTCACCTCTGACTACACTATCCGCCTACGCTCCCTTTAAACCCAATTACAGAG
+
CCCCCGGGGGGGGGGGGGGGGGGGGGGGGGFGGGGGGGGGGGGGGGGGGGGGGGGGGGGGGGGGGGGGGGGGGGGGGGGGGGGGGGGGGGFFGDGGGF8FGGGGGGGGGGGGGGGFGGGGGGGCFGGFFGGGGGGGGFGFFDGFGFFEGFFF9=BDFGGFGGFG7FFGBGD)9DFFFFG5CDDG5=@5DFCFFGGGFFF585:@C79E)@=EFFG68CA8@=@59E>FC>=*9A=:8@25>8>>>=(
@M00200:205:000000000-AKKM3:1:1101:20371:9694 2:N:0:1
TACTGGGGTATCTAATCCTGTTTGCTCCCCACGCTTTCGAGCCTCAGTGTCAGTTACAGGCCAGAGAGCCGCTTTCGCCACCGGTGTTCCTCCATATATCTACGCATTTCACCGCTACACATGGAATTCCACTCTCCTCTCCTGCACTCAAGTCTACCAGTTTCACATGCATACAATGGTTGAGCCACTGCCTTTTACACCAGACTTAATAAACAACCTGCGCTCGCTTTATACCCACTTCCAGAGAGTTC
+
6ACCCGFCFG<E9<@FFGF<FGGCC9FEF@FGGGDG<E6DFFDGDEGFFFEGGFFGGGGGCGFGGGGGGGGGGGFF=CFFGGGGGGGGC;FGGGGF<A8ECDFG>EECGGFAFBCEDF=FFGG?FF98E8@EFFGGGFGCFGGFGFGDGFFGGDGFBFFD7?*9*+6@:@?DFFFFFF+47@DDFGDDFDEFFF,=C@FE)=@):C3:70;=5@,@CDFCB07?54**:908CCC=@((**.***(38))1
@M00200:205:000000000-AKKM3:1:1101:16501:9704 2:N:0:1
TACGAGGGTATCTAATCCTGTTTGCTCCCCACGCTTTCGAGCCTCAGCGTCAGTAATGAGCCAGTGTGTCGCCTTCGCCACTGGTGTTCTTCCGAATATCTACGAATTTCACCTCTACACTCGGAGTTCCACACACCTCTCTCATACTCAAGACACCCAGTATCAAAGGCAATTCCGAGGTTGAGCCCCGGGCTTTCACCCCTGACTTAAATGTCCGCCTACGCTCCCTTTATACCCAATTACAGAG
+
CCCCCGGGGGGGGGGGGGGGGGGGGGGGGGGGGGGGGGGGFGGGGGGGGGGGGGGGGGGGGGGGGGGGGGGGGGGGGGGGGGGGGGGGGGGGGGGGGFGGGGGGGGEFFGGGGGFFFEFFGGGDGCEGGGGGFEGGGF8DFGGFGFGFGFF6EFGFFEFFG9*?D@FGFCBDFFFFFFGFGGGF*@CFDGD>**@AFCFF>>FDFBEEF4CEEFGF5CD=>=96@GFG<>;)6??EG3?@9ECA<4=
@M00200:205:000000000-AKKM3:1:1101:25580:9720 2:N:0:1
TACTAGGGTATCTAATCCTGTTTGCTCCCCACGCTTTCGAGCCTCAGCGTCAGTAATGGACCAGTATGTCGCCTTCGCCACTGGTGTTCTTCCGAATATCTACGAATTTCACCTCTACACTCGGAGTTCCACATACCTCTTCCATACTCAAGATAGCCAGTATCAAAGGCAATTCCAAGGTTGAGCCCTGGGCTTTCACCTCTGACTAAACTATCCGCCTACGCTCCCTTTATACCCAGTTACAGAG
+
CCCCCGGGGGGGGGGGGGGGGGGGGGGFGGGGDGGGGGGGFGGGGGGGGGGGGGGGGGGGGGGGGGGGGGGFGGGGGGGGGGFGFGGEEGGGGGGGGGGFGGGGGGGGGGCEFFGFCDFGGGGEFGEGGGGFGGGFGFGFFGAFGFGDFFEG9DGFFFFFF8>8DFFG6EFFFEFFFCC5AADGF8@?6=+59EEFFCE=58E@A==*8@57:CFC>C@8=C55=G>>9D>CAEA67*)08*0*.07
@M00200:205:000000000-AKKM3:1:1101:13472:9800 2:N:0:1
TACCCGGGTATCTAATCCTGTTCGCTCCCCACACTTTCGCTCCTCAGCGTCAGGTAATGCCCAGAGAACCGCCTTCGCCACCGGTGTTCCTCCTGATATCTGCGCATTTCACCGCTACACCAGGAATTCCGTTCTCCCCTGCATACCTCCAGTCTGCCCGTATCGAAAGCAAGCCAGGTGTTAAGCACCTGGTTTTCACTCCCGACGCGACAAACCGCCTACGAGCCCTTTAAACCCAATTACAGAG
+
CCCCCGGGGGGGFFGGGGGGGGGGGGGGGGGGGGGGGGGGGGGGGGGGGGGGGGGGGGGGCFGGGGGGGGGGGGGGGGGGCFGGGGGGGGGFGGGGGGGGGGGGGGGEEGGGGGGEDGFFGGGGG?FFGGGGGGGAAFEDFGGFGFGFGFGGGGGFFGGFGGFGFFGGAGFEFFFFFFGFFCCFFGGFFFGFFGGFA?FEF<B=9@@B=9>B@;GGFGE7;=4>?DBC>>>A)6)4E?(4>:<48)4
@M00200:205:000000000-AKKM3:1:1101:10431:9806 2:N:0:1
TACTAGGGTATCTAATCCTGTTTGCTCCCCACGCTTTCGAGCCTCAGCGTCAGTAATGGACCAGTATGTCGCCTTCGCCACTGGTGTTCTTCCGAATATCTACGAATTTCACCTCTACACTCGGAGTTCCACATACCTCTTCCATACTCAAGATAGCCAGTATCAAAGGCAATTCCAAGGTTGAGCCCTGGGCTTTCACCTCTGACTACATTATCCGCCTACGCTCCCTTTCAGCCCAATTCCAGAA
+
CCCCCGGGGGGGGGGGGGGGGGGGGGGGGGGGGGGGGGGGGGGGGGGGGGGGGGGAEFGGGDGGGGGGGGGFGGGGGGGGGGGGGGGGGGGDFGEEGGGFGGGGGGGGGGGGGGGFGFGGGGGGGDEFGGFGGGGGGFGEFGGFGFGFGFCFGGFFFGGFGG9FEDAFBFFFFEBFF7DFFGGGFG8DFD+:B?DDFFFEEDFF=A@E5@*5>7;@@>BA=089<E>FCD3*:**)14-8C****.(
@M00200:205:000000000-AKKM3:1:1101:19918:9825 2:N:0:1
TACTAGGGTATCTAATCCTGTTTGCTACCCACGCTTTCGAGCCTCAGTGTCAGTTACAGTCCAGAGAGCCGCTTTCGCCACCGGTGTTCCTCCATATATCTACGCATTTCACCGCTACACATGGAATTCCACTCTCCTCTACTGCACTCAAGTCTAACAGTTTCCAATGCACACAATGGTTGAGCCACTGCCTTTTACATCAGACTTATTAAACAACCTGCGCTCGCTTTAAACCCAATTACAGAG
+
CCCCCGGGGGGGGGGGGGGGGGGGGGGGGGGGGGGGGGGGGGGGGGGGGGGGGGGGGGGGGGGGGGGGGGGGG:FGGGGGGGGGGGGGGGGGGGGGGGFGGGGGGGGGGGGGGGGFGGGGGGGGGGGGGGGGGGGGGFGFFGGFGFGFGFFGGFGFFGGFDF7DEFGGFGFFFFF?DDDFGGG?FGFFF?EFFAF?FEGEFBE@CC77C=EEFF,:@D5=0:5*:*99DDA*:>2=7B714>EECB
@M00200:205:000000000-AKKM3:1:1101:7686:10003 2:N:0:1
TACTGGGGTATCTAATCCTGTTTGCTACCCACGCTTTCGCGCCTCAGCGTCAGTACCGGTCCAGGGAGCCGCCTTCGCCACTGGTATTCCTCCCAATATCTACGCATTTCACCGCTACACTGGGAATTCTGCTCCCCTCTCCCGGACTCAAGTCCCGCCGTATCGGAGGCAGCTCCCGGGTTAAGCCCGGGGATTTCACCTCCGACGCACGGAACCGCCTACGCGCCCCTTAAACCCAATTACAGAG
+
CCCCCFGGGGGGGGGGGGGGGGGGGGGGGGGGGGGGGGGGGGGGGGGGGGGGGGGGGGGGGGGGGGGGGGGGGGGGFGGGGGGGGGGGGGGGGGGGGFGGGGGGGGGGGGGGGGGFGGGGGGCGFGGGGGGGGGGGGFGDFGFFGED>GFGGGGGFEGGFEGF?)<*:5CA=E@FFFFGEG5C7AFGFDDEFEGGGFFGFFF@99>9F>B>96?GF9DF??:273CB>)1.4-<D0E:3:><A<>A:
@M00200:205:000000000-AKKM3:1:1101:23321:10075 2:N:0:1
TACGCGGGTATCTAATCCTGTTTGCTCCCCACGCTTTCGAGCCTCAGCGTCAGTAATGGACCAGTATGTCGCCTTCGCCACTGGTGTTCTTCCGAATATCTACGAATTTCACCTCTACACTCGGAGTTCCACATACCTCTTCCATACTCAAGATAGCCAGTATCAAAGGCAATTCCAAGGTTGAGCCCTGGGCTTTCACCTCTGACTAAACTATCCGCCTACGCTCCCTTTACGCCCAGTTACAGAGCGAT
+
CCCCCGGGGGGGGGGGGGGGGGGGGGGGGGGGGGGGGGGGCGGGGGGGGGGGGGGFGGGGGGGGGGGGGGGGGEGGGGGGGGGGGGGGGGGGGGEGGGGGFEGFGGGGGGGGGGGFGGGFFFGG@CEDFFDFGGGGFFFFFGGFGFGFGFGGDFFBFBD?D=DGDFGGFG?D6DF7+C+5@<++0@E?FGFFFGGGFEG:@)>C7A5A=B@EEEGF2D549>=45?BF6?B=;=>@C(,64???))((.(/
@M00200:205:000000000-AKKM3:1:1101:7524:10076 2:N:0:1
TACTAGTATCTAATCCTGTTTGCTCCCCACGCTTTCGCGCCTCAGCGTCAGTTACAGTCCAGAGAGCCGCCTTCGCCACTGGTGTTCCTCCACATCTCTACGCATTTCACCGCTACACGTGGAATTCCGCTCTCCTCTTCTGCACTCAAGTCTCCCAGTTTCCAGTGCGTCACGGGGTTGAGCCCCGCACTTAGACACCAGACTTACGAAACCGCCTGCGCGCGCTTTATACCCAGTTACAGATGGTTCGG
+
CCCCCGG,CFFG,EFGGGFGFGGGGGGGFCFFGGGGGGFGGCEGGGGGGEEGGGGGGGGGGGGGGGGGGDFFGGGGGGGGGGGGGGGGGGGGGGFGGGDGGGGGGDFGGGGGDBEFGGGE8=EFGEGGFG=@FGGGGFGFFGGFGFFF69@DEFGFFCDFFGFGFFFGFGB5<AFD>DD>>DFGFGEF0CEAFC?CF=FBF)5>?F899B@FD9EEDCFBB9;50?>C::)6A7<:E:4<<<<)))).697
@M00200:205:000000000-AKKM3:1:1101:25117:10097 2:N:0:1
TACGGGGGTATCTAATCCTGTTCGCTCCCCACACTTTCGCTCCTCAGCGTCAGGTCATTCCCAGAGAACCGCCTTCGCCACCGGTGTTCCTCCTGATATCTGCGCATTTCACCGCTACACCAGGAATTCCGTTCTCCCCTGAATACCTCTAGTCTGCCCGTATCGGAAGCAAGCGCCGTGTTAAGCACGGCGTTTTCACTCCCGACGCGACAAACCGCCTACGAGCCCTTTACACCCAATTACCGCGCGAT
+
CCCCCGGGGGGGGGGGGGGGGGGGGGGGGGGGGGGGGGGGGGGGGGGGGGGGGFGGGGGGGDGGGFFFGFGGGGGGGGGE@FGGGGGGGGFGCEEFGGGGGGFGFGGGGEGGGGG>GGGGF?EEEFGGGGGGGG6DFFDDFGFFGFG7DFGGGGGFFGGAGGFGDBDG>C>:ACEEF4?AGC7D8CGFB?E>:>EDF?CCF32>29(199;6>(;C9D@(:?:)2::5*27))-8:E:6?94<),((((-(
@M00200:205:000000000-AKKM3:1:1101:15871:10148 2:N:0:1
TACTGGGGTATCTAATCCTGTTTGCTCCCCACGCTTTCGAGCCTCAGCGTCAGTAATGGACCAGTATGTCGCCTTCGCCACTGGTGTTCTTCCGAATATCTACGAATTTCACCTCTACACTCGGAGTTCCACATACCTCTTCCATACTCAAGATAGCCAGTATCAAAGGCAATTCCAAGGTTGAGCCCTGGGCTTTCACCTCTGACTAAACTATCCGCCTACGCTCCCTTTACACCCAATTACAGAG
+
CCCCCGGGGGGGGGGGGGGGGGGGGGGGGGGGGGGGGGGGGGGGGGGGGGGGGGGGGGGGGGGGGGGGGGGGGGGFGGGGGGGGGGGGGGGGGGGGGGGGGGGGGGGFDEFGGGGFGGGGGGGGGGGGGGGFGGGFC?GFFGGFGFFEGFGGGGGFFFFFFGFGE?GCDFB)?<@DFEGFGGGGF8F5DGG?FGGGFCFFFF<8EE*;:=C<CEG?=FD95=A>=E?*?:@CFFF(:@>BEEF=3@2
@M00200:205:000000000-AKKM3:1:1101:14985:10265 2:N:0:1
TACTGGGGTATCTAATCCTGTTCGCTCCCCATGCTTTCGCTCCTCAGCGTCAGTAACAGCCCAGAGACCTGCCTTCGCCATCGGTGTTCCTCCTGATATCTGCGCATTTCACCGCTACACCAGGAATTCCAGTCTCCCCTACTGCACTCTAGTCTGCCCGTACCCACTGCACACCCGGGGTTAAGCCCCGGGCTTTCACAGCAGACGCGACAAACCGCCTACGAGCTCTTTACACCCAATTACAGAG
+
CCCCCGGGGGGGGGGGGGGGGGGGGGGGGGGGGGGGGGGGGGGGGGGGGGGGGGGGGGGGGEGGGGGGGGGGGGGGGGGGGGGGGGGGGGGGGGGGGGGGGGGGGGGGGGGGGGGFGGGGGGGGGFGGGGGGGGGFGFGDDGGFGFGFGFGGGGGFFGGFGGADFFGGFGFFFF@FFFGDGGG7CFFFFGG*:EDDFEGFFFF=DB>F=@FF@;FGBGD18@DF@GDG*:)6<AF<G:<BFADFF>2
@M00200:205:000000000-AKKM3:1:1101:14640:10279 2:N:0:1
TACTAGGGTATCTAATCCTGTTTGCTCCCCACGCTTTCGAGCCTCAGCGTCAGTAATGGACCAGTATGTCGCCTTCGCCACTGGTGTTCTTCCGAATATCTACGAATTTCACCTCTACACTCGGAGTTCCACATACCTCTTCCATACTCACGATAGCCAGTATCAAAGGCAATTCCAAGGTTGAGCCCTGGGCTTTCACCTCTGACTAAACTATCCGCCTACGCTCCCTTCATACCCAGTTACAGAG
+
CCCCCCGFFGGGGGGFGFGGEFGGGGGGF;FGGGGFGGGGGDGGGGGGGGGGGGGGGGGGGGGGGFGFGGGGFGGGGEGEGGFFFFFCFGGGGGGGGGCFCCGCE8=D=F=A<FGFD?ECFFFDGGBFGFADD?DFE?CEFGGFGFFEFD,@C8CAC48:@?7DE7DGF?DDBDFBFFGDFFDCFFG5DGGFFFGFF@F@@<*10:8AE5:CECA?=FE5@=>>@G4CFF)7*2:3<*/0*7?*>/3
@M00200:205:000000000-AKKM3:1:1101:6023:10324 2:N:0:1
TACTGGGGTATCTAATCCTGTTTGCTCCCCACGCTTTCGAGCCTCAGCGTCAGTAATGGACCAGTATGTCGCCTTCGCCACTGGTGTTCTTCCGAATATCTACGAATTTCACCTCTACACTCGGAGTTCCACATACCTCTTCCATAATCAAGATAGCCAGTATCAAAGGCAATTCCAAGGTTGAGCCCTGGGCTTTCACCTCTGACTAAACTATCCGCCTACGCTCCCTCTACGCCCAGTTACAGAAATAT
+
CCCCCGGGGGGGGGGGGGGGGGGGGGGGGGFGGGGGGGGGGGGGGGGGGGGGGGGGGGGGFGGGGGGGGCFGGGGGGGGGGGGGFFFEFGGGGGGGGGGGGGGFGFGGFGGGGGGFGGGGGGGGFGGCF=FFFCGGGFGFFGFFGF+;DFGDDFGFF8D5@D*?BF8,0DFDFFF7FFGFFFGG5@F?@FG?BDFGFC,@E@6@>7>A@CEEFEF,>F5=)0:4);@DG*0*:4-(16236*957*))***
@M00200:205:000000000-AKKM3:1:1101:14962:10344 2:N:0:1
TACCGGGGTATCTAATCCTGTTTGCTCCCCACGCTTTCGAGCCTCAGCGTCAGTAATGGACCAGTATGTCGCCTTCGCCACTGGTGTTCTTCCGAATATCTACGAATTTCACCTCTACACTCGGAGTTCCACATACCTCTTCCATACTCAAGATAGCCAGTATCAAAGGCAATTCCAAGGTTGAGCCCTGGGCTTTCACCTCTGACTAAACTATCCGCCTACGCTCCCCTTAAGCCCCATCACAGAG
+
CCCCCGGGGGGGGFGGGGCGGGGGGGGGGGFCFGGEFGGFFGGGGGGGGGGGGGFGGGGGGGGGGGGGGGGGGGGGGGGGGGDF,AFEFFGAEFGCFGFG8DGCGFGGGGGGGGGFF<FGGGGGGC>DGGCF?FFFGBGE+=@<;BGEGF8=9F9<=?FDFGEDFFGEF8DDFEF7D?FDEDFF*D8??7@*;CEGFFGB=:*)09**0>@EFEG?5@?5=@DEFGFC*08=*9=:C(-((08>)6@
@M00200:205:000000000-AKKM3:1:1101:14813:10478 2:N:0:1
TACGGGGGTATCTAATCCTGTTCGCTCCCCACACTTTCGCTCCTCAGCGTCAGGTCATTCCCAGAGAACCGCCTTCGCCACCGGTGTTCCTCCTGATATCTGCGCATTTCACCGCTACACCAGGAATTCCGTTCTCCCCTGAATACCTCTAGTCTGCCCGTATCGGAAGCAAGCGCCGTGTTAAGCACGGCGTTTTCACTCCCGACGCGACCAACCGCCTACGCGCCCTTTAAACCCAATTACAGAG
+
CCCCCGGGGGGGGGGGGGGGGGGGGGGGGGGGGGGGGGGG7FGGCFGGGGGGGGGGGGGGGGGGGGFFGEGGDGGGGGGGGFGGFGGDGGGGGGGGGGGGGGGGGGGGGGGGGGGFGGFFFFGEGGGGGGGG?FGGGFGFFF=DFBDDGFGGFFGFACFDG6CC5@G>DGAEFBFD4?7BGGGG=FFFFDEEACCDFEG<78@FF@9BF>((92EEBDFB:?F)(2097CF246>:EB0:>2:-))(
@M00200:205:000000000-AKKM3:1:1101:13130:10491 2:N:0:1
TACAGGGGTATCTAATCCTGTTTGCTCCCCACGCTTTCGAGCCTCAGCGTCAGTAATGAGCCAGTGTGTCGCCTTCGCCACTGGTGTTCTTCCGAATATCTACGAATTTCACCTCTACACTCGGAGTTCCACACACCTCTCTCATACTCAAGACACCCAGTATCAAAGGCAATTCCGAGGTTGAGCCCCGGGATTTCACCCCTGACTTAAATGTCCGCCTACGCTCCCTTTAAACCCAATTACAGAC
+
CCCCCGGGGGGGGGGGGGGGGGGGGGGGGGGFEGGGGGGGGGGGGGGGGGGGGGGFEFDFAFGG@EC@BEF7FGCE7FGGGGGGCCFEGGDGFEFEGGGGGGGGEGDF8FFFG9DFFEGG,9>8+4BFGFC8?>=@EFG5D?EFGFFFGFGGGGGFFEGFGGFGF?FADGFDFFFFB*C>FF?FFFGF5CGFACFC+;;@):=4=EFEC=*:EAF,28:@@B2?9E4CCD3>?3;5C?(5C))7)7(
@M00200:205:000000000-AKKM3:1:1101:16632:10510 2:N:0:1
TACTAGGGTATCTAATCCTGTTTGCTCCCCACGCTTTCGAGCCTCAGCGTCAGTAATGAGCCAGTGTGTCGCCTTCGCCACTGGTGTTCTTCCGAATATCTACGAATTTCACCTCTACACTCGGAGTTCCACACACCTCTCTCATACTCAAGACACCCAGTATCAAAGGCAATTCCGAGGTTGAGCCCCGGGATTTCACCCCTGACTTAAATGTCCGCCTACGCTCCCTTTACACCCAATTTAGGAGAGAC
+
CCCCCGGGFGGGGGGFFFCDGFGGGGGGGGGGGG:FCGGFF7FFE<A8@CFFGFGG9;CFGEFGGGG6EEFGG>FF?FGGGFFGGGGCDFCGGC@FFGFGFGGGGFFDFGGFC9EFFGG?,D@B@C8=,=,9+6=BEFGEFFGFGFDBFF8=FGF69+06@8*?7C?C5868@D9DB>8>:@DD9?FF>D6?>CFCFCGFFFF2>4B64*:6*:DF27?5(0()(//:*2.;C?@3C?73)))))/(6(3(
@M00200:205:000000000-AKKM3:1:1101:11932:10553 2:N:0:1
TACAGGGGTATCTAATCCTGTTTGCTACCCACGCTTTCGAGCCTCAGTGTCAGTGACAGTCCAGAGAGCCGCTTTCGCCACCGGTGTTCCTCCATATATCTACGCATTTCACCGCTACACATGGAATTCCACTCTCCTCTACTGCACTCAAGTCTAACAGTTTCCAATGCACACAATGGTTGAGCCACTGCCTTTTACATCAGACTTATTAAACCACCTGCGCTCACTTTAAACCCAATTACAGAG
+
CCCCCGGGGGGGGGGGGGGGGGGGGGGGGGGGGGGGGGGGGGGGGGGGGGGGGGGGGGGGGGGGGGGGGGGGGGGGGGGGGGGGGGGGGGGGGGGGGGGGGGGGGGGGGGGGGGGBGGGGGGGGGGFGGGGGFGGFGFGFFFGFGFGFGFGFDDFFFGGFFGFGFFGGFGFFFFFFFB=@FEDCFCGFF8?AF9CFFFGCEBF<@@*:7CEEEFGGFC>C5>A55*A@DG?E**7=7(518CEF=;
@M00200:205:000000000-AKKM3:1:1101:2290:10591 2:N:0:1
TACACGGGTATCTAATCCTGTTTGCTCCCCACGCTTTCGAGCCTCAGCGTCAGTAATGGACCAGTATGTCGCCTTCGCCACTGGTGTTCTTCCGAATATCTACGAATTTCACCTCTACACTCGGAGTTCCACATACCCCTTCCATACTCAAGATAGCCAGTATCACAGGCAATTCCAAGGTTGAGCCCTGGGCTTTCACCTCTGACTACACTATCCGCCTACGCTCCCTTTAAACCCAATTACAGAGCGAT
+
CCCCCGGGGGGGGGGGGGGGGGGGGGGGGGGGGFGGGGGGFGGGGGGGGGGGGGGGGGGCGGGGGFEFFGFGGGGGFGGDEFEFGCGEGGGGGGEGECCFGGFGGC@?FGCCAFCFGGGGGDD+:CGGGGGGF8FFF*=D?GGDGBF:D7889AF5=FGBDD7FF+DEF+5=BDFFFBC?>=?D98?DFD+:;9?F<EF**:CF=7A@)8@CF*34);AAAF2ADE>FC77:4835;2=2*86***0(.((
@M00200:205:000000000-AKKM3:1:1101:17252:10654 2:N:0:1
TACTGGGGTATCTAATCCTGTTTGCTCCCCACGCTTTCGAGCCTCAGCGTCAGTAATGGACCAGTATGTCGCCTTCGCCACTGGTGTTCTTCCGAATATCTACGAATTTCACCTCTACACTCGGAGTTCCACATACCTCTTCCATACTCAAGATAGCCAGTATCAAAGGCAATTCCAAGGTTGAGCCCTGGGCTTTCACCTCTGACTAAACTATCCGCCTACGCTCCCTTTAAACCCAATTACAGAG
+
CCCCCGGGGGGGGGGGGGGGGGGGGGGGGGGGGGGGGGEGGGGGGGGGGEGGGGGGGGGGGGGGGGGGGGGGGGGGFFGGGGGGGGGGGGGFGGGGGFFGGGGGG?FGDGGGGGGFGGGGGGGGGGGGFGFGGGGGGFGFFGGFGFGD896?GDFFFGGFGC9+0CFGFGFFFDFF??DDFFC86DDFFGF?FC?C<CGFEF@EEEFE55@EFFGGFCDD9)4*7EFF0;):6AE-B(6=8?:B:47
@M00200:205:000000000-AKKM3:1:1101:18170:10735 2:N:0:1
TACAGGGGTATCTAATCCTGTTTGCTCCCCACGCTTTCGAGCCTCAGCGTCAGTAATGGACCAGTATGTCGCCTTCGCCACTGGTGTTCTTCCGAATATCTACGAATTTCACCTCTACACTCGGAGTTCCACATACCTCTTCCATACTCAAGATAGCCAGTATCAAAGGCAATTCCAAGGTTGAGCCCTGGGCTTTCACCTCTGACTAAACTATCCGCCTACGCTCCCTTTAAACCCAGTTACAGAGCGA
+
CCCCCGGGGGGGGGGGGGGGGGGGGGGGGGGGGGGGGGGGGGGGGGGGGGGGGGGGGGGGGGGGGGGGGGGGGGGGGEGGGGGGGGGGGGGGGGGGGGGGGGGGGGGGGGGFGGGFGFGFGGGGGGGGGGFGGGGEFFGFFGGFGFGFGFGGGGGF7F?FGGEGEFGGFGFFFBFFFFGFGEGFBFC5?F??F,CFFFFBEDFEE=EFFEFFFEGG9FED==5/9C@FC?BFCABFD5>6?CE<BC:5(/
@M00200:205:000000000-AKKM3:1:1101:13695:10752 2:N:0:1
TACCCGGGTATCTAATCCTGTTTGCTCCCCACGCTGTCGCGCCTCAGTGTCAGCAACGGCCCAGCAGAACGCCTTCGCCACTGGTGTTCTTCCCGATCTCTACGCATTCCACCGCTACACCGGGAATTCCATCTGCCCCTACCGTGCTCTAGCCCGCCAGTCTGACCGGCAGCCCCGGATTTGAGCCCCGGGATTTCACCGACCACTTAACGCGCCACCTACGCGCCCCTTATACCCAATTACAGAGAGA
+
CCCCCGGGGGGGGGGGGGGGGGGGGGGGGGGGGGEGGGDFCEGGGGGGGGGGGGGGGGGGGGGGGGGGGGCEGGGGGGGGGGGFGGFGGGGGGGGDFGDDFGGGGGG>FGGGG>E?>FFFCECEEEGGGGGGGGGGFFCDFGGBEF>5DFG7BDDDFDDFD55DEFGGFGFFA=EDFDG)*>>+)5;:=D:A:56;76FFFFB23?>44<<6((2:1*0(:((.-:)957()6)6)322(.69))6(((-
@M00200:205:000000000-AKKM3:1:1101:15065:10762 2:N:0:1
TACACGGGTATCTAATCCTGTTTGCTCCCCACGCTTTCGAGCCTCAGCGTCAGTAATGGACCAGTATGTCGCCTTCGCCACTGGTGTTCTTCCGAATATCTACGAATTTCACCTCTACACTCGGAGTTCCACATACCTCTTCCATACTCAAGATAGCCAGTATCAAAGGCAATTCCAAGGTTGAGCCCTGGGCTTTCACCTCTGACTAACCTATCCGCCTACGCTCCCTTAAAACACAGTTACAGAGAGA
+
CCCCCCGGGGGGGGGGGGGGGGGGGGGGGG<@FGGGGFGFFEGGFGGFGEGDGGFDGGGGGGGGFGFAFGGGGGGGGGGGGGGGFGGGGFFGFGGGGGGGGGGGGGGGGGGFFGFBDEFDDFDDGDEFGGGGG8DFF+=:<DFFGFGBGFGGC8@FF?6:@+;=*;69DGBDB<FFFBF5C9DC6DGF?F+96CFGA*,:@CE57000*)1:C*@8)<*)0-49/*?CC+)0**7(,-(.*0**0927/(
@M00200:205:000000000-AKKM3:1:1101:24752:10793 2:N:0:1
TACTGGGGTATCTAATCCTGTTCGCTCCCCACGCTTTCGCGTCTCAGCGTCAGTACCGTCCCAGAGAGCTGCTTTCGCCATAGGTGTTCTTCCTGATATCTGCGCATTTCACCGCTACACCAGGAATTCCACTCTCCTCTACTGCACTCAAGTCCAACAGTTTCCAATGCACACAATGGTTGAGCCACTGCCTTTTACATCAGACTTATTAAACCACCTGCGCCCGCTTTATACCCAGTTACAGAG
+
CCCCCGGGGGGGGGGGGGGGGGGGGGGGGGGGGGGGGGGGGGGGGGGGGGGGGGGGGGGGGGGGFGFGGGGGGFGGGGGGGGDGGGGGGGGGGGFGGFGGGGGGGGD@EGGGFCG>CCGGG6EEGFCGFGGGGGGGGFGFBFFFGFGFF*A?E?+5?FGFCFEGEF=86DFFFFD59?DFGGF76@FF5CFFAFED+07;=A=@=)*3>A;AEF?54?*)<))*(*2)/98?/8>E9>@;<?C3;1
@M00200:205:000000000-AKKM3:1:1101:17205:10795 2:N:0:1
TACTGGGGTATCTAATCCTGTTTGCTCCCCACGCTTTCGAGCCTCAGCGTCAGTAATGAGCCAGTGTGTCGCCTTCGCCACTGGTGTTCTTCCGAATATCTACGAATTTCACCTCTACACTCGGAGTTCCACACACCCCTCTCATACTCAAGACACCCAGTATCAAAGGCAATTCCGAGGTTGAGCCCCGGGATTTCACCCCTGACTTAAATGTCCGCCTACGCTCCCTTTAAACCCAATTACAGAG
+
CCCCCGGGGGGGGGGGGGGGGGGGGGGGGGGGGGGGGGGGGGGGGGGGGGGGGGGGGGGGGGGGGGGGGGGGGGGGGGGGGGGGGGGGGGGGGGGGGGGFGGGGGGGGGGGFGGGFCFGFFGGGGGEGGGGGGGGGG>>D@DGFGFGFGBFDGFGFFEGFFDDFEFGGFGF56DFFBDGDFGFGFGGFFDCEFG?CFEGFDADDFFE<66;E5>C@=DE9@BD4>EFGGG;F3C<@@DFFFCC3346
@M00200:205:000000000-AKKM3:1:1101:13931:10885 2:N:0:1
TACTAGGGTATCTAATCCTGTTTGCTACCCACGCTTTCGAGCCTCAGTGTCAGTTACAGTCCAGAGAGCCGCTTTCGCCACCGGTGTTCCTCCATATATCTACGCATTTCACCGCTACACATGGAATTCCACTCTCCTCTACTGCACTCAAGTCTAACAGTTTCCAATGCACACAATGGTTGAGCCACTGCCTTTTACATCAGACTTATTAAACCACCTGCGCTCGCTTTATACCCAGTTACAGAG
+
CCCCCGGGGGGGGGGGGGGGGGGGGGGGGGGGGGGGGGGGGGGGGGGGGGGGGGGGGGGGGGGGGGGGGGGGG7FGGGGGGGGGGGGGGGGGGGGGGGGGGGGGGGGGGGGGGGGFGDGGGGGGGGGGGGGGGGGFFFGFFGGFGFGFFF=DFGGFFGGFFGBDFFDE5=D<FF>DFFFFDCGGF?DFFGGFFCFGFFGFFFFBCF7:EEFC7CCCCDF@C8>>AC>DFF;EFCE=C2;?CC8*/0
@M00200:205:000000000-AKKM3:1:1101:21597:10927 2:N:0:1
TACGGGGGTATCTAATCCTGTTTGCTCCCCACGCTTTCGAGCCTCAGCGTCAGTAATGGACCAGTATGTCGCCTTCGCCACTGGTGTTCTTCCGAATATCTACGAATTTCACCTCTACACTCGGAGTTCCACATACCTCTTCCATACTCAAGATAGCCAGTATCAAAGGCAATTCCAAGGTTGAGCCCTGGGCTTTCACCTCTGACTAAACTATCCGCCTACGCTCCCTTTATACCCACTTACAGAGCGAT
+
CCCCCGGGFGGGGGGGGGGGGGGGGGGGGGGGGGGGGGGGGGGGFGGGGDGGGGGGGGGGFFGGGGGGGGGFGGGGGGGGGGGGGGGGGGGGGFGGGGGGGGGGGGGDGGGGGGGFGGGDGGGDFGEGGG;EFDGFFFGBDCGFGFGF?FCFGGGFFFGFFFFG;DFG?FFDAC8BFFGFGFFGFGGFFGC?F6CCFEGCCBBEEFEF*0<EECF69>BDF==?=5DGFF=4?735<3(67>9A<9;(,3,
@M00200:205:000000000-AKKM3:1:1101:16625:11002 2:N:0:1
TACCGGGGTATCTAATCCTGTTTGCTACCCACGCTTTCGAGCCTCAGTGTCAGTTACAGTCCAGAGAGCCGCTTTCGCCACCGGTGTTCCTCCATATATCTACGCATTTCACCGCTACACATGGAATTCCACTCTCCTCTACTGCACTCAAGTCTAACAGTTTCCAATGCACACAATGGTTGAGCCACTGCCTTTTACATCAGACTTATTAAACCACCTGCGCTCGCTTTAAACCCAATTACAGAG
+
CCCCCEGGGGGGGGGGGGGGGGGGGGGGGGGGGGGGGGGGGGGGGGGGGGGGGGGGGGGGGGGGGGGGGGGGGGGGGGGGGGGGGGGGGGGGGGGGGGGGGGGGGG>EFGGGGGGAGGGGGGGFGCFGGGFGGGGGGFGFFGGBFFGFGFFFGGGF9D??EFFFFFGGFGFFFFFFFF8DFE6DFGGFFGFFFCFCFCGFFFB65@;C@AE5;C68=DF=B7595=?9DCC4*>2(*2:C*8A);1
@M00200:205:000000000-AKKM3:1:1101:16415:11041 2:N:0:1
TACTGGGGTATCTAATCCTGTTTGCTCCCCACGCTTTCGAGCCTCAGTGTCAGTTACAGGCCAGAGAGCCGCTTTCGCCACCGGTGTTCCTCCATATATCTACGCATTTCACCGCTACACATGGAATTCCACTCTCCTCTCCTGCACTCAAGTCTACCAGTTTCCAATGCATACAATGGTTGAGCCACTGCCTTTTACACCAGACTTAATAAACCACCTGCGCTACCTTTACGCCCCATTACAGAG
+
CCCCCGGGGGGGGGGGGGGGGGGGGGGGGGGGGGGGGGGGGGGGGGGGGGGGGGGFGGGGGGGGFFGGGGGGEGGGGGGGGGGGFGGGGGGGGGGGGGGGGGGGGGDC=FFGGGGFGGGGGGGGGGGGGGGGGGGGGFGFFGG5@DDDFDCF;=C7BCFFAD>CDF9FFGFFFFF5+;+?F=D?DC86D?FAFFGG+>7=CDBFDC@E@CECE:6:8;95::4*-*/2C>**((6(*(0**17374
@M00200:205:000000000-AKKM3:1:1101:26344:11081 2:N:0:1
TACGCGGGTATCTAATCCTGTTTGCTCCCCACGCTTTCGAGCCTCAGCGTCAGTAATGGACCAGCATGTCGCCTTCGCCACTGGTGTTCTTCCGAATATCTACGAATTTCACCTCTACACTCGGAGTTCCACATACCTCTTCCATACTCAAGATAGCCAGTATCAAAGGCAATTCCAAGGTTGAGCCCTGGGCTTTCACCTCTGACTAAACTATCCGCCTACGCTCCCTTTAAGCCCAATTACAGAG
+
CCCCCGGGGGGGGGGGGGGGGGGGGGGGGGGGGGGGGGGGGGGGGAFGGGGGGGGGGGGGGGGGGGGGGGGGGGGGGGGGGGGGGGGGGGGGGGGGGGGGGGGGGGGGGGGGGGGFGGGGGGGGGGGGGGGGGGFGEFGEFFFCGFGFGFGFFF=??GGFGCEGEFFGFGFBFEFFFFGFFGGGFGG?FGC?5CFGA@CEFBFFCFEF66>EEFGEDGE42:>B>GEGGGF*>5>(=@(6;?EEF)6
@M00200:205:000000000-AKKM3:1:1101:22005:11151 2:N:0:1
TACCCGGGTATCTAATCCTGTTTGCTCCCCACGCTTTCGAGCCTCAGCGTCAGTAATGGACCAGTATGTCGCCTTCGCCACTGGTGTTCTTCCGAATATCTACGAATTTCACCTCTACACTCGGAGTTCCACATACCTCTTCCATACTCAAGATAGCCAGTATCAAAGGCAATTCCAAGGTTGAGCCCTGGGCTTTCACCTCTGACTAAACTATCCGCCTACGCTCCCTTTAAACCCAATTACAGAGAGAC
+
CCCCCGGGGGGGGGGGGGGGGGGGGGGGGGGGGGGGGGGGGGGGGGGGGGGGGGGGGGGGGGGGGGGGGGGGGGGGGGGGGGGGGGGGGGGGGGGGGGGGFGGGGGGGGGGGGGGFGGGGGGFGGGBFGGGGGGGEGFCEFGGFGFGEGFGGGGGFFGGFGGFGEFGFFGFFFEFFFFGFGECFFGFFBFGFFCFGFEGE@@EFCA6CEEFFFEDF5?A9=))37=BG7;>C4>E2;=BFFE=B9E2((/(
@M00200:205:000000000-AKKM3:1:1101:20347:11270 2:N:0:1
TACGAGGGTATCTAATCCTGTTTGCTACCCACGCTTTCGAGCCTCAGTGTCAGTTACAGTCCAGAGAGCCGCTTTCGCCACCGGTGTTCCTCCATATATCTACGCATTTCACCGCTACACATGGAATTCCACTCTCCTCTACTGCACTCAAGTCTAACAGTTTCCAATGCACACAATGGTTGAGCCACTGCCTTTTACATCAGACTTATTAAACCACCCGCGCCTGCTTTACGCCCAGTTACAGTG
+
CCCCCGGGGGGGGGGGGGGGGGGGGGGGGGGGGGGGGGGGGGGGGGGFGGGGGFGFGGGGGGDGGGGGGGGGCGGGGG:FGEGGGGGGGCFGGGGGGGGGGGGFDGGGGGGGGGGFGGGGGGGGGGGGGGGGFFGGGFGFFGGFFFGFGFDFEGGFFGGFGFFGFFGFFGCE8D>FFFCFGC6=DG8?DCFFFGGG7@C@E*018)**;2;**06,89*14))*)*)*4=/9((/8;27:*9).)1
@M00200:205:000000000-AKKM3:1:1101:23725:11304 2:N:0:1
TACCCGGGTATCTAATCCTGTTCGCTCCCCACACTTTCGCTCCTCAGCGTCAGGTCATTCCCAGAGAACCGCCTTCGCCACCGGTGTTCCTCCTGATATCTGCGCATTTCACCGCTACACCAGGAATTCCGTTCTCCCCTGAATACCTCTAGTCTGCCCGTATCGGAAGCAAGCGCCGTGTTAAGCACGGCGTTTTCACTCCCGACGCGACAAACCGCCTACGAGCTCCTTAAACCCACTTACAGCGAGCT
+
CCCCCGGGGGGGGC@FGGGGGGGGGGGGGGGGGGGGGGGGGGGGG<FGGGGGCGGGGGGGGFFFGGGCGGGGGGGGGGGGGGGGGGGGGFGGGGGAFGGGGGGGGGGGGGDGFEGFGGFGGDGGGGGGGGGGGGGEF6EDFGDFGFGFGFGFGGG7D@FDGDFGDEGEEGAEFCEEFFGEFGG@9AGFFCEBFEGGF4CEFBB0;636:9@>6(;@15>,0325?D74*2<4).8:2((..5A<))(32((
@M00200:205:000000000-AKKM3:1:1101:20217:11333 2:N:0:1
TACACGGGTATCTAATCCTGTTTGATACCCGCACTTTCGAGCTTCAGCGTCAGTTGCGGCCCAGTGAACTGCCTTCGCAATCGGAGTTCTTCGTGATATCTAAGCATTTCACCGCTACACCACGAATTCCATCCACCTCATCCGCACTCAAGGTTACCAGTATCAATCGCGGGCTGTGGTTGAGCCACAGGCTTTGACGACTGACTTAATATCCCGCCTACGCTCCCTTTAAACCCAGTTACAGAG
+
CCCCCGGGGGGGGGGGGGGGGGGGGGGGGGGGGGGGGGGGGGGGGGGGGGGGGGGFGGGGGGGGGGGGGGGGGGGGGEEGGFGDGGCFGGGGGGGGFGGGGGGGGGGGFGFGGGGFGGGGFGGGGGGGGGGGGGGFFFGBFFGFGFGBGFGGGGGFFCFFGGFGFFDGFGFFA=B@?ACAFGGGFGGFFG7FACGFF=G>229BEBEEFCE?3?C/(9)28?95(?=*:>9?6=:382>B4A<24:
@M00200:205:000000000-AKKM3:1:1101:17493:11386 2:N:0:1
TACCGGGGTATCTAATCCTGTTCGCTCCCCACACTTTCGCTCCTCAGCGTCAGGATATTCCCAGAGAACCGCCTTCGCCACCGGTGTTCCTCCTGATATCTGCGCATTTCACCGCTACACCAGGAATTCCGTTCTCCCCTGAATACCTCTAGTCTGCCCGTATCGGAAGCAAGCCAGGTGTTAAGCACCTGGTTTTCACTCCCGACGCGACAAACCGCCTACGAGCCCTTTAAACCCAATTACAGAG
+
CCCCCGGGGGGGGGGGGGGGGGGGGGGGGGGGGGGGGGGGGGGGGGGGDGGGGGGGGGGGGGGGGGFGGGGGGGGGGGGGGGDGGGGGGGGGGGGGGGGGGGGGGGGGGGGGGGGEGGGGGGGGGFGGGGGGGGGG8DEF?FDFFFGFGFGGGGGFFGG5EDFGDFGGEGFFFFFFF>DFGG;@>FGFFGGFFFCCB?:86>@B29>=0:>F63EF@DFDFF:EBGDF474A4<BFGFF:AAFA<)2
@M00200:205:000000000-AKKM3:1:1101:12014:11392 2:N:0:1
TACACGGGTATCTAATCCCGTTCGCTACCCTAGCTTTCGCACCTCAGCGTCAGAGACAGGCCAGTGAGCCGCTTTCGCCACCGGTGTTCCTCCTGATATCTACACATTTCACCGTTCCACCAGGAGTTCCACTCACCCCTCCTGTCCTCTAGCCCGCCAGTATCGAATGCAGTTCCTCGGTTGGGCCGAGGGCTTTCACACCCGACTTAGCAGACCGCCTACGTGCCCTTTCCACCCAATTACAGAG
+
CCCCCGGGGGGGGGGGGFFGGGGGEGGGGGFFGGGFF9CF@CFGGGGGGEGGGGGGGGFDGEFGGGGGGGDEG7BFEGGGGGG@F+FFDDGGGGGGFGFGFGGGGGGGGGGGGGD:F8=FF8FE+BDFFGGGGGGGDFCDEGGDFFFFGFFFGGGBFGGBC=;D@F?FDAFFFFFC;C>*5+3**8>5@*=49=?CFFGFB>FF9@><F3>?E(==0C>@FFFFFGFG<FB)6)44C1(3-.:)3)3
@M00200:205:000000000-AKKM3:1:1101:18839:11437 2:N:0:1
TACCAGGGTATCTAATCCTGTTTGCTCCCCACGCTTTCGAGCCTCAGCGTCAGTAATGAGCCAGTGTGTCGCCTTCGCCACTGGTGTTCTTCCGAATATCTACGAATTTCACCTCTACACTCGGAGTTCCACACACCTCTCTCATACTCAAGACACCCAGTATCAAAGGCAATTCCGAGGTTGAGCCCCGGGATTTCACCCCTGACTTAAATGTCCGCCTACGCTCCCTTTAAACCCAATTACAGAGAGAC
+
CCCCCGGGGGGGGGGGGGGGGGGGGGGGGGGGEGGGGGGGFGGGGGGGGGGGGGFFFGGGGGGGGGFGGGGGGGGGGGGGGEFGGGGGGGGGGGDCFGGGGGGGGGGGGGGGGGGBFGGGGGGDFGGGGGCGGGGGGFGFFFGFGFGFGDFGGGFFFGGFGDDG7EFGBGFDFFFFF>=DFGGFFGG9>>E5AGGGFEFFFFFDDEB?CCCEEFGFDGF@@B2B2?BGF:@C)6<@EF6(9)74)7(6(:(
@M00200:205:000000000-AKKM3:1:1101:12722:11486 2:N:0:1
TACAAGGGTATCTAATCCTGTTTGCTCCCCACGCTTTCGAGCCTCAGCGTCAGTAATGGACCAGTATGTCGCCTTCGCCACTGGTGTTCTTCCGAATATCTACGAATTTCACCTCTACACTCGGAGTTCCACATACCTCTTCCATACTCAAGATAGCCAGTATCAAAGGCAATTCCAAGGTTGAGCCCTGGGCTTTCACCTCTGACTAAACTATCCGCCTACGCTCCCTTTAAACCCACTTACAGAGAGAC
+
CCCCCGGGGGGGGGGGGGGGGGGGGGGGGGGGGGGGGGGGGGGGGGGGGGGGGGGGGGGGGGGGGGGGGGGFGGGGGGGGGGGGGGGGGGGGGGGGGGGGGGGGGGGGGGGGGGGFGFGGGGFDFECEGGGGGGGGF?FEFGGFGFGFGFGGGGGFFGGFGGFGFFGGFGFFFFFFFFF0EEGF?FDFFFFFFGGGFFGFFFB57:@C@@@CACFFAFFFF@DFFGFG?D@E4A65E=(-;;;BB465/9(
@M00200:205:000000000-AKKM3:1:1101:18847:11498 2:N:0:1
TACGGGGGTATCTAATCCTGTTTGCTCCCCACGCTTTCGAGCCTCAGCGTCAGTAATGGACCAGTATGTCGCCTTCGCCACTGGTGTTCTTCCGAATATCTACGAATTTCACCTCTACACTCGGAGTTCCACATACCTCTTCCATACTCAAGATAGCCAGTATCAAAGGCAATTCCAAGGTTGAGCCCTGGGCTTTCACCTCTGACTAAACTATCCGCCTACGCTCCCTTTAAACCCAATTACAGAG
+
CCCCCGGGGGGGGGFGGGGGGGGGGGGGGGGGGGGGGGGGFGGGGGGGGGGGGGGGGGGGGGGGGGGGGGGGGGGGGGGGGGGGGGGGGGGGGGGFGFGGGGGGGGGGGGGGGGGFGGGGGGEG@EGGGGCGGGGGGFGFFFGFD?FEGF8DGF8DFGFFFFEGFF7F*,*8:CAFFEGFGEGG?8FFFC@>FGFFF@AEBB=3;;B6:BFFFFGG9F?((0/?=EAC0:8)))/68133;CFEE<;
@M00200:205:000000000-AKKM3:1:1101:17785:11501 2:N:0:1
TACAAGGGTATCTAATCCTGTTTGCTCCCCACGCTTTCGAGCCTCAGCGTCAGTAATGGACCAGTATGTCGCCTTCGCCACTGGTGTTCTTCCGAATATCTACGAATTTCACCTCTACACTCGGAGTTCCACATACCTCTTCCATACTCAAGATAGCCAGTCTCAAAGGCAATTCCACGGTTGAGCCCTGGGCTTTCACCTCTGACTAAACTATCCGCCTACGCTCCCTTTAAACCCAGTTACAGAG
+
CCCCCGGGGGGGGGGGGGGGGGGGGGGGGGGGGGGGGGGGFGGFGGGGGGGGGGGGGGGGGGGGGGGGGGGGGGGGGGGGGGGGGGGGGGGGGGGGGGGGGGGGGGGGFGGGGGGFGGGFGGFGFGGGGGGGGGDFFFGFFFGFGFGFGF8=,?DFFDDFG+;C9EGDFFBDFE?FF8C?FGGF*=EFFFD?FFGF8CF=*:C):A9=@5=E@@FFFGDDABA>28?F>+6ACCE=E22>CCFC5C3
@M00200:205:000000000-AKKM3:1:1101:15360:11503 2:N:0:1
TACCCGGGTATCTAATCCTGTTTGCTCCCCACGCTTTCGCGCCTCAGCGTCAGTTATAGGCCAGAAAGTCGCCTTCGCCACTGGTGTTCCTCCACATCTCTACGCATTTCACCGCTACACGTGGAATTCCACTTTCCTCTCCTACACTCAAGTCAACCAGTTTTGGATGCGAACCGAGGTTGAGCCTCGGGCTTAAACACCCAACTTAATTAACCGCCTGCGCGCCCTTTAACCCCAATCCCAGAGACATC
+
CCBCCEDGCCFGGFCCFGGAFGGGGGGGGGEGCFFGGGGGGGGGG,CECGGG:C<EF<FGGEFGG<F?FGCEGG:FGGGGGGDFGGGGGFA,FDGGGGAFG,CDEGGDAGGGGEE>CE8FGGC7F9EFGGGGFFDEA?GEFFGFGB=0=DF+=?E7DF+9,=DC5>?F6D>5959B55<:FF***@CA?D*9A,,2=.9<52525(***9786CB*-7.=21().*8387.)94.45(.((.)),((((6,
@M00200:205:000000000-AKKM3:1:1101:16143:11601 2:N:0:1
TACGCGGGTATCTAATCCTGTTTGCTCCCCACGCTTTCGAGCCTCAGCGTCAGTAATGGACCAGTATGTCGCCTTCGCCACTGGTGTTCTTCCGAATATCTACGAATTTCACCTCTACACTCGGAGTTCCACATACCTCTTCCATACTCAAGATAGCCAGTATCAAAGGCAATTCCAAGGTTGAGCCCTGGGCTTTCACCTCTGACTACACTATCCGCCTACGCTCCCTTTAAACCCAATTACAGAGACAT
+
CCCCCGGGGGGGGGGGGGGGGGGGGGGGGGGGGGGGGGGGGGGGGGGGGGGGGGGGGGGGGGGGGGGGGGGGGGGGGGGGGGGGGGFGGGGGGGGGGGGGGGGGEGGGGGGGGGGFGGGGGGGGGDEFGGGGGGGGGFGBFGGFGFGFFFFGADFFFEGFGGFGFFGDFDF=FEFFF7+:D<0AFFCFFGCFFFFCF=C@E@CE@E8A):BEFEGF44@DDD2?@EFG80)1*17:C@@D49;)7613(6)
@M00200:205:000000000-AKKM3:1:1101:4790:11709 2:N:0:1
TACGAGGGTATCTAATCCCGTTTGCTACCCTGGCTTTCGTTCCTCAGTGTCAGTTACAGTCCAGAGAGCCGCTTTCGCCACCGGTGTTCCTCCATATATCTACGCATTTCACCGCTACCCATGGAATTCCACTCTCCTCTACTGCACTCAAGTCTAACAGTTTCCAATGCACACAATGGTTGAGCCACTGCCTTTTACCTCAGACTTATTAAACCACCTGCGCTCGCTTTACACCCACTTACAGAGCGCTC
+
CCCCCEGGGGGGGGGGGGGGGGGGGGGGGGGGGGFFGGGGGGGGGGGGGGGGGGFGFGDGGGGFGGFGGGGGG=DFEGGGGFEEGGGGGF8F:9F9EFFFGDCDGGGGGGGGGDGFGG,AFFG?FFEFGGFGGGGGFFGFBGGFGFGFGB,8>@D;9DD8DD9?D9+@DCFEFFEFBD+?F=??B?GFFFFFFGGC9=,7*588>E@0*;C7*1,,1;;@55)*5*9*9C*11*8/*(05*0>=48(-(64
@M00200:205:000000000-AKKM3:1:1101:27073:11711 2:N:0:1
TACTGGGGTATCTAATCCTGTTTGATACCCACACTTTCGAGCCTCAACGTCAGTATCGGCTTAGTATGCTGCCTTCGCAATCGGAGTTCTTCGTGATATCTAAGCATTTCACCGCTACACCACGAATTCCACATACCTCAACCGCACTCAAGGAAACCAGTATCAACTGCAGTGCTGCGGTTGAGCCGCAGCCTTTCACAACTGACTTAATCTCCCGTCTACGCTCCCTTTAAACCCAGTTACAGAG
+
CCCCCGGGGGGGGGGGGGGGGGGGGGGGGGGGGGGGGGGGGGGGGGGGGGGGGGCGGGGGGGFGGGGGGGGGGGGGGGGGGGGGGEFFGGGGGGGG@CGGFGGGGDCDFGGGGCGFGGGGGGGGGEFGGGEGGGGGGFGFFFGFGFGFGFGGG6FFFFGBFF*CDFGGBGF)<DFFFFDDEGGGFGFAEG59FGAFFEGE@D@23>B6A<AC?CCE29?D(*54(4:C?05>*9ADGDFF37??4)(
@M00200:205:000000000-AKKM3:1:1101:3216:11771 2:N:0:1
TACTGGGGTATCTAATCCTGTTTGCTCCCCACGCTTTCGCACCTCAGCGTCAATACCTGTCCAGTGAGCCGCCTTCGCCACTGGTGTTCTTCCGAATATCTACGAATTTCACCTCTACACTAGGAATTCCACTCACCTCTCCAGGATTCAAGCAATCCAGTCTCAAAGGCAGTTCCGGGGTTGAGCCCCGGGATTTCACCCCTGACTTAAATGTCCGCCTACGCTCCCTCTAACCCCAATTACAGAG
+
CCCCCGGGGGGGGGGDGGGGGGGGGGGGGGGGGGGGGGGGEFGGGGGGGCGGGGEFGGGGGGGFGFCFG@FGGGGGGGGGGGGGFGGGGGFGGGGCEGGGGGGGG,EFGGG9FGGFDFGFG,EEFGGGGGEFFFGEFFGFF,=DF?FBGFCDGFGFFGGFGG<FFFGGFGFFFFFFB>DBFEGGA6C*<DGE>EFFF?FEBFDDBB:9AE*AEEGC=CAFD22:>E>GG*,)/)(/=;(644C<36(
@M00200:205:000000000-AKKM3:1:1101:23037:11790 2:N:0:1
TACTAGGGTATCTAATCCTGTTCGCTCCCCATGCTTTCGCTCCTCAGCGTCAGTTAATGCCCAGAGACCTGCCTTCGCCATCGGTGTTCCTCCTGATATCTGCGCATTTCACCGCTACACCAGGAATTCCAGTCTCCCCTACATCACTCTAGTCTGCCCGTACCCACCGCAGATCCGGAGTTGAGCCCCGGACTTTCACGGCAGACGCGACAAACCGCCTACGCGCTCTTTAAACCCAGTTACAGAGAGAC
+
CCCCCGGGGGGGGGGGGGGGGGGGGGGGGGGGGGGGGGGGGGGGGGGGGGGGGGGGGGGGGGGGFGGGGGGGGGGGGGG>FGGGGGGGGGGGGGGFGGGGGGGGGGGGGGGGGGGFGGGGGGGGDFCGGGDGDFFC=DEFAGFFGFGFGFG9FFFFFCFFGDA>DFGDDEF9BDBFFFCA:EGFFFGFF>C5>EFCF?C>2>9=9B>BF27;0(BF;DB?;@@)45)95:5))67?D61(-))68>2(3:(
@M00200:205:000000000-AKKM3:1:1101:6919:11800 2:N:0:1
TACGAGGGTATCTAATCCTGTTTGCTCCCCACGCTTTCGAGCCTCAGCGTCAGTAATGGACCAGTATGTCGCCTTCGCCACTGGTGTTCTTCCGAATATCTACGAATTTCACCTCTACACTCGGAGTTCCACATACCTCTTCCATACTCAAGATAGCCAGTATCAAAGGCAATTCCAAGGTTGAGCCCTGGGCTTTCACCTCTGACTAAACTATCCGCCTACGCTCCCTTTAAACCCAATTACAGAGAGAC
+
CCCCCGGGGGGGGGGGGGGGGGGGGGGGGGGGGGGGGGGGGGGGGGGGGGGGGGGGGGGGGGGGGGGGGGGGGGGGGGGGGGGGGGGGGGGGGGGGGGGGGGGGGGGGGGGGDGFFGGGFEFGCB@CCFGFGGGFGGC8DFGF9;FGFGFAFGFFFF?CFFGDD7DGG:8DDFEDBFDG?DAFGFGG?BFG5?CGG?ECCFFFE@:AEB=@;C<FF5C?=44=DFC>CD8>A8C:DE=>F=CEEE4;:2>(
@M00200:205:000000000-AKKM3:1:1101:3685:11842 2:N:0:1
TACTGGGGTATCTAATCCTGTTTGCTCCCCACGCTTTCGAGCCTCAGCGTCAGTAATGGACCAGTATGTCGCCTTCGCCACTGGTGTTCTTCCGAATATCTACGAATTTCACCTCTACACTCGGAGTTCCACATACCTCTTCCATACTCAAGATAGCCAGTATCAAAGGCAATTCCAAGGTTGAGCCCTGGGCTTTCACCTCTGACTAAACTATCCGCCTACGCTCCCTTTATACCCAATTACAGAGAGCT
+
CCCCCGGGGGGGGGGGGGGGGGFGGGGGGGGGGGGGGGGGGGGGGFGGGGGGGGGGGGGGGGGGGGFFGGGGGGGGGGGGGGGGGGGGGGGGGGGGGGGGGCFGC8FGGGGGGGGF8FGGEFCG@CGGGGFGGGGGEDGFFC;DG9?9F7=+@DFFFGGFFGFGBFDFFGFDFBFFDDCF@FG+*@=FFDC56?FGFEFEE@@<*:>E6)1;9;DC@C?))34@AE>F>C<EE*/:C=((8CF*>*.((-*
@M00200:205:000000000-AKKM3:1:1101:28575:11885 2:N:0:1
TACGCGGGTATCTAATCCTGTTTGCTCCCCACGCTTTCGAGCCTCAGCGTCAGTAATGGACCAGTATGTCGCCTTCGCCACTGGTGTTCTTCCGAATATCTACGAATTTCACCTCTACACTCGGAGTTCCACATACCTCTTCCATAATCAAGATAGCCAGTATCAAAGGCAATTCCAAGGTTGAGCCCTGGGCTTTCACCTCTGACTAAACTATCCGCCTACGCTCCCTTTAAACCCAATTACAGAG
+
CCCCCGGGGGGGGGGGGGGGGGGGGGGGGGGGGGGGGGGGGGGGGGGGGGGGGGGGGGFGGFGGGGGGFGGGGGGGGGGGGGGFFGGGGGGGFF7CE@EFFGGGGGGGGGFFGGGDFA,AFGFC+@+AFFEGGGGGFFGEFGGFGF+*=B,?==?F+DDF??EF97?F?E@DFFFB7D?CEGGFFE1@AG+<A6,C?A;=@BEEEFFF*0)A=AFF)@>DFB289EFGGG=>*8;2B@D(9C>47)6
@M00200:205:000000000-AKKM3:1:1101:11308:11958 2:N:0:1
TACGCGGGTATCTAATCCTGTTTGCTCCCCACGCTTTCGAGCCTCAGCGTCAGTAATGGACCAGTATGTCGCCTTCGCCACTGGTGTTCTTCCGAATATCTACGAATTTCACCTCTACACTCGGAGTTCCACATACCTCTTCCATACTCAAGATAGCCAGTATCAAAGGCAATTCCAAGGTTGAGCCCTGGGCTTTCACCTCTGACTAAACTATCCGCCTACGCTCCCTTTAAACCCAATTACAGAG
+
CCCCCGGGGGGGGGGGGGGGGGGGGGGGGGGGGGGGGGGGGGGGGGGGGGGGGGGGGGGGGFGGGGGGGGGGGGGGGGGGGGGGGGGGGGGGGGGGGGGGGGGGGGGGGGGGDEGFGGGGCFGGDEGFGGFFGGGGGFGEFGGFGDGFGF88E?FBBGFFGGEGFFGFFDFFFFBFDD6FFGGGFGG?FF6?AFGF?EGFCFEE*0>E;3>EFEGG29?99=>D=EEGCDE=C*05C<?@F3>;))/
@M00200:205:000000000-AKKM3:1:1101:14922:12042 2:N:0:1
TACTAGGGTATCTAATCCTGTTTGCTCCCCACGCTTTCGAGCCTCAGCGTCAGTAATGGACCAGTATGTCGCCTTCGCCACTGGTGTTCTTCCGAATATCTACGAATTTCACCTCTACACTCGGAGTTCCACATACCTCTTCCATACTCAAGATAGCCAGTATCAAAGGCAATTCCAAGGTTGAGCCCTGGGCTTTCACCTCTGACTAAACTATCCGCCTACGCTCCCTTTAAGCCCAATTACAGAG
+
CCCCCGGGGGGGGGGGGGGGGGGGGGGGGGGGGGGGGGGGGGGGGGGGGGGGGGGGGGGGGGGGGGGGGGGGGGGGGGGGGGGGGGGGGGGGGGGGGFGGCGGDGGGGGGGGGGGFGGGGFFGGFGGGGGGGGGGGGFGEFEGFGFGFFFDFGGGFFGGFFGFGFFGCDFFFFBCFFFDDFF?FFF8DFDC5BGGGAEFE@8CFFE6C88@<5;;C59*0>5=@AEFG776;EEE)><9==CE4=40
@M00200:205:000000000-AKKM3:1:1101:14082:12075 2:N:0:1
TACTGGGGTATCTAATCCTGTTTGCTCCCCACGCTTTCGAGCCTCAGCGTCAGTAATGGACCAGTATGTCGCCTTCGCCACTGGTGTTCTTCCGAATATCTACGAATTTCACCTCTACACTCGGAGTTCCACATACCTCTTCCATACTCAAGATAGCCAGTATCAAAGGCAATTCCAAGGTTGAGCCCTGGGCTTTCACCTCTGACTAAACTATCCGCCTACGCTCCCTTTACCCCCAATTACAGAG
+
CCCCCGGGGGGGGGGGGGGGGGGGGGGGGGGGGGGGGGGGGGGGGGGGGGGGGGGGGFGGGGGGGGGGGGGGGGGGGGGGGGGGFGGGGGGGGGGGGGGGGGGGGGGGGGGGGGGFGGGGGGGGCGGGGGGGGGFEGFGFFFGFGFGB?FFFGGGFFEFFGGFGB=DDFGFBFFFCFFGACEFFFFFFFFDFFGGGF<EEEFFFECAEBEEE@@9FAGA)10:BDGEGGCB*93)6CBFDFCEFE4.
@M00200:205:000000000-AKKM3:1:1101:11992:12109 2:N:0:1
TACACGGGTATCTAATCCTGTTCGCTCCCCACACTTTCGCTCCTCAGCGTCAGGTCATGCCCAGAGAACCGCCTTCGCCACCGGTGTTCCTCCTGATATCTGCGCATTTCACCGCTACACCAGGAATTCCGTTCTCCCCTGAATACCTCTAGTCTGCCCGTATCGGAAGCAAGCCAGGTGTTAAGCACCTGGTTTTCACTCCCGACGCGACAAACCGCCTACGAGCCCTTTAAACCCAGTTACAGAG
+
CCCCCGGGGGGGGGGGGGGGGGGGGGGGGGGGGGGGGGGGGGGGGGGGGGGGGGGGGGGGGGGGGGGGGGGGGGGGGGGGGGGGGGGGGGGGGGGGGGFGGGGGGGGGGGGGGGGDGGGGGFFEGGGGGGGGGGGGFFGFFGGFGFGEFFGCFGGFFFGFGGDGFFCEFGFFFFAFFA?CGCDGFGGFFGGFFGGGFFGFF@BBDFF>>;60;@G=9GFFFF;:2C>F5C:<2>2:C:3>AAD>?A2
@M00200:205:000000000-AKKM3:1:1101:22412:12154 2:N:0:1
TACGCGGGTATCTAATCCTGTTTGCTCCCCACGCTTTCGAGCCTCAGCGTCAGTAATGAGCCAGTGTGTCGCCTTCGCCACTGGTGTTCTTCCGAATATCTACGAATTTCACCTCTACACTCGGAGTTCCACACACCTCTCTCATACTCAAGACACCCAGTATCAAAGGCAATTCCGAGGTTGAGCCCCGGGATTTCACCCCTGACTTAAATGTCCGCCTACGCTCCCTTTAAACCCAGTTACAGAG
+
CCCCCGGGGGGGGGGGGGGGGGGGGGGGGGGGGGGGGGGGGGGGGGGGGGGGGGGGGFGGGGGGGGGGGGGGGGGGGGGGGGGGFGGGGGGGGGGGGGGGGGGGGGGGGFGGGGGFGFGGGGGGGGGGGGGGGGGGGFGFFGGFGFGEGFFGGGGFFCFFFGEGFFGFDGF@?@CFCECBFFGGFGGAFGGEFDC;FEFE=BF>=>*/8*9@?EFFDD>@FD@E0A:FCF@)<EF8E?14;C))4:0
@M00200:205:000000000-AKKM3:1:1101:5280:12160 2:N:0:1
TACGCGGGTATCTAATCCTGTTTGCTCCCCACGCTTTCGAGCCTCAGCGTCAGTAATGGACCAGTATGTCGCCTTCGCCACTGGTGTTCTTCCGAATATCTACGAATTTCACCTCTACACTCGGAGTTCCACATACCTCTTCCATACTCAAGATAGCCAGTATCAAAGGCAATTCCAAGGTTGAGCCCTGGGCTTTCACCTCTGACTACACTATCCGCCTACGCTCCCTTTAAACCCAATTACAGAG
+
CCCCCGGGGGGGGGGGGGGGGGGGGGGGGGGGGGGGGGGGGGGGGGGGGGGGGGGGGGGGGFGGGGGGGGGGGGGGGGGGGGGGGGFGGGGGGGGEGGGFGGGGGGGGGGFGGGGFGGGGGGGGFGGGG8FGGGGGGFGFFGFDFFGFGFGFGFGFFGFFG7DDEFGGFGFFFFBFFFFFGF?FFFGFFGGFFGGGFEGFFFE@*8:E;EFE:CFG=CBAABF45C?DCC56C4=3B<D@<CEAECE
@M00200:205:000000000-AKKM3:1:1101:22972:12162 2:N:0:1
TACTAGGGTATCTAATCCTGTTTGCTCCCCACGCTTTCGAGCCTCAGCGTCAGTAATGGACCAGTATGTCGCCTTCGCCACTGGTGTTCTTCCGAATATCTACGAATTTCACCTCTACACTCGGAGTTCCACATACCTCTTCCATACTCAAGATAGCCAGTATCAAAGGCAATTCAAAGGTTGAGCCCTGGGCTTTCACCTCTGACTAAACTATCCGCCTACGCTCCCTTTAATCTCAGTTACAGATAAAT
+
CCCCCGGGGGGGGGGGGGCFGGGGGGGGGGGGGGGGGGGGGGGGGGGGGDGGEGGGGGGGGGGGGFGGGGGGGGGGGGGGGGGGGGGGGCEFGGGEGGFGGGGGGGGGGGGGGGGFGBDGCEEEGGGFFG;EDGGGGFGEFFEFGF6DFC?AE6B59@6DFGFGDD=A*=?DFFF+++6;DE6F5=?DFGGFDDGGFFG56@E5*:*;@@5CACCF0<>))3)@AEB4*;EC<*1*2**//**/*1*0*/*
@M00200:205:000000000-AKKM3:1:1101:15974:12243 2:N:0:1
TACCAGGGTATCTAATCCTGTTCGCTCCCCACACTTTCGCTCCTCAGCGTCAGGTCATTCCCAGAGAACCGCCTTCGCCACCGGTGTTCCTCCTGATATCTGCGCATTTCACCGCTACACCAGGAATTCCGTTCTCCCCTGAATACCTCTAGTCTGCCCGTATCGGAAGCAAGCGCCGTGTTAAGCACGGCGTTTTCACTCCCGACGCGACAAACCGCCTACGAGCCCTTTACACCCAGTTACAGAG
+
CCCCCGGGGGGGGGGGGGGGGGGGGGGGGGGGGGGGGGGGGGGGGGGGGGGGGGGGGGGGFEGGGGGGGGGGGGGGGGGGGGGGGGGEGGGGGGGGGGGGGGGGGEGGGGGGGGGFGDGGGFFEGGGGGGGGGGGGFFCDDGFFGFGEFFGGGGFFFFGFGGFGDFGGFGFF?9AFBFGFG6FFFGGFFDGFDEG<BEC?E@B=@@99>BFFFFFF>D>FB?(7487CC4424270C6?F4<AD<)4
@M00200:205:000000000-AKKM3:1:1101:12954:12250 2:N:0:1
TACGGGGGTATCTAATCCTGTTTGCTCCCCACGCTTTCGAGCCTCAGCGTCAGTAATGGACCAGTATGTCGCCTTCGCCACTGGTGTTCTTCCGAATATCTACGAATTTCACCTCTACACTCGGAGTTCCACATACCTCTTCCATACTCAAGATAGCCAGTATCAAAGGCAATTCCAAGGTTGAGCCCTGGGCTTTCACCTCTGACTAAACTATCCGCCTACGCTCCCATTAAGCCCAATTACAGAGAGA
+
CCCCCGGGGGGGGGGGGGGGGGGGGGGGGGGGGGGGGGGGGGGGGGGGGGGGGGGGGGGGGGGGGGGGGGGGGGGGGDGEGGGGGGFGGGGFGFGECFGDFGFGGGGFFGGGGGGFGGGFGFGGCEEGFGDGGFG@DDGBFGGFFFGEFFGGGGFFFFGFGF7?DEFG58DDFFFFFAD?FFGGAGGF@DC5F6CFFEFC5CFFEE6ABBE?B?EF)9?5@>>;@EEGG+8CEEE@E@F1;?<@=E@;(,
@M00200:205:000000000-AKKM3:1:1101:23160:12376 2:N:0:1
TACAAGGGTATCTAATCCTGTTTGCTCCCCACGCTTTCGCGCCTCAGCGTCAGATCCGGACCAGTGAGCCGCCTTCGCCACTGGTGTTCTTGCGAATATCTACGAATTTCACCTCTACACTCGCAGTTCCACTCACCTCTTCCGGTCTCAAGCCAAGCAGTATCGAAGGCAATTCCGTGGTTGAGCCACGGGCTTTCACCCCCAACTTACAAGGCCGCCTACGCGCCCTTTATACCCAATTACAGAG
+
CCCCCGGGGGGGGGGGGGGGGGGGGGGGGGGGGGGGGGGGGGGGGGDFGGGGGGGGGGGGGGGGGGGGGGGGGGGGGGGGGGGGGGGGGGGGGGDGGFGGGGGGCGGGGGGGGGGFGGGGFGGGGGGGGGGF8F?FGFGFFFC>8BGFGFGFGGDFFFGFGGFF=:6CEGF@FFF79?CAFGGGFGFFFGG4@EFGFFGEFFFFDFD@==;>>2BF>C>@;@;B>=DG<5)))..<F70?4AF2,6(
@M00200:205:000000000-AKKM3:1:1101:13173:12378 2:N:0:1
TACTGGGGTATCTAATCCTGTTTGCTCCCCACGCTTTCGAGCCTCAGCGTCAGTAATGGACCAGTATGTCGCCTTCGCCACTGGTGTTCTTCCGAATATCTACGAATTTCACCTCTACACTCGGAGTTCCACATACCTCTTCCATACTCAAGATAGCCAGTATCAAAGGCAATTCCAAGGTTGAGCCCTGGGCTTTCACCTCTGACTAAAATATCCGCCTACGCTCCCTTTAAACCCAGTTACAGAGAG
+
CCCCCGGGGGGGGGGGGGGGGGGGGGGGGGGGGGDGGGEGGGGGGGGGGGGGGGGGGGGGGGGGGGGGGGGGGGGGGGGEGGGGGGFGGGGGGGGGGGFGFGGGGGGGGGGFGFGFGEDFFGGGGGGGGGGFGGGGFFGFFGGFGFGFGFGGGFGFFGFFDFBGFCFFDCFFFFFFFFGFG9DGFGGFFGFFFGFF5CEEFBB5:=AE<5*;CE9CAGFF>3=44=9>*?:CEA32:55>CFFC*/8B@
@M00200:205:000000000-AKKM3:1:1101:5175:12491 2:N:0:1
TACGCGGGTATCTAATCCTGTTTGCTCCCCACGCTTTCGAGCCTCAGTGTCAGTTACAGGCCAGAGAGCCGCTTTCGCCACCGGTGTTCCTCCATATATCTACGCATTTCACCGCTACACATGGAATTCCACTCTCCTCTCCTGCACTCAAGTCTACCAGTTTCCAATGCATACAATGGTTGAGCCACTGCCTTTTCCACCAGACTTAATAAACCACCTGCGCTCGCTTTATACCCAATTACAGAG
+
CCCCCGGGGGGGGGGGGGGGGGGGGGGGGGGGGGGGGGGGGGGGGGGFFGGGGGCFGGGGGGGGGGGGGGGGGGGGGGGGGEGEGGGGGEGGGGGGGGGGGGGGGGGGGGGGGGGFGGGGCFGGGGGGGGGGGGGGGFGFFGGF,;FFGFFGDFGF9FGFGGFGBDDG?DFEACF5ACC+@@FGA?7*9FFFFFGG+:EF@95):6:8*8EECFFG5C63:5()(/)*::EE?3?;928EC473)6
@M00200:205:000000000-AKKM3:1:1101:10612:12509 2:N:0:1
TACTAGGGTATCTAATCCTGTTTGCTCCCCACGCTTTCGAGCCTCAGCGTCAGTAATGGACCAGTATGTCGCCTTCGCCACTGGTGTTCTTCCGAATATCTACGAATTTCACCTCTACACTCGGAGTTCCACATACCTCTTCCATACTCAAGATAGCCAGTATCAAAGGCAATTCCAAGGTTGAGCCCTGGGCTTTCACCTCTGACTAAACTATCCGCCTACGCTCCCTTTATACCCAATTACAGAG
+
CCCCCGGGGGGGGGGGGGGGGGGGGGGGGGGGGGGGGGGGGGGGGGGGGGGGGGGGGGGGGGGGGGGGGGGGGGGGGGGGGGGGGGDGGGGGGGGGGGGGGGGGGGGGFGGGGGGFGGGGGGGGGGEGGGGGGGGEFFGBFFGFGFGEGF?FGGGFF8DFFF9EEFGGFGFFFEFBFFGFGGGC*@FFFGGFFGGGFFGFEDFFFE6E@E5EAEG?)<@580=AAGDFC8)1AE<E?E=BFEFF9C>
@M00200:205:000000000-AKKM3:1:1101:8230:12515 2:N:0:1
TACGAGGGTATCTAATCCTGTTTGCTCCCCACGCTTTCGAGCCTCAGTGTCAGTTACAGGCCAGAGAGCCGCTTTCGCCACCGGTGTTCCTCCATATATCTACGCATTTCACCGCTACACATGGAATTCCACTCTCCTCTCCTGCACTCAAGTCTACCAGTTTCCAATGCATACAATGGTTGAGCCACTGCCTTTTACACCAGACTTAATAAACCACCTGCGCTCACTTTAAACACAATTCCAGAG
+
CCCCCGGGGGGGGGGGGGGGGGGGGGGGGGGGGGGEGGGGGGGGGGGGGGGGGGGFGGGGGGGGGFGCGGGGGGGGGGGEFGGGGGGGGGGGGGGGGFGGGGFGGGGGGGGGGGGFGGGGGGGFFEFFGGGGGGGGGFGFFGGFGFGFGFD?=DFFFGGFF@DFCFCGFFBEFDF+;D=<FCD?FFG?FCCFFFGGFEFFBD)):=;C5A@EE@B5>DA6::9*)*41CFF*>=*7:5****/9>5
@M00200:205:000000000-AKKM3:1:1101:19792:12519 2:N:0:1
TACTCGGGTATCTAATCCTGTTCGCTCCCCACACTTTCGCTCCTCAGCGTCAGGTAATGCCCAGAGAACCGCCTTCGCCACCGGTGTTCTTCCTGATATCTGCGCATTTCACCGCTACACCAGGAATTCCGTTCTCCCCTGAATACCTCTAGTCTGCCCGTATCGGAAGCAAGCCAGGCGTTAAGCACCTGGTTTTCACTCCCGACGCGACAGACCGCCTACGAGCCCTTTACACCCACTTTCACAGAGAC
+
BCC<CGGEGGGGGGGGGGGGGG9B@FFGGGFGCGGGGGG,@F7FGFGGEGG7FDFFGCG9BFFGFCFFFFEGCFGGG@FC:FF+@:F,F4EFGGGGGF8FFF<FGDEGGGGGGGGFDGGGFGCE7ECGGGGC+==ED*=5D@8+@B8*=0@D=D=D79+<CDFFFFC8>GF<3>F69*+:F8D7+,,;9>C*/4=;FEGEFF=75>2(-(69(/=539>?@D2585>F05).64<?GF(4)).))6657((
@M00200:205:000000000-AKKM3:1:1101:26906:12660 2:N:0:1
TACTCGGGTATCTAATCCTGTTTGCTCCCCACACTTTCGCTCCTCAGCGTCAGGTCATTCCCAGAGAACCGCCTTCGCCACCGGTGTTCCTCCTGATATCTGCGCATTTCACCGCTACACCAGGAATTCCGTTCTCCCCTGAATACCTCTAGTCTGCCCGTATCGGAAGCAAGCGCCGTGTTAAGCACGGCGTTTTCACTCCCGACGCGACAAACCGCCTACGAGCCCTTTAACCACAGTTACAGAGACAT
+
CCCCCGGGGGGGGGGGGGGGGGGGGGGGGGGGGGGGGGGGGGGGGGGGGGGGGGGGGGGGGGGGGGGGGGGGGGGGGGGEGGGGGGGGGGGGGGGGGGGGGGGGGGGGGFGGGGGFDGGGFGGGGGGGGGGGGGFG9DEDFCFFGFGFGFGGGGGFFFGEGGFGA@DCDGFEFFF>BEGEFGF+<ECFDDGBFGGGF<FEFDFF>9>FB9>@BDGD@GFFF:<>2=3C7*.)6)-);32B4><4>2(((.-
@M00200:205:000000000-AKKM3:1:1101:28509:12678 2:N:0:1
TACTGGGGTATCTAATCCTGTTTGCTCCCCACGCTTTCGAGCCTCAGCGTCAGTAATGGACCAGTATGTCGCCTTCGCCACTGGTGTTCTTCCGAATATCTACGAATTTCACCTCTACACTCGGAGTTCCACATACCTCTTCCATACTCAAGATAGCCAGTATCAAAGGCAATTCCAAGGTTGAGCCCTGGGCTTTCACCTCTGACTAAACTATCCGCCTACGCTCCCTTTACGCCCAGTTACAGAG
+
CCCCCGGGGGGGGGGGGGGGGGGGGGGFGGGGGGGGGGGGGGGGGGGGGGGGGGGGGGGGGGGEGGGEGGGGGGGGGGGGGGGGGGGGGF8FGDECGFGFGCFGGGFF;EFFFFGFFCFF=E+@@CGGGGGGDFD9DFFFFGGFGFGFGFGDGGGFFGGFGGF@DFFF5?9DDBDBFFDFF8=8:FF*:D85DDCFCFF@C@@5CCCE*)8;CCGG=FF9>D)*<C49A50:;==(=25(6><*843
@M00200:205:000000000-AKKM3:1:1101:2022:12694 2:N:0:1
TACAGGGGTATCTAATCCTGTTTGCTCCCCACGCTTTCGAGCCTCAGCGTCAGTAATGAGCCAGTGTGTCGCCTTCGCCACTGGTGTTCTTCCGAATATCTACGAATTTCACCTCTACACTCGGAGTTCCACACACCTCTCTCATACTCAAGACACCCAGTATCAAAGGCAATTCCGAGGTTGAGCCCCGGGATTTCACCCCTGACTTAAATGTCCGCCTACGCTCCCTTTAAACCCAGTTCCAGCG
+
CCCCCGGGGGGGGGGGGGGGFFGGGGGGGGGGGGGGGGGGGGGGGGGGGGGGGFGGGGFGGGGFGGGGGGFGGDGGGGGGGGGGGGFFGGGGGDCGGG8FFGGGGFGFFFGGGFCDFF8?FGGGEGGGGGGGGEDEGFGDFGGFGFGFG?,=D?CF<BDDG?EFFF8AFDFFF8F??9C*@DG658?F>CEFDEGGA@CCBF>5:>A?69C<4ECC=482((552=;F7D3>37@1=;;;C3)9C((
@M00200:205:000000000-AKKM3:1:1101:8398:12705 2:N:0:1
TACAAGGGTATCTAATCCTGTTTGCTCCCCACGCTTTCGAGCCTCAGCGTCAGTAATGGACCAGTATGTCGCCTTCGCCACTGGTGTTCTTCCGAATATCTACGAATTTCACCTCTACACTCGGAGTTCCACATACCTCTTCCATACTCAAGATAGCCAGTATCAAAGGCAATTCCAAGGTTGAGCCCTGGGCTTTCACCTCTGACTAAACTATCCGCCTACGCTCCCTTTAAACCCAATTACAGAGAGA
+
CCCCCGGGGGGGGGGGGGGGGGGGGGGGGGGGGGGGGGGGGDGGGGGGGGGGGGGGGGGGGGFGGGGGGGGGGGGGGGGEGGGGGGGGGGGGGGGGGGGGGGGGGGFGGGGGGCFFGBFGFGGGGGGGGGGGGGGGGFGFFGGFGFGF?FGGGFFFFGGFGDFGDCFGFGFFFFFFC<FFFGGGFGFFDGG5F?EGFFGFC@EFF<ACC@EC:AEFAG>9=CF>@CFFCG=EEEFDD=>3EEF4>EBB92
@M00200:205:000000000-AKKM3:1:1101:23633:12756 2:N:0:1
TACTAGGGTATCTAATCCTGTTTGCTCCCCACGCTTTCGAGCCTCAGCGTCAGTAATGAGCCAGTGTGTCGCCTTCGCCACTGGTGTTCTTCCGAATATCTACGAATTTCACCTCTACACTCGGAGTTCCACACACCTCTCTCATACTCAAGACACCCAGTATCAAAGGCAATTCCGAGGTTGAGCCCCGGGATTTCACCCCTGACTTAAATGTCCGCCTACGCTCCCTTTACACCCAGTTACAGAG
+
CCCCCGGGGGGGGGGGGGGGGGGGGGGGGGGGGGGGGGGGGGGGGGGGGGGGGGGGFFGGGGGGGGGG@FGGGGGGGGGGGFGGGGGGGGGGGGEGGGGGGGGGCCGGGGGGGGGFGGGGGFFGGCEGGGFG8CDEGBFF?995=DCDFFGGGGFBF6=9FCEGFFGCFG?DF<<76A6?FG?FFGGF5+4<*@@F>AC@5>DFF=B<6/9A4>FCAGE@F:@;2*5?0;)4CCE@GF1.776?F3(
@M00200:205:000000000-AKKM3:1:1101:13275:12816 2:N:0:1
TACCGGGGTATCTAATCCTGTTTGCTCCCCACGCTTTCGAGCCTCAGCGTCAGTAATGGACCAGTATGTCGCCTTCGCCACTGGTGTTCTTCCGAATATCTACGAATTTCACCTCTACACTCGGAGTTCCACATACCTCTTCCATACTCAAGATAGCCAGTATCAAAGGCAATTCCAAGGTTGAGCCCTGGGCTTTCACCTCTGACTAAACTATCCGCCTACGCTCCCTTTACGCCCCGTTACAGAG
+
CCCCCGGGGGGGGGGGGGGGGGGGGGGGGGGGGGGGGGGGGGGGGGGGGGGGGGGGGGGGGGGGGGGGGGGGGGGGGGGGGGGGGFFGGGGGGGGGGGGGGGGFGGGGGGGGGGGFGGD@FGGGDCGGGGDFDFGGGFGEFFGFGFGFGFG+>FFFF?65@DEGFFGGFFBDFEFFFFF5@DDFFFE:CD?AFCEF5EGEFFFFEE=CECFFBFGGFFE22>AA)4?FGFEE;9>>8(,4(6<C8)/
@M00200:205:000000000-AKKM3:1:1101:14841:12840 2:N:0:1
TACCGGGGTATCTAATCCTGTTTGCTCCCCACGCTTTCGAGCCTCAGCGTCAGTAATGGACCAGTATGTCGCCTTCGCCACTGGTGTTCTTCCGAATATCTACGAATTTCACCTCTACACTCGGAGTTCCACATACCTCTTCCATACTCAAGATAGCCAGTATCAAAGGCAATTCCAAGGTTGAGCCCTGGGCTTTCACCTCTGACTAAACTATCCGCCTACGCTCCCTTTACACCCAATTACAGAG
+
CCCCCGGGGGGGGGGGGGGGGGGGGGGGGGGGGGGGGGGGGGGGGGGGGGGGGGGGGGGGGGGGGGGGGGGGGGGGGGGGGGGGGGGGGGGFGGGGGGGGGGGGGFGCFFDFGGGFGGGGGGGCEGGGGGGGGFGEGFCEFGGFGFFECFFGGGGFFGGFGG>DEFGGFGFFFB7DFDD?FGGG5D?CFG+?FDFFFFFC@DEEFF@;8CBEFFGGAGFFF>A?>E>F6DEE4@EFC59:C?=B=4;
@M00200:205:000000000-AKKM3:1:1101:29462:12878 2:N:0:1
TACAAGGGTATCTAATCCTGTTTGCTCCCCACGCTTTCGAGCCTCAGCGTCAGTAATGGACCAGTATGTCGCCTTCGCCACTGGTGGTCTTCCGAATATCTACGAATTTCACCTCTACACTCGGAGTTCCACATACCTCTTCCATACTCAAGATAGCCAGTATCAAAGGCAATTCCAAGGTTGAGCCCTGGGCTTTCACCTCTGACTAAACTATCCGCCTACGCTCCCTTTAAACCCAGTTACAGAC
+
CCCCCGGG<FFE9EACFFE6C,6<E<,CFEGGG+B:FA@FF@FEFCFDG@FCC<@FCFFE<<<CFGGGGGFGGG,9A,@:@FFFFF7?FE,,?FGD@,@C=DGGEE,AAFGGGGGBGGEDGF@E@C8=FGGG=8FEDBDDFFGFDFDD89FFFFGFFCGBFF*?DFGFFGFFFBF7==2DD,==FF8DF?=5DE8+AED@@5@50:9;*5@EE@;88*9800):2:4;4:>=6*60:/9.17>78@(
@M00200:205:000000000-AKKM3:1:1101:7166:12890 2:N:0:1
TACTGGGGTATCTAATCCTGTTTGCTCCCCACGCTTTCGCGCCTCAGCGTCAGAACCGGACCAGACAGCCGCCTTCGCCACTGGTGTTCTTGCGAATATCTACGAATTTCACCTCTACACTCGCAGTTCCGCTGTCCTCTTCCGGTCTCAAGCCAACCAGTATCGAAGGCAATTCTGTGGTTGAGCCACAGGCTTTCCCCCCCGACTTCATCGGCCGCCTACGCGCCCTTTATACCCAATTACAGAG
+
CCC@CGFEGEGFFGFGGGFEDEFGFGGGGEDGGFFFGGGGC7FECAGDEFFEEGGGDGGGGGGGGGFGGGGDEFGGGGG7:<=AFFFEFECFGGGGE7EFFFGGG8BFFEGFDGGFCFFFGGGG:EBAEGGGDE==DFGDFGF>GFGDGFEGFGGFFGCF9CC;55C6DGF85>FFF<??C@DFFCGFF*=AF?67+*4:(8>F@>>3)1??;?EC>GF0<BFBBGDG502)6)62@<((-:A<?<(
@M00200:205:000000000-AKKM3:1:1101:27224:12906 2:N:0:1
TACACGGGTATCTAATCCTGTTTGCTCCCCACGCTTTCGAGCCTCAGCGTCAGTAATGGACCAGTATGTCGCCTTCGCCACTGGTGTTCTTCCGAATATCTACGAATTTCACCTCTACACTCGGAGTTCCACATACCTCTTCCATACTCAAGATAGCCAGTCTCAAAGGCAATTCCAAGGTTGAGCCCTGGGCTTTCACCTCTGACTACACTATCCGCCTACGCTCCCTTTATGCCCAATTACGGAG
+
CCCCCGGGGGGGGGGGGG<FFGGGGGGGGGFCGGGGGGGGDCGGGGGFGEGGGGFFGFFGGGGGGGGGGGGGGGGGGGGGGGGGGGFGGEFGGGGGGGGFFGGGGGGGGGGFGGGFGGGGGGGGGDCDCFGGGGDEGBGFFGGFGBFEGFFDD?D+3@?6=+9DF;DC5DDDFD@FFD?DFFGGFG?F*88@FGGGFC:**)55CE@C:=CE5;BD9>D5<4-95EDF;:)8**9*?3(0***(-5-
@M00200:205:000000000-AKKM3:1:1101:4750:12956 2:N:0:1
TACGGGGGTATCTAATCCTGTTTGCTCCCCACGCTTTCGCGCCTCAGCGTCAGAACCGGACCAGACAGCCGCCTTCGCCACTGGTGTTCTTGCGAATATCTACGAATTTCACCTCTACACTCGCAGTTCCGCTGTCCTCTTCCGGTCTCAAGCCAACCAGTATCGAAGGCAATTCTGTGGTTGAGCCACAGGCTTTCACCCCCGACTTAATCGGCCGCCTACGCGCCCTTTAAGCCCAATTACAGAG
+
CCCCCGGGEEGGGGGGGGGGGGGGGGGGGGGGGGGGGGGGGGGFGGGGGGGGGGGGGGDGGG7FGFGGGGGGGGGGGGGGGGGGGDGGGGGGGGD=FGGGGGGGG?FGGGFDEEGFGGGGGGGGCEEFGGGGGGGGGFGFFGGDEDCAG@FFGGG59E76E8CF4@GG4EF>46CFFFFFGFGCFCFAFGDFFGGGFFGFFF0960:?469E<DDC>GF62:6>2?>D7C7<)62:C6<0<>A)4::
@M00200:205:000000000-AKKM3:1:1101:15797:12970 2:N:0:1
TACGAGGGTATCTAATCCTGTTTGCTCCCCACGCTTTCGCGCCTCAGCGTCAGATCCGGACCAGTGAGCCGCCTTCGCCACTGGTGTTCTTGCGAATATCTACGAATTTCACCTCTACACTCGCAGTTCCACTCACCTCTTCCGGTCTCAAGCCAAGCAGTATCGAAGGCAATTCCGTGGTTGAGCCACGGGCTTTCACCCCCAACTTACAAGGCCGCCTACGCGCCCTTTACACCCAATTACAGCG
+
CCCCCGGGGGGGGGGGGGGGGGGGGGGGGGGGGGGGGGGGGGGGGGGGGGGGGGGGGGGGGGGGGGGGGGGGGGGGGGGGGGGGGGGGGGGGGGGGGGGGGGGGGFFGGGGGGGGFGGGGFGGGFGEGGGGGGGGGGFGFFGGFDAGADDCDFGGFFGFDA77CA??EFGFCFBFFFF>5@F>D;CC4A4EABG=FFCFBFFF=@>DF377;4;FFFGE?((6:(:57)95)6487E187:).43)(
@M00200:205:000000000-AKKM3:1:1101:10752:12972 2:N:0:1
TACTGGGGTATCTAATCCTGTTTGCTACCCACGCTTTCGAGCCTCAGTGTCAGTTACAGTCCAGAGAGCCGCTTTCGCCACCGGTGTTCCTCCATATATCTACGCATTTCACCGCTACACATGGAATTCCACTCTCCTCTACTGCACTCAAGTCTAACAGTTTCCAATGCACACAATGCTTGAGCCACTGCCTTTTACATCAGACTTATTAAACAACCTGCGCTCGCTTTAAACCCAGTTACCGAG
+
CCCCCGGGGGGGGGGGGGGGGGGGGGGGGGGGGGGGGGGGGGGGGGGGGGGGGGGGGGGGGGGGGGGGGGGGGCGGGGGGGCGGGGGGGGGGGGGGGGGGGGGFGGGGFGGGGGGFGDGFGGGGGGGGGGGGGGGGGFGFFGGFGFGFDFGGGGGFFGGF8DDCEFFGFDFFFFF?FF+<CFC8DGGFFGCFBCEFFEGFFA@@EEAEF77C5@FEBDFFCB5*::*/@>EC4>@(:774CE4((5
@M00200:205:000000000-AKKM3:1:1101:24653:13010 2:N:0:1
TACAGGGGTATCTAATCCTGTTTGCTCCCCACGCTTTCGCACCTCAGCGTCAGTAATGGTCCAGTGAGCCGCCTTCGCCACTGGTGTTCCTCCGAATATCTACGAATTTCACCTCTACACTCGGAATTCCACTCACCTCTACCATACTCAAGACTTCCAGTATCAAAGGCAGTTCCGGGGTTGAGCCCCGGGATTTCACCCCTGACTTAAAAGTCCGCCTTCGTGCGCTTTCAACCCAATACAGAGCGATC
+
CCCCCGGGGGGGGGGGGGGGGGFGGGGGGGGGGGGGGGGGGGGGGGGGGGGGGGGGGGGGGGGGGGGGGGGGGGGGGGGGGGGGGGGGGGGGGGGEGGGGGGGG:?:FGGGGFFGFGGGGAEFEFGGGGGGGGGGGGFG<FGFDD+?EGBDFDFFFFGGFG8DGBFGG?FFAFEFF55+?F?696@?AFDGE>CEG@<FB)/75-6<6*9:**8?C(2?@(05FFG25)2=)9??8C6;345447((631-
@M00200:205:000000000-AKKM3:1:1101:28141:13025 2:N:0:1
TACACGGGTATCTAATCCTGTTTGCTACCCACGCTTTCGAGCCTCAGTGTCAGTGACAGTCCAGAGAGCCGCTTTCGCCACCGGTGTTCCTCCTGATATCTGCGCATTTCACCGCTACACCAGGAATTCCGTTCTCCCCTGCATACCTCTAGTCTGCCCGTATCGGAAGCAAGCCAGGTGTTAAGCACCTGGTTTTCACTCCCGACGAGACAAACCGCCTACGAGCCCTTTACACCCAATTACCGACAGA
+
CCCCCGGGGGGGGGFGGGGGGG9FGGGGGGGEGGGGGGGGGEGGGGGGGGGDGGFFGFFEFGGGGFGGGGGDCGGGGGGGFGGGGGGGGGDEFGGFFGGFFGGGGEDFGGGGGGGE8CD?FEEEFFFGGGGGC?DEDFGFFGGFGFFEG5FCDDDFF@FFG8DGA>DGFGDF58@FC5=AFGG@8AEAC9E>3@,CFFF=EF25):))(/5(0(64>CD@((,)(/)2*2).75;@E16(729)(((-(4
@M00200:205:000000000-AKKM3:1:1101:27069:13063 2:N:0:1
TACGAGGGTACCTAATCCTGTTTGCTCCCCACGCTTTCGCACCTCAGTGTCAGTATCAGTCCAGGTGGTCGCCTTCGCCACTGGTGTTCCTTCCTATATCTACGCATTTCACCGCTACACAGGAAATTCCACCACCCTCTACCATACTCTAGTCAGTCAGTTTTGAATGCAGTTCCCAGGTTGAGCCCGGGGATTTCACATCCAACTTAACTAACCACCTACGCGCGCTTTACACCCAATTACAGAG
+
CCCCCGGGGG<FFFGGGGGGGGGGGGGGGGGGGGGGGGGGGGGGGGGGGGGGGGGFGGGGGGGGGGGGGGGGGGGGGGGGGGGGGGGDGGFEGGGGGGGGGGGGGGDGGGGGGGC5DGGGGGG@FGGGGGGGGGF>>DGDFFGFGBDFGFGGGGGFFFGFEGDGFFGFFEDFFFF7?FGFGGGG6EFFFDEBFGGGFFGFEF:C55CCEABCEBGG6;B@E@AD2:?D<D@4)54;E?;;C3;7=F;
@M00200:205:000000000-AKKM3:1:1101:29156:13073 2:N:0:1
TACAGGGGTATCTAATCCTGTTTGCTCCCCACGCTTTCGAGCCTCAGCGTCAGTAATGGACCAGTATGTCGCCTTCGCCACTGGTGTTCTTCCGAATATCTACGAATTTCACCTCTACACTCGGAGTTCCACATACCTCTTCCATACTCAAGATAGCCAGTATCAAAGGCAATTCCAAGGTTGAGCCCTGGGCTTTCACCTCTGACTACACTATCCGCCTACGCTCCCTTTACACGCAATTACAGAG
+
CBCCCGGGGGGGGGGGGGGGGGGGGGGGGGGGGGGGGGGGGGGGGGGFGGGGGGGGGGGGGGGGGGGGGGGGGGGGGGGGGGGGFGEGGGGGGGGFGGGFGGFGGDEGFGGGEGGFGGGGGGFGGEGFF;DFGGGEGFF<DCGFGFGFGC,8DD=DF=+@E9*CEFGGFGFDFFF++=89FFDGFFFFFGCFB?FGCCGFFDFFEEEE):8AE;D,0?BDFFD>4>*;@D44A6*(46>@F40*8C2
@M00200:205:000000000-AKKM3:1:1101:11932:13122 2:N:0:1
TACTAGGGTATCTAATCCTGTTCGCTCCCCACACTTTCGCTCCTCAGCGTCAGGTAATGCCCAGAGAACCGCCTTCGCCACCGGTGTTCCTCCTGATATCTGCGCATTTCACCGCTACACCAGGAATTCCGTTCTCCCCTGCATACCTCCAGTCTGCCCGTATCGAAAGCAAGCCAGGTGTTAAGCACCTGGTTTTCACTCCCGACGCGACAAACCGCCTACGAGCCCTTTAAACCCAGTTACAGAG
+
CCCCCGGGGGGGGGGGGGGGGGGGGGGGGGGGGGGGGGGGGGGGGGGGGGGGGGGGGGGGGGGGGGGGGGGGGGGGGGGGGGGGGGGGGGGGGGGGGGGGGGGGGGEGGFGGGGGEGGGGGGGGGGGGGGGEGGGGCFGFFGGFCDDEGFGGGGGFFGG>EGFGFFGGFGFFFF3@FFFFEEFGFFGFFGGFFGGGFFGFF=>AFFAFBFFFFDGFBGBD?;DF?G5DD9:A)4<?E?:2<2<<?42
@M00200:205:000000000-AKKM3:1:1101:16174:13161 2:N:0:1
TACACGGGTATCTAATCCTGTTCGCTCCCCACACTTTCGCTCCTCAGCGTCAGGTCATTCCCAGAGAACCGCCTTCGCCACCGGTGTTCCTCCTGATATCTGCGCATTTCACCGCTACACCAGGAATTCCGTTCTCCCCTGAATACCTCTAGTCTGCCCGTATCGGAAGCAAGCGCCGTGTTAAGCACGGCGTTTTCACTCCCGACGCGACAAACCGCCTACGAGCCCTTTAAGCCCAGTTACAGAGAGA
+
CCCCCGGGGGGGGGGGGGGGGGGGGGGGGGGGGGGGGGGGGFGFGGGGGGGGGGGGGGGGGGGGGGGGGGGGGGGGGGGGGGGGGGGGGGGGGGGGGGGGGGGGGGGGGGGGGGGBGGGGGGGGGGGGGGGGGGGGFFEFFGG?FFGFGFGGGFGFFFGFGGFGFFGGFGFFAC>EBFDFGEDEFGGFFGE>;CGDFCCEFFFFF9@FFBFF@:FF>GFBFFFF?GDGC5:B<<>7F?(84>B>244.:?
@M00200:205:000000000-AKKM3:1:1101:24274:13200 2:N:0:1
TACGGGGGTATCTAATCCTGTTTGCTCCCCACGCTTTCGAGCCTCAGCGTCAGTAATGGACCAGTATGTCGCCTTCGCCACTGGTGTTCTTCCGAATATCTACGAATTTCACCTCTACACTCGGAGTTCCACATACCTCTTCCATACTCAAGATAGCCAGTATCAAAGGCAATTCCAAGGTTGAGCCCTGGGCTTTCACCTCTGACTAAACTATCCGCCTACGCTCCCTTTACACCCAGTTACAGAG
+
CCCCCGGGGGGGGGGGGGGGGGGGGGGGGGGGGGGGGGGGGGGGGDGGGGGGGGGGGGGGGGGGGGGGGGGGGGGGGGGGGGGGGGGGGGGGGGGGGGGFGGGGGC:AFGGGGGGFGGGGGGGGGGGGGGGGGGGGG?FEFGGFGFGFFFDCGGGFF8DFGGFGEFGG?GFFFFFFFC6@CF7F5D6?FGGFAFGGFFGFF9B@AA6EE5@EEADF9FD5>5>4//?F6C=<EF3=C1(/?3?C<3(
@M00200:205:000000000-AKKM3:1:1101:18990:13207 2:N:0:1
TACAGGGGTATCTAATCCTGTTTGCTCCCCACGCTTTCGCGCCTCAGCGTCAGATCCGGACCAGTGAGCCGCCTTCGCCACTGGTGTTCTTGCGAATATCTACGAATTTCACCTCTACACTCGCAGTTCCACTCACCTCTTCCGGTCTCAAGCCAAGCAGTATCGAAGGCAATTCCGTGGTTGAGCCACGGGCTTTCACCCCCAACTTACAAGGCCGCCTACGCGCCCCTTATGCCCAATTACAGAG
+
CCCCCGGGGGGGGGFFGGGGGGGFGFGGGEFGGGGGGGGGGGGGGEFDGFGGGGGGGFGGGGGGGGDGGGGGGGGGGGGGGGGGGGGGGG;FFGGGGGGGGGGGGGGG8FGGGFF?8FGGGGGGGGGGGGGDGGGGGFGFFFG>EEC>DFGGGGGFFGGFGGFFFFFC>FACAECFFFF5@@CC*@EFFG5AEC>C9<9>2>>9@2(8;=F))3CF9CD;;@0;@G>C)7:8A9A2A?,32<AA>)(
@M00200:205:000000000-AKKM3:1:1101:23715:13231 2:N:0:1
TACCGGGGTATCTAATCCTGTTCGCTCCCCACACTTTCGCTCCTCAGCGTCAGGTAATGCCCAGAGAACCGCCTTCGCCACCGGTGTTCCTCCTGATATCTGCGCATTTCACCGCTACACCAGGAATTCCGTTCTCCCCTGCATACCTCTAGTCTGCCCGTATCGAAAGCAAGCCAGGTGTTAAGCACCTGGTTTTCACTCCCGACGCGACAAACCGCCTACGAGCCCTTTAAACCCACTTACAGAGAGA
+
CCCCCGGGGGGGGGGGGGGGGGGGGGGGGGGGGGGGGGGGGGGGGGGGGGGGGGGGGGGGGGGGGGGGGGGGGGGGGGGGGGGGGGGGGGGGGGGGGGGGGGGGGGGEFGGGGGG>DGGGGGGDG8FCGGGGGGGEFBE<DCCDCDDEFBGCFGCFFDD>EG@?=FGG5FF@FD56A9CFFE72BFFFFGGFFGGGFEC<BDB>D2>9@FF@6=FC>GF@0=0>2*5C>02<9:)4?B04<29>24((-(
@M00200:205:000000000-AKKM3:1:1101:2842:13256 2:N:0:1
TACTGGGGTATCTAATCCTGTTTGCTCCCCACGCTTTCGCTCCTCAGCGTCAGTTTCGGCCCAGAGACCCGCCTTCGCCACCGGTGTTCCTCCTGATATCTGCGCATTTCACCGCTACACCAGGAATTCCGTTCTCCCCTGCATACCTCTAGTCTGCCCGTATCGAAAGCAAGCCAGGTGTTAAGCACCTGGTTTTCACTCCCGACGCGCCAAACCGCCTACGAGCCCTTTACACCCAATCACAGAGAGA
+
@CCCCCFGCGGGGGEGGFFFFFGGGGGGGGGGGGGDFCGGGGGGGGGGGGGGGFFFGGGGGGGGGGGG@FFGGGGGGGCFGGGGGECFGGGGGGGFCFFGGGGGGGE=EEGFFGGD6C,EGFFGGGFFGDEFGGGCGFGFFGGFGF=9DFGGD@EF+>0:@?DF5?069EFFFCFF>FFFGGGGFG,9C5CA69?F9*BEB)<)755@((6>05CC>GE02=<5<EDG42?4AFF?D66:(5:<A(44:3
@M00200:205:000000000-AKKM3:1:1101:6375:13270 2:N:0:1
TACAGGGGTATCTAATCCTGTTTGCTCCCCACGCTTTCGAGCCTCAGCGTCAGTAATGAGCCAGTGTGTCGCCTTCGCCACTGGTGTTCTTCCGAATATCTACGAATTTCACCTCTACACTCGGAGTTCCACACACCTCTCTCATACTCAAGACACCCAGTATCAAAGGCAATTCCGAGGTTGAGCCCCGGGATTTCACCCCTGACTTAAATGTCCGCCTACGCTCCCTTTAAACCCAGTTACAGAG
+
CCCCCGGGGGGGGGGGGGGGGGGGGGGGGGGGGGGGGGGGGGGGGGGGGGGGGGGGGGGGGGGGGGGGGGGGGGGGGGGGGGGGGGGGGGCGGG7CFFFGGGGGGGGGGGGGGGG?DFGGGGGGDGGGGGDFGGCGGFGFFGGFGFGFGF8?FFGFFGGFGC7FEFFFFGFFFFFFFBC9CFDFFFGFFGGDFEFGF@FEDFFF=BEFC;CEEECC?DEDFFFADGEGCC3439.=E<@4C.?C3;(
@M00200:205:000000000-AKKM3:1:1101:17110:13295 2:N:0:1
TACTAGGGTATCTAATCCTGTTTGCTACCCACGCTTTCGAGCCTCAGTGTCAGTTACAGTCCAGAGAGCCGCTTTCGCCACCGGTGTTCCTCCATATATCTACGCATTTCACCGCTACACATGGAATTCCACTCTCCTCTACTGCACTCAAGTCTAACAGTTTCCAATGCACACAATGGTTGAGCCACTGCCTTTTACATCAGACTTATTAAACCACCTGCGCTCGCTTTAAACCCATTTACAGCG
+
CCCCCGGGGGGGGGGGGGGGGGGGGGGGGGGGGGGGGGGGCGGGGGGGGGGGGGGGGGGGGGGGGGGGGGGGGGGGGGGGGGGGGGGGGGGGGGGGGGGGFGGGGGGGGGGGGEC9CFFGGGGGGCGGGGGGGGGGGDGFFGGFGBFDDD8DGFGFFGGFDDDGFFFFBGFFFFEFFFDFGEGGDDEFFGGFFGGFCEAEFEC*:CE=AFFEC@FFC59:=0>9>*?4CC676>B@E(8@44**)-
@M00200:205:000000000-AKKM3:1:1101:1932:13308 2:N:0:1
TACTGGGGTATCTAATCCTGTTTGCTCCCCACGCTTTCGAGCCTCAGCGTCAGTAATGGACCAGTATGTCGCCTTCGCCACTGGTGTTCTTCCGAATATCTACGAATTTCACCTCTACACTCGGAGTTCCACATACCTCTTCCATACTCAAGATAGCCAGTATCAAAGGCAATTCCAAGGTTGAGCCCTGGGCTTTCACCTCTGACTAAACTATCCGCCTACGCTCCCTTTAAACCCAATTACAGAGCGCT
+
CCCCCGGCGGGGGGGGGGGGGGGGGGGGGGGGGGGGGGGGGGCFGF<FGGGGGGFEFGC@FGGGGGGGGFGGGGFECECGGGGFGGGCECFGFEGGGGGGGGGGGCFCFGGGGGGFGGFGD8DE+>EGGGGGGGGGGFGEFGFF8FGFGFFGFADFFF=5DFFGF7DFFG?5DD79<D?5D=8D6DA9D=FDFFGGF@FC@<C8AEA;*88>A*@@>FBADCAAAGA;;:EC?66:@@234*0***7(-((
@M00200:205:000000000-AKKM3:1:1101:23406:13330 2:N:0:1
TACTGGGGTATCTAATCCTGTTCGCTCCCCACGCTTTCGAGCCTCAGCGTCAGTTACAGACCAGAGAGCCGCTTTCGCCACCGGTGTTCCTCCATATATCTACGCATTTCACCGCTACACATGGAATTCCACTCTCCCCTTCTGCACTCAAGTTTGACAGTTTCCAAAGCGAACTATGGTTGAGCCACAGCCTTTTACTTCCGCCTTATCAACCCCCCTGCGCTCGCTTTACACCCCATTACATGTCGATC
+
CCCCCGGGGGGGGGGGGGFGGGGGGGGGGGGGGGGGGGG8FGGGGGGGGGGGG<FCFCGDGGGGFCFEGGGGGGGGGGGGEFCEGGGGGGGFG8FFGAFGGGGGGGGGGGGGGGEBGGGGGCG8F9EFEGGF?EFGGDEFFGFFG7DECFGGD9DFCGFDDDD?D?966@5)95CFF7+C>+393@FA*;,<AEC7FCF==5=)):4.*976))6*(5/52@()6*2/9>)7CE(.*((7)94))..(,(.
@M00200:205:000000000-AKKM3:1:1101:12242:13389 2:N:0:1
TACACGGGTATCTAATCCTGTTTGCTCCCCACGCTTTCGAGCCTCAGCGTCAGTAATGGACCAGTATGTCGCCTTCGCCACTGGTGTTCTTCCGAATATCTACGAATTTCACCTCTACACTCAGAGTTCCACATACCTCTTCCATACTCAAGATAGCCAGTATCAAAGGCAATTCCAAGGTTGAGCCCTGGGCTTTCACCTCTGACTAAACTATCCGCCTACGCTCCCTTTATACCCAATTACAGAG
+
CCCCCGGGGGGGGGGGGGGGGGGGGGGGGGGGGGGGGGGGGGGGGGGGGGGGGGGGGGGGGGGGGGGGGGGGGGGGGGGGGGGGGGGGGGGGGGGGGGGGGGGGGGGGGGGGGGGFGGGGGGDGFGGGGF8DGGGFGFGBFGGFGFFEGFFCFGFFDFGFGGDGFFGGFDFFFFFFFF?DFFFGFGGFFFEFFGGCFEEEFBEECAC@EFFEFEFG5>?==C=>AGFGDC@6E?C*2.8=:46>>E9
@M00200:205:000000000-AKKM3:1:1101:24960:13411 2:N:0:1
TACCAGGGTATCTAATCCTGTTTGCTCCCCACGCTTTCGAGCCTCAGCGTCAGTAATGGACCAGTATGTCGCCTTCGCCACTGGTGTTCTTCCGAATATCTACGAATTTCACCTCTACACTCGGAGTTCCACATACCTCTTCCATACTCAAGATAGCCAGTATCAAAGGCAATTCCAAGGTTGAGCCCTGGGCTTTCACCTCTGACTAAACTATCCGCCTACGCTCCCTTTATACCCAATTACAGAGCGAT
+
CCCCCGGGGGGGGGGGGGGGGGGGGGGGGGGGGGGGGGGGGGGGGGGGGGGGGGGGGGFGGGGGGGGGGGGGGGGGFGGGGGGGGGGGGGGGGGGGGGGGGGEDG?FGCGGGGGGFFFDGGGGGGGGGFGGGGGGFCFGFFGGCFBFFGFE6FCDBFGGFGGFGFFCGBGFFFFF?FFCFGGG8DCEFDFC?FGGGFE:@CFEBA<AA@EFFFFGCA>BFF5ADFGFGGDFCFFCEFED:C48>*>6(8=2
@M00200:205:000000000-AKKM3:1:1101:2816:13425 2:N:0:1
TACGAGGGTATCTAATCCTGTTTGCTCCCCACGCTTTCGAGCCTCAGCGTCAGTAATGAGCCAGTGTGTCGCCTTCGCCACTGGTGTTCTTCCGAATATCTACGAATTTCACCTCTACACTCGGAGTTCCACACACCTCTCTCATACTCAAGACACCCAGTATCAAAGGCAATTCCGCGGTTGAGCCCCGGGATTTCACCCCTGACTTAAATGTCAGCCTACGATCCCTTTATGCCCACTTCCAGAGTGAT
+
CCCCCGGGGGGGGGGGGGGGGGGGGGGGGGGGGFGGGGGGCFGGGGGGGGGGGGGGGGFGFGFGGGFGGGGGGGGFGGGGGGGGGGFEFFGGCF7FGCFFGGGGG8FCDGGGGGGFGGGGFGFBFGGGGGGGGGGGGFGEFFDFFFGCGFFFGFGF*@F9@9CFEFC8DFFDF89DF5=9CC6DA?E*0<759;??AA=>2>5))(0/9*8CFEE,6?;=:((/0;3C0:E4.66)23(6@)73)//)1))
@M00200:205:000000000-AKKM3:1:1101:21222:13560 2:N:0:1
TACTCGGGTATCTAATCCTGTTTGCTACCCACGCTTTCGAGCCTCAGTGTCAGTGACAGTCCAGAGAGCCGCTTTCGCCACCGGTGTTCCTCCATATATCTACGCATTTCACCGCTACACATGGAATTCCACTCTCCTCTACTGCACTCAAGTCTAACAGTTTCCAATGCACACAATGGTTGAGCCACTGCCTTTTACATCAGACTTATTAAACCACCTGCGCTCGCTTTATACCCAGTTCCAGAG
+
CCCCCGGGGGGGGGGGGGGGGGGGGGGGGGGGGGGGGGDFFGGGG@FGEGGGGGGGGGGGGGGGGGGGGGGGGFGGEGGGGGGGEGGGGGGGGGFEGGFGGGGGGGGGGGFFGGDEGG8EGFFGG9FGGGGGGGGGGFGFFGGFGFGFGFC6FGG?EFCD@CFGFF?F:E7D?DBFFB?;FEG6D8,;F8=FF=CDF@CCE9C5CC*:;EEAEFFF>>A5807/:*:;C9:C*50;,5;@*19:.2
@M00200:205:000000000-AKKM3:1:1101:7810:13590 2:N:0:1
TACTCGGGTATCTAATCCTGTTTGCTCCCCACGCTTTCGAGCCTCAGCGTCAGTAATGGACCAGTATGTCGCCTTCGCCACTGGTGTTCTTCCGAATATCTACGAATTTCACCTCTACACTCGGAGTTCCACATACCTCTTCCATACTCAAGATAGCCAGTATCAAAGGCAATTCCAAGGTTGAGCCCTGGGCTTTCACCTCTGACTAAACTATCCGCCTACGCTCCCTTTACACCCACTTACAGAC
+
CCCCCGGGGGGGGGGGGGGGGGGGGGGGGGGGGGGGGGGGFGGGGGGGGGGGGGGAFGGGGGGGGGGGGGCGGGGGGGGGGGGFGGGGFGGGGGGGGFGGGGGCBDFGDFFFGGGFGGGGGGFGFEGGGGGGGGGGGFGEFFGFG7D<FD8DDD??FGGFE?9ECFFGFGFFFBFF7EFFFF6?*=?D?=6:DFGGF<CCEFF@*:AE*8CFEEBFAGE55@AD5;@F>8BE*AE=E=(>4CE43>2
@M00200:205:000000000-AKKM3:1:1101:5284:13627 2:N:0:1
TACCCGGGTATCTAATCCTGTTCGCTCCCCACACTTTCGCTCCTCAGCGTCAGGTCATTCCCAGAGAACCGCCTTCGCCACCGGTGTTCCTCCTGATATCTGCGCATTTCACCGCTACACCAGGAATTCCGTTCTCCCCTGAATACCTCTAGTCTGCCCGTATCGGAAGCAAGCGCCGTGTTAAGCACGGCGTTTTCACTCCCGACGCGACAAACCGCCTACGAGCCCTTTCCACCCAATTACAGCGCGAT
+
CCCCCGGGGGGGGGGGGGGGGGGGGGGGGGGGGGGGGGGGGGGGGGGGGGGGGGGGGGGGFGGGGGFFGGGGGGGGGGGGGGGCFGGGGGGGGGGGGGGGGGGGGGGGGGGGGGGFGGGGGGGGGFGFGGGGGGGGGFDFFG,DDFGFGDGGGCCFFGCFGGDGFFGEF8FE5CADEFGFGGGGFGGFFCEFFGED8CFEE@B6?BF@90:B>FGG>GF:186<?EEGDFF))69BG?6BA<99<)((--(
@M00200:205:000000000-AKKM3:1:1101:2145:13646 2:N:0:1
TACGCGGGTATCTAATCCTGTTTGCTCCCCACGCTTTCGAGCCTCAGCGTCAGTAATGGACCAGTATGTCGCCTTCGCCACTGGTGTTCTTCCGAATATCTACGAATTTCACCTCTACACCCGGAGTTCCACATACCTCTTCCATACTCAAGATAGCCAGTATCACAGGCAATTCCAAGGTTGAGCCCTGGGCTTTCACCTCTGACTACACTATCCGCCTACGCTCCCTTTATACCCAGTTACAGAG
+
CCCCCGGGGGGGGGGGGGGGGGGGGGGGGGGGEFGGGGGCFGGGGGGGGGGGEEAAFCFDCEGFGDFGGGFGGGGGGGGGGFGGGFGGGGGG9?8FF7EEFFAF+DFGGGGGGGGFFGGG,@B8++@FGG8DF8DFGFG=FG,9EBGCGF8+6=3?+B86F+DDE7=F5F*8?EFF79C5@<+:9CC>65F>CCGFFEGB6>EEFFAEB:B=@EGCDFEDFFFB@GBF<C@CEFF3?;7/65?//)(
@M00200:205:000000000-AKKM3:1:1101:12105:13646 2:N:0:1
TACGAGGGTATCTAATCCTGTTTGCTCCCCACGCTTTCGAGCCTCAGCGTCAGTAATGGACCAGTATGTCGCCTTCGCCACTGGTGTTCTTCCGAATATCTACGAATTTCACCTCTACACTCGGAGTTCCACATACCTCTTCCATACTCAAGATAGCCAGTATCAAAGGCAATTCCAAGGTTGAGCCCTGGGCTTTCACCTCTGACTAAACTATCCGCCTACGCTCCCTTTAAGCCCAGTTACAGAG
+
CCCCCGGGGGGGGGGGGGGGGGGGGGGGGGGGGGGGGGGGFGGGGGGGGGGGGGGGGGGGGFGGGGGGGGGGGGGGGGGGGGGGGGGGGGGGGGGGGGGGGGGGGGGGGGGGGGGFGGGGGGGGGGGGGGGGGGGFFFGEFCFFGFFFGFGGFFG?DDFFGGFGFFGGFF5=6D?FB9A?EE=D58F5FGFFFFFF<CFFEB@5CECE@@CAAEGFDGFDFBA?4?DGFD@AC483C79>EEC?**0
@M00200:205:000000000-AKKM3:1:1101:24119:13658 2:N:0:1
TACTGGGGTATCTAATCCCGTTTGCTCCCCACGCTTTCGAGCCTCAGCGTCAGTAATGAGCCAGTGTGTCGCCTTCGCCACTGGTGTTCTTCCGAATATCTACGAATTTCACCTCTACACTCGGAGTTCCACACACCTCTCTCATACTCAAGACACCCAGTATCAAAGGCAATTCCGAGGTTGAGCCCCGGGATTTCACCCCTGACTTAAATGTCCGCCTACGCTCCCTTTAAACCCAGTTACTGAG
+
CCCCCGGGGGGGGGGGGGEGGGGGGGGFGGGGGGGGGGGGGGGGGGGGGGGGDFA<EGGGGGGGGGGGGGGGGGGGGGDGGGGGGGGGGGGGGGGEEGGGGFGFGGGGGGGGGGGF7CFGGGGGFCCFGGGD+@8@C5D**6@:;9FEF7,A9D6D5CGBDDEFECGEBC?DDEFFF5+*@DFGFGFF>+1**@C>FEG*:A4===E46;AC29CG9CB(:82)(4:C*;)7<4A(;((/7<5)//)
@M00200:205:000000000-AKKM3:1:1101:9611:13691 2:N:0:1
TACGGGGGTATCTAATCCTGTTTGCTCCCCACGCTTTCGAGCCTCAGCGTCAGTAATGAGCCAGTGTGTCGCCTTCGCCACTGGTGTTCTTCCGAATATCTACGAATTTCACCTCTACACTCGGAGTTCCACACACCTCTCTCATACTCAAGACACCCAGTATCAAAGGCAATTCCGAGGTTGAGCCCCGGGATTTCACCCCTGACTTAAATGTCCGCCTACGCTCCCTTTATACCCAATTACAGAG
+
CCCCCGGGGGGGGGGGGGGGGGGGGGGGGGGGGGGGGGGGFGGGFGGGGGGGGGGGGGGGGGGGGGGGGGEGGGDFGGGGGGGGGCGGGGGGGGGGGGGDCFGGGGGGGGGGGGGFGGGFGFCGFGGGGGGGGGGGGFGEFGGFGFGEGFGCGFGF?>CBGDFGE??FFGFDFFFFFFGDFGGC5AGFEGGBDGGGC5FE=@F=>EEEC*9CCFGF@GFDF8?A@EFG<?@<CEEFG=((64<<?27
@M00200:205:000000000-AKKM3:1:1101:13574:13719 2:N:0:1
TACTGGGGTATCTAATCCTGTTTGCTCCCCACGCTTTCGAGCCTCAGTGTCAGTTACAGGCCAGAGAGCCGCTTTCGCCACCGGTGTTCCTCCATATATCTACGCATTTCACCGCTACACATGGAATTCCACTCTCCTCTCCTGCACTCAAGTCTACCAGTTTCCAATGCATACAATGGTTGAGCCACTGCCTTTTACACCAGACTTAATAAACCACCTGCGCTCACTTTATACACAATTACAGAG
+
CCCCCGGGGGGGGGGGGGGGGGGGGGGGGGGGGGGGGGGGGGGGGGGGGGGGGGGGGGGGGGGGGGGGGGGGGGGGGGGGGGGGGGGGGGGGGGGGGGGGGGGGGGGGGGGGGGGFGGGGGGGFGFGGGGGGGGGGGFGFFFGFGFGFGF8DGGGFFGGFFGEGFFGFFFFEFEF:FF=FFE8FFGGFF79FFFGGFEGF@CD)>@0AAEE5=C6,8*3@:75:<10:=FCEE@17,(7*8@E=C=
@M00200:205:000000000-AKKM3:1:1101:2899:13729 2:N:0:1
TACAGGGGTATCTAATCCTGTTTGCTCCCCACGCTTTCGAGCCTCAGCGTCAGTAATGGACCAGTATGTCGCCTTCGCCACTGGTGTTCTTCCGAATATCTACGAATTTCACCTCTACACTCTGAGTTCCACATACCTCTTCCATACTCTAGATAGCCAGTATCAAAGGCAATTCCAAGGTTGAGCCCTGGGCTTTCACCTCTGACTATACTATCCGCCTACGCTCCCTTTCAACCCAATTACAGAG
+
CCCCCGGGGGGGGGGGGG@AFGGGGGGGGGGGGFEGGGG?GGGGGFGFGGGGEE,FDEF9EFEGGGGFFGGGGGGGGGG7FFGGG<CFGAFCFFG?FGGGCCFGCFGGGGGG,@DFFGFG,@,4<EGGGFFFFG?GGFFE8DEFGFFEF+E+D==DD??FFGFG*=D;B8D)D6DFFBF*CEFGFCCAFD655DGD0CFBEFEFEFA<**:7**7@>>A@A@9*0@AF48B*:**-><5B4*9***8
@M00200:205:000000000-AKKM3:1:1101:7534:13729 2:N:0:1
TACGCGGGTATCTAATCCTGTTCGCTCCCCACACTTTCGCTCCTCAGCGTCAGGTCATTCCCAGAGAACCGCCTTCGCCACCGGTGTTCCTCCTGATATCTGCGCATTTCACCGCTACACCAGGAATTCCGTTCTCCCCTGAATACCTCTAGTCTGCCCGTATCGGAAGCAAGCGCCGTGTTAAGCACGGCGTTTTCACTCCCGACGCGACAAACCGCCTACGAGCCCTTTATACCCAATTACAGAG
+
CCCCCGGGGGGGGGGGGGGGGGGGGGGGGGGGGGGGGGGGGGGGGGGGGGGGGGGGGGGGGGGGGGGGGGGGGGGGGGGGGGGDFGGGGGGGGGGGGGGGGGGGGGGGGGFFFGGFGGGGGGGGGGGGGGGEGGGFFFGDFGGFGFF=DFGGGGGFFGGDGGBGAFGGEGFFFFFFFFGFFCCFFGGFEG7?>5CD85CC<(=BF@@@017B9<DF>GFFB:2B<CDG4*,4A2):E24<<<A<?A?
@M00200:205:000000000-AKKM3:1:1101:17222:13735 2:N:0:1
TACGGGGGTATCTAATCCTGTTCGATCCCCACGCTTTCGTGCCTCAGCGTCAACTATAGCTTAGTAAGCTGCCTTCGCGATCGGTGTTCTGAATCATATCTATGCATGTCACCGCTACATGATTCATTCCGCCTACTCCATCTATGTTCTAGCTCTACAGTATCAACGGCTCGCCTGAGTTAAGCTCAAGTCTTTCACCATTGCCTTATAACGCCGCCTACGCACCCTTTCTACCCAGTTCAAGAG
+
CCCC8@FEGGFGGGEFGGGFGGGGGGGGGGGGGGGGGGGGGGFGGGGGGGGDFGFGFGAEEG9FFAFGGGEGGGGGGGG+=DB??FGGGGGC;EGFGFCGGFGCFGGGGGGGGCGFGGFGGGGAFGGGGGGGDG>FGBD59,=+=2C>8D@FF?DDFGGBG@>7*9D6?GEABA>D5;CAE;@FFCEF6*@8B:CCCC763AE4:CCE?*;;22C5>D8@;665;C>*22/)1..:+16))))/4/
@M00200:205:000000000-AKKM3:1:1101:9933:13753 2:N:0:1
TACGAGGGTATCTAATCCTGTTTGCTCCCCACGCTTTCGCGCCTCAGCGTCAGTTACAGTCCAGAGAGCCGCCTTCGCCACTGGTGTTCCTCCACATCTCTACGCATTTCACCGCTACACGTGGAATTCCGCTCTCCTCTTCTGCACTCAAGTCTCCCAGTTTCCAGTGCGTCACGGGGTTGAGCCCCGCACTTAGACACCAGACTTAAGAAACCGCCTGCGCGCGCTTTACACCCACTTACCGAG
+
CCCCCGGGGGGGGGGGGGGGGGGGGGGGGGGGGGGGGGGGGGGGGGGGGGGDGGGGGGGGGGGGGGGGGGGGGGGGGGGGGGGGGGGGGGGGGGGGGGGGGFGGGGGGGGGGGGGFGGGGGGGGGCFGGGGG>CGGGFGFFGGFGFGFGFFGCFGFFGGFGFEGFFGFFGFFFDFFEFCDG5?7ADFEFGGF>?9B+79>BFF==:7C4>4=(83*39),66259*>)7<2<:>BF5(4-)6(((,
@M00200:205:000000000-AKKM3:1:1101:4891:13773 2:N:0:1
TACCGGGGTATCTAATCCTGTTTGCTCCCCACGCTTTCGAGCCTCAGCGTCAGTAATGGACCAGTATGTCGCCTTCGCCACTGGTGTTCTTCCGAATATCTACGAATTTCACCTCTACACTCGGAGTTCCACATACCTCTTCCATACTCAAGATAGCCAGTATCAAAGGCAATTCCAAGGTTGAGCCCTGGGCTTTCACCTCTGACTATACTATCCGCCTACGCTCCCCTTACGCCCAGTTACAGAGACAT
+
CCC8@7CFGGGGGGFGGGGFGGGGGGGGGGGGGFGEGGGGGGGFGEFGGGGGGGGFGGGGGGGGGGGGGGGGGGGGGGGGGGF<FFGGGGGGGGDGGGGGGDGF744DFGGGGGGFGGGGBFEGDG>EF;EGFGGEFFGFFGGFADFBD7@?B=9D?EG5A+;DEFGG5DF<DBD?FFG5D9=F?EC**0+*:CFF?CC@8C5)AEAC*;AA;7E8)<?)-:55-=@C*2()(5(8B=56*1))))//(/)
@M00200:205:000000000-AKKM3:1:1101:17911:13784 2:N:0:1
TACGAGGGTATCTAATCCTGTTTGCTCCCCACGCTTTCGAGCCTCAGTGTCAGTCTTGATCCAGGAAGCCGCCTTCGCCACTGATGTTCCTCCAGATATCTACGCATTTCACCGCTACACCTGGAATTCCACTTCCCTCTATCAGACTCTAGCCACACAGTATCGAATGCCATTCCCAGGTTAAGCCCAGGGCTTTCACATCCGACTTATGCGGCCACCTACACTCGCTTTATACCCAATTACAGACAAAT
+
CCCCCFGGGGGGGGGGGGGGGGGGGGGGGGGGGGGGGGGGGGGGGGGGGGGGGGGGGGGGGFGGGGGFGGGGGGDGFGGGGGGGGGGGGGGGGGGFDFGGGGGGGGGGGGGGGGGFGGGGGGGGFFGGGGGGGGGE=DGFFGGFGFGFGFGDFGGFFEGFGFEGFFGGFGFDFFFFFB??FF7DFGGFFDGBFGGGF*,;7CFFD58=*>=CA:51)79B:>B4@FFDGGF=?CF<B@(336C;3;(,(()
@M00200:205:000000000-AKKM3:1:1101:29359:13786 2:N:0:1
TACTCGGGTATCTAATCCTGTTTGCTACCCACGCTTTCGAGCCTCAGTGTCAGTTACAGTCCAGAGAGCCGCTTTCGCCACCGGTGTTCCTCCATATATCTACGCATTTCACCGCTACACATGGAATTCCACTCTCCTCTACTGCACTCAAGTCTCACAGTTTCCAATGCACACACTGGTTGAGCCACTGCCTTTTCCATCAGACTTATTAAACCACCTGCGCTCGATTTAAGCCCCATTACAGAGACATC
+
@CCCCGGGGGGGGGGGGGAFEAEFGGGCFFFEGCCEGGGGGCGGGGGEFGGGGFCCGGGEFGGFG88EF8FEG>FG:BE:@<BFGG?FGGGGGGGGGF;;EFGGGGGG8;CFCCE>>FGGF,=8FEDFGFFF+AFFGFGF+E,DFFFEG5=D@=3+4>2+=D9@FF830@DEFF5*3;?FA88D?DDF6DF?6;CD+05CE=C*:1;*10;EFEEF)3*:5>2*-13*+3*:>E:B*((.9;>7;(((0*/
@M00200:205:000000000-AKKM3:1:1101:9776:13795 2:N:0:1
TACCAGGGTATCTAATCCTGTTTGCTCCCCACGCTTTCGAGCCTCAGCGTCAGTAATGGACCAGTATGTCGCCTTCGCCACTGGTGTTCTTCCGAATATCTACGAATTTCACCTCTACACTCGGAGTTCCACATACCTCTTCCATACTCAAGATAGCCAGTATCAAAGGCAATTCCAAGGTTGAGCCCTGGGCTTTCACCTCTGACTCAACTATCCGCCTACGCTCCCTTTATACCCACTTACAGAG
+
CCCCCGGGGGGGGGGGGGGGGGGGGGGGGGFGGGGGGGGGGGGGGGGGGCGGGGGGGGGGGGGGGGGGGGGGGGGGGGGGGGGGGGGGGGGGGGG7FDFGFGGGGCFFGGGGGDGFGGGGGGGGGEGFGGGGGGGGGFGFFGGFGFCDGFFGGAFFFGGFGGFGFFGGFGFFFFFFFDFFFFGFFGF?FGGFFFEDFFFE8@@@FF5*0)8;5=F?59A=AC>D=EEGFFFC<EFE@B((8@E:B*(
@M00200:205:000000000-AKKM3:1:1101:3586:13805 2:N:0:1
TACTAGGGTATCTAATCCTGTTTGCTCCCCACGCTTTCGAGCCTCAGCGTCAGTAATGGACCAGTATGTCGCCTTCGCCACTGGTGTTCTTCCGAATATCTACGAATTTCACCTCTACACTCGGAGTTCCACATACCTCTTCCATACTCAAGATAGCCAGTACCACAGGCAATTCCAAGGTTGAGCCCTGGTCTTTCACCTCTGACTACACTATCCGCCTATGCTCCCTTTACACCCAATTACAGTGTTCC
+
<CC8CCGG<@@ECFFEFGGG@EFFGGGGF@FF@CCBFFFDFGGGGFGGG:F:@FC<C@CEFF@CCFGGGG?BFGGGFEGGG,BDFF8CAEFF?F=F@FAC,EGCE,9A;9,CEFCDCGFGGGFD@EECBFDD=2+,9?EDFGGFG+=DDD,8,=+?F?+;,+*63*=,03*09>FFFD+076=+;8D*@+@05@BFDEC5886=*1*0):=CFE9,>59)0*:@<E*97+4C67>5>5B29**0****1**
@M00200:205:000000000-AKKM3:1:1101:16194:13829 2:N:0:1
TACGGGGGTATCTAATCCTGTTCGCTCCCCACACTTTCGCTCCTCAGCGTCAGGTAATGCCCAGAGAACCGCCTTCGCCACCGGTGTTCCTCCTGATATCTGCGCATTTCACCGCTACACCAGGAATTCCGTTCTCCCCTGCATACCTCTAGTCTGCCCGTATCGAAAGCAAGCGCCGTGTTAAGCACGGCGTTTTCACCCCCGACGCGACAAACCGCCTACGAGCCCTTTAAACCCAATGACAGCAGGTT
+
CCCCCGGGGGGGGFFGGGGGGGGGGGGGGGGGGGGGGGGGGGGGGGGGGGGGDGGGGGGGGGG?<FDGGGGGGGGGGGGGGGGGGGGGGGGFGGGGGGGGGGGEGGGGGG9?FEEFGGGGGGGGFFFGGGGEFFGFFFEDFGGFDFGEGFGCGGGFFGGFGG5CA*AEDGFEF>BFF>*9C8FC6C?FFCCEDC=:8)=)/7@021(76(143(;;1<@:(1(7(277**544<ABGFF1()825((((()
@M00200:205:000000000-AKKM3:1:1101:24009:13846 2:N:0:1
TACGAGGGTATCTAATCCTGTTTGCTCCCCACGCTTTCGAGCCTCAGCGTCAGTAATGGACCAGTATGTCGCCTTCGCCACTGGTGTTCTTCCGAATATCTACGAATTTCACCTCTACACTCGGAGTTCCACATACCCCTTCCATACTCAAGATAGCCAGTATCAAAGGCAATTCCAAGGTTGAGCCCTGGGCTTTCACCTCTGACTAAACTATCCGCCTACGCTCCCTTTAAACCCAATTACAGAGAGAC
+
CCCCCGGGGGGGG<EFGGGGGGGGGGGGGGGGGGGGGGGGGGGGGGGGGGGGGGGFGGGGGGGGGGGGGGGGGGGGGGGGGGGFGGGGGGGGGGDEEGGGGFGGCDGGGGGGGGGFGGGGFGGGDEEFGGGGGGGGGFGFFGGFGFGFGFDFEDGBFGGFGCDGEFG=DGFBFE+?D+6@DEG+;@D?F6+*;CFFFFG88CFEFFFEEFB;AEGG=F547:44-A?DDFEF<*.-;@DF****0@(3(:(
@M00200:205:000000000-AKKM3:1:1101:5785:13976 2:N:0:1
TACGGGGGTATCTAATCCTGTTTGCTCCCCACGCTTTCGAGCCTCAGCGTCAGTAATGAGCCAGTGTGTCGCCTTCGCCACTGGTGTTCTTCCGAATATCTACGAATTTCACCTCTACACTCGGAGTTCCACACACCTCTCTCATACTCAAGACACCCAGTATCAAAGGCAATTCCGAGGTTGAGCCCCGGGATTTCACCCCTGACTTAAATGTCCGCCTACGCTCCCTTTATACCCAGTTACAGTG
+
CCCCCGGGGGGGGGGGGGGGGGGGGGGGGGGGGGGGGGGGGGGGGGGGGGEFGGGGGGGGGGGGGGGFGGGFGGGGGGGDGFGFGGGGGGGGFEFFGGGGGGGGGGGGGGGGC?DFGGGGGGFGGGCFGFGFFD+@CFFDF9FFCFGFGFD8FFFF5CFFGFEGF9CCAGFF5>FF9?*9CCGGFFGFEDC94?FGFFG=D>BBFFFF4*9?)?9F;GFF?@?>0CDGFCEEFC)7<=??AFA2<))
@M00200:205:000000000-AKKM3:1:1101:7683:14018 2:N:0:1
TACACGGGTATCTAATCCTGTTTGCTCCCCACGCTTTCGAGCCTCAGCGTCAGTAATGAGCCAGTGTGTCGCCTTCGCCACTGGTGTTCTTCCGAATATCTACGAATTTCACCTCTACACTCGGAGTTCCACACACCTCTCTCATACTCAAGACACCCAGTATCAAAGGCAATTCCGAGGTTGAGCCCCGGGATTTCACCCCTGACTTAAATGTCCGCCTACGCTCCCTTTACACCCACTTACTGAG
+
CCCCCGGGGGGGGGGGGGGGGGGGGGGGGGGGGGEGGGGGG@FGGGFGGGGGGGGGGGGGGGGGGGGGGGGGGGGGGGGGGGGGGGGGGGGGGEEGDGDGGGGGG?8DGGGGGGGFGGGGGGF77CEGGGGGGGGEGFGFFGGFGFDEGFGGGGFFFGFFG8*CBDGGFGFDF5DD5*=>FFGF5DFFFGG5@CCF;>?EB>=7)<AEFECE?EFE=5?D==(08;>F>>EFEFA@D<(()7>).1)
@M00200:205:000000000-AKKM3:1:1101:13798:14034 2:N:0:1
TACTCGGGTATCTAATCCTGTTCGCTCCCCACACTTTCGCTCCTCAGCGTCAGGTCATTCCCAGAGAACCGCCTTCGCCACCGGTGTTCCTCCTGATATCTGCGCATTTCACCGCTACACCAGGAATTCCGTTCTCCCCTGAATACCTCTAGTCTGCCCGTATCGGAAGCAAGCGCCGTGTTAAGCACGGCGTTTTCACTCCCGACGCGACAAACCGCCTACGAGCCCTTTAAACCCAATTACAGAG
+
CCCCCGGGGGGGGGGGGGGGGGGGGGGGGGGGGGGGGGGFGGGGGGGGGGGGGGGGGGGGGGFGGGGGGFEGGGGGGGGGDFGGGGGGGGGGGGFGGGGGGGGGGGGGGGGGGGGFGGGGGFGGFGGGGGGGGGGGGBEDFGGFGFG<DDGGDFGFFGGFGGFGF>C8>FFFFBFEEFGFGGGFFGGFFCEF;GEGCCGFF92(8;>6@09@;5CFFGEF:::7?D5F9F0244<:>2809>ADD<(
@M00200:205:000000000-AKKM3:1:1101:11031:14055 2:N:0:1
TACAGGGGTATCTAATCCTGTTCGCTCCCCACACTTTCGCTCCTCAGCGTCAGGTCATTCCCAGAGAACCGCCTTCGCCACCGGTGTTCCTCCTGATATCTGCGCATTTCACCGCTACACCAGGAATTCCGTTCTCCCCTGAATACCTCTAGTCTGCCCGTATCGGAAGCAAGCGCCGTGTTAAGCACGGCGTTTTCACTCCCGACGCGACAAACCGCCTACGAGCCCTTTAAACCCAGTTAAAGAGAGA
+
CCCCCGGGGGGGGGGGGGGGGGGGGGGGGGGGGGGGGGGGGGGGGGGGGGGGGGGGGGGGFGGGGGGGGGGGFGGGGGGGGGGGGGGGGGGGGGGGGGGGGGGGGGGGGGGGGGGFGGGGGD@EGGGGFGGGGGGGGFEDFGGFGFGEFFGGGGGFFGGFGGFFFEGGFGFEACFFFFGEGGGGFGGFFCEE?C5CFFFFFF222(6(799;>;GE9D>(::<EBC>F<DDDF><7C::?>))6>4::?B
@M00200:205:000000000-AKKM3:1:1101:21669:14071 2:N:0:1
TACCAGGGTATCTAATCCTGTTTGCTCCCCACGCTTTCGAGCCTCAGCGTCAGTAATGGACCAGTATGTCGCCTTCGCCACTGGTGTTCTTCCGAATATCTACGAATTTCACCTCTACACTCGGAGTTCCACATACCTCTTCCATACTCAAGATAGCCAGTATCAAAGGCAATTCCAAGGTTGAGCCCTGGGCTTTCACCTCTGACTAAACTATCCGCCTACGCTCCCTTTAACCCCAATTACAGAG
+
CCCCCGGGGGGGGGGGGGGGGGGGGGGGGGGGGGGGGGGGGGGGGGGGGGGGGGGGGGGGGGGGGGGGGGGGGGGGGGGGGGGGGGGGGGGGGGGGGGGGGGGGGFGGGGGGGGGFGGGGGGFGGGGGGGGGGGGGGFGFFGGFGFGFGFGGGCGFFGGFFFEGFFGG5@FF56DDFFC?FFGGFGGFFGGFF8DCFEGCFFFFFFFF<@EFECGGFGFFFCFEDGFGGGEF4*14:9@BCFFEEC5
@M00200:205:000000000-AKKM3:1:1101:18837:14087 2:N:0:1
TACTGGGGTATCTAATCCTGTTTGCTCCCCACGCTTTCGTGCCTCAGTGTCAATGACTGTGTAGTAAGCTGCCTTCGCTATCGGTGTTCTATGTCATATCTAAGCATTTCACCGCTACATGACATATTCCGCTTACCTCCACAGTATTCAAGATTGATAGTATCCACGGCAGTTCCCGAGTTAAGCTCGGGGATTTCACCACGGACTTACCAATCCACCTACGCACCCTTTAAACCCAATTACAGAG
+
CCCCCGGGGGGGGGGGGGGGGGGGGGGGGGGGGGGGGGGGGGGGGGGGGGGGGGGGGGGFGGGGGGGGGGGGGGGGGGGGGGGGGGGGGGDGGGGGGGFGGGGGGGGGGGGGGGGEGGFGGGGGGGGGGFGGGGGGG?FFFGFFG?FEGFGDGGGFFGGFGGFGFFGDFDFFFFFFFFDFGEFGFGGFFGGFD>@CFFGFFFFF5>B@EE@EFFGEBGF=44>D@E8C79>=ECB:C9(:4CE@E3.
@M00200:205:000000000-AKKM3:1:1101:25515:14091 2:N:0:1
TACCCGGGTATCTAATCCTGTTTGCTCCCCACGCTTTCGAGCCTCAACGTCAGTTACCGTCCAGTAAGCCGCCTTCGCCACTGGTGTTCCTCCTAATATCTACGCATTTCACCGCTACACTAGGAATTCCGCTTACCTCTCCGGCACTCAAGCAAAACAGTTTCCAATGCAGTCACGGGGTTGAGCCCCGGGTTTTCACATCAGACTTGCCTCGCCGTCTACTCTCCCTTTAAACCCAATTACAGAGAGAC
+
CCCCCGGGGGGGGGGGGGGGGGEGGGGGGGGGGGGGGGGGGGGGGGGGGGGGGGGGGGGGGGGGGGGGGGGGGGGGGGGGGGGCFGGGGGGGGGGFGGFGCFGGGGGGGGGGGGGB>CFGGGGGGGGGGFCDDECGG?FEBEGDGFG<?FFGGGG5DDDFDFD7DFGDFGF@<CFFFADDGGD5*3@*@D7DEEGGF?FC*)03:EBEBCE4@9883881=>)/5@FG47=3537;C?0@94<2>)(3:?(
@M00200:205:000000000-AKKM3:1:1101:29666:14092 2:N:0:1
TACAGGGGTATCTAATCCTGTTCGCTCCCCACACTTTCGCTCCTCAGCGTCAGGTCATTCCCAGAGAACCGCCTTCGCCACCGGTGTTCCTCCTGATATCTGCGCATTTCACCGCTACACCAGGAATTCCGTTCTCCCCTGAATACCTCTAGTCTGCCCGTATCGGAAGCAAGCGCCGTGTTAAGCACGGCGTTTTCACTCCCGACGCGACAAACCGCCTACGAGCCCTTTAAACCCAATTACAGAGAGA
+
CCCCCGGGGGGGGGGGGGGGGGGGGGGGGGGGEGFGGGGGGGGGGGGGGGGGGFGGGGGGFGGFFGGGGGEEGGGGGGGGGGGGGEEGFGGFGGGGGGGGGGGGGGGCDFFGFEGFDGGFGGGGGFCFCDFFGGGDFBEDFGFCGF?BFBC?FFGFFFCEGGDGFFGGFGF5A=ABBFDAGGGGFGFFFDEE?CEDBEGF5B@>DFFFB19B;DGG>DE?BF?F<E)9*9?):4)(;<FFFFBF240320
@M00200:205:000000000-AKKM3:1:1101:17660:14244 2:N:0:1
TACACGGGTATCTAATCCTGTTTGCTCCCCACGCTTTCGAGCCTCAGCGTCAGTAATGGACCAGTATGTCGCCTTCGCCACTGGTGTTCTTCCGAATATCTACGAATTTCACCTCTACACTCGGAGTTCCACATACCTCTTCCATACTCAAGATAGCCAGTATCAAAGGCAATTCCAAGGTTGAGCCCTGGGCTTTCACCTCTGACTAAACTATCCGCCTACGCTCCCTTTAAACCCAATTACAGAG
+
CCCCCCFGEEGEFFGGFECEEEEGFFFGGGGGGGGCDGDGGGG8CEEFGEEGGEGEFDGGEDFFFFGGGGFCFGGGGGGGGGGGFDFGDFEEC:FEECFFFCF?F=@DDADF9EFFFEDFA8E+@@EFFGGFD8AFC7=DD;B=FFDF=D=DDDGFF8DFFGFGCBGFFCF59DF799+9FFGF*31D?CA*:777AEF5CBFB<<A55))0:7B8AGEAA:A>DG>FDG=E**7(=2B(>:EEB=(
@M00200:205:000000000-AKKM3:1:1101:5311:14310 2:N:0:1
TACTCGGGTATCTAATCCTGTTTGCTCCCCACGCTTTCGAGCCTCAGCGTCAGTAATGGACCAGTATGTCGCCTTCGCCACTGGTGTTCTTCCGAATATCTACGAATTTCACCTCTACACTCGGAGTTCCACATACCTCTTCCATACTCAAGATAGCCAGTATCAAAGGCACTTCCAAGGTTGAGCCCTGGGCTTTCACCTCTGACTAAACTATCCGCGTACGCTCCCTTTAAGCACAATTCCAGAG
+
<CCCCGGGGGGGGGGGGGGGGGGGGGGGGGGGGGGGGGGGGGGGG@GGGCFGGGGGGGGFGGGGGGGGGGGGDGGGGGDGGGGGGFFDFGGGGGGEGGGFFGFCEFFCFFAGDGG5DFGGCGGGGGEGGCFGGGGFGFGFFFD@ABFCCF8+BDGFFFCDGC>9DFGGFCB)*3;?F?G*C=+=;DCDF+19FFGDA@C@FFE)*7**01:EA7E@=F*/:)9*)4@C6C3*8540<:(7**174*(
@M00200:205:000000000-AKKM3:1:1101:29506:14427 2:N:0:1
TACTCGGGTATCTAATCCTGTTTGCTCCCCACGCTTTCGCGCCTCAGCGTCAGTTACAGTCCAGAGAGCCGCCTTCGCCACTGGTGTTCCTCCACATCTCTACGCATTTCACCGCTACACGTGGAATTCCGCTCTCCTCTTCTGCACTCAAGTCTCCCAGTTTCCAGTGCGTCACGGGGTTGAGCCCCGCACTTAGACACCAGACTTAAGAAACCGCCTGCGCGCGCCTTATGCCCAATTACAGAG
+
CCCCCGGGGGGGGGGFGGGGGGGGGGGGGGGGGDGGGGGGGGGGGGGGGGGGGGGGGGDGGFEGFEGGGGGFGCFGGGGGGGFGGGGGGGGGGGGFBFFGGGGGGGGGGGGGDGGDGGGCBDGGGFFGFFGGGGGGFFGBFDGFGFGFGFCFGGGFBDFFDDEGEDDEFFBFF9AEEFD5>>7FA?FFFGGF*<=8B>==BBFBD7*94?:@B@<C1C56(6;B9?>)1*.:45A?6<0)669)62
@M00200:205:000000000-AKKM3:1:1101:17358:14440 2:N:0:1
TACAGGGGTATCTAATCCTGTTTGCTCCCCACGCTTTCGAGCCTCAGCGTCAGTAATGGACCAGTATGTCGCCTTCGCCACTGGTGTTCTTCCGAATATCTACGAATTTCACCTCTACACTCGGAGTTCCACATACCTCTTCCATACTCAAGATAGCCAGTATCAAAGGCAATTCCAAGGTTGAGCCCTGGGCTTTCACCTCTGACTAAACTATCCGCCTAACCTCCCTTTACACCCACTTACAGAG
+
CCCCCGGGGGGGGGGGGGGGGGGGGGGGGGGGGGGGGGGFGDGGGGGGGGGGGGGGGGGFGGGGGGGGGGGGGGGGGGGGGGGGGGGGGGGGGGEGGGGFGGGGGFGFGGGGGGGFGGGGGGGGGGGGGGGG??FFCBFEDGGFFFGFGFCFFFGFFFDFD=FGFFGGFFBDFFFD2CD<F9CGFDF*38D?*1@=FCGECBEC<A=A5@@@*3EE);@))))/1:9CCC4/**15>((7>**.3/(
@M00200:205:000000000-AKKM3:1:1101:16383:14464 2:N:0:1
TACCAGGGTATCTAATCCTGTTTGCTACCCACGCTTTCGAGCCTCAGTGTCAGTTACAGTCCAGAGAGCCGCTTTCGCCACCGGTGTTCCTCCATATATCTACGCATTTCACCGCTACACATGGAATTCCACTCTCCTCTACTGCACTCAAGTCTAACAGTTTCCAATGCACACAATGGTTGAGCCACTGCCTTTTACATCAGACTTATTAAACCACCTGCGCTCGCTTTACACCCCGTTACCGAG
+
CCCCCGGGGGGGGGGGGGGGGGGGGGGGGGGGGGGGGGGGGGGGGGGGGGGGGGGGGGGGGGGGGGGGGGGGGEGGGGGGDGGGGGGGGGGGGGGGGGGGGGFGGGEGGGGGGGGFGGGGGGGGGGGGGGGGFFGGGFGEFEFFGFGEDFFGFFGFFGGFGGDFFFGGFGFFFFFF5@DFG6=6DDGFFCFFFDGFACGEEFFEF@7AEFEFFFDFFD6:@=A>94@4CF*/*:(6*655>5>526
@M00200:205:000000000-AKKM3:1:1101:24512:14502 2:N:0:1
TACAGGGGTATCTAATCCTGTTTGCTCCCCACGCTTTCGAGCCTCAGCGTCAGTAATGGACCAGTATGTCGCCTTCGCCACTGGTGTTCTTCCGAATATCTACGAATTTCACCTCTACACTCGGAGTTCCACATACCTCTTCCATACTCAAGATAGCCAGTATCAAAGGCAATTCCAAGGTTGAGCCCTGGGCTTTCACCTCTGACTAAACTATCCGCCTACGCTCCCTTTAAACCCAGTTACAGAG
+
CCCCCGGGGGGGGGGGGGGGGGGGGGGGGGGGGGGGGGGGGGGGGGGGCFGGGGGDGGGGGGGGGGGGGGFGGGGGGGGGGGGGGFFGGGGGGGDGDFGGGGGGGGGGGGGGGGGFFFGGGGGDCGGGGGFEFGGFGFFEFFGBGFGFGFGGDDF5DGGBFGFGDBFF?FFFFFF79CF*8AG6DFDFFFG?5ACGFFGEF5@EFFEE@EFE;EEF=CEFFFFDFGEGDF@A<EF=C?568CC55@(
@M00200:205:000000000-AKKM3:1:1101:14196:14505 2:N:0:1
TACAAGGGTATCTAATCCTGTTTGCTACCCACGCTTTCGAGCCTCAGTGTCAGTTACAGTCCAGAGAGCCGCTTTCGCCACCGGTGTTCCTCCATATATCTACGCATTTCACCGCTACACATGGAATTCCACTCTCCTCTACTGCACTCAAGTCTAACAGTTTCCAATGCACACAATGGTTGAGCCACTGCCTTTTACATCAGACTTATTAAACCACCTGCGCTCGCTTTAAACCCAATTACAGAG
+
CCCCCGGGGGGGGGGGGGGGGGGGGGGGGGGGGGGGGGGGGGGGGGGGGGGGGGGGGGGGGGGGGGGGGGGGGGFGGGGGGGGGGDGGGGGGGGGGGGGGGGGGGGGGGGGGGGGFGGGGGGGCFFFGGGGGGGGGGFGFFGGFGFGFGBEGGFGFFGGF;?EGCFGGFGFFFFEFFB=DFGDGFCFFFF?F?==CFFGCEEFFEC7>CCE@EBDGB>>=:>=?ACEDCF;AC==?7(76CEEEEB
@M00200:205:000000000-AKKM3:1:1101:9458:14524 2:N:0:1
TACAAGGGTATCTAATCCTGTTTGCTACCCACGCTTTCGAGCCTCAGTGTCAGTTACAGTCCAGAGAGCCGCTTTCGCCACCGGTGTTCCTCCATATATCTACGCATTTCACCGCTACACATGGAATTCCACTCTCCTCTACTGCACTCAAGTCTAACAGTTTCCAATGCACACAATGGTTGAGCCACTGCCTTTTACATCAGACTTATTAAACCACCTGCGCTCGCTTTAAACCCAGTTACAGAG
+
CCCCCGGGGGGGGGGGGGGGGGGGGGGGGGGGGGGGGGGGGGGGGGGGGGGGGGGGGGGGGGGGGGGGGGGGGGGGGGGGGGGGGGGGGGGGGGGGGGGGGFGGGGGDGGGGGGGEGGGGGGGGGGGGGFGGGGGGGFGEFGGFGFGFGFGGGGGFFGFFDFD=DFFGFGFDFFFDFF6DFEDGBGGFFFDFFDFGFFGFFFEEEE7CE7C7EFGGCGFFC=A9AC>*@FAA**56B2>?CEFE9E
@M00200:205:000000000-AKKM3:1:1101:10455:14540 2:N:0:1
TACTAGGGTATCTAATCCTGTTTGCTCCCCACGCTTTCGCGCCTCAGCGTCAGAACCGGACCAGACAGCCGCCTTCGCCACTGGTGTTCTTGCGAATATCTACGAATTTCACCTCTACACTCGCAGTTCCGCTGTCCTCTTCCGGTCTCAAGCCAACCAGTATCGAAGGCAATTCTGTGGTTGAGCCACAGGCTTTCACCCCCGACTTAATCGGCCGCCTACGCGCCCTTTATACCCAATTACAGAGAGA
+
CCCCCGGGGGGGGGGGGGGGGGGGGGGGGGGGGGGGGGGGGDGGEGGGGGGGGGGGGGGGGGGGGGGGGGGGGGGGGGGGGGGGGGGGGGGGGGGGGGGGGGGGGGGGGGGGGGG?FCGGDFFGGGGGGGGGGGGGGFGFFGGFGFG9DFGGGGGFFEGF9@EGFFGGEGFFFB@FABGFGGGGFGGFFGFFFDGGBEE>=FFFF>9;E;CC?FG8>GFDDD@=;CDD978AFF<AGFF04<<A?>0:<?
@M00200:205:000000000-AKKM3:1:1101:14203:14613 2:N:0:1
TACTCGGGTATCTAATCCGGTTCGCTCCCCTAGCTTTCGCGCCTCAGCGTCAGGAGTGGCCCAGCCATCCGCCTTCGCCACCGGCATTCCTAGCGATATCTGCGCATTTCACCGCTACACCGCTAGTTCTAATGGCCTCTACCATCCTCAAGTCAACGCAGTATCCGACGCAGTTCCACAGTTGAGCCGTGGGATTTCACGCCGGACTTACGTAACCGCCTGCGCGCCCTTTAAGCCCAATTACAGAG
+
CCCCCGGGGGGGGGGGGGGGGGGGGGGGGGGGGGGGGFGGGGGGGGGGGGGGGGGGGGGGGGGGGGGGGGGGGGGGGGGGGGGGGGGGFGFFFGEFCGEGGGGGGGGGGGGGGGG>DEGGGGGGGGFFFEFFGGGFGFGFFGGFGFGFGFGGCFGFFGGFGGEGFFGGFGFFF)BFFFGFCFFGFGGFEGGFFFGGF<FEFFFBFBF;@<>@FE>?89>><B?>BC>DG)3))699C?:?FAAD<2:>
@M00200:205:000000000-AKKM3:1:1101:10535:14624 2:N:0:1
TACACGGGTATCTAATCCTGTTCGCTCCCCACACTTTCGCTCCTCAGCGTCAGGATATTCCCAGAGAACCGCCTTCGCCACCGGTGTTCCTCCTGATATCTGCGCATTTCACCGCTACACCAGGAATTCCGTTCTCCCCTGAATACCTCTAGTCTGCCCGTATCGGAAGCAAGCCAGGTGTTAAGCACCTGGTTTTCACTCCCGACGCGACAAACCGCCTACGAGCCCTTTAAACCCAATTACAGAGAGA
+
CCCCCGGGGGGGGGGGGGGGGGGGGGGGGGGGGGGGGGGGGGGGGGGGGGGGGGGGGGGGGFGGGGGGGGGGGGGGGGGFEGGGGGGGGGGGGGGGGGGGGFAFCEGGGGGGGGEFDFGGGFFGGGGGGGGGGGGGGFGFDG@?D9DDDFGGGGGFFGG>EDFGFFGGFGFFFF?FFFCFFC@@89F>A5@F??CF>7@A;B=2@=@FFF>B>@FF6DFF;@@F(:)94*,6<)4<EF1<:<<22-4:(4
@M00200:205:000000000-AKKM3:1:1101:16093:14651 2:N:0:1
TACAGGGGTATCTAATCCTGTTTGCTCCCCACGCTTTCGAGCCTCAGCGTCAGTAATGAGCCAGTGTGTCGCCTTCGCCACTGGTGTTCTTCCGAATATCTACGAATTTCACCTCTACACTCGGAGTTCCACACACCTCTCTCATACTCAAGACACCCAGTATCAAAGGCAATTCCGAGGTTGAGCCCCGGGATTTCACCCCTGACTTAAATGTCCGCCTACGCTCCCTTTACACCCAATTACAGAG
+
CCCCCGGGGGGGGGGGGGGGGGGGGGGGGGGGGGGGGGGGGGGGGGGGGGGGGGGGGGFGGGGGGGGGGGGGGGGGGGGGGGGGFFGGGFFGGGGGGGGGGGFGGGGGGGGGGGGFGGGGGFGGE>=FGGGGGEDGGFG<FGGFGFGCGFG6EC8D9=DFGGECEFGGFGFDFBFFFBGBF::+;E@?BGEEBECDFFG*:9@2>EBFFEC<*7?C=DFFF@@45CBFGGFFFEFDDD@(9777<9;
@M00200:205:000000000-AKKM3:1:1101:23864:14677 2:N:0:1
TACCGGGGTATCTAATCCTGTTTGCTCCCCACGCTTTCGCGCCTCAGCGTCAGATCCGGACCAGTGAGCCGCCTTCGCCACTGGTGTTCTTGCGAATATCTACGAATTTCACCTCTACACTCGCAGTTCCACTCACCTCTTCCGGTCTCAAGCCAAGCAGTATCGAAGGCAATTCCGTGGTTGAGCCACGGGCTTTCACCCCCAACTTACAAGGCCGCCTACGCGCCCTTTAAGCCCAATTACAGAGAGCT
+
CCCCCGGGGGGGGGGGGGGGGGGGGGGGGGGGGGGGGGGGGGGGGGGGGGGGGGGGGGGGGGGGGGGGGGGGGGGGGGGGGGGGGGGGGGGGGGG7FGGGGGGGGGGGGGGGGGGFGGGGGGGG@EGGGGGGGGGGGFGFFGGEGFGFGF,?FGGFFGGFCFFGFA76BGF5ACFFFFGFGGGFFFFFFGEFFGGGF?CE9BFB0<@FFFE3E@GC6DE?@@@EFGFG)97))6<>F:(24AAB)-57:()
@M00200:205:000000000-AKKM3:1:1101:8955:14697 2:N:0:1
TACACGGGTATTAATCCTGTTTGCTCCCCACGCTTTCGAGCCTCAGCGTCAGTAATGGACCAGTATGTCGCCTTCGCCACTGGTGTTCTTCCGAATATCTACGAATTTCACCTCTACACTCGGAGTTCCACATACCTCTTCCATACTCAAGATAGCCAGTATCAAAGGCAATTCCAAGGTTGAGCCCTGGGCTTTCACCTCTGACTAAACTATCCGCCTCCGCTCCCTTTAAACCCACTTACAGAGCTATC
+
CCCCCGGGGGGGGFGGGGGGGGGGGGGGGGGGGGGGGGFGGGGGGGGGGGGGGGGGGGGGGGGGGGGGGGGGGGFGGGGGGGGGGGGGGGGGGGGGGGGGGGGGFFFGGGGGGGGFGGGBGGGGGGGGFGFGFGGFGFGDFGFDGFGFGFG8FCDCFGFFGGFGC?F8DGDD+:++5;+@F8DGFGFFFGGAFGD:;EC=CEF703>5):;5;ADC>>A):5=4>CFFFC44*7==*-78*>@=C6(*.*/
@M00200:205:000000000-AKKM3:1:1101:16533:14720 2:N:0:1
TACGAGGGTATCTAATCCTGTTCGCTCCCCACACTTTCGCTCCTCAGCGTCAGGTAATGCCCAGAGAACCGCCTTCGCCACCGGTGTTCCTCCTGATATCTGCGCATTTCACCGCTACACCAGGAATTCCGTTCTCCCCTGCATACCTCCAGTCTGCCCGTATCGAAAGCAAGCCAGGTGTTAAGCACCTGGTTTTCACTCCCGACGCGACAAACCGCCTACGAGCCCCTTAAGCCCAGTTACAGAGAGA
+
CCCCCGGGGGGGGGGGGGGGGGGGGGGGGGGGGGGGGGGGGGGGGGGGGGGGGGGGGGGGGGGGGGGGGGGGGGGGGGGGGGGGGGGGGGGGGGGGGGGGGGGGGGGGGGGGGGGFGGGGGGGGGGGGGGGGGGGFFFGDFGGFGFGFFFGFGGGFFGGFGGBGFFGGFGFFFFFFFFGFFCF<BCFFFGGFFFDDFFFFFF>@D2(22;FFFFGGFGFFDFFBDE:F*1,4<A>0C264).6<?2338?
@M00200:205:000000000-AKKM3:1:1101:4304:14747 2:N:0:1
TACCAGGGTATCTAATCCTGTTTGCTCCCCACGCTTTCGTGCCTCAGTGTCAGTGTTGGTCCAGGTAGCTGCCTTCGCCATGGATGTTCCTCCTGATCTCTACGCATTTCACTGCTACACCAGGAATTCCGCTACCCTCTACCACACTCTAGTCGCCCAGTATCCACTGCAGTTCCCAGGTTGAGCCCAGGGCTTTCACAACGGACTTAAACGACCACCTACGCACGCTTTACCCCCAATTACAGAGAGA
+
CCCCCGGGGGGGGGGGGGGGGGGGGGGGGGGGGGGGGGGGGGGGGGGGGGGGGGGGGGGCGGGGGGGGGGGGGGGGGGGGGGFGGGGGGGGGGGGGGGGGFGGGGGGGGGGGGGGFGGGGGGGGDGGGGCFG8EGFFFGFFGGFGFGFFFFGGGGFFGGFFF>FDDGGFGFFFFFFFFFFFGG?FGGFFFFFFGGGFFG@@FF=AABFC5>CA=EEAFFFEB5?)428/:>/**(8:>71;?>@@.35((
@M00200:205:000000000-AKKM3:1:1101:28566:14750 2:N:0:1
TACGGGGGTATCTAATCCTGTTCGCTCCCCACACTTTCGCTCCTCAGCGTCAGGTAATGCCCAGAGAACCGCCTTCGCCACCGGTGTTCCTCCTGATATCTGCGCATTTCACCGCTACACCAGGAATTCCGTTCTCCCCTGCATACCTCCAGTCTGCCCGTATCGAAAGCAAGCCAGGTGTTAAGCACCTGGTTTTCACTCCAGACGCGACAAACCGCCTACGAGCCCCTTCTACCCAATTACAGAGAGA
+
CCCCCGGGGGGGGGGGGGGGGGGGGGGGGGGGDGGGGGGGGGGGGGGGGGGGGGGGGGGGGGGGGGGGGGGGGGGGGGGCFGGGGGGGGGGGGGGGGGGGGGGGGGGGGGGGGGGFGEGGGGDGGGGGGG8,=DCGGFGFFGGFDDFEFFG7DFGFFGGFGD@GDFGED6ACCB>FFFGFGGGGFGCFF;EFFFFGCEF44@)(721((,69;1CFBGEF(,-)(8>D**((.::AFFF?FA><).41(,
@M00200:205:000000000-AKKM3:1:1101:9457:14760 2:N:0:1
TACTCGGGTATCTAATCCTGTTTGCTCCCCACGCTTTCGAGCCTCAGCGTCAGTAATGGACCAGTATGTCGCCTTCGCCACTGGTGTTCTTCCGAATATCTACGAATTTCACCTCTACACTCGGAGTTCCACATACCTCTTCCATACTCAAGATAGCCAGTATCAAAGGCAATTCCAAGGTTGAGCCCTGGGCTTTCACCTCTGACTAAACTATCCGCCTACGCTCCCTTTAAGCCCAGTTACAGAG
+
CCCCCGGGGGGGGGGGGGGGGGGGGGGGGGGGGGGGGGGGGGGGGGGGGGGGGGGGGGGGGGFGGGGGGGGGGGGGGGGGGGGGGGGGGGGGGGGGGGGGGGGGGFGGGGGGGGGFFGGGGGGGGGEGGGGGGGGGGFGFFGGFGFCEGF?FFGGBFFGFG8DGFFGGFGFDFFFFF9DFGCDC5DCFFD?DFCEFFFGFE<55ACEEEFFFF7;D95AD555AAGFFFG:;*868C>B76?CEBE3
@M00200:205:000000000-AKKM3:1:1101:27747:14802 2:N:0:1
TACGGGGGTATCTAATCCTGTTCGCTCCCCATGCTTTCGCTCCTCAGCGTCAGTTAATGCCCAGAGACCTGCCTTCGCCATCGGTGTTCCTCCTGATATCTGCGCATTTCACCGCTACACCAGGAATTCCAGTCTCCCCTACATCACTCTAGTCTGCCCGTACCCACCGCAGATCCGGAGTTGAGCCCCGGACTTTCACGGCAGACGCGACAAACCGCCTACGAGCCCTTTAAACCCAGTTACAGAGAGA
+
CCCCCGGGEGGGGDGFGGGGGGGGGGGGGGGGGGGGGGGGGGGGGGGFFFFF@EFFGGGGG8FGGFFGGGGGGGGGCFGGGGGGEEBFGGGGGGGGCGGGGGGGGC:CEGGFGGGFGFGGF8EEFCDFCGAEFGGGGFGDFCEBFFCEFFGGGGGFFGFBC>AD@FGG>+:=BFFFFFDBF8CFFFCFEGD>DGCFFFGFFFF07;;FF@66(8CE9DF6(.454?)**0.-6AA<::38A444><.,,(
@M00200:205:000000000-AKKM3:1:1101:8405:14824 2:N:0:1
TACCAGGGTATCTAATCCTGTTTGCTCCCCACGCTTTCGCGCCTCAGCGTCAGTTACAGTCCAGAGAGCCGCCTTCGCCACTGGTGTTCCTCCACATCTCTACGCATTTCACCGCTACACGTGGAATTCCGCTCTCCTCTTCTGCACTCAAGTCTCCCAGTTTCCAGTGCGTCACGGGGTTGAGCCCCGCACTTATACACCAGACTTAAGCAACCGCCTGCGCGCGCTTTAAACCCCCTTACAGAGACATC
+
CCCCCGGGGGGGGGGGGGGGGGAFGGGGGGGGGGGGGGG,@FGGGGGGGGGGGGGCCGGGGGGGGGFGGFEGGGGGGGGGGGGGGGGGGGGGFGFGGGGGGGCGGGGGGGGGGGGFGGGCEEFGCFGGGGDGGDCG8+=DFGC?FFGFGF=8>DFFFGGBE+CFDFC6;A51@AF>?*=DEGCG>EGFBDG>*<,+=E7=B252608>*8*87=FC97)(((()(*)/9FFFDDF::((.42<)6(.(4),
@M00200:205:000000000-AKKM3:1:1101:17287:14832 2:N:0:1
TACTGGGGTATCTAATCCTGTTTGCTCCCCACGCTTTCGAGCCTCAGCGTCAGTAATGGACCAGTATGTCGCCTTCGCCACTGGTGTTCTTCCGAATATCTACGAATTTCACCTCTACACTCGGAGTTCCACATACCTCTTCCATACTCAAGATAGCCAGTATCAAAGGCAATTCCAAGGTTGAGCCCTGGGCTTTCACCTCTGACTAAACTATCCGCCTACGCTCCCTTTAAGCCCAATTACAGAG
+
CCCCCGGGGGGGGGGGGGGGGGGGGGGGGGGGGGGGGGGGGGGGGGGGGGGGGDGGGGGGGGGGGGGGGGGGGGGGGGGEGGGGGGFGGGGGGGGGGGGGGGGGGGGGGGGGGGGFGGCGGGGGGGGGGGGGFC+EFFGEFGGFGFGFFF,+4?FBFFFDDFEGFFGGF8?8DDFFFFF?FGGFFFGFB=DAFDGGA<FFFDFFFF5A*8=AEFGG>CA@A=AFAGBGF>>4*:;48(5>46657>;
@M00200:205:000000000-AKKM3:1:1101:10221:14836 2:N:0:1
TACTAGGGTATCTAATCCTGTTTGCTCCCCACGCTTTCGAGCCTCAGCGTCAGTAATGGACCAGTATGTCGCCTTCGCCACTGGTGTTCTTCCGAATATCTACGAATTTCACCTCTACACTCGGAGTTCCACATACCTCTTCCATACTCAAGATAGCCAGTATCAAAGGCAATTCCAAGGTTGAGCCCTGGGCTTTCACCTCTGACTAAACTATCCGCCTACGCTCCCTTTAAACCCAATTCAAGAG
+
CCCCCGGGGGGGGGGGGGGGGGGGGGGGGGGGGGGGGGGGGGGGGGGGGGGGGGGGGGGGGFGGGGGDGGGGGGGGGGGGGGGGGGGGGGGGGEFGGGGGGGGGGGGGGGGGGFGFGGGGGGGGGGGGGGAE?DGGDFGFDFADFFFFFFF?F?FFF=DFEFFGEFCFFGF5DEFFFBFDEADGFF?59FFFBEFGC=FEEDFF<A6AE>CFF<EF>GE=DC9>4=BC?FF6<*::CDBBC:*8*73
@M00200:205:000000000-AKKM3:1:1101:18814:14893 2:N:0:1
TACTAGGGTATCTAATCCTGTTTGATCCCCACGCTTTCGTGCCTCAGCGTCAATAATACCATAGTAAGCTGCCTTCGCAATCGGTGTTCTGTGACATATCTATGCATTTCACCGCTACTTGTCACATTCCGCCTACCTCTAGTATATTCAAGCTCATCAGTATCAAAGGCACTGCGATGGTTGAGCCACCGTCTTTCACCCCTGACTTAATAAGCCGCCTACGCACCCTTTATACCCAATTACAGAG
+
CCCCCGGGGGGGGGGGGGGGGGGGGGGGGGGGGGGGGGGGGGGGGGGGGGGGGGGGGGGGGGGCGGGGGGGGGGGGGGGGGGGGGGGGGGGGGGGGGGGGGGGGGGGGGGGGGGGFDCFGGGGGGGGGGGGGDGGEGFGFFGFFGFGFGFF8EGFFFEDFGGFGEFGGFGFDB<FF>FD?FGD8??FFFDEFFGGGFFGFFFFFFFF<EFEFFFGGBGD):8=>9CAGDG6;<A?:E:B:EE=>>*6
@M00200:205:000000000-AKKM3:1:1101:24914:14895 2:N:0:1
TACGGGGGTATCTAATCCTGTTTGATACCCACACTTTCGAGCATGAACGTCAGTTACGGATTAGTGTGCTGCCTTCGCAATCGGAGTTCTTCGTGATATCTAAGCATTTCACCGCTACACCACGAATTCCGCACACCTCAACCGCACTCAAGGACGCCAGTATCAACTGCAATTTTAAGGTTGAGCCCCAAACTTTCACAGCTGACTTAACGACCCGTCTGCGCTCCCTTTATGCCCAATTACAGAG
+
CCCCCGGGGGGGGGGGGGGGGGGGGGGGGGGGGGGGFGGGGGGGGGGGGGGGDGGGGGGGGGGGGGGGGGGGGGGG,CEGGG7FGGGGGGGGGGGGGGGGGGG9FGGGGGGGGGGFGGGFGGGGGGGGGGFGGGGFGFGEFGGBGEGFGFG8DFGFFEGDGGEG7FGFFGFFA8BFFFGAEFGCFE7AFGGFFGGGFFGFFDEFEBBCFFFF@=EC2:>@6C>>>E>DFF8C?E94C??FAFFFF)5
@M00200:205:000000000-AKKM3:1:1101:23576:14917 2:N:0:1
TACGGGGGTATCTAATCCTGTTTGCTCCCCACGCTTTCGCGCCTCAGCGTCAGTTACAGTCCAGAGAGCCGCCTTCGCCACTGGTGTTCCTCCACATCTCTACGCATTTCACCGCTACACGTGGAATTCCGCTCTCCTCTTCTGCACTCAAGTCTCCCAGTTTCCAGTGCGTCACGGGGTTGAGCCCCGCACTTAGACACCAGACTTAAGAAACCGCCTGCGCGCGCTTTAAACCCAATTACAGAG
+
CCCCCGGGGGGGGGGGGGGGGGGGGGGGGGGGGGGGGGGGGGGGGGGGGGCGGGGGGGGGGGGGGGGGGGGGGGGGGGGGGGGGGGGGGGGGGGGGGGGGFGGGGGGGGGGGGGGADFGGGGGGGGGGGGGGGGGGGFGFFGGFGFGEGFFFGGGFFGGFEGCGFFGGFGADFFFF>EDE7E4?FFFDBDGEDFGG6AGFFFFDFF)7>EFF3@CE9C56(4(8(2895*<AFF?1/<:A):A>9?
@M00200:205:000000000-AKKM3:1:1101:20787:14939 2:N:0:1
TACTCGGGTATCTAATCCTGTTTGCTCCCCACGCTTTCGCACCTCAGCGTCAATACCAGTCCAGTGAGCCGCCTTCGCCACTGGTGTTCTTCCGAATATCTACGAATTTCACCTCTACACTCGGAATTCCACTCACCTCTCCTGGATTCAAGCGATGCAGTCTTAAAGGCAGTTCTGGAGTTGAGCTCCAGGCTTTCACCTCTAACTTACAAAGCCGCCTACGTGCGCTTTAAACCCAATTACAGAG
+
CCCCCGGGGGGGGGGGGGGGGGGGGGGGGGGGGGGGGGGGGGGGGGGGGGGGEGGGGGGGGGGGGGGGGGGGGGGGGGGGGGGGGGGGGGGGGGGGGGGGGGGFEGGGGGGGGGGFGGGFGGGGGGGGGGGGFGGGGFGFFGGFGFGEGFGGGGGFFGFFGGEGFFGGFGFFFEFFFFGFGF7FFGGFAFGA?FGGFEGFFFFFF@CECEFF5@CFFGF)/<5*)4:9C5@EEEFBGF1;>EE939;
@M00200:205:000000000-AKKM3:1:1101:9000:14954 2:N:0:1
TACTGGGGTATCTAATCCTGTTTGCTACCCACGCTTTCGAGCCTCAGTGTCAGTTACAGTCCAGAGAGCCGCTTTCGCCACCGGTGTTCCTCCATATATCTACGCATTTCACCGCTACACATGGAATTCCACTCTCCTCTACTGCACTCAAGTCTAACAGTTTCCAATGCACACAATGGTTGAGCCACTGCCTTTTACATCAGACTTATTAAACCACCTGCGCTCGCTTTATACCCAATTACAGAG
+
CCCCCGGGGGGGGGGGGGGGGGGGGGGGGGGGGGGGGGGGGGGGGGGGGGGGGGGGGGGGGGGGGGCGGGCGGEGGGGGGGFGGGGGGGGGGGGGDGFGGGGGFGGGGGGGGFGGEGGGGGGGGGF9EGGGGGGGGGFGEFGGFGFGFGF,?,?9DFGGFDDFGFFGGFGFFFDF5:D==FG?D?EGFF+8DFGGGFED*386*:8777;=CCEFFCDAE:=A>AC>9FDEA??CB,(568@>B=:
@M00200:205:000000000-AKKM3:1:1101:17697:14976 2:N:0:1
TACGGGGGTATCTAATCCTGTTTGCTCCCCACGCTTTCGCGCCTCAGCGTCAGTTACAGTCCAGAGAGCCGCCTTCGCCACTGGTGTTCCTCCACATCTCTACGCATTTCACCGCTACACGTGGAATTCCACTCTCCTCTTCTGCACTCAAGTTCTCCAGTTTCCAATGACCCTCCCCGGTTGAGCCGGGGGCTTTCACATCAGACTTAAAGAACCGCCTGCGCTCGCTTTATACCCAATTACAGAG
+
CCCCCGGGGGGGGGGGGGGGGGGGGGGGGGGGGGGGGGGGGGGGGGGGGGGGGGGGGGGGGGGGGGGGGGGGGGGGGGGGGGGGGGGGGGGGGGFCFGGGGFGGGGGGGGGGGGG?DB,FCCFGGGGGGGGFFGGGGFGFFGGFGFGEGDGFFDFFFF+:E8CFEFFGFCFFF8F5?5>5CEGC*>C4@>CBBGFFFCGFEF@F)=EEF>44),BF9DF?<8(73C59*96B29><F7?:>:<A<A(
@M00200:205:000000000-AKKM3:1:1101:13192:14982 2:N:0:1
TACTCGGGTATCTAATCCTGTTTGCTCCCCACGCTTTCGCGCCTCAGCGTCAGAACCGGACCAGACAGCCGCCTTCGCCACTGGTGTTCTTGCGAATATCTACGAATTTCACCTCTACACTCGCAGTTCCGCTGTCCTCTTCCGGTCTCAAGCCAACCAGTATCGAAGGCAATTCTGTGGTTGAGCCACAGGCTTTCACCCCCGACTTAATCGGCCGCCTACGCGCCCTTTATACCCAGTTACCGAG
+
CCCCCGGGGGGGGGGGGGGGGGGGGGGGGGGGGGGGGGGGGGGGGGGGGGGGDFGGGGGGGGGGGGGGGGGGGGGGGGGGGGGGGGGGGGGGGGGGGGGGGGGGGGGGGGGGGGGFGGGGGGGGFECFGGDGGGGEGFGFFDFFGFGFGFGGGDFAFGDFGDEGF5CCBGFFFEFFFFCFGGGGFGGFFFFA>EFGF?F@B@=>=6;DEEFE?FCE;GFFFD?B0C3C)>)6<4<AG)4:<29)34(
@M00200:205:000000000-AKKM3:1:1101:18106:15000 2:N:0:1
TACAGGGGTATCTAATCCTGTTCGCTCCCCACGCTTTCGCGCCTCAGCGTCAGTTACGTCCCAGCGAGCTGCCTTCGCAATCGGTGTTCCTCCTGATATCTGCGCATTTCACCGCTACACCAGGAATTCCACTCGCCTCTTCCGTACTCGAGCCCGACAGTATCCACCGGCATTCGAGGGTTGAGCCCCCGACTTTCACAGCGGACTTACCGGGCCGCCTACACGCGCTTTAAGCCCAGTTACAGCGAGA
+
CCCCCGGGGGGGGGGGGGGGGGGGGGGGGGGGGGGGGGGGGGGGGGGGGGGGGGGGGGGGGGGGGGGGGGGGGGGGGGGGGGGGGGFGGGGGGGGGGGGGGGGGGGGGFGGGCEGFGGGGGGGGGGGGGGGGGGGDDEGFFGGFGFGFGFGGGGGDEDDBGGFGEFGC>GFFFBFFFFGBGFGGFGGFFGGBBGEFFEGFFFB9@FFFFFFF>FG=-17:077@?=5593<2:9<(;(83AAAF2)4(-9
@M00200:205:000000000-AKKM3:1:1101:16073:15004 2:N:0:1
TACCGGGGTATCTAATCCTGTTTGCTCCCCACGCTTTCGAGCCTCAGCGTCAGTAATGGACCAGTATGTCGCCTTCGCCACTGGTGTTCTTCCGAATATCTACGAATTTCACCTCTACACTCGGAGTTCCACATACCTCTTCCATACTCAAGATAGCCAGTATCAAAGGCAATTCCAAGGTTGAGCCCTGGGCTTTCACCTCTGACTAAACTATCCGCCTACGCTCCCTTTATACCCAGTTACAGAG
+
CCCCCGGGGGGGGGGGGGGGGGGGGGGGGGGGGGGGGGGGGGGGGGGGGGGGGGGGGGGGGGGGGGGGGFGGGGGGGGGGGGGGGGGGGGGGGGGGGGGGGGGGGGGGGGGGGGGFGGGGGFCCGGGGGGGGFCGFGFGFFGGFGFGFGFFGGGFFFGDFGGFGFFGGFGFBFDBFFFGFGGG?FGGFFDF?FGGFFFGFFDFE@E@7>EF<AEGGFGF>@=ADAE>FFF@=EEF<C3B;CEC@@4;
@M00200:205:000000000-AKKM3:1:1101:13975:15038 2:N:0:1
TACTAGGGTATCTAATCCTGTTCGCTCCCCACACTTTCGCTCCTCAGCGTCAGGATATTCCCAGAGAACCGCCTTCGCCACCGGTGTTCCTCCTGATATCTGCGCATTTCACCGCTACACCAGGAATTCCGTTCTCCCCTGAATACCTCTAGTCTGCCCGTATCGGAAGCAAGCCAGGTGTTAAGCACCTGGTTTTCACTCCCGACGCGACAAACCGCCTACGAGCCCTTTAAACCCAGTTACAGAG
+
CCCCCGGGGGGGGGGGGGGGGGGGGGGGGGGGGGGGFGGGGGGGGGGGGGGGGGGGGGGGGGGGGGGGGGGGGGGGGGGGGGGGGGGGGGGGGGGGGGGGGGGGGDGDGGGGGGGFGGGGGGGGGGGGGGGGGGGGGFGFFFDFGFGE7DGFGGFFFFF5CDDGFFGGEGF@FF5FFFGFGEDCFFGFFGGFFGFF6*=AEBB=DAA=@FFF@(=F>GFFFFFF6E>FF*)6252:C:1?4<A24>>
@M00200:205:000000000-AKKM3:1:1101:24960:15057 2:N:0:1
TACTCGGGTATCTAATCCTGTTTGCTCCCCACGCTTTCGTGCATGAGCGTCAGTGCTGGCCCAGGAGGCTGCCTTCGCCATCGGTGTTCCTCCACATCTCTACGCATTTCACTGCTACACGTGGAATTCCACCTCCCTCTGCCACACTCCAGCCTCGCAGTCACAAGCGCAGTTCCCAGGTTGAGCCCGGGGATTTCACACCTGTCTTACGAGACCGCCTGCGCACGCTTTAAACCCAGTTACAGAGAGAC
+
<CCCCGGGGGFFGGGFAGGGGGGGGGGCFGGGGGEC<FEGGGGGGGGGGGEGGGGGGGGGFFGGGGGDGFGCFEEG,@FGGGEFFGGGGGGGGGGGGGGGGGGGGDFEFGFGGGGFDGGGGGGGGGEFGGGFF8DE86DDF8EFGFGFGBGGGG?DEGG>CGDDD+8D>GD9ACFF6ADCFEFGFGGFEDGFDCGG>AC95A25>)6986:-9@EC@G)(6=08(3>D38(/7/)(4,(524<2364.(2(
@M00200:205:000000000-AKKM3:1:1101:4936:15093 2:N:0:1
TACCGGGGTATCTAATCCTGTTTGCTCCCCACGCTTTCGAGCCTCAGCGTCAGTAATGGACCAGTATGTCGCCTTCGCCACTGGTGTTCTTCCGAATATCTACGAATTTCACCTCTACACTCGGAGTTCCACATACCTCTTCCATACTCAAGATAGCCAGTATCAAAGGCAATTCCAAGGTTGAGCCCTGGGCTTTCACCTCTGACTAAACTATCCGCCACCGCTCCCTTTAAACCCAATTACAGAGCGAT
+
CCCCCGGGGGGGGGGGGGGGGGGGGGGGGGGGGGGGGGGGGGGGGGGGGGGGGGGGGGGGGGGGGGGGGGGGGGGGGGGGGGG?FGGGGGGGGGEGGGGGGGGGGDGGGGGGGGGFGGGGDGGGGGCGGGDFGGFFFFGFFGGFGBFCFFGGFFGF7DDFDFCGEFFGFGFFFFF97FGADE?FFDG?FGC5FGGF8*@C@F@=7E@E:))*8;DC@FB))0/?=EBGD734@:BFG?FB44:;4)(((6(
@M00200:205:000000000-AKKM3:1:1101:16806:15109 2:N:0:1
TACTAGGGTATCTAATCCTGTTTGCTCCCCACGCTTTCGAGCCTCAGCGTCAGTAATGGACCAGTATGTCGCCTTCGCCACTGGTGTTCTTCCGAATATCTACGAATTTCACCTCTACACTCGGAGTTCCACATACCTCTTCCATACTCAAGATAGCCAGTATCAAAGGCAATTCCAAGGTTGAGCCCTGGGCTTTCACCTCTGACTAAACTATCCGCCTACGCTCCCTTTATGCCCAGTTACAGAG
+
CCCCCGGGFGGGGGGGGGGGGGGGGGGGGGGGGGGGGGGFGGGGGGGGGFGGGGGGGGGGGFGGFFFFGGGFGGGGGGGGGGGGGGFGGGGGGFDFGGGGGGGGGGFEGFFFGGGFGGGGGGGGDGGGGGGFG8FC=FFFFFGFGFGB6D,2D=DB9FDFDDBCE+DA6F?DFDFFF+?5FAFF5DE?FFEFFGGF?EFEE@E5A>AC@5=EFFCFAF>)50):2;BCAD=FEEC3>456C457@C=
@M00200:205:000000000-AKKM3:1:1101:13706:15121 2:N:0:1
TACCAGGGTATCTAATCCTGTTTGCTCCCCACGCTTTCGAGCCTCAGCGTCAGTAATGGACCAGTATGTCGCCTTCGCCACTGGTGTTCTTCCGAATATCTACGAATTTCACCTCTACACTCGGAGTTCCACATACCTCTTCCATACTCAAGATAGCCAGTATCAAAGGCAATTCCAAGGTTGAGCCCTGGGCTTTCACCTCTGACTAAACTATCCGCCTACGCTCCCTTTACACCCAATTACAGAG
+
CCCCCGGGGGGGGGGGGGGGGGGGGGGGGGGGGGGGGGGGGGGGGGGGGGGGGGGGGGGGGGGGGGGGGGGGGGGGGGGGGGGGGGGGGGGGGGGGGGGGGGGGGE:DFGGGGGGFGGGGGGGGGGEGGGGGGGGGGFGFFGGFGFGFFDFGGFFFFGGFGCDFFCFDFFBDFFFFFFFFGGCF6DGFFGGFFFGC+;CCFFFEFFFFFEFFEFG?9F5@=C>A);DG783ACA=4B2-:EEE**9>
@M00200:205:000000000-AKKM3:1:1101:5028:15218 2:N:0:1
TACAGGGGTATCTAATCCTGTTTGCTACCCACGCTTTCGAGCCTCAGTGTCAGTGACAGTCCAGAGAGCCGCTTTCGCCACCGGTGTTCCTCCATATATCTACGCATTTCACCGCTACACATGGAATTCCACTCTCCTCTACTGCACTCAAGTCTAACAGTTTCCAATGCACACAATGGTTGAGCCACTGCCTTTTACATCAGACTTATTAAACCACCTGCGCTCGCTTTAAACCCATTTACAGAG
+
9CCCCCGGGGGFFFGFGFF<,6<CFAFGGGGGGGCC@CCGGDECFG?FFFFFGFFFFGGGGFFFGFGGGGGGG,DF,CGCCGDGF7BFFGFGGFG9E9;FEGCDE6@FEDD<FGGDGGGGGFFGGFEFGGGGGGFFFFGFFGGBFFFBD*@=>B@29E6+@D>9F9D9*=+*+:@DFF+39+0+:DD??DFFF77:F87;78**5:;A770;;9>,:75=@55354@9?7*0/3B2;(48<C?3C2
@M00200:205:000000000-AKKM3:1:1101:12135:15246 2:N:0:1
TACTAGGGTATCTAATCCTGTTTGCTCCCCACGCTTTCGAGCCTCAGCGTCAGTAATGGACCAGTATGTCGCCTTCGCCACTGGTGTTCTTCCGAATATCTACGAATTTCACCTCTACACTCGGAGTTCCACATACCTCTTCCATACTCAAGATAGCCAGTATCAAAGGCAATTCCAAGGTTGAGCCCTGGGCTTTCACCTCTGACTAAACTATCCGCCTACGCTCCCTTTAAACCCAATTACAGAGAGAC
+
CCCCCGGGGGGGGGGGGGGGGGGGGGGGGGGGGGGGGGGGGGGGGGGGGGGGGGGGGGGGGGGGGGGGGGGGGGGGGGGGGGGGGGGGGGGGGGGGGGGGGGGGGGGGGGGGGGGFGGGGGGGGGGGGGGGGGGGGGFGFDGGFGFGFGFEGEFG+=EGFGGFGFFGFBFFFFBFFFBD5FGGFFDGFFG?FFGGFFFGFBCBE7:6;:CEFFEEDFFF==:=55EEGGGEF*/>4C@2BFEC4*/2:=((
@M00200:205:000000000-AKKM3:1:1101:28628:15260 2:N:0:1
TACCAGGGTATCTAATCCTGTTTGCTCCCCACGCTTTCGAGCCTCAGCGTCAGTAATGGACCAGTATGTCGCCTTCGCCACTGGTGTTCTTCCGAATATCTACGAATTTCACCTCTACACTCGGAGTTCCACATACCTCTTCCATACTCAAGATAGCCAGTATCAAAGGCAATTCCAAGGTTGAGCCCTGGGCTTTCACCTCTGACTAAACTATCCGCCTACGCTCCCTTTATACCCAGTTACAGAG
+
CCCCCGGGGGGGGGGGGGGGGGGGGGGGGGGGGGGGGGGGGGGGGGFGGGGGGGGGGGGGGGGGGGGGGGGGGGGGGGGGGGGGGGGGGGFGFGGGGGGGGDFFF8@BEFGGGGGFFDFGGGGGGGGFGGFGGGGE,;9DFGGFGFGFGF,?DFGFFF8D8DEGEFFGFGFFBEDFF7D5FF??*@F?DGGF6DEDFFFE6)>CCEF7CFB@EECE59B5)00@>5>F78>;EEE6>>27?ECE:6>
@M00200:205:000000000-AKKM3:1:1101:2888:15286 2:N:0:1
TACGAGGGTATCTAATCCTGTTTGCTACCCACGCTTTCGAGCCTCAGTGTCAGTTACAGTCCAGAGAGCCGCTTTCGCCACCGGTGTTCCTCCATATATCTACGCATTTCACCGCTACACATGGAATTCCACTCTCCTCTACTGCACTCAAGTCTAACAGTTTCCAATGCACACAATGGTTGAGCCACTGCCTTTTCCATCAGCCTTATTAAACCACCTGCGCTCGCTTTACCCCACATTACAGAG
+
CCCCCGGGGGGGGGGGGGGGGGGGFGGGGGGGGGGGFGGCE:FGGGGFGGGGGGGEECFFGGGGG8@CFGGGFCFGCFG:FFGGGCFEGGGGGDFGGGGGGGGGGGGGGGGFG6@>DGFG,DGGGDGGGGFG?,=4ADGB?F;FGFG5FFD8@@FF9FD+,+;F79FCF=DB8D>FFB+<C8=+@DF6D?F*6EFG+:EEEE*)):8****;A@6DCD5CC))30*33C*/8*(/(*(776*8*10
@M00200:205:000000000-AKKM3:1:1101:25672:15417 2:N:0:1
TACTGGGGTATCTAATCCTGTTAGCTCCCCACGCTTTCGCGTCTCAGCGTCAGTATCGGTCCAGGAAGCCGCCTTCGCCACCGGTGTTCCTCCGAATATCTACGGATTTCACCCCTACACTCGAAATTCCACTTCCCTCTCCCGTACTCAAGTCTGCCAGTTTCCAACGCACTTCCCCGGTTGAGCCCGGGGCTTTCACATCCGACTTAACAAACCGCCTACACGCGCTTTACACCCCATTACAGAG
+
CCCC<FGGGGGGGGGGGGGGGGGGGGGGGGGGGGGGGGGGGGGGGGGGGGGGGGGGGGDCGGGG8,@FGFGGGDGGGGEGFGGGGGGGGGG,E:FGGGGGGGGGC@FGGGGGG8>D?F8EBDF,BCFGFGCF?=+EGFGF5EDBGFGFGFGGADD7DGGFGFEGFF7,<:*=B=FF?*<BFD509DF4@D5)6CFGFFGF<=((6>FD))45),=:9D>3(=E4,201)96<).41:(((-)54)..
@M00200:205:000000000-AKKM3:1:1101:8396:15422 2:N:0:1
TACAAGGGTATCTAATCCTGTTTGCTCCCCACGCTTTCGCACCTCAGCGTCAGTAATGGTCCAGTGAGCCGCCTTCGCCACTGGTGTTCCTCCGAATATCTACGAATTTCACCTCTACACTCGGAATTCCACTCACCTCTACCATACTCAAGACTTCCAGTATCAAAGGCAGTTCCGGGGTTGAGCCCCGGGATTTCACCCCTGACTCAAAAGTCCGCCTACGTCCGCTTTACGCCCAGTTACAGAG
+
<CCCCGGGGGGGGGGGGGGGGFGFGGGGGGGGGGGDGFFGEFEFGGGGGEGEFGGGGGGGGGFFFFGGFFBGGGGGGEGGGCGGFGGGGGGGFFGGGFGGGGGGGGGGFGDFGGGFGFFFB8>EGGGGGGGGGF?@F?G5DGGFG?8DFFFCFGG+;BC7,6;FEF?=D,;@FEFFAADDCECGFCFFFG7@FGC79/56>2>2)09*:>>3:@FG=DB@((/0(/)955647<;@C1,4957).9;
@M00200:205:000000000-AKKM3:1:1101:21169:15445 2:N:0:1
TACTGGGGTATCTAATCCTGTTTGCTCCCCACGCTTTCGAGCCTCAGCGTCAGTAATGGACCAGTATGTCGCCTTCGCCACTGGTGTTCTTCCGAATATCTACGAATTTCACCTCTACACTCGGAGTTCCACATACCTCTTCCATACTCAAGATAGCCAGTATCAAAGGCAATTCCAAGGTTGAGCCCTGGGCTTTCACCTCTGACTAAACTATCCGCCTACGCTCCCTTTAAACCCAATTCCAGAG
+
CCCCCFGGGGGGGFFGGGGGGGGGGGGGGGGGGGGGGGGGDGGGGGGGGGGEGGGGGGGGGGGGGGGGGGGGGGGGGGGGGGGCFGGGGCGGGDEGDFCGGGGGGCFGGGGGFGGFGGGGGGGC4CEGGGGGGF?BDDGBFDDBGFGFFFCFGGGBFGFFGGFGFFGA?GFFFFFCB?=?FGGF*@FFFDFF5E6AA@:@=CECF@<E@CFFF<,DADF9=89?>EDF>F=**66=C@=34*/84>2
@M00200:205:000000000-AKKM3:1:1101:20533:15458 2:N:0:1
TACAAGGGTATCTAATCCTGTTCGCTCCCCACACTTTCGCTCCTCAGCGTCAGGTAATGCCCAGAGAACCGCCTTCGCCACCGGTGTTCCTCCTGATATCTGCGCATTTCACCGCTACACCAGGAATTCCGTTCTCCCCTGCATACCTCCAGTCTGCCCGTATCGAAAGCAAGCCAGGTGTTAAGCACCTGGTTTTCACTCCCGACGCGACAAACCGCCTACGAGCCCTTTACACCCAATTACAGAGAGA
+
CCCCCGGGGGGGGGGGGGGGGGGGGGGGGGGGGGGGGGGGGGGGGGGGGGGGGGGGGGGGGGGGGGGGGGGGGGGGGGGGGGGGGGGGGGGGGCGGGGGGGGGGGGGGGGGGGG6BGGGGGGGGGDGGGGFFGGGGGB8DFGGFGFGFGFGGGGGFFGGFGGFGFFGG>DF@FDFFAFGFFC>FFFGFFFGFFGG@<6CC@D5:2>2@>=09@@GFB5AD663>@GFF4*):A)4:C?61):<44<((-3
@M00200:205:000000000-AKKM3:1:1101:2465:15462 2:N:0:1
TACGGGGGTATCTAATCCTGTTTGCTCCCCACGCTTTCGAGCCTCAGCGTCAGTAATGGACCAGTATGTCGCCTTCGCCACTGGTGTTCTTCCGAATATCTACGAATTTCACCTCTACACTCGGAGTTCCACATACCTCTTCCATACTCAAGATAGCCAGTATCAAAGGCAATTCCACGGTTGAGCCTTGGCCTTTCACCTCTGACTAAACTATCCGCCTACGCTCCCTTTAAACCCCATCACAGAGAGA
+
CCC@<EGGGGGGFFGGGGGGGGGGGGGGGDGGDGGEGG@CEEEFFGDE7@@FC<9BFEFFFCDGGGGGGG8BCEFGFGGGGGFGGGFGFGFGDECEGEGGFFEFEGGGGGGGGFGFFGCFEED+@CGCFEGGD88DDFGFFCEBC+=DDD@DA6D++660D@EF*<D9D?*869BCF8;*8@;*96C*02,**498@ED6@F3)6CA**766*/?DDGF>==252;>78:@37)3=728;()/;).=(,(
@M00200:205:000000000-AKKM3:1:1101:20231:15541 2:N:0:1
TACACGGGTATCTAATCCTGTTTGCTCCCCACGCTTTCGAGCCTCAGCGTCAGTAATGGACCAGTATGTCGCCTTCGCCACTGGTGTTCTTCCGAATATCTACGAATTTCACCTCTACACTCGGAGTTCCACATACCTCTTCCATACTCAAGATAGCCAGTATCAAAGGCAATTCCAAGGTTGAGCCCTGGGCTTTCACCTCTGACTAAACTATCCGCCTACGCTCCCTTTAAACCCAATTAACGAG
+
C@CCCGGGGGGGGGGGGGGGGGGGGGGGGGGGGGGGGGGGGGGGGGGGGGGGGGGGGGGGGDGGGGGGDGGGGGGGGGGGGGGFEFGGGGGFF?CGGDCFGGFGEGGGDGGGGGGFGGGGGGGGEEGGGGFFGGGGFFGFFGGFFDFDGFDGGGGB?FC6DFFG778=DFF8DFFFF+=DFADFFGGF5F6?A69C5;EC8=@@EEEF@5@@=AFCA5AAFF2?AGDF*5)**/88B(95*//*/(-
@M00200:205:000000000-AKKM3:1:1101:23737:15626 2:N:0:1
TACGAGGGTATCTAATCCTGTTCGCTCCCCACACTTTCGCTCCTCAGCGTCAGGTCATTCCCAGAGAACCGCCTTCGCCACCGGTGTTCCTCCTGATATCTGCGCATTTCACCGCTACACCAGGAATTCCGTTCTCCCCTGAATACCTCTAGTCTGCCCGTATCGGAAGCAAGCGCCGTGTTAAGCACGGCGTTTTCACTCCCGACGCGACAAACCGCCTACGAGCCCTTTAAACCCAGTTACAGAG
+
CCCCCEFGGGGFCGGGGGGGGGGGGGGGGGEGGGGGAFDGGGGFGGEGGGGGGGGGGCGGGFGEGGAFGGGGCFDDFGGGGGGGEGEFGGFGGG<FGGGGGGGGGGDGCFDGGGGFGGGGGGGGGFGGGCDECFGGGFGDFCGBGF=DFDGCFGGFFDD>>CDGF>GGFGFEFBE>EFG>D>C9B?FFFDCEFEGG=4CEF:B>?0361,:@0:E86CE<B<?@FD>C5>7<))-48(3,6:AAF)5
@M00200:205:000000000-AKKM3:1:1101:23340:15728 2:N:0:1
TACAAGGGTATCTAATCCTGTTCGCTCCCCACACTTTCGCTCCTCAGCGTCAGGTCATTCCCAGAGAACCGCCTTCGCCACCGGTGTTCCTCCTGATATCTGCGCATTTCACCGCTACACCAGGAATTCCGTTCTCCCCTGAATACCTCTAGTCTGCCCGTATCGGAAGCAAGCGCCGTGTTAAGCACGGCGTTTTCACTCCCGACGCGACAAACCGCCTACGAGCCCCTTAACCCCAATTAACGACAGA
+
CCCCCGGGGGGGGGGGGGGGGGGGGGGGGGGGGGGGGGGGGGGGGGGGGGGGGGGGGFGGGFGGGGGGGGGGGGGGGGGGEGDGFGFGGGGGGGGGGGGGGGFGGGGDGGGGGGGFGGGGGGGGG8EGGGDGGGGFDFGDFGFFFFDDGFFGGGGFFFFDEGFGFFGDFGA5FFFFFFGFGGF@FFGFFGGFFGGGF?@?=>9=2(,6909B23C3(/7(,(4)-8)1*1459))(;((3<44),(((((
@M00200:205:000000000-AKKM3:1:1101:5726:15812 2:N:0:1
TACTAGGGTATCTAATCCTGTTTGCTCCCCACGCTTTCGAGCCTCAGCGTCAGTAATGGACCAGTATGTCGCCTTCGCCACTGGTGTTCTTCCGAATATCTACGAATTTCACCTCTACACTCGGAGTTCCACATACCTCTTCCATACTCAAGATAGCCAGTACCCAAGGCAATTCCAAGGTTGAGCCCTGGGCTTTCACCTCTGACTAAACTATCCCCCTACGCCCCCTTTATACCCAATTACAGCGAGC
+
CCCCCGGGGGGGGCFGGGGGGGGGGGGGGGGGGGGGGGGGEFGGGGG?FGGGGGFFGFGFGGFGGFGGGGGGGGGGGGGGGGGGGGGGGGGGGEGGGGGGGGGGGC@FGGGGGGGFGGFGFGFCE@>EGGFGDE?9DFGDFFAF8FGFGFEFAF=DFFFFG+*6*5=DFG?DBDFF+C?5CDC=*@@DFG69:@E?<7EC@@5)7===@=00>7>@0;9)):89)4:9*;)**9*72*-(*11*.)(((,
@M00200:205:000000000-AKKM3:1:1101:6354:15839 2:N:0:1
TACTAGGGTATCTAATCCTGTTTGCTCCCCACGCTTTCGAGCCTCAGCGTCAGTAATGGACCAGTATGTCGCCTCCGCCACTGGTGTTCTTCCGAATATCTACGAATTTCACCTCTACACTCGGAGTTCCACATACCTCTTCCATACTCAAGATAGCCAGTATCAAAGGCAATTCCAAGGTTGAGCCCTGGGCTTTCACCTCTGACTAAACTATCCGCCTACGCTCCCTTTAAACCCAATTACCGAG
+
CCCCCFGGGGGGGFGGGGGGGGGGGGGGGGGGGGGGGGGGGGGGGFCGGGGGGGGGGGFEGGGGGGGGGGGGGGEGGGGGGGGGGGGGGGGGGGGGGGGGGGGGGDGGGGGFFGGFGGGGGGGGGGGGGGGGGGGGG?GFFGGFGFGFGFGGGF?F?F8DDDFGEFGGBDFFFFFFFFGFFFGDFFFFFDFDFGGGFFG@=CEEFFFE5@B@8AFGDFFAFFFDDGDGFG4CE*9>E((78@:*562
@M00200:205:000000000-AKKM3:1:1101:21388:15856 2:N:0:1
TACTGGGGTATCTAATCCTGTTTGCTCCCCACGCTTTCGCGCCTCAGTGTCAGTTACAGACCAGAAAGTCGCCTTCGCCACTGGTGTTCCTCCATATCTCTACGCATTTCACCGCTACACATGGAATTCCACTTTCCTCTTCTGCACTCAAGTCTCCCAGTTTCCAATGACCCTCCACGGTTGAGCCGTGGGCTTTCTCATCAGACTTAAGAAACCACCTGCGCGCGCTTTCCACCCAATTACAGCG
+
CCCCCGGGGGFGGGGGGGGGGGGGGGGGGGGGGGGGGGGGFGGGGGGGGGGGGGGGGGGGGGGFFGEFGGGGGGGGGGGGGGGFGGGGGAFGGEFFGAFDCFGG@>FGFGGGGGGFGGGGF=FFGEEGGD8DDGFGGFGEFGGFG+DDGF8D==?FFFD*6+;DDFGGBCDEFFFFFF6>DECFF?G??C+>FGGFA*723:;608C;=*>*0)@<<D*765>B(:?CC9?44?45B3=,)7>;)),
@M00200:205:000000000-AKKM3:1:1101:13847:15867 2:N:0:1
TACTAGGGTATCTAATCCTGTTTGCTCCCCACGCTTTCGAGCCTCAGCGTCAGTAATGGACCAGTATGTCGCCTTCGCCACTGGTGTTCTTCCGAATATCTACGAATTTCACCTCTACACTCGGAGTTCCACATACCTCTTCCATACTCAAGATAGCCAGTATCAAAGGCAATTCCAAGGTTGAGCCCTGGGCTTTCACCTCTGACTAAACTATCCGCCTACGCTCCCTTTACACCCAGTTACAGAG
+
CCCCCGGGGGGGGGGGGGGGGGGGGGGGGGGGGGGGGGGGGGGGGGGGGGGGGGGGGGGGGGGGGGGGGGGGGGGGGGGGGGGGGGGGGGGFGGGGGGGGGGGGGGGGGFGGGGGFGGDGGGGGGGGGGGGGGDFGGDFEBEGFGFGFGFGGGGGFFF8*@DEGBFFGFGFDFFFFFBGFGGFFFGGFFGGFFGGGFF7@E@<EC*8;CBEF5<DF)9BFA@DFA>>GDC@;=<3)>(734@E?@4(
@M00200:205:000000000-AKKM3:1:1101:27584:15870 2:N:0:1
TACTAGGGTATCTAATCCTGTTCGCTCCCCACACTTTCGCTCCTCAGCGTCAGGTCATGCCCAGAGAACCGCCTTCGCCACCGGTGTTCCTCCTGATATCTGCGCATTTCACCGCTACACCAGGAATTCCGTTCTCCCCTGCATACCTCTAGTCTGCCCGTATCGAAAGCAAGCCAGGTGTTAAGCACCTGGTTTTCACTCCCGACGCGACAAACCGCCTACGAGCCCTTTATACCCAATTACAGAT
+
CCCCCGGGGGGGGGGFGGGGGFGGGGGGGGGGEGGGGGGGGFGGGGGGGGGGGGCFGGGGDGGGGCEGGGGGGGGGGGGGGDCFGGGGGAFGDDGGGGGGGGFCEG7FEGGGGGGDGBFGGGFGG8FFDGF@8@DA8DEDFGGFFF8EDDFFFGGFFEFFGGFGFFGGFGFEFB5AFF?ACGG7BDGF5C,;99CCBEG?A:5AA@>F@5@@F1=;(:><6@058CAC9DB2>)))3,80<>A-34)
@M00200:205:000000000-AKKM3:1:1101:4943:15875 2:N:0:1
TACTGGGGTATCTAATCCTGTTTGCTCCCCACGCTTTCGAGCCTCAGCGTCAGTTACAGACCAGAGAGCCGCTTTCGCCACCGGTGTTCCTCCATATATCTACGCATTTCACCGCTACACATGGAATTCCACTCTCCCCTTCTGCACTCAAGTCCTCCAGTTTCCAAAGCGTACAATGGTTAAGCCACTGCCTTTACCTTCAGCCTTAAAGAACCGCCTGCGCTCCCTTTACCCCCCGTTACAGAG
+
CCCCCGGDGGGGGGGGGGGGGGGGGGCGGGGGGGGGGGGGGGGEGFFGGGGGDGGGGDGFGGGGGGGGGCFGFGFGGGGG@FEEFGFEF9EFF<FFGGGGGGFGGGGEFFFFGGGD6FFGC8=FFC9DFGGGFGFGFFG<:FGFFFGFGF,=@FCFFGGFEDBFEFF6:F>=5:*+40=FGGG7<8CA09@FAEF7+0@7@E7*:C@5C:7CCBC*:/*))--)8*/2CF*6*0=08(3(6??34.
@M00200:205:000000000-AKKM3:1:1101:2960:15933 2:N:0:1
TACTAGGGTATCTAATCCTGTTTGCTCCCCACGCTTTCGAGCCTCAGCGTCAGTAATGGACCAGTATGTCGCCTTCGCCACTGGTGTTCTTCCGAATATCTACGAATTTCACCTCTACACTCGGAGTTCCACATACCTCTTCCATACTCAAGATAGCCAGTATCAAAGGCAATTCCAAGGTTGAGCCCTGGGCTTTCACCTCTGACTACACTATCCGCCTACGCCCCCTTTAAACCCAATTACAGAGCGA
+
CCCCCGGGGGGGGGGGGGGGGGGGGGGGGGGGGGGGGGGGG,CGGGGGGGGGGGGGGFG<FFGGGGGGGGGGGGGGGGEGGGGGGGGGGGGGG>FGGGGGGGGGGGGGGGGGGGGFGGGGGGGGGDGGGGGGGF8=DFGBFG8FDFGEGFGGGDGDF8F?FFEGCB?D5D6=659FBFCFFFD+;DEFFDGD?FGC<CCEE<@@E@*;)88CC*,559@A>@=>)*39*;>A?=EBD?F(01>B@4((66
@M00200:205:000000000-AKKM3:1:1101:15257:15940 2:N:0:1
TACTGGGGTATCTAATCCTGTTTGCTCCCCACGCTTTCGAGCCTCAGCGTCAGTAATGGACCAGTATGTCGCCTTCGCCACTGGTGTTCTTCCGAATATCTACGAATTTCACCTCTACACTCGGAGTTCCACATACCTCTTCCATACTCAAGATAGCCAGTATCAAAGGCAATTCCAAGGTTGAGCCCTGGGCTTTCACCTCTGACTAAACTATCCGCCTACGCTCCCTTTAAACCCAATTACAGAG
+
CCCCCGGGGGGGGGGGGGGGGGGGGGGGGGGGGGGGGGGGGGGGGGGGGGGGGGGGGGGGGGGGGGGGGGGGGGGGGGGGGGGGGGGGGGGGGGGGGGGGGGGGGGGGGGGGGGGFGGGGGGGGGEEFGGGGGGGGGFGFFDCFGFFFGFGGGGGFFDFFFGEGEFGGBGFFFBFFFFGFGGG?6??FFFFFFF6FFEFEFFEEFE<E5CF@EFGC=GFAAC)@9C4CDFFC4CED@@BB:CEE@4B
@M00200:205:000000000-AKKM3:1:1101:10360:15975 2:N:0:1
TACTAGGGATCTAATCCTGTTTGCTCCCCACGCTTTCGCACCTCAGCGTCAGTAACTGCCCAGATCGCCGCCTTCGCCACTGGTGTTCCTCCCGATATCTACGAATTTCACCTCTACACCGGGAATTCCGCGATCCTCTTCAGTACTCAAGCTTCGCAGTTTCGGATGCACGTCCTCGGTTGAGCCGAGGGATTTCACATCCGACTTGCGAAGCCGCCTACGTGCGCTTTAAGCCCAATTACAGAG
+
CCCCCGGGGGGGFFFFGGGGGGGGGGGGGGGEGGGGGGGGGGGGGGGGGGGGGGFGGGGGGGGGFGGGGGGGGDCFGG@FFGCGGGGGGGGGGGGGGGGGGGGG,DFGGGGGFFGFGGGGGGGGGGGGGFGGDCGEGFFBFGGFGFGFGF,=@?FEEECDGDEGAECGFCBDFFDFFFGBGGGGAFGDBDCFF?E+BCEF)7@DFB0=EB@FB>D8>DFF3<?@BC5)/7:99236;114<A.)6(
@M00200:205:000000000-AKKM3:1:1101:9932:16033 2:N:0:1
TCTAGGGTATCTAATCCTGTTCGCTCCCCACACTTTCGCTCCTCAGCGTCAGGTAATGCCCAGAGAACCGCCTTCGCCACCGGTGTTCCTCCTGATATCTGCGCATTTCACCGCTACACCAGGAATTCCGTTCTCCCCTGCATACCTCCAGTCTGCCCGTATCGAAAGCAAGCCAGGTGTTAAGCACCTGGTTTTCACTCCCGACGCGACAAACCGCCTACGAGCCCTTTAAACCCCATTACAGAG
+
CCCCCGGGGGGGGGGGGGGGGGGGGGGGGGGGGGGGGGG@FGGGGGGGGGGGGGGGGGGGGGGGGGGGGGGGGGFGGGGGGDEEEGGGFGGGGGGGGGGGGGGGGGGGGGGGGGGFGFGCFFGGGGFGFCEGGGGGGFGFFGGFGFGFCFGGGGGFFGGFGGFGFFDDFGFFFFFFFFF8FGCFBFG59?CAACFF9;:B9BBDA>=@@FFFFFG56DEFF;(:;EFC5>B54)4(*13<<A>353
@M00200:205:000000000-AKKM3:1:1101:25508:16036 2:N:0:1
TACGGGGGTATCTAATCCTGTTTGCTCCCCACGCTTTCGAGCCTCAGCGTCAGTAATGGACCAGTATGTCGCCTTCGCCACTGGTGTTCTTCCGAATATCTACGAATTTCACCTCTACACTCGGAGTTCCACATACCTCTTCCATACTCAAGATAGCCAGTATCAAAGGCAATTCCAAGGTTGAGCCCTGGGCTTTCACCTCTGACTAAACTATCCGCCTACGCTCCCTTTACACCCAGTTACAGAG
+
CCCCCGGGGGGGGGGGGGGGGGGGGGGGGGFGGGGGGGGGGGGGGGGGGGGGGGGGGFGGGGGGGGGGGGGGGGGGGGGGGGGGGGGGGGGGGFGGGGGG8DFGGGFGGGGGGGGFGGGGGGGEGGGDGGFGFGGGEDF5?FGFGFFFGFGGGGGBFFGFGGFGFFDFFGFDFF?FFF65EDFFFGF>FGCFFFGGA<A::):48:AA34@E6A?C=>>59:=45EEFC:@CCE<@E(//)9?<@9(
@M00200:205:000000000-AKKM3:1:1101:20614:16050 2:N:0:1
TACTGGGGTATCTAATCCTGTTTGCTACCCACGCTTTCGCACCTCAGTGTCAGTGTCAGTCCAGAAGGCCGCCTTCGCCACTGGTATTCCTCCCGATCTCTACGCATTTCACCGCTACACCGGGAATTCTACCTTCCTCTCCTGCACTCTAGCTTGACAGTTCCGGATGCCGTTCCCAGGTTGAGCCCGGGGCTTTCACAACCGGCTTATCAAGCCACCTACGCGCGCTTTAAACCCAGTTACAGAG
+
CCCCCGGGGGGGGGGGGGGGGGGGGGGGFGGGGGGGGGGGFFFGGGGGGGGGGGGGGGGGGGGGGGGGGGGGGGGGGGGGGGGGGGGGGGGGGGGGGGGGGGGGGGDGDGGGGGGFGGGGGGGGGGFFGFFGGGGGGFGFFGGFGFGFGFGGGGGFFGGFGDFD=AC6AFFFFFFFFFGFGGGGFGGF>DGFFGFGFEFEEFF>@F>@ECECEEDGDG=;;3?D@EFD3C<B>))48(244<<>><8
@M00200:205:000000000-AKKM3:1:1101:21153:16099 2:N:0:1
TACCAGGGTATCTAATCCTGTTTGCTCCCCACGCTTTCGCGCCTCAGCGTCAGATCCGGACCAGTGAGCCGCCTTCGCCACTGGTGTTCTTGCGAATATCTACGAATTTCACCTCTACACTCGCAGTTCCACTCACCTCTTCCGGTCTCAAGCCAAGCCGTATCGAAGGCAATTCCGTGGTTGAGCCACGGGCTTTCACCCCCAACTTACAAGGCCGCCTACGCGCCCTTTAAACCCAGTTACAGAG
+
CCCCCGGGGGGGGGGGGGGGGGGGGGGGGGGGGGGGGGGGGGGGGGGGGGGGGGGGGGGGGGGGGGGGGGGGGGGGGGGGGGGGFGGGGGGGGGGEGGGGGGGGGGGGGGEGGGGFGGGGGGGGGGEGGGGGGFGEGF8DFGGFGFGFGFGGGGGBFF+*6=@FDFGEEGF@5CFFFFGFGGGGFGGFFGD*:C:?A?FE22>2>>BEEFFFEFFGBDF/(/2538737*:4AF23?:2(55:AB62
@M00200:205:000000000-AKKM3:1:1101:27284:16105 2:N:0:1
TACAGGGGTATCTAATCCTGTTTGCTCCCCACGCTTTCGAGCCTCAGCGTCAGTAATGAGCCAGTGTGTCGCCTTCGCCACTGGTGTTCTTCCGAATATCTACGAATTTCACCTCTACACTCGGAGTTCCACACACCTCTCTCATACTCAAGACACCCAGTATCAAAGGCAATTCCGAGGTTGAGCCCCGGGATTTCACCCCTGACTTAAATGTCCGCCTACGCTCCCTTTAAACCCAATTACAGAGCGAC
+
CCCCCGGGGGGGGGGGGGGGGGGGGGGGGGGGGGGGGGGGGGGGGGGGGCFGGGGGGGGGGGGFGGGGGGGGGGGGGGGGGGGGFGGD9=8FFEC,:FFGGGGGGG8FFGGGGFGFGFGGGGGEEGGGGGGGGGDEGFDEFGGFGFC*+9DFGGGFF+=DFGEGE9+=:,;=989FFBG*@D?FFGGFFC@>>>,;?EFE=>D45>ECFEF4AEFC9DBDFDF?@EFG5:;EF<46*((/744>@)((,3(
@M00200:205:000000000-AKKM3:1:1101:16303:16175 2:N:0:1
TACCCGGGTATCTAATCCTGTTTGCTCCCCACGCTTTCGCGCCTCAGCGTCAGAACCGGACCAGACAGCCGCCTTCGCCACTGGTGTTCTTGCGAATATCTACGAATTTCACCTCTACACTCGCAGTTCCGCTGTCCTCTTCCGGTCTCAAGCCAACCAGTATCGAAGGCAATTCTGTGGTTGAGCCACAGGCTTTCACCCCCGACTTAATCGGCCGCCTACGCGCACTTTAAACCCAATTACAGAG
+
CCCCCGGGGGGGGGGGGGGGGGGGGGGGGGFGGGGGGGGGGGGGGGGGGGGGGGGGGGGGGGGGGGGGGGGGGGGGGGGGGGGGGGGGGGGGGGGGGGGGGGFGE8FGGGGGGGGFFGGGGGGG7BCEGGGGDGGGGFGFFGGDEBDFFFGGGFGFFEGAFF*;::CCAGFDCC>FAA<AFGGG>DGFFGC>AGFFFEGFFFF219;1>EFFF;EG>GFD?<(79EBD573>B23:E0:<A<)6.4(
@M00200:205:000000000-AKKM3:1:1101:7077:16176 2:N:0:1
TACAAGGGTATCTAATCCTGTTTGCTCCCCACGCTTTCGAGCCTCAGCGTCAGTAATGGACCAGTATGTCGCCTTCGCCACTGGTGTTCTTCCGAATATCTACGAATTTCACCTCTACACTCGGAGTTCCACATACCTCTTCCATACTCAAGATAGCCAGTATCAAAGGCAATTCCAAGGTTGAGCCCTGGGCTTTCACCTCTGACTAAACTATCCGCCTACGCTCCCTTTAAACCCAATTACAGAG
+
CCCCCGGGEGGGGGGGGGGGGGGGGGGGGGGGGGGGGGGGGGGGGGGGGGGGGFFGGGGGGGGGGGGGGGGGGGGGGGGGGGGGGGGGGGGGGGGGGGFGGGGGGGGGGGFFFGGFGGGGGGGE>>EGGGGGGGGFGFFF?DFFGFFDFFGGGGGFFGGFFGFGDFFGFGBDFE9DFDF?FFGGFGGFFGFFFGDG@EF@=CEEEEFFE5@EFFGG=C@5=CFF4>DGGG;CEEE=C>B2@?CFFEE
@M00200:205:000000000-AKKM3:1:1101:18006:16191 2:N:0:1
TACGCGGGTATCTAATCCTGTTCGCTCCCCACACTTTCGCTCCTCAGCGTCAGGTAATGCCCAGAGAACCGCCTTCGCCACCGGTGTTCCTCCTGATATCTGCGCATTTCACCGCTACACCAGGAATTCCGTTCTCCCCTGCATACCTCCAGTCTGCCCGTATCGAAAGCAAGCCAGGTGTTAAGCACCTGGTTTTCACTCCCGACGCGACAAACCGCCTACGAGCCCTTTATACCCAATTACAGAG
+
CCCCCGGGGGGGGGGGGGGGGGGGGGGGGGGGGGGGGGGGGGGGGGGGGGGGGGGGGGGGGGGGGGGGGGGGGGGGGGGGGGGGGGGGGGGGGGGFGGGGGGGGGGGGGGGGGGGFGGGGGGGGGGGGGGFEGGGGFFGFFGGFGF8DFFFGGGGFFFG>EGDGFFGGFGFFFFFFFFGFFEGFFGGFFGGFFFF9FEGEFFF@=9;B@FFFBDFF>DB6(80>?CEG554):<4)<<??2>BAF2>
@M00200:205:000000000-AKKM3:1:1101:3715:16250 2:N:0:1
TACACGGGTATCTAATCCCGTTTGCTCCCCACGCTTTCGATCCTCAGCGTCAGTAATGGACCAGTATGTCGCCTTCGCCACTGGTGTTCCTCCGAATATCTACGAATTTCACCTCTACACTCGGAGTTCCACATACCTCTTCCATACTCAAGATAGCCAGTATCAAAGGCACTTCCACGGTTGCGCCCTGCGCTTTCACATCTGACTTAACTGTCCGCCTACGCTCCCTTTACACCCACTTCACGCGCGAT
+
CCCCCGGGGGGGGGGGGG8FGGGGGGGGGG,@@FFGGGGC,C:FGGG8:CGGGGF<FFF,EFGGFG9E@FGGGGGGGGGGG<FFGGGGG,=FG:8@FGFGGGGG,@FGGGGGG9FDGGAFD=FE:>@FGG@E+A+@DDFE+EEF,DF7DFF642=<9DFFFGEF>7F8*DF39DBF++0*@?++<>E55@,*:CCCAEG5*8AE@EA*:*.9*:DDF455572/2A?GDF=ECCF==4(,.)5),(((.6(
@M00200:205:000000000-AKKM3:1:1101:21163:16285 2:N:0:1
TACGGGGGTATCTAATCCTGTTTGCTCCCCACGCTGTCGCGCCTCAGCGTCAGTCACAGGCCAGGTCGCCGCCTTCGCCACCGGTGTTCTTCCCAATATCTACGAATTTCACCTCTACACTGGGAATTCCGCGACCCTCTCCTGCCCTCCAGCCCCGCAGTCTCAAGCGCAGCCCCCAGGTTAAGCCCAGGAATTTCACGCCTGACTTGCAGGGCCGCCTACGCGCCCTTTACGCCCAATTACAGAGAGAC
+
CCCCCFGGGGGGGGGGGGGGGGGGGGGGGGGGGGGGGGGGGGGGGGGGGGGGGGGGGGGGGGGGGGGGGGGGGGGGGGGGGGGGGGGGGGGGGGGGGGGGGGGGGGGGGGGGGGGFGGGGGGGGG@?FGGGG8EGCGFC5CEGFGFF=9BGFGGGFFGGFGGEGFFGGDGFBF2?AD)CFCFGDFGG>4C5F;FC@FEG<?D@6(4<>>2))8>G533BF<::D1EFG39?)6:(,:(4(:9<A?9??:?(
@M00200:205:000000000-AKKM3:1:1101:14507:16318 2:N:0:1
TACTAGGGTATCTAATCCTGTTTGCTACCCACGCTTTCGAGCCTCAGTGTCAGTTACAGTCCAGAGAGCCGCTTTCGCCACCGGTGTTCCTCCATATATCTACGCATTTCACCGCTACACTTGGAATTCCACTCTCCTCTACTGCACTCAAGTCTAACAGTTTCCAATGCACACAATGGTTGAGCCACTGCCTTTTACATCAGACTTATTAAACCACCTGCGCTCGCTTTACGCCCAGTTACAGAG
+
CCCCCGGGGGGGGGGGGGGGFGGFFGGGGGGFGGGGGGGGGFGGGGGGGGGGGGGGGGGGGGGGGGGGGFGGECDFGGGEGFGGFGGGGGGGGEFGGFGFGGGGGGGGGGGGDGGFGEGGGGGGGGGGGFDDFC8EGFGFFFGFGFGFGFFGFGGFFDFFEFEGFFGGF870DDED?FD<CEDFFCGBBDFFFGGGFFEEAEE5>@**CEFFC@?,)39C@=5*:?>@FGCE@(8@C(0*>??=E3
@M00200:205:000000000-AKKM3:1:1101:14755:16353 2:N:0:1
TACACGGGTATCTAATCCTGTTCGCTCCCCACACTTTCGCTCCTCAGCGTCAGGTCATTCCCAGAGAACCGCCTTCGCCACCGGTGTTCCTCCTGATATCTGCGCATTTCACCGCTACACCAGGAATTCCGTTCTCCCCTGAATACCTCTAGTCTGCCCGTATCGGAAGCAAGCGCCGTGTTAAGCACGGCGTTTTCACTCCCGACGCGACAAACCGCCTACGAGCCCTTTAAACCCAATTACAGAGAGA
+
CCCCCGGGGGGGGGGGGGGGGGGGGGGGGGGGGGGGGGGGGGGGGGGGGGGGGGGGGGGGGGGGGGGGGGGGGGGFGGGGGGGGGGEGGGGFGFGGGGGGGFDGCGGGFGGGGGGFGFGFGGGCFFGGFGGGGGGADFGFFGFFGF=EGFGGGGGFFFGEGGFGFFGGFGFFF=EFFFGFGGGFFGGFFGGEEC=CCECEF=BBF@@9639BBBGG>CB??7:>?CEG554):>>?C??:AAA><)57?:
@M00200:205:000000000-AKKM3:1:1101:14383:16410 2:N:0:1
TACCAGGGTATCTAATCCTGTTTGCTCCCCACGCTTTCGCGCCTCAGCGTCAGAACCGGACCAGTCAGCCGCCTTCGCCACTGGTGTTCTTGCGAATATCTACGAATTTCACCTCTACACTCGCAGTTCCACTAACCTCTTCCGGTCTCAAGCCATACAGTATCGAAGGCAATTCTGTGGTTGAGCCACAGGCTTTCACCCCCGACTTATAAAGCCGCCTACGCGCCCTTTATCCCCAGTTACAGAGAGA
+
CCCCCGGGFGGGGGGGGGGGGGGGGGGGGGGGGGGGGGGGGGGGGGGGGGGGGGGGCGGGGEDFGGGGGGGGGGGGFGEGGFGGFFFGGFGGGGGGFE8FGGFEGCGF8FDFGFGFGFGGFGGDGGB;EF,EF8?BFFDBFGGFGFD=GF:AFGGFFGFDGGEFA?DCAEFCFC9FFF7AF@C90<?>AAC947ACFACEBBFBFFBD*>CC<8CF3D:7?1()(3:CCC?BA)))*(-.:5>AD2:?11
@M00200:205:000000000-AKKM3:1:1101:20868:16419 2:N:0:1
TACTGGGGTATCTAATCCTGTTTGCTCCCCACGCTTTCGAGCCTCAGCGTCAGTAATGGACCAGTATGTCGCCTTCGCCACTGGTGTTCTTCCGAATATCTACGAATTTCACCTCTACACTCGGAGTTCCACATACCTCTTCCATACTCAAGATAGCCAGTATCAAAGGCAATTCCAAGGTTGAGCCCTGGGCTTTCACCTCTGACTAAACTATCCGCCTACGCTCCCTTTAAACCCAATTACAGAGAGA
+
CCCCCGGGGGFGGGGGGGGGGGGGGGGGGGGGGGGGGGGGGGGGGGGGGGFGGGGGGGGGGGGGGGGGGGGGGGGGGGEEGFFGGGFFGGFGFFFFGGGGGGGGGFGGGGGGGFGFGGGGGGGDEEEFGGGFFGGGGFFEFFGFGFGFDFGDAFFFFGCF=?DFDFGGFGFDFFF7DFGFGCFCFGGFDFFFBGGCCCF@@DFFFF5AC@FF@C;@59>D504@>CBFC:>CFFEBCDB2>:>==C75-2
@M00200:205:000000000-AKKM3:1:1101:19766:16439 2:N:0:1
TACTGGGGTATCTAATCCTGTTTGCTCCCCACGCTTTCGAGCCTCAGCGTCAGTAATGAGCCAGTGTGTCGCCTTCGCCACTGGTGTTCTTCCGAATATCTACGAATTTCACCTCTACACTCGGAGTTCCACATACCTCTCTCATACTCAAGACACCCAGTATCAAAGGCAATTCCGAGGTTGAGCCCCGGGATTTCACGCCTGACTTACATGTCCGCCTACGCTCCCTTTAAACCCAATTACAGAG
+
CCC<CGGGGGGGGGGGGGAFGGGFGGGGGGCCFGG7FFGGG7FG<FG8FFGGGFFG,<9@FGGGEEGCGGGGGGGGGGGGGGGGGGGGGFFGGGD:FGGGGGGGGFGFGFGGGGGFGGGG,8DEEEGGGGF88,=EFFGFFD?5;;DEGFG69=6;<==FGGF8DDGCF,:5?*5?B5=AEGFFFFG5:D>A5C7;FFG)=C@2@FFFE*.9/*?>4CDFFFD>(=/7?::>34=1B(,69?CEF).
@M00200:205:000000000-AKKM3:1:1101:15504:16475 2:N:0:1
TACTCGGGTATCTAATCCTGTTTGCTCCCCACGCTTTCGAGCCTCAGCGTCAGTAATGGACCAGTATGTCGCCTTCGCCACTGGTGTTCTTCCGAATATCTACGAATTTCACCTCTACACTCGGAGTTCCACATACCTCTTCCATACTCAAGATAGCCAGTATCAAAGGCAATTCCAAGGTTGAGCCCTGGGCTTTCACCTCTGACTAAACTATCCGCCTACGCTCCCTTTACACCCAATTACAGAG
+
CCCCCGGGGGGGGGGGGGGGGGGGGGGGGGGGGGGGGGGGGEGGGGGGGGGGGGGGGGGGGGGGGGGGGGGGGGGGGGGGGGGFEFGGGGGGGGGGGGGGGGGGGGGFGGGGGGGFGGGGGGGGGGEGGGGGCFGGGFGFFGGFGFGDFFG?CDGB9DGFGCFGFFGGFGFDFFFFC9DFFFFGBFG5?G?F6EFGFFGFEBFFCEFFCEFEFFGGA>A9ACFDAEEGGGBEEA>DGD==CEC4;8(
@M00200:205:000000000-AKKM3:1:1101:3227:16526 2:N:0:1
TACTGGGGTATCTAAGCCTGTTTGCTCCCCACGCTTTCGAGCCTCAGTGTCAGTTACAGGCCAGAGAGACGCGTTCGCCACCGGTGTTCCTCCATATATCTACGCATGTCACCGCTACACATGGAAGTCCACTCTCCTCTCCTGCACTCAAGTCTACCAGTTTCCAATGCATACAATGGTTGAGCCACTGCCTTTTACACCAGACTTAATAAACAACCTGCGCTCGCTTTCTGCCCAATCACAGAG
+
-8BCCFGC=C<C,6C,;@@@6C@C@,;FDCF@@CF6,C:DCBF8FFC@F,EEA<,;C<ECFBFCEDFG,FCF7>::476@BEFG@F,,CB8?EE?E9B8F8;F:8C++9CD,:8E>+6=,>8ECFG,,A=66+,=>88D*0DDFGFC*+;8=,?FFFCFF=3*?*=DD56+;C<?69:DDD@G?A:CFF7@*:@CFF@;6:>@@D57*:0;;*:61:;4:)))3/46**2**14*(6,3(.(4)34
@M00200:205:000000000-AKKM3:1:1101:7799:16533 2:N:0:1
TACAGGGGTATCTAATCCTGTTCGCTCCCCACACTTTCGCTCCTCAGCGTCAGGTCATTCCCAGAGAACCGCCTTCGCCACCGGTGTTCCTCCTGATATCTGCGCATTTCACCGCTACACCAGGAATTCCGTTCTCCCCTGAATACCTCTAGTCTGCCCGTATCGGAAGCAAGCGCCGTGTTAAGCACGGCGTTTTCACTCCCGACGCGACAAACCGCCTACGAGCCCTTTAAGCCCAATTACAGAG
+
CCCCCGGGGGGGGGGGGGGGGGGGGGGGGGGGGGGGFGGGGGGGGGGGGGGGGGFGGGGGGGGGGGGGGGGGDGGGGGGGGGGGGGGGGGGGGGGGGGGGGGGGCEGGGGGGGGGFGGGGGGGGGGGGGGGGGGGFFFGDFCEFGDFEGFGFGGGFFGGFEGBGF>GGEGAEACBFFEGFGGGGFCFFE4CDFGGGFCCCE3B==;0>9>FF>3CF9G::B:?F?EFGGC?ADA)3C:(1>9<>?B0
@M00200:205:000000000-AKKM3:1:1101:28049:16578 2:N:0:1
TACTGGGGTATCTAATCCTGTTTGCTCCCCACGCTTTCGAGCCTCAGCGTCAGTAATGAGCCAGTGTGTCGCCTTCGCCACTGGTGTTCTTCCGAATATCTACGAATTTCACCTCTACACTCGGAGTTCCACACACCTCTCTCATACTCAAGACACCCAGTATCAAAGGCAATTCAGAGGTTGAGCCCCGGGATTTCACCCCTGACTTAAATGTCCGCCTACGCTCCCTTTACACCCAGCTACAGAGAGA
+
CCCCCGGGGGGGGGGGGGGGGGGGGGGGGGGGGGGGGGGGGGGGGGGGGCGGGGGGGGGGGGGGGFFFGGEGGDEGFCFGGGCEEFGGGGEFGGGCCFFFGGFGGG8FFFCGGFGFGFGGGGGGFECE9DDGGGGCEFDEFGFFGFDEGFFGGGGF?EFB=D7C9F8EFGFFFEF+2<=5>8=0*6=9A>C@EGFF67:@55>C=5AA4<4<CE?E27?5>3=D?=BF*;>EEC):CDD(6;@EE)6((6
@M00200:205:000000000-AKKM3:1:1101:28559:16589 2:N:0:1
TACAGGGGTATCTAATCCTGTTTGCTCCCCACGCTTTCGCGCCTCAGCGTCAGATCCGGACCAGTGAGCCGCCTTCGCCACTGGTGTTCTTCCGAATATCTACGCATTTCACCTCTACACCCGCAGTTCCACTCACCTCTTCCGCTCTCAAGCCAAGCAGTATCGAAGGCAGTTCCGTGGTTGAGCCCCCGGCTTTCACCCCCAACTTACCGGCCCGCCTACGCGCCCTTTACACCCATTTCCTGAGAGAC
+
@CCC,C@EFGGGGGGFGGGDFA@FGGEGGGFCGGGGGGGC@EGGGGGGGGGGG9C@96CBFGGGF,,AFGGGGGGGGGGGGG=EFFFBF9E,C4@:F+9EDGGGGEFEGGGGG,DFFGFG,@@>>+@FGG;E9,6EGFGB+E,*+*=0=:8D?F+39EC*@+*+)5AC*@5)30=3***0@@**3<6*:***/:7288EEFF(((,3)3>((((1:(>B<<<(<(:DG<*7)6><:E?04)).)).())((
@M00200:205:000000000-AKKM3:1:1101:14494:16595 2:N:0:1
TACACGGGTATCTAATCCTGTTTGCTCCCCACGCTTTCGCGCCTCAGCGTCAGTTACAGTCCAGAGAGCCGCCTTCGCCACTGGTGTTCCTCCACATCTCTACGCATTTCACCGCTACACGTGGAATTCCGCTCTCCTCTTCTGCACTCAAGTCTCCCAGTTTCCAGTGCGTCACGGGGTTGAGCCCCGCACTTAGACACCAGACTTAAGAAACCGCCTGCGCGCGCTTTAAACCCAATTACAGAG
+
CCCCCGGGGGGGGGGGGGGGGGGGGGGGGGGGGGGGGGGGGGGGGGGGGGGGGFGGGGGGGGGGGGGGGGGGGGGGGGGGGGGGGGGGGGGGGGGGGGFGGGGGGGGGGGGGGGGFGGGGGDFGFFGGGGFEGGFGGFGFFGGFGFGFFF8DGGGFFFDFDFBGEFDE+D?DFFFFFFGEEGFFF?FFFGDEFCEFA@C=BFFFD3*86CC=3>FE6DD?1;B;@?B5C*5)5<2?EF,)66<<<:
@M00200:205:000000000-AKKM3:1:1101:24633:16612 2:N:0:1
TACGAGGGTATCTAATCCTGTTTGCTCCCCACGCTTTCGAGCCTCAGCGTCAGTAATGGACCAGTATGTCGCCTTCGCCACTGGTGTTCTTCCGAATATCTACGAATTTCACCTCTACACTCGGAGTTCCACATACCTCTTCCATACTCAAGATAGCCAGTATCAAAGGCAATTCCAAGGTTGAGCCCTGGGCTTTCACCTCTGACTAAACTATCCGCCTACGCTCCCTTTACACCCAATTACAGAG
+
CCCCCGGGGGGGGGGGGGGGGGGGGGGGGGGGGGGGGGGGGGGGGGGGGGGGGGGGGGGGGGGGGGGGGGGGGGGGGGGGGGGGGGGGGGGFGGGGGGFGGGGGGGGGGGGGGGGFGGGGGGGGGGGGGGGGGGGGGFGDFGGFGFGCGFD=DDFBFGGFGDDFEFGGFGFFFFFFF=DFGGGGFGGFFGGF5CFGFFGEF<C@EEFECFEEAA9<>FF=2)<BAGFGGGEEFFB7E2>BE8CE3CB
@M00200:205:000000000-AKKM3:1:1101:2995:16674 2:N:0:1
TACTCGGGTATCTAATCCTGTTTGATCCCCACGCTTTCGTGCCTCAGTGTCAATATTCGTGTAGCCAGCTGCCTTCGCAATTGGTGTTCTATGTCATATCTAAGCATTTCACCGCTACATGACATATTCCGCTGACCTCCACGGTATTCAAGACTGATAGTATCAATGGCAGTTCCCAAGTTAAGCTCGGGGATTTCACAACTGACTTACCAACCCACCTACGCACCCTTTAAACCCAGTTAAAGAGAGA
+
CCCCCGDGGGGGGGGGGGGGGGGGGGFGGGGGGGGF@FGGGFFEGFFGFFGGGAFGGDGGGGDGGDDGGGGFCEGGGGGGEFFFGGGGGGGCCFGGGGGGCFFCFEA;DGGGGGGBGGGFGFFC<FGCFFGGGGGGDFGFFGG5A*=*?9,=D6+;?CFFFD>DFFC8D8?8DEF+9DFFGFFFFG@FE=C5*6AF+3;*:>@@CFE;A*08C5:@ACBCE8<4>CD>*35C*9.7E2(74***86:(-(
@M00200:205:000000000-AKKM3:1:1101:15648:16680 2:N:0:1
TACTGGGGTATCTAATCCTGTTTGCTCCCCACGCTTTCGAGCCTCAGCGTCAGTAATGGACCAGTATGTCGCCTTCGCCACTGGTGTTCTTCCGAATATCTACGAATTTCACCTCTACACTCGGAGTTCCACATACCTCTTCCATACTCAAGATAGCCAGTATCAAAGGCAATTCCAAGGTTGAGCCCTGGGCTTTCACCTCTGACTAAACTATCCGCCTACGCTCCCTTTAAGCCCAGTTACAGAG
+
CCCCCGGGGGGGGGGGGGGGGGGGGGGGGGGGGGGGGGGGGGGGGGGGGGGGGGGGGGGGGGGGGGGGGGGGGGGGGGGGGGGGGGGGGGGGGGGFGGGGGGGGGGG?FFGGGFGFGGGGGGGGGGEFFGGGGGGEFFGFFFGFGFGFGFGGGGGFFFGFGGCGEFGGFGFFFEFFFFGFEFGGFGDFFF?D6DFGFCFFF@@=EE6AEEEEECFGFGE>8@DE5?:CCD=CEA4>=7/;?<CCFF:
@M00200:205:000000000-AKKM3:1:1101:27634:16681 2:N:0:1
TACGAGGGTATCTAATCCTGTTCGCTCCCCACGCTTTCGCTCCTCAGCGTCAGTATCGGCCCAGAGACCCGCCTTCGCCACCGGTGTTCCTCCTGATATCTGCGCATTTCACCGCTACACCAGGAATTCCAGTCTCCCCTGCCGAACTCCAGTCTGCCCGTATCGACTGCAGGCCCGGAGTTGAGCTCCGGGTTTTCACAGCCGACGCGACAGACCGCCTACGAGCTCTTTAAAACCAATTACAGAAAGA
+
ACCCCGGGFFFGGGGGGGGGGGGGGGGGGGGGGGGGGGGGGGGCFGGGGGGGGGGFGGGGGGGGGGGGGGDGGGGGGGGGGGGGGGGGGGGGGGFGFGGGDGGEEGGGGGGGGGGFGGGGGGGGGGCFGF8@FGGBEFE5FGGFGEGF?DFCE=8FFGGFGGFGFFGGFDFFF5@EFEC**1=:6<@AAGGF>C5<FCGFF?FF923(6;>>FFFF2)7:?B?)4*59*:):><)5;1().:4<,)))(.
@M00200:205:000000000-AKKM3:1:1101:28338:16701 2:N:0:1
TACGGGGGTATCTAATCCTGTTTGCTACCCACGCTTTCGAGCCTCAGCGTCAGTAATGGACCAGTATGTCGCCTTCGCCACTGGTGTTCTTCCGAATATCTACGAATTTCACCTCTACACTCGGAGTTCCACATACCTCTTCCATACTCAAGATAGCCAGTATCAAAGGCAATTCCAAGGTTGAGCCCTGGGCTTTCACCTCTGACAACACTATCCCCCTACGCTCCCTTTACACCCACTTACAGTGAGAC
+
BCCC8@FGGFGGGGGGGG,FFGGGGG,EDFGGEGGGGGGFGGGFG@FFGGGGGGGAC<FFGGGGFFAABFGGGGGGGGGGG8FGGGGEG;AEFFGGGGGGGGGE@FGCGGGFFFFFFGGGF8FEFGE?ED8ECF?F8DGFFGAF,C81+D==,2+<=FGFG@DG;+=,*6:8DFF?C9CFFFFGFDG559;F>9CFF526C56>EC*8)<>@EECD59?=5>=B2CBGD:))))78E<0@@)//7)1).7)
@M00200:205:000000000-AKKM3:1:1101:15114:16833 2:N:0:1
TACGCGGGTATCTAATCCTGTTTGCTCCCCACGCTTTCGAGCCTCAGCGTCAGTAATGGACCAGTATGTCGCCTTCGCCACTGGTGTTCTTCCGAATATCTACGAATTTCACCTCTACACTCGGAGTTCCACATACCTCTTCCATACTCAAGATAGCCAGTATCAAAGGCAATTCCAAGGTTGAGCCCTGGGCTTTCACCTCTGACTAAACTATCCGCCTACGCTCCCTTTAAACCCAGTTACAGAG
+
CCCCCGGGGGGGGGGGGGGGGGGGGGGGGGGGGGGGGGGGGGGGGGGGGGGGGGGGGGGGGGGGGGGGGGGGGGGGGGGGGGGGGGGGGGGGGGGGGGGGGGGGDCGGGGGGGGGFGGGGGGGGEGGGGGGGGGGGGFFFFGGFGFGFGF,=FDFFFDDFGG7FFFFGFFFFFFFFFFGFGGGFAFGFFFFFFGGGFFGFFFFFCEFE>EEFBEGF>GFFA:@E=E5CGGEEFFFBEF7=EEFF<E(
@M00200:205:000000000-AKKM3:1:1101:5563:16872 2:N:0:1
TACACGGGTATCTAATCCTGTTTGCTCCCCACGCTTTCGCGCCTCAGTGTCAGTTACAGACCAGAAAGTCGCCTTCGCCACTGGTGTTCCTCCATATCTCTACGCATTTCACCGCTACACATGGAATTCCACTTTCCTCTTCTGCACTCAAGTCTCCCAGTTTCCAATGACCCTCCACGGTTGAGCCGTGGGCTTTCACATCACACTTAAGAAACCACCTGCGCGCGCTTTACGACCAGTTACAGAG
+
CCCCCGGGGGGGGGGGGGGGGGGGGGGGGGGGGGGGGGGEGDGGGGGGGGGGGGGFGGGFGFGGGGGGDCGGFGGGGGGGGGFGGGGGFFGGFEEGGEDGGGGFGGGGGGBE?CE>DGGGFGGGGGGGG839DFG=E?,9?FCDGFC<FFGG=89;FFFF@F7+;9D8DC5:D):>FF8*@@CDDFGB>CGFAFGF9*@**3A*1:@E*:A795D859/))0)92*):CD@FF@,(:(,7)9<5))/
@M00200:205:000000000-AKKM3:1:1101:10448:16916 2:N:0:1
TACTCGGGTATCTAATCCTGTTTGCTACCCACGCTTTCGAGCCTCAGTGTCAGTGACAGTCCAGAGAGCCGCTTTCGCCACCGGTGTTCCTCCATATATCTACGCATTTCACCGCTACACATGGAATTCCACTCTCCTCTACTGCACTCAAGTCTAACAGTTTCCAATGCACACAATGGTTGAGCCACTGCCTTTTACATCAGACTTATTAAACCACCTGCGCTCGCTTTAAACCCAATTACCAAT
+
CCCCCGGGGGGGGGGGGGGGGGGGGGGGGGGGGGGGGGGGGGGGGGGGGGGGGGGGGGGGGGGGGGGGGGGGGGGGGGGGGGGGGGGGGGGGGGGGGGGGGGGGGGDGFGGGGGGFGGGGGGGGGGGGGGGGGGGFGFGFFGGFGFGFGFGGGGGFFEDFFGFGFFGGFGFFFFFFFF@FGGFGFGGFB8EFFGGFFEGFFFCEC@;:7;EE@@8F>C?5:1::>CECDFEF9BB2*57*19**.)
@M00200:205:000000000-AKKM3:1:1101:17785:16923 2:N:0:1
TACGCGGGTATCTAATCCTGTTTGCTCCCCACGCTTTCGAGCCTCAGCGTCAGTAATGGACCAGTATGTCGCCTTCGCCACTGGTGTTCTTCCGAATATCTACGAATTTCACCTCTACACTCGGAGTTCCACATACCTCTTCCATACTCAAGATAGCCAGTATCAAAGGCAATTCCAAGGTTGAGCCCTGGGCTTTCACCTCTGACTAAACTATCCGCCTACGCTCCCTTTAAGCCCAATTACAGAG
+
CCCCCGGGGGGGGGGGGGGGGGGGGGGGGGGGGGGGGGGGGGGGGGGGGGGGGGGGGGGGGGGGGGGGGGGGGGGGGGGGGGGGGGGGGGGGGGGGGGGGFGFGGGDGGGGGGGGFGFGGGGGGEEGGGGGGGGFGCFADFDCFGFGFGFGGGFGFFDFFGGEGEFGGBFFFFECFFEFCFGGFFGGFCDF9A7CF9*E:@FFFCE;C3>BEFFGFACEFA:@A>E8CFC=:<>47C@=;C6CA@C@
@M00200:205:000000000-AKKM3:1:1101:13343:16939 2:N:0:1
TACTGGGGTATCTAATCCTGTTTGCTCCCCACGCTTTCGAGCCTCAGCGTCAGTAATGGACCAGTATGTCGCCTTCGCCACTGGTGTTCTTCCGAATATCTACGAATTTCACCTCTACACTCGGAGTTCCACATACCTCTTCCATACTCAAGATAGCCAGTATCAAAGGCAATTCCAAGGTTGAGCCCTGGGCTTTCACCTCTGACTACACTATCCGCCTACGCTCCCTTTAAACCCAATTACAGAG
+
CCCCCGGGGGGGGGGGGGGGGGGGGGGGGGGGGGGGGGGFGGGGGGGGGGGGGGGGGGGGGGGGGGGGGGGGGGGGGGGGGGGGGGGGGGGGGGEGGFGGGGGGGGGGGGGGGGGFGGGGGGGGGGGGGGGGGGGGGFFFFGGFGFGFGFGGCDFFFFFFGGEFFFGDDFFFFFFFFFF5CDDGFFDFFD=?FDFFFFGFFBFFFFEE)5@EFFGCAF>@=CAADGEGGG==C**-;=D=CEE@*80
@M00200:205:000000000-AKKM3:1:1101:21931:17019 2:N:0:1
TACACGGGTATCTAATCCTGTTTGCTCCCCACGCTTTCGCGCCTCAGCGTCAGAACCGGACCAGAAAGCCGCCTTCGCCACTGGTGTTCTTGCGAATATCTACGAATTTCACCTCTACACTCGCAGTTCCGCTGTCCTCTTCCGGTCTCAAGCCAACCAGTATCGAAGGCAATTCTGTGGTTGAGCCACAGGCTTTCACCCCTGACTTAATCGGCCGCCTACGCGCCCTTTAAACCCAATTACAGAG
+
CCCCCGGGGGGGGGGGGGGGGGGGGGGGGGGGGGGGGGGGGGGGGGGGGGGGGGGGGGGGGGGGGGGGGGGGGGGGGGGGGGGGGGGGGGFGGGGGGGGGGGGGGGGGCEGGGGG?DECFGGGGFGGGGGGGGGGGGFFFFGGFGFGFGFGGGGGFFEDFGGCGA?CGFGFFFEFFFFGFG;CFFGGAFFFFAGGGFEGFFFBDB=BEFEFFFFGG9DFDFFDF9EFD<C09AFF0EB?:<AFF>D(
@M00200:205:000000000-AKKM3:1:1101:5076:17053 2:N:0:1
TACCGGGGTATCTAATCCTGTTTGCTCCCCACGCTTTCGAGCCTCAGCGTCAGTAATGGACCAGTATGTCGCCTTCGCCACTGGTGTTCTTCCGAATATCTACGAATTTCACCTCTACACTCGGAGTTCCACATACCTCTTCCATACTCAAGATAGCCAGTATCAAAGGCAATTCCAAGGTTGAGCCCTGGGCTTTAACCTCTGACTAAACTATCCGCCTACGCTCCCTTTATGCCCAATTACAGAG
+
CCCCCGGGGGGGGGGGGGGGGGGGGGGGGGGGGGGGGGGGGGGGG8EFFGGGGGGGGGGGGGGGGGGGGGGGGGDGGGGGGDCFGGEGGGGGGGGGGGGGGGGFGGCFGGGGGGGFGGGGFGGGGGGGGDFGGGGEDFGFFGGFCFD9DD,=FFFFBGGBFF>=FFGGFF?DFBFDFFGFGGGG*=,:ACFF5AF?+0,>>C55CCEECCE<8=FC5CE2<>25)*?FGGB*8C4>FBB@=?E@@C3
@M00200:205:000000000-AKKM3:1:1101:12719:17071 2:N:0:1
TACTGGGGTATCTAATCCTGTTTGCTCCCCACGCTTTCGAGCCTCAGCGTCAGTAATGAGCCAGTGTGTCGCCTTCGCCACTGGTGTTCTTCCGAATATCTACGAATTTCACCTCTACACTCGGAGTTCCACACACCTCTCTCATACTCAAGACACCCAGTATCAAAGGCAATTCCGAGGTTGAGCCCCGGGATTTCACCCCTGACTTAAATGTCCGCCTACGCTCCCTTTATGCCCAGTTACAGAGACAC
+
CCCCCGGGGGGGGGGGGGFGGGDGGGGGGGFGGGGGGGGGGGGGGGGGGGGGGGGGGGGCGGGGGGGGGGGGDGGGGGGGEGGG<AFGGFFGGGGGGGGGFDFGGGGGGGGGGGGFFFGGCGGG@EGCFGGGFGGGGFEEFEGFGFGCDFFFGCDBF>FF@FEGFFGGFGFBFBFC?BDFGGGGFG?FBDDE5@C?;EF:BBB>BF;A6A6E67DD=GE@@5@>=EDGCFE3)6>8EE;4C)<)7333(((
@M00200:205:000000000-AKKM3:1:1101:5840:17072 2:N:0:1
TACCAGGGTATCTAATCCTGTTTGCTACCCACGCTTTCGAGCCTCAGTGTCAGTTACAGTCCAGAGAGCCGCTTTCGCCACCGGTGTTCCTCCATATATCTACGCATTTCACCGCTACACATGGAATTCCACTCTCCTCTACTGCACTCAAGTCTAACAGTTTCCAATGCACACAATGGTTGAGCCACTGCCTTTTACATCAGACTTATTAAACAACCTGCGCTCGCTTTAAACCCAATTACAGCGAGAT
+
CCCCCGGGGGGGGGGGGGGGFGGGGGGGGGGGGGGGGGGGGGGGGGGGGGCGGGGGGGGGFFFGGGGDGGGGGGGGGGGGGGGEGGGGGGGGGBFGGFGGGGGGDECGGGGGGGGFGGGGGGGGGGGGGCGGFGGFDDGEFDFDGBG5DF,?=BDFDGGFECBFEF8@DGFDDD5DFF6;@6DCF8EB?DCFFGFFFEGECAF@E5;=7=EFFB,;C*;C5=5*:;?C;CCFCB>>C==CC4@B)(621(
@M00200:205:000000000-AKKM3:1:1101:6032:17090 2:N:0:1
TACTGGGGTATCTAATCCCGTTCGCTCCCCTAGCTTTCGCGCCTCAGCGTCAAGAGTGGGCCAGGTAGCCGCTTTCGCCACTGGTGTTCCTCCCGATATCTACGCATTTCACCACTACACCGGGAATTCCGCTACCCTCTCCCACCTTCCAGCCGACCAGTATCCGATGCCGTTTTCCAGTTAAGCCGGAAGCTTTCACATCGGACTTGGCCAGCCGCCTGCGCGCGCTTTAAACTCAGTTACAGAG
+
CCCCCGGGGGGGGGGGGGGGFGGGECGGGGGFGGGFFGGGGGGGGFFDGEFGEFGFGGGGGGGGGGGGGGGGGG7FGGGGGFFFFFFGGGGGGGGGGGDFCAFGCE7+@FDGFFF6DGGFGGEGGGFFF81@?EDDF5EDFFFFGEG<F9EGFCDEEGGFACEGFFCEFD>>0)*@FFDFCC7=AECA?GEEFGFG+9:EE=9;;6;@<;1=@;F89DA(601>9:>D390>A<A)<4,).62:2<>
@M00200:205:000000000-AKKM3:1:1101:23488:17179 2:N:0:1
TACTCGGGTATCTAATCCTGTTTGCTCCCCACGCTTTCGAGCCTCAGCGTCAGTAATGAGCCAGTGTGTCGCCTTCGCCACTGGTGTTCTTCCGAATATCTACGAATTTCACCTCTACACTCGGAGTTCCACACACCTCTCTCATACTCAAGACACCCAGTATCAAAGGCAATTCCGAGGTTGAGCCCCGGGATTTCACCCCTGACTTAAATGTCCGCCTACGCTCCCTTTCAACCCAGTTACAGAG
+
CCCCCGGGGGGGGGGGGGGGGGGGGGGGGGGGGGGGGGGGGGGGGGGGGGGGGGGGGGGGGGGGGFGGGGGGEGGGGGGGGGFGGGGGGGGGGGEFGGGGGGGGCFGGGGGFGGGFGGGFGFGGGGGGFGGGGEGGGFGEFGGFGFGFGFGGGFGFFGF*@FEGF7DEFFFFFFFFF>C5FFG+*<CFEDGFFEFDB5E:=AFB@=EF=;CECEF@(7AD=B9>5C;D57..<).,=<(()155<7(
@M00200:205:000000000-AKKM3:1:1101:23024:17207 2:N:0:1
TACTGGGGTATCTAATCCTGTTTGCTACCCACGCTTTCGAGCCTCAGTGTCAGTGACAGTCCAGAGAGCCGCTTTCGCCACCGGTGTTCCTCCATATATCTACGCATTTCACCGCTACACATGGAATTCCACTCTCCTCTACTGCACTCAAGTCTAACAGTTTCCAATGCACACAATGGTTGAGCCACTGCCTTTTACATCAGACTTATTAAACCACCTGCGCTCGCTTTACGCCCAGTTACAGAG
+
CCCCCGGGGGGGGGGGGGGGGFFGGGFGGGGGGGGGGGGGGGGGGGGGGGGGGGGGGGGGGGGGGGGGGGGGGGGGGGGEGGGGGGGGGGGGGGGGGGGG8FGGGGGDGGFGGGGFGGGGGGG8FFGGGGGGGGGGGFFFFCDFGFGFGFF?FGGFFGGFGGFGBFGFFGFDFFEF8D?DF6+=DD=DFGGFFGFGFFA7E@<EE@*8CEE*;@C,:9>)))7?>*37CDAE9DB97(09898**0
@M00200:205:000000000-AKKM3:1:1101:19287:17230 2:N:0:1
TACGGGGTTATCTAATCCTGTTTGCTCCCCACGCTTTCGCGCCTCAGCGTCAGTTACAGTCCAGAGAGCCGCCTTCGCCACTGGTGTTCCTCCACATCTCTACGCATTTCACCGCTACACGTGGAATTCCGCTCTCCTCTTCTGCACTCAAGTCTCCCAGTTTCCAGTGCGTCACGGGGTTGAGCCCCGCACTTAGACACCAGACTTAAGAAACCGCCTGCGCGCGCTTTACACCCAATTACAGAG
+
CCCCCGGGGGGGGGGGGGGGGGGGGGGGGGGGGGGGGGGGGGGGGGGGGGGGGGGGGGGGGGGGGGGGGGGGGGGGGGGGGGGGGGGGGGGGGGGGGGGGGGGGGGGGGGGGGGGFGGGGGGGGGFGGGFGGGGGGGFGFFGGFGFGFGB@FGGFFFGGFEGEGFFGGFGFFFAFFA>6@FEFGCGGF>DCEFF?+83BBF>2B>E7@;4>4(/=:09837618;8@5<F244<:9*(.))6>7:(
@M00200:205:000000000-AKKM3:1:1101:25751:17240 2:N:0:1
TACGAGGGTATCTAATCCTGTTTGCTCCCCACGCTTTCGCGCCTCAGTGTCAGTTACAGACCAGAAAGTCGCCTTCGCCACTGGTGTTCCTCCAAATCTCTACGCATTTCACCGCTACACTTGGAATTCCACTTTCCTCTTCTGCACTCAAGTTCCCCAGTTTCCAATGACCCTCCCCGGTTGAGCCGTGGGCTTTCACATCAGACTTAAGGAACCACCTGCGCGCGCTTTATGCCCAATTACAGAC
+
CCCCCGGGGGGGGGGGGGGGGGGGGGGGGGGGGGGGGGGGGGGGGGGGGGGGG@FFGGGGGGGGGGGGGGGGGGGGGGGGGGGGGGGGGGGGGGGGGGGGGGGGGGGGFGGGGGGEGG?FGDFFFEGGGGGCFGGFGFGFFGGFGFGFGFDDDFGFBFGFGGEF7F8ADFF<DBF9*<8?CCGGACGFEDEFFGFGFFGFCEE:83BEFEFB34F*);@D;>@;@DED<>?9CE9<E@0@<?)))9(
@M00200:205:000000000-AKKM3:1:1101:8024:17268 2:N:0:1
TACAAGGGTATCTAATCCTGTTCGCTCCCCACACTTTCGCTCCTCAGCGTCAGGTAATGCCCAGAGAACCGCCTTCGCCACCGGTGTTCCTCCTGATATCTGCGCATTTCACCGCTACACCAGGAATTCCGTTCTCCCCTGCATACCTCCAGTCTGCCCGTATCGAAAGCAAGCCAGGTGTTAAGCACCTGGTTTTCACTCCCGACGCGACAAACCGCCTACGAGCCCTTTAAACCCAATTACAGAG
+
CCCCCGGGGGGGGGGGGGGGGGGGGGGGGGGGGGGGGGGGGFGGGFGGGGGGGGGGGGGGGGGGGGGGGGGGGGGGGGGGGGGGGGEGGGGGGGGGGGGGGGGGGGGGGGGGGGGFGGFFGGF7FGGGGGGF+AFF9?EDFGGFGFFFGFGGGGGFFGGFGGDDD5DGBGFEFFA?A?F@@:;?6EEA>F753@EF;AC46:92<A@929@>@@FG6DFFF@@3;CBG5*::B))4C:(44).6<<0
@M00200:205:000000000-AKKM3:1:1101:11568:17296 2:N:0:1
ACGCGGGTATCTAATCCTGTTTGCTCCCCACGCTTTCGCGCCTCAGTGTCAGTTACAGACCAGACAGTCGCCTTCGCCACTGGTGTTCCTCCAAATCTCTACGCATTTCACCGCTACACTTGGAATTCCACTATCCTCTTCTGCACTCAAGTTCCCCAGTTTCCAATGACCCTCCCCGGTTGAGCCGGGGCCTTTCACATCAGACTTAAGGAACCACCCGCGCGCGCTTTAAACCCAGTTACAGAC
+
CCCCCGGGGGGGGFGGGGGGGGGGGGGGGGGGGGGGGGGEGGGGFGGGGGGGGGGGGGGGGGGGGGGGGDGGEFGGGG@FGGGGGGGGGGGGGGGGGGGGGGGGCGGGGGGGGGGBG9EFDGC8EEDGCFFGDDFGGFGFFGFFFFGFGFDFGGGFFGG;DFEGE+D3=FBDF=BEEB6@E+*;A@CD5**39?9:@E@C3...>@54*6;*7>C88*).7(259*87DF<44<?(*4,).6<)4(
@M00200:205:000000000-AKKM3:1:1101:20093:17327 2:N:0:1
TACAGGGGTATCTAATCCTGTTCGCTCCCCACACTTTCGCTCCTCAGCGTCAGGTCATTCCCAGAGAACCGCCTTCGCCACCGGTGTTCCTCCTGATATCTGCGCATTTCACCGCTACACCAGGAATTCCGTTCTCCCCTGAATACCTCTAGTCTGCCCGTATCGGAAGCAAGCGCCGTGTTAAGCACGGCGTTTTCACTCCCGACGCGACAAACCGCCTACGAGCCCTTTAAACCCAATTACAGAGAGAC
+
CCCCCGGGGGGGGGGGGGGGGGGGGGGGGGGGGGGGGGGGGGGGGGGGGGGGGGGGGGGGGGGGGGGGGGGGGGGGGGGGGGGGGGGGGGGGGGGGGGGGGGGGGGGGGGGGGGGFGGGGGGGGGGGFFGGGGGGGGFGDFGGFGFGEGFGGGGGFFGGFGGFGFFGGFGFFFFFFFFGFGGFGFGGFFGGFFEGGFFGFFFFFD9941:@F;@GGFGFFF?F:?G@GCF))5))78(8?<FB<748(18(
@M00200:205:000000000-AKKM3:1:1101:17252:17393 2:N:0:1
TACGAGGGTATCTAATCCTGTTTGCTACCCACGCTTTCGCTCCTCAGCGTCAGTTTCGGCCCAGAGTGCTGCCTTCGCCGTAGGTGTTCCTCCTGATATCTGCGCATTTCACCGCTACACCAGGAATTCCACACTCCTCTACCGAACTCAAGTCACAGCAGTATCGGATGGCGTCTCAGGGTTGAGCCACTGCCTTTTACATCAGACTTATTAAACCACCTGCGCTCGCTTTATACCCAATTACAGAG
+
CCCCCGGGGGGGGGGGGGGGGGGGGGGGGGGGGGGGGGGGGGGGGGGGGGGGGGGGGG7FGEGGGGGGGGGGGGGGGGGGGGDFFGGGGGFGGGGGGGGGGGGGGGGGGGGGGGGFGGGGGGFGFFGGGGGGFEGGCFGDFGGFGFGFGF,?FGGFDEFFGGDFEBDEFGFC>AEFFFG6:FGGFGGFFFGFFCC7FEGEFFF=@BE@*:AE45<C>DFD>>=85*89DDDFF3)92;E(346943)(
@M00200:205:000000000-AKKM3:1:1101:19826:17406 2:N:0:1
TACTAGGGTATCTAATCCTGTTTGCTCCCCACGCTTTCGAGCCTCAGCGTCAGTAATGGACCAGTATGTCGCCTTCGCCACTGGTGTTCTTCCGAATATCTACGAATTTCACCTCTACACTCGGAGTTCCACATACCTCTTCCATACTCAAGATAGCCAGTATCAAAGGCAATTCCAAGGTTGAGCCCTGGGCTTTCACCTCTGACTAAACTATCCGCCTACGCTCCCTTTACACCCAATTACAGAG
+
CCCCCGGGGGGGGGGGGGGGGGGGGGGGGGGGGGGGGGGGGGGGGGGGGGGGGGGGGGGGGGFGGGGGGGGGGGGGGGGEGGGGGGGGGGGGGGGGGGGGGGGGGFGGFFGGGGGFGGGGGGGGGGGGGGGGGGGGGFGFFGGFGFGFGFFGGGGFFGFBFGFDEFFGFGFDFEFFFFG?FFDD?FEFFGCAFGGG9EG*>5=@A>AABEE=CEF,0*9>D))@AEFG4:;49*:)>9BFFEE4B4>
@M00200:205:000000000-AKKM3:1:1101:12151:17523 2:N:0:1
TACGGGGGTATCTAATCCTGTTTGCTCCCCACGCTTTCGAGCCTCAGCGTCAGTAATGGACCAGTATGTCGCCTTCGCCACTGGTGTTCTTCCGAATATCTACGAATTTCACCTCTACACTCGGAGTTCCACATACCTCTTCCATACTCAAGATAGCCAGTATCAAAGGCAATTCCAAGGTTGAGCCCTGGGCTTTCACCTCTGACTAAACTATCCGCCTACGCTCCCCTTAAACCCAATTCCAGAG
+
CCCCCGGGGGGGGGGGGGGGGGGGGGGG@FGGGGGGGGGGGGGGGGGGGGGGGGGGGGGGGGGGGGGGGGGGGGGGGGGGGGGGGGGGGGGGGGGGGGGGGGGGGGGGGGGGGGGFFGGGGGGG@BEGFGGGGGGGGFGFFGFFGFGFGF,ADDDFFFFFGGFGF9DGFGFDFFFF9CFFFFFGAFFFFG*:CFGFFEGE@CBE;EEE*:BFEFGG=FB>F:5B>E>G*;5)744;C1=@4)9))71
@M00200:205:000000000-AKKM3:1:1101:19054:17622 2:N:0:1
TACTGGGGTATCTAATCCTGTTTGCTCCCCACGCTTTCGAGCCTCAGCGTCAGTAATGAGCCAGTGTGTCGCCTTCGCCACTGGTGTTCTTCCGAATATCTACGAATTTCACCTCTACACTCGGAGTTCCACACACCTCTCTCATACTCAAGACACCCAGTATCAAAGGCAATTCCGAGGTTGAGCCCCGGGATTTCACCCCTGACTTAAATGTCCGCCTACGCTCACTTTAAACCCAGTTCCAGATCGAT
+
CCCCCGGGGGGGGGGGGGGGGGGGGGGGGGGGGGGGGGGGGGGGGGGGGGGGGGGGGGGGGFFFGFGGGGGGGGGGFGGGGGGGGGGGGGGGGGG@F<DGGGGGGGGGGGGGGGGFGGGGGGGG7>CFG8DDCEDEEFGFFGGFGFGFGF8FGGFFFGGFGFFGD9D95EFDFEFFFB+9FFFD*@E?BGDB5EEGFFGC57>BBEFFEF4>97DD28B@=B2?@C5D7;@C)1;3C116.)1.67)(/(/
@M00200:205:000000000-AKKM3:1:1101:20706:17686 2:N:0:1
TACTGGGGTATCTAATCCTGTTTGCTCCCCACGCTTTCGAGCCTCAGCGTCAGTAATGGACCAGTATGTCGCCTTCGCCACTGGTGTTCTTCCGAATATCTACGAATTTCACCTCTACACTCGGAGTTCCACATACCTCTTCCATACTCAAGATAGCCAGTATCAAAGGCAATTCCAAGGTTGAGCCCTGGGCTTTCACCTCTGACTAAACTATCCGCCTACGCTCCCTTTAAACCCAGTTACAGCGACAT
+
CCCCCGGGGGGGGGGGGGGGGGGGGGGGGGGGGGGGGGGCFG:F@FGGGGGGGGE@9FGFGGGGADCCFCFGGGGGGGGGGAGFFGGGGGGGGGEEGGGGGGGG=FGGAFGG99FFGGGGGFGC:CGGGGGDDG8EFFGEFGGBEFGFGBFGD8DF9FCFGCEGFFGCFGF5DEFFCDGFFFFC5D?F5DEFFGGGAEG*8CEF7AC7185;*3@@AGB)):<AAGEF@:>=4*9776(6;48*.)(/(,(
@M00200:205:000000000-AKKM3:1:1101:12581:17793 2:N:0:1
TACGGGGGTATCTAATCCTGTTTGCTCCCCACGCTTTCGAGCCTCAGCGTCAGTAATGGACCAGTATGTCGCCTTCGCCACTGGTGTTCTTCCGAATATCTACGAATTTCACCTCTACACTCGGAGTTCCACATACCTCTCCCATACTCAAGATAGCCAGTATCAAAGGCAATTCCAAGGTTGAGCCCTCGGCTTTCACCTCTGACTAAATTATCCGCCTACGCTCCCTTTATCCCCAATTACAGAGAGCT
+
CCCCCGGGGGGGGGGGGGGGGGGFFGGGGGGEGGGGGGE<FFGGGGGDEFGCFGFGGGEDGFGFGGGCFGGGGGGGGGGGGGGGGGGGGGFFGGEGGGGGGGCFC=EGGGGGGGGFDFF,;?=>+@>?FGDGGFGGGFFE6==:EFFEGFGFAF?87DDFF799DFDGFGA8F@CB7ECFFFFG?,@99*495*4C>EGF6=@:;C<6*.**:AEF29?>(7=D=EEG47))?5)/;;?()/9)).(/,()
@M00200:205:000000000-AKKM3:1:1101:17368:17795 2:N:0:1
TACAAGGGTATCTAATCCTGTTCGCTCCCCACACTTTCGCTCCTCAGCGTCAGGTAATGCCCAGAGAACCGCCTTCGCCACCGGTGTTCCTCCTGATATCTGCGCATTTCACCGCTACACCAGGAATTCCGTTCTCCCCTGCATACCTCTAGTCTGCCCGTATCGAAAGCAAGCGCCGTGTTAAGCACGGCGTTTTCACTCCCGACGCGACAAACCGCCTACGAGCCCTTTCAGCCCAATTACCGACAGA
+
CCCCCGGGGGGGGGGGGGGGGGGGGGGGGGGGGGGGGGGGGFGGGGGGGGGGGGGGGGGGGGGGGGGGGGGGGGGGGGGGGGGGGGGGGGGGGGGGGGGGGGGGGGGGGGGGGGGFGGGGGGGGGGGGFGGGGGGFGFEDFGGFGFGFGFGGGGGFFGF>EDDFDFFGEGFFFFFBFFGBFGGGFGFFE*=BDEEDF<FEFBDF?FFF99>0.8CC6D@:67273CDGFF7).:A0C?04<92)-((((.
@M00200:205:000000000-AKKM3:1:1101:13464:17852 2:N:0:1
TACTCGGGTATCTAATCCTGTTCGCTCCCCACACTTTCGCTCCTCAGCGTCAGGATATTCCCAGAGAACCGCCTTCGCCACCGGTGTTCCTCCTGATATCTGCGCATTTCACCGCTACACCAGGAATTCCGTTCTCCCCTGAATACCTCTAGTCTGCCCGTATCGGAAGCAAGCCAGGTGTTAAGCACCTGGTTTTCACTCCCGACGCGACAAACCGCCTACGAGCCCTTTAAACCCAATTACAGAGAGA
+
CCCCCGGGGGGGGGGGGGGGGGGGGGGGGGGGGGGGGGGGGGGGGGGGGGGGGGGGGGGGGGGGGGGGGGDGGGGGGGGGGGGGGGGGGGGGGGGGGGGGGGGGGGGGGGGGGDGFGGGGGGGGGGGGGGGGGGGGGFGDFGGFGFGCGFFFGGGFFDFAGGFGADGGFGFFF=FFAC?FFGGGFGGFFCEFFFFDFCFFFD>9>ABFB=B9,6EGFGFFF@;)1:@CCDF4AAB(;:2:<A<D<A?<?(
@M00200:205:000000000-AKKM3:1:1101:26553:17856 2:N:0:1
TACGAGGGTATCTAATCCTGTTTGCTCCCCACGCTTTCGAGCCTCAGCGTCAGTTACAGACCAGAGAGCCGCTTTCGCCACCGGTGTTCCTCCATATATCTACGCATTTCACCGCTACACATGGAATTCCACTCTCCCCTTCTGCACTCAAGTCCTCCAGTTTCCAAAGCGTACAATGGTTAAGCCACTGCCTTTAACTTCAGACTTACAGAACCGCCTGCGCTCGCTTTATGCTCAATTACAGAG
+
CCCCCFGGGGGGGGGGGGGGGGGGGGGGGGGGEGGGGGGGGGGGGFGGGGGGGGGGGGFGGGGGGFGGGGFGGCFGGGGGGGDGGGGGGGGGGGGGGGGGGGGGGGGGGGFGGGGFGGGGGGGGF>BDGGGGGGGGCFGFFGGFGFGEGFFGGGGFFGG5@DEGFFG,68:>DFE+B:0BF9CFFFGFFCFAFGF>6><EFC@<CE@=*:@4):D=>C>@>6(65:58DC3<5C)94.7CFEF)7(
@M00200:205:000000000-AKKM3:1:1101:13955:17891 2:N:0:1
TACCGGGGTATCTAATCCTGTTTGCTCCCCACGCTTTCGAGCCTCAGCGTCAGTAATGGACCAGTATGTCGCCTTCGCCACTGGTGTTCTTCCGAATATCTACGAATTTCACCTCTACACTCGGAGTTCCACATACCTCTTCCATACTCAAGATAGCCAGTATCAAAGGCAATTCCAAGGTTGAGCCCTGGGCTTTCACCTCTGACTAAACTATCCGCCTACGCTCCCTTTAAACCCAGTTACAGAGAGAC
+
CCCCCGGGGGGGGGGGGGGGGGGGGGGGGGGGGGGGGGGGGGGGGGGGGGGGFGGGGGGGGGGGGGGGGGGGGGGGGGGGGGGGGGGGGGGGGGGGGGGGGGGGEGGGGGGGGGGFGFAEGFGG7BCFGGFGGGGGGFGFBAGFGFGC?FCDEFFFFCGFCBDFDFGGFGFFFFFFFFGFGDGF??FAFFGFFGGGF@FE@)@C@A=AEFFFEEFFAFFA=>)*/=@568;=C=:>C2(>?C5*7*5111(
@M00200:205:000000000-AKKM3:1:1101:13562:18021 2:N:0:1
TACCCGGGTATCTAATCCTGTTTGCTCCCCACGCTTTCGCGCCTCAGCGTCAGAACCGGACCAGTCAGCCGCCTTCGCCACTGGTGTTCATGCGAATATCTACGAATTTCACCTCTACACTCGCAGTTCCACTAACCTCTTCCGGTCTCAAGCCATACAGTATCGAAGGCAATTCTGTGGTTGAGCCACAGGCTTTCACCCCCGACTTATAACGCCGCCTACGCGCCCTTTATACCCAATTACAGAG
+
CCCCCGGGGGGGGGGGGGFFGGGGGGGGGGGGGGGGGGGGGGGGGGGGGGGGGGGGFEGGGGGGFEF<FGGGEGGGDGGGGGGGFGGGFGGFGGEFGGGG,=FDFDDGGGFEFGGDAFCF,88BFCEGGGGDF8DDFFGF?FEB>BDFGFADDFGFFGGFGFAC)3=E@8F@ACAAF99CDF5CF6@FFGGAFGGGA*,:@=>92@B@C?CC)6E:03=;?D0=4C>DC5:D2:A<F)3<9))6844
@M00200:205:000000000-AKKM3:1:1101:20909:18044 2:N:0:1
TACGCGGGTATCTAATCCTGTTTGCTCCCCACGCTTTCGAGCCTCAGCGTCAGTAATGGACCAGTATGTCGCCTTCGCCACTGGTGTTCTTCCGAATATCTACGAATTTCACCTCTACACTCGGAGTTCCACATACCTCTTCCATACTCAAGATAGCCAGTATCAAAGGCAATTCCAAGGTTGAGCCCTGGGCTTTCACCTCTGACTAAACTATCCGCCTACGCTCCCTTTAAACCCAGTTACAGAG
+
CCCCCGGGGGGGGGGGGGGGGGGGGGGGGGGGGGGGGGGGGGGGGGGGGGGGGGGGGGGGGGGGGGGGGGGGGGGGGGGGGGGGGGFGGGGGGGFGGGGGGGGGGCEGFGGGGGGBFGGGGGGGGGGGGGGGGGGGGFGEFGGFGFFEGFGGFFGFFGGFEGFGFFGGFGFFFFFFFFGFGGGGFCFFFGG>FEFFFFGFF@5@EFFFFFFFFFGGF4BDA35?@GEG6;@FE9@=EF@3?EE?<<E
@M00200:205:000000000-AKKM3:1:1101:6088:18060 2:N:0:1
TACGGGGGTATCTAATCCTGTTTGCTCCCCACGCTTTCGAGCCTCAGCGTCAGTAATGGACCAGTATGTCGCCTTCGCCACTGGTGTTCTTCCGAATATCTACGAATTTCACCTCTACACTCGGAGTTCCACATACCTCTTCCATACTCACGATAGCCAGTATCAAAGGCAATTCCAAGGTTGAGCCCTGGGCTTTCACCACTGACTAAACAATCCGCCTACGCTCCCTTTAAACCCACTTCCAGATAGAC
+
CCCCCGGGGGGGGFGGGGGFGGGGGGAFGGCFCFGGGFEGFFCGFDGFEGGGGGFF9F9E<E<FFFCFEF@FCGGG7FEGGEEDA4C@DFGGGGEGGFD,EFE@FGG?CEGGGGFF8FGGD8F7CCC?FFGD6?FG@DFEF,B9@@DDDB,6@DC*=>D*3=9=D?8,*@FBFE?FC++*8@CG9?79ADE*;9CFCFGE*0547):A:;B*)16=(9?2>BFA9EED5CE)..76*/(/))).)/).)7)
@M00200:205:000000000-AKKM3:1:1101:27023:18088 2:N:0:1
TACTCGGGTATCTAATCCTGTTTGCTCCCCACACTTTCGCACCTCAGCGTCAATACATGTCCAGTTAGTCGCCTTCGCCACTGGTGTTCTTCCGAATATCTACGAATTTCACCTCTACACTCGGAATTCCACTAACCTCTCCATGATTCAAGCGATGCAGTCTTAAGGGCAGTTCCAGAGTTGAGCTCTGGGCTTTCACCCCTAACTTACAAAGCCGCCTACGTGCGCTTTATACCCAATTACAGAC
+
CCCCCGGGGGGGGGGGGGGGGGGGGGGGGGGGGGGGGGGGGGGGGGGGGGGGGGGGGGGGGGGGGGGGGGGGGGGGGGDGGGGGGGGGGGGGGGGGGGGGGGGGGGGGGGGGGGGFGGGGGGGGCGGFGFGGGGGF?DFEFGGFG5CFGF8+ECDFD>DFGGEDDFFFFEFDF<FFFBFFFGGCDFGDFGFBFGFGFFGFD>D>5CEEFEFEF5,@)3*-<@>A)4@D4:(6*91<C*0(8*88:;(
@M00200:205:000000000-AKKM3:1:1101:22298:18182 2:N:0:1
ACAAGGGTATCTAATCCTGTTTGCTCCCCACGCTTTCGAGCCTCAGCGTCAGTAATGGACCAGTATGTCGCCTTCGCCACTGGTGTTCTTCCGAATATCTACGAATTTCACCTCTACACTCGGAGTTCCACATACCTCTTCCATACTCAAGATAGCCAGTATCAAAGGCAATTCCAAGGTTGAGCCCTGGGCTTTCACCTCTGACTAAACTATCCGCCTACGCTCCCTTTAAGCCCAATTACAGAG
+
-BCCCGGGGGGG9@FGGGGGGGGGGGGGGGGGGGEGGGGGGGFFFGGGGGGGGGGGGGGGGGGGGGGGGGGDGGGFGFFGGGCGGGDGGGFGDGGGGGGGGGGGEFFGGGGGGGFFGGGFGGGGGGGGFDFGDGG@EFGFFGGFGFGFGFGGFGGBFGGFGFFGFFFFFGFFFF=FFFGFFFDFFFGFF???FFGGAECCCEEC75A8:@EF<C@EC5@AFFF@>?F>CC6?AE=BFB(*984>>5
@M00200:205:000000000-AKKM3:1:1101:19351:18184 2:N:0:1
TACTCGGTATCTAATCCTGTTCGCTCCCCACACTTTCGCTCCTCAGCGTCAGGTCATTCCCAGAGAACCGCCTTCGCCACCGGTGTTCCTCCTGATATCTGCGCATTTCACCGCTACACCAGGAATTCCGTTCTCCCCTGAATACCTCTAGTCTGCCCGTATCGGAAGCAAGCGCCGTGTTAAGCACGGCGTTTTCACTCCCGACGCGACAAACCGCCTACGAGCCCTTTACACCCAGTACAGAG
+
CCCCCGGGGGGGGEGFFGGGFGGGGGCGGGGGGGFFGGGCFGGGGGGGGGGGGGGGGGGGGEFGGGGGGGGGGCFFGFGGGGFGGGGGFGGGGGGGGGGGGGGGGDFFGGGGGGGFGGGAFEGGEFDGAFGGGGGGGBFDFGGBEFGFGFGGGGGFDDDBGGFGFFGDFFFFFFDBBEGFGGFCFGGF>DGFFGGGFEFF>5@DFF@F6>BFFFGG>DF:?<:79CFGCDDFA2(9E(8<AD<A:
@M00200:205:000000000-AKKM3:1:1101:20651:18228 2:N:0:1
TACCCGGGTATCTAATCCTGTTTGCTCCCCACGCTTTCGAGCCTCAGCGTCAGTAATGGACCAGTATGTCGCCTTCGCCACTGGTGTTCTTCCGAATATCTACGAATTTCACCTCTACACTCGGAGTTCCACATACCTCTTCCATACTCAAGATAGCCAGTATCAAAGGCAATTCCAAGGTTGAGCCCTGGGCTTTCACCTCTGACTAAACTATCCGCCTACGCTCCCTTTAAACCCAATTACAGAGCGAT
+
CCCCCGGGGGGGGGGGGGGGGGGGGGGGGGGGGGGGGGGGGGGGGGGGGGGGGGGGGGGGGGGGGGGGGGGGGGGGGGGGGGGGGGGGGGGGFFGGGGGGGGGGGGGGGGGGGGGFGGGGGGGGGGGGGGGGGGGGGFGFFGGFGFGFGFGGGFFFFGGFCFBDEFGG6CFFFFF?FDC5EEFGFGGFFGFFFGGFFFGFFDFFFFEFEFFFFFGGFGFADDFBACBFCF3=EEF(;@BB4@EEB@B((3(
@M00200:205:000000000-AKKM3:1:1101:19404:18271 2:N:0:1
TACTAGGGTATCTAATCCTGTTTGCTCCCCACGCTTTCGAGCCTCAGCGTCAGTAATGGACCAGTATGTCGCCTTCGCCACTGGTGTTCTTCCGAATATCTACGAATTTCACCTCTACACTCGGAGTTCCACATACCTCTTCCATACTCAAGATAGCCAGTATCAAAGGCAATTCCAAGGTTGAGCCCTGGGCTTTCACCTCTGACTAAACTATCCGCCTACGCTCCCTTTAAACCCAGTTACCGAG
+
CCCCCGGGGGGGGGGGGGGGGGGGGGGGGGGGGGGGGGGGGGGGGGGGGGGGGGGGGGGGGGGGGGGGGGGGGGGGGGGGGGGGGGGGGGGGGGDGGGGGGGGGGGGGFGGGGGGFGGGGGGFGEGG8FFGGGGGGGFGFFGGFGFGFGFDDFDFF7DDFGGFGFFGFBGFFFEFFFFCFFF?FDCGFFCDFFGFGFFGFE8@@7A6A5CE@A7DFAGFFF@8@DGFF4;;*AAE2B>2.*/**/6(
@M00200:205:000000000-AKKM3:1:1101:6696:18310 2:N:0:1
TACAGGGGTATCTAATCCTGTTTGCTCCCCACGCTTTCGTGCATGAGCGTCAGTGTTAGCCCAGGGGGCTGCCTTCGCCATCGGTATTCCTCCACATCTCTACGCATTTCACTGCTACACGTGGAATTCTACCCCCCTCTGCCACACTCTAGCCTGCCAGTCACCAATGCAGTTCCCAGGTTAAGCCCGGGGATTTCACATCGGTCTTAGCAAACCGCCTGCGCACGCTTTAAGCCCAATTACAGAG
+
CCCCCGGGGGGGGGGGGGGGGGGGGGGGGGFGGGGGGGGGFGGGGGGGGGGGGGGGGGGGFGGGGGGGGGGGGGGGGGGGGGGGGGGGGGGGGGGGGGCGGGGGGGGGFGGGGGGFGGGGGGGGGGGGGGGGFGGGGFGFFGGFGFGFGBGGGGGFFDGFGGDDEFGCDDFFFFFFFFGFGGDFAGCFEGGFFGFFFEGF45A?FFFFFC5CEEF=@DEF=;B)6CDG>C=3<>E;C?6:AFFFB<B
@M00200:205:000000000-AKKM3:1:1101:28676:18312 2:N:0:1
TACTCGGGTATCTAATCCTGTTTGCTCCCCACGCTTTCGCGCCTCAGCGTCAGAACCGGACCAGACAGCCGCCTTCGCCACTGGTGTTCTTGCGAATATCTACGAATTTCACCTCTACACTCGCAGTTCCGCTGTCCTCTTCCGGTCTCAAGCCAACCAGTATCGAAGGCAATTCTGTGGTTGAGCCACAGGCTTTCACCCCCGACTTAATCGGCCGCCTACGCGCCCTTTAAGCCCAGTTACAGAG
+
CCCCCGGGGGGGCFGGGGFFGGGGFGGFGGFGGGGGGGEDGG7CGGGFGGGGGGFGGG@@FEGGFGGGFGGGGGGGGGGGGGGGCEFGDF;FFGGFGF;;DFFFGGGGFEDCEDFFFDGGGFFGGGCFGGGGGGGFE?FFFGGFD>DACFGGG6?FF+3?FGCGAAFGDCF@AC+?=<FAG5CC6A,@FC:;A6,;+*175>@9@>><C;CE(;EC25>;(,<>BG>DC5?2<49?F(.4)6:2)62
@M00200:205:000000000-AKKM3:1:1101:24318:18340 2:N:0:1
TACAGGGGTATCTAATCCTGTTTGCTCCCCACGCTTTCGAGCCTCAGCGTCAGTAATGAGCCAGTGTGTCGCCTTCGCCACTGGTGTTCTTCCGAATATCTACGAATTTCACCTCTACACTCGGAGTTCCACACACCTCTCTCATACTCAAGACACCCAGTATCAAAGGCAATTCCGAGGTTGAGCCCCGGGATTTCACCCCTGACTTAAATGTCCGCCTACGCTCCCTTTAAGCCCAATTACAGAGATAT
+
CCCCCGGGGGGGGGGGGGGGGFFGGGGGGGGGGGGGGGGGGGGGGGGGGGGGGGGGGGGGGGGGGGFGGGGGGGGGGGGGGGGGGGGGGGGGGGG@FGGGGGGGGGGGGGGGGGGFGGCFCDGGCEEGGGGGGGGGEFGFFFGFGFGFGFGGGGGFFD6?EDBCEFFFBFFD*3=FFDCACC6FFGGFFDC9>*;9B5;@BB=@BFEECA;*9:DC@GE95B9?>EEG*0/9)738ED0@36>7)7;3)9)
@M00200:205:000000000-AKKM3:1:1101:8853:18346 2:N:0:1
TACGGGGGTATCTAATCCTGTTTGCTCCCCACGCTTTCGAGCCTCAGCGTCAGTAATGGACCAGTATGTCGCCTTCGCCACTGGTGTTCTTCCGAATATCTACGAATTTCACCTCTACACTCGGAGTTCCACATACCTCTTCCATACTCAAGATAGCCAGTATCAAAGGCAATTCCAAGGTTGAGCCCTGGGCTTTCACCTCTGACTAAACTATCCGCCTACGCTCCCTTTAAACCCAGTTACAGAG
+
CCCCCGGGGGGGGGGGGGGGGGGGGGGGGGGGGGGGGGGGGGGGGGGGGGGGGGGGGGGGGGGGGGGGGGGGGGGGGGGGGGGGGGFEGGGGGGGGDGECFD<FGGGGGGEFGGGFGGGGGGGGFGEGGFGGGGGGGFGEFFGFGFGEGFGGGGGFFFGBFG7@DCFFFGFBFFFFFCC?@;79CCG>FFG5CGGG+;B@85>EFE4:<EE6:EGE4>BDFDD?>C;CGFEC?<=3E;3@)<CC@33
@M00200:205:000000000-AKKM3:1:1101:24232:18360 2:N:0:1
TACGAGGGTATCTAATCCTGTTCGCTCCCCACACTTTCGCTCCTCAGCGTCAGGTCATGCCCAGAGAACCGCCTTCGCCACCGGTGTTCCTCCTGATATCTGCGCATTTCACCGCTACACCAGGAATTCCGTTCTCCCCTGCATACCTCTAGTCTGCCCGTATCGAAAGCAAGCCAGGTGTTAAGCACCTGGTTTTCACTCCCGACGCGACAAACCGCCTACGAGCCCTTTACACCCAATTACAGAGAGAC
+
CCCCCGGGGGGGGGGGGGGGGGGGGGGGGGGGGGGGGGGGGGGGGGGGGGGGGGGGGGGGGGGGGGGGGGGGGGGGGGGEGGGGGGGGGGGGGGGGGGGGGGGCGGGGGGGGGGGFGGGGGGGGGGGGGGGGGGGFCFGDFGGFGFGEGFGCEFGFFEF>GGFFA?GG>FFEFD@FF>DFFGGGFGGFFGGFFGGGAEGFFBD>@2@@296@6=GC;DDDFDDF?EBGD774>)).82?BF9>F?F02(3(
@M00200:205:000000000-AKKM3:1:1101:5967:18450 2:N:0:1
TACCCGGGTATCTAATCCTGTTTGCTCCCCACGCTTTCGAGCCTCAGCGTCAGTAATGGACCAGTATGTCGCCTTCGCCACTGGTGTTCTTCCGAATATATACGAATTTCACCTCTACACTCGGAGTTCCACATACCTCTTCCATACTCAAGATAGCCAGTATCAAAGGCAATTCCAAGGTTGAGCCCTGGGCTTTCACCTCTGACTAAACTATCCGCCTACGCTCCCTTTAAACACAATTACAGAGAGA
+
CCCCCGGGGGGGFFGGGGGGGGGGGGGGGGFGGGGGGGGGGGGGGGGGDGGGFGGGGGGGGFFGFFGFGGGGGGGGGDECGFGFFEFEGCFGGEGGFGG,DCCGGGGGFEFGGGGFGFG?DDF@EGEGGGGGGEGGGF88?FDFGFDEG9@+EFGFF8?D8@DCEFGGFDFDFEFFEDD:CE?DDD8*3DEF?EE?+;C*6)@@AEEFBF5;=E>@559=2:<?ACEGGGFCEFF4F9@3>?*.8:3=@9
@M00200:205:000000000-AKKM3:1:1101:24015:18457 2:N:0:1
TACTGGGGTATCTAATCCCGTTTGCTCCCCTGGCTTTCGCGCCTCAGCGTCAGTTGCGGACCAGAGAGTCGCTTTCGCCACCGGCGTTCCTCCTGATATCTACGCATTTCACCGCTCCACCAGGCGTTCCACTCTCCCCTCCCGCACTCTAGCCGCGCCGTATCGCAGGCAGTTCCCGGGTTGAGCCCGGGGATTTCACCCCCGACGTGCACGCCCCCCTACGCGCCCTTTCAACCCCGTTACACAGCGAC
+
C<CCCCFGGDGGGCCGGFGFGGEGGGGGGGC9,ECGGG:FEGGGGCFDEEG7,EDCFEE:FGFDGGFCFG@GEGGG7FGDGG7+@7F>FGGGGFCA<<DGG8ECGDFCGGGGF8C5CE8F?4EC+63@EGFGGG8DFFEDE>C@G*=5?898ACD?5CD4:42C@4D8BG)5A;FF6)?)13);)>C8))205ACFFFFA?F0((474(8:A((2:(1<((81B08BD)72-)).4?((-((46))(.-((
@M00200:205:000000000-AKKM3:1:1101:18171:18474 2:N:0:1
TACTAGGGTATCTAATCCTGTTTGCTACCCACGCTTTCGAGCCTCAGTGTCAGTTACAGTCCAGAGAGCCGCTTTCGCCACCGGTGTTCCTCCATATATCTACGCATTTCACCGCTACACATGGAATTCCACTCTCCTCTACTGCACTCAAGTCTAACAGTTTCCAATGCACACAATGGTTGAGCCACTGCCTTTTACATCAGACTTATTAAACCACCTGCGCTCGCTTTAAACCCAATTACAGAG
+
CCCCCGGGGGGGGGGGGGGGGGGGGGGGGGGGGGGGGGGGGGGGGGGGGGGGGGGGGGGGGGGGGGGGGGGGGCFGGGGEFGGGGGGGGGGGGGGGGGGGGGGGGGGGGGGFGGGFGGGGGGGGGGGGGFGGGGGGGFGFFGGFGFGFGFGGGGGFFGGFDDECEFGGFGFEFDFFFFGFGGGGFDGFFCCFFGGGFFGFFFFFFC=E77C@EFFG5DF@5>59:;>9FFFEEEB@7@B4CEE3@B
@M00200:205:000000000-AKKM3:1:1101:20969:18487 2:N:0:1
TACAAGGGTATCTAATCCTGTTTGCTCCCCACGCTTTCGCGCCTCAGCGTCAGTTACAGTCCAGAGAGCCGCCTTCGCCACTGGTGTTCCTCCACATCTCTACGCATTTCACCGCTACACGTGGAATTCCGCTCTCCTCTTCTGCACTCAAGTCTCCCAGTTTCCAGTGCGTCACGGGGTTGAGCCCCGCACTTAGACACCAGACTTAAGAAACCGCCTGCGCGCCCTTTATGCCCCATTACAGAG
+
CCCCCGGGGGGGGGGGGGGGGGGGGGGGGGGGGGGGGGGGGGGGGGGGGGGGGGGGGGGGGGGGGGGGGGGGGGGGGGGGGGGGGGGGGGGGGGGGGGGGGGFGGGGGGGGGGGGEGDGGGFGGGGGGGFGGGGGGGFGFFGGFFFGFGFF8EFGFFGGFFGEGFFGEFGFFFFFE?DD?FCFGFFCBBGGFFG,=+:<B=@9@B=464?=E==C:9G5?@@()(*.)287A)).,1(242624:4
@M00200:205:000000000-AKKM3:1:1101:6734:18511 2:N:0:1
TACAGGGGTATCTAATCCTGTTTGCTCCCCACGCTTTCGAGCCTCAGCGTCAGTAATGGACCAGTATGTCGCCTTCGCCACTGGTGTTCTTCCGAATATCTACGAATTTCACCTCTACACTCGGAGTTCCACATACCTCTTCCATACTCAAGATAGCCAGTATCAAAGGCAATTCCAAGGTTGAGCCCTGGGCTTTCACCTCTGACTAAACTATCCGCCTACGCTCCCTTTAAGCCCAGTTACAGAG
+
CCCCCGGGGGGGGGGGGGGGGGGGGGGFGGGGGGGGGGGGFGGGGGGGGGGGGGGGGGGGGGGGGGGGGGGGGGGGGGGGEGGGFFFEGGFGFGGGGGGGGGFGGGGGGGGGGGGFGGFFGGFC+=BFFGGGGGGGGFFDFGGFGFGFGFFGFFGFF8?D=+;CDFDFFGFDFFFBFFG?FA=FBDFFFGGFFGDCA7C6*@=<*:AE6)0;8;DC);AAACD?>8AFC7<*A647C(/019@EE4;
@M00200:205:000000000-AKKM3:1:1101:7798:18592 2:N:0:1
TACAAGGGTATCTAATCCTGTTTGCTCCCCACGCTTTCGCGCCTCAGTGTCAGTTACAGACCAGACAGTCGCCTTCGCCACTGGTGTTCCTCCAAATCTCTACGCATTTCACCGCTACACTTGGAATTCCACTATCCTCTTCTGCACTCAAGTTCCCCAGTTTCCAATGACCCTCCCCGGTTGAGCCGGGGGCTTTCACATCAGACTTAAGGAACCACCTGCGCGCGCTTTAAGCCCAGTTACAGTGAGAC
+
CCCCCGGGGGGGGGGFGGGGGGGGGGGGGGGGGGGGGGGGGGGGDGFFGGGGGGGGGGGFGGGGCFGGGGEEGGGGGGGEGFF8EFGGGGGGGGFGGFGGGF?DFE=FFGGGGGGA8CFFGCEC====EEFGGGGGGFGFFFGFGF6=FFGGFCG+DFG>=BDF74?CDDFFFFFFFFG*@=++03C>B69@BGG4BEGCE@B**0)19>4**7:*-*:(4;()6C5<)18)-.<(;3(:64:24).-)))
@M00200:205:000000000-AKKM3:1:1101:14244:18627 2:N:0:1
TACAGGGGTATCTAATCCTGTTTGCTCCCCACGCTTTCGCGCCTCAGCGTCAGAACCGGACCAGACAGCCGCCTTCGCCACTGGTGTTCTTGCGAATATCTACGAATTTCACCTCTACACTCGCAGTTCCGCTGTCCTCTTCCGGTCTCAAGCCAACCAGTATCGAAGGCAATTCTGTGGTTGAGCCACAGGCTTTCACCCCCGACTTAATCGGCCGCCTACGCGCCCTTTAAACCCAGTTACAGAG
+
CCCCCGGGGGGGGGGGGGGGGGGGGGGGGGGGGGGGGGGGGGGGGGGGGGGGGGGGGGGGGGGGGGGGGGGGGGGGGGGGGGGGGGGGGGGGGGGGGGGGGGGGGGGGGGGGGGGFGGFGGGGGFGGGGGGGGGG@FDGEFFGFGFGFFFGGGGGFFGGFFGFGF?GGFGF95@FFFFGFGGDGFGGFFFFFFGGGFFGEFFFFBFF;ECFFD2CE;DE7(6057C>GGCDFFFA:E:43<2<4?B?
@M00200:205:000000000-AKKM3:1:1101:12785:18748 2:N:0:1
TACCGGGGTATCTAATCCTGTTTGCTCCCCACGCTTTCGAGCCTCAGCGTCAGTAATGGACCAGTATGTCGCCTTCGCCACTGGTGTTCTTCCGAATATCTACGAATTTCACCTCTACACTCGGAGTTCCACATACCTCTTCCATACTCAAGATAGCCAGTATCAAAGGCAATTCCAAGGTTGAGCCCTGGGCTTTCACCTCTGACTAAACTATCCGCCTACGCTCCCTTTACGCCCAATTACAGAGCGAT
+
CCCCCGGGGGGGGGGGGGGGGGGGFGGGGGFGGGGGGGGGGGGGGGGGGGGGGGGGGGGGGGGGGGGGGGGGGGGGGGGGGGGGGGFGGGGGGFGGGFGGGGFGEGGGGGGGGGGFGGDGGFGDCEGGGGGGGGGGFFFFB=EFFFGFFFGGGGGF7DFFGFFGFFGGF??=FFFFFFGFGGCDBFF?*C7?AECF?CE@EFE5=58A*8@;8EGGFFFAA>>>4CEF4;7>C2-2B@(>=4;>E).((.(
@M00200:205:000000000-AKKM3:1:1101:25831:18797 2:N:0:1
TACGAGGGTATCTAATCCTGTTTGCTCCCCACGCTTTCGAGCCTCAGCGTCAGTAATGGACCAGTATGTCGCCTTCGCCACTGGTGTTCTTCCGAATATCTACGAATTTCACCTCTACACTCGGAGTTCCACATACCTCTTCCATACTCAAGACTTCCAGTATCAAAGGCAGTTCCGGGGTTGAGCCCCGGGATTTCACCCCTGACTTAAAAGTCCGCCTACGTGCGCTTTATACCCAGTTACAGAG
+
CCCCCGGGGGGGGGGGGGGGGGGGGGGGGGGGGGGGGGGGGGGGGGGGGGGGGGGGGGGGGGGGGGGGGGGGGGGGGGGGGGGGGGGGGGGGGGGGGGGGGGGGGGGGGGGFFFGFGGGFFGGG@EGGGGGGGGGGGFGFFGGFGFGFGFGFFGGCFD8=EFFGFFGGFGB5DE7EDFGDC:C9AEGFADDEFGGG>=C:9A99BEFCFF4;66=F9<45@D9;(/:)):()7C?)570=EFFF@33
@M00200:205:000000000-AKKM3:1:1101:20621:18963 2:N:0:1
TAAGGGTATCTAATCCTGTTCGCTCCCCATGCTTTCGCTCCTCAGCGTCAGTTAATGCCCAGAGACCTGCCTTCGCCATCGGTGTTCCTCCTGATATCTGCGCATTTCACCGCTACACCAGGAATTCCAGTCTCCCCTACATCACTCTAGTCTGCCCGTACCCACCGCAGATCCGGAGTTGAGCCCCGGACTTTCACGGCAGACGCGACAAACCGCCTACGAGCTCTTTATACCCAATTACAGCG
+
CCCCCGGGGGGGGGGGGGGGGGGGGGGGFGGGGGGGGGGGGGGGGGGGGGGGGGGGGGGGGGGGGGGGGGGGGGGGGGGGGGGGGGGGGGGGGGGGGGGGGGGGGGGGGGBFGGG>DBFGGGGGGGGGGGGGGGFGGFGDFGGFGFGFGFGGGGGFDGGFGGFGFAGDFEADFEF*0@CFFCGF;EEBDDGAFFG7F@E==@BBFBB@>F0=DFEEBGDD18(=9GFG>CA4<<B)8(64>>?)3
@M00200:205:000000000-AKKM3:1:1101:9042:19039 2:N:0:1
TACAAGGGTATCTAATCCTGTTTGCTCCCCACGCTTTCGAGCCTCAGCGTCAGTAATGGACCAGTATGTCGCCTTCGCCACTGGTGTTCTTCCGAATATCTACGAATTTCACCTCTACACTCGGAGTTCCACATACCTCTTCCATACTCAAGATAGCCAGTATCAAAGGCAATTCCAAGGTTGAGCCCTGGGCTTTCACCTCTGACTAAACTATCCGCCTACGCTCCCTTTAAGCACAATTTCAGAAAGCT
+
CCCCCGGGGFGGGGGGGGGGGGGGGGGGGGGGGGGGGFE<FGGGFGGGGGGGGFCAFFGFGGGGGGGGGCFGGEGGGGGGGEDGGGEEGGGGGGDGGCFFGGGGGEEFFGFGGFGFGGGG9,@EFCGFFFGGGG+E,?FEFAFF;FGF?7,+,6@5B8DFF?C97F?96FFBFFF?99+?DE6FFFG5DF@5DCFGBCG8618@7EEE:)878AF,19958@)3:EAF4;)*2*:*>5(71155*1*)0(*
@M00200:205:000000000-AKKM3:1:1101:17293:19068 2:N:0:1
TACGAGGGTATCTAATCCTTTTCGCTCCCCTAGCTGTCGTCTCTCAGTGTCAGTCTCGGCCCAGTAGAGCGCCTTCGCCACTGGTGTTCTTCCCGATCTCTGTGCATTTCACTGCTCCACCGGGAATTCCCTCTACCCCTACCGCACTCTAGCCTTTGAGTTCTCGACTGCCTGTCCAAGGTTGAGCCCTGTGATTTGACAGTCGACTTCAATAACCACCTACAGACCCTTTAAGCCCAATTACAGAG
+
CCCCCGGGGGGGGGGGGGGGGGDGGGGGGGGGGGGGGGG@BCFFGFFGGGGGFGGGGGGCGGGGFCFGAFGGGGGGGGGGGGG?FGGGGFGGG<:FFCFGGGEGFGGGFGFFFGGFGGGGG8EGGGGGGGGFGGFGGDGD*@@5CAGFG5FFGGGD?=C*ECE9EEGDBCBDFFFFFF<A+@CCF6FA?FG6A,=FFA,88C6@0)/>>E6C/*4>0*:@@(6)67A*?CB=45B@F=>2(1744@95
@M00200:205:000000000-AKKM3:1:1101:20136:19089 2:N:0:1
TACGCGGGTATCTAATCCTGTTTGCTCCCCACGCTTTCGAGCCTCAGCGTCAGTAATGGACCAGTATGTCGCCTTCGCCACTGGTGTTCTTCCGAATATCTACGAATTTCACCTCTACACTCGGAGTTCCACATACCTCTTCCATACTCAAGATAGCCAGTATCAAAGGCAATTCCAAGGTTGAGCCCTGGGCTTTCACCTCTGACTAAACTATCCGCCTACGCTCCCTTTACGCCCAATTACAGCG
+
CCCCCGGGGGGGGGGGGGGGGGGGGGGGGGGGGGGGGGGGGGGGGGGGGGGGGGGGGGGGGGGGGGGGGGGGGGGGGGGEGGGGGGFGGGGGGGGGGGGGGGGGGGGGGGGGGGGFGGGGGGGGGGGGGGGGGGGGGFGFFFGFGFGFGFFGFCGFFCCFFC;=DDFCFG?DFEFFFFG?FFGF6EFFFGFFFGCCFFGBEFFBECEFFF9>BFGGAG55>@2?9CAGFCEF=@268(2647CE@)(
@M00200:205:000000000-AKKM3:1:1101:26800:19165 2:N:0:1
TACGGGGGTATCTAATCCTGTTCGCTCCCCACACTTTCGCTCCTCAGCGTCAGGATATTCCCAGAGAACCGCCTTCGCCACCGGTGTTCCTCCTGATATCTGCGCATTTCACCGCTACACCAGGAATTCCGTTCTCCCCTGAATACCTCTAGTCTGCCCGTATCGGAAGCAAGCGCCGTGTTAAGCACGGCGTTTTCACTCCCGACGCGACAAACCGCCTACGAGCCCTTTACACCCAGTTACAGAGAGCT
+
CCCCCGGGGGGGGGGGGGGGGGGGGGGGGGGGEGGGGGGGGGGFGGGGGGGGGGGGGGGGGGGGGGGGGGGGGGGGGGGGGGGGGGGGGGGGGGGGFFGGGGGGGGGGGGGGGGDDGGGFFGGGGGGGGGGGGGGADBCDFGFFGFFBFFGGFGGFF?DBGGDGFFGCAGFFFB>>A>CEGGC+=?CFFCEBFGGDFEFEFFF00(69>>BBF<FGFDF?:73B6E@CFF)4))4:8:(42ABA?A7?1,.
@M00200:205:000000000-AKKM3:1:1101:16521:19182 2:N:0:1
TACCGGGGTATCTAATCCTGTTTGCTCCCCACGCTTTCGAGCCTCAGCGTCAGTAATGGACCAGTATGTCGCCTTCGCCACTGGTGTTCTTCCGAATATCTACGAATTTCACCTCTACACTCGGAGTTCCACATACCTCTTCCATACTCAAGATAGCCAGTATCACAGGCAATTCCAAGGTTGAGCCCTGGGCTTTCACCTCTGACTAGACTATCCGCCTACGCTCCCTTTAAACCCAATTACAGAGAGCT
+
CCCCCGGGGGGGGGGGGGGGGGFGFGGGGGGGGGGGGGGFGGGGGGGGGGGGGGGF<E9ECFCGECEFGGGGGGEFGGGGGGGGGGGGGGFAAFFEFEGGGGGGCFGGAFGGGGGFGGGG=D87+8BFGGDGCCFGGFFFFGG9FFGFF?FF9A9@DFGFGGEGF7AFFGFDB=FFFF6DFGGFFGFFFGG?CGGGF@GF<@CEEFEF)8A*>CGE>C?AA:54>GDG4:;=E4@(6>>BE*/>3C(,(()
@M00200:205:000000000-AKKM3:1:1101:25980:19219 2:N:0:1
TACAGGGGTATCTAATCCCGTTCGCTCCCCACGCCTTCGCGCCTCAGCGTCAGGGACGGCCCAGCCGGCCGCCTTCGCCACGGGTGTTCCGCCTGATCTCTACGCATTTCACCACTACACCAGGCATTCCACCGGCCCCTGCCGCCCTCAAGCGGCGCGGTCCCCGACGACGTTCCCCGGTTGAGCCGGGGGCTTTCACGCCGGACCCACGCCGCCGCCTGCGCGCCCTTTAAACCCAGTTACAGCGAGAC
+
CCCCCGGGGGGGGGGGGGGGGGGGGGGGGGGGGGGGGGGGGGGGGGGGGGGGGGGGGGGGGGDGGGGGGGGGGGGGGGGGGGFFGGGGGGGGGG@CFGGGGGGGGGGGGGGGGFGFGFGGGGGGGGGGGGFGGEGGCBGFFGGFGFGFGFGFGGDF4CDFGGFGFBDGFEFFFFFFFFGFECCGFGGDF<C>DGFFFAGBFFF90-34:F6;:BGEFGF?:69DFGFD)*.64ABFGB6,:AA),)((-1(
@M00200:205:000000000-AKKM3:1:1101:26811:19246 2:N:0:1
TACCGGGGTATCTAATCCTGTTCGCTCCCCACGCTTTCGCTCCTCAGCGTCAGTTACAGACCAGAGAGTCGCCTTCGCCACTGGTGTTCCTCCACATCTCTACGCATTTCACCGCTACACATGGAATTCCACTCTCCTCTACTGCACTCAAGTCTAACAGTTTCCAATGCACACAATGGTTGAGCCACTGCCTTTTACATCAGACTTATTAAACCACCTGCGCTCGCTTTAAACCCCATTACAGAG
+
CCCCCGGGGGGGGGGGGGGGGGGGGGGGGGGGGGGGGGGGGGGGGGGGGGGGGFGGGGGGGGFGGFFGGGGGGGGGGGGGGGGGGFGGGGGGGFDGGGGGGDGGG>@FGGGGGGGFDGGGGGGFGCGGCFGGGFGGFBEDFGGFGFGFGF8ADDGFBD?FEDE799DEFGFFFFF5;F=@FE69;@GFF6CFAEG7FBGAEEF*):*:=C@EF=D54C>2)/:;>5E5*9**9*5@74;3..)7)3
@M00200:205:000000000-AKKM3:1:1101:4127:19251 2:N:0:1
TACGCGGGTATCTAATCCTGTTTGCTCCCCACGCTTTCGCGCCTCAGCGTCAGTTACAGTCCAGAGAGCCGCCTTCGCCACTGGTGTTCCTCCACATCTCTACGCATTTCACCGCTACACGTGGAATTCCGCTCTCCTCTTCTGCACTCCAGTCTCCCAGTTTCCAGTGCGTCACGGGGTTGAGCCCCGCACTTCGCCACCAGACTTATGAAACCGCCTGCGCGCGCTTTATACCACATTACAGCG
+
C,BCCGGGGGGGGGFFGGGGFGGGGGFFGGGGGGEGGFGGGEGGEGFGGEDGEGGGFGGGGGGGGGGGGGGGGEF9FCECGGFGGGGCCF8,AFFGAEAGFEDGG6FGG,EF<C+:?E9A@EFGFGGGG=8CG6?FGF,:DCF7=;FD?*=8FCD?:DG5@CE+;;CF;D5)<:>B>A7?FC***4=9ADGEFE6*),:8?;@(6@)9)7?)63*82):81(7@08><*14):29)3(4)56-3)3
@M00200:205:000000000-AKKM3:1:1101:25124:19275 2:N:0:1
TACGAGGGTATCTAATCCTGTTCGCTCCCCACACTTTCGCTCCTCAGCGTCAGGTCATTCCCAGAGAACCGCCTTCGCCACCGGTGTTCCTCCTGATATCTGCGCATTTCACCGCTACACCAGGAATTCCGTTCTCCCCTGAATACCTCTAGTCTGCCCGTATCGGAAGCAAGCGCCGTGTTAAGCACGGCGTTTTCACTCCCGACGCGACAACCCGCCTACGAGCCCTTTATACCCAATTACAGCACGA
+
CCCCCGGGGCGGGGGGGGGGGGGGGGGGGGGGGGGGGGGGGGGGGGGGGGGGGGGGGGGGGGGGGGGGGGGGGGGGFGGGGGGGGGGGGGGGGGGGGGGFFGGGGGGGGGGGGGGFGGGGGGGGGGGGGGFGGGGFGFGFFGEDGFGEGFGGGGGFCFGFGGFG9BD6@GFCABEBDFGAFCGFFGFFFCE>6=EG>*=?E=B9;11>>BBFB(:C1CD?(.-0,*>F<7?A9BF9C<0064<4)5((((
@M00200:205:000000000-AKKM3:1:1101:19669:19307 2:N:0:1
TACGGGGGTATCTAATCCTGTTTGCTCCCCACGCTTTCGAGCCTCAGCGTCAGTAATGAGCCAGTGTGTCGCCTTCGCCACTGGTGTTCTTCCGAATATCTACGAATTTCACCTCTACACTCGGAGTTCCACACACCTCTCTCATACTCAAGACACCCAGTATCAAAGGCAATTCCGAGGTTGAGCCCCGGGATTTCACCCCTGACTTAAATGTCCGCCTACGCTCCCTTTATACCCAATTACAGAG
+
CCCCCGGGGGGGGGGGGGGGGGGGGGGGGGGGGGGGGGGGGGGGGGGGGGGGGGGGGGGGGFGGGGGGGGGGGGGGGGGGGGGGGGGGGGGGGEFGGGGGGGGGGGGGGGFGGGGFGGGGFCFGEGGGGGGGGGGGGFGFFGGDGFDBA?FFGGGFFGGFGGFGCFGGFCAC:@FFFECAFFDGFGGFFDGAEEFDFFGF>@DD=2@CC4=CFFFGDGFDD@FB08:FFC.)77CF?3?1)6A)4A?
@M00200:205:000000000-AKKM3:1:1101:25784:19320 2:N:0:1
TACAGGGGTATCTAATCCTGTTTGCTCCCCACGCTTTCGAGCCTCAGCGTCAGTAATGGACCAGTATGTCGCCTTCGCCACTGGTGTTCTTCCGAATATCTACGAATTTCACCTCTACACTCGGAGTTCCACATACCTCTTCCATACTCAAGATAGCCAGTATCAAAGGCAATTCCAAGGTTGAGCCCTGGGCTTTCACCTCTGACTATACTATCCGCCTACGCTCCCTTTATACCCAATTACCGAT
+
CCCCCGGGGGGGGGGGGGGGGGGGGGGGGGGGGGGGGGGGAFGFGGFGGGGGGGGGGGFGGGGGGGGGGGGGGGGGGGGGGGGGGGGGGGGGGGGGGGGGGGGGGGGGGGGGGGGFGFDGGGGG7EEFFGGGGGGGGFGFBFGFGFGEGF8+@DFFFGGFGGFFF7=A*@:DFEFFFB??FG?FD?DFFG+:D?CF8CE@EFB@EC5A**:EC@F:);?@>8@5-;BG*50*:48/?>B5**/05((
@M00200:205:000000000-AKKM3:1:1101:19363:19357 2:N:0:1
TACTAGGGTATCTAATCCTGTTTGCTACCCACGCTTTCGAGCCTCAGTGTCAGTTACAGTCCAGAGAGCCGCTTTCGCCACCGGTGTTCCTCCATATATCTACGCATTTCACCGCTACACATGGAATTCCACTCTCCTCTACTGCACTCAAGTCTAACAGTTTCCAATGCACACAATGGTTGAGCCACTGCCTTTTACATCAGACTTATTAAACCACCTGCGCTCGCTTTACACCCACTTACAGAG
+
CCCCCGGGGFGGGGGGGGGGGGGGGGGGGGGGGGGGGGGGGGGGGGGGGGGFGGGGGGGGGGGGGGGGGGGGGGGGGGGGGGGGGGGGGGGGGGGGGGGGGGGGGGDGGGGGGGGFGGGGGGCGGGGGGGGGGGGGGFGFFGGFD5DEDFGGGGGFFGGBEFEFBFGGFGFEFDEFFFCFG6==5D=DFGGFFGFFCEGEFBE*)0;AE7E7;@?,:D5C@8=*5=:7C;8C4>)6*(8>EEE@46
@M00200:205:000000000-AKKM3:1:1101:17935:19395 2:N:0:1
TACGCGGGTATCTAATCCTGTTTGCTCCCCACGCTTTCGCGGATGAGTGTCAGTAATGGCCCAGCAAGCCGCCTTCGCCACAGGTGTTCTTCCTGATATCTACGCATTCCACCGCTACACCAGGAATTCCGCTTGCCTCTACCATACTCTAGTCTGCCAGTATCTTCTGCATGTCCGGAGTTTAGCTCCGGAGTTTCACAGAAGACTTAACAGACCACCTGCCCGCGCTTTATACCCAATTACAGAGTGA
+
9CCCCGGGFEGGGGGGGGGGGGGGGGGGGGGGGGGGGGGGGGGGGGFFGGGGGGGGGGGGGGGGGGFGGGGGGEECF>:FGEFCCF?CFFEGGGGGGFDAFAFDGG77=FFGCECDDGGGGGGGGGGGGGG6DGGFGFFBFGGFGFF<D+ECGGGFF,70DFCFFFGGFDF;CC?>DD55@D++?75=FGGFDCFFF*194(6;>B5>4:>C:588:5B@ED(;;C35)21<?EE)57(3)529<2()-)
@M00200:205:000000000-AKKM3:1:1101:11669:19484 2:N:0:1
TACCGGGGTATCTAATCCTGTTTGCTACCCACGCTTTCGAGCCTCAGTGTCAGTTACAGTCCAGAGAGCCGCTTTCGCCACCGGTGTTCCTCCATATATCTACGCATTTCACCGCTACACATGGAATTCCACTCTCCTCTACTGCACTCAAGTCTAACAGTTTCCAATGCACACAATGGTTGAGCCACTGCCTTTTACATCAGACTTATTAAACCACCTGCGCTCGCTTTATGCCCAATTACTGAG
+
CCCCCGGGGGGGGGGGGGGGGGGGGGFGGGGGGGGGGGGGFGGGGGGGGGGFGGGGGGGGGGGGGGGGGGGGGGGGGGGGGGGGGGGGGGGGGGGCEFAFFCFFGGGGGGGGGGGFGGGGDEFGGCFGGGFGGGGGGFGFFGF5FFGEGFFGFDD<;DDFFFDGE7@DBC7*<D<?:D+?>==6DE?CA79C:AFFFE7;C*:@55;A@;@**>88>>6EB2)3:161CD4>?E3:,/(*6@*/93
@M00200:205:000000000-AKKM3:1:1101:4164:19568 2:N:0:1
TACTGGGGTATCTAATCCTGTTTGCTACCCACACTTTCGAGCCTCAACGTCAGTTGCAGTCCAGTAAGCCGCCTTCGCCACTGGTGTTCTTCCATATATCTACGCATTCCACCGCTACACATGGAGTTCCACTTACCTCTACTGCACTCAAGTTAACCAGTTTCAAATGCCATTCCGGAGTTGAGCTCCGGGCTTTCACATCTGACTTACTACACCCCCTGCGCTCGCTTTATGCCCAGTTACCGAGAGAC
+
CCCCCGGGGDFGGGGGGGGGGGGGGGCGGGGGDGGFGGGGDGGGGGG<CFGG@F96CEFGGFGGGCGGGGEGGGGGGGGGGGGGGGGGGGFEFFDGGGGGGGFEFEGG8F=FFCEEGGCE94>E<EFFFGFFFE+C8DGF5DE?8?0:DBFG4C9DD=6@@9CF9@+=DE**=DF?D*+3@E=D*@FFFD>>>EFGFCC7C5***3>EFFE7*1@@)*3))):97C5D5?@*>*@3B5((0*))/((.13(
@M00200:205:000000000-AKKM3:1:1101:16334:19594 2:N:0:1
TACGCGGGTATCTAATCCTGTTTGCTCCCCACGCTTTCGAGCCTCAGCGTCAGTAATGGACCAGTATGTCGCCTTCGCCACTGGTGTTCTTCCGAATATCTACGAATTTCACCTCTACACTCGGAGTTCCACATACCTCTTCCATACTCAAGATAGCCAGTATCAAAGGCAATTCCAAGGTTGAGCCCTGGGCTTTCACCTCTGACTAAACTATCCGCCTACGCTCCCTTTAAGCCCAATTACAGAG
+
CCCCCGGGGGGGGGGGGGGGGGGGGGGGGGGGGGGGGGGGGGGGGGGGGGGGGGGGGGGGGGGGGGGGGGGGGGGGGGGEGGGGGGGGGGGGGGGGGGGGGGGGGGGDFGGFFGGFGGGFFGGGGGGGGGGGGGGFGFFBFGFFGFGFFFGGGGFFF8?FDFDFEDGGFGFFFBFFFFG?FGGFFDGFAF79FGGGCE,8>5C8EF@/7>EE=4CC2CB))05:@E>GC:>*>=E(=??@EFFFF)/
@M00200:205:000000000-AKKM3:1:1101:12992:19619 2:N:0:1
TACAGGGGTATCTAATCCTGTTTGCTCCCCACGCTTTCGCGCCTCAGCGTCAGAACCGGACCAGTCAGCCGCCTTCGCCACTGGTGTTCTTGCGAATATCTACGAATTTCACCTCTACACTCGCAGTTCCACTAACCTCTTCCGGTCTCAAGCCATACAGTATCGAAGGCAATTCTGTGGTTGAGCCACAGGCTTTCACCCCCGACTTATAAAGCCGCCTACGCGCCCTTTAAACCCACTTACAGAG
+
CCCCCGGGGGGGGGGFGGGFGGGGGGGGGGGGGGGGGGGGGGGGGGGGGGGGGGGGGGGGGGGGGGGGGGGGGGGGGGGEGGGGGGGGGFGGGGGGGGGGGGGGGGGGGGGGGGGFGGGGGGGGFGEGGGFGGGGGGFGEFGGEEFGFGFGGFDDFFFGFFGEGAFGGFGADFFFFFFGFFGDGACEFFGFFFGGGFEGFD):252=9:7@C?EG=(9>@F;?>>C>CD5>2ADD?GF01A)9ADF:
@M00200:205:000000000-AKKM3:1:1101:9563:19636 2:N:0:1
TACTGGGGTATCTAATCCTGTTCGCTCCCCACACTTTCGCTCCTCAGCGTCAGGTAATGCCCAGAGAACCGCCTTCGCCACCGGTGTTCCTCCTGATATCTGCGCATTTCACCGCTACACCAGGAATTCCGTTCTCCCCTGCATACCTCCAGTCTGCCCGTATCGAAAGCAAGCCAGGTGTTAAGCACCTGGTTTTCACTCCCGACGCGACAAACCGCCTACGAGCCCTTTAAGCCCAGTTACAGCGCGAT
+
CCCCCGGGGGGGGGGGGGGGGGGGGGGGGGGGGGGGGGGGGGGGGGGGGGGGGGGGGGGGGGGGGGGGGGGGGGGGGGGGGGGGGGGGGGGGFGGGGGGGGGGGGGGGGGGGGGGFDGGGGGGGGGGGGGGGGGGGFFEDFGGFGFGFGFF?FGGFFGGFGGFGFFGEBGFF5>?FFF?FGEG7BF9FFFGFFGFGFEFCA@B>=A@@92>F;8FC1>:37@;8<GFGGG?4-4<(;4:?<4>4)),(,7(
@M00200:205:000000000-AKKM3:1:1101:21440:19637 2:N:0:1
TACTGGGGTATCTAATCCTGTTTGCTACCCACGCTTTCGAGCCTCAGTGTCAGTTACAGTCCAGAGAGCCGCTTTCGCCACCGGTGTTCCTCCATATATCTACGCATTTCACCGCTACACATGGAATTCCACTCTCCTCTACTGCACTCAAGTCTAACAGTTTCCAATGCCCACAATGGTTGAGCCACTGCCTTTTCCCTCAGACTTCTTAAACCATCTGCCCTCCCCTTACACCCCATTACAGAG
+
CCCCCGGGGDGGGGGGGGGGGGGGGGGGGGGEGGGGGGGGGGGGGGGEGGGGGGGGGFGFGGGGGGGEG8FGEFGGGGGGEGGGGGGGGGGGG=FGGGGGGGGGGGGGGGGGGGGFGGGG9@EFGGGGGGFEGGCFCFGFFGF6E?GEF*,2EFGFFGGFDCEFCF+7?D*:D=*;DF8BF6D8DD,;DFFF?FEG+:,38)5*38;**03;78?,*;+;5*)*1***;C4)*.57>((079:**.
@M00200:205:000000000-AKKM3:1:1101:10665:19638 2:N:0:1
TACTAGGGTATCTAATCCTGTTTGCTCCCCACGCTTTCGAGCCTCAGCGTCAGTAATGGACCAGTATGTCGCCTTCGCCACTGGTGTTCTTCCGAATATCTACGAATTTCACCTCTACACTCGGAGTTCCACATACCTCTTCCATACTCAAGATAGCCAGTATCAAAGGCAATTCCAAGGTTGAGCCCTGGGCTTTCACCTCTGACTAAACTATCCGCCTACGCTCCCTTTACACCCAATTACAGAG
+
CCCCCGGGGGGGGGGGGGGGGGGGGGGGGGGGGGGGGGGGGGGGGGGGGGGGGGGGGGGGGGGGGGGGGGGGGGGGGGGGGGGGGGFEGGGGGGGGGGGGGGGGGGGGGGGFGGGFGGGGGGGGCGGGGGGGGGGGGFGFFGGFFFDEGFFGGGGF7DDFGFFGFFGGFGFDFBFFF7DFFGGGFGCF?D?FFGEF?;ECFFFFFFBE8@EEFFFFFGFDAC5BDGAFDGF;CEF4892:8?E>BE(
@M00200:205:000000000-AKKM3:1:1101:22806:19669 2:N:0:1
TACGGGGGTATCTAATCCTGTTCGCTCCCCACGCTTTCGTCCATCAGCGTCAATATACTCGTAGTAACCTGCCTTCGCAATTGGTATTCCATGTAATCTCTAAGCATTTCACCGCTACACTACATATTCTAGTTACTTCCAAGTAATTCAAGTTCTACAGTATCAATGGCCGTTTGATCGTTGAGCGACCAGATTTCACCACTGACTTATAAAACCGCCTACGGACCCTTTAAGCCCAGTTACAGAG
+
CCCCCGGGGGGGGGGGGGGGGGGGGGGGGGGGGGGGGGGGGGGGGGGGGGGGGGGGGGGGGGGGGGGGGGGGGGGGGGGGGGGGGGGGGGFGGGGFGGGGGGGGFGGG8FGGGGGFGGGGGGGDGGGGGG;FFGGGGFGEFGGFGFDEDFADFGGFFGGFGGFGEFGGBFF=AFFFFFGFGGGF5<EEEGGF>EFGCFFFFFFBBEFEAEE?4ACC9CBD?B?BDGFG;>EEEF3@D;;;EEE?3;@
@M00200:205:000000000-AKKM3:1:1101:13353:19722 2:N:0:1
TACTGGGGTATCTAATCCTGTTTGATCCCCACGCTTTCGTGCCTCAGCGTCAATATATGTTTAGTTAGCTGCCTTCGCAATCGGTGTTCTATAACATATCTATGCATTTCACCGCTACATGTTATATTCCGCCAACCTCAACATAATTCAAGACTAATAGTATCCAAGGCAGTTCCGAAGTTGAGCTTCGGGATTTCACCCCAGACTTAAAAGCCCGCCTACACACCCTTTACACCCAATTACAGAGAGA
+
CCCCCGGGGGGGGGGGGGGCFFAFGGGGGGFGGGGGGGFCBFGGGGGGGGGGGGGGFGGGFFGGGGFGGGGGGGGGGGGGGGGCGGGGGGDGFGGGGGFGGGFFEGGGGGGGGGEFGGGFGFDCFGGFFGFGG>>FE?EDFGGF8DFEGFFGFF899ACF;=;+;FD8FFF9;DDF*0=@DDFF5D=D?6>>E=EG+*@C@08>@CFA*:97*8>DADE=ABEA7A?D>FB46*75C2>(*8>43/5>@,
@M00200:205:000000000-AKKM3:1:1101:21995:19735 2:N:0:1
TACGCGGGTATCTAATCCTGTTTGCTCCCCACGCTGTCGCGCCTCAGCGTCAGATCCGGACCAGTGAGCCGCCTTCGCCACTGGTGTTCTTGCGAATATCTACGAATTTCACCTCTACACTCGCAGTTCCACTCACCTCTTCCGGTCTCAAGCCAAGCAGTATCGAAGGCAATTCCGTGGTTGAGCCACGGGCTTTCACCCCCAACTTACAAGGCCGCCTACGCGCCCTTTACACCCAATTACAGAGAGA
+
CCCCCGGGGGGGGGGGGGGGGGGGGGGGGGGGGGGGGGGGGGGGGGGGGGGGGGGGGGGGGGGGGGGGGGGGGGGGGGGGGGGGGGGGGFFGGGFGGGGGGGGGG8FFGFGGGGGFGGGGGFFGFEEGGGGGGGGGGFGFFGGFGFCDGFG?FFGFFGCFEGFGFFFGAGFCFFAFFFGFGGDCADEFFGG>DGGGBE7@@9>F61@@FEEFFFGG;CE?:2?BBGFGC<?AADA0C:1,4)6)4>>?6?
@M00200:205:000000000-AKKM3:1:1101:11595:19769 2:N:0:1
TACTAGGGTATCTAATCCTGTTTGCTCCCCACGCTTTCGAGCCTCAGCGTCAGTTACAGACCAGAGAGTCGCCTTCGCCACTGGTGTTCCTCCATATATCTACGCATTTCACCGCTACACATGGAATTCCACTCTCCTCTTCTGCACTCAAGTTCCCCAGTTTCCAATGACCTTCCACGGTTGAGCCGTGGGCTTTCACATTAGACTTAAGGAACCGCCTGCGCTCGCTTTAAACCCAATTCCAGCG
+
CCCCCGGGGGGGGGFGGGGGGGGGGGGGGGGGGGGGGGEFGGGGGGGGGGGGGGGGGGFGGGGGGGGGGGEGGGGGGGGEGGGGGGGGGGGGGGGGGGGGGGGGGGGGGGGGGGGFGGGGCGGFG9EGGGGGFGGGGFGFDFFFGFGEGFGGGGGFFGGFFDFGBC=E5=FDF=?F?FG>FEGG5EG>:CC5FGGGF7A*;A*9AEEEEEC>:@FGAGB=<>A:@EEGGG==*0)5B3384)9)7(.
@M00200:205:000000000-AKKM3:1:1101:24962:19796 2:N:0:1
TACTGGGGTATCTAATCCTGTTCGCTCCCCACACTTTCGCTCCTCAGCGTCAGGATATTCCCAGAGAACCGCCTTCGCCACCGGTGTTCCTCCTGATATCTGCGCATTTCACCGCTACACCAGGAATTCCGTTCTCCCCTGAATACCTCTAGTCTGCCCGTATCGGAAGCAAGCCAGGTGTTAAGCACCTGGTTTTCACTCCCGACGCGACAAACCGCCTACGAGCCCTTCAAACCCAATTACAGAGAGCT
+
CCCCCEGGGGGGGGGGGGGCFGGGGGGGGGFEFGGGGGGGGGGGGGCGEGGDEFCFGGGGGGGGGGGDGGEGDEGGGGGGGGCC>CGGGFGGGGDDFGGGGGGGGEGGGGGGDCEEGGGFFGGGGFGFGGFCFG?EFFGFFG8FGFGFGBDDGCGFFGGAGGDFDBG=58?EFFFFA5FFFEGDAF7AFGGFFGGGFE:<E@DF9A=@9@FF6(;=(:B;;@@A(=>F59(.:6<6>-4:<)69228(3(-
@M00200:205:000000000-AKKM3:1:1101:8157:19810 2:N:0:1
TACCGGGGTATCTAATCCTGTTTGCTCCCCACGCTTTCGCGCCTCAGCGTCAGAACCGGACCAGTCAGCCGCCTTCGCCACTGGTGTTCTTGCGAATATCTACGAATTTCACCTCTACACTCGCAGTTCCACTAACCTCTTCCGGTCTCAAGCCATACAGTATCGAAGGCAATTCTGTGGTTGAGCCACAGGCTTTCACCCCCGACTTCTAAAGCCGCCTACGCGCCCTTTAAGCCCAATTCCTGAG
+
CCCCCGGGGGGGGGGGGFGGGGGGGGGGGGGGGGGGGGGGDGGGGGGDEFF@CGGGGGGGGGCCFGGGGGGGGDFFFGEDDGGGGGGDGG;FDGEFCFCEGGGGEDFGGGGGGGGFGGFGFGGG@7>AFFGGGGGGGFDEFDGDGBGDGB:?FDFFFGFFGGEFA?C8<EFF56>F6ACAF8CGFF;FFGG4ACFGF97EF>FB@@@2)9C<<<DA(7B;?D0:68771*8AF<9?F?B?A))).44
@M00200:205:000000000-AKKM3:1:1101:11060:19835 2:N:0:1
TACCCGGGTATCTAATCCTGTTTGCTCCCCACGCTTTCGAGCCTCAGCGTCAGTAATGGACCAGTATGTCGCCTTCGCCACTGGTGTTCTTCCGAATATCTACGAATTTCACCTCTACACTCGGAGTTCCACATACCTCTTCCATACTCAAGATAGCCAGTATCAAAGGCAATTCCAAGGTTGAGCCCTGGGCTTTCACCTCTGCCTAAACTATCCGCCTACGCTCCCTTTAAACCCAGTTACAGAGAGA
+
CCCCCGGGGGGGGGGGGGGGGGGGGGGGGGGGGGGGGGGGGGGGGGGGGGGGGGGGGGGGGGGGGGGFGGGGGGGGGGGGGFGGGGGGGGGGGDEEGGGCEFGEFGFGGGGGGGGDGFFGFGFEGGGGGGGFFGGGGFGE+EDDAFFEGBDFFFDFFGGFFGFGFFGFFGFDFEFFFDGDEC?CFGFF*?CFFGGG9=CCFFEE*1:CB@EEFADEFG>)<=2:)=99F70/9=:(;/5>CEF@*82(51
@M00200:205:000000000-AKKM3:1:1101:24026:19877 2:N:0:1
TACGCGGGTATCTAATCCTGTTTGCTACCCACGCTTTCGAGCCTCAGTGTCAGTTACAGTCCAGAGAGCCGCTTTCGCCACCGGTGTTCCTCCATATATCTACGCATTTCACCGCTACACATGGAATTCCACTCTCCTCTACTGCACTCAAGTCTAACAGTTTCCAATGCACACAATGGTTGAGCCACTGCCTTTTACATCAGACTTATTACACAACCTGCGCCCGCCTTAAGCCCAGTTACCGAGAGCTC
+
CCCCCGGGGGGGGCFGGGGGGGGGGG9FGGGGGGGGGGGGGGGGGFG<FFGGGCFF9FF@FGGGFFGGGGGG@FGGGGGGFGCGGGGGGGABACEGGGCGGGGFEGGGGGGGGGGFGGGFFDFGGGFFFG,@=88EGFGBDGA6EB@D?F?F,??@?FGFGGEC7;==D8D8+)0?AF+?F8C95DGFCFC>5EFFFB:AEB=C@8;AE4A**>,=2;*)-)(/6585DGB<441378(;CC42(3((())
@M00200:205:000000000-AKKM3:1:1101:10963:19914 2:N:0:1
TCTAGGGTATCTAATCCTGTTTGCTCCCCACGCTTTCGAGCCTCAGCGTCAGTAATGGACCAGTATGTCGCCTTCGCCACTGGTGTTCTTCCGAATATCTACGAATTTCACCTCTACACTCGGAGTTCCACATACCTCTTCCATACTCAAGATAGCCAGTATCAAAGGCAATTCAAAGGTTGAGCCCTGGGCTTTCACCTCTGACTAAACTATCCGCCTACGCTCCCTTTATACCCAGTTACAGAG
+
CCCCCGGGGGGGGFGGGGGGGGGGGGGFGFGGGGGGGGGGGGGGGGGGGGGGGGGGGGGGGGGGGGGGGGGGGGGGGBFFFFFGGGGGGGGGGGGGGGGGGGGGGGFFGGGFGGGFGGF?DFGGGGGFADGGGGGFGBGFFGFFGFGBGFG?FGGFFGFFGCDGEFFDDGFFBE+?BFGFFGGGFG6:FDGFFC==FECECEEEEBE@F@EFEFFG57?>F9)9@EFDFCCE44*:>4B4CC43;E
@M00200:205:000000000-AKKM3:1:1101:14845:19934 2:N:0:1
TACTGGGGTATCTAATCCTGTTCGCTCCCCATGCTTTCGCTCCTCAGCGTCAGTTAATGCCCAGAGACCTGCCTTCGCCATCGGTGTTCCTCCTGATATCTGCGCATTTCACCGCTACACCAGGAATTCCAGTCTCCCCTACATCACTCTAGTCTGCCCGTACCCACCGCAGATCCGGAGTTGAGCCCCGGACTTTCCCGGCAGACGCGACAAACCGCCTACGAGCTCTTTAAACCCAGTTACAGAGAGC
+
CCCCCGGGGGGGGGGGGGGGGGGGGGGGGGGGGGGGGGGGGGGGGGGGGGGGGGGGGGGGGGGGGGGGGGGGGGGGGGGGGGGGGGGGGGGGGGGGGGGGGGGEGGGGGGGGGGGFGGGGGGGDFFGGGGGGGGGDGFGFFGGFGFGFGFGCGGGFFFGAEGFGEFGGEGFFDDFFFECBFFGGFGGFEGE9>EGGF*=@AFFF=25=@>B>9@FFBGFFDDF58C<FC*64)623>-4894AF<<:?B(
@M00200:205:000000000-AKKM3:1:1101:3785:19939 2:N:0:1
TACTCGGGTATCTAATCCTGTTTGCTCCCCACGCTTTCGAGCCTCAGCGTCAGTAATGGACCAGTATGTCGCCTTCGCCACTGGTGTTCTTCCGAATATCTACGAATTTCACCTCTACACTCGGAGTTCCACATACCTCTTCCATACTCAAGCTAGCCAGTATCAAAGGCAATTCCAAGGTTGAGCCCTGGGCTTTCACCTCTGACTAACCTATCCGCCTACGCTCCCTTTAAACCCCATTACTGACCGAT
+
CCCCCGGGGGGGFGGGGGGGGGGGGGGGGGGGGGGGGGGGGGEGGGGGGGGGGGGGGGGGGGGGFGCFFGDGGGGGGGGGGGGGGGGGGGGGGGGGGGGGGGGF:=??EFGGGGGFFGGGGGGG>7C@FCEFGGGGGFGFBCEFGFGFGFGC,=D??>DFFDBGCDF8?8D5*5D?;FDFGF+=?D?FBF8??7CDFEG@@50:EEFA@))*)*@@=FEFFDDFAG>FFC@*64*5852=4*9*0>(0/2(
@M00200:205:000000000-AKKM3:1:1101:25948:19966 2:N:0:1
TACAGGGGTATCTAATCCTGTTCGCTCCCCACACTTTCGCTCCTCAGCGTCAGGTAATGCCCAGAGAACCGCCTTCGCCACCGGTGTTCCTCCTGATATCTGCGCATTTCACCGCTACACCAGGAATTCCGTTCTCCCCTGCATACCTCTAGTCTGCCCGTATCGAAAGCAAGCGCCGTGTTAAGCACGGCGTTTTCACTCCCGACGCGACAAACCGCCTACGAGCCCTTTACACCCAATTACCGAG
+
CCCCCGGGGGGGGGGGGGGGGGGGGGGGGGGGGGGGGGGGGGGGGGGGGGGGGGGGGGGGGGGGGGGGGGGGGGGGGGGGGGGGGGGGGGGGGGGGGGGGGGFGGGGGGGGGGGGFGGGGGGGGGGGGGGGFGGGFFFGDFGFFGFGFGFGGGGGFFEGFGGFGFDFGF?FCFDFFFFGBGFGGFGGFFCED>==DFCEFFD2>@9>>@>BFF@FGFGF0??<>?GFG9C2>)6<:842(59A<??;
@M00200:205:000000000-AKKM3:1:1101:8176:19981 2:N:0:1
TACAAGGGTATCTAATCCTGTTCGCTCCCCACACTTTCGCTCCTCAGCGTCAGGTAATGCCCAGAGAACCGCCTTCGCCACCGGTGTTCCTCCTGATATCTGCGCATTTCACCGCTACACCAGGAATTCCGTTCTCCCCTGCATACCTCTAGTCTGCCCGTATCGAAAGCAAGCGCCGTGTTAAGCACGGCGTTTTCACTCCCGACGCGACAAACCGCCTACGAGCCCTTTATACCCAATTACAGAG
+
CCCCCGGGGGGGGGGGGGGGGGGGGGGGGGGGGGGGGGGGGGGGGGGFGGGGGGGGGGGGGGGGGFGGFEGGGGGGGGGGGGGGGGGGGGGGGGFGGGGGGGGGGGGGGGGGGGGFGGGGGGGE=EFGGGGFGFGGGFGFDFGFGFFFGFGGCDGFFGC>C?DGFFGGFGAEFFFF>>DBCFGFFGGFFCCA@CE<=?C8BF2(-669@(361@GF3C:1686>3=)90*)..-..<2:?A))<2<4
@M00200:205:000000000-AKKM3:1:1101:18994:20033 2:N:0:1
TACTAGGGTATCTAATCCTGTTCGCTCCCCACACTTTCGCTCCTCAGCGTCAGGTAATGCCCAGAGAACCGCCTTCGCCACCGGTGTTCCTCCTGATATCTGCGCATTTCACCGCTACACCAGGAATTCCGTTCTCCCCTGCATACCTCTAGTCTGCCCGTATCGAAAGCAAGCGCCGTGTTAAGCACGTCGTTTTCACTCCCGACGCGACAAACCGCCTACGAGCCCTTTACACCCAATTACAGAGAGAC
+
CCCCCGGGGGGGGGGGGGGGGGGGGGGGGGGGGGGGGGGGGGGGGGGGGGGGGGGGGGGGGGGGFGGGGGGGGGGGGGGGGGGGGGGGGGGGGGGGFGCGGGGGGGGEGGGGGGGFGGGGGGGGGGGGGGGEGGGEGFGFFGGFGFGFGFFFGGGFFGGFGCDGFFG>?FFFFFFFFFGFGF7=BFGFD09@?EGDFEGFE)5(52@>9@B>9@GE235,3?F56EDD*7.:948:E:11AAAF7>(806(
@M00200:205:000000000-AKKM3:1:1101:9416:20101 2:N:0:1
TACAAGGGTATCTAATCCTGTTTGCTACCCACGCTTTCGAGCCTCAGTGTCAGTTACAGTCCAGAGAGCCGCTTTCGCCACCGGTGTTCCTCCATATATCTACGCATTTCACCGCTACACATGGAATTCCACTCTCCTCTACTGCACTCAAGTCTAACAGTTTCCAATGCACACAATGGTTGAGCCACTGCCTTTTACATCAGACTTATTAAACCACCTGCGCTCGCTTTAAACCCAATTACAGAG
+
CCCCCGGGGGGGGGGGGGGGGGGGGGGGGGGGGGGGGGGGGGGGGGGGGGGGGFGGGGGGGGGGGGGGGGGGGGFGGGGGGGGGGGGGGGGGGGFGFGGGGGFGGGGDFGGGGGGEGFEGGGGGGGGGGFGFGGGGFFGFFGGFGFGEGFCGGGDFFGD5,=;DEFGGFGFDDDF*:FDFFGD?588D??=FFFFFFFGE7>**:@;8CECFCFFGD5A@98)0::@DGG;66>2>C(54@CB=48
@M00200:205:000000000-AKKM3:1:1101:15791:20151 2:N:0:1
TACGAGGGTATCTAATCCCGTTTGCTCCCCTAGCTTTCGCGCCTCAGCGTCAGTGTCGGTCCAGGAAGCCGCCTTCGCCACCGGTGTTCCTCCTGATATCTGCGCATTTCACCGCTACACCAGGAATTCCGTTCTCCCCTGCATACCTCCAGTCTGCCCGTATCGAAAGCAAGCCAGGTGTTAAGCACCTGGTTTTCACTCCCGACGCGCCAAACCGCCTACTAGCCCTTTAAAACCAATTTCAGAGCGA
+
CCCCCEGEGGGGGFFGGGGGGGGCGGGGGGFGGGGFGGGGGGGGGFGGGGGEGGGGGGGGGGGGFGGCEFEED7FGGGGGEFCGC@BF9FGGGGGFGADGGGGEG>@+DGGGGGEB>FGFGGCE=EDDFF,@D@8DFFGDF?FFFBGFGFD6EDFFFGGFG6000<+C5:A5FDFFCFGFFGCFFG7A69FAAEFF96576@B((-(56(26>1=8(1>@@=)3)*)920).))).;:6)))))...((-
@M00200:205:000000000-AKKM3:1:1101:11461:20211 2:N:0:1
TACGGGGGTATCTAATCCTGTTTGCTCCCCACGCTTTCGAGCCTCAGCGTCAGTAATGGACCAGTATGTCGCCTTCGCCACTGGTGTTCTTCCGAATATCTACGAATTTCACCTCTACACTCGGAGTTCCACATACCTCTTCCATACTCAAGATAGCCAGTATCAAAGGCAATTCCAAGGTTGAGCCCTGGGCTTTCACCTCTGACTAAACTATCCGCCTACGCTCCCTTTATGCCCACTTACAGAG
+
CCCCCGGGGGGGGGGGGGGGGGGGGGGGGGGGGGGGGGGGGGGGGGGGGGGGGGGGGGGGGGGGGGGGGGGGGGGGGGGGGGGGGGGGGGGGGGGGGGGGDFGGEGGGGGGGGGGFGGGGGGGGEGEFGGGGGFGEGFGFFGGFGFGFGFFGGFFFFFGFGGFGFFGGFGF5FEFFFFCFFGCGFGGFFDGFFGGGFFGFFDFFFFFFBFFEEEG<<DD@@D9A=?BGFGFECEF<BE(5;)7@@E3
@M00200:205:000000000-AKKM3:1:1101:23242:20267 2:N:0:1
TACTAGGGTATCTAATCCTGTTTGCTACCCACGCTTTCGAGCCTCAGTGTCAGTTACAGTCCAGAGAGCCGCTTTCGCCACCGGTGTTCCTCCATATATCTACGCATTTCACCGCTACACATGGAATTCCACTCTCCTTTACTTCACTCAAGTCTAACAGTTTCCAATGCACACAATGGTTGAGTCACTGCCTTTTACATCAGACTTATTAAACCACCTGCGCTCGCTTTAAGCTCTGTTACAGAGAGATT
+
-,BCCA8CEFGGCEFGFF<AEEGGGFGG8FFGGG:FFG7<@EGGC@EC<CC,;FEFFEEFCGGGF@FEF8FEEG?E?CCFFG+>FEFFGGCFFGGGGGGD8=CAC8C:=A,?,6890==,@=,EDF9A,;3EDGG==?,;<,E+3;+*+*1+7?=EFGFFGGEGF9EF?8B=?D5FD@+?D8=++7D9<+=;FCA=D0@E*30:8=7=C=EFC=6:00;8510:>*@?*@**14*:,:/95<C**05/84*
@M00200:205:000000000-AKKM3:1:1101:13948:20304 2:N:0:1
TACACGGGTATCTAATCCTGTTTGCTACCCACGCTTTCGAGCCTCAGTGTCAGTTACAGTCCAGAGAGCCGCTTTCGCCACCGGTGTTCCTCCATATATCTACGCATTTCACCGCTACACATGGAATTCCACTCTCCTCTACTGCACTCAAGTCTAACAGTTTCCAATGCACACAATGGTTGAGCCACTGCCTTTTACATCAGACTTATTAAACCACCTGCGCTCGCTTTAAACCCACTTACAGAGCGATC
+
CCCCCGGGGGGGGGGGGGGGGGGFGGGGGGGGGGGGGGGGGGGGGGGGGGGGGGGGGGGGGGGGGGGEFGGGGCGFCFGGGGGGFFGGGGGGCGFGFFCGGFGGCGGEGGFGGGGFGGGGGFFGGGGGGGCGGGCFGFGE?@FFGFGFGFF8EGGFDGGFFDDGEFG8FGFFFFF5FD?BD>FGFFGFFDF?FCFG+@C7*:@*557*;7EE*68CCD5CB=2421**;C>*97(58(7>*8;EE=244@7
@M00200:205:000000000-AKKM3:1:1101:9210:20317 2:N:0:1
TACTCGGGTATCTAATCCTGTTTGCTCCCCACGCTTTCGCGCCTCAGCGTCAGTTATCGTCCAGCAAGCCGCCTTCGCCACTGGTGTTCCTCCTAATATCTACGCATTTCACCGCTACACTAGGAATTCCGCTTGCCTCTCCGACACTCAAGGGATACAGTTTTGAAAGCAGTTCCGGGGTTGAGCCCCGGGATTTCACTCCCAACTTGCATCTCCGCCTACACGCCCTTTAAGCCCAATTACAGAG
+
CCCCCGGGFGGGGGGGGGGGGGGGGGGGGGGGGGGGGFG7F@FGGGGGGGEGGFFFGGGGGGGGEGG@FGGGGGGGGG7FGFGGGGGGGGGGGGGGGGGGGGFFGDFGGGGGGGGEGDF@FDFGFGGGGGF6DEFFGFGEFFEEG*=DFFGCG8+;?ECD=ED75?F9?DFFFE7E>5DEGDGGFG65*;C?>CFF8CFC=@((55:;EFF?EEFF93><@@@43==DG4@EFA<(;??:A44<3)5
@M00200:205:000000000-AKKM3:1:1101:10902:20335 2:N:0:1
TACTAGGGTATCTAATCCTGTTTGCTCCCCACGCTTTCGCGCCTCAGTGTCAGTTACAGACCAGAAAGTCGCCTTCGCCACTGGTGTTCCTCCAAATCTCTACGCATTTCACCGCTACACTTGGAATTCCACTTTCCTCTTCTGCACTCAAGTTCCCCAGTTTCCAATGACCCTCCACGGTTGAGCCGTGGGCTTTCACATCAGACTTAAGGAACCACCTGCGCGCGCTTTATGCCCAGTTACAGAGCGA
+
CCCCCGGGGGGGGGGGGGGGGGGGGGGGGGGEGGGGGGGGGBFGGGGEGFGGGGF<CFGEFGGGFFCGGGDGGGGGGGGEGFGFGGGGGGGGGGCFG9=CFGGFGGGGGGFGGGGEGGGGDEGGGGGGFGA9=EDGFFGE8FFFGF6*ADGG4?=DFFG5=8;FDBE,?9:56DFBDFGEGEGGFGGD>DGFFGGF@;E<EFBC5=@<EC=5@88@5CB=4=49AE;DD*(7)74)?52;4?CC8>@1((
@M00200:205:000000000-AKKM3:1:1101:13690:20367 2:N:0:1
TACCGGGGTATCTAATCCTGTTTGCTCCCCACGCTTTCGAGCCTCAGCGTCAGTAATGGACCAGTATGTCGCCTTCGCCACTGGTGTTCTTCCGAATATCTACGAATTTCACCTCTACACTCGCAGTTCCACTAACCTCTTCCGGTCTCAAGCCATACAGTATCGAAGGCAATTCTGTGGTTGAGCCACAGGCTTTCACCCCCGACTTATAAAGCCGCCTACGCGCCCTTTATACCCAGTTACAGAG
+
CCCCCGGGGGGGGGGGGGGGGGGGGGGGGGGGGGGGGGGGGGGGGGGGGGGGGGGGGFGGGGGGGGGGGGGGGGGGGGGFGGGGGGGGGGGGGEGGGGGGGGGDGGGGGGFGGGGFGGFGEFGEGGGFFGGGGGGGGFGBFGGFGBGFGF8DGGGFFFGBFD9EDFGGEGFDF=@D@EC6FFCDFFFFFGFF>CFGCECE5@FBFFF9ECE7>=CC=DA92-(>@=DG55445<5?@)34;)16;32
@M00200:205:000000000-AKKM3:1:1101:16189:20375 2:N:0:1
TACTGGGGTATCTAATCCTGTTCGCTCCCCACACTTTCGCTCCTCAGCGTCAGGTCATTCCCAGAGAACCGCCTTCGCCACCGGTGTTCCTCCTGATATCTGCGCATTTCACCGCTACACCAGGAATTCCGTTCTCCCCTGAATACCTCTAGTCTGCCCGTATCGGAAGCAAGCGCCGTGTTAAGCACGGCGTTTTCACTCCCGACGCGACAAACCGCCTACGAGCCCCTTATCCCCAATTACAGAG
+
CCCCCGGGGGGGGGGGGGGGGGGEDEGGGGGGGGGGGGGGGGGGGGGGGGGGGGGGGGGGGGGGGGGGGGGGGGGGGGGGGGGGGGGGGGGGGGGGGGGGGGGGGDGGGGGGGGGFGGGDGGGGGFGGGGGGGGGGGFGFFGGFGFDECFGGCFGFFGGFGDDGD>GE?FFFFBFAFFGFFGGDAFGFBCEB5?EDFCGEED@==BBF99>9BFGG9DD01?:B<E>F**.5>)))1.12<BB<<24
@M00200:205:000000000-AKKM3:1:1101:14997:20385 2:N:0:1
TACTAGGGTATCTAATCCTGTTTGCTCCCCACGCTTTCGCGCCTCAGCGTCAGTTACAGTCCAGAGAGCCGCCTTCGCCACTGGTGTTCCTCCACATCTCTACGCATTTCACCGCTACACGTGGAATTCCGCTCTCCTCTTCTGCACTCAAGTCTCCCAGTTTCCAGTGCGTCACGGGGTTGAGCCCCGCACTTAGACACCAGACTTAAGAAACCGCCTGCGCGCGCTTTATGCCCCGTTACAGAGCGATC
+
CCCCCGGGGGGGGGGGGGGGGGGGGGGGGGGGGGGGGGGGGGGGGGGGGGGGGGGGGGGGGGGDGGGGGGGGGGGGGGGGGGGGGFFGGGFGFGGGGGGGGGGGGGGGCFGGGGGFGGGGGGGGGGGCGGFGGGGGGFGFFGGFGFGFGF8?FGGFFEGFFFFGFF+79DBADFEDF>C?CCF5FFGFBDEEFFFF+:@:/62(8@4@E4@E25<:7>8;=628>?BD33<)6A20*1371,4)4((--8:
@M00200:205:000000000-AKKM3:1:1101:22499:20428 2:N:0:1
TACAAGGGTATCTAATCCTGTTTGCTCCCCACGCTTTCGCACCTGAGCGTCAGTCTTCGTCCAGGGGGCCGCCTTCGCCACCGGTATTCCTCCAGATCTCTACGCATTTCACCGCTACACCTGGAATTCTACCCCCCTCTACGAGACTCAAGCTTGCCAGTATCAGATGCAGTTCCCAGGTTGAGCCCGGGGATTTCACATCTGACTTAACAAACCGCCTGCGTGCGCTTTACACCCAATTACAGAG
+
CCCCCGGGGGGGGGGGGGGGGGGGGGGGGGGGGGGGGGGGEFGGGGGGGGGGGGGGGGGGGGGGGGGGGGGGGGGGGGGGCGGGGGGGGGGGGGGGGGGGGGGGGEECFGGGGGGFGGGGGGGGGGGGGGGGGGGGGFGFFGGBGDGFGFDFGG7AFCFFGGFGFFG7AFFFFFFAFFG4DF>FFGGFFCEEFGGGF5F<<@3C?9<C><EEFFGGBGFF??BBFGED5>BBF9A(::,84<A-2<2
@M00200:205:000000000-AKKM3:1:1101:13650:20482 2:N:0:1
TACTCGGGTATCTAATCCTGTTTGATACCCACACTTTCGAGCCTCAACGTCAGTAGCGGCTTAGTGTACTGCCTTCGCAATCGGAGTTCTTCGTGATATCTAAGCATTTCACCGCTACACCACGAATTCCATACACCTCAACCGCACTCAAGGACGCCAGTATCAACTGCAGTGCTGCGGTTGAGCCGCAGCCTTTCACAACTGACTTAACATCCCGTCTACGCTCCCTTTAAACCCAGTTACAGAG
+
CCCCCGGGGGGGGGGGGGGGGGGGGGGGDGGGGGGGGGGGGGGGGGGGGGGGGGGGGGGGGGGGGGGGGGGGGGGGGGGGGGGGGGGCFGGFGGGGGGGGGGGGDFGGGGGFGGGFGGFGEGGGGEFGGGGGGGGGGDFEFGFFGBGFGF8=EGGBDGGDFGFGEFGG?ED5AECCFFG>FE*@FGGFEC75AFFGFFGFFFBBE=>CFFFFFBGGFGE=>CD3(==FGGEFEE<@E;;893?C3>1
@M00200:205:000000000-AKKM3:1:1101:12873:20486 2:N:0:1
TACGAGGGTATCTAATCCTGTTTGCTCCCCACGCTTTCGAGCCTCAGCGTCAGTAATGGACCAGTATGTCGCCTTCGCCACTGGTGTTCTTCCGAATATCTACGAATTTCACCTCTACACTCGGAGTTCCACATACCTCTTCCATACTCAAGATAGCCAGTATCAAAGGCAATTCCAAGGTTGAGCCCTGGGCTTTCACCTCTGACTAAACTATCCGCCTACGCTCCCTTTAAACCCAATTACAGAG
+
CCCCCGGGGGGGGGGGGGGGGGGGGGGGGGGGGGGGGGGGGGGGGGGGGGGGGGGGGGGGGGGGGGGGGGGGGGGGGGGDEGGGGGGGGGGGGGGEGGGGGGGGGGGGGGGGGGGFGGGGGGGEGEGGGGGGGCGGGFGEFGGFGFGFGFFCFG89DFFFGFEGEEGGBGFFFFFFF7D5CFFGFGDFBDCFFGGGFFGCEFFFFEAF0@@EEEFG5FEDFDD4>EDC9:>C8>357-5:4:CB=4B
@M00200:205:000000000-AKKM3:1:1101:3821:20490 2:N:0:1
TACGGGGGTATCTAATCCTGTTTGCTACCCACGCTTTCGAGCCTCAGTGTCAGTTACAGTCCAGAGAGCCGCTTTCGCCACCGGTGTTCCTCCATATATCTACGCATTTCACCGCTACACATGGAATTCCACTCTCCTCTACTGCATTCAAGTCTCACAGTTTCCAATGCACACAATGGTTTAGCCACTGCCTTTTACATCAGACTTATCAAACCCACCGCGCTCGCTTTATAACCCATTACAGAGTGATC
+
CCCCC7FGGGGGGGGGGGCFGG<FGGAFGDCFFGGGGGG,@FGGGFG@AFGGCFAFGCFFGGFG9F,BEGGG+=FGGGG@GGGGGDGGGG8,?4AEF<EEGCACGGDGGGGGGEGFDFGG9,@,F@EGGGGGGD+>E9FFFGC6A0+;D+@=;+6;?EFF=+;?EFC=*@?DA)3*;87FA,5+<A,*3*@*;@,=+*2;;**0:)96***297B*);*(-0()(/=*9C)9)/9=*((7.;;3C()))/)
@M00200:205:000000000-AKKM3:1:1101:25173:20503 2:N:0:1
TACGCGGGTATCTAATCCTGTTTGCTCCCCACGCTTTCGAGCCTCAGCGTCAGTAATGGACCAGTATGTCGCCTTCGCCACTGGTGTTCTTCCGAATATCTACGAATTTCACCTCTACACTCGGAGTTCCACATACCTCTTCCATACTCAAGATAGCCAGTATCAAAGGCAATTCCAAGGTTGAGCCCTGGGCTTTCACCTCTGACTAAACTATCCGCCTACGCTCCCTTTACACCCAGTTACAGCG
+
CCCCCGGGGGGGGGGGGGDGGGGGGGGGGGFGGG:FGGGGGGGGGGGGGGGGGGGGGGGGGGGGGGGAFGGGGGGGGGGGGGGGG<FGGGFGGGGEGFGGGGGGGFGGFGGGGGGFGGGGFGGGDGGFGGGFD8FFGFGFFGGCFFGFGFFC9D9DFGGFGGBGEFGCDGFFFEFFFCFFGGCGF?F?ACC>6CGGFE@C@5@C@@AA=BBEB6?GAFFAFD@A9E?FC?7*177:E7((1)9.7)(
@M00200:205:000000000-AKKM3:1:1101:5537:20505 2:N:0:1
TACGGGGGTATCTAATCCTGTTCGCTCCCCACACTTTCGCTCCTCAGCGCCAGGATATTCCCAGAGAACCGCCTTCGCCACCGGTGTTCCTCCTGATATCTGCGCATTTCACCGCTACACCAGGAATTCCGTTCTCCCCTGAATACCTCTAGTCTGCCCGTATCGGAAGCAAGCCAGGTGTTAAGCACCTGGTTTTCACTCCCGACGCGACAAACCGCCTACGAGCCCTTTATGCACAATTACAGAGAGC
+
CCCCCGGGGGGFFGCFFFGDGGGGGGGGGGGGGGGGGFEGGFCFGGGGG7FEDGGGGFGGFGGGFGGGGFGDEEGGCGGGDFGGEGGGGGGGGGFEFGGGG8FGGEE@EGGGFGGFGGGGGGFD@FFGG8FFFGDF,;E<?C?EFFDCFFGFEGG7F@CA8D@GAEDC5CA=A=5AF>;6?:FFC798AFFFFG6CAC97>:29(666((.69?EF(104((1728@F70).4)6294.<<<4),6(3?0
@M00200:205:000000000-AKKM3:1:1101:15466:20535 2:N:0:1
TACAAGGGTATCTAATCCTGTTCGCTCCCCACACTTTCGCTCCTCAGCGTCAGGATATTCCCAGAGAACCGCCTTCGCCACCGGTGTTCCTCCTGATATCTGCGCATTTCACCGCTACACCAGGAATTCCGTTCTCCCCTGACTACCTCTAGTCTGCCCGTATCGGAAGCAAGCCAGGTGTTAAGCACCTGGTTTTCACTACCGACGCGCCAAACCGCCTACGAGCCCTTATACCCCAATTACAGAG
+
CCCCCGGGGGGGGGGGGGGGGGGGEGGGGGGGDGGGGGGCFGGGGGGGGGGGGG@<CA<C@FFFFF<@FDFGGG7FGG7FCGGGFGGGGG;F9AFGGGGGGG9CFGGEGGGGGGGEGGGGGFBG<=BEFCE=+66EF:CD58,469=DGFFGFFF+=F=5C?DGF50CDFAC?CF?A996FCF;+7@CF5AF9:CC4*=**05:959>=(/:.3;8(:8;D@1>1EE5C*)).6),2,404449)),
@M00200:205:000000000-AKKM3:1:1101:14700:20604 2:N:0:1
TACTGGGGTATCTAATCCTGTTTGCTCCCCACGCTTTCGAGCCTCAGCGTCAGTAATGGACCAGTATGTCGCCTTCGCCACTGGTGTTCTTCCGAATATCTACGAATTTCACCTCTACACTCGGAGTTCCACATACCTCTTCCATACTCAAGATAGCCAGTATCAAAGGCAATTCCAAGGTTGAGCCCTGGGCTTTCACCTCTGACTAAACTATCCGCCTACGCTCCCTTTAAACCCACTTACAGAG
+
CCCCCGGGGGGGGGGGGGGGGGGGGGGGGGGGGGGGGGGGGGGGGGGGGGGGGGGGGGGGGGGGGGGGGGGGGGGGGGGGGGGGGGGGGGGGGGGGGGGGGGGGGGGGGGGGFGGFGGGGGGGDFEEGGGGGGGGGGFGFFCGFGFGFGFAFEGGFFGGFGGEGEFFGFGFDFDF<FFGFGGGFFFCFFFG?FGGC@@F6*5:@7:>E*8=ACAF6AG>=85>>DGFGCD>=A6>B7@2B@4;83@3
@M00200:205:000000000-AKKM3:1:1101:18005:20607 2:N:0:1
TACTAGGGTATCTAATCCTGTTTGCTACCCACGCTTTCGAGCCTCAGTGTCAGTTACAGTCCAGAGAGCCGCTTTCGCCACCGGTGTTCCTCCATATATCTACGCATTTCACCGCTACACATGGAATTCCACTCTCCTCTACTGCACTCAAGTCTAACAGTTTCCAATGCACACAATGGTTGAGCCACTGCCTTTTACATCAGACTTATTAAACCACCTGCGCTCGCTTTAAACCCAATTACAGAG
+
CCCCCGGGGGGGGGGGGGGGGGGGGGGGGGGGGGGGGGGGGGGGGGGFGGGGGGGGGGGGGGGGGGGGGGGGGGGGGGGGGGGGGGGGGGGGGGGGGGGGGGGGGGGGGGGGGGGFGGGGGGGGGFGGGGGGGGGGGFGFFGGFGFGFGFFFDFGFFGGFCGEGEFGGFGFEFFFDFFFFGGFGFFGFFGFFFGGFFFFEEFF@@=7AECE=EEFFFDAE@=85)*33CCEA;ED(:(-/*/..97
@M00200:205:000000000-AKKM3:1:1101:16718:20655 2:N:0:1
TACAGGGGTATCTAATCCTGTTTGCTCCCCACGCTTTCGAGCCTCAGCGTCAGTAATGGACCAGTATGTCGCCTTCGCCACTGGTGTTCTTCCGAATATCTACGAATTTCACCTCTACACTCGGAGTTCCACATACCTCTTCCATACTCAAGATAGCCAGTATCAAAGGCAATTCCAAGGTTGAGCCCTGGGCTTTCACCTCTGACTAAACTATCCGCCTACGCTCCCCTTAAGCCCAATTACAGAGCGAC
+
<<C@CFGEGGGGCFFFGGGGGGFGGFFGFGGGGGGGGGGFGGDFGGFCGGGGGGFG<FGFE<7@FGGG,,BFGG@A<@CFEGFG,AFGGFGGF@FGGGFGGGC:?EFGGGGGGGGFGA=FD@+>CECFGG,4=D=@FFGD5FEDF+=9=78D=ADFFFFFE?>FF?DFFGF5DE?7DFFDFAD+?DFFFFC**1@CA*@6*:C)*>CCF@E<8*;@5*9AA=4AAGBG*053**5(;=>2C4CEF*(((-(
@M00200:205:000000000-AKKM3:1:1101:16505:20712 2:N:0:1
TACCGGGGTATCTAATCCTGTTTGCTCCCCACGCTTTCGAGCCTCAGCGTCAGTAATGGACCAGTATGTCGCCTTCGCCACTGGTGTTCTTCCGAATATCTACGAATTTCACCTCTACACTCGGAGTTCCACATACCTCTTCCATACTCAAGATAGCCAGTATCAAAGGCAATTCCAAGGTTGAGCCCTGGGCTTTCACCTCTGACTAAACTATCCGCCTACGCTCCCTTTACACCCAGTTACAGAG
+
CCCCCGGGGGGGGGGGGGGGGGGGGGGGGGGGGGGGGGGGGGGGGGGGGGGGGGGGGGGGGGGGGGGGGGFGGGGGGGGGGGGGFFGGGGGGGGFGGGGGFGGGGFGGGGGGGGGFGGGGFFFEFGEGGGGGGGGGGFGEFAFFGFGFGFGGGGFFFFFFGGEFDFGGFGFDFF?FFEC5EECFBFFFFC65AFFGF@GBEFFFCECE@EEEFFFG>FE4=@>DDEFGFFEC8@*5CD(6/>E?BCE
@M00200:205:000000000-AKKM3:1:1101:7101:20723 2:N:0:1
TACACGGGTATCTAATCCTGTTTGCTCCCCACGCTTTCGAGCCTCAGCGTCAGTAATGGACCAGTATGTCGCCTTCGCCACTGGTGTTCTTCCGAATATCTACGAATTTCACCTCTACACTCGGAGTTCCACATACCTCTTCCATACTCAAGATAGCCAGTATCAAAGGCAATTCCAAGGTTGAGCCCTGGGCTTTCACCTCTGACTAAACTATCCGCCTACGCTCCCTTTATGCCCAATTACAGAG
+
CCCCCGGGGGGGGGGGGGGGGGGGGGGGGGGGGGGGGGGGGGGGGGGGGGGGGGGGGGGGGGGGGGGGGGGGGGGGGGGGDGGGGGGGGGGGGGGGGGGGGGGGGGGGGGDGFGGFGGGGGGGGGGECGGFGGGGGFFDDFFGFGFGFGFFFGGF8BDDDFFDGEFGG5@FFFBFBFFG*CADD*DC598FFFGFGF72>@D@EFE<A58@AAEG<8595)05ADD?FF:0<*9:7C3(5C*48B=2
@M00200:205:000000000-AKKM3:1:1101:12209:20773 2:N:0:1
TACGGGGGTATCTAATCCTGTTTGCTCCCCACGCTTTCGAGCCTCAGCGTCAGTAATGGACCAGTATGTCGCCTTCGCCACTGGTGTTCTTCCGAATATCTACGAATTTCACCTCTACACTCGGAGTTCCACATACCTCTTCCATACTCAAGATAGCCAGTATCAAAGGCAATTCCAAGGTTGAGCCCTGGGCTTTCACCTCTGCCTACACTATCCGCCTACGCTCCCTTTATACCCAGTTACAGAG
+
CCCCCGGGGGGGGGGGGGGGGGGGGGGGGGGGGGGGGGGGGGGGGGGGGDGGGGGGGGGGGGGGGGGGGGGGGGGGGGGGGGGGGGGGGGGGGGGGGGGGGGGGGGGGGFFFGGGFGGGGGGGGFCCGGGGGFGGBFFCDFGGFGCFFGF,=FGGFFGFFDGEGFFGG5FFDFFFFCFGFFGG6AC7F5;EFFFGGFFGEFCE=*1*9):>=BCG8A7>2@@FEDGFGGD@EEFE?C3;;;?E93)/
@M00200:205:000000000-AKKM3:1:1101:13938:20779 2:N:0:1
TACACGGGTATCTAATCCTGTTTGCTCCCCACGCTTTCGAGCCTCAGCGTCAGTAATGGACCAGTATGTCGCCTTCGCCACTGGTGTTCTTCCGAATATCTACGAATTTCACCTCTACACTCGGAGTTCCACATACCTCTTCCATACTCAAGATAGCCAGTATCAAAGGCAATTCCAAGGTTGAGCCCTGGGCTTTCACCTCTGACTAAACTATCCGCCTACGCTCCCTTTAAACCCAGTTACAGAG
+
CCCCCGGGGGGGGGGGGGGGGGGGGGGGGGGGGGGGGGGGGGGGGGGGGGGGGGGGGGGGGGGGGGGGGGGGGGGGGGGGGGGGGGGGGGGGGGGGGGGGGGGGGGGGGGGGGGGFGGGGGGGGCEGGGGGGGGG9@DGFFGGFGFGFGFGGGGGFFFCFFGFGFFGGFGFFFBFFFFGFGG6=FGGFFGGFFGGGFFFFFFFFFFF@EBEEFFFGAG?DF@5*5A9FG:<C?@=:E5>ECEE?@==
@M00200:205:000000000-AKKM3:1:1101:25725:20787 2:N:0:1
TACGAGGGTATCTAATCCTGTTTGCTCCCCACGCTTTCGAGCCTCAGCGTCAGTAATGAGCCAGTGTGTCGCCTTCGCCACTGGTGTTCTTCCGAATATCTACGAATTTCACCTCTACACTCGGAGTTCCACACACCTCTCTCATACTCAAGACACCCAGTATCAAAGGCAATTCCGAGGTTGAGCCCCGGGATTTCACCCCTGACTTAAATGTCCGCCTACGCTCCCTTTACACCCCATTACAGAG
+
CCCCCGGGGGGGGGDGGGGGGGGGGGGGGGGGGGGGGGGGDFGGGGGFGGGGGGGGGGFFGGGGGGEF@FGGGGGGGGGGGFGGGGGGGGGGGGGGGGGGGCFFCFGDGGGGGFGFGGGGGGGEGEGGGG8EDE8CCBDDFCFFGFGFGFGFDFGF?EGFD+*3;==EFGF)?DF@D5DBGGGDFFCFBDEBEGGGFEEED9B>5>6AEE=475?F2):@=:=82?EF4:4CF)7@7(3@@EF4@3(
@M00200:205:000000000-AKKM3:1:1101:8162:20902 2:N:0:1
TACTAGGGTATCTAATCCTGTTTGCTCCCCACGCTTTCGCGCCTCAGCGTCAGAACCGGACCAGACAGCCGCCTTCGCCACTGGTGTTCTTGCGAATATCTACGAATTTCACCTCTACACTCGCAGTTCCGCTGTCCTCTTCCGGTCTCAAGCCAACCAGTATCGAAGGCAATTCTGTGGTTGAGCCACAGGCTTTCACCCCCGACTTAATCGGCCGCCTACGCGCCCTTTAAACCCAGTTACAGAG
+
CCCCCGGGGGGGGGGGGGGGGGGGGGGGGGGGGGGGGGGGGGGGGGGGGGGGEGGGGGGGGGGGGGGGGGGGEGGGGGGGGGGGGFFGFGGGGGGEGGGGCGGGG8FGGGGGGGGFGGCFGGGGEEGGGGGGDDGGGFFFFGGFGFG5DF,8>FGD*@DFG7*?A?FGFGFDAEFFFFGFGG>DFGF49FGFFGFGFFGF225(5>@DEEFF(6>E,:>DF@?DBD>DCC?444<(;447<2AAF9?
@M00200:205:000000000-AKKM3:1:1101:13172:21039 2:N:0:1
TACTGGGGTATCTAATCCTGTTTGCTCCCCACGCTTTCGAGCCTCAGCGTCAGTAATGGACCAGTATGTCGCCTTCGCCACTGGTGTTCTTCCGAATATCTACGAATTTCACCTCTACACTCGGAGTTCCACATACCTCTTCCATACTCAAGATAGCCAGTATCAAAGGCAATTCCAAGGTTGAGCCCTGGGCTTTCACCTCTGACTAAACTATCCGCCTACGCTCCCTTTAAGCCCAATTACAGAG
+
CCCCCGGGGGGGGGGGGGGGGGGGGGGGGGGGEGGGGGGDGGGGGGGGGGGGGGGGGGGGGGGGGGGGFGGGFGGGGG7FGGGGGGGGGGGGGGGGGGGGGGGGGGGGGGGGGGGFGGGGDGGGGGGGGFFGGG8EFFGB8FADGFGFGFGGGDFBFBFFGDFGFF?DDGF5DDFFFFD5EFFCDFG*;C69*69CC*@<CDBBCF5*1:87CCFG=FDAAFDBFEEFFGBE4*9BG95@;4@@*/(
@M00200:205:000000000-AKKM3:1:1101:6175:21064 2:N:0:1
TACCAGGGTATCTAATCCTGTTTGCTCCCCACGCTTTCGAGCCTCAGCGTCAGTAATGGACCAGTATGTCGCCTTCGCCACTGGTGTTCTTCCGAATATCTACGAATTTCACCTCTACACTCGGAGTTCCACATACCTCTTCCATCCTCAAGATAGCCAGTATCAAAGGCAATTCCAAGGTTGAGCCCTGGGCTTTCACCTCTGACTTAACTCTCCGCCTACGCTCCCTTTAAACCCAATTCCAGAG
+
C<CCCEGDGCFGGGGGFFGGGGDGGGGGGGGGGGGGGGGGGGGGGGFGGGGGGGGGGGGFGGDGCFFGGG8FGDCFDGGGGGGGGGGEFGGCGGDGGGGGGFGC@=FDEFFGGGFFFGGGGGGGGGGFFCGGGGCFGDFFFCGDG+=8=D?F9=DFFG+:@FDFF++,*6D59DFFECD*83A86DF56+6:?DFFFFGC@D55:>6*1*0**;:@5C*):8)*:8:;35.9**:5=25(8*9863(
@M00200:205:000000000-AKKM3:1:1101:6691:21085 2:N:0:1
TACGGGGGTATCTAATCCTGTTTGATCCCCACGCTTTCGTGCCTCAGCGTCAATATTCGCGTAGTTAGCTGCCTTCGCAATAGGTGTTCTATGTCATATCTAAGCATTTCACCGCTACATGACATATTCCGCTAACCTCCACGACATTCAAGACAGATAGTATCAAAGGCCGTTCTGCAGTTAAGCTGCAGGATTTCACCCCTGACTTATCTGTCCGCCTACGCACCCTTTAAACCCAATTCCAGAGAGAC
+
CCCCCGGGGGGGGGGGGGGGGGGGGGGGGGGGGGGGGGGFGGGGGGG,CCGGGGGGFC@FEGGGCEFGGFGGGGGFFGEGG<FDG,FFGGGGGGG9F9FGGCF;FGGG,FFFECEDGGFD=,99<EFGGGFC+=@FG7DDFGGFDBGEGDDDGD60?,=<==EF2<8A:E*:0599BA>CCEF7=AE>;5C**==DFCGE)4@):=A<;E4409;<9<DFFF=EFE>DC84;)1;6E;@@)).<)/2(/2(
@M00200:205:000000000-AKKM3:1:1101:24737:21116 2:N:0:1
TACCAGGGTATCTAATCCTGTTTGCTCCCCACGCTTTCGCACCTCAGCGTCAATACATGTCCAGTTAGTCGCCTTCGCCACTGGTGTTCTTCCGAATATCTACGAATTTCACCTCTACACTCGGAATTCCACTAACCTCTCCATGATTCAAGCGATGCAGTCTTAAGGGCAGTTCCAGAGTTGAGCTCTGGGCTTTCACCCCTAACTTACAAAGCCGCCTACGTGCGCTTTAAACCCAATTACAGAG
+
CCCCCGGGGGGGGGGGGGGGGGGGGGGGGGGGGGGGGGGGGGGGGGGGGGGGGGGGGGGGGGGGGGGGGGGGGGGGGGGGGGGGGGGGGGGGGGGGGGGGFGGGGFFGGGGGGGGFGGGGGGGGGGGGGGGGGGGGGFFBD==DGFFB9DFCCDGFEGGFGC=@D7BF5E?AFF7EFF7DFGGG5DFDFGGBFGGGFFGFCADBCFFE@E5A85:@=DF9)7>6)4*:?DBEC4@BG((7C?;94)5
@M00200:205:000000000-AKKM3:1:1101:10730:21177 2:N:0:1
TACTCGGGTATCTAATCCTGTTTGCTCCCCACGCTTTCGAGCCTCAGCGTCAGTAATGGACCAGTATGTCGCCTTCGCCACTGGTGTTCTTCCGAATATCTACGAATTTCACCTCTACACTCGGAGTTCCACATACCTCTTCCATACTCAAGATAGCCAGTATCAAAGGCAATTCCAAGGTTGAGCCCTGGGCTTTCACCTCTGACTAAACTATCCGCCTACGCTCCCTTTAAACCCAATTACAGAGAGA
+
CCCCCGGGGGGGGGGGGGGGGGGGGGGGGGGGGGGGGGGGGGGGGGGGGGGGGGGGGGGGGGGGGGGGGG<FGGGGGGGGGGGGFFFGGGGGGGGGGGGGGGGGGGGGGGGGGGGFGGGGGGGGFGEGDGGGGGGGFDDDFGADFFGFGFGGGGDB7EFF??EGFFGGB85=DEBFF+A9DFFG?ADFFD6DFGGGFEFCBDFFFEAFEEBE@CG6=FEFFC)?AG>D*:7*:**7C=(34@C>EC@35B
@M00200:205:000000000-AKKM3:1:1101:19923:21225 2:N:0:1
TACGAGGGTATCTAATCCTGTTTGCTCCCCACGCTTTCGAGCCTCAGCGTCAGTAATGGACCAGTATGTCGCCTTCGCCACTGGTGTTCTTCCGAATATCTACGAATTTCACCTCTACACTCGGAGTTCCACATACCTCTTCCATACTCAAGATAGCCAGTATCAAAGGCAATTCCAAGGTTGAGCCCTGGGCTTTCACCTCTGACTAAACTATCCGCCTCCGCTCCCTTTACACCCAGTTACAGAG
+
CCCCCGGGGGGGGGGGGGGGGGGGGGGGGGGGGGGGGGGGFGGGGGGGGGGGGGGGGGGGGGGGGGGGGGGGGGGGGGGGGGGGGGGGGGGGGGGDGGFGGGGGGGGGGGGGGGGFGGGGFFGGFEEGGGDCD?GGGFGFFFGFGFGFGFFGADGFFEGFGGFGEFGF*@DDDEFFF7=DGFGGFGGFFGGFFGGGFFGBEDF@EA**3>@EFFFC@CE5)/7?AE>DF>5>*9777(((1*9@E4>
@M00200:205:000000000-AKKM3:1:1101:18316:21269 2:N:0:1
TACAAGGGTATCTAATCCTGTTCGCTCCCCACGCTTTCGCACCTCAGTGTCAGTATCAGTCCAGGTGGTCGCCTTCGCCACTGGTGTTCCTTCCTATATCTACGCATTTCACCGCTACACAGGAAATTCCACCACCCTCTACCATACTCTAGCTTGCCAGTTTTGGATGCAGTTCCCAGGTTGAGCCCGGGGATTTCACATTCAACTTAACAAACCACCTACGCGCGCTTTAAGCCCAATTACAGAGAGA
+
CCCCCGGGGGGGGGGGGGGGGGGGGGGGGGGGGGGGGGGGGGGFGGGGGGGGGGGGGGGGGGGGGGGGGGGGGGGGGGGGGGGGFGGGGGGGGGFFGGGGGGGGGGGGGGFGGGGFGGFFGGGGGGFGGFFDGFGCEFGFFGFFGFGFGFGGGGFFFGGFFF>FDFGGFGFFFFFFFFG?FGGF6D?FFGGFFGGGFFCE7EEEFEEB@CEEBFGFFGFBE:@?=C5<3>74E3<8C?DD<474))33??
@M00200:205:000000000-AKKM3:1:1101:24485:21302 2:N:0:1
TACTGGGGTATCTAATCCTGTTTGCTCCCCACGCTTTCGAGCCTCAGCGTCAGTAATGGACCAGTATGTCGCCTTCGCCACTGGTGTTCTTCCGAATATCTACGAATTTCACCTCTACACTCGGAGTTCCACATACCTCTTCCATACTCACGATAGCCAGTATCAAAGGCAATTCCAAGGTTGAGCCCTGGGCTTTCACCTCTGACTAAACTATCCGCCTACGCTCCCTCTATACACAGTTACAGAGCGAT
+
CCCCCGGGGGGGGGGGGGGGGGGGGGGGGGGGGGGGGGGGFGGGGGGGGGGGGGGGGGGGGGGGGGGGGGGGGGGGGGGGGGGGGGGGGGGGGEEFGGGGGGGGGGGGGGGGGGGFGGGGGGGGEEGGGGGFFGGGGBGFFGGFFFGEGD=8CFD?FDF*339=EF?D5DFDF=DFF7F?BFFGD8DFFD659E6DAEGEFFB5=<AE*)0>*;EFFCB=@DAEDEEG;*0>5*9*4>2;?E<5.*5((0(
@M00200:205:000000000-AKKM3:1:1101:24052:21303 2:N:0:1
TACACGGGTATCTAATCCTGTTTGCTCCCCACGCTTTCGAGCCTCAGCGTCAGTAATGGACCAGTATGTCGCCTTCGCCACTGGTGTTCTTCCGAATATCTACGAATTTCACCTCTACACTCGGAGTTCCACATACCTCTTCCATACTCAAGATAGCCAGTATCAAAGGCAATTCCAAGGTTGAGCCCTGGGCTTTCACCTCTGACTAAACTATCCGCCTACGCTCCCTTTATACCCAGTTACAGAGAGCT
+
CCCCCGGGGGGGGFGGGGGGGGGGGGGGGGGGGGGGGGGGGGGGGGGGGGGGGGGGGGGGGFGGGGGGGGGGGGGGGGGGGGGGGGGGGGGGGGCFEGGGGGGGGGGGGGGGGGGFGGGGGGFCFEE?ECDFGFFG,=EEFFGFGFGFGF8F>DGFBDGFGDFGEF+DBFFDFEFFF7?5CDFFFGDFFGCF?FGGFFGB5@@@7>A@*:CEEAFE55<=)0)3:E:CC?)97?5EF*(06?CE=4(05(*
@M00200:205:000000000-AKKM3:1:1101:16219:21317 2:N:0:1
TACAAGGGTATCTAATCCTGTTTGCTCCCCACGCTTTCGCGCCTCAGCGTCAGAACCGGACCAGACAGCCGCCTTCGCCACTGGTGTTCTTGCGAATATCTACGAATTTCACCTCTACACTCGCAGTTCCGCTGTCCTCTTCCGGTCTCAAGCCAACCAGTATCGAAGGCAATTCTGTGGTTGAGCCACAGGCTTTCACCCCCGACTTAATCGGCCGCCTACGCCCCCTTTAAACCCAATTACAGTGAGA
+
CCCCCGGGGGGGGGGGGGGGGGGGGGGGGGGGGGGGGGDGGGGGGGGGGGGGGGGGGGGGGGGGGGGGGGGGGGGGGGGGGGFFGGGDGGFGGGGGEFGGGFGGGGFGGGGGGGGFGGGGGFGG7CEGGGGGGGDEGFFEFGGDDDGFGB:FFGCDFCDAFCEFAAFC>F9CFFFFFF@FFG77;6FFF*76?CFGFEC>7>@2(5(29>CED?CEB:D<DF()(277/2:)4423:(4<5)692).64)
@M00200:205:000000000-AKKM3:1:1101:20160:21415 2:N:0:1
TACAAGGGTATCTAATCCTGTTTGCTACCCACGCTTTCGCACCTCAGTGTCAGTGTCAGTCCAGAAGGCCGCCTTCGCCACTGGTATTCCTCCCGATCTCTACGCATTTCACCGCTACACCGGGAATTCTACCTTCCTCTCATGCACTCTAGCTTGACAGTTCCGGATGCCGTTCCCAGGTTGAGCCCGGGGCTTTCACAACCGGCTTATCAAGCAACCTACGCGCGCTTTACACCCAATTCCAGCGATCT
+
CCCCCFGGGGGGGGGGGGGGGGGGGGGGGGDFGGGGGGGGEGGGDFGAFGGGGGGGGGGGGGGGGGGGGGGGGGDGCGGGGGGFFFEEGGGGGGGFEGCGGFFDFGGGGGGGGEG>DFFGGGGG:E8?FGFGGGFGGFGDF8;;,;==FFGCFGGFF>DDDFFGFB8EAG5=<>FFFB69F:FGFGF??5@BFGGG4E7A=:559269588<?EG*6<F;@EFA@*.2/*,5)).:EB3()..6A(,((((
@M00200:205:000000000-AKKM3:1:1101:22314:21454 2:N:0:1
TACTAGGGTATCTAATCCTGTTTGCTCCCCACGCTTTCGAGCCTCAGCGTCAGTAATGGACCAGTATGTCGCCTTCGCCACTGGTGTTCTTCCGAATATCTACGAATTTCACCTCTACACTCGGAGTTCCACATACCTCTTCCATACTCAAGATAGCCAGTATCAAAGGCAATTCCAAGGTTGAGCCCTGGGCTTTCACCTCTGACTAAACTATCCGCCTACGCTCCCTTTAAACCCAATTACAGAGAGA
+
CCCCCGGGGGGGGGGGGGGGGGGGGGGGGGGGGGGGGGGGGGGGFDGFFFGGGGGGFFGFFFFGGGGGGGGGGGGGGGGGGGGGEFDEFGGGGGGGGGAEGFFFEFGGGGGGGDGFFFEFGFGGGG6DF8@F=DFEFFGEF8E?EF?DFFFGGG=?F==F8DEFF;FGFDFDF*=DFFGFGC+DFFGF*=DDFGGG?EA*0)*5>C@<EB);A*@@033=A@AA)4:FFC3CE66)8@658@C@E4.(:@
@M00200:205:000000000-AKKM3:1:1101:25531:21649 2:N:0:1
TACGAGGGTATCTAATCCTGTTTGCTCCCCACGCTTTCGCGCCTCAGCGTCAGAACCGGACCAGACAGCCGCCTTCGCCACTGGTGTTCTTGCGAATATCTACGAATTTCACCTCTACACTCGCAGTTCCGCTGTCCTCTTCCGGTCTCAAGCCAACCAGTATCGAAGGCAATTCTGTGGTTGAGCCACAGGCTTTCACCCCCGACTTAATCGGCCGCCTACGCGCCCTTTAAACCCAGTTACATAGAGA
+
@BCCCFGGGGGGGGGGGGGFGFGFFFGGGGGEGGEGCGGEGDGDGFGFGGGGGGGGFEFGFFFGGGGGGGEGGGGGGGGGGGFGEFF7FF=FCFGFCGGGGGFGGGEGFFFGGGGFGGGFAFGGGG>EDGGDDECCDFGEFCFAGFG)6C=DFGFFFG7@9C7F@?FGFGFFFF>AFFGFG**;AFGAF7CFFGGGFF7>B(2>@906677?;@D;67>(88:7(:57)2.).65183(,4:>4))..46
@M00200:205:000000000-AKKM3:1:1101:15229:21698 2:N:0:1
TACGCGGGTATCTAATCCTGTTTGCTACCCACACTTTCGAGCCTCAGCGTCAGTTGGTGCCCAGTAGGCCGCCTTCGCCACTGGTGTTCCTCCCGATATCTACGCATTCCACCGCTACACCGGGAATTCCGCCTACCTCTGCACTACTCAAGAAAAACAGTTTTGAAAGCAGTTCATGGGTTGAGCCTATGGATTTCACTTCCAACTTGTCTTCCCGCCTGCGCTCCCTTTACACCCAATTACAGAG
+
CCCCCCFGGGGGGGGGGGGGGGGGGGGFGGGGEGGGGGGFFCFGGGGGGGGGGGGGGGGGGGGGGGGGGGGGGGDGGGGFGFFGGCFGGGGCFGGGDGGGGGGGGGGGFFDFFGGF>FGEEEEGG@E8FGFCDCDD?DG*:DFFGFG7=CFFGGG5:EGFF9AF@AFF5@FFFFF>9BAFFC>FFGG*98CFFG76CEGFFFF:*.589@=EFFGG(:>@61:87CAGC7;C4<<(43((6:<A?FF
@M00200:205:000000000-AKKM3:1:1101:10312:21757 2:N:0:1
TACAAGGGTATCTAATCCTGTTTGCTCCCCACGCTTTCGAGCCTCAGCGTCAGTAATGGACCAGTATGTCGCCTTCGCCACTGGTGTTCTTCCGAATATCTACGAATTTCACCTCTACACTCGGAGTTCCACATACCTCTTCCATACTCAAGATAGCCAGTATCAAAGGCAATTCAAAGGTTGAGCCCTGGGCTTTCACCTCTGACTAAACTATCCGACTACGCTCCCTTTAAACCCACTTACAGAGAGA
+
CCCCCGGGEFGGGGGGGGGGGGGGGGGGGGGGGGGGGGGGGFFGGGGGGEGGGAFGGGGGGGGGFFGFFGGGGGGGGG,?BFFGGGGGGGGGGFGGCDGGFGGGGGD=AEEAFGGFGGGEF,DCDEEGGGGGGDFE8DA5<E;FGCFF+BC?FGGFFCFFGGF@CBFFBGFDDDF9;?D5CA+?5D@FFFC?5EFC9;C@ED@8875AC=@CFEFE>7@5)35:5=AFF7:6AA>@C9(:4/>4>CED?D
@M00200:205:000000000-AKKM3:1:1101:16929:21774 2:N:0:1
TACTAGGGTATCTAATCCTGTTTGCTCCCCACGCTTTCGAGCCTCAGCGTCAGTAATGAGCCAGTGTGTCGCCTTCGCCACTGGTGTTCTTCCGAATATCTACGAATTTCACCTCTACACTCGGAGTTCCACATACCTCTTCCATACTCAAGATAGCCAGTATCAAAGGCAATTCCAAGGTTGAGCCCTGGGCTTTCACCTCTGACAAAACTATCCGCCTACGGTCCCTTTAAACCCAATTACCGAGAGA
+
-ACCCGGGGGGGGGGGGGGGGGGGGGGGGGGGGGGGGGGGGEGGGGGGGGGFE<FGGGGGGGGGGGGGGFGGGGGGGCECFFGGFGGDGGGFFFFF@EDFFFGGGGG7CFFGFF?FFGF@FFFGEG>DEFGGG?F9=;ED@FGFGFG7?DF?DFGFD8+:D9;?C?DFDGFDFBFDCD=FF9+=*@DFFG8F*@8+AEFFE@C57**1)1=CEFFD5*9808:*-49C*;)1<6<)*>5(9CE*--6>B?
@M00200:205:000000000-AKKM3:1:1101:18069:21798 2:N:0:1
TACTCGGGTATCTAATCCTGTTTGCTCCCCTTGCTTTCGCGCCTCAGCGTCAGGTACAAACCAGAGAGCCGCCTTCGCCACTGGTGTTCCTCCACATATCTACGCATTTCACCGCTACACGTGGAATTCCGCTCTCCTCTTCTGCACTCAAGTATCCTAGTTTCCAGTGCGTCACGGGGTTGAGCCCCGAACTTAGACCACAGACTTAAGATATCGCCCGAGCGCCCCTTATACCCAATTTCAGAGAGAAC
+
BCC,6FFGGEGGGGGGGGGGGGFGGGDFGG,-CFGFFGGGFGGGGGGGGCFFG,C<6C,6,:CGFDG@,BFGGGDGGEGCF,,AFGGDG9EFG<AE<,@FDGGGGGD:F;EFGGGFGGGGGFGGC9BFGG88D+=>8+=*5DFDF9=*60@D33+4+36BF?;+0+67:A>A*::?E57*83*;0@E0**43*,2:9B,))0)0>0/840/***6*2*)/1.(5:EE)**))/1)(2/(1)66<23((3()
@M00200:205:000000000-AKKM3:1:1101:6923:21814 2:N:0:1
TACGAGGGTATCTAATCCTGTTTGCTCCCCACGCTTTCGAGCCTCAGCGTCAGTAATGGACCAGTATGTCGCCTTCGCCACTGGTGTTCTTCCGAATATCTACGAATTTCACCTCTACACTCGGAGTTCCACATACATCTTCCATACTCAAGATAGCCAGTATCAAAGGCAATTCCAAGGTTGAGCCCTGGGCTTTCACCTCTGACTAAACTATCCGCCTACGCTCCCTTTAAACCAAGTTACAGCG
+
@<CCCEGGGGFGGGGFGGGGGGEGGGAFGGGGDGGGGGGGGGFGGGGGGGEEGGDFGFGGGGFFCFGCFGGGGGGGFG7@FAFGGGGGGGGGGGGG@<;FG8EFGFCDFE;FGGGF8F=?;=DECCCGGGEGGGGF,5EBDCGFGBF7D+8?FD98?D89@B*6;D+@58;:?DFF99=DF96+;DGFF6C?*15+3CC@6@@EEC=EE580:AEC);BF5:4*-4@C3=B;C=55,5788<>5=)-
@M00200:205:000000000-AKKM3:1:1101:9539:21865 2:N:0:1
TACGCGGGTATCTAATCCTGTTTGATCCCCACGCTTTCGTGCCTCAGCGTCAATACAGGCCCGGCAAGCTGCCTTCGCTATCGGAGTTCTGTGACATATCTATGCATTTCCCCGCTACACAACACATTCCGCCTGCCTTGACCGTATTCAAGTCCCTCAGTATTAAAGGCACCGACCTGGTTGAGCCGGGAACTTTCCCCGCTCAATTAAATGCCCGCCTACGCACCCCTTAAACCCACTTAACGAC
+
<CC8@FGEGGCGGGGCFGGGGGGGGFGGFGGGDGGGGGGGGGGGG8,CFGGDC<,BC9FF,8:@+@CFFGGGGGFC<@B:CFEF,+BFC@DGGG9<@,EA@,<,:9CF=CDFF86?+CEC,+8>F8DDFGGGGG6DE5,)+,236*=)C26+3==*;D+:@+*5;1?;?F5)*)0993**63***29/99E)58=7+*472>@9()/.)9))).5=()8318;D1?7C)/(.).38*-((-))-(4(
@M00200:205:000000000-AKKM3:1:1101:24666:22033 2:N:0:1
TACGAGGGTATCTAATCCTGTTTGCTCCCCACGCTTTCGAGCCTCAGCGTCAGTAATGGACCAGTATGTCGCCTTCGCCACTGGTGTTCTTCCGAATATCTACGAATTTCACCTCTACACTCGGAGTTCCACATACCTCTTCCATACTCAAGATAGCCAGTATCAAAGGCAATTCCAAGGTTGAGCCCTGGGCTTTCACCTCTGCCTAGACTATCCGCCTACGCTCCCTTTAAACCCACTTACAGAG
+
CCCCCCEGGDFGFGFGGGEFGGFGGGGGGGGFGGGGGGGG8FGCFF8FGGGGDGFFGGGGGGGGGGGGGFDFGGCFGGGGGGGGFGFGGGGGGGGGGGGGGGFGG,AFFFGFGGGFGF8EACFGD=CDDDCFFGFCGFG=@FG98D8=FFFDFFDFFED5D9>FFF?GF8DDD6@+22D?=FFD6?E5DFFFFEFFAEG5C@*)*0*1)10;6EF88*@DA)-*/=5?7;49*/>5C9(-8*04**(
@M00200:205:000000000-AKKM3:1:1101:25035:22038 2:N:0:1
TACGGGGGTATCTAATCCTGTTTGCTCCCCACGCTTTCGCGTCTCAGCGTCAGTACCGTCCCAGCGAGCTGCCTTCGCCATAGGTGTTCCTCCCGATATCTGCGCATTTCACCGCTACACCAGGAATTCCGTTCTCCCCTGAATACCTCTAGTCTGCCCGTATCGGAAGCAAGCGCCGTGTTAAGCACGGCGTTTTCACTCCCGACGCGACAAACCGCATACGAGCCCTTTATACCCAATTACAGAG
+
CCCCCGGGGGGGGGGGGGGGGGGGGGGGGGGGGGGGGGGGGGGGGGGGGGGGGGGGGGGGGGGGGGGGGGGGGGGGGGGGGGGGGGGGGGGGGGGGDGGGGFGGDEGGGGGGGGGFGGGGGGGDG?FGGGGGGGFDFFDDFFFFGFGFGFACEGGFFFGFGGDGFFCG>FF2AFAEFFGFGGGG8CFFEDCD>=EDCEFCF1<0896>9FBFFFGFBG.(-.(01:<FC<3:<>BAG??0<B)),:2
@M00200:205:000000000-AKKM3:1:1101:8137:22171 2:N:0:1
TACGGGGGTATCTAATCCTGTTTGCTCCCCACGCTTTCGAGCCTCAGCGTCAGTAATGGACCAGTATGTCGCCTTCGCCACTGGTGTTCCTCCGAATATCTACGAATTTCACCTCTACACTCGGAATTCCACTCACCTCTACCATACTCAAGACTTCCAGTATCAAAGGCAGTTCCGGGGTTGAGCCCCGGGATTTCACACCTGACTTAAAAGTCCGCCTACGTGCGCTTTAAACCCAATTACATAG
+
CCCCCGGGGGGGGGGGGGGGGGGGGGFGGGGGGGGGGGGGGGGGGGGGDGGGGGGGGGGGGGGGGGGGGGFGGGGGGGGGGGFGGFGGGGGGGGGGGGGGGGGG78=BDGGGGGGFGGGGFFFGGEGGGGFGGGGGGFF<FGC?CFFFGFFCGDFFFGGFGGFFDFC,5@F5FCFAEF>>GGGGFGG>DC59BGGG>5C*82:;=BFCE:=*>7?C@DDDD@?A1=BD57?37.7;>1,:A)64).4
@M00200:205:000000000-AKKM3:1:1101:12294:22203 2:N:0:1
TACTCGGGTATCTAATCCTGTTTGCTCCCCACGCTTTCGAGCCTCAGCGTCAGTAATGGACCAGTATGTCGCCTTCGCCACTGGTGTTCTTCCGAATATCTACGAATTTCACCTCTACACTCGGAGTTCCACATACCTCTTCCATACTCAAGATAGCCAGTATCAAAGTCAATTCCGAGGTTGAGCCCCGGGATTTCACCCCTGACTCAAATGTCCGCCTACGCTCCCTTTAATCCCCATTCCAGAGAGAC
+
CCCCCGGGGGGGGGGGGGGGGG,EFGGGGGGGGGGGFFEFFGGGGGGGGGGGGGCGGGG@FGGGGGGFGGGGGGGGGGGGGGGGGGFGGGGEGEEGGGGGFDEF=FDFGFFGGFGFGGGG=FFG7CEGADFD=,A9DDGFFGC7DFFEG7@F9?D5DC8?D89C9FF9+3?D+;3B5*+3>D+=5=8?:CC*3799=AF5@==58=5*.:*2*:DFFCBA9@()(=?D2:39****6((/;57?34((/=(
@M00200:205:000000000-AKKM3:1:1101:10763:22278 2:N:0:1
TACTCGGGTATCTAATCCTGTTTGCTCCCCACGCTTTCGAGCCTCAGCGTCAGTAATGGACCAGTATGTCGCCTTCGCCACTGGTGTTCTTCCGAATATCTACGAATTTCACCTCTACACTCGGAGTTCCACATACCTCTTCCATACTCAAGATAGCCAGTATCAAAGGCAATTCCAAGGTTTAGCCCTGGGCTTTCACCTCTGACTAAACTATCCGCCTACGCACCCTTTACACCCTATTACAGCGACAT
+
CCCCCGGGGGGGGGGGGGGGGGGGGGGGGGGGGGGGGGEGGGGGGGGGGGGGGGGGGGGGCFCGGGGGGGGGGGGGGGGGGGGGGGGGGGGGGGCC@FGGGGGGGFGFGDAFGGGFFGGGF8FEGCBGGEAADFGEDDE=DA=DF;?9==@=EFGDD8D?E@FGCFF85@D=*8=@;?=9FD+=;AG*;+@:DDGGFCF@65*0*0:C6@CCE7;:575AAC54)4:C7C4<=C@=7(0>C??476(50((
@M00200:205:000000000-AKKM3:1:1101:12999:22538 2:N:0:1
TACCAGGGTATCTAATCCTGTTTGCTCCCCACGCTTTCGAGCCTCAGCGTCAGTAATGGACCAGTATGTCGCCTTCGCCACTGGTGTTCTTCCGAATATCTACGAATTTCACCTCTACACTCGGAGTTCCACATACCTCTTCCATACTCAAGATAGCCAGTATCAAAGGCAATTCCAAGGTTGAGCCCTGGGCTTTCACCTCTGACTAGACTATCCGCCTACGCTCCCTTTAAACCCAATTACAGAG
+
CCCCCGGGGGGGGGGGGGGGGGGGGGGGGGGGGGGGGFGGGGGGGGGGGGGGGGGGGGGGGGFGGGGFGGGGGGGGGGDEEDCGGGGCFGGGGFGEEGGGEGGFEGGFFGCFGGG?DEDC;FGG@CEFGFFD88DE8D8DFG;@FFGEDDE6FGG8D4=:D97DDD8EFGFFFFFFFFFFFFGGFG?FFGFFBFFGFE,@EFF@CC5;5=57CEGFDC955:59@EDGD:EC4AB:C(-7C8;0747
@M00200:205:000000000-AKKM3:1:1101:10149:22645 2:N:0:1
TACAAGGGTATCTAATCCTGTTTGCTCCCCACACTTTCGCTCCTCAGCGTCAGGTCATGCCCAGAGAACCGCCTTCGCCACCGGTGTTCCTCCTGATATCTGCGCATTTCACCGCTACACCAGGAATTCCGTTCTCCCCTGCATACCTCTAGTCTGCCCGTATCGAAAGCAAGCCAGGTGTTAAGCACCTGGTTTTCACTCCCGACGCGACACACCGCCTACGAGCCCTTCAAACCCAATTACAGAGAGAC
+
CCCCCGGGGGGGGGGGGGGGGGGGGGGGGGGGEGGGGGGGGEGGGGGFGGGGGGGGGGGGGGGGGGCGGFGGGGEFGGGGGGGGE7FFGGGGGGGGGGGGGGGEGGGGAFGGGGGDGEGGGGGEFGGFGGG@CFGDC?EDFGGFFFFFGFGCGGGFFGGFGGFFFFGCFFF86>*@FFFFGGGGFGGFFGFF>CFGFFGC555>9A=@(-:5(6C/:GA70:();C:F*7(,).3383:(6<>A244(1:(
@M00200:205:000000000-AKKM3:1:1101:20671:22716 2:N:0:1
TACGAGGGTATCTAATCCTGTTTGCTCCCCACGCTTTCGAGCCTCAGCGTCAGTAATGGACCAGTATGTCGCCTTCGCCACTGGTGTTCTTCCGAATATCTACGAATTTCACCTCTACACTCGGAGTTCCACATACCTCTTCCATACTCAAGATAGCCAGTATCAAAGGCAATTCCAAGGTTGAGCCCTGGGCTTTCACCTCTGACTAAACTATCCGCCTACGCTCCCTTTAAACCCCATTAAGGAG
+
CCCCCGGGGGGGGGGGGGGGGGGGGGGGGGGGGGGGGGGGGGGFFGGGGGGGGGGGGGGGGGGGGGGGGGGGGGGGGGGGEGGGGFE,CEGGGGGGGGGFCFFCEGGGGGGFGGGFGGGGFF8CCCGFFEDFCGF9DDGEFGDFD2=DGFFGGG?BDCGFFG*CF?FFFGFDFDFF<@CDFF+03@F*;D8?6AEDFEGEE@CEEC@CBEE*0;@8)3?A))-3:C9C9?=C*6@(*(0(8?***0(
@M00200:205:000000000-AKKM3:1:1101:6658:22722 2:N:0:1
TACTAGGGTATCTAATCCTGTTCGCTCCCCACACTTTCGCTCCTCAGCGTCAGGATATTCCCAGAGAACCGCCTTCGCCACCGGTGTTCCTCCTGATATCTGCGCATTTCACCGCTACACCAGGAATTCCGTTCTCCCCTGAATACCTCTAGTCTGCCCGTATCGGAAGCAAGCCAGGTGTTAAGCACCTGGTTTTCCCTCCCGACGCGACAACCCGCCTACGAGCCCTTTACACCCAATTCCAGCG
+
CCCCCGGGGGGGGGGFGGGGGFGGGGGGGGGGDGCFGGE@:FGGGGFFGGGGGCGGGGGGGGFCFEGGGFEGGGGGGGGGGFGGGCFCGGEFGFDGFGGGGGGGGEGFFGGGGGEAGGGGGGG8F,@FGGG8DDFGA6EDFGGFDFF7FFFC>FGFBDG>EGB68?D=ADA@?C?AFF??F:;FAG7AFGGA@EFC68E=B//>4=-8(-36((3=>DB013()6?3C*73>AA2:E?1())-).(4
@M00200:205:000000000-AKKM3:1:1101:15310:22785 2:N:0:1
TACACGGGTATCTAATCCCGTTTGCTCCCCTGGCTTTCGCGCCTCAGCGTCAGAAAGGATCCAGCATCTCGCCTTCGCCACCGGAGTTCCTGCCGATATCAACGCATTTCACCGCTCCACCGGCAGTTCCAGATGCCCCTATCCTCCTCGAGACTCACAGTATCCACGGCACTTCTCCAGTTAAGCTGGAGGATTTCACCACAGACTTGTGAATCCGCCTACCCGCCCTTTACACCCCATTACCGAT
+
CCCCCGGGGGGGGGGGGGGGGGGGGGGGGGGGGGGGGFFGGGGGGGGGGGGGGFGGGGGGGGGFGGGGGGGGGGGGGGGGGGGGGGGGGGGGGGGD@FGFGGGDGDGEGGGGGEGFGGGGGGCE+@DGGGGFGGGGDFGFFGGFGFGD?9>>?DFF5DGFFGCFCFF>BE5895CFFFGFFEGFA?F4*;;9?FGGFFG=:925(9BC3;).7?9C0>:0;=(;(38>5>;)19-38,:1<22)(4(
@M00200:205:000000000-AKKM3:1:1101:16871:22858 2:N:0:1
TACAAGGGTATCTAATCCTGTTCGCTCCCCATGCTTTCGCTCCTCAGCGTCAGTAACAGCCCAGAGACCTGCCTTCGCCATCGGTGTTCCTCCTGATATCTGCGCATTTCACCGCTACACCAGGAATTCCAGTCTCCCCTACTCCACTCTAGTCTGCCCGTACCCACTGACCACCCGGGGTTAAGCCCCGGGATTTCACAGCAGACGCGACAAACCCCCTACGAGCCCCTTCAACCCAATTACGCAGCGA
+
CCCCCFGGGGGGGGGGGGEGGGGGGEGGGGGGGGFFGGGGEFGCGGGGGGGGDFFGGGGGGGDFGGGGF8FFGGGGGGGG@FEEGGGGGGGGGGG<D9DEDGGGGEGGGGGGGGGDGGGGGGGGGGCDEAFGGGGGGFGDFG8*6*?EFBF=>8=;DF65?D8CDFGGB,*5@D>BB>6*8@C++@,9*9;A*14;FECE=B>@:2((06>B>(=:(95(,/(28E35*1,(.--8>(1(46<(((,(-4
@M00200:205:000000000-AKKM3:1:1101:17072:22864 2:N:0:1
TACTAGGGTATCTAATCCTGTTTGCTCCCCACGCTGTCGCGCCTCAGCGTCAGCCACAGCCCAGCGGGCCGCCTTCGCCACCGGTGTTCCTCCTGATATCTGCGCATTTCACCGCTACACCAGGAATTCCGTTCTCCCCTGCATACCTCCAGTCTGCCCGTATCGAAAGCAAGCCAGGTGTTAAGCACCTGGTTTTCACTCCCGACGCGACAAACCGCCTACGAGCCCTTTATACCCAATTACAGAGAGA
+
CCCCCGGGGGGGGGGGGGGGGGGGGGGGGGGGGGGGGGGGGGGGGGGGGGGGGGGGGGGGGGGGGGGGGGGGGDDGGGGGGGGGGGEEGGGGGGFFGAFGFGGGCGGGFGGGGG6?DGGFDFFDF@EGFGGG??86@DGFFEFDCFFFFCFGGFGFFFGA575FDFFC5,*09@?*4*;AD:+2+>CAAFGFFGGC+198@=904(4>69@F(:FF>DF?<<27:C)9023)-4:)<)(3))<472:1((
@M00200:205:000000000-AKKM3:1:1101:10731:22866 2:N:0:1
TACCCGGGTATCTAATCCTGTTTGCTCCCCACGCTTTCGAGCCTCAGCGTCAGTAATGAGCCAGTGTGTCGCCTTCGCCACTGGTGTTCTTCCGAATATCTACGAATTTCACCTCTACACTCGGAGTTCCACACACCTCTCTCATACTCAAGACACCCAGTATCAAAGGCAATTCCGAGGTTGAGCCCCGGGATTTCACCCCTGACTTAAATGTCCGCCTACGCTCCCTTTACACCCAATTACAGAGCTA
+
CCCCCGGGGGGGGGGGGGGGGGGGGGGGGGGGGGGGGGGGGGGGGGGGGGGGGGGGGGGGGGGGGGGFGGDGGGGGGGGEGF<AEFFGGGGECFGFGGGGCFGGGGGDFGGGGGGFGGGFEGGGFGGGGGEGGECEEDFDFGGFGF?:FFGCGF?:DGF?=?DGFFG,;,;=087D5569FD?CAFGFF*@?AECF9*59):5)7.6A=ECF?<;B@CA@25=8>CEC2;4477<(B(,,4)774)(,)/
@M00200:205:000000000-AKKM3:1:1101:25671:22936 2:N:0:1
TACTAGGGTATCTAATCCTGTTTGCTCCCCACGCTTTCGAGCCTCAGCGTCAGTAATGGACCAGTATGTCGCCTTCGCCACTGGTGTTCTTCCGAATATCTACGAATTTCACCTCTACACTCGGAGTTCCACATACCTCTTCCATACTCAAGATAGCCAGTATCAAAGGCAATTCCAAGGTTGAGCCCTGTGCTTTCACCTCTGACTAAACTATCCGCCTACGCTCCCTTTATACCCAATTACAGAG
+
CCCCCGGGGGGGGGGGGGGGGGGGGGGGGGGGGGGGGGGFGGGGGECGGFGGGGGGFFGFGGFGCFGFFGGGGGGGGGGGGGGGGGGGGFEEGGDGGGGGGGAFG?EFFFGGGGFFFFGGCFFC4BEFFFFDFCFEEDFEDFGFGFGFFCFF9A?DFGFFD9;FE+=E5E5DFE7DFFA5A9+A6?GFFD,3+@EGD*EBCCEE7***0))1>CEF5CEADCA?)@:C;576>*68,.>2>E:83*0
@M00200:205:000000000-AKKM3:1:1101:25475:22969 2:N:0:1
TACCGGGGTATCTAATCCTGTTTGCTACCCACGCTTTCGAGCCTCAGTGTCAGTGACAGTCCAGAGAGCCGCTTTCGCCACCGGTGTTCCTCCATATATCTACGCATTTCACCGCTACACATGGAATTCCACTCTCCTCTACTGCACTCAAGTCTAACAGTTTCCAATGCACACAATGGTTGAGCCACTGCCTTTTACATCAGACTTATTAAACCACCTGAGCTCGCTTTAAACCCAATTACAGAGCGATC
+
CCCCCFEEGGGGGAFGGGFGGGGGGGGFGGGGGGGGGGGG@FCFCFCGCGGG<ADFGGGGGDFGGGGDGGGGGG:FE7FFEGGGGGGGGGGGGGGGGGGGFGFFCE74=FGGGGGFDGFGGFFGGFGDGDFGFGD8FFGFFGGFFFGEGF,8DDDFDFGF8F9DFFGGBDFEFFFFDD8;F8GFF:755?FAA@EG+:FE@AE5CE*9;EAE*9,5:*/:)-74::*/*:67CE2@C=-0*>47>;(4,8(
@M00200:205:000000000-AKKM3:1:1101:14682:22981 2:N:0:1
TACACGGGTATCTAATCCTGTTTGCTCCCCACGCTTTCGAGCCTCAGCGTCAGTAATGGACCAGTATGTCGCCTTCGCCACTGGTGTTCTTCCGAATATCTACGAATTTCACCTCTACACTCGGAGTTCCACATACCTCTTCCATACTCACGATAGCCAGTATCAAAGGCAATTCAAAGGTTGAGCCCTGGGCTTTCACCTCTCACTCAACTATCCGCCTACGCTCCCTTTACACCCCATTACAGAGACAT
+
<CCCCGGGGGGGGFFEFGFGGGGGGGGGGGGGGGCGGGGG?GDGGGGGGGG7FGGGGGGGGFGGGFGFGGECE,@FGGGCFG@C@,CCFGGGGGDEEFG9F;B?FEEGGDGGFG?D?B;FDEF7C7@EGGGFDCF>=+,*<;EDE@69?F,=C@>>BD?0@?EFEF?CD8?5?DB+?C+?BDF+;8@5DCC?;;@?3*5*85*)388*01:ACFGG595=20/*)4:>F7=E=775*((04****943(6)
@M00200:205:000000000-AKKM3:1:1101:17539:23026 2:N:0:1
TACGAGGGTATCTAATCCTGTTCGCTACCCATGCTTTCGAGCCTCAGCGTCAGTAACAGACCAGAGAGCCGCCTTCGCCACCGGTGTTCTTCCATATATCTACGCATTTCACCGCTACACATGGAGTTCCACTCTCCTCTTCTGTACTCAAGCTCGACAGTTTCTGATGCAATTCTCCGGTTGAGCCGAAGGCTTTCACATCAGACTTATCGAGCCGCCTGCACTCGCTTTAAACCCAATTACAGAG
+
CCCCCGGGGGGGGGGGGGGGGGGGGGGGGGGGGGGGGGGGGGGGGGGGGGGGGGGGGGGGGGGFGGGGGGDGGGGGGGGGGGGGGGGGGGGGGGGGGGGGGGGGGGGGGGGGGGGFGGGGGFGGF@>FEFGGGFGDGFGEFGGFGFGFGFCGGDCFEGGDGG79;DFGFFFEFEDFD?D>FGCG5@GBBDCDFGGGFCGFFBE36@;46<C==):46C;2=((/.>8C>C2C)745C,28C)7)/16
@M00200:205:000000000-AKKM3:1:1101:22261:23090 2:N:0:1
TACTAGGGTATCTAATCCTGTTTGCTCCCCACGCTTTCGCGCCTCAGCGTCAGAACCGGACCAGACAGCCGCCTTCGCCACTGGTGTTCTTGCGAATATCTACGAATTTCACCTCTACACTCGCAGTTCCGCTGTCCTCTTCCGGTCTCAAGCCAACCAGTATCGAAGGCAATTCTGTGGTTGAGCCACAGGCTTTCACCCCCGACTTAATCGGCCGCCTACGCGCCCTTTAAACCCAATTACAGAG
+
ACCCCGGGGGGGFGGGGGGGGGGGGGGGGGGGGGGGGGGGGGGGGGGGGGGGEGGGGGDGGGGGGGGGGGGGGEDGGGFGGGGGGDGGGFGFGGGEGF;FFGGGGCEFGGGGGGGFFGFFFFFGGGCFEEGDGGGFGFGFFGGEG?DDGFFDE?FF?CD?DFEGFF66@GFFFBFFFFCFGFDCFFGFFGGFFG:F>7C@B@B>BF>?CEFF?DGEFGF;1665(C@GD<8<B28:EB07<<<92)4
@M00200:205:000000000-AKKM3:1:1101:8787:23179 2:N:0:1
TACAGGGGTATCTAATCCTGTTTGCTACCCACGCTTTCGAGCCTCAGTGTCAGTTACAGTCCAGAGAGCCGCTTTCGCCACCGGTGTTCCTCCATATATCTACGCATTTCACCGCTACACATGGAATTCCACTCTCCTCTACTGCACTCAAGTCTAACAGTTTCCAATGCCCACAATGGTTGAGCCCCTGCCTTTTACATCTGACTTTTTACACCAACTGCGCTAGCCTTACCCCCACTTCCAGAA
+
CCC<CFGGGGGGGGGGGGGFGGGGGGGGGGCB@FGGGGECFGGGGFEGDGGGGFFCFGGGCDFEGGGG8FGGGGGGGG7CEFGGEGGGGGFF?<,9?FFFAFFG7EEFGGAFCEGFDGGGGF@CF,@EGGGG8FFG8+=78DCDGB+0=@F6C88=@CF+7D*9DD9D06*);8:?8;CFFD+?B81:*+AFFAFG+*,*0*5708***3)***,5)3*08849-*/*=>1)0.(-*:(0*084>(
@M00200:205:000000000-AKKM3:1:1101:10951:23209 2:N:0:1
TACGGGGGTATCTAATCCTGTTTGCTCCCCACGCTTTCGAGCCTCAGCGTCAGTAATGGACCAGTATGTCGCCTTCGCCACTGGTGTTCTTCCGAATATCTACGAATTTCACCTCTACACTCGGAGTTCCACATACCTCTTCCATACTCAAGATAGCCAGTATCAAAGGCAATTCCAAGGTTGAGCCCTGGGCTTTCACATCTGACTAAACTATCCGCCTACGATCCCTTTACACCCAATTACAGAGAAC
+
<CCCCGGGGGGGFGGGGGGGGGGGGGGGGGFEGGGGGGGGGGGFGGGFGGGGGGGGGGGGGGCGGGGGGGGCGGGGGGGGGFFGFFCFF;DF9CGGGGGGGFFFG?,D8CDFGGGFG,EGGGGGEGGFGAFE?FFE,3,1?DFDFFFFGFG6DFFF7DDB8=CC9=DD*,;8A5BA=F?FG7+3;<FFAC>@F6CD+;E*38*9*9AE:@@E6:;@)*:(6:()-;/?C>BE>5;1*6?D;C9;3)/((.
@M00200:205:000000000-AKKM3:1:1101:16164:23220 2:N:0:1
TACCAGGGTATCTAATCCTGTTTGCTCCCCACGCTTTCGAGCCTCAGCGTCAGTAATGGACCAGTATGTCGCCTTCGCCACTGGTGTTCTTCCGAATATCTACGAATTTCACCTCTACACTCGGAGTTCCACATACCTCTTCCATACTCAAGATAGCCAGTATCAAAGGCAATTCCAAGGTTGAGCCCTGGGCTTTCACCTCTGACTAAACTATCCGCCTACGCTCACTTTACACCCAGTTACAGAGAGAC
+
CCCCCGGGGGGGGGGGGGGGGGGGGGGGGGGGGGGGGGGGGGGGGGGGGGGGGGGGGGGGGGGGGGGGGGGGGGGGGGGGGGGGGGGGGGGGGGGGGGGGGGGGGGGGGGGGGGGFGGGGGGGGGGGGGGGGGGGGGFG=FGFFGFGFGFGCFF8+DFGFGGFGFFGCDGFD?DDFFFDFEGDGDGGFFGGFFGFGBEFFFFE=>E<<8CBEAEF?A>?A>@5AFD*;:=78CA=2B2(0**010/8((-(
@M00200:205:000000000-AKKM3:1:1101:13799:23293 2:N:0:1
TACACGGGTATCTAATCCTGTTTGCTCCCCACGCTTTCGTGCCTCAGCGTCAGTATCGGGCCAGTGAGCCGCCTTCGCCACTGGTGTTCTTGCGAATATCTACGAATTTCACCTCTACACTCGCAGTTCCACTCACCTCTCCCGAACTCAAGATCCTCAGTATCAAAGGCAGTTCTGGAGTTGAGCTCCAGGATTTCACCCCTGACTTAAAGACCCGCCTACGCACCCTTTACACCCAATTAACGACACA
+
CCCCCGGEFGGGGGGGGGGGGGGGGGGGGGGFGGEGGGGGGGGGGGGGGGGEEFGGGGGGCEGFGGGGGGGGGGGGGGGGGGGGFFEEGGEFGGGGGGGGGGFFGGGGGGDGFGGFGFGGGGGGGGGGGGFGGGGGGFGD6E?5@?>DFFGFGGGFFGGFACEDD7D86,08:AFF84<*@DCDAF73AFGFFCE>?0@*0:4@229>/AEEF@6:2CA2(0(?9CAD75@)7CE(1(6,96))/((.(,
@M00200:205:000000000-AKKM3:1:1101:13598:23375 2:N:0:1
TACTGGGGTATCTAATCCTGTTTGCTCCCCACGCTTTCGCGCCTCAGCGTCAGAACCGGACCAGACAGCCGCCTTCGCCACTGGTGTTCTTGCGAATATCTACGAATTTCACCTCTACACTCGCAGTTCCGCTGTCCTCTTCCGGTCTCAAGCCAACCAGTATCGAAGGCAATTCTGTGGTTGAGCCACAGGCTTTCACACCCGACTTAATCGGCCGCCTACGCGCCCTTTACACCCAATTACAGAGATAT
+
CCCCCGGGGGGGGGGGGGGGGGGGGGGGGGGGGGGGGGGGGGGGGGGGGGGGGGGGGGGGGGGGGFGGGGGGGGGGGGGGGGCFGGGGGGGGGGGGGGGGFGGGGGGCFGGGGGGFGGGGGGGGGCEGGGGDGGDFGFGFFCDBEFGF97=DGGDCFCDF7:;D>FF6BD5@FFFFFFGFGGDGFGGFFGGF>FCCA<C/7=:>9>>FFFFFFDGG95A0;/(),:39CD0<4)<3C11:4A>><9:0))-
@M00200:205:000000000-AKKM3:1:1101:14983:23430 2:N:0:1
TACGCGGGTATCTAATCCTGTTTGCTCCCCACGCTTTCGAGCCTCAGCGTCAGTAATGAGCCAGTGTGTCGCCTTCGCCACTGGTGTTCTTCCGAATATCTACGAATTTCACCTCTACACTCGGAGTTCCACACACCTCTCTCATACTCAAGACACCCAGTATCAAAGGCAATTCCAAGGTTGAGCCCTGGGCTTTCACCTCTGACTAAACTATCCGCCTACGCTCCCTTTAAACCCAATTCCAGAGAGA
+
CCCCCGGGGGGGGGGGGGGGGGGGGGGGGGGGGGGGGGGGGGGGGGGGGGGGGGGGGGGGGGGGGGGGGGGGGGGGGGGGGFGGGGGGGGFGGGGGGFGGGGGGGGGGCFGGGGGFGG8FCGEGFGGGGGGGDGGGCFGFFGGFGFGFGFC8DGGFFGG5@D*6CFD8:,*8?@FFF?F?>7;DFCCFF;CFFCAC8*@>:BBE=E4AE@)>EFF8(2/(559)(4:<7C;>.6;@@;(3).79431,/(
@M00200:205:000000000-AKKM3:1:1101:8554:23449 2:N:0:1
TACTAGGGTATCTAATCCTGTTTGCTACCCACGCTTTCGAGCCTCAGTGTCAGTGACAGTCCAGAGAGCCGCTTTCGCCACCGGTGTTCCTCCATATATCTACGCATTTCACCGCTACACATGGAATTCCACTCTCCTCTACTGCACTCAAGTCTAACAGTTTCCAATGCACACAATGGTTGAGCCACTGCCTTTTACATAAGACTTATTAAACCACCTGCGCTCGCTTTAAACCAAATTAACGAG
+
<CCCCGGGGGGGFGGFGGGGFGGGGGFFFFFCFGGGGGGGFFGGFGGGGGGGGFFGGFGGFEGGGGGD8EFGGGGGGEGEFGGGGGGGGFFGGGGGGGFGDG9DCECGGGFFFCEBDCEEGGFEFFCFEDDG8?8EF+@7?8D?A:DBC??FF+=CFEF:=D7+;;DFDCFDDD59?DDFF@8DDEDBB6EFBCEFAEC7**:A*AC@CCEC=*,40<6:)8@9>C?/DF4AEFF2*5*9*98-(8
@M00200:205:000000000-AKKM3:1:1101:17892:23495 2:N:0:1
TACAGGGGTATCTAATCCTGTTTGCTCCCCACGCTTTCGAGCCTCAGCGTCAGTAATGGACCAGTATGTCGCCTTCGCCACTGGTGTTCTTCCGAATATCTACGAATTTCACCTCTACACTCGGAGTTCCACATACCTCTTCCATACTCAAGATAGCCAGTATCAAAGGCAATTCCAAGGTTGAGCCCTGGGCTTTCACCTCTGACTAAACTATCCGCCTACGCTCCCCTTAAGCCCAATTACAGAG
+
CCCCCGGGBGGGGFGGGGGGGGGFGGGGGGFCFGGGGGGGGGGGGGGGGGGGDFGGGFGGGCEGGGGGGGGGGEGGGGGGGGGGCFF7FDACGFEEECFGGGGGGG8BFEFGGGGFFFGFGGGDCEEGEFFGFFGGGFGEFGGFG9D<DFFFGDGDDD6;=DDFEFGGF8FBFBFFD@FFF9CF*@EFBC8?5:@@9*EEB@@@FEFFB))0AAE859?@AC=92AA;*4-7A6==C(6:;4;>B43
@M00200:205:000000000-AKKM3:1:1101:14423:23556 2:N:0:1
TACAAGGGTATCTAATCCTGTTCGCTCCCCACACTTTCGCTCCTCAGCGTCAGGATATTCCCAGAGAACCGCCTTCGCCACCGGTGTTCCTCCTGATATCTGCGCATTTCACCGCTACACCAGGAATTCCGTTCTCCCCTGAATACCTCTAGTCTGCCCGTATCGGAAGCAAGCCAGGTGTTAAGCACCTGGTTTTCACTCCCGACGCGACAAACCGCCTACGAGCCCTTTAAACCCAATTACAGAGAGAC
+
CCCCCGGGGGGGFGGFGGGGGGGGGGGGGGGGGGGGGGGGGEGGGGGGGGGGGGGGGGGGFGGGGGGGGGGGGGGGGGGGGGGGGGFGGGGGGFGGGGGGGACGGEGGGGGGGGGFGGGGGFGGGGGGGGGFGGGBEFDDFG89@9FBGFG9EGGFFFGFGGFGFFCEEGFFF=AFF?+;>8;=BFG5AG6;F<FD97CEFBF2)):9@BBF03CCBG:028<:0?:<*23<A670;B((:269?)4((-(
@M00200:205:000000000-AKKM3:1:1101:15248:23653 2:N:0:1
TACTCGGGTATCTAATCCTGTTTGCTCCCCACGCTTTCGAGCCTCAGCGTCAGTAATGAGCCAGTGTGTCGCCTTCGCCACTGGTGTTCTTCCGAATATCTACGAATTTCACCTCTACACCCGGAGTTCCACACACCTCTATCATACTCAAGACACCCAGTATCAAAGGCAATTCCGAGGTTGAACACCGGGATTTCACCACTGAATTAAATGTCCGCCTACGATCTCTTTACACACAATCACAGCGAGCT
+
@BCCCEGGGGGGFAFGGGGFFG<EGGGGGGGGGGGGCGGF@F:;FG<FGEGGGGGFGGFFGGGGGG@EAFGGGCGGGGGEFGFGGGG:EA=FFBCFEGFAF8F7C@FGFFFG9EFFFFA@,4B8+@BE94E98?8C=0?D+4@@CFG7F7=D9FFB*+=*@D79*43=5,*1**4+:*=9@<D?+@,5*=C**4,3+2=>*<)5<**:C<67*2?5558225>)-4)4=:5?<EA4C047(/4))/6(((,
@M00200:205:000000000-AKKM3:1:1101:11514:23728 2:N:0:1
TACTCGGTTATCTAATCCTGTTTGCTCCCCACGCTTTCGAGCCTCAGCGTCAGTAATGAGCCAGTGTGTCGCCTTCGCCACTGGTGTTCTTCCGAATATCTACGAATTTCACCTCTACACTCGGAGTTCCACACACCTCTCTCATACTCAAGACACCCAGTATCAAAGGCAATTCCGAGGTTGAGCCCCGGGATTTCACCCCTGACTTAAATGTCCGCCTACGCTCCCTTTACGCCCAATTACAGAG
+
CCCCCGGGGGGGGGGGGGGGGGGGGGGGGGGGGGGGGGGGGGGGGGGGGGGGGGGGGGFGGGGGGGGGGGGGGGGGGGGGGGGGGGGGGGGGGGGGGGGGGGGGG?EGGGGGGGGFGGFGGGGGGGGGGGGGGCCGDFGFFGGFGFGFGF?DGFGF*BFFG8*CDF?FFC6=FFBDFFGFGGGFAFF5?>EBBEGGF*:@BFD=BEEF;E4A?AFC2CB>=@982:)90;@CCF@@E(1=<3)../(
@M00200:205:000000000-AKKM3:1:1101:18513:23833 2:N:0:1
TACTGGGGTATCTAATCCTGTTCGCTCCCCACACTTTCGCTCCTCAGCGTCAGGATATTCCCAGAGAACCGCCTTCGCCACCGGTGTTCCTCCTGATATCTGCGCATTTCACCGCTACACCAGGAATTCCGTTCTCCCCTGAATACCTCTAGTCTGCCCGTATCGGAAGCAAGCCAGGTGTTAAGCACCTGGTTTTCACTCTCGACGAGACCAACAGCCTACGATCCCTTTAAGCACAGTTACAGAGAGAC
+
CCCC@FGGGGGGGGGGGGCGGGFFGGGGGG,@:FGGGGGGGGGGGGGGGGGGCFGGGGGAFGGG<EFGFGGGGGGGGGGEF,CFFGGGGGGGGGGGGGGGGGGDFGGGGGGGGDGEGGGGC=EGGGFGGGF??88E,6CD?D8DGF6=GFGGGGG?B=85EDFGF063956@:):AA@9?FEF9;7E>A*A5*@9CF6=6**07.))(-59((0=*-;?@)3;)(3);*+=EC)./=33=?E3)/).670(
@M00200:205:000000000-AKKM3:1:1101:13866:23901 2:N:0:1
TAGGGTATCTAATCCTGTTCGCTCCCCACACTTTCGCTCCTCAGCGTCAGGTAATGCCCAGAGAACCGCCTTCGCCACCGGTGTTCCTCCTGATATCTGCGCATTTCACCGCTACACCAGGAATTCCGTTCTCCCCTGCATACCTCCAGTCTGCCCGTATCGAAAGCAAGCCAGGAGTTAAGCACCTGGTTTTCTCTCCCGACGCGACAAACCGCCTACGAGCCATTTTTACCCACTTACAGAGAGACCGG
+
-@@@CFFFGGGFGGFDFGGGEGGGGGCGEGEGFFGDEGGGG8FF@CFFGGGGFEEGC,EFGGGGGGGG7@FG<DGF@CEF>C@FGGG<?E?FCFGFFGEF>EEGGGGDFACF@CEF6,9<C69EFCGGFFDGGEDEEFEDFFFFGDFD=D=F,B+;5C8?E88DDBDCF6*=F5***3=+3,+5*519**49@E,+1*4<A224(5(6(6@@(3*3;3.8((6)/5;:**4)).<(266<9>A0:(1((-(
@M00200:205:000000000-AKKM3:1:1101:18114:23921 2:N:0:1
TACCGGGGTATCTAATCCTGTTTGCTCCCCACGCTTTCGCGCCTCAGCGTCAGTTACAGTCCAGAGAGCCGCCTTCGCCACTGGTGTTCCTCCACATCTCTACGCATTTCACCGCTACACGTGGAATTCCGACCTCCTCCTCCGCACTCAAGTCCCCCCGTTTCCAGTGCGTCACGGGGTTGAGCCCCGCACTTAGACACCAGACTTAAGAAACCCACCGACTGCGCCTTTAACCCCACTACACAGAACAC
+
CCCC8CGGGGGGGGGGGGGGGGEGGGGGGGGGGGGGGGG,@FFGGGGGGGGG:FDGG9CE@,,C,CFCF?FGGGCFGGFGG<FF?FGGGFFFCCEGG@CFGGADEGGGGGGGGGGFCGGGG,4>4CCFFF8++@+D=*@)3=,0=?+)AD,D>F=D5+09C007=B+79D91*/:9*3*31**0)=C?5:/882+++7+61(/(()/)1./.(/<*(1.(-(,)(*0*17)6))-4?:(((,)()(().((
@M00200:205:000000000-AKKM3:1:1101:16598:23931 2:N:0:1
TACCGGGGTATCTAATCCTGTTTGCTCCCCACGCTTTCGAGCCTCAGCGTCAGTTACAGACCAGAGAGTCGCCTTCGCCACTGGTGTTCCTCCACATATCTACGCATTTCACCGCTACACGTGGAATTCCACTCTCCTCTTCTGCACTCAAGTTCTCCAGTTTCCAATGACCCTCCCCGGTTGAGCCGAGGGCTTTCACATCAGACTTAAAGAACCGCCTGCGCTCCCTTTAACCCCAATTACAGAG
+
CCCCCGGGGGGGGGGGGGGGGGGGGGGGGGGGGGGGGGGGGGGGGGGGGGEGGGGGGGGGGFGGGGGGGGGGGGGGGGGGGGGFGGGGGGGGGGFFGGGGGGGGGGGGGGFGGGEECGGGGGGGG9FGGFGG?EFFF8FDDAGDFFGFGFG6FDFFFGFFGGFGEFGGFGFEF<DDBE6>CE>C?EFEFCCADF>DF6@*25;7>EEE=CEEF=F827??11(2:;):*;).)))(41(64?<)))(
@M00200:205:000000000-AKKM3:1:1101:14421:23936 2:N:0:1
TACCCGGGTATCTAATCCTGTTCGCTCCCCACACTTTCGCTCCTCAGCGTCAGGTAATGCCCAGAGAACCGCCTTCGCCACCGGTGTTCCTCCTGATATCTGCGCATTTCACCGCTACACCAGGAATTCCGTTCTCCCCTGCATACCTCTAGTCTGCCCGTATCGGAAGCAAGCGCCGTGTTAAGCACGGCGTTTTCACTCCCGACGCGACAAACCGCCTACGAGCCCTTTCAACCCAATACAAGCG
+
CCCCCGGGGGGGGGGGGG9ECFFGGGGGGGGG@FGGGGGGEGGGGGGGGGGGGFFFGCF9EGGFF@FGGGGGGGGGGGGGG,@CFGGGGG;EGGGCEFFG;AFGGGEEDFGGG8C>GGGGDCFGGGGGGG?@DFFGGFGFF,@DE6DEGFFGD==++>??=CDG550+??*);C>EADC5@E9=CF?>>*C4/=*21*</4@@B6;0190(.2.8;4C>B??0)-:779*)))-),:((().),).4
@M00200:205:000000000-AKKM3:1:1101:9409:24179 2:N:0:1
TACGGGGGTATCTAATCCTGTTTGCTCCCCACGCTTTCGAGCCTCAGCGTCAGTAATGGACCAGTATGTCGCCTTCGCCACTGGTGTTCTTCCGAATATCTACGAATTTCACCTCTACACTCGGAGTTCCACATACCTCTTCCATACTCAAGATAGCCAGTATCAAAGGCAATTCCAAGGTTGAGCCCTGGGCTTTCACCTCTGACTAAACTATCCGCCTACGCTCCCTTTATACCCAATTACAGAG
+
CCCCCGGGGGGGGGCAGGGGGGGGGGGGGGCFGGGGGGGGCEGGGGGGGGGGGGGGG9CEDCFFECGFGGGGGGGGGG7FGGGGFGGGGGGGFGD+4AEFGGGGGGFGGGGGG?CFDGAFEDFEE8BEGFGGC8+EAFFEF8DFGFFEGF,8BDD?D8=*6=;DEF8DDD68*>B8CCF5@,0;68E*5CFFACCFF5:6CC=B*/:*7>E*6/D859?@282/(42:CC=3..5<B3(/>))7))/
@M00200:205:000000000-AKKM3:1:1101:14108:24275 2:N:0:1
TACTGGGGTATCTAATCCTGTTTGCTCCCCACGCTTTCGAGCCTCAGCGTCAGTAATGGACCAGTATGTCGCCTTCGCCACTGGTGTTCTTCCGAATATCTACGAATTTCACCTCTACACTCGGAGTTCCACATACCTCTTCCATACTCAAGATAGCCAGTATCAAAGGCAATTCCAAGGTTGACCCCTGGGCTTTCACCTCTGTATAAACTATCCGCCTACGCTCCCTTTCTCACCAATTATAGGCCTA
+
C@CCCGGGGGGGGGGFGGGGFGGGGGGGG@FGCGCFGGG@FGGGGCGFGGG7FCCCEGGGGD<FGDFGGFEEC7=ADCEFE,F8,ACFFFGGCCCFGFGC,;FFC?FGGGGGGGGFGG8F;,=8+@=FFF8F8D+,@9DDF=,=DD8*?78=E?=4@8?D=+*+;+AA68*:DDB+2;69C8DD+,=:0@+031@=+0:>*)50****5;87*2@:5@>==@55)8*;*5>69**1=.5.68**0*(0)7
@M00200:205:000000000-AKKM3:1:1101:13919:24284 2:N:0:1
TACTGGGGTATCTAATCCTGTTCGCTCCCCACACTTTCGCTCCTCAGCGTCAGGTAATGCCCAGAGAACCGCCTTCGCCACCGGTGTTCCTCCTGATATCTGCGCATTTCACCGCTACACCAGGAATTCCGTTCTCCCCTGCATACCTCCAGTCTGCCCGTATCGAAAGCAAGCCAGGTGTTAAGCACCTGGTTTTCACTCCCGACGCGACAAACCGCCTACGAGCCCTTTACATCCAGTTACAGAGAGCC
+
CCCCCGGGGGGGGGGGGGGGGGGGGGGGGGGGCEFGGGGGGGGGGGGGGGGGGGGGGGGGGGGGGGGGGGGGGGGGGGGGG@GGEGGGGGGGGC8FGGGGGGGGGGGGGGGGGGGBGGEFGGGGDE8=AFGDDDCFGFGDF8,?EDFEG51=EFGFFFGB>C)+:DD+*,:@FC0*;*3;FEG++5EFAFGFAEECFEGFB2B5:45@920:13FG9DEF;@F:?8>F904)).).;43.)65<<)4((((
@M00200:205:000000000-AKKM3:1:1101:12561:24350 2:N:0:1
TACGGGGGTATCTAATCCTGTTTGCTCCCCACGCTTTCGCGCCTCAGCGTCAGAACCGGACCAGACAGCCGCCTTCGCCACTGGTGTTCTTGCGAATATCTACGAATTTCACCTCTACACTCGCAGTTCCGCTGTCCTCTTCCGGTCTCAAGCCAACCAGTATCGAAGGCAATTCTGTGGTTGAGCCACAGGCTTTCACCCCCGACTTAATCGGCCGCCTACGCGCCCTTTAACCCCAATTACAGAG
+
CCCCCGGGGGCGGGGGGGGGGGGGGGGGGGGGGGGGGGGGGGGGGGGGGEGGGGGGGDEGGGGGGGGGGGGGGDGGEFG=FGGGGGGGGGGGGGGGGGGGGGDFF8=:FF9EGFGF?E,ADFGGEEEGGGGGGGGFGFGFFFG>EFC=CFEGCFGFFGGFAFEGFFGG>EA)A:99AFGFGDDCFECFFCCFFFGCF?<<@;@600:7)7<C;;CE9DBBFF(.4?BD)>2)5))4:?(()-:9<>F
@M00200:205:000000000-AKKM3:1:1101:8751:24423 2:N:0:1
TACAGGGGTATCTAATCCTGTTTGCTCCCCACGCTTTCGAGCCTCAGCGTCAGTAATGGACCAGTATGTCGCCTTCGCCACTGGTGTTCTTCCGAATATCTACGAATTTCACCTCTACACTCGGAGTTCCACATACCTCTTCCATACTCAAGATAGCCTGTATCAAAGGCCATTCCAAGGTTGAGCCCTGGGCTTTCACCTCTCACTCAACTATCCCCCTACGCACCCTTTAAACCCCGTTCCAGAG
+
C@CCCEGCCFECCEGGGGGFE@EFDGGGGG@FGGDG@FFCF>FFGEFACBB:FEF6F@<BFGGGGGGGGFF<FC,=<FE=C,@BFG,,5,4AFFE>C=;FFF<=F8A7;E,E<9?FFBDFCD++4@C8FE8=D?FF89FDFA=7;+==D?F?A+6<D8+*46*=D?3=*3;)0:7D?D+*8,6+5@D0*+1*DFGGAEE*::>)9A8*=58*)*7,)0<880)3)437*3)1*63:B((-((0>0*5
@M00200:205:000000000-AKKM3:1:1101:17398:24477 2:N:0:1
TACGGGGGTATCTAATCCTGTTTGCTCCCCACGCTTTCGAGCCTCAGTGTCAGTTACAGGCCAGAGAGCCGCTCTCGCCACCGGTGTTCCTCCATATATCTACGCATTTCACCGCTACACATGGAATTCCACTCTCCTCTCCTGCACTCAAGCCTACCAGCTTCCAATACCTACAATGGTTGACCCACTGCCTTTTCCACCAGACTTACTCAACCCACTGCGACCGCTTTACACCCCATTACAGAGAAATC
+
C,CCCD@CF,CFA<@E<EFFFGCC<<6FC@FF+C@BCBF@4:FGG@<CE6E,CCFCGF,9486666@@FGGGE+AECCFFCDC>EGGC99CF8FFGAFFGGGA+FCC+,9>FGG+*6C8FGGGG<E,@FDFA?DDD,4D9D?D?F5?DGF,2,+03;88A,39C5B79*,0;@@5AF*;=>*9*3:CBF*=AA@7D+:76-259:)*1***/05=*(*)035(.(*88//1)/431*((/)))..(4(.).
@M00200:205:000000000-AKKM3:1:1101:11752:24527 2:N:0:1
TACTCGGGTATCTAATCCTGTTCGCTCCCCACACTTTCGCTCCTCAGCGTCAGGTAATGCCCAGAGAACCGCCTTCGCCACCGGTGTTCCTCCTGATATCTGCGCATTTCACCGCTACACCAGGAATTCCGTTCTCCCCTGCATACCTCTAGTCTGACCGTATCGAAAGCAAGCGCAGTGTTAAGCACGGCGTTTTAACTCCCGTCGCGACAAACCGCCTCACAGCCCTTTAAACCCAATCACAGTCAGAC
+
CCCCCGGGGGGGGFGGGGCGGGGGGGGGGGGGCFGGGGGGGC7FCGGGGGGGGGGGGGGGGGGGDCECFGDG+?FFGGDGGFGGGGGGGGFGFFGGFGGGGCCEBEGGGGGGGGG>=FFGF6=B@8EGGG=,2=8CEFDDFGGDCDDE7DGC@DF?+;=:EFD?85?+*@0);=*?**393=22+7,0*7C>?@G5+)4945(5-5:29((.(5BC>DF((3()-*7*70)-.-4(2((.(.4).)))-4)
@M00200:205:000000000-AKKM3:1:1101:21846:24641 2:N:0:1
TACCAGGGTATCTAATCCTGTTCGCTCCCCACGCTTTCGAGCCTCAGCGTCAGTAATGGACCAGTATGTCGCCTTCGCCACTGGTGTTCTTCCGAATATCTACGACTTTCACCTCTACACTCGGAGTTCCACATACCTCTTCCATACTCAAGATAGCCAGTATCAAAGCAAATTCCAAGGTTGAGCCCTGGGCTTTCACCTCTGACTAAACTCTCCACCTACGCTCACTTTCCACCCAGTGACAGAGCTAT
+
@CCCCFEGFFF<FCFFEGGGFEGGGDCF@FEGDGGGGGGGGCFEGEDFC,CF@EFDGFFFGFFFGF<FCFFF?4:,=FFGGGCE@FE:B=DF,CFFGFCGFFFGG8C7=F;A,4@DFGFGF8E+FEB8FFFGGGGEAFCDFDFFG9=*8=,6E8F+1>+;,+09DDDC*,08BEF?;D=?>@8+*66*?++03,138*7@@C<@A<**3:@7*1,5**;08:4AAE*+++>6*7>2:BD3*.4@=(8(07*
@M00200:205:000000000-AKKM3:1:1101:16768:24667 2:N:0:1
TACCGGGGTATCTAATCCTGTTTGCTCCCCACGCTTTCGAGCCTCAGCGTCAGTAATGGACCAGTATGTCGCCTTCGCCACTGGTGTTCTTCCGAATATCTACGAATTTCACCTCTACACTCGGAGTTCCACATACCTCTTCCATACTCAAGATAGCCAGTATCAAAGGAAATTCCAAGGTTGAGCCCTGGGCTTTCACCTCTGACTAAACTATCCGCCTACGCTCCCTTTCCACCCATTTACAGAG
+
CCCCCGGGGGGGGDGGGGGGFGG@FFGGGGGGGGGGG<FFGGGGGGGGGGGGEDGGGGGGGGFEGGGGGGEDGGGGGGGGGGGGGG8FGGGFGGGGGGDGGGGED=DGGFGGBGCFFGGGCFFG@E6DFGFGD8=@?DFEFDFFEFGFGFFGGF+59=A58=9=D7AGD,;8D3?F9;+5EFGG5?G?FG?56C?F8*@@=)*8A7*;>)5;0*,51@45))0*-=AGFG)**10(1((*1>C***(
@M00200:205:000000000-AKKM3:1:1101:18484:24684 2:N:0:1
TACTGGGGTATCTAATCCTGTTTGCTACCCACGCTTTCGAGCCTCAGTGTCAGTTACAGTCCAGAGAGCCGCTTTCGCCACCGGTGTTCCTCCATATATCTACGCATTTCACCGCTACACATGGAATTCCACTCTCCTCTACTGCACTCAAGTCTAACAGTTTCCAATGCACACAATGGTTGAGCCACTGCCTTTTACATCAGACTTATTAAACCACCTGCGCTCGCTTTATGCCCCATTACAGAGCGCTC
+
CCCCCGGGGGGGGGGGGGGGFECFGGGGGGGGGGGGGGGGGGGGGGGGGGGGGGGGGGGGGGGGGGGDGGGGDCFGDGGGGGGCFEGGGGGGGGGCFGGGGGGGGECCGGGGGGEA>>AFGGGGGGCGCFGGGGGGGFGD?DFBF??EGFCDGFGFFGDF@CEFEFGG5=@8?DE5FFC;D+D?FGGFFDFFFGEF+*,*21**51;CEFFFEE,,8>>=8=89<1@77@*/*9*(*(08C=4**.(-(34
@M00200:205:000000000-AKKM3:1:1101:11294:24734 2:N:0:1
TACCAGGGTATCTAATCCTGTTTGCTCCCCACGCTTTCGAGCCTCAGCGTCAGTAATGGACCAGTATGTCGCCTTCGCCACTGGTGTTCTTCCGAATATCTACGAATTTCACCTCTACACTCGGAGTTCCACATACCTCTTCCATACTCAACATAGCCAGTATCAAAGGCAATTCCAAGGTTGAGCCATGCGCTTTCACCTCTGACAAAACTATCCGCCTACGCTCCCTTTATCCCCTATTACAGCGCGAT
+
CCCCCGEGGFCEEF<,,C<EFEFCGFGGGGCEEG7@FGF@EFGCGGFFGEG7CCFGFFGECFFGEFFFDGGFGGGGDGGDGCEFGGGGD;;9=BFE7<DFFFG,,,4,,4=EGG867994>==EBEGGFFCC0,6C8+@5<9EF89=:?9,+,6+5:F6*,33=938E5,:56=@FF+=:A@+=?DE*86,<:?E=+3@>E55:***3)08:8EC<:*:5=1/94;?CC+0**2*8=(/)9<@*07(((,(
@M00200:205:000000000-AKKM3:1:1101:18280:24856 2:N:0:1
TACACGGGTATCTAATCCTGTTTGCTCCCCACGCTTTCGAGCCTCAGTGTCAGTTACAGGCCAGAGAGCCGCTTTCGCCACCGGTGTTCCTCCATATATCTACGCATTTCACCGCTACACATGGAATTCCACTCTCCTCTCCTGCACTCAAGTCTACCAGTTTCCAATGCATACAATGGTTGAGCCACTGCCTTTTACACCAGACTTAATAAACCACCTGCGCTCGCTTTACACCCCGTTACAGAGAGCTC
+
CCCCCGGGGGGGGGGGGGGGGGGGGGGGGGGGGGGGGGGGGGGGGGGGGGGFGFGGGGGGGGGGGGFGGGGGDCDGGGGGGGDGGCCGFEGGFEFGGGFGGEGDDEGGGGFGGGGFGGFGGGFGGGAFCFFGGFG8DFGEFGGFGFG<FF?FFFGFFEGFAC9FEFGG?FD7DEFFBFDDFCDFF8?AFFGAFGGGFF,*0==CC@7>8A7ACEGFDG4))-:/7:5:CC4*7>@(*/:;(,).;;8(())
@M00200:205:000000000-AKKM3:1:1101:14813:24901 2:N:0:1
TACGGGGGTATCTAATCCTGTTTGCTCCCCACGCTTTCGCGCCTCAGCGTCAGAACCGGACCAGACAGCCGCCTTCGCCACTGGTGTTCTTGCGAATATCTACGAATTTCACCTCTACACTCGCAGTTCCGCTGTCCTCTTCCGGTCTCAAGCCAACCAGTATCGAAGGCAATTCTGTGGTTGAGCCACAGGCTTTCACCCCCGCCTTAATCGGCCGCCTACGCGCCCTTTATGCCCACTTCCAGAGACAC
+
CCCCCGGGGGGGGGGGGGGGGGGGGGGGGGGGGGGGGGGGGGGGGDGGGGGGGGGGGGGGGGGGFGGGGGGGGGGGGGCFGFFGGGGGGGGGFGGGGDGGAFGGGGGGFGGGGGGFGGGGGGGD:CEDF:EDGGGGG?F@FGGFGFGAFF7CGGGF5C59EDAED4C>*;*)9@FCFFGFGGDC4>CFFGGFFFGGF?C4011(.63,74<6,::?;<B?FF(72CDD52)).5<>F:((.)5-6).2(,(
@M00200:205:000000000-AKKM3:1:1101:19574:24970 2:N:0:1
TACAAGGGTATCTAATCCTGTTTGCTCCCCACGCTTTCGCGCCTCAGCGTCAGTTACAGTCCAGAGAGCCGCCTTCGCCACTGGTGTTCCTCCACATCTCTACGCATTTCACCGCTACACGTGGAATTCCGCTCTCCTCTTCTGCACTCAAGTCTCCCAGTTTCCAGTGCGTCACGGGGTTGAGCCCCGCACTTAGACACCAGACTCAAGAAACCGCCTGCGCGCGCTTTACACCCAATTACAGAG
+
CCCCCGGGGGGGGGGGGGGGGGGGGGGGGGGGGGGGGGGGGGGGGGGGGGGGGGGGGGGGGGGGGGGGGGGGGGGGGGGGGGGGGGFGGGGGGGGGGGGGGGGGGDGGGGFGGGG>6=DGEGGEFGGGGGGGGGGGGFGFFGF7EFGEFFADGGGFFGGF=9D9EFF=?CA=EDFF5>9<@E59A8CBD47@B,,+BB,:=2>B:3)0;335B:881>)233(8;=5D37464).(*4().-6828
@M00200:205:000000000-AKKM3:1:1101:16804:24996 2:N:0:1
TACTAGGGTATCTAATCCTGTTTGCTACCCACGCTCTCGAGCCTCAGTGTCAGTTACAGCCCAGAGAGCCGCTTTCGCCCCCGGTGTTCCTCCATCTACCTACGCATTTCACCGCTACACATGGACTTCCACTCTCCTCTCCTGCACTCACGTCTAACAGTTTCCAATGCCTACAATGGTTGAGCCTCTTCCTTTTCCATCAGACTTATTCACCCACCCGCGCCTGCCTTAAACCCCCTTACAGAGGGCTC
+
B,A@@CD,F<6C6,6CFG99E<6C,,CCFE9FDEF,CF7CFFEGG866C;<,6;C6C,C,:C,<@<,BE<4@C,9E7@@,@FBC:+BFCF8FFGG,A,,9,4?,>+4+49=AEE>5=GDG984>@,>=FGD8+1AFF5?E*47*@DDEFF,66++*3=+0,+;D;++,*@**5:D+<@++7+05;8,3:+@BBF,218,;**3*:57**;*7*13*-7*-:(/2(*)*2+*.*.:67((()())../(/(/
@M00200:205:000000000-AKKM3:1:1101:20267:25000 2:N:0:1
TACCGGGGTATCTAATCCTGTTTGCTCCCCACGCTTTCGAGCCTCAGCGTCAGTAATGGACCAGTATGTCGCCTTCGCCACTGGTGTTCTTCCGAATATCTACGAATTTCACCTCTACACTCGGAGTTCCACATACCTCTTCCATACTCAAGATAGCCCGTATTAAAGGCAATTCCAAGGTTGAGCCCTGGGCTTTCACCTCAGACCAACCTATCCGCCTACGCTCCCTTTAACCCCAATAACAGAG
+
CCCCCGGGGGGGGGGGGGGGGGGGGGGGGGGGGGGGGGGGGGGGGGGGGGGGGGGGEGFGGGGGFGGGGGFGGGDFGGGGGFGGGGGDGGGGGGGGGGCADFGGG8FGGGDGGFFDFFGGGGGGGGGGGGGGGG8FGBGD<DGDFFGCD7?8DGFBD,+3CDD+*?=D+3;DFEFDD7D*CEFFAF,:A+9*;CFD00768))3:8)0))/.5:9D4CB->B@428?C8+0*9**5B03())7/)(/
@M00200:205:000000000-AKKM3:1:1101:14221:25040 2:N:0:1
TACAAGGGTATCTAATCCTGTTTGCTCCCCACGCTTTCGAGCCTCAGCGTCAGTAATGGACCAGTATGTCGCCTTCGCCCCTGGTGTTCTTCCGAATATCTACGAATTTCACCTCTACACTCGGAGTTCCACATACCTCTTCCATACTCAAGATAGCCCGTATCAAAGGCAATTCCAAGGTTGAGCCCTGGGATTTCACCTCTGACTACACTATCCGCCTACGCTACCTTTACACCCACTTACAGAGCGCC
+
<,ACCGGGFCFGG9FFGGGFFGGGGGGGGEFGCGGGGEFFGGGGGFGGGEGGGFAEGGGGCFGGGGGGGGGFCGGGGGC,@FDCFGGCFCD9BFFEGGADF=E7=,AAD,>@FDFF7,;FFG7C7+@ECCEFDGG@=FGFFFGFGFGFC+6+9?FDF,+3608+C+=8*@;56DF+?D657=+6*3@DF7+**4,39;@6*)0)3**3)3:=)*,5)*3-)):5)*3;*1>E***0455(*/8*0*(((.(
@M00200:205:000000000-AKKM3:1:1102:13265:1960 2:N:0:1
TCCGCTGTTCTCTTCTCCTTTTCTCTCCCCCCTCTTTCTCTCCTCCTCTTCTTTTTCTTCCCTTCCCTCCTCCTTCTCCTCCTTTTTTCCTCCTTCTTTCTTCTCCTTTCCCCTCTTCACCCTTTTTTCCCTTCTCCCCTGAATACCTCTCTTCTTCCCGTTTCCTTTGCACCCCTTTTTTTAATCCCCTTTTTTTCCCTCCCTTCTCCTCCCCCCGCCTTCTCGCCCTTTCCCCCCCATTCCCGTCCTCC
+
-,8,8,+,;,,<<,-66C6,<66,6666;,+++866<;,;66;;;,,6,66,,,,6,66,6;,,,,,,;,,:4==5,66,,4,,6,94,9>59:,,5,494,<,6,,4,9,99,4=,9,59,,,,,9699,4+1644+103,,6,69*60,,966+6,6*6,3+++,,+4++**3**+2+33+,+6,30013*,1*3*23)0:)*3****3)*)*1())((**+(*655)4)))***(.,.)))(.((()(
@M00200:205:000000000-AKKM3:1:1102:15119:2057 2:N:0:1
TACTGGGGTATCTAATCCTGTTTGCTCCCCACGCTTTCGAGCCTCAGCGTCAGTAATGGACCAGTCTGTCGCCTTCGCCTCTGTTGTTCTTCCTACTATCTACGACTTTCACCTCTACACTCTGCGTTCCACATACCTCTTCCATACTCACTCTAGCCAGTCTCACATGCAATTCCTATTTTGAGCCCTTTTCTTTCACCTCTTCCTTACCTCTCCGCCTACTCTCCCTTTCTCCCCAATTACAGTTACCT
+
88ACCGG>C,CCFC-CEEFFGFE,6CC<DB@C@EGCFE,,,6@FFD@ECC@,,<,,<6,EEF8,:,<,<C<@FEGF768,89,,<,CFFGG<F,,,9,@ACDE77+6@EA,A5EDG8BE?=@,,,+8@?DAFG=+9=DD:DAFFGGG3?+,,,6?+3@?DG,5=++,,3@+<DFF;++++:3?@*@=5D+,+4=A25*73*5@**57**)35*:D,:*38)3**32899AE***55*)0:>*69<******
@M00200:205:000000000-AKKM3:1:1102:20523:2076 2:N:0:1
TCCACGGGTATCTAATCCTGTTTTCTCCCCACTCTTTCGTGCCTCAGCGTCCTTCCTTGCCCATTCTGTCGCCTTCTCCCCTGTTTTTCTTCCTTATATCTCCGACTTTCCCCTCTACACTCTTCTTTCCACATACCTCTTCCATACTCACTCTAGCCAGTTTCATCTGCCCTTCCACTTTTGAGCCCTTTTCTTTCACCTCTCTCTTCTCTATCCGCCTACCCTCCCTTTTTACCCTATTTCACTCCTCT
+
6,88BBC+8+;CC,-<CFF9ECC,<CC@FC8@,CFCCB,,,8BEF<,C+8B+,6,,;,,,;6,,;,6,<<,CBFE<,9,,89,5:,CCFGG59,,,9,9CD,,+++88;A,5A8@=,C=A,4,,,,C===,D=2+99+9;0=E9=FG06+,,,++++@+:D,36++,,+7+*5?F:++++773+*66:D6,+2==+?*7*:DE)*01*3*504;<@)035)0)3*389*38**)434*0.1*22***)*)*
@M00200:205:000000000-AKKM3:1:1102:16699:2166 2:N:0:1
TACGCGGGTATCTAATCCTGTTTGCTATCCACGCTTTCGATCCTCAGTGTCAGTTACAGTCCAGAGAGCCGCTTTCGCCACCGGTGTTCCTCCATATATCTACGCATTTCACCGCTACACATGGACTTCCACTCTCCTCTACTGCACTCACGTCTAACAGTTTCCAATGCACACACTGTTTTAGCCACTTCCTTTTACATCAGTCTTATTAAACCACCTTCCCTCGCTTTACACCCTCATACAGATCTCTC
+
6ABCCFG7@+CFGFEGGGGGGFE,EF,EFE@FFGGCDE7,,;CGGGGGGEC,,CC9FFGGGGG,,,,,:6CFCCFGG@@7?<++87FGGGFAE<F,@,49EFGGF+6@>F,@FEGCGFGE,@,,,,9DEGGGG=F@DFF9@EFGGG?36*,6@==?FGFF,602==,@;DFFFFF5:252=,51BF<5?+29@,;3;8E;=5@*:;;*;;?7@@CCB7*)0*)+)//06?C0*0,1*((/1/7)7)(.)1)
@M00200:205:000000000-AKKM3:1:1102:13902:2323 2:N:0:1
TACTAGGGTATCTAATCCTGTTTGCTCCCCTGGCTTTCGTGCCTCAGCGTCAGGTCTTGTCCAGGAACTCGCCTTCGCCACTGGTGTTCCGCTCGATCTCTACGCATTCCACCGCTACACCGGGAATTCCAATCTCCTCTGCATCCCTCAAGAACGGCAGTATCGGCCGACGTTCTTCGGTTGAGCCGAAGGATTTCACGACCGACTTGCCATCCCGCCTACGCGCCCTTTAAGCCCAGTTACAGAG
+
CCCCCGGGGGGGFGGGGGGGGGGGGGGGGGGGDGGGGGGGGGGGGGGGGGGGGGGGGGGGGGGGGGGGGGGGGGGGGGGGGGGGGGGGGGGGGGGGGGGGGGGGGGGGGFFGGGGGGE9EGGGGGGGGGGGGGGGFGFFFFGGGGGFEGFGFGGGDDEGFGGEFEAE:>EDFFFFFFGDDGEGCA6CEGGGFFGGFACGFDF@>@FB;<CA4F8FC7C>DFF1>9CBF>F:AAAFGF:B:BFF>>A?
@M00200:205:000000000-AKKM3:1:1102:20215:2326 2:N:0:1
TACTGGGGTATCTAATCCTGTTTGCTACCCACGCTTTCGAGCCTCAGTGTCAGTTACAGTCCAGAGAGCCGCTTTCGCCACCGGTGTTCCTCCATATATCTACGCATTTCACCGCTACACATGGAATTCCACTCTCCTCTACTGCACTCAAGTCTAACAGTTTCCAATGCACACAATGGTTGAGCCACTGCCTTTTACATCAGACTTATTAAACCACCTGCGCTCGCTTTATACCCAATTACAGAG
+
CCCCCGGGGGGGGGGGGGGGGGGGGGGGGGGGGGGGGGGGFEGGGGGGGGGGGGGGGGGGGGGGGGGGGGGGGGGGGGGGGGGGGGGGGGGGGGGFGGGGGGGGGGGGGGGGGGGGGGGGGGGGG@CGGGGGGGGGGGGFFGGGGGGFGFEGGGGGGGGFCDEFFFGGBFFFFFF?FGGGGGGCFGGFGGGFFGGFFFGEEEFFF@;8=CFCFEFFFGFFB>5/)3)/:?ECEEFF,--@EEFE4;
@M00200:205:000000000-AKKM3:1:1102:23427:2407 2:N:0:1
TACTCGGGTATCTAATCCTGTTTGCTCCCCACGCTTTCGCGCCTCAGCGTCAGTTATCGTCCAGCAAGCCGCCTTCGCCACTGGTGTTCCTCCTAATCTCTACGCATTTCACCGCTACACTAGGAATTCCGCTTGCCTCTCCGACACTCAAGGGATACAGTTTTGAAAGCAGTTCCGGGGTTGAGCCCCGGGATTTCACTCCCAACTTGCACCTCCGCCTACACGCCCTTTATACCCAGTTACAGCG
+
CCCCCGGGGGGGGFGGGGGGGGCFGGGGGGGFGGGGGGGGGGFGGGGGGGGGGEFEEFGGGGGGGFGCDFGGGEGGGGGGGGGGGGGGGGGGGGGGG,EFEEGGGGGGFAEGGGGGCGDGEFGCG,EEGGGGD6+@DDFB6FEDDDGFG5DDF0+6?@+BFA>C?*9,<D569<CFFDDGGCCCFGF9DCEFB5EA+/B?B(7(028);4*)26:=>DBFF;3)(><D)84442<CFF?>94944)(
@M00200:205:000000000-AKKM3:1:1102:8245:2487 2:N:0:1
TACGAGGGTATCTAATCCTGTTTGCTCCCCACGCTTTCGAGCCTCAGCGTCAGTAATGAGCCAGTGTGTCGCCTTCGCCACTGGTGTTCTTCCGAATATCTACGAATTTCACCTCTACACTCGGAGTTCCACACACCTCTCTCATACTCAAGACACCCAGTATCAAAGGCAATTCCGAGGTTGAGCCCCGGGATTTCACCCCTGACTTAAATGTCCGCCTACGCTCCCTTTAAGCCCAATTACAGAG
+
CCCCCGGGGGGGGGGGGGGGGGGGGGGGGGGGGGGGGGGGFGGGGGGGGEGGGGGGGGGGGGGGGGGGGGGGGGGGGGGGGGGGGGGGGGGGGGGGGGGGGGGGGFGGFGGGGGGGGGGGGGGEFGGGGCFFGGGGEGGFFGGGGGCB?FGGGGGGCGGFG,*?F+EFFGFFFFFFFGDDGCFGFG7?CGGFDEFF>8EEDFF52):*9/@AFFGF@GD==?945C9F4F3CCEGGGFF@<)9>3)6
@M00200:205:000000000-AKKM3:1:1102:7467:2508 2:N:0:1
TACTGGGGTATCTAATCCTGTTTGCTCCCCACGCTTTCGAGCCTCAGCGTCAGTAATGGACCAGTATGTCGCCTTCGCCACTGGTGTTCTTCCGAATATCTACGAATTTCACCTCTACACTCGGAGTTCCACATACCTCTTCCATACTCAAGATAGCCAGTATCAAAGGCAATTCCAAGGTTGAGCCCTGGGCTTTCACCTCTGACTAAACTATCCGCCTACGCTCCCTTTAAACCCAGTTACAGAGAGCT
+
CCCCCGGGGGGGGGGGGGGGGGGGGGGGGGGGGGGGGGGGGGGGGGGGGGGGGGGGGGGFGGGGGFGFGFGGGGGGGGGGECGGGGGGGGGGGGGGGGGGGGGGGGGGGGGGGCGGGGGGCFGEGGGGGGGGGGFGGGGFFGGGGGGFG?GG9?FGG8DFG8DDFFFFFGFF?FFFF=DGFGGFFGGFGDF?5DFFBEGE5@@BA>C7@@FF5@FFAGFFFF=9AG=FFFB67CGGG@BF*95/.@2>((*
@M00200:205:000000000-AKKM3:1:1102:19309:2524 2:N:0:1
TACTAGGGTATCTAATCCTGTTTGCTCCCCACGCTTTCGCGCCTCAGCGTCAGAACCGGACCAGACAGCCGCCTTCGCCACTGGTGTTCTTGCGAATATCTACGAATTTCACCTCTACACTCGCAGTTCCGCTGTCCTCTTCCGGTCTCAAGCCAACCAGTATCGAAGGCAATTCTGTGGTTGAGCCACAGGCTTTCACCCCCGACTTAATCGGCCGCCTACGCGCCCTTTCAGCCCAGTTACAGAC
+
CCCCCGGGGGGGGGGGGGGGGGGGGGGGGGGGGGGGGGGGGGDEGGGGGGGGGGGGGGGGGGGGGGFGGGGGGGGGGGGGGFGGFCFEGFFGGDGCGGGGGGGGG8FGFGGGGGFGGGGGGFFGEGEFFGGDGGGFFGGFFGGDGGGFCFFGFDGFGEDFG77CDFFED89FFFFFFGDCGDDGFGFFGFFFFG?FFECBFFF@@BBF3;FFFDEG93A@@F?EFG(8)54)6:E;EF<4AAA)5>(
@M00200:205:000000000-AKKM3:1:1102:11050:2635 2:N:0:1
TACAGGGGTATCTAATCCTGTTCGCTCCCCACACTTTCGCTCCTCAGCGTCAGGTCATTCCCAGAGAACCGCCTTCGCCACCGGTGTTCCTCCTGATATCTGCGCATTTCACCGCTACACCAGGAATTCCGTTCTCCCCTGAATACCTCTAGTCTGCCCGTATCGGAAGCAAGCGCCGTGTTAAGCACGGCGTTTTCACTCCCGACGCGACAAACCGCCTACGAGCCCTTTAAGCCCAGTTCCAGAG
+
CCCCCGGGGGGGGGGFGGGGGGGGGGGEGGGGGGGGGGGGGGGGGGFGDGGGGGGGGGGGFGGGGGGFFFGGGGGGGGGGGGGGGGGGGFGGGGGGGGGAFCCBFEGGGGGGGGGGE@,?EFGGGDGGGGG?CFGGCFC6DFFGFDE7DFGGEFDFGGFEE8DDDAGGEDFAF?>>>DGGGFDFAGGFGGEFDGGFFFD<BFF9>>9(4(52)/A=6DB?BF:53C9F?FFDA<GGF2?,:)))).1
@M00200:205:000000000-AKKM3:1:1102:20161:2834 2:N:0:1
TACCGGGGTATCTAATCCTGTTCGCTCCCCACACTTTCGCTCCTCAGCGTCAGGATATTCCCAGAGAACCGCCTTCGCCACCGGTGTTCCTCCTGATATCTGCGCATTTCACCGCTACACCAGGAATTCCGTTCTCCCCTGAATACCTCTAGTCTGCCCGTATCGGAAGCAAGCCAGGTGTTAAGCACCTGGTTTTCACTCCTGACGCGACAAACCGCCTACGAGCCCTTTAAACCCAATTACAGAG
+
CCCCCGGGGGGGGGGGGGGGGGGGGGGGGGGGGGGGGGGGGGGGGGGGGGGGGGGGGGGGFGGGGGGGGGGGGGGGGGGGGGGGGGGGGGGGGGGGGGGGGGFGGGGGGGGGGGGGGGGGGFGEGGGGGGGGGGFGFGGFFGGGGGGEGFGGGGGGGDFFGGFGFFGGFGFFFFFFFF;CFEGFFGGFGFGFFGDFFCGFFFEE=ED@@BFFFDGGFGB?DF?D;D2>5??AADGFE?6:2<BFFFF
@M00200:205:000000000-AKKM3:1:1102:24036:2846 2:N:0:1
TACTAGGGTATCTAATCCTGTTTGCTCCCCACGCTTTCGAGCCTCAGCGTCAGTAATGGACCAGTATGTCGCCTTCGCCACTGGTGTTCTTCCGAATATCTACGAATTTCACCTCTACACTCGGAGTTCCACATACCTCTTCCATACTCAAGATAGCCAGTATCAAAGGCAATTCCAAGGTTGAGCCCTGGGCTTTCACCTCTGACTAAACTATCCGCCTACGCTCCCTTTACACCCAATTACAGAG
+
@@CCCGGGGGGGGGGFGGGGGGGGGGGFGGGGGGGGGGGGGGGGGGGGGGGGGGGGGGGGGGGGGGGGGGGGGGGGGGGGGGGGFGFGGGGGGGGGGFGGGGGGGG8DGGGFFGGG8?;FEGGGEEGGFFFFGGGGFG8DFGFGGFDFGF,AEGGCF,+;@;DGFFGFFGBFFFF9?32+FADF5DGFGCF5DDG5?7,::@EEEFFF@5FC5*@?=9D=59557@BFAFEEFFD<*6B3=CE:5*8
@M00200:205:000000000-AKKM3:1:1102:12611:2907 2:N:0:1
TACTAGGGTATCTAATCCTGTTTGCTCCCCACGCTTTCGAGCCTCAGCGTCAGTAATGGACCAGTATGTCGCCTTCGCCACTGGTGTTCTTCCGAATATCTACGAATTTCACCTCTACACTCGGAGTTCCACATACCTCTTCCATACTCAAGATAGCCAGTATCAAAGGCAATTCCAAGGTTGAGCCCTGGGCTTTCACCTCTGACTAAACTATCCGCCTACGCTCCCTTTAAACCCAGTTACAGAG
+
<CCCCGGGGGGGGGGGGGGGGGGGGGGGGGGGDGCGGGGGGGGGGGGGGFFGGGGGGGGGGGFGGGGGGGGFEGGGGGGGGGGGGGEGGGGGGGGGGGGGGGGGGGGGFEGGFGGGGGGGGFFGGEGGDFFGFCFEDGGFF8FFGGGEFFDFFDGGCECF?E0=DBAFFBDFFFF7DCFF=A+6;DFF?FGFFGCF5=FEFDFEFF*>C@FFFEG6@FE=A*)0/;>?AFEFE=CGGDB=E<<<3C6
@M00200:205:000000000-AKKM3:1:1102:13031:2918 2:N:0:1
TACGCGGGTATCTAATCCTGTTTGCTCCCCACGCTTTCGCGCCTCAGCGTCAGAACCGGACCAGACAGCCGCCTTCGCCACTGGTGTTCTTGCGAATATCTACGAATTTCACCTCTACACTCGCAGTTCCGCTGTCCTCTTCCGGTCTCAAGCCAACCAGTATCGAAGGCAATTCTGTGGTTGAGCCACAGGCTTTCACCCCCGACTTAATCGGCCGCCTACGCGCCCTTTATACCCAATTACAGAG
+
CCCCCGGGGGGGGGGGGGGGGGGGGGGGGGGGGGGGGGGGGGGGGGGGGGGGGF<CF@FGGGGGGGGGGGGGGGGGGGGGGGGGGGGGG9EDGGGGGGFGGGGGGGGGAFGGGGGDGGGG;BGEGEGGGGGDDEGGGGGF8EADC0CAGFGG?CFGGGGFGGFGF*?*@FF*/@FFF+:>FGGGF6:AF*76?CCFFFG)(.:49>014)+)0/5>3DEFBFFB1C3B>?:BFAGCF<<7A<2)))(
@M00200:205:000000000-AKKM3:1:1102:7410:3010 2:N:0:1
TACTGGGGTATCTAATCCTGTTTGCTACCCACGCTTTCGAGCCTCAGTGTCAGTTACAGTCCAGAGAGCCGCTTTCGCCACCGGTGTTCCTCCATATATCTACGCATTTCACCGCTACACATGGAATTCCACTCTCCTCTACTGCACTCAAGTCTAACAGTTTCCAATGCACACAATGGTTGAGCCAATGCCTTTTACATCCGCCTTATTAAAACACCTGCGCCCGCTTTAAACCCAATTACAGAGACATC
+
CCCCCGGGGGGGGGGGGGGGGGGGCE@FFGGGEGFGGGG@FGGGGGGGGGGGFDCAE,EE,6@FFEGGF8CFFGGGGGC=8E:CFCFGGGFGFADFGFFGCG?FEGGGFGGGGGGCEGGF,@,4B99@FGAFFAFGGCE9?FDCGG?8DFGFEFG?=A?F;:DFFFE8:FFB5;>@D+=FC8+@:,,*++6D7C@F9>E;;8)))1)***506*5;=955)*)*/*:*B5*>*7:**584*8*3@(((/1)
@M00200:205:000000000-AKKM3:1:1102:14020:3039 2:N:0:1
TACCCGGGTATCTAATCCTGTTTGCTCCCCACGCTTTCGAGCCTCAGCGTCAGTAATGGACCAGTATGTCGCCTTCGCCACTGGTGTTCTTCCGAATATCTACGAATTTCACCTCTACACTCGGAGTTCCACATACCTCTTCCATACTCAAGATAGCCAGTATCAAAGGCAATTCCAAGGTTGAGCCCTGGGCTTTCACCTCTGACTAAACTATCCGCCTACGCTCCCTTTATACCCAATTACAGAGAGCT
+
CCCCCGGGGGGGGGGGGGGGGGGGGGGGGGGGGGGGGGGGGGGGGGGGGGGGGGGGGGGGGGGGGGGGGGGGGGGGGGGGGGGGGGGDGGGGGGGGGGGGGGGGGGGGGGGGGGGGGGGGGGGGEEEFGGGGGGGGFDGFFFGGGGGFGFFFGGGGDEFFFFDGFFGGFGFBFFBFFFFFGGGGFCCFGDFFFGGF5CFB@CFBCEAF@@FFFEG?@F*59AFF=CBFFFB*0*>CC=F==?E4>>3(--)
@M00200:205:000000000-AKKM3:1:1102:11738:3071 2:N:0:1
TACTGGGGTATCTAATCCTGTTTGCTCCCCACGCTTTCGAGCCTCAGCGTCAGTAATGGACCAGTATGTCGCCTTCGCCACTGGTGTTCTTCCGAATATCTACGAATTTCACCTCTACACTCGGAGTTCCACATACCTCTTCCATACTCAAGATAGCCAGTATCAAAGGCAATTCCAAGGTTGAGCCCTGGGCTTTCACCTCTGACTAAACTATCCGCCTCCGCTCCCTTTACACCCAATTACAGAG
+
CCCCCGGGGGGGGGGGGGGGGGGGGGGGGGGGGGGGGGGGGGGGGGGGGGGGGGGGGGGGGGGGGGGGGGGGGGGGGGGGGGGGGGGGGGGFGEFGGGGGGGGGGDGGGGGGGGGGGGGGGGGGFGGGGFFGGGGEGGGFFGGGG?,:DFFFGGGFFGGF8FEGFFDFFGFFFFFDDGGFFFGF58@FGGF?D8,;FFG<CFFFFE@@CEFFFCFGFGFA8;A4>DAFFFFFEEGGGFBFC**004.
@M00200:205:000000000-AKKM3:1:1102:8099:3215 2:N:0:1
TACAAGGGTATCTAATCCTGTTTGCTCCCCACGCTTTCGAGCCTCAGCGTCAGTAATGGACCAGTATGTCGCCTTCGCCACTGGTGTTCTTCCGAATATCTACGAATTTCACCTCTACACTCGGAGTTCCACATACCTCTTCCATACTCAAGATAGCCAGTATCAAAGGCAATTCCAAGTTTGAGCCCTGGGCTTTCACCTCTGACTAAACTATCCGCCTACGCTCCCTTTACCCCCAATTCCATAGCGAT
+
CCCCCGGGGGGGGFGGGGGGGGGGGGGGGGGGGGGGGGGFFGGGGGGGGGGGGGGGGGDGFGGGGGDGGGFGGGGGCGGDGG?EFGGFDGGGGGDGGGGGGGGGGGGGGGGGGEE?DEFFGGGECEEGGGGGCFGFGGGF?FEGGCGEFF8=E8F8?8+*,62=DF899DF?D57D7=++3@BED=@DDDG?FC8FF*@8@@6=A=A*:>FC+0<C);@A50:>4C=F49)::*,>*9=B4/85*/05(((
@M00200:205:000000000-AKKM3:1:1102:22985:3246 2:N:0:1
TACCCGGGTATCTAATCCTGTTTGCTCCCCACGCTTTCGCGCCTCAGCGTCAGTTACAGTCCAGAGAGCCGCCTTCGCCACTGGTGTTCCTCCACATCTCTACGCATTTCACCGCTACACGTGGAATTCCGCTCTCCTCTTCTGCACTCAAGTCTCCCAGTTTCCAGTGCGTCACGGGGTTGAGCCCCGCACTTAGACACCAGACTTAAGAAACCGCCTGCGCGCGCTTTACACCCACTTACAGAG
+
CCCCCGDGFGGGGG<FFFGGGGFGFGGGGGGGGGGEGGGG@FGGG8EFGGGGGGGGGGGFGGGGGGGGGGGGGGGGGGDGGGGGGGGD9EGGGGF,?CDF=>E:CEGG;FGGDEGDEGFGG?EGFFFGEFECCCFFGF?D5D=B8F?DGF8AFF++6DDFGGFGFFE:DGB:5*3?@D6CFE79AFFBDC*:9EFC+0B>D=(79)96*119A8C>6D)(6).523;::59:<AEEF:8<44<2A7
@M00200:205:000000000-AKKM3:1:1102:23009:3352 2:N:0:1
TACACGGGTATCTAATCCTGTTTGCTCCCCACGCTTTCGAGCCTCAGCGTCAGTTTCAGTCCAGAAAGCCGCCTTCGCCACTGGTGTTCTTCCTAATATCTACGCATTTCACCGCTACACTAGGAATTCCGCTTTCCTCTCCTGTACTCTAGCTTGATAGTTCCAAATGCAATCCTCGGGTTAAGCCCAAGGCTTTCACATCTGGCTTACCATGCCGCCTACGCTCCCTTTAAACCCAATTACAGAG
+
CCCCCGGGGGGGGGGGGGGGGGGGGGGGGGGGGGGGGGGGGGGGGGGGGGGGGFGGGGGGGGGGGGGGGGCGGGGGGGGGGGGGGGGGGGGGGGGGGGGGGGGGGGGGGGGGGGGGGGGGGGGGGGGGGGGGGGGGGGGFFGGFGGGCGFGGGGGGDAFFGGDGFFGGFGFFFB9@FDGCGGGGFF<?FCDFAFFFFEGC=CF@=CDFEEFEFEGGFGFF99)06?BFAFB4?CFGG@2=C34).9=
@M00200:205:000000000-AKKM3:1:1102:7035:3390 2:N:0:1
TACGCGGGTATCTAATCCTGTTTGCTCCCCACGCTTTCGAGCCTCAGCGTCAGTAATGGACCAGTATGTCGCCTTCGCCACTGGTGTTCTTCCGAATATCTACGAATTTCACCTCTACACTCGGAGTTCCACATACCTCTTCCATACTCAAGATAGCCAGTATCAACGGCAATTCCAAGGTTGAGCCCTGTGCTTTCACCTCTGACTAAACTATCCGCCTACGCTCCCTTTATGCCCAGTTACAGAGCGA
+
CCCCCGGGGGGGGFFGGGGFFGGGGGGGGFGGGGGGGGGGFGGGGGGGGFGCGGGGGGGGAEFEFGGGGGGGGGCEGGEGGGGGGGGDGGGGGEE:CFFFGGFGGGGFGGGGGGGGEEFFGGGGGGCGFGCFGGGGFGGB<EDFG86>DD=EFFCFG,=D@F>EFC,@@CFBFABAF?GGGGCE5D99FF,;+@AA?CECB@FEEE4A;4@ABEG75>>@FA@5(1/:6?E>???FF;;@EFC?E9((..
@M00200:205:000000000-AKKM3:1:1102:19634:3479 2:N:0:1
TACAGGGGTATCTAATCCTGTTTGCTCCCCACGCTTTCGCGCCTCAGTGTCAGTTACAGACCAGAAAGTCGCCTTCGCCACTGGTGTTCCTCCATATCTCTACGCATTTCACCGCTACACATGGAATTCCACTTTCCTCTTCTGCACTCAAGTCTCCCAGTTTCCAATGACCCTCCACGGTTGAGCCGTGGGCTTTCACATCAGACTTAAGAAACCACCTGCGCGCGCTTTAAACCCAGTTACAGAGAGA
+
CCCCCGGGGGGGGGGGGGGGGGGGGGGGGGGGGGGGGGGGGGGGGGGGGGGGGGGGGGGGGGGGGFCGGGGGGGGGGGGGGGGGGGGGGGGGGGGGGGGGGGGGGGGGGGGGGGGGEFGGGDFGGFFGGGGGGGGGGGGFFGGGGGGFGFGGGGGGGGGFFAEGFFGGFGFFFFFFFGGDGGGGFGGBGGGFFGGFFFG=EFFFFFEFFFFFFCGG);@B@A54>C=>)>2>)7CFED;(7??9=>8@22
@M00200:205:000000000-AKKM3:1:1102:22423:3487 2:N:0:1
TACGCGGGTATCTAATCCTGTTTGCTCCCCACGCTTTCGAGCCTCAGCGTCAGTAATGGACCAGTATGTCGCCTTCGCCACTGGTGTTCTTCCGAATATCTACGAATTTCACCTCTACACTCGGAGTTCCACATACCTCTTCCATACTCAAGATAGCCAGTATCAAAGGCAATTCCAAGGTTGAGCCCTGGGCTTTCACCTCTGACTAAACTATCCGCCTACGCTCCCTTTAAACCCAATTACAGAG
+
CCCCCGGGGGGGGGGGGGGGGGGGGGGGGGGGGGGGGGGGGGGGGGGGGGGGGGGGGGGGGGGGGGGGGGGGGGGGGGGDGGGGGGFGGGGGGGGGGGGGGGGGGGGGGGGGGGGGGGGGGGGGFGGGGGGGFGGGGCFFFGGGGGFEGF@DGGGGGFFDEG7FBFGGFGFFFFFFFGGGGGGGFGGFGFGF>F5CFEFFFFFF@7:EEFFFFEFGFFFAA828>DFF;FBEFFFGGD?DE9>AF3=
@M00200:205:000000000-AKKM3:1:1102:13262:3557 2:N:0:1
TACGCGGGTATCTAATCCTGTTTGCTCCCCACGCTTTCGAGCCTCAGCGTCAGTAATGGACCAGTATGTCGCCTTCGCCACTGGTGTTCTTCCGAATATCTACGAATTTCACCTCTACACTCGGAGTTCCACATACCTCTTCCATACTCAAGATAGCCAGTATCAAAGGCAATTCCAAGGTTGAGCCCTGGGCTTTCACCTCTGACTAAACTATCCGCCTACGCTCCCTTTACACCCAGTTACAGAG
+
CCCCCGGGGGGGGGGGGGGGGGGGGGGGGGGGGGGGGGGGGGGGGGGGGGGGGGGGGGGGGGGGGGGGGGGGGGGGGGGGGGGGGGGGGGGGGEGGGGGGGGGGGGGGGGAFGGGGGGGGFGCGFGGFGGGGGGGGGGFFFGGGGGGFGFGGGGGGGGGFGGEGFFGFDFFFFFFFDFG6FFFF5EGAFFGFAGC5FFGFEB6@CEBEFEFEFEFFFGFFFFFFDG=FFFEFCEFC=1(66)7.7CE
@M00200:205:000000000-AKKM3:1:1102:18663:3571 2:N:0:1
TACTAGGGTATCTAATCCTGTTCGCTCCCCACGCTTTCGCTCCTCAGCGTCAGTTACAGACCAGAGAGTCGCCTTCGCCACTGGTGTTCCTCCACATCTCTACGCATTTCACCGCTACACGTGGAATTCCACTCTCCTCTTCTGCACTCAAGTTTCCCAGTTTCCAATGACCCTCCCCGGTTGAGCCGGGGGCTTTCACATCAGACTTAAGAAACCGCCTGCGAGCCCTTTAAACCCAATTACAGAGAAA
+
CCCCCGGGGGGGGGGGGGGGGGGGGGGGGGGGGGGGGGGGGGGGGGGGGGGGGGGGGGGGGGGGGGGGGGGGGGGGGGGGGGGGGGGGGGGGGGGGGGGGGGGGGGGGGGGGGGGGGGGGGGGGGGGGGGGGGGGGFGGFFGGGGGGFGFGGGGFGGGGFGGFGFFGGFGFFFFF>EDGGGGGGFGGFGGGFFGG;ACFFEEFFFEFFFFFEF@GG9DF@FF15(9>FF;)6<4@C=63?FFB9,6(.(.
@M00200:205:000000000-AKKM3:1:1102:7194:3632 2:N:0:1
TACTCGGGTATCTAATCCTGTTTGCTCCCCACGCTTTCGAGCCTCAGCGTCAGTAATGGACCAGTATGTCGCCTTCGCCACTGGTGTTCTTCCGAATATCTACGAATTTCACCTCTACACTCGGAGTTCCACATACCTCTTCCATACTCAAGATAGCCAGTATCAAAGGCAATTCCAAGGTTGAGCCCTGGGCTTTCACCTCTGACTAAACTATCCGCCTACGCTCCCTTTACACCCAATTACAGAG
+
CCCCCGGGGGGGGGGGGGGGGGGGGGGGGGGGGGGGGGGGGGGGGGGGGGGGGGGGGGGGGGGGGGGGGGGGGGGGGGGGGGGGGGGGGGGGGGGGGFGGGGGGCGGFGFGGGGFGGGGGGGGGGGGGGGGGGGGGGFGFFGGGGGGFGBGGGCFDGGGFGDDFFFGGFGF*9DFDDFGGGGGDFGGFFGFF?FFF5CFFEFFFFF@EEEFFBEF@ACADAAAFADBFAAEFFFF:C=>D=EF=3C9
@M00200:205:000000000-AKKM3:1:1102:8228:3665 2:N:0:1
TACGAGGGTATCTAATCCTGTTTGCTCCCCACGCTTTCGCGCCTCAGCGTCAGAACCGGACCAGACAGCCGCCTTCGCCACTGGTGTTCTTGCGAATATCTACGAATTTCACCTCTACACTCGCAGTTCCGCTGTCCTCTTCCGGTCTCAAGCCAACCAGTATCGAAGGCAATTCTGTGGTTGAGCCACAGGCTTTCACCCCCGACTTAATCGGCCGCCTACGCGCCCTTTAAACCCAGTTACAGAG
+
CCCCCGGGGGGGGGGGGGGGGGGGGGGGGGGGGGGGGGGGGGGGGGGGGGGGGGGGGGGGGGGGGGGGGGGGGGGGGGGGGGGGGGGGGGGGGGGCGGGGGGGGG,EGFGGGGGGGGGGGGGGGGGGGGGGGDGGGGGGFFFGDGGGFGFGGGGGGGGGAGGFGFFF>EGFFFFFFFGGGGGDFFGGFGGGAFFGFFEGFDFF=@66;3>FFF@CEFGF@?F:F;GFE5;?FFFGFG???<FFFFF?
@M00200:205:000000000-AKKM3:1:1102:9730:3697 2:N:0:1
TACTAGGGTATCTAATCCTGTTTGCTCCCCACGCTTTCGAGCCTCAGCGTCAGTAATGAGCCAGTGTGTCGCCTTCGCCACTGGTGTTCTTCCGAATATCTACGAATTTCACCTCTACACTCGGAGTTCCACACACCTCTCTCATACTCAAGACACCCAGTATCAAAGGCAATTCCGAGGTTGAGCCCCGGGATTTCACCCCTGACTTAAATGTCCGCCTACGCTCCCTTTACACCCAATTACCGTGAGAC
+
CCCCCGGGGGGGGFEGGGGGGGGGGGGGGGGGGGGGGGGFFGGGGGGGGGGGGGGCFFC@CFGGG<EFFGGGGGGGGGC7CFGGGFGGGGGCFGCFFGGGGGGG@FGGGGGGG9FGGGGEDE@@CEEFGGGGGDGGGGF6D9?7FFGEGF,=FFGF6@FFGFEGFFEGFGFFFFFC5=+0FGGGFFGFDDCDEGCAF5C*)==BBFFF44+:+;:CAG?@DFFE=DBFA8@CFEGFGF03;94),6((/9)
@M00200:205:000000000-AKKM3:1:1102:6839:3718 2:N:0:1
TACGCGGGTATCTAATCCTGTTTGCTCCCCACGCTTTCGCGCCTCAGCGTCAGAACCGGACCAGACAGCCGCCTTCGCCACTGGTGTTCTTGCGAATATCTACGAATTTCACCTCTACACTCGCAGTTCCGCTGTCCTCTTCCGGTCTCAAGCCAACCAGTATCGAAGGCAATTCTGTGGTTGAGCCACAGGCTTTCACCCCCGACTTAATCGGCCGCCTACGCGCCCTTTATACCCAGTTACCGAG
+
CCCCCGGGGGGGGGGGGGGGGGGGGGGGGGGGGGGGGGGGGGGGGFGGGGGGGGGGGGGGGGGGGFGGGGGEGGGGGGGGGGGGGCFGGFGGGGGGGGGGGGDGGGFDFGAFGGGGGGGFGGCEEGEGGGDGG>DGGGGFFFGGC9EAGF7EC;9F5CGFEC5@BFGGFGF6AFFFFFDGGGGGACGFGDF4/:CFF?740:@90;07.;FC>@=C9D>?67<@>GFF:?D<A>FCG21(446)-,3
@M00200:205:000000000-AKKM3:1:1102:15005:3797 2:N:0:1
TACTGGGGTATCTAATCCTGTTTGCTCCCCACGCTTTCGTGCCTCAGTGTCAGTGCTGGTCCAGGCAGTCGCCTTCGCCACGGATGTTCCTCCCGATATCTACGCATTTCACTGCTACACCGGGAATTCCACTACCCTCTACCGCACTCCAGCCCGCCAGTATCCAATGCAATTCCCAGGTTGAGCCCAGGGCTTTCACATCAGACTTAACGAACCACCTACGCACACTTTACACCCAGTTACAGAG
+
CCCCCGGGGGGGGGGGGGGGGGGGGGGGGGGGGGGGGGGGGGGGGGGGGGGGGGGGGGGGGGGGGGGGGGGGGGGGGGGGGGGGFGGGGGGGGFGGGGEGGGFGGGGGGGGGGGFFGGGGGGFGGGGGGGGGGGGGGGGFFGGGGGGFGFFFGGDGGGGFFGFGFFGGFGFFFFFBA2CG7EC1?DFFGGGFACCFFFGFFFE=3>BCE*858(:5(5?(09@>1D3A);AEF<;CC?3;E?C?8>@
@M00200:205:000000000-AKKM3:1:1102:10941:3851 2:N:0:1
TACTAGGGTATCTAATCCTGTTTGCTCCCCACGCTTTCGCGCATCAGCGTCAGTTATGTTCTAGCAGGTCGCCTTCGCAATGAGTATTCCTCTTGATCTCTACGGATTTTACCCCTACACCAAGAATTCCACCTACCTCTCCCATACTCTAGAATAACAGTTTCAAATGCAGTTCTATGGTTAAGCCATAGGATTTCACATCTGACTTGCTATCCCGCCTACGCGCTCTTTACACCCAGTTACAGAG
+
CCCCCGGGGGGGGGGGGGGGGGGGGGGGGGGGGGGGGGGGGGGGFFFFGFGGGGGGGGGGGGGGGGGGGGGGGGGGGGGGGGGGGGGGFGGGFGGGGGFFGGGGGGGGGGGGGGGGGGGFGFGGGGGGGGGGFGGGDGGFF@FGGGFFGFGGGGGGGGGFC;D9<?FEFFFB3?DFFGGCEFGCFC@?FGGFFGGFFEGEEEFFCEE<E<FFFEEFFGF95?>AAD=EFFFFF?FGG>=BE**9;E2
@M00200:205:000000000-AKKM3:1:1102:10308:3901 2:N:0:1
TACTCGGGTATCTAATCCTGTTTGCTCCCCACGCTTTCGAGCCTCAGCGTCAGTAATGGACCAGTATGTCGCCTTCGCCACTGGTGTTCTTCCGAATATCTACGAATTTCACCTCTACACTCGGAGTTCCACATACCTCTTCCATACTCAAGATAGCCAGTATCAAAGGCAATTCCAAGGTTGAGCCCTGGGCTTTCACCTCTGACTAAACTATCCGCCTACGCTCCCTTTAACCCCAATTACAGAGAGCT
+
CCCCCGGGGGGGGGGGGGGGGGGGGGGGGGGGGGGGGGGGGGGGGGGGGGGGGGGGGGGGGGFGGGGGGGGGGGGGGGGGGGGGGGGGGGGGGGE7FGGGGGGGCGFDGGGGGFGGGGGGGG7CFCGGGGDGGGGGGGGFFGGGGGGFGFGGFGFFGGG5DFBFFFEE5CDDFFFFFD?6FFFE5DDFFGGDFCFFFEFBECECEEEEE5A59*@FAGE=AFAF2D>FF>@*8*5@8(/34@CB3>272-0
@M00200:205:000000000-AKKM3:1:1102:12331:3920 2:N:0:1
TACGAGGGTATCTAATCCTGTTTGCTCCCCACGCTTTCGAGCCTCAGCGTCAGTTACAGACCAGAGAGTCGCCTTCGCCACTGGTGTTCCTCCACATATCTACGCATTTCACCGCTACACGTGGAATTCCACTCTCCTCTTCTGCACTCAAGTTCTCCAGTTTCCAATGACCCTCCCCGGTTGAGCCGGGGGCTTTCACATCAGACTTAAAGAACCGCCTGCGCTCGCTTTAAACCCAATTACAGAGAGA
+
CCCCCGGGGGGGGGGGGGGGGGGGGGGGGGGGGGGGGGGGGGGGGGGGGGGGGGGGGGGGGGGGGGGGGGGGGGGGGGGGGGGGFGGGGGGGGGGGGGGGGGGGGGGGGGGGGGGGGG?FEFGGGGGGGGGGGGGGGGGFFGGGGGGFGFGDFGGFGGGFDEEGFFGGFGFFFFF>ED>8C8CGFGGF>DGFBGFFFCGFEBBFFFFECEFEFFG5;DB<@FBA>DFB3F04:AFFEB?04<AA<<28?1
@M00200:205:000000000-AKKM3:1:1102:19613:3967 2:N:0:1
TACGGGGGTATCTAATCCTGTTTGCTACCCACGCTTTCGAGCCTCAGTGTCAGTTACAGTCCAGAGAGCCGCTTTCGCCACCGGTGTTCCTCCATATATCTACGCATTTCACCGCTACACATGGAATTCCACTCTCCTCTACTGCACTCAAGTCTAACAGTTTCCAATGCACACAATGGTTGAGCCACTGCCTTTTACATCCGACTTATTAAAACACCTGCGCTCGCTTTAAACCAAATTACAGAG
+
CCCCCGGGGGGGGGGGGGGGGGGGGGGGGGGGGGGGGGGGGGGGGGGGGGGGGGGGGGGGGGGGGGGGGGGGGGGGGGGGDGGGGGGGGGGGGGGGGGGGFFGGGGGGGGGGGGGGGGGGGGGGGGGGGGGGGGGGGGGFFGGGG?FFG6DFFGGGGGF?@:EGFFGC6EFFFFF5AFFDBE:CAGGFGGCFFGGFFFCFF))):>=CFFFF+*5=BD;=522)612>FFCE)4C*A<7);>;)/(
@M00200:205:000000000-AKKM3:1:1102:6489:3973 2:N:0:1
TACTGGGGTATCTAATCCTGTTTGCTACCCACGCTTTCGAGCCTCAGTGTCAGTTACAGTCCAGAGAGCCGCTTTCGCCACCGGTGTTCCTCCATATATCTACGCATTTCACCGCTACACATGGAATTCCACTCTCCTCTACTGCACTCAAGTCTAACAGTTTCCAATGCACACAATGGTTGAGCCACTGCCTTTTCCATCAGACTTATTAAACCACCTGCCCTCCCTTTATAACCAATTCCAGAAGACAC
+
CCCCCGGGGGGGGGGGGGGGGGGGGGGGGGGGGGGGGGGFGGGGGGGGGGGGGGGGGGGGFFGGFFGGGGGGGGGGGGGGGGGGGGGGGGGFEDEGFFFGGGGGGGGGFFGGGGGGGGGC,=EEGGGGGGFGFGFGGGGFF8DFGGGFGD?9EFGCFGCFFGFGBDADFGFFFFD5D8@FD@DGFD,;0+,;@FCA+:7C=**:8)21;C9E+8@7C**1)*1*1*/*3967/*53,7<E*/***(((0((
@M00200:205:000000000-AKKM3:1:1102:10098:3987 2:N:0:1
TACCGGGGTATCTAATCCTGTTCGCTCCCCCAGCTTTCGCGCCTCAGCGTCGGTCTCGGCCCAGAGGGCCGCCTTCGCCACCGGTGTTCCACCCGATATCTGCGCATTCCACCGCTACACCGGGTGTTCCACCCTCCCCTACCGGACCCAAGCCGCGGAGGTTCCGGGGGCTTCGGGGGGTTGAGCCCCCCGCTTCGACCCCCGGCCTGCCGGGCCGCCTGCGTGCGCTTTAAACCCAATTACCGAG
+
CCCCCGGGGGGGGGGGGGGGGGGGGGGGGGGGGGGGGGGGGGGGGGGGGGGGGGGGGGGGGGGGGGGGGGGGGGGGGGGGGGGEFGGGGGGGGGGFGGGGGGGGGGGGGFGGGGGGDEGGGGGCEEGGGGGGGGGGGGGFFFGGGGG>DFGCGGGGDGDDGG@>FEG=DGDEFFFDFGGGCGDFFGCFGGGFDE=BFFGBFFFFFF>?6:@FF>DC09>,259)-73:55?2>AFGE03<A2))4<9
@M00200:205:000000000-AKKM3:1:1102:7743:3995 2:N:0:1
TACTGGGGTATCTAATCCTGTTTGCTCCCCACGCTTTCGCGCCTCAGCGTCAGTTACAGTCCAGAGAGCCGCCTTCGCCACTGGTGTTCCTCCACATCTCTACGCATTTCACCGCTGCACGTGGAATTCCGCTCTCCTCTTCTGCACTCAAGTCTCCCAGTTTCCAGTGCGTCACGGGGTTGAGCCCCGCCCTTAGACACCAGACTTAAGAAACCGCCTGCGCGAGCTTTATGCCCAATTACAGCG
+
CCCCCGGGGGGGGGGGGGGGGGCFGGGGGGGEGGGGGGGGGGGGGGGGGGGGGGCFGGGGGGGGGGGGGGGGGGGGGGGGGGGGGGGGGGGGGGGGGFGGGGGGGGGGGGGGGGGGEFGGGGE==EGGGGGGGGGGGFFFBGGFGGGF6F8?FFGGGG+?DGFGFFGGFGBEDEEDA>7?E>GGAFGB5C*95C74=>F@(027>7@44@+*82==095;1)75(),.6*<FB<CEC1492>A)),
@M00200:205:000000000-AKKM3:1:1102:25974:4016 2:N:0:1
TACAGGGGTATCTAATCCTGTTTGCTCCCCACGCTTTCGAGCCTCAGCGTCAGTAATGGACCAGTATGTCGCCTTCGCCACTGGTGTTCTTCCGAATATCTACGAATTTCACCTCTACACTCGGAGTTCCACATACCTCTTCCATACTCAAGATAGCCAGTATCAAAGGCAATTCCAAGGTTGAGCCCTGGGCTTTCACCTCTGACTACACTATCCTCCTACGCTCCCTTTAAACCCAATTACAGAGAGA
+
CCCCCFGGGGFGGFGGGGGEGGGGGGGGGGGGGGGEGGGGGGGGGGGGGGGGGGGGGGGGGGFFGGGGGGGGGGGGGGGGGGGGAEECGGGGGGGGGGGD;DFGGGGGGGGGGGGGGGGGGGCEFECDGFAFCGGFFGGFFFGDFGGFGF?EFGG?FGGFGG>FFFGGFGFFFFBFFGGGGFC?DFFDFG85FGGFFEFFFFFF77AE)89=>=D?AD5C=6@DFD49*A4*:1<?>@(549CFE4(:2=
@M00200:205:000000000-AKKM3:1:1102:17879:4106 2:N:0:1
TACAGGGGTATCTAATCCTGTTTGCTCCCCACGCTTTCGAGCCTCAGCGTCAGTAATGGACCAGTATGTCGCCTTCGCCACTGGTGTTCTTCCGAATATCTACGAATTTCACCTCTACACTCGGAGTTCCACATACCTCTTCCATACTCAAGATAGCCAGTATCAAAGGCAATTCCAAGGTTGAGCCCTGGGCTTTCACCTCTGACTAAACTATCCGCCTACGCTCCCTTTATGCCCAGTTACAGAGAGA
+
CCCCCGGGGGGGGGGGGGGGGGGGGGGGGGGGGGGGGGGGGGGGGGGGGGGGGGGGGGGGGGGGGGGGGGGGGGGGGGGGGGGGGGGGGGGGGGGGGGGGGGGGGFGGGGGGGGGGGFFGGGGGGGGGGGGGGGGFGFGFFGGGGGGFGFGGGGGFFGGFGGFGFFGGFFFB9DFFFGGGGGGGFGGFGGGFFGCFFFGFFFEFFF@E<CFFFFGF5DDDDF=><;>FA4>AAEGDGFFFE??*8*;@@9
@M00200:205:000000000-AKKM3:1:1102:23940:4151 2:N:0:1
TACGCGGGTATCTAATCCTGTTTGCTCCCCACGCTTTCGAGCCTCAGCGTCAGTAATGGACCAGTATGTCGCCTTCGCCACTGGTGTTCTTCCGAATATCTACGAATTTCACCTCTACACTCGGAGTTCCACATACCTCTTCCATACTCAAGATAGCCAGTATCAAAGGCAATTCCAAGGTTGAGCCCTGGGCTTTCACCTCTGACTAAACTATCCGCCTACGCTCCCTTTAAACCCAGTTACAGAG
+
CCCCCGGGGGGGGGGGGGGGGGGGGGGGGGGGGGGGGGGGFGGGGGGGGGGGGGGGGGGGGGGGGGGGGGGGGGGGGGGGGGGGGGGGGGGGGGGGGFGGGGGGDGEFGGGGGGGDFFGGGGGECEGGGGGGGGGG8FGFFGGGGGGFGF@99A83DFFBDFFGFFGGFGF69?FDFGGFGGGGFFGFGGG5ACFFFEGF@DB58A8;:;FCF<DCAC?D9A2B?G@FAAE6?ECFE@F;EEEE);@
@M00200:205:000000000-AKKM3:1:1102:19184:4193 2:N:0:1
TACGAGGGTATCTAATCCTGTTTGCTCCCCACGCTTTCGCGCCTCAGCGTCAGTTACAGTCCAGAGAGCCGCCTTCGCCACTGGTGTTCCTCCACATCTCTACGCATTTCACCGCTACACGTGGAATTCCGCTCTCCTCTTCTGCACTCAAGTCTCCCAGTTTCCAGTGCGTCACGGGGTTGAGCCCCGCACTTAGACACCAGACTTAAGAAACCGCCTGCGCGCGCTTTAAGCCCAATTACAGAG
+
CCCCCGGGGGGGGGGGGGGGGGGGAFGGFGGGGGGGGGGDEGGGGGGGGGGGGGGGGGGGGGGGGGCGGGGGGFFFFGEGGGGCFGEGGFFFGGGDFGGGG9CDFCCFGGEGFGGGGGF8BD8BFGGGGG8EDEGFGGFF?FGGGDGFGFGFDFGGDGGFDFB2D?GFFEB:@DA>?>79FC57?:CE44>B4<EF6>GFBBDFF3/@C4F46@CGFG>?18:AB<>38>B2)68CF0(.)6426>
@M00200:205:000000000-AKKM3:1:1102:18832:4197 2:N:0:1
TACTGGGGTATCTAATCCTGTTCGCTCCCCCAGCTTTCGCTCCTCAGCGTCAGGACAGGCCCAGAGAGCCGCCTTCGCCACCGGTGTTCCTCCTGATATCTGCGCATTTCACCGCTACACCAGGAATTCCGTTCTCCCCTGAATACCTCTAGTCTGCCCGTATCGGAAGCAAGCGCCGTGTTAAGCACGGCGTTTTCACTCCCGACGCGACAAACCGCCTACGAGCCCTTTAAACCCAGTTACAGAGAGA
+
CCCCCGGGGGGGGGGGGGGGGGGGGGGGGGGGGGGGGGGGGGGGGGGGGG@EECFGGGGGGGGGGGGGGGGGGGGGGGGGGGGGEGGEFGGGGGGGGGGGGGGGGGGEGGGGGGGGGGGGGGGGGGFFGGFGGFGFGGGFFG8DDFGFFFFFGGGGGGGFGGFGEDGGFGFFFFFFECDGGDGFFGGFG*CEF5EFFFGFFD(6;@FBFFFFBBGF9DFFF::>?GFFF??DADGGG(14):<<?2:(:?
@M00200:205:000000000-AKKM3:1:1102:25630:4227 2:N:0:1
TACGCGGGTATCTAATCCTGTTTGCTCCCCACGCTTTCGAGCCTCAGCGTCAGTAATGGACCAGTATGTCGCCTTCGCCACTGGTGTTCTTCCGAATATCTACGAATTTCACCTCTACACTCGGAGTTCCACATACCTCTTCCATACTCAAGATAGCCAGTATCAAAGGCAATTCCAAGGTTGAGCCCTGGGCTTTCACCTCTGACTACACTATCCGCCTACGCTCCCTTTATACCCAGTTACAGAG
+
CCCCCGGGGGGGGGGGGGGGGGGGGGGGGGGGGGGGGGGGGGGGGGGGGGGGGFGGGGGGGFGEGGGGGGGGGGDGGGGGGGGGFE8FE9BFFEEGGGGGGGGFFFGG;FGFFGFGGFFFGGGGGGCCGGGGGGGCGGGFBGGGGGGFGFC?FGGGGFFFGGF9FDD8DDFFBDD+;DCCFFGGAE6?FGGFFFCA>AC*858@*:A?)7A4;ACADFB9@6>555(64A)858?@>)36?559@CE
@M00200:205:000000000-AKKM3:1:1102:6532:4288 2:N:0:1
TACCCGGGTATCTAATCCTGTTTGCTCCCCACGCTTTCGAGCCTCAGCGTCAGTAATGGACCAGTATGTCGCCTTCGCCACTGGTGTTCTTCCGAATATCTACGAATTTCACCTCTACACTCGGAGTTCCACATACCTCTTCCATACTCAAGATAGCCAGTATCAAAGGCAATTCCAAGGTTGAGCCCTGGGCTTTCACCTCTGACTAAACTATCCGCCTACGCTCCCTTTAAACCCAATTACAGAGAGA
+
CCCCCGGGGGGGGGGGGGGGGGGGGGGGGGGGGGGEGGGGGGGGGGGGGGGGGGGGGGGGGGGGGGGGGGGGGGGGGGGGGGGGFFFGGGGGGGGGGGGGGGGGGFGGGGGGGGGGGGGEFGFGFGEGGFGGGGGF8FFFFGGGGGGFFF,=EDFFGEDFFFFGFFGG5,;FFFDFFGFDFGFDFDGFGGFFFGGFFFGEFC@C7AECEFAEF@CE0;AD=*7B>CA>>AE4C=?FC2>BEE=*74(-(3
@M00200:205:000000000-AKKM3:1:1102:15435:4316 2:N:0:1
TACCAGGGTATCTAATCCTGTTTGCTCCCCACGCTTTCGAGCCTCAGCGTCAGTAATGGACCAGTATGTCGCCTTCGCCACTGGTGTTCTTCCGAATATCTACGAATTTCACATCTACACTCGGAGTTCCACATACCTCTTCCATACTCAAGATAGCCAGTATCAAAGGCAATTCCAAGGTTGAGCCCTGGGCTTTCACCTCTGACTAAACTATCCGCCTACGCTCCCTTTACACCCAATTACAGAG
+
CCCCCGGGGGGGGFGGGGGGGGGGGGGGGGGGGGGGGGGGGGGGGGGGGGGGGGGGGGGGGGGGGGGGGGGGGGGGGGGGGGGGGGGGGGGGGGGGGGGGGGGGGGGGCG;FGGGGDAFGGGGGEGGGGGGGGGGGGGFFFFFGGGGEGFFFGGGG8EGFDGFGFFGG58DFFFFFFGGFGGG?FDFF?DFFFF8FFFGFFFF8EEFF=CFEFFGGFGF5);AADGFFFFE8AEGGGBB:@EEBBC3
@M00200:205:000000000-AKKM3:1:1102:21010:4332 2:N:0:1
TACACGGGTATCTAATCCTGTTTGCTCCCCACGCTTTCGAGCCTCAGCGTCAGTAATGGACCAGTATGTCGCCTTCGCCACTGGTGTTCTTCCGAATATCTACGAATTTCACCTCTACACTCGGAGTTCCACATACCTCTTCCATACTCAAGATAGCCAGTATCAAAGGCAATTCCAAGGTTGAGCCCTGGGCTTTCACCTCTGACTAAACTATCCGCCTACGCTCCCTTTATACCCAGTTACAGAG
+
CCCCCGGGGGGGFCGGGGGGGGGGGGGGGGGGGGGGGGGGGGGGGGGGGGGGGGGGGGGGGGGGGGGGGGGFGGGGFGGGGGGGGGFGGGFGGGEEGG9FGFEGGGFGGGGGGGGGGGGFGFCGFDGE;DDEGGFEFDFFFFGGGGGFGFGFGFGGGEGFGGFGF?FGFGFFFFFFFGGGGGFFFFFFGFGFFGDAFFGEBD<8CE*;6@FFFFGG=>5AA4>>AGAFFFFC4?FC8>@EECEEF4(
@M00200:205:000000000-AKKM3:1:1102:14443:4361 2:N:0:1
TACGGGGGTATCTAATCCTGTTTGCTCCCCACGCTTTCGCGCCTCAGCGTCAGAACCGGACCAGACAGCCGCCTTCGCCACTGGTGTTCTTGCGAATATCTACGAATTTCACCTCTACACTCGCAGTTCCGCTGTCCTCTTCCGGTCTCAAGCCAACCAGTATCGAAGGCAATTCTGTGGTTGAGCCACAGGCTTTCACCCCCGACTCAATCGGCCGCCTACGCGCCCTTTACGCCCAGTTACAGAG
+
CCCCCGGGGGGGGGGGGGGGGGGGGGGDGGGGGGGGGGGGGGGGGGGGGGGGGGGGGGGGGGGFGGGGGGGGGGGGGGGGGGGGGGGGGGCFGGGGGGGGGGGGGFGGGGGGGGGGGFGFFGGGGDEGGGGGGGGFGGGFFGF>EGG>FFFGGGCGGGGFGGEGFFGC5FF4*;@BFGF;FGGGFGGFGGGFFCFFFFGE@@;>@@@(53@EA:EE>D>:?F<>1CBF)7>BB?GEC:14):AFB)5
@M00200:205:000000000-AKKM3:1:1102:16013:4379 2:N:0:1
TACTAGGGTATCTAATCCTGTTTGCTCCCCGAGCTTTCGAGCCTCAGCGTCAGGAATGTCCCAGAAAGTCGCCTTCGCCACTGGTGTTCTTCCGAATATCTACGAATTTCACCTCTACACTCGGAGTTCCACATACCTCTTCCATACTCAAGATAGCCAGTATCAAAGGCAATTCCAAGGTTGAGCCCTGGGCTTTCACCTCTGACTAAACTATCCGCCTACGCTCCCTTTACACCCAGTTACAGAGAGA
+
CCCCCGGGGGGGGGGGGGGFGGGGGGGGGGFEGGGGGGGGGFGGGGGGGGGGGGGGGGGGGFFGGGGGGGGGGGGGGGGGGGGGFGGGGGCEGFGGGGGFFGGGGFFGDGGGGGGGGGDFGGFGGGGGGGGGGGGGGG8?FDFCCF=BDDFFGGGGGGGFGGBFFFGG*8?DFFFFFGGGGGGC*==FFGGDFGFFACFE*85@@*>C<EFCFFGGACEFAA=@ADAFFFF==*>:5>5BFFF83/5-22
@M00200:205:000000000-AKKM3:1:1102:20458:4386 2:N:0:1
TACTAGGGTATCTAATCCTGTTTGCTCCCCACGCTTTCGAGCCTCAGCGTCAGTAATGGACCAGTATGTCGCCTTCGCCACTGGTGTTCTTCCGAATATCTACGAATTTCACCTCTACACTCGGAGTTCCACATACCTCTTCCATACTCAAGATAGCCAGTATCAAAGGCAATTCCAAGGTTGAGCCCTGGGCTTTCACCTCTGACTAAACTATCCGCCTACGCTCCCTTTATACCCAATTACAGAG
+
CCCCCGGGGGGGGGGGGGGGGGGGGGGGGGGGGGGGGGGGGGGGGGGGGGGGGGGGGGGGGGGGGGGGGGGFGGGGGDGGGGGGGGFEGGGGGGGGDGGGGGGGEFGGGGGGGGG69EEFFGG7@EEFBFGFGGGFEGGFFDFGGGGFGFF8FFGCF8=5DFFGBDGCFGFFFDDFFFGGEFDGFFCD@DD?FGGFFFGCE@@5EE@C*8A@?EFF5?BDA>=E=C5?AFFECEECF6-(8*9:*8(
@M00200:205:000000000-AKKM3:1:1102:11627:4493 2:N:0:1
TACTGGGGTATCTAATCCTGTTTGCTCCCCACGCTTTCGTGCCTGAGCGTCAGTAACTGTCCAGGTAACCGCCTTCGCCTCTGGTGTTCCTCACGATATCTACGCATTTCACTGCTACACCGTGAATTCCGTTACCCTCTCCAGTACTCTAGTCGAGTAGTTTCAGACGCAGTTCCGAGGTTAAGCCTCGGGATTTCACATCTGACACACCCAACCGCCTGCGCACCCTTTACACCCAGTTACAGAGAGA
+
CCCCCGGGGGGGGGGGGGGGGGGGGGGGGGGGGGGGGGGGGGGFGGGGGGGGGGGGGGGGGGFGGGGGGGGGGGGGGGGGGGGGGGGGGGGGGGGGGGGGGGEFGGGGGGGGCFGGGGGGGGGGGGGGGGGGGDDCFGGFFGGGGGDEGFGFGGG8DDGFGGEGFFCEFGFFEFFFFGGDGGFFFGGFGGGFFGDFFEGFFFE;@CB==A45FFGGFGFF9?@F>GBE)A;EEFGGGFFFFFF379(54(
@M00200:205:000000000-AKKM3:1:1102:23840:4537 2:N:0:1
TACCCGGGTATCTAATCATGTTCGCTCCCCACGCTTTCGCTCCTCAGCGTCAGTTACAGACCAGAGAGTCGCCTTCGCCACTGGTGTTCCTCCACATCTCTACGCATTTCACCGCTACACGTGGAATTCCACTCTCCTCTTCTGCACTCAAGTTTCCCAGTTTCCAATGACCCTCCCCGGTTGAGCCGGGGGCTTTCACATCAGACTTAAGAAACCGCCTGCGAGCCCTTTAAACCCAGTTACAGAG
+
CCCCCGGGGGGGGGGGG,CFGGGGGGGGGGGGGGGGGGGGGFGGGFGGGGGGGGGGGGGGGGGE@FFEGGGGGGGGGGGGGGFGGGFGGGCGGGGGFGGGGGGGGDDGGGGGGGDCGGGGGG?EGGFEFGGGFGGGGFGFFGGGGGGFGFFFGGCGGFFBDD>FFFAFDDFFFFF>EDDCF>9?AEGFGGGFFGFFFFGEEFFF35))9CAF68CGBGF;;A9)(:>F7.)-<AF?E?:?<<A48<4
@M00200:205:000000000-AKKM3:1:1102:21702:4553 2:N:0:1
TACTCGGGTATCTAATCCTGTTTGCTCCCCACGCTTTCGCGCCTCAGCGTCAGTTACAGTCCAGAGAGCCGCCTTCGCCACTGGTGTTCCTCCACATCTCTACGCATTTCACCGCTACACGTGGAATTCCGCTCTCCTCTTCTGCACTCAAGTCTCCCAGTTTCCAGTGCGTCACGGGGTTGAGCCCCGCACTTAGACACCAGACTTAAGAAACCGCCTGCGCGCGCTTTAAACCCAGCTACAGAG
+
CCCCCGGGFGGGGGGGGGGGGGGGGGGGGGGGGGGGGGGGGGGGGGGGGGGGGFEGGGGGGGGGGGGGGGGGGGGGGGGGGGGGGGFGGGGGGGGGGGGGGFGGGGGGGGGGGDGGGGGGGFGGGGGGGGGG+=DFGGGF8DEGGGGFGFGFGGGGDFGFFGFGFFGGFF>9A?DEEGDD:C5CFGFEGG5>D6FFFFFD=9BDB3?CEE6;F=8C6)5=;>0>9C;)..<D9AFGG:(,.5<:25
@M00200:205:000000000-AKKM3:1:1102:5663:4591 2:N:0:1
TACGAGGGTATCTAATCCTGTTTGCTCCCCACGCTTTCGCGCCTCAGCGTCAGTTACAGTCCAGAGAGCCGCCTTCGCCACTGGTGTTCCTCCACATCTCTACGCATTTCACCGCTACACGTGGAATTCCGCTCTACTCTTCTGCACTCAAGTCTCCCAGTTTCCAGTGCGTCACGGGGTTGAGCCCCGCACTTAGACACCAGACTTACGAAACCGCCTGCGCGCGCTTTAAGCCCAATTACCGAGCGATC
+
C,ABCCFC@EFFDGDGGGGGFFCFGFFGGGDCFGEFECBCGGGGGGGFEGGGG<FFGGGGGFGGGG?CFFCGF@EFFECCFFD86B==EEGGGGDG<FE;=;C,7@FCAFGGGG6=EGGGGDF8?,EEFGFGCE=,@DA;DAFFFC?DG58@FFFGCGGFDFEGFFCDFCABE5?A*=+354*<FCCD**;?>6F+83,:>D=>B3*4*()55(=:9D30=:9BBG9))8)6))3;*:?)56)(((4((42
@M00200:205:000000000-AKKM3:1:1102:24644:4611 2:N:0:1
TACAAGGGTATCTAATCCTGTTTGCTCCCCACGCTTTCGAGCCTCAGCGTCAGTAATGGACCAGTATGTCGCCTTCGCCACTGGTGTTCTTCCGAATATCTACGAATTTCACCTCTACACTCGGAGTTCCACATACCTCTTCCATACTCAAGATAGCCAGTATCAAAGGCAATTCCAAGGTTGAGCCCTGGGCTTTCACCTCTGACTAAACTATCCGCCTACGCTCCCTTTATACCCAGTTACAGAGAGA
+
CCCCCGGGGGGGGGGGGGGGGGGGGGGGGGGGGGGGGFGGGGGGGGGGGGGGGGGGGGGGGGGGGGGCGGGGGGGGGGGGGGGFAE@FFGGGGEGGGGGFFFFGGGGGGFGGGGFGGGFGGCFGGGEDGGGGGGGFFFGFFFGGGGGFGF8=EGGGGDDFDFBFFFFGFGFFFBDF;?FCFFGDBFGFGDFFBFGFFFGE<56=@EEFEEFEFCEA59B9>?AAFGAFFF;C7EFC?=FFCCE4**(05>
@M00200:205:000000000-AKKM3:1:1102:22453:4612 2:N:0:1
TACGAGGGTATCTAATCCTGTTCGCTCCCCACACTTTCGCTCCTCAGCGTCAGGTCATTCCCAGAGAACCGCCTTCGCCACCGGTGTTCCTCCTGATATCTGCGCATTTCACCGCTACACCAGGGATTCCGTTCTCCCCTGAATACCTCTAGTCTGCCCGTATCGGAAGCAAGCGCCGTGTTAAGCACGGCGTTTTCACTCCCGACGCGACAAACCGCCTACGAGCCCTTTAAGCCCACTTACAGAGAGA
+
@CCCCEGGGGGGGGGGGGGGGGGGGDFGGGGGDGGFGGGGGGGGGGGGGGGGGGGGGGGCGGGGGGGGGGGGGGGGGGGGGGGGGGGCAFGGGGGGGGFGGGFGEGGGGGGGGGGGGGGGGGGGGGGGGGGGFFGGC?C9DGECFG89DFGGFFGGGGG>EGDGFFC;>FFFFFDDEGGGCFFEFGGFDDGFFGC>AEGCEF(:@FFFFFE@7:C5>DF?17(>:<;FF5,4.6@?F:(42<4.5A(.3(
@M00200:205:000000000-AKKM3:1:1102:19039:4622 2:N:0:1
TACGCGGGTATCTAATCCTGTTCGCTCCCCACACTTTCGCTCCTCAGCGTCAGGTCATTCCCAGAGAACCGCCTTCGCCACCGGTGTTCCTCCTGATATCTGCGCATTTCACCGCTACACCAGGAATTCCGTTCTCCCCTGAATACCTCTAGTCTGCCCGTATCGGAAGCAAGCGCCGTGTTAAGCACGGCGTTTTCACTCCCGACGCGACAAACCGCCTACGAGCCCTTTACACCCAATTACAGAGAGA
+
CCCCCGGGGGGGGGGGGGGGGGGGGGGGGGGGGGGGGGGGGGGGGGGGGGGGGGGGGGGGGGGGGGGGGGGGGGGGGGGGGGGGGGGGGGGGGFGGGGGGGGGGEGGGGGGGGGGDGFGGGGGGGGGGGGGGGGGGGGGFFGGGGGGFGFGFFFGGGGGFGCCGFEGGEGFFFFFDFGGGFDGGACFFGCEEFE=BFFGEF;@@<>BB>;F>BFGG>GFF(52@?G>F8.2<:AFEE(40>AAAFF>:::
@M00200:205:000000000-AKKM3:1:1102:11342:4641 2:N:0:1
TACGCGGGTATCTAATCCTGTTTGCTCCCCACGCTTTCGAGCCTCAGCGTCAGTAATGGACCAGTATGTCGCCTTCGCCACTGGTGTTCTTCCGAATATCTACGAATTTCACCTCTACACTCGGAGTTCCACATACCTCTTCCATACTCAAGATAGCCAGTATCAAAGGCAATTCCAAGGTTGAGCCCTGGGCTTTCACCTCTGACTAAACTATCCGCCTACGCTCCCTTTAAACCCAATTACAGAG
+
CCCCCGGGGGGGGGGGGGGGGGGGGGGGGGGGGGGGGGGGGGGGGGGGGGGGGGGGGGGGGGGGGGGGGGGGGGGGGGGGGGGGGGGGGGGGGGGGGGGGGGGGGGGGGGGGGGGGGGGGGGGGGGGGGGGGGGGGGGGFFDGGGGGFGFGGGGGGGGGFGGCGFFGGFGFFFFFFFGGGGGGGFGFFFGGFFGGFFFGFFFFFEFEE.>AEFFGGDGFDDFFBFGFFFFEFFEGCEFD;C49<EE@
@M00200:205:000000000-AKKM3:1:1102:16149:4648 2:N:0:1
TACTGGGGTATCTAATCCTGTTTGCTCCCCACGCTTTCGCGCCTCAGCGTCAGAACCGGACCAGTCAGCCGCCTTCGCCACTGGTGTTCTTGCGAATATCTACGAATTTCACCTCTACACTCGCAGTTCCACTAACCTCTTCCGGTCTCAAGCCATACAGTATCGAAGGCAATTCTGTGGTTGAGCCACAGGCTCTCAACCCCGACTTATACAGCCGCCTACGCGCCCTTTATCCCCAATTACAGAGAGA
+
CCCCCGCF+C<F<<AFF<D@@CFFFGGFFGFGFGC:@@FECCFGCEGGG@CF@FCC8@FF:CGGGGG@E<B@+:FF?:F:FGC@CA4,CDFGGGGGEDA,,4<DC?,49E;AF9DGFAFGGGDGGG7A9==E8==@FFC6?,=C=C@=FDDFFGF+=>CFFF>D>?7@BGFFF5=CFGGGFFG6ADGF5CC9*C,9@=,0<0)59(/(4*8*=@FG31)(()4593.:)236A)+3;3<<2:4A258:(4
@M00200:205:000000000-AKKM3:1:1102:22569:4651 2:N:0:1
TACAGGGGTATCTAATCCTGTTTGCTCCCCACGCTTTCGCGCCTCAGCGTCAGAACCGGACCAGACAGCCGCCTTCGCCACTGGTGTTCTTGCGAATATCTACGAATTTCACCTCTACACTCGCAGTTCCGCTGTCCTCTTCCGGTCTCAAGCCAACCAGTATCGAAGGCAATTCTGTGGTTGAGCCACAGGCTTTCACCCCCGACTTAATCGGCCGCCTACGCGCCCTTTATACCCAATTACAGAG
+
<CCCCGGGGGGGGGGGGGGGGGFGGFGFGGGEGGGGGGGGGGGDGFCEGGGGEGGGGGGECF@<EGGGGGGGGGGGGGGDGFECFFGGGG;FGGGGGFGFCFGGGGFG9@@EFFDFG9FGGGGGGGBFGFGGGGGGG+E?DAFGGG==DFGDGDFDFC?FE7EGBFGGDGFFFAFFAF@FFGGGFGG?FCFFF69AFEGFF@@@9;13CFCEFDCCBGEDDF6:213B)00>A4:9<3:742:>7AB
@M00200:205:000000000-AKKM3:1:1102:24390:4672 2:N:0:1
TACGCGGGTATCTAATCCTGTTTGCTACCCACGCTTTCGAGCCTCAGTGTCAGTTACAGTCCAGAGAGCCGCTTTCGCCACCGGTGTTCCTCCATATATCTACGCATTTCACCGCTACACATGGAATTCCACTCTCCTCTACTGCACTCAAGTCTAACAGTTTCCAATGCACACAATGGTTGAGCCACTGCCTTTTACATCAGACTTATTAAACCACCTGCGCTCGCTTTAAGCCCAATTACAGAG
+
CCCCCGGGGGGGGGGGGGGGGGGGGGGGGGGGGGGGGGGGGGGGGGGGGGGGGGGGGGGGGGGGGGGGGGGGGEGGGGGF:FGGGEGGGGGGGGGGGGGGGGGGGGGGGGGGGGGGEGGGGGGGGGGGGGGGGGGGGGGFFFGGGGGBGFGFGGGGGGGFEDEGFFGGFGFFFFFFFDCGFGFF?FGFG?9>FACCB@7AEEFEC@*:*<FEABFGF4@B4995-:@?>F6?E<8C8;337C47)6
@M00200:205:000000000-AKKM3:1:1102:13713:4696 2:N:0:1
TACAGGGGTATCTAATCCTGTTTGCTCCCCACGCTTTCGAGCCTCAGCGTCAGTAATGAGCCAGTGTGTCGCCTTCGCCACTGGTGTTCTTCCGAATATCTACGAATTTCACCTCTACACTCGGAGTTCCACACACCTCTCTCATACTCAAGACACCCAGTATCAAAGGCAATTCCGAGGTTGAGCCCCGGGATTTCACCCCTGACTTAAATGTCCGCCTACGCTCCCTTTAAGCCCAATTACAGAG
+
CCCCCGGGGGGGGGGGGGGGGGGGGGGGGGGGGGGGGGGGGGGGGGGGGGGGGGGGGGGGGFGGGGGGGGGGGGGGGGGGGGGGGGGGGGGGGGGGGGGGGGGGGGGGGGGGGGGGGGGFGGGGGGEGGGGGGGGGGGGFFGGGGGGFGFGGGGGGFCGFFGFGFFGGFGFFFFFFFGGGGGGGFGGFDGGFFGGFFEF@F=DFBFFCFFFFFFGC@DE?@;@;>DFFFF@EFFGFG2;1C?9;=E@
@M00200:205:000000000-AKKM3:1:1102:21104:4734 2:N:0:1
TACTGGGGTATCTAATCCTGTTTGCTCCCCACGCTTTCGAGCCTCAGCGTCAGTTACAGACCAGAGAGTCGCCTTCGCCACTGGTGTTCCTCCACATATCTACGCATTTCACCGCTACACGTGGAATTCCACTCTCCTCTTCTGCACTCAAGTTCTCCAGTTTCCAATGACCCTCCCCGGTTGAGCCGGGGGCTTTCACATCAGACTTAAAGAACCGCCTGCGCTCGCTTTACACCCAATTACAGAG
+
CCCCCGGGGGGGGGGGGGGGGGGGGGGGGGGGGGGGGGGGGGGGGGGGGGGGGGGGGGGGGGGGGGGGGGGGGGGGGGGGGGGGGGGGGGGGGGGGGGGGGGGGGGGGGGGGFGGGEFGGGGGGGGGGGGFFGGGGGGGFFDGGGGGF?FGFADDFGGGFDAFGFFGGFG8DFFFAEDGCFEGGFGGF6DEEF=EFFFGFEFEFFF=EEFF4+5C:(7>(689E(9;>3:64<AGEGBF?AAAB)42
@M00200:205:000000000-AKKM3:1:1102:23100:4742 2:N:0:1
TACCGGGGTATCTAATCCTGTTTGCTCCCCACGCTTTCGAGCCTCAGCGTCAGTAATGAGCCAGTGTGTCGCCTTCGCCACTGGTGTTCTTCCGAATATCTACGAATTTCACCTCTACACTCGGAGTTCCACACACCTCTCTCATACTCAAGACACCCAGTATCAAAGGCAATTCCGAGGTTGAGCCCCGGGATTTCACCCCTGACTTAAATGTCCGCCTAAGCTCCCTTTAAGCCCAATTACAGAGAGA
+
CCCCCGGGGGGGGGGGGGGGGGGGGGGGGGGGGGGGGGGGGGGGGGGGGGGGGGGGGGGGGGGGGGGGGGGGGGGGGGGGGGGGGGGGGGGGGGGGGGGCGGGGGGGGGFFGGGGGGGGGGGFGGGGGGGGGGGGGGFFBFGGGGGGEDFGGGGGGFGGFGGFGFFGGFGFFFFFFFGGGGFGGFGGFG5CAFEGFFFG7@BBBFFEEFEF?FFGG@DEFF)(6CGFFA==C<EFFG1(6CCE<8;ED60
@M00200:205:000000000-AKKM3:1:1102:10580:4838 2:N:0:1
TACGAGGGTATCTAATCCTGTTTGCTCCCCACGCTTTCGAGCCTCAGCGTCAGTAATGGACCAGTATGTCGCCTTCGCCACTGGTGTTCTTCCGAATATCTACGAATTTCACCTCTACACTCGGAGTTCCACATACCTCTTCCATACTCAAGATAGCCAGTATCAAAGGCAATTCCAAGGTTGAGCCCTGGGCTTTCACCTCTGACTAAACTATCCGCCTACGCTCCCTTTAAACCCAATTACAGAGAGA
+
CCCCCGGGGGGGGGGGGGGGGGGGGGGGGGGGGGGGGGGFGGDGGGGGGGGGGGGGGGGGGFGGGGGGGGGGGGGGGGGGG@FGFGGGGGGGGGGGEGGGGGGG:FGFDFGGGGC=FFFGCEGGECEGGGFGD8DEEC8+8EFCFFGFGFGGGGCFFGGF?8DG+;EEFGFFFFF?CC?+CD?FFGG9=+10;FGFFFG5*08@708=*@F540=E@FB=AFA>=C>F644A*>EFC>23/*>:=@:5@D
@M00200:205:000000000-AKKM3:1:1102:6163:4841 2:N:0:1
TACGGGGGTATCTAATCCTGTTTGCTCCCCACGCTTTCGAGCCTCAGCGTCAGTAATGGACCAGTATGTCGCCTTCGCCACTGGTGTTCTTCCGAATATCTACGAATTTCACCTCTACACTCGGAGTTCCACATACCTCTTCCATACTCAAGATAGCCAGTATCAAAGGCAATTCCAAGGTTGAGCCCTGGGCTTTCACCTCTGACTAAACTATCCGCCTACGCTCCCTTTACACCCAGTTACAGAG
+
CCCCCGGGGGGGGGGGGGGGGGGGFGGGGGGGGGGEGGGFGGGGGGGGGGGGGGGGGGGGGGGGGGGGGGGGGGGGGGEGGGGGGGGGGGGGGGEGGGGGGGGGGCFDFGGFFGGGGGGGGGGGGGEGGGFGGGGGGGGFFEFCDFFDF9=FFF9DCEGFGGFGFFGGFG?DFFFFFD7CCFGCFGGFG5:FAFFFFFGCEFEBA;AE@39AFEFE=FEF>F@:/:=FF+>675?A:21;CEC<33;
@M00200:205:000000000-AKKM3:1:1102:11466:4884 2:N:0:1
TACCCGGGTATCTAATCCTGTTTGCTCCCCACGCTTTCGAGCCTCAGCGTCAGTAATGGACCAGTATGTCGCCTTCGCCACTGGTGTTCTTCCGAATATCTACGAATTTCACCTCTACACTCGGAGTTCCACATACCTCTTCCATACTCAAGATAGCCAGTATCAAAGGCAATTCCAAGGTTGAGCCCTGGGCTTTCACCTCTGACTAAACTATCCGCCTACGCTCCCTTTAAGCCCAGTTCCAGAG
+
CCCCCGGGGEFGGGGGGGGGGGGGGGGGGGGGGGGGGEFDGGGGGGGGGFGGGGGGFGGDFFGGGFFGFF<FGGGGGDECGGFDAFFEGGCFGG@EGGGGFGGGG?EEFGFGGGGGGGFGDFGGGG@=FGFG6=DGFDED5DEFGGGCFFGF9+=?FBFFDGCFFFFFFGFDF8D++28DG==?DGEFD++@6?7FFEGFFFF5=ECE6)33<EFFFGE==A>F=DA?>AB4@EGGG9=5**1>47(
@M00200:205:000000000-AKKM3:1:1102:17190:4934 2:N:0:1
TACTAGGGTATCTAATCCTGTTTGCTCCCCACGCTTTCGAGCCTCAGCGTCAGTAATGGACCAGTATGTCGCCTTCGCCACTGGTGTTCTTCCGAATATCTACGAATTTCACCTCTACACTCGGAGTTCCACATACCTCTTCCATACTCAAGATAGCCAGTATCAAAGGCAATTCCAAGGTTGAGCCCTGGGCTTTCACCTCTGACTAAACTATCCGCCTACGCTCCCTTTAACCCCAATTACAGAGAGA
+
CCCCCGGGGGGGGGGGGGGGGGGGGGGGGGGGGGGGGGGGGGGGGGGGGGGGGGGGGGGGGDGGGGGGGGGGGGGGGGGGGGGFGGGGGGGGGGGGGGGGGGGGGGGGGGGGGGGGGGGG9DGEGEEGF8DFGGGGGGGFFGFFGGGFGFFFFFGGGFD5EGEGCFGGBEFDFFF?F8DFFGFGFGGFFDGDF8FFFFDEB5*8:EEFEFFEA7DCFGFDFF>D44>FAFB;E*<FE@?F4/>>39.8(6
@M00200:205:000000000-AKKM3:1:1102:21193:4966 2:N:0:1
TACGGGGGTATCTAATCCTGTTTGCTCCCCATGCTTTCGTACCTCAGCGTCAGTATTAGGCCAGATGGCTGCCTTCGCCATCGGTATTCCTCCAGATCTCTACGCATTTCACCGCTACACCTGGAATTCTACCATCCTCTCCCATACTCTAGCTTCCCAGTATCGAATGCAATTCCTAAGTTAAGCTCAGGGATTTCACATCCGACTTAAGAAGCCGCCTACGCACGCTTTAAACCCAGTTACAGAG
+
CCCCCGGGGGGGGGGGGGGGGGGGGGGGGGGGGGGGGGGGGGGGGGGGGGGGGGGGGGFGGGGGGGGDGGGGGGGGGGGGGGGGGGGGGGGGGFFFGGGGGGGGGGGGGGGGGGGGGGGGGGGGFGFFGGGGGGGGGGGFFGGGGG@9=EEFGGGGGGGFGGFGBFGGFGFBFFFFFGFCFG7EAEFF7FFFFGGFFEF;AEFA8AB4AABCF2E7)3:@=F(?>DBF>A@)7>FFGFDFC?C64.5
@M00200:205:000000000-AKKM3:1:1102:8330:5010 2:N:0:1
TACCAGGGTATCTAATCCTGTTCGCTCCCCACACTTTCGCTCCTCAGCGTCAGGTCATTCCCAGAGAACCGCCTTCGCCACCGGTGTTCCTCCTGATATCTGCGCATTTCACCGCTACACCAGGAATTCCGTTCTCCCCTGAATACCTCTAGTCTGCCCGTATCGGAAGCAAGCGCCGTGTTAAGCACGGCGTTTTCACTCCCGACGCGACAAACCGCCTACGAGCCCTTTACACCCAATTACAGAGAGA
+
CCCCCGGGGGGGGGGGGGGGGGGGGGGEGGFGGGGGGGGGGGGGGGGGGGGGGGGGGGGGGFGGGGGGGGG@F>GGGGGGGGGGGGGGGGGGGGGGGGGGFGGGGGGGGGGGGGGGGGGGGGGGGGGGGGGGGGGGFGGFDGGFGGGEGFFFGGGGGFGFGGDGDFGGFGFFFFFEFGDGFGGGFG9AG4EEBEEDFE7<=BB@D2>F@;D@>@FF1DBB?F652<;F0.55>DFGD?:?AFF<>-,::0
@M00200:205:000000000-AKKM3:1:1102:21083:5075 2:N:0:1
TACAAGGGTATCTAATCCTGTTTGCTCCCCACGCTTTCGAGCCTCAGCGTCAGTAATGGACCAGTATGTCGCCTTCGCCACTGGTGTTCTTCCGAATATCTACGAATTTCACCTCTACACTCGGAGTTCCACATACCTCTTCCATACTCAAGATAGCCAGTATCAAAGGCAATTCCAAGGTTGAGCCCTGGGCTTTCACCTCTGACTAAACTATCCGCCTACGCTCCCTTTAAACCCAATTACAGAG
+
CCCCCGGGGGGGGGGGGGGGGGGGGGGGGGGGGGGGGGGGGGGGGGGGGGGGGGGGGGGGGGGGGGGGGGGGGGGGGGGGGGGGGGGGGGGGGGGGGGCGGGGGGGGGGGGGGGGGGGGGGGGGGGGGFGGGGGGFGGGFFGGGGGGFGFGGGGGGG@FFFC>FFFGGBFFFFFFFFFGGGFGGFGGFGGFF*@EFBEGE@CEFFE5A@CFEF@EGFFEFA;>DDGFFFFFCF*>:E=FFE?EEFEB
@M00200:205:000000000-AKKM3:1:1102:15534:5086 2:N:0:1
TACAAGGGTATCTAATCCTGTTTGCTCCCCACGCTTTCGCGCCTCAGCGTCAGTTACAGTCCAGAGAGCCGCCTTCGCCACTGGTGTTCCTCCACATCTCTACGCATTTCACCGCTACACGTGGAATTCCGCTCTCCTCTTCTGCACTCAAGTCTCCCAGTTTCCAGTGCGTCACGGGGTTGAGCCCCGCACTTAGACACCAGACTTAAGAAACCGCCTGCGCGCGCTTTATACCCAATTCCAGAG
+
CCCCCGGGGGGGGGGGGGGGGGGGGGGGGGGGGGGGGGGGGGGGGGGGGGGGGGGGGGGGGGGGGGGGGGGGGGGGGGGGGGEFFGGGGGGGGGGGGGGGGGGGGGGGGGGGGGGGGGGGGGGGFGGGGGGGGGGGGGGFFGGGGGGFGFGGGG@F7FGFEGFFFFGGFGBAEEABDDGGCGFGFGGFGGGFFCGFFEGFFFFFF=*>C:FFFFEE>C>76>;A;C;<@3>45<F@F?0--)59A1
@M00200:205:000000000-AKKM3:1:1102:17410:5130 2:N:0:1
TACGAGGGTATCTAATCCTGTTTGCTCCCCACGCTTTCGAGCCTCAGCGTCAGTAATGGACCAGTATGTCGCCTTCGCCACTGGTGTTCTTCCGAATATCTACGAATTTCACCTCTACACTCGGAGTTCCACATACCTCTTCCATACTCAAGATAGCAAGTATCAAAGGCAATTCCAAGGTTGAGCCCTGGGCTTTCACCTCTGACTAAACTATCCGCCTACGCTCCCTTTATACCCACTTACAGAG
+
CCCCCGGGGGGGGGGGGGGGGGGGGGGGGGGGGGGGGGGGGGGGGGGGGGGGGGGGGGGGGGGGGGGGGGGGGGGGGGGGGGGGGGGGGGGGGGGGGGGGGGGGGC,ACGGEGGGGGGGGGGGGGGGCGGGGGGGFGGGFFGGGGGGEGFFGFFDGG,3@DGFGFFGGFG?FFFFFFGGDGADDDFF?FGFF5FDFFEGB5@C@C7@CCFFFFFGF=5?ADA994@AFAA4*75>F?=((8@FF=EE
@M00200:205:000000000-AKKM3:1:1102:25864:5133 2:N:0:1
TACCCGGGTATCTAATCCTGTTTGCTCCCCACGCTTTCGAGCCTCAGTGTCAGTTACAGGCCAGAGAGCCGCTTTCGCCACCGGTGTTCCTCCATATATCTACGCATTTCACCGCTACACATGGAATTCCACTCTCCTCTCCTGCACTCAAGTCTACCAGTTTCCAATGCATACAATGGTTGAGCCACTGCCTTTTACACCAGACTTAATAAACCACCTGCGCTCGCTTTAAGCCCAATTACAGAGCGATC
+
CCCCCGGGGGGGGGGGGGGGGGGGGGGGGGGGGGGGGGGGGGGGGGGGGGGGGGGGGGGGGGGGGGGGGFGGGGDFGGGGGGGGGGGGGGFGGGGGGGG9DFFGGGEGGDGGGGGGGFFGGGGGGDGGGGGGGGGGGGFFFGC?EGGFGFFGGGGGGF8FDFEGFFGGFGFFFFFFFG+?F>+=FFE?CCGFFFFFFBGEDCFFF5;C5AFFFFGGFGF=)*59>CB5?5*08@FGCDB6)9;=451(3;6
@M00200:205:000000000-AKKM3:1:1102:24127:5168 2:N:0:1
TACAGGGGTATCTAATCCTGTTTGCTCCCCACGCTTTCGAGCCTCAGCGTCAGTAATGGACCAGTATGTCGCCTTCGCCACTGGTGTTCTTCCGAATATCTACGAATTTCACCTCTACACTCGGAGTTCCACATACCTCTTCCATACTCAAGATAGCCAGTATCAAAGGCAATTCCAAGGTTGAGCCCTGGGCTTTCACCTCTGACTAAACTATCCGCCTAAGCTCCCTTTAAGCCCAATTACAGAGAGA
+
CCCCCGGGGGGGGGGGGGGGGGGGGGGGGGGGGGGGGGGGGGGGGGGGGGGGGGGGGGGGGGGGGGGGGGGGGGGGGGGGGGGGGGGGGGGGGGGGGGG9EGGGGGGGGGGGGGGGGGGGGGFGGGGGGGGGGGGGGGGFFGGGFFGFGFFFGGGGGGGFGGFGFFFFFGFFF5FDFGGFGGGGFGGFGCDFFGGFFACE@@58C7:C<CA=FEFGFGFF=*)38AEF6BBFFFG:D2BFEFF***(096
@M00200:205:000000000-AKKM3:1:1102:17570:5206 2:N:0:1
TACGCGGGTATCTAATCCTGTTTGCTCCCCACGCTTTCGAGCCTCAGCGTCAGTAATGGACCAGTATGTCGCCTTCGCCACTGGTGTTCTTCCGAATATCTACGAATTTCACCTCTACACTCGGAGTTCCACATACCTCTTCCATACTCAAGATAGCCAGTATCAAAGGCAATTCCAAGGTTGAGCCCTGGGCTTTCACCTCTGACTAAACTATCCGCCTACGCTCCCTTTATACCCAATTACAGAGAGA
+
CCCCCGGGGGGGGGGGGGGGGGGGGGGGGGGGGGGGGGGGGGGFGGGGGGGGGGGGGGGGGGGGGGGGGGGGGGGGGGGEGGGGGGGGGGGGGGGGGGGGGGGGGGGFGGGGGGGGGGGGGGGGGGGGGGGGGGGGDFGFFFFGGGCEGFGGGGDCGFGFGGBGFFGGFGFFFFFFFGG6FFGGFGGFGGGFFFFFFEAC9CB@EE5E=BFFFFG6AFEFFFDF?D@FFFF=CEGGG3?@C9<E3>4@;@
@M00200:205:000000000-AKKM3:1:1102:4450:5216 2:N:0:1
TACGAGGGTATCTAATCCTGTTTGCTCCCCACGCTTTCGAGCCTCAGCGTCAGTAATGGACCAGTATGTCGCCTTCGCCACTGGTGTTCTTCCGAATATCTACGAATTTCACCTCTACACTCGGAGTTCCACATACCTCTTCCATACTCAAGATAGCCAGTATCAAAGGCAATTCCAAGGTTGAGCCCTGGGCTTTCACCTCTGACTAAACTATCCGCCTACGCTCCCTTTAAACCCAATTACAGAGAGCT
+
CCCCCGGGGGGGGGGGGGGEFGGGGGGGGGFGGGGGGGDGGGGGGGEFGGGGGFGGGGGGGGGGGGGGGGGFGGGGGGGGGGFGFFFGGGFGGGGGGGGGGGGGGGGGCGGGGGFGGGGGGGGGCCEGGGGFGGGFFFGFFGGFFGFFGFGGGCGGGGGFGG>8DFEDFGF?FFFFFGGFEFF86DFFFD8@FGGFFEG@CFF@7:A;@@FFFFGGAGFFDFA4=7>F6A<EFEGGG@FBEFFEEE9BD()
@M00200:205:000000000-AKKM3:1:1102:11365:5303 2:N:0:1
TACTCGGGTATCTAATCCTGTTTGCTCCCCACGCTTTCGCGCCTCAGCGTCAGAACCGGACCAGACAGCCGCCTTCGCCACTGGTGTTCTTGCGAATATCTACGAATTTCACCTCTACACTCGCAGTTCCGCTGTCCTCTTCCGGTCTCAAGCCAACCAGTATCGAAGGCAATTCTGTGGTTGAGCCACAGGCTTTCACCCCCGACTTAATCGGCCGCCTACGCGCCCTTTATACCCAATTACAGAGCGAT
+
CCCCCGGGGGGGGGGGGGGGGGGGGGGGGGGGGGGGGGGGGGGGGGGGGGGGGGGGGGGGGGFGGGGGGGDGGGGGGGGGGGGGFGGGGGGGGGG@FGGGGGGGG8FFGGGGGGGGGGGGGGGGGGGGGGGGGGDDFFGFFGGGDGGDGFDFGGGGGGGFGGEGE?GGFFFFFFFFFGGGGGGF>ACAGFGFFGCFFE<@FB>>=93<<CF?A;EG@GA3/;253C9>373464CC8)4:<9A9<2(((-(
@M00200:205:000000000-AKKM3:1:1102:16877:5342 2:N:0:1
TACCGGGGTATCTAATCCTGTTTGCTCCCCACGCTTTCGCGCCTCAGCGTCAGATCCGGACCAGTGAGCCGCCTTCGCCACTGGTGTTCTTGCGAATATCTACGAATTTCACCTCTACACTCGCAGTTCCACTCACCTCTTCCGGTCTCAAGCCAAGCAGTATCGAAGGCAATTCCGTGGTTGAGCCACGGGCTTTCACCCCCAACTTACAAGGCCGCCTACGCGCCCTTTACGCCCAGTTACAGAT
+
CCCCCGGGGGGGGGGGGGGGGGGGGGGGGGGGGGGGGGGGGGGGGGGGGGGGGGGGGGGGGGGGGGGGGGGGGGGGGGGGGGGGGGGGGGGGGGGGGGGGGEGFEBFFGGGGGGGGGGGGGGGG7EEGGGGGGGGGGGGFB=FCGCCDGFDFGGGFFGGFEGFGFFFGBGFFFFFFFGGGGG>7AAFFGG>AEEGFFEGEDFFFFFFFFF6;F?FEBGFFFADF9CBE>F>FABGGG:(.6<A)44)
@M00200:205:000000000-AKKM3:1:1102:23683:5466 2:N:0:1
TACTCGGGTATCTAATCCTGTTTGCTCCCCACGCTTTCGCGCCTCAGTGTCAGTTACAGACCAGACAGTCGCCTTCGCCACTGGTGTTCCTCCAAATCTCTACGCATTTCACCGCTACACTTGGAATTCCACTATCCTCTTCTGCACTCAAGTTCCCCAGTTTCCAATGACCCTCCCCGGTTGAGCCGGGGGCTTTCACATCAGACTTAAGGAACCACCTGCGCGCGCTTTAAACCCAATTACAGAGAGA
+
CCCCCGGGGGGGGGGGGGGGGGGGGGGGGGGGGGGGGGGGGGGGGGGGGGGGGGGGGGGGGGGCFGGFGGGGGGGGGGGGGGGGGGGGGGGGGGGGGGGGGGGGGGGGGGGGGGGGGGGDGGGFGEFGGGGGGGD9FGFFFGGGGGGFGFGGFGGFGGGFEFBGFFGG5FFFFFFFFGGGGGGGFGGFGGGFFGGFFFGEFFFBE3>4>EF3=BGGFGE@@;@BFGFF)<69ADGEG?B14AFB?A:711
@M00200:205:000000000-AKKM3:1:1102:10841:5475 2:N:0:1
TACTAGGGTATCTAATCCTGTTTGCTACCCACGCTTTCGAGCCTCAGTGTCAGTGACAGTCCAGAGAGCCGCTTTCGCCACCGGTGTTCCTCCATATATCTACGCATTTCACCGCTACACATGGAATTCCACTCTCCTCTACTGCACTCAAGTCTAACAGTTTCCAATGCACACAATGGTTGAGCCACTGCCTTTTACATCAGACTTATTAAACCACCTGCGCTCGCTTTACACCCAGTTACAGAG
+
CCCCCGGGGGGGGGGGGGGGGGGGGGGGGGGGGGGGGGDGGGGGGGGGGGGGGGGGGGGGGGGGGGGGGGGGGGGGGGFFFGGGCGEGGGGGGGGGGGGA,EEFGGGGGGGGGGGGDGEGGC:EFFFDEFGGGGGFGGGFFFGGGGFEGFGG;DGGGGGFCFDGFFGC5DFFFFFFFG6DFEGCD?FF?6,@FEFFFCGAFEE*>:CCE@FC7=DG=99@89=<ADF5F>6AE=C*=B6>844*9(
@M00200:205:000000000-AKKM3:1:1102:20967:5513 2:N:0:1
TACCAGGGTATCTAATCCTGTTTGCTCCCCACGCTTTCGAGCCTCAGCGTCAGTAATGGACCAGTATGTCGCCTTCGCCACTGGTGTTCTTCCGAATATCTACGAATTTCACCTCTACACTCGGAGTTCCACATACCTCTTCCATACTCAAGATAGCCAGTATCAAAGGCAATTCCAAGGTTGAGCCCTGGGCTTTCACCTCTGACTAAACTATCCGCCTACGCTCCCCTTAAACCCAATTCCAGAG
+
CCCCCGGGGGGGGGGGGGGGGGGGGGGGGGGGGGGGGGGGGGGGGGGGGGGGGGGGGGGGGGGGGGGGGGGGGGGGGGGGGFGGGGGGGGGGGGGGGGGGGGGGG?CFGGGGGGGFGGGGDFGGEEGFGFFGGGGGGGGBFF88EDDECFCFGGGCFGGFGGE@FFGGBG?6DDD9DFG?FD6=*@E9FD=DFGGFFAGEFF@5AC5A*@FEFFFC5CDD=6=@DDFA*@=E4CF7E@@BC**9?55
@M00200:205:000000000-AKKM3:1:1102:18707:5516 2:N:0:1
TACGAGGGTATCTAATCCTGTTTGCTCCCCACGCTTTCGAGCCTCAGCGTCAGTAATGGACCAGTATGTCGCCTTCGCCACTGGTGTTCTTCCGAATATCTACGAATTTCACCTCTACACTCGGAGTTCCACATACCTCTTCCATACTCAAGATAGCCAGTATCAAAGGCAATTCCAAGGTTGAGCCCTGGGCTTTCACCTCTGACTAAACTATCCGCCTACGCTCCCTTTACGCCCAATTACAGAG
+
CCCCCGGGGGGGGGGGGGGGGGGGGGGGGGGGGGGGGGDGFGGGFGGGGGGGGGGGGGGGGGGGGGGGGGGGGGGGGGGGGGGGGFFGGFGGGGGGGGGGGAFFGGGGGGGGFGGGGGGGGGGDCEEFGGGFFGGGGGGFFGGGGGGBFFGDGFGGGFFBEA7=D;DFDFFFFF?FFF?+CE?FB81*AD+*@CF6<*E@@DCECF5A@=CEFEGFDGD)-/5?29@FF45;*2:BC@(-8?=E38(
@M00200:205:000000000-AKKM3:1:1102:8789:5555 2:N:0:1
TACTGGGGTATCTAATCCTGTTTGCTCCCCACGCTTTCGCGCCTCAGCGTCAGAACCGGACCAGACAGCCGCCTTCGCCACTGGTGTTCTTGCGAATATCTACGAATTTCACCTCTACACTCGCAGTTCCGCTGTCCTCTTCCGGTCTCAAGCCAACCAGTATCGAAGGCACTTCTGTGGTTGAGCCACAGGCTTTCACCCCCGACTTAATCGGCCGCCTACGCGCCCTTTAAACCCAATTACAGAG
+
CCCCCGGGGGGGGGGGGGGGGGGGGGGGGGGGGGGGGGGGGGGGGGGGGGGGGGGGGGGGGGGGGGGGGGGGGGGGGGGGGGGGGGGGGGGGGGGGGGGGGGGGGFFGGGGGGGGGGGGGGGGG=CGGGGGGGGGGGGABFFGGGDGDGFCEGDGGGGGFGGFGFFFG>GF*6CFFFGD>FGD?>CCFFGFFFDFFFFGFFFFFFFFFFCFCF<EGBGEDFF?F>D>E:F:A4AFFG?BF9<99?2(
@M00200:205:000000000-AKKM3:1:1102:14951:5569 2:N:0:1
TACTAGGGTATCTAATCCTGTTTGCTCCCCACGCTTTCGAGCCTCAGCGTCAGTAATGGACCAGTATGTCGCCTTCGCCACTGGTGTTCTTCCGAATATCTACGAATTTCACCTCTACACTCGGAGTTCCACATACCTCTTCCATACTCAAGATAGCCAGTATCAAAGGCAATTCCAAGGTTGAGCCCTGGGCTTTCACCTCTGACTAAACTATCCGCCTACGCTCCCTTTATACCCAGTTACAGAG
+
CCCCCGGGGGGGGGGGGGGGGGGGGGGGGGGGGGGGGGGGGGGGGGGGGGGGGGGGGGGGGGGGGGGGGGGGGGGGGGGGGGGGGGGGGGGGGGGGGGGGGGGGGGGGGGGGGGGGGGGGGGFGGDEGGGGGGGGFGGGFFGGGGGG7DF@FGGGFFGGFGGFGFFFGFGFFFFFDBDGDFFGGFGF?DDGFFGGFFFGEFFFFFF<CEEA@FEFCFFDA@@AF>D-:AABECCFFGEFB87CFEEE
@M00200:205:000000000-AKKM3:1:1102:13580:5641 2:N:0:1
TACAGGGGTATCTAATCCTGTTTGCTCCCCACGCTTTCGCACCTCAGCGTCAATACCAGTCCAGTGAGCCGCCTTCGCCACTGGTGTTCTTCCGAATATCTACGAATTTCACCTCTACACTCGGAATTCCACTCACCTCTCCTGGATTCAAGCGATGCAGTCTTAAAGGCAGTTCTGGAGTTGAGCTCCAGGCTTTCACCTCTAACTTACAAAGCCGCCTACGTTCGCTTTACACCCAATTACAGAG
+
CCCCCGGGGGGGGGGGGGGGGGGGGGGGGGGGGGGGGGGGEFGGGGGGGGGGGGGGGGGGGGGGGGGGGGGGGGGGGGGGGGGGGGGGGGGGGGGGGGGGGGGGGFGGGGGGGGGGGGGGGGGGGGGGGGGGGGGGGGGBFGDFFGGFGFFGGD+DCEFFGGFGFFGDFGFFFFFFFC??FF?GFGGFFGGF?F?FFFGFFFE@EFFFFFFFFC?CBGFDDFAF);>EFFFFFFGFG=DF9EC>@>(
@M00200:205:000000000-AKKM3:1:1102:20978:5690 2:N:0:1
TACGAGGGTATCTAATCCTGTTTGCTCCCCACGCTTTCGAGCCTCAGCGTCAGTAATGAGCCAGTGTGTCGCCTTCGCCACTGGTGTTCTTCCGAATATCTACGAATTTCACCTCTACACTCGGAGTTCCACATACCTCTTCCATACTCAAGATAGCCAGTATCAAAGGCAATTCCAAGGTTGAGCCCTGGGCTTTCACCTCTGACTAAACTATCCGCCTACGCTCCCTTTAAACCCAATTACAGAG
+
CCCCCGGGGGGGGGGGGGFGGGGGGGGGGGGGGGGGGGGGGGGGGGGGGGGGGGGGGGFAFGGGGFGGGGGGGGGGGGGGGGGGGGGGGGGGGGG:FDEGGGGGGGGGFEFGGGGGGG8FFGGGGGGFGGGGGGGGGGGBDFFFGGGFGFGGDFDFFGGFGCFGFFFFFGFFFFFFFDGGGC6FFFA?FF6:6FDFFFGE@CFBCE@EC5A;9;EEDGFAAAAE9D@FFFB4@CFGGFFDCCE436;
@M00200:205:000000000-AKKM3:1:1102:10041:5778 2:N:0:1
TACAGGGGTATCTAATCCTGTTTGCTCCCCACGCTTTCGAGCCTCAGCGTCAGTAATGGACCAGTATGTCGCCTTCGCCACTGGTGTTCTTCCGAATATCTACGAATTTCACCTCTACACTCGGAGTTCCACATACCTCTTCCATACTCAAGATAGCCAGTATCAAAGGCAATTCCAAGGTTGAGCCCTGGGCTTTCACCTCTGACTAAACTATCCGCCTACGCTCCCTTTACGCCCAGTTACCGAGAGC
+
CCCCCGGGGGGGGGGGGGGGGGGGGGGGGGGGGGGGGGGGGGGGGGGGGGGGGGGGGGFGGGGGGGGGGGGGGGGGGGGGGGGGGGGGGGGGGGGCEFGGGGGGG8FFFGFGGGGGGGGGGGDGEGGFGFFFGGGGGGGFFGDGGGGCF??EGGDFCGGBGG*?DFGGFGF?DDFCFDG8FCCF?F8DDDF?FGFAF7FEEBFEC@<EEFFEFEGG)*9A5A=EADF*/;>6>AGEG@DBE*8*(/((((
@M00200:205:000000000-AKKM3:1:1102:15127:5804 2:N:0:1
TACTGGGGTATCTAATCCTGTTTGCTCCCCACGCTTTCGAGCCTCAGCGTCAGTAATGAGCCAGTGTGTCGCCTTCGCCACTGGTGTTCTTCCGAATATCTACGAATTTCACCTCTACACTCGGAGTTCCACACACCTCTCTCATACTCAAGACACCCAGTATCAAAGGCAATTCCGAGGTTGAGCCCCGGGATTTCACCCCTGACTTAAATGTCCGCCTACGCTCCCTTTAAGCCCAGTTACAGAG
+
CCCCCFGGGGGGGGGGGGGGGGGGGGGGGGGGGGGGGGGGGGGGGGGGGGGGGGGGGGGGGGGGGGGGGGGGGGGGGGGGGGGGGGGGGGGGGGGFGGGGGGGGGGGGGGGGGGGGGGGGGGGD7CEFGGGGGGGEDFG?FGGGGGFFGF?FDFGGGGGFEGFGFCDGFGFFFFFFFCCGGG7CFGGFGGD>EGCFFAEEFF@BFE@EEC8CFFGG(5?=DFFA9DFF4A@CFFGGG@(6)7CE3/(
@M00200:205:000000000-AKKM3:1:1102:14528:5811 2:N:0:1
TACTAGGGTATCTAATCCTGTTTGCTCCCCACGCTTTCGAGCCTCAGCGTCAGTAATGGACCAGTATGTCGCCTTCGCCACTGGTGTTCTTCCGAATATCTACGAATTTCACCTCTACACTCGGAGTTCCACATACCTCTTCCATACTCAAGATAGCCAGTATCAAAGGCAATTCCAAGGTTGAGCCCTGGGCTTTCACCTCTGACTAAACTATCCGCCTACGCTCCCTTTAAACCCAGTTACAGAGAGA
+
CCCCCGGGGGGGGGGGGGGGGGGGGGGGGGGGGGGGGGGGGGGGGGGGGGGGGGGGGGGGGGGGGGGGGGGGGGGGGGGGGGGGGGGGGGGGGGGGGGGGGGGCGGDDFGGGGGGGDEFGGFCCFECDFGGGFGGGDFGFF@EGGGGEGFGFGFGGFFCFEFDGD?GGFGFFF5@FFDGDDEFGB8FFGFGFF,@?FACEF@@5*:AE@EF@9C9@AFDAAAA>AG2@FFFCE=FG59=@EEECB=:@25
@M00200:205:000000000-AKKM3:1:1102:24032:5835 2:N:0:1
TACAGGGGTATCTAATCCTGTTTGCTCCCCACGCTTTCGAGCCTCAGCGTCAGTAATGGACCAGTATGTCGCCTTCGCCACTGGTGTTCTTCCGAATATCTACGAATTTCACCTCTACACTCGGAGTTCCACATACCTCTTCCATACTCAAGATAGCCAGTATCAAAGGCAATTCCAAGGTTGAGCCCTGGGCTTTCACCTCTGACTAACCTATCCGCCTACGCTCCCTTTACACCCAATTACAGAG
+
CCCCCGGGGGGGGGGGGGGGGGGGGGGGGGGGGGGGGGGFFGGGGGGGGGGGGGC<FFGGGGGGGGGGGGGGGGGGGGGGGGGGGGGGGGGGGGGGGGGGGGGG=FGGGGGGGGGGGGGGGGGGGDGGGGGGGGDFGGGFFGGGGGF<FDFGFFFFGGGFGFDFBF8DFGBFFFFFF=6DFG6FFFFFGGGDFFFFFEGFEDF@CEBFE)@A66EF=>DFFFFFFGFFAAE4CEFFCDB:E4>@E9(
@M00200:205:000000000-AKKM3:1:1102:8489:5851 2:N:0:1
TACAGGGGTATCTAATCCCGTTTGCTACCCTGGCTTTCGTGCCTCAGCGTCAGTTAAGACCCAGTAAGCCGCCTTCGCCACCGGTGTTCCTCCATATATCTACGCATTTCACCGCTACACATGGAATTCCACTCTCCTCTCCTGCACTCAAGTCTACCAGTTTCAAATGCATACAATGGTTGAGCCACTGCCTTTTACACCAGACTTAATAAACCACCTGCGCTCCCTTTAAACCCAATTACAGAG
+
CCCCCGGGGGGGGGGGGGGGGGGGGGGGGGGGGGGGGGGGGGGGGGGGGGGGGGFGGGGGFCFGGGGGGGGGGGGGGGGGEGGGGGGGGGGGGGGGGGGGEC<FGGGGGGGGGGGGEFGFDDFFGGGGGGGGGDF8EGGCFGG6FGGFGFGFEGGGGCFFFFFG7FFGFFFCFFFFFG6=FEGGFFFFFDFFFGGFFFGFD)8@D5=A7*?EFF?CDC>C@>4:@*54+9>C47:C*5(1**8*4;
@M00200:205:000000000-AKKM3:1:1102:14157:5858 2:N:0:1
TACTAGGGTATCTAATCCTGTTTGCTCCCCACGCTTTCGAGCCTCAGCGTCAGTAATGGACCAGTATGTCGCCTTCGCCACTGGTGTTCTTCCGAATATCTACGAATTTCACCTCTACACTCGGAGTTCCACATACCTCTTCCATACTCAAGATAGCCAGTATCAAAGGCAATTCCAAGGTTGAGCCCTGGGCTTTCACCTCTGACTAAACTATCCGCCTACGCTCCCTTTAAACCCAGTTACAGAG
+
CCCCCGGGGGGGGGGGGGGGGGGGGGGGGGGGGGGGGGGGGGGGGGGGGGGGGGGFGGGGGGGGGGGGGGGGGGGGGGGGGGGGGGGGGGGGGGGGGGGGGGGGGGGGGGGGGGGGGGGGGGGEGEGGGGGGGGGGDFGFFGGGGGGFFFDFFFGDGGGFFGFGFFGGFGFFFFFFFGGGGGGGFGFFGGFFF?FFFFGFFFFEFFFF*:F@A7EF9DEA59=DFGAFFA@ECCFFG?=;ECCE3=5
@M00200:205:000000000-AKKM3:1:1102:5417:5860 2:N:0:1
TACGGGGGTATCTAATCCTGTTTGCTCCCCACGCTTTCGAGCCTCAGCGTCAGTAATGGACCAGTATGTCGCCTTCGCCACTGGTGTTCTTCCGAATATCTACGAATTTCACCTCTACACTCGGAGTTCCACATACCTCTTCCATACTCAAGATAGCCAGTATCAAAGCCAATTCCAAGGTTGAGCCCTGGGCTTTCACCTCTGACTAAACTATCCGTCTACGCTCCCTTTAAACCCAGTTACAGAG
+
CCCCCGGGGGGGGGGGGGGGGGGGGGGGGGGGGGGGGGGGGGGGGGGGGGGGGGGGGGGGGGGGGGGGGGDFGGGGFGGG>FGGGGGGGGFGGGGEGGGGGGFGGGGGGGGGFGGGGGEFGGGGGEEGFFGGGGGFFCEB8EEDGGG*=D8EDFDD+@?5@FFGFFED*@*;ACCFFCCFCECEAC6?FGGFFGFF+;C=@C=EEEBA*>AEAEF?=*;2>=B;>D>AA?B4?*><E;D@457<);3
@M00200:205:000000000-AKKM3:1:1102:7296:5878 2:N:0:1
TACTGGGGTATCTAATCCTGTTTGCTCCCCACGCTTTCGAGCCTCAGCGTCAGTAATGGACCAGTATGTCGCCTTCGCCACTGGTGTTCTTCCGAATATCTACGAATTTCACCTCTACACTCGGAGTTCCACATACCTCTTCCATACTCCAGCTACCCAGTTTCAAACGCAATTCCAAGGTTGAGCCCTGGGCTTTCACCTCTGACTTAACCATCCGCCTACGCTCCCTTTAAACCCAATTCCACTGACCT
+
CCCC<FGGGGGGGGGGGGGGGGGGGGGGGGGGGGGGGGGFGGGGCGFGGGGGGGG<FEG,FGGGFGCGDEFGGGGGGGGGGGGGGGGGGFGGGGCCGFFGGGGGE8FEGGGGGGGGGGGGG8FEGGGGGGGGFF+EGDFFBGEFFGGFG5AD4==++,??F,;FFF=,:C*@DFFFBF+8>E6DFGGFFGGFCFGFF*C**)*58CE**0+*33DFAGBF>F=EDGFFAAE:*/ACG?23>*1@*937(.)
@M00200:205:000000000-AKKM3:1:1102:6280:5898 2:N:0:1
TACGAGGGTATCTAATCCTGTTTGCTACCCACGCTTTCGAGCCTCAGTGTCAGTTACAGTCCAGAGAGCCGCTTTCGCCACCGGTGTTCCTCCATATATCTACGCATTTCACCGCTACACATGGAATTCCACTCTCCTCTACTGCACTCCAGTCTAACAGTTTCCAATGCCCACAATGGTTGAGCCACTGCCTTTTACATCAGCCTTATTAAACCACCTGCGCTCGCTTTAAACCCAGTTACAGAGACATC
+
CCCCCEGGEGGAFCGCGGGGGFAFGGCGGGGBFGECEFEFFDGGDFFFFGGGGGGCFFGGGGGFFGFFGGGGGGGGGGGDGFGGGDGGGGGGF@A?F9>FFFDGEEGD9EFGGGCD8>DFGCA8E,4===AG?FFG@G89:DFFFGD8=*,1@DG+=FFB,@;=7;EDFG*;99**3=0?D>=,*@EF+9?FF<A8<9<0;**)::=*0*90+*4,87*083544*:*5?****46*8(//*0*9(3((7)
@M00200:205:000000000-AKKM3:1:1102:10428:5907 2:N:0:1
TACAGGGGTATCTAATCCTGTTTGCTCCCCACGCTTTCGAGCCTCAGCGTCAGTAATGGACCAGTATGTCGCCTTCGCCACTGGTGTTCTTCCGAATATCTACGAATTTCACCTCTACACTCGGAGTTCCACATACCTCTTCCATACTCAAGATAGCCAGTATCAAAGGCAATTCCAAGGTTGAGCCCTGGGCTTTCACCTCTGACTAAACTATCCGCCTACGCTCCCTTTATACCCAATTCCAGAGAGA
+
CCCCCGGGGGGGGGGGGGGGGGGGGGGGGGGGGGGGGGGGGGGGGGGFGGGGGGGDGGGGGGGGGFFGGGGGGGGGGGGGGFF<FFGGGGFGGGGGGCGGGGGGCFGGGGGG<@EFFGGG;FGGGGGGGGGGG?FGGGGFFGGGCGGDFDDFGG8DGGFFG8*=9DCDBE*;?8=DFGGDCAFFFGGFGGGFFGD5AEFEEDEFCCFFF@FEF7FE55@5@FFFFGAFFFBFEEGGF=>=E4*8*7(((8
@M00200:205:000000000-AKKM3:1:1102:13444:5925 2:N:0:1
TACCCGGGTATCTAATCCTGTTTGCTACCCACGCTTTCGAGCCTCAGTGTCAGTTACAGTCCAGAGAGCCGCTTTCGCCACCGGTGTTCCTCCATATATCTACGCATTTCACCGCTACACATGGAATTCCACTCTCCTCTACTGCACTCAAGTCTAACAGTTTCCAATGCACACAATGGTTGAGCCACTGCCTTTTACATCAGACTTATTAAACCACCTGCGCTCGCTTTAAACCCAATTACAGAG
+
CCCCCGGGGGGGGGGGGGGGGGGGGGGGGGGGGGGGGGGGGGGGGGGGGGGGGGGGGFGGGGGGGGGGGGDGGFGGGGGGGGGGGGGGGGGGGGGGGGGFGGGGGGGGGGGGGGGGGGGGGGGGGCGGGGGGGDGCGGGFFGGGGGGFGFGGFGGGGGGFFFFGFFGGFGFFFFFFFF=DEE?FFEGFGGGFFGGFFFGFFEFFE@7>ECFAF@:>C>A@@?=:5;>8>F48=EF:E2(*1@=:C=
@M00200:205:000000000-AKKM3:1:1102:21878:5976 2:N:0:1
TACAGGGGTATCTAATCCTGTTTGCTCCCCACGCTTTCGAGCCTCAGCGTCAGTAATGGACCAGTATGTCGCCTTCGCCACTGGTGTTCTTCCGAATATCTACGAATTTCACCTCTACACTCGGAGTTCCACATACCTCTTCCATACTCAAGATAGCCAGTATCAAAGGCAATTCCAAGGTTGAGCCCTGGGCTTTCACCTCTGACTAAACTATCCGCCTACGCTCCCTTTACACCCAATTACAGAG
+
CCCCCGGGEGGGGGGGGGGGGGGGGGGGGGGGGGGGGGGGGDGGFGGGGGGGGGGGGGGGGFGGGGGGGGGGGGGGGGGGGGGGGGGGGGGGGGGGGGGCDGGGGGGGGGGGGGGGGFGFFGGDFCECFFDGGFG9FG8DFGGGGFGCGF,=FG?DGDGFEF;EFFGGFGFFFFFF?DGGFGFFBFGFGCEFFGG?FCEEFFF5AC=;*3?=8>FFFGF>5AA*5CBFFAB6;AEGE@5:68>8=>(
@M00200:205:000000000-AKKM3:1:1102:10964:6112 2:N:0:1
TACAAGGGTATCTAATCCTGTTTGCTCCCCACGCTTTCGAGCCTCAGCGTCAGTAATGGACCAGTATGTCGCCTTCGCCACTGGTGTTCTTCCGTATATCTACGAATTTCACCTCTACACTCGGAGTTCCACATACCTCTTCCATACTCAAGATAGCCAGTATCAAAGGCAATTCCAAGGTTGAGCCCTGGGCTTTCACCTCTGACTAAACTATCCGCCTACGCTCCCTTTAAACCCAGTTACAGAGAGA
+
CCCCCGGGGGGGGGGGGGGGGFGGGGGGGGGGGGGGGGGGGGGGGGGGGGGGGGGGGGGGGGGGGGGGGGGGGGGGGGGEGFGGGGGGGGGGGGGGGGGGGGGGGGGGGGGGGGGGGFFGGGGGGGGGGGGGGGGGGGGFFGGGGGGFGFGGGGGGGGGFFC9FBCFGFFFFFFFFDEGGEG?FFGCFGGGFFGGFFEGECDFFEA8EBEFEFFFGFGF>A5=@>DFFFAEEEFFFG22;@55*7CEB95
@M00200:205:000000000-AKKM3:1:1102:6664:6126 2:N:0:1
TACAGGGGTATCTAATCCTGTTTGCTCCCCACGCTTTCGAGCCTCAGCGTCAGTAATGGACCAGTATGTCGCCTTCGCCACTGGTGTTCTTCCGAATATCTACGAATTTCACCTCTACACTCGGAGTTCCACATACCTCTTCCATACTCAAGATAGCCAGTATCAAAGGCAATTCCAAGGTTGAGCCCTGGGCTTTCACCTCTGACTAAACTATCCGCCTACGCTCCCTTTAAACCCAGTTCCAGAG
+
CCCCCGGGGGGGGGGGGGGGGGGGGGGGGGGGGGGGGGGGGGGGGGGGGGGGGGGGGGGGGGGGGGGGGGFGGGGGGGGGGGGGGGGGGGGGGGGGGGGGGGGGGGGGGFGGGGGGGGGFGGGD:EEGGFFGGFFEFCFFFGGGGGGFFFCGFD8=FGGFGG>FFFFGFGFFFFFFFGGFFGFFFCGFFDGF5EFFFEGBEFFF@EFF5CAEFEGG5*9AACABFDFFFBEF<EFFG@B=C*>?4>B
@M00200:205:000000000-AKKM3:1:1102:11875:6168 2:N:0:1
TACCCGGGTATCTAATCCTGTTTGCTCCCCACGCTTTCGAGCCTCAGCGTCAGTAATGGACCAGTATGTCGCCTTCGCCACTGGTGTTCTTCCGAATATCTACGAATTTCACCTCTACACTCGGAGTTCCACATACCTCTTCCATACTCAAGATAGCCAGTATCAAAGGCAATTCCAAGGTTGAGCCCTGGGCTTTCACCTCTGACTAAACTATCCGCCTACGCTCCCTTTAAGCCCAATTCCCGAG
+
C@CCCGGGGGGGGFEGGGGGGGGGGGGGGGGGGGGGGGGGGGGGGFFGGGG>EGGGGGGGGGGGGGGGGGGGGGGG?FGGGGGGGGGGGGGGGGGCFFGGGGGGGGGGGGFFGGGGGGGGGGGGGEGGGGGGDGGGGGGFFGFFGDGFGFGFFD98FFFFGF>FFFGGFGFFFFDFFGGGFGGFBFGFGGFFFFGFFCGEFFFFEE5A@=FFFEGC)@?ADF2?@DBFFA3C*>EFFF(5C***(82
@M00200:205:000000000-AKKM3:1:1102:13562:6214 2:N:0:1
TACTCGGGTATCTAATCCTGTTTGCTCCCCACGCTTTCGCGCCTCAGCGTCAGAACCGGACCAGACAGCCGCCTTCGCCACTGGTGTTCTTGCGAATATCTACGAATTTCACCTCTACACTCGCAGTTCCGCTGTCCTCTTCCGGTCTCAAGCCAACCAGTATCGAAGGCAATTCTGTGGTTGAGCCACAGGCTTTCACCCCCGACTTAATCGGCCGCCTACGCGCCCTTTACACCCAGTTACAGAGAGAC
+
C@CCCGGGGGGGGGGGGGGGGGGGGGGGGGGGGGGGGGGGGGGGGGGGGGGEDEGGGGGGGGGGCFGGGGGGGGGFGGGGGGGGGEGGGGGGGGGGGGGGGFGGGGGGGGGGGGGGFFGGGGFGEEEGGGGGDEGGGGGFFFGCGDGFGFDFGFFGGGGFGGFGFFGG5C>FAFFFFGGGGGGGAFFFGGGFFGGFFCG@9@>@BF>;EEFFF;CC>D87151>1C>><?:>><FFE2(:42:67)(,,((
@M00200:205:000000000-AKKM3:1:1102:7025:6327 2:N:0:1
TACCAGGGTATCTAATCCTGTTTGCTCCCCACGCTTTCGCGCCTCAGCGTCAGAACCGGACCAGACAGCCGCCTTCGCCACTGGTGTTCTTGCGAATATCTACGACTTTCACCTCTACACTCGGAGTTCCACATACCTCTTCCATACTCAAGATAGCCAGTATCACAGGCAATTCCAAGGTTGAGCCCTGGGCTTTCCCCTCTGACTACACTATCCGCCTACGCTCCCTTTATGCCCCTTTACAGAG
+
CCCCCGGGGGGGGGGGGGEGGGEFGGGGGDEFDGGGGGEGGDGCFGGGGGGGGGGGCFGDGGGGGGGGGGEFGGGGGGGGGGGGFGGGGGGGGGC:CGGFDGGGG6CGGGGFGGGG8EFGGGFE@EGGGGGGF??FGGGFFGGGGDG=FC,=@D@FGGG?FC9FC+@,:6A6FFFF7CFFFEF,*3;>FG59AFGA<*<45=@BCAEFEB6AFEFEDCB=5?@4(:(=FF34)/>C?,(/66.<3)(
@M00200:205:000000000-AKKM3:1:1102:24129:6339 2:N:0:1
TACACGGGTATCTAATCCTGTTTGCTCCCCACGCTTTCGAGCCTCAGCGTCAGTAATGAGCCAGTGTGTCGCCTTCGCCACTGGTGTTCTTCCGAATATCTACGAATTTCACCTCTACACTCGGAGTTCCACACACCTCTCTCATACTCAAGACACCCAGTATCAAAGGCAATTCCGAGGTTGAGCCCCGGGATTTCACCCCTGACTTAAATGTCCGCCTACGCTCCCTTTATGCCCAGTTACAGAG
+
CCCCCGGGGGGGGGGGGGGGGGGGGGGGGGGGGGGGGGGGGGGFGGGGGGGGGGGGGGFGGGGGGGGGGGGGGGGGGGGGGGGGGGFGGGGGGGGGGGGGDFGGGGGGFFGGGGGFFFGGGGGEGGEDGGGGGGGGGGGFFGGGGGGFGF8?FFDG6CGF8DBFF?EGFGFFBFFFFGGCFGG@CFGF?DCBAGFFBE7>=ABD@BA?E4FCFEGC9DE2>A=>=C(:8A;)73>CC;?8CFFEF3;
@M00200:205:000000000-AKKM3:1:1102:17338:6362 2:N:0:1
TACTAGGGTATCTAATCCTGTTTGCTCCCCACGCTTTCGTGCCTCAGCGTCAGTTACGGTCCAGAGAGCCGTTTACACCACAGGTGTTCCTCCCGATATCTACGCATTTCACCGCTACACCGGGAATTCCACTCTCCCCTCCCGCACTCGAGCCCTTCAGTATCCGGCGCACCCTCCCAGTTGAGCCGGGAGATTTCACACCAAACTTAAAGAACCGCCTACGCACCCTTTCAACCCAATTACAGCGAGA
+
CCCCCGGGGDGGGGGGGGGGGGGGGGGGGGGGGGGGGGGGGGGGGGGGGGGGGGGFGGGGGGGEGGFGGGGGGGGDEEFEGGGGGGGGGGGGGGGGDEGGGGGGGGGGGGGGGGGGDGGGGGGGGGFGGGGGGGGGGFGDBGGGGGGFGF?CEGGGGGGFG,CFFFEGBGBEFEFFEGCF>DCFFFGBGCGF5C?CFFGCEF;<0;A>466>6=FG(5>6,;<E6DFF782).-<CGBFB4:-.83467>
@M00200:205:000000000-AKKM3:1:1102:15335:6530 2:N:0:1
TACCCGGGTATCTAATCCTGTTTGCTCCCCACGCTTTCGAGCCTCAGCGTCAGTAATGGACCAGTATGTCGCCTTCGCCACTGGTGTTCTTCCGAATATCTACGAATTTCACCTCTACACTCGGAGTTCCACATACCTCTTCCATACTCAAGATAGCCAGTATCAAAGGCAATTCCAAGGTTGAGCCCTGGGCTTTCACCTCTGACTAAACTATCCGCCTACGCTCCCTTTAAACCCACTTACAGAG
+
CCCCCGGGGGGGGGGGGGGGGGGGGGGGGGGGGGGGGGGGFGGGGGGGGGGGGGGGGGGGGGGGGFFGGGGGGGGGGGGGGGGGGGGGGGGGGGGGGGGGGGGGGFGGGGGGGGGGGGGGGGGCECGGGGGGGG8EGFGFFGGGGGGFGF?EEFFF?EGFGGFGF?FF58DFFBFFFGCGGGGGBGGFGG+@FFGFFEGEFDFF758A5@FFFEFG9FFFA945>DAF>FF474AFG2(5>=BB=65
@M00200:205:000000000-AKKM3:1:1102:4222:6577 2:N:0:1
TACCAGGGTATCTAATCCTGTTCGCTCCCCACACTTTCGCTCCTCAGCGTCAGGATATTCCCAGAGAACCGCCTTCGCCACCGGTGTTCCTCCTGATATCTGCGCATTTCACCGCTACACCAGGAATTCCGTTCTCCCCTGAATACCTCTAGTCTGCCCGTATCGGAAGCAAGCCAGGTGTTAAGCACCTGGTTTTCACTCCCGACGCGACCAACCGCCTACGCGCCCTTTATACCCAATTACAGAGACAC
+
CCCCCGCGGGGGGGGGGGGGGGGGGGGGGGC@:FGGGGBCFGGGGEG8FGGDCGFGGGGGGGGGGGGC<FBEGGGGGGGGG<:FGEGGGGFGEGDEGGGGGCCEFGGGGGGGB@EDGGFGGGF@DGGGGC8DDFCGFGD5?,@+@?EBGFFCE?FF89DBGG8D>@C>>F*;??FF*+59D+2@C<,940@A9<CC>AE*.0>>D25>@>>3:(;:(8:;DF(0(99B).34)-+2<)((6<AA<)(4(,(
@M00200:205:000000000-AKKM3:1:1102:20577:6594 2:N:0:1
TACGCGGGTATCTAATCCTGTTTGCTCCCCACGCTTTCGAGCCTCAGCGTCAGTAATGGACCAGTATGTCGCCTTCGCCACTGGTGTTCTTCCGAATATCTACGAATTTCACCTCTACACTCGGAGTTCCACATACCTCTTCCATACTCAAGATAGCCAGTATCAAAGGCAATTCCAAGGTTGAGCCCTGGGCTTTCACCTCTGACTAAACTATCCGCCTACGCTCCCTTTACACCCAATTACAGAG
+
CCCCCGGGGGGGGGGGGGGFGGGGGGGGGGGGGGGGGGDEEGGGGGGGGGGGGGGGGGGGGGGGGGGGGGGGGGGGGGGGGFGGFGFGGGGFGGGGGGGGGGGGGGGGGGGGGGGGGGGGGGFDFCEFGGFGGGGFGGGFBFGCFGGFGFGCGGFGGGGFCGCGB9FGFGFFFFFB;FCFGFG6A?E?FCFFFG,*3;EE:5E@EFFFBBFEFFGCD49=DA@4>DFF6FFCCEEFC;?;FFCA@<(
@M00200:205:000000000-AKKM3:1:1102:26128:6600 2:N:0:1
TACTAGGGTATCTAATCCTGTTTGCTACCCACGCTTTCGAGCCTCAGTGTCAGTTACAGTCCAGAGAGCCGCTTTCGCCACCGGTGTTCCTCCATATATCTACGCATTTCACCGCTACACATGGAATTCCACTCTCCTCTACTGCACTCAAGTCTAACAGTTTCCAATGCACACAATGGTTGAGCCACTGCCTTTTACATCAGACTTATTAAACCACCTGCGCTCGCTTTATACCAAATTACAGAGAGCTC
+
@CCCCFGGGGGGGGGGGGGGGGGGGGGFFGGGGGGGGGGGGGGGGGGGGGGGGGGGGGGGGFGGGGGGGGGGGEFGGGGGGGGGEGGGEGGGGGGGGFEGGGGGGGGDGGGCGEGCEGGGGGGGFEEGGGGDGGGGCFGFFGGGGGGFGFGGGGFGFFDF@EEGFFGGFGFFFFFFFGC@,3+=6EGFG89FF,EFFBGFEF@*:@;7E7CEFB6CC5A58<53>;@>F>C*2>D,>(09BE==8>(8(*.
@M00200:205:000000000-AKKM3:1:1102:25735:6610 2:N:0:1
TACTGGGGTATCTAATCCTGTTTGCTCCCCACGCTTTCGCGCCTCAGCGTCAGAACCGGACCAGACAGCCGCCTTCGCCACTGGTGTTCTTGCGAATATCTACGAATTTCACCTCTACACTCGCAGTTCCGCTGTCCTCTTCCGGTCTCAAGCCAACCAGTATCGAAGGCAATTCTGTGGTTGAGCCACAGGCTTTCACCCCCGACTTAATCGGCCGCCTACGCGCCCTTTAAACCCAATTACAGAG
+
CCCCCGGGGGGGGGGGGGGGGGGGGGGGGGGGGGGGGGGGGGGGGGGGGGGGDGGGGGGGGGGGGGGGGGGGGGGGGGGGGGGGGGGGGGGGGGGGGGGGGGGFGGGGGGGGGGGFGGGGGGGGGGEGGGGGGGGGGGGFFFGGGGGDGFGGGGGGGGGFFGFGFFGGB80?AFFFCGGGGGGF*>CFGGGFFGCFF?9;9@F=B>;DFFFCF6E7;DFDDA<EFD>>B5><9<EDE<(4<AAF>4:
@M00200:205:000000000-AKKM3:1:1102:11505:6636 2:N:0:1
TACGAGGGTATCTAATCCTGTTTGCTCCCCACGCTTTCGAGCCTCAGCGTCAGTAATGGACCAGTATGTCGCCTTCGCCACTGGTGTTCTTCCGAATATCTACGAATTTCACCTCTACACTCGGAGTTCCACATACCTCTTCCATACTCAAGATAGCCAGTATCAAAGGCAATTCCAAGGTTGAGCCCTGGGCTTTCACCTCTGACTAAACTATCCGCCTACGCTCCCTTTACGCCCACTTACAGAG
+
CCCCCGGGGGGGGGGGGGGGGGGGGGCGGGGGGGGGGGGGGGGGCCFCGGCGGGGGGGGCEFFGGGFGGGGGGGGGFGG@FGFEGGGGGGGGGGEGGGGGG9CA:>ECGCFG<FGGGGGEFFFGE@@?CFFG?EFDFGFDFFGFGG8*=D=FFFF+668D=E>FFFDFBDFFFFFFF8ADGDGCFGDFFGG5:CCFFFFCB8CEFF*;08C@AAC7>CB=D695>CA>FFFF9@5::9((8CB==4(
@M00200:205:000000000-AKKM3:1:1102:6226:6671 2:N:0:1
TACTCGGGTATCTAATCCTGTTTGCTACCCACGCTTTCGAGCCTCAGTGTCAGTGACAGTCCAGAGAGCCGCTTTCGCCACCGGTGTTCCTCCATATATCTACGCATTTCACCGCTACACATGGAATTCCACTCTCCTCTACTGCACTCAAGTCTAACAGTTTCCAATGCACACAATGGTTGAGCCACTGCCTTTTACATCAGCCTTATTAAACCACCTGCGCTCGCTTTAAGCCCCATTACAGAT
+
CCCCCGGGGGGFFGGGGGGGGGEGGGGGGFGGGGGGGGGGGGGGGGGGGGGGGGGGGGGGGGGGGGGGGGGGGFGGGGGGGGGGGGGGGGGGGGGEGGGFGGGGGGGGGGGGFEGGGGGGGGGFGEFGGGGGGGGFGDEDFFGGGGFDFFFGGGGGFGGFDFEGFFCGFGFFFFEFFGFGCEF8F??FF8EF:9AF==EEEEF)=C=@CE6=AE?,)0;@BD2@>CAA4?E744@B*6>=CC=B4*
@M00200:205:000000000-AKKM3:1:1102:14211:6677 2:N:0:1
TACCGGGGTATCTAATCCTGTTTGCTCCCCACGCTTTCGAGCCTCAGCGTCAGTAATGGACCAGTATGTCGCCTTCGCCACTGGTGTTCTTCCGAATATCTACGAATTTCACCTCTACACTCGGAGTTCCACATACCTCTTCCATACTCAAGATAGCCAGTATCAAAGGCAATTCCAAGGTTGAGCCCTGGGCTTTCACCTCTGACTAAACTATCCGCCTACGCTCCCTTTAAACCCAATTACAGAG
+
CCCCCGGGGGGGGGGGGGGGGGGGGGGGGGGGGGGGGGGGFGGGGGGGGGGGGGGGGGGGGGGGGGGGGGGGGGGGGGGGDFGGGGGGGGGGGGGGGGGGGGGGGGGGGGGGGGGGGGGGGGGGGGGGGGGGFFGGGFGFFGGGGGGFGFGCGFFDFGFFGGFFBFGGFGFFFFFFF9?DFGGGFFF5D6C?FGGAF@FCE56CEFBA@CFFFEGGFGFDFFFDAGAFFFFFFFGGGDFFFFE=3C8
@M00200:205:000000000-AKKM3:1:1102:9408:6732 2:N:0:1
TACCAGGGTATCTAATCCTGTTTGCTACCCACGCTTTCGAGCCTCAGTGTCAGTTACAGTCCAGAGAGCCGCTTTCGCCACCGGTGTTCCTCCATATATCTACGCATTTCACCGCTACACATGGAATTCCACTCTCCTCTACTGCACTCAAGTCTAACAGTTTCCAATGCACACAATGGTTGAGCCACTGCCTTTTACATCAGACTTATTAAACCACCTGCGCTCGCTTTAAACCCAATTACAGAG
+
CCCCCFGDGGGGGGEGGGGGGGGGGGGGGGGGGGGGGGGGGGGGGGGGGGGGGGGGGGGGGGGFEFGGGGGGGEGGGDGGGGGDGEGGGGGGGGGGFFGGGGGGGGGGGGGGGGDDEFGGGGGDGGGGGGGGGFGFFFGFFGGGGGGFGFDFDGGGFGFD@FFGFFGEF?FFFFFF8F==BCFG5DFFGDFFFGGFFEGFEFB5@E;CCCFF7C?FF>6EB?9>AD9?9>6866@7*(71@EFE47
@M00200:205:000000000-AKKM3:1:1102:22026:6752 2:N:0:1
TACAAGGGTATCTAATCCTGTTCGCTCCCCACACTTTCGCTCCTCAGCGTCAGGATATTCCCAGAGAACCGCCTTCGCCACCGGTGTTCCTCCTGATATCTGCGCATTTCACCGCTACACCAGGAATTCCGTTCTCCCCTGAATACCTCTAGTCTGCCCGTATCGGAAGCAAGCCAGGTGTTAAGCACCTGGTTTTCACTCCCGACGCGACAAACCGCCTACGAGCCCTTTAAACCCAATTACAGAG
+
CCCCCGGGGGGGGGGGGGGGGGGGGGGGGGGGGGGGGGGGGGGGGGGGGGGGGGGGGGGGGGGGGGGGGGGGGGGGGGGGGGEGGGGGGGGGGGGGGGGGGFFCFGGGGGGGGGGGGGGGGGFGFGGGGGFFGGGGGGDFFGCDGGGFGFGGGGGGGGGFGGDGFFGGDGFFFFFAF6FFFGGCFFGF>DFFFFFFFFGFFBFAFFA>@=83BFGG@GDD0;1A1DFFFFDFFDGGG?FFFFFFFA:
@M00200:205:000000000-AKKM3:1:1102:17851:6821 2:N:0:1
TACAAGGGTATCTAATCCTGTTCGATACCCGCACTTTCGAGCTTCAGCGTCAGTTGCGCTCCAGTGAGCTGCCTTCGCAATCGGAGTTCTTCGTGATATCTAAGCATTTCACCGCTACACCACGAATTCCGCCCACTTTGTGCGTACTCAAGGAAACCAGTTCGCGCTGCAGTGCAGATGTTGAGCATCTACATTTCACAACACGCTTAATCTCCGGCCTACGCTCCCTTTAAGCCCAGTTACAGCG
+
CCCCCFFEGGGGGGGGGGGGGGGGGGGEEGFFGGGGGGGDDFGGGGGGGGCGGGGGGGGGGGGGGFGFGGGGGGGGGGGEGGGGGGGGGGGGGGFEGFGGGGGGGGGGGGGGGGGGGDGGCGGGCGGGGGGGDCGGGGFFFGGGGDEDFF89BCFGGFFFGGEGFEGGBGFFFFFF?FGCGGCFFFGAGGFFFGGF6AG<>=BD>A=D2>F?FEFG9DE2561>?<9FF=;<<)><87;3CFFFF).
@M00200:205:000000000-AKKM3:1:1102:9919:6837 2:N:0:1
TACAGGGGTATCTAATCCTGTTTGCTCCCCACGCTTTCGCGCCTCAGCGTCAGAACCGGACCAGTCAGCCGCCTTCGCCACTGGTGTTCTTGCGAATATCTACGAATTTCACCTCTACACTCGCAGTTCCACTAACCTCTTCCGGTCTCAAGCCATACAGTATCGAAGTCAATTCTGTGGTTGAGCCACAGGCTTTCACCCCCGACTTATAAAGCCGCCTACGCGCCCTTTAAACCCCGTTACAGAG
+
C@CCCGGGGGGGGGGGGGGGGGGGGGGGGGGGGGGGGGDG:FGGGGGE@FGGGGFGGGG>EEGGGFFFGGGGGGGGGGGCEGFGGGGGGG;FFGDEGGGGGGGFG,FGGGFGGFGGGGGGFGFE7EGGFGFGGCF@FG,3@FGGDCC8DF8=FGFG6DG?FGFGE?CE*>1<AFFFAF9;FGD?FFGFF5A>FGGFF7:BFF>(/6(6*9=?64C,.)80/;(:1C>>5:7)))<C=(2((4?9365
@M00200:205:000000000-AKKM3:1:1102:19357:6976 2:N:0:1
TACTAGGGTATCTAATCCTGTTTGCTCCCCACGCTTTCGCGCCTCAGCGTCAGAACCGGACCAGACAGCCGCCTTCGCCACTGGTGTTCTTGCGAATATCTACGAATTTCACCTCTACACTCGCAGTTCCGCTGTCCTCTTCCGGTCTCAAGCCAACCAGTATCGAAGGCAATTCTGTGGTTGAGCCACAGGCTTTCACCCCCGACTTAATCGGCCGCCTACGCGCCCTTTAAACCCAATTACAGAGAGAC
+
CCCCCGGGGGGGGGFGGGGGGGGGGGGGGGGGGGGGGGGGGGGGC<FGGGGGEGGGGGGGGGGGGGGGGGGGGGGGDGGEGGGGGGGGGGGGGGDFFGGGGGGGGGGFGGGGGGGFGGFGGGFGFEGGGGEGGGGFGGGFFGGDEGGFGFEFFGGGGGGFGGFGBFCG5FAFFFFFFG>*@DGGFGF?FDFFFGGFFFF@B>BB>F@@FFFF538C@GF@?;;E>G>FE57<.6?ACBB<4>A9)528(3(
@M00200:205:000000000-AKKM3:1:1102:18702:7021 2:N:0:1
TACTAGGGTATCTAATCCTGTTTGCTCCCCACGCTTTCGAGCCTCAGCGTCAGTAATGGACCAGTATGTCGCCTTCGCCACTGGTGTTCTTCCGAATATCTACGAATTTCACCTCTACACTCGGAGTTCCACATACCTCTTCCATACTCAAGATAGCCAGTATCAAAGGCAATTCCAAGGTTGAGCCCTGGGCTTTCACCTCTGACTAAACTATCCGCCTACGCTCCCTTTATACCCAATTACAGAGCGAT
+
CCCCCGGGGGGGGGGGGGGGGGGGGGGGGGGGGGGGGGGGAEGGGGGGGGGGGGGGGGGGGGGGGGGGGGGGGGGGGGGGGGGGGGGGGGGGGGCFGGGGGGGGGGFGGGGGGGGGGGGGGGGDGGGFFGGGGDGGG?EFFGGGGGGFDFGGD8FC?@DFD;;DFFGG5DFFFFFBF?6?FFG8:@@DGDDFFF8DFEGEC@C@EF@F*09CFEFGACEA8@AA4?AF>F==AEGF?EF9CCEB=43(29(
@M00200:205:000000000-AKKM3:1:1102:26255:7064 2:N:0:1
TACACGGGTATCTAATCCTGTTTGCTCCCCACGCTTTCGAGCCTCAGCGTCAGTAATGGACCAGTATGTCGCCTTCGCCACTGGTGTTCTTCCGAATATCTACGAATTTCACCTCTACACTCGGAGTTCCACATACCTCTTCCATACTCAAGATAGCCAGTATCAAAGGCAATTCCAAGGTTGAGCCCTGGGCTTTCACCTCTGACTAAACTATCCGCCTACGCTCCCTTTACACCCAATTACAGAG
+
CCCCCGGGGGGGGGGGGGGGGGGGGGGGGGGGGGGGGGGGGGGGGGGGGGGGGGGGGGGGGGGGGGGGGGGGGGGGGGGGGGGGGGGGGGGGGGGGGGGGGGGGGGGGGGGGGGGGGGGGGGGGGGEGGGGGGGGFFGGFFFGGGGDEDFGGGGGGGF65DDEGFFFFFGFF5D@DFGDGGGGFFCFFGC?FFGGF?CGFFBFEE<<=>CFEFFG6AGB=AAD>@CAFFFFFCCC<C2(5@CEFF=E
@M00200:205:000000000-AKKM3:1:1102:16771:7200 2:N:0:1
TACGCGGGTATCTAATCCTGTTTGCTCCCCACGCTTTCGCACCTCAGCGTCAGTAATGGTCCAGTGAGCCGCCTTCGCCACTGGTGTTCCTCCGAATATCTACGAATTTCACCTCTACACTCGGAATTCCACTCACCTCTACCATACTCAAGACTTCCAGTATCAAAGGCAGTTCCGGGGTTGAGCCCCGGGATTTCACCCCTGACTTAAAAGTCCGCCTACGTGCGCTTTAAGCCCAATTACAGAG
+
CCCCCGGGGGGGGGGGGGGGGGGGGGGGGGGGGGGGGGGGGGGGGGGGGGGGGGGGGGGGGGGGGGGGGGGGGGGGGGGGGGGGGGGGGGGGGGGGDGGGGGGGGGGGGGGGGGGGGGGGGGGDGGGGGGGGGGGGGGGFFGGGGGFDFFGGGGC9?EFFECBFFFGGFGFFFFFFFGGGGGGFFFEFGGEAEG6AFEFED@BBBFF@C=FFFFG@;GEF;;@F;C>D>):C?4ACEB?0:<B9<9:
@M00200:205:000000000-AKKM3:1:1102:20712:7320 2:N:0:1
TACTAGGGTATCTAATCCTGTTTGCTCCCCACGCTTTCGAGCCTCAGCGTCAGTAATGGACCAGTATGTCGCCTTCGCCACTGGTGTTCTTCCGAATATCTACGAATTTCACCTCTACACTCGGAGTTCCACATACCTCTTCCATACTCAAGATAGCCAGTATCAAAGGCAATTCCAAGGTTGAGCCCTGGGCTTTCACCTCTGACTAAACTATCCGCCTACGCTCCCTTCATACCCAGTTACAGAG
+
CCCCCGGGGGGGGGGGGGGGGGGGGGGGGGGGGGGFGGGDGGGGFGGGGE:FGGEGGGFGFGFGGFFFGGGCGGG@FCGFGGGGGGGGGGGGGGGGGGGGCFFGCFFGGFFDF@FGG<FGF?F7@CCFFGDEGGGGFGFF?EGCFDFD6?DGAFGFGE+0@=7+=DCE0@DF5+9=D8=FFDC?DF=5D?=D?8?DFCFCEDFEF80A6>FEFCCC)9?AAC>>=D=5;F56A*5,:*(8CEC?:>:
@M00200:205:000000000-AKKM3:1:1102:20395:7335 2:N:0:1
TACTAGGGTATCTAATCCTGTTTGCTACCCACGCTTTCGAGCCTCAGTGTCAGTGACAGTCCAGAGAGCCGCTTTCGCCACCGGTGTTCCTCCATATATCTACGCATTTCACCGCTACACATGGAATTCCACTCTCCTCTACTGCACTCAAGTCTAACAGTTTCCAATGCACACAATGGTTGAGCCACTGCCTTTTACATCAGACTTCTTAAACCACCTGCGCTCGCTTTAAGCCCAGTTACAGAGAAATC
+
CCCCCGGGGGGGGGGGGGGGGGGGGGGGGGGGGGGGGGGGGGGGGGGGGGGGGGGGGGGGGGGGGGGGGGDGGDGGGGGEGGGGGGGGGGGGGGGGGGGGGGGGGGGGGGGGGGDDGGGGGGGGGFGFGGGGFGGFGGGFFGGGGGGFGF,@EDC9DE=?CFEGFFGGFGFFFFFFFF+?EECFFFGFGFEFFDFFFFGFFFBFCE**;AF*5:,;8DFFB?=@A*59AF=E4A?CC9@??CEF*75((9*
@M00200:205:000000000-AKKM3:1:1102:7240:7414 2:N:0:1
TACAGGGGTATCTAATCCTGTTCGCTCCCCACACTTTCGCTCCTCAGCGTCAGGTAATGCCCAGAGAACCGCCTTCGCCACCGGTGTTCCTCCTGATATCTGCGCATTTCACCGCTACACCAGGAATTCCGTTCTCCCCTGCATACCTCCAGTCTGCCCGTATCGAAAGCAAGCCAGGTGTTAAGCACCTGGTTTTCACTCCCGATGCGACAAACCGCCTACGAGCACTTTACACCCAATTACAGAG
+
B,CCCFGGGGGGGGGGGGGGGGGGGGGGFGFFGGGGGGGGGGGGGGGGGGGGFGGGGGGGGGGGGGGGGGGGGGEGGGGGGGGGGGGGGGGGGGGGGGGGGGGGGGGGGGGGGGGDGGGGGGG@<FGGGGGFDGC9DDEFAGGGEGFEGFGC===DFDFBEDDFF?GEA8*@FF*?AC?CFC>:FFGFDFGFFFGF66CFFFDFFAAD@=8@DB=:6DF@FF?)850)A6A5>?C+:;(8<)6>F).
@M00200:205:000000000-AKKM3:1:1102:8153:7556 2:N:0:1
TACAAGGGTATCTAATCCTGTTTGCTCCCCACGCTTTCGAGCCTCAGCGTCAGTAATGGACCAGTATGTCGCCTTCGCCACTGGTGTTCTTCCGAATATCTACGAATTTCACCTCTACACTCGGAGTTCCACATACCTCTTCCATACTCAAGATAGCCAGTATCAAAGGCAATTCCAAGGTTGAGCCCTGGGCTTTCACCTCTGACTAAACTATCCGCCTACGCTCCCTTTACACCCAATTACAGAGAGAC
+
CCCCCGGGGGGGGGGGGGGGGGGGGGGGGGGGGGGGGGGGFGGGGGGGGGGEGGGFGGGGGGGGGGGGGGGGGGGGGGGGGGGGGGGGGGGGGGGGGGGGGGGGGGGGGGGGGGGGGGGGGGGGGDGGGGGGGGGGGGGFFGGGGGGFGFGGGGGCGDGFGFFGFFGGFGFFFFFCFGGGGGD?FFFFFF@FBEGFFCFEFDFEFFEE8@FEFFGF55@AAF5DDGFFFFF*:EECC923C44**8(0(((
@M00200:205:000000000-AKKM3:1:1102:3225:7637 2:N:0:1
TACGCGGGTATCTAATCCTGTTTGCTCCCCACGCTTTCGAGCCTCAGCGTCAGTAATGGACCAGTATGTCGCCTTCGCCACTGGTGTTCTTCCGAATATCTACGAATTTCACCTCTACACTCGGAGTTCCACATACCTCTTCCATACTCAAGATAGCCAGTATCAAAGGCAATTCCAAGGTTGAGCCCTGGGCTTTCACCTCTGACTAAACTATCCGCCTACGCTCCCTTTAAACCCAGTTACAGAGACAT
+
CCCCCGEEFGGGGGGGGGGFGGEDFFGGGGGGEGGGGGGGFFGGGGGGGBFFGFGGGEGGG8DDFGFFGGGGGGGGGGGCEGGGFE<FGGGGCFGEGGGDCGFGGG?F9,ECGGGGCFC8EFGEE76@EFGFG?CEFFG+8=EFGG@*?=,,7D?DFDDFDAEFD+@=5FFFF8DDFFCCDEFFAEGFGGCFAFGFFFGE=CEFCE=E*7AEAEFGFFFFAAD)29@AFBB=?CFGE((/9)9))7(3(3)
@M00200:205:000000000-AKKM3:1:1102:20922:7646 2:N:0:1
TACTGGGGTATCTAATCCTGTTTGCTCCCCACGCTTTCGAGCCTCAGCGTCAGTAATGGACCAGTATGTCGCCTTCGCCACTGGTGTTCTTCCGAATATCTACGAATTTCACCTCTACACTCGGAGTTCCACATACCTCTTCCATACTCAAGATAGCCAGTATCAAAGGCAATTCCAAGGTTGAGCCCTGGGCTTTCACCTCTGACTAAACTATCCGCCTCCGCTCCCTTTAAACCCAGTTACAGAG
+
CCCCCGGGGGGGGGGGGGGGGGGGGGGGGGGGGGGGGGDG<FGGGGFGGGGGGGGGGGGGGGGGGGGGGGGFGGGGFGEGGGGGFGGGGFGGGGGGGGGGGGGFGDFFGGFGGFFFGGGGGGFCFGGGFFGFGGGEEGGFFGGGGGGFGFGFGFC8D=?5DDFGF+=ADFFFFFFBF8?DFCFGBEFDDDA5DCCFFFGFFFFEFFEE*3@A>EG6A5>))3:59DFFF>56**5,=2=:E<C?3>2
@M00200:205:000000000-AKKM3:1:1102:10965:7663 2:N:0:1
TACAGGGGTATCTAATCCTGTTCGCTCCCCACACTTTCGCTCCTCAGCGTCAGGTCATTCCCAGAGAACCGCCTTCGCCACCGGTGTTCCTCCTGATATCTGCGCATTTCACCGCTACACCAGGAATTCCGTTCTCCCCTGAATACCTCTAGTCTGCCCGTATCGGAAGCAAGCGCCGTGTTAAGCACGGCGTTTTCACTCCCGACGCGACAAACCGCCTACGAGCCCTTTACACCCACTTACAGAG
+
CCCCCGGGGGGGGGGGGGGGGGGGGGGGGGGGGGGGGGGGGFGGGGGGGGGGGGGGGGGGGGGFGGGGGGGGGGGGGGGGGGGGGGGGGGGGGGGGGGGGGGGGGGGGGGGGGGGGGGGGGGGGGGGGGGGGGGGFGGDBFGFGGGGFGFGGGGGGGGGAG6DFE>EEEGFFFFF5BGGGGGGCFGGFGDEFD5CEF?FCF3@B(.61;9A>83@A>GFFFFFD<395)7)6)6AFG1(8<AFF>)5
@M00200:205:000000000-AKKM3:1:1102:24489:7682 2:N:0:1
TACACGGGTATCTAATCCTGTTTGCTACCCACGCTTTCGAGCCTCAGTGTCAGTTACAGTCCAGAGAGCCGCTTTCGCCACCGGTGTTCCTCCATATATCTACGCATTTCACCGCTACACATGGAATTCCACTCTCCTCTACTGCACTCAAGTCTAACAGTTTCCAATGCACACAATGGTTGAGCCACTGCCTTTTACATCAGACTTATTAAACCACCTGCGCTCGCTTTAAACCCAATTACAGAG
+
CCCCCGGGGGGGGGGGGGGGGGGFGGGGGGGGGGGGGGGGGGGGGDFGGGGGGGGGGGFFFFGGGGGGGGGGGGGGGGGGGGEEFGGGGGFFGGGGGGFGFGGGGGGGGGGGGDEGGGCGGGGGGGGGGGFFGGFEFGGFFGFFGCFEGB89@FGG+C?DGGFGFFDGFGFFFFEFF7@FFECEDF86DFG?C,<ACEGFEE<6)57AEF6;A6?C>DF@5925:7A95A*7*7A782=E?;>B*0
@M00200:205:000000000-AKKM3:1:1102:16265:7692 2:N:0:1
TACTGGGGTATCTAATCCTGTTTGCTCCCCACGCTGTCGCGCCTCAGCGTCAGCAACGGCCCAGCAGAACGCCTTCGCCACTGGTGTTCTTCCCGATATCTACGCATTCCACCGCTACACCGGGAATTCCATCTGCCTCTACCGTGCTCGAGCCCGCCAGTCTCGCTGGCCGCCCCGGCGTTGAGCCCCGGGATTTCACCAACGACTTAACGAACCGCCTACGCGCCCTTTAAACCCAATTACAGAG
+
CCCCCFGGGGGGGGGGGGGGGGGGGGGGGGGGGGGGGGGGGGGGGGGGGGGGGGGGGGGGGGGGGGGGGGGGGGGGGGGGGGGGGGGGGGGGGGGCGEGGGGGGGGDGGGGGGGEGDGDGGGGG:@FGGGGGGGGGGFDBFGGGG?EDGFDEGGGGGGGEGG=C>@GCBGFFFFEFFG))=51*;<?FGGG3@=EFFFGAFBF?0;0:<AFBE?GG1DE?:?<DBGBE>@B)<AGGGF?:4<AAD2(
@M00200:205:000000000-AKKM3:1:1102:28364:7868 2:N:0:1
TACACGGGTATCTAATCCTGTTTGCTCCCCACGCTTTCGAGCCTCAGCGTCAGTAATGGACCAGTATGTCGCCTTCGCCACTGGTGTTCTTCCGAATATCTACGAATTTCACCTCTACACTCGGAGTTCCACATACCTCTTCCATACTCAAGATAGCCAGTATCAAAGGCAATTCCAAGGTTGAGCCCTGGGCTTTCACCTCTGACTAAACTATCCGCCTACGCTCCCTTTATACCCAATTACAGAG
+
CCCCCGGGGGEGGGGGGGGGGGGGGGGGGGGGGGGGGGGGGGGGGGGGGGGGGGGGG<AGGFGGCGGGGGGGGGGGGGGGGGGGGGGGGGFGGGGGGGGGGGGGG8B@FGFGGGGGGGGG9DFGGEGFGGGGGGG9DDDDDDDFF9FBDFGGFGG?FEF5D,;=F99,?DFFFFFFFGFCFFGGDGG08DF?59ACA7CC*8@5:8**8>FAA*@7=C55>9@EDDBFFF@65*5@:527=?;4*95
@M00200:205:000000000-AKKM3:1:1102:21159:7878 2:N:0:1
TACTGGGGTATCTAATCCTGTTTGCTCCCCACGCTTTCGAGCCTCAGCGTCAGTAATGGACCAGTATGTCGCCTTCGCCACTGGTGTTCTTCCGAATATCTACGAATTTCACCTCTACACTCGGAGTTCCACATACCTCTTCCATACTCAAGATAGCCAGTATCAAAGGCAATTCCAAGGTTGAGCCCTGGGCTTTCACCTCTGACTAACCTATCCGCCTACGCTCCCTTTATACCCAATTCCAGAG
+
CCCCCGGGGGGGGGGGGGGGGGGGGGGGGGGGGGGGGGGGFGGGGGGGGGGCFGGGGGGGGGGGGGGFGGGGGGGGGGGGGGG@FGGGGGGGGGGGGGFFGGGGGFGGGGGGGGGGGGGGGGFE=EGGGGGGGGGGGGGFFGGGFGDEFDFGGD?==EGBFCDDFFGCDGFF5DB7+?66FDFFFDGFFDE?58CFF@7@ED508:8AC)*:F;EE@958A6DF=D=FAFE694DBC79=**9@E32
@M00200:205:000000000-AKKM3:1:1102:3160:7951 2:N:0:1
TACACGGGTATCTAATCCTGTTTGCTCCCCACGCTTTCGAGCCTCAGCGTCAGTAATGAGCCAGTGTGTCGCCTTCGCCACTGGTGTTCTTCCGAATATCTACGAATTTCACCTCTACACTCGGAGTTCCACACACCTCTCTCATACTCAAGACACCCAGTATCAAAGGCAATTCCGAGGTTGAGCCCCGGGATTTCACCCCTGACTTAAATGTCCGCCTACGCTCCCTTTATCCCCCATTACAGAG
+
CCCCCGGGGGGGGGGGGGGGGGGGGGGGGGG@FGGGGGG8<BFGGGGEGGGGEE@FGGFGG8FGGDF@6AFFGGGGGGGEG<FGGGGGGFF@FFCGGGGGGGEFGFGGGGGGGGGCFG;DE8=CDCGGFFFFD>8CEGGB54@=,?;=FFG?BFFC6EFDFFEGFFC,:DF*;FFB?D+=F@FFFG60;>ED*@CCFFGEFBFFBEE?CC>?67>B(:629F9B6CBFF4@FE?FE8(684)97<)(
@M00200:205:000000000-AKKM3:1:1102:6507:8004 2:N:0:1
TACCCGGGTATCTAATCCTGTTTGCTACCCACGCTTTCGAGCCTCAGTGTCAGTTACAGTCCAGAGAGCCGCTTTCGCCACCGGTGTTCCTCCATATATCTACGCATTTCACCGCTACACATGGAATTCCACTCTCCTCTACTGCACTCAAGTCTAACAGTTTCCAATGCACACAATGGTTGAGCCACTGCCTTTTACATCAGACTTATTAAACCACCTGCGCTCGCTTTAAACCCACTTACAGAG
+
CCCCCGGGGGGGGGGGGGGGEGEGGGGGGGGGEGGGGGGGCFFGGGGGGGGGGGGGGGGGGGGGGGGGGGGGGGGGGGGGEGGGGGGGGFGGGGGGGGGGGGGGGGDCFFGGFGG8=FFFFFCFGGAEFGGGFGDGF81=FFGGGGGFGFD?FGGGGFGFGGBFFFEGFFFFFFFFFDFFGGGGF88DFFFFFGGFF@,;EFB*::5AECFFCC6C)<6C@:)3)*/06FF4>3<CE(:>EF9=>;
@M00200:205:000000000-AKKM3:1:1102:26130:8005 2:N:0:1
TACGCGGGTATCTAATCCTGTTTGCTCCCCACGCTTTCGAGCCTCAGCGTCAGTAATGAGCCAGTGTGTCGCCTTCGCCACTGGTGTTCTTCCGAATATCTACGAATTTCACCTCTACACTCGGAGTTCCACACACCTCTCTCATACTCAAGACACCCAGTATCAAAGGCAATTCCGAGGTTGAGCCCCGGGATTTCCACCCTGACTTAAATGTCCGCCTACGCTCCCTTTACACCCAGTTACAGAG
+
CCCCCGGGGGGGGGGGGGGGGGGGGGGGGGGGGGGGGGGGGGGGGGGFEGGGGGGGGGGGGGGGGGGGGGGGGGGGGGGGGGGGGGGGGGFFGGCFGGGGFDEF:8FGFFGGGGGGGFGGGGGGGGGGGFGGGEGGDDGFFGGGFGGFCDCFGGGGG@6:@=9DFFGF?FFFFA+89>G6@EDFFFGFGGE>ACFA9*,0:@FF(05@=4=CA@B,-/8;;;;>?D9FAFFE95CFE?FF4<C<>22
@M00200:205:000000000-AKKM3:1:1102:9509:8067 2:N:0:1
TACAGGGGTATCTAATCCTGTTTGCTCCCCACGCTTTCGCGCCTCAGCGTCAGAACCGGACCAGACAGCCGCCTTCGCCACTGGTGTTCTTGCGAATATCTACGAATTTCACCTCTACACTCGCAGTTCCGCTGTCCTCTTCCGGTCTCAAGTCTCCCAGTATCGAAGGCAATTCTGTGGTTGAGCCACAGGCTTTCACCCCCGACTTAAAAGACCGCCTACGCGCCCTTTACACCCAATTACAGAG
+
[truncated: 10,864,367 more chars]
