# Supplementary material for: Responses of rhizosphere soil bacteria to 2-year tillage rotation treatments during fallow period in semiarid southeastern Loess Plateau
Source: PeerJ. 2020 May 5;8:e8853. doi: 10.7717/peerj.8853 (PMC7207221; doi:10.7717/peerj.8853)
Supplement: Supplemental Information 35 [file peerj-08-8853-s035.gz › G2''L3.R2.fastq]

@M00200:207:000000000-ALC1F:1:1101:15127:1995 2:N:0:5
TACTAGGGTATCTAATCCCGTTTGCTCCCCTGGCTTTCGCGCCTCAGCGTCAATACCGGTCCAGGCTGCCGCCTTCGCCACCGGTGTTCCTCCAGATATCTACGCATTTCACCGCTACACCTGGAATTCCACATCCCTCTCCCGGATTCGAGCCTGCCAGTCTCGGACGCAGTTCCCGTGTTGCGCCCGGGGATTTCACGTTCGACTTAACAGGCCACCTACGCGCCCTTTATGCCCAATACATCAGAGCT
+
BCCCB,,,FCFFGECFGFFFGGF7EEEFFCF<<FEFFGEG:CFGGC8FFGGGDF9FEF>FCCFEF,:<@ECFEGGGFEC7CFEFGGFFGGGGGF?DE<DEFFFFE6CEDF9EF8CCE=,A,D=8,8EFGGCD?FGFFCFFGFGD+*=?FAF@?DC8DD+8CFFFF5>?>D5*<EFFA**3=CF+94?DD:)?@:F<7CF(68@<=;<?9CA)31F;(3<3=:6;B6996822-6@68>?F03>-544)4()
@M00200:207:000000000-ALC1F:1:1101:24465:9880 2:N:0:5
TACCGGGGTATCTAATCCCGTTTGCTCCCCACGCTTTCGCGCCTCAGCGTCAGGGAATGCCCAGAGACCCGCCTTCGCCACCGGTGTTCCTCCCGATCTCTACACATTTCACCGCTACACCGGGAATTCCAGTCTCCTCTGCATCCCTCAAGAATGGCAGTATCGGCCGACGTTCTTCGGTTGGGCCGAAGGATTTCACGACCGACTTGCCGTCCCGCCTACGCGCCCTTTAAACCCAATACATCAG
+
CCCCCGGGGGGGGGGGGG?FGGGGGGGGGGGGGGGDFGGGGGGGGGGGGGGGGGGFGGGGGGGGGFGGGGGGGGGGGGGGGGGGGCFGGEFGGGGGGGGGGGGFGGGGGGGGGGGGGGGGGGGGGGGGGGGGDFFGGGGFGGFD9*?DGFCGFCCG67FGGGFGBDACB*@ED@FFFFFDGG>;5D>A>>D>;FFFF?F?F>FF>FFF7>?B<>F?>;B?FF<F>F0;BF?AA-9@?:?FFF76)))
@M00200:207:000000000-ALC1F:1:1101:20946:24516 2:N:0:5
TACTCGGGTATCTAATCCCGTTCGCTCCCCTAGCTTTCGTACCTCAGCGTCAGAAGAGACCCAGTAAGCCGCTTTCGCCACCGGTGTTCCTGATGATATCAACGCATTTCACCGCTCCACCATCAGTTCCGCTTACCCCTGTCTCCCTCAAGCCATGCAGTATGAAGCGCAGTTCCTCGGTTGAGCCGAGGGATTTCACACCTCACTTACATGGCCGCCTACGCACCCTTTACACCCAGTACATCAGAGA
+
CCCCCGGGGGGGGGGGGGGGGGGGGDGFGGGGFGGGGGGGGGGGGGGGGGGGGGGGGGGGGGGFGGFGFFDGGGGGGGGDCFGCFGGGGGGGGGGG9FDFGGGGGGGGGFBFGGGGGEGGFGGGGGFGGCECDGGD==DFGGGDGFFBGFF8DFF?FGDFFFFF7<FGADA>*3?CFFBDGGFF5DFA>>G9@>/7>EFFB@DDEB49CE:7@BFB>@9;;3/((46;;;;)71;40(3,-6.)<2<72:
@M00200:207:000000000-ALC1F:1:1102:12756:8309 2:N:0:5
TACGGGGGTATCTAATCCTGTTCGCTCCCCACGCTTTCGTGCCTCAGCGTCAGTTACAGTCTAGGCAGCTGCCTTCGCAATCGGGGTTCTGGATGCTATCTATGCATTTCACCGCTACAGCATCCATTCCGCCACCCTCGTCTGTACTCAAGCCCTGCAGTATCAATGGCACCCTCTCAGTTAAGCTGAGATATTTCACCACTGACTTACAGGGCCACCTACGCACCCTTTATGCCCAGTACATCAG
+
CCCCCGGGGGGGGGGGGGGGGGGGGGGGGGGGGGGGGGGGGGGGGGGGGGGGGGGGGGGGGGGGFGGDGGGGGGGGFGGGGGGGCEGGGGC9EGGGGFFGGGGGGGGGGGGGGGGGGGGFGG9=<EGGG9?EGGGGGGGGGGGFGG8FGGCFF+@ECBFGFGGGGGFFGGGF>AGGFGGFGFFGFGA6FG7AFFFCFEGFFFFFFFFFFFF:(-)?2FFDEF?@@F9?D@FFFFFFFF@E<EFFF9@
@M00200:207:000000000-ALC1F:1:1102:11726:18251 2:N:0:5
TACCAGGGTATCTAATCCTGTTTGCTCCCCACGCTTTCGTGCATGAGCGTCAGTGTTGGCCCAGAAGGCTGCCTTCGCCACCGGTGTTCCTCCCGATATCTACGCATTTCACCGCTACACCGGGAATTCCAGTCTCCTCTGCTGTACTCAAGCTAAGCAGTATGAGGTGCAGGTTCCCGGTTGAGCCGGGAGATTTAACACCCCACTTACCTAGCCGCCTACGCGCCCTTTACGCCCAGTACATCAG
+
CCCCCGGGFGFGGGGGGGGGGGFFGGGGGGGGGGGCGGGFGGGGFGCGGGGCCFGGGGGGGGGGGGGGGGGGGGGGFGGGGGGGEEFGGGGGGGGGGGGGDDGGGGGGGGGGGGGGGGFGGEG7=>FGGGGBCFGGGGGFGGDDGGGGGGFFGCDFGGGFDFGCGGFFGGCFG9?FFFGGCCDFFGFDF7??DACAFCDCEA>@=9@EFFFEC39A@FB@FFFFFBFF0=@3>?DFF:B?9<)6<><
@M00200:207:000000000-ALC1F:1:1102:9669:21185 2:N:0:5
TACCAGGGTATCTAATCCCGTTTGCTCCCCTGGCTTTCGCGCCTCAGCGTCAGTTCCGGTCCAGATGGTCGCCTTCGCCACCGGTGTTCTTCCCAATATCTACGCATTTCACCGCTCCACCAGAAGTTCCGCGCACCCCTACCTCCCTCGAGCTCGCCAGTATCAAAGGCACTTCTACAGTTGAGCTGCAGGATTTCACCCCTGACTTGGCAAGCCGCCTACGCGCCCTTTAAACCCAATACATCAG
+
CCCCCGGGGGGGGGGGGGGGGGGGGGGGGGGGGGGGGGGGGEGGGGGGGGGGGGGGGGGGGGGGGGGGGGGGGGGGGGGGGGGGGGGGGGGGGGGGFFGGGGGGGGGGGGGGGGGGGDGGGGFFGGGGGGGGGGGGGEGGGGGGGGGGGGGEGGGGDEGGGGGGGGGGGGFFGFGGFGFCED>FFGFFFGFFDFFFFCGEB9>DFFFCEFFEFF>59AFFFFFFFBB>B:BFFFFF????BDFFFFF
@M00200:207:000000000-ALC1F:1:1103:23146:20734 2:N:0:5
TACAGGGGTATCTAATCCCGTTTGCTCCCCTGGCTTTCGCTCCTCAGTGTCAGTGTCGGTCCAGGATGCCGCCTTCGCCACCGGTGTTCCTCCAGATATCTACGCATTTCACCGCTACACCTGGAATTCCGCATCCCTCTCCCGAACTCAAGCCATCCAGTATCAGACGCAGTTCCCCGGTTAAGCCGAGGGATTTCACGTCTGACTTAGTTGGCCACCTACGAGCCCTTTACGCCCAATACATCAC
+
CCCCCGGGGGGGGGGGGGGGGGGGGGGGGGGGGGGGGGGGGGGGGGGGGGGGGGGGGGGGGGGGGFGGGGGGGGGGGGGGGGGGGGGGGGGGGGGGGGGGGGGGGGGGGGGGGGGGGGGGGGGGFGGDFFGGGGG88DFGA@FE=CGGGGG?FDFGGGGGGGGGGGGGGGDDDFGGDC>DEEGFGGFC4CDGFFF4BEFDF465=CE:6>FFF@F45==@@38@;F9;@;5).,:01::???2:4<)
@M00200:207:000000000-ALC1F:1:1103:15141:20767 2:N:0:5
TACAGGGGTATCTAATCCCGTTTGCTCCCCTGGCTTTCGCGCCTCAGCGTCAATGTCGGTCCAGGATGCCGCCTTCGCCACCGGTGTTCCTCCAGATATCTACGCATTTCACCGCTACACCTGGAATTCCACATCCCTCTCCCGCATTCAAGCCCGCCAGTATCGGACGCAGTTCCCCGGTTGAGCCGAGGGCTTTCACGTCCGACTTAACAGTCCGCCTACGCGCCCTTTAAACCCAATACATCAG
+
<@CCCGEGFGGFFG<FFGGCFFFGGFFDFCFGCFDFGGEG7FGDCDFGGGGG@FFEFGEFGBFEFGFGGGGDF::FDFGGGGG:@FGCGG,A=F<9=FFFGGGGGGEEAFDFGDE>EGGGGGGGCF:DEEFG??E,1@@==DDE+0A@,9=3=?FC>CGEGFGGGGCE5CGDDFFGF4C*4;7?DFADC)?));0);)14;55996@3C36?=)09?34(,4:>>:11((.449?.4(4(44)6<-)
@M00200:207:000000000-ALC1F:1:1104:20146:8430 2:N:0:5
TACGCGGGTATCTAATCCTGTTCGCTCCCCACGCTTTCGTGCCTCAGCGTCAGTTACAGCCTAGTTAGCTGCCTACGCAATCGGAGTTCTTGATTGTATCTATGCATTTCACCGCTACACAATCAATTCCGCCAACCTCGTCTGTACTCAAGCCCTGCAGTATCAATGGCAGTTCTCCAGTTGAGCTGGAGGCTTTCACCACTGACTTACAGGGCCGCCTACGCACCCTTTAAACCCAATACATCAG
+
CCCCCGGGGGGGGGGGGGGGGGGGGGGGGGGGGGGGGGGGGGGGGGGGGGGGGGGGGGGGGGFGGGGGGGGGGGGGGGGGGGGGGGGGGGGGGGGGGGGGGGGFGGGFGGGGGGGGGEGGGGGGGGGGGGFGGGGGG8FGGGGGGGGGGGGCGGGGFGGGGGGGGFGGFGGDGFDGGCFGGGGGGGFGFGGGBCFEFFGEEFE==BFGEFFFD2>>@FF@FFFFFD>?D@FE3>FF?@1@84@FFF3
@M00200:207:000000000-ALC1F:1:1104:25243:18630 2:N:0:5
TACAAGGGTATCTAATCCTGTTCGCTACCCATGCTTTCGAGCCTCAGCGTCAGTTGCAGACCAGAGAGCCGCCTTCGCCACTGGTGTTCTTCCATATATCTACGCATTCCACCGCTACACATGGAGTTCCACTCTCCTCTTCTGCACTCAAGTTCAACAGTTTCTGATGCAATTCTCCGGTTGAGCCGAAGGCTTTCACATCAGACTTATTGAACTGCCTGCACTCACTTTACACCCAATACATCAG
+
CCCCCGGGGGGGGGGGGGGGGGGGGGGGGGFGGGGGGGGGGGDGGGFGGGGGGGGGGGGGGGGGGGGGGGGGGGGGGGGGGGGGFGFGGGGGGGGGGGGGGGGGGGGGGFGGGGGGGGGGGGGGFFFGGGFGGGGG8EGFFGDGFFGGGGDEFFFGGGGGGGGGGGFFGGGGCDGGGGGGGGGGGGGGGCGDFGFFFFGF<CF@@@EFECA@7CG1>ADFB2:AE6@=EEFE=7=F9>27>BBE**7
@M00200:207:000000000-ALC1F:1:1104:15999:21532 2:N:0:5
TACAGGGGTATCTAATCCCGTTTGCTCCCCACGCTTTCGCGCCTCAGCGTCAGGAAATGCCCAGAGACCCGCCTTCGCCACCGGTGTTCCTCCCGATCTCTACACATTTCACCGCTACACCGGGAATTCCAGTCTCCTCTGCATCCCTCAAGAACGGCAGTATCAGCCGACGTTTCTCGGTTGAGCCGAGAGATTTCACGACTGACTTGCAATCCCGCCTAGGCGCCCTTTAAGCCCAAGACATCAG
+
ABCCCFGGGGGGGGGGGGGGGGGGGGGGGGGGGGGGGGGGFFGEGFGGGFF@FFGGGGGGGGFGFGGGGGGGGGGGGGGGGGGG>CGGGGGGFCEECFFEGEFGEFGGGGGGDFG>EEFGFGECEEFFCEFGGDAF,=DC=3CFFGCD8DCFFGGGGE;C:A9,=C7@CE5;;9CDCF;CA*;666*:957C?F1);<+6<5<9@5.:74*76;8)6A0;B(,)7>3>BF:4:<B:(3((.42.444
@M00200:207:000000000-ALC1F:1:1105:15649:2376 2:N:0:5
TACAGGGGTATCTAATCCCGTTTGCTCCCCTGACCTTCGTGCCTCAGCGTCAGGAACTGTCCAGAGACCCGCCTTCGCCACTGGTCTTCCTTACGATATCTACGCATTTCACCGCTACACCGTGAATTCCAGTCTCCTCTCCAGTCCTCAAGCACGCCAGTATCAAATGCAGTTTCGGAGTTAAGCTCCGAAATTTCACACCTGACTTAGCGCGCCACCTACGCACCCTTTAAGCCCAGTACATCAG
+
CCCCCGGGGGGGGGGGGGGGGGGGGGGGGGGGGGGGGGGGGGGGGGGGGGGGGGGGGGGGGGGGGGGGGGGGGGGGGGGGGGGGGGGGGGGGGGGGGGGGGGGGGGGGGGGGGGGGGDGGGGGGGGGGGGGGGGGGGGGGGGGGGGGGGFFFDFGGGGGGGGGGGG9EFGGGDFGGGGGGGGGCFGGGGGGGFFFEFFGFFBFFFFFFFCABFFFF@B@(>@9(>BFFFFF<CEFF?@@@E<C<5@F
@M00200:207:000000000-ALC1F:1:1105:13917:5400 2:N:0:5
TACCCGGGTATCTAATCCCGTTCGCTACCCTGGCTTTCGTGCATCAGCGTCAGGAGAGGCCCAGTGAGCCGCCTTCGCCACTGGTGTTCCTAATGATATCAACGCATTTCACCGCTCCACCATTAGTTCCGCTCACCTCTGCCTCCCTCCAGCACAGTAGTTTTGGACGCAATTCCTCGGTTGAGCCGAGGGCTTTCACATCCAACTTTCTGCACAGCCTACGCACCCTTTATACCCAATACATCAG
+
CCCCCGGGGGGGGGGGGFGGGGGGGGGGGGGGGGGGGGGGGGGCFGGGGGGGGGGGGGGGGGGGFGGGFGGGGGGGGGGGGGGGGGFGGGGGGGGGGGFGGFGGGGGGGGGGGGGGGGGGGGGGGGGGGGGGGGGG?9FGGGGGGGGGGGGGGGGGGGDGGGGGGGGGGGGGGFGGGGGGGGGGFGGGDDGGFGFBFEGEFFFFFFFF<CF?EEFFFFFF@;D>;B@FF@EFFFFF1;<D@?A9BFB
@M00200:207:000000000-ALC1F:1:1106:14668:3455 2:N:0:5
TACTCGGGTATCTAATCCTGTTTGCTCCCCACGCTGTCGCGCCTCAGTGTCAGCAACTGCCCAGCAGGCCGCCTTCGCCACCGGTGTTCTTCCGGATCTCTACGCATTCCACCGCTACACCCGGAATTCCGCCTGCCTCTACAGTGCTCCAGCCGCGGCAGTATCCCTGGCCGACGCAGGGTTGAGCCCCGCGCTTTCACCAAAGACTGACCGGGCCACCTACGCGCCCTTTACACCCAGTACATCAG
+
CCCCCGGGGGGGGGDFFGGGGGFGGGGFGGFGEGGGEFCFGGGGGGGGFGGFGGGGGGGDBFDFGGGCFGGGGE@FGGEEFGGGFGEGGGGGGEGGEFFCGCGFGGGGFFGGGGDEGGGG8EGDGGGFGFGEEGFGGGFGGGGGFDEGGFFDFGGEGGGECFF7CCDFCFGGCDCDDG58CE4D;E4CFDGCDD54FAGF?F(72@<<2:FF24<)35<?<F3:9E6(4082).0:8261(642.6>3
@M00200:207:000000000-ALC1F:1:1106:10262:5114 2:N:0:5
TACCCGGGTATCTAATCCCGTTTGCTCCCTACGCTTTCGCGTCTCAGCGTCAGGACAGGCCCAGTGATCCGCTTTCGCCACCGGCGTTCCCTTAGATCTCTACGCATTTCACCGCTCCACCTAAGGTTCCGATCACCTCTACCTGCCTCAAGGACGATGGTTTGCCCGGCAGTTCCATGGTTGAGCCATGGGATTTCACCAAACACCTTCCGTCCCGCCTACACGCGCTTTATACCCAATACATCAG
+
CCCCCGGGGGGGGGGGGGGGGGGGGGGGGGGGGGGGGGGGGGGGGGGGGGGGGGGGGGGGGGGGGGGGGGGGGGFGEGGGGGGGGGGGGGGGGFGGGGGGGGFGGGGGGGGGGGC?CGGGGGGGGFGGGGGGGGGGGGGGGGGGGGGGGGGGGGGGGGGGFGGGGGGGGGGGGFGDFGGGGGGGGGGDDGGGFFGFFFG:FFFFFF0:;@;BEFGABFFFFF;DFF9>>FFFF<=>F??(2:>)-43
@M00200:207:000000000-ALC1F:1:1106:10311:6058 2:N:0:5
TACAGGGGTATCTAATCCTGTTCGCTCCCCACGCTTTCGCTCCTCAGCGTCAGTATCGGCCCAGAGACCCGCCTTCGCCACCGGTGTTCCTCCTGATATCTGCGCATTTCACCGCTACACCAGGAATTCCAGTCTCCCCTACCGAACTCCAGCCCACCCGTATCAACCGCAAGCCAACAGTTGAGCTGCTGGTTTTCACGGTTGACGCAATGAGCCGCCTACGAGCTCTTTATACCCAGTACATCAG
+
CCCCCCGEGEGGGGGGGGGGGGGGGGGGGGGGGGGGGGGGGGGGGGGGGGGGGGGGGGGGGGGGGGGGGGGGGGGGGGGGGGGGGGGGGGGGGGGDGCGGGGGGGGGGGGGGGGGGGGGGGGGGGGGGGGGGGGGGGGGGGGGGGEGGGGGFGGGGGGGEGEGGGGGGGGGCDFGG6C*CCFG>FFFGFGFGFG6:F4CB:FFFEFFF6>EFE9CF>FFF0AD?FFFFFFF<AAFGF2::<ADBA<D
@M00200:207:000000000-ALC1F:1:1106:4689:7707 2:N:0:5
TACTGGGGTATCTAATCCCGTTTGCTCCCCACGCTTTCGTGCCTCAGCGTCAGAACAAGCCCAGCGGCCTGTCTTCACCTTTGGCGTTCCGATAGATATCAACGCATTTCACCACTCCACCTATCGTTCCGGCCGCCCCTACTTGTCTCGAGACGTGCGGTTCGCCGTGCAATTCCCCGGTTGAGCCGAGGGCTTTCACACGACGCCTGCACATCCGCCTACGCACGCTTTAAGCCCAATACATCAG
+
CCCCCGGGGGGGGGGGGGGDGGGGGGGGGGGGEGGGGGGGGGGGGGGGGGGGGGGGGGGGGGGGGGGGGGGGGGGGGGGGGGG8FGGGGGGGGEGGGGGGGGGGG7FFGGGGGGGGGFGGGGGGGGGGGGGCEGGDGEGGDGGGGFGGGGGGGGGGEFC?EGG>GGDGGGGGGFGGFGGGGGGGFGFDDDGGFGDEF375A31ABF6?F?FFFFGF?F?::F?>FF;FBFF>A)9CF::?2:744<2
@M00200:207:000000000-ALC1F:1:1106:7098:9347 2:N:0:5
TACGCGGGTATCTAATCCCGTTCGCTCCCCTGGCTTTCGCGCCTCAGCGTCAGTGTCAGCCCAGCAACCCGCCTTCGCCGCAGGTGTTCCTCTCGATATCTACGCATTTCACCGCTACACCGAGAATTCCAGTTGCCCCTTCTGCACTCTAGCCCTGCAGTATCGGCTGACCTTTCCGGGTTAAGCCCGGAGATTTCACAGTCGACTTGCAGAGGCCGCCTACGCGCCCTTTACACCCAATACATCAG
+
CCCCCGGGGGGGGGGGGGGGGGGGGGGGGGGGGGGGGGGGGGGGGGGGGGGGGGGGGGGGGGGGGGGGGGGGGGGGGGGGGGGGGGGGGGGGGGGGGGGGGGGGGGGGGGGGGGGGGGGGGGGGGGGGGGGGGGGGGGGGGGGGGGGGGGGGGGGGGGGGGGGGCDGGDGGGGFGGFGDDGGGGGGGGGG5DEGGFFFGFFFFFFFFFFEF=EFGFF>BF?BFBFFFFFFFFFFFGF;FFFFFFFFFF
@M00200:207:000000000-ALC1F:1:1106:9542:13245 2:N:0:5
TACGGGGGTATCTAATCCCGTTCGCTCCCCTAGCTTTCGCAGTTCAGCGTCAGTGTCAGCCCAGCAACCCGCCTTCGCCGCAGGTGTTCCTCTCGATATCTACGCATTTCACCGCTACACCGAGAATTCCAGTTGCCCCTTCTGCACTCTAGCCCCGCAGTATCGGCTGACCTTTCCGGGTTAAGCCCGGAGATTTCACAGTCGACTTGCGGTGGCCGCCTACCCGCCCTTTATACCCAATACATCAG
+
CCCCCGGGGGGGGGGGGGGGGGGGGGGGGGGGGGGGGGGGGGGGGGGGGGGDGGGGGGGGGGGGGGGGGGGGGGGGGGGGGGGGGGEFGGGGGGGFGGGGGDGGGGGGGGGGGGGGDGFGGDCGEGGGGGGGGGGGGGGG?FGGGGGGGGGGGFGCEGG>EDGGGGDGGGGGFFGGFGDDGGGF7CGGDCDDFFFCFEFFFFEFFFD@E<BFBFGFBF>127?<FBB699::<>6:@:20:7?7AA9?
@M00200:207:000000000-ALC1F:1:1106:26532:17838 2:N:0:5
TACTGGGGTATCTAATCCTGTTTGCTCCCCACGCTTTCGTGCCTCAGTGTCAATGATCGTGAAGTAAGCTGCCTTCGCAATTGGTGTTCTATGTCATATCTAAGCATTTCACCGCTACATGACATATTCCGCTTACCTACGCGATATTCAAGATTGATAGTATCAATGGCAGTTTCCGAGTTAAGCTCAGAGATTTCACCACTGACTTATCAACCCACCTACGCACCCTTTAAACCCAATACATCAG
+
CCCCCGGGGGGGGGGGGGGGGGGGGGGGGGGGGGGGGGGGGGGGGGGGGGGGGGGGGGGGGFCGGGCGGGGGGGGGGGGGGGGGFDFGGGFGGGGGGFFFGGGGGGGGGGGGGEGGGGGGGFGGGGGGGDGGGGEFFFGGCDGEG>GGGGGFFGGGGGGAFFGFGGGFFGGGGFGGFD6DGGGGFGGGGFGGFGGEFEFEFF@A@FFFFFFFFC?>DFFDEAF9@DFAD=E=CEFF>@FF=EE<**7
@M00200:207:000000000-ALC1F:1:1107:13142:4089 2:N:0:5
TACTGGGGTATCTAATCCCGTTTGCTCCCCTGGCTTTCGCGTCTCAGCGTCAGTCACGTCCCAGAGTGCTGCCTTCGCCATTGGTGTTCCTCCTGATATCTGCGCATTTCACCGCTACACCAGGAATTCCACACTCCTCTTCCGGACTCGAGCCCGACAGTATCCACCGGCATCCCAGGGTTGAGCCCTGGACTTTCACAGCGGACTTACCGGGCCGCCTACACGCTCTTTAAACCCAATACATCAG
+
CCCCCGGGGGGGGGGGGGGGGGGGGGGGGGGGGGGGGGGGGGGGGGGGGGGGGGGGGGGGGGGGGGGGGGGGGGGGGGGGGGGGGGGGGGGGGGGGGGGGGGGGGGGGGGGGGEGGGGGGGGGGGGGGGGGGGGGGGGGGGGGGGGGGGGGEEGGGGGCGGGGGGGGCDGGGGFGGGFGGGGGGGGGFG>FCFGFFFEGEFFF>BFFFFFFFFFFFFBBFFFFFFF>6?<AFF2BF::6F>BBBBA?
@M00200:207:000000000-ALC1F:1:1107:17213:10822 2:N:0:5
TACCGGGGTATCTAATCCCGTTTGCTCCCCTAGCTTTCGCGCCTCAGCGTCAAGAACAGGCCAGGAAGTCGCCTTCGCCACTGGTGTTCCTCCCGATATCTACGCATTTCACCACTACACCGGGAATTCCACTTCCCTCTCCTGCCTTCGAGTCGAGCAGTATCGCGTGACCCTCCCCAGTTGAGCCGGGGGCTTTCACACGCGACTTGCACGACCGCCTGCGCGCTCTTTACACCCAGTACATCAG
+
CCCCCGGGGGGGGGGGGGGGGGGGGGGGGGGGGGGGGGGGGGGGGGGGGGGGGGGGGGGGGGGGGGGGGGGGGGGGGGGGGGGGGGGGGGGGGGGGGGGGGGGGGGGGGGGGGGGGGGGGGGGGGGGGGGGGGGGFGGGGGGGGGGGGGGGFGGGDGGGGGGGGGDGGGGGGGFGGGGGGGGGGGGGBEBGGFGFFF3D?A>EA996?AA7FFFFF>>B?<?99>>:?BFFFA<BF7<??<BFFFFF
@M00200:207:000000000-ALC1F:1:1107:3754:12021 2:N:0:5
TACTGGGGTATCTAATCCCGTTCGCTACCCTAGCTTTCGTACCTCAGCGTCAGAAATGACCCAGTGGGTCGCCTTCGCCACTGGTGTTCCTGATGATATCAACGCATTTCACCGCTCCACCATCAGTTCCACCCACCTCTATCATTCTCTAGTCATGCAGTATCAAGCGCAATTCCTCAGTTAGGCTGAGGGCTTTCACACCTGACTAACAAGACCGCCTACGCACGCTTTAAACCCAATACATCAG
+
CCCCC8FFGGGGGFGGGGGGGGGGGGGGGGGGGGGGGGGGGGGGGGGGGGGGEGGGGGGGGGGGGGGGGGDCGGGGGGGGGGEFGGGGGGGGGGGGGGGFGGGGGGGGGGGGGGGGGGGGGGGGEFGGGGGGGGGGG?GGFGGFGGGGGGGFGGGGCF9DGGGGGGGGDG6CDFFGGGGGDGGCFGGA8A7>BFGFF<FFFDFFFFFFFFFF@BFFFFBD((6@DB>2@@<3)9FFDDFF@EFFEF3
@M00200:207:000000000-ALC1F:1:1107:26789:14821 2:N:0:5
TACTGGGGTATCTAATCCCGTTTGCTCCCCTAGCTTTCGTGCCTCAGTGTCAGGAGTTGTCCAGGGACTCGCCTTCGCCACTGGTGTTCCTCTCGATATCTACGCATTTCACTGCTACACCGAGAATTCCAGTCCCCCCTCCAACCCTCTAGCCGAATAGTATTCAATGCAATTTCCGAGTTGAGCTCGGAGCTTTCACATCAAACTTACCCGACCACCTACGCACCCTTTAAACCCAATACATCAGAGA
+
CCCCCGGGGGGGGGGGGGGGGGGGGGGGGGGGGGGGGGGGGGGGGGGGGGGGGGGGGGGGGGGGGGGGGGGGGGGGGGGGGGGGGGGGGGGGGGGGGGCFGGGGGGGGGGGGGGGGGGGGGGGDGGGGGGGGFGGGFGGGGEFDGGGGFGGGGGGGGGGGGFGGGGDFFGGGGFGGGGDGFEGGGGGFGFGGFF>A+;CC>=CAEFE=EEFF=ADFFF?(056-5@>DDFE<5>F5;?7A)6<EEE@<),
@M00200:207:000000000-ALC1F:1:1107:17221:15781 2:N:0:5
TACCGGGGTATCTAATCCCTTTTGCTCCCCACGCTTTCGTGCCTGAGTGTCAGCAATTGTCCAGGTAGCCGCCTTCGCCTCTGGTGTTCCTCACGATATCTACGCATTTCACTGCTACACCGTGAATTCCGCTACCCTCTCCAATGCTCTAGCCATGTAGTTTGAGGTGCAATTCCGGGGTTAAGCCCCGGGCTTTCACGCCTCACACACACGGCCACCTGCGCACCCTTTAAACCCAATACATCAG
+
CCCCCGGGGCDFFGGGFFFGGGGGGGGGGGGGGGEGFGGGGGGFGFEFDFGGGGGGGGEGGGGGGGGGGGGGGGGGGGGGGGGGGGGGGFFFFGGFGFEGGGGGGGGDGGGGGGGGGFGGGGGGGGGGGGFGGGGGGGGGGGGFFFGGGFGFGGGFEFCAEGGFFGFGFGFFGFGGDCC7EGGGGGFFGFGGEGFAAEF=FFFFEFEB@DFF25?42<D@;D@FFB>?;D;E5>BA<01).8<DFA7
@M00200:207:000000000-ALC1F:1:1107:25459:19667 2:N:0:5
TACTCGGGTATCTAATCCTGTTCGCTCCCCACGCTTTCGTGCCTCAGCGTCAATCCAGGTCTAGCCAGCTGCCTTCGCAATTGGTGTTCTATGGCATATCTATGCATTTCACCGCTACATGCCACATTCCGCTGACCTCATCCTAATTCCAGCCTAGCAGTATCAAAAGCAATTTTACGGTTGAGCCGCAAACTTTCACTCCTGACTTACTTGGCCGCCTACGCACCGTTTAAACCCAATACATCAG
+
CCCCCGGGGGGGGGGGGGGGGGGGGGGGGGGGGGGGGGGGGGGGGGGGGGGGGGGGGGGGGGGGGGGGGGEGFGGGGGGGGGGFGGGGGGGGFGGGGGGGGGGGGGGGGGGGGGGGGGGGGGGGGGGGGGGGGGGGGGGGGGGGGGGGFFGFGGGGGGGGGFFFGGGGGGGGGFGGGGGDGDGGGFG5CEGGFGGFFFGEF5CFFEFCEFFFF)?AAFFFFF==@@F(75>BECFF@;15)4=C543
@M00200:207:000000000-ALC1F:1:1108:27056:10299 2:N:0:5
TACACGGGTATCTAATCCTGTTTGCTCCCCACGCTTTCGTGCATGAGCGTCAGTGTTGGCCCAGAAGGCTGCCTTCGCCATTGGTGTTCCTCCACATCTCTACGCATTTCACCGCTACACGTGGAATTCCACCTTCCTCTGCCACACTCCAGCAAAGTAGTTTCGAGCGCAATTCCCAAGTTAAGCCCGGGGCTTTCACACTCGACTTGTGACGCCGCCTGCGCACACTTTAAGCCCAGTACATCAG
+
CCCCCGGGGGGGGGGGDFGGGGGGGGGGGGFGGGFGGGGGGGGGGGFGGGGGGFFCFFGC,CCF8FFFFGGGGFGGGGDEGCGGGGGGGDFC,=EFGGGGFGFGGGGEGGGGGGGGGGGGCFG7FGFGGG9EFGFGD,=BFGDCD8CFG+@8D8D@D=:FGGGFCG8>DGGGGB9DFFGGGFFA@FGGDE>?5CCFFFFFFFA2@BD?B+.=C(7?>GFF<;BFFFBF@9<C);FFF?<96<A2<.)
@M00200:207:000000000-ALC1F:1:1108:21849:20746 2:N:0:5
TACGGGGGTATCTAATCCTGTTCGCTCCCCACGCTTTCGTGCCTCAGCGTCAATACAGGTCTAGCCAGCTGCCTTCGCAATAGGTGTTCTATGGCATATCTATGCATTTCACCGCTACATGCCACATTCCGCTGACCTCATCCTGATTCTAGCCTGGCAGTATCAAAAGCAATTTTACGGTTGAGCCGCAAACTTTCACTCCTGACTTACCAAGCCGCCTACGCACCCTTTAAACCCATTACATCAG
+
C@CCCCFGE@FFGGGGGGGFFGFGGGGEFGGGGGECFGGGGGC<EFGFEFG:EGGGGGGFGG,CCFGGGGGGGGGGGGGGCFFDF@F?9FAFAFDF,<FGG;FFEDAEFFGFGGGGGGGFAGFCF@FGGEGEGGGEG8DFGG8DFGFGGFGFGGGGGFGGGGGGGGGGGGG++99<FAD@FG9CCF>DDGDEA8+=69CBEFFFFFFEE4.=;286@G@@FFF:?EBD03=3<;F43;(/9>EEFA@
@M00200:207:000000000-ALC1F:1:1110:14590:3190 2:N:0:5
TACGCGGGTATCTAATCCTGTTTGCTCCCCTTGCTTTCGCAGCTCAGTGTCAGTAACCGGCCAGTGAGGCGCCTTCGCCACTGGTGTTCCTCTCGATATCTACAGATTTCACCCTTACACCGAGAATTCCCCTCACCTCTCCAGTACTCAAGTCACGCAGTATTCAATGCAGTTCCAGGGTTGAGCCCTGGGATTTCACACCAAACTTACGTAACCACCTACCTGCCCTTTACACCCAATACATCAG
+
CCCCCGGGGGGGGGGGGGGGGGGGGGGGGGGGGGGGGGGGGGGGGGGGGGGGGGGGGGGGGGGGGGGGGGGGGGGGGGGGGGGGGGGGGGGGGGGGGGGGGGGGGFGGGGGGFFGGFFGGGGGGGGGGGGGGGGGGGGGGGGGGGGGGGGGGGGGGGFGGGGGGGGFGGGGGGFGFGGGDFFGGFGGGFGFFAGDFFCGFEFFA>DFFFGFFBBD4>EDDFEFFFFFD13;EGFFF@@@FFFFFFG<
@M00200:207:000000000-ALC1F:1:1111:8472:9650 2:N:0:5
TACTGGGGTATCTAATCCTGTTCGCTCCCCATGCTTTCGCTCCTCAGCGTCAGTTAATGCCCAGAGACCTGCCTTCGCCATCGGTGTTCCTCCTGATATCTGCGCATTTCACCGCTACACCAGGAATTCCAGTCTCCCCTACATCACTCTAGTCTGCCCGTACCCACCGCAGATCCGGAGTTGAGCCCCGGACTTTCACGGCAGACGCGACAAACCGCCTACGAGCTCTTTATACCCAATACATCAG
+
CCCCCGGGGGGGGGGGGGGGGGGGGGGGGGGGGGGGGGGGGGGGGGGGGGGGGGGGGGGGGFGFGFGGGGGGGGGGGGGGGGGGGGGGGGGGGGGGGGGGGGGGGGGGGGGGGGGDEGGGGGDFGGGGGGGGFGGGAGGGGGGG=+EDGC9@DFGGGGF6CCDGFGGEDGGGGFDFGGGGGDGGCFF9DGCEGGGFFFGFFBF>B@BBE6AB@85>>E12;@@F?99:2469?A==?BF?FFBFF27
@M00200:207:000000000-ALC1F:1:1112:2770:13350 2:N:0:5
TACGCGGGTATCTAATCCCGTTTGCTCCCCTGGCTTTCGCTCCTCAGTGTCAGTGTCGGTCCAGGATGCCGCCTTCGCCACCGGTGTTCCGCTTGATATCTACGAATTTCACCTCTACACCAAGCATTCCACCTTCCTCTCCAGGACTCTAGCTACGCAGTTTCGAGTGCACTTCCACGGTTGAGCCGTGGGATTTCACGCCCGACTTGCGTTGCCGCCTACACGCGCTTTATGCCCAGTACATCAG
+
CCCCCGGGGGGGFCGGGGGGGGGGGGGFFGGG8FGGGGGGGGGGGGGFFGGGGGGGGGGGGGFFGGGGGGGGGGGGGGGGGGDGGGGDGGEFGGGGFGGGGDGGGGGGGGFGGFGGFGGGGGCGFGFGGGGGGGG=FFGFGGGGGFGGGGGCFG8=6CC>DFGGC9?FGGGGGFGGGFCDFGDG7EGGGD5@AFGFFFGF=BDFFFFFFFEFFFGF9B>@6@@@?G>>BF<<AF?F?>:?2<B<<6?
@M00200:207:000000000-ALC1F:1:1112:19466:14915 2:N:0:5
TACTCGGGTATCTAATCCTGTTTGCTCCCCACGCTTTCGTGCCTCAGTGTCAGTTACAGTCCAGAGAGCCGCCTTCGCAACTGGTGTTCCTCCTAATATCTACGCATTTCACCGCTACACTAGGAATTCCACTCTCCTCTCCTGCACTCAAGTTCCCCAGTTTCAAAGGCTTACTACGGTTGAGCCGTAGCCTTTCACCTCTGACTTAAGAAACCACCTACGCACCCTTTAAACCCAGTACATCAG
+
CCCCCGGGEFGGGGGGFGGGGGGGGGGEGEGGGGGGGGGGGFGGGGGFGGGGGGGGGGGGGGGGGGGGGFGGGGGGGGGEGGGGGGGGGGGGGGGGGGGGCFGGGGGGGGGGGGGCEFCFGGGFFDFGG9FGFGGFGGGGGGGGGGGFGGGGGGGGGGGBDGGGGFCGD?DGFFGGGGGGGGFGGGGGGGGFFGGEFE8CDFFFFFEFCC7>CBFAC9@@EF=AB*-7)09?C>886>BFFFFCEF
@M00200:207:000000000-ALC1F:1:1112:19038:15162 2:N:0:5
TACTCGGGTATCTAATCCTGTTCGCTCCCCACACTTTCGCTCCTCAGCGTCAGGTAATGCCCAGAGAACCGCCTTCGCCACCGGTGTTCCTCCTGATATCTGCGCATTTCACCGCTACACCAGGAATTCCGTTCTCCCCTGCATACCTCTAGTCTGCCCGTATCGAAAGCCAGCACTGAGTTAAGCCCAGTGTTTTCACTCCCGACGCGACAAACCGCCTACGAGCCCTTTAAACCCAATACATCAG
+
CCCCCGGGGGGGGGGGGGGGGGGGGGGGGGGGGGGFGGGGGGGGGGGGGGGGEGGGGGGGGGGFFGGGGGGGGGEFGGGGGGGG=FCGGGGGGGDGGGGGFGGGGGGGGGGGGGGGGGGGGGGGGGGGGGGGFGGGGFDDFFFCGGFFGGGAEGFFFFD8CCDGG?DCDGGGGFGGGGFGFFCFFGGFGGGFFGCCFEDCE@95@=AFF>E6;@GFBE0;?D;;?D;<?18BFFFF?F0(.5<DBB2
@M00200:207:000000000-ALC1F:1:1113:28167:11642 2:N:0:5
TACACGGGTATCTAATCCCGTTTGCTCCCCTGGCTTTCGCGCCTCAGCGTCAGCATCATCCCAGAGACTCGCCTTCGCCACTGGTGTTCCTCCCGATATCTACGCATTTCACCGCTACACCGGGAATTCCAGTCTCCTCTGATGTGCTCGAGCTGAACAGTATGAGATGCAGGTCCCCGGTTGAGCCGGGGGATTTAACATCCCACTTATTCAGCCGCCTACACGCCCTTTAAGCCCAGTACATCAGACAT
+
CCCCCGGGGGGGGGGGGGCFGGGGGGGGGGGGGGGGGGGGGGGGGGGGGGGGGGGGGGGGECGGGGGGFGFGGGGGGGGGGGGGGGGGGGGCAEFGGGGGCFFGGGGGGGGFGDEGGGGGDDEGGGFGGGGFGGGGFGGGGGGGGGGGG6CE>EGGGGGF8;FEGGGGGGFCDFGGCFGGGGGGGGGDDGGADG<)AECEE385E;@3CE=?EFF5>>0::BF13)10;FB9A<F4<?F2:A9>9AB<)2)
@M00200:207:000000000-ALC1F:1:1113:21480:20190 2:N:0:5
TACTAGGGTATCTAATCCTGTTTGCTCCCCACGCTGTCGCGCCTCAGCGTCAGCAACAGCCCAGCAGGCCGCCTTCGCCACTGATGTTCTTCCCGATCTCTACGCATTTCACCGCTACACCCGGAATTCCGCTTCCCTCTCCCGAACTCAAGCCCGGCAGTTTCCCACGCAGTTCCCCAGTTGAGCCGGGGGATTTCACGCGGGACTTATCGAGCCGCCTACGCGCCCTTTAAACCCAGTACATCAG
+
CCCCCGFGGGGGFGGCCGGFGGFGGGGGGGGGGGGGGGGGGCFEGGGGEGGGGGGGGGGGGGGGGGGGGGGGGGGGGGGFGGGGGGGFFGGFAFGE@GGGGFFGDGGGGGGGGGGGGGGGEEFECGCFGGGGGGGGGGFFGCGDEGGGGGGGGGC@@>6<@ACFGGGFDEDC?BDCFGGGFF,=;EGGG5E8AC43+<7869D)99082:<:18BE6:6122:B>C9>>:)5:)9;:6:8>BA)5<?
@M00200:207:000000000-ALC1F:1:1114:8907:2497 2:N:0:5
TACTAGGGTATCTAATCCTGTTTGCTCCCCACGCTTTCGCGTCTCAGCGTCAGTAACGTCCCAGCGAGCTGCCTTCGCCATAGGTGTTCCTCCCGATATCTGCGCATTTCACCGCTACACCGGGAATTCCACTCGCCTCTTCCGAACTCTAGTCCGACAGTATCGGTCGGCATCCCAGGGTTGAGCCCTGGACTTTCACAACCTACTCATCGGACCGCCTCCACGCTCTTTCCACCCACTACAGCACAGGT
+
CCCCCGGG@EGGGGGGGGGGFGCFFGGFFGGGGDGEFGGGGGGGGGGGGGCC:FGGGGGGGC<FFGDGGGGGGGGGGGGGGGGFFGGEGGGGGGGGG7+CEGGG7>FFEFGFFGGECFDEFGGCGEGGGFGGAFFGC6C+EDECE8>D89E>DFGDGGGGAFCFGGGCGE4>DFGGGGGGGGDCF;FGFGGFFGCFF*=66:B)(.7)7)2(((2:(5;7(.47::::?2-:4)/)(*(...)*).(.,(.
@M00200:207:000000000-ALC1F:1:1115:14601:6592 2:N:0:5
TACTAGGGTATCTAATCCTGTTTGATCCCCACGCTTTCGTGCCTCAGCGTCAATGACTCTGTAGTGAGCTGCCTTCGCAATCGGTGTTCTATGTCATATCTAAGCATTTCACCGCTACATGACATATTCCGCTCACCTCCCGAGTATTCAAGACCTGTAGTATCAACGGCAGTTCCGAAGTTAAGCTTCGGGATTTCACCACTGACTTACAAACCCGCCTACGCACCCTTTAAACCCAATACATCAG
+
CCCCCDFGGGGGGGGGGGGGGGGGGGGGGGGGGGGGGGGGGGGGGGGGGGGGGGGGGGGGGGGGGGGGGGGGGGGGGGGGGGGGGGGGGGGGGGGGGGGGGGGGGFFGGGGGGGGGGGGGGGGGGGGGGGGGGGGGGGGGGGGGGGGFGGFFGGGFGGA=EGGGFFFDGGGGGFDGDG+=@DGGGGFGGC6@BGGFFFGBEFFFEFEFFFFFFFFF=DAFABFFFFFFFFFF5CFF?DDF@EEF?);
@M00200:207:000000000-ALC1F:1:1115:11034:9978 2:N:0:5
TACTGGGGTATCTAATCCCTTTTGCTCCCCACGCTTTCGTGCCTGAGTGTCAGCAATTGTCCAGGTAGCCGCCTTCGCCTCTGGTGTTCCTCACGATATCTACGCATTTCACTGCTACACCGTGAATTCCGCTACCCTCTCCAATGCTCTAGCCATGTAGTTTGAGGTGCAATTCCGGGGTTAAGCCCCGGGCTTTCACGCCTCACACACACGGCCACCTGCGCACCCTTTAAACCCAGTACATCAG
+
CCCCCGGGGGGGGGGGGGGGGGGGGGGGGGGGGGDGGGGGGGGGFDGFGGGGGCFC<EGGGGFGGFGGGFGGGGGGGGGGGGGGGGGGGGFGFFGGGGGGGGGGGGGGGGGGGGGGGGGGGGDGGFFGGGGGGGEFGGGDFFGGFGFCGGCEFFGGFDFGFGGG9?FEGGGBDFGGGGCGGGGGCCDDGDEBADG50;FDBFFFEBB:=AD2@@D>@FFFFFFBBFFFDFEEFFFFFF;;7<C?EFF
@M00200:207:000000000-ALC1F:1:1115:14037:11953 2:N:0:5
TACTAGGGTATCTAATCCTGTTCGCTCCCCACACTTTCGCTCCTCAGCGTCAGGTCATGCCCAGAGAACCGCCTTCGCCACCGGTGTTCCTCCTGATATCTACGCATTTCACCGCTACACCTGGAATTCCGCATCCCTCTCCCGGATTCAAGCCATCCAGTATCCGACGCAGTTCCTAGGTTAAGCCTAGGGATTTCACGTCGGACTTAGTTGGCCGCCTACGAGCCCTTTATGCCCAGTACATCAG
+
CCCCCGGGGGGGGGGGGGGGGGGGGGGGGGGGGGGGGGGGGGGGGGGGGGGGGGGGGGGGFGGGGGGGGGGGGGGGGGGGGGGGGGGGGGGGGGGGGGGGGGFGGGGGGGGGGGGGGGGGGGGGFGGGGGGGGGGGGGGGGGGGGGGGGGG;FGGGGGGGGGGGGGGGDGDDDFGGGGGFGGGGCGGGGGGFFG4FFEGF@5@A>FB3EFCCEFFA@E;@DFFFF@FFF@FE3CAFBFFFFFF29<?
@M00200:207:000000000-ALC1F:1:1115:6728:19220 2:N:0:5
TACTGGGGTATCTAATCCTGTTTGATCCCCACACTTTCGTGCCTCAGTGTCAGTTACAGCTTGGTAAGCTGCCTTCGCTATCGGTGTTCTTGACGATATCTATGCATTTCACCGCTACACCGTCAATTCCGCCTACCTCATCTGTACTCAAGCCCCGCAGTATCAATGGCACCCTCTCAGTTAAGCTGAGATATTTCACCACTGACTTACGGGGCCACCTACGCACCCTTTAAACCCAATACATCAG
+
CCCCCGGGGGGGGGGGGGGGGGGGGGGGGGGGGGGGGGGGGGGGGGGGGGGGGGG9FGGGGGGGGGGGGGGGGGGGGGGGGGGGGGGGGGGGGGGCGGGGGGGGGGGGGGGGGGGGGGGGGGGGGGGGGGGGGGGGGGGGCEGGGGGGGGGFGFGGGGGGGGGGFGGGGGGGGFGGGGGGGGGGGGFFGFGFFGFFFEGE@FFFEFFFCE=5):BEFFBDFFDB=B>@FFFFFFFF?@-6;EFFFFF
@M00200:207:000000000-ALC1F:1:1115:22781:20780 2:N:0:5
TACTAGGGTATCTAATCCTGTTTGCTACCCACGCTTTCGTGTCTCAGCGTCAGTTACGGTCCAGAAAGCCGTCTACACCACCGGTGTTCCTCCTGATATCTACGCATTTCACCGCTACACCAGGAATTCCACTTTCCTCTCCCGCACTCCAAGTCATTCAGTATTCGGCGCACCCTCCCAGTTGAGCCGGGAGATTTCACACCAAACTTAAACAACCGCCTACACACCCTTTACGCCCAGTACATCAG
+
CCCCCGGGFGGGGGGGGGFGFGFGGDFGGGGGGGGGGGGGGGGGGGGGGGGGGGGGGGGGGGGGG?FGGGGGGGGFGFGGGGGGGGGGGGGFGGGGGGGGGGGGGGGGGGGGGDGGGGGEFEGGFGFDGGGGGGGGGGGGFC?CGGGGGGGGDDAFGGGGGFFF=DF8CEGGDFCGGGDGGGDF9?F5D9CAADFCFEGFFFFF=BF=4@CEEEFFDDF>@?DEDFD@FF3@9CFFFFF?E9<A><BF
@M00200:207:000000000-ALC1F:1:1115:9211:22538 2:N:0:5
TACGCGGGTATCTAATCCTGTTCGCTCCCCACGCTTTCGCTCCTCAGCGTCAGTTGTTGCCCAGAGACCCGCCTTCGCCACCGGTGTTCCTCCTGATATCTGCGCATTTCACCGCTACACCAGGAATTCCAGTCTCCCCTGCAACACTCTAGTTTGCTCGTATCGACTGCAGACCCGAGGTTGAGCCTCGGGATTTCACAGCCGACGCAACAAACCGCCTACGAGCCCTTTATACCCAGTACATCAG
+
CCCCCGGGGGGGGGGGGGGGGGGGGGGGGGGGGGGGGGGGGFGGGGGGGGGGGGGGGGGGDFGGGGGGGGGGGGGGGGGGGFGGGGGGGGGGGGGGGFGGGGGGGGG@FGGGGGGGGGGGGGGGGGGGGGGGGGGGGCEGGGGGGGGFGGGCFGGGGGGGGGGGDGGGGGGGGFGFGGGGEGCGG6?FGGGFE<<FFEGEFFFF>BFFFFFDFFFFFFF1:BFFBFB<217AAA787>F?AFF<2)3
@M00200:207:000000000-ALC1F:1:1116:18368:10954 2:N:0:5
TACTCGGGTATCTAATCCTGTTTGATCCCCACACTTTCGTGCCTCAGCGTCAGTTACAGCCTAGTAAGCTGCCTTCGCTATAGGTGTTCTTGACGATATCTAAGCATTTCACCGCTACACCGTCAATTCCGCCTACCTCATCTGTACTCTAGCCCCGCAGTATCAATGCCACCCTCCCGGTTAAGCCGGGATATTTCAGCACTGACTTACAGGGCCGCCTACGCACCCTTTAAACCCAATACATCAG
+
CCCCCGGGGGGGGGGGGGGGGGGGGGGGGGGGGGGGGGGGGGGGGGGGGGGGGGGGGGGGGGGGGGGGGGGGGGGGGGGGGGGGGGGGGGGGGGGGGGGGGGGGGGGGGGGGGGGGGGGGGGGGGGGGGGGGGGGGGGGGGGGGGGGFGFGCD8EGCGGGGGGGGGGGGGGGGFGGGGGGGGGGGGGGGG5>FFFFFEGFFFFFFFFFFFFFDFGFFFFFFFFFFFFFF@FFECFF?DF@EFFFFFF
@M00200:207:000000000-ALC1F:1:1117:22297:5952 2:N:0:5
TACCCGGGTATCTAATCCTGTTTGCTCCCCACGCTTTCGTGCATGAGCGTCAGTGTTGGCCCAGGAGGCTGCCTTCGCCATTGGTGTTCCTCCACATCTCTACGCATTTCACCGCTACACGTGGAATTCCACCTCCCTCTGCCACACTCAAGCCTCGTAGTTTCGAGCGCAATTCCCAAGTTAAGCCCGGGGATTTCACACTCGACTTGCGAGGCCGCCTGCGCACCCTTTACACCCAATACATCCG
+
CCCCCGGGGGGGGGGGGGGGGGGGGGGGGGGGGGGGGGGGGGGGEGGGGGGGGGGFGGGGFFFGGGGEGGGGGGGGGGGGGGGGGGGGGGFGFFGGGGGGGGGGGGGGGGGGGGGGGGGGGGFFEFGGGFGGFGGGGGFFFGGCCDCFGGGGGGGGG8CGGGGGGG?GGGGGDFGGGG+=ECFGGFGGDGCDE>ABFEGFE6=;>FFF=EBFB>FFFFFFFFFF9B(8??CAA)6@911*.5464(4
@M00200:207:000000000-ALC1F:1:1117:6276:7763 2:N:0:5
TACGCGGGTATCTAATCCTGTTCGCTCCCCACGCTTTCGCGTCTCAGCGTCAGTACCGTCCCAGAGAGCTGCTTTCGCCATTGGTGTTCTTCCTGATATCTGCGCATTTCACCGCTACACCAGGAATTCCACTCTCCTCTTCCGGACTCTAGCCAGATGGTTTCCGATGACATCTCGCGGTTAAGCCTCGAGTTTTCACAACGGACCTGTATAGCCGCCTACACGCTCTTTATACCCAATACATCAG
+
CCCCCGGGGGGGGGGGGGGGGGGGGGGGGGGGGGGGGGGGGGGGGGGGGGGGGGGGGGGDGGGGGGCGGGGGGFGGGGGGGCFGGGGGGGGGGGGEFGGGGGGGGGGGGGGCFGGGGGGGGGGGFFFGFGGGGGGGGGGGGGGGGGGFGGGGGGCCCFGGGGFGGGGGGFGFCFGGG*<>CG7CGFGGGG=4A?FEF?FE=A@?1;>D;EFFFFFFFDBFD@E@7>BFF7:<AAFFF<078?AADAB
@M00200:207:000000000-ALC1F:1:1117:17896:10918 2:N:0:5
TACTAGGGTATCTAATCCTGTTCGCTCCCCATGCTTTCGCTTCTCAGTGTCAGTAATGGCCCAGAGACCTGCCTTCGCCATCGGTGTTCCTCCTGATATCTGCGCATTCCACCGCTACACCAGGAATTCCAGTCTCCCCTACCACACTCTAGTCTGCCCGTACCCACTGCAAGTCCGAGGTTGAGCCTCGGATTTTCACAGCAGACGCGACAAACCACCTACAAGCTCTTTAAACCCAATACATCAG
+
CCCCCGGGGGGGGGGGGGGGGGGGGGGGGGGGGGGGGGGGGGGGGGGGGGGGGGGGGGGGGGGGGGGGGGGGGGGGGGGGGGGGGGGGGGGGGGGGGGGGGGFGGGGGGGGGGGGGGGGGGGGGFGGGGGEFCEEGGGEGDFGFGGGFGGDD=DDGFGGGGEGGGGGGFGGGFDFDDGGCEDDCFGFGGGEEEGFFFFGCEFFAFFFFFFFFFFFFDF>DFEFFFF@;?E<?5CF);@(26@A<EEF
@M00200:207:000000000-ALC1F:1:1117:10720:14336 2:N:0:5
TACACGGGTATCTAATCCCGTTTGCTCCCCTGGCTTTCGCGCCTCAGCGTCAGAAGAGGTCCAGCGTGCCGCCTTCGCCACCGGAGTTCCAGATGATATCAACGCATTTCACCGCTCCACCATCTGTTCCGCACGCCCCTACCTCCCTCGAGACCCGCAGTATCCACGGCCATTCTCCAGTTGGGCTGGAGGATTTCACCACAGACTTGCGAGCCCGCCTACGCGCCCTTTAAACCCAATACATCAG
+
CCCCCGGGGGGGGGGGGGGGGGGGGGGGGGGGGGGGGGGGGGGGGGGGGGGGGGGGGGGGGGGGGGGGGGGGGGGGGGGGGGGGGGGGGGGGFGGGGGGGGGGGGGGGGGGGGGGGGGGGGGGGGGGGGGCGGGGGFGGGGGGGGGGFGGGGGEGGGGGGGGGGFGGGGGGGGFGGG>+CFGFGDGGGGGGF>6FFFFGEEFDF81@EFFDB;BFFBEFFF??06DF>FF:<DAFF???68?<5AAF
@M00200:207:000000000-ALC1F:1:1118:28903:13545 2:N:0:5
TACGCGGGTATCTAATCCTGTTTGCTCCCCACGCTGTCGCGCCTCAGTGTCAGCCACTGCCCAGCAGACCGCCTTCGCCACTGGTGTTCTTCCGGATCTCTACGCATTCCACCGCTACACCCGGAATTCCATCTGCCTCTACGGTACCCAAGCGACACAGTTGCCACGGCCGATCCGGAGTTGAGCCCCGGACTTTCACCACAGCCTTATGCCGCCACCTACGCGCCCTTTAAACCCAATACATCAG
+
CCCCCGEGGGGGGGGGGGGGGGGGGGGFGGGGGGGGGFGGGGGGGGGGGGGGGGGGGGGGGGGGGGGGGGGGGGGGGGGGGGGGGGGGGGGGGGGGGGGGGGGGGGGGGGGGGGGGGGGGGGGGGCGGGGGGGGGFFGGGGGGEGGGG9C8DCEGGGGGGGGGGFGGGGGGGGBGGFGGGGFGGGGGGDGGFADAEFFGEEFFFF?BF<BFFAFEF>EF:03?;>DFB>?7ADFFFF?:??F<)<B?
@M00200:207:000000000-ALC1F:1:1119:14653:3064 2:N:0:5
TACTGGGGTATCTAATCCTGTTTGCTCCCCACGCTGTCGCGCCTCAGTGTCAGCCACTGCCCAGCAGGCCGCCTTCGCCACCGGTGTTCTTCCGGATCTCTACGCATTCCACCGCTACACCCGGAATTCCGCCTGCCTCTACAGTGCTCAAGCCATAGCAGTATCCATGGCCGACGCAGGGTTGAGCCCCGCGCTTTCACCACGGACTGACCAGGCCACCTACGCGCCCTTTACACCCAGTACATCAG
+
CCCCCGGGGGGGGGGGGGGGGGGGGGGGGGGGGGGGGGGGGGGGGGGGGGGGGGGGGGGGGGGGGGGGGGGGGGGGGGGGGGGGGGEGGGGGGGGGGGGGGGGGGGGGGGGGGGGGGGGGFGGGGGGGGDEGEGGGGFGGGGGGGGGGGGGGGGGGGGFGGGGGGAFGGGGGGFCGGGGGGGGGGGGFFDDGDEG>FEFFFFFB@FFFFFFFFFFFFFFFFFFF92>76;?FAAFF?F?6?24<B>2)
@M00200:207:000000000-ALC1F:1:1119:10225:8260 2:N:0:5
TACAAGGGTATCTAATCCCGTTTGCTCCCCACGCTTTCGCGTCTCAGCGTCAGTAACGTCCCAGCGAGCTGCCTTCGCCATAGGTGTTCCTCCCGATATCTGCGCATTTCACCGCTACACCGGGAATTCCACTCGCCTCTTCCGAACTCTAGTCCGGCAGTATCGACCGGCATCCCAGGGTTGAGCCCTGGACTTTCACAGCCGACTTACCGGACCGCCTACACGCTCTTTAAACCCATACATCAG
+
CCCCCGGGGGGGGGGGGGGGGGGGGGGGGGGGGGGGGGGGGGGGGGGGGGGGGGGGGGGGGGGGGGGGGGGGGGGGGGGGGGGGGGGGGGGGGGGGGGGGGGGGGGGGGGGGGGGGGGGGGGGGGGGGGGGGGGGGGGGGGGGGGGGGGGGGGGGGGGGGGGGGGGGGGGGGGFGGGGGDFGGGGFGGGGGGFFGFFFGFFFFFFFFFFFFFF;FFFFFB?FFFFF<<6>FFFFFF:0(8?B<A<<
@M00200:207:000000000-ALC1F:1:1119:14495:11187 2:N:0:5
TACCAGGGTATCTAATCCTGTTTGCTCCCCACGCTGTCGCGCCTCAGTGTCAGCCATAGCCCAGCAGGCCGCCTTCGCCACCGGTGTTCTTCCGGATCTCTACGCATTCCACCGCTACACCCGGAATTCCGTTCTCCCCTGCATACCTCCAGTCTGCCCGTATCGAAAGCAAGCCACCAGTTAAGCCAGTGGATTTCACTCCCGACGCAACAAACCGCCTACGAGCCCTTTAAACCCAATCCATCAGCGA
+
CCCCCGGGGGGGGGGGGGGGGGGGGGGGGGGGGGGGGGGGGGGGGGGGGGGGGGGGGGGGGGGGGGGGGGGGGGGGGGGGGGGGGGGGGGGGGGGGGGGGGGGGGGGGGGGGGGGGGGDFGGGGGGGGGGGGGGGGGGGGGGGGGGGGGGGDDDFGDGGGGCFGGG?EDGGGFF>>FFFFEF>@CFFGGGFFFFGFFEGFFBFB-(:>>;FF1;:F@F>6(/31;>F07??BABFFFF(((43<<7?041
@M00200:207:000000000-ALC1F:1:1119:17717:18546 2:N:0:5
TACGCGGGTATCTAATCCCGTTTGCTCCCCTAGCTTTCGCGCCTCAGCGTCAGAAGAGATCCAGTGCGCCGCTTTCGCCTCCGGCGTTCCTCACAATATCAACGCATTTCACCGCTCCACTGTGAGTTCCGCACACCCCTATCTCCCTCAAGACCGACAGTATCAAAGGCACTTCTGCAGTTAAGCTGCAGGATTTCACCCCTGACTTAAAGACCCGCCTACGCACCCTTTAAACCCAATACATCAG
+
CCCCCGGGGGGGGGGGGGGGGGGGGGGGGGGGGGGGGGGGGGGGGGGGGGGGGGGGGGGGGGGGGGGGGGGGGGGGGGGGFGFGGGGGGGGGGGGGGGGGGGGGGGGGGGGGGGGGGGGGGGGGGGGGGGGGGGGGGGGGGGGGGGGGGGDGGGGGDGGGGGGGGGGGFGGGGFGGGGGGGGGFGGGGGFGFFFGFFFGFF0FF@FFEFFCCC@AFFDF?BFF;?F>B6?D?>26FFF?FBFAABFB
@M00200:207:000000000-ALC1F:1:1119:11796:20965 2:N:0:5
TACGAGGGTATCTAATCCTGTTTGCTCCCCTAGCTTTCGTGCCTCAGCGTCGGTGTCTGTCCAGAAAGCCGCCTTCGCCACTGGTGTTCCTCCCGATATCTACGCATTTCACCACTACACCGGGAATTCCACTTCCCTCTCCTGCCTTCGAGTCGATCAGTATCGCGTGACCCTCCCCAGTTGAGCCGGGGGCTTTCACACGCGACTTGAACGACCGCCTGCGCGCTCTTTATGCCCAATACATCAG
+
CCCCCGGGGGGGGGGGGGGGGGGGGGGGGGGGGGFGGGGGGGGGGGGGGGGGGGGGGGGGGGGGGGGGGGGGGGGGGGGGGGGGFGGGGGGGGGGGGGGGGGGGGGGGGGGGGGGGGGGGGGGGGFFGGGGGGGGGGGGGGGGGGGGGGGGGGGGGGGGGGGFGDGDGGGGGGFGGGGGCCFGFGGGCDGGGFFGFFFGFA>BE>BFFFF??0:EEFEB<?BFB>01:?><B9AFFFF?B:FBAB<?
@M00200:207:000000000-ALC1F:1:2101:17976:4655 2:N:0:5
TACTGGGGTATCTAATCCTGTTTGATCCCCACGCTTTCGTGCCTCAGTGTCAATACTCGTGTAGCAAGCTGCCTTCGCTATCGGTGTTCTATGTCATATCTAAGCATTTCACCGCTACATGACATATTCCGCTTACCTCCACGAGATTCAAGATTGATAGTATCAACGGCAGTTTCCGAGTTAAGCCCGGAGATTTCACCACTGACTTACCAACCCACCTACGCACCCTTTAAACCCAGTACATCAGAGA
+
CCCCCGGGGGGGGGGGGGGGGGGGGGGGGGGGGGGGGGGGGGGGGGGGGGGGGGGGGGGGGGGGGGGGGGGGGGGGGGGGGGGGGGGGGGGGGGGCGGGFGGGGGGGGGGGGGGGGGGGGGGGGGGGFGCD>EGGGGGGFFGGDGDGFGFGGCGGGGGGGFGFDB?CEFDDFFFGFCDGFGGGGFGF?D>9ABF=EAEF55>EEE@EFFE@ECF>BFF>DFBFBFFFDB@3C?EF85;;;C9CEF938E1
@M00200:207:000000000-ALC1F:1:2103:23277:2868 2:N:0:5
TACTGGGGTATCTAATCCTGTTCGCTACCCACGCTTTCGCTTCTCAGCGTCAGTTACTTCCCAGAGACCCGCCTTCGCCACCGGTGTTCCTCCTGATATCTGCGCATTTCACCGCTACACCAGGAATTCCGCACTCCTCTACCGGACTCCAGTCACAGCAGTATCGAGTGGCGTTTCGAGGTTGAGCCTCGAAATTTCACACCCGACTTGCCGAACCGCCTACGAGCTCTTTACACCCAATACACCAG
+
CCCCCFGGEGGGGGGGGGGGGGGGGGGGGGGFGEGGGGGGGFGGGAFGGGGCGFGGFGGE,CDF?FFFCFFGCEEGGGGGG8CFGGGGGGGGFFGGGDFGGGCFE@FEGGGFGGGEEGFFFFGGCFGGGGGGGEG@FE?BFAAECCGEDFF,@DEDFBFGGCC;AEF+3@CD>*@DC7C9CEFFGGG49FGD4*2188@F47)?(5(8?F6;@6C>,=>0;=8;1813:>BBFDF789<6??:7)(-8
@M00200:207:000000000-ALC1F:1:2103:25784:10541 2:N:0:5
TACAGGGGTATCTAATCCTGTTTGATCCCCACACTTTCGTGCCTCAGCGTCAGTTAAAGCTTAGTTAGCTGTCTTCACTATCGATGTTCTTGACGATATCTAAGCATTTCACCGCTACACCGTCAATTCCGCCAACCTCAACTTTACTCAAGTCCTGCAGTATCAATGCCACCCTCCCGGTTAAGCCGGGATATTTCAGCACTGACTTATAGGACCGCCTACGCACCCTTTAAGCCCAATACATCAG
+
CCCCCGGGGGGGGGGGGGGGGGGGGGGGGGGGGGGGGGGGGGGGGGGGGGGGGGGGGGGGGGFGGGGGGGGGGGGGGGGGGGGGGGGGGGGGGGGGGGGGGGGGGGGGGGGGGDGGGGGGGGGGGGGGGGFGGGGGGGGGDFGGGGGGGGGGGGGGGGGGGGGGGFGGGFGGGFGGGGGGGGGC7FG>DDDGFGGFFFGCECFF6@EFFFF@A:FFB>A25;7?DF>FDBFEFFFCBF=@;EFE33<
@M00200:207:000000000-ALC1F:1:2104:17554:2719 2:N:0:5
TACTGGGGTATCTAATCCTGTTTGCTCCCCACGCTTTCGTGCCTCAGTGTCAGTTACAGTCCAGAGAGCCGCCTTCGCAACTGGTGTTCCTCCTAATATCTACGCATTTCACCGCTACACTAGGAATTCCACTCTCCTCTCCTGCACTCAAGTTCCCCAGTTTCAAAGGCTTACTACGGTTGAGCCGTAGCCTTTCACCTCTGACTTAAGAAACCACCTACGCACCCTTTACACCCAATACATCAG
+
CCCCCGGGGGGGGGGGGGGGGGGGGGGGGGGGGGGGGGGGGGGGGGGGGGGGGGGGGGGGGGGGGGGGGGGGGGGGGGGGGGGGGGGGGGGGGGGGGGGGGGGGGGGGGGGGGGGGGGGGGGGGGGGGGGGGGGGGGGGGGGGGGGGGGGGGGGGGGGGGGGGGGGGGFGGGGGGGGGEGGGGGGCGDDDFGA?=FFE76CFFFFEEFE@AB=C*@C3@EFBBDADDFDF=EFE):@(7>E=CFFF
@M00200:207:000000000-ALC1F:1:2104:9372:11580 2:N:0:5
TACGAGGGTATCTAATCCTGTTTGCTCCCCACGCTTTCGTGCATGAGCGTCAGTGTTGGCCCAGAAGGCTGCCTTCGCCATCGGTGTTCCTCCAGATCTCTACGCATTTCACCGCTACACCTGGAATTCCACCTTCCTCTGCCACACTCGAGCCAAGTAGTTTCGAGCGCAATTCCCAAGTTAAGCCCGGGGATTTCACACTCGACTTGCTCAGCCACCTGCGCACACTTTAAACCCAGTACATCAG
+
CCCCCGGGGGGGGGGGGGGGGGGGGGGGGGGGGGGGGGGGGGGGGGGGGGGGGGGGGGGGGGGGGGGGGGGGGGGGGGGGGGDGGGGGGGGGGGGGGGFGGGGGGGGGGGGGGGGGGGGGGGFFGGGGGGGGGGGGGGGGGGGGGGGGGGFCGGGF?DDGGGGGGGGG6EGGGFFGGGFGGGGCFAFFGGCC?>FFFFGAEFFF>BF?BEFFFDDADFBBFFFEBD@FDFE3?CAFDFD@FFFEEE<
@M00200:207:000000000-ALC1F:1:2104:3038:15102 2:N:0:5
TACCGGGGTATCTAATCCTGTTCGCTCCCCTAGCTTTCGCACCTGAGCGTCAGGTAAGGCCCAGAGATCCGCCTTCGCCACCGGTGTTCCTCCTGATATCTGCGCATTTCACCGCTACACCAGGAATTCCGATCTCCCCTACCTACCTCTAGTCGGGCAGTTTCGGATGCAGGTCCGGAGTTGAGCTCCGGGTTTTCACATCCGACTTGCCAAACCGCCTGCGTGCTCTTTAAGCCCAGTACATCAG
+
CCCCCGGGGGGGGGGGGGGGGGGGGGGGGGGGGGGGGGGGGGGGGFGGGGGGGGG9FFGGGGGGGGGGGGGGGGGGGGGGEFGGGGGGGGGGGGGDFGGGGGGGGGGGDCACFCEGGGCFGGCEGGGGGEFGCEGGFGEGGGGGGGGGGGDDFFEGDGGGGGFGGGDGGGFG>CGGCGE4EGGFDFGGGGDDEGGFF48BCF6?(,3A@<AF;(>FBFF?DF;>:346<74A2<FF618B>FD2)6<
@M00200:207:000000000-ALC1F:1:2104:19163:22174 2:N:0:5
TACTGGGGTGTCTAATCCCGTTTGCTCCCCTAGCTTTCGCGCCTCAGCGTCAAGAACAGGCCAGGTAGTCGCCTTCGCCACTGGTGTTCCTCTCGATATCTACGCATTTCACCGCTACACCGAGAATTCCAGTAGCCCCTTCCGCACTCTAGCACGACAGTATCACTTGGCCGCTCCGGGTTAAGCCCGGAGATTTCACAAGTGACTTGTTGCGCCGCCTACGCGCCCTTTACACCCAGTACATCAG
+
CCCCCFGGGGGGGGGGGGGGGGGGGGGGGGGGGGGGGGGGGGGGGGGGGGGGGGGGGGGGGGGGGGGGGGGGGGGGGGGGGGGGGGGGGGGGGGGGGGDGGGGGGGGGGGGGGGGGGGGGGGGGECFGGGGGFFGGGGGGGGGGGGGDFGG;FGGGGGGGGGGGGGFFFFGGDDGGGGGCEGGGGGG4C5)?4FGFFFGF@F@FEFFFFCFFFFDFFFFF;FFF>>>B9FFFFA=?>:(449<9A94
@M00200:207:000000000-ALC1F:1:2105:7458:10096 2:N:0:5
TACAAGGGTATCTAATCCTGTTCGCTCCCCACACTTTCGCTCCTCAGCGTCAGGTAATGCCCAGAGAACCGCCTTCGCCACCGGTGTTCCTCCTGATATCTGCGCATTTCACCGCTACACCAGGAATTCCGTTCTCCCCTGCATACCTCTAGTCTGCCCGTATCGGAAGCAGGCTCAGGGTTAAGCCCTGAGTTTTCACTCCCGACGCGACAAACCGCCTACGAGCCCTTTAAACCCAATACATCAG
+
CCCCCGGGGGGGGGGGGGGGGGGGGGGGGGGGGGGGGGGGGGGGGGGGGGGGGGGGGGGGGGGGGGGGGGGGGGGGGGGGGGGGGGGGGGGGGGGGGGGGFGGGGGGGGGGFGGGGGGGGGGGGGGGGGGGGGGGGGGDGGGGGGGGGGGGGGGGGGGGGGGGGGGGGGGGGGFGGGG6FEGGFDGGGGF7>=FFFFFGFFBFFFFBFFFFBDDGF>FBFFFDF@E>???BFFFF5<:,(5?FFBFF
@M00200:207:000000000-ALC1F:1:2105:21519:14470 2:N:0:5
TACTAGGGTATCTAATCCTGTTTGATCCCCACACTTTCGTGCCTCAGCGTCAGTTACAGCCTAGTAAGCTGCCTTCGCTATCGGTGTTCTTGACGATATCTAAGCATTTCACCGCTACACCGTCAATTCCGCCTACCTCATCTGTACTCAAGCTCCGCAGTATCAATGGCACCCTGACAGTTGAGCTGCCATATTTCACCACTGACTTACAAAGCCGCCTACGCACCCTTTAAACCCAATACATCAG
+
CCCCCGGGGGGGGGGGGGGGGGGGGGGFGGEGGGGGGGGGGGGGGGGGGGGGGGGGGGGGGGGGGGGGGGGGGGGGGGGGGGGGGGGGFGGGCGGGGGGGGGGGGGFGGGGGGGGGGGGFGGGGGGGGGGGGGGGGEFFGGGGGGGGGGGCFGGFFGGGGEGGGGGGGFFGFCAGGDGGGGGGGGGGGGGF7FCGFFFF5:CFFBFFFF6CA>CCF>BFDAADBAFFFFFFFFFFFD@9B=@=EEFE
@M00200:207:000000000-ALC1F:1:2105:15475:16496 2:N:0:5
TACGAGGGTATCTAATCCCGTTTGCTCCCCTGGCTTTCGCTCCTCAGTGTCAGTGTTGGTCCAGGATGCCGCCTTCGCCACCGGTGTTCCTCCAGATATCTACGCATTTCACCGCTACACCTGGAATTCCGCATCCCTCTCCCAATCTCAAGCCATCCAGTATCAGACGCAGTTCCCCGGTTAAGCCGAGGGATTTCACGTGTGACTTAGCAGGCCGCCTACGCGCCCTTTACACCCAATACATCAGAGCT
+
CCCCCGGGGGGGGGGGGGGGGGGGGGGGGGGGGGGGGGGGGGGGGGGGGGGGGGGGGGGGGGGGGGGGGGGGGGGGGGGGGGGGGGGGGGGGGGFGGGGGGGGGGGGGGGGGGGGGGGGGGGGGGGGGGGGGGGGGGGGGGGGGCGGGGGGGGGGFGE8?CFCECEGGGGGGDFGGGCDGCGDGGGGGGGGD5>CAAEGF>BFFFFFFF=8?FFGFBFF61A@FBFFFF@?>BAF<>:BF:?BA<<2))()
@M00200:207:000000000-ALC1F:1:2105:18788:23484 2:N:0:5
TACTAGGGTATCTAATCCTGTTCGCTCCCCATGCTTTCGCTCCTCAGCGTCAGGTAATGCCCAGAGAACCGCCTTCGCCACCGGTGTTCCTCCTGATATCTGCGCATTCCACCGCTACACCAGGAATTCCGTTCTCCCCTGCATACCTCTAGTCCGCCCGTATCGGAAGCACGCTCAGGGTTGAGCCCTGAGTTTTCACTCCCGACGTGACGGACCGCCTACGAGCCCTTTACGCCCAATAAATCAG
+
CCCCCGGGGGGGGGGGGGGGGGGGGGGGGGGGGGGGGGGGGGGGGGGGGFCECFGGGGGGGGGGGGGGGGG7CFEGGGGEFGGGFEGGFEFGGGGFGGGGGGGGDGGGGCFGFGGGDDGGGGGGGGGGGGDEFGGGGGGDFGCGGFDDGGGEFG?ECEE8CEFGGGGCDGGGGFGGGGGFGGCCCGGGG7AFF:FF>EGFF);>5=B@FFFDB7<)6A6(/53;?A>1037<>:);>?11>)6<>A)
@M00200:207:000000000-ALC1F:1:2106:23963:3319 2:N:0:5
TACAGGGGTATCTAATCCTGTTTGCTCCCCACGCTTTCGCGTCTCAGCGTCAGTAACGTCCCAGCGAGCTGCCTTCGCAATTGGTGTTCCTCCTGATATCTGCGCATTTCACCGCTACACCAGGAATTCCACTCGCCTCTTCCGCACTCTAGCCCGACAGTATCCACCGGCATTCGAGGGTTGAGCCCTCGACTTTCACAGCGGACTTACCGAACCGCCTACACGCGCTTTATACCCAGTACATCAG
+
CCCCCGGGGGGGGGGGGGGGGGGGGGGGGGGGGGGGGGGGGGGGGGGGGGGGGGGGGGGGGGGGGGGGGGGGGGGGGGGDEFFGGGGGGGGGGGGGGGGGGGGGGGGGGGGGGGGGGGGGGGGGGGGGGGGGFGGGGGGGGFFGGCEGGGGGG@FDGGGGGGGGGGG6DDDCGFGGFDDGGGGCFFFCGGGGBDGCFCFF42>BFFFFFFFFE09(.1---77<?E>>>?1)644B????29:>AA7
@M00200:207:000000000-ALC1F:1:2106:27679:6980 2:N:0:5
TACTAGGGTATCTAATCCTGTTTGCTCCCCACGCTTTCGTGCCTGAGCGTCAGTGCTAGCCCAGGGGGCTGCCTTCGCCATCGGTGTTCCTCCGCATCTCTACGCATTTCACTGCTACACGCGGAATTCCACCCCCCTCTGCCACACTCCACTTCGCCAGCTTCCATGGCCATTCCCAGGTTAAGCCCGGGGCTTTCACCACCGACACAACGAACCGCCTGCGCACGCTTTATACCCTACACATCAG
+
CCCCC9EDFFGGGFGCFGC<FGFFGFG8FGGCGG7FGFCEGGGGFFE<@+@@FGDEFGGGEGC<CEFCGE:@,C,AFBFFCFD7BFCF9EEGFEE+@CFGFFGGDC7@A=,E5E>DGF9ECC::FE@DFGCB66@>EE8?89E8DF=C,AC,3@FEAEEC*,;EGFGA?FFD*+;=FGC?C?D92?@;CDC46<4;AE7;4(..7;6A8>>B3(3-(1-,4:1((0-((--<BAF?0)2(((.),4)
@M00200:207:000000000-ALC1F:1:2107:23099:25053 2:N:0:5
TACTAGGGTATCTAATCCCGTTTGCTCCCCTAGCTTTCGCTCCTCAGCGTCAATGCCGGTCCAGGATGCCGCCTTCGCCACCGGTATTCCTCCAGATATCTACGCATTTCACCGCTACACCTGGAATTCTGCATCCCTCTCCCGGATTCAAGCCATCCAGTATCAGACGCAGTTCCTAGGTTGAGCCTAGGGATTTCCAGTCTGACTTAGTTGGCAGCCTACGAGCCCTTTAAACCCAATACATCAG
+
CCCCCGGGGGGGGGGGGGGGGGGGGGGGGGGGGGGGGGGGCGGGGGGGGEGGGGGFFGGGGGGGF7EFGGGGGGGGGGGGDGGEGEGGGGGGGGGGGFGGGGGGGGGGGGGGGGGGGGGGGGGGGFFGGGGDCEEG8@FGGGG8+1@=E?FEEEGGGGFAEGFCFCFEDG+3@FGGG:,+@:0A6<**;>576DDFA*+*49F66AEFFA1>4592)35>EA--6?5BFBF)947*6(4(63.76>E
@M00200:207:000000000-ALC1F:1:2108:12876:5130 2:N:0:5
TACTCGGGTATCTAATCCTGTTTGCTCCCCACGCTTTCGTGCCTCAGTGTCAATGATCGTGTAGTAAGCTGCCTTCGCAATGGGTGTTCTATGTCATATCTAAGCATTTCACCGCTACATGACATATTCCGCTTACCTCCACGATATTCAAGACAGATAGTATCGACGGCAGTTCCCGAGTTAAGCTCGGGGATTTCACCACTGACTTACCTGCCCACCTACGCACCCTTTAAACCCAGTACATCAG
+
CCCCCGGGGGGGGGGGGGGGGGGGGGGGGGGGGGGGGGGFGGGGGGGFGGGGGGGCFGGGGFGGGGGGGFGGGGGGGGGGCFGGGGGGGGGFFGGGGGGGGGGG,EGGGGGGGDDGGGGGFGGGGGGGGGGGDEGGGGG?FGGEFGGGGGDGGGGGGGGGGGGD03@=CEG>==FGFCGGGDGGGGFGGDGDFGGFFFGFFFFFFFFCEFFFFDGG@EFFFFF4>FBFBFFFEEGFDF;@EFFFFF3
@M00200:207:000000000-ALC1F:1:2108:13984:6634 2:N:0:5
TACTAGGGTATCTAATCCTGTTCGCTACCCACGCTTTCGCTCCTCAGCGTCAGGTAAGGCCCAGAGAGCCGCCTTCGCCACCGGTGTTCCTCCTGATATCTGCGCATTTCACCGCTACACCAGGAATTCCAGTCTCCCCTGCAGTACTCTAGTTTGCCCGTATCGACTGCAGGCCCGAGGTTGAGCCTCGGGTTTTCACAGCCGACGTGACAGACCGCCTACGAGCTCTTTAAACCCAATACATCAG
+
CCCCCFGGGGGGGGGGGGGGGGGEGGGGGGGGGGGGGGGGGGGGGGGGGGGGGGGGGGGGGGGGGGGGGGGGGGGGGGGGGGGGGGGGGGGGGGGGGGGGGGGGGGDEGFGFGGGGGGGGGGGGFGGGGGGFGFGGGGGGGGGGGGGGGGGFFFGGGDFGGGGF55CEGGGCGGDGD5C53@0CGGGGF4CGACDFFE>88AA?B@BEDAF;FFGGFDB?DFFE@B9:<DF4))<<:<::05A92-)
@M00200:207:000000000-ALC1F:1:2108:3989:10320 2:N:0:5
TACTGGGGTATCTAATCCTGTTCGCTCCCCACGCTTTCGCTCTACAGCGTCAGTGTCGGCCCAGATCACCGCCTTCGCCACCGGTGTTCCTCCTGATATCTGCGCATTTCACCGCTACACCAGGAATTCCAGTCTCCCCTACATCACTCTAGTCTGCCCGTACCGACCGCAGATCCGGAGTTGAGCCCCGGACTTTCACGGCAGACGCGACAAACCGCCTACGAGCTCTTTATACCCAATACATCAG
+
CCCCCGGGGGGGGGGGGGGGGGGGGGGGGGGGGGGGGGGGGGGGGGGGGGGGGGGGGGGGGGGGGGGGGGGGGGGGGGGGGGGGGGGGGGGGGGGGGGGGGGGGGGGGGGGGGGGGGGGGGF8FFFGGGGGGGGGA8EEGGGGGGGGGGGFFGGGGDGGGEGGA01@EGGGG5>GFGDCGGGGGGGGGGGGGFGGFFFGF@AEBFF>51>EFD?GG>FFF6F071B9FB>DADFG=??<0>BFFFF?
@M00200:207:000000000-ALC1F:1:2109:11122:11886 2:N:0:5
TACCCGGGTATCTAATCCTGTTTGCTACCCATGCTTTCGCTCCTCAGCGTCAGTTTCGGCCCAGAGCGGCGCCTTCGCCACCGGTGTTCCTCCTAATATCTGCGCATTTCACCGCTACACTAGGAATTCCCCGCTCCCCTACCGTACTCAAGTCACAGCAGTATCGGATGCACGCTTTGGGTCAAGCCCAAAGTTTTCACACCCGACTTACTGAACCGCCTACGACCTCTTTACGCCCAGTACATCAG
+
CCCCCGGGGGGGGGGGGGGGGGGGGGGG;FGGGGGGGGGGGGGGGGGGGGGGGGGGGGGGGGGGGGGGGGGGGGGGGGGGGGGGGGGGGGGGGGGGGGGGGGGGGGGGGGGGGGGGGGGGGGGGGGFGGGGDEGGGGGGGGGDGGGGGGGGGGGGGGGGGGGGGGGGGGEGGGFGGGGGGGF-/;EFGGFGFGGGFFFGFFF>FFFFFFFFFFFGG<F>@FFFFF279:?B<AADFF>?<F<<9A<)4
@M00200:207:000000000-ALC1F:1:2109:24392:15168 2:N:0:5
TACACGGGTATCTAATCCTGTTCGATACCCGCACTTTCGAGCTTCAGCGTCAGTTACGCTGCGGCAAGCTGCCTTCGCAATCGGGGTTCTTCGTGATATCTAAGCATTTCACCGCTACACCACAAATTCCGCCTGCCTTCCGCGCACTCAAGCCAACCAGTTCGCGCTGCAGTGCCACAGTTTAGCTGCGGCATTTCACAACACGCTTAATCGGCGGCCTACGCTCCCTTTAAACCCAATACATCAG
+
CCCCCGGGGGGGGGGGGGGGGGGGGGGGCFGGGGGGGGGGGGGGGGGGGGGGGGGGGGGGGGGGGGGGGGGGGGGGGGGGGGGGGGGGGGGGGGGGGGGGGGGGGGGGGGGGGGGGGGGGGGGGGGGGGGCEGGGGGGGGGGGGGGGGGG69FGGGGEDGGGFGGGGGGGGGGFGGGGGGGF*24444;7EEGGGFFFGFFFFFDBFF@FFFFDDGFF>?FF?9BG>FFBBA24=5:<?7??BAFFB
@M00200:207:000000000-ALC1F:1:2110:19214:3005 2:N:0:5
TACGGGGGTATCTAATCCTGTTTGCTACCCACGCTTTCGCGCCTCAGCGTCAGAGCTGGACCAGAGACTCGCCTTCGCCACCGGTGTTCCTCTCGATATCTACGCATTTCACCGCTCCACCGAGAGTTCCAGTCTCCCCTCCCAGCCTCGAGCACCGAAGTTTGGTCCGCACTTCCCCGGTTGATCCGGGGGATTTCACGGGCCACTTTCGGAACCGCCTACGCGTCCTTTAAGCCCAATACATCAG
+
CCCCCGGGGGGGGGGGGGGGGGGGGGGG,CEEEEGGGGGGGGGGGGGGGGGGGGGGGGGGGGGGGGGGGGFGFBCGFGGGGGGGGGGGEGFGGGGFFECG9EFGGGCFFGGGGGGGGDFFFGBFFGDEGGGGGGGGEGGFGEEFEGGGDCCEGGGGGGGGFGGGGGGGGEGDCFGGFGGDEE@@+17DG3C71<D?F4DFFBFB3<>>2<767:CF9>>2/8?F((4-,.)6-9BFF?:34?BAAAB
@M00200:207:000000000-ALC1F:1:2110:22874:20206 2:N:0:5
TACAGGGGTATCTAATCCTGTTTGCTCCTCACGCTTTCGTGCCTGAGCGTCAATCTCAGCCCAGGGGGCTGCCTTCGCCATCGGTGTTCCGCCACATCTCTACGCATTTCACTGCTACACGTGGCATTCCACCCCCCTCTGCCAGATTCAAGTCCCCTAGTTTCCACTGCCATTCCCAGGTTAAGCCCGGGGCTTTCACAGCGGACTTGCGGGACCGCCTCCGCAGTCTTTAAGCCCAGTACATCAGAGAC
+
CCCCCGGGGGGGGGGGGGGGGGGGGGGG,CEFGGGGGGGGFGGGGFGGGGGDFGGAGGFGGGGGFDGGGGGGGGGGGGGGGGGGGGGEDGEEGGGGGGGGGGGGGGDEFGGFGFGGFGGGGGGCEEFGFGFGC?ECEGGGGGGGGGGGFGGFGCFFGGDGFFFFFDFDFCFG79?FFGGGG0@A+<FF5>C>GFGAFCGFAF>>(5==AE8039GFF>>0+723-(4(.))6:4?F36<:<4):AFF??B(
@M00200:207:000000000-ALC1F:1:2110:22386:23119 2:N:0:5
TACAGGGGTATCTAATCCTGTTTGCTCCCCACGCTTTCGCTCCTCAGCGTCAGTACTGGCCCAGGATCCCGCCTTCGCCACCGGTGTTCCTCCTGATATCTGCGCATTCCACCGCTACACCAGGAATTCCAGATCCCTCTACCAGACTCTAGCCGCCCAGTATCGAATGCAGGCTCGAGGTTAAGCCTCGAGGTTTCACATTCGACTTGAGTAGTCGCCTCCGAGACCTTTATGCCCAATACATCAG
+
CCCCCFGGGGGGGGGGGGGGGGGGGGGG@FEFGGGGGGGGE<FGGGGGGGGGGGGAAFFGGGGGGGFGGGGGGGGFGGGGG<FEGGDDFGEFGDGGGGGGFGGGGGD@EFGGGGGGGGGGGGGGGGGGGFFGGGF?F,@DAFGGG8DFF?=,@@@EGG=DFG@EEFFGGCC+=?DGG7@7@9,8C7>?>*@A>?AFCECA9:6BC9D=:B48+/+:9?2(8;((((,///.117A4:3((6;<C3)4
@M00200:207:000000000-ALC1F:1:2111:18996:4250 2:N:0:5
TACGAGGGTATCTAATCCTGTTTGATCCCCACACTTTCGTGCCTCAGCGTCAGTTACAGCCTAGTAAGCTGCCTTCGCTATCGGTGTTCTTGACGATATCTAAGCATTTCACCGCTACACCGTCAATTCCGCCTACCTCATCTGTACTCAAGCTCCGCAGTATCAATGGCACCCTGACAGTTGAGCTGCCATATTTCACCACTGACTTACAAAGCCGCCTGCGCACCCTTTAAACCCAATACATCAG
+
CBCCCGGGGGGGGGGFGGGDGD,CAFFG6CDFGGGGGFGGGCFFFGGGGGGEFGGFGGGGGGGEFGFGGGGGGGGGGGGGGGGGGC@FFGCECGGGCGGGGGGGFGAAFGGGGGDEGGGF8EGGGGGGGGFGDGGGGGGGGGGFGFGGGGGGG8??CEGG>FGGFADEDFFGC?GGGGGGGGGCD?CCGGGGGFGAFEGFFFFFEFFFFCB9=CFF=*:=47A>>;25BFB;E=FADF<D3;@?CE@
@M00200:207:000000000-ALC1F:1:2111:8303:4832 2:N:0:5
TACTGGGGTATCTAATCCTGTTTGATCCCCACACTTTCGTGCCTCAGCGTCAGTTACAACTTAGTCAGCTGCCTTCGCTATCGGTGTTCTTGACGATATCTATGCATTTCACCGCTACACCGTCAATTCCGCCAACTTCATCTGTACTCAAGCCCCGCAGTATCAATGCCACCCTCCCGGTTAAGCCGGGATATTTCAGCACTGACTTACAGGGCCGCCTACGCACCCTTTAAACCCAATACATCAGAGA
+
CCCCCGGGGGGGGGGGGGGGGG9FFGGG,DFGCGGGGGGGGGGGGGGGGGDGGGGGGGGGGGGGGGGGGGGGGGGGGGGGGGGEGGGGGGGGFFGGGGCGGGGGGGGGGGGGGEGGGGGFGDGDEGGGCFFGGEGGCFGGGGFGGGGGGFGFG8DCCEGGGGGGGGGGGFGGFDGGDEGGGGGGGGGGGGDGGF@F+*<;AF4*956AFFFA)-*?9DFFFF6BFFF;@FEFFFGA@?D@EEEE?E347;
@M00200:207:000000000-ALC1F:1:2111:5399:6496 2:N:0:5
TACGGGGGTATCTAATCCTGTTCGCTCCCCACGCTTTCGCGTCTCAGCGTCAGTACCGTCCCAGAGTGCTGCCTTCGCCATAGGTGTTCTTCCTGATATCTGCGCATTTCACCGCTACACCAGGAATTCCACACTCCTCTTCCGGACTCTAGCCAGACGGTTTCCATCGACGTCTCGAGGTTGAGCCTCGAGTTTTCACAACGGACCTGTCTGGCCGCCTACACGCTCTTTAAACCCAATACATCAGAGA
+
CCCCCGGGGGGGGGGGGGGGGG,FFGGGCFCFGGGGGGGDEGGGGGGGGGGGDEGEGGGGGGGGGGGGGGFGGGGGGGGGGGGGGGFEGGGFFGDFGEGGGGGGGGGGGFGGGGGGGGGGGGGGGGGGGC>FFGGGGGFGGGGCE6EGGGGFGCFGGGGEEEG7FCEGGDGGGDGDCFDCEFGGGGGGGGCDGE>FFFGFFEF3;>;@FFFFEF;A9BBFFB??8D?FF=ADF):73::7008AFFFF<?
@M00200:207:000000000-ALC1F:1:2112:28296:9499 2:N:0:5
TACGCGGGTATCTAATCCCGTTGGCTCCCCTGGCTTTCGCGTCTCAGCGTCAGCTCATCTCCAGCGACCTGTTTTCACCATCGGCGTTCCAAACGATATCTACGCATTGCACCGTCGCACAGTTTGCTCCAGTCGCCCCTACATCGCCCAAGACCGCCAGTATCCCCAGCCGCTCCACAGTTAAGCCGTGGGCTTCCACAAGGCACTTAGAGATCCGCTCACACACCCTTTACGCCAAATCCCTCATGCAC
+
<6@6-+@F@6@E6FD9F9FG8,,;,;@@<F?CFGGDG,F,@@:FGGGF@@@:FFAEE6,,C@F8FG7+@7DC<,E?EFGF9,,BCE:+C,,C<AFC@C+EEEFFG=4+,7AAE@4++>+6+3,,,,,63,>8DFDD3+@CD,,730;+@;B5,,,**>>C8C@,,29:CF*4)69C6C871+++++;5>C/*)97)))+)();;37;)-*0*))29:F6(()),()(((.))--07(-(.),.)44)))))
@M00200:207:000000000-ALC1F:1:2113:8738:11392 2:N:0:5
TACGCGGGTATCTAATCCTGTTCGCTCCCCACGCTTTCGCGTCTCAGCGTCAGTCACGTACCAGAGAGCCGCCTTCGCCACGGGTGTTCTTCCTGATATCTACGCATTTCACCGCTACACTGGGAATTCCACTCACCTCTCCCGGTCTCAAGCCAAGCAGTCTGGAAGGCAGTTCCTCGGTTAAGCCGAGGGATTTCACCTTCCACTTGCCAGGCCGCCTACGCGCCCTTTATACCCAATACATCAG
+
CCCCCGGGGGGGGGGGGGGGGG,BFGGGG>FGGGGGGGGGGGGGGGGGGGGGGGGGGGGGGGGGGGGGGGGGGGGGGGGGGGGGGGGGGGGGGGGGGGGGGGGGGGGGGGGGGGGGGGGGGGGG<FGGGGGGGGGGGGGGGGGGGGGGGGGGGGGGGGGGGGGGGGFFGGGGGGGGGGGGGGEGGGGD8DGGFGGFFFGFFFFFFFFFFFFF@FGFFFFFFFFFFBBFFFFFAFFFFF<F?FFFFDF
@M00200:207:000000000-ALC1F:1:2114:22722:20235 2:N:0:5
TACTAGGGTATCTAATCCCGTTCGCTCCCCTAGCTTTCGCGCCTCAGCGTCAGTGTCGGCCCAGCAACCCGCCTTCGCCGCAGGTGTTCCTCTTGATATCTACGCATTTCACCGCTACACCAACAATTCCAGTTGCCCCTTCCGCACTCTAGCCCCGCAGTATCAGTTGACCTTTCCGAGTTAAGCTCGGAGATTTCACAACTGACTTGCGGCGGCCGCGTACGCGCCCTTTAAGCCCAATCCATCAG
+
CCCCCGGGGGGGGFGGGGGGGGGGGGGGGGGGGGGFGGGGGGGGGGGGGGGECFDCEFEGGGGGGGGGGGDEGGGGGGGGGGGGGGGGGGGGG<<FGGGGGGGGGGGDGGGGGGGGGGGDFF8+3:=EGGGFG8DDA8EGGC8CG6EGGGGFGGGCEGGGG7FGFFFFGFGGGFGGGGD7D?:+=?FF79C>)?:>8@GF=DF2.8BC=6(6(.9;359(-469B:>9>;7?A)*/4((,((4<><5)
@M00200:207:000000000-ALC1F:1:2114:27730:20251 2:N:0:5
TACCGGGGTATCTAATCCCGTTTGCTCCCCTGGCTTTCGCTCCTCAGTGTCAGTGTTGGTCCAGGACGCCGCCTTCGCCACCGGTATTCCTCCAGATATCTACGCATTTCACCGCTACACCTGGAATTCTACGTTCCTCTCCCATACTCAAGCCGTCCAGTATCAGACGCAGTTCCCAGGTTAAGCCGGGGGATTTCCCGTCTGACTTAGATGGCCACCTACTCGCCCTTTATACCCAATACATCAGACAT
+
CCCCCEEEFGCGGGGGGDFGGGGGGCAFFCCFGGDEEGGE7FFEFGFFGGD9FFGGGGGGEGCFCEFCEEGGGGEC@FGGGGGGF7F;?E9D4<FEGDCCGFGCFEGGEFGGDCEGGGGCFDG,5EE@EDEFEFDFGFGDFFGGGG?@@?DCFGGG6CGFGFGGGCFGDGDGGC;+;<CCCFFGCGGCDGDED*84A);8858346;)86>?E@4AE>?D3@E=;>961:>>BFF?8?BF037>FFB2)3)
@M00200:207:000000000-ALC1F:1:2114:8470:24694 2:N:0:5
TACTGGGGTATCTAATCCTGTTTGCTCCCCACGCTTTCGCACCTCAGCGTCAGTACCGGGCCAGTGAGCCGCCTTCGCCACTGGTGTTCTTGCGAATATCTACGAATTTCACCTCTACACTCGCAGTTCCACTCACCTCTCCCGGACTCAAGACCGTCAGTATCAAAGGCAGTTCTGGAGTTGAGCTACAGGATTTCACACCTGACTTAACAATCCGCCTACGTGCGCTTTATACCCAGTACATCAGAGA
+
CCCCCGGGGGGGGGGGGGGGGGGEGGGGGGCCGGGGGGGGGGGGFFGGGEGGGGGDFEFGGGGGGGGGGG@FGGGGGGGGGDFG?EGGGGGGGGGCCFGGGGGGDCFFDGFGGFGGGGGGGCFEAGGC@=DGGGGEGFF=DDDGCEGDGG8EFDGEEGGGFFFFFCFFF?FCDCCFFGCCFFGG>,=*;7;9AFG@FCD+6@A:BFFFCFBCB=*;@F>===8@;57;;60)/.1;3;0(.7)<?A<<7@
@M00200:207:000000000-ALC1F:1:2115:7321:6940 2:N:0:5
TACGGGGGTATCTAATCCCGTTTGCTCCCCTAGCTTTCGAGCATCAGCGTCAGTATCATCCCAGAGACTCGCCTGCGCCACTGGTGTTCCTCCCGATATCTACGCATTTCACCGCTACACCGGAAATTCCAGTCTCCTCTGATGTACTCAAGCCGTGCAGTATGAGGTGCAGGTCCCCGGTTGAGCCGGGGGATTTAACACCTCACTTACATGGCCGCCTACGCTCCCTTTACACCCAATAAATCAG
+
CCCCCGGGGGGGGGFG,ECEGGGGGGGGGCC8CFGGGGGD@CGCGFFFGFFBFFFFFDFGGGGGGGFCCFFGGG,9=FCGGGGGG=FGGGGGGEGCC+@FFGFCEGGGGGGGGGGGDGGGGEE8@@F8FFFEC=9DFFFD?,D=EFGGGGF=FF7C6:CC3@DEFD?@9DCG*;FGGGGGE94AFGGGGDGG>CGF+7CF8380(/C917;4A0C69>>?6;?BFFFF?A?AA9FF>??1)).-)3)
@M00200:207:000000000-ALC1F:1:2115:3574:9422 2:N:0:5
TACCAGGGTATCTAATCCTGTTTGCTCCCCACGCTTTCGTGCATGAGCGTCAGTGTCAGCCCAGAGACCTGCCTTCGCCATCGGTATTCCTCCTGATATCTACGCATTTCACTGCTACACCAGTAATTCCAGTCTCCTCTGCCGCACTCAAGCCTTGCAGTCCCAAATGCCATTCCCAGGTTGAGCCCAGGGATTTCACATCTGGCTTACAAAACCGCCTGCGCACGCTTTACGCCCAGTACATCAG
+
CCCCCGGGGGGGGGGGEFGGGGGGGGGGGGGGGGGGGGGGGGGGGGGGGGGGGGGGGGGGGGGGGGGGGGGGGG4@FFGGGGDGGGGGGGGGGGGGGGGGGGGGGGGGGGGGGGGGGGFGGGG9@CFGGGGGGGGGGGGGGGFGGGGGGGGGGGGGGGGGGGGGGGGGGGGGGFGGFGGGGG8F6DFGGGGGFGGFFFFFFFFFFFF@CEF8EFGDFD=A9A945ABBDFF:C?>D@@067E<36))
@M00200:207:000000000-ALC1F:1:2115:21568:11967 2:N:0:5
TACACGGGTATCTAATCCTGTTTGCTCCCCACGCTTTCGTGCCTCAGTGTCAGTTACAGTCCAGAGAGCCGCCTTCGCAACTGGTGTTCCTCCTAATATCTACGCATTTCACCGCTACACTAGTAATTCCACTCTCCTCTCCTGCACTCAAGTTCCCCAGTTTCAAAGGCTTACTACGGTTGAGCCGTAGCCTTTCACCTCTGACTTAAGAAACCACCTACGCACCCTTTAAACCCAGTACATCAG
+
CCCCCGGGGGGGGGGG,EFGGGGGGGGGGGGGGGGGGGGGGGGGGGGGGGGGGGGGGGGGGGGGGGGGGGGGGG,@FBFEGGGGFGGGGGGGGGGGGGFGGGGGGGGGGGGGGGGGGGGGGGG,@EFGGGGGGGGGGGGGGGGGGGGGGGFGGGGFGGDGGGGGGGGGGGGGGFGGGGGGGGGCGGGGGGGGFGFFCE?FFFFF@BFCFEFFFF5>D3>EFEADFF9):6@EEEAAFBBCFFEE:7
@M00200:207:000000000-ALC1F:1:2115:5789:18486 2:N:0:5
TACGAGGGTATCTAATCCCGTTCGCTACCCTAGCTTTCGTACCTCAGCGTCAGAAGAGACCCAGTAAGCCGCTTTCGCCACCGGTGTTCCTGATGATATCAACGCATTTCACCGCTCCACCATCAGTTCCGCTTACCCCTGTCTCCCTCAAGCCATGCAGTATGAAGCGCAGTTCCTCGGTTGAGCCGAGGGATTTCACACCTCACTTACATGGCCGCCTACGCACCCTTTAAGCCCAATACATCAG
+
CCCCCGGGGGGGFGGGF<FGGGGGGGGGGFGFGGGGGGGGG<FGGGGGGGEGGGGGGGGGFFGGGGGGGGGGGE4EFFFGGGGGGGGGGGGGGGGFCFGGEDFFGGGGGGGGFGGGGGGGGGF,@ECEFGGGGGGG@=EDDFGGGGGGGGGGGGGGGCFFGGGGGFFGGGDGGFGGGGGGGGGGGGGG>DGDFCCFFFFFFD@9=D6*BBFF<=CFB391@A@;@E6<<;3;E4+26:?BFD><<BB
@M00200:207:000000000-ALC1F:1:2116:10234:12316 2:N:0:5
TACCAGGGTATCTAATCCTGTTCGCTCCCCATGCTTTCGCTCCTCAGCGTCAGTTGCGGCCCAGTGACCTGCCTTCGCCATCGGTGTTCCTCCTGATATCTGCGCATTCCACCGCTACACCAGCAATTCCAGTCACCCCTACCGCACTCTAGTCTGCCCGTACCCACTGCAAGCCCAAGGTTGAGCCGTAGGTTTTCACAGCAGACGCGACAAACCGCCTACGAGCTCTTTATACCCAATACATCAG
+
CCCCCGGGGGGGGGGGGGGGGGGGGGGGGGGGGGGGGGGGGGGGGGGGGGGGGGGGGGGGGGGGGGGGGGGGGGGGGGGGGGGGGGGGGGGGGGGGGGGGGGGGGGGGGGGGGGGGGGGGGGG,=EFGGGGGGGGGGGGGGGGGGGEGGGGFGGGGGGGGGGGGGGGGGGGGGF7FFGGGFGFGGGF)19;BFFF2CFGFFFFD@2=@>BFF@FGF>AB<?@FFFF9EFFFFFFFF7?BFFFAABB?
@M00200:207:000000000-ALC1F:1:2116:14353:12554 2:N:0:5
TACGGGGGTATCTAATCCTGTTTGATCCCCACACTTTCGTGCCTCAGTGTCAGTTAAAGCTTAGTAAGCTGCTTTCGCAATCGGTGTTCTTGCCGATATCTAAGCATTTCACCGCTACACCGTCAATTCCGCCTACCTCAACTTTACTCAAGCCCATCAGTATCAATTCCACCCTCCCGGTTAAGCCCGGATATTTCAGCACTGACTTACTAGGCCACCTACGCACCCTTTAAACCCAGTACCTCAG
+
CCC<,@FGGGGGGGGGGGGGGGGG,EFGGGGG:FGGGGGEDGGGGDG<FGGGG9,,6,<,,:EFF<FFG<FG,EEEEGEE:FGGGGGGGGAF,F:FGGGGGGC<4>FGGGGGG7CGGGGG,@D++8EFGG8EGG8EFFG6+D8D,+EDG8EGGGC=?FDFG,DG:9C,=D9++::F5>CGEG*<>F5)1;35*=BAA62+*;):6>=?EBA44:FF2?BBFF@BFFFFF@FCC)A8<D;=))).7(/
@M00200:207:000000000-ALC1F:1:2116:10325:18915 2:N:0:5
TACGCGGGTATCTAATCCTGTTTGCTCCCCACGCTTTCGTGCATGAGCGTCAGTGTTATCCCAGGGGGCTGCCTTCGCCATCGGTATTCCTCCACATCTCTACGCATTTCACTGCTACACGTGAAATTCTACCCCCCTCTGACACACTCTAGCCGTGCAGTCACAAATGCAATTCCCAGGTTGAGCCAGGGGATTTCACATCTGTCTTGCAAAGCCGCCTGCGCACGCTTTATGCCCAATACATCAG
+
CCCCCGGGGGGGGGGGGGGGGGGGGGGGGGGGGGGGGGGGGGGGGGGGGGGGGGGGGGGGGGGGGGGGGGGGGGGGGGGGGGGGGGGGGGGGGGGGGGGGGGGGGGGGGGGGGGGGGGGGGGG6=EGGGGGGGGGGGCGGGGGGGGGGGGGGGGGGGGGGCGGGGGGGGGGFGFGGFGGFGGGGGGF)03;@>DFEFEGFEFFFFFFFFFFCE:FABF607DFFFFFFFF<ABBFFFFF::?AABA?
@M00200:207:000000000-ALC1F:1:2117:15401:4832 2:N:0:5
TACACGGGTATCTAATCCTGTTTGCTCCCACGCTTTCGCGTCTCAGCGTCAGTATCGGACCAGGAGGCCGCCTTCGCCACCGGTGTTCCTCCAGATATCTACGCATTTCACCGCTACACCTGGAATTCCACCTCCCTCTTCCGTACTCTAGTCCGTCAGTTTCATGCGCATTTCCCCGGTTAAGCCGGGGGCTTTCACACATGACTTAGCGGACCGCCTACACGCCCTTTATGCCCAATACATCAG
+
CCCCCGGGGGGGGGGGGGGGGGGGG9FGGGGGGGGFGGGGGGGGGGGGGGGGGGGGGGGGGGGGGGGGGGGGGGGGGGGGGGGGGGGGCGGGGGGGGGGGGGGGGGGGGGGGGGGGGGGGGGGGGGGGGGGGGGGGGGGFGGDGGGGGGGFFGGDGGGGGGGGGGGGGGGGGGFGFGDDDGGGGFFBGBGGEBF4>FFGFFFFFFFE<EEF9BFCDBDFFFFFBFFFBF:94AD?@?:<:225<AB
@M00200:207:000000000-ALC1F:1:2117:16563:7342 2:N:0:5
TACTGGGGTATCTAATCCCGTTTGCTCCCCTGGCTTTCGCTCCTCAGCGTCAGTGTTGGTCCAGGATGCCGCCTTCGCCACCGGTGTTCCTCCAGATATCTACGCATTTCACCGCTACACCTGGAATTCCGCATCCCTCTCCCAATCTCAAGCCATCCAGTATCAGACGCAGTTCCCCGGTTAAGCCGAGGGATTTCACGTCTGACTTAGTTGGCCGCCTACGAGCCCTTTAAACCCAATACATCAG
+
CCCCCGGGGGGGGGGGGGGGGGGGGGGGGGGGGGGGGGGGGGGGGGGGGGGGGGGGGGGGGGGGGGGGGGGGGGGGGGGGGGGGGGGGGGGGGGGGGGGGGGGGGGGGGGGGGGGGGGGGGGGGGFFFGFED8+@EGGGDGGDG?DFDFFF=DGCAC@DFGFFFGF8FDEG>;BFGGCD>G>CCCGF>5CDD4CGEFEFA5A@=4>EC=*>9FBGFFF1?23(30AF?@F@EEEFF?B1:B?FAA<?
@M00200:207:000000000-ALC1F:1:2117:27834:14023 2:N:0:5
TACTGGGGTATCTAATCCTGTTTGCCCCCCACGCTGTCGCGCATCAGCGTCAGCAACAGCCCAGCTGGCCGCCTTCGCCACAGATGTTCTTCCCGATCTCTACGCATTCCACCGCTACACCGGGAATTCCACCAGCCTCTACTGTGCTCAAGCCCGGCAGTCTAGAAGGCAGCCTCACAGTTGAGCCGTGAGATTTCACCCCCTACTTACCAAGCCGCCTACGCGCCCTTTAAACCCAATACATCAG
+
CCCCCGGGGGGGGGGGGGGGGGGGG,CFGGGGGGGGGGFGGGGGGGGGGGGGGGGGGGGGGGGGGCFGGGGGGGGGFFG@FGGGGGFGGGGGGGGGGGGGGGGGGDFGFDFGGGGEEFFGGGDCGGGGGFGGGGGGFGGGGGGFFGGGGDFGGFGGGGGGGGGGCEGGFCGGGFFGGGFGGFCDFGF5@DGFFGG*193;(>@FFFEEEEFE4=>F0>>F?0<;>FFFBF?)66B;?1:<3:<9:AB
@M00200:207:000000000-ALC1F:1:2118:17650:5969 2:N:0:5
TACAAGGGTATCTAATCCTGTTTGCTCCCCTAGCTTTCGTGCCTCAGTGTCAGGTATTTTCCAGCGATTCGCCTTCGCCACTGGTGTTCCACTTGATATCTACGCATTTCACTGCTACACCAAGTATTCCAATCCCCCCTCAAATCCTCTAGCAAGGTAGTTTCCAATGCCATTTCCGGGTTGAGCCCGGAGATTTCACATCCGACTTACCTCACCACCTACGCACCCTTTACACCCAATACATCAG
+
CCCCCGGGGGGGGGGGGGGGGGGGGGGGGGGGGGGGGGGGGGGGGGGGGGGGGGGGGGGGGGGG-6@FGGGGGGGGGGGGGGGGGGGGGGGGGGGGGGGGGGGGGGGGGGGGGGGGGGGGGGFGGGGGGGGGGGGFGGGGDGGGFGFFGCCFGGGGCDGGGGGGADEFGGDFGFDGGGGGGGDFFGGF==@>CFFCFEG9CF@AFAFFEF)03=FFEFDFBFFA=FBD9B348?FF@@(7>EA35;<
@M00200:207:000000000-ALC1F:1:2118:6746:17529 2:N:0:5
TACAGGGGTATCTAATCCTGTTTGCTCCCCTAGCTTTCGCGCCTCAGCGTCAGTTTCTGTCCAGGTAGCCGCCTTCGCCACCGGTGTTCCTCCTGATATCTACGCATTTCACCGCTACACCAGGAATTCCGCTACCCCCTCCAGAACTCTAGCACTCCAGTTTCGGATGCAGGCTCTGGGTTGAGCCCAGAGTTTTCACATCCGACTTAGAGCACCGCCTACGCGCCCTTTATACCCAGTACATCAG
+
CCCCCGGGGGGGGGGGGGGGGGGGGGGGGGGGGGGGGGGGDGGGGGGGGGGGGGGGGGGGGGGG-9CEFGGGGGGGGGGGGGGGGGGEGGGGGGGGGGGGGGGGGGGGGGGGGGGGGGGGGGGGGGGGGGGGGGGGGGGGGEGGG8FGGGGGGGGGGGGEDGGGGGDEGGGGGE?FGFC6EGGGFGG<FCGFGFFFFEGFFF=2):A@EEEEEFGFFEFFF@<FFD(69D8CF?F6;<?E<A<BA>F
@M00200:207:000000000-ALC1F:1:2118:19393:17717 2:N:0:5
TACCGGGGTATCTAATCCTGTTCGCTCCCCACACTTTCGCTCCTCAGCGTCAGGTAATGCCCAGCGAACCGCCTTCGCCACCGGTGTTCCTCCTGATATCTGCGCATTTCACCGCTACACCAGGAATTCCGTTCTCCCCTGCATACCTCTAGTCTGCCCGTATCGGAAGCCAGCCCAGGGTTAAGCCCTGGGTTTTCACTCCCGACGCGACAAACCGCCTACGAGCCCTTTAAGCCCAGTACATCAG
+
CCCCCEGGGGGGGGGFFGGGGAFGGGGGGGGGGGGCGFFGFGGGGGGGGGGGGGGGGFGGFGFG-@FFFFEFGGGGGGGGGGGGGGGGGGGGGGGGGGFGGGGC>ECCFGGGGE88CFGGEFGGGGGGGGGEGGFGGF8F?8DFGGDFDFFAFGGGGFFGGGDFGGGGDGG79<0CD7CGEGGGGGGFGGGFGFDFFFCFFFB=2;BFFFFF6@FAB>B:3(3?<FFFF139A<FF????99AAF24
@M00200:207:000000000-ALC1F:1:2118:19473:24780 2:N:0:5
TACCGGGGTATCTAATCCCGTTTGCTCCCCTGGCTTTCGCGCATCAGCGTCAGTTTCGGTCCAGCATGCCGCCTTCGCCATTGGTGTTCCTCCACATATCTACGCATTTAACTGCTACACGTGGAATTCCACCCCCCTCTGACACACTCTAGCTATACAGTCACAGACGCCATTCCCAGGTTAAGCCCGGGGCTTTCACGCCTGTCTTGTATAACCGCCTGCGCACGCTTTCCACCCAATACATCCG
+
CCCCCGGGGGGGGGGGGGGGGGGGGGGGGGGGGGGGGGGGGGGGGGGGGEGGGGGGGGGGGGGG:=EFGGGGGGGGGGGGGGGGEGGGGGGGGGGEGG9FGGGGGGGGGGGGGGCDFGGGGGGGGGGFG,@EDE8CGGGGGCEGFCEGGFCDFEGFCAF9EFCGD7,,=@DC5+?C*AFFGDCCFFGCC4DA):8;8>DABFBF>58<>;C)9?7)(89??@:09>1(311)))=)3:08:?AA421
@M00200:207:000000000-ALC1F:1:2119:26353:14792 2:N:0:5
TACAAGGGTATCTAATCCCGTTTGCTCCCCTAGCTTTCGCGCCTCAGCGTCAAGAATGGGCCAGGTAGCCGCCTTCGCCACTGGTGTTCCTCCCGATATCTACGCATTTCACCACTACACCGGGAATTCCGCTACCCTCTCCCACCTTCAAGCTGAGCAGTTTCCGATGCAATTTTCCAGTTAAGCCGGAAGCTTTCACATCGGACTTGCCCAGCCGCCTGCGCGCTCTTTAAACCCAATACATCAG
+
CCCCCGGGGGGGGGGGGGGGGGGGGGGGGGGGGGGGGGGGGGGGGGGGGGGGGGFGGGFGGGGGGGGCFCFGGGGGDGGGGGG?FFGGGFFFGGGGGGGGGFG7FGGGGGGGGGGGGGGGGGED+=EFGGFGGGGGGGGGGGGGGGGGGFGDGGFECFGFFDFGGGCGGGGFGFGFGAG>FGFG>F5;DDDBFGFFFCF*>FFF9@FFFEFFF=FFFF@DFF9B@E6@DFFE?2BFFF?F?F>DF<B
@M00200:205:000000000-AKKM3:1:1101:17720:1880 2:N:0:1
TACGGGGTTCTCTACTCCTGTTCTCTCCCCACTCTTTCTCTCCTCATCTTCCTTTCATTCCCTTCTCTCCGCCTTCTCCTCCTTTTTTCCTCCTTCTTTCTGCTCTTTTCCCCGCTACACCCTTTTTTCCTTTCTCCCCTGCATACCTCTCCTCTGCCCTTCTCCTCTGCACTCGCCTTTTTAAGCTCTTCCTTTTCTCTCCCTCCTCTCCTCACCGCCTCCTCGCCCTTTCTTCCCTGTACTTCTTTTCT
+
-,8,,+++7,6;;,,;;CC,=;6,;6;6C@,8,;C;65,6;6BAC,,;,66,,,6;,;CA<C,,,,,,;4+,46=A,:6,44,,<,9>A=D549,,9,9A=,6,6,4499,:9+4:+8,9,+,,,,969@,9=36@3*683,,5,;=1=:,+46?*06=*@+16*++,33+)+5**3*6+76+++3,0++,+4,<45*52111))))0*)3*)*45)*35)-)*)43;7*8****/2*)0*0*98***/*)
@M00200:205:000000000-AKKM3:1:1101:20952:1979 2:N:0:1
TACCGGGTTCTCTACTCCTGTTTCCTCCCCACTCTTTCTCTCCTCAGTGTCCTTGTCAGTCCATCTTTCCGCCTTCGCCCCTTTTCTTCCTCCCCCTCTCTACGCCTTTCCCCGCTACACCCTCCTTTCTACCTTCCTCTCCTGCACTCTCTCTTGACCGTTCCTTCTGCCGTTCCCTTTTTGATCCCGTTTCTTTCCCAACCTGCTTCTCAACCCACCTCCTCGCACTTTCTCCCCTGTCCCTCCTCTCT
+
6,8A8+++6,6<C6,6CCF,C<6,;C,;8@,@,C@@CB,6,;B?C,,<,<6,,6,;;,,<BC,,,,,,<5,8??FE,88,+4,,:,<?5@E<96,++8==@,B,6+44==,:9+43+>=:>++++,9949,9D969=3@*099*@*=060,+426++4+*@006*++3160)38:33++073+++723*+,*37555*5*)0:))1)1**3**)44/3374/)3-1)2/27***0-4(/0)0)/,(/(1()
@M00200:205:000000000-AKKM3:1:1101:12062:1987 2:N:0:1
TACTGGGTTCTCTACTCCTGTTTTCTCCCCACGCTTTCTCTCCTCAGCGTCCTTCCTCAGCCATTTTTTCGCCTTCTCCCCTTTTTTTCTTCCTTCTCTCTACTATTTTCTCCTCTACCCTCTTCTTTCCACACTCCTCTCTCATACTCTCTTCACCCCGTTTCCCCTGCCCTTCCTTTTTTGAGCCCCTTTCTTTCACCCCTTCCTTCCATGTCCGCCTCCTCTCCCTTTCCTCCCTGTCCTTCTTTTCT
+
6,8A<,<,8,66@,,<CCE,CC;,;;<6C8,7+8B@C@,,,;;?C,,<+88+,<,,;,,,;C,,6,6,8:+8?CCE,:9,84,,:,>>ADF,9,,,9,@4=,?,,,494@,9:@DD,<,4,9,,,,9=A9,9=1+99;=05@@9D7D06+,6,3635=+3@+16*++,53*)3860++++3300*,13:7,*+5;25*71:5C))001*)33*;354*/7)))**4336:0****-1(00))*10****))
@M00200:205:000000000-AKKM3:1:1101:22444:2067 2:N:0:1
TACTAGGTTATCTAATCCTGTTTTCTCCCCACGCTTTCTTTCCTCAGCGTCATTCCTGGACCATTTTTTCGCCTTCGCCCCTGTTGTTCTTCCGTCTATCTACGACTTTCTCCTCTACACTCTCCCTTCCACATACCTCTTCCATACTCCATCTCGCCAGTCTCACATGCATTTCCTCTTTTGAGCCCTCTCCTTTCACCTCTTACTCTTCTTTCCGCCTACTCACCCTTTCTCCCCTGTTCCTCTTTCCT
+
-68A6CE,;,;@EC,;CEFAFC@,;CCCCB@C:F@BCA,,,6;EF@@@788,,;,,<,,6B8,,6,6,79+8C=EE,8@,44,,:,CBEFF99,,,9,9AE8?,,+484A,::@@D,?E4,9,,,,99A=,EF9+911@04@=B=EF*6*,+,3+53>+9E+16*++,0@+*5;D+++++73+60,60:+,*3@=64*,58:C**3****53*17<0*3))1*3*3*43;:***1-1))0*2*19******
@M00200:205:000000000-AKKM3:1:1101:19183:2104 2:N:0:1
TACGGGGGTATCTAATCCTGTTTGCTCCCCACGCTTTCGCTCCTCAGCGTCATTCATGAGCCATTTTGTCGCCTTCGCCACTGTTGTTCTTCCTTCTCTCTACGCCTTTCACCTCTACACTCGTCCTTCCACACTCCTCTCTCATACTCCATCCACCCAGTTTCCACTGCCATTCCCTCTTTGAGCCCCTTTCTTTCACCCCTTCCTTCCATGTCCGCCTACGCGCCCTTTCTCCCCAATACTTACTCCAT
+
88A<AFG+@,CCEC,EFGGFGEE,;CCCCBEF7FGC@E,,,;@FFGCE7BB,,<,,6<,,CFC,,,,,958BCFEF??=,,9,,<,CFGGF?A,,,9,@FD@EC++969A,BC@FFGGGA,,+,++6EEECF66+66;ED?=E?DFF1?*,+,0+03@D9F+3=*<+,06*:7:C3*++*3555*@C?>*,3=;25+37>):))):><*)/**2>D=*3>2:()(40:9C8)).7(4(/=38)1))1)())
@M00200:205:000000000-AKKM3:1:1101:18087:2150 2:N:0:1
TACTGGGGTTCTAATCCTGTTTGCTCCCCACGCTTTCGAGCCTCAGCGTCAGTAATGGACCAGTTTGTCGCCTTCGCCACTGTTGTTCTTCCGAATATCTACGAATTTCACCTCTACACTCGGTGTTCCACATACCTCTTCCATACTCACGATCGCCAGTATCAAAGTCAATTCCATGTTTTAGCCCTGTTCTTTTACCTCTGTCTATACTATCCGCCTACGCTACCTTTACTCCCTCTACATCATCTCTC
+
<ACCCGG>FFEGGFGGFGGGGF8@EE@CCFGFGGGFD:,,8@FGGGGGGC:7F,,<CEFGFDFF,<,BB,BFGEGGC@,@45,A:FGGGGF?7,,8,A@FGGGGG9AED9D?=@EFGFF<@++++86@@FGGG,=>DFG=7@DFGFD13*,+6+60:CGFG=;+*+3,2=CDFBF+++647,?D+@8@?+,4==A+5:5>@EC*20*****337@>)03)3))*)43;EFF**10/,(-0@6**8**0**.
@M00200:205:000000000-AKKM3:1:1101:22877:2181 2:N:0:1
TACGGGGGTATCTAATCCTGTTCTCTCCCCACACTTTCGCTCCTCAGCGTCATGTCATTCCCATAGCACCGCCTTCGCCACCGTTGTTCCTCCTGATATCTGCGCATTTCACCGCTACACCATGAATTCCGTTCTCCCCTGAATACCTCTAGTCTGCCCGTCTCGGACGCAAGCGCCGTTTTAAGCACGCCGTTTTCACTCCCTACTCGACACACCGCCTACTCGCCCTTTCTCCCCTATACATCCGCCCT
+
-8ACCGG7@,CEFFFGGGGGGEE,CECECFGGGGGCEF7@FE+EFFGGG@@,,,CEFGGGEGF,,,,,:B@BFGGG??C,8=+,84CFFGDAEF,,A,9FFGGGG+66EF,BEEEBGE??=+,,,,77ECGGF=?ED*CDFD8FGF60??8+@=2?F9F58+5=8*++34:895?*:*;*6:7;A??FB)*/:582+.49<@3()/).(((/,,==6776(.))-:579C4).).41(,.4:><9((((((
@M00200:205:000000000-AKKM3:1:1101:11638:2221 2:N:0:1
TACCGGGGTATCTAATCCTGTTTGCTCCCCACGCTTTCGAGCCTCAGTGTCAGTTACAGGCCAGAGAGCCGCTTTCGCCACCGGTGTTCCTCCATATATCTACGCCTTTCACCGCTACACATGGAATTCCACTCTCCTCTCCTGCACTCACGTCTACCAGTTTCCAATGCATACAATGCTTGAGCCACTTCCTTTTACCCCAGACTTAATAAACCACCTGCGCTCGCTTTATGCCCCGTACATCAT
+
CBCCCGGGGGGGGGGGGGGGGFF8EFGGGGGGGGGGGGCC,BCGGGGGGFF,CFGGFGGGGGGD<,,,BFFFGGGGECFFFF7+CFGGGGGFFGF9F,4EFFGGC+AFGGDGGGGECFGFFDF8F,=8FFGGGFGGGFG=;DFFGFGEGD,+@DDDFFFFFD9=D?C85D?;EFF?BD+<=,5CFFCCA+4;BFC:9@,3:8=):879*;:9ABFGB4/.:/(/5/?DCCC85/)/*(/(625<3)
@M00200:205:000000000-AKKM3:1:1101:13906:2228 2:N:0:1
TACGGGGGTATCTAATCCTGTTTGCTCCCCACGCTTTCGAGCCTCAGCGTCAGTAATGGACCAGTATGTCGCCTTCGCCACTGGTGTTCTTCCGAATATCTACGAATTTCACCTCTACACTCGGAGTTCCACATACCTCTTCCATACTCAAGATAGCCAGTCTCAAAGGCAATTCCAAGTTTGAGCCCTTGGCTTTCACCTCTCACTAACCTATCCGCCTACTCTCCCTTTACACCCAATACATCCT
+
BACCCGGGGGGGGGGGGGGGGGG?FGGGGGGGGGGGGGD88CGGGFGGGFG>CF9EGGGGGGGGGAE9EFEFGGGGGFE7FFC,CFGGGGGEGGD+@<EGGGGGG8FFGGFFFGFDGGGGGG87++BFFGGGG?DFFFGFFGGFGFGEGD?+,==?B?DFG+;DE9F8DDDCFEF?A+;+8;DF5EFF5*4**,C7+;EC8@=)1:;:)))1)1>D47?=2@*??FAG6C=*1**04(/333=C6(.
@M00200:205:000000000-AKKM3:1:1101:9742:2276 2:N:0:1
TACTGGGGTATCTAATCCTGTTTGCTCCCCACGCTTTCGAGCCTCAGCGTCAGTAATGAGCCAGTGTGTCGCCTTCGCCACTGGTGTTCTTCCGAATATCTACGACTTTCACCTCTACACTCGGAGTTCCACACACCTCTCTCATACTCAAGACACCCAGTCTCACAGGCAATTCCGAGTTTGAGCCCCGGGATTTCACCCCTGCCTTCAATGTCCGCCTACGCTCCCTTTCAACCCCGTACATCAGCGAT
+
CBCCCFGGGEGFFGGGGGGFGGGFGGGGGGGGEGGGGGGF8CFGGGGGDGCBFFG9FGGGGGEGF,C9FGEGG7@@FC@,@F<@CFAFGGGGGG7?CA;,,95=B=F:EE;FFGD5=F8FGGGG+8CFGD,EFEGE+3=*DDGFGFF0++6+,0=DFDGF8+;6*+6,??FDFFFF?D+*8=DGFGC?@C5*@EE23;7@:>B2)).1**:A<>EE@G>5>:(2(427;+.))/9(4((,((()1)))(((
@M00200:205:000000000-AKKM3:1:1101:13948:2277 2:N:0:1
TACTGGGGTATCTAATCCTGTTTGCTCCCCACGCTTTCGCGCCTCAGCGTCAGAACCGGACCAGACAGCCGCCTTCGCCACTGGTGTTCTTGCGAATATCTACGAATTTCACCTCTACACTCGCAGTTCCGCTGTCCTCTTCCGGTCTCAAGCCAACCAGTATCGAAGGCAATTCTGTGGTTGAGCCACAGGCTTTCACCCCCGACTTAATCGGCCGCCTACGCGCCCCTTCCACCCAATACATCAC
+
CCCCCGGGGGGGGGGGGGGGGGGGGGGGGGGGGGGGGGGG:CGDGGGGGGGGGGGGGGGGGGGGGECEFGDGGGGGGEFCE<FCFGGGGGGGGGGGGFGGGFGFGDGGGGGGGDGFGGGGAEFG7EGGGFGGGGGGGFGFFGGDGF85DFGFCFGAFGGFG7CFDFDEBGF@FEFFFFCFFGGG4C7AFCFFFGGGB4<>B>>(5930749?;DC;@DFDD@:>0C>D)9:(3-)38(((.5<BFB)
@M00200:205:000000000-AKKM3:1:1101:15057:2283 2:N:0:1
TACCGGGGTATCTAATCCTGTTTGCTACCCACGCTTTCGAGCCTCAGTGTCAGTTACAGTCCAGAGAGCCGCTTTCGCCACCGGTGTTCCTCCATATATCTACGCATTTCACCGCTACACATGGAATTCCACTCTCCTCTACTGCACTCAAGTCTAACAGTTTCCAATGCACACAATGGTTGAGCCACTGCCTTTTACATCAGACTTATTAAACCACCTGCGCTCGCTTTACCCCCACTACATCAGTGATC
+
CBCCCGGGGGGGGGGGGGGGGGGGGGGGFGGGGGGGGGGGCGGFGGGGGGGGGGGGGGGGGGGGGGCDGGGGGGGGGGGGGGDGGGGGGGGGGGGGGFGGFFFGDDGGGGGGGDGFGGGGGED8FDFGGGGGGGGGGFGEFGGFGFGFGFGGFGGFFFFFFFEGEBFGFCDEFDFA8:=DF+DFFGGFFDGFFFE:=CFCECEE>8*>AA7EEECFCD44:05*:=;4FCFC*(06*(//43;?3))1/)/
@M00200:205:000000000-AKKM3:1:1101:22491:2290 2:N:0:1
TACAGGGGTATCTAATCCTGTTTGCTCCCCACGCTTTCGAGCCTCAGCGTCAGTAATGGACCAGTATGTCGCCTTCGCCACTGGTGTTCTTCCGAATATCTACGACTTTCACCTCTACACTCGGAGTTCCACATACCTCTTCCATACTCAAGATAGCCAGTCTCAAAGGCAATTCCAAGGTTGAGCCCCGGGATTTCACACCTGACTTAAATGTCCGCCTACGCTCCCTTTAAACCCAATACATCATCAAT
+
CCCCCGGGGGGGGGGGGGGGGGGFGGGGGGGGGGGGGGGG,BEFGGGGGGGGGGGGGGGGGCFGGCFEGG8FGGGGDFGGGCFGFGGGGGGGGGC7FGCFGGGGG+@FGGGGFGCFGFGGFFDEFECFGFGGGGGGG?FEFFGFGF6DGFC+4?89F>+*4+;CFFDGFGFFFEFFCF+*8E?F?D8:BD69?EF=+;F5==CB)@EEE@FEFEGF4CA=A44ADEDGG7.**1.882((633./7..).)
@M00200:205:000000000-AKKM3:1:1101:7837:2296 2:N:0:1
TACTGGGGTATCTAATCCTGTTTGCTCCCCACGCTTTCGAGCCTCAGCGTCAGTAATGAGCCAGTGTGTCGCCTTCGCCACTGGTGTTCTTCCGAATATCTACGAATTTCACCTCTACACTCGGAGTTCCACACACCTCTCTCATACTCAAGACACCCAGTCTCAACGGCACTTCCGAGGTTGAGCCCCGGGATTTCACCCCTGACTTAAATGTCCGCCTACGCTCCCTTTCAACCCAATACTTCATCGAC
+
CCCCCDFGGGGGGGFGGGGGGGDFDGGGGGFGGGGGGGGDCFGGGGGGGGGGGGG9EFFGGGFGFFFEEFGGGGGGFGGG@=EGGGGGGGDGGGGEGGGGGG,=?8=FGGGGFCGF8FFG;DD+++@DGGGDGGDEGFGFFGGFAFGFC+@8,++;FBFFG+;=EF+=@GF)3DDF?:7*8::F5DGFFCC5B?EFFFG*:4=2<=584****9CC@485=B6>?EDG;>3).643;3(63)59?)))(((
@M00200:205:000000000-AKKM3:1:1101:13432:2321 2:N:0:1
TACAAGGGTATCTAATCCTGTTTGCTCCCCACGCTTTCGAGCCTCAGCGTCAGTAATGGACCAGTATGTCGCCTTCGCCACTGGTGTTCTTCCGAATATCTACGAATTTCACCTCTACACTCGGAGTTCCACATACCTCTTCCATACTCAAGATAGCCAGTATAAAAGGCAATTCCAAGGTTGAGCCCTGGGCTTTCACCTCTGACTAAACTATCCGCCTACGCTCCCTTTAAACCCAGTACATCAGAGAC
+
CCCCCGGGGGGGGGGGGGGGGGGGGGDGGGGGDGGGGGGGCGGGCG8FFFGEGGGGGGGGE8FGGGGGGGGGGGGGGGGG7=EFEFGCGGGGGGGGGGGGGD9FCEGGCGFGGGGF?ECGGGFGF7EEGGCFGGDGDFGB?F;DCDDEGFGFA=FFFGFFGGB+*?36:?FFFFF?F7F?FGG?DF8DFGF?DGFGF<:@@CE5A7*;85@E5;D<=FEF5:5*<>>FF8=E*6>>C=>>C:?EC4**.-(
@M00200:205:000000000-AKKM3:1:1101:18526:2321 2:N:0:1
TACAGGGGTATCTAATCCTGTTTGCTCCCCACGCTTTCGAGCCTCAGCGTCAGTAATGGACCAGTATGTCGCCTTCGCCACTGGTGTTCTTCCGAATATCTACGAATTTCACCTCTACACTCGGAGTTCCACATACCTCTTCCATACTCAAGATAGCCAGTATCAAAGGCAATTCCAAGGTTGAGCCCTGGGCTTTCACCTCTGACTAAACTATCCGCCTACGCTCCCTTTAAGCCCAGTACATCAGAGA
+
CCCCCGGGGGGGGGGGGGGGGGGGGGGGGGGGGGGGGGGG?FGGGGGGGGGGGGGGGGGGGGGGGGGGGGGGGGGGGGGGGGGGGGGGGGGGGGGGGGGGGGFGGGGCFDDFFFGFGGGGGGGGGECFFGGGGGGGGFGFFGGFGFGFGFGFGFGFFGDFGGEGEFGGFGFFFEFFFB8*CDDFBDC?FG?F5@CC87EEFFFFFFFF<EF56>AF595A@D@?@E?FCD=FF48(=9BEFFEF583>=(
@M00200:205:000000000-AKKM3:1:1101:11677:2377 2:N:0:1
TACTCGGGTATCTAATCCTGTTCGCTCCCCACACTTTCGCTCCTCAGCGTCAGGTCATTCCCAGAGAACCGCCTTCGCCACCGGTGTTCCTCCTGATATCTGCGCATTTCACCGCTACACCAGGAATTCCGTTCTCCCCTGAATACCTCTAGTCTGCCCGTATCGGAAGCAAGCGCCGTGTTAAGCACGGCGTTTTCACTCCCGACGCGACAAACCGCCTACGAGCCCTTTACACCCACTACATCAGAGAC
+
CCCCCGGGGGGGGGGGGGGGGGGGGGGGGGGGGGGGGGGGGGGGGGGGGGGGGGGGGGGGGGGGGGGGGGGGGGGGGGGGGGGGGGGGGGGGGGGGGGGGGGGGGGGGGGGGGGGFGGGGGGGGGGGGGGGGGGGGDFGFFG8DFFGFGFGGGGGFFGGFGGFGFFGEFGFFFBEEFFDDGGGGFGGFDDEDD?CGC?FFEFF@@B>B@;F;>;FFFGFFFF0::CBGC98AA94(::(.8?09A2),<1(
@M00200:205:000000000-AKKM3:1:1101:9135:2386 2:N:0:1
TACAAGGGTATCTAATCCTGTTTGCTCCCCACGCTTTCGCGCCTCAGCGTCAGTTACAGTCCAGAGAGCCGCCTTCGCCACTGGTGTTCCTCCACATCTCTACGCATTTCACCGCTACACGTGGAATTCCGCTCTCCTCTTCTGCACTCAAGTCTCCCAGTTTCCAGTGCGTCACGGGGTTGAGCCCCGCACTTAGACACCAGACTTAAGAAACCGCCTGCGCGCGCTTTATACCCAATACATCAG
+
CCCCCGGGGGGGGGGGGGGGGGGGGGGGGGGGGGGGGGGGGGGGGGGGGGGGGGGGGGGGGGGGGGGGGGGGGGGGGGGGGGGGGGGGFGGEGFGGGGGGGGGGGGGDGGGGGGGFGGGGGGGGCD9DEFGGGGGGGFGEFGGFCFFFGFGGGGGFFGGFFGFGFFFGBFDDFFEAA>CDGGGGFGGFFGGA46B+=>7@=9B=@)*9;?E==DFGFG:669(83857<3<)6><:+3723><<A7
@M00200:205:000000000-AKKM3:1:1101:22952:2406 2:N:0:1
TACTAGGGTATCTAATCCTGTTTGCTCCCCACGCTTTCGCGCCTCAGCGTCAGAACCGGACCAGACAGCCGCCTTCGCCACTGGCGTTCTTGCGAATATCTACGAATTTCACCTCTACACTCGCCGTTCCGCTGTCCTCTTCCGGTCGCAAGCCAACCAGTATCGAAGGCAATTCTGTGGTTGAGCCACAGGCTTTCACCCCCGACTTAATCGGCCGCCTACGCGCCCTTTACACCCAGTCATTCCAACAC
+
CCCCCGGGGGFGGGGGFGGGGGGGGGF<FFGGGGGGFGEGGDFGGGGFGGGD7AEGGGDFFGGGGFFFFFGGGGCGGGG@FECF,=B=CB,?E@FFGGGGGFG@F@F7AFGGFGGFD?=FFFFE+B88A@EDDEG@GFCD9EB>EED)?9CCDFFFF8>>F8EGA**49DF)*>FFFFC4>58CF?CF;<EFF660+*+/23:43;1()).)(,*;(9>664331?EG<D,))).(:4((.)).-)).((,
@M00200:205:000000000-AKKM3:1:1101:24018:2430 2:N:0:1
TACGGGGGTATCTAATCCTGTTTGCTCCCCACGCTTTCGAGCCTCAGCGTCAGTAATGGACCAGTATGTCGCCTTCGCCACTGGTGTTCTTCCGAATATCTACGAATTTCACCTCTACACTCGGAGTTCCACATACCTCTTCCACACTCAAGATAGCCAGTATCAAAGGCAATTCCAAGGTTGAGCCCTGGGCTTTCACCTCTGACTAAACTATCCGCCTACGCTCCCTTTAAACCCAGTACATCAGAGCT
+
CCCCCGGGGGGGGGGGGGGGGGGGGGGGGGGGGGGGGGGGGGGGGGGGGGGGGGGGGGGGGGGGGGGGGGGGGGGGGGGGGGGGGGGGGFGGGGGCGGGGGGGGGGGFGFDGGGGFGGGGGGFGGGEGGGGGGFGFEBEFFGGF9FGBDFFGGGGFFDFFF?DFEBFFFGFFFFFAFFG?FFGG5DFFFGF*AFGGAEGFFFFEFFFF=EFFECGG=FDD>@?>>CDG8DE3C);;E<2;);C?CE<E8,)
@M00200:205:000000000-AKKM3:1:1101:17982:2450 2:N:0:1
TACGGGGGTATCTAATCCTGTTTGCTCCCCACGCTTTCGAGCCTCAGCGTCAGTAATGAGCCAGTGTGTCGCCTTCGCCACTGGTGTTCTTCCGAATATCTACGAATTTCACCTCTACACTCGGAGTTCCACACACCTCTCTCATACTCAAGACACCCAGTATCAAAGGCACTTCCGAGGTTGAGCCCCGGGATTTCACCCCTGACTTAAATGTCCGCCTACGCTCCCTTTAAACCCAATACATCAG
+
CCCCCGGGGGGGGGGGGGGGGGGGGGGGGGGGGGGGGGGGGGGGGGGGGGGGGGGGGGGGDEEGGGGGGGGGGGGGGGEGGGDGGGGGGGGGGGGGGFFFGGFGGGGGGGGGGGGFGGGG9EDE@GGFGGFFGGGGEBGFFGGFAF?BGFGGGGFFFCGBGGFGFF?EAGF)*:FFFF59FGGGFGF9>DEFFGGFF?F:D>DBBBEFF;CCCFGF05>@<@FF<EDG4;@93>8;GB:17?)5:<B
@M00200:205:000000000-AKKM3:1:1101:14096:2482 2:N:0:1
TACTAGGGTATCTAATCCTGTTTGCTCCCCACGCTTTCGAGCCTCAGCGTCAGTAATGGACCAGTATGTCGCCTTCGCCACTGGTGTTCTTCCGAATATCTACGAATTTCACCTCTACACTCGGAGTTCCACATACCTCTTCCATACTCAAGATAGCCAGTATCAAAGGCAATTCCAAGGTTGAGCCCTGGGCTTTCACCTCTGACTAAACTATCCGCCTACGCTCCCTTTACGCCCAGTACATCAGAGA
+
CCCCCGGGGGGGGGGGGGGGGGGGGGGGGGGGGGGGGGGGGGGGGGGGGGGGGGGGGGGGGGGGGGGGGGGGGGDGGGGGGGGGGGGGGGGGGGGGGGGGGGGGGGFFGEGGGGGFGGGGGGGGEGGGGGGGGGGGGBEEBFGFGFG<DFFFFGC?FGDFGGFGFFGGFGFFFBFFFFGFG8=8?EDFFGFFFFGCFEFFF<CFFFEE@CBFAEGF=GEA=@5@=E>C7>@EC@)::>BBEBC*08:**(
@M00200:205:000000000-AKKM3:1:1101:18031:2525 2:N:0:1
TACCGGGGTATCTAATCCTGTTTGCTCCCCACGCTTTCGAGCCTCAGCGTCAGTAATGGACCAGTATGTCGCCTTCGCCACTGGTGTTCTTCCGAATATCTACGAATTTCACCTCTACACTCGGAGTTCCACATACCTCTTCCATACTCAAGATAGCCAGTATCAAAGGCAATTCCAAGGTTGAGCCCTGGGCTTTCACCTCTGACTAAACTATCCGCCTACGCTCCCTTTATACCCAATACATCAGAGA
+
CCCCCGGGFGGGGGGGGGGGGGGGGGGGGGGGEGDGGGCFGGGGGGGGGEGGGGGGFGGFGEGGGGGGGGGFGGGGGGGEGGGF<FFGGGGGGGGGGGGGGGFGEDEGGGGGGGCBFFGGGGGGEECGBGGG6=D?FFF=DGGFGFGCGFDFDCGFB8FFDF>EE;DFDDDDBEBFFBDFE9D8;DD?FFFFF?F?FFCE@DFEFEEFFEFFEEG,8CBDA@AFFG4?6;@E?EE<CB25BE37C=F3=@
@M00200:205:000000000-AKKM3:1:1101:15944:2535 2:N:0:1
TACGCGGGTATCTAATCCTGTTCGCTCCCCACACTTTCGCTCCTCAGCGTCAGGTCATTCCCAGAGAACCGCCTTCGCCACCGGTGTTCCTCCTGATATCTGCGCATTTCACCGCTACACCAGGAATTCCGTTCTCCCCTGAATACCTCTAGTCTGCCCGTATCGGAAGCAAGCGCCGTGTTAAGCACGGCGTTTTCACTCCCGACGCGACAAACCGCCTACGAGCCCTTTAAGCCCAATACATCAGAGAC
+
CCCCCGGGGGGGGGGGGGGGGGGGGGGGGGGGGGGGGGGGGFG8FCFGGGGGGGGGGGGGGGGGGG8EFGGGGGGGGGGGGGGGGGGDGGGGFGGFFFFGCDFGG>FCEFDFGCGFGGGGCEGGGGCFGGGGGGDGFFGDFGFFGFF<FFGGGGFF+EDDGDBGDEG@DGFEA>>BFF7AF:FGCCGFD5?5)CCD=59773@@;9@6946;FFGG(951811>:E>FCF)6AAB:5::(4:2<AA7)4B(
@M00200:205:000000000-AKKM3:1:1101:10236:2545 2:N:0:1
TACGAGGGTATCTAATCCTGTTTGCTACCCACGCTTTCGAGCCTCAGTGTCAGTTACAGTCCAGAGAGCCGCTTTCGCCACCGGTGTTCCTCCATATATCTACGCATTTCACCGCTACACATGGAATTCCACTCTCCTCTACTGCACTCAAGTCTAACAGTTTCCAATGCACACAATGGTTGAGCCACTGCCTTTTACATCAGACTTATTAAACCACCTGCGCCCGCTTTATCCCCCATACATCAGAACAC
+
CCCCCFGGGGGGGGGGGGGGGGGGGGGGGGGGGGGGGGGGGGGGGGFFGGGGGGGGGGGGGGGGGGGDFGGGGGGGGGGGGGGGGGCGGGGGGGGEEGGGFGGFFCFGGGGGGDGFGGGGGGGGGFD8FDGGGGGFGBGFFGGBFFGFGFFGGFGFFGD+@CDFFFFGFGF<08B?FF6DFGG?DD8*;C6FFGGGFE7*;:65C@CC*3;7ACCF=CAE@2)*049CG?=?*405*:7BB=EEFE))(((
@M00200:205:000000000-AKKM3:1:1101:20310:2552 2:N:0:1
TACTGGGGTATCTAATCCTGTTTGCTACCCACGCTTTCGAGCCTCAGTGTCAGTGACAGTCCAGAGAGCCGCTTTCGCCACCGGTGTTCCTCCATATATCTACGCATTTCACCGCTACACATGGAATTCCACTCTCCTCTACTGCACTCAAGTCTAACAGTTTCCAATGCACACAATGGTTGAGCCACTGCCTTTTACATCAGACTTATTAACCCACCTGCGCCCGCTTTATGCCCAGTACATCAG
+
CCCCCGGGGGGGGGGGGGGGGGGGGGGGGGGGGGGGGGGGGGGGGGGGGGGGGGGGGGGGGGGGGGGGGGEGGCGGGGGGFGEGGGGGGGGGGGGGGGFGGGGGGGGGGGGGGGGFGGGGGGGGGGGFFFDGGGGGGFGBFFGFFFGFGFGCFFGDFFGB,+;FEFGGFGFFFFFFFFFBDE?FD?EFFGCFFEFFFEEEEEF*887CE@EEE=CE=C*)88)/)4?9DF**9455:7>CFE?<==
@M00200:205:000000000-AKKM3:1:1101:14418:2565 2:N:0:1
TACGCGGGTATCTAATCCTGTTCGCTCCCCACGCTTTCGCTCCTCAGCGTCAGTTACAGACCAGAGAGTCGCCTTCGCCACTGGTGTTCCTCCACATCTCTACGCATTTCACCGCTACACGTGGAATTCCACTCTCCTCTTCTGCACTCAAGTTTCCCAGTTTCCAATGACCCTCCCCGGTTGAGCCGGGGGCTTTCACATCAGACTTAAGAAACCGCCTGCGAGCCCTTTAAGCCCAGTACATCAGAGA
+
CCCCCGGGGGGGGGGGGGGGGGGGGGGGGGGGGGGGGGGGGGGGGGGGGGGGGGGGGGGGGFGGGGGGGGGGGGGGGGGGGGGGGGGGFGGGGGGGGGGGGGGGGGGFGGGGGGEFGGGGGDCCFFGGGCFF?FGGGFGCFGGFGFGFGFGGFGGFFGGF=DEDEFGGFGFFFFFEEFG>FGGGFGGFFGGFFDGCFCGF<)>F)34CE);CEDGC>GF08:679E;D453)-6<?G1??AFF>A<<<?B
@M00200:205:000000000-AKKM3:1:1101:12143:2567 2:N:0:1
TACTGGGGTACCTAATCCTGTTTGCTCCCCACGCTTTCGAGCCTCAGCGTCAGTAATGGACCAGTATGTCGCCTTCGCCACTGGTGTTCTTCCGAATATCTACGAATTTCACCTCTACACTCGGAGTTCCACATACCTCTTCCATACTCAAGATAGCCAGTATCAAAGGCAATTCCAAGGTTGAGCCCTGGGCTTTCACCTCTGACTAAACTATCCGCCTACGCTCCCTTTATGCCCAGTACATCAGCGA
+
CCCCCGGGGGGGGGGGGGGGGGGGGGGGGGGGGGGGGGGGGFGGGGGGGGGGGGGGGGGGGGGGGGGGGGGGGGGGGGGGGGGGFGDGGGGGGDCFGGGGGGGGGGGGGDGGGGGFGGGGGGGGGGGGGGGGGGGG8DFEFGGFFFGFGFGGGGGFFCA6DF>GEFGGB?:5D5=?D;DFFFGGFGD?FGDFFD?F5;FEEBEEEE6ACCEAC@F@>GDDA@4@9=BGFGFF?<45B=F=C>?*7**)05
@M00200:205:000000000-AKKM3:1:1101:16936:2597 2:N:0:1
TACTAGGGTATCTAATCCTGTTTGCTCCCCACGCTTTCGAGCCTCAGCGTCAGTAATGGACCAGTATGTCGCCTTCGCCACTGGTGTTCTTCCGAATATCTACGAATTTCACCTCTACACTCGGAGTTCCACATACCTCTTCCATACTCAAGATAGCCAGTATCAAAGGCAATTCCAAGGTTGAGCCCTGGGCTTTCACCTCTGACTAAACTATCCGCCTACGCTCCCTTTAAACCCAATACATCAGAGA
+
CCCCCGGGGGGGGGGGGGGGGGGGGGGGGGGGGGGGGGGGGGGGGGGGGGGGGGGGGGGGGGGGGGGGGGEGGGGGGGGGGGGGGGGGGGGGGGGGGGGGFFGGGGGGGGGGGGGFGGGGGCDGGGGGGGGGGGGGGFGBFGGFGFGFGFGGEFCBFGFBFGFGFFGGFEFDFECDFDF5F98GFGD*;D?DFGGFBEFCECEFEF@E5@EFEEDE8DA=5@=5-;*;?>=EF66>EFFFEFBC?:>:*(
@M00200:205:000000000-AKKM3:1:1101:17691:2657 2:N:0:1
TACCGGGGTATCTAATCCTGTTTGATCCCCACGCTTTCGTGCCTCAGCGTCAATAAGACCATAGTAAGCTGCCTTCGCAATCGGTGTTCTGTGACATATCTATGCATTTCACCGCTACTTGTCACATTCCGCCTACCTCTAGTCCATTCAAGCTCATCAGTATCAAGGGCACTGCGATGGTTGAGCCACCGTCTTTCACCCCTGACTTAATAAGCCGCCTACGCACCCTTTAAACCCAATACATCAGAGA
+
CCCCCGGGGGGGGGGGGGGGGGGGGGGGGGGGGGGGGGGGGGGGGGGGGGGGGGGGGGGGGGGGGGGGGGGGGGGGGGGGGGGGGGGGGGGGGGGGFGGGGGGGFGGGGGFGGGGFGGGGGGGGGGGGGFGGGGGGGFGFFGGFGFGFGFGGFGGFFFGFDGE@E?FFEGDDFFFFFFGFGGGGFGG:D:CFFEGGFFGF<ABC@B;ECAEF50@<>>?=AD2:@E?DF<:C*853C@238@AF?7<3)/
@M00200:205:000000000-AKKM3:1:1101:11835:2666 2:N:0:1
TACCAGGGTATCTAATCCTGTTCGCTCCCCATGCTTTCGCTCCTCAGCGTCAGTTAATGCCCAGAGACCTGCCTTCGCCATCGGTGTTCCTCCTGATATCTGCGCATTTCACCGCTACACCAGGAATTCCAGTCTCCCCTACATCACTCTAGTCTGCCCGTACCCACCGCAGATCCGGAGTTAAGCCCCGGACTTTCACGGCAGACGCGACAAACCGCCTACGAGCTCTTTACACCCACTACATACGAGAC
+
CCCCCGGGGGGGGGGGGGGGGGGGGGGGGGGGGGGGGGGGGGGGFGGGGGGGGGGGGGFGEFGGGGGGGGGGDFGGGGGGGGGGGGGGGGGGGGGGGGGGCGFE=CGGGGGGGG>>GGGGGGGGGGGGGGGGGGGFFFGFFGGFGDGE8DFFGGGFFGFEGGDDBDDGEGF=EFFB?ADBEGG9FFG*ADEEEGGGFFGBABA=BF@>2/699=F82DDFDDDBDG5<:055<4<?C<(2:?:<)).(46(
@M00200:205:000000000-AKKM3:1:1101:13041:2743 2:N:0:1
TACCAGGGTATCTAATCCTGTTTGCTACCCACGCTTTCGAGCCTCAGTGTCAGTGACAGTCCAGAGAGCCGCTTTCGCCACCGGTGTTCCTCCATATATCTACGCATTTCACCGCTACACATGGAATTCCACTCTCCTCTACTGCACTCAAGTCTAACAGTTTCCAATGCACACAATGGTTGAGCCACTGCCTTTTACATCAGACTTATTAAACCACCTGCGCTCGCTTTATGCCCCATACATCAG
+
CCCCCGGGGGGGGGGGGGGGGGFGGGGGGGGGGGGGGFGGGGGGGGGGGGGGGGGGGGGFGGGGGGGGGGGGGGGGGGGGEGGGGGGGGGGGGGGGGGGGGGGGGGGGGGGGGGGFGGGGGGGGGGGGGGGGGGGGGFGEFGGFGFFFG5FFFDGFFGGDEFEGCFGGF@DDFFAFFFGFGGGGF??FFFFFBFGDFFGFFF@E@);A7CFE<5?F5CAC9==:>:?*?D8EEFF(*/:5>E?<;B
@M00200:205:000000000-AKKM3:1:1101:22342:2755 2:N:0:1
TACAAGGGTATCTAATCCTGTTTGCTCCCCACGCTTTCGAGCCTCAGCGTCAGTAATGGACCAGTATGTCGCCTTCGCCACTGGTGTTCTTCCGAATATCTACGAATTTCACCTCTACACTCGGAGTTCCACATACCTCTTCCATACTCAAGATAGCCAGTATCAAAGGCAATTCCAAGGTTGAGCCCTGGGCTTTCACCTCTGACTAAACTATCCGCCTACGCTCCCTTTAAACCCAGTACATCAG
+
CCCCCGGGGGGGGGGGGGGGGGGGGGGGGGGGGGGGGGGGGGGGGGGGGGGGGGGGGGGGGGGGGGGGGGGGGGGGGGGGGGGGGGGGGGGGGGGDGGGGGGGGGGGGGGGGGGGFGGGGEGGGGGGGGGGFDFGGFFGFFGGFGFGFGFGGGCGBFGGFEGFGFFGC6DFDBE9FFFCFFCGFBDF?FDD?*=8A8ECC@CBF@@EFEEFFEEGC=DDDDDFDFEEGFGBECC=>C>-69=?48>;
@M00200:205:000000000-AKKM3:1:1101:18591:2773 2:N:0:1
TACTAGGGTATCTAATCCTGTTTGCTCCCCACGCTTTCGAGCCTCAGTGTCAGTTACAGGCCAGAGAGCCGCTTTCGCCACCGGTGTTCCTCCATATATCTACGCATTTCACCGCTACACATGGAATTCCACTCTCCTCTCCTGCACTCAAGTCTACCAGTTTCCAATGCATACAATGGTTGAGCCACTGCCTTTTACACCAGACTTAATAAACCACCTGCGCTCGCTTTAAGCCCACTACATCAG
+
CCCCCGGGGGGGGGGGGGGGGGGGGGGGGGGGGGGGGGGGGGGGGGGGGGGGGGGGGGGGGGGGGGGGGGGGGGGGGGFEEFGGEGGGGGGGFFFGGGCGGGGGGGEFGGGGGGGEGGGGGGGGGGFGGFGGGGGGGFCEFGGFGFFFGFGGGGGFFGGF=9DDEFGGFGFFFEFFFFFFAEFFFGFFFGGFFFGGFEFE@=@=>C7>EC5;5>EFFC6=@9)*/13377C?:4(5E(5;BB45>B
@M00200:205:000000000-AKKM3:1:1101:11716:2819 2:N:0:1
TACTGGGGTATCTAATCCTGTTTGCTCCCCACGCTTTCGAGCCTCAGCGTCAGTAATGGACCAGTATGTCGCCTTCGCCACTGGTGTTCTTCCGAATATCTACGAATTTCACCTCTACACTCGGAGTTCCACATACCTCTTCCATACTCAAGATAGCCAGTATCAAAGGCAATTCCAAGGTTGAGCCCTGGGCTTTCACCTCTGACTAAACTATCCGCCTACGCTCCCTTTAAACCCAGTACATCAGAGAC
+
CCCCCGGGGGGGGGGGGGGGGGGGGGGGGGGGDGGGGGGGGGGGGGGGGGGGGGGGGGGGGGGGGGGGGGGGGGGGGGGGGGGGGGGGGFGGGGCGGGGFGGGGGFGGGGGGGGGFFGGD;FFGGGGFGGGGGGGG?FGFFGGFGFGFGFGFEGFFFGFFEGFGFFCF?@DDBD9D@DG?F9DF*@@FF6@FFGGD50,:@CFE7=5;*:CEEFGG=CD>85-@5C>FDCF4A*17==9;=BEFE837;:(
@M00200:205:000000000-AKKM3:1:1101:23618:2824 2:N:0:1
TACGCGGGTATCTAATCCTGTTTGCTCCCCACGCTTTCGAGCCTCAGCGTCAGTAATGGACCAGTATGTCGCCTTCGCCACTGGTGTTCTTCCGAATATCTACGAATTTCACCTCTACACTCGGAGTTCCACATACCTCTTCCATACTCAAGATAGCCAGTATCAAAGGCAATTCCAAGGTTGAGCCCTGGGCTTTCACCTCTGACTAAACTATCCGCCTACGCTCCCTTTATACCCAGTACATCAGAGA
+
CCCCCGGGGGGGGGGGGGFGGGGGGGGGGGGGGGGGGGGGGGGGGGGGGGGFEGGGGEGFGDEGEECAFGFGGGGFGGGGGGGGEFG><;=FEGGGGGGGFGGF:DGGGFGGGGEFGGGG9DFGGGGGGGGG?8FGGFGFDGGFFFGE?9DDAFFFBDD?EFCGFFGFF8?D5DFFF?=FEFGFFFG?:FG5CFFFACGFF):=AE5/7)6<=4DCA>DA9:259EAF*:54>48583(/.7656;<@E@
@M00200:205:000000000-AKKM3:1:1101:14722:2913 2:N:0:1
TACTCGGGTATCTAATCCTGTTTGCTCCCCACGCTTTCGAGCCTCAGCGTCAGTAATGGACCAGTATGTCGCCTTCGCCACTGGTGTTCTTCCGAATATCTACGAATTTCACCTCTACACTCGGAGTTCCACATACCTCTTCCATACTCAAGATAGCCAGTATCAAAGGCAATTCAAAGGTTGAGCCCTGGGCTTTCACCTCTGACTAAACTATCCGCCTACGCTCCCTTTACACCCACTACATCAGAGA
+
CCCCCGGGFGGGGGGGGGGGFGGGGGGGGGGGGGGGGGGGGGGGGGGGGGGGGGGGGFGGGGGGGGGGGGGGGGEGGGFGGGGFFGG>FGGGGGGGGGGGGGGGGGCDGFEGGG?;DGGEGGGGGGGCGGGGGGGGGDFFFGGFFB6:DFGCGGGFFFC?8DEGFFGGFGFDFEF9DFGFGGCGD?F?DF6DD6A6<EFEEFFFC*1ACEE5=7>D)39A>55AAE>D7>EEFE@2=B2(0;:6?>@BF@
@M00200:205:000000000-AKKM3:1:1101:21093:2914 2:N:0:1
TACTAGGGTATCTAATCCTGTTTGCTACCCACGCTTTCGAGCCTCAGTGTCAGTTACAGTCCAGAGAGCCGCTTTCGCCACCGGTGTTCCTCCATATATCTACGCATTTCACCGCTACACATGGAATTCCACTCTCCTCTACTGCACTCAAGTCTAACAGTTTCCAATGCACACAATGGTTGAGCCACTGCCTTTTACATCAGACTTATTAAACCACCTGCGCTCGCTTTACACCCAATACATCAG
+
CCCCCGGGGGGGGGGGGGGGGGGGGGGGGGGGGGGGGGGGGGGGGGGGGGGGGGGGGGGGGGGGGGGGGEGGGGGGGGGEFGGGGGGGGGGGGGGGGGGGGGGGGGGGGGGGCGDFGGGGFGGGGGGGGFFGGGGGGFCDFGG5EFGFGFGGGGGFFGGFGGCGFFGGFDFFFFFA5?8DC68DFDGFFGGFFGGGF@GF;*@EE@;C=CE@FFFFBGA@5==*:;97FDEEEFD>F27@EE>?E3
@M00200:205:000000000-AKKM3:1:1101:14606:2951 2:N:0:1
TACTGGGGTATCTAATCCTGTTCGCTCCCCACACTTTCGCTCCTCAGCGTCAGGTAATGCCCAGAGAACCGCCTTCGCCACCGGTGTTCCTCCTGATATCTGCGCATTTCACCGCTACACCAGGAATTCCGTTCTCCCCTGCAACCTCCAGTCTGCCCGTATCGAAAGCAAGCCAGGTGTTAAGCACCTGGTTTTCACTCCCGACGCGACAAACCGCCTACGAGCCCTTTAAACCCAATACATCCG
+
CCCCCGGGGGGGGGGGGGGGGGGGGGGGGGGGGGGGGGGGGFGGGGGGGGGEGGGGGGGGGGGGGGGGGGGGGGGGGGGGGGGGFGFGGGGGGGGGGGCGGGGGGGCFCFGGGDGFGGGFGGGGGGGGGGGFGGGFGB8=FGGFGFGDGF?FGFGFFGGDGGFGBFGEFGADFFFFFFF8CFCGFGFFFGGAFFCEFEC;:>AA>>-8264>;;8C0>>?F?0):C.*20:AF22388?F7A4)1(
@M00200:205:000000000-AKKM3:1:1101:7365:2984 2:N:0:1
TACTGGGGTATCTAATCCTGTTTGCTCCCCACGCTTTCGCGCCTCAGCGTCAGAACCGGACCAGACAGCCGCCTTCGCCACTGGTGTTCTTGCGAATATCTACGAATTTCACCTCTACACTCGCAGTTCCGCTGTCCTCTTCCGGTCTCAAGCCAACCAGTATCGAAGGCAATTCTGTGGTTGAGCCACAGGCTTTCACCCCCGACTTAATCGGCCGCCTACGCGCCCTTTAAACCCAATACATCAG
+
CCCCCGGGGGGGGEGGGGGGGGGGGGGGGGGGGGGGGGGGGGGGGGGGGGGGGGGGGGGGGGGGGGGGGGGGGGGGGGGGDGGGGGGGGFFGGGGGGGFFGGGGGFGGFGGAFGGFGGGGAFGGGEEAFGGCDGGGGFGFFGF>GFG9FFGGGGGFFGGFGGFGFFGG>FFFF@FFFFGFGGGGACFAFGGFFGFFFFG3>>@=2>;04<EFD;ECBDED;1:>>E575C:AD5)4;::7>0A2<B?
@M00200:205:000000000-AKKM3:1:1101:14693:2985 2:N:0:1
TACTCGGGTATCTAATCCTGTTTGCTACCCACGCTTTCGAGCCTCAGTGTCAGTTACAGTCCAGAGAGCCGCTTTCGCCACCGGTGTTCCTCCATATATCTACGCATTTCACCGCTACACATGGAATTCCACTCTCCTCTACTGCACTCAAGTCTAACAGTTTCCAATGCACACAATGGTTGAGCCACTGCCTTTTACATCAGACCTATTAAACCACCCGCGCTCGCTTTACCCCCAGTACATCAG
+
CCCCCGGGGGGGGGGGGGGGGGGGGGGGGGGGGGGEGGGGGGGGGGGGGGGGGGGGGGGGGGGGGGGGGGGG7FGGGGGGF@EGGGGGGFGGGGGGGGGGGGGGGGDEGGGGGGGFGGGGGGGGGFFGGGFGFGGGGFGEFGFFGFGFGDGGFFFFFFFFGGFFDBFFFGFEB=5D8DDDFEC+68FFF?F9?FC2CCF7E5=@@))0==EFEE65:0*:)))/)/6755;C*0-516574?53><
@M00200:205:000000000-AKKM3:1:1101:17370:3002 2:N:0:1
TACCAGGGTATCTAATCCTGTTTGCTCCCCACGCTTTCGCGCCTCAGCGTCAGAACCGGACCAGACAGCCGCCTTCGCCACTGGTGTTCTTGCGAATATCTACGAATTTCACCTCTACACTCGCAGTTCCGCTGTCCTCTTCCGGTCTCAAGCCAACCAGTATCGCAGGCAATTCTGTGGTTGAGCCACAGGCTTTCACCCCTGACTTAATCGGCCGCCTACGCGCCCTTTAAACCCAGTACATCAG
+
CCCCCGGGGGGGGGGGGGGGGGGGGGGGGGGGGGGGGGGDDGGGGGGGGGGGEDFFGGGDEFGGGGGGGGGGGGGGGGGGGGGGGGGGG9DFGGFEGFDGGGGGDFGGGGGGGGGFGFFGGGGEGGGGGGGD>CCGGFGEFGGFGB=AFFGGG8DFFGGFGGFF5*0@?GF@FEFFFFCAFFC>FGD*A9CFFFCFFEG@(5(8>EEE44@EB;EEFGFFFF?=>GEGC<:>FABBGF??AAA)-),
@M00200:205:000000000-AKKM3:1:1101:10153:3008 2:N:0:1
TACTGGGGTATCTAATCCTGTTTGCTCCCCACGCTTTCGAGCCTCAGCGTCAGTAATGGACCAGTATGTCGCCTTCGCCACTGGTGTTCTTCCGAATATCTACGAATTTCACCTCTACACTCGGAGTTCCACATACCTCTTCCATACTCAAGATAGCCAGTATCAAAGGCAATTCCAAGGTTGAGCCCTGGGCTTTCACCTCTGACTAAACTATCCGCCTACGCTCCCTTTAAACCCAGTACATCAGAGA
+
CCCCCGGGGGGGGGGGGGGGGGGGGGGGGGGGGGGGGGGGGGGGGGGGGGGGGGGGGGGGGGGGGGGGGGGGGGGGGGGGGGGFGGGGGGGGGGGGDGGGGCFGGGGGGGGGGGGFGG8ADGGGGEGGGGGGGGGGCFGBDGGFGFF<FFGGGGGBCGGFGGEGFFGCF86DDDFBFBGD,@DC?DGFBGFA*@FGFCG@BFFFFF@CB:=ABEFF5*9=AC)?-;/;?+5A<**-=55;:5@<CE3;5:
@M00200:205:000000000-AKKM3:1:1101:21412:3050 2:N:0:1
TACCGGGGTATCTAATCCTGTTTGCTCCCCACGCTTTCGAGCCTCAGCGTCAGTAATGGACCAGTATGTCGCCTTCGCCACTGGTGTTCTTCCGAATATCTACGAATTTCACCTCTACACTCGGAGTTCCACATACCTCTTCCATACTCAAGATAGCCAGTATCAAAGGCAATTCCAAGGTTGAGCCCTGGGCTTTCACCTCTGACTAAACTATCCGCCTACGCTCCCTTTAAACACAGTACATCAGAGA
+
CCCCCGGGGGGGFGGGGGGGGGGGGGGGGGGGGGGGGGGGFEFGGGGGGGGGGGGGGGGGGGGGGGGGGGGGGGGGGGGGGGGGGGGGFFDFGFEGEGGFGGGGGFFDGGGGGGGFGGGFFFGGGGGGF8CFGGFFG9DB?AFFGFF7DFCDGDDD+@?FFGEFEDGGBFFFFEF7C;DDF,=?DFEFAFGFFFGCF@GF@@@F@96;*@@7AEF?9GDA:7=AAEBGG8BC@=>*=5-7@EC4*.87)5
@M00200:205:000000000-AKKM3:1:1101:14247:3062 2:N:0:1
TACTGGGGTATCTAATCCTGTTTGCTCCCCACGCTTTCGAGCCTCAGCGTCAGTAATGGACCAGTATGTCGCCTTCGCCACTGGTGTTCTTCCGAATATCTACGAATTTCACCTCTACACTCGGAGTTCCACATACCTCTTCCATACTCAAGATAGCCAGTATCACAGGCAATTCCAAGGTTGAGCCCTGGGCTTTCACCTCTGACTAAACTATCCGCCTACGCTCCCTTTAAACCCACTACATCAGAGA
+
CCCCCGGGGGGGGGGGGGGGGGGGGGGGGGGGGGGGGGGGGGGGGGGGGGGGGGGGGGGGGGGGGGGGGGGGGGGGGGGGGGGGGGGGGGGGGGGGGGGGGGGGGGGGGGGGGGGFGGGGGGGGGGGGGFDGGGGGGFGFFGGFGFGDFFGGGGGFFDCF=FCGE+?FBGF8FDF7DBF5F860?88?DFGFFCFGA7C=<@EEFFBEE)=EA5ED5C58>:D4):?FF7@C8ABFG@((8E=EFF====
@M00200:205:000000000-AKKM3:1:1101:17708:3065 2:N:0:1
TACACGGGTATCTAATCCTGTTTGCTCCCCACGCTTTCGAGCCTCAGCGTCAGTAATGGACCAGTATGTCGCCTTCGCCACTGGTGTTCTTCCGAATATCTACGAATTTCACCTCTACACTCGGAGTTCCACATACCTCTTCCATACTCAAGATAGCCAGTATCAAAGGCAATTCCAAGGTTGAGCCCTGGGCTTTCACCTCTGACTAAACTATCCGCCTACGCTCCCTTTACACCCAGTACATCAGAGA
+
CCCCCGGGGGGGGGGGGGGGGGGGGGGGGGGGGGGGGGGGGGGGGGGGGGCCFGGGGGGGGGEGGGFFGGGGGGGGGGGGGGFGGGGGGGGGGGGGGGGGGGGGGFFFGGGGGGGFFFGCEFGGGGCFGGFGGGGGGFGFFGGFGFGFGFGFGGDFFCGFFDDGFFFCF858DE?FFFG5F,++3@DFF?FFFGGFF@GECDF<0*07>CFFEFGF5DF))07?5C@FC75**/8(=55.98*8**07.:
@M00200:205:000000000-AKKM3:1:1101:14294:3102 2:N:0:1
TACAGGGGTATCTAATCCTGTTTGCTCCCCACGCTTTCGAGCCTCAGCGTCAGTAATGAGCCAGTGTGTCGCCTTCGCCACTGGTGTTCTTCCGAATATCTACGAATTTCACCTCTACACTCGGAGTTCCACACACCTCTCTCATACTCAAGACACCCAGTATCAAAGGCAATTCCGAGGTTGAGCCCCGGGATTTCACCCCTGACTTAAATGTCCGCCTACGCTCCCTTTACACCCAATACATCAGCGA
+
CCCCCGGGGGGGGGGGGGGGGGGGGGGGGGGGGGGGGGGGGGGGGGGGGGGGGGGGGGFFGGGGGGGGGGGGGGGGGGGGGGGGGGGGGFEFEGGGGGGGGGFGGGGDGGFGGGGFDGGGCGGG7EGFFFGGGEGGGFFEDFFBDFGDGFGFDD8D?CGFGGEFFFGFFGF=?D9?D>DBGGGGFGGFFDGFBEFFFEFEF>DFFFFEFECCEEGG@DF@28@42;?*0;;39C<;B?F13=)954=)(,
@M00200:205:000000000-AKKM3:1:1101:9802:3113 2:N:0:1
TACTGGGGTATCTAATCCTGTTCGCTCCCCACACTTTCGCTCCTCAGCGTCAGGTCATTCCCAGAGAACCGCCTTCGCCACCGGTGTTCCTCCTGATATCTGCGCATTTCACCGCTACACCAGGAATTCCGTTCTCCCCTGAATACCTCTAGTCTGCCCGTATCGGAAGCAAGCGCCGTGTTAAGCACGGCGTTTTCACTCCCGACGCGACAAACCGCCTACGAGCCCTTTGCGCCCAATACATCAG
+
CCCCCGGGGGGGGGGGGGGGGGGGGGGGGGGGGGFGGGGGGGGGGGEFGEGGGGDFDGGGGGFGFCFGGGGGGCFGGGFEGFFGCECCGGGGGGGGGGFFGGFEGGGGFGGGGDE?>CDFGGGG7FGGGGEDFGGGCDEB*@=+@+AEDFFFGGFF?EF5E===>5C69F58C>BD?BGAFD;EFG:C99?BA5=CA?EEB7B9@>91(12:1=FF>D3,383)3CD347:):(48?(4(523244<
@M00200:205:000000000-AKKM3:1:1101:23767:3123 2:N:0:1
TACGCGGGTATCTAATCCTGTTCGCTCCCCATGCTTTCGCTCCTCAGCGTCAGTTAATGCCCAGAGACCTGCCTTCGCCATCGGTGTTCCTCCTGATATCTGCGCATTTCACCGCTACACCAGGAATTCCAGTCTCCCCTACATCACTCTAGTCTGCCCGTACCCACCGCAGATCCGGAGTTGAGCCCCGGACTTTCACGGCAGACGCCACAAACCGCCTACGAGCTCTTTAAACCCACTACATCCGAGAC
+
C,BCCGGGGGGGGGGGGGFGGGGGGGGGGGGGGGGGGGGGGGGGGGGGGGGGGGGGGGGGGGGGGGGGGGGGEDGGFGGGGGGDFGGCBEGGGGGGGFGGGGGGGEFEGGGGCGGFGGGGGGGGGGGGGGGGGGGFGFGDFGGFG5FEGFG?EC=FFFGFGGADB6DE5EF>A<FFF95*55=+3<CFFG>AEGGGFCGD>B220;>0(.6/1=FG>DFFFFF@:E)92>-<.67?EF0?(,)))(-,21(
@M00200:205:000000000-AKKM3:1:1101:17638:3129 2:N:0:1
TACCCGGGTATCTAATCCTGTTTGCTCCCCACGCTTTCGAGCCTCAGCGTCAGTAATGGACCAGTATGTCGCCTTCGCCACTGGTGTTCTTCCGAATATCTACGAATTTCACCTCTACACTCGGAGTTCCACATACCTCTTCCATACTCAAGATAGCCAGTATCAAAGGCAATTCCAAGGTTGAGCCCTGGGCTTTCACCTCTGACTAAACTATCCGCCTACGCTCCCTTTATGCCCAGTACATCAG
+
CCCCCGGGGGGGGGGGGGGGGGGGGGGGGGGGGGGGGGGGGGGGGGGGGGGGGGGGGGGGFGGGGGGGGGGGGGGGGGGGGGGGGGGGGFGFGGGDGGGGGGGGGGCFGGGGGGGFGGGGGGGGGGGGGGFFGGGGFFGFFGGFGFGFGFG6EGGFFFGFGGFFFFGGFGFFFFFFFFGA=EDGFG8DFFCFAGCGFCGFFFEFFEEFFFFF@EFD);@@A==B@GFGCC;=EEEEGF26>=<58;*
@M00200:205:000000000-AKKM3:1:1101:16737:3182 2:N:0:1
TACGAGGGTATCTAATCCTGTTTGCTCCCCACGCTTTCGAGCCTCAGCGTCAGTAATGGACCAGTATGTCGCCTTCGCCACTGGTGTTCTTCCGAATATCTACGAATTTCACCTCTACACTCGGAGTTCCACATACCTCTTCCATACTCAAGATAGCCAGTATCAAAGGCAATTCCAAGGTTGAGCCCTGGGCTTTCACCTCTGACTAAACTATCCGCCTACGCTCCCTTTCAACCCCATACATCAGAGA
+
CCCCCGGGGGGGGGGGGGGGGGGGGGGGGGGGGGGGGGGGGGGGGGGGGGGGGGGGGGGGGGGGGGGGGGGGGGGGGGGGGGGGGGGGGGGGGGGGGGGFGDFGGGGGGFGGGGGFGGGGGGGGGGGGCGGGGGGFGFGEFGGFFFGFGFGGGGGFFFFFCFFGFFGGFGFF*DFFFBDFFFGFFGG?FG?FFCG9CFFFFFEEFFFFEEFFFFFGAGEA==>?)=?FF73*95C=8(/(5>=<EEFB5(
@M00200:205:000000000-AKKM3:1:1101:18849:3189 2:N:0:1
TACCAGGGTATCTAATCCTGTTTGCTCCCCACGCTTTCGAGCCTCAGCGTCAGTAATGGACCAGTATGTCGCCTTCGCCACTGGTGTTCTTCCGAATATCTACGAATTTCACCTCTACACTCGGAGTTCCACATACCTCTTCCATACTCAAGATAGCCAGTATCAAAGGCAATTCCAAGGTTGAGCCCTGGGCTTTCACCTCTGACTAAACTATCCGCCTACGCTCCCTTTAAACCCAATACATCAGAGA
+
CCCCCGGGGGGGGFGGGGGGGGGGGGGGGGGGGGGGGGGGGGGGGGGGGGGGGGGGGGGGGGGGGGGGGGGGGGGGGGGGGGGGGGGGGGGGGGGGGGGGGGGGGGGGGGGGGGGFGGGFGGGGGECFFGFFFGGGFFGEFGGFGFGFGFGGGGGFFCFF@FCFCFGGBFFFFFFFFFGAFFFCFGGFFGGFFCFFFFGFEDEB77CEF@E@EFGG5;AAA:AF=ABG98@EE66<E@5>@=*/@B*0.7
@M00200:205:000000000-AKKM3:1:1101:15088:3222 2:N:0:1
TACGGGGGTATCTAATCCTGTTTGCTCCCCACGCTTTCGAGCCTCAGCGTCAGTAATGGACCAGTATGTCGCCTTCGCCACTGGTGTTCTTCCGAATATCTACGAATTTCACCTCTACACTCGGAGTTCCACATACCTCTTCCATACTCAAGATAGCCAGTATCAAAGGCAATTCCAAGGTTGAGCCCTGGGCTTTCACCTCTGACTACACTATCCGCCTACGCTCCCTTTAAACCCAATACATCAGAGA
+
CCCCCGGGGGGGGGGGGGGGGGGGGGGGGGGGGGGGGGGGGGGGGGGGGGGGGGGGGGGGGGGGGGGGGGGGGGGGGGGGGGGGGF8FFGGGGGGGGGGGGGGGGGGGGGGGDGDFFGGG,DGEEGGGGAFGGGGGGFGEFFGFGFGEGFGCE=DFFGGFGC7?F96@*@DDF69?FAG5FDDGACC>CGGFFGGGFAFEE@E@EE4A44)8<4;D5DA-(((2/4?FCC49?37(=;08@FA35>E3)3
@M00200:205:000000000-AKKM3:1:1101:7019:3270 2:N:0:1
TACGAGGGTATCTAATCCTGTTTGCTCCCCACGCTTTCGCGCCTCAGCGTCAGAACCGGACCAGACAGCCGCCTTCGCCACTGGTGTTCTTGCGAATATCTACGAATTTCACCTCTACACTCGCAGTTCCGCTGTCCTCTTCCGGTCTCAAGCCAACCAGTATCGAAGGCAATTCTGTGGTTGAGCCACAGGCTTTCACCCCCGACTTAATCGGCCGCCTACGCGCCCTTTAAACCCAATACATCAG
+
CCCCCGGGGGGGGGGGGGGGGGGGGGGGGGGGGGGGGGGGGGGCEGGGGGGGGGGGGGGGGGGGGGGGGGGGGGGGGGGGG?FGCFGGGGGGGGGGDDFGGGGGGGGGGGGGGGGFFGGGGGCGGEGGFGGGGGDGDFAEFEGEG>DAFFDG9DGFFGGFFG;78<FGFGA@>EFFFFCFGGGGFFF4ACFFFFGGFECEDB==5>@?);CFF@G=>3A6?:?B>GBD703:2<>BG?<0,.)2)).
@M00200:205:000000000-AKKM3:1:1101:19229:3284 2:N:0:1
TACTGGGGTATCTAATCCTGTTTGCTCCCCACGCTTTCGCGCCTCAGCGTCAGAACCGGACCAGACAGCCGCCTTCGCCACTGGTGTTCTTGCGAATATCTACGAATTTCACCTCTACACTCGCAGTTCCGCTGTCCTCTTCCGGTCTCAAGCCAACCAGTATCGAAGGCAATTCTGTGGTTGAGCCACAGGCTTTCACCCCCGACTTAATCGGCCGCCTACGCGCCCTTTACACCCAATACATCAGAGA
+
CCCCCGGGGGGGGGGGGGGGGFGGGGGGGGFGGGGGGGGGGGGGGGGGGGGGGGGGGGGGGGGGGGGGGGGGGGGGGGGGGGGGGGGGGGGGGGGGEGGGGGGGGGGGGGGGGGGFGGGGGGGGGCCFGFCGGGGGGFGFFGGFGFGAGF,2EFGFFE:CGGEDAFCE>DFCF@FFFBFAFCDCAGGFFGGFFACCACGE(5929@F;CCEFFFGE@DB3036<>C:D>C:)-4)1?:31377262<)).
@M00200:205:000000000-AKKM3:1:1101:13589:3300 2:N:0:1
TACACGGGTATCTAATCCTGTTTGCTCCCCACGCTTTCGAGCCTCAGCGTCAGTAATGGACCAGTATGTCGCCTTCGCCACTGGTGTTCTTCCGAATATCTACGAATTTCACCTCTACACTCGGAGTTCCACATACCTCTTCCATACTCAAGATAGCCAGTATCAAAGGCAATTCCAAGGTTGAGCCCTGGGCTTTCACCTCTGACTACACTATCCGCCTACGCTCCCTTTACGCCCAGTACATCAGAGA
+
-@ACCCCDGE@<CEGAFFCFGDFG<<F@@FECCEEGFGCDD:C@6CFFECFGGFFGGGGGG<,CCEFGCFDCGG7,=B8FFA8<CF=EGGGGD@GDGGD,4CE7B49:DEF9?ED5=9F@FFFGEGGGG,=EFFGE,9=D8ECDC?D=DBFCDFFFBFGFGG7+99=E*,35:6++2+6?DFGG?8E?D==@*C,+<7;8*)>)7A5A)3):@@;@=*<@7-7@=594*208@D?(*/76=4//>4>7),
@M00200:205:000000000-AKKM3:1:1101:23352:3351 2:N:0:1
TACGAGGGTATCTAATCCTGTTTGCTCCCCACGCTTTCGAGCCTCAGCGTCAGTAATGGACCAGTATGTCGCCTTCGCCACTGGTGTTCTTCGGAATATCTACGAATTTCACCTCTACACCCGGAGTTCCACATACCTCTTCCATACTCAAGATAGCCAGTATCAAAGGCAATTCCAAGGTTGACCCCAGGGCTTTCACCTCTGCCTAAACTATCCGCCTAGCCTCCCTTTAAACCCATTACATCAGGAA
+
CCCCCEGGFGGGGGGGGGGGGGFG9F,CFE,C@FGGGGGGGGGGGGCFGGGGGGGGF9CFEGGGFG,,,:F<EGGFDC6F4<EF<FEFGGFG,=:B,EDFGG<C=DFGFGGFGECDGFFG,48BG8@E9FGGFFAEFFDDF,,1EDFEGF?FG=F8D=FFGGEFDF+AFFFD?*+++4=*8===+91<*+433:ACF7@C88*3**3:C6C***757>4<>27*.,;CCF3;E*7(46(08057/**0((
@M00200:205:000000000-AKKM3:1:1101:13961:3352 2:N:0:1
TACCAGGGTATCTAATCCTGTTTGCTCCCCACGCTTTCGAGCCTCAGCGTCAGTAATGAGCCAGTGTGTCGCCTTCGCCACTGGTGTTCTTCCGAATATCTACGAATTTCACCTCTACACTCGGAGTTCCACATACCTCTTCCATACTCAAGATAGCCAGTATCAAAGGCAATTCCAAGGTTGAGCCCTGGGCTTTCACCTCTGACTAAACTATCCTCCTACGCTCCCTTTAAACCCAATACATAAG
+
CCCCCGGGGGGGGGGGGGFGGGGGGGGGGGGGGGGGGGGGGGGGGGGGGGGGGGGGGGGGGGGGGGGGGGGGGGGGGGGGGGGGFGGGGGGGGGGGGFGGGGGGGGGGGGGGGGGFGGGGGGGGGGGGGGDFCFGGGFFFFF==CFFFGFGDGFGBF886@DD997DF58DD689D9?=DFGD69ECDFFG*@F6CFEG@@CEEFF@E<5@EFFDF*=>C@85>=EBFC:)1AE=<B9/-7=***/8
@M00200:205:000000000-AKKM3:1:1101:21853:3360 2:N:0:1
TACTAGGGTATCTAATCCTGTTTGCTCCCCACGCTTTCGCGCCTCAGCGTCAGTAATGGACCAGTATGTCGCCTTCGCCACTGGTGTTCTTCCGAATATCTACGAATTTCACCTCTACACTCGGAGTTCCACATACCTCTTCCATACTCAAGATAGCCAGTATCAAAGGCAATTCCAAGGTTGAGCCCTGGGCTTTCACCTCTGACTAAACTATCCGCCTACGCTCCCTTTAAACCCAGTACATCAGCGA
+
CCCCCGGGGGGGGGAEGGGGGGGGGFGGGGGGGGGGGGGGGGGGGGGGGGGGGGGDEFGGG@FGGGGGGGGGGGGGGG,@B=FEE@FGGGDFFCFFEGGGGGFGC?ECFFFGGGGFGGGGAFFGBEGGGG,@+=FGF9AEFGGFFFGEGB=D==+9?GF5DFFGFFFE?FF):DF+2<DFFEDC5DG?6=D?67@?B;FF*=58*:A7*)308*7D=CDF=>)55CBGFFBEAC=:C0(8@@?<*4.)62
@M00200:205:000000000-AKKM3:1:1101:22617:3383 2:N:0:1
TACAGGGGTATCTAATCCTGTTCGCTCCCCACACTTTCGTTCCTCAGCGTCAGGTCATTCCCAGAGAACCGCCTTCGCCACCGGTGTTCCTCCTGATATCTGCGCATTTCACCGCTACACCAGGAATTCCGTTCTCCCCTGAATACCTCTAGTCTGCCCGTATCGGAAGCAAGCGCCGTGTTAAGCACGGCGTTTTCACTCCCGACGCGACAAACCGCCTACGAGCCCTTTCAGCCCAATACATAAG
+
CCCC,CCGGGGGGGGGGGGGGG9FCFGGGGFGGGGGGGG<,;@FGGGGGGGGG86BFFDGGFDF8FG8B@EGGGCFGGEGC<F:FCFGGFA,AF@FGGGGGC<FGGGGGGGGGGGDGGGGCF@+4@EGGGG4=DFG,0CD98,?=+ADG5@=EFG??F8DGGFG)*=+:FA);=0*9909FC>@CFCAA*19?55::7950:(-692(4(291(==33>((.3)(:><*94-6)42*.,32)).)-4
@M00200:205:000000000-AKKM3:1:1101:15159:3399 2:N:0:1
TACGCGGGTATCTAATCCTGTTTGCTACCCACGCTTTCGAGCCTCAGTGTCAGTTACAGTCCAGAGAGCCGCTTTCGCCACCGGTGTTCCTCCATATATCTACGCATTTCACCGCTACACATGGAATTCCACTCTCCTCTACTGCACTCAAGTCTAACAGTTTCCAATGCACACAATGGTTGAGCCACTGCCTTTTACATCAGACTTATTAAACCACCTGCGCTCGCTTTACGCCCAATACATAAGAGTTC
+
CCCCCGGGGGGGGGGGGG<FFGFGGGGG@EFGGDEFGGGGGEGGGGGGGGGGGGGFGGGGGGGGGGGEGGGGGGGGGGGGGFECFGGGGFFGGGGGFFCG8DGGGGEGGGGGGGGFGGGGGGGGGCCFGGG=FGGGGFGFFFE99DGEGFFFDFFFFDF866;EEFGFFGFFFD>CFB++8@DC5:FFFGGFFFG8B@G5E6@EE);=*/AC4B8:@G*<B9=/6*:*8C4@@D;>7;:)/<)).7<=))/
@M00200:205:000000000-AKKM3:1:1101:6510:3436 2:N:0:1
TACGGGGGTATCTAATCCTGTTTGCTCCCCACGCTTTCGAGCCTCAGCGTCAGTAATGGACCAGTATGTCGCCTTCGCCACTGGTGTTCTTCCGAATATCTACGAATTTCACCTCTACACTCGGAGTTCCACATACCTCTTCCATACTCAAGATAGCCAGTATCAAAGGCAATTCCAAGGTTGAGCCCTGGGCTTTCACCTCTGACTAAACTATCCGCCTACGCTCCCTTTAAACCCAATACATCAG
+
CCCCCGGGGGGGGGGGGGGGGGGGGGGGGGGGGGGGGGGGGGGGGGGGGGGGGGGGGGGGGGGGGGGGGGGGGGGGGGGGGGGGGGGGGGGGGGGGGGGGGGGGGGG7DFGGGGGBFGDGGGGGECEGGGGGGGFGGFGF?9FFGFGFGF,2EDFB9DGDDFFGFF8EFGFFFFFFFFF?FEC6?CF9AF5>>CGGFFGEE53>EE4*:>@EBEFF=F?(6>@?=5?GG>=C);83C718;EEE?/)
@M00200:205:000000000-AKKM3:1:1101:21893:3450 2:N:0:1
TACTAGGGTATCTAATCCTGTTTGCTACCCACGCTTTCGCACCTCAGTGTCAGTGTCAGTCCAGAAGGCCGCCTTCGCCACTGGTATTCCTCCCGATCTCTACGCATTTCACCGCTACACCGGGAATTCTACCTTCCTCTCCTGCACTCTAGCTTGACAGTTCCGGATGCCGTTCCCAGGTTGAGCCCGGGGCTTTCACAACCGGCTTATCAAGCCACCTACGCGCGCTTTAAACCCAATACCTCAGAGAC
+
CCCCCGGGGGGGGGGGGGGGGGGGGFGGGGGGGGGGGGGGGGGGGGGGGGGGGGGGGGGGGGGGGGGGGGGGGGGGGGGGGGGGGFFGGGGGGGGGGGGGGGGGGGGGGGGGGGGEGCGGGGGGGGGDGFFGGGFGGFGFFGGFGFGFGFGCGGGFFGFFGGFGFFGGFGBBEFFFFFCFFFGGFGGFECGFFGGGFFGFF25@=2=5@CEFFEFF@CF@FF0>6:)/11-:2:>BC(8(2:)-3>?F<7(
@M00200:205:000000000-AKKM3:1:1101:17141:3458 2:N:0:1
TACTGGGGTATCTAATCCTGTTTGCTACCCACGCTTTCGAGCCTCAGTGTCAGTTACAGTCCAGAGAGCCGCTTTCGCCACCGGTGTTCCTCCATATATCTACGCATTTCACCGCTACACATGGAATTCCACTCTCCTCTACTGCACTCAAGTCTAACAGTTTCCAATGCACACAATGGTTGAGCCACTGCCTTTTACATCAGACTTATTAAACCACCTGCGCTCGCTTTAAACCCAATACATAAGAGATT
+
CCCCCGGGGGGGFGGCFGGGGGGGGGGGGGGGGGGDGDGGFGGGGGGGGGGGGGGGGGGGGGGGGGCFFGCGGDGGFGGCEGGFGGGGGGGGCFFGGFGGFGGGGEGC;FCFGGGFGGGGGDGGGFFGGGGGGGGGGFGFFGG:FFGFGFGGBDGFFGGFGC7EEFDGFGFFFDE:DDDFFEDDFGGDB89?FGGGFFGCEA<EEE*A70;C@CFGFGFC58)*04:C*;9**7(/89D3:E?*8*85(1*
@M00200:205:000000000-AKKM3:1:1101:16733:3501 2:N:0:1
TACTCGGGTATCTAATCCTGTTTGCTCCCCACGCTTTCGCGCCTCAGCGTCAGAACCGGACCAGACAGCCGCCTTCGCCACTGGTGTTCTTGCGAATATCTACGAATTTCACCTCTACACTCGCAGTTCCGCTGTCCTCTTCCGGTCTCAAGCCAACCAGTATCGAAGGCAATTCTGTGGTTGAGCCACAGGCTTTCACCCCCGACTTAATCGGCCGCCTACGCGCCCTTTAAACCCAGTACATCAGAGA
+
CCCCCGGGGGGGGGGGGGGGGGGGGGGGGGGGGGGGGGGGGGGGGGGGGGGGGGGGGGGGGGGGGGGGGGGGGGGGGGGGGGGGGGGGGGGGGGGGGGGGGGGGGCFFGGGGGGGFGGGGDFFGGGGGGGEEGGGGGFGBFGGFGFGFGFGGGGGFFGDFFGFGFFGGEGFFFFFFFFFFGGGGFGGFFGGFFC6?FCC>B@@FB>@@EFEF?FGGFGE;?;BF98>D)90).48(A(3>DBDAB927??
@M00200:205:000000000-AKKM3:1:1101:7350:3525 2:N:0:1
TACTGGGGTATCTAATCCTGTTTGCTCCCCACGCTTTCGAGCCTCAGCGTCAGTAATGAGCCAGTGTGTCGCCTTCGCCACTGGTGTTCTTCCGAATATCTACGAATTTCACCTCTACACTCGGAGTTCCACACACCTCTCTCATACTCAAGACACCCAGTATCAAAGGCAATTCCGAGGTTGAGCCCCGGGATTTCACCCCTGACTTAAATGTCCGCCTACGCTCCCTTTATGCACAGTACATCAGAGA
+
CCCCCGGGGGGGGGGGGGGGGGGGGGGAGGGGGGGGGGGGGGGGGGGGGGGGGGGFGGFGFFGGGGGGGGGFGGGGGGGGGCGGGGFGGGFGGGGCFCFFF,ECFFGGFGGFFGGDDFGGFGGGFEGGGGGGGGGGGF?0DFFFGFG7=FEFGGCF5EGFGG79FFGFFGFD*:996A>*8@79FC7CFD>BFD?9F@AC5@B54@AEFE4EFEEC=465@36A9??GFC;<E5<)546@EF?<77@3)/
@M00200:205:000000000-AKKM3:1:1101:16387:3531 2:N:0:1
TACGCGGGTATCTAATCCTGTTCGCTCCCCACACTTTCGCTCCTCAGCGTCAGGTCATTCCCAGAGAACCGCCTTCGCCACCGGTGTTCCTCCTGATATCTGCGCATTTCACCGCTACACCAGGAATTCCGTTCTCCCCTGAATACCTCTAGTCTGCCCGTATCGGAAGCAAGCGCCGTGTTAAGCACGGCGTTTTCACTCCCGACGCGACAAACCGCCTACGAGCCCTTTAAACACAATACATCAGACA
+
CCCCCGGGGGGGGGGGGGGGGGGGGGGGGGGGGGGGGGGGGGGGGGGGGGGGGGGGGGGGGGGGGGGGGGGGGGGGGGGGGGGGGGGGGGGGGGGGGGGGGGGGGGGGGGGGGGGFGGGGGGGGGGGGGGGGGGGGGFGFFGGFGFGFGFGGGGGFAFFFGGFGFFGGFGFFFDFFFDDFG6CFFGGAE<ED==EDFFG5;@@><>@@>>FF12CC6C:6<??3:E>F*249<A<)A?B2<?B9AF<B)1
@M00200:205:000000000-AKKM3:1:1101:9018:3536 2:N:0:1
TACGCGGGTATCTAATCCTGTTTGCTCCCCACGCTGTCGCGCCTCAGTGTCAGCAACGGCCCAGCAGAACGCCTTCGCCACTGGTGTTCTTCCCGATATCTACGCATTCCACCGCTACACCGGGAATTCCATCTGCCCCTACCGTGCTCGAGCCCGGCAGTCTGACCGGCAGCCCCGGAGTTGAGCCCCGGGATTTCACCAGCCACTTACCGAGCCACCTACGCGCCCTTTACACCCCGTGCATCCGAGAC
+
CCCCCGGGEGGG9CFGGFGGGGGGGGGGGEFGGGGGGGGGGGGGGGGGGGGGGGGFGGEFGGGGGGFDGGGGCFFEGGGGGGGAFBFEGGGGGGGGEGGGGGG:@CGGCEGGGG6BGGGGDCGGGEGFGGFG?DFGGBF=FFG>:CG9FEG>EDC5@8DEGCEFCFGG>:B=FD>DFF3)1077FFGFEDGF:56=64C>28318<445>?F0>C8:CFB>??<9EBDGC>)-487:((((,4440((41(
@M00200:205:000000000-AKKM3:1:1101:8384:3541 2:N:0:1
TACTAGGGTATCTAATCCTGTTTGCTCCCCACGCTTTCGAGCCTCAGTGTCAGTTACAGGCCAGAGAGCCGCTTTCGCCACCGGTGTTCCTCCATATATCTACGCATTTCACCGCTACACATGGAATTCCACTCTCCTCTCCTGCACTCAAGTCTACCAGTTTCCAATGCATACAATGGTTGAGCCACTGCCTTTTACACCAGACTTAATAAACCACCTGCGCTAGCTTTAAGCCCAGTACATCAGAGAT
+
CCCCCGGGGGGGGGGGGFGGGGGGGGGGGGEFFFGCFGFGGDEGCDFFGGGFGGFGGDEFCFGGGGGGGGGGEGGGGGBBFFGGEEGGGGGGGGGEAFFFAFGD:CGGGGGGFGGFDGGFGDGGGGGGGGGGGGGGGD?*;DFBFF?DFFCGFGGFFF=96=D+;93@D8DF?DFFFF+1CEDGB8@DFGGB5CGFF5ACFFDDCC*>CEEAA>?E>>6@)/5*)4AC>C64>=(8;:>>EFC?E33*59
@M00200:205:000000000-AKKM3:1:1101:6947:3544 2:N:0:1
TACTGGGGTATCTAATCCTGTTTGCTCCCCACGCTTTCGAGCCTCAGCGTCAGTAATGGAGCAGTATGTCGCCTTCGCCACTGGTGTTCTTCCGAATATCTACGAATTTCACCTCTACACTCGGAGTTCCACATACCTCTTCCATACTCAAGATAGCCAGTATCAAAGGCAATTCCAAGGTTGAGCCCTGGGCTTTCACCTCTGACTAAACTATCCGCCTACGCTCCCTTTATACCCAGTACATCAG
+
CCCCCGGGGGGGGGGGGGGGGGGGGGGGGGGGGGGGGGGGGGGGGGGGGGGGGGGGGGGG,FGGGGGGGGGFGGGGGGGGGGGGGFGGGGGGGFEFGGGGGGGGGGGGFGGGGGGFGGGGDGGGCEGGGGGGGGGGFB==DEGFGFGFGFFDGGFFFCGFGF7@D=DGB8*8D<DDFFGFGFGG*D=55+DFFD7FA;CCE@B@EC5CC@5A@CCG)7?)53)35E>FC>.*****63554@5*/8*
@M00200:205:000000000-AKKM3:1:1101:10873:3572 2:N:0:1
TACGAGGGTATCTAATCCTGTTTGCTACCCACGCTTTCGAGCCTCAGTGTCAGTTACAGTCCAGAGAGCCGCTTTCGCCACCGGTGTTCCTCCATATATCTACGCATTTCACCGCTACACATGGAATTCCACTCTCCTCTACTGCACTCAAGTCTAACAGTTTCCAATGCACACAATGGTTGAGCCACTGCCTTTTACATCAGACTTATTAAACCACCTGCGCTCGCTTTACACCCAGTACATCAG
+
CCCCCGGGGGGGGGGGGGGGGGGGGGGGGGGGGGGGGGGGGGGGGGGGGGGGGGGGGGGGGGGGGGGGGGGGGGGGGGGGFGGGGGGGGGGFGGGGGGGGGGGGGGGGGGGGGGCDGGGGGGGGGGGGG==FFFGFGFG79FG6EFGE?FFGGGGFFGGFGGEDFFGGFGFFFFFFDFG=CCFGFGGBDCEFFCFGFEFEEF@B510:;EEFFB:5=CA@CA=3)=?4DF=FFFF@EDEEF585;@
@M00200:205:000000000-AKKM3:1:1101:20038:3578 2:N:0:1
TACTGGGGTATCTAATCCTGTTTGCTACCCACGCTTTCGAGCCTCAGTGTCAGTTACAGTCCAGAGAGCCGCTTTCGCCACCGGTGTTCCTCCATATATCTACGCATTTCACCGCTACACATGGAATTCCACTCTCCTCTACTGCACTCAAGTCTAACAGTTTCCAATGCACACAATGGTTGAGCCACTGCCTTTTACATCAGACTAATTAAACCACCTGCGCTCGCTTTAAACCCAGTACATCAG
+
CCCCCGGGGGGGGGGGGGGGGGGGGGGGGGGGGGGGGGGGGGGGGGGGGGGGGCFDFGGGGGGGGGGGGGGGGGGDEGGFGGGGGGGGGGGGGGGGGGFFGGGGGGGCFGGGGGGFGGGFGGGGGFAFGGGGGGGGFFGFFGGFGFGFGFGGGGGFFFDBDFEFEFGEDCFEFB5DFFFDFGGGBGGFBFCFFGAFCCF@CCB6C:**0*;>AF68=D6)=:2*:;43;CA5*075C9@CBEE587
@M00200:205:000000000-AKKM3:1:1101:10815:3650 2:N:0:1
TACGCGGGTATCTAATCCTGTTTGCTCCCCACGCTTTCGAGCCTCAGCGTCAGTAATGGACCAGTATGTCGCCTTCGCCACTGGTGTTCTTCCGAATATCTACGAATTTCACCTCTACACTCGGAGTTCCACATACCTCTTCCATACTCAAGATAGCCAGTATCAAAGGCAATTCCAAGGTTGAGCCCTGGGCTTTCACCTCTGACTAAACTATCCGCCTACGCTCCCTTTAAAACCAATACATCAG
+
CCCCCGGGGGGGGGGGGGGGGGGGGGGGGGGGGGGGGGGGGGGGGGGGGGGGGGGGGGGGGGGGGGGGGGGGGGGGGGGGGGGFGFGGGGGGGDGFEFGGGGGGGGGGGGGGGGGFGGGGGGGGGGGGGGGGGGGGGFGFFFGFGFGEGFGDFG?FFFFFGF7FDDDEFFFDFFFFF???DCCGFGGFFFF>AFFGFEGE*:C5>C@EFFE?=CGGAGFAA25?2:?<6;B*8**0*6,;;;AEEF3
@M00200:205:000000000-AKKM3:1:1101:12196:3653 2:N:0:1
TACGGGGGTATCTAATCCTGTTCGCTCCCCACACTTTCGCTCCTCAGCGTCAGGTAATGCCCAGAGAACCGCCTTCGCCACCGGTGTTCCTCCTGATATCTGCGCATTTCACCGCTACACCAGGAATTCCGTTCTCACCTGCATACCTCCAGTCTGCCCGTATCGAAAGCAAGCCAGGTGTTAAGCACCTGGATTTCACTCCCGACGCGACACACCGCCTACGAGCCCTTTACACCCACTACATCAGAGC
+
CCCCCGGGCGGGAEFGFGGGCFGEGFGGGGGFEFGCDFEEGGG8CFFDE@FGGGGGGGGGGDFEFGGFFFEGGGDGGGBFGGGGGGEGGGGGFFGGGGGGGGGGGECCAFDFGEGFGFGGG?FGGFFGF@DFGGGG,9?60@@@DDDD=DCGFDFFFFF5ED5*:998?EFECD*9F>;674=2+,AF9*<6)<9C85:@=572(6>>903>(68C2)72:025(8.957799921*32(.83A))4<<(
@M00200:205:000000000-AKKM3:1:1101:17427:3715 2:N:0:1
TACGCGGGTATCTAATCCTGTTTGCTCCCCACGCTTTCGAGCCTCAGCGTCAGTAATGGACCAGTATGTCGCCTTCGCCACTGGTGTTCTTCCGAATATCTACGAATTTCACCTCTACACTCGGAGTTCCACATACCTCTTCCATACTCAAGATAGCCAGTATCAAAGGCAATTCCAAGGTTGAGCCCTGGGCTTTCACCTCTGACTAAACTATCCGCCTACGCTCCCTTTAAACCCAGTACATCAG
+
CCCCCGGGGGGGGGGGGGGGGGGGGGGGGGGGGGGGGGGGGGGGGGGGGGGGGGGGGGGGGGGGGGGGGGFGGGGGGGGGGGGGGGGGGGGGGGGGGGGGGGGGGGGGGGGGGGGFGFFFGGGGGGGGGGGGGGFFGFGBFFGFGFGBFDFGGG?DDCDDFG7FFFGG58*:DFF?FFD?FFFGFGGAFGGFFCCDFFGCCDFCEC;C3>EEFEGFAGA@A@(66C:CF7;;7=:0;00574???;)
@M00200:205:000000000-AKKM3:1:1101:22596:3731 2:N:0:1
TACTGGGGTATCTAATCCTGTTTGCTCCCCACGCTTTCGAGCCTCAGCGTCAGTAATGGACCAGTATGTCGCCTTCGCCACTGGTGTTCTTCCGAATATCTACGAATTTCACCTCTACACTCGGAGTTCCACATACCTCTTCCATACTCAAGATAGCCAGTATCAAAGGCAATTCCAAGGTTGAGCCCTGGGCTTTCACCTCTGACTAAACTATCCGCCTACGCTCCCTTTCCACCCACTACATCAGAGAC
+
CCCCCGGGEGGGGGGGGGGGGGGGGGGGGGGGGGGGGGGGGGGGGGGGGCGGGGGGGGGGGGGGGGGGGGGGGGGGGGGGGGFDFGGGGGGGGGGGGGGGFGG7BFGFDGGGGGGFGGGGGGFGFGEFGGFEFGFEDFDDD=EFGFGFGFGF9DFBBFF?DF*CFFCGBFFDDBF??9D?FACC*@85DDGFFFF:FCEEFFFFFC<>>ECECEFGDGF85C):9AECC7)****(6525;>@*9;33*7-
@M00200:205:000000000-AKKM3:1:1101:19472:3766 2:N:0:1
TACAAGGGTATCTAATCCTGTTTGCTCCCCACGCTTTCGAGCCTCAGCGTCAGTAATGGACCAGTATGTCGCCTTCGCCACTGGTGTTCTTCCGAATATCTACGAATTTCACCTCTACACTCGGAGTTCCACATACCTCTTCCATACTCAAGATAGCCAGTATCAAAGGCAATTCCAAGGTTGAGCCCTGGGCTTTCACCTCTGACTAAACTATCCGCCTACGCTCCCTTTAAACCCAATACATCAGAGA
+
CBCCCGGG@FGGGGGGGGFGGGGGGGGGGGGGGGGCFGGGGCGGGGGGGGGGGGGGGGGGGGGGGGGGGGGGGGGGGGGGGGDCFGGGGGGGGGGGGGGGFGGGEGGGGGFGGGG?DFGGGGGEGGECFFGGGGGGFF,:DADFGFGFGFGGGCGFFFC*@DEGEFGGFGFFFFFFFFGFF=DDB,=DFC65D8DCF*;CBCFFEFE<C<@E@A@C9FFDD5)*/=@C9F46/9>)>2(7>;.>EFE*77
@M00200:205:000000000-AKKM3:1:1101:12755:3777 2:N:0:1
TACAGGGGTATCTAATCCTGTTTGCTACCCACGCTTTCGAGCCTCAGTGTCAGTTACAGTCCAGAGAGCCGCTTTCGCCACCGGTGTTCCTCCATATATCTACGCATTTCACCGCTACACATGGAATTCCACTCTCCTCTACTGCACTCAAGTCTAACAGTTTCCAATGCACACAATGGTTGAGCCACTGCCTTTTACATCAGACTTATTAAACCACCTGCGCTCGCTTTAAACCCAATACATCAG
+
CCCCCGGGGGGGGGGGGGGGGGGGGGGGGGGGGGGGGGGGGGGGGGGGGGGGGGGGGGGGGGGGGGGGGGGGGGGGGGGGGFGGGGGGGGGGGGGGGGGGGGGGEEGGGGGFGGGFGGGGGGGFGEFGGGGGGFGGGFGFFGGFGFGFGFGCFGGFFGFFGGFGEFGGFF9DFDF5FFFFEE6DFCGFFGGFFGGGFCEE*9@BE@;AC7EEE=8;CC?)::93>??>FFE7;B:>8@5>E=C?=3
@M00200:205:000000000-AKKM3:1:1101:17360:3842 2:N:0:1
TACGAGGGTATCTAATCCCGTTTGCTCCCCACGCTTTCGAGCCTCAGCGTCAGTAATGGACCAGTATGTCGCCTTCGCCACTGGTGTTCTTCCGAATATCTACGAATTTCACCTCTACACTCGGAGTTCCACATACCTCTTCCATACTCAAGATAGCCAGTATCAAAGGCAATTCCAAGGTTGAGCCCTGGGCTTTCACCTCTGACTAAACTATCCGCCTACGCTCCCTTTAAACCCAATACATCAG
+
CCCCCGGGGGGGGGGGGGGGGGGGGGGGGGGGGGGGGGGGGGGGGGCFFEGGGGGGGGGGGGGGGGGGGGGGGGGGGGGGGGGGGGGGGGGGGGEGGGGGGGGGGFFGGGGGGGGFGGGGGGGGDCCFGGGGGGFGEFFFFGGFG+?<DFGFGGGFFFGBFGCGFFFGFFBDF5DFFFG?FE+?*@FFD6C5AC?7?*@@EFFE;E@C*@CEFFGF)<@@DFFEFGEGF+)4*/*7=@=(77B4/**
@M00200:205:000000000-AKKM3:1:1101:7712:3854 2:N:0:1
TACACGGGTATCTAATCCTGTTCGCTCCCCACACTTTCGCTCCTCAGCGTCAGGTCATTCCCAGAGAACCGCCTTCGCCACCGGTGTTCCTCCTGATATCTGCGCATTTCACCGCTACACCAGGAATTCCGTTCTCCCCTGAATACCTCTAGTCTGCCCGTATCGGAAGCAAGCCAGGTGTTAAGCACCTGGTTTTCACTCCCGACGCGACAACCCGCCTACGAGCCCTTTACACCCAGTACCTCAGAGCC
+
CCCCCGGGGGGGGGGGGGGGGGGGGGGGGGGGGGGGGGGGGGGGGGGGGGGGGGGGGGGGGGGGGDGFGGDEEGGGGGGGGFGCFGGGGGGGGGGFGGGGGGCGCEFGGGGGGDGFCFGF?FGGGGGGGE?@AFFGGDCD?DFFCDGFGFGGGGGFFGGFGGFGADDABGFE?CFFF5DFGGGGFGCFFF6>CGGGFFGFFFB9AF@>F=611(3=3CEFFD<)2*.>22596A7:C2239A))5::).((
@M00200:205:000000000-AKKM3:1:1101:14483:3861 2:N:0:1
TACGCGGGTATCTAATCCTGTTTGCTCCCCACGCTTTCGAGCCTCAGCGTCAGTAATGGACCAGTATGTCGCCTTCGCCACTGGTGTTCTTCCGAATATCTACGAATTTCACCTCTACACTCGGAGTTCCACATACCTCTTCCATACTCAAGATAGCCAGTATCAAAGGCAATTCCAAGGTTGAGCCCTGGGCTTTCACCTCTGACTAAACTATCCGCCTACGCTCCCTTTATACCCAGTACATCAG
+
CCCCCGGGGGGGGGGGGGGGGGGGGGGGGGGGGGGGGGGGGGGGGGGGGEGGGGGGGGGGGGGGGGGGGGGGGGGGGGGGGGGGGGGGGGGGGGGGGGGGGGGGGGGFGGGGGFGFGGGGFGGGGGGFFGGGGGGGGBFEFGGFGFGFGFGGGGGFFGGFGG7FFFGGFGFFFFFFFFGFGF?FFGCFFFC>FGGGA7EC58EE5AEE>BEEA7DD9FF9@@@BFG>D?FEFCEEEF<<FFFEE?EE
@M00200:205:000000000-AKKM3:1:1101:12373:3866 2:N:0:1
TACTAGGGTATCTAATCCTGTTTGCTACCCACGCTTTCGAGCCTCAGTGTCAGTTACAGTCCAGAGAGCCGCTTTCGCCACCGGTGTTCCTCCATATATCTACGCATTTCACCGCTACACATGGAATTCCACTCTCCTCTACTGCACTCAAGTCTAACAGTTTCCAATGCACACAATGGTTGAGCCACTGCCTTTTACATCAGACTTATTAAACCACCTGCGCTCGCTTTAAACCCAATACATCAG
+
CCCCCGGGGGGGGGGGGGGGGGGGGGGGGGGGGGGGGGGGGGGGGGGGGGGGGGGGGGGGGGGGGGGGGGGGGGGGCGFGFGGGGGGGGGGGGGGGGGGFGFFGGGGGGGGGGGGFDGGGGGGGGGGGGGFGGGCGGFGFFGGFGFGFGFFGEFGFFGGBEGFGEFFGFGFFFDFFBFDDFG6FFGGFBC,@+@F?9@7=7**:@)2:C07;7@?5>5*8@=53749@CCE?CEBDEDB5@FC7@B
@M00200:205:000000000-AKKM3:1:1101:17324:3867 2:N:0:1
ACTGGGGTATCTAATCCTGTTTGCTCCCCACGCTTTCGAGCCTCAGCGTCAGTAATGAGCCAGTGTGTCGCCTTCGCCACTGGTGTTCTTCCGAATATCTACGAATTTCACCTCTACACTCGGAGTTCCACACACCTCTCTCATACTCAAGACACCCAGTATCAAAGGCAATTCCGAGGTTGAGCCCCGGGATTTCACCCCTGACTTAAATGTCCGCCTACGCTCCCTTTATGCCCAATCCATCAG
+
CCCCCGGGGGGGGFFGGGGGGGGGGGGGGGGGGGGGGGGGGGGGGGGGGGGGGFGGGGFGGGGGGGGGGGGFGGGGGGEGFGCGGGGGGGGGD=FCCFEGGGGGFGDFGGGGGGGFGFGCC=E@EEFFFGG8CEDGGFFDFGGFFFGFGFGGGGG5@EDFDGFGEF8D@DBDD7BFE>>@FF7?5DCB9>5>>FF+;=FD9@=25;*1/6EEEEE5=D/>>@>):C?*?C)673.324=83<<E<<
@M00200:205:000000000-AKKM3:1:1101:13645:3870 2:N:0:1
TACGAGGGTATCTAATCCTGTTCGCTCCCCATGCTTTCGCTCCTCAGCGTCAGTTAATGCCCAGAGACCTGCCTTCGCCATCGGTGTTCCTCCTGATATCTGCGCATTTCACCGCTACACCAGGAATTCCAGTCTCCCCTACATCACTCTAGTCTGCCCGTACCCACCGCAGATCCGGAGTTGAGCCCCGGACTTTCACGGCAGACGCGACAAACCGCCTACGAGCTCTTTACACCCAATACAACAGAGA
+
CCCCCGGGGGGGGGGGGGGGGGGGGGGGGGGGGGGGGGFGGGGGGGGG>FGGGGGGGGGGGGGGGGGGGGGGGGGGGGGGGGGDGGGEGGGGGGGFCGGFFGGGEGGGGGFGGGGFGGGGFGGGGGGGGGGF=EGG,;@DFGGFGFFFGF8BCDFFFGF>EGFG*DDEEDDFBEFFFDGFECF@6?FFFG>?BCFGFEF)55-083((69>6;1C=7DEF<@()(27>>:A26A>:*(,(54-)54410(
@M00200:205:000000000-AKKM3:1:1101:9597:3919 2:N:0:1
TACTCGGGTATCTAATCCTGTTCGCTCCCCACACTTTCGCTCCTCAGCGTCAGGATATTCCCAGAGAACCGCCTTCGCCACCGGTGTTCCTCCTGATATCTGCGCATTTCACCGCTACACCAGGAATTCCGTTCTCCCCTGAATACCTCTAGTCTGCCCGTATCGGAAGCAAGCCAGGTGTTAAGCACCTGGTTTTCACTCCCGACGCGACAAACCGCCTACGAGCCCTTTATACCCAATACATCAGCGAT
+
CCCCCGGGGGGGGGGGGGGGGGGGGGGGGGGGGGGGGGGGGFGGGGGGGGGGGGGGGGGGGGGG<FGGGGGGGGGGGGEGGGDEEGGGGFCBFGGGGGGGFDGGGGGGGGGGGGGFGGGGGEGDGGGGFGGGGGGGGFCDFFDDFFFEGFGGGGGFFGGDGGFGF>G>*DFFFFFFA?CFGGGGFFGFFFGF?:CFFEFEE=B2@A=>29>6;@FFFGF0(6;3(=@C574>))6)<218:B7462))(,(
@M00200:205:000000000-AKKM3:1:1101:15567:3930 2:N:0:1
TACTGGGGTATCTAATCCTGTTTGCTCCCCACGCTTTCGCGCCTCAGCGTCAGATCCGGACCAGTGAGCCGCCTTCGCCACTGGTGTTCTTGCGAATATCTACGAATTTCACCTCTACACTCGCAGTTCCACTCACCTCTTCCGGTCTCAAGCCAAGCAGTATCGAAGGCACTTCCGTGGTTGAGCCACGGGCTTTCACCCCCAACTTACAAGGCCGCCTACGCTCACTTTAAACCCAATACATCAGAGAC
+
CCCCCGGGGGGGGGGGGGGGGGGGGGGGGGGGGGGGGGGGGGGDGGGGGGGGGGGGGGGGGGGGGGGGGGGGGGGGGGDGGGCFFGGGGGGGGGGGGGGGGFGFEGCFGGGGGGGFGGGGGGGD@EGGGGGGGGCFGBEEFGF?EEGAGFDGGGGFFFFFGGEGDFGCBFA)98FFFFFEGF559D?9FDCBE>FGFCFE=(6-8@B4=EBF3(1=(:>FD;75(=:>+37<)6241(4<>2722.<<23(
@M00200:205:000000000-AKKM3:1:1101:14999:3967 2:N:0:1
TACCGGGGTATCTAATCCTGTTTGCTCCCCACGCTTTCGAGCCTCAGCGTCAGTAATGGACCAGTATGTCGCCTTCGCCACTGGTGTTCTTCCGAATATCTACGAATTTCACCTCTACACTCGGAGTTCCACATACCTCTTCCATACTCAAGATAGCCAGTATCAAAGGCAATTCCAAGGTTGAGCCCTGGGCTTTCACCTCTGACTAAACTATCCGCCTACGCTCCCTTTAAGCCCAATACATCAGAGAC
+
CCCCCGGGGGGGGGGGGGGGGGGGGGGGGGGGGGGGGGGGGGGGGGGGGGGGGGGGGGGGGGGGGGGGGGDGGGGGGGGGGGGGGGGGGGGGGGGGGGGGGGGGGGGGGGGGGGGFFGGGGGGGEGGGGGGGC8AFG7FEFGGFGFGEF+1=FGFFFFF?,+*+;?DCD?FBDEFBFFGDDFDC58F5A6+*AFFDFEFF@95@CA@E=CCFECF?=FEF9:):7A9DDCBC7**8B=(::53*7*)4)6(
@M00200:205:000000000-AKKM3:1:1101:21163:3981 2:N:0:1
TACTCGGGTATCTAATCCTGTTTGCTCCCCACGCTTTCGAGCCTCAGCGTCAGTAATGGACCAGTATGTCGCCTTCGCCACTGGTGTTCTTCCGAATATCTACGCATTTCACCTCTACACTCGGAGTTCCACATACCTCTTCCATACTCAAGATAGCCAGTATCAAAGGCAATTCCAAGGTTGAGCCCTGGGCTTTCACCTCTGACTAAACTATCCGCCTACGCTCCCCTTAAGCCCAGTACATCCGAGA
+
CCCCCGGGGGGGGGGGGGGGGGFGGGGGGGGGGGGGGGG,EFGGGGGGGGGGGGC@FFA9FFFFG9FGEGGGGGGGGGFGGGGGEFGGGGGGGCFEGGGGGAFF+@FGGGGGGGGFGGGG9=FBGDCFGGGG6FCFGFGFFFGFCFGFG?FG9F+<FFGFGDEF97=F5DF<FFFFF7A:FACFFGGFF?6FAGGF?7:6@CEC7E5*0):;:7D8=FFFDFFE9EEG*4>3*/8>GFF7**1@C(02(6
@M00200:205:000000000-AKKM3:1:1101:6117:3982 2:N:0:1
TACTCGGGTATCTAATCCTGTTTGCTCCCCACGCTTTCGAGCCTCAGCGTCAGTAATGGACCAGTATGTCGCCTTCGCCACTGGTGTTCTTCCGAATATCTACGAATTTCACCTCTACACTCGGAGTTCCACATACCTCTTCCATACTCAAGATAGCCAGTATCAAAGGCAATTCCAAGGTTGAGCCCTGGGCTTTCACCTCTGACTAAACTATCCGCCTACACTCCCTTTATGCCCAATACATCAGAAA
+
CCCCCGGGGGGGGGAFGGGGGGFGGGGGGGFGGGGGGGGGGGGGGGGGGGGGEFFFGGGGFGGFFGGAEGGGFGEGFEGGGGGGAEAGGGFEGGG>EDGGGGEFE8ADFGGGFE@+2CEFFFGGCEEEFGGGGGCEDFGFFGGFC?F7=DG8EGGF7DDD8DBFBFGGFGF56DFF+<=*C=F6:==D6==5DGGF?7,:C)857A6>::@*:=E@19?D58)39:;DC8:CEE/::>>26;@E4>*5*)
@M00200:205:000000000-AKKM3:1:1101:21796:4005 2:N:0:1
TACGCGGGTATCTATCCTGTTTGCTCCCCACGCTTTCGAGCCTCAGCGTCAGTAATGGACCAGTATGTCGCCTTCGCCACTGGTGTTCTTCCGAATATCTACGAATTTCACCTCTACACTCGGAGTTCCACATACCTCTTCCATACTCAAGATAGCCAGTATCAAAGGCAATTCCAAGGTTGAGCCCTGGGCTTTCACCTCTGACTAAACTATCCGCCTACGCTCCCTTTATACACCGTACATCAG
+
CCCCCGGGGGGGGGGGGGGGGGGGGGGGGGGEGGGGGGGGGGGGGGGGGGGGGGGGGGGGGGGGCFGGGGGGEEFF7EFEFGEFFGGGGGGGCG:FFFGGGGGEFGGGFGGGCGGBFGG<8FE7FEGDE8EF8FGFF?F*4EFFFFGFGBFGGFGFFCDFFGE7E8=,;D6D?DFFF9+;EFFF*DGFF+@5*:C+?>E0:>@CEAF65=EFFEC*9C>:@=@)6CFFC<4*7>43,(/(:(7))7
@M00200:205:000000000-AKKM3:1:1101:16484:4039 2:N:0:1
TACTCGGGTATCTAATCCTGTTTGCTCCCCACGCTTTCGAGCCTCAGCGTCAGTAATGGACCAGTATGTCGCCTTCGCCACTGGTGTTCTTCCGAATATCTACGAATTTCACCTCTACACTCGGAGTTCCACATACCTCTTCCATACTCAAGATAGCCAGTATCAAAGGCAATTCCAAGGTTGAGCCCTGGGCTTTCACCTCTGACTAAACTATCCGCCTACGCTCCCTTTAAGCCCAATACATCAGAGA
+
CCCCCGGGGGGGGGGGGGGGGGGGGGGGGGGGGGGGGGGGGGGGGGGGGGGGGGGGGGGGGGGGGGGGGGGGGGGGGGGGGGGGGGGGGGGGGGGGGGGGGGGGGGGFGGGGGGGFFFGGGGGGGGGGGGGGGFGGGFGFFGGFGFGFGFGCEGFFBGGFGGFGFFCCBFFFFFFFBFFFGGGGFG?FFG+DFCFGFEGFEFEE**5>65CEA5E<AGFDDDD>AEFGGGFE*>=BF=55=>ECE=E>3(
@M00200:205:000000000-AKKM3:1:1101:17415:4084 2:N:0:1
TACCCGGGTATCTAATCCTGTTTGCTCCCCACGCTGTCGCGCCTCAGCGTCAGCACGGGGACAGATTGCTCTGCCCCCTTCCGGCCCAGCAGACCGCCTTCGCCACCGGTGTTCTTCCGAATATCTACGAATTTCACCTCTACACTCGGAGTTCCACATACCTCTTCCATACTCAAGATAGCCAGTATCAAAGGCAATTCCAAGGTTGAGCCCTGGGCTTTCACCTCTGACTAAACTATCCGCCTACGCCC
+
CCCCCGGGGGGGGGGGGGGGGGGGGGGGGGGGGGGGGGGGGGGGGGGGGGGGGGGGGGGGGGGGGGGGGGGGGGGBFGGGGGGGGGGGGGGGGGGGGGEGGFGGGGGGGGGFEGGFGGCG+=>FGGGGFGGGGGGGGFGDFAFFGFGFGBGGGGFFFGGF6FEFEFCE8E6@FCFFAAFF?FFGFFFFFGGAA8C*?BEFEFFE9>4@BEFFFFGG(*;?37<A<6)97744)4=E<)9C;@061(314(-
@M00200:205:000000000-AKKM3:1:1101:22104:4116 2:N:0:1
TACTGGGGTATCTAATCCTGTTTGCTCCCCACGCTTTCGAGCCTCAGCGTCAGTAATGGACCAGTATGTCGCCTTCGCCACTGGTGTTCTTCCGAATATCTACGAATTTCACCTCTACACTCGGAGTTCCACATACCTCTTCCATACTCAAGATAGCCAGTATCAAAGGCAATTCCAAGGTTGAGCCCTGGGCTTTCACCTCTGACTAAACTATCCGCCTACGCTCCCTTTACACCCAGTACCTCAGAGAC
+
CCCCCGGGGGGGGGGGGGGGGGGGGGGGGGGGGGGGGGGGGGGGGGGGEEGGGGGGGFGGGGGGFGGGGGGGGGGGGGGGGGGGGGGGGGGGGGGGGFGGGGGGGGGGGAFGGGGFGGGGGGGGEGGGGGGGGGGGGFGFFGGFGFGFGFG?DFGFD8DBFGFGFFGA?FFD?EFC7DCDFGFGFGGFFG?5?FGGFFGF<@6=CEFF@@5A6*;:8;A=>@@@@GFG>:4CE?>:=B2;@*0*0(007:(
@M00200:205:000000000-AKKM3:1:1101:20775:4128 2:N:0:1
TACAGGGGTATCTAATCCTGTTTGCTCCCCACGCTTTCGAGCCTCAGCGTCAGTAATGGACCAGTATGTCGCCTTCGCCACTGGTGTTCTTCCGAATATCTACGAATTTCACCTCTACACTCGGAGTTCCACATACCTCTTCCATACTCAAGATAGCCAGTATCAAAGGCAATTCCAAGGTTGAGCCCTGGGCTTTCACCTCTGACTAAACTATCCGCCTACGCTCCCTTTACACCCAGTACATCAGAGA
+
CCCCCGGGGGGGGGGGGGGGGGGGGGGGGGGGGGGGGGGGGGGGGGGGGGGGGGGGGGGGGGGGGGGGGGGGGGGGGGGGGGGGGGGGGGGGGGEGGGGGGGGGGGGGGGGGGGGFGGGGGGGGGGGGGGGGGGGGGFGFBGGFGFGFGFGFGGGFFDFFDGCGFFGFFGFFFFFFF9F5F=DGFGG?DFCDFCCFAEGFFFF@EF@CFBFFE<AEAGFD805?>EEG>8==A*.5:55(>=?<78=B:=
@M00200:205:000000000-AKKM3:1:1101:8693:4137 2:N:0:1
TACGGGGGTATCTAATCCTGTTTGCTCCCCACGCTTTCGAGCCTCAGCGTCAGTAATGGACCAGTATGTCGCCTTCGCCACTGGTGTTCTTCCGAATATCTACGAATTTCACCTCTACACTCGGAGTTCCACATACCTCTTCCATACTCAAGATAGCCAGTATCAAAGGCAATTCCAAGGTTGAGCCCTGGGCTTTCACCTCTGACTAAACTATCCGCCTACGCTCCCTTTCTACCCAATACATCAGCGA
+
CCCCCGGGGGGGGGGGGGGGGGGGGGGGGGGGGGGGGGGGGGGGGGGGGGGGGGGGGGGEGGFGGGGGGGGGGGGGGGGGGGGGGGGGGGGGGGGEGGGFGA<FGGGGGGGGGGGFGGGGGGGGGGGDFCDFF8FGFFGFFGGFGFDEF@F+E6=DDFFFEFEFDF8,D?F5*8=@FF6*@ADC5,C>>FE5FF>CA>C@C5>BEE;964)*.*,<57A2(064(42?;;6)7C37CE@@;8))1.))(.
@M00200:205:000000000-AKKM3:1:1101:7044:4198 2:N:0:1
TACAGGGGTATCTAATCCTGTTTGCTCCCCACGCTTTCGCGCCTCAGCGTCAGAACCGGACCAGTCAGCCGCCTTCGCCACTGGTGTTCTTGCGAATATCTACGAATTTCACCTCTACACTCGCAGTTCCACTAACCTCTTCCGGTCTCAAGCCATACAGTATAGAAGGCACTTCTGTGGTTGAGCCACAGGCTTTCACCCCCGACTTATCAAGCCGCCTACGCGCCCTTCAAACACCGTCTCTCAGCGAC
+
C@C@C@EGB@<E,FCFEFAAEG,E9FEGGGGGGGGDFCGDC7@CGGFGEGDG:9CDFGCF@CGGCFFFFFECGGEGGCF@F?FCDGA:F@DEFCFFC==D,EF=E,4:,C;FCGGBFFFG,DBE:BE,C=FFFGDECFGFFFGF6?>)6+7D>8?D?DFD89*20+5D5,?8559<=3;6@8**35666;:A>7;>A*=;<2//(/(-***1*0?=()2(,/(04?59/*(.)4<(216((((.2)6)4>(
@M00200:205:000000000-AKKM3:1:1101:9094:4229 2:N:0:1
TACTAGGGTATCTAATCCTGTTTGCTCCCCACGCTTTCGAGCCTCAGCGTCAGTAATGGACCAGTATGTCGCCTTCGCCACTGGTGTTCTTCCGAATATCTACGAATTTCACCTCTACACTCGGAGTTCCACATACCTCTTCCATACTCAAGATAGCCAGTATCAAAGGCAATTCCAAGGTTGAGCCCTGGGCTTTCACCTCTGACTAAACTATCCGCCTACGCTCCCTTTAAACCCAGTACATCAG
+
CCCCCFGGGGGGGGGGGGGGGGGGGGGGGGGGGGGGGGDGGGGGGGGGGGGGGGGGGGGGGGGGGGGGGGGGGGGGGGGGGGGGGFGGGGGGGGEFGGCFGGGGGGGGGGGGGGGFFFGGGGGGGGGGGCGGGGGGCFDEFGGFGFGFGFFFGGCFBGDFDFFGCFGGFGFFFF7DFED5ADDGBFC?FGGFFFFFF<C=@58@EF57@E5CEFG6)*9=>@=?AG4>FC46*:956(-.68?*85>
@M00200:205:000000000-AKKM3:1:1101:15583:4265 2:N:0:1
TACGGGGGTATCTAATCCTGTTTGCTACCCACGCTTTCGAGCCTCAGTGTCAGTTACAGTCCAGAGAGCCGCTTTCGCCACCGGTGTTCCTCCATATATCTACGCATTTCACCGCTACACATGGAATTCCACTCTCCTCTACTGCACTCAAGTCTAACAGTTTCCAATGCACACAATGGTTGAGCCACTGCCTTTTACATCAGACTTATTAAACCACCTGCGCTCGCTTTATACCCAATACATCAG
+
CCCCCGGGGGGGGGGGGGGGGGGGGGGGGGEGGGGGGGGGGGGGGGGGGGGGGGGGGGGGGGGGGGGGGGGGGGGGGGGGGGGGGGGGGGGGGGGGGGGGGGGGGGGDGGGGGGGBGGGGGGGGGGGGGGGFGGFGGBGFFFFFGFGEGFGGDFFFFGGFDFEGFFGGFFAEFFFFFBDFGEGFFFFFFGFFFEFGFFC*>EEEE:6CEFCEFECEFGA@:5=25?47CFF<EF?;:;=;8EFE<@
@M00200:205:000000000-AKKM3:1:1101:18506:4288 2:N:0:1
TACAGGGGTATCTAATCCTGTTTGCTCCCCACGCTTTCGAGCCTCAGCGTCAGTAATGGACCAGTATGTCGCCTTCGCCACTGGTGTTCTTCCGAATATCTACGAATTTCACCTCTACACTCGGAGTTCCACATACCTCTTCCATACTCAAGATAGCCAGTATCAAAGGCAATTCCAAGGTTGAGCCCTGGGCTTTCACCTCTGACTAAACTATCCGCCTACGCTCCCTTTAAGCCCAATACATCAG
+
CCCCCGGGGGGGGGGGGGGGGGGGGGGGGGGGGGGGGGGGGGGGGGGGGGGGGGGGGGGGFGGGGGGGGGGGGGGGGGFEGGGGGGGGGGGGGGGGGGGGGFGGGFGGGGGGGFGFGEFGGGGG@CCFGGGGGFFDGBFFFGGFGFGEFFGFGGGFFGGFGGF8EFGGFGFDFF7DF9CFF8=DF8F?FF?DD,,=FC:@EDF5AAAECCEFFEAFDCB>@C=EFGFGCCBFEEBEGB2:)7>CE4*
@M00200:205:000000000-AKKM3:1:1101:5734:4306 2:N:0:1
TACGGGGGTATCTAATCCTGTTTGCTCCCCACGCTTTCGAGCCTCAGCGTCAGTAATGGACCAGTATGTCGCCTTCGCCACTGGTGTTCTTCCGAATATCTACGAATTTCACCTCTACACCCGGAGTTCCACATACCTCTTCCATACTCAAGATAGCCAGTATCAAAGGCAATTCCAAGGTTGAGCCCTGGGCTTTCACCTCTGACTAAACTATCCGCCTACGCTCCCTTTATACCCAATACATCAG
+
CCCCCGGGGGGGGFGGGGGGGGFFGGGGGGGGGGGGGGG8@FEGGGGGGGGG7FF<FGGGGGGGFAD,EFGGGEEFGGGGGFGGGGFGGGGGGEGGGGGGGGGGGFGGGGGGG9GFFGFF,644@EGGGGGA+@=EGBGFFFGFGFGEFFE+@D9DFGC*@DDFDFF<5@6@FCBF7++*@D7FFFC@F9*9>EGFFFG6:@=@EEF6@=:EA?FF-4?9282?DGFDC+))..9<C3@;8@=?E<3
@M00200:205:000000000-AKKM3:1:1101:9946:4355 2:N:0:1
TACGAGGGTATCTAATCCTGTTTGCTCCCCACGCTTTCGAGCCTCAGCGTCAGTAATGGACCAGTATGTCGCCTTCGCCACTGGTGTTCTTCCGAATATCTACGAATTTCACCTCTACACTCGGAGTTCCACATACCTCTTCCATACTCAAGATAGCCAGTATCAAAGGCAATTCCAAGGTTGAGCCCTGGGCTTTCACCTCTGACTAAACTATCCGCCTACGCTCCCTTTAAACCCCGTACATCAGAGA
+
CCCCCFGGGGGGGGGGGGGGGGGGGGGGGGGGGGGGGGGGGGGGGGGGGGGGGGGGGGFGGGGFGGGGGGGGGGGGGGFGGGGGGGGGGGGGGGCFGGGGFGGGGGGGGGGGGGGFGGGGGGGG@EGGGGFGGDFGF@DEF,EFCFGEGFGGGDG?D8+DE=>DEFGGFGFFFFBDBFF?FFGGBFGFFGFA9CF+<CFE*88@*3>;*8@E8>FGADE=9BFBAGDG9?)A*>>5:(6>@F94>EE@)(
@M00200:205:000000000-AKKM3:1:1101:19883:4375 2:N:0:1
TACAGGGGTATCTAATCCTGTTTGCTCCCCACGCTTTCGAGCCTCAGCGTCAGTAATGGACCAGTATGTCGCCTTCGCCACTGGTGTTCTTCCGAATATCTACGAATTTCACCTCTACACTCGGAGTTCCACATACCTCTTCCATACTCAAGATAGCCAGTATCAAAGGCAATTCCAAGGTTGAGCCCTGGGCTTTCACCTCTGACTAAACTATCCGCCTACGCTCCCTTTAAACCCAGTACATCAG
+
CCCCCGGGGGGGGGGGGGGGGGGGGGGGGGGGGGGDGGGGGGGGGGFGGGGGGFCFDEFGDFGGGGGGFGGGGGGGGGGGE8FFGGGGGGGGGG>CGD;EGGGG,,AFGGGGGGGFGGGG;DBEC@@EFGGGFFDGGFGFBFG?=+A9DBGGGF=F7DCFF+*?9@FG5DFBBD19DCF?FGGGDDFFDFFFFGGGFFGF<58=8:035):70*@DA5@==@FA9EFGGGE;***5C>>;*8@**0*
@M00200:205:000000000-AKKM3:1:1101:16830:4393 2:N:0:1
TACCGGGGTATCTAATCCTGTTTGCTCCCCACGCTTTCGAGCCTCAGCGTCAGTAATGAGCCAGTGTGTCGCCTTCGCCACTGGTGTTCTTCCGAATATCTACGAATTTCACCTCTACACTCGGAGTTCCACACACCTCTCTCATACTCAAGACACCCAGTATCAAAGGCAATTCCGAGGTTGAGCCCCGGGATTTCACCCCTGACTTAAATGTCCGCCTACGCTCCCTTTACACCCAATACATCAGAGA
+
CCCCCGGGGGGGGGGGGGGGGGGGGGGGGGGGGGGGGGGGGGGGGGGGGGGGGGGGGGGGGGGGGGGGGGGGGGGGGGGGGGGGGGGGGGGGGGGGGGGGGGGGGGGGGGGGGGGFGEGGFFGGGGGGGGFGGGDEGFGFFGG5EFCDFFGDGGGFFGGFGGFGFFGGFGFDFEFFFDGFGGGGFGGFFGGFEGGGFFGFFFFFFEFFFFEEFFGFDDFF@>DA0;DG4>EC;333C@7DFFFFFF<<@F
@M00200:205:000000000-AKKM3:1:1101:15719:4407 2:N:0:1
TACTCGGGTATCTAATCCTGTTTGCTCCCCACGCTTTCGAGCCTCAGCGTCAGTAATGAGCCAGTGTGTCGCCTTCGCCACTGGTGTTCTTCCGAATATCTACGAATTTCACCTCTACACTCGGAGTTCCACACACCTCTCTCATACTCAAGACACCCAGTATCAAAGGCAATTCCGAGGTTGAGCCCCGGGATTTCACCCCTGACTTAAATGTCCGCCTACGCTCCCTTTAAGCCCAGTACATCAG
+
CCCCCGGGGGGGGGGGGGGGGGGGGGGGGGGGGGGGGGGGGGGGGGGGGGGGGGGGGGGGGGGGGGGGGGGGGGGGGGGGGGGGGGGDCFGGGGGGGGGGGGGGGGGGGGGGGGGFDGGGGGGEFEGGGGGGGGGGGBGBFFGFGFGFGFGGGGGFFEGF@F>FE7FF6FFBBE+?6:CAEFGFFF6FE6C5?GGGFEGEBADFBE=EF;4AEEGF?GF2@@289:8FC7@3<<4=F(64<E?EFEF
@M00200:205:000000000-AKKM3:1:1101:17633:4481 2:N:0:1
TACTGGGGTATCTAATCCTGTTCGCTCCCCACACTTTCGCTCCTCAGCGTCAGGTAATGCCCAGAGAACCGCCTTCGCCACCGGTGTTCCTCCTGATATCTGCGCATTTCACCGCTACACCAGGAATTCCGTTCTCCCCTGCATACCTCCAGTCTGCCCGTATCGAAAGCAAGCCAGGTGTTAAGCACCTGGTTTTCACTCCCGACGCGACAAACCGCCTACGAGCCCTTTAAACCCAGTACATCCGAGAC
+
CCCCCGGGGGGGGGGGGGGGGGGGGGGGGGGGGGGGGGGGGGGGGGGGGGGGGGGGGGGGGGGGGGGGGGGGGGEGGGGGGGGGGGGGGGGGGGGGGGGGGGGGGGGGGGGGGGGFGFGGGGFGGGGGGGGGGGGGEFGDFGGFGFFFGFGGGGGFFGGE>DDGF5FGFGFFFDFFAF?AFEFFFGFFFGGFFFGDFCEEE:=9@AFFF2:>;DGC6C:;0;08;E3>**4<<223;?F72<<A2(4:(4(
@M00200:205:000000000-AKKM3:1:1101:5395:4517 2:N:0:1
TACTAGGGTATCTAATCCTGTTTGCTCCCCACGCTTTCGAGCCTCAGCGTCAGTAATGAGCCAGTGTGTCGCCTTCGCCACTGGTGTTCTTCCGAATATCTACGAATTTCACCTCTACACTCGGAGTTCCACACACCTCTCTCATACTCAAGACACCCAGTATCAAAGGCAATTCCGAGGTTGAGCCCCGGGATTTCACCCCTGACTTAAATGTCCGCCTACGCTCCCTTTACACCCAGTACATCAG
+
CCCCCGGGGGGGGGGGGGGGGGGGGGGGGGGGGGGGGGGGGGGGGGGGGGGGGGGGGGFGG@FGGGGFGGGGGGGGGGGGGGGGGGGGGGFEFGDGGGGGGGGGGGGGGGGGFGGFGGGGGGGCF7@EFFFFGGGGGFFFFGGFCFFEDDG?FFDFFGGFGGFGE2?=FGDDFFFFFF69FEFGFFGFFGG>AGGGFFGC5=DFBFFA=*1AEFGCAGF=DB2)6?;CFF;EECF3C=(6>EFFE33
@M00200:205:000000000-AKKM3:1:1101:15573:4537 2:N:0:1
TACTAGGGTATCTAATCCTGTTTGCTCCCCACGCTTTCGAGCCTCAGCGTCAGTAATGGACCAGTATGTCGCCTTCGCCACTGGTGTTCTTCCGAATATCTACGAATTTCACCTCTACACTCGGAGTTCCACATACCTCTTCCATACTCAAGATAGCCAGTATCAAAGGCAATTCCAAGGTTGAGCCCTGGGCTTTCACCTCTGACTAAACTATCCGCCTACGCTCCCTTTACACCCAATACATCAGAGA
+
CCCCCGGGGGGGGGGGGGGGGGGGGGGGGGGGGGGGGGGGGGGGGGGGGGGGGFGFGFGGGDGGGGGGGGGGGGGGFGGGGGGGGGGGGGGGGGGGGGGGGGGGGGGFFFGGGGGFGGFGFFFEFEGGGGGGGGGGGBFFFGGFGFGBFDGFFGGFFGGFGGFGFFGG5EFFFFFFDFGFG80=6DEFFCGF6EFCFFGE@@@CAEEFF@FFBEFGDGEAF@DFFGEFDF@CFEE@>@27@=:<CEEFE(
@M00200:205:000000000-AKKM3:1:1101:15182:4544 2:N:0:1
TACGAGGGTATCTAATCCTGTTTGCTCCCCACGCTTTCGAGCCTCAGCGTCAGTAATGGACCAGTATGTCGCCTTCGCCACTGGTGTTCTTCCGAATATCTACGAATTTCACCTCTACACTCGGAGTTCCACATACCTCTTCCATACTCAAGATAGCCAGTATCAAAGGCAATTCCAAGGTTGAGCCCTGGGCTTTCACCTCTGACTAAACTATCCGCCTACGCTCCCTTTAAGCCCAATACATAAGAGA
+
CCCCCGGGGGGGGGGGGFGGGGFGGGGGGGGGGGGGGGGGGGGGGGGGGGGGGGGGGGGGGGGGGGGGGGGGGGGGGGGGGGGGGGFGGGGEGGDFGGGGGGGGGGGGGGGGGGGDFGGGGGGGGGGGGGGGGGGGGFGEFGGFGFDBFBGGFGFFFFGFC+*?;DGEBEFBFF?FFFDAFFFD5D8DF6DFFGG?A7E8=CC@AEC;*1);90,@=D>==@DBDD?DDFEC<::EGF>(35=5**8>@D
@M00200:205:000000000-AKKM3:1:1101:21143:4552 2:N:0:1
TACAGGGGTATCTAATCCTGTTTGCTCCCCACGCTTTCGAGCCTCAGCGTCAGTAATGGACCAGTATGTCGCCTTCGCCACTGGTGTTCTTCCGAATATCTACGAATTTCACCTCTACACTCGGAGTTCCACATACCTCTTCCATACTCAAGATAGCCAGTATCAAAGGCAATTCCAAGGTTGAGCCCTGGGCTTTCACCTCTGACTAAACTATCCGCCTACGCTCCCTTTACACCCAATACATCAGAGA
+
CCCCCGGGGGGGGGGGGGGGGGGGGGGGGGGGGGGGGGGGGGGGGGGGGGGGEGGGGGGGGGGGGGGGGGGGGGGGGGGGGGGGGGGGGGGGGGGGGFCGGGGGGGFGGGFGGGGFGGGGGGGEFGGGGGGGGGGGGFFEFFGFGFGEGFGGGGGFFGGFGGFGFFGGFFFFFFFF9FFFFFGGFFGFFG6DFF6CAEFFF5CECE*>08@CEFFGFGFADCA>>CBGFGFFEEF=:B>F37>***0*0(
@M00200:205:000000000-AKKM3:1:1101:22284:4557 2:N:0:1
TACAGGGGTATCTAATCCTGTTCGCTCCCCACACTTTCGCTCCTCAGCGTCAGGTAATGCCCAGAGAACCGCCTTCGCCACCGGTGTTCCTCCTGATATCTGCGCATTTCACCGCTACACCAGGAATTCCGTTCTCCCCTGCATACCTCTAGTCTGCCCGTATCGAAAGCAAGCGCCGTGTTAAGCACGGCGTTTTCACTCCCGACGCGACAAACCGCCTACGAGCCCTTTATAACCAGTACATCAGATA
+
CCCCCGGGGGGGGGGGCGDFFGCGGDGGGGGDEGGGGGGGGGGGGGGGGGGGGGGGGGGGEFGGGGGGGGGGGGGGGGGGGGGGEEGGGGGEFEFGCGGGCDCGEGGGGGGGFG?*CFFE8@F7?FGGGGF=DGFGFFGDFFCDGFGEGFGGGGGF7D?BCGDGDFGG>CC@F=BFFF9><GCFFFGFFGGFBCEDFEFEED=>@@1;BFF@FFFGBGFF(3<>2?<DDD>BB<)-2<(69>>9<AF?))
@M00200:205:000000000-AKKM3:1:1101:22469:4563 2:N:0:1
TACTAGGGTATCTAATCCTGTTTGCTCCCCACGCTTTCGAGCCTCAGCGTCAGTAATGGACCAGTATGTCGCCTTCGCCACTGGTGTTCTTCCGAATATCTACGAATTTCACCTCTACACTCGGAGTTCCACATACCTCTTCCATACTCAAGATAGCCAGTATCAAAGGCAATTCCAAGGTTGAGCCCTGGGCTTTCACCTCTGACTAAACTATCCGCCTACGCTCCCTTTCCACCCAATACATACGAGAC
+
ACCCCGGGGGGGGGGGGGGCGGGFGCFGFCEFG@FCFGGGGGGGGGG8@FBF@FGFGGGGGGFEGGGAFGFFFGGGCFEGGGFG@FEFGF,CFGCD,ACEGGGGECFFGE;EFFGF?FDEEF?7:BCFGFFGDCFGDDFDFD;FGFG98D==BF+<@DF*=+C+DFGG?,:DBDFFFFC*C6DF:A,0@+=5*,,6<0@0:CE5*5:C@=5@=EED)3:988854*?7C:)*1614C-5733*9**0(02(
@M00200:205:000000000-AKKM3:1:1101:5507:4642 2:N:0:1
TACTGGGGTATCTAATCCTGTCTGCTCCCCACGCTTTCGCGCCTCAGCGTCAGAACCGGACCAGTCAGCCGCCTTCGCCACTGGTGTTCTTGCGAATATCTACGAATTTCACCTCTACACTCGCAGTTCCACTAACCTCTTCCGGTCTCAAGCCATACAGTATCGAAGGCAATTCTGTGGTTGAGCCACAGGCTTTCACCCCCGACTTCTCAAGCCGCCTACGCGCCCTTTAAACACAATACATCCG
+
CCCCCGGGGGGGGGGGGGGGGGGGFGGGGGGGDGGGFFCGCFGGGGGGGGGGGGGGGGGGGEGFGGGGGGGFEEGGGGGGGGGGGGGGGGGDGGDDCFGCFGGGGCBEFDGFGGGFGGFFDFCGGGEFGCGGGG6,EFDDFGC>E>=5FFFFFDGFFGC<=@FGAFDG5@?C588@EFCFFG59FGGFFC5>514;9E?>DA=B2@22@**993C86DBF<30)385C5>:<56A);6()6:A<)(3
@M00200:205:000000000-AKKM3:1:1101:25282:4679 2:N:0:1
TACAGGGGTATCTAATCCTGTTTGCTCCCCACGCTTTCGCGCCTCAGCGTCAGAACCGGACCAGACAGCCGCCTTCGCCACTGGTGTTCTTGCGAATATCTACGAATTTCACCTCTACACTCGCAGTTCCGCTGTCCTCTTCCGGTCTCAAGCCAACCAGTATCGAAGGCAATTCTGTGGTTGAGCCACAGGCTTTCACCCCCGACTTAATCGGCCGCCTACGCGCCCTTTAAACCCAGTACATCAGAAA
+
CCCCCGGGGGGGGGGGGGGGGGGGGGGGGGGGGGGGGGGGDGGGGGGGGGGGGGGGGGGGGGGGGGGGGGGGGGGGGGGGGGGGFFFGGGGGGGGGGGGFGGEFGFDFGDGGGGGFGAEEGFGG:8@FGGGGGGGFFFGEFDGADDGFGFFGGGGFFGGFGCCGDFFGFGFDAFFFFFGFGGGGFGGFFFGFFGGGF<,>@(>=@@9@CEC)21BE9DE1:=:D>8@D77:)-.5(:(149<B>F<7)).
@M00200:205:000000000-AKKM3:1:1101:26722:4707 2:N:0:1
TACTGGGGTATCTAATCCTGTTTGCTCCCCACGCTTTCGAGCCTCAGCGTCAGTAATGGACCAGTATGTCGCCTTCGCCACTGGTGTTCTTCCGAATATCTACGAATTTCACCTCTACACTCGGAGTTCCACATACCTCTTCCATACTCAAGATAGCCAGTATCAAAGGCAATTCCAAGGTTGAGCCCTGGGCTTTCACCTCTGCCTAAACTAACCGACTACGCTCCCTTTATACCCAATACATCAGATA
+
CCCCCGGG@GGGGGG9FFGFCEFGGGGGGGGD@EE@CEEGGGGGGGGGGGGEGGGGGGGGGGGGGGGGGCFDEEGGFGGGGGGGFGGGGGGGAFEFCFDGGGFFE=FF8FFEE9=DD<;EGFGGGGG=E=,EDF?B?FFDFGFFGBDEDF?D9FCFFGGFDDFGFFGF?@FDDBF?FF?5F96=;D?:DFG??DFGFE:868=E*8875:)>*)651*9))0-95=993;>C8?E?,8(57)>E**.0/6
@M00200:205:000000000-AKKM3:1:1101:12466:4725 2:N:0:1
TACTGGGGTATCTAATCCTGTTTGCTCCCCACGCTTTCGAGCCTCAGCGTCAGTAATGGACCAGTATGTCGCCTTCGCCACTGGTGTTCTTCCGAATATCTACGAATTTCACCTCTACACTCGGAGTTCCACATACCTCTTCCATACTCAAGATAGCCAGTATCAAAGGCAATTCCAAGGTTGAGCCCTGGGCTTTCACCTCTGACTAAACTATCCGCCTACGCTCCCTTTATACCCAGTACATCAGAGCT
+
CCCCCGGGGGGGGGGGGGGGGGGGGGGGGGGGGGGGGGGGGGGGGGGGGGGGGGGGGGGGGGGGGGGGGGGGGGGGGGGGGGGGGGGGGGGGGGGGDFGGGGGGGGGGGGGGGGFFGGGGGGF>FGEGGGGGGGGGGFGFFGGFGFGFGFGGGGGFFGGFDFEFE?FGFGFF5D7FFFGAG8FGBFGFFGGFFFFFFFGFFFEFFF@<=5@5=EF?5CD5=@ABAC>FGG@FFF<7<72745?400333(*
@M00200:205:000000000-AKKM3:1:1101:25091:4745 2:N:0:1
TACGCGGGTATCTAATCCTGTTTGCTACCCACGCTTTCGCTCCTCAGCGTCAGTTAATGCCCAGAGACCTGCCTTCGCCATCGGTGTTCCTCCTGATATCTGCGCATTTCACCGCTACACCAGGAATTCCAGTCTCCCCTACATCACTCTAGTCTGCCCGTACCCACCGCAGATCCGGAGTTGAGCCCCGGACTTTCACGGCAGACGCGACCAACCGCCTACGAGCTCTTTATACCCAAGACATCAGATAT
+
CCCCCGGGGGGGGGGGGGGGGGGGGGGGGGGEGGGGGGGGGGGGGGGGGGGGGGCGGGFGGGGGGGFGGGGGGGGGGGGGEGGGEDFFGGGGGGGGGGGGFGGGGGGCFGGGFDEEDEGGGFEEGECFGGGCFGFGGFEDDFGFGFGFGFFFFFFFFFGFGGADBDDEFGFFFBFFF:CDCF++3<A?BDEBEGGGFFGF2>@>;@079043:8EG6CB(-.(04?7C7:4A<)))3.((.47924<2-.)
@M00200:205:000000000-AKKM3:1:1101:20226:4758 2:N:0:1
TACCCGGGTATCTAATCCTGTTTGCTACCCACGCTTTCGAGCCTCAGTGTCAGTTACAGTCCAGAGAGCCGCTTTCGCCACCGGTGTTCCTCCATATATCTACGCATTTCACCGCTACACATGGAATTCCACTCTCCTCTACTGCACTCAAGTCTAACAGTTTCCAATGCACACAATGGTTGAGCCACTGCCTTTTACATCAGACTTATTAAACCACCTGCGCTCGCTTTACACCCAATACATCAG
+
CCCCCGGGGGGGGGGGGGGGGFGGGGGGGGGGGGGGGGGGGGGGGGGGGGGGGGGGGGGGGGGGGGGGGGEGGGGGGGGGGGGGGGGGGGGGGGGGGGEGGGGGGGGGGGGGGGGFGGGGGGFCGFGGG;AFDGGGGFGFFGGFGFGFGFGGGGGFFGG+@@DCFFGGFGFFFFFFFB?<FCGGFFGFFFFF?CEDFFGFFEFEE87>E7E5AED>=GF@=@A*:;?8CFFFEF=>CB>BEBCEF<
@M00200:205:000000000-AKKM3:1:1101:21862:4767 2:N:0:1
TACAGGGGTATCTAATCCCGTTTGCTCCCCTAGCTTTCGCGCCTCAGCGTCAATACCGGTCCAGGATGCCGCCTTCGCCACCGGTGTTCCTCCAGATATCTACGCATTTCACCGCTACACCTGGAATTCCACATCCCTCTCCCGGATTCAAGCCTGCCAGTATCGGACGCAGTTCCCAGGTTGAGCCCGGGGATTTCACGTTCGACTTAGCAGGCCGCCTACGCTCCCTTTAAACCCCAGACATCAG
+
CCCCCGGGGGGGGFGGGGGGGGGGFFGGGGGGFFDGGGGGGGGGGGGGGGGCCGGEGGGGGGGGGGGGGGGDGGCFGGGGGGGDFGGDFFAFFFEEFGGGFGGGGGGGGGGGGG6>DGGGGGG8EDFGGGGFGDGGDFGFF,@?G5=8FFFDFGGDFGGFFF7C=>7E>@BB>EFFFFG5DCF7*5C?DGGEFDF?FEGD=;@01,634<;E3;>=38=084(0,807*2:<BA21A(,(42:A?D7
@M00200:205:000000000-AKKM3:1:1101:23257:4769 2:N:0:1
TACTCGGGTATCTAATCCCGTTCGCTCCCCTAGCTTTCGCGCCTCAGCGTCAGAAGAGGTCCAGCACGTCGCTTTCGCCACCGGCGTTCCTTCCGATATCAACGCATTTCACCGCTCCACCGGAAGTTCCACATGCCCCTACCTCCCTCGAGACTGTCAGTATCAAAGGCAGTTTTCCGGTTGAGCCGAAAGATTTCACCCCTGACTTGACAGCCCGCCTACGCTCCCTTTATACCCAGTACATCAGAGA
+
CCCCCGGGGGGGGGGGGGGGGGGGGGGGGGGGFGGGGGGGDGGGEGGGGGGGGGGGFGGGGGGGFGGGGGGGGGGGGGGECFGGGGGGGGFGGGGGGGGGGDFGGGGGGGGGGGGBDGGGGGGGDGGGGGGGGGDG8DFDFFGFGFG@GFGGGDDAADFAE7EFCFGAFCAFFEFAFFGFEE)?6CG??):A4ACFF3:7?>0?@FFFF35CE?CC@DF61:?8(2<D0*5<::<2<86:)).4:24)<0
@M00200:205:000000000-AKKM3:1:1101:17173:4778 2:N:0:1
TACTGGGGTATCTAATCCTGTTTGCTCCCCACGCTTTCGAGCCTCAGCGTCAGTAATGGACCAGTATGTCGCCTTCGCCACTGGTGTTCCTCCGAATATCTACGAATTTCACCTCTACACCCGGAGTTCCACATACCTCTTCCATACTCAAGATAGCCAGTATCAAAGGCAATTCCAAGGTTGAGCCGTGGGCTTTCACATCTGACTAAACTACCCGCCTACGCTCCCTTTAAACCCAATACATCAGAGA
+
CCCCCGGGGGGGGGGGGGGGGGGGGGGGGGGGGGGGGGGGEGGGGGGGGGGGGGGFGGFEFGGG@9EA@FFGGGGGCGGGGGGGGGGGG9EGG@:FG,@FGGGF,DGGGGFGG?FFFGGG86B@F7EGGGGFC8+CFFGF5DFF,+=DFFFGGGDFFFGFGGFG9?+,:DF5967DF?CFFFGGFGG**;+:9CFDA7F**:;7@EF*:@@;6)@:BGFFDDDD@G49;:>*94>=:5(0);)9<))//5
@M00200:205:000000000-AKKM3:1:1101:18990:4815 2:N:0:1
TACTGGGGTATCTAATCCTGTTTGCTACCCACGCTTTCGAGCCTCAGTGTCAGTTACAGTCCAGAGAGCCGCTTTCGCCACCGGTGTTCCTCCATATATCTACGCATTTCACCGCTACACATGGAATTCCACTCTCCTCTACTGCACTCAAGTCTAACAGTTTCCAATGCACACAATGGTTGAGCCACTGCCTTTTACATCAGACTTATTAAACCACCTGCGCTCGCTTTACACCCAGTACATCAGCGATC
+
CCCCCGGGGGGGGGGGGGGGGGGGGGGGGGGGGGGGGGGGGGGGGGGGGGGGGGGGGFGGGGGGGFFGGGGGGGGGGGGGGGGGGGGGGGGGGGGGGGGGGFGGGGGDGGGGGGGFDGGGGGGGGGGGGGGGFFFGGFGFFGGFGFGFGFGGGGGBFFFBFD7DEFGFBGFFFFFFFFCFFG6FBD8DDDEFDFDDFFFFF@BE@)50CEAE55:@CD5:)0)*/1:39@<CE=:@=5@EEC?4**.(.11
@M00200:205:000000000-AKKM3:1:1101:11735:4841 2:N:0:1
TACAGGGGTATCTAATCCTGTTTGCTCCCCACGCTTTCGAGCCTCAGCGTCAGTAATGGACCAGTATGTCGCCTTCGCCACTGGTGTTCTTCCGAATATCTACGAATTTCACCTCTACACTCGGAGTTCCACATACCTCTTCCATACTCAAGATAGCCAGTATCCAAGGCAATTCCACGGTTGAGCCATGGGCTTTCACCTCTGACTTAACTATCCGCCTACGCTCCCTTTAAACCCAATACATCAT
+
CCCCCGGGGGGGGGGGGGGGGGGGGGGGGGGGGGGGGGGFGGGGGGGGGGGGDGGG<<FFGG7F9FFGFFGGGGGGGGGGGGGG@FGGGG8FFEEGGGGGFGEGECGGGGGGGFFFGGDFDDFDF7CFGACFFFFGGFG*<@E+9;8DGFDFAD8<DGGFECDF79??FG0:?DFC98=?FEGFBFF?5?F5FFGFF@E@*=CF@EE*:*:;**7@DGB5<BAA2;EG;7@=?>=:E@DFB=*//**
@M00200:205:000000000-AKKM3:1:1101:18165:4855 2:N:0:1
TACGCGGGTATCTAATCCCGTTCGCTCCCCTAGCTTTCGCGCCTCAGCGTCAGTCACTGTCCAGGTAGCCGCCTTCGCCGCAGGTGTTCCTCCCAATATCTACGCATTTCACCGCTACACTGGGAATTCCACTACCCCCTCCAGAACTCAAGCAAAGCAGTTTCAGATGCAGTTCCCGGGGTGAGCCCTGGGCTTTCACCTCTGACTAAACTATCCGCCTACGCTCCCTTTAAACCCAATACATCAGAGAC
+
CCCCCGGGGGGGGGGGGFGGGGFGGGGGGGGGGGGGGGFGGGGEGGGGGGGGGGGCGGGGDCGGGGGGGGGGGGGGGGEGDGGEFGGGGGGG,CEFGGGFGGCBFGGGGGGGGGGBDEGGGGCFFGFGGGEFFC=E8:=>5EGFFF?7<FFGGFGF5FGFGFC7;EFDFAFEACFFFFGFG8DFFFGFFG*5;?FGFFCA@74;CC4;4;4673CFFGF(/6281?>D4CD2>273C30:B2))-68<<2(
@M00200:205:000000000-AKKM3:1:1101:21688:4878 2:N:0:1
TACTCGGGTATCTAATCCTGTTCGCTCCCCACACTTTCGCTCCTCAGCGTCAGGATATTCCCAGAGAACCGCCTTCGCCACCGGTGTTCCTCCTGATATCTGCGCATTTCACCGCTACACCAGGAATTCCGTTCTCCCCTGAATACCTCTAGTCTGCCCGTATCGGAAGCAAGCCAGGTGTTAAGCACCTGGTTTTCACTCCCGACGCGACAAACCGCCTACGAGCCCTTAAAACCCAATACATCAGATA
+
CCCCCGGGGGGGGGGGGGGGGGGGGGGGFGGGGGGGGGGGGGGGGGGGGGGGGGFGGDFFGGGFGDEEFGGGEGGGGGGGGGGDFCFCGGGGGGFGGGDGGGGGGGGGGGGGGGGFGGGGGGGGGC,@FAE=DGGGGBGDFGFFGFGFGFF=DF8DFEFEGGFGFFGE5EF@F)??A573EEGFFGGF*7CFFFGF6A:9;BB9D9(6>2(64;8F9C>07;DD;C:D**)))).2/-34:?2)6675.6
@M00200:205:000000000-AKKM3:1:1101:24610:4887 2:N:0:1
TACAGGGGTATCTAATCCTGTTTGCTCCCCACGCTTTCGAGCCTCAGCGTCAGTAATGGACCAGTATGTCGCCTTCGCCACTGGTGTTCTTCCGAATATCTACGAATTTCACCTCTACACTCGGAGTTCCACATACCTCTTCCATACTCAAGATAGCCAGTATCAAAGGCAATTCCAAGGTTGAGCCCTGGGCTTTCACCTCTGACTAAAATATCCGCCTACGCTCCCTTTACACCCAATACATCAGTGA
+
CCCCCGGGGGGGGGGGGGGGGGGGGGGGGGGGGGGGGGGGFFGGGGGGGGGGGGGGGGGGGGGGGGGGGGEGGGGGGGGGGGGGGGGGGGGGGGEGGFGGGCFFGFFGCFFFGFDFGGGGDD@CFGE?CDFFGCCFGFCDFGGFGFGF878D9DGFFGFD8DBFDEG85DFDFEFDF?FFGEFG?FFFF==:9CFDF7C6*86@EEEEE@*387@:)3:80:4/<8?F4;B=C?6BEBFFBEBFFFF*1.
@M00200:205:000000000-AKKM3:1:1101:9765:4895 2:N:0:1
TACGCGGGTATCTAATCCTGTTTGCTACCCACGCTTTCGAGCCTCAGTGTCAGTTACAGTCCAGAGAGCCGCTTTCGCCACCGGTGTTCCTCCATATATCTACGCATTTCACCGCTACACATGGAATTCCACTCTCCTCTACTGCACTCAAGTCTAACAGTTTCCAATGCACACAATGGTTGAGCCACTGCCTTTTACATCAGACTTATTAAACCACCTGCGCTCGCTTTCAGCCCAGTACATCAG
+
CCCCCEGGGGGGGGGGGGGGGGDGGGGGGGGGGGGGGGGGGGGGGGGGFGGGGGGGGGGGGGGGGFGGGGGGGGGGGGGGGGGGGGGGGGGGGGGGGGGGGGGGGGGGFGGGGGGFGGGGFGGGG9ECFGGGGGGGGFGFFFFFGFGBGFGGDDGFFG?FEGEGEFFCBFFFFBFFFFDCFGGGFGGFFCFFFGGGFEFEFEF@E@7;A6EC*68=:*/<442255?95?*934((46=>EFFE93
@M00200:205:000000000-AKKM3:1:1101:9671:4900 2:N:0:1
TACGGGGGTATCTAATCCTGTTTGCTCCCCACGCTTTCGAGCCTCAGCGTCAGTAATGGACCAGTATGTCGCCTTCGCCACTGGTGTTCTTCCGAATATCTACGAATTTCACCTCTACACTCGGAGTTCCACATACCTCTTCCATACTCAAGATAGCCAGTATCAAAGGCAATTCCAAGGTTGAGCCCTGGGCTTTCACCTCTGACTAAACTATCCGCCTACGCTCCCTTTAAACCCACTACATCAG
+
CCCCCGGGGGGGGFGGGGGGGGGGGGGGGGGGGGGGGGGGGGGGGGGGGGGGGGGGGGGGGGGGGGGGGGGGGGGGGGGGGGGGGGGGGGGGGGGEGGAFGGGGGFFF8FFGGGGFGGGFGGCBFDGGGGGGGGGFGFGFFGGFGFGFGF1=FCFFF,+:=DBGFFGGFGFB?@7CFFGFG9C?FGGFF5C>FCCDC*@@@CB=4**665>EEFGGAFDDF72?=EAFFC;437)6E1((5=3?EFF
@M00200:205:000000000-AKKM3:1:1101:13855:4933 2:N:0:1
TACACGGGTATCTAATCCTGTTTGCTCCCCACGCTTTCGCGCCTCAGCGTCAGTTATAGGCCAGAAAGTCGCCTTCGCCACTGGTGTTCCTCCACATCTCTACGCATTTCACCGCTACACGTGGAATTCCACTTTCCTCTCCTACACTCAAGTCAACCAGTTTTGGATGCGAACCGGGGTTGAGCCCCGGGCTTAAACACCCAACTTAATTAACCGCCTGCGCGCGCTTTATCCCCAGTACATCAG
+
CCCCCGGGGGGGGGGGGGGGGGGGGGGGGGGGGGGGGGGGGGGGGGGGGGGGGGGGGGGGGGGGGGGGGGGGGGGGGGGGGGGGGGGGGG8FGGGGGGGGGGGGGGGGGGGGGGGFGGGGGGGGGFFFGGGGGGGGGFGEFFGFGFGFGFGFGFFFFGGFGCD?DEGGFGE>E9>>BDD?EGGDFGGFEGE)),4C8>CDF==BF=9A3CECECC89>)/=3(8;?355>AA4-44F(5><<44<<
@M00200:205:000000000-AKKM3:1:1101:8640:5039 2:N:0:1
TACTAGGGTATCTAATCCTGTTTGCTCCCCACGCTTTCGCGCCTCAGCGTCAGAACCGGACCAGACAGCCGCCTTCGCCACTGGTGTTCTTGCGAATATCTACGAATTTCACCTCTACACTCGCAGTTCCGCTGTCCTCTTCCGGTCTCAAGCCAACCAGTATCGAAGGCAATTCTGTGGTTGAGCCACAGGCTTTCACCCCCGACTTAATCGGCCGCCTACGCGCCCTTTACACCCAATACATCAGAGA
+
CCCCCGGGGGGGGGGGGGGGGGGGGGGGGGGGGGGGGGGGGGGGGGGGGGGGGGGGFGGGGDCGGGGGGGGGGGGGGGFGGGFGGGGGGGGGGGGGGGGGGEEFGGFEFGGGGGGFGGFEAFGEGGEGGGGGGGGEGFGFFGGFGFG@GFFGGFGFFG>*<<;C@FFCADF@FEFFFFGFG>CFFGGFFGGF?F6>FEC@9=9=22@?EEEEFFDC>DA1((4.0*8<99>ADAD3?2,(5><2)9?<,,
@M00200:205:000000000-AKKM3:1:1101:7623:5054 2:N:0:1
TACAAGGGTATCTAATCCTGTTTGCTCCCCACGCTTTCGAGCCTCAGCGTCAGTAATGGACCAGTATGTCGCCTTCGCCACTGGTGTTCTTCCGAATATCTACGAATTTCACCTCTACACTCGGAGTTCCACATACCTCTTCCATACTCAAGATAGCCAGTATCAAAGGCAATTCCAAGGTTGAGCCCTGGGCTTTCACCTCTGACTAAACTATCCGCCTACGCTCCCTTTAAACACCATACATCAGAGAC
+
CCCCCGGGGGGGGGGGGGGGGGGGGGGGGGGGGGGGGGGGGGGGGGGGGGGGGGGAFGGGGGGGGGGGGGGGGGGGGGGGGF<FFFGGGGGGGGDGGFGFGGGGGGGGGGGGFGGFGGGGCFGG7BCFGGGGGGGGGFGFFGGFGDGEFF,=BFFBFDGBFGEDEFDDFFFDF<FFFFC9DE=DFGGF6063@=DFFFC*>CFFFFE@=@)7*;;:@>>0)3=DFEDGGC=;*:6*2(0*.83*>;73>@(
@M00200:205:000000000-AKKM3:1:1101:9125:5060 2:N:0:1
TACCCGGGTATCTAATCCTGTTTGCTCCCCACGCTTTCGAGCCTCAGCGTCAGTAATGGACCAGTATGTCGCCTTCGCCACTGGTGTTCTTCCGAATATCTACGAATTTCACCTCTACACTCGGAGTTCCACATACCTCTTCCATACTCAAGATAGCCAGTATCAAAGGCAATTCCAAGGTTGAGCCCTGGGCTTTCACCTCTGACTAAACTATCCGCCTACGCTCCCTTTAAACACAATACATCAG
+
CCCCCGGGGGGGGGGGGGGGGGGGGGGGGGFGGGGGGGGGGGGGGGGGGGGGGGGGGGGGGGGGGGGGGGGGGGGGGGGGGGGGGGGGGGGGGGGGGGGFGFGGGGGFGGGGCGGFGGGGGGGGGGGGGGGGGGGGGFGBFGGFGFGEGFGGGGGFFEDFGGFGEFGGFGFFFFFFFFGFFCFFFGGFFGFFFCCGFFGFFFFFEF@EE@EEFFGGFGFFFFFEFGEGC7>4C:7*=>2==EBE?EB
@M00200:205:000000000-AKKM3:1:1101:20498:5106 2:N:0:1
TACCCGGGTATCTAATCCTGTTTGCTCCCCACGCTTTCGAGCCTCAGCGTCAGTAATGAGCCAGTGTGTCGCCTTCGCCACTGGTGTTCTTCCGAATATCTACGAATTTCACCTCTACACTCGGAGTTCCACACACCTCTCTCATACTCAAGACACCCAGTATCAAAGGCAATTCCGAGGTTGAGCCCCGGGATTTCACCCCTGACTTAAATGTCCGCCTACGCTCCCTTTACGCCCAATACATCAG
+
CCCCCGGGGGGGGGGGGFF@FGGGGGGGGGGGGGGGGGGGGEGGGGGGGFGGGGGGGGGGGGGGGGGGGGGGGGGGGGGEGGFGGGGGGGCDGFGGGGFCFGGGGGGGFGEFGGGFGFFGGGGGFGEGFGFGGGGGC6FEFGDFGFGFGFG8FGGFF=FFDFCGEFGGFGFBDE?FFFG>C:9CAF9?BGEBDEACFCC69>D9249*:8AECEEC=4:>=:/:5C5C<+/9>@D3=<8,.6;?347
@M00200:205:000000000-AKKM3:1:1101:19527:5135 2:N:0:1
TACTCGGGTATCTAATCCTGTTTGCTCCCCACGCTTTCGAGCCTCAGCGTCAGTAATGGACCAGTATGTCGCCTTCGCCACTGGTGTTCTTCCGAATATCTACGAATTTCACCTCTACACTCGGAGTTCCACATACCTCTTCCATACTCAAGATAGCCAGTATCAAAGGCAATTCCAAGGTTGAGCCCTGGGCTTTCACCTCTGACTAAACTATCCGCCTACGATCCCTTTAAGCCCAGTACATCAGAGA
+
CCCCCGGGGGGGGGGGGGGGGGGGGGGGGGGGGGGGGGGGGGGGGGGGGGGGGGGGGGGGGGGGGGGGGGGGGGGGGGGGGGGGGGGGGGGGGGGGGGGGGGGGGGGCFGGGGGGFGGGGGGGGGGGGGGGGGGGG8FDEFGGFGFGFGFGGGGGFFGGFGG7EEBFG?EFDFDFFFFGFGGGGFGGFFGGFF?FFFC:@@D5>EE@7C@@EBCADFFAAFFF*)4@C4:@C*6;6;B25>B45?E>B@=
@M00200:205:000000000-AKKM3:1:1101:18240:5136 2:N:0:1
TACTAGGGTATCTAATCCTGTTTGCTACCCACGCTTTCGAGCCTCAGTGTCAGTTACAGTCCAGAGAGCCGCTTTCGCCACCGGTGTTCCTCCATATATCTACGCATTTCACCGCTACACATGGAATTCCACTCTCCTCTACTGCACTCAAGTCTAACAGTTTCCAATGCACACAATGGTTGAGCCACTGCCTTTTACATCAGACTTATTAAACAACCTGCGCTCGCTTTAAGCCCAGTACATCAGCGATC
+
CCCCCGGGGGGGGGGGGGGGGGGGGGGGGGGGGGGGGGGGGGGGGGGGGGGGGGGGGGGGGGGGGGGGGGGGGGFGGGGGGGGGGGGGGGGGGGGGGGGGGGGGGGDGGGGGGGGEDGGGGGGGGGGGGGGGGGFGGFGCFFFBGFDEFFGFFGGFDFGFDFDFFFGGBC<8?DDFFFGFFGGFFFF6@=E*+,@AEB=CEF@EC@*:;7E@@C,@CD9=C5)*04:7CF*6AFFFG=@;45<?>*)(85(
@M00200:205:000000000-AKKM3:1:1101:20265:5152 2:N:0:1
TACGCGGGTATCTAATCCTGTTTGCTCCCCACGCTTTCGAGCCTCAGCGTCAGTAATGAGCCAGTGTGTCGCCTTCGCCACTGGTGTTCTTACGAATATCTACGAATTTCACCTCTACACTCGGAGTTCCACACACCTCTCGCATACTCAAGACACCCAGTATCAAAGGCAATTCCGAGGTTGAGCCCCGGGATTTCACCCCTGACTTACATGTCCGCCTACGCTCCCTTTAAACCCAGTACATCAGAGA
+
CCCCCFGGGGGGGGGGGGGGGGGGGGGGGGECGDGFGGGDF7FEGFGGGGGGGGFA<F<EGGGGGC<FEFGGGGGGGGG77=EGEGGGGG=<EFFGGGGGGDGF+=EGGGFGGGGFGGGGCGFC:CEGGGGG61@EE9F=D+@@>>DDGFF=9F6;DEGFGGEGBD?DFF?CF*B?C>G5FE9DFF659DG@**=C65C3>@F=>=**948*/)?>(:>1;31B?E):073E<<@@E<:?4<5)69>7<B
@M00200:205:000000000-AKKM3:1:1101:7275:5158 2:N:0:1
TACAAGGGTATCTAATCCTGTTTGCTCCCCACGCTTTCGAGCCTCAGCGTCAGTAATGGACCAGTATGTCGCCTTCGCCACTGGTGTTCTTCCGAATATCTACGAATTTCACCTCTACACTCGGAGTTCCACATACCTCTTCCATACTCAAGATAGCCAGTATCAAAGGCAATTCCAAGGTTGAGCCCTGGGCTTTCACCTCTGACTAAACTATCCGCCTACGCTCCCTTTCCACCCAATACATCAGAGA
+
CCCCCGGGFGGGGGGGGGGGGGGGGGGGGGGEGGGGGGGGCCGGCGGGGGGGGCGGGGGGGGGGGGGFEGGGGDGGCGEGGGGGGGGGGGFGGGGGGGGGGGGGG8FFAFGGGGGFFGGGGGGCEECGGGGGGGGGG7F<FGDFFFFEGDFCFFGFFGGFGGEFEDGGFG6:*:=DFFG5ED6=*@FF*6D56ADC+*,:8)*)*3*;6)1;ACED=DFA=@A*<C9?F764*;67EBDF=>*8?97753
@M00200:205:000000000-AKKM3:1:1101:18672:5189 2:N:0:1
TACTAGGGTATCTAATCCTGTTTGCTCCCCACGCTTTCGAGCCTCAGCGTCAGTAATGGACCAGTATGTCGCCTTCGCCACTGGTGTTCTTCCGAATATCTACGAATTTCACCTCTACACTCGGAGTTCCACATACCTCTTCCATACTCAAGATAGCCAGTATCAAAGGCAATTCCAAGGTTGAGCCCTGGGCTTTCACCTCTGACTAAACTATCCGCCTACGCTCCCTTTCAACCCAATACATCAGAGA
+
CCCCCGGGGGGGGGGGGGGGGGGGGGGGGGGGGGGGGGGGGGGGGGGGGGGGGGGGGGGGGFGGGGGGGGGGGGGGGGGGGGGGGGGGGGGGGGGGGGGGGGGGGGGGGGGGGFGFGGDB9=FGEGEFGGGFGGGFGFGFFGGFGFGFGFG6FDCDFD80=FEFFFDEDDFF?B?FFFGFFA+=6DCFFFD*:==DFFG@CFEFEEEE588=E*,@=CDAD@AB>EFGFGF*<4>:C92:BE39?47B35
@M00200:205:000000000-AKKM3:1:1101:23201:5222 2:N:0:1
TACCGGGGTATCTAATCCTGTTTGCTACCCACGCTTTCGAGCCTCAGTGTCAGTTACAGTCCAGAGAGCCGCTTTCGCCACCGGTGTTCCTCCATATATCTACGCATTTCACCGCTACACATGGAATTCCACTCTCCTCTACTGCACTCAAGTCTAACAGTTTCCAATGCACACAATGGTTGAGCCACTGCCTTTTACATCAGACTTATTAAACCACCTGCGCTCGCTTTAAGCCCAATACATCAG
+
CCCCCGGGGGGGGGGGGGGGGGGGGGGGGGGGGGGGGGGGGGGGGGGGGGGGGGGGGGGGGGGGGGGGGGGGGGGGGGGGGGGGGGGGGGGGGGGGGGGGGGGGCECGGGGGGGGFGGGGGDFGGGGGGGGGGGGGGFGFFGGFGFGFGFGGGGGFFGGB:=DGB?FGFGFFBD?F5D==DCFGFGGFFC?AAFFGFFGFFFF*))*:7;7E*:D85?66B>9/5:??GD>4=@(:8283>3?64=
@M00200:205:000000000-AKKM3:1:1101:5442:5256 2:N:0:1
TACGGGGGTATCTAATCCTGTTTGCTACCCACGCTTTCGAGCCTCAGTGTCAGTTACAGTCCAGAGAGCCGCTTTCGCCACCGGTGTTCCTCCATATATCTACGCATTTCACCGCTACACATGGAATTCCACTCTCCTCTACTGCACTCAAGTCTAACAGTTTCCAATGCACACAATGGTTGAGCCACTGCCTTTTCCATCAGACTTATTAAACCACCTGCGCTCGCTTTATACCACGTACATCAG
+
CCCCCGGGGGGGGGGGGGGGEFEFGGGGGGGGGGGGGGGGGGGGGGGGGGGGGGGGGGGGGGCFGGGGGGGGGGFGGGGGGGGGCGGGGGGGGGAFAFFFCGFDFEEGGGGGEEGFGGGGGGEGFC9=FGDGG==>@<FFFGGFGFGFFD??FDGDFGGFGGFGFDFG?FF5ACFAFF6@C8+7?C7FF59AFFGF+9CECBBBEF?*9C?E4=654*9((0/6@84/>F46?5?)+(/:6;<)/3
@M00200:205:000000000-AKKM3:1:1101:9709:5260 2:N:0:1
TACAAGGGTATCTAATCCTGTTTGCTCCCCACGCTTTCGAGCCTCAGCGTCAGTAATGGACCAGTATGTCGCCTTCGCCACTGGTGTTCTTCCGAATATCTACGAATTTCACCTCTACACTCGGAGTTCCACATACCTCTTCCATACTCAAGATAGCCAGTATCAAAGGCAATTCCAAGGTTGAGCCCTGGGCTTTCACCTCTGACTACACTATCCGCCTCCGCTCCCTTTAAGCCCAGTACATCAGCGAT
+
@CCCCGGGGGGGGGGGGGGGGGGGGGGGGGGGGGGGGGGGGGGGGGGGGGGGGGGGGGGGGGGGGGGGGGGGGGGGGGGGGGGGGGGGGGGGGGGGGGGGGGGGGGGGGGGGGGGFGGGGGGGGDGEGGGGGGGGGGFGFFGGFGFFFGF?D>FGFDFGFFCDGFF?FFGFDFFCFFFGFGGGGBEDDBGGFBGGG?=EEFFFFFE*>):CCCFDF5DD=))1@9EFGGGFE**.;:@2;CFFFFF7)(5(
@M00200:205:000000000-AKKM3:1:1101:9023:5303 2:N:0:1
TACCAGGGTATCTAATCCTGTTTGCTACCCACGCTTTCGAGCCTCAGTGTCAGTTACAGTCCAGAGAGCCGCTTTCGCCACCGGTGTTCCTCCATATATCTACGCATTTCACCGCTACACATGGAATTCCACTCTCCTCTACTGCACTCAAGTCTAACAGTTTCCAATGCACACAATGGTTGAGCCACTGCCTTTTCCATCAGACTTATTAACCCACCTGCGCTCGCTTTACACCCCGTACACCAC
+
CCCCCGGGGGGGGGGGGGFGGGFGGGGGGGGGGGGGGGGGGGGGGGGGGGGGGGGGGGGGGGGGGGFGGGGGGGFECGGGGGGGGGGGGGGGGDGGGDEGEEFGGGGG=E>EACC>DGGDFGGGGCBFGDDFFGGGEFGFBGFFGFGFGFGGGGGFFGDDFC9DB+CF*@9DFD59DB++@E6=FG8**2EFFAEC+0,7C*0*)0*:EEC<*:D*099)0):*)**3@4*:4>(/*(8(:=*(,(
@M00200:205:000000000-AKKM3:1:1101:14993:5369 2:N:0:1
TACACGGGTATCTAATCCTGTTTGCTCCCCACGCTTTCGAGCCTCAGTGTCAGTTACAGGCCAGAGAGCCGCTTTCGCCACCGGTGTTCCTCCATATATCTACGCATTTCACCGCTACACATGGAATTCCACTCTCCTCTCCTGCACTCAAGTCTACCAGTTTCCAATGCATACAATGGTTGAGCCACTGCCTTTTACACCAGACTTAATAAACCACCTGCGCTCGCTTTAAACCCAATACATCAGACATC
+
CCCCCGGGGGGGGGGGGGGGGGGGGGGGGGGGGGGGGGGGGGGGGGGGGGGGGGGGGGGGGGGGGGGGGGGGGGGGGGGGGGGGGGGGGFGGGGGGGGGGGGGGGGGGGGGGGGGFGGGGGGGGGFGGGGGGGGGGGFFDFGGFFFGFGFG6>=DFFF?5@DFGEFGFFGFFFFFFFFG?FCFGFFGFFGGFFGGGFCF<CD9)>0;A8A;EEF65>G4@BA93:=487C;CCE(6C2(>EEE<A3/)69)
@M00200:205:000000000-AKKM3:1:1101:21467:5374 2:N:0:1
TACTCGGGTATCTAATCCTGTTCGCTCCCCACACTTTCGCTCCTCAGCGTCAGGTCATTCCCAGAGAACCGCCTTCGCCACCGGTGTTCCTCCTGATATCTGCGCATTTCACCGCTACACCAGGAATTCCGTTCTCCCCTGACTACCTCTAGTCTGCCCGTATCGGAAGCAAGCGCCGTGTTAAGCACGGCGTTTTCACTCCCGACGCGACACACCGCCTACGAGCCCTTTCACCCCACTACATCAGCGAC
+
CCCCCGGGGGGGGGGGGGGGGGGGGGGGGGGGGGGGGGGGGGGGGGGGGGGGGGGGGGG9FGGGFGGGFGGGGGGFGGGGGCGGFGGGGG=FGDGCFFCFGGGGGD@EFGGGGGGFGGGGGGGGG,DGGGGGFFGGFFGDFG,@CDGEGFG8@DGFFEG>E+DF>DGEDGF<A50?5?GDGG9FFEAFF*9B5E5:@E7?E5>>6@>B@;B>(3E?19@61?F58CE37>)).).8EF((((34A<>070,
@M00200:205:000000000-AKKM3:1:1101:5717:5388 2:N:0:1
TACTAGGGTATCTAATCCTGTTTGCTACCCACGCTTTCGAGCCTCAGTGTCAGTTACAGTCCAGAGAGCCGCTTTCGCCACCGGTGTTCCTCCATATATCTACGCATTTCACCGCTACACATGGAATTCCACTCTCCTCTACTGCACTCAAGTCTAACAGTTTCCAATGCACACAATGGTTGAGCCACTGCCTTTTACATCAGACTTATTAAACCACCTGAGCTCGCTTTATACCCAATACATCCGCGATC
+
CCCCCGGGGGGGGGGGGGGGGGFGGGGGGGGGGGGGGGGGGGGGGGGGGGGGGDFGGGGGGGGGGGGGGGGGGEGGGGG=FGEGGGGGGGGGGGGGGGGGGGGGCEEGGGGGGGGFGGCGC?FGGFDGGGGGGGGGGFGFFGGDGFGF=9FGGGGFFGDFFG>FDFGFFGFFFFFF88=DG+?FFGGFFGGFFGGGC@EEE5C@@5;CEE@@E66@=?6@)):8)493/;E*9A*>9)574*87((/0(((
@M00200:205:000000000-AKKM3:1:1101:24959:5413 2:N:0:1
TACTCGGGTATCTAATCCTGTTTGCTCCCCACGCTTTCGAGCCTCAGCGTCAGTAATGGACCAGTATGTCGCCTTCGCCACTGGTGTTCTTCCGAATATCTACGAATTTCACCTCTACACTCGGAGTTCCACATACCTCTTCCATACTCAAGATAGCCAGTATCAAAGGCAATTCCAAGGTTGAGCCCTGGGCTTTCACCTCTGACTAAACTATCCGCCTACGCTCCCTTTAAACCCAATACATCAGCGAT
+
CCCCCGGGGGGGGGGGGGGGGGGGGGGGGGGGGGGGGGGGGGGGGGGGGGGGGGGGGGGGGGGGGGGGGGGGGGGGGGGGGGGGGGGGGGGGGGGGGGFGGGGFEGGGGGGGGGFDGGGGGGGGGGGGGGGGFGGGFFGFFDGFGFGEFF8?DFGFFGFBF8>FFFGFFGFFFFFFFFFFGGGD5=8DFFFFDCFGFFGFFFEFFFFFFFFFFF9@85BFACDB@EEGCF:42>95;9B@55EFCB*)6-(
@M00200:205:000000000-AKKM3:1:1101:4770:5419 2:N:0:1
TACGCGGGTATCTAATCCTGTTTGCTCCCCACGCTGTCGCGCCTCAGCGTCAGCACGGGGACAGATTGCTCTGCCCCCTTCCGGCCCAGCAGACCGCCTTCGCCACCGGTGTTCCTCCTGATATCTGCGCATTTCACCGCTACACCAGGAATTCCGTTCTCCCCTGAATACCTCTAGTCTGCCCGTATCGGAAGCAAGCGCCGTGTTAAGCACGGCGTTTTCCCTCCCGACGCGACAAACCGCCTACGAGC
+
CCCCCGGGGGGGGGGGGGGGGGGGGGGGGGGGCGGGGGGGGGGEGGGGGGGGGGGGGGGGGGGGGGGDGGGFGCFFGGGFFGDGGCG@FFFGGGGGGGG798FGGGGGGGGGEGG7FFFFEGGGGGGGDGGG6FFFGFD>5CEFGFGB>FCGGGGFADG>FG=D4?FFFFFBFFABFCCA?FGGFGGFFGEB>*2;)3=769;@@13A<ADFF>5:2951<)-/)271>D>>>;B>5(16<69(2:?0((-
@M00200:205:000000000-AKKM3:1:1101:12911:5430 2:N:0:1
TACGGGGGTATCTAATCCTGTTTGCTCCCCACGCTTTCGAGCCTCAGCGTCAGTAATGAGCCAGTGTGTCGCCTTCGCCACTGGTGTTCTTCCGAATATCTACGAATTTCACCTCTACACTCGGAGTTCCACACACCTCTCTCATACTCAAGACACCCAGTATCAAAGGCAATTCCGAGGTTGAGCCCCGGGATTTCACCCCTGACTTAAATGTCCGCCTACGCTCCCTTTAAACCCAATACCTCCGAGAC
+
CCCCCGGGGGGGGGGGGGGGGGGGGGGGGGGGGGGGGGGGGGGGGGGGGFGGGGGGGGGGGGGGGGGEFGGGGGGGGGGGGFF8FGGGGGGGGGEGGGGGGGGGG8:FGCFGGGGB?FGGGGFEGGGGGGGGGGGGGBFEFF?8AFGFGFGDGG?DDEGFGGFGEFDC?FFDFFFFFFGBGFCGFFFFFGGEEDGFF?G37@BBFFF<=4CCFFGGFGFF;@FE0ADC;CEEF<.5C?(.:?))5.(--3(
@M00200:205:000000000-AKKM3:1:1101:12052:5440 2:N:0:1
TACACGGGTATCTAATCCTGTTTGCTCCCCACGCTTTCGAGCCTCAGCGTCAGTAATGGACCAGTATGTCGCCTTCGCCACTGGTGTTCTTCCGAATATCTACGAATTTCACCTCTACACTCGGAGTTCCACATACCTCTTCCATACTCAAGATAGCCAGTATCAAAGGCAATTCCAAGGTTGAGCCCTGGGCTTTCACCTCTGACTAAACTATCCGCCTACGCTCCCTTTAAGCCCAATACATCAG
+
CCCCCGGGGGGGGGGGGGGGGGGGGGGGGGGGGGGGGGGGGGGGGGGGGGG>FGGGGGGGGGGGGGGFGGGGGGGGGGGGGGGGGGFGGGGGGF:FEGGGGGGGGFFFGGGGGGFFGGGGGGGGFGGGGGGGGGGGGFGEFGGFGFGFGF8DAFFFF?CF?FCFFFGGFGFFFFFFFFGFGG6DFGGAFDGFFGGGFEFFEFFFEFAEEC@C@EGCAFEAADDAAGEGFC@E4::5=@B(6@EFC45
@M00200:205:000000000-AKKM3:1:1101:7657:5456 2:N:0:1
TACGGGGGTATCTAATCCTGTTTGCTCCCCACGCTTTCGAGCCTCAGCGTCAGTAATGGACCAGTATGTCGCCTTCGCCACTGGTGTTCTTCCGAATATCTACGAATTTCACCTCTACCCTCGGAGTTCCACATACCTCTTCCATACTCAAGATAGCCAGTATCAAAGGCAATTCCAAGGTTGAGCCCTGGGCTTTCACCTCTGACTAAACTATCCGCCTACGCTCGCTTTAAACCCACTACATCAGCGCT
+
CCCCCGGGGGGGGGFGGGGGGGGGGGGGGGGGGGGGGGGGGGGGGFFGGGGGGGGGGGGGGGGGGGGGGGGGGGGGGGGGGGGGGGGGGGGGGGGGDGGCCFFGGGGGGGGGGGGFFA,EFFGGDGGGGGAFGGGGGFGFDG,@FFGFFFGGGGDFFCGFGGFGFFGG5DFDFFF7==+:FDFFFFCAFF>>FGDG+;E=;>BFC6*/1>:AECF@=FB=>:56(:/)*/()9348C;(/((.9CE4)(((
@M00200:205:000000000-AKKM3:1:1101:21156:5476 2:N:0:1
TACCCGGGTATCTAATCCTGTTTGCTCCCCACGCTTTCGAGCCTCAGCGTCAGTAATGGACCAGTATGTCGCCTTCGCCACTGGTGTTCTTCCGAATATCTACGAATTTCACCTCTACACTCGGCGTTCCACATACCTCTTCCATACTCAAGATAGCCAGTATCAAAGGCAATTCCAAGGTTGCGCCCTTGGCTTTCACCTCTGACTAAACTATCCGCCTACGCTCCCTTTAAGCCCACTACATCAGATAC
+
CCCCCGGGGGGGGGGGGGGFGGGGGFGGGGGGGGGGGGGGGEGGGFDGDFECGGGGGGGGGGGFGGFGGCFGGGGGGGGGGGGGGGGGGGD,C=CCGFGFF8,A,,:FAF;F<FGFFG;EDDB7+@CEEEDF?EGGGFGFFGGFF7=EGFGDF?=+=8+;DDB=*?AD6F0)?8=FFD?*@E6+*4C9*+5*9<FC57=>:=@:E*6;@=BAEEGCA9@-4425/:BFGC.*/**768(,446C3)/;).)
@M00200:205:000000000-AKKM3:1:1101:15883:5489 2:N:0:1
TCATACCTAGCTGGCGATCCAAACGGTGCTCTCCACCTTACCACGATATCACAACCAGTCATCTCCCCAACCTTTCATTCCCCCACCTCCGTTCATGCATACGAACCACACTACTCCTCAGCAGGTACTCCTCGTCTCTGCTACATTATCCTCGACACCACGCCCACCCCTCAGCACTACCACCACCACCTCGCACCGTCCACTACCCCCATCTCCAAGCCTGCCTCAGACGATACCCTCATCTGCCAACC
+
-,,,6,,,,,,,,,,++8C;,CA8C,B,:<,-,,6,;B<,,;B,6+6@+,,,,,,8,,,,,,,,CCDC,4@,,,4,,,<A5,4=+8,94,44?A<<,5,,4,,,,+844,,,444*6,,,,,,,+449,,@,=+0+15,;9,,1,36*+?,+4++**60*6+)6)*6+*3*1*1:+0*2*,53:*+4*0*,0*4@**),)/)**).)-)(0(-*,1***(((()0+/*20/((((.5.)/,)))1))))//
@M00200:205:000000000-AKKM3:1:1101:25304:5548 2:N:0:1
TACAAGGGTATCTAATCCTGTTCGCTCCCCACACTTTCGCTCCTCAGCGTCAGGTAATGCCCAGAGAACCGCCTTCGCCACCGGTGTTCCTCCTGATATCTGCGCATTTCACCGCTACACCAGGAATTCCGTTCTCCCCTGCATACCTCCAGTCTGCCCGTATCGAAAGCAAGCCAGGTGTTAAGCACCTGGTTTTCACTCCCGACGCGACAAACCGCCTACGAGCCCTTTAAGCCCAATACATCAGAGAC
+
CCCCCGGGGGGGGGGGGGGGGGGGGGGGGGGGGGGGGGGGGFGGGGGGGGGGGGGGGGGGGGGGGGGGGGGGGGGGGGGGDGGGGGFFGGGGGGGGFGGGGGGGGGGGGGGGGGGFGGCGGGGGFGGGGGGE61@EDFGBFGGFGFFE7D?DGGGFFGGFGGFGFFGCFGFEFFFFF5?FCEGF>FGFFFGFFFGFBEGF=DD=72@>@BB>6@FF19>1@D68,3<F597<>A<>CB07:BA424282((
@M00200:205:000000000-AKKM3:1:1101:20287:5568 2:N:0:1
TACTGGGGTATCTAATCCTGTTTGCTCCCCACCCTTTCGCTCCTCAGCGTCAGTTACGGCCCAGAGATCTGCCTTCGCCATCGGTGTTCCTCCTGATATCTGCGCATTCCACCGCTACACCAGGAATTCCAATCTCCCCTACCGCACTCTAGTCTGCCCGTACCCACTGCAGGCCGGAGGTTGAGCCTCCGGATGTCACAGCAGACGCGACAAACCGCCTACCAGCTCTTTAATCCCACTACATCCGAGAC
+
<<CCCGFGEFFGGGGGGGDFGGGGGGGCGGGGGGGFFGGGGEFFGFGGGEGGEFGFGGDEGEGGGGFGGFGGGDCE<@FFGFCDFG:FGFGGGGGGFFFGDEGGGGGGFGGGGGGFGG9AFGGC<E,=FAA=9FDGCB>D5@?5C5+8DF9=EC@@DEFECDDGFFGFFGF@?@??93393,3*3<F?69:595*4=EGE42-03:=@>(24((3;155(/((),2/700)-6).)<,24::72)(((-9,
@M00200:205:000000000-AKKM3:1:1101:13480:5606 2:N:0:1
TACCGGGGTATCTAATCCTGTTTGCTCCCCACGCTTTCGAGCCTCAGCGTCAGTAATGGACCAGTATGTCGCCTTCGCCACTGGTGTTCTTCCGAATATCTACGAATTTCACCTCTACACTCGGAGTTCCACATACCTCTTCCATACTCAAGATAGCCAGTATCAAAGGCAATTCCAAGGTTGAGCCCTGGGCTTTCACCTCTGACTAAACTATCCGCCTACGCTCCCTTTACACCCAATACATCAG
+
CCCCCGGGGGGGGGGGGGGGGGGGGGGGGGGGGGGGGGGGGGGGGGGGGGGGGGGGGGGGGGGGGGGGGGGGGGGGGGGGGGGGGGGGGGGGGGGGGGGGGGGGGGGGGGGGGGGFGGGGGGGGGEGGGGGGGGGEDFGFFGGFGFGFGFF?DFGFFFGFG8DGEFGGFGF<?EF+?FGFG8?FFGGFFCAAACCC?=E@@DFFFFFFEFFFFFGGFGFDF59?@CEGFFEF=E>:E>=@FFFFFFE
@M00200:205:000000000-AKKM3:1:1101:24066:5618 2:N:0:1
TACGCGGGTATCTAATCCTGTTTGCTCCCCACGCTTTCGAGCCTCAGCGTCAGTAATGGACCAGTATGTCGCCTTCGCCACTGGTGTTCTTCCGAATATCTACGAATTTCACCTCTACACTCGGAGTTCCACATACCTCTTCCATACTCAAGATAGCCAGTATCAAAGGCAATTCCAAGGTTGAGCCCTGGGCTTTCACCTCTGACTAAACTATCCGCCTACGCTCCCTTTAAACCCAGTACATCAG
+
CCCCCGGGGGGGGGGGGGGGGGGGGGGGGGGGGGGGGGGGGGGFGGGGGGGGGGGGGGGGGGGGGGGGGGGGGGGGGGGGGGGGGG@FGGGGGGGGGGGGGGGGGGGGFGGGGGGFGGGGGGGGFECFCFFGGGGGGFGFFGGFGFCEGFGGGFGFFCDFGF7DD+=EFGFBFFFFFFFFC;CFAC6?FFF*9@EFFF:@EFFFE@6EEEBEE4,>4CDFA5(:2CDG4C:C4@EBC??;9AE?EA<
@M00200:205:000000000-AKKM3:1:1101:6231:5632 2:N:0:1
TACCAGGGTATCTAATCCTGTTCGCTCCCCACACTTTCGCTCCTCAGCGTCAGGTAATGCCCAGAGAACCGCCTTCGCCACCGGTGTTCCTCCTGATATCTGCGCATTTCACCGCTACACCAGGAATTCCGTTCTCCCCTGCATACCTCCAGTCTGCCCGTATCGAAAGCAAGCCAGGTGTTAAGCACCTGGTTTTCACTCCCGACGCGACAAACCGCCTACGAGCCCTTTAAACCCAATACCTCAGAGA
+
CCCCCGGGGGGGGGGGGGGGGGGGGGGGGGGGGGGGGGGGGGGGGFGGGGGGGGGGGGGGGGGGGGFGGGGGGGGGGEGGGDGGGGGGGGGGGGGCGGGGGGGGGGGGGGGGGCGFGGFGGGFEGGGGGGG=FFGGGFGFFGEFADGFGFGFGGGFFGGFGGDGFFF>BGF@CF56FFCAFEG9BCGFF5<C;CCFB?C/9)7AA42==@>B03CF()=@FFFE0=@GC<:)66)3:(2:2824<?:>2:
@M00200:205:000000000-AKKM3:1:1101:6341:5635 2:N:0:1
TACTAGGGTATCTAATCCTGTTCGCTCCCCACACTTTCGCTCCTCAGCGTCAGGTCATTCCCAGAGAACCGCCTTCGCCACCGGTGTTCCTCCTGATATCTGCGCATTTCACCGCTACACCAGGAATTCCGTTCTCCCCTGAATACCTCTAGTCTGCCCGTATCGGAAGCAAGCGCCGTGTTAAGCACGGCGTTTTCACTCCCGACGCGCCAAACCGCCTACGACCCCTTTAAACCCAATACATCAGAGCC
+
CCCCCGGGGGGGGGGGGGGGGGGGGEGEGGGGGGGGGGGGGGGGGGGGGGGGGGGGGGGGDGGGGGGGGGGGGGGGGGGGGGGGGGGGGGEGGGGFGGGGGGGGGECCDGGGGDEFGGGGFGGGFGGGGGGGGGGFFFCDFGFFGFGFF5DFFGGFBFDBGDFGFFDGEGFFA5?B@DDBFFG+?CGFFDGFFGGDFFCEF@B@9@99;(.(43CF@GF?FF0:(28C*75)<<<(A:?B?F<44)),4((
@M00200:205:000000000-AKKM3:1:1101:13627:5643 2:N:0:1
TACTGGGGTATCTAATCCTGTTTGCTCCCCACGCTTTCGAGCCTCAGCGTCAGTAATGGACCAGTATGTCGCCTTCGCCACTGGTGTTCTTCCGAATATCTACGAATTTCACCTCTACACTCGGAGTTCCACATACCTCTTCCATACTCAAGATAGCCAGTATCAAAGGCAATTCCAAGGTTGAGCCCTGGGCTTTCACCTCTGACTACACTATCCGCCTACGCTCCCTTTAAACCCAGTACATCAGAGA
+
CCCCCGGGGGGGGGGGGGGGGGGGGGGGGGGGGGGGGGGGGGGGGGGGGGGGGGGGGGGGGGGGGGGGGGGGGGGGGGFGGGFFGGGGGGGGGGGGGGGGGGGGGGDFEFGGGGGFGGGGFGGGGGGGGGGGGFGFGFGFFGGFGFFFFFGGGGDFBGFFGGFGFFGGFGFBFFFDFCD5FA?8DCGFFFADFGGFFFGE<CEBAC5;)=C557ECAGF9==AA=EFG7D4>EEEDE9@EFF44?==*>D
@M00200:205:000000000-AKKM3:1:1101:21043:5699 2:N:0:1
TACCCGGGTATCTAATCCTGTTTGCTCCCCACGCTTTCGCACCTCAGCGTCAGTTCCGAGCCAGTAAGCCGCCTTCGCCACTGGTGTTCTTCCTAATATCTACGAATTCCACCTCTACACTAGGAGTTCCACTTACCTCTCTCGGTCTCTAGACTACCAGTATCAAAGGCAGTTCCGGAGTTGAGCTCCGGGATTTCACCCCTGACTTAATAGTCCGCCTACGTTCACTTTACGCCCAATACATCAG
+
CCCCCGGGGGGGGGGGGGGGGGGGGGGGGGGGGGGGGGGGGEGGGGGGGGGGGGGGGGGEGGGGGGGGGGGGGGGGGGGGGGGGGGGGGGGGGGGGGGGFGGGGGDDFGG9FGGGFGGGGGGGGGGGGGG8DDFFGGFGFFGGEGFDDGFGGCGGFFFGB99EGFFGDFDFDFE9FE>G>F?C7?FEFFGGE57CFFEGBDFFDFF=<;4EEFCF?=DD@=2-/(4)==DE?EF@6=;;@)67?E<8
@M00200:205:000000000-AKKM3:1:1101:13283:5708 2:N:0:1
TACGGGGGTATCTAATCCTGTTTGCTCCCCACGCTTTCGAGCCTCAGCGTCAGTAATGGACCAGTATGTCGCCTTCGCCACTGGTGTTCTTCCGAATATCTACGAATTTCACCTCTACACTCGGAGTTCCACATACCTCTTCCATACTCAAGATAGCCAGTATCAAAGGCAATTCCAAGGTTGAGCCCTGGGCTTTCACCTCTGACTAAACTATCCGCCTACGCTCCCTTTAAACCCAATACATCAGAGA
+
CCCCCGGGGGGGGGGGGGGGGGGGGGGGGGGGGGGGGGGGGGGGGGGGGGGGGGGGGGGGGGGGGGGGGGGGGGGGGGGGGGGGGGGGGGGGGGGGGGGGGGGGGGGGGAFGGGGFCGGGGGGGGGGFGFGGGGGGG?EEFFGFGFFEGFGFCFGF?FGFGGBGFFGGFDBFFECFFFGFFFFFAFG5A>9FFGGGFFFFFFFEFF4:B3)9A4D5)//55=(/-;AFCFECC<E1E;(5;F3?<))/)/
@M00200:205:000000000-AKKM3:1:1101:13355:5709 2:N:0:1
TACCGGGGTATCTAATCCTGTTTGCTCCCCACGCTTTCGAGCCTCAGCGTCAGTAATGGACCAGTATGTCGCCTTCGCCACTGGTGTTCTTCCGAATATCTACGAATTTCACCTCTACACTCGGAGTTCCACATACCTCTTCCATACTCAAGATAGCCGGTATCCAAGGCAATTCCAAGGTTGAGCCCTGGGCTTTCACCTCTGACTAAACTATCCGCCTACGCTCCCTTTACACCCAATACCTCAGAGA
+
9C@CCC>G@7EFGEGDEFGGFFGFFEGGGFGGGGGGGGGGFGGDECGF:8CFGEEDFGGCEFD8<FGGGGGGGGCFDG:FGGCFFFG7F,@<FGE,:?D;;;FGFFGF8EDFGFFFFGF<>DF+==EFFDCEGGFG?DD<DCGC8?D9=DF+=DFDBG+33+)+*48,<E*);*=+?D6*8<+3*@?:9:+96?>7A5@=@5@:AE*0*3=EA6BCFGFA):56(429?8@4CE38=(,3.6)9)344<;
@M00200:205:000000000-AKKM3:1:1101:19345:5718 2:N:0:1
TACGGGGGTATCTAATCCTGTTTGCTCCCCACGCTTTCGAGCCTCAGCGTCAGTAATGGACCAGTATGTCGCCTTCGCCACTGGTGTTCTTCCGAATATCTACGAATTTCACCTCTACACTCGGAGTTCCACATACCTCTTCCATACTCAAGATAGCCAGTATCAAAGGCAATTCCAAGGTTGAGCCCTGGGCTTTCACCTCTGACTAAACTATCCGCCTACGCTCCCTTTAAACCCAATACATCAG
+
CCCCCGGGGGGGGGGGGGGGGGGGGGGGGGGGGGGGGGGGGGGGGGGGGGGGGGGGGGGGGGGGGGGGGGGGGGGGGGGDGGGGGGGGGGGGGGGGGGGGFAGGGGGGGGGGGGGFFGGGGGGGG>8=FGGGGGGGDBGFFGFCGFGFGFGGFGGF?EGFEFCFFFGGFGFDFFFFFFGFGGGGFGGFFFFFAFDCFFGFFFEBEAAEEBEEEFGG=FEFDD2:2CBGGG7CF3<(;(:;@E@E?A<
@M00200:205:000000000-AKKM3:1:1101:8279:5718 2:N:0:1
TACCGGGGTATCTAATCCTGTTTGCTCCCCACGCTTTCGAGCCTCAGCGTCAGTAATGGACCAGTATGTCGCCTTCGCCACTGGTGTTCTTCCGAATATCTACGAATTTCACCTCTACACTCGGAGTTCCACATACCTCTTCCATACTCAAGATAGCCAGTATCAAAGGCAATTCCAAGGTTGAGCCCTGGGCTTTCACCTCTGACTAAACTATCCGCCTACGCTCCCTTTAAACCCAGTACATCAGAGAC
+
CCCCCGGGGGGGGGGGGGGGGGGGGGGGGGGGGGGGGGGGGGGGGGGGGGGGGGGGGGGGGGGGGGGGGGGGGGGGGGGGGGGGGGGCGGGGGGGGGGGGGGGGFGFGEGGGGGFFGGFGGGGGGGEFGGGGGGGGGFGFFGGFGFGEFBF?FGDFFFDFGGCDEFFGBFFDFEFFFFF?FGGF6DFFCGFFACFGFFGEBCE@EFECBEEFEEFG5FED=2)3:EEGGG:CC:7=E@==*>5CEEF3@@(
@M00200:205:000000000-AKKM3:1:1101:9764:5730 2:N:0:1
TACTGGGGTATCTAATCCCGTTTGCTCCCCACGCTTTCGCGCCTCAGCGTCAGGAAATGCCCAGAGACCCGCCTTCGCCACCGGTGTTCCTCCTGATATCTGCGCATTTCACCGCTACACCAGGAATTCCGTTCTCCCCTGAATACCTCTAGTCTGCCCGTATCGGAAGCAAGCCAGGTGTTAAGCACCTGGTTTTCACTCCCGACGCGACAAACCGCCTACGAGCCCTTTATACCCAGTACATCAGAGAC
+
CCCCCGGGGGGGGGGGGGGGGGGGGFGGGGGGGGGGGGGGECFGFGGGGGGGEGGGGGGGGGGGGGGGGGGGGGGGGGGGGGGEFGGEGGGEGGGGGGGGG8FGGGGGGGGGGGGFGG?EFFECDEGFGGGGGGG9DFGBFFDEAFF9D5EFGDF7BDGDGGFGA?GDBG5)08566*4;,:<D6;FFFGGAFCGGFC?EF@B@DB>B6@F1.8FC09B6<@B5(/>D**2).44::<,5AF>4998220(
@M00200:205:000000000-AKKM3:1:1101:5823:5732 2:N:0:1
TACTCGGGTATCTAATCCTGTTTGCTCCCCACGCTTTCGCACCTCAGCGTCAGTACCGGGCCAGTGAGCCGCCTTCGCCACTGGTGTTCTTGCGAATATCTACGAATTTCACCTCTACACTCGGAGTTCCACACACCTCTCTCATACTCAAGACACCCAGTATCAAAGGCAATTCCGAGGTTGAGCCCCGGGATTTCACCCCTGACTTAAATGTCCGCCTACGCTCCCTTTATGCCCAATACATCAG
+
CCCCCGGGGGGGGGGGGGGGGGGGGGGGGGGGGGGGGGGGGFGGGGGGGEFFGGGGGGGGGGGGFFFGGGGGGGGGGGGGGFGGGGGGGGGGGGG>@FGGFFGGGGFGGGGFEFGFGGGGFGGGCEEGGGGGCEGEEFGEDDDFGFGF?FGGGDGFFGGFGGBF7+=FA6;@?EFAFBD>FGGGFGFF*9>45ECCACFE25@DFEECFEEEFFGF2CB;16<A?C5<2;393<CEGE=@@7A>298
@M00200:205:000000000-AKKM3:1:1101:7590:5746 2:N:0:1
TACTGGGGTATCTAATCCTGTTTGCTCCCCACGCTTTCGAGCCTCAGCGTCAGTAATGAGCCAGTGTGTCGCCTTCGCCACTGGTGTTCTTCCGAATATCTACGAATTTCACCTCTACACTCGGAGTTCCACACACCTCTCTCATACTCAAGACACCCAGTATCAACGGCAATTCCGAGGTTGAGCCCCGGGATTTCACCCCTGACTTAAATGTCCGCCTACGCTCCCTTTACGCCCAATACATCAGAGAC
+
CCCCCGGGGGGGGGGGGGGGGGGGGGGGGGCGGGGGGGGGGGGGGGGGDFFGGGGDGGCGFGGGGGGGGFEGGGGGGGGGGGCFGGGGGFGGGGGGGFGAD;FFGGGGGGGGGGFDFFFFGGCEGGGGGGFGFE8E@DEDFF,@EFD*6=,+4=8F?EGBDFDFF7++0@?BF5=76?C*@D67ADGF>>755ECGF/D@9@>25>EEF==EEFGFFDFF@72>@E>F4C@;)336:(63;4))./4)/,(
@M00200:205:000000000-AKKM3:1:1101:18208:5765 2:N:0:1
TACACGGGTATCTAATCCTGTTTGCTCCCCACGCTTTCGAGCCTCAGCGTCAGTAATGGACCAGTATGTCGCCTTCGCCACTGGTGTTCTTCCGAATATCTACGAATTTCACCTCTACACTCGGAGTTCCACATACCTCTTCCATACTCAAGATAGCCAGTATCAAAGGCAATTCCAAGGTTGAGCCCTGGGCTTTCACCTCTGACTAAACTATCCGCCTACGCTCCCTTTAAACCCAATACATACGAGA
+
CCCCCGGEGEFGGGFGGGGGFFGGFEEEFGGGGEGGGGECFEEGGFFCFEGGGG9FEGGGGGFGDGFGGGGDGEGEEEGGGFGGFGGGGGGGGGGGGGGGGFGFGCGFGFGGGGGFGGFG9D=ECEEGEGFGGFFGGFGFFDF?EDGFGFGGGG8FCFF?D?>DEBCFFGFF5DFBF7?:BEFGFGGFFFFC*:ECFCF@5=@<EFFFE@@E=CGD59:)0:5@9E9CFF:*5;7(=5535..***-(5(
@M00200:205:000000000-AKKM3:1:1101:5183:5776 2:N:0:1
TACTGGGGTATCTAATCCTGTTTGATCCCCACGCTTTCGTGCCTCAGCGTCAATAATACCATAGTAAGCTGCCTTCGCAATCGGTGTTCTGTGACATATCTATGCATTTCACCGCTACTTGTCACATTCCGCCTACCTCTAGTATATTCAAGCCCATCAGTATCAAAGGCACTGCGATGGTTGAGCCACCGTCTTTCACCCCTGACTTAATAAGCCGCCTACGCACCCTTTATACCCACTACATCAGAGCT
+
CCCCCDFGGGGGGGGGGGGGGGGGGGGGGGGGGGGGGGGGGGGGGGGGGGGGGGGGGGDGGGFFGGGGGGGGGGGGGGGGGGGGGGGGGFGGGCGGGGGGGGGGGGFGGGGGGGGFGGG<A=>AFGGGGFGGGG+@DFGFBF=DD?FEGF8D,+66?FFFFGFGFFGFFG?DDEF>>?8>DFCCFCEF6=1:@FFFF7EB@@CFFEE*3:;A@EFG5CDFFFFDAE?G*;34C*//?3(-7>>E<:30*5)
@M00200:205:000000000-AKKM3:1:1101:16156:5799 2:N:0:1
TACACGGGTATCTAATCCTGTTTGCTCCCCACGCTTTCGAGCCTCAGCGTCAGTAATGGACCAGTATGTCGCCTTCGCCACTGGTGTTCTTCCGAATATCTACGAATTTCACCTCTACACTCGGAGTTCCACATACCTCTTCCATACTCAAGATAGCCAGTATCAAAGGCAATTCCAAGGTTGAGCCCTGGGCTTTCACCTCTGAATAAACTATCCGCCTACGCTCCCTTTAAACCCAATACATCAGAGA
+
CCCCCGGGGGGGGGGGGGGGGGGGGGGGGGGGGGGGGGGGGGGGGGGGGFGGGGGGGGGGGGGGGGGGGGGGGGGGGGGGGGGGGGGGGGGGGGGGGGAFGGGGGFGGGGGGGGGFGGGGGGGGGGGGGGGFGGGGGFGFFGGFGFGCGFGGGGFFF8+;DGFGFFGGF8*:*:DDFFGAFGGGBGGFFFGFAGFFFEGF@=6@7*5*0:CEF5>D5CBA9:)/<E9DCCBC*4;:C==(060/887>=3
@M00200:205:000000000-AKKM3:1:1101:13854:5852 2:N:0:1
TACGCGGGTATCTAATCCTGTTTGCTCCCCACGCTTTCGCGCCTCAGCGTCAGAACCGGACCAGACAGCCGCCTTCGCCACTGGTGTTCTTGCGAATATCTACGAATTTCACCTCTACACTCGCAGTTCCGCTGTCCTCTTCCGGTCTCAAGCCAACCAGTATCGAAGGCAATTCTGTGGTTGAGCCACAGGCTTTCACCCCCGACTTAATCGGCCGCCTACGCGCCCTTTATACCCAGTACATCAGAGA
+
CCCCCGGGGGGGGGGGGGGGGGGGGGGGGGGGGGGGGGGGGGGGGGGGGGGGGGGGGGGGGGGGGGGGGGGGGGGGGGGGGGGFFGGGGFGGGGGDGFGGGGGGGD:FGGGGGGGFGGGGGGGG>CEFGGGGGGGFGFGFFGGFGFGFGFFCGGGFFEC5E:AGFF>EB>A=FEFFFFGAFGGGFGGFA4?)66CFFFGFF>>BBB>DEFCEF@DD>DB?::0)(277<*::<AAFG<6>ADBAD<?<?(
@M00200:205:000000000-AKKM3:1:1101:4931:5854 2:N:0:1
TACGAGGGTATCTAATCCTGTTTGCTCCCCACGCTTTCGAGCCTCAGCGTCAGTAATGGACCAGTATGTCGCCTTCGCCACTGGTGTTCTTCCGAATATCTACGAATTTCACCTCTACACTCGGAGTTCCACATACCTCTTCCATACTCAAGATAGCCAGTATCAAAGGCAATTCCAAGGTTGAGCCCTGGGCTTTCACCTCTGACTAATCTATCCGCCTACGCTCCCTTTATGCCCAATACATCAG
+
CCCCCGGGGGGGGGGGGGGGGGGGGGGGGGGGGGGGGGGGGGGGGGGGGGGGGGGGFGFGGGGDGGGGGGGGGGGGGGGGGGGGGGGGGGGGEFCFGGGGGGGGGFGGGGGGGGFFGGGGGGGGGGEGGGGGGGGGGFGFFGGFGFGFGFFDEDDFBF?DFGFGFFGF6EBDFFBFF9D?DCFGF,A?FF6:FCFFFFGF@@B8ACECB*:AEAAFFGFAAD>BFEDGCF6CCEC=F=@33>38C4B
@M00200:205:000000000-AKKM3:1:1101:8144:5882 2:N:0:1
TACAGGGGTATCTAATCCTGTTTGCTACCCACGCTTTCGAGCCTCAGTGTCAGTTACAGTCCAGAGAGCCGCTTTCGCCACCGGTGTTCCTCCATATATCTACGCATTTCACCGCTACACATGGAATTCCACTCTCCTCTACTGCACTCAAGTCTAACAGTTTCCAATGCACACAATGGTTGAGCCACTGCCTTTTACATCAGACTTATTAAACCACCTGCGCTCGCTTTAAACCCAGTACATCAG
+
CCCCCGGGGGGGGGGGFGGGGGGGGGGGGGGGGGGGGGGGGGGGGGGGGGGGGGGGGGGGGGGGGGGGGGGGGGGGGGGGGGGGGGGGGGGGGGGGGGGGGGGGGGGGGGGGGDEDGGGGGGGGGGGGGGGFGFGGGF8:FEGFGFGFGFDGGGGFFGGFAGFFFFGGFGFFFFF?FF6DD6=DBFGFF+EDFGFGCECEFFE@CC<7CEE@CFCFCC9580:5@C5;DFAEEEB@@(.*.88C:>
@M00200:205:000000000-AKKM3:1:1101:21199:5890 2:N:0:1
TACAAGGGTATCTAATCCTGTTTGCTCCCCACGCTTTCGAGCCTCAGCGTCAGTAATGGACCAGTATGTCGCCTTCGCCACTGGTGTTCTTCCGAATATCTACGAATTTCACCTCTACACTCGGAGTTCCACATACCTCTTCCATACTCAAGATAGCCAGTATCAAAGGCAATTCCAAGGTTGAGCCCTGGGCTTTCACCTCTGACTAAACTATCCGCCTACGCTCCCTTTACACCCAATACATCAGACA
+
CCCCCGGGGGGGGGGGGGGGGGGGGGGGGGGGGGGGGGGGGGGGGGGGGGGGGGGGGGGGGGGGGGGGGGGGGGGGGGGGGGGGGGGGGGGGGGGDGGGGGGGGDGGDGGGGGGGFCFDGGGFECGGFAFFGGG8EDFFEFGGFGFGEGFFF>?FB7EFFGCEGFBDFBGF<DFFFBFGFGGGF?FG?FF6FFGGFFFGFFFFFFF5=8=5A<*@@);9==5):9EEGC7ECFEE:C2(77>:?<**0)7
@M00200:205:000000000-AKKM3:1:1101:23132:5919 2:N:0:1
TACAAGGGTATCTAATCCTGTTCGCTCCCCATGCTTTCGCTCCTCAGCGTCAGTTAATGCCCAGAGACCTGCCTTCGCCATCGGTGTTCCTCCTGATATCTGCGCATTTCACCGCTACACCAGGAATTCCAGTCTCCCCTACATCACTCTAGTCTGCCCGTACCCACCGCAGATCCGGAGTTGAGCCCCGGACCTTCACGGCAGACGCGACAAACCGCCTACGCGCTCTTTACACCCAATACATCAGAGA
+
CCCCCGGGGGGGGGGGGGGGGGGGGDGGGGGGGGGGGGGGGGGGGGGGGGGGGGGGGGGGGGGGGGGGGGGGGGGGGGGGGGGGGGGGGGGGGGGGGGGGGAFGGGDCFGGGGGGADGGGGFFGGFGFGGGGGGGGGBE=DGGFFFGBDFGFGGGFFGG5@DFG<DDGEGD=>DFFF@GFFC?CFGFFEGCBFCFFF=GDFFA>DBFFF9>F@DGA9DFD<8;)4:)CF*)):2).::<13?)--)55<(
@M00200:205:000000000-AKKM3:1:1101:17264:5945 2:N:0:1
TACTCGGGTATCTAATCCTGTTTGCTCCCCACGCTTTCGCGCCTCAGCGTCAGAACCGGACCAGACAGCCGCCTTCGCCACTGGTGTTCTTGCGAATATCTACGAATTTCACCTCTACACTCGCAGTTCCGCTGTCCTCTTCCGGTCTCAAGCCAACCAGTATCGAAGGCAATTCTGTGGTTGAGCCACAGGCTTTCACCCCCGACTTAATCGGCCGCCTACGCGCCCTTTAAACCCAATACATCAGACAT
+
CCCCCGGGGGGGGFFEGGGGGGGGGGGGGGGGGGGGGGGGGGGGGGGGGGGGGGGGGGGGGGFFGGGGGGGGGGGGGGG7FFGFFFGGGGGGGGG7FGGGGGGGG8EAEGGGFGGFGGGGGGEGFGGGGGGGGGGGGFGFFGGEGDGFGFFFGGFFFGGFAC@G=*7C5D609@FAFFFFGGGGFGFFFG>AFGGGFFGBBBFFFF@?6<?C0<GG95=738?>1C<D)0>44)<:C0(87:<BA><<).)
@M00200:205:000000000-AKKM3:1:1101:21290:5958 2:N:0:1
TACAAGGGTATCTAATCCTGTTTGCTACCCACGCTTTCGAGCCTCAGTGTCAGTTACAGTCCAGAGAGCCGCTTTCGCCACCGGTGTTCCTCCATATATCTACGCATTTCACCGCTACACATGGAATTCCACTCTCCTCTACTGCACTCAAGTCTAACAGTTTCCAATGCACACAATGGTTGAGCCACTGCCTTTTACATCAGACTTATTAAACCACCTGCGCTCGCTTTATGCCCATTACATCAG
+
CCCCCGGGGGGGGGGGGGGGGGGGGGGGGGGGGGGGGGGGGGGGGGGGGGGGGGGGGGGGGGGGGGGGGGGGGDGGDGGDGGGGGGGGGGGGGGGGGGGGGGGGGGGGGGGGGGGFGGGGGGGGGFGGGGGGGGGGGFGEFGGFGFGFGF8DGGGFFGGFGFEGCFFG587D?DB?F?==FCFFFDFFFCFFFGGGFECEFB@*8@*8CEEC*9BD5D65=:=3<=?7FD*67C==C(88CEFFE=
@M00200:205:000000000-AKKM3:1:1101:4498:5986 2:N:0:1
TACGCGGGTATCTAATCCTGTTCGCTCCCCACACTTTCGCTCCTCAGCGTCAGGTCATTCCCAGAGAACCGCCTTCGCCACCGGTGTTCCTCCTGATATCTGCGCATTTCACCGCTACACCAGGAATTCCGTTCTCCCCTGAATACCTCTAGTCTGCCCGTATCGGAAGCAAGCGCCGTGTTAAGCACGGCGTTTTCACTCCCGACGCGACAAACCGCCTACGAGCCCTTTGAACCCAATACATCAG
+
CCCCCGGGGGGGGCGGGGGGGGGGGGGGGGGGGGGGGGGGGGGGGGGGGGGGGGGGGGGGGGFGGGGGGGGGGGGGGGGGGGGGGGGGGGGGGGGGGEGGGGGGGGGGGGGGGGGFGGEGGGGGGGGGGGFEGGGGGFGFFG=FGFGCDFGDGGGFFGGDGGDGFFGEDGFEF=EEFFGEGGGGFGCFFCEFFGGDFCFFF;D@FB9BF6B9BFGGFGF:<?:B?CDG*78)).4?E?(4>F><AF?
@M00200:205:000000000-AKKM3:1:1101:19852:6009 2:N:0:1
TACTCGGGTATCTAATCCTGTTTGCTCCCCACGCTTTCGAGCCTCAGCGTCAGTAATGAGCCAGTGTGTCGCCTTCGCCACTGGTGTTCTTCCGAATATCTACGAATTTCACCTCTACACTCGGAGTTCCACACACCTCTCTCATACTCAAGACACCCAGTATCAAAGGCAATTCCGAGGTTGAGCCCCGGGATTTCACCCCTGACTTAAATGTCCGCCTACGCTCCCTTTAAACCCAATACATCAGCGAT
+
CCCCCGGGGGGGGGGGGGGGGGGGGGGGGGGGGGGGGGGGGGGGGGGGGGGGGGGGGGGGGGGGGGGGGGGGGGGGGGGGGGGGGGGGGGGGGGEGGGGGGGGGEGGGGGGGGGGFGGGGGGGGGGGGGGGGGGGGGFGFFGGFGFGEDDFGGGGFFGGFGG7FFFGGF8*=5DFBF?+9CFGGFGGF5DGFACFGFEFEFFB)5BBE*>CEFEGG?GDD@=>A2/?F7:;EC)./B@=@EE@35>))36(
@M00200:205:000000000-AKKM3:1:1101:24950:6029 2:N:0:1
TACTAGGGTATCTAATCCTGTTTGCTCCCCACGCTTTCGAGCCTCAGTGTCAGTTACAGGCCAGAGAGCCGCTTTCGCCACCGGTGTTCCTCCATATATCTACGCATTTCACCGCTACACATGGAATTCCACTCTCCTCTCCTGCACTCAAGTCTACCAGTTTCCAATGCATACAATGGTTGAGCCACTGCCTTTTACACCAGACTTAATAAACAACCTGCGCTCGCTTTACGCCCAGTACATCAG
+
CCCCCGGGGGGGGGGGGGGGGGGGGGGGGGGGGGGGGGGGGGGGGGGGGGGGGGGGGGGCGGGGGFGGGGGGGGGGEGCCFGGGGGGGFGGGFGGGGGGFGGGGGGGGGGGGGGGFGGFGGGCGGFGGGGGGGGGGGFFEFGGFGFGFGF8+@DGDDGGFEGFGFFGGFEFEFFFFDF8DFE+8DDFFFDFFFFGG9CFEF9@5:8;*8EC*:=,4=CA5C2)/)15*C?C459/6=2>4><<C)4
@M00200:205:000000000-AKKM3:1:1101:17850:6053 2:N:0:1
TACTCGGGTATCTAATCCTGTTTGCTCCCCACGCTTTCGAGCCTCAGCGTCAGTAATGAGCCAGTGTGTCGCCTTCGCCACTGGTGTTCTTCCGAATATCTACGAATTTCACCTCTACACTCGGAGTTCCACACACCTCTCTCATACTCAAGACCCCCAGTATCAAAGGCAATTCCGAGGTTGAGCCCCGGGATTTCACCCCTGACTTAACTGTCCGCCTACGCTCCCTTTAAACCCACTACATCAG
+
CCCCCGGGGGGGGGGGGGGGGGGGGGGGGGGGGGGGGGGGFGGGG@GGGGGGGGFFGGGGGGFFGGGGFGGGGGGGGGGGGFGGGGGGGCGFGGGGGGGGGGGG7=DFGGDGGGGFFGGG9DGE@EGGGG8DDE=CE5=DDDG8E9DFG?,ADF6@BG>DGC7=*?8A?DFDF59D5*=*@D67A:E5@D?BACFFFEF;BF=2>EBE=E6<48CEFGE9DD=DFGFG4:4<5><@GF(,(/6654;
@M00200:205:000000000-AKKM3:1:1101:21816:6076 2:N:0:1
TACGGGGGTATCTAATCCTGTTTGCTCCCCACGCTTTCGAGCCTCAGCGTCAGTAATGGACCAGTATGTCGCCTTCGCCACTGGTGTTCTTCCGAATATCTACGAATTTCACCTCTACACTCGGAGTTCCACATACCTCTTCCATACTCAAGATAGCCAGTATCAAAGGCAATTCCAAGGTTGAGCCCTGGGCTTTCACCTCTGACTAAACTATCCGCCTACGCTCCCTTTATACCCAGTACATCCG
+
9CCCCGGGGGGGGGGGGGGGGGFGGGGGGGGGGGGGGGGGGGGGGFGGDGGGGGGGGGGGGGGGGGGGGGGGGGGGGGGGGGGGGGGGGGGGGGGGGFFGGEGGD8DFGGGGGFGFGGGGGGGGFEGFFGGGGGGGFFGFFDFFGFGBGF=69AF?FFFBGGEGFFDG?FFFFEFFFFFFFGGFFGGFFCFAAF>9FFGFED:=EF;ABEBEFFGCFGF(-7>?@GFG;CB<CC3<FF039EEFE1(
@M00200:205:000000000-AKKM3:1:1101:20478:6117 2:N:0:1
TACGAGGGTATCTAATCCTGTTTGCTCCCCACGCTTTCGAGCCTCAGCGTCAGTAATGGACCAGTATGTCGCCTTCGCCACTGGTGTTCTTCCGAATATCTACGAATTTCACCTCTACACTCGGAGTTCCACATACCTCTTCCATACTCAAGATAGCCAGTATCAAAGGCAATTCCAAGGTTGAGCCCTGGCCTTTCACCTCTGACTAAACTATCCGCCTACGCTCCCTTTACACCCAGTACATCAGACAC
+
CCCCCGGGGGGGGFGGGGGGGGGGGGGGGGGGGGGGGGGGGGGGGGGGGGGGGGGGGFEGGGGGGGGGGGGGGGGGGGGGCEFGGGEFGGGGGFDGGGGGGGGGEGGGGGGGGGGFGGGGDDFGEEGGG;8@DE?ECFFEFGGFGFGFGFFGGGGFFGG*@DEGFFGCFG6DFEDFB7DDDEG+*@DFFGD*0@F:FCGFFBEFECC<@CE@=;><5C55)759-=?G7C4<ECE=E=2>C>CEF9>@)5(
@M00200:205:000000000-AKKM3:1:1101:18757:6183 2:N:0:1
TACCCGGGTATCTAATCCTGTTTGCTCCCCACGCTTTCGAGCCTCAGTGTCAGTTACAGGCCAGAGAGCCGCTTTCGCCACCGGTGTTCCTCCATATATCTACGCATTTCACCGCTACACATGGAATTCCACTCTCCTCTCCTGCACTCAAGTCTACCAGTTTCCAATGCATACAATGGTTGAGCCACTGCCTTTTACACCAGACTTAATAAACCACCTGCGCTCGCTTTATACCCAATACATCAG
+
CCCCCGGGGGGGGGGGGGGGGGGGGGGGGGFGGGGGGGGGGGGGGGGGGGGGGGGGGGGGGGGGGGGGGGGGGGGGEGGGGGGGGGGGGGGGGGGGGGGGGGGGGGGGGGEGGGGEDGGGGFFFGGGGGGGGGGGGGFGEFGGFGFGFGFGGGGGFFFDFEGFGFFGGFFFEDEFFFF=DFGFG5EFFFGFFFFE@FCCCBFF5=17A@@E7CC6,@D>2:4>*:4?5DF4/4<?@,5>>EFF?43
@M00200:205:000000000-AKKM3:1:1101:25647:6231 2:N:0:1
TACGGGGGTATCTAATCCTGTTTGCTCCCCACGCTTTCGAGCCTCAGTGTCAGTTACAGGCCAGAGAGCCGCTTTCGCCACCGGTGTTCCTCCATATATCTACGCATTTCACCGCTACACATGGAATTCCACTCTCCTCTCCTGCACTCAAGTCTACCAGTTTCCAATGCATACAATGGTTGAGCCACTGCCTTTTACACCAGACTTAATAAACCACCTGCGCTCGCTTTATACCCAGTACATCAG
+
@8CCCGGGGGGGGGGGGGGGGGGGGGGGGGGGGGGGGGGGGGGGGGGGGGGGGGGGGGGGGEGGGGGGGGGGGGGGGGGGGGGGFGGDFGGGGGGFF9EF=D,FGGGGGGGGGGG9DC9EDF@FG9BFFGGGGGGGGFF9?DDDGFGBDFDCCDDDFG6FF7CFCFGGFGAE+03?FA:BA****@FFFC?FAFFGFEFB:)5=BE6;*977AE6CB<4>>@@;@535FD453<33+2=4>?EE3<
@M00200:205:000000000-AKKM3:1:1101:12411:6239 2:N:0:1
TACGCGGGTATCTAATCCTGTTCGCTCCCCACACTTTCGCTCCTCAGCGTCAGGTAATGCCCAGAGAACCGCCTTCGCCACCGGTGTTCCTCCTGATATCTGCGCATTTCACCGCTACACCAGGAATTCCGTTCTCCCCTGCATACCTCCAGTCTGCCCGTATCGAAAGCAAGCCAGGTGTTAAGCACCTGGTTTTCACTCCCGACGCGACAAACCGCCTACGAGCCCTTTAAACCCACTACATCAGAGA
+
CCCCCGGGGGGGGGEGGGGGGGGGGGGGGGGGGGGGGGGGGGGGGGGGGGGGGGGGGGGGGGGGGGGGGGGGGGGGGGGGGGGEGGGGGGGGGGGFGGGGDEFEFGGGGGEGGGGFDGDFG8FGDEEGGGGG?FGGGFGD?FFFFFGEGF?FGGGFFGGFGGFGD>>E58A@FB>FF*AF:CCCFGGFFGGFFCGDF*=EEBF>2@BF99BB9@GG;D@::??)(:59224>2:<(A:2(,43:>)<,),
@M00200:205:000000000-AKKM3:1:1101:26808:6247 2:N:0:1
TACAAGGGTATCTAATCCTGTTTGCTCCCCACGCTTTCGAGCCTCAGCGTCAGTAATGGACCAGTATGTCGCCTTCGCCACTGGTGTTCTTCCGAATATCTACGAATTTCACCTCTACACTCGGAGTTCCACATACCTCTTCCATACTCAAGATAGCCAGTATCAAAGGCAATTCCAAGGTTGAGCCCTGGGCTTTCACCTCTGACTACACTATCCGCCTACGCTCCCTTTATACCCAATACATCCGATAT
+
CCCCCGGGGGGGGGGGGGGGGGGGGGGGGGGGGGGGGGGGCGGGGGGGGGGGGGGGGGGGGGGGGGGGGGGGGGGGFGFGGGGFFGGGGGGGGGEECFGGGGGFEDFGGGGGGGGFGGFGGGFEG@BDFGGGGGGGGFDFFDFFGFGFCFC8FD+<78DFGGBFEFGGFGFFFFFFFFC?FE?6D8FFFCD5*@ADA<F=@DEFFC=A)@@>8AE6AGF5=@AAFEBF>D@EE4**>:((.>=CC((((0(
@M00200:205:000000000-AKKM3:1:1101:23160:6247 2:N:0:1
TACCGGGGTATCTAATCCTGTTTGCTCCCCACGCTTTCGAGCCTCAGCGTCAGTAATGGACCAGTATGTCGCCTTCGCCACTGGTGTTCTTCCGAATATCTACGAATTTCACCTCTACACTCGGAGTTCCACATACCTCTTCCATACTCAAGATAGCCAGTATCAAAGGCAATTCCAAGGTTGAGCCCTGGGCTTTCACCTCTGACTAAACTATCCGCCTACGCTCCCTTTAAGCCCATTACCTCAGAGA
+
CCCCCGGGGGGGGGGGGGGGGGGGGGGGGGGGGGGGGGGGGGGGGGGGGGGGGGGGGGGGGGGGGGGGGGGGGGGGGGGGGGGGGGGGGGGGGGGGGGGGGGGGDCGGGGGGGGGFGGGGGGGGGGGGGGGGGGGGGFGFFGGFGFGFGFFFFGGFDGG:DCFGFFGG6DFBFEFFBCDFEFG?6EGFFFFFFGFCFEGFEFFE@E@E*8=E@EGFDGE5=5AFAEDGFFE9C4*0=7(0*94@3(().(
@M00200:205:000000000-AKKM3:1:1101:14398:6249 2:N:0:1
TACTAGGGTATCTAATCCTGTTCGCTCCCCACACTTTCGCTCCTCAGCGTCAGGATATTCCCAGAGAACCGCCTTCGCCACCGGTGTTCCTCCTGATATCTGCGCATTTCACCGCTACACCAGGAATTCCGTTCTCCCCTGAATACCTCTAGTCTGCCCGTATCGGAAGCAAGCCAGGTGTTAAGCACCTGGTTTTCACTCCCGACGCGACAAACCGCCTACGAGCCCTTTAAGCCCAGTACATCAGAGA
+
CCCCCGGGGGGGGGGGGGGGGGGGGGGGGGGGGGGGGGGGGGGGGGGGGGGGGGGGGGGGGGGGGGGGGGGGGGGGGGGGGGGGGGGGGGGGGGGGGGGGGGGGGGGGGGGGGGGFGGGGGGGGGGGGGGGGGGGGGFGDFGGFGFDEGFGGGGGFFGG5CGDG=EGGFGF5AC?FFFGFGG7CFGGFFGGFFGGFFAF<=D>BDFFFFFF;>1BFFGF6;DDDFGFG<>>4:26:8:(.6ABAA<223(
@M00200:205:000000000-AKKM3:1:1101:24783:6257 2:N:0:1
TACTGGGGTATCTAATCCTGTTCGCTCCCCACACTTTCGCTCCTCAGCGTCAGGTAATGCCCAGAGAACCGCCTTCGCCACCGGTGTTCCTCCTGATATCTGCGCATTTCACCGCTACACCAGGAATTCCGTTCTCCCCTGCATACCTCTAGTCTGCCCGTATCGAAAGCAAGCGCCGTGTTAAGCACGGCGTTTTCACTCCCGACGCGACCAACCGCCTACGAGCCCTTTACACCCAGTACATCAGAGAC
+
CCCCCGGGGGGGGGGGGGGGGGGGGGGGGGGGGGGGGGGGGGGGGGGGGGGGGGGFGGGGGFFFGGEGGGGGGGGGFDGGGGGGGGGGGGGGGGGGGCEGGGGEGGGGGGGGGDGEDG9FGGDEFFGGGGG=DFGGGFGBDGGFGFGEGFGGGGGFFGGAGGFG8*DE5DF5ACBEFFG5@DFCAEGFFGGFFDGGFFC**5-5>B070(1(6?EE9<D?<:1)4EBGCF2-:9ABD:B,5<>>4),)).(
@M00200:205:000000000-AKKM3:1:1101:11324:6276 2:N:0:1
TACAGGGGTATCTAATCCTGTTTGCTCCCCACGCTTTCGAGCCTCAGCGTCAGTAATGGACCAGTATGTCGCCTTCGCCACTGGTGTTCTTCCGAATATCTACGAATTTCACCTCTACACTCGGAGTTCCACATACCTCTTCCATACTCAAGATAGCCAGTATCAAAGGCAATTCCAAGGTTGAGCCCTGGGCTTTCACCTCTGACTAAACTATCCGCCTACGCTCCCTTTATACCCAATCCATTAGAGAC
+
CCCCCGGGGGGGGGGGGGGGGGGGGGGGGGGGGGGGGGGGFGGGGGGGGGGGGGGGGGGGGGGGGGGGGGGGGGGGGGGGGGGGGGGGGGGGGGCFGFFGGGGGGCFFGGGGGGGFGGFFEGFCBCEGGGGGGGGGGFGF?AFFGDGFGFGGGGFBFG?98DEGEFGG5DD):D9DF?DFGF?FDFGFFG+::FFGF7@68=C)7C*5:8)*0;ED5CAAA=4:5C>G>?=*9*18B3(0(7>?**/9**(
@M00200:205:000000000-AKKM3:1:1101:16597:6299 2:N:0:1
TCTAGGGTATCTAATCCTGTTTGCTCCCCACGCTTTCGAGCCTCAGCGTCAGTAATGAGCCAGTGTGTCGCCTTCGCCACTGGTGTTCTTCCGAATATCTACGAATTTCACCTCTACACTCGGAGTTCCACACACCCCTCTCATACTCAAGACACCCAGTATCAAAGGCAATTCCGAGGTTGCGCCCCGGGATTTCACCCCTGACTTAAATGTCCGCCTACGCTCCCTTTAAACCCCATACATCAG
+
CCCCCGGGGGGGG<FGFGGGGGGGGGFGGGGGGGEGGE8CFGGGGGGGGGGGGFFGGFGGGGGGFGGGGGGGGGGGGG:FFG<FFGGGGGGGGGFGGGGGGGGGGGGGGGGGGGGFGFGGGGGDGGGGGGFFGDG@EEGAFFGFFFGFG?EFGGG*@FFFFGFG;DF8:F*=?E?D9?CAFF+9@EGFEGD?FGFC64CD=>D:BEE4>:EE??CE=DDDF=63<EFGF<C)).6;*,833)76;3
@M00200:205:000000000-AKKM3:1:1101:14975:6319 2:N:0:1
TACGAGGGTATCTAATCCTGTTTGCTCCCCACGCTTTCGAGCCTCAGCGTCAGTAATGGACCAGTATGTCGCCTTCGCCACTGGTGTTCTTCCGAATATCTACGAATTTCACCTCTACACTCGGAGTTCCACATACCTCTTCCATACTCAAGATAGCCAGTATCAAAGGCAATTCCAAGGTTGAGCCCTGGGCTTTCACCTCTGACTAAACTATCCGCCTACGCTCCCTTTAAGCCCAGTACATCAGAGA
+
CCCCCGGGGGGGGGGGGGGGGGGGGGGGGGGGGGGGGGGGGGGGGGGGGGGGGGGGGGGGGGGGGGGGGGGGGGGGGGGGGGGGGGGGGGGGGGFGGGGGGGGGGGGGEGGGGGGFGGGGGGGGGGGGGGGGGGGGGFGFFGGFGFGFGFGGGFGFFGFFGDFGDFGGFGF)*:DFFFGFGGGGFGGFFGC?FCC6CEGFFFB@@E8*:8@EFFGCAGFFFB=FFDDGC;E4@E9>FDFEEBCEEBEF*5
@M00200:205:000000000-AKKM3:1:1101:15223:6356 2:N:0:1
TACTGGGGTATCTAATCCTGTTCGCTCCCCACACTTTCGCTCCTCAGCGTCAGGTCATTCCCAGAGAACCGCCTTCGCCACCGGTGTTCCTCCTGATATCTGCGCATTTCACCGCTACACCAGGAATTCCGTTCTCCCCTGAATACCTCTAGTCTGCCCGTATCGGAAGCAAGCGCCGTGTTAAGCACGGCGTTTTCACTCCCGACGCGACAAACCGCCTACGAGCCCTTTAAACCCAATACATCAGACAT
+
CCCCCGGGGGGGGGGGGGGGGGGGGGGGGGGGGGGGGGGGGGGGGGGGGGGGGGGGGGGGGGGGGGGGGGGGGGGGGGGGGGGGGGGGGGGGGGGGGGGGGGGGGGGGGGGGGGGFGGGGGGGGFGGGGGGGFGGGGFGFFG8FGFGFGFGFGGGFFFGFGGFGFFGGFGFEFDFEDFGFGGGGAFFFFGGFFGGGF*=?==>@2:FF>0,465EFFGE0::0>2CBF4*3AA287E??<))444A<70()
@M00200:205:000000000-AKKM3:1:1101:25472:6392 2:N:0:1
TACGAGGGTATCTAATCCTGTTTGCTACCCACGCTTTCGAGCCTCAGTGTCAGTTACAGTCCAGAGAGCCGCTTTCGCCACCGGTGTTCCTCCATATATCTACGCATTTCACCGCTACACATGGAATTCCACTCTCCTCTACTGCACTCAAGTCTAACAGTTTCCAATGCACACAATGGTTGAGCCACTGCCTTTTACATCAGACTTATTAACCCACCTGCGCTCGCTTTAAACCCAATACATCAG
+
CCCCCGGGGGGGGGGGGGGGGGGGGGGGGGGGGGGGGGGGGGGGGGGGGGGCGGGGGFFGCFFGGGGGGGGGGGGGGGGGGGG7FGGGGFCFEFGFGCFG8DFFGGGGFGGFGGG>DGGGGGFGGFFFFGGGGGFGFFGFFGG?FBF8?D?FFFGFFGG53?DCDFGGFGFFFFFF88=?F>D6DFFFF+2@AACFFFFE7CE5C5;C7EECC*,@0<5C5)594=43CD:5;B3>*2>BEF4**0
@M00200:205:000000000-AKKM3:1:1101:10643:6474 2:N:0:1
TACTCGGGTATCTAATCCTGTTTGCTCCCCACGCTTTCGAGCCTCAGCGTCAGTAATGAGCCAGTGTGTCGCCTTCGCCACTGGTGTTCTTCCGAATATCTACGAATTTCACCTCTACACTCGGAGTTCCACACACCTCTCTCATACTCAAGACACCCAGTATCAAAGGCAATTCCGAGGTTGAGCCCCGGGATTTCACCCCTGACTTAAATGTCCGCCTACGCTCCCTTTAAACCCAATACATCAGAGA
+
CCCCCGGGGGGGGGGGGGGGGGGGGGGGGGGGGGGGGGGGGGGGGGGGGGGGGGGGGGGGGGGGGGGGGGGGGGGGGGGGGGGGGGGGGGGGGGGGGGGGGGGGGGGGGGGGGGGFGGGGGGGGFCCEFGGGGGGGGFGFFGGFGFFCGFD?FGGFFEGFGFFGFFGGFGFDFFFFFFC@FCGC?FFF>DDABEGGA@FE9AB=:@;?CE;EFECF>CB?@B(/-=?D*;;EE)7=E(:8EEA56>3=7(
@M00200:205:000000000-AKKM3:1:1101:25370:6523 2:N:0:1
TACTAGGGTATCTAATCCTGTTTGCTCCCCACGCTTTCGAGCCTCAGCGTCAGTAATGGACCAGTATGTCGCCTTCGCCACTGGTGTTCTTCCGAATATCTACGAATTTCACCTCTACACTCGGAGTTCCACATACCTCTTCCATACTTAAGATAGCCAGTATCAAAGGCCATTCCATGGTTGAGCCCTGTGCTTTCACCTCTGACTAACCTATCCGCCTACGCTCCCTTTACACTCAATCCATCAGACAT
+
CCC<CGGFGC<FGEGGC96@FEFFFCGAGEGGGCCFC<BEBF@A@FFFGGGGDGFGGGGFFGFGF<F<FF8FBFEFGGGGGGGGGFFEFGGEBFCE7<DDEGGGGFFGCG=9EFFFFGEFC=8+++4@;=;@DFGFFFGFFGDFGFC9++66@8D5+4=9D+D+;+D=*=*:DED;@+6*CE?+536<D+20@CFF?9FFDDB87*0**)5:86>,009==))*)5:C98):6E=*>:24157?CB*.)(*
@M00200:205:000000000-AKKM3:1:1101:23376:6548 2:N:0:1
TACGGGGGTATCTAATCCTGTTTGCTCCCCACGCTTTCGAGCCTCAGCGTCAGTAATGAGCCAGTGTGTCGCCTTCGCCACTGGTGTTCTTCCGAATATCTACGAATTTCACCTCTACACTCGGAGTTCCACACACCTCTCTCATACTCAAGACACCCAGTATCAAAGGCAATTCCGAGGTTGAGCCCCGGGATTTCACCCCCGACTTAAATGTCCGCCTACGCTCCCTTTATGCACACTACATCAGTGAC
+
CCCC8FGGGGGGGGGGGGGGGGGGGGGGGGGGGGDGGGGFCGGGGGGGGGGGGGG9EGEFGGGGGGGGEFGGGGGGGGGGGGGGGGGGGGGFGGGGGGGGEGGGD8FGGGGGGGGFGFGGGGCCC8CFGGGG6CDCEFGFF?FB=DGFGFD89FDFFC+5D+*+0<:36FA=:8+BA*C5@@C7ADF5?95**=CF8*@B(((/(3(6;)79)1>C6CD<;8(),8:C5:)-646-<6(((4)6<).-)))
@M00200:205:000000000-AKKM3:1:1101:21212:6564 2:N:0:1
TACTGGGGTATCTAATCCTGTTTGCTCCCCACGCTTTCGAGCCTCAGCGTCAGTAATGGACCAGTATGTCGCCTTCGCCACTGGTGTTCTTCCGAATATCTACGAATTTCACCTCTACACTCGGAGTTCCACATACCTCTTCCATACTCAAGATAGCCAGTATCAAAGGCAATTCCAAGGTTGAGCCCTGGGCTTTCACCTCTGACTAAACTATCCGCCTACGCTCCCTTTATACCCAATACATCAG
+
CCCCCGGGGGGGGFGGGGGGGGGGGGGGGGGGDGGGGGGGGGGGGGGGGGGGDGGGGGGGGGGGGFFFGGDFGGGGGGGGGGDGGFFFGGGGGGGGGGGGGGGGGFGGGGGGGGGFGGGGGGCC:=EGGGFFGGGGGFFEFGGFGFGFGBFDFDFBFGDFEGEGBF8DFFFDFF?FFBC5F@F=6FGFFDD9?,@CFC7CECF57:A*85@EBFDGAFBAA@23<CAGCC@EE7<6:>2=>>;CCB3
@M00200:205:000000000-AKKM3:1:1101:9786:6590 2:N:0:1
TACGAGGGTATCTAATCCTGTTTGCTCCCCACGCTTTCGAGCCTCAGCGTCAGTAATGGACCAGTATGTCGCCTTCGCCACTGGTGTTCTTCCGAATATCTACGAATTTCACCTCTACACTCGGAGTTCCACATACCTCTTCCATACTCAAGATAGCCAGTATCAAAGGCAATTCCACGGTTGAGCCCTTGGCTTTCACCTCTGACAAAACTATCCGCCTACGCTCCCTTTAAACACAATACATCAGAGCT
+
CCCCCEGGFGGFGGGGGGGCGGGGGGGGGGGGGGGGGGCD@FGGGFGGGGEGGGGGGDFGGGGGGGFEGGGGGGGG7@GGGDGEEFGDFGGFFGE7FFF;AFG7F,AFFG9EEGFFDGG8,@7B=CGCFDAFGGGGFFADB8FFGF6DDF8=DDFFB42*3=C=DD?9*@?DFFF@F+=@>EDG*=@D5+,*;EFGF;;@EFFF*7*0118@B=E68C494@95A?E70;3;CC5*62(>>B5/>4**/(.
@M00200:205:000000000-AKKM3:1:1101:26974:6606 2:N:0:1
TACTAGGGTATCTAATCCTGTTTGCTCCCCACGCTTTCGAGCCTCAGCGTCAGTTGTCGTCCAGTAAGCCGCCTTCGCCACCGGTGTTCCTCCTGATATCTACGCATTTCACCGCTACACCAGGAATTCCGCTTACCCCTCCGACACTCCAGCCCGGCAGTTTCCAATGCAGTCCCGGGGTTGAGCCCCGGGTTTTCACATCAGACTTGCCGTGCCGCCTGCGCTCCCTTTAAACCCAATACATCAGACAC
+
CCCCCFEFGGFGGFFFGGGGFGGGGFGGGCGGDFEGFGEGDFGGGGGGG:FFGGGGGGGDFCFGGGGFFGDGG>FGC@FGGFGDFDFGGCEFFGGGG?;A,EGG+@FCDF;FECC>CGGGGGGGGGGGGGGGGCGG?;+85EG9EFGB+;DDFG6?BG7?FF<FCFFG6CFCF:F5A5*9F*?0;6,5?G7)24*1+/:6?;)7<;8<E).6;6EC())(604)487C*0,.:<-(;((().544)),),(
@M00200:205:000000000-AKKM3:1:1101:18031:6626 2:N:0:1
TACTGGGGTATCTAATCCTGTTTGCTCCCCACGCTTTCGAGCCTCAGCGTCAGTAATGAGCCAGTGTGTCGCCTTCGCCACTGGTGTTCTTCCGAATATCTACGAATTTCACCTCTACACTCGGAGTTCCACACACCTCTCTCATACTCAAGACACCCAGTATCAAAGGCAATTCCGAGGTTGAGCCCCGGGATTTCACCCCTGACTTAAATGTCCGCCTACGCTCCCTTTACACCCAATACATAAG
+
CCCCCGGGGGGGGGGFGGGGGGGGGGGGGGGGGGGGGGGGGGGGGGGGGGGGGGGGGGGGFGGGGGGGGGEGGGGFGGGGGGGGGGGGGGCFGGGGGGGGFFGGGFGGGGGGGGGFGFGGGGGGDGEGGAFGGGGGGFGBFGGFGFGFGFGGGGGF5EGFGGFGFF?G?FFFFFFFB>D*@@CFF6C*3CEFEGF?AEG@D=9)<EEEFEEC7EF:@GB=@3=A(=?<C+46CE<8E?D1=;E?))/
@M00200:205:000000000-AKKM3:1:1101:25422:6652 2:N:0:1
TACCAGGGTATCTAATCCTGTTCGCTCCCCACACTTTCGCTCCTCAGCGTCAGGTAATGCCCAGAGAACCGCCTTCGCCACCGGTGTTCCTCCTGATATCTGCGCATTTCACCGCTACACCAGGAATTCCGTTCTCCCCTGCATACCTCTAGTCTGCCCGTATCGAAAGCAAGCGCCGTGTTAAGCACGGCGTTTTCACTCCCGACGCGACAAACCGCCTACGAGCCCTTTAAGCCCAGTACATCAGAGA
+
CCCCCGGGGGGGGGGGGGGGGGGGGGGGGGGGGGGGGGGGGGGGGGGGGGGGGGGGGGGGCFGFGGGDFGGGGGGGGGGGDGGGGGEGGGGGGGGGGGGGGG9CGGGGGGGGGGG>GGGGGGGGGGGGGGGF=FGGFFGFFGGBDFGDGFGGFFGFFGGEGGFGFFFGDGFFFFDADBGEGGGGFFCAD*C??CGGFFG?8@B=9@@;9(7;93CFBDE<<<:5(2<F0979<2<?G01:4-)5<)54??
@M00200:205:000000000-AKKM3:1:1101:3859:6671 2:N:0:1
TACCCGGGTATCTAATCCGGTTCGCTCCCCACGCTTTCGCGTCTCAGCGTCAGGAAAGGCCCAGAGAGCCGCCTTCGCCACTGGTGTTCCTCCCGATATCTACGCATATCACCACTACACCGGGAATTCCACTCTCCTCTACCTCCCTCAAGTCCGCCAGTATCCAAGGACCTCTCCCAGTTGAGCCGGGAGCTTTCACCCTAGACTTAACAGACCGCCTGCACGCCCTTTAAACCCAATACATCAGAGA
+
CCCCCGGGGGGGGGGGGGGGFGGGGGGGGGGGGGGGGGGGGGGDGGGGGGGGGGGGGGGGGGGGFGFGGGGGGGGGGGGGGFGFGGFGGGGGGGGGEGEGGGGGGGGGGGGGGGGFGGGGGGGGGGGGGGGGGGGGGBGFFFGFFFGDGFGFGGGEDD59DD5@=FGCAGFFF=*9@FC*6;+5*5AABC5?4=CGFCFF?F@;<;CC4<95=DGGFGFF:0;F6CFD577<D<<?GF?<?BA<BAFF21
@M00200:205:000000000-AKKM3:1:1101:4000:6676 2:N:0:1
TACAAGGGTATCTAATCCTGTTCGCTCCCCACACTTTCGCTCCTCAGCGTCAGGTCATTCCCAGAGAACCGCCTTCGCCACCGGTGTTCCTCCTGATATCTGCGCATTTCACCGCTACACCAGGAATTCCGTTCTCCCCTGAATACCTCTAGTCTGCCCGTATCGGAAGCAAGCGCCGTGTTAAGCACGGCGTTTTCACTCCCGACGCGACAAACCGCCTACGAGCCCTTTAAACCCAGTACATCAGAGAC
+
CCCCCGGGGGGGGGFGGGGGGGGGGGGGGGGGGGGGGGGGGGGGGFGGGGGGGGGGGGGGGGGGGGGGGGGGGGGGGGGGGGGGGGGGGGGGGGFGGG;FFGGGGGGGGGGGGGGFGGGGGGGGG8EFFGGGFGGGGDGFFG,DFFGDGFGGGGGFFFG5==DGF5DGFGFFFFFBFADEGGFGAGGF59EEFC5?FECEFDFF@>@F@09@(,BFBG32186:0*7D><7)6:<1E?BB<A<>AA28?:(
@M00200:205:000000000-AKKM3:1:1101:13493:6711 2:N:0:1
TACTGGGGTATCTAATCCTGTTTGCTCCCCACGCTTTCGAGCCTCAGCGTCAGTAATGAGCCAGTGTGTCGCCTTCGCCACTGGTGTTCTTCCGAATATCTACGAATTTCACCTCTACACTCGGAGTTCCACACACCTCTCTCATACTCAAGACACCCAGTATCAAAGGCAATTCCGAGGTTGAGCCCCGGGATTTCACCCCTGACTTAAATGTCCGCCTACGCTCCCTTTAAACCCAATACATCAG
+
CCCCCGGDGGGGGGGGGGGGGGGGGGGGGGGGGGGGGGGGDDGGGFGGGGGGGGGGGGGGGGGGGGGGGG@FGGGGGGGGGGGCFGFGGGGGGGGFFGGGGGGGGFFGGGGGGGGFGGGGGGGDFEEFGGGGGGGGGFGFFGGFGFCEGFG+DFFFDEFFF8CGFFGG5FFDFDFFFFDDGE7FCGGFF>EAAEGGFCFFFFF>DEEF;CEEFFGC@GEF?=@E=C>FC:4;)64=C;@F4;EE?A3
@M00200:205:000000000-AKKM3:1:1101:10168:6720 2:N:0:1
TACTCGGGTATCTAATCCTGTTTGCTCCCCACGCTTTCGAGCCTCAGCGTCAGTAATGGACCAGTATGTCGCCTTCGCCACTGGTGTTCTTCCGAATATCTACGAATTTCACCTCTACACTCGGAGTTCCACATACCTCTTCCATACTCAAGATAGCCAGTATCAAAGGCAATTCCAAGGTTGAGCCCTGGGCTTTCACCTCTGACTAAACTATCCGCCTACGCTCCCTTTAAACCCCGTACATCAG
+
CCCCCGGGGGGGGGGGGGGGGGGGGGGGGGGGGGGGGGGGEGGGGGG@FGGGGGGFFGDGGGGGGGGFGGFGGGGGGGGGGGGGGGGGGGGGGGGGGGGGGGGGC8FGGGGGGGGFGGGGGGGGGGGGGGGGGGFGGFGFFFGFGFGFGFGF>6D+=EFFDDEGEFGDFGFDF5@F9@8?FGGG*=A5D6F?D;CFAEFE=@<@*:6E<@536E;C)<BDF@4:=ED4*576<EEBE(62:@@CE43
@M00200:205:000000000-AKKM3:1:1101:4813:6739 2:N:0:1
TACCCGGGTATCTAATCCTGTTCGCTCCCCACACTTTCGCTCCTCAGCGTCAGGATATTCCCAGAGAACCGCCTTCGCCACCGGTGTTCCTCCTGATATCTGCGCATTTCACCGCTACACCAGGAATTCCGTTCTCCCCTGAATACCTCTAGTCTGCCCGTATCGGAAGCAAGCCAGGTGTTAAGCACCTGGTTTTCACTCCCGACGCGACAAACCGCCTACGAGCCCTTTACACCCAGTACATCAGAGAC
+
CCCCCGGGGGGGGGGGGGGGGGGGGGGGGGGGGGGGGGGGGGGGGGGGGGGGGGGGGGGGGGGGGGGGGGGGGGGGGGGGGGGGGGGGGGGGGGGGGGGGGGGDGGDEGFGGGGGFGGGGGGGGGGGGGGGGCGGGGFGBFGGFGBGCG+EFGGGFFGGFGGFGAFGGFGFFA5FAFFFFGGGG8CGFFGGFFGGG+/=EB@DBFFFFB0(11=E3:GD1;@FD<EB3>C?<A<<BGBB?AA996),828(
@M00200:205:000000000-AKKM3:1:1101:7571:6753 2:N:0:1
TACGCGGGTATCTAATCCTGTTTGCTCCCCACGCTTTCGAGCCTCAGCGTCAGTATTGGACCAGTATGTCGCCTTCGCCACTGGTGTTCTTCCGAATATCTACGAATTTCACCTCTACACTCGGAGTTCCACATACCTCTTCCATACTCAAGATAGCCAGTATCAAAGGCAATTCCAAGGTTGAGCCCTGGGCTTTCACCTCTGACTAAACTATCCGCCTACGCTCCCTTTAACCCCAATACATCAG
+
CCCCCGGGGGGGGCGGGGGGGGGGGGGGGGGGGGGGGGGGGGGGGGGGGGGGGGGGGGGFGFFGGGCEGGGGGGGGGGGGGGGGGGGGGGGGGGGGGGGGGGGGG?CFDGGGGGGFGG8FGGGGGG>FGGFGFCDFFFGFFGGFGFGFGB8DGGGFFGGFG?FGFFGGFGFFFFBBC=DAF;=6AGC9CD??FGGGFEGEFDEFEEEF*.4AFFGGA4ADFFFBFCBG408*>4*78;FDEEFF?E)
@M00200:205:000000000-AKKM3:1:1101:10002:6761 2:N:0:1
TACTCGGGTATCTAATCCTGTTTGCTCCCCACGCTTTCGAGCCTCAGCGTCAGTAATGGACCAGTATGTCGCCTTCGCCACTGGTGTTCTTCCGAATATCTACGAATTTCACCTCTACACTCGGAGTACCACATACCTCTTCCATACTCAAGATAGCCAGTATCAAAGGCAATTCCAAGGTTGAGCCCTGGGCTTTCACCTCTGACTAAACTATCCGCCTACGCTCCCTTTAAACCCAGTACATCAG
+
CCCCCGGGGGGGGGGGGGGGGGGGGGGGGGGGGGGGGGGGGGGGGGGGGGGGGGGGGGGGGGGGGGGGGGGGGGGGGGGGGGGGGGGGGGGGGGGEGGGGGGGGGGGGGGGGGGGFFFGGGGGGGGGGGGGGGGGGGFGFFFGFGFGCGFDGGGGFFGGFGGFGFFDGFGFDFFFFFFGFGGGCF?FFFGFFFC?FAEDEEFFFEEF=CFF5AABF59@5==A4>EDGGFEF?CE:E9(09B?9?=@
@M00200:205:000000000-AKKM3:1:1101:27837:6793 2:N:0:1
TACCGGGGTATCTAATCCTGTTTGCTCCCCACGCTTTCGAGCCTCAGCGTCAGTAATGGACCAGTATGTCGCCTTCGCCACTGGTGTTCTTCCGAATATCTACGAATTTCACCTCTACACTCGGAGTTCCACATACCTCTTCCATACTCAAGATAGCCAGTATCAAAGGCAATTCCAAGGTTGAGCCCTGGGCTTTCACCTCTGACTAAACTATCCGCCTACGCTCCCTTTACACCCCGTACATCAGAGA
+
CCCCCGGGGGGGGGGFGGFG6FEFGGGGGGFGGGGGGGGGGGGGGGGGGGGGGAEGGGGDFFGGCGFFGGGGEGGGGGGGEGGGGGGGGGGFGEEBFGFGCGGGG?FGG9CFAF8DFDFFGGGGGGECEFG9=DDEFFFEFGGBFFFEDD?6=D+<@8AF=DDFEFGFFFBDDDDFDF?FFGGGFGGFAC7?:CFGA@FC558=75*;5@CEF7;E)<?-9>AEAGDGCD@4*873*((068;C39733(
@M00200:205:000000000-AKKM3:1:1101:19007:6799 2:N:0:1
TACGCGGGTATCTAATCCTGTTTGCTCCCCACGCTTTCGAGCCTCAGCGTCAGTAATGGACCAGTATGTCGCCTTCGCCACTGGTGTTCTTCCGAATATCTACGAATTTCACCTCTACACTCGGAGTTCCACATACCTCTTCCATACTCAAGATAGCCAGTATCAAAGGCAATTCCAAGGTTGAGCCCTGGGCTTTCACCTCTGACTAAACTATCCGCCTACGCTCCCTTTAAACCCAATACATCAG
+
CCCCCGGGGGGGGGGGGGGGGGGGGGGGGGGGGGGGGGGGGGGGGGGGGGGGGGGGGGGGGGGGGGGGGGFGGGGGGGGGGGGGFGGGGGGGGGGFGGGGGGGGGGGGGGFGGGGFFFGGGGFDCCGGGGGGGGGGGFGFFGGFGFGFGFFGFDFFFFFFD7FGFFGGFGFBFDFFFFG5FFFGAFGAADF5?,@CFFGFECEEACEE*>BEEFGGFGFDF9-)68?FFD3@?E*01/7@EFEEFF)
@M00200:205:000000000-AKKM3:1:1101:22128:6812 2:N:0:1
TACTAGGGTATCTAATCCTGTTTGCTCCCCACGCTTTCGAGCCTCAGCGTCAGTAATGGACCAGTATGTCGCCTTCGCCACTGGTGTTCTTCCGAATATCTACGAATTTCACCTCTACACTCGGAGTTCCACATACCTCTTCCATACTCAAGATAGCCAGTATCAAAGGCAATTCCAAGGTTGAGCCCTGGGCTTTCACCTCTGACTAAACTATCCGCATACGCTCCCTTTAAACCCAATACATCAGCGA
+
CCCCCGGGGGGGGGGGGGGGGGGGGGGGGGGGGGGGGGGGGGGGGGGGGGGEGGGGGGGGFFGGGGGGGGGGGGGGGGGGGGGGGGGGGGGGGGEGGGFGGGGGGGGGGGGGGGGFGGGGGGGGDGGGGGGGGGGGGFGFFGGFFFG<DFGDGGCFFFGFGGFGFCFFFGFFFEFBFFFFFDFFFFDDFF8*;8FFF7CEF@BE7AEF5))CCCF6DG*5>@C@95>FGCB;EE>:*5>BEB=4<@E)(0
@M00200:205:000000000-AKKM3:1:1101:13096:6836 2:N:0:1
TACCAGGGTATCTAATCCTGTTCGCTCCCCATGCTTTCGCTCCTCAGCGTCAGTTAATGCCCAGAGACCTGCCTTCGCCATCGGTGTTCCTCCTGATATCTGCGCATTTCACCGCTACACCAGGAATTCCAGTCTCCCCTACATCACTCTAGTCTGCCCGTACCCACCGCAGATCCGGAGTTGAGCCCCGGACTTTCACGGCAGACGCGACAAACCGCCTACGAGCTCTTTAAACCCAATACATCAGAGA
+
CCCCCGGGGGGGGGGGGGGGGGGGGGGGGGGGGGGGGGGGGGGGGGGGGGGGGGGGGGGGGGGGGGGGGGGGGGGGGGEGEGGCFGGGGGGGGGGGGGGFGGGDGGGGGGGGGDGFGGGGGGGGGGGGGGFGGFGGGFGFFFGFGFGFGFGDFGGFFGGFGDDC8DDG>GFAFFFFF>6@CCCFF?EFFGCAFCCFF<EB:2>2>=>F=@FF>DGGFGFDFFD)(:)922<>AAA(;<1<8:ABBA<7)(
@M00200:205:000000000-AKKM3:1:1101:24963:6858 2:N:0:1
TACAGGGGTATCTAATCCTGTTTGCTCCCCACGCTTTCGAGCCTCAGCGTCAGTAATGAGCCAGTGTGTCGCCTTCGCCACTGGTGTTCTTCCGAATATCTACGAATTTCACCTCTACACTCGGAGTTCCACACACCTCTCTCATACTCAAGACACCCAGTATCAAAGGCAATTCCGAGGTTGAGCCCCGGGATTTCACCCCTGACTTAAATGTCCGCCTACGCTCCCTTTAAACACAATACATCAG
+
CCCCCGGGGGGGGGGGGGGGGGGGGGGGGGGGGGGGGGGGFFGGGGGGGGCGGGGGGGGGGFFGGGGGGGGGGGGGGDGGGGGGGGGGGGGGGDG:FF=FGGGGGGGGFFGGGGFDGGGGCFGGGCEEFFCFGGGGG5,:DEGFGFGB8DG?ADFDDCGFF?DF7F8EFGFD9DDFFFC>FCGFAE9?EGDB>7C9BEFFFF=@:B=AE*84>EGCDD?=@:@D2C?G<C@4C64)=((73/7C?)7
@M00200:205:000000000-AKKM3:1:1101:19446:6884 2:N:0:1
TACTCGGGTATCTAATCCTGTTCGCTCCCCACACTTTCGCTCCTCAGCGTCAGGTAATGCCCAGAGAACCGCCTTCGCCACCGGTGTTCCTCCTGATATCTGCGCATTTCACCGCTACACCAGGAATTCCGTTCTCCCCTGCATACCTCTAGTCTGCCCGTATCGAAAGCAAGCGCCGTGTTAAGCACGGCGTTTTCACTCCCGACGCGCCAAACCGCCTACCAGCCCTTTATACCCAATACATCAGAGA
+
CCCCCGGGGGGGGGGGGGGGGGGGGGGGGGGGGGGGGGGGGGGGGGGGGGGGGGGGGGGGCFGGGGFFGGGGGGGGGGGGGGGGGGGGGGGGGGGGGGGGGGGGGGGGGGGGGCEDGGGGGG8ECFFFFGFDGGGGGFEDFGGFGFGFGFGFGGGFFGGFGCDG=FGGFG5:65ABFFGDFG9;+;CF49?>>=5?A*CE4>>(6((.((((6=FF118(1:()4CFD5*4)).:<C<(.52-:A23)).
@M00200:205:000000000-AKKM3:1:1101:13442:6893 2:N:0:1
TACGCGGGTATCTAATCCTGTTTGCTCCCCACGCTTTCGAGCCTCAGCGTCAGTAATGGACCAGTATGTCGCCTTCGCCACTGGTGTTCTTCCGAATATCTACGAATTTCACCTCTACACTCGGAGTTCCACATACCTCTTCCATACTCAAGATAGCCAGTATCAAAGGCAATTCCAAGGTTGAGCCCTGGGCTTTCACCTCTGACTAAACTATCCGCCTACGCTCCCTTTAAACCCAGTACATCAGAAA
+
CCCCCGGGGGGGGGGGGGGGGGGGGGGGGGGGGGGGGGGGFDGGGGGGGGGGGGGGGGGGGGGGGGGGGGGGGGGGGGGGGGGGGGGGGGGGGGFGEGGFFGGGGGGGGGGGGGGFGGGGGGFEECEGGGGGGGGGGFGFFGGFGFGFGFFFGFGFFFGFFFFGFFGG5FFDFFFFF7C5FCFGFGG?67@FFGGGFCFFEDF5=AA?@3>7*8DF)@4>AFF:@GDFF:5>8CE2@;04>E<EFF8<)6
@M00200:205:000000000-AKKM3:1:1101:8044:6900 2:N:0:1
TACTAGGGTATCTAATCCTGTTTGCTCCCCACGCTTTCGCGCCTCAGCGTCAGAACCGGACCAGACAGCCGCCTTCGCCACTGGTGTTCTTGCGAATATCTACGAATTTCACCTCTACACTCGCAGTTCCGCTGTCCTCTTCCGGTCTCAAGCCAACCAGTATCGAAGGCAATTCTGTGGTTGAGCCACAGGCTTTCACCCCCGACTTAATCGGCCGCCTACGCGCCCTTTATACCCAATACATCAG
+
CCCCCGGGGGGGGGGGGGGGGGGGGGGGGGGGGGGGGGGGGGGGGGGGGGGGGGGGFGDGGGGGGG8FCGGGGGGGGGGGGGGGGDFGGAFFFGGGGGGGGGGGGGGGGGGGGGGFDGGGDFDG:EEFGGDGDCGFGFGEBFGFCDGDGFFGGFGFFGGFGCEFDFG65DF5>CFFFAFFGFGFFGFFFFCFFFCFAEG6==259=@6E)95/:CE@GE<DFDF(?BG)*5))6<<CB?0:B25>>2
@M00200:205:000000000-AKKM3:1:1101:18034:6937 2:N:0:1
TACGGGGGTATCTAATCCTGTTTGCTCCCCACGCTTTCGAGCCTCAGCGTCAGTAATGGACCAGTATGTCGCCTTCGCCACTGGTGTTCTTCCGAATATCTACGAATTTCACCTCTACACTCGGAGTTCCACATACCTCTTCCATACTCAAGATAGCCAGTATCAAAGGCAATTCCAAGGTTGAGCCCTGGGCTTTCACCTCTGACTAAACTATCCGCCTACGCTCCCTTTAAACCCAATACATCAG
+
CCCCCGGGGGGGGGGGGGGGGGGGGGGGGGGGGGGGGGGGGGGGGGGGGGGGGGGFGGGGGGGGGFFGGGGGGGGGGGGGGGGGGGFCGGGGGFEGGGGGGGGGGFGGGGGGGGFFGGGGGGGCFGEFGGGG?FGGGFGFFDGFDFGEGFGGFDGFFFGFG?EGFF+EDFF=FECFFF?@FGGDFCFAFF>F5>E;FFGEED@48ABEFEEFFEFC=FEF>:95=E4??:).9)//B;6(6@FFFE8
@M00200:205:000000000-AKKM3:1:1101:7839:6942 2:N:0:1
TACTAGGGTATCTAATCCTGTTCGCTCCCCATGCTTTCGCTCCTCAGCGTCAGTTAATGCCCAGAGACCTGCCTTCGCCATCGGTGTTCCTCCTGATATCTGCGCATTTCACCGCTACACCAGGAATTCCAGTCTCCCCTACATCACTCTAGTCTGCCCGTACCCACCGCAGATCCGGAGTTGAGCCCCGGACTTTCACGGCAGACGCGACAAACCGCCTACGAGCTCTTTCAACCCCGTACATCAGACAT
+
CCCCCGGGGGGGGCGGGGGGGGGGGGGGGGGGGGGGGGGGGGGGFFGGGGGGGGGGGGCGGGGG8@FFGGDGGGGGCFGGGGGGGGGGGGGGGGG?FDAFEGGGGGGGGGGGGGGFGGGGGGG7F@DFFDGDGGGGFFCDAGGBFFGEGFF?FDGDFGGAGGDDB+@G>E>=5DFFF5+<54+C:DCFF5:BEGFC9*=))-/5-5(((069;3BC1DF6(,;)/5372*-)6)).*(4:>?()<<827()
@M00200:205:000000000-AKKM3:1:1101:5833:6942 2:N:0:1
TACCGGGGTATCTAATCCTGTTTGCTCCCCACGCTTTCGAGCCTCAGCGTCAGTAATGGACCAGTATGTCGCCTTCGCCACTGGTGTTCTTCCGAATATCTACGAATTTCACCTCTACACTCGGAGTTCCACATACCTCTTCCATACTCAAGATAGCCAGTATCAAAGGCAATTCCAAGGTTGAGCCCTGGGCTTTCACCTCTGACTAAACTATCCGCCTACGCTCCCTTTACACACAATACATCAGCGA
+
CCCCCGGGGGGGGGGGGGGGGGGGGGGGGGGGDDGGGFGGGGGGGGFDGGGGGGGGGGGGGGGGGGGGGGGGGFGGGGGGGGGGGGGGGGGGGGFGGGGGGGGCGFGCFGGGFGGFGGGGG8FCFCEGGGGFGGGGGFG6FGGFFFGCD?EGGGG+B,=5DFEGEFGF?F?8DEF7EFFFGGCDDF,@FCF?AFGF<CF@=C58801C5@@EF5;@AGD/<5<*0=51*0>C=EE3C>D35>5C?:3)((
@M00200:205:000000000-AKKM3:1:1101:10151:6950 2:N:0:1
TACTCGGGTATCTAATCCTGTTTGCTCCCCACGCTTTCGAGCCTCAGCGTCAGTAATGAGCCAGTGTGTCGCCTTCGCCACTGGTGTTCTTCCGAATATCTACGAATTTCACCTCTACACTCGGAGTTCCACACACCTCTCTCATACTCAAGACACCCAGTATCAAAGGCAATTCCGAGGTTGAGCCCCGGGATTTCACCCCTGACTTAAATGTCCGCCTACGCTCCCTTTAAACCCAATACATCAGCTA
+
CCCCCGGGGGGGGGGGGGGGGGGGGGGGGGGGGGGGGGGG@FGGGGGGGGGGGGGGGGGGGGGGGGGGGGGGGGGGGGGGGGGGGGGGGGGGGGGGGGGGGFGGGGGGGGGGGGGFGGGGGG@EFCEGGGGGGGGG>?FFFGGFGFGFGFF=GFGFFGGFGGEGFFGDFGF59DFFFFD5CFFGAFGFFGGFFGGGF;C@BAF==BFFFF;EEEGF@CE99B2?DGFG4:;)94@;C<;D3336)/.))/
@M00200:205:000000000-AKKM3:1:1101:24826:6971 2:N:0:1
TACGCGGGTATCTAATCCTGTTTGCTCCCCACGCTTTCGAGCCTCAGCGTCAGTAATGGACCAGTATGTCGCCTTCGCCACTGGTGTTCTTCCGAATATCTACGAATTTCACCTCTACACTCGGAGTTCCACATACCTCTTCCATACTCAAGATAGCCAGTATCAAAGGCAATTCAAAGGTTGAGCCCTGGGCTTTCACCTCTGACTAACCTATCCGCCTACGCTCCCTTTATACCCAATACATCAG
+
CCCCCGGGGGGGGGGGGGGGGGGGGGGGGGGGGGGGGGGGFEGGGGGGGGGGGGGGGGGGGGGGGGGGGGGGGGGGGGGGGGGGGGGGGGGGCEGEEDFA;=ADDGGFC99EFF=DCB;F=DGG>8EDFFCF?GGD8+,39EF7=@?EDD,69=8+BB+*@@9FFF7,*,;):9?+?;C*@@?CF8E*@C6*9@CFA@F@B@@8*>*;*)0*:8>8)4*))0/)(4):98)/95C?CE0@)))1.))
@M00200:205:000000000-AKKM3:1:1101:4671:6994 2:N:0:1
TACGCGGGTATCTAATCCCGTTTGCTCCCCACGCTTTCGAGCCTCAGCGTCAGTAATGGACCAGTATGTCGCCTTCGCCACTGGTGTTCTTCCGAATATCTACGAATTTCACCTCTACACTCGGAGTTCCACATACCTCTTCCATACTCAAGATAGCCAGTATCAAAGGCAATTCCAAGGTTGAGCCCTGGGCTTTCACCTCTGTCTAAACTATCCGCCTACGCTCCCTTTATCACCAATACATCAGAGA
+
CCCCCGGGFGGGGGGGGFEGGGGGGGGGGGGGGGGGGFGGGGGGGGGGGGGGGGCFGGGGGGGG<FEFE@FGGGGGGGGGGGGGGFFGGGGGGGFGECFGGGGGGGGFGGEGGGGFFGFFAFFGGGEGGGGGGGGG89@DFGGFGFGEGBEGGCFFFGGFGGCGFFF,;DF=BDFFF99FFFCCAGGFFG>FAFDF+*7@5C6:*/9EE*)1A4;D4>5<-8(0/=?FF+)**/*)5)(/);))/>33)5
@M00200:205:000000000-AKKM3:1:1101:14539:6996 2:N:0:1
TACCAGGGTATCTAATCCTGTTCGCTCCCCACACTTTCGCTCCTCAGCGTCAGGTAATGCCCAGAGAACCGCCTTCGCCACCGGTGTTCCTCCTGATATCTGCGCATTTCACCGCTACACCAGGAATTCCGTTCTCCCCTGCATACCTCCAGTCTGCCCGTATCGAAAGCAAGCCAGGTGTTAAGCACCTGGTTTTCACTCCCGACGCGACAAACCGCCTCCGAGCCCTTTAAGCCCAATACATCAGAGC
+
CCCCCGGGGGGGGGGGGGGGGGGEGGGGGGGGGGGGGGGGGGGGGGGGGGGGGGGGGGGGGGGGGGGGGGGGGGGGGGGGGGGGGGGGGGGGGGGGGGFGGGGGGGGGGGGGGGGFGGGGGGGGGGGGGGGFDGGGFFGFFGGFGFFFGFGFGGGFFGGFGGFG>FGGFGFFFFFFFFGFGEGGFGGFFGGA6@FGF<EEFDBBABFF>@FFFFGGBDF((/:>>GFG59:AA)43CFF?),8))682)(
@M00200:205:000000000-AKKM3:1:1101:11073:7005 2:N:0:1
TACTGGGGTATCTAATCCTGTTTGCTACCCACGCTTTCGAGCCTCAGTGTCAGTTACAGTCCAGAGAGCCGCTTTCGCCACCGGTGTTCCTCCATATATCTACGCATTTCACCGCTACACATGGAATTCCACTCTCCTCTACTGCACTCAAGTCTAACAGTTTCCAATGCACACAATGGTTGAGCCACTGCCTTTTACATCAGACTTATTAAACAACCTGCGCTCGCTTTATACCCAATAAATCAG
+
CCCCCFGEGGGGGFEAFGGFECFFGFGEEFEF@CFFFGEGEFFCFGFGGFEAFGCFFFGGGGGGGGGGGGGGGG7DFGGGGGGGGGGGGGGGGGGGGGGGGGG?FGGGGGGGGGGFGGGGGGG8EEGGGGGGGGGGGDFEFFGFGFCEFFGFGDDFFFFFA=*C9@DF:DBEFDF?FF+;EE8DFFGFFFFBF,:@FCCCEEE*)55:7;CEEF,@CC9)8>)97=ADFFE*9C7(,/7>*>5C3*
@M00200:205:000000000-AKKM3:1:1101:8189:7035 2:N:0:1
TACAGGGGTATCTAATCCTGTTTGCTACCCACGCTTTCGCACCTCAGTGTCAGTGTCAGTCCAGAAGGCCGCCTTCGCCACTGGTATTCCTCCCGATCTCTACGCATTTCACCGCTACACCGGGAATTCTACCTTCCTCTCCTGCACTCTAGCTTGACAGTTCCGGATGCAGTTCCCAGGTTGAGCCCGGGGCTTTCACAACCGGCTTATCAAGCCACCTACGCGCGCCTTAAACCCAATCCATATGAGCT
+
CCCCCGGGGGGGGGGGGGGFGGCEGGGGGGGGGGGGFGGGGGGGGGGFGGGGGGFFGGGGGGGGGGGGGGGGGDGGGGGGGGGGGGFGGGGGGGG@F=8F;EGFGDGGGGGGGEGFDEGGGGGGDGGGGGGGGGFG?9E9FFC6EDFEGFGCFF+;FGDFGFF7=:=E>F+9<ACFFFF?F,++:CG?AD9ADGFDB4:A6@A2>@=2@CFF*>E=(;A@E@3>BG3<)143467<E?((.(5))))..))
@M00200:205:000000000-AKKM3:1:1101:11774:7052 2:N:0:1
TACTCGGGTATCTAATCCTGTTTGCTCCCCACGCTTTCGAGCCTCAGCGTCAGTAATGGACCAGTATGTCGCCTTCGCCACTGGTGTTCTTCCGAATATCTACGAATTTCACCTCTACACTCGGAGTTCCACATACCTCTTCCATACTCAAGATAGCCAGTATCAAAGGCAATTCCAAGGTTGAGCCCTGGGCTTTCACCTCTGACTACACTATCCGCCTACGCTCCCTTTAAACCCAGTACATCAGAGA
+
CCCCCGGGGGGGGGGGGGGGGGGGGGGGGGGGGGGGGGGGGGGGGGGGGGGGGGGGGGGFGDFGGGGGGGGGGGGGFGEGGGFGGGGGGGEGGGEGG7EECEF,B8BFGGGGGGGFGGGGF?BE>BEGGGGGGGGGGFGEDGFFGFGDGFFCFFG5FD?FG8CDDFGGB8DDDEFFF9D*CDD66D@:6=8D*9FFF@F==CF@AECE5CDE:;E85CBFACFA=CBF7?:*:;>BG22.0>CE<57*.5
@M00200:205:000000000-AKKM3:1:1101:9446:7057 2:N:0:1
TACTAGGGTATCTAATCCTGTTTGCTCCCCACGCTTTCGAGCCTCAGCGTCAGTAATGGACCAGTATGTCGCCTTCGCCACTGGTGTTCTTCCGAATATCTACGAATTTCACCTCTACACTCGGAGTTCCACATACCTCTTCCATAATCAAGATAGCCAGTATCAAAGGCAATTCCACGGTTGAGCCCTCGGCTTTCACCTCTGACTAAACTATCCGCCTACGCTCCCTTTAAACCCAATACATCAGAAA
+
CCCCCFGGGGGGGGGGGGGGGGGGGGGGGGGGGGGGGGGGFGGGGGGGGGEEDFGGGGGGFDGFGGGGGGGGGGGGGGFGGFGGGGGGGD8CA::CFGGGGGGGEGGGGGGGGGGFGGGGEF@ECECGGGAF8DGGDFF68EGFGB+;C+@+,?DF7BF58CD@E+=E5DFDDEFFF+C5>E=6:DFFB+6@BGDGF<:EFF@@EFFFFFB<**@DADFFDB2B)*@FCD=C@4>21(9DFE3@C@3**)
@M00200:205:000000000-AKKM3:1:1101:13203:7059 2:N:0:1
TACACGGGTATCTAATCCTGTTTGCTCCCCACGCTTTCGAGCCTCAGCGTCAGTAATGGACCAGTATGTCGCCTTCGCCACTGGTGTTCTTCCGAATATCTACGAATTTCACCTCTACACTCGGAGTTCCACATACCTCTTCCATACTCAAGATAGCCAGTATCAAAGGCAATTCCAAGGTTGAGCCCTGGGCTTTCCCCTCTGCCTAAACTATCCGCCTACGCTCCCTTTAAACCCAGTACATCAGAGA
+
CCCCCGGGGGGGGGGGGGGGGGGGGGGGGGFGGGGGGGGGEGGGGGFGGGGGDGGGGGGGGGGGGGFFGGFGGGGGGGGGGGCFGGGGGGGGGGGGGGGGCFFFG8FGGGCFGGG6=FFG>FGG=EGGGGGGGG=EGDFEFGGFGDGFGFD6=DCFFF8F,=DG7+?=DFF8*><DDFD*CDCG?FGFFDC?FCFG5*@8))))*3*1):CE*;;<5CDAF=54):>F7;>CEEF:B=93*8?488*8B(
@M00200:205:000000000-AKKM3:1:1101:14178:7068 2:N:0:1
TACTGGGGTATCTAATCCTGTTTGCTACCCACGCTTTCGAGCCTCAGCGTCAGTAATGGACCAGTATGTCGCCTTCGCCACTGGTGTTCTTCCGAATATCTACGAATTTCACCTCTACACTCGGAGTTCCACATACCTCTTCCATACTCAAGATAGCCAGTATCAAAGGCAATTCCAAGGTTGAGCCCTGGGCTTTCACCTCTGACTAAACTATCCGCCTACGCTCCCTTTAAACCCAATACATCAGAGA
+
CCCCCGGGGGGGGGGGGGGGGGGGGGGGGGGGGGGGGGGGGGGGGGGGGGGGGGGGGGGGGGGGGGGGGGGGGGGGGGGGGGGGGGGGGGGGGGGGGGGGGGGGGGGGGGGGGGGFGGGGGGFG+@CGGGGGGGGGGFGEFGGFGFGFGFGGGGC?<DGFFGFGFFGGFGFFFBF7DFFFGFGGFGGFFGE5DCFCFEECFFF<AE5>8:@EFFG@>FF588>FFG4C>CE=E63-:55>3>EFC@*3*7
@M00200:205:000000000-AKKM3:1:1101:4592:7077 2:N:0:1
TACTGGGGTATCTAATCCTGTTTGCTCCCCACGCTTTCGAGCCTCAGCGTCAGTAATGGACCAGTATGTCGCCTTCGCCACTGGTGTTCTTCCGAATATCTACGAATTTCACCTCTACACTCGGAGTTCCACATACCTCTTCCATACTCAAGATAGCCAGTATCAAAGGCAATTCCAAGGTTGAGCCCTGGGCTTTCACCTCTGACTAAACTATCCGCCTATGCTCCCTTTACGCCCAATACATCAGCGAC
+
CCCCCGGGCE<FFFAFGGGGGGGDG<FFGGGGGGGGGGDGGGGGGGFGGCEGGGGGGGGGGGGGGGGGGGFGGG:FFGGGGG<FEFGGGGGGGGG>7ADGFGGGGGCFEGGCEFGFGGGGFGGG886=B8EFGDGGFFGEFGAFGBFBFFDDFGGFCF+*6=9C>FFG5DFFFFDCF?D?@DD=DCDFFF65FGGCA*,>CC5)5:6E*>@EF<D?0**=5*1+*23;7A>*9=A-*((-.>=C*.7002(
@M00200:205:000000000-AKKM3:1:1101:21378:7078 2:N:0:1
TACGCGGGTATCTAATCCTGTTTGCTCCCCACGCTTTCGAGCCTCAGCGTCAGTAATGGACCAGTATGTCGCCTTCGCCACTGGTGTTCTTCCGAATATCTACGAATTTCACCTCTACACTCGGAGTTCCACATACCTCTTCCATACTCAAGATAGCCAGTATCAAAGGCAATTCCAAGGTTGAGCCCTGGGCTTTCACCTCTGACTAAACTATCCGCCTACGCTCCCTTTAAACCCAGTACATCAG
+
CCCCCGGGGGGGGGGGGGGGGGGGGGGGGGGGGGGGGGGGGGGGGGGGGGGGGGGGGGGGGGGGGGGFGGGGGGGGCFGGGGFGGGGGGGGGGGGGGGGGGGGGGGGGGGGGGGGFGGFGGGGEB8CGGGGFGGFGFFGFFGGFGFGFGFGD9DF?FGGFGFFGBFGFDGF5FDFFFFFFFG6=AFGFF?6?AGGC8*7>:55)AEEE*6469AFG=F>473(:>GFG4;E458>@GD;EEFFEFEE
@M00200:205:000000000-AKKM3:1:1101:20257:7114 2:N:0:1
TACTAGGGTATCTAATCCTGTTTGCTCCCCACGCTTTCGAGCCTCAGCGTCAGTAATGGACCAGTATGTCGCCTTCGCCACTGGTTTTCTTCCGAATATCTACGAATTTCACCTCTACACTCGGAGTTCCACATACCTCTTCCATACTCAAGATAGCCAGTATCAAAGGCAATTCCAAGGTTGAGCCCTGGGCTTTCACCTCTGACTAAACTATCCGCCTACGCTCCCTTTACACCCAATACATCAGAGA
+
CCCCCGGGGGGGGGGGGGGGGGGGGGGGGGGGGGGGGGGGGGGGGGGGGGGGGGGGGGGGGGGGGGGGGGGGGGGGGGGGGGGGGGGGGGGGGGGBFFGFGGGGGGFGGGGGGGGFGGGGGGGGGGGGGGGGGFFFFFGFFGGFGFF7DFGFD==DFDFFGGFGFFGGB8DDFFFFFFC?F8+=BDCDFGFAFG8?DECCFFF57EAC8@EFCCFGFDFF85=BAEEGG8>C6A;>8=>F3>B?FFEBEF
@M00200:205:000000000-AKKM3:1:1101:27965:7132 2:N:0:1
TACCAGGGTATCTAATCCTGTTTGCTCCCCACGCTTTCGAGCCTCAGCGTCAGTAATGGACCAGTATGTCGCCTTCGCCACTGGTGTTCTTCCGAATATCTACGAATTTCACCTCTACACTCGGAGTTCCACATACCTCTTCCATACTCAAGATAGCCAGTATCAAAGGCAATTCCAAGGTTGAGCCCTGGGCTTTCACCTCTGACTAAACTATCCGCCTACGCTCCCTTTAAACCCAGTACATCAG
+
CCCCCGGGCGGGGGGGGGGGGGGGGGGGGDGGGGGGGGGGGGGGGGGGGGGGGGGGGGGGGGGGGGGGGGGGGGGGGGGGGGGGFFF@FFGGGGGGGGGFFGGGGGGGCFGGGGGFGGGDCFFGCEGGGFGGFFGEDFFBFCF9EFDEGFF6FCGB9FGBFFEGFFGF*DFDFBCDF?DFGGGC*=6D6DDFBDDG?7<6=CFEEE@@6=@EF@DDAGEF=C=?AC5D>:7**/>:7(-7>@<5?*0
@M00200:205:000000000-AKKM3:1:1101:17611:7144 2:N:0:1
TACGGGGGTATCTAATCCTGTTTGCTACCCACGCTTTCGAGCCTCAGTGTCAGTTACAGTCCAGAGAGCCGCTTTCGCCACCGGTGTTCCTCCATATATCTACGCATTTCACCGCTACACATGGAATTCCACTCTCCTCTACTGCACTCAAGTCTAACAGTTTCCAATGCACACAATGGTTGAGCCACTGCCTTTTACATCAGACTTATTAAACCACCTGCGCTCGCTTTATACCCAGTACATCAG
+
C@CCCGGGGGGGGGGGGGGGGGGGGGGGGGGGGGGGGGGGGGGGGGGGGGGGGFGGGGGGGGGGGDFEGGGGGGGGGGGGGGGGGDGGGGGGGDFFFFGFFGG7C6FGGGGGGGGEGGGGGGGGGGGGG8DGFGFFGFGCFGGFGFGFGF@=GGGFFGGFGDEGFFGGFGFBFFF5FF+BFE+;;EGFFC6?F;AD6@GFE6@3>=6AEEEEE=?5=DF3:8>82*//75C?C661+(6;ACEC@<
@M00200:205:000000000-AKKM3:1:1101:9046:7145 2:N:0:1
TACGGGGGTATCTAATCCTGTTTGCTCCCCACGCTTTCGAGCCTCAGCGTCAGTAATGGACCAGTATGTCGCCTTCGCCACTGGTGTTCTTCCGAATATCTACGAATTTCACCTCTACACCCGGAGTTCCACATACCTCTTCCATACTCAAGATCGCCAGTATCAAAGGCAATTCCAAGGTTGAGCCCTGGGCTTTCCCCTCTGACTAAACTATCCGCCTACGCTCCCTTTAAACCCAATCCATCAC
+
CCCCCGGGGGGGGGGGGGCGGGGGGGGGGGGGGGGGGGDD@,CFGGGGGGGGGGAFFGAFFGGGEGGG@EFGGGGGGGG=:4EFGFFGGCEGGGDEGGGGGGG?+,EGGGGGGGGFGG=F,6@EGGGGGGGGFGDFGFGFFGGF87@9DFG6D8+*<CDBDF<FE7:,9FCCAFFFFAC*@F5?6D?0*;*547CC+*=0)7:@EEE4*6;CB?CC@DB5=>2)4C>F0:5).1/:B0(=(())7/)
@M00200:205:000000000-AKKM3:1:1101:15194:7180 2:N:0:1
TACAGGGGTATCTAATCCTGTTTGCTCCCCACGCTTTCGCGCTTCAGCGTCAGTTACAGTCCAGAGAGCCGCCTTCGCCACTGGTGTTCCTCCACATCTCTACGCATTTCACCGCTACACGTGGAATTCCGCTCTCCTCTTCTGCACTCAAGTCTCCCAGTTTCCAGTGCGTCACGGGGTTGAGCCCCGCACTTAGACACCAGACTTAAGAAACCGCCTGCGCGCGCCTTATCCCCAGTACATCAG
+
CCC,CFGGGGGGGGGGGGGGGGGGGGGGGGGGGGGGGGG7FGGGGGGGGGGGGGGGGGGGGGGGCF8F7FGGGGGGGGGGGGGGGGGGGGGGGGGGGGGGGGGGGCGGGGGGGGGFGGGG>48BC,EFGGGGGGDGGFGBFGFFGFGFG*AD@DFFFGGFEFEFFFGGFGBAF5A>99DBGD?*?DFFFGCAEC?>@=ED29BBF3/*/8*085CC9D3;@4B5>87)*9):)67:*43)9AAAF)
@M00200:205:000000000-AKKM3:1:1101:23200:7196 2:N:0:1
TACGAGGGTATCTAATCCTGTTTGCTACCCACGCTTTCGAGCCTCAGTGTCAGTTACAGTCCAGAGAGCCGCTTTCGCCACCGGTGTTCCTCCATATATCTACGCATTTCACCGCTACACATGGAATTCCACTCTCCTCTACTGCACTCAAGTCTAACAGTTTCCAATGCACACAATGGTTGAGCCACTGCCTTTTACATCAGACTTATTAAACCACCTGCGCTCGCTTTAAACCCAATACATCAG
+
CCCCCGGGGGGGGGGGGGGGGGGGGGGGGGGGGGGGGGGGGGGGGGGGGGGGGGGGGGGGGGGGGGDGFGGGGGGGGGGGGGGGGDGGGGGGGGGFGGDFGGGGGDGGGGGGGGGFGGGGGGGCGFGGGGGGGGGGFFGFFFGFFFGFGFE?FFG?FFGFGGFGFFCGFGFDFDA5DF+?CE6?5@8DF69FFGGG?CCEFC@6CC**;<0*0*:;)@A@55235;5/;C*00>2:*(05@3?/**
@M00200:205:000000000-AKKM3:1:1101:23187:7257 2:N:0:1
TACTCGGGTATCTAATCCCGTTTGCTCCCCACGCTTTCGCGCCTCAGCGTCAGGAAATGCCCAGAGACCCGCCTTCGCCACCGGTGTTCCTCCTGATATCTGCGCATTTCACCGCTACACTAGGAATTCCGTTCTCCCCTGAATACCTCTAGTCTGCCCGTATCGGAAGCAAGCCAGGTGTTAAGCACCTGGTTTTCACTCCCGACGCGACACACCGCCTACGCGCCCTTCAATCCCAGTACATCAGAGC
+
CCCCCGDGGGDGGGGGGGFGGGGCGGGGGGGGGDEGGGGGGDGGGGGGGEGGGD@@AEGFGGGGG?8FDCFGEG=:BFGGEGGE:FFFDBDFF8<EDGD;CFFGGGEECGGGECE?DEGG9=,=FFDFGGG88=FF@DGFFG8+@+=9DFGGFGGFFDF>E65?>50+0CF5?9***3*3352+?A:?F4C4;?6CC7<26=2>@==2>0>B03:C3<5;@@()-8<D/9(.4)).<4.52))6<>),3(
@M00200:205:000000000-AKKM3:1:1101:7890:7276 2:N:0:1
TACACGGGTATCTAATCCTGTTTGCTCCCCACGCTTTCGCGCCTCAGCGTCAGATCCGGACCAGTGAGCCGCCTTCGCCACTGGTGTTCTTGCGAATATCTACGAATTTCACCTCTACACTCGCCGTTCCACTCACCTCTTCCGGTCTCAAGCCAAGCAGTATCGAAGGCAATTCCGTGGTTGAGCCACGGGCTTTCACCCCCAAATTACAAGGCCGCCTACGCGCCCTTTAAACCCCGTACATCAGAGAC
+
CCCCCGGGGGGGGGCGGGGGGGFGGGGGGGGGGGGDGGGGGGGGGGGGGGGGGGGGGGGGGEGGFGFGGGGGGGGGGGGGGGGGGGGGGGFGGGDGEFGGGGGCEGGGGGGFGGGFGGGGGGDG+@BEGGCFGGFDFFGBFAFDGFG9FFC6D6DB6CGFE+;DFF+:9D>CFFFFFFFEGGGF>FGFFDEEFG,?;?EEFFF=((/97CFE<;GFFGFF08;)1C@D)92<4:<(;((-2:B<42,),((
@M00200:205:000000000-AKKM3:1:1101:16052:7291 2:N:0:1
TACCCGGGTATCTAATCCTGTTTGCTCCCCACGCTTTCGAGCCTCAGCGTCAGTAATGAGCCAGTGTGTCGCCTTCGCCACTGGTGTTCTTCCGAATATCTACGAATTTCACCTCTACACTCGGAGTTCCACACACCTCTCTCATACTCAAGACACCCAGTATCAAAGGCAATTCCGAGGTTGAGCCCCGGCATTTCACCCCTGACTTAAATGTCCGCCTACGCTCCCTTTATGCCCAGTACATCCTAGAC
+
CCCCCGGGGGGGGGGGGGGGGGGGGGGGGGGGGGGGGGGCFEGGGGGGGGGGGGGGFGGGFGGG@CFGGGGGGGGGGGGGGGGGGGGGGGGGGGDGGGGGGGGGEDFGGGGGGGGFGGGGGGGGGGCFGGGGD88=EFF<6=D?DFGFGFGDA==FFEFBG9;DE?F99FFB*99105=BGGG+*<FF>5**0:EC+9F=):>5>EE<C46AE?G@=:A@FF-:9E>FDC3;<<3=F;(64.<C)()1;@)
@M00200:205:000000000-AKKM3:1:1101:16284:7292 2:N:0:1
TACGCGGGTATCTAATCCTGTTTGCTCCCCACGCTTTCGAGCCTCAGCGTCAGTAATGAGCCAGTGTGTCGCCTTCGCCACTGGTGTTCTTCCGAATATCTACGAATTTCACCTCTACACTCGGAGTTCCACACACCTCTCTCATACTCAAGACACCCAGTATCAAAGGCAATTCCGAGGTTGAGCCCCGGGATTTCACCCCTGACTTAAATGTCCGCCTACGCTCCCTTTAAGCCCAATACATCAG
+
CCCCCGGGGGGGGGEGGGGGGGGGGGGGGGDGGGGGGGGCFGGGGGGGGGGGGGCGGGGGGGGFGGGFFGEGGGGGGGGGGGGFGGGGGGGGGGGGGGGGGGGG@DFGGGGGGGGFGGGG=EGDCGEGGGGGFGGGEFFBFGGFFFGFGF8==?FFFEGFEFEGF7FGFFFFFF?FAD?>CF70AFCFFCEA4?FFF*<3>@DB23;EE9*5*8BF2CA<7:<3,=>F57;>?<>1B6@@@@<4<9)
@M00200:205:000000000-AKKM3:1:1101:23962:7314 2:N:0:1
TACTAGGGTATCTAATCCTGTTTGCTCCCCACGCTTTCGAGCCTCAGCGTCAGTAATGGACCAGTATGTCGCCTTCGCCACTGGTGTTCTTCCGAATATCTACGAATTTCACCTCTACACTCGGAGTTCCACATACCTCTTCCATACTCAAGATAGCCAGTATCAAAGGCAATTCCAAGGTTGAGCCCTGGGCTTTCACCTCTGACTAAACTATCCGCCTACGCTCCCTTTACACCCAGTACATCAG
+
CCCCCGGGGGGGGGGGGGGGGGGGGGGGGGGGGGGGGGEGFGGGGGGGGGGGGGGGGGGGGGGGGGGGGGGGGGGGGGGGGGGGGGGGGGGGGDEGGGGGGGGGGGGGGGGGGGGFGGFGGGGDGGGGGGGGGGGGGFGFFGGFGFGEGFFDGGDDFFGFGGFGFFGGFGFBFF9FCF69FFGCFCDFFCF?BEGGFFGFBBF5EEEF*8@EFFCG=CDAFBF>=EDGFF:A*/7)45>>EFFFE=B
@M00200:205:000000000-AKKM3:1:1101:27515:7328 2:N:0:1
TACTAGGGTATCTAATCCTGTTCGCTCCCCACACTTTCGCTCCTCAGCGTCAGGTCATGCCCAGAGAACCGCCTTCGCCACCGGTGTTCCTCCTGATATCTGCGCATTTCACCGCTACACCAGGAATTCCGTTCTCCCCTGCATACCTCTAGTCTGCCCGTATCGAAAGCAAGCCAGGTGTTAAGCACCTGGTTTTCACTCCCGACGCGACAAACCGCATACGAGCCCTTTAAGCCCAATACATCAGACA
+
CCCCCGGGFGDGFFFEGGGFGGGGGGGGGGGGGGGGGGEGGGGGGFFGGGGDGGGGGFGGGGGGGFGGGGGGGGGGGGGEGFGGEEFGGFGGGGGGFFCFGGGECGE7FGGGGGDFGGGGGGF7FEFFGGFDFGGCEFGDFCGFGFFEGBF?FGGFFGG5EGBCAFGGFFFFFDFA?F?ADGFGFGGFFGGFACECFCGFFD22>4:@==@0;@F53<5@07(2:C)9*0)6<).8CF(:>?<)6).2),
@M00200:205:000000000-AKKM3:1:1101:14953:7347 2:N:0:1
TACTCGGGTATCTAATCCTGTTCGCTCCCCACACTTTCGCTCCTCAGCGTCAGGTAATGCCCAGAGAACCGCCTTCGCCACCGGTGTTCCTCCTGATATCTGCGCATTTCACCGCTACACCAGGAATTCCGTTCTCCCCTGCATACCTCTAGTCTGCCCGTATCGAAAGCAAGCGCCGTGTTAAGCACGGCGTTTTCACTCCCGACGCGACAAACCGCCTACGCGCCCTTTAAACCCAGTACATCAGAGA
+
CCCCCGGGGGGGGGGGGGGGGGGGGGGGGGGGGGGGGGGGGGGGGGGGGGGGGGGGGGGGFGGGGGGGGGGGGGGGGGGGGGGGGGGGGGGGGGGGGGGGGGGGGGGGGGGGGGGFGGGGGGGG@FGGGGGGGGGGADEDFGGDFF?BFFFDGGGFFGGFGGFGFFGGFGF@FBFEFBGFGGGFFGGFECCBFEGGFFGFF:B>26>>BBFF>8EGBDF?FFB),:5C)9:AF2<1A:3:4.6<<<<)).
@M00200:205:000000000-AKKM3:1:1101:9791:7348 2:N:0:1
TACTAGGGTATCTAATCCTGTTTGCTCCCCACGCTTTCGAGCCTCAGCGTCAGTAATGGACCAGTATGTCGCCTTCGCCACTGGTGTTCTTCCGAATATCTACGAATTTCACCTCTACACTCGGAGTTCCACATACCTCTTCCATACTCAAGATAGCCAGTATCAAAGGCAATTCCAAGGTTGAGCCCTGGGCTTTCACCTCTGACTAAACTATCCGCCTACGCTCCCTTGAAACCCAATACATCAG
+
CCCCCGGGGGGGGGGGGGGGGGGGGGGGGGGGDGGGGGGGFGGGGGGGGGGGGGGGGGGGGGGGGGGGGGGGGGGGGGGGGGGGGGGGGGGGGGGGGGGGGGFGGGGGGFGGGGGFGGGFGGGDFCBFFGGGGGGGGFGFFFGFGFGFGFFG9A+<DGGFEGFFFFGF??DDFFFFFBFFFGGD6DGFFGF5DFGGFFGFEFE@ACA;85CEFEG@);B5>=AD>GACCC-*.:;>E?BD:BBCE4*
@M00200:205:000000000-AKKM3:1:1101:7182:7362 2:N:0:1
TACCAGGGTATCTAATCCTGTTTGCTCCCCACGCTTTCGAGCCTCAGCGTCAGTAATGGACCAGTATGTCGCCTTCGCCACTGGTGTTCTTCCGAATATCTACGAATTTCACCTCTACACTCGGAGTTCCACATACCTCTTCCATACTCAAGATAGCCAGTATCAAAGGCAATTCCAAGGTTGAGCCCTGGGCTTTCACCTCTGACTAAACTATCCGCCTACGCTCCCTTTATGCTCAATACATCAGAGA
+
CCCCCGGGGGGGGGGGGGGGGGGGGGGGGGGGGGGGGGGGGGGGGGGGDGGGGGGGGGGGGGGGGGGGGGGGGGGGGGGGGGGGGGGGGGGFGGGGGGGGGFFGGGGGGGGGGGGFGGFFGGGGGGGGGGGFGCFGGFFEFGGFGFGEGFCFGGFFBBFFDDBFFBFAFGFBFFFFFF6?FFG+@EG*@?DFFGFG5*@CFFB@EEFF>@EEC@>D)3?AFFFFFGFG785;AAE*?*7;*>7CFEF;55
@M00200:205:000000000-AKKM3:1:1101:23360:7393 2:N:0:1
TACTCGGGTATCTAATCCTGTTCGCTCCCCATGCTTTCGCTCCTCAGCGTCAGTTAATGCCCAGAGACCTGCCTTCGCCATCGGTGTTCCTCCTGATATCTGCGCATTTCACCGCTACACCAGGAATTCCAGTCTCCCCTACATCACTCTAGTCTGCCCGTACCCACCGCAGATCCGGAGTTGAGCCCAGGACTTTCACGGCAGACGCGACAAACCGCCTACGAGCTCTTTAAACCCAGTACATCAGCAAT
+
CCCCCGGGGGGGGGGGGGGGGGGGGGGGGGGGFGGGGGGGGGGGGGGGGGGGGGGGGGGGGGGGFGGGGGGGGGGGGGGGGGGGGGGGGGGGGGGGGFGGGGGEGGGGGGGFGGGFGGGGG8DGCGGGGGFGGGFGFFEFFGDDGFGFGFCFFGGFFGGFGDAGEFGG>6AA58DFFFCBFFGFFE7@*7*39CFGF*ECDF>AFDF@F>F2(=CCBGFF6=2)385<CFEFEAA0C162A94A2)..)()
@M00200:205:000000000-AKKM3:1:1101:25371:7397 2:N:0:1
TACAAGGGTATCTAATCCTGTTTGCTACCCACACTTTCGAGCCTCAACGTCAGTTGTTGTCCAGTAAGCCGCCTTCGCCACTGGTGTTCTTCCATATATCTACGCATTCCACCGCTACACATGGAGTTCCACTTACCTCTACAACACTCAAGTTAACCAGTTTCCAATGCCATTCCGGAGTTGAGCTCCGGGCTTTCACATCAGACTTAATCAACCGTCTGCGCTCGCTTTAAACCCAATACATCAGATAT
+
CCCCCGGEFGGGGGGGGGGGGGGGGGGGGGGGEEGGGGGGGGGGGGGGGGGGGGAFFGGGGGGGGGGGGFGGGGDGGGGGGGGGGGEFGGFGAEFGGF8;EFEFGEGGFDFGGGG>CFFGGGGGGGGDGFFFGGGGGFD<?FGFGDCFFFEGEF9C9>D*7?DF7DFGFGFE7DFFFA>BC8F7;=9DFGGFFGFG+7:EA=A@6CEE58@7CEEFADB474:>):@C7C(4*8*:E>D=)).)))/7.?)
@M00200:205:000000000-AKKM3:1:1101:10494:7437 2:N:0:1
TACTGGGGTATCTAATCCTGTTTGCTCCCCACGCTTTCGAGCCTCAGCGTCAGTAATGGACCAGTATGTCGCCTTCGCCACTGGTGTTCTTCCGAATATCTACGAATTTCACCTCTACACTCGGAGTTCCACATACCTCTTCCATACTCAAGATAGCCAGTATCAAAGGCAATTCCAAGGTTGAGCCCTGGGCTTTCACCTCTGACTAAACTATCCGCCTACGCTCCCTTTAAGCCCACTACATCAGACAC
+
CCCCCGGGGCFGGG9FGGGGGGGGGGGGGGGGGGEGGGGGFGGGGGGGGGGGCGGEFGCFEGFGGGGCFGGGGG>ECFFGGGFFFGGEGGGGGGGCGG8EEGFGG?FGAFGGGGGFGGFGBFG7>8BFFGGGGCFGGDGBFGGFGFGFGF?A9?DFFFCD@DFGC78ABF5DDDFFFFGDFEG+:@F??D8*@8,=AAFEFF6=EE*01)378=FE5CDDFF=>AEDGFG)6**8)455-(768@>*7)((
@M00200:205:000000000-AKKM3:1:1101:12245:7455 2:N:0:1
TACAGGGGTATCTAATCCCGTTTGCTCCCCTAGCTTTCGCGCCTCAGCGTCAGTGTCGGTCCAGGAAGCCGCCTTCGCCACCGGTGTTCCTCCTGATATCTGCGCATTTCACCGCTACACCAGGAATTCCGTTCTCCCCTGAATACCTCTAGTCTGCCCGTATCGGAAGCAAGCCAGGTGTTAAGCACCTGGTTTTCACTCCCGACGCGCCAAACCGCCTACGAGCCCTTTATACCCAGTACCTCAG
+
CCCCCGGGGGGGGGGGG9FGGGGDGGGGGGGFGGGGGGGE:FGGGGGFDGGGGGGGGDGGGGG<FD,@FGCFGGGGGGGGGGD@CFFGGGGGGCFEFBFFGCBFGGGGGFGFFEDFGG?EF6EC?FGGGGG8+@DFCDEDFD,?EFGFGFFDDFFF?=?5=05;=@GEBGA8ABA>***;@@79CFEA?DF49?>CFE?8*:/52@(20(.2((3:17BF?@;.18BF>52)649AF??B94).502
@M00200:205:000000000-AKKM3:1:1101:18865:7460 2:N:0:1
TACAAGGGTATCTAATCCTGTTTGCTCCCCACGCTTTCGAGCCTCAGCGTCAGTAATGGACCAGTATGTCGCCTTCGCCACTGGTGTTCTTCCGAATATCTACGAATTTCACCTCTACACTCGGAGTTCCACATACCTCTTCCATACTCAAGATAGCCAGTATCAAAGGCAATTCCAAGGTTGAGCCCTGGGCTTTCACCTCTGACTAAACTATCCGCCTACGCTCCCTTTACACCCAATACATCAGCGA
+
CCCCCGGGGGGGGGGGGGGGGGGGGGGGGGGGGGGGGGGGFGGGGGGGGGGGGGGGGGGGGGGGGGGGGGGGGGGGCFGGGGGGGGGGGGGGGGEEGGGGGGGFFCGGGFGGGGGFGGGGGGGGDDGGGGGGGGGGGFGFFGGFGFGFGFG?CDC8FCGFGFEGFFGGFDF5DEFFFFGFGGGGFGGFFDEFBGFCFEGFBFFFFCBEFEEF65E,55@AAC>DAEFGGCE6AEEBED9D=@3@?**)0(
@M00200:205:000000000-AKKM3:1:1101:13302:7479 2:N:0:1
TACAGGGGTATCTAATCCTGTTTGCTACCCACGCTTTCGAGCCTCAGTGTCAGTTACAGTCCAGAGAGCCGCTTTCGCCACCGGTGTTCCTCCATATATCTACGCATTTCACCGCTACACATGGAATTCCACTCTCCTCTACTGCACTCAAGTCTAACAGTTTCCAATGCACACAATGGTTGCGCCACTGCCTTTTACATCAGACTTATTAAACCACCTGCGCTCGCTTTAAACCCAATACATCAG
+
CCCCCGGGGGGGGGGGGGGGGGGGGGGGGGGGGGGGGGGGGGGGGGGGGGGGGGGGGGGGGGGGGFGGGGGGGGGGDGGGDGDGGDGGGGGGGGGGGGGGGGGFGGGGGGGGGGGFGGGGGFFGGGG?FEGGGGGGGFGFFGGFGFF6AF,=FGGFFFFFGGFGBBDF?FFFFFF5D?+BFG+89679FCFFFEE?FE7EFEF@@=AEFCFEE@C8CDABFA93<=4*??C*8:397(00>B5<<@
@M00200:205:000000000-AKKM3:1:1101:20056:7502 2:N:0:1
TACTGGGGTATCTAATCCTGTTTGCTCCCCACGCTTTCGAGCCTCAGCGTCAGTAATGAGCCAGTGTGTCGCCTTCGCCACTGGTGTTCTTCCGAATATCTACGAATTTCACCTCTACACTCGGAGTTCCACACACCTCTCTCATACTCAAGACACCCAGTATCAAAGGCAATTCCGAGGTTGAGCCCCGGGATTTCACCCCTGACTTAAATGTCCGCCTACGCTCCCTTTACACCCAATACATCAGCGA
+
CCCCCGGGGGGGGGGGGGGGGGGGGGGGGGGGGGGGGGGGGGGGGGGGGGGGGGGGGGGGGGGGGGGGGGGGGGGGGGGGGGGGGGGGGGGGGGGGGGGGGGGGGFGGGGFFGGGFFFGGFGGG7CEFGGGGGGGGGFGFFGGFGFGFGFGFGGGFFC6DGFDCEFGGBGFFFFDBFBDFEGGGFGGFFGGBFGEDFFGFFFBDFF4AEAE?CEFG2CB@F=269EFGGFEE)738C??@)3;CC@<)((
@M00200:205:000000000-AKKM3:1:1101:6545:7525 2:N:0:1
TACTGGGGTATCTAATCCTGTTTGCTCCCCACGCTTTCGAGCCTCAGCGTCAGTAATGAGCCAGTGTGTCGCCTTCGCCACTGGTGTTCTTCCGAATATCTACGAATTTCACCTCTACACTCGGAGTTCCACACACCTCTCTCATACTCAAGACACCCAGTATCAAAGGCAATTCCGAGGTTGAGCCCCGGGATTTCACCCCTGACTTAAATGTCCGCCTACGCTCCCTTTACAACCAATCCATCAGAGA
+
CCCCCGGGGGGGGGFGGGGGGGGGGGGGGGGGGGGGGGGGEGGGGGGGGGGGGGGGGGGGGGGGGGGGGGGGGGGGGGGGGGGGGGGGGGGGGGGGGFGGGGGCEFGGGGGGGGGFGGGGGGF7FEGGGGGGGGDGGFFFFGGBF9DDFFFCFGGFFG6?EF789?FGFGF5FEFFFFDEGGFGADG5?DED9CFFFEGCD25544A<E;ACEFG:>CA?>B965;BC5C@3>)).=8?)(()9CE38)6
@M00200:205:000000000-AKKM3:1:1101:14435:7541 2:N:0:1
TACGGGGGTATCTAATCCTGTTTGCTACCCACGCTTTCGAGCCTCAGTGTCAGTTACAGTCCAGAGAGCCGCTTTCGCCACCGGTGTTCCTCCATATATCTACGCATTTCACCGCTACACATGGAATTCCACTCTCCTCTACTGCACTCAAGTCTAACAGTTTCCAATGCACACAATGGTTGAGCCACTGCCTTTTACATCAGACTTATTAAACCACCTGCGCTCGCTTTAAACCCAGTACATCAGATATC
+
CCCCCGGDGGGGGGGGGGGGGGGGGGGGGCFFGGGGGGGGGEFGGGGGGGGGGGGGGGGGGGFGGCGGGGGGGGGGGGGGGGGGGGGGGGGGGGGFFGCB=FFGGGDGFFGGGGGFGGGGGFCGGGGGGGGGGGGGGFFFFFGFFFGFGFGFFGGFF=FFFGFGCFGGFG8CFFF?FF7CGGF?A6EFFCEFFFCFFEAAECE=;)**:A?EE=88BG>;B6()8=4937.5;E31;1;6>75C@EF3?E;
@M00200:205:000000000-AKKM3:1:1101:24426:7543 2:N:0:1
TACTGGGGTATCTAATCCTGTTTGCTCCCCACGCTTTCGAGCCTCAGCGTCAGTAATGGACCAGTATGTCGCCTTCGCCACTGGTGTTCTTCCGAATATCTACGAATTTCACCTCTACACTCGGAGTTCCACATACCTCTTCCATACTCAAGATAGCCAGTATCAAAGGCAATTCCAAGGTTGAGCCCTGGGCTTTCACCTCTGACTAAACTATCCGCCTACGCTCCCTTTATACACAGTACATCAG
+
CCCCCGGGGGGGGGGGGGGGGGGGGGGGGGGGGGGGGGGGGGGGGGGGGGGGGGGGGGGGGGGGGGGGGGGGGGGGGGGGGGGGFGGGGGGGGGGGGGGGGGGGG?AFGGGGGGGFFGGGGGFEFGGCCGGGCGGEGBGEFGGFGFGEDD@=FGGBD88?DGFGFFGGFGFDFEFFFFGDFC6DBE8DF86D5DFFFECFEDFEAE5A*@EF@EGG)@AD95=A5CAGCCBEF<6*67>=9=5CE=*
@M00200:205:000000000-AKKM3:1:1101:17222:7555 2:N:0:1
TACCGGGGTATCTAATCCTGTTTGCTACCCACGCTTTCGAGCCTCAGTGTCAGTTACAGTCCAGAGAGCCGCTTTCGCCACCGGTGTTCCTCCATATATCTACGCATTTCACCGCTACACATGGAATTCCACTCTCCTCTACTGCACTCAAGTCTAACAGTTTCCAATGCACACACTGCTTGAGCCACTGCCTTTTACATCAGCCTTATTAAACCACCTGCGCTCGCTTTATGCCCAATACATCAG
+
CCCCCGGGGGGGGGGGGGGGGGGGGGGGGGGGGGGGGGGGGGGGGFDGGGGFFGGGGGGGGGGEFGGCGGGGGGGGGGGGGG7CFGGGGGGGGGGEFEEGGGF@FEGGGGFGGGGFGG?FFGEFGGGGGGGGGGGGGFGFFGGFGFGFGFCCGGGBCFFBE999>C9DFFFEFFE*;D+?FD6FBGGFF+9AFGGCFCGCF==58C*:AEEEEFC,8C6)::43:121CCE4488=,(8)8>EEF3
@M00200:205:000000000-AKKM3:1:1101:27415:7556 2:N:0:1
TACGAGGGTATCTAATCCTGTTTGATCCCCACGCTTTCGTGCCTCAGCGTCAATAATACCATAGTAAGCTGCCTTCGCAATCGGTGTTCTGTGACATATCTATGCATTTCACCGCTACTTGTCACATTCCGCCTACCTCTAGTATATTCAAGCTCATCAGTATCAAAGGCACTGCGATGGTTGAGCCACCGTCTTTCACCCCTGACTTAATAAGCCGCCTACGCACCCTTTAAACCCAATACATCAG
+
CCCCCGGGGGGGGGGGGGGGGGGGGGGGGGGGGGGGGGGGGGGGGGGGGGFGGGGGGGGGGGGGGGGGGGGGGGGGGGGGGGGGGGGGGGGGGGGGGGGGGGGGGGGGGGGFGGGFGFGGGGGGEDFGGGFGGGGGGFGFFGF7EBF>FFGFCGGFFGFBFFEGFFGC*@DDFEFFBF69AE6DFDEDF=8FEGGFCECECA58CE**:9EE;>9DA>@DFFD@AD4C/;09*8>>C@DBBFEE?EE
@M00200:205:000000000-AKKM3:1:1101:18380:7587 2:N:0:1
TACGCGGGTATCTAATCCTGTTTGCTCCCCACGCTTTCGAGCCTCAGCGTCAGTAATGGACCAGTATGTCGCCTTCGCCACTGGTGTTCTTCCGAATATCTACGAATTTCACCTCTACACTCGGAGTTCCACATACCTCTTCCATACTCAAGATAGCCAGTATCAAAGGCAATTCCAAGGTTGAGCCCTGGGCTTTCACCTCTGACTAAACTATCCGCCTACGCTCCCTTTAAACCCAATACATCAGAGA
+
CCCCCGGGGGGGGGGGGGGGGGGGGGGGGGGGGGGGGGGGGGGGGGGGGGFGGGGGGGGGGGGGGGGGGGGGGGGGGGGGGGGGGGGGGGGGGEFGGGEFGGGGGGGGFEGGGGGFGGGGGGDEFEGGGGGGGGGGGFFFFFGFG;?DFFFFFDFBFGGFGGFCBF?AFGFFFFBFFF6:FGGFFGGCFGCFFCFGFFGFF@BEC;=C:B=4AEGFDGF248>EDGFGDCE=*475;1=D3=AC5>3)/,
@M00200:205:000000000-AKKM3:1:1101:14982:7614 2:N:0:1
TACGGGGGTATCTAATCCTGTTTGCTCCCCACGCTTTCGAGCCTCAGCGTCAGTAATGGACCAGTATGTCGCCTTCGCCACTGGTGTTCTTCCGAATATCTACGAATTTCACCTCTACACTCGGAGTTCCACATACCTCTTCCATACTCAAGATAGCCAGTATCAAAGGCAATTCCAAGGTTGAGCCCTGGGCTTTCACCTCTGACTAAACTATCCGCCTACGCTCCCTTTAAGCCCAATACATCAG
+
CCCCCGGGGGGGGGGGGGGGGGGGGGGGGGGGGGGGGGDGGGGGGGGGGGGGGGGGGGGGGGGGGGGFGGGGGGGGGGGGGGGGGGGGGGGGGGGGGGGGGGGGGCFGGGGGGGGFGGGGGGF+@CEGGGGGGGGGCDGFFGGFGFGFGFGGGFG5DED5@FEFEFFFBGDDAEAFCFG5@EGC5DF9>C95FGFGF<C@EFFF;E4A*;@EAEFF29?2(82?DGFGGG=95)7(;;7D337CCA8
@M00200:205:000000000-AKKM3:1:1101:22484:7615 2:N:0:1
TACTGGGGTATCTAATCCTGTTTGCTCCCCACGCTTTCGAGCCTCAGCGTCAGTAATGAGCCAGTGTGTCGCCTTCGCCACTGGTGTTCTTCCGAATATCTACGAATTTCACCTCTACACTCGGAGTTCCACACACCTCTCTCATACTCAAGACACCCAGTATCAAAGGCAATTCCGAGGTTGAGCCCCGGGATTTCACCCCTGACTTAAATGTCCGCCTACGCTCCCTTTAAACCCAATCCATCAGAGA
+
CCCCCGGGGGGGGGGGGGGGGGGGGGGGGGGGGGGGGGGGGGGGGGGGGGGGGGGGGGGGGGGGGGGGGGGGGGGGGGGGGGGGGGGGGGGGGGGGGGGGGGGGGFGGGGGGGGGFGGFGGGGGCGGGGGGGFDGGGFFFFGGFGFGFGFFDFGGFFDFFGFEFEFGFBFFFFEFBFECEGGDGAFGFFGGFFEFGFACEFAB):464C*1:<ECG@GF>9:@B=C;D7+;CC)7(=<0@(,.9>@E3=8
@M00200:205:000000000-AKKM3:1:1101:5887:7631 2:N:0:1
TACTCGGGTATCTAATCCTGTTTGCTCCCCACGCTTTCGAGCCTCAGCGTCAGTAATGGACCAGTATGTCGCCTTCGCCACTGGTGTTCTTCCGAATATCTACGAATTTCACCTCTACACCCGGAGTTCCACATACCTCTCCCATACTCAAGATAGCCAGTATCAAAGGCAATTCCAAGGTTGAGCCCTGAGCTTTCACCTCTGACTAAACTATCCGCCTACGCTCCCTTTACACCCACTACATCAGAAA
+
CCCCCGGGGGGGGGGGGGFGGGGGGGFGGGFCGE7FFGGFGDGFGGG8FGEGGEEGFEGDFGGGFE9,EFFGGEGGGGGGGGGGGGGGG9D<;=FGD@EFDFGG74=FFGGGCGFDFGGF,4>=@@CDFGGF8=DFGFGF*@=3E6DEFFDC6+3+5@FFGF>CDFGGFGB8DFF7?<DDFDCGB8,*5C6**@@CA@7**8*0:AAA*850>5BF5??)7:>>@CACF:=ECCBBD2(::=B458*.)/
@M00200:205:000000000-AKKM3:1:1101:8213:7667 2:N:0:1
TACAGGGGTATCTAATCCTGTTTGCTCCCCACGCTTTCGAGCCTCAGCGTCAGTAATGGACCAGTATGTCGCCTTCGCCACTGGTGTTCTTCCGAATATCTACGAATTTCACCTCTACACTCGGAGTTCCACATACCTCTTCCATACTCAAGATAGCCAGTATCAAAGGCAATTCCAAGGTTGAGCCCTGGGCTTTCACCTCTGACTAAACTATCCGCCTACGCTCCCTTTCCACCCAATACATCAG
+
CCCCCGGGGGFGGAFGGGGGGG<FGGGGGGGGGGGGGGGDGGGGGGGGGGGGGGGCEGGGGGGGGGGAFGGGGGGGGGGGGGGFCGFGGGGCE=7FGGGGGGGGGGGGGGGGGGGFGGGGFFGGDGGGGGGGG8DFFFGFFFGFGFGEGFFGCD?8DFFFFCEGFFCFFGFFFDBFF++*>ADC6D?FFFGF?EFGFFG@6CE5=EEE@)31ACFF>GA5>@FEAGFGAC>6*2>5C=B25>>4@*.
@M00200:205:000000000-AKKM3:1:1101:23941:7671 2:N:0:1
TACTGGGGTATCTAATCCTGTTTGCTCCCCACGCTTTCGAGCCTCAGCGTCAGTAATGGACCAGTATGTCGCCTTCGCCACTGGTGTTCTTCCGAATATCTACGAATTTCACCTCTACACTCGGAGTTCCACATACCTCTTCCATACTCAAGATAGCCAGTATCAAAGGCAATTCCAAGGTTGAGCCCTGGGCTTTCACCTCTGACTAAACTATCCGCCTACGCTCCCTTTAAGCCCAGTACATCCGCGAC
+
CCCCCGGGGGGGGGGGGGGGGGGGGGGGGGGGGGGGGGGCFGGGGGGGGGGGGGGCGGGFGGGGGGGFGGGGGGGGGGGGGGGGGGGGGGGGGGDGGGGGGGGGEGGGGGGGGGGF?F,=,@F7FEGFGGCGGDCGGBDEFGG?FFGFFFGGCD?FFFDFGGFGBFDAFG6DFFFFFBD?DFFGFGGFFFFFFGGGFCGF5CEEFFF@@<CAAEFG5?A=)34BAGFG95>6886<C(/7;B*><((((.(
@M00200:205:000000000-AKKM3:1:1101:10526:7681 2:N:0:1
TACCGGGGTATCTAATCCTGTTTGCTCCCCACGCTTTCGAGCCTCAGCGTCAGTAATGGACCAGTATGTCGCCTTCGCCACTGGTGTTCTTCCGAATATCTACGAATTTCACCTCTACACTCGGAGTTCCACATACCTCTTCCATACTCAAGATAGCCAGTATCAAAGGCAATTCCAAGGTTGAGCCCTGGGCTTTCACCTCTGACTAAACTATCCGCCTACGCTCCCTTTACACCCAGTACCTCAGACA
+
CCCCCGGGGGGGGGGGGGGGGGGGGGGGGGGGDGGGGGEGGGGGGGGGGGGGGGGGGGGGGGGGGGGGGGGGGGGGGGGEGGGGGGGGGGGGGGGGGGGGGGGGGGGGGGGGGGGFGGGGGGGGGGGGGGGGFGGGGFGEFGGFGFGFGFGG,?=DBB+3@D98DFGFFGFDFFFFFF6<F=886DGAF+75;@FGFFG@<5*)0:=E@@EEEFFC59@54:2@@CEGFFE*>C;-=(5;=58*;(()./
@M00200:205:000000000-AKKM3:1:1101:17622:7685 2:N:0:1
TACGCGGGTATCTAATCCTGTTTGCTCCCCACGCTTTCGAGCCTCAGCGTCAGTAATGAGCCAGTGTGTCGCCTTCGCCACTGGTGTTCTTCCGAATATCTACGAATTTCACCTCTACACTCGGAGTTCCACACACCTCTCTCATACTCAAGACACCCAGTATCAAAGGCAATTCCGAGGTTGAGCCCCGGGATTTCACCCCTGACTTAAATGTCCGCCTCCGCTCCCTTTATACCCAGTACATCAG
+
C<CCCGGGGGGGGGGGGGGGGGGGGGGGGGGGGGGGGGGGGGGGGGGGGGGGGGGGGGGFGFGGGGGGGGEGGGGGGGGGGGGGGGGGGGGGFFEEEFGGGGG?FGFFGGGGGGGFFGGGDFBEDEGGGGFGGEGGGFGFFGGFGFGFG+A=>FFFFEFFF?FGF7DEFGFFFFFFFFD*@:D5FFGFEDE4/?F;+8C5>BFBBFFFEE=<<>E;(>;1(/65(:8FF7;.?CE)?;05)7<<AB<
@M00200:205:000000000-AKKM3:1:1101:15660:7692 2:N:0:1
TACAGGGGTATCTAATCCTGTTTGCTCCCCACGCTTTCGCGCCTCAGCGTCAGTTACAGTCCAGAGAGCCGCCTTCGCCACTGGTGTTCCTCCACATCTCTACGCATTTCACCGCTACACGTGGAATTCCGCTCTCCTCTTCTGCACTCAAGTCTCCCAGTTTCCAGTGCGTCACGGGGTTGAGCCCCGCACTTAGACACCAGACTTAAGAAACCGCCTGCGCGCGCTTTAAACCCAATACATCAG
+
CCCCCGGGGGGGGGGGGGGGGGGGGGGGGGGGGGGGGGGGGGGGEGGGGGGGGGGGGGGGGGGFGGDGGGGGGGGGGGGGGGGGGGGGGGGGGGGGGGGGGGGGGGGGGGGGGGGFGGDFEGFEEGGGGGFGGGGGGFGFFGGFGFGFGF8=EFGFFFFFFDEGFFGGFGAAFDEB5>6<FEGFF@FFFG>DEC?F8=C@DFB(6@7;1846(7<:6:>;@9>E0?EC3<)4-4:<8282?F))..
@M00200:205:000000000-AKKM3:1:1101:16150:7700 2:N:0:1
TACGGGGGTATCTAATCCTGTTTGCTCCCCACGCTTTCGAGCCTCAGCGTCAGTAATGAGCCAGTGTGTCGCCTTCGCCACTGGTGTTCTTCCGAATATCTACGAATTTCACCTCTACACTCGGAGTTCCACACACCTCGCTCATACTCAAGACACCCAGTATCAAAGGCAATTCCGAGGTTGAGCCCCTGGCTTTCACCCCTGACTTAAAATTCCGCCTACGCTCCCTTTATGCCCACTACATCACATAT
+
CCCCCGGGGGGGGGGGGGGGGGGGGGGGGGGGGGGGGGGGGGGGGGGGGGGGGGGCGFFFGGGGGFGGGGGGGGGGGGDGGGGGGGGGGGC9CCCCCCAFGGEGCFGGGGGGGGGFCAAGFE@C>>>8FGFG6CGGG5=)9@D9FCGEG7DG9DCFDG66EF7CC;2EAGF@ABF8*:CAFF;FFECF4*=**,,3+*=32@B2>;8CC****8BF@CE??=;3(=59<>.))).4E)(63;)6:),4)-)
@M00200:205:000000000-AKKM3:1:1101:18882:7701 2:N:0:1
TACTCGGGTATCTAATCCTGTTTGCTCCCCACGCTTTCGAGCCTCAGCGTCAGTAATGGACCAGTATGTCGCCTTCGCCACTGGTGTTCTTCCGAATATCTACGAATTTCACCTCTACACTCGGAGTTCCACATACCTCTTCCATACTCAAGATAGCCAGTATCAAAGGCAATTCCAAGGTTGAGCCCTGGGCTTTCACCTCTGACTAAACTATCCGCCTACGCTCCCTTTAAACCCAATACATCAGCGAC
+
CCCCCGGGGGGGGGGGGGGGGGGGGGGGGGGGGGGGGGGGFGGGGGGGGGGGGGGGGGGGGGGGGGGGGGGGGGGGGGGGGGGGGGGGGGGGGGGGGCFGGGGGG8FGGGGGGGGFGGGGGGG>=8>DEGFGFGCEFFGFFFGFGFGFGF?FADDDF?DFF8FDBF8E?GFFFFFFFC6*D=D?FCC?D@6*:;@CF*@CEBEFAEEE@C@FFFGC5CAD=@AEAEBDFFEF*::2B9(3=E=CC4>)/5(
@M00200:205:000000000-AKKM3:1:1101:10060:7704 2:N:0:1
TACAGGGGTATCTAATCCTGTTTGCTCCCCACGCTTTCGAGCCTCAGCGTCAGTAATGGACCAGTATGTCGCCTTCGCCACTGGTGTTCTTCCGAATATCTACGAATTTCACCTCTACACTCGGAGTTCCACATACCTCTTCCATACTCAAGATAGCCAGTATCAAAGGCAATTCCAAGGTTGAGCCCTGGGCTTTCACCTCTGACTACACTATCCGCCTACGCTCCCTTTAAACCCAATACATCAG
+
CCCCCGGGGGGGGGGGGGGGGGGGGGGGGGGGGGGGGGGGFGGGGGGGGGGGGGGGGGGGGGGGGGGFGGGGGGGGGGGGGGGGGGGGGGGGGGEGGGGGGGGGGFGGGGGGGGGFGGGGGGEE=BGGGGGGGGGGGBFFFGGFGFGFGF8DEDC?9FCDGGFGFFGGFGFFFFFFFFG5EEFGFGGFFDF?DFFFFFGFFFFF@ECF):CFFFGGDGB=58=EFGBGCC6EE;5:C=D3BFB?483
@M00200:205:000000000-AKKM3:1:1101:27547:7735 2:N:0:1
TACTGGGGTATCTAATCCTGTTCGCTCCCCACACTTTCGCTCCTCAGCGTCAGGTCATTCCCAGAGAACCGCCTTCGCCACCGGTGTTCCTCCTGATATCTGCGCATTTCACCGCTACACCAGGAATTCCGTTCTCCCCTGAATACCTCTAGTCTGCCCGTATCGGAAGCAAGCGCCGTGTTAAGCACGGCGTTTTCACTCCCGACGCGACAAACCGCCTACGAGCCCTTTATACCCAATACATCAGAGAC
+
CCCCCGGGGGGGGGGGGGGGGGCGGGGGGGFEEGGGGGGCGGGGGGGFGGGGGGF@<FEFGGGECFGG<FGGGGGGGGGGGCGGGGGGGGGGCGGGFECGGGGGGGGGGGGGFGGEGEGGGGFG+@FGGGGGGGGGCFGD9DAFGFGEGBFG=9=?F?DFGGFGD>G=AFFEA>?>?59ACF7FFG7F97CD5CEDFFGCE3=221((.,6(.38@3DEFFBF)(:@DFGF))):)3447?B<2<A7).8,
@M00200:205:000000000-AKKM3:1:1101:25153:7744 2:N:0:1
TACCAGGGTATCTAATCCTGTTTGCTACCCACGCTTTCGAGCCTCAGTGTCAGTGACAGTCCAGAGAGCCGCTTTCGCCACCGGTGTTCCTCCATATATCTACGCATTTCACCGCTACACATGGAATTCCACTCTCCTCTACTGCACTCAAGTCTAACAGTTTCCAATGCACACAATGGTTGAGCCACTGCCTTTTACATCAGACTTATTAAACCACCTGCGCTCGCCTTACACCCAGTACATCCG
+
C@BCCGGCF8EFGGGGDGFGGGGGGGGGGGGGEGGGGGGGGGGGGGDGFGGAFGGGGGGFGGGGGFGGGGGGG7FFGEGGGGGGGCFGGGGGGGGGGFDGDCGDFECCFGGFCEGDCFGGFGGGG9EDFDCC@8?EFFDD8AE6ADGFGF8DFDDF?FGFDFEGFFGG?F?DFFE58?+B>E6DD==FFCEFFGGD;@F=EFC*:@;E*C<CEFFCFGAEC85:@55*;7>74>39B(88>57*05
@M00200:205:000000000-AKKM3:1:1101:16093:7748 2:N:0:1
TACTCGGGTATCTAATCCTGTTTGCTCCCCACGCTTTCGAGCCTCAGCGTCAGTAATGGACCAGTATGTCGCCTTCGCCACTGGTGTTCTTCCGAATATCTACGAATTTCACCTCTACACTCGGAGTTCCACATACCTCTTCCATACTCAAGATAGCCAGTATCAAAGGCAATTCCAAGGTTGAGCCCTGGGCTTTCACCTCTGACTAAACTATCCGCCTACGCTCCCTTTAAACCCAGTACATCAG
+
CCCCCGGGGGGGGGGGGGGGGGGGGGGGGGGGGGGGGGGGFGGGGGGGGGGGGGGGGGGGGGGGGGGGGGGGGGGGGGGGGGGGGGGGGGGGGGGGGGGGGGGGGGGGGGGGGGGFGGGGGGFGEEGGGGGGGGGGGFGFFFGFFFGDGFGDGFGFFGGDFGFGFFGGFGFFFFBDFFG5FGCG?FGFBFDFFFGGFEFB55@C*:6=58@AAEGFAGFAD@9>2CBGGGEFEFEDGFFFEF<*5*.
@M00200:205:000000000-AKKM3:1:1101:7053:7761 2:N:0:1
TACGAGGTATCTAATCCTGTTTGCTCCCCACGCTTTCGCGCCTCAGCGTCAGAACCGGACCAGACAGCCGCCTTCGCCACTGGTGTTCTTGCGAATATCTACGAATTTCACCTCTACACTCGCAGTTCCGCTGTCCTCTTCCGGTCTCAAGCCAACCAGTATCGAAGGCAATTCTGTGGTTGAGCCACAGGCTTTCACCCCCGACTTAATCGGCCGCCTACGCGCCCTTTAAACCCAATACATCAGCGATC
+
CCCCCGGGGGGG,EFGFGGGGGGGGGGGGGGGGGGGGGGGGGGGGGGGGGGGGGGGGGGGGGGFGFGGGGGCEGGFGF=FEFDGFGGGGGF<FGFGGGGGDGG>?DBFFGGGGGFFGGGFGGGGGGGGGDGECEGGGFGDFGGDGFGFGFFGGGGFFGGFGGEDDA9CFCA@FCAFFA5AFG9FFGGFFGGFFFG8EEGFFB@=>9<C3?EF?9*:>DE<@;FB>CDC9CA22<B??670)).6A<)(40(
@M00200:205:000000000-AKKM3:1:1101:19751:7805 2:N:0:1
TACCAGGGTATCTAATCCTGTTTGCTCCCCACGCTTTCGAGCCTCAGCGTCAGTAATGGACCAGTATGTCGCCTTCGCCACTGGTGTTCTTCCGAATATCTACGAATTTCACCTCTACACTCGGAGTTCCACATACCTCTTCCATACTCAAGATAGCCAGTATCACAGGCAATTCCAAGGTTGAGCCCTGGGCTTTCACCTCTGACTAAACTATCCGCCTACGCTCCCTTTAAGCCCAGTACATCAGCGAT
+
CCCCCGGGGGGGGGGGGGGGGGGGGGGGGGGGGGGGGGGGGGGGGGGGGGGGGGFCEGGGGGGGGGGCFGFFGGGGFGGDGGGGGGGGFGGGGGGGGGGFGGGGGCGGGGGGFGCFGGF<FFCG7>BDFGFGGGFGCDDEFGGFGFGFGFGDDGC8@@DD==CFC+?A*@FDFFFFFFG*EEDFDDE?5@F5FCFF50@=8):CA7*;C@@EFFGE)70)00)/-A5CCC.;44:58>=3*0*87**)(-(
@M00200:205:000000000-AKKM3:1:1101:25661:7821 2:N:0:1
TACACGGGTATCTAATCCTGTTTGCTCCCCACGCTTTCGAGCCTCAGCGTCAGTAATGAGCCAGTGTGTCGCCTTCGCCACTGGTGTTCTTCCGAATATCTACGAATTTCACCTCTACACTCGGAGTTCCACACACCTCTCTCATACTCAAGACACCCAGCATCAAAGGCACTTCCGAGGTTGAGCCCCGGGATTTCACCCCTGACTTAAATGTCCGCCTACGCTCCCTTTACACCCAGTACATCAGCGA
+
CCCCCGGGGGGGGGGGGGGGGGGGGGGGGGGGGGGGGGGGGGGGGGGGGGGGGGGGGGGGGGGGGGGGGGGGGGDGGGGDFGGGGGGGGGGGGGGGGGGGGFFGGCFGGGGGGGGFGGGGDFGGGGGFGGGGFDCEGFFBBFGFFF8>D@CFFGCFD>FF8DEGEBGGFGF)@=F;?DGFGG6CAFGFFDC?A:CGAAGE==BF4BEEC*@49CFG2DD??B@F7EAGF7EEF?@8E?0=<<<CE9=)((
@M00200:205:000000000-AKKM3:1:1101:9256:7824 2:N:0:1
TACCGGGGTATCTAATCCTGTTTGCTCCCCACGCTTTCGAGCCTCAGCGTCAGTAATGGACCAGTATGTCGCCTTCGCCACTGGTGTTCTTCCGAATATCTACGAATTTCACCTCTACACTCGGAGTTCCACATACCTCTTCCATACTCAAGATAGCCAGTATCAAAGGCAATTCCAAGGTTGAGCCCTGGGCTTTCACCTCTGACTAAACTATCCGCCTACGCTCCCTTTACGCCCAATACATCAG
+
CCCCCGGGGGGGGGGGGGGGGGGGGGGGGGGGGGGGGGGFFGGGGGGGGGGGGGFGGGGGGGFGGGGGGGGGGGGGGGGGGGGGGGGGGGGGGGEGGGGGFEGGG8FGGGGGGGGFGGGGGGGGEGG8EFGGGGGGGFGFFFGFGFGEGFF6DD?DFGGFGCEGB7?DFGFDF*+=DF65FD8F5DFFACCFFGGGF<EEFFEB5>6*0:@EEFGD=5>2:7DDFGBCFFBE4>?=C=(>B@EE3))
@M00200:205:000000000-AKKM3:1:1101:23177:7837 2:N:0:1
TACCGGGGTATCTAATCCTGTTTGCTCCCCACGCTTTCGAGCCTCAGCGTCAGTAATGGACCAGTATGTCGCCTTCGCCACTGGTGTTCTTCCGAATATCTACGAATTTCACCTCTACACTCGGAGTTCCACATACCTCTTCCATACTCAAGATAGCCAGTATCAAAGGCAATTCCAAGGTTGAGCCCTGGGCTTTCACCTCTGACTAAACTATCCGCCTACGCTCCCTTTATACCCAGTACATCAG
+
CCCCCGGGGGGGGDGGGGGGGGGGGGGGGGGGGGGGGGGGGGGGGGGGGGGGGFGGGGGGGFFGGGGGGGGGGGGGGGGGGGGGGGGGGGGGGEEGGGGGGGGGG?FGGGGGGGGFGGGGGGGG@EGGFGGGGGGGCFGFFFGFGFGEGFGGDD=F?D8?FGFGEFGGFGFBBDFFFF6FFFGG?CGFFGFFAFGGAFGFFBFFCE@*=@EFF@FD9FEDFF>>AEEC4C@*9788<>@F=B*//**
@M00200:205:000000000-AKKM3:1:1101:12721:7865 2:N:0:1
TACTAGGGTATCTAATCCTGTTCGCTCCCCACACTTTCGCTCCTCAGCGTCAGGATATTCCCAGAGAACCGCCTTCGCCACCGGTGTTCCTCCTGATATCTGCGCATTTCACCGCTACACCAGGAATTCCGTTCTCCCCTGAATACCTCTAGTCTCCCCGTATCGGAAGCAAGCAAGGTGTTAAGCACCTGGTTTTCACTCCCGACGCGACAAACCGCCTCCGAGCCCTTTAAACCCAGTACATCAGAGA
+
CCCCCGGGGGGGGGGGGGGGGGGGGGGGGGGGGGGGGGGGGFGGGGGGGGGGGGGGGGGGFGGFGGGGGGGGGGGGGGGGGGGGGGGGGGGGGGGGGGGGGGGGGGGGGGGGGGGFGGGGGGGGGFGGGGFG+8?FGF68FF8@EF89=+A+>F@+4DC5CC=D5>D=98ACA>5;5*3;F>?D8,:@65E*@AFG+07AEDB9A>BB9(/:@8FC(>5;((6:6CBF4CF<AA<?81(54AFF>))7)(
@M00200:205:000000000-AKKM3:1:1101:18059:7879 2:N:0:1
TACGGGGGTATCTAATCCTGTTTGCTCCCCACGCTTTCGAGCCTCAGTGTCAGTTACAGGCCAGAGAGCCGCTTTCGCCACCGGTGTTCCTCCATATATCTACGCATTTCACCGCTACACATGGAATTCCACTCTCCTCTCCTGCACTCAAGTCTACCAGTTTCCAATGCATACAATGGTTGAGCCACTGCCTTTTACACCAGACTTAATAAACCACCTGCGCTCGCTTTAAACCCAATACATCAG
+
CCCCCGGGGGGGGGGGGGGGGGGGGGGGGGGGGGGGGGGGGGGGGGGGGGGGGGGGGGFGGGGGGGGGGGGGGGGGGGGGDGGGGDGGGGGGGGGFFFGGGGGGGGGDGGGGGGEBGGGGGFFFGGGGGGGGGFGGFFGFFGGFGFGFGFCCGFGFFGGF==EFFFGGFGFAFFF?FF6@FCC7FEFFF7ECFCCCFEGEFBD27>2A*>E6AE6=BCF=B9=:@=3<DCE3<<;1B(65@EF)73
@M00200:205:000000000-AKKM3:1:1101:13236:7905 2:N:0:1
TACTCGGGTATCTAATCCTGTTTGCTCCCCACGCTTTCGCGCCTCAGCGTCAGAACCGGACCAGACAGCCGCCTTCGCCACTGGTGTTCTTGCGAATATCTACGAATTTCACCTCTACACTCGCAGTTCCGCTGTCCTCTTCCGGTCTCAAGCCAACCAGTATCGAAGGCAATTCTGTGGTTGAGCCACAGGCTTTCACCCCCGACTTAATCGGCCGCCTACGCGCCCTTTATGCCCAATACATCAG
+
CCCCCGGGGGGGGGGGGGGGGGGGGGGGGGGGGGGGGGGGGGGGGGGGGGGGGGGGGGGGGGGGGGGGGGGGGGGGGGGGGGGGGGGGGGGGGGGGGGGGGGGGGCGGGGGGGGGFGGGGFGGGGEEFFGGGDGGGFDFEFGGBCBGDGFGGGGGFFGGFE8@FAF6CEFFCF=FFFFFFFGGGFGGFFDGA>C?>=CC>B:992:6(94CF?DGG6DEF<@?DBDDGD7)-626>84::?FBBF><
@M00200:205:000000000-AKKM3:1:1101:6479:7917 2:N:0:1
TACAGGGGTATCTAATCCTGTTTGCTCCCCACGCTTTCGAGCCTCAGCGTCAGTAATGGACCAGTATGTCGCCTTCGCCACTGGTGTTCTTCCGAATATCTACGAATTTCACCTCTACACTCGGAGTTCCACATACCTCTTCCATACTCAAGATAGCCAGTATCAAAGGCAATTCCAAGGTTGAGCCCTGGGCTTTCACCTCTGACTAAACTATCCGCCTACGCTCCCTTTACACCCAATACATCAGCGAT
+
CCCCCGGGGGGGGCEFGGGGGGFGGGGGGGGGDFGGGGDFFGGGGGGGGGGGGGGGCFGGGGFGGGGCGGFGEGGGFGGEGGGGFFFGGGGGEEGGGEGGGGGGD8FGGGFGGGGFDGFFADFGD8EGGGGGFDGGGFGFFGGFG?FDFFF?BABFC8+*DCFGB??ADG5=FEFBDF+*8@=8FGE0@869BFCGFFGE5@C<7AC7*)8;8EDF5CADFB@94;4;9:ECEE9>8>=2)78CF>73(:(
@M00200:205:000000000-AKKM3:1:1101:16706:7926 2:N:0:1
TACCGGGGTATCTAATCCTGTTTGCTCCCCACGCTTTCGAGCCTCAGCGTCAGTAATGGACCAGTATGTCGCCTTCGCCACTGGTGTTCTTCCGAATATCTACGAATTTCACCTCTACACTCGGAGTTCCACATACCTCTTCCATACTCAAGATAGCCAGTATCAAAGGCAATTCCAAGGTTGAGCCCTGGGCTTTCACCTCTGACTAAACTATCCGCCTACGCTCCCTTTAAACCCAGTACATCAG
+
CCCCCGGGGGGGGGGGGGGGGGGGGGGGGGGGGGGGGGGGGGGGGGGGGGGGGGGGGGGGGGGGGGGGGGFGGGGGGGGGGGGGGGGGGGGGGG7FGGGGGGGGGGGGGFGGGGGFGGGGGGFCFEEGGFFGGFFGFFGFFGGFGFGFGFGDGFGFFF6?D?FDEFCCDDFBFEFFFBD5FFGFF?8:CCC5AFGC?EGFFBF@ECCEC5CEC@FG=CBA==DF9E?F6;8454.0=>=@:>85@83
@M00200:205:000000000-AKKM3:1:1101:20009:7935 2:N:0:1
TACTAGGGTATCTAATCCTGTTTGCTCCCCACGCTTTCGTGCCTCAGCGTCAATGATCGTGTAGTAAGCTGCCTACGCAATTGGTGTTCTATGTCATATCTAAGCATTTCACCGCTACATGACATATTCCGCTTACCTCCACGATATTCAAGATTGATAGTATCCACGGCAGTTCCCAAGTTAAGCTTGGGGATTTCACCACGGACTTACCAACCCGCCTACGCACCCTTTATACCCAATACATCAG
+
CCCCCGGGGGGGGGFGGGGGGGGGGGGGGGGGGGGGGGGGGGGGGGGGGGGGFGGGGGGFGGGGGGDFGGGGGGGGGGGGGGGGGGGGGGGGGGGGGGGGGGGGFFGGGGGGGCEFGGGGGGGCFEFGCGCGDGGGDFFDFGGFG5CEFFG8DFGFFGGFGGFGEFG>BGEBFEFFFFC5CDF9+7EFF6?>FGGFFFCE@9A==ABEFF8=@DDGADEFAFFDDE>D5C=C<CE*>;((4@EFE97
@M00200:205:000000000-AKKM3:1:1101:27104:7953 2:N:0:1
TACAAGGGTATCTAATCCCGGTCGCTCCCCTAGCTTTCGAGCCTGAGCGTCAAGGGCGGGCCAGCAGATCGCTTTCGCCACTGGTGTTCCTTCCGGTATCTACGCATTTTACCGCTACACCGGAAATTCCATCTGCCTCTCCCGCCTTCAAGTCCTGTAGTTTCAACGGGCCTCTCCCAGTTGGGCCGGGCGGTTTCACCATGGACTTACCGGACCGCCTGCGCTCGCTTTAAACCCACTACATTCGAGCT
+
C<CCCFGGGGGGGGGGGGGGDEEGGGGEFGGGFGGGGGDFFGGGGGGGGGGGGG?FCGGGGGGGGFCEFFGGGGGGGGGGGGGGGGGGGGGGGGGDEGGGGGGGGGGGGFADFGGD>CGFF>@C@CGGGCDFGF?GG5@5?@9>E>7=F>A2@<@>ACCFGFFG*9BE4*)588);?A*)65=6B=C35)*.)12>?ACAB<>F):2)4440;2>?(5>?1:670;35*1-)6)8<G1<<::2)))).,((
@M00200:205:000000000-AKKM3:1:1101:8341:7960 2:N:0:1
TACGCGGGTATCTAATCCTGTTTGCTCCCCACGCTTTCGAGCCTCAGCGTCAGTAATGAGCCAGTGTGTCGCCTTCGCCACTGGTGTTCTTCCGAATATCTACGAATTTCACCTCTACACTCGGAGTTCCACACACCTCTCTCATACTCAAGACACCCAGTATCAAAGGCACTTCCGAGGTTGAGCCCCGGGATTTCACCCCTGACTTAAATGTCCGCCTACGCTCCCTTTAACCCCAATACATCAG
+
CCCCCGGGGGGGGGGGGGGGGGGGGGGGGGFFGGGGGGGGGGGGGGGGGGGGGGGGGGGGGFFGGGGGGGGGEGGGFGGGGGGGGGGGGGGGGGGGGGGGFGGGG?FGGGGGGGGFGGGGGGDGFGEGGGGGFGGGGFGEFGGFFFGEGF86DDFF5CGFGGFGFFGFDGF)*5AFFFCDFFGG5DCFFGCA?EF@FFG@BFD9BB>E*9CEFEGG(1:;;;;E6C3C;C3)7))(=2(/47>))),
@M00200:205:000000000-AKKM3:1:1101:19270:7977 2:N:0:1
TACGCGGGTATCTAATCCTGTTTGCTACCCACGCTTTCGAGCCTCAGTGTCAGTTACAGTCCAGAGAGCCGCTTTCGCCACCGGTGTTCCTCCATATATCTACGCATTTCACCGCTACACATGGAATTCCACTCTCCTCTACTGCACTCAAGTCTAACAGTTTCCAATGCACACACTGGTTGAGCCACTGCCTTTTACATCAGACTTATTAACCCACCTGCGCTCGCTTTACCCCCATTACATCATATATC
+
C<CCCE@CFGGGGGGGGGGGGGCEFFGGGGGGGGGGGFE<@FGGGFFGCGGGGGGFGGGGGGGGG8F@CGFCF@FGGGG>CFGGCEGGGGGGGGFBD<EA==FGG8CFFGGGFGGB?=,ADGFCFFGFFGDGDFFFGFGEFGGBGF?8DF8AFFGFFGCD:DDFEF?EDGFFFBFBFF?4@4++;DGFF*CFFDGCCCF<A5**:C44AEEF**>5944@=(5ADC>8CC9C)64,*,7)/)95>?)).55
@M00200:205:000000000-AKKM3:1:1101:9779:8014 2:N:0:1
TACAGGGGTATCTAATCCTGTTTGCTCCCCACGCTTTCGAGCCTCAGCGTCAGTAATGGACCAGTATGTCGCCTTCGCCACTGGTGTTCTTCCGAATATCTACGAATTTCACCTCTACACTCGGAGTTCCACATACCTCTTCCATACTCAAGATAGCCAGTATCAAAGGCAATTCCAAGGTTGAGCCCTGGGCTTTCACCTCTGACTAAACTATCCGCCTACGCTCCCTTTATACCCAATACATCAG
+
CCCCCGGGGGGGGGGGGGGGGGGFFGGGGGGGGGGGGGDGGGGGGGFGGGGGGGGGGGGGGGGFGFGFGGFGGGGGGGGGGGFGGGGGGGGGGG7FGFFGGGGGGGGGGGGGGFGBDEGGGGFC:BGGGG8FGG?EFFGFFGGFGFGFGF,=,?9?F?66=@D@*?DG5DFFFFFFFF6*CD?DFGGFF?FF:?GGFFGE@@E@@EEE5=@@E79D)@?5>@A>AEDG>C76A7**B*>23;3/74*
@M00200:205:000000000-AKKM3:1:1101:18938:8021 2:N:0:1
TACGCGGGTATCTAATCCTGTTCGCTCCCCACACTTTCGCTCCTCAGCGTCAGGTCATTCCCAGAGAACCGCCTTCGCCACCGGTGTTCCTCCTGATATCTGCGCATTTCACCGCTACACCAGGAATTCCGTTCTCCCCTGAATACCTCTAGTCTGCCCGTATCGGAAGCAAGCGCCGTGTTAATCACGGCGTTTTCACTCCCGACGCGACAAACCGCCTACGAGCCCTTTACACCCAGTACATCAGAGAC
+
CCCCCGGGGGGGDGGGGGGGGGGGGGGGGGGGGGGGGGGGGGGGGGGGGGGGGGGGGGGGFGGFCDCAFGGGEFGG7F?CGGGGGGGGGGGGGGGGEBFGFGGGGDGGGGGGGGGEGGFGCCDG<CGGGGGFGGGGDFEDFD,C:FDEGFG7EGGFFFF?GDFGF>7@*@F@509ABFDDFC7C+5EF4*?;A:C>A.+745(7;9002(-(-(;A3<BB1333-:BGC4:)6A48E?04:22>D9)4<?,
@M00200:205:000000000-AKKM3:1:1101:4572:8022 2:N:0:1
TACAGGGGTATCTAATCCTGTTCGCTCCCCACACTTTCGCTCCTCAGCGTCAGGTCATTCCCAGAGAACCGCCTTCGCCACCGGTGCTCCTCCTGATATCTGCGCATTTCACCGCTACACCAGGAATTCCGTTCTCCCCTGAATACCTCTAGTCTGCCCGTATCGGAAGCAAGCGCCGTGTTAAGCACGGCGTTTTCACTCCCGACGCGACAAACCGCCTACGAGCCCTTTATACCCAGTACATCAG
+
CCCCCGGGGGGGGGGGGGGGGGGGGGGGGGGGGGGGGGGGGGGGGGGGGGGGGGGGGGGGGGGGGGFFGGGGGGGGGGGGGGGGGG+CFGGGGGGGGGAFGGGGGGGGGGAFGGGEGGGGGGGGE,@?FGGGFGGG8?EDFG=EGFFFFFFGGGGFFFG5=6D?ABD:9F?<FDEFFFGFGFGGFGGFFGGFFEGGCCGFFDF>@FFFF0>B0@GGFGFF::()-:>GC42-:ADAGBB>BBBFFFF
@M00200:205:000000000-AKKM3:1:1101:7248:8025 2:N:0:1
TACAGGGGTATCTAATCCTGTTTGCTCCCCACGCTTTCGCGCCTCAGCGTCAGAACCGGACCAGACAGCCGCCTTCGCCACCGGTGTTCCTCCTGATATCTGCGCATTTCACCGCTACACCAGGAATTCCGTTCTCCCCTGAATACCTCTAGTCTGCCCGTATCGGAAGCAAGCCAGGTGTTAAGCACCTGGTTTTCACTCCCGACGCGACAAACCGCCTACGAGCCCTTTATACCCAATACATCAG
+
CCCCCGGGGGGGGGFGGGGGGGGGGGGGGGGGGGGGGGGGGGGGGGGGGGGGGGGGGGGGGGGGGGGGGGGGGGGGGGGGGGGGGGGGGGGGGGGGGGGGGGGDDGGGGGGGGEGFGGGGGGGGGFFGGGGGGGGGFFGFFGGDGFGEFFGGGGGFFGGFGDDGFDDGFGFFFF>CAFFACEG78E?FF*,@>CFFFFGFFFDB=9(:F>FB>FGGFGF:3805-:>FF7>BBAA<6211:DF>B)2
@M00200:205:000000000-AKKM3:1:1101:13793:8036 2:N:0:1
TACTCGGGTATCTAATCCTGTTTGCTACCCACGCTTTCGAGCCTCAGTGTCAGTTACAGTCCAGAGAGCCGCTTTCGCCACCGGTGTTCCTCCATATATCTACGCATTTCACCGCTACACATGGAATTCCACTCTCCTCTACTGCACTCAAGTCTAACAGTTTCCAATGCACACAATGGTTGAGCCACTGCCTTTTACATCAGACTTATTAAACCACCTGCGCTCGCTTTAAACCCAGTACATCAG
+
CCCCCGGGGGGGGGGGGGGGGGGGGGGGEGFGGGGGGGGGCEGGGGGGGGGGGGGGGGGGGGGGGGGGFGDGGEGFGGGEGGGGGGGGFGGGGGGGGF8FGGGGGGGGGGGGGGGFGGGGGGGFGGGGGGGGGGGGFBDDFEGFGFDDFFD?FFFF?EDFAFEDBDDG5,=DFBF5DF?DFCDGFDFFF?EFFGGGFEFEFE<*>@;8CECFEFFGDCC58:9>=;?DD9/7*086B(0*87?4>@
@M00200:205:000000000-AKKM3:1:1101:11052:8039 2:N:0:1
TACCGGGGTATCTAATCCTGTTTGCTCCCCACGCTTTCGAGCCTCAGCGTCAGTAATGGACCAGTATGTCGCCTTCGCCACTGGTGTTCTTCCGAATATCTACGAATTTCACCTCTACACTCGGAGTTCCACATACCTCTTCCATACTCAAGATAGCCAGTATCAAAGGCAATTCCAAGGTTGAGCCCTGGGCTTTCACCTCTGACTAAACTATCCGCCTACGCTCCCTTTACGCCCAATACATCAGCGAT
+
CCCCCGGGGGGGGGGGGGGGGGGGGGGGGGGGGGGGGGGGGGGGGGGGGGGGGGGGGGGGGGGGGGGGGGGGGGGGGGGGGGGGGGGGGGGGGGGFGGGFFGGFGGGGGGGGGGGFGGGDFGGGEGGFGGGGGGGG==EDFFGFGFGDFFGDADFFFFGFGGFGFFGFFGFFFFFDFFGFFGFFFG??F6?FFFGGFFF@@565CECEE@=AC<C88C>DA74:>C>F?;EEF2(-:@FF9;4C<)))(.(
@M00200:205:000000000-AKKM3:1:1101:6027:8042 2:N:0:1
TACCGGGGTATCTAATCCTGTTTGCTCCCCACGCTTTCGAGCCTCAGCGTCAGTAATGGACCAGTATGTCGCCTTCGCCACTGGTGTTCTTCCGAATATCTACGAATTTCACCTCTACACTCGGAGTTCCACATACCTCTTCCATACTCAAGATAGCCAGTATCAAAGGCAATTCCAAGGTTGAGCCCTGGGCTTTCACCTCTGACTAAACTATCCGCCTACGCTCCCTTTAAACCCAATACATCAGAGC
+
CCCCCGGEBFFGGCFCEFGFFCCFGGGGFGGGGGGGGGGGG@FGGGGGGFEGGGGGGGGGFFGGGGGGFGGCFGGGGGFGGGGGGGGEGGGGGFGGGF;EFGGGGFGCGGGGFGFDFADFGGGCFEGFGGGGGGGGD?EEFGGFAC+0+=@8,?FF?FF*,6CFDFDF68:=F>79CD?5>EFGFGFFFGF0*55A9;C6@885C@CE605787>@05@-7<AD>898?C3*9**8B9B(>=@4/043;(
@M00200:205:000000000-AKKM3:1:1101:19361:8048 2:N:0:1
TACTAGGGTATCTAATCCTGTTCGCTCCCCACACTTTCGCTCCTCAGCGTCAGGTCATTCCCAGAGAACCGCCTTCGCCACCGGTGTTCCTCCTGATATCTGCGCATTTCACCGCTACACCAGGAATTCCGTTCTCCCCTGAATACCTCTAGTCTGCCCGTATCGGAAGCAAGCGCCGTGTTAAGCACGGCGTTTTCACTCCCGACGCGACAAACCGCCTACGAGCCCTTTAAGCCCAATACATCAGCGAC
+
CCCCCGGGGGGGGGGGGGGGGGGEGGGGGGGGGGGGGGGGGFGGGGGGGGGGGGGGGGGGGGGGGFGFGGGGGGGGGGGGGGGGGGGGGGGGGGCFGFGGGGGGDCGGGGGGGDGFGGGGGFFEE8DEGGGGGGGGGFGD?GGFGFGCGFGCGGGBFFGAE>DGA>=EFGFFFDFFDFG?FGGFFGFFD9CEBCGD8CFFFFFF2@BFF>21:DFGFGFF0?(.(?.>CD?FA<A2FF((43<AAA2,9(,
@M00200:205:000000000-AKKM3:1:1101:8110:8084 2:N:0:1
TACTCGGGTATCTAATCCTGTTTGCTCCCCACGCTTTCGAGCCTCAGCGTCAGTAATGGACCAGTATGTCGCCTTCGCCACTGGTGTTCTTCCGAATATCTACGAATTTCACCTCTACACTCGGAGTTCCACATACCTCTTCCATACTCAAGATAGCCAGTATCAAAGGCAATTCCAAGGTTGAGCCCTGGGCTTTCACCTCTGACTAAACTATCCGCCTACGCTCCCTTTAACCCCACTACATCAGACA
+
CCCCCGGGGGGGGGGGGGGGGGGGGGGGGGGGGGGGGGEGFGGGGGGGGGGGCFGGGGGGGGGGGGGGGGEFECCFGGGGGGGGGGGGGGGGGGGGEGGGGGGCG8FFFGGGGGGFGGAFFFFGGGCFFFFGGGGGGFGFFGGFGFGEGF8?>DCF?FG5ED>D7?8DDGFDFFFFF+?*@=FF5DF5;=@?FG?CAEGB6)80:C8E>@E@9AAF>FB5A8>4)*:CFGE;E;*-;9(0>E34<4**)0
@M00200:205:000000000-AKKM3:1:1101:14854:8108 2:N:0:1
TACGGGGGTATCTAATCCTGTTTGCTCCCCACGCTGTCGCGCCTCAGTGTCAGCAACGGCCCAGCAGAACGCCTTCGCCACTGGTATTCTTCCCGATCTCTACGCATTCCACCGCTACACCGGGAATTCCATCTGCCCCTACCGTGCTCTAGCTCGCCAGTCTGACCGGCAGCCCCGGAGTTGAGCCCCGGGATTTCACCAGCCACTTAACGGGCCACCTACGCGCCCTTTCCACCCAATACCTCAGAGAC
+
CCCCCGGGGGGGGGGGGGGGGGGGGGGGGGGGGGGGGGFGGGGGGGGGGGGGGGGGGGGGGGGGGGGGGGGGGGGGGGGGGGGGGCFGGGGGGGG@CFGGGGGGGGGGGFGGGGGFDG9DFGGGGGGGGGGGGGGGFF?=FGGFGADDGFGFGFGBFGGFGGEGEFGGDGEBF9BF>D3;FFFDFGGFFGDF)>6FFAFB2:BFFFFFFFF031?E?GF???FE;GFGC<?)4)6:GFF0))..444228(
@M00200:205:000000000-AKKM3:1:1101:23950:8151 2:N:0:1
TACGGGGGTATCTAATCCTGTTTGCTCCCCACGCTTTCGAGCCTCAGCGTCAGTAATGGACCAGTATGTCGCCTTCGCCACTGGTGTTCTTCCGAATATCTACGAATTTCACCTCTACACTCGGAGTTCCACATACCTCTTCCATACTCAAGATAGCCAGTATCAAAGGCAATTCCAAGGTTGAGCCCTGGGCTTTCACCTCTGACTAAACTATCCGCCTACGCTCCCTTTATGCACAGTACATCAG
+
CCCCCGGGGGGGGGGGGGGGGGGGGGGGGGGGGGGGGGGGGGGGGGGGGGGGGGGGGGGGGGGGGGGGGGGGGGGGGGGGGGGGGGGGGGGGGGGFGGGGGGGGGGGGGGGGGGGFGGGGGGGGGGGGGGGGGGGGGFGFFGGFGFGEGF?FGFDFF?FBDCFGFFFGFGFDFFFFFFD9FGD?5?CF>CF>>EFGFFGFBFFF4ABE3>:E=<DF=>A>DBF)(;?FC>=45C<)273.6@3?FE8
@M00200:205:000000000-AKKM3:1:1101:10326:8175 2:N:0:1
TACTCGGGTATCTAATCCTGTTCGCTACCCACGCTTTCGTTCCTCAGCGTCAGTTACTGCCCAGAGACCCGCCTTCGCCACCGGTGTTCCTCCTGATATCTGCGCATTTCACCGCTACACCAGGAATTCCAGTCTCCCCTGCAGTACTCAAGTCTACCCGTATCGCCTGCAAGCCAGCAGTTGAGCTGCTGGTTTTCACAAACGACGCGACAAACCGCCTACGAACTCTTTAAACCCAATACATCAGAGC
+
CCCCCGGGGGGGGGGGGGGGGGGGGGGGGGGGGGGGGGGGGGGGGGGGGGGGGGGGGGGGGGGGGDGGGGGGGGGGGGGGGGGEGGGGGGGGGGGGGGGGGGGGEGGGGGGGGGGFGGGGGGGGGGGGGGGFEGGGAFGFFGFFGFGFGFGGGGGFFGGAEGFG>DGGFGFFFFFFFFG5DCFDFGGFFGGFFGFGFCGF==DA9949@FFFF@GGFGF?DFFFFGFGD>??<BF0/4(()542))523,
@M00200:205:000000000-AKKM3:1:1101:22920:8178 2:N:0:1
TACTAGGGTATCTAATCCTGTTTGCTCCCCACGCTTTCGAGCCTCAGCGTCAGTAATGGACCAGTATGTCGCCTTCGCCACTGGTGTTCTTCCGAATATCTACGAATTTCACCTCTACACTCGGAGTTCCACATACCTCTTCCATACTCAAGATAGCCAGTATCAAAGGCAATTCCAAGGTTGAGCCCTGGGCTTTCACCTCTGACTAAACTATCCGCCTACGCTCCCTTTAAACCCAATACATCAG
+
CCCCCGGGGGGGGGGGGGGGGGGGGGGGGGGGGGGGGGGGFGGGGGGGGGGGGGGGGGGGGGGGGGGFGGGGGGGGGGGGGGGGGGGGGGGGGGGGGGGGGGGGGGGGFGGGGGGFGGGGGGFEFEEGGGGGGGGGGFGFFDGFGFGFGFGCGF8<DDGFFFDFEFG8DFFBFF+;DFFFDFGFFGGFFFGFFGGFFFGFF<E@EEBF@EE<EEGD=FDFFDFF9C?DFG=*:*:58@BDFF:CFF:
@M00200:205:000000000-AKKM3:1:1101:20803:8183 2:N:0:1
TACTGGGGTATCTAATCCTGTTCGCTCCCCACACTTTCGCTCCTCAGCGTCAGGTCATTCCCAGAGAACCGCCTTCGCCACCGGTGTTCCTCCTGATATCTGCGCATTTCACCGCTACACCAGGAATTCCGTTCTCCCCTGACTACCTCTAGTCTGCCCGTATCGGAAGCAAGCGCCGTGTTAAGCACGGCGTTTTCACTCCCGACGCGACAAACCGCCTACGAGCACTTTCTGCCCAGTACATCAG
+
CCCCCGGGGGGGGGGGGGGGGGGGGGGGGGGGGGGGGGGGGGGGGGGGGGGGGGGGGGGGGGGGGGGGGGGGGGGGGGGGGGGGGGGGGGGGGGGGGGGGGGGGGGGGGGGGGGGFGGGGGGGDGGGGGGGGGGGGEFGD?F,<EFFDGFF===FFFGGFGGDGFFCEEGFFF9BE?DGEGGGGFGGFFGGDFDGGFEGFEFF>(,:>;BF;;FFEBGFBFFF3?GDG69))).57@>6BDFFDA23
@M00200:205:000000000-AKKM3:1:1101:17750:8185 2:N:0:1
TACGCGGGTATCTAATCCTGTTTGCTCCCCACGCTTTCGAGCCTCAGCGTCAGTAATGGACCAGTATGTCGCCTTCGCCACTGGTGTTCTTCCGAATATCTACGAATTTCACCTCTACACTCGGAGTTCCACATACCTCTTCCATACTCAAGATAGCCAGTATCAAAGGCAATTCCAAGGTTGAGCCCTGGGCTTTCACCTCTGACTAAACTATCCGCCTACGCTCCCTTTAAACCCAATACATCAG
+
CCCCCGGGGGGGGGGGGGGGGGGGGGGGGGGGGGGGGGGGGGGGGGGGGDGGGGGGGGGGGGGGGGFGGGGGGGGGGGGGGGGGGGGGGGGGGGGGGGGGGGGGGGGFGGGGGGGFGGGGGGGGGGGGGGGGGGGGGFFFFGGFGFFEGFGGGFCFFGGB=FEGFFCFF8:D5DFFFF69@EFFFGFFFGG5FD5DAEGEE@EB;7CE3>FFFCF6@D>=@D?B=EAF4C)8?EB@EF@F@F87<9)
@M00200:205:000000000-AKKM3:1:1101:10651:8210 2:N:0:1
TACTGGGGTATCTAATCCTGTTTGCTACCCACGCTTTCGCGCCTCAGCGTCAGATGCGGACCAGGGACTCGCCTTCGCCGCCGGTGTTCCTCTCGATATCTACGCATTTCACCGCTCCACCGAGAGTTCCAGTCCCCCCTACCGCCCTCTAGACGCGAGGTCTGGCGCGCACTTCCCCGGTTGAGCCGGGCGCTTTCACACGCCACCTACGGAACCGCCTACGCGCCCTCACTGCCCAATCCACACGAGCC
+
@CC,A<FGGDGGGFFGGGGEGFGFFGGGGGFEGGGGGGGDGGGGGGGCFGGGECEE,@FDFGGC@FFGFGEFGEEFGGG7F+==FFGGGGFGGGG?4AEGGGGGGGGDFGGG9CEDDF?DF6C@+8D2,7=EFGGG=A>AFGC5E@9AG6,8E+*****6A*9*5;5:5:80;;6=FA<BBEGG4865>D*80CEF6::A04966?(4(8(81(:;()76(((),2.7)*(4663,;2,((.3.((,((((
@M00200:205:000000000-AKKM3:1:1101:19568:8210 2:N:0:1
TACGGGGGTATCTAATCCTGTTTGCTCCCCACGCTTTCGCGCCTCAGCGTCAGAACCGGACCAGACAGCCGCCTTCGCCACTGGTGTTCTTGCGAATATCTACGAATTTCACCTCTACACTCGCAGTTCCGCTGTCCTCTTCCGGTCTCAAGTCTCCCAGTATCGAAGGCAATTCTGTGGTTGAGCCACAGGCTTTCACCCCCGACTTAAAAGACCGCCTACGCGCCCTTTAAGCCCAGTACATCAGAGA
+
CCCCCGGGGGGGGGGGGGGGGGGGGGGGGGGGGGGGGGGGCGGGGGGGGGGGGGGGGGGGGGGGGGGGGGGGGGGGGGEGGGGGFGGGGGGGGGGEEFGGGGGGGCGGGGGGGGGFGGGGGGGGE@EFGGGGGGGGGFFFFGGFGFGFGFGGGGGFFFFFGGEGFF41:DFDFEFFFFF>FECG;EGFFGGFFFGC9)1;=>@B99;DC9CEFFG8>G>641:@9CFGDD2<BAA7E01(:64-5))57?
@M00200:205:000000000-AKKM3:1:1101:4042:8214 2:N:0:1
TACTGGGGTATCTAATCCCGTTTGCTCCCCTAGCTTTCGCGCCTCAGCGTCAATGCCGGTCCAGGATGCCGCCTTCGCCACCGGTGTTCCTCCAGATATCTGCGCATTTCACCGCTACACCAGGAATTCCGTTCTCCCCTGAATACCTCTAGTCTGCCCGTATCGGAAGCAAGCGCCGTGTTAAGCACGGCGTTTTCACTCCCGACGCGACAAACCGCCTACGAGCCCTTTATACCCAATACATCAGAGAC
+
CCCCCGGGGGGGGGGGGGGGGGGGGGGGGGGGGGGGGGGGGGGGGGGGGGGGGGGGGGGGGGGGGGFGGGGGGGGGGGGGGGGGEGEGGGGGGGGGF,EFFFGGGGGGGGGGGGGFGGGGGGGGFGGGGFGGGG?F=DCDFGFFFFGFGFGFFFGFFGGFGG@FFFGCB6A@C50<@DDDC8FBFD2?>*786:?DFFGFFF;6?;9FFBF(3,;C1DDF<B?D(279794)))).84(3?:7)44>).((
@M00200:205:000000000-AKKM3:1:1101:14215:8215 2:N:0:1
TACTGGGGTATCTAATCCTGTTTGCTCCCCACGCTTTCGAGCCTCAGCGTCAGTAATGAGCCAGTGTGTCGCCTTCGCCACTGGTGTTCTTCCGAATATCTACGAATTTCACCTCTACACTCGGAGTTCCACACACCTCTCTCATACTCAAGACACCCAGTATCAAAGGCAATTCCGAGGTTGAGCCCCGGGATTTCACCCCTGACTTAAATGTCCGCCTACGCTCCCTTTATGCCCAATACATCAGAGCT
+
CCCCCGGGGGGGGGGGGGGGGGGGGGGGGGGGGGGGGGGFCFGGGGGGGGGGGGGGGGGGGGGGGGGGGGEGGGGGGGFEGGGGGGGGGGGGGGEGGGGGGGGGGGGGGGGGGGGFGGGGGGGGGEGGGGGGGGGGGFGFFGGFGFGFGFGGGGGFFGGFGDCDEFGGFGFFFFFFBA>9FFC?6FG5:>EFBEDDF5;C2=B2>@AEC6>?EFGG@4BD2>289EFG*;@FE?E4CEF1;;A3?;73)/)
@M00200:205:000000000-AKKM3:1:1101:4848:8240 2:N:0:1
TACCGGGGTATCTAATCCTGTTCGCTCCCCACGCTTTCGCTCCTCAGCGTCAGTATCGGCCCAGAGACCCGCCTTCGCCACCGGTGTTCCTCCTGATATCTGCGCATTTCACCGCTACACCAGGAATTCCAGTCTCCTCTACTGCACTCTAGTCTGCCCGTACCCACTGCAGAACCGGAGTTGAGCCCCGGTCTTTCACAGCAGACGCGACAAACCGCCTACGAGCTCTTTATACCCAATACATCAG
+
CCCCCGGGGGGGGGGGGGGGGGGGGGGDGGGGGGGGGGGGGGGGGGGGGGGGGGGGGGGGGGGGGGGGGGGGGGGGGGGG7FFEFGGGGGGGGGGGGFGGGGFGGGGGGGFGFGGFGGGGGGGGGCG?FGGGFFFGG+DEFGGFGFGBDFGGGGGFFGGEGCAGFFGGFGFEFFFFFF5?ECFF4DGFFGGFFEGGFCGCEDF@;(((26>9@FG=9DFFFF?5?G>F7C<<BA<DFDFF0?B<F<B
@M00200:205:000000000-AKKM3:1:1101:26977:8260 2:N:0:1
TACGGAGGGTATCTAATCCTGTTTGCTCCCCACGCTTTCGAGCCTCAGCGTCAGTAATGGACCAGTATGTCGCCTTCGCCACTGGTGTTCTTCCGAATATCTACGAATTTCACCTCTACACTCGGAGTTCCACATACCTCTTCCATACTCAAGATAGCCAGTATCAAAGGCAATTCCAAGGTTGAGCCCTGGGCTTTCACCTCTGACTAAACTATCCGCCTACGCTCCCTTTCTACCCAGTACATCAG
+
CCCCCGGGGGGGGGFGGGGGGFGGGGGFGGGGGGGGFFGGGGGGGGGGGGGGGGGGGGFGGGGGGGGGGGGGGGGGGFGGGGFFGGGFGGGGGGGDGGGGGGGGG>DGDGGGGGFFGFGGGGGFGGGCF8=FGGGFG?DD5FGFGFGFGFGCDGGFFADFGGEFFFGFB?DFFDF7DF7DFFGGFFGFFD,@FFGGFFGFBEBEE;A558@@EFC,5;C=55:54:3;F>5>*8<5?(75EEEEFFFF
@M00200:205:000000000-AKKM3:1:1101:25918:8274 2:N:0:1
TACAAGGGTATCTAATCCCGTTTGCTCCCCTAGCTTTCGCGCCTCAGCGTCAGTATCGGTCCAGGAAGCCGCCTTCGCCACCGGTGTTCCTCCGGATATCTACGCATTTCACCGCTACACCCGGAATTCCGCTTCCCTCTCCCGAACTCAAGCCCGGCTGTTTCCCTTGCCATTCCCCAGTTGAGCCGGGGGATTTCACAAGGGACTGACCAGACCGCCTACGCGCCCTTTAAACCCAGTACATCAGAGA
+
CCCCCGGGGGGGGGGGGGGGGGGGGGGGGGGGGGGGGGGGGGGGGGGGGGGGGGGGGGGGGGGGGGGGGGGGGGCFFGGGGGGGGGGGGGGGGGGGGGGGGGGGDGGG8EGCGGCBGGGGGEEGGEGGFGEGGGGDFFGFF8FEGFGD?8CFGDGB:CDA6FEGFFFGFGFFFFFFFFGF7DCDFFGFFGGEFGCFFFEEFFF((6(4EE;8?:C8>DB4304845<D)*8)5<A0C62:>>A><<?5)(
@M00200:205:000000000-AKKM3:1:1101:17456:8289 2:N:0:1
TACGAGGGTATCTAATCCTGTTTGCTCCCCACGCTTTCGAGCCTCAGCGTCAGTAATGAGCCAGTGTGTCGCCTTCGCCACTGGTGTTCTTCCGAATATCTACGAATTTCACCTCTACACTCGGAGTTCCACACACCTCTCTCATACTCAAGACACCCAGTATCAAAGGCAATTCCGAGTTTGAGCCCCGGGATTTCACCCCTGACTTAAATGTCCGCCTACGCTCCCTTTAACCCCAGTACATCAGCGAC
+
CCCCCGGGGGGGGGGGGGGGGGGGGGGGGGGGGGGGGGGGFGGGGFGGGGGGGGGGGGGGGFGGGGGGGGGGGGDGGGGCGGG8EDFGGGGGGGGGGGDFGGFGC8FFGFGGGGGFFFGFGGFGGGEFDC,EDEDGGFC=D=FF8CFEGFE?DDDFFGGBG?;FEFDGBGFDDDFFFDD*=DDF56F?DCE5*:EFFECE==25:BBFFE6A6EGG?D?22==BDGDG4+6;))7,=(/;;E?FF34)(((
@M00200:205:000000000-AKKM3:1:1101:12041:8317 2:N:0:1
TACCGGGGTATCTAATCCTGTTTGCTCCCCACGCTTTCGAGCCTCAGCGTCAGTAATGGACCAGTATGTCGCCTTCGCCACTGGTGTTCTTCCGAATATCTACGAATTTCACCTCTACACTCGGAGTTCCACATACCTCTTCCATACTCAAGATAGCCAGTATCAAAGGCAATTCCAAGGTTGAGCCCTGGGCTTTCACCTCTGACTAAACTATCCGCCTACGCTCCCTTTAAGCCCAGTACATCAG
+
CCCCCGGGGGGGGGGGGGGGGGGGGGGGGGGGGGGGGGGGCGGGGGGGGGGGGGGGGGGGGGGGGGGGGGGGGGGGGGGGGGGGGGGGGGGGGGGGGGGGGGGGGFFGGGGGGGGFGGGGGGGGFDEGGGGGGGFGGFGFFGGFGFGFG?FGFDGFFGGFFFDCFFGFFGFDFFFFFFFFFFGGFGGFFFFACFFG?*@C@@@5EE@E@C=EEEFGDGFFFF=>AG>C9FE=**06CB26;E*8?4@
@M00200:205:000000000-AKKM3:1:1101:15752:8330 2:N:0:1
TACTGGGGTATCTAATCCTGTTTGCTCCCCACGCTTTCGAGCCTCAGCGTCAGTAATGAGCCAGTGTGTCGCCTTCGCCACTGGTGTTCTTCCGAATATCTACGAATTTCACCTCTACACTCGGAGTTCCACACACCTCTCTCATACTCAAGACACCCAGTATCAAAGGCAATTCCGAGGTTGAGCCCCGGGATTTCACCCCTTACTTAAATGTCCGCCTACGCTCCCTTTATACCCAATACATCAG
+
CCCCCGGGGGGGGGGGGGGGGGGGGGGGGGGGGGGGGGGGFGGGGGGGGGGGGGGGGGGGGGGGGFGGGGFGGGGGGGGGGGGGGGFGGGGGGGG7BFGGGGGGDGGGGGGGGGGFGGGGGGGEEEGGGGGFGGGGED8DFFGFGFGFGFGGGGGFF>=DGDEGCFCGFGFFFFFFFEC>FCCFAEGFFGGF>EFDFCF5=AF)):6EC66*69?F=DF=@D9BDEBFC7@CE)9?E)83=EFFC>E
@M00200:205:000000000-AKKM3:1:1101:4291:8331 2:N:0:1
TACACGGGTATCTAATCCTGTTTGCTCCCCACGCTTTCGCACCTCAGCGTCAGTACCGGACCAGTGAGCCGCCTTCGCCACTGGTGTTCCTCCGAATATCTACGAATTTCACCTCTACACTCGGACTTCCACTCACCTCTTCCGGACTCGAGATCGGCAGTATTACAGGCAGTTCCGGGGTTGAGCCCCGGGATTTCACCCCTAACTGACCGATCCGCCTACGCGCGCTTTAAACCCAATACATAAG
+
CCC@CGGGGGGGGGGGGG<FGGFGGGGGGGCEGGGGGGGGE@FGGGGGGGGGGFGGGGDCGGGGE@DGGGGDEGGGGGGGGGGGGFGGGGGGGGGEGGGFGGGG=D@FGGGGGGGFDFGG>F7C7+@FGFGGGGGGGFGFDGFEG5CADFFD8==?AEGFGG<F7+<6?8;)3;FFFB75>EGGFGC99C=AFGFGFFG34:0(3;3)7;32>FGG?GF?B?()-2<G<D?<A2A?GFBB0849)-6
@M00200:205:000000000-AKKM3:1:1101:17801:8345 2:N:0:1
TACCAGGGTATCTAATCCTGTTCGCTCCCCACACTTTCGCTCCTCAGCGTCAGGTAATGCCCAGAGAACCGCCTTCGCCACCGGTGTTCCTCCTGATATCTGCGCATTTCACCGCTACACCAGGAATTCCGTTCTCCCCTGCATACCTCCAGTCTGCCCGTATCGAAAGCAAGCCAGGTGTTAAGCACCTGGTTTTCACTCCCGACGCGACAAACCGCCTACGAGCCCTTTACACCCAGTACATCAGAGA
+
CCCCCGGGGGGGGGGGGGGGGGGGGGGGGGGGGGGGGGGGGGGGGGGGGGGGGGGGGGGGGFGGGGGGGGGGGGGGGGGDEGGGGGGGGGGGGGGFGGGGGGGGGGGDCFCGGGG>CF8EFGFG@FGGGGGFGGGG=F6D?GGFGFFEGFGGGGGFFGFDGCDGFFGG5??CFFFFFFGFGGGGFFGFFGGFFFFGFFFEE=@A)-55>2>9>DGFFGFFFDFF@GFGDC:9>)-458.,)).:A2,34(
@M00200:205:000000000-AKKM3:1:1101:7906:8346 2:N:0:1
TACCAGGGTATCTAATCCTGTTTGCTCCCCACGCTTTCGAGCCTCAGCGTCAGTAATGGACCAGTATGTCGCCTTCGCCACTGGTGTTCTTCCGAATATCTACGAATTTCACCTCTACACTCGGAGTTCCACATACCTCTTCCATACTCAAGATAGCCAGTATCAAAGGCAATTCCAAGGTTGAGCCCTGGGCTTTCACCTCTGACTAAACTATCCGCCTACGCTCCCTTTATACCCAATACATCAGAGA
+
CCCCCGGGGGGGGGGGGGGGGGGGGGGGGGGGGGGGGGGGFEGGGGGGGGGGGGGGGGGGGGGGGGGGGGGGGGGGGGGGGGGGGGGGGGGGGGGGGFGGGGGGGGGFFGGGGGGFGGGGGGGGGGCGGGGGGFGGGFGFFGGFGFGFGFCFFFC?7D?FDGFGFF8DFG6DFFFFFF6:FDF8?EFFFF=?DGGGFA=:@FE5CCCFE)=EFFGGAGD9>CAFDGFGDFB4A?EEF:=BE:>*/.0*.5
@M00200:205:000000000-AKKM3:1:1101:22755:8363 2:N:0:1
TACTAGGGTATCTAATCCTGTTTGCTACCCACGCTTTCGCACCTCAGTGTCAGTGTCAGTCCAGAAGGCCGCCTTCGCCACTGGTATTCCTCCCGATCTCTACGCATTTCACCGCTACACCGGGAATTCTACCTTCCTCTCCTGCACTCTAGCTTGACAGTTCCGGATGCCGTTCCCAGGTTGAGCCCGGGGCTTTCACAACCGGCTTATCAAGCCACCTAACCGCGCTTTAAACCCAGTCCACCAGCGA
+
CCCCCGGGGGGGGGGGGGGGGGGGGGGGGGGGDGGGGGGGGGGGGGGGGGGGGGGGGGGGFFGCFGGFGGEGGGGGGGGGGFFCGEFFGGGF?FEDEFGGGCGGG6FGGGGGGEGFGD8FCEEDBEGF?AFGGGGGGFGEFGG5@DFBFFGCEF+;DFGBD?F9=DDEEGFFFF?AAFC5FFDGACF>>5C>EGGGFF?*74)552(()/8??3BC@GF(()(2,3):)22;E<=.;424)).).(.,(,
@M00200:205:000000000-AKKM3:1:1101:4234:8364 2:N:0:1
TACTAGGGTATCTAATCCTGTTCGCTCCCCACACTTTCGCTCCTCAGCGTCAGGATATTCCCAGAGAACCGCCTTCGCCACCGGTGTTCCTCCTGATATCTGCGCATTTCACCGCTACACCAGGAATTCCGTTCTCCCCTGAATACCTCTAGTCTGCCCGTATCGGAAGCAAGCCAGGTGTTAAGCACCTGGTTTTCACTCCCGACGCGACAAACCGCCTACGAGCCCTTTATACCCAGTACATCAGAGAC
+
CCCCCGGGGGGGGGGGGGGGGGGGGGGGGGGGGGGGGGGGGGGGGGGGGGGGGGGGGGGGGGGGGGGGGGGGGGGGGGGGGGGGGGGGGGDFGGGFGGGGGGGGGGGGGGFGGGGFGGGGGGGGGFGGGGFDFGGGFFGDFFDDGFGF7FGGGGGFFG?DGD<C=BG+@GFEFFFFFFDFGGFFFGGFFGGFFFFGFEFEFB)-:>52@(:>9(=CBGFFFFF5<=AG4>34)64:E<??<>AA>FF4,4(
@M00200:205:000000000-AKKM3:1:1101:4607:8386 2:N:0:1
TACTGGGGTATCTAATCCTGTTTGCTCCCCACGCTTTCGAGCCTCAGCGTCAGTAATGGACCAGTATGTCGCCTTCGCCACTGGTGTTCTTCCGAATATCTACGAATTTCACCTCTACACTCGGAGTTCCACATACCTCTTCCATACTCAAGATAGCCAGTATCAAAGGAAATTCCAAGGTTGAGCCCTGGGCTTTACCCTCTGACTAAACTATCCGCCTACGCTCCCTTTAAGCCCAATACATCAG
+
CCCCCGGGGGGGGGFDGFGGGGGGFFDFGGFGGGEGGGGGGGGGGGGFGFFFGGGGGGGFEFFGGGGGGGGFGGGGGGEEGGGGGGFEGGGGGGFCCDEFDFAFFFGFGGGGGGGFGGGFFFGG:CEGFFGGFFGGEB98DFFFGFCECFCDGG=DF?DFFD7@DFFGF,;DFDFDFFFFGGGFBCG56D6?DFGF+*@8*8CE**9A*8@EFEG@>DD=A:9:>59F4836:BBFG9((33*90*7
@M00200:205:000000000-AKKM3:1:1101:24498:8418 2:N:0:1
TACAAGGGTATCTAATCCTGTTTGCTCCCCACGCTTTCGAGCCTCAGCGTCAGTAATGAGCCAGTGTGTCGCCTTCGCCACTGGTGTTCTTCCGAATATCTACGAATTTCACCTCTACACTCGGAGTTCCACACACCTCTCTCATACTCAAGACACCCAGTATCAAAGGCAATTCCGAGGTTGAGCCCCGGGATTTCACCCCTGACTTAAATGTCCGCCTACGCTCCCTTTATACCCAGTACATCAGAGA
+
CCCCCGGGGGGGGGGGGGGGGGGGGGGGGGGGGGGGGGGGGGGGGGGGGGGGGGGGGGGGGGGGGGGGGGGGGGGGGGGGGGGGGGGGGFGGGGGGGGGGGGGGGGGGFGGGGGGFGEGGGGGGCGEGGGGGGGGCCFGFFGGFGFGFGFG?FGGFFGGFGGFGEFGGFGFFFEFFFFDBEFFGFGCFFGGFFGGGFFGFFFB9BBEEF;CEEFFFA4B9@@@D@EEGGFF9EFF?C@@FEFFFEFE)=;
@M00200:205:000000000-AKKM3:1:1101:28126:8462 2:N:0:1
TACAAGGGTATCTAATCCTGTTTGCTCCCCACGCTTTCGAGCCTCAGCGTCAGTAATGGACCAGTATGTCGCCTTCGCCACTGGTGTTCTTCCGAATATCTACGAATTTCACCTCTACACTCGGAGTTCCACATACCTCTTCCATACTCAAGATAGCCAGTATCAAAGGCAATTCCAAGGTTGAGCCCTGGGCTTTCACCTCTGACTAAACTATCCGCCTACGCTCCCTTTAAGCCCAGTAAATCAGAGA
+
CCCCCGGGGGGGFGGGGGGGGGGGGGGGGGGGGGGGGGGGGGGGGGGGGGGGGGGGGGGGGFFGGGGGGGGGGGGGGGGGGGGGGGGGGGGFGFEEGGGGGGGGGFGGFGGGGGGFGGGGGGGG7EGFGDFGGGGFGFGDFFGFGFGE6DFFGFCB9BDFFC7EEFGGFFFFFF9DFFFFFG=FF?GFFGGFFEEFFFGFFFFFEFFE*:CEFFF6>CEFACDEAGDGDFE6?=BEF99E**/*8>@E5:
@M00200:205:000000000-AKKM3:1:1101:13459:8474 2:N:0:1
TACAGGGGTATCTAATCCTGTTTGCTCCCCACGCTTTCGAGCCTCAGCGTCAGTAATGGACCAGTATGTCGCCTTCGCCACTGGTGTTCTTCCGAATATCTACGAATTTCACCTCTACACTCGGAGTTCCACATACCTCTTCCATACTCAAGATAGCCAGTATCAAAGGCAATTCCAAGTTTGAGCCCTGGGCTTTCACCTCTGACTAAACTATCCGCCTACGCTCCCTTTAAACCCAATACATCAGAGAC
+
CCCCCGGGGGGGGGGGGGGGGGGGGGGGGGGGGGGGGGGGFGGGGGGGGGGGGGGGGGGGGGGGGGFGGGGGGGGGGGGGGGGGFGGCBEGGFGGFG7EGFGF,B,AFGGGGCED52BDFFFFDF7B=FFFGGG?ECDEDFGEDD7=96D86=?DDBBC?@D*+;DDF5DDDFFD?DDC+@A9+:8?5DDG?FDCF57E@E51:0:8=C0@*:;DDDG95=C5AFGFGGDEFE=>>7>=@53><?E***5(
@M00200:205:000000000-AKKM3:1:1101:4833:8483 2:N:0:1
TACGCGGGTATCTAATCCTGTTTGCTCCCCACGCTTTCGAGCCTCAGCGTCAGTAATGGACCAGTATGTCGCCTTCGCCACTGGTGTTCTTCCGAATATCTACGAATTTCACCTCTACACTCGGAGTTCCACATACCTCTTCCATACTCAAGATAGCCAGTATCAAAGGCAATTCCAAGGTTGAGCCCTGGGCTTTCACCTCTGACTAAACTATCCGCCTACGCTCCCTTTACACCCAGTACATCCGTGAT
+
CCCCCGGGFGEGGGGGGGCCEFEGGGGGGG@CGGGGGGGGGGGGGGGGGGGGGGGGGGGGGGGGDGGGGGGGGGGGGGGGGGGFGGGGGGGGGGE:F<DCFGFGFGGGGFFFFGFFGG;FA?EGGGGGGGFGFFGGG7980@EF8@FFGF?D9F3+9DC?@F7=D+=9*@D):DBFF9F5FCCC?EFFFFGFFFFGFCCE8@B5ACA;3>E?**6>ADDAFB9)/=6C8;5CE?B5:((/)/956((((/(
@M00200:205:000000000-AKKM3:1:1101:4246:8524 2:N:0:1
TACGAGGGTATCTAATCCTGTTTGCTCCCCACGCTGTCGCGCCTCAGTGTCGGCTAAGAGGAGCTTGCGCTCCCACTGCCCAGCAGACCGCCTTCGCCACCGGTGTTCTTCCGGATCTCTACGCATTCCACCGCTACACCCGGAATTCCATCTGCCTCTACAGTGCCCAAGCCCTACAGTCGCCGCGGCAGATTCGGGGTTGAGCCCCGAACTTTCCCCGCGGCCTTATAGTGGCCACCTACGCGCCCTTT
+
CCCCCGGGGGGGGGGGGGGGGGGFGGGGGGGDFGGGGGFGGGGGGGGGGGGEFGGGGGFFFDEGGGGGGGGFGGGGGGGGGGFGGGGGGGGGGGGGGGGEFEGGGGEGDGGGGCGBGEGGDFFG+B>EFAFDDGGGGFFDFGGE+:CC8CFGCGGFFGGFG7:B=CFGFGFF9BFFFA4BF8>G>=E>A):)A+=*A9G9>F@1:::?6((7?>F9)9>>>3(04C?2:C<)4?03382((,3(--(-1:3
@M00200:205:000000000-AKKM3:1:1101:14771:8572 2:N:0:1
TACGCGGGTATCTAATCCTGTTTGCTCCCCACGCTTTCGAGCCTCAGCGTCAGTAATGGACCAGTATGTCGCCTTCGCCACTGGTGTTCTTCCGAATATCTACGAATTTCACCTCTACACTCGGAGTTCCACATACCTCTTCCATACTCAAGATAGCCAGTATCAAAGGCAATTCCAAGGTTGAGCCCTGGGCTTTCACCTCTGACTAAACTATCCGCCTACGCTCCCTTTAAACCCAATACATCAGAGA
+
CCCCCGGGGGGGGGGGGGGGGGGGGGGGGGGGGGGGGGGGFGGGGGGGGGGGGGGGGGGGGGGGGGGGGGGGGGGGGGGGGGGGGGGGGGGGGGGGGGGGGGFGGGGGGGGGGGGFGGGGGGFGEGEGGGGGGGGGGFGFFGGFGFFEGFGGGDGFFGGBFGCCFFFGFGFFFFFFFFG5FGGDFDGAFFF>FFGGFFGFFFFBEFEEF3@EEFGGAFE4@:DDDG?FGGBFF=EDG<F1@FE?37;<33
@M00200:205:000000000-AKKM3:1:1101:17976:8575 2:N:0:1
TACGCGGGTATCTAATCCTGTTCGCTCCCCACACTTTCGCTCCTCAGCGTCAGGTCATTCCCAGAGAACCGCCTTCGCCACCGGTGTTCCTCCTGATATCTGCGCATTTCACCGCTACACCAGGAATTCCGTTCTCCCCTGAATACCTCTAGTCTGCCCGTATCGGAAGCAAGCGCCGTGTTAAGCACGGCGTTTTCACTCCCGACGCGACAAACCGCCTACGAGCCCTTTATACCCAATACATCAG
+
CCCCCGGGGGGGGGGGGGGGGGGGGGGGGGGGGGGGGGGGGGGGFGGGGGGGGGGGGGGGGGGGGGGGGGGGGGGGGGGGGGGGGEGGGGGGGGGGGGGGGGGGGGGGGGGGGGGFGGGGGGGGGGGGGGGGGGGGGFGFFGDFGFGFGFGFGGGFFGGFGGFGFFGGFGFFFFFFFFGFGGGFFGGFFDDBEDGDFFGEF(=6<6;9>BFFFFGGFGFFFFFDFG@G><>FBBAAGDF?7>3><)2
@M00200:205:000000000-AKKM3:1:1101:26403:8597 2:N:0:1
TACGCGGGTATCTAATCCTGTTTGCTACCCACGCTTTCGCACCTCAGTGTCAGTGTCAGTCCAGAAGGCCGCCTTCGCCACTGGTATTCCTCCCGATCTCTACGCATTTCACCGCTACACCGGGAATTCTACCTTCCTCTCCTGCACTCTAGCTTGACAGTTCCGGATGCCGTTCCCAGGTTGAGCCCGGGGCTTTCACAACCGGCTTATCACGCCACCTACTCGCGCTTTACACCCAGTACATCAGATCC
+
CCCCCGGGGGGGGGGGGGGGGGFGGGGGGGGGGGGGGGGGGGGGGGGEGGGFGGGFGGG@FGGGGGG8EGGGGGGGGGGEGGF?FEGGGGGGGGGGGGGGGFGGGG7FFFGGGGGF>GEFFEECFEGGGGDGG8DGGFGFFGGFGBGFGFGGGGCFDGGFAFFGF>DGEGFFF@FFFF5535;*;DEFA4E>5:6FFFG<BFFFBF0>3.9<91=C;DA314)98C>C1*4)-.7?E(3,)69:4).)).)
@M00200:205:000000000-AKKM3:1:1101:7548:8603 2:N:0:1
TACGCGGGTATCTAATCCTGTTTGCTCCCCACGCTTTCGAGCCTCAGCGTCAGTAATGGACCAGTATGTCGCCTTCGCCACTGGTGTTCTTCCGAATATCTACGAATTTCACCTCTACACTCGGAGTTCCACATACCTCTTCCATACTCAAGATAGCCAGTATCAAAGGCAATTCCAAGGTTGAGCCCTGGGCTTTCACCTCTGACTAAACTATCCGCCTACGCTCCCTTTAAACCCAGTACATCAG
+
CCCCCGGGGGGGGGGGGGGGGGGGGGGGGGGGGGGGGGGGGGGGGGGGGGGGGGGGGGGGGFGGGGGGGGGGGGGGGGGGGGGGGGGGGGGGGGGGGGGGGGGGGGGGGGGGFGGFGGGGGGDEGGGGGGGGGGFFGBFFFGGFGFC<89FGGGGFFGGFFFDGFFGG5FFDFFC+?CF?FGGGFGGFADG>FFFG>EG@E@EFFFFFF3>A64D<@FEFA:=BDGEGFFEFFFFFG@DFEFC?CEF
@M00200:205:000000000-AKKM3:1:1101:22909:8639 2:N:0:1
TACAGGGGTATCTAATCCTGTTCGCTCCCCACACTTTCGCTCCTCAGCGTCAGGTAATGCCCAGAGAACCGCCTTCGCCACCGGTGTTCCTCCTGATATCTGCGCATTTCACCGCTACACCAGGAATTCCGTTCTCCCCTGCATACCTCCAGTCTGCCCGTATCGAAAGCAAGCCAGGTGTTAAGCACCTGGTTTTCACTCCCGACGCGACAAACCGCCTACGCGCCCTTTAAACCCAGTACATCAG
+
CCCCCGGDGGGGGGGGGGGGGGFGGGGGGGGGGGGGGGGGGGGGGGGGGGGGGGGFEGFAFGGGGGGGG<FGGGGG7EFGCGGGCGGGGEFGFGFFDFGGGFGGGDGGGGFGGGGDDGFFG88@FGGGGGGF+,=E=9EDFGGDA?GFGFGGAD9DFEGEG6=F=F6+9DAEFB?*65DFGG++BFFFFGD>?EGDF4ECE=44<=225@>@(/=C07:1<=0)45>D<7?AB2<(A<(:9.)6<>)
@M00200:205:000000000-AKKM3:1:1101:16844:8652 2:N:0:1
TACTGGGGTATCTAATCCTGTTTGCTCCCCACGCTTTCGAGCCTCAGCGTCAGTAATGGACCAGTATGTCGCCTTCGCCACTGGTGTTCTTCCGAATATCTACGAATTTCACCTCTACACTCGGAGTTCCACATACCTCTTCCATACTCAAGATAGCCAGTATCAAAGGCAATTCCAAGGTTGAGCCCTGGGCTTTCACCTATGACTAAACTATCCGCCTACGCTCCCTTTACACCCAATACATCAGAGA
+
CCCCCGGGGGGGGGGGGGGGGGGGGGGGGGGGGGGGGGGGGGGGGGGGGGGGGGGGGGGGGGGGGGGGGGGGGGGGGGGGGGGGGGGGGGGGGGGGGGGGGGGGGGGGGFGGGGGFGGGFGGGDFEEGFGGGGGGGGFGFFGGFGFGFGFGGDFCF@FGFGGFGEFGGFGF5:DDFFFFDFFGFFGEFFG69DC7C?EC8*)9>=A;E5CEFFEFGFG>DF@A>FGFG4=@=EEFB@====E@C?5*@B=
@M00200:205:000000000-AKKM3:1:1101:19736:8679 2:N:0:1
TACTGGGGTATCTAATCCTGTTTGCTCCCCACGCTTTCGAGCCTCAGCGTCAGTAATGGACCAGTATGTCGCCTTCGCCACTGGTGTTCTTCCGAATATCTACGAATTTCACCTCTACACTCGGAGTTCCACATACCTCTTCCATACTCAAGATAGCCAGTATCAAAGGCAATTCCAAGGTTGAGCCCTGGGCTTTCACCTCTGACTAAACTATCCGCCTACGCTCCCTTTATGCCCAGTACATCAG
+
CCCCCGGGGGGGGGGGGGGGGGGGGGGGGGGGGGGGGGGGGGGGGGGGGGGEEGGGGGGGFFGGGGGGGGGGGGGGGGGGGGGGGGGGGGGGGEGGGGGGGGFGGGGGGGGGGDFDFFGGGFDEEGGFGGFGGGFGDFGFFGGFGFFFGFCFGFGFFGGFGGFGE?GGFCFFFFFDCBF5CFGGFGCFF+85*@6CC<:9*:CE7=CC*8578=FGA>D=AFAE2:B70:4A7A;=C=2>EE<?EE*
@M00200:205:000000000-AKKM3:1:1101:24905:8722 2:N:0:1
TACAAGGGTATCTAATCCTGTTCGCTCCCCGCGCTTTCGCTCCTCAGTGTCAGTTATGGCCCAGAGACCTGCCTTCGCCATTGGTGTTCCTCCTGATATCTGCGCATTCCACCGCTACACCAGGAATTCCAGTCTCCCCTACCACACTCTAGTTTGCCCGTATCGACTGCAGGTCTGAGGTTGAGCATCAGATTTTCACAATCGACGTGGCAAACGACCTACGAGCTCTTTATACCCAATACCTCAGAGA
+
CCCCCGGGGGGGGGGGGGGGGGGGGGGGGGEGGGGGGGGGGDGGGGGGGGGGGGGGGGFGFCFFGGGGGGGGGGGGGGGGGGGGGGGGGGGGGGGGGGGGGGGGGGGGGEGFGDEAGGGGDGGGGGEGGGGGGGGGCFEDFGGFGFGFGFGCFGGFFGGFGGFGFFGGEFFE55@FF8DFF86FFGGFFGGFFFGGAE,08CE=59A>DAFFF=5A@G46>39?7=84C>3<EEFECF?@E))9;@;);;
@M00200:205:000000000-AKKM3:1:1101:8234:8737 2:N:0:1
TACGGGGGTATCTAATCCTGTTTGCTCCCCACGCTTTCGCGCCTCAGCGTCAGAACCGGACCAGACAGCCGCCTTCGCCACTGGTGTTCTTGCGAATATCTACGAATTTCACCTCTACACTCGCAGTTCCGCTGTCCTCTTCCGGTCTCAAGCCAACCAGTATCGAAGGCAATTCTGTGGTTGAGCCACAGGCTTTCACCCCCGACTTAATCGGCCGCCTACGCGCCCTTTATACCCAATACATCAG
+
CCCCCGGGGGGGGGGGGGGGGGGGGGGGGGGGGGGGGGGGGGGGGGGGGGGGGGGGGGGGGGGGGGGGGGGGGGGGGGGGGGGGGGGGGGFGGGGGGGGGGGGGGCGGGGGGGGGFGGGGGGGGFGGGGGGGGGGGGFGFFGGFGEGFGFECFGGFFGGFFGCGDFGDFGFFFFFFFFC;FGDGAFGFAFGFFGGGFFC@D@>BBFFDECEE<DEG>GF1::::>E>D397-<4.:E??7?FFFF2?
@M00200:205:000000000-AKKM3:1:1101:5836:8746 2:N:0:1
TACTAGGGTATCTAATCCTGTTTGCTCCCCACGCTTTCGAGCCTCAGCGTCAGTAATGGACCAGTATGTCGCCTTCGCCACTGGTGTTCTTCCGAATATCTACGAATTTCACCTCTACACTCGGAGTTCCACATACCTCTTCCATACTCAAGATAGCCAGTATCAAAGGCAATTCCAAGGTTGAGCCCTGGGCTTTCACCTCTGACTAAACTATCCGCCTACGCTCCCTTTATGCCCAATACATCAG
+
CCCCCGGGGGGGGGGGGGGGGGGGGGGGGGGGGGGGGGGGGGGGGGGGGGGGGGGGGGGGGGGGGGGGGGGGGGGGGGGEGGGGFFGGGGGFGGGGEGGGGGGGGGGGFEGGGGGFGGGGGGGGGGGGGGFGGGGGGF8D9EFFGFFFFCCFGGGF9FC?DFFFFFGGFGFD55<=EFF5CDD=6EFFFD6DFFFFFEFBEDFFEEBE@EECEEFEFFDF@=AADGDFFG:EEEC6DEF2;=EEE@=
@M00200:205:000000000-AKKM3:1:1101:24850:8749 2:N:0:1
TACTAGGGTATCTAATCCTGTTCGCTCCCCACACTTTCGCTCCTCAGCGTCAGGTCATTCCCAGAGAACCGCCTTCGCCACCGGTGTTCCTCCTGATATCTGCGCATTTCACCGCTACACCAGGAATTCCGTTCTCCCCTGAATACCTCTAGTCTGCCCGTATCGGAAGCAAGCGCCGTGTTAAGCACGGCGTTTTCACTCCCGACGCGACAAACCGCCTACGAGCCCTTTAAACCCAATACATAAGCGAC
+
CCCCCGGGGGGGGGGGGGGGGFGGGGGGGGGGGGGGGGGGGGGGGGGGGGGGGGGGGGGGFCGGGGGGGGGGGGGGGGGGGGGGEGGGGGFGGGGGGGGGFGGGGGGGGGFGGGC>GGGFFGGGFFFGGGGGGGGFFFGBFF?DG5=DGFGGGGGFFGGEGDD6:?DEDFFEFBEEAEGFGFFGFFGFFGEE5EGGBCGC45=@5>>B;BFFF1C;6DBB?71@3:)9294A<4>:E61()482)-6)3,(
@M00200:205:000000000-AKKM3:1:1101:20153:8784 2:N:0:1
TACCGGGGTATCTAATCCTGTTTGCTCCCCACGCTTTCGCGCCTCAGCGTCAGAACCGGACCAGACAGCCGCCTTCGCCACTGGTGTTCTTGCGAATATCTACGAATTTCACCTCTACACTCGCAGTTCCGCTGTCCTCTTCCGGTCTCAAGCCAACCAGTATCGAAGGCAATTCTGTGGTTGAGCCACAGGCTTTCACCCCCGACTTAATCGGCCGCCTACGCGCCCTTTATGCCCAGTACATCAGAGAC
+
CCCCCGGGGGGGGGGGGGGGGGGGGGGGGGGGGGGGGGGGGGGGGGGGGGGGGGGGGGGGGGGGGGGGGGGGGGGGGGGGGGGGGGGGGGGGGGGEGGGGGGGGGCFFGEFGGGGFGGGGGGFGGDBEFGGGGGGFGFGCFDGFGFGFGFGGGGGFFGGFFG7EAFGD>FFFFFFFFFGFGGGGFGGFFGCFF=?CACGEFFFFFB>;9CEFF6CE;DEF???>>E>D9>:>4:)2;:6B9AA))),.7?(
@M00200:205:000000000-AKKM3:1:1101:8961:8828 2:N:0:1
TACAAGGGTATCTAATCCTGTTTGCTCCCCACGCTTTCGAGCCTCAGCGTCAGTAATGAGCCAGTGTGTCGCCTTCGCCACTGGTGTTCTTCCGAATATCTACGAATTTCACCTCTACACTCGGAGTTCCACACACCTCTCTCATACTCAAGACACCCAGTATCAAAGGCAATTCCGAGGTTGAGCCCCGGGATTTCACCCCTGACTTAAATGTCCGCCTACGCTCCCTTTACACCCAGTACATCAGAGAC
+
CCCCCGGGGGGGGGGGGGGGGGGGGGGGGGGGGGGGGGGGGGGGGGGGGFGGGGGGGGGGFGGGGGGGGGGGGGGGGGCGGGGGGGFEGGGGGGGGGFGGFGGGGE@FGGGGGGGFFGGGGGDC@CEGGGGGGGCGGFGBFGGFGFDDGF,?EFGFFGGF@GEGFFGGFGFDFEFFBAGEFFGGFGFFBDC>>EGFAEF@C945)0AEC;6*8AGD>C?((7=4(=ADFG3)9?<3E(1467C<?>@33((
@M00200:205:000000000-AKKM3:1:1101:15527:8837 2:N:0:1
TACAGGGGTATCTAATCCTGTTTGCTCCCCACGCTTTCGAGCCTCAGCGTCAGTTACAGACCAGAGAGCCGCTTTCGCCACCGGTGTTCCTCCATATATCTACGCATTTCACCGCTACACCTGGAATTCCACTCTCCCCTTCTGCACTCAAGTCCTCCAGTTTCCACAGCGTCCACTGGTTAAGCCACTGCCTTTACCTTCAGACTTAAAGAACCGCCTGCGCTCGCTTTATACCCCATACATCAG
+
CCCCBGGGGGGGGGGGGGGGGGCGFGGGGGGGGGGGGGGFFGGGGGGGGGGGGACFAAFA@@FG@,FGDBFE:CGFGGGG:FGGGGGGGGC<4=?FGGGGGGFGGGGGGGGGGGGFGGGG,@=D8EGGGG8EC?CF8:?56DF+E;D=F5AF;+6CFGGFG8DG9F83:FA@*=B*3*+5@9=7@D,;?CFFFFC++020:8**00;:8**6B@C*);*-:5>)8*8/89;<?E<E*/=(8;EEE3
@M00200:205:000000000-AKKM3:1:1101:24521:8879 2:N:0:1
TACGGGGGTATCTAATCCTGTTCGCTCCCCACACTTTCGCTCCTCAGCGTCAGGTCATTCCCAGAGAACCGCCTTCGCCACCGGTGTTCCTCCTGATATCTGCGCATTTCACCGCTACACCAGGAATTCCGTTCTCCCCTGAATACCTCTAGTCTGCCCGTATCGGAAGCAAGCGCCGTGTTAAGCACGGCGTTTTCACTCCCGACGCGACAAACCGCCTACGAGCCCTTTAAACCCAGTACATCAGCGA
+
CCCCCGGGGGGGGDGFGGGGGGGGGGGGGGGGGGGGGGGGGFGGGGGGGGGGGGGGGGGGGGGGGGGEFGGGGGGGGGGGGGGGGGGDGGGGGGGGGGCFCGGDGGGCGGGGGGGD6FGGGGGE7FGGGGGFGGGGCFGDDC8?FFFEGFGGFFGFAFGAGGDGDDGG*@FE55?5A?DEFGG7@?<FE)5=8>C<@?FEF@@BF629>9BFFBGE0DBB03<)1:7C<*,4)57:81??29)).6))40
@M00200:205:000000000-AKKM3:1:1101:13795:8899 2:N:0:1
TACTAGGGTATCTAATCCTGTTTGCTCCCCACGCTTTCGCGCCTCAGCGTCAGAACCGGACCAGACAGCCGCCTTCGCCACTGGTGTTCTTGCGAATATCTACGAATTTCACCTCTACACTCGCAGTTCCGCTGTCCTCTTCCGGTCTCAAGCCAACCAGTATCGAAGGCAATTCTGTGGTTGAGCCACAGGCTTTCACCCCCGACTTAATCGGCCGCCTACGCGCCCTTTACACCCAGTACATCAGAAAT
+
CCCCCGGGGGGGGGGGGGGGGGGGGGGGGGGGGGGGGGGGGGG7FGGGGGGGGGGGGGGGGGGGGGGGGGGGGGGGGGGGGGGGGGGGGGGGGGGGGGGEGGGGGDGGGGGGGGGFGGGGGGGGGGBEGGGGGGGGFFFEFGFFGFGFGFD?FGGFFE6;@DCCAFGGFGFFF@CCFFG5FFD>CGGFFGGFFGGGFCFB=@@>925?<CCF;7EE@GF;13?FFGFGC5:4:AAFE64.:AA26-42)))
@M00200:205:000000000-AKKM3:1:1101:22089:8901 2:N:0:1
TACGCGGGTATCTAATCCTGTTTGCTACCCACGCTTTCGAGCCTCAGTGTCAGTTACAGTCCAGAGAGCCGCTTTCGCCACCGGTGTTCCTCCATATATCTACGCATTTCACCGCTACACATGGAATTCCACTCTCCTCTACTGCACTCAAGTCTAACAGTTTCCAATGCACACAATGGTTGAGCCACTGCCTTTTACATCAGCCTTATTAAACCACCTGCGCTCGCTTTACACCCAATACATCAG
+
CCCCCGGGGGGGGGGGGGGGGGGGGGGGGFGGGGGGGGGGGGGGGGGGGGGGGGGGGGGGGGGGGGGGGGGGGGGGGGGGEGGGGGGGGGFGGGGGGGGGGGGGGGGFGGGFGGGFDGGGGGGFGGGFFGGGGGGGGFFFFGGFGFGFGFGGGGGFFGFFEDEGBFDDFGFFBDE*;?=BC8?FFGGAF6CCFCFCAEFCEB@):C*>;EEEFF6;>>A:@>=2(/)*/*@E?<36C1(6=8<547
@M00200:205:000000000-AKKM3:1:1101:14267:8904 2:N:0:1
TACAAGGGTATCTAATCCTGTTTGCTCCCCACGCTTTCGAGCCTCAGCGTCAGTAATGGACCAGTATGTCGCCTTCGCCACTGGTGTTCTTCCGAATATCTACGAATTTCACCTCTACACTCGGAGTTCCACATACCTCTTCCATACTCAAGATAGCCAGTATCAAAGGCAATTCCAAGGTTGAGCCCTGGGCTTTCACCTCTGACTAAACTATCCGCCTACGCTCCCTTTATACCCAATACATCAGAGAC
+
CCCCCGGGGGGGGGGGGGGGGGGGGGGGGGGGGGGGGFGGEGGGGGGGGGGGFFGGGGGGGGGGGGGGGGGGGGGGGGGGGGCFFGGGGGGGGGGGGGGGGGGGGFFGGGGGGGGFGGEFGGGGEDCCFGGGGCF@?DD5DGGFGFGFGBD=EGFFFGCFDF79F9=9?FFFFDDDD?DDFGGGFGFFFCDFBCEGAEG@@BF5*:*A0>C@A*>C=FFFFBADFG4CF8:*86/<8@=:BB:7**.3>@(
@M00200:205:000000000-AKKM3:1:1101:11531:8915 2:N:0:1
TACTCGGGTATCTAATCCTGTTTGCTCCCCACGCTTTCGAGCCTCAGCGTCAGTAATGGACCAGTATGTCGCCTTCGCCACTGGTGTTCTTCCGAATATCTACGAATTTCACCTCTACACTCGGAGTTCCACATACCTCTTCCATACTCAAGATAGCCAGTATCAAAGGCAATTCCAAGGTTGAGCCCTGGGCTTTCACCTCTGACTAAACTATCCGCCTACGCTCCCTTTAAACCCAGTACATCAG
+
CCCCCGGGGGGGGGGGGGGGGGGGGGGGGGGGGGGGGGEGGGGGGGGGGGG@GGGGGGGGGGGGGGGGGGGGGGGGGGGGGGG<FGGGGGGGGGGGGGGGGGGGGFGGGGGGFFGFCFGFFGGGCEEGGFEGFGFGGFFBFGGFG78:DFD84=D+BFGFF9DGCEGGFGFDFFFFFFGFCFDCDFFFF?F*@CGGF;CC=@CFCEE=*8CFFFGG5CA98:=?7EFF0;6A769:@>9:*><?EE*
@M00200:205:000000000-AKKM3:1:1101:10587:8921 2:N:0:1
TACGGGGGTATCTAATCCTGTTTGCTCCCCACGCTTTCGAGCCTCAGCGTCAGTAATGAGCCAGTGTGTCGCCTTCGCCACTGGTGTTCTTCCGAATATCTACGAATTTCACCTCTACACTCGGAGTTCCACACACCTCTCTCATACTCAAGACACCCAGTATCAAAGGCAATTCCGAGGTTGAGCCCCGGGATTTCACCCCTGACTTAAATGTCCGCCTACGCTCCCTTTACACCCAGTACATCAG
+
CCCCCGGGGGGGGGGGGGGGGGGGGGGGGGGGGGGGGGGGGGGGGGGGGGGGGGGGGGGGGGGGGGGGGGGGGGGGGGGGGGGGGGFGGFGGGFGFGGGGGGGGGGGGGGGGGGGFGGGGGGFEEGEGGGGGGGGGGFGFFGGFGFGFGFGFGGGFFGGFDF9CEFGGFEFFFFF7FDGAFFGGFGGFADGFFC6C8<E=DFFD2>BEFE><CFF>2CB(:;@B@EFGDDE<E373C?336>B9567
@M00200:205:000000000-AKKM3:1:1101:23844:8928 2:N:0:1
TACTAGGGTATCTAATCCTGTTCGCTCCCCACGCTTTCGAGCCTCAGCGTCAGTAATGAGCCAGTGTGTCGCCTTCGCCACTGGTGTTCTCCCGAATATCTACGAATTTCACCTCTACACCCGGAGTTCCACACACCTCTCTCATCCTCAAGACACCCAGTATCAAAGGCAATTCCGAGGTTGAGCCCCGGGATTTCACACCTGACTTAAATGTCCGCCTACGCTCCCTTTCAACCCAATACATCAG
+
CCC,@FFGFGFGGDGGGF@,FG,BFGFGGGGGGGGGDGGCF@FGGGGGGGGE7EEDFG,@FGGGGGFF9@FGEGGGGGGCFGGGGGGGGF,EDFGGGGGGG=FFB?FGGGGGGDE6FFFG,@+@+@=FGDEFDEDGGFGEF?F530+:D8D89?+33>+*63;D*++,3@*:**++00C5CDFG5:FF>C*<5@?F6/:*7))0-<;*>8/*>5B@@DF?252)//89*26.5)),=038)/46.7)
@M00200:205:000000000-AKKM3:1:1101:3710:8934 2:N:0:1
TACGAGGGTATCTAATCCTGTTTGCTACCCACGCTTTCGAGCCTCAGTGTCAGTGACAGTCCAGAGAGCCGCTTTCGCCACCGGTGTTCCTCCATATATCTACGCATTTCACCGCTACCCATGGAATTCCACTCTCTTCTACTGCACGCACGTCTACCAGTTTCCAATGCCCACAATGGTTGAGCCACTGCCTTTTACATCAGACTTATTAACCCACCTGCGACCCCTTTAAACCCAATCCATAAG
+
CCCCCGGGGGGGGGGGGGGGGGFGGGGFGGFGGGGGGGGGGGGGGGGGGGGFGGGGGGGGGGGGGGGGGGGGGC7,@F,@F<B:7+B:E;;F,<E?E9,,,@?DG>CCF;,A<+49088FE,E,B4EFE,,,+1=E,4=*;6=+=88)69+6@DCF+663=D;DBDD8*6*);>A*0:+1@+++0@E36+<9AFGF+82;E9**38;30;@7*8,4<49):)))(*)*C6*/*>:(*/6,().))/
@M00200:205:000000000-AKKM3:1:1101:16002:8965 2:N:0:1
TACGAGGGTATCTAATCCTGTTTGCTACCCACGCTTTCGAGCCTCAGTGTCAGTTACAGTCCAGAGAGCCGCTTTCGCCACCGGTGTTCCTCCATATATCTACGCATTTCACCGCTACACATGGAATTCCACTCTCCTCTACTGCACTCAAGTCTAACAGTTTCCAATGCACACAATGGTTGAGCCACTGCCTTTTACATCAGACTTATTAAACCACCTGCGCTCGCTTTAAGCCCAGTCCATCAG
+
CCCCCGGGGGGGGGGGGGGGGGGGGGGGGGGGGGGGGGGGFGGGGGGFGGGGFGGGGGGGGGGGGGGGGGGGGDGGGGGGGGGGGGGGGGGGGGGGGGGGGGGGGGGGGGGFGGGFGGGGGGGGFFFGGGGGGGGGGFDDFGGFG98DDFFFGGGFFEGFGGFFFFCFFG?=DDBFDD=FGEF?FFGFF6CFAFFFACFEFF@5880:EFFF5>FFCC9@B42BA*:77?C***.-220.)*9==7
@M00200:205:000000000-AKKM3:1:1101:26828:8969 2:N:0:1
TACTGGGGTATCTAATCCTGTTTGCTCCCCACGCTTTCGAGCCTCAGCGTCAGTAATGGACCAGTATGTCGCCTTCGCCACTGGTGTTCTTCCGAATATCTACGAATTTCACCTCTACACTCGGAGTTCCACATACCTCTTCCATACTCAAGATAGCCAGTATCAAAGGCAATTCCAAGGTTGAGCCCTGGGCTTTCACCTCTGACTAAACTATCCGCCTACGCTCCCTTTAAGCCCAATACATCAG
+
CCCCCGGGGGGGGGGGGGGGGGGGGGGGGGGGGGGGGGGGGEGGGGGGGGGGGGGGGGGFGGGGFGFGGGGGGGGGGGGGGGGGGGGGGGGGGGGGGGGGGGGGGGGGGGGGGGGFGGGGGF@EGGGGADFGGGGGFFGFF@DDFFGFGFG6EF88D8AFED>DBDADFGFFBFBFFDGFGGFFFFD?DDDFFCFGFFGFF@6)886A@C@@E<F8ACB@5845AEEG@FF4AAEFF=(87=B*857
@M00200:205:000000000-AKKM3:1:1101:23994:8988 2:N:0:1
TACAGGGGTATCTAATCCTGTTCGCTCCCCATGCTTTCGCTCCTCAGCGTCAGTTAATGCCCAGAGACCTGCCTTCGCCATCGGTGTTCCTCCTGATATCTGCGCATTTCACCGCTACACCAGGAATTCCAGTCTCCCCTACATCACTCTAGTCTGCCCGTACCCACCGCAGATCCGGAGTTGAGCCCCGGACTTTCACCGCAGACGCGCCAAACCGCCTACGAGCTCTTTAAACCCAATACCTCAGAGAC
+
CCCCCGGGGGGGGAFGGGGGGGGGGGGGGGGGGGGGGGCGGGGGGFGGGGGGGGGGFFGGGGFFG<EGGGGGGGGGGGGGGGGGGGGGGGGGGGFFGGGGGGGEGGGGGGGGGGGEGGCGGGG>FCFGGGGGFGGGGFEDFGGFGFGFGFD+7=EFFGF5E>ADE6DE>E*:9DFFF>6@>DC+9<CFBDC5@ECFF?<*7:222>(5-(219@FG0CB6?F3)35)9**62):7:E3:0).4)4(45)4(
@M00200:205:000000000-AKKM3:1:1101:5248:9002 2:N:0:1
TACAAGGGTATCTAATCCCGTTTGCTCCCCTGGCTTTCGTGTCTCAGCGTCAGCACACTCCCAGCTACCTGTTTTCACCATGGGCGTTCCAGATGATATCTACGCATTTCACCGCTCCACCATCTGTTCCGGTAGCCCCTAAGTGGCTCAAGATCGCCAGTATACCAAGCGGTTCCACGGTTAAGCCGTGGGATTTCACAAGTTACTTAACGACCCGCCTACCCACGCTTTAAACCCAATACTTCAGCGA
+
CCCCCGGGGGGGGGGGGGGGGGDGGGGGGGGFFGGGGGGGGFGGGGGGGGGGGGGGGGGG,CFGGFGGDFGGFGGGGGFFGDEFCFGGGCEGFGGGGGGGGGEGGGECFGGGGGGFGGGGGGGGECEGGGEE=CDG=6CDFCG<=+6:D?FF,+=0@EG5DCD8DD6@DGDFB5?FFB+9@=9FFGGE59C5?7@C;AA*>5**3;AACEF)5>CE@GFFFB()7:):*1,.))7@712(==)))7)).6
@M00200:205:000000000-AKKM3:1:1101:20700:9011 2:N:0:1
TACCCGGGTATCTAATCCTGTTTGCTCCCCACGCTTTCGCGCCTCAGCGTCAGAACCGGACCAGACAGCCGCCTTCGCCACTGGTGTTCTTGCGAATATCTACGAATTTCACCTCTACACTCGGAGTTCCACATACCTCTTCCATACTCAAGATAGCCAGTATCAAAGGCAATTCCAAGGTTGAGCCCTGGGCTTTCACCTCTGACTAAACTATCCGCCTACGCTCCCTTTACACCCAATACATCAGAGA
+
CCCCCGGGGGGGGGGGGGGGGGGGGGGGGGGGGGGGGGGGGGGGGGGGGGGGGGGGGGGGGGGGGGGGGGGGGGGGGGGGGGGGGGGGGGGGGGGGGGGGGGGGGGGGGGGGGGGFGGGGGGGDFEEGGGGGGGGGGFFFFEGFGFGFGFGGGGGFFDGFGGFGFFGGFGFFFFCFFFGFGG55ADG>A?E?FFGG49796>=)**:A:BEFFFG:@DF9=>?A>CEGG7=<E?E@GF@@FF@??3<<)3
@M00200:205:000000000-AKKM3:1:1101:3919:9031 2:N:0:1
TACTGGGGTATCTAATCCTGTTTGCTCCCCACGCTTTCGAGCCTCAGCGTCAGTAATGAGCCAGTGTGTCGCCTTCGCCACTGGTGTTCTTCCGAATATCTACGAATTTCACCTCTACACTCGGAGTTCCACACACCTCTCTCATACTCAAGACACCCAGTATCAAAGGCAATTCCGAGGTTGAGCCCCGGGATTTCACCCCTGACTTCAATGTCCGCCTACGCTCCCTTTACACCCACTACTTCAGCAAT
+
CCCCCGGGFEGGGGEGGGGGGGFFEGGGGEGGEGGGGGGGGGGGGDFFEFGDCFGFGGDGGGGGGG6CFGGFGGGFGGGGGGEFGGEGGFCEGDE:FGGGG8FGFGGGFGFFADFFGGFGGGGECEEGGCFGGGGGGFGFFGGFGCGCFFCDD=FFFEG5DDBFEF8DFFFDFDFF?AGFFFF6CCFFBGGA>EGDFEDEFBBBFBBE;AC4<ECD(:;52>=5>EEF*2)1)9;/==0@83))7?E3),)
@M00200:205:000000000-AKKM3:1:1101:26813:9050 2:N:0:1
TACAAGGGTATCTAATCCTGTTTGCTCCCCACGCTTTCGAGCCTCAGCGTCAGTAATGGACCAGTATGTCGCCTTCGCCACTGGTGTTCTTCCGAATATCTACGAATTTCACCTCTACACTCGGAGTTCCACATACCTCTTCCATACTCAAGATAGCCAGTATCAAAGGCAATTCCAAGGTTGAGCCCTGGGCTTTCACCTCTGACTAAACTATCCGCCTACGCTCCCTTTATACCCAATACATCAGATAT
+
CCCCCGGGGGGGGGGGGGGGGGGGGGGGGGGGGGGGGGGGGGGGGGG8FFGGGGGGGGGGGGGGGGGGGGGGGGGGGGGGGGGFFGGGGGGGDGGCCEFGGGGGGGDFGGFGGEDDFGGGGGGGGGGGGGGGGGGGGF8=FCFDGFGEGF8DFFGFFGGFGGCGFBFG?,98DEFFF;65C9D=9AEFFGFFBDFGA=CEEFF@CE**3>@CCFG?>GFFFFF5-;9FGFEFEFF?7B2BE:BC587=*9*
@M00200:205:000000000-AKKM3:1:1101:16600:9077 2:N:0:1
TACGGGGGTATCTAATCCTGTTTGCTCCCCACGCTTTCGAGCCTCAGCGTCAGTAATGAGCCAGTGTGTCGCCTTCGCCACTGGTGTTCTTCCGAATCTCTACGAATTTCACCTCTACACTCGGAGTTCCACACACCTCTCTCATACTCAAGACACCCAGTATCAAAGGCCATTCCGATGTTGAGCCCCGGGATTTCACCCCTGACTTAACTTTCCGCCTACGCTCCCTTCACCCCCAATACATCACATAC
+
CCCCCGGGGCEEGFD,;CFEFGGGGGGGFFFGGGGGGGGDCE@FFF<@FGEE,CF9FF,BA6@EFFG<BEEGGDF,,CF:FFFG5,9=EFCGDCCF:+@F;,F@4=FFCFDF<98:7EFFFF++4+@,,@,40@=@EBDDB=EB,=D9891DC8D??+=*=+CCE?+@96*1;7C?A?*06,++*,49DG***4,;+?E=BBFBB=*8=8****,1(/5(6=(=;8284:()7)((44((4?7)447<)4)
@M00200:205:000000000-AKKM3:1:1101:15263:9080 2:N:0:1
TACGAGGGTATCTAATCCTGTTTGCTCCCCACGCTTTCGAGCCTCAGCGTCAGTAATGGACCAGTATGTCGCCTTCGCCACTGGTGTTCTTCCGAATATCTACGAATTTCACCTCTACACTCGGATTTCCACATACCTCTTCCATACTCAAGATAGCCAGTATCAAAGGCAATTCCAAGGTTGAGCCCTGGGCTTTCACCTCTGACTAAACTATCCGCCTACGCTCCCTTTAAACACAATACATCAG
+
CCCCCGGGGGGGGGGGGGGGGGGGGGGGGGGGGGGCFGGFFGGGGGGGGGGGGGGGGGGGGGGGGFGGGGEFGGGG7CFGGGGFCFGEGGGGGDGCGGGGGGGGGGGGGGFFGGGF=E=FFE8EG+B?FGGGGFGGFBFEFAFFCFDDGC=89D95@F6DDDE@C+=96DFDFDF79FGFGFFGFGFFFDG*:7CFF<<CEBEF<A6A5)1;679@@GDAAB@5)1997D=C**7*=(5*8;*0>>7
@M00200:205:000000000-AKKM3:1:1101:26306:9080 2:N:0:1
TACGGGGGTATCTAATCCTGTTCGCTCCCCACACTTTCGCTCCTCAGCGTCAGGATATTCCCAGAGAACCGCCTTCGCCACCGGTGTTCCTCCTGATATCTGCGCATTTCACCGCTACACCAGGAATTCCGTTCTCCCCTGAATACCTCTAGTCTGCCCGTATCGGAAGCAAGCCAGGTGTTAAGCACCTGGTTTTCACTCCCGACGCGACAAACCGCCTACGAGCCCTTTACACCCAATACATCAGCGAC
+
CCCCCGGGGGGGGGGGGGGGGGGGGGGGGGGGGGGGGGGGGGGGGGGGGGGGEFGGGGGGGGFGGFGFGGEGGGGGDGGGGGDGGEGGGGGGGGGFGGGGGGGDGGGGGGGGGGGFGGGGGGGGGGGGGGGGGGGGGFGDFGGFGFC7DFGGGGGFFEGEGDCGFFDE>FF=6CFFF>DFFEGGFGGFFGFFFGGFFEGFFFF2=>@B>1>@F@F*(9B((8<DFGFC95?FF47:EBBFD>DFA-,)-,(
@M00200:205:000000000-AKKM3:1:1101:16845:9082 2:N:0:1
TACAGGGGTATCTAATCCTGTTTGCTCCCCACGCTTTCGAGCCTCAGCGTCAGTAATGGACCAGTATGTCGCCTTCGCCACTGGTGTTCTTCCGAATATCTACGAATTTCACCTCTACACTCGGAGTTCCACATACCTCTTCCATACTCAAGATAGCCAGTATCAAAGGCAATTCCAAGGTTGAGCCCTGGGCTTTCACCTCTGACTAAACTATCCGCCTACGCTCCCTTTAAGCCCAATACATCAGCAA
+
CCCCCGGGGGGGGGGGGGGGGGGGGGGGGGGGGGGGGGGGGGGGGGGGGGGGDGGGGGGGGGGGGGFGGGGGGGGGGGGGGGGGGGFGFFGGGGCGGGFGGGGGGGGGCGGGGGGFGGGGGGGGFGGGGGGGGGGGGFGFFGGFGFGFGFG6D=FFFGGFGGFFFFDGBCFDFFFFFFGFGGGGBFGFF=DDFGGGFFGFF@6CEE5A5=:CCEGF=DB558ADDGFG*A4*:49.=(>@;=774**)*-
@M00200:205:000000000-AKKM3:1:1101:6902:9101 2:N:0:1
TACACGGGTATCTAATCCTGTTTGCTCCCCACGCTTTCGAGCCTCAGCGTCAGTAATGAGCCAGTGTGTCGCCTTCGCCACTGGTGTTCTTCCGAATATCTACGAATTTCACCTCTACACTCGGAGTTCCACACACCTCTCTCATACTCAAGACACCCAGTATCAACGGCAATTCCGAGGTTGAGCCCCGGGATTTCACCCCTGACTTAAATGTCCGCCTACGCTCCCTTTATGCCCAGTACATCAGAGAC
+
CCCCCGGGGGGGGGGGGGGGGGDFGGGGGGFGGGGGGGGGGGGGGGGGGGGGGGGGGCFGGGGGGGGFGGGGGGGGGGGGGGGFGGGGGFGGGEC7FFGGGGGG@DFGGGGGGGFFCFGGAF8+7BCFGFADFEGDEDGEFGFFGFGFGFDDDDDF?GGBDDEGFD=E*CEFF57BD>GFGFGGA?C9?GC>BECGFEG7>A@==38>*>=457=>5)85537),38CC74>CE9=E@(/4;?))/)))6(
@M00200:205:000000000-AKKM3:1:1101:4332:9105 2:N:0:1
TACTCGGGTATCTAATCCTGTTTGCTCCCCACGCTTTCGAGCCTCAGCGTCAGTAATGGACCAGTATGTCGCCTTCGCCACTGGTGTTCTTCCGAATATCTACGAATTTCACCTCTACACTCGGAGTTCCACATACCTCTTCCATACTCAAGATAGCCAGTATCACAGGCAATTCCAAGGTTGAGCCCTGGGCTTTCACCTCTGACTAAACTATCCGCCTACGCTCCCCTTATACCCAATACATCAGAGC
+
CCCCCGGGGGGGGGGGGGGGGGGGGGGGGGGGDGGGGGGDC@GGGGGGGGGGGGG9FEFGGGGGGGGGGGGFGGGGGGGGGGGDFGGGGGGGGEFGGGGGGGGGC?FGGGGGGGGFDFGGFGG7+@BFGEDFGFGGFFGFFGGFGFF<DFGGGFCDFGFFE8EGF+AF??FDFEFFFFGFFGG6FF?FF66DFGGG5EG@@58@:*0;8@EA;EFGAGBA))747CAG*;<E48C5>>B3;>BFEF*5*(
@M00200:205:000000000-AKKM3:1:1101:17934:9108 2:N:0:1
TACTAGGGTATCTAATCCTGTTTGCTCCCCACGCTTTCGAGCCTCAGCGTCAGTAATGGACCAGTATGTCGCCTTCGCCACTGGTGTTCTTCCGAATATCTACGAATTTCACCTCTACACTCGGAGTTCCACATACCTCTTCCATACTCAAGATAGCCAGTATCAAAGGCAATTCCAAGGTTGAGCCCTGGGCTTTCACCTCTGACTAAACTATCCGCCTACGCTCCCTTTACGCCCAATACATCAGAGA
+
CCCCCGGGGGGGGGGGGGGGGGGGGGGGGGGGGGGGGGGGGGGGGGGGGGGGGGGGGGGGGGGGGGGGGGFGGGGGGGGGGGGGGGGGGGGGGGDGGGGGGGGGGCGGGGGGGGGFGGGGGG?E=BEGGGGGDGCFGFGFFGGFGFGFGFGGGDFFF,6:FGFGFFGGFGFFFFFFFFGFGG6=DC??FFC*;8ADFCGFFFFFFFEEECEFF7E<=FE=>@59:EBGDF<4CFA5E?=3BEBEF4=B7:
@M00200:205:000000000-AKKM3:1:1101:18882:9130 2:N:0:1
TACCAGGGTATCTAATCCTGTTTGCTCCCCACGCTTTCGAGCCTCAGCGTCAGTAATGGACCAGTATGTCGCCTTCGCCACTGGTGTTCTTCCGAATATCTACGAATTTCACCTCTACACTCGGAGTTCCACATACCTCTTCCATACTCAAGATAGCCAGTATCAAAGGCAATTCCAAGGTTGAGCCCTGGGCTTTCACCTCTGACTAAACTATCCGCCTACGCTCACTTTACACCCAATACATCAG
+
CCCCCGGGGGGGGGGGGGGGGGGGGGGGGGGGGGGGGGGGGGGGGGGGGGGGGGGGGGGGGGGGGGGGGGGGGGGGGGGGGGGGGGGGGGGGGGGGGGGGGGGGGGGGGGGGGGGFGGGGGGGDC8BFF=FGGGGGGFGFF=FFF;FFGFGGFDDFF=ADGGFGCFGGFGFFFEBFFFGDFFGDDGGFF?DFDDFDFEC:@C@5@ACE@)=EEA9D>DE858AEDGEG7CECECF=BB5@=@BFFF:
@M00200:205:000000000-AKKM3:1:1101:10983:9184 2:N:0:1
TACAAGGGTATCTAATCCTGTTTGCTCCCCACGCTTTCGAGCCTCAGCGTCAGTAATGGACCAGTATGTCGCCTTCGCCACTGGTGTTCTTCCGAATATCTACGAATTTCACCTCTACACTCGGAGTTCCACATACCTCTTCCATACTCAAGATAGCCAGTATCAAAGGCAATTCCAAGGTTGAGCCCTGGGCTTTCACCTCTGACTAAACTATCCGCCTACGCTCCCTTTAAACCCAATACATCAGAGA
+
CCCCCGGGGGGGGGGGGGGGGGGGGGGGGGGGGGGGGGGGGGGGFGGGGGEEGGGGGGGGGGGGGGGGGGGGGGGGGGCGGFGGGGGGGGGGGGGGDFGGGGGGGGGGGGGGGGGFG<FFGGCEEGGGGGDGGGGGFFFEBFGFGFGF?FGGGGGFFGFFFFDFEFGFFCBDD=DFDDFFGGCFFGGAFCFFFFFFFCF=EF@@EEEE@BEEFFGFAGFAD0>4:C>FFD:6AC32>====EECEF=>=>
@M00200:205:000000000-AKKM3:1:1101:18984:9196 2:N:0:1
TACTAGGGTATCTAATCCTGTTTGCTCCCCACGCTTTCGAGCCTCAGCGTCAGTAATGGACCAGTATGTCGCCTTCGCCACTGGTGTTCTTCCGAATATCTACGAATTTCACCTCTACACTCGGAGTTCCACATACCTCTTCCATACTCAAGATAGCCAGTATCAAAGGCAATTCCAAGGTTGAGCCCTGGGCTTTCACCTCTGACTAAACTATCCGCCTACGCCCCCTTTACACCCAATACATCTGAGAC
+
CCCCCGGGGGGGGGGGGGGGGGGGGGGGGGGGGGGGGGGGGGGGGGGGGGGGGGGGGGGGGGGGGGGFGGGGGGGGGGGGGGGGGGGGGGGGGGGGGGGFGGGGGFGGGGGGGGGFGGGGFGGGEGCGFGGFGG+CEFGFFGGFGFGFGF?DGGGFFGGF8+CDE7=;?FF<FFFF7D=9FGDFFGGFDC?FFFDD8AFCE50):7*;*):75EC,)*<=D@=*)*:>*;6*><*01((0)>E??*10*8*
@M00200:205:000000000-AKKM3:1:1101:20635:9222 2:N:0:1
TACGCGGGTATCTAATCCTGTTTGCTCCCCACGCTTTCGAGCCTCAGTGTCAGTTACAGGCCAGAGAGCCGCTTTCGCCACCGGTGTTCCTCCATATATCTACGCATTTCACCGCTACACATGGAATTCCACTCTCCTCTCCTGCACTCAAGTCTACCAGTTTCCAATGCATACAATGGTTGAGCCACTGCCTTTTACACCAGACTTAATAAACCACCTGCGCTCGCTTTACGCCCAGTACATCAG
+
CCCCCGGGGGGGGGGGGGGGGGGGGGGGGGGGGGGGGGGGGGGGGGGGGGGGGGGGGGGGGGGGGGGGGGGGGGGGGGGGGGGGGGGGGGGGGGGGGGGGGGGGGGGGGGGGGGGFGGGGGGGGGGGGGGGGGGGFGFGEFGGFGFGFCFG6=DDFFGGFAFDGFFGGFGFEF6:CAFCBFE+7:DG5A59CFEGFFFE@DB>B==6C=EE<*6BE=DFBD>=42*?DDC9C03298(6495?EE@
@M00200:205:000000000-AKKM3:1:1101:11940:9237 2:N:0:1
TACTAGGGTATCTAATCCTGTTTGCTCCCCACGCTTTCGCACCTCAGCGTCAATATCTGTCCAGATGGCCGCCTTCGCCGCTGGTGTTCCTCCCGATATCTACGAATTTCACCTCTACACCGGGAATTCCGCCATCCTCTCCAGTATTCAAGTCCCTCAGTTTCGAATGCACTTCCTCGGTTAAGCCGAGGGCTTTCACCCCCGACTTAGGGGACCGCCTACGTCCACTTTCCGCCCAGTACATCAGAGCT
+
CCCCCGGGGGGGGFGGGGGGGGGGGGGGGGGGGGGGGGGGGGGFGGGGGGGGGFGGGGGFGGGGFG9FFGGGGGGGFGGGGGFGGGGGGGDGGGGGGDGGGFGCF8FFDGCGGGGF?FFGGDDCCEFGGGGGGGGGGFGFFGG5=99CFFFFGGGFFGD*7?0DAFD,;E?CFEFFFFD5CC7<+7@**3;9@FCCF*5*(/2>(5037;4;1(3:6DA?;88;(2)9*:2).(,4?-(()6.5<9228()
@M00200:205:000000000-AKKM3:1:1101:3159:9243 2:N:0:1
TACTAGGGTATCTAATCCTGTTTGCTCCCCACGCTTTCGCGCCTCAGCGTCAGAACCGGACCAGACAGCCGCCTTCGCCACTGGTGTTCTTGCGAATATCTACGAATTTCACCTCTACACTCGCAGTTCCGCTGTCCTCTTCCGGTCTCAAGTCTCCCAGTATCGAAGGCAATTCTGTGGTTGAGCCACAGGCTTTCACCCCTGACTTAAACGACCGCCTACGCGCCCTTTAAACCCAATACATCAGCGCC
+
CCCCCGGGGGGGGGGGGGGGGGGGGGGGGGCGDGGGGGGGGGGGGGGGGGGGGCGGGGGGGGGGGGGGGGGGGGGGGGGGGGGGGGGGGGGGGGDEGGGGGGADFFGGFGGGGGGFGGCFGGF@@CEGGGE?DEGFGBGCDED5C@DDDC@+@D@9?B+6D8EG556@AGACF:6AF<E5FF7C>EG5C>?69=CFFEF9<=((:EB4>6>*0(=C;5>D?@2>(:89)9?294<:E6(34>)-.4))(((
@M00200:205:000000000-AKKM3:1:1101:21881:9257 2:N:0:1
TACAGGGGTATCTAATCCTGTTTGCTCCCCACGCTTTCGCGTCTCAGCGTCAGTGCCGTCCCAGCGAGCTGCCTTCGCCATTGGTGTTCCTCCTGATATCTGCGCATTTCACCGCTACACCAGGAATTCCACTCGCCTCTTCCGGACTCAAGCCCGACAGTTTCCACCGGCATCCCGAGGTTGAGCCTCGGACTTTCACGGCGGACTTGTCGGGCCGCCTACACGCTCTTTACACCCAATACATCAG
+
CCCCCGGGGGGGGGGGGGGGGGGGGGGGGGGGGGGGGGGGGGGGGGGGGGGGGGGGGGGGGGGGGGGGGGGGGGGGGGGGGGGGGGFEGGGGGGGGGGGGGFFFFD7B8EGGGGGDGGGCFCFGGGGGGG;FFGGECEGEFGFEGDGFGFGGCFGDEGGFDF@DEFFCAEBBFFAFFDCABDC>FF?AAGCEEG9=FFFF;FFF061>>>A?>FGGFGF03.2:4:.9<F24<<<?E<(43?3AAFF
@M00200:205:000000000-AKKM3:1:1101:15612:9259 2:N:0:1
TACCGGGGTATCTAATCCTGTTTGCTCCCCACGCTTTCGAGCCTCAGCGTCAGTAATGGACCAGTATGTCGCCTTCGCCACTGGTGTTCTTCCGAATATCTACGAATTTCACCTCTACACTCGGAGTTCCACATACCTCTTCCATACTCAAGATAGCCAGTATCAAAGGCAATTCCAAGGTTGAGCCCTGGGCTTTCACCTCTGACTAAACTATCCGCCTACGCTCCCTTTAAACCCAGTACATCAG
+
CCCCCGGGGGGGGGGGGGGGGGGGGGGGGGGGGGGGGGGGGGGGGGGGGGGGGGGGGGGGGGGGGGGGGGFGGGGGGGGGGFGGGGGGGGGGGGGGGGGGGGGGGGGGGGGGGGGFGGCFGG?C@CCGGGGGGGGGGFFEFGGFGFGFGFGGFFGFFGGFGGFGFFFAFGF59EFFFFGFGGGGFGGFACCFFCFGFFGC@DFE@E5A*@EFEEGGAFBAA@FFFGAFGFEE*@;@C22;CEEFE;:
@M00200:205:000000000-AKKM3:1:1101:6400:9275 2:N:0:1
TACTCGGGTATCTAATCCTGTTCGCTCCCCACACTTTCGCTCCTCAGCGTCAGGATATTCCCAGAGAACCGCCTTCGCCACCGGTGTTCCTCCTGATATCTGCGCATTTCACCGCTACACCAGGAATTCCGTTCTCCCCTGAATACCTCTAGTCTGCCCGTATCGGAAGCAAGCCAGGTGTTAAGCACCTGGTTTTCACTCCCGACGCGACAAACCGCCTACGAGCCCTTTACACCCAATACATCAGAGA
+
CCCCCGGGGGGGGGGGGGGGGGGGGGGGGGGGGGGGGGGGGGGGGGGGGGGGGGGGGGGGGGGGGGGGGGGGGGGGGGCGGGGGGGGGGGGGGGGGGGGGGGGGGGGGGGGGGGGFGGGGGGGGGGGGGGGGGGGGFFGDFGGFGFDFGFGFGGGFFGG>@CDGFBGGDGFBFFFFFFFFFDFF6DGF5CGFFGGFFEGAA4994:=B@@FFFFGF07B;?@1A(C:F<F?A)6<8C1(1,8<))6),.4
@M00200:205:000000000-AKKM3:1:1101:12652:9279 2:N:0:1
TACTCGGGTATCTAATCCTGTTTGCTCCCCACGCTTTCGAGCCTCAGCGTCAGTAATGGACCAGTATGTCGCCTTCGCCACTGGTGTTCTTCCGAATATCTACGAATTTCACCTCTACACTCGGAGTTCCACATACCTCTTCCATACTCAAGATAGCCAGTATCAAAGGCAATTCCAAGGTTGAGCCCTGGGCTTTCACCTCTGACTAAACTATCCGCCTACGCTCCCTTTATACCCACTACATACGAGA
+
CCCCCGGGGGGGGGGGGGGGGGGGGGGGGGGGGGGGGGGGGGGGGGGGGGGGGGGGGGGGGGGGGGGGGGGGGGGGGGGGGGGGGGGGGGGGGGGFGGGGGGGGDGGGGGFGGGGFGGGGFGGGDEEGGGGGGGGGGFGEFGFDFFDDD?EFFGGBFFFFD90=EFGGF?FBBDFFFFGFGGFG?E8*;D@FFFGG?<F585C@*:5A@>@ECEGF=FBA))5*:AEF*D.*:<A<CE5(..)175>B=@
@M00200:205:000000000-AKKM3:1:1101:17751:9285 2:N:0:1
TACTAGGGTATCTAATCCTGTTTGCTCCCCACGCTTTCGCGCCTCAGCGTCAGAACCGGACCAGACAGCCGCCTTCGCCACTGGTGTTCTTGCGAATATCTACGAATTTCACCTCTACACTCGCAGTTCCACTCACCTCTTCCGGTCTCAAGCCAAGCAGTATCGAAGGCAATTCCGTGGTTGAGCCACGGGCTTTCACCCCCAACTTAAAAGGCCGCCTACGCGCCCTTTAAGCCCAATACAACAGAGA
+
CCCCCGGGGGGGGGGGGGGGGGGGGGGGGGGGGGDGGGGGGGGGGGGGGGGGGGGFGGGGGGGGGGGGGGGGEGC@EEFDEGGGFGGGGGGGGGGGGGGGGGGEEFGFGGGFFGF6FFGGGGGGFGC=F@FGC=FFGB8DDFGFGADAF?EDDFGFF@DFEG@CA5CDA8@C?=BFFFG9@EGDFGFFFGGBD5EDFEGB=5@>DDBEB))19<FG6C;(3=<>3:@3)2)-)).,22(.2?7).,3(3(
@M00200:205:000000000-AKKM3:1:1101:18206:9286 2:N:0:1
TACGAGGGTATCTAATCCTGTTTGCTCCCCACGCTTTCGAGCCTCAGCGTCAGTAATGGACCAGTATGTCGCCTTCGCCACTGGTGTTCTTCCGAATATCTACGAATTTCACCTCTACACTCGGAGTTCCACATACCTCTTCCATACTCAAGATAGCCAGTATCAAAGGCAATTCCAAGGTTGAGCCCTGGGCTTTCACCTCTGACTAAACTATCCGCCTACGCTCCCTTTATACCCCATACTTCAT
+
CCCCCGGGGGGGGGGGGGGGGGGGGGGGGGGGGGGGGGGGGGGGGGGGGGGGGGG<FGGDGGGGGDFF@FGGGGGGGGGGGGGGGGGGGGGGGGEFGGGGGGGGFGGGGGGGGDGFGGGG;8EGGGGGFFGF6A+>EFGEFGGFGFGFGDFFDFDDBEFFG9D=CDFGFGFD6DFFFCD5FGFGFGG?FGGFFGGF?7;CE588AEF7805A5;ED5C?)<==@-ABGFC6*1*9*6(-5(5*1;7*
@M00200:205:000000000-AKKM3:1:1101:10497:9290 2:N:0:1
TACTAGGGTATCTAATCCTGTTTGCTCCCCACGCTTTCGAGCCTCAGCGTCAGTAATGGACCAGTATGTCGCCTTCGCCACTGGTGTTCTTCCGAATATCTACGAATTTCACCTCTACACTCGGAGTTCCACATACCTCTTCCATACTCAAGATAGCCAGTATCAAAGGCAATTCCAAGGTTGAGCCCTGGGCTTTCACCTCTGACTAAACTATCCGCCTACGCTCCCTTTAAACCCAATACATCAGAGA
+
CCCCCGGGGGGGGGGGGGGGGGGGGGGGGGGGGGGGGGGGGGGGGGGGGGGGGGGGGGGGGGGGGGGGGGGGGGGGGGGGGGGGGGGGGGGGGGGGGGGGGGGGGGGGGGGGGGGFGGGGGG7EGGGGGGGGGGGGGFGEFGGFGFGEGFFFGGGFFDGFGFFGFFGGFGFFFFFFDDFFFGFGBE=DFGCFFGGGFFGFFFF<CE@E68@=8CEFAG55==5@4=BGGGEFF465C?9BFEB<*87@72
@M00200:205:000000000-AKKM3:1:1101:21981:9307 2:N:0:1
TACACGGGTATCTAATCCTGTTTGCTCCCCACGCTTTCGAGCCTCAGCGTCAGTAATGGACCAGTATGTCGCCTTCGCCACTGGTGTTCTTCCGAATATCTACGAATTTCACCTCTACACTCGGAGTTCCACATACCTCTTCCATACTCAAGATAGCCAGTATCGAAAGCAAGCCAGGTGTTAAGCACCTGGTTTTCACTCCCGACGCGACAAACCGCCTACGAGCCCTTTATACCCAATACATCCGAAAC
+
CCCCCGGGGGGGGGGGGGGGGGGGGGGGGGGGGGGGGGGGGGGGGGGGGEGGGGGGGGGGGGGGGGGGGGGGGGGGGGGGGGGGGFFGGGGGGDGFGGGGGFGGEGGGGGGFGGGFGGFGGGGGG8CFGGDEFD=FDFGFFCGFGFGBDFFGGGGBFDFBGGEF=9?=B8DD95DFFF=6ECDDFFFFFGGFFAF?AEDFF5CA5=@8799(/7CFFGA9((4>7=3<02=EE<77EE0;;;@))((,(-(
@M00200:205:000000000-AKKM3:1:1101:22814:9314 2:N:0:1
TACCGGGGTATCTAATCCCGTTTGCTCCCCTGGCTTTCGCGCCTCAGCGTCAATGCCGGTCCAGGATGCCGCCTTCGCCACCGGTGTTCCTCCAGATATCTACGCATTTCACCGCTACACCTGGAATTCCGCATCCCTCTCCCGGATTCGAGCCAACCAGTCTCGGACGCAGTTCCCGGGTTGAGCCCGGGGATTTCACGTCCGACTTAGCAGGCCGCCTACGCGCCCTTTAAACCCAATCCATCAGAGA
+
CCCCCGGGGGGGGGGGGGGGGGGGGGGGGGGGGGGGGGGGGGGGGGGGGGGGGGGGGGGGGGGGGGGGGGGGGGGGGGGGGGGGGGGGGGGGGGGGGGGGGGGGGGGGGGGGGGGBGGGDFCGGGGGGGGGGGGGFGFGFFFGDGDGFGFGGGGGFFGGFGGFFEFGGFGFFFEFFFF48F=CDFGFFFGE5>5CFFFGFF;DF;B>?FFFFFFGGFGF?:8::1=<D3<7>9A):C0:B(379A<2)).
@M00200:205:000000000-AKKM3:1:1101:11993:9316 2:N:0:1
TACTAGGGTATCTAATCCTGTTTGCTCCCCACGCTTTCGAGCCTCAGCGTCAGTAATGGACCAGTATGTCGCCTTCGCCACTGGTGTTCTTCCGAATATCTACGAATTTCACCTCTACACTCGGAGTTCCACATACCTCTTCCATACTCAAGATAGCCAGTATCAAAGGCAATTCCAAGGTTGAGCCCTGGGCTTTCACCTCTGACTAAACTATCCGCCTACGCTCCCTTTACGCCCAATACATCCGAAAT
+
CCCCCGGGGGGGGGGGGGGGGGGGGGGGGGGGGGGGGGGGGDGGGGGGGGGGGGGGGGGGGGGGGGGGGGGGGGGGGGGGGGGGGGGGGGGGGGGGGGGGGGGCFGFFGGGGGGGFGGGCDFCGFGGGGGFGGGGGGFGEFGGFGFGFGFGGGFGFFGGFEGFGFFGGFGFFFFFFFFGFGGGG?FG9DFG?FGGGFFGFFFEF77>;>55CAEGFFFEFFB>BFGEGGG=EFA)>E=B(..08*5(2(((
@M00200:205:000000000-AKKM3:1:1101:17267:9325 2:N:0:1
TACCGGGGTATCTAATCCTGTTTGCTCCCCACGCTTTCGAGCCTCAGCGTCAGTAATGGACCAGTATGTCGCCTTCGCCACTGGTGTTCTTCCGAATATCTACGAATTTCACCTCTACACTCGGAGTTCCACATACCTCTTCCATACTCAAGATAGCCAGTATCAAAGGCAATTCCAAGGTTGAGCCCTGGGCTTTCACCTCTGACTAAACTATCCGCCTACGCTCCCTTTAAACCCAGTACATCAG
+
CCCCCGGGGGGGGGGGGGGGGGGGGGGGGGGGGGGGGGGGGGGGGGGGGEGGGGGGGGGGGGGGGGGGGGGGGGGGGGGGGGGGGGGGGGGGGGDFGFGGGGGGGGGGGGGGGGGFFGGGGGGG=@EGGGGGDGGGGFGFFGGFGFFEGFGGGGDFFGGFGGFGFFGGFGFDFEFFF+A?FGF+?FFFFGC?FGGGFFGFFFE@076=EFFEEFGGFGFFDFADFGFGGC==5CEFGFFFEE<CE83
@M00200:205:000000000-AKKM3:1:1101:27187:9342 2:N:0:1
TACCCGGGTATCTAATCCTGTTTGCTCCCCACGCTTTCGCGCCTCAGCGTCAGAACCGGACCAGACAGCCGCCTTCGCCACTGGTGTTCTTGCGAATATCTACGAATTTCACCTCTACACTCGCAGTTCCGCTGTCCTCTTCCGGTCTCAAGCCAACCAGTATCGAAGGCAATTCTGTGGTTGAGCCACAGGCTTTCACCCCCGACTTAATCGGCCGCCTACGCGCCCTTTAACCCAATACATCAG
+
CCCCCGGGGGGGGGGGGGFGGGGGGGGGGGGGGGGGGGGGDGGGGGGGGGGGGGGGGGGGGGGGFGG8FFGGGGGGGGGGGGGGGGGGGGGGGGGGGGGGGGGGGDCEGGGGGGGFGGGGEGGG:CGGGGCEGGGGGFGEDGGFDACAGFGGGGGFFGGFCGCCAAF:AFFF>6F9B67;FGG46?EA6FGFFGGGFCCE89@@;BFDFF<??@EGFGF0:?BF9EED7C?29<A1*810:AA><2
@M00200:205:000000000-AKKM3:1:1101:10414:9343 2:N:0:1
TACTGGGGTATCTAATCCTGTTTGCTCCCCACGCTTTCGCGCCTCAGCGTCAGAACCGGACCAGACAGCCGCCTTCGCCACTGGTGTTCTTGCGAATATCTACGAATTTCACCTCTACACTCGCAGTTCCGCTGTCCTCTTCCGGTCTCAAGCCAACCAGTATCGAAGGCAATTCTGTGGTTGAGCCACAGGCTTTCACCCCCGACTTAATCGGCCGCCTACGCGCCCTTTAAACCCAATACATCAG
+
CCCCCGGGGGGGGGGGGGGGGGGGGGGGGGGGGGGGGGGGGGGGGGGGGGGGGGGGGGGGGGGGGGGGGGGGGGGGGGGGGGGGGGGGGGDGGGGGGGGGGGGGGCFGGGGGGGGFGEGGGGGGGEEGGGDGDGGE?FGFFCGFGFGFGFG?DDFFFGGFGGFGFFGGDGFFFFFFFFGFGGGFFGGFFGFFFFCFFFG3=@F=5=B077?E00CA1C8;;@?>9CFD<D?AB22,;::17)).6<4
@M00200:205:000000000-AKKM3:1:1101:15118:9395 2:N:0:1
TACGGGGGTATCTAATCCTGTTTGCTCCCCACGCTTTCGAGCCTCAGCGTCAGTAATGGACCAGTATGTCGCCTTCGCCACTGGTGTTCTTCCGAATATCTACGAATTTCACCTCTACACTCGGAGTTCCACATACCTCTTCCATACTCAAGATAGCCAGTATCAAAGGCAATTCCAAGGTTGAGCCCTGGGCTTTCACCTCTGACTAAACTATCCGCCTACGCTCCCTTTTAACCCATACAATCCGAAGT
+
CCCCCGGGEGGGGGGGGGGGGGGGGGGGGGGGGGGGGGGGGGGG?FFFGGGGGGGGGGGGGGGGGGGGGGGGGGGGGGGG7ECBCAFEFECGGFFGGGGGGGFGGGGGGGGDGEFBD<EFFFGGGGGGGGGG688,DF86@EDDGFDE++6ACDFFFFG?3=;?EFDFB8DDFFAFFFGFGGGGFGFFFGGFFFDCF5@>C@*)**.86:.799D64CA92((8:?EGFC6)9;C)=;((()/94(((((,
@M00200:205:000000000-AKKM3:1:1101:10013:9412 2:N:0:1
TACAGGGGTATCTAATCCTGTTTGCTCCCCACGCTTTCGAGCCTCAGCGTCAGTAATGGACCAGTATGTCGCCTTCGCCACTGGTGTTCTTCCGAATATCTACGAATTTCACCTCTACACTCGGAGTTCCACATACCTCTTCCATACTCAAGATAGCCAGTATCAAAGGCAATTCCAAGGTTGAGCCCTGGGCTTTCACCTCTGACTAAACTATCCGCCTACGCTCCCTTTAAACCCAGTACATCAGAGAC
+
CCCCCGGGGGGGGGGGGGGGGGGGGGGGGGGGGGGGGGGGGGGGGGGGGGGGGGGGGGGGGGGGGGGGGGGGGGGGGGGGGGGGCGGGGGGGGGGGGDDEEGGGGGGGGGGGGGGFGGGGGGGGGGGGGGGGGGGGGFGEFCFFG+=DF7AFGGGFFGGFGGCDFFGGFGFFFEFFFFGFGGGG5D?FFCCFFGE6AEGFFFFFCFEF55@EE@C@9CBAAF2?AEFF>CBFE*15;5-58>C?F43**-(
@M00200:205:000000000-AKKM3:1:1101:2634:9504 2:N:0:1
TACTAGGGTATCTAATCCTGTTTGCTCCCCACGCTTTCGAGCCTCAGCGTCAGTAATGAGCCAGTGTGTCGCCTTCGCCACTGGTGTTCTTCCGAATATCTACGCATTTCACCTCTACACTCGGAGTTCCACACACCTCTATCATACTCAAGACACCCAGTATCAAAGGCAATTCAGATGTTGAGCCCCGGGATTTCACCCCTGACTTAACTGTCCGCCTACGCTCCCTTTCCACCCAATACATCAG
+
@CCCCEFGGGGGG9CGF@FCFFFGF,CFDCCGDEG:,56<8,8;EGGGGCEFC@6F<<<,,CFFGGG9BF@F,?CF,FCEGF?EFFFEFGGF9CECG<EGGG,:+4,F@=D@E=@FFFGGF,+4++@EGGGD8@?EEFF<;DFFD7?EF7==,=+**=+*630=;+==BG*D*69;+4++966+;A8*<66*<C9C>02*1:C8@58E*:9<98>2)959=5982=)/2:3*0/0(4(33)))17<3
@M00200:205:000000000-AKKM3:1:1101:5725:9524 2:N:0:1
TACTGGGGTATCTAATCCTGTTTGCTCCCCACGCTTTCGAGCCTCAGCGTCAGTAATGAGCCAGTGTGTCGCCTTCGCCACTGGTGTTCTTCCGAATATCTACGAATTTCACCTCTACACTCGGAGTTCCACACACCTCTCTCATACTCAAGACACCCAGTATCAAAGGCAATTCCGAGGTTGAGCCCCGGGATTTCACCCCTGACTTAAATGTCCGCCTACGCTCCCTTTAAGCCCAATACATCAGAGCT
+
CCCCCGGGGGGGGGGGGGGGGGGGGGGDFGGGGGGGGGGGGGGGGDGGGGGGGGGGGGFGGGGGGGFCGD@DGDGGFGGGGGGGFFGGGGGGGGGGGGGGGGGFGG?FGGGFGD@DDFGFGGGDGGGGGGGGGGGGGFGFFGGFGFFDGFFAGFGFFEG?=@9DEC89?FFFFFFFFBD>FCF6FC7?BGE*<@99@@C>4A=)>:EEF;E479>>(:BDD3>DFG>G47)7?E3;8,(5.3))9><3;()
@M00200:205:000000000-AKKM3:1:1101:28777:9527 2:N:0:1
TACAAGGGTATCTAATCCTGTTTGCTCCCCACGCTTTCGCGCCTCAGCGTCAGAACCGGACCAGACAGCCGCCTTCGCCACTGGTGTTCTTGCGAATATCTACGAATTTCACCTCTACACTCGCAGTTCCGCTGTCCTCTTCCGGTCTCAAGCCAACCAGTATCGAAGGCAATTCTGTGGTTGAGCCACAGGCTTTCACCCCCGACTTAATCGGCCGCCTACGCGCCCTTTAAGCCCAATACATCAG
+
CCCCCGGGGGGGGGFGGGGGGGFGGGGGGGGGGGGGGGGGDGGGGGGGGGGGGFEFGGGGGGGGGGGGGGGGGGGGGGGGGGGGGGGGGGGGGG@FGGGGGGGGEGFGGGGGGCDDDFFGGGGGGGGCGGDGDDGDGFGFFGGFGFGFGFGGGFGFFGD5ECEG>?FCD>9CFCCF6E@AGGDGFFCAFGGFFGGGFCG39@B29@F@6<CC;(8=9DD,(/276?BC54>)-4)2;??B:)).:-<
@M00200:205:000000000-AKKM3:1:1101:21455:9529 2:N:0:1
TACAGGGGTATCTAATCCTGTTTTCTCCCTACGCTTTCGAGCCTCAGTGTCAGTAATGGACCAGTTTGTCGCCTTCGCCACTGGTGTTCTTCCGACTTTCTACGAATTTCACCTATACACGCTGAGTTCTACATACCCCTGCCATACTTATCTTAGCCAGTATCATAGGGAAATCCAGGATTGAGCCCTGGGATTTCACGTCTGTCTAAACTATCCGCCTACGCTCCCTTTAAGCCCAATACATCATAAAT
+
6,A,8,,+886;F<,E6,;,;66,6C,CF,CC@7,6DA:,,BB<;,,6C<,BCFA@@@F,BFD@F,CFF,@,@FFG?E,4B8,4:A9=F,@,CF::4,,4@;?,6@844EDF<4,<,9DA,@+++,4@;,,@3=+,1*+:*==6E++*+4,+,6+1+,?*@+;+0+6,*,*1*1=*++=*7@D6+6,<D+8**,16=DC))):C*3;C*7=700>@A*<58CA5-19C7?E*9;=4BB(()6>ECB*8***
@M00200:205:000000000-AKKM3:1:1101:13878:9552 2:N:0:1
TACACGGGTATCTAATCCTGTTTGCTACCCACGCTTTCGCACCTCAGTGTCAGTGTCAGTCCAGAAGGCCGCCTTCGCCACTGGTATTCCTCCCGATCTCTACGCATTTCACCGCTACACCGGGAATTCTACCTTCCTCTCCTGCACTCTAGCTTGACAGTTCCAGATGCCGTTCCCAGGTTGAGCCCGGGGCTTTCACAACCGGCTTATCAAGCCACCTACGCGCGCTTTATGCCCAATACATCAG
+
CCCCCGGGGGGGGGGGGGGGGGGGGGGGGGGGGGGGGGGGGGGGGGGGGGGGGGGGGGGGGGGGGFGGGGGGGGGGGGGGGGGGGGGGGGGGGGGDFGGGGGGGGGGGGGGGGGGFGGGGGGGGGEGFGFGGGGGGGFGFFGGFGFGFGFGGGGGFFGFFEGBDDFGGFGFFEDFFFBDFFC+CAFGFECEEBEFGFFGFFFFF>@@BBFECE9EEDGFFE8@E@EFG)>?44>5<F??:D?A<AA<
@M00200:205:000000000-AKKM3:1:1101:17695:9554 2:N:0:1
TACTGGGGTATCTAATCCTGTTTGCTCCCCACGCTTTCGAGCCTCAGCGTCAGTAATGGACCAGTATGTCGCCTTCGCCACTGGTGTTCTTCCGAATATCTACGAATTTCACCTCTACACTCGGAGTTCCACATACCTCTTCCATACTCAAGATAGCCAGTATCAAAGGCAATTCCAAGGTTGAGCCCTGGGCTTTCACCTCTGACTAAACTATCCGCCTACGCTCCCTTTAAACCCAATACATCAG
+
CCCCCGGGGGGGGGGGGGGGGGGGGGGGGGGGGGGGGGGGGGGGGGGGGGGGGGGGGGFGGGGGGGGGGGGGGGGGGGGGGGGGGGFGGGGGGGDGGGGGGGECGGGGGFGGGFGFGGGGGGGGGGGGGFGGGGGGGFGFFGGFGFGDFF=FGFCFFFFDDDDFFFFFFGB5DDFFFF?DFECGFFGFB?856=CCCCG@EF<==EAE6CEF@E9@)5@58@9BDGDFC:)*/:BDCFF=5;@7*0.
@M00200:205:000000000-AKKM3:1:1101:9251:9593 2:N:0:1
TACGCGGGTATCTAATCCTGTTCGCTCCCCATGCTTTCGCTCCTCAGCGTCAGTTAATGCCCAGAGACCTGCCTTCGCCATCGGTGTTCCTCCTGATATCTGCGCATTTCACCGCTACACCAGGAATTCCAGTCTCCCCTACATCACTCTCGTCTGCCCGTACCCACCGCAGATCCGGAGTTGAGCCCCGGACTTTCACGGCAGACGCGACAAACCGCCTACGAGCTCTTTACACCCAGTACATCAG
+
CCCCCGGGGGGGGGGGGGGGGGGGGGGGGGGGGGGGGGGGGGGGGGGGGGGGGGGGGGGGFGGFFGCFGGGFGGGGGGGGGGCGGGGGGGGGGGGGGGGGFGGGGGGGGGGFGGGFGGCGFGGGGGGGGGGGGGGGGFGB?GGFGFFFF5,0@DGFFGGFGGDGBADGEGFADFFFFF59@FF>>FGFFGGAFG6DA/,2=:>>2;;>99B;0:FGBC>?:BB712)97>ADA>B:E:,5<><2<AB
@M00200:205:000000000-AKKM3:1:1101:19951:9596 2:N:0:1
TACTGGGGTATCTAATCCTGTTTGCTACCCACGCTTTCGAGCCTCAGTGTCAGTTACAGTCCAGAGAGCCGCTTTCGCCACCGGTGTTCCTCCATATATCTACGCATTTCACCGCTACACATGGAATTCCACTCTCCTCTACTGCACTCAAGTCTAACAGTTTCCAATGCACACAATGGTTGAGCCACTGCCTTTTACATCAGACTTATTAAACCACCTGCGCTCGCTTTATACCCAATACATCAGAACTC
+
CCCCCGGGGGGGGGGGGGGGGGGGGGGGGGGGGGGGGGGGGGGGGGGGGGGGGGGGGGGGGGGGGGGGGGGGGDGGGGGGGGGGGGGGGGGGGGGGGGGGGFGGG8:FGGGGGEEDGEGGGCEGGGGGGCFGGGGGGFGFFFGFGFGEFFFFFFFFFGGBDFEGEFGGFFDEFFFFFFADFGGGFGGFFDEFFCAC;CFECEEFEF7CEFEEEFGGFC>@5=A4)**;FFFC4@CE955.7>EE@=8*(**
@M00200:205:000000000-AKKM3:1:1101:18766:9615 2:N:0:1
TACACGGGTATCTAATCCTGTTTGCTCCCCACGCTTTCGAGCCTCAGCGTCAGTAATGGACCAGTATGTCGCCTTCGCCACTGGTGTTCTTCCGAATATCTACGAATTTCACCTCTACACTCGGAGTTCCACATACCTCTTCCATACTCAAGATCGCCAGTATCAAAGGCAATTCCCAGGTTGAGCCCTGGGCTTTCACCTCTGACTAAACTATCCGCCTACGCTCCCTTTAAACCCAATACATCAG
+
CCCCCGGGGGGGGGGGGGGGGGCGFGGGGGGGGGGGGGGCGGGGGFFGGGGGGGFEFFGDGE7EGGGGGGGGEGGGGGGGGFGGGGGGGGGGG@BFGGGGGGFG:FFGGGGGGGGFGGGGGFFCEGGGGGFGGGFFFFGEFGCFECGFGDFDFD+:?GGFG@DDED+=DFFDFFF++4=?FF?=?D@DF+A*0CFFFEGFFBE9ECF;8@CA5;FF@FFFFF9E@E?F<?E67/7=@55B3>@<?>8
@M00200:205:000000000-AKKM3:1:1101:11940:9616 2:N:0:1
TACCAGGGTATCTAATCCTGTTCGCTACCCATGCTTTCGAGCCTCAGCGTCAGTTGCAGACCAGAGAGTCGCCTTCGCCACTGGTGTTCTTCCATATATCTACGCATTCCACCGCTACACATGGAGTTCCACTCTCCTCTTCTGCACTCAAGAAAAACAGTTTCCGATGCAGTTCCTCGGTTAAGCCGAGGGCTTTCACATCAGACTTATTCTTCCGCCTGCGCTCGCTTTATGCCCAATACATCAG
+
CCCCCGGGGGGGGGGGGGGGGGGGGGGGGGGGGGGGGGGGGGGGGGGGGGGGGGGGGGGGGGGGGGGGGGGGGGGGGGGGGGGGGGGGGGGGGGGGGGEFGGGGGGGGGGGGGGGFGDDFGGGGFGGGFFEGGGGGGFGFFGGFGFGEGFGDEFGFFGGFGGFGEFDGEEFFFEFFFFGFGGDFFGGFDGGEEGCGC<AEFFFFEEF?EFFEFFGGDGBDD2@F@CDGCC?FEEF<C@035;ECF@3
@M00200:205:000000000-AKKM3:1:1101:9372:9623 2:N:0:1
TACTAGGGTATCTAATCCTGTTCGCTCCCCACACTTTCGCTCCTCAGCGTCAGGTAATGCCCAGAGAACCGCCTTCGCCACCGGTGTTCCTCCTGATATCTGCGCATTTCACCGCTACACCAGGAATTCCGTTCTCCCCTGCATACCTCTAGTCTGCCCGTCTCGTAAGCAAGCCAGGTGTTAATCACCTGGTTTTCACTCCCGACGCGACAAACCGCCTACCAGCCCCTCAAAACCAATCACTCAGCGAC
+
CCCCCFGGGCFGGG9<FGGFGGGGGGGEGGGEGGGFGGEGGGGGGFFG7FFDGGGGEGGGFGGGG?AFGGGGGGGFCEGGGFGGGEGGGGDG@<F<FEGGGEFEEE>FFCAFGGE>+C=@FFEEFGGGFE8DDFGFGFGFFGGFGF?=FDG+>DCD7BFEG6)=D*=D??5=FFFFFF:9@;C@+5BFAD?AA:AF>*@=E@=>>ABF@FB56(=;(1=((((2)3=C9D((52).2(()()().4).(((
@M00200:205:000000000-AKKM3:1:1101:15729:9647 2:N:0:1
TACTCGGGTATCTAATCCTGTTTGCTCCCCACGCTTTCGAGCCTCAGCGTCAGTAATGGACCAGTATGTCGCCTTCGCCACTGGTGTTCTTCCGAATATCTACGAATTTCACCTCTACACTCGGAGTTCCACATACCTCTTCCATACTCAAGATAGCCAGTATCAAAGGCAATTCCAAGGTTGAGCCCTGGGCTTTCACCTCTGACTAGACTATCCGCCTACGCTCCCTTTATACCCAATACTTCAG
+
CCCCCGGGGGGGGGGGGGGGGGGGGGGGGGGGGGGGGGGGGGGGGGGGGGGGGGGGGGGGGGGGGGGGGGCGGGGGGGGGGGGGGGGGGGGGGGDEGFGGGGGGGFGGGGGGGGGFGGGGGGFEGGGGGGGGGGGGGFGFDEFFGFGFGFGFCA8?DEC?D8CDEFGGFGFFF5DFF9F:BFF?FGGAFG@5FCGFFFGFE@CE=86=)6CFFFGE@FFFD@=D@CDGGC5*:/:/?39536*99?*
@M00200:205:000000000-AKKM3:1:1101:16601:9660 2:N:0:1
TACCGGGGTATCTAATCCTGTTTGCTCCCCACGCTTTCGCGCCTCAGTGTCAGTTACAGACCAGAAAGTCGCCTTCGCCACTGGTGTTCCTCCATATCTCTACGCATTTCACCGCTACACATGGAATTCCACTTTCCTCTTCTGCACTCAAGTCTCCCAGTTTCCAATGACCCTCCACGGTTGAGCCGTGGGCTTTCACATCAGACTTAAGAAACCACCTGCGCGAGCTTTAAACCCAATACATCAGAGA
+
CCCCCGGGGGGGGGGGGGGGGGGGGGGGGGGGGGGGGGGGGGGGGGGGGGGGGGGGGGGGGGGGGGGGGGGGGGGGGGDGGGGGGGGGGGGGGGGGGGFGGGFGGGGGGGGGGGGEGFGGGGGGGCAFGGGGGFGGGFGFFGGFGFGFGFGGGFGFFGFB@FFGFFEGFGFFFFFFFFGFGGGGFGGFFGGEFGGGF5<EEFFFFF9?CEE4CDFGDFF2>:9;=*):5C)6?3<;C@F;))7??EE=<1
@M00200:205:000000000-AKKM3:1:1101:10815:9677 2:N:0:1
TACTCGGGTATCTAATCCTGTTTGCTCCCCACGCTTTCGAGCCTCAGCGTCAGTAATGGACCAGTATGTCGCCTTCGCCACTGGTGTTCTTCCGAATATCTACGAATTTCACCTCTACACTCGGAGTTCCACATACCTCTTCCATACTCAAGATAGCCAGTATCAAAGGCAATTCCAAGGTTGAGCCCTGGGCTTTCACCTCTGACTAAACTATCCGCCTACGCTCCCTTTACACCCAATACATCAAAGA
+
CCCCCGGGGGGGGGGGGGGGGGGGGGGGGGGGGGGGGGGGGGGGGGGGGGGGGGGGGGGGGGGGGGGGGGGGGGGGGGGGGGGGGGGGGGGGGGGGGGGGGGGGGGGGGGGGGGGFGFGGGGGGFGGGGGGGGGGGGFGEFGGFGFFFGFGGGGGFFFFDFF7EEFGGFGFFFFFFFFGFGGGGFGFFFGGFFGGGFEGFFFFFEF@CFFFFFFGD=>?A@=DDFGFG*CBC6*>=CDFFBE=5>;*8*6
@M00200:205:000000000-AKKM3:1:1101:19696:9726 2:N:0:1
TACAGGGGTATCTAATCCTGTTTGCTCCCCACGCTTTCGAGCCTCAGCGTCAGTAATGGACCAGTATGTCGCCTTCGCCACTGGTGTTCTTCCGAATATCTACGAATTTCACCTCTACACTCGGAGTTCCACATACCTCTTCCATACTCAAGATAGCCAGTATCAAAGGCAATTCCAAGGTTGAGCCCTGGGCTTTCACCTCTGACTAAACTATCCGCCTACGCTCCCTTTAAACCCACTACATCAGAGA
+
CCCCCGGGGGGGGGGGGGGGGGGGGGGGGGGGGGGGGGGGGGGGGGGGGGGGGGGGGGFGGDDFEF9FFGGGGGGGGDGGGFGGCEGGGGGGGGGGGFFGFGGGGGGFGGCFGGGFCF;FGFDGGGGGGGFDDGGGGFGFFFFFFFGEGFFGG?CF7FCBD+9=>+AFFE9DF69@F9DFEGFGFFG?68+:;C,;AEC@:=@57A<**85;0;B?5C>=5::?45@G*20**:6(1((7;;6@CE=.*5
@M00200:205:000000000-AKKM3:1:1101:27673:9742 2:N:0:1
TACTAGGGTATCTAATCCTGTTTGCTCCCTACGCTTTCGAGCCTCAGCGTCAGTACTGGACCAGTATGTCGCCTTCGCCACTGGTGTTCTTCCGAATACCTACGATTTTCACCTCTACACTCGGAGTTCCACATACCTCTTCCATACTCAAGATAGCCAGTATCACAGGCAATTCCAAGGTTGAGCCGTGGGCTTTCACCTCTGCTTAAACTATCCGCCTACGCTCCCTTTAACACCAACCCATCAGAGA
+
C@@<<@CE,C8,CC,@FE,FG9,,;,;CC,;<@7@B856CF@+,,;CC68F,FFF,,C@BA<CC<FC@AEEF7,49=FG@FDGFE?CF<EGGGGGGG?,?;;A,?,AA==B??>8+=?;BE8D8@8>,A,,EDF8>=+=80ED9@++3?D,2@FFFF863D+;C>+2,*60:?DFFFFG5F8=8DA=**6@5*5@+02,:@)*0*10;78CE0*7,5@>=5))*)4/;>+>6A/*.*(-((((((0**.=
@M00200:205:000000000-AKKM3:1:1101:15615:9767 2:N:0:1
TACTGGGGTATCTAATCCTGTTTGCTCCCCACGCTTTCGAGCCTCAGCGTCAGTAATGGACCAGTATGTCGCCTTCGCCACTGGTGTTCTTCCGAATATCTACGAATTTCACCTCTACACTCGGAGTTCCACATACCTCTTCCATACTCAAGATAGCCAGTATCAAAGGCAATTCCAAGGTTGAGCCCTGGGCTTTCACCTCTGACTAAACTATCCGCCTACGCTCCCTTTAAACCCAATACATCAG
+
CCCCCGGGGGGGGGGGGGGGGGGGGGGGGGGGGGGGGGGGGGGGGGGGGGGGGGGGGGGGGGGGGGGGGGGGGGGGGGGGGGGGGGGGGGGGGGGGGGGGGGGGGGGGGGGGGGGFGGGGGGGGEGGGGGGGGGGGGFGFFGGFGFGFGFD6FGGFFFGFG?9FFFGF5DFFFF7DFFGFGGGF?DCDFGC5DFFGFFFEFFEF<=ECBC=EAEGFADBAAB=DFGFGCFFEF=B9C(9@FEFFFFB
@M00200:205:000000000-AKKM3:1:1101:9688:9793 2:N:0:1
TACTGGGGTATCTAATCCCGTTTGCTCCCCTGGCTTTCGCGCCTCAGCGTCAGAACCGGACCAGACAGCCGCCTTCGCCACTGGTGTTCTTGCGAATATCTACGAATTTCACCTCTACACTCGCAGTTCCGCTGTCCTCTTCCGGTCTCAAGCCAACCAGTATCGAAGGCAATTCTGTGGTTGAGCCACAGGCTTTCACCCCCGACTTAATCGGCCGCCTACGCGCCCTTTACACCCAATACATCAG
+
CCCCCGGGGGGGGGGGGGGGGGGGGGGGGGGGGGGGGGGGGGGGGGGGGGGGGGGGGGGGGGGGGGGGGGEGGGGGGGGGGFGGGGGGGGFGGGGGGGGGGGGGGGGGGGGGGGGFGGGGGGFGGGGFFGDGGGGGGFGFFGGFGFGAGFCDFGGFFGGFGGFG=F+:@GFBFFFFFFG5DGGC6@,*9FFFFGGGFFGFD2522@@;<EEF<0>E0C>2;@FF6EFGDGF2<))4::00:?F>AFF
@M00200:205:000000000-AKKM3:1:1101:15410:9839 2:N:0:1
TACTAGGGTATCTAATCCTGTTTGCTCCCCACGCTTTCGAGCCTCAGTGTCAGTTACAGGCCAGAGAGCCGCTTTCGCCACCGGTGTTCCTCCATATATCTACGCATTTCACCGCTACACATGGAATTCCACTCTCCTCTCCTGCACTCAAGTCTACCAGTTTCCAATGCATACAATGGTTGAGCCACTGCCTTTTACACCAGACTAAATAAACCACCTGCGCTCGCTTTATACCCAATACATCAG
+
CCCCCGGGGGGGGGGGGGGGGGGGGGGGGGGGGGGGGGGGGGGGGGGGGGGGGGGGGGGGGGGGGGGGGGGGGGGGGGGGGGGGGGGGGGGGGGFEGGGGFGGGGGGGGGGGGGGFGGGGGGFGGGGGFGGGGGGGGFGFFCGFGFGFGF?DEFFCFGGFEDEGFFFGFFFEFFFFFF?FFCFF5@DFFFFFFCGG+8@CFF=D>C*>5>E5CEGFFGFE@5>>=?>>CG4CEF?B9>>)008@43
@M00200:205:000000000-AKKM3:1:1101:15512:9853 2:N:0:1
TACAAGGGTATCTAATCCTGTTTGCTCCCCACGCTTTCGAGCCTCAGCGTCAGTAATGGACCAGTATGTCGCCTTCACCACTGGTGTTCTTCCGAATATCTACGAATTTCACCTCTACACTCGGAGTTCCACATACCTCTTCCATACTCAAGATAGCCAGTATCAAAGGCAATTCCAAGGTTGAGCCCTGGGCTTTCACCTCTGACTAAACTATCCGCCTACGCTCCCTTTAAGCCCCGTACATCAG
+
CCCCCGGGGGGGGGGGGGGGGGGGGGGGGGGGGGGGGGGGGGGGGGGGGGGGGGGGGGGGGGGGGGGGGGGGGGGGGGGGGGGGFGGGGGGGGGGGGGGGGGGGG8EFGGGGGGFFGFGGGGGGGDEGGGGGFGGGGFGFFGGFGFGCDDFGGFGFFFFFEFFG97DG?FFDFEBFFFGAGGFFFGGFFCFFFFFFDEG*68=CCE=7*:@E*;FE=F>AFFAA05:C>F3E<A4>F-5/5@?CE*5
@M00200:205:000000000-AKKM3:1:1101:13389:9856 2:N:0:1
TACTGGGGTATCTAATCCTGTTCGCTCCCCACACTTTCGCTCCTCAGCGTCAGGTCATTCCCAGAGAACCGCCTTCGCCACCGGTGTTCCTCCTGATATCTGCGCATTTCACCGCTACACCAGGAATTCCGTTCTCCCCTGAATACCTCTAGTCTGCCCGTATCGGAAGCAAGCGCCGTGTTAAGCACGGCGTTTTCACTCCCGACGCGACAAACCGCCTACGAGCCCTTTAAGCCCAATACATCAGCGA
+
CCCCCGGGGGGGGGGGGGGGGGGGGGGGGGGGGGGGGGGGGGGGGGGGGGGGGGGGGGGGGGGGGGGGGGGGGGGGGGGGGGGGGGGGGGGGGGGGGFAGGGGEEGGGGGGGGGGFGGGGGGGGDGGGGFDGGGFGGFGFFGGFGFGFGFGGGGGFFGGBGGFGFFGGEGF@FBFDFFGAFGGGFFFFDCE@AEEDFFGFFFBF2>@>F9@FBFGGFGFFFBBD?EDG*C:2<A2(2(-44:75)).)((
@M00200:205:000000000-AKKM3:1:1101:8627:9868 2:N:0:1
TACACGGGTATCTAATCCTGTTTGCTCCCCACGCTTTCGAGCCTCAGCGTCAGTAATGGACCAGTATGTCGCCTTCGCCACTGGTGTTCTTCCGAATATCTACGAATTTCACCTCTACACTCGGAGTTCCACATACCTCTTCCATACTCAAGATAGCCAGTATCAAAGGCAATTCCAAGGTTGAGCCCTGGGCTTTCACCTATGACTAAACTATCCGCCTACGCTCCCTTTAAGCACAATACATCAGAGAC
+
CCCCCGGGGGGGGGGGGGGGGGGGGGGGGGGGGGGGFGGGGGGGGGGGGGGGGGGGGGGGGFGGGGGGGGGGGGGGGGGEFFFGGGFGGGGGGGGGGGGGGGGGGGGGGGGGGGGFGGGGGGGGGGEGGGGGGGGEDBF*<EFFGFGCGFFCFGGFFF?FFGEGF?=AFGFDBEDF9?AFFCFFFDG5DFC?A6@D+CE@5)69CE7A@EEFFFFC>F>>@>=495BG4C4EEEE*<>=@EFEFFB=*8@(
@M00200:205:000000000-AKKM3:1:1101:10821:9880 2:N:0:1
TACGGGGGTATCTAATCCTGTTTGCTCCCCACGCTTTCGAGCCTCAGCGTCAGTAATGGACCAGTATGTCGCCTTCGCCACTGGTGTTCTTCCGAATATCTACGAATTTCACCTCTACACTCGGAGTTCCACATACCTCTTCCATACTCAAGATAGCCAGTATCAAAGGCAATTCCAAGGTTGAGCCCTGGGCTTTCACCTCTGCCTAAACTATCCGCCAACGCTCCCTTTAAACCCAACACATCAGAGAC
+
CCCCCGGGGGGGGGFGGGGGGGGGGGGGGGGGGGGGGGGGGGGGGGGGGFEGGGGGGGGGGGGGGGGGGGGGEGGGFEGCGGGGGGGGGGGGGGGEGFGGGGGGGGGGGGGGGGGFGGFFFGGGGCEGGFGGGGGFFFGEF8FFGFGFGFGG9DFFFGFB8FEGFFGFFGFBF@CACCG?F@CCA6,<CC>>F6CFFEF@6)*)*1*1>BE?EFGCAGB(006?2ABG*;5)9CFFG00(2;?83.)./6(
@M00200:205:000000000-AKKM3:1:1101:7792:9881 2:N:0:1
TACTCGGGTATCTAATCCTGTTTGCTCCCCACGCTTTCGAGCCTCAGCGTCAGTAATGGACCAGTATGTCGCCTTCGCCACTGGTGTTCTTCCGAATATCTACGAATTTCACCTCTACACTCGGAGTTCCACATACCTCTTCCATACTCAAGATAGCCAGTATCAAAGGCAATTCCAAGGTTGAGCCCTGGGCTTTCACCTCTGACTAAACTATCCGCCTACGCTCCCTTTAAACCCAATACATCAGAGCT
+
CCCCCGGGGGGGGGGGGGGGGGGGGGGGGGGGGGGEGGGGGGGGGGGGGGGGGGGGGGGGGFFGGGGFGGGGGGGGGGFGGGGGGGGGGGGGGECFGGGGCFGGGFGGGGGGGGGFGGGGGGGEFGCEGGGGGGGGGFGFFGGFGFGFFFGGGGFFFGG?EDDGFFGFFGF<DFFFFFGAFFF6*=FFFF6DFGFFFF78CF@:EEEF@))0005@579AAC)9>E>C9;39A:==C(6(7@E?EE9=3(*
@M00200:205:000000000-AKKM3:1:1101:11351:9914 2:N:0:1
TACAGGGGTATCTAATCCTGTTTGCTACCCACGCTTTCGAGCCTCAGTGTCAGTGACAGTCCAGAGAGCCGCTTTCGCCACCGGTGTTCCTCCATATATCTACGCATTTCACCGCTACACATGGAATTCCACTCTCCTCTACTGCACTCAAGTCTAACAGTTTCCAATGCACACAATGGTTGAGCCACTGCCTTTTACATCAGACCTATTAAACCACCTGCGCTCGCTTTCAACCAATATATCAG
+
CCC8CFGGGGGGGGGGGGGGGGGGGGDFGGGGGGGGGGGFGGGGGGGGGGGGGGGFGGGGGGGGGGGGGGGGG=:FDGGGGGGGGGGGGGGGGFGGGGGGEDFGGGGGFGFGFGGDGGGG9@FGGGGGGGGGGGGGGFGFFGGFGFGFGFF8@DF?DE8FGGCGFF8EFGFEFD5309+DF6?DFFGFF8=*A7ED7CF7C58C5)33:5@*06D,1<*850::4?>774*9*8(>*6)*1*7*8
@M00200:205:000000000-AKKM3:1:1101:12541:9921 2:N:0:1
TACTCGGGTATCTAATCCTGTTTGCTCCCCACGCTTTCGCACCTCAGTGTCAGTATCAGTCCAGGTGGTCGCCTTCGCCACTGGTGTTCCTTCCTATATCTACGCATTTCACCGCTACACAGGAAATTCCACCACCCTCTACCATACTCTAGTCAGTCAGTTTTGAATGCAGTTCCCAGGTTGAGCCCGGGGATTTCACATCCAACTTAACTAACCACCTACGCGCACTTTAAACCCAGTACATCAG
+
CCCCCGGGGGGGGGGGGGGGGGGGGGGGGGGGGEEGGGGGGGGGGGAFGGGGG<E<EF9FG8FGFGCFEFGGGGGGFGGGGGGCG<CFGED,CFCGFDFE;=EFEEFEF,>FFECEGGCFDE@4=>FAFEDC?DFGGFGBFG8DC:FFF9FF;D89?FCFD+D+8:9,?D1*?*22:8+0@@F+:DF?06:?DCFGFFGFFF:0)08=:7AC45DD@FEDEBAE(8:?8CE3.9<;EF;@44/6)47
@M00200:205:000000000-AKKM3:1:1101:7641:9957 2:N:0:1
TACTCGGGTATCTAATCCTGTTTGCTCCCCACGCTTTCGAGCCTCAGCGTCAGTAATGGACCAGTATGTCGCCTTCGCCACTGGTGTTCTTCCGAATATCTACGAATTTCACCTCTACACTCGGAGTTCCACATCCCTCTTCCATACTCAAGATAGCCAGTATCAAAGGCAATTCCAAGGTTGAGCCCAGGGCTTTCACCTCTGACTACACTATCCGCCTACGCTCCCTTTATGCCCAATACACCAGAGCC
+
CCCCCGGGGGGGGGGGGGGGGGGGGGGGGGGEGGGGGGGGGGGGGCGGGGGGGGGGGGGGGGGGGGFGGGGGGGGGGGGGGGGFGGGGGGGGGGGGGGFGGGGGG8AFGGGGGGGFGGGGFGGGFCEFGGGGC8+9@?FDFGGFGF89DFG+@?BFFCFFFD>F7?FD5DDDBDFFFFD?DF?+*@?FFGFB9ECC+;ECF5*:>CCF):CEFFGF59>5>=4DDGFGDC@FFCC;C39-.>>)7>292((
@M00200:205:000000000-AKKM3:1:1101:21954:9962 2:N:0:1
TACTAGGGTATCTAATCCTGTTTGCTCCCCACGCTTTCGCGCCTCAGCGTCAGAACCGGACCAGACAGCCGCCTTCGCCACTGGTGTTCTTGCGAATATCTACGAATTTCACCTCTACACTCGCAGTTCCGCTGTCCTCTTCCGGTCTCAAGTCTCCCAGTATCGAAGGCAATTCTGTGGTTGAGCCACAGGCTTTCACCCCCGACTTAAAAGACCGCCTACGCGCCCTTTACACCCAGTACATCAGAGAC
+
CCCCCGGGGGGGGGGGGGGGGGGGGGGGGGGGGGGGGGGGGGGGGGGGGGGGGGGGGGGGGGGGGGGGGGGGGGGGGCGGGGGGFGGGGGGGGGGGGDGGGGGGGGGGGGGGGGGFGEGGGFFG@EEGGGGGGGGFGFGFFFGFGFGFGB8=@F9DFG?DCFCFFF9E5@?CFEF69BFFGGGGFGFFFGGFFCCDF?FBFAFF>@@@/94>CFGFBGE@;31>0?;D<C>45)84E?B:A<2)5)8))8(
@M00200:205:000000000-AKKM3:1:1101:8514:9988 2:N:0:1
TACTAGGGTATCTAATCCTGTTTGCTCCCCACGCTTTCGCTCCTCAGCGTCAGTACTGGCCCAGGATCCCGCCTTCGCCACCGGTGTTCCTCCTGATATCTGCGCATTTCACCGCTACACCAGGAATTCCGTTCTCCCCTGCATACCTCCAGTCTGCCCGTATCGAAAGCAAGCCAGGTGTTAAGCACCTGGTTTTCACTCCCGACGCGACAAACCGCCTACGAGCCATTTAAACCCAATACATCAGAGA
+
CCCCCGGGGGGGGGGGGGGGGGGGGGGGGGGGGGGGGGGGGEFGGGGGGGGGGFFGGGGGGGGGGGGGGGGGGGGGGGGEGGGGGGGGGGGDGGGGFGGGGGGGGGGGGGGGGGGFGGGGGFCEFFGFGGDDDGFFGFGDFGGFGFGEGFFGGGGFFFGEGGBGDFGG*,;8CD?6?F?FECFFFCFFFGGFAFFC3AEFFF2@D)-((526@@G8():7180>13>*+2)66481EB143,<A))34,4
@M00200:205:000000000-AKKM3:1:1101:25630:10016 2:N:0:1
TACTAGGGTATCTAATCCTGTTTGCTCCCCACGCTTTCGAGCCTCAGCGTCAGTAATGGACCAGTATGTCGCCTTCGCCACTGGTGTTCTTCCGAATATCTACGAATTTCACCTCTACACTCGGAGTTCCACATACCTCTTCCATACTCAAGATAGCCAGTATCAAAGGCAATTCCAAGGTTGAGCCCTGGGCTTTCACCTCTGACTAAACTATCCGCCTACGCTCCCTTTAAACCCAATACATCAG
+
CCCCCGGGGGGGGGGGGGGGGGGGGGGGGGGGGGGGGGGGGGGGGGGGGGGGGGGGGGGGGGGGGGGGGGGGGGGGGGGGGGGGGGGGGGGGGGCGGGGGGGGGGGGGGGGGGGGFGGGGGGGGGGEGGGFGGGFGGFGFFGGFDFCEGFGGGGGFFGGFGGFGFF8FFGFBDEFFFFCFEFFGFGFFDDEFFGGGFCFEFFFFEEEACEFFFEGG)@?DDC=9:85@FFEC*:62B@D=3>5>CEE
@M00200:205:000000000-AKKM3:1:1101:28574:10018 2:N:0:1
TACACGGGTATCTAATCCTGTTTGCTCCCCACGCTTTCGAGCCTCAGCGTCAGTAATGGACCAGTATGTCGCCTTCGCCACTGGTGTTCTTCCGAATATCTACGAATTTCACCTCTACACTCGGAGTTCCACATACCTCTTCCATACTCAAGATAGCCAGTATCAAAGGCAATTCCAAGGTTGAGCCCTGGGCTTTCACCTCTGACTAAACTATCCGCCTACGCTCCCTTTATGCCCAATACATCAGATA
+
CCCCCGGGGGGGGGCGGGGGGGGGGGGGGGGGGGGGGGGGGEGGGGGGGGGGGGGGGGC@FFGGGGGGGGGGGDGGGGGGGGGGDGGDCBFGGGGGGGGGGFFGGGGGAFFGGGFFGGGGCFGGGC=FGGGGGGGG?F8D5@EFGFGFGF8DCFGBFGGFGFFG>;ADFFFBD*=99?=?FG8FFFD?B++*6CEG?@G@5CF5:=5C*>8;=AF,875>@:>97CEFF;)AE?4BF35:)73?5:***1
@M00200:205:000000000-AKKM3:1:1101:9832:10028 2:N:0:1
TACTCGGGTATCTAATCCTGTTTGCTCCCCACGCTTTCGAGCCTCAGCGTCAGTAATGGACCAGTATGTCGCCTTCGCCACTGGTGTTCTTCCGAATATCTACGAATTTCACCTCTACACTCGGAGTTCCACATACCTCTTCCATACTCAAGATAGCCAGTATCAAAGGCAATTCCAAGGTTGAGCCCTGGGATTTCACCTCTGACTAAACTATCCGCCTACGCTCCCTTTAAACCCAATACATCAGCGAC
+
CCCCCGGGGGGGGGGGGGGGGGGGGGGGGGGGGGGGGGGGGGGGGGGGGGGDFFGGGGGGGGGGGGGGGGGGGGGGGGGGGGGGGGGGGGGGGGGEGGGGGGGGGCGGGGGGGGGFGFGGGGGGCEGFGGGGGGGGGBGD?=FFC+A9?FEGFFGFFFCFGGEFDFDGFFFFFFFFFFG*89DFFFG?FGCD57AFCCGF@5@88=:**:87*;9D555):1):5EBF92:ACCE9C2(-)7*97**)(-(
@M00200:205:000000000-AKKM3:1:1101:19601:10053 2:N:0:1
TACTGGGGTATCTAATCCTGTTTGCTCCCCACGCTTTCGAGCCTCAGCGTCAGTAATGAGCCAGTGTGTCGCCTTCGCCACTGGTGTTCTTCCGAATATCTACGAATTTCACCTCTACACTCGGAGTTCCACACACCTCTCTCATACTCAAGCCACCCAGTATCAAAGGCAATTCCGAGGTTGAGCCCCGGGATTTCACCCCTGACTTACATGTCCGCCTACGCTCCCTTTAACCCCAATACATCAGAGAC
+
CCCCCGGGGGGGGGGGGGGGGGCGGGGGGGGGGGGGGGG8F,CGGGGGGGGGGGGG<<,;F,CFEFDFFGGGGGG9FGGGGDGGGGGGGGGGG:@CGGGGG8FGFGGGGGGGGFGFGGGGCDFGG@EGGGGF8E>GEFGFB,E5;DGEF7DG,@06*3+;D?EGBF8,0@*8651?FFCDGFFG?FG*@D7AEGFFFFG@42>24;*9CE=**/?D(9?@DD2B=E>F<F36)))/*;68;EECEFE8@3(
@M00200:205:000000000-AKKM3:1:1101:23069:10075 2:N:0:1
TACCAGGGTATCTAATCCCGTTTGCTACCCACGCTTTCGCGCCTCAGCGTCAGTACCAGCCCAGGGGACCGCCTTCGCCACCGGTGTTCCTCCCAATATCTACGCATTTCACCGCTACACTGGGAATTCCGCCCCCCTCTTCTGGACTCGAGCCTTGCAGTTTCTTCCGCACGTCCTCGGTTGAGCCGAGGGATTTCACGGAAGACACGCATGGCCGCCTACGCTCCCTTTAAACCCAATACATCAG
+
CCCCCGGGGGGGGGGGGGGGGGGGGGGGGGGGGGGGGGGGGGGGGGGGGGGGGGGGDGGGGGGGGGGGGGGGGGGGGGGGGGGGC:FGGGGGEFFGGGGGGGGGGGGGGGGGGGGFGGGFEGG?GEGGGFGD8CDGGFGFFGGFGBGEDFFGDGGF6>>63CEGEACGDE?9BFFFD9/9>EG4FFFBBDDE>6C;:5C869113833?F6??7FGFG>6:(251;)9*:.4A5>,;3,(3:72).5
@M00200:205:000000000-AKKM3:1:1101:11180:10078 2:N:0:1
TACGCGGGTATCTAATCCTGTTTGCTACCCACGCTTTCGAGCCTCAGTGTCAGTTACAGTCCAGAGAGCCGCTTTCGCCACCGGTGTTCCTCCATATATCTACGCATTTCACCGCTACACATGGAATTCCACTCTCCTCTACTGCACTCAAGTCTAACAGTTTCCAATGCACACAATGGTTGAGCCACTGCCTTTTACATCAGACTTATTAAACCAACTGCGCTCGCTTTAAGCACAATACATCAG
+
CCCCCGGGGGGGGGGGGGGGGGGGGGGGGGGGGGGGGGGGGGGGGGGGGGGGGGGGGGGGGGGGGGGGGGGGGGGGDGFGGGGGGGGGGGGGGGGGFGD@ADFGGGGGGGGGGGGFGGGGGGGGGEFGGGGGGGGEGDFEFFGFGFGFGFFGGGGFFGGFFGFGDFGD?FFFFFEFFFCFFEDDF6<6F?CFFFFFFFGC5CCBF@5>*:EEFE?F);/)*)(25:85FGF*>=E@F334;<7.77
@M00200:205:000000000-AKKM3:1:1101:22842:10087 2:N:0:1
TACGGGGGTATCTAATCCTGTTTGCTACCCACGCTTTCGAGCCTCAGTGTCAGTTACAGTCCAGAGAGCCGCTTTCGCCACCGGTGTTCCTCCATATATCTACGCATTTCACCGCTACACATGGAATTCCACTCTCCTCTACTGCACTCAAGTCTAACAGTTTCCAATGCACACATCGGTTGAGCCACTACCTTTTCCATCCGCCTCAGTAAACCACCTGCGCTCCCCTTACACCCAATCCTGCCG
+
CCC<CGGGGGGGGGGGGG9EGG,EFGCFGG<-@CGGGFG,BFFFGGG,@FGDAFC6CC,CFGGG9F,F<EEGG7FF>FGFGFGGFF@FGFGEFFGGGGGG8=?DCE=FFFFGGGGDGGGGE,C@E,@@FG8EFGC8FFGFD@6+,+01?6EG=DCFFGGF8=DFFF7,;FC55)5*00=:@@*3*@<?A*4;9CFC9>:68)7))-)).:6***4,8D)((/(22*0*8<;3/731*:@(5))(((
@M00200:205:000000000-AKKM3:1:1101:5865:10091 2:N:0:1
TACTAGGGTATCTAATCCTGTTTGCTCCCCACGCTTTCGAGCCTCAGCGTCAGTAATGGACCAGTATGTCGCCTTCGCCACTGGTGTTCTTCCGAATATCTACGAATTTCACCTCTACACTCGGAGTTCCACATACCTCTTCCATACTCAAGATAGCCAGTATCAAAGGCAATTCCAAGGTTGAGCCCTGGGCTTTCACCTCTGACTAAACTATCCGCCTACGCTCCCTTTAAACCCAATACATCAG
+
CCCCCGGGGGGGGGGGGGGGGGGGGGGGGGGGGGGGGGGGGGGGGGGGGGGGGGGGGGGGGGGGGGGGGGGGDGGGGGGGGGGGGGGGGGGGGGGDGGGGGGGGG8:FGGGGGGGFFGGGGGGGGGGGGGGGFGGGGCGFF8EFGFGFGDFDFFGFFGG5@FD8DFGGF?FFFFF+=FF5EFGGBDE?D=E5DFGGFEGE5C5@E@CEE@5EE@EC@59>D5=?>CEF*C31>>3<ED@(>B3*9>3
@M00200:205:000000000-AKKM3:1:1101:26667:10091 2:N:0:1
TACGGGGGTATCTAATCCTGTTTGCTCCCCACGCTTTCGAGCCTCAGCGTCAGTAATGGACCAGTATGTCGCCTTCGCCACTGGTGTTCTTCCGAATATCTACGAATTTCACCTCTACACTCGGAGTTCCACATACCTCTTCCATACTCAAGATAGCCAGTATCAAAGGCAATTCCACGGTTGAGCCCTGGGCTTTCACCTCTGACTAAACTATCCGCCTACGCTCCCTTTAAGCCCAGTACATCAGATAT
+
@CCCCGGGEGGGGFFGCGGGGGGGGGGCFGGGGGGGGGGGGGGGGFGEFFGCEGGGGGGGGGGGGGGGGGGGGGGGGGFGGFFGGGGGGGCFGGG@C@FGGGGGGEFGGFFFFFFD??FCGFG7+>@=;A8DDFFFFFGFFGGFGFGFGFA+@DF5DFF*6=DFD+=,*@D5F@F7<4@*@ADG6C:5CFGA6CCC8EGBEFFFF=**.0764>DF(28((-84>C)9*2)9C34@G0;E77<??))/)9)
@M00200:205:000000000-AKKM3:1:1101:5922:10111 2:N:0:1
TACTAGGGTATCTAATCCTGTTTGCTACCCACGCTTTCGAGCCTCAGTGTCAGTTACAGTCCAGAGAGCCGCTTTCGCCACCGGTGTTCCTCCATATATCTACGCATTTCACCGCTACACATGGAATTCCACTCTCCTCTACTGCACTCAAGTCTAACAGTTTCCAATGCACACAATGGTTGAGCCACTGCCTTTTACATCAGACTTATTAAACCACCTGCGCTCGCTTTAAGCCCAGTACATCAG
+
CCCCCGGGGGGGGGGGGGGGGGGGGGGGGGGGGGGGGGGGGGGGGGGGGGGGGGGGGGGGGGGGGGGGGGGGGGGGGGGGEFEGGGGGGFGFGGGGGGGGAFGGCEDGFGFGGGGFGGFFGGGGGGGGGFGGGGGGGFGFFEDDGFGEGF1=EFGDFEGFGGEDDFDFFGFBFDFFFF6BFG8D5DGFFGDFFGE?FFGFEEE<CE@EFECE;:BFD568==5@AEFD@F;CB@E>7>EE=?ECEF
@M00200:205:000000000-AKKM3:1:1101:15063:10124 2:N:0:1
TACCAGGGTATCTAATCCTGTTCGCTCCCCATGCTTTCGCTCCTCAGCGTCAGTTAATGCCCAGAGACCTGCCTTCGCCATCGGTGTTCCTCCTGATATCTGCGCATTTCACCGCTACACCAGGAATTCCAGTCTCCCCTACATCACTCTAGTCTGCCCGTACCCACCGCAGATCCGGAGTTGAGCCCCGGACTTTCACGGCAGACGCGACAAACCGCCTACGAGCTCTTTAAGCCCAATACATCAGAGAC
+
CCCCCGGGGGGGGGGGGGGGGGGGGGGGGGGGGGGGGGGGGGGGGGGGGGGGGGGGGGFGGGGFGGGGGGGGGGGGGGGGGGGEGGGGGGGFGGGGGGGGGGGGGGGGGGGGGGGFGGGGGGGGGGGGGGGGGGGGFFGFFGGFGFG7DF==EGGFFGGFGGFGFFGGEGFBEFFFFDDFE@FGAFD?5>CEA>FFFEGF>BFF2>@FF9@>0;FD(:D7;D0:08BG:7<>44)4CB:7,7<9A2.))4(
@M00200:205:000000000-AKKM3:1:1101:9536:10132 2:N:0:1
TACGAGGGTATCTAATCCTGTTTGCTCCCCACGCTTTCGAGCCTCAGCGTCAGTAATGGACCAGTATGTCGCCTTCGCCACTGGTGTTCTTCCGAATATCTACGAATTTCACCTCTACACTCGGAGTTCCACATACCTCTTCCATACTCAAGATAGCCAGTATCAAAGGCAATTCCAAGGTTGAGCCCTGGGCTTTCACCTCTGACTAAACTATCCGCCTACGCTCCCTTTAAACCCAGTACATCAG
+
CCCCCGGGGGGGGGGGGGGGGGGGGGGGGGGGGGGGGGGGGGGGGGGGGGGGGGGGGGGGGGGGGGGGGGGGGGGGGGGGGGGGGGGGGGGGGGGGGGGGGGGGGGGGGGGGGGGFGGGGGGGGGGGGGGGGGGGGGFGFFGGFGFGFGF8FGGGFFGGF@FFGFFGGFGFFFFFFFFGFGGGGDCGFFGGFFGFFFFGFFFFFFF<AEEF@AEGGAGFDA4>?AGFGGCE4@EEFG=DECEECE>E
@M00200:205:000000000-AKKM3:1:1101:13291:10154 2:N:0:1
TACGGGGGTATCTAATCCTGTTTGCTCCCCACGCTTTCGCGCCTCAGCGTCAGTTACAGTCCAGAGAGCCGCCTTCGCCACTGGTGTTCCTCCACATCTCTACGCATTTCACCGCTACACGTGGAATTCCGCTCTCCTCTTCTGCACTCAAGTCTCCCAGTTTCCAGTGCGTCACGGGGTTGAGCCCCGCACTTAGACACCAGACTTAAGAAACCGCCTGCGCGCGCTTTAAGCCCAGTACATCAG
+
CCCCCGGGGGGGGGGGGGGGGGGGGGGGGGGGGGGGGGGGGGGGGGGGGGGGGGGGGGGGGGGGGGGGGGGGGGGGGGGGGGGGGGGGGGGGGGGGGGGGGGGGGGGGGGGGGGGFGGGGGGGGGGGGGGGGGGGGGFGFFGGFGFGDFF?FGGGFF:FFGCCF*CFDFA?DFFBDE>7?CGGGFDFF>D*:?AFD6<GFFFD<8@5;CE9.6@:?6DB<?9F>FDD)5D2A>B?B53:49A--44
@M00200:205:000000000-AKKM3:1:1101:24653:10160 2:N:0:1
TACTGGGGTATCTAATCCTGTTTGCTCCCCACGCTTTCGAGCCTCAGCGTCAGTAATGGACCAGTATGTCGCCTTCGCCACTGGTGTTCTTCCGAATATCTACGAATTTCACCTCTACACTCGGAGTTCCACATACCTCTTCCATACTCAAGATAGCCAGTATCAAAGGCAATTCCAAGGTTGAGCCCTGGGCTTTCACCTCTGACTAAACTATCCGCCTACGCTCCCTTTATACCCAGTACATCAGAGCT
+
CCCCCGGGGGGGGGGGGGGGGGGGGGGGGGGGGGGGGGGGGGGGGFGGGGGGGGGGGGGGGGGGGGGGGGGGGGGGGGGGGGGGGGGGGFGGGGGGGGGGGGGGGFGGGGFGGGGFGGGGGGGGCEEGGGFGGGGGGFFEFGGFGFFDGFF6DD8?FCDFFDDFCFGGDCDDFBF@EF?DFFGGFGGFFGC?FFGG+;F<=@@E<E6C@)8=6EC8AFAADC):=E>F*;=CE66<@:@EE=58?=35.(*
@M00200:205:000000000-AKKM3:1:1101:6751:10182 2:N:0:1
TACCCGGGTATCTAATCCTGTTTGCTCCCCACGCTTTCGAGCCTCAGCGTCAGTAATGAGCCAGTGTGTCGCCTTCGCCACTGGTGTTCTTCCGAATATCTACGAATTTCACCTCTACACTCGGAGTTCCACACACCTCTCTCATACTCAAGACACCCAGTATCAAAGGCAATTCCGAGGTTGAGCCCCGGGATTTCACCCCTGACTTAAATGTCCGCCTACGCTCCCTTTACAACCAATACATCAGAGCT
+
CCCCCGGGGGGGGGGGGGGGGGGGGGGGGGGGGGGGGGGGGGGGGGGGGGGGGGGGGGGGGGFGGGGGGGGGGGGGGGGGGGGGGGGDGGGGGG7@FFGGGGGFGFGGGGGGGGGFGGGGGGGG=EEFGGGGGGGGGFGFFGGFGFFDGFFFGGGBFGDFFGFGFFDFFGFFFFFCFEDBGFGGFG??DDGB5@ECFFFEBFF@BFEEEEC<<@FE=DE@?D?E2A>F<DE4CEEEG@@;E@EFCA)..()
@M00200:205:000000000-AKKM3:1:1101:11339:10187 2:N:0:1
TACCGGGGTATCTAATCCTGTTTGCTCCCCACGCTTTCGAGCCTCAGCGTCAGTAATGGACCAGTATGTCGCCTTCGCCACTGGTGTTCTTCCGAATATCTACGAATTTCACCTCTACACTCGGAGTTCCACATACCTCTTCCATACTCAAGATAGCCAGTATCAAAGGCAATTCCAAGGTTGAGCCCTGGGCTTTCACCTCTGACTAAACTATCCGCCTACGCTCCCTTTAAACCCAATACATCAG
+
CCCCCGGGGGGGGGGGGGGGGGGGGGGGGGGGGGGGGGGGFGGGGGGGGGGGGGGGGGGGGGGGGGGGGGGGGGGGGGGGGGGGGGGGGGGGGGGGGGGGGGGGFGGGGGGGGGGFGGGGGGGGFGGGGGGGGGGGFFGFFGGFGFGFGFGGGGGFFGGFGGFGFFGGFGFFFFFFFFGFGGGFFGGFAGDFAGGGFEF@EFFEEF;7@@CFFFGFFGF>D=D4>E?DC>BCECF=C?=@EEFF?=<
@M00200:205:000000000-AKKM3:1:1101:12570:10189 2:N:0:1
TACTAGGGTATCTAATCCTGTTTGCTCCCCACGCTTTCGAGCCTCAGCGTCAGTAATGGACCAGTATGTCGCCTTCGCCACTGGTGTTCTTCCGAATATCTACGAATTTCACCTCTACACTCGGAGTTCCACATACCTCTTCCATACTCAAGATAGCCAGTATCAAAGGCAATTCCAAGGTTGAGCCCTGGGCTTTCACCTCTGACTAAACTATCCGCCTACGCTCCCTTTACACCCAGTACATCAG
+
CCCCCGGGGGGGGGGGGGGGGGGGGGGGGGGGGGGGGGGGGGGGGGGGGGGGGGGGGGGGGGGGGGGGGGGGGGGGGGGGGGGGGGGGGGGGGGGFGGGGGGGGGGGFFCFGGGGFGGGGGGFG:EEFGAFGGGGGGFGFFGGFGFGFGFEDGGGF?FGF8FDFEFGGFGFDFEFFFBFFGGGGFGGFFGGFFGGGFFGEB<EFFFEFFFB7A@F?ACEFACFFFGEF9F;CEC=BEFDEFF*9?*>
@M00200:205:000000000-AKKM3:1:1101:18410:10215 2:N:0:1
TACCCGGGTATCTAATCCTGTTCGCTCCCCACGCTTTCGCTCCTCAGCGTCAGTTACAGACCAGAGAGTCGCCTTCGCCACTGGTGTTCCTCCACATCTCTACGCATTTCACCGCTACACGTGGAATTCCACTCTCCTCTTCTGCACTCAAGTTTCCCAGTTTCCAATGACCCTCCCCGGTTGAGCCGGGGGCTTTCACATCAGACTTAAGAAACCGCCTGCGATCCCTTTAAACCCAATACATCAGAGA
+
CCCCCGGGGGGGGGGGGGGGGGGGGGGGGGDGGGDGGGGGGFGGGGGGGGGGGGFGGGGGGC@FGFGGGGGGGDGGGG>FGGGGFGF@CEEEFGGGGGGGCFGGGGGCFF9FFEGFG@=<BFGDGCFGFGGGFGCF85=EFGFDGFGFGFGGGGG7+@DF@8DFFFGF5D?)0)0<@?C@FG79AFFDEGGEEG6;?CEE4>BBE@FFFFFC38EC9<B23/2;(;:<4*,4):-,;(4(2874-62271
@M00200:205:000000000-AKKM3:1:1101:16980:10236 2:N:0:1
TACCCGGGTATCTAATCCTGTTTGCTCCCCACGCTTTCGAGCCTCAGCGTCAGTAATGGACCAGTATGTCGCCTTCGCCACTGGTGTTCTTCCGAATATCTACGAATTTCACCTCTACACTCGGAGTTCCACATACCTCTTCCATACTCAAGATAGCCAGTATCAAAGGCAATTCCAAGGTTGAGCCCTGGGCTTTCACCTCTGAATAAACTATCCGCCTACGCTCCCTTTAAACCCAATACATCAG
+
CCCCCGGGGGGGGGGGGGGGGGGGGGGGGGGGGGGGGGGGGGGGGGGGGGGGGGGGGGGGGGGFGGGGGGGGGGGFGGGDGGGGGGGGGGGGGGGGGGGGGGFDFGGGGGGEGGGFGGGGGGGGGGGGGGFDF?89DFFFFGFFGFGFGFEGGF89FCDDDF7FEFGGF?DDDD<DFFFFGGGF*@?FFGGAFGFF57EECFFEC*0@A7*;ACCG>CBD2:@>9CBFCCEEFE3>EFBDBE=?@BF
@M00200:205:000000000-AKKM3:1:1101:11997:10252 2:N:0:1
TACGCGGGTATCTAATCCTGTTTGCTCCCCACGCTTTCGAGCCTCAGCGTCAGTAATGGACCAGTATGTCGCCTTCGCCACTGGTGTTCTTCCGAATATCTACGAATTTCACCTCTACACTCGGAGTTCCACATACCTCTTCCATACTCAAGATAGCCAGTATCAAAGGCAATTCCAAGGTTGAGCCCTGGGCTTTCACCTCTGACTAAACTATCCGCCTACGCACCCTTTATGCCAATACATCAG
+
CCCCCGGGGGGGGGGGGGGGGGGGGGGGGGGGGGGGGGGGGGGGGGGGGGGGGGGGGGGGGGGGGGGGGGGGGGGGGGGGGGGGGGGGGFGGGGGGGGGGGGGGGGGGGGGGGGGFGGGGGGFGGGEDFFGGGGGGGFGEFFGFGFGFGFGGGFGFBDFFGGFGFFGGFFFFFEFFFFGFGGGGFGGCACF>9CFDFEFBFBEEC58A.)08EEGF=FFD>:28(=8C4?@F?CEE9;;@EF?6;;
@M00200:205:000000000-AKKM3:1:1101:17611:10261 2:N:0:1
TACTCGGGTATCTAATCCTGTTCGCTCCCCACACTTTCGCTCCTCAGCGTCAGGTAATGCCCAGAGAACCGCCTTCGCCACCGGTGTTCCTCCTGATATCTGCGCATTTCACCGCTACACCAGGAATTCCGTTCTCCCCTGCATACCTCTAGTCTGCCCGTATCGAAAGCAAGCGCCGTGTTAAGCACGGCGTTTTCACTCCCGACGCGACAAACCGCCTACGAGCCCTTTATACCCAATACATCAG
+
CCCCCGGGGGGGGGGGGGGGGGGGGGGGGGGGGGGGGGGGGGGGGGGGGGGGGGGGGGGGGGGGGGGGGGGGGGGGGGGGGGGGGGGGGGGGGGGGGGGGGGGGGGGGGGGGGGGFGGGGGGGGGGGGGGGGGGGGGFDDFGGFGFFEGFAFGGGBFGGEGCDGFFGGFGFFFDEFFFGFFGGGFGGFFGGFFEGCFFGEFFD@F029>>BF>@CE>GFF63<>:E>CF<06AAFFGFF:??AA<2?
@M00200:205:000000000-AKKM3:1:1101:9360:10270 2:N:0:1
TACGGGGGTATCTAATCCTGTTCGCTCCCCACGCTTTCGCGCCTCAGCGTCAGAACCGGACCAGACAGCCGCCTTCGCCACTGGTGTTCTTGCGAATATCTACGAATTTCACCTCTACACTCGCAGTTCCGCTGTCCTCTTCCGGTCTCAAGCCAACCAGTATCGAAGGCAATTCTGTGGTTGAGCCACAGGCTTTCACCCCAGACTTAATCGGCCGCCTACGCGCCCTTTATACCCAGTACATCAG
+
CCCCCGGGGGGGGCFGGGGGGGGGGGGGGGGGGGGGGGGGGGGGGGGGGGGGGGGGGGGGGEGGFFGGGGGGGGGGGGGGGGGGGGGGGGGGGGGEFGGGGGGGGGGGGGGGGGGFGGGGCFGG@EGGGGGGDEDGGFGFFGGFGFGFG9@;CDFFFGGFGC67<*;EAE9@AEFAFFGFGGGGFGFFFFFFFGGGFEGF<F0((3@CE97<?0E=>DB?F?<>9EFGC78A4)5:F)444<94624
@M00200:205:000000000-AKKM3:1:1101:11186:10274 2:N:0:1
TACAAGGGTATCTAATCCTGTTTGCTCCCCACGCTTTCGAGCCTCAGCGTCAGTAATGGACCAGTATGTCGCCTTCGCCACTGGTGTTCTTCCGAATATCTACGAATTTCACCTCTACACTCGGAGTTCCACATACCTCTTCCATACTCAAGATAGCCAGTATCAAAGGCAATTCCAAGGTTGAGCCCTGGGCTTTCACCTCTGACTAAACTATCCGCCTACGCTCCCTTTAAACCCAGTACATCAG
+
CCCCCGGGGGGGGGGGGGGGGGGGGGGGGGGGGGGGGGGGGGGGGGGGGEGGGGGGGGGGGGGGGGGGGGGGGGGGGGGGGGGGGGGGGGGGGGGGGGGGGGFGGGGGGGGGGGGFGEGFGGFEGGEGGGGGGGGFGFGFFGGDGFG<FF8?FGGFF=FFDCEGDDDE?DFFFBFBFFGAFGCFFGGFBD?FF8=D?ECCE@C@ECEAEF8EEAFDADEDF55?A?D9CDBFFCE:C(/7@@C95:*
@M00200:205:000000000-AKKM3:1:1101:9331:10293 2:N:0:1
TACTAGGGTATCTAATCCTGTTTGCTCCCCACGCTTTCGAGCCTCAGCGTCAGTAATGGACCAGTATGTCGCCTTCGCCACTGGTGTTCTTCCGAATATCTACGAATTTCACCTCTACACTCGGAGTTCCACATACCTATTCCATACTCAAGATAGCCAGTATCAAAGGCAATTCCAAGGTTGAGCCCTAGGCTTTCACCTCTGCCTAAACTATCCGCCTACGCTCCCTTTAAACCCAATACATCAGAGCC
+
C,CCCFFFGCFGGGGGGGGGGGGGGGGGGGFGGGGGGGGGGGGCGEFG@FEEDF9;CE9F8EFGGGFGFFFGGGGGGGFGGFFGCFFFFFDFDC:=FGGGGGGDCFGGGA>FGGGFD<FGAE=E=+6ACFFCFGGFC9,0?EECDBGCFBEGDD+?D@=5=FEGE?8=D@D)@8B7C+?*A,D?FEC*6+,0;D=FFEF5CC@=*58*8*:**5@E)59A500:>EDGGGF;A**:>)53.0774**0.((
@M00200:205:000000000-AKKM3:1:1101:28067:10333 2:N:0:1
TACGAGGGTATCTAATCCTGTTTGCTCCCCACGCTTTCGAGCCTCAGCGTCAGTAATGAGCCAGTGTGTCGCCTTCGCCACTGGTGTTCTTCCGAATATCTACGAATTTCACCTCTACACTCGGAGTTCCACACACCTCTCTCATACTCAAGACACCCAGTATCAAAGGCAATTCCGAGGTTGAGCCCCGGGATTTCACCCCTGACTTAAATGTCCGCCTACGCTCCCTTTAAACCCAATACATCAGAGA
+
CCCCCGGGGGGGGGGGGGGGGGGGGGGGGGGGGGGGGGGGGGGGGGGGGGGGGGGGGGGGGEGGGGGFGGGGGDGGGGGCGGGGGGGGGGGGGGGGGGGGGGGGGCFFGGGGGGDFFGGGGCFGGGGGGGGGFDGECFF8DDGFGFGFGFGGFGGFF>FFGFEGFFGGBFFDDDBFFFGFGGFGFGE??GGFFGCC96C6>=FDF@EE=EE4<EF,5C5>@@@>=D>CD7@EFCF1:@114;=E)4)/7@
@M00200:205:000000000-AKKM3:1:1101:8944:10334 2:N:0:1
TACTAGGGTATCTAATCCTGTTTGCTCCCCACGCTTTCGAGCCTCAGCGTCAGTAATGGACCAGTATGTCGCCTTCGCCACTGGTGTTCTTCCGAATATCTACGAATTTCACCTCTACACTCGGAGTTCCACATACCTCTTCCATACTCAAGATAGCCAGTATCAAAGGCAATTCCAAGGTTGAGCCCTGGGCTTTCACCTCTGACTAAACTATCCGCCTACGCTCCCTTTAAACCCAATCCATCAGAGA
+
CCCCCGGGGGGGGGGGGGGGGGGGGGGGGGGGGGGGGGGGGGGGGGGGGGGGGGGGGGGGGGGGGGGGGGGGGGGGGGGGGGGGGGGGGGGGGGGGGGGGGGGGGGGFGGGGGGGFGEFGGGGGGEEGFGGGGGGFGFGFFGGFGFGBDFFFGGGFFGGFFGBFFBGGFGFDFFFFFFGFGGGF?EDDFGGFFGFFFFFEFFFFFFBEFFEEEEGGDFE=A5:?2C?CDGBFEFFBDFF2(8>?>3>EEB
@M00200:205:000000000-AKKM3:1:1101:17283:10343 2:N:0:1
TACCGGGGTATCTAATCCCGTTTGCTCCCCTGGCTTTCGCGCCTCAGCGTCAATGTCGGTCCAGGATGCCGCCTTCGCCACCGGTGTTCCTCCAGATATCTACGCATTTCACCGCTACACCTGGAATTCCGCATCCCTCTCCCGAATTCGAGCCCGCCAGTCTCGAACGCAGTTCCCGGGTTGCGCCCGGGGATTTCACGTTCGACTTAGCAGGCCGCCTCCGCGCCCTTTATACCCAATACATCAG
+
CCCCCGGGGGGGGGGGGGGGGGGGGGGGGGGGGGGGGGGGGGGGGGGGGGGGGGGGGGGEGGFGGFGGGGGGGGGGGGGGGGGGDGGGGGGGGGGGGGGGGGGGGGCEGGGGGGEBGGGFFFFEGCFDGFFGGGGCFFFFFDF>8>DDF*=D:DG>DEGFFD;FFFGGFGBADEFFFADFGGG*6C?BFGEE:ECDF?:=583?;1(,)69AB1C;9DF:(.400:@7)04)6:A>F?11:7<BFA>
@M00200:205:000000000-AKKM3:1:1101:11280:10354 2:N:0:1
TACCAGGGTATCTAATCCTGTTTGCTCCCCACGCTTTCGAGCCTCAGCGTCAGTAATGGACCAGTATGTCGCCTTCGCCACTGGTGTTCTTCCGAATATCTACGAATTTCACCTCTACACTCGGAGTTCCACATACCTCTTCCATACTCAAGATAGCCAGTATCAAAGGCAATTCCAAGGTTGAGCCCTGGGCTTTCACCTCTGACTAAACTATCCGCCTACGCTCCCTTTACACCCAGTACATCAG
+
CCCCCGGGGGGGGGGGGGGGGGGGGGGGGGGGGGGGGFGGGGGGGEGGGFGGGGGGGGGGGGGGGGGGGGGGGGGGGGGGGGGGGGGGGGGGGGEGGGGDGFFGFFGGGGGGGGGFFFGGGGGGEGEGGGGGGGGEGFGFFGGFGFGFGFGGGGGFFFGFDFB9EFGGFFDDFFFFFDGFGF?89DGFDGFFFGFGFFG@6@6@EEEE@FFEBEGGFFD5A@FDFG>FFGF*>EFFGDBEFFE?E=B
@M00200:205:000000000-AKKM3:1:1101:20636:10365 2:N:0:1
TACCCGGGTATCTAATCCTGTTCGCTCCCCACACTTTCGCTCCTCAGCGTCAGGTAATGCCCAGAGAACCGCCTTCGCCACCGGTGTTCCTCCTGATATCTGCGCATTTCACCGCTACACCAGGAATTCCGTTCTCCCCTGCATACCTCTAGTCTGCCCGTATCGAAAGCAAGCGCCGTGTTAAGCACGGCGTTTTCACTCCCGACGCGACAAACCGCCTACGAGCCCTTTAAGCCCAGTACATCAG
+
CCCCCGGGGGGGGGGGGGGGGGGGGGGGGGGGGGGGGGGGGGGGGGGGGGGGGGGGGGGGFGGGGGGGGGGGGGGGGGGGGGGGGGGGGGGGGGGGGGGGGGGGGGGGGGFGGDGFGGGGGGGGGGGGGGGFGGGFFFGBFGGFGFGEGFCGGGGFFGGFGGFGFFGGFGFFFFFFFF>>F>FGFGGFFGGFFGGGFFGFFBF;@FFF1>BB;FGC6C>(14:@88>F4579)662F:<BFFBFFFB
@M00200:205:000000000-AKKM3:1:1101:10907:10385 2:N:0:1
TACTGGGGTATCTAATCCTGTTTGCTCCCCACGCTTTCGAGCCTCAGCGTCAGTAATGGACCAGTATGTCGCCTTCGCCACTGGTGTTCTTCCGAATATCTACGAATTTCACCTCTACACTCGGAGTTCCACATACCTCTTCCATACTCAAGATAGCCAGTATCAAAGGCAATTCCAAGGTTGAGCCCTGGGCTTTCACCTCTGACTAAACTATCCGCCTACGCTCCCTTTAAGCCCAATACATCAG
+
CCCCCGGGGGGGGGGGGGGGGGGGGGGGGGGGGGGGGGGGGGGGGGGGGGGGGGGGGGGGGGGGGGGGGGGGGGGGGGGGGGGGGGGGGGGGGGGGGGGGGGGGGGGGGGGGGGGFGGGGDFGGGEEGGGGGG?FFGFGEDGGFADDBFFGFFCFF?FGFGFDFFFGGFF6=DEFBFFGFF96DFGCFFC6D58CDFFGF@@6>=ACFF<)*9;EC9DBFDFDAAG5C4>:*864:B=BB@E@8CE3
@M00200:205:000000000-AKKM3:1:1101:7697:10398 2:N:0:1
TACGCGGGTATCTAATCCTGTTTGCTCCCCACGCTTTCGAGCCTCAGCGTCAGTAATGGACCAGTATGTCGCCTTCGCCACTGGTGTTCTTCCGAATATCTACGAATTTCACCTCTACACTCGGAGTTCCACATACCTCTTCCATACTCAAGATAGCCAGTATCAAAGGCAATTCCAAGGTTGAGCCCTGGGCTTTCACCTCTGACTAAACTATCCGCCTACGCTCCCTTTACCCAGTACATCAGCGATCG
+
CCCCCGGGGGGGGGGGGGGGGGGGGGGGGGGGGGGGGGGGGGGGGGGGGGGGGGGGGGGGGGGGGGGGGGGGGGGGGGGGGGGGGGFGFGGFGGGGGGGGGGGGGGGGGGGGGFGFGFFGGGGDEGGGGGGFGGGEGFGFBFGFGFGFGF?FFGC5FFGFGGFGFFG8BCF5*3=;DBFFFFGGFFEFF?CCFFGCA*;88CCFFCEEF:)AEFFG=F>5@:(2(4/?FC=6CFBEB;4@CE<)75((/1.
@M00200:205:000000000-AKKM3:1:1101:6270:10433 2:N:0:1
TACGAGGGTATCTAATCCTGTTTGCTCCCCACGCTTTCGAGCCTCAGCGTCAGTAATGGACCAGTATGTCGCCTTCGCCACTGGTGTTCTTCCGAATATCTACGAATTTCACCTCTACACTCGGAGTTCCACATACCTCTTCCATACTCAAGATAGCCAGTATCAAAGGCAATTCCAAGGTTGAGCCCTGGGCTTTCACCTCTGACTAAACTATCCGCCTACGCTCCCTTTAAACCCAGTACATCAGAGCT
+
CCCCCGGGGGGGGGGGGGGGGGGGGGGGGGGGGGGGGGGGGGGGGGGGGGGGGGGGGGGGGGGGGGGGGGGGGGGGGGGGGGGGGGGGGGGGGGDGGGGGGGGGGDGGGGGGGFGFGGGGGGGGEGGGGGGGGGGGGFGFFGGFGFGFGFGGFDDFFFGFGGFGFFGGFGFDFDFFFFGFGGGGBF8:FFFFFGGGFCF@FFEEFFFFCEEF@FFF=5BDDBFEDGFGF>@E?CE=C>2>EE5CEFF*0(*
@M00200:205:000000000-AKKM3:1:1101:18917:10448 2:N:0:1
TACCGGGGTATCTAATCCTGTTTGCTCCCCACGCTTTCGAGCCTCAGCGTCAGTAATGGACCAGTATGTCGCCTTCGCCACTGGTGTTCTTCCGAATATCTACGAATTTCACCTCTACACTCGGAGTTCCACATACCTCTTCCATACTCAAGATAGCCAGTATCAAAGGCAATTCCAAGGTTGAGCCCTGGGCTTTCACCTCTGACTAAACTATCCGCCTACGCTCCCTTTAAACCCAATACATCAG
+
CCCCCGGGGGGGGGGGGGGGGGGGGGGGGGGGGGGGGGGGGGGGGGGGGGGGGGGGGGGGGGGGGGGGGGGGGGGGGGGGGGGGGGGGGGGGGGGGGGGGGGGGGGGGGGGGGGGFGG8F9DGG7EGGGGFG6=DGGFGFFGFFDDGFGFGGDDF8@==BGGEFDFCFBGBFFFFFFFG5FFGCFGG?AG659CFFFCGEF568EFBECCEEE@FF5DB=ADA44C?F4>34*/.:8>B=337@C=)
@M00200:205:000000000-AKKM3:1:1101:26069:10458 2:N:0:1
TACCGGGGTATCTAATCCTGTTTGCTCCCCACGCTTTCGAGCCTCAGCGTCAGTAATGGACCAGTATGTCGCCTTCGCCACTGGTGTTCTTCCGAATATCTACGAATTTCACCTCTACACTCGGAGTTCCACATACCTCTTCCATACTCAAGATAGCCAGTATCAAAGGCAATTCCAAGGTTGAGCCCTGGGCTTTCACCTCTGACTAAACTATCCGCCTACGCTCCCTTTAAACCCAATACATCAGAGA
+
CCCCCGGGGGGGGGGGGGGGGGGGGGGGGGGGGGGGGGGGGGGGGGGGGGGGGGGGGGGGGGGGGGGGGGGGGGGGGGGGGGGGGGGGGGGGGGGGGGGGGGGGGGGGGGGGGFFFGGGGGGGGDGEGEFCGGGGGGFGFFGGFGFGFGFGGGGGFBGGFGGEGCDGGFFFBFFFFFF??FGCDFGG?FDGFFGGGACFEF@@BE@C@5@@EFFGF=FD>A:4*:CFGGC34<;@(=@9==E3CEF)7)(
@M00200:205:000000000-AKKM3:1:1101:11832:10466 2:N:0:1
TACGCGGGTATCTAATCCTGTTTGCTCCCCACGCTTTCGAGCCTCAGTGTCAGTTACAGTCCAGAGAGCCGCTTTCGCCACCGGTGTTCCTCCATATATCTACGCATTTCACCGCTACACATGGAATTCCACTCTCCTCTACTGCACTCAAGTCTAACAGTTTCCAATGCACACAATGGTTGAGCCACTGCCTTTTACATCAGACTTATTAAACCACCTGCGCTCGCTTTAAACCCAGTACATCAGAGCTC
+
CCCCCEGGGGGGGGGGGGECEFGFFGGGGGFGGGGGGGGGGGGGGGEGGFFGGGGGGGGGGGGGGGGGFGGGG@GFGGGGEGGGGGFGGGGGGGDGFGGFGGEGGGEGGGGGGEEEGGEAFGFGGFFGGGFGFGGGGFGFFGGFGFGFGFCGGGGFFGFB:DDGEFGGFGFBFFFFFF7BBC66A6EAF>FFFFGGFEGEF@C*>@*:EEFEAEGGFDA=>9285:58DFC<>E817==4>33?)7).()/
@M00200:205:000000000-AKKM3:1:1101:25304:10474 2:N:0:1
TACGAGGGTATCTAATCCTGTTTGCTCCCCACGCTTTCGAGCCTCAGCGTCAGTAATGGACCAGTATGTCGCCTTCGCCACTGGTGTTCTTCCGAATATCTACGAATTTCACCTCTACACTCGGAGTTCCACATACCTCTTCCATACTCAAGATAGCCAGTATCAAAGGCAATTCCAAGGTTGAGCCCTGGGCTTTCACCTCTGACTAAACTATCCGCCTACGCTCCCTTTATACCCAATACATCAG
+
CCCCCGGGGGGGGGGGGGGGGGGGGGGGGDGGGGGGGGGGGGGGGGGGGGGGGGGFGGGGGGGFGGGGGGGGGGGGGGGGGGGGGGGGGGGGGGGGGGGFFFGGGFFFGGFGDFFDFGGGFFFGGGGGGGGGGGGGGFFDFGGFGFFD8B?DEDFF7DDDDGFCE@FADDFD6D9FFFG?FGGGFGGFF=FFFGGGACAE@DF<888CF9=19AFE5;?))049>GFCC+>E4@C*<B23BFE4C:E
@M00200:205:000000000-AKKM3:1:1101:24123:10495 2:N:0:1
TACTCGGGTATCTAATCCTGTTTGCTACCCACGCTTTCGAGCCTCAGTGTCAGTTACAGTCCAGAGAGCCGCTTTCGCCACCGGTGTTCCTCCATATATCTACGCATTTCACCGCTACACATGGAATTCCACTCTCCTCTACTGCACTCAAGTCTAACAGTTTCCAATGCACACAATGGTTGAGCCACTGCCTTTTACATCAGACTTATTAAACCACCTGCGCTCGCTTTAAACCCAATACATCAG
+
CCCCCGGGGGGGGGGGGGGGGGGGGGGGGGGGGGGGGGGGGGGGGGGGGGGGGGGGGGGGGGGGGGGGGGGGGEGGGGGGGGGGFGEGGGGGGGGGGGFFGFFGGGGGGGGGGGGEDGGGGGGGFEFGGGGGGGGFG?FEFEGFGFGFGFGGGGGFDGGFDFFGFFGFFGFFFFFFFFCFCCFGFDGFFDEBFACCFBGFFFFEC@7AEFFFFF?CDG>C@84544*/79EF4=BDDDD).>?EBB
@M00200:205:000000000-AKKM3:1:1101:24600:10518 2:N:0:1
TACTAGGGTATCTAATCCTGTTTGCTCCCCACGCTTTCGAGCCTCAGCGTCAGTAATGGACCAGTATGTCGCCTTCGCCACTGGTGTTCTTCCGAATATCTACGAATTTCACCTCTACACTCGGAGTTCCACATACCTCTTCCATACTCAAGATAGCCAGTATCAAAGGCAATTCCAAGGTTGAGCCCTGGGCTTTCACCTCTGACTAAACTATCCGCCTACGCTCCCTTTATACCCAGTACATCAG
+
CCCCCGGGGGGGGGGGGGGGGGGGGGGGGGGGGGGGGGGGGGGGGGGGGGGGGGGGGGGGGFGGGGG9FGGGGGGGGGGGGGGGGGGGGGGGGGEGGGEGFGGGGGGGGGGGG?FD?FGGBEF7CEGGGGFA=EGGGFDEFGG9EF?DDBCFGGFDFGFFGF73;CFFFGFFFFC+9=6?FCFCFFG55+@DFGGGFEGFF5*:E78=55@<CAFCA>A>5:=>>E>FGC=4:AE?C@F=:=@**0*
@M00200:205:000000000-AKKM3:1:1101:28445:10525 2:N:0:1
TACGCGGGTATCTAATCCTGTTTGCTCCCCACGCTTTCGAGCCTCAGCGTCAGTAATGGACCAGTATGTCGCCTTCGCCACTGGTGTTCTTCCGAATATCTACGAATTTCACCTCTACACTCGGAGTTCCACATACCTCTTCCATACTCAAGATAGCCAGTATCAAAGGCAATTCCAAGGTTGAGCCCTGGGCTTTCACCTCTGACTAAACTATCCGCCTACGCTCCCTTTACGCCCCATCAATCAG
+
CCC8CGGGGGGGGGGGGGGGGGGGGGGGGGGGGGGGGGGGGGGGGGGGGGGGGGF<E<FCGGGGGGGFGGFGGGGGGGGDGGGGGGGGGGGGGGGGEGGGGGG7==FFGGGGGEGFGGGGGGGDFEGGGGGGFGFGGFGFBG8BACFEGFGCD6D+9DGFFFB=D7=,98?DFF<D9?C?CG6FFG7CFG6?ACFGFA78=CFEEFF?B5>6A<D@>CED9:@E9EBG6?=*1((38(48(/.)/))
@M00200:205:000000000-AKKM3:1:1101:2011:10539 2:N:0:1
TACTGGGGTATCTAATCCTGTTTGCTCCCCACGCTTTCGAGCCTCAGCGTCAGTAATGGACCAGTATGTCGCCTTCGCCACTGGTGTTCTTCCGAATATCTACGAATTTCACCTCTACACTCGGAGTTCCACATACCTCTTCCATACTCAAGCTAGCCAGTATCAAAGGCAATTCCAAGGTTGAGCCCTGGGCTTTCACCTCTGACTAAACTCTCCGCCTACGCTCCCTTTAAACCCACTACATCAG
+
CCCCCFGGFG8FGDGGGGGGGGGGGGGGFGGGGGEEGGGGFGGGGFGGGFGGGGGGGGGGGGGGGGGGG9EFCFEFFGGGFF,AFFACFGFGGGGGGGGCGGGGECG7@F9AD9=DGGGGGG7B46@8CFFF??+9@7==D=CBA+=EFB8+4=@FFGGFGGEGE+?8:@D:DEDF9+DDF8=DFG8D5=A?6:CDA<78*=*:*=8;6C);*0@,59@===A>=EEGGCE6/**0*>-(5=3CC=*
@M00200:205:000000000-AKKM3:1:1101:14458:10574 2:N:0:1
TACACGGGTATCTAATCCTGTTTGCTCCCCACGCTTTCGAGCCTCAGCGTCAGTAATGGACCAGTATGTCGCCTTCGCCACTGGTGTTCTTCCGAATATCTACGAATTTCACCTCTACACTCGGAGTTCCACATACCTCTTCCATACTCAAGATAGCCAGTATCAAAGGCAATTCCAAGGTTGAGCCCTGGGCTTTCACCTCTGACTAAACTATCAGCCTACGCTCCCTTTAAACCCAATACATCAGAGA
+
BCCCCGGGFGGGGGGGGGGGFGGGGGGGGFGGGGGGGGGGGCEFFGGGGGGGGGGGGGGGGFGGGFGGGGGFGGGGGDGGGGGGGGGGGGGFGFGGEGEDFGGGGGGGGGGGGGGFCEEFGGGDFGCGGGFGGGGCGBFEFDGFGFGFDF8?FFGFFCCF@FFGFFGGFGFDBDBFFFGDF,=63@D5DF?**@@:C7EC5CEFF78EFFFFFFF,*;AC@:>>DEFG?84=7;>);225337??B@=ED
@M00200:205:000000000-AKKM3:1:1101:3686:10600 2:N:0:1
TACTGGGGTATCTAATCCTGTTTGCTCCCCACGCTTTCGAGCCTCAGCGTCAGTAATGGACCAGTATGTCGCCTTCGCCACTGGTGTTTTTCCGAATATCTACGAATTTCACCTCTACACTCGGAGTTCCACATACCTCTTCCATACTCAAGATAGCCAGTATCAAAGGCAATTCCAAGGTTGAGCCCTGGGCTTTCACCTCTGACTAAACTATCCGCCTACGCTCCCTTTCAACCCAATACATCAGAGAC
+
CCCCCGGGGGGGGGGGGGGGGGGGGGGGGGGGGGFGGGGGGGGFGFGGGEGGGGGGGGGGGGGGGGGGGGGGGGGGGGGGGGFGGGFGCFGFGFGEGGGGGGGGGGFGGGGGGGGFGGFGGGGGDCG?ECEGGCGGGDGFFGGFGFGFGFGDDAD5+@FBF+;CDDFG5CB):>F7DCDFFF?+*6D5;?F*01,=FCGE@8:E78>CE@=C;*;D5C>)03>@)*3;*=3*/9?=E9=:0>@5*>58*7(
@M00200:205:000000000-AKKM3:1:1101:27759:10602 2:N:0:1
TACGCGGGTATCTAATCCTGTTTGCTCCCCACGCTTTCGAGCCTCAGCGTCAGTAATGGACCAGTATGTCGCCTTCGCCACTGGTGTTCTTCCGAATATCTACGAATTTCACCTCTACACTCGGAGTTCCACATACCTCTTCCATACTCAAGATAGCCAGTATCAAAGGCAATTCCAAGGTTGAGCCCTGGGCTTTCACCTCTGACTAAACTATCCGCCTACGCTCCCTTTAAGCCCAATACATCAGAGA
+
CCCCCGGGGGGGGGGGGGGGGGGGGGGGGGGGGGGGGGGGGGGGGGGGGFGGGGGGGGGGGFGGGGGGGGGGGGGGGGGGGGGGGGGDGGGGGGGGGGGGGGGGGGGFGGGGGGGFGGGGGGGEFCEFA,=EGGGFFCD>?AFFGFGFFDDFGGGFFFFFGG7C>DFGFGFDFBFFFFGFGA?GFGFFA9CFFFGGAEFFFFEECECEEEFEFFGC5C>DD058>EFG4C=E44*58=7@E@E3)74<3=
@M00200:205:000000000-AKKM3:1:1101:26040:10649 2:N:0:1
TACGAGGGTATCTAATCCTGTTTGCTACCCACGCTTTCGCGCATCAGCGTCAGAACCGGTCCAGGTAGCCGCCTTCGCCACTGGTGTTCCTCCCAATATCTACGCATTTCACCGCTACACTGGGAATTCCGCTACCCCCTCCCGGCCTCAAGCTCGACAGTTTCAAAGGCAGTTCCTCAGTTGAGCCGAGGGATTTCACCTTTGACTTATCAAGCCGCCTACGCGCCCTTTATACCCAATACATCAG
+
CCCCCGGGGGGGGGGGGGGGGGGFGGGGGGGGGGGGGGGGGGGDEGGGGGGEGFGGGGGGGGGGGGGGGE@FGGGGGE?FGGFGEGGGGGGGEFGGGGGGGGFGGGDGGFGGFEGFGGCFFDFFFFGFFFFGGGGFDFGBF=C>GFGAGFFCG?CEFGGEFGCGFFFFFEF8?=FFFFGFFG7:*>EEEGGFEGFGFE9;B)>CE3)?ECCFE<CC@CEDD@@:0:./10,<2)6:+)((,)))6A>
@M00200:205:000000000-AKKM3:1:1101:14992:10649 2:N:0:1
TACTCGGGTATCTAATCCTGTTTGCTCCCCACGCCTTCGCGCCTCAGCGTCAATTACGGGCCAGATAGCCGCCTTCGCCACCGGTGTTCTTCCCAATATCTACGAATCTCACCTCTACACTGGGAATTCCACTATCCTCCCCCGCATTCAAGCTCATCAGTATCAAGCGCAGCCCCCAGGCTGAGCCCGGGAATTTCACGCCTGACTCGAACAGCCGCCTACGCCCCCCTTGCACCCAACACATCAG
+
@<<<C@E@@:;CE9@E6E@EE<FG<F@F@7CFEG,,8,FFCGGDG?8,@BF@:CFF<EBCG7B<@E<,EE:@FG@FGG7FFGGG>F,@,,,,CEGEF88,445AFD8+4=D?FFFF=,;,@DE8A,,,C;=AFE3,,+,)3C@9=?C)+?8+ED=?FEDFDFEG;FD9:EA=?0*<0**@*3C*3>;9BG:?5,,=+1=(7>52>(.)22(((/8=;CD?(,6;(*<C)).((.<?8(4((-4))-5
@M00200:205:000000000-AKKM3:1:1101:18895:10687 2:N:0:1
TACGAGGGTATCTAATCCTGTTTGCTCCCCACGCTTTCGAGCCTCAGCGTCAGTAATGGACCAGTATGTCGCCTTCGCCACTGGTGTTCTTCCGAATATCTACGAATTTCACCTCTACACTCGGAGTTCCACATACCTCTTCCATACTCAAGATAGCCAGTATCAAAGGCAATTCCAAGGTTGAGCCCTGGGCTTTCACCTCTGACTAAACTATCCGCCTACGCTCCCTTTATACCCAGTACATCAG
+
CCCCCGGGGGGGGGGGGGGGGGGGGGGGGGGGGGGGGGGGGGGGGGGGGGGGGGGGGGGGGFGGGGGGGGGGGGGGGGGGGGGGGGGGGGGGGGGCGGGGGGGGGGGGGGGGGGGFGGGGGGGG@CGGGFGGGGGGGFGFFFGFGFFFGFGGGGGFFFDDFGEGFFFGFFFDB<@FFFGFGGGGFGDFFGCF5EFGFCF5*8@FCE=E*)=A5CFFFFED==DFFGEGGF=;CEE?F=97;=CEF=7
@M00200:205:000000000-AKKM3:1:1101:7706:10719 2:N:0:1
TACCGGGGTATCTAATCCTGTTTGCTCCCCACGCTTTCGAGCCTCAGCGTCAGTAATGGACCAGTATGTCGCCTTCGCCACTGGTGTTCTTCCGAATATCTACGAATTTCACCTCTACACTCGGAGTTCCACATACCTCTTCCATACTCAAGATAGCCAGTATCAAAGGCAATTCCAAGGTTGAGCCCTGGGCTTTCACCTCTGACTAAACTATCCGCCTACGCTCCCTTTAAACCCACTACATCAGAAA
+
CCCCCGGGGGGGGGGGGGGGGGGGGGGGGGGGGGGGGGGGGGGGGGGGGGGGGGGGGGGGGGDGGGGGGGGGGGGGGGGGGGGGGGDGGGGGGGGGGGGGGGGGDGGGGGGGGGGFGD=EFGGGDEGGGGGGGGGEFFGEFFGFGFGEGFGGGGGFFG66DFEGFFGG?FFFFFFCFF?DFFF86DF?FFGFFFFGF7F@B5@E=**;8))3:AC<55@=A:AAAC?FFC>><>EBD@2((05*9>@7.6
@M00200:205:000000000-AKKM3:1:1101:1941:10732 2:N:0:1
TACAAGGGTATCTAATCCTGTTTGCTCCCCACGCTTTCGAGCCTCAGCGTCAGTAATGGACCAGTATGTCGCCTTCGCCACTGGTGTTCTTCCGAATATCTACGAATTTCACCTCTACACTCGGAGTTCCACATACCTCTTCCATACTCAAGATAGCCAGTATCAAAGGCAATTCCACGGTTGAGCCCTGGGCTTTCACCTCTGACTACACTATCCGCCTACGCTCCCTTTAAACCCAATACATCAGAGAC
+
CCCCCGGDGGGGGGGGGGGGGGGGGGGGGGGGCGGGGGGGGGGGGGGGGGGGGGGGGGGGFGGGGGGGGG?FGGFGGGGGGGFFGGGCFG8EFGG=FGGGFGGDEC8?EFGGGGGBDGGGGFFGEGGGGGGGGFFEGFFDBCFFGFGFGFF+,?DFFGF?DD*+;9DG5,05:5D@D0=9>=8+:=FFFD6DFEF6<=CE=CF8870;):@8=EGFAGD)):)*-A5C;:4CEC;=@@>()8BE?==33((
@M00200:205:000000000-AKKM3:1:1101:10875:10733 2:N:0:1
TACAAGGGTATCTAATCCTGTTTGCTCCCCACGCTTTCGCGCCTCAGCGTCAGAACTGGACCAGACAGCCGCCTTCGCCACTGGTGTTCTTGCGAATATCTACGAATTTCACCTCTACACTCGCAGTTCCGCTGTCCTCTTCCGGTCTCAAGCCAACCAGTATCGAAGGCCATTCTGTGGTTGAGCCCCAGGCTTTCACCCCCGACTTAATCGGCCGCCTACGCGCCCTTTACACCCAATACACCAGAGA
+
CCCCCFFGGGGGGGGGGGGGGGGGGGGGGGGGGGGGGGGEGGGGGGGDGGGGGA<F,CC<FGGG8FEF,FEEGGGGGGGGGGGGGGGGGGF5:=CGGCGGFGGGGFGGGGGGGGGFGGGGFDF+=CCFGGC6D6+CEFFE5=E5>0=8=DEGGFGFFEDF==>F5:C+9@*8ACF++?EFCGDGFGC**0@>>FEGFEGB):)99=9=CE**((=:,5>DF8<E9E>D5C:>AAF8C<((.54)4<:18,
@M00200:205:000000000-AKKM3:1:1101:22159:10765 2:N:0:1
TACGGGGGTATCTAATCCTGTTTGCTCCCCACGCTTTCGAGCCTCAGCGTCAGTAATGGACCAGTATGTCGCCTTCGCCACTGGTGTTCTTCCGAATATCTACGAATTTCACCTCTACACTCGGAGTTCCACATACCTCTTCCATACTCAAGATAGCCAGTATCAAAGGCAATTCCAAGGTTGAGCCCTGGGCTTTCACCTCTGACTAAACTATCCGCCTACGCTCCCTTTAAACCCAATACATCAGAGC
+
CCCCCGGGGGGGGGGGGGGGGGGGGGGGGGGGGGGGGGGGGGGGGGGGGEGGGGGGGGGGGGGGGGGGGGGGGGGGGGGGGGGGFGCEGGGGGGGGGGGGGGGGGGGGGGGGGGGFGFGGGGGGGG>FFCFGGGGGGFGB8DGFGFGFDFGGGGGFF?FFEGEGEDFGFGFFF<=FFFGFGCFGFG7?A?>5ACFC5>AEEFBE=EBEEBE?E*?>>CE@@396@GEGG=>)7><8@<01;EEE<4;<@(
@M00200:205:000000000-AKKM3:1:1101:4801:10802 2:N:0:1
TACTCGGGTATCTAATCCTGTTCGCTCCCCACACTTTCGCTCCTCAGCGTCAGGTAATGCCCAGAGAACCGCCTTCGCCACCGGTGTTCCTCCTGATATCTGCGCATTTCACCGCTACACCAGGAATTCCGCTCTCCCCTGCATACCTCCAGTCTGCCCGTATCGAAAGCAAGCCAGGTGTTAAGCACCTGGTTTTCACTCCCGACGCGACAAACCGCCTACGAGCCCTTTATTCCCAGTACATCAGCGAT
+
CCCCCGGGGGGGGGGGGGGGGGGGGGGGGGGGGGGGGGGCFGFGGGGGGGGGG?FF9<FGGGGFGGGGGGGGGECFGGGEGFG>CCGGGEFGGFFDGGFGGFGGGGGGGGGGG>EFDGGGGFGDG8FGGGG+=+=FFFGDFG?DD9FFGFGGGGC9DFG5CDDG9FGD5FF=?>FCF5;A@ECFFG7C6*AAA?FC=4@6*<55AB22>FF>BFGGFGF7DD<52E@F72).)).4CA:?2).:>)),1;(
@M00200:205:000000000-AKKM3:1:1101:11170:10825 2:N:0:1
TACTAGGGTATCTAATCCTGTTTGCTCCCCACGCTTTCGAGCCTCAGCGTCAGTAATGGACCAGTATGTCGCCTTCGCCACTGGTGTTCTTCCGAATATCTACGAATTTCACCTCTACACTCGGAGTTCCACATACCTCTTCCATACTCAAGATAGCCAGTATCAAAGGCAATTCCAAGGTTGAGCCCTGGGCTTTCACCTCTGACTAAACTATCCGCCTACGCTCCCTTTAAACCCAATACATCAGAGA
+
CCCCCGGGGGGGGGGGGGGGGGGGGGGGGGGGGGGGGGGGGGGGGGGGGGGGGGGGGGGGGGGGGGGGGGGGGGGGGGGGGGGGGGGGGGGGGDFGGGGGGGGGGGGGGGGGGGGFFFFGGGGDGGGDFGGGGGGGEFGFFGFFGFGFGFFGGGGFFFCFFGBGEFGGFGFFFFFDFFGFGG?DFGDFFD6DFGGGFFF<@CEFEEAEFFFFBCDD>CEA@C9@AEDGCF3AEEF=GFB2B:=C5537:B
@M00200:205:000000000-AKKM3:1:1101:10676:10831 2:N:0:1
TACAAGGGTATCTAATCCTGTTTGCTCCCCACGCTTTCGAGCCTCAGCGTCAGTAATGGACCAGTATGTCGCCTTCGCCACTGGTGTTCTTCCGAATATCTACGAATTTCACCTCTACACTCGGAGTTCCACATACCTCTTCCATACTCAAGATAGCCAGTATCAAAGGCAATTCCAAGGTTGAGCCCTGGGCTTTCACCTCTGACTAAACTATCCGCCTACGCTCCCTTTACACCCAATACATCAG
+
CCCCCGGGGGGGGGGGGGGGGGGGGGGGGGGGGGGGGGGGGGGGGGGGGGGGGGGGGGGGGGGGGGGGGGGGGGGGGGGGGGGGGGGDGGGGGGGGGGGGGGGGGGFFGGGGGGGFGGGGGGGGGGGGGGGGGGGGGFGEFGGFGFFDFFGGGGGFFGGFFFEGFFGGFGFFFF9BFFGFGDGG?FGFF?D?BDEFFCGEFBBECF5>*:CFFC9DAG5@D5ABAD>FGG=EEEB4>29@EE:4@>3
@M00200:205:000000000-AKKM3:1:1101:27147:10858 2:N:0:1
TACTAGGGTATCTAATCCTGTTTGCTCCCCACGCTTTCGAGCCTCAGCGTCAGTAATGAGCCAGTGTGTCGCCTTCGCCACTGGTGTTCTTCCGAATATCTACGAATTTCACCTCTACACTCGGAGTTCCACACACCTCTCTCATACTCAAGACACCCAGTATCAAAGGCAATTCCGAGGTTGAGCCCCGGGATTTCACCCCTGACTTAAATGTCCGCCTACGCTCCCTTTAAACCCAGTACATCAGAGCT
+
CCCCCGGGGGGGGGGGFGGGGG,CF,EFGGG@FGGGGGG8@7FGEGGGGGGGFGFGEFGFGGGGFEFGGGGGGGGGGGGGE8EGGFGEG9EGGEFGGGGGGGGGFDFGGGGGFFCBDFGG,DFGGEE?FGCF8?DGG5@D59FFFCDFFFGGFG?F5EGFFGEGE?FADGF8:5DD**8?FFCCA<F997?>B>7D9AF@8):45BEF668<EFFF=GFF=B@4@D):;+)/76@6C1,6CACC998433)
@M00200:205:000000000-AKKM3:1:1101:19999:10860 2:N:0:1
TACCCGGGTATCTAATCCTGTTTGCTCCCCACGCTTTCGAGCCTCAGCGTCAGTAATGAGCCAGTGTGTCGCCTTCGCCACTGGTGTTCTTCCGAATATCTACGAATTTCACCTCTACACTCGGAGTTCCACACACCTCTCTCATACTCAAGACACCCAGTATCAAAGGCAATTCCGAGGTTGAGCCCCGGGATTTCACCCCTGACTTAAATGTCCGCCTACGCTCCCTTTATACCCAATACATCAGAGA
+
CCCCCGGGGGGGGGGGGGGGGGGGGGGGGGGGGGGGGGGGGGGGGGGGGGGGGGGGGGGGGGGGGGGGGGGGGGGGGGGGGGGGGGFGGGGGGGGGEFFEFEFGGGGGGGGGGGGFGGGGGGGGGG>FGGGGGGGGCFG5DGGFGFGFFFD69DFFDGFFFC>GEFGGFGFFFFFFFFGFGCFGAGF5:CGBD>;CFE<BF=BBB=E**:ACE<ECDDE?@@=?@E:FFFFCFFFCGF<34@;5?<)/73
@M00200:205:000000000-AKKM3:1:1101:2413:10863 2:N:0:1
TACGCGGGTATCTAATCCTGTTTGCTCCCCACGCTTTCGAGCCTCAGCGTCAGTAATGAGCCAGTGTGTCGCCTTCGCCACTGGTGTTCTTCCGAATATCTACGAATTTCACCGCTACACTCGGAGTTCCACACACCTCTACCATACTCAAGCCACCCAGTATCAACGGCCAACTCGAGGTTGAGCCCCGGGATTTCACCCCTGACTTACCTGTCCGCCTACGCTCCCTTTACACACAATACACAAGAGCT
+
CCC8,@CFCGFGGGGGGGGGFF9FFGGGGGGGGGGEEGD<FCFGGGGCFGGGGF@F,CA,CFFG,<6@6EFGGGGGGGGGGEDFFFGEFFGGGGEGG7DFAFGFC8FEEFGGG+89+@FF98DEE+BCFEF8+6+@CFFD+,@0@?DEGDFG9DF?DC6D@+;C79+;96*)*)*;@9*95@F79D?*997547?CFFG@(:B?;E));@3)/)5>;C>@;;;D?E>F9*5<))))246><2-).,.80()
@M00200:205:000000000-AKKM3:1:1101:21838:10865 2:N:0:1
TACGAGGGTATCTAATCCTGTTTGCTCCCCACGCTTTCGAGCCTCAGCGTCAGTAATGGACCAGTATGTCGCCTTCGCCACTGGTGTTCTTCCGAATATCTACGAATTTCACCTCTACACTCGGAGTTCCACATACCTCTTCCATACTCAAGATAGCCAGTATCAAAGGCAATTCCAAGGTTGAGCCCTGGGCTTTCACCTCTGACTAAACTATCCGCCTACGCTCCCTTTAAGCCCAATACATCAG
+
CCCCCGGGGGGGGGGGGGGGGGGGGGGGGGGGGGGGGGGGGGGGGGGGGGGGGGGGGGGGGGGGGGGGGGGGGGGGGGGGGGGGGGGGGGGGGEGFGGGGGGGGGGGGGGGGGGGFGGGGGGGGGGEGGGGGGGGEFFGFFFGFGFGEFFGCGGGFFFFFGDFGFFGGFGFFFFFFFFFFFCFFFFD?DFF?A6@DBCFCE@ECCC6ECEFFFFFC@GF>DF95@E>GFF3;<>B=EBF:BE@7?>3
@M00200:205:000000000-AKKM3:1:1101:13581:10873 2:N:0:1
TACTGGGGTATCTAATCCTGTTTGCTCCCCACGCTTTCGAGCCTCAGCGTCAGTAATGGACCAGTATGTCGCCTTCGCCACTGGTGTTCTTCCGAATATCTACGAATTTCACCTCTACACTCGGAGTTCCACATACCTCTTCCATACTCAAGATAGCCAGTATCAAAGGCAATTCCAAGGTTGAGCCCTGGTCTTTCACCTCTGACTAAACTATCCGCCTACGCTCCCTTTACACCCAATACATCAGAGCT
+
CCCCCGGGGGGGGGGGGGGGGGGGGGGGGGGGGGGGGGGGGGGGGGGGGGGGGFGGFGGGGGGGGGGFGGGGGGGGGGGGGGGGGFGGGGGGGGGGGGGGGGGGGGGGGGGGGGGFGGGF9EFGEGGGGGGGGGGGGFGB?DGFGFCDFF?=DFFD9>?*@D>@F7DE6CFD*:+?E7=DD9DGFFF*@=D*==D9+;F6<C@=7EEE@5C@5;AE55B>A@)9>EBF7?E;6EFFG952))**987**(*
@M00200:205:000000000-AKKM3:1:1101:23697:10883 2:N:0:1
TACACGGGTATCTAATCCTGTTTGCTCCCCACGCTTTCGAGCCTCAGCGTCAGTAATGGACCAGTATGTCGCCTTCGCCACTGGTGTTCTTCCGAATATCTACGAATTTCACCTCTACACTCGGAGTTCCACATACCTCTTCCATACTCAAGATAGCCAGTATCAAAGGCAATTCCAAGGTTGAGCCCTGGGCTTTCACCTCTGACTAAACTATCCGCCTACGCTCCCTTTATGCCCAGTACATCAGAGA
+
CCCCCGGGGGGGGGGGGGGGGGGGGGGGGGGGGGGGGGGGGGGGGGGGGGGGGGGGGGGGGGGGGGGGGGGGGGGGGGGGGGGGGGGGGGGGGGGGGGGGGGGGGFGGGGGGGGGFGGGGGGGGGGGGGGGGGGG9EBDEFGFFGFGFGFGGGGGFFGGF8BEGFBGCDFFDFDFFFFG*CEFGFG??FG6C*@CG?EGBE<CB@ECEBFF<9;DE=FFFFFF?7CDGFFFC?4C3<)8BE=CCC@EEEB
@M00200:205:000000000-AKKM3:1:1101:20219:10891 2:N:0:1
TACAGGGGTATCTAATCCTGTTCGCTCCCCACGCTTTCGCGTCTCAGCGTCAGTACCGTACTAGAGAACCGCCTTAGCCACGGGTGTTCTTCCTGATATCTGCGCATTTCACCGCTACACCAGGAATTCCATTCTCCTCTTCCGGACTCTAGCCGCACGGTTTCCATCGACGTCTGAAGGTTAAGCCTCCAGTTTTCACAACGGACCTGTGCGGCCGCCTACACGCCCTTTATACCCAGTACATCAGCGA
+
CCCCCGGGGGGGGGGGGGGGGGGGGGGGGGGGGGGGGGGGGGGGGGGGGGGGGGGFCGGGGGGGGGGGGGGGGGGGFGGGGGGGGGGGGGGGGGGGGGGGGGGGGGGGGGGGGGGEDGGGGGGGGGGGGGGGGGGGGFGFFGGFCBGFGFG?FGGFFEG>8CAGEFGGDGDFEFFAF@FFGGCCFG763@>A8FGFFFG<@@FFFF6@FF;<D>ECFG>?<?7512)1/5:D9<<AFF?FBA4><A?0(7
@M00200:205:000000000-AKKM3:1:1101:3550:10916 2:N:0:1
TACGAGGGTATCTAATCCTGTTTGCTCCCCACGCTTTCGAGCCTCAGCGTCAGTAATGGACCAGTATGTCGCCTTCGCCACTGGTGTTCTTCCGAATATCTACGAATTTCACCTCTACACTCGGAGTTCCACATACCTCTTCCATACTCAAGATAGCCAGTATCAAAGGCAATTCCAAGGTTGAGCCCTGGGCTTTCACCTCTGACTAAACTATCCGCCTACGCGCCCTCTAAACCCAATACATAAGAGA
+
CCCCCGGGFGGGGGFFFGGGGGGFGGGGGGGFFGFGGGGGGGGGGFGGGCFEGFGGFGGGGGGFGGGFGGGGGGGGGGGGGGGGAFEFGGGGGFFEGGGAA=5DBDD,EFFFFFFFGGAE>DFGECCFGGFGGGGGFFCEFGG@=B6*=D8DGFGFFGDFFG*=DBFFF@?DFDBFFDGFFFGGFGFFBFFFFGGGACE>EC5CE<AC*>@CCFE,1*<=7:>>)1)7D*5>C?33:2>:EFFE)9)4;@
@M00200:205:000000000-AKKM3:1:1101:7659:10926 2:N:0:1
TACAAGGGTATCTAATCCTGTTTGCTCCCCACGCTTTCGAGCCTCAGCGTCAGTAATGGACCAGTATGTCGCCTTCGCCACTGGTGTTCTTCCGAATATCTACGAATTTCACCTCTACACTCGGAGTTCCACATACCTCTTCCATACTCAAGATAGCCAGTATCAAAGGCAATTCCAAGGTTGATCCCTGGGCTTTCACCTCTGACTAAACTATCCGCCTACGCTCCCTTTAAGCCCAGTACATCAG
+
CCCCCGGGGGGGGGGGGGGGGGGGGGGGGGGGGGGGGGGGGGGGGGGGGGGGGGGGGGGGGGGGGGGGGGFGGGGGGGGGGGGGGFGGGGGGGGGGGGGGGGGGGGGGGGGGGGGFGGGGGGGGGGGGGGFGGGGGGFGBFGFFGFGFGFG6AFF8DFDD=FFFFFGGFGFFFFFFFFGFGGG++7@D?=E5?FGGFFGFEBFFEFFE*>CE**@@8CDD5809=EEG9DE=A*1)>>B=CEC??EF
@M00200:205:000000000-AKKM3:1:1101:17774:10934 2:N:0:1
TACCGGGGTATCTAATCCTGTTTGCTCCCCACGCTTTCGAGCCTCAGCGTCAGTAATGGACCAGTATGTCGCCTTCGCCACTGGTGTTCTTCCGAATATCTACGAATTTCACCTCTACACTCGGAGTTCCACATACCTCTTCCATACTCAAGATAGCCAGTATCAAAGGCAATTCCAAGGTTGAGCCCTGGGCTTTCACCTCTGACTAAACTATCCGCCTACGCTCCCTTTACGCCCAGTACATCAGAGA
+
CCCCCGGGGGGGGGGGGGGGGGGGGGGGGGGGGGGGGGGGGGGGGGGGGGGGGGGGGGGGGGGGGGGGGGGGGGGGGGGGGGGGGGGGGGGGGGGGGGGGGGGGG?FGFGGGGGGFGGGGGGGGFEGGGGGGGGGFGFGFFDFFGFGFGFECGDGFFGGFGGFDEFGGFGFFF87DFFGFGGGGFGCAFF:FFGGGFFGFFFFEEC6A=5@EFFGGFGFAABF>9EEGFCBFFD?FGF2>4@FFFEEE@@
@M00200:205:000000000-AKKM3:1:1101:20584:10942 2:N:0:1
TACTAGGGTATCTAATCCTGTTTGCTCCCCACGCTTTCGCACCTCAGCGTCAATACATGTCCAGTTAGTCGCCTTCGCCACTGGTGTTCTTCCGAATATCTACGAATTTCACCTCTACACTCGGAATTCCACTAACCTCTCCATGATTCAAGCGATGCAGTCTTAAGGGCAGTTCCAGAGTTGAGCTCTGGGCTTTCACCCCTAACTTACAAAGCCGCCTACGTGCGCTTTAAACCCAATACATCAG
+
CCCCCGGGGGGGGGGGGGGGGGGGGGGGGGGGGGGGGGGGGGGGGGGGGGGGGGGGGGGGGGGGGGGGGGGGGGGGGGGGGGGGGGGGGGGGGDGGGGGGGGGGGGGGGGGGGGGFGCGGGGGGGGGGGGGGGGGGEFFFFGGFGFGEGFGGGGGFFGGFGGFGEFGGFGFAFEF7DFGFGGGGFGGFFGGFFGFF8;EEFFFFDDE@EFFFBFGG@DF24<5;:D5CDG9EEFFFGF93)>EFC@E
@M00200:205:000000000-AKKM3:1:1101:3604:10955 2:N:0:1
TACGCGGGTATCTAATCCTGTTTGCTCCCCACGCTTTCGAGCCTCAGCGTCAGTAATGGACCAGTATGTCGCCTTCGCCACTGGTGTTCTTCCGAATATCTACGAATTTCACCTCTACACTCGGAGTTCCACATACCTCTTCCATACTCAAGATAGCCAGTATCAAAGGCAATTCCAAGGTTGAGCCCTGGGCTTTCACCTCTGACTACACTATCCGCCTACGCTCCCTTTAAACCCAGACGATCAGAGCC
+
CCCCCGGGGGGGGGGGGGGGGGGGGGGGGGFGGGGGGGGGGGGGGGGGGGGGGGFGGGGGGGGGGGGGGGGGFGGGGGGGGGGFFFGCFEFGGGGDCFGGGGGGC?4DAEAEDEGFFFGGFFFG7=BCGFFFGGDED?EF?DGFGF6*?<8D>DGFFGFB=D>7;+2=?8DBFFFDD;FFGFCDAG,<?FFAFFCG+*@@@)>==C56)6>EEEGFFGD523()0*2:?C)0>C*:81((((.(/677;5(
@M00200:205:000000000-AKKM3:1:1101:21246:10957 2:N:0:1
TACTGGGGTATCTAATCCTGTTTGCTCCCCACGCTTTCGAGCCTCAGCGTCAGTAATGGACCAGTATGTCGCCTTCGCCACTGGTGTTCTTCCGAATATCTACGAATTTCACCTCTACACTCGGAGTTCCACATACCTCTTCCATACTCAAGATAGCCAGTATCAAAGGCAATTCCAAGGTTGAGCCCTGGGCTTTCACCTCTGACTAAACTATCCGCCTACGCTCCCTTTACACCCAATACATCAG
+
CCCCCGGGGGGGGGGGGGGGGGGGGGGGGGGGGGGGGGGGGEGGGGGGGGGGGGGGGGGGGGGGGGGGGGGGGGGGGGGGGGGGGGGGGGGGGGGGGGGEEFGGGGGGGGGGGGGFGGGGGGGGGGGGGGGGGGGFGFGFFGGFGFGEGFDFGFGBDGGBF=DF*=DDDGFBFEFFFFCDFGGGBF?FFGE?DGGGFFFBFFFECEEEBFFFBCCF)@BADCF4@GFF9?=*8**:CD@27=7<<4>
@M00200:205:000000000-AKKM3:1:1101:28260:11002 2:N:0:1
TACTGGGGTATCTAATCCTGTTTGCTCCCCACGCTTTCGAGCCTCAGCGTCAGTAATGGACCAGTATGTCGCCTTCGCCACTGGTGTTCTTCCGAATATCTACGAATTTCACCTCTACACTCGGAGTTCCACATACCTCTTCCATACTCAAGATAGCCAGTATCAAAGGCAATTCCAAGGTTGATCCCTGGGCTTTCACCTCTGACTAAACTATCCGCCTACGCTCCCTTTACACCCAGTACATCAG
+
CCCCCGGGGGGGGGGGGGGGGGGGGGGGGGGGGGGGGGGGGGGGGGGGGGGGGGGGGGGGGFGGGGGGGGGGGGGGGGGGGGGGGGGGG9EGGGGGGGGGGGGGGGGGGGGGGGGFGGFEDFGEFGGFEGFGGGGGGFGFFGGFFFGFCFGGGGG5@8D?D+9DEFGGFGFFFBFBFFGFFD?=7EGDFFGFFGGGFCE@EDFFFE5A*>EEFFGGAGFFFDF>/4:C?FB4A4:<C=5>4>?4>E=
@M00200:205:000000000-AKKM3:1:1101:16478:11016 2:N:0:1
TACTAGGGTATCTAATCCTGTTTGCTCCCCACGCTTTCGAGCCTCAGCGTCAGTAATGGACCAGTATGTCGCCTTCGCCACTGGTGTTCTTCCGAATATCTACGAATTTCACCTCTACACTCGGAGTTCCACATACCTCTTCCATACTCAAGATAGCCAGTATCAAAGGCAATTCCAAGGTTGAGCCCTGGGCTTTCACCTCTGACTAAACTATCCGCCTACGCTCCCTTTAAACCCAATACATCAGAGA
+
CCCCCGGGGGGGGGGGGGGGGGGGGGGGGGGGGGGGGGGGGGGGGGGGGGGGGGGGGGGGGGGGGGGGGGGGGGGGGGGGGGGGGGGGGGGGGGGGGGGGGGGGGGGGGGGGGGGFGGGGGGGGGGGGGGGGGGGGGFGFFGGFGFGFGF8DFFFFFGGFFGFGFFGGBCBDFFFFFFG?FGGG5?@FF@FFFGFFFFGE5C<@EE<C6CF@CCGFDGEFF@>B>EEG4:>;E=EFG@B@=3*8947@55
@M00200:205:000000000-AKKM3:1:1101:18310:11027 2:N:0:1
TACGCGGGTATCTAATCCTGTTCGCTCCCCACACTTTCGCTCCTCAGCGTCAGGTAATGCCCAGAGAACCGCCTTCGCCACCGGTGTTCCTCCTGATATCTGCGCATTTCACCGCTACACCAGGAATTCCGTTCTCCCCTGCATACCTCTAGTCTGCCCGTATCGAAAGCAAGCGCCGTGTTAAGCACGGCGTTTTCACTCCCGACGCGACAAACCGCCTACGAGCCCTTTACACCCAATACATCAGACA
+
CCCCCGEGEE8FGGGGGGGEGGGGGGGGGGFGGGGGG9FGCFGGGGGGG@GDFGGGGGGGG@FFGGGGDGGGGGEEFFFBFFEGFEBFFFGGGGGGGGGGGGGGGGGDEGGGGEGFGFGGGGGGFGGFFGFEFGGGGF6=F?F?EF=;FFCCDD@BFEC:@?@?A?;CEF>8>CBDFFD4>@C:BFGFE?CA>/*:A3:C@@;3;19>BB1>48EFBGD((,37:?090234))23:6(8??>)).5?).
@M00200:205:000000000-AKKM3:1:1101:17255:11031 2:N:0:1
TACGCGGGTATCTAATCCTGTTCGCTCCCCACGCTTTCGCTCCTCAGCGTCAGTTACAGACCAGAGAGTCGCCTTCGCCACTGGTGTTCCTCCACATCTCTACGCATTTCACCGCTACACGTGGAATTCCACTCTCCTCTTCTGCACTCAAGTTTCCCAGTTTCCAATGACCCTCCCCGGTTGAGCCGGGGGCTTTCACATCAGACTTAAGAAACCGCCTGCGAGCCCTTTATGCCCAGTACATCAGGGA
+
CCCCCGGGGGGGGGGGGGGGGGGGGGGGGGGGGGGGGGGGGGGGGGGGGGGEGGGGGGGGGGGGGGGGGGFGGGGGGGGGGGGFGGGGGGGGGGGGGGGGGGGGGGGGGGGGGGGFDFGGGGGCFGGGGGGGGGFFGFGFFGGFGBGEGF8DFDEFFGGFGGEGFFFGAGFFF@FEDEGDEEDG5ACBFDGBEGFFFFGFFFFF@=EFC9?)9;FF@GF?BB1>2CEGC4?):99>E4654>A<A4))((
@M00200:205:000000000-AKKM3:1:1101:11517:11064 2:N:0:1
TACGGGGGTATCTAATCCTGTTCGCTCCCCACACTTTCGCTCCTCAGCGTCAGGTAATGCCCAGAGAACCGCCTTCGCCACCGGTGTTCCTCCTGATATCTGCGCATTTCACCGCTACACCAGGAATTCCGTTCTCCCCTGCATACCTCCAGTCTGCCCGTATCGAAAGCAAGCCAGGTGTTAAGCACCTGGTTTTCACTCCCGACGCGACACACCGCCTACGAGCCCTTTATGCCCAATACATCAGAGAC
+
CCCCCGGGGGGGGGGGGGGGGGGGGGGGGGGGGGGGGGGGGGGGGGGGGGGGGGGGGGGGGGGGGGGGGGGGGGGGGGGGGGGGGGGGGGGGGGGFGGGFGGF:FEGGGGGGGGGADGGGGGGGGGGGGGGGGGGGAFCDFDGBGFDFGFC?FGGFFGG5CDDGFFGCEGFFF=5FF4>FGGCC6ECFAF6AFCCCFF?7>=B(99>FFFFF(6CEFGB10:1>:EFG49)64>AAF:1()))6<<2)27(
@M00200:205:000000000-AKKM3:1:1101:14617:11068 2:N:0:1
TACTAGGGTATCTAATCCTGTTTGCTCCCCACGCTTTCGAGCCTCAGCGTCAGTAATGGACCAGTATGTCGCCTTCGCCACTGGTGTTCTTCCGAATATCTACGAATTTCACCTCTACACTCGGAGTTCCACATACCTCTTCCATACTCAAGATAGCCAGTATCAAAGGCAATTCCAAGGTTGAGCCCTGGGCTTTCACCTCTGACTAAACTATCCGCCTACGCTCCCTTTAAGCCCAATACATCAG
+
CCC@CGGGGGGGGGGGGGGGGGGGGGGGGGGGGGGGGGGCGGGGGGGGGGGGGGGDFGGGEEFGGFGGGDGGGGGGGGGGGGGGGGGEFGAE;?FGGGGGGGFGGGGGGGGGGGGFGGGGGGF++>CGGGAFGDGG@+@DFGGFGFCEGFAD9?8DCGFDFFFGEFDFFGF5DEFF7D8@FGGCDD,:;?FFFGGGF@F<*8@@7CE<58EC@*@D5DB5531@)=?F0C=C*8<.>55(35:**0.
@M00200:205:000000000-AKKM3:1:1101:9759:11082 2:N:0:1
TACTGGGGTATCTAATCCTGTTTGCTCCCCACGCTTTCGAGCCTCAGCGTCAGTAATGGACCAGTATGTCGCCTTCGCCACTGGTGTTCTTCCGAATATCTACGAATTTCACCTCTACACTCGGAGTTCCACATACCTCTTCCATACTCAAGATAGCCAGTATCAAAGGCAATTCCAAGGTTGAGCCCTGGGCTTTCACCTCTGACTTAAATGTCCGCCTACGCTCCCTTTAAACCCAGTACATCAG
+
CCCCCGGGGGGGGGGGGGGGGGGGGGGGGGGGGGGGGGGGGGGGGGGGGGGGDGGGGGGGGGGGGGGGGGGGGGGGGGGGGGGDGGGGGGGGGGGGGGGGGFGGG8FGGFGGGGGFGGGGGGGG@CEGGGGGGGGGGFGFFGGFGFGFGFFGFDDD7FGB=9DGEFFD?FFDFFFFFFFDGEGCFGGFFFGFFF?FAEGFBFFF@EFFE@:AEFGG>>BDFD)@A>>C*;@FFFE)=(-5@BCEE8>
@M00200:205:000000000-AKKM3:1:1101:25017:11140 2:N:0:1
TACTGGGGTATCTAATCCTGTTTGCTACCCACGCTTTCGCACCTCAGTGTCAGTGTCAGTCCAGAAGGCCGCCTTCGCCACTGGTATTCCTCCCGATCTCTACGCATTTCACCGCTACACCGGGAATTCTACCTTCCTCTCCTGCACTCTAGCTTGACAGTTCCGGATGCCGTTCCCAGGTTGAGCCCGGGGCTTTCACAACCGGCTTATCAAGCCCCCTACGCGCGCTTTATCCCCAGTACATCAG
+
CCCCCEGGGGGGGGGGGGGGGGGGGGGGGGGGGGGGGGGGGGGGGGGGGGGGGGGGGGGGGGGGGGGFGGGGGGGGGGGGGGGGGGGGGGGGFGGGDGGGGGGGGGGGGGGGGGGFGGGGGGCGGDFGGFDEFGGGFFG*@GFFGFGFGFG?FGGF?FGBGGEF=DGGDCFFEFFFFF?FFFDCAFGFF>EEBGGGFFGFEF@=@FFFB:C?3@FC(<A;FD@E03<<G3()6).5C0::)-)6AA2
@M00200:205:000000000-AKKM3:1:1101:14205:11166 2:N:0:1
TACGGGGGTATCTAATCCTGTTCGCTCCCCACACTTTCGCTCCTCAGCGTCAGGTCATTCCCAGAGAACCGCCTTCGCCACCGGTGTTCCTCCTGATATCTGCGCATTTCACCGCTACACCAGGAATTCCGTTCTCCCCTGAATACCTCTAGTCTGCCCGTATCGGAAGCAAGCGCCGTGTTAAGCACGGCGTTTTCACTCCCGACGCGACAAACCGCCTACGAGCCCTTTAAACCCAATACATCAGAGA
+
CCCCCGGGGGGGGGGGGGGGGGGGGGGGGGGGGGGGGGGGGGGGGGGGGGGGGGGGGGGGGGGGGGGGGGGGGGGGGGGGGGGGEGGGGGGGGGGGGGGGGGGGGGGGGGGGGGGFGGGGGGGGGGGGGGGGFFGGGFGDFGFFGFGFGFGGGGGFFGGFGGFGFFGGFGFFFFFEFFGFGGGGFGCFFGDAB>C7C?FFF16;?39BF>BF;<GG6DDF?01)2C5D55:DFF2:E?(1:))6<22)),
@M00200:205:000000000-AKKM3:1:1101:23632:11185 2:N:0:1
TACCGGGGTATCTAATCCTGTTTGCTCCCCACGCTTTCGAGCCTCAGCGTCAGTAATGGACCAGTATGTCGCCTTCGCCACTGGTGTTCTTCCGAATATCTACGAATTTCACCTCTACACTCGGAGTTCCACATACCTCTTCCATACTCAAGATAGCCAGTATCAAAGGCAATTCCAAGGTTGAGCCCTGGGCTTTCACCTCTGACTAAACTATCCGCCTACGCTCCCTTTACACACAATACATCAG
+
CCCCCGGGGGGGGGGGGGGGGGGGGGGGGGGGGGGGGGGGGGGGGGGGGGGGGGGGGGGGGGGGGGGFGGGGGGGFGGGGGGGGGGGGGGGGGGEEGGGFGGGGG8EGGGGGGGGFGGGF;DGGGGEGGFGGG?DFGFGBF=FFGBFEGFFGGGDF+>DFGGFGD7D9DGFDFEFFDDF5FFGD5DD?A?C5?FFGFFGFECFFFFEF6@C=C5B5=55)7<<*5?9FF7>ECCE*;5(7.>EFE=<
@M00200:205:000000000-AKKM3:1:1101:24722:11187 2:N:0:1
TACGAGGGTATCTAATCCTGTTTGCTCCCCACGCTTTCGAGCCTCAGCGTCAGTAATGGACCAGTATGTCGCCTTCGCCACTGGTGTTCTTCCGAATATCTCCGAATTTCACCTCTACACTCGGAGTTCCACATACCTCTTCCATACTCAAGATAGCCAGTATCAAAGGCAATTCCAAGGTTGAGCCCTGGGCTTTCACCTCTGACTAAACTATCCGCCTACGCTCCCTTTAAGCCCAGTCCATCAGAGA
+
CCCCCEGGG@DGGGFFGGFGGGFGGGGGGGGGDGEGGGGD<FGGGGGGGGGEGGGGGGC@EECFC9FAFGGGGCFFGGGGEFGGGGGGGEGFGGGGGGGGG8FFFGG:DCDFGGGBFGGGDFGG:CGFGFGD6EGGGFF5DDGCDFD=DFGG9+=8=@?DFGCGFF+DFFFDF*<@+=FFFD66*@DFBD7:9C??CEGE@@@@C5908C:A;*>D>GEFF<4*:>>F9:B4*0*;C92>*.*9:770*(
@M00200:205:000000000-AKKM3:1:1101:18860:11195 2:N:0:1
TACTCGGGTATCTAATCCTGTTTGCTCCCCACGCTTTCGAGCCTCAGCGTCAGTAATGGACCAGTATGTCGCCTTCGCCACTGGTGTTCTTCCGAATATCTACGAATTTCACCTCTACACTCGGAGTTCCACATACCTCTTCCATACTCAAGATAGCCAGTATCAAAGGCAATTCCAAGGTTGAGCCCTGGGCTTTCACCTCTGACTAAACTATCCGCCTACGCTCCCTTTATACCCAATACATCAG
+
CCCCCGGGGGGGGGGGGGGGGGGGGGGGGGGGGGGGGGGGGGGGGGGGGGGGGGGGGGGGGGGGGGGGGGFGGGGGGGGGGGGGGGGGGGGGGGGGGGGGGGGGGGGGEGGGGGGFGGGGGGGGGGGGGGGGGGGGCFGFFGGFG?DEGF?=EF=8DDFBFGFGF?DGBGFDDFFFFF6DFFGDBEGFFD8FFGGGFAC@CDB@EFFECEEFFFGC@FB8>52/0;?D;C=C6AACC=(-.>BEFF3
@M00200:205:000000000-AKKM3:1:1101:10231:11200 2:N:0:1
TACGGGGGTATCTAATCCTGTTTGCTCCCCACGCTTTCGAGCCTCAGCGTCAGTAATGGACCAGTATGTCGCCTTCGCCACTGGTGTTCTTCCGAATATCTACGAATTTCACCTCTACACTCGGAGTTCCACATACCTCTTCCATACTCAAGATAGCCAGTATCAAAGGCAATTCCAAGGTTGAGCCCTGGGCTTTCACCTCTGACTAAACTATCCGCCTACGCTCCCTTTATACCCAATACATCAG
+
CCCCCGGGGGGGGGGGGGGGGGGGGGGGGGGGGGGGGGGGGGGGGGGGGGGGGGGGGGGGGGGGGGGGGGGGGGGGGGGGGGGGGGGGGGGGGGGGGGGGGGGGGGGFGGGGGGGFGGGGGGGGFEEGGGGGGGGGGFGFFGGFGFFFGFDGGGFBFGGFGGFGFFGGFGFDFEFFFFGAFECGAFFAF55FFGGGFEG@8@BE4A**1>EC=EGF>FA=@:@BFGEGFCEFFE?6?E(6E@EFFE<
@M00200:205:000000000-AKKM3:1:1101:22648:11219 2:N:0:1
TACCCGGGTATCTAATCCTGTTTGCTCCCCACGCTTTCGAGCCTCAGCGTCAGTAATGGACCAGTATGTCGCCTTCGCCACTGGTGTTCTTCCGAATATCTGCGAATTTCACCTCTACACTCGGAGTTCCACATACCTCTTCCCTACTCAAGATAGCCAGTATCAAAGGCAATTCCAAGGTTGAGCCCTGGGCTTTCCCCTCTGACTCAACTATCCGCCTACGCTCCCTTTATACCCACTACATCAGACA
+
CCCCCGGGGGGGGGGGGGGGGGGGGGGGGEFGGGDGFEGGDGGGGGGGGFGGGDEFGGGGGGGGFGF@FF8FEFFGGGGGGGGFEGCFFGFGGGGECGFFDGGCF+FFFGGGGCDFGGGFDFGGGEBFGGGGDEGG8+=DFGG*=8DEDFG6FFGDFCDFE3CDDFGF*@?DD8FF@98*CE6=D?G5:7EFAFF6+*2))))8>E5*0:CE@CFC4>92:=7/:C;F*+7>55??C@2((.)9)>3.),
@M00200:205:000000000-AKKM3:1:1101:16752:11220 2:N:0:1
TACTGGGGTATCTAATCCTGTTTGCTCCCCACGCTTTCGAGCCTCAGCGTCAGTAATGGACCAGTATGTCGCCTTCGCCACTGGTGTTCTTCCGAATATCTACGAATTTCACCTCTACACTCGGAGTTCCACATACCTCTTCCATACTCAAGATAGCCAGTATCAAAGGCAATTCCAAGGTTGAGCCCTGGGCTTTCACCTCTGACTACACTATCCGCCTACGCTCCCTTTAAACCCAATACATCAGAGA
+
CCCCCGGGGGGGGGGGGGGGGGGGGGGGGGGGGGGGGGGGGGGGGGGGGGGGGGGGGGGGGCFGGGGGGGGGGGGGGGGGGGGGFGGGGGGGGGGGGGGGGGGGGGGGGGGGGGGFGGGGGFGGFGEFGDGGCCCEFFGFFGGFGFGEGFGFFFFDFFGFGGFFEFGGBDFDFEFFFDGDGGGGFFGFFG6:FGGGFFGFFFFFFFFF55CECED6@CD>A@ABDG>DD>ECF;B2C==BE>BCFFFE=:
@M00200:205:000000000-AKKM3:1:1101:28767:11223 2:N:0:1
TACGGGGGTATCTAATCCTGTTTGCTCCCCACGCTTTCGAGCCTCAGCGTCAGTAATGGACCAGTATGTCGCCTTCGCCACTGGTGTTCTTCCGAATATCTACGAATTTCACCTCTACACTCGGAGTTCCACATACCTCTTCCATACTCAAGATAGCCAGTATCAAAGGCAATTCCAAGGTTGAGCCCTGGGCTTTCACCTCTGACTAAACTATCCGCCTACGCTCCCTTTACACCCAATACATCAG
+
CCCCCGGGGGGGGGGGGGGGGGGGGGGGGGGGGGGGGGGGGGFGGGGGGGGGGGGGGGGGGGGGGGGDFFFGGGGGFCGGGGFGGGGGGGGGGGGGGGGGGGGFGFFFFGFGGFGFGFG?FCFGGGBFGGGGCFG>FFFEFAFFGFFDGFFFFGFDFGGFGFEGFFGGFGFF*=?+;FC?C9+@*8F>FFGF5@CFA;;@C)>)<;66*:BFBAFEDF5@>3=66EAGDD=>EC3/=?;;@E<5)43
@M00200:205:000000000-AKKM3:1:1101:7551:11237 2:N:0:1
TACGAGGGTATCTAATCCTGTTTGCTCCCCACGCTTTCGAGCCTCAGCGTCAGTAATGGACCAGTATGTCGCCTTCGCCACTGGTGTTCTTCCGAATATCTACGAATTTCACCTCTACACTCGGAGTTCCACATACCTCTTCCATACTCAAGATAGCCAGTATCAAAGGCAATTCCAAGGTTGAGCCCTGGGCTTTCACCTCTGACTCAACTATCCGCCTACGCTCCCTTTACGCCCAGTACACCAG
+
CCCCCGGGGGGGGGGGGGGGGGGGGGGGGGGGGGGGGGGGGGGGGFGGGGGGGGGFFDFEGGGGGGGGGGGGGGGGGGGGGGGGGGGGGGFGGEFGGGGGGGGG@FGGFFFFEFFFGGGGDEGGGGGGGGGGCGGGGFGFFGGFFFGEG?GGG+BDFGGFGGFCDFGGFGFFFFFD9+D5EEFFFFEFFDAF*@AFFCG6=C@@7A=*08CEC=>8)3<=7=>E=C>FFD4EF@F(:9(78>C*00:
@M00200:205:000000000-AKKM3:1:1101:24160:11239 2:N:0:1
TACACGGGTATCTAATCCTGTTTGCTCCCCACGCTTTCGAGCCTCAGCGTCAGTAATGGACCAGTATGTCGCCTTCGCCACTGGTGTTCTTCCGAATATCTACGAATTTCACCTCTACACTCGGAGTTCCACATACCTCTTCCATACTCAAGATAGCCAGTATCAAAGGCAATTCCAAGGTTGAGCCCTGGGCTTTCACCTCCGACTAAACTATCCGCCTACGCTCCCTTTAAACCCAATACCTCAGAGA
+
CCCCCGGGGGGGGGGGGGGGGGGGGGGGGGGGGGGGGGGGGGGGGGGGGGGGGGGGGGGGGGGGGGGGGGGGGGGGGGGGGGGGGGGGGGGGGGGGGGGGGGGGG?FGGFFGGGGFGFFGFGGGGGGGGGGGGGGGFFGFFGGFGFGFGF=DCD+<?@DFGGFGFBFFFG?DFFFFDFDFGC8F?EGFFGG?*@CFFFGEBCDAAA>F*>@AEF;D5CBFF@594>?D6?30>EE@E99B))56@E@=)(
@M00200:205:000000000-AKKM3:1:1101:10445:11246 2:N:0:1
TACGGGGGTATCTAATCCTGTTTGCTCCCCACGCTTTCGAGCCTCAGCGTCAGTAATGGACCAGTATGTCGCCTTCGCCACTGGTGTTCTTCCGAATATCTACGAATTTCACCTCTACACTCGGAGTTCCACATACCTCTTCCATACTCAAGATAGCCAGTATCAAAGGCAATTCCAAGGTTGAGCCCTGGGCTTTCACCTCTGACTAAACTATCCGCCTACGCTCCCTTTATACCCAGTACATCAGAGAC
+
CCCCCGGGGGGGGFGGGGGGGGGGGGGGGGGGGGGGGGGGGGGGGGGGGGGGGGGGGGGGGGGGGGGFFGGGGGGGGGGGGGGGGGGGGGGGGGDGGGGGGGGGGGGGGGGGGGGFGGGGCGGGCECGFDGGGGGGGFGFFGGFGFGCFFGGGGGFFGF0@D*DDF+EDGFFFFFFFAF?FEG?66EAFGFFA6CFFFG@C8=<CEAEEEFFBEGF4CD9@F=E2A:C6CBE?EECF)1=).<<C><@<D(
@M00200:205:000000000-AKKM3:1:1101:12482:11285 2:N:0:1
TACACGGGTATCTAATCCTGTTTGCTCCCCACGCTTTCGTGCATGAGCGTCAGTGTTATCCCAGGAGGCTGCCTTCGCCATCGGTATTCCTCCACATCTCTACGCATTTCACTGCTACACGTGGAATTCTACCTCCCTCTGACACACTCTAGCCGTGCAGTCACCAATGCAATTCCCAGGTTAAGCCCGGGGATTTCACATCGGTCTTGCACAACCGCCTGCGCACGCTTTATGCCCAGTACATCAG
+
CCCCCGGGGGGGGGGGGGGGGGGGGGGGGGGGGGGGGGGGGGGGGGGGGGGGGGGGGGGGGGGGGGGGGGGGGGGGGGGGGGGGGGGGGGGGGGGGGGGGGGGGGGCEFGGGGGGFGFFGGGGGDFGGGGGGGGGGCFGFFGGFGFGDGFGGGGGFBGGCGGFGFFFF5DDEDEFFFFCDDFGGFGGFFGGF>GGGFEGFFFFDA=AEEF@EBDGDFGF@@9=>@G3D596CCEF;C;,6C9?35/;
@M00200:205:000000000-AKKM3:1:1101:24939:11318 2:N:0:1
TACTAGGGTATCTAATCCTGTTTGCTCCCCACGCTTTCGAGCCTCAGCGTCAGTAATGGACCAGTATGTCGCCTTCGCCACTGGTGTTCTTCCGAATATCTACGAATTTCACCTCTACACTCGGAGTTCCACATACCTCTTCCATACTCAAGATAGCCAGTATCAAAGGCAATTCCAAGGTTGAGCCCTGGGCTTTCACCTCTGCCTAAACTATCCGCCTACGCTCCCTTTAAGCCCAATACATCAGAGA
+
CCCCCGGGGGGGGGGGGGGGGGGGGGGGGGGGGGGGGGGGFGGGGGGGGGGGGGGGGGGGGGGGGGGGGGGGGGGGGGGGGGGGGGGGGGGGGGGGGGGGFGGGGGGGGGGGGGGFGGGGGGFDGGEDEGGGGGGGCFFEFFGFGFGEFFFGFDCDFEFFGGEGE7DC?FFFFF+DF7DFFFFFBC,?FDFFBDDGFFCE<CEF**578*:CA=DG5C?AFFD>@EBF0;66<;62>292>E*5@B9*8-
@M00200:205:000000000-AKKM3:1:1101:17234:11365 2:N:0:1
TACTGGGGTATCTAATCCTGTTTGCTCCCCACGCTTTCGAGCCTCAGTGTCAGTTACAGGCCAGAGAGCCGCTTTCGCCACCGGTGTTCCTCCATATATCTACGCATTTCACCGCTACACATGGAATTCCACTCTCCTCTCCTGCACTCAAGTCTACCAGTTTCCAATGCATACAATGGTTGAGCCACTGCCTTTTACACCAGACTTAATAAACCACCTGCGCTCGCTTTATACCCAATACATCAG
+
CCCCCGGGGGGGGGGGGGGGGGGGGGGGGGGGGGGGGGGGGGGGGGGGFGGGGGGGGGFFGGGGGGGGGGGGGGGGGGGGGGGGGGGGGGGGGGGGGGGGGGGGGGGGGGFGGGGFGG?GGGGGFGEGGGGGGGGGGFGDFGGFGFGFD?,=FDDFFFGFFGC@EFGGFGFFFFFFF:=DFGD?FFGFFFFFFFE?CEGFFF@CCE5AAA5;C@CCCD6@B)5*/*8?5:*>8?CE9(8>>EFE:3
@M00200:205:000000000-AKKM3:1:1101:4485:11404 2:N:0:1
TACAGGGGTATCTAATCCTGTTCGCTCCCCACACTTTCGCTCCTCAGCGTCAGGTAATGCCCAGAGAACTGCCTTCGCCACCGGTGTTCCTCCTGATATCTGCGCATTTCACCGCTACACCAGGAATTCCGCTCTCCCCTGCATACCTCCAGTCTGCCCGTATCGAAAGCAAGCCAGGTGTTAAGCACCTGGTTTTCACTCCCGACGCGACAAACCGCCTACGAGCCCTTTACACCCAATACATCAGAGCT
+
CCCC?FEGGGGGGFFGGGGGGG9FFGGEGGGGFFGFGGGDGGGGGGFFGGGGC<EAADF,B@FG?DE<F,EFGGGGGG7F,ACFCFGGG,4C:E5FGFGGGFC>FGGGGGGGGGGFGGGF8F,@+=EGGGG+=8DGF*68DFGF86=EF5DDEG@?@D6?CD5D956@?G50*:*@55CA:@;CFGFF6C6;*@@DFFF4*<-:44)--(/(:3CE9D>0(6<5(3:CDC0AA)5?E01<))-6)-,.)()
@M00200:205:000000000-AKKM3:1:1101:29430:11443 2:N:0:1
TACCGGGGTATCTAATCCTGTTTGCTCCCCACGCTTTCGAGCCTCAGCGTCAGTAATGGACCAGTATGTCGCCTTCGCCACTGGTGTTCTTCCGAATATCTACGAATTTCACCTCTACACTCGGAGTTCCACATACCTCTTCCATACTCAAGATAGCCAGTATCAAAGGCAATTCCAAGGTTGAGCCCTGGGCTTTCACCTCTGACTAAACTATCCGCCTACGCTCCCTTTACACCCAATACATCAG
+
CCCCCGGGGGGGCFFGGGGGGGGGGGGGGGGGGGGGGGGGGGGGGGGGGFGGGGGGGGGGGGGGGGGDGGDGGGGGGGGGGGGGFGGGGAD?FGG7=FGGGGGGCGGGFGGFGGGFFGCFGGGGG7@FFFGGGGGGFFGB?=;?F+=EGFG6E?+0<8DF=DFGEFDGFF5DFFF7<9D*C6=6?DGFFDGAFCFCFAF55)8:CE5*08=E*;@@AGFFFFAA28?C*;;E4?=3B2((.7715*7
@M00200:205:000000000-AKKM3:1:1101:16218:11449 2:N:0:1
TACTGGGGTATCTAATCCTGTTTGCTACCCACGCTTTCGAGCCTCAGTGTCAGTTACAGTCCAGAGAGCCGCTTTCGCCACCGGTGTTCCTCCATATATCTACGCATTTCACCGCTACACATGGAATTCCACTCTCCTCTACTGCACTCAAGTCTAACAGTTTCCAATGCACACAATGGTTGAGCCACTGCCTTTTACATCAGACTTATTAAACCACCTGCGCTCGCCTTAAACCCCGTACATCAG
+
CCCCBFGGGGGGGGGGGGGGGGGGGGGGGGGGGGG7FGG<FGGGGGGGGGGFGEFGGCFFGGGG,FFCFGGGGGGGGGGGGGGGGGGGGGGFGCBEF9CFGGGGGGGGDGGGGGGFGGCF,=FGGGGGGGGFFGFFGFGFFGGFC?GFGFEGFFGFBGGFG?DFD7+7:F7>DD955++?D6?D?FFF?=,;DFGG+:E=E6*:>:AAECC7*:D8>9*088=?@;A*?D3*97:9*6>(6(*9)/
@M00200:205:000000000-AKKM3:1:1101:19771:11459 2:N:0:1
TACGCGGGTATCTAATCCTGTTTGCTCCCCACGCTTTCGAGCCTCAGCGTCAGTAATGGACCAGTATGTCGCCTTCGCCACTGGTGTTCTTCCGAATATCTACGAATTTCACCTCTACACTCGGAGTTCCACATACCTCTTCCATACTCAAGATAGCCAGTATCAAAGGCAATTCCAAGGTTGAGCCCTGGGCTTTCACCTCTGACTAAACTATCCGCCTACGCTCCCTTTCCACCCAATCCATCAGAGAC
+
CCCCCGGGGGGGGGGGGGGGGGGGGGGGGGGGGGGGGGGGGGGGGGGGGGGGGGGGGGGFGGGGGGGGGGGGGGGGGGGGGGGGGFGGGGGGFGGGGGGGGGGGGGGGGGGGGGGFGGGGCGGGGGGGGGGGGGGDGFGFFGGFGFGFD9DGGGGFFCFB=+;DE7?DBC?DFFDFF?CFFGGGAFF?A6959;5;@AGEEC5@*>C4@EE?;6>DACDFF@289EFG6C=447.:E(65(().4)347@(
@M00200:205:000000000-AKKM3:1:1101:15863:11539 2:N:0:1
TACGCGGGTATCTAATCCTGTTTGCTCCCCACGCTTTCGAGCCTCAGCGTCAGTAATGGACCAGTATGTCGCCTTCGCCACTGGTGTTCTTCCGAATATCTACGAATTTCACCTCTACACTCGGAGTTCCACATACCTCTTCCATACTCAAGATAGCCAGTATCAAAGGCAATTCCAAGGTTGAGCCCTGGGCTTTCACCTCTGACTAAACTATCCGCCTACGCTCCCTTTAAACCCAGTACATCAG
+
CCCCCGGGGGGGGGGGGGGGGGGGGGGGGGGGGGGGGGGGGGGGGGGGGGGGGGGGGGGGGGGGGGGGGGFGGGGGGGGGGGGGGGGGGGGGGGGGGGGGGGGGGGGGGGGGGGGFGGGGGGFGFGGGGGGGGGGGGFGFFFGFGFGFGFGFGFGFFFGFGGFGFFGGFGFFFEFDFFGFGGFFFFGFFGE>FFGGFEFFFFFFFFFE3>EFFFGG=FF=A:>5@EBGGGFFF=EBE32;CEC));)
@M00200:205:000000000-AKKM3:1:1101:28038:11539 2:N:0:1
TACTGGGGTATCTAATCCTGTTCGCTCCCCACACTTTCGCTCCTCAGCGTCAGGATATTCCCAGAGAACCGCCTTCGCCACCGGTGTTCCTCCTGATATCTGCGCATTTCACCGCTACACCAGGAATTCCGTTCTCCCCTGAATACCTCTAGTCTGCCCGTATCGGAAGCAAGCCAGGTGTTAAGCACCTGGTTTTCACTCCCGACGCGCCAAACCGCCTACGAGCCCTTTATACCCAATACATCAG
+
CCCCCGGGGGGGGGGGGGGGGGGGGGGGGGGGGGGGGGGGGGGFGGGGGGGGGGFGGGGGGGGGGGGGGGGGGGGGGGGGGGGGFGEFGGFGFGGGGGGGGGGGGGGGGGGGGDGFGFGGGGGGGGGGGGGGGGGGGFGFFGGFGFFEFFGGGGFFFGGFGGFGFBGC>GFCFDFFF@?FFE7<FGGFF5EA9EGFFEFCBB>A>=B>2(0(6(==9DF((38)8C:CC43)4>)):2113)5>)))
@M00200:205:000000000-AKKM3:1:1101:22816:11559 2:N:0:1
TACGCGGGTATCTAATCCTGTTTGCTCCCCACGCTTTCGAGCCTCAGCGTCAGTAATGGACCAGTATGTCGCCTTCGCCACTGGTGTTCTTCCGAATATCTACGAATTTCACCTCTACACTCGGAGTTCCACATACCTCTTCCATACTCAAGATCGCCAGTATCAAAGGCAATTCCAAGGTTGAGCTCTGGGCTTTCACCTCTGACTAAACTATCCGCCTACGCTCCCTTTACACCCAATACATCTG
+
CCCCCGGGGGGGGGGGGGGGGGGGGGGGGGGGGGGGGGGCFGEGGGGGGGGGGGCGGGGFGFGGGGGGGDFGGGGGGGEGGGGGGGGGGGGEEGGGGGGGGG?FE8FGGGGGGFGFGFGGCG@7FEGGGF;E=EFGGFGBFGDDGFGEGF?FCD+*<8DEF7*DEF8DDDF)*5=BF++5DFD=*@,;1=CF5EFF>EFFE@EFCE;4*666B4DE)394932;(;85*4>***/38((:3@3CC);
@M00200:205:000000000-AKKM3:1:1101:9356:11572 2:N:0:1
TACTAGGGTATCTAATCCTGTTTGCTCCCCACGCTTTCGAGCCTCAGCGTCAGTAATGGACCAGTATGTCGCCTTCGCCACTGGTGTTCTTCCGAATATCTACGAATTTCACCTCTACACTCGGAGTTCCACATACCTCTTCCATACTCAAGATAGCCAGTATCAAAGGCAATTCCAAGGTTGAGCCCTGGGCTTTCACCTCTGACTAAACTATCCGCCTACGCTCCCTTTCCCCCCCATACATCCGCAAC
+
CCCCCGGGGGGGGGGGGGGGGGGGGGGGGGGGGGGGGGGGGGGGGGGGGGGGGGGGGGGGGGGGGGGGGGGGGGGGGGGGGGGGGGFFGGGGGGGGGGGGG8?FFEEFGFCFFGGBFGGGGGGGGEEFGG8DDGGDGFGFFGGFGFF7=F8=DFGFFGGFGGEC>9FFDGF5DDBFFDDDFGFD?F?FFG6:DCEFFEFB68>C385765);*2E5)0@=A=AEFGEF*?)***)01((-/3/)),(/,,(
@M00200:205:000000000-AKKM3:1:1101:3539:11584 2:N:0:1
TACAAGGGTATCTAATCCTGTTCGCTCCCCACACTTTCGCTCCTCAGCGTCAGGATATTCCCAGAGAACCGCCTTCGCCACCGGTGTTCCTCCTGATATCTGCGCATTTCACCGCTACACCAGGAATTCCGTTCTCCCCTGCATACCTCCAGTCTGCCCGTATCGAAAGCAAGCCAGGTGTTAAGCACCTGGTTTTCACTCCCGACGCGACAAACCGCCTACGAGCCCTTTAAACACAATACATCAGAGA
+
@BCCCFGGFGGFDGGGGGGGGGGGDEGGGEGGEGFGGGGGGFEGGGGGGGGEGGGGGGGGGGFFGGGGGCFFGGGGDCGCFDGEFF@FGGGGGFFGGGGGGGEGFGCCGFGGGEGEGGGGGGGEDCFFGGGEDGGCEFGDFEGFGF=DCF?=CFCD7@6BEGDDAFGGFGA@FB:AFFFFFEGGFGGFFGG>?79?+;<E*527A25@2(6;6@G:>GD?FF?EDEAFCGFA<><);2:)9?A25<?7)4
@M00200:205:000000000-AKKM3:1:1101:26773:11605 2:N:0:1
TACTGGGGTATCTAATCCTGTTCGCTCCCCATGCTTTCGCTCCTCAGCGTCAGTTAATGCCCAGAGACCTGCCTTCGCCATCGGTGTTCCTCCTGATATCTGCGCATTTCACCGCTACACCAGGAATTCCAGTCTCCCCTACATCACTCTAGTCTGCCCGTACCCACCGCAGATCCGGAGTTGAGCCCCGGACTTTCACGGCAGACGCGACAAACCGCCTACGAGCTCTTTATACCCAATACATCAGAGAC
+
CCCCCGGGGGGGGGGGGGGGGGGGGGGGGGGGGGGGGGGGGFGGGGGGGGGGGGGGGGGGGFGGGFGGGGGGGGGGGGGGGGGGGGGGGGGGGGGGGGGGGGGGGGGGGGGGGGGFGGGGGF@EGCGFGGGGGGGFEFGDFGGFFDGEGFGGGGGFFGF5EDAD*9DA>GFBFEFFB5:BCD?FAFGFFGGFEGGGF*=BDBB@232@=;BF@FGGFDEDFFD>1EDGC*6AFF2<F)(.4)4<A25)2<(
@M00200:205:000000000-AKKM3:1:1101:5640:11612 2:N:0:1
TACTAGGGTATCTAATCCTGTTTGCTCCCCACGCTTTCGAGCCTCAGCGTCAGTAATGGACCAGTATGTCGCCTTCGCCACTGGTGTTCTTCCGAATATCTACGAATTTCACCTCTACACTCGGAGTTCCACATACCTCTTCCATACTCAAGATAGCCAGTATCAAAGGCAATTCCAAGGTTGAGCCCTGGGCTTTCACCTCTGACTAAACTATCCGCCTACGCTCCCTTTACACCCACTACATCAGAGCT
+
CCCCCGGGGGGGGGGGGGGGGGGGFGGGGGGGGGGGGGGGGGGGGGGGGGGGGGGGGGFGGFGGGGGGGGGGGGGGGGGGGC88FDGGGGGFGCFGGGGGGGEGGGGGGGGGGGGFGGGGGGGD7BEGGGGGGGGG=+ADFGFBFFGFGFF?=AGFFGFFGFFGC+DFDFF)*:F?D?+0AD=8?FC?BD8*6DFDCCCEEC=)7:9;5))3:CCF5C5AAC595C?G985AEEF)>@(7((6CC>:**(*
@M00200:205:000000000-AKKM3:1:1101:14500:11628 2:N:0:1
TACTGGGGTATCTAATCCTGTTTGCTCCCCACGCTTTCGAGCCTCAGCGTCAGTAATGGACCAGTATGTCGCCTTCGCCACTGGTGTTCTTCCGAATATCTACGAATTTCACCTCTACACTCGGAGTTCCACATACCTCTTCCATACTCAAGATAGCCAGTATCAAAGGCAATTCCAAGGTTGAGCCCTGGGCTTTCACCTCTGACTAAACTATCCGCCTACGCTCCCTTTATACCCAATACATCAG
+
CCCCCGGGGGGGGGGGGGGGGGGGGGGGGGGGEGGGGGGGGGGGGGGGGGGGGGGGGGGGGGGGGGGGGGGGGGGDGGGFFCCCCBFGGGGGGGGGGGGGGGGGGFFGGGGGGDGFGEFGDGGGGGEGGGGGGGFFCFGFFGGFGFGFGF8DFFGFFGGF?=FGFFGGFGFDB6FFFFF?FCFFFCEFFGCFF@7?8<:8@@@@7A8*:8);6>DC=9?A@C2@7:3;;>748/8>C>9:33*5<8*
@M00200:205:000000000-AKKM3:1:1101:9726:11631 2:N:0:1
TACACGGGTATCTAATCCTGTTTGCTCCCCACGCTTTCGAGCCTCAGCGTCAGTAATGGACCAGTATGTCGCCTTCGCCACTGGTGTTCTTCCGAATATCTACGAATTTCACCTCTACACTCGGAGTTCCACATACCTCTTCCATACTCAAGATAGCCAGTATCAAAGGCAATTCCAAGGTTGAGCCCTGGGCTTTCACCTCTGACTAAACTATCCGCCTACGCTCCCTTTCAGCCCAGTACATCAG
+
CCCCCGGGGGGGGGGGGGGGGGGGGGGGGGGGGGGGGGGGGGGGGGGGGGGGGGGGGGGGGGGGGGGGGGGGGGGGGGGGGGGGGGGGGFGGGGGGGGGGGGGGCFGGGGGGGFGFGGGGGGGGGGGGGGGGGGGGGFGFFGCFGBFFGDEGGFDBBFFFGGEFF7FDFGFDFFFFF7DFGGCFFFGFFC6@CDFGF@:*8@68AEEE5@EFFFGG)3<@D=D>>G*;AFF*95?=E5BFFFFC<4=
@M00200:205:000000000-AKKM3:1:1101:16449:11666 2:N:0:1
TACCGGGGTATCTAATCCTGTTTGCTCCCCACGCTTTCGAGCCTCAGCGTCAGTAATGGACCAGTATGTCGCCTTCGCCACTGGTGTTCTTCCGAATATCTACGAATTTCACCTCTACACTCGGAGTTCCACATACCTCTTCCATACTCAAGATAGCCAGTATCAAAGGCAATTCCAAGGTTGAGCCCTGGGCTTTCACCTCTGACTAAACTATCCGCCTACGCTCCCTTTATACCCAATACATCAG
+
CCCCCGGGGGGGGGGGGGGGGGGGGGGGGGGGGGGGGGGGGGGGGGGGGGGGGGGGGGGGGGGGGGGGGGGGGGGGGGGGGGGGGGGGGGGGGGGEGGGGGGGGGGGGGGFGGGGFGGGGGGGD:EEGGGGGGGGGGFGEFGGFGFGBFFFGGFGBDDDFFGFGFCDG*@?DFFDFFFG5FGG6DFFFFGG?F?EGFFGFFFB@EFEE@5CFFFGGFGD=AD9@>GFGCF36<<E7CF27563C?>5
@M00200:205:000000000-AKKM3:1:1101:9429:11682 2:N:0:1
TACCAGGGTATCTAATCCTGTTTGCTCCCCACGCTTTCGAGCCTCAGCGTCAGTAATGAGCCAGTGTGTCGCCTTCGCCACTGGTGTTCTTCCGAATATCTACGAATTTCACCTCTACACTCGGAGTTCCACACACCTCTCTCATACTCAAGACACCCAGTATCAAAGGCAATTCCGAGGTTGAGCCCCGGGATTTCACCCCTGACTTAACTGTCCGCCTACGCTCCCTTTACACCCAGTACATCAGACAC
+
CCCCCGGGGGGGGGGGGGGGGGGGGGGGGGGGGGGGGGGGGGGGGGGGGGGGGGGGGGGGGGGGGGGGGGGGGGGGGGGGGGGGGGGGGGGGGGGCFGGGGGGGECECFGGGGGGFGGGGGGGGGEEGGGGGGGGGGFDEFGGFGFFFGCFGFGDFFEGFG?EG>D?FFGFB6DFFBB+9FCFCFGDFFDEF*@CCFFFE85@D97;C*A*76EBD5CDDFDDE2C5DG+=C)63@E13;CE?<C)73)/(
@M00200:205:000000000-AKKM3:1:1101:2521:11684 2:N:0:1
TACTGGGGTATCTAATCCTGTTTGCTCCCCACGCTTTCGAGCCTCAGCGTCAGTAATGGACCAGTATGTCGCCTTCGCCACTGGTGTTCTTCCGAATATCTACGAATTTCACCTCTACACTCGGAGTTCCACATACCTCTTCCATACTCAAGATAGCCAGTATCAAAGGCAATTCCAAGGTTGAGCCCTGGGCTTTCACCTCTGACTAAACTATCCGCCTACGCTCCCTTTATGCCCACTACATCCGAAAC
+
C<CCCGGGGGGGGGGGGGGGGGGGGGGGGGGGGGEGGGGGGGGGGGGGGGGGGGGGGGGGGGGGGGGDFGGGGGGGGGGGGGGGEFFFGGGGGGGD:FGGGGGG@FGFGGFGGF??GG8E>FGGGGGFGG8D8DGGGFF<?EDFFFGFG+A6D8D8DF=?EGFGB+=8:DF5DEF?F785@=DG?FC?F?DDDEFGFFGFFB<5ACA;@CC@AACD=FF)087?5?AFF:=EE48>E3(-.6>**(0((((
@M00200:205:000000000-AKKM3:1:1101:5683:11687 2:N:0:1
TACAAGGGTATCTAATCCTGTTCGCTCCCCACGCTTTCGCTCCTCAGCGTCAGTTACTGCCCAGAGACCCGCCTTCGCCACCGGTGTTCCTCCTGATATCTGCGCATTCCACCGCTACACCAGGAATTCCAGTCTCCCCTGCAGCACTCCCGTCTGCCCGTATCGCCCGCCCGCCCACAGCTACCCTGTCCGCTTTCACGAACAACCCGACAAACCACCTCCGCGCCCCTTCCACCCCGTACATCAGACAC
+
CCCCCGGGGGGGGGGGGGGGGGGGGGGGGGGGDFGGGGEDFGGGGGGGGGGGGGGGAFGGGGGGGGGGGGGGGGGGGGGGGGGDGGGGGGGGGGCGCFGGGGG@G6=FFG,FFCG*=F8FD+>++84@FGG,6E3EFFGBDG=*,;DEGF,+,==0BEGD60=G5@DGBG*>A=FF*@3/,,;**4,***,*)/*2?EG(//>9(8(66(:(1,=C;DB((/,)(:)9)*,(.)6:E((-(464:4))).,
@M00200:205:000000000-AKKM3:1:1101:23927:11772 2:N:0:1
TACAGGGGTATCTAATCCTGTTCGCTCCCCACACTTTCGCTCCTCAGCGTCAGGTAATGCCCAGAGAACCGCCTTCGCCACCGGTGTTCCTCCTGATATCTGCGCATTTCACCGCTACACCAGGAATTCCGTTCTCCCCTGCATACCTCCAGTCTGCCCGTATCGAAAGCAAGCCAGGTGTTAAGCACCTGGTTTTCACTCCCGACGCGACAAACCGCCTACGAGCCCTTTCAACCCAATCCATCAG
+
CCCCCGGGGGGGGGFGGGGGGGGGGGGGGGGGGGGGGGGGGGGGGGGGGGGGGGGGGGGGGGGGEF@FGGGGGGGGGGGGGGGGGGGGGGFGGGGGGEGGGGGGGGGGGGGGGGGEDF@FGGGGGCFGGGGFFGGGGFGFFGGFGFGFGFFCGFGFFGGBE8DGFFGG>FF@FDFFF5@9>4<E8DGFFGGFFGCFFEFEEDB2=BF@>9@6;1>C>GF;7=(:7EEG*78)6-61CB1:3()).).
@M00200:205:000000000-AKKM3:1:1101:28657:11794 2:N:0:1
TACTGGGGTATCTAATCCTGTTCGCTCCCCACACTTTCGCTCCTCAGCGTCAGGTCATTCCCAGAGAACCGCCTTCGCCACCGGTGTTCCTCCTGATATCTGCGCATTTCACCGCTACACCAGGAATTCCGTTCTCCCCTGAATACCTCTAGTCTGCCCGTATCGGAAGCAAGCGCCGTGTTAAGCACGGCGTTTTCACTCCCGACGCGACAAACCGCCTACGAGCCCTTTATGCCCAGTACATCAGAGCT
+
CCCCCGGGGGGGGGGGGGGGGGGGGGGGGGGGGGGGGGGGGGGGGGGGGGGGCFGGGGGGGGGGGGGGGGGGGGGGGGGGGGGGGGGGGGGGGGGFGGGGGGGGGGGGGGGGGGGFGEGGGGGGGGGGGFGGGFGADFCDFGFFGFC<DDFFGGG?DFGFGC8?)<CEDGFFAB>DEFGFGGG@ACGFB*=AEGGCBECEE-/9>:(.(.3;1(;C>GD66135(*59CF0).).8E>((-6:AA4><)1-
@M00200:205:000000000-AKKM3:1:1101:16509:11796 2:N:0:1
TACCGGGGTATCTAATCCTGTTTGCTACCCACACTTTCGAGCCTCAACGTCAGTTGCAGTCCAGTAAGCCGCCTTCGCCACTGGTGTTCTTCCATATATCTACGCATTCCACCGCTACACATGGAGTTCCACTTACCTCTACTGCACTCAAGTTAACCAGTTTCCAATGCCATTCCGGAGTTGAGCTCCGGGCTTTCACATCAGACTTAATAAACCGTCTGCGCTCGCTTTCACCCAATACATCAG
+
CCCCCGGGGGGGGGGGGGGGGGGGGGGGGGGGGGGGGGGGFGGGGGGGGGGGGGGGGGGGGGGGGGGGGGGGGGGGGGGGGGGGGGGGGGGGGGGGGGGGGGGGGGGGGGGGGGGFGGGGGGGFFGGGGGGGGGGGGCGFFGGFGFGFGFGGGGGFFA?6EGFGFFCCFGFEFDFFFEGFGGFFFGFBFGDFEEGGFFGFFFFF5CEFFFFF5=E,:??DB4552=BDCFDE?CBB7==)63?);8
@M00200:205:000000000-AKKM3:1:1101:15851:11826 2:N:0:1
TACGGGGGTATCTAATCCTGTTTGCTACCCACGCTTTCGAGCCTCAGTGTCAGTTACAGTCCAGAGAGCCGCTTTCGCCACCGGTGTTCCTCCATATATCTACGCATTTCACCGCTACACATGGAATTCCACTCTCCTCTACTGCACTCAAGTCTAACAGTTTCCAATGCACACAATGGTTGAGCCACTGCCTTTTACATCAGACTTATTAAACCACCTGCGCTCGCTTTAAACCCAATACATCAGAACTC
+
CCCCCGGGGGGGGGGGGGGGGGGGGGGGGGGGGGGGGGGGGGGGGGGGGGGGGGGGGGGGGGGGGGGGGGGGGGGGGGGGGGGGGGGGGGGGGGGGGGGGGGGGGGGGGFGGGGGFGGGGGGGGGGGGGFFGGGGGGFGEFGGFGFGFGFGCDF@DFFFFGGFFEFGGFFFFFFF?FF6BF8+:?CFFF5EFFGGF>CFFE=6*7=:AAEE?EB?@>4?BB>=4==)/D<E))7=0*(643)5?;).),./
@M00200:205:000000000-AKKM3:1:1101:23230:11828 2:N:0:1
TACAGGGGTATCTAATCCTGTTCGCTCCCCACACTTTCGCTCCTCAGCGTCAGGTCATTCCCAGAGAACCGCCTTCGCCACCGGTGTTCCTCCTGATATCTGCGCATTTCACCGCTACACCAGGAATTCCGTTCTCCCCTGAATACCTCTAGTCTGCCCGTATCGGAAGCAAGCGCCGTGTTAAGCACGGCGTTTTCACTCCCGACGCGACAACCCGCCTACGAGCCCTTTATACCCAATACATCAGAGA
+
CCCCCGGGGGGGGGGGGGGGGGGGGGGGGGGGGGGGGGGGGGGGGGGGGGGGGGGGGGGGGGGGGFGGGGGGGGGGGGGGGGDGFGGGGGGGGGGGGGGGGGGGGGGGGGGGGGGFGGGFGGGGGGGFGGFGGGGFEFGBFG?FFFGFGFGGGGGFFEF>EGDGD>GE>GCEFDFEFFGFGGGGFGGF>DGFEEGGFF7?EB((-.6:B0999(;;3CBB?F0.18B<FG2)6)6)<267242AF><)4:
@M00200:205:000000000-AKKM3:1:1101:10331:11838 2:N:0:1
TACAGGGGTATCTAATCCTGTTTGCTCCCCACGCTTTCGAGCCTCAGCGTCAGTAATGGACCAGTATGTCGCCTTCGCCACTGGTGTTCTTCCGAATATCTACGAATTTCACCTCTACACTCGGAGTTCCACATACCTCTTCCATACTCAAGATAGCCAGTATCAAAGGCAATTCCAAGGTTGAGCCCTGGGCTTTCACCTCTGACTAAACTATCCGCCTACGCTCCCTTTATACCCAGTACATCAG
+
CCCCCGGGGGGGGGGGGGGGGGGGGGGGGGGGGGGGGGGGGGGGGGGGGGGGGGGGGGGGGGGGGGGGGGGGGGGGGGGGGGGGGGGGGGGGGGGGGGGGGGFGGGGGGGGGGGGFGGGGGGGG@CEGGGGGGGGGGFGFFGGFGFGFGFFGGGFDFGGF8FEGFFGGFGFFFFFFFFGFGFGGFGGFFGFF?FGGACFEEBFC@E=7688ABFGG5CBDFDFADG>FCG@EAEF?FFB3=B4*5*7
@M00200:205:000000000-AKKM3:1:1101:19592:11881 2:N:0:1
TACACGGGTATCTAATCCTGTTTGCTCCCCACGCTTTCGAGCCTCAGCGTCAGTAATGGACCAGTATGTCGCCTTCGCCACTGGTGTTCTTCCGAATATCTACGAATTTCACCTCTACACTCGGAGTTCCACATACCTCTTCCATACTCAAGATAGCCAGTATCAAAGGCAATTCCAAGGTTGAGCCCTGGGCTTTCACCTCTGACTACACTATCCGCCTACGCTCCCTTTAAACCCAATACATCAG
+
CCCCCGGGGGGGGGGGGGGGGGGGGGGGGGGGGGGGGGGGGGGGGGGGGGGGGGGGGGGGGGGGGGGGGGGGGGGGGGGGGGGFGGGGGGGGGGGGGGGGGGFGGGGGGFFGGGGFGGFFDFGGGCEGGGGGGGGGGFA8DFGFF7DEGFFCGFGFFGF?DDEGEFGGFGFFFBFB@?8*CF?6??FFFGG5FFFFF*7>8===CC@C)@DEE@FF=7B=454@4;?F7?@A**.5C2==BEEEFE3
@M00200:205:000000000-AKKM3:1:1101:11807:11897 2:N:0:1
TACTGGGGTATCTAATCCTGTTTGCTCCCCACGCTTTCGAGCCTCAGCGTCAGTAATGGACCAGTATGTCGCCTTCGCCACTGGTGTTCTTCCGAATATCTACGAATTTCACCTCTACACTCGGAGTTCCACATACCTCTTCCATACTCAAGATAGCCAGTATCAAAGGCAATTCCAAGGTTGAGCCCTGGGCTTTCACCTCTGACTAAACTATCCGCCTACGCTCCCTTTAAGCCCAATACATCAGAGAC
+
CCCCCGGGGGGGGGGGGGGGGGGGGGGGGGGGGGGGGGGGGGGGGGGGEGGGGGGGGGGGGGGGGGGGGGGGGGGGGGGGGGGGGGGGGGGGGGGGGGGGGGGGGFGGGGGGGGGFCDFFFFCE+BBFGGGFCFGGGFGED=DDFFG98+@DFF8D9FGFGGEGDF8F5FF<56+?F?D?FGGG5D?5D+?DBFGGFCFFFFF5*:AC558EBE;E=FDFF5)*-*:>0;:*2>*>FB920.787*00*((
@M00200:205:000000000-AKKM3:1:1101:17065:11909 2:N:0:1
TACTAGGGTATCTAATCCTGTTTGCTCCCCACGCTTTCGAGCCTCAGCGTCAGTAATGGACCAGTATGTCGCCTTCGCCACTGGTGTTCTTCCGAATATCTACGAATTTCACCTCTACACTCGGAGTTCCACATACCTCTTCCATACTCAAGATAGCCAGTATCAAAGGCAATTCCAAGGTTGAGCCCTGGGCTTTCACCTCTGACTAAACTATCCGCCTACGCTCCCTTTAAACCCAATACATCAG
+
CCCCCGGGGGGGGGGGGGGGGGGGGGGGGGGGGGGGGGGGGGGGGGGGGGGGGGGGGGGGGGGGGGGGGGGGGGGGGGGGGGGGGGGGGGGGGGGDGGGGFGFGGFGGGGGGGGGFFFGGGGGGGGGGGGGGGGGGGFGEFGGFGFGFGF8=EFGFFEFFFCEGEDDAFGF5DEFFF7FFGGGGBFG5?DF?DGGGFFGFFFFFFF@C6CEEEFGG=5@AA==DFGBGGG=*>4>@ED=DBEEFE45
@M00200:205:000000000-AKKM3:1:1101:12418:11919 2:N:0:1
TACGAGGGTATCTAATCCTGTTTGCTCCCCACGCTTTCGAGCCTCAGCGTCAGTAATGAGCCAGTGTGTCGCCTTCGCCACTGGTGTTCTTCCGAATATCTACGAATTTCACCTCTACACTCGGAGTTCCACACACCTCTCTCATACTCAAGACACCCAGTATCAAAGGCAATTCCGAGGTTGAGCCCCGGGATTTCACCCCTGACTTAAATGTCCGCCTACGCTCCCTTTAAACCCAATACATCAG
+
CCCCCGGGGGGGGGGGGGGGGGGGGGGGGGGGGGGGGGGGGGGGGGFGGGGGGGGGGGGGGGGGGGGGGGGGGGGGGGGGGGGGGCFGGGGGGGGGGGGGGGGGGGGGGGGGGGGFGFGGFFGGGGGGGGCGGGGGGFGFFDFFEB99=D,=EFDFAGGFGCEGFFGGFGFFFFFFF>C*@@?GFGGFFGGFFGGGF4:@>FFB:EFFFFFCEEFG(8?DFF?>=EEGCG3C5CA@D<@3;EFEFE<
@M00200:205:000000000-AKKM3:1:1101:26636:11919 2:N:0:1
TACCAGGGTATCTAATCCTGTTTGCTCCCCACCCTTTCGCTCCTCAGCGTCAGTTACGGCCCAGAGATCTGCCTTCGCCATCGGTGTTCCTCCTGATATCTGCGCATTCCACCGCTACACCAGGAATTCCAATCTCCCCTACCGCACTCTAGTCTGCCCGTACCCACTGCAGGCCGGAGGTTGAGCCTCCGGATTTCACAGCAGACGCGACAAACCGCCTACGAGCTCCTTATACCCAATACATCAGAGA
+
CCCCCGGGGGGGGGGGGGGGGGGGFFGGGGGGGGGGGGGGGGCECGGGGGGGGGFGGEGGGCGGFGGGEGGGGGGGGGDEGGGGGGGGGFCFDFGGGGGGGG9FGGGGGGFGGGGFDGGGGGGGF@DFGF=D?FGG@DG5FFGFCBGFGFGFGG8<DGFDGDDGEFGFFGFDFFEFF5D5CCFFFGG*37:?4C5;EEGFFF=BB=(2991(.=FG;DF?@FD34?09*2<BABF2<)47::<92)4,47
@M00200:205:000000000-AKKM3:1:1101:10966:11927 2:N:0:1
TACCGGGGTATCTAATCCTGTTCGCTCCCCACACTTTCGCTCCTCAGCGTCAGGATATTCCCAGAGAACCGCCTTCGCCACCGGTGTTCCTCCTGATATCTGCGCATTTCACCGCTACACCAGGAATTCCGTTCTCCCCTGAATACCTCTAGTCTGCCCGTATCGGAAGCAAGCCAGGTGTTAAGCACCTGGTTTTCACTCCCGACGCGACAAACCGCCTACGAGCCCTTTACACCCAATACATCCG
+
CCCCCGGGGGGGGGGGGGGGGGGGGGGGGGGGGGGGGGGGGGGGGGGGGGGGGGGGGGGGGGGGGGGGGGGGGGGGGGGGGGGGGGGGGGGGGGGFFGGGGGGGGGGGGGGGGGGEGGGGGGGGGGGGGGGGGGGGGFGDFGGFGFGEGFFDFGGFFGGFGGFGFFGG>FFEFCFFF>FACGFB8EFAFGG*/ACD=<EEFFD=?BFFB>69BFGF>CAFFFBB?DEG>F>ABFF7EF:?72AF>01
@M00200:205:000000000-AKKM3:1:1101:6566:11930 2:N:0:1
TACTCGGGTATCTAATCCTGTTCGCTCCCCACACTTTCGCTCCTCAGCGTCAGGTCATTCCCAGAGAACCGCCTTCGCCACCGGTGTTCCTCCTGATATCTGCGCATTTCACCGCTACACCAGGAATTCCGTTCTCCCCTGAATACCTCTAGTCTGCCCGTATCGGAAGCAAGCGCCGTGTTAAGCACGGCGTTTTCACTCCCGACGCGACAAACCGCCTACGAGCCCTTTACACCCAGTACATCAGAGA
+
CCCCCGGGGGGGGGGGGGGGGGGGGGGGGGGGGGGGGGGGGGGGGGGGGGGGGGGGGGGGGGGGGGGGGGGGGGGGGGGGGGGGGGGGGGGGGGGGGGGGGGGGGGGGGGGGGGGFGGGGGGGGGEFGGGGGGGGGFFGFFGGFGFGEGFGGGGGFFGGFGDDG5@DGFGF=FFFEE>?DGGGDFGGFEDGFEGGDF?CEF5>@9;B;;9>@18EF;GF?<<:D<EEG<D><)4)8C:((.66ABF?<2(
@M00200:205:000000000-AKKM3:1:1101:18949:11954 2:N:0:1
TACGAGGGTATCTAATCCTGTTTGCTCCCCACGCTTTCGAGCCTCAGCGTCAGTAATGGACCAGTATGTCGCCTTCGCCACTGGTGTTCCTCCGAATATCTACGAATTTCACCTCTACACTCGGAGTTCCACATACCTCTTCCATACTCAAGATAGCCAGTATCAAAGGCAATTCCAAGGTTGAGCCCTGGGCTTTCACCTCTGACTAAACTATCCGTCTACGCTCCCTTTAAGCCCACTACATCAGATAC
+
CCCCCGGGGGGGGGGGGGGGGGGGGGGGGGGGGGGGGGGGFGGGGGGGGGDEGGGGGGFGGGCFGGGFGGGGGGEFGGGGGGGGFGGGG9;FFGGGGGGGGGG@EGGGGGGGGGGFGGGGGD@7CEGFDGGFFGGF?FFEFGGFC9DEFFGFGFDDDGC56+*?9+=D?@6D6DFFD+6:@=8DFCEFFFF?F6?=?;,9885)>E;**))*105:)*3:=EFE28?C>C)*2:=(=(((((06?>33***
@M00200:205:000000000-AKKM3:1:1101:9808:11975 2:N:0:1
TACTAGGGTATCTAATCCTGTTCGCTCCCCACACTTTCGCTCCTCAGCGTCAGGATATTCCCAGAGAACCGCCTTCGCCACCGGTGTTCCTCCTGATATCTGCGCATTTCACCGCTACACCAGGAATTCCGTTCTCCCCTGCATACCTCCAGTCTGCCCGTATCGAAAGCAAGCCAGGTGTTAAGCACCTGGTTTTCACTCCCGACGCGACAAACCGCCTACGAGCCCTTTATGCCCGTACATCAG
+
CCCCCGGGGGGGGGGGGGGGGGGGGGGGGGGGDGGGGGGGGGGGGGGGDGGGGGGGGFGGGGGGFGGGGGDGGGGGFGGGGGGGGGGGGGGGGGGGGFGGGGFGGGGGGGGGGGGFDGGGGGGG@CCFGGG=FFCGG?EDFFFFAFGFGFFGEGGFFGC>EDDGFFGE>FFEF5969?GFGGCGFGGFF57FACCFFEGFFB>A=A)9@BFFF8FG9DE;<=65;E>F9CFF).<<8:-(4(-5<)
@M00200:205:000000000-AKKM3:1:1101:12150:12016 2:N:0:1
TACGCGGGTATCTAATCCTGTTTGCTCCCCACGCTTTCGAGCCTCAGCGTCAGTAATGGACCAGTATGTCGCCTTCGCCACTGGTGTTCTTCCGAATATCTACGAATTTCACCTCTACACTCGGAGTTCCACATACCTCTTCCATACTCAAGATAGCCAGTATCAAAGGCAATTCCAAGGTTGAGCCCTGGGCTTTCACCTCTGACTAACCTATCCGCCTACGCTCCCTTTAACCCCAATACATCAG
+
CCCCCGGGGGGGGGGGGGGGGGGGGGGGGGGGGGGGGGGGGGGGGGGGGGGGEGGGGGGGGGGGGGGGGGGGGGGGGGGGGGGFGGFGGGGFEFEFGFGGGGGGGGGGGGGGGGGFGGGGAD4B@CCFGGGGGGDEFFGFFGGFAE?EGFGGGGFFFFFFGDBCEFFG5DFDFEBFFBFFFFFDFGFFFGFFFF>78;ECEDE58C*8=)-9B=D8=4A=2>DD?EAD?;E=<**68<?18E37?@@
@M00200:205:000000000-AKKM3:1:1101:20409:12048 2:N:0:1
TACTAGGGTATCTAATCCTGTTTGCTCCCCACGCTTTCGAGCCTCAGCGTCAGTAATGGACCAGTATGTCGCCTTCGCCACTGGTGTTCTTCCGAATATCTACGAATTTCACCTCTACACTCGGAGTTCCACATACCTCTTCCATACTCAAGATAGCCAGTATCAAAGGCAATTCCAAGGTTGAGCCCTGGGCTTTCACCTCTGACTAAACTATCCGCCTACGCTCCCTTTAAACCCAATACATCAGAGA
+
CCCCCGGGGGGGGGGGGGGGGGGGGGGGGGGGGGGGGGGGGGGGGGGGGGGGGGGGGGGGGGFGGGGGGGGGGGGGGGGGGGGGGGFGGGGGGFGGGGGGGGGGGGGGGFGFGGGFGGGGGGGGGGGGGGFGGGGGGFGFFF8DGFGEFF8AFGGFFGDB=B9FE+DFFGFFBDF?FFGFGG66D?FFDF=FFFFFFFGFEFFEFFFFB@EFFFGCD5ADD:=BDGEF7?:EEEE=ED553=:?E@***5
@M00200:205:000000000-AKKM3:1:1101:6941:12128 2:N:0:1
TACTGGGGTATCTAATCCTGTTCGCTCCCCATGCTTTCGCTCCTCAGCGTCAGTTAATGCCCAGAGACCTGCCTTCGCCATCGGTGTTCCTCCTGATATCTGCGCATTTCACCGCTACACCAGGAATTCCAGTCTCCCCTACATCCCTCTAGTCTGCCCGTACCCACCGCAGATCCGGAGTTGAGCCCCGGACTTTCACGGCAGACGCGACAAACCGCCTACGAGCTCTTTACACCCAATACATCAG
+
CCCCCGGGGEGGGGGGGGGGGGGGGGGGGGGGGFFGGGGGGGGGGGGGGFGGGGGGGGGGGFGDGG8FFGG?FGGGGGGGGGCFGEFGGGGGGGGGGGC9CGGGGGGDFGGGFDGFGGCFGDGGFGGGGFGG3=DGGFEDFGGFG*@>?DFCDDGFFGG>@D5C59DGEGFBDEFFFDD*8@C+:<E@@GE5BGGGFFGFFF=@BB=B>>>2:@CFBDE0?FF)3?)7*26<>237C6?1).8<2-5
@M00200:205:000000000-AKKM3:1:1101:12507:12133 2:N:0:1
TACAAGGGTATCTAATCCTGTTTGCTCCCCACGCTTTCGAGCCTCAGCGTCAGTAATGGACCAGTATGTCGCCTTCGCCACTGGTGTTCTTCCGAATATCTACGAATTTCACCTCTACACTCGGAGTTCCACATACCTCTTCCATACTCAAGATAGCCAGTATCAAAGGCAATTCCAAGGTTGAGCCCTGGGCTTTCACCTCTGACTAAACTATCCGCCTACGCTCCCTTTACGCCCAATACATCAG
+
CCCCCGGGGGGGGGGGGGGGGGGGGGGGGGGGGGGGGGGGGGGGGGGGGGGGGGGGGGGGGGGGGGGGGGGCGGGGGGGGGGGGGFGGGGGGGGGGGGGGGGGGGGFGGGGGGGGFGGGGGGGGEGEGGGGGGGGGGFGFFGGFGFGFGFGGGGGBFDFFFFEGFFGGBFFDFEFFFDFFGGGGFGGFFGGFFGGG5EFFEFBECE5>8@FEFFGGFGFFF@AB=E>C?C=CEA=@E5>BFFFFFFF
@M00200:205:000000000-AKKM3:1:1101:4707:12148 2:N:0:1
TACGAGGGTATCTAATCCTGTTTGCTCCCCACGCTTTCGAGCCTCAGCGTCAGTAATGGACCAGTATGTCGCCTTCGCCACTGGTGTTCTTCCGAATATCTACGAATTTCACCTCTACACTCGGAGTTCCACATACCTCTTCCATACTCAAGATAGCCAGTATCAAAGGCAATTCCAAGGTTGAGCCCTGGGCTTTCACCTCTGACTAAACTATCCGCCTACGCTCCCTTTATGCCCAATACATCAG
+
CCCCCGGGGGGGGGGGGGGGGGGGGGGGGGGGGGGGGGGGGGGGGGGGGGGGGGGGGGGGGGGGGGGGGGFGGGGGGGGGGGGGFGGGGFFFGGGGGGGGGGGGG?EGGGGGGGGFFGGGGGGDGGGGGFGGGGGGGFGFFGGFGFGFGFGGGGGFFGGFEGFGFFGGFGF5DF?FFFDDFFCFFDF5D=EFFGGGFFG5*==EEF@;5@BEFFGGDDE=9>D4=EFGFC367CCBEFBBB@35?43
@M00200:205:000000000-AKKM3:1:1101:5335:12149 2:N:0:1
TACGCGGGTATCTAATCCTGTTTGCTCCCCACGCTTTCGCGCCTCAGCGTCAGAACCGGACCAGACAGCCGCCTTCGCCACTGGTGTTCTTGCGAATATCTACGAATTTCACCTCTACACTCGCAGTTCCGCTGTCCTCTTCCGGTCTCAAGCCAACCAGTATCGAAGGCAATTCTGTGGTTGAGCCACAGGCTTTCACCCCCGACTTAATCGGCCGCCTACGCGCCCTTTATCCCAATACATCAG
+
CCCCCGGGGGGGGGGGGGGGGGGGGGGGGGGGGGGGGGGGGGGGGGGGGGGGGGGGGGGGGGGGGGGGGGGGGGGGGGGGGGGGGGGGGGGGGGGGGGGGGGGGGDFGGGGGGGGFGGGGGGGGGGGFGGGDDGCEECGFFGGEGFGFGFGCFGGFFGGFCFEGFFGEFGFFFFFFFFGFFG4FAFGFFDGF>FFGFEGF:6;@9BF0>>?ED@DEBD;:1:676E>D<<39B>6?C(4272><),
@M00200:205:000000000-AKKM3:1:1101:22649:12153 2:N:0:1
TACGAGGGTATCTAATCCTGTTCGCTCCCCACACTTTCGCTCCTCAGCGTCAGGTAATGCCCAGAGAACCGCCTTCGCCACCGGTGTTCCTCCTGATATCTGCGCATTTCACCGCTACACCAGGAATTCCGTTCTCCCCTGCATACCTCCAGTCTGCCCGTATCGAAAGCAAGCCAGGTGTTAAGCACCTGGTTTTCACTCCCGACGCGACAACCCGCCTACGAGCCCTTTCAACCCAGTACATCAGAGAC
+
CCCCCGGGGGGGGGGGGGGGGGGGGGGGGGGGGGGGGGGGGGGGGGGGGGGGGGGGGGGGGGGGGGGGGGGGGGGGGDGGGGGGGGGGGGGGGGGGGGGGGGGGGGGGGGGGGGGFGGGGGGGGGDGGGGGGGGGGGFGFFGGFGFGFGFGGGGGFFFGFGCDGFFCEEGFFFFFFFFGFDGG7BGGFFGG>A?E9FEGC==DBFFFFF@FFF(=CBGFFFF6=<GFG*93)6))4;1,5)))66<32),(
@M00200:205:000000000-AKKM3:1:1101:20672:12188 2:N:0:1
TACTGGGGTATCTAATCCTGTTTGCTCCCCACGCTTTCGCGCCTCAGCGTCAGAACCGGACCAGACAGCCGCCTTCGCCACTGGTGTTCTTGCGAATATCTACGAATTTCACCTCTACACTCGCAGTTCCGCTGTCCTCTTCCGGTCTCAAGCCAACCAGTATCGAAGGCAATTCTGTGGTTGAGCCACAGGCTTTCACCCCCGACTTAATCGGCCGCCTACGCGCCCTTTAAGCCCACTACATCAG
+
CCCCCGGGGGGGGGGGGGGGGGGGGGGGGGGGGGGGGGGGGGGGGGGGGGGGGGGGGGGEGGGGGGFFGGGGGGGGGGGGGGF,CFGGGGGGGGGGGGGGGGGGGGGGGGGGGGGFGGGGGGGGGDGGGGGGGGGGGFGFFGGEEFG9DD:?FFGFFC7FGC7FF@FEEF>@FFFFAFBFGGGDAFEFF4CAFGGGFCFBBBF>@B21.7E<;<E=;GF?<@:B0?BC99>24><(;3((54.<>47
@M00200:205:000000000-AKKM3:1:1101:28853:12188 2:N:0:1
TACGCGGGTATCTAATCCTGTTTGCTCCCCACGCTTTCGAGCCTCAGCGTCAGTAATGGACCAGTATGTCGCCTTCGCCACTGGTGTTCTTCCGAATATCTACGAATTTCACCTCTACACTCGGAGTTCCACATACCTCTTCCATACTCAAGATAGCCAGTCTCAAAGGCAATTCCAAGGTTGAGCCCTGGGCTTTCACCTCTGACTACACTATCCGCCTACGCTCCCTTTAAACCCAATACCTCAG
+
CCCCCGGGGGGGGGFGGGGGGGGGGGGGGGGGGGGGGGGGGGGGGGGGGGGGGGGFGGGEFFFFGFFFFGGGGGGGGGG>FGGFFFGGGGGGGG,CFCFGGGGG>CEGGADGGGGFFA8FCF87@>=?EDEF+D8FFBFEBGGFGFFD++8+E=+<@DFFG89=*CDC*DD50>D+;F65DD6C98F?FC996@CFF*@>6@C@*0*:)0:;E*540;@52(/?=C:78?3*/*0,;6(8)))1734
@M00200:205:000000000-AKKM3:1:1101:28257:12208 2:N:0:1
TACCAGGGTATCTAATCCTGTTCGCTCCCCACACTTTCGCTCCTCAGCGTCAGGTAATGCCCAGAGAACCGCCTTCGCCACCGGTGTTCCTCCTGATATCTGCGCATTTCACCGCTACACCAGGAATTCCGTTCTCCCCTGCATACCTCCAGTCTGCCCGTATCGAAAGCAAGCCAGGTGTTAAGCACATGGTTTTCACTCCCGACGCGACAAACCGCCTACGAGCCCTTTACACCCAATACATCAGAGA
+
CCCCCGGGGGGGGGGGGGGGGGGGGGGGGGGGEGGGFGGCCGGGFGGGGGGGGGGCGFDDF@FGFFGGGGGGGGGGGGGGGGGGGGGGGGGGFFEGGGDEGGGGGGGGGGGGGGGFGGGGGFGECGEGGGGGGGGGGFGDFGGFGFFBGFGGGDGFF>DEGGFGFFGD>FFEFB?FFFFFGCFGFGGF*=FF<EFFFFC**-:9===>>>B@2@G86CDFFFFE;E>CDC>ABFFBC?4::7AF2)35<:
@M00200:205:000000000-AKKM3:1:1101:17834:12218 2:N:0:1
TACCGGGGTATCTAATCCTGTTTGCTCCCCACGCTTTCGAGCCTCAGCGTCAGTAATGGACCAGTATGTCGCCTTCGCCACTGGTGTTCTTCCGAATATCTACGAATTTCACCTCTACACTCGGAGTTCCACATACCTCTTCCATACTCAAGATAGCCAGTATCAAAGGCAATTCCAAGGTTGAGCCCTGGGCTTTCACCTCTGACTAAACTATCCGCCTACGCTCCCTTTAAACCCAGTACATCAGAGA
+
CCCCCGGGGGGGGGGGGGGGGGGGGGGGGGGGGGGGGGGGGGGGGGGGGGGGGGGGGGGGGGGGGGGGGGGGGGGGGGGGGGGGGGGGGGGGGGGDGGGGGGGGGGGGGGGGGGGFGGGGGGGGFGGGGGGGGGGGGFGFFGGFGFGFGFGGGGGFFFF6DFEGFFGGFGFFFFFFFFC*CADGFFFFFC7?FFGGFEFFFBF5EE@C58CAFEGC)<?5A>A>>EEGCCBEF9EDG9(01>??5>B@E1
@M00200:205:000000000-AKKM3:1:1101:5993:12244 2:N:0:1
TACGCGGGTATCTAATCCTGTTTGCTCCCCACGCTTTCGAGCCTCAGCGTCAGTAATGGACCAGTATGTCGCCTTCGCCACTGGTGTTCTTCCGAATATCTACGAATTTCACCTCTACACTCGGAGTTCCACATACCTCTTCCATACTCAAGATAGCCAGTATCAAAGGCAATTCCAAGGTTGAGCCCTGGGCTTTCACCCCTGACTAAACTATCCGCCTACGCTCCCTTTAAGCCCAATACATAAGACAT
+
CCCCCGGGGGGGGGGGGGGGGGGFGGGGGGGGGGGGFGGGGGGGGGGGGGGEGGGGGGGGGGGGGGGCFGGEGGGGGEDEGGGGGGGGGGFFFGGGGGGGDGFFD?=FGGGFGGGBFGGGG8BEFGGGFFFFGGD9DDE=F8D9EF6DFDGGG6D<DCFFGGEFFDFFFGFFF6FC797:DECFFG,@ACC?AFFGFEG*):=CBBA6<@4AA*?,<DEF?:(2(*898C)9>@3=B;;8@;)7))74)/)
@M00200:205:000000000-AKKM3:1:1101:8502:12248 2:N:0:1
TACGCGGGTATCTAATCCTGTTCGCTCCCCACACTTTCGCTCCTCAGCGTCAGGTCATTCCCAGAGAACCGCCTTCGCCACCGGTGTTCCTCCTGATATCTGCGCATTTCACCGCTACACCAGGAATTCCGTTCTCCCCTGAATACCTCTAGTCTGCCCGTATCGGAAGCAAGCGCCGTGTTAAGCACGGCGTTTTCACTCCCGACGCGACAAACCGCCTACGAGCCCTTTAAGCCCAATACATAAG
+
CCCCCGGGGGGGGGGGGGGGGGGGGGGGGGFFGGGGGGGGGGGGGGGGGGGEGGGGGGGGGGGGGGGGGFGGGGGGGGGGGGGGGGGGGGGFGGGGGGGGGGGGEGGGGGGGGGGFGGGGGGGGGGGGGGGGGGGGGFGDFGGFGFFFGFGGFFGFFGGFDGFGFFGGDFFEF5BBEFGFGGC@CEGFFGGFE5>DFCF?<@(7?BFFFBFF>BFC>DB?::?B087CDF:244ABGF?<?B<)).9
@M00200:205:000000000-AKKM3:1:1101:2490:12274 2:N:0:1
TACTCGGGTATCTAATCCTGTTTGCTCCCCACGCTTTCGAGCCTCAGCGTCAGTAATGGACCAGTATGTCGCCTTCGCCACTGGTGTTCTTCCGAATATCTACGAATTTCACCTCTACACTCGGAGTTCCACATACCTCTTCCATACTCAAGATAGCCAGTATCAAAGGCAATTCAAAGGTTGAGCCCTGGGCTTTCACCTCTGACTACACTATCCGCCTACGCTCCCTTTATACCCAATCACTCCGAGC
+
CCCCCGGGGGGGGGGGGGGGGGGGGGGGGGFFGGEFGGGFGGGGGGGGGFGCFDFFFGGFGGGGFGCAFGFGGGGGGGGDGGGGF<AEGEGGFGGGGGG;,@EFF8F7DGGGGFGFGFFGEGCG@7=DGGGF8,8CDCGEFGGFGBDBFFAD9=DFBC85=9*?FF88?D95DDF+C+=*C@8?*8@9*+6@5:?CFEGF@C5):ECF<@:EE@F8899)80/3<CBFCDFCFCF48>BF3)5*>0--/(
@M00200:205:000000000-AKKM3:1:1101:24108:12298 2:N:0:1
TACCCGGGTATCTAATCCTGTTTGCTCCCCACGCTTTCGAGCCTCAGCGTCAGTAATGGACCAGTATGTCGCCTTCGCCACTGGTGTTCTTCCGAATATCTACGAATTTCACCTCTACACTCGGAGTTCCACATACCTCTTCCACACTCAAGATAGCCAGTATCAAAGGCAATTCCAAGGTTGAGCCCTGGGCTTTCACCTCTGACTAAACTATCCGCCTACGCTCCCTTTAAACACAATACATCAG
+
BCC8,@FDGGGGGGGGGGGGGGGGCCGGGGGGGGGGGGGGGGGGGGGGGGGGG<FGGFF<,:@C6<6E@9EFGGGGGGC:,?FGGGGEGAFEFE,FFGEGG8<D=DCDFFGEG?8DGEFGEEB++46=ADDFFF?@@+=D+EDF,0=DFF8D,=D?DGFFFC>97DCF5=D:*1=FF+2*8EFGFFG*;FFFFGG9AECE5@EF;E5188@C67>D5C?-)0/9=ED>*:3C?*>*=5>=E5.574.
@M00200:205:000000000-AKKM3:1:1101:13635:12342 2:N:0:1
TACAAGGGTATCTAATCCTGTTTGCTCCCCACGCTTTCGAGCCTCAGCGTCAGTAATGGACCAGTATGTCGCCTTCGCCACTGGTGTTCTTCCGAATATCTACGACTTTCACCTCTACACTCGGAGTTCCACATACCTCTTCCATACTCAAGATAGCCAGTATCACAGGCAATTCCAAGGTTGAGCCCTGGGCTTTCACCTCTGACTAAACTATCCGCCTACGCTCCCTTTATGCCCAATACATCAG
+
CCCCCGGGGGGGGGGGGGGGGGGGGGGFGGGGGGGGGGGGGGGGGGGGGFGGGGGFGGGGGFGGGGGGGGGGGGGGGGGGGGGGGGGGGGGGGFEGGGGGGGGGG6:CGGCFGGGFGCGGFEF>8@EGGGGGGGGFGCADFGGFGFDEGFGFGFGFFGGFDCEGE+DGBGFFFFF7;<FFFGFG*@=DFDF5FFGGFFGE@C@8*5:CEE@CB@FE@FB9AF5?=CEG*=.6A6*:CE>23=3??*>
@M00200:205:000000000-AKKM3:1:1101:10405:12353 2:N:0:1
TACGGGGGTATCTAATCCTGTTTGCTCCCCACGCTTTCGAGCCTCAGCGTCAGTAATGGACCAGTATGTCGCCTTCGCCACTGGTGTTCTTCCGAATATCTACGAATTTCACCTCTACACTCGGAGTTCCACATACCTCTTCCATACTCAAGATAGCCAGTATCAAAGGCAATTCCAAGGTTGAGCCCTGGGCTTTCACCTCTGACTAAACTATCCGCCTACGCTCCCTTTAAGCCCAATACATCAGAGA
+
CCCCCGGGGGGGGGGGGGGGGGGGGGGGGGGGGGGGGGGGGCGGGGGGGGGGGGGGGGGGGGGGFGFFGGGGGGGGGGGGGGGGGGGGGGGGGGGGGGGGGGFGGGGFGFGGGGFBGFGGGGGGGGGGGGGGGGGGGCGFFCDDFFGFGDDFGGGFFGGFGD7EE?DED@D8CE?F?1CCFGGCFGG59C>F6CFFFEFFFF@=EEECEBFCBFGC=>BD@>>A?GEGGCEFCEEFG@;1;@<674);<5
@M00200:205:000000000-AKKM3:1:1101:17992:12367 2:N:0:1
TACTCGGGTATCTAATCCTGTTTGCTCCCCACGCTTTCGAGCCTCAGCGTCAGTAATGAGCCAGTGTGTCGCCTTCGCCACTGGTGTTCTTCCGAATATCTACGAATTTCACCTCTACACTCGGAGTTCCACACACCTCTCTCATACTCAAGACACCCAGTATCAAAGGCAATTCCGAGGTTGAGCCCCGGGATTTCACCCCTGACTTAAATGTCCGCCTACGCTCCCTTTAAACCCAGTACATCAG
+
CCCCCGGGGGGGGGGGGGGGGGGGGGGGGGGGGGGGGGGGGGGGGGGGGGGGGGGGGGGGGGGGGGGGGGGGGGGGGGGGGGGGGGGGGGGGGGEGGGGGGGGGGGGGGGGGGGGFGGGGGGGGGGGGGGGGGGGGDFGFFGGFGFGFFFGGGGGFFEFFGGFGFFGFFGFFFBFFFDGDGGGGFGGFFGGA>EGDEEGB@9BBBF4>EECEFFGFDGF@27>>DGEGG7@FFEFFD;6=EFFFF<)
@M00200:205:000000000-AKKM3:1:1101:17122:12373 2:N:0:1
TACTCGGGTATCTAATCCTGTTCGCTCCCCATGCTTTCGCTCCTCAGCGTCAGTTAATGCCCAGAGACCTGCCTTCGCCATCGGTGTTCCTCCTGATATCTGCGCATTTCACCGCTACACCAGGAATTCCAGTCTCCCCTACATCACTCTAGTCTGCCCGTACCCACCGCAGATCCGGAGTTGAGCCCCGGACTTTCACGGCAGACGCGACAAACCGCCTACGAGCTCTTTAAACCCAGTACATCAGCGAC
+
CCCCCGGGGGGGGGGGGGFGGGGGGGGGGGGGGGGGGGGGGGGGGGGGGGGGGFGGGFFGGFFGGFGGGGGGFGGGGGGGGGGGGEFGGGGGGFGGGGGGGGGGGGGGGGGGGGGFGGGGGGGGDFGGGGFGGGGGGFGFFGGFCDGEGFGGGGGFFGGFDDACEFGGEGFFBDFFFADBCFF7AFG>ADCEEGGC+8FB):252@B9-291;3EE9CD;?F?>1:)CC:4<A)).;:(..)).<4))-((
@M00200:205:000000000-AKKM3:1:1101:7439:12423 2:N:0:1
TACTCGGGTATCTAATCCCGTTTGCTACCCACGCTTTCGAGCCTCAGTGTCAGTTACAGTCCAGAGAGCCGCTTTCGCCACCGGTGTTCCTCCATATATCTACGCATTTCACCGCTACACATGGAATTCCACTCTCCTCTACTGCACTCAAGTCTAACAGTTTCCAATGCACACAATGGTTGAGCCACTGCCTTTTACATCAGACTTATTAAACCACCTGCCCTCGCTTTACACCCACTACATCAGAAATC
+
CCCCCGGGGGGGGGGGGGGGGGGGGGGGGGGGGGGGGFCFFGGGGGGGGGGGG,FFGGGGGGGGGGGGGFGGDEFGGDGGCFGGGGGGGGGGGGG<FAEFFGGGGGFEFGGFFDEEGGGGGGG@E=DGGGGGGGGGGFGFFGGFGBGEDF,DFGFDFGF5=CDF>EFGFFFEFDF5D8+?CC88??FFF7??*EEFF@,;E@@*0>=@E7A7=E?>C**:))0*:*/3?C*8A3:=7(07>B?CEB3*.48
@M00200:205:000000000-AKKM3:1:1101:17913:12425 2:N:0:1
TACTGGGGTATCTAATCCTGTTTGCTCCCCACGCTTTCGAGCCTCAGCGTCAGTAATGGACCAGTATGTCGCCTTCGCCACTGGTGTTCTTCCGAATATCTACGAATTTCACCTCTACACTCGGAGTTCCACATACCTCTTCCATACTCAAGATAGCCAGTATCAAAGGCAATTCCAAGGTTGAGCCCTGGGCTTTTACCTCTTCCTAAACTATCCCCCTACGCTCCCTTTATGCCCAATACATTAGAGAC
+
CCCCCGGGGGCFGGGGGGGGGGGGGFGGGEFGGDEGGGGG8FGGGGGGEGDGGGGGGGDGFEGGGGGFGGFGGGGGGGEE@FE<ECGGFGFGGGDE@FGCFCGGGG:DGCEFFFGFFF;<EEGE@E8DFCFA+@DEGFGDFGGFGFGF?B8=EFCFFF?66+999EGGFDB=9DD7?96*8@==6@8D68EF?D6=**<@*01****;:@CE6A>5)<A==559953;9:4***/:>)(0.7****1/8*(
@M00200:205:000000000-AKKM3:1:1101:28442:12441 2:N:0:1
TACTGGGGTATCTAATCCTGTTTGCTCCCCACGCTTTCGCGCCTCAGCGTCAGAACCGGACCAGACAGCCGCCTTCGCCACTGGTGTTCTTGCGAATATCTACGAATTTCACCTCTACACTCGCAGTTCCGCTGTCCTCTTCCGGTCTCAAGCCAACCAGTATCGAAGGCAATTCTGTGGTTGAGCCACAGGCTTTCACCCCCGACTTAATCGGCCGCCTACGCGCCCTTTACGCACCGTACATCCGCGA
+
CCCCCGGGGGGGGGGGGGGGGGGGGGGGGGGGGGGGGGGGGGDGGGGGGGGGGFCFGGGGGEGGGGGGGGGGGGGGGGGDG@GGGFGGGGGGGGE@EGGGGGGGGGGGGGGGGGGFGGGGGGFDEGGGGGGGGCDFGFGFFGCD8BG=FDEGGFGFFGGFGGFGDFGGEGF5F@BA6BFFFGC4A8?AFGGAFFFGFCGBF>BB@BB@ECEC00BA>C>0(6:>>EBG)0444::(:3(.(,())((-(3
@M00200:205:000000000-AKKM3:1:1101:4567:12507 2:N:0:1
TACTGGGGTATCTAATCCTGTTTGCTCCCCACGCTTTCGAGCCTCAGCGTCAGTAATGGACCAGTATGTCGCCTTCGCCACTGGTGTTCCTCCGAATATCTACGAATTTCACCTCTACACTCGGAGTTCCACATACCTCTTCCATACTCAAGCTAGCCAGTATCAAAGGCAATTCCAAGGTTGAGCCCTGGGCTTTCACCTCTGACTTAACTATCCGCCTACGCTCCCTTTAAACCCAGTACACCAGCGAT
+
CCCCCGGGGGGGGGGGGGGGGGGGGGGGGGGGGGGGGGG@CGGGGFGGGGGGGGG,CFFDGGGGGGFGGGGGGGGGGGGGGGGGGGGGG,DFGD7FGGGGGDGFG8FFGGGGGGGFFGFG9DFC:4@FGGGGGC?EFFGF5DFFFDGFGF,8,=DBFCDB=8F@DFG95D6)?DBF+C+3CDF+0=F?*++<5CFGFEGEB@@5AEF*:***:*,@:;5A5C=D2=9FCC496/>2B@27*.>4(/9(56(
@M00200:205:000000000-AKKM3:1:1101:23817:12513 2:N:0:1
TACTGGGGTATCTAATCCTGTTTGCTCCCCACGCTTTCGAGCCTCAGCGTCAGTAATGAGCCAGTGTGTCGCCTTCGCCACTGGTGTTCTTCCGAATATCTACGAATTTCACCTCTACACTCGGAGTTCCACACACCTCTCTCATACTCAAGACACCCAGTATCAAAGGCAATTCCGAGGTTGAGCCCCGGGCTTTCACCCCTGACTTACATGTCCGCCTACGCTCCCTTTAAACCCAGTACATCAG
+
CCCCCGGGGGGGGGGGGGGGGGGGGGGGGGGGGGGGGGGGGGGGGGGGGGGGGGGGGGGGGGGGGGGGGGGGGGGGGGGGGGGGGGGGGGGGGGGCGGGGGGGGGGGGGGGGGGGFGGGGGGGGGDGGGGGGGGGCGFGFFGGFGFGFGFGGGGGFFGGBFGFGFB=EDDBDFFFFFFGFGGGFFGGFBCED5@CCFFGFFFFBBFFFF;EEEEGE@GFFDB2?@GFGCF@35;E8E?=@4>CEFEF
@M00200:205:000000000-AKKM3:1:1101:16483:12530 2:N:0:1
TACAGGGGTATCTAATCCTGTTTGCTCCCCACGCTTTCGAGCCTCAGCGTCAGTAATGGACCAGTATGTCGCCTTCGCCACTGGTGTTCTTCCGAATATCTACGAATTTCACCTCTACACTCGGAGTTCCACATACCTCTTCCATACTCAAGATAGCCAGTATCAAAGGCAATTCCAAGGTTGAGCCCTGGGCTTTCACCTCTGACTAAACTATCCGCCTACGCTCCCTTTAAGCCCAATACATCAGAGA
+
CCCCCGGGGGGGGGGGGGGGGGGGGGGGGGGGGGGGGGGG@EGFGGGGGGGGGGGGGGGGGGGGGGGGGGGFGGGGGGGGGGGGGGGGGGGGGGGGGGGGGGGGGGFGGGGGGGGFGGGGGGGGGGGGGGFGGGGGCFGFFGGFGFGFGFFGGGGFFGFFEFBFEFGGFCDD?=+DD;D5FGGGFGGFFGGFFGFFFFGFFBFFFECC8>CEFECC5DFF===>AEED*:;<<6ABFDBDFFBCEEEE==
@M00200:205:000000000-AKKM3:1:1101:6442:12534 2:N:0:1
TACCCGGGTATCTAATCCTGTTTGCTCCCCACGCTTTCGAGCCTCAGCGTCAGTAATGAGCCAGTGTGTCGCCTTCGCCACTGGTGTTCTTCCGAATATCTACGAATTTCACCTCTACACTCGGAGTTCCACACACCTCTCTCATACTCAAGACACCCAGTATCAAAGGCAATTCCGAGGTTGAGCCCCGGGATTTCACCCCTGACTTAAATGTCCGCCTACGCTCCCTTTAAGCCCAATACATCAG
+
CCCCCGGGGGGGGGGGGGGGGGGGGGGGGGGGGGGGGGGGGGGGGGGGGGGGGGGGGGGGGGGGFGGGGGGFGGGGGGGGGGGGFGFGGGGGGGGGE7AFGGGGGCGGGGGGGGGFGGGGGGGGGG>DGGFFGGGGGFGFFGGFGFG9?FDDFGGFFGGF8FDFB?==D?F5FEFFFBD9F@F6AFG?>DG5>EFGFE:;9A252)./9AECC5CB2C59=:@?@E>FC0/>5;@1;;;@@;7CCEE
@M00200:205:000000000-AKKM3:1:1101:11751:12579 2:N:0:1
TACTGGGGTATCTAATCCTGTTTGCTCCCCACGCTTTCGAGCCTCAGCGTCAGTAATGGACCAGTATGTCGCCTTCGCCACTGGTGTTCTTCCGAATATCTACGAATTTCACCTCTACACTCGGAGTTCCACATACCTCTTCCATACTCAAGATAGCCAGTATCCAAGGCAATTCCAAGGTTGAGCCCTGGGCTTTCACCTCTTACTAACCTATCCGCCTACGCTCCCTTTAAACCCAGTACATCACACAC
+
CCCCCGGGGGGGGGGGGGGGGGGGGGGGGGGGGGGGGGG@FGGGGGGGGGGGGGGGGGGGGGGGFGGGGGGGGGGGGGGDGGGGGGGGGGFGGGGFGDFGGGGGGDGFEGCEGGGFGEEGGGFC+6B?EFGDG8=BFF8>DGGFGBFEFF?+@=DBD,=:=DED*<+@D6*=D*DFF++*CEF+03@FF6+*5AEFFEGFFF<**507;):C@CBFAF>5=CDFA>DF*549A**(4--0*0*9**00((/
@M00200:205:000000000-AKKM3:1:1101:17482:12585 2:N:0:1
TACGGGGGTATCTAATCCTGTTTGCTACCCACGCTTTCGAGCCTCAGTGTCAGTTACAGTCCAGAGAGCCGCTTTCGCCACCGGTGTTCCTCCATATATCTACGCATTTCACCGCTACACATGGAATTCCACTCTCCTCTACTGCACTCAAGTCTAACAGTTTCCAATGCACACAATGGTTGAGCCACTGCCTTTTACATCAGACTTATTAAACCACCTGCGCTCGCTTTATGCCCCGTACATCAG
+
CCCCCGGGGGGGGGGGGGGGGGGGGGGGGGGGGGGGGGGGGGGGGGGGGGGGGGGGGGGFGFGGGGGGGGGGGGGGGGGGGGGGGGGGGFGGGGGGGGGGGGFFGGGGGGGGGGGFGGGGGGGFGGGGGGGGGG?GDFGFFGGFGFGEGF,26B=FCECFGFFGFF?FBGFFF5*<CF6@D@7:AFFFFFCFFC7C9@A;=@364.9AAE6A66D>=D453/5)6:6*<F)9<<E1*2;;?7??43
@M00200:205:000000000-AKKM3:1:1101:25138:12585 2:N:0:1
TACTAGGGTATCTAATCCTGTTTGCTCCCCACGCTTTCGCGCCTCAGCGTCAGAACCGGACCAGACAGCCGCCTTCGCCACTGGTGTTCTTGCGAATATCTACGAATTTCACCTCTACACTCGCAGTTCCGCTGTCCTCTTCCGGTCTCAAGCCAACCAGTATCGAAGGCAATTCTGTGGTTGAGCCACAGGCTTTCACCCCCGACTTAATCGGCCGCCTACGCGCCCTTTAAGCCCAGTACATCAG
+
CCCCCFGGGGGGGGGGGGGGGGGGGGGGGGGGEGGGGGGGGGGGGGGGGGGGGGGGGGGGGGGGGGGGGGGGGGGGGGDFGGGGGGGGGGGGGGGEGGGGGGGGGGGGGGGDFGGFFFGGGGGGGGCDFFGGGGGFGFGFFGGFGFGFGFGFGGGFFCGFFGFGFFCGAGA@FEFFFFEFFDC>C8CAFGGFFGGGFEG:BF9@=@=?CCCEFFC:2<EF<DFFBG>DDC0<2A<BGFF?FFF9<44
@M00200:205:000000000-AKKM3:1:1101:21806:12587 2:N:0:1
TACACGGGTATCTAATCCTGTTTGCTCCCCACGCTTTCGAGCCTCAGCGTCAGTAATGGACCAGTATGTCGCCTTCGCCACTGGTGTTCTTCCGAATATCTACGAATTTCACCTCTACACTCGGAGTTCCACATACCTCTTCCATACTCAAGATAGCCAGTATCAAAGGCAATTCAAAGGTTGAGCCCTGGGCTTTCACCTCTGACTAAACTATCCGCCTACGCTCCCTTTACGCCCAATACATCAGATAT
+
CCCCCGGGGGGGGGGGGGGGGGGGGGGGGGGGGGGGGGGGGGGGGGGGGGGGGGGGGGGGCEGGGFEGECEGGGGGGGGGE,EFEGGGGGFGFFCEFGGGGFCFEGGGFGGGGGGFGGGFADEE@CGGGGGGDFGGFDF5<@EDFFGFGFFFF6D?D8DDFFDDEFF8DGF<?EF+?=DFEGCCDC8:FD+D?GGGAA:@=@EBFFFE:CE*0;E8:>B5=@=>AGBF7?3;6525CD2-053<C:B@)))
@M00200:205:000000000-AKKM3:1:1101:26169:12590 2:N:0:1
TACCCGAGTATCTAATCCTGTTTGCTCCCCACGCTTTCGAGCCTCAGCGTCAGTAATGGACCAGTATGTCGCCTTCGCCACTGGTGTTCTTCCGAATATCTACGAATTTCACCTCTACACTCGGAGTTCCACATACCTCTTCCATACTCAAGATAGCCAGTATCAAAGGCAATTCCAAGGTTGAGCCCTGGGCTTTCCCCTCTGACTAAACTATCCGCCTACGCTCCCTTTAAACCCACTACATCAG
+
CCCCCG7BDGGGGGGGGGGGGGGGGGGGGGGGGGGGGGGGGDGGGGGGGGGGGGGGFGGGGFGEFGGFGGGGGGGGGGECGFGGGGFGFFC9=@FGGFFGGEFGGGGFGGGGGGGFFGGGGFG@FGGGG8EEFCGG8DGEFGGFGF6DDBCDGCGFFEDBFFC@9EDG5EDD6:?FFF?FDDDCFGFFFGCFFGFC<*<85=C=775;:C@@EEF:8>B==4>A2;*/32>CC;=2;@>2.73458*
@M00200:205:000000000-AKKM3:1:1101:19911:12602 2:N:0:1
TACTAGGGTATCTAATCCTGTTTGCTCCCCACGCTTTCGAGCCTCAGCGTCAGTAATGGACCAGTATGTCGCCTTCGCCACTGGTGTTCTTCCGAATATCTACGAATTTCACCTCTACACTCGGAGTTCCACATACCTCTTCCATACTCAAGATAGCCAGTATCAAAGGCAATTCCAAGGTTGAGCCCTGGGCTTTCACCTCTGACTAAACTATCCGCCTACGCTCCCTTTAAACCCAATCCATCAGAGAC
+
CCCCCGGGGGGGGGGGGGGGGGGGGGGGGGD@FGGGGGGGGGGGGGGGGGGGGGGF9EGGGGGGDGGFFGGGGGGGGGGGGGGGGGGGGGGGGGGGGGGGGGGGEGFGGGGGGGGFGGGGDFGGG@EGGGGGFGGGGFGFFGCFGDGFGFGF9=F5DEGFGFEGCFG;5EFFFED7FD=5F9=FB?GFFF65DGGD<*,5*:=@7A<AEEFFE7E,)09=AC5>-=BFFF3C<EFFG===(8@C4>@3*((
@M00200:205:000000000-AKKM3:1:1101:12081:12613 2:N:0:1
TACTCGGGTATCTAATCCTGTTTGCTCCCCACGCTTTCGAGCCTCAGCGTCAGTAATGGACCAGTATGTCGCCTTCGCCACTGGTGTTCTTCCGAATATCTACGAATTTCACCTCTACACTCGGAGTTCCACATACCTCTTCCATACTCAAGATAGCCAGTATCAAAGGCAATTCCAAGGTTGAGCCCTGGGCTTTCACCTCTGACTAAACTATCCGCCTACGCTCCCTTTACACCCAATACATCAG
+
CCCCCGGGGGGGGGGGGGGGGGGGGGGGGGGGGGGGGGGGGGGGGGGGGGGGGGGGGGFGGGGGGGGGGGGGGGGGGGGGGGGGGFFGGGGGGGGGGGGGGGGGGGGGGGGGGGGFGGGGGGGGGEEGGGGGGGGGGFGFFGGFGFGFGFCD>DGFFGGFFDEGFFGGFGFBFFFFFFG?DF6D*@EFFGCFFFFGACGF5:6CEF@F@8C@9EGF5CE=A:9AAGFGFDBCE<B=C22B@EB?C*8
@M00200:205:000000000-AKKM3:1:1101:27574:12617 2:N:0:1
TACGAGGGTATCTAATCCTGTTTGCTCCCCACGCTTTCGAGCCTCAGCGTCAGTAATGGACCAGTATGTCGCCTTCGCCACTGGTGTTCTTCCGAATATCTACGAATTTCACCTCTACACTCGGAGTTCCACATACCTCTTCCATACTCAAGATAGCCAGTATCAAAGGCAATTCCAAGGTTGAGCCCTGGGCTTTCACCTCTGACTAACCTATCCGCCTACGCTCCCTTTACACCCAATACATCAGAGA
+
CCCCCFGGGGGGGGGGGGGGGGGGGGGGGGGGGFEGGGGGGGGGGGGFGGGGGGGGCFGFFFFFGGGGFGGGEGGGGGGGGGFGGGG=FCFGGFGEGGCGGFGFCFFFFFEGGF8DGGGGGGG@EGEEGGFGGGGGGFFFFGFFFFGFGFG6EDGFF8DFFG79;FGD5DDDF6D7+9=?F=?DFF8F?DFF5FFGBFG56CEFFF<5=):A@AGGFD>5-:>ADG>F4:)>*93>8=D2>EB?C@3>*(
@M00200:205:000000000-AKKM3:1:1101:15362:12622 2:N:0:1
TACGCGGGTATCTAATCCTGTTTGCTCCCCACGCTTTCGAGCCTCAGTGTCAGTTACAGGCCAGAGAGCCGCTTTCGCCACCGGTGTTCCTCCATATATCTACGCATTTCACCGCTACACATGGAATTCCACTCTCCTCTCCTGCACTCAAGTCTACTAGTTTCCAATGCATACACTGGTTGAGCCACTGCCTTTTACACCAGACTCAATAAACCACCCGCGCCCGCTTTACACCCCGTACATGACACATC
+
CCCCCGGGGGGGGGGEGGGGGGGFGFGGGGGGGGGGGFC6<,CFGGGFGFGGGGAFGGDCGFGGGFGGGGGGECEFGGGGGGGGFFEFG,@AGDFFFGFGDAGGEGGCFGGGGEGEGEGG9FG8FCFGGDEGFFGFGFGE5DED8DGFG5FG3==D9,+=3CDFEF+,;6B7?CA*=*+3@5?CFG,00C6*;FE:BE76@=CD>@4)4;69;:?,7?5(/(//3::)21;CFF(38.,:@D))7)).,))
@M00200:205:000000000-AKKM3:1:1101:18260:12629 2:N:0:1
TACAGGGGTATCTAATCCTGTTTGCTCCCCACGCTTTCGAGCCTCAGCGTCAGTAATGGACCAGTATGTCGCCTTCGCCACTGGTGTTCTTCCGAATATCTACGAATTTCACCTCTACACTCGGAGTTCCACATACCTCTTCCATACTCAAGATAGCCAGTATCAAAGGCAATTCCAAGGTTGAGCCCTGGGCTTTCACCTCTGACTAAACTATCCGCCTACGCTCCCTTTAAACCCAGTACATCAGAAAT
+
CCCCCGGGGGGGGGGGGGGGGGGGGGGGGGGGGGGGGGGGGGGGGGGGGGGGGGGGGGGGGGGGGGGGGGGGGGGGGGGGGGGGGGGGGGGGGGGGGGGGGGGGGF@FGGGGGGGFGGGGGGGGEEEGGGGGGGGGEFGFFGGFGFGFGFDFCFGFFGGFGGCGEFCGFGFFFBFFDFF?FGGGFGG5FFGFFGCDCEGFFDF<<AEFFFFFF7DE=FDFF5549C4C7>>C46BDD@25>BEFF=@@/5*
@M00200:205:000000000-AKKM3:1:1101:17531:12644 2:N:0:1
TACCGGGGTATCTAATCCTGTTTGCTCCCCACGCTTTCGAGCCTCAGCGTCAGTAATGAGCCAGTGTGTCGCCTTCGCCACTGGTGTTCTTCCGAATATCTACGAATTTCACCTCTACACTCGGAGTTCCACACACCTCTCTCATACTCAAGACACCCAGTATCAAAGGCAATTCCGAGGTTGAGCCCCGGGATTTCACCCCTGACTTAAATGTCCGCCTACGCTCCCTTTATACCCAGTACATCCG
+
CCCCCGGGGGGGGGGGGGGGGGFGGGGGGGGGGGGGGGGGGGGGGGGGGGGGGGGGGGGGGGGGEGFGFFGFGGGGGGGGDGGGEFGGGGCD9CEGGGGGGGGGGGGGGGGGGFGFFFFGGGFC@ECGGGGGG>?EGFGEFFCDGCFEGFCGGFGFFEGF?DE9*52=DFFFF8DFB>DAGGDGFGGFFGGEFGCDFCGEBBFFFFEFFFCEE?CCDGFF?F2=1C5>87)><C?CG@;E9))9)/6
@M00200:205:000000000-AKKM3:1:1101:9493:12674 2:N:0:1
TACAAGGGTATCTAATCCTGTTTGCTCCCCACGCTTTCGAGCCTCAGCGTCAGTAATGAGCCAGTGTGTCGCCTTCGCCACTGGTGTTCTTCCGAATATCTACGAATTTCACCTCTACACTCGGAGTTCCACACACCTCTCTCATACTCAAGACACCCAGTATCAAAGGCAATTCCGAGGTTGAGCCCCGGGATTTCACCCCTGACTTCAATGTCCGCCTACGCTCCCTTTAAACCCAATACATTAGAGA
+
CCCCCGGGGGGGGGGGGGGGGGGGGGGGGGGGGGGGGGGFGGGGGGGCGGGGGGGFGDFGGGGGGGGFGGGGGGGGGGGGGGGGGGGGGGGGFGGGGGGGGGGGDGGFGGGGFGGFGGGG=88EGGGFG,@DCGDGGFFEFGGFGFGFFFGGFGGFFEGFGGCFF;=,;DF5?DFFFFCAFGFGFFCFEGGFBGCFBEFE@B==BEFC*:C?E6D:ACD9>89)(//9;>@3C4ADCF@144<))9));;
@M00200:205:000000000-AKKM3:1:1101:8529:12678 2:N:0:1
TACAAGGGTATCTAATCCTGTTTGCTCCCCACGCTTTCGAGCCTCAGCGTCAGTAATGGACCAGTATGTCGCCTTCGCCACTGGTGTTCTTCCGAATATCTACGAATTTCACCTCTACACTCGGAGTTCCACATACCTCTTCCATACTCAAGATAGCCAGTATCAAAGGCAATTCCAAGGTTGAGCCCTGGGCTTTCACCTCTGACTAAACTATCCGCCTACGCTCCCTTTATACCCAGTACATCAG
+
CCCCCGGGGGGGGGGGGGGGGGGGGGGGGGGGGGGGGGGGGGGGGGGGGGGGGGGGGGGGGGGGGGGGGGGGGGGGGGGGGGGGFGGGGGGGGGGGGGGGGGGGGGGDGFCFFGFFGFGGGFGGGGEGGGFFFFGGGCGEFGGFGFGFDFGGGGGFF8FFDFFGFFDFFGFDFEFFFFDFGFFDFGGFFGFFFFGGFEEEEFFFFEBEEFFFFEGF@>?>F584>E>FDGFEFEE?,75(64?5?BB
@M00200:205:000000000-AKKM3:1:1101:15611:12682 2:N:0:1
TACAGGGGTATCTAATCCTGTTTGCTACCCACGCTTTCGAGCCTCAGTGTCAGTGACAGTCCAGAGAGCCGCTTTCGCCACCGGTGTTCCTCCATATATCTACGCATTTCACCGCTACACATGGAATTCCACTCTCCTCTACTGCACTCAAGTCTAACAGTTTCCAATGCACACAATGGTTGAGCCACTGCCTTTTACATCAGACTTATTAAACCACCTGCGCTCGCTTTAAACCCACTACATCAG
+
CCCCCGGGGGGGGGGGGGGGGGGGGGGGGGGGGGGGGGGGGGGGGGGGGGGGGGGGGGGGGGGGGGGGGBGGGGGGGGGGGGGGGGGEGGGGGGGGGGGGGGGGGGGEGGGGGGGFGGFFEGGGGGFGGGGGFGGGGFFFFGGFGFGEGFFGFFGFFGGFFFFFFFGGFFB<DDF:FF?DFGFG*DDFFFCFFGFCFEGFFFEFEE*5CEEEFE6C=D6@B))37=A7FG4<97:@7(:2;)@C>3
@M00200:205:000000000-AKKM3:1:1101:16245:12689 2:N:0:1
TACAGGGGTATCTAATCCTGTTCGCTCCCCATGCTTTCGCTCCTCAGCGTCAGTTAATGCCCAGAGACCTGCCTTCGCCATCGGTGTTCCTCCTGATATCTGCGCATTTCACCGCTACACCAGGAATTCCAGTCTCCCCTACATCACTCTAGTCTGCCCGTACCCACCGCAGATCCGGAGTTGAGCCCCGGACTTTCACGGCAGACGCGACAAACCGCCTACGAGCTCTTTAAACCCAATACATCAGAGAC
+
CCCCCGGGFEGGGGGGGCAEGGG@@@FFFGGGGGGGGGGGG@GGGGGGGGG@:CEFFDGGGGGGFFGGGGFC@FG:FGEEGGGECCFCFGGGGGEGGGGGGGGDGGEEAFFFGGGFGGGGGDFGDFFFGADDFGF9F?CDFGGFGFD<DFCFFFFFF9DEEGFDBDGGBGE=ADFFFE+3@:=+@EFFED7?EEFFFE75)>@2B:@F@B@B13BC1>>?;8/28=7D*0)644<?E0812?<DF<?)5:(
@M00200:205:000000000-AKKM3:1:1101:28056:12690 2:N:0:1
TACTCGGGTATCTAATCCTGTTTGCTCCCCACGCTTTCGAGCCTCAGCGTCAGTAATGAGCCAGTGTGTCGCCTTCGCCACTGGTGTTCTTCCGAATATCTACGAATTTCACCTCTACACTCGGAGTTCCACACACCTCTCTCATACTCAAGACACCCAGTATCAAAGGCAATTCCGAGGTTGAGCCCCGGGATTTCACCCCTGACTTAAATGTCCGCCTACGCTCCCTTTAAACCCAGTACATCAGAGA
+
CCCCCGGGGGGGGGGGGGGGGGGGGGGFGGGGGGGGGGGGGGGGGGGGGGGGFEFGGGGGGGGGGGGGGGGGGGEFGGGGGGGGGGGGGGGDGGGGGGGGGGGGGGGGCGF?FFFFGGGGGGGEGGCDFFCFDGGEGFGFFGGFGFFEGF8DFGFFDGGFGGE8;DFFBFFFFDD?FF89@DF?A??55?EABEDFFFD@>=>9)0A>A*69EEFG29?(579D(=BC5:=)67=3E;<3>ACCF))).3
@M00200:205:000000000-AKKM3:1:1101:4859:12712 2:N:0:1
TACTGGGGTATCTAATCCTGTTTGCTCCCCACGCTTTCGCGCCTCAGCGTCAGTATCGGACCAGTTGGCCGCCTTCGCCACTGGTGTTCTTGCGAATATCTACGAATTTCACCTCTACACTCGGAGTTCCACATACCTCTTCCATACTCAAGATAGCCAGTATCAAAGGCAATTCCAAGGTTGAGCCCTGGGCTTTCACCTCTGACTAAACTATCCGCCTACGCTCCCTTTAAACCCAATACATCAG
+
CCCCCGGGGGGGGGGGGGGGGGGGGGGGGGGGGGGGGGGGGGGGGGGGGGGGGGGGGGGGGGGGGGGGGGGGGGGGGGGGGGGGGGGGGGGGGGGGGGGGGGFGG8,AAFGGGGGFGGGGGFGGGGGGGGGGGFG@?DFEFFGFGFGFGFGGGGGFFGGBDFEFFFGGFFFDBEFFCCFAFGGGFGFFAFGFFGGGFAF65@CCEEEE6BFEEFGGFCD@>>FD@C:FDFF:?C<DGDD@EFEFFFF
@M00200:205:000000000-AKKM3:1:1101:14105:12722 2:N:0:1
TACGGGGGTATCTAATCCTGTTTGCTCCCCACGCTTTCGAGCCTCAGCGTCAGTAATGGACCAGTATGTCGCCTTCGCCACTGGTGTTCTTCCGAATATCTACGAATTTCACCTCTACACTCGGAGTTCCACATACCTCTTCCATACTCAAGATAGCCAGTATCAAAGGCAATTCCAAGGTTGAGCCCTGGGCTTTCACCTCTGACTAAACTATCCGCCTACGCTCCCTTTACACCCAATACATCAGACAT
+
CCCCCGGGGGGGGGGGGGGGGGGGGGGGGGGGGGGGGGGFGGGGGGGGGGGGGGGGGFFGGGGGGGGGFCFGGGDGGGGGEGFGCGFGGGGGGGGGGGGGGGEFFFGGGGGGGGGFGGGGGGGGECCFGGGGGGFFFFGFFGGDGFGFGFGDFGFFFFGFG?CDEFGDFGFDFFF;?FC?FFCGFFGFFGG>5FFGFEG6CDFFEEEEE35AE?FFDGED@26;(=AFDGBE4?EFGF;@8@F?C@@@):)
@M00200:205:000000000-AKKM3:1:1101:2679:12769 2:N:0:1
TACTGGGGTATCTAATCCTGTTTGCTCCCCACGCTTTCGAGCCTCAGCGTCAGTAATGGACCAGTATGTCGCCTTCGCCACTGGTGTTCTTCCGAATATCTACGAATTTCACCTCTACACTCGGAGTTCCACATACCTCTTCCATACTCAAGATAGCCAGTATCAAAGGCAATTCCAAGGTTGAGCCCTGGGCTTTCACCTCTGACTAAACTATCCGCCTACGCTCCCTTTATACCCATTAAATCAGCGAT
+
CCCCCGGGGGDFFGFFGGGGCEGGGGGGGGGGGGGGGGGGGGGGGGFGGGGGGGGGGGGGGGGGGGGFGGGGGGGGGGCFGGGGGGFFFGCGGGGGGGGA,=EFGFGG8FEDEFGFGGGGFGGGFE=@FGDGGFGG89A*99@FFDFEFB8?FGGDFGGB8=CFFBDD5C0DFEF7CFG5F=+=*@DFF?F*@FC?FA7>8CBCEE=;ECFFF7D<=F>58@49)=579@4*:9?EC3(**/*/8>:)/((
@M00200:205:000000000-AKKM3:1:1101:20458:12791 2:N:0:1
TACTCGGGTATCTAATCCTGTTTGCTACCCACGCTTTCGAGCCTCAGTGTCAGTGACAGTCCAGAGAGCCGCTTTCGCCACCGGTGTTCCTCCATATATCTACGCATTTCACCGCTACACATGGAATTCCACTCTCCTCTACTGCACTCAAGTCTAACAGTTTCCAATGCACACAATGGTTGAGCCACTGCCTTTTACATCAGACTTATTAACCCACCTGCGCTCGCTTTAAACCCAATACATCAG
+
CCCCCGGGGGGGGGGGGGGGFGGGGGGGFGGGGGGGGGGGGGGGGGGGGGGGGGGGGGGGGGGGGGGGGGGGGGGFEFGGFGGGGGGGGGGGGGGGGGFGGGGGGGGGGFGGGGGFGGGEGFFGGGGGGGGFGGGCFFGFFGGFGFDB?FFFGGFFFDGF=?CDDFGGFGFFFFFFFF8DFE?FFGGFFFGFFGDFFEGFFFFB857==7;C*:,ADDFC@=2/4CBCFCEC:=B=C955@B5>EE
@M00200:205:000000000-AKKM3:1:1101:8412:12807 2:N:0:1
TACGAGGGTATCTAATCCTGTTTGCTCCCCACGCTTTCGCGCCTCAGCGTCAGAACCGGACCAGACAGCCGCCTTCGCCACTGGTGTTCTTGCGAATATCTACGAATTTCACCTCTACACTCGCAGTTCCGCTGTCCTCTTCCGGTCTCAAGCCAACCAGTATCGAAGGCAATTCTGTGGTTGAGCCACAGGCTTTCACCCCCGACTTAATCGGCCGCCTACGCGCCCTTTAAGCCCAGTACATCAG
+
CCCCCGGGGGGGGGGGGGGGGGGGGGGGGGEFGGGGGGGGGGGGGGGGGGGGGGGGGGGGGGGGGGGGGGGGGGGGGGGGGGGGFGGGGGGGGGGGGGGGGGGFGGGGGGGGGGGFGGGGAFF7FEEGGGGGGGGGGFGEFGGBGFGFGFCFFFGAFCGFGGFC5@FDBGFFFEF+;BGFGGGGFGGFFCGFAFGGFFGE=@F=@FFFCE??D?GG0C>;???EFGEGDC?<AFFFGB(.6<A2:A<
@M00200:205:000000000-AKKM3:1:1101:22839:12822 2:N:0:1
TACTGGGGTATCTAATCCTGTTTGCTCCCCACGCTTTCGCGCCTCAGCGTCAGTTACAGTCCAGAGAGCCGCCTTCGCCACTGGTGTTCCTCCACATCTCTACGCATTTCACCGCTACACGTGGAATTCCGCTCTCCTCTTCTGCACTCAAGTCTCCCAGTTTCCAGTGCGTCACGGGGTTGAGCCCCGCACTTAGACACCAGACTTAAGAAACCGCCTGCGCGCGCTTTAACCCCAATACATCAG
+
CCCCCGGGGGGGGGGGGGGGGGGGGGGGGGGGGGGGGGGGGGGGGGGGGGGGGGGGGGGGGGGGGGGGGGGGGGGGGGGGGGGGGGGGGGGGGGGGGGGGGGGGGGGGGGGGGGGFDGGGGGGGGGGGGGGGGGGGGBGFFGGFGFGFG?DFGGGF@FGF@DFGFFGGFGBFFFFBE>CBEGGGFFGFFGGED7CDAEGFFFF>BF*6*6C=DFGG@GF@DBBBFEFG3C<DAA??C8:))54)68
@M00200:205:000000000-AKKM3:1:1101:29079:12829 2:N:0:1
TACTAGGGTATCTAATCCTGTTTGCTCCCCACGCTTTCGAGCCTCAGCGTCAGTAATGGACCAGTATGTCGCCTTCGCCACTGGTGTTCTTCCGAATATCTACGAATTTCACCTCTACACTCGGAGTTCCACATACCTCTTCCATACTCAAGATAGCCAGTATCAAAGGCAATTCCAAGGTTGAGCCCTGGGCTTTCACCTCTGACTACACTATCCGCCTACGCTCCCTTTAAGCCCAGTACATCAG
+
CCCCCGGGGGGGGGGGGGGGGGGGGGGGGGGGGGGGGGGGGGGGGGGGGGGGGGGGGGGGGCGGGAFFGGGGGGGGGGGGGGGDGGGGFGGGGGCB74E9DDEGGGGCGCDCCDFFFGFGGGCE+BEDEF;F8EFFCFGEFEGFGFG9=DCCGDFDFFCFD?*9;DDF?FFDFFFFFFGFGDD?:DFAFGF?FAFGAAFF@DEFE**3):C88;,@8CD>=)=D2CAF*=)6:*9B@5>(9;<?C=*
@M00200:205:000000000-AKKM3:1:1101:26396:12848 2:N:0:1
TACTGGGGTATCTAATCCTGTTCGCTCCCCACACTTTCGCTCCTCAGCGTCAGGTCATTCCCAGAGAACCGCCTTCGCCACCGGTGTTCCTCCTGATATCTGCGCATTTCACCGCTACACCAGGAATTCCGTTCTCCCCTGAATACCTCTAGTCTGCCCGTATCGGAAGCAAGCGCCGTGTTAAGCACGGCGTTTTCACTCCCGACGCGACCACCCGCCTACGAGCACTTTAAACCCAGTACATCAG
+
CCCCCGGGGGGGGGGGGGGGGGGGGGGGGGGGGGGGGGGGGGGGGGGGGGGGGGGGGGGGGGGGGGGGGGGGGGGGGGGGGGGGGGGGGGGGGGGGGGGGGGGGGGGGGGGGGGGBDGGGGGGGGDGEGGGGGGGGFBEDDGDFFFDEFFGGGGGFF9FEGGFGFFGGFGFEFFFFFFGFGFCFFGF?*;EABEGGFFGEF=55=>9>B>>(4(;;6DEF:B<BBG)97>)49A<0*((()..-5)3
@M00200:205:000000000-AKKM3:1:1101:21249:12863 2:N:0:1
TACTAGGGTATCTAATCCTGTTCGCTCCCCACACTTTCGCTCCTCAGCGTCAGGTCATTCCCAGAGAACCGCCTTCGCCACCGGTGTTCCTCCTGATATCTGCGCATTTCACCGCTACACCAGGAATTCCGTTCTCCCCTGAATACCTCTAGTCTGCCCGTATCGGAAGCAAGCGCCGTGTTAAGCACGGCGTTTTCACTCCCGACGCGACAACCCGCCTACGAGCCCTTTACCCCCAATACCTCAAGGAC
+
CCCC@DGGGGGGGGGGGGGGEGGGDFGGGGFGGGGGGGGGGGGGGGGGGGGGGFGFGGGEEDFGFCGEGGGGEGGGGGEE:FGGGGGGGGGGGGCGFFGGCFGGGGGCGGGGGGGFGGGGGGGG7BFGGGGGGGGGGFGFFC,CFF6DFBFGEGGF9BFFGGFG>DDEDGF<?=>DFBGDGGCCFFEFB77:/5558>EE==B2@@6((.6;9(=C19B??7:<(559D534))(-*((().5)8,))).(
@M00200:205:000000000-AKKM3:1:1101:19192:12883 2:N:0:1
TACTCGGGTATCTAATCCCGTTTGCTCCCCACGCTTTCGAGCCTCAGCGTCAGTAATGGACCAGTATGTCGCCTTCGCCACTGGTGTTCTTCCGAATATCTACGAATTTCACCTCTACACTCGGAGTTCCACATACCTCTTCCATACTCACGATAGCCAGTATCAAAGGCAATTCCAAGGTTGAGCCTTGGGCTTTCACCTCTGACTAAACTATCCGCCTACGCTCCCTTTAAACCCAGTCCATCAGATAT
+
CCCCCEGGFGFFFFGGGGGGGGFEGFGGGDGGGGGGFFGGGGGGGDGGGGCFGFFFGGGGGFGGGFGGFGA<CCFGGGGGGGE?EFGFGGAFFEDGC=FGGGCGGGGGFFGGGGCFDFDFFEDEFCBFFAFG=?DFEF98FGGFG?CD=D,=CDDAF8=6@9E9DF8A*=5:DD?7@FF5F9D6*,A*++5*;FFCF7EEF58):AAEE))39EED)9>)5-)9)4:4C7)@C43>8/-.*)19C@*7*1)
@M00200:205:000000000-AKKM3:1:1101:20662:12895 2:N:0:1
TACGCGGGTATCTAATCCTGTTTGCTCCCCACGCTTTCGAGCCTCAGCGTCAGTAATGGACCAGTATGTCGCCTTCGCCACTGGTGTTCTTCCGAATATCTACGAATTTCACCTCTACACTCGGAGTTCCACATACCTCTTCCATACTCAAGATAGCCAGTATCAAAGGCAATTCCAAGGTTGAGCCCTGGGCTTTCACCTCTGACTAAACTATCCGCCTACGCTCCCTTTAAGCCCAATACATCAG
+
CCCCCEGGGGGGGGGGGGGGGGGGGGGGGGGGGGGGGGGGGGGGGGGGGGGGGGGGGGGGGGGGGGGGGGGGGGGGGGGGGGGGGGGGGGGGGGGGGGGGGGGGGGFFGFFFGGGFGFGGGGGGFGGGGGGGGGGGGFCEFGGFGFGFGFGGGGGFFDFFEGFGFFGGFGFFFEFFFFF5F;7DFGEFFGFFFFCCAEGBB58CCEEFFFFFFFFEAGFFF35?=E;DC>BEC;B3FFFFFFEEEFE
@M00200:205:000000000-AKKM3:1:1101:11567:12896 2:N:0:1
TACACGGGTATCTAATCCTGTTTGCTACCCACGCTTTCGAGCCTCAGTGTCAGTTACAGTCCAGAGAGCCGCTTTCGCCACCGGTGTTCCTCCATATATCTACGCATTTCACCGCTACACATGGAATTCCACTCTCCTCTACTGCACTCAAGTCTAACAGTTTCCAATGCACACAATGGTTGAGCCACTGCCTTTTACATCAGACTTATTAAACCACCTGCGCTCGCTTTATGCCCAGTACATCAG
+
CCCCCGGGGGGGGGGGGGGGGGGGGGGGGGGGEGGGGGGGGGGFGGGGGGGGGGGGGGGGGGGGGGGGGGGGGGGGEGGGGGGGGGGGGGGGGGGFGGGGGGGGGGGGGGGGGGGFGGGGGGCEGCGGGGGGGGGGGDGFFGGBGFGFGFF6FGGFFGGBDEEGBFGG*@FBFFE?FF+BDGG69@?FF+,;ACFGFECEC=*1::*:EEF5AC6@576@8-:@@:ADGGE5*@7>B(6*8CFFBB
@M00200:205:000000000-AKKM3:1:1101:4848:12945 2:N:0:1
TACTGGGGTATCTAATCCTGTTTGCTCCCCACGCTTTCGAGCCTCAGCGTCAGTAATGAGCCAGTGTGTCGCCTTCGCCACTGGTGTTCTTCCGAATATCTACGAATTTCACCTCTACACTCGGAGTTCCACACACCTCTCTCATACTCAAGACACCCAGTATCAAAGGCAATTCCGAGGTTGAGCCCCGGGATTTCACCACTGACTTCAATGTCCGCCTACGCTCCCTTTAAGCCCAGTACATCAGCGA
+
CCCCCGGGGGGGFGGGGGGGGGGGGGGGGGGGGGGGGGGGGGGGGGGGCFGGGGGGGGGGGFGGGGGGGGGGGGGGGGGGGDGGGGGGGGGGGGGGGFFGFGGGGGGGGGGGGGGFGGGGGGGGFEEGGGFGFGGE6*=6DFCDDFGFDFC+@DFFFGGB?GED>+==DEDDFEFFFFG>F?DGFG?FECEBEEGGAE==*:47:EFF6EE?4AF:-)65(05)-=AG<:36?93@F0:.9A<CFAE)36
@M00200:205:000000000-AKKM3:1:1101:8733:12977 2:N:0:1
TACTCGGGTATCTAATCCTGTTTGCTCCCCACGCTTTCGAGCCTCAGCGTCAGTAATGGACCAGTATGTCGCCTTCGCCACTGGTGTTCTTCCGAATATCTACGAATTTCACCTCTACACTCGGAGTTCCACATACCTCTTCCATACTCAAGATAGCCAGTATCAAAGGCAATTCCAAGGTTGAGCCCTGGGCTTTCACCTCTGACTAAACTACCCGCCTACGCTCCCTTTAAGCCCACAACATCAGAGAC
+
CCCCCGGGGGGGGGGGGGGGGGFGGGGGGGGGGGGGGGGGGGGGGGGGGGGGGGGCGGFFGGGGCGGGGGGGGGGGGGGGGEGGEGGGGGGGFGGGGGGGGGFG@FGGFFFGGGGFGGGGGGGG:BEGGGGGGGGGGFGFFEF?=+DEF7EFEF9FFGGFGG9FCFFGFG6DFBCDFFGFGEF?5DGFFDDFD7CF87C=88CF*:8=*:@;9)@:>G5AD@>*)1:??D38C*4(=>(((0553*55)((
@M00200:205:000000000-AKKM3:1:1101:15636:12981 2:N:0:1
TACTAGGGTATCTAATCCTGTTCGCCCCCCACACTTTCGCTCCTCAGCGTCAGGTCATTCCCAGAGAACCGCCTTCGCCACCGGTGTTCCTCCTGATATCTGCGCATTTCACCGCTACACCAGGAATTCCGTTCTCCCCTGAATACCTCTAGTCTGCCCGTATCGGAAGCAAGCGCCGTGTTAAGCACGGCGTTTTCACTCCCGACGCGACAAACCGCCTACGAGCCCTTTAAACCCAGTACATCAG
+
CCCCCGGGGGGGGGGGGGGGGGGGG,CFGGGEEEGGGGGGGGGGGGGGGGGGGGGGGGGGGGGGGGGGGGGGGGGGGGGEGGGGGGFGGGGGGGGGGGGGGGGGGGGFGGGGGGGDGGGGGGGGGGGGGGGFFGGFGFGFFGFFGFGFGFGGCFGFFEDFGGFGFFG8?FFEFFFFFFCDFGDGFGGFFGGF?CEGA*=7<@?B0:>9>9B02(21-9@?<:BBBG>F5F?24<71;08?AAA>9<?
@M00200:205:000000000-AKKM3:1:1101:19271:12992 2:N:0:1
TACAGGGGTATCTAATCCTGTTCGCTCCCCACACTTTCGCTCCTCAGCGTCAGGTCATTCCCAGAGAACCGCCTTCGCCACCGGTGTTCCTCCTGATATCTGCGCATTTCACCGCTACACCAGGAATTCCGTTCTCCCCTGAATACCTCTAGTCTGCCCGTATCGGAAGCAAGCGCCGTGTTAAGCACGGCGTTTTCACTCCCGACGCGGCAGACCGCCTGCGAGCCCTTTATGCCCAGTCCCTCTGCGAC
+
CCCCCGGGGGGGGGGGGGGGGGGG7FGGGGGGEGGDGGGGGGGG8FGGGGGGGC@@CE9EFGGGFGG<FGEGGGGGGGGGGGGGFGGGGFFGGG<FGGGGGDFG+=CGGGGGG>GEGGGG8+>CGGGGGGG?FF6FG?ED5=,9@DFEGFGGGGG79@+:ECDF)005@FF@A5?>*3;?FG>CBF7@*C?E8CGDFCGE4B22>@010,37(4CE>GF3(41)4C.909:)))6);>1,),)-,())(4(
@M00200:205:000000000-AKKM3:1:1101:11426:12997 2:N:0:1
TACTAGGGTATCTAATCCTGTTTGCTCCCCACGCTTTCGAGCCTCAGCGTCAGTAATGAGCCAGTGTGTCGCCTTCGCCACTGGTGTTCTTCCGAATATCTACGAATTTCACCTCTACACTCGGAGTTCCACACACCTCTCTCATACTCAAGACACCCAGTATCAAAGGCAATTCCGAGGTTGAGCCCCGGGATTTCACCCCTGACTTAAATGTCCGCCTACGCTCCCTTTAAACCCAATACATCGG
+
CCCCCGGGGGGGGGGGGGGGGGGGGGGGGGGGGGGGGGGGGGGGGGGGGGGGGGGGGGGGGGGGGGGGGGGGGGGGGGGGGGGGGGGGGGGGGGGGGGGGGGGGGGGGGGGGGGGFGFFF,=DEF=EFGGFGGGGGGFGFFGGFGFFEGFGGFGGD5CF5==DGEFGGBCDDFDFFF5DEFCFGAGDF>DGF>CFG67A8=AFFFFFE=6C<?EGGAGD9=BF?2:BFFF3))7==E@<D@EAE?((
@M00200:205:000000000-AKKM3:1:1101:22471:13004 2:N:0:1
TACCAGGGTATCTAATCCTGTTTGCTCCCCACGCTTTCGAGCCTCAGCGTCAGTAATGGACCAGTATGTCGCCTTCGCCACTGGTGTTCTTCCGAATATCTACGAATTTCACCTCTACACTCGGAGTTCCACATACCTCTTCCATACTCAAGATAGCCAGTATCAAAGGCAATTCCAAGGTTGAGCCCTGGGCTTTCACCTCTGACTAAACTATCCGCCTACGCTCCCTTTATACCCAATACATCAG
+
CCCCCGGGGGGGGGGGGGGGGGGGGGGGGGGGGGGGGGGGGGGGGGGGGGGGGGGGGGGGGGGGGGGGGGGGGGGGGGGGGGGGGGGGGGGGGGGGGGGGGGGGGGDGGGGGGGGFGGGGGGGGGGGGGGGGGGGGGFGFFGGFGFGB=DGGEGGFFGGFFD9DFFGGFGFFFFFFFDDDFGGFFFEFFFCDFFFCFFGFC@@@EEEFEEC;:EFGFFA=511:@E>C9?<;CFFFGF226:=??B3
@M00200:205:000000000-AKKM3:1:1101:22748:13023 2:N:0:1
TACGCGGGTATCTAATCCTGTTCGCTCCCCACGCTTTCGAGCCTCAGCGTCAGTTACAGACCAGAGAGCCGCTTTCGCCACCGGTGTTCCTCCATATATCTACGCATTTCACCGCTACACATGGAATTCCACTCTCCCCTTCTGCACTCAAGTTTGACAGTTTCCAAAGCGAACTATGGTTGAGCCACAGCCTTTAACTTCAGACTTATCAAACCGCCTGCGCTCGCTTTATACCCAGTACATCAG
+
CCCCCGGGGGGGGGGGGGGGGGGGGGGGGGGGGGGGGGGGGGGGGGGGGGGGGGGGGGGGGGGGGGGGGGGGGGGGGGGGGFGGGGGGGGGGGGGGGGGGGGGGGGGGGGGGGGGFGGGGGGGGF@@DGGGFGGGG8?GDFGFFGFGFGFCFEFDBDFDAE9CF<FFGFGFFFFFFFF9FGDGGFGGFFGGFFFGF69:><EE<BE?=C:@EFFGG=3;@66>3<8>*C<<EFF5;936AD5)<92
@M00200:205:000000000-AKKM3:1:1101:28346:13050 2:N:0:1
TACAAGGGTATCTAATCCTGTTCGCTCCCCATGCTTTCGCTCCTCAGCGTCAGTTAATGCCCAGAGACCTGCCTTCGCCATCGGTGTTCCTCCTGATATCTGCGCATTTCACCGCTACACCAGGAATTCCAGTCTCCCCTACATCACTCTAGTCTGCCCGTACCCACCGCAGATCCGGAGTTGAGCCCCGGACTTTCACGGCAGACGCGACAAACCGCCTACGAGCTCTTTACAACCAGTACATCAGAGA
+
CCCCCGGGGGGGGGGGGGGGGGGGGGGGGGGGGGGGGGGGGGGGGGGGGGGGGGGGGGGGGGGGFFGGGGGGGGGGGGGGGGGGGGGGGDDGDGGGGGGGFGDGG>CEGGGGGGDBGGFGGGGGGGGGGGGGGGGFGFGD5@FFCFGFFFGGGGGFBFGEGGFGFFGGDDBB>DFFFD>5@F89CGGFD>EEFGGFFFC4=AB=BFFBF>B;FFGG9DD@FD@>;E>D77:BA4)3;(.45<A24<)4<:
@M00200:205:000000000-AKKM3:1:1101:7604:13060 2:N:0:1
TACGCGGGTATCTAATCCTGTTTGCTACCCACGCTTTCGAGCCTCAGTGTCAGTTACAGTCCAGAGAGCCGCTTTCGCCACCGGTGTTCCTCCATATATCTACGCATTTCACCGCTACACATGGAATTCCACTCTCCTCTACTGCACTCAAGTCTAACAGTTTCCAATGCACACAATGGTTGAGCCACTGCCTTTTACATCAGACTTATTAAACCACCTGCGCTCGCTTTAAGCCCACTACATCAG
+
CCCCCGGGGGGGGGGGGGGGGGGGGGGGGGGGGGGGGGGGGGGGGGGGGGGGGGGGGGGGGGGGGGGGGGGGGGGGGGGFFGGDFGGGGGGGGGGGGGFGGGGGGGGEGGGGGGGFGGGGGGGGGFGGGGGGGGGGGFGFFGGFGFGFGFGGGGGFFGGFFFFGEFDG5DDEFFFFFFFFGC7FFCCFFGCFFGGFFEFEFEE@CCCFFEAEEE?>49AE4:=/9*47?7*043;;F(6;;EEFFE
@M00200:205:000000000-AKKM3:1:1101:6016:13081 2:N:0:1
TACGAGGGTATCTAATCCTGTTTGCTCCCCACGCTTTCGAGCCTCAGCGTCAGTAATGGACCAGTATGTCGCCTTCGCCACTGGTGTTCTTCCGAATATCTACGAATTTCACCTCTACACTCGGAGTTCCACATACCTCTTCCATACTCAAGATAGCCAGTATCAAAGGCAATTCCAAGGTTGAGCCCTGGGCTTTCACCTCTGACTAAACTATCCGCCTACGCTCCCTTTATACCCAATACATCAG
+
CCCCCGGGGGGGGGGGGGGGGGGGGGGGGGGGGGGGGGGGGFGGGGGGGGGGGGFGGGGGGGGGGGGGGGGGGGGGGGGGGGGGDGFGGGGFGGGGGGGGGGGGGGD:FGGFGGGFGGGFFGGGEGGGGGDFGGFEE?FBFDGFGFGFGFGGGGGFFGGFGGEGFFGGFFFFFFFD;DGDEFGGFGC?DFGFAEFFFECCE5CE=>CECFCEECCD);@AD@9:5:?GC;)/5CE8B:BBFF34787
@M00200:205:000000000-AKKM3:1:1101:12527:13115 2:N:0:1
TACTAGGGTATCTAATCCTGTTTGCTCCCCACGCTTTCGAGCCTCAGCGTCAGTAATGGACCAGTATGTCGCCTTCGCCACTGGTGTTCTTCCGAATATCTACGAATTTCACCTCTACACTCGGAGTTCCACATACCTCTTCCATACTCAAGATAGCCAGTATCAAAGGCAATTCCAAGGTTGAGCCCTGGGCTTTCACCTCTGACTAAACTATCCGCCTACGCTCCCTTTAAACACAGTACATCAG
+
CCCCCGGGFGGGGGGGGGGGGGGGGGGGGGGGGGGCFGGGGGGGGGGGGCGGCFG9FFFCEEFGGGFFGGGGGGGGGGGGGGDFGGGGFGGGGGGGGFGGGGGGG8AFDFGGGGFFGGGGGF@CF@BDFFGGGEGGGFGEFGGFGFGEFFD8FGGFFFFF=F7DEDFG?C?DD69F7E?5FFF+9ECFFF6D6=EDF@@=01:CE@EFB@CE5;>E5CDDAC=A4CEF*:4;4>E*>-57*8@4507
@M00200:205:000000000-AKKM3:1:1101:6507:13146 2:N:0:1
TACTCGGGTATCTAATCCTGTTTGCTCCCCACGCTTTCGAGCCTCAGCGTCAGTAATGAGCCAGTGTGTCGCCTTCGCCACTGGTGTTCTTCCGAATATCTACGAATTTCACCTCTACACTCGGAGTTCCACACACCTCTCTCATACTCAAGACACCCAGTATCAAAGGCAATTCCGAGGTTGAGCCCCGGGATTTCACCCCTGACTTCAATGTCCGCCTACGCTCCCTTTACACCCAGTACATCAGGGA
+
CCCCCGGGGGGGGGGGGGGGGGGGGGGGGGGGGGGGGGGGGGGGGGGGGGGFGGGGGGGGGGGGGGGGGGGGGGGGGGGGGGGGGGGGGGGGGGCFBDFGFGGGGGGGGGGGGGGF8FFGGGFE@CEGGGDFGGGGGFGFFGGFGFGEG7DDFGG?FEDFFGEFEFGGFGFFFFF?D5=5@F?F?CGF?GCD>CGGF*,8):BB=4>E4E4AEFGG2C69>8(25C4F5C;<)171:/44CEC?C))),(
@M00200:205:000000000-AKKM3:1:1101:26886:13156 2:N:0:1
TACAGGGGTATCTAATCCTGTTTGCTCCCCACGCTTTCGAGCCTCAGCGTCAGTAATGGACCAGTATGTCGCCTTCGCCACTGGTGTTCTTCCGAATATCTACGAATTTCACCTCTACACTCGGAGTTCCACATACCTCTTCCATACTCAAGATAGCCAGTATCAAAGGCAATTCCAAGGTTGAGCCCTGGGCTTTCACCTCTGACTACACTATCCGCCTACGCTCCCTTTACGCCCAATACATCAGAGA
+
CCCCCGGGGGGGGGGGGGGGGGGGGGGGGGGGGGGGGGGGGGGGGGGGGGGGGGGGGGGGGGGGGGGGGGGFGGGGGGGGGGGGGGGGGGEGGDEGGGGGGGGGGGGGGGGGGGGFGGGGGGGEGGC?FFGG?FGFGFGEF;DFGFGFGF,?4?F598FB8DBGFFFGBGFDFBFBFB?DFDFGFCGAFGC?FGGGFFGEFCEFF7=E)>CFFEFF=FBD@@ABAEDG7C@46((/=55>>BEFF4>B@@
@M00200:205:000000000-AKKM3:1:1101:16460:13158 2:N:0:1
TACTCGGGTATCTAATCCTGTTTGCTCCCCACGCTTTCGAGCCTCAGCGTCAGTAATGGACCAGTATGTCGCCTTCGCCACTGGTGTTCTTCCGAATATCTACGAATTTCACCTCTACACTCGGAGTTCCACATACCTCTTCCATACTCAAGATAGCCAGTATCAAAGGCAATTCCAAGGTTGAGCCCTGGGCTTTCACCTCTGACTAAACTATCCGCCTACGCTCCCTTTAAACCCAATACATCAGAGA
+
CCCCCGGGGGGGGGGGGGGGGGGGGGGGGGGGGGGGGGGGGGGGGGGGGGGGGGGGGGGGGGGGGGGGGGGGGGGGGGGGGGGGGGGGGGGGGGGGGGGFGGGGGGGGGGGGGGGFGFGGGGGGFGGGGGGGGGGGDFGBDFGFGFGFGFGGFDFDFCDFDDDFFFGGFGFFFFFFFFDFFFGGFFFFFGGFFGGFFCFCEFFFFF<=C)3AACFGAGF0::4:<?EG9;>EE==3:@BFF3*4<EEEB=
@M00200:205:000000000-AKKM3:1:1101:11154:13168 2:N:0:1
TACTGGGGTATCTAATCCTGTTCGCTCCCCACACTTTCGCTCCTCAGCGTCAGGTAATGCCCAGAGAACCGCCTTCGCCACCGGTGTTCCTCCTGATATCTGCGCATTTCACCGCTACACCAGGAATTCCGTTCTCCCCTGCATACCTCCAGTCTGCCCGTATCGAAAGCAAGCCAGGTGTTAAGCACCTGGTTTTCACTCCCGACGCGACAAACCGCCTACGAGCCCTTTAAACCCAATACATCAGAGA
+
CCCCCGGGGGGGGGGGGGGGGGGGGGGGGGGGGGGGGGGGGGGGGGGGGGGGGGFGGCFGFGGGGGGGGGGGGGGGGGGGGGGGEGGGGGGGGGGGGGGGGGGGGGGGGGGDGGGFGGGGGGGGGGGGGGGFFGGFEFEDFGDFGFGFGBFGGGGFFFGAGGFG>FCEBGFFFC?FF?FFF>>CFGGFFGGFAFFFFFGFFBBAFABBF29B@FGF9DFFFF08;E)92CBB)6>1C:0:3:25:>)4<?
@M00200:205:000000000-AKKM3:1:1101:4601:13186 2:N:0:1
TACCCGGGTATCTAATCCTGTTTGCTCCCCACGCTTTCGCGCCTCAGCGTCAGAACCGGACCAGACAGCCGCCTTCGCCACTGGTGTTCTTGCGAATATCTACGAATTTCACCTCTACACTCGCAGTTCCGCTGTCCTCTTCCGGTCTCAAGCCAACCAGTATCGAAGGCAATTCTGTGGTTGAGCCACAGGCTTTCACCCCCGACTTAATCGGCCGCCTACGCGCCCTTTAAACCCAATACATACGAGA
+
CCCCCGGGGGGGGGGGGGGGGGGGGGGGGGGGGGGGGGGGGGGGGGGGGGGGGGGGGGGGGGGGGGGGGGGGGGGGGGGGGGGGGGGGGGGGGGGGGGGGGGGGGGGGGGGGGGGFGGFGGFGGGGEGGGGGDGGFGFGFF=DEGFD=FFFFGGGFFGGFGCEGAFFGBFF@AEFFFFCFGGGGFFGFFDFFFGGGA5EEF2>2((6;<)7?;;E:;DDD?FF71?BG3>34<<80C???))))).(-40
@M00200:205:000000000-AKKM3:1:1101:18507:13186 2:N:0:1
TACTAGGGTATCTAATCCTGTTTGCTCCCCACGCTTTCGCGCCTCAGCGTCAGAACCGGACCAGTGAGCCGCCTTCGCCACTGGTGTTCCTCCACATCTCTACGCATTTCACCGCTACACGTGGAATTCCGCTCTCCTCTTCTGCACTCAAGTCTCCCAGTTTCCAGTGCGTCACGGGGTTGAGCCCCGCACTTAGACACCAGCCTTAAGAAACCGCCCGCGCGCCCTTTATGCCCAATACATCAG
+
CCCCCGGGGGGGGGGGGGGGGGGGGGGGGGGGGGGGGGGGGGGGGGGGGGGGGGGGGGGDE:FGGFGGGGGGGGEGGGGGGGGGGGGGGGGGGGGGGGGGGGGGDGGGGGGGGGGFGGGGGFGGGGAFGGGGGGGGGFGFFGGFGF?DFBGGGGGFFGGFCFFGFF?F?FB@?95B59>9FEC53@C?EDGA)6==+>:B2@>(/(**/;44(6980C)(.(679*<)2*.6:>5(+4(58AAA<2
@M00200:205:000000000-AKKM3:1:1101:13293:13194 2:N:0:1
TACCCGGGTATCTAATCCGGTTCGCTCCCCACACTTTCGCGCCTCAGCGTCACCTTCTGTCCAGTAACTTGCCTTCGCCATTGGTGTTCCTCCTGGTATCTACGCATTCCACCGCTACACCAGGAATTCCAGTTACCTCTCCAGAGGTCAAGATTGCCAGTATCCAGTCCACTCCCGTGGTTGAGCCACGGTCTTTAAAACCAGACTTAACGATCCGCCTACACTCCCTTTACACCCAGTACATCAGAGA
+
CCCCCGGGGGGGGGGGGGGGGGGGGGGGGGGGGGGGGGGGGGGGGFGGGGGGGGGGGGGGGGGGGGFGGGFGGGGGGGGGGAFGGFGGGGGGGGGGGGGGGGFGGGGGGGGGGGGFGGGGGCGDDFGGGGGGFCGGGFGFFFG5FFFFGFED9DFDFE?DFFEGFFDDDFFB?=D65D65F8DFCFGFFDC?5EFGFCCFB8BDFFBAACA9>=E=BCA@(-()*5A4*;3>)5=1==24CFF?378@73
@M00200:205:000000000-AKKM3:1:1101:22740:13214 2:N:0:1
TACGCGGGTATCTAATCCTGTTTGCTCCCCACGCTTTCGAGCCTCAGCGTCAGTAATGGACCAGTATGTCGCCTTCGCCACTGGTGTTCTTCCGAATATCTACGAATTTCACCTCTACACTCGGAGTTCCACATACCTCTTCCATACTCAAGATAGCCAGTATCAAAGGCAATTCCAAGGTTGAGCCCTGGGCTTTCACCTCTGACTAAACTATCCGCCTACGCTCCCTTTACACCCAATACATCAG
+
CCCCCGGGGGGGGGGGGGGGGGGGGGGGGGGGGGGGGGGFGGGGGGGGGGGGGGGGGGGDFEGGGGGGGGGGGGGGGGGGGGGGGGGGGGGGGGGDGGGGGGGG+=FGGGGGGGGFGGGGCGGGE=EGGGGGGGGGGFGB5EDDFFGFGF?D3=D5BDD5D?>F7D?CFE5DB=DFDDF*@DDGFFFFFGG>AGGGA5EC:=:@EF@6>BEFFFGG=FD=D:DE=G>F?C@CCEB5B@((;EAF?3)
@M00200:205:000000000-AKKM3:1:1101:12157:13230 2:N:0:1
TACGGGGGTATCTAATCCTGTTTGCTCCCCACGCTTTCGAGCCTCAGCGTCAGTAATGGACCAGTATGTCGCCTTCGCCACTGGTGTTCTTCCGAATATCTACGAATTTCACCTCTACACTCGGAGTTCCACATACCTCTTCCATACTCAAGATAGCCAGTATCAAAGGCAATTCCAAGGTTGAGCCCTGGGCTTTCACCTCTGACTAAACTATCCGCCTACGCTCCCTTTACACCCCGTACATCAGAGA
+
CCCCCGGGGGGGGGGGGGGGGGGGGGGGGGGGGGGGGGGGGGGGGGGGGGGGGGGGGGGGGGGFGGGGGGGGGGGGGGGGGGGGGGGEGGGGGGEGGGGGGGGGGGGGGGGGGGGFGGGGAFGCCGGGGGGGGGCEFFGFFGFDGFGB++@DFFFDFGDF8+*=D7=D5=DD5CABA9:*8ECFAFC?FG>597CFC@CE@5@FFFF?6=BEFFFDAFFFDB262;48047)7<ADG0:((4;3?EF)7(
@M00200:205:000000000-AKKM3:1:1101:25386:13230 2:N:0:1
TACCGGGGTATCTAATCCTGTTTGCTCCCCACGCTTTCGAGCCTCAGCGTCAGTAATGGACCAGTATGTCGCCTTCGCCACTGGTGTTCTTCCGAATATCTACGAATTTCACCTCTACACTCGGAGTTCCACATACCTCTTCCATACTCAAGATAGCCAGTATCAAAGGCAATTCCAAGGTTGAGCCCTGGGCTTTCACCTCTGACTACACTATCCGCCTACGCTCCCTTTATACCCACTACATCAT
+
CCCCCGGGGGGGGGGGGGGGGGGGGGGGGGGGGGGGGGGGGGGGFFGGGGGGGGGGGGF@C<FFGGGGGGGGGGGGGGEGGGGGFFGGFGGGFEF@CCDCGGBFGCEDFGGGGGGFGGGGFGGDEGGFGGACGGGGCDGFBFGFGFCDFFCFGGGFFGGBFGFGFFFFBCFB?DDDFDFFGGGCFGGFF665?CG?BE:CBFBEEEA@):@@)>E@A>:@A@A>4?B4*;5;EEE<E=(5(56:?8*
@M00200:205:000000000-AKKM3:1:1101:5976:13233 2:N:0:1
TACTGGGGTATCTAATCCTGTTTGCTCCCCACGCTTTCGAGCCTCAGCGTCAGTAATGGACCAGTATGTCGCCTTCGCCACTGGTGTTCTTCCGAATATCTACGAATTTCACCTCTACACTCGGAGTTCCACATACCTCTTCCATACTCAAGATAGCCAGTATCAAAGGCAATTCCAAGGTTGAGCCCTGGGCTTTCACCTCTGACTAAACTATCCGCCTACGCTCCCTTTACACCCAATCCATCAG
+
CCCCCGGGGGGGGGGGGGGGGGGGGGGGGGGGGGGGGGGGGGGGGGGGGEFGGGGGGGGGGGGGFGGGGGGGGGGFGFGGGGGGGGGGGAFFGFGG7<=CFCFGGGGFGGGGGGGFFFGGGFGGGD+@EFGGFFGCFFGFFGGFGFGFGFCFGFGB7>D?==*=CDFGFFDDF*BFD@65==DFFCFFFDD*;@FFFCCEF5CE78A;=@EF@*@6)3@@=C=978:C9?EFF?E(=2>=(-7<C=*
@M00200:205:000000000-AKKM3:1:1101:6579:13235 2:N:0:1
TACTAGGGTATCTAATCCTGTTTGCTCCCCACGCTTTCGAGCCTCAGCGTCAGTAATGGACCAGTATGTCGCCTTCGCCACTGGTGTTCTTCCGAATATCTACGAATTTCACCTCTACACTCGGAGTTCCACATACCTCTTCCATACTCACGATAGCCAGTATCAAAGGCAATTCCAAGGTTGAGCCCTGGGCTTTCACCTCTGACTAAACTATCCGCCTACGCTCCCTTTAAACCCAGTACATCAG
+
CCCCCGGGGGGGGGGGGGGGGGGGGGGGGGGGGGGGGGGGGGGGGGGGGGGGGGGGGGGGFGGGGFFGGGGGGGGGGGGGGGGGGGGGGGGGGGGDGGFGGGGGE8FGDGGGGGGFGGGG=DGEGGEGGG;E=F8EGFGFFGGFGFFEGF,8>=DA7DFFF=;FC9+9DFDDFEFFF++:FFF86DFDBF=5DGGG5=EC<C@EFACA@8EFFFGGDFFFFDAD=E@G9;EE4/::E5@B=E?<CE=
@M00200:205:000000000-AKKM3:1:1101:19420:13240 2:N:0:1
TACGAGGGTATCTAATCCTGTTTGCTCCCCACGCTTTCGAGCCTCAGCGTCAGTAATGGACCAGTATGTCGCCTTCGCCACTGGTGTTCTTCCGAATATCTACGAATTTCACCTCTACACTCGGAGTTCCACATACCTCTTCCATACTCAAGATAGCCAGTATCAAAGGCAATTCCAAGGTTGAGCCCTGGGCTTTCACCTATGACTAAACTATCCGCCTACGCTCCCTTTATACCCAATACATCAG
+
CCCCCGGGGGGGGGGGGGGGGGGGGGGGGGGGGGGGGGGGGGGGGGGGGGGGGGGGGGGGGGGGGGGGGGGGGGGGGGGGGGGGGGFGGGGGGGGFGGGGGGGGG,?=DGFGGFGFGGGGGGGG:ECFGGGGGGGGGFGEFFGFGFCEGF,=DFCFFCGB8=FGFFGFFGFFBEFFFFG?FGGGFGGFFFDFFGGFFFGF5)8><C<EFFFE@EFGAGEFABAF>EBG>:E4ACEFGB27EFFFF>*
@M00200:205:000000000-AKKM3:1:1101:13700:13242 2:N:0:1
TACAGGGGTATCTAATCCTGTTCGCTCCCCACACTTTCGCTCCTCAGCGTCAGGTCATTCCCAGAGAACCGCCTTCGCCACCGGTGTTCCTCCTGATATCTGCGCATTTCACCGCTACACCAGGAATTCCGTTCTCCCCTGAATACCTCTAGTCTGCCCGTATCGGAAGCAAGCCCCGTGTTAAGCACGGCGTTTTCACTCCCGACGCGACAAACCGCCTACGAGCCCTTTAAACCCAGTACATCAGAGA
+
CCC<CGGGGGGGGGGGGGGGGGFGGGGGGGGGGGGGGGGG@GGGGGGGGGGGGF@ECDGEGGGGDGFFGGGGGGGGGGGGGFGGGGGGGGGGGF<FFGGGGGGG+6CFGGGGGGGDGGGG88EGGE=EGGGGGG?GGDED5D,;CBGFG?FDA9=;BF6?GGFG55=+:DF=6=**3@DEGGDGFGCF5*9B47:DFEG?4>B@@F01,:91;(;C(7>:(4382CDFCG?4247(;(.5)6):<92321
@M00200:205:000000000-AKKM3:1:1101:28299:13245 2:N:0:1
TACTAGGGTATCTAATCCCGTTTGCTCCCCTGGCTTTCGCTCCTCAGCGTCAATGCCGGTCCAGGACGCCGCCTTCGCCACCGGTGTTCCTCCAGATATCTACGCATTTCACCGCTACACCTGGAATTCCACGTCCCTCTCCCGGATTCGAGCCCGCCAGTCTCAGACGCAGTTCCTCGGTTGAGCCGAGGGATTTCACGTCTGACTTAGCAGGCCGCCTACGAGCTCTTTATAACCAGTTCATTAG
+
CCCCCGGGGGGGGGGGGGGGGGGGGGGGGGGGGGGGGGGGGGGGGGGGGGGGGGGGEFGGGGGGGDFGEGGGGGGGGGGGE<FGFGGGGGEFGGGFGFFGGGGGGEDEGGGGG6CEGGGGGFGF88EFGGGGD1=EE8DD?F1?C*?AG>FFG6CDFGGFGFE>ACFFEDEFBEFF+=D>FGGFFGF48?C5>FFFFFG<8((/9<@?4C3C30CE6DF66<:718)2*25<<2)5<<BF2.64)-.
@M00200:205:000000000-AKKM3:1:1101:9618:13251 2:N:0:1
TACTAGGGTATCTAATCCTGTTTGCTCCCCACGCTTTCGAGCCTCAGCGTCAGTAATGGACCAGTATGTCGCCTTCGCCACTGGTGTTCTTCCGAATATCTACGAATTTCACCTCTACACTCGGAGTTCCACATACCTCTTCCATACTCAAGATAGCCAGTATCAAAGGCAATTCCAAGGTTGAGCCCTGGGCTTTCACCTCTGACTAAACTATCCGCCTACGCTCCCTTTAAACCCAGTACATCAG
+
CCCCCGGGGGGGGGGGGGGGGGGGGGGGGGGGGGGGGGGGGGGGGGGGGGGGGGGGGGFGGGGGGGGGGGDGGGGGCFGGGGGGGGGGGGGGGGGGGGGGGGGFCGGGGGGGGGGFGGGGGGGGCGGFGGDDFGGGGFGFFGGFGFGFGFGGGF=<BFGFGGFGFDFGFGFFFFFFFBGFGGGF*DFDFGFFFFGFFFGFFB<=@E@EF@EEFFGG=FEFFFF*-;BG7?=C7=65B:>3@EFECEE
@M00200:205:000000000-AKKM3:1:1101:24175:13257 2:N:0:1
TACAGGGGTATCTAATCCTGTTTGCTCCCCACGCTTTCGAGCCTCAGCGTCAGTAATGGACCAGTATGTCGCCTTCGCCACTGGTGTTCTTCCGAATATCTACGAATTTCACCTCTACACTCGGAGTTCCACATACCTCTTCCATACTCAAGATAGCCAGTATCAAAGGCAATTCCAAGGTTGAGCCCTGGGCTTTCACCTCTGACTAAACTATCCGCCTACGCTCCCTTTATACCCAATACATCAGAGA
+
CCCCCGGGGGGGGGGGGGGGGGGGGGGGGGGGGGGGGGGGGGGFGGGGGGGGGGGGGGGGGGGGGGGGGGGGGGGGGGGGGGGGGGGGGGGGGGEFGFGGGGGGGGGGGGGGGGGFGGGGGGGGGGEFGFGGGGGFGFGFFGGF8EGEGFGGGGCFFDCFEGFGBFFGFGD8DDF7@BF?DDF6DF,::?D?FGFFFEGBEBEEFFFFFFFCFFGG>FF8@==>=EBGFF4;677<CEF@37*8C=>=*:
@M00200:205:000000000-AKKM3:1:1101:15257:13258 2:N:0:1
TACAAGGGTATCTAATCCTGTTTGCTCCCCACGCTTTCGAGCCTCAGCGTCAGTAATGGACCAGTATGTCGCCTTCGCCACTGGTGTTCTTCCGAATATCTACGAATTTCACCTCTACACTCGGAGTTCCACATACCTCTTCCATACTCAAGATAGCCAGTATCAAAGGCAATTCCAAGGTTGAGCCCTGGGCTTTCACCTCTGACTAAACTATCCGCCTACGCTCCCTTTAAACCCAATACATCAG
+
CCCCCGGGGGGGGGGGGGGGGGGGGGGGGGGGGGGGGGGGGGGGGGGGGGGGGGGGGGGGGGGGGGGGGGGGGGGGGGGGGGGGGGGGGGGGGGGGGGGGGGG7FFGFGGGGGGGFGFGGGGGGGGGFFFGGGGGGGFGFFGGFGFGFGFGGGGGFFFGFGGEGFFGGFGFFFDFFFFCDEA6?*D85DDF?DGGGFFGFFDFF@CEF@=@AEFGGDFD:=:=>)=5?CFFECC6BDD(85>BEE=>
@M00200:205:000000000-AKKM3:1:1101:13124:13331 2:N:0:1
TACACGGGTATCTAATCCTGTTTGCTCCCCACGCTTTCGCGCCTCAGCGTCAGTTACAGTCCAGAGAGCCGCCTTCGCCACTGGTGTTCCTCCACATCTCTACGCATTTCACCGCTACACGTGGAATTCCGCTCTCCTCTTCTGCACTCAAGTCTCCCAGTTTCCAGTGCGTCACGGGGTTGAGCCCCGCACTTATACACCAGACTTAAGAAACCGCCCGCGCTCCCCTTACACCCCATACATCAG
+
CCCCCGGGGGGGGGGGGGGGGGFG9FGGGGGGGGGGGGG7BGGGGGGGGGGDGC6@FFFGCGGG9EDEFEGGGGGGGGCGGGGGGGGGGGGGFFFFG8EGGDFGDGGGGGGGGDGFGGGGEDEEGGGGFGGG>E+EGFGFFGD7DFGFG5FG3BD+;EGFG7EFBFGD5D5>>=>*:*30@@*3*@@B>**3*<,+4>CEFF((()*06?=4>(6*,8)(,,()/*./CG4().8>5:?B??6)-4
@M00200:205:000000000-AKKM3:1:1101:26551:13350 2:N:0:1
TACTAGGGTATCTAATCCTGTTCGCTCCCCACACTTTCGCTCCTCAGCGTCAGGTCATTCCCAGAGAACCGCCTTCGCCACCGGTGTTCCTCCTGATATCTGCGCATTTCACCGCTACACCAGGAATTCCGTTCTCCCCTGAATACCTCTAGTCTGCCCGTATCGGAAGCAAGCGCCGTGTTAAGCACGGCGTTTTCACTCCCGACGCGACAAACCGCCTACGAGCCCTTTAAACCCAATACATCAGAGAC
+
CCCCCGFGGGFGGGGGGGGGGGGGGGGDGGGGGGGGGGGGGGGGGGGGGGGGGGGGGGGGGGGGFGFGGGGGGGGGGGGGEGGGCEFFGGGGGGGBF9=FGGGCGGGGGGGGGGGEDGCFDEE7+@FGGGGGGGGGGFGDFGDFGFFEGFGGGCFDFFGD=CDGFFDGBGFF?>?DF>DEGGGGFGGFB7EFFEEDFFGFF=B=2@BFB2:9;FGC2C>?F?:::EDG*9).)6<7EB:<2:<AA9<82((
@M00200:205:000000000-AKKM3:1:1101:18554:13356 2:N:0:1
TACGGGGGTATCTAATCCTGTTTGCTCCCCACGCTTTCGCGCCTCAGCGTCAGATCCGGACCAGTGAGCCGCCTTCGCCACTGGTGTTCTTGCGAATATCTACGAATTTCACCTCTACACTCGCAGTTCCACTCACCTCTTCCGGTCTCAAGCCAAGCAGTATCGAAGGCAATTCCGTGGTTGAGCCACGGGCTTTCACCCCCAACTTACAAGGCCGCCTACGCGCCCTTTACACCCAGTACATCAG
+
CCCCCGGGGGGGGGFGGFGGFEFGGGGGGGGGGGGGGGGGGGGGGE<EFFGGGGGGFG:FG@GFCF9CFFEGEGGGFGGGGGGGGGGGGGDGGGD:FGGD8CFFGDF7EGGFFF@:D<;FG8@CEBC9;@FCFD=DDFGEFFFDGFGFGFFGGFGFFF5F,<;C50;5?FFBA6F=6AGFGF7*/>6AADGFFGGGFC9E06:0;@FFFA<4<D5;(18::81)787CDFB2<AA8CBF0:AAAA>B
@M00200:205:000000000-AKKM3:1:1101:12615:13386 2:N:0:1
TACTGGGGTATCTAATCCTGTTCGCTCCCCACACTTTCGCTCCTCAGCGTCAGGTCATTCCCAGAGAACCGCCTTCGCCACCGGTGTTCCTCCTGATATCTGCGCATTTCACCGCTACACCAGGAATTCCGTTCTCCCCTGAATACCTCTAGTCTGCCCGTATCGGAAGCAAGCGCCGTGTTAAGCACGGCGTTTTCACTCCCGACGCGACAAACCGCCTACGAGCCCTTTACACCCAATACATCAGAGA
+
CCCCCGGGGGGGGGGGGGGGGGGGGGGGGGGGGGGGGGGGGGGGGGGGGGGGGGGGGGGGGGGGGGGGGGGGGGGGGGGGGGGGGGGGGGGGGGGGGGFGGGGGGGGGGGGGGGGFGGGGGGGGGGGGGGGGGGGGGFGDFFDDFFGFGFGGGGGFFGC>EDFGFFGGFGFFFFEFEFGAFFGGFGGFFGGFFGEGFCGFF3>B@;@>129;@;FGFGFB?:1>BGFGGFF9AB>8C:087?BAA<?)4:
@M00200:205:000000000-AKKM3:1:1101:17505:13402 2:N:0:1
TACTCGGGTATCTAATCCTGTTCGCTCCCCACGCTTTCGCTCCTCAGCGTCAGTTACAGACCAGAGAGTCGCCTTCGCCACTGGTGTTCCTCCACATCTCTACGCATTTCACCGCTACACGTGGAATTCCACTCTCCTCTTCTGCACTCAAGTTTCCCAGTTTCCAATGACCCTCCCCGGTTGAGCCGGGGGCTTTCACATCAGACTTAAGAAACCGCCTGCGAGCCCTTTAAACCCAGTACATCAG
+
CCCCCGGGGGGGGGGGGGGGGGGGGGGGGGGGGGGGGGGGGFGGGFGGGGGGDGGGGGGGGFFGFGGGGGGGGGGGGGGCEGGGGGGGGGGGGGGFGGGGGGGGGGGGGGGGGGGFGGGGGGGGGGFGGGGGGGGGFFGFFGGFGFGFGFFDGGGFFGGF=FFGFF=F5EFFFFFFAEGEFC9FFGFFEDEBBGECFEGFFFF*756C:C3>)8EG6DD0=D9A0?:CCC5<)431E?F:)44<A4)
@M00200:205:000000000-AKKM3:1:1101:15602:13410 2:N:0:1
TACCGGGGTATCTAATCCTGTTTGCTCCCCACGCTTTCGCGCCTCAGCGTCAGAACCGGACCAGACAGCCGCCTTCGCCACTGGTGTTCTTGCGAATATCTACGAATTTCACCTCTACACTCGCAGTTCCGCTGTCCTCTTCCGGTCTCAAGCCAACCAGTATCGAAGGCAATTCTGTGGTTGAGCCACAGGCTTTCACCCCCGACTTAATCGGCCGCCTACGCGCCCTTTAAACCCAATACCTCAG
+
CCCCCGGGGGGGGGGGGGGGGGGGGGGGGGGGGGGGGGGGGGGGGGGGGGGGGGGGGGGGGGGGGGGGGGGGGGGGGGGGGGGDGGGGGGGGGGGGGGGGGGGGGFGGGGGGGGGFFGGGGGGG:CCGGGGGGGGGGFGFFGGBDEGFGFECFGGFFGGAF+@GD>C89DC);=FFAFDFGGGG4DGFFFG;F6:FFEFEB@BF9@>@FCEE?FGC>G@1?F:31=EDDC?25>2:EB1<?B0)<70
@M00200:205:000000000-AKKM3:1:1101:17575:13417 2:N:0:1
TACTGGGGTATCTAATCCTGTTCGCTCCCCACACTTTCGCTCCTCAGCGTCAGGTAATGCCCAGAGAACCGCCTTCGCCACCGGTGTTCCTCCTGATATCTGCGCATTTCACCGCTACACCAGGAATTCCGTTCTCCCCTGCATACCTCCAGTCTGCCCGTATCGAAAGCAAGCCAGGTGTTAAGCACCTGGTTTTCACTCCCGACGCGACAAACCGCCTACGAGCCCCTTCTGCCCCATACCTCCG
+
CCCCCGGGGGGGGGGGGGGGGGGGGGGGGGGGDGGGGGGGGCFGGGGGGGGGGCF<,,,FGGGGGGGFGGGGGGGGGGGGGCEGGFGGGGGGGGGGGGGGGGGGGGGGGGGGGGGFGGGGGGGGDGGGGG8@DGGGGFGF5D8;=9DFGDEGDG9F7DFFG6DG558+98*86C5:A*+;E87CFF7FFG?FFGGGFCG?B5@2>45=@2;93=CFFGF<0;;)6CEG*72(-)4>C(4?(,(6-.7
@M00200:205:000000000-AKKM3:1:1101:27698:13420 2:N:0:1
TACTAGGGTATCTAATCCTGTTTGCTCCCCACGCTTTCGAGCCTCAGCGTCAGTAATGGACCAGTATGTCGCCTTCGCCACTGGTGTTCTTCCGAATATCTACGAATTTCACCTCTACACTCGGAGTTCCACATACCTCTTCCATACTCAAGATAGCCAGTATCAAAGGCAATTCCAAGGTTGAGCCCTGGGCTTTCACCTCTGACTAAACTATCCGCCTACGCTCCCTTTAAACCCAATACATCAGAGA
+
CCCCCGGGGGGGGGGGGGGGGGGGGGGGGGGGGGGGGGGGFGGGGGGGGGGGGGGGGGGGGGGGGGGGGGGGGGGGGGGGGGGGGGGGGGGGGGGGGGGGGGGGGC@FFFGGGGGFGGGGGGGGGGGFGGGGGGGGG9FEFFGFGFGFFFG8FGGFFGGFGGEGFFGGB,0=FDFFFFFFFFGDBFDFFGGFFFGFFFGFFFE@EE8@8)=76CCCD5B))3=>@EEGGFECAA>>:(67)7=?FFF93>
@M00200:205:000000000-AKKM3:1:1101:20251:13435 2:N:0:1
TACTCGGGTATCTAATCCTGTTTGCTCCCCACCCTTTCGCTCCTCAGCGTCAGTTACGGCCCAGAGATCTGCCTTCGCCATCGGTGTTCCTCCTGATATCTGCGCATTCCACCGCTACACCAGGAATTCCAATCTCCCCTACCGCACTCTAGTCTGCCCGTACCCACTGCAGGCCGGAGGTTGAGCCTCCGGATTTCACAGCAGACGCGACAAACCGCCTACGAGCTCTTTAAGCCCAATACATCAG
+
CCCCCGGGGGGGGGGGGGGGGGGGGGGGGGGGGGGGGGGGGGGGGGGGGGGGGGGGGGGGGGGGGGFDGGGGGGGGGG7FEGGGGGGGGGGGGGGGGGGGGGGGGGGGGFGGGDGFDFFEGGGGGGGGGGGGGGGGGFEDFGEFG>C=GFGGGG99FFGEGGFGFFGFFGFFFFFFE5DA@EGGFGGFFGGFEEGFFFD<4553>=>FB1((3;FF0C><;1(78EBC*06))).4C:?:70)):4B
[truncated: 26,655,384 more chars]
