# Supplementary material for: Responses of rhizosphere soil bacteria to 2-year tillage rotation treatments during fallow period in semiarid southeastern Loess Plateau
Source: PeerJ. 2020 May 5;8:e8853. doi: 10.7717/peerj.8853 (PMC7207221; doi:10.7717/peerj.8853)
Supplement: Supplemental Information 36 [file peerj-08-8853-s036.gz › G3L1.R1.fastq]

@M00200:207:000000000-ALC1F:1:1101:18109:3047 1:N:0:5
ATTGGGTTTAAAGGGAGCGTAGGCGGGTTTTTAAGTCAGCTGTGAAAGTTTGAGGCTCAACCTTAAAATTGCAGTTGATACTGGAGACCTTGAGTGCGGTAAAGGTAGGCGGAATTCGTGGTGTAGCGGTGAAATGCTTAGATATCACGAAGAACTCCGATTGCGAAGGCAGCTTACTGGGCCGTAACTGACGCTGATGCTCGAAAGTGCGGGTATCAAACAGGATTAGATACCCCTGTA
+
GGGGGGGGGGGGGGGGGGGGGGGGGGGGGGGGGGGGGGGGGGGGGGGGGGGGGGGGGGGGGGGGGFGAEGGGGGGGGGGGGGG?FGGGGGGGGGEGGGGFGGGGGFFGGGGGGGGGGGGGGGGGGGGGGGGGGGGAFGGGGGGGGGFGGGGGGGGGGGGGGGGGGGG7CFGGGGGGGGGGGGGGGGGGGGGGGGGGGGGG?FD5CGGFFGGGGDGCF7::=FGFFFFF@F??FDFF3)/9
@M00200:207:000000000-ALC1F:1:1101:12204:5632 1:N:0:5
ACTGGGTTTAAAGGGCGTGTAGGCGGTTTACACAGTCAGATGTGAAATCCCCGGGCTTAACCTGGGAGCTGCATTTGATACGTGTAGACTAGAGTGTGAGAGAGGGTTGTGGAATTCCCAGTGTAGAGGTGAAATTCGTAGATATTGGGAAGAACACCGGTGGCGAAGGCGGCAACCTGGCTCATGACTGACGCTGAGGCGCGAAAGCGTGGGGAGCAAACAGGATTAGATACCCCAGTA
+
GGGGGGGGGGGGGGGGGGGGGGGGGGGGGGGGGGGGGGGGGGGGGGGGGGGGGGGGGGGGGGGGGGGGGGGGGGGGGGGGGGGGGGGGGGGGGGGGGGGGGGGGGGGGGGGGGGGGGGGGGGGGGGGGGGGGGGGGGGGGGGGGGGGGGGGGGGGGGGGGGGGGGGGGGGGGGGGGGGGGGGGGGGFFGGGGGGGGGGGGGGGGGGGGGGGGGGGGFGGGGFGFFFFFFFFFGGFFFFFF
@M00200:207:000000000-ALC1F:1:1101:7361:5853 1:N:0:5
ATTGGGTATAAAGGGTGCGTAGGCTGTGCGTCAAGTCGGGGGTGAAATTCCGGTGCTCAACACCGGGGCTGCCCTTGATACTGTCGCGCTGGAGTGCGGATGCCGCCGGAGGAATGAGTGGTGTAGCGGTGAAATGCTTAGATATCACTCAGAACACCGATTGCGAAGGCATCTGGCGAATCCGTAACTGACGCTGAGGCACGAAAGCGTGGGGATAGAACAGGATTAGATACCCCAGTA
+
GGGGGGGGGGGGGGGGGGGGGGGGGGGGGGGGGGGGGGGGGGGGGGGGGGGGGGGGGGGGGGGGGGGGGGGGGGGGGGGGGGGGGGGGGGGGGGGGGGGGGGGGGGGGGGGGGGGGGGGGGGGGGGGGGGGGGGGGGGGGGGGGGGGGGGGGGGGGGGGGGGFGGGGGGGGGGGGGGGGGGGGGGGGGGGGGGGGGGGGGGGGGGGGDGGGGGGGGFGGGGFGFF@FFFFFFGGFFFFFF
@M00200:207:000000000-ALC1F:1:1101:16369:8703 1:N:0:5
ATTGGGCTTAAAGCGCGCGCAGGCGGTTTCTTAAGTCTGATGTGAAAGCCCACGGCTCAACCGTGGAGGGTCATTGGAAACTGGGGAACTTGAGTGCAGAAGAGAAAAGCGGAATTCCACGTGTAGCGGTGAAATGCGTAGAGATGTGGAGGAACACCAGTGGCGAAGGCGGCTTTTTGGTCTGTAACTGACGCTGAGGCGCGAAAGCGTGGGGAGCAAACAGGATTAGATACCCCTGTA
+
GGGGGGGGGGGGGGGGGGGGGGGGGGGGGGGGGGGGGGGGGGGGGGGGGGGGGGGGGGGFGGGGGGGGGGGGGGGGGGGGGGGGGGGGGGGGGGGGGGGGGGGGGGGGGGGGGGGGGGGGGGGGGGGGGFGGGGGGGGGGGGGGGGGGGGGGGFGGGGGGGGGGGGGGGGGGGGGGGGGGGGGGGGGGGGGGGGGGGGGGGGGGGGGGGGGDGDGGFGGGGFGFFFFF@FFFGGFFFFFF
@M00200:207:000000000-ALC1F:1:1101:23800:12589 1:N:0:5
ATTGGGTATAAAGGGTGCGTAGGCGGAATAGTAAGTCAGTGGTGAAAGCCTGTTGCTTAACAACAGAACTGCCATTGATACTGCTAATCTTGAGTACATTTGATGTGGGCGGAATGTGTCGTGTAGCGGTGAAATGCTTAGATATGACACAGAACACCGATTGCGAAGGCAGCTCACAAAACTGTTACTGACGCTGAGGCACGAAAGCGTGGGGATCGAACAGGATTAGATACCCTAGTA
+
GGGGGGGGGGGGGGGGGGGGGGGGGGGGGGGGGGGGGGGGGGGGGGGGGGGGGGGGGGGGGGGGGGGGGGGGGGGGGGGGGGGGGGGGGGGGGGGGGGGGGGGGGGGGGGGGGGGGGGGGEGGGGGGGGGDGGGGGGGGGGGGGGGGGGGGGG@FGGGGDGGEGGGGGGGGGGGGGGGGGGGGGFGGGGGGGGGGGGGGGGGGGGGGGGGGGGGDCFD3FF3FFFFFFFFFFGGFFFF6*
@M00200:207:000000000-ALC1F:1:1101:8398:16893 1:N:0:5
ACTGGGTATAAAGGGTGCGTAGGCGGTTTGGTAAGTCAGATGTGAAATCCCGGGGCTCAACCCCGGAACTGCATCCGATACTGCCAGACTAGAGGACTGGAGAGGTGACTGGAATTCTCGGTGTGGCAGTGAAATGCGTGGATATCGAGAGGAACACTCGTGGCGTAAGCGAGTCACTGGACAGTATCTGACGCTGAGGCACGAAGGCCAGGGTAGCGAAAGGGATTAGATACCCCTGTA
+
GGGGGGGGGGGGGGGGGGGGGGGGGGGGGGGGGGGGGGGGGGGGGGGGGGGGGGGGGGGGGGGGGGGGGGGGGGGGGGGGGGGGGGGGGGGGGGGGGGGGGGGGGGGGGGGGGGGGGGGGGGGGGGGGGGGGGGGGGGGGGGGGGGGGGGGGGGGGGGGGGGGGGGGGGGGGGGFGGGGGGGGGGGGGGGGGGDGGGGGFGGGGGGGDFFGGGGGGFGGGGFDFFFFFFFFFGFFFFFFF
@M00200:207:000000000-ALC1F:1:1101:5790:19801 1:N:0:5
ACTGGGTTTAAAGGGCGTGTAGGCGGCTTCGTGTGTCCCATGTGAAAGCCCTCGGCTCAACCGGGGAACTGCATGGGAAACTGCGGAGCTTGAGTCCGGGAGAGGTGAGTGGAATTCCCAGTGTAGCGGTGAAATGCTTAGATATGACATAGAACACCAATTGCGAAGGCAGCTCGTTACACGAATATTGACTCTGAGGCACGAAAGCGTGGGGATCAAACAGGATTAGATACCCTCGTA
+
GGFGFGGGGGGGGGGGGGGGFGGGGGGGGGGGGGGGGFGGGGGGGGGGGGGGGGGGGGFGEGGGGGGEFFGGGCGGGGGGGGGGGGGGGGGFFFGGAFGGGGGGGGGGGFGGGFEFGCFBFGFFCDFFEBCFDGGGEFCGGFGGGFGGGGGGGG=FGDFGGGGGCEEGGGFGGFGGCFBCC7CGECGC7:FE?EGGGFGGGGDGDC<<E5>CGGGG397DGFGFF4@FFFFFCC76>B>>
@M00200:207:000000000-ALC1F:1:1101:16914:23112 1:N:0:5
ATTGGGTTTAAAGGGCGTGTAGGCGGTTTACACAGTCAGATGTGAAATCCCCGGGCTTAACCTGGGAGCTGCATTTGATACGTGTAGACTAGAGTGTGAGAGAGGGTTGTGGAATTCCCAGTGTAGAGGTGAAATTCGTAGATATTGGGAAGAACACCGGTGGCGAAGGCGGCAACCTGGCTCATGACTGACGCTGAGGCGCGAAAGCGTGGGGAGCAAACAGGATTAGATACCACGGTAAGA
+
GGGGGGFEGGGGGGGGGGGGGGGGGGGGGGGGGGGGGGGGGGGGGGGGGGGGGGGGGGGGGGGGGGGGGGGGGGGGGGGGGGGGGGGGGAFGFGCFGGGGFGGGGGGGGGGGGGGGGGGGGGGFFGGGGFGGGFGF9DGGGGGGGGGFFFFFGGGGGGGGGGG?EEGGGGGGGEEGEGGGGGGFCGEA@:=FGGD5:FCFGGGEGGGCEEEGCD5C7FFFF>FF:)@?F?=FGC*9@>FFB?<
@M00200:207:000000000-ALC1F:1:1101:7583:24381 1:N:0:5
ACTGGGTTTAAAGGGAGCGTAGACGGCGGTTTAAGTCAGCTGTGAAATGGTGCGGCTCAACCGTAGCACTGCAGTTGAAACTGGACGGCTTGAGTGCAGTTGAGGCAGGCGGAATTCGTGGTGTAGCGGTGAAATGCTTAGATATCACGAAGAACCCCGATTGCGAAGGCAGCCTGCTAAGCTGCAACTGACGTTGAGGCTCGAAAGTGTGGGTATCAAACAGGATTAGATACCCGTGTA
+
GGGGGGE;CGGGGGGGGGGGGGGGGGGGGFGEGGGGGGGGDFFCEFGGGGGGGGGGEGGGGGGGGGGGGGGGGGGGGGGGGGGGGGGGGGGGGGGAFGGFGGFEFCFEEGGGEGGCGGGGGFGGGGGGGGGGGGAFGFGGGGGGGGFFGGDGGGG7FFC8*>>FEGGGDGFDGGGFCGGGGGFCCFGGGGGGGGGGGGFGGFDGGCDFFGGC55C4?FFGGFGFF:4??FBFC6@E)<FF
@M00200:207:000000000-ALC1F:1:1102:7358:2420 1:N:0:5
ACTGGGTTTAAAGCGAGCGCAGACGGTTGATTAAGTCTGATGTGAAAGCCCGGAGCTCAACTCCGGAATGGCATTGGAAACTGGTTAACTTGAGTGCAGTAGAGGTAAGTGGAACTCCATGTGTAGCGGTGGAATGCGTAGATATATGGAAGAACACCAGTGGCGAAGGCGGCTTACTGGACTGTAACTGACGTTGAGGCTCGAAAGTGTGGGTAGCAAACAGGATTAGATACCCGAGTA
+
FFGGGGFGGGGGGGEDEGGGGDFGG@BFFG96FG@<<FFFE@F@<EGFGGGC@FGGFDEC@EEGGGGGGDCCFEGFFGGGGGCFGGGFFFGGGFFFDGGGFGGGGGGGGFGGGGGFFGEFGFFFBAAFGGGGCGGGGGGDGGFGGFDFGGCE8FFGDFFGGGFGGGGGGGGGGGGGCGGFGGGGGGEFGFGFG?8;8CFF5C=CGCGG?FFGE=DGF?FCGGFFFFFFGFFC:?7>BGF<
@M00200:207:000000000-ALC1F:1:1102:10278:3174 1:N:0:5
ATTGGGTTTAAAGGGAACGCAGGCGGTCTTTTAAGTCTGATGTGAAAGCCTTCGGCTTAACCGAAGTCGGGCATTGGAAACTGGGAGACTTGAGTGCAGAAGAGGAGAGTGGAACTCCATGTGTAGCGGTGAAATGCGTAGATATATGGAAGAACACCAGTGGCGAAAGCGGCTCTCTGGTCTGTAACTGACGCTGAGGCTCGAAAGCGTGGGTAGCAAATAGGATTAGATACCCTTGTA
+
@6-,CEF@FGGAFGGCACFC:+++8@FG7FGGCGGFF,,C9;E,6<,EFF<CFDG:DEFGFGCCBCCFE:7CC8CD89C9F,?E844,D,CF<FFDE5AFFFBDFA:B:BF@EG?F<E@,BEFEFGGDC:4BEFC9568>FCFFFG,,,C<FGGF<FF7,EBFG@7B7FFE7@8*@BCGC9;DFGC,,,5;D>4:=55CGGGEEGC=F=A*8*2:EFCCF7+:<9+2;7CA7+3*987@7
@M00200:207:000000000-ALC1F:1:1102:16201:5300 1:N:0:5
ATTGGGTGTAAAGGGCGTGTAGGCGGTTTACACAGTCAGATGTGAAATCCCCGGGCTTAACCTGGGAGCTGCATTTGATACGTGTAGACTAGAGTGTGAGAGAGGGTTGTGGAATTCCCAGTGTAGAGGTGAAATTCGTAGATATTGGGAAGAACACCGGTGGCGAAGGCGGCAACCTGGCTCATGACTGACGCTGAGGCGCGAAAGCGTGGGGAGCAAACAGGATTAGATACCCCGGTA
+
GGGGGGGGGGGGGGGGGGGGGGGGGGGGGGGGGGGGGGGGGGGGGGGGGGGGGGGGGGGGGGGGGGFGGGGGGGGGGGGGGGGGGGGGGGGGGGGFGGGGGGGGGGGGGGGGGGGGGGGGGGGGGGGGGFGGGGGGGGGCFGGGGGGGGGGGGGGGGGGGGGGGGGGGGFGGGGGGGGGGGGGGGGGGGGGGGGDGGGGGGGGGGGGGGGGGGGGGGGFGGGGGFGGFGFFGG<FFFGFG
@M00200:207:000000000-ALC1F:1:1102:21113:11376 1:N:0:5
ATTGGGTTTAAAGGGTGCGTAGGTGGGCAGGTAAGTCAGTGGTGAAATCTCCGGGCTTAACTCGGAAACTGCCGTTGATACTATCTGTCTTGAATATCGTGGAGGTTAGCGGAATATGTCATGTAGCGGTGAAATGCTTAGATATGACATAGAACACCCATTGCGAAGGCAGCTAACTACACGATCATTGACACTGAGGCACGAAAGCGTGGGGAGCAAACAGGATTAGATACCCGTGTA
+
GGGGGGGGGGGGGGGGGGGGGGGGGGGGGGGGGGGGGGGGGGGGGGGGGGGGGGGGGGGGGGGGGGGGGGGGGGGGGGGGGGGGGGGGGGGGGGGFGGGGGGGGGGGGGGGGGGGGGGGGGGGGGAFGGGGGGGGGGGGFGGGGGGGGGGGGGGGGGGGGGGGGGGDGDGGGGGFGGGGGGGGGGGGGGGGGGGGGGGGGGGGGGGGGGG=ECGGGGGGGGGGFFGGFGFFGGGGDFGFG
@M00200:207:000000000-ALC1F:1:1102:23391:17319 1:N:0:5
ATTGGGTGTAAAGGGCGTGTAGGCGGTTTACACAGTCAGATGTGAAATCCCCGGGCTTAACCTGGGAGCTGCATTTGATACGTGTAGACTAGAGTGTGAGAGAGGGTTGTGGAATTCCCAGTGTAGAGGTGAAATTCGTAGATATTGGGAAGAACACCGGTGGCGAAGGCGGCAACCTGGCTCATGACTGACGCTGAGGCGCGAAAGCGTGGGGAGCAAACAGGATTAGATACCCCTGTA
+
GGCFGGGGE<EGEFGGGGGGGEFGGGGGGGFFGGGGGGGGGGEFGGGGGGGGGEDEFFGCGFC@FGDFGGC@EGGFFFD9EFGCFGGGGCFGFCCCCCFFFF+BCEGGGGGG9FEFDG=FG=EFFGGGGEFG9<FFGGFGGGGGGGGDF@FEGGGGGGGG7CFGE7@CGFBEGGGCFGDGGGG:?FGCC?6FGGGGDGGGCGGGDEGGGGG=ECDEGFGGGDGG44?6D4@CC6<>FGFG
@M00200:207:000000000-ALC1F:1:1102:7747:19756 1:N:0:5
ATTGGGTTTAAAGGGAACGCAGGCGGTCTTTTAAGTCTGATGTGAAAGCCTTCGGCTTAACCGAAGTCGGGCATTGGAAACTGGGAGACTTGAGTGCAGAAGAGGAGAGTGGAACTCCATGTGTAGCGGTGAAATGCGTAGATATATGGAAGAACACCAGTGGCGAAAGCGGCTCTCTGGTCTGTAACTGACGCTGAGGTTCGAAAGCGTGGGTAGCAAACAGGATTAGATACCCCTGTA
+
GGGGGGGGGGGGGGGGGGDGGGGGGGGGGGGGCFGFGGGGGGGGGGGGGGGGGGGGGGGGGGGG:EGGGEGGGGGGGGGGGGGGGGGGGGGGGGGGGGGGGGGGGGGGGGGFGGGGGGGGGGGGGGGGGGGGFCFGGGGGGGGFGGGGGGG8DFGGGDGGGGGGGGGGGGGGGGGGGGGGGGGGGGGGGGGGCECCGGFGGGGFFEGGGGGGGGGGGGGGGGGGFGGFGFFGGG*8FGFG
@M00200:207:000000000-ALC1F:1:1103:22250:4600 1:N:0:5
ACTGGGTTTAAAGGGAGCGTAGACGGGATGTCAAGTCAGCTGTGAAAGTTTGCGGCTCAACCGTAGAATTGCAGTTGAAACTGGCGTTCTTGAGTGCGTTCGAGGCAGGCGGAATTCGTGGTGTAGCGGTGAAATGCATAGATATCACGAAGAACCCCGATTGCGAAGGCAGCCTGCCAGGCCGCTACTGACGTTGAAGCTCGAAAGTGCGGGTATCAAACAGGATTAGATACCCGCGTA
+
GGGGGGGGGGGGGGGGGGGGGGGGGGGGGGGGGGGGGGGGGGGGGGGGGGGGGGGGGGGGGGGGGGGGGGGGGGGGGGGGGGGGGGGGGGGGGGGGGGGGGGGGGGGGGGGGGGGGGGGGGGGGGGGGGGGGGGGGGGGGGGGGGGGGGGGGGGGGGGGGGGGGGGGGGGGGGGGGGGGGGGGGGGGGGGGGGGGGGGGGGGGGGGGGGGGGGGGGGGGGGGGGGGGFGFGGGGGGDGGG
@M00200:207:000000000-ALC1F:1:1103:5403:4953 1:N:0:5
ATTGGGTATAAAGCGAGCGCAGGCGGTTTTTTAGGTCTGATGTGAAAGCCTTCGGCTTAACCGGAGAAGGGCATCGGAAACCGGGAGACTTGAGTGCAGAAGAGGACAGTGGAACTCCATGTGTAGCGGTGAAATGCGTAGATATATGGAAGAACACCAGTGGCGAAGGCGGCTGTCTGGTCTGTAACTGACGCTGAGGCTCGAAAGCATGGGTAGCGAACAGGATTAGATACCCGTGTA
+
GGGGGGGGGGGGGGGGGGGGGGGGGGGGGGGGFGGGGGGGGGGGGGGGGGDGGGGGGGGGGGGGGGGGGGGGGGGGGGGGGGDGGDGGGGGGGGGGGGGGGGGGGGGGGGGGGGGGGGGGGGGGGGGGGGGGGFGGGGGGGGGGGGGGGGGGGGGGGGGGGFGGGGGGGGGGGGGGGGGGGGGGGCFFGGGGGGGGGGGGGGG5FGDGGGGGGGGGGGGGGGGG4*:9FFGGGGGGGGGG
@M00200:207:000000000-ALC1F:1:1103:27024:5886 1:N:0:5
ATTGGGTTTAAAGGGCGTGTAGGCGGTTTACACAGTCAGATGTGAAATCCCCGGGCTTAACCTGGGAGCTGCATTTGATACGTGTAGACTAGAGTGTGAGAGAGGGTTGTGGAATTCCCAGTGTAGAGGTGAAATTCGTAGATATTGGGAAGAACACCGGTGGCGAAGGCGGCAACCTGGCTCATGAATGACGCTGAGGAGCGAAAGCGTGGGGAGCAAACAGGATTAGATACCCGAGTAAGA
+
GGGGGGFGEGGGGGCFGGG@FGGFGGFFGGGGGGGGFFGGGGGGGGGGDFGGGGD>FFGGEEF<FGGDGGGGGGDFCFGGGF=FFFGFGDEFFFCFFFGGFFACGGGGGDGCGGGGFF9FFGF<FGGF,:BFFGGAFG<FCEFGGGGFFC<CFFFGCE@CE=F<CCBFGGCEGEG8EGGGGGCFGGF;=EGGCGGE:CG6CFEGEGGGG/;C>*9=C=66;5?FG4*77B>FGE4><GGGFGA
@M00200:207:000000000-ALC1F:1:1103:20136:7031 1:N:0:5
ATTGGGTTTAAAGGGTGCGTAGGTGGGCAGGTAAGTCAGTGGTGAAATCCCCGGGCTCAACCCGGGAACTGCGTCCGATACTGGAGGGCTTGAATCCGGGAGAGGGATGTGGAATTCCAGGTGTAGCGGTGAAATGCGTAGATATCTGGAGGAACACCGGTGGCGAAGGCGACATCCTGGACCGGTATTGACGCTGAGGCGCGAAAGCCAGGGGAGCAAACAGGATTAGATACCCTAGTA
+
GGGGGGGEGGGGGGGGGGGGGGGGGGGGGGGGGGGGGGGGGGGGGFFGGGGGGGGGGGGGGGGGGGGEGGGGGGGGGGGGGGGGGGGGGGGGGGGGGGGGGGGGGGDGGGGGGGGGGGGGGGGGGGGGGGGGGGGGGGGGGGGGGGGGGGGG7FGGGGGGGGGGGGGGGGGGGGECCFGGGGGGEGEGGGGGGDGGGGGGGGGGECEGGGGGGGGGDGGGGGGGGGGFGFGGCFGFFGGG
@M00200:207:000000000-ALC1F:1:1103:24394:7411 1:N:0:5
ATTGGGTGTAAAGCGTGTGTAGGCGGGCCCGTAAGTGTCTTGTGAAATCCCACGGCTCAACCGTGGAACTGCTGGGCATACTGCGGGTCTTGGGCCAACTAGGGGCAGCCGGAACAAGCGGTGGAGCGGTGAAATGCGTAGATATCGCTTGGAACGCCGAAGGTGAAAACAGGCTGCTGGGGTTGCGCCGACGCTGAGACACGAAAGCCAGGGGAGCAAACGGGATTAGATACCCTGGTAAGA
+
GGGGGGGGGGGGGGGGGGGGGGGGGGGGGGGGGDGGGFFGGGGGGGGGGGGGGGGGGGGGFGFBFGGFEGGGFGGGGGGGGGGGGGGGGGGGGGGGGGFGGGGGGGGGGGGGGGGGGGGGGGGGGGGGGFGGGGGGGGGEGGGGGGGGFGFGGGFG@EF<FGCFGFGGGFGGGGCFEGGGGGE7CFGGEECCGEECECFFGGGGGGGFCF>FGE<C3EFG5DEGGGFFGFF><?6CCG<CFGF
@M00200:207:000000000-ALC1F:1:1103:2740:10743 1:N:0:5
ATTGGGTTTAAAGGGTGCGCAGGCGGTTCATCAAGTCAGCGGTAAAAATTCGGGGCTCAACCCCGTCCTGCCGTTGAAACTGACGAGCTGGAGTGCGACAGAGGAATGCGGAATGCGAGGTGTAGCGGTGAAATGCATAGATATCGCGCAGAACTCCGATTGCGAAGGCAGCGTTCCATGTCGTAACTGACGCTGAGGCACGAAAGCGTGGGGATCGAACAGGATTAGATACCCCAGTA
+
GGGGGGGGGGGGGGGGGGGGGGGGGGGGGGGGGGGGGGGGGGGGGGGGGGGGGGGGGGGGGGGGGGGGGFGGGGGGGGGGGGGGGGGGGGGGGGGGGGGGGGGGGGGGGGGGGGGGGCFGGGGGGGGGGGGGGGGGGGGGGGGGGGGGGGGGGGGGGGGGGGGGGGGGGGGGGGEEGGGGGGGGGGGGGGGGGGGCCGGGGGGGGGGGGEEGGGGGGGGGGGGGGGGFGFG7F?FDGGG
@M00200:207:000000000-ALC1F:1:1103:14658:11601 1:N:0:5
ATTGGGCATAAAGGGAGCGTAGACGGGATGTTAAGTCAGTTGTGAAAGGCTGCGGCTCAACCGCAGCACTGCAGTTGATACTGGCGTCCTTGAGTCCGTTTGAGGTATGTGGAATTCGTGGTGTAGCGGTGAAATGCTTAGATATCACGAAGAACTCCGATTGCGAAGGCAGTTCACTGGGCCGCAACTGACGCTGAAGCTCGAAAGTGCGGGTATCAAACAGGATTAGATACCCTAGTA
+
GGGGGGGGGGGGGGGGGGGGGGGGGGGGGGGGGGGGGGGGGGGGGGGGGGGGGGGGGGGGGGGGGGGGGGGGGGGGGGGGGGGGGGGGGGGGGGGGGGGGGGGGGGGGGGGGGGGGGGGGGGGGGGGGGGGGGGGGGGGGGGGGGGGGGGGGGGGGGGGGGGGGGGGGGGGGGGGGGGGGGGGGGGGEGGGGGGGGGGGGGGGGGGGGGGGGGGDGFGGGGGGGGGGFGFFGGGGGGFFG
@M00200:207:000000000-ALC1F:1:1103:15300:11783 1:N:0:5
ACTGGGTTTAAAGGGCGTGTAGGCGGTTTACACAGTCAGATGTGAAATCCCCGGGCTTAACCTGGGAGCTGCATTTGATACGTGTAGACTAGAGTGTGAGAGAGGGTTGTGGAATTCCCAGTGTAGAGGTGAAATTCGTAGATATTGGGAAGAACACCGGTGGCGAAGGCGGCAACCTGGCTCATGACTGACGCTGAGGCGCGAAAGCGTGGGGAGCAAACAGGATTAGATACCCGTGTA
+
GGGGGGGGGGGGGGGGGGGGGGGGGGGGGGGGGGGGGGGDFGGGGGGGGGGGGGGGGGGGGGGGGGGGGGGGGGGGGGGGGFGGGGGGGGGGGCEFFGGGGFFGGGGGGFGGGGFGGFGGFGGGGGGGGGGGGGGGGFFFGGGGGGGGGGGGGGGGGGGGGGGGGGEGGGGGGGGGGGGGFEGGGGGGFGGGGGGGGGGGGGGGGGGGGEEGCCGGGFGGGGCDGGGFGF:7AEGGGGGG
@M00200:207:000000000-ALC1F:1:1103:26269:13439 1:N:0:5
ATTGGGTTTAAAGGGCGTGTAGGCGGTTTACACAGTCAGATGTGAAATCCCCGGGCTTAACCTGGGAGCTGCATTTGATACGTGTAGACTAGAGTGTGAGAGAGGGTTGTGGAATTCCCAGTGTAGAGGTGAAATTCGTAGATATTGGGAAGAACACCGGTGGCGAAGGCGGCAACCTGGCTCATGACTGACGCTGAGGCGCGAAAGCGTGGGGAGCAAACAGGATTAGATACCCCTGTA
+
GGGGGGGGGGGGGGGGGGGGGGGGGGGGGGGGGGGGGGGGGGGGGGGGGGGGGGGGGGGGGGGGGGGGGGGGGGGGGGGGGGGGGGGEGFGGGGGGGGGGGGGGGGGGGGGGGGGGGGGGGGGGGGGGFGGGGGGGGGGGGGGGGGGGFDFGGGGGGGGGGGGGGGGGGGGGGGGGGGGGGGGGGGGGGGFGGGGGGGGGGGGGGCGGGGGGGGGGGGGGGGGGGGGFGFGGGGGGGGGG
@M00200:207:000000000-ALC1F:1:1103:18926:13484 1:N:0:5
ATTGGGTTTAAAGGGAGCGTAGACGGCGGTTTAAGTCAGCTGTGAAATGGTGCGGCTCAACCGTAGCACTGCAGTTGAAACTGGACGGCTTGAGTGCAGTTGAGGCAGGCGGAATTCGTGGTGTAGCGGTGAAATGCTTAGATATCACGAAGAACCCCGATTGCGAAGGCAGCCTGCTAAGCTGCAACTGACGTTGAGGCTCGAAAGTGTGGGTATCAAACAGGATTAGATACCCCAGTA
+
GGGGGGGGGGGGGGGGGGGGGGGGGGGGGGGGGGGGGGGGGGGGGGGGGGGGGGGGGGGGGGGGGGGGGGGGGGGGGGGGGGGGGGGGGGGGGGGGGGGGGGGGGGGGGGGGGGGGGGGGGGGGGGGGGGGGGGGGGGGGGGGGGGGGGGGGGGGGGGGGGGGGGGGGGGGGGGGGGGGGGGGGGGGGGGGGGGGGGGGGGGGGGGGFGGGGGGGGGGGGGGGGGGGFGFGGGFGDDDGG
@M00200:207:000000000-ALC1F:1:1103:9067:15172 1:N:0:5
ACTGGGTTTAAAGCGAGCGCAGGCGGTCTTTTAAGTCTAATGTGAAAGCCTTCGGCTTAACCGAAGAAGTGCATTGGAAACTGGAAGACTTGAGTGCAGAAGAGGACAGTGGAACTCCATGTGTAGCGGTGAAATGCGTAGATATATGGAAGAACACCAGTGGCGAAGGCGGCTGTCTGGTCTGTAACTGACGCTGAGGCTCGAAAGCATGGGTAGCGAACAGGATTAGATACCCCTGTA
+
GGGGGGGGGGGGGGGGGGGGGGGGGGGGGGGGGGGGGGGGGGGGGGGGGGGGGGGGGGGGGGGGGGGGGGGGGGGGGGGGGGGGGGGGGGGGGGGGGGGGGGGGGGGGGGGGGGGGGGGGGGGGGGGGGFGFGGGGGGGGGGGGGGGGGGGGGGGGGGGGGGGGGGGGGGGGGGGGGGGGGGGGGGGGGGGGGGGGGGGGGGGGGGGGGGGGGGGCFGEGGGFCGFCFFFGGGGGGGGGD
@M00200:207:000000000-ALC1F:1:1103:19855:16346 1:N:0:5
ATTGGGTATAAAGGGAACGCAGGCGGTCTTTTAAGTCTGATGTGAAAGCCTTCGGCTTAACCGAAGTCGGGCATTGGAAACTGGGAGACTTGAGTGCAGAAGAGGAGAGTGGAACTCCATGTGTAGCGGTGAAATGCGTAGATATATGGAAGAACACCAGTGGCGAAAGCGGCTCTCTGGTCTGTAACTGACGCTGAGGTTCGAAAGCGTGGGTAGCAAACAGGATTAGATACCCCAGTA
+
GGGGGGGGGGGGGGGGGGGGGGGGGGGGGGGGGGGGGGGGGGGGGGGGGGGGGGGGGGGGGGGGGGGGGGGGGGGGGGGGGGGGGGGGGGGGGGGGGGGGGGGGGGGGGGGGGGGGGGGGGGGGGGGGGGGGGGGGGGGCFGGGGGGGGGGGGGGGGGGGGGGGGGGGGGDGGGGGGGGGGGGGGGGGGGGGGGGGGGGGGGGGGGGGGGGEGGGGGGGFFFFCFGGFGFCFFGGGGGGG
@M00200:207:000000000-ALC1F:1:1103:22011:17979 1:N:0:5
ATTGGGTTTAAAGGGAACGCAGGCGGTCTTTTAAGTCTGATGTGAAAGCCTTCGGCTTAACCGAAGTCGGGCATTGGAAACTGGGAGACTTGAGTGCAGAAGAGGAGAGTGGAACTCCATGTGTAGCGGTGAAATGCGTAGATATATGGAAGAATACCAGTGGCGAAAGCGGCTCTCTGGTCTGTAACTGACGCTGAGGTTCGAAAGCGTGGGTAGCAAACAGGATTAGATACCCTAGTA
+
GGGGGGGGGGFGGGGGGGGGGGGGGGGGGGGGFGGGGGGGGGGGGGGGGGGGGGGGGGGGGGGGGGGGGGGGGGGGGFGGGGGGGGGGGGGGGGGGGGGGGGGGGGGGGGGGGGGGGGGGGGFGGGGGGGGGGGGGGGFGGEFGGGGGFFGGGGGGGGGFGGGGDGGGGGGGGGGGGGGGGGGGGEGGGGGGGGGGGDCFGGDFGEGGGGG5CEGGGG9FGG*>FGGFGFGCFGGGGFGG
@M00200:207:000000000-ALC1F:1:1103:28080:18180 1:N:0:5
ATTGAGTTTAAAGAGCGTGTAGGCGGCCAGGTAGGTCGGTTGTGAAAACTGGAGGCTCAACCTTCAGACGTCGACGGAAACCGTGTGGCTAGAGTCCGGAACAGGAGAGTGGAATTCCTGGTGTAGCGGTGAAATGCGCAGATATCAGGAAGAACACCAATGGCGAAGGCAGCTCTCTGGGACGGTACTGACGCTGAGACGCGAAAGCGTGGGGAGCGAACAGGATTAGATACCCCAGTA
+
GGGGAFGGGGGGGGGGGFGGGGGCGGGGGGGGGGGGGGGGGGGGGGGGGFFGGGGGGFGGGGGGGGGGGGGGEEGGGGGGGGGGGGGGGGGGGGGGGGGFGGGGGGGGGGGGGGGGGGGGGGGGFCGGGGGGGFGGGGGGGEFGGGGGFGGGGGGGGGGGGGGGGGGGGGGGGGDGGGCEGGGCEEGGGGGGGGGGGGGGGGGGG=EFGGGGEEDGGGGGGGGGGGGFG8FFGGCF3DGG
@M00200:207:000000000-ALC1F:1:1103:20045:23166 1:N:0:5
ACTGGGTTTAAAGGGCGTGTAGGCGGTTTACACAGTCAGATGTGAAATCCCCGGGCTTAACCTGGGAGCTGCATTTGATACGTGTAGACTAGAGTGTGAGAGAGGGTTGTGGAATTCCCAGTGTAGAGGTGAAATTCGTAGATATTGGGAAGAACACCGGTGGCGAAGGCGGCAACCTGGCTCATGACTGACGCTGAGGCGCGAAAGCGTGGGGAGCAAACAGGATTAGATACCCTAGTA
+
GGGGGGGGGGGGGGGGGGGGGGGGGGGGGGGGGGGGGGGGGGGGGGGGGGGGGGGGGGGGGGGGGGGGGGGGGGGGGGGGGGGGGGGGGGGGGGGGEGGGGGGGGGGGGGGGGGGGGGGGGGGGGGGGGGGFGGGFGGFCGGFGGGGGGGFGGGGGGGGGGGGGGGGGGGGGGGCFGCGGGGGGGGGCF7?FGD5>8FFCEGGEEGG8EECEGGC*9ECGEF*9CCFFF7>CG6F67DFC
@M00200:207:000000000-ALC1F:1:1104:13579:3963 1:N:0:5
ATTGGGTTTAAAGGGCGTGTAGGCGGTTTACACAGTCAGATGTGAAATCCCCGGGCTTAACCTGGGAGCTGCATTTGATACGTGTAGACTAGAGTGTGAGAGAGGGTTGTGGAATTCCCAGTGTAGAGGTGAAATTCGTAGATATTGGGAAGAACACCGGTGGCGAAGGCGGCAACCTGGCTCATGACTGACGCTGAGGCGCGAAAGCGTGGGGAGCAAACAGGATTAGATACCCTAGTA
+
GGGGGGGGGGGGGGGGGGGGGGGGGGGGGGGGGGGGGGGGGGGGGGGGGGGGGGGGGGGGGGGGGGGGGGGGGGGGGGGGGGGGGGGGGGGGGGGGFFGGGGGGGGGGGGGGGGGGGGGGGFGGGFGGGGGGGFFGGGGGGGGGGGGGFGGGGGGGGGGGGGGGGGGGGGGGGGGGGGGGGFF@EFFFGGGGGGCEGGGGGGGGGGGGGCGGGGGGGGGGGGGFGGGGGCCGGGFFFFGG
@M00200:207:000000000-ALC1F:1:1104:23437:4593 1:N:0:5
ATTGGGTTTAAAGGGCGTGTAGGCGGTTTACACAGTCAGATGTGAAATCCCCGGGCTTAACCTGGGAGCTGCATTTGATACGTGTAGACTAGAGTGTGAGAGAGGGTTGTGGAATTCCCAGTGTAGAGGTGAAATTCGTAGATATTGGGAAGAACACCGGTGGCGAAGGCGGCAACCTGGCTCATGACTGACGCTGAGGCGCGAAAGCGTGGGGAGCAAACAGGATTAGATACCCCCGTA
+
GGGGGGGGGGGGGGGGGGGGGGGGGGGGGGGGGGGGGGGGGGGGGGGGGGGGGGGGGGGGGGGGGGGGGGGGGGGGGGGGGGGGGGGGGGGGGGGGGGGGGGGGGGGGGGGGGGGGGGGGGGGGGGGGGGGGGGGGGGGGGGGGGGGGGGGGGGGGGGGGGGGGGGGGGGGGGGGGGGGGGGGGGGGFGGGGGGDGGGGGGGGGGGGGGGGGGGGGGGGGGGGGGGGGGGGGGGDGGGGG
@M00200:207:000000000-ALC1F:1:1104:6466:7443 1:N:0:5
ATTGGGCTTAAAGGGCGTGTAGGCGGTTTGTACAGTCAGATGTGAAATCCCCGGGCTTAACCTGGGAGCTGCATTTGATACGTGCAGACTAGAGTGTGAGAGAGGGTTGTGGAATTCCCAGTGTAGAGGTGAAATTCGTAGATATTGGGAAGAACACCGGTGGCGAAGGCGGCAACCTGGCTCATGACTGACGCTGAGGCGCGAAAGCGTGGGGAGCAAACAGGATTAGATACCCTGGTA
+
GGGGGGGGGGGGGGGGGGGGGGGGGGGGGGGGGGGGGGGGGGGGGGGGGGGGGGGGGGGGGGGGGGGGGGGGGGGGGGGGGGGGGGGGGGGGGGGGGGGGGGGGGGGGGGGGGGGGGGGGGGGGGGGGGGGGGGGGGGGGGGGGGGGGGGGGGGGGGGGGGGGGGGGGGGGGGGGGGGGGGGGGGGGGGGGGGEGG>EGGGGGGGGGGGEGGGGGGGGGGGGGGGGGGGGGGGFGGGGGG
@M00200:207:000000000-ALC1F:1:1104:21834:9710 1:N:0:5
ATTGGGCTTAAAGCGAGCGCAGGCGGTTTTTTAGGTCTGATGTGAAAGCCTTCGGCTTAACCGGAGAAGGGCATCGGAAACTGGGAGACTTGAGTGCAGAAGAGGACAGTGGAACTCCATGTGTAGCGGTGAAATGCGTAGATATATGGAAGAACACCAGTGGCGAAGGCGGCTGTCTGGTCTGTAACTGACGCTGAGGCTCGAAAGCATGGGTAGCGAACAGGATTAGATACCCGAGTA
+
GGFGGGGGGGGGGGGCEGGDGGGGGG@FGG?EFCGGGAFFGGGGGGGGGG,6CFEGG7EFGDFG:FGEGGGGGGGGGGEGG,EFFAEGGG9FGGGFGGG,EFGGGGGGGGGGFGEFGGC9FFFGGFGGGGGGGGGGGGGGGGGGG<@DGC9FGGGGGGGGGGFGGGGGGFGGGG*=EGFGGGGGGGGGGGGGGGGGGGGGFGGDGGGGCGGGGDFGGEGGGGGGF<FGGGCD?FFG7DGG
@M00200:207:000000000-ALC1F:1:1104:18045:10306 1:N:0:5
ATTGGGTATAAAGGGCGTGTAGGCGGTTTGTACAGTCAGATGTGAAATCCCCGGGCTTAACCTGGGAGCTGCATTTGATACGTGCAGACTAGAGTGTGAGAGAGGGTTGTGGAATTCCCAGTGTAGAGGTGAAATTCGTAGATATTGGGAAGAACACCGGTGGCGAAGGCGGCAACCTGGCTCATGACTGACGCTGAGGCGCGAAAGCGTGGGGAGCAAACAGGATTAGATACCCGAGTA
+
GGGGGGGGGGGGGGGGGGGGGGGGGGGGGGGGGGGGGGGGGGGGGGGGGGGGGGGGGGGGGGGGGGGGGGGGGGGGGGGGGGGGGGGGGGGGGGGGGGGGGGGGGGGGGGGGGGGGGGGGGGGGGGGGGGGGGGGGGGGGGGGGGGGGGGGGGGGGGGGGGGGFGGGGGGGGGGGGGGGGGGGGGGGEFGGGGGGGGGGGGGGGGDGGGGD>EGGGGGGGGGGGGGGGGGGGGCFGGGGG
@M00200:207:000000000-ALC1F:1:1104:18431:10786 1:N:0:5
ATTGGGTATAAAGCGCGCGCAGGTGGTTTCTTAAGTCTGATGTGAAAGCCCACGGCTCAACCGTGGAGGGTCATTGGAAACTGGGAGACTTGAGTGCAGAAGAGGAAAGTGGAATTCCATGTGTAGCGGTGAAATGCGTAGAGATATGGAGGAACACCAGTGGCGAAGGCGACTTTCTGGTCTGTAACTGACACTGAGGCGCGAAAGCGTGGGGAGCAAACAGGATTAGATACCCCGGTA
+
GGGGGGGGGGGGGGGGGGGGDFGFGGGGGGGGGGGGFGGGGGGGGGGGGGGGGGGGGGGGGGGGGGEFGGGGFGGGFGGGGGGGGGGGGGGGGGGGGGGGGGGGGGGGGGGGGGGGGGGGGGGGGGGGGGGGGGGGFGEGGGGGGGGGGGGGGGFF<FGGGFGEGGGGGGGGGGGGGGGGGGGGGGGGGGGGGGGGGGGGGGGGGGGGGGGGGGGGDGFFGGGGGGGGGGGGGF2CDGGC
@M00200:207:000000000-ALC1F:1:1104:17989:11008 1:N:0:5
ACTGGGTTTAAAGGGCGTGTAGGCGGTTTACACAGTCAGATGTGAAATCCCCGGGCTTAACCTGGGAGCTGCATTTGATACGTGTAGACTAGAGTGTGAGAGAGGGTTGTGGAATTCCCAGTGTAGAGGTGAAATTCGTAGATATTGGGAAGAACACCGGTGGCGAAGGCGGCAACCTGGCTCATGACTGACGCTGAGGCGCGAAAGCGTGGGGAGCAAACAGGATTAGATACCCGGGTA
+
GFGGGGGGGGGGGGGGGGGCGGGGGGGGGGGGGGGGGGGGCFFEGGGGGGGGGGGGGGGGGDFDGGGGGGGGGGGGGGFGGGGGGGGDGGGGGGGGGGEFEFFGDGGGDGEGGFGBEAGGGFFGGGGGGB@FGGGFEFFC@EF?,C?FFGFEFFFGGGE:@CFA>CEGEGGDGGGG7:<@FFGCGDEC9;FCBE*C*6=FGGGDDE7*/=EGGGGEGGCGGGC<49:D7700<7CGDD<D
@M00200:207:000000000-ALC1F:1:1104:19547:11467 1:N:0:5
ATTGGGTTTAAAGGGAACGCAGGCGGTCTTTTAAGTCTGATGTGAAAGCCTTCGGCTTAACCGAAGTCGGGCATTGGAAACTGGGAGACTTGAGTGCAGAAGAGGAGAGTGGAACTCCATGTGTAGCGGTGAAATGCGTAGATATATGGAAGAATACCAGTGGCGAAAGCGGCTCTCTGGTCTGTAACTGACGCTGAGGTTCGAAAGCGTGGGTAGCAAACAGGATTAGATACCCTCGTA
+
GGGGGGGGGGGGGGGGGGGGGGGGGGG7FGGGGGGGGGGGGGGGGGGGGGFGGFGGGGGGGAFGCGC@@BFGCGGGGGGGGGGGGGGGGGGGGGGGGGGGGGGGGGEGGGGGGGGGGGGGGGGGGGGGGGGGGGGGGGGGGGGGGGGGGGGGGGGGGGGGGGGGGGGCGGDGGGCGGGGGEGGGGGGGGGGGG>CGGGGDFGGGGGGFGGGGGGGGDGGGGGGGGGGGGGGGGGDGGGGG
@M00200:207:000000000-ALC1F:1:1104:7741:13584 1:N:0:5
ATTGGGTATAAAGGGCGTGTAGGCGGTTTACACAGTCAGATGTGAAATCCCCGGGCTTAACCTGGGAGCTGCATTTGATACGTGTAGACTAGAGTGTGAGAGAGGGTTGTGGAATTCCCAGTGTAGAGGTGAAATTCGTAGATATTGGGAAGAACACCGGTGGCGAAGGCGGCAACCTGGCTCATGACTGACGCTGAGGCGCGAAAGCGTGGGGAGCAAACAGGATTAGATACCCTAGTA
+
GGGGGGGGGGGGGGGGGGGGGGGGGGGGGGGGGGGGGGGGGGGGGGGGGGGGGGGGGGGGGGGGGGGGGGGGGGGGGGGGGGGGGGGGGGGGGGGGGGGGGGGGGGGGGGGGGGGGGGGGGGGGGGGGGGGGGGGGGGGGGGGGGGGGGGGGGGGGGGGGGGGGGGGGGGGGGGGGGGGGGGGGGGGGGGGGGGGGGGGGGGGGGGGGGGGGGGGGGGGGGGGGGGGGGFGGGFGGGGGG
@M00200:207:000000000-ALC1F:1:1104:24862:14695 1:N:0:5
ATTGGGTTTAAAGGGTGCGTAGGCTGCGGGTTAAGTCAGCGGTGAAATACCGTCGCTCAACGACGGGGCTGCCGTTGATACTGGTCCGCTGGAGAGGGGCTGCCGCCGGAGGAATGTGTGGTGTAGCGGTGAAATGCATAGATATCACACAGAACACCGATTGCGAAGGCATCTGGCGAAGCCCTTTCTGACGCTGAGGCACGAAAGCGTGGGGATCGAACAGGATTAGATACCCTAGTA
+
GGGGGGGGGFGGGGGGGGGGGGGGGGGGGGGGGGGGGGGGGGGGGGGGGGGGGGGGGGGGGGGGGGGGGGGGGGGGGGGGGGGGGGGGGGGGGGGGGGGGGGGGGGGGGGGDCGGGGGGGGGGGGGGGGGGGGGGGGGGGGGGGGGGGGGGGGGGGGGGGGGGGDGGGGGGGGGGGGGGGGGFGGGGGGGGGGGGGGGGGGGGGGGGGGGGGGGGGGGGGGGGGGGGGGGGGGFGGDGGG
@M00200:207:000000000-ALC1F:1:1104:6651:14737 1:N:0:5
ATTGGGTTTAAAGGGAGCGTAGGCCGGAGATTAAGCGTGTTGTGAAATGTAGTGGCTCAACCTCTGCACTGCAGCGCGAACTGGTCTTCTTGAGTACGCACAACGTGGGCGGAATTCGTGGTGTAGCGGTGAAATGCTTAGATATCACGAAGAACTCCGATTGCGAAGGCAGCTCACGGGAGCGCAACTGACGCTGAAGCTCGAAAGTGCGGGTATCGAACAGGATTAGATACCCCGGTA
+
GGGGGGGGGGGGGGGGGGGGGGGGGGGDGFGGGGGGGGGGGGGGGEGGGGGGGGGGGGGGGGGGGGGGGGGGGGGGGGEGGGGGGGGGGGGGGGGGGGGGGGGGGGGGGGGGDGGGGGGGGGGGGGGGGGGGGGGGGGGGGGGGGGGGGGGEGGGGGGGGGGGGGGGGGGGGGGGGGGGGGGGGGGGGGGGGDGGGGGGGGGGGGGGGGGGGGGGGGGGGGGGGGGGGGGGGGGCFGGGG
@M00200:207:000000000-ALC1F:1:1104:23364:15138 1:N:0:5
ATTGGGTTTAAAGGGCGTGTAGGCGGTTTACACAGTCAGATGTGAAATCCCCGGGCTTAACCTGGGAGCTGCATTTGATACGTGTAGACTAGAGTGTGAGAGAGGGTTGTGGAATTCCCAGTGTAGAGGTGAAATTCGTAGATATTGGGAAGAACACCGGTGGCGAAGGCGGCAACCTGGCTCATGACTGACGCTGAGGCGCGAAAGCGTGGGGAGCAAACAGGATTAGATACCCGTGTA
+
GGGGGGGGGGGGGGGGGGGGGGGGGGGGGGGGGGGGGGGGGGGGGGGGGGGGGGGGGGGGGGGGGGGGGGGGGGGGGGGGGGFGGGGGGGFGGGGGGGGGGGGGGGGGGGGGGGGGGGGGGFGGGGGGGGGGGGGGGGGGGGGGGGGGGGGGGGGGGDFGGGGGGGGGGGGGGGGGGGGGGGGGGGFFCGGGGGGGEGGGGGGGGGGGGEEDGGGGGGGGGGGGGGGGGGGGGFGGGGGG
@M00200:207:000000000-ALC1F:1:1104:15816:16149 1:N:0:5
ACTGGGTTTAAAGGGCGTGTAGGCGGTTTACACAGTCAGATGTGAAATCCCCGGGCTTAACCTGGGAGCTGCATTTGATACGTGTAGACTAGAGTGTGAGAGAGGGTTGTGGAATTCCCAGTGTAGAGGTGAAATTCGTAGATATTGGGAAGAACACCGGTGGCGAAGGCGGCAACCTGGCTCATGACTGACGCTGAGGCGCGAAAGCGTGGGGAGCAAACAGGATTAGATACCCTAGTA
+
GGGGGGGGGGGGGGGGGGGGGGGGGGGGGGGGGGGGGGGGGGGGGGGGGGGGGGGGGGGGGGGGGGGGGGGGGGGGGGGGGGGGGGGGGGGGGGGFGGGGGGGGGGGGGGGGGGGGGGGGGGGGGGGGGGGGGGGGGGGGGGGGGGGGGGGGGGGGGGGGGGGGGGGGGGGGGGGGGGGGGGGGGGFEGGGGGGGGGGGGGGGGGGGGGGGGGGGGGGGGGGGGGGGGGGGGG?FGGGGG
@M00200:207:000000000-ALC1F:1:1104:3430:16934 1:N:0:5
ATTGGGTGTAAAGGGTGCGTAGGCGGCTTTGCAAGTCAGCGGTGAAAGGCCCGGGCTCAACCCGGAAAGTGCCGTTGATACTGTGAGGCTGGAATGCGGATGCTGTGGGAGGAATGAGTGGTGTAGCGGTGAAATGCATAGATATCACTCAGAACACCGATTGCGAAGGCATCTCACAAATCCGCAATTGACGCTGAGGCACGAAAGCGTGGGGATCGAACAGGATTAGATACCCTGGTA
+
GFGGGGFGEGGGGGGGGGGGGGGGGGGGGGGGGGGGGGGGGGGGGGGGGGGGGGGGGFEGFFGGGGGGGGGGGGFBFGGGGGGGGGGGGGGGFGGGGGGGGGGGFFGGGFGGGGGGGGGGGGGGGGGGGGGGGGGGGFFFGGGGGFGFCGFGGGGGGGGGGGGGGGGGGFGGCFGGGCFGGG8EGGEGGGGGEEEGGGGGGGGGGGGFGGGGGGGGGGGGGGGGGFGGGGGGGFFGGGGG
@M00200:207:000000000-ALC1F:1:1104:14852:21311 1:N:0:5
ATTGGGTTTAAAGGGTGCGTAGGCTGTCCGACAAGTCAGCGGTGAAAGCCCGGCGCTTAACGCCGGAACTGCCGTTGATACTGCCGGGCTGGAATGCGGATGCCGTGGGAGGAATGAGTGGTGTAGCGGTGAAATGCATAGATATCACTCAGAACACCGATTGCGAAGGCATCTCACGAATCCGCCATTGACGCTGAGGCACGAAAGCGTGGGGAGCAAACAGGATTAGATACCATAGTA
+
GGGGGGFGGDGGGGGGGGGGGGGGGGGGGGGGGGGGGGGGGGGGGFGGGGGGGGGGGGGFGGFGGGGGGGGGGG?FGGGGGGGGGGGGGGGGGGFGGGGGGGGGEFEGGGGGGGGGGGGGGGGGGGGGGEFFGGGGEGFEFFFFGFEFGFGGGF>FGGGECFGGGDCFGGCFF@F;?ECEEE@EFGE8CFGGCEGGDGGGGC?C=5/*CCCEEGCE):C?@9C>44>FG7*2<F*:DGC:
@M00200:207:000000000-ALC1F:1:1104:23302:24742 1:N:0:5
ACTGGGTATAAAGCGCGCGTAGGTGGTTAGTTAAGTTGGATGTGAAATCCCCGGGCTCAACCTGGGAACTGCATTCAAAACTGACTGACTAGAGTATGGTAGAGGGTGGTGGAATTTCCTGTGTAGCGGTGAAATGCGTAGATATAGGAAGGAACACCAGTGGCGAAGGCGACCACCTGGACTGATACTGACACTGAGGTGCGAAAGCGTGGGGAGCAAACAGGATTCGATACCCCCGTA
+
E<EEFG-CEE<<EFEGGGGG@FG-@F@FFE6FECFGFFGGGGGGCDF<F,6CF>CFGGG?FD<CFFDDGAGGGFFGGGCFFFGEGGGGGG9<E=5CEFEECA<EEEGGG?FECGGGFG,BDFEEGFFGCBF7,<EFFGGCFGA9FCDGDA@GGGGGGF7FC>FFCF:FGGGDG:>*@DF,DFFDCCCD72,694A9?E=4*>E:8*1*:;ECGD<EG5*?FDC*5*:29:*9:CCFGGG3
@M00200:207:000000000-ALC1F:1:1105:8277:4250 1:N:0:5
ACTGGGTATAAAGCGAGCGCAGGCGGTTTTTTAGGTCTGATGTGAAAGCCTTCGGCTTAACCGGAGAAGGGCATCGGAAACCGGGAGACTTGAGTGCAGAAGAGGACAGTGGAACTCCATGTGTAGCGGTGAAATGCGTAGATATATGGAAGAACACCAGTGGCGAAGGCGGCTGTCTGGTCTGTAACTGACGCTGAGGCTCGAAAGCATGGGTAGCGAACAGGATTAGATACCCGCGTA
+
GGGGGGGGGGGGGGGGGGGGGGGGGGGGGGGGGGGGGGGGGGGGGGGGGGGGGGGGGGGGGGGGGGGGGGGGGGGGGGGGGGGGGGGGGGGGGGGGGGGGGGGGGGGGGGGGGGGGGGGGGGGGGGGGGGGGGGGGGGEGGGGGGGGGGGGGGGGGGEFGGGGGGGGGGGGGGGGGGGGGGGGGGGGGGGGGGGGGGGGGGGGGGGGFGGGGGGGGGGGGGGGGGGGGGF7DCFFGFGGG
@M00200:207:000000000-ALC1F:1:1105:15289:13133 1:N:0:5
ATTGGGCATAAAGGGAGCGTAGACGGGATGTTAAGTCAGCTGTGAAAGTTTGGGGCTCAACCTTAAAATTGCAGTTGAAACTGGCGTTCTTGAGTGCGGCAGAGGCAGGCGGAATTCGTGGTGTAGCGGTGAAATGCTTAGATATCACGAAGAACTCCGATTGCGAAGGCAGCTTGCTGGAGCGTAACTGACGTTGATGCTCGAAAGTGTGGGTATCAAACAGGATTAGATACCCTAGTA
+
GGGGGGGGGGGGGGGGGGGGGGGGGGGGGGGGGGGGGGGGGGGGGGGFFGGGGGGGGGGGGGGGGGGGGGGGGGGGGGGGGGGGGGGGGGGGGGGGGGGGGGFGGGGGGGGGGGGGGGGGGGGGGGGGGGGGGGGGGGGGGGGGGGGGGGGGGGGGDGGGGGGGGGGGGGGGGGGGGGGGGGGGGGGGGGGGDGGGGGGGGGGDGEEFGGGDDGGGGGGFGGGGGGGGFFGGGGFFFFGG
@M00200:207:000000000-ALC1F:1:1105:18125:14902 1:N:0:5
ATTGGGTGTAAAGGGTGCGCAGGCGGCCAAGTGTGTTAGGCGTGAAAGCCTGAGGCTTAACCTCAGAATTGCACCTAAAACTACATGGCTAGAGCATTGGAGAGGGTAGCGGAATTCACGGTGTAGCAGTGAAATGCGTAGATATCGTGAGGAACACCAGAGGCGAAGGCGGCTACCTGGACAATTGCTGACGCTCAGGCACGAAAGCGTGGGGAGCAAAAGGGATTAGATACCCTAGTA
+
EGAFC<CFGGFFGGGGCE+:@EEEEEGGGFGGAFFFGFEFGCC:,CE,6ECFGFFFEFGFGGGGGGFEFGGGDGGDEFFFGGGGFFCFGFGGCGC<5<FGGGDFGEEFGGGGCGGGGFGGGGBFFFGGGGGF9BCGGGGCGEGGGGCEGFGFFFFGGGGGCFGGGEEGGGDGGGEGGFGFFGGFC;FGGGGG>C?CGGGGGF=EEECGEGGG>CDGCEGGFGE3CDFGGFGGGGGGFFF=
@M00200:207:000000000-ALC1F:1:1105:22588:21646 1:N:0:5
ATTGGGTATAAAGGGCTCGTAGGTGGCCAACTAAGTCGGACGTGAAATCCCTCGGCTTAACCGGGGAACTGCGTCCGATACTGGTTGGCTTGAGTTTGGGAGAGGGATGCGGAATTCCAGGTGTAGCGGTGAAATGCGTAGATATCTGGAGGAACACCGGTGGCGAAGGCGGCATCCTGGACCAATACTGACGCTGAGGAGCGAAAGCCAGGGGAGCAAACGGGATTAGATACCCCTGTA
+
-;6E@FCEEAEFGGGGG9B6,DFFD?C@FG8FCFG<C;@FDCCC<FE<FFCFFC6CF:<@CCCBEGEGGAC,B6>@4=4F7CE59FFEC<BF@F<EF<FG<F:FGCCEFF:::>@<DG<?FBFAFA<FCBCGG9FFGGGGEGF<FFEGDEF@@CGGGCF@BCC7CE87CCFEGEGE@EBEGCCF8CEGGGGEGE*8>F>EGG8C8*:EGFG@CEDEGGGGGDC<DCFGG=D7C?FGFGGG
@M00200:207:000000000-ALC1F:1:1106:24865:5358 1:N:0:5
ATTGGGCTTAAAGGGTGCGCAGGCGGCCCTTCAAGCCGGCGGTAAAATGTCGGGGCTCAACCCCGGCCGGCCGTCGGGACTGCGGGGCTGGAGACGGCGGGAGGCACGCGGAATGCGCGGTGTAGCGGTGAAATGCATAGATATCGCGCAGAACTCCGATTGCGAAGGCAGCGTGCCGCCGCCGATCTGACGCTGAGGCACGAAAGCGTGGGGATCGAACAGGATTAGATACCCCAGTA
+
GGGGGGGGGGFGGGGFGGGGEGGGEGEEGGFGGGFFGGGGCFC:FFGGGFGGGGGGGGGGGFGGGGGGGGEGGFGGGGGGBFFCEGGGGDDCEGGGGGGGGCGGEGGGGGGGGFEFEEEG?EEGGCEECED?C?CFGG7EGGGGGEGEGGEGGF:@GGGGGGGEGGECFGGGGEEGFGEGGGGGG8EGGGGGC5EGGGGGFGGDGDGGECEGEG=FGDGGGGF56:97CGF7FCFGDGF
@M00200:207:000000000-ALC1F:1:1106:10107:10985 1:N:0:5
ACTGGGTTTAAAGGGCGTGTAGGCGGTTTACACAGTCAGATGTGAAATCCCCGGGCTTAACCTGGGAGCTGCATTTGATACGTGTAGACTAGAGTGTGAGAGAGGGTTGTGGAATTCCCAGTGTAGAGGTGAAATTCGTAGATATTGGGAAGAACACCGGTGGCGAAGGCGGCAACCTGGCTCATGACTGACGCTGAGGCGCGAAAGCGTGGGGAGCAAACAGGATTAGATACCCCAGTA
+
GGGGGGFGGGGGGGGGGGGGGGGGGGGGGGGGGGGGGGGGGGGGGGGGGGGGGGGGGGGGGGGGGGGGGGGGGGGGGGGGGGGGGGGGGGGGGGGGGGGGGGGGGGGGGGGGGGGGGGGGGGGFGGGGGGGGGGGGGGGGGGGGGGGGGGGGGGGGGGGGGGGGGGGGGGGGGGGGGGGGGGGGGGFFCGGGGGGGGGGGGGGGGGGGGGGGGGGGGGGGGGGGGCGGGGGGGGCGGGGG
@M00200:207:000000000-ALC1F:1:1106:16435:12111 1:N:0:5
ACTGGGTTTAAAGGGCGTGTAGGCGGTTTACACAGTCAGATGTGAAATCCCCGGGCTTAACCTGGGAGCTGCATTTGATACGTGTAGACTAGAGTGTGAGAGAGGGTTGTGGAATTCCCAGTGTAGAGGTGAAATTCGTAGATATTGGGAAGAACACCGGTGGCGAAGGCGGCAACCTGGCTCATGACTGACGCTGAGGCGCGAAAGCGTGGGGAGCAAACAGGATTAGATACCCTTGTA
+
GGGGGGGGGGGGGGGGGGGGGGGGGGGGGGGGGGGGGGGFGGGGGGGGGGGGGGGGGGGGGGGGGGFEGGGGGGGGGGGGGGGGGGGGGGGGGGGGFGFGGGGGGGGGGGGGGGGGGGDFFFFGGGGGGGGGGGGGFGFGGGFGGFGGGGGGGFGGGGGGGGGGGGGGGGGGEGEGGGGGGFGGGFGGGGGGGGGGDGGGGGDGGGGGGGGGGGGGGGGGGGGGFGGGGGCGGGCFCFGG
@M00200:207:000000000-ALC1F:1:1106:21608:14462 1:N:0:5
ATTGGGTTTAAAGGGTGCGTAGGCGGACTTTCAAGTCAGCGGTAAAATTTCCGGGCTTAACCTGGTTGTGCCGTTGAAACTGAGAGACTGGAGTGCGCTTGAGGTAGGCGGAATGCGTTGTGTAGCGGTGAAATGCTTAGATATGACGAAGAACCCCGATTGCGAAGGCAGCCATCTGGAGTGCCACTGACGCTGAGGCTCGAAAGTGCGGGTATCAAACAGGATTAGATACCCCAGTA
+
GGGGGGGGGGGGGGGGGGGGGGGGGGGGGGGGGGGGGGGGGGGGGGGGGGGGGGGGGGGGGGGGGGGGGGGGGGGGGGGGGGGGGGGGGGGGGGGGGGGGGGGGGGGGGGGGGGGGGGGGGGGGGGGGGGGGGGGGGGGGGGGGGGGGGGGGGGGGGGGGGGGGGGGGGGGGGGGGGGGGGGGGGGGGGGGGGGGEGGGGGGGGGGGGGGGGGEFGGGGGGGGGGGGGGGGGCFGGGGG
@M00200:207:000000000-ALC1F:1:1106:6674:15046 1:N:0:5
ACTGGGTTTAAAGCGAGCGCAGGCGGTTTTTTAGGTCTGATGTGAAAGCCTTCGGCTTAACCGGAGAAGTGCATCGGAAACCGGGAGACTTGAGTGCAGAAGAGGACAGTGGAACTCCATGTGTAGCGGTGAAATGCGTAGATATATGGAAGAACACCAGTGGCGAAGGCGGCTGTCTGGTCTGTAACTGACGCTGAGGCTCGAAAGCATGGGTAGCGAACAGGATTAGATACCCCCGTA
+
GGGGGGGGGGGGGGGGGGGGGGGGGGGGGGGGGGGGGGGGGGGGGGGGGGGGGGGGGGGGGGGGGGGGGGGGGGGGGGGGGGGGGGGGGGGGGGGGGGGGGGCFGGGGGGGGGGGGGGGGGGGGGGGGGGGGGGGGGGGGGGGGGGGGGGGGGGGGGGGGGGGGGGGGGGGGGGGGGGGGGGGGGGGGGGGGGGDGGGGGGGGGGGGGGGGGGGGGGD?DGGFGGGGGGGGGGGGGGGGG
@M00200:207:000000000-ALC1F:1:1106:12238:15342 1:N:0:5
ACTGGGTATAAAGCGAGCGCAGGCGGTTTTTTAGGTCTGATGTGAAAGCCTTCGGCTTAACCGGAGAAGGGCATCGGAAACCGGGAGACTTGAGTGCAGAAGAGGACAGTGGAACTCCATGTGTAGCGGTGAAATGCGTAGATATATGGAAGAACACCAGTGGCGAAGGCGGCTGTCTGGTCTGTAACTGACGCTGAGGCTCGAAAGCATGGGTAGCGAACAGGATTAGATACCCGCGTA
+
GGGGGGGGGGGGGGGGGGGGGGGGGGGGGGGGGGGGGGGGGGGGGGGGGGGGGGGGGGGGGGGGDGGGGGGGGGGGGGDGGGGGGGGGGGDGGGGGGEFGGGGGGGGGGGGGGGGGGGGGGGGGGGGEGGGGGGGGGGGGGGGGGGDGGGGGGGGGGGGGGFFCEGGGGGGGGGGGGGGGGGGGGGGGGGGGGGGGGGGGFGGGGGGGGGGGGGGGGGGGGGGGGFGGGGFGGDFGGGGG
@M00200:207:000000000-ALC1F:1:1106:11471:16533 1:N:0:5
ACTGGGTTTAAAGGGAGCGCAGGCCGTGGGTTAAGCGTGTCGTGAAATTCCGTCGCTCAACGGCGGACGTGCGGCGCGAACTGGTCCACTTGAGTACGCGGGACGTTGGCGGAATTCGTGGTGTAGCGGTGAAATGCTTAGATATCACGAAGAACTCCGATTGCGAAGGCAGCTCACGGGAGCGCAACTGACGCTGAAGCTCGAAAGTGCGGGTATCGAACAGGATTAGATACCCTCGTA
+
GGGGGGGGGGGGGGGGGGGGGGGGGGGGGGGGGGGGGGGGGGGGGGGGGGGGGGGGGGGGGGGGGGGGGGGGGGGGGGGGGGGGGGGGGGGGGGGGGGGGGGGGGGGGGGGGGGGGGGGGGGGGGGGGGGGGGGGGGGGGGGGGGGGGGGGGGGGGGGGGGGGGGGGGGGGGGGGGGFGGGGGGGGGGGGGGGGGEGGGGGGGGGGGGFFGCGGGGGGFGGGGGGGGGGGGGGGGGGDG5
@M00200:207:000000000-ALC1F:1:1106:10852:18343 1:N:0:5
ATTGGGCTTAAAGCGTGCGTAGGCGGACAAGAAAGTCAGAAGTGAAATCCCGGGGCTTAACCCCGGAACTGCTTTTGAAACTCCTAGTCTAGAAACCGGAAGAGGTTGGCGGAATACCCAGTGTAGAGGTGAAATTCGCAGATATTGGGTAGAACACCGGTGGCGAAGGCGGCCAACTGGTCCGGCATTGACGCTGAGGCACGAAAGCGTGGGGAGCAAACAGGATTAGATACCCCCGTA
+
GGGGGGGGGGGGGGGGGGGGGGGGGGGGGGGGGGGGGGGGGGGGGGGGGGGGGGGGGGGGGGGGGGGGGGGGGGGGGGGGGGGGGGGGGGGGGGGGGGGGGGGGGGGGGGGGGGGGGGGGGGGFGGGGGFGGGGGGGGGGGGGGGGGGGGGGGGGGGGGGGGGGGGGGGGGGGGGGGGGGGGGGGGGGGGGGGGGGGGGGGGGGGGGGGGGGGGGGGGGGGGGGGGGGGGGGGGFGGGGG
@M00200:207:000000000-ALC1F:1:1106:5145:19854 1:N:0:5
ATTGGGTATAAAGGGCGTGTAGGCGGTTTACACAGTCAGATGTGAAATCCCCGGGCTTAACCTGGGAGCTGCATTTGATACGTGTAGACTAGAGTGTGAGAGAGGGTTGTGGAATTCCCAGTGTAGAGGTGAAATTCGTAGATATTGGGAAGAACACCGGTGGCGAAGGCGGCAACCTGGCTCATGACTGACGCTGAGGCGCGAAAGCGTGGGGAGCAAACAGGATTAGATACCCTCGTA
+
GGGGGGGGGGGGGGGGGGGGGGGGEGGGGGFFEGGGGFGGGGGGGGGGGGGGGGGGGGGGGGGGGGGGGGGGGGGGGGGGGGGGGGGGGGGGGGGGFG<EGGGGGGGGGGGGGGGGGGFFGFGGGGGGGGGFGGGGGGGGGGFGGGGFGGGGGGGGGGGGGGGGGGGGGGGGGCEGGGGG>,DCGGGGGGFGGGCEEGGFGGGGGGGGGGGGGGGGGGGGGFFGGGGGGGGGGGGGGGGG
@M00200:207:000000000-ALC1F:1:1107:16444:4567 1:N:0:5
ACTGGGCATAAAGCGTGGGTAGGTGGTCTGGGATGTGCCGTGTGAAAGCCCCGCGTTCATCGGGGGGAGGTCGCGGTAGACACTCAGACTAGAGGCATGCAGAGGGCAGTGGAATTCCCGGTGTAGTGGTGAAATGCGTAGATATCGGGAGGAACACCAGTGGCGCAAGCGGCTGCCTGGGCATGACCTGACACTGAGCCACGACGGCGTGGGGAGCAAACGGGATTAGATACCCGCGTA
+
GGGGGGGGGGGGGGGGGGGGGGGGGGGGGGGGFGGGGGGGGGGGGGGGGGGGGGGGGGGGGGGGGGGGGGGGGGGGGGGGGGGGGGGGGGGFFGGGGGGGGGGGFGGGGFGGGGGGGGGGGGGGGGFFGGFFFGGGGGEGGDGGGGGGGDGGEGGGFGGGCFGGGGGGGGGGGGGGFEGGGGGGGGGGGGGGGGGFGFFCFFEEGGGGGGGGGGGGGGGGGGGGGGGF=FCGGGGBGEGG
@M00200:207:000000000-ALC1F:1:1107:12677:4744 1:N:0:5
ACTGGGTTTAAAGCGCGCGTAGGTGGTTTGTTAAGTTGAATGTGAAATCCCCGGGCTCAACCTGGGAACTGCATCCAAAACTGGCAAGCTAGAGTATGGTAGAGGGTAGTGGAATTTCCTGTGTAGCGGTGAAATGCGTAGATATAGGAAGGAACACCAGTGGCGAAGGCGACTACCTGGACTGATACTGACACTGAGGTGCGAAAGCGTGGGGAGCAAACAGGATTAGATACCCCTGTA
+
GGGGGGGGGGGGGGGGGGGGGGGGGGGGGGGGGGGGGGGGGGGGGGGGGGGGGGGGGGGGGGGGGGGGGGGGGGGGGGFGGGGGGGGGGGGGGGGGGGGGGGGGGGGGGGGGGGGGGGGGGGGGFEGGGGGGGGGGGGGGGDFGGGGGGGGGGGGGGGGGGGGGGGGGGGGGGGGGGGGGGGGGGGFFFFGGGGGGGGGGGGGGGGGGGGGGGGGGGGGCGGGGGGGGGFGGGGGFGFGG
@M00200:207:000000000-ALC1F:1:1107:8485:4915 1:N:0:5
ACTGGGCTTAAAGGGCTCGCAGGCGGTTTCTTAAGTCTGATGTGAAAGCCCCCGGCTCAACCGGGGAGGGTCATTGGAAACTGGGAAACTTGAGTGCAGAAGAGGAGAGTGGAATTCCACGTGTAGCGGTGAAATGCGTAGAGATGTGGAGGAACACCAGTGGCGAAGGCGACTCTCTGGTCTGTAACTGACGCTGAGGAGCGAAAGCGTGGGGAGCGAACAGGATTAGATACCCTTGTA
+
GGFGGGFDFGGGGGGGGGGGDGGGGGGGGGGGGFFEEEGGGGGGGGGGGGGGCGGGDGGGGGGGGDEGG7BFFEEGGGGGGGFGGGGGGGGGGGGGGGGGFGGGFFDGGGGGGGGGGGGGGGGGGGGGGGGGGGGGGGGGGGFGGGFGCFGEEFGGGEFFGGGGGGCEGGGGGC@EFGGGGGGGGGGGGGGGGGGEEGGGGGGGEGGGGGEEE*3CDGGEGEGGGGC=4F7CGCCFG:FF
@M00200:207:000000000-ALC1F:1:1107:22615:5702 1:N:0:5
ATTGGGTGTAAAGGGCGTGTAGGCGGTTTACACAGTCAGATGTGAAATCCCCGGGCTTAACCTGGGAGCTGCATTTGATACGTGTAGACTAGAGTGTGAGAGAGGGTTGTGGAATTCCCAGTGTAGAGGTGAAATTTGTAGATATTGGGAAGAACACCGGTGGCGAAGGCGGCAACCTGGCTCATGACTGACGCTGAGGCGCGAAAGCGTGGGGAGCAAACAGGATTAGATACCCTAGTA
+
GGGFGGGGGGGGGGGGGGGGGGGGGGGGGGGGGGGGGGGGGGGGGGGGGGGGGGGGGGGGGGGGGGGGEGGGGGGGGGGGGGGGGGGGGGGGGFGGFGGGGGGGGGGGGGGGGGGGGGGGGGGGGGGGGGFGGGGGGGCGCGGGGGGGDGGGGGGGGGGGGGGGGGGGGGGGGGDGGGGGGFGGGGECEFGGGGGGGFGGGGGGGGGGGGGGDEGGDGGGGGGGGGGFGFGGGFFFGFGG
@M00200:207:000000000-ALC1F:1:1107:6151:6936 1:N:0:5
ATTGGGCTTAAAGGGTGCGCAGGCGGACTCGTCAAGTCAGCGGTAAAAATTCGGGGCTCAACCCCGTCCTGCCGTTGAAACTGACGAGCTGGAGTGCGACAGAGGAATGCGGAATGCGAGGTGTAGCGGTGAAATGCATAGATATCGCGCAGAACTCCGATTGCGAAGGCAGCGTTCCATGTCGTAACTGACGCTCAGGCACGAAAGCGTGGGGATCGAACAGGATTAGATACCCGAGTA
+
CECFGEGGCCDFAFEFGGGGE@FFGGEGGFGEGDCECFDGGGGGE7@CFGFGG<CFGCG,EEFGGCEFGC<FDFCFGGECFGGGGGCGGCEGGGDFCFGGGGDF7FGGGGGCF@FFGGEED=F>BFDGCFF3FECFGGGFEGCFAFEGGGGG<FCEGGGECEFG@FC*<7CGGGEEEGCGGG?FGGGECFFGGGGGEGGGGCEEECCFGGDEEG3EGG5CGCCC1*:>D?GGGGFDGFGG
@M00200:207:000000000-ALC1F:1:1107:25768:7766 1:N:0:5
ACTGGGTTTAAAGCGCGCGCAGGCGGTTTCTTAAGTCTGATGTGAAAGCCCACGGCTCAACCGTGGAGGGTCATTGGAAACTGGGGAACTTGAGTGCAGAAGAGAAAAGCGGAATTCCACGTGTAGCGGTGAAATGCGTAGAGATGTGGAGGAACACCAGTGGCGAAGGCGGCTTTTTGGTCTGTAACTGACGCTGAGGCGCGAAAGCGTGGGGAGCAAACAGGATTAGATACCCTAGTA
+
GGGGGGGGGGGGGGGGGGGGGGGGGGGGGGGGGGGGGGGGGGGGGGGGGGGGGGGGGGGGGGGGGGGGGGGGGGGGG@GGGGGGGGGGGGGGGGGGGGGGGGGGGGGGGGGGGGGGGGGGGGGGGGGGGGGGGGGGGGGGGGGGGGGGGGGGGGFGGGGGGGGGGGGGGGGGGGGGGGGGGGGGGGGCFGGGGGGGGGGGGDGGGCEGGGGGGGGGGFGGGGGCFFGGGFGGGFGFGFGG
@M00200:207:000000000-ALC1F:1:1107:18286:7963 1:N:0:5
ATTGGGTATAAAGCGCGCGTAGGTGGTTTGTTAAGTTGAATGTGAAATCCCCGGGCTCAACCTGGGAACTGCATCCAAAACTGGCAAGCTAGAGTATGGTAGAGGGTGGTGGAATTTCCTGTGTAGCGGTGAAATGCGTAGATATAGGAAGGAACACCAGTGGCGAAGGCGACCACCTGGACTGATACTGACACTGAGGTGCGAAAGCGTGGGGAGCAAACAGGATTAGATACCGTGTA
+
GGGGGGGGGGGGGGGCGGGGEGGFGGGGGGGGGGGGDCACFGGGGGGGGGCEFGGGGGGFGGGGFF8FGGGGGGAFGGFGGGGGGFCFGGGGGGGG9FFGFGGGGGGGGGGGGGGGG9FFGGCEEGGGGGGGGFGGGGGGGGGGGFGFG<AEGGGGGGCFF<FGGGGGGGGGGGCFGGGGCGGGFFF9FFFGCGGG9EG<=FDGGDEEEEGGGGGCDGGFGGFGG<>DFFGGGGGFFFC
@M00200:207:000000000-ALC1F:1:1107:14408:12113 1:N:0:5
ATTGGGTTTAAAGGGCGTGTAGGCGGTTTACACAGTCAGATGTGAAATCCCCGGGCTTAACCTGGGAGCTGCATTTGATACGTGTAGACTAGAGTGTGAGAGAGGGTTGTGGAATTCCCAGTGTAGAGGTGAAATTCGTAGATATTGGGAAGAACACCGGTGGCGAAGGCGGCAACCTGGCTCATGACTGACGCTGAGGCGCGAAAGCGTGGGGAGCAAACAGGATTAGATACCCGTGTA
+
GGGGGGGGGGGGGGGGGGGGGGGGGGGGGGGGGGGGGGGGGGGGGGGGGGGGGGGGGGGGGGGGGGGGGGGGGGGGGGGGGGGGGGGGGGFGGGGGGGGGGGGGGGGGGGGGGGGGGGGGGGGGGGGGGGGFGGGGGGGGGGGGGGGGGGGGGGGGGGGGGGGDGGGGGGGGGGGGGGGGGGGGGGFFGGGGGGGGGGGGDEGGGGGGGEGGGGGGGGGGGGFGFGGGCBGFG6C;;>GG
@M00200:207:000000000-ALC1F:1:1107:24497:13265 1:N:0:5
ATTGGGTGTAAAGCGTCCGTAGCTGGCTTGTTAGATGCCTGGGTAAATCGATGCGCTCAACGCATCGAATTCCGGGTAGACCGGCAAGCTTGGGACCGGGAGAGGCATGGGCTACTCGCGGGGTAGGGGTAAAATCCTGTAATCCTGCGGGGAGGACCAGTGGCGAAGGCGCCATGCTAGAACGGCCCTGACAGTGAGGGACGAAGCCCTGGGGCGCAAACCGGATTAGATACCCCCGTA
+
FFFCGCF7FGGAGGGCB7CGFGF<FFGC<FFFFFFGGGAFFCFADFEGC:8EC:CFFFEGGGC7@FFFFGGGGFBFGEGCEDGEGCGGGFFFCFDFGGGG@GGBEGDFGGGF<F8EFEGGGCC<FGGGGG@FFGGGGGCBFFGGG?::FEE>CF:CFG*C<<AGGGGDGF:?E>C+AEGFGGGDG8*2;;8C+<:CFFCA5E8CGE=F8CCCFEGEGG*>FGGGDC*9C=:DFGGFGBG3
@M00200:207:000000000-ALC1F:1:1107:18042:17415 1:N:0:5
ATTGGGTTTAAAGGGAACGCAGGCGGTCTTTTAAGTCTGATGTGAAAGCCTTCGGCTTAACCGAAGTCGGGCATTGGAAACTGGGAGACTTGAGTGCAGAAGAGGAGAGTGGAACTCCATGTGTAGCGGTGAAATGCGTAGATATATGGAAGAACACCAGTGGCGAAAGCGGCTCTCTGGTCTGTAACTGACGCTGAGGTTCGAAAGCGTGGGTAGCAAACAGGATTAGATACCCCCGTA
+
GGGGGGGGGGGGGGGGGGGGGGGGGGGGGGGGGGGGGGGGGGGGGGGGGGGGGGGGGGGGGGGGGGGGGGGGGGGGGGGGGGGGGGGGGGGGGGGGGGGGGGGGGGGGGGGGGGGGGGGGGGGGGGGGGGGGGGGGGGGGGGGGGGGGGGGGGGGGGGGGGGGGGGGGGGGGGEGGGGGGGGGGGGGFFGGGGGGGGGGGGGGGGGGGGGGGGGGGGGGGGGGGGGGGGFGGGGGFGEDG
@M00200:207:000000000-ALC1F:1:1107:5863:19692 1:N:0:5
ATTGGGTTTAAAGGGAACGCAGGCGGTCTTTTAAGTCTGATGTGAAAGCCTTCGGCTTAACCGAAGTCGGGCATTGGAAACTGGGAGACTTGAGTGCAGAAGAGGAGAGTGGAACTCCATGTGTAGCGGTGAAATGCGTAGATATATGGAAGAATACCAGTGGCGAAAGCGGCTCTCTGGTCTGTAACTGACGCTGAGGTTCGAAAGCGTGGGTAGCAAACAGGATTAGATACCCTGGTA
+
GGGGGGGGGGGGGGGGGGGGGGGGGGEGGGGGGGGGGGGGGGGGGGGGGGGGGGGGGGGGGGGGGGGGGGGGGGGGGGGGGGGGGGGGGGGGGGGGGGGGGGGGGGGGGGGGGGGGGGFFGFGGGG9FGGEGGGGGGGEEGFFFGGGGGGGGGGGGGGFGGFGGGGCGGFGGDGGGGGGGGGFGGGGB@BGFEC8EGGGFGEE:@=CCECGGDGFGCEGGGGGGGGGGCCGGFGGFGFGG
@M00200:207:000000000-ALC1F:1:1107:17575:22249 1:N:0:5
ATTGGGTGTAAAGGGAGCGTAGGTGGCTCTATAAGTCAGATGTGAAATCCCCGGGCTTAACCTGGGAACTGCATCTGAAACTGTAGAGCTAGAGTATGTGAGAGGAAGGTAGAATTCCAGGTGTAGCGGTGAAATGCGTAGAGATCTGGCGGAATACCGATGGCGAAGGCAGCCTTCTGGCATAATACTGACACTGAGGCTCGAAAGCGTGGGTAGCAAACAGGATTAGATACCCTGGTA
+
-CCFFGGGGGG<FGCCE7B6@CGGGFGGFEGFDGGGGGG9CFGFFFFGGGGGGGDGCGGGGGGGGGFFFFGCF9CFFGGGGCFGGGD<?<EFGGGGGCFGGGGGEGGEGGGGGGGGGFAAEEFG9FCFDFEFGGGFAFGGD@FGGGGG9,>C@FEG9=B@FFCGGGGDGGFGEGFGGFGCGB9FFFGGGGCFFF6CCFFFC7CEC:C6*:>5CEFGG?9CC5>4<FGC8+:7CF*;=FCD
@M00200:207:000000000-ALC1F:1:1107:19923:23611 1:N:0:5
ATTGGGTTTAAAGCGTGTGTAGGCGGTTTATTAAGTCCGAGATGAAAGGCTGAGGCTTAACCTCAGTTTGTTTCGGAAACTGGTAGACTAGAGTGCAGTAGAGGCAATTGGAATTCATAGTGTAGCGGTAAAATGCGTAGATATTATGAGGAACATCAGTGGCGAAGGCGAATTGCTGGGCTGTTACTGACGCTGAGACACGAAAGCGTGGGGAGCAAATAGGATTAGATACCCCAGTA
+
GGGGGGGGGGGGGGGGGGGGGGGGGGGGGGGGGGGGGGGGGGGGGGGGGGGGGGGGGGGGGGGGGGGGGGGGGGGGGGGGGGGGGGGGGGGGGGGGGGGGGGGGGGGGGGGGGGGGFGGGGGGGGGGGGGGGGGGGGGGGGGGGGGGGGGGGGGGGGGGGGGGGGGCEGGGGGGFGGGGGG>EFGGGFGGGDEGGGGGGGGGGGGCGCGDGDECCECF<+=CFFDFFFF=FF+<8AEFG
@M00200:207:000000000-ALC1F:1:1108:12772:2493 1:N:0:5
ATTGGGTTTAAAGGGAACGCAGGCGGTCTTTTAAGTCTGATGTGAAAGCCTTCGGCTTAACCGAAGTCGGGCATTGGAAACTGGGAGACTTGAGTGCAGAAGAGGAGAGTGGAACTCCATGTGTAGCGGTGAAATGCGTAGATATATGGAAGAATACCAGTGGCGAAAGCGGCTCTCTGGTCTGTAACTGACGCTGAGGTTCGAAAGCGTGGGTAGCAAACAGGATTAGATACCCGAGTA
+
FGGGGGGGGGGGGGGGGGGGGGGGGGGGGGGGGGGGGGGGGGGCGGGGGFGGGGGGGGGGGGGGGGGGGGGGGGGGGGGGGGGGGGGGGGGGGGGGGGGGGGGGGGGGGGGGGGGGGGGGGGGGGGGGGGGGGGGGGGGGGGCGGGGGGGGGGFGGGGGGGGGGD@CCEGGGGGGGGGGGGGGGGDGGGFGGGGGGDE8>FFGGGGGGGGGGDGGGGGGGGFFG;FGGGFDGGGGDE5:F
@M00200:207:000000000-ALC1F:1:1108:20413:3613 1:N:0:5
ATTGGGCTTAAAGGGCGTGTAGGCGGTTTACACAGTCAGATGTGAAATCCCCGGGCTTAACCTGGGAGCTGCATTTGATACGTGTAGACTAGAGTGTGAGAGAGGGTTGTGGAATTCCCAGTGTAGAGGTGAAATTCGTAGATATTGGGAAGAACACCGGTGGCGAAGGCGGCAACCTGGCTCATGACTGACGCTGAGGCGCGAAAGCGTGGGGAGCAAACAGGATTAGATACCCTAGTA
+
GGGGGGGGGGGGGGGGGGGGGGGGGGGGGGGGGGGGGGGGGGGGGGGGGGGGGGGGGGGGGGGGGGGGGGGGGGGGGGGGGGGGGGGGGGGGGGGGGGGGGGGGGGGGGGGGGGGGGGGGGGGGGGGGGGGGGGGGGGGGGGGGGCFFGGGGFGFFEEGGGGGFGGGGGGGGGGGGGGGGGGGGGGGFFGGGGGGGGGGGGDGGGGGGGEGGDGEDGGGGGGGGFFGFGFGCFGGFFGDG
@M00200:207:000000000-ALC1F:1:1108:22756:4619 1:N:0:5
ATTGGGTTTAAAGGGCTCGCAGGCGGTTTCTTAAGTCTGATGTGAAAGCCCCCGGCTCAACCGGGGAGGGTCATTGGAAACTGGGAAACTTGAGTGCAGAAGAGGAGAGTGGAATTCCACGTGTAGCGGTGAAATGCGTAGAGATGTGGAGGAACACCAGTGGCGAAGGCGACTCTCTGGTCTGTAACTGACGCTGAGGAGCGAAAGCGTGGGGAGCGAACAGGATTAGATACCCGTGTA
+
GFGGGGEGGGGGGGGGGGGGGGGGGGFFGGGGFFGGGGGFGGGGGGGGGGGDGGGGGGGGEGGGGGGGGGFGGGGGGGCFGFGGGGGGGGFGGGGGGGGGGGGGGGGGGGGGGGGGGGGGGFGGGGGGGGGGGGGGGGGGGEGGGGGGGFFEEGGGGGGGGFGGFFGGGGGGGGGFGFCEFDEEFFGGGGGGGGGGGGGGGGGGGGGGCCEGEECGGGDGEGGF?FGGGFGGGGFCDCBG
@M00200:207:000000000-ALC1F:1:1108:5668:4899 1:N:0:5
ACTGGGTTTAAAGGGAACGCAGGCGGTCTTTTAAGTCTGATGTGAAAGCCTTCGGCTTAACCGAAGTCGGGCATTGGAAACTGGGAGACTTGAGTGCAGAAGAGGAGAGTGGAACTCCATGTGTAGCGGTGAAATGCGTAGATATATGGAAGAACACCAGTGGCGAAAGCGGCTCTCTGGTCTGTAACTGACGCTGAGGTTCGAAAGCGTGGGTAGCAAACAGGATTAGATACCCGAGTA
+
GFGGGGGGGGFGGGGGGDFEGGGGGGGGGGGGGGFCGGGGGGGGGGGGGGGGGGGGGGGGEGGGGGGGGDGGGGGGGGGGGGGFGGGCGFGGFGGGGGGGGGGGGGEGGGGGGGGFGGGGGGGGCGGGGGGGGFGGFGGGGGGGGGGGGFGGFGGGGGGGGGGGGGDGGCGGGGGGFFFGGGGGGGGGFFG8:>8C8CFGGGGGFGGGGGEGGGGGGGFGGGGGFGGFGFGGFGGDDEBG
@M00200:207:000000000-ALC1F:1:1108:21475:6412 1:N:0:5
ACTGGGCTTAAAGCGAGCGCAGGTGGTTTAATAAGTCTGATGTAAAAGGCAGTGGCTCAACCATTGTGTGCATTGGAAACTGTTAGACTTGAGTGCAGTAGAGGAGAGTGGAATTCCATGTGTAGCGGTGAAATGCGTAGATATATGGAGGAACACCGGTGGCGAAAGCGGCTCTCTGGACTGTAACTGACACTGAGGCTCGAAAGCGTGGGTAGCAAACAGGATTAGATACCCGAGTA
+
FFEECDDFGGGFEFGCFEFECCC,EDBCFCFFGFFE<DFFGCFEEC@FGGDFGGGCDCC<FGCFGGGFGGGGCEFFFCEFFGEGGFFEFAEG@FGGEGEC<CF@=FCGFGGG@F@EFFCFFFFFGCFCFCEGFBAFF@CGGGGCE=FFGGDEF<FGGGGGGDGCFEEGGGGC6F6DFF7DEEGFF;FCFGGGGGGGGFDC>EE6:;ECC<?CEGGG7C8CECFF@777DFG:70>DB=@
@M00200:207:000000000-ALC1F:1:1108:12551:6592 1:N:0:5
ATTGGGCTTAAAGGGCGTGTAGGCGGTTTACACAGTCAGATGTGAAATCCCCGGGCTTAACCTGGGAGCTGCATTTGATACGTGTAGACTAGAGTGTGAGAGAGGGTTGTGGAATTCCCAGTGTAGAGGTGAAATTGGTAGATATTGGGAAGAACACCGTTGGCGAAGGCGGCAACCTGGCTCATGACTGACGCTGAGGCGCGAAAGCGTGGGGAGCAAACAGGATTAGATACCCCAGTA
+
GGGGGGGGGGGGGGGGGGGGGGGGGGGGGGGGGGGGGGGGGGGGGGDEFGG@FG:+CEFAG@<FFC,B7C<E8FGCE9?C<<9,CCEC5<<C?<9<5<,55C4BF7F<+8B4F<FEGG<A,:C@99,E85:FG<FE,,75A,:7F,FC=F@+F>ADG7>,+@>:3F7F::CCBF>F:,FDCG?,;,>8,2,6::5:8BCCCCCE>5=9*=EGG8877EGEC5C>1C*9967*0>C*0*.?
@M00200:207:000000000-ALC1F:1:1108:21364:7102 1:N:0:5
ATTGGGTTTAAAGGGTGCGTAGGCGGCAGAGCAAGTCAGCGGTGAAAGACCGGGGCTCAACCCCGGGGCTGCCGATGATACTGCTGGGCTGGGATACGGTCGAGGCCGGAGGAATGTGCGGTGTAGCGGTGAAATGCATAGATATCACACAGAACACCGATTGCGAAGGCATCTCACGAGGCAGGGACTGACGCTGATGCACGAAAGTGCGGGGATCAAACAGGATTAGATACCCTAGTA
+
GGGGGFGGGGFGGGGGGDGGCFGGGEGGGGGGGGGGGGGGGGGGGGGGGGGGGEEGGGGDGGGGGGGGGGGGGGEGGGGGGGGGGGFDGGGGGGGGGGGGGCCFGGGGGCFG@FGGGGGGGGGGFGGGGGG@FFCFGGGGFGGGGGGGGGDGGGGGGGGGGGGGG:BFEGGGGGGGGGDGDGGEGDGGGGGGEEGGCGGGDGFCCEGGGC::>CEGFGEGGGG>:FGG4@FGGFGG:F:7
@M00200:207:000000000-ALC1F:1:1108:11476:7688 1:N:0:5
ATTGGGTGTAAAGGGTGCGTAGGTGGTGAGGTAAGTCGGATGTGAAATCTCCGGGCTCAACCCGGAAATGGCATTGGAAACTACCTTGCTAGAGGATTTGAGGGGGGATTGGAATACTTGGTGTAGCAGTGAAATGCGTAGATATCAAGTGGAACACCAGTGGCGAAGGCGAATCCCTGGAAAATACCTGACACTGAGGCACGAAAGCTAGGGGAGCAAACAGGATTAGATACCCGCTA
+
GGGGGGGGGGGGGGGGGGGGGGGGGGGGGGGGGGGGGGGGGGGGGGGGGGGGGGGGGGGGGGGGGGGGGGGGGGGGGGGGGGGGGGGGGGGGGGFFGGGGGGGGGGGGGGFGFFFFGGGGGGGGGFGFGEGGGGGGGGGGGGGGGGGGGGGDFGGGGGGGGGFGGGGDGGGGGGGGGGGGFGGFGGGGGGGGGGGGGFGGGGGGGGGGGFGGGGDDGGGGGDFF?GGGGFGGGGGDFGB
@M00200:207:000000000-ALC1F:1:1108:13585:9783 1:N:0:5
ATTGGGTATAAAGGGAGCGCAGACGGGTCTTTAAGTCAGTTGTGAAAGTTTGCGGCTCAACCGTAAAATTGCAGTTGATACTGGAGACCTTGAGTGCGGTATAGGCAGGCGGAATTCGTGGTGTAGCGGTGAAATGCTTAGATATCACGAAGAACTCCGATTGCGAAGGCAGCTTGCTGGACCGTTACTGACGCTGAGGCTCGAAAGTGCGGGTATCAAACAGGATTAGATACCCCAGTA
+
GGGGGGGGGGGGGGGGGGGGGGGGGGGGGGGGGGGGGGGGGGGGGGGGGGGGGGGGGGGGGGGGGGGGGGGGGGGFGGGGGGGGGGGGGGGGGGGGGGGGGGGGGGGGGGGGGGGGGGGGGGGGGGGEGGGGGGGGGGGGGGGGGGGGGGGGGGGGGGGGGGGGGGGGGGGGGGGGGGGGGGGGGGGGGGGGGGGGEGGGGGGGGGGGG@EEE4:<FGGGCFCGBGFDGFGGCDF*7EFG
@M00200:207:000000000-ALC1F:1:1108:27370:12039 1:N:0:5
ACTGGGTTTAAAGGGCGTGTAGGCGGTTTACACAGTCAGATGTGAAATCCCCGGGCTTAACCTGGGAGCTGCATTTGATACGTGTAGACTAGAGTGTGAGAGAGGGTTGTGGAATTCCCAGTGTAGAGGTGAAATTCGTAGATATTGGGAAGAACACCGGTGGCGAAGGCGGCAACCTGGCTCATGACTGACGCTGAGGCGCGAAAGCGTGGGGAGCAAACAGGATTAGATACCCGAGTA
+
FGGGGGFGGGGGGGGGGGGGGGGGGGFGGGGGGGGGGGGGGDGFGGGFFDFFGGGGGGGGGGGGGGFFCFFGGGGGGGGGGGFGFGGGGFGGGGFFFGGGFGGGGGGGGGGGGGGGGGGGGFBFDGGGGEGGGGGGFDFGGGGGGGGGGGGGGGFCGCCFGGGFGGGGGGGGGGGGGGGGGGGFDFCFGGGGGGDGGGGFGGDGGCGGEFGGECEDCCFGGCGGB6DFCFCGC<DCEGFF
@M00200:207:000000000-ALC1F:1:1108:16605:16769 1:N:0:5
ATTGGGTGTAAAGGGCGTGTAGGCGGTTTACACAGTCAGATGTGAAATCCCCGGGCTTAACCTGGGAGCTGCATTTGATACGTGTAGACTAGAGTGTGAGAGAGGGTTGTGGAATTCCCAGTGTAGAGGTGAAATTCGTAGATATTGGGAAGAACACCGGTGGCGAAGGCGGCAACCTGGCTCATGACTGACGCTGAGGCGCGAAAGCGTGGGGAGCAAACAGGATTAGATACCCGTGTA
+
FGFGCFFGGGGFGGGEGCGEGGGGGGGEGGGGDFEFFCFD9FFGGGGGGGGGGG@EGFGGGGGGGG8CGFGGFGCFGGGGGFEFGGGGGDFGGG?EFFGGGDFGGG:FGGEFGGGGGGGFG,CFGGGG?EDFC<?FCFFFGGGFGGGGGGGEGFGGGG@FFFDFGGGGGGG88FCB:EGFGEGGFFCCCGGGGD5CG:CGGGGG87EEE<CCE8/935C?F<D;?GGGGFGG7CFGFC.C
@M00200:207:000000000-ALC1F:1:1108:23715:22314 1:N:0:5
ACTGGGTTTAAAGGGCGTGTAGGCGGTTTACACAGTCAGATGTGAAATCCCCGGGCTTAACCTGGGAGCTGCATTTGATACGTGTAGACTAGAGTGTGAGAGAGGGTTGTGGAATTCCCAGTGTAGAGGTGAAATTCGTAGATATTGGGAAGAACACCGGTGGCGAAGGCGGCAACCTGGCTCATGACTGACGCTGAGGCGCGAAAGCGTGGGGAGCAAACAGGATTAGATACCCTCGTA
+
FGGGGGFFEGGFGDF;C@:FF9FFGDGGGGGGGGGEFGGGGEFGGGGFGGGGCFFGCFDFFGFFG@FGGGFDGGGGGGGAFCCFFFFFGDFFEFFCFFGFDFC:FGGG@EE7FEFFAEEFE?FAFGA<FF+EFC<F<BF<FGAEEEF<BF<>FDFFGGDFFDGGGGG:EGGGGGGGGF>D@CDGFE<E=;CGGCCEGGCEE=88:*>8=GGG58*9):;+C5>21CFDCFFGGG*9@5:G
@M00200:207:000000000-ALC1F:1:1109:25352:3516 1:N:0:5
ATTGGGTTTAAAGCGCGCGCAGGCGGTCTCTTAAGTCTGATGTGAAAGCCCCCGGCTCAACCGGGGAGGGTCATTGGAAACTGGGAGACTTGAGGACAGAAGAGGAGAGTGGAATTCCAAGTGTAGCGGTGAAATGCGTAGATATTTGGAGGAACACCAGTGGCGAAGGCGGCTCTCTGGTCTGTTACTGACGCTGAGGCGCGAAAGCGTGGGGAGCAAACAGGATTAGATACCCCCGTA
+
GGGGGGGGGGGGGGGGGGGGGGGGGGGGGGGGGGGGGGGGGGGGGGGGGGGGGGGGGGGGGGGGGGGGGGGGGGGGGGGFGGGGGGGGGGGGGGGGGGGGGGGGGGGGGGGGGGGGGGGGGGGGGGGGGGGGGGGGGGGGGGGGDFGGGGGGGGGGFGGGGGGGGGGGGGGGGGDGCGGGGFEFGFFFDGGGGGGGGGGGGGGGGGGGGGEGGGGGGGGGEFGGG<A??FGF<C99<GGG
@M00200:207:000000000-ALC1F:1:1109:22452:6636 1:N:0:5
ATTGGGCGTAAAGGGCGTGTAGGCGGTTTACACAGTCAGATGTGAAATCCCCGGGCTTAACCTGGGAGCTGCATTTGATACGTGTAGACTAGAGTGTGAGAGAGGGTTGTGGAATTCCCAGTGTAGAGGTGAAATTCGTAGATATTGGGAAGAACACCGGTGGCGAAGGCGGCAACCTGGCTCATGACTGACGCTGAGGCGCGAAAGCGTGGGGAGCAAACAGGATTAGATACCCTGGTA
+
GGGGGGGGGGGGGGGGGGGGGGGGGGGGGGGGGGGGGGGGGGGGGGGGGGGGGGGGGGGGGGGGGGGGGGGGGGGGGGGGGGGGGGGGGGGGGGGGGGGGGGGGGGGGGGGGGGGGGGGGGGGGGGGGGGGGGGGGGGGGGGGGGGGGGGGGGGGGGGGGGGGGGGGGGGGDGGGGGGGGGGGGGGGGGGGGGGGGGGGGGGGCEEGFGEGGGDGGGGGCGGGGDGFEBFGGGGGGGGGG
@M00200:207:000000000-ALC1F:1:1109:15897:7793 1:N:0:5
ATTGGGTTTAAAGGGAGCGTAGGTGGCTCTATAAGTCAGATGTGAAATCCCCGGGCTTAACCTGGGAACTGCATCTGAAACTGTAGAGCTAGAGTATGTGAGAGGAAGGTAGAATTCCAGGTGTAGCGGTGAAATGCGTAGAGATCTGGAGGAATACCGATGGCGAAGGCAGCCTTCTGGCATAATACTGACACTGAGGCTCGAAAGCGTGGGTAGCAAACAGGATTAGATACCCGCGTA
+
GGGGGGGGGGGGGGGGGGGGGGGGGGGGGGGGGGGGGGGGGGGGGGGGGGGGGGGGGGGGGGGGGGGGGGGGGGGGGGGGGGGGGGGGGGGGGGGGGGGGGGGGGGGGGGGGGGGGGGGGGGGGGGGGGGGGGGGGGGGGGGGGGGGGGGGGGGGGGGGGGGEGGGGGGGGGGDFGGGGGGGGGGGGGGGGGGGGGGFFGGGGGGGGGGGGGGGGGGGGGGGGGGGFFEFFGGGGGGGGG
@M00200:207:000000000-ALC1F:1:1109:11996:8901 1:N:0:5
ACTGGGTTTAAAGGGCGTGTAGGCGGTTTACACAGTCAGATGTGAAATCCCCGGGCTTAACCTGGGAGCTGCATTTGATACGTGTAGACTAGAGTGTGAGAGAGGGTTGTGGAATTCCCAGTGTAGAGGTGAAATTCGTAGATATTGGGAAGAACACCGGTGGCGAAGGCGGCAACCTGGCTCATGACTGACGCTGAGGCGCGAAAGCGTGGGGAGCAAACAGGATTAGATACCCTCGTA
+
GGGGGGGGGGGGGGGGGGGGGGGGGGGGGGGGGGGGGGGGGGGGGGGGGGGGGGGGGGGGGGGGGGGGGGGGGGGGGGGGGGGGGGGGGGGGGGGGGGGGGGGGGGGGGGGGGGGGGGGGGFGGGCFGGGGGGGGGGGGGGGGGGGGGGGFFFGGGGGGGGGDGGGGGGGGGGGEGGGGGGGGGGGGGGGGGGGDEGGGGGGGGGGGGGGGGGGGGGGGGGGGGGFFG?FGDGGGGGGGG
@M00200:207:000000000-ALC1F:1:1109:15729:9348 1:N:0:5
ACTGGGTATAAAGCGAGCGCAGGCGGTTTTTTAGGTCTGATGTGAAAGCCTTCGGCTTAACCGGAGAAGGGCATCGGAAACCGGGAGACTTGAGTGCAGAAGAGGACAGTGGAACTCCATGTGTAGCGGTGAAATGCGTAGATATATGGAAGAACACCAGTGGCGAAGGCGGCTGTCTGGTCTGTAACTGACGCTGAGGCTCGAAAGCATGGGTAGCGAACAGGATTAGATACCCGGGTA
+
GGGGGGGGGGGGGGGGGGGGGGGGGGGGGGGGGGGGGGGGGGGGGGGGGGGGGGGGGGGGGGGGGGGGGGGGGGGGGGGGGGGGGGGGGGGGGGGGGGGGGGGGGGGGGGGGGGGGGGGGGGGGGGGGGGGGGGGGGGGGGGGGGGGGGGGGGGGGGGGGGGFGGGGGGGGGGDGGGGGGGGGFGGGGDGGGGGGGGGGGGGGGGGGGGGGGGCGGGGGGGGFGGFFE?FGGGGGGGDGG
@M00200:207:000000000-ALC1F:1:1109:4654:10453 1:N:0:5
ATTGGGCTTAAAGGGCGTGTAGGCGGTTTACACAGTCAGATGTGAAATCCCCGGGCTTAACCTGGGAGCTGCATTTGATACGTGTAGACTAGAGTGTGAGAGAGGGTTGTGGAATTCCCAGTGTAGAGGTGAAATTCGTAGATATTGGGAAGAACACCGGTGGCGAAGGCGGCACCCTGGCTCATGACTGACGCTGAGGCGCGAAAGCGTGGGGAGCAAACAGGATTAGATACCCCAGTA
+
FGGGGG@FGGGGGGGGGEGGGGGGGG:FG<<CEFGGGGGGGGGGGGGGGGGF:FFGGGGGGGFFGGGDGGGG8CEFCFDGG7:CFCAFGGFGGGGDED9FGGGGGCF<FFGGGGGGGGGGGGGGGG9FFGFGFGGAFGGGCFGGGGGGGGDCFFGGGG7FGGGGGGGFFFEEE5*4>FGGGBFF;2@EGGGGDGEGGGGG5EGGGGGGGGGGGEG=EGCFGCFF5FDC<FG7?FGFDGGG
@M00200:207:000000000-ALC1F:1:1109:7572:12641 1:N:0:5
ATTGGGTATAAAGGGAACGCAGGCGGTCTTTTAAGTCTGATGTGAAAGCCTTCGGCTTAACCGAAGTCGGGCATTGGAAACTGGGAGACTTGAGTGCAGAAGAGGAGAGTGGAACTCCATGTGTAGCGGTGAAATGCGTAGATATATGGAAGAACACCAGTGGCGAAAGCGGCTCTCTGGTCTGTAACTGACGCTGAGGTTCGAAAGCGTGGGTAGCAAACAGGATTAGATACCCGCGTA
+
GGGGGGGGGGGGGGGGGGGGGGGGGGGGGGGGGGGGGGGGGGGGGGGGGGGGGGGGGGGGGGGGGGGGGGGGGGGGGGGGGGGGGGGGGGGGGGGGGGGGGGGGGGGGGGGGGGGGGGGGGGGGGGGGGGGGGGGGGGGCGGGGGGGGGGGGGGGGGEGGGGCEGGGGGGGGGCEGGGGDGGGGGGGGGGGGGGGGGGGGGGGGGGGGGGGGGGGGGGCEGGGGGGFF@FGGGC8DGGGG
@M00200:207:000000000-ALC1F:1:1109:5167:13364 1:N:0:5
ATTGGGTTTAAAGGGTGCGTAGGCGGCCTGTTAAGTCAGCGGTGAAAGGTTGTCGCTCAACGATGAAATTGCCGTTGAAACTGGCGGGCTAGAGTACGGACGAGGTATGCGGAATGCGTGGTGTAGCGGTGAAATGCATAGATATCGCGCAGAACGCCGATTGCGGAGGCAGCGTGCCGTCGCCGGTCTGACGCTGAGGCACGAAAGCGTGGGGATCGAACAGGATTAGATACCCGGGTA
+
GGGGGGGGGGGGGGGGGGGGGGGGGGGGGGGGGGGGGGGGGGGGGGGGGGGGGGGGGGGGGGGGGGGGGGGGGGGGGGGGGGGGGGGGGGGGGGGGGGGGGGGGGGGGGGGGGGGGGGGGGGGGGGGGGGGGGGGGGGGGGGGGGGGGGGGGGGGGGGGGGGGGGGGGGGGDECGGGGGGGGGGGGGGGGGGGGGGGGGGGGGGGGGGGGGGGGGGGGGGGGGGDGBC?FGGGGGGGGGG
@M00200:207:000000000-ALC1F:1:1109:29144:14939 1:N:0:5
ACTGGGTTTAAAGGGCGTGTAGGCGGTTTACACAGTCAGATGTGAAATCCCCGGGCTTAACCTGGGAGCTGCATTTGATACGTGTAGACTAGAGTGTGAGAGAGGGTTGTGGAATTCCCAGTGTAGAGGTGAAATTCGTAGATATTGGGAAGAACACCGGTGGCGAAGGCGGCAACCTGGCTCATGACTGACGCTGAGGCGCGAAAGCGTGGGGAGCAAACAGGATTAGATACCCTAGTA
+
GGGGGGGGGGGGGGGGGGGGGGGGGGGGGGGGGGGGGGGGGGGGGGGGGGGGGGGGGGGGGGGGGGGGGGGE=FGGGGGGGGFGGGGGGGGGGGGFGGFGGGFGGGGGGGGGGCFGGCGGGFGGGGGGGGGGGGGGGGGGGGGGGGGGG@FGGGGGGGGGGGGGGGGGGGGGGGGGCGFGGGGGGGGFFGCGGGGGGGGGGDGG8EGGGGGGGGDGGGGGGGGGGGA6<BFGGCGGGFFF
@M00200:207:000000000-ALC1F:1:1109:18745:15351 1:N:0:5
ATTGGGTTTAAAGGGAACGCAGGCGGTCTTTTAAGTCTGATGTGAAAGCCTTCGGCTTAACCGAAGTCGGGCATTGGAAACTGGGAGACTTGAGTGCAGAAGAGGAGAGTGGAACTCCATGTGTAGCGGTGAAATGCGTAGATATATGGAAGAACACCAGTGGCGAAAGCGGCTCTCTGGTCTGTAACTGACGCTGAGGTTCGAAAGCGTGGGTAGCAAACAGGATTAGATACCCGAGTA
+
GGGGGGGGGGGGGGGGGGGGGGGGGGGGGGGGGGGGGGGGGGGGGGGGGGGGGGGGGGGGGGGGGGGGGGGGGGGGGGGGGGGGGGGGGGGGGGGGGGGGGGGGGGGGGGGGGGGGGGGGGGGGGGGGGGGGGGGGGGGGGGGGGGGGGGGGGGGGGGGGGGFGGGGGGGGGGGGGGGGGGGGGGFGGGGGGGGGGGGGGFFDFGGGGGGGGGGGGGGGGGGGFGGEC=FGGGFGGGGGG
@M00200:207:000000000-ALC1F:1:1109:21308:18072 1:N:0:5
ACTGGGTTTAAAGGGAGCGTAGGCCGGAGGGTAAGCGTGTTGTGAAATGCAGTTGCTCAACATCTGCACTGCAGCGCGAACTGTTCTCCTTGAGTGCGCAGGAAGTAGGCGGAATTCGTCGTGTAGCGGTGAAATGCTTAGATATGGCGAAGAACTCCGATTGCGAAGGCAGCTGACGGTAGCGCAACTGACGCTGAGGCTCGAAAGTGCGGGTATCGAACAGGATTAGATACCCCCGTA
+
FGGGGGGGGGGFGGGGGGGGGGGGGGGGGGGGGGGGGGGGGGGGGGGGGGGGGGGGGGGGGGGGGGGGGGGGDDGGGGEGGGGGGGGGGGGFGGGGGGGGGGGGGGGGGGGGGGGGGGGGGGGGGGGDGGGGGGGGGGGGGFGGGGGGGGEGGGGGGGGGGGGGCDGGGGGGGFGGGGGGGGGGGGGGGGGGGGGGGGDGGGGGGGGGGGGGGGCCGGGGGGGGGGF@4BGGFGCCDDGG
@M00200:207:000000000-ALC1F:1:1109:12754:18715 1:N:0:5
ACTGGGTTTAAAGGGAACGCAGGCGGTCTTTTAAGTCTGATGTGAAAGCCTTCGGCTTAACCGAAGTCGGGCATTGGAAACTGGGAGACTTGAGTGCAGAAGAGGAGAGTGGAACTCCATGTGTAGCGGTGAAATGCGTAGATATATGGAAAAATACCAGTGGCGAAAGCGGCTCTCTGGTCTGTAACTGACGCTGAGGTTCGAAAGCGTGGGTAGCAAACAGGATTAGATACCCCTGTA
+
GGGGGGGGGGGGGGGGGGGGGGGGGGGGGGGGGGGGGGGGGGGGGGGGGGGGGGGGGGGGGGGGGGGGGGGGGGGGGGGGGGGGGGGGGGGGGGGGGGGGGGGGGGGGGGGGGGGGGGGGGGGGGGGGGGGGGGGGGGGGGGGGGGGGGGG,FGGGGGGGGGGGGGGGGGGGGGGGGGGGGGGGGGGGGGGGGGGGGGGGGGGGGGGGGGGGGGGGGGGGGGGGGGFF@FGGGGGGGGGG
@M00200:207:000000000-ALC1F:1:1109:11099:18995 1:N:0:5
ACTGGGCTTAAAGGGCGTGTAGGCGGTTTACACAGTCAGATGTGAAATCCCCGGGCTTAACCTGGGAGCTGCATTTGATACGTGTAGACTAGAGTGTGAGAGAGGGTTGTGGAATTCCCAGTGTAGAGGTGAAATTCGTAGATATTGGGAAGAACACCGGTGGCGAAGGCGGCAACCTGGCTCATGACTGACGCTGAGGCGCGAAAGCGTGGGGAGCAAACAGGATTAGATACCCGTGTA
+
GGGGGGGGGGGGGGGGGFGGGGGGGGGGGGGGGGGGGGGGGGGGGGGGGGGGGGGGGGGGGGGGGGGGGGGGGGGGGGGGGGGGFFGFGGGGGGGGEFGGGGGGGGFFGGGGGGGGG<?EFFGGGGGGGGGGGGGGGGGGGGGGGGGGGFGGGGGGGGGGGGEGGGGGGGGGG>:8FFGGFFGGFFFFGGGGGGGGGGGGEGGGGGGFGGDGEGGGGGGGGGGGFFBF>FGGGGGGDGGG
@M00200:207:000000000-ALC1F:1:1109:22436:21077 1:N:0:5
ATTGGGTATAAAGGGCTCGCAGGCGGTTTCTTAAGTCTGATGTGAAAGCCCCCGGCTCAACCGGGGAGGGTCATTGGAAACTGGGAAACTTGAGTGCAGAAGAGGAGAGTGGAATTCCACGTGTAGCGGTGAAATGCGTAGAGATGTGGAGGAACACCAGTGGCGAAGGCGACTCTCTGGTCTGTAACTGACGCTGAGGAGCGAAAGCGTGGGGAGCGAACAGGATTAGATACCCCGGTA
+
GGGGGGGGGGGGGGGGGGGGGGGGGGGGGGGGGGGGGGGGGGGGGGGGGGGGGGGGGGGGGGGGGGGGGGGGGGGGGGGGGGGGGGGGGFGGGGGGGGGGGGGGGGGGGGGGGGGGGGGGGGGGGGGGGGGGGGGGGGGGGGGGGGGGGGGGGGGGGGGCFFEGGGGGGGGGGGGGGGGGGGGGGGF?7FGGGGEEGGGFEFGGGGEGGGDGGGGGEGGGGGGGFGAC?7DGGGGGGGGD
@M00200:207:000000000-ALC1F:1:1110:17098:6611 1:N:0:5
ACTGGGTTTAAAGGGAGCGTAGGCGGGCTGTTAAGTCAGCGGTCAAATGTCAGGGCCCAACCTTGGCATGCCGTTGATACTGGCGGCCTTGAGTTCACACAAAGAAGGTGGAATTCGTCGTGTAGCGGTGAAATGCTTAGATATGACGAAGAACTCCGATTGCGAAGGCAGCCTTCTGGGGTGTTACTGACGCTGAGGCTCGAAAGTGCGGGAATCAAACAGGATTAGATACCCCAGTA
+
EGFFFGGGGGGFFGGFGGEGGGGGGE@FGGGGGGGGFFFFGGGGGCFGGFGGGGGEGGGDFGGFGCGDGGGGFG>CFFFGFFGGGGGGGGFGGGFFFGGGGG8F8AFGGGGGFGCECFGDGGGCDGGGCFGCGFGGGGC9FF,EFFC7FCFCFGFGECEFGGGCF7<FG>CECA?EFGC,=41:BE@F@FGGGD*88;FDFECF8:CGGGGC=>7?FC7EFCECFG*9+9::+<C<<FG
@M00200:207:000000000-ALC1F:1:1110:3229:7174 1:N:0:5
ATTGGGTATAAAGCGCGCGCAGGCGGTTTCTTAAGTCTGATGTGAAAGCCCACGGCTCAACCGTGGAGGGTCATTGGAAACTGGGGAACTTGAGTGCAGAAGAGAAAGGCGGAATTCCACGTGTAGCGGTGAAATGCGTAGAGATGTGGAGGAACACCAGTGGCGAAGGCGGCTTTTTGGTCTGTAACTGACGCTGAGGCGCGAAAGCGTGGGGAGCAAACAGGATTAGATACCCTTGTA
+
GGGGGGGGGGGGGGGGGGGGGGGGGGFFGGGGGGGGGGGGGGGGGGGGGG<FGGGGGGGGGGG@FGGGGGGGGGGGGGGGGGGGGGGGEFEEGGGGGGGGGGGGGGGGGFGGGGGGGFGGGFFGGGFGGFEGGGGGGGFFGGGFGGGGGGFGGGGGGGGGGGGGGGGEGGFGGCCFGGGGGFGGGG;>;BCFGGEEEGGGG5:?EEG6:?;EGGFGGGGDCFGGGGFFGFGGGGFGGCGG
@M00200:207:000000000-ALC1F:1:1110:14175:7299 1:N:0:5
ATTGGGTTTAAAGGGCTCGCAGGCGGTTTCTTAAGTCTGATGTGAAAGCCCCCGGCTCAACCGGGGAGGGTCATTGGAAACTGGGAAACTTGAGTGCAGAAGAGGAGAGTGGAATTCCACGTGTAGCGGTGAAATGCGTAGAGATGTGGAGGAACACCAGTGGCGAAGGCGACTCTCTGGTCTGTAACTGACGCTGAGGAGCGAAAGCGTGGGGAGCGAACAGGATTAGATACCCGCGTA
+
GGGGGGGGGGGGGGGGGGGGGGGGGGGGGGGGGGGGGGGGGGGGGGGGGGGGGGGGGGGGGGGGGGGGGGGGGGGGGGGGGGGGGGGGGGEFGGGGGGGGGGGGGGGGGGGGGGGGGGGGGGGGGGGGGGGGGGGGGGGGGGGGGGGGGGGGGGGGGGGGGGGGGGGGGGGGG7EGGGGGGGGGGGGGGGGGGGEEGGGGGGGGGGGGGGGGGGFGGGGGGGGGGGGFGFCFGGGDGGGG
@M00200:207:000000000-ALC1F:1:1110:25360:7619 1:N:0:5
ACTGGGCTTAAAGGGCGTGTAGGCGGTTTACACAGTCAGATGTGAAATCCCCGGGCTTAACCTGGGAGCTGCATTTGATACGTGTAGACTAGAGTGTGAGAGAGGGTTGTGGAATTCCCAGTGTAGAGGTGAAATTCGTAGATATTGGGAAGAACACCGGTGGCGAAGGCGGCAACCTGGCTCATGACTGACGCTGAGGCGCGAAAGCGTGGGGAGCAAACAGGATTAGATACCCCAGTA
+
GGGGGGGGGGGGGGGGGGGGGGGGGGGGGGGGGGGGGGGGGGGGGGGGGGGGGGGGGGGGGGGGGGGGGGGGGGGGGGGGGGGGGGGGGGGGGGGGGGGGGGGGGGGGGGGGGGGGGGGGGGGGGGGGGGGGGGGGGGGGGGGGGGGGGFGEGGGGGGGGGGGGGGGGDGGGEFEGGGGFGFGGGGGGGGGGGGGGGFCFGGGDGGGGGGGGGGFGDGGGGGGGGGFFGFGGGFFFDDFF
@M00200:207:000000000-ALC1F:1:1110:2385:9288 1:N:0:5
ACTGGGTTTAAAGCGCGCGTAGGTGGTTTGTTAAGTTGGATGTGAAATCCCCGGGCTCAACCTGGGAACTGCATTCAAAACTGACTGACTAGAGTATGGTAGAGGGTGGTGGAATTTCCTGTGTAGCGGTGAAATGCGTAGATATAGGAAGGAACACCAGTGGCGAAGGCGACCACCTGGACTAATACTGACACTGAGGTGCGAAAGCGTGGGGAGCAAACAGGATTAGATACGCTAGTA
+
FFGEGGF;;C<FEGGGGDEGEG@CFGGGGGECF<@FGGG@FFCEA6CECFDFFFCFC7FCGGGGG?<CF=EFE9CFFFCDECEGFGFFGGFGACC?C<CFGF<FCBCCGGGDG<FCCDFEFFGGGGF@C4FDCEEGDEGCECCD9<AFFFF>ACFCGDGD,FG7<FCCGGGGE*4DEFG7:79>DDDC:FCBFGC,CF=FCDGDEEGFGEGG8CAEE=C6CDGGF:7?EFCDG*9DDC:F
@M00200:207:000000000-ALC1F:1:1110:7555:11080 1:N:0:5
ATTGGGTATAAAGGGTGCGCAGGCGGGACGCTAAGTCCGCGGTGAAAGGTTCCGGCCCAACCGGGACACTGCCATGGATACTGGCGACCTAGATCGAGGACGGCGCGGGCGGAACATGTCAAGTAGCGGTGAAATGCGTAGATATGACATGGAACGCCGATCGGGAAGCCGGCCCGCGAGACCTCCGATGACGCCGAGGCACGAAAGCGTGGGGATCAAACAGGATTAGATACCCGAGTA
+
<EFFGGCGFFGGGGDGECEGGEEGGGGGGGG7FEFGGGGGGG6FF<FEEDFGGGEGGCFGGGGGGFGGGGFGGGGGGGEFCFGGGGDFGG@FGGGDFFGEDFGGGGGGDGEGEFEEEFGGGFCFGBF@BC@EFGGGGGGGGGGFFEFGGGGGGGGEGGGGCE8EECEEGGEGGGEGGGG>EDGFGGGEG89@8A*/::/::CECCE8E=EEGDG@CDDGGGFGC7C>?99>>E?CDGGF4
@M00200:207:000000000-ALC1F:1:1110:5406:15022 1:N:0:5
ATTGGGTTTAAAGGGAGCGTAGACGGCGGTTTAAGTCAGCTGTGAAATGGTGCGGCTCAACCGTAGCACTGCAGTTGAAACTGGACGGCTTGAGTGCAGTTGAGGCAGGCGGAATTCGTGGTGTAGCGGTGAAATGCTTAGATATCACGAAGAACCCCGATTGCGAAGGCAGCCTGCTAAGCTGCAACTGACGTTGAGGCTCGAAAGTGTGGGTATCAAACAGGATTAGATACCCTGGTA
+
GGGGAFB@7EEFGGGDEEFGGGGFBFEEGFEGGGFGGCFGGGFGFCEG<EFGGGGGGGEFGGGGGCGGGGGGGGFEGCEEEFGFDGGGGECFFFGGE<FFBDGDGGGGGGGGGEBFGGFCDDFFGGGEGGFGGGGGGGGFGGGGGGGGGGGGCEGGEGGGGGG?CEGGGGFGGCFGGGGGFFGGGGGGG8E?EECCCCGGGFEEDGGGFGGGGEFFGGFGGFGGF<FFG=CGGCFFGCGG
@M00200:207:000000000-ALC1F:1:1110:13077:15871 1:N:0:5
ATTGGGTTTAAAGGGTGCGTAGGCTGTCCGACAAGTCAGCGGTGAAAGCCCGGCGCTTAACGCCGGAACTGCCGTTGATACTGCCGGGCTGGAATGCGGATGCCGTGGGAGGAATGAGTGGTGTAGCGGTGAAATGCATAGATATCACTCAGAACACCGATTGCGAAGGCATCTCACGAATCCGCCATTGACGCTGAGGCACGAAAGCGTGGGGAGCAAACAGGATTAGATACCCGAGTA
+
GGGGGGGGGGGGGGGGGGGGGGGGGGGGGGGGGGGGGGGGGGGGGGGGGGGGGGGGGGGGGGGGGGGGGGGGGGGGGGGGGGGGGGGGGGGGGGGGGGGGGGGGGGGGGCGGGGGGGGGGGGGGGGGGGGGGGGGGGGGGGGGGGGFFGGGGGGGGGGGGGGGGGGGGGGGGGFGGGGGEGG?CFEGGGGGGGGGGGGGGGGGGGGGGGEGGGGFGGGGGGGGGGGGFGFCFFGGGDGGG
@M00200:207:000000000-ALC1F:1:1110:5886:19618 1:N:0:5
ATTGGGTTTAAAGGGAGCGTAGGTGGACTTTTAAGTGAGATGTGAAATATCCGGGCTTAACTTGGGTGCTGCATTTCAAACTGGAAGTCTAGAGTGCAGGAGAGGAGAATGGAATTCCTAGTGTAGCGGTGAAATGCGTAGAGATTAGGAAGAACACCAGTGGCGAAGGCGAGTCTCTGGACTGTAACTGACGCTGAGGCTCGAAAGCGTGGGGAGCAAACAGGATTAGATACACGTGTA
+
G-CFFGFC;@FFFGGDE7@FFGD,CFCCF@,CFGGFFDF9;FFEFGCFG,CEF7CFC,6CEFFFFC,BCDF9F<FEGG9,EFFCGCE,C,,<CFG<,CE8BFA:FCFG8<ECE@F,,,<FFGGGGGACGCFFDD<FFC+CFGGFB,<?9?A@FGGFEGGFGEDEFECGGGGG++,33@=7<E96DFFFFAFGCGGEGC*4;CEEFGD,4*;:E755:5:CGFC*>676CCFGF+;*0CFG
@M00200:207:000000000-ALC1F:1:1110:21121:20406 1:N:0:5
ACTGGGCTTAAAGGGAACGCAGGCGGTCTTTTAAGTCTGATGTGAAAGCCTTCGGCTTAACCGAAGTCGGGCATTGGAAACTGGGAGACTTGAGTGCAGAAGAGGAGAGTGGAACTCCATGTGTAGCGGTGAAATGCGTAGATATATGGAAGAACACCAGTGGCGAAAGCGGCTCTCTGGTCTGTAACTGACGCTGAGGTTCGAAAGCGTGGGTAGCAAACAGGATTAGATACCCGCGTA
+
GGGGGGGGGGGGGGGGGGGGGGGGGGGGGGGGGGGGGGGGGGGGGGGGGGGGGGGGGGGGGGGGGGGGGGGGGGGGGGGGGGGGGGGGGGGGGGGGGGGGGGGGGGGGGGGGGGGGGGGGGGGGGGGGGGGGGGGGGGGGGGGGGGGGGGGGGGGGGGGGGGGGGGGGGGGGGGGGGGGGGGGGGGGGGGGGGGGGGGGGGGGGGGGGGGGDGGFGGGGGGGGGGGGFGFGGGGGGGGGG
@M00200:207:000000000-ALC1F:1:1110:17460:21601 1:N:0:5
ATTGGGTATAAAGGGCGTGTAGGCGGTTTACACAGTCAGATGTGAAATCCCCGGGCTTAACCTGGGAGCTGCATTTGATACGTGTAGACTAGAGTGTGAGAGAGGGTTGTGGAATTCCCAGTGTAGAGGTGAAATTCGTAGATATTGGGAAGAACACCGGTGGCGAAGGCGGCAACCTGGCTCATGACTGACGCTGAGGCGCGAAAGCGTGGGGAGCAAACAGGATTAGATACCAGAGTA
+
GGGGGGGGGGGGGGGGGGGGGGGGGGGGGGGGGGGGGGGGGGGGGGGGGFFFFGGGGGGGFGGGGGGGEGGGGGGGGGGGGGGGGGGGGGCFGGFFCFGGGGGGGGGGEGGGGGFGGGF?FFFFFGGGGGGGGGGGGGFFGGGGFCFGGFDGGGF<A:CFGGGFGGGGGGGGGG8D>:BDFDGGGDGGGGGCEG*:CFG5CGGGGDG68=CGGEEGGCCCFGFFGG*6CB*:+6*27D:C
@M00200:207:000000000-ALC1F:1:1110:8667:24375 1:N:0:5
ACTGGGTGTAAAGGGAGCGTAGGCCGGAGATTAAGCGTGTTGTGAAATGTAGATGCTCAACATCTGAACTGCAGCGCGAACTGGTTTCCTTGAGTACGCATAAAGTGGGCGGAATTCGTGGTGTAGCGGTGAAATGCTTAGATATCACGAAGAACTCCGATTGCGAAGGCAGCTCACTGGGGCGAAACTGACGCTGAAGCTCGAAAGAGCGGGTATCGAACAGGATTAGATACCCAACCA
+
FFEF@FEF@FGGGGGGGGGGGGGG@BCFGGGGGGGGGGGEFGG@F<EFGFFDFFGFGCGGGGGFCC,C,<CFGFG>FGEE+<EFFA8EEGCCEFGAE:EGDGGGGCFE8CGGGG?FG+BF:B7BD,?@FCFF@FGGECFDFCDF9BFG@@FCFFCFCFGGG7FGC:35*>CEE,>C@,,4=*;=58CG7+?BEG*=8C?C6CE=C5E*2A5:5/5+<EC6;>F:**?F6***<+277***
@M00200:207:000000000-ALC1F:1:1111:10009:5874 1:N:0:5
ACTGGGCTTAAAGGGTGCGTAGGCTGTCCGACAAGTCAGCGGTGAAAGCCCGGCGCTTAACGCCGGAACTGCCGTTGATACTGCCGGGCTGGAATGCGGATGCCGTGGGAGGAATGAGTGGTGTAGCGGTGAAATGCATAGATATCACTCAGAACACCGATTGCGAAGGCATCTCACGAATCCGCCATTGACGCTGAGGCACGAAAGCGTGGGGAGCAAACAGGATTAGATACCCCTGTA
+
GGGGGGGGGGGGGGGGGGGGGGGGGGGGGGGGGGGGGGGGGGGGGGGGGGGGGGGGGGGGGGGGGGGGGGGGGGGGGGGGGGGGGGGGGGGGGGGGGGGGGGGGGGGGGGGGGGGGGGGGGGGGGGGGGGGGGGGGGGGGGGGGGGGGGGGGGGGGGGGGGGGGGGGGGGGGGEGGGGGGGGGGGGGGGGGGGGGGGGGGGGDGGGGGGGGDGC:GGGFGGGGGGGGFGFGGGGFFFGGG
@M00200:207:000000000-ALC1F:1:1111:21499:8077 1:N:0:5
ATTGGGTTTAAAGGGTACGTAGGCTGCGGCATAAGTCGTGCGTGAAAGGCAGGGGCTCAACCCCTGGAGTGCGCGTGATACTGTGCTGCTGGAGTAATGGAGGGGGAACCGGAATTCTTGGTGTAGCAGTGAAATGCGTAGATATCAAGAAGAAGACTCGTGGCGAAGGCGGGTTCCTGGACATTAACTGACGCTGAGGTACGAAGGCCAGGGGAGCGAAAGGGATTAGATACCCGAGTA
+
GGGGGGGGGGG9FGGGGGGGGGGGGGGGGGGGGGGGGGGGGGGGGGGGGGGGGGGGGGGGGGGGGGGGGGGGGGGGGGGGGGGGGGGGGGGGFGGGGGGGGGGGGGGGGGGGGGGGGGGGGGGGGGGGGGGGGGGGGGGFGGGGGGGGGGGGGGGFGFGGGGGGGGGGGGGGGGGGGGGGGGGGGGGGGGGGGGGGGGGFGGGGGGGGGGGGE:>GGGGGGGGDGGGFGFGGGGGGFGGG
@M00200:207:000000000-ALC1F:1:1111:11723:10777 1:N:0:5
ACTGGGTTTAAAGCGCGCGCAGGTGGTTTCTTAAGTCTGTTGTGAAAGCCCACGGCTCAACCGTGGAGGGTCATTGGAAACTGGGAGACTTGAGTGCAGAAGAGGAAAGTGGAATTCCATGTGTAGCGGTGAAATGCGTAGAGATATGGAGGAACACCAGTGGCGAAGGCGACTTTCTGGTCTGTAACTGACACTGAGGCGCGAAAGCGTGGGGAGCAAACAGGATTAGATACCCGCGTA
+
GGGGGGGGGGGGGGGGGGGGGGGGGGGGGGGGGGGGGGGGGGGGGGGGGGGGGGGGGGGGGGGGGGGGGGGGGGGGGGGGGGGGGGGGGGGGGGGGGGGGGGGGGGGGGGGGGGGGGGGGGGGGGGGGGGGGGGGGGGGGGGGGGGGGGGGGGGGGGGGGGGGGGGGGGGGGGEGGGGGGGGGGGGGGGGGGGGGGGGGGGGGGGGGGGGGGGFDGGGGGGGGGGGGFGFGGGGGGFGGG
@M00200:207:000000000-ALC1F:1:1111:11792:11927 1:N:0:5
ACTGGGTTTAAAGGGCGTGTAGGCGGTTTACACAGTCAGATGTGAAATCCCCGGGCTTAACCTGGGAGCTGCATTTGATACGTGTAGACTAGAGTGTGAGAGAGGGTTGTGGAATTCCCAGTGTAGAGGTGAAATTCGTAGATATTGGGAAGAACACCGGTGGCGAAGGCGGCAACCTGGCTCATGACTGACGCTGAGGCGCGAAAGCGTGGGGAGCAAACAGGATTAGATACCCGAGTA
+
GGGGGGGGGGGGGGGGGGGGGGGGGGGGGGGGGGGGGGGGGGGGGGGGGGGGGGGGGGGGGGGGGGGGGGGGGGGGGGGGGGFFGFGGGGGGGGFGGGGGGFGGGGGGGGGGGGGGGGGGGFFGGGGGGGGGGGGGGGGGGGGGGGGGGGGGGGGGGEGGGGGGGGEGGGGGGGEGGGGEFGGGGGFFGGGGGGGGGGGGGGGGGGGGGGGEG8:EGGGGGGGGGFGFGFGGGGGGFGGG
@M00200:207:000000000-ALC1F:1:1111:13204:13627 1:N:0:5
ATTGGGTTTAAAGAGCTCGTAGGCGGTCTGTCGCGTCTGCTGTGAAAACCTAGGGCTTAACTCTGGGCGTGCAGTGGGTACGGGCAGGCTAGAGTGCGGTAGGGGAGACTGGAATTCCTGGTGTAGCGGTGAAATGCGCAGATATCAGGAGGAACACCGGTGGCGAAGGCGGGTCTCTGGGCCGATACTGACGCTGAGGAGCGAAAGCGTGGGGAGCGAACAGGATTAGATACCCGCGTA
+
GGGGGGGGGGGGGGGGGGGGGGGGGGGGGGGGGGGGGGGGGGGGGGGGGGGGGGGGGGGGGGGGGGGGGGGGGGGGGGGGGGGGGGGGGGGGGGGGGGGGGGGGGGGGGGGGGGGGGGGGGGGGGGGGGGGGGGGGGGGGGGGGGGGGGGGGGGGGGGGGGGGGGGGGGGGGGGGGGGGGGGGGGGGGGGGGGGGGGGGGGGGGGGGGGGGGGGFGGGGGGGGGGGGFGFGGGGGGFGGG
@M00200:207:000000000-ALC1F:1:1111:7088:14373 1:N:0:5
ATTGGGTTTAAAGGGCGTGTAGGCGGTTTACACAGTCAGATGTGAAATCCCCGGGCTTAACCTGGGAGCTGCATTTGATACGTGTAGACTAGAGTGTGAGAGAGGGTTGTGGAATTCCCAGTGTAGAGGTGAAATTCGTAGATATTGGGAAGAACACCGGTGGCGAAGGCGGCAACCTGGCTCATGACTGACGCTGAGGCGCGAAAGCGTGGGGAGCAAACAGGATTAGATACCCGGGTA
+
GGGGGGGGGGGGGGGGGGGGGGGGGGGGGGGGGGGGGGGGGGGGGGGGGGGGGGGGGGGGGGGGGGGGGGGGGGGGGGGGGGGGGGGGGGGGGGGGGGGGGGGGGGGGGGGGGGGGGGGGGGGGGGGGGGGGGGGGGGGGGGGGGGGGGGGGGGGGGGGGGGGGGGGGGGGGGFGGFGGGGGGGGGGFFGGGGGGGGGGGGGGGGGGGGGGGGC?GGGGGGGGGGFGFGFGGGGG<EGGG
@M00200:207:000000000-ALC1F:1:1111:26523:19189 1:N:0:5
ACTGGGTGTAAAGGGCGTGTAGGCGGTTTGTACAGTCAGATGTGAAATCCCCGGGCTTAACCTGGGAGCTGCATTTGATACGTGCAGACTAGAGTGTGAGAGAGGGTTGTGGAATTCCCAGTGTAGAGGTGAAATTCGTAGATATTGGGAAGAACACCGGTGGCGAAGGCGGCAACCTGGCTCATGACTGACGCTGAGGCGCGAAAGCGTGGGGAGCAAACAGGATTAGATACCCTCGTA
+
GGGGFGGGGGGGGGGGGGGGGGGGGGGGGGGGGGGGGGGGGGGGGGGGGGGGGGGGGGGGGGGGGGGGGGGGGGGGGGGGGGGGGGGGGGGGEFGGGGFGGFGEGGGGGGGGGGGGGEFFGFDFGGGFGGGGGGGGGGGGGGGGGGGGGGGGGGGGGGGGGGGGGGGGGGGGGGGGGGGGGGGGGFEEFFFGEGGGGGGGGGEGGGGGGGGGGEBGGGGGFGGFGGGFGFGFGGGFFGGD
@M00200:207:000000000-ALC1F:1:1111:23383:19604 1:N:0:5
ATTGGGTTTAAAGGGCGTGTAGGCGGTTTACACAGTCAGATGTGAAATCCCCGGGCTTAACCTGGGAGCTGCATTTGATACGTGTAGACTAGAGTGTGAGAGAGGGTTGTGGAATTCCCAGTGTAGAGGTGAAATTCGTAGATATTGGGAAGAACACCGGTGGCGAAGGCGGCAACCTGGCTCATGACTGACGCTGAGGCGCGAAAGCGTGGGGAGCAAACAGGATTAGATACCCCCGTA
+
CAF<<F@FCGDEFGGDDFGCECFGCC@FGGGGGGGCFGGECFFFCGGE,FCF@FCFEF<DF9@EGGFGCE<CEFEGCEGGGGFGFCECGEFGEE?ECFGGCGGGGGCFCFGGDGGGGGGFG4?:5?EEE?AAFGGFFB?=FCECEFFFGFGEDGGGGGEDC=@EFGGGGFEGGGGGFGCFE<EF?C?B??FGG5;CEF:FEDGD5CCEGEGGGGBGGGGGGGGFDGGFGFCC909<@CD3
@M00200:207:000000000-ALC1F:1:1111:14678:22936 1:N:0:5
ATTGGGTGTAAAGGGCGTGTAGGCGGTTTACACAGTCAGATGTGAAATCCCCGGGCTTAACCTGGGAGCTGCATTTGATACGTGTAGACTAGAGTGTGAGAGAGGGTTGTGGAATTCCCAGTGTAGAGGTGAAATTCGTAGATATTGGGAAGAACACCGGTGGCGAAGGCGGCAACCTGGCTCATGACTGACGCTGAGGCGCGAAAGCGTGGGGAGCAAACAGGATTAGATACCCCAGTA
+
GGGGGGGGGGGGGGGGGGGGGGGGGGGGGGGGGGGGGGGGGGGGGGGGGGGGGGGGGGGGGGGGGGGGGGGGGGGGGGGGGGGGGFFFGGGGGGGGEFFGGGGGGGGGGGGGGGGGGFGGGGGGGGGGGGGGGGCEGGGGGGGGGGGGFGGDFGGGGGGGGEGGEGGGGGGGG>8FEGGGGFGGFGCCCFGGGGGGGGGGGGGEGGEGGGGGGGFC=EFFG<EDG6:FFFGGF6DCBGC>
@M00200:207:000000000-ALC1F:1:1111:16416:23064 1:N:0:5
ACTGGGTATAAAGGGCGTGTAGGCGGTTTACACAGTCAGATGTGAAATCCCCGGGCTTAACCTGGGAGCTGCATTTGATACGTGTAGACTAGAGTGTGAGAGAGGGTTGTGGAATTCCCAGTGTAGAGGTGAAATTCGTAGATATTGGGAAGAACACCGGTGGCGAAGGCGGCAACCTGGCTCATGACTGACGCTGAGGCGCGAAAGCGTGGGGAGCAAACAGGATTAGATACCCTGGTA
+
GGGGGGGGGGGGGGGGGGGGGGGGGGGGGGGGGGGGGGGGGGGGGGGGFGGGGGGGGGGGGGGGGGGGGGGGGGGGGGGGGGGGGGGGGGGGGGGGFGGFFGGGGGGGGGGGGGGGGGGGGGGGFGGGGFGGGGGFGFFFFGFFGGGGGGGGGGGGGGGGGGGGGGGGGGGGGGGGFGGGGFFGGGGGGGGGGGGGBFGGGGGGGGGGG*=EEEBGGFFFGGGFGGGFGFCGG+7>>FFG
@M00200:207:000000000-ALC1F:1:1112:10810:4182 1:N:0:5
ATTGGGTTTAAAGGGTGCGTAGGCTGTCCGACAAGTCAGCGGTGAAAGCCCGGCGCTTAACGCCGGAACTGCCGTTGATACTGCCGGGCTGGAATGCGGATGCCGTGGGAGGAATGAGTGGTGTAGCGGTGAAATGCATAGATATCACTCAGAACACCGATTGCGAAGGCATCTCACGAATCCGCCATTGACGCTGAGGCACGAAAGCGTGGGGAGCAAACAGGATTAGATACCCCCGTA
+
GGGGGGFGGGGGGGGGGGGGGGGGGGGGGGGGGGGGFFGGGGFGGGGGGGGGGGGGGGGGFFGGGGGEFGGGGGGEEGGGGGGGGGGGGDGGGGGGGGGGGGGGGFGGGGGGGGGGGGGGGGGGGGGDGCEGGGGGGGGFFGFGGGGGGGGGGGFGGGGGGGGGGGGEEGGGGFGGGFGEGEFDGGGGGGGGE5?CCGGGGGGGGGGGEGGGGGGDCFGG8CG<FFGFDBGFFFGGEGGG
@M00200:207:000000000-ALC1F:1:1112:6765:5026 1:N:0:5
ATTGGGTTTAAAGCGCGCGTAGGTGGTTAGTTAAGTTGGATGTGAAATCCCCGGGCTCAACCTGGGAACTGCATTCAAAACTGACTGACTAGAGTATGGTAGAGGGTGGTGGAATTTCCTGTGTAGCGGTGAAATGCGTAGATATAGGAAGGAACACCAGTGGCGAAGGCGACCACCTGGACTGATACTGACACTGAGGTGCGAAAGCGTGGGGAGCAAACAGGATTAGATACCCCCGTA
+
GGGGGGCFGGGGGGGGGGGGGGGFGGFGECFGGGGGGFGGGGGGGGGGGGGGGGGGGGGGGFGGGGGGGGGGGGGFFGGGGGGGGGGFGGGGGGGGGGGFGGGGGGGGGGGGGGGGGGEFGGGGGGGGGGGGGGGGGGGGGGAFGFGGGGGDGGGGGGGGGGGGGGGGGGGGEGGGGGGGGGGGG9DFGGGGGGGGGGGGFGCEGGGGEGGGGDGGGGGGGGGGGGGGGFGGGDFFFGGG
@M00200:207:000000000-ALC1F:1:1112:26839:7948 1:N:0:5
ATTGGGTATAAAGCGCACGTAGGCGGACTTTTAAGTCAGGGGTGAAATCCCGGGGCTCAACCCCGGAACTGCCTTTGATACTGGAAGTCTTGAGTATGGTAGAGGTGAGTGGAATTCCGAGTGTAGAGGTGAAATTCGTAGATATTCGGAGGAACACCAGTGGCGAAGGCGGCTCACTGGACCATTACTGACGCTGAGGTGCGAAAGCGTGGGGAGCAAACAGGATTAGATACCCTAGTA
+
GGGGGGGGGGGGGGGGGGGGFGGGGGGGGGGGGGGGGGGGGGGGGGGGGGGGGGGGGGGGGGGGGGGGGGGGGGGGGGGGGGGGGGGGGGGGGGGGGGGGGGGGGGGGGGGGFGGGGGGGGGGGGGGGGGGGGGGGGGGGGGGGGGGGGGGGGGGGGEGGGGFGGGGDGGGGGGGGGGGF8CFGGGGGGGGGGGGGGGFGGGGGGGGGGGGGGGGGGGGGGGGGGGGGGFFGGGGG?FGG
@M00200:207:000000000-ALC1F:1:1112:6434:8004 1:N:0:5
ATTGGGCTTAAAGGGCGTGTAGGCGGTTTACACAGTCAGATGTGAAATCCCCGGGCTTAACCTGGGAGCTGCATTTGATACGTGTAGACTAGAGTGTGAGAGAGGGTTGTGGAATTCCCAGTGTAGAGGTGAAATTCGTAGATATTGGGAAGAACACCGGTGGCGAAGGCGGCAACCTGGCTCATGACTGACGCTGAGGCGCGAAAGCGTGGGGAGCAAACAGGATTAGATACCCGCGTA
+
GGGGGGGGGGGGGGGGGGGGGGGGGGGGGGGGGGGGGGGGGGGGGGGGGGGGGGGGGGGGGGGGGGGGGGGGGGGGGGGGGGGGGGGGGGGGGGGGGGFGGGGGGGGGGGGGGGGGGGGGGGGGGGGGGGGGGGGGGGGGGGGGGGGGGGGGGGGGGGGGGGGGGGGGGGGGGGGGGGGGGGGGGGGFGGGGGGGGGGGGGGGGGGGGCGGGGGGGGGGGGGGGGGGGGFGGGGGGFGGG
@M00200:207:000000000-ALC1F:1:1112:16990:8634 1:N:0:5
ATTGGGTTTAAAGGGTGCGCAGGCGGCCCTTCAAGCCGGCGGTAAAATGTCGGGGCTCAACCCCGGCCGGCCGTCGGGACTGCGGGGCTGGAGACGGCGGGAGGCACGCGGAATGCGCGGTGTAGCGGTGAAATGCATAGATATCGCGCAGAACGCCGATTGCGGAGGCAGCGTGCCGTCGCCGGTCTGACGCTGAGGCACGAAAGCGTGGGGATCGAACAGGCTTAGATACCCTCGTA
+
GGGFGGCEGGG9FGGDFGGGGGGGCGGGGGGGGGGGGGGGGD=F@EAECFGGGGGGGGFGGGGGGGCGEGGGGEGCGGGGGGGGEGEGGGGGGGGGGGGGEEGGG>FEGDFGEFGGGGGECGGDFGGGGGGCGGGGFGG9FFFEGGGGGGGGFFG>EE*:CGGD5CGEGGGGGGGGGGGGGCE>ECGGGGGGGGG5FCGGGDG88CGGGGE>EGGGGDGG555*2CCFGFGGGGFGDFC
@M00200:207:000000000-ALC1F:1:1112:13049:8989 1:N:0:5
ATTGGGTTTAAAGAGCGCGCAGGCGGTCGTTCAAGTCGCGTGTGAAAGCCCCCGGCTCAACTGGGGAGGGTCACGCGATACTGATCGACTCGAAGGCAGGAGAGGGAAGTGGAATTCCCGGTGTAGTGGTGAAATGCGTAGATATCGGGAGGAACACCAGTGGCGAAGGCGACTTCCTGGCCTGTTCTTGACGCTGAGGCGCGAAAGCTAGGGGAGCAAACGGGATTAGATACCCCAGTA
+
GGGGGGGGGGGGGGGGGGGGGGGGGGGGGGGGGGGGGGGGGGGGGGGGGGGGGGGGGGFGGGGGGGGGGGGGGGGGGGGGGGGGGGGGGGGGGGGGGGGGGGGGGGGGGGGGGGGGGGGGGGGGGGGGGGGGGGGGGGGGGGGGGGGGGGGGGGGGGGGGGGGGGGEGGGGGGGGGGGGGFGGGGGGGGGGGGGGGGGGGGGGGGGGGGGFGFEGGGGGGGGGGGGGGGFGGGGGGFGGG
@M00200:207:000000000-ALC1F:1:1112:24739:9413 1:N:0:5
ATTGGGTTTAAAGCGCGCGCAGGTGGTTTCTTAAGTCTGATGTGAAAGCCCACGGCTCAACCGTGGAGGGTCATTGGAAACTGGGAGACTTGAGTGCAGAAGAGGAAAGTGGAATTCCATGTGTAGCGGTGAAATGCGTAGAGATATGGAGGAACACCAGTGGCGAAGGCGACTTTCTGGTCTGTAACTGACACTGAGGCGCGAAAGCGTGGGGAGCAAACAGGATTAGATACCCGAGTA
+
GGGGGGGGGGGGGGGGGGGGGGGGGGGGGGGGGGGGGGGGGGGGGGGGGGGGGGGGGGGGGGGGGGGGGGGGGGGGGGGGGGGGGGGGGGGGGGGGGGGGGGGGGGFFGGGGGGGGGGGGGGGGGGGGGGGGGGGGGGGGGGGGGGGGGGGGGGGGGGGGGGGGGGGGGGGGGGGGGGGGGGGGGGGGGGGGGGGGGGGGGGGGGGGGGGGGGGGGGGGGGGGGGGGGGFGGFCFD@GGG
@M00200:207:000000000-ALC1F:1:1112:21728:14451 1:N:0:5
ATTGGGTTTAAAGGGCGTGTAGGCGGTTTACACAGTCAGATGTGAAATCCCCGGGCTTAACCTGGGAGCTGCATTTGATACGTGTAGACTAGAGTGTGAGAGAGGGTTGTGGAATTCCCAGTGTAGAGGTGAAATTCGTAGATATTGGGAAGAACACCGGTGGCGAAGGCGGCAACCTGGCTCATGACTGACGCTGAGGCGCGAAAGCGTGGGGAGCAAACAGGATTAGATACCCCGGTA
+
GGGGGGGGGGGGGGGGGGGGGGGGGGGGGGGGGGGGGGGGGGGGGGGGGGGGGGGGGGGGGGGGGGGGGGGGGGGGGGGGGGGGGGGFGGGGGGEFGGGGGGGGGGGGGGGGGGGGGFGGGGGGGGGGGGGGGGGGGGGGGEGGGGGGGGGGGGGGGGGGGGGGGGGGGGGGGGGGGGGGGGGGGFFFGGGEGGGGGGGGGGGGGGGGGGGGGGGGGGDF8DGGGFGFGFGDFGGGBCCG
@M00200:207:000000000-ALC1F:1:1112:4844:17564 1:N:0:5
ATTGGGTTTAAAGCGTGTGTAGGCGGTTTCTTAAGTCAGTAGTCTAAGCCTGGAGCTCAACTCCAGTTCGCTACTGAAACTGAGTTACTTGAGTATGGTAGAGGCAAGTGGAATTTCTAGTGTAGCGGTGGAATGCGTAGATATTAGAAGGAACACCAGTGGCGAAGGCGACTTGCTGGGCCATTACTGACGCTGAGGTACGAAAGCGTGGGGAGCAAATAGGATTAGATACCCGCGTA
+
GGGGGGGGGGGGGGGGGGGGGGGGGGGGGGGGGGGGGGGGGGGGGGGGGGGGGGGGGGGGGGGGGGGGGGGGGGGGGGGGGGGGGGGGGGGGGGGGGGGGGGGFGGGGGGGGGGGGGGGGGGGGGGGGGGGGGFGGGGGEFGGGGGGGGGGGGGGGGGGGGGGDGGGGGGGGGGGGGGGEGGGGGGGGGGGGEGGGGGGGGGGGGGGDGGGGGGGGGDGGGGGGGGGGGFGGCF3CDGG
@M00200:207:000000000-ALC1F:1:1112:24855:22924 1:N:0:5
ATTGGGTATAAAGGGCGTGTAGGCGGTTTACACAGTCAGATGTGAAATCCCCGGGCTTAACCTGGGAGCTGCATTTGATACGTGTAGACTAGAGTGTGAGAGAGGGTTGTGGAATTCCCAGTGTAGAGGTGAAATTCGTAGATATTGGGAAGAACACCGGTGGCGAAGGCGGCAACCTGGCTCATGACTGACTCTGAGGCGCGAAAGCGTGGGGAGCAAACAGGATTAGCTACCCCCGTA
+
GGGCGGGGGGGGGFGGGGGGGFFGC@FGGFGGGGGGGGGGGGFEGGGGGGGG7@+CEGGGGGGD8,FCFGGGFFGGGGGGGGGGGGAFFGGGFGGGGGGGGFGD7FGGGFE+EFGGGGGGFGGFGGGGGGFGGGGGG7FGGGGGGG9B,AFFGGGGGG>7F7CFEEEGDE77@EEGGG>,>FFGGCDFG@FG,BFGGG5C*=*=EECC=E8C*5>5DFFGGF*9CD7F4):DFG4DDDG<
@M00200:207:000000000-ALC1F:1:1113:18973:6400 1:N:0:5
ATTGGGCTTAAAGGGAGCGTAGGCGGGCTGTTAAGTCAGCGGTCAAATGTCAGGGCCCAACCTTGGCATGCCGTTGATACTGGCGGCCTTGAGTTCACACAAGGAAGGTGGAATTCGTCGTGTAGCGGTGAAATGCTTAGATATGACGAAGAACTCCGATTGCGAAGGCAGCCTTCTGGGGTGTTACTGACGCTGAGGCTCGAAAGTGCGGGAATCAAACAGGATTAGATACCCTGGTA
+
GGGFGGGGGGGFGGGGGDGGGGGGGGDGGGGGGFFGGGGGGGGGDFFGGGCFFGGGGGGGGGGGGGGGGGGGGGEGGGGGGGFGGGGGGGGGGGGGGGDGGGGGGGGGFGGGGGGFGGGGGGGGFEGGGGGGGGGGGGGFCAFFGGGGCGGCFGGGGFGGGGDGECEGFGBEGFGGGG97?BEBEFGGGGGGGGGDG5BCFG5:;CFGGGGEGGGGG6<FGGCC<FGCCFFC<CFGFFF
@M00200:207:000000000-ALC1F:1:1113:19541:8531 1:N:0:5
ATTGGGTGTAAAGCGAGCGCAGGTGGTTTAATAAGTCTGATGTAAAAGGCAGTGGCTCAACCATTGTGTGCATTGGAAACTGTTAGACTTGAGTGCAGTAGAGGAGAGTGGAATTCCATGTGTAGCGGTGAAATGCGTAGATATATGGAGGAACACCGGTGGCGAAAGCGGCTCTCTGGACTGTAACTGACACTGAGGCTCGAAAGCGTGGGTAGCAAACAGGATTAGATACCCTGGTA
+
FGCEFCFGEGGEFGBFGGFGGFGEFFFGGGGFG9CEECFGGGGGGAGGEEEGGGGGFFFFGGGGGGGGGGGGGGGGGGFGGGGGGGGGGGGGGFFGGGGGGFFGFGFGEFGFFGFFEFFGGGGGGGGEFGEEDFGGGFGEFFGGFGGCFGGGGGGGGGGGGGGGGGGGGGGGDEFGGGGGCFFFFFGGGGGGGGGGFGGGGG8DCGGEGGGGGGGGG7CGGG=DFDFGFC7:FGCGFGF
@M00200:207:000000000-ALC1F:1:1113:10291:9636 1:N:0:5
ATTGGGTGTAAAGCGAGCGCAGGTGGTTTAATAAGTCTGATGTAAAAGGCAGTGGCTCAACCATTGTGTGCATTGGAAACTGTTAGACTTGAGTGCAGTAGAGGAGAGTGGAATTCCATGTGTAGCGGTGAAATGCGTAGATATATGGAGGAACACCGGTGGCGAAAGCGGCTCTCTGGACTGTAACTGACACTGAGGCTCGAAAGCGTGGGTAGCAAACAGGATTAGATACCCGTGTA
+
GGGGGGGGGGGGGGGGGGGGGGGGGGGGGGGGGGGGGGGGGGGGGGGGGGGGGGGGGGGGGGGGGGGGGGGGGGGGGGGGGGGGGGGGGGGGGGGGGGGGGGGGGGGGGGGGGGGGGGGGGGGGGGGGGGGGGGGGGGGGGGGGGGGGGGGGGGGGGGGGGGGGGGGGGGGGGGFGGGGGFGGGGGGGGGGGGGGGGGGGGGGGGGGGGGGGGGGGGGGGGGGGGGFFGFGGCFDGFGF
@M00200:207:000000000-ALC1F:1:1113:27916:10851 1:N:0:5
ACTGGGTTTAAAGGGCGTGTAGGCGGTTTACACAGTCAGATGTGAAATCCCCGGGCTTAACCTGGGAGCTGCATTTGATACGTGTAGACTAGAGTGTGAGAGAGGGTTGTGGAATTCCCAGTGTAGAGGTGAAATTCGTAGATATTGGGAAGAACACCGGTGGCGAAGGCGGCAACCTGGCTCATGACTGACGCTGAGGCGCGAAAGCGTGGGGAGCAAACAGGATTAGATACCCCGGTA
+
GGGGGGGGGFGFEGGGGGGGGGGGGGGGGGGGGGGFGEFFGGGGGGGG9EFGEEGGGGGGFGGCCFGGGGGCFGFGGGGGGGFFGGGGGGGCFCEECFFFFG@FDFFGGGGDGFFGGGGGGFBBFFGGGFGCEGGGGGFFGDF?FFGFGGFEG?@FE+@FFGG,>CEFGCGDGGGG8EFBCFGGGGGECFFEE58;:C8C=ECG8CEGCGGCEGGE7C:FFGGCCGGGE?FG799DBG>D
@M00200:207:000000000-ALC1F:1:1113:7390:11850 1:N:0:5
ACTGGGTTTAAAGGGAACGCAGGCGGTCTTTTAAGTCTGATGTGAAAGCCTTCGGCTTAACCGAAGTCGGGCATTGGAAACTGGGAGACTTGAGTGCAGAAGAGGAGAGTGGAACTCCATGTGTAGCGGTGAAATGCGTAGATATATGGAAGAACACCAGTGGCGAAAGCGGCTCTCTGGTCTGTAACTGACGCTGAGGTTCGAAAGCGTGGGTAGCAAACAGGATTAGATACCCCGGTA
+
GGGGGGGGGGGGGGGGGGGGGGGGGGGGGGGGGGGGGGGGGGGGGGGGGGGGGGGGGGGGGGGGGGGGGGGGGGGGGGGGGGGGGGGGGGGGGGGGGGGGGGGGGGGGGGGGGGGGGGGGGGGGGGGGGGGGGGGGGGGGGGGGGGGGGGGGGGGGGGGGGGGGGGGGGGGGGGGGGGGGGGGGGGFGGGGGGGGGGGGGGGGGGGGGDGGGGGGGGGGGGGGGFGGGGFGGGGGGFGFG
@M00200:207:000000000-ALC1F:1:1113:22949:13287 1:N:0:5
ATTGGGTTTAAAGGGCTCGCAGGCGGTTTCTTAAGTCTGATGTGAAAGCCCCCGGCTCAACCGGGGAGGGTCATTGGAAACTGGGAAACTTGAGTGCAGAAGAGGAGAGTGGAATTCCACGTGTAGCGGTGAAATGCGTAGAGATGTGGAGGAACACCAGTGGCGAAGGCGACTCTCTGGTCTGTAACTGACGCTGAGGAGCGAAAGCGTGGGGAGCGAACAGGATTAGATACCCCCGTA
+
EFGGGGGGGGGGGGGGGGGGGGGGGGGGGGGGGGGFGCCCFFFCGGGGGGGGGGGGGGG9FG:FGGFFGFGGCFFGGCEBDFGCFAFFCEGFFGGGGGFGFG8FF<FCGGGGGGFGGGGGGGGGGGGGGGEGGGGFG>CEGGGFGFGGGGGGGFGGGGCCFCFGGGEGDGEECGCC7EGFEGGGGGDFGC9EEGGEGGGG=FEE*>CGGGGGGGGGDE=CCDCDCGGCG4FC0C4FEGEG
@M00200:207:000000000-ALC1F:1:1113:21303:15235 1:N:0:5
ATTGGGTATAAAGCGCGCGTAGGTGGTTTGTTAAGTTGGATGTGAAATCCCCGGGCTCAACCTGGGAACTGCATTCAAAACTGACTGACTAGAGTATGGTAGAGGGTGGTGGAATTTCCTGTGTAGCGGTGAAATGCGTAGATATAGGAAGGAACACCAGTGGCGAAGGCGACCACCTGGACTAATACTGACACTGAGGTGCGAAAGCGTGGGGAGCAAACAGGATTAGATACCCTGGTA
+
GGGGGGGGGFGFGGGGGE:FFGGGGGFCCFEFGF<FGGGGGGGFGGGGGGGGGGGGGGEFGGFGCDFGGGGGGGFGGGGGGGFDGGFGGFGGGGGGGGGGGG<FGGEGGGGDFGGGGGFGGGGGFGGGGCGE@EFGGGGGGGGGGGGGGGGDFFGGGFGFFBFGDGG@3FEEEEGGGGEFFFGFGGGDFGGGGGGG;F*AGFGGG5CFE8EGEGGCGFG+A8CGFGFGCBDFFGGCFCFG
@M00200:207:000000000-ALC1F:1:1113:2746:17873 1:N:0:5
ACTGGGTTTAAAGCGCGCGTAGGTGGTTAGTTAAGTTGGATGTGAAATCCCCGGGCTCAACCTGGGAACTGCATTCAAAACCGACTGACTAGAGTATGGTAGAGGGTGGTGGAATTTCCTGTGTAGCGGTGAAATGCGTAGATATAGGAAGGAACACCAGTGGCGAAGGCGACCACCTGGACTGATACTGACACTGAGGTGCGAAAGCGTGGGGAGCAAGCAGGATTAGATACCCCCGTA
+
GGGGGGGGGGGGGGGGGGGGGGGGGGGGGGGGGGGGGGGGGGGGGGGGGGGGGGGGGGGGGGGGGGGGGGGGGGGGGGGGGCGGGGGGGGGGGGGGGGGGGGGGGGGGGGGGGGGGGGGGGGGGGGGGGGGGGGGGGGGGGGGGGGGGGGFGGGGGGGGGGGGGGGGGGGGGGGGFGGGEFGGGGGGFGGGCFGFGGFFGGGGEGGGGGGGGGGGGGGGGGGGGGGGGGFGGFF*9BGFD
@M00200:207:000000000-ALC1F:1:1113:20382:19462 1:N:0:5
ATTGGGTTTAAAGCGCGCGTAGGTGGTTTGTTAAGTTGAATGTGAAATCCCCGGGCTCAACCTGGGAACTGCATCCAAAACTGGCAAGCTAGAGTATGGTAGAGGGTAGTGGAATTTCCTGTGTAGCGGTGAAATGCGTAGATATAGGAAGGAACACCAGTGGCGAAGGCGACTACCTGGACTGATACTGACACTGAGGTGCGAAAGCGTGGGGAGCAAACAGGATTAGATACCCGAGTA
+
GGGGGGGGGGGGGGGGGGGGGGGGGGGGGGGGGGGGGGGGGGGGGGGGGGGGGGGGGGGGGGGGGGGGGGGGGGGGGGGGGGGGFGGGGGGGGGGGGGGGGGGGGGGGGGGGGGGGGGGGGGGGGGGGGGGGGGGGGGGGGGGGGGGGGGGGGGGGGDGGGGGGGGGGGGGGGGGGGGGGGGGGGGGGGGGGGGGGGGGGGGGGGGG?EGGGGGGGGGGGGGGGGGGGGFGGGGGGFGFG
@M00200:207:000000000-ALC1F:1:1113:12443:19617 1:N:0:5
ATTGGGTGTAAAGCGCGCGTAGGTGGTTTGTTAAGTTGAATGTGAAATCCCCGGGCTCAACCTGGGAACTGCATCCAAAACTGGCAAGCTAGAGTATGGTAGAGGGTGGTGGAATTTCCTGTGTAGCGGTGAAATGCGTAGATATAGGAAGGAACACCAGTGGCGAAGGCGACCACCTGGACTGATACTGACACTGAGGTGCGAAAGCGTGGGGAGCAAACAGGATTAGATACCCTAGTA
+
@@CCECF@@<FG@F@FFGG:@@CGEGFGGGFGC@@<EEDF<@FECEFFEGFDCGGGG7FFFFGD8C8=DFFEGGEGG?,:ECFF@=C@FF<FCFGFGGGGAFGCGGGGGGGCCGGCFGEGGGEFGFFG:FFDA,CF9FF:C:DDFF?9FCDCFGGGG7FFGG@EGE8:FCFEGGGGEC@FGFFGCCCGFFDCFGGFF:CFCFECEEGFCGGGGGGCGGFGG4?CFGGDF=>C?FGGFF77
@M00200:207:000000000-ALC1F:1:1114:21104:6279 1:N:0:5
ATTGGGTTTAAAGGGCGTGTAGGCGGTTTACACAGTCAGATGTGAAATCCCCGGGCTTAACCTGGGAGCTGCATTTGATACGTGTAGACTAGAGTGTGAGAGAGGGTTGTGGAATTCCCAGTGTAGAGGTGAAATTCGTAGATATTGGGAAGAACACCGGTGGCGAAGGCGGCAACCTGGCTCATGACTGACGCTGAGGCGCGAAAGCGTGGGGAGCAAACAGGATTAGATACTCGCGTA
+
GGGGGGGGGGGGGGGGGGGGGGGGGGGGGGGGGGGGGGGGGGGGGGGGGGGGGGGGGGGGGGGGGGGGGGGGGGGGGGGGGGGGGGGGGGGGGGGGGGGGGGGGGGGGGGGGGGGGGGGGGGGGGGGGGGGGGGGGGGGGGGGGGGGGGGGGGGGGGGGGGGGGGGGGGGGGGGGGGGGGGGGGGGGGGGGGGG=EEGFFGGGGGGGGGGGGGGGGGCFGGGGGFGGFGFGGG*9DDGFG
@M00200:207:000000000-ALC1F:1:1114:3550:6768 1:N:0:5
ATTGGGCTTAAAGGGAGCGTAGACGGGATGTCAAGTCAGCTGTGAAAGTTTGCGGCTCAACCGTAGAATTGCAGTTGAAACTGGCGTTCTTGAGTGCGTTCGAGGCAGGCGGAATTCGTGGTGTAGCGGTGAAATGCATAGATATCACGAAGAACCCCGATTGCGAAGGCAGCCTGCCAGGCCGCTACTGACGTTGAAGCTCGAAAGTGCGGGTATCAAACAGGATTAGATACCCTTGTA
+
GGGGGGGFGGGGGGGGGGGGGGGGGGGGGGGGGGGGGGGGGGGGGGGGFGGGGGGGGGGGGGGGGGGGGGGGGGGGGGGGGGGFGGGGGGGGGGGGGGGGGGGGGGGGGGGGGGGDFGFGEGGGGGGGGGGGGGGGGGGGGGGGGGGFGGGGGGGGGGGGGGGGGGGGGGGGGGGGGGGGGGGGGGGGGGGGGCGFFCFF8EGGGGGGGGGGEEGCGGGFGGGGFGGFGFFCGGGG<DF*
@M00200:207:000000000-ALC1F:1:1114:28129:8350 1:N:0:5
ATTGGGTATAAAGGGAGCGTAGGCGGGCTGTTAAGTCAGCGGTCAAATGTCAGGGCCCAACCTTGGCATGCCGTTGATACTGGCGGCCTTGAGTTCACACAAGGAAGGTGGAATTCGTCGTGTAGCGGTGAAATGCTTAGATATGACGAAGAACTCCGATTGCGAAGGCAGCCTTCTGGGGTGTTACTGACGCTGAGGCTCGAAAGTGCGGTAATCAAACAGGATTAGATACCCGAGTA
+
GGGGGGGGGGGGGGGGGGGGGGGGGGGGGGGGGGGGGGGGGGGGEGGGGGGGGGGGGGGGCGGGGGGGGGGGGGGGGGGGGGGGGGGGGGGGGGGGGGGGGGGGFGDGGGGGGGGGGGGGGGGGGGGGGGGGGGDFGGGGGGGGGGGGGGGGGGGGGGGGGGGGGGCGGGGGGGGGFDGFECEGGGG9EFGGGGGEGGF4CDEFGGGGFDGGGGGFGCCFFCFGFCFFGFF:F*9<DGF
@M00200:207:000000000-ALC1F:1:1114:19772:9946 1:N:0:5
ATTGGGCATAAAGCGTGCGCAGGCGGTGATGTAAGACAGGTGTGAAATCCCCGGGCTTAACCTGGGAACTGCATTTGTGACTGCATCGCTGGAGTGCGGCAGAGGGGGATGGAATTCCGCGTGTAGCAGTGAAATGCGTAGATATGCGGAGGAACACCGATGGCGAAGGCAATCCCCTGGGCCTGCACTGACGCTCATGCACGAAAGCGTGGGGAGCAAACAGGATTAGATACCCCCGTA
+
GGGGGGGGGGGGGGGGGGGGGGGGGGGGGGGGGGGGGGGGGGGGGGGGGGGGGGGGGGGGGGGGGGGGGGGGGFGGGGGGGGGGGGGGGGGGGGGGGGGGGGGGGGGGGGGGGGGGGGGGGGGGGGFGGGGGGGGGGGGGGGGGGGAGGGGGGGGGGGGGGGGGGGGGGGGGGGEFGGGGGGGGGGGGGGGGGGGGGGGFGGGGGGGGGGGGGDGGGGGGGGGFFGGFGFGGGGGGGGFG
@M00200:207:000000000-ALC1F:1:1114:12167:15376 1:N:0:5
ATTGGGTTTAAAGGGAACGCAGGCGGTCTTTTAAGTCTGATGTGAAAGCCTTCGGCTTAACCGAAGTCGGGCATTGGAAACTGGGAGACTTGAGTGCAGAAGAGGAGAGTGGAACTCCATGTGTAGCGGTGAAATGCGTAGATATATGGAAGAACACCAGTGGCGAAAGCGGCTCTCTGGTCTGTAACTGACGCTGAGGTTCGAAAGCGTGGGTAGCAAACAGGATTAGATACCCCGGTA
+
GGGGGGGGGGGGGGGGGGGGGGGGGGGGGGGGGGGFGGGGFGGGGGGGGGGGGGGGGGGGGGGGGGGGGGGGGGEGGGGGGGGGGGDDGGGGGGGGGGGGGGGGGGGGGGGGGGGGGGGGGGGGG9FGGGGGGGGGGGCFGECFFGGGGGGGGGGGGGGGGGGGGGGGGGGGGGGGGGGFGFGGGFGGGFGGGDEEEF:AGGGGGGGGGGGGGGGGGGGGGFGFFGGFGFGGGGGGGCEC
@M00200:207:000000000-ALC1F:1:1114:26682:16457 1:N:0:5
ACTGGGTTTAAAGGGCGCGTAGGCGGACTCTTAAGTCGGGGGTGAAAGCCCAGGGCTCAACCCTGGAATTGCCTTCGATACTGAGAGTCTCGAGACCGGAAGAGGTAAGTGGAACTGCGAGTGTAGAGGTGAAATTCGTAGATATTCGCAAGAACACCAGTGGCGAAGGCGGCTTACTGGTCCGGTTCTGACGCTGAGGCGCGAAAGCGTGGGGAGCAAACAGGATTAGATACCCTCGTA
+
GGGGGFGGGGGGGGGGDGGGGGGGGGGGGGGGFGFGGGGGGECGGGGGFCFGGFCGGGGGGGC==BEFGGGGGGCGGGGGGFGGFGGGGGGGFCCGDFGGGGGGGGGGFFFGGGGGGFDGGGGGGGGGGGFGGGAFGFGGGE9FCFGDFGGGFFAGFGGFFGGGDEDGGGDGGGGFGFFFFGFGG=?GGGGGGGGGDGG@CEGGGEGGGGGGEDEECFFEGCGGF6CFGF=:A7CFCDFC
@M00200:207:000000000-ALC1F:1:1114:20824:23395 1:N:0:5
ATTGGGTTTAAAGCGAGCGCAGGCGGTTTTTTAGGTCTGATGTGAAAGCCTTCGGCTTAACCGGAGAAGGGCATCGGAAACCGGGAGACTTGAGTGCAGAAGAGGACAGTGGAACTCCATGTGTAGCGGTGAAATGCGTAGATATATGGAAGAACACCAGTGGCGAAGGCGGCTGTCTGGTCTGTAACTGACGCTGAGGCTCGAAAGCATGGGTAGCGAACAGGATTAGATACCCCAGTA
+
GGGGGGGGGGGGGGGGGGGGGGGGGGGGGGGGGGGGGGGGGGGGGGGGGGGGGGGGGGGGGGGGGGGGGGGGGGGGGGGGFGGGGGGGGGGGGGGGGGGGGGGGGGGGGGGGGGGGGGGGGGGGGGGGGGGGGGGGGGGGGGGGGGGGGGGGGGGGGGGGGFFGGGGEGGGGGGGGFGGGFFGGGGGGGGGGGGGGGGGFGGGGGGDGGGGGGGGGGGGGGGGGFCF@CBDD9CCGGGFG
@M00200:207:000000000-ALC1F:1:1115:13343:4711 1:N:0:5
ATTGGGTTTAAAGGGCGTGTAGGCGGTCAGGTAAGTGTGATGTGAAATCCCTCGGCTCACCCGAGGACCGGCATCGCATACTGCTTGGCTTGAGTACGGGAGAGGATGTGGGAATTCCTGGTGTAGCGGTGAAATGCGTAGATATCAGGAGGAACACCGGTGGCGAAGGCGCACATCTGGCCCGATACTGACGCTGAGGCGCGAAAGCTAGGGGAGCAAACGGGATTAGATACCCCTGTA
+
GGGGGGGGGGGGGGGGGGGGGGGGGGGGGGGGGGGGGGGGGGGGGGGGGGGGGGGGGGGGGGGGGGGGGGEGGGGGGGGFFGGGGGGGGGGGGGGGGGGGGGGGGGGGGGGGGGGGGGGGGGGGGGGGGGEGGGGGGGGGGGGGGGGGGGDGEFGGGGG7FGGGGGGGGGGGGGGGFGFGGFFCEECEECFGGGGEGGGGGGGGD=CCFGGGGGGDGGGGGGDG*>DFGFGGGGGGGGFG
@M00200:207:000000000-ALC1F:1:1115:27819:8933 1:N:0:5
ATTGGGTTTAAAGGGTGCGTAGGCGGCTATTTAAGTCAGTGGTGAAAGACTCCGGCTCAACCGGAGCAGTGCCATTGATACTGGGTAGCTTGAGTGTTGGAGGGGTACATGGAATTGATGGTGTAGCGGTGAAATGCATAGATACCATCAGGAACACCGATAGCGAAGGCATTGTACTGGCCAACAACTGACGCTGAGGCACGAAAGCATGGGGAGCGAACAGGATTAGATACCCGAGTA
+
GGGGGGGGGGGGGGEFGGGGGDGGGGGGGGGGGGGGGGGGGGGGFGGGGGGAEGGGGGGGGGGGGGGGGGFGGGGGGGGGGGGGCFFGGGGGGGGGGGGGFGGGGGEGGGGGGGGGGDGFGGGGGGGGDEGGGGGGGGFFDFFGFGGGGGGGGGGGGGDGGEGGDGGGGGGGGGGEFFEEF2<DGCFFF?GGGDEGGFCGGF5CEGDCFGGFG5<CGDGGGD4DFFGFFFGGGGGDGDFF
@M00200:207:000000000-ALC1F:1:1115:5195:9129 1:N:0:5
ATTGGGTTTAAAGGGAACGCAGGCGGTCTTTTAAGTCTGATGTGAAAGCCTTCGGCTTAACCGAAGTCGGGCATTGGAAACTGGGAGACTTGAGTGCAGAAGAGGAGAGTGGAACTCCATGTGTAGCGGTGAAATGCGTAGATATATGGAAGAACACCAGTGGCGAAAGCGGCTCTCTGGTCTGTAACTGACGCTGAGGTTCGAAAGCGTGGGTAGCAAACAGGATTAGATACCCGAGTA
+
FGGGGGGGGGGGGGGGGGGGGGGGGGGGGGGGGGGGGGGGGGGGGGGGGGGGGGGGGGGGGGGGDGGGGGGGGGGGGGGGGGGGGGGGGGGGGGGGGGGGGGGGGGGGGGGGGGGGGGGGGGGGGGGGGGGGGGGGGGGGGGGGGGGGGGGGGGGGGGGGGGGGGGGGGGGGGGGGGGGGGGGGGGGGGGGGGGGGGGGGGGGGGGGGDGGGGGGGGGGGGGGGGG=FFEGGGGGGGGFG
@M00200:207:000000000-ALC1F:1:1115:22704:12395 1:N:0:5
ACTGGGTATAAAGGGCGTGTAGGCGGTTTACACAGTCAGATGTGAAATCCCCGGGCTTAACCTGGGAGCTGCATTTGATACGTGTAGACTAGAGTGTGAGAGAGGGTTGTGGAATTCCCAGTGTAGAGGTGAAATTCGTAGATATTGGGAAGAACACCGGTGGCGAAGGCGGCAACCTGGCTCATGACTGACGCTGAGGCGCGAAAGCGTGGGGAGCAAACAGGATTAGATACCCGTGTA
+
GGGGGGGGGGGGGGGGGGGGGGGGGGGGGGGGGGGGGGGGGGGGGGGGGGGGGGGGGGGGGGGGGGGGGGGGGGGGGGGGGGGGGGGGGGGGGGGGGGGGGGGGGGGGGGGGGGGGGGGGGGGGGGGGGGGGGGGGGGGGGGGGGGGGGGGGGGGGGGGGGGGGGGGGGGGGGGGGGGGGGGGGGGGGFGGGGGGGGGGGGGGGGGGGGGGGGGGGGGGGGGGGGGGFGFGGGGFGGGFG
@M00200:207:000000000-ALC1F:1:1115:26576:12585 1:N:0:5
ACTGGGCTTAAAGGGCACGTAGGCGGCTTGGTAAGTCAGTTGTGAAAGCCCGGGGCTTAACCCCGGAAGTGCGATTGATACTGCCGAGCTTGAGTATGGGAGAGGGAAGTGGAATTCCTGGTGTAGAGGTGAAATTCGTAGATATCAGGAGGAACACCGGTGGCGAAGGCGACTTCCTGGACCAATACTGACGCTGAGGTGCGAAGGCGTGGGTAGCAAACAGGATTAGATACCCTCGTA
+
GGGGGGGGGGGGGGGGGGGGGGGGGGGGGGGGGGGGGGGGGGGGGGGGGGGGGGGGGGGGGGFGGGEGFGGGGG7FFGGGGGGGGGGGGGGGFGGGFGEG<FEGGGGGGGGGGDFGGGGGGGGGGG<FGGGFG9FGGGGGGGGGGGGBFGCFGEGGGGGGGGGGGGGFGGGGGGCFFGGG7BFC8CFGCGGGGGGG8CC<CFGGDGGCEEGEGEG:FC@?GGFGCFG6C2C>FGGGGGFD
@M00200:207:000000000-ALC1F:1:1115:16264:24068 1:N:0:5
ACTGGGTATAAAGAGCTCGTAGGCGGTTTGTCGCGTCTGCCGTGAAAGTCCGGGGCTCAACTCCGGATCTGCGGTGGGTACGGGCAGACTAGAGTGATGTAGGGGAGACTGGAATTCCTGGTGTAGCGGTGAAATGCGCAGATATCAGGAGGAACACCGATGGCGAAGGCAGGTCTCTGGGCATTAACCGACGCTGAGGAGCGAAAGCATGGGGAGCGAACAGGATTAGATACCCTCGTA
+
E-C@FGE@CCFFGGFGGGGEEFEG:@@FGGGGCGECCGGGGGGDD@E,E<C:BCCFGFFGGGDGGGEEFFD9FFC+=7CEFEGDGGGFFGGFGFF<EEEFGGCEEFDFGFGGGFFFGGGGFE,=FFF7@F+DFDE<FEEGCBCEFFCCCBB77DGDGGGCE7BC:FCCCFG:EB8@EGGCFGGGFCF7+/=8*??GDGGGD=*8C***3ACFG5*):>8*/<*/*0:/<AF77>DFF<@<
@M00200:207:000000000-ALC1F:1:1115:23211:24223 1:N:0:5
ATTGGGCATAAAGCGCATGCAGGTGGTTTGTTAAGTCAGATGTGAAAGCCCGGGGCTCAACCTCGGAAGGTCATTTGAAACTGGCAAACTAGAGTACTGTAGAGGGGGGTAGAATTTCAGGGGTAGCGGTGAAATGCGTAGAGATCTGAAGGAATACCAGTGGCGAAGGCGGCTGCCTGGACAGATACTGACACTCAGATGCGAAAGGGGGGGGAGCAAACAGGATTAGATACCCTAGTAAGA
+
GGGDGG<@FFGGFDGGGFGDGGGFFFFGFF<FCGGGGDGACGGGGGGGG8F:EFGGGGGG8FCCCC7EGG6FGEFAF<?FGGGGGC<C=,?FA<<CFFFC<E9FGGGGDCEGCFFGFGGAF,:11<3>@>:<FE;9=CF><<=,72<<9:FF@F,CFE9<FGG*<*:<F<EG*****0+8**<8E7@9++9+C+<00@C:<+::?C5*;*/CE=)9*58<;C7<5*:09)**+20>C597*0)
@M00200:207:000000000-ALC1F:1:1115:12074:25057 1:N:0:5
ACTGGGTTTAAAGGGCGTGTAGGCGGTTTACACAGTCAGATGTGAAATCCCCGGGCTTAACCTGGGAGCTGCATTTGATACGTGTAGACTAGAGTGTGAGAGAGGGTTGTGGAATTCCCAGTGTAGAGGTGAAATTCGTAGATATTGGGAAGAACACCGGTGGCGAAGGCGGCAACCTGGCTCATGACTGACGCTGAGGCGCGAAAGCGTGGGGAGCAAACAGGATTAGATACCCGGGTA
+
GGGGGGGGGGGGGGGGGGGGGGGGGGGGGGGGGGGGGGGGGGGGGGGGGGGGGGGGGGGGGGGGGGGGGGGGGGGGGGGGGGGGGGGGGGGGGGGGGFGGGGGGGGGGGGGGGGGGGGGFGGGFGGGGGGGGGGGGGFGGGGGGGGGGGGGGGGGGGGGGGGGDGGGGGGGGGGGGGGGGGGGGGGCFCFGGGEGE5EGGGGEGGG5CGGGGEGGGCFEGFFGGGGGFGBCFF4<CDCDD
@M00200:207:000000000-ALC1F:1:1116:8845:5273 1:N:0:5
ATTGGGTTTAAAGGGCTCGTAGGCGGCCAACTAAGTCGGATGTGAAATCCCCAGGCTCAACTTGGGAACTGCATCCGATACTGGATGGCTTGAATTCGGGAGAGGGATGCAGAATTCCAGGTGTAGCGGTGAAATGCGTAGATATCTGGAGGAATACCGGTGGCGAAGGCGGCATCCTGGACCAATATTGACGCTGAGGAGCGAAAGCTAGGGGAGCAAACGGGATTAGATACCCCAGTA
+
EGGGGGGGGGGGGGGGGGGGGGGGGGGGEGGGGGGGGGGEFGGGGGGFGFGGGGGGGGGGGGGGGGCDGGGGGGGGGCFGGGGGGGGGGGGCF<FFGFGDGGGGGGGGGGDFGGGGGGGGGGGGGGGGGGGGGGFEGGGGGGGGGGGGGCFD7BFCGGGGGGGGGGGGGGGGGGGGGGGGGGGFGGGGGGGGGGG=EDFCDGEGCDEGGGCDFGDGGGGGGGGG@GGFCACGGGGFFGGG
@M00200:207:000000000-ALC1F:1:1116:14987:8046 1:N:0:5
ATTGGGTTTAAAGGGAGCGCAGGCCGCCGGGCAAGCGTGTTGTGAAATGTCGGGGCTCAACCTGGGCATTGCAGCGCGAACTGGCAGACTTGAGTGCACGGGAAGTAGGCGGAATTCGTCGTGTAGCGGTGAAATGCTTAGATATGACGAAGAACTCCGATTGCGAAGGCAGCCTGCTGTAGTGCAACTGACGCTGAAGCTCGAAAGCGTGGGTATCGAACAGGATTAGATACCCCAGTA
+
EFGGGGGGGGGGGGGGGGGGGGGGGGGGGGGGGGGGGGGGGGGGGGGGGGGGGGGGGGGGGGGGGGGGGGGGGGGGGGGGGDGGGGGGGGGGGGGGGGGGGGFGGGGGGGGGGGGGGGGGGGGGGGGGGGGFGGGGGGGGGCFGGGGGGGGGGGGGGGGGGGGGGGGDGGGGGGGGGGGGGGGGGGGGGGGGGDEGGGGFFGGGCECFGGGGEGFGGGGGGDGG><FFGFGGGDF>DGFG
@M00200:207:000000000-ALC1F:1:1116:6012:8797 1:N:0:5
ATTGGGTTTAAAGGGAACGCAGGCGGTCTTTTAAGTCTGATGTGAAAGCCTTCGGCTTAACCGAAGTCGGGCATTGGAAACTGGGAGACTTGAGTGCAGAAGAGGAGAGTGGAACTCCATGTGTAGCGGTGAAATGCGTAGATATATGGAAGAACACCAGTGGCGAAAGCGGCTCTCTGGTCTGTAACTGACGCTGAGGTTCGAAAGCGTGGGTAGCAAACAGGATTAGATACCCTAGTA
+
GGGGGGGGGGGGGGGGGGGGGGGGGGGGGGGGGGGGGGGGGGGGGGGGGGGGGGGGGGGGFGGGGGGGGGGGGGGGGGGGGGGGGGGGGGGGGGGGGGGGGGGGGGGGGGGGGGGGFFFGGGGGGGGGGGGGGGGGGGGGGGGGGGGGGGGGGGGGGGGGGGGGGGGGGGGGGGGGGGGGGGGGGGGGGGGFGGGGGGGGGGGGGEGGGGGGGGGGGGGGGGGGFGGFFEGGGGCFFGGG
@M00200:207:000000000-ALC1F:1:1116:15817:13218 1:N:0:5
ACTGGGCTTAAAGGGCGTGTAGGCGGTTTACACAGTCAGATGTGAAATCCCCGGGCTTAACCTGGGAGCTGCATTTGATACGTGTAGACTAGAGTGTGAGAGAGGGTTGTGGAATTCCCAGTGTAGAGGTGAAATTCGTAGATATTGGGAAGAACACCGGTGGCGAAGGCGGCAACCTGGCTCATGACTGACGCTGAGGCGCGAAAGCGTGGGGAGCAAACAGGATTAGATACCCTAGTA
+
GGGGGGGGGGGGGGGGGBGGGGGGGGFGGGGGFGGGGGFDDGGGGGGGGGGFEGGGGGGGGGGGGGGGGGGGGGGGFFFGGFFEFFGFGGGGGGFFFFFGGGFGGEFFGGGGGGGGGGEDFFGGGGGGGGGFDGGGGGGGGEAEGFGGGGGGGGGGGGGGGGGGGGGGGGGG>FEEGGGGGFGGCCFFFGGGGGCEDFG5:CEC:CCDG=:?EEGGG=AFDGGGFDGF@<7C<C<@:FGG
@M00200:207:000000000-ALC1F:1:1116:4839:14754 1:N:0:5
ATTGGGCATAAAGCGTGCGCAGGCGGTTATGTAAGACAGTTGTGAAATCCCCGGGCTCAACCTGGGAATTGCATCTGTGACTGCATAGCTAGAGTACGGTAGAGGGGGATGGAATTCCGCGTGTAGCAGTGAAATGCGTAGATATGCGGAGGAACACCGATGGCGAAGGCAATCCCCTGGACCTGTACTGACGCTCATGCACGAAAGCGTGGGGAGCAAACAGGATTAGATACCCCAGTA
+
GGGGGGGGGGGGGGGGGGGGGGGGGGGGGGFGGGGGGGGFGGGGFGGGGGGGGGGGGGGGGGGGGGGGGGGGGGGGGGGGGGGGGGGGGGGGGGGGGGGGGGGGGGGGGEEGGGGGGGGGGGGGGGGGGGGGGGGGGGGGGGGGGGGGGGGGGGGGGGGGGGGGGGGGGGGGGGFFGGGGGGGFECFFGGGGGGGGGGGGGGGGGGGGGGGGGGGGGGGCCC9C5DGFCAGGGGGFF3F>
@M00200:207:000000000-ALC1F:1:1116:4753:20438 1:N:0:5
ATTGGGTTTAAAGGGTGCGTAGGCTGCGAGGAGGGTGGGGTGTGAAATCCCTCGGCCTAACCGAGGAATTGCGCTCCAAACCGCCTTGCTGGAGTGAGACAGAGGTGAGCGGAACTAATGGTGGAGCGGTGAAATGCGTTGATATCATTAGGAACACCAGAGGCGAAGGCGGCTCACTGGGTCTCAACTGACGCTGATGCACGAAAGCTAGGGGAGCGAACGGGATTAGATACCCCAGTA
+
GGGGGGCGGGGFGGGGGGGGGGGGGGDGGGGCEGGGEGGGGGGGAFGGGGGGGGGGGGGFGGGGGGGFGCFGGGGGGGGGGGGGGGEGGGGEFGGGGGGGGGGGGGGCGFGGGGGGGGGGGGGGGGGGEEGGGFGGGGCEGGGGGGGGGGGGGFGGGGDFDFFGGGG>:AGGGGGGFGGCGFFFGGGGGGGGGGGGGGGGGGGDGGGGGGGFFGGGGGGGDGGGFG4?<<CFFF4@>3CG
@M00200:207:000000000-ALC1F:1:1116:26133:20559 1:N:0:5
ATTGGGCTTAAAGGGCGCGTAGGTGGTCCTTTAAGCGTGTGGTGAAAGCTCAGCGCTCAACGCTGAGTCGGCCATGCGAACTGGGGGACTGGAGCACTGTAGAGGCAGGTGGAATTCCGGGTGTAGCGGTGGAATGCGTAGAGATCCGGAAGAACACCGGTGGCGAAGGCGGCCTGCTGGGCAGTTGCTGACACTGAGGCGCGACAGCGTGGGGAGCAAACAGGATTAGATACCCCGGTA
+
GGGGGGGGGGGGGGGGGGGGGGGGGGGGGGGGGGGGGGGGGGGGGGGGGGGGGGGGGGGGGGGGGGGGGGGGGGGGGGGGGGGGGGGGGGGGGGGGGGGGGGGGGGGGGGGGGGGGGGGGGGGGGGGGGGGGDEFGGGGGGGGGGGDFGGGGGGGGGGGGGGGGGGGGGGGGGGGGGGGGGFGGGGGGGGFGGGGGGGGFGGGGGCGGGGGGGGGDDGGGGGGGFGGFFAGGFFGFBDGG
@M00200:207:000000000-ALC1F:1:1116:9864:23574 1:N:0:5
ATTGGGTTTAAAGCGCGCGCAGGTGGTTTCTTAAGTCTGATGTGAAAGCCCACGGCTCAACCGTGGAGGGTCATTGGAAACTGGGAGACTTGAGTGCAGAAGAGGAAAGTGGAATTCCATGTGTAGCGGTGAAATGCGTAGAGATATGGAGGAACACCAGTGGCGAAGGCGACTTTCTGGTCTGTAACTGACACTGAGGCGCGAAAGCGTGGGGAGCAAACAGGATTAGATACCCGCGTA
+
GGGGGGGGGGGGGGGGGGGGGGGGGGGGGGGGGGGGGGGGGGGGGGGGGGGGGGGGGGGGGGGGGGGGGGGGGGGGGGGGGGGGGGGGGGGGGGGGGGGGGGGGGGGGGGGGGGGGGGGGGGGGGGGGGFGGGGGGGGGGGGGGGGGGGGGGGGGDGGGGGGGGGGGGGGGGGGGGGGGGGGGGGGGGGGGGGGGGGGGGGGGGGGGDGGGGGGGGGGGGGGGGFG>@:6DFG4C@FGGG
@M00200:207:000000000-ALC1F:1:1117:16744:2573 1:N:0:5
ACTGGGTTTAAAGGGCGTGTAGGCGGTTTACACAGTCAGATGTGAAATCCCCGGGCTTAACCTGGGAGCTGCATTTGATACGTGTAGACTAGAGTGTGAGAGAGGGTTGTGGAATTCCCAGTGTAGAGGTGAAATTCGTAGATATTGGGAAGAACACCGGTGGCGAAGGCGGCAACCTGGCTCATGACTGACGCTGAGGCGCGAAAGCGTGGGGAGCAAACAGGATTAGATACCCGAGTA
+
GGGGGGGGGGGGGGGGGGGFGGGGGGC@CGGGGGGGGGGGGGGGGGGGGGGGGGGGGFGGGGGEFGFGGGGGGFGGGGGGGGEFGGGGGGGGGGFFEFFGFGGGGDFEEGGGGGGGGGFFGGGGGGGGGFGGGGGGFGGGGGGGGGGGGGFFGGGGGGGGGGGGGGGGGGGGGC@FGGGGGCCFGFFCFGGGGGGEDGGGGGGDEDG6EEGGGGGGGGGGGGGGFGGGGFGGGGF<5CFG
@M00200:207:000000000-ALC1F:1:1117:15288:5334 1:N:0:5
ATTGGGTATAAAGCGAGCGCAGGCGGTTTTTTAGGTCTGATGTGAAAGCCTTCGGCTTAACCGGAGAAGGGCATCGGAAACCGGGAGACTTGAGTGCAGAAGAGGACAGTGGAACTCCATGTGTAGCGGTGAAATGCGTAGATATATGGAAGAACACCAGTGGCGAAGGCGGCTGTCTGGTCTGTAACTGACGCTGAGGCTCGAAAGCATGGGTAGCGAACAGGATTAGATACCCCTGTA
+
GGGGGGGGGGGGGGGGGGGGGGGGGGFGGGGGGGGFFGGGGGGGGGGGGGGGGGGGGGGGGGGGEGGGGGGGGGGGGGGGGGGGGCFDFGGGGGGGFGGGGGGGGGGGGGGGGGGGGGGGGGGGGGGGGGGGGGGGGGGGGEFGGGGGGFFEGGFEGGGGGGGGGGGCEDGGGGGGGGGD;CCFGGG?FFFGEGGEGGGGCGGGGGGGGGGGDGGGGDGEGGGD@F>DGFCFGGGGFGFG
@M00200:207:000000000-ALC1F:1:1117:15253:5677 1:N:0:5
ACTGGGTTTAAAGGGAGCGTAGGTGGCTCTATAAGTCAGATGTGAAATCCCCGGGCTTAACCTGGGAACTGCATCTGAAACTGTAGAGCTAGAGTATGTGAGAGGAAGGTAGAATTCCAGGTGTAGCGGTGAAATGCGTAGAGATCTGGAGGAATACCGATGGCGAAGGCAGCCTTCTGGCATAATACTGACACTGAGGCTCGAAAGCGTGGGTAGCAAACAGGATTAGATACCCCGGTA
+
GGGGGGGGGGGGGGGGGGGGGGGGGGGGGGGGGGGGGGGGGGGGGGGGGGGGGGGGGGGGGGGGGGGGGGGGGGGGGGGGGGGGGGGGGGGGGGGGGGGGGGGGGGGGGGGGGGGGGGGGFGGGGGGGGGGGGGGGGGGGGGGGGGGGGGGGGGGGGGGGGGGGGGGGDDGGGGFFFGGFFGGGGGGGGGGGGGGGGGGGGGGGGGGFEGGGGGGGGGFGGGGFFGGFGCGFFGGGEG>)
@M00200:207:000000000-ALC1F:1:1117:21788:6910 1:N:0:5
ATTGGGTGTAAAGCGTGCGTAGGCGGCTTTTTAAGTCGGATGTGAAATCCCTGAGCTTAACTTAGGAATTGCATTCGATACTGGGAAGCTAGAGTATGGGAGAGGATGGTAGAATTCCAGGTGTAGCGGTGAAATGCGTAGAGATCTGGAGGAATACCGATGGCGAAGGCAGCCATCTGGCCTAATACTGACGCTGAGGTACGAAAGCATGGGGAGCAAACAGGATTAGATACCCCTGTA
+
GGGGGGGGGGGGGGGGGGGGGGGGGGGGGGGGGGGGGGGGGGGGGGGGGGGGGGGGGGGGGGGGGFGGGGGGGGGGGGGGGGGGGGGGGGGGGGFCGGGGGGGGGGGGGGGGGGGGFGDCGGGDEFFCGGDGGGGGDGGGGGGGEFGFGFGGGGGGGGGGGDEGGGGGGGGGGGGGFGGGGGGGGGGGGGFGEEGGGGGFFFC=FGGGGGGGGDCGGGCCFFC7ACFGCAFFCGDD>FFG
@M00200:207:000000000-ALC1F:1:1117:13928:9360 1:N:0:5
ATTGGGTGTAAAGAGCGTGTAGGCGGTCCGGTAAGTCGGCTGTGAAAGTCCAGGGCTCAACCCTGGGATGCCGGTCGATACTGCCGGACTAGAGTTCGGAAGAGGCGAGTGGAATTCCCGGTGTAGCGGTGAAATGCGCAGATATCGGGAGGAACACCAATGGCGAAGGCAGCTCGCTGGGACGTTACTGACGCTGAGACGCGAAAGCGTGGGGAGCAAACAGGATTAGATACCCGTGTA
+
GGGGGGGGGGGGGGGGGGGGGGGGGGGGGGGGGGGGGGGGGGGGGGGGGGGGGGGGGGGGGGGGGGGGGGGGGGGGGGGGGGGGGGGGGGGGGGGGGGGGGGGGGGGGGGGGGGGGGGGGGGGGGGGGGGGGGGGGGGGGGDFGGGGGGGGGDGGGGGGGGGGGGGGGGGGGGGGGGGGGGGGGGGGGGGGGGGGGGGGGGGGGG:DGGGGGGGGGGGGGGGGGFGGGGFG>F?FDDGFG
@M00200:207:000000000-ALC1F:1:1117:26683:9687 1:N:0:5
ATTGGGCTTAAAGGGCGTGTAGGCGGTTTACACAGTCAGATGTGAAATCCCCGGGCTTAACCTGGGAGCTGCATTTGATACGTGTAGACTAGAGTGTGAGAGAGGGTTGTGGAATTCCCAGTGTAGAGGTGAAATTCGTAGATATTGGGAAGAACACCGGTGGCGAAGGCGGCAACCTGGCTCATGACTGACGCTGAGGCGCGAAAGCGTGGGGAGCAAACAGGATTAGATACCCTTGTA
+
EFGGGGGGGGGGGGGGGGGGGGGGGGFCFFGGFGGGGGGCGFGGGGGGGGGGFCGGGGCFGFGGGDEGGFGGGGGGGGGGGGCEEFFGGEDDFG?FEEEG,FC:@FGGGGEEGDDFGAEFGBFGFDFFFFGEFGGG<FGDEFGGFGGFFGGGGGGGGDGGGGD@FG@FGFCEGD@FGFGGGGGF;FC>CFCEGGDC5CFGGDEEGGG?ECC8CEGGGGGGGGGGFDGDCFFG?C>7?<BF
@M00200:207:000000000-ALC1F:1:1117:16040:10047 1:N:0:5
ATTGGGCTTAAAGGGCGTGTAGGCGGTTTACACAGTCAGATGTGAAATCCCCGGGCTTAACCTGGGAGCTGCATTTGATACGTGTAGACTAGAGTGTGAGAGAGGGTTGTGGAATTCCCAGTGTAGAGGTGAAATTCGTAGATATTGGGAAGAACACCGGTGGCGAAGGCGGCAACCTGGCTCATGACTGACGCTGAGGCGCGAAAGCGTGGGGAGCAAACAGGATTAGATACCCGTGTA
+
GGGGGGGGGGGGGGGGGGGGGGGGGGGGGGGGGGGGGGGGGGGGGGGGGGGGGGGGGGGGGGGGGGGGGGGGGGGGGGGGGGGGGGGGGGGGGGGGGGGGGGGGGGGGGGGGGGGGGGGGGGGGGGGGGGGGGGGGGGGGGGGGGGGGGGGGGGGGGGGGGGGGGGGGGGGGGGGGGGGGGGGGGGGFGGGGGGGGGGGGGGGGGGGGGGGGGGGGGGGFGGGGFGGGGFGGGGGGDGFG
@M00200:207:000000000-ALC1F:1:1117:7768:10789 1:N:0:5
ATTGGGTGTAAAGAGCTCGTAGGCGGTTTGTCGCGTCTGCCGTGAAAGTCCGGGGCTCAACTCCGGATCTGCGGTGGGTACGGGCAGACTAGAGTGATGTAGGGGAGACTGGAATTCCTGGTGTAGCGGTGAAATGCGCAGATATCAGGAGGAACACCGATGGCGAAGGCAGGTCTCTGGGCATTAACTGACGCTGAGGAGCGAAAGCATGGGGAGCGAACAGGATTAGATACCCCCGTA
+
GGGGGGFGEGGGGGGGCFEGGGGGGC@FGGGGGGGG@FGGGGGGGGGGGGGEEGCGFGGGG<FFGGGGGGFGGGFGGGGGGGFDGGGGGGFAAFFGFFGGDFCGEGGGGFGGGGGGGGGGGGGGGFGGGGGGEGFGGGGGGGGGGGGGGGGGEGGGGGDFGGGGGDGGGGGGGGGCGFGGGGG7CF9CFGGGGGGGGGGFGGGGGGGGFFFGFGGDGGGGGGFCFGCCDFGGGFGGDCDG
@M00200:207:000000000-ALC1F:1:1117:9248:12670 1:N:0:5
ATTGGGTGTAAAGAGCTCGTAGGCGGTTTGTCGCGTCTGCCGTGAAAGTCCGGGGCTCAACTCCGGATCTGCGGTGGGTACGGGCAGACTAGAGTGATGTAGGGGAGACTGGAATTCCTGGTGTAGCGGTGAAATGCGCAGATATCAGGAGGAACACCGATGGCGAAGGCAGGTCTCTGGTCATTAACTGACGCTGAGGAGCGAAAGCATGGGGAGCGAACAGGATTAGATACCCCGGTA
+
GGGGGGGGGGGGGGGGGGGGGGGGGGGGGGGGGGGGGGGGGGGGGGGGGGGGGGGGGGGGGGGGGGGGGGGGGGGGGGGGGGGGGGGGGGGGGGGGGGGGGGGGGGGGGGGGGGGGGGGGGGGGGGGGGGGGGGGGGGGGGGGGGGGGGGGGGGGGGGGGGGGGGGGGGGGGGGGGGGGGGGGGGGGGGGGGGGGGGGGGGGGGGGGGGGGGGGGGGGGGGGGGFGCGGFGGGGCFEGEG
@M00200:207:000000000-ALC1F:1:1117:20991:15594 1:N:0:5
ATTGGGTTTAAAGGGCGTGTAGGCGGTTTACACAGTCAGATGTGAAATCCCCGGGCTTAACCTGGGAGCTGCATTTGATACGTGTAGACTAGAGTGTGAGAGAGGGTTGTGGAATTCCCAGTGTAGAGGTGAAATTCGTAGATATTGGGAAGAACACCGGTGGCGAAGGCGGCAACCTGGCTCATGACTGACGCTGAGGCGCGAAAGCGTGGGGAGCAAACAGGATTAGATACCCGAGTA
+
FCGGGGCFGGGGGGGGGGGFFGGGEGFGEGFFGGGGGGEGGGGGGGGGGFGGGGGGGGGFEEFDGGCFGGGGGGGFGGGGGGGGGGGFGGGGGFEFFFFGFGGGGGG@FGGGGGGGGFGGGGGGGGGGGFGGFEGGGGGGGEFGGGGGGGGGGFFFGDFDFGGCGDGGGGFGGGGGCFGGGGGFGGGECGFFEGEGGGGGGGGDE@CGG=CCEEGGGGFCFGFGFCGGFF>CFFG<5CFF
@M00200:207:000000000-ALC1F:1:1117:17171:16174 1:N:0:5
ATTGGGTATAAAGGGAGCGTAGGCGGGACTCCAAGTCAGCTGTGAAATGCCATGGCTCAACCATGGAGCTGCAGTTGAAACTGGTGTTCTTGAGTTGTCGCAGGGGCGGTGGAACTCGTGGTGTAGCGGTGAAATGCTTAGATATCACGAAGAACTCCGATCGCGAAGGCAGCCGCCCGGTGGCCGACTGACGCTGAGGCTCGAAGGTGCGGGTATCAAACAGGATTAGATACCCCAGTA
+
<FGGGGGEFEG9EFGGFDEFECGGCGGCFGFGGFFGGADFGGFGGFFCCFFGGFGGGGFGFG@EFGGFFFFFFGGGGGGGGGGGGDFEFGGGFGECAF?=F7:>CDGGEFDFF<FDFBDFG@@FFGFC:F:+>,=<CEFFGBF<FFCFG7@FGGGFGGGGGEGFEGGGGGGGGGGGGGEEEE>8>EGGGGGGGDDC5>EFFGGD*/3C+8CDCC3CFGGFGCCC@F7CFFGGGGGGFGFD
@M00200:207:000000000-ALC1F:1:1117:14284:17721 1:N:0:5
ATTGGGTATAAAGGGCGTGTAGGCGGTTTACACAGTCAGATGTGAAATCCCCGGGCTTAACCTGGGAGCTGCATTTGATACGTGTAGACTAGAGTGTGAGAGAGGGTTGTGGAATTCCCAGTGTAGAGGTGAAATTCGTAGATATTGGGAAGAACACCGGTGGCGAAGGCGGCAACCTGGCTCATGACTGACGCTGAGGCGCGAAAGCGTGGGGAGCAAACAGGATTAGATACCCGTGTA
+
GGGGGGGGGGGGGGGGGGGGGGGGGGGGGGGGGGGGGGGGGGGGGGGGGGGGGGGGGGGGGGGGGGGGGGGGGGGGGGGGGGGGGGGGGGGGGGGGGGGGGGGGGGGGGGGGGGGGGGGGGGGGGGGGGGGGGGGGGGGGGGGGGGGGGGGGGGGGGGGGGGGGGGGGGGGGGGGGGGGGGGGGGGGGGGGGGGGGGGGGGGGGGFGGGGGGGGGGGGGGGGGGFGGGGFGGGGGGFGFG
@M00200:207:000000000-ALC1F:1:1117:4385:20175 1:N:0:5
ATTGGGTTTAAAGGGAGCGCAGGCCGCCGGGCAAGCGTGTTGTGAAATGCAGTCGCTCAACGTCTGCACTGCAGCGCGAACTGCCCAGCTTGAGTGCGCGCAACGTTGGCGGAATTCGCCGTGTAGCGGTGAAATGCTTAGATATGGCGAAGAACTCCGATTGCGAAGGCAGCTGACGGGTGCGTAACTGACGCTCATGCTCGAAAGTGCGGGTATCGAACAGGATTAGATACCCGAGTA
+
GGGGGGGGGGGGGGGGGGGGGGGGGGGGGGGGGGGGGGGGGGGGGGGGGGGGGGGGGGGGGGGGGGGGGGGGGGGGGGGGGGGGGGGGGGGGGGGGGGGGGGGGGGGGGGGGGGGGGGGGGGGGGGGGGEGGGGGGGGGGGGGGGGGGGGGGGGGGGGGGGGGGGGGGGGGGGGGGGGGGGGGGGGGGGGGGGGGGGGGGGGGGFGGGGGGGGGGGGGGGGGGGFGGGGFGGGFDGFGFG
@M00200:207:000000000-ALC1F:1:1117:27325:20981 1:N:0:5
ATTGGGTTTAAAGGGTGCGTAGGCGGACTTTCAAGTCAGCGGTAAAATTTCCGGGCTTAACCTGGTTGTGCCGTTGAAACTGAGAGACTGGAGTGCGCTTGAGGTAGGCGGAATGCGTTGTGTAGCGGTGAAATGCATAGATATGACGCAGAACTCCGATTGCGAAGGCAGCTTACCAAATCGCTACTGACGCTGAGGCACGAAAGCGTGGGGATCGAACAGGATTAGATACCCCAGTA
+
FDFGGG@BB<EG@EG<BFFB@FEGGEGEGCF,,CFGG,,EFGGGCGAF@FFF:B@FG@EFFFAFFFFGE7<FF,,CDFGGFEA8FF<A,,C<4CED:@7?<A<FEDCGGDGGC=<9>+?FCFGCFCFF+8@E3@F<B<DF>E,@FGGDFF:@FFFGGGD@FBBCCFEGGFGDB;;DECFCFF>7,**2>2@CC5::8FFC888C5:7/==88=*/*29FC5FFC@*96CBG7E6C*)20
@M00200:207:000000000-ALC1F:1:1117:17429:21460 1:N:0:5
ATTGGGTTTAAAGGGTGCGTAGGCGGTCTCGTAAGTCAGCGGTGAAATTCACGGGCTCAACCCGTGCCGTGCCGTTGATACTGCGGGGCTGGAGTACTGTCGCCGTGGGAGGAATGTGTGGTGTAGCGGTGAAATGCATAGATATCACACAGAACACCGATTGCGAAGGCATCTCACGAGGCAGGTACTGACGCTGATGCACGAAAGTGCGGGGATCAAACAGGATTAGATACCCCAGTAAGA
+
GGGGGGGGGGFGGGGFGGGGGGGEGGFFGGEGGGGGGGGCFGFGGGGGGGCFFGGGGGGGGFCFFCFCFGGGGEFFFGGGGGGGEGGGGGGGGGGGC<FGFGFGGGGGGGGGGGGEGGFFGGGGGG9FGGGGGGGGDFGCFGDFG>CCC@CFGGGFGFGGGFFGEGGGGFDB7B;>CCEB8B>;E3C?EFGGCG=8CCF7@CCEGGDEFFEGGGG3:DGF?CFGF4:CFF>FACC57D:FFG9
@M00200:207:000000000-ALC1F:1:1118:21722:7417 1:N:0:5
ACTGGGTTTAAAGGGCGTGTAGGCGGTTTACACAGTCAGATGTGAAATCCCCGGGCTTAACCTGGGAGCTGCATTTGATACGTGTAGACTAGAGTGTGAGAGAGGGTTGTGGAATTCCCAGTGTAGAGGTGAAATTCGTAGATATTGGGAAGAACACCGGTGGCGAAGGCGGCAACCTGGCTCATGACTGACGCTGAGGCGCGAAAGCGTGGGGAGCAAACAGGATTAGATACCCCTGTA
+
GGGGGGGGGGGGGGGGGGGGGGGGGGGGGGGGGGGGGGGGGGGGGGGGGGGGGGGGGGGGGGGGGGGGGGGGGGGGGGGGGGGGGGGGGGGGGGGGGGGGGGGGGGGGGGGGGGGGGGGGGGGGGGGGGGGGGGGGGGGGGGGGGGGGGGGGGGGGGGGGGGGGGGGGGGGGGGGGGGGGGGGGGGGGGGGGGGGGGGGGGGGGGGGGGGGGGGGG>,8?FGGF:4CFGFGGGGGGGGFG
@M00200:207:000000000-ALC1F:1:1118:26521:8301 1:N:0:5
ACTGGGCTTAAAGGGCGTGTAGGCGGTTTACACAGTCAGATGTGAAATCCCCGGGCTTAACCTGGGAGCTGCATTTGATACGTGTAGACTAGAGTGTGAGAGAGGGTTGTGGAATTCCCAGTGTAGAGGTGAAATTCGTAGATATTGGGAAGAACACCGGTGGCGAAGGCGGCAACCTGGCTCATGACTGACGCTGAGGCGCGAAAGCGTGGGGAGCAAACAGGATTAGATACCCTAGTA
+
GGGGGGGGGGGGGGGGGGGGFGGGGGGGGGGGGGGGGGGGGGGGGGGGGGGGGGGGGGGGGGGGGGGGGGGGGGGGGGGGGGGGGGGGGGGGFGGGGGGFGEGEGEGGGGGGGGGGGGGGGGGGGGGGGGGGGEFGGGGGGFGGGGGFGGGGGGGGGGGDGGGGGEGGGGGEGE7DGGFGGFGGGGFGGGFGGGGGGGFG=EGGG=EGGGGGGGED;-4<FFFB;5FGGFGGGGGFCFFG
@M00200:207:000000000-ALC1F:1:1118:11497:8758 1:N:0:5
ATTGGGTTTAAAGGGCGTGTAGGCGGTTTACACAGTCAGATGTGAAATCCCCGGGCTTAACCTGGGAGCTGCATTTGATACGTGTAGACTAGAGTGTGAGAGAGGGTTGTGGAATTCCCAGTGTAGAGGTGAAATTCGTAGATATTGGGAAGAACACCGGTGGCGAAGGCGGCAACCTGGCTCATGACTGACGCTGAGGCGCGAAAGCGTGGGGAGCAAACAGGATTAGATACCCTTGTA
+
GGGGGGGGGGGGGGGGGGGGGGGGGGGGGGGGGGGGGGGGGGGGGGGGGGGGGGGGGGGGGGGGGGGGGGGGGGGGGGGGGGGGGGGGGGGGGGGGGGGGGGGGGGGGGGGGGGGGGGGGGGGGGGGGGGGGGGGGGGGFGEGGGGGGGGGGGGGGGGGGGGGGGGGGGGGGGGGGGGGGGGGGGGGGGGGGGGGGGGGGGGGGEEGGGGGGGGGDB(4FGGGF*3FCFFGGGGGGGGFG
@M00200:207:000000000-ALC1F:1:1118:5566:10140 1:N:0:5
ATTGGGCATAAAGGGCGTGTAGGCGGTTTACACAGTCAGATGTGAAATCCCCGGGCTTAACCTGGGAGCTGCATTTGATACGTGTAGACTAGAGTGTGAGAGAGGGTTGTGGAATTCCCAGTGTAGAGGTGAAATTCGTAGATATTGGGAAGAACACCGGTGGCGAAGGCGGCAACCTGGCTCATGACTGACGCTGAGGCGCGAAAGCGTGGGGAGCTAACAGGATTAGATACCCTTGTA
+
GGGGGGGGGGGGGGGGGGGGGGGGGGGGGGGGGGGGGGGGGGGGGGGGGGGGGGGGGGGGGGGGGGGGGGGGGGGGGGGGGGGGGGGGGGGGGGGGGGGGGGGGGGGGGGGGGGGGGGGGGGGGGGGGGGGGGGGGGGGGGGGGGGGGGGGGGGGGGGGGGGGGGGGGGGGGGGGGGGGGGGGGGGGGGFGGDGGGGGGGGGGGGGGGGGGGGGGGF(5FGGGF;3FGGFGGGGGGGGFG
@M00200:207:000000000-ALC1F:1:1118:14220:11029 1:N:0:5
ATTGGGCTTAAAGCGAGCGCAGGCGGTTTTTTAGGTCTGATGTGAAAGCCTTCGGCTTAACCGGAGAAGTGCATCGGAAACCGGGAGACTTGAGTGCAGAAGAGGACAGTGGAACTCCATGTGTAGCGGTGAAATGCGTAGATATATGGAAGAACACCAGTGGCGAAGGCGGCTGTCTGGTCTGTAACTGACGCTGAGGCTCGAAAGCATGGGTAGCTAACAGGCTTAGATACCCTAGTA
+
GGFFGGGGGFGFFGGDGGGGGGGGGG:@FGGGGGGGGGGCFGGGGFFGGGGFGGCGGEGGGGEGEGGGGEFGGGGGGEGGGGEGGFG@FGGFGGGGGFGGGGGGGGGGGFGGFGGEFGGGGGGFFGGEGGFGGGGGGGCCGCGGGGGGGFGGGGGGGGGGFGGEGGGGGGGGGGGCECCFGGGGGGGGGGGGGGCCCFDGFGGGGGGGGGGGGGGGB).<CFFB*4CFF=DFGGGGCGFG
@M00200:207:000000000-ALC1F:1:1118:18149:12749 1:N:0:5
ATTGGGTATAAAGGGCGTGTAGGCGGTTTACACAGTCAGATGTGAAATCCCCGGGCTTAACCTGGGAGCTGCATTTGATACGTGTAGACTAGAGTGTGAGAGAGGGTTGTGGAATTCCCAGTGTAGAGGTGAAATTCGTAGATATTGGGAAGAACACCGGTGGCGAAGGCGGCAACCTGGCTCATGACTGACGCTGAGGCGCGAAAGCGTGGGGAGCAAACAGGATTAGATACCCCAGTA
+
GGGGGGGGGGGGGGGGGGGGGGGGGGGGGGGGGGGGGGGGGGGGGGGGGGGGGGGGGGGGGGGGGGGGGGGGGGGGGGGGGGGGGGGGGGGGGGGGGGGGGGGGGGGGGGGGGGGGGGGGGGGGGGGGGGGGGGGGGGGGGGGGGGGGGGGGGGGGGGGGGGGGGGGGGGGGGGGGGGGGGGGGGGGGGGGGGGGGGGGGGGGGGGGGGGGGGGGGF(4CFGGB2:FFGFGGGGGGGGFG
@M00200:207:000000000-ALC1F:1:1118:25227:14378 1:N:0:5
ATTGGGTTTAAAGCGAGCGCAGGCGGTTTTTTAGGTCTGATGTGAAAGCCTTCGGCTTAACCGGAGAAGGGCATCGGAAACCGGGAGACTTGAGTGCAGAAGAGGACAGTGGAACTCCATGTGTAGCGGTGAAATGCGTAGATATATGGAAGAACACCAGTGGCGAAGGCGGCTGTCTGGTCTGTAACTGACGCTGAGGCTCGAAAGCATGGGTAGCGAACAGGATTAGATACCCGGGTA
+
GGGGGGGGGGGGGGGGGGGGGGGGGGGGGGGGGGGGGGGGGGGGGGGGGGGGGGGGGGGGGGGGGGGGGGGGGGGGGGGGGGGGGGGGGGGGGGGGGGGGGGGGGGGGGGGGGGGGGGGGGGGGGGGGGGGGGGGGGGGGGGGGGGGGGGGGGGGGGGGGGGGGGGGGGGGGGGGGGGGGGGGGGGGGGGGGGGGGGGGGGGGGGGGGGGGGGGGGF(9GEGGF;:GFGFGGG7FGGGFG
@M00200:207:000000000-ALC1F:1:1118:27332:14953 1:N:0:5
ACTGGGTTTAAAGCGAGCGCAGGTGGTTTAATAAGTCTGATGTAAAAGGCAGTGGCTCAACCATTGTGTGCATTGGAAACTGTTAGACTTGAGTGCAGTAGAGGAGAGTGGAATTCCATGTGTAGCGGTGAAATGCGTAGATATATGGAGGAACACCGGTGGCGAAAGCGGCTCTCTGGACTGTAACTGACACTGAGGCTCGAAAGCGTGGGTAGCACACAGGATTAGATACCCTAGTA
+
GGGGGGGGGGGGGGGGGGGGGGGFGGGFGGFGGGGGGGGGGGGGGGGGGGGGGGGGGGGGGGGGGGGGGGGGGGGGGGGGFGGGGGGFGGGGGGGGGGGFFGGGGGGGGGGGGGGFGGGGFEFGGGGGGGGGGGGFGGGGGGGGGGGGGGGGGGGGGGDGGGGGGGGGGGGGGDEFGGFFFGGGGEGGCFCGGGFGGGGGGGGGGGGGGEEECEC8>06=CDFF:>CGFFGGEGGGGGF
@M00200:207:000000000-ALC1F:1:1118:23732:16090 1:N:0:5
ACTGGGTTTAAAGGGCGCGTAGGCGGCTTGGCCAGTCAGGCGTGAAATTCCTGGGCTTAACCTGGGGACTGCGCTTGATACTGCCAGGCTTGAGGCCGAGAGAGGGTGGTGGAATTCCCAGTGTAGAGGTGAAATTCGTAGATATTGGGAAGAACACCGGTGGCGAAGGCGACCACCTGGCTCGGTACTGACGCTGAGGCGCGACAGCGTGGGGAGCCAACAGGATTAGATACCCTGGTA
+
FGGGGGGGGGGGGGGGGGGGGGGGGGGGGGGGGGGGGGGGGGGGGGGGGGGGGGGGGGGGGGGFGGGCFGGFDGGGGGGGGGFFGGGGGGGGGFGGGGGGCCFFFCCGEFFEG=FFGGGFFFGGGFFFGGGGGGGGGGGGGCFGGGGGFGFGG<FCFGGGGGDFGEGGCFGEEGGGEGF7CFGGGE5:CECFG5BEGECCEGGGGG=FGGGDEC759(42;5C:*8FCF4:>GGGGG::F
@M00200:207:000000000-ALC1F:1:1118:2920:16603 1:N:0:5
ATTGGGTGTAAAGGGAGCGTAGACGGGATGTCAAGTCAGCTGTGAAAGTCTGCGGCTTAACCGTAGAACTGCAGTTGAAACTGGCGTTCTTGAGTGCGTTCGAGGCAGGCGGAATTCGTGGTGTAGCGGTGAAATGCATAGATATCACGAAGAACCCCGATTGCGAAGGCAGCCTGCCAGGCCGCTACTGACATTGAAGCTCGAAAGTGCGGGTATCAAACAGGATTAGATACCCGTGTA
+
GGGGGGGGEGGGGFEGGGGGGGGGGGGGGGGGGGGGGGGGGGGGFGGGGGGGGGGGGGGGGGGGGGGFGGGGGGGGGGGGGGGGGGGGGGGGGGGGGGGGGGGGGGGGGGGGEGGGGGGGGGGGGGGGGGGGGGGGGGGGGGGGGGGGGGGGEEGGGGGGGGGGGGE@FFGGGGGGGGGGGGGGGEGGGGGGGGCEFFGGGGGGGGEG7FGGGGDGF)6AFGGF;:GGGFGGGFFGDDFG
@M00200:207:000000000-ALC1F:1:1118:15621:17338 1:N:0:5
ATTGGGTGTAAAGGGAACGCAGGCGGTCTTTTAAGTCTGATGTGAAAGCCTTCGGCTTAACCGAAGTCGGGCATTGGAAACTGGGAGACTTGAGTGCAGAAGAGGAGAGTGGAACTCCATGTGTAGCGGTGAAATGCGTAGATATATGGAAGAACACCAGTGGCGAAAGCGGCTCTCTGGTCTGTAACTGACGCTGAGGTTCGAAAGCGTGGGTAGCGAACAGGATTAGATACCCCCGTA
+
GGGGGGGGGGGGGGGGGGGGGGGGGGGGGGGGGGGGGGGGGGGGGGGGGGGGGGGGGGGGGGGGGGGGGGGGGGGGGGGGGGGGGGGGGGGGGGGGGGGGGGGGGGGGGGGGGGGGGGGGGGGGGGGGGGGGGGGGGGGGGGGGGGGGGGGGGGGGGGGGGGGGGGGGGGGGGGGGGGGGGFGGGGGGGGGGGGGGGGGGGGGGGGGGGGGGGGGGE4>GGGGF/8DGGFGGGGGGGGFG
@M00200:207:000000000-ALC1F:1:1118:11487:18115 1:N:0:5
ATTGGGCTTAAAGGGCGTGTAGGCGGTTTACACAGTCAGATGTGAAATCCCCGGGCTTAACCTGGGAGCTGCATTTGATACGTGTAGACTAGAGTGTGAGAGAGGGTTGTGGAATTCCCAGTGTAGAGGTGAAATTCGTAGATATTGGGAAGAACACCGGTGGCGAGGGCGGCAACCTGGCTCATGACTGACGCTGAGGCGCGAAAGCGTGGGGAGCTAACAGGATTAGATACCCCAGTA
+
GGGGGGGGGGFGGGGGGGGGGGGGGGGGGGGGGGGGGGGGGGGGGGGGGGGGGGGGGGGGGGGGGGGGGGGGGGGGGGGGGGGGGGGGGGGGGGGFGGGGGGGGGGGGGGGGGGGGGGGGGGGGGGGGGGGGGGGGGGGGGGGGGGGGGGGGGGGGGGGGGGGGGG+FFGGGGGGGGGGGGGGGGGGGGGGGGGGG>FFFEGGGGDGGGGGGGGGD>(3<CFF?*4C*CFGGGGDGDGFC
@M00200:207:000000000-ALC1F:1:1118:19227:18853 1:N:0:5
ATTGGGTTTAAAGGGTGCGTAGGCTGCCTGTTAAGTCAGCGGTGAAATGGGCCGGCCCAACCGGCCAGCTGCCGTTGATACTGACGGGCTGGAATGTCGTTGCCGCAGGAGGAATGTGTGGTGTAGCGGTGAAATGCATAGATATCACACAGAACACCGATTGCGAAGGCATCTTGCGAAACGACGATTGACGCTGAGGCACGAAAGTGCGGGGATCGAACAGGATTAGATACCCCAGTA
+
GGGGGGGGGGGGGGGGGGGGGGGGGGGGGGGGGGGGGGGGGGEGGGGGGGGGGGGGGGGGGGGGGGGGGGGGGGGGGGGGGGGGGGGGGGGGGGGGGGGGGGGGGGGGGGGGGFFGGGGGGGGGGGGGGGGGGGGGGGGGGGGGGGGGGGGGGGGGGGGGGGGGGFEGGGGGGGGGGGGGGGGGGGGGGGGGGGGGGFGGGGGGGGGGGGGGGGGGFFFGGGGF:0CCGFGGGCGGDGFG
@M00200:207:000000000-ALC1F:1:1118:17030:20269 1:N:0:5
ACTGGGTATAAAGGGCGTGTAGGCGGTTTACACAGTCAGATGTGAAATCCCCGGGCTTAACCTGGGAGCTGCATTTGATACGTGTAGACTAGAGTGTGAGAGAGGGTTGTGGAATTCCCAGTGTAGAGGTGAAATTCGTAGATATTGGGAAGAACACCGGTGGCGAAGGCGGCAACCTGGCTCATGACTGACGCTGAGGCGCGAAAGCGTGGGGAGCTAACAGGATTAGATACCCCCGTA
+
GGGGGGGGGGGGGGGGGGGGGGGGGGGGGGGGGGGGGGGGGGGGGGGGGGGGGGGGGGGGGGGGGGGGGGGGGGGGGGGGGGGGGGGGGGGGGGGGGGGGGGGGGGGGGGGGGGGGGGGGGGGGGGGGGGGGGGGGGGGGGGGGGGGGGGGGGGGGGGGGGGGGGGGGGGGGGGEGFGGGGGGGGGFEFGGGGGGGGGGGGGGGGGGGGGGGGGGGF(5EFFGF::FGGFGGGGGGGGFG
@M00200:207:000000000-ALC1F:1:1118:11526:20955 1:N:0:5
ATTGGGTTTAAAGGGCGTGTAGGCGGTTTACACAGTCAGATGTGAAATCCCCGGGCTTAACCTGGGAGCTGCATTTGATGCGTGTAGACTAGAGTGTGAGAGAGGGTTGTGGAATTCCCAGTGTAGAGGTGAAATTCGTAGATATTGGGAAGAACACCGGTGGCGAAGGCGGCAACCTGGCTCATGACTGACGCTGAGGCGCGAAAGCGTGGGGAGCGAACAGGCTTAGATACCCGTGTA
+
<FFGGGGGGGGGGGGGGGGGGGGGGGGGGGGGGGGGGGGGGGGGGGGFGGGGGGGGGGFGGGGGGGGEEGGGFGGGGGG,FGGGGGGGGGAFEGFGGGGGGGGGGGGGGGGGGGGGGFGGGGGGFGGGGGFFGGGGGGGGGFFGGGGGGGFFGGGGGGGGGGGGGGGGGGGGEEGGGGGGGGGGGFDFGGGGDGGDBFGGGGGGGGGGGGGGGGEC>,4:ECC6/3<CCFGFGGGGGGFG
@M00200:207:000000000-ALC1F:1:1118:16686:21021 1:N:0:5
ATTGGGCATAAAGGGCGTGTAGGCGGTTTACACAGTCAGATGTGAAATCCCCGGGCTTAACCTGGGAGCTGCATTTGATACGTGTAGACTAGAGTGTGAGAGAGGGTTGTGGAATTCCCAGTGTAGAGGTGAAATTCGTAGATATTGGGAAGAACACCGGTGGCGAAGGCGGCAACCTGGCTCATGACTGACGCTGAGGCGCGAAAGCGTGGGGAGCTAACAGGATTAGATACCCTGGTA
+
GGGGGGGGGGGGGGGGGGGGGGGGGGGGGGGGGGGGGGGGGGGGGGGGGGGGGGGGGGGGGGGGGGFGGGGGGGGGGGGGGGGGGGGGGGGGGGGGGGGGGGGGGGGGGGGGGGGGGGGGGGGGGGGGGGGGGGGGGGGGGGGGGGGGGGGGGGGGGGGGGGGGGGGGGGGGGGGGGGGGGGGGGGGGGGGGGGGGCGGGGGGGGGGGGGGGGGGGF(-<FFF?*4CGGFGGGFGGGGFG
@M00200:207:000000000-ALC1F:1:1118:10100:21949 1:N:0:5
ATTGGGTATAAAGGGCGCGTAGGCGGTTGGATAAGTCAGCTGTGAAAACCACGGGCTTAACTCGTGGCCTGCAGTTGAGACTGTCTGGCTTGAGTGTGGGAGAGGAGAGTGGAATTCCTGGTGTAGCGGTGAAATGCGTAGATATCAGGAGGAACACCGGTGGCGAAGGCGGATCTCTGGGCCGACACTGACGCTGAGGAGCGAAAGCGTGGGGAGCTAACAGGTTTAGATACCCCTGTA
+
GG<FGGGFGFGGGGGGGGGGGGGGGGGGGGGGGFCGGGGGGGGGEFFFGGGFGGGGGGGGGGGGGGEFGGGGGGGGGGGGGGGGGGGGCFGGGGGGGGGGGGGGGGGGGGGGGGGGGGGGGFGGGGGGGGGFGD9BFGGGGGGGFFGGGGGGGGGGGGGGGGGFGGGGGGGGGGGGGGGGFFGGGGGGGGGGGEEGDFFGGGGGEGCGGGGGGGGGF,.?CFGB,)0CFFGGGGFFFCFF
@M00200:207:000000000-ALC1F:1:1119:11758:5733 1:N:0:5
ATTGGGTTTAAAGGGCGTGTAGGCGGTTTACACAGTCAGATGTGAAATCCCCGGGCTTAACCTGGGAGCTGCATTTGATACGTGTAGACTAGAGTGTGAGAGAGGGTTGTGGAATTCCCAGTGTAGAGGTGAAATTCGTAGATATTGGGAAGAACACCGGTGGCGAAGGCGGCAACCTGGCTCATGACTGACGCTGAGGCGCGAAAGCGTGGGGAGCAAACAGGATTAGATACCCGAGTA
+
GGGGGGGGGGGGGGGGGGGGGGGGGGGGGGGGGGGGGGGGGGGGGGGGGGGGGGGGGGGGGGGGGGGGGGGGGGGGGGGGGGGGGGGGGGGGGGGGGGGGGGGGGGGGGGGGGGGGGGGGGEFGGGGGGGGGGGGGGGGGGGGGGGGGGGGGGGGGGGGGGGGGGGGGGGGGGGGGGGGGGGGGGGFEFGGGEGEGGGGGGGGGGGGGGGGGDGGGGGGGGGGGGFFGGFGGGGGGGDFG
@M00200:207:000000000-ALC1F:1:1119:13748:6646 1:N:0:5
ACTGGGCTTAAAGAGCTCGTAGGCGGTTTGTCGCGTCGGCCGTGAAAACTTGGGGCTTAACCCCGAGCCTGCGGTCGATACGGGCAGACTTGAGTTCGGCAGGGGAGACTGGAATTCCTGGTGTAGCGGTGAAATGCGCAGATATCAGGAGGAACACCGGTGGCGAAGGCGGGTCTCTGGGCCGATACTGACGCTGAGGAGCGAAAGCGTGGGGAGCGAACAGGATTAGATACCCGTGTA
+
GGGGGGGGGGGGGGGGGGGGGGGGGGFGGDGGGGGGGGGGGGGGCFGGGGGGFGDGGFGGGFGGGDGGGGGGCFGGEEGGGGGGGGGFGGGDFFGGGG>FEGGGGGGCFGGFGGGFEFFGG3@FAFF@FFFFFGGGFGGGGGGGGGFFFGGGEGGGGGGGGGGGGGGGGGGGGEGGGGGGGGGGGGGGGCGFGGDGGGFGGGGEGGGGGCEGCEGGGGGGGGGGCFGGC?FGGGGCDDFG
@M00200:207:000000000-ALC1F:1:1119:13038:9451 1:N:0:5
ATTGGGTTTAAAGCGCGCGTAGGTGGTTTGTTAAGTTGAATGTGAAATCCCCGGGCTCAACCTGGGAACTGCATCCAAAACTGGCAAGCTAGAGTATGGTAGAGGGTGGTGGAATTTCCTGTGTAGCGGTGAAATGCGTAGATATAGGAAGGAACACCAGTGGCGAAGGCGACCACCTGGACTGATACTGACACTGAGGTGCGAAAGCGTGGGGAGCAAACAGGATTAGATACCCGAGTA
+
GGGGGGGGGGGGGGGGGGGGGGGGGGGGGGGGGGGGGGGGGGGGGGGGGGGGGGGGGGGGGGGGGGGGGGGGCFGFGGGGGGGGGGFGGGGGGGGGGGGGGGGGGGGGGGGGGGG8FGGGG9FGGGGGGGGGGGGGGGGGGGGGGGGAFGGGGGGGGGGGGGGGDGGGGGGGGGGGGGGGGGGGGFFGGFGGGGGGGGGGGGGGGGGGGEGGGGGGGGGGGGGGGGGGGFGGGGGGDGFG
@M00200:207:000000000-ALC1F:1:1119:29329:13095 1:N:0:5
ACTGGGTTTAAAGCGAGCGCAGGCGGTTTTTTAGGTCTGATGTGAAAGCCTTCGGCTTAACCGGAGAAGGGCATCGGAAACCGGGAGACTTGAGTGCAGAAGAGGACAGTGGAACTCCATGTGTAGCGGTGAAATGCGTAGATATATGGAAGAACACCAGTGGCGAAGGCGGCTGTCTGGTCTGTAACTGACGCTGAGGCTCGAAAGCATGGGTAGCGAACAGGATTAGATACCCTAGTA
+
GGGGGGGGGGGGGGGGGGGGGGGGGGFGGGGGGGGGGGGGGGGGGGGGGGGGGGGGGGGGGGGGGGGGGGGFGGGGGGGG<BFGGGGGGGGGGGGGGGGGGGGGGGGGGGGGGGGGFGGGGFFGGGFGGGGGGGGGGGGGGGGGGGGGGGGGGGGGGDFGGGGDEGGGCGGGGGGGDFGGDGGGGGFF?+BED=EGGGGFGGGGFGGGGGGGGGGGGGGGGGGGGGGGGFGGGGDFFFFG
@M00200:207:000000000-ALC1F:1:1119:28361:13615 1:N:0:5
ATTGGGCTTAAAGGGCGTGTAGGCGGTTTACACAGTCAGATGTGAAATCCCCGGGCTTAACCTGGGAGCTGCATTTGATACGTGTAGACTAGAGTGTGAGAGAGGGTTGTGGAATTCCCAGTGTAGAGGTGAAATTCGTAGATATTGGGAAGAACACCGGTGGCGAAGGCGGCAACCTGGCTCATGACTGACGCTGAGGCGCGAAAGCGTGGGGAGCAAACAGGATTAGATACCCCAGTA
+
GGGGGGGGGGGGGGGGGGGGGGGGGGGGGGGGGGGGGGGGGGGGGGGGGGGGGGGGGGGGGGGGGGGGGDFGGGFGGGGGGGGFFGGGGGGGGGGGGGGGGGGGGGGG@FGGGGGGGGGGGEFGGGGGGGGGGFGGCFGGGGGGGGGGGGGGGGGGGGGGGGGGGGGGGGGGGGGGGGGGGGGGGGGFGGGGGGGGGGGGGDGGGGGGGGGGGGGGGGGGGGGGGGCGGFGGGGGGGGFG
@M00200:207:000000000-ALC1F:1:1119:15255:14044 1:N:0:5
ATTGGGTGTAAAGGGCGTGTAGGCGGTTTACACAGTCAGATGTGAAATCCCCGGGCTTAACCTGGGAGCTGCATTTGATACGTGTAGACTAGAGTGTGAGAGAGGGTTGTGGAATTCCCAGTGTAGAGGTGAAATTCGTAGATATTGGGAAGAACACCGGTGGCGAAGGCGGCAACCTGGCTCATGACTGACGCTGAGGCGCGAAAGCGTGGGGAGCAAACAGGATTAGATACCCGTGTA
+
GGGGGGGGGGGGGGGGGGGGGGGGGGGGGGGGGGGGGGGGGGGGGGGGGGGGGGGGGGGGGGGGGGGGGGGGFGGGGGGGGGGGGGGGGGGGGGGGGGGGGGGGGGGGGGGGGGGGGGGGGBFFGGGGGGGGGGGGGGGGGGGGGGGGGGGGGGGGGGGGGGGGGGEGGGGGGGGGGGGGGGGGGGFEEFGGGGGGGGGGGGGGGGGGGGGGGGGGGGGGGGGGFDFGGFGGGFGGGGFG
@M00200:207:000000000-ALC1F:1:1119:5843:14744 1:N:0:5
ATTGGGTTTAAAGGGTGCGTAGGCTGCGGGTTAAGTCAGCGGTGAAATACCGTCGCTCAACGACGGGGCTGCCGTTGATACTGGTCCGCTGGAGAGGGGCTGCCGCCGGAGGAATGTGTGGTGTAGCGGTGAAATGCATAGATATCACACAGAACACCGATTGCGAAGGCATCTGGCGAAGCCCTTTCTGACGCTGAGGCACGAAAGCGTGGGGATCGAACAGGATTAGATACCCGCGTA
+
GGGGGGGGGGGGGGGGGGGGGGGGGGGGGGGDGGGGGGGGGGGGGGGGGGGGGGGGGGGGGGGGGGGGGGGGDFFGGGGGGGGGGGGGGGGGGGGGGGGGGGGGGGGGGGGGGGGGGGGGGFGGGEGGGGGGGGGGGGGFFGGGGGGGGGGGFGFCEFFGEGGGGGGGGGGGGGGGGGGGGGCGGGGGGGGGGGGGGGGGGGGGDEGFEEGGGGGDFEGGFGFEGG=FFFGGGCGGGGFG
@M00200:207:000000000-ALC1F:1:1119:18406:14924 1:N:0:5
ACTGGGTTTAAAGGGAACGCAGGCGGTCTTTTAAGTCTGATGTGAAAGCCTTCGGCTTAACCGAAGTCGGGCATTGGAAACTGGGAGACTTGAGTGCAGAAGAGGAGAGTGGAACTCCATGTGTAGCGGTGAAATGCGTAGATATATGGAAGAACACCAGTGGCGAAAGCGGCTCTCTGGTCTGTAACTGACGCTGAGGTTCGAAAGCGTGGGTAGCAAACAGGATTAGATACCCGGGTA
+
GGGGGGGGGGGGGGGGGGGGGGGGGGGGGGGGGGGGGGGGGGGGGGGGGGGGGGGGGGGGGGGGGGGGGGGGGGGGGGGGGGGGGGGGGGGGGGGGGGGGGGGGGGGGGGGGGGGGGGGGGFFGGGGGGGGGGGGGGGGGGGGGGGGGGGGGGGGGGGGGGGGGGGGGGGGGGGGGGGGGGGGGGGGGGGGGGGDCEFGGGGGGGGGGGGGGGGGGGGDGGGFGFGGGGFFGGEGGDDFG
@M00200:207:000000000-ALC1F:1:1119:6348:15114 1:N:0:5
ACTGGGTTTAAAGGGCGTGTAGGCGGTTTACACAGTCAGATGTGAAATCCCCGGGCTTAACCTGGGAGCTGCATTTGATACGTGTAGACTAGAGTGTGAGAGAGGGTTGTGGAATTCCCAGTGTAGAGGTGAAATTCGTAGATATTGGGAAGAACACCGGTGGCGAAGGCGGCAACCTGGCTCATGACTGACGCTGAGGCGCGAAAGCGTGGGGAGCAAACAGGATTAGATACCCGCGTA
+
GGGGGGGGGGGGGGGGGGGGGGGGGGGGGGGGGGGGGGGGGGGGGGGGGGGGGGGGGGGGGGGGGGGGGGGGGGGGGGGGGGGGGGGGGGGGGGGGGGGGGGGGGGGGGGGGGGGGGGGGGEGGGGGGGGGGGGGGGGGGGGGGGGGGGGGGGGGGGGGGGGGGGGGGGGGGGGGGGGGGGFFGGGGGGGGGGGGGGGGGGGGGC=EGGGGGGGGGGFGGGGGGGGGGGFGGGGGGGGFG
@M00200:207:000000000-ALC1F:1:1119:23081:16531 1:N:0:5
ATTGGGTTTAAAGGGCGCGTAGGCGGCCTTCTAAGTCGAACGTGAAATCCCCGGGCTCAACCCGGGAACTGCGTCCGAGACTGGAAGGCTTGAATCCGGGAGAGGGATGTGGAATTCCAGGTGTAGCGGTGAAATGCGTAGATATCTGGAGGAACATCGGTGGCGAAGGCGGCATCCTGGACTGGTATTGACGCTGAGGCGCGAAAGCCAGGGGAGCAAACGGGATTAGATACCCGCGTA
+
GGGGGGFCGGGCGGGGGGGGDGGGGGGGGGGGGGGGGGG<6FFCFGGGCFE<@CFGGGGAGGEGGCEE7?FGBBBEGGDGGGGGGGGEGGGGGGGGGEGC=FGGG:F>FBDGGGGFGGCB@=>FFGGGGGGGGGGGGEGGGGG9FCCBCFGG:CFC9CFGF>CFGGGGGGDGD*CCGGGGGG+;*3<CCCCEEDEGGGGF5E=*CEEF**;8E=GDGGGGGDD=ECCFGBFDCGG)17BD
@M00200:207:000000000-ALC1F:1:1119:9724:17560 1:N:0:5
ATTGGGTATAAAGGGAACGCAGGCGGTCTTTTAAGTCTGATGTGAAAGCCTTCGGCTTAACCGAAGTCGGGCATTGGAAACTGGGAGACTTGAGTGCAGAAGAGGAGAGTGGAACTCCATGTGTAGCGGTGAAATGCGTAGATATATGGAAGAACACCAGTGGCGAAAGCGGCTCTCTGGTCTGTAACTGACGCTGAGGTTCGAAAGCGTGGGTAGCAAACAGGATTAGATACCCCAGTA
+
GGGGGGGGGGGGGGGGGGGGGGGGGGGGGGGGGGGGGGGGGGGGGGGGGGGGGGGGGGGGGGGGGGGGGGGGGGGGGGGGGGGGGGGGGGGGGGGGGGGGGGGGGGGGGGGGGGGGGGGGGGGGGGGGGGGGGGGGGGGGGGGGGGGGGGGGGGGGGGGGGGGGGGGGGGGGGGGGGGGGGGGGGGGGGGGGGGGGGGGGGGGGGGGGGGGGGGGGGGGGGGGGFGGGGFGGGGGGDGFF
@M00200:207:000000000-ALC1F:1:1119:11110:19184 1:N:0:5
ATTGGGCATAAAGGGCACGTAGGCGGCTCGGCAAATCGGTCGTGGAATCCCGACGCTTACCGTCGGAACGGCGGCCGAAAATACCGGGCTTGAGGGCGTGAGGGGTCACTGGAACTCCTGGTGAAGCGGTGAAATGCGTAGATATCAGGAGGAACGCCGGAGGCGAAAGCGAGTGACTGGCGCGTTCCTGACGCTGAGGTGCGAAAGCTAGGGGAGCAAACGGGATTAGATACCCGGGTA
+
GGGGGGGGGGGGGGGGGGGGGGGGGGGGGGGGGGGGGGGGGGGGGGGGGGGGGGGGGGGGGGGGGGGGGGGGEGGGGGGGGGGGGGGGGGGGGGGGGGGGGGGGGGGGGGGGGGGGGGGGGGGGGGGGGGGGGGGGGGGGGGGGGFFGGGGGGGGGGGGGGGGGGGGGGGGGGGGGGGGGGGGGGGGGGGGGGGDEGGGGGGGGGGGGGGGGGGGGGGGGG<DEGGGGGFGGGGDDG:DD
@M00200:207:000000000-ALC1F:1:1119:22869:21367 1:N:0:5
ACTGGGTTTAAAGGGAACGCAGGCGGTCTTTTAAGTCTGATGTGAAAGCCTTCGGCTTAACCGAAGTCGGGCATTGGAAACTGGGAGACTTGAGTGCAGAAGAGGAGAGTGGAACTCCATGTGTAGCGGTGAAATGCGTAGATATATGGAAGAACACCAGTGGCGAAAGCGGCTCTCTGGTCTGTAACTGACGCTGAGGTTCGAAAGCGTGGGTAGCAAACAGGATTAGATACCCGAGTA
+
FFEGGGGGGGGGGGGGGGGGGGGGGGGGGGGGGGFEGFGGGGGGGGGGGGGGGGGGGGGGGGGGGGGGGGGGGGFFGGGFFFFGGGGGGGGGGGGGFGGGGGGGGGGGGGGGGGGGGGGGGCFFGGGGGGGGGGGGGGEEGGFGFGGGGGGGGGGGGCEGDFGGGGGGGGGGGGGGGFGGFGGFECGGGGFFGECEGGGGGGGFGEGGGGGGGGGGGGGGGDGGGGGGGFGGC6DGGGFG
@M00200:207:000000000-ALC1F:1:1119:24483:23512 1:N:0:5
ATTGGGCTTAAAGGGCGTGTAGGCGGTTTACACAGTCAGATGTGAAATCCCCGGGCTTAACCTGGGAGCTGCATTTGATACGTGTAGACTAGAGTGTGAGAGAGGGTTGTGGAATTCCCAGTGTAGAGGTGAAATTCGTAGATATTGGGAAGAACACCGGTGGCGAAGGCGGCAACCTGGCTCATGACTGACGCTGAGGCGCGAAAGCGTGGGGAGCAAACAGGATTAGATACCCGTGTA
+
GGGGGGCFGGGGFGGGGGGGFGGGGGGGGFGFGGGGGGGG9EFGGGGGGG,FEGGGGGGGGGGGGGGGCFGGFF9FDFGGGGFGGFFDGFFGGGFF,CFGGGGGGE:F=FGGGGGGGGGFEBFFFGGGGGGGGGGCCFGGGGGGGGFGGCCFGGGGGGGGCCGGGGGGGGEGGEC>D8FGG,,>CGEECFGGGGDGG>FGGEGGGGGGGC=EGECCEGFGG4DFGGGGGFGGGG<DCD:G
@M00200:207:000000000-ALC1F:1:2101:23745:7480 1:N:0:5
ACTGGGTTTAAAGCGAGCGCAGGTGGTTTAATAAGTCTGATGTAAAAGGCAGTGGCTCAACCATTGTGTGCATTGGAAACTGTTAGACTTGAGTGCAGTAGAGGAGAGTGGAATTCCATGTGTAGCGGTGAAATGCGTAGATATATGGAGGAACACCGGTGGCGAAAGCGGCTCTCTGGACTGTAACTGACACTGAGGCTCGAAAGCGTGGGTAGCAAACAGGATTAGATACCCTAGTA
+
GGGGGGGGGGGGGGGGGGGGGGGGGGGGGGGGGGGGGGGGGGGGGGGGGGGGGGGGGGGGGGGGGGGGGGGGGGFGFGGGGGGGGGGGGGGGGGGGGGGGGGGGGGGGGGGGFFFGGGGGGGGFFFGGGGGGGGGGGGGGGGGGGGGGGGGGGGGGGGDGGEGGGGGGGGGGGGGGGGGGGGGGGGGGGGGGGGGGGGGGGGGGGGGGGGGGGGGGGGFGGGGFFFFFFFFFD69A4AF
@M00200:207:000000000-ALC1F:1:2101:12767:8848 1:N:0:5
ATTGGGTTTAAAGGGAACGCAGGCGGTCTTTTAAGTCTGATGTGAAAGCCTTCGGCTTAACCGAAGTCGGGCATTGGAAACTGGGAGACTTGAGTGCAGAAGAGGAGAGTGGAACTCCATGTGTAGCGGTGAAATGCGTAGATATATGGAAGAACACCAGTGGCGAAAGCGGCTCTCTGGTCTGTAACTGACGCTGAGGTTCGAAAGCGTGGGTAGCAAACAGGATTAGATACCCCTGTA
+
GGGGGGGGGGGGGGGGGGGGGG7FGGGGGGGGGGGGGGGGGGGGGGGGGGGGGGGGGGGGGGGGGGGGGGGGGGGGGGGGGGGGGGGGGGGGGGGGGGGGGGGGGGGGGGGGFFGGGGGGGGGGGGGGGGGGGGGGGGGGGGGGGGGGGGGGGGGGGGGGG9EFEGGGGGGGGGGGGGGGGGGGGGGGGC?FGGGGGDGGGGGGGGGGDGEGDGGGGGCFGGGGAFFFFFFAGGFFFFF=
@M00200:207:000000000-ALC1F:1:2101:3970:10776 1:N:0:5
ATTGGGTATAAAGGGAGCGTAGACGGGTCCTTAAGTCAGTTGTGAAAGTTTGCGGCTCAACCGTAAAATTGCAGTTGATACTGGGGACCTTGAGTGCGGCAGAGGCAGGCGGAATTCGTGGTGTAGCGGTGAAATGCTTAGATATCACGAAGAACTCCGATTGCGAAGGCAGCTTGCTGGACCGTAACTGACGTTGATGCTCGAAAGTGCGGGTATCAAACAGGATTAGATACCCTCGTA
+
GGGGGGGGGGGGGGGGGGGGGGGGGGGGGGGGGGGGGGGGGGGGGGGGGGGGGGGGGGGGGGFFGGGGGGGGGGGGGGGGGGGGGGGGGGGGGGGGGGGGGGGGGGGGGGGGFGGGGGGGGGGGGGGGGGGGGGGGGGGGGGGGGGGGGGGGGGGGGGGGGGGGDGEDGGGGGGFGGGGGGGGGGGGGGGGGGGGGGGGGGGGEGGGGGGGGGGGGGGGGGGGGFFFFFFFFFGFFFFFD
@M00200:207:000000000-ALC1F:1:2101:12301:12103 1:N:0:5
ATTGGGTGTAAAGGGCGTGTAGGCGGTTTACACAGTCAGATGTGAAATCTCCGGGCTTAACCTGGGAGCTGCATTTGATACGGGTAGACTAGAGTGTGAGAGAGGGTTGTGGAATTCCCAGTGTAGAGGTGAAATTCGTAGATATTGGGAAGAACACCGGTGGCGAAGGCGGCAACCTGGCTCATGACTGACGCTGAGGCGCGAAAGCGTGGGGAGCAAACAGGATTAGATACCCCTGTA
+
G9FGGGGDGGGGGGGGG:FCFGGGGGC:@@6,,EFGA<FG<FGGGGGGG,66@FGGGCGGGG<<89F6FGGG<FG<CF9FG<,+@@,,EG<FGGGCCE9<FGGGG7?4FFFGFGGGGGG9FFGGGG<FGGGAFGGAFGGGGGGGG9FFGG8FGGGGGGCEGBBFGGGGGGGGG88*DFGGC,,,><>FGGGGGGGGGGGG5EGGGGG6EGGGG5DGGGGGGGGGFFFFFFF?GGF)5>FF
@M00200:207:000000000-ALC1F:1:2101:20323:13109 1:N:0:5
ATTGGGTTTAAAGGGCGTGTAGGCGGTTTACACAGTCAGATGTGAAATCCCCGGGCTTAACCTGGGAGCTGCATTTGATACGTGTAGACTAGAGTGTGAGAGAGGGTTGTGGAATTCCCAGTGTAGAGGTGAAATTCGTAGATATTGGGAAGAACACCGGTGGCGAAGGCGGCAACCTGGCTCATGACTGACGCTGAGGCGCGAAAGCGTGGGGAGCAAACAGGATTAGATACCCTAGTA
+
GGGGGGGGGGGGGGGGGGGGGGGGGGGGGGGGGGGGGGGGGGGGGGGGGGGGGGGGGGGGGGGGGGGGGGGGGGGGGGGGGGGGGGGGGGGGGGGGGGGGGGGGGGGGGGGGGGGGGGGGGGGGGGGGGGGGGGGGGGGGGGGGGGGGGGGGGGGGGGGGGGGGGGGGGGGGGGGGGGGGGGGGGGGGGGGGGGGGGGGGGGGGEDGGGEGGGGGGGGGGGGCGFFFFFFFFGEF?@FFB
@M00200:207:000000000-ALC1F:1:2101:29341:13269 1:N:0:5
ACTGGGTTTAAAGGGCGTGTAGGCGGTTTACACAGTCAGATGTGAAATCCCCGGGCTTAACCTGGGAGCTGCATTTGATACGTGTAGACTAGAGTGTGAGAGAGGGTTGTGGAATTCCCAGTGTAGAGGTGAAATTCGTAGATATTGGGAAGAACACCGGTGGCGAAGGCGGCAACCTGGCTCATGACTGACGCTGAGGCGCGAAAGCGTGGGGAGCAAACAGGATTAGATACCCGCGTA
+
GGGGGGGGGGGGGGGGGGGGGGGGGGGGGGFGGGGGGGGGGGGGGGGGGGGGGGGGGGGGGGGGGGGGGGGGGGGGGGGGGGGGGGGGGGGGGGGGGGGGGGGGGGGGEGGGEGGGGGGGGFGGGGGGGGGGGGGFGGGGGGGGGGGGGGGGGGGGGGGGGGGGGGGGGFGGGGGGGGGGGGFCFFFFGGGGGGGGGGGGDEGGGEGGGGGGGGGGGGGGECGGFFFFFFFFGGFFFFFF
@M00200:207:000000000-ALC1F:1:2101:27307:13621 1:N:0:5
ATTGGGCTTAAAGCGAGCGCAGGCGGTTTTTTAGGTCTGATGTGAAAGCCATCGGCTTAACCGGAGAAGTGCATCGGAAACCGGGAGACTTGAGTGCAGAAGAGGACAGTGGAACTCCATGTGTAGCGGTGAAATGCGTAGATATATGGAAGAACACCAGTGGCGAAGGCGGCTGTCTGGTCTGTAACTGACGCTGAGGCTCGAAAGCATGGGTAGCGAACAGGATTAGATACCCTAGTA
+
GGGGGGGGGGGGGGGGGGGGGGGGGGGECFFGGGGGGGGGGGGGGGGGGGGGGGGGGGGGGGGGGGGGGGGGGGGGGGGGGGGGGGGGGGGGGGGGGGGGGGGGGGGGGFGGFFGGGGGFGGFGGGGGGFFGGGGGGGGGEEGGGGGGGGGGGGGGGGGGF<DEDGEEG:EGGGEFFGGGGGCFGGGFEEGDGGCGGGFGGGEGGGGGGGGGGGGGGGCDGGGGFFFFFFFF><FFFFFF
@M00200:207:000000000-ALC1F:1:2101:18538:15890 1:N:0:5
ATTGGGTTTAAAGCGCGCGTAGGTGGTTTGTTAAGTTGAATGTGAAATCCCCGGGCTCAACCTGGGAACTGCATCCAAAACTGGCAAGCTAGAGTATGGTAGAGGGTAGTGGAATTTCCTGTGTAGCGGTGAAATGCGTAGATATAGGAAGGAACACCAGTGGCGAAGGCGACTACCTGGACTGATACTGACACTGAGGTGCGAAAGCGTGGGGAGCAAACAGGATTAGATACCCCAGTA
+
GAGGGGGGGGGGGGGGGGGGGGGEGGFGFGGGGGGGAEFGGGGGGGGGGGGGGGGGGGGGGGGGGGGGGGGGGGG?DGCGGGGGGGGGGGGGGGFGGGGGGGGGGGGGGGGGGGAFGGGGGGGGGGGGGGGGGGGGGGGGGGGGGGGGGGGGGGGGGGGGGGGGGGGGGGGGGGGGGGGGGGGGGGFGGGGGGGGFGGGFGGGGGGGGGGGGEGGGGGGGGGGGFFFFF?FFGGF>BFFF
@M00200:207:000000000-ALC1F:1:2101:13351:17877 1:N:0:5
ATTGGGTGTAAAGCGCTCGCAGGCGGTCTTTTAAGTCTGATGTGAAAGCCCACGGCTTAACCGTGGAGGGTCATTGGAAACTGGAGGACTTGAGTACAGAAGAGGAGAGTGGAATTCCACGTGTAGCGGTGAAATGCGTAGAGATGTGGAGGAACACCAGTGGCGAAGGCGACTCTCTGGTCTGTAACTGACGCTGAGGAGCGAAAGCGTGGGTAGCGAACAGGATTAGATACCCCGGTA
+
GGGGGGGGGGGGGGGGGGGEGGGGGGGGGGGGGGGGGGGGGGGGGGGGGGGGGGGGGEGGGGGEGGGGGGGGGGGGGGGGGGGG8FEGGGGGGGGGGGGGGGGGGGGGGGGGGGGGGGFGGGGGGGGGGGEG,FFGGGGGGGGGGGGGGG8FFGGGGGGGGGGGGGGGGGGGGGG9EGGGDFGFGGGGGGGGGGGGGGGGEGGGGGGGGGGGGGFGGGGGGGGG>FFFFFFFGGFFFEFB
@M00200:207:000000000-ALC1F:1:2101:24460:19118 1:N:0:5
ATTGGGTTTAAAGCGAGCGCAGGCGGTTTTTTAGGTCTGATGTGAAAGCCTTCGGCTTAACCGGAGAAGGGCATCGGAAACCGGGAGACTTGAGTGCAGAAGAGGACAGTGGAACTCCATGTGTAGCGGTGAAATGCGTAGATATATGGAAGAACACCAGTGGCGAAGGCGGCTGTCTGGTCTGTAACTGACGCTGAGGCTCGAAAGCATGGGTAGCGAACAGGATTAGATACCCCAGTA
+
EGGGGGGEGGGGGGGCGGGCFGGGGGCCBCE7FEGFGGGGGGGGGGGGFG8FCFGGGEGGGGD=C@FDFGGGGFFFGGGGG,FC=4:CFGFGGGFFGGGAFGGGGGGGGGGGGGEFGGGGGGGGGGGGGGGGGGGGGGEGGGDFGFAFGGGGFGGGGGGGGGGGGGGGGGGGGCCFGGGGFGGGGGGGGGGFGGG5EEGGGGGGDEEGGF@FGCGGGGGGGGGGFF??FFFFGGFF5@?8
@M00200:207:000000000-ALC1F:1:2101:21040:20599 1:N:0:5
ATTGGGTTTAAAGCGCGCACAGGTGGTTTCTTAAGTCTGATGTGAAAGCCCACGGCTCAACCGTGGAGGGTCATTGGAAACTGGGAGACTTGAGTGCAGAAGAGGAAAGTGGAATTCCATGTGTAGCGGTGAAATGCGTAGAGATATGGAGGAACACCAGTGGCGAAGGCGACTTTCTGGTCTGTAACTGACACTGAGGCGCGAAAGCGTGGGGAGCAAACAGGATTAGATACCCTTGTA
+
GGGGGGGGGGGGGGGGGGGGGGGGGGGGGGGGGGGGGGGGGGGGGGGGGGGGGGGGGGGGGGGGGGGGGGGGGGGGGGGGGGGGGGGGGGGGGGGGGGGGGGGGGGGGGGGGGGGGGGGGGGGGGGGGGGGGGGGGGGGGGGGGGGGGGGGGGGGGGGGGGGGGGGGGGGGGGGGGGGGGGGGGGGGGGGGGGGDFGGGGGGGGGGGGGGGGGGGGGGFGGGGGFFFFFFFFGGFFFFFF
@M00200:207:000000000-ALC1F:1:2101:20388:22088 1:N:0:5
ATTGGGTTTAAAGGGCGTGTAGGCGGTTTACACAGTCAGATGTGAAATCCCCGGGCTTAACCTGGGAGCTGCATTTGATACGTGTAGACTAGAGTGTGAGAGAGGGTTGTGGAATTCCCAGTGTAGAGGTGAAATTCGTAGATATTGGGAAGAACACCGGTGGCGAAGGCGGCAACCTGGCTCATGACTGACGCTGAGGCGCGAAAGCGTGGGGAGCAAACAGGATTAGATACCCTCGTA
+
GGGGGGGGGGGGGGGGGGGGGGGGGGGGGGGGGGGGGGGGGGGGGGGGGGGGGGGGGGGGGGGGGGGGGGGGGGGGGGGGGGGGGGGGGGGGGGGGGGGGGGGGGGGGGGGGAFGGGGGGGGGGGGGGGGGGGGGGGGGGGGGGGGGGGGGGGGGGGGGGGFEGGGGGGGGGGGGGGGGGGGGGGGGGGGGGGGGGGFGGDE=CEEEGGGDEGGGDGGGGFGGF:FFFFFFFCGFFFFFE
@M00200:207:000000000-ALC1F:1:2102:22071:3326 1:N:0:5
ACTGGGTTTAAAGGGCTCGCAGGCGGTTTCTTAAGTCTGATGTGAAAGCCCCCGGCTCAACCGGGGAGGGTCATTGGAAACTGGGAAACTTGAGTGCAGAAGAGGAGAGTGGAATTCCACGTGTAGCGGTGAAATGCGTAGAGATGTGGAGGAACACCAGTTGCGAAGGCGACTCTCTGGTCTGTAACTGACGCTGAGGAGCGAAAGCGTGGGGAGCGAACAGGATTAGATACCCCAGTA
+
GGGGGGGGGGGGGGGGGGGGGGGGGGFGGGGGGGGGGGGGGGGGGGGGGGGGGGGGGGGGGGGGGGGGGGGGGGGGGGGGGGGGGGGGGGGGGGGGGGGGGGGGGGGGGGGGGGGGGGGGGGGGGGGGGGGGGGGGGGGGGGGGGGGGGGGGGGGGGGGGG35EFGFEGGGGGGGGGGGGGGGGGGGGGGGGGGGGGGGGGGGGGGGGGGGGGGGGGGGGGGGGFFCFGFGFGG4CGGGG
@M00200:207:000000000-ALC1F:1:2102:27525:8743 1:N:0:5
ATTGGGCTTAAAGGGCGTGTAGGCGGTTTACACAGTCAGATGTGAAATCCCCGGGCTTAACCTGGGAGCTGCATTTGATACGTGTAGACTAGAGTGTGAGAGAGGGTTGTGGAATTCCCAGTGTAGAGGTGAAATTCGTAGATATTGGGAAGAACACCGGTTGCGAAGGCGGCAACCTGGCTCATGACTGACGCTGAGGCGCGAAAGCGTGGGGAGCAAACAGGATTAGATACCCCAGTA
+
GGGGGGGGGGGGGGGGGGGGGGGGGGGGGGGGGGGGGGG<FGGGGGFGGGGGGGGGGGGGGGGGGGGGGGGGGGGGG<FFGGGGGGGGFGFGGFFGGFGGGGGGGGGGGGGGGGGGFFGGGGGGGGGFGGGGFGDFGGGFGGGGGGGGGGGGGGGGGEGGG+6@FFCGGGGGGGGFGGADGGFGGGGF;EFGGGGGEFGGGGGGGEEGGGGGGGG5CFGFGGFC4776>F=:<CCCCDGG
@M00200:207:000000000-ALC1F:1:2102:18621:9885 1:N:0:5
ATTGGGTTTAAAGGGTGCGTAGGCGGCAATACAAGTCAGCGGTGAAATATCCGGGCTCAACCCGGGGGCTGCCGTTGGAACTGGCAGTCTGGAGTACGGCCGCCGCCGGAGGAATGTGCGGTGTAGCGGTGAAATGCATAGATATCGCACAGAACACCGATCGCGGAGGCATCTGGCGAGGCCGTAACTGACGCTGAGGCACGAAAGCGTGGGGATCGAACAGGATTAGATACCCGAGTA
+
GGGGGGGGGGGGGGGGGGGGGGGGGGCGGGFGGGGGGGGGGGGGGGGGGGGGGGGGGGGGGFGGGGGGGGGGGGGGGGGGGGGGFGGGGGGGGGGGGGGGGGG7FGGGGGGGGGGGGGGGGGGGGGGGGGGGGGGGGGGGGGGGGGGGGGGGGGGGDFGGG3)=FEGGGGDGGGGGGGEGGGGGGGGCFGGGGGGGGGGGGFGGEGGGGGGGGGC=FGDFGDGGGGGGGFGGGGGGDCFG
@M00200:207:000000000-ALC1F:1:2102:25742:12567 1:N:0:5
ACTGGGTTTAAAGGGTGCGTAGGCTGTCCGACAAGTCAGCGGTGAAAGCCCGGCGCTTAACGCCGGAACTGCCGTTGATACTGCCGGGCTGGAATGCGGATGCCGTGGGAGGAATGAGTGGTGTAGCGGTGAAATGCATAGATATCACTCAGAACACCGATTGCGAAGGCATCTCACGAATCCGCCATTGACGCTGAGGCACGAAAGCGTGGGGAGCAAACAGGATTAGATACCCTTGTA
+
GGGGGGGGGGGGGGGGGGGGGGGGGGGGGGGGGGGGGGGGGGGGGGGGGGGGGGGGGGGGGGGGGGGGGGGGGGGGGGGGGGGGGGGGGGGDGGGGGGGDGGGGGGGGGGGGGGGGGGGGGGGGGGGGGGGGGGGGGGGGGGGGGGGGGGGGGGGGGGGGG48FGGGGDGGGGGGGGGDCCEFGGGGGGGGGGGGGGGGGGGGGGGGGGGGGGGGGGGGGGGGGGGGGGFGGGGFGGGGG
@M00200:207:000000000-ALC1F:1:2102:23723:15681 1:N:0:5
ACTGGGTTTAAAGGGAGCGTAGGCGGGCTGTTAAGTCAGCTGTGAAATCCGGCGGCTCAACCGTCGGCCTGCAGTTGATACTGGTGGTCTTGAGTGCGCGCAGGGGCGTTGGAATTCATGGTGTAGCGGTGAAATGCTCAGATATCATGAAGAACTCCGATCGCGAAGGCAGATGCCCGGAGCGCAACTGACGCTGAGGCTCGAAAGTGCGGGTATCAAACAGGATTAGATACCCGAGTA
+
GGGGGGGGGGGGGGGGGGGGEGGGGGGGGGGGGGGGGGGGGGGGGGGGGGGGGGGGGGGGGGGGGGGGGGGGGGGGGGGGGGGGGGGGGGGGGGGGGGGGGGGGGGGGGGGGGGGGGGGGGGGGGGGGGGGGGGGGGGGGGGGGGGGGGGGGGGGGGGGGG/CFGGGGGGGGGGGGGGGGGGGGGGGGGGFGGGGGGGGGGGGGGGGGGGEGDGGGGGFGGGGGGGGGGFGGGGGGGGGG
@M00200:207:000000000-ALC1F:1:2102:11939:19295 1:N:0:5
ATTGGGCTTAAAGGGAACGCAGGCGGTCTTTTAAGTCTGATGTGAAAGCCTTCGGCTTAACCGAAGTCGGGCATTGGAAACTGGGAGACTTGAGTGCAGAAGAGGAGAGTGGAACTCCATGTGTAGCGGTGAAATGCGTAGATATATGGAAGAATACCAGTCGCGAAAGCGGCTCTCTGGTCTGTAACTGACGCTGAGGTTCGAAAGCGTGGGTAGCAAACAGGATTAGATACCCCGGTA
+
FEFGGGGGGGFFFFGGDD;CCBFGGGGG7FFGGCCCFFFGGF<FF<CFFEFGGFEDECECCA@:FCGGGCFG@E9=6CCFGCAFG8?FFGGGGEGFFCCE<<DB@<FDGGGGGGGGGGGGGGGGG<?FFGGGGGGGFGCG:FDAB<FGGCEGCFGFFG=FF,6>:FFEG7CECGGGGGGFGD;D?C@FGFGGCE7CEGC1AE8CGE5C=88*8CCEC???;<2>/<CGCFFDFFG>3DGD
@M00200:207:000000000-ALC1F:1:2102:8465:20307 1:N:0:5
ACTGGGTTTAAAGGGCGCGTAGGCGGCGCGGGAAGGCGGCGGTGAAAGTCCGGGGCTCAACCCCGGATCGGCCGTGGCGACTCCCGCGCTGGAGCACAGTAGAGGCGGGTGGAATTCCGGGTGTAGCGGGGGAATGCGTAGAGATCCGGAAGAATACCGGTCGCGAAGGCGGCCTGCTGGGCAGTGGCTGACACTGAGGCGCGACAGCGTGGGGAGCAAACGGGATTAGATACCCCTGTAAGA
+
GGGGGGGGGGGGGGGGGGGGGGGGGGGGGGGGGGGGGGGGGGGGGGGGGGGGGGGGGGGGGGGGGGGGGGGGGGGGGGGGGGGGGGGGGGGGGGGGGGGGGGGGGGGGGCEGCC7C<FGEG*?*:<:?E*?C8>*@<E*8880<+2AFG8C:>@9?9<CG?*1*2/?:E>EG5CEGDCFFG5CGFEG=@C/8CC6:CFC5CEE8=E75?*;EGG<=*/AC/7EG7CDDC6*7+<CCFGG70:4
@M00200:207:000000000-ALC1F:1:2102:21608:25202 1:N:0:5
ACTGGGTGTAAAGGGAACGCAGGCGGTCTTTTAAGTCTGATGTGAAAGCCTTCGGCTTAACCGAAGTCGGGCATTGGAAACTGGGAGACTTGAGTGCAGAAGAGGAGAGTGGAACTCCATGTGTAGCGGTGAAATGCGTAGATATATGGAAGAATACCAGTTGCGAAAGCGGCTCTCTGGTCTGTAACTGACGCTGAGGTTCGAAAGCGTGGGTAGCAAACAGGATTAGATACCCGAGTA
+
GFGGGGGGGGGGGGEFGGGGEEGGFDGGGGFGGGGFGGGGG<FFGFGGGGGCGGGGGGGGAFGGGGGGGGGGDGGGFGEFGGGFGGGGGCGGFCFFGGGGGGGEGGGGGGEGCFGGGGGGGGCGFFF>FEEFFFGACFGGC@GGGGGFGGFGGFGGGGGGF,2,::<FFGDGGGGGGGGGFGCGGGGGFE?ECGEEE7FGGGGG=EGGC*3=BEGGCC9CFGFG79+0>C7CFFFCDDCC
@M00200:207:000000000-ALC1F:1:2103:25483:3962 1:N:0:5
ATTGGGTTTAAAGCGAGCGCAGGCGGTTTTTTAGGTCTGATGTGAAAGCCTTCGGCTTAACCGGAGAAGGGCATCGGAAACCGGGAGACTTGAGTGCAGAAGAGGACAGTGGAACTCCATGTGTAGCGGTGAAATGCGTAGATATATGGAAGAACACCAGTGGCGAAGGCGGCTGTCTGGTCTGTAACTGACGCTGAGGCTCGAAAGCATGGGTAGCGAACAGGATTAGATACCCCAGTA
+
GGGGGGGGGGGGGGGGGGGGDGGGGGGFGGGGGGGFGGGGGGGGGGGGGGGGGGGGGGGGGGGGGGGGGGGGGGGGGGGGGGGGG7FCGFGGFGGGGGGGGGFCFGGGGGGGGGGGGGGGGEGGGGGGGGGGGGGGGGGGGGGGGGGGGGGGGGFGGGGGG,;CGGG>CCGEGGGGGF@FGGGGGGCGGGGFGGGGE<CDGFCEGGGGGGGGFGGGGGGGGGGGGGGF6BFFCCCCCGCG
@M00200:207:000000000-ALC1F:1:2103:5103:4844 1:N:0:5
ACTGGGCATAAAGCGCGTGTAGGCGGCTCTGCAAGTCGGATGTGAAATCCCACGGCTCAACCATGGAAGTGCATTCGAAACTGCAGGGCTAGAGTCCTGGAGAGGAAGGTGGAATGCTTGGTGTAGAGGTGAAATTCGTAGATATCAGGAGGAACACCGGTAGCGAAGGCGACCATCTGGACGGAGACTGACGCTGAGGTGCGAAAGCGTGGGGAGCAAACAGGATTAGATACCCTTGTA
+
FFE<F?GGGGFGGGG7CFGFGFFG>GGDFCEFDGDFG7B+C@@FCEFGFCC@FFGGFGGGGGGDGGG9FFFGACFGGFGEEFGG9FGDGFGA@F?F,,?BDCGGC4FF74?FGGBC?FGCFFD=FAFGF==EGG,DB=DEGGGD<FDD>DFG7DFGGGDC3+0,@:::EFCF7EEGFGF9,>CG7EEGGGF7CE8EC**?FF8CC::CGEGGDGGGEG8CEGD=7+:=EFG7A3C+>?DF
@M00200:207:000000000-ALC1F:1:2103:9004:5979 1:N:0:5
ACTGGGTTTAAAGGGCGTGTAGGCGGTTTACACAGTCAGATGTGAAATCCCCGGGCTTAACCTGGGAGCTGCATTTGATACGTGTAGACTAGAGTGTGAGAGAGGGTTGTGGAATTCCCAGTGTAGAGGTGAAATTCGTAGATATTGGGAAGAACACCGGTGGCGAAGGCGGCAACCTGGCTCATGACTGACGCTGAGGCGCGAAAGCGTGGGGAGCAAACAGGATTAGATACCCCTGTA
+
GGGGGGGGGGGGGGGGGGGGGGGGGGGGGGGGGGGGGGGGGGGGGGGGGGGGGGGGGGGGGGGGGDGEGEEGGGGGFGGGFFFGGGGGCGGGGGGFCFGGGGGGGEGGGGGGGGGFFFEGGGGEFGGGGEDGGFGGGGFGGEEFGGGGGGGGGGGGGGCDG6=FFFGGEGGFEGGGGFGFFGFGF<EBCEGFEGGCBFGGGGGGGGG6?88CCEECCGGEGGFG<FC=<6:FGCDFFFFG
@M00200:207:000000000-ALC1F:1:2103:4285:6552 1:N:0:5
ATTGGGCATAAAGGGCGTGTAGGCGGTTTACACAGTCAGATGTGAAATCCCCGGGCTTAACCTGGGAGCTGCATTTGATACGTGTAGACTAGAGTGTGAGAGAGGGTTGTGGAATTCCCAGTGTAGAGGTGAAATTCGTAGATATTGGGAAGAACACCGGTCGCGAAGGCGGCAACCTGGCTCATGACTGACGCTGAGGCGCGAAAGCGTGGGGAGCAAACAGGATTAGATACCCCGGTA
+
FFEDE<FFFE<CFC87@@B@EAGG@CFGCGG@FGGGGCGGGFF<FF<FGG8DEDCGEGGGGGDGGGFGGGG8ECC?6EFF?FGFEGGGGGFE9FFF<CEFFG,?7FFC@GECFEFGGG,,<BFGFD9FEBFGD<AFGGGFFEFFFDFGCCD>D=FAD3@>@+6FGDFGEGGGGG7D,6<@FFGFFGB8>CEGGDGG*<;C8*?>EGGGEEG5?E57CEF+;C7C*<7DGFFCGG6FGGCD
@M00200:207:000000000-ALC1F:1:2103:9352:7371 1:N:0:5
ACTGGGTTTAAAGGGCGTGTAGGCGGTTTACACAGTCAGATGTGAAATCCCCGGGCTTAACCTGGGAGCTGCATTTGATACGTGTAGACTAGAGTGTGAGAGAGGGTTGTGGAATTCCCAGTGTAGAGGTGAAATTCGTAGATATTGGGAAGAACACCGGTAGCGAAGGCGGCAACCTGGCTCATGACTGACGCTGAGGCGCGAAAGCGTGGGGAGCAAACAGGATTAGATACCCCTGTA
+
GGGGGGGGGGGGGGGGGGGGGGGGGGGGGGGGGGGGGGGGGGGGGGGGGGGGGGGGGGGGGGGGGGGGGGGGGGGGGGGGGGGGGGGGGGGGGGGGGGGGGGGGGGGGGGGGGGGGGGGGGGGGGGGGGGGGGGGGGGGGGGGGGGGGGGGGGGGGGGGGG+=FFGGGGGGGGGGGGGGGGGGGGGFGGGGGDGGGGGGGGGGGGGGGGGGGGGGGGGGGGGGGGGGGGFGGGGGGGGGF
@M00200:207:000000000-ALC1F:1:2103:13423:7932 1:N:0:5
ATTGGGTTTAAAGGGCGTGTAGGCGGTTTACACAGTCAGATGTGAAATCCCCGGGCTTAACCTGGGAGCTGCATTTGATACGTGTAGACTAGAGTGTGAGAGAGGGTTGTGGAATTCCCAGTGTAGAGGTGAAATTCGTAGATATTGGGAAGAACACCGGTGGCGAAGGCGGCAACCTGGCTCATGACTGACGCTGAGGCGCGAAAGCGTGGGGAGCAAACAGGATTAGATACCCCTGTA
+
GGGGGGGGEGGGGGG7FGCFGGGGGGGDGGGAEFFFGGGAEFGGGGGGG<FGGGGGG?FGGCFFFDF7FGGGGGGGGGGGGFFCGGGGGGFFGFGG9CCEGGGGGGGFEGGGFGGGGGF,?FGGGGCGGGGGGGGFG=F@FFEFG999=,AFGGGGGGGGG+6DFGGGGG7CGG*4DFD>:FFGFF@6?;FGGGGGGGGGGGGGGGGGGGGGGDCGDCFFGFGGFFFGGFGGGGCCGGGG
@M00200:207:000000000-ALC1F:1:2103:2041:11765 1:N:0:5
ATTGGGTTTAAAGGGCGTGTAGGCGGTTTACACAGTCAGATGTGAAATCCCCGGGCTTAACCTGGGAGCTGCATTTGATACGTGTAGACTAGAGTGTGAGAGAGGGTTGTGGAATTCCCAGTGTAGAGGTGAAATTCGTAGATATTGGGAAGAACACCGGTCGCGAAGGCGGCAACCTGGCTCATGACTGACGCTGAGGCGCGAAAGCGTGGGGAGCAAACAGGATTAGATACCCGAGTA
+
GGGGGGGGGGGGGGGGGGGGGGGGGGGGGGGGGGGGGGGGGGGGGGGGGGGGGGGGGGGGGGGGGGGGGGGGGGGGGGGGGGGGGGGGGGGGGGGGGGGGGGGGGGGGGGGGGGGGGGGGGGGGGGGGGGGGGGGGGGGGGGGGGGGGGGGGGGGGGGGGG+6FEFGGGGGGGGGGGGGGGGGGGGFGGGGGGGGGGGGGGGGDGGGGGGGGGGGGGGGGGGGF7FFGGFGGGGGGGGGG
@M00200:207:000000000-ALC1F:1:2103:19666:12104 1:N:0:5
ATTGGGTTTAAAGGGCGTGTAGGCGGAGATGCAAGTTGGGAGTGAAATCCCGGGGCTCAACCCCGGAACTGCTTTCAAAACTGCATCCCTTGAGTATCGGAGAGGCAAGCGGAATTCCTAGTGTAGCGGTGAAATGCGTAGATATTAGGAGGAACACCAGTAGCGAAGGCGGCTTGCTGGACGACAACTGACGCTGAGGCGCGAAAGCGTGGGGAGCAAACAGGATTAGATACCACAGTA
+
FGGGGGGGGGGGGGGGGFGGGGGGGGGGGGGGGGGGGGGGGGGGGGGGGGGGGGGGGGGGGGGGGGGGGGGGGGGGGGGGGGGGGGGGGGGGGGGGGGGGGGDGGGGGGGGGGGGGGGGGGGGGGFGGGGGGGGGGGGGGGGGGGGGGGGGGGGGGGGGGG,?FGGGGGGGGGGCGGGGGGGGGGEEGE?FGGGGGGGGGGGGGGGGGGGGGGGGGGGGGGGGGFFGGGFGGGG*AFGGG
@M00200:207:000000000-ALC1F:1:2103:18139:13445 1:N:0:5
ATTGGGTTTAAAGGGCGTGTAGGCGGTTTACACAGTCAGATGTGAAATCCCCGGGCTTAACCTGGGAGCTGCATTTGATACGTGTAGACTAGAGTGTGAGAGAGGGTTGTGGAATTCCCAGTGTAGAGGTGAAATTCGTAGATATTGGGAAGAACACCGGTCGCGAAGGCGGCAACCTGGCTCATGACTGACGCTGAGGCGCGAAAGCGTGGGGAGCAAACAGGATTAGATACCCTTGTA
+
GGGGGGGGGGGGGGGGGGGGGGGGGGGGGGGGGGGGGGGGGGGGGGGGGGGGGGGGGGGGGGGGGGGGGGGGGGGGGGGGGGGGGGGGGGGGGGGGGGGGGGGGGGGGGGGGGGGGGGGGGGGGGGGGGGGGGGGGGGGGGGGFGGGFGGGGGGGGGGGGE6=FFGEGGGGDGGGGGGGGGGGGGGEGGGGGGGGGGFGGGGGGGGGGGGGGGGGGGGGGGGFGGGGGGFGGGGFGGGGG
@M00200:207:000000000-ALC1F:1:2103:15708:15721 1:N:0:5
ACTGGGTTTAAAGGGCAGGTAGGTTGTCTTTCAAGACTGCTGTGAAATCCCTGGGCTTAACCCAGGAAGTGCGGCGGTGACTGAGAGACTAGAGTACTGGAGGGGTTCGTGGAATTCCCGGTGTAGCGGTGAAATGCGTAGATATCGGGAGGAACACCAGACGCGAAGGCGGCGAACTGGACAGTAACTGACACTCAACTGCGAAAGCGTGGGGAGCAAACAGGATTAGATACCCTCGTA
+
GGGFECE;FFGGGGGEGGGFFFGGGGGGGGGGGGGGDFFCEFFEGGGGGF<CFFCFGDFGGGGGFGCGFECFFGGGGFCFGGGGGFGGFGGGGGGGGGGGGGDGDCEGGFGGGGGGGFGGCFE>DAFGDBFGGGGGGGGGGGGGGGGGGDEGGGGD:FGGC*;@FFGGGGEDEGGGGGGFGG@GGGGG+ACFFEFFGFFDGGGGDECCEECCCEGDGGCFGGGGFFGGGFCFG<CCCEGG
@M00200:207:000000000-ALC1F:1:2103:16128:19986 1:N:0:5
ATTGGGTGTAAAGGGTGCGTAGGCGGCTTTGCAAGTCAGAAGTGAAATCCATGGGCTTAACCCATGAACTGCTTTTGAAACTGTAGAGCTTGAGTGAAGTAGAGGTAGGCGGAATTCCCGGTGTAGCGGTGAAATGCGTAGATATCACGAAGAACCCCGATGGCGAAGGCAGCCTGCCAGGCCGCTACTGACGTTGAAGCTCGAAAGTGCGGGTATCAAACAGGATTAGATACCCGAGTA
+
DGGGGGGGGGGGGGGGGGGGGGGGGGGGGGGGGGGGGGGGGGGGGGGGGGGGGGGGGGGGGGGGGGGGGGGGGGGGGGGGGGGGGGGGGGGGGGGGGGGGGGGGFGGGGGGGGGGGGGGGEGGGGGGGGGGGGGGGGGGGGGGGGGGGGEGGGGGGGGGGG@+FEEGGGGFFGGGFFGFGGGGGGGGGGGGGGGGGGGGGGGGGGGGGGGDGGGGGFGG?CFC=7FGF?FGFFGGGGDGG
@M00200:207:000000000-ALC1F:1:2103:9779:21624 1:N:0:5
ATTGGGTTTAAAGGGAACGCAGGCGGTCTTTTAAGTCTGATGTGAAAGCCTTCGGCTTAACCGAAGTCGGGCATTGGAAACTGGGAGACTTGAGTGCAGAAGAGGAGAGTGGAACTCCATGTGTAGCGGTGAAATGCGTAGATATATGGAAGAACACAAGTCGCGAAAGAGGCTCTCTGGTCTGTAACTGACGCTGAGGTTCGAAAGCGTGGGTAGCAAACAGGATTAGATACCCCAGTAAGA
+
GGGGGGGGGGGGGGGGGFGEEGGGGGEGGGGGGGGCFCFFGGGGGGGGGFGGGGGGGGGGGGGGGGFFFGGGEFFFGGGGGAFGGGGGFCDFFGGGGFGGGGGGGGGFGEEFGGDE9ABFFCF,AFFFGFFGGFFG,C3CFE,@<DDFGFFGGF,D,,>FD,68@CEDF,@BCE7D99FF@9DECCC;DFE?C58BCFG6<9:CECG6C5CEGECE+<CF8=ECC7+8CA7>=07*/:6::D9
@M00200:207:000000000-ALC1F:1:2103:13351:24873 1:N:0:5
ACTGGGTTTAAAGGGTCCGTAGGCGGCTTGTAAAGTCGGATGTGAAAGCCCACAGCTCAACTGTGGAACTGCATTCGAAACTCACAAGCTAGAGTATGAGAGGGGTAAAGGGAATTCCCGGTGTAAGGGTGAAATCTGCAGAGATCGGGAGGAACACCAGTCGCGAAAGCGCTTTACTGGCTCATTACTGACGCTCAGGGACGAAAGCTAGGGGAGCAAACGGGATTAGATACCCTTGTA
+
GGGGGGGGGGGFGGGGGGGGGGGGGGGGGGGGGGGGGGGGGGGGGGGGGGGGGGGGGGGGGGGGGGGGGFGGFGGGGCEGGGGGGGGGGGGG@FGGGGGGGFECEEEGGCG@FGGGGGGGGGGGGGFGGGGGGGFGCFGGGGFGFCGCCFGGGGGGGGGGGDDFGGGGGGDFDDGGGGGFFGFGGGGGFGGGGGGGGGGFFGGGGEC@<FGGFGGGGGGGGCCDDCF=6*::C?FCFFFG
@M00200:207:000000000-ALC1F:1:2104:28176:16546 1:N:0:5
ATTGGGTTTAAAGGGCTCGTAGGCGGCCAACTAAGTCGGACGTGAAATCCCCAGGCTCAACCTGGGAACTGCGTCTGATACTGGATGGCTTGAATCCGGGAGAGGGATGCAGAATTCCAGGTGTAGCGGTGAAATGCGTAGATATCTGGAGGAATACCGGTGGCGAAGGCGGCATCCTGGACCGACACTGACGCTGAGGCGCGAAAGCTAGGGGAGCAAACGGGATTAGATACCCGAGTA
+
GGGGGGGGGGGGGGGGGGGGGGGGGGGGGGGGGGGGGGGGGGGGGGGGGGGGGGGGGGGGGGGGGGGGGGGGGGGGGGGGGGG<FEFGGGGGGGGGGGGGDGGGGGGGGGGGGGGGGGGGGFGGGGFGGGEGGGGGGGGGGGFFGFGFGGGGGGGGGGGGGGEFGGGGGGGGF?FGBCGGGGGGGGGEBFGGGGEGGGGGGGGGGGG6FGGGFGEGDGGGFDEEDE:FGCCFGCGEDGGF
@M00200:207:000000000-ALC1F:1:2104:12685:17263 1:N:0:5
ATTGGGTTTAAAGGGCGTGTAGGCGGGATATCAAGTCAGTCGTGAAATACCGGGGCTCAACTCCGGAGCTGCGATTGAAACTGATATTCTTGAGTATCGGAGAGGAAAGCGGAATTCCCAGTGTAGCGGTGAAATGCGTAGATATTGGGAGGAACACCAGTGGCGAAGGCGGCTTTCTGGACGACAACTGACGCTGAGGCGCGAAAGTGTGGGGAGCAAACAGGATTAGATACCCCAGTA
+
GGGGGGGGGGGGGGGGGEGFGGGGGGGGGEFGGGGGGGGGGGGGGGGGGGGGGGGGGGGGGGGGGGGGGGGGGGGGGGGGGGG,<FGFGGGGGGGGGGGGGGGGGGGGGGGGGGGGGGGGGGGGGGGGGGGGGGGGGGGD@FCGGGGGGGGGGGGGGGGGGGGGGGGGGGGGCBGGGGGGFGGGDGEGFGGGGGGDGGGGGGGGGGGDGGGGGCEGGGGGGGGGGGGGGGGGGGGCDGGG
@M00200:207:000000000-ALC1F:1:2104:17054:18274 1:N:0:5
ATTGGGTTTAAAGAGTTGCGTAGGCGGTCAAGTTAGCGAGTAATGAAAACTATCGGCTCAACCGGTAGCCCGTTATTCGAACTGCTTGACTCGAGAGTATCAGAGGTCGCTGGAATTCCTAGTGTAGCAGTGAAATGCGTAGATATTAGGAAGAACACCGATGGCGTAGGCATGCGACTGGGGTATTTCTGACGCTAAGGCACGAAAGCGTGGGTAGCGAACCGGATTAGATACCCCAGTA
+
GGGGGGGGGGGGGGGGGGGGGGGGGGGGGGGGGGGGGGGGGGGGGGGGGGGGGGGGGGGGGGGGGGGGGGGGGGGGGGGGGGG,EFGGGGGGGGGGGGGGGGGGGGGGGGGGGGGGGGGGFGGGGGGGGGGGGGGGGGGGGGGGGGGGGGGGGGGGGGGGGGGGGGGGGGGG,;FGGGGGGGGGGGGGGGGGGGGGGDGGGGGGGGGGGGGGGGGGGGGGGGGGGGGGGGGGGGGGGGGGG
@M00200:207:000000000-ALC1F:1:2104:3572:18325 1:N:0:5
ATTGGGTGTAAAGGGCGCGCAGGCGGGCCGGCAAGTTGGGAGTGAAATCCCGGGGCTTAACCCCGGAACTGCTTTCAAAACTGCTGGTCTTGAGTGATGGAGAGGCAGGCGGAATTCCGTGTGTAGCGGTGAAATGCGTAGATATACGGAGGAACACCAGTGGCGAAGGCGGCCTGCTGGACATTAACTGACGCTGAGGCGCGAAAGCGTGGGGAGCAAACAGGATTAGATACCCGAGTA
+
FGFGGGEFGGDDGDFGGGGGGEFGGGGGGGDGFDFFGGGGFG@FDFFGGGGGFDGGGGGFGGGGGGGGGGGGGGGGGFGGGGGFGFGGFGGGFFFGFGGGGG3FFGGGGGGGCGGFFGGGFFGGGGGGGFG@F;ECCGGGGGGF9FGGC7FGGGGGGGFGG9CFGG:FFEGG*8EGGGG6CFFGFG@EFFGGGGGG5:FGDGGGGDGGGGGEEG5EEGEFFGFGF+:DFGGGGGG5)9FF
@M00200:207:000000000-ALC1F:1:2104:23067:19358 1:N:0:5
ATTGGGCTTAAAGCGCGCGTAGGTGGTTTGTTAAGTTGAATGTGAAATCCCCGGGCTCAACCTGGGAACTGCATCCAAAACTGGCAAGCTAGAGTATGGTAGAGGGTAGTGGAATTTCCTGTGTAGCGGTGAAATGCGTAGATATAGGAAGGAACACCAGTGGCGAAGGCGACTACCTGGACTGATACTGACACTGAGGTGCGAAAGCGTGGGGAGCAAACAGGATTAGATACCCTGGTA
+
GGGGGGGGGGGGGGGGGGGGGGGGGGGGGGGGGGGGGGGGGGGGGGGGGGGGGGGGGGGGGGGGGGGGGGGGGGGGGGGGGGG=FGGGGGGGGGGGGGGGGGGGGGGGGGGGGGGGGGGGGGGGFGGGGGGGGGGGGGGGGGGGGGGGGCGDGGGGGGGGGGGGGGGGGGGD>@FFGGFGCEDCFFFCECGGGGGDCFGFGGEGGGGGGGGGGCECEGCGGGGFGGGGGGGGGGGGGGGG
@M00200:207:000000000-ALC1F:1:2104:10808:22307 1:N:0:5
ATTGGGTTTAAAGGGCGTGTAGGCGGTTTACACAGTCAGATGTGAAATCCCCGGGCTTAACCTGGGAGCTGCATTTGATACGTGTAGACTAGAGTGTGAGAGAGGGTTGTGGAATTCCCAGTGTAGAGGTGAAATTCGTAGATATTGGGAAGAACACCGGTGGCGAAGGCGGCAACCTGGCTCATGACTGACGCTGAGGCGCGAAAGCGTGGGGAGCAAACAGGATTAGATACCCTAGTA
+
GGGGGGGGGGGGGGGGGGGGGGGGGGGGGGGGGGGGGGGGGGGGGGGGGFGGGGGGGGGGGGGGGGGGGGGGGGGGGGGGCGF@FGGGGGGGGGFFGGGGGGGGGGGGGGGGGGGGGGGGGGGGGGGGGGGGGGGGFGGGGGGGGGGGGGFGGGGGGGGGGGGGGGGGGGGG79CFDCGGGCEFGGGCBFGGGEGGGGGGGDCEEGGGGGGGGGGE*CGGFGGGGGGGGGGGGGGGFC:F
@M00200:207:000000000-ALC1F:1:2104:11170:22700 1:N:0:5
ATTGGGCTTAAAGGGCGCGTAGGCGGTACTTCAAGTCAGGCGTGAAAGCCCCGGGCTCAACCTGGGAACCGCGCTTGAGACTGGAGAACTAGAGTTCGGGAGAGGATGGTGGAATTCCCAGTGTAGAGGTGAAATTCGTAGATATTGGGAAGAACACCGATGGCGAAGGCAGCCATCTGGACCGACACTGACGCTGAGGCGCGAAAGCGTGGGGAGCAAACAGGATTAGATACCCTCGTA
+
GGGGGGGGGDFGGGGGGGGGGGGGGGGGGGGGGGGFFFGGGGFGGGGGGGGGGGGEGGEGFGGGGGGGFGGDFGFGGGGGGGGEFFGGGGGGGGGGGGGGGGGGGGGGGGGGGGGGGGGDFFGDGGGGGGGGFGGGGFDGGGGGDGGGGGGGGGGGFGGGGGDGGGGGDDEG=6CFFDEGGEGEGGEC?FGEECEEGFFF8CGGGCE8?AECEEGGGGF?ACFDF<7CFFDGFCG?5DFC
@M00200:207:000000000-ALC1F:1:2105:8078:3113 1:N:0:5
ACTGGGTTTAAAGGGAGCGTAGGTGGCTCTATAAGTCAGATGTGAAATCCCCGGGCTTAACCTGGGAACTGCATCTGAAACTGTAGAGCTAGAGTATGTGAGAGGAAGGTAGAATTCCAGGTGTAGCGGTGAAATGCGTAGAGATCTGGAGGAATACCGATGGCGAAGGCAGCCTTCTGGCATAATACTGACACTGAGGCTCGAAAGCGTGGGTAGCAAACAGGATTAGATACCCGAGTA
+
GGGGGGGGGGGGGGGGGGGFGGGGGGGGGGGGGGGGGGGGGGGGGGGGGGGGGGGGGGGGGGGGGGGGGGGGGGGGGGGGGGGGFGGGGGGGGGGGGGGGGGGGGGGGGGGGGGGGGGGGGGGGGGGGGGGGGGGGGGGGGGGGGGGGGGGGGGGGGGGGEGGGGGGGGGGGGGGGGGGGGGGGFGGGGFFGGGGGGGGGCGGGGGGGGGGGDGGGGGGCFGGFGGFGGGGGGGFGG:FG
@M00200:207:000000000-ALC1F:1:2105:24476:3586 1:N:0:5
ACTGGGTTTAAAGGGAACGCAGGCGGTCTTTTAAGTCTGATGTGAAAGCCTTCGGCTTAACCGAAGTCGGGCATTGGAAACTGGGAGACTTGAGTGCAGAAGAGGAGAGTGGAACTCCATGTGTAGCGGTGAAATGCGTAGATATATGGAAGAACACCAGTGGCGAAAGCGGCTCTCTGGTCTGTAACTGACGCTGAGGTTCGAAAGCGTGGGTAGCAAACAGGATTAGATACCCGAGTA
+
GGGGGGGGGGGGGGGGGGGGGGGGGGGGGGGGGGGFGGGGGGGGGGGGGGGGGGGGGGGGGGGGGGGGGGGGGGGGGGGGGGGEFGGGGGGGGGGGGGGGGGGGGGGGGGGGGGGGGGGGGGGGGGFGGFGGGGGGGGEGGGGGGGGGGGGGGGGGGGGGGGGGGGGGGGGGGGGGGGGGGGGGGGGGGGGGGGGGGGGFGGGGGEGGGGGGGGGGGGGGGGGGFCCGGGFGGGDEDGGG
@M00200:207:000000000-ALC1F:1:2105:5333:6128 1:N:0:5
ATTGGGTTTAAAGCGCGCGCAGGCGGTTTCTTAAGTCTGATGTGAAAGCCCACGGCTCAACCGTGGAGGGTCATTGGAAACTGGGGAACTTGAGTGCAGAAGAGAAAAGCGGAATTCCACGTGTAGCGGTGAAATGCGTAGAGATGTGGAGGAACACCAGTGGCGAAGGCGGCTTTTTGGTCTGTAACTGACGCTGAGGCGCGAAAGCGTGGGGAGCAAACAGGATTAGATACCCGCGTA
+
GGGGGGGGGGGGGGGGGGGGGGGGGGGGGGGGGGGGGGGGGGGGGGGGGGGGGGGGGGGGGGGGGGGGGGGGGGGGGGGGGGGFGGGGGGGGGGGGGGGGGGGGGGGGGGGGGGGGGGGGGGGGGGGGGGGGGGGGGGGGGGGGGGGGGGGGGGGGGGGGGGGGGGGGGGGGGGGGGGGGGGGGGGGGGGGGGGGGGGGGGGGGGGGGGGGGGGGGGGGGGGGGGGGGGGGGGGGDGGGG
@M00200:207:000000000-ALC1F:1:2105:4499:12831 1:N:0:5
ATTGGGTTTAAAGGGCGTGTAGGCGGTTTACACAGTCAGATGTGAAATCCCCGGGCTTAACCTGGGAGCTGCATTTGATACGTGTAGACTAGAGTGTGAGAGAGGGTTGTGGAATTCCCAGTGTAGAGGTGAAATTCGTAGATATTGGGAAGAACACCGGTGGCGAAGGCGGCAACCTGGCTCATGACTGACGCTGAGGCGCGAAAGCGTGGGGAGCAAACAGGATTAGATACCCTAGTA
+
GGGGGGGGGGGGGGGGGGGEFGGGGEFGGGGGGGGGGGGGGGGGGGGGGGGGGGGGGGGGGGGGGGGGGGGGGGAFGGGGGGGFFGGGGGGGGGGGGGGGCFFGGGGGGGGGGGGGGGGFFFGGFGGGGGGGGGGFFFGGGEBEFGGGGGGGGGGFGGGGGGGGGGGGGGEGGGCGGGGGGGGGGGFFFFEEEGGGGGGGGGGEEGDDEGGDEDEEGCFEGGFGGGGGGCGGGGC6FFD7
@M00200:207:000000000-ALC1F:1:2105:26577:14927 1:N:0:5
ATTGGGCTTAAAGGGCTCGCAGGCGGTTTCTTAAGTCTGATGTGAAAGCCCCCGGCTCAACCGGGGAGGGTCATTGGAAACTGGGAAACTTGAGTGCAGAAGAGGAGAGTGGAATTCCACGTGTAGCGGTGAAATGCGTAGAGATGTGGAGGAACACCAGTGGCGAAGGCGACTCTCTGGTCTGTAACTGACGCTGAGGAGCGAAAGCGTGGGGAGCGAACAGGATTAGATACCCCAGTA
+
FFGGGG9C@ECFFGGGGGGDFGGGGEC@FFF<FGGGGGGFGFGGFFGG8<FCFCEEGGAGGGG>F+7@EGGGGGGFGG<5?BE9=99,?B,FCEFFF?FDFGGG,=?D=?FGGGFDF?EFE<=FE?FG@FGEGA<AEGFEE7>,7EDFFCGGG?<CGCF7FGGDGGCFEFGGGGGFGGGCGGGFGC92<;+8C*;8CF>C538EC8EFEEGGDE5CCGG=:DGD<FDFGGFCGGCG<7DF
@M00200:207:000000000-ALC1F:1:2105:22597:15630 1:N:0:5
ATTGGGTTTAAAGGGTGTGTAGGCGGTTTACACAGTCAGATGTGAAATCCCCGGGCTTAACCTGGGAGCTGCATTTGATACGTGTAGACTAGAGTGTGAGAGAGGGTTGTGGAATTCCCAGTGTAGAGGTGAAATTCGTAGATATTGGGAAGAACACCGGTGGCGAAGGCGGCAACCTGGCTCATGACTGACGCTGAGGCGCGAAAGCGTGGGGAGCAAACAGGATTAGATACCCTAGTA
+
GGGGFGGGGGGFGFE666CEEFGFGGCG@FGGGFGCEFCEFEGGGGGGGFGGGGGGGGGGGGGGGGDGGGGGGGGGG9FGFFFDFFGGGFFGGGGGGG9CFGGGDDCEFCEEGGGGGGCEEFFGGGCFGGGGGGC<E@FFGGEGFGGGGGFCFFGF<FGEEEEFGDEEEGGGGGGDGGGFCCFFFEFFGCFGGGEGG7CFEGGGCGGGCBEEGGGGGGGGGGFGGGGGGGGGGFGFFFCG
@M00200:207:000000000-ALC1F:1:2105:6352:17776 1:N:0:5
ATTGGGTTTAAAGGGTGCGCAGGCGGTTCATCAAGTCAGCGGTAAAAATTCGGGGCTCAACCCCGTCCTGCCGTTGAAACTGACGAGCTGGAGTGCGACAGAGGAATGCGGAATGCGAGGTGTAGCGGTGAAATGCATAGATATCGCGCAGAACTCCGATTGCGAAGGCAGCGTTCCATGTCGTAACTGACGCTCAGGCACGAAAGCGTGGGGATCGAACAGGATTAGATACCCGAGTA
+
GGGGGGGGGGGGGGGGGGGGGGGGGGGGGGGGGGGGGGGGGGGGGGGGGGGGGGGGGGGGGGGGGGGGGGGGGGGGGGGGGGGFGGGGGGGFGGGGGGGGGGGGGGGGGGGGGGGGGGGGGGGGGGGGGGGGGGGGGGGGGGGGGGGGGGGGGGGGGGGGGGGGGGGGGGGGGGGGGGGGGFGGGGGGGGGGGGGGGGFGGGGGGGGGGGGGGGGGGGGGGGGGGGGGGGGGGGGGGGG
@M00200:207:000000000-ALC1F:1:2105:10587:19910 1:N:0:5
ATTGGGTTTAAAGGGAACGCAGGCGGTCTTTTAAGTCTGATGTGAAAGCCTTCGGCTTAACCGAAGTCGGGCATTGGAAACTGGGAGACTTGAGTGCAGAAGAGGAGAGTGGAACTCCATGTGTAGCGGTGAAATGCGTAGATATATGGAAGAATACCAGTGGCGAAAGCGGCTCTCTGGTCTGTAACTGACGCTGAGGTTCGAAAGCGTGGGTAGCAAACAGGATTAGATACCCTCGTA
+
GGGGGGGGGGGGGGGGGGGGGGGGGGGGGGGGGGGFGGGGGGGGGFGGGGGGGGGGGGGGGGGGGGGGGGGGGGGFGGGGGGGDFFFGGGGGGGGGGGGGGGGGGGGGGGGGGGGGAEGFGGGGGGGGGGGGGGGGGGGGGGFFGGGGGGGGGGGGGGGFGGGGGGFGDGEGGGGFGFGFGGGGGFGGGFGGCGGGG8C:FGGGGGGG=CCEGEFEGGFGGGGGGGGGCDGGFGC<7CDD
@M00200:207:000000000-ALC1F:1:2105:10866:19969 1:N:0:5
ATTGGGTATAAAGGGCGTGTAGGCGGTTTACACAGTCAGATGTGAAATCCCCGGGCTTAACCTGGGAGCTGCATTTGATACGTGTAGACTAGAGTGTGAGAGAGGGTTGTGGAATTCCCAGTGTAGAGGTGAAATTCGTAGATATTGGGAAGAACACCGGTGGCGAAGGCGGCAACCTGGCTCATGACTGACGCTGAGGCGCGAAAGCGTGGGGAGCAAACAGGATTAGATACCCGAGTA
+
GGGGGGGGGGGGGGGGGGGGGGGGGGGGGGGGGGGGGGGGGGGGGGGGGGGGGGGGGGGGGGGGGGGGGGGGGGGGGGGGGGGCFGGGGGGGGGGGGGGGGGGGGGGGGGGGGGGGGGGGGGGGGGGGGGGGGGGGGGGGGGGFFGGGGGGGGGGGGGGGGGGGGGGGGGGGGGGFGGGGGDGGGGGGGGGGGGGGGGGGGGGGGGGGGGGGGGGGGGGGGGG<FCCFGGGGGGGGGGG5
@M00200:207:000000000-ALC1F:1:2105:15632:20542 1:N:0:5
ACTGGGTATAAAGCGCGCGCAGGTGGTTTCTTAAGTCTGATGTGAAAGCCCACGGCTCAACCGTGGAGGGTCATTGGAAACTGGGAGACTTGAGTGCAGAAGAGGAAAGTGGAATTCCATGTGTAGCGGTGAAATGCGTAGAGATATGGAGGAACACCAGTGGCGAAGGCGACTTTCTGGTCTGTAACTGACACTGAGGCGCGAAAGCGTGGGGAGCAAACAGGATTAGATACCCCAGTA
+
GGGGGGGFGGGGGGGGGGGGGGGGGGGGGGGGGGGGGFGGGGGGGGGGGGGGGGGGGGGGGGGGGGGGGGGGGGGGGGGGGGGFFFGGGGGGGGGGGGGGGGGGGGGGGGGGGGGGGGEGGGGGGGGGGGGGGGGGGGGGGGGGGGGGFGGGGGGGGGGGGGGGGGGGGGGGGGGGGGGGGGGGGGGGGGGGGGGGGGGGGGGGGGGGGGGGGGGGGGGGGGGGGGGGGGGGGGFFGGGF
@M00200:207:000000000-ALC1F:1:2105:8874:22081 1:N:0:5
ATTGGGTATAAAGCGTGTGTAGGCGGAAGCGTAAGTGCCTTGTGAAATCCCACGGCTCAACCGTGGAACTGCTGGGCATACTGCGTTTCTTGAGCCAGCCAGGGGTCGTCGGAACAAACGGTGGAGCGGTGAAATGCGTAGATATCGTTTGGAACGCCAAAGGCGAAAGCAGACGACTGGGGCTGAGCTGACGCTGAGACACGAAAGCCAGGGGAGCAAACGGGATTAGATACACGGGTA
+
GGGGGGGGGGGGGFGGGGGGGGGGGGGGDGGGGGGGGGGGGGGGFGGGGGGGGGGGGGGGFGGGGGGGGGGGFGGGGGGGGGG9CFEGGGFGGG8FGGGGGGGGGCGGGGGGCEGGGGGGGFGGFFGGGGGGDGGGGGFEGGC,@FF@FGGGFGGGGDFGBFFGDGGGGGGFGGGDEGGGGGGCEFFFGGGGGEEBEGGF8C=*?EGFGGGDCGGCEFGGGGGDCGG7?7F<C2>=<D/9
@M00200:207:000000000-ALC1F:1:2105:20597:25120 1:N:0:5
ATTGGGTTTAAAGGGCGTGTAGGCGGTTTACACAGTCAGATGTGAAATCCCCGGGCTTAACCTGGGAGCTGCATTTGATACGTGTAGACTAGAGTGTGAGAGAGGGTTGTGGAATTCCCAGTGTAGAGGTGAAATTCGTAGATATTGGGAAGAACACCGGTGGCGAAGGCGGCAACCTGGCTCATGACTGACGCTGAGGCGCGAAAGCGTGGGGAGCAAACAGGATTAGATACCCTTGTA
+
GGGGGGGGGGGGGGGGGGGGGGGGGGGGGGGGGGGGGGGGGGGGGGGGGGGGGGGGGGGGGGGGGGGGGGGGGGGGGGGGGGFFFGGGGGGGFFCFFGFGFGGGGGGGGGGGGGGGGGGGGFGGGGGGGGGGGGFCGGGGFEFFGGGGGGGGGGGGGGGGGCFGGGCF77FEGGEGCFGGGGGGGGGGFGGGGGGGGFFGGGGGGDEEG8EE>GGGGGGGFFFDD+:C?:FCFFC?FF7:
@M00200:207:000000000-ALC1F:1:2106:20699:4452 1:N:0:5
ATTGGGTTTAAAGGGAGCGTAGGCGGAGAGATAAGTCAGCGGTAAAATCGTGCGGCTCAACCGTACCTCGCCGTTGATACTGTTTTTCTTGAGTGCACACAGGGATGCTGGAATTCGTCGTGTAGCGGTGAAATGCTTAGATATGACGAAGAACTCCGATCGCGAAGGCAGGTGTCCGGGGTGCAACTGACGCTGAGGCTCGAAAGTGCGGGTATCAAACAGGATTAGATACCCTGGTA
+
GGGGGGGGGGGGGGGGGGGGGGGGGGGGEGGGGGGGGGGGGGGGGGGGGGFGGGGGGGGGGGGEGGGGGGGGGGDFGGGGGGGGFGGGGGGGGGGGGGFGGGGGGGDGGGGGGCFGGFGGGGGGGGGGGGGGGGGGGGGGGGGGGGGGGGGGGGGGGGGGGGGEGGGGGGGGFGFGGGGGGGGGGFGFGGGGGEGGGGGGGGGFGGGGGDGGGGGGGGGGGGGGGGGGGFGGGGGFGGG
@M00200:207:000000000-ALC1F:1:2106:13159:7154 1:N:0:5
ATTGGGTTTAAAGTGTGCGCAGGCGGCAGAGCAAGTCGAGTGTGAAAGCCCCGGGCTTAACTTGGGAATTGCGCTCGAAACTACTTTGCTGGAGTGTGGCAGAGGAAGGTGGAATTCCACGTGTAGCGGTGAAATGCGTAGAGATGTGGAGGAACACCAATGGCGAAGGCAGCCTTCTGGGCCAACACTGACGCTCATGCACGAAAGCGTGGGGAGCAAACAGGATTAGATACCCCGGTA
+
GGGGGGFGGGGGGFGGGGGGGGGGGGGGGGGFGGGGGGGGGGGGGGGGGGGGGGGGGGGGGGGGGGGGGGGGGEEGGGGGGGGGGGGGGGGGGGGGGGGFGGGGGGDGGGGGGGGGGGGGGGGGGGGGGGGGGGGGGGGGGGGGGGGGGGGGGGGGGFGGGGGGGGGGGGGGGGGGGGGGGG7EG;CGGGGGGGGGGGGFGGGGGGGGDGGGGGGGGGGGGGGFGGGGGFGGGGGFGGDG
@M00200:207:000000000-ALC1F:1:2106:15444:15609 1:N:0:5
ATTGGGTTTAAAGGGCGTGTAGGCGGTTTACACAGTCAGATGTGAAATCCCCGGGCTTAACCTGGGAGCTGCATTTGATACGTGTAGACTAGAGTGTGAGAGAGGGTTGTGGAATTCCCAGTGTAGAGGTGAAATTCGTAGATATTGGGAAGAACACCGGTGGCGAAGGCGGCAACCTGGCTCATGACTGACGCTGAGGCGCGAAAGCGTGGGGAGCAAACAGGATTAGATACCCCAGTA
+
GGGGGGGGGGGGGGGGGGGGGGGGGGGGGGGGGGGGGGGGGGGGGGGGGGGGGGGGGGGGGGGGGGGGGGGGGGGGGGGGGGGGGGGGGGGGGGGGGGGGGGGGGGGGGGGGGGGGGGGGGGGGGGGGGGGGGGGGGGGGGGGGGGGGGGGGGGGGGGGGGGGGGGGGGGGGGGGGGGGGGGGGGGGGGGGGGGGGGGGGGGGGGDGGGGGGGGGGGGGGGGGGGGGGGFGGGGFGGGGG
@M00200:207:000000000-ALC1F:1:2106:8318:15830 1:N:0:5
ATTGGGCTTAAAGGGCGTGTAGGCGGTTTACACAGTCAGATGTGAAATCCCCGGGCTTAACCTGGGAGCTGCATTTGATACGTGTAGACTAGAGTGTGAGAGAGGGTTGTGGAATTCCCAGTGTAGAGGTGAAATTCGTAGATATTGGGAAGAACACCGGTGGCGAAGGCGGCAACCTGGCTCATGACTGACGCTGAGGCGCGAAAGCGTGGGGAGCAAACAGGATTAGATACTCTGGTA
+
FGE<<FG9FFFCGFEGGFGGGFFGEGGGDGFFGGFCFFGG<FG@CCFFGGFG@ECFGGGGF@@FFC8F:CCE8,CFFFFG6FFFGGGGF?FCDFGGCDDFGF@=@:FCEFFGDFGGGFFGG,C@D<?F@BFCFC,F,BF,4FFGFFGF,DBCFGFC>@FDFGC8FEGD7FGGGGGGFCGFGFGCCC;?F9F8E>E8E,;;=EC>=5/*=1=CEECECG6<FFFC=9CF+/:7E+AC76CF
@M00200:207:000000000-ALC1F:1:2106:27729:16024 1:N:0:5
ATTGGGTTTAAAGGGCGTGTAGGCGGTTTACACAGTCAGATGTGAAATCCCCGGGCTTAACCTGGGAGCTGCATTTGATACGTGTAGACTAGAGTGTGAGAGAGGGTTGTGGAATTCCCAGTGTAGAGGTGAAATTCGTAGATATTGGGAAGAACACCGGTGGCGAAGGCGGCAACCTGGCTCATGACTGACGCTGAGGCGCGAAAGCGTGGGGAGCAAACAGGATTAGATACCCCAGTA
+
GGGGGGGGGGGGGGGGGGGGGGGGGGGGGGGGGGGGGGGGGGGGGGGGGGGGGGGGGGGGGFGGGGGGGGGGGGGGGGGGGGGGFGGGGGGGGGGGGGGGGGGGDGGGGGGGGGGGG<FFGDFEDFGGFGGGGFGGFGGGGGGFGFGGGGGGGGGGGGGGGGGGGGGGGGGGGC@FFGFFFFGGGGFFGFGGCGEGGGGGGGGGGGGGGGGGGG5>EGCGGGGGGGGFGFGGGGGDDDGG
@M00200:207:000000000-ALC1F:1:2106:18506:17076 1:N:0:5
ACTGGGTTTAAAGCGCGCGTAGGCGGATTGGCAAGTTGGGGGTGAAATCCCGGGGCTCAACCTCGGAATGGCCTTCAAGACTGCCGGTCTTGAGTTCGAGAGAGGTGAGTGGAATTCCGAGTGTAGAGGTGAAATTCGTAGATATTCGGAGGAACACCAGTGGCGAAGGCGGCTCACTGGCTCGACACTGACGCTGAGGTGCGAAAGCGTGGGGAGCAAACAGGATTAGATACCCGGGTA
+
GGGGGGGGGGGGGGGGGGGGGGGGGGGGGGGGGGGGGGGGGGGGGGGGGGGGGGGGGGGGGGGGGGGGGGGGGGGGGGGGGGGGGGGGGGGGGGGGGGGGGGGGGGGGGGGGGGGGGGGGGBFFGGGGGGGGGGGGGGGGGGGGGGGGGGGGGGGGGGGGGGGGGGGGGGGGGGGGGGGGGGGGGGGGGGGFGGDGGGGGGGGGGGGGGGGGGGGGGGGGGGGGGFFGGFGGGGGGGGGG
@M00200:207:000000000-ALC1F:1:2106:21128:24934 1:N:0:5
ATTGGGCTTAAAGGGAACGCAGGCGGTCTTTTAAGTCTGATGTGAAAGCCTTCGGCTTAACCGAAGTCGGGCATTGGAAACTGGGAGACTTGAGTGCAGAAGAGGAGAGTGGAACTCCATGTGTAGCGGTGAAATGCGTAGATATATGGAAGAACACCAGTGGCGAAAGCGGCTCTCTGGTCTGTAACTGACGCTGAGGTTCGAAAGCGTGGGTAGCAAACAGGATTAGATACCCGAGTA
+
GGGFGGGGGFEGGGGGGGGGGGGGGGGGGGGGGCFGGGGGFFGGEEGEGGGGGGGGGGGFGGG>FGGGD7CECGGGGG,CFGGGFGGGGGGGGFGGGGGGGGCEFGGGG<FFGCFGGGEFGGGGAFGGGGGGG9FFGGGGGGGGGGGGGGGGGGGGGG@=FGGGGGGCCFG>*>FGGGGGGGGGGGGEFGGGGGGGECE,CFGGCEGGDEEG5/<*=A;?C5EG>4CCFFGFGFGGC)9D
@M00200:207:000000000-ALC1F:1:2107:26746:6317 1:N:0:5
ACTGGGTTTAAAGGGCGCGTAGGCGGCCGAAAAAGTCGGATGTGAAAGCCCGGGGCTCAACCTCGGAACGGCATTCGAAACTCTTTGGCTCGAGAACGGAAGAGGAGAGTGGAATACCCAGTGTAGAGGTGAAATTCGTAGATATTGGGTGGAACACCGGTGGCGAAAGCGGCTCTCTGGTCCGGATCTGACGCTGAGGCGCGAAAGCGTGGGGAGCAAACACGATTAGATACCCCAGTA
+
GGGGGGFGGGGGGGGGGGGGGGGGGGGGGGGGGGGGGGGEGGGGGGGGGGGGDEGGGGGGGGGGGGGGGEGGGGGGGGGGGGGGGGGGGGGGGGGGGGGGGGGGGGGGGGGGGGGGGGGGGGGGGGGGGGFGGGGGGGGGGGGGGGDCCGGDGGGGGGGGGGGGGGDEGGG7EGGGGGGGGGGDGECGGCGGGGGGGGDGGGGGD5CFEGDGEGGDCGGGFB(-1:FDFFFGGG:CG<FG
@M00200:207:000000000-ALC1F:1:2107:27033:7100 1:N:0:5
ATTGGGTTTAAAGGGCGTGTAGGCGGTTTACACAGTCAGATGTGAAATCCCCGGGCTTAACCTGGGAGCTGCATTTGATACGTGTAGACTAGAGTGTGAGAGAGGGTTGTGGAATTCCCAGTGTAGAGGTGAAATTCGTAGATATTGGGAAGAACACCGGTGGCGAAGGCGGCAACCTGGCTCATGACTGACGCTGAGGCGCGAAAGCGTGGGGAGCAAACACGATTAGATACCCGGGTA
+
GGGGGGFGGGGGGGGGGGGGGGGGGGGGGGGGGGGGGGGGGGGGGGGGGGGGGGGGGGGGGGGGGGGGGGGGGGGGGECGGFFGGGGGGGGGGGGGGGFGGGGGGGGGGGGGGGGGGGGFG?FFGGGGGGGGGGGGGGGGGGGGGGGGGFCGGGGGGEEGGGGGGGGGFGGGGGGGGGFGGGGGGGF?;FGGGDCEGFGGGGGGGGGGGGDCEEGGGGGGD:(-119DGFGFFGGCDDGG
@M00200:207:000000000-ALC1F:1:2107:8879:10630 1:N:0:5
ATTGGGTATAAAGGGCATGTAGGCGGTTTACACAGTCAGATGTGAAATCCCCGGGCTTAACCTGGGAGCTGCATTTGATACGTGTAGACTAGAGTGTGAGAGAGGGTTGTGGAATTCCCAGTGTAGAGGTGAAATTCGTAGATATTGGGAAGAACACCGGTGGCGAAGGCGGCAACCTGGCTCATGACTGACGCTGAGGCGCGAAAGCGTGGGGAGCAAACATGATTAGATACCCTAGTA
+
GGGGGGFGGGGGGGGGGGGGGGGGGGGGGGGGGGGGGGGGGGGGGGGGGGGGGGGGGGGGGGGGGGFGGGGGGGGGGGGFGGFFFFGGGGGGFFFDFGGGGGGGGGGGGGGGGFGGGGGGGGGGFCGGGGGDEGGGGEGGGGGGGGGFFGGGGGGGGDFCGGGGGGGGGGGGGGGGGGGGGGGGGGCFGFGGGEDGEGGGGGGGGDGGGGGGGGGGGGGGG:257<FCF?FFGGGGGGGF
@M00200:207:000000000-ALC1F:1:2107:17208:12498 1:N:0:5
ATTGGGTTTAAAGGGAGCGTAGACGGCGGTTTAAGTCAGCTGTGAAATGGTGCGGCTCAACCGTAGCACTGCAGTTGAAACTGGACGGCTTGAGTGCAGTTGAGGCAGGCGGAATTCGTGGTGTAGCGGTGAAATGCTTAGATATCACGAAGAACCCCGATTGCGAAGGCAGCCTGCTAAGCTGCAACTGACGTTGAAGCTCGAAAGTGCGGGTATCAAACAGGATTAGATACCCCGGTA
+
GGGGGGGGGGGGGGGGGGGGGGGGGGGGGGGGGGGGGGGGGGGGGGGGGGGGGGGGGGGFGGGGGGGGGGGGGGGGGGGGGGGGGGGGGGGGGGGGGGGGGGGGGGGGGGGGGGGGGGGGGGGGGGGGGGGGGGGGGGGGGGGGGGGGGGGGGGGGGGGGGGGGGGGGGGGGGGGGGGGGGGGGGGGGGFGGGGGGGFGGGGGEGGGGFGGGGGDGGGFGGF0:DGGGGFFGFGGGDGGG
@M00200:207:000000000-ALC1F:1:2107:29665:13639 1:N:0:5
ATTGGGTATAAAGGGCGTGTAGGCGGTTTACACAGTCAGATGTGAAATCCCCGGGCTTAACCTGGGAGCTGCATTTGATACGTGTAGACTAGAGTGTGAGAGAGGGTTGTGGAATTCCCAGTGTAGAGGTGAAATTCGTAGATATTGGGAAGAACACCGGTGGCGAAGGCGGCAACCTGGCTCATGACTGACGCTGAGGCGCGAAAGCGTGGGGAGCAAACATGATTAGATACCCCGGTA
+
GGGGGGGGGGGGGDFFFFGGGGGGGGGGGGGGGGGGGGGGGGGGGGGGGGGGCEGGGGCGGGGGGGGEEGGGGGGGGGGGGFGGGGFGGGFGGGFGGGGGGGGGGGGGGGGGGFCGGGGGGGFFBFFGGGGEGGGGGGGGGGGGGGGGGGGGGGGGGCFGGGGGGGFGGGGGGGCFGGGGGGGGGGGDGGFFGDGGGGGGGGGCG=EGG>EEEEGGC5:FF8),22CGCFGGGGGGC<75
@M00200:207:000000000-ALC1F:1:2107:10270:15197 1:N:0:5
ATTGGGTTTAAAGGGCGTGTAGGCGGTTTACACAGTCAGATGTGAAATCCCCGGGCTTAACCTGGGAGCTGCATTTGATACGTGTAGACTAGAGTGTGAGAGAGGGTTGTGGAATTCCCAGTGTAGAGGTGAAATTCGTAGATATTGGGAAGAACACCGGTGGCGAAGGCGGCAACCTGGCTCATGACTGACGCTGAGGCGCGAAAGCGTGGGGAGCAAACATGATTAGATACCCGTGTA
+
GGGGGGGGGGGGGGGGGGGGGGGGGGGGGGGGGGGGGGGGGGGGGGGGGGGGGGGGGGGGGGGGGGGGGGGGGGGGGGGGGGGFFGGGGGGGGGGGGGFGGGGGGGGGGGGGGGGGGGGGGGGGGGGGGGGGGGGGGGGGGGAFGGGGGGGGGGFGGGGGGGGGGGGGGGGGGGGFGGGGGGGGGGCFGGGGCGGGGGGCEDGGGGGGGGGGGGGGGGGGGB)5?CGGFFFGGGFEDGGF
@M00200:207:000000000-ALC1F:1:2107:4278:16135 1:N:0:5
ATTGGGTTTAAAGGGAACGCAGGCGGTCTTTTAAGTCTGATGTGAAAGCCTTCGGCTTAATCGAAGTCGGGCATTGGAAACTGGGAGACTTGAGTGCAGAAGAGGAGAGTGGAACTCCATGCGTAGCGGTGAAATGCGTAGATATATGGAAGAATACCAGTGGCGAAAGCGGCTCTCTGGTCTGTAACTGACGCTGAGGTTCGAAAGAGTGGGTAGCAAACACGATTAGATACCCCCGTA
+
C@FGGGFFFEEGCCGGGECFC@@+F@FG7FF<F8C;FEC<@FEFCGGGFGGF9@:C<FGF,<CCDCFC@BFGE8,=EFDGCGFG?CFFGAFEGCFFAFGGCFABC<CB:5EFCFFCFG<,?,@8?F<>CFEC5<ECFDGDC7CADGGGGGGGC<<FE<BCFFFGDCFGGCECEGFCE9DC>,DDEGF;DGG,BBECC2;C>FDCCC/*<3;85CCE++1<F=(,/29DCCCGC7C*17>D
@M00200:207:000000000-ALC1F:1:2107:4792:16386 1:N:0:5
ATTGGGCTTAAAGCGAGCGCAGGCGGTTTTTTAGGTCTGATGTGAAAGCCTTCGGCTTAACCGGAGAAGGGCATCGGAAACCGGGAGACTTGAGTGCAGAAGAGGACAGTGGAACTCCATGTGTAGCGGTGAAATGCGTAGATATATGGAAGAACACCAGTGGCGAAGGCGGCTGTCTGGTCTGTAACTGACGCTGAGGCTCGAAAGCATGGGTAGCGAACATGATTAGATACCCCGGTA
+
GGGGGGGGGGGGGGGGGGGGGGGGGGGFGGGGGGGGGGGGGGGGGGGGFGGGGGGEFGGGGGGGFEDGGFGGGGGGGGGGFGGGGGGDGGCGGGGGGGGGGGGGGGGGGGGGGGGGGGGGGGGGGGGGGGGGGCFGGGGDGFFFGGGGGGGGGGGGFFFFGGGGGGG7CGGDGGGGFGGGGGGGGFGFFGGGGGGGDDGDCC=8@CCCF+<FCCFGGGDGE;)5*<C79=*<CFFGDDGD
@M00200:207:000000000-ALC1F:1:2107:18520:17420 1:N:0:5
ATTGGGTTTAAAGCGCGCGTAGGTGGTTTGTTAAGTTGAATGTGAAATCCCCGGGCTCAACCTGGGAACTGCATCCAAAACTGGCAAGCTAGAGTATGGTAGAGGGTAGTGGAATTTCCTGTGTAGCGGTGAAATGCGTAGATATAGGAAGGAACACCAGTGGCGAAGGCGACTACCTGGACTGATACTGACACTGAGGTGCGAAAGCGTGGGGAGCAAACATGATTAGATACCCGAGTA
+
GGGGGGGGGGGGGGGGEGGGGGGGGGGGGGGGGGGGGGGGGGGGGGGGGGGGGGGGGGGGGGGGGGGGGGGGGGGGGGGGGGGGGGGGGGGGGGGGGGGGGGGGGGGGGGGGGGGGGGGGGGGGGGGGGGGGGGGGGGGGGGGGGGGGGGGGGGGGGGGGGGGGGGGGGGGGGGGGGGGGGGGGGGGGGGGGGGGGGGGGGGGGGGGGGGGGGGGGGGFGG@/6:EFGGFGGGEGGGGGG
@M00200:207:000000000-ALC1F:1:2107:16675:18586 1:N:0:5
ACTGGGTATAAAGGGCGCGTAGGCGGTCGATCAAGTCCGGGGTGAAATCCTGCAGCTTAACTGTAGAAGTGCCTTGGATACTGATCGGCTCGAGGGAGGTAGGGGTCTGTGGAACTTCTGGTGGAGCGGTGAAATGCGTTGATATCAGAAGGAACGCCGGTGGCGAAAGCGGCAGACTGGACCTCTTCTAACGCTGAGGCGCGAAAGCTAGGGGAGCAAACGTGATTAGATACCCGCGTA
+
GGGGGGGGGGGGGGGGGGGGGGGGGGGGGGGGGGGGGGGGGGGGGGGGGGGGGGGGGGGGGGGGGGGGGGGGGGGGGGGGGGGGGGGGGGGGGGGGGGGGGGGGGGGGGGGGGGGGGGGGGGGGGGGGGGGGGGGGGGGGGGGGGGGGGGGGGGGGGGGGGGGGGGGGGGGGGGGGGGGGGGGGGGGGGGGGGGGGGGGGGGGGGGGGGGGGGGGGGGGGG<(49:DGGFGGGGFGGGGG
@M00200:207:000000000-ALC1F:1:2107:14278:19566 1:N:0:5
ATTGGGCTTAAAGGGTGCGTAGGCTGTCCGACAAGTCAGCGGTGAAAGCCCGGCGCTTAACGCCGGAACTGCCGTTGATACTGCCGGGCTGGAATGCGGATGCCGTGGGAGGAATGAGTGGTGTAGCGGTGAAATGCATAGATATCACTCAGAACACCGATTGCGAAGGCATCTCACGAATCCGCCATTGACGCTGAGGCACGAAAGCGTGGGGAGCAAACATGATTAGATACCCCAGTA
+
GGGGGGGGGGGGGGGGGGGGGGGGGGGGGGGGGGGGGGGGGGGGGGGGGGGGGGGGGGGGGGGGGGGGGGGGGGGGGGGGGGGGGGGGGGGGGGGGGGGGGGGGGGGGGGGGGGGGGGGGGGGGGGGGGGGGGGGGGGGGGGGGGGGGGGGGGGGGGGGGGGGGGGGGGGGGGGGGGGDGGGGGGGGGGGGGGGGGGGGGGGGGGGGGGGGGGGGGGGGGGF-5C?FGGFGGFGGGGGGC
@M00200:207:000000000-ALC1F:1:2107:3647:20222 1:N:0:5
ATTGGGTACAAAGGGCGTGTAGGCGGTTTACACAGTCAGATGTGAAATCCCCGGGCTTAACCTGGGAGCTGCATTTGATACGTGTAGACTAGAGTGTGAGAGAGGGTTGTGGAATTCCCAGTGTAGAGGTGAAATTCGTAGATATTGGGAAGAACACCGGTGGCGAAGGCGGCAACCTGGCTCATGACTGACGCTGAGGCGCGAAAGCGTGGGGAGCAAACACGATTAGATACCCCAGTA
+
GGGGGGGGGGGGGGGGGGGGGGGGGGGGGGGGGGGGGGGGGGGGGGGGGGGGGGGGGGFGGGGGGGGGGGGGGGGGGGGGGGGGGGGGGGGGGGGGFGGGGGGCGGGGGGGGGGGGGGGGGGGGCFGGGFGGGFCGGGGGGGGCEGGGGGGDFGGGGGGDGGGGGGGGGGGGGGGGGGGGGGGGGGGGGGGGGGEGGGFGEGGGGGGGGGGGGGGGGGGGGB(-9=4>FFGGGGGFDDGF
@M00200:207:000000000-ALC1F:1:2107:8291:21310 1:N:0:5
ACTGGGTTTAAAGGGAGCGCAGGCCGCCGGGCAAGCGTGTTGTGAAATGCAGTCGCTCAACGTCTGCACTGCAGCGCGAACTGCCCAGCTTGAGTGCGCGCAACGTTGGCGGAATTCGCCGTGTAGCGGTGAAATGCTTAGATATGGCGAAGAACTCCGATTGCGAAGGCAGCTGACGGGTGCGTAACTGACGCTCATGCTCGAAAGTGCGGGTATCGAACAGGATTAGATACCCGGGTA
+
GGGGGGGGGGGGGGEGGGGGGGGGGGGGGGGGGGGGGGGGGGGGGGGGGGGGGGGGGGGGGGGGGGGGGGGGGGGGGGGGGGGGGGGGGGGGGGGGGGGGGGGGGGGGGGGGGGGGGGGGGGGGGGGGGGGGGGGGGGGGGGGGGGGGGGGGGGGGGGGGGGGGGGGGGGGGGGGGGGGGGGGGGGGGGGGGGGGGGGGGGGGGFGGGGGGGGGGGGGGGGF(.9FGGGFGGFGCEGGGG
@M00200:207:000000000-ALC1F:1:2107:21789:21478 1:N:0:5
ATTGGGTTTAAAGCGAGCGCAGGCGGTTTTTTAGGTCTGATGTGAAAGCCTTCGGCTTAACCGGAGAAGTGCATCGGAAACCGGGAGACTTGAGTGCAGAAGAGGACAGTGGAACTCCATGTGTAGCGGTGAAATGCGTAGATATATGGAAGAACACCAGTGGCGAAGGCGGCTGTCTGGTCTGTAACTGACGCTGAGGCTCGAAAGCATGGGTAGCGAACACGATTAGATACCCGTGTA
+
GGGGGGGGGGGGGGGGGGGGGGGGGGFGGGGGGGGGGGGGGGGGGGGGGGGGGGGGGGGGFFFGGGGGGGGGFFFGGGGGEFGGGGGGFFGGGGGGGGGGGGGGGGGGGFGGGGGGGGDFFED<FFGFGFFGGGFGCFCFGGCFGGFGGGGGGDFFFDEFCFGGGEGGGGEGGGGF,CFCEE@FGC9<9EGEECGGGGGG>=CGGCEFGGGEGGGEFEGG:-(,/*1CFF7CGG<CDD7D
@M00200:207:000000000-ALC1F:1:2108:12920:3050 1:N:0:5
ATTGGGTTTAAAGGGTGCGTAGGCGGGTCTTTAAGTCAGGGGTGAAATCCTGGAGCTCAACTCCAGAACTGCCTTTGATACTGAAGATCTTGAGTTCGGGAGAGGTGAGTGGAACTGCGAGTGTAGAGGTGAAATTCGTAGATATTCGCAAGAACACCAGTGGCGAAGGCGGCTCACTGGCCCGATACTGACGCTGAGGCACGAAAGCGTGGGGAGCAAACATGATTAGATACCCCAGTA
+
GGDFGGGGEGEGFGGGGGGGGEGFGGGGGGGGFGFGGGEFGGGGFGGGGGGCGGGGGGGCFFGGGGGFGGGGGGGGGGGGGGGGGGFGGGGGG<FGGGGGGGGGGGGGGGGGGFGEGGGGGGGGGCGGGGGGFFFFGGGGGGGFFGGGGGGGGGGGFGGGGFFFGGGGG7FGGGGFGCCDECFEG7CGEGGGGGGGCCFGGG?>CEE?EEG8>EGGEDGF8347297CCFFGG60:C<FG
@M00200:207:000000000-ALC1F:1:2108:15226:6761 1:N:0:5
ATTGGGTTTAAAGGGAACGCAGGCGGTCTTTTAAGTCTGATGTGAAAGCCTTCGGCTTAACCGAAGTCGGGCATTGGAAACTGGGAGACTTGAGTGCAGAAGAGGAGAGTGGAACTCCATGTGTAGCGGTGAAATGCGTAGATATATGGAAGAACACCAGTGGCGAAAGCGGCTCTCTGGTCTGTAACTGACGCTGAGGCTCGAAAGCGTGGGTAGCAAACATGATTAGATACCCCAGTA
+
GGGGGGGGGGGGGGGGFGGGGGGGGGGGGGGGGGGGGGGGGGGFGGGGGGGGGGGGGGGGGGGDGGGGGGGGGGGGGGGGGGGGGGGGGGGGGGGGGGGGGGGGGGGGGGGGGGGGGGGGGGGGGGGGGGGGGGGGGGGGGGGGGGGGGGGGGGGGGGGGGGGGGDEGGGDGGGGGGGGGGGGGGGFGGGGGGGGGGFFFGGGDFE5CGGGG>EGGGGGGF=)5:EFGGFGGGGGGGGGG
@M00200:207:000000000-ALC1F:1:2108:11610:6765 1:N:0:5
ATTGGGCGTAAAGGGTGCGTAGGCGGTCTATTAAGTCAGTTGTGAAATACGGCAGCTCAACTGTCGAGGTGCAATTGATACTGATGGACTTGAGTACTGATGAGGTAAGCGGAATGGACGGTGTAGCGGTGAAATGCTTAGATATCGTCCAGAACACCGATAGCGAAGGCAGCTTACTAAGGAGTAACTGACGCTGAGGCACGAAAGTGTGGGGATCAAACATGATTAGATACCCCAGTA
+
GGGGGGGGGGGGGGGGGGGGGGGGGGGGGGGGFFGGGGGGGGGGGGGGGGGGGGGGGGGGGGGGGGGDGGGGGGGGGGGGGGGFFFGFGGGGGGGGGGGGGGGGGGDFGGGGGGGGCFFGCFGGGGGGGGFGGGGGGGGGFGGFGGGGGGGGGGGGGGGECFGGGGGGGGGGGGGGGGGGGG?FFCEGGGGGGDGD:EGGGGGGCEECFGGDGDGGGGGGG=)/;CFGGFGGGFGFGGGG
@M00200:207:000000000-ALC1F:1:2108:5319:6958 1:N:0:5
ACTGGGTTTAAAGGGAACGCAGGCGGTCTTTTAAGTCTGATGTGAAAGCCTTCGGCTTAACCGAAGTCGGGCATTGGAAACTGGGAGACTTGAGTGCAGAAGAGGAGAGTGGAACTCCATGTGTAGCGGTGAAATGCGTAGATATATGGAAGAACACCAGTGGCGAAAGCGGCTCTCTGGTCTGTAACTGACGCTGAGGTTCGAAAGCGTGGGTAGCAAACATGATTAGATACCCGAGTA
+
G<FGGGGGGGGGGGG@<FEFEGGGGGGGGGEGGGGGGFF<FGGGGGGGGGFAE@FGGDGGGFG:CFDFEGGGGGGF8E<FGGGGFGGGGGGGGGGFEE?FFGFFGCFG:FCGGGFFF=5?FGGGGGGGGGGGGGGGGGGGGGGGGGGFD9=DGGGGGGGGG<FFGGGGGGGGGGGFFGCFGGFCCGG,DFGGGGGGG>FCBFGGGEGGGGGDGGGGGDEGF6)6+2;CGFGGGGG=DDGG
@M00200:207:000000000-ALC1F:1:2108:2758:8072 1:N:0:5
ATTGGGTTTAAAGGGCGTGTAGGCGGTTTACACAGTCAGATGTGAAATCCCCGGGCTTAACCTGGGAGCTGCATTTGATACGTGTAGACTAGAGTGTGAGAGAGGGTTGTGGAATTCCCAGTGTAGAGGTGAAATTCGTAGATATTGGGAAGAACACCGGTGGCGAAGGCGGCAACCTGGCTCATGACTGACGCTGAGGCGCGAAAGCGTGGGGAGCAAACATGATTAGATACCCCCGTA
+
GGGGGGGGGGGGGGGGGGGGGGGGGGGGGGGGGGGGGGGGGGGGGGGGGGGGGGGGGGGGGGGGGGFGGGGGGGGGGGGGGGGGGGGGGGGGGGGGGGGGGGGGGGGGGGGGGGGGGGGGGGGGGGGGGGGGGGGGGFGGGGGGGGGGGGGGGGGGGGGGGGGGGGGGGGGGGGGGGFGGGGGGGGGCFGGGGGGGGGGGGGGGGEGGGGGGGGGGGGGGG4-5:<CFFFFGGGFGGGGG
@M00200:207:000000000-ALC1F:1:2108:7488:8857 1:N:0:5
ACTGGGCTTAAAGGGTGCGTAGGCTGCCTGTTAAGTCAGCGGTGAAATGGGCCGGCCCAACCGGCCAGCTGCCGTTGATACTGACGGGCTGGAATGTCGTTGCCGCAGGAGGAATGTGTGGTGTAGCGGTGAAATGCATAGATATCACACAGAACACCGATTGCGAAGGCATCTTGCGAAACGACGATTGACGCTGAGGCACGAAAGTGCGGGGATCAAACATGATTAGATACCCTAGTA
+
GGGGGGGGGGGGGGGGGGGGGGGGGGGGGGGGGGGGGGGGGGGGGGGGGGGGGGGGGGGGGGGGGGGGGGGGGGGGGGGGGGGGGGGGGGGGGGGGGGGGGGGGGGGGGGGGFGGGGGGGGGGGGFGGGGGGGGGGGGGGGGGGGGGGGGGGGGGGGGGGGGGGGGGGGGGGGGGGGGGGGGGGGGBCGGGGGGGGGGGGGGGGGGGGGGDGGGGGGGGGG?.5DFGFFFGGGGFGGGGG
@M00200:207:000000000-ALC1F:1:2108:27942:10878 1:N:0:5
ATTGGGTTTAAAGGGCGTGTAGGCGGTTTACACAGTCAGATGTGAAATCCTCGGGCTTAACCTGGGAGTTGCATTTGATACGTGTAGACTAGAGTGTGAGAGAGGGTTGTGGAATTCCCAGTGTAGAGGTGAAATTCGTAGATATTGGGAAGAACACCGGTGGCGAAGGCGGCAACCTGGCTCATGACTGACGTTGAGGCGCGAAAGCGTGGGGAGCAAACACGATTAGATACCCCAGTA
+
FCEEFFBC@CF-;FCC@8:B,E9FFDFEDGCEGFGCFFGGFAFAFCFFG8,6@CGGGFGC@EEEDFFE@C<F<FC9E<AFCFEFEFEE<?F,?C9C<EFFAADEECE8CF@FGFFFG<FFGGF<@FGFGGGFFF<,:B??=FF<?FFGGGGECG<==@BCG:>FGD:FG7>CC7:>>:AGGGGFDFFD9D6>C*4;FGC5CGGG8CC6:CEGC8=758:6*,(-5C<3C6CG+8*:**9:
@M00200:207:000000000-ALC1F:1:2108:18529:11552 1:N:0:5
ATTGGGTTTAAAGGGCGTGTAGGCGGTTTACACAGTCAGATGTGAAATCCCCGGGCTTAACCTGGGAGCTGCATTTGATACGTGTAGACTAGAGTGTGAGAGAGGGTTGTGGAATTCCCAGTGTAGAGGTGAAATTCGTAGATATTGGGAAGAACACCGGTGGCGAAGGCGGCAACCTGGCTCATGACTGACGCTGAGGCGCGAAAGCGTGGGGAGCAAACATGATTAGATACCCCTGTA
+
GGGGGGGGGGGGGGGGGGGGGGGGGGGGGGGGGGGGGGGGGGGGGGGGGGGGGGGGGGGGGGGGGGGGGGGGGGGGGGGGGFEFFGGGGGGGGGGFFGGGGGGGGGGGGFGGGGGGGGGGGGGFGGGGGGGGGGGGGGGGGGGGGGGGGGGGGGGGGGGDFGGGGGGGGGGGGGGGGGGGGGGGGGCEGGGGGGGGGGGGDGGGGGGGGEGGGGGGGCCGG2)5:EGGGFGGGFGGGGGG
@M00200:207:000000000-ALC1F:1:2108:6898:12766 1:N:0:5
ACTGGGTTTAAAGGGCGCGTAGGCGGACAGTTTAGTCAGAGGTGAAAGCCCAGGGCTCAACCTTGGAATTGCCTTTGATACTGGCTGTCTTGAGTTCGGGAGAGGTGAGTGGAATGCCGAGTGTAGAGGTGAAATTCGTAGATATTGGGAAGAACACCGGTGGCGAAGGCGGCCATCTGGACCGCAACTGACGCTGAGGCGCGAAAGCGTGGGGAGCGAACATGATTAGATACCCTGGTA
+
GGGGGGGGGGGGGGGGGGGGGGGGGGGGGGGGGGGGGGGGGGGGGGGGGGGGGGGGGGGGGGGGGGGGGGGGGGGGGGGGGGGGGGGGGGGGGGGGGGGGGGGGGGGGGGGGGGGGGGGGGGGGGGGGGGGGGGGGGGGGGGGGGGGGGGGGGGGGGGGGGGGGGGGGGGGGGGGGGGGGGGDGGGEEGGGGGGGGGGGGGEGG5CGGGGGGGGGGGGGGG9)5:?FGGFGGGGGGGGGG
@M00200:207:000000000-ALC1F:1:2108:24272:14871 1:N:0:5
ATTGGGTATAAAGGGAACGCAGGCGGTCTTTTAAGTCTGATGTGAAAGCCTTCGGCTTAACCGAAGTCGGGCATTGGAAACTGGGAGACTTGAGTGCAGAAGAGGAGAGTGGAACTCCATGTGTAGCGGTGAAATGCGTAGATATATGGAAGAACACCAGTGGCGAAAGCGGCTCTCTGGTCTGTAACTGACGCTGAGGTTCGAAAGCGTGGGTAGCAAACATGATTAGATACCCCCGTA
+
GFGGGGGGGGGGGFDCEGGGGGGGGGGFEGGGGGGFFFGCGGGGGFGGGGGGGGGGGGGGGGGGEGGGGGGGGDGFGGFGGFGGGGGGGFFGGGGGFFGGGGGGGGGGGGGGGGGGGGGGGGGGGGGGGGGGGFGGGGGGGGGGGGGGGGGGGGGGGGGGGGGGGGGGGGGGG7FGGGGGEGGFFGEFGGGGGGGGDFGEGGGFFGDGGGGG5?<7?FFFF?;6;CFGGFGGGGGGGDGG
@M00200:207:000000000-ALC1F:1:2108:11204:17853 1:N:0:5
ATTGGGTGTAAAGCGCGCGTAGGTGGTTTGTTAAGTTGAATGTGAAATCCCCGGGCTCAACCTGGGAACTGCATCCAAAACTGGCAAGCTAGAGTATGGTAGAGGGTAGTGGAATTTCCTGTGTAGCGGTGAAATGCGTAGATATAGGAAGGAACACCAGTGGCGAAGGCGACTACCTGGACTGATACTGACACTGAGGTGCGAAAGCGTGGGGAGCAAACATGATTAGATACCCGAGTA
+
GGGGGGGGGGGGGGGGGGGGGGGGGGGGGGGGGGGGGGGGGGGGGGGGGGGGGGGGGGGGGGGGGFGGFEGGGGGGGGGGGGGGGGGGGFGGGGGGGGGGGGGGGGGGGGGGGGGGGGGGGGGGGGGGGGGGGFGGGGGGGGGGFGGGGGGGGGGGGGGGGGGGGGGGGGGGGGGGFGGGGGGGGGFFGGGGFFFGGGGGGGGGGGGGGGGGGGGGGGGGG4)6;=@GGFGGGFDEDDGG
@M00200:207:000000000-ALC1F:1:2109:17876:5561 1:N:0:5
ACTGGGTATAAAGGGTGCGCAGGCGGCCCTTCAAGCCGGCGGTCAAAGACCGGGGCTCAACCCCGGTTCTCCGCCGGGACTGAGGGGCTGGCGTTGTCGCGGTGCATGCGGAACGCGTCATGTAGCGGTGAAATGCATAGATATGACGCAGAACGCCGATCGCGGAGGCAGCATGCAAGCGGCATACGGACGCTGAGGCACGAAAGCGCGGGGATCGAACAGTATTAGATACCCCCGTA
+
GGGGFGGGGGGGGGGGGGGGGGGGGGGGGGGGGGGGGGGGGGEGGGGGGGGGGGGGGGGFGGGGGGGGGGGGGGGGGGGGFFFGGGGGGGGGGGGGGGGGGGGGGGGGGGGGGGGGGGGGGGGGGGGGCGGGGGGGGGGGGGGGGGGGGGGGGGGDEGGGGGDGGDGGGGDEGGGGGGGGGGGGGGGGGGGGGGGGGGGGFGGGGGFGGGGGGGDFGDGGE4..23?FGGGGGGDGBGG
@M00200:207:000000000-ALC1F:1:2109:7099:5807 1:N:0:5
ACTGGGTTTAAAGGGAGCGTAGGTGGCTCTATAAGTCAGATGTGAAATCCCCGGGCTTAACCTGGGAACTGCATCTGAAACTGTAGAGCTAGAGTATGTGAGAGGAAGGTAGAATTCCAGGTGTAGCGGTGAAATGCGTAGAGATCTGGAGGAATACCGATGGCGAAGGCAGCCTTCTGGCATAATACTGACACTGAGGCTCGAAAGCGTGGGTAGCAAACATGATTAGATACCCTAGTA
+
GGGGGGGGGGGGGGGGGGGGGGGGGGGGGGGGGGGGGGGGGGGGGGGGGGGGGGGGGGGGGGGGGGGGGGGGGGGGGGGGGGGGGGGGGGGGGGGGGGGGGGGGGGGGGGGGGGGGGGGGGGGGGGGGGGGGGGGGGGGGGGGGGGGGGGGGGGGGGGGGGGGGGGGGGGGGGGGGGGGGGGGGGGGGGGGGGGGGGGGGGGGGGEGGGGGGGGGGGGGGG>7>FFF7FGGGGGGGFGF>
@M00200:207:000000000-ALC1F:1:2109:28557:9263 1:N:0:5
ATTGGGTTTAAAGGGCGTGTAGGCGGTTTACACAGTCAGATGTGAAATCCCCGGGCTTAACCTGGGAGCTGCATTTGATACGTGTAGACTAGAGTGTGAGAGAGGGTTGTGGAATTCCCAGTGTAGAGGTGAAATTCGTAGATATTGGGAAGAACACCGGTGGCGAAGGCGGCAACCTGGCTCATGACTGACGCTGAGGCGCGAAAGCGTGGGGAGCAAACATGATTAGATACCCGAGTA
+
GGGGGGGGGGGGGGGGGFEGGGGGGGFEGGGGGGGGGGGGGGGGGGGGGGGGGGGGGGGGGGGGGGGGGGGGGGGGGGGGGGFGGGGGGAFGGGGFEFCFGGGGGGDFGEGGGGDFFGGGGEFGGGGGGGGGGGFFFGGGGECFGGGGGGGGGGGFGGGGGEGCEFFFFFGGGDGGGGDGGGGGFGFBCGFGG8:EEFGGGGGGGGGGGEEGGGGDDGFGF:2:C+:CF:7>CFFGEGFD
@M00200:207:000000000-ALC1F:1:2109:11878:11253 1:N:0:5
ATTGGGTTTAAAGGGCGTGTAGGCGGTTTACACAGTCAGATGTGAAATCCCCGGGCTTAACCTGGGAGCTGCATTTGATACGTGTAGACTAGAGTGTGAGAGAGGGTTGTGGAATTCCCAGTGTAGAGGTGAAATTCGTAGATATTGGGAAGAACACCGGTGGCGAAGGCGGCAACCTGGCTCATGACTGACGCTGAGGCGCGAAAGCGTGGGGAGCAAACATGATTAGATACCCTCGTA
+
GGGGGGGGGGGGGGGGGGGGGGGGGGGGGGGGGGGGGGGGGGGGGGGGGGGGGGGGGGGGGGGGGGGGGGGGGGGGGGGGGGGGGGGGGGGGGGGGGGGGGGGGGGGGGGGGGGGGGGGGGGGGGGGGGGGGGGGGGGGGGGGGGGGGGGGGGGGGGGGGGGGGGGGGGGGGGGGGGGGGGGGGGGGGGGGGGGGGGGGGGGGGGGGFEGEGGGGGGGGGG<)4?CDGGGGGGFGGFGGG
@M00200:207:000000000-ALC1F:1:2109:28771:11382 1:N:0:5
ATTGGGTTTAAAGCGAGCGCAGGCGGTTTTTTAGGTCTGATGTGAAAGCCTTCGGCTTAACCGGAGAAGGGCATCGGAAACCGGGAGACTTGAGTGCAGAAGAGGACAGTGGAACTCCATGTGTAGCGGTGAAATGCGTAGATATATGGAAGAACACCAGTGGCGAAGGCGGCTGTCTGGTCTGTAACTGACGCTGAGGCTCGAAAGCATGGGTAGCGAACATGATTAGATACCCCAGTA
+
GGGGGGGGGGGGGGGGGGGGGGGGGGGGGGGGGGGGGGGGGGGGGGGGGGGGGGGGGGGGGGGGGGGGFGGGGGGGGCEGGGGGGGGGGGGGGGGGGGGGGFGGGGGGGGGGGGGGGGGGGGGGGGGGGGGGGGGGGGGGGGGGGGGGGGGGGGGGGGFCGFGGGGGGGGDGGGGGGGGGGGGGGGGGGGGGGGGGGFGGGGGDGGGGGGGGGGGDGGGGC74:CEFFFFGGGFFGFGGG
@M00200:207:000000000-ALC1F:1:2109:19940:13134 1:N:0:5
ACTGGGTTTAAAGGGCGTGTAGGCGGTTTACACAGTCAGATGTGAAATCCCCGGGCTTAACCTGGGAGCTGCATTTGATACGTGTAGACTAGAGTGTGAGAGAGGGTTGTGGAATTCCCAGTGTAGAGGTGAAATTCGTAGATATTGGGAAGAACACCGGTGGCGAGGGCGGCAACCTGGCTCATGACTGACGCTGAGGCGCGAAAGCGTGGGGAGCAAACACGATTAGATACCCTAGTA
+
GGGGGGGGGGGGGGGGGGGGGGGGGGGGGGGGGGGGEGGGGGGGGGFFGFGGGGGGGGGGGGGGGGGGGGGGGGGGGGGGGGGGGGGGGGGGGGGGGGGGGGDFFGGGGG+BFEGGFFGGGFGFGGFGGGGGGGGGGGGGGGFGGGGGGGGGGGGGGGGGGGGGGGGGGGGGGGGGGGGGGGGGGGFEGGGFGGEGGGGGGGGGGGGGGGGGEDEGGGGGG?48DCGDGCGCFGGGFFGG
@M00200:207:000000000-ALC1F:1:2109:23510:14792 1:N:0:5
ATTGGGTTTAAAGCGAGCGCAGGCGGTTTTTTAGGTCTGATGTGAAAGCCTTCGGCTTAACCGGAGAAGGGCATCGGAAACCGGGAGACTTGAGTGCAGAAGAGGACAGTGGAACTCCATGTGTAGCGGTGAAATGCGTAGATATATGGAAGAACACCAGTGGCGAAGGCGGCTGTCTGGTCTGTAACTGACGCTGAGGCTCGAAAGCATGGGTAGCGAACATGATTAGATACCCTGGTA
+
GGGGGGGGGGGGGGGGGGGGGGGGGGFGGGGGGGGGGGGGGGGGGGGGGGGGGGGGGGGGGGGGGGGGGGGGGGGGGGGGGGGGGGGGGGGGGGGGGGGGGGGGGGGGGGGGGGGGGGGGGGGGGGGGGGGGGGGGGGGGGGGGGGGGGGGGGGGGGGGGGGGGGGGGGGGGGGGGGGGGGGEGGGGGGGGGGGGGGGGGGGGECEGGGGGGGGGGGGGGG9)5:CGGGGGGGGDGFGGG
@M00200:207:000000000-ALC1F:1:2109:19013:16342 1:N:0:5
ATTGGGTTTAAAGGGCGTGTAGGCGGTTTACACAGTCAGATGTGAAATCCCCGGGCTTAACCTGGGAGCTGCATTTGATACGTGTAGACTAGAGTGTGAGAGAGGGTTGTGGAATTCCCAGTGTAGAGGTGAAATTCGTAGATATTGGGAAGAACACCGGTGGCGAAGGCGGCAACCTGGCTCATGACTGACGCTGAGGCGCGAAAGCGTGGGGAGCAAACATGATTAGATACCCGAGTA
+
GGGGGGGGGGGGGGGGGGGGGGGGGGGGGGGGGGGGGGGGGGGGGGGGGGGGGGGGGGGGGGGGGGGGGGGGGGGGGGGGGGGGGGGGGGGGGGGGGGGGGGGGGGGGGGGGGGGGGGGGGGGGGGGGGGGGGGGGGGGGGGGGGGGGGGGGGGGGGFGGGGGGGGGGGGGGGGGGGGGGGGGGGGGFGGGGDGDGGGGGGGGGGGGGGGGGGGGGGGGGG8)42C>GGGGGGGGGFGGG
@M00200:207:000000000-ALC1F:1:2109:4362:19096 1:N:0:5
ACTGGGCATAAAGCGAGCGCAGGTGGTTTAATAAGTCTGATGTAAAAGGCAGTGGCTCAACCATTGTGTTCATTGGAAACTGTTAGACTTGAGTGCAGTAGAGGAGAGTGGAATTCCATGTGTAGCGGTGAAATGCGTAGATATATGGAAGAACACCGGTGGCGAAAGCGGCTCTCTGGACTGTAACTGACACTGAGGCTCGAAAGCGTGGGTAGCAACCAGTATTAGATACCCCGGTA
+
GFF<CFGCGFE<FFC7FFCFEEGEFFB,C<9CFGGGGDAFGFGEEFGGGGG:EEFGGCF,CFFCFD<EF,E@@F9FAFGGFEFGDG<,?FFGGCFGCCGGGEEFGDFEFCE9EGG<FE?FEAFF9B>CC@<FEF9,CFF7@@@?EEECCFGCFFGDGGEGGGGGGGCFGCGGEG:FCEF9D,:@F@DCCEFCGGGCG7*=FC>,A5@EGGCG*>?F,=,,*//9+4CD9FGFC+9255)
@M00200:207:000000000-ALC1F:1:2109:23250:19463 1:N:0:5
ACTGGGTTTAAAGGGAGCGTAGGTGGCTCTATAAGTCAGATGTGAAATCCCCGGGCTTAACCTGGGAACTGCATCTGAAACTGTAGAGCTAGAGTATGTGAGAGGAAGGTAGAATTCCAGGTGTAGCGGTGAAATGCGTAGAGATCTGGAGGAATACCGATGGCGAAGGCAGCCTTCTGGCATAATACTGACACTGAGGCTCGAAAGCGTGGGTAGCAAACATGATTAGATACCCTAGTA
+
GGGGGGGGGGGGGGGGGGGFGGGGGGGGGGGGGGGGGGGGFGGGGGGGGGGGGGGGGGGGGGGGGGGGGGGGGGGGGGGGGGGGGGGGGGGGGGGGGGGGGGGGGGGGGGGGGGGGGGGGGGGGGGGGGGGGGGGGGGGGGGGGGGGGGGGGGGGGGGGGGGGGGGGGGGGGGGGGGGGGGGGGGGGGGGGGGGGGGGGGGGGGGGGGGGGGGGGGGGGGG8*8;@FGGGGGGGGGFGGG
@M00200:207:000000000-ALC1F:1:2109:22977:20171 1:N:0:5
ATTGGGTTTAAAGGGCGTGTAGGCGGTTTACACAGTCAGATGTGAAATCCCCGGGCTTAACCTGGGAGCTGCATTTGATACGTGTAGACTAGAGTGTGAGAGAGGGTTGTGGAATTCCCAGTGTAGAGGTGAAATTCGTAGATATTGGGAAGAACACCGGTGGCGAAGGCGGCAACCTGGCTCATGACTGACGCTGAGGCGCGAAAGCGTGGGGAGCAAACATGATTAGATACCCTAGTA
+
GGGFGGGGGGGGGGGGGGGGGGGGGGGGGGGGGGGGGGGGGGGGGGGGGGGGGGGGGGGGGGGGGGGGGGGGGGGGGGGGGGGGGGGFGGGGGGGGGGGGGGGGGGGGGGGGGGGGGGGGGGFGGGGGGGGGGGGGGGGGGGGGGGGGGGGGGGGGGGGGGGCFGGGGGGGGGEGGGGGGGGGGGGFFGGGFGGGGGGGGGGGGGGGGGGGEGGGGGG?CG8)3:EFGGGGGGGFGFGGG
@M00200:207:000000000-ALC1F:1:2110:15592:7284 1:N:0:5
ACTGGGTATAAAGCGCGCGTAGGTGGTTTGTTAAGTTGAATGTGAAATCCCCGGGCTCAACCTGGGAACTGCATCCAAAACTGGCAAGCTAGAGTATGGTAGAGGGTGGTGGAATTTCCTGTGTAGCGGTGAAATGCGTAGATATAGGAAGGAACACCAGTGGCGAAGGCGACCACCTGGACTGATACTGACACTGAGGTGCGAAAGCGTGGGGAGCAAACACGATTAGATACCCTAGTA
+
GGGGGGGGGGGGGGGGGGGGGGGGGGGGGGGGGGGGGGGGGGGGGGFGGGGGGGGGGGGGGGGGGGGGGGGGGGGGGGGGGGGGGGGGGGGGGGGGGGGGGGGGGGGGGGGGGGGGGGGGGGGGCEFGGGGGGGGGGGGGGGGGGGGGGGGGGGGGGGGGGGGGGGGGGGGGGGGGDGGGGGGGGGGGFDFGGGGGGGGGDFGGGGGGGGGGGGGGGGGGG728CGFGGFGGGGGFFFGG
@M00200:207:000000000-ALC1F:1:2110:7484:9080 1:N:0:5
ACTGGGTTTAAAGGGTGCGTAGGCGGACCAGCAAGCGTCTTGTGAAAGCCCTCGGCTCAACCGAGGAACAGCGGGGCGAACTGCGGGTCTTGAGGCAGGTAAGGGTCGCCGGAACAGTAGGTGGAGCGGTGAAATGCGTAGATATCTACTGGAACGCCGATGGTGAAGACGGGCGACTGGGCCTGTCCTGACGCTGAGGCACGAAAGCGTGGGGAGCAAACATGATTAGATACCCCTGTA
+
GGGGGGGGGGGGGGGGGGGGGGGGGGGGGGGGGGGGEGGGGGGGGGGGGGGGFGGGGGGGGGGGGGGGGGGGGGGGGGGGGGGGGGGGGGGGGGGGGGGGGGGGFGGEGGGGGGGGGFGGGFGG8>FGGGGGGGGGGGGGGGG9FFFGGGGGFGGGGGGGGGGGGGGGGGGGGGGGGGGGGGGGGGGGGGGGGGGGGGGGGGGGGGDGEGGGGGGGGGCGG<)5:CFGGFFGGGCDCFDC
@M00200:207:000000000-ALC1F:1:2110:11597:10913 1:N:0:5
ATTGGGCTTAAAGGGAGCGTAGGCCGGAGATTAAGCGTGTTGTGAAATGTAGTGGCTCAACCTCTGCACTGCAGCGCGAACTGGTCTTCTTGAGTACGCACAACGTGGGCGGAATTCGTGGTGTAGCGGTGAAATGCTTAGATATCACGAAGAACTCCGATTGCGAAGGCAGCTCACGGGAGCGCAACTGACGCTGAAGCTCGAAAGTGCGGGTATCGAACATGATTAGATACCCTCGTA
+
GGGGGGGGGGGGGGGGGGGGGGGGGGGGGGGGGGGGGGGGGGGGGGGGGGGGGGGGGGGGGGGGGGGGGGGGGGGGGGGGGGGGGGGGGGGGGGGGGGGGGGGGGGGGGGGGGGGGGGGGGGGGBEGGGGGGGGGGGGGGGGGGGGGGGGGGGGGGGGGGGGGGGGGGGGGGGGGGGGGGGGGGGGGGGGGGGGGGGGGGGGGGGGGGGGDGGGGGGGGGG>)5:CGGGFGGGGGGCGGG
@M00200:207:000000000-ALC1F:1:2110:22743:12009 1:N:0:5
ACTGGGTATAAAGGGTGCGTAGGCGGAATAGTAAGTTAGAGGTGAAAGCTCGGGGCTCAACTCCGGAACTGCCTCTGATACTGCTAATCTAGAGAGTAGATGCGGTAGGCGGAATGTATGGTGTAGCGGTGAAATGCTTAGAGATCATACAGAACACCGATTGCGAAGGCAGCTTACCAAACTATATCTGACGTTGAGGCACGAAAGCGTGGGGAGCAAACATGATTAGATACACGAGTA
+
GGGGGGGGGGGGGGGGGGGGGGGGGGGGGGGGGGGGGGGGGGGGGGGGGCFGGGGGGGGGGGGGGGGGGGGGGGGGGGGGGGGGGGGGGGGGGGGGGGGGGGGGGGGGGGGGGGGGGGGGGGGGCEFGGGGGGGGGGGGGGGG=FGGGGGGGGGGGGGGGGGGGGGGGGGGGGGGGGGGGGGGGGGFGGGGGGGFFGGGFGGGGGGGGGGGGGGGGGGGGG4.;::CFGFGGF+<CDGGG
@M00200:207:000000000-ALC1F:1:2110:23751:12022 1:N:0:5
ATTGGGTTTAAAGGGTGCGTAGGCGGCAGAGCAAGTCAGCGGTGAAAGACCGGGGCTCAACCCCGGGGCTGCCGATGATACTGCTGGGCTGGGATACGGTCGAGGCCGGAGGAATGTGCGGTGTAGCGGTGAAATGCATAGATATCGCACAGAACACCGATTGCGGAGGCATCTGGCTAGAGCGTTATCGACGCTGAGGCACGAAAGCGTGGGGATCGAACACGATTAGATACCCCGGTA
+
GGFFGGGGGGGGGGGGGGGGGGGGGGGGGGGGGGGGGGGGGGGGGGGGGGGGGGGGGGGGGGGGGGGGGGGGGGGGGGGGGGGGGGGGGGGGGGGGGGGGGGGGGGGGGGGGGGGGGGGGDGGG-@FGGGGGGGGGGGGGGGGGGGGGGGGGGGGGGGGGGGGGGGEEGGGGGGGGGGGGGGGGGGGGGFGGGGGGGGGGGGGGG5EGGGGEEGD5FGGDG>,39>FGDFGGGEGFGGGG
@M00200:207:000000000-ALC1F:1:2110:25169:12845 1:N:0:5
ACTGGGTATAAAGGGTGCGTAGACGGGAAATTAAGTTGGTTGTGAAATCCCTCGGCTCAACTGAGGAACTGCAACCAAAACTGATATTCTTGAGTGCTGGAGAGGAAAGTGGAATTCCTAGTGTAGCGGTGAAATGCGTAGATATATGGAAGAACACCAGTGGCGAAAGCGGCTCTCTGGTCTGTAACTGACGCTGAGGTTCGAAAGCGTGGGTAGCAAACATGATTAGATACCCCGGTA
+
GGGGGGGGGGGGGGGGGGGGGGGGGGGGGGGGGGGGGGGGGGGGGGGGGGGGGGGGGGGGGGGGGGGGGGGGGGGGGGGGGGGGGGGGGGGGGGGGGGGGGGGGGGGGGGGGGGGGGGGGGGGG-CFGGGGGGGGGGGFGGGGGGGGGGGGGGGGGGGGGGGGGGGGGGGGGGGGGGGGGGGGGGGGGGGGGGGGGGGGGGGGGGGGGGGGGGGGGCFGG5:*6?:CGGFGGGFGGGGGG
@M00200:207:000000000-ALC1F:1:2110:13809:14435 1:N:0:5
ACTGGGCGTAAAGGGAACGCAGGCGGTCTTTTAAGTCTGATGTGAAAGCCTTCGGCTTAACCGAAGTCGGGCATTGGAAACTGGGAGACTTGAGTGCAGAAGAGGAGAGTGGAACTCCATGTGTAGCGGTGAAATGCGTAGATATATGGAAGAACACCAGTGGCGAAAGCGGCTCTCTGGTCTGTAACTGACGCTGAGGTTCGAAAGCGTGGGTAGCAAACATGATTAGATACCAGAGTA
+
FGGFFGFEGGGGGGGC8CFEEGGGGGEGBGFDEDF@FFFG<FGGGEFAFGEFGGEGGDDGGGGGEGDGGDGG78EFGGGGGGGG@EF=FFGGGGG9F9FGGGGGGFEAGFGGGGGGGGDEFGGG-CFGGGGGGGGGGGGGGGDFGFGGGGDDFGGGGGGGGGGGGGG@FGGGGDG@FGGGGGFGFFGGGGGGGGGGGGG4:EGGGGGGGGGGGGGGGCGGG1<;:CCGGFGGGG+2CDFG
@M00200:207:000000000-ALC1F:1:2110:11116:14563 1:N:0:5
ATTGGGTTTAAAGGGCGTGTAGGCGGTTTACACAGTCAGATGTGAAATCCCCGGGCTTAACCTGGGAGCTGCATTTGATACGTGTAGACTAGAGTGTGAGAGAGGGTTGTGGAATTCCCAGTGTAGAGGTGAAATTCGTAGATATTGGGAAGAACACCGGTGGCGAAGGCGGCAACCTGGCTCATGACTGACGCTGAGGCGCGAAAGCGTGGGGAGCAAACACGATTAGATACCCCGGTA
+
GGGGGGGGGGGGGGGGGGGGGGGGGGGGGGGGGGGGGGGGGGGGGGGGGGGGGGGGGGGGGGGGGGGGGGGGGGGGGGGGGGGGGGGGGGGGGGGGGGGGGGGGGGGGGGGGGGGGGGGGGGGG<CFGGGGGGGGGGGGGGGGGGGGGGGGGGGGGGGGGGGGGGGGGGGGGGGGGGGGGGGGGGGFFFGGGGGGGGGGGGGGGGGGGGGGGGGGGGGGGG3(499DGGFGGGGGGGGGG
@M00200:207:000000000-ALC1F:1:2110:4503:15388 1:N:0:5
ATTGGGCATAAAGGGAACGCAGGCGGTCTTTTAAGTCTGATGTGAAAGCCTTCGGCTTAACCGAAGTCGGGCATTGGAAACTGGGAGACTTGAGTGCAGAAGAGGAGAGTGGAACTCCATGTGTAGCGGTGAAATGCGTAGATATATGGAAGAACACCAGTGGCGAAAGCGGCTCTCTGGTCTGTAACTGACGCTGAGGTTCGAAAGCGTGGGTAGCAAACATGATTAGATACCCATGTA
+
GGGGGGGGGGGGGGGGGGGGGGGGGGGGGGGGGGGGGGGGGGGGGGGGGGGGGGGGGGGGGGGGGGGGGGGGGGGGGGGGGGGGGGGGGGGGGGGGGGGGGGGGGGGGGGGGGGGGGGGGGGGG5>FGGGGGGGGGGGGGGGGGGGGGGGGGGGGGGGGGGGGGGGGGGGGGGGGGGGGGGGGGGGGGGGGGGGGGGGGGGGGGGGGGDGGGGGGGGGDGG:)6;DFGGFGGGFG7CGGG
@M00200:207:000000000-ALC1F:1:2110:9071:24518 1:N:0:5
ATGGGCTTAAAGCGCGCGTAGGTGGTTAGTTAAGTTGGATGTGAAATCCCCGGGCTCAACCTGGGAACTGCATTCAAAACTGACTGACTAGAGTATGGTAGAGGGTGGTGGAATTTCCTGTGTAGCGGTGAAATGCGTAGATATAGGAAGGAACACCAGTGGCGAAGGCGACCACCTGGACTGATACTGACACTGAGGTGCGAAAGCGTGGGGAGCAAACAGGATTAGATACCAGGGTA
+
@@FCG@FCFGEGGGG@EFGCEGCFFBDCFFEECFFGCDGGGFG<FDFGC8CCFGGGGGGGGEFCCGCFGFFDFGGDEFEGFFFGGGFG9EGFFGGDEFFDEFFGGGGGGFGDGGGFDGGCD?FD9CBEFEGCF9FGG=FGFCFGEFA<DFF@FFCG7DFGG8FGEEFCCGGEFCCG8FGGFGGGGFFEF98F8EFFFGGEFGGCE5C:EGEGEE=C5@?FGD(4*7>FFFGFF+07377
@M00200:207:000000000-ALC1F:1:2111:13357:2101 1:N:0:5
ATTGGGTTTAAAGGGTGCGTAGGCTGTCCGACAAGTCAGCGGTGAAAGCCCGGCGCTTAACGCCGGAACTGCCGTTGATACTGCCGGGCTGGAATGCGGATGCCGTGGGAGGAATGAGTGGTGTAGCGGTGAAATGCATAGATATCACTCAGAACCCCGATTGCGAAGGCATCTCACGAATCCGCCATTGACGCTGAGGCACGAAAGCGTGGGTAGCAAACAGTATTAGATACCCTCGTAATAT
+
FFFFF?FGGDEA9C7F7F@FE77CF9FFA7:@++;EE,@E7+B7,,,,CCF7+@7CFE,,C,@F@+77@F9FFEEEEGG9FFDFF777CF:+?=F8B++=F7BD:F++:877+,B,,3B3+C+@=,=::@:+,>F>D9@AFEC9EF;FG:7,,;>,3>>*>C7C<****=<CECF9B8**=CF*BECEF9+B*8?=C**;8C=***/:*;*8>*+:<++0;5**;<C**/:+AEFCD)9***)5
@M00200:207:000000000-ALC1F:1:2111:4741:5789 1:N:0:5
ATTGGGTTTAAAGAGCGTGTAGGCGGCCACGTAAGTCCGGTGTGAAAACTCGAGGCTTAACCTCGAGATGTCATCGGAAACTATTTGGCTAGAGTCCGGAAGAGGAGAGTGGAATTCCTGGTGTAGCGGTGAAATGCGCAGATATCAGGCAGAACTCCTATGGCGAAAGCAGCTCTCTGGGACGGTACTGACGCTGAGACGCGAAAGCGTGGGGAGCGAACAGGCTTAGATACCCCCGTA
+
EFFF9FGGGGGGG<FGGGEG?EFGGC@FEFFFFFGGGDFGGEGDGGEFFGGGFGDGGGFFFFFGECCEFGGGGGGGGEEEGFDFGGDCEEFG9FGGEEEDFGGGFGGGE<FFDFG<EGGDF<FFGDG@FFE>9ACCFGGG7@FFFDCDE,68<FA,5DFFCG,,CF@E7FGGGGCF;DFFGF>EEE:CEFCGEGGGG>FFGGG8EE8A*3C*CEEE***::*;***>DF*:CFFGGGGGG
@M00200:207:000000000-ALC1F:1:2111:18694:7599 1:N:0:5
ATTGGGTGTAAAGAGCTCGTAGGCGGTTTGTCGCGTCTGCTGTGAAAACCCGAGGCTCAACCTCGGGCCTGCAGTGGGTACGGGCAGACTAGAGTGCGGTAGGGGAGAATGGAATTCCTGGTGTAGCGGTGGAATGCGCAGATATCAGGGGGAACCCCGATGGCGAAGGCAGTTCTCTGGGCCGTTACTGACGCTGAGGAGCGAAAGCGTGGGGAGCGAACAGGATTAGATACCCGTGTA
+
GGGGGGGGGGGGGGGGGGGGGGGGGGGGGGGGGGGGGGGGGGGGGGGGGGGGGGGGGGGGGGGGGGGGGGGGGGGGGGGGGGGGGGGGGGGGGGGGGGGGGGGGGGGGGGGGGGGGGGGGGGGGGGGGGGGGGGGGGGGGGGGGGGGGG,<@FGG13CFGGGGGGGGGGGGGGGGGGGGGGGGGGGGGGGGGGGGGGGGGGGGGGGCFGGGGGGGGGGGECEGGGGGGGFGGGGGGGGGG
@M00200:207:000000000-ALC1F:1:2111:8292:8775 1:N:0:5
ATTGGGTGTAAAGGGTGCGCAGGCGGTCTGTTAAGTTTGGTGTGAAAGCGTGGGGCTCAACCCCATACAGCATCGAATACTGGCAGACTAGAGTGCAGAAGAGGGTAATGGAACTCCATGTGTAGCGGTGGAATGCGTAGATATCTGAATGAACAACAAAGGCGAAGGCAGTCTCCTGGGCAACTACTGACGCTCATATGCGAAAGCGTGGGTAGCAAACAGGATAAGATACCCCAGTA
+
GGGGGGGEFGGGGGGGGGC@FG7FGG@FFD@FFGGGGGGGEGGGGGGG<FFGGGCFCCFFFG:FGGGFGGFGGGGA<FGAFFGFGCDGFAEAAFFCGFCEGGGGGGGGGG<FFGEEAFFGGGGGCFGEGGDCFFE,CCCDGBFGFGGD8,6==FG,=FFGGGFGGCEEEFEG7F,>CF,@DCF*>@CDCGCEC8C8CGGGGDGDCEG=CE5EEGGGGGGGGC*7<7>CFAFE+<FDG9D
@M00200:207:000000000-ALC1F:1:2111:14565:9089 1:N:0:5
ATTGGGTTTAAAGGGAACGCAGGCGGTCTTTTAAGTCTGATGTGAAAGCCTTCGGCTTAACCGAAGTCGGGCATTGGAAACTGGGAGACTTGAGTGCAGAAGAGGAGAGTGGAACTCCATGTGTAGCGGTGAAATGCGTAGATATATGGAAGAACACCAGTGGCGAAAGCGGCTCTCTGGTCTGTAACTGACGCTGAGGCTCGAAAGCGTGGGTAGCAAACAGGATTAGATACCCTAGTA
+
GGGGGGGGGGGGGGGGGGGGGGGGGGGGGGGGGGGGGGGGGGGGGGGGGGGGGGGGGGGGGGGGGGGGGGGGGGGGGGGGGGGGGGGGGGGGGGGGGGGGGGGGGGGGGGGGGGGGGGGGGGGGGGGGGGGGGGGGGGGGGGGGGGGGG5=FFGG:=FGGGGGGGGGGGGGGGGGGGGGGGGGGFGGGGGGGGGGGGGGGGGGGFGGGGGGGGGGGGGGGGGGFDFGGGFGGGFGGDCDG
@M00200:207:000000000-ALC1F:1:2111:3466:11206 1:N:0:5
ATTGGGTTTAAAGCGAGCGCAGGTGGTTTATTAAGTCTGGTGTAAAAGGCAGTGGCTCAACCATTGTATGCATTGGAAACTGGTAGACTTGAGTGCAGGAGAGGAGAGTGGAATTCCATGTGTAGCGGTGAAATGCGTAGATATATGGATGAACACCGGTGGCGAAAGCGGCTCTCTGGCCTGTAACTGACACTGAGGCTCGAAAGCGTGGGGAGCAAACAGGATTAGATACCCGTGTA
+
GGGGGGGGGGGGGGGGGGGGGGGGGGGGGGGGGGGGGGGGGGGFGGGGGGGGGGGGGGGGGGGGGGGGGGGGGGGGGGGGGGGGGGGGGGGGGGGGGGGGGGGGFEFGGGGGGGGGFGGGGGGGGDGGFGGGGGGFFFGGGFFFGGGGG,=BFGG:=FEGGGGGGGGGGGGGDEDGGGGGGGGGGGFGGGGGGGGGGGGGGEDFGGGGGGGGGGGDGGGGGGFF<CCGFFGE6FDGGGG
@M00200:207:000000000-ALC1F:1:2111:18349:17537 1:N:0:5
ATTGGGTATAAAGCGCGCGCAGGCGGTCGAAAAAGTCTATGGGTCAAAGGCCGGGGCTCAACCCCGCGTACGCCCAGGATACTGTTCGACTGGAGACACGTAGAGGCAAGCGGAATTTCGGGTGTAGCGGTGGAATGCGTAGATATCCGCAAGAACACCGGAGGCGAAGGCGGCTTGCTGGGCGTGATCTGACGCTGAGGCGCGAAAGCGTGGGGAGCGAACAGGATTAGATACCCTGGTA
+
GGGGGGGGGGGGGGGGGGGGGGGGGGGGGGGGGGGGGGGGGGGGGGGGGGGGGGGGGGGGGGGGGGGGGGGGGGGGGGGGGGGGGGGGGGGGGGGGGGGGGGGGGGGGGGGGGGGGGGGGGGGGGGGGGGGGGGGGGGGGGGGGGGGGG+:CFGG8;FGGGGGGGGGGGGGGGGGGGGGGGGGGGG>FGGGGGGGGGGGGGGGGEGGGGGGGDGEGGGG5CGGGGGGGGFGGGGGFGGGGG
@M00200:207:000000000-ALC1F:1:2111:12863:20769 1:N:0:5
ATTGGGTATAAAGCGAGCGCAGGTGGTTTAATAAGTCTGATGTAAAAGGCAGTGGCTCAACCATTGTGTGCATTGGAAACTGTTAGACTTGAGTGCAGTAGAGGAGAGTGGAATTCCATGTGTAGCGGTGAAATGCGTAGATATATGGAGGAACACCGGTGGCGAAAGCGGCTCTCTGGACTGTAACTGACACTGAGGCTCGAAAGCGTGGGTAGCAAACAGGATTAGATACCCGAGTA
+
GGGGGGGGGGGGGGGGGGGGGGGGGGGGGGGGGGGGGGGGGGGGGGGGGGGGGGGGGGGGGGGGGGGGGGGGGGGGGGGGGGGGGGGGGGGGGGGGGGGGGGGGGGGGGGGGGGGGGGGGGGGGGGGGGGGGGGGGGGGGGGGGGGGGG,=BFGG4=FEGGGGGGGGGGGGGGGGGGGGGGGGGGGGGGGGGFGGGGGGGGGGGGGGGGGGGGGGGGGGGGGGGGGGGGFGF6>DDGGG
@M00200:207:000000000-ALC1F:1:2111:6776:21810 1:N:0:5
ATTGGGTTTAAAGGGTGCGTAGGCGGCAGAGCAAGTCAGCGGTGAAATACCGGGGCTCAACCCCGGGGCTGCCGATGATACTGTTCGGCTGGGATACGAGCGAGGCCGGAGGAATGTGCGGTGTAGCGGTGAAATGCATAGATATCGCAGAGAACACCGATTGCGGAGGCATCCGGCTAGATCGTGATCGACGCTGAGGCACGAAAGCGTGGGGATCGAACAGGATTAGATACCCGCGTA
+
GGGGGGGGGGGGGGGGGGGGGGGGGGGGGGGGGGGGGGGGGGFEGEFFFGGGGGGGGGGGGGGGGEFGFGEGGGEGGGFGGGGGGGGGGGGGGGGGGFGECEGGGGFGGGGGGGGGGGGGGFEGGGGEGGGGGGGGFGGFGGGFGGGGG+2=FFF,;*=CFFFFEFGGGGGG:CEGCEGGFGGFGGGGGGGGGEEE>GGGCGGGGGE*?CCEGDEGGEEFFEFGGCCFGFGG7CFDDDDD
@M00200:207:000000000-ALC1F:1:2111:14738:24536 1:N:0:5
ATTGGGTTTAAAGGGTGCGCAGGCGGTCTGTTAAGTTTGGTGTGAAAGCGTGGGGCTCAACCCCATACAGCATCGAATACTGGCAGACTAGAGTGCAGAAGAGGGTAATGGAACTCCATGTGTAGCGGTAAAATGCGTAGATATATGGAGGAACACCAGTGGCGAAGGCGGTTACCTGGTCTGTAACTGACGCTCAGGCACGAAAGCGTGGGGAGCAAATAGGATTAGATACCCTAGTACGATC
+
@<6FDFFCGF@DEGGGGGGGGGGGEC@FCDGFGECEEGGDGGGGGCFFG:CFCCFGDGFF,FC7:CFEEEC8FCFCGDDFGFF8FEFGGCFGGGGFGACFF8<EEGECFEG=FCFDFCFFEFGGGGDEFC:?<EFFFFEGEGGGGGGFF,0BCFF,++>@FGGDG<@FGEG@FE,>EGFGGGGGGGGGFFGGEEGGFFGGFEEGDGGGGGGGGDCEFG?FF7+:FF9*7@GGGGGGGGG75*8.
@M00200:207:000000000-ALC1F:1:2111:22759:24917 1:N:0:5
ACTGGGCTTAAAGGGCGTGTAGGCGGTTTACACAGTCAGATGTGAAATCCCCGGGCTTAACCTGGGAGCTGCATTTGATACGTGTAGACTAGAGTGTGAGAGAGGGTTGTGGAATTCCCAGTGTAGAGGTGAAATTCGTAGATATTGGGAAGAACACCGGTGGCGAAGGCGGCAACCTGGCTCATGACTGACGCTGAGGCGCGAAAGCGTGGGGAGCAAACAGGATTAGATACCCCAGTA
+
GGGGGGGGGGGGGGGGGGGGGGGGGGGGGGGGGGGGGGGGGGGGGGGGGGGGGGGGGGGFGGGGGC<FGGGGGGGGGFGGGGGGGGGGFGGGGGGGGGGGGGGGGGFGGGGGGGGGGGGGG=EFGGGGGGGGGGFGGGGGGCGFGGGGG,6BFGG:=FGEGGGGGGGGEGGDGGEGFGFGGGGGGGEC?9?FEGGEECGGGGGGGGGECCEEEE5CEFFGF5CFG6FF4=CEGG<CCDGG
@M00200:207:000000000-ALC1F:1:2112:17567:4153 1:N:0:5
ATTGGGTTTAAAGGGTGCGTAGGCTGCGGGTTAAGTCAGCGGTGAAATACCGTCGCTCAACGACGGGGCTGCCGTTGATACTGGTCCGCTGGAGAGGGGCTGCCGCCGGAGGAATGTGTGGTGTAGCGGTGAAATGCATAGATATCACACAGAACCCCGATTGCGAAGGCATCTGGCGAAGCCCTTTCTGACGCTGAGGCACGAAAGCGTGGGGATCGAACAGGATTAGATACCCTAGTA
+
FGGGGGFCCFFGGGGGEEGFGGGGGGGGGG@FGGFGGGGGGGFG@FGGFFGGGGGGGGGGCGGG@FGEEEFFGEFCFGCEFFFGGGFGGGGEFGGGGGGGGEEFCGEGG@FG@CFGGDFEFGFGDGGGCFGGGGGGGGGGGGGFFFGGGFGCGGG-1=FCF:7FFGG:CDEGGGGGGGGGGGGGGGGC0-321CEGGFFGGFGG5*:?EECECEEG=EGGFGGG9DF7C>*2<606<=FF
@M00200:207:000000000-ALC1F:1:2112:11237:4230 1:N:0:5
ATTGGGTTTAAAGGGCGTGTAGGCGGTTTACACAGTCAGATGTGAAATCCCCGGGCTTAACCTGGGAGCTGCATTTGATACGTGTAGACTAGAGTGTGAGAGAGGGTTGTGGAATTCCCAGTGTAGAGGTGAAATTCGTAGATATTGGGAAGAACACCGGTGGCGAAGGCGGCAACCTGGCTCATGACTGACGCTGAGGCGCGAAAGCGTGGGGAGCAAACAGGATTAGATACCCCAGTA
+
GGGGGGGGGGGGGGGGGGGGGGGGGGGEGGGGGGGGGGGGGGGGGFGGGGGGGGGGGGGGGGGGGGGGGGGGGGGGGGGGGGGGGGGFGGGGGGGGGGGGGGGGGGGGGGGCGGGFGGGGGGGGGGGGGGGGGGGGGGGGGEGGGGGGGGGGEGG:@FEGGGGGGGGGGGDFGGGGGGGGGGGFGGFE<84?EGEGDGGGGGGGGGDGGGGGGDEGGGGGGGGGGGGGGGDGGGGFCEGG
@M00200:207:000000000-ALC1F:1:2112:6726:4620 1:N:0:5
ATTGGGTATAAAGGGTGCGTAGGCGGCAGAGCAAGTCAGCGGTGAAAGACCGGGGCTCAACCCCGGGGCTGCCGATGATACTGCTGGGCTGGGATACGGTCGAGGCCGGAGGAATGTGCGGTGTAGCGGTGAAATGCATAGATATCGCACAGAACACCGATTGCGGAGGCATCTGGCTAGAGCGTTATCGACGCTGAGGCACGAAAGCGTGGGGATCGAACAGGATTAGATACCCTAGTA
+
GGGGGGGGGGGGGGGGGGGGGGGGGGGGGGGGGGGGGGGGGGGGGGGGGGGGGGGGGGGGGGGGGGGGGGGGGGCGGGGGGGGGGGGGGGGGGGGGGFGGGGGGGGGGGGEGGCFGEGGGGGGGGGGGGGGGGGGGGGGGGGGGGGGEECFCFGG3=FGGGGGGGGGGEEGGGGGGGGGDFGGGGGD?,-;CEGGGCCFGGGGECGGGGGGE*CGGGGEFFGGGGGGGFGGGGGGGGGGG
@M00200:207:000000000-ALC1F:1:2112:14261:7527 1:N:0:5
ATTGGGTTTAAAGGGCGCGTAGGTGGCCACTATAAGGCCGTGGTGAAAGTTCGGGGCTCAACCCTGAATCTGCCGCGGCGACTGTAGGGCTTGGGCACCGTAGAGGCAGATGGAATTCCGGGTGTAGCGGTGGAATGCGTAGAGATCCGGAAGAATACCGGTGGCGAAGGCGGTCTGCTGGGCGATGGTAGCGCAAGCTCCTCTTAGCCGACACTGAGGCGCGACAGCGTGGGGAGCAAACAGG
+
FGGGGGGGGGGGGGGGGGGGGGGGGGGGGGGGGGGGGGGGGGGGGFGGGGGGGGGGGGGGGGGGGGGGGGGGGGGGGGGGGGGGGFGGGDGGGGGGGGGGGGGGGGGGGGGGGGGGGGGGDGGGGGGGGGGGGGFGGGGGGGGGGGGGGGGGGGG3=:FGGGGGGGCFGDFGGFEGCGGGGGGGDGG?36<CEGEGDGGGGGGGGGGGGDEGGGFECFGGGGDGGDGGEDGGGCD39=DFGGF:
@M00200:207:000000000-ALC1F:1:2112:8339:8349 1:N:0:5
ATTGGGTATAAAGGGCGTGTAGGCGGGAGAGCAAGTCAGATGTGAAATCTATGGGCTTAACCCATAAACTGCATTTGAAACTGTTCTTCTTGAGTATCGGAGAGGCAGGCGGAATTCCTAGTGTAGCGGTGAAATGCGTAGATATTAGGAGGAACACCAGTGGCGAAGGCGGCCTGCTGGACGACAACGGACGCTGAGGCGCGAAAGCGTGGGGAGCAAACAGGATTAGATACCCCAGTA
+
GGGGGGGGGGGGGGGGG6FFGGGGGGGDEGGFGGGGGGGGGGGGGGGGGGGGGGGGGGGGGGGGGGGGGGFFGGGGFGGGGGGGFFGD9FGGFFGGFFGGDGEE@FGGEGGGGGGFGGGGGGGF<ECEGGGGG9DDFGFGE@@=A<FFBDEFGFC-55<@FG<*FFGGGGGGGGG@CGGGGGGCEEG11.=B5>GG>EC*:C=CEGCFDGDGGGD==FGGFG65<FCC97:EGG4CCEFF
@M00200:207:000000000-ALC1F:1:2112:4488:9107 1:N:0:5
ATTGGGTTTAAAGGGCGTGTAGCCGGGCCGACAAGTCAGATGTGAAATCCGCGGGCTTAACCCGCGAACTGCATTTGAAACTGTTGGTCTTGAGTATCGGAGAGGTAATCGGAATTCCTAGTGTAGCGGTGAAATGCGTAGATATTAGGAAGAACACCAGTGGCGAAGGCGGATTACTGGACGACAACTGACGGTGAGGCGCGAAAGCGTGGGGAGCAAACAGGATTAGATACCCTGGTA
+
FGGGGGGGGGGGGGGGGGGGGGGGGGGGGGGGGGFFFGGGGGGGGGGGGGGGGGGGGGGGGGGGGGGGGGGGGGGGGGGGGGGGGGGGGGGGGGGGGGGGGGGGGGGGGGGGGGGGGGGGGGGGGGGGGGGGGGGGGGGGGGGGGGGGGGGGGGG3@FFGGGGGGECGGGGGGDGGGGGGGGGFGEGD,/??EGEFFGGGGGGGGGGGGGGGGGGGGGGGGGGGFFGGGGGGFGFFGGGG
@M00200:207:000000000-ALC1F:1:2112:2698:15271 1:N:0:5
ACTGGGTTTAAAGGGCGCGTAGGCGGATCGTTAAGTCAGAGGTGAAATCCCGGAGCTCAACTTCGGAACTGCCTTTGATACTGGCGATCTTGAGTGTGAGAGAGGTATGTGGAACTCCGAGTGTAGAGGTGAAATTCGTAGATATTCGGAAGAACCCCAGTGGCGAAGGCGACATACTGGCTCATTACTGACGCTGAGGCGCGAAAGCGTGGGGAGCAAACAGGATTAGATACCCGAGTA
+
GGGGGGGGGGGGGGGGGGGGGGGGGGGGGGGGGGGGGGGGGGGGGGGGGGGGGGGGGGGGGGGGGGGGGGGGGGGGGGGGGGGGGGGGGGGGGGGGGGGGGGGGGGGGGGGGGGGGGGGGDGGGFFGGGGGGGGGGGGGGGGGGGGGGGGGGGGG3@FGGGFGGGGGGGGGGGGGGFGGFGGGGGGGF<9?:EGGGGGGGDGGGGGGGGGGGGGDGGGGG=F6C57FFFFGGGGGGD5CC
@M00200:207:000000000-ALC1F:1:2112:6809:16331 1:N:0:5
ACTGGGTTTAAAGGGCGCGTAGGCGGCCTGCTAAGTCGGATGTGAAATCCCTCGGCTCAACCGAGGAACTGCATCCGATACTGGCGGGCTTGAATCCGGGAGAGGGATGTGGAATTCCAGGTGTAGCGGTGAAATGCGTAGATATCTGGAGGAACACCGGTGGCGAAGGCGGCATCCTGGACCGGTATTGACGCTGAGGCGCGAAAGCTAGGGGAGCAAACGGGATTAGATACCCCAGTA
+
GGGGGGGGGGGGGGGGGGGGGGGGGGGGGGGGGGGGGGGGGGGGGGGGGGGGGGGGGGGGGGGGGGGGGGGGGGGGGGGCGGGGGGGGGGGGGGGGGGGGGGGGGGEGDGGGGGGGGGGGGGGGGGGGGGGGGGFGGGGGGGGGGGGGGGGGGGG8=FGGGGGGGGGGGGGGGGEGGGGGGGGGGGG:3.<<EEGGGGGGGGGGGGGGGGGGGGGGGGGGGDEGDDGGGGGFGGGGGGFG
@M00200:207:000000000-ALC1F:1:2112:10063:21012 1:N:0:5
ATTGGGTTTAAAGGGCGTGTAGGCGGTTTACACAGTCAGATGTGAAATCCCCGGGCTTAACCTGGGAGCTGCATTTGATACGTGTAGACTAGAGTGTGAGAGAGGGTTGTGGAATTCCCAGTGTAGAGGTGAAATTCGTAGATATTGGGAAGAACACCGGTGGCGAAGGCGGCAACCTGGCTCATGACTGACGCTGAGGCGCGAAAGCGTGGGGAGCAAACAGGATTAGATACCCTCGTA
+
GGGGGGGGGGGGGGGGGGGGGGGGGGGGGGGGGGGGGGGGGGGGGGGGGGGGGGGGGGGGGGGGGGGGGGGGGGGGGGGGGGGGGGGGGGGGGGFFFGGGGGGGGGGGGGGGGEFGGGGGGGGGGGGGGGGGGGGGGGGGGGGGGGGGGGGGGGG3@FGDFGGGGGGGG?FGGGGGGGGGGGGGGGGF<8?<EGDEGGGGGGGGGGGGGGGGGGGGGGG6;FGGGGGGGGGGGGGGGGGG
@M00200:207:000000000-ALC1F:1:2112:24555:21845 1:N:0:5
ATTGGGTTTAAAGGGCGTGTAGGCGGTTTACACAGTCAGATGTGAAATCCCCGGGCTTAACCTGGGAGCTGCATTTGATACGTGTAGACTAGAGTGTGAGAGAGGGTTGTGGAATTCCCAGTGTAGAGGTGAAATTCGTAGATATTGGGAAGAACACCGGTGGCGAAGGCGGCAACCTGGCTCATGACTGACGCTGAGGCGCGAAAGCGTGGGGAGCAAACAGGATTAGATACCCGGGTA
+
GGGGGGGGGGGGGGGGGGGGGGGGGGGGGGGGGGGGGGGGGGGGGGGGGGGGGGGGGGGGGGGGGGFGGGGGGGGGGGGGGGGGGGGGGGGGGGGGGGGGGGGGGGGGGGGGGGGGGGGGGGGGGGGGGGGGGGGGGGGGGGGGGGGGGGGGFGG3@CFGGGGEFGGGGGGGGGGGGGGGGGGGGGGF<8??EGGGC5CEGGGGGGGGGEGGGGGGGGGGGGGGGGGGGGGGGGGGGGGG
@M00200:207:000000000-ALC1F:1:2112:11285:24353 1:N:0:5
ACTGGGTTTAAAGGGCTCGCAGGCGGTTTCTTAAGTCTGATGTGAAAGCCCCCGGCTCAACCGGGGAGGGTCATTGGAAACTGGGGAACTTGAGTGCAGAAGAGGAGAGTGGAATTCCACGTGTAGCGGTGAAATGCGTAGAGATGTGGAGGAACCCCAGTGGCGAAGGCGACTCTCTGGTCTGTAACTGACGCTGAGGAGCGAAAGCGTGGGGAGCGAACAGGATTAGATACCCGAGTA
+
GGGGGGGGGGGGGGGGGGGGGGGGGGGGGGGGGGGGGGGGGGGGGGGGGGGGGGGGGGGGGGGGGGGGGGGGGGGGGGGGGGGGGGGGGGGGGGGGFGGGGGGGGGGGGGGGG<FGFGGGGGGGGGGEE>FGGGGGGGGGDGGGGGGGGGGGGGG@@FEEDFGGGGGGGGGGGEGGGGGGGGGGGGGC2955=CGEEGG?EGGG*CEGGGGGGGGGGGC:CGGC1*:6<FGGGGG<DGGF
@M00200:207:000000000-ALC1F:1:2113:22615:2517 1:N:0:5
ATTGGGTTTAAAGGGCGTGTAGGCGGTTTACACAGTCAGATGTGAAATCCCCGGGCTTAACCTGGGAGCTGCATTTGATACGTGTAGACTAGAGTGTGAGAGAGGGTTGTGGAATTCCCAGTGTAGAGGTGAAATTCGTAGATATTGGGAAGAACACCGGTGGCGAAGGCGGCAACCTGGCTCATGACTGACGCTGAGGCGCGAAAGCGTGGGGAGCAAACAGGATTAGATACCCCGGTA
+
GFGGGGGGGGGFGGGGGGGCFGEFGGGEGC@EGGGGGGGFGAFFCFFGGDFGFGGGGGGGGGG<FGGGGGGGFCFGGGGGGFGFGGFFCGGGGGFFCEDFGGGGGGGGGGEFGGGGGGGGGGFEFGGGDGEGGGGEFGGGGGGFGGGGGGGGGGG-@FGGGGGGDGGGGGGGGDEECFGGGGGGGGBA@CCGGGGGGFGGGGGGGGGGGCEGEGGGGGGGGGGGGGGGGFGCGA*5C<DG
@M00200:207:000000000-ALC1F:1:2113:24676:4027 1:N:0:5
ACTGGGTTTAAAGGGAGCGTAGGCCGTCTTATAAGCGTGTTGTGAAATGTCGTGGCTCAACCTGGGCATTGCAGCGCGAACTGTGAGACTTGAGTGCGCAGGAAGTAGGCGGAATTCGTCGTGTAGCGGTGAAATGCTTAGATATGACGAAGAACCCCGATTGCGAAGGCAGCCTGCTGTAGCGCAACTGACGCTGAAGCTCGAAAGCGTGGGTATCGAACAGGATTAGATACCCTAGTA
+
GGGGGGGGGGGGGGGGGGGGGGGGGGGGGGGGGGGGGGGGGGGGGGGGGGGGGGGGGGGGGGGGGGGGGGGGGGGGGGGGGGGGFGGGGGGGGGGGGGGGGGGGGGGGGGGGGGGGGGGGGGGGGGGGGGGGGGGGGGGGGGGGGGGGGGGGGGG-4FE@FGGGGGGGEGGGGGGGFGGGGGGGGGGGFGGGGGGGGGGGGGGGFGGGGGGGGGGGGGGGGGFGGGGGGFGGGGGG:CFG
@M00200:207:000000000-ALC1F:1:2113:23456:7416 1:N:0:5
ACTGGGTTTAAAGGGAACGCAGGCGGTCTTTTAAGTCTGATGTGAAAGCCTTCGGCTTAACCGAAGTCGGGCATTGGAAACTGGGAGACTTGAGTGCAGAAGAGGAGAGTGGAACTCCATGTGTAGCGGTGAAATGCGTAGATATATGGAAGAACACCAGTGGCGAAAGCGGCTCTCTGGTCTGTAACTGACGCTGAGGTTCGAAAGCGTGGGTAGCAAACAGGATTAGATACCCTAGTA
+
GGGGGGGGGGGGGGGGGGGGGGGGGGGGGGGGGGGGGGGGGGGGGGDGGGGGGGGGGGGGGGGEGGGGDGGGGGGGGGGGGGGGGGGGGFGGGGGGGGGGGGGGGGGGGGGGGGGGGGGGGGGGGGGGGCGEGGGGGGGGGGCFFGGGGGGGGGG-@@FGGGGGEGGGGGGGGGGGGGGGGGGGGGGGGGGGGGGGGFGFGGGFGGGGGGGGGGGGCFGGGFGGGGGGGFGGGCFGGGGG
@M00200:207:000000000-ALC1F:1:2113:18023:10097 1:N:0:5
ACTGGGTGTAAAGGGAGCGTAGGCGGGCTGTTAAGTCAGCGGTCAAATGTCAGGGCCCAACCTTGGCATGCCGTTGATACTGGCGGCCTTGAGTTCACACAAGGAAGGTGGAATTCGTCGTGTAGCGGTGAAATGCTTAGATATGACGAAGAACTACGATTGCGAAGGCAGCCTGCTGTAGTGCAACTGACGCTGAAGCTCGAAAGCGTGGGTATCGAACAGGATTAGATACCCCAGTA
+
GGGFGG@@CDFGF<CFGCCGGGEFCCEGGGGGGGGGGGGGEGFGGGGEFGGGCCFGGGGGGGGGGGGGGGGCEFGCGGGGGFGGGGGGGGDGGGGGGGGFGGGGGGGGGGGGGG8FFGGGGGGGGGGGFEGCFFGGGGGFFGGGGGGGGGEGGFG-@CCFFGCBFEGFGGGGGGGFGFGGCFGGCFFGGFGGGGGGGGGGGGGGDEGDGEGGGGGFCFGGCFCCGGGGCFFFFFFGDGG
@M00200:207:000000000-ALC1F:1:2113:10587:11471 1:N:0:5
ATTGGGTTTAAAGGGCGTGTAGGCGGTTTACACAGTCAGATGTGAAATCCCCGGGCTTAACCTGGGAGCTGCATTTGATACGTGTAGACTAGAGTGTGAGAGAGGGTTGTGGAATTCCCAGTGTAGAGGTGAAATTCGTAGATATTGGGAAGAACACCGGTGGCGAAGGCGGCAACCTGGCTCATGACTGACGCTGAGGCGCGAAAGCGTGGGGAGCAAACAGGATTAGATACCCGGGTA
+
GGGGGGFGGGGEGGGGGGGGGGGGGGGEGGGGGGGGGGGGGGGGFGGGGGGGGGDGGGGGGGGGGGFEGGGGGGGGGGGGGGGGGGFAFFGGGGFGFGAFGGGGGGGGDGGEGGGGGGGFCFFGGGGGGGGGGGGGGFGGGGGFGGGFGDGDDEF8@CFGGGDGGCFGGGGGGGGGGGFGGGGFGGCFFGGGGGGGGGCFGGGEEGGGGGGDGGEGGGGFGFGGGGGGG?GFGFFCD3C7
@M00200:207:000000000-ALC1F:1:2113:29420:15290 1:N:0:5
ATTGGGTATAAAGTGTGCGCAGGTGGCCGCGCAAGTCGAGTGTGAAAGCCCCGGGCTTAACTTGGGAATTGCGCTCGAAACTACGTGGCTAGAGTGTGGCAGAGGGAGGTGGAATTCCACGTGTAGCGGTGAAATGCGTAGAGATGTGGAGGAACACCAATGGCGAAGGCAGCCTCCTGGGCCAACACTGACACTCATGCACGAAAGCGTGGGGAGCAAACAGGATTAGATACCCGTGTA
+
GGGGGGGGGGGGGGGGGGGGGGGGGGGGGGGGGGGGGGGGGGGGGGGGGGGGGGGGDGGGGGGGGGGGGGGGGGGGGGGGGGGGGGGGGGGGGGGGGGGGGGGGGGGGGGGGGGGFGGGGGGGGGGGGGDFGGGGGGGGGGGGGGGFGGGGGGFG3@@CGGGGGGGGGGGGGGGGGGGGGGFGDGGGGGGGGGGGGGGGGGGGGGGGGGGGGGGGGGGGFGGGGGGFFFFGGF@FGGGGF
@M00200:207:000000000-ALC1F:1:2113:23656:19802 1:N:0:5
ATTGGGCTTAAAGGGCGTGTAGGCGGTTTACACAGTCAGATGTGAAATCCCCGGGCTTAACCTGGGAGCTGCATTTGATACGTGTAGACTAGAGTGTGAGAGAGGGTTGTGGAATTCCCAGTGTAGAGGTGAAATTCGTAGATATTGGGAAGAACACCGGTGGCGAAGGCGGCAACCTGGCTCATGACTGACGCTGAGGCGCGAAAGCGTGGGGAGCAAACAGGATTAGATACCCCTGTA
+
FGGGGGGGGGGGGGGGGGGGGGGGGGGGGGGGGGGFGGG9FGGGGGGGGGGGGGGGGGGGFGGGGGFGGGGGGGGGG<FFEGGGGGGGGFFGCFGGGGGGFGGGGGGGGGGGFFGGGFGG@EFEFGCGGGGGGGGGGGGGGGGGGGGGGGGGGGG3@@CFGGGGGGGGGGGGGGGGGGGGFFGGGGEFFFGGGGGGDGGCGGGGGGGGGGGGGGGGGG?CFGGCGFGFGFGGGGFCFGGF
@M00200:207:000000000-ALC1F:1:2113:6313:21787 1:N:0:5
ATTGGGTGTAAAGGGCGTGTAGGCGGTTTACACAGTCAGATGTGAAATCCCCGGGCTTAACCTGGGAGCTGCATTTGATACGTGTAGACTAGAGTGTGAGAGAGGGTTGTGGAATTCCCAGTGTAGAGGTGAAATTCGTAGATATTGGGAAGAACACCGGTGGCGAAGGCGGCAACCTGGCTCATGACTGACGCTGAGGCGCGAAAGCGTGGGGAGCAAACAGGATTAGATACCCTTGTA
+
GGGGGGGGGGGGGGGGF@FGGGGGGGGEGFEEFGFEFGGGFFGGGGGGGFFGGGGGGGGGGGFGGGGGGGGGGGFGFGFFFFFGFGGGFFDFFGGFCFFGGGGGGGGGEGGGGGDFGGGDGFFEFGGGGFFGFFGGGGFGGG9FFFDGGGGGGGF-@CCCFEEFFGGGGGFGGC@D:7>DFGGF;<BC;CFFEE5BEGGCEEGGEGGCE8CEGGGGEFGD=DGGF+:CCFFG7896C9CC
@M00200:207:000000000-ALC1F:1:2114:12281:7654 1:N:0:5
ATTGGGTATAAAGGGCGCGTAGGCGGTACTTCAAGTCAGGCGTGAAAGCCCCGGGCTCAACCTGGGAACCGCGCTTGAGACTGGAGAACTAGAGTTCGGGAGAGGATGGTGGAATTCCCAGTGTAGAGGTGAAATTCGTAGATATTGGGAAGAACACCGATGGCGAAGGCAGCCATCTGGACCGACACTGACGCTGAGGCGCGAAAGCGTGGGGAGCAAACAGGATTAGATACCCGAGTA
+
GGGGGGGGGGGGGDGGGGGGGGGGGGGGGGGGGGGGGGGGGGGGGGGEGGGGGGGGGGGGGGGGGGGGGGGGGGEEGGGGGGGGGGGGGGGGGGGGGGGGGGGGGGGGGGGGGGGGGGGAD:@EFF<FGGGGGGGGGGGGGGGGGGGGGGGGGGGGGGEFGGGGGGGEGGGGGGGGFGGGGG7EGEEGDGGGGGGGGGCGGGGDE*4@CEGEGGGEGGGGG4CFGC7=CFFGGF(,-9CD
@M00200:207:000000000-ALC1F:1:2114:22502:9005 1:N:0:5
ATTGGGTTTAAAGGGTGTGTAGGCGGCTATGTTAGTCTCGCGTTAAATTCTTCGGCTCAACCGGGGGCATGCGTGGGAAACGGCATAGCTTGAGGATGGAAGGGGTCTCTGGAACTCATGGTGTAGCGGTGAAATGCGTTGATATCATGGGGAACACCAAAAGCGAAGGCAAGAGACTGGTCCATTTCCTGACGCTGAACCACGACAGCGTGGGTCGCGAATGGGATTAGATACCCCTGCA
+
EFGGGGGGGFFFE<FCBFEGAFCGCCCG7DFGGGGGGCFFGEFGGGGGGGGFGGGEGGFFGGGG@FD:=A8=FGE:CFGGGGD+6CEFCGGGFCFC8=FCFGEFEG7D,CFGGGGCFF<F9:=:==@CFGGGGGGGDECBE@FCFFFFGGGGGGGGGG@CCC7FG@EC@FG7F,4<CEAC?BFGGG+B<CCFG55BGEF+=8CCC/48C58C55CFEE=/85A65**2<*:CCFF,,1**2
@M00200:207:000000000-ALC1F:1:2114:5743:10408 1:N:0:5
ATTGGGTGTAAAGGGCGTGTAGGCGGTTTACACAGTCAGATGTGAAATCCCCGGGCTTAACCTGGGAGCTGCATTTGATACGTGTAGACTAGAGTGTGAGAGAGGGTTGTGGAATTCCCAGGGTAGAGGTGAAATTCGTAGATATTGGGAAGAACACCGGTGGCGAAGGCGGCAACCTGGCTCATGACTGACGCTGAGGCGCGAAGGCGTGGGGAGCAAACAGGATTAGATACCCGTGTA
+
GGGGGGEGGFGEGFFCBF:FGGGGGGGGGGGGGGFFCGFFGGGG9CFGGC<FFGGEGGGGGGGGGGGECFEGGGFGGGGGGGGFGGFGGGGGGEFFEGGFEFGGGGGGEGGGFGGGC?FFE+@BFCDCFEGGGGGGGGBF=FEFGGGGFDGGFGGGDCGGEE7DFGGCEGGDGGGFEGGGFGGCCFFGFGGGGDGGGFGC=8:C/*.CGGGGGGGC7CFFGGGGGDF66CGGGF:3-/CD
@M00200:207:000000000-ALC1F:1:2114:2061:14343 1:N:0:5
ATTGGGTTTAAAGGGCGTGTAGGCGGTTTACACAGTCAGATGTGAAATCCCCGGGCTTAACCTGGGAGCTGCATTTGATACGTGTAGACTAGAGTGTGAGAGAGGGTTGTGGAATTCCCAGTGTAGAGGTGAAATTCGTAGATATTGGGAAGAACACCGGTGGCGAAGGCGGCAACCTGGCTCATGACTGACGCTGAGGCGCGAAAGCGTGGGGAGCAAACAGGATTAGCTACCCTGGTA
+
GGGGGGGGGG<FDGGGGEGGGGGGGGGGGGGGGGEGGGGGGGGGGGGGGFGGGGGGGGGGGGGGGGFGGGGGGGGGGGGGGGGFGGGGGGGGGGGGGGEF9FGGGGGGGGGCFGGGGFGGF:@EEFGGGGGGG9EFGFGGGGFGGGB@@GGCGGGGGGGEEE7FGG>FDGGGGGEGGFGGGGGGGGFGGGFFEGCEEGGGGGGE=:6CEBEEGEGGGGGGGGC=*7C*+*:?FGF).122
@M00200:207:000000000-ALC1F:1:2114:23002:16610 1:N:0:5
ATTGGGCTTAAAGGGAGCGCAGGCCGCCGGGCAAGCGTGTTGTGAAATGCAGTCGCTCAACGTCTGCACTGCAGCGCGAACTGCCCAGCTTGAGTGCGCGCAACGTTGGCGGAATTCGCCGTGTAGCGGTGAAATGCTTAGATATGGCGAAGAACTCCGATTGCGAAGGCAGCTGACGGGTGCGTAACTGACGCTCATGCTCGAATGTGCGGGTATCGAACAGGATTAGATACCCCTGTA
+
GGGGGGGGGGGGGGGGGGGGGGGGGGGGGGGGGGGGGGGGGGGGGGGGGGGGGGGGGGGGGGGGGGGGGGGGGGGGGGGGGGGGGGGGGGGGGGGGGGGGGGGGGGGGGGGGGGGGGGGGG+@FGGGGGGGGGGGGGGGGGGGGGGGGGGGGGGGGGGGGGGGGGGGGGGGGGGGGGGGGGGGGGGGGGGGGDGDGGGGGGGGGG+5@CFGGGGEFFGGGGGGGGGGGGGGGGD?(-12:
@M00200:207:000000000-ALC1F:1:2114:12409:16674 1:N:0:5
ATTGGGTTTAAAGGGCGTGTAGGCGGTTTACACAGTCAGATGTGAAATCCCCGGGCTTAACCTGGGAGCTGCATTTGATACGTGTAGACTAGAGTGTGAGAGAGGGTTGTGGAATTCCCAGTGTAGAGGTGAAATTCGTAGATATTGGGAAGAACACCGGTGGCGAAGGCGGCAACCTGGCTCATGACTGACGCTGAGGCGCGAATGCGTGGGGAGCAAACAGGATTAGATACCCTAGTA
+
GGGGGGGGGGGGGGGGGGGGGGGGGGGGGGGGGGGGGGGGGGGGGGGGGGGGGGGGGGGGGGGGGGGGGGGGGGGGGGGGGGGGGGGGGGGGGGGGGGGGGGGGGGGGGGGGGGGGGGGGG9@FGFGGGGGGGGGGGGGGGGGGGGGGCGGGGGGGGGGGGGGGGGGGGGGGGGGGFGGGGGGGGFEFFGGGGGGGGGGGGGGGG*6FGGGGGDDGGGGGGGGGGGGGGGGGGF?4(2::
@M00200:207:000000000-ALC1F:1:2114:16053:18385 1:N:0:5
ATTGGGTTTAAAGGGTGCGTAGGTGGCCGATTAAGTCAGCGGTGAAAGTCAGTGGCTCAACCATTGAATTGCCGTTGAAACTGGTTGGCTTGAGTACGTACGGGGCAGGCGGAATGCGTGGAGTAGCGGTGAAATGCATAGATATCACGCAGAACCCCGATCGCGAAGGCAGCCTGCCAGGCCGTGACTGACACTGATGCACGAACGCGTGGGTATCGAACAGGATTAGATACCCATGTA
+
GGGGGGGGGGGGGGGGGGGGGGGGGGGGGGGGGGGGGGGGGGEGGGGGGGGGGGGGGGGGGGGGGGGGGGGGGGGGGGGGGGGGGGGGGGGGGGGGGGGGGGDGGGGGGGGGGGGGGGGGG+6BDGGGGGGGGGGGGGGFGGGGGGGGGGCGGGGGGGGGDGGGGGGGGGGGGGGGGGGGGGGGEGFGGGGGGGGGGGCGDFGGE:6EDGGGGGGGG*2:FGGFGGGGGGGGFG?..2:F
@M00200:207:000000000-ALC1F:1:2114:17874:18528 1:N:0:5
ATTGGGTTTAAAGCGCGCGTAGGTGGTTAGTTAAGTTGGATGTGAAATCCCCGGGCTCAACCTGGGAACTGCATTCAAAACTGACTGACTAGAGTATGGTAGAGGGTGGTGGAATTTCCTGTGTAGCGGTGAAATGCGTAGATATAGGAAGGAACACCAGTGGCGAAGGCGACCACCTGGACTGATACTGACACTGAGGTGCGAAAGCGTGGGGAGCAAACAGGATTAGATACCCAGGTA
+
EGFGFGFGGGGGGGGGGGGGEGGFGGEGGGGGGGGGGGGGGGGGGGGGGGGDGGGGGGGGGGGGGGGGGGGGGGGGGGGGGGGGGGGFGCGGGGFGGGGGGGGGFGFEGGGGGGGGGGGGGCAFFGGGGGGGGGGGGGGCFGGGGGGGGGGGGGGGGGGGGGGGGGGGGGGGGGGGGGGGGGGGGGFEFGGGGGGGGGGGGGGEE*4AEBEGEDEEEGGFEFFGFGFGGGGGGGF)./9:
@M00200:207:000000000-ALC1F:1:2114:24630:18534 1:N:0:5
ATTGGGCTTAAAGGGCGTGTAGGCGGTTTACACAGTCAGATGTGAAATCCCCGGGCTTAACCTGGGAGCTGCATTTGATACGTGTAGACTAGAGTGTGAGAGAGGGTTGTGGAATTCCCAGTGTAGAGGTGAAATTCGTAGATATTGGGAAGAACACCGGTGGCGAAGGCGGCAACCTGGCTCATGACTGACGCTGAGGCGCGAAAGCGTGGGGAGCAAACAGGATTAGATACCCGTGTA
+
GGGGGGGGGGGGGGGGGGGGGGGGGGGGGGGGGGGGGGGGGGGGGGGGGGGGGGGGGGGGGGGGGGGGGGGGGGGGGGGGGGGGGGGGGGGGGGGGGGGGGGGGGGGGGGGGGGGGGGGGF:@CFGGGGGGGGGGGGGGGGGGGGGGGGGGGGGGGGGGGGGGGGGGGGGGGGGGGGGGGGGGGGGFC?FGGEGGGGGGGGGGGG56FCCGGGGGGGGFGGGGGGGGGGGGFGGF0.122
@M00200:207:000000000-ALC1F:1:2114:24836:18936 1:N:0:5
ACTGGGTTTAAAGCGCGCGTAGGTGGTTTGTTAAGTTGAATGTGAAATCCCCGGGCTCAACCTGGGAACTGCATCCAAAACTGGCAAGCTAGAGTATGGTAGAGGGTGGTGGAATTTCCTGTGTAGCGGTGAAATGCGTAGATATAGGAAGGAACACCAGTGGCGAAGGCGACCACCTGGACTGATACTGACACTGAGGTGCGAAAGCGTGGGGAGCAAACAGGATTAGATACCCAGGTA
+
GGGFFGGGGGGGGGGGGGGGGGGGGGGGGGGGGGGGCFGGGGGGGGGGGGGGGGGGG@FCDGGGGGGGGGGGGGGGGGGGGGGGGGGGGGGGGGGGGGGGGGGGGGGGGGGGGFGGGGGGG59EFGGGGGGGGGGGGGFDGGGGCGGCFFGGGGGGGGGGFFGGGGGGGGGGECEGGFGFCFFGGGFGGGCCGGGGG6FGGGG>E26CEGGGGEE:EEG6FGGGGGGGGGGGGGB2.19?
@M00200:207:000000000-ALC1F:1:2114:18517:21008 1:N:0:5
ATTGGGTTTAAAGCGCGCGTAGGTGGTTTGTTAAGTTGAATGTGAAATCCCCGGGCTCAACCTGGGAACTGCATCCAAAACTGGCAAGCTAGAGTATGGTAGAGGGTGGTGGAATTTCCTGAGTAGCGGTGAAATGCGTAGATATAGGAAGGAACACCAGTGGCGAAGGCGACCACCTGGACTGATACTGACACTGAGGTGCGAAAGCGTGGGGAGCAAACAGGATTAGATACCCGAGTA
+
GGGGGGGGGGGGGGGGGGGGGGGGGGGGGGGGGGGGGGGGGGGGGGGGGGGGGGGGGGGGGGGGGGGGGGGGGGGGGGGGGGGGGGGGGGGGGGGGGGGGGGGGGGGGGGGGGGGGGGGFG,9CFGGGGGGGGGGGGGGGGGGGGGGGGGGGGGGGGGGGGGGGGGGGGGGGGGGGGGGGGGGGGGGGGGGGGGGGGGGGGGGGG*6@EGGGGGGGGGGGGGGGGGGGGGDGEG:0-199
@M00200:207:000000000-ALC1F:1:2114:5936:21265 1:N:0:5
ATTGGGCATAAAGGGCGTGTAGGCGGTTTACACAGTCAGATGTGAAATCCCCGGGCTTAACCTGGGAGCTGCATTTGATACGTGTAGACTAGAGTGTGAGAGAGGGTTGTGGAATTCCCAGTGTAGAGGTGAAATTCGTAGATATTGGGAAGAACACCGGTGGCGAAGGCGGCAACCTGGCTCATGACTGACGCTGAGGCGCGAACGCGTGGGGAGCAAACAGGATTAGATACCCTAGTA
+
GGFGGG9<FGGGGGGGG@FFGGGGGGC:FFGCFFGGGGGG9FGGGGGGGGGGGGGGGCFGDDGGGGGGGGGGGGCGGGGGGGCFE<FFGGFGGGFC5CCFGGGGGCFFG@CFGGGGGGBAE:9CFFGGGGGGGGDEGGGGGGFGFFCGGGDGGG<FGGDG@GGGGGGGGGGGGG@FFGGGC>D@DFE6BEGGEEGGGCGCGGGGG*,=8:EGGGGEECCFF4EFGGCCGGFGGG?).220
@M00200:207:000000000-ALC1F:1:2114:12190:23627 1:N:0:5
ATTGGGTTTAAAGGGCATGTAGGCGGCCGAGTAAGCATTTTGTGAAATCCCCCGGCTCAACCGGGGAATCGCATAATGAACTGCTCGGCTCGAGGGAGACAGGGGCGACTGGAACTCTGGGTGGAGCGGTGAAATGCGTAGATATCCAGGGGAACGCCGGTGGAGAAATCGGGTCGCTGGGTCTTACCTGACGCTGAGGTGCGAACGCTAGGGGAGCGAACGGGATTAGATACCCCTGTA
+
9FGGCDFEGGGFDGCCD<EFGGF9CGGDEE:FGGGGGGFEGCFEGGGGGGGGGE7FGGCGFGGGGGGGGEE@CGEAEEGGGGGGFGGGC<?F:FEFGGG7=F7B:FEGG:FG8@CFGDFFD:@F7CGGG>CFDFCFF<FGGFFGGG@FCEEEEEGGGDEGFFCGGC@C,?CDGEEG*A8C?2@CF?3<7<*08/*8*;>@FGE?E*-22*8@EE=7CE55CCEED57>FFCECF0(-122
@M00200:207:000000000-ALC1F:1:2115:26739:8622 1:N:0:5
ATTGGGTTTAAAGGGCGTGTAGGCGGTTTACACAGTCAGATGTGAAATCCCCGGGCTTAACCTGGGAGCTGCATTTGATACGTGTAGACTAGAGTGTGAGAGAGGGTTGTGGAATTCCCAGTGTAGAGGTGAAATTCGTAGATATTGGGAAGAACACCGGTGGCGAAGGCGGCAACCTGGCTCATGACTGACGCTGAGGCGCGAAAGCGTGGGGAGCAAACAGGATTAGATACCCCGGTA
+
GGGGGGGGGGGGGGGGGGGGGGGGGGGGGGGGGGGGGGGGGGGGGGGGGGGGGGGGGGGGGGGGGGGGGGGGGGGGGGGGGGGGGGGGGGGGGGGGGGGGGGGGGGGGGGGGGGGGGGGGGBDFEFEFGGGGGGGGDGGDFGGGGGGGGGGGGGGGGGEFGGGGGGEGGGDGGG7FGFGGGGGGGFECFGDGGG5CEGGF5CGGGF>FCGGGGEEEDFGGGGGGGGGGGFFFGG>1:5<<
@M00200:207:000000000-ALC1F:1:2115:25780:9012 1:N:0:5
ATTGGGTTTAAAGCGAGCGCAGGTGGTTTAATAAGTCTGATGTAAAAGGCAGTGGCTCAACCATTGTGTGCATTGGAAACTGTTAGACTTGAGTGCAGTAGAGGAGAGTGGAATTCCATGTGTAGCGGTGAAATGCGTAGATATATGGAGGAACACCGGTGGCGAAAGCGGCTCTCTGGACTGTAACTGACACTGAGGCTCGAAAGCGTGGGTAGCAAACAGGATTAGATACCCTTGTA
+
GGGGGGGGGGGGGGGGGGGGGGGGGGGGGGGGGGGGGGGGFGGGGGGGGGGGGGGGGGGGGGGGGGGGGGGGGGGGGGGGGGGGGGGGGGGGGGGGGGGGGFGGGGGDGGGGGGGGGGGGGB@EFGGGGGGGGGGFGGGGGGGGGGGFGGEGGGGGGGGEGGGGGGGGGGGGGGGGGGGGGGGFFGGGGGGGGGGGGGGGGEGGGG4:EEGGGGGGGCFEFCFGGGFDGFGGG?78-;C
@M00200:207:000000000-ALC1F:1:2115:20176:9613 1:N:0:5
ACTGGGTTTAAAGGGCGTGTAGGCGGTTTACACAGTCAGATGTGAAATCCCCGGGCTTAACCTGGGAGCTGCATTTGATACGTGTAGACTAGAGTGTGAGAGAGGGTTGTGGAATTCCCAGTGTAGAGGTGAAATTCGTAGATATTGGGAAGAACACCGGTGGCGAAGGCGGCAACCTGGCTCATGACTGACGCTGAGGCGCGAAAGCGTGGGGAGCAAACAGGATTAGATACCCGTGTA
+
GGGGGGGGGGGGGGGGGGGGGGGGGGGGGGGGGGGGGGGGFGGGGGGGGGGGGGGGGGGGGGGGGGGGGGGGGGGGGGGGGGGGGGGGGGGGGGGGGGGGGGGGGGGGGGGGGGGGGGGGG:@FGGGGGGGGGGGGGGGGGGFGGGGGGGGGGGGGGGGGGGGGGGGGGGGGGGGGGGGGGGGGGGGGGGGGGGGGGGGGGGGGGFBFGGGGGGGGGGGGGFFGGGGC4=FFFG:/2*9D
@M00200:207:000000000-ALC1F:1:2115:4189:12009 1:N:0:5
ATTGGGTTTAAAGGGAACGCAGGCGGTCTTTTAAGTCTGATGTGAAAGCCTTCGGCTTAACCGAAGTCGGGCATTGGAAACTGGGAGACTTGAGTGCAGAAGAGGAGAGTGGAACTCCATGTGTAGCGGTGAAATGCGTAGATATATGGAAGAACACCAGTGGCGAAAGCGGCTCTCTGGTCTGTAACTGACGCTGAGGTTCGAAAGCGTGGGTAGCAAACAGGATTAGATACCCCAGTA
+
EEGGGGGGGGCDEFGCFDGGGGGGGGG:CFGGGDFGGGEGCFFFGGGG8FFG<FFGGG@FGFC:@@FFGGGGGGGFGGGGGGGGGEFCGGGGGGGFFGEGFFGGGFCGGEFGGGEGGGFGE,,C@FGEGFEFGGGGFGFF>FFFECEFGFFGGGGFGGGFFGGGCC>FEGGGGCCFGGGGGCFDDDGEGGGGGGGDEGC:EGGCF<88CGEEGGG=79+3;;CFFFDGG8DGGGF--19>
@M00200:207:000000000-ALC1F:1:2115:19481:15003 1:N:0:5
ACTGGGTTTAAAGGGAACGCAGGCGGTCTTTTAAGTCTGATGTGAAAGCCTTCGGCTTAACCGAAGTCGGGCATTGGAAACTGGGAGACTTGAGTGCAGAAGAGGAGAGTGGAACTCCATGTGTAGCGGTGAAATGCGTAGATATATGGAAGAACACCAGTGGCGAAAGCGGCTCTCTGGTCTGTAACTGACGCTGAGGTTCGAAAGCGTGGGTAGCAAACAGGATTAGATACCCCCGTA
+
GGGGGGGGGGGGGGGGGGGGGGGGGGGGGGGGGGGFGGGGFFGGGGGGGGGGGGGGGGGGGGGGGGGGGGGGGGGFGGGGGGFGGGGGGGGGGGGGGGGGGGGGGGGGGGGGGGGGGGGGF59CEGGGGGGGGGGGGGGGGGFGGGGGGGGGGGGGGGGGGGGGGGGGG@FGGGGGGGGGGGGGGGFFGGGFGGGGGGGGGCEFF=>8EGGGGGGGGGGGGGGGGFFGGFGGGGB-29CD
@M00200:207:000000000-ALC1F:1:2115:7857:16240 1:N:0:5
ACTGGGTTTAAAGGGAACGCAGGCGGTCTTTTAAGTCTGATGTGAAAGCCTTCGGCTTAACCGAAGTCGGGCATTGGAAACTGGGAGACTTGAGTGCAGAAGAGGAGAGTGGAACTCCATGTGTAGCGGTGAAATGCGTAGATATATGGAAGAACACCAGTGGCGAAAGCGGCTCTCTGGTCTGTAACTGACGCTGAGGCTCGAAAGCGTGGGTAGCAAACAGGATTAGATACCCCAGTA
+
GGGGGGGGGGGGGEEGGFGDGEGGGGGGGGGGGGGGGGGGDGGFGGFFGGGGFFEGGEFGGGGCCCFGGGDGGGCFGGGGGGGGGFGGGF<?FFFFGFGGGCFGGCFFGGGGGGGGGGFGD,@EEFDECFFGGGGGGEGGGGGGGGGGGGGGGGGGGGGGGGFGBEGGGGG7FECCEGGGFGGGCFGFGGGGGGGCE:*B;FEGG*:@CEGGGGGGGFCGGFCCD+7>GFFFGG3--/9C
@M00200:207:000000000-ALC1F:1:2115:14224:19846 1:N:0:5
ATTGGGTTTAAAGGGCGTGTAGGCGGTTTACACAGTCAGATGTGAAATCCCCGGGCTTAACCTGGGAGCTGCATTTGATACGTGTAGACTAGAGTGTGAGAGAGGGTTGTGGAATTCCCAGTGTAGAGGTGAAATTCGTAGATATTGGGAAGAACACCGGTGGCGAAGGCGGCAACCTGGCTCATGACTGACGCTGAGGCGCGAAAGCGTGGGGAGCAAACAGGATTAGATACCCGAGTA
+
GGGGGGGGGGGGGGGGGFGGGGGGGGEGGGGGGGGGGGGGGGGGG<FGGGGGGGGGGGFGGGGGGGGGGGGGGGGGGGGGGGGGFGGFGGGGGGGFFGGGGGGGGGGGGGGGGGGGGGGGG4@FFGGGGGGGGGGGGGGFE@9EFGGG?FGGGGGGGGEGGGGGGGGGGGGGGGGGFGGFDGGF?=CBFGGGGGGGGGGCEEGGG=5@E8CEGE7E=GGDCCFFCE7*9@DGFF:1*9CG
@M00200:207:000000000-ALC1F:1:2115:18135:22435 1:N:0:5
ATTGGGTTTAAAGCGAGCGCAGGCGGTTTTTTAGGTCTGATGTGAAAGCCTTCGGCTTAACCGGAGAAGGGCATCGGAAACCGGGAGACTTGAGTGCAGAAGAGGACAGTGGAACTCCATGGGTAGCGGTGAAATGCGTAGATATATGGAAGAACACCAGTGGCGAAGGCGGCTGTCTGGTCTGTAACTGACGCTGAGGCTCGAAAGCATGGGTAGCGAACAGGATTAGATACCCGAGTA
+
FFGGGGGGGGGGGGGGGGGGGGGGGGCGGFGGGGGGGGGGCFGCGGGGGGFFEGGGGGGGGGGD:C:<EGEG<F<FEGG7,,>@FGGDFGCB9FFFGFEGCGFGFGFEFFGGG9F<BD8?;,6:AFDF>F@GGA@FCFF<F:@<@=9FFF<>FF7FG:CFCGA@1>FECD>**4F<9?FC2598<EG???9?:55=CC>;**:EG:322CDGGC7:CEE587FD<6>6**:CGG7/*)10
@M00200:207:000000000-ALC1F:1:2116:21457:2394 1:N:0:5
ATTGGGTTTAAAGGGCGTGTAGGCGGTTTACACAGTCAGATGTGAAATCCCCGGGCTTAACCTGGGAGCTGCATTTGATACGTGTAGACTAGAGTGTGAGAGAGGGTTGTGGAATTCCCAGTGTAGAGGTGAAATTCGTAGATATTGGGAAGAACACCGGTGGCGAAGGCGGCAACCTGGCTCATGACTGACGCTGAGGCGCGAAAGCGTGGGGAGCAAACAGGATTAGATACACATGTACGAT
+
EEFGFGCFG<FDFFDGGEGGGCEF@FFFGGEEEC<CCFF<C@FEGCGGGGGFGDGGDFGFFGGGA@EFDGCGGFGGFFGGFGEFGGGGFFG=,ECD?FEEFGGGGDEFGGGGGCFFGGGGGEFGFG9FFFGGG9FGGFFFD7?EFGGGFCDF==FGG>CG>=FDE:@FCFGGGGEGCFEFGGGG9;2<>C:8>EEGGGFCGDCE5=CFGEEC=555CECG8CCCFFCFFFFG?+.).0CF*92,
@M00200:207:000000000-ALC1F:1:2116:7965:4608 1:N:0:5
ACTGGGTTTAAAGGGCGTGTAGGCGGTTTGTACAGTTAGATGTGAAATCCCCGGGCTTAACCTGGGAGCTGCATTTAATACGTGCAGACTAGAGTGTGAGAGAGGGTTGTGGAATTCCCAGTGTAGAGGTGAAATTCGTAGATATTGGGAAGAACACCGGTGGCGAAGGCGGCAACCTGGCTCATTACTGACGCTGAGGCGCGAAAGCGTGGGGAGCAAACAGGATTAGATACCCGAGTA
+
FGGGGGGGEGGGGGGGGFFGGGGGGGGGEGGGGGGGGGFGFFFGGGGGGGGGGGGGGGGFGFGGGGGGGGGGCFFGGGGGGGGGGGGGGGGGGFFFGGGGGG@FFGGGGGGGFFDEGGG?FC=FGGGGGGGGGGGFGGGGF7B<?DFGGDFCFFGGFCFEGGEF@FGGGGGGGGGGFGFGGGGGGGCFGGF?CEGGGGGGEGGGGGGGGGGGGGDEGF:FFFC5CGCFFFGGGG:049CG
@M00200:207:000000000-ALC1F:1:2116:21707:8888 1:N:0:5
ATTGGGTTTAAAGGGAACGCAGGCGGTCTTTTAAGTCTGATGTGAAAGCCTTCGGCTTAACCGAAGTCGGGCATTGGAAACTGGGAGACTTGAGTGCAGAAGAGGAGAGTGGAACTCCATGTGTAGCGGTGAAATGCGTAGATATATGGAAGAACACCAGTGGCGAAAGCGGCTCTCTGGTCTGTAACTGACGCTGAGGCTCGAAAGCGTGGGTAGCAAACAGGATTAGATACCCTGGTA
+
GGGGGGGGGGGGGGGGGGGGGGGGGGGGGGGGGGGGGGGGEGGGGGGGGGGGGGGGGGGGGGGGGGGGGGGGGFGGGGGGGGGGGGGGGGGGGGGGGGGGGGGGGGGGGGGGGGGGGGGGGGGGGGGGGGGGGGGGGGEGGGGGFGGGGGGGGGGGGGGGGGGGGGGGGGGGGGGGGGGGGGGGGGGGGGGGGGGGGGGGGGGGGGGGGGGGGGGGGGGGGGGGFGGGGFFGGC:).>FG
@M00200:207:000000000-ALC1F:1:2116:19729:13488 1:N:0:5
ATTGGGTGTAAAGGGCGTGTAGGCGGTTTACACAGTCAGATGTGAAATCCCCGGGCTTAACCTGGGAGCTGCATTTGATACGTGTAGACTAGAGTGTGAGAGAGGGTTGTGGAATTCCCAGTGTAGAGGTGAAATTCGTAGATATTGGGAAGAACACCGGTGGCGAAGGCGGCAACCTGGCTCATGACTGACGCTGAGGCGCGAAAGCGTGGGGAGCAAACAGGATTAGATACCCGTGTA
+
GGGGGGGGGGGGGGGGGGGGGGGGGGGGGGGGGGGGGGGGGGGGGGGGGGGGGGGGGGGGGGGGGGGGGGGGGGGGGGGGGGGGGGGGGGGGGGGGGGGGGGGGGGGGGGGGGGGGGGGGGGGGGGGGGGGGGGGGGGGGGGGGGGGGGGGGGGGGGGGGGGGGGGGGGGGGGGGGGGGGGGGGGGFGGGFFGGGGGGGGGGGGGGGGGGGGGGGGGGGGGGGFFFGGGFGGGG?(4>FG
@M00200:207:000000000-ALC1F:1:2116:1895:14804 1:N:0:5
ATTGGGTTTAAAGGGTGCGCAGGCGGTCTGTTAAGTTTGGTGTGAAAGCGTGGGGCTCAACCCCATACAGCATCGAATACTGGCAGACTAGAGTGCAGAAGAGGGTAATGGAACTCCATGTGTAGCGGTAAAATGCGTAGATATATGGAAGAACACCAGCGGCGAAGGCGGCTCTCTGGTCTGCAACTGACGCTGAGGCTCGAAAGCATGGGTAGCGAACAGGATTAGATACCCTAGTA
+
GGGGGGGGGGGGGGGGGGGGGGGGGGGGGGGGGGGGGGGGFFGGGGGGGGGGGGGGGGGGGGGGGGGGGGGGGGGGGGGGGGGGGGGGGGGGGGGGGGGGGGGGGGGGGGGDGGGGGGGGGGGGGGGGGGGGGGGGGGGGGGGGGGGGCGGGGGGGGGGGG7CGGGGGGGGGGGGGGGGGGGGGGGGGGGGDGGGGGGGGGGGGGGGGGGGGGGGGCEGGGGFGGGGGGFGGG?4(3>C
@M00200:207:000000000-ALC1F:1:2116:25024:15943 1:N:0:5
ATTGGGTTTAAAGGGAACGCAGGCGGTCTTTTAAGTCTGATGTGAAAGCCTTCGGCTTAACCGAAGTCGGGCATTGGAAACTGGGAGACTTGAGTGCAGAAGAGGAGAGTGGAACTCCATGTGTAGCGGTGAAATGCGTAGATATATGGAAGAACACCAGTGGCGAAAGCGGCTCTCTGGTCTGTAACTGACGCTGAGGCTCGAAAGCGTGGGTAGCAAACAGGATTAGATACCCGAGTA
+
GGGGGGGGGGGGGGGGGGGGGGGGGGFGGGGGGGGGCAFGCFGGGGGCFFE@EFGGGCGGG,CF:FGG@@CGGGGG?FFGGGGGDFGCGGDFGGGGGGGGGGGGGGGGEGGGGGGGGG<<FFGGGGGGGGGGGGGGGGGGGG,EF?@FGGGGGGGGGGGGGGGGGGGCGGG7FGGGGGGGFGGGGGGGGGGGGGGGGGGGGGG8EEGGGGGGGGGDGGGGGGGGGGGGGFGGGG:(,9FG
@M00200:207:000000000-ALC1F:1:2116:24017:16486 1:N:0:5
ATTGGGTATAAAGGGAACGCAGGCGGTCTTTTAAGTCTGATGTGAAAGCCTTCGGCTTAACCGAAGTCGGGCATTGGAAACTGGGAGACTTGAGTGCAGAAGAGGAGAGTGGAACTCCATGTGTAGCGGTGAAATGCGTAGATATATGGAAGAACACCAGTGGCGAAAGCGGCTCTCTGGTCTGTAACTGACGCTGAGGTTCGAAAGCGTGGGTAGCAAACAGGATTAGATACCCATGTA
+
GGGGGGGGGGFGGGGGGGGGGGGGGGGGGGGGGGGGGGGGGGGGGGGGGGGGGGGGGGGGGGGGGGGGGGGGGGGGGGGGGGGGGGGGGGGGGGGGGGGGGGGGGGGGGGGGGGGGGGGGGGGGGGGGGGGGGGGGGGGGGGGGGGGGGGGGGGGGGGGGGGGGGGGGGGGGGGGGGGGGGGGGGGGGGGGGGGGGGGGGGGGGGGGGGGGGGGGGGGGFGGGGGGGFEFGFGG=)4>FG
@M00200:207:000000000-ALC1F:1:2116:19849:18374 1:N:0:5
ATTGGGCATAAAGGGCGTGTAGGCGGTTTACACAGTCAGATGTGAAATCCCCGGGCTTAACCTGGGAGCTGCATTTGATACGTGTAGACTAGAGTGTGAGAGAGGGTTGTGGAATTCCCAGTGTAGAGGTGAAATTCGTAGATATTGGGAAGAACACCGGTGGCGAAGGCGGCAACCTGGCTCATGACTGACGCTGAGGCGCGAAAGCGTGGGGAGCAAACAGGATTAGATACCCATGTA
+
GGGGGGGGGGGGGGGGGGGGGGGGGGGGGGGGGGGGGGGGGGGGGGGGGGGGGGGGGGGGGGGGGGGGGGGGGGGGGGGGGGFGGGGGGGGGGGGGGGGGGGGGGGGGGGGGGGGGGGGGGGGGGGGGGGGGGGGGGGGGGFGGGGGGGGGGGGGGGGGGGGGGGGGGGGGGGGGGGGGGGGGGGGECEFGGGGGGGGGGGGGEGGGGG>EGGGGGGGGGGGGGGGGGGFGGGG2)49CF
@M00200:207:000000000-ALC1F:1:2116:23515:18950 1:N:0:5
ATTGGGTATAAAGGGCGTGTAGGCGGTTTACACAGTCAGATGTGAAATCCCCGGGCTTAACCTGGGAGCTGCATTTGATACGTGTAGACTAGAGTGTGAGAGAGGGTTGTGGAATTCCCAGTGTAGAGGTGAAATTCGTAGATATTGGGAAGAACACCGGTGGCGAAGGCGGCAACCTGGCTCATGACTGACGCTGAGGCGCGAAAGCGTGGGGAGCAAACAGGATTAGATACCCGCGTA
+
GGGGGGGGGGGGGGGGGGGGGGGGGGGGGGGGGGGGGGGGGGGGGGGGGGGGGGGGGGGGGGGGGGGGGGGGGGGGGGGGGGGGGGGGGGGGGGGGGGGGGGGGGGGGGGGGGGGGGGGGGGGGGGGGGGGGGGGGGGGGGGGGGGGGGGGGGGGGGGGGGGGGGGGGDGGGGGGGCFGGGGGGGGFCFGGGGGCGGFGGGGGGGGGGGGGGGGGGDGGGGGGGGGGGGFGGGG?(4CGG
@M00200:207:000000000-ALC1F:1:2116:17199:19606 1:N:0:5
ATTGGGTTTAAAGGGCGTGTAGGCGGTTTACACAGTCAGATGTGAAATCCCCGGGCTTAACCTGGGAGCTGCATTTGATACGTGTAGACTAGAGTGTGAGAGAGGGTTGTGGAATTCCCAGTGTAGAGGTGAAATTCGTAGATATTGGGAAGAACACCGGTGGCGAAGGCGGCAACCTGGCTCATGACTGACGCTGAGGCGCGAAAGCGTGGGGAGCAAACAGGATTAGATACCCGAGTA
+
GGGGGGGFGGGGGGGGGGGGGGGGGGGGGGGGGGGGGGGGDFGGGGGGGGGGGGGGGGGGG<EFGGGGGGGGGGGGGGGGGGCGGGGGGGGGGGGGGGGGGGGGGGGGGGGGGGGGGGGGFFFGGGGGGGGGGGGGDFGGGGGGGGGGGGGGGEGGGGGGGGGGGGDGGGGGGGGGFGGGGGGGGGFC9BFFGGGGGGGGGEGEEEGFGEEGGDEGGFGGGCCFGGGGGFGGFF444DDD
@M00200:207:000000000-ALC1F:1:2116:20776:19790 1:N:0:5
ATTGGGTTTAAAGAGCTCGTAGGCGGTTCGTCGCGTCGGCTGTGAAAACCCGGAGCTCAACTCCGGGCCTGCAGTCGATACGGGCGGACTTGAGTGTTGCAGGGGAGACTGGAATTCCTGGTGTAGCGGTGAAATGCGCAGATATCAGGAGGAACACCGGTGGCGAAGGCGGGTCTCTGGGCAACTACTGACGCTGAGGAGCGAAAGCGTGGGGAGCGAACAGGATTAGATACCCGCGTA
+
GGGGGGGGGGGGGGGGGGGGGGGGGGGGGGGGGGGGGGGGEFFGGGGGGGGGGGGGGGGGGFCFGEGGGGGGGGGGGGGGGGGGGGEGGGGGGGGGGGGGGGGGGGGGGGGGFGGGGGGGGGGGFGGGDFGGGGGGGGGGGGGGGCFGGGGGEGGGGGGGGGGGGGGGGGGGGGGGGGGGGFGGGGGGGGGGGGGGDGGGGGGGGGGGGGGGCEGGGGEGCDGGGF7CGFGGGG0(4999
@M00200:207:000000000-ALC1F:1:2116:8965:20804 1:N:0:5
ATTGGGCTTAAAGCGCGTGTAGGTTGATATTTAAGTCGGATGTGAAAGCCCCAAGCTCAACTTGGGAACTGCATCCGATACTGGATATCTAGAGTATGGTAGAGGGAAGTGGAATTTCCGGTGTAGCGGTGAAATGCGTAGATATCGGAAGGAACATCAGTGGCGAAGGCGACTTCCTGGACCAATACTGACACTGAGACGCGAAAGCGTGGGGAGCAAACAGGATTAGATACCCAGGTA
+
GGGGGGGGGGGGGGGGGFGGGGGGGGGGGGGGGGGGGGGGFFGGGGGGGGGGGGFGGGGGGGGGGGGGGGGGGGGGGGGGGGGGGGGGGGGGGGGGGGGEGGGGGGGGGGGGGGGGGGGGGGGGGGGGGGGGGGGGGGGGGGGGGGGGGGGGGGGGGGGGGGGGGGGGGGGGGGGGGGGGGGGGGFGGGGGGGGGGGGGGGGGGGGGGGGGGGGGEGGGG=<C<GFGGGFGGGG?.4CFG
@M00200:207:000000000-ALC1F:1:2116:8327:23991 1:N:0:5
ATTGGGTTTAAAGGGAGCGCAGGCGGACCGGCAAGTTGGAAGTGAAAACTATGGGCTCAACCCATAAACTGCTTTCAAAACTGCTGGCCTTGAGTAGTGCAGAGGTAGGCGGAATTCCCGGTGTAGCGGTGGAATGCGTAGATATCGGGAGGAACACCAGTGGCGAAGGCGGCTTTCTGGACTGTTACTGACACTGAGGCACGAAAGTGTGGGGAGCGAACAGGATTAGATACCCGCGTA
+
GGGGGG@FCGGGGGGGGFGGGGGGGGGGGGGGGGGGGGGGGFGGGGGGGGGGGGGGGGGFG<FGGGGGGGGFGGFGGGGGGGGGGGGGGGGGGEFGGGGGGGFGGFGGGFGGGGGGGGGGDFGEFGGGGGGEGGFFEGGEEEFGDGEGGGGGGGGGGCGFGGFFGGDGGGGGDGGGGGGGFFFGGGGGGGD7EECFC8CCEEEG:EECF@EGGG5CCEGGGDGGGGGGGFF=?C4,,99D
@M00200:207:000000000-ALC1F:1:2117:22841:3323 1:N:0:5
ATTGGGTATAAAGGGCGTGTAGGCGGTTTACACAGTCAGATGTGAAATCCCCGGGCTTAACCTGGGAGCTGCATTTGATACGTGTAGACTAGAGTGTGAGAGAGGGTTGTGGAATTCCCAGTGTAGAGGTGAAATTCGTAGATATTGGGAAGAACACCGGTGGCGAAGGCGGCAACCTGGCTCATGACTGACGCTGAGGCGCGAAAGCGTGGGGAGCAAACAGGATTAGATACCCGAGTA
+
GGGGGGGGGGGGGGGGGGGGGGGGGGGGGGGGGGGGGGGGGGGGGGGGGGGGGGGGGGGGG@BFGCGGGGGGGGGGGGGGGGGGGGGGFGGGGGFGGGGGGGGGGGGGGGGGGGGGGEFGGGGGGGGGGGGGGGGGGGGGGGGGGGGGGGGGGGGGGGGGGGGGGGGGGGGGGDEGGGGGGGGGGGGCGGGGGGGGGGGGGGGGGGGGGGGGGGGGGGGFGGGGGGGGGGGGGG?(4CFF
@M00200:207:000000000-ALC1F:1:2117:25663:9291 1:N:0:5
ACTGGGTGTAAAGCGAGCGCAGGTGGTTTAATAAGTCTGATGTAAAAGGCAGTGGCTCAACTATTGTGTGCATTGGAAACTGTTAGACTTGAGTGCAGTAGAGGAGAGTGGAATTCCATGTGTAGCGGTGAAATGCGTAGATATATGGAGGAACACCGGTGGCGAAAGCGGCTCTCTGGACTGTAACTGACACTGAGGCTCGAAAGCGTGGGTAGCAAACAGGATTAGATACCCCTGTA
+
GFGGGGGGGGGGGFGGGGGGGGGDGGGGGGGGGFGGGGGGFGGFFGGGGGGGGGGGGGGGG,BFGGGFGGGGGGGGGFGGGGGGGGGG,FFGGGGGFGGGGFGGGGFFGGGGGGGGDFADGGGGGGGGGGGGGGGGDGGGGGGGGGGGFGGDGGGGGGGGGGGGGGGGGGGGGGGGGGGCGGGGGFGGGGGGGGGGGGDCGGGGGGFGGDGGGGGGGGFGGGFFFGGGDFFGFF=,6CF
@M00200:207:000000000-ALC1F:1:2117:20628:10123 1:N:0:5
ATTGGGTATAAAGGGCGTGTAGGCGGTTTACACAGTCAGATGTGAAATCCCCGGGCTTAACCTGGGAGCTGCATTTGATACGTGTAGACTAGAGTGTGAGAGAGGGTTGTGGAATTCCCAGTGTAGAGGTGAAATTCGTAGATATTGGGAAGAACACCGGTGGCGAAGGCGGCAACCTGGCTCATGACTGACGCTGAGGCGCGAAAGCGTGGGGAGCAAACAGGATTAGATACCCCGGTA
+
GGGGGGGGGGGGGGGGGGGGGGGGGGGGGGGGGGGGGGGGGGGGGGGGGFGGGGGGGGGGG,CFGGGGGGGGGGGGGGGGGGGGGGGGFGGGGGGGGGGGGGGGGGGGGGGGGGGGGGGGGFGGGGGGGGGGGGGGGGGGGGGGGGGGGGGGGGGGGGGGGGGGGGGGGGGGGGGGGGGGGGGGGGFFGGGGGGGGGGGGGGGGGGGGGGGGEGGGGGGGGGGGGGFGGGGGGGF-4CGG
@M00200:207:000000000-ALC1F:1:2117:17345:10979 1:N:0:5
ACTGGGTATAAAGGGAACGCAGGCGGTCTTTTAAGTCTGATGTGAAAGCCTTCGGCTTAACCGAAGTCGGGCATTGGAAACTGGGAGACTTGAGTGCAGAAGAGGAGAGTGGAACTCCATGTGTAGCGGTGAAATGCGTAGATATATGGAAGAACACCAGTGGCGAAAGCGGCTCTCTGGTCTGTAACTGACGCTGAGGTTCGAAAGCGTGGGTAGCAAACAGGATTAGATACCCTAGTA
+
GGGGGGGGGGGGGGGGGGGGGGGGGGGGGGGGGGGGGGGGGGGGGGGGGGGGGGGGGGGGGGFGGGGGGGGGGGGGGGGGGGGGGGGGFGGGGGGGGGGGGGGGGGGGGGGGGGGGGGGGGGGGGGGGGGGGGGGGGGGGGGGGGGGGGGGGGGGGGGGGGGGGGGGGGGGGGGGGGGGGGGGGGGGGGGGGGGGGGGGGGGGGGGGGGGGGGGGGGGFGGGGGGGGGGGGGGG;28CGG
@M00200:207:000000000-ALC1F:1:2117:3707:11185 1:N:0:5
ATTGGGTTTAAAGGGCGTGTAGGCGGTTTACACAGTCAGATGTGAAATCCCCGGGCTTAACATGGGAGCTGCATTTGATACGTGTAGACTAGAGTGTGAGAGAGGGTTGTGGAATTCCCAGTGTAGAGGTGAAATTCGTAGATATTGGGAAGAACACCGGTGGCGAAGGCGGCAACCTGGCTCATGACTGACGCTGAGGCGCGAAAGCGTGGGGAGCAAACAGGATTAGATACCCACGTACGAT
+
GGDFGGCGD<FGGGDGGGGGGGGGGGGEGGGGGGGGGGGGFGGGGGGGGGGGEGGGGGCFG,CFFGFFGGGGGGGGFGGFGGGGGGGGFGCGGGFFGGGFFGGGGGBFGGGGGFFGFGGGGGFFFGGGGGGGF9F9FGGGGGG<FGGGGFFGGGGGGGGGFGGDGG@FGGGGGGGFEGFFGGGGGGFC;FEGGGCGEGGFEGGGGEGGGCEGEEGGDGFFGGGG7FGGGFFFFG>)->DF*92-
@M00200:207:000000000-ALC1F:1:2117:15635:11418 1:N:0:5
ATTGGGTGTAAAGCGCGCGTAGGTGGTTTGTTAAGTTGGATGTGAAATCCCCGGGCTCAACGTGGGAACTGCATTCAAAACTGACTGACTAGAGTATGGTAGAGGGTGGTGGAATTTCCTGTGTAGCGGTGAAATGCGTAGATATAGGAAGGAACACCAGTGGCGAAGGCGACCACCTGGACTGATACTGACACTGAGGTGCGAAAGCGTGGGGAGCAAACAGGATTAGATACCCAGGTA
+
GGGGGGGGGGGGGGGGGGGGGGGGGGFGGGFGGGGGGGGGGGGGGGGGGGGGGGGGGGGGG6BFFGGGGGGGGGGGGGGGGGGGGGGGCFGGGGGFGGGGGGGG?FGGGGGGFGGGGGGFGGGGGGGGGGGGGGGGGGGGGDGGGGGGGGGGGGGGGGGGGGGGGGGGGGGGGGGGGGGGGGGGGGGGGGGGGGGGGGGGGGGGGGGGGGGGGGGGGGGGGGGGGGGGGGGGGG856CGG
@M00200:207:000000000-ALC1F:1:2117:21948:12265 1:N:0:5
ATTGGGTTTAAAGGGAACGCAGGCGGTCTTTTAAGTCTGATGTGAAAGCCTTCGGCTTAACCGAAGTCGGGCATTGGAAACTGGGAGACTTGAGTGCAGAAGAGGAGAGTGGAACTCCATGTGTAGCGGTGAAATGCGTAGATATATGGAAGAACACCAGTGGCGAAAGCGGCTCTCTGGTCTGTAACTGACGCTGAGGCTCGAAAGCGTGGGTAGCAAACAGGATTAGATACCCGAGTA
+
GGGGGGGGGGGGGGGGGGGGGGGGGGGGGGGGGGGGGGGGGGGGGGGGGGGGGGGGGGGGG9FFGGGGGGGGGGGGGGGGGGGGGGGGGGGGGGGGGGGGGGGGGGGGGGGGGGGGGGGGGGGGGGGGGGGGGGGGGGGGGGGGGGGGGGGGGGGGGEGGGGGGGGGGGGGGGGGGGGGGGGGGGGGGGGGGGGGGEGGGGGGGGGGGGGEDGCFGGGGGGGGGGGGGGGGGGG?(47FF
@M00200:207:000000000-ALC1F:1:2118:12529:9626 1:N:0:5
ACTGGGCTTAAAGGGCGTGTAGGCGGTTTACACAGTCAGATGTGAAATCCCCGGGCTTAACCTGGGAGCTGCATTTGATACGTGTAGACTAGAGTGTGAGAGAGGGTTGTGGAATTCCCAGTGTAGAGGTGAAATTCGTAGATATTGGGAAGAACACCGGTGGCGAAGGCGGCAACCTGGCTCATGACTGACGCTGAGGCGCGAAAGCGTGGAGAGCAAACAGGATGAGATACCCGAGTA
+
GGGGGGFGGGGGGGGGGGGGGGGGGGGGGGGGGGGGGGGGGGGGGFGGGGGGGDGGGGGGGEFGGGGGGGGGGGGGGGGGGGGGGGGGGGGGGGGGGGGGGGGGGGGGGGGGGGGGGGGGGGGGGGFFFGGGGGGGGGGFFGGGGGGCFGGGGFGGGGGGGGGGGGGGGGGGGGGGGGGFGGGGGGFFGGGGGGGGGGGGGGGGGGGGGGGG*.3:FFFFGDFFG7,(0>FCCFFGG(;>
@M00200:207:000000000-ALC1F:1:2118:9590:10219 1:N:0:5
ATTGGGTGTAAAGGGCGTGTAGGCGGTTTACACAGTCAGATGTGAAATCCCCGGGCTTAACGTGGGAGCTGCATTTGATACGTGTAGACTAGAGTGTGAGAGAGGGTTGTGGAATTCCCAGTGTAGAGGTGAAATTCGTAGATATTGGGAAGAACACCGGTGGCGAAGGCGGCAACCTGGCTCATGACTGACGCTGAGGCGCGAAAGCGTGGAGAGCAAACAGGATCAGATACCCGTCTA
+
GGGGGGGGGGGGGGGGGGGGGGGGGGGGGGGGGGGGGGGGGGGGGGGGGGGGGGGGGGGGG,BFGGFGGGGGGGGGGGGGGGGGGGGGGGGGGGGGGGGGGGGGGGGGGGGGGGGGGGGGGGGGGGGGGGGGGGGGGGGGGGGGGGGGGGGGGGGGGGGGGGGGGGGGGGGGGGGGGGGGGGGGGGGGGGGGGGGGGGGGGGGGGGGGGGGG*.<>FGGGGGGGG7(4=DDFGGGGG(21
@M00200:207:000000000-ALC1F:1:2118:27095:11018 1:N:0:5
ACTGGGTTTAAAGGGCGTGTAGGCGGTTTACACAGTCAGATGTGAAATCCCCGGGCTTAACCTGGGAGCTGCATTTGATACGTGTAGACTAGAGTGTGAGAGAGGGTTGTGGAATTCCCAGTGTAGAGGTGAAATTCGTAGATATTGGGAAGAACACCGGTGGCGAAGGCGGCAACCTGGCTCATGACTGACGCTGAGGCGCGAAAGCGTGGAGAGCAAACAGGATTAGATACCCGTGTA
+
GGGGGGGGGGGGGGGGGGGGGGGGGGGGGGGGGGGGGGGGGGGGGGGGGGGGGGGGGGGGG6CFGGFFGDGGGGGGGGGGFGFFGFGGGGGGGGFGFFGGGFFGGGGGGGGGGGGGGCFFGGGGGGGGGGGGGGGGGGGGGGGGGFFGGGGGGGGFFGGGGGGGGGGGGGGGGGGGGGGGDEGFGGGFEFGGGGGGGFGGGCECGGGGG8CC/.<E:EGGCFGGG?)5CGGGGGGGG(22
@M00200:207:000000000-ALC1F:1:2118:10987:11198 1:N:0:5
ATTGGGTATAAAGGGCGCGTAGGTGGTTTGATAAGGGTGTGGTGAAAGTCCGGGGCTCAACCCCGGATCTGCCGTGCCGACTGTCAAACTCGAGGACTGTAGAGGCAGACGGAATTCCGGGTGTAGCGGTGGAATGCGTAGAGATCCGGAGGAAGACCGGTGGCGAAGGCGGTCTGCTGGGCAGTTTCTGACACTGAGGCGCGACAGCGTGGTGAGCAAACAGGATCAGATACCCTCGTA
+
GGGGGGGGGGGGGGGGGGGFGGGGGGGGGGGGGGGGGFGGGGGGGGGGGGGGGGGGGGGGGC@GGGGGGGGGGGGGGGGGGGGGGGGGGGGGGGGGGGGGGGGGGGGGGGGGGGGGGGGGGGGGGGGGGGGGGGGGGGGGGGGGGFGGGGGGGGGGGGGGGGGGGGGGGGGGGDGGGGGGGGGGFGGGGGGGGGGGGGGGGDGGGGGGGGGG*-<CCFFGGGGGG:3:GFGFGDGGC(;D
@M00200:207:000000000-ALC1F:1:2118:6866:13212 1:N:0:5
ATTGGGTATAAAGCGCGCGCAGGCGGTTTCTTAAGTCTGATGTGAAAGCCCACGGCTCAACTGTGGAGGGTCATTGGAAACTGGGGAACTTGAGTGCAGAAGAGAAAAGCGGAATTCCACGTGTAGCGGTGAAATGCGTAGAGATGTGGAGGAACACCAGTGGCGAAGGCGGCTTTTTGGTCTGTAACTGACGCTGAGGCGCGAAAGCGTGGTGAGCAAACAGGATCAGATACCCGTCTA
+
GGGGGGGGGGGGGGGGGGGGGGGGGGGGGGGGGGGGGGGGGGGGGGGGGGGGGGGGGGGGG,BEFGGGGGGGGGGGGGGGGGGGGGGGGGGGGGGGGGGGGGGGGGGGGGGGGGGGGGGGGGGGGGGGGGGGGGGGGGGGGGGGGGGGGGGGGGGGGGGGGGGGGGGGGGGGGGGGGGGGGGGGGGGGGGGGGGGGGGGGGGGGGGGGGGGG*-:5CFGGGGGGGB(4FGGGFGGGG(21
@M00200:207:000000000-ALC1F:1:2118:20365:16126 1:N:0:5
ACTGGGTGTAAAGGGTGCGCAGGCGGTCTGTTAAGTTTGGTGTGAAAGCGTGGGGCTCAACGCCATACAGCATCGAATACTGGCAGACTAGAGTGCAGAAGAGGGTAATGGAACTCCATGTGTAGCGGTAAAATGCGTAGATATGACGCAGAACTCCGATTGCGAAGGCAGCTTACCAAATCGCTACTGACGCTGAGGCACGAAAGCGTGGGCATCGAACAGGATTCGATACCCGTGCA
+
GFGGGGFGFGGAFGGGGGGGDGGEGGGCEFF<FGGCFGGGFFFGFGGGGGGGGDGEGGGGG@FGGGFGGGGGGGGGGGGGGGGGGE<FFGGDFFFGGGGGGGGGGGGGGGGGFGGGGGGGGGGAFGGGGGGGGGGGG@GDGGGGGGGGGGGGGGGGFGDGGGGGGGEEGGGGGEGGGFFGGGGGGGGGGGGGGGGGGGGGGGGGDGGGEC8>//7CECFGGGFFGB)4CFGEFCDCE61
@M00200:207:000000000-ALC1F:1:2118:18454:17879 1:N:0:5
ATTGGGTTTAAAGGGAGCGTAGATGGAATGGCAAGTCAGATGTGAAAGGCATGGGCTCAACGCGTGGACTGCATTTGAAACTGCCAGTCTGGAGTGTCGGAGGGGCAGGCAGAATTCCTGGTGTAGCGGTGAAATGCGTAGATATCAGGAGGAATACCGGTGGCGAAGGCGGCCTGCTGGACGATAACTGACATTGAGGCTCGAAAGCGTGGAGAGCAAACAGGATCAGATACCCGAGTA
+
GGGGGGGGGGGGGGGGGGGGGGGGGGGGGGGGGGGGGGGGGGGGGGGGGGGGGGGGGGGGG8@FGGGGGGGGGGGGGGGGGGGGGGGGGGGGGGGGGGGGGGGGGGGGGGGGGGGGGGGGGGGGGGGGGGGGGGGGGGGGGGGGGGGGGGGGGGGGGGGGGGGGGGGGGGGGGGGGGGGGGGGGGGGGGGGGGGGGGGGGGGGGGGGGGGGG*4<CFFGGGGGGG?08DGFFGG4CG(2>
@M00200:207:000000000-ALC1F:1:2118:21788:21353 1:N:0:5
ACTGGGCTTAAAGGGCGTGTAGGCGGTTTACACAGTCAGATGTGAAATCCCCGGGCTTAACCTGGGAGCTGCATTTGATACGTGTAGACTAGAGTGTGAGAGAGGGTTGTGGAATTCCCAGTGTAGAGGTGAAATTCGTAGATATTGGGAAGAACACCGGTGGCGAAGGCGGCAACCTGGCTCATGACTGACGCTGAGGCGCGAAAGCGTGGCGAGCAAACAGGATCAGATACCCGCGTA
+
GGGGGGGFGGGGGGGGGCGGGGGGGGGGGGGEGGGGGGGGFGGFGGGGGGGGGGGGGGGGGEF8EGF>FGFFFGGGGGGGFGGGGGGGGGGGGGGGFGGFFGGGGGGGGGGGGFGGGGFDEFFGGGGGGGGGGGGEFFGGGEGGGGGGGGGGGGGGGGGDFGGGGGGCGFECEGEG@EGFGGGFGDF8EGGGGDCECGGFGGGGGGGGGGEG*-2>EGGGGFGGC:(49=:EGGFDE(2C
@M00200:207:000000000-ALC1F:1:2118:10475:21923 1:N:0:5
ATTGGGTTTAAAGGGAGCGTAGGCGGGAAGCCAAGTCAGCTGTGAAAACTACGGGCTTAACCTGTAGACTGCAGTTGAAACTGGTTTTCTTGAGTGAAGTAGAGGTTGGCGGAATTCCGAGTGTAGCGGTGAAATGCGTAGATATTCGGAGGAACACCGGTGGCGAAGGCGGCCAACTGGGCTTTAACTGACGCTGAGGCTCGAAAGTGTGGAGAGCAAACAGGATCAGATACCCCAGTA
+
GGGGGGGGGGGGGGGGGGGGGGGGGGGGGGGGGGGGGGGGGGGGGGGGGGGGGGGGGGGGGCFGGGGGGGGGGGGGGGGGGGGGGGGGGGGGGGGGGFGGGGGGGGGGGGGGGGGGGGGGGGGGGGGGGGGGGGGGGGGGGGGGDGGFGGGDEGGGGGDEGGGGGDGGGGGGGGGGGGGGGGGGGGGGGGGGDGGGGGGGFGGGGGDFGGGD0.2:FGGGG<ECC:(4DCCFGFFGC,<?
@M00200:207:000000000-ALC1F:1:2119:7168:3583 1:N:0:5
ATTGGGTGTAAAGGGAGCGCAGGCGGTGCGGCAAGTCTGATGTGAAAGCCCGGGGCTCAACGCCGTCCTGCCGTTGAAACTGACGAGCTGGAGTGCGACAGAGGAATGCGGAATGCGAGGTGTAGCGGTGAAATGCATAGATATCACGAAGAACTCCGATTGCGAAGGCAGCTCACGGGAGCGCAACTGACGCTGAAGCTCGAAAGTGCGGGTATCGAACAGGATTAGATACCCCAGTA
+
GGGGGGFGGGGGGGGGGGGGGGGGGGGGGGGGGGGFFGGFGGGGGGGGFEFGGGEGGGGGG6CFGGGGGGGGGGGGGGGFGEGGGGGGGGGGGGGFGGGGGGGGGGGGGGGGGGGGGEGGGGGGGGGGGGGGGGGGGGGGGGGGGGGGGFGGGGGGGGGGGGGGGGGGGGGGGGGGGGGGGGGGGGGGGGGDGGGGGG6?GGGGGGGGGGGG:-AEEGGGGGFFGGGGGGGGGEGGDGG
@M00200:207:000000000-ALC1F:1:2119:25152:3802 1:N:0:5
ATTGGGTGTAAAGGGCGCGTAGGTGGCCTTCTAAGTCGAACGTGAAATCCCTGGGCTCAACCCAGGAACTGCGTCCGAGACTGGGAGGCTTGAATCCGGGAGAGGGATGCGGAATTCCAGGTGTAGCGGTGAAATGCGTAGATATCTGGAGGAACACCGGTGGCGAAGGCGGCATCCTGGACCGGGATTGACACTGAGGCGCGAAAGCCAGGTGAGCAAACGGGATTAGATACCCGAGTA
+
GGGGGGGGGGGGGGGGGGGGGGGGGGGGGGGGGGGGGGGGGGGGGGGGGGGGGGGGGGGGG9BFFFGGGGGGGGGGGGGGGGGGGGGGGGGGGGGGGGGGCFGGGGGGGGGGGGGGGGGGGGGGGGGGGGGGGGGGGGGGGGGGGGGGGGGGGFGGGGGGGGGGGGGGGGGGGGGGGGGGGGGGGGGGGGEFFGGGGGGGGGGGGGGCFGGG+.3:CFFGGGGGCG6C?FGGGGGGGGGD
@M00200:207:000000000-ALC1F:1:2119:18371:7270 1:N:0:5
ACTGGGTTTAAAGCGAGCGCAGGTGGTTTATTAAGCCTGGTGTAAAAGGCAGTGGCTCAACTATTGTATGCATTGGAAACTGGTAGACTTGAGTGCAGGAGAGGAGAGTGGAATTCCATGTGTAGCGGTGAAATGCGTAGATATATGGAGGAACACCGGTGGCGAAAGCGGCTCTCTGGCCTGTAACTGACACTGAGGCTCGAAAGCGTGGGGAGCAAACAGGATTAGATACCCTGGTA
+
EGC-CEF-@FCEEGGG7E+F7+CE,9BC,CE<EF@,,E@FF6;CE,E,8E,89,:C,,@<<,:F@FGEGGGA,<FFGCA@CCAFFFEFFEDA@F,E<FG,C@::4=,BCF<<CF,CF,CFF<FFEBFDEG+CE<EGG::::FAGF,EECE7=FFFGFCCE@@>C+6=>EEDGGGGGGGGGGGGGGGGFG9DFGFGFFG5>FGGFGGGD;:*/*,17C*+*;;;5ED+0++:98+;6<C7
@M00200:207:000000000-ALC1F:1:2119:5383:8125 1:N:0:5
ACTGGGTTTAAAGGGCGTGTAGGCGGTTTACACAGTCAGATGTGAAATCCCCGGGCTTAACGTGGGAGCTGCATTTGATACGTGTAGACTAGAGTGTGAGAGAGGGTTGTGGAATTCCCAGTGTAGAGGTGAAATTCGTAGATATTGGGAAGAACACCGGTGGCGAAGGCGGCAACCTGGCTCATGACTGACGCTGAGGCGCGAAAGCGTGGTGAGCAAACAGGATTAGATACCCTAGTA
+
GGGGGCFE;EGGFGGGGGGGGGGGGGGGGGGGGGGGGGGGDGFGGGGGGGGGGGGGGGGGG,EFEEGGGGGGGGGGGGGGGGFGGGGGGGGGFFGGFGGGGGGGGGEGGGGGGAFGGGEGGFFGGFGGGGGGGGGGGGGGGEGGGGGGGGGEGGGGGGDGGEGGGGGGGGGGGGGGGGGGFGGGGGE?;FGGGGDEEDGGGGGEEGGF=:CD2-2:CFGGFFGGFFGF?FFGGGGGFGGF
@M00200:207:000000000-ALC1F:1:2119:2225:9508 1:N:0:5
ATTGGGTATAAAGGGCGTGTAGGCGGTTTACACAGTCAGATGTGAAATCCCCGGGCTTAACCTGGGAGCTGCATTTGATACGTGTAGACTAGAGTGTGAGAGAGGGTTGTGGAATTCCCAGTGTAGAGGTGAAATTCGTAGATATTGGGAAGAACACCGGTGGCGAAGGCGGCAACCTGGCTCATGACTGACGCTGAGGCGCGAAAGCGTGGTGAGCAAACAGGATTAGATACCCTAGTA
+
GGGGGGGGGGGGGGDGGGGGGGGGGGGGGGGGGGGGGGGGGGGGGGGGGGGGGGGGGGGGGFFGGGGGGGGGGGGGGGGGGGFGGCGGGGGGFGFGGGGGCCCGGGGGGGGGGGGGGGGGGGGGGGGGGGGGGGGGGGGGGGGGGGGGGGFGGGGGGGGGGGGGGGEGGGGGDGGGGGGFGFEEGGGGGGGGGCEGCFGGEGGEGEGGGGGG2-<=FFFFGGGGGGGGGGGGGFFGGGGG
@M00200:207:000000000-ALC1F:1:2119:26320:10881 1:N:0:5
ATTGGGTTTAAAGCGCACGCAGGCGGTTTGTTAAGTCAGATGTGAAATCCCCGGGCTCAACCTGGGAACTGCATCTGATACTGGCAAGCTTGAGTCTCGTAGAGGGGGGTAGAATTCCAGGTGTAGCGGTGAAATGCGTAGAGATCTGGAGGAATACCGGTGGCGAAGGCGGCCCCCTGGACGAAGACTGACGCTCAGGTGCGAAAGCGTGGTGAGCAAACAGGATTAGATACCCCAGTA
+
GGFGGGGGGGGGGGGG@FGGGEGGGGFEGCGGGFFGGGGAGFGGGGGFGGGF+FEGGGGGG,,CCGCEFFCFCGFGDFGDGGGGGCFGGFFE8<<??FGBFFEFFGGGDEGCFGF<FG<FD<,?FA,<EC@FCCCCGEE@:FF,2<7FGCFDECGGGGGEGGG@EGGGGCGC>ECEGEGCC:??CC88<FGF>88C*A8CCGCGGG82?EEG/-<AFFG+1::7EGFCFC>FGGD=CC7F
@M00200:207:000000000-ALC1F:1:2119:20024:11302 1:N:0:5
ATTGGGTTTAAAGGGAACGCAGGCGGTCTTTTAAGTCTGATGTGAAAGCCTTCGGCTTAACCGAAGTCGGGCATTGGAAACTGGGAGACTTGAGTGCAGAAGAGGAGAGTGGAACTCCATGTGTAGCGGTGAAATGCGTAGATATATGGAAGAACACCAGTGGCGAAAGCGGCTCTCTGGTCTGTAACTGACGCTGAGGTTCGAAAGCGTGGATAGCAAACAGGATTAGATACCCTCGTA
+
GGGGGGGGGGGGGGGGGGGGGGGGGGGGGGGGGGGGGGGGGGGGGGGGGGGGGGGGGGGGG,@FGGGGGGGGGGGGGGGGGGGGGGGGGGGGGGGGGGGGGGGGGGGGGGGGGGGGGGGGGGGGGGGGGGGGGGGGGGGGGGGGGGGGGGGGGGGGGGGGGGFGGGGGGGGGGGGGGGGGGGGGGGGGGGGGGGGGGGGGGGGGGEGGGGGG*/=ECFFGGGGGGGGGGGGGGGGGGGGG
@M00200:207:000000000-ALC1F:1:2119:4471:11885 1:N:0:5
ATTGGGTATAAAGGGCGTGTAGGCGGTTTACACAGTCAGATGTGAAATCCCCGGGCTTAACCTGAGAGCTGCATTTGATACGTGTAGACTAGAGTGTGAGAGAGGGTTGTGGAATTCCCAGTGTAGAGGTGAAATTCGTAGATATTGGGAAGAACACCGGTGGCGAAGGCGGCAACCTGGCTCATGACTGACGCTGAGGCGCGAAAGCGTGGTGAGCAAACAGGATTAGATACCCCTGTA
+
GGGGGGFFCGGGGGGGGGGGGGGGGGGGGGGGGGGGGGGGGGGGFGGGGGGGGGGGGGGGFFFG,CEFGGGGGGDGFGGGGGFGGEGFGGGGGGGGGGFGGGGGGGGGGGGGGGGGGGGGGEGGGGFGGGGGGGGGGGGGGGGGGFGGGGGGEGGGGGGGGGGGGGEGGGGGDGGGGGGGGGGGGGGFFGGGGGGGGGGFGGGGEGGGGGGG=4<CGGGFGGGG5CGGGGGGGGGGGGGF
@M00200:207:000000000-ALC1F:1:2119:23949:11938 1:N:0:5
ATTGGGTTTAAAGGGCGTGTAGGCGGTTTACACAGTCAGATGTGAAATCCCCGGGCTTAACATGGGAGCTGCATTTGATACGTGTAGACTAGAGTGTGAGAGAGGGTTGTGGAATTCCCAGTGTAGAGGTGAAATTCGTAGATATTGGGAAGAACACCGGTGGCGAAGGCGGCAACCTGGCTCATGACTGACGCTGAGGCGCGAAAGCGTGGAGAGCAAACAGGATTAGATACCCGGGTA
+
EGGGGGCFFGGGG<FGGGGGGGGGGGGGGGFCGGGGGGGAFGGGGGGGGGGGGGGGGGFGG,:CEECF>EDFFGFGGGGGGFG@CFFFGFGGGGFGGGFGFFCEGFGEEGGGGGGGGGGEFGGGGGDFGGGGEGGFGCBFFGGGGGGGGGGEFGGGGG@@FEEGGGGGGGDGGGCFGGGGGGGCFFGGGGGGGGGGDGCGGGGGEGGGGGGG*.2:>CFGGGGGGGGGGGGDFGGGGGGG
@M00200:207:000000000-ALC1F:1:2119:17959:12369 1:N:0:5
ACTGGGTTTAAAGGGCGTGTAGGCGGTTTACACAGTCAGATGTGAAATCCCCGGGCTTAACCTGGGAGCTGCATTTGATACGTGTAGACTAGAGTGTGAGAGAGGGTTGTGGAATTCCCAGTGTAGAGGTGAAATTCGTAGATATTGGGAAGAACACCGGTGGCGAAGGCGGCAACCTGGCTCATGACTGACGCTGAGGCGCGAAAGCGTGGCGAGCAAACAGGATTAGATACCCCAGTA
+
GGGGGGGGGGGGGGGGGGGGGGGGGGGGGGGGGGGGGGGGGGGGGGGGGGGGGGGGGGGGG,FGGGGGGGGGGGGGGGGGGGGGGGGGGGGGGGEFGGGGGGGGGGGGGGGGGGGGGGGGGGGGGGGGGGGGGGGGGGGGGGGGGGGGGGGGGGGGGGGGGGGGGGGGGGGGGGGGGGGGGGGGGGFFGGGGGGGGGGGGGGGGGGGGGGGG*-2:CGGGGGGGGGGGGGGGGGGFGGGG
@M00200:207:000000000-ALC1F:1:2119:2883:13162 1:N:0:5
ATTGGGTATAAAGCGCACGCAGGCGGTTTGTTAAGTCAGATGTGAAATCCCCGGGCTCAACCTGGGAACTGCATCTGATACTGGCAAGCTTGAGTCTCGTAGAGGGGGGTAGAATTCCAGGTGTAGCGGTGAAATGCGTAGAGATCTGGAGGAATACCGGTGGCGAAGGCGGCCCCCTGGACGAAGACTGACGCTCAGGTGCGAAAGCGTGGCGAGCAAACAGGATTAGATACCCGTGTA
+
FGGGGGGGGGGGG9EG@FGDGGGGGGGGGGFGGFFGGFGGDEFGGGGGFGGGGGGGGGGGG:BFFFGGGGFGGG,FFGGGGGGFCGGDGGGGGGGCFAFGGGGGGGGGCFEGGGGGGGCFFGFGCGGGGGDGGFF@FGGGGGGGG9FEFGGGGGFFGGGDGEGGGGGGGGGGGG>EEGGGGGGC*/;FGGGGGGG:EFGGFGGGGGGGGGGG*-:EGCGGGGGGGGGGFGGGGGG5C<DF
@M00200:207:000000000-ALC1F:1:2119:19070:18862 1:N:0:5
ATTGGGTTTAAAGCGAGCGCAGGCGGTTTTTTAGGTCTGATGTGAAAGCCTTCGGCTTAACTGGAGAAGGGCATCGGAAACCGGGAGACTTGAGTGCAGAAGAGGACAGTGGAACTCCATGTGTAGCGGTGAAATGCGTAGATATATGGAAGAACACCAGTGGCGAAGGCGGCTGTCTGGTCTGTAACTGACGCTGAGGCTCGAAAGCATGGGTAGCGAACAGGATTAGATACCCTTGTA
+
GGGGGGGGGGGGGGGGGGGGGGGGGGGGGGGGGGGGGGGGGGGGGGGGGGGGGGGGGGGGGEFGGGGGGGGGGGGGGGGGGGGGGEEGGGGGGGGGGGGGCEGGGGGGGGGGGGGGGGGGGGGGFGGGGGGGGGGGGGFGEEGGGGGGGGGGGGGGGGGGGGDGD<FGGDF>CEGGGGGGGGG7FGFGGFGFGGGG8FFGGGGGFEGGF?CF:5<CFEGGGEGGGGGG6>DGFGCFGFGC
@M00200:205:000000000-AKKM3:1:1101:13227:1889 1:N:0:1
ATTGGGTTTAAAGGGCGCGTAGGCGGCTTCGCAAGTGGTGGGTGAAATCCCTCGGCTTAACCTTTTCTCTTCCCTCCCACCTGCGTTGCTTTTTTCCGGGAGATTTTTTTGTCCTTCCCTTTTTCTCTTTTTCTTTCTTAGCTATTTTTTTTAACACCATTTTCTCATGCGGCTCTCTTTCCCGGAACTTACGCTTCTTCTCTAAAGCTTTTTTTTCACACTTTTTTTTATCCCCTCTTCCTTT
+
,CF9<AFFGDCCCFCECGDF7:7FC>FFGFCC@7+C9,C,,+@7<<,<9:CC@+,8CF,,99,,,,,,<<,<C9C=8,,,4944+BC+??A,,,89B++++++,,<,,+8+3,,<<:=8,,:,8,,8,,:,,,,8,:,8,,,8,83,,,***,,8,81*,7,,2,,,,,6**441,46,,,50****3<1+5*/1**++1+2++++*2+3+++*))00++2*+*)2/(0).*+027))1+*))-
@M00200:205:000000000-AKKM3:1:1101:10282:1911 1:N:0:1
ATTGGGTTTAAAGCGTGTGTAGGCGGAGTGCTAAGTACCTTGTGAAATCCCACTGCTCAACCTTTTCACTTCTTGTTCTTCTGGTTCTCTTTTTCCATCTAGGTTCAACCGTCCCACCCTTTTTTTCTTTTCCTTTCTTATCTCTCTTTTTTAACGCCATTTTTTTAAACCGGTTTCTTGGGATGTGCTGACTCTTCTTCTCTAAAGCCTTTTTTGCGCACTTTTTTCTATTCCCTTTTCCTTT
+
,CE<<@FGGC<<<FCFGGDGDCAE@7+:F<FG9<CFFEFFG9E@9,<<;;C,;,,6CC,,:6,:,,,,<<,9<C,,:,6,9<,,:CFCECC,,,6:6CCF9,,,,6,,99+,,+8,,,8+,9,,++4,,:,,,,9,:,9,,,7,74,78?,+,,8+38++9,,6++,,,,,+544+35,,,,,6*@,3@+,5,75,,,,2,5,,,,*5,,,,,,))****/)+*)21(+19+282+0)1+*1).
@M00200:205:000000000-AKKM3:1:1101:14651:1921 1:N:0:1
ATTGGGTTTAAAGAGCTCGTAGGCGGCTGGTCACGTCGGGTGTGAAATCTCCCTGCTCAACCCTCCTCGTCCCTTCGTTCCTGATCAGCTTTCTTTTGGTTGGTTCATTTGTCATTCCTTTTTTATCGTTTTTATTCTCATATATCTTTCTTAACACCGTTTTCTCAGGCCTCTTTCTTTGCCTTACCTGACTCTTCTTCTCTAACGCTTTTTTCTCTAACATTTTTATATTCCCTTTTCTTTT
+
;FF@DAFGGGFGGGF9FGGGDF>F77CFDCF<@E7FF@C+C:C:,,,,66<,,,969C,,996C,,,,,668,9:,,,9,:,,,59,,B?,,,,5@,,+B+++++,,,,5,,,,<C55@,,:,8,,:+,:+++,8,7,,,,,9,83,,,,,,,,:,:8+,8<78,,3,,8+,64@=>D,,35;@;4>,=*,5,=<,,,,,,5,,,,**1**,,*)11,,,4*,+*44(1+9+6852+);++))1
@M00200:205:000000000-AKKM3:1:1101:9888:1946 1:N:0:1
ATTGGGTTTAAAGAGCTCGTAGGCGGCTTGGCAAGTCGGGTGTGAAACCTCCTGGCTCAACCTTTTTTCTCCACCCGTTACTGCTATAGCTTCTTTCCGGTAGTGTTTCGTGTTATTCCTTTTTTCTCGTTTCCTTTCGCAGATATCTTTTTGACCACCTTTTTCTACGGCGGCTCTCTGGTCCGGTACTGACGCTTTTTTGCTATAGCTTTTTTATCACACTTTTTTTGATACCCTTTTCTTT
+
CFFACFGGGFFFDGGGGGEGGGDGG>CFGE:F<CCFC77CFFFB99,::C9:,,,6:C,,:9C,,,,7:,<C,:<?+,9,89<CF9F,<5C,,,,<<?:+@>7,,,,,<+:+,,,<9BAF,,:,8,,8++8+,,,:,5+6+++:,33,,,,,++,8,:@,,:,,8,,,8+83****227,2,5?**C*4B9+<**2**++*)2+++37++5,,+)**3++*20*)*0-)0(0+,39*))2*)))
@M00200:205:000000000-AKKM3:1:1101:20838:1948 1:N:0:1
ATTGGGTATAAAGAGCTCGTAGGCGGTTCGGTAAGTCGGATGTGAAAACTTTGTGCTCAACCCAAATCGTTCACTCTATACTGCTGTGACTATTGTTCGGTAGTTTTTTTGTGCTTTCCTTTTTTTTCTTTTCTTTTCGCTGTTATTTTTTTGCACACCTTTTTCTAAGGCGCCTCTCTGGGCCGACACTGACGCTCTTTTGCGAAAGCTTTTTTAGCCAACTTGTTTTGCTCCCCTTTTTTTT
+
<EFCC9FGGGGFGGGGGGGG>EEFGGGFGGDF@7AFF7+:F:F@99@,:CCC,,:9CC9@C:8,,,,:6:,:,:C@,,<,<<,CF8FAC6C,,,,<<C7+C=7,,,,,8+4,,,,<:::C,,:,8++4,,9,,,,:,5+8+++7,73,,,+++,,:,:<,,:,,3,,,,,6*>**42,7,,,4>>***/;,,47*=**+++20***))*+5,,+0*)++3*1**)*2.)0)2+217)))2*(((
@M00200:205:000000000-AKKM3:1:1101:10379:1958 1:N:0:1
ACTGGGTTTAAAGGGCGCGTAGGCGGCTCGGCACGTCCGTTGTGAAATCGCCCTGCTCAACTGGGCTTGTTCAGCGGCTCCTGCCGAGCTGTTTCAAGCTAGGTGTCACTGGTATTCCCTTTTTCTTTTTTTTCTTCTTAGCTATCTTTTTTAACACCATTTTCTTAGGCGGTTTCCTTGAGCTTTGCTGACGCTTTTTCTCGCAAGCTTTTTTCGCGTTCCTTTTTCTTTTCCCTTTTTCTTT
+
FFGGGGGGGGGGGGGGGGGGGGGGGGGEGGGG@F7FFFCFFEGCAEC<@,96?+:,CF9,CC,,,4,,8,:C,55+++8+8,::A:+7F8,,,,5,<,CEE,,,,,:,,<<,,,<<A@>,,5,8,,:,,:+++,8,7,8,,,8,73,,,,,*,,8,81*,7,,5,,2,,6>*=4*,24,2,+5CEG91=++5*21**++0+3****):+3+++*)).**21*+*)22(**.*220**)/+*))-
@M00200:205:000000000-AKKM3:1:1101:22832:1983 1:N:0:1
ACTGGGTTTAAAGGGTCCGCAGGTGGGGCGGGAAGTCTGGTGTGACATCCCTTTGCTCAACTCTTCTTGTCCTCTCTCCCCTCCCGCTCTTTTGTCACGGAGATTTCTTCGTACTTCCCTTTTTCTTTTTTTCCTTCTTATATATCCTTCTTAACACCATCTTCTCCAGCAGCTCCCTTGCCGCGGACTGACACTCTTTCTCGAAAGCTTTTTTCGCGCACATTCTTTTATACCCCTTTCCTCT
+
@CF?CDGGGGGGGGGGGGGGGGDE@FE7BFG7CCCF@FA8E<F>,E,,:,:,9,59CE,,=5,9,9,9,,5:,:<,,,,,898B==F:FAE,,,:5<<4++4+,,,,<,83,,+:C55,,,:,8,,3,,:++,,8,7,8,,,,,83,,,,,,,,8,@@*,,,,7,3,7,>,,>,4,64,,2??****37*+5+32*+++++3*+**1;+3+,+*)10***1)+*)20)*1.*3<:C.)0+*)).
@M00200:205:000000000-AKKM3:1:1101:10569:1997 1:N:0:1
ATTGGGTTTAAAGCGCGTGTAGGCTGTTAGTTAAGTCAGATGTGAAAGCCCTCGGCTCAACCGGGGTTGTGCATTTGAAACTAACTGGCTATTAGACGGTAGAGGAAGTTGGAATTCCTCGTGTATAGGTGCCATTCTTAGATATTTTTTGTAATACCTTTTTCTTAGGCGGCCTTCTGGACCGATCTTGACGCTTATTCTCGAAAGCTTTTTTCGCAAACATTATTCTATACCCCCTTCTTTT
+
FGGGGGGGGGGGGGGGGGGGGGGGGGGGGGGGGGGGGGGDFFGGGGG,;CCEE+86CC<ACC++++++88,C,CCE,,,,9:CCFGGDGC,,,,,,:BFFFGG,,,,,,<<,,,:BB<,,+:,:,,,,,:,,,,9:7,C,,,8,C47,,++,:,:<B>F,8,,6,,8,3@:7>3@>>D,7,6:B*>CEF+,>5C3**,,1,45,,*2?7:,,,3)).*3?98+1)23)++1+5848.)0**)).
@M00200:205:000000000-AKKM3:1:1101:20473:1998 1:N:0:1
ACTGGGTTTAAAGGGTGCGTAGGCGGCGTGGTAAGTGGGGTGTGAAAGCCCTCAGCTCCACTGAGGAACAGCGCTCCAAACTACCATGCTCGAGTTAGACAGAGGTCAGTGTAACTTCGTTTTGATCTGTGAAATTTTTTTATATCCTTTTTAACACCTTTTTCTTAATCTACTTTCTTTGTCTTTTCTTCCGCTGATTCTCTAACTCTTTTTTTTCTCACGTTATTATATTCCCCCTTACTTT
+
AFGCFGGGGGGGGGGGGGGGGGGGGGGEGECGGFCFCC,+C:F,<A9,9:CCE,9:CF,,:<,,,,,,:,,:+@?C>,,,:B,BF8E<F?E+++,+,,,C9,,,+:A,,<5,,,<B@<+,,:+,+,:,,:,,,,9,7,9@+,9,933,,,,,,,:,:@,,8,,8,,,,,5,,77,,77,,,@DFGFGFG+,2*43**,,2,4,,,,+45,,,,4))0+++1***(13)++/+585*.)0+*))-
@M00200:205:000000000-AKKM3:1:1101:15975:2004 1:N:0:1
ATTGGGTTTAAAGAGTCCGTAGGCGGCGCGTTAGGTGGGGTGTGAAATCCCTCGGCTCAACCGAGGAATTGCGCTCCAAACCGGCGTGCTTGTGGAAGGTAGAGGTTATCGTAACTGCTGTTTGAGCGGTGTACTTCTTTGATATCTTCTTTAACACCGTTTTCTTAGGCGGCTCCCTTGGCCTTTTCTGACGCTGTTTTTCGAAAGCTTTTTTAGCGAACGTTATTATATACCCCTTTATTTT
+
FGGGGGGGGGGGGGGGGGGGGGGGGGGGGGGGGGGGGGGGGGGGGGGCCCCFE+B?FCCEE=+++++,::,9+@@=>,,,4:84CCGEGFF,,,+,:ACGGGG,,B,,,<:,,,8B<,:,,:,,,+3++8**,,7,7,@E,,@,@3,73,,,3,8,>>C,*,*4,,27,<<7C31*13,2+8@FGGF;C++1*A1**++**2:***1C<++++2)*0*8?5)**(1:)*16*3<<90)0+*)).
@M00200:205:000000000-AKKM3:1:1101:14352:2029 1:N:0:1
ATTGGGCTTAAAGGGCGCGTAGGTGGCACGATCAGCGTGCGGTGAAATCTCGCGGCTCAACCCCGTCTCTGCCGTTCGAACTGTCGAGCTCGAGCTCTGTAGATGCCGTTGTACTTCCTTGTTTCTCTGTTTTCTTCTTATATATCCCTCTTAACCCCGCTTTCTCAGGCGGCCCTCTTGGCCGTCGCTGACACTTTTTCTCTACAGCTTTTTTCTCAAACATTATTCTATTCCCCTTTTCTAT
+
FGGGGGCGGFFGGGGEGGGGGGDFGGGFGE,CEEGC@BEGEGGGGGG,969,,+88FF9FEC:,+,,,:,,CCFB,4+,,:?5<<+9CF4,+++++:?9F,@A,,8,+++8+,,8B5,,,,:,8,,:,,:,,,,737,7,,333@,,,,,,33:>,<@++5<*7,,,,36**>1**42,7,6,4:*3*/1**5<0++3+0+++2?70*+3+,,*)**+3+2*+*)2:)**-*23<2))0+*)).
@M00200:205:000000000-AKKM3:1:1101:19047:2056 1:N:0:1
ATTGGGTTTAAAGCGTGTGTAGGCGGACCGTTAAGTGCCCGCGTGAAATCCCCCGGCTCAACCGGGGAACGGCCGGGCATACTGGCGGTCTTGAGCGATCCAGGGGTCATCGGAACAAACGGTGGAGCGGTGAAATGCGTAGATATCTTTTTGAACGCCTACGGTGAAAACAGATGACTGGGGATCCGCTGACGCTGATACACGAAAGCCATTGGAGCAAACTGGTTTAGATACCCCTGTC
+
FFGGGGGGGGGGGGGGGGGGGGGGGGGGGGGGGGGGGGGGGGGGGGG9FEFECCF7FFGG9CC:++++BB77>F77+>7B,BFEEGFGGBFG9,,:FEGGGGG8>+@C7FG8<+:@<,,8**8***,8**>**,,8,8=B:<*@;73,7@C,=<BFCEG+*5**5*4<FGGGG*5++3CCC>CGGGGGDGGGGG3C5*++2:FC5?<D87*+++)25=EFFC+*(*24)94D+<CG.8)<*
@M00200:205:000000000-AKKM3:1:1101:18444:2089 1:N:0:1
ATTGGGTTTAAAGGGTGCGTAGGTGGGTTGGTAAGTCAGTGGTGAAATCTCCGGGCTTAACTCGGAAACTGCCGTTGATACTATCAATCTTTAATATTGTGGATGTAATCGGAATATGTCATGTAGCGGTGCAATTCTTAGATATTTCATATAACACCACTTTCTTAGGCAGCTTACTACACGATCATTGACGCTGAGTCACGAAAGCTTTTTTTGCAAACATTATTCTATACCCTCTTAATCT
+
GGGGGGGDGGGGGGGGGGGGGGGGGGGGGGGGGGGGGGGGGGGGGGGCCEEE++@@FEFGGFE,,+,+:C,C@FFF7,C,<EEEFGGGGEE,,,<,CFEFGDE,,:<,,<B++4=,B,B?,C,C,,,++8++,,9,,:A=,4C,C,,5,9,,7,?9FFG+87,8,7CC,@BCC3>,6D,8@>CC68ECC97DCG;++,,7,5@8BEDG,5,,,**269;;??,+*4=*+4>+;@CF))2++))1
@M00200:205:000000000-AKKM3:1:1101:20711:2092 1:N:0:1
ATTGGGTGTAAAGGGCTCGTAGGCGGTCTGTCGCGTCGGGAGTGAAAACTCAGGGCTTAACCCTGAGCCTGCTTCCGATACGGGCAGACTAGAGGTATGCAGGGGAGAACGGAATTCCTGTTTTAGCGGTGCACTGCTCAGATATCTTTCTGAACACCGTTTGCGAAGGCGGTTCTCTTGGCATTACCTGACGCTGCGGATCGAAAGGTTTGGTCGCGAACATTATTAGATACCCTTGTCTGTT
+
GGGGGGGGGGGGGGGGGGGGGGGGGGGGGGGGGGGGGGGGEFFFGGG9CC@,,,C@FCFGFC<E,,,9:E,FFGEE@,B+@+BFFFDGGA,,,?,BEFFGGGG+4+++,8C7++BAB?F9,C,:,,33+B++,,8,,,@=<,=,E3,,,,,,:,@;FFC7@,*3**4CFGGGG::>;B,?<CFGGGGCFFGGDE8/*****)/;@ED*+2+**/*).:CEG<+*.2:)*15*<EF=))1+*)).
@M00200:205:000000000-AKKM3:1:1101:18664:2103 1:N:0:1
ATTGGGTATAAAGGGCGCGTAGGCGGCCGGATAAGTCGGGGGTGAAATCCTGTGGCTCAACCACAGGGCTGCCTCCGATACTGTCGGGCTCGAGCACAGTAGAGGCAGTTGGAATTCCCGGTGTAGCGGTGTCATGCTTAGAGATCTTGCTTAACATCGTTGTCTCAGGCGGCCTTCTTGGCTGTTGCTGACGCTGATGCTCGACAGCTTTGGGCGCAAACATTATTATATACCCCTGTAAGTT
+
GGGGGGGGGGGGGGGGGGGGGGGGGGGGGGGGGGGGGGGGGGGGGGGEFFG,F,CAFFGGG?7B,,,+8B+CAFFE@+++8BFFFFGGG@F:++>+BFGGGGG9,>++,<E889DFC=>**@*@,,@**>**,,7,7,@B9A,,C2,,,,,,7@FAFGG*<,*4+,5?FFGGG1;+>B,7B@FDGGGCGDFGGG7**++++2:*:*>F+<+++*)1)2:EC5+*)::)*16:@CCG).9+*)).
@M00200:205:000000000-AKKM3:1:1101:11002:2106 1:N:0:1
ATTGGGTTTAAAGTGCTCGTAGGCGGTTCGTCACGTCGGGAGTGAAAACTCGGAGCTTAACTCCGAGCCTGCTTCCGATACGGGCAGACTAGAGGTAGGCAGGGGAGAGCGGAACTCCTGGTGTAGCGGTGGCCTTCTCAGATATCAGGCATAACACCGTTTGCGAAGGCGGCTCTCTGGGCCTTACCTGACGCTTAGTATCGAAAGCGTTTGTAGCGAACATGATTAGATACCCGTTTAATAT
+
GGGGGGGGGGGGGGGGGFGGGGGGGGGGFGGFGGGGGGGGGGGGGGG9EEF,7+FCGFGGGDA<,:+8FFFFFGC=:,?7@4:EGGGFGF9<,?,BEFGGGGGD77:+++@:+>=DFFF<,B,B,,,++@<+,,8,:,8@9CFFG,,,,,,,79@FGGG7>,*5**4=:=FEE31>?<,72=CGGGC?F:CFGG8**++++*2:CEGG*2***2**0:E:73+*)2:)*1):C,AD))0**)))
@M00200:205:000000000-AKKM3:1:1101:21691:2125 1:N:0:1
ATTGGGTGTAAAGCGCTCGCAGGTGGTCCGTTGCGTCGTGCGTGAAAGCCCCCGGCTCAACTGGGGACGGTCACGCGCTCCTGTTCGACTCGAAGGCAGGAGAGGGAAGTGGAATTCCCGTTGTAGTGTTGAAATGCTTAGATATCCTGCTTAACACCATTTTCGAAGGCGACTTCCTTGCCTGTTCTTGACGCTTAGTCGCGAAAGCTATTGTCGCAAACGTTCTTTTATACCCCTTTAAGT
+
GGGGGGGGGGGGGGGGGGGGGGGGGGGGGGGGGGGGGGGCGGGGGGG9<C687+8>FGGGGF8C,+,+8+BB@F7?:+@+8BBEGGGGG?:+,,++,E=FFGG77++,+BF9=<DGFA3+,B+B,,:,,@,,,,7,,,8@93<;D3,,,,,,7,8FFGG9>,,6**6>:C>::44=;>,??:?FGGGGG79C8=1**++1*)*3?EGC<++3+<*/7=8=9***(10)*167A<FF))0+*))
@M00200:205:000000000-AKKM3:1:1101:7766:2145 1:N:0:1
ATTGGGTTTAAAGGGCTCGTAGGCGGTTTGTCGCGTCGGGAGTGAAAACATCCAGCTTAACTGGTTTCTTGCTTTCGCTACTGGCAGACTTTTGTTATGCAGGGGATAATGGAATTCCTGTTGTAGCGGTTTAATCCTCAGATATCCTTTTTAACACCGTTTTCTTAGGCGGCCTCCTCGACCATTATTGACGCTGCGTAGCGCACGCCCTTGTAGCAAACGTGATTCGATACCATTTTCAGTT
+
,CFFGFGGGGG9EFEGGGGGGDGGGDEGGGGGCD:@CFCEDFGFGGG96,66@,:CEFFEF<,,,:,:CA<CFGFE,,4,8,:FGFFGFF@,,,,:@EBF9FC++++:,CE,,,CEEEA,,:,:4,5++8++,,8,5,88,C,@D,,,,,,,6,:,CC:53,+5,,@=<F7***668>,6*4?EGGGFF7?FCE*4*****1=*:*98/**+*+/08+<8CC0*(2:).1)1:<0***1+*)).
@M00200:205:000000000-AKKM3:1:1101:24104:2163 1:N:0:1
ATTGGGTTTAAAGGGTGCGTAGGCGGCCTATTAAGTCAGTTCTGAAATCTCCCGGCTTAACCGGGTGGGTGGGATTGATACTGATGGGCTTGAGTGGAGTCGAGGTAGTCGGAATTGACTGTGTAGCGGTGAAATGCTTAGATATCTTCTTTAACACCGTTTTTTTAGACAGCTTTCTTGACTTCAACTGACGCTGCTGCTCGAAAGTTTTTTTTACAAACATTATTATATACCCGTGTAATT
+
GGGGGGEGGGGGGGGFEGGGGGGGGGGGGGGGGGGGGFGFGGGGGGGG,CE@F7FFGDGGGE:7++++@C7>CFFFG?F9CEFDFGFDFEF7,9A,DFGEDFGC+CFE,8::FEGG9,5,,:,C,BD::F++,,9,:<9C,C=FF3,73,,,:@@CCFG,8,+8*38@@EEB562,5>,7@FG99DDGGGGGDG9**,,,,+:>FEG++4+***)**1>9CC+*)22-*1.7+<2)0)00*))
@M00200:205:000000000-AKKM3:1:1101:8978:2186 1:N:0:1
ACTGGGTTTAAAGCGCGTGTAGGCGGCCATGTAAGTCCGTTCTGAAAGCCCGGGGCTCAACCCCGGGAGGCGGATGGATACTGCATGGCTCGAGTACGGAAGAGGCGAGTGGAATTCCCAGTGTAGCGGTGAAATGCGTAGATATTGTGAGTAACACCATTGGCGCAGGCGGCTCACTGGACCGGAACTGACGCTGAGGCGCGAAAGCGTGGGGAGCAAACGTGATTAGATACCCCAGTAAGA
+
GGGGGGFEFGGGGGGGGGDGFGGGGGEGGGFFGGGG<FGGGGGGCFE9EGGEEEGGGGFGGGEEEG7+@CGGGGEGGFF,=FFFGGGGG==F+>F8FEECFGGGCGEE7FFGGGFCAFF9FCCGF9CEGGD79,7,;*6>FGFGG7,,,,,,3@FFGED,?,7,**4CGEGGC*=+<<+;@FFGCCEGD7<CED*2*2:7*):*C5CG*A****)/8:;8*7**(70)**-*<3:>))9:*))
@M00200:205:000000000-AKKM3:1:1101:21072:2186 1:N:0:1
ATTGGGCTTAAAGGGTGCGTAGGTGGGCAGGTAAGTCAGTGGTGAAATCTCCGGGCTTAACCCGGAAACTGCCATTGATACTATCTGTCTTGAATACCGTGGAGGTGAGCGGAATATGTCATGTAGCGGTGACATGCTTAGATATGACATAGAACACCAATTGCGAAGGCAGCTCACTAAGCAGACATTGACGCTGAGGCACGAAAGCGTGGGGATCAAACATGATTAGATACCCCTGTA
+
GGGGGGGGGGGGGGGGGGGGGGGGGGGGGGGGGGGGGGGGGGGGGFGFFGGGGCFGGGGGGGFE>C:7FGGGGGGGGCE<EFGGGGGGGGG9EFGGGGGGGGGFDG?<=FGCFGFGGGGG9FAF9?@C>FEF,,C,?F@EFGGGG,,5,9,,ADFGGGG,@B,=++@CFGGGD3@>@D,DDFGGGGF7EFF9EG;C*,*:59EGDGDC=C***485876<**+*/;C3*3)7BCF*));A
@M00200:205:000000000-AKKM3:1:1101:19491:2193 1:N:0:1
ACTGGGTATAAAGGGTGCGTAGGCGGCTTTGTAAGTCAGTGGTGAAATATGGCAGCTCAACTGTCAGGGTGCCATTGATACTGCGGAGCTTGAGTACAGATGAGGTAGGCGGAATTGACGGTGTAGCGGTGAAATGCTTAGATATCGTCAATAACACCGATAGCGAAGGCAGCTTACTAGGCTGTAACTGACGCTGAGGCACGAAAGTGTGGGGATCAAAAATGATTAGATACCCGTGTACGAT
+
GGGGGGGGGGGGGGGGGGGGGGGGGGGGGGGGGGGGGGGGGGGGGGGFGGFDFEGGGGGGGGGGGC9<FGGGGGGGGDGFGGGGGGCGGGGGCFGDFGGGGGGGGGGF7FGGGGGGGFFC7FDFF?FEEGD7,,9,AFAFFGGFGD+@D++,:EFFFE@+8++@+*5:CGGDGFF,>?,?8EGGG;DFGGGGGGGE58*5*1CEC?D71=+***)*:CF?*2*0.;@?*36:+<C9))0:*-((
@M00200:205:000000000-AKKM3:1:1101:9838:2195 1:N:0:1
ATTGGGTTTAAAGGGCTCGTAGGCGGTTCGTCACGTCGGGAGTGAAAACTCGGAGCTTAACTCCGAGCCTGCTTCCGATACGGGCAGACTAGAGGTAGGCAGGGGAGAGCGGAACTCCTGGTGTAGCGGTGGAATGCTCAGATATCCGTCATAACACCGTTTGCGCAGGCGGCTCTCTGGGCCTTACCTGACGCTGATGAGCGAAAGCGTTGGTCGCGAACATGATTATATACCCACGTAATAT
+
GGGGGGDFGGGGGGGGGGGGGGGGGGGGGGGGGGGGGGGGGGGGGGGFGGGGDDEGGGGGGFGC@7+@FGGGGGGFG7F7FCGGGGGGFFF<,B<BFFFGGGGD>F=+>DGGEC=>FDF<,B,F,BD7<FFC+,@,@,@EFGFFE3,**,*,3@FGDFE,>,12**=F<CGDG1425<,?:C=CCFGGGGGGGGDC8+9+0:>CEDC>C7***;*9@G88>3+*)22.*04*<CF*.07**()-
@M00200:205:000000000-AKKM3:1:1101:20487:2196 1:N:0:1
ATTGGGTTTAAAGTGTGCGTAGGTGGCGCTGTAAGTCGGGTGTGAAATTTCGGAGCTTAACTCCGAAACTGCATTCGATACTGCGGTGCTTGCGGACTGGAGAGTAGACTGGAATTCATTGTGTAGCAGTGAAATTCTTAGAGATCTTTCTGAAGACCATTGGCGAAGGCGGGTCTCTGGACAGTTCCTGACACTGCGTCACGAAGGCCATGTGCGCAAACGTGATTCGATACCCTTCTACTCT
+
GGGGGGGGGGGGGGGGGGGFGGGGGGGGGGGGGGGGGGGGGGGGGGGFFEF,+@FGGFGGGGGF7+,+@FAGGGG9A9C,@EFGGGGGGFFC,4++@FEFGGGD,C?,BFGGGGGGG,9,,C,B@?@ECF<,,,9,7,8E?FGFG,,5,,,,:CFGGFE,C,,,++8>@FGEC:>:DE,FC>FG;ECGGFG>CFF,,**4*27BECDG=*+,2++2.>GGFD**(2:))*.**,<*))12*).)
@M00200:205:000000000-AKKM3:1:1101:10910:2210 1:N:0:1
ATTGGGTGTAAAGGGCGCGTAGGTGGCACGATCAGCGTGCGGTGAAAGCTCGGGGCTCAACCCCGAGTCGGCCGTGCGAACTGTCGAGCTCGAGCACTGTAGAGGCGGGTGGAATTCCGGGTGTAGCGGTGGAATGCGTAGAGATCCGGCAGAACACCAGAGGCGAAGGCGGCCTGCTGGGCCTTGTCTGCCGCTGTGGCGCGAAAGCGTGGGGCGGGAACACGATTCTGAACCCCCGTTCAA
+
GGGGGGGGGGGGGGGGGGGGGGGGGGGGGGGGGGGGGGGGGGFGGGGGGGGGEGGGGGGGGGGGGD>FFGGGGGGGGGD7@FFGGGGEGFGECDGGGGGGGGGGGGGG7<CFFGFGE=>EE@CFCFFGGCEC=:F8;*6=<<FBF27*****4C:FFGG***<*/*:8C*:C*:C*80+0A8FC6@:CFG++2*)/*3**:*2:?EG5*:8*:E)))12*/>*127<)**)0<;>D)))**(.
@M00200:205:000000000-AKKM3:1:1101:10347:2214 1:N:0:1
ATTGGGTGTAAAGGGCGCGTAGGCGGTCCGATAAGTCCCGTGTGAAATCCCTCGGCTCAACCGAGGAATTGCCTTGGATACTGCAGGGCTCGAGGCTGGAAGAGGGCAGTGGAATTCCCGGTGTAGCGGTGAAATGCGTAGATATCGGGAGGAACACCAGTGGCGAAGGCGGCTGCCTGGGCCAGTTCTGACGCTGAGGCGCGAAAGCGTGGGGAGCAAACAGGATTAGATACCCCGGTA
+
GGGGGGGGGGGGGGGGGGGGGGGGGGGGGGGGGGGGGGGGGGGGGGGGGGGGGGGGGGGGGGGGGG+CFGGGGGGGGFGGGGGGGGGGGGGGEEGGGGGGGGGGGGGGGGGGGGGGGGGGGGGGGGGGGGGGCFC<E7>EGGGGG;******>CGGGGF,?DCCE7CFGGGGGEEGGGGGGGGE@CGGGDFFEEDDG5;FDCGGGCDGGG>E>E)>5EEEGC*9(9C<?FFGGFF*)8<E
@M00200:205:000000000-AKKM3:1:1101:22866:2218 1:N:0:1
ATTGGGTTTAAAGGGCGCGTAGGCGGCCCTGTAAGTCAAAGGTGAAATCCCTCGGCTCAACTGAGGAACTGCCTTTGAAACTGCAGGGCTTGAGTCCGGGAGGGGGTAGCGGAATTCCCAGTGTAGCGGTGAAATGCGTAGATATTGGGAGGAACACCGGTGGCGAAGGCGGCTACCTGGACCGGCACTGACGCTGAGGCGCGAAAGCGTGGGGAGCAAACATGATTAGATACCCGCGTA
+
GGGGGGGGGGGGGGGGGGGGGGGGGGGGGGGGGGGGGGAEFFFGFFGEFGGGGEEDGGGGGEFGGF8<=FGGGGGGGGFGGGGFGGGGGGGGCFGGGGGG+CEEGGGECGGGGGGGGGGG?FGGCFFGGGDC,=F,@+FEECGGG7,,,,**6>CFGGG7FE*=8<CEGGGDGEGGEC:EGGGGGGGGGGGD8CGDDC8CEGGGGDGGCE558*)9BF8<DF+0-:>)964:FGG<:3>E
@M00200:205:000000000-AKKM3:1:1101:19585:2282 1:N:0:1
ATTGGGCATAAAGAGCTCGTAGGCGGTTTGGTAAGTCGGGTGTGAAAACTCTGGGCTCAACTCAGAGACGCCACCCGATACTGCCATGACTTGAGTCCGGTAGGGGAGTATGGAATTTCCGGTGTAGCGGTGAAATGCGCAGATATCGGAAGGAACACCAGTAGCGAAGGCGGTACTCTGGGCCGGAACTGACGCGGAGGAGCGAAAGCGTGGGGAGCAAACCGGATTAGATACCCGAGTA
+
GGGGGGCCFGGGGGGGGGG@FGGGGG6F7F@;FGGGGDGDGGGGGGGAGGGG,FGGGCFGGGACFFFGGGCFGCFCGG:FGGGF=EEG,,C5CFFFAAFG:=:FGGCC:<<FEFCFF5F@C7@+6:??F+3=DF,<,,+>=F+,7@<+>C+83FC>3F<73@@AFGGCG87:1BCE;,@FEBCFCE5:59CCFE:*3**>*<:>EED56/;CGG:75/1AF**96)1-96)*+2CF:.)*2
@M00200:205:000000000-AKKM3:1:1101:15273:2314 1:N:0:1
ACTGGGTTTAAAGCGTGTGTAGGCGGATCGTTAAGTGTCTTGTGAAATCCCACGGCTCACCCGTGGAACTGCTGGGCATACTGGCGATCTTGGGCCAACTAGGGGCAGCCGGAACAAGCGGTGGAGCGGTGAAATGCGTAGATATCGCTTGGAACGCCGAAGGTGAAAACAGGCTGCTGGGGTTGCGCCGACGCTGAGACACGAAAGCCAGGGGAGCAAACGGGATTAGATACCACTGTAAGA
+
GGGGGGGGGGGGGGGGGGGGGGGGGGGGGGGGGGGGGGGGGGGGGGGGGGGGGGGGGGFGCFGGGGGGGGGGGGGGGGGGGGGGGGGGGGGGGGGGGGGGGGGGGGGGGGGGGGGFFDFGGGGGFGGEGGGGGGGGGGGGE:BFGFFEFGGCFF@EGGGGGEGGFGGGGGGGGGGGGGGGGDEGGGGGGDEGGGGGGGGGGGGGGGGGGGGGGGFGFG?CCC=<(>C?FFFGGF:CFFFGGB2
@M00200:205:000000000-AKKM3:1:1101:23726:2320 1:N:0:1
ATTGGGTATAAAGGGAGCGTAGGCGGCGTGGTAAGTCAGATGTGAAATCCCGGGGCTCAACCCCGGAACTGCATCCGATACTGCCGTGCTAGAGGATTGGAGAGGTAGCTGGAATTCTTGGTGTAGCAGTGAAATGCGTGGAGATCAAGAGGAACACTCGTGGCGAAAGCGAGCTACTGGACAATATCTGACGCTGAGGCTCGAAGGCCAGGGTAGCGAAAGGGATTAGATACCCGTGTA
+
GGGGGGGGGGGGGGGGGGGEGGGGGGDGFCGGGGGGGGGGGGGGGGGGFGGGGGEGGGGGGGGGGGGGGGGGGGGGEGGGGGGGGGEGGGGG@FGF@FGEFGFGGGGGGGFFGFFGGFFGGGGGGCGGGGFCFFFGGCCCBFG?FD,>99,,F<FCGGGFFFCEC@EGGGGECEG9EFGGFGFGGG9CGGGGGGGGGGGGGFGG?EDD8=:ACE:DFGGDCDGG,CFBFFFGCCEGEE>F
@M00200:205:000000000-AKKM3:1:1101:23085:2321 1:N:0:1
ATTGGGTTTAAAGAGCTCGTAGGCGGTGTGTCACGTCGGTCGTGAAAACTTGGGGCTCAACCCTGAGCGTGCGGTCGATACGGGCATCACTTGAGTTCGGCAGGGGAGACTGGAATTCCTGGTGTAGCGGTGAAATGCGCAGATATCAGGAGGAACACCGGTGGCGAAGGCGGGTCTCTGGGCCGATACTGACGCTGAGGAGCGAAAGCGTGGGGAGCGAACAGGATTAGATACCCTCGTA
+
GGGGGGGGGGGGGGGGGGGGGGGGGGGGGGGGGGGGGGGGGGGGGGFGGGGGGGGGGGGGGGGGGGGGGGGGGEGGGGGGGGGGGGGGGGGGGGGGGGGEGGGGGGGGGGGGGGGGGGGGGGGGGGGGGGGGGGGGGCEGGGGGGEGACF?@BFGGGGGGGGGGDF:FGGG@EGGG6@FGGGGGGCGEGGGGGGGGGGGGCDGGGGGCCGEGDC.*7CGECDCD?4CAFFFGFCGGF@@GD
@M00200:205:000000000-AKKM3:1:1101:20799:2322 1:N:0:1
TTGGGCTTAAAGCGTACGTAGGCGGATCTGCAGGCGTCGTGTGAAATACCTCGGCTCAACCGAGGAACTGCACGGCGAACCGCAGTTCTTGAGACAAGTAGGGGCGGTCGGAACGATAGGTGGAGTGGTGAAATGCGTTGATATCTATCGGAACGCCGAAGGTGAAGACAGGCCGCTGGGCTTGTTCTGACGCTGAGGTACGAAAGCGTGGGGAGCAAACGGGATTTGATACCCCGGGA
+
GGGGGGGGGGGGGGGGGGGDGGGEGGGGGGGGGGGGGGGGGGGCFFFGDGCGGGGCFGGFGGGGGGGGDGGGGGEGGGGGGGGGGGGGGGGGF@FCGGGGGGGGG=FFFGGGGGGC*CFF=>F@DEGGGGGFGGGGGGFGFGCFCC9CEGEGGGGGGEGGEGFFE@CFFFGFG5C8/*:EC6ED8CFF::CC*1C=FGFF?DEEEGGC**CEG*7<77C@CCE3(9*./96*@FGGE))
@M00200:205:000000000-AKKM3:1:1101:21729:2330 1:N:0:1
ATTGGGTTTAAAGGGCGCGTAGGCGGCCCGTTTAGTCGGGTGTGAAATCCCGGGGCTCAACCCCGGAACTGCATTCGATACTGGCGGGCTTGAGACCGGAAGAGGTGGGTGGAATACCCAGTGTAGAGGTGAAATTCGTAGATATTGGGTGGAACACCGGTGGCGAAGGCGGCTCACTGGTCCGGTTCTGACGCTGAGGCGCGAAAGCGTGGGGAGCAAACAGGACTAGATACCCCAGTA
+
GGGGGGGGGGGGGGGGGGGGGGGGGGGGGGGFGGGGGGGGEGGGGGGGGGGGGGGGGGGGGGGGGGGGGGGGGGGGGGGGGGGGGGGGGGGGGGGDFGGGGDGGGGGGGGGGFFGGGFGGE?FGGFGGGGEEGGGGGGABBFFGFFCCFE*<<?AFGGGGFGGGGGGGGGGGGD5+0<FGFEFEC8C=?7C<8CCEGFGCC55:EGDGG558EGEGFGGGGD?C:5>:4*6D:CCF356C
@M00200:205:000000000-AKKM3:1:1101:18884:2364 1:N:0:1
ATTGGGCATAAAGCGTGTGTAGGCGGGATGGTAAGTACCTTGTGAAATCCCACGGCTTAACCGTGGAATTGCTTGGTATACTGCCGTTCTTGAGTCATCTAGGGGCAGCCGGAACAGATGGTGGAGCGGTGAAATGCGTAGATATCATCTGGAACGCCAATGGTGCAGACAGGCTGCTGGGGATGTACTGACGCTGAGGCACGAAAGCCAGGGGAGCAAACGGGATTAGATACCCCGGTA
+
GGGGGGGGGGGGGGGGGGGGGGGGGGGGGGGGGGGGGGGGGGGGGGGGGGGGGGGGGGGGGGGGGGGGGGGGGGGGGGGGGGGGGGGGGGGGGGGGGGGGGGGGGGGGGGGGGGGGGGGGGGGGGGFGGGGGGGGGGGGGGGGGGGGGGGGGGGGGGGGGGGGFGGGGG>CFFGGGGGGGGGEGGGFGFDFCCEGGGGGGGGGGGGGGFGGGGGFGFGFGF3CGBDGFF@>FF<@FDDBG
@M00200:205:000000000-AKKM3:1:1101:13812:2371 1:N:0:1
ATTGGGTTTAAAGGGCGCGTAGGCGGTCTCTTAAGCGTGTGGTGAAAGCCCGGGGCTCAACCCCGGGTCGGCCGTGCGAACTGGGAGACTCGAGCACTGTAGAGGCGGGTGGAATTCCGGGTGTAGCGGTGGAATGCGTAGAGATCCGGAAGAACACCGGTGGCGAAGGCGGCCCGCTGGGCCGTGATCCTTCGGGATCTTAGAGCTGACGCTGAGGGGCGACAGCGTGGGGGGCCAACAGG
+
GFDFFCFEGGAFGAGGEGBC:FGFEECGGGGGGFFEF@B@DGFGFECEFFGGGGGGGGGGGGGGC:FFEGGGGGGDCCFEGGFGGGEEGDFGGGGCFGGFGGCDFGGECC<FEC:FCF8>F7<CCFCC<****72:,=:BC*:,22?<7:*::>FG,AEC88*2:*:/:>EG8:ED>8:CEF*:E?86CDGFF5<5**;99*03097*<E5***.18**/99C59FG()<25*2*)075CD?
@M00200:205:000000000-AKKM3:1:1101:9194:2378 1:N:0:1
ATTGGGTTTAAAGGGTGCGCAGGCGGTGTGGTAAGTTTGGTGTGAAATCCTGGGGCTCAACCCCAGAAATGCACTGAATACTGCCATGCTAGAGGACTGGAGAGGAGATTGGAATTCACGGTGTAGCAGTGAAATGCGTAGATATCGTGAGGAAGACCAGTGGCGAAGGCGAATCTCTGGACAGTTCCTGACGCTCATGCACGAAGGCCAGGGGAGCAAACGGGATTAGATACCCTAGTA
+
GGGGGGFFGFGGFGGGGEGGGGGGGEFFFGGGGGGGGGFGGGGGGFGGGGGGGGGEGGGGGGGGGGGGGGGGGGGGFGGGGGGFFFGGFGGFFGGGGGGGGGGGGFEEGGFGGGGGGGGGGFGGGGGGGEFFGGFFGGEGCCFGGGEGGGGGFCFGFGGFGGGGGGGDC@FCEGG9DCEEDGGGE,2DCCFCG5DCE?FC?7CEG5DFGFCCEGFGFGGGGGGGFGG<AACF9,46?FFG
@M00200:205:000000000-AKKM3:1:1101:21512:2386 1:N:0:1
ATTGGGTGTAAAGGGTTTGTAGGCGGCCATGTAAGTCAGGTGTGAAATCCCTCGGCTCAACCGAGGAACGGCGCTTGATACTGCATGGCTTGAGGGAGACAGGGGTAAGCGGAACTGATGGTGGAGCGGTGAAATGCGTTGATATCATCAGGAACACCGGTGGCGAAAGCGGCTTACTGGGTCTCTTCTGACGCTGAGGAACGAAAGCTAGGGTAGCGAACGGGATTAGATACCCTAGTAAGA
+
GGGGGGFDFGGGGGGCECGGGGGGGGGGGFGGDFGGG9EEFGGGGGGFGEFFGGGGGGGGGGGGGGGG@FGGGGGFGGGGGGGGGFGDGGGGGGGGEFGFGGGGGGGGGGGGGGDCFGGGGGGD@FGEGCFGGGGGFGGDGGGGGGGGGGGGGGGGGGGGGDEFGGGGGFGGGGD7CGGGCGG>EG9CFGGGGGGGDCEFGGGGGEGGFGCFCFFGFGEGGGEDFGGF?B<GG?C*.5@CGAA
@M00200:205:000000000-AKKM3:1:1101:8737:2396 1:N:0:1
ATTGGGTGTAAAGGGCGCGTAGGCGGTCAGCACAAGTCAGTTGTGAAATCTCCGGGCTTAACTCGGAACGGTCAACTGATACTGTGCGACTAGAGTGCAGAAGGGGCAACTGGAATTCTCGGTGTAGCGGTGAAATGCGTAGATATCGAGAGGAACACCTGCGGCGAAGGCGGGTTGCTGGGCTGACACTGACGCTGCGGCGCGAAAGCCAGGGGAGCAAACGGGATTAGATACCCCAGTA
+
FGGGGGGGBFGGGGGGGGEEGGGGGGGGFEFGGGGGGGGGFFGFGCFDGGGGGGGGGGGFGGGGGGGGGGGGCEEFGGGGFFGGGGGGGGGGCAFFFGFFGGGGGGGGGGGGFEGGGGGGGGFFGGGGGGGGFFCFGGGGGDFCGFCGGGFGGGDFFFGFGGGDCGDGGGGGGGGGG5CFGDFGGFGGGGGGFEDEG*:C5D5ECCD9802:@CD)55:6C4/9:D326FACF7@7@57CF
@M00200:205:000000000-AKKM3:1:1101:16983:2403 1:N:0:1
ATTGGGTGTAAAGGGTGCGTAGGCTGCGCGGCAAGTTGGGTGTGAAATCCCTCGGCTCAACCGAGGAACTGCGCCCAAAACTGCCGTGCTCGAGGAAGACAGAGGTAAGCGGAACTGATGGTGGAGCGGTGAAATGCGTTGATATCATCAGGAACACCAGTGGCGAAAGCGGCTTACTGGGTCTCTTCTGACGCTGAGGTACGAAAGCTAGGGGAGCGAAGGGGATTAGATACCCCCGTA
+
GGGGGGGGGGGGGGGGGGGGGGGGGGGGGGGGGGGGGGGGGGGGGGGGGGGGGGGGGGGGGGGGGGGGGGGGGGGGGGGGGGGGGGGGGGGGGGGGGGGGGGGGGGGGGGGGGGGGGGGGGGGGGGGGGGGFGGGGGGGGGFGGGGGGGGGGGGGGGGGGGGGGDGGGGGGGGGGGGGGGGGGGGGGGFFGGGGGGGGGGGGDEGGGFGGGGGGFGFDEEGC:3;GG?@F<FECFGEBEG
@M00200:205:000000000-AKKM3:1:1101:9150:2444 1:N:0:1
ATTGGGTTTAAAGGGCGCGTAGGCGGCCTGATAAGTAGGGGGTGAAATCCTGCGGCTTAACCGCAGGGCTGCCTTCTAAACTGTCGGGCTTGAGCACAGTAGAGGCAGGTGGAATTCCCGGTGTAGCGGTGGAATGCGTAGAGATCGGGAAGAACATCAGTGGCGAAGGCGGCCTGCTGGGCTGTTGCTGACGCTGAGGCGCGACAGCGTGGGGAGCAAACAGGATTAGATACCCTCGTAAG
+
FGGGGGGGGGGGGGGGGGGGGGGGGGGGGGGFGGGGGGGGGGGGGFGGGGGGGGGGGGGGGGGGGGGGGGGGGGGGGGGGGGGGGGGGGGFGGGGGGGFGGGGGGGGGGGGGGGGGGGGGGFGGGGGGGGGGGGD8FGFGGGED@ADFGCGGGG:FC:FFFGGGGG8CF7CEEEGGGCFGGG*/;6:CCFE6CC3C5CFGGCGEDCD*:7CCGGDGDGC@FGGC:FGBF?27<:6CF>F502
@M00200:205:000000000-AKKM3:1:1101:21686:2458 1:N:0:1
ATTGGGCTTAAAGGGCGCGTAGGTGGTTGTGGAAGTAAGGTGTGAAATCCCCGGGCTTACCCGGGGAATGGTGCCTTAAACTCCATGACTTGAGGATCTCAGGGGAAGGGGGAACTCCAGGTGTAGCGGTGAAATGCGCAGATATCTGGGGGAAGGCCGGCGGCGAAGGCGCCCTTCTGGGCGATTCCTGACACTGAGGCGCGAAAGCGTGGGGAGCAAACAGGATTAGATACCCTGGTA
+
GGGGGGEGGGGGGGGGGGGGGGGEFGGGGGGGGGGGGGGGGGGGGGGGGGGGGGGGGGGAFGGGGGGGGGGGGGGGGGGGGGGGCFGFGGGGGGGGFECFGGGGGGGDGGGGGGGGGGFGGGGGGGGGGGGGGGGGGGGEGGGGGGFGGGGGGFGDGAEEGGGGGGEEGGGECEGCEFGGG*:E5C7CGGFGFGGGGGCFGGGGGGGGGEECEEFDFG8@55E<?G7>FFBGG?09>F9F
@M00200:205:000000000-AKKM3:1:1101:11575:2463 1:N:0:1
ATTGGGTATAAAGGGCTCGTAGGCGGTTCGTCACGTCGGGAGTGAAAACTCGGAGCTCAACTCCGAGCCTGCTTCCGATACGGGCAGACTAGAGGTAGGCAGGGGAGAGCGGAACTCCTGGTGTAGCGGTGGAATGCGCAGATATCAGGAAGAACACCGGTGGCGAAGGCGGCTCTCTGGGCCTTACCTGACGCTGAGGAGCGAAAGCGTGGGTAGCGAACAGGATTAGATACCCCCGTAAGA
+
GGGGGGGGGGGGGGGGGGGGGGGGGGGGEGGGGGGGGGGGGGGGGGGGGGFEDEGGGGGGGGGGGGGGDFFGGFEFGGGGGGGGGGGGGGGGGGGGGGGGGGGGGGGGGGGGGGGGGGGGGGGGGGGGGGGGGGGGGGGGGGGGGGGGGGGGGFGGGGGGGGGGGG*<FGGGDGGGGGGGCFGGGGGGGGGGGGGGDGCF5CECEGGGEGGGGE7<FGGGGGGG?DF>@BAGFCCC3>EG*24
@M00200:205:000000000-AKKM3:1:1101:16752:2470 1:N:0:1
ATTGGGTATAAAGGGCTCGTAGGCGGTTTGTCGCGTCGGGAGTGAAAACCATGAGCTTAACTCATGGCTTGCTTTCGATACGGGCAGACTGGAGGTATGCAGGGGAGAACGGAATTCCTGGTGTAGCGGTGAAATGCGCAGATATCAGGAGGAACACCGGTGGCGAAGGCGGTTCTCTGGGCATTACCTGACGCTGAGGAGCGAAAGCGTGGGGAGCGAACAGGATTAGATACCCTAGTA
+
GGGGGGGGGGGGGGGGGGGGGGGGGGGGGGGGGGGGGGGGGGGGGGGGGGGGGGGGGGGGGGGGGGGGGGGGGGGGGGGGGGGGGGGGGGGGGGGGGGGGGGGGGGGGGGGG=FGGGGGGGGGGGGFGGGGGGGGGGGGGGGGGGGGGFCGCFGCGFGGGGGGGGFGGGGGGGGGGGGGFFGGGGGGGGGGGDCGGGGGGGGGGGGGGGGGGGGFG>E>85DFG?GGBFFB>9FGC4FFF
@M00200:205:000000000-AKKM3:1:1101:8578:2479 1:N:0:1
ATTGGGTTTAAAGGGCGCGTAGGCGGCCACCGCAAGTCGACTGTGAAATCTCCGGGCTTAACCCGGAAAGGTCAGCCGATACTGCGGGGCTAGAGTGCAGAAGGGGCAACTGGAATTCTCGGTGTAGCGGTGAAATGCGTAGATATCGAGAGGAACACCTGCGGCGAAGGCGGGTTGCTGGGCTGACACTGACGCTGAGGCGCGAAAGCTAGGGGAGCGAACGGGATTAGATACCCTAGTA
+
GGGGGGGGGGGGGGGGGGGGGGGGGGGGGGGGGGEFFDGGGGGGGGGFGGFGFGGGGGGGGGGGGGGGGGGGGGGGGGGGGGGGGGGGGGGGGGGGGGFFGGGGGGGGGGGGGGGGGGFGGGGGGGGGGGEEFFGGGGGGGGGGGGFDGGGGGGG>FGGGGGGGDGEGGGGDGGGGGGFGGGGGGGGC06AFGEDCEEFGGGGGGGDGFFGGGG>DBDGCGCG<?G5:FF<CFF?F??FFG
@M00200:205:000000000-AKKM3:1:1101:17092:2482 1:N:0:1
ATTGGGCATAAAGCGAGCGCAGGTGGTTTAATAAGTCTGATGTAAAAGGCAGTGGCTCAACCATTGTGTGCATTGGAAACTGTTAGACTTGAGTGCAGTAGAGGAGAGTGGAATTCCATGTGTAGCGGTGAAATGCGTAGATATATGGAGGAACACCGGTGGCGAAAGCGGCTCTCTGGACTGTAACTGACACTGAGGCTCGAAAGCGTGGGTAGCAAACAGGATTAGATACCCCAGTAAGAT
+
GGGGGGGGGGGGGGGGGGGEGGGFGGFFGGGGGGGGGGGGGCGFGGGGGGGGGGGGGGGGGGGGDGGGGGGGGGGGGGGGGGGGGGGGGGGGGGGGGGGGGCGFFEGGGGGGGFFGEFFGGGGGGFGDGGGGGGGFGGGEFGGGFGGGGGGEGGGE@@CFEGGGEGDGGBFGGGGGG9DEGGFCFFFC7DC9@,*9DFGGGGEGGE>CEE7FF95*=C,8>8//.:6=6A5;<<*>8)+<;)7
@M00200:205:000000000-AKKM3:1:1101:23807:2485 1:N:0:1
ACTGGGTGTAAAGCGTGTGTAGGCGGACCGTTAAGTGCCCGCGTGAAATCCCCCGGCTCAACCGGGGAACGGCCGGGCATACTGGCGGTCTTGAGCGATCCAGGGGTCATCGGAACAAACGGTGGAGCGGTGAAATGCGTAGATATCGTTTGGAACGCCGACGGTGAAAACAGATGACTGGGGATCCGCTGACGCTGAGACACGAAAGCCAGGGGAGCAAACGGGATTAGATACCCGAGTA
+
GGGGGGGEFGGGGGGGGFGGGGGGGGGGGGFGGGGGGGGGGGGGGC@FGGGGGGGGGGDGGGGGGDEG?B?7CFGEGGGGGGGGGGGGGGGGGGFGGGGGGGGFEFGGGGGFEEEGGFGGGDFFGFGGGGFEGGGGGGGGDGGGFFGFCFFFGGGGGGGG:EFEEGFGGGGGF8FCGGGGGGGCEGGGFGGGGGGGGGGCFGGGGGC38:CGG>3C>5F6CGGG?79:?FFGEFGG:@@5*
@M00200:205:000000000-AKKM3:1:1101:8030:2492 1:N:0:1
ACTGGGTTTAAAGAGCTCGTAGGCGGTTTGTCGCGTCTGCCGTGAAAGTCCGGGGCTCAACTCCGGATCTGCGGTGGGTACGGGCAGGCTAGAGTGATGTAGGGGAGACTGGAATTCCTGGTGTAGCGGTGAAATGCGCAGATATCAGGAGGAACACCGATGGCGAAGGCAGGTCTCTGGGCATTAACTGACGCTGAGGAGCGAAAGCGTGGGGAGCGAACAGGATTAGATACCCCAGTA
+
GGGGGGGGGGGGGGGGGGGGGGGGGGGGGGGGGGGGGGGGGGGGGGGGGGGGGGGGGGGGGGGGGGGGGGGGGGGGGGGGGGGGGGGGGGGGGGFGGGGGGGGGGGGGGGGGGGGGGGGGGGGGGGGGDGGGGGGGGGGGGGGGGGGGGECCEGGGGGGGGGGGGGGGGGGGGGGGGGGGGGGGGGGGGGGGGGGD*B=CCFGGGGGGGGEGGDDDFEEGGGGG?GD?FFFF?:FDD>FF
@M00200:205:000000000-AKKM3:1:1101:9162:2496 1:N:0:1
ATTGGGTTTAAAGTGCGCGTAGGCGGCTATTCAAGTGGCGGGTGAAATCCCTCGGCTTAACCGAGGAACTGCCTGCCAGACTGGATGGCTTGAGACCGGGAGAGGTGAGTGGAATTCCCAGTGTAGCGGTGAAATGCGTAGATATTGGGAGGAACACCAGTGGCGAAGGCGGCTCACTGGACCGGTACTGACGCTGAGGCGCGAAAGCGTGGGGAGCAAACAGGATTAGATACCCGCGTA
+
GGGGGGGGGGGGGGGGGGGGGGGGGGGGGGGGGGGGGGGGGGGGGGGGGGGGGGGGGGGGGGGEFGGGGGGEGGGGGGGGGGGGGGGGGGGGGGGGGGGGGGGGGGGDFGGGGGGGGGGGFFGGGFGGGEGGGGGGGEEC:*,7BBFGGGGDEGE8FGG,3>CEGGGEEFGGCCEGGGGGGGGGGGGD7*9CECDE=>F5CGGG5CDCE=EEEGFGEGFFFGGG?FC?F4)0AECDEFF>
@M00200:205:000000000-AKKM3:1:1101:20627:2513 1:N:0:1
ATTGGGTTTAAAGGGCGTGTAGGCGGATTGTTAAGTCGGGGGTGAAATCCTGAGGCTCAACCTCAGAACTGCCTTCGATACTGGCGATCTTGAGTCCGGGAGAGGTGAGTGGAACTCCTAGTGTAGAGGTGAAATTCGTAGATATTAGGAAGAACACCAGTGGCGAAGGCGGCTCACTGGCCCGGAACTGACGCTGAAACGCGAAAGCGTGGGGAGCAAACAGGATTAGATACCCTCGTA
+
GGGGGGGGGGGGGGGGGGGGGGGGGGGGGGGGGGGGGGGGGGGGGGGGGGGGGGGGGGGGGGGGGGGGGGGGGGGGGGGGGGGGGGGGGGGGGGGGGGGGGGGGGGGGGGGGGGGGGGGGGGGGGGGGGGGGGGGGGGGGGGGGGGGGGGGFGGGFGGGGGGGGDGGGGGGGGGGGGGGGGGGGGGGGGGGGGDCEGGGGGGGGGGGGGEGGGD3>DGGGFGGGFGGFFFBG?FCFFEF5
@M00200:205:000000000-AKKM3:1:1101:16172:2520 1:N:0:1
ATTGGGTTTAAAGGGTGCGTAGGTGGCCTGTTAAGTCAGGGGTGAAAGACGGTAGCTCAACTATCGCAGTGCCTTTGATACTGACGGGCTTGAATACACTTGAGGTAGGCGGAATGTGACAAGTAGCGGTGAAATGCATAGATATGTCACAGAACACCAATTGCGAAGGCAGCTTACTAAAGTGTGATTGACACTGAGGCACGAAAGCGTGGGGATCAAACAGGATTAGATACCCCAGTAAGA
+
GGGGGGGGGGGGGGGGGGGGGGGGGGGGGGGGGGGGGGGGGGGGGGGGGGGGGGGGGGGGGGGGGGGGGGGGGGGGGGGGGGGGGGGGGGGGGGGGGGGGGGGGGGGGGGGGGGGGGGGGGGGGGGGGGGGGGGGGGGGGGGGGGGDFGDFGGGFGDGGGGCFFGGGGGGGGGGGGGGGGGGGGGFFGGGGDFFGDFDGFGGGGGGDGGGGECGFCFGGGFFFGFFFFFFEGFB<5>EFGGFF
@M00200:205:000000000-AKKM3:1:1101:18555:2528 1:N:0:1
ACTGGGCTTAAAGGGCGTGTAGGCGGTCTGCTAAGTCATGTGTGAAATCCCTCGGCTTAACCGAGGAACGACGCATGAAACTGGCAAGCTAGAGTACCAAAGAGGGGGGTGGAATTCCCGGTGTAGCGGTGAAATGCGTAGATATCGGGAGGAACACCGGTGGCGAAGGCGGCCCCCTGGTTGGATACTGACGCTGAGACGCGAAAGCGTGGGGAGCAAACAGGATTAGATACCCCGGTAAGA
+
GGGGGGGGGGGGGGGGGGGGGGGGGGGGGGGGGGGFGGGGGGGGGGGGGGGGGGGGGGGGGFGGGGGGGGGGGGGGGGGGGGGGGGGGGGGGGGGGGGGGGGGGGGGGGGGGGGGGGGGGGGGGGGGGGGGGGGGGGGFGGGGGGGGGGECEGGGGGGGGGGGGGGGG>FGGGGGGGGGGGGGGGGGGFFFGGGGD*:ACEGGEGGDDGGGGGGBCBGGGFGFG?DGF6@>GG8@C7>BED>4
@M00200:205:000000000-AKKM3:1:1101:9550:2528 1:N:0:1
ACTGGGTTTAAAGGGTGCGTAGGCGGGCAGGTAAGTCAGTGGTGAAATCTCCGAGCTTAACTCGGAAACTGCCGTTGATACTATCTGTCTTGAATACTCGGGAGGTGAGCGGAATATGTCATGTAGCGGTGAAATGCTTAGATATGACATAGAACACCAATTGCGAAGGCAGCTCACTACAGAGTCATTGACGCTGAGGCACGAAAGCGTGGGGATCAAACAGGATTAGATACCCCTGTA
+
GGGGGGGGGGGGGGGGGGGGGGGGGGGGGGGGGGGGGGGGGGGGGGGGGGGGGGGGDGGGGGGGGGGGGGGGGGGGGGGGGGGGGGGGGGGGGGGGGGGGGGGGGGGGGGGGGGGGGGGGGGGGGFGDGGGGGGGFGGGGFGGGGGGGGGGGGGGGGGGGGGGGGGGGGGGGGGCECFGGGGGGGGGFGGGDEGGEGGGGGGGD5EGGDGG>EGFCFGGGGFGG1C:29FACGGFFF>FG
@M00200:205:000000000-AKKM3:1:1101:12345:2539 1:N:0:1
ACTGGGTTTAAAGGGCGCGCAGGCGGTTACGTAAGTCCGGCGTGAAATACCACGGCTCAACTGTGGAACTGCGTCGGATACTGCGTTGACTTGAGGATGGTAGAGGCCATTAGAACTAGCGGTGTAGCGGTGAAATGCGCAGATATCGCTAGGAATGCCGGTGGCGAAGGCGGATGGCTGGGCCAATCCTGACGCTGAGGCGCGAAAGCTAGGGGAGCGAACCGGATTAGATACCCCAGTA
+
GGGFCEFGGEG<E9;FDGG7FG7CFGBFGFGFGGGGGGGGDGFGGGFFDF<FD?@@EGGGFGFGGGGEGCEGGGCGGGGFGGGGGGGGFGG,A<FGGFGGFGFFFGEGGFGFFGG<FGGFGGGGGGFFGEEGGGGGFGGECFGGGGDFEE:BCCFGGCC<7FFGFGGGGGCEC8CCF6B@EGFFG5EFC7C9EE<*1:*A:1:>:EDDG7:FGF>CD=EGG):D97*4=FA7<<<*07)3C
@M00200:205:000000000-AKKM3:1:1101:24033:2555 1:N:0:1
ATTGGGTTTAAAGGGCGCGTAGGCGGTCCCGTCAGTCCCTTGTGAAATCCCCCGGCTCAACTGGGGAACTGCAAGGGATACAGCGGGGCTTGAGTTCGGGAGAGGGAAGCGGAATTCCGGGTGTAGCGGTGAAATGCGTAGATATCCGGAGGAACACCGGTGGCGAAGGCGGCTTCCTGGACCGATACTGACGCTGAGGCGCGAAAGCTAGGGGAGCAAACGGGATTAGATACCCTCGTA
+
GGGGGGGGGGGGGGGGGGGGGGGGGGGGGGGGGGGGGGGGGGGGGGGGGGGGGGGGGGGGGGGGGGGGGGGGGGGGGGGGGGGGGGGGGGGGGGGGGGGGGGFGGEGGGFGGGGGGGGGGGFGEFGGGGFEGFFGGGGGCCEGGFGFGGGCFEGGGGFGGGGGGGGG@EFGGGGGGGGGGGGCEGGGGGGFEE=<GGGFGGGGGEE7FGGFCFE@CEG6<<C=DBCC?F?BDGCGFFBF5
@M00200:205:000000000-AKKM3:1:1101:23138:2559 1:N:0:1
ACTGGGTATAAAGGGCAAGTAGGTGGTCTCATTTGTCTGGGGTGAAATCCTTGAGCTTAACTCAAGAAGTGCCTTAGAAACGGTGAGACTCGAGTACTGGAGAGGGTCGTGGAATTCCCGGTGTAGCGGTGAAATGCGTAGAGATCGGGAGGAACACCAGCGGCGAAGGCGGCGACCTGGACAGTCACTGACACTCAACTGCGAAAGCGTGGGGAGCAAACAGGATTAGATACCCTTGTA
+
GGGGGGGFGGGGGGGGGFGGGGGGGGGGFGCGGGGGGGGFFGGGGGGGGGGGGGGGGGGGGGGGFGGG?FEGGGGGFGEGGFGGGDDFGGFGFGGGGFGFGGGGGGGGGGGGGGGGGGGGGGGGGFGEDEDGGGGGGGGGGGGGGGFGGGGGDGFGGGGGCCCGGGGGGGGGGGGGGGGGFF8>9C?FGDGGGGFCCDGFG=E5ECDGGEG5CC@C:=8EGGGG<F7?FFAGGGGG)7FC
@M00200:205:000000000-AKKM3:1:1101:22919:2573 1:N:0:1
ATTGGGCTTAAAGGGCGCGTAGGCGGGCTCGCAAGTCAGGGGTGAAAGCCCGCGGCTCAACCGCGGAAGCGCCTTTGATACTGCGGGCCTCGAGGGGGGTAGGGGCGTGCGGAACTTCCGGTGGAGCGGTGAAATGCGTAGATATCGGAAGGAACACCGGTGGCGAAAGCGGCGCGCTGGACCCCTTCTGACGCTGAGGCGCGAAAGCCAGGGGAGCAAACGGGATTAGATACCCGCGTA
+
GGGGGGGGGGGGGGGGGGGGGGGGGGGGGGGGGGGGGDGGGGGGGGGGGGFEGGGGGGGGGGGGGGGGCFGGGGGGGGGGGGGGGGGGGGGGGGGGGGGGGGGGGGGGGGGGEGGGGGGGGGGGGGGGGGGGGGGGCEGGGGFGGFGG8CGDGCGGGGGGGGGGGGGGGGGGGGDGGGGG5FCE*A6EFGC9?EGGGFGGGGGG>EGGGFFFGGE<3>EFCDED:DF>?45FGGGGE>:=
@M00200:205:000000000-AKKM3:1:1101:21750:2575 1:N:0:1
ATTGGGTATAAAGCGTGTGTAGGCGGACTGGTAAGTACCTTGTGAAATCCCACGGCTCAACCGTGGAACTGCTTGGTATACTGCTTGTCTTGAGCCACTTAGGGGCTACCGGAACAAATGGTGGAGCGGTGAAATGCGTAGATATCGTTTGGAACGCCAAAGGTGAAAACAGACAGCTGGGAGTGTGCTGACGCTGAGACACGAAAGCCAGGGGAGCGAACGGGATTAGATCCCCTGGTA
+
AFGFFFGGGGGGGGGFEFGGGGGGGGDEEGGGGGGGGGDFGGGGGGGG9@FGGGGGGGGGGGGGGGGGFGGGFGFGGGGGGGGFGGGGGGGGGGCFGGGGGGGGGGGGGDGDGGGGGGGGGGGGGFFG7FGGGGGGGGECGGGGGG@>ADCGFGGGGGGG<7CFGGGGFGGGFGGGGGGGCFGGGFFGGGGFGGGEEFFFFGGGGG?<,8BFFEFGFGGD)13<?DFFFF97+;**7>?<
@M00200:205:000000000-AKKM3:1:1101:14086:2585 1:N:0:1
ACTGGGCTTAAAGCGCGTGCAGGCGGCTTGGTAAGTCGGGTGTGAAATCCCGGAGCTCAACTCCGGAACTGCACCCGATACTGCCTCGCTAGAGTCCCGGAGAGGATGGCGGAATTTCCGGTGTAGAGGTGAAATTCGTAGATATCGGAAGGAACACCAGCGGCGAAGGCGGCCATCTGGACGGTGACTGACGCTCAGACGCGAAAGCGCGGGGAGCAAACAGGATTAGATACCCTGGTA
+
GFGGGGFGGGGGGGGGGGGGGGDE@EFGEGGGGFGGGGGGGGGGGGGFFGFGGGGGGGFCCFGGEGGGEGGGGGGDC7CFEGGGGFGGGDFGGDGGGGGECGGCFGFGDCFCFGG8FGF=FFEFGGGGFGCCFGGGGGGGGG9FGFDFEGG*>CFGGGF:3F1B7<EF:F788EGG6<@7@FC>*8@FFF+CCG:=EGCFCCGGE=35E5?EC>DC5=8@C48F0CC<*74F?F?7:39F
@M00200:205:000000000-AKKM3:1:1101:6604:2601 1:N:0:1
ACTGGGTTTAAAGCGCGTGTAGGCGGTTCGGTAAGTCCGCTGTGAAAGTCGGGGGCTCAACCCTCGAAAGCCGGTGGATACTGTCGGGCTAGAGTACGGAAGAGGCGAGTGGAATTCCTGGTGTAGCGGTGAAATGCGCAGATATCAGGAGGAACACCAATTGCGAAGGCAGCTCGCTGGGACGTTACTGACGCTGAGACGCGAAAGAGTGGGGAGCAAACAGGATTAGATACCCGCGTA
+
GGGGGGGGGGGGGGGGGGGGGGGGFGFGGGGGFGGGGDGGGGGGGGGGGCFGGGGGGGGGGGGEGGGGGGGGGGGFGFGGGGFGGGGGGGGFGGGGFFGGGGGGGGGECFEGGGGGGGGGGGGF=;FGGGGGGFFFFGGGCDG>FGGGGGGGFGECGGGGGFFG@@C<:CAEGGGGECCFGGGGEGG5+:EC8*7*:;<9:<=ECE<4@CEGFCFGBGFFGFGC?<77/*.:2<EC>@5E
@M00200:205:000000000-AKKM3:1:1101:15734:2625 1:N:0:1
ATTGGGCATAAAGCGCACGTAGTCGGCTTTGCAAGTCGGGTGTGAAATCCCCGGGCTCAACCTGGGAACTGCATCCGAGACTGCATTGCTAGAGTATGGGAGAGGGAAGCGGAATTTCTGGTGTAGCAGTGAAATGCGTAGATATCAGAAGGAACATCAGTGGCGAAGGCGGCTTCCTGGACCAATACTGACGATCAGGTGCGAAAGCGTGGGGAGCAAACAGGATTAGATACCCCAGTA
+
GGGGGGGGGGGGGGGGCFFGGGGGGGGGGGGGGGGGGGGGGGGGGGGGGGGGGGGGGGGGGGGGGGGGGGGGGGGGGGGGGGGGGGGGGGGGGGGGGGGGGGGGGGGGGGGGGGGGGGGGGGGGGGGGGGGGGGGGGGGGDGGGGGGGGGGGGGGGGGGGGGGGGEEFEGGGGGGGGGGGGGGGGGGGGGGGGGGGGGGGGGGGGGGGGGGGGGBGFGGGGGGGFGGFFFAFE@EGEFFG
@M00200:205:000000000-AKKM3:1:1101:11231:2640 1:N:0:1
ACTGGGTTTAAAGGGCGCGTAGGCGGCGCGGGAAGGCGGCGGTGAAAGTCCGGGGCTCAACCCCGGATCGGCCGTGGCGACTCCCGCGCTGGAGCACAGTAGAGGCGGGTGGAATTCCGGGTGTAGCGGTGGAATGCGTAGAGATCCGGAAGAACACCGGTGGCGAAGGCGGCCCGCTGGGCTGTGGCTGACGCTGAGGCGCGAAAGCGTGGGGAGCAAAAAGGATTAGATAACCCCGTAAGA
+
GGGGGGGGGGGGGGGGGGGGGGGGGGGGGGGGGGGGGGGGGGGGGGGGFGGGGGGGGGGGGGGGGGGDGGGGGGGGGGGGGGGGGGGGGGGGGGGGGGGGGGGGGGGGGCEGFGCDCCFGE8CEFE7CEEGGDCC6@E8CGDFGGFGGGCEEFGFGC81CCGG>CEGG>8CE?EDEEEGGGC;?@<C859**8*/::CFFGDGG5ED4EEGGE5)/):CF73;D:F7<@4)2+3018B7CCB<
@M00200:205:000000000-AKKM3:1:1101:17430:2641 1:N:0:1
ATTGGGTTTAAAGTGTGCGTAGGCGGCTATTTAAGTCAGTGGTGAAAGCCCGCAGCTTAACTGTGGAATTGCCATTGAAACTGAGTAGCTCGAATCTGGTTGAAGTGGGCGGAATACATCATGTAGCGGTGAAATGCATAGATATGATGTAGAACACCAATTGCGAAGGCAGCTCACTAAGCCAACATTGACGCTGAGGCACGAAAGCGTGGGGAGCAAACAGGATTAGATACCCGCGTAAGA
+
GGGGGGGGGGGGGGGGGGGGGGGGGGGGGGGGGGGGGGGGGGGGGGGGGGGGGGGGGGGGGGGGGGGGGGGGGGGGGGGGGGGGGGGGGGGGGGGGGGGGGGGGGGGGGGGGGGGGGGGGGGGGGGGGGGGGGGGGGGGGGGGGGGGGGGGGGGGGGGGGGGGFGEGGGGFEEGGGGGGGGGGGGGGGGFGGGGG>ECFFEDDCEGGGG=EGGGDGBGGGGCG44>D@F@5CEFDG>>BG<0.
@M00200:205:000000000-AKKM3:1:1101:13838:2642 1:N:0:1
ATTGGGTTTAAAGGGAGCGTAGGCGGACATTTAAGTCAGGGGTGAAATCCCGGGGCTCAACCTCGGAATTGCCTTTGATACTGGGTGTCTTGAGTATGAGAGAGGTGTGTGGAACTCCGAGTGTAGAGGTGAAATTCGTAGATATTCGGAAGAACACCAGTGGCGAAGGCGACACACTGGCTCATTACTGACGCTGAGGCTCGAAAGCGTGGGGAGCAAACAGGATTAGATACCCCTGTA
+
GGGGGGGGGGGGGGGGGGGGGGGGGGGGGGGGGGGGGGGGGGGGGGGGGGGGGGGGGGFGGGGGGGGGGGGDGFGGGCCFGGCFGGGGGGGGGGGGGGGFGGGGGGGGGGCGGGGGGGGCGFD@EGECGGFGGGGGGGGGGGGGFEFGGGGGFFAF@FGGGFGEGCGGGGGGGGGGGGGGGGGGGGFCGGGFGGDGDFGGGGGGDEGGGGGD7EDGFGCFFGGGBD><69429<<5;3)C
@M00200:205:000000000-AKKM3:1:1101:13872:2648 1:N:0:1
ATTGGGTTCAAAGGGTGCGTAGGCGGCCTATTAAGTCAGTTCTGAAATATCCCGGCTTAACCGGGAGGGTGGGATTGATACTGATGGGCTTGAGTGGAGTCGAGGTAGGCGGAATTGACGGTGTAGCGGTGAAATGCTTAGATATCGTCAAGAACACCGATAGTGTAGACAGCTTACTAGACTTCAACTGACGCTGAGGCACGAAAGTGTGGGGATCAAACAGGATTAGATACCCCTGTA
+
GGGGGGGGGGGGGGGGGGGGGGGGGGGGGGGGGGGGGGGGGGGGGGGGGGGGGGGGGGGGGGGGGGGGGDGGGGGGGGGGGGGGGGGGGGGGFGGGGGGGGGGGGGGGGGGGGFGGGGGGGGGGGGGGGEEGDACGGGGGFFGGGGGGGGGFFGGGGGECFGGGGGGGGGGGGGGGGGGGGGGGGGGGGGGGEGGGGGGGGGGGGGGGGGEFGGFGFGGGGGGGFGGFFFFGFFFGFFFG
@M00200:205:000000000-AKKM3:1:1101:20101:2649 1:N:0:1
ATTGGGTTTAAAGCGTGTGTAGGCGGACCTGTAAGTACCTTGTGAAATCCCACGGCTCAACCGTGGAACTGCTCGGTATACTGGCGGTCTTGAGCCACCTAGGGGCAGCTGGAACAAGCGGTGGAGCGGTGAAATGCGTAGATATCGCTTGGAACGCCAACGGTGAAAACAGGCTGCTGGGGGTGTGCTGACGCTGAGACACGAAAGCCAGGGGAGCGAACGGGATTAGATACCCTTGTA
+
GGGGGGGGGGGGGGGGGGGGGGGGGGGGGGGGGGGGGGGGGGGGGGGGGGGGGGGGGGGGGGGCGGGGGGGGFGGGGGGGGGGGGGGGGGGGGGGGGGGGGGGGGGGGGGGGGGGFBFGGEGGGGGGGGGGGGGGGGGGGGGGGGGGGFGGFGGGGGGGGGGGEGGFFFGGGGGFFGGGGGGGGGGGGGGGGGGGGGGGFFGEEGGDG8CGGG5>CBGGGGGCDFGGFFFDGGGG4)5@F
@M00200:205:000000000-AKKM3:1:1101:10120:2649 1:N:0:1
ATTGGGTGTAAAGCGCGCGCAGGTGGGTGTACAAGTCGGAAGTGAAATCTTGAGGCTCAACCTCGAGGCTGCTCCCGAAACTGTACGCCTAGGGACTGGTAGAGGCTGGTAGAATTCCCGGTGTAGCGGTGGAATGCGTAGAGATCGGGAAGAATACCCGTGGCGAAGGCGGCCAGCTGGGCCAGGTCCGACACTGAGGCGCGAAAGCGTGGGGAGCAAACAGGATTAGATACCCCTGTA
+
GGGGGGEGGGGGGGGGGGGGGGGFGGGGGGGGGGGGGGGG@GGGGGGGGGGGGGGGGGGGGGGGGGGGGGGEGGGGGGGGGGGGGGGGDGEGGGFGGGGGGGGGGGGGGGGGGFFGGGGGGGGGGGGGGGGGGGGGGGGGGGGGGGGGGGGGGGGGGFGGGGCGGGGGGGGGGGC886FGGGGGGG?EC>EGGG49<CGGGGGECCDGCEGCGGFDFGG849EG:7C?FF2:98CF>F)<
@M00200:205:000000000-AKKM3:1:1101:10619:2649 1:N:0:1
ACTGGGTTTAAAGGGCGCGTAGGCGGCTTATCAAGTCAGGCGTGAAATTCCCGGGCTCAACCTGGGGGCTGCGCTTGATACTGATGAGCTTGAATGCGGGAGAGGATAGTGGAATTCCCAGTGTAGAGGTGAAATTCGTAGATATTGGGAAGAACACCAGTGGCGAAGGCGGCTATCTGGCCCGTAATTGACGCTGAGGCGCGAAAGCGTGGGGAGCAAACAGGATTAGATACCCTTGTA
+
GGGGGGGGGGGFGGGGGGGGGGCGGGGGGGGCFGGGGGGFGDFEEGGGF9EE@FGGGCFFGFFGGFGDCGGCCFGGGGGGGGFGGGGGGGGFGFGGGEGD:FF7FCFGFFGGGGGGFFGCFGGGGGGGGFEGGGGG<FFGGFGGGAFCFCCEGGGGGGGGGGGGGGGGGC@CGG*?CFDG7FGEEEEE7@C@C5CC8FFGEGGG:EGGGGGGG57CBGGFGFFG?FF?F=4CFC+=4?FG
@M00200:205:000000000-AKKM3:1:1101:17750:2650 1:N:0:1
ACTGGGTTTAAAGAGCGCGCAGGCGGTCGATTTAGTCGCGTGTGAAAGCCCCCGGCTCAACTGGGGAGGGTCACGCGATACTGATCGACTCGAAGGCAGGAGAGGGTAGTGGAATTCCCGGTGTAGTGGTGAAATGCGTAGATATCGGGAGGAACACCAGTGGCGAAGGCGACTACCTGGCCTGTTCTTGACGCTGAGGCGCGAAAGCTAGGGGAGCAAACGGGATTAGATACCCTAGTA
+
GGGGGGGGGGGGGGGGGGGGGGGGGGGGGGGGGGGGGGGGGGGGGGGGGGGGGGGGGGGGGGGGGGGGGGGGGGGGGGGGGGGGGGGGGGGGGGGGGGGGGGGDGGGGGGGGGGGGGGGGGFGGGGGGGGGGGGGGGGFEGGCFGGGGGGGGGGFG8FEGGGGGGGGGGGGEGGGCFGGGGGGFGGGFGGGFGGGGEGGGDCGEGGGGF9FGGGFGFGFFGCGG:DDFFFBC+ACCFFFG
@M00200:205:000000000-AKKM3:1:1101:7139:2660 1:N:0:1
ATTGGGTTTAAAGGGCGCGTAGGTGGCCGAGCAAGGTCGCGGTGAAAGCCCGGGGCTCAACCCCGGGTCGGCCGTGGCAACTACTCGGCTTGAGCACTGTAGGGGCGGGTGGAATTCCGGGTGTAGCGGTGGAATGCGTAGAGATCCGGAAGAACACCGGTGGCGAAGGCGGCCCGCTGGGCAGGAAGGCTCGCAAGAGCCGGCTGACACTGAGGCGCGAAAGCCAGGGGAGCAAACGGGATT
+
GGGGGGGGGGGGGGGGGGGGGGGGGGGGGGGGGGGGGGGGGGGGGGGGGGGGGGGGGGGGGGGGGGGGGGGGGGGGGGGGGGGGGGGGGGGGGGGGGGFGGGGGGGGGGGGGGGGGGGGGDC<FDGGGGCCCFGGGGEGGGGGDFGGFEG>>8FCEGGE5CGDGEEDEEGGGGEGGD>E8CFGGGGGGGFGGGDC*:EEFFDED8CG:9F<F+A3C5C:*>D5515C?ED>D5;;<F>>5*(.
@M00200:205:000000000-AKKM3:1:1101:19606:2680 1:N:0:1
ATTGGGCGTAAAGGGCGCGTAGGCGGCGCGAGGAGTCGGGGGTGAAAGTCCGGGGCTCAACCCCGGATCGGCCTTCGAGACTCTCGCGCTGGAGCACAGTAGAGGCGGGTGGAATTCCGGGTGGAGCGGCGGCATGCGGAGAGGTCCGGAAGAACACCGGGGGCGAAGGCGGTCTGCTGGGGCGTGGCTGGCGCTGAGGCGCGACAGCGTGGGGGGCAAACAAGATTAGATACCCTTGTA
+
<FF@GGGGCCC@FFCGGGG@EG;FGC@FEGC@C+CFFG+C748@=FFFDGAFFGGGD7B<=D?BCFGDGGCFCCGGDFFCGEFF<CCC:EC*,,DFF:,,,?9F,>C*F**<*8,2?<AFC<8*:865:*:>*/:CG8****;*<8F55*8**<8@E8***:C:C8**//*::**0<9CGC****28***1*/*1**2;55DC*2*//:/18*:3C)*;87**0(**)1*-*+,+*07/<
@M00200:205:000000000-AKKM3:1:1101:20060:2704 1:N:0:1
ATTGGGTTTAAAGAGCGTGTAGGCGGCCAGACAGGTCCGTTGTGAAAACTCGAGGCTCAACCTCGAGACGTCGATGGAAACCGTCGGGCTAGAGTCCGGAAGAGGAGAGTGGAATTCCTGGTGTAGCGGTGAAATGCGCAGATATCAGGAGGAACACCCGTGGCGAAAGCGGCTCTCTGGGACGGTACTGACGCTGAGACGCGAAAGCGTGGGGAGCGAACAGGATTAGATACCCTTGTAAGG
+
GGCGGGGEECCGGGGGGFCGGGGGCDFGCFFGDGGFFFG<FF@8EECEGGGGGGGEGFE<FGFGGGDFGGCFFEGGFFCEFFGGGGEEECFFGF?FFFD:F:EEFG:DGFFFFCF@FCA<BFDCB?F:FGGGGGFGFGF+53@C@8@FFGGEFFCFG7FFGGGGECGGGGGGEED7CCFGGF=C8EGGGGD?*//:8/@FGGGGD?7CC/;?EGBD@GGGDGFFF4><=F473:FFFFBG>))
@M00200:205:000000000-AKKM3:1:1101:11338:2721 1:N:0:1
ATTGGGTATAAAGGGCGCGTAGGTGGCGGCATAAGGCTGTGGTGAAAGTCTGGGGCTCAACTCCAGATCGGCCGCGGCGACTGTGTCGCTTGGGCACCGTAGAGGCAGATGGAATTCCGGGTGTAGCGGTGGAATGCGTAGAGATCCGGAAGAACACCGGTGGCGAAGGCGGCCTGCTGGGCAGTTTAGCTGACACTGAGGCGCGACAGCGTGGGGAGCAAACAGGATTAGATACCCCCGTA
+
GGGGGGGGGGGGGGGGGGGGGGGGGGGGGGGGGGGGGGGGGGGGGGGGGGGGGGGGGGGGGGGGGGGGGGGGGGGGGGGGGGGGGGGGGGGGGGGGGGGGGGGGGGGGGGGGGGGGGGGGGGFGGGGGGGGGGGGGGGGGGGGGGGGGGGGGGGGGGGGGGGGGGGGGGGGGGECCFDGGGGGGCFFGGGGGGGGGG@<FGGG>:=C5EGG*CEDGDG5ECFEG?GG049>7:<@6?F):9>
@M00200:205:000000000-AKKM3:1:1101:19888:2726 1:N:0:1
ATTGGGTATAAAGGGCGCGTAGGCGGCCATCTAAGTCAGACGTGAAATCCCCCGGCTTAACCTGGGAACTGCGTCTGATACTGGACGGCTCGAGTATGGGAGAGGGATGTAGAATTCCAGGTGTAGCGGTGAAATGCGTAGATATCTGGAGGAATACCGGTGGCGAAGGCGGCATCCTGGACCATTTACTGACGCTGAGGCGCGAAAGCTAGGGGAGCAAACGGGATTAGATACCCCCGTA
+
GGGGGGGGGGGGGGGGGGGGGGGGGGGGGGGGGGGGGGGGGGGGGGGGGGGGGGGGGGGGGGGGGGGGGGGGGGGGGGGGGGGGGGGGGGGGGGGGGGGGGGGGGGGGGGGGGGGGGGGGGGGGGGGGGGGGGGGGGGGGGDDCFFGGGGGGGGGGGGGGGGGGGGGGGGGGGGDEFGGGGGFFGGGCEGGGGGGGGE=C=<EGGGDG6?FGGGFGFGGFGFGGFGD(?FBGG<C6@DBEG
@M00200:205:000000000-AKKM3:1:1101:7604:2735 1:N:0:1
ATTGGGTATAAAGCGTGTGTAGGCGGACTCGTAAGTACCTTGTGAAATCCCACGGCTCAACCGTGGAACTGCTTGGTATACTGCTTGTCTTGAGCCACTTAGGGGTCGTCGGAACAAACGGTGGAGCGGTGAAATGCGTAGATATCGTTTGGAACGCCAACGGTGAAAACAGACGACTGGGAGTGTGCTGACGCTGAGACACGAAAGCCAGGGGAGCGAACGGGATTAGATACCCTTGTAAGA
+
GGGGGGGGGGGGGGGGGGGGGGGGGGGGGGGGGGGGGGGGGGGGGGGGGGGGGGGGGGGGGGGGGGGGGGGGGGGGGGGFGGGGGGGGGGGGGGGGGGGGGGGGGGGGGGGGGGGFGGGGGGGGGGGGGGGGGGGGGGGGGGGGGGGGGGGDGGGGGGGGGGGGFGGGGGGGGGEEEEEGGGGDGGGFFGFGGDDGECG6?FCEGGGGGGGGGGFGF=8CD)ADBGFFF?<CECF=FFFGGBB
@M00200:205:000000000-AKKM3:1:1101:11154:2752 1:N:0:1
ACTGGGTATAAAGCGTGTGTAGGCGGGTCGTTAAGTACCTTGTGAAATCCCACGGCTTAACCGTGGAACTGCTTGGTATACTGGCGATCTTGGGCCACTTAGGGGCTAGCGGAACAAACGGTGGAGCGGTGAAATGCGTAGATATCGTTTGGAACGCCAATGGTGAAAACAGCTAGCTGGGAGTGTGCCGACGCTGAGACACGAAAGCAAGGGGAGCGAACGGGATTAGATACCCCCGTA
+
GGGGGGGGGGGGGGGGGGGGGGGGGGGGGGGGGGGGECEFGGGGGGGGEGFFEGGGGGGGGGGGGGGGGGGGGGCCFGGGGGGGGGGGGGGGGGFGGGGGGGGGGGGGGGGCFGGGGGGGGGGGGGGGGGGGGGGFGGGGGGGGGGGGGGGGGGGGFGEGGGGGDGGAF8FFGGGGFGGGDGGGFGCC7CECGGGGGFFEFGGGGEDC+6@GGGFGEEEGDDGD(5><FFFGFCEFF).>
@M00200:205:000000000-AKKM3:1:1101:10336:2779 1:N:0:1
ATTGGGTTTAAAGAGCTCGTAGGCGGTCTGTCGCGTCGGCTGTGAAAACACGGGGCTCAACTCCGTGCCTGCAGTCGATACGGGCAGACTAGAGTTCGGTAGGGGAGACTGGAATTCCTGGTGTAGCGGTGAAATGCGCAGATATCAGGAGGAACACCGGTGGCGAAGGCGGGTCTCTGGGCCGAAACTGACGCTGAGGAGCGAAAGCGTGGGGAGCGAACAGGATTAGATACCCGAGTAAG
+
GGGGGGGGGFGGGGGGGGGGGGGGGGGGGGGGGGGGGGGGGGGGGGGGGGGGGGGGGGGGGGGGGGDCGGGGGGGGGGGGGGGGGGGGGGGGGGGGGGGCGGGGDGGCGGGGGGGGGGGGFFGDGGGGGGGGGGGGGGGGGGGFGFGGFGGGEFGGGGGGEGGDEGDGGGGGDC7FGGGGGGGGGGGGCFGGGGGGGFEEEGGGGGGGGGEEGGEGFD>ED7CDFCFFFFBDFGFC)7>F>4
@M00200:205:000000000-AKKM3:1:1101:20621:2806 1:N:0:1
ACTGGGTTTAAAGCGTGTGTAGGCGGGCCCGTAAGTGTCTTGTGAAATCCCACGGCTCAACCGTGGAACTGCTGGGCATACTGCGGGTCTTGGGCCAACTAGGGGCAGCCGGAACAAGCGGTGGAGCGGTGAAATGCGTAGATATCGCTTGGAACGCCGAAGGTGAAAACAGGCTGCTGGGGTTGCGCCGACGCTGAGACACGAAAGCAAGGGGAGCAAACGGGATTAGATACCCGGGTAAGA
+
GGGGGGGGGGGGGGGGGGGGGGGGGGGGGGGGGGGGGGGGGGGGGGGGGGGGGGGGGGGGGGGGGGGGGGGGGGGGGGGGGGGGGGGGGGGGGGGGGGGFGGGGGGGGGGGGGGGGGGGGGGGGGGGGGGGGGGGGGGGGGGFGGGGGAFFGGGFGGGGGGGGGGGFGGGGFFGCE8:FGGG5CGFGC5DCEGGGGGGGCGGGGD:CG+<FGGGBG>FGGGD=C(57<FFFFC6EDDFFDGFA
@M00200:205:000000000-AKKM3:1:1101:17848:2826 1:N:0:1
ATTGGGTATAAAGGGTGCGCAGGCGGTGGGGTGCGTCGCTGCTGAAAGCGCTGGGCTTAACCCAGCGAGGCGTGGCGATACGACCCGACTAGAGCCTCTGAGAGGGTGGCGGAACTCCTGGTGTAGTGGTGAAATGCGTAGAGATCAGGAAGAACACCCGTGGCGCAAGCGGCCACCTGGCAGAGTGCTGACGCTGAGGCACGAGAGCGTGGGGAGCGAACCGGATTAGATACCCGTGTAAGA
+
GGGGGGGGGGGGGGGGGGGGGGGGGGGGGGGGGGGGGGGGGGGGGGGGGGGGGGGGGGGGGGGGGGGGGGGGGGGGGGGGGGGGGGGGGGGGGGGGGGGGGGGGGGGGGGGGGGGGGGGGGGFFGGGGG;FGGGGGGGGDCFGGCFGGGGGGGGFGFFEEEGGGGGGEF7FGGGGGGFGGFFGGGCFFCFCCEEGEGGGGGGEDGE7FG7EEGGFG>GGGDDC59CC>?F>FC6FGEEF6FAA
@M00200:205:000000000-AKKM3:1:1101:13734:2864 1:N:0:1
ACTGGGTATAAAGGGCGCGTAGGCGGCCCTCCAAGTCGCTTGTGAAATCTCCGGGCTTAACCCGGAGCGGCCAAGCGATACTGAAGGGCTGGAGTGCGGAAGGGGCCACCGGAATTCTCGGTGTAGCGGTGAAATGCGTAGATATCGAGAGGAACACCTGCGGCGAAGGCGGGTGGCTGGGCCGACACTGACGCTGAGGCGCGAAAGCCAGGGGAGCGAACGGGATTAGATACCCTCGTA
+
GGGGGGGGGGGGGGGGGGGGGGGGGGGGGGGGGGGGGGGGGGGGGGGGGGGGGGGGGGGGGGGGGGGGGGGGGGGGGGGGGGGGGGGGGGGGGGGGGGGGGGGGGGGGGGGGGGGGGGGGGGGGGGGGGGGGCGGGGGGGGGGGGGGGGGGGGGGGGGGGGGGGGG7FGGGGGGGGFEGGGGGGGGGGGGGGGGGGGGGGGGGGGGGGCGGGGGFGEGGDGGG<:CF??FFGGFFFFFFG
@M00200:205:000000000-AKKM3:1:1101:18261:2887 1:N:0:1
ACTGGGCTTAAAGGGTGCGTAGGCGGCCTATTAAGTCAGTTCTGAAATATCCCGGCTTAACCGGGAGGGTGGGATTGATACTGATGGGCTTGAGTGGAGTCGAGGTAGGCGGAATTGACGGTGTAGCGGTGAAATGCTTAGATATCGTCAAGAACACCGATAGTGTAGACAGCTTACTAGACTTCAACTGACGCTGAGGCACGAAAGTGTGGGGATCAAACAGGATTAGATACCCCTGTA
+
GGGGGGGGGGGGGGGGGGGGGGGGGGGGGGGGGGGGGGGGGGGGGGGGGGGGGGGGGGGGGGGGGGGGGGGGGGGGGGGDFFGGGGGGGGGGGFFGGGGFGGGGGGGGGGGGGGGGGGGDFGGGGGGGGGGGGDGGGGGGGGGGDGGGGGGDFGGFFGCCFDGGGGGGG,FFFCFFFGG9CGFC;;FFFGGFGGGGE*CGGGDGGGGGGGGG>GEGFGGGGD*90*:<?*<F?F+95F?:
@M00200:205:000000000-AKKM3:1:1101:15892:2888 1:N:0:1
ACTGGGCTTAAAGGGCGCGTAGGCGGCCGATCAAGTCAGGGGTGAAAGCCTGTGGCTCAACCACAGAATTGCCTTTGATACTGTTCGGCTCGAGACCGGAAGAGGTTGGTGGAACTGCGAGTGTAGAGGTGAAATTCGTAGATATTCGCAAGAACACCAGTGGCGAAGGCGGCCAACTGGTCCGGTTCTGACGCTGAGGCTCGAAAGCGTGGGGAGCAAACAGGATTAGATACCCTTTTC
+
F<ECEFCCFGGGGGGGGGGCGGGCCCGGGEGCFDFGGGGGGCFGGGGG?C<FCCFFF=<<CE:@EGFC9FEFFCFFGGGDGGGFGFGGGGGGGDFE@+=:=CECFGDFG:FCC<:5ABF+=@FF@F,=<FGGGEF,,<@FFEGDC9FCFEE@FFFFC@>@F,?EGEDC7B*:187B*3,,BFEG5*8=<:FGGCDGGC8F=7>88EC:EEECG5:75CCE**@717F?=?<:+<C4))*0
@M00200:205:000000000-AKKM3:1:1101:19650:2904 1:N:0:1
ATTGGGTTTAAAGGGTGCGTAGGTGGCTTTTTAAGTCAGTGGTGAAATACAGCCGCTTAACGGTTGAGGTGCCATTGATACTGAGAAGCTTGAAATAATTGGAGGCTGCCGGAATGGATGGTGTAGCGGTGAAATGCATAGATATCATCCAGAACACCGATTGCGAAGGCAGGTGGCTACGATTGATTTGACACTGAGGCACGAAAGCATGGGGAGCAAACAGGATTAGATACCCGTGTAAGA
+
GGGGGGGEGGGGGGGGFGGGGGGGGGGGGGGGGGGGGGGGGGFGGGGGGGGGGGGGGGGGGGGGGGGGGGGGGFGFGGGGGGGGGGGGGGGGGGGGGGGGGGGGGGGGGGGGEFFFGGGGGGGFGGGGGGGGGGGGGGGE<FCGGGGGGGGGGGFGGGGGGGGGGGGGGGGGGGGGFFFGGGGGGGGGGFGGGGGGGGGGCGDEGCGGF?CFDEFG;FDFGGGG?FFEFAFFFFFC)00CC??
@M00200:205:000000000-AKKM3:1:1101:22589:2931 1:N:0:1
ATTGGGCTTAAAGGGCGCGCAGGCGGTTACGTAAGTCCGGCGTGAAATACCACGGCTCAACTGTGGAACTGCGTCGGATACTGCGTTGACTTGAGGATGGTAGAGGCCATTAGAACTAGCGGTGTAGCGGTGAAATGCGCAGATATCGCTAGGAATGCCGGTGGCGAAGGCGGATGGCTGGGCCAATCCTGACGCTGAGGCGCGAAAGCTAGGGGAGCGAACCGGATTAGATACCCCAGTA
+
GGGGGGFGGGGGGGGGGGGGGGGGGGGGGGGGGGGGGFDGGGGGGGGGGGFGGGGGGGGGGCFGGGGG8EFGEGGGGGGGGFGGG@FCEFGGGGGGGGGGGGGGGGGGGGGGGGGGGGGGGGGGGGGGGEF7FGFCGFGGGGGGGG;FFFGGGGGGGFDFGGDGFGGDEGFGGGGGGGGGGGGFGGFDFFGGGEDGC8EF5DEGC?DGGDFGFGFG@EGEGGED93*-=F<>C:CG:>EF*
@M00200:205:000000000-AKKM3:1:1101:14137:2947 1:N:0:1
ACTGGGTATAAAGGGCGCGTAGGCGGCCTGTCAAGTCAACTGTGAAATCTCCGGGCTTAACTCGGAACGGTCAGTTGATACTGTCAGGCTAGAGTGCAGAAGGGGCAATCGGAATTCTTGGTGTAGCGGTGAAATGCGTAGATATCAAGAGGAACACCTGAGGTGAAGACGGGTTGCTGGGCTGACACTGACGCTGAGGCGCGAAAGCCAGGGGAGCAAACGGGATTAGATACCCTTGTA
+
GGFGFFFFFFGGGGDGGGGGGEGGGGGGGGEFFDEFGFFGFGGGGFGGGFGGGGGGGGGGGGGEGEGGGDCEGGGGGGGGGFGGGGGFGEGGGGGGGGGGFGGGCGGGGFGGEGEGFGGGGFFGGGGGGGGGGGGGGG@CFGGGGGGGGGGG@FGGGGGGGGGGFGGCGGGGGEGEGFGCGGCGGGGGG4CFGGGGGGGFGGGGGGDF8FFFEEFGFGCCCDEGF3C2=F>CF?C=)?FG
@M00200:205:000000000-AKKM3:1:1101:25228:2947 1:N:0:1
ATGGGTTTAAAGGGTGCGTAGGCGGCTTATTAAGTCAGGGGTGAAAGACGGTGGCTCAACCATCGCAGTGCCCTTGATACTGATGAGCTTGAATGAACTAGAGGTAGGCGGAATGTGACAAGTAGCGGTGAAATGCATAGATATGTCACAGAACACCGATTGCGAAGGCAGCTTACTATGGTTTTATTGACGCTGAGGCACGAAAGCGTGGGGATCAAACAGGATTAGATACCCCAGTAAGAT
+
GGGGGGGG9FEGGGGGGGGGGGGGGGGGGGGGGGGGDFGGGGG@FFGGGGFGGGGGGEFGGDFGGGGGGGGGGGGGGGFFGGGGGGGGGGGGGGGGGGGGFGGGGGGGFGGGGGGGGGGGGGGGGGGGGGGFFGGAGGGGGGGGFGCFGGGFGFGGGGGGFGFGDGGGGGGDFGGGGFGGG;ACFGGGGGGGGGG=FGGGGGGGEGGGGGGGGC3<A?CFGF594+28FBB7<:*C>FFCCAB
@M00200:205:000000000-AKKM3:1:1101:20631:2948 1:N:0:1
ATTGGGTTTAAAGGGTGCGTAGGTGGCCCTGTAAGTCAGCGGTGAAATCCCAGGGCTCAACCCTGGAACTGCCGTTGATACTGCAGGGCTTGAGTTCGGTTAAGGCGGGCGGAACTGGTGGTGTAGCGGTGAAATGCATAGATACCACCAAGAACCCCGATTGCGTAGGCAGCCCGCTGAGCCGAAACTGACGCTGAGGCACGACAGCGTGGGGAGCGAACAGGAGTAGATACCCGAGTA
+
8FGGGGGGGGGGGGGFGGGGDGG9FGGGGF?E@FGGGGAEEEFGGGGCFGG8FGGGCGGGGGG8E@<:E@FGGGG7@FGFFF<,6C8=FGGGGFD5F7FGCEFCFGEGDFGEFE@F@,>FFGG@FGGGGGGFGGGGG;CFGF9E933,3>FCCFGEFCE>F*6;C<B:EFCEG,1=EGE:CGCE8E*/<>FC5CCE55*/2>E?*:9DE=EDE15>5EGEDGGF0*2,7=<7AF:<))77
@M00200:205:000000000-AKKM3:1:1101:18709:2951 1:N:0:1
ATTGGGTTTAAAGGGCGCGTAGGCGGCGCGGGAAGGCGGCGGTGAAAGTCCGGGGCTCAACCCCGGATCGGCCGTGGCGACTCCCGCGCTGGAGCACAGTAGAGGCGGGTGGAATTCCGGGTGTAGCGGTGGAATGCGTAGAGATCCGGAAGAACACCGGGGGCGAAGGCGGCCCGCTGGGCTGTGGCTGACCCTGAGGCGCGAAAGCGGGGGGAGCAAACAGGATTGATTACCCTAGTAAAA
+
GGGGGGFGGGGGGGGGGGGFGGGDGGGGGGGEGGGGGGGGGGGGGGGGGGGGGGGGGGGGGGGGCGEGGFEDFGGGGGGGEGEEFGGGGGGGGGGGGFGFFFFGGGEGC8:E>6EFGFEGG*::+9,:E*?EEFCE?CC>88:9+3@FE5:**+0,,2:>*2?*8CEEC*::/?C8//::C8FC88A**95*+0*:*2A**/7C**)*1*:CED)18EGD<7F4(**(**)*3CF*))*<0))
@M00200:205:000000000-AKKM3:1:1101:12450:2956 1:N:0:1
ATTGGGTTTAAAGGGTGCGTAGGCGGCTTGGTAAGTCTGGTGTGAAAGCCCCGGGCTCAGCCCGGGAAGGGCGCTAGAAACTGCTAAGCTGGAGTGCCGGAGGGGAGAGTGGAATTCCTGGTGTAGCGGTGAAATGCGTAGAGATCAGGAGGAATACCGGTGGCGAAAGCGACTCTCTGGACGGCAACTGACGCTGAGGCACGAAAGCGTGGGGAGCAAACAGGATTAGATACCCCTGTA
+
GGGGGGGGGGGGGGGGGGGGGGGGGGGGGGGFFGGFGGGGGGGGGGGGGGGGGGGGGGGGGFGGGGEGGGGGGGGGGGGGGGGGGGGGGGGGGGGGGGGGGGGGGGGGGGGGGGGGGGGGGGGGGGGGGGGGGGGGGGGGGGGD9FGGGGGGGGGGGGGGGGGGGGGEGGEGCEEGFGGGGGGGGGGGGGGGGGGGGGGGGFECGGGGGGGGGGFDEGGGGGGGFGC?FFBGGGFC>>6F
@M00200:205:000000000-AKKM3:1:1101:17303:2984 1:N:0:1
ATTGGGTTTAAAGGGCGCGTAGGTGGCCCGGTCAGTCTTTGGTGAAAGCGCGGGGCTCAACCCTGCGTCGGCCAGGGATACTGCCGCGGCTCGAGCACTGTAGAGGCAGGCGGAATTCCGGGTGTAGCGGTGGAATGCGTAGAGATCCGGAAGAACACCGGTGGCGAAGGCGGCCTGCTGGGCAGTATAGCTGACACTGAGGCGCGACAGCGTGGGGAGCAAACAGGATTAGCTACCCGGGTA
+
GFGGGGGGGGGGGGGGGGGGGGGCGGGFDGDG@FGGEGGFGGGGGGGGGGGGGGGGGGGGGFG@GFGGGGGGGDADFFFGGGGG@FEGEECFEEFEFCFFGG<<FFGGGDEGGGGFGFGGGGGGGGGFGGDFGGGF:9FGGEEACBFBCCGDEGG@GGGGDEGC28CCEDF>:8?CCFFFGE58C;+<CG7<C?FCC@@E?<C5::CC:5AEC83<7EEE3789:CFBF*46+,<45))5<96
@M00200:205:000000000-AKKM3:1:1101:9911:2987 1:N:0:1
ATTGGGTTTAAAGGGCGCGTAGGCGGGCGTGCGAGTCAGGGGTGAAATCCCCCGGCCCAACCGGGGGACGGCCCCTGAGACCGCACGCCTCGAGGGGGGTAGGGGCACGCGGAACTTCCGGTGGAGCGGTGAAATGCGTAGAGATCGGAAGGAACGCCGGTGGCGAAAGCGGCGTGCTGGGCCCCTTCTGACGCTGAGGCGCGAAAGCCAGGGGAGCGAACGGGATTAGATACCCGCGTAAGA
+
GGGGGGGGGGGGGGGGGGGGGGGGGGGGGGGGGGGGCGGGGGGGGGGGGGGGGGGGGGGGGGGGGGGGGGGGGGGGGGGGGGGGGGGGGGGGDGGGGGGGGGGGGGGGGGGGGGGGGGGGGGGGGGGGGGGGGGGGGGGGGGGFFGFGGGGGGGGGGGGGGGGGGGGGGGGGGGGGGDGGGGGGGGGGFGGGGGDGGGGGGGGGGEGG@FGGGGFGFGDGGGGGFGG?FFFGCEGG:>BG3?9
@M00200:205:000000000-AKKM3:1:1101:14011:2992 1:N:0:1
ATTGGGCGTAAAGGGCGTGTAGGCGGTTTGTTAAGTCATGTGTGAAATCCCTCGGCTCAACCGGGGAACGACGCATGAAACTGATAAGCTAGAGTACCAAAGAGGGGGGTGGAATTCCCGGTGTAGCGGTGAAATGCGTAGATATCGGGAGGAACACCTGTGGCGAAGGCGACCCCCTGGTTGGATACTGACGCTGATACGCGAAAGCGTGGGGAGCAAACAGGATTAGATACCCTGGTA
+
GGGGGGGGGGGGGGGGGGGGGGGGGGGGGGGGGGGGGGGGGGGGGGGGGGGGGGGGGGGGFGGGGGGGGGGGGGGGGGGGGGGGGGGGGGGGGGGGGGGFGGGGGGGGGGGGGGGGGGGGGEEFGFCGGGGGGGGGGGGGGGGGGGGGGCEGGGGGGGGGCFGFGGGGGGGGGDGGGGGGGGGGGFFGGGGGGGGE8CEFGGGGEGDDG18>GGFDBGCFDGGG?FDDFF<FFG66)<?C
@M00200:205:000000000-AKKM3:1:1101:20413:3003 1:N:0:1
ATTGGGTGTAAAGGGTGCGCAGGCGGTCGGGTGTGTCAGATGTGAAATCCCGAGGCTCAACCTCGGAACTGCGTCTGAAACTACTCGACTAGAGTACTGGAGAGGGTAACGGAATTCACGGTGTAGCAGTGAAATGCGTAGATATCGTGAGGAACACCAGAGGCGAAGGCGGTTACCTGGACAGTTACTGACGCTCAGGCACGAAAGCATGGGGAGCAAAAGGGATTAGATACCCCTGTA
+
GGGGGGGGGGGGGGGGGGGGGGGGGGGGGGGGGGGGGGGGGGGGGGGGGGGGGGGGGGDFGGGGGGGGGGGGGGGGGGGGGGGGGGGGGGGGGGGGGGGGGGGGGGGGGGGGGGGGGGGGGGGGGGGGGGGGGGFGGGGGGGGGGDGFGGGGGGGGGGGGGGGGGGGGGGGGGGGGGGGGGGGGGFGGGGGGGC>GEGGFGGGGGGCGGCFFFGBGEGGGGGEG<D:<FFFGCEFCF@FG
@M00200:205:000000000-AKKM3:1:1101:25057:3004 1:N:0:1
ATTGGGTTTAAAGAGCTCGTAGGCGGTTTGTCGCGTCTGCCGTGAAAGTCCGGGGCTCAACTCCGGATCTGCGGTGGGTACGGGCAGACTAGAGTGATGTAGGGGAGACTGGAATTCCTGGTGTAGCGGTGAAATGCGCAGATATCAGGAGGAACACCGATGGCGAAGGCAGGTCTCTGGGCATTAACTGACGCTGAGGAGCGAAAGCATGGGGAGCGAACAGGATTAGATACCCTAGTA
+
GGGGGGGGGGGGGGGGGGGGGGGGGGFGGGGGGGGGGGGGGGGGGGGGGGGGGGEGGGGGGGGGGGGGGGGGGGGGGGGGGGGGGGGGGGGGGGGGGGGGGGGDGGGGGGFGGGGGGCEGGGGGGGGGGGGGCFGGGGGGGGGC@CFGGCEEGGFFGDC>CGGGGGGGDGGGGFGFEGGGDCEFFGG+ACCFGGGGGBCGEGGG887*<CFFGG3DFGGGGGGFBCFFF=AGG@<C55BG
@M00200:205:000000000-AKKM3:1:1101:9443:3035 1:N:0:1
ATTGGGTTTAAAGCGCGCGCAGGCGGCCACGCAAGTCGGATGTGAAAACCCGGGGCTCAACCCCGGGCCGTCATTCGATACTGCGTGGCTCGAGGCAGGTAGGGGAGATTGGAATTCCCGGTGTAGCGGTGAAATGCGCAGATATCGGGAGGAACACCGGTGGCGAAGGCGGATCTCTGGGCCTGTCCTGACGCTCAGGCGCGAAAGCTGGGGGAGCGAACGGGATTAGATACCCTGGTA
+
GGGGGGGGGGGGGGGGGGGGGGGGGGGGGGGGGGGGGGGGGGGGGGGGFGGGGGGGGGGGGGGGGGGGGGGGGGGGGGGDFGGGGGGGGGGEEGGGGGGGGFFGGGGFGGGGGGGGGGGGGGGGFGDGGFE@GGGGGGGGGGGGCGGGGFGGECF:FEG7GECFECEECGGGGGGGFGGGGGGGGDGGFGGFEEGGGCFGGGGEGGGGFDFCGGFGBGGGDG5<1DG?FFFDFCFGFFFG
@M00200:205:000000000-AKKM3:1:1101:19248:3036 1:N:0:1
ACTGGGTTTAAAGGGCTCGTAGGCGGTTTGTCGCGTCGGGAGTGAAAACCTTGGGCTTAACTCAGGGCTTGCTTTCGATACGGGCAGACTAGAGGTATGCAGGGGAGAACGGAATTCCTGGTGTAGCGGTGAAATGCGCAGATATCAGGAGGAACACCGGTGGCGAAGGCGGTTCTCTGGGCATGATCTGACGCTGAGGAGCGAAAGTGTGGGGAGCGAACAGGATTAGATACCCCCGTAAGA
+
GGGGGGGGGGGGGGGGGGGGGGGGGGGGGGGGGGGGGGGGGGGGGGGGGGGGGGGGGGGGGGGGGGGGGGGGGGGGGGGGGGGEGGGGGGGGGDGGGGGGGGGGGGGGGGGGGGGGGGGGGGGGGGGGDEGCFGGGGGGGGGGG9FGGGGGGEGGGGGGFFGGGGGGEGGGG584?FGGGFFGGGC9ECCEGDGGGGGGFEFDGDE3CC:@EGGDD@CC8))8>:7:<*14CFFCCE>DGG?>
@M00200:205:000000000-AKKM3:1:1101:15891:3049 1:N:0:1
ATTGGGTTTAAAGCGTGCGCAGGCGGTCTGCTAAGAGAGGTGTGAAATCCCAGGGCTTAACCTGGGAACTGCGCTTCTAACTGGCAGGCTTGAGTGTGGCAGAGGGGGGTGGAATTCCACGTGTAGCAGTGAAATGCGTAGAGATGTGGAGGAACACCGATGGCGAAGGCAGCCCCCTGGGCTAACACTGACGCTCATGCACGAAAGCGTGGGGAGCAAACAGGATTAGATACCCCGGTA
+
GGGGGGGGGGGGGGGGGGGGGGGGGGGGGGGGGGGGGGGGGGGGGGGGGGGGGGGGGGGGGGGGGGGGGGGGGGGGGGGGGGGGGGGGGGGGGGGGGGGGGGGGGGGGGGGGGGGGGGGGGGGGGGGGGGGGGGGGGGGGGGGGGGGGGGGGGGGGGGGGGGGGGGEGGFGGGGGGGGGGGGGGGGCFFGGGGGCEGFGGGGGGGGGGGGGGGGFG5EGGFCCF?FGFFBDGFFC5BEB*
@M00200:205:000000000-AKKM3:1:1101:22979:3049 1:N:0:1
ACTGGGTTTAAAGCGCGTGTAGGCGGCTCGGTAAGTCCGCTCTGAAAGTCCAGGGCTCAACCCTGGGATGCGGGTGGATACTGCCGGGCTCGAGTCCGGAAGAGGCGAGTGGAATTCCTGGGGTAGCGGTGAAATGCGCAGATATCAGGAGGAACACCAATGGCGAAGGCAGCTCGCTGGGACGTGACTGACGCTGAGACGCGAAAGCGTGGGGAGCAAACAGGATTAGATACCCTCGTA
+
GGGGGGGGGGGGGGGGGFEGGGFFFGGGGGGCEGGGGGGGEGGCGFDEGGGGGGGGGGGFGGGGGGGGGGGGGGFEEGGGGFGGGGGGGGGGGGGGGGGEGGFGGGGCCFFGGGGGGGGGC+CFGEGGGCFFGGGC=CCEGGC;;F@FGFGGGGG8FCCCCFGGGDGCGGGGG6CEGGGGEF@5;E55?CCE8CDCC>?EEDEGG5>4*/;8/:>DFGGGFCFC1CC?**)09AC*777C
@M00200:205:000000000-AKKM3:1:1101:11143:3053 1:N:0:1
ACTGGGTTTAAAGGGCGCGTAGGCGGCCTGATAAGTAGGGGGTGAAATCCTGCGGCTTAACCGCAGGGCTGCCTTCTAAACTGTCAGGCTTGAGCACAGTAGAGGCAGGTGGAATTCCCGGTGTAGCGGTGGAATGCGTAGAGATCGGGAAGAACATCAGTGGCGAAGGCGGCCTGCTGGGCTGTTGCTGACGCTGAGGCGCGACAGCGTGGGGAGCAAACAGGATTAGATACCCTGGTA
+
GGGGGGGGGGGGGGGGGGGGGGGGGGGGGGGGGGGGFGGGGGGGGGGGGGGGGGGGGGGGGGGGGGGGGGGGGGGGGGGGGGGGGGGGGGGGGGGGGFGGGGGGGGGGGFFGGGGGGGGGDGGEFFGGGGGGGGGGGGGGGGGGFGGGGGDGGGGGGGGFFGGGGGEFGGGGGEGGGGGGGGCCGGGGGGGFGGGDGGGGGGDCCGCFGEEGGGFGBGGCFGGGFGF?FF<DGGFG>@6C
@M00200:205:000000000-AKKM3:1:1101:23233:3089 1:N:0:1
ATTGGGTTTAAAGAGCTCGTAGGCGGCTTGTCGCGTCGACTGTGAAAACCCGTGGCTCAACTGCGGGCTGGCAGTCGATACGGGCAGGCTGGAGTTCGGTAGGGGAGACTGGAATTCCTGGTGTAGCGGTGAAATGCGCAGATATCAGGAGGAACACCGGTGGCGAAGGCGGCTTCCTGGACCGACACTGACGCTGAGGCGCGAAAGCTAGGGGAGCAAACGGGATTAGATACCCCAGTA
+
GGGGGGGGGGGGGGGGGGGGGGGGGGGGGGGGGGGGGGEFGGGGGGGGGGGGGGGGGGGGGGGGGGGGGGGGGGGGGGGGGGGGGGGGGGGGGGGGGGGDGGGGGGGGGGGGGGGGGFGGGDGGGGGGGGGGGGGGGGGGGGFGFGGGGGGGGGGGGGGGGGGGGGGGGGGGDGEFGCFFGGGGGGEGGGGCEDCEGGGCGGGGGCG:FGGGGGFG3CGGGGGGFC<<FFDGGGC*08)?
@M00200:205:000000000-AKKM3:1:1101:8406:3105 1:N:0:1
ATTGGGTTTAAAGGGCGCGTAGGCGGCCACCGCAAGTCGACTGTGAAATCTCCGGGCTTAACCCGGAAAGGTCAGCCGATACTGCGGGGCTAGAGTGCAGAAGGGGCAACTGGAATTCTCGGTGTAGCGGTGAAATGCGTAGATATCGAGAGGAACACCTGCGGCGAAGGCGGGTTGCTGGGCTGACACTGACGCTGAGGCGCGAAAGCTAGGGGAGCGAACGGGATTAGATAACCCAGTA
+
GGGGFFFFGFGGGGG@FGGGDGGGGGGGGGFGGGEEFEEGGGGGGFGFFFGGGGGGEGGGFFFFCFGGGGGGGFGGEFGGDGGGFGGGGGGGGGGGGGGGGGGGGGGGGG?FFGFF?FGGGGGGGGGGGGGGGFGGGGGGGGGCCFGEBFFGGFGGGGGGGFFGGCCFGGGGGGGGGFFFGGGGEGCCA6CGGEG=8C@FCDGGG*9DE+<FGGEGFC::C/?DB<C09?<:9,3*)07A>
@M00200:205:000000000-AKKM3:1:1101:18512:3109 1:N:0:1
ATTGGGTGTAAAGAGCTCGTAGGCGGTTCGGTAAGTCAGGTGTAAAAACTCCAGGCTCAACTTGGAGAGGCCACCTGATACTGCCGTGACTAGAGTCCGGTAGAGGAGCATGGAATTCCTGGTGTAGCGGTGAAATGCGCAGATATCAGGAGGAACACCAGCGGCGAAGGCGGTGCTCTGGGCCGGAACTGACGCTGAGGAGCGAAAGCGTGGGGAGCGAACAGTATTAGATACCCTGGTA
+
CEFCF<BC@<6CCFG?FGGGE<@@CCFCCEEFGDGGGGGCGFGFGFAFGGFGGGGG8E<FGG,@<ECFGCEGGGFEFG,CF<9EFGG7,C<<EFG<EFEGGCCFF@<CGGG<=FDCEFGDFE,,AEADEF=FGCD9FGGG7E7=B;FGFGF>>FGGGCF7DGCEG7BF:4>C5:EC;B9,?4CFGGEGGGGGGGGECEGGEDCC?EC7@/1;8:5*858*19*2)*0)9?):9209F.)+2
@M00200:205:000000000-AKKM3:1:1101:9375:3114 1:N:0:1
ACTGGGTTTAAAGGGCTCGTAGGCGGTTTGTCGCGTCGGGAGTGAAAACCAGGTGCTTAACACCTGGCTTGCTACCGATACGGGCAGACTAGAGGTATTCAGGGGAGAACGGAATTCCTGGTGTAGCGGTGAAATGCGCAGATATCAGGAGGAACACCGGTGGCGAAGGCGGTTCTCTGGGAATATCCTGACGCTGAGGAGCGAAAGTGTGGGGAGCGAACAGGATTAGATACCCCAGTA
+
GGGGGGGGGGGGGGGGGGGGGGGGGGGGGGGGGGGGGGGGGGGGFGGGGGGGGGGFGGGGGGGGGGGGGGGGGG9FGGGGDGGGGGGF@GGGGGGGGGGGGGGGGGGGGGGDGGGGGGGGGFGGGGGGGGGGGGGGGGGGGGFGGGGGGGGGGGGGGGCGGGGGGGGGGGGGGGBGFGGGGGGGGGGGGGGEEDGEGGGGGGGGCEGGGGGGGG;DEEECDDGG07CBFFAG7<<>@@?F
@M00200:205:000000000-AKKM3:1:1101:12266:3119 1:N:0:1
ATTGGGTTTAAAGAGCTCGTAGGCGGTTTGTTGCGTCGGCTGTGAAATCCCGAGGCTCAACCTCGGGTCTGCAGTCGATACGAGCAAACTAGAGTGTTGCAGGGGAGACTGGAATTCCTGGTGTAGCGGTGAAATGCGCAGATATCAGGAGGAACTCCGGTGGCGAAGGCGGGTCTCTGGGCAACAACTGACGCTGAGGAGCGAAAGCGTGGGGAGCGAACAGGATTAGATACCCCAGTA
+
GGGGGGGGGGGGGGGGGGGFGGGGGGGGGGGGGGGGGGGGGGGGGGGGGFFGGGGGGGGGGGFGGGGGGGGGGGGGGGEGGGGGGFGGGGGGFGGGGGDFGGGGGGGGGGGGGGGGGGGGGGGGGGGGGGGGGGGGGGGGGGGGGGGGGGGGGGGGGGGGGGGGGGGGGGGGGGGFGGGGGGGGGGGGFFFGGGGEGGGGGGGGGGGGG:EEGGFGFEEGGGGF1<*5FFBGFFG*5;@F
@M00200:205:000000000-AKKM3:1:1101:6332:3121 1:N:0:1
ACTGGGCTTAAAGGGTGCGTAGGCGGTTGCGTGCGTCCGCGCTGAAATCCCACCGCTTAACGGTGGGGCGCGTGCGGATACGACGTGACTGGAGGCAGGGAGAGGATGGGGGAACTCCTGGTGTAGTGGTGAAATGCGTAGAGATCAGGAAGAACACCCGTGGCGCAAGCGCCCATCTGGCCCTGACCTGACGCTGTGGCACGAAAGCGCGGGGAGCGAACCGGATTAGATACCCCAGTAAGA
+
FGGGGGGGGGGFFGG6@@CFGGEFEDG76@+68CFGGGDGGGGGGGGGGGGGGGGGGGGFF=CGGGGGGGGCC@FFEBFEGGGG+@CDFBBC8,FGDGGGFG@>@8B<FFEGEFF8FG83D,88,@,8DFGGFG;FGEG77FCFEG<CGGG>+<F8FGF:C<EE1=8FCCEGGGGGC+AEGECFGGG++90<8A35/<CC6CGCC57C5*:8EDED)/2/9CEG93*5?=>*33<CEFF+:-)
@M00200:205:000000000-AKKM3:1:1101:24604:3156 1:N:0:1
ACTGGGTTTAAAGCGTGTGTAGGCGGAGGCGTAAGTGTCTTGTGAAATCCCACGGCTCAACCGTGGAACTGCTGGGCATACTGCGTCTCTTGAGCCGGCCAGGGGTCACCGGAACAAGCGGTGGAGCGGTGAAATGCGTAGATATCGCTTGGAACGCCGACGGTGAAAACAGGTGACTGGGGCCGCGCTGACGCTGAGACACGAAAGCCAGGGGAGCGAACGAGATGAGATACCCGCGTA
+
G@GGGGEEFGFGGGGEGCCE,EFGEGGEGGEGEEGFFFGGGGGGGGGGGGGGGGGGFG9EFFGGGGDCEAFFFGGGGGEFFF,EFGG>EGFDGGGGGD@FG<FF@CFFGGCEGGGGDDEFFE:FDGGCBFGF9CGGGGGGCFDF9,F@ABDDCFGGGGGGGEGC::CGFGGGGDF?B9>F2:EEGE*:*97@CGCEEFGGGG5>C*79***2*:BCDEE?D<*9(9*)9/6*0:C7BD>*
@M00200:205:000000000-AKKM3:1:1101:10267:3158 1:N:0:1
ATTGGGCTTAAAGGGCGCGTAGGCGGCCACCGCAAGTCGACTGTGAAATCTCTGGGCTTAACCCAGAACGGTCAGCCGATACTGCGGGGCTAGAGTGCAGAAGGGGCAACTGGAATTCTCGGTGTAGCGGTGAAATGCGTAGATATCGAGAGGAACACCTGCGGCGAAGGCGGGTTGCTGGGCTGACACTGACGCTGAGGCGCGAAAGCTAGGGGAGCGAACGGGATTAGATACCCGCGTA
+
GGGGGGGGGGGGGGGGGGGGGGGGGGGGGGGGGGGFFGGGGGGGGGGGGGGGGFGGGGGGGFGGGGGGGGGGGGGGGGGGGGGGGGGGGGGGGGGGGGGGGGGGGGGGGGGGFGGGGGGGGGGGGGGGGGGGGGGGGGGGGGECGGGGGGGGGGGGGGGGGGGGGGGGGGGGGGGGGGGE6EGFGGGGFGGGGEDGGGGGGGDGCGGGGGGGGGFGFGGGDCGGBGD:FFBFGGGFD>DED
@M00200:205:000000000-AKKM3:1:1101:19079:3171 1:N:0:1
ACTGGGTTTAAAGGGAGCGTAGGCGGATAGTTTAGTCAGAGGTGAAAGCCCAGGGCTCAACCTTGGAATTGCCTTTGATACTGGCTATCTTGAGTATGGAAGAGGTATGTGGAACTCCGAGTGTAGAGGTGAAATTCGTAGATATTCGGAAGAACACCAGTGGCGAAGGCGACATACTGGTCCATTACTGACGCTGAGGCTCGAAAGCGTGGGGAGCAAACAGGATTAGATACCCCTGTA
+
GGGGGGGGGGGGGGGGGGGGGGGGGGGGGGGGGGGGGGGGGGGGGGGGGGGGGGGGGGGGGGGGGGGGGGGGGGGGGGGGGGGGGGGGGGGGGGGGGGGGGGGGGGGGGGGGGGGGGGGGGGGGGGGGGGGGGGGGGGGGGGGGGGGGGGGGGGGGGGGGGGGDGGGGGGGDEEDFEGFGGGGGGGGGGGGFGGGGGGGGGGGGGGGGGGGGGGFGFGFG*>GGD;C8463C?CGFFFFF
@M00200:205:000000000-AKKM3:1:1101:13795:3183 1:N:0:1
ATTGGGTTTAAAGGGTAGGTAGGTGGTCTCATTTGTCTGGGGTGAAAGCCTTGAGCTTAACTCAAGAAGTGCCCCAGAAACGGTGAGACTCGAGTCTTGGAGAGGGTCGTGGAATTCCCGGTGTAGCGGTGAAATGCGTAGATATCGGGAGGAACACCAATGGCGAAGGCAGCTCGCTGGGACGGTACTGACGCTGAGACGCGAAAGCGTGGGGAGCAAACAGGATTAGATACCCGTGTA
+
GGGGGGGGGGGGGGGGGGGGGGGGGGGGGGGGGGGGGGGGGGGGGGGGGGGGGGGGGGGGGGGGGGGGGGGGGGGGGGGGGGGGGGGGGGGGGGGGGGGGGGGGGGGGGGGGGGGGGGGGGGGGGGGGGGGGGGGGGGGGGGGGGGGGGGGGGGGGGGGGGGGFGECCGGGCCGFGGDGGGGGGGGGGGGGGGDGGGF?FDDEEEECFE=EGGG@CDGGGGGDG?GFBFFFGGFFD5@>C
@M00200:205:000000000-AKKM3:1:1101:17960:3194 1:N:0:1
ACTGGGTTTAAAGGGCGCGTAGGCGGCTCGATAAGGCTTGCGTGAAAGTCCGGGGCTCAACCCCGGATCGGCGCGGGCGACTGTTGGGCTGGAGCACGGTAGGGGCAGACGGAATTCCGGGTGCAGCGGTGGAATGCGTAGAGATCCGGAAGAACACCGGTGGCGAAGGCGGTCTGCTGGGCCGGAATGGGGGAGAGCAATCTCTCCCAGTGCTGACGCTGAGGCGCGACAGCGTGGGGAGCA
+
GGGFGGFGGGGGGGGGGGGGGGGGGCEF@FGADGFGGGGGGGGEFGGGGEGGEGGGGGGGGFGGGGGGGGGGEGGGCGGDGGGGGFFEDGGGGGGGGGGGGGGGGGGGFFDDGGGGGGGDGCF*<FFEGCEEGGGGGDCEEEEGGGGGGGGDGGGGGGGGGGGG8?EGGGGGGGDGGFGCEFGEGEGGF46CGGCEGGGGGG9CC<DFFGDFFF=FF5?=5DFG0932:@BGFD575)7:C6:
@M00200:205:000000000-AKKM3:1:1101:16567:3197 1:N:0:1
ACTGGGTGTAAAGGGCTCGTAGGTGGCCAATTAAGTCAGGCGTGAAATCCCCAGGCTCAACTTGGGAACTGCGTCTGATACTGGTTGGCTTGAATTCGGGAGAGGGATGCAGAATTCCAGGTGTAGCGGTGAAATGCGTAGATATCTGGAGGAATACCGGTGGCGAAGGCGGCATCCTGGACCGAGATTGACACTGAGGAGCGAAAGCCAGGGGAGCAAACGGGATTAGATACCCCAGTAAGA
+
GGGGGGGGGGGGGGGGGGGGGGGGGGGGGGGGGGGGGGGGGGGGGGGGGGGGGGGGGGGGGGGGGGGGGGGGGGGGGGGGGGFGFGGGGGGGGGGGGGGGGGGGGGGGGGGGGGGGGGGGGDFGGGGGGGGGGGGGGGGGGGGGGGGGGGGGGGGGGGGGDGGGGGGGGGGGGGGCCCFGGDFEGGEFC8CCGGGGFGGGGD=CEEDGFGGGGEDGFGF@4DGDBGG8FFFGC?EG;BFF7<A
@M00200:205:000000000-AKKM3:1:1101:15060:3205 1:N:0:1
ATTGGGTTTAAAGGGCGCGTAGGCGGCCTGTCAAGTCAACTGTGAAATCTCCGGGCTTAACTCGGAACGGTCAGTTGATACTGTCAGGCTAGAGTGCAGAAGGGGCAACTGGAATTCTCGGTGTAGCGGTGAAATGCGTAGATATCGAGAGGAACACCTGCGGCGAAGGCGGGTTGCTGGGCTGACACTGACGCTGAGGCGCGAAAGCTAGGGGAGCGAACGGGATTAGATACCCCTGTA
+
GGGGGGGGGGGGGGGGGGGGEGEGGGGGGGG?FGGGGGFFGGGGGGGGGEGGGGGGGGGGG<DFGFGGGEGGGGGGGGGGGGGFGGGGGGGGFFFGGGGGGGGGDEFGGGGGGGGGGFGDGGGGGGGGGGGGGGGGGGGGGGGGGGGGFGGGGGGGCGCFGDGGDDGGGGGGGGGGGGGGDGGGCFGGGGFGGGGGGGFGGGGDGGGGF?F>FGFCDGGGGGGCBG4)==ADGFGG>>FG
@M00200:205:000000000-AKKM3:1:1101:8440:3217 1:N:0:1
ATTGGGTTTAAAGGGCTCGTAGGCGGTCCGTTACGTCGGGAGTGAAAACTCGGAGCTCAACTCCGAGCCTGCTTCCGATACGGGCAGACTAGAGGTAGGCAGGGGAGAGCGGAACTCCTGGTGTAGCGGTGGAATGCGCAGATATCAGGAAGAACACCGGTGGCGAAGGCGGCTCTCTGGGCCTTACCTGACGCTGAGGAGCGAAAGCGTGGGTAGCGAACAGGATTAGATCCCCCTGTA
+
GGGGGGGGGGGGGGGGGGGGGGGGGGGGGGGGGGGGGGGGGGGGGGGEFGGGGGGGGGGGGGGGGGGGGGGGGGGGGGGGGGGGGGGGGGGFGGGGGGGGGGCGGGCCFDGGGGGGFGAFGGGGCFGGGGGGFFFGGGGG:FGFFCFGCCGCCGGGGGCFFEGGGGGGGFGGGEGFGFGGFGEGGGGCC>EF5=CEGGGGGGGGGG3*8CEGDEFD?C>CDGFF<<7,/*.*+0*>3)9F
@M00200:205:000000000-AKKM3:1:1101:23342:3240 1:N:0:1
ATTGGGTTTAAAGGGTGCGTAGGTGGGTTGGTAAGTCAGTGGTGAAATCCCCGAGCTTAACTCGGGAACTGCCATTGATATTATTAGTTTTAAATATCGTGGAGGTTAGCGGAATATGTCATGTAGCGGTGAAACCCTTAGATATGACATAGAATACCAATTGCGAAGCCAGCTGGCTATACGAATATCAACACTGAGGCAAGAAAGCGTGGGGACCAAACAGGATGAGAACCCCACGTAGGA
+
6FEG<@=6@6-;CDEG;FGGEGD@<6@7CFG@<<CCFFDFG86C@F9<6,;CCG@+F,<,C,,B@@::F89@,CFE,C6E,,,<C<,C,9,,C<6<6F=CC,,4:C=FFG+:FF7F,,FAEC95;<,6+86+<9,,4:FB9,,,8;C9FFGDAA,,C::,55CC+>B++,333:78>6,,335DG?>A,+,,4@8,@8@F7*186=;4*4***4)1)/6/:C6*/*26)3)**84:>5)7*(7
@M00200:205:000000000-AKKM3:1:1101:23720:3262 1:N:0:1
ATTGGGTTTAAAGGGTGCGTAGGCGGCGCGGCAAGTTGGGTGTGAAATCCCTCGGCTCAACCGAGGAACTGCGCCCAAAACTGCCGTGCTCGAGGAAGATAGAGGTAAGCGGAACTTACGGTGGAGCGGTGAAATGCGTTGATATCGTAAGGAACACCTGTGGCGAAAGCGGCTTACTGGGTCTTTTCTGACGCTGATGCACGAAAGCTAGGGGAGCAAACGGGATTAGATACCCCAGTA
+
FGGGGGGGGGGGGGGFGGGGGGGGGGDGCFD>FGGGGFGGGGGGGGGGGGG8FFGGGGGGGGG7FGGGGGGGGDFEGGGGGGFCEEGGGGFFGGCCFDFFGGGGGGGCFFGGGGCDFFCFEFFCGGGG7FFGGFGGGDGCFGGGGG<DCGGFCBFCGGFGGGDGEGG@ECEEGDE7?FGGEFGCE:<CFGGGGGGGCEGFFGGEE=CFFEFCFCEDEGGGGC8C6D*5=?9GGGGG>>@F
@M00200:205:000000000-AKKM3:1:1101:6496:3272 1:N:0:1
ATTGGGTTTAAAGGGCGCGTAGGCGGGATGGCAAGTCAGTCGTGAAATCCCTGGGCTCAACTCAGGGGGGTCGGCTGATACTGCCGTTCTTGAGGGATGCAGAGGAGACTGGAATTCCCGGTGTAGCGGTGAAATGTGTAGAGATCGGGAGGAACACCGGTGGCGAAGGCGGGTCTCTGGGCATTACCTGACGCTGAGGCGCGAAAGCGGGGGGAGCAAACGGGATTAGATACCCTGGTA
+
<FFGGGGGGGFGGGGDEGGGCGEGGGECGGFGGGG@EFGFFGGGGGGGGGGGG7FGGGFGGGGGDGGGCGEDCE77@DFGGGGGGGGGFGGGDGGCGGGFFGGGGGGGGGGG8BFCFFF7FEGGGGCFGEG>EFEFCFGDDGFGGGGD>5C>5CF,AC8E8EEFE**?EGG58?:C7FC:8EE@7++<CF??82>C?F***17C**1*8*:?EDDDEGG+*9*9(7*,99ACGF?*)8)<
@M00200:205:000000000-AKKM3:1:1101:11835:3301 1:N:0:1
ATTGGGTATAAAGGGCGCGTAGGCGGTACGACAAGTCGGGAGTGAAAGCCCGGGGCTCAACCCCGGGACGGCTTTCGAAACTGTCGAACTTGAGTGCAGAAGAGGCAACTGGAATTCCCAGTGTAGCGGTGAAATGCGTAGATATTGGGAAGAACACCTGAGGCGAAGGCGGGTTGCTGGGCTGACACTGACGCTGAGGCGCGAAAGCCAGGGGAGCGAACGGGATTAGATACCCCGGTA
+
GGGGGGGGGGGGGGGGGGGGGGGGGGGGGGGGGGGGGGGGGGGGGGGGGGGGGGGGGGGGGGGGGGGGGGGGGGGGGGGGGGGGGGGGGGGGGGGGGGGGGGGGGGGGGGGGGGGGGGGGGGGFFFGGGGGGGGGGGGGGGGGGGFGGGGGGGGGGGGGGGFFGGGGGGGGGGG>CFGGGG5*88;CFGFFGGGGGGGGGGGGGGGGGGGGGGGFCEGGCDCED27F29FAGGFEGEFFE
@M00200:205:000000000-AKKM3:1:1101:16567:3303 1:N:0:1
ACTGGGTTTAAAGGGCGCGTAGGCGGCAAATCAAGTCAGCTGTGAAATCTCCGAGCTTAACTCGGAACGGTCAGCTGATACTGTTTTGCTAGAGTGCAGAAAGGGCAATCGGAACTCTTGGTGTAGCGGTGAAATGCGTAGCTATCGAGAGGAACACCGGTGGCGAAGGCGGCTTCCTGGCCCGTACCTGACGCTGAGGCGCGAAAGCGTGGGGAGCAAACAGGATTCGATGCCCGAGTAAGAC
+
@,E@6-;--C@6,68CGFG:7@,@F@GGG8EF,CCC<F,@E<FDA,99F9FFF:@@B,,,66C:CCFECGGGGG8FGG<CFFFF<F?FGG,<:F?<9?<?AEGGDFF<9A?B=++,C5,F9CF4C5,C@>>@,?,5,CFE>+@F,88:@@<F,,33@FE<@F7@:*4>C7CBEEEC8C;FG>EG**:AGDC6:**A*C8=5C=>E5<FEGCC>>BD5FG<**292*?)01-*13;9.00A09A)
@M00200:205:000000000-AKKM3:1:1101:21885:3304 1:N:0:1
ACTGGGTTTAAAGGGCGCGTAGGCGGCCGCTTGCGTCGGATGTGAAAGCCCGGGGCTCAACCCCGGAACGGCATCCGATACGGGGCGGCTGGAGACCGGGAGAGGAGGGTGGAATAGCCAGTGTAGAGGTGAAATTCGTAGATATTGGCTGGAACACCGGTGGCGAAAGCGGCTCTCTGGCCCGGGTCTGACGCTGAGGCGCGAAAGCGTGGGGAGCAAACAGGATTAGATACCCCCGTA
+
GGGGGGGGGGGGGGGGGGG@FGGGGGC@FGG,D@FGGGGF@FGGGGGGFGGGGGGGGGGGGFGGGGEDGEGGGE@FFGFGGGGGGGGGGGGGGFFCFGGG:FFFGFGEGEGGFGGGGGGFG8F<FGGFGGGGFGGFGG7EGGFGGGGGGFCGFGFGGGGGGGGGGGEEGGE5CCE:CFGGG>CGDE/?=FF:CE<GGFGGGGGGGGGGGGGGGG@DB=GGCGGGBCC46@ACFGG<5557
@M00200:205:000000000-AKKM3:1:1101:23187:3308 1:N:0:1
ATTGGGTTTAAAGCGTGTGTAGGCGGATGGCTAAGTGTCTTGTGAAATCCCATGGCTCAACCATGGAACTGCTCGACATACTGGTCATCTTGAGCAACCTAGGGGCGAGCGGAACAAACGGTGGAGCGGTGAAATGCGTAGATATCGTTTGGAACGCCAATGGTGAAAACAGCTCGCTGGGGGTTTGCTGACGCTGAGACACGAAAGCCAGGGGAGCAAACGGGATTAGATACCCCTGTAAGA
+
GFGFGGCGGGGGGFEFGFGGGF<C@FFGGFGEGFGGGF<C@CFGFDFGGCFGGGGGGGGGGGGGGGGG?A@EFGGG:FGGGGGGGF?FDGCGFFGGGGGDEECFGGGGGGGG7FFFFGGGEFGED@FFEFECFEDDCF@E@CGCFCFFFFFEFGCEE:<FFGDGGD9BF,>EFFFG*CGG*BE::88C7>CGEA<=88CFFCC58;D*ACC>CE7DFF*311:D1D5,6*)203<*)5?F:46
@M00200:205:000000000-AKKM3:1:1101:14065:3316 1:N:0:1
ACTGGGTTTAAAGCGTGTGTAGGCGGACGGGTAAGTACCTTGTGAAATCCCACGGCTCAACCGTGGAACTGCTCGGTATACTGCTCGTCTTGAGCCACTCAGGGGCGACCGGAACAAACGGTGGAGCGGTGAAATGCGTAGATATCGTTTGGAACGCCAACGGTGAAAACAGACAGCTGGGAGTGTGCTGACGCTGAGACACGAAAGCCAGGGGAGCGAACGGGATTAGATACCCCAGTA
+
GGGGGGGEGGGGEGGGGGGFGGGGGGEGGGGGGGGEFGGFGGGGGGGGFFFFGEGGGEGGDGE?CFGFFGGG<FGGGGGGGGFGGGGECGFGGGGGGG@@DC<EFG7FGGGGGGGGBDGGGC+CFGGGGGGGGGGGGGFCEGCFGDFFGGCCGFGG>FGGGGCCCCFGE8*9CGFFGGFC@FCGGGGGGDFGGGDE5FGGFFEE>EDGGG88EE5/):8895*7<CC<?FDGCFC77))+
@M00200:205:000000000-AKKM3:1:1101:11901:3337 1:N:0:1
ACTGGGTTTAAAGGGAGCGTAGGCGGATAGTTTAGTCAGAGGTGAAAGCCCAGGGCTCAACCTTGGAATTGCCTTTGATACTGGCTATCTTGAGTATGGAAGAGGTATGTGGAACTCCGAGTGTAGAGGTGAAATTCGTAGATATTCGGAAGAACACCAGTGGCGAAGGCGACATACTGGTCCATTACTGACGCTGAGGCTCGAAAGCGTGGGGAGCAAACAGGATTAGATACCCGAGTA
+
GGGGGGGGGGGGGGGGGGGGGGGGGGGGGGGGGGGGGGGGGGGGGGGGGGGGGGGGGGGGGGGGGGGGGFGGGGGGGGGGGGGGGGGGGGGGGGGGGGGGFGGGGGGGGGGGGGGGGGGGGGGGGGGGGGGGFGGGGGGGGGGGGGGGGGGGGGGGGGGGGGGGGGGGGFGGGGGGGGGFFGGGGGGGGGGGGGGDGGGGFGGGGGGGGGGGGDBCDGG8>FGFFGFEA+9:FCEC>B@E
@M00200:205:000000000-AKKM3:1:1101:10320:3342 1:N:0:1
ATTGGGTTTAAAGGGCGCGTAGGTGGTTCTGTATGTCTGCCGTGAAAGCATACAGCTCAACTGTATTTTGTCGGTAGAAACTGCAGGACTTGAGGCTGGGAGGGGCTGGTGGAATTCCCTGTGTAGCGGTGAAATGCGTAGAGATGGGGGAGAACACTCGTGGCGAAGGCGGCCAGCTAGACCAGTTCTGACACTGAGGCGCGACAGCGTGGGGAGCAAACAGGATTAGATACCCCAGTA
+
GGGGGGGGGGGGGGGGGGGGGGGGGGGGGGGGGGGGGGGGGGGGGGGGGGGGGGGGFFGGGGGGGGGGGGGGGGGGGGGGGGGGGGGGGGGGGGGGGGGGGGGEGGDG>FGGGGGDGGFGGGGGGGGGGGGGGDGGGGGGGGGGFGFGGGGGGGGGGGF7FFEGGGDGGGGGGECF:,<FFGGGFFFFGGGGFFGGGF=5EDEGGGGGGGGGGGFG@FE?F<?D2C*54@<GG8@FFFFG
@M00200:205:000000000-AKKM3:1:1101:22327:3342 1:N:0:1
ATTGGGTTTAAAGGGAGCGTAGGCGGATAGTTTAGTCAGAGGTGAAAGCCCAGGGCTCAACCTTGGAATTGCCTTTGATACTGGCTATCTTGAGTATGGAAGAGGTATGTGGAACTCCGAGTGTAGAGGTGAAATTCGTAGATATTCGGAAGAACACCAGTGGCGAAGGCGACATACTGGTCCATTACTGACGCTGAGGCTCGAAAGCGTGGGGAGCAAACAGGATTAGATACCCCAGTA
+
GGGGGGFGGGGGGGGGGGGGGGGGGGGGGGGGGGGGGGGGGGGGGGGGFGGGGGGGGGGGGGGGGGGGGGGGGGGGGGGGFGGGGGGGGGGGFGFGGGGGGGGGGGGGGGGGGGGGFGGGGGGFGGGGGGGGGGGGGGGGGGGGGGGFGGGGGGGGGGFGGGGGGGGGGGCEGGGGGGGFGGFGFGFFGGG6C7DEGGGCE4C:FEGGGGGGDCBGAC6E7CFGFG7;A=<FE<B3=DFG
@M00200:205:000000000-AKKM3:1:1101:17566:3360 1:N:0:1
ACTGGGTTTAAAGGGCTCGTAGGCGGTTTGTCGCGTCGGGAGTGAAAACACGGGGCTTAACTCCGTGCTTGCTTTCGATACGGGCAGACTAGAGGTATGCAGGGGAGAACGGAATTCCTGGTGTAGCGGTGAAATGCGCAGATATCAGGAGGAACACCGGTGGCGAAGGCGGTTCTCTGGGCATGACCTGACGCTGAGGAGCGAAAGTGTGGGGAGCGAACAGGATTAGATACCCCAGTA
+
GGGGGGGGGGGGGGGGGGGGGGGGGGGGGGGGGGGGGGGGGGGGGGGGGGGGGGGGGGGGGGGGGGGGGGGGGGGGGGGGGGGGGGGGGGGGGGGGGGGGGGGGGGGGGGGGGGGGGGGGFFGGGGGGGGGGGGGGGGGGGGGGGGGGGGGGGGGFFGCCGGGDDFEGGGGGGGGGGGDGGGGGGGGGGGGGGGGGGGGGEFCEEGGFGGGGGGFGFCECCDGF:GGFFF<>F8<F:DFG
@M00200:205:000000000-AKKM3:1:1101:22763:3363 1:N:0:1
ATTGGGTTTAAAGGGTGCGTAGGCGGTTTCCTAAGTCTGGTGTGAAATCTCGGAGCTCAACTCCGAAACTGCACTGGATACTGGGAGACTTGAGTACTGGAGGGGAGACTGGAATTTACGGTGTAGCAGTGAAATGCGTAGATATCGTAAGGAAGACCAGTGGCGAAGGCGAGTCTCTGGACAGTTACTGACGCTGAGACACGAAGGCTAGGGGAGCAAACGGGATTAGATACCCGGGTA
+
GCFGGGGGGGGGGCFGGEFGGGGGGGEGCE<FGGGGCDFCFGGGGGGGG9F<F7FGG?FGG@C@F7CFEGGG9FEF<FGGGGGG<CFCFGGGGGEGGA5,CFEGGGGEBCFGGG<,5CAFGGGDGGGDGGGGGFGFGGGGGEGGGFEF8AFDCFE<EGFCEFD+BFGG7CCCEEGAGGGFFC81DE;EGGGGGDDEGG,AC8EDGDGF+=FFGE>CBGBEFDECDD*7*99FGFGG>5@G
@M00200:205:000000000-AKKM3:1:1101:10659:3365 1:N:0:1
ACTGGGTGTAAAGGGTGCGTAGGCGGCCCTGTAAGTCAGTGCTGAAATATTCCAGCTTAACTGGGAGGGTGGCATTGATACTGCGGGGCTAGAGTACAGATGAGGTAGGCGGAATTGACGGTGTAGCGGTGAAATGCTTAGATATCGTCAAGAACACCTATAGCGAAGGCAGCTTACTAGGCTGTAACTGACGCTGAGGCACGAAAGTGTGGGGATCAAACAGGATTAGATACCCTGGTAAGA
+
GGGGGGGGGGGGGGGGGGGGGGGGGGGGGGGGFGGGGGGGGGGGFFGGFGGGFCFGGGGFGFE@FFCCGEGGGGGGGGGGGGFGGGCEGG8FFGFGGGGGEFFGGGGGFGGDGGGGGGACFGFFFGGGGGGGGGGGGGGGFFFGGGGGGGEGGFGFGGCECCGGDFECCGA*>CFEGGFGCGG5BBFGGGGD5CD=:*ACEGGD*=D++2+CEC@DFFGGG48CBGG?*9AGFDC=4>FGG<<
@M00200:205:000000000-AKKM3:1:1101:13147:3373 1:N:0:1
ATTGGGTGTAAAGAGCTCGTAGGCGGCTTGTCGCGTCGACCGTGAAAACTTGGGGCTCAACCCCAAGCCTGCGGTCGATACGGGCAGGCTCGAGTTCGGTAGGGGAGACTGGAATTCCTGGTGTAGCGGTGAAATGCGCAGATATCAGGAGGAACACCGGTGGCGAAGGCGGGTCTCTGGGCCGATACTGACGCTGAGGAGCGAAAGCGTGGGGAGCGAACAGGATTAGATACCCGAGTAAGA
+
GGGGGGGGGGGGGGGGGGGGGGGGGGGGGGGGGGGGGGGGGGGGGGGGGGGGGGGGGGGGGGGGGGGGGGGGGGGGGGGGGGGGGGGGGGGGGGFGGGGGGGGGGGGGGGGGGGGGGGGGGGGGGGGGGDGGGGGGFGGGGGGGGGGGGGGGGGGGGGGGGGGGGGGGGGGGGGGGFGGGGGGGGGGGGGGGGGG5EGGGGGGGGGGGGEEGGGFGFGEEGGGG?4*.7@2CE6:5>DFGGFF
@M00200:205:000000000-AKKM3:1:1101:11691:3394 1:N:0:1
ACTGGGTTTAAAGGGTGCGTAGGTGGGTTGGTAAGTCAGTGGTGAAATCTCTGAGCTTAACTCGGAAACTGCCGTTGATACTATCAATCTTGAATATCGTGGAGGTAAGCGGAATATGTCATGTAGCGGTGAAATGCTTAGATATGACATAGAACACCGATAGCGAAGGCAGCTTGCTACACGATCATTGACACTGAGGCACGAAAGCGTGGGGATCAAACAGGATTAGATACCCGAGTA
+
GGGGGGGGGGGGGGGGGGGGGGGGGGGGGGGGGGGGGGGGGGGGGGGGGGGGGGGGGGGGGGGGGGGGGGGGGGGGGGGGGGGGGGGFGGGGGGGGGGGGGGGGGGGGGGGGGGGGGGGGGGGGGGGGGGGGGGGGGGGGGGGGGGGGGGGGGGGGGGGG@F>FEGEGGGGGGGGGGGGGGGGGGGGGGFFFGGGGGFE7EG5CEC>DEEEGGGEGAF+>FGGG?4CEFFFGGGG<D;5C
@M00200:205:000000000-AKKM3:1:1101:23492:3400 1:N:0:1
ATTGGGTTTAAAGTGTGCGCAGGTGGCTGAGCAAGTCGAGTGTGAAATCCCCGGGCTTAACTTGGAAATTGCGCTCGAAACTACGGGGCTGGAGGGTGGCAGAGGGGACTGGAATTCCACGTGTAGCGGTGAAATGCGTAGAGATCTGGAGGAAGACCAATGGCGAAGGCAGCCCCCTGGGCAACCACTGACCCTCATGCACGAAGGCGTGGGGAGCAACCAGGATTAGATACCCAAGTA
+
GFFFGF;FGGGGGFFGGGGCCGGGGGGF,<CEEEFFG>CFFGGGDGGG9,C,@7CBFGGGGG9FE,FGE,C96@@:7F,BF<C,8C=4=+?+BE7@+=78<7FFF:E++,B8DEECF,5:4B,:38A+=3+8EC9,,@=++@FC93,@,>FEEF8CF7C:,3533@B@*22**,>7*=FC*=,1*,1*,2=9+0;=E+<<<C55:*2C*/4<C*073E**2***(2*5FF27<<<*08BF
@M00200:205:000000000-AKKM3:1:1101:14976:3416 1:N:0:1
ACTGGGTTTAAAGTGCGCGTAGGTGGCGGCATAAGGCTGTGGTGAAAGTCTGGGGCTCAACTCTAGATCGGCCGCGGCGACTGTGTCGCTTGGGCACCGTAGAGGCAGATGGAATTCCGGGTGTAGCGGTGGAATGCGTAGAGATCCGGAAGAACACCAGTGGCGAAGGCGGTCTGCTGGGCGGTGAGCTCGCGAGAGCTCAATAGCCGACACTGAGGCGCGACAGCGTGGGGAGCACACAGG
+
GDAA8FFFEGGGGGGGGGGGEGEFG@GGEFGDFFDGGCEFDGGF<AAFFEFFGGED7C<FFGF9<FGCADECFGGGDGGGFEDFGGGCFGFG7FDFGFGGFCEFFCFF@DFGGCGGGGGGEFCFG9FCEEGDGGFGGGGGECFC9DFFDCCFG7<F<CEFGGG@EDGC<CFCGGEGFGGFGGGGGGFGGG?ECEDEEC;C<DDC@F:CEE*C5CFFFCF5CC876DGFFF>DG5CC5)0**,3
@M00200:205:000000000-AKKM3:1:1101:11494:3432 1:N:0:1
ATTGGGCGTAAAGGGCGCGTAGGCGGGCACGCCAGTCAGCGGGTGAAATCCCCCGGCTCAACCGGGGAACCGCCCCTGATACTGCGTGCCTCGAGGGAGGTAGGGGCCGACGGAACTTCCGGTGGAGCGGTGAAATGCGTAGATATCGGAAGGAACGCCGGTGGCGAAAGCGGTCGGCTGGACCTCTTCTGACGCTGAGGCGCGAAAGCCAGGGGAGCGAACGGGATTAGATACCCTTGTA
+
GGGFGGGGFGGGFGGGGGGGFGGGGGGGDDGGGCGFFGGGG@FBEDEFFG8FGGGCC:FFEDGGGGGGEFFFCFEFFCFGGGGFGGGDEGCFGCDDGGG@CFGGCFDGEGGG<:CFGGGGGGGDGFGFEC<FF9C:FGGEGGDGGFGGGGG58CCCEGGGG8EGCED5EEFGEEGGDE>EGDFGCCCFGGGGGE::EEFGGGEG>:DGCFC:CEEGFGGDCDGG(9>(094*<?@FF)<F7
@M00200:205:000000000-AKKM3:1:1101:12279:3448 1:N:0:1
ATTGGGTATAAAGGGCGCGTAGGCGGTCAGCACAAGTCAGTTGTGAAATCTCCGAGCTTAACTCGGAAAGGTCAACTGATACTGTGCGACTAGAGTGCAGAAGGGGCAACTGGAATTCTCGGTGTAGCGGTGAAATGCGTAGATATCGAGAGGAACACCTGCGGCGAAGGCGGGTTGCTGGGCTGACACTGACGCTGAGGCGCGACAGCTAGGGGAGCGAACGGGATTAGATACCCCCGTA
+
GGGGGGGGGGGGGGGGGGGGGGGGGGGGGGGGGGGGGGGGGGGGGGGGGGGGGGGGGGGGGGGGGGGGGGGGGGGGGGGGGGGGGGGG@FGGGGGGGGGGGGGGEEGGGGGGGGGGDGGGGGGGGGGGGGGGGGGGGGGGGGGGGGGGGGGGGGGGGGGGGGGGGGGGGGGGGGGGGGGGGGGGGGGFFGGGGDG5;EGGGGGGG*CCGFGGGGEGFG>8DGGDFGG0FFFGGG8CF@BE3
@M00200:205:000000000-AKKM3:1:1101:11879:3455 1:N:0:1
ATTGGGTTTAAAGGGCTCGTAGGCGGCCAACTAAGTCGGACGTGAAATCCCCAGGCTCAACCTGGGAACTGCATCCGATACTGGATGGCTTGAATTCGGGAGAGGGATGCAGAATTCCAGGTGTAGCGGTGAAATGCGTAGATATCTGGAGGAATACCGGTGGCGAAGGCGGCATCCTGGACCGACATTGACGCTGAGGAGCGAAAGCTAGGGGAGCAAACGGGATTAGATACCCTTGTA
+
GGGGGGFGGGGGGGGGGGGGGGGGGGGGGFGGGGGFGGGGGGGGGGFFGGGFEGGGGGGGGGGGGGGGGGGGGGGCGEGGGGGGGGGDGGGGGGGGGGGGCGGGGGGFGGGGGGGGGGGGGGGGGGGGGGGG9DGGGGGGGDGGGGGGGFFEGEGFCFDGEGGGGGGGGGGEGGEFF9FFGGFCBEEEFFDGGGGG=FGFGGGGGEDG79CFGCBGFGFGGGD33C<7FF2:GFF*7??C
@M00200:205:000000000-AKKM3:1:1101:13010:3459 1:N:0:1
ACTGGGTTTAAAGGGCGCGTAGGCGGCTACTTAAGCGTGTGGTGAAAGTCCGGGGCTCAACCCCGGATCGGCCGTGCGAACTGAGTGGCTCGAGCACTGTAGAGGCAGGTGGAATTCCGGGTGTAGCGGTGGAATGCGTAGAGATCCGGAAGAACACCGGTGGCGAAGGCGGCCTGCTGGGCAGTGGCTGACGCTGAGGCGCGACAGCGTGGGGAGCAAACAGGATTAGATACCCCGGTA
+
GGGGGGGGGGGGGGGGGGGGGGGGGGGGGGGGGGGGGGEGGGGGGGGGGGGGGGGGGGGGGGGGGGGGGDGGGGGGGGGGGGGGGGGGGGGGGGGGGGFGGGGGGGGGGFFGGGGGGGGGGGGEFGGGGGGGGGGGGGGGGGGGGGGGDGGDGGGGGGGGGGGDGGGGGGGGGC;EFFGGGGGGGGGGGGGGGGD=ECCFEDGE5EDG8:EGGG>DFGG6C*AFFFFFF=2:CFCF>3)/
@M00200:205:000000000-AKKM3:1:1101:9625:3467 1:N:0:1
ACTGGGTTTAAAGAGCGTGTAGGCGGCCGCACAGGTCCGTTGTGAAAACTGGAGGCTTAACCTCCAGACGTCGACGGAAACCGTGTGGCTAGAGTCCGGAAGAGGAGAGTGGAATTCCTGGTGTAGCGGTGAAATGCGCAGATATCAGGAAGAACACCAATGGCGAAGGCAGCTCTCTGGGACGGTACTGACGCTGAGACGCGAAAGCGTGGGGAGCGAACAGGATTAGATACCCCGGTA
+
GGGGGGGGGGGGGGGGGGGGFGGGGGGGGGGGGGGGGGGGGGGGGGGGGGGGEGEDFGGCGDGFFGGGGGGGGGGGGGDGGGGGGGGGGGGFFGFGGGGGDCFG<ECFGGDGGGGGGDFAFFGGGGGGGGGGG<DGGEGGGGGGA;A93@BB<FGCFGFFGGG7>FGDEGG:C,6?2,3<8EGCEEGGGGGC=EDG*=+05DEECC39EEGD5:)>EG?:D38/2CC?F=>FGCE7>3<E
@M00200:205:000000000-AKKM3:1:1101:23393:3498 1:N:0:1
ATTGGGTTTAAAGTGAGCGTAGGTGGGATGGTAAGTCAGTGGTGAAATCTCCGGGCTTAACCCGGAAACTGCCGTTGATACTATCATTCTTGAATATTGTGGAGGTAAGCGGAATATGTCATGTAGCGGTGAAATGCTTAGATATGACATAGAACACCGATAGCGAAGGCAGCTTGCTACACAATTATTGACACTGAGGCTCGAAAGCGTGGGGATCAAACAGGATTAGATACCCTGGTA
+
GGGGGGGGGGGGGGGGGGGGGGGGGGGGGGGGGGGGGGGGGGGGGGGGGGGGGGGGGGGGGGGGGGGGGGGGGGGGGGGGGGGGGGGGGGGGGGGGGGGGGGGGGGGGGGGGGGGGGGGGGGGGGGGGGGGGGGGGGGGGGGGGGGGGGGGGGG?FFEGGGGFGGGGGDFGGGGGGFGGFGGGGDGGGDCFGGGGFGGGGFC?ECEGCECEGGDFGFGGGGGGDDFFFFFEGGGFGF36C
@M00200:205:000000000-AKKM3:1:1101:8924:3539 1:N:0:1
ACTGGGTGTAAAGGGCTCGTAGGCGGTTTGTCGCGTCGGGAGTGAAAATCCAGGGCTTAACTCTGGACTGGCTTTCGATACGGGCAGACTAGAGGTATGCAGGGGAGAACGGAATTCCTGGTGTAGCGGTGAAATGCGCAGATATCAGGAGGAACACCGGTGGCGAAGGCGGTTCTCTGGGCATTACCTGACGCTGAGGAGCGAAAGTGTGGGGAGCGAACAGGATTAGATACCCCGGTA
+
GGGGGGGGGGGGGGGGGGGGGGGGGGGGGGGGGGGGGGGGGGGGGGGGGFGGGGGGGGGGGGGGGGGGGGGGGGGGGFGGGDGGGEEFGGGGGGGGGGGGGGGGGGGGGGGGGGGGGGGGGGGGGGGGGGGGGGGGDCGGGDCGGGGGGGGGDFGGGGGGDGGGGGGGGGGGGCEFGGGGGGGGGGGFGGGCGGGGDGGGGGEEDGGC?CFGDEFGFGGGDDGG?GF>@FAGF8@/7BFG
@M00200:205:000000000-AKKM3:1:1101:15481:3549 1:N:0:1
ATTGGGCGTAAAGCGCTCGTAGGCGGCCACTCAAGTCGAATGTGAAACCTCGAGGCTCAACCTCGAGCCTGCATTCGATACTGGGCGGCTAGAGTCTGGTAGGGGGATCTGGAATTCCTGGTGTAGCGGTGGAATGCGCAGATATCAGGAGGAACACCGGTGGCGAAGGCGGGATCCTGGGCCAGTACTGACGCTGAGGAGCGAAAGCGTGGGGAGCAAACAGGATTAGATACCCGGGTA
+
GGGGGGGGGGEGGGGGGGGGGGGGGGGGGGGGGGGGGGGGGGGGGGGGGGGGGGGGGGFGEGGGGGGGGGGGGGGGGGGGGGGGGGGGGGGGGGGGGGGGGGGGGGGGGGGGGGGGGGGGGGGGGGGGGGGGGGGGGGGGGGGGGGGGGGGGGGGGGGGGGGGGGGGGGGGGG>>FEGGGFFGGGG?FGGGGGGGGGCCFGFEEEEGGGGGGGGFGFG8CCGGF?GC?4*6>EFCGFFF5
@M00200:205:000000000-AKKM3:1:1101:24802:3560 1:N:0:1
ATTGGGTTTAAAGGGCGCGTAGGCGGCGCGAGGAGTCGGGGGTGAAAGTCCGGGGCTCAACCCCGGATCGGCCTTCGATACTCTCGCGCTGGAGCACAGTAGAGGCGGGTGGAATTCCGGGTGTAGCGGTGGAATGCGTAGAGATCCGGAAGAACACCGGTGGCGAAGGCGGCCCGCTGGGGTGTGGCTGACGCTGAGGCGCGACAGCGTGGGGAGCAAACAGGATTAGATACCCTAGTAAGA
+
GGGGGGGGGGGGGGGGGGGGGGGGGGGGGGFGGGGGGGGGGGGGGGGGGGGGGGGGGGGGGGGGGGGGGGGGGGGGGGGGGGGGGGGGGGGGGGGGGGGGGGGGGGGGGE<FFGGFGGCFGFEC@CFEGCEGFG?FFEEEEEGGFGGFGCGCFGGGG5CE:8CEG>ECGFGG8EGEECEGG*:8?CE5AD58CCDGEGG5EDECCGC*::8CEG3C@*8CCCGG?C74?8<>7@:D@569:)6
@M00200:205:000000000-AKKM3:1:1101:24383:3566 1:N:0:1
ATTGGGTTTAAAGGGCGCGTAGGCGGGATGGCAAGTCAGTCGTGAAATCTCTCGGCTCAACCGAGAAACGTCGGCTGATACTGCCGTTCTTGAGGGATGCAGAGGAGACTGGAATTCCCGGTGTAGCGGTGAAATGTGTAGAGATCGGGAGGAACACCGGTGGCGAAGGCAGCCTTCTGGGCCAATACTGACGTTCATGCACGAAAGCGTGGGGAGCAAACAGGATTAGATACCCGTTTA
+
GGGGGGGGGGGGGGGGGGGGGGGGGGGGGGGGGGGGGGGGGGGGGGGGGGGGGGFGGGGGFGGGGGGGGGGGGDGGGGAEFFGFGGGGG@FGGFGGGGGGGGGGGGGGGGGFGGG=FFFEFFCFGFGD78FFGGGGGGCGFFECCFGGCC7C@FGGGGGGGCEGG7BFGGFGGGGGF?G@FGGGCFFE<CFG8**=CF?C?CFG58<FGEEEGGFDEFGGGGGG?CFBFF279CFD>))1
@M00200:205:000000000-AKKM3:1:1101:11561:3589 1:N:0:1
ATTGGGTTTAAAGGGCTCGTAGGCGGCCAACTAAGTCGGATGTGAAATCCCCAGGCTCAACTTGGGAACTGCATCCGATACTGGATGGCTTGAATCCGGGAGAGGGATGCAGAATTCCAGGTGTAGCGGTGAAATGCGTAGATATCTGGAGGAATACCGGTGGCGAAGGCGGCATCCTGGACCGGCATTGACGCTGAGGAGCGAAAGCCAGGGGAGCAAACGGGATTAGATACCCCCGTA
+
GGGGGGGGGGGGGGGGGGGGGGGGGGGGGGGGGGGGGGGGGGGGGGGGGGGGGGGGGGFGGGGGGGGGGGGGGGGGGGGGGGGGGGGGGGGGGGGGGGGGGGGGGGGGGGGGGFFGGGGGGGGFGGGGGGGGGGCGGGGGGGGGGGGGGGGGGGGFGGGEGGGGGGGGCGGEGGGFGFGGGGGGGGGGGGGGGGGGGGGGGGCE>EGGGGGGEGEGFGGFGGGDFGGFFFDGGFGF>D>C
@M00200:205:000000000-AKKM3:1:1101:23063:3596 1:N:0:1
ACTGGGTTTAAAGGGTGTGTAGGCGGCTGGACAAGCAGGGTGTGAAAGGCCTCGGCTCAACCGGGGCATTGCGCTCTGGACTGTCCGGCTCGAGCAAGACAGGGGTGTGCGGAACTTCCAGTGGAGCGGTGAAATGTGTTGATATTGGAAGGAACGCCGGTGGCGAAAGCGGCACACTGGGTCTTGTCTGACGCTGAGACACGAAAGCCAGGGGAGCGAACGGGATTAGATACCCTTGTA
+
GGGGGGGGGGGGGGGGGGGGGGGGGGGGGGGGGGGGGGGGGGGGGGGGGGGGGGGGGGGGGGGGGGGGFGGGGGGGGGGGGGGGGGGGGGGGGGGGGGGGGGGGGGGGGGGGGGGGGGGGGGGGGGGGGFGGGGGGGFGGCGGGGGGGFGGGGGGDFGGGGGGGG>GGGGDEGGGGGGFGFFDGGDGFGGFGGGGGGGGGGGEGGC54AEFFCEDDDEEGGGGGFDG?*=AFFFGDFFFG
@M00200:205:000000000-AKKM3:1:1101:14863:3631 1:N:0:1
ATTGGGTGTAAAGAGCGTGTAGGCGGCCCGGTAAGTCCGCTGTGAAAGTCGGGGGCTCAACCCTCGAATGCCGGTGGATACTGTCGGGCTAGAGTGCGGAAGAGGCGAGTGGAATTCCTGGTGTAGCGGTGAAATGCGCAGATATCAGGAGGAACACCAATTGCGAAGGCAGCTCGCTGGGACGTAACTGACGCTGAGACGCGAAAGCGTGGGGAGCAAACAGGATTAGATACCCCTGTA
+
GGGGGGGGGGGGGGGGGGGGGGGGGGGGGGGGGGGGGGGGGGGGGGGGGGGGGGGGGGGGGGGFGGGGGGGGGGGGGGGGGGGGGGGGGGGGGGGGGGGGGGGGGGGGGGGGGGGGGGGGGGGGGGGGGGGGGGGFGGGGGGGGGGGGGGGGGGGGGGGGGFGGGGGGGGGGGGGEGGGGGGGGGGGGGGGGGGGGGGGGGGGGGGDGGGGGGGFGFGGGGFGGFGD26FDGGGGGFFFG
@M00200:205:000000000-AKKM3:1:1101:16852:3642 1:N:0:1
ATTGGGCATAAAGGGTGCGTAGGCGGTGCAGCAAGTCGGGAGTGAAATACCTCAGCTTAACTGAGGAACTGCTTTCGATACTGCTGTGCTTGAGTGAGACAGAGGTAAGCGGAACTTAGGGTGGAGCGGTGAAATGCGTTGATATCCTAAGGAACACCGGTGGCGAAGGCGGCTTACTGGGTCTCTACTGACGCTGAGGCACGAAAGCCAGGGTAGCAAACGGGATTAGATACCCCTGTA
+
GGGGGGGGGGGGGGGGGGGGGGGGGGGGGGGGGGGGGGGGGGGGGGGGGGGGGGGGGGGGGGGGGGGGGGGGGGGGGGGGGGGGGGGGGGGGGGGGGGGGGGGGGGGGGGGGGGGGGGGGGGGGGGGGGGGGGGGGGGGGGGGGGGGGGGGGGGGGGGGGGGGGGGGGGGGGGGGGGGGFGGGGGGGGGGGGGGGGGGGGGGGGCGGGGGFGEGFGFGGGGGEDFGGFFFAFGGGFFFFG
@M00200:205:000000000-AKKM3:1:1101:24119:3648 1:N:0:1
ATTGGGTTTAAAGGGTGCGTAGGTGGCGAGGTAAGTCTGGTGTGAAATCCCGGGGCTCAACCCCGGAACTGCACTGGATACTGCCCTGCTAGAGTACTGGAGAGGAGATTGGAATTTACGGTGTAGCAGTGAAATGCGTAGATATCGTAAGGAAGACCAGTGGCGAAGGCGAATCTCTGGACAGTTACTGACACTGAGGCACGAAGGCCAGGGGAGCAAACGGGATTAGATACCCCCGTAAGA
+
GGGGGCGGGGGGGGGGGGGGEGGGGGGGGGDGGGGGGGEGGGGGGGGGGFGGGGGGGGGGFFCGEGEGGGGGGGGGGGGGGGGGGGGGGFGE@FGGGGFGGGFGGFCF8?EEGGGGGFGCFGCFFFGFFCGGFGGFGGFGGGGG9FEGGFGEFFGGGGCF<C,:EFDGGGEGGC:DFFGGGGGGDFCGGCB6D7CFFCFFD<=:EEGCGGGFGGD3)AC+></:?D<??@<C7:87)>>=589
@M00200:205:000000000-AKKM3:1:1101:20879:3666 1:N:0:1
ACTGGGTGTAAAGGGTGCGTAGGTGGGTTGGTAAGTCCGTGGTGAAATCCCCAAGCTTAACTTGGGAACTGCCGTGGATACTATCAATCTTGAATATCGTTGAGGTAAGCGGAATATGTCATGTAGCGGTGAAATGCTTAGATATGACATAGAACACCGATAGCGGAGGCAGCTTGCTAAGCGATTATTGACACTGAGGCACGAAAGCGTGGGGAGCAAACAGGATTAGATACCCCAGTAAGA
+
GGGGGGGGGGGGGGGGGGGGGGGGGGGGGGGGGGGGGGGGGGGGGGGGGGGGGGGGGGGGGGGGGGGGGGGGGGGGGGGGGGGGGGGGGGGGGGGGGGGGGGGGGGGGGGGGGGGGGGGGGGGGGGGGGGGGGGGGGGGGGGGGGGGGGGGGGGGGGGGGGGGFGDGGGGGGGDGGGGGFGGGGGDEGGCFGFGFGGFGFGGGGGGGFGECGGGFGFGGGGGGGF4>@FFFGGBFDBEFGGFA
@M00200:205:000000000-AKKM3:1:1101:10433:3667 1:N:0:1
ATTGGGTTTAAAGGGCTCGTAGGCGGTTCGTCACGTCGGGAGTGAAAACTCGGAGCTCAACTCCGAGCCTGCTTCCGATACGGGCAGACTAGAGGTAGGCAGGGGAGAGCGGAACTCCTGGTGTAGCGGTGGAATGCGCAGATATCAGGAAGAACACCGGTGGCGAAGGCGGCTCTCTGGGCCTTACCTGACGCTGAGGAGCGAAAGCGTGGGTAGCGAACAGGATTAGATACCCCAGTA
+
GGGGGGGGGGGGGFGGFCFGGGGGGGEGEEGGGEGGGGGGDGGGGGGGGGGGECGGGGGGGGAEGEEFGGGGGGCFGG@FGGGG7:C+EFFGGGGGFEGEGGGGGDGGGGGGGGGGGGGGGGGGGGCGGGGCFGGFGGGGGGGGGGGGGGGGFGGGGGGGGGGGGGGGGGGGGG=BGGGGFGGDGEFGGGGGGGGGGGDGGGGGGGGG=>EGC8BGFEGGGGGGFGGFFB<CGGFC@EFG
@M00200:205:000000000-AKKM3:1:1101:6514:3691 1:N:0:1
ATTGGGTTTAAAGCGCGTGTAGGCGGTCCGATAAGTCGGCTGTGAAAGTCAAGGGCTCAACCCTTGAATGCCGGCCGATACTGTCGGGCTAGAGTCCGGAAGAGGTGAGTGGAATTCCTGGTGTAGCGGTGAAATGCGCAGATATCAGGAGGAACACCGATGGCGAAGGCAGCTCACTGGGACGGTACTGACGCTGAGACGCGAAAGCGTGGGGAGCAAACAGGATTAGATACCCTAGTA
+
GGGGGGGGGGGGGGGGGGGGGGGGGGGGGGGGGGGGGGGGGGGGGGGGFGGGGGGGGGGGGGGGGGGGGGGGGGGGGGGGFFGGFGGGGF<FFGGGGGGGGEEFDGGGDFFGADDGGGGGGGFGGFGGGFGFFGGGF<F8:FFGGGGGGDEGGG8,3>FGGGDECFCFDG>EDGGGCC@FFGGGGGDGGGCFEC<EGFG9:CGEECDGGGEGEGFGFEGDFGGG?FGF@F9FGGGGFFFE
@M00200:205:000000000-AKKM3:1:1101:5733:3710 1:N:0:1
ATTGGGTTTAAAGGGTGCGCAGGCGGGGATCTAAGTCAGGGGTGAAAGACGGTGGCTCAACCATCGCAGTGCCTTTGATACTGGATTCCTTGAATATACCTGAGGTAGGCGGAATGTGGCAAGTAGCGGTGAAATGCATAGATATGCCACAGAACACCGATTGCGAAGGCAGCTTACCAAAGTATGATTGACGCTGAGGCACGAAAGCGTGGGGATCGAACAGGATTAGATACCCCTGTAAGA
+
GGGGGGGGGGGGGGGGGGGGGGGGGGGGGG,EFGGGGGGGGGGGGGGGGGGGGFGGGGGGGGGGGGGGGGDFGGGGGGG9EFFGGFFGGGGGGGGGGGGGGGGG@FFGFGGGGGGGGGDDGGCEFFGGGGGGGGGGGGGGGFGGGGGGGGG7FGGCGDEEGGGGDFGC@EF@EGGGG6FCC6>CCGFCF@CCCDDGG5EDCFEG>5)92:*:C>DD3:CFGC*9:FF2=*6FFGGG3)6:C><
@M00200:205:000000000-AKKM3:1:1101:18610:3728 1:N:0:1
ATTGGGTTTAAAGGGTGCGTAGGTGGCATGTTAAGTTTGATGTGAAAGCTCAGGGCTCAACCCTGAAATGGCATTGAATACTAGCGTGCTGGAGGTTTGGAGGGGGGACTGGAATTCTCGGTGTAGCAGTGAAATGCGTAGATATCGAGAGGAACACCAGTGGCGAAGGCGAGTCCCTGGACAACACCTGACACTGAGGCACGAAAGCCGGGGGAGCAAACAGGATTAGATACCCGAGTAAGA
+
GGGGGGGGGGGGGGGGGGGGGGGGGGGGGGGFGGGFGGGGGGGGGGGGGGGGGGGGGGGGGGGGGGGGGGGGGGFGFGGFGGGGGGGGGGGG<FE=FGGGGGGCCFG@ECGGGGGGGGGG7CCFGGGFFGFGGGGGGCGEGGGCGGGGC,=FFCGGGGGGGGGDEGGG7BCCGGGGGGGG*A<FGFG5*9?EGC<?9<C=CGGGGGGGDE8CCG>GFGF+9CFGB4F<FF>GG8FDFE@=FA>
@M00200:205:000000000-AKKM3:1:1101:10168:3731 1:N:0:1
ATTGGGCGTAAAGGGCGCGTAGGCGGTCTTGTTTGTCTGCTGTGAAAGTCCACGGCTCACCCGTGGAGAGTCGGTGGAAACGGCAAGACTTGAGGCTGGGAGGGGTTGGTGGAATTCCCTGTGTAGCGGTGAAATGCGTAGATACGGGGGAGAACACTCGTGGCGAAGGCGGCCAGCTGGCCCAGTCCTGACGCTGAGGCGCGACAGCGTGGGGAGCAAACAGGATTAGATACCCTAGTAAGA
+
GGGGGGGGGGGGGGGGGGGGGGGGGGGGGGGGGGGGGGGGGGGGGGGGGGGGGGGGGGGGGGGEGGGGGGGGGGGGGGGGGGGGGGGGGGGGGGGGGGGGGGGGGGGGGGGGGGGGGGGGGGGGGFGGGGEGGGGGGGGGGGGGGGGGGDFGGGGGGGGGGGGGGGGGGGGGGGGGGGGGGGGGG@FGGGGGGGGGGGG5555CGDGFGCEGGGEGFGFFFDGF(9D>=7AGGGGG@@FGGF9
@M00200:205:000000000-AKKM3:1:1101:7383:3740 1:N:0:1
ATTGGGTTTAAAGCGTGTGTAGGCGGGTCGTTAAGTGCCTTGTGAAATCCCACAGCTCACCTGTGGAACTGCTTGGCATACTGGCGATCTTGAGCCACTTAGGGGCAACCGGAACAAACGGTGGAGCGGTGAAATGCGTAGATATCGTTTGGAACGCCAATGGTGAAAACAGGTTGCTGGGAGTGCGCTGACGCTGAGACACGAAAGCCAGGGGAGCAAACGGGATTAGATACCCCAGTA
+
GGGGGGGGGGGGGGGGGGGGGGGGGGGGGGGGGGGGGGGGGGGGGGGGGGGGGGGGGGGGGGGGGGGGGGGGGGGGGGGGGGGGGGGGGGGGGGGGGGGGGGGGGGGGGGGGGGGGGGGGGEGGGGGGGGGGGGGGGGGDGGGGGGGGGGGGGGGGGG7FCGFGFGCGGGGGGGGFGFGGGGGGGGGCEGGGGGGGGGGGFGGGGGCG8CFGGGFG:FEC*/856CFD6=):CCF<B@FG
@M00200:205:000000000-AKKM3:1:1101:9861:3752 1:N:0:1
ACTGGGCTTAAAAGGCGCGTAGGCGGCCTTGGCAGTCGGTTGGTGAAAGCCCGGGGCTCAACCCCGGAGGTGCGGCCGATACACCAAGGCTGGAGGCCGGAAGAGGAGGGTGGAATACCCAGTGTAGAGGTGAAATTCGTAGATATTGGGTGGAACACCGGTGGCGAAAGCGGCTCTCTGGTCCGGACCTGACGCTGAGGCGCGAAAGCGTGGGGAGCAAACAGGATTAGATCCCCCCGTA
+
FGGGGFGDDGEGAFGGEGGGEC@FFGGGGGGFFGDGGGEGGGGGGEEFFGGFGEEGGFGCCEFGGGGGGEG@GGGGGGCEFGGGGGGDFGGGGFGGGGED+3@AF<FGFGGGCG:FFGGGFE,@F@FFFFCFG9>FFGGGGFGG9@FF9AFGC1CEFGFEFGE*=<CF@GGCEE:ECFGGGGGFE8>GGC600:C588@EGGGG5CC3C=EG*/79):C*9F5*,*9)/=>G+<8<>B557
@M00200:205:000000000-AKKM3:1:1101:16334:3754 1:N:0:1
ATTGTGTATAAAGGGTGCGTAGGCGGCCCGTTAAGTCAGTGGTGAAATCCCAGGGCTCAACCCTGGAACTGCCATTGATACTGACGGGCTTGAGTTCGGTTAAGGCGGGCGGAACTGGTGGTGTAGCGGTGAAATGCATAGATAGCATCAAGAACACCGATTGCGTAGGCAGCTAACTAGGCTGTAACTGACGCTGAGGCACGAAAGCGTGGGGAGCGAACAGGATTAGATACCCCCGTA
+
GGGGGGGGGGGGGGGGGGGGGGGGGGGGGGGGGGGGGGGGGGGGGGFFGGGGGGGGGGGGGGGGGGGGGGGGGGGGGFGGGGGGGGGDGGGGGGGGGGGGGGGGFGGGGGGG7CFFFGGFGGGGGGGGGGDGGGGGGGFFGGGGGGGGGGGGGFFGGGGGGGGGGG87FFB@EFFFGFFFGCFFGGGGFCE6?EGGGEGGGGEGGGGGGGEGGGEGEGCEC5FF?GC2?FA7+<FGBD>G
@M00200:205:000000000-AKKM3:1:1101:11740:3756 1:N:0:1
ATTGGGTTTAAAGGGTGCGTAGGCTGCGCAGAAAGTCAGGTGTGAAATCCAGGAGCTCAACTTCTGAATTGCACCCGATACTCCTGTGCTAGAGGACTGGAGAGGAGCTTGGAATTCTCGGTGTAGCAGTGAAATGCGTAGAGATCGAGAGGAACACTAGTGGCGAAGGCTGGGCTCTGGACAGTATCTGACGCTGAGGCACGAAGGTCAGGGGAGCAAACGGGATTAGATACCCCCGTA
+
GGGGGGGGGGGGGGGGGGGGGGGGGGGGGGGDGGGGGGGGGGGGGGGGGGGGGGGGGGGGGGGGGGGGGGGGGGGGGGGGGGGGGGGGGGGGGGGGGGGGFGGGGGGGGGGGGGGGGGGGGGGGGGGGGGGGGGGGGGGGGGGGGGGGGGGGGGGGGGGGGGGGGGGDGGFFCEGGGGGGGGGGGD9=FDFGGGGGGFGGGGG8CCDGGGGGGGFGBFGFDDC<?DGF=FFGGFFFDFFG
@M00200:205:000000000-AKKM3:1:1101:10529:3757 1:N:0:1
ATTGGGTATAAAGGGTGCGTAGGCGGTACGGCAAGTTGGATGTGAAATACCTCGGCTTAACCGAGGAACTGCGTTCAAAACTGCCGTGCTTGAGTGAGACAGAGGTAAGCGGAACTGAGGGTGGAGCGGTGAAATGCGTTGATATCCTCAGGAACACCGGTGGCGAAAGCGGCTTACTGGGTCTCAACTGACGCTGAGGCACGAAAGCTAGGGTAGCGAACGGGATTAGATACCCGTGTA
+
EFGCFFGGGGGGGGDGGGGGGCEGFDC:FFFGGFGGGGGGGGGGDFCFFGGGGGGGGGGFGGGGGGGGGGGGGGGGGGGGGGGGGGGDGGGGGGGGFFGGFGFFGGGGGGGGGGGGFFGGGGGGGGGGGGGGGGFFGGGGGGGGGGGGGGGGGGGGGGGGGGGGGGE7CFGGGGGFFFGGCFGGGGGGFGGGGGGGGGGFGFGGEGGC+<CG>C?DFGE5CCCGBGGBFFFGGFGGFFFF
@M00200:205:000000000-AKKM3:1:1101:24750:3782 1:N:0:1
ATTGGGTTTAAAGGGCGCGTAGGCGGGCTGCCGAGTCGGGGGTGAAATCTTTCGGCCCAACCGGAAAAGGGCCTCCGATACTGGCAGCCTCGAGTGGGGTAGGGGTCGATGGAACTTCCGGTGGAGCGGTGAAATGCGTAGATATCGGAAGGAACGCCGGTGGCGAAAGCGATCGACTGGACCTCTTCTGACGCTGAGGCGCGAAAGCCAGGGGAGCGAACGGGATTAGATACCCCAGTA
+
FGGGGGGGGGGGGGGGGGGGGGGGGGGGGGGGG:FDFGGGGGGGGGGGGGGGFGGGEGGGGGGGGDGGGGGGGGGGGGGGGGGGGGGGGGGGGGGGFFEFGGFGG<:FFGGGGGGGGGGEGGGCCFGDGECCFFGGGGGGG:EDFGGGCGGGGGGGDGGGGGDFGGGGGGGGGGG>EGGGGGGGGGGGGGGDGGGGEE=FGGGG8CGF8CGFGGFD@EGCCD=C?GC?FFADFCFGFBFG
@M00200:205:000000000-AKKM3:1:1101:12233:3801 1:N:0:1
ACTGGGTGTAAAGCGTACGTAGGCGGATCTGCAGGCGTCGTGTGAAATACCTCGGCTCAACCGAGGAACTGCACGGCGAACCGCAGGTCTTGAGACGAGTAGGGGCGGTCGGAACGATAGGTGGAGTGGTGAAATGCGTTGATATCTATCGGAACGCCGAAGGTGAAGACAGGCCGCTGGGCTCGTTCTGACGCTGAGGTACGAAAGCGTGGGGAGCAAACGGGATTAGATACCCTCGTA
+
GGGGGGGGGGGGGGGGGGGGGGGGGGGGGGGGGGGGGGGGGGGGGGGGGGGGGGGGGGGGGGGGGGGGGGGGGGGGGGGGGGGGGGGGGGGGGGGGGGGGGGGGGGGGGGGGGGGGGGGGGGGGGGGGGGGGGGGGGGGGGGGGGGGGGGGGGGGGGGGGGGGGGGGGGGGGGGGGGGGGGFGGGGGGGGGGGGGGGGGGGGGGFEGGGEGGGGEGFGGGGGGGFGFDFFFGGFGGFFFG
@M00200:205:000000000-AKKM3:1:1101:9249:3836 1:N:0:1
ATTGGGTTTAAAGGGTGCGTAGGTGGCTTTGTAAGTCAGTGTTTAAAGTCTGCAGCTTAACTGTAGGAATGGCATTGATACTGCAAGGCTTGAGTAAAGTTGAGGTAGGCGGAATTGATGGTGTAGCGGTGAAATGCATAGATATCATCAAGAACACCGATTGCGAAGGCAGCTTACTAAGCTTTAACTGACACTGAGGCACGAAAGCGTGGGGATCAAACAGGATTAGATACCCCAGTA
+
GGGGGGGGGGGGGGGGGGGGGGGGGGGGGGGGCFGGGGGGGGGGGGGGGGGGGGGGGGGGGGGGGGGGGGFGGGGGGGGGGGGGGGGGGGGGGGGGG,FFGGGGGGGGGGGGGFGDF<FGFGGGGGGGGGGGGGGGGGGFGGGGGGGGGG<<FFGGG>FGGGFGDCG>CFFDGGGGGFGGGGGGG;FAFFCGGGGGGC*CGGGGGGGCGGGFGGFC?G8CGD6DDGGE6@CFFFFGDDFD
@M00200:205:000000000-AKKM3:1:1101:24426:3842 1:N:0:1
ATTGGGTTTAAAGCGCACGCAAGCGGTCGGACAAGTCCGGCGTGAAATCTTTTGGCTTAACCAAGAGCGGTCGCGGGAAACTGTTCGACTTGAGGCGATGAGAGGGGTGCAGAATTCCCGGTGTAGTGGTGGAATGCGTAGATATCGGGAGGAATACCAGTGGCGAAAGCGGCACCCTGGCGTCGTGCTGACGCACATGTGCGAAAGCGTGGGGAGCGAACGGGATTAGATACCCTACTA
+
GGGGGGGGGGFGGGGGGGGGGGFGGGGGGGGGGGGGGGGGGGGGGGGGGGGGGGGGGGGGGGGFDFGGGGGGFGGGE>FGGGGGGGGGGGGGGGGGGGGGGGGGGGGGGGGGGGGGGGGGGGGGGGGDGGGGGGGGGGGGGGGGGGDGGGEGGGGGGGGFGGGGGGGGFGGGGGGGGGGFCCGGEECEGGGFDGGGGGFGGGECGEDGGGGGGGFDFGGGDD;D?DCB?BFGGGGG?)*+
@M00200:205:000000000-AKKM3:1:1101:7160:3854 1:N:0:1
ATTGGGTTTAAAGGGCGCGTAGGCGGGATGGCAAGTCAGTCGTGAAATCTCTCGGCTCAACCGAGAAACGTCGGCTGATACTGCCGTTCTTGAGGGATGCAGAGGAGACTGGAATTCCCGGTGTAGCGGTGAAATGTGTAGAGATCGGGAGGAACACCGGTGGCGAAGGCGGGTCTCTGGGCATTTCCTGACGCTGAGGCGCGAAAGCGTGGGGAGCAAACGGAATTAGATACCCCAGTA
+
@<EEFFGGGEFDEFEG:F:@FGCFEGGFGGGGG@FEFG9FFFFFGF,CFEEFGGGEFFFGGGGGGEGGGFGGGEGGGGGGCFFF8BF=F@EF9FGGGFDFF<?AD?C@FCFF<E<>FAFG@FGF:FCF7FF<D=F97@CC9@FFFFGD*>F:C:::>CFGCF>FG@*<78<8*:EGFFEFFFGGF7FC9*3CE535:CFGGGDGE:7FGGG>E*.).588/*/*-7*.984:E,<9>7?C
@M00200:205:000000000-AKKM3:1:1101:20027:3879 1:N:0:1
ATTGGGTTTAAAGGGCGCGCAGGCGGTTTTTCAAGTCGGGTGTGAAAGCCCCGGGCTCAACCTGGGAACTGCACTCGAGACTGAAGAACTCGAGTTCGGGAGAGGATGGCGGAATTCCCAGTGTAGAGGTGAAATTCGTAGATATTGGGAAGAACACCGGTGGCGAAGGCGGTCTGCTGGGCCGGAAGGGGGCAGAGCAATCTGTCCCCGTGCTGACGCTGAGGCGCGACAGCGTGGGGAGCA
+
GGGGGGGGGGGGGGGGGGGGGGGGGGGGGGGGGGGGGGGGGGGGGGGGGGGGGGGGGGGGGGGGGGGGGGGGGGGGGGGGGGGGGGGGGGGGGGGGGGGGGGGGGGGGGGGGGGGGGGGGGGGGGGGGGGGGGGFDGGGGGGGGGGGGGGGGGGGGGGGGGGGCGGGGGGGGGGGGGGGGGGGGGGGGGGDGGGGGGFGGFGGFF9<CFGGGGGFGFGGDDGFG?GG>FF>C8E/<BFFEGF?
@M00200:205:000000000-AKKM3:1:1101:12674:3881 1:N:0:1
ACTGGGTTTAAAGCGTGCGTAGACGGTTACATAAGTCGGGTGTGAAAGCCCCGGGCTCAACCTGGGAATTGCATTCGAGACTGCGTAGCTAGGGTGCGGAAGAGGGAAGCGGAATTTCGGGTGTAGCGGTGAAATGCGTAGATATCCGAAGGAACATCAGTGGCGAAAGCGGCTTCCTGGTCCAGCACCGACGTTCAGGCACGAAAGCGTGGGGAGCAAACAGGATTAGATACCCGAGTA
+
GGGGGGGGGGGGGGGGGGGGGGGGGGGGGGGGGGGGGGGGGGGGGGGGGGGGGGGGGGGGGGGGGGGGGGGGGGGGGGGGGGGGGGGGGGGGGGGGGGGGGGGGGGGGGGGGGGGGGGGEGGGGGGGGGGGGGGGGGGGGGGGGGGGGGGGGGGGGGGGGGGGGGGGGGGGGGGGGGGGGGGGGFGGGGGGGGGGGGGGGFGGGEADGG=EDGGECDGFGGGGF?GGFF4<CGCED>@FG
@M00200:205:000000000-AKKM3:1:1101:7891:3883 1:N:0:1
ACTGGGCTTAAAGGGTGCGTAGGCGGCGCGGAAAGTAGGGTGTGAAATCCCTCGGCTCAACCGAGGAATTGCGCCCTAAACTACCGTGCTCGAGGAAGATAGAGGTGAGCGGAACTTAGGGTGGAGCGGTGAAATGCGTTGATATCCTAAGGAACACCGGTGGCGAAAGCGGCTCACTGGATCTTTTCTGACGCTGATGCACGAAAGCTAGGGTAGCGAACGGGATTAGATACCCCCGTA
+
GGGGGGGGGGGGGGGGGGGGGGGGGGGGGGGGGGGGGGGGGGGGGGGGGGGGGGGGGGGGGGGDGGGGGGGGGGGGGGGGGGGGGGGGGGGGCEGGGGGGGGGGGGGGGFGGGGGGGGGGGGGGGGGGGGGGGGGGGGGGGGGGGGGGGGGFFGGGGGGDGGGGGGGGGGGD>EEGGGGGGGGFGGGGGDFGEEGDGGC??FFGGGGGGCE>FF)7?EEGDDEDFGGFFF>CGGG5DFFG
@M00200:205:000000000-AKKM3:1:1101:10282:3923 1:N:0:1
ATTGGGTTTAAAGGGCGCGTAGGCGGGCTGTCAAGTCTGGGGTGAAATGCCGCGGCTCAACCGTGGAACTGCCTCAGATACTGACGGCCTCGAGGGCGGTAGGGGCGTGCGGAACTGTAGGTGGAGCGGTGAAATGCGTTGATATCTACAGGAACTCCGGTGGCGACAGCGGCGCGCTGGACCTCTTCTGACGCTGAGGCGCGAAAGCTAGGGGAGCAAACGGGATTAGATACCCGCGTA
+
FC,CAFBEEGGFGGEGEGDEECFGE:@F@FEC@C@FGFFAEBFDGDEFGGG>FGGGGGGGGFFBFEGGGFGGG@BEGGGGGGADFCC@G:DFG7EE+@FGGGGG>C<::FDGGGG?B@FGFFGGFFGGCC7FGFGFF<CEGCAFGGGGFGGGCCFFF?ECCCECCG8EE5CGGGD5>C/:@FC8<C7AFFC78CG5C@575DGC:=5CFG+0;CD3@FGCFGCD:)0.1*.:<8ACFE>G
@M00200:205:000000000-AKKM3:1:1101:25029:3937 1:N:0:1
ACTGGGTATAAAGGGCGCGTAGGCGGCTTGATAAGTCAAAGGTGAAATCCCTCGGCTCAACTGAGGAACTGCCTTTGAAACTGTCTGGCTTGAGGCCGGGAGGGGGTAGCGGAATTCCCAGTGTAGCGGTGAAATGCGTAGATACTGGGAGGAACACCGGTGGCGAAGGCGGCTACCTGGACCGGTATTGACGCTGAGGCGCGAAAGCCAGGGGAGCAAACGGGATTAGATACCCTTGTA
+
GGGGGGGGGGGGGGGGGGGGGGGGGGGGGGGGGGGGGGGGGGGGGGGGGGGGGGGGGGGGGGGGGGGGGGGGGGGGGGGGGGGGGGGGGGGGGGGGGGGG:FCGGGGGGGGGGDGGGGGGGGGGGGGGGGGGGGGGGGGDEDGGGGCFGGDFGFGGGGGCGGGGGGGGGGDGGEEFGGGGGGGGGGEFFGGGCGGGGGGGGGGGGEG:EFGGGGFGFGFGGGGGBGGFFFAF?<FCFFFG
@M00200:205:000000000-AKKM3:1:1101:23982:3952 1:N:0:1
ATTGGGTTTAAAGAGCTCGTAGGCGGCTTGTCGCGTCGACTGTGAAAACCCGCGGCTCAACTGCGGGCCTGCAGCCGATACGGGCAGGCTGGAGTTCGGTAGGGGAGACTGGAATTCCTGGTGTAGCGGTGAAATGCGCAGATATCAGGAGGAACACCGGTGGCGAAGGCGGGTCTCTGGGCCGATACTGACGCTGAGGAGCGAAAGCGTGGGGAGCGAACAGGATTAGATACCCCCGTA
+
GGGGGGGGGGGGGGGGGGGGGGGGGGGGGGGGGGGGGGGGGGGGGGGGGGGGGGGGGGGGGGGGGGGGGGGGGGFGCGGGGCFGGDFFGGFGF=FGGGGGGGGGGCF<CCCFGGGGGGGGDGGGGGGDGEEGFFGDFCEEEGGGGG;FGGGGGGGGGGGGGDFFGGGGGGEGGGGGG?F6CFGGEC:EF7+CEGDGGCGGGG5ECGGGGCED>E)C3EEDD3EFFC>2**5*<:CCEFE*
@M00200:205:000000000-AKKM3:1:1101:13661:3953 1:N:0:1
ATTGGGTTTAAAGGGCGCGTAGGCGGGCGTTCAGGCCCGCGGTGAAATCCCCCGGCTCAACCGGGGAAGTGCCGCGGGGACCGGACGTCTGGAGTGAGGTAGGGGCGTGCGGAACTGTGGGTGGAGCGGTGAAATGCGTTGATATCCACAGGAACTCCGGTGGCGAAGGCGGCACGCTGGACCTCCACTGACGCTGAGGCGCGAAAGCCAGGGGAGCGAACGGGATTAGATACCCCTGTA
+
GGGGGGGGGGGGGGGGGGGGGGGGGGGGGGGGGGGGGGGGGGGGGGGGGGGGGGGGGGGGGGGGGGGGGGGGGGGGGGGGGGGGGGGGGGGGGGGGGGGGGGGGGGGGGGGGGGGGGGFGGGGGGGGGGGGGGGGGGGGGGGGGGGGGGGGGGGGGGGGGGGGGGGGC8@EGGGGGGCGCFGGGGGGGGFGGGGGGGGGGGGGCEGGGGGGGGGDGFGGGGGGG<3DFFFFGGGGG55FG
@M00200:205:000000000-AKKM3:1:1101:19371:3973 1:N:0:1
ACTGGGTTTAAAGGGTGCGCAGGCGGCCAAGTGTGTGAGGCGTGAAAGCCTGGAGCTCAACTCCAGAATTGCACCTCAAACTACATGGCTAGAGCATTGGAGAGGGTAGCGGAATTCACGGTGTAGCAGTGAAATGCGTAGATATCGTGAGGAACACCAGAGGCGAAGGCGGCTACCTGGACAATTGCTGACGCTCAGGCACGAAAGCGTGGGGAGCAAAAGGGATTAGATACCCGGGTAAGA
+
GGGGGGGGGGGGGGGGGGGGGGGGGGGGGGGGGGGGGGGGGGGEGGFGFGGGGGGGGGGGGGGGGGGGGGGGGGGGGGGGGGGGGGGGGGGGGGG@GGGGGGGGGGGGDGGGGGGFGGGGGGGGGGGGGGGGGGGFGGGGGGGGFGGF8FGGGGGGGGGGGGGGGGGGGGGGGGGGFCFFFGGGF9?CE7CGEGGGDGCFGGDC>8CFEEEDGG@)7:CFGD=D67D?FF9:+CFGFEDGG7)
@M00200:205:000000000-AKKM3:1:1101:19611:3974 1:N:0:1
ATTGGGTATAAAGAGCTCGTAGGCGGCTTGTCGCGTCGACTGTGAAAACCCGCGGCTCAACTGCGGGCCTGCAGCCGATACGGGCAGGCTGGAGTTCGGTAGGGGAGACTGGAATTCCTGGTGTAGCGGTGAAATGCGCAGATATCAGGAGGAACACCGGTGGCGAAGGCGGGTCTCTGGGCCGATACTGACGCTGAGGAGCGAAAGCGTGGGGAGCGAACAGGATTAGATACCCGCGTA
+
GGGGGGGGGGGGGGGGGGGGGGGGGGGGGGGGGGGGGGGGGGGGGGGGGGGGGGGGGGGGGGGFGGGGGGGGGGGGGGGGGGGGGGGGGGGGDGGGGGGEGGGDGDGGGGGGGGGGGGGGFGGFGGFEGGGGGGGFGGGGGCFFGCFGGGGGFEGGGEGEGGDD8<E*BFGGGCE>F?+CGFFGGGGEEFFGGG**:>CF=*5CGGDFG5CEEEBD:EECDGGGFG=??FAF<C853>5C
@M00200:205:000000000-AKKM3:1:1101:8627:3980 1:N:0:1
ATTGGGTGTAAAGGGCGCGTAGGTGGTTTGATAAGGGTGTGGTGAAAGCCCGGAGCTCAACTCCGGGTCTGCCGTGCCGACTGTCAAACTCGAGGACTGTAGAGGCAGACGGAATTCCGGGTGTAGCGGTGGAATGCGTAGAGATCCGGAGGAAGACCGGTGGCGAAGGCGGTCTGCTGGGCAGTTTCTGACACTGATGCGCGACAGCGTGGGGAGCAAACAGGATTAGATACCCCCGTA
+
GGGGGGEGGGGGGGGEGGGGGGG@FGC,<;FFGGGGGGGGGCGGGGGGFGG7CCFFF8@FAFFGGGEEGGGCEDGGE<CCFFGGF9?EEGDGFGCFFEEFFFCGG7FEGGDGGGG?AFDCEGGE:FFGDGGDGGGFGGGDGGGCADEGGGGGDGFG8FFDGGG,:F@EEBCEC5E??C::EFC>9CFDGGC9977C97<:CDEG>:74:E8EEGFCBFEC*9C78CF?FFA><@C*8>EC
@M00200:205:000000000-AKKM3:1:1101:21360:3997 1:N:0:1
ATTGGGTTTAAAGAGCGCGCAGGCGGTCGTTCAAGTCGAGTGTGAAAGCCCCCGGCTCAACTGGGGAGGGTCACTCGATACTGATCGACTCGAAGGCAGGAGAGGGAAGCGGAATTCCCGGTGTAGTGGTGAAATGCGTAGATATCCGGAGGAACACCGGTGGCGAAGGCGGCTTCCTGGACCGACACTGACGCTGAGGCGCGAAAGCTAGGGGAGCAAACGGGATTAGATACCCGAGTA
+
GGGGGGGGGGGGGGGGGGGGGGGGGGGGGGGGGGGGGGGGGGGGGGGGGGGGGGGGGGGFGGGGGGGGGGGGGGGGGGGGGGGGGGGGGGGGGGGGGGGGGGGGGGGGGGGGGGGGGGGGGGGGFGGGGGGGGFGGGGGGGGGGGGGGGGGGGGGGGGGGGGGGGGGDGGGGGCECFGGGGGGGGGGGGGGGGGGGGFGGDGEG*/CCFGGGGGFGFGGGDCEG6<F<F?AGCFCD)>F*
@M00200:205:000000000-AKKM3:1:1101:17071:4002 1:N:0:1
ACTGGGTTTAAAGGGCGCGTAGGCGGCCACCGCAAGTCGACTGTGAAATCTCCGGGCTTAACCCGGAAAGGTCAGCCGATACTGCGGGGCTAGAGTGCAGAAGGGGCAACTGGAATTCTCGGTGTAGCGGTGAAATGCGTAGATATCGAGAGGAACACCTGCGGCGAAGGCGGGTTGCTGGGCTGACACTGACGCTGAGGCGCGAAAGCTAGGGGAGCGAACGGGATTAGATACCCCAGTA
+
FGGGGGGGGGFGGGG@CFGCFGGGEGGGGGGGGGGGGGGGGGEFFGGFGGGGGC:FGGGGGGGGGG7FCFGGGGGFGGGGCFGGGGGGGGGGGGDGGGGGG?CGEGCCFFCFGFFGGGGGGGGDGGFGGGGGFGGGGGGEEGGGFFCGFFGGGGGGGGGGGGGGGGGGDDFGDCEGGGGGGGGGGGGGGGGDFGDEEEGGFCGGGGGGGGGGGGDGFGGCCDGGFGD?@*.:+<C<;BFGC
@M00200:205:000000000-AKKM3:1:1101:6526:4003 1:N:0:1
ATTGGGCTTAAAGAGCTCGTAGGTGGCTGGTCGCGTCTGCCGTGAAAGCCCGCAGCTTAACTGCGGGTCTGCGGTGGATACGGGCCGGCTAGAGGTAGGTAGGGGCAAGTGGAATTCCTGGTGTAGCGGTGAAATGCGCAGATATCAGGAGGAACACCGGTGGCGAAGGCGGCTTGCTGGGCCTTACCTGACGCTGAGGAGCGAAAGCGTGGGGAGCGAACAGGATTAGATACCCCGGTA
+
GGGGGGGGGGGGGGGGGGGGGGGGGGGGGGGGGGGGGGGGGGGGGGGGGGGGGGGGGGGGGGGGGGGGGGGGGGDFGFGGGGGGGGGGGCFGGGGGGGGGGGGGGGGGGGGGGGGGGGGGGGGGGGGGGEGGGGGGGGGGGGGGGGGGGGGGGGGGGGGGGGGGGGEEGGGGGGGGGGGGDGGGGGGGGG?CEGGDEG=FGGGEGGGGGGGGGG>3;GGGGGGG?GGFFFFGGGGDDDFG
@M00200:205:000000000-AKKM3:1:1101:21195:4010 1:N:0:1
ATTGGGTATAAAGGGTGCGTAGGCGGCCTAATAAGTCAGAGGTGAAAGACGGTAGCTTAACTATCGCAGTGCCTTTGAAACTGTTGGGCTTGAATGTACTTGAGGTGGGCGGAATGTGACAAGTAGCGGTGAAATGCATAGATATGTCACAGAACCCCGATTGCGAAGGCAGCTCACTAAAGTATGATTGACGCTGATGCACGAAAGCGTGGGGATCAAACAGGATTAGATACCCTGGTA
+
GGGGGGGGGGGGGGGGGGGGGGGGGGGGGGGGGGGGGGGGGGGGGGGGGGGGGGGGGGGGGGGGGGGGGGGGGGGGGGGGGGFGGGGDGGGGGGGGGGGGGGGFFF<FEGGGGGGGGGGGFDGGGGGGGGGGGGGGGGGGGGGGGGGGGGGGGFGGGGGCGGGGGGCFGGGGGGGGFDG@FGGGGFCCGGGGGGGGGGGGGGFGGGDFGC8C<CDG3EFFGGC58CGEFFA7:CGF>:FG
@M00200:205:000000000-AKKM3:1:1101:26106:4012 1:N:0:1
ATTGGGTTTAAAGGGCGCGTAGGTGGCACGATCAGCGTGCGGTGAAAGCTCGGGGCTCAACCCCGAGTCGGCCGTGCGAACTGTCGAGCTCGAGCACTGTAGAGGCGGGTGGAATTCCGGGGGTAGCGGTGGAATGCGTAGAGATCCGGAAGAACACCGGTGGGGAAGGCGGCCCGCTGGGCAGGGGGTGACACTGAGGCGGGACAGCGGGGGGAGCAAACAGGATTAGATACCCTAGTA
+
GGGGGGGGGGGGGGGGGGGGGGGGGGGGGGGGGGGGGGGGGGGGGGGGGGGGGGGGGGGGGGGGGGGGGGGGGGFGGGGGGGGGGGGGGGGGGGGGGGGGGFGGGGGGGEEG@FEGFGDGG*C<1:<FG**=*<?FFE:1<CC@C:?<F5C?8CEFCC*:*:>*:*8?EC?E5:EE?88EG/;8**:*17*0++*++:C*:)**///*:**:EG>D@=C89D?4,*:)676:+2+*)7/+
@M00200:205:000000000-AKKM3:1:1101:22910:4029 1:N:0:1
ATTGGGCATAAAGGGCTCGTAGGCGGCCAACTAAGTCGGACGTGAAATCCCCAGGCTCAACCTGGGAACTGCGTCCGATACTGATTGGCTTGAATCCGGGAGAGGGATGCAGAATTCCAGGTGTAGCGGTGAAATGCGTAGATATCTGGAGGAATACCGGTGGCGAAGGCGGCATCCTGGACCGGCATTGACGCTGATGAGCGAAAGCTAGGGGAGCAAACGGGATTAGATACCCTCGTA
+
GGGGGGGGGGGGGGGGGGGGGGGGGGGGGGGGGGGGGDGGGGGGGGGGGGGGGGGGGGGGGGGGGGGGGGGGGGGGDCGGGGGGGGGGGGGDGGGGGGGGGGFCGGGGGGGGGGGGGGGGDGGFGFGGGG>DF9FEGGGGGGGGGGG9FGGGGGCFGGGGGGGGDFEDGGDGGGGGGGGGGG6EEGE5CGFE=EDGGG7967*?E=<4CFFFGGFGBFFFGGGGBG7?46:DCEECFEFG
@M00200:205:000000000-AKKM3:1:1101:13823:4036 1:N:0:1
ACTGGGCTTAAAGAGCTCGTAGGCGGTTTGTCGCGTCGGCCGTGAAAACTTGGGGCTTAACTCCAAGCTTGCGGTCGATACGGGCAGACTTGAGTTCGGCAGGGGAGACTGGAATTCCTGGTGTAGCGGTGAAATGCGCAGATATCAGGAGGAACACCGGTGGCGAAGGCGGGTCTCTGGGCCGATACTGACGCTGAGGAGCGAAAGCGTGGGGAGCGAACAGGATTAGATACCCTAGTAAGGT
+
GGGGGGFGGGGGGGGGGGGGGGGGGGGGGGGGEGGGGGGGCFGGGGGGGG<FG<FGGGGGGGGGGGGGGGGGDCFGGGEFGGGGGGGGGGFGGFBF9FEGGGGGGGGGF,BFFGFGGGGGGGGGGGGGGGG7FGGGGGGGCCGGGGCFFGCGGGGGGGGGGGGGDCGEGGGGGGGGGGFGF*/8*1:CGC7FGGGGGFGFEDGGGGGGDEGGGGD33C?E3);56GG>=6:F7:?=:F6E7A))
@M00200:205:000000000-AKKM3:1:1101:25012:4042 1:N:0:1
ATTGGGTATAAAGGGTGCGTAGGCGGCCAAGTAAGTCAGGAGTGAAAGTTTGCGGCTCAACCGTAAAATTGCTTTTGATACTGCTTAGCTGGAATTAGGATGAGGTCAGCGGAATGTGGCATGTAGCGGTGAAATGCATAGATATGCCATAGAACACCAATTGCGAAGGCAGCTGGCTAGACCTATATTGACGCTGAGGCACGAAAGCGTGGGGAGCGAACAGGATTAGATACCCCGGTA
+
GGGGFGGGGGGGGGGGGGGGGGGGGGGGGGGGGGGGCFGGGGGGGFDEGGFGGGGGGGGCGGGGGGGFFGGGGFGGGGGGGGGGFDFFGGGGGGGGGGGGGGGGGGGFGGGGGEGGGGGG8FGGDGGGGGDFGGGGGGGADEGGGGGADFFGGGGGGGGGDBF9CGGGGGFGGCFFECCFBFFGEGCFGCAECEGEDGFGE4=EGEGGGEBGDG>38=EEGGGF@GGEFBAFGCGGBBDG
@M00200:205:000000000-AKKM3:1:1101:21503:4083 1:N:0:1
ATTGGGCGTAAAGGGTGCGTAGGCGGCCCTGTAAGTCAGTGCTGAAATATCCCGGCTTAACTGGGAGGGTGGCATTGATACTGTGGGGCTAGAGTACAGATGAGGTAGGCGGAATTGACGGTGTAGCGGTGACATGCTTAGATATCGTCAAGAACACCTATAGCGAAGGCAGCTTACTAGGCTGTAACTGACGCTGAGGCACGAAAGTGTGGGGATCAAACAGAATTAGATACCCTCGTAAG
+
<C@<8<FF7@FCGGDE@FG7;FGGECFG+CDC<EFGGCCF9CECCFEEEEGFGG>:FDAE,CFGG8CCFFGEFFCEEEECGC<FFC7FEFGGCFFF?FFA?AFFF?FF7<>C:BGEFGGGE+=>FGGGF==F,@<,@BFF9F<3,>CFGFGGCFEFG@FGGDF,>>CFCFCEGG9;F9,7,2<,==C7CFCF557*4*=CEGGGDGGG992<<E3*.7+39CC*)005?647:C00)7@EF(
@M00200:205:000000000-AKKM3:1:1101:23455:4084 1:N:0:1
ATTGGGTTTAAAGGGCTCGTAGGCGGCCAACTAAGTCGGACGTGAAATCCCCAGGCTCAACTTGGGAACTGCGTCCGATACTGGATGGCTTGAATTCGGGAGAGGGATGCAGAATTCCAGGTGTAGCGGTGAAATGCGTAGATATCTGGAGGAATACCGGTGGCGAAGGCGGCATCCTGGACCGACATTGACGCTGAGGAGCGAAAGCTAGGGGAGCAAACGGGATTAGATACCCGCGTA
+
GGFFGGFGGGGGGGGGGG@@FFGGCEEGGGGGGGGGGGGGGDEEFEGGGDGGGEGG@CFFGGGGGFGGGGGGGGGGGGFGGGGGGGGGGGGGGDFGGFGGCF>FEGGGGGFFFGGCGGGGGCEFF<9FEGGGGGGGFGGGGF9AFFFGGGGGCFGGGGFGE@FGGECCEFEECEGFGGGGDGFGDGEC9@CFEE3=EFFFGGDEEC<<C?EGG87)):8CF755,1*4FF):EC<7>BE*
@M00200:205:000000000-AKKM3:1:1101:18284:4105 1:N:0:1
ATTGGGTTTAAAGGGCGCGTAGGCGGCCACCGCAAGTCGACTGTGAAATCTCCGGGCTTAACCCGGAAAGGTCAGCCGATACTGCGGGGCTAGAGTGCAGAAGGGGCAACTGGAATTCTCGGTGTAGCGGTGAAATGCGTAGATATCGAGAGGAACACCTGCGGCGAAGGCGGGTTGCTGGGCTGACACTGACGCTGAGGCGCGAAAGCTAGGGGAGCGAACGGGATTAGATACCCTAGTA
+
GGGGGGGGGGGGGGGGGGGGGGGGGGGGGGGGGGDGGGGGGGGGGGGGGGGGGGGGGGGGGGGGGGGGGGGGGCFGGGGGGGGGGGGGGGGGGGGGGGGGGGGGGGGGGGGGGGGGGGGGGGGGGFGGGGGGGGGGGGEGGGGGGGDGGGGGGG8FGGDGGGGGGGGGGGGGGGGGGGFGGGGGEFGFGGGFGGGEDEGGGGGC?C5DFC?FFGFD@CEEGDGC1DG7?F27<<AC@5FFF
@M00200:205:000000000-AKKM3:1:1101:16336:4115 1:N:0:1
ATTGGGTTTAAAGGGCGCGTAGGCGGCTTTTCAAGTGACGGGTGAAATCCCTCGGCTTAACCGAGGAACTGCCTGTCAGACTGGAAGGCTTGAGACCGGGAGAGGTGAGTGGAATTCCCAGTGTAGCGGTGAAATGCGTAGATATTGGGAGGAACACCAGTGGCGAAGGCGGCTCACTGGACCGGAACTGACGCTGAGGCGCGAAAGCGTGGGGAGCAAACAGGATTAGATACCCCAGTAAGA
+
GGGGGGGGGGGGGGGGGGGGGGGGGGGGGGGGGGGGGGGGGGGGGGGGGGGGGGGGGGGGGGGGGGGGGGGGGGGGGGGGGGGGGGGGGGGGGGGGGGGGGGGGGCGGGGGGGGGGGGGGGFGGGGGGGGGGGGGGGGGGGGGGGGGGGGGGGGGGGGGFGGG>EEGGGGGGGGGG9EGGGGGGE>CC6FGGGCGEEFGGGGGGGGGGGGGGCC3C3=FGGGGG?CC<FFFGFECDEF?GCAB
@M00200:205:000000000-AKKM3:1:1101:6020:4118 1:N:0:1
ATTGGGCATAAAGCGTGCGTAGGTGGTTTGTTAAGTCTGATGTGAAAGCCCTGGGCTCAACCTGGGAACTGCATTGGATACTGGCTTACTAGAGTGCGGTAGAGGGGTGTGGAATTCCCGGTGTAGCAGTGAAATGCGTAGATATCGGGAGGAACATCTGTGGCGAAGGCGACACCCTGGACCAGCACTGACACTGAGGCACGAAAGCGTGGGGAGCAAACAGGATTAGATACCCTCGTA
+
GGGFGGGFGGGGGGGGGGGGGGGGGGGFGGGGGGGGGGGGGGGGGGGGGGGGCGGGGGGGGGGGGGGGGGGGGGGGGGGGEGGGGGGGGGGGGGFFGGGFF@DGFGGEGGGGEGCCGAFGGGGGCFGGGGGGGAFGGGGGGDFFGGGGGC:FFGGGCGGGFGFCECEDFGGCCCEGB*@EFGGGFEGGGGGCGCFCEFFGGGGGG=DG5AEEE8>CEGGGGFGG;<C7FFDGCA:2)07C
@M00200:205:000000000-AKKM3:1:1101:18826:4130 1:N:0:1
ACTGGGCTTAAAGGGTGCGCAGGCGGGTCCGTAAGCATTCCGTGAAATCCCCCGGCTCAACCGGGGAACTGCGGAGTGGACTGCGGGTCTTGAGAGAGGTAGGGGCCGACGGAACGAACGGTGGAGCGGTGAAATGCGTAGATATCGTTCGGAACGCCAATGGTGAAGACAGTCGGCTGGGCCTTTTCTGACGCTCATGCACGAAAGCGTGGGGAGCAAACAGGATTAGATACCCTCGTACGA
+
GGGCDFGGGGFDDGCGGDCGF@FFGGGGGGGGAFGFGGGGGGGFCEEDFEFGEFDEEGCFGGEE@EGCFFA<8C::CEC9F9<FEGDG:B?A,>BB7FEFGGGGGGFEGGGGG>FFFEGGGFBECCGCDCFDAFFFD:CEEB:FFGEFGGDGG*FGGGGGGGFGGFGFGFCEGFGGGEEDDGGGGGGF<*298:9CEGC96:*;?=D*::**8:>GFC6CD5FF16C>49>77CG6>3./*-4
@M00200:205:000000000-AKKM3:1:1101:16932:4131 1:N:0:1
ACTGGGTTTAAAGGGCGCGTAGGCGGTTGGGTAAGTCGGGTGTGAAAGCCCTGGGCTTAACCTGGGAATGGCATTCGAGACTACCTATCTAGAGTCTGGTAGAGGGAAGTGGAATTTCCGGTGTAGCGGTGAAATGTGTAGATATCGGAAGGAACACCAGTGGCGAAGGCGACTTCCTGGACCAAGACTGACGCTGAGGCGCGAAAGCGTGGGGATCAAACAGGATTAGATACCCCTGTA
+
GGGGGGGGGGGGGGGGGGGGGGGGGGGGGGGGGGGGGGGGGGGGGGGGGGGGGGGGGGGGGGGGGGGGGGGGGGGGGGGGGGGGGGGGGGGGGGGGGGGGGGGGGGFGGGGGGGGGGGGCGGGGGGAFGGGGGGGGGCGGGGGGGGGGGGDGGGGGCGGGGGGGGGGGGGGGGGGFGGGGGGGGFGFFFGGGGGGE*:FCEGGGGGGFGGGGGGFGFGGGGFGG?CG?FFFGGGFF35?G
@M00200:205:000000000-AKKM3:1:1101:23615:4131 1:N:0:1
ACTGGGCTTAAAGGGCGCGTAGGCGGTCCGATAAGTCCCGTGTGAAATCCCTCGGCTCAACTGAGGAATGGCACGGGAAACTGACGGGCTTGAGTTCGGGAGAGGGAAGCGGAATTCCGGGTGTAGCGGTGAAATGCGTAGATATCCGGAGGAACACCGGTGGCGAAGGCGGCTTCCTGGACCGACACTGACGCTGAGGCGCGAAAGCTAGGGGAGCAAACGGGATTAGATACCCTCGTA
+
GGGGGGGGGGGGGGGGGGGGGGGGGGGGGGGGGGGGGGGGGGGGGGGGGGGGGGGGGGGGGGGGGGGG@FGGGGGGGGGGFFGGGGGGGGGGGGGGGGGGGGGGGGGGCGGGGGGGGGFGGGGGGGGGGGGGGGGFGGDEEECFFGGGGGGGGG8FBGFGGGGCEGE:FFGGGGCFG?FGGG=CEGGECFGEEC*A8CF=EDEGDE<FGGGGGEEG@GFFFGG*,/98?B<G?:+9>>FG
@M00200:205:000000000-AKKM3:1:1101:6203:4133 1:N:0:1
ACTGGGTTTAAAGGGTGCGTAGGTGGGCAGGTAAGTCAGTGGTGAAATCTCCGGGCTTAACTCGGAAACTGCCGTTGATACTATCTGTCTTGAATATCGTGGAGGTTAGCGGAATATGTCATGTAGCGGTGAAATGCTTAGATATCACACAGAACACCGATTGCGAAGGCATCTCACGAATCCGCAATTGACGCTGAGGCACGAAAGCGTGGGGATCAAACAGGCTTAGATAACCTAGTA
+
CEFGDG-@FGACEDGECGDF@BCFGGGGGGEFEGFG9EFFFGGGFFDEFDGF@CGGGGFECFG>:7,@<@EEEB,B:F9CEG,6E,CE<FCCGGCE??FEE7,CF@EFFDBC:>F=,EEEFGGC;EF:CGG7??A?<FG=EFFCA=A,,=3>,,,3B>++3:B,6@:<:ED>,3@@9@B*>EFB:*@*2*=D**/;*6A5=CC*::76E1;<48)/5AC9F<CF(**/967+28<*)79:
@M00200:205:000000000-AKKM3:1:1101:17761:4143 1:N:0:1
ATTGGGTTTAAAGGGTGCGTAGGCGGCCCTGTAAGTCAGTGGTGAAAGCCCATAGCTCAACTATGGAACTGCCATTGATACTGCAGGGCTTGAGTACAGACGAGGTTGGCGGAATTGATGGTGTAGCGGTGAAATGCATAGATACCATCAAGAACACCGATTGCGAAGGCAGCTAACTAGGCTGTAACTGACGCTGAGGCACGAAAGCGTGGGGAGCGAACAGGATTAGATACCCCGGTA
+
GGGGGGGGGGGGGGGGGGGGGGGGGGGGGGGGGGGGGGGGGGGGGGGGGGGGGGGGGGGGGGGGGGGGGGGGGGGGGGGGGGGGGGGGGGGGGGGGGGGGGGGGGGGGGGGGGGGGGGGGGGGGGGGGGGGGGGGGGGGGGGGGGGGFGGGGFFE8AFGGGGGGGGGGGFGGDFGGGGGFGGGGGGFGGGGGGGGGGGGGGDEGGGGFGGGGGGDGFGGGGGCC?FFFFFFGGGFFD:>E
@M00200:205:000000000-AKKM3:1:1101:10253:4146 1:N:0:1
ATTGGGTATAAAGGGCGCGTAGGTGGCTTGGCAAGCGTGTGGTGAAAGCCCGGGGCTCAACCCCGGGTCTGCCGTGCGAACTGCTATGGCTTGAGCACTGTAGAGGCAGGTAGAATTCCGGGTGTAGCGGTGGAATGCGTAGAGATCCGGAAGAATACCGGTGGCGAAGGCGGCCTGCTGGGCAGTGGCTGACACTGAGGCGCGACAGCGTGGGGAGCAAACAGGATTAGATACCCTAGTA
+
GGGGGGGGGGGGGGGGGGGGGGGGGGGGGGGGGGGGEFGGGGGGGGGGGGGGGGGGGGGGGGGGGGGGGGGGGGGGGGGGGGGGGGGGGGGGGGGGGGGGGGGGGGGGGGGGGGGGGGGGGGGGGGGGGGGGGCFFGGGGGGGGGDFGGGDGGGGGGGGGGGGGGGGGGDGEEGGGGF@GGDGGGGGGDGGGFGGGGFGGFGGGEGGGGG5*CEBDBGDGDFGGFG<>FFFGGCCG@FFFF
@M00200:205:000000000-AKKM3:1:1101:25774:4150 1:N:0:1
ATTGGGTTTAAAGCGCGTGTAGGCGGCTTTGCAAGTCGGGTGTGAAATCCCTCAGCTTAACTGAGGAAGTGCGCCCGAAACTGCAGAGCTTGAGTACCGGAGAGGATGGTGGAATTCCCCAAGTAGAGGTGAAATTTGTAGATATGGGGAGGAACACCGGTGGCGAAGGCGACCGTCTGGACGGATACTGACGCTGAGACGCGAAAGCGTGGGGAGCAAACAGGATTAGATACCCGACTA
+
EFGGGGGGGGGGGGGGGGGGGGGGGGGGGGGGGGGGGGGGFEGGFEGGGGG<FFGGCF<FGFCEFGGFGDEF@@?F@FGGGEFGGFCFGEGGFFFEAF@FDCFCEFF<C?9CFGGGCFGFFEFG=5AFGDDF@BDFGFGFFDFCAC,6F7@EEEFGGGCBFCEF8CEGEGCCGGDEB:17<BE55>EGFF9CCEGEGCC?ED=E>E<4::CEEG)<@FECC7FFF4C?=?:7::C<))0:
@M00200:205:000000000-AKKM3:1:1101:9783:4157 1:N:0:1
ATTGGGTTTAAAGGGCTCGTAGGCGGTTCGTCACGTCGGGAGTGAAAACTCGGAGCTCAACTCCGAGCCTGCTTCCGATACGGGCAGACTAGAGGTAGGCAGGGGAGAGCGGAACTCCTGGTGTAGCGGTGGAATGCGCAGATATCAGGAAGAACACCGGTGGCGAAGGCGGCTCTCTGGGCCTTACCTGACGCTGAGGAGCGAAAGTGTGGGGAGCGAACAGGATTAGATACCCTTGTA
+
GGGGGGGGGGGGGGGGGGGGGGGGGGGGGGGGGGGG@FGGGGGGGGGGGGGGGGGGGGGGGGGGGGGGGGGGGGGGGGGGGGGGGGECFGGGGGGGCFGGGGGGGGGGGDGGGGGGGGGGGGGGGGGGGEEGGGGGGGGGGGGGGGGGGGGGGGGGGGGGGGGGGEEGGGGGGGGGGGFFFGGEG+:CFGEGGGGG=F8?ECGGEGGCFGGDCGEDDG/?DGFGFDF>F44:?CFGFFFF
@M00200:205:000000000-AKKM3:1:1101:17794:4173 1:N:0:1
ACTGGGTTTAAAGGGTGCGTAGGCGGGTCTTTAAGTCAGGGGTGAAATCCTGGAGCTCAACTCCAGAACTGCCTTTGATACTGAAGATCTTGAGTTCGGGAGAGGTGAGTGGAACTGCGAGTGTAGAGGTGAAATTCGTAGATATTCGCAAGAACACCAGTGGCGAAGGCGGCTCACTGGCCCGATACTGACGCTGAGGCACGAAAGCGTGGGGAGCAAACAGGATTAGATACCCCCGTA
+
GGGGGGGGGGGGGGGGGGGGGGGGGGGGGGGGGGGGGGGGGGGGGGGGGGGGGGGGGGGGGGGGGGGGGGGGGGGGGGGGGGGGGGGGGGGGGGGGGGDGGGGGGGGGGGGGGGGGGGGGGGGGGGGGGGGGGGGGGGGGGGGGGGGGGGGGGGGGGGGGGGGGGGGGGGGGGGGFGGG>FGFGGGGGGGGGDCDEGGGGGGEGCEDGGGGGGGBDFGGGGGGGFGGFF?>GGG8FFFBG
@M00200:205:000000000-AKKM3:1:1101:11593:4179 1:N:0:1
ATTGGGTATAAAGGGTGCGTAGGCGGCCACTTAAGTCAGTGCTGAAATCCTCTAGCTTAACTAGAGGGGTGGCATTGATACTGAATGGCTTGAGTGAAGTCGAGGTAGGCGGAATTGACGGTGTAGCGGTGAAATGCTTAGATATCGTCAAGAACACCGATAGTGAAGACAGCTTACTAGACTTCAACTGACGCTGCGGCACGAAAGTCTGGGGATCAAACAGGATTAGATACCCCCGTA
+
F,FEFFFCFFGGGDECFGGGG7CFCE>FF8@@FFGGGAFEGGGGGGGG,CEFFGGGGGGGGGFD6CF@F@FGGFAEGGGGGGFC<CF@FGFDGGCFG9FGGGFGC===7FFGGGGGGAGGCFGGGGGGGCCCCFFFGCCFFDFA;F@FCE>FF<FFEGG>:5<FGF;B=D7BGG9>DFFCFCF;FF,>C7FFDCGC*:/C7DEEEE3:1<><FBADFFC77<8*37F<F6<FFFGD@>B5
@M00200:205:000000000-AKKM3:1:1101:8404:4193 1:N:0:1
ATTGGGTTTAAAGAGCTCGTAGGCGGTCTGTCGCGTCGGCTGTGAAAACTCGGGGCTCAACCCCGAGCCTGCAGTCGATACGGGCGGACTAGAGGTATGCAGGGGAGAACGGAATTCCTGGTGTAGCGGTGGAATGCGCAGATATCAGGAGGAACACCGGTGGCGAAGGCGGTTCTCTGGGCATTACCTGACGCTGAGGAGCGAAAGCATGGGGAGCGAACAGGATTAGATACCCCGGTA
+
GGACFGGGGGGGGGGGDGGGGCFFGDGGGGGDEFGFEEGF<C6FGGFGG@FCC7:B:F@@FFGGGGGGEGGGGFGGGGGG7@FGGGGGDFFF9D@,FF@FFCFGGD::FFGE@FF,>@=DFGCAFFGG:><FFGCCDFC8CCC99;C;<C::CCFFFFFGGDGGGGGG78<8CEDC:<EGD5CFGGGGFF6<?595CF=6=DGCGG)7+0+C5;>7>CE=DCF4:7*,98:7AC6C:775
@M00200:205:000000000-AKKM3:1:1101:20857:4227 1:N:0:1
ATTGGGTTTAAAGCGCGTGTAGGCGGTTCGGTAAGTCTGCTGTGAAAGTCCGGGGCTCAACCCCGGAATGCCGGTGGATACTGTCGAACTAGAGTACGGAAGAGGCGAGTGGAATTCCCGGTGTAGCGGTGAAATGCGCAGATATCGGGAGGAACACCAATTGCGAAGGCAGCTCGCTGGGACGTCACTGACGCTGAGACGCGAAAGCGTGGGGAGCAAACAGGATTAGATACCCTCGTA
+
GGGGGGGGGGGGGGGGGGGGGGGGGGGGGGGGGGGGGGGGGGGGGGGGGGGGGGGGGGGGGGGGGGGGGGGGGGGGGGGGGGGGGGGGGGFGGGGGGGGGGGGGGGGGGGGGGGGGFGGGGGGGGGGGGGGGGGGGGDGGGGGGGGGGGGGGGGGGGGG:FGFGGGEGGGGGGGGGGGGGGGGGGGGGGGGGGGGGGGFGGGGGGGGGGEGGGGFGFGGGGGGG?GGFFFFC?:FG@@@G
@M00200:205:000000000-AKKM3:1:1101:7824:4232 1:N:0:1
ATTGGGTGTAAAGGGCGCGTAGGCGGCCTGCTAAGTCGAACGTGAAATCCCTGGGCTCAACCCAGGAACTGCGTCCGATACTGGTTGGCTTGAATCCGGGAGAGGGATGTGGAATTCCAGGTGTAGCGGTGAAATGCGTAGATATCTGGAGGAACACCGGTGGCGAAGGCGACATCCTGGACCGGCATTGACGCTGAGGCGCGAAAGCCAGGGGATCAAACGGGATTAGATACCCCTGTA
+
G<FGGGGEGGGGGGG7FGG@FGGGGG>F,,C6EFGGGC:69FGGGGGCGGGDG@FGGGGGGFFCGGFD6FGGG:>:FGGGGGGFA<FGGGGGGFGDGGGG+F+8F:>>FEGGGGG<,:5FGGGGGGGGGGGGGGGGGEF@FEGGGGF@=EAFGGGGGGGGGEGGGGGGGGC*=8:BFCCFEF@EE>EEGGGGGGGGD5E*:CGGGGG*:*AFGGD*7EGGG38D?GG?FFFGGGGGFFFG
@M00200:205:000000000-AKKM3:1:1101:6459:4235 1:N:0:1
ATTGGGTTTAAAGGGCGCGTAGGCGGTGCACCAAGTCAGGCGTGAAAGCCCCGGGCTCAACCTGGGAACGGCGCTTGAGACTGGTGCGCTCGAGTTCGGGAGAGGACGGCGGAATTCCCAGTGTAGAGGTGAAATTCGTAGATATTGGGAAGAACACCGATGGCGCAGGCAGCCGTCTGGACCGACACTGAAGCTGAGGCGCGAAAGCGTGGGGAGCAAACAGGATTAGATACCCGCGTA
+
GGGGGG@FGGGGGGGGGGGGGGGFGGGGGGGGGGGGGGGGGGGGGGGGFGGGGGGGGGGGGGGGGGEGGGGEGGGDCFA=AEFGGDFE:FEECGGGGGGGFCEG7FFGCFGDGDGFGFFFGGGCFCEFCFGGGCF;;::,<*3;FCCFFE<FGGGFGGGG*F7CE78<*4<@8;:888CCC60:CEE*AG+++0*20;=5CDEGCC)*/1;CEEB93ECC*5E*(>*4**)2<AC1)<5E
@M00200:205:000000000-AKKM3:1:1101:5948:4238 1:N:0:1
ATTGGGTTTAAAGAGCGCGCAGGCGGCTGGTCAAGTCCGATGTGAAATCTCCCGGCTCAACTGGGAAACTGCATCGGAAACTGATCGGCTTGAAGGTGGGAGAGGGTAGTGGAATTCCCGGTGTAGTGGTGAAATGCGTAGATATCGGGAGGAACACCAGTGGCGAAGGCGACTACCTGGCCCATTCTTGACGCTGAGGCGCGAAAGCTAGGGGAGCGACCGGGATTAGATACCCCGGTAAGA
+
GFFGGGGGGGGFGGGFGGGGEFGFGGGGGGGGFFGGGGGGGGGGGGGGGGGGGGGGGGGFGGGGGGGGGGGGGFGGGGGGDCFFFEGGGFGGGGFGGGGGGGFGCGGGGGGGGGGGGCGGGGGFFGFFGGFGFCFGG>=CGEGF;FGGGEGGEE:FGGGGDFGGGDE:CGGGGEGEF9>*;CFEDFGG9CGFGDGGDF=*57EE>8)9+39A587C):E*)9*)(1*2=B9>CACF755773<
@M00200:205:000000000-AKKM3:1:1101:5701:4246 1:N:0:1
ATTGGGCATAAAGCGCGTGTAGGCGGGGCGGCGCGTCGGACGCTGAAATCCCCCGGCTCAACCGGGGAAGGGGCGCCGATACGGCCGTCCTGGAGCGACGTAGGGGGGGCTGGAACTTCCGGTGGAGCGGTGAAATGCGTTGAGATCGGAAGGAACGCCCGTGGCGAAAGCGAGCCCCTGGACGTCGGCTGACGCTGAGACGCGAAAGCCAGGGGAGCGAACGGGATTAGATACCCTCGTA
+
GGGGGGGGGGGGGGGGGGGGGGGGGGGGGGGGGGGGGGGGGGGGGGGGGGGGGGGGGGGGGGGGGGGGGGGGGGGGGGGGGGGGGGGGGGGGFGGGGGGGGGGGGEGEGGDGGGGGGGGGGGGGGGGGGGEGGGFFGGGCEGGC8FGGGGGGEGGGGGGGGGGGGGGGCEGEC5CEFGDGGGGGGGGGGGGGGGGGGGG?EGGEGGGGGGFGGGBDEDCCD)8D?<DFF@2*CC?FFFFG*
@M00200:205:000000000-AKKM3:1:1101:14200:4246 1:N:0:1
ACTGGGTATAAAGGGCGCGTAGGCGGATCTTTAAGTCGGGGGTGAAAGCCCAGGGCTCAACCCTGGAATTGCCTTCGATACTGAAGATCTCGAGACCGGAAGAGGTAAGTGGAACTGCGAGTGTAGAGGTGAAATTCGTAGATATTCGCAAGAACACCAGTGGCGAAGGCGGCTTACTGGTCCGGTTCTGACGCTGAGGCGCGAAAGCGTGGGGAGCAAACAGGATTAGATACCCTAGTA
+
GGGGGGGGGGGGGGGGGGGGGGGGGGGGGGGGGGGGGGGGGGGGGGGGGGGGGGGGGGGGGGGGGGGGGGGGGGGGGGGGGGGGGGGGGGGGGGGGGGGGGGGGGGGGGGGGGGGGGGGGGGGGGGGGGGGGGGFGGGGGGGGGGGGGGGGGGGGGGGGGGGGGGGGGGGGGGGGGGGGGGGGGGGGGGGGGGGDGDGGGGGGGGGGDGGGGGGEGFGFGGGGF?GG?@FAGF?EC@@FG
@M00200:205:000000000-AKKM3:1:1101:12305:4257 1:N:0:1
ATTGGGTATAAAGCGTGTGTAGGCGGACCGTTAAGTGCCCGCGTGAAATCCCCCGGCTCAACCGGGGAACGGCCGGGCATACTGGCGGTCTTGAGCGATCCAGGGGTCATCGGAACAAACGGTGGAGCGGTGAAATGCGTAGATATCGTTTGGAACGCCGACGGTGAAAACAGATGACTGGGGATCCGCTGACGCTGAGACACGAAAGCCAGGGGAGCAAACGGGATTAGATACCCGTGTA
+
GGGGGGGGGGGGGGGGGGGGGGGGGGGGGGGGGGGGGGGGGGGGGGGGGGGGGGGGGFGGGGGGGGGGGGGGGGGGGGGGGGGGGGGGGGGGGGGGGGGGGGGGGGGGGGGGGGGGFGGGGG<FGGGGGGCGGGFGGGGGGGGGGGGGDFGGEFFGGGGEFGGGGGGGGGGFFCFGGGFFGGGG>CFCCDEECGGDGDFGGFGEGGGG6:CCEGE7B5;FF4CD<DC:F@BCF,+77)5CF
@M00200:205:000000000-AKKM3:1:1101:9213:4262 1:N:0:1
ATTGGGTGTAAAGCGCGCGCAGGCGGCCGCGTCTGCCCGGCGTGAAAGCCCCCGGCTCAACCGGGGAACGTCGCCGGGGACGGCGCGGCTTGGGGGCGGCAGGGGCCGGTGGAATCCCCGGTGTAGTGGTGAAATGCGTAGAGATCGGGGGGAACACCCGTGGCGCAGGCGGCCGGCTGGGCCGGCCCCGACGCTGAGGCGCGAAGGCGTGGGGAGCGAACGGGATTAGATACCCCTGTA
+
GGGGGGGGGGGGGGGGGGGGGGGGGGGGGGGGGGGGGGGGGGGGGGGGGGGGGGGGGGGGGGGGGGGGGGGGGGGGGGGGGGGGGGGGGGGGGGGGGGGGGGGGGGGGGGGGGGGGGGGGGGGGGGGGGGGGGGGGGGGGGGGGGGGGGGGGEEGGGGGGGGGGDGGGGGGGGGGDGGGGGGGGGGCGGGGGGGGGGFGGGGG>EEGGGCEGGGFGFGGGGGGG?DGFF?<FGGGGF>FF
@M00200:205:000000000-AKKM3:1:1101:13838:4271 1:N:0:1
ATTGGGTGTAAAGAGCTCGTAGGCGGCTCGGTAAGTGAGGTGTGAAAACTCCAGGCTCAACCTGGAGACGCCACCTCATACTGCCGTGGCTAGAGTCCGGTAGGGGAGCATGGAATTCCTGGTGTAGCGGTGAAATGCGCAGATATCAGGAGGAACACCAGTGGCGAAGGCGGTGCTCTGGGCCGGAACTGACGCTGAGGAGCGAAAGCGGGGGGAGCAAACAGGATTAGATACCCGAGAA
+
GAGGGGGGGGGGGGGGGGGGGGGGGGGGEG>8,,CFA<FCGGGGGGG9F<FDGGGGGGGGFGG<FEGCF,CFFF=8E@FGGGGGGGGDBC<FFFEEGGGDFEGGG:CCC@<FFF,B5F5AFFE=EEFGB@:FGGG<>D:C:F7>>,BF<C<:>FC<<F>EC=B8@CEEGCCE5B:C,27CF,CCBCG57*++5:**;3:C+://*:)78//8?G>D7**;67*7:576*6)*03<*)8)*1
@M00200:205:000000000-AKKM3:1:1101:15039:4292 1:N:0:1
ATTGGGTTTAAAGGGCTCGTAGGCGGTTTGTCGCGTCGGGAGTGAAAACCCAGGGCTTAACCCTGGGCTGGCTTTCGATACGGGCAGACTAGAGGTATGCAGGGGAGAACGGAATTCCTGGTGTAGCGGTGAAATGCGCAGATATCAGGAGGAACACCGGTGGCGAAGGCGGTTCTCTGGGCATTACCTGACGCTGAGGAGCGAACGTGTGGGGAGCGAACAGGATTAGATACCCTGGTA
+
GFGGGGGGGGGGGGGGGGGGGGGGGGGEGGGCGGGEGGGGGGGGGGGGGGGGGGGGGGGFCFGGGGGGGGGGGCFEGGGGGGGGGGGGGGGGGGGGGGGGGGGGGGGGGGGDFECDDFGGGGGGGGGGGGGGGGGGGGDGFGFFFGFGGGGGGGGGGGGGGCEGGGGGGGGGCEGGGGGGGGGGGGGGGGGGGGDEEGGGG5EG5*97CFGGGGFGDGGGGGGG:FFFFFAGEDGG45FG
@M00200:205:000000000-AKKM3:1:1101:17436:4295 1:N:0:1
ATTGGGTTTAAAGGGTGCGTAGGTGGCGCTGTAAGTCGGGTGTGAAATTTCGGAGCTTAACTCCGAAACTGCATTCGATACTGCGGTGCTTGAGGACTGGAGAGGAGACTGGAATTCATGGTGTAGCAGTGAAATGCGTAGAGATCATGAGGAAGACCAGTGGCGAAGGCGGGTCTCTGGACAGTTCCTGACACTGAGGCACGAAGGCCAGGGGAGCAAACGGGATTAGATACCCCAGTA
+
GGGGGGGGGGGGGGGGGGGGGGGGGGGGGGGGGGGGGGGGGGGGGGGGGGGGGGGGGGGGGGGGGGGGGGGGGGGGGGGGGGGGGGGGGGGGGGGGGGGGGGGEGGGGGGGGGGGGGGGGFGGGGGGGGGGGGGGGGGGEGGGGGGGGGGGGGGFGGGGGGGGGGGGGEFEGGGGGGGGGGGGGCGGGGGFCGGGGGGGGGFGGGGGGGGGGGGEGFGFGGGEG?DFF@FBGGCFGFFFG
@M00200:205:000000000-AKKM3:1:1101:26435:4295 1:N:0:1
ATTGGGTATAAAGGGTGCGTAGGCGGTTTTGTAAGTCAGTGGTGAAATCTCTCAGCTTAACTGAGAAACTGCCATTGATACTGCAGAACTAGAGTACAGATGACGTTGGCGGAATGTGTCATGTAGCGGTGAAATGCATAGATATGACACAGAACACCGATTGCGAAGGCAGCTGACGAAACTGCAACTGACGCTGATGCACGAAAGTGCGGGGATCAAACAGGATTAGATACCCCTGTA
+
GGGGGGGGGGGGGGGGGGGGGGGGGGGGGGGGGGGGGGGGGGGGGGGGGGGGGGGGGGGGGGGGGGGGGGGGGGGGGGGGGGGGGGFGGGGGGGGGGGGFGGGGGGGFFGGGGEGGGGGGFGGGGGGGGGGGGGGGGGGGGGGGGGGGGGGGGGGGGEGGGGGGGGGGGGGGEFGFGGGGGGGGGC9F?F7FCEGEGFFDGGGGGGGGC,::FCD38CFF=C8C@FGFFFFGGGGGFFF7
@M00200:205:000000000-AKKM3:1:1101:9760:4305 1:N:0:1
ATTGGGTTTAAAGCGCGTGTAGGCGGTCCGGTAAGTCCGCTGTGAAAGTCGGGGGCTCAACCCTCGGATGCCGGTGGATACTGTCGGGCTTGAGTACGGAAGAGGCGAGTGGAATTCCTGGTGTAGCGGTGAAATGCGCAGATATCAGGAGGAACACCAATTGCGAAGGCAGCTCGCTGGGACGTTACTGACGCTGAGACGCGAAAGCGTGGGGAGCAAACAGGATTAGATACCCTAGTA
+
GGGGGGGGGGGGGGGGGGGGGGGGGGGGGGGGGGGGGGGGGGGGGGGGGGGGGGGGFGGGGGGGGGGGCFCFGDGGDGGDGGGGGFGGGGGGFGGGFFGGGDFGGGEGGEGGFGGCCAFGCFGGFGGECGC7FFGCFCF8C:FGGFGGGGGCGGFFGFGGGGFFGGGGC8CE5FGDGGDGGGFGGGGGGDFFC55CEGGGGGGDCGDGG5CEGCBCFFGGCGFG?:>3=FFFGGGG5F4<
@M00200:205:000000000-AKKM3:1:1101:11387:4327 1:N:0:1
ATTGGGTTTAAAGGGTGCGTAGGTGGGCAGGTAAGTCAGTGGTGAAATCTCCGGGCTTAACTCGGAAACTGCCATTGATACTATCTGTCTTGAATACCGTGGAGGTCAGCGGAATATGTCATGTAGCGGTGAAATGCTTAGATATGACATAGAACACCAATTGCGAAGGCAGCTGGCTACACGAATATTGACACTCAGGCACGAAAGCGTGGGGATCAAACAGGATTAGATACCCGTGTA
+
GGGGGGGGGGGGGGGGGGGGGGGGGGGGGGGGGGGGGGGGGGGGGGGGGGGGGGGGGGGGGGGGGGGGGGGGGGGGGGGGGGGGGGGGGGFFFGGGGGGGGGGGGGGGGGGGGGGGGGGGFGGGGGGGGGGGGGGGGGGGGGGGGGFGGGGGGGGGFGGGGGGGGGEGGGGGGGGFEFGGGGGGGFCGGGGGGGGGFGGGGGGEECDGEGGCGGEGFGGDFGGGFGGEAC?D@CFGFFFG
@M00200:205:000000000-AKKM3:1:1101:19874:4341 1:N:0:1
ACTGGGCGTAAAGAGCTCGTAGGCGGTTTGTCGCGTCGGCCGTGAAAACTTGGGGCTTAACTCCAAGCTTGCGGTCGATACGGGCAGACTTGAGTTCGGCAGGGGAGACTGGAATTCCTGGTGTAGCGGTGAAATGCGTAGATATCAGGAGGAACACCGGTGGCGAAGGCGGGTCTCTGGGCCGATACTGACGCTGAGGAGCGAAAGCGTGGGGAGCGAACAGGATTAGATACCCTGGTA
+
GGGGGGGGGGGGGGGGGGGGGGGGGG@FE7FGGGGGGGGDGGGGGGGFFDAEFGGGGGGGGCCFGEEGGGGGGCFFGGGGGGDDDFFCFGEGCGFGGGDGGGGGGGG7DFGGGGGGGGGGGGGGGGFEGGGCGGD,EGGGGGFFG@FCGGDEGGFFGGGGG7CB:<CGGGGGGEGGGGGGGGGEEEEEGGGGGGGGGFG?EG5?*:7FE:EEGG>GFGGGG3?FFCGFFFBGGGGG>>@9
@M00200:205:000000000-AKKM3:1:1101:16881:4351 1:N:0:1
ATTGGGTTTAAAGAGCTCGTAGGCGGCTCGTTGCGTCGGCTGTGAAAACCCGCAGCTCAACTGTGGGCCTGCAGCTGATACGGGCGGGCTGGAGTTCGGTAGGGGAGACTGGAATTCCTGGTGTAGCGGTGAAATGCGCAGATATCTGGAGGAACACCGGTGGCGAAGGCGGCATTCTGGACCGAAACTGACGCTGAGGCGCGAAAGCCAGGGGAGCAAACGGGATTAGATACCCTAGTAAGA
+
GGGGGGGGGGGGGGGGGGGGGGGGGGGGGGGGGGGGGGGGGGGGGGGGGGGGGGGGGGGGGGGGGGGGGGGGGGGGGGGGGGGGGGGGGGGGDGFGGGGGGGGGGGGGGGGGGGGGGGGGGGGGGGGGGGGGGGGGGGGGGGGGGGGGGGGGGGGGGGGGGGGGGGGGGGDGGGGGGGGGGGGGGGGGGDGGGGCEGGGFGGGGGGGGGGGGGGFD:FFG4DEGFGF?F4<CE?FF?FFFFA2
@M00200:205:000000000-AKKM3:1:1101:19523:4351 1:N:0:1
ACTGGGTTTAAAGGGCGCGTAGGCGGCGCAACAAGTCACTTGTGAAATCTCCGGGCTTAACTCGGAGCGGCCAAGTGATACTGTCGTGCTAGAGTGCGGAAGGGGCAACTGGAATTCTCGGTGTAGCGGTGAAATGCGTAGATATCTGGAGGAATACCGGTGGCGAAGGCGGCATCCTGGACCGACATTGACGCTGAGGAGCGAAAGCTAGGGGAGCAAACGGGATTAGATACCCTAGTA
+
GGGGGGGGGGGGGGGGGGGGGGGGGGGGGGGGGGGGGGGGGGGGGGGGGGGGGGGGGGGGGGGGGGGGGGGGGGGGGGGGGGGGGGGGGGGGGGGGGGGGGGGGGGGGGGGGGGGGGGGGGGGGGGGGGGGGGGCFGGGGGGGGGGGGGGGGGFGGGGGGGGGGGGGGGGGGGGGGGGGGGGGGGGGGFGGGGGDGEGFGGGGGGGGGGFGGGGFGFGEGGGED6<DBFFFDCFG4FFFG
@M00200:205:000000000-AKKM3:1:1101:23661:4372 1:N:0:1
ACTGGGCTTAAAGGGCGCGTAGGCGGCTGAGTAAGTCCTGGGTGAAATCCCTCGGCTCAACCGGGGAACTGCCTTGGAAACTACTCGGCTCGAGGCCGGGAGAGGGTAGCGGAATTCCCAGTGTAGCGGTGAAATGCGTAGATATTGGGAGGAACACCGGTGGCGAAGGCGGCTACCTGGACCGGTTCTGACGCTGATGCGCGAAAGCGTGGGGAGCAAACAGGATTAGATACCCGAGTAAGA
+
GGGGGGGGGGGGGGGGGGGGGFGGGGGGGGGGGGGGGGGGGGGGGGGGGGGGGGGGGGGGFGGGGGGGDFGGGGGGGGGGFGGGGGGGGGGGGGGGGGGGGGGGGGEGGGGGGGGGGGGGGGGGFFGGGGGGGGGGGGGGGGGGGGGGGGGGGGGGGGGGGGGGGGGCFGGGGGGGGGGGGGGGGEEGGFEGGGGGGCFGGGGGEGDDEEGGGGFGFGGGDFGG:F7<FF9CFFCGF@FCF9:
@M00200:205:000000000-AKKM3:1:1101:14693:4373 1:N:0:1
ATTGGGCATAAAGAGTCCGTAGGCGGCGCGTTAGGTGGGGTGTGAAATCCCTCGGCTCAACCGAGGAATTGCGCTCCAAACCGGCGTGCTTGAGGAAGGTAGAGGTGAGCGGAACTGATGGTGGAGCGGTGAAATGCGTTGATATCATCAGGAACACCGGAGGCGAAGGCGGCTCACTGGGCCTTTTCTGACGCTGAGGGACGAAAGCTAGGGTAGCGAACGGGATTAGATACCCTCGTA
+
GGGGGGGGGGGGGGGGGGGGGGGGGGGGGGGGGGGGGGGGGGGGGGGGGGGGGGGGGGGGFGGGGGGGGGGGGGGGGGGGGGGGGGGGGGGGGGGGGGGGGGGGGGGGGGGGGGGGGGGGGGGGGGGGGGGGGGFFGGGGGGGGGGGGGGGGGGGGGGGGGGGGGGGGGGGGGGGGGGGGGGGGGGGGGGGFGGGGGGGGGFGGGGGGGGGGGGFGFGDG3DEG0CC<FFFC+<E0<D>G
@M00200:205:000000000-AKKM3:1:1101:14909:4373 1:N:0:1
ATTGGGTTTAAAGCGCGTGTAGGCGGCGTGACAAGTCGGGTGTGAAAGCCCTCAGCTCAACTGAGGAAGTGCGCCCGAAACTGTCGTGCTTGAGTGCCGGAGAGGGTGGCGGAATTCCCCAAGTAGAGGTGAAATTCGTAGATATGGGGAGGAACACCGGTGGCGAAGGCGGCCACCTGGACGGACACTGACGCTGAGACGCGAAAGCGTGGGGAGCAAACAGGATTAGATACCCCCGTA
+
F<FGGG@CGGGGGGGDGCGGGGGGGGGEGEEGGGG<FGGGGGGGGGGGGGG@<EGGGDGGGGGAFGGGD<FGG7?4F@+CGGG@<AFFGGEGGGGGGFGGGGGGGE3+8=FGGGGGGGGG<@FFGGA>FGGGGGG9FGFGGGGGGGGGGGDGGGCFGGG:CFGGGGGGGG7E88:CFGGGFGCE**:CFGGGGGGEG5<FDGGGGGGGG55EGGF<BGGGC<CG?FG>F?AG+<8*)7)2
@M00200:205:000000000-AKKM3:1:1101:5415:4380 1:N:0:1
ACTGGGTATAAAGGGCGCGTAGGTGGCGCGGCAAGTCGGTGGTGAAAGTCCGGGGCTCAACCCCGGGTCGGCCAACGATACTGCCGGGCTCGAGCATCGTAGAGGCAGGTGGAATTCCGGGTGTAGCGGTGGAATGCGTAGAGATCCGGAAGAACACCGGTGGCGAAGCCGGCCTGCTGGGCGATGGCTGACACTGAGGCGCGACAGCGTGGGGAGCAAACAGGATTAGATACCCAAGTA
+
FGGFFGGDGGGGGFE7CFGGG:@6CECC>E+CFEFEEGG6CFGFGFGD,CFFGGGFGGGGGGGGG++@4C4F:+4+++=:+CCF8FG+>F7F>+>>AFC=3=C,3:@F7FGG7,@,,EFE7@5*3>9C7<**>CC,?<<8:<F,=>FF7FC<+,<,FE<*4<:FEGDE*;>C8?E5/<E<*8:8:8/*:5*;+A>CC?*7/1//*2/*:>*1*85>55C@FFGG:7C>FF2CGG?4.)9C
@M00200:205:000000000-AKKM3:1:1101:10615:4392 1:N:0:1
ATTGGGTTTAAAGAGCGTGTAGGCGGTTTGTTAAGTCATGTGTGAAATCCCTCGGCTCAACCGGGGAACGACGCATGAAACTGGCAAGCTAGAGTACCAAAGAGGGGGGTGGAATTCCCGGTGTAGCGGTGAAATGCGTAGATATCGGGAGGAACACCTGTGGCGAAGGCGACCCCCTGGTTGGATACTGACGCTGAGACGCGAAAGCGTGGGGAGCAAACAGGATTAGATACCCTTGTA
+
FGFFFFCEGGGGGDFFGGGFFGF@FFGECFGFFCDG<FFDEGGGGGGGGCFEGEGGGGEGGFFFFEFFGGGGGGEGF<E,<EFGGGG7F<FF9FGBEFEGGDDCDGCFGGE1<FFFFGGECGDEG9CGGGGG9<<FFFECEEFFGGGGD5CCC8@>FGGGGGGGGGGCGGEGEGEGE5E@EFEGFGECFCFFEGC:EFGGEG*:*?DGGEC5:E5C>GGGG:@/1*:)=6>C@CF67?FC
@M00200:205:000000000-AKKM3:1:1101:24712:4397 1:N:0:1
ACTGGGTGTAAAGGGTGCGTAGGCGGCGCGGAGGGTGGGATGTGAAATCCCCCGGCTTAACCGGGGAATTGCGTCCCAAACCGCCGTGCTCGAGGAAGATAGAGGTGAGCGGAACAGATGGTGGAGCGGTGAAATGCGTTGATATCATCTGGAACACCCGTGGCGAAAGCGGCTCACTGGGTCTTCTCTGACGCTGAGGCACGAAAGCTAGGGTAGCGAACGGGATTAGATACCCCTGTA
+
GGGGGGGGGGGGGGGGGGGGGGGGGGGCGGGGGGGGGGGGGGGGGGGGGGGGGGGEGEGGGGGGGGGGGGGGGGDGGGG@FGGGGGGGGFGGGGGGGGGGGGGGGGGGGGGGGEGGGGFFFGGGGGGGGBFFGGGGGGG8CEF@CF<FGGGGCFGCFGEFG7@CEGGECG>>C5>6<CFG*AFGFCCGGGGGGEGGEGFGEGGGE=7C??FFFGFGFEEED7CD?3D>68AC7A?C>5FG
@M00200:205:000000000-AKKM3:1:1101:13659:4402 1:N:0:1
ATTGGGTGTAAAGGGCGCGTAGGCGGTGGCTTAAGCGTGCGGTGAAAGCCCGGGGCTCAACCCCGGGTCGGCCGTGCGGACTGGGTCACTCGAGCACTGTAGGGGCGGGTGGAATTCCGGGTGTAGCGGTGGAATGCGTAGATATCTGGAGGAACACCAGTGGCGAAGGCGGCATCCTGGACCGGTATTGACGCTGAGGCGCGAAAGCTAGGGTAGCAAACGGGATTAGATACCCTAGTA
+
GGGGGGGGGGGGGGGGGGGGGGGGGGGGGGGGGGGGGGGGGGGGGGGGGGGGGGGGGGGGGGGGGGGGGGGGGGGGGGGGGGGGGGGGGGGGGGGGGGGGGGGGGGGGGGGGGGGGGGGGGGGGGGGGGGGGGGGGGGGGGGGGGGGGGGGGGGGCGGC>FGGGGGGGCGGGGGGGGGGGGGGGGGGGFFGGGGGGGGGGGGGGGGGGGGGGGGFD@9EGGGGGFDC?FFFGGGGFF>@G
@M00200:205:000000000-AKKM3:1:1101:8796:4417 1:N:0:1
ACTGGGTTTAAAGCGCGCGTAGGCGGTTTTGTAAGTCGGGCGTGAAAGCCCCGGGCTCAACCTGGGAATTGCACTCGAGACTGCAAAGCTAGGGTGCGGAAGAGGGAAGCGGAATTTCCGGTGTAGCGGTGAAATGCGTAGATATCGGAAGGAACATCAGTGGCGAAAGCGGCTTCCTGGTCCAGCACCGACGCTCAGGCGCGAAAGCGTGGGGAGCAAACAGGATTAGATACCCCAGTAAGA
+
GGGGGGGGGGGGGGGGGGGGGGGGGGGGGGGGGGGGGGGGGGGGGGGGGGGGGGGGGGGGGGGGGGGFGGGGGGGGGGGGGGGGFGGGGGGGGGGGGGGGGGGGGGGGGGGGGGGGGGGGGGGGGGGGGGGGGGGGGGGGGFGGGGGGGGGGGFGGGGFFGGGGGGGGGGGGGGGGGGGGGGGFGGGGGG5CGD5ECGGGGGGGGDGGGGGGGGFGFGF6*1AFBG=>69:FGCCDDEFGG9A
@M00200:205:000000000-AKKM3:1:1101:9061:4427 1:N:0:1
ATTGGGTTTAAAGGGCTCGTAGGCGGTTCGTCACGTCGGGAGTGAAAACTCGGAGCTCAACTCCGAGCCTGCTTCCGATACGGGCAGACTAGAGGTATTCAGGGGAGAACGGAATTCCTGGTGTAGCGGTGAAATGCGCAGATATCAGGAGGAACACCGGTGGCGAAGGCGGTTCTCTGGGAATATCCTGACGCTGAGGAGCGAAAGTGTGGGGAGCGAACAGGATTAGATACCCCAGTA
+
GGGGGGGGGGGGGGGGGGGGGGGGGGGGGGGGGGGFGGGGGGGGGGGGGGGGGGGGGGGGGGGGGGGGGGGGGGGGGGGGGGGGGGGGGGGGGGGGGGGGGGGGDGGGGGGGGGGGGGGGGGGGGGGGGGFFGGGGFEGGGGGGGGGGGGGGGGGGGGGEFGGGGGDCGGGGGGGGGGGGGGGGGGGFGFEGGGGGCGGGGFGGGGDCFGGGGGFGFGGGGGGGFGGFFFBGFFFGB>FG
@M00200:205:000000000-AKKM3:1:1101:11039:4453 1:N:0:1
ATTGGGCTTAAAGGGCGCGTAGGCGGCGCAACAAGTCACTTGTGAAATCTCCGGGCTTAACTCGGAGCGGCCAAGTGATACTGTCGTGCTAGAGTGCGGAAGGGGCAACTGGAATTCTCGGTGTAGCGGTGAAATGCGTAGATATCGAGAGGAACACCTGCGGCGAAGGCGGGTTGCTGGGCCGACACTGACGCTGAGGCGCGAAAGCCAGGGGAGCGAACGGGATTAGATACCCCTGTAAGA
+
GGGEGGDGGGFGGGGGGGGGCGGFGGGGGGGFGGGG<FGGGGGGGFDGGGGGGGGGGGGGGGGGGGGGGEGCFGGEGGFGGGGGGFGDCCGGGGGGGEGGGGGGGCFGGGGGGFGFGGFGGFGFGGGEGCFGGFGGF@FGGEFG@9>FFFFFGGGGG7F:FGGGGGGGGFGDGGGGFGGCG5EGECE?CCFD:5*C=FCCECCCE8CD;=FGGGF7)>EE)CEG?GD?762CCC@F)70A:4<
@M00200:205:000000000-AKKM3:1:1101:7725:4462 1:N:0:1
ATTGGGTTTAAAGAGCTCGTAGGCGGTTCGGTAAGTCGGATGTGAAAACTTTGGGCTTAACCCAAAGCGTGCACTCGATACTGCCGTGACTAGAGTTCGGTAGGGGAGTGGGGAATTCCTAGTGTAGCGGTGAAATGCGCAGATATTAGGAGGAACACCGGTGGCGAAGGCGCCACTCTGGGCCGAAGCTGACGCTGAGGAGCGAAAGCGTGGGTAGCAAACAGGATTAGATACCCCTGTA
+
GGGGGGGGGGGGGGGGGGGGGGGGGGGGGGGGGGGGGGEGGGGGGGGGGGGGGGGGGGGGGGGGGGGGGGGGFGGGGGGGGGGGGGGGGGDGGGGGGGGGFGGGGDGGGGGGGGGGGGGGGGFGGGGGGGGGGGGGGGGGGDFFGC=EGGFG7FGGGGGG7FGCFEEFGGGGGGEGFGCFGG8CGG>CECCEGGGEE5C7?C/8?E5DGECEGG>C>?GGFFEGFGGFFFFGF7ACF)5AD
@M00200:205:000000000-AKKM3:1:1101:23350:4468 1:N:0:1
ACTGGGTTTAAAGAGCGCGCAGGCGGCTGGTCAAGTCCGATGTGAAATCTCCCGGCTCAACTGGGAAACTGCATCGGAAACTGATCGGCTTGAAGGTGGGAGAGGGTAGTGGAATTCCCGGTGTAGTGGTGAAATGCGTAGATATCGGGAGGAACACCAGTGGCGAAGGCGACTACCTGGCCCATTCTTGACGCTGAGGCGCGAAAGCTAGGGGAGCGAACGGGATTAGATACCCCTGTA
+
FG<FFFFGGGGFGGF<@:EEFCGDCFGGGGGGGGFGGGGCEEFFGGGDGFGGGCCFG7AGGGE@E@FEEGGGG9F@=FEGGFGGCGGEGGGGFGFG<FDFDCG7C7BBF<<FFFGCFFGDGFFBEFCEGGFBFGGGGGGGGGGGGGDDEB:FGGE,@@FFFGFGGGGDGGGDEGGGGCF@CFGGGCFGGGGFEEGCCG5=E3EEG59CCFGGGGFGFG5C7DGC6C*)9@2::<CC@FFG
@M00200:205:000000000-AKKM3:1:1101:25788:4472 1:N:0:1
ATTGGGTTTAAAGGGCTCGTAGGCGGCCAACTAAGTCAGACGTGAAACCCCTCGGCTTAACCGGGGAACTGCGTCTGATACTGGATGGCTTGAGTTTGGGAGAGGGATGCGGAATTCCAGGTGTAGCGGTGAAATGCGTAGATATCTGGAGGAACACCGGTGGCGAAGGCGGCATCCTGGACCAACACTGACGCTGAGGAGCGACAGCCAGGGGAGCAAACAGGATTAGATACCCCCGTAAGA
+
GGGGGGGGGGGGGGGGGGGGGGGFGGGGEF@FGGGGGF9,CFGGGGGGGGG7BFGGG@FGGGCCGGEFGGCF@:CF<E<EGFGGGGGGGGBF<FAEDFGEGG7FG@FE:<FCFCGGGGEGGGGGGGGGGGG7FGGGGGGGGGGGGGGFGG7FFC>FGG@7FGGGGGGGGGG78BE+BFFCDG=B583;FG7<CEGEGGGGGGGG5E5C*1:CEDDGFGDGC**>:4FDFFFFCFE*)875*.6
@M00200:205:000000000-AKKM3:1:1101:23771:4482 1:N:0:1
ACTGGGCGTAAAGAGCGCGTAGGCGGTCCGGTAAGTCCGCTGTGAAAGTCAGGGGCTCAACCCCTGAATGCCGGTGGATACTGTCGGACTAGAGTCTGGAAGAGGCGAGTGGAATTCCTGGTGTAGCGGTGAAATGCGCAGATATCAGGAGGAACACCAATGGCGAAGGCAGCTCGCTGGGACGGTACTGACGCTGAGGCGCGAAAGCGTGGGGAGCAAACAGGATTAGATACCCCGGTA
+
GGGGGGGGGGGGGGGGGGGGGGGGGGGGGGGGGGGGGGGGGGGGGGGGGGGGGGGGGGGGGGGGGGGGFGGGGGGGGGGGGGGGGGGGGGGGGGGGGGGGGGGGGGGGGGGGGGGGGGGGGGGGGGGGGF@FGGGGGGGGGGGGGGGGGGGGGGGGGDGGGGGGGGGGGGGGGGGGGDGGGCFGGEFGGGGGGGGGGGGGGGGEGDGGGGGGGGFG5EG?FGFGFDGDFFFGGGGFEFEE
@M00200:205:000000000-AKKM3:1:1101:7642:4491 1:N:0:1
ATTGGGTATAAAGAGTTCGTAGGCGGCTCAGAAAGTTGGGTGTGAAATCCCTCGGCTCAACCGAGGAATTGCGCTCAAAACTACTGAGCTAGAGGGAGATAGAGGTGAGCGGAACTGATGGTGGAGCGGTGAAATGCGTTGATATCATCAGGAACACCGGAGGCGAAGGCGGCTCACTGGGTCTTTCCTGACGCTGAGGAACGAAAGCTAGGGGAGCGAACGGGATTAGATACCCTAGTA
+
GGGGGGGGGGGGGGGGGGGGGGGGGGGGGGGGGGGGGGGGGGGGGGGGGGGGGGGGGGGGGGGGGGGGGGGGGGGGGGGGGGGGGGGGGGGGGGGGGGGGGGGGGGGGGGGGGGGGGGGGGGGGDGGGGFFGGGGGGGGGGGGFGGGFCGGGFGGGGGGGGGGGGG@@EGGGGGGGGGGGGGGGGGGGGGGGGGGDGGGGGFCEGGGGGCGGGGFGF5:EG<CC0CGDFFFGGGGGFFFG
@M00200:205:000000000-AKKM3:1:1101:13636:4503 1:N:0:1
ATTGGGTTTAAAGGGCGCGTAGGCGGTCCCGTGAGTCGGATGTGAAAGACCTTGGCTCAACCAAGGAATGGCATCCGAAACTGCGGGGCTGGAGGCCGAAAGGGGCAAGCGGAACTCCTGGTGGAGCGGTGAAATGCGTAGATATCAGGAGGAACACCGGTGGCGAAGGCGGCTTGCTGGATCGGTTCTGACGCTGAGGCGCGAAAGCCAGGGGAGCAAACGGGATTAGATACCCCAGTAAGA
+
GGGGGFGGGGGGGGGGGGGGGGGGGGGGGGGGGGGGGGGEGGGGGGFGGGGGGFGGGCGGGGGGGGGGGGGGGGGGGEGEFGFFGGEGGDGGGFGGGGGGDGGDGGGEFGGGGFGFGGGGGGGGGGGGGGGGGCGG@CFEEGGGG9;CFGECGGGGCGDGGGGGGGGGDGFGGGEEFGGG5CGGGG5CFGGG5=<=E8CCGDGGEG)*;EFGGCBD@G*<7CGGFDG?6FFDEFFC5><FCA9
@M00200:205:000000000-AKKM3:1:1101:18122:4515 1:N:0:1
ATTGGGTGTAAAGGGCGCGCAGGCGGCGGCGTGGGCCCGGCGTGAAAGCCCCCGGCTCAACCGGGGAGGGTCGTCGGGGACCGCGCCGCTTGAGGGCGGTAGGGGCTGGTGGAATGCCTGGTGTAGTGGTGAAATGCGTAGAGATCAGGCAGAACACCCGTGGCGAAGGCGGCCAGCTGGGCCGTCCCTGACGCTGAGGCGCGAAGGCGTGGGGAGCGAACGGGATTAGATACCCTTGTA
+
GGGGGGEFGGGFGGGGGGEGGGGGEGGCEGGGGGGGGGGEGGCFEGGGFGGFGGGGGGGGGGGGDGGGGGGGGCFGCGECCFGGGGGGGG@FFGGGDGGFGGFGGGGGGDGGGDEGFGGGGAFG?CGGGGGGGGGGGGEGG>GFCCFFFGGGGGGGGGGGCGGGGGGGGGGGGGGFFFCEGFFGGG>EFCFGGGDG*A8=CDGC88<7E7CEEE3C@EE=DD8D<34<FB2:@A8F459E
@M00200:205:000000000-AKKM3:1:1101:16873:4518 1:N:0:1
ATTGGGTTTAAAGGGCGCGTAGGTGGCCGAGCAAGGTCGCGGTGAAAGCCCGGGGCTCAACCCCGGGTCGGCCGTGGCAACTACTTGGCTTGAGCACTGTAGGGGCGGGTGGAATTCCGGGTGTAGCGGTGGAATGCGTAGAGATCCGGAAGAACACCGGTGGCGAAGGCGGCCCGCTGGGCAGGAAGGCTCGCAAGAGCCGGCTGACACTGAGGCGCGACAGCGTGGGGAGCAAACAGGATTT
+
EFF@FCB7CGGG9CFFGEECFGGG9<FFEGCFECFGGGGGGC@:F@,CFFGGGG7FFFC@F8FFEDGGDFGG:CFEGGGGG8?FGCF<,BCFFFG<F@FDFGF7FFG@FFEGGGFFGCFCE1F<CFDGGGGGGGGCFEGGGEDFCCF7E*?8@?CFG885?>8CC**:CFECEGGC*/:8E86EE8@*:CFA:C<E88ACC)5CE*CC9E6A7+.7)**29)*19*143>?D//*9@4)**)6)
@M00200:205:000000000-AKKM3:1:1101:20044:4529 1:N:0:1
ACTGGGTTTAAAGGGTGCGTAGGCGGTCTTATAAGTCAGTGCTGAAATATCCCGGCTTAACCGGGAGGGTGGCATTGATACTGTAAGACTTGAGTAAAGTTGAGGTGGGCGGAATTGACGGTGTAGCGGTGAAATGCTTAGATATCGTCAAGAACACCGATTGCGAAGGCAGCTCACTAAGCTTTAACTGACGCTGAGGCACGAAAGTGTGGGGATCAAACAGGATTAGATACCCGAGTAAGA
+
GGGGGGGGGGGGGGGGGGGFGGGGGGGGGGGGGGGGGGGGGGGGGGGGGGGGGGGGGGGGGGGGGGGGGGGGGGGGGGGGGGGGGGGGGGGGGGGGGGGGGGGGGGGGGGGGGGGGGGGGGGGGGGGGGGGGGGGGGGGGFGGGGGGGGGGGGGGGGGGGGGGGGGGGGGGGGGGCEFGGGDFGGGGGGGGCCGGGGGGGGGGGGGGFGGGGGGFD:FGGDFGFFGD>FFFGGCFGFF@GG>2
@M00200:205:000000000-AKKM3:1:1101:11621:4533 1:N:0:1
ATTGGGTTTAAAGCGCACGTAGTCGGCTTTGCAAGTCGGGTGTGAAATCCCCGGGCTCAACCTGGGAACTGCATCCGAGACTGCATTGCTAGAGTATGGGAGAGGGAAGCGGAATTTCTGGTGTAGCAGTGAAATGCGTAGATATCAGAAGGAACATCAGTGGCGAAGGCGGCTTCCTGGACCAATACTGACGATCAGGTGCGAAAGCGTGGGGAGCAAACAGGATTAGATACCCTAGTA
+
GGGGGGGGGGGGGGG7@FGGGGEGGGGGGGFDGGGGGGGGFGGGGGGGFG<C@FGGGGGGGGFC@FGGGGGGGG<DGGCGGGGDCF9FGG9FGGGAEDGGFG7FG>F8?,CFGGGGG,FGGGGGGGGAFGGGGGGGGGEEGGGG9FGCFGGGGGFGFGG9FEGGG@CEGE77>:E,?;36:C=E5<:FGGGGG=CCEC@<+;=GGGGGG5CGGD:CB=FGGFGGBDD<FF2DGEEGFFFG
@M00200:205:000000000-AKKM3:1:1101:26599:4559 1:N:0:1
ATTGGGTATAAAGGGCGCGTAGGCGGCTTAGCAAGTGGCGGGTGAAATCCCTCGGCTTAACCGAGGAACTGCCTGCCAGACTGCTTGGCTTGAGACCGGGAGAGGTGAGTGGAATTCCCAGTGTAGCGGTGAAATGCGTAGATATTGGGAGGAACACCAGTGGCGAAGGCGGCTCACTGGACCGGAACTGACGCTGAGGCGCGAAAGCGTGGGGAGCAAACAGGATTAGATACCCGGGTAAGA
+
GGGGGGGGGGGGGGGGGGGGGGGGGGGGGGGGGGGGGGGGGGEGGFGGGGGGGGGGGGGGGGGGGGGGGGGGGGGGGGGGDFGGGGGG?FGGFD,EFGGGGGEGGGGGGFGGGFGGGGGGGGGFGGFGGCGGGGGGGGGGGGGG<FEGGGG>@GGGGGGGFGGDGGGGD@CE58CGGGGGCEEGEGGDGGCCEE<EDGGGGD=CEEGFGGGGD87DECC+/9CFFGFFFFFFGC6<DE):F)6
@M00200:205:000000000-AKKM3:1:1101:17315:4561 1:N:0:1
ACTGGGTTTAAAGAGTCCGTAGGCGGCTTGTTAGGTGAGGTGTGAAATCCCTCGGCTCAACCGAGGAATTGCGCTTCAAACCGGCAAGCTAGAGGAGGATAGAGGTGGGCGGAACTGATGGTGGAGCGGTGAAATGCGTTGATATCATCAGGAACACCGGAGGCGAAGGCGGTCCACTGGGTCCTTTCTGACGCTGAGGGACGAAAGCTAGGGGAGCGAACGGGATTAGATACCCGAGTA
+
GGGGGGGGGGGGGGGGGGGGGGGGGGGGGGGGGGFGGGGGGGGGGGGGGGGGGGGGGGGGGGGGGGEGGGGGGGGGGGGGGGGGGGGGGGGGGGGGGGGGGGGGGGGGGGGGGGEGGGGGGGGGGGGGGGGGGGGGGGGGGGGGGGGGGGGC:FGGFGGGGGGGGGGEFGGGGGGFGGGFGGGGGGGGGGGGGGGGGGGGGGGGGGGGGGCGCEDGEGGEC7C33DFDFFBGGGG38)7F
@M00200:205:000000000-AKKM3:1:1101:20976:4588 1:N:0:1
ATTGGGTTTAAAGAGCTCGTAGGCGGCTTGTCGCGTCGACTGTGAAAACCCGCGGCTCAACTGCGGGCCTGCAGCCGATACGGGCAGGCTGGAGTTCGGTAGGGGAGACTGGAATTCCTGGTGTAGCGGTGAAATGCGCAGATATCAGGAGGAACACCGGTGGCGAAGGCGGGTCTCTGGGCCGATACTGACGCTGAGGAGCGAAAGCGTGGGGAGCGAACAGGATTAGATACCCCAGTAAGA
+
GGGGGGGGGGGGGGGGGGGGGGGGGGGGGGGGGGGGGGGGGGGGGGGGFGGGGGGGGGGGGGGGGGGGGGGGGGGGGGGGGGGGGGGGGGFGFFGGGGGGGGGGGGGGGGGGGGGGGGGGGFGGGGGGGGGGGGGGGGGGGGGGGGGGGDGGGGGGGGGGGGEFGGGGGGEGGGGGFGGGGGGGGGG5FFGGGGGGDFGEGDECEGDCE5EGGG@GFGGG3)CF?FF3?4):+<CGDD7EF54
@M00200:205:000000000-AKKM3:1:1101:13234:4615 1:N:0:1
ATTGGGCTTAAAGGGCGCGTAGGCGGTCGCCTAAGTCGGACGTGAAATCCCCAAGCTTAACTTGGGAACTGCGTCCGATACTGGGTGACTTGAGTTCGGGAGAGGAATGTGGAATTCCAGGTGTAGCGGTGAAATGCGTAGATATCTGGAGGAACACCGGTGGCGAAGGCGGCATTCTGGACCGAAACTGACGCTGAGGCGCGAAAGCCAGGGGAGCAAACGGGATTAGATACCCCAGTA
+
GGGGGGGGGGGGGGGGGGGGGGGGGGGGGGGGGGGGGGGGGGGGGGGGGGGGGGGGGGGGGGGGGGGGGGGGGGGGGGGGGGGGGGGGGGGGGGGGGGGGGGGGGGGGGGGGGGGGGGGGGGGGGGGGGGGGGGGGGGGGGGGGGGGGGGGGGGFGGGGGGGGGGDGGGGGGGGGGFGGGGGGGGGGEFGGGGD75EGGGGGGGGGGGGFGFGDEDFGCGGGGGFGFFFFFGG?CFE369
@M00200:205:000000000-AKKM3:1:1101:13400:4620 1:N:0:1
ATTGGGTTTAAAGGGTGCGCAGGCGGTGGGGTGCGTCGCTGCTGAAAGCGCTCGGCTTAACCGAGCGAGGCGTGGCGATACGACCTCACTAGAGCCTCTGAGAGGGTGGCGGAACTCCTGGTGTAGTGGTGAAATGCGTAGAGATCAGGAAGAACACCCGTGGCGCAAGCGGCCACCTGGCAGAGAGCTGACGCTGAGGCACGAGAGCGTGGGGAGCGAACCGGATTAGATACCCCGGTA
+
GGGGGGGGGGGGGGGGGGGGGGGGGGGGGGGGGGGGGGGGGGGGGGGGGGGGGGGGGGGGGGGGGGGGGGGGGGGGGGGGGGGGGGGGGGGGGGGGGGGGGGGGGGGGGGGGGGGGGGGGGGGGGGGGGGGFGGGGGGGEGGGGGGGGGGGGGGGGGGGGGGGGGGGGC7FGGGGGGGGGGGGGGGGGGGGGGGG==CFGGFEDEGGFC:CECEDGFGGGGDGGFGGFFFBFGGGG@FFD
@M00200:205:000000000-AKKM3:1:1101:23506:4621 1:N:0:1
ATTGGGCTTAAAGGGCGCGTAGGCGGTTGCTTAAGCGTGTGGTGAAAGCCCGGGGCTCAACTCCGGGTCGGCCATGCGAACTGGGCGACTTGAGCACTGTAGAGGCAGGTGGAATTCCGGGTGTAGCGGTGGAATGCGTAGAGATCCGGAAGAACACCGGTGGCGAAGGCGGCCTGCTGGGCAGTAGCTGACGCTGAGGCGCGACAGCGTGGGGAGCAAACAGGATTAGATACCCGGGTAAGA
+
GGGGGGGGGGGGGGGGGGGGGGGGGGEDCCFGGGGFG@@@@FFGGGGF<@DFGGGGGGGGGFGFCEGCCG@FCEGGFG@FEGGGGGGGGGGGGGCDFFGGGGGGGGCFGGGGGGGGGGGGGEGGGGGGGGGGFGGGFGFGGGFGGGGGGGFEGGG8CEECF*<CGFGGDGCGGEGGFGGGGGGG6:C99CFFGEGC5CCFGGE5:CGGGCGGEGFGFGGGGFEGBGC4??<FFCFDEE>EF7)
@M00200:205:000000000-AKKM3:1:1101:16062:4626 1:N:0:1
ATTGGGTATAAAGGGTGTGTAGGCGGGCCTTTAAGTCTGGGGTGAAATCTCCGAGCTCAACTCGGAAACTGCCCTGGATACTATTGGCCTTGAATTATGTTGAGGTTGGCGGAATATAACATGTAGCGGTGAAATGCATAGATATGTTATAGAACACCGATTGCGAAGGCAGCTAACTAAGCATATATTGACGCTGAGGCACGAAAGCGTGGGGATCAAACAGGATTAGATACCCCGGTAAGA
+
GGGGGGGGGGGFGGGCFGGGGGGGGGGGGGGGGGGGGGGGGGGGGGGGGGGGGGGGGGGGGDGGGGGGGGGGGGGGFFGFGGGGGGEFGFG8FGGGGGGGGGGFFGGGGGGCGGGG<?FGDG<FFFFGGGCFGFDAFGGGFGGGFFDEDGGCEEFCFGEFEEGGGGG*CCCEGGGGGGGG@CFFG9,9=:CFEGGGEGGGGGGGEECF5EGGDGFGFGGD6**9<FG??FBGFF6C@><CD?2
@M00200:205:000000000-AKKM3:1:1101:19042:4631 1:N:0:1
ATTGGGTTTAAAGGGCTCGTAGGCGGCCAACTAAGTCGGATGTGAAATCCCCAGGCTCAACCTGGGAACTGCATCCGATACTGGATGGCTTGAATTTGGGAGAGGGATGCAGAATTCCAGGTGTAGCGGTGAAATGCGTAGATATCTGGAGGAATACCGGTGGCGAAGGCGGCATCCTGGACCAACATTGACGCTGAGGAGCGAAAGCTAGGGGAGCAAACGGGATTAGATACCCGAGTAAGA
+
GGGGGGGGGGGGGGGGGGGGGGGGGGGGGGGGGGGGGGGGGGGGGGGGGFGGFEGGGGGGGGGGGGGGGGGGGGGGGGGGGGGGGGGGGGGGGGGGGGGGDFGGGGGGGGGGGGGGGGGGGGGGGGGGGGGGGGGGGGGGGGGGGFFGGGGGGGGGGGGGGGGGGGGGGGGGGGGGCGGGGGGGGGGGGCGGGGDE=FCGGGGGGGGGGGGGGEEGBGGGGGG31<FBFFFCF,<DEFFGFAF
@M00200:205:000000000-AKKM3:1:1101:11192:4668 1:N:0:1
ATTGGGTTTAAAGCGCGTGTAGGCGGATCGTTAAGTGCCTTGTGAAATCCTGCGGCTCAACCGCAGAACTGCTGGGCATACTGGCGATCTTGGGCCACTCAGGGGTCACTGGAACAAGCGGTGGAGCGGTGAAATGCGTAGATATCGCTTGGAACGCCAAAGGTGAAGACAGGTGACTGGGGGTGTGCCGACGCTGAGACGCGAAAGCCAGGGGAGCAAACGGGATTAGATACCCGAGTA
+
GGGGGGGGGGGGGGGGGGGGGGGGGGGDGGGGGGGGGGGGGGGGGGGGGGGGGGGGGGGGGGGGGGGGGGFGGGGGGGGGGGGGGGGGGGGGGGGGFGGGGGGGGGGGGGGGGGGFGGGGCGGGGGGGGGGGGGGGFGGGGGGGGGGDGGGGGGGGGGFFGGGGGGGFGGGD>DGGGGGGGGGGEGGF+>=EGGCEEGF95DEGGGGGFFGGGE@GFGGGGCGG:CC?FF2CEFE<::>C
@M00200:205:000000000-AKKM3:1:1101:26084:4679 1:N:0:1
ACTGGGTGTAAAGGGCGCGTAGGCGGCCGGTTGCGTCGGATGTGAAAGCCCTGGGCTCAACCCGGGAATGGCATTCGATACGGGCTGGCTTGAAGTCGGAAGAGGAGAGTGGAATTCCCAGTGTAGAGGTGAAATTCGTAGATATTGGGAAGAACACCGATGGCGAAGGCAGCTCTCTGGTCCGACCTTGACGCTGAGGCGCGACAGCGTGGGGAGCAAACAGGATTAGATACCCTCGTA
+
GGGGGGGGGGGGGGGGGGGGGGGGGGGGGGGGGGGGEGGGGGGGGGGGGGGGGGFGGFGGGFEBGGGGFGGGGGGGGGGGGGGGGGGGGGGGCFGGGGGGDGFGGFGFGGGGGGGGGGFFGGGGGGGGGGGGGGGGGGGGGGGGGGGGGGGGGGGGGGGGGGGGGGGGGGGGGFGGGGGGGGFEGG>=:FCGGGGGGGG=EGGEGGGFCCEGGDEGF5FDDDGFFCDFFFBGFEFGFFFG
@M00200:205:000000000-AKKM3:1:1101:22484:4680 1:N:0:1
ATTGGGTTTAAAGTGCGCGTAGGCGGTTGAGCAAGTCGGATGTGAAAGCCCTGGGCTTAACCTGGGAATTGCATTCGAGACTGCTCGGCTAGAGTTTGGTAGAGGAAAGCGGAATTCCGGGTGTAGCGGTGAAATGCGTAGATATCCGGAGGAACATCAGTGGCGAAGGCGGCTTTCTGGACTGAAACTGACGCTGAGGTGCGAAAGCGTGGGGAGCAAACAGGATTAGATACCCCTGTA
+
GGGGGGGGGGGGGGGGGGGGGGGGGGGGGGGFG<FGGGGGGGGGGGGGGGGGGGGGGGGGGGGGGGGGGGGGGGGGGGGGGGGGGGGGGDGGFGGGGG7FCCFGGGGGGGGGGGGGGGGGGFGGGGGGGGGGGGGGGGGDGGGGDFGGGGGGGGGFGGFGGGGGGGGGGGGGGGGF9?FGGGGGGGGGGGGGDED5CFGFGFGDGECCEEGCGGFG:E*CFGFGB6FBF@>>FCGGFF?F
@M00200:205:000000000-AKKM3:1:1101:25164:4682 1:N:0:1
ATTGGGTTTAAAGCGCACGTAGGCGGCTTTGTAAGTTAGAGGTGAAAGCCCGGGGCTCAACTCCGGAATTGCCTTTAAGACTGCATCGCTAGAATTGTGGAGAGGTGAGTGGAATTCCGAGTGTAGAGGTGAAATTCGTAGATATTCGGAAGAACACCAGTGGCGAAGGCGACTCACTGGACACATATTGACGCTGAGGTGCGAAAGCGTGGGGAGCAAACAGGATTAGATACCCCTGTA
+
GGGGGGGGGGGGGGGGGGGGGFGGGGGGGGGGGGGGGGGGGGGGGGGGGGGGGGGGGGGGGGGGGGGGGGGDFGGGGGGGGGGGGGGGGGGGGGGGGGGGGGGGGGGGGGGGGGGGGGGGGGGGGGGGGGGGGGGGGGGGGGGGGFGGFGGGGGGGGFFGFGGGGGGGGCGGGGGFCGGGGGGGGGFG@FGGGGGEGGGGGGGG>EGGCEEGGEDGFGGEGGGG?*:?FFFGGEF3)7?G
@M00200:205:000000000-AKKM3:1:1101:22233:4697 1:N:0:1
ATTGGGCATAAAGGGCGCGTAGGTGGCGGCATAAGGCCGTGGTGAAAGTCCGGGGCTCAACTCCGGATCGGCCATGGCAACTGTGTCGCTAGGGCACCGTAGAGGCAGATGGAATTCCGGGTGTAGCGGTGGAATGCGTAGAGATCCGGAAGAACACCAGTGGCGAAGGCGGTCTGCTGGGCGGTGGGAGAGCAATCTCCCAATAGCCGACACTGAGGCGCGACAGCGTGGGGAGCAAACAGG
+
GGGGGGGGGGGGGGGGGGGGGGGGGGGGGGGGGGGGGGGGGGGGGGGGGGGGGGGGGGGGGGGGGGGGGGGGGGGGGGGGGGGGGGGGGGGGGGGFGGGGGGGGGGGGGGGGGGGGGGFGGGGGGGGGGGGGGGGGGGGGGGGGGGGGGGGGGGGGGGGGGGGGGGGGGGGGGDGGFGGGDFGGGGGEFGGGGGGGGGDFGFGGGGGGGGGGDF?CFGGGCDEG>GFBDF>DG5CC@5@G4:?
@M00200:205:000000000-AKKM3:1:1101:12742:4719 1:N:0:1
ATTGGGTTTAAAGGGTGCGTAGGTGGGTTGGTAAGTCCGTGGTGAAATCCCCAAGCTTAACTTGGGAACTGCCGTGGATACTATCAATCTTGAATATCGTTGAGGTAAGCGGAATATGTCATGTAGCGGTGAAATGCTTAGATATGACATAGAACACCGATAGCGGAGGCAGCTTGCTAAGCGATTATTGACACTGAGGCACGAAAGCGTGGGGAGCAAACAGGATTAGATACCCGCGTAAGA
+
GGGGGGGGGGGGGGGGGGGGGGGGGGGGGGGGGGGGGGGGGGGGGGGGGGGGGGGGGGGGGGGGGGGGGGGGGGGGGGGGGGGGGGGGGGGGGGGGFGGGGGGGGGGGGGGGGGGFFGGGGGGGGGGGGGGGGGGGGGGGGGGGGGGGGGGFGGGGGDGGDGGGGEGGGGGGGGGGDGGAEGGGFCECFGGGGGGGGGGGGGGGGGGGGGGGGDDG>GGGGFFF?4CEAC<FGCFGEFFGGBF
@M00200:205:000000000-AKKM3:1:1101:11169:4723 1:N:0:1
ACTGGGTTTAAAGAGCTCGTAGGCGGTTTGTCGCGTCTGCCGTGAAAGTCCGGGGCTCAACTCCGGATCTGCGGTGGGTACGGGCAGACTAGAGTGATGTAGGGGAGACTGGAATTCCTGGTGTAGCGGTGAAATGCGCAGATATCAGGAGGAACACCGATGGCGAAGGCAGGTCTCTGGGCATTAACTGACGCTGAGGAGCGAAAGCATGGGGAGCGAACAGGATTAGATACCCTAGTA
+
GGGGGGFGGGGGGGGGGGGGGGGGGGEGGGGGGGGGGGGGGGGGGGGGGGGGGGGGGGGGGGGGGGGGGGGGGGGGGGGGGGGGGGGGGGGGGGAFGGGGGGGGGGGGGGGGGGGGGGGGGGGGGGGGGGGGGGGGGGGGGGGGGFGGGGGEGGGGGGGGDFGGGGGGGGGGGGGG99FFFGGGGGGGCFFGGGDEGGGGGGGGGEGGFCFGGGBGDGG=3CF4?G=>FFFGGFG=74=F
@M00200:205:000000000-AKKM3:1:1101:22544:4733 1:N:0:1
ACTGGGTTTAAAGGGTGCGTAGGAGGGCAGGGAAGTCAGTGGTGAAATCTCCGGGCTTAACTCGGAAACTGCCGTTGATACTCTCTGTCTTGAATCCCGTGGAGGTGAGCGGAATATGTCATGTAGCGGTGAAATGCTTAGATATGACATAGAACACCAATTGCGAAGGCAGCTCGCTACACGAAGATTGACTCTGAGGCACGAAAGCGTGGGGATCAAACAGGATTAGATACCCCAGTA
+
GFGGGGFGGGGGGGGEEGGFGGGGGGGGGGGGGGGGGGGGEGGGGGGGGGGGGGGGGGGGFGGGGGGGGFGGGGFGGGGFGGGGGGGGGGGGGGGGGGGGGGGGGGFGGGGGGEGGGGGGGGGGGGGGGGDFFGGGGGGGGGGGGGF9FFGGFGCGGGGGGGGGGGGGEGGGG?CGGEGGGGGGGGGGGFGFFGF7=?>CCDEGGEGGGGCFGEEGFGEFGGGDDC+7A6)3?F@DB@;F
@M00200:205:000000000-AKKM3:1:1101:20925:4747 1:N:0:1
ATTGGGTTTAAAGGGTGCGTAGGCGGAATTGTAAGTCCGTGGTGAAATCTCCGAGCTTAACTCGGAAACTGCCGTGGATACTATAATTCTTGAATGTTGTGGAGGTTAGCGGAATATGTCATGTAGCGGTGAAATGCTTAGATATGACATAGAACACCGATTGCGAAGGCAGCTGGCTACACAAATATTGACGCTGAGGCACGAAAGCGTGGGGATCAAACAGGATTAGATACCCTAGTA
+
DGGGGG@FGGGGGGGGGGGFFEGGGGGGGGGFGGGGGGGGGGGFGFGGGGGGGGGGGGGGGGGGGGGGGGGGGGGGGGGGGGGGGGGGGGGGGGGGGGGGGDGGGGGGGGGGEFFGGGGGGGGGGGGGGGGGGGGGGGGGGGGGGGGGGGGFGGFGGG3FFFGGGGGGGFGGGGGGGGGGGGGGFGFFFFDFEGGGGEGGGFEGGGDGE5CFGEF33EFCGGFGFGG3AFEGG@FCF>FG
@M00200:205:000000000-AKKM3:1:1101:20556:4749 1:N:0:1
ACTGGGTTTAAAGGGCGCGTAGGCGGCTACTTAAGCGTGTGGTGAAAGTCCGGGGCTCAACCCCGGATCGGCCGTGCGAACTGAGTGGCTCGAGCACTGTAGAGGCAGGTGGAATTCCGGGTGTAGCGGTGGAATGCGTAGAGATCCGGAAGAACACCGGTGGCGAAGGCGGCCTGCTGGGCAGTGGCTGACGCTGAGGCGCGACAGCGTGGGGAGCAAACAGGATTAGATACCCGAGTA
+
GGGGGGGGGGGGGGGGGGGGGGGGGGGGGGGGGGGGGGGGGGGGGGGGGGGGGGGGGGGGGGGGGGGGGGGGGGGGGGGGGGGGGGGGGGGGGGGGGGGGGGGGGGGGGGGGGGGGGGGGGGGGGGGGGFGGGGGGGEFGGGGFFGGGGGGGGGGGGGGGEGGGGGGGGGGGGGGGGGGGGGGGGGGGGGGGGGCEEGGGGDGGGGGGGEGGGGFGFGGGGGGG<*:?FFAGG6C7<>>F
@M00200:205:000000000-AKKM3:1:1101:21341:4751 1:N:0:1
ATTGGGTTTAAAGGGCGCGTAGGCGGTCGGTTAAGTCAGTTGTGAAAGCCCGGGGCTCAACTCCGGGGCTGCCGGTCAGACTGGCGAGCTAGAGCACGGTAGGGGCAGATGGAATTCCCGGTGTAGCGGTGGAATGCGTAGAGATCGGGAAGAATACCAGTGGCGAAGGCGTTCTGCTGGGCCGTTGCTGACACTGAGGCGCGACAGCGTGGGGAGCAAACAGGATTAGATACCCTCGTA
+
GGGGGGGGGGGGGGGGGGGGGGGGGGGGGGGGGGGGGGGGGGGGGGGGGGGGGGGGGGGGGGGGGGGGGGGGGGGGGGGEGGGGGGEGGGGGGGGGGGGGGGGGGGGGGGGGGGGGGGGGGGGGGGGGGGGGFFGGGGGGG>FGGGGGGGGGGGGGGGGGGGGGGEGGGGGGGGGFGGGGGGGGGGGGGGGGGGGGECFGGGEEGED<*/;C5EED@GGFFGG:?GGB?65CEFG=>FF*
@M00200:205:000000000-AKKM3:1:1101:21666:4753 1:N:0:1
ACTGGGTATAAAGTGCGCGTAGGCGGCTTTGCAAGTGACGGGTGAAATCCCTCGGCTTAACCGAGGAACTGCCTGTCAGACTGTAAGGCTTGAGACCGGGAGAGGTGAGTGGAATTCCCAGTGTAGCGGTGAAATGCGTAGATATTGGGAGGAACACCAGTGGCGAAGGCGGCTCACTGGACCGGAACTGACGCTGAGGCGCGAAAGCGTGGGGAGCAAACAGGATTAGATACCCTAGTAAGA
+
GGGGGGDGFFGFGGGFGGGGGGGGGGGGGGGGGGGGGGEFCFGGGGFEFGFGGGGGGGFGGCFFEGGGGGGGGGFFFGGGGGFGGGFGGGGGCFDFGGGGGGG@CGGGGGGGEGEGGGGGGEFGGGGGGCE@FFGFGGGE:F9FGCGGFGEGE@CGGGGGGGGGGGGGGGGGGGGGGGGGGGGGGGGGGGGGGGCE:CGGE)7*CEC7EEDEE27DFGGGGGFG06F2*/4DGGGGFFFC*<A
@M00200:205:000000000-AKKM3:1:1101:16858:4780 1:N:0:1
ATTGGGTTTAAAGGGCGCGTAGGCGGCTTATCAAGTCAGGCGTGAAATTCCCGGGCTCAACCTGGGGGCTGCGCTTGATACTGATGAGCTTGAATGCGGGAGAGGATAGTGGAATTCCCAGTGTAGAGGTGAAATTCGTAGATATTGGGAAGAACACCGGTGGCGAAGGCGGCTATCTGGCCCGTGATTGACGCTGAGGCGCGAAAGCGTGGGGAGCAAACAGGATTAGATACCCTTGTAAGA
+
GGGGGGGGGGGGGGGGGGGGGGGGGGGGGGGGGGGGGGGGGGGGGGGGGGGGGGGGGGGGGGGGGGGGGGGGGGGGGGGGGGGGGGGGGGGGGGGGGGGGGGGGGGGGGGGGGGGGGGGGGGGGFGFGGGGGGGGGGGGGGGCGGGGGGGGDGFGGGGGGGGGGGGGGGGGGGGGGGGGGGGGGGGGGGGGGGGGGGGGGD3EGGGDDGCGGGGFGFGGGGGGDBCGFFFDGGGGGFFFFGBA
@M00200:205:000000000-AKKM3:1:1101:15053:4788 1:N:0:1
ACTGGGTTTAAAGGGCTCGTAGGCGGCCAACTAAGTCAGACGTGAAATCCCTCGGCTTAACCGGGGAACTGCGTCTGATACTGGATGGCTTGAGATTGGGAGAGGGATGCGGAATTCCAGGTGTAGCGGTGAAATGCGTAGATATCTGGAGGAATACCGGTGGCGAAGGCGGCATCCTGGACCGGCATTGACGCTGAGGAGCGAAAGCCAGGGGAGCAAACGGGATTAGATACCCGTGTAAGCG
+
CFFCCGE@FGAECD@BFDF@;FEF@CCFECFGFCCFGGGFFDFGFDGFGGGGGGGGGGGGFFFGGCEGF8FFFFGGGGGGGFFDFFA<B8,@FF@?AAE<,?B@CDC@:CEGGGCFFA?FFAFEGFFG:+>FFG9FFEF@EEGE@FCGFFGGCFGGAFCF*FCGDEGDC8<EEGGGG+?FFFGEEEC576C?85*2*;56C*78EEGC86ACDC5)):CC*9ED(/*4=B97C8+1)77:75)(
@M00200:205:000000000-AKKM3:1:1101:8270:4790 1:N:0:1
ATTGGGTATAAAGGGTGCGTAGGAGGGCAGGTAAGTCAGTGGTGAAATCTCCGTGCTTAACATGGAAACTGCCATTGATACTATCTGTCTTGAATATTGTGGAGGTGAGCGGAATATGTCATGTAGCGGTGAAATGCTTAGATATGACATAGAACACCGATTGCGAAGGCAGCTCGCTACGCATATATTGACTCTGAGGCACGAAAGCGTGGGGATCAAACAGGATTAGATACCCCAGTA
+
GGGGGGGGGGGGGGGGGGGGGGGGGGGGGGGGGGGGGGGGGGGGGGGGGGGGGGGGGGGGGGGGGGGGGGGGGGGGGGGGGGGGGGGGGGGGGGGGGGGGGGGGGGGGGGGGGGGFCEFGGGFGGGGGGGGGGGGGGGGGGGGGGGGGGGGGGGGGGGGGGGDGGGGGGGGGGGGGEGGGGGGGGFGCFGGGGGGGGGGDEFGGGGGGGE>FEGBD:FGGFFGF<GGFFFFG<C8F;EFG
@M00200:205:000000000-AKKM3:1:1101:17379:4799 1:N:0:1
ATTGGGTTTAAAGAGCGTGTAGGCGGTCCGGTAAGTCAGCTGTGAAAGTCAAGGGCTCAACCCTTGAAAGCCGGTTGATACTGTCGGGCTAGAGTCCGGAAGAGGCGAGTGGAATTCCCGGTGTAGCGGTGAAATGCGCAGATATCGGGAGGAACACCAATGGCGAAGGCAGCTCGCTGGGACGGTACTGACGCTGAGACGCGAAAGCGTGGGGAGCAAACAGGATTAGATACCCGCGTAAGA
+
GGGGGGGGGGGGGGGGGGGGGGGGGGGGGGGGGGGGGGGGGGGGGGGGGGGGGGGGGGGGGGGGGGGGGGGGGGGGGGGGGGGGGGGGGGGGGGGGGGGGGGGGGGGGGGGGGGGGGGGGGGGGGGGGGGGGGGGGFGGGGGGGGGGGGGGGGGGGGGGGGGGGGGGGGGGGGGGGGGGGGGGGGGGGCCFGGGGGEGGFGGGGDE>DE5?GGGFGFGGGGGGGFFF<F=):@GCGEFEE<14
@M00200:205:000000000-AKKM3:1:1101:18708:4800 1:N:0:1
ATTGGGTTTAAAGGGCTCGTAGGCGGTTCGTCACGTCGGGAGTGAAAACTCGGAGCTTAACTCCGAGCCTGCTTCCGATACGGGCAGACTAGAGGTAGGCAGGGGAGAGCGGAACTCCTGGTGTAGCGGTGGAATGCGCAGATATCAGGAAGAACACCGGTGGCGAAGGCGGCCCCCTGGTCGGATACTGACGCTGATACGCGAAAGCGTGGGGAGCAAACAGGATTAGATACCCGTGTAAGA
+
GGGGGGGGGGGGGGGGGGGGGGGGGGGGGGGGGGGGGGGGGEFGGGGGGGGGGGGGGGGGGGGGGGGGGGGGGGGFFGGGGGGGGGGGGFGFGGGGGCGGGGGGGGGGGGGGGGGGGGFGAFGGCFGCFFCFFGGGGGGEGGFGGGGFGGGGFGGGGGGGCFGGGGEGCFGGGGGG8CFFGGGGGGGGGGDGGGGGGGGGFGGGG5CFG5CEDEBD>FGGGGGFFGF?FF4CGC6C@BFCFF9
@M00200:205:000000000-AKKM3:1:1101:23275:4805 1:N:0:1
ATTGGGTTTAAAGGGTGCGCAGGCGGCTTGTCAAGCCCGTGGTGAAAGGTCCCGGCCTAACCGGGGACGTGCTTCGGGGACTGACGAGCTTGGGCGAGCTAGGGGTCTGTGGAACTCCCGGTGGAGCGGTGAAATGTGTTGAGATCGGGAGGAACGCCGGTGGCGAAAGCGACAGACTGGGGCTTGGCCGACGCTCAGGCACGAACGCCAGGGGAGCGAACGGGATTAGATACCCGTGTAAGA
+
GGGGGGGGGGGGGGGGGGGGGGGGGGGGGGGGGGGGGGGGGGGGGGGGGGGGGGGGGGGGGGGGGGGGGGGGGGGGGGGGGGGGGGGGGGGGGGGGGGGGGGGGGGGGGGGGGGGGGGGGGGGGGGGGGGGGGGGGFGGGGGFGGGGGGGGGGGGGGGGGGGGGGGGGGGGGGC>FGFGGGDDG5EGEFGGGGGGEGGGGGFEGD*/1?EGFEG>DFGGGGGGG:CC?FFAGG661)7@C7<<
@M00200:205:000000000-AKKM3:1:1101:9794:4814 1:N:0:1
ACTGGGCTTAAAGGGCGCGTAGGCGGCCACCGCAAGTCGACTGTGAAATCTCCGGGCTTAACTCGGAAAGGTCAGCCGATACTGCGGGGCTAGAGTGCAGAAGGGGCAACTGGAATTCTCGGTGTAGCGGTGAAATGCGTAGATATCGAGAGGAACACCTGCGGCGAAGGCGGGTTGTTGGGCTGACACTGACGCTGAGGCGCGAAAGCTAGGGGAGCGAACGGGATTAGATACCCGTGTA
+
GGGGGGGGGGGGGGGGGGGGGGGGGGGGGGGGGGFGFGGGGGGGGGGGGGGGGGGGGGGGGGGGGGGGGGGGGGGGGGGGGGGGGGGGGGGGGGGGGGGGGGGFGGGGGGGGGGGGGGGGEGGGGGGGGGGGGGGGGGGGGGGGGGGGGGGGGGGGGGGGGFGGGGGGGGGGGGEGEEFGGGGGGGGEFGGGGGDEGGGGGGGGGGGGG?EGFFEGB5?83DGGBGG0??4*ACCCEFBGG
@M00200:205:000000000-AKKM3:1:1101:4892:4838 1:N:0:1
ATTGGGTTTAAAGGGCGCGCAGGCGGCCCGGCCAGTCGGACGTGAAAGCCCGGGGCTCAACCCCGGAACGGCGTCCGAGACGGCCGGGCTGGAGACCGGGAGAGGAGGGTGGAATAGCCAGTGTAGAGGTGAAATTCGTAGATATTGGCTGGAACACCGGTGGCGAAAGCGGCTCTCTGGCCCGGGTCTGACGCTGAGCCGCGAAAGCGTGGGGAGCAAACAGGCTTAGATACCCGCGTA
+
GAEFFGGGGGGFGGGGEGFGCBF>FGGGGGDGGG@FGDFC7:FGGGGGGED@::FCGGGFFGGGG7@EGG@F:F@:=>3+@CC7+@@7ECFDEFGGGGGGCF:CEAFDGGC@FGG9FGG9FFDAC@FGCFEFEGGGGGCB7C:FFF:<C,*;8<F@;>C5?*?6*:E88CE>>8;AEF76C5:C5C8?F<7FGG3==C+25)//1C75E=5*:*<35CEFDGFF(7C:69>79:<<)))*
@M00200:205:000000000-AKKM3:1:1101:18575:4848 1:N:0:1
ACTGGGCATAAAGGGCGCGTAGGCGGCGCGTCAAGCGCGCGGTGAAAGCCCGGGGCTCAACCCCGGGTCGGCCGTGCGGACTGGCGCGCTGGAGCACTGTAGGGGCGGGCGGAATTCCGGGTGTAGCGGTGGAATGCGTAGAGATCCGGAAGAACACCGGTGGCGAAGGCGGCCCGCTGGGCAGGGAGCCCCCTCACGGGGGCGGCTGACGCGGAGGCGCGACAGCGTGGGGAGCAAACAGGAT
+
GFGGGGGGGGGGGGGGGDGGGGGGGGGGDGGGGGGGGGEGGGGGGGGGGGGGGGGGGGGGGGGGGGGGGGGGGEFGGGGFGGFFFGGGGGGCECFGGGGGGGGGGGGGGGGGGGGFGGGGGEGGGEFGG8CGGFFG?EGGEGGGGCGGGDGGGGGGGGGGEGGGGGGGEGEGGE>:?EEDGGFEG>C=5DGCE=CFGFGE7CCEE5<CF6E>*/7)8CCE9<*C>4C(75;G*88>@@FGC0()
@M00200:205:000000000-AKKM3:1:1101:26424:4891 1:N:0:1
ATTGGGTATAAAGGGCCAGTAGGCGGCCAACTAAGTCGGATGTGAAATCCCCAGGCTCAACCTGGGAACTGCATCCGATACTGGATGGCTTGAATTCGGGAGAGGGATGCAGAATTCCAGGTGTAGCGGTGAAATGCGTAGATATCTGGAGGAATACCGGTGGCGAAGGCGGCATCCTGGACCGACATTGACGCTGAACGGCGAAAGCTAGGGGAGCAAACGGGATTAGATACCCCGGTA
+
GGGGGGGGGGGGGGGGGGGGGGGGGGGGGGGGGGGGGGGGGGGGGGGGGGGGGGGGGGGGGGGGGGGGGGGGGFGGGGGGGGGGGGGGGGGGDFGGGGGGGGGGGGGGGGGGGGGGGGGGGGGGGGGGGGGGGGGGGGGGGGGGGGGGGGGGGGGGGGGGGGGGGGEFGGGGGGGGGGGGGGGGGGGGGGGGGGDEGGGGCDEGEECCEFCECEEDFGFFFDEGFDG??F2DGCEGFEB5
@M00200:205:000000000-AKKM3:1:1101:24746:4909 1:N:0:1
ACTGGGTTTAAAGCGCGCGCAGGCGGCGGTGCTGGCCCGGCGTGAAAGCCCCCGGCTCAACCGGGGAGGGTCGTCGGGGACCGCACCGCTTGAGGGCGGTAGGGGCTGGTGGAATGCCTGGTGTAGTGGTGAAATGCGTAGAGATCAGGCGGAACACCCGTGGCGAAGGCGGCCAGCTGGGCCGTCCCTGACGCTGAGGCGCGAAGGCGTGGGGAGCGAACGGGATTAGATACCCCTGTA
+
GGGGGGGGGGGGGCGGGGGGGGGGGGGGGGGGGGGGGGGGGGGGGGGGGGGGGGGGGGGGGGGGGGGGGGGGGEGGGGGGGGGGGGGGGEGGGGGGGGGGGGGGGGGGGGGGFGGGGGGGGEGFGGGGGFFGGGGGGGGGGGGGGGGGGGGEGGGGGGGGGGGGGGGEEGGGGGGGGGGGGGGGGGGGFGGGGE<EEFGFECEG>EGGG*CEGGFD>EEGGDEG?DG276AFFFF*)06:
@M00200:205:000000000-AKKM3:1:1101:9347:4986 1:N:0:1
ATTGGGTATAAAGGGTGCGTAGGCGGCTTTTTAAGTCAGTGGTGAAATCCTGCAGCTTAACTGTAGAACAGCCATTGATACTGAAGAGCTTGAGTACAGACGAGGTAGGCGGAATTTATGGTGTAGCGGTGAAATGCATAGATACCATAAAGAACCCCTATTGCGAAGGCAGCTTACTAGGCTGTAACTGACGCTGAGGCACGAAAGCGTGGGGATCAAACAGGATTAGATACCCGAGTA
+
GGGGGGGGGGFGGGGGGGGGGGGGGGGGGGGGGGGGGGGGGGGGGGGGGGGGGGGGGGGGGGGGGGGGG8EGGGCCFGGGGGGGGGGGGGGGGDFGGGGGGGGGGGGGGGGGGGGGGGGGCFEGGGGGGGGGGGGGGGGGGGGGGFGGGGGGGGGGGGGGGGFGGGGGGGGGGGFGFGGGGGGGGGGCFGGGGGGGGGGGGFGGGGGGGGGGGDDD>FEGGGGGFG+.;AEGGFGDEB56
@M00200:205:000000000-AKKM3:1:1101:10680:4994 1:N:0:1
ATTGGGTATAAAGAGCTCGTAGGCGGCTTGTCACGTCGGATGTGAAAACCCGGGGCTCAACCCCGGGCCTGCATTCGATACGGGCAGGCTAGAGTTCGGCAGGGGAGACTGGAATTCCTGGTGTAGCGGTGAAATGCGCAGATATCAGGAGGAACACCGGTGGCGAAGGCGGGTCACTGGGCCGATACTGACGCTGAGGAGCGAAAGCGTGGGGAGCGAACAGGATTAGATACCCTAGTA
+
GGGFCCF<FFGGGCF-EEFGGGGGEEGC@+CFG9FEGC:+BCFAE6E,CCCFGE7@FGGGGGGGGE::FECD,EE?FF??C77BCFG:FFFGFEF<9FD@@C@:CC+CEGGEGG<F<FAFFG8<FF9<FBEFGGGGG7:EGGG,;>A,33C:F,DFGGCDGG72CFGDDFE88*/*<0AF@CFGGG5:02??/ADE5C=6*9E588D<CC?EGD5))*:*9CFG?G:,=46*:<+*5)0<
@M00200:205:000000000-AKKM3:1:1101:9442:4999 1:N:0:1
ACTGGGTTTAAAGGGCTCGTAGGCGGTTTGTCGCGTCGGGAGTGAAAACACCGGGCTTAACTCGGTGCTTGCTTCCGATACGGGCAGACTAGAGGTATGCAGGGGAGAACGGAATTCCTGGTGTAGCGGTGAAATGCGCAGATATCAGGAGGAACACCGGTGGCGAAGGCGGTTCTCTGGGCATGACCTGACGCTGAGGAGCGAAAGTGTGGGGAGCGAACAGGATTAGCTACCCCCGTA
+
GGGGGGGGGGGGGGGGGGGGGGGGGGGGGGGFFGGGGGGGGGGGGGGGGGGGGGGGGFGGGGGGGGGGGGGGGGDGGGGGGGGGGEGFGGGFGGGGGGGGGGGGGGGGGGGGGGGGGGGGBFGGGGGGGGGGGGGGGEGGGGGGGGGFGECFGGGGGGGGGGGGGGGGDGGGGDG9FFFGGGGGF7:CGGGGGGGGCFEGEFECEGGGGGGGGGFGFEGEG5@C3FC7*).:<;C<)75E
@M00200:205:000000000-AKKM3:1:1101:9969:5020 1:N:0:1
ATTGGGTTTAAAGGGCGCGTAGGCGGCTCGGCACGTCCGTTGTGAAATCGCCCGGCTCAACTGGGCGGGGTCAGCGGATACGGTCGAGCTCGAGCAAGCTAGGGGGCAATGGAATTCCCGGTGTAGTGGTGGAATGCGTAGATATCGGGAGGAACACCAGTGGCGAAGGCGGTTGCCTGGGGCTTTGCTGACGCTGATGCGCGAAAGCGTGGGGAGCGATCCGGATTAGATACCCCCGTA
+
GGGGGGGGGGGGGGGGGGGGGGGGGGG>FCGCGGGGGFGAFGGGGGGGEFGFFEGGGGGGGGGGGGGGGGEGG?FFGGGGGGGGGFBFGGGGGGEGGGGEGGGGGGGGCFGGGGGGG?CF>=FEGGGGGGGGGGGGGGGGGGFGGFGGGGGGGGGGGGGGGGGGGGGGGGGGDGGCFGGGD>*/A@GGCFFEEEGGGCFGEDGECCDGGGGGGGDGFGE@C9CC17DBFFFGF<C*5>@5
@M00200:205:000000000-AKKM3:1:1101:12817:5028 1:N:0:1
ATTGGGTTTAAAGGGCGCGCAGGCGGCGGTGTTGGCCCGGCGTGAAAGCCCCCGGCTCAACCGGGGAGGGTCGTCGGGGACCGCACCGCTTGAGGGCGGTAGGGGCTGGTGGAATGCCTGGTGTAGTGGTGAAATGCGTAGAGATCAGGCGGAACACCCGTGGCGAAGGCGGCCAGCTGGGCCGTCCCTGACGCTGAGGCGCGAAGGCGTGGGGAGCGAACGGGATTAGATACCCGGGTA
+
GGGGGGGGGGGGGGGGGGGGGGGGGGG@FFGGGGGFFFGGGGGGGGGFGFGFGGGGGGGGGGGDGGGGGGGGGGGEGGGGGGGGGGGGGFCEFGFGGGGEGEGGGGGGEFGFFFGGGG9CGGGGCG<FGGGGGGFGGGGGGGCFGGGGGCEEGGGGGGGGGGGGGGGGGGGGGGEGGGFFGGFG>E2CCFFGGGGGGGGGGGGGE=<FG*:EGG;DFGG5)7CDFGGFFFFFFG<DFFF=
@M00200:205:000000000-AKKM3:1:1101:25480:5042 1:N:0:1
ATTGGGTATAAAGAGCGCGCAGGCGGTCGTTCAAGTCGAGTGTGAAAGCCCCCGGCTCAACTGGGGAGGGTCACTCGATACTGATCGACTCGAAGGCAGGAGAGGGAAGTGGAATTCCCGGTGTAGTGGTGAAATGCGTAGATATCGGGAGGAACACCAGTGGCGAAGGCGACTTCCTGGCCTGTTCTTGACGCTGCGGCGCGAAAGCTAGGGGAGCAAACGGGATTAGATACCCCGGTAAG
+
GGGGGGGGGFFFDFGFGGGGGGEGGGFFGGGGGGGFEEGGGGGGGGGGGGGGGGEEGGFGGGGGGGGGGGGFGGFGGGGGGGFFGGGGGFGGGFFGGGGGGGGGGGCCFGCGGGGGGGGGGGGEFDFGFGGGGGGGGECEGDFFF9FEDDGGEGDGGGCFCGGGGGGGGGGEEDGGGGGGG>?CCGGGG:C?EE*=/CCCEGGGGC3<++<FFG:C:=FFC*/9?3*<4=>G@C?C>BED*3
@M00200:205:000000000-AKKM3:1:1101:9654:5069 1:N:0:1
ATTGGGCTTAAAGGGCTTGTAGGCGGTCTGTCACGTCGGGAGTGAAAACTCAGGGCTTAACCCTGAGCCTGCTTCCGATACGGGCAGACTAGAGGTATGCAGGGGAGAACGGAATTCCTGGTGTAGCGGTGAAATGCGCAGATATCAGGAGGAACACCGGTGGCGAAGGCGGTTCTCTGGGCATTACCTGACGCTGAGGAGCGAAAGCGTGGGGAGCGAACAGGATTAGATACCCTTGTA
+
GGGGGGGGGGGGGGGGGGGGGGGGGGGGGGGGGGGGGGGGGGGGGGGGGGGGGGGGGGGGGGGGGGFGGGGGGGGGGGGGGGGGGGGGGGGGGGGGGGFGGGFFGGGGGGGGGDGGGGGCCFGGGGGGGGGFDCFGGGGGGGGGG9<FFGGGGGGGGCCFGGEGDGEGGGGGGGEFGFGG8;CFCFGCFGGGGCDGGG=EEGGDGEG*:5CEDGFGFDEGDDGGFFF>F?>GFF?CFFFG
@M00200:205:000000000-AKKM3:1:1101:10461:5073 1:N:0:1
ATTGGGTTTAAAGGGCGCGTAGGTGGCCTGCTAAGTCGAACGTGAAATCCCTGGGCTCAACCCAGGAACTGCGTCCGAGACTGGTTGGCTCGAATCCGGGAGAGGGATGTGGAATTCCAGGTGTAGCGGTGAAATGCGTAGATATCTGGAGGAACACCGGTGGCGAAGGCGACATCCTGGACCGGTATTGACGCTGAGGCGCGAAAGCCAGGGGAGCAAACGGGATTAGATACCCGGGTAAGA
+
GGGGGGGGGGGGGGGGGFGGGGGGGGGGGGGGGGGGFGGGGGGGGGGGGGGGGGGGGGGGFGGGGGGGGGGGGFBEGGGGGFGGGGGGGGGGGGGDFFEGEGGGGGGGGGGGGGCFGGGGGGGGGGGGGGGGGGGFDGGGGGGGGCAGGGGGGFGGGGGGGGGGGGGGGGG>EEEFDDFGGFCBE*:8CFF;EGDE=GGF:DEGGGGF=:CEGCDGEGGGFDGGF35<F6>FG66<B>B5C29
@M00200:205:000000000-AKKM3:1:1101:19353:5076 1:N:0:1
ATTGGGTTTAAAGGGTGCGTAGGCGGCCCTGTAAGTCAGTGCTGAAATATTCCAGCTTAACTGGGAGGGTGGCATTGATACTGTGGGGCTAGAGTACAGATGAGGTAGGCGGAATTGACGGTGTAGCGGTGAAATGCTTAGATATCGTCAAGAACACCTATAGCGAAGGCAGCTTACTAGGCTGTAACTGACGCTGAGGCACGAAAGTCTGGGGATCAAACAGGATTAGATACCCTCGTA
+
;CE9@FFGGGGGGGDFG7:FDG;DF:FGFGG@EEGFGGGGGGGGFCEEFGGG9FFGFGDA@,@@DFCDC@F@FGG9EFFEFCFFGGD@EEFFEFGGGGGC<?FGGGGGFGGGG@?BEEGEFC@F9BDCGGGCE,FFFFG9FGGDG=C@DCF@FG@F<FFGFFFG+@*>:83@CCEE6;BFFFEGGDBFG>,:*5CC5B5*5?E5EECC++>F715CFGC@=**/:4;<A@5:?F+9557:
@M00200:205:000000000-AKKM3:1:1101:14884:5090 1:N:0:1
ATTGGGTATAAAGGGCGCGTAGGTGGCGGCATAAGGCTGTGGTGAAAGTCCGGGGCTCAACCCCGGATCTGCCGTGCCGACTGTCAAACTCGAGGACTGTAGAGGCAGACGGAATTCCGGGTGTAGCGGTGGAATGCGTAGAGATCCGGAGGAAGACCGGTGGCGAAGGCGGTCTGCTGGGCAGTTTCTGACACTGAGGCGCGACAGCGTGGGGAGCAAACAGGATTAGATACCCCGGTA
+
GGGGGGGGGGGAFFGGGGGGGGGGGGGGGGGGGGGGGGGGGGGGGGGGGGFGGGGGGGGGFGGGGGGGGDDGGGGGGGGGEDCFGGGFFDFGGECEGGEFGFFG<>CGGGGGGGDGGGGGGGGFDFGGGGGCFGDGGGFGEFGGFFGGGGGGGGGFFGFGGGGGGCGDEGGGGGGGFFGGGGGGGGGFCFDCCFGGGGGFCDE5>85<C7CE5?B5DDCCF*;>?4FFFFFG?ECC>DFG
@M00200:205:000000000-AKKM3:1:1101:9488:5115 1:N:0:1
ATTGGGTATAAAGGGCTCGTAGGCGGTTCGTCACGTCGGGAGTGAAAACTCGGAGCTTAACTCCGAGCCTGCTTCCGATACGGGCAGACTAGAGGTAGGCAGGGGAGAGCGGAACTCCTGGTGTAGCGGTGGAATGCGCAGATATCAGGAAGAACACCGGTGGCGAAGGCGGCTCTCTGGGCCTTACCTGACGCTGAGGAGCGAAAGCGTGGGTAGCGAACAGGATTAGATACCCTAGTA
+
GGGGGGGGGGGGGGGGGGGGGGGGGGGGGGGGGGGGGGGGGGGGGGGGGGGGGGGGGGGGGGGGGGGGGGGGGGGGGGGGGGEGGGGGGFGFGGGGGGGGFGGGGGGGGGGGGGGGGGGGGCGGGGGGGGGGGGCGGGGGGFFGGCCGGFGGGGGGGGGGGGG7*=@FEFGGGGE7EGGGGGGGGGGCFGGGGG:EEFGGD:CEEGGGGGGGGGFG4C:=DDFGFGG24=BGFFFGFFFG
@M00200:205:000000000-AKKM3:1:1101:12799:5124 1:N:0:1
ATTGGGTTTAAAGGGCGCGCAGGCGGTTACGTAAGTCCGGCGTGAAATCCCACGGCTCAACTGTGGAACTGCGTCGGATACTGCGTTGACTTGAGGATGGTAGAGGCCATTAGAACTAGCGGTGTAGCGGTGAAATGCGCAGATATCGCTAGGAATGCCGGTGGCGAAGGCGGATGGCTGGGCCACTCCTGACGCTGAGGCGCGAAAGATAGGGGAGCGAACCGGATTAGATACCCCAGTA
+
GGGGGGGGGGGGGGGGGGGGGGGGGGEFGGGGGGGGGGGGGGGGGGGGGGGGGEGGGGGGGGGGGGGGGGGGGGGGG@FGGGGGFFGG7FEAFEGGGGGGGGGGGGDGGGGFGGGGGGGGGGEGGGGGGG<FC<EGFDFGGGGGGGFEGGGGFFGGGG?FEGGGGGGGG>FGGGEGGGFGGGDFGGFGGGGGGGC:EGGGGGDEG8CG*2CFCGDGFG>C>DGGFC<:@F4CE9C4>BFGF
@M00200:205:000000000-AKKM3:1:1101:6571:5124 1:N:0:1
ATTGGGTGTAAAGGGCGCGTAGGCGGCCACCGCAAGTCGACTGTGAAATCTCTGGGCTTAACCCAGAACGGTCAGCCGATACTGCGGGGCTAGAGTGCAGAAGGGGCAACTGGAATTCTCGGTGTAGCGGTGAAATGCGTAGATATCGAGAGGAACACCTGCGGCGAAGGCGGGTTGCTGGGCTGACACTGACGCTGAGGCACGAAGGCCAGGGGAGCAAACGGGATTAGATACCCTTGTA
+
GGGGGGGGGGGGGGGGGGGGGGGGGGGGGGGGGGGGGGGGGGGGGGGGGGGGGGGGGGGGGGGGFGGGGGGGGGGGGGGGGGGGGGDGGGEGGGGGGGGGDFFGGGGGGGGGGGGGGGGGGGFGGGGGGGGGGGGGGGGEGGGGG@<CFGGGGGGFGGGGGFGGGGGGGGGGGGGDGFGFGGGGGGGGGGGGFGGDECGEGGGGGGCDGFEFFGFGFEGD<FEG?93(764*:,C4*)0AD
@M00200:205:000000000-AKKM3:1:1101:15254:5141 1:N:0:1
ATTGGGTTTAAAGGGCGCGTAGGCGGCTCGATAAGGCTCGCGTGAAAGTCCGGGGCTCAACCCCGGATCGGCGTGGGCGACTGTTGGGCTGGAGCACGGTAGGGGCAGACGGAATTCCGGGTGTAGCGGTGGAATGCGTAGAGATCCGGAAGAACACCGGTGGCGAAGGCGGTCTGCTGGGCCGGAAGGGGGCAGAGCAATCTGTCCCCGTGCCGACGCTGAGGCGCGACAGCGTGGGGGGCA
+
GGGGGGGGGGGGGGGGGGGGGGGGGGGGGGGGGGGGGGGGGGGGGGGGGGGGGGGGGGGGGFGGGGGGGGGGGGGGGGGGGGGGGGGGGGGGGGGGGGGGGGGEGGGGGGGGGGGGGGGGGFGGGGGGGGGGGGCFGGGGGGGGGGGGGGGGGGGGGGDGGGGGGG>EGDGGGGGGGGGGGGGGGGGGGGGGGGCCFFGGFGGGGGFGGGE>E5>DEGE=GGGGFGC>FFBG>ECGFFF*C(7
@M00200:205:000000000-AKKM3:1:1101:20080:5185 1:N:0:1
ACTGGGTTTAAAGGGCGCGTAGGTGGCCCGGTCAGTCCGTGGTGAAAGCGCGGGGCTCAACCCTGCGTCGGCCATGGATACTGCCGCGGCTCGAGCACTGTAGAGGCAGGCGGAATTCCGGGTGTAGCGGTGGAATGCGTAGAGATCCGGAAGAACACCGGTGGCGAAGGCGGCCTGCTGGGCAGTTTGGCTGACACTGAGGCGCGACAGCGTGGGGAGCAAACAGGATTAGATACCCCAGTA
+
GGGGGGGGGGGGGGGGGGGGGGGGGGGGGGGGGGGGGGGGGGGGGGGGGGGGGGGGGGGGGGGGGGGGGGGGGGGGGGGGGGGGGGGGGGGGGGGGGGGGGGGGGGGGGGGGGGGGGGGGGGGGGGGGGGGGGFGGGGGEGGGGGFGFGGGGGGGGGFGGGGGGFGGEDGGEGGGGGGGGGGGGGEFGGGGGGGGGGCGFGGGGGGGDGGFGCGFGFEGGFGGG?GG??4<GC,<C)).:>?6
@M00200:205:000000000-AKKM3:1:1101:23638:5195 1:N:0:1
ATTGGGTTTAAAGGGTGCGTAGGCGGCTTTGCAAGTGGCGGGTGAAATCCCTCGGCTTAACCGAGGAACTGCCTGCCAGACTGTGAGGCTTGAGACCGGGAGAGGTGAGTGGAATTCCCAGTGTAGCGGTGAAATGCGTAGATATTGGGAGGAACACCAGTGGCGAAGGCGGCTCACTGGACCGGAACTGACGCTGAGGCGCGAAAGCGTGGGGAGCAAACAGGATTAGATACCCTAGTAAGA
+
GGGGGGGGGGGGGGGGGGGGGGGGGGGGGGGGGGGGGGGGGGFFGGGFGGGGGGGGGGGGFGGGGGGGEFGGGGGGGGGGGGGGGGGGGGGGGGGFGGGGGGGGGGGGGGGGGGFGFGGFGFGGGGFGGGDGFGGGFCFE@EGGGGGGGGGGGGGGGGGGF9FCCEGFGFDGGGGGGGGGGGGGGGG:669+/:9CEEG5://:CED487EGGGEG:*;@4<:D(6:8FF27@:?6?>8?F>>
@M00200:205:000000000-AKKM3:1:1101:17591:5251 1:N:0:1
ATTGGGTTTAAAGAGCGCGCAGGCGGCTGGTCAAGTCCGATGTGAAATCTCCCGGCTTAACTGGGAAACTGCATCGGAAACTGATCGGCTTGAAGGTGGGAGAGGGTAGTGGAATTCCCGGTGTAGTGGTGAAATGCGTAGATATCGGGAGGAACACCAGTGGCGAAGGCGACTACCTGGCCCATTCTTGACGCTGAGGCGCGAAAGCTAGGGGAGCGAACGGGATTAGATACCCTAGTA
+
GGGGGGGGGGGGGGGGGGGGGGGGGGGGGGGGGGGGGGGGGGGGGGGGGGGGGGGGGGGGGGGGGGGGGGGGGGGGGGGGGGGGGGGGGGGGGGGGGGGGGGGGGGGGGGGGGGGGGGGGGGGGGGGGGGGFGGGGGGGGGGGGFGGGGFGGGGGGGGGGGGGGGGGGGGGGGGGGGGGGGGGGGGGGGFGGGGGGGGGGGGGGGGGGEFGGGGFGEGEEGGGGFGGFFFFFGGGGFFFG
@M00200:205:000000000-AKKM3:1:1101:13523:5251 1:N:0:1
ATTGGGTTTAAAGGGTGCGTAGGAGGGTAGGTAAGTCAGTGGTGAAATCTCCGGGCTCAACTCGGAAACTGCCGTTGATACTATCTATCTTGAATACCGTGGAGGTGAGCGGAATATGTCATGTAGCGGTGAAATGCTTAGATATGACATAGAACACCGATTGCGAAGGCAGCTCACTACACGAATATTGACTCTGAGGCACGAAAGCGTGGGGATCAAACAGGATTAGATACCCTGGTA
+
GGGGGGGGGGGGGGGGGGGGGGGGGGGGGGGGGGGGGGGGGGGGGGGGGGGGGGGGGGGGGGGGGGGGGGGGGGGGGGGGGGGGGGGGGGGGGGGGGGGGGGGGGGGGGGGGGGGGGGGGGGGGGGGGGGGGGGGGGGGGGGGGGGGGGGGGGGGGGGGGGGGCEGGGGFGGGCFFFGFFGGGGGGGGFCGGGGCCE?CDGGGGGGGCEEEGCEBCFGGGGGFDFDG<A@37@FFFFAFC
@M00200:205:000000000-AKKM3:1:1101:20082:5257 1:N:0:1
ACTGGGTATAAAGGGTGCGCAGGCGGCTTCTCAAGCCCGGGGTGAAAGGCCCCGGCCCAACCGGGGACGGTCTTCGGGGACTGAGAGGCTCGGGCGAGCTAGGGGTCCGTGGAACTCCCGGTGGAGCGGTGAAATGTGTTGAGATCGGGAGGAACGCCGGTGGCGAAAGCGACGGACTGGGGCTTTGCCGACGCTCAGGCACGAAAGCCAGGGGAGCGAACGGGATTAGATACCCCAGTAAGA
+
GGGGGGGGGGGGGGGGGGGGGGGGGGGGGGGGGGGGGGGGGGFGGGGGGGEEGGGGGGGGGGGGGGGGGGGGGGGGGGGGGGGGGGGGGGGGGGGGGGGGGGGGGGGGGGGGGGGGGFGGGGGGGGGGGEGGGGFGFGGGGGGGFGGGGGGGGGGGFGEGEGGGGGGGGFGGGGGGGGGGCGGEGCF9FGGGGE<EGGGF5CCEGGGCFGGGGEBDFGGG<DEGFDF>FFBGFFGGEDFFGFB
@M00200:205:000000000-AKKM3:1:1101:21140:5265 1:N:0:1
ATTGGGCATAAAGGGCGCGTAGGCGGTGGCTTAAGCGTGTGGTGAAAGCTCGGGGCTCAACCCCGAGTCGGCCGTGCGAACTGGGTCACTCGAGCATGTCAGCGGCAGGTGGAATTCCGGGTGTAGCGGTGGAATGCGTAGAGATCCGGAAGAACACCGGTGGCGAAGGCGGCCTGCTGGGACATGGCTGACGCTGAGGCGCGACAGCGTGGGGAGCAAACAGGATTAGATACCCCAGTA
+
@FCF8CFCCCFGA9@CFFGFGDGGGEF:CFFFGF@ACCFGGGGGFFC@EEE@CEEG@FGFC=FEGEDFEG7+:>@@FEGGGFFGGGFGGGGGGGDGFFGGGG,=@EEEFDGFFEDD9FEEEB@FAFGGDCFG@:FGGEGCGGG;A:FFG*=*@FF<FD7<=FEF7CEGDG*?EGGGGGGFEFGCCAGD69*8;5<C*/;5>CCEEGD*::CEGGFD@GG?CFGC:608?*4C9:FCD>@<
@M00200:205:000000000-AKKM3:1:1101:16742:5270 1:N:0:1
ATTGGGTGTAAAGGGCTCGTAGGCGGTTTGTCGCGTCGGGAGTGAAAACCCAGGGCTTAACTCTGGGCTTGCTTTCGATACGGGCAGACTAGAGGTAGGCAGGGGAGAGCGGAACTCCTGGTGTAGCGGTGGAATGCGCAGATATCAGGAAGAACACCGGTGGCGAAGGCGGCTCTCTGGGCCTTACCTGACGCTGAGGAGCGAAAGCGTGGGTAGCGAACAGGATTAGATACCCCAGTA
+
GGGGGGGGGGGGGGGGGGGGGGGGGGGGGGGFGGGGGGGE@FGGGGGGFCEGGFGGGDGGGDFGGGEGGGGGGGGCFGGGGGGGGGGGGGFFGGFFGGFGGGGEGFGGGGGGGGGGGGGGGGGGGGGGGEGEGGGGGDGGGGGGGGGGGFGGGGGCGGGDGCGGGGCEGGGGGEEGGGCGFFGEFFGGGGGGGGGGGECC:CEGGGGGGGGGGGFGFEEGGGGG66C?FFFGGGGG>@?F
@M00200:205:000000000-AKKM3:1:1101:24039:5303 1:N:0:1
ATTGGGTATAAAGGGTAGGTAGGTGGTCTCATTTGTCTGGGGTGAAAGCCTTGAGCTTAACTCAAGAAGTGCCCCGGAAACGGTGAGACTAGAGTACTGGAGAGGTGAGTGGAATTCCCGGTGTAGCGGTGAAATGCGTAGAGATCGGGAGGAACACCAGAGGCGAAGGCGGCTCACTGGACAGTCACTGACACTCAACTAAGAAAGCGTGGGGAGCAAACAGGATTAGATACCCCAGTA
+
FEGCFGF@FEEFCEEC<FFEDECFFCCEFFAFFGGEGGGGGDFGGGEGGGGGGGGGGFDFFGGGGGFCCEFFGGGGEGEFFD@CEGFFGGGGGGGGGGGG<=FEGFFDFE<@FGCFFGGGD@@B,CFECEGGGGAEGG=BCEGFDFDEEGGDEGGGGDGGGGGGGEGDEEFD>BEGFGEGGGGGG?FGCDFDFGCG6CFF?*=+CF<FGEDFEGFDAFF9DFGGBD>>F=<D<CCFF>6A
@M00200:205:000000000-AKKM3:1:1101:19707:5305 1:N:0:1
ATTGGGTTTAAAGGGCGTGTAGGCGGTTTGCTAAGTCATGTGGTAAAGCCCCCGGCTTAACCGAGGAACGACGCATGAAACTGGCCAGCTCGAGTACCAAAGAGGAGGGTGGAATTCCCGGTGTAGCGGTGAAATGCGTAGATATCGGGAGGAACACCAGTGGCGAAGGCGGCTCCCTGGACCGACACTGACGCTGAGGCGCGAAAGCTAGGGGAGCAAACGGGATTAGATACCCGCGTAAGA
+
GGGGGGGGGGGGGGGGGGGGGGGGGG@+,6,CFFGG9,,6EFC,CFG9FFG,CGGGG+FFGGG7FGGFGE,C7++B,C5FGGGC,,BFGG,BCG5BF,5,E8FGF,C++BFGGGGGGGGGGGGGGGGGGGGGGGGGGGGGGGGGGGGGGGGGGGGGGG*>DFGGGGGGGGG713B*;CFF+93=C*/:CFGGGCDGGGGCEGEGDGGG+<AEGDE:>GGGGGEG63>?FF<CGGF)<B>GCBB
@M00200:205:000000000-AKKM3:1:1101:8281:5340 1:N:0:1
ACTGGGTGTAAAGGGTGCGTAGGCGGCCAGGTAAGTCAGGAGTGAAAGTTTGCGGCTCAACCGTAAAATTGCTTTTGATACTGCCAGGCTAGAATTAGGATGAGGTCAGCGGAATGTGGCATGTAGCGGTGAAATGCATAGATATGCCATAGAACACCAATTGCGAAGGCAGCTGGCTAGACCTGGATTGACGCTGAGGCACGAAAGCGTGGGGAGCGAACAGGATTAGATACCCTAGTA
+
GGGGGGGGGGGGGGGGGGGGGGGGGGGGGGGGGGGGGGGGGGGGGGGGGGGGGGGGGGGGGGGGGGGGGGGGGGGGGGGGGGGGGGGGGGGGGGGGGGGGGGGGGGGGGGGGGGGGGGGGGGGGGGGGEGGGGGGGGFDGFGGGGGGGGFGFGGGGGGGGGGG9EGGGEGGEGFGFC>FDCCCC6FGGFGGGGGC7CCFFGFCGGGGGGECFECBGFGGGDGGG:<7<66>702<FF47<
@M00200:205:000000000-AKKM3:1:1101:23093:5375 1:N:0:1
ATTGGGTTTAAAGAGCGTGTAGGCGGTTCGGTAAGTCTGCCGTGAAAACCTGAGGCTCAACCTCGGGCGTGCGGTGGATACTGCCGGGCTAGAGGACGGTAGAGGCGAGTGGAATTCCCGGTGTAGCGGTGAAATGCGCAGATATCGGGAGGAACACCAGTAGCGAAGGCGGCTCGCTGGGCCGTTCCTGACGCTGAGACGCGAAAGCTAGGGGAGCGAACAGGATTAGATACCCGCGTG
+
GGGGGGGGGGGGGGGGGGGGGGGGGGGGGGGCFGGGGGGGGGGGGGGGGGGGGFGGGGGGGGCGGDGGGGEGGGGGGGGGGGGGGGGGGGGGFGGGGGGGGGGFGGGGGGFGFGGGFGGGGGGGGGGGGGGGGCEGGEGGEGGGGGGGGGGGGGGGGGGFGGGGGGGGGFGGGEGGGGGEDGDGGDC;7:CFGG5>EGGGGGGCE8CGCF68CEDG>ECGGDC71*:)=94:C8CCB:5*
@M00200:205:000000000-AKKM3:1:1101:12496:5376 1:N:0:1
ATTGGGTTTAAAGGGTGCGTAGGAGGGCAGGTAAGTCAGTGGTGAAATCTCCAAGCTTAACTTGGAAACTGCCGTTGATACTATCTGTCTTGAATATTGTGGAGGTGAGCGGAATATGTCATGTAGCGGTGAAATGCTTAGATATGACATAGAACACCAATTGCGAAGGCAGCTCGCTACTCAATTATTGACTCTGAGGCACGAAAGCGTGGGGATCAAACAGGATTAGATACCCCTGTA
+
GGGGGGGGGGGGGGGGGGGGGGGGGGGGGGGGGGGGGGGGGGGGGGGGGGGGGGGGGGGGGGGGGGGGGGGGGGGGGGGGGGGGGGGGGGGGGGGGGGGGGGGGGGGGGGGGGGGGGGGGGGGGGGGGGGGGGGGGGGGGGGGGGGGGGGGGGGGGGGGGGGGGGGGGGGGGGGGGGGGGGGGGGGGGGGGGGGGGGGGFGGGGGGGGGGGGGGBGFGGGGGGGFGGFFFFGGGGGFFFG
@M00200:205:000000000-AKKM3:1:1101:18091:5387 1:N:0:1
ATTGGGTATAAAGAGCTCGTAGGCGGTTTGTTGCGTCGGCTGTGAAATCCCGAGGCTCAACCTCGGGTCTGCAGTCGATACGAGCAAACTAGAGTGTTGCAGGGGAGACTGGAATTCCTGGTGTAGCGGTGAAATGCGCAGATATCAGGAGGAACACCAATTGCGAAGGCAGCTCGCTGGGACGTTACTGACGCTGAGACGCGAAAGCGTGGGGAGCAAACAGGATTAGATACCCGCGTA
+
GGGGGGGGGGGGGGGGGGGGGGGGGGGGGGGGGGGGGGGGGGGGGGGGGGGGGGGGGGGGGGGGGGGGGGGGGGGGGGGGGGGGGGGGGGGGGGGGGGGGGGGGGGGGGGGGGGGGGGGGGGGGGGGGGGGGGGGGGGGGGGGGGGGGGGGGGGGGGGGGGGGFGGGGD8FGGGGGGGGGGFFGGGGGGCFGGGGEGGGGGGEEGC<DEEDDGGFD:5E<DGGF?C7>FF<>CGGCEFEC
@M00200:205:000000000-AKKM3:1:1101:25264:5391 1:N:0:1
ATTGGGTGTAAAGAGTTGCGTAGGTGGCATTGTAAGCAAGTAGTGAAAGCGTTCGGCTCAACCGAATAAACATTACTTGAACTGCAAAGCTAGAGGATAGGAGAGGTTATTGGAATTCCCTGTGTAGGAGTGAAATCCGTAGATATAGGGAGGAACACCGATGGCGTAGGCAGATAACTGGCCTATTCCTGACACTAAGGCACGAAAGCGTGGGTAGCAAACGGGATTAGATACCCTAGTA
+
GGGGGGGGGGGGGGGGGGGGGGGGGGGGGGGGGGGGGGGGGGGGGGGGGGGGGGGGGGGGGGGGGGGGGAFGGGGGGGGGGGGGGGGGGGGGGGGGGGGGGGGGGGGGGGGGGGGGGGFGGGGGFGGGFGGGGGGGGGGGGGGGGFFGFGGDEEGGGGGGGDEDGGGGDGGGGGGG@DEFFGGGGGGGGGGGGGGGGGGGCFGG8EDGFGGEGGEGDFGDFGGDFGGFFFCFGGGGFFFFF
@M00200:205:000000000-AKKM3:1:1101:10069:5394 1:N:0:1
ACTGGGTTTAAAGGGCGCGTAGGCGGCGCGAGGAGTCGGGGGTGAAAGTCCGGGGCTCAACCCCGGATCGGCCTTCGATACTCTCGCGCTCGAGCACAGTAGAGGCGGGTGGAATTCCGGGTGTAGCGGTGGAATGCGTAGAGATCCGGAAGAACACCGGTGGCGAAGGCGGCCCGCTGGGCTGTGGCTGACGCTGAGGCGCGACAGCGTGGGGCGCAAACAGGATTAGATACCCTTGTAAGA
+
GGGGGGGGGGGGGGGGGGGGGGGGGGGGGGGGGGGGGGGGGGGGGGGGGGGGGGGGGGGGGGGGGGGGGGGGGGGGGGGGGGGGGGGGGGGGGGGGGGGGGGGGGGGGGGEF*FCFGGFGGEFCCGGCG?EG5CFFGGEEGG@CF:EGGGGGGGG6EGDGECGGGG*8EFGGGGGGG5>EGF6CFGFFFG5F=ECGCFFCEDE*:ED7E*8EGE)97*:ECDEFB4D2**6CFFC65?6+:>9
@M00200:205:000000000-AKKM3:1:1101:18405:5404 1:N:0:1
ATTGGGTTTAAAGTGTGCGCAGGCGGCGCCGCAAGTCGAGTGTGAAAGCCCCGGGCTTAACTTGGGAATTGCGCTCGAAACTATGGTGCTGGAGTGTGGCAGAGGAAGGTGGAATTCCACGTGTAGCGGTGAAATGCGTAGAGATGTGGAGGAACACCGATGGCGAAGGCAGCCTTCTGGGCCAACACTGACGCTCATGCACGAAAGCGTGGGGAGCAAACAGGATTAGATACCCGTGTA
+
FFGGGGGGGGGGGGGGGGGGGGGGGGGGGGGGGGGGGGGGGGGGGFGGGGGGGGGGGGGGGGGGGGFGGGGGGGGGGGGGGGGGGGGGGGGGFGGGGGGGGGFGGGGGGFGGGGGGGGGGGGGGGGGGGGGCGFGGGGGGE7FGGGCFFGGGGGGGGGGGGGGGGGGGGGDGC>CFFGF9FFCECGFGGGGFEGGGGGGGGFGGGE5<EEGG>GFD>FG+9FF4:DG?64>>@FF35).:
@M00200:205:000000000-AKKM3:1:1101:25318:5409 1:N:0:1
ATTGGGTTTAAAGGGTGCGTAGGCGGTCTGGTAAGTCAGCGGTGAAATTTCCGAGCTCAACTTGGAACGTGCCGTTGATACTGTCGGACTAGAATGCGGATGCCGTGGGAGGAATGTGTGGTGTAGCGGTGAAATGCATAGATATCACACAGAACACCGATTGCGAAGGCATCTCACGAATCCGCAATTGACGCTGAGGCACGAAAGCGTGGGGATCAAACAGGATTAGATACCCCTGTA
+
EE@FGGF@F@C@FE7FC@6C@BGFECF:FEGFCECCFEFF:@@@@FGFFFGFCFDG@CGEGGGFC@FEFF<DCFFGCF<?FCFGFG>CGEFGCEFGGDB@4+A,@FB::F7:+4BEF,CEFBBBF?9+>8F+5CFCCFCFBFA=,C<@9>FFFGDD8+5><<F9>C8@:,2?:CC;?DBFDE8:C::EFFGGCCDCE887C7CCC5>4?E**18>5@GC<0*01(2047@9F:<E/)))+
@M00200:205:000000000-AKKM3:1:1101:15238:5479 1:N:0:1
ACTGGGCTTAAAGAGCTCGTAGGCGGTTTGTCGCGTCGGCTGTGAAAACTGGAGGCTTAACCTTCAGCTTGCAGTCGATACGGGCAGACTTGAGTTCGGTAGGGGAGACTGGAATTCCTGGTGTAGCGGTGAAATGCGCAGATATCAGGAGGAACACCGGTGGCGAAGGCGGGTCTCTGGGCCGATACTGACGCTGAGGAGCGAAAGCGTGGGGAGCGAACAGGATTAGATACCCTCGTA
+
GGGGFGGGGGFAFGFGGGGEGGGGGGFFGGGGGGGGGGGGGGGGFGGGGGGG8EEGGGGDEEEGGGGGGGGGGGGGGGGGGGGGGGGGGFFEFFFGGGGGGGG@CFDGGGFFFGGGGGFGGGGGGGGGGGGC=FGGGGGGGDGGGGGGFFCGGGGGGGGDGGGGGGGGGGG788EGGGGGGGGGGGGGGGGGDEGG5CFFGGGGGGGGGGEGEGF:3*:/>DEG:GFDF?FGGGGG@FFE
@M00200:205:000000000-AKKM3:1:1101:7898:5485 1:N:0:1
ATTGGGCATAAAGTGTGCGCAGGTGGCCGCGCAAGTCGAGTGTGAAATCCCCGAGCTTAACTTGGGAATTGCGCTCGAAACTACGTGGCTCGAGTGTGGCAGAGGAAGGTGGAATTCCACGTGTAGCGGTGAAATGCGTAGAGATGTGGAGGAACACCGATGGCGAAGGCAGCCTTCTGGGCCAACACTGACGCTCATGCACGAAAGCGTGGGGAGCAAACAGGATTAGCTACCCGTGTA
+
GGGGGGGGGGGGGGGGGGGGGGGGGGGGGGGGGGGGGGGGGGGGGGGGGGGGGGGGDGGGGGGGGGGGGGGGEGGGGGGGGGGGGGGGGGGGGGGGGGGGGGGGGGGGGGGGGGGGGGGGGGGGGGGGGGGGGGGFGGGGGGGGGGGGGGGGGG8<FGGGGGGGGGGGGGGGGGGGGFGGGGGGGGG=FFDGCE3=EFG?CFCEEEDFGEGGGGFGBCGGGFGF0CFB?)-*<8C<5BF=
@M00200:205:000000000-AKKM3:1:1101:9101:5496 1:N:0:1
ATTGGGCTTAAAGGGCTCCTAGGCGGTTCAGTAAGTCGACTGTGAAAATCCAAGGCTCAACCTTGGGACGCCAGTCGATACTGCTGTGACTCGAGTTCGGTAGAGGAGTGTGGAATTCCTGGTGTAGCGGTGAAATGCGCAGATATCAGGAGGAACACCAACGGCGAAGGCAGCACTCTGGGCCGATACTGACGCTGAAGAGCGAAAGCGTGGGGAGCAAACAGGATTAGATACCCTAGTA
+
FGGGGGGGGGGGGGGGGGGGGGGGGGGGGGGGGGGGGGEGGGGGGGGGGGGGGGGGGGGGGGFGGGFGGGGGGGGGGGGGGGFGGGGGGGGGGGDGGGGGGGDGGFGGGGGGGGFFGFGGGGGGGGGGGGGFGGGGGGGGGGGGGGGGGGGGGCFGGGGFFG>EGGCCGGGGGGGGGGFFFG>FG>8CEGGGGDGGGGGGGGGG>EGGGGGGGG:5>GGCFGGGFDFDFFAGFFCC?@F<F
@M00200:205:000000000-AKKM3:1:1101:6109:5506 1:N:0:1
ATTGGGTTTAAAGGGTGCGTAGGCGGCCTTATAAGTCAGTGCTGAAATATCCCGGCTTAACCGGGAGGGTGGCATTGATACTGTAGGGCTTGAGTATAGTCGAGGTAGGCGGAATTGACGGTGTAGCGGTGAAATGCTTAGATATCGTCAAGAACACCGATAGTGAAGACAGCTTACTAGGCTAAAACTGACGCTGAGGCACGAAAGTGTGGGGATCAAACAGGATTAGATACCCCAGTA
+
GGGGGGGGGGGGGGGGGGGGGGGGGGGGGG;<CEFFGGGGGGGGGGGGGGGFGGGGGGGGGGGGGGGGGGGGGGGGGGGGGGGGGGGGGGGGGGGGGGGGGGGGGGFGGGGGGGGGGGGGGGGGGGGGGGGGGGGGGGGGFBFGGGGGGGGGGGGGGGGGDGGGG@FGGGGGDGFGGGGGGGGGGGCFGGGGDGGGGFGGDGGGGGDCGCFGGGFGFGGGFGGGFFFBFFFGFFFC;DFG
@M00200:205:000000000-AKKM3:1:1101:21650:5519 1:N:0:1
ATTGGGTTTAAAGGGAGCGTAGGCGGATAGTTTAGTCAGAGGTGAAAGCCCAGGGCTCAACCTTGGAATTGCCTTTGATACTGGCTATCTTGAGTATGGAAGAGGTATGTGGAACTCCGAGTGTAGAGGTGAAATTCGTAGATATTCGGAAGAACACCAGTGGCGAAGGCGACATACTGGTCCACTACTGACGCTGAGGCTCGAAAGCGTGGGGAGCAAACAGGATTAGATACCCCAGTAAGA
+
GFEFGGCFGGGGGGGDEGE@FGEGEGF@,CFFGGEFFCDGGGF<FEFFGFGG6FFFFGGGGGFGGGGCF<AFGGCFFGDFCFGGG,EFEFGEFGGGGGFGCFGGGGGGG9FFFGF,F,4@>BAFFD<FFFF9=?EEFGGFDECAFCCGDE:CGGGGG@FFBFEEGG+FCF:+>EBFGFGFFE?C,73@AFFFG59CCFGG5CCE?:CGGEE@FEDDFGCCFFG<?GGEA+)3;F+9B:AFGF9
@M00200:205:000000000-AKKM3:1:1101:4236:5528 1:N:0:1
ATTGGGTTTAAAGGGCGCGTAGGCGGCGCAACAAGTCACTTGTGAAATCTCCGGGCTTAACCCGGAGCGGCCAAGTGATACTGTCGTGCTAGAGTGCGGAAGGGGCTACTGGAATTCTCGGTGTAGCGGTGAAATGCGTAGATATCGAGAGGAACACCTGCGGCGAAGGCGGGTAGCTGGGCCGACACTGACGCTGAGGCGCGAAAGCCAGGGGAGCGAACGGGATTAGATACCCCCGTA
+
GGGGGGGGGGGGGGGGGGGGGGGGGGGGGGC@FCFGGGGGGGGGGGGGGG<FGGGGGGGGGGGGGEGGGGGGGGGFGGGGGGGGGGGGGGGGGGGGGGGFFDGGGGGGGGGGDCFGGCGEDFGGGGGGGGGGGGGGGGGGGGGGGGGFGCGGGFFCFGGGGGGGEGGGGGGGDG88CFFGGGGCCGEGGGGGGGDGD88CE35>:*9CCFFFGG:CBGG?D3EGB<F2?FFFCFCC)777
@M00200:205:000000000-AKKM3:1:1101:17115:5538 1:N:0:1
ATTGGGTTTAAAGGGCTCGTAGGCGGCCAACTAAGTCAGACGTGAAATCCCCAGGCTCAACCTGGGAACTGCGTCTGATACTGGATGGCTTGAATTCGGGAGAGGGATGCAGAATTCCAGGTGTAGCGGTGAAATGCGTAGATATCTGGAGGAATACCGGTGGCGAAGGCGGCATCCTGGACCGACATTGACGCTGAGGAGCGAAAGCTAGGGGAGCAAACGGGATTAGATACCCCAGTA
+
GGGGGGGGGGGGGGGGGGGGGGGGGGGGGGGGGGGGGGGGGGGGGGGGGGGGGGGGGGGGGGGGGGGGGGGGGGGGGGGGGGGGGGGGGGGGCGGGGGGGGGGGGGGGGGGGGGGGGGGGGGGFGFGGGGGGGGGGGGGDGGGGGGGGGGGGGGGGGGGGGGGGGGGDECGGGGDGGFGGGGFGGGGGFCC?EECEEGGGGGEGGGGGGGGGGG@3@GGGGGD<4398FFADFCE35BFE
@M00200:205:000000000-AKKM3:1:1101:7650:5558 1:N:0:1
ATTGGGTTTAAAGGGCGCGTAGGTGGCCGAGCAAGGTCGCGGTGAAAGCCCGGGGCTCAACCCCGGGTCGGCCGTGGCAACTACTCGGCTCGAGCACTGTAGGGGCGGGTGGAATTCCGGGTGTAGCGGTGGAATGCGTAGAGATCCGGAAGAACACCGGTGGCGAAGGCGGCCCGCTGGGCAGGAAGCCCCCTCACGGGGGCGGCTGACACTGAGGCGCGACAGCGTGGGGAGCAAACAGGAT
+
GGGGGGGGGFGGGGGGGGGGGGGGGGGGGGGGGGGGGGGGGGGGGGGGGGGGGGGGGGGGGGGGGGGGGGGGGGGGGGGGGGGGGGGGGGGGGGGGGGGGGGGGGGGGGGGGGGGGGGGGGGGGGGGGGGGGFGGGGGGGGECEGGGGGGGGGGGGGGGGGGEGGGGGGGDEGEGGDCGGGGG5E>FG5CFGEDGCFGGGGGGGGGGGGGCF:GBGFGGGGCCDBC72>E2C*:85?FFGGF()
@M00200:205:000000000-AKKM3:1:1101:20470:5563 1:N:0:1
ATTGGGTTTAAAGGGCAGGTAGGTGGTCTCATTTGTCAGGGGTGAAAGCCTTGGGCTTAACCCAAGAAGTGCCCCTGAAACGGTGAGACTAGAGTGCTCGAGAGGGTCGTGGAATTCCCGGTGTAGCGGTGAAATGCGTAGAGATCGGGAGGAACACCAGAGGCGAAGGCGGCGACCTGGAGAGTGACTGACACTCAACTGCGAAAGCGTGGGGAGCAAACAGGATTAGATACCCCAGTA
+
GGGGGGGGGGGGGGGGGGGGGGGGGGGGGGGGGGGGGGGGGGGGGGGGGGGGGGGGGGGGGGGGGGGGGGGGGGGGGGGGGGGGGGGGGGGGGGGGGGGGGGGGGGGGGGGGGGGGGGGGGGGGGGGGGGGGGGGGGGGGGGGGGGGGGGGGGGGGGGGGGGGGGGGGGGGGGGGGGEGGGGGGFGGGGGGGGG<FDCGGGGEEGDGGGGGGGGFDDGFGGGGGBGGFFFAGG6FGFFFG
@M00200:205:000000000-AKKM3:1:1101:19168:5570 1:N:0:1
ATTGGGTTTAAAGCGTGTGTAGGCGGACCGTTAAGTGCCCGCGTGAAATCCCCCGGCTCAACCGGGGAACGGCCGGGCATACTGGCGGTCTTGAGCGATCCAGGGGTCATCGGAACAAACGGTGGAGCGGTGAAATGCGTAGATATCGTTTGGAACGCCGACGGTGAAAACAGATGACTGGGGATCCGCTGACGCTGAGACACGAAAGCCAGGGGAGCAAACGGGATTAGATACCCCAGTA
+
GGGGGGGGGGGGGGGGGGGGGGGGGGGGGGGGGGGGGGGGGGGGGGGGGGFGGGGGGGGFGGGGGGGGGGGGGGGGGGGGGGGGGGGGGGGGGGGGGGGGGGGGGGGGGFGGGGGGGFGGGGGGGGGGGGGGGGGGGGGGDFEFGGGGGGGGGGFGGGGGGGGGGGGG7@GGGGFGGGGGGGGGGGGGGDGGGGGCEE8FGGGGGG<DDFCEFGFD>CFFG*;96D3:FFF>EFGG3@>E7
@M00200:205:000000000-AKKM3:1:1101:25353:5585 1:N:0:1
ATTGGGTTTAAAGGGCTCGTAGGCGGCCAACTAAGTCACACGTGAAATCCCTCAGCTTAACTGGGGAACTGCGTGTGATACTGGATGGCTTGGATCCGGGAGAGGGATGCGGAATTCCAGGTGTAGCGGTGAAATGCGTAGATATCTGGAGGAACACCGGTGGCGAAGGCGGCATCCTGGACCGGTATTGACGCTGAGGAGCGAAAGCCAGGGGAGCAAACGGGATTAGATACCCTTGTA
+
GGGGGGGGGGGGGGGGGGGGGGGGGGGGGGGGGGGGGGGGGGGGGGGGGGGGGGGGGGGGGGGGGGGGGGGGGGGGGGGGGGGGGGGGGGGGGFGGFEFGGGGGGGGGDCGGGGGGGGGGGGGFGGGGGGGGFGGGGGGGGGGGGGGGGGGEGGGCGGEDFGGGGGEGEGGGGGGFGGGGGGGGGGGG?>ECEECGGGGGCCEEGGGGGGGGGGFGFGFCGD5DFDG?@FAGFGF6F@=:
@M00200:205:000000000-AKKM3:1:1101:15861:5608 1:N:0:1
ATTGGGTTTAAAGGGCGCGTAGGCGGGCCGCCAAGTCCGGGGTGAAATCCCCCAGCTCAACTGGGGCAGTGCCTCGGATACTGGCGGCCTCGAGGGAGGTAGGGGCGTGCGGAACTTCCGGTGGAGCGGTGAAATGCGTAGAGATCGGAAGGAACGCCGGTGGCGAAAGCGGCACGCTGGACCTCTTCTGACGCTGAGGCGCGAAAGCCAGGGGAGCAAACGGGATTAGATACCCCTGTA
+
GGGGGGGGGGGGGGGGGGGGGGGGGGGGGGGGGGGGGGGGGGGGGGGGGGGGGGGGGGGGGGGGGGGGGGGGGGGGGGGGGGGGGGGGGGGGGGGGGGGGGGGGGGGGGGGGGGGGGGGGGGGGGGGGGCGGGGGGGGGGGGGGGGGGGGGGGGGGGGGGEGGGGGGGGGGGGGGGGGGGGGGGGFGGGFEFGGDGGGGGGGGGGGGFGGGGGGBGFGGGFGEGFGGFFFFGGGGGFF@F
@M00200:205:000000000-AKKM3:1:1101:15897:5614 1:N:0:1
ATTGGGTGTAAAGAGCTCGTAGGCGGTTTGTCGCGTCTGCCGTGAAAGTCCGGGGCTCAACTCCGGATCTGCGGTGGGTACGGGCAGACTAGAGTGATGTAGGGGAGACTGGAATTCCTGGTGTAGCGGTGAAATGCGCAGATATCAGGAGGAACACCGATGGCGAAGGCAGGTCTCTGGGCATTAACTGACGCTGAGGAGCGAAAGCATGGGGAGCGAACAGGATTAGATACCCCAGTA
+
GGGGGGGGGGGGGGGGGGGGGGGGGGGGGGGGGGGGGGGGGGGGGGGGGGGGGGGGGGGGGGGGGGGGGGGGGGGGGGGGGGGGGGGGGGGG<FGGGGGGGGGGGGGGGGGGGGGGGGGGGGGGGGGGGGGGGGGGGGGGGGGGGGGGGGGGGGGGGGGGEFGGGGGGGGGGEFGFGGGGGGGFFFD9@DEGGDGGDFGGGGGGGGGGGGGGGGFGFGGGGGGGFGFFFFFGFGGGFFFG
@M00200:205:000000000-AKKM3:1:1101:10924:5624 1:N:0:1
ATTGGGTTTAAAGGGTGCGTAGGCGGGTCTTTAAGTCAGGGGTGAAATCCTGGAGCTCAACTCCAGAACTGCCTTTGATACTGAAGATCTTGAGTTCGGGAGAGGTGAGTGGAACTGCGAGTGTAGAGGTGAAATTCGTAGATATTCGCAAGAACACCAGTGGCGAAGGCGGCTCACTGGCCCGATACTGACGCTGAGGCACGAAAGCGTGGGGAGCAAACAGGATTAGATCCCCTAGTA
+
GG9EDGGEGGGGGGGGDGGGEGGGGCGFECFEGGGGCECCDEGCCGGGFFGG?E<<@FFEFGGFFGFAEFGGFG<FFFGGGGGAF=<AFCGGGCFCFE::CFGGE?=EC?DGCE<=?FFEGEF?EFA?=FDFDFFGE@DFFGGGDFGGF@+CFFGGG@CFFGGE8<EC:>@EGEG@FCCGFFC5C8CE:C:@*79*3*3AC>EE*;7CG=*CEE<3<FG6>FEGFFC3FF2*<8C5@@=+
@M00200:205:000000000-AKKM3:1:1101:10789:5625 1:N:0:1
ATTGGGTTTAAAGGGCTCGTAGGCGGTCTGTCACGTCGGGAGTGAAAACTCGGGGCTTAACCCCGAGCCTGCTTCCGATACGGGCAGACTAGAGGTATGCAGGGGAGAACGGAATTCCTGGTGTAGCGGTGAAATGCGCAGATATCAGGAGGAACACCGGTGGCGAAGGCGGTTCTCTGGGCATGACCTGACGCTGAGGAGCGAAAGTGTGGGGAGCGAACAGGATTAGATACCCTTGTA
+
GGGGGGGGGGGGGGGGGGGGGGGGGGGGGGGGGGGGGGGGGGGGGGGGGGGGGGGGGGGGGGGGGGGGGGGGGGGGGGGGGGGGGGGGGGGGGGGGGGGGGGGGGGGGGGGGGGGGGGGGGGGGFGGGGGGGGGGGGGGDGGGGGGGGGGGGEGGGGGGGGGGGCFGGGGGGEEGGGFGFGGFGFGGGDGFEGGDCECGGGGGGGGGGGGGGGGEGFGGGGGGG?FFFFFFGGFGG:@FG
@M00200:205:000000000-AKKM3:1:1101:20791:5629 1:N:0:1
ATTGGGTGTAAAGGGCGCGTAGGCGGCTCGATAAGGCTTGCGTGAAAGTCCGGGGCTCAACCCCGGATCGGCGCGGGCGACTGTTGGGCTGGAGCACGGTAGGGGCAGACGGAATTCCGGGTGTAGCGGTGGAATGCGTAGAGATCCGGAAGAACACCGGTGGCGAAGGCGGTCTGCTGGGCCGGAAGGGGGCAGAGCAATCTGTCCCCGTGCTGACGCTGAGGCGCGACAGCGTGGGGAGCA
+
GFFFGGFECEFDGGGGGGGGGGGGEDGGGGGGGGGGGGGGGGCEFFGGGGGGGEEGG@FEGFGGGGGCGEGGGGGGECF@7C>FFFFGGCFEFGGGGGDFFGGGFGGGGGDFCFFGGGGGECCFGGGGGDGGFF:FGGGGGGFGFFGFGFGGCEGGGGEDCEGGGGEGGGGC?*;C9CFCEEGGDECCGGGGGGGGG*8CG*2CC@*98CE;EE9>FGGDG7@C:GD9ED>D@EC73@E5D1:
@M00200:205:000000000-AKKM3:1:1101:10878:5659 1:N:0:1
ACTGGGTTTAAAGGGCTCGTAGGCGGCCAACTAAGTCGGATGTGAAATCCCCAGGCTCAACCTGGGAACTGCATCCGATACTGGATGGCTTGAATTCGGGAGAGGGATGCAGAATTCCAGGTGTAGCGGTGAAATGCGTAGATATCTGGAGGAATACCGGTGGCGAAGGCGGCATCCTGGACCGACATTGACGCTGAGGAGCGAAAGCTAGGGGAGCAAACGGGATTAGATACCCGTGTA
+
GGGGGGGGGGGGGGGGGGGGGGGGGGGGGGGGGGGGGGGGGGGGGGGGGGGGGGGGGGGGGGGGGGGGGGGGGGGGGGGGGGGGGGGGGGGGGGGGGGGGGGGGGGGGGGGFGGGGGGGGGGGGGGGGGGGGGGGGGGGGGGGGGGGGGGGGGFGGGGGGGGGGGGGGGGGGDGGGGGGGGGGDGGGDGGGGGGGGGGGGGGDGGGGGGGGGGGFGFGGGGGGGFGG?FFFGGGGG>BFG
@M00200:205:000000000-AKKM3:1:1101:23659:5660 1:N:0:1
ATTGGGTTTAAAGGGCTCGTAGGCGGTCTGTCACGTCGGGAGTGAAAACTCAGGGCTTAACCCTGAGCCTGCTTCCGATACGGGCAGACTAGAGGTATGCAGGGGAGAACGGAATTCCTGGTGTAGCGGTGAAATGCGCAGATATCAGGAGGAACACCGGTGGCGAAGGCGGTTCTCTGGGCCTTACCTGACGCTGAGGAGCGAAAGCGTGGGTAGCGAACAGGATTAGATACCCCAGTA
+
GGGGGGGGGGGGGGGGGGGGGGGGGGGGGGGGGGGGGGGGGGGGGGGGGGGGGGGGGGGGGGGGGGGGGGGGGGGGGGGGGGGGGGGGGGGGGGGGGGGGCFGGGGGGGFGGGGGGGGGGGGGDCGGGGGGGGGGGGGGGGGGGGFGGGGGCFGGGGGGGGGGGEEEGGBFGGGGGGGFFGGCGGFGFFGGGDGDGGGGGGGGGGGGGDGGGGG=3/>CEGDCFFGG<?=>:E8:7>BFG
@M00200:205:000000000-AKKM3:1:1101:16445:5662 1:N:0:1
ACTGGGTTTAAAGGGCGCGTAGGCGGCTTTTCAAGTGGCGGGTGAAATCCCTCGGCTTAACCGAGGAACTGCCTGCCAGACTGGAAGGCTTGAGACCGGGAGAGGTGAGTGGAATTCCCAGTGTAGCGGTGAAATGCGTAGATATTGGGAGGAACACCAGTGGCGAAGGCGGCTCACTGGACCGGAACTGACGCTGAGGCGCGAAAGCGTGGGGAGCAAACAGGATTAGATACCCGGGTA
+
GGGGGGGGGGGGGGGGGGGGGGGGGGGGGGGGGGGGGGGGGGGGGGGGGGGGGGGGGGGGGGGGGGGGGGGGGGGGGGGGGGGGGGGGGGGGGGGGGGGGGGGGGFGGGGGGGGGGGGGGGFGGGGFGGGGGGGGGGGEGE@CFGGFGGGGGGGGGGGGGGGGGGGGGGGGGGGGGGGGGGGGGGDGCEFFGEGCC?EECEGGGGGGFGEGGGGFGFG?CF<FGBCGDFFAFFGGDFD5E
@M00200:205:000000000-AKKM3:1:1101:4262:5667 1:N:0:1
ATTGGGTGTAAAGCGTGTGTAGGCGGACCGTTAAGTGCCCGCGTGAAATCCCCCGGCTCAACCGGGGAACGGCCGGGCATACTGGCGGTCTTGAGCGATCCAGGGGTCATCGGAACAAACGGTGGAGCGGTGAAATGCGTAGATATCGTTTGGAACGCCGACGGTGAAAACAGATGCCTGGGGATCCGCTGACGCTGAGACACGAAAGCCAGGGGAGCAAACGGGATTGATAACCCCGTAATG
+
FAGGGGGGGGGGGGGGGGGGGGGGGD@GGGC@:@FEGGGGGGGGGGGGGGGGGGGDE:FFEF<@CECG:FEBGE+@@EGG@FGGCECEEGGGGFGFGGGGGFGGG<@@FFGFDGC7<:FFGGGD*<<8B7F1><DF<,=:FGGGGFFGGFFCFGF@<FDE@FB8C>FGFGGG8CGF+A2</AC?;@:@5CE5:=DE58;+<9FEGC35C6CCCEED.:A:<F5<,*9()*)2+3<7>05*9()
@M00200:205:000000000-AKKM3:1:1101:24131:5673 1:N:0:1
ATTGGGTTTAAAGGGCGCGTAGGCGGCTTGGCAAGTGGAAGGTGAAATCCCTCGGCTTAACCGAGGAACTGCCTTCCAGACTGCTTTGCTTGAGGCCGGGAGAGGTGAGTGGAATTCCCAGTGTAGCGGTGAAATGCGTAGATATTGGGAGGAACACCAGTGGCGAAGGCGGCTCACTGGACCGGTTCTGACGCTGAGGCGCGAAAGCGTGGGGAGCAAACGGGATTAGATACCCTAGTA
+
GGGGGGGGGGGGGGGGGGGGGGGGGGGGGGGGGGGGGGGGGGGGGGGGGGGGGGGGGGGGGGGGGGGGGGGGGGGGGGGGGGGGGGGGGGGGGGGGGGGGGGGGGGGGGGGGGGGGGGGGGGGGGGGGGGGGGGGGGGGGGGGGGGGGGGGGGGGGGGGGGGGDGGGGGGGGGGGGGFGGGGGGGGGGGGGGGGGGGGG5CDEGEGGGGDCGGC>GFGGGGGGGFDG??FA>ECCFF@FG
@M00200:205:000000000-AKKM3:1:1101:7316:5686 1:N:0:1
ATTGGGTGTAAAGGGTGCGTAGGCGGCTTATTAAGTCAGGGGTGAAAGACGGTGGCTCAACCATCGCAGTGCCTTTGATACTGATGAGCTTGAATAAACTTGAGGTAGGCGGAATGTGACAAGTAGCGGTGAAATGCATAGATATGTCACAGAACACCAATTGCGAAGGCAGCTGGCTACACAGATATTGACGCTGAGGCACGAAAGCGTGGGGATCAAACAGGATTAGATACCCCTGTA
+
GGGGGGGGGGGGGGGGGGGGGGGGGGGGGGGGGGGGGGGGGGGGDGGGGGGGGGGGGGGGGGGGGGGGGGGGGGGGGGGGGGGGGGGGGGGGGGGGGGGGGGGGFGGGFGGGGGGGGGGGGGGGGGGGGGGGGGGGFGGGGGGGGGGGGGGGGGGGGGGFGGGGGEGDEDGEGFGGGGGGGGGGGGGGGGFCEEGGG>GGGGGGGGG;5ECFFEFGFGG70CGF?GG@F6?FGG6D>F??
@M00200:205:000000000-AKKM3:1:1101:27183:5686 1:N:0:1
ATTGGGTTTAAAGGGCGCGTAGGCGGCCTTCTAAGTCGAACGTGAAATCCCCGGGCTCAACCCGGGAACTGCGTCCGAGACTGGAAGGCTCGAATCCGGGAGAGGGATGTGGAATTCCAGGTGTAGCGGTGAAATGCGCAGATATCAGGAGGAACACCAATTGCGAAGGCAGCTCGCTGGGACGTAACTGACGCTGAGACGCGAAAGCGTGGGGAGCAAACAGGATTAGATACCCCTGTA
+
GGGGGGGDFFFGGGGGGGG@FGGGGGGGGGGGGGGGGG6:C@DDAFGGCGGGGGGGGGGGGGGGGGGGGGGGGGGGGGGFGGGGFGGGGGGGGGGGGGGGCEGGGGGGGGGGG9AFFGCGFEGFGG9FGFGGGGGGGGGEGC<,@FFFF<FGGGGGGGGGGGFFEECEG7:EGFFGGGGGGGGGEFF:CF?C8=DGEDDG5CEGEGGG=5;EEGFGFGF?*/073CF2?6A7@6CDFFFC
@M00200:205:000000000-AKKM3:1:1101:16211:5739 1:N:0:1
ATTGGGCGTAAAGTGTGCGCAGGTGGCTGAGCAAGTCGAGTGTGAAATCCCCGGGCTTAACTTGGGAATTGCGCTCGAAACTACTTGGCTCGAGTGTGGCAGAGGAAGGTGGAATTCCAGGTGTAGCGGTGAAATGCGTAGAGATCTGGAGGAACACCGATGGCGAAGGCAGCCTTCTGGGCCAACACTGACGCTCATGCACGAAAGCGTGGGGAGCAAACAGGATTAGATACCCCAGTAAGA
+
GGGGGGGGGGGGGGGGGGGGGGGGGGGGGGGGGGGGGGGGGGGGGGGGGGGGGGGGGGGGAFGGGGGGGGGGGGEFGGGGGGGGGGGGGFGDGGGGGGGGGGGGGGGGGGGGGGGGGGGGGGGGGGGGGGGGGGGGGGGGGGGGGFFFGGFGGFFFGGGGGGGGDGEEFGGEGGGGGGGGGGGGCFGGGGGGEGGGGGFFFGFGGGGGGEEGFGFGFGCF:FGG:FCB49<GFGDDEE?FFA2
@M00200:205:000000000-AKKM3:1:1101:5991:5741 1:N:0:1
ACTGGGTATAAAGCGCGTGTAGGCGGATGCCTAAGTGCCTTGTGAAATCCCACGGCTTAACCGTGGAACTGCTGGGCATACTGGGTGTCTTGAGGTGTCTAGGGGTCGCTGGAACAAACGGTGGAGCGGTGAAATGCGTAGATATCGTTTGGAACGCCAAAGGTGAAAACAGGCGACTGGAGACAATCTGACGCTGAGACGCGAAAGCCAGGGGAGCAAACGGGATTAGATACCCCTGTA
+
GGEGGGGGGGGGGGGGGGGGGGGGGGGGGGGGGGGGGGGGGGGGGGGGGGGGGGGGGGGGGGGGGGGGGGGGGGGGGGGGGGGGGGGGGGGGGGGGGGGGGGGGGGGGGGGGGGGGFGGGGGGGGGGGGGGGGGGGGGGGGDGGGGGFGGEEGGGGFGGDDGGGGGFGGGGGGGGGDGGDGGFGGB<FGFFFECDEGFC?CDEGGGGGGGGFDD39:=CFGDCD15C<FF>F?CE*5>@G
@M00200:205:000000000-AKKM3:1:1101:4254:5745 1:N:0:1
ATTGGGTATAAAGAGCGTGTAGGCGGTCCGGTAAGTCGGCTGTGAAAGTCCAGGGCTCAACCCTGGGATGCCGGTCGATACTGCCGGACTAGAGTTCGGAAGAGGCGAGTGGAATTCCCGGTGTAGCGGTGAAATGCGCAGATATCGGGAGGAACACCAATGGCGAAGGCAGCTCGCTGGGACGTTACTGACGCTGAGACGCGAAAGCGTGGGGAGCAAACAGGATTAGATACCCTTGTAAGCT
+
FEEFF<FEGEFGGGFGG@E@F@FFEGE@FB7F:FGGGCEEGEGFFFFGFGGGGGDGGGFGGF,CFDC8F,EE=BF=FGGGGFGGF::+CE,BEGGG9FCC?FGGG7CCGGGGGC,BFFACEFFF9F9C>F@F,FA,@F+4<3EFFA<FG*1>*@CFGGG@FECGGGEFGEGCE62;EEG7*=ECEFGGGGGGGGGGGG7FEG*?>*9CEGGDDE35>FCGC5FC:7C2F6<*2<A6F?F9:<))
@M00200:205:000000000-AKKM3:1:1101:12727:5760 1:N:0:1
ATTGGGTTTAAAGGGTGCGTAGGCGGCCTATTAAGTCAGTTCTGAAATATCCCGGCTTAACCGGGAGGGTGGGATTGATACTGATGGGCTTGAGTGGAGTCGAGGTAGGCGGAATTGACGGTGTAGCGGTGAAATGCTTAGATATCGTCAAGAACACCGATAGTGTAGACAGCTTACTAGACTTCAACTGACGCTGAGGCACGAAAGTGTGGGGATCAAACAGGATTAGATACCCCCGTAAGA
+
GGGGGGGGGGGGGGGGGGGGGGGGGGGGGGGGGGGGGGGGGGGGGGGGGGGGGGGGGGGGGGGGGGGGGCGGGGGGGGGGGGGGGGGGGGGGGGGGGGGGGGGGGGGGGGGGGGGGGGGGGGGGGGGGGGGGGGGGGGGGGGGGGGGFFGGGGGGGGGDGGGGGGGGGGGGGGGGGGGGCGGGGGGGGGGGGGGGGGCEDGGEGGGGGGFGCFG>G56CGDGFGFGD7@FBGGF?5@BEDGFF
@M00200:205:000000000-AKKM3:1:1101:8770:5760 1:N:0:1
ATTGGGCATAAAGCGCACGTAGGTGGTCGTGTGCGTCGATGCTGAAAGCGCCGGGCTTAACCCGGCGAGGTGCAGCGATACGACACGACTCGAGGCAGGGAGAGGGTGGCGGAATTCCGGGTGTAGTGGTGAAATGCGTAGAGATCCGGAGGAACGCCAGTGGTGAAGACGGCCACCTGGTCCTGTCCTGACACTGAGGTGCGATAGCGTGGGGAGCGAACCGGATTAGATACCCTTGTA
+
GGGGGGGGGGGGGGGGGGGGGGGGGGGGGGGGGGGGGGGGGGGGGGGGGGGGGGGGGGGGGGGGGGGGGGGGGGGGGGGGGGGGGGGGGGGGGGGGGGGGFGGGGGGGGGGGGEGGGGGGGCGGGGGGGGGGGGGFGEGGGGGCFCGGGGGGGGGGGEGGGGGGGFGFGGGGGGGGGGGGGGGFGGGGGGGGGGGGCFGGGGGGCEDGG5EGGGFGFGGGGDGGFDG?=@AFGFGGFFFF
@M00200:205:000000000-AKKM3:1:1101:5221:5777 1:N:0:1
ATTGGGTTTAAAGGGTGCGCAGGCGGTGGGGTGCGTCGCTGCTGAAAGCGCTCGGCTTAACCGAGCGAGGCGTGGCGATACGACCTCACTAGAGCCTCTGAGAGGGTGGCGGAACTCCTGGTGTAGTGGTGAAATGCGTAGAGATCAGGAAGAACACCCGTGGCGCAAGCGGCCACCTGGCAGAGAGCTGACGCTGAGGCACGAGAGCGTGGGGAGCGAACCGGATTAGATACCCCCGTA
+
GGEGGGFGGG<FFGG@FGGGGGGGGGGGDEEGGEG6CFGEEGFGG<FFGGGCEGGGGEGGGGG:FGGGGGGGGGGDEDDGGGGGEGFDGGEGGGGG=FGGGGCFEGCEDFGGEGGGGFFGFGGGGGFGGGGGGGGGGGCCCGCGBFCFGGGGGGGGGGGGGGEGGDEGGGGGGGGGGGFGD6888EEFDGGFGGGDGGGGEGGCE*9<E=CEGG>DFG5CDGED0>>?F4<CFGG*.<>5
@M00200:205:000000000-AKKM3:1:1101:26298:5788 1:N:0:1
ATTGGGTTTAAAGGGCTCGTAGGCGGCCAACTAAGTCATACGTGAAATCCCTCAGCTTAACTGGGGAACTGCGTGTGATACTGGATGGCTTGGATGTGGGAGAGGGATGCGGAATTCCAGGTGTAGCGGTGAAATGCGTAGATACCGGAAGGAACACCAGTGGCGAAAGCGATCTGCTGGCCCGCCCTTGACGCTCAGGCGCGAAAGCTAGGGGAGCGACCGGGATTAGATACCCCAGTA
+
GGGGGGGGGGGGGGGGGGGGGGGGGGGGGGGGGGGGGGGGFGGGGGGGFGGGGGGGGGFGGGGG8FGEGGGGGG@GGGGGGGGGGGCGGGGGGEFGGEFEGGGGGGEGG?FGGGGGGGGFGGGGFGDGGGGGGFGGGGGGGGGCD@=FGGGDFGGGGGGGCEGGGGD:FGGD4*>9DGFGGG5CDEGDGGGGGGDEECFGGGGCCDGFGFFGGGF)7:CEGGCD9GFBF*-:CC<FDF6F
@M00200:205:000000000-AKKM3:1:1101:25638:5790 1:N:0:1
ATTGGGTATAAAGCGTGTGTAGGCGGACCGTTAAGTGCCCGTGTGAAATCCCCCGGCTCAACCGGGGAACGGCCGGGCATACTGGCGGTCTTGGGCCAGCTAGGGGTCATCGGAACAAACGGTGGAGCGGTGAAATGCGTAGATATCGTTTGGAACGCCGACGGTGAAAACAGATGACTGGGGCTGTGCCGACGCTGAGACACGAAAGCCAGGGGAGCAAACGGGATTAGATACCCCAGTA
+
GGGGGGGGGGGGGGGGGGGGGGGGGGGGGGGGGGGGGGGGGGGGGGGGGGGGGGGGGGGGGGGGGGGGGGGGGGGGGGGGGGGGGGGGGGGGGGGFGGGGGGGGGGGGGGGGGGGGGGGGGGEGGGGGGGGGGGGGFGGGGGDFGGDGACFGGGGGGGGGGGGGGGCFGGGGGGGGGGGGGGGGGGGGGGGEGGGGGGGGGGGGEEDGGFGCFGFGFGGGGGGG?*116F<>F7<*>DFGC
@M00200:205:000000000-AKKM3:1:1101:19541:5818 1:N:0:1
ATTGGGCTTAACCTAGGAAGTGCATCGCAGACTAACGTAATGGAGTAGATGAGAGGGTGGCGGAATTTCCGGTGTAGCGGTGAAATGCGTAGAGATCGGAAGGAACGTCGATGGCGAAGGCAGCCACCTGGCATCATACTGACGCTGAGGCGCGAAAGCGTGGGGATCGAACAGGATTAGATACCCTGGTA
+
GGGGGGGGGGGGGGGFFAFFFGGGGGGGGGECFGGGGGGGGGGDE,EEEEGFGGGGGEEEGGGGEGGGGGGGGGFFGGGEGGGGGGGGDGGGGFGGFGGGGGGFFGGGGGGEFCFDE:BFC87F,3FFFGFGGGGCGGGGDFGGGGGFBFGFGGGC*@FCFGGGGGGFFGGGG6F7F;FFFGGGGFFGFGF
@M00200:205:000000000-AKKM3:1:1101:19038:5823 1:N:0:1
ACTGGGTATAAAGCGCGTGTAGGCGGACTCTTAAGTGTCTTGTGAAATCCCACGGCTCAACCGTGGAACTGCTGGGCATACTGGGAGTCTTGGGCCACTCAGGGGCGACCGGAACAAGCGGTGGAGCGGTGAAATGCGTAGATATCGCTTGGAACGCCAAAGGTGAAGACAGGTCGCTGGGGGTGTGCCGACGCTGAGACGCGAAAGCCAGGGGAGCAAACGGGATTAGATACCCGAGTA
+
GGGGGGGGGGGGGGGGGGGGGGGGGGGGGGGGGGGGGGGGGGGGGGGGGGGGGGGGGGGGGGGGGGGGGGGGGGFGGGGDGFGGGGGGGGGGGFGGGGGGGGFFGGGGGGGGGGGGGGGGGGGGGGGGGGGGCFGGGGGGGGGGGGGGGGGGGGGGGGGGGGGFFGGGGGGGGGGGGGGGGGGEGGGGFCEGGGGGGGGGGGGGGGGGGGG>>EEGFGGFFDEGF)><FFFD:?F<DE@G
@M00200:205:000000000-AKKM3:1:1101:25319:5828 1:N:0:1
ATTGGGTTTAAAGGGCTCGTAGGCGGTTCGTCACGTCGGGAGTGAAAACTCGGAGCTCAACTCCGAGCCTGCTTCCGATACGGGCAGACTAGAGGTAGGCAGGGGAGAGCGGAACTCCTGGTGTAGCGGTGGAATGCGCAGATATCAGGAAGAACACCGGTGGCGAAGGCGGCTCTCTGGGCCTTACCTGACGCTGAGGAGCGAAAGCGTGGGTAGCGAACAGGATTAGATACCCTAGTA
+
GGGGGGGGGGGGGGGGGGGGGGGGGGGGGGGGGGGGGGGGGGGGGGGGGGGGGGGGGGGGGGGGGGGGGGGGGGGGGGGGGGGGGGGGGGGGGGGGGGGGGGGDGGGGGGGGGGGGGGGGGGGGGGGGGGGGGGGGGGGGGGGGGGGGGGGGGGGDG7FGGGGGGGGGGGGGGGGGGGGGGGGGGGGGGGGGGGGGGGGGGGGGGGGGGGDCEE4DFGGG5DGD?CF<FFFFGGGF@FFC
@M00200:205:000000000-AKKM3:1:1101:5724:5833 1:N:0:1
ATTGGGCGTAAAGGGCGCGTAGGCGGCCGACTAAGTCAGACGTGAAATCCCCAGGCTCAACCTGGGAACTGCGTCTGATACTGGATGGCTCGAATCCGGGAGAGGGATGTGGAATTCCAGGTGTAGCGGTGAAATGCGTAGATATCTGGAGGAATACCGGTGGCGAAGGCGGCATCCTGGACCGGCATTGACGCTGAGGAGCGAAAGCCAGGGGAGCAAACGGGATTAGATACCCCAGTA
+
GGGGGGGGGGGGGGGGGGGGGGGGGGGGGGGGGGGGGGGGGGGGGGGGGGGGGGGGGGGGGGGGGGGGGGGGGGGGGGGGGGGGGGGGGGGGGGGGGGGGGGEGGGGGGGGGGGGGGGGGGGGGGGGGGGGGGGGGGGGGGGFGGGGGGGGGGGGGGGGGGGGGGGGGGGGGGGGGGGGGGGGGGGGGGGGGGGGGGGGGGGGGGDDFGGGGGGFGFGGGGGGGFGDFFFAGGFFGEFFF
@M00200:205:000000000-AKKM3:1:1101:5845:5837 1:N:0:1
ACTGGGTGTAAAGGGCGCGTAGGCGGCGCGACAAGGCGGCGGTGAAAGTCCGGGGCTCAACCCCGGATCGGCCGTGGCGACTGTCGTGCTTGAGCACAGTAGAGGCGGGTGGAATTCCGGGTGTAGCGGTGGAATGCGTAGATATCGAGAGGAACACCTGCGGCGAAGGCGGGTTGCTGGGCTGACACTGACGCTGAGGCGCGAAAGCTAGGGGAGCGAACGGGATTAGATACCCGGGTAAGA
+
GGGGGGGGGGGGGGGGGGGGGGGGGGGGGG@@CFGGGGGGGGGGGGGGGGGGGGGGGGGGGGGGGGGGGGGGGGGGGGGGGGGGGGGGGGGGGGGGGGGGGGGGGGGGGEEGFFCFFGFGG8C8@CCGG?EEFGFGFGEC>8CEGGG8EF>E6A,;CGGFGEDCEGECE>EGG8>E8CFFGFECE*A<+9908CDGC;C5=55*:EDC:<9@FGFG@G>CG<ED:9*4=B2*+3<C)75/98<
@M00200:205:000000000-AKKM3:1:1101:14446:5843 1:N:0:1
ATTGGGTTTAAAGGGCGCGTAGGCGGCCACCGCAAGTCGACTGTGAAATCTCCGGGCTTAACTCGGAAAGGTCAGCCGATACTGCGGGGCTAGAGTGCAGAAGGGGCAACTGGAATTCTCGGTGTAGCGGTGAAATGCGTAGATATCGAGAGGAACACCTGCGGCGAAGGCGGGTTGCTGGGCTGACACTGACGCTGAGGCGCGAAAGCTAGGGGAGCGAACGGGATTAGATACCCGAGTA
+
GGGGGGGGGGGGGGGGGGGGGGGGGGGGGGGGGGGGGGGGGGGGGGGGGGGGGGGGGGGGEEFGGGGGCFFGGGGGGGGGGGGGGGGGGEGGGGGGGGGGGGFGGGGGGGGGGGGGGGGGGGGGGGGGGGGGGGGFGGGGFFGFGGGGGGGGGGGGGGGGGGGGGGEGGGGDGGGGGGGGGGGGGGGFEFGGCECCCEFGGGGEGGGGGGGGGGFGFGGGGGEGFC52?@9>EFEGFFFGG
@M00200:205:000000000-AKKM3:1:1101:27542:5850 1:N:0:1
ACTGGGCGTAAAGAGTTCGTAGGCGGCGCGGAAAGTGGGGTGTGAAAGCCCTCGGCTCAACCGAGGAATTGCGCTCCAAACTGCCGTGCTTGAGGAGGCTAGAGGTAAGCAGAACTGATGGTGGAGCGGTGAAATGCGTTGATATCATCAGGAATACCGGAGGCGAAGGCGGCTTACTGGGACCTTTCTGACGCTGAGGAACGAAAGCTAGGGGAGCAAACGGGATTAGATACCCCAGTA
+
GGGGGGGCFGCGGGGGGFG@FFDFGGGEGGGE@FGGGG,@FFEGGGGGGGFGCFGGCGEG,FEGGEGGGGGFGGGGGGGG@FFGGGGEEGGGGGFGGGGGG,CAFGGGGG=8BFFDFGGGGGGGD@F@FEGGC9FGGGGGGGGGFGGGGGGGGGGGGGDG7@EE77B*<7CE5E8:FCCGGGGG6CFG9>9C?EDGECGG=0CG5EGFDGGGG*<CD:@FGD*76DF?FF4>CCCG35F?
@M00200:205:000000000-AKKM3:1:1101:4495:5884 1:N:0:1
ATTGGGTTTAAAGAGCTCGTAGGCGGTTTGTTGCGTCGGCTGTGAAATCCCGAGGCTCAACCTCGGGTCTGCAGTCGATACGAGCAAACTAGAGTGTTGCAGGGGAGACTGGAATTCCTGGTGTAGCGGTGAAATGCGCAGATATCAGGAGGAACACCGGTGGCGAAGGCGGGTCTCTGGGCAACAACTGACGCTGAGGAGCGAAAGCGTGGGGAGCGAACAGGATTAGATACCCCGGTA
+
GGGGGGGGGGGGGGGGGGGGGGGGGGGGGGGGGGGGGGGGGGGGGGGGGGGGGGGGGGGGGGGGGGGGGGGGGGGGGGGGGGGGGGGGGGGGGGGGGGGGGGGGGGGGGGGGGGGGGGGGGGGGGGGGGFGGGGGGGGGGGGFFGGGGGGGGGGGGGGGEGGGGGGGGGGGGGGGGGGGGGGGDGGGGGGGFEGGG5CGGGGGGGEGFGGGGGGFGFGGEGGGGFGGF?FBGGCFF>:>E
@M00200:205:000000000-AKKM3:1:1101:3935:5895 1:N:0:1
ACTGGGTTTAAAGCGTGTGTAGGCGGATGTCTAAGTACCTTGTGAAATCCCACGGCTCAACCGTGGAACTGCTTGGTATACTGGATGTCTTGAGCCAGCTAGGGGCTACCGGAACAAATGGTGGAGCGGTGAAATGCGTAGATATCATTTGGAACGCCAATGGTGAAAACAGGTAGCTGGGGCTGTGCTGACGCTGAGACACGAAAGCCAGGGGAGCGAACGGGATTAGATACCCTCGTAAGA
+
GGGGGGGGGGGGGGGGGGGGGGGGGGGGGGDGGGGGGGGGGGGGGGGFFGGGGGGGGGGGGGGGGGGGGGGGGGGDGGGGGGGGGGGGGGGGGGGGGGGGGGGGGGGGGGGGGGGGGGGGGGGGGGGGGGGFFGFGGGEEEGFGGGGGGGGFGGFGGGCGGGDGFGFGGFGGGGGGGGGCCCGCGGGGGGGGGEGGG,<C?**1C*7CFDCFGE5CEGGEGDE31D*8F=):C:C45:@EG0<
@M00200:205:000000000-AKKM3:1:1101:17280:5898 1:N:0:1
ATTGGGTATAAAGGGTGCGTAGGAGGGCAGGTAAGTCAGTGGTGAAATCTCCGGGCTTAACCCGGAAACTGCCGTTGATACTATTTGTCTTGAATACCGTGGAGGTGAGCGGAATATGTCATGTAGCGGTGAAATGCTTAGATATGACATAGAACACCAATTGCGAAGGCAGCTCACTACACGGTCATTGACTCTGAGGCACGAAAGCGTGGGGATCAAACAGGATTAGATACCCGCGTA
+
GGGGGGGGGGGGGGGGGGGGGGGGGGGGGGGGGGGGGGGGGGGGGGGGGGGGGGGGGGGGGGGGGGGGGGGGGGGGGGGGGGGGGGGGGGGGGGGGGGGGGGGFGGGGGGGGGGGGGGGGGGGGGFGGGGGGGGGGGGGGGGGGGGGGGGGFFGGGGGGGGGGGDCEGGGGGGGGGGGGGGGEEFGGGGGGGGGGGGFFGGGDCEGGGDGE7FE>DFFFGGGGG<GGFFFEFDFGC>>EE
@M00200:205:000000000-AKKM3:1:1101:8309:5903 1:N:0:1
ATTGGGTATAAAGGGCGCGTAGGCGGACTCTTAAGTCGGGGGTGAAAGCCCAGGGCTCAACCCTGGAATTGCCTTCGATACTGAGAGTCTTGAGTTCGGAAGAGGTTGGTGGAACTGCGAGTGTAGAGGTGAAATTCGTAGATATTCGCAAGAACACCAGTGGCGAAGGCGGCCAACTGGTCCGATACTGACGCTGAGGCGCGAAAGCGTGGGGAGCAAACAGGATTAGATACCCGAGTAAGA
+
GGFEGGGGGGGGGGGGGGGGGGGGGGGGGGGGGGGGGGGGGGGGGGGGGGGGGGGGGGGGGGGGGGGGGGGGGGGGGGGGGGGGGGGGGGGGGGGGGGGGGGGGGGGGGGGGGGGGGGGGGGGGFGDGGGGGGGGGGGGFCGGGGGGGGDEGGGGGG@FGFGGGGGGGGFDGGGGGGGGGEGGGEGD=FGGGGC7CGFGGEGGGGGGFGGGGGGFGFGGGGGGG6FGFFFBGGCCD@D@GGAB
[truncated: 44,747,490 more chars]
