# Supplementary material for: Responses of rhizosphere soil bacteria to 2-year tillage rotation treatments during fallow period in semiarid southeastern Loess Plateau
Source: PeerJ. 2020 May 5;8:e8853. doi: 10.7717/peerj.8853 (PMC7207221; doi:10.7717/peerj.8853)
Supplement: Supplemental Information 37 [file peerj-08-8853-s037.gz › G3'L1.R1.fastq]

@M00200:207:000000000-ALC1F:1:1101:16681:6142 1:N:0:5
ATTGGGTGTAAAGGGTGAGTAGGCGGTTTAGTAAGATAGTTGTGAAATTCCCGCGCTTAACGTGGGGACTGCGGCTATGACTGCTAAACTAGAATAGAACAGAGGAAAGTGGAATTCCACGTGTAGCAGTGAAATGCGTAGAGATGTGGAGGAACACCAATGGCGAAGGCAGCTTTCTGGGTTACTATTGACGCTCAGTCACGAAAGCGTGGGGAGCAAACAGGATTAGATACCCGAGTA
+
GGGGGGGGGGGGGGGGGFGGGGGGGGGGGGGGGGGGGGGGGGGGGGGGGGGGGGGGGGGGGGGGGGGGGGGGGGGGGGGGGGGGGGGGGGGGGGGGGGGGGGGGGGGGGGGGGGGGGGGGGGGGGGGGGGGGGGGGGGGGGGGGGGGGGGGGGGGGGGGGGGGGGGGGGGGGGGGGGGGGGGGGGGGGGGGGGGGGGGGGGGGGGDGGGGGGGGDDBGGFGFGFFFFFFFFFGGFFDFFF
@M00200:207:000000000-ALC1F:1:1101:20938:18659 1:N:0:5
ACTGGGCGTAAAGGGCGCGTCGGTGGTCTGATAGGGGTGTGGTGAACGTGCGGGGCTCAACCCCGGATCTGCCGTGCCGACTGTCAAACTCGAGGGCTGTAGAGGCAGGCGGAATTCCGGGTGTAGCGGCGGAATGCGTACAGATCCGGAGGACGACCGGTGGCGAAGGCGGCCTGCTGGGCAGTTTCTGACACTGATGCGCGACAGCGTGGGGAGCAAACAGGCTTCGATACCCAAGTAAGCC
+
F<EG?FAF@F@DFFG>6@:C+@C+,@6,,C,CC,;EE8@F7:,C9:,CC,66@@FGGGGG88B448@BFFA<AF:+FDEEF>7F<9<,,8<C,3F7:<C38@CF8:78>BC::3:@BF3<75><FFG7F*<7**4?F1<1**?FGFFFECD>**28>CEEG5CC>>8**1/CECC@FCG?EC*;8C?9A?:C?6*<EE7ECCC=CC3<E7:*:)9)7>029)083)).)7/.9>)*)0*18*)(
@M00200:207:000000000-ALC1F:1:1101:18951:20008 1:N:0:5
ACTGGGCATAAAGCGTGCGTAGGCGGTTTGCTAAGTCGGTTGTGAAAGCCCTGGGCTTAACCTGGGAATTGCAGTCGATACTGGCAGGCTAGAGAACGGTAGAGGGAGGCGGAACTCCAGGTGTAGCGGTGAAATGCATAGATATCTGGAAGAACACCGATGGCGAAGGCAACCTCCTGGGCCTGTTCTGACGCTGAGGCACGAAAGCGTGGGTAGCAAACAGGATTAGATACCCGAGTA
+
GGGGGGGGGGGGGGGGGGGGGGGGGGGGGGGGGGGGGGGGGGGGGGGGGGGGGGGGGGGGGGGGGGGGGGGGGGGGGGGGGGGGGGGGGGGGGGGGGGGGGGGGGGGGGGGGGGGGGGGGGGGGGGGGGGGGGGGGGGGGGGGGGGGGGGGGGFGGGGGGGDGGGGGGGGGCEGGGGGGGGGGGGGGGGGGGGGGGGGGGGGGGGGGFGGGGGGFDFG7DGFFFFFBFFFFFG7FFFFFF
@M00200:207:000000000-ALC1F:1:1102:13704:2646 1:N:0:5
ATTGGGTATAAAGGGTGCGTAGGCGGTGCGGTAAGTCACCTGTGAAACCTCTGGGCTTAACCCAGAGCCTGCAGGCGAAACTGCCGTGCTTGAGTATGGGAGAGGTGCGTGGAATTCCCGGTGTAGCGGTGAAATGCGTAGATATCGGGAGGAACACCTGTGGCGAAAGCGGCGCACTGGACCATAACTGACGCTGATGCACGAAAGCTAGGGGAGCAAACAGGATTAGATACCCCAGTA
+
GGGGGGGFGGGGGGGEGGGFGGGGGGGGGGGGGGGGGGFFGGGGGGGGGGGFEGGGGFGGGGGGGGGGGGGGGGGGGGGGGGGGGGGGGGGGGGGGGGGGGGGGGFGGGGGGDGGGGGGGGGGGGGGGGGGGGGGGGGGGGGGGGGGGGGGGGGGGFGGGGGGGGDEBFGGGGGGGGGGGGGGEFD?GGGGGGGGE>FGGGGGGGGGGFFFGGGGGGGGGGGGG>CGFGFF>0CFF@GFG
@M00200:207:000000000-ALC1F:1:1102:24858:3821 1:N:0:5
ACTGGGTTTAAAGGGCGTGTAGGCGGTTTGTACAGTTAGATGTGAAATCCCCGGGCTTAACCTGGGAGCTGCATTTAATACGTGCAGACTAGAGTGTGAGAGAGGGTTGTGGAATTCCCAGTGTAGAGGTGAAATTCGTAGATATTGGGAAGAACACCGGTGGCGAAGGCGGCAACCTGGCTCATTACTGACGCTGAGGCGCGAAAGCGTGGGGAGCAAACAGGATTAGATACCCTGGTA
+
GFGGGGFGGFGGGGGGGGGGEGGGGG:FFGFFGGFGGFG@FGGGGGGGGF<FGGGGGGGGGGEFGFFEFGGGDAFGGADFG7FFFCGFGGAFFGGFGGEFGGGGGGGGGGGGGGGGFGG<A?FFGG,FGGGFGDGFGGGGGGGFGGCGG@CCGGGGGGGGGGGGGGGGGGGGGGDFGGFGGDF>CEECF?<EGGCECFGGGGGGGEGGG5*8:EDGDGGEGGGGFGGFGFFGGGGFFGFD
@M00200:207:000000000-ALC1F:1:1103:11423:2912 1:N:0:5
ACTGGGTTTAAAGGGCGTGTAGGCGGTTTGTACAGTTAGATGTGAAATCCCCGGGCTTAACCTGGGAGCTGCATTTAATACGTGCAGACTAGAGTGTGAGAGAGGGTTGTGGAATTCCCAGTGTAGAGGTGAAATTCGTAGATATTGGGAAGAACACCGGTGGCGAAGGCGGCAACCTGGCTCATTACTGACGCTGAGGCGCGAAAGCGTGGGGAGCAAACAGGATTAGATACCCGAGTA
+
GGFGGGGGEG@FGCCGFFGEGGFEGG:FGGGGGGGGFGGGGFGGAFGGGGCFDG7FEGFFFGF,<FGDGGGF,E9FFGG,CDEAF=E?,=FG<C5E9CFF,E<@FDE@:FGGEEFGGGGDDFEFGCFFD=7,,57,B=F8?FAF9FGE?8FF@DGFGGGDCC:FC+>C3,FEGECFFFGCDFGGGCFGFCC8:C*;1CEFEEC5:*:9C=EGG59=CCFCF<F<5D**9@FGGGD7<<79
@M00200:207:000000000-ALC1F:1:1103:2730:10197 1:N:0:5
ACTGGGTGTAAAGGGAGCGTAGGCGGGACTCCAAGTCAGCTGTGAAATGCCATGGCTCAACCATGGAGCTGCAGTTGAAACTGGTGTTCTTGAGTTGTCGCAGGGGCGGTGGAACTCGTGGTGTAGCGGTGAAATGCTTAGATATCACGAAGAACTCCGATCGCGAAGGCAGCCGCCCGGTGGCCGACTGACGCTGAGGCTCGAAGGTGCGGGTATCAAACAGGATTAGATACCCCTGTA
+
GGGGGGGGGGGGGGGDFGGGGGGGEGGGGGGGGGGGFGGGGGGGGGGGGGGFGGGGGFGGGGGGGGGGGCFFEFFGGGGGGGGGGGGGGGGGGGGGGGGGGGGGGGGEGEEGGGGGGGFGGGGGGGGGGGGGGGGGGGGEGGGGGGGGGGGGGGGGGGGGGDGGDGEEGGGGG778CGEGGGGGCEEGGEFFEEEEGFGGDCCEGGGGCGDEGGDEFGGGF5CGGGGFGFGGCGGGGGGG
@M00200:207:000000000-ALC1F:1:1104:8135:5067 1:N:0:5
ATTGGGTGTAAAGGGTGCGTAGGTGGCCCCGTCAGTCAGTGGTGAAAGTCCGTGGCTCAACCATGGAATCGCCATTGAAACCACGGGGCTTGAGTATGATTGAGGTAGGCGGAACGCGTGGTGTAGCGGTGAAATGCATAGATATCACGCAGAACCCCGATTGCGAAGGCAGCTTACCAAGCCATGACTGACACTGAGGCACGAAAGCGTGGGTATCGAACAGGATTAGATACCCCAGTA
+
GGGGGGGGGGGGGGGGGGGGGGGGGGGGGGGGGGGGGGGGGGGGGGGGGGGGGGGGGGGGGGGGGGGGGGGGGDFFGGGGDFGFGGGGGGGGGGFGCGGCGFEGGFFGGGGGDCCFGGEGGGGGGAFGGGGGGGGGGFD@DFFGGGFGGCFGGGGGGGGGGGCEFGGGGFEBCFGG8EEGG>EFFGFCCEGGGGGFFCGFGGGGGGGGGEEEGGG67:EGGGGGGGGFGFGGGGGFDGGG
@M00200:207:000000000-ALC1F:1:1104:26447:6059 1:N:0:5
ATTGGGTGTAAAGGGTGCGTAGGCGGGCAGGTAAGTCCGTGGTGAAATCTCTGAGCTTAACTCAGAAACTGCCATGGATACTATTTGTCTTGAATATTGTGGAGGTAAGCGGAATATGTCATGTAGCGGTGAAATGCTTAGATATGACATAGAACACCAATTGCGAAGGCAGCTTACTACACAGTTATTGACGCTGAGGCACGAAAGCGTGGGGATCAAACAGGATTAGATACCCCAGTA
+
GGAEGGGGG<EFGGGGGGGCFCBFEEEGGGGFGEGGGGGGGGGGGGGFGGGGGGGGGGCGGGGGGGGGGFGGGCGGC<FGGGEGGGGGGGGGGGFGGGGGGG<ECGGGGGGGGGGGGGGGGGGGGGGDCFGFAFGFGGGGGDFFGGGGGGGGDGGFFFGGGGGGEEGGGGG@EGAFFGGGGGGGGFFGGGCAEEEGC8BCGGGC?EGGDCC*=7CCFG7EDD?CCDFFGCGFG6FGGDFG
@M00200:207:000000000-ALC1F:1:1104:13555:18368 1:N:0:5
ATTGGGTGTAAAGGGTTCGTAGGCGGTGTGGCAAGTCGGGAGTGAAATCTCTGGGCTTAACTCAGGGGCTGCTTCCGAAACTGCCGTGCTAGAGTGTGGGAGAGGCGCGTGGAATTGCAGGTGTAGCGGTGAAATGCGTAGATATCTGCAGGAACACCCGTGGCGAAAGCGGCGCGCTGGACCACTACTGACGCTGAGGAACGAAAGCTAGGGGAGCAAACAGGATTAGATACCCTAGTA
+
GGGGGGGGGGGGGGGGGGGGGGGGGGGGGGGGGGGGGGGGGGGGGGGGGGGGGGGGGGGGGGGGGGGGGGGGGGGGGGGGGGGGGGGGGGGGGGGGGGGGGGGGGGGGGGEGDGGGGGGGGGGGGGGGGGGGGGGGGGGGGGGGGGGGGGGGGGGFGGGGGGGGGGGGGGGDGGGGGGGGGGGGFGGGGGGG>EGGGGGGGGGGGGGGGGGGGGGGGGGGGGGGGGGGGGFGEGGGGGGG
@M00200:207:000000000-ALC1F:1:1105:22597:7682 1:N:0:5
ACTGGGCTTAAAGGGCGCGTAGGCGGGATGGCAAGTCGGTCGTGAAATCCCTCGGCTCAACCGAGGAGCGTAGGCCGATACTGCCGTTCTTGAGGGATGCAGAGGAGACTGGAATTCCCGGTGTAGCGGTGAAATGTGTAGAGATCGGGAGGAACACCGGTGGCGAAGGCGGGTCTCTGGGCATCTCCTGACGCTGAGGCGCGAAAGCGTGGGGCGCAAACGGGATTAGATACCCCAGTA
+
GGFG<EFE-ECEFGGGGGGEGEGGGGECFEGGGGGFGCEFGE@FFGGGGGGFGGGGGGFFGAEEFG=FFEGGDGGGGGGGGGFGGGFGGFGGG<FCFGGGGG<FGGGGGGGGGGGDFGGGC@F3FFGGGCFCDFGGCFGC;DCFGG:FFCCFDCFFGFD7FEGGGCEGC:FGGEC>EFGGCCFCFAEDFC+<C=C/588@EGGE?:8FEE>*5C*:5CG**:7537D=9=>F<?CF@<C7
@M00200:207:000000000-ALC1F:1:1106:19548:9473 1:N:0:5
ACTGGGTATAAAGCGAGCGCAGGCGGTTTCTTAAGTCTGATGTGAAAGCCCACGGCTTAACCGTGGAGGGTCATTGGAAACTGGGAAACTTGAGTGCAGAAGAGGAGAGTGGAATTCCATGTGTAGCGGTGAAATGCGTAGATATATGGAGGAACACCAGTGGCGAAGGCGACTCTCTGGTCTGTAACTGACGCTGAGGCTCGAAAGCGTGGGTAGCAAACAGGATTAGATACCCCAGTA
+
GGGGGGGGGGGGGGGGGGGGGGGGGGGGGGGGGGGGGGGGGGGGGGGGGGGGGGGGGGGGGGGGGGGGGGGGGGGGGGGGGGGGGGGGGGGGGGGGGGGGGGGGGGGGGGGGGGGGGGGGGGGGGGGGGGGGGGGGGGGGGGGGGGGGGGGGGGGGGGGGGGGGGGGGGGGGGGGGGGGGGGGGGGGGGGGGGGGGGGGGGGGGGGGGGGGGGGGGGGGGGGGGGGGGGGGGGGGGGGGG
@M00200:207:000000000-ALC1F:1:1106:16240:10659 1:N:0:5
ACTGGGCATAAAGCGCGCGTAGGTGGCTTGATAAGCCGGTTGTGAAAGCCCCGGGCTCAACCTGGGAACGGCATCCGGAACTGTCAAGCTAGAGTGCAGGAGAGGAAGGTAGAATTCCCGGTGTAGCGGTGAAATGCGTAGAGATCGGGAGGAATACCAGTGGCGAAGGCGGCCTTCTGGACTGACACTGACACTGAGGTGCGAAAGCGTGGGTAGCAAACAGGATTAGATACCCGTGTA
+
GGGGGGGGGGGGGGGGGGGGGGGGGGGGGGFGGGGGGGGDGGGGGGGGGGGGGGGGGGGGGGGGGGGGGGGGGGGGGGGGGGGGGGGGGGGGGGGGFGGGGGCFGGGFGGGGGGGGGGGGGGGGGGGGGGGGGGGGGGGGGGGGGGGGGGGDFGGGGGGGGGFGGGGGGGGCEGGGGGGGGGGGGGCFGGGGGGGGGGGGCFE8CCGGGGGGDEGGGGFGGGGGGGGGFGGGCFGG<3CG
@M00200:207:000000000-ALC1F:1:1106:8860:16731 1:N:0:5
ACTGGGTGTAAAGGGCGCGTAGGCGGCCTGATAAGTAGGGGGTGAAATCCTGCGGCTTAACTGCAGGGCTGCCTCCTAGACTGTCGGGCTCGAGCACGGTAGAGGCAGATGGAATTCCCGGTGTAGCGGTGGAATGCGTAGAGATCGGGAAGAACATCGGTGGCGAAGGCGGTCTGCTGGGCCGTTGCTGACGCTGAGGCGCGACAGCGTGGGGAGCAAACAGGATTAGATACCCCAGTA
+
GGGGGGGGGGGGGGGGGGGGGGGGGGGGGGGGGGGGGGGGGGGGGGGGGGGGGGGGGGGGGGGGGGGGGGGGGGGGGGGGGGGGGGGGGGGGGGGGGGGGGGGGGGGGGGGGGGGGGGGGGGGGGGGGGGGGGGGGGGGGGGGGGGGGGEGGGGGGGGGGGGGGGGGGGGGGGGGGGGGGGGGGGGGGGGGGGGGGGGGGGGGGGGGGGGGGGGGGGGGGGGGGGGCGGGGGGGG:DGGG
@M00200:207:000000000-ALC1F:1:1107:5034:15330 1:N:0:5
ATTGGGTGTAAAGCGAGCGCAGGCGGTTTAATAAGTCTGAAGTTAAAGGCAGTGGCTTAACCATTGTTCGCTTTGGAAACTGTTAAACTTGAGTGCGGAAGGGGAGAGTGGAATTCCATGTGTAGCGGTGAAATGCGTAGATATATGGAGGAACACCGGTGGCGAAAGCGGCTCTCTGGTCTGTAACTGACGCTGAGGCTCGAAAGCGTGGGGAGCAAACAGGATTAGATACCCTCGTA
+
GGGGGGGGGGGGGGGGGGGGGGGGGGGGGGGGGGGGGGGGGGGGGGGGGGGGGGGGGGGGGGGGGGGGGGGGGGGGGGGGGGGGGGGGGGGGGGGGGGGGGGGGGGGGGGGGGGGGGGGGGGGGGGGGGGGGGGGGGGGGGGGGGGGGGGGGGGGGGGGGGGGGGGGGGGGGGGGGGGGGGGGGGGGGGGGGGGGGGGGGGGGGGGGGGGGGGGGGGGGGGGGGGGGGGFGGGGGFGFG
@M00200:207:000000000-ALC1F:1:1107:15774:23424 1:N:0:5
ACTGGGTATAAAGGGTGCGTAGGTGGCGTGATTAGTCCTTCTTTAAATCCTCCGAGCTTAACTCGGAGAATCGGAAGGAAACGGTCATGCTCGAGGATGTACGAGGTATGTGGAATTCTAGGTGTAGGGGTGAAATTCGTTGATATCTAGGGGAACACCAAATGCGAAGGCAGCATACTGGGACATTCCTGACACTGAGGCCCGACAGCGTGGGTAGCGAAAAGGATTAGATACCCGAGTA
+
FFC<FE@FDF966@F<;@@@;FE6FGGG@:,;;EF<FFFFFCD,CCEGGGGGGD77++:CFF,CFEGG+:EEE@F7+8,,CFEEFG7FGFFFGC@=+,,FFG7:FCEFF4<BFF,,:EFF?E?FGAFGDCCFFF9<,,:,:A?<,@F<,C>FGGEFFF:@@8F<C:87C+>DCGCDGG9DFFGCDFGGGFGF?,@,,9<1**1=C*:?FCB5C5:+/<:55CC6*221CF++4<DF=:C5@
@M00200:207:000000000-ALC1F:1:1109:13248:18199 1:N:0:5
ATTGGGTTTAAAGAGCGCGTAGGCGGTTCCGTAAGTTGGTTGTGAAAGTTCGAGGCTCAACCTCGAAACTGCGTCCAATACTGCGGGGCTGGAGTGCAAGAGAGGCAAGTGGAATTTGCAGTGTAGTAGTGAAATGCGTAGATATTGCAAGGAACACCAGTGGCGAAGGCGGCTTGCTAGCTTGTAACTGACGCTGAGGCGCGAAAGCTAGGGGAGCGAACGGGATTAGATACCCTCGTA
+
GGGGGGGGGGGGGGGGGGGGGGGGGGGGGGGGGGGGGGGGGGGGGGGGGGGGGGGGGGGGGGGGGGGGGGGGGGGGGGGGGGGGGGGGGGGGGGGGFGGGGGGGGGGGGGGGGGGGGGGGGFGGGGGGGGGGGGGGGGGGGGGGGGGGGGGGGGGGGGGGGGGGGGGGGGGGGGGGGGGGGGGGGGGGGGGGGGGGGGGGGGGGGGGGCFGGGGGGGGGGGGEGGGFC?FGGGGGGGGGD
@M00200:207:000000000-ALC1F:1:1111:9557:9535 1:N:0:5
ACTGGGCTTAAAGCGAGCGCAGGCGGTTTTTTAGGTCTGATGTGAAAGCCTTCGGCTTAACCGGAGAAGTGCATCGGAAACCGGGAGACTTGAGTGCAGAAGAGGACAGTGGAACTCCATGTGTAGCGGTGAAATGCGTAGATATATGGAAGAACACCAGTGGCGAAGGCGGCTGTCTGGTCTGTAACTGACGCTGAGGCTCGAAAGCATGGGTAGCGAACAGGATTAGATACCCTGGTA
+
AFGFFD<FEDFCFACCFGGDFGGGGGGFGGGGFFGFGGGGFCGFFGCGGGGGGGGGGGGFGGED:FFGGFGG<FFGGGEFFFEEGCFGGG9FFFG,FCFECEFGDFGGCEFC@,BBEFFFGGGFGGGGDCGFD<DFGGC:CEFFGGGGG9FFGGGGGGGCFGGG>7C7CFCEGGGFGGG7?EFGFFGGGF+CC8EE78EGEEGCC=5CGG9ED+-CGEEEGDGFGFFFFFFGGFGGFDGG
@M00200:207:000000000-ALC1F:1:1112:26152:5444 1:N:0:5
ATTGGGTATAAAGGGCTCGTAGGCGGCCAACTAAGTCATACGTGAAATCCCTCAGCTTAACTGGGGAACTGCGTGTTATACTGGATGGCTTGGATTTGGGAGAGGGATGCGGAATTCCAGGTGTAGCGGTGAAATGCGTAGATATCTGGAGGAACACCGGTGGCGAAGGCGGCATCCTGGACCAATATTGACGCTGAGGAGCGAAAGCTAGGGGAGCAAACGGGATTAGATACCCCGGTA
+
GGGGFGGGGGGGGGGGGGGGGGGGGGGGCFGGGFGGGGGGGGGGGGGGGGGGGGGGGGGGGGGGGGGGGGGGGFFFEEGGGGGGGGGGGGFGGGGGGGGGGGGGGGGGGGGGGGGGGGFGEFGGGGGGGFGGGGGGGGGGGGGFFFFGFGGGGGGGGFGGGGGGGGGGGGGGGDEFGGCBFGGGGGGGGGGGGGGGGGGGEGGGG=CGGGGGGGG59=CCCDGD<3CCCFGGGFGGBGGG
@M00200:207:000000000-ALC1F:1:1112:12683:9882 1:N:0:5
ATTGGGCTTAAAGTGAGCGTAGGTGGCTTAATAAGTCAGATGTGAAATCCCCGGGCTTAACCTGGGAACTGCATCTGATACTGTTAGGCTAGAGTAGGTGAGAGGGAGGTAGAATTTCAGGTGTAGCGGTGAAATGCGTAGAGATCTGAAGGAATACCGATGGCGAAGGCAGCCTCCTGGCATCATACTGACACTGAGGTTCGAAAGCGTGGGTAGCAAACAGGATTAGATACCCTCGTA
+
G9FGGGGEGGGFGFGAFGGGGGGEGGGGGGGGGGGGGGGFGGGGGGGGGGGGEGGGGEGGGGGDGGGGGGGGGGG<FGGGGGGFFDFGGGFGFGGFGGEFGGFGGGFGGGGGGGGGGGDGGGGGGGGGGGGGGGGGGGGGGGGGGGGGGGGGGGGGGGGGCGGGGGGGGGDEG=DEGEGGFGGGGDFGFGGGFGGGEGGGGGGFGGGGDEGGGGGGGGGGGFGGGGGGGFGGGGGG>DGG
@M00200:207:000000000-ALC1F:1:1112:11620:13917 1:N:0:5
ACTGGGCTTAAAGGGCGCGTAGGTGGCTTGGCAAGCGTGTGGTGAAAGCCCGGGGCTCAACCCCGGGTCTGCCGTGCGAACTGCTATGGCTCGAGCACTGTAGAGGCAGGTAGAATTCCGGGTGTAGCGGTGGAATGCGTAGATATCTGGAGGAACACCGGTGGCGAAGGCGGCATCCTGGACCGGTATTGACGCTGAGGCGCGAAAGCCAGGGGAGCAAACGGGATTAGATACCCCAGTA
+
GGGGGGGGGGGGGGGGGGGGGGGGGGGGGGGGGGGGGGGGGGGGGGGGGGGGGGGGGGGGGGGGGGGGGGGGGGGGGGGGGGGGGGGGGGGGGGGGGGGGGGGGGGGGGGGGGGGGGGGGGGGGGGGGGGGGGGGGGGGGGGGGGGGGGGGGGGGGGGGGGGGGGGGGGGGGGGGGGGGFGGGGGGGGGGGGGGGGGGGGGGGDEGGGFFGFGGGGGGGGGGGGGGGGGFGGGGGGFGGGB
@M00200:207:000000000-ALC1F:1:1112:24128:20033 1:N:0:5
ACTGGGTATAAAGGGCTCGTAGGCGGCCAACTAAGTCAGACGTGAAATCCCTCGGCTTAACCGGGGAACTGCGTCTGATACTGGATGGCTTGAGTGTGGGAGAGGGATGCGGAATTCCAGGTGTAGCGGTGAAATGCGTAGATATCTGGAGGAACACCGGTGGCGAAGGCGGCATCCTGGACCACGACTGACGCTGAGGCGCGAAAGCTAGGGGAGCAAACGGGATTAGATACCCCAGTA
+
GGGGGGGGGGGGGGGGGGGGGGGGGGGGGGGGGGGGGGGGGGGGGGGGGGGGGGGGGGGGGGGGGGGGGGGGGGGGGGGGGFGGGGGGGFGGGGGGFGGGGGGGGGGGGGGGGGGFFGGGGGGFGGGGGGGGGGFGGGGGGGGGDGGGGGGGGGGGGGGGGGGGGGDGGGGGGGGGGGGGDFFCFEGECEGFEG=?CFGGGGEEGCEFGFFFGGGGGGFGGDDGGGDDGFGGFCFC>GCF
@M00200:207:000000000-ALC1F:1:1112:10146:21541 1:N:0:5
ACTGGGTTTAAAGGGTACCTAGACGGTAAATTAAACTCTAAATGAGTACTTTTTTACTAGAGTTTTATGTGAGAAGGAAGAACTTCTGGAGTAGGGATAAAATACGCAAATACCAGAAGGACTGATAACGGCGAAGGCGTCCTTCTATGTAAAAACTGACGTTGAGGGACGAAGGCTCGGGTAGCGATAAGGATGAGATACCCAAGTA
+
GGGFGGFGEFGGGGGGGGGGGGGGGGGGGDGGGGG<EFFEFFFGGGFFEGGGGGGFF<DFFG<@EECEFFFCFGDFGGGGFGECF,CCDEGEFFGED<@EECCFFFCBEECFFBEFEEG<FFEB<,AEECDFFED@C,CF=:FEFAE,@,DDFFG@<7FFCCDCDFG@E=:BCEE,83@CG5:CD@86;CGCC9,4DC;F,5<2/CAE
@M00200:207:000000000-ALC1F:1:1115:5571:11827 1:N:0:5
ACTGGGTTTAAAGGGCGCGTAGGCGGGGGTTCAAGTCGGTGGTGAAATCTTTCGGCCCAACCGGAAAATCGCCTCCGATACTGGATCTCTTGAGGGGGGTAGGGGCATGCGGAACTTCGGGTGGAGCGGTGAAATGCGTAGATATCCGAAGGAACGCCGGTGGCGAAAGCGGCGTGCTGGACCCTTTCTGACGCTGAGGCGCGAAAGCCAGGGGAGCAAACGGGATTAGATACCCGCGTA
+
GGGGGGGGGFGGGGGGGGGGGGGGGGGGGGGGGGGGGGGGGGGGGGGGGGCGGGGGEGGGGGGGGGGGGGGGGGGGGFGGGGGGAFGGGGGGGGGGGGGGGGGGGGGGGGGGGGGGGGEGGGGGGGGGGGGGGGGGGGGGGGGGGGGGEGGGGGGGGGGGGGGGGGGGGGGGDGGGGGGGGGGGGGGFFGGGGGDGGGGGGGGGGGDGGGGFGGDGGGGGGGGDCDGFGBGGGGGDGGFG
@M00200:207:000000000-ALC1F:1:1115:20695:23944 1:N:0:5
ATTGGGTATAAAGGGTGCGTAGGTGGGCAGGTAAGTCAGTGGTGAAATCTCCGGGCTTAACCCGGAAACTGCCATTGATACTATTTGTCTTGAATATCGTGGAGGTGAGCGGAATATGTCATGTAGCGGTGAAATGCTTAGATATGACATAGAACACCCATTGCGAAGGCAGCTCACTACACGATTATTGACGCTGAGGCACGAAAGCGTGGGGAGCAAACAGGATTAGATACCCGAGTA
+
GGGGGGGGGGGGGGGGGGGGGGGGGFGGGGGGGGGGGGGGGGGGGGGGGGGGGGGGGGGGGGGGGGGGGGGGGGGDGGGGGGGGGGGGGGGGGGGGGGGGGGGGGGGGGGGGGEFGGGGGGGGGGGGGGGGGGGGGFFFGGGGGGGFGGGGGGGGGDCFGGGGGGEEGGGGGGGGGGGGGGGGECCGGGGGGG>EGGGGGGGGGGGGGGGGCGE5CC<<FGGFGGF7F?5FCGGCGGDF*
@M00200:207:000000000-ALC1F:1:1116:12781:20967 1:N:0:5
ACTGGGTATAAAGGGCGCGTAGGCGGCTCATGAAGTCAGGCGTGAAAGCCCCGGGCTCAACCTGGGAGGTGCGCTTGATACTCGCGGGCTGGAGTACGGGAGAGGAGAGTGGAATTCCCAGTGTAGAGGTGAAATTCGTAGATATTGGGAAGAACACCGGTGGCGAAGGCGGCTCTCTGGACCGTAACTGACGCTGAGGCGCGAAAGCGTGGGGAGCAAACAGGATTAGATACCCCAGTA
+
FGGGGGGGGGD@EFEGGGEGGEEG@EEEGGGGGGGFCAFFGGGGGGFGG@FGCFGGGGGFGGGGGGFFEGFGGGCGFGGGGGGGGGGGGGGGGGG8FFGG:FGGGCEFGGGGGGECG<F<CFFGGGFGFFFGGFGGGGFFGGGA=FGGGGFE@>FGGGGGC<CFGGGEGFEDC:CBCGFGC8@8EEE:F?EFGGC**@EFEECEGEEGEGGCC**95FG6*75:FGGF6<FGGGG3.>FF
@M00200:207:000000000-ALC1F:1:1117:25845:10451 1:N:0:5
ATTGGGTTTAAAGGGTGCGTAGGTGGCGCCGTAAGTCGGGTGTGAAATTTCGAGGCTTAACCTCGAAACTGCATTCGATACTGCGGTGCTTGAGGACTGGAGAGGAGACTGGAATTCATGGTGTAGCAGTGAAATGCGTAGAGATCATGAGGAAGACCAGTGGCGAAGGCGGGTCTCTGGACAGTTCCTGACACTGATGCACGAAGGCCAGGGGAGCAAACGGGATTAGATACCCGAGTA
+
GGGGGGGGGGGGGGGGGGGGGGGGGGGGGGGGGDGFGGGGGGGGGGGGGGGGGGGGGGGGGGGGGGGGGGGGGGGGGGGGGGGGGGGGGGGGGGGGGGGGGGGGGGGGGGGGGGGGGGGGGGGGGGGGGGGGGGGGGGGGGGGGGGGGGGGGGGGGGGGGGGGGGGGGGGGGGGGGGGGGGGGGGGGGGGGGGGGGGGGGGGCEGFGGGGGGGGGGGGGGGDGGFGGGGFGGGGGDBGFG
@M00200:207:000000000-ALC1F:1:1117:6985:21989 1:N:0:5
ATTGGGTTTAAAGCGCGCGCAGGCGGTTCCGAAAGTCGAATGTGAAAGCTCCCGGCCCAACTGGGAGAGGCCGTTCGAAACTTCGGGACTTGAAGGCGGGAGAGGCAGATGGAATTTCCGGTGTAGCGGTAAAATGCGTAGATACCGGAAGGAACACCAGTGGCGAAAGCGATCTGCTGGCCCGCCCTTGACGCTCAGGCGCGAAAGCTAGGGGAGCGACCGGGATTAGATACCCTTGTA
+
GGGGGGGGGGGGGGGGGGGGGGGGGGGGGGGGGGGGGGGGGGGGGGGGGGGGGGGGGGGGGGGGGGGGGGGGGGGGGGGGGGGGGGGGGGGGGGGFGGGGGGGGGGGGGGGGGGGGGGFGGGGGGGGGGGEFGGGGGGGGEGGGGGGGGGGEFFGGGGGGGFGGGGGGGGGGGGGGGGGGGGGGGGGGGGGGGGGGGGGGGGGGGGDGGGGGGD3C5CEDEDDEFGGGGFGGFFFGFFFF
@M00200:207:000000000-ALC1F:1:1118:15731:4735 1:N:0:5
ACTGGGTTTAAAGCGCGCGTAGGTGGTTTGTTAAGTTGAATGTGAAATCCCCGGGCTCAACCTGGGAACTGCATCCAAAACTGGCAAGCTAGAGTATGGTAGAGGGTGGTGGAATTTCCTGTGTAGCGGTGAAATGCGTAGATATAGGAAGGAACACCAGTGGCGAAGGCGACCACCTGGACTGATACTGACACTGAGGTGCGAAAGCGTGGGGAGCTAACAGGATTAGATACCCTAGTA
+
GGGGGGGGCGF<FFEGGEGGGGGGGGGGGGGGGGGGGGGGGGGGGGGGGGGGGGEGGGGGGGGGGGGGGGGGGGGGGGGGGGGGGGGGGGGGGGGGGGGGGGEGGGGGGGGGGGGGGGGGGGGGCGGGGGGGFGGGGGGGGGGGGGGGGGGGFGGFFGGGGGGDGGGEGGGGGGGCGGGGGGFGGGGGGGGGGGGGGGGGGGGGGGGGGGGGEGGGF(;@9>F?*8FFGFGGGGGGGGFG
@M00200:207:000000000-ALC1F:1:1118:25658:5112 1:N:0:5
ATTGGGTTTAAAGCGTGCGCAGGTGGTTTAATAAGTCTGATGTAAAAGGCAGTGGCTCAACCATTGTGTGCATTGGAAACTGTTAGACTTGAGTGCAGTAGAGGAAAGTGGAACTCCATGTGTAGCGGTGAAATGCGTAGATATATGGAAGAACACCAGTGGCGAAGGCGGCTTTCTGGACTGTAACTGACGTTGAGGCTCGAAAGTGTGGGTAGCACACAGGATTAGATACCCTGGTA
+
GGGGGGFGGGGFGGGGGGGGGGGGGGGGGGGGGGGGGGGGGGGGGGGGGGGGGGGGGGGGGGGGGGGGGGGFGGGGGGGGGGGGGGGGFFGCGGGGGGGGGGGGGGGGGGGGGGGEGGGGGGGGGGGGGGGGGGGGGFGGGFGGGGGGGGGGGGGGGGGGGGGGGGGFDEGGGDGGGGGGGGGGGGGGGGGGEGGFFGGCFGGGEGGGGGGGGFGG?*3?EGF;?3CFFFG;?CDFGGF
@M00200:207:000000000-ALC1F:1:1119:9188:14603 1:N:0:5
ACTGGGTTTAAAGGGAGCGCAGACGGTCCCGTAAGCCGGCCGTGAAATTCCGGGGCCCAACCCCGGCCAGCGGTCGGAACTGCGGGACTTGAGTGCGGCCGAGGCGGGCGGAATTCGTGGTGTAGCGGTGAAATGCGTAGATATGACATGGAACGCCGATCGGGAAGCCGGCCCGCGAGACCTCCGATGACGCTGAGGCACGAAAGCGTGGGGATCAAACAGGATTAGATACCCTTGTA
+
GGGGGGGDGGGGGGGGGGGGGGGGGGGGGGGGGGGGGGGGGGGGGGGGGGGGGGGGGGGGGGGGGGGGGGFGCFFGGGGGGGGGGGGGFGGGGGGGGGGGGGGGGGGGGGGGEGGFF,FFGGFGGGGGGGGGGGGGGGGGGGGGGGGGGGGGGGGGGGGEGEGGGGGGGGGGGGGGGGEGGGGGGGGDGFFGGEGGGGGGG?EGGGGGGGGCECCFGGGGGGGGFGFGFFGGGGGGGGF
@M00200:207:000000000-ALC1F:1:2102:7786:2938 1:N:0:5
ATTGGGCATAAAGCGCACGTAGGCGGCATCGTAAGTGTCCGGTGAAATCCCACGGCTCACCCGTGGAACTGCCAGGCATACTGTGATGCTAGAGTGTGGTAGGGGAGAGCGGAACTCCTGGTGGAGCGGTGAAATGCGTAGATATCAGGAGGAACACCGGTGGCGAAGGCGGCTCTCTGGTCCACAACTGACGCTGAGGTGCGAAAGCTAGGGGAGCAAACGGGATTAGATACCCTCGTA
+
FFCFEFGGG8@CFEEEFCEGCFGFEGGGGGGF<EC<DEEGG>@F@CFEEFEF8FDF:FCFFGEGCDCFCFFFG<=FGFGDFAFGEGGCFFC<F<EFGGGFGGGDEEDCFGG7FCFGGGGGFBD+=BFEGE7DFAF=D@FCGGGG9>FGGC:EE<>F@FGGE**>F**>CFG>EGGGGGFCE9CEF+8EFGC?EG5CGC5CGGCCG*:CFGC=55D5:5?3AD***19=6@FGGGG73777
@M00200:207:000000000-ALC1F:1:2102:3852:13090 1:N:0:5
ACTGGGTATAAAGGGAGCGTAGGCGGGCTATTAAGTCAGCTGTGAAATCCGGCGGCTCAACCGTCGGCCTGCAGTTGATACTGGTGGCCTTGAGTGCGCGCAGGGGTGTTGGAATTCATGGTGTAGCGGTGAAATGCTCAGATATCATGAAGAACTCCGATCGCGAAGGCAGATGCCCGGAGCGCAACTGACGCTGAGGCTCGAAAGTGCGGGTATCAAACAGGATTAGATACCCTAGTA
+
GGGGGGGGGGGGGGGGFGGGGGGGGGGGGGGGGGGGGGGGGGGGGGGGGGGGGGGGGGGGGGGGGGGGGGGGGGGCFGFGGGGGGGGGGGGGGGGGGGGGGGGGGGEGGGFGGGGGGGGGGGGGGGGGGGGGGGGGGGGGGGGGGGGGGGGGGGGGGGGEG:CFGGGGGGGGGGGGCGGGEGGGGGGGFFFGGGGG?EDGGGEEFCGGGGGGGGGGGGFFFCGGGGGGGFFFFGFGGGGG
@M00200:207:000000000-ALC1F:1:2102:15121:13790 1:N:0:5
ATTGGGTGTAAAGGGCGTGTAGGCGGTTGGTCAAGTCGGGTGTGAAAGCCTGAGGCTCAGCCTCAGAAGTGCATCCGAAACTAGCCAGCTAGAGCGCGATAGAGGAGGGTGGAATTCCTGGTGTAGCGGTGAAATGCGTAGATATCAGGAGGAACACCGGCTGCGAAGGCGGCCCTCTGGATCGTTGCTGACGCTGAGACGCGAAAGCGTGGGGAGCAAACAGGATTAGATACCCGCGTA
+
GGGGGGGGGGGGGGGGGGGGGGGGGGGGGGGGGGGGGGGGGGGGGGGGGGGGGGGGGGGGGGGGGGGGGGGGGGGGGGGGGGGGGGGGGGGGGGGGGGGGGGGGGGGGGGGGGGGGGGGGGGGGGGGGGGGGGGGGGGGGGGGGGGGGGGGGGGGGGGGGG5<FGGGGGGGGGGGGGGGGGGGGGGGGGGGGGGGGGGGGGGGGGGGGGEEGGGGGGGGGGGFFGGGGGFGGGGGGGGGG
@M00200:207:000000000-ALC1F:1:2102:9313:18828 1:N:0:5
ACTGGGTATAAAGAGTCCGTAGGCGGCTTGTTAGGTGAGGTGTGAAATCCCACGGCTCAACCGTGGAATTGCGCTTCAAACCGGCAAGCTTGAGGAGGATAGAGGTGGGCGGAACTGATGGTGGAGCGGTGAAATGCGTTGATATCATCAGGAACACCGGAGGCGAAAGCGGTCCACTGGGTCCTTTCTGACGCTGAGGGACGAAAGCTAGGGGAGCGAACGGGATTAGATACCCTGGTA
+
GGGGGGGGGGGGGGGGGGGGGGGGGGGGGGGGFFGFGGGGGGGGGGGGGGGGGGGGGGGGGGGGGGGGGGGGGGGGGGGGGGGGGGGGGGGGGGGFGGGGGGGGGGGGGGGGEGGGGGGGGGGGGGGGGGGGGGGGGGGGGGGGGGGGGGGGGGGGGGGGG*;FGGGGGGGGGGGGGGGGGGGGGGGGGGGGGGGGGGGGGGGGEGGGGGGGGGGGGGGGGGGGGGGGGFGGGGGGGGGG
@M00200:207:000000000-ALC1F:1:2103:15276:3330 1:N:0:5
ACTGGGCTTAAAGCGTGTGTAGGCGGACTTCTAAGTACCTTGTGAAATCCCACGGCTCAACCGTGGAACTGCTCGGTATACTGGTCGTCTTGAGCCACCTAGGGGCGAGCGGAACAAGCGGTGGAGCGGTGAAATGCGTAGATATCGCTTGGAACGCCAACGGTGAAAACAGCTCGCTGGGGGTGTGCTGACGCTGAGACACGAAAGCCAGGGGAGCGAACGGGATTAGATACCCTAGTA
+
GGGGGGGGGGGGGGGGGGGGGGGGGGGGGGGGGGGGGGGGGGGGGGGGGGGGGGGGGGGGGGGGGGGFGGGGGGGGGGGGGGGGGGGGGGGGGGGGGGGGGGGGGGGGGGGGGGGGGGGGGGGGGGGGGGGGGGGGGGGGGGGGGGGGGGGGGGGGGGGGG*:FGGGGGGGGGGGGGGGGGGGGGGGGGGGGGGGGGGGGGGGGGGGGGGGGGGGGGGEGGGGGGGGGGFGGGGGGGGGG
@M00200:207:000000000-ALC1F:1:2104:13432:5169 1:N:0:5
ACTGGGTATAAAGCGCGTGTAGGCGGGGCGGCACGTCGGTCGCTGAAATCCCCCGGCTCAACCGGGGAAGGGGCGCCGATACGACCGCCCTGGAGGGACGTAGGGGGAGCTGGAACTTCCGGTGGAGCGGTGAAATGCGTTGAGATCGGAAGGAACGCCCGTGGCGAAAGCGAGCTCCTGGACGTTCACTGACGCTGAGACGCGAAAGCCAGGGGAGCGAACGGGATTAGATACCCCCGTA
+
GGGGGGGGGGGGGGGGGGGGGGGGGGDGGGGGGGGGGGGGGGGDFGGGGGGGFGGGGG>FFGGGGGGGCEGEFGGGEGGE7FG:FGGGGGGGGGGGGGDEFFGGGGDGGGGGGGGGGFFGGGEGGFGFGGEGGGGGGFGGEEFFG7CFGGGGGGGGGGGDG?EGGGGEEEGG+8EGGGFGGGGGGGGGGGGGGGGGGGGGGGGCGGGGFFFGFGGGGGCE57CEGGGGCFGGGGGFG)7>D
@M00200:207:000000000-ALC1F:1:2104:20034:6504 1:N:0:5
ATTGGGTTTAAAGGGCGCGTAGGCGGCTGGTCAAGTCGGCTGTGAAAGCCCGGGGCTCAACCCCGGAGGTGCAGCCGAGACTGATCGGCTCGAGGCCGGAAGAGGAGGGTGGAATACTCAGTGTAGAGGTGAAATTCGTAGATATCAAGCGGAACACCGGTGGCGAAGGCGGCCTTCTGGACAGTTACTGACGCTGAGACGCGAAAGCGTGGGGAGCAAACAGGATTAGATACCCCAGTA
+
FGGGGGGGGGGGGAFGGEGGGGGGGDGGG7CFGGGGGGGCGGGGGGGEGGGD7FGGGGGGGG:,FFGCFGGGGC,?FCBFGGG<BFFGGG7FGGCEGCGCEGGGGG@GGGGGGGGGG93=CFFFGGGGGGGGGGGGFFGGGGGGGA<@FC<<CGGGGGGGGGGGGGGB@GGGC:88CGGG?F@F++3ACFGGDGGGEG?FGGGGCEEGDEGGGDGEDGFG5CGGGGGGGFFGGG<*7CCC
@M00200:207:000000000-ALC1F:1:2104:26037:8749 1:N:0:5
ACTGGGTATAAAGGGCGCGTAGGCGGCCTTCTAAGTCATGCGTGAAATCCCCGGGCTCAACCCGGGAACTGCGTCTGATACTGGAAGGCTTGAATCCGGGAGAGGGATGTGGAATTCCAGGTGTAGCGGTGAAATGCGTAGATATCTGGAGGAACACCGGTGGCGAAGGCGGCATCCTGGACCGGTATTGACGCTGAGGCGCGAAAGCCAGGGGAGCAAACGGGATTAGATACCCGTGTA
+
GGGGGGGGGGGGGGGGGGGGGGGGGGGGGGGGGGGGGGGGGGGGGGGGGGGGGGGGGGGGGGGGGGGGGGGGGGGGGGGGGGGEFGGEGGGGGGGGFGGGGGGGGGEGGGGGGFGGGGGGGGGGGGGGGGGGGGGGGGGGGGGFGCGGGGGGGGGGGGGGGFGGGGGGGGGGFAGGGGGGFGFG7BEGFFGGGGDGGGGGGDGGDGGGCGGGGGGGGGGGFGG57EGGGGGGGGGGGGGG
@M00200:207:000000000-ALC1F:1:2105:7230:11227 1:N:0:5
ACTGGGTGTAAAGGGCGCGTAGGCGGGCGAGCAAGTCCGGGGTGAAATCTTTCGGCTTAACCGGAAAAGTGCCTTGGATACTGCTTGCCTAGAGGGAGGTAGGGGCAGCGGGAACTTCCAGTGGAGCGGTGAAATGCGTTGATATTGGAAGGAACTCCGGTGGCGAAAGCGCGCTGCTGGATCTCTACTGACGCTGAGGCGCGAAAGCTAGGGGAGCAAACGGGATTAGATACCCCTGTA
+
GGGGGGGGGGGGGGGGGGGGGGGGGGGGGGGGGGGGGGGGGGGGGGGGGGGGGGGGGGGGGGGGGGGGGGGGGGGGGGGFGGGCFGGGGGGGGGGG@FGGGGGGGGGGGGGGGGGGGGGGGGGGGGGGGGGGGGGGGGGFGGCGGGGGGGGGGGGGGGGGGGGGGGGGGGGGGGGGGGGGGGGFGGCFGGGGGGGGGGGGGGGGGGGGGFGG8EGGGGGGGGGGGGGGGGGGGGGFGGGG
@M00200:207:000000000-ALC1F:1:2106:14181:5803 1:N:0:5
ACTGGGTTTAAAGCGCGCGCAGGTGGTTTCTTAAGTCTGATGTGAAAGCCCACGGCTCAACCGTGGAGGGTCATTGGAAACTGGGAGACTTGAGTGCAGAAGAGGAAAGTGGAATTCCATGTGTAGCGGTGAAATGCGTAGAGATATGGAGGAACACCAGTGGCGAAGGCGACTTTCTGGTCTGTAACTGACACTGAGGCGCGAAAGCGTGGGGAGCAAACAGGATTAGATACCCCCGTA
+
GGGGGGGGGGGGGGGGGGGGGGGGGGGGGGGGGGGGGGGGGGGGGGGGGGGGGGGGGGGGGGGGGGGGGGGGGGGGGGDGGGGGGGGGGGGGGGGGGGGGGGGGGGGGGGGGGGGGGGGGGGGGGGGGGGGGGGGGGGGGGGGGGGGGGGGGGGGGGGGGGGGGGGGGGGGGGGGGGGGFGGGGGGGFGGFFGGGGGGGGGGDDGGGGGGDDGGGGGGGGGFGGGGGGGFGGFGGGGDGG
@M00200:207:000000000-ALC1F:1:2107:27291:6817 1:N:0:5
ATTGGGTATAAAGGGTGCGTAGGCGGCGTTATAAGTCAATGGTGAAAGACTTGAGCTTAACTCAGGCGAGCCGTTGATACTGTAGAGCTAGAACATAGATGGAGTAGGCGGAATGAATCATGTAGCGGTGACATGCATAGATATGATTCAGAACACCGATCGCGAAGGCAGCTTACTAAGCTATAGTTGACGCTGAGGCACGAAAGCGTGGGGATCGAACAGTATTAGATACCCTAGTA
+
FGF@FGCEGFFGGGGGGGGGGGEGGGGGGGGGGFGFFGGGFGFGGGGGGGGGDGGGGGGGFGGGG8FDGGGGGGEGGGGGGGGGGGGGGGGGGGGGGGGGGGGGGGGGGGGGGGGGGGGGGCGGGGGGGGGGGGGGGGGGGG9FGGGGGGGGGGGFEEGGGGGGGGGGGGGGGGGGGGGGGGGGGGGGGGGEDGGGFEFGGG8EEGFGGGEGGGGFDGGGG:..:CFFGFGGFGDGGGG
@M00200:207:000000000-ALC1F:1:2108:11938:3606 1:N:0:5
ACTGGGCATAAAGCGAGCGCAGGCGGTCTTTTAAGTCTAATGTGAAAGCCTTCGGCTTAACCGAAGAAGTGCATTGGAAACTGGAAGACTTGAGTGCAGAAGAGGACAGTGGAACTCCATGTGTAGCGGTGAAATGCGTAGATATATGGAAGAACACCAGTGGCGAAGGCGGCTGTCTGGTCTGTAACTGACGCTGAGGCTCGAAAGCATGGGTAGCGAACATGATTAGATACCCTTGTA
+
GGGGGGGGGGGGGGGGGFGEGGGGGGGGGGGGGGGGGGGGGGGGGGGGFGGGGFEGGGGGGGGGGGGGGGGGGGGGGGGGFGGFFGGGGGGGGGGGGGGGGGGGGGGGGFGGGGGGGGGFGGGGGGGGGGGGGGGGGGBFFGFGGGGGGGGGGGGFFGGGGFFFGGGGECFEDGGGGGGFGGGGGGFGGGGGGGGEEGGGGGGGGGGGGGGGGGGGGGGGG2)52<DGFFGGGCFGGGGG
@M00200:207:000000000-ALC1F:1:2108:22520:9687 1:N:0:5
ACTGGGTTTAAAGGGCGCGTAGGCGGGTCAGCAAGTCCGGGGTGAAATCTTTCGGCTCAACCGGAAAAGTGCCTTGGATACTGCTGGTCTCGAGGGAGGTAGGGGTATGTGGAACTTCCGGTGGAGCGGTGAAATGCGTTGATATCGGAAGGAACGCCGGTGGCGAAAGCGACGTACTGGACCTCTTCTGACGCTGAGGCGCGAAAGCTAGGGGAGCAAACGTGATTAGATACCCCTGTA
+
GGGGGGGGGGGGFGGGGGGGGGGGGGGGGGGGGGGGGFGGGGGGGGGGGGGGGGGGGGGGGGGGGGGGGGGGGGGGGGGGGGGGGGGGGGGGGGGGEGGGGGGGEFGGGGGGGGGGGGGGGGGGGGGGGGGGGGGGFFGGGGCCGGGGGGGGGGGGGGGGGFGGGCEGGGGGDEECGFFGGGGFGFGFFGGGGGEGGCGGGGGCEEGGGGGGGDCEGGGGC-(-1:CF?FFGGGGGCFFC
@M00200:207:000000000-ALC1F:1:2108:25100:16759 1:N:0:5
ACTGGGTATAAAGTGTGCGCAGGCGGCCTCGCAAGTCAAGTGTGAAAGCCCCGGGCTCAACCTGGGAACTGCGCTTGAAACTACGGGGCTCGAGTGTGGCAGAGGGAGGTGGAATTCCACGTGTAGCGGTGAAATGCGTAGAGATGTGGAGGAACACCGATGGCGAAGGCAGCCTCCTGGGCCAACACTGACGCTCATGCACGAAAGCGTGGGGAGCAAACATGATTAGATACCCCGGTA
+
GGGGGGGGGGGGGGGGGGGGGGGGGGGGGFGGGGGGGGGGGGGGGGGGGGGGGGGGGGGGGGGGGGGGGGGGGGGGGGGGGGGGGGGGGGGGGGGGGGGGGGGGGGGGGGGGGGGGGGGGGGGGGGGGGGGGGGGGGGGGGGGGGGGGGGGGGGGGGGGGGGGGGGGGGGGGGG:FFGGGGGGGGGGGGGGGGGGGGGGGFFEGGGGFGGGGGGGGGGGGG?)5?CFGFFCFFGCGGDGD
@M00200:207:000000000-ALC1F:1:2109:10813:2927 1:N:0:5
ACTGGGTTTAAAGCGTGCGTAGACGGTTACATAAGTCGGGTGTGAAAGCCCCGGGCTCAACCTGGGAATTGCATTCGAGACTGCGTAGCTAGGGTGCGGAAGAGGGAAGCGGAATTTCCGGTGTAGCGGTGAAATGCGTAGATATCGGAAGGAACACCAGTGGCGAAAGCGGCTTCCTGGTCCAGCACCGACGTTCAGGCACGAAAGCGTGGGGAGCAAACACGATTAGATACCCTCGTA
+
GGGGGGGGGGGGGGGGGGGGGGGGGGGGGGGGGGGGGGGGGGGGGGGGGGGGGGGGGGGGGGGGGGGGGGGGGGGGGEGFGGGGGGGGGGGGGGGGGGGGGGGGGGGGGGGGGGGGGGGGGGGGGGGGGGGGGGGGGGGDGGGGGGGDGGGGGGGGGGGGGGGGGGGGGGGGGGGGFGGGGGGGGGGGGGGGGGGFGGFGGGGGGGGGCGGG5EGGGGGGF4.39AFGGGGGGGGGFDGG
@M00200:207:000000000-ALC1F:1:2109:17769:9867 1:N:0:5
ACTGGGCGTAAAGCGCACGTAGGCTGTCGTGTAAGTCAGGGGTGAAAGCCCACGGCTCAACCGTGGAATTGCCCTTGATACTGCATGACTGGAATCCGGGAGAGGGTGGCGGAATTCCAGGTGTAGGAGTGAAATCCGTAGATATCTGGAGGAACATCAGTGGCGAAGGCGGCCACCTGGACCGGTATTGACGCTGAGGTGCGAAAGCGTGGGGAGCAAACACGATTAGATACCCGTGTA
+
GGGGGGGGGGGGGGGGGGGGGGGGGGGGGGGGGGGGGGGGGGGGGGGGGGGGGGGGGGGGGGGGGGGGGGGGGGGGGGGGGGGGGGGGGGGGGGGGGGGGGGGGGGGGGGGGGGGGGGGGGGGGGGGGGGGGGGGGGGGGGGGGGGGGGGGGGGGGGGGGGGGGGGGGGGGGGGGGGGGGGGGGGGGGGGGGGGGGGGGGGGGGGGGGGGGGGGGGGGGGG8,49AFGGGGGGGGDDGGG
@M00200:207:000000000-ALC1F:1:2109:5151:15163 1:N:0:5
ATTGAGTTTAAAGGGTGTGTAGGCGAACAGGATTAGATACCCGCGTA
+
GGGGGGGGGGGGGGGGGGGGGGGGGGGGGGGGGGGGGGGGGGGGGGG
@M00200:207:000000000-ALC1F:1:2111:7185:18127 1:N:0:5
ACTGGGTATAAAGGGTGCGTAGGCGGCGAGGTAAGTCAGCGGTGAAATTCACGGGCCTAACCCGTGCCGTGCCGTTGATACTGTTTCGCTGGAATACGGTTGCCGTGGGAGGAATGTGTAATGTAGCGGTGAAATGCATAGATATTACAAAGAACACCGATTGCGAAGGCATCTTGCGAAACGACGCTTGACGCTGAGGCACGAAAGTGCGGGGATCAAACAGGATTAGATACCCGTGTA
+
GGGEEGFAEGGAFGGGGGGGGGCFGGGGEGCFGGEGEFFGEGB:@FFGEF,CEEGGEGGGFGGGGGGGGGCGGCFGGGGGGGGGFGFEGGGG<FGCGGGGCEGGGGEEFGG@FCGGEGGGGGGGGGGGGGGGC=<FGGGCCFGGGCFGF,33:>F,4>*>>FFF::C@CF:FA;FGGEECGG8:8C**B;BCCGE8EFGFGG=EGEEECFGCCECAFGFCFFF7F?F=DFGF9FGGGGGG
@M00200:207:000000000-ALC1F:1:2112:19416:4854 1:N:0:5
ACTGGGTATAAAGGGCGCGTAGGCGGGATGGCAAGTCGGTCGTGAAATCCCTCGGCTCAACCGAGGAGCGTCGGCCGATACTGCCGTTCTTGAGGGATGCAGAGGAGACTGGAATTCCCGGTGTAGCGGTGAAATGTGTAGAGATCGGGAGGAACGCCGGTGGCGAAGGCGGGTCTCTGGGCATCTCCTGACGCTGAGGCGCGAAAGCGTGGGGAGCACACGGGCTTAGATCACCGGGTA
+
GGGAGG<<C@CECE@FGFCFGGGGCFGCGGGFGGGGGGG:FGGGGFGGGGGCFC:=FGEDGGG>=7FGFCBFEEGG:FGFGA<9FECCFDDC@DFGGE>FFFC<+BFGG3F@,@3@BFF:CFG@C=@***1*83,8FFF9<,D9<FFG:<BFE:E84=<FF:BFCDEGG>/CEGEG<+<<FGF*0998,)3+2C;E8*ACEGGEEE=CG1;EECCEE=**;D=C)9DFF**+009/7C>)
@M00200:207:000000000-ALC1F:1:2113:8154:4333 1:N:0:5
ATTGGGTGTAAAGGGTGCGTAGGCGGGCATATAAGTCAGTGGTGAAATCCCCGAGCTTAACTTGGGAACTGCCGTTGATACTATGTGTCTTGAATATCGCGGAGGTAAGCGGAATATGTCATGTAGCGGTGAAATGCATAGATATGACATAGAACACCGATTGCGAAGGCAGCTTACTACACGATCATTGACGCTGAGGCACGAAAGCGTGGGGAGCAAACAGGATTAGATACCCCCGTA
+
GGGGGGGGGGGGGGGGGGGGGGGGGGGGGGGGGGGGGGGGGGGGGGGGGGGGGGGGGGGGGGGGGGGGGGGGGGGGGGGGGGGGGGGGGGGGGGGGGGGGGGGGGGGGGGGGGGGGGGGGGGGGGGGGGGGGGGGGGGGGGGGGGGGGGGGGGGG:@FGGGGGGGGGGGGGGGGGGGGGGGGGGGGGGGGGGGGGCGGGGGGGGGGGGGGGGGGGDEGCC5FGCCFGCCFGGFGGGGGDG
@M00200:207:000000000-ALC1F:1:2113:24609:6907 1:N:0:5
ACTGGGTTTAAAGGGTGCGTAGGCGGAACAATAAGTCAGCGGTGAAAGCCTGCAGCTTAACTGTAGAATTGCCGTTGATACTGTTGTTCTTGAGTACGTTTGACGTGGGCGGAATGTGCCGTGTAGCGGTGAAATGCTTAGATATGGCACAGAACCCCGATAGTGAAGACAGCTCACGAAGACGAAACTGACGCTGAGGCACGAAAGCGTGGGGAGCGAACAGGATTAGATACCCTAGTA
+
GGGGGGFGGGGGGGGGGGGGGGGGGGGGGGGGGGGGGGGGGGGGGGGGGGGGGGGGGGGGGGGGGGGGGGGGGGGGGGGGGGGGGGGGGGGGGGGGGGGGGGGGGGGGGGGGGGGGGGGGGEGGGGGGGGGGGGGGGGGGGGGGGGGGGGGGGGG-@FGGGGGGGGGGGGGGGGGGGGGGGGGGGGGGGGGGGGGGGGGGGGGGGGGGGGGGGGGGGGGGGGGGGGGGGFGGGGGGGGGG
@M00200:207:000000000-ALC1F:1:2114:20812:7416 1:N:0:5
ATTGGGTGTAAAGCGCTCGTAGGCGGTTCGGTAAGTCGGGTGTGAAACCCCTGGGCTCAACCCGGGGACGCCACCCGATACTGCTGTGACTCGAGTTCGGTAGGGGAGCGGGGAATTCCTGGTGTAGCGGTGAAATGCGCAGATATCAGGAGGAACACCGGTGGCGAAGGCGCCGCTCTGGGCCGATACTGACGCTGAGGAGCGAAAGCGTGGGGAGCAAACAGGATTAGATACCACTGTA
+
GGGGGGBFGGGGGFGGG;CFGGGGGGGGGGGE,FGGGGGGGGGGGGGGGGGGFGGGGGGGFGGGGGGGGGGGGGGGGGGGGGGFGGGGGGEGGGGGGGGGFGGGGGGGGGGGGGGGGGFFC,@FGGGGGGGGGGGGGFGGGGEGGGFGGGFGGGGFGGGGGGGGGEGGGGGGGGGGGGGGFFFGEGGGGFGGGGGEGGGGGGGEG24CFGEEEGGEGGGGGGG?<AFGGFGFDF?))29CF
@M00200:207:000000000-ALC1F:1:2114:10148:13912 1:N:0:5
GTGCCAGCAGCCGCGGTAATACGGAGGGGGCTAGCGTTGTTCGGAATTACTGGGCGTAAAGCGCACGTAGGCGGACTGGAAAGTTGGGGGTGAAATCCCGGGGCTCAACCCCGGAACTGCCTTCAAAACTGTCAGTCTGGAGTTCGAGAGAGGTGAGTGGAATTCCGAGTGTAGAGGTGAAATTCGTAGATATTCGGAGGAACACCAGTGGCGAAGGCGGCTCACTGGCTCGATACTGACGCTG
+
GGGGGGGGGGGGGGGGGGGGGGGGEGGGGGGGGGGGGGGGGGGGGGGGGGGGGGGGGGGGGGGGGGGGGGGGGGGGGGGGGGGGGGGGGGGGGGGGGGGGGGGGGGGGGGGGGGGGGGGGG?DFGGGGGGGGGGGGGGGGGGGGGGGGGGGGGGGGGGGGGGGGGGGGGGGGGGGGGGGGGGGGGGGGGGGGGGGFGGGGGGGGG>:GGFGGGGGDGGGGGGGGGGGGGGGGGG?(.2:CDGF8
@M00200:207:000000000-ALC1F:1:2115:6765:18975 1:N:0:5
ATTGGGTGTAAAGGGAGCGTAGGCGGAGAGATAAGTCAGCGGTAAAATCGTGCGGCTCAACCGTACCTCGCCGTTGATACTGTTTTTCTTGAGTGCACACAGGGATGCTGGAATTCGTCGTGTAGCGGTGAAATGCTTAGATATGACGAAGAACTCCGATCGCGAAGGCAGGTGTCCGGGGTGCAACTGACGCTGAGGCTCGAAAGTGCGGGTATCAAACAGGATTAGATACCCCGGTA
+
AEFGGGGGCEAFDGGCCEGFGGGGGEFDECFFFEFGGFF86@FEGFEFGGGGGGGEEFGGGGGGFGGGGGGGGGCC@EBFGFAF9FGFDGDFAFGDEFDGEFFCFGDDFFFG8F@F7EFEG+@D?AE7FF7<AFCGGGGGGGGGFGGECGDFGFGFFEGGGDGGDCFDG7C<FCBFGDECGGGGGGFFGGFDEGGGFEFFC8=CD*9<CEE8EEGDGG7FGGGEFFDGGFGF6C4**19
@M00200:207:000000000-ALC1F:1:2115:20021:23380 1:N:0:5
ATTGGGTTTAAAGGGCTCGCAGGCGGTTTCTTAAGTCTGATGTGAAAGCCCCCGGCTCAACCGGGGAGGGTCATTGGAAACTGGGAAACTTGAGTGCAGAAGAGGAGAGTGGAATTCCACGTGTAGCGGTGAAATGCGTAGAGATGTGGAGGAACACCAGTGGCGAAGGCGACTCTCTGGTCTGTAACTGACGCTGAGGAGCGAAAGCGTGGGGAGCGAACAGGATTAGATACCCCGGTA
+
GGGGGGGGGGGGGGGGGGGGGGGGGGGGGGGGGGGGGGGGGFGGGGGGGGGGGGGGGGGGGGGGGGGGGGGGGGGGGGGGGGGGGGGGGGGGGGGGGGGGGGGGGGGGGGGGGGGGGGGGG:=FFGGGGGGGGGGGGGGGGGGGGGGGGGGGGGGGGGGGGFGGGGGGGGGGGGGGGGGGGGGGGGGGGGGGGEGGGFGGGGGGGC>AEGGGGGGGGGGG?EGE5CDFCFGGGG?21>DG
@M00200:207:000000000-ALC1F:1:2116:9276:3968 1:N:0:5
ACTGGGTATAAAGGGCTCGCAGGCGGTTTCTTAAGTCTGACGTGAAAGCCCCCGGCTCAACCGGGGAGGGTCATTGGAAACTGGGAAACTTGAGTGCAGAAGAGGAGAGTGGAATTCCACGTGTAGCGGTGAAATGCGTAGAGATGTGGAGGAACACCAGTGGCGAAGGCGACTCTCTGGTCTGTAACTGACGCTGAGGAGCGAAAGCGTGGGGAGCGAACAGGATTAGATACCCAGGTA
+
CEFGFGCF<DFDEGGGFGGGGGGGEG+CFGGGFEGFGGCA6BCFFCFGDF<FFGDGGGGGGG=CFGGGGDFFFFGGF<AFGGDGGGAFG?<?FFEGGG<E8BCFFDE<FABDFCFGGGGGGFDGFGGFGBFFGFGG9CGCG@FFBE@FFGGGGGGGGGCGGFFGGGGBCGF71:EFGCFG;CGBCCFGGGCFGGGGDFG+CFGD8*:6:EECEGDGGGCE=DGFFCDFG4*:?<5.49CF
@M00200:207:000000000-ALC1F:1:2116:8386:12332 1:N:0:5
ACTGGGTGTAAAGGGTGCGTAGGCTGTTCCGCAAGCGGGCGGTGAAATCCCCGGGCTCAACCCGGTGTTTGCCGTCCGGACTGCGGTTCTGGGATTCGGTGGCCGCGGCGGGAATGCGTGGTGTAGCGGTGAAATGCATAGATATCACGCAGAACGCCGATTGCGGAGGCACGTCGCGACGCCGGTATCGACGCTGATGCACGAAAGCGTGGGGATCGAACAGGATTAGATACCCGAGTA
+
GFGGGGFFGGGGGGGGEGGGGGGGGGGGFGGDGGGGGGGGDGEEGGGGGGGDCGGGGGGGG<BFG:@F:EFGGGGGGGFGGGFGGGEGGGGGGGG?<C8FGGGGGGGGGGGGGGGGGGE:@CGFGGFGGGGFFGGGGGGCGGGGFFGGGGGGGG68EGGGEGGEEGGGGGGFGGCCEGEGGGGGGGGGGGGGGGGEEC7CGFGEEEGCEGEEGGGG5EGGGGGGGGGGC9CFCG7((//>
@M00200:207:000000000-ALC1F:1:2116:19546:16786 1:N:0:5
ACTGGGCTTAAAGGGCGCGTAGGCGGCAGGTCAAGTCCGGGGTGAAATCCTTCAGCTCAACTGGAGAAGTGCCCTGGATACTGGTCTGCTCGAGGGAGGTAGGGGCATGTGGAACTTCCGGTGGAGCGGTGAAATGCGTAGATATCGGAAGGAACGCCGGTGGCGAAAGCGACGTGCTGGACCTCTTCTGACGCTGAGGCGCGAAAGCTAGGGGAGCAAACGGGATTAGATACCCTAGTA
+
GGFDFGGGGGGGGGGGGGGFGGGGGDGGGGEG@FFGGGGGGGGGGGGGGGGGGGFGGGGGFFCFCCGGGGGGGGGGFFFGGGD@FFGGFGEFFFEGGGGGGGGGGGDFFGGGGGGGGGGGCFFGGGGGGGGGGGGGFEFEBGGGGGGGGGGGGGGGEGGGGGD:FCFGGGGGGGGGGGGGGGGGGFFGGFFFE88ACCFGGEECECGDGGEFGGGGGGGGFCEGGGFCGF=FF60).9:>
@M00200:207:000000000-ALC1F:1:2117:15047:3863 1:N:0:5
ATTGGGTTTAAAGGGCGCGTAGGCGGGCTCGCCAGTCAGGGGTGAAATCCTCCGGCTTAACCGGAGAACAGCCTTTGAAACTGCGAGCCTCGAGGAAGGTAGGGGCATGTGGAACTTCCGGTGGAGCGGTGAAATGCGTAGATATCGGAAGGAACGCCGGTGGCGAAAGCGACGTGCTGGACTTTTTCTGACGCTGAGGCGCGAAAGCCAGGGGAGCAAACGGGATTAGATACCCATGTA
+
CEGGGGGGGGGGGGGGGGGGGGGGGGGGCDC:6FFGGGG@@FGGGGGGGG<FFGGGGEGGG,@E7FGGF<FGFGGGGGGGGGGE@:C+FF=FGGCFDGFFGG7FGGDDGGGGGG,F,F,BFGG*FGGGGGGGGGGGGGGGGGGGGG7C*CEEGGG@FGEEGGGGGGG7CGEEGG>*CGGGGG+3:C+<FGGGGGGGGGGGCEGGGGGG**;8EGGGGGGGG*;EGGGGGGGGGC8).CGG
@M00200:207:000000000-ALC1F:1:2117:23875:12807 1:N:0:5
ATTGGGTATAAAGGGCGCGTAGGCGGTTGTTACAGTCAGATGTGAAATCCCCGGGCTTAACGTGGGAACTGCATTTGATACGTGACGACTAGAGTTCGAGAGAGGGTTGTGGAATTCCCAGTGTAGAGGTGAAATTCGTAGATATTGGGAAGAACACCGGTGGCGAAGGCGGCAACCTGGCTCGATACTGACGCTGAGGCGCGAAAGCGTGGGGAGCAAACAGGATTAGATACCCATGTA
+
GGGGGGGGGGGGGGDFGGGGGGGGGGGGGGGGGGGGGGGGGGGGGGGGGGGGGGGGGGGGG,BFEGDFGGGGGGGGGGGGGGGGGGEEFFEG<FFFGGFGGDFGGGGGEFEFGFGGGGGGGGGGGGGGGGFFGGGGGGGGGDG<FGGGGGGGFCFFGDGGGGGGGGGGGGGEGGGGGGGGGGGGEGGGGGGGEDGGGGGGGGGEGE5;EGGGGGGGGGGGGGE=GGGGGGGGGGB)4>DG
@M00200:207:000000000-ALC1F:1:2118:21502:11463 1:N:0:5
ACTGGGCTTAAAGGGTTCGTAGGCGGTGTGGCAAGTTGGGAGTGAAATCTCTGGGCTCAACGCAGAGGCTGCTTCCAAAACTGCTGTGCTTGAGTGTGGGAGAGGCGCGTGGAATTGCAGGTGTAGCGGTGAAATGCGTAGATATCTGCAGGAACACCCGTGGCGAAAGCGGCGCGCTGGACCACTACTGACGCTGAGGAACGAAAGCTAGGCGAGCAAACAGGATCAGATACCCCTGTA
+
GGGGGGGGGGGGGGGGGGGGGGGGGGGGGGGGGGGGGGGGGGGGGGGGGFGGGGGGGGGGG,@CFGGGGGGGGGGGGGGGGGGGFGGGGGGGGGGGGGGGGGGGGGGGGGGGGGGGGGGGGGGGGGGGGGGGFGGGGGGGGGGGGGGGGGGGGGGGGGGGGGDGGGGGGGGGGEGGGGCGGGGFGGGGGFGGDGGGGGGGFGDGGGGGGGGF*-:5CGG?FGGGG?((99FGGGGGG(3:
@M00200:207:000000000-ALC1F:1:2118:12494:12305 1:N:0:5
ATTGGGTTTAAAGGGCGTCTAGGCGGTGCGCTAAGTTGGGCATGAAATCCTCTGGCTTAACTGGAGGGGGCTGTCCAATACTGGGGCACTTGAGGGCAGGAGAGGAAAGCGGAATTCCCGGTGTAGCGGTAATATGCGTAGATATCGGGAGGAACACCAGTGGCGAAGGCGGCTTTCTGGCCTGACCCTGACGCTGAAGCGCGAAAGCGTGGAGAGCGAACGGGATGAGATACCCTCGTA
+
GGGGGGGGGGGGGGGGGGGGGGGGGGGGGGGGGGGGGGGGGGGGGGGGGGGGGGGGGGGGG,CFFGGGGGGGGGGGGGGGGGGGGGGGGGGGGGGGGGGGGGGGGGGGGGGGGGGGGGGGGGGGGGGGGGGGGGGGGGGGGGGGGGGGGGGGGGGGGGGGGGGGGGGGGGGGGGGGGGGGGGGGGGGGGGGGGGGGGGGGDGGGGGGGGGGG*.<:FECGGGGGG9(57CGGGGGGG(;D
@M00200:207:000000000-ALC1F:1:2118:29433:15511 1:N:0:5
ACTGGGTATAAAGGGTGCGTAGGTGGGCAAGTAAGTCAGTGGTGAAATCTCCGGGCTTAACCCGGAAACTGCCATTGATACTATTTGTCTTGAATATCGTGGAGGTGAGCGGAATATGTCATGTAGCGGTGAAATGCTTAGATATGACATAGAACACCCATTGCGAAGGCAGCTCACTACACGATTATTGACGCTGAGGCACGAAAGCGTGGAGAGCAAACAGGATCAGATACTCTACTA
+
GF@<FGFGGDC@FGGGGDG@FCEGGFGGGC<FFFGFFCEFFFFFFGFFGGGGDFGFCFGFF,:FC@@FFGEGGGGAFGFCD<FGFGFFFGGFGDFGFGGFGDGGGGFGE8FEG+BFFAFAFGFGFFF::FCFEGGGGFGGGFGAFAFFCGFGGGGFB@C=DFFG:FGGGGGDC7DFFGGGFGGG@>E,@BDFGG5>:FFGGCG>::CGG=5?*(447E6:CF@;C6(/;9;@@+2A;)5;
@M00200:207:000000000-ALC1F:1:2119:18198:15704 1:N:0:5
ATTGGGTATAAAGGGCGCGTAGGCGGCAGGTCAAGTCCGGGGTGAAAGCCTTCAGCTCAACCGGAGAAGTGCCTTGGATACTGGTCTGCTCGAGGGAGGTAGGGGCATGTGGAACTTCCGGTGGAGCGGTGAAATGCGTAGATATCGGAAGGAACGCCGGTGGCGAAAGCGACGTGCTGGACCTCTTCTGACGCTGAGGCGCGAAAGCTAGGCGAGCAAACGGGATTAGATACCCCAGTA
+
GGGGGGGGGGGGGGGGGGGGGGGGGGGGGGGGGGGGGGGGGGGGGGGGGGGGGGGGGGGGG,@FGGGGGGGGGGGGGGGGGGGGGGGGGGGGGGGGGGGGGGGGGGGGGGGGGGGGGGGGGGGGGGGGGGGGGGGGGGGGGGGGGGGGGGGGGGGGGGGGGGGGGGGGGGGGGGGGGGGGGGGGGGGGGGGGGGGGGGGGGGGGGGGGGGGG*-:EGGGGGGGGGGGGGGGGGFGGGGGG
@M00200:205:000000000-AKKM3:1:1101:10498:1893 1:N:0:1
ATTGGGTTTAAAGGGTGCGTAGGCGGTCGCGCAAGTCGGATGTGAAATCTCATTGCTCAACCCTTCTCCTTCATTCGCTCCTGCGTGGCTATTTTTCTGGAGGTTTTCCTGTTATTTACTTTTTCTCTTTTCTTTTCTTTTATATCTTTTTTATTACCATTTTCTTAGGCGAGTCTCTTTACAGCAACTTACGCTTTTTCTCTTCGGCCTTTTTTGCTAACGTTCTTCTATTCCCTTTTATTTT
+
,CE<89FFG?ACCADF@FDFDDCFCCFE7CCE@77CE77+B+E99,,<:9C,,,,6<C,,:68C,,,,::,:,<CC,,8,4:,:+B,+=9,,,,<,:C,,,,++,,+,5<,,,,<B?,:,,<,B,,5,,:,,,,7,7,9,,,8,97,:,,,+,,,,87,,7,,3,,,,,6+++5,555,,,3,,,,,54+,5*13**,,1,5,,,1*3**,,,,))*,,,0***(11)++1+584+0)1++))/
@M00200:205:000000000-AKKM3:1:1101:15258:1960 1:N:0:1
ACTGGGCATAAAGCGTGTGTAGGCGGATGCCTAAGTACCTTGTGAAATCCCACTGCTCACCCGTGTAACTTCTTTTTATTCTTGGTGTCTTTATCCACTTAGGTTCTCCCGTTACAACTTTTTTCTCTTTTTCTTTCTTATATATCTTTTTTAACGCCATTTTTTTAAACAGGTTTCTTGGAGTGTGCTGACGCTTATTCTCTAAAGCCTTTTTTGCAAACGTTTTTATATACCCTTTTTTTTT
+
DFGEDEGGGCFDFGGGGGGGGGGGGG7CFGGGC@8F9FEGGEFE999<6;;,;,;9CC,C69+8,,,,9<,<CF,,:,<,9<,,,C,EFCC,,,66,:CF,,,,,9:,994,,,8,,,:,,<,+,59,,:,,,,9,5,9,,,9,9,,:A9,+,,5++8++9,,8++8,,8,,>6,,63,,,,3@,@B:C+,3+@3**,,5,5,,,,*5,,,,,,***,,,**0*(22(+41+632?0)4+)((,
@M00200:205:000000000-AKKM3:1:1101:9422:1971 1:N:0:1
ACTGGGCTTAAAGGGCGCGTAGGCGGCCTAGCAAGTGGCGGGTGAAATCCCTCTGCTTAACCGCTTTACTTCCTGCCTTCCTGCCTGGCTCTCTTCCGGGAGATTTTTTTGGATTTCCCCTTTTTTCTTTTTCCTTCTTTGATCTTTTTTTTCACACCATTTTCTTAGGCGGCTCTCTTGACCGGAACTGCCGCTTCTTCTCGTCAGCTTTTTTTGCAAACATTTTTTTATCCCCTTTTTTTTT
+
FGGGGFGGGGGGGGGGGGGGGGEGGGFGGGGG9CFFGFEFDEG7DFDC9:CC=,95CF,::5+++++,:<,5:E,9A,,,9:9?EF97E45,,,,5C=+>7>F,,<,,+86+,,:C=@>,,8,:,+3,,:,,,,7,3,7,,,7,77,,,***,,8,81*,7,,2,,4,,<**B31+53,725<3**::<*+0*:1**++0+2******+0:++*)//+++1*0*)22()06*33/*)/0+)-(,
@M00200:205:000000000-AKKM3:1:1101:21833:1974 1:N:0:1
ATTGGGCTTAAAGAGTCCGTAGGCGGCTTGTTAGGTGAGGTGTGAAATCCCTCTGCTCAACCTTTTTCTTTCTCTTCCCCCCGGCAAGCTTTCTTCGGATAGATTTTTTCGTTCCTTCTTTTTTCTCTTTTCCCTTCTTTGATATCTTCTTTAACCCCGTTTTCTTAAGCGGCTTTCTTGGTCTCTTCTGACTCTTCTTTTCTAAAGCTTTTTTCGCTAACTTTCTTCTATTCCCTCTTCTTCT
+
EFG@D@FGGDFGFGGGGGDGFCEGGDCFGGFGGG?FF9<EFCF@<,@;;;6C@,669C,,69,,,,,,<9,<,C@99,,,+67+>>+,B5,,,,,,:8+B4,,,,<,,+484,,:9,,:,,8,+,58,,:,,,,853,9@,,7,9,,73,,,3,3,:6++3,+3,,33,8++@33,55,3,@=;DFE9=+,2,55,,5,,,2,,,,4:1,,,,4)10****+++)11)++1+48<>))/++))/
@M00200:205:000000000-AKKM3:1:1101:8701:1975 1:N:0:1
ATTGGGTTTAAAGGGTGCGTAGGTGGTCGGGTAAGTCTGATGTGAAATCTCCAAGCTCAACTTCCTAACTTCATCTTTTTCTATTCGGCTTTTGGTTTGGAGGTGGCTCTGGTATTCTTTGTTTTTCCGTGTTTTTCTTAGATTTCTTTCTTAACTCCATTTTCTTAGGCGAGTCCCTTGACAACTCCTGACACTTTTGCTCGAAAGCTTTTTTTGCACACATGTTTTTATACCCCTTTTTTTT
+
@FGGGGGGGGGGGGGFGGGGGGGGGGGCFD@F@F@FAFGFGGGFFGG@,C6C;,;<6;9@C9C,,,,,::,6,C,,,,9,69,CCE@C+9@,,,+,:CC:,B:,,,,,5C55,,9,5A@,,<,B,+4,+:+,,,9+4,A,,,9,9,,,,,5,:,:,5?,,55,4,,449=+8>66,33,666,,@?E,=+,@,=3,,,,,,5+>,49C<,,,,**3*,,5;*,**2=))08+,849))2,*0(.
@M00200:205:000000000-AKKM3:1:1101:17088:1992 1:N:0:1
ACTGGGCTTAAAGGGAGCGTAGGCGGATAGTTTAGTCAGAGGTGAAATCCCCGTGCTCAACCTGTTTTTTGCATGTTTAACTGGCGGGCTTTTGTTCGGCAGATTTGTGTGTTATTCCTCTTTTATCAGTTTCTTTCTTATAGTTTCTTTTTAACACCGCTTTCTTAGGCAGCCCCCTTGGCCGACACTGACGCTCCTTCTCGTAAGCTTTTTTTGCAAACATTCTTCTATACCCTCTTTCTTT
+
EFGFDEGGGGGGGGGGGGGGGGGGGGGGGGGGGGGGFFFFEFGFFGG,;9:C+,88CF9@CCC,,,,,:@+9,<,,,,,,6<9,C>74C>,,,,:,C?7CC:7,,,,,,:3,,,<C<?,8,:,:,,,,,:,,,,9,,,@,,,,,9,3,,,,3:,8,8>@+8**3,,3,,6,6>,31143,,4<*1:*/4*,4*:1/*++0+2****/;+2+,,*)/0+++1*+*)0:)**6*+3<6)01+*)).
@M00200:205:000000000-AKKM3:1:1101:19616:2008 1:N:0:1
ACTGGGTATAAAGGGCGCGTAGGTGGCGGCATAAGGCTGTGGTGAAAGTCTGGGGCTCAACTCCAGTTCGTCCGCTGCGACTGTGTCGCTTGGTCACCGTAGATTCAGATGGACTTCCGTTTTTCTCGTTTTCATTCTTAGATATCCTTCTTAACACCATTTTCTAAGGCGGTCTTCTTGGCGGTGAGCTCGCGTTATCTCAATAGCCTTCTCTTAGGCGCGTCATCGTGGTGCGCTTTCATC
+
FGGGGGGGGGGGGGGGGGGGGGGGGGGGGGGGFC9FGGFGGFGGG@9,<<C,,,88CF9<CC6C,,,<<,,8B8>,+7++8@8E?EF@F=A++,9,::4E<:@,,<,,,88,,,:AB?+,,:+:,,:++:++,,9,7,9,,,,,933,,,,,,,:,>CC,>,,5,,,8,@7:B36,>6,22>:5B**,0=C8?5)***1413+5+++;++2,,3++++2*9)*/(20(00-*2,:))))3*))
@M00200:205:000000000-AKKM3:1:1101:22117:2040 1:N:0:1
ATTGGGCTTAAAGCGTACGTAGGCGGATATGCAGGCGTCGTGTGAAATCCCCCTGCTCAACCTCGTTACTTCACTTCTACCCGCATGTCTTGTGTCAAGTAGGTGCGTTCGGAACTTTATGTTTCGTTGTGTTTTTCTTTTATATCTTTCTTAACCCCGCTGCTGCAGACAGGCCTCTTGGCTTGTTCTGACGCTCATCTTCGAAAGCTTTTTTAGCGAACGTTATTCTATACCCCTTTTTTTT
+
GFFGGGFGGGGFGFGGGGGGGGGGGGGGEGGGGGFE:FFEFEGGGCGCCCC,@+:,CE<<C@,,,,,,89,9,C,,9,,,6684+BCFECE,,,,9C<5CFC9,,,++488+++8,,5,,,<,,,+:,,8+,,,3+6,8@,,?,A37,5,,,75:,:@:++++,,,,,7@3,3+3,,3,3,4<E*@@;B+,5*A/**,,2,5**,*1;,<,,,=)2+**39)**(11)+19+<<280)0+*((-
@M00200:205:000000000-AKKM3:1:1101:16672:2056 1:N:0:1
ACTGGGTGTAAAGCGCACGTAGGCGGTGTCGTAAGTGTCAGGTGAAATCCCACGGCTCACCCGTGGAACTGCCTGGCATACTGCGACACTCGAGTGTGGTAGGGGAGAGCGGAACTCCTGGTGGAGCGGTGTCCTTCTTAGATATCTTTTTTAACACCGTTGGCGAAGGCGGCTCTCTTGTCCACAACTGACGCTTAGTTTCGAAAGCTTGTTGCGCAAACGTGTTTATATACCCCTTTACTTT
+
GGGGGGGGGGGGGGGGGGGGGGGGGGGGGGGGGGGGGGGGGGGGGGGCEEF,C+C@FFFGFC+B,+,,CC,EEF9,:,C=CEEFGFGGGEF+,+:+CFGGGGG++++++4@+:+>EE=F,,:,++,8++B++,,9,:,C@99@9D3,,,,,+57@9DGG,6*,3**4>FFGGG:1><C,?EEGGGGGDC*CFCE1**++4+3C*=?DF<+**+**1.:8:C38*(27)*167<CFF))0+*)))
@M00200:205:000000000-AKKM3:1:1101:20418:2062 1:N:0:1
ATTGGGCGTAAAGGGTGCGTAGGCGGGTCTTTAAGTCAGGGGTGAAATCCTGGAGCTCAACTCCAGAACTGCCTTTGATACTGAAGATCTTGAGTTCGGGAGAGGTGAGTGGAACTGCGAGTGTATCGTTGAAATTCGTAGATATTCGCATTAACACCATTGTCGAAGGCGGCTCACTTGCCCGATACTGACGCTGATGCCCGAAAGCTTGTTTAGCAAACATGATTCTATCCCCTTTTATTTT
+
GGGGGGGGGGGGGGGGGGGGGGGGGGGGGGGGGGGGGGGGGGGGGGGC@CE,,,CCEFFFFF<C,,,,CF,CFGFF9,C,CC<CCFGGGEF9,,<CECCFGGG7+:+,,<C+,,8B,5+++8+:,,,+3:,+,,9:7+A8++9,@@<,++++,,@,>@:,8,,5++3*5:**>41,6>,,6<CEEGGCF79C5C8**++++2*1**9C+=++,*+112<+>*+*)22)*1:*3<E*))1+*)))
@M00200:205:000000000-AKKM3:1:1101:14607:2074 1:N:0:1
ATTGGGTGTAAAGGGTGCGTAGGCTGCGCTGTAAGTCAGGTGTGAAATCCCTCAGCTCAACTGAGGATTTGCGCTTGATACTGCAGTGCTCGAGGGAGGTAGGCGTTAGCGGAACTGATGTTGTCTCGGTGTTATTCTTTGATATCATTTTTAACCCCGTTGTCTCAAGCGGCTAACTGGACCTCTTCTGACGCTGATTCACGAAAGCTATTTTAGCGAACGTTATTATATACCCGTGTATGTT
+
EGFFGGFFCFGGGGFGGGGGGGDGGGGGGGGGGGGGGGGGGGGGGGGC<<EEF8FDGGCEDC8,,,,,:C,6+@CFE,9,9CCC?EGGGEE,+,++8BFFEFG,+8@?+:C+++=??,:,,<,,,,:,+8+++,9,5,:@,=F<F7,7,,,,:,C,B6C+8++8,,8@FE7@C4+,6@,5@DEGGGCAA:7E8E9**,,5,5,1:=7F>,,,,6+*441:33**(/3)++9:CBCG))22+))1
@M00200:205:000000000-AKKM3:1:1101:9965:2076 1:N:0:1
ACTGGGTTTAAAGCGAGCGCAGGTGGTTTAATAAGTCTGATGTAAAAGGCAGTGGCTCAACCATTTTTTGCATTGGAAACTGTTAGACTTGATTGCAGTAGAGTAGAGTGGACTTCCATGTTTAGCGGTGATTTGCTTAGATATATTTTTTTACACCGGTTTCGACAGCGGCTCTCTTTACTGTAACTGACACTTCTTCTCGAAAGCGTTTTTATCAACCAGTTTTTTATACCCGCTTCATCTC
+
GGGGGGGGGGGGGGGGGGGGGGGGGGGGGGGGGGGGGGGGGGGGGGG,,;,,C,CCEFGGFC,CF,<,@+<<CF,,6,,:C,CFGGGGF?,,,<,CCFFGGCG<,,,,<,99,:=AF,C,C,C,,:++B++,,:,5,:,9,C,E=9,,,,++6:BFFEE8++5+++88=EGGG4@;@,,8@C;EFGGGCD?FFFC,,,,75;<8*4AG;**1C,+1+4,01*,+1:*()37CC:*/)2)++)1)
@M00200:205:000000000-AKKM3:1:1101:13580:2080 1:N:0:1
ACTGGGCTTAAAGAGTGCGTAGGCGGCCTAGCAGGTGGGGTGTGAAAGCCCACGGCCCAACCGTGGCATTGCGCTTCAAACCGCTAGGCTTGCGGGAGACAGGGGTGAGCGGAACTGATGGTGGAGCGGTGAAATTCGTTGATATCATCATTAACACCCGTTTCGAAGGCGGCTCACTTGGTCTCTACTGACGCTGAGTCACGAAAGCTTTTGTAGCGAACGTTATTATATACCCTCGTATTCT
+
GGGGGGGGGGGGGGGGGGGGGGGGGGGGGGGGGGGGGGGGGGGGGGG9C@C,C+CB@FGGEC7F8++,CC9E:FFCE9,,AACFGGGGGDF++4++@FGGGGG77F++,=F@7:FFG,@,,:,++,8*<@**,,7,7*@D:<F@F7,73,,,7<<CFGG*=,,6**=<7FGGG3;+?<,7<FGGGGGGG=CGGE1***+2+2:5CCCGE++++2*27=8CDD8*(1:)*14*9<CG))0**().
@M00200:205:000000000-AKKM3:1:1101:22358:2089 1:N:0:1
ATTGGGTTTAAAGGGTGCGTAGGCGGCGCGGAGGGTGGGATGTGAAATCCCCCGGCTCAACCGGCGATTTGCGTCCCAAACCGCCGTGCTCGCTGTAGATAGATGTGATCGGAACAGATGTTGGTGCGTTTCCATTCTTTGATATCTTCTTTAACACCCTTTTCTCAAGCGGCTCTCTTGGTCTTCTCTGACGCTTTTTCTCGAAAGCTCTTTTTGCGAACGTCCTTCTATTCCCGTTTCACTT
+
GGGGGGGGGGGGGGGGGGGGGGGFFCGGGGGGGGGEEGDGGGGGGGGCC<C<>+@7CFFGCB:+++++:B,A+CBBC,,,33@@FGGGG=D+++++:@CFGGG,,<,,,3@***@,,,8,,<,,**3**8*,,,3,3,7@,,@,@7,77@,,7,3@FCF*5,,2+,5C9C:CD1*+25,7+?;CGGG<<7005C1**++0+2:+*;952+0++0*1/*/*1)1*(12)**.*<,A*))0+*))-
@M00200:205:000000000-AKKM3:1:1101:18559:2111 1:N:0:1
ATTGGGTTTAAAGGGTGCGTAGGTGGTTAGGTAAGACCTGTGGGAAAGCCCTGGGCTTAACCCAGGAAGGTCGCAGGTGACTGCCTAGCTAGAGGGCGGGAGAGGAGCGCGGAATTCCCGGTGTAGCGGTGAAATGCTTAGAGATCCGGAGTAAGGCCGGTGGCGAAGGCGGCTCTCTGGAACGTTCCTGACACTGAGGCTCGAAAGCTTTGGGTGCAAACATGATTACATACCCCCGTAATAT
+
GGGGGGGGGGGGGGGFGGGGGGGDGGGGGGGGGGGFGGGGGGGGGGG8,;CE88FFGEGGGE<,,,,,C,EFCF+,+C,,CFFFFGGGGF9,,6,,8FGGGGG7+,B4:=F@77BFF=>++@+@,,9++@+*,,7,7,@;<,,=F,,,****67>8FGG*4**6**=FDGGEG51>CC,<<@FGGGFCFGGGFG9+++*2*2>>FEDF+<+++*)17<FEF4+*)2:)*16*<CFF.)0**().
@M00200:205:000000000-AKKM3:1:1101:22183:2149 1:N:0:1
ACTGGGCTTAAAGTGCTCGTAGGCGGCCAACTAAGTCGGACGTGAAATCCCCAGGCTCAACCTGGGAACTGCGTCCGATACTGGATGGCTTGAATTCGGGAGAGGGATGCAGAATTCCAGGTGTAGCGGTGCTCTGCTTAGATATCTGTTTTAATACCGTTGGCGAAGGCGGCATCCTTGACCGACATTGACGCTGAGGACCGAAAGCTATTGTAGCAAACGTTATTATATACCCCCGTAAGTT
+
GFGGGGGGGGGGGGGDGGGGGGGGGGGGGGGGGGGGGGGGGGGGGGGFEFE<<,CFFGGGGFC88,,6CE<EFC764+8+@CFGFFFCFEF+,,CFEFGDGGE7:7@B+BF99=?E<E9,,B,C9,C=+B:+,,8,3,9E,,C<F,7,,,,,:,@FFGG+3+,8**43@F>EG*4::B,@BEFEEEEG7:FGGG1****+*2=8:CGGC+++++*2993293**(1:)*/)*<CGC))0**().
@M00200:205:000000000-AKKM3:1:1101:10517:2157 1:N:0:1
ACTGGGCATAAAGGGTGCGTAGGCGGGTCTTTAAGTCAGGGGTGAAATCCTGGAGCTCAACTCCAGAACTGCCTTTGATACTGAAGATCTTGAGTTCGGGAGAGGTGAGTGGAACTGCGAGTGTAGAGGTGAAATTCGTAGATATTCTCAATAACACCAGTTGCGAAGGCGGCTCACTTGCCCGATACTGACGCTGAGGCACGAAAGCGTGGGGAGCAAACATGATTCTATACCCTTGTAATAT
+
GGGGGGGGGGGGGGGGGGGGGGGGGGGGGGGGGGGGGGGGGGGGGGGGGGGCFCGGGGGGGGGGG89,FGFFGGGGG9F9EFGGGFGGGGGF9<FEFGGGGGGGDGGG8FGFGGGGGG>:CFCGCG9FGGG9<,CFF+8DFGGGGA?,7,,,CFB>FGG,C,,53+@FFFGD54:B9D,?B8EEE8CGGGGGGG95*3*=5CEEEGC5*=***/)17C:C4C74)::5*/:;9<<6).10*))-
@M00200:205:000000000-AKKM3:1:1101:7544:2158 1:N:0:1
ACTGGGTTTAAAGCGCACGTAGGCGGTTTGTCGCGTCTGCTGTGAAAGACCGGGGCTCAACTCCGGTTCTGCAGTGGGTACGGGCAGACTAGAGTGATGTAGGGGAGACTGGAATTCCTGGTGTAGCGGTGAAATGCCCAGATATCTGTATTAACACCGCTCGCGAAGGCAGGTCTCTGGGCATTAACTGACGCTGAGGAGCGAAAGCTGGGGGAGCGAACATTCTTCGATACCCGTGTA
+
FGGGGGGGGGGGFGEGGGGG<FGGGGGGGGGGGGGGGGGGGGGGGGGGGFC7@+C@FGGGGFEEB7@CFGFGFGC=F,8,5=FGGGGGGE9<,BE9EEGGGGG>C7@+4EFCB8DCFFA,,B,D95@F7F7+,,937,8@>FFFG7,,,,,,:@CGGGG*5**4**4CCGGDC4<CBB,:8BFFFC>FEF+CGGD=***+*15E>CGGG+****)9B=C*91+*)02)00<CEGFG0).*
@M00200:205:000000000-AKKM3:1:1101:13133:2164 1:N:0:1
ATTGGGCTTAAAGCGTACGTAGGCGGATATGCAGGCGTCGTGTGAAATCCCCGGGCTCAACCCGGGAACTGCACGGCGAACCGCATGTCTTGAGATCGGTAGGGGCGGTCGGAACGATAGGTGGAGTGGTGAAATGCGTTGATATCTATCGGAACGCCGAAGGTGAAGACAGGCCGCTGGGCCGACTCTGACGCTGAGGTACGAAAGCGTGGGTAGCGAACGGGATTAGATACCCGCGTA
+
GGGGGGGGGGGGGGGGGGGGGGGGGGGGGGGGGGGGGGGGGGGGGGGGGGGGGGGGGGGGGFFEGD7CGGGGGGGGGD>BCGGGGGGGGGGGCGCFGGGGGGGGGGDGGGGGEGGGDEEGCFEF*@FFGG>99,@,=*=EEFGGG<F,?<**CFGGGGG*<7*<++<FGGGGG>E8?E*CEGGGGDGGGGGFEGD=C5=ECGGGGGGGCC5*5C*5)7:EDG**-97)*76FGFFG).>=
@M00200:205:000000000-AKKM3:1:1101:14416:2190 1:N:0:1
ATTGGGCTTAAAGGGCGCGTAGGCGGCCTTCTAAGTCGAACGTGAAATCCCCGGGCTCAACCCGGGAACTGCGTCCGAGACTGAAAGGCTTGAATCCGGGAGAGGGATGTGGAATTCCAGGTGTAGCGGTGAAATGCGTAGATATCTGTAGGAACATCGGTGGCGAAGGCGGCTTCCTGGACCGGTATTGACGCTGAGGCGCGAAAGCCAGGGGAGCAAACGTGATTAGATACCCCTGTAAGA
+
GGGGGGGGGGGGGGGGGGGGGGGGGGGGGGGGGGGGGGGGGGGGGGGGGGGGGEGGGGGGGFFDCD>CFGGGEGGGGCF@FEGGGGGGCE=@DFGFFGGGGGGDGGGG7FGGGGGGGFFF?FAF9FFFGGG7,,@,@*6BFGGGG7@,,,,,7?FGGGG*C:*2**=FBCEGG*=:BB,CFEGGGGGEGGFGGE/1:**:7CGGG8<98*****)7):8+*/0*(9C)**57<,<*).9<74)
@M00200:205:000000000-AKKM3:1:1101:23680:2197 1:N:0:1
ACTGGGTTTAAAGCGCGTGTAGGCGGAACGGAAAGTCAGATGTGAAATCCCCGAGCTCAACTCGGGAACTGCACCTGAAACTTCCGATCTTGAGTACCGGAGAGGGTGGCGGAATTCCTGGTGTAGAGGTGAAATTCGTAGATATCAGTATGAACACCGTTGGCGAAGGCGGCCACCTGGACGGTTACTGACGCTGAGACGCGAAAGCGTGGGGAGCAAACAGGATTAGATACCCTAGTA
+
GGGGGGGGGGGGGGGGGGGGGGGGGGGGGGGGGGGGGGGGGGGGGGGGGGGGGGGGGGGGGGGGGGE>EGGGGGGGGGGGGGGGGGGGGFGFFGGGGGGGGGGGGGGGGFGGGGGGGGGDFFCFGGGGGGG9,,C8>+@FGGGGG3,,,,,,@F>CGE>,@*,@7<CFGGGGGC@EFGCGGGGGBEGGGGE6EGCE*21<7CEGGGDG5E5*8/755CFGGG**.228*86>F6F=))1+
@M00200:205:000000000-AKKM3:1:1101:17091:2205 1:N:0:1
ACTGGGTTTAAAGGGCGCGTAGGCGGGAGGCCAAGTCGGTCGTGAAATCTCCGGGCTCAACCCGGAGGAGTCGGCCGAAACTGGTTTTCTTGAGGGAGGCAGAGGAGTCTGGAATTCCCGGTGTAGCGGTGAAATGTGTAGAGATCGGGAGGAACACCGGTGGCGAAGGCGGGACTCTGGGCCTACCCTGACGCTGAGGCGCGAAGGCGTGGGGAGCAAACGTGATTAGATACCCCTGTACGAT
+
GGGGGGGGGGGGGGGGGGGGGGGGGGGGGGGGGGGGGGGGGGGGGGGFGGGGGGGGGGGGGGGGGGDCFCFGGGGGGEDGCGGGGGGGGGGFGGGGGGGGGGGGGGGGGGGGGGGGGGFC7FCFGGFEEGEC9B@:F,@CGFCGG>******4=FFGGG*=<*:8*CFGGGGG5CFFG+<FGGGGGGGFFGGEEGG585C53C?EE<FDG***1)7>FCFFG**,9C6*7A7:<+9)00<*-2(
@M00200:205:000000000-AKKM3:1:1101:19231:2215 1:N:0:1
ATTGGGTGTAAAGGGCGCGTAGGCGGGCTGCCAAGTCTGGGGTGAAATCCCACGGCTCAACCGTGGAACTGCCTCGGATACTGGCGGCCTCGAGGGAGGTAGGGGCATGCGGAACTGTGGGTGGAGCGGTGAAATGCGTTGATATCCACTGTAACTCCGGTGGCGAAGGCGGCGTGCTGGACCTCTTCTGACGCTGAGGCGCGAAAGCCAGGGGAGCAAACGTGATTAGATACCCGCGTAAGA
+
DGGGGGECFGDFGGGGGGGGEGGGGGGGGGGGFEGGGGGGGGGGGGGGGGGGGCGGGFGGGGGGFG+5FFGGGGFC::FCFGEFFGGGGEFC:C@::FEFGFGGEGEG8DGGD@FGGGFC>@ED7FGGGEC7,<F,?*=ECCGGG7>,,,,,,?CCFFE7<*<<7*8<EEEGG5C*A8+<CGGGGGGGGGFGEGG*/2*:57/*CEDFG***;*.<BCEGFD**4>C)**6DFCCD).7**(.
@M00200:205:000000000-AKKM3:1:1101:14172:2226 1:N:0:1
ACTGGGTTTAAAGGGTGCGTAGGTGGGTTGGTAAGTCCGTGGTGAAATCTCCGAGCTTAACTCGGAAACTGCCGTGGATACTATCAATCTTGAATATCGTGGAGGTAAGCGGAATATGTCATGTAGCGGTGAAATGCTTAGATATGACATAGAACACCGATAGCGGAGGCAGCTTGCTACACGATCATTGACACTGAGGCACGAAAGCGTGGGGAGCAAACAGGATTAGATACCCGTGTA
+
GGGGGGGGGGGGGGGGGGGGGGGGGGGGGGGGGGGGGGGGGGGGGGGGGGGGGGGGGGGGGGGGGGGCFGGGGGGGGGGGGGGGGGGFGGGGGGGGGGGGGGGGGGGGGGDGGGGGGGGGGGGGGGGGDGGD9<FAEFGGGGGGG9,:,C<,CFFGGGD7FE7A:CGGGGGGGGGGGG9BEGDEFGGD<CGDGFF6;DEGGGGGGGGFGG8*B*8D5CGGFG?4(>D867:GGEDD7:FF
@M00200:205:000000000-AKKM3:1:1101:10905:2254 1:N:0:1
ACTGGGTATAAAGGGAGCGTAGGCGGATAGTTTAGTCAGAGGTGAAAGCCCAGGGCTCAACCTTGGAATTGCCTTTGATACTGGCTATCTTGAGTATGGAAGAGGTATGTGGAACTCCGAGTGTAGAGGTGAAATTCGTAGATATTCGGAAGAACACCAGTGGCGAAGGCGACATACTGGTCCATTACTGACGCTGAGGCTCGAAAGCGTGGGGAGCAAACAGGATTAGATACCCGCGTA
+
GGGGGGGGGGGGGGGGGGGGGGGGGGGGGGGGGGGGGGGGGGGGGGGGGGGGGGGGGGGGGGGGGGGGGGGGGGGGGGGGGGGGGGGGGGGGGGFGGGGGGGGGGGGGGGGGGGGGGGGGGGGGGGGGGGGGGFGGGGGGGGGGGGFFCCC7FFGGGGG8FGGEEGGGGGGGGGGGGGGGGGGGGGGGGGG8EDDGDGDFGGGGGGGFGGGGGGFGFGGGGG6C?GGFFFFGCFGG:DEG
@M00200:205:000000000-AKKM3:1:1101:14836:2291 1:N:0:1
ATTGGGCATAAAGGGTGCGTAGGCGGCCCTTCAAGTCGGGTGTGAAAGTCCCCGGCCTAACCGGGGAATTGCGCCCGAAACTAGAGGGCTTGAGTGCGCTAGGGGTGTGCGGAACTTCCGGTGGCGCGGTGAAATGTGTTGATATCGGAAGGAACGCCGGTGGCGAAAGCGGCACACTGGGGCGTAACTGACGCTGAGGCACGAAAGCCAGGGGAGCGAACGTGATTAGATACCCTCGTAAGA
+
@FCFFF@EFEE<ECFGGGGGGDCEFGGGGFGGFEEGGGGGGGGGGGGFGGFGDCE:FFFFFGGEGDCC=FFGGGGGCFEEGGGFFGGGDGGDGGF<FEGGGE8@:FEGGGGGDEG8DGEGGE:F,@FCGGC*8,DFFCCFG?FFG;:**11*<FFECFE7C7FCBG8F:9E8*:ED@;+;8CEGGC>EFFFGD=DGGGF=EGGG8?CDC78E8C:CBG>8DD*7(90:47:C<<E*)0)A70<
@M00200:205:000000000-AKKM3:1:1101:11984:2296 1:N:0:1
ACTGGGTTTAAAGCGTACGCAGGCGGCACGTTAAGTCGGGTGTGAAAGCCCGGGGCTCAACCCCGGAATTGCATTCGATACTGGCGCGCTTGAATACGGAAGAGGGTAGCGGAATTCCTGGTGTAGAGGTGAAATTCGTAGATATCAGGAGGAACATCAGTGGCGAAAGCGGCTACCTGGTCCGATATTGACGCTCATGTACGAAAGCGTGGGGAGCAAACAGGATTAGATACCCGAGTA
+
GFGEGGFGGGDFECEFGGGEGGEGGGGGDGGGGFGGGEGGGGGGGGGFF@FG@EGGGGGGGGGGGG7FFGGGGGGFGFFFG<EFF@@FGGGGGFG,FFGGEEGGGDGFGFGG@FGGGGDFGFFCGGFGGGGGGCGFGFG7FFGGGCF9B7F*:AFGDGDEGGFGGGGEGGEGGGGFFGFFBFFE:EEEFGFCEGDEGFCGGGGGFE3DGGC8CE>GECFCFGCC<FF2?997CFG<<DFG
@M00200:205:000000000-AKKM3:1:1101:15910:2305 1:N:0:1
ACTGGGCATAAAGGGTGCGTAGGCGGCCTTCCAGGTCCGGTGTGAAATCTCACGGCTCAACCGTGAAACAGCGCTGGAAACCGGAAGGCTTGAGTGTGCTAGGGGTGTGTGGAACTTCCAGTGGAGCGGTGAAATGTGTTGATATTGGAAGGAACGCCGGTGGCGAAAGCGACACACTGGGGCACAACTGACGCTGAGGCACGAAAGCTAGGGTAGCGAACGGGATTAGATACCCCCGTAAGA
+
GGGGGGGGGGGGGGGGGGGGGGGGGGGGGGGGGGGGGGGGGGGGGGGGGGGGGGGGGGGGGGGGGGGGGGGGGGGGGGGGFGGGGGGGGGGGGGGGGGGGGGGGGGGEGGGGGGGGGGGGGGGGGGGGEFE@<FFGFFGGGGGGGGGFEEGCGGGGGGGDFGDGGGGEGGGGGGGGGGGFGGGGGGGGGFGGGGGGGGGGGGEGGGGGGGGGGFFGFGEGGDCC:DDBFFAGE<E<BDFGG:A
@M00200:205:000000000-AKKM3:1:1101:10901:2309 1:N:0:1
ACTGGGCATAAAGGGCGTGTAGGCGGTCTGCTAAGTCATGTGTGAAATCCCTCGGCTTAACCGAGGAACGACGCATGAAACTGGCAAGCTAGAGTACCAAAGAGGGGGGTGGAATTCCCGGTGTAGCGGTGAAATGCGTAGATATCGGGAGGAACACCGGTGGCGAAGGCGGCCCCCTGGTTGGATACTGACGCTGAGACGCGAAAGCGTGGGGAGCAAACAGGATTAGATACCCTAGTAAGA
+
GGGGGGGGGGGGGGGGGGGGGGGGGGGGGGGGGGGGGGGGGGGGGGGGGGGGGGGGGGGGGGGGGGGGGGGGGGEFGGGGGGGGGGGGGGGGGGGGGGGGGGGGGGGGGFGGGGGGGGGGGFGGFGFEGFEGFGFGGGDEEGFFGC7CCEGGGGGGGGGGGGD>GGGGGFGGEECGGGGGGGGGGGC?+>E8C=DCGFGGEDGEGGGGDGGGGGBCEGGE4C*<8FFBFF<F98CFFFFGDA<
@M00200:205:000000000-AKKM3:1:1101:12355:2315 1:N:0:1
ACTGGGTTTAAAGCGCACGTAGGCGGCTTTCCAAGCCGGGGGTGAAAGCCTGTGGCTCAACCACAGAATTGCCTTCGATCTTGTAGAGCTTGAGCCCGGAAGAGGTAAGTGGAACTGCGAGTGTAGGGGTGAAATCAGTAGATATTCGCAAGAACACCAGTGGGGAAGGCGCGTTACTGGTCCGGTTTTGACGCGAGGGCGCGAAAGCGTGGGGAGCAAACAGGCTTAGTAACCCGCGTAAGAC
+
GCFGGGGGGGGGGEG76FGCFGGGGG+@F8@,CFF,FFG@FGGEGGG<,,6EEGGGGGGGGGDG8,E,55,B,F<,D+,,,,,9,9,5??,,,9,,4+866+=FAF<AC?F,C<8BEFG==3D,8,,BFC7FGF9,,,3,,,,,7@D:@E:*@:<AF5>>FF,,>**<CFF8*31*BC:,+?CEEC5*1*23;*5*/2*/*)/:C*)*:/:?E*)).:C+9**/(27,**)2+<@9.0.:*,))
@M00200:205:000000000-AKKM3:1:1101:18710:2324 1:N:0:1
ACTGGGTATAAAGCGTGTGTAGGCGGACCGTTAAGTGCCCGCGTGAAATCCCCCGGCTCAACCGGGGAACGGCCGGGCATACTGGCGGTCTTGAGCGATCCAGGGGTCATCGGAACAAACGGTGGAGCGGTGAAATGCGTAGATATCGTTTGGAACGCCGACGGTGAAAACAGATGACTGGGGATCCGCTGACGCTGAGACACGACAGCCAGGGGAGCAAACGGGATTAGATACCCCCGTA
+
GGGGGGGGGGGGGGGEEGGGGFGGGGGGGGGGGGGGGGFG>EGEGGGGGGFGDFGGGEFFGGD@CCFCGGGGG7>+=CFFDFGDFCCGCCCGGGGFEEGGCFFCGGEGGFGGG7>C<FEGGGG@CFD8FGGGGGFFCGGGGGCFFF;@CFGGGGGGGGGG7CCEGFFGGGGGFCFFFD<?CCC51;FCEDCEE=/AE8@CF478E5CGGGGFFG3575@?6DGG1*9496<0+3CC5@BCD
@M00200:205:000000000-AKKM3:1:1101:18843:2325 1:N:0:1
ACTGGGTATAAAGGGAGCGTAGGCGGGCTAACAAGTCTGGGGTGAAATCCCGCGGCTCAACCGTGGAACTGCCTTAGATACTGTCGGCCTCGAGGGAGATAGGGGCATGCGGAACTAACGGTGGAGCGGTGAAATGCGTTGATATCGTTAGGAACTCCGGTGGCGAAAGCGGCGTGCTGGATCTCTTCTGACGCTGAGGCTCGAAAGCTAGGGGAGCAAACGGGATTAGATACCCTGGTAAG
+
GGGGGGGGGGGGGGGGGGGGGGDGGGGGGGGGGGGGGGGGGGGGGGGGGGGGGGGGGGGGGGGGGGGGGGGGGGGGGGGGGGGGGGGGGGGGGGGGGGGGGGGGGGGFGGGGGGGGFGGGGGGGGGGGGGGGGGGGGGGGGGGGGCCFFFEFCBCFFGGGGFGGG7EGGGCEGDE>8FCGGGGGGGGGGGGGGCDGGFGG5>CECCDCG?9CFE.>>FGG4DGG6DFD@96FFFGGFF?+CB
@M00200:205:000000000-AKKM3:1:1101:23484:2347 1:N:0:1
ACTGGGTTTAAAGGGTTCGTAGGTGGCCACTTAAGTCAGACGTGAAATCCCTCAGCTTAACTGGGGAACTGCGTCTGATACTGCGTGGCTTGAGTGCAGGAGAGGAATGCGGAATTCCAGGTGTAGCGGTGAAATGCGTAGATATCTGGAGGAACACCGGTGGCGAAGGCGGCATTCTGGCCTGTAACTGACACTGATGAACGAAAGCCAGGGGAGCAAACGGGATTAGATACCCGAGTA
+
EEEFGGGGGGGGGGGGGGGGGGGFFGFGGFGGGGGGGGGGGGGGGFGGFGGCFEFGGGGGFFGGGGDGDGGGGGGGGGFGGGGG:CFCGF8FFFGGGDGGGGG@FCG@FGG@C>FGFGGFGFGGGGGGGGGFGFDEGGGEGFCEGGGFFGFGGGGGFGEFFFGGGG@FDFGC*8*;9CCB,>FGDFF77CFGGGGGGGGG7:FEEEG*<78<C5>GE59CDDE3(9D???):CED5))0:
@M00200:205:000000000-AKKM3:1:1101:8711:2355 1:N:0:1
ACTGGGTATAAAGCGTGCGTAGACGGTTATTTAAGTCGGGTGTGAAAGCCCCGGGCTCAACCTGGGAATTGCATTCGAGACTGAATAGCTAGGGTACGGTAGAGGGAAGCGGAATTTCCGGTGTAGCGGTGAAATGCGTAGATATCGGAAGGAACATCAGTGGCGAAAGCGGCTTCCTGGACCAGTACCGACGTTCAGGCACGAAAGCGTGGGGAGCAAACAGGATTAGATACCCTTGTA
+
GGGGGGGGGGGGGGGGGGGGGGGGGGGGGGGGFFGF<FGGFGGGGGGGGGGGGGGGGEGGGGGGGGGFGGGGGGGGGGGGGGFGGGGGFGGGGGGGGGGGGGAFGGGGGGGCFGGGGGGGGGGGGGGGGGDGFGGGGGGGGGGDDFCG+FGDGGGGGGGGGGGG>FEDGCFC*>C,BDFGGGGGGGGGGGGGG=56C99E5C=BCCDFE=ECEGFDFG?CG56C:DFB6@AGG?ECF5FF
@M00200:205:000000000-AKKM3:1:1101:7537:2366 1:N:0:1
ATTGGGTTTAAAGGGTGCGTAGGCGGAATGGAAAGTCCGTTGTGAAATCTCCGAGCTTAACTCGGAAATTGCGGTGGATACTATCATTCTTGAATACTGTTGAGGTTAGCGGAATATGTCATGTAGCGGTGAAATGCATAGATATGACATAGAACACCAATTGCGAAGGCAGCTGGCTAAACAGATATTGACGCTGAGGCACGAAAGCGTGGGGATCAAACAGGATTAGATACCCCAGTA
+
GGGGGGGGGGGGGGGGGGGGGGGGGGGGGGGGGGGGGGGGGGGGGGGGGGGGGGGGGGGGGGGGGGGGGGGGGGGGGGGGGGGGGGGGCGGGFGGGGGGGGGGGGGGGGGGGGDGGGGGGGGGGGGGGGGGGFGGGGGGGFGGGGGGGGGGGFGGGGGGGGGCGGGGEGFGGGGGGGGGGGGGGGGGGGGGCEGDGGGFFGGGGGGGGGGGGGGEGFGEFGGG4?GGEAFFGFGGGFDFC
@M00200:205:000000000-AKKM3:1:1101:22985:2368 1:N:0:1
ACTGGGTATAAAGGGCGCGTAGGTGGCCTTGTTAGTCAGACGTGAAATCCCCAAGCTTAACTTGGGAACTGCGTCTGATACTGCAAGGCTTGAGTTCGGGAGAGGGATGTGGAATTCCAGGTGTAGCGGTGAAATGCGTAGATATCTGGAGGAACACCGGTGGCGAAGGCGGCATCCTGGACCGAAACTGACACTGAGGCGCGAAAGCTAGGGGAGCAAACGGGATTAGATACCCCCAGTA
+
GFGGGGGGFGEFFGGGGGGGCFGGGFGFFGGGCFGFEFGGGGGCFFGGGFFDFCFGGGGGGFGCEG8E<FGFFE@EGGGGGGFGGGGGG<FFCFEGGGGGDCFGGGCFFGFEGDE8F<FD8BAGGGGG7FGFGGCCGFEED:FDEFFF9,>CECDGCFGGGDGGGGGGGGGGEGCFEGFDGGG5CBEEC7?FGF6?FGGGDGGGC*7FFGGGFEF7BFFGFGEDFG<?F4A7C?67))56:
@M00200:205:000000000-AKKM3:1:1101:18117:2378 1:N:0:1
ACTGGGTTTAAAGGGCGCGTAGGCGGCTATCCAAGTGGCGGGTGAAATCCCTCGGCTTAACCGAGGAACTGCCTGCCAGACTGAATGGCTTGAGACCGGGAGAGGTGAGTGGAATTCCCAGTGTAGCGGTGAAATGCGTAGATATTGGGAGGAACACCAGTGGCGAAGGCGGCTCACTGGACCGGTACTGACGCTGAGGCGCGAAAGCGTGGGGAGCAAACAGGATTAGATACCCCCGTAAGA
+
GGGGGGGGGGGGGGGGGGGGGGGGGGGGGGGGGGGGGGGGGGGGGGGGGGGGGGGGGGGGGGGGGGGGGGGGGGGGGGGEFGGGGGGGGGGGGGGGGGGGG@CEGGGGFGGGGGGGGGGGGGGGGGGGGGGGGGGGGGGGGDBFFGGGGFGGGGFGCGGGGFGCEFGGGGFGGCEGGGGGGGGGGGCCEGGFG=CGGGGGGGG5CEGGGGGEGGFG@FGGGGGG?4>>FFAFGG6F@EFGG?>
@M00200:205:000000000-AKKM3:1:1101:15819:2389 1:N:0:1
ATTGGGTTTAAAGGGCGCGTAGGCGGTCTGTCACGTCGGCTGTGAAATCCCGAGGCTCAACCTCGGGTCTGCAGTCGATACGGGCAAACTAGAGTATTGCAGGGGAGACTGGAATTCCTGGTGTAGCGGTGAAATGCGCAGATATCAGGAGGAACACCGGTGGCGAAGGCGGGTCTCTGGGCAATAACTGACGCTGAGGAGCGAAAGCGTGGGGAGCGAACAGGATTAGATACCCGAGTAAGA
+
GGGGGGGGGGGGGGGGGGGGGGGGGGGGGGGGGGGGGGGGGGGGGGGGGGGGGGGGGGGGDGGGGGGGEGGGGGGGGGGGCFGGGGGGEFGGGGGGGGFGGGGGGGGGGGGGGGGGGGGGGDDGGGAEGGGGGGGGFGGGGGGGFGGFFFGGGGFGGGGGDGGFGGGGGCGGGGGGGGGGGGGGGFFFGFGGGDGG=EGEGGGGGGGCGGGGGG:57CEGDGDG?C><FFBCE@FDD:;CF>9
@M00200:205:000000000-AKKM3:1:1101:21071:2402 1:N:0:1
ATTGGGCGTAAAGGGTGCGTAGGCGGCTTCTCAAGTCTGGCGTGAAAGCCCAGGGCTTAGCCCTGGAAGGGCGCTAGAAACTGGGGAGCTCGAGTGCCGGAGGGGAGAGTGGAATTCCCGGTGTAGCGGTGAAATGCGTAGATATCGGGAGGAATACCGGTGGCGAAAGCGACTCTCTAGACGGTTACTGACGCTGAGGCACGAAAGCGTGGGGAGCAAACAGGATTAGATACCCTAGTA
+
GGGGGGGGGGGGGGGGGGGGGGGGGGGGGGGGGGGGGGGGGGFGGGGGGGGGGGGGGGGGGGGGGGGGGGGGGGGGGGGGGGGGGGGGGGGGGGGGGGGGGGGGGGGGGGGGGGGGGGGGGGGGGGGGGGGGGGGGGEGGDCFGGGGGGGGGGGGGGGGGGGDCEGGGGGGGGGGGFGGFEGGGCGGGDFGGGGGGGGGGGGGGGGGGGGGGGGFGBCCGF:FFBGGDFFAGG8<CFFFG
@M00200:205:000000000-AKKM3:1:1101:7334:2417 1:N:0:1
ATTGGGTATAAAGGGCGCGTAGGCGGCCTGTTAAGTCGAACGTGAAATCCCTAGGCTCAACCTAGGAACTGCGTCCGATACTGGCAGGCTTGAATCCGGGAGAGGGATGTGGAATTCCAGGTGTAGCGGTGAAATGCGTAGATATCTGGAGGAACACCGGTGGCGAAGGCGGCATCCTGGACCGGTATTGACGCTGAGGCGCGAAAGCCAGGGGAGCAAACGGGATTAGATACCCTCGTAAGA
+
FEFGGGGFGGGGGGGGDEGGGGGFCFGGGFEGGGGGGGGGGGGGGGGGGGGGDEEFF<FFGGGFGGGGGGGGGGGDGGGDGGGGGFGDGGFGGGGGFGGGGDFDFGGGGFFGFCFGGGFDFGGFGFGGGFEGGGGGFDFEFFFFGFGCC9FFEFGFGEGGEE7F7@B@77FCGCG7EGGCG>C>C8B*+1A?EGGGG5EFEGGGGGDGGF>>C::D>GDCGGDG?)9)**6*<A@27>5*>2A
@M00200:205:000000000-AKKM3:1:1101:8272:2424 1:N:0:1
ATTGGGTTTAAAGCGTGTGTAGGCGGGTGCCTAAGTACCTTGTGAAATCCCACGGCTCAACCGTGGAACTGCTGGGTATACTGGGCATCTTGAGCCACCTAGGGGCGAGCGGAACAAATGGTGGAGCGGTGAAATGCGTAGATATCATTTGGAACGCCAATGGTGAAAACAGCTCGCTGGGGGTGTGCTGACGCTGAGACACGAAAGCCAGGGGAGCAAACGGGATTAGATACCCCAGTA
+
GGGGGGGGGGGGGGGGGGGGGGGGGGGGGGGGGGGGGGGGGGGGGGGGGGGGGGGGGGGGGGGGGGGGGGGGGGGGGGGGGGGGGGGGGGGFGGGGGGGFGGFGGGGGGGGGGGGGGGGGGGDGGFFGGGGEGGGGGDFGGGDGGGGGGGFGGGGGGGGGFGGGGGGGGGGGGGGGGGGGGDEGEGGGGGGF55DGGGFGFFEGEGDGGGDGGGFDDGG+7CED:CC<=FF7C8EGEFFG
@M00200:205:000000000-AKKM3:1:1101:11700:2430 1:N:0:1
ACTGGGTTTAAAGGGAGCGTAGGTGGCCTTATAAGTCAGTGGTGAAATCTCGAGGCTTAACCTCGAAATTGCCATTGATACTGTAGGGCTTGAGTATAGTTGCCGTTGGCGGAATATGACATGTAGTGGTGAAATACATAGAGATGTCATAGAACACCGATTGCGAAGGCAGCTGACGAAACTATAACTGACACTGAGGCTCGAAAGTGCGGGGATCAAACAGGATTAGATACCCCGGTA
+
GGGGGGGGGGGGGGGGGGGGGGGGGGGGGGGGGGGGGGGGGGGGGGGGGGGGGGGGGGGGGGGGGGGGGGGGGGGGGFGGGGGGGGGGGGGGGGGGGGGGGGGGGGGGGGGGGGGGGGGGGGGGGGGFGGFGGGGFFGGGGGFFGGGGGGGGGF<FECFECEEGGGGGGFGGGGGGGGGGGGGGGGGGGGG8:AFGGGGGG4CEGEGGCFCFFGFCAGGGGG8D0*7=FFFGGFGGB@>C
@M00200:205:000000000-AKKM3:1:1101:15646:2433 1:N:0:1
ACTGGGTGTAAAGGGCGCGTAGGCGGCGCAACAAGTCACTTGTGAAATCTCCGGGCTTAACTCGGAGCGGCCAAGTGATACTGTCGTGCTAGAGTGCGGAAGGGGCAACTGGAATTCTCGGTGTAGCGGTGAAATGCGTAGATATCGAGAGGAACACCTGCGGCGAAGGCGGGTTGCTGGGCCGACACTGACGCTGAGGCGCGAAAGCCAGGGGAGCGAACGGGATTAGATACCCCAGTA
+
GGGGGGGGGGGGGGGGGGGGGGGGGGGGGGGGGGGGGGGGGGGGGGGGGGGGGGGGGGGGGGGGGGGGGGGGGGGGGGGGGGGGGGGGGGGGGGGGGGGGGGGGGGGGGGGGGGGGGGGGGGGGGGGGGGGGGGGGGGGGGGGGFGGGFGGGGGGGGGGGGGGDGGGGGGGDGGGGGGGFGGGGGGGGGGFEGGGGGGGGGGGGGGGGGGGFGEFGEGGE5/*>?GF?FFFGFE6D>DF7
@M00200:205:000000000-AKKM3:1:1101:21873:2440 1:N:0:1
ACTGGGCATAAAGTGCGTGCAGGCGGTTTGTTAAGTCTAGGGTGAAAGCTCCCGGCTCAACTGGGAGAGGTCCTTGGATACTGGCAGACTTGAGGAGGGTAGAGGAGAGTGGAATTCCCGGTGTAGTGGTGATATGCGTAGATATCGGGAGGAACACCAGTGGCGAAGGCGGCTCTCTGGGCCCTACCTGACGCTGAGACGCGAAAGCGTGGGGAGCGAACCGGATTAGATACCCCCGTAAGA
+
G8FFGGGGGGGGGFGGGGG-DDGGGG:FEGGFE@FC<FFGGGGGGFFFCFGF8FC7FGG,<FC@FGFCEGCFFEGGFFDFFFFGGGG,=FGGAFGC=F7CEGGFG?:FGGGGFGGGFA=FGG@FCFFG8EF<B,EFGGGGGG9EGGGGGDGG:FGGGGGGGGFCCEECFGDE>*1:EFEF>F*:C>CFF7:FEDD=CC3<7)*=C8DDCEEGG5))7/:EG):D6CC49647@?F*)7)/5<2
@M00200:205:000000000-AKKM3:1:1101:18967:2440 1:N:0:1
ATTGGGTGTAAAGGGAGCGTAGGCGGACATTTAAGTCAGGGGTGAAATCCCGGGGCTCAACCTCGGAATTGCCTTTGATACTGGGTGTCTTGAGTATGAGAGAGGTGTGTGGAACTCCGAGTGTAGAGGTGAAATTCGTAGATATTCGGAAGAACACCAGTGGCGAAGGCGACACACTGGCTCATTACTGACGCTGAGGCTCGAAAGCGTGGGGAGCAAACAGGATTAGATACCCTCGTA
+
GGGGGGGGGGGGGGGGGGGGGGGGGGGGGGGGGGGGGGGGGGGGGGGGGGGGGGGGGGGGGGGGGGGGGGGGGGGGGGGGGGGGGGGGGGGGGGGGGGGGGGGGGGGGGGGGGGGGGGGGGGGGGGGFEGGGFGFGGGGGGGGGGGGGGGGGGGGFGFGGGGGGGDGGGGGGGGGGGGGGGGGGGGGGGGGGGGDGGGGFGGGGGGGGGCG7CCDGFGGGFGGGBGGBFFDGGCFFF>FC
@M00200:205:000000000-AKKM3:1:1101:11171:2465 1:N:0:1
ACTGGGTTTAAAGCGTGTGTAGGCGGAACGTTAAGTGCCCGCGTGAAATCCCCCGGCTCAACCGGGGAACGGCCAGGCATACTGGCGGTCATGAGCGATCCAGGGGTCATCGGAACAAACGGTGGAGCGGTGAAATGTGTAGATATCGTTTGGAACGCCGACGGTGAAAACAGCAGACTGGGGATCCGCTGAAGGTGAGAGACGAAAGCCAGGGGAGCAAACGGGATTACATACCCTTGTACG
+
FF@CC9EC;FA9CECFEGFFF<@F:7B++6:,,CCED9,,,@C@@FG<@9,,,+@+87B9CF=>::+FF@F:+>+++BFGGFE9FF7::4+5B<,?=F,+BFE8+@CB383BB3C>FFC73@B+:C<,3FGE7:F<:,@637<BFFFG,FFFGGGCC**=CCCEE@*<2?+;9*+4?27,=*?5;828**1/20*<C:50+**1:CDD**;*;E)97C5C*9*70*136*)*+,27*))<76(
@M00200:205:000000000-AKKM3:1:1101:22102:2467 1:N:0:1
ACTGGGTTTAAAGGGCGCGTAGGCGGCCACCGCAAGTCGACTGTGAAATCTCCGGGCTTAACCCGGAAAGGTCAGCCGATACTGCGGGGCTAGAGTGCAGAAGGGGCAACTGGAATTCTCGGTGTAGCGGTGAAATGCGTAGATATCGAGAGGAACACCTGCGGCGAAGGCGGGTTGCTGGGCTGACACTGACGCTGAGGCGCGAAAGCTAGGGGAGCGAACGGGATTAGATACCCGCGTA
+
GGGGGGCFGGGGGGDGGGGGGGG@FGGGDGCCFFEGCFFGDFGFDFGGEGGGGGGGGGGGGDFFGGGG:=FEGDD?FFGGGCFFGDFGCCB3AFGGGGGGGGGGGGDGFGFGGGFGE99<FGFEFFFGGGGEFFAFGGCCCC:<;FGGFCAFFGCFFGGDFCFGCCE@FCEEGGGCEC+A@CCCEE?F6FFFCDCCECCC57=5C=376<:9CFEGEGGGG3CDB39069)0+00*05@G3
@M00200:205:000000000-AKKM3:1:1101:10502:2469 1:N:0:1
ATTGGGTTTAAAGGGTGCGTAGGCTGTGCGGAAAGTTGGGTGTGAAATCCCTCGGCTTAACCGAGGAACTGCGCCCAAAACTACCGTGCTCGAGGGAGACAGAGGTGAGCGGAACTTAGGGTGGAGCGGTGAAATGCGTTGATATCCTAAGGAACACCGGTGGCGAAAGCGGCTCACTGGGTCTCTTCTGACGCTGAGGCACGAAAGCTAGGGGAGCGAACGGGATTAGATACCCGTGTA
+
GGGGGGGGGGGGGGGGGGGGGGGGGGGGGGGGGGGGGGGGGGGGGGGGGGGGGGGGGGGGGGGGGGGGGGGGGGGGGGGGGGGGGGGGGGGGGGGGGGGGGGGGGGGGGGGGGGGGGGGGGFGDGGGGGGGGGFGGGGGGGGGGGFGGGGGGGGGGGGGGGGGGGGGGGGGGGGGGGFGGGGGGGGGGGGGGEGGGGGFGGFGGGGGG7EGFGG:5@GGED78CBDG<*9:CF:CG)>FG
@M00200:205:000000000-AKKM3:1:1101:12010:2474 1:N:0:1
ATTGGGTTTAAAGGGCGCGTAGGTGGCGGCATAAGGCCGTGGTGAAAGTCCGGGGCTCAACTCCGGATCGGCCATGGCAACTGTGTCGCTGGGGCACCGTAGAGGCAGATGGAATTCCGGGTGTAGCGGTGGAATGCGTAGAGATCCGGAAGAACACCAGTGGCGAAGGCGGTCTGCTGGGCGGTGGGAGAGCAATCTCCCAATAGCCGACACTGAGGCGCGACAGCGTGGGGGGCAAACAGGG
+
GGGGGGGGGGGGGGGGGGGGGGGGGGGGGGGGGGGGGGGGGGGGGGGGGGGGGGGGGGGGGGGGGGGGGGGGGGGGGGGGGGGGGGGGGGGGGGGGGGGGGGGGGGGGGGGGGGGGGGGGGGGGGGGGGGGGGGGGGGGGGGGFGGGGGGGGGGGGGGGGGGGGGGGGGGGGGGGGGGGGGGGGGGGGFGEEGGGGGGGGGGGGGGG<GGGGGG@FFGGDDDGG>DGBB@BG5*:55@5EG:?(
@M00200:205:000000000-AKKM3:1:1101:11206:2520 1:N:0:1
ACTGGGTATAAAGCGCACGTAGGCGGTATTGCAAGTCGGATGTGAAATCCCTCGGCTCAACCAAGGAAGTGCATCCGAAACTGCCGTACTTGAGTACTTAAGAGGATCGCGGAATTCCCGGTGTAGAGGTGAAATTCGTAGATATCGGGCGGAACACCAGTGGCGAAGGCGGCGATCTGGGAAGATACTGACGCTGAGGTGCGAAAGCGTGGGGAGCAAACAGGATTAGATACCCGTGTAAGA
+
F,CCEGFGGFAFDGE7@F@FGGDF::8CDF@FCG9C<@FEGDFDEFGG,CF8DGGDGGGFGGGFE7FCFGGGGGC8FE@EGGGG<+BC:CEGGGCDFGGGGF<E@F8FG@C7CFCC9FFGGGEFGGGGG<FDGFGGGGCGFGGGFF@7F7+CFGFGGGG,@EEEEGDC7B<*=*885*,<:E6?C9:CFGGGECCE=*;0*05CGGGFCCGGGC>DEGCE<FFC0C73?*6:CCEGE5>7D2<
@M00200:205:000000000-AKKM3:1:1101:9632:2540 1:N:0:1
ATTGGGTGTAAAGGGCGCGTAGGCGGCCATTCAAGTCGGGGGTGAAAGCCCAGGGCTCAACCCTGGAATTGCCTTCGATACTGTTTGGCTAGAGACCGGAAGAGGTTAGTGGAACTGCGAGTGTAGAGGTGAAATTCGTAGATATTCGCAAGAACACCAGTGGCGAAGGCGGCTAACTGGTCCGGTTCTGACGCTGAGGCGCGAAAGCGTGGGGAGCAAACAGGATTAGATACCCGAGTA
+
GGGGGGGGGGGGGGGGGGGGGGGGGGGGGGGGGGGGGGGGGGGGGGGGGGGGGGGGGGGGGFFGGGGGGGGGGGGGGGGGGGGGGGGGGGGGGGGGGGGGGGGFGGGGGGGGGGGGGGGDGGGGGGGGGGGGGGACCEGGGGGGGFGGGGGGGGGGGGGGGGGGGGGGGGGGGGGGGGE?FGGGGGGCGGGGGGGGGGGGGGGGGGGGGGGGGGFD>5FGFFGG:CF24@ADGFF3:@FF
@M00200:205:000000000-AKKM3:1:1101:19341:2542 1:N:0:1
ATTGGGCATAAAGGGCGCGTAGGCGGCCACCGCAAGTCGACTGTGAAATCTCCGGGCTTAACTCGGAAAGGTCAGCCGATACTGCGGGGCTAGAGTGCAGAAGGGGCAACTGGAATTCTCGGTGTAGCGGTGAAATGCGTAGATATCGAGAGGAACACCTGCGGCGAAGGCGGGTTGCTGGGCTGACACTGACGCTGAGGCGCGAAAGCTAGGGGAGCGAACGGGATTAGATACCCGCGTA
+
GGGGGGGGGGGGGGGGGGGGGGGGGGGGGGGGGGGGGGGGGGGGGGGGGGGGGGGGGGGGGGGGGGGGGGGGGGGGGGGGGGGGGGGGGGGGGGGGGGGGGGGGGGGGGGGGGGGGGGGGGGGGGGGGGGGGGGGGGGGGGGGFGGGGGGGGGGGGGGGGGGGEGGGGGGGGGGGGGGGGFDGGGGGGEGGGGEGCC*AGGGGGG=DGG+9<FC;CBEEED<EG07C(9=>F+0A4:3>5C
@M00200:205:000000000-AKKM3:1:1101:18789:2543 1:N:0:1
ATTGGGTTTAAAGCGCACGTAGGCTGTGTCGTAAGTGTCAAGTGAAATCCCACGGCTCACCCGTGGAACTGCTTGGCATACTGCGATACTCGAGTGTGGTAGGGGAGAGCGGAACTCCTGGTGGAGCGGTGAAATGCGTAGATATCAGGAGGAACACCGGTGGCGAAGGCGGCTCTCTGGTCCACAACTGACGCTGAGGTGCGAAAGCTAGGGGAGCAAACGGGATTAGATACCCTAGTA
+
GGGGGGGGGGGGGGGGGGGGGGGGGGGGGGGGGGGGGGGGGGGGGGGGGGGGGGGGGGGGGGGGGGGGGGGGGGGGGGGFGGGGGGGGGGGGGGGGGGGGGGGGGGGDGGGGGGGGGGGGGGGGGGGGGGGGGGGGGGGGGGGGGGFGGGGGGGGGGGGGGGGGGGGGGGGGGGGGGGGFGGGGGGGGGGGGGGGGCEFFGGGGGGDGGGGGGG@GFGGGGGED?:D?F44CFC89:;BF
@M00200:205:000000000-AKKM3:1:1101:11121:2545 1:N:0:1
ACTGGGTATAAAGGGTGCGTAGGCGGCCATGTAAGTGAGATGTGAAATCCCTCGGCTCAACCGAGGAAGTGCATTTCATACTGCATGGCTTGAGGGAGACAGGGGTAAGCGGAACTGATGGTGGAGCGGTGAAATGCGTTGATATCATCAGGAACACCGGTGGCGAAAGCGGCTTACTGGGTCTCTTCTGACGATGAGGTACGAAAGCTAGGGGTGCGAACGTGATTAGATACTCTTGTA
+
ECFEFFECC<@<ECF-FFFEEG@FGGDE@GGGGCFFEGGGGFGEF@AE@C@EFEGG7CFEGDEGGGGDGD9D<FGG9FGGGGAEFGFFFFC:FEECEGE<BFE@CCCEFGGGGG==FEFFFGCE:EEEGCCD<AFCCEGCFGGGFA9D,<,,@F<FGGGFB7:7C<7:>D7C5::EFE9CCF=C9BCF,4,,4/55;C:E++*8888C9=C77*)/)/C5791*(**56=:7<,9FF=FG
@M00200:205:000000000-AKKM3:1:1101:14914:2546 1:N:0:1
ACTGGGCATAAAGGGTGCGCAGGCGGTCTGTTAAGCAGGGTGTGAAAGCCCCCGGCTCAACCGGGGAATTGCGCCCTGAACTGACAGGCTTGAGTGGGATAGAGGTGTGGGGAACTTCCGGTGGAGCGGTGAAATGTGTTGATATCGGAAGGAACGCCAGAGGCGAAAGCGCCACACTGGGTCTCAACTGACGCTGAGGCACGAAAGCCAGGGGAGCAAACGGGATTAGATACCCTAGTA
+
GGGGGGGGGGGGGGGGGGGGGGGGGGGGGGGGGGGGGGGGEGGGGGGGGGGGGGGGGGGGGGGGGGGGGGGGGGGGGGFGGGGGGFGFGGGGGGGGFGGGGGGGGGGFGGEGGGGGGGGGGGGGGGGGGGGGFGGGGGGGGFGGGGDGFGGGGGGGGGGGGCFEEEGGEGGEE>EFEFGGGGGGGGGGGFFCGGGGGGDGGGGGGGDFFFGGGGFGFGGGGGCC?GG?FB4CGCC*<FFG
@M00200:205:000000000-AKKM3:1:1101:12521:2552 1:N:0:1
ACTGGGCGTAAAGGGCTCGTAGGCGGCCAACTAAGTCATACGTGAAATCCCTCAGCTTAACTGGGGAACTGCGTGTGATACTGGATGGCTTGGATTTGGGAGAGGGATGCGGAATTCCAGGTGTAGCGGTGAAATGCGTAGATATCTGGAGGAACACCGGTGGCGAAGGCGGCATCCTGGACCAATATTGACGCTGAGGAGCGAAAGCCAGGGGAGCGAACGGGATTAGATACCCTAGTA
+
FGGGGGGGGDGGGGGGGGDGGGGGGGGDEGGFGGGGGGGFGFGGDGG@EEGGCFFGGFEGGGGGGGDGGD=FGGCFFFFGGGGGCFFGFGFGGDCFGGGG8:FF@CEGFEFDGEDGFFGGFGGGGCFDGGEFGGGGGGGGEFFFGGADFADEGFGFGG@DGCFFCGGGGDGGGGD8BFFGGG=8B?+>FFFFGGC5*:*C=CC8ECDGFFFGGEFG:7?CDCE33D5)664*2<CF55@E
@M00200:205:000000000-AKKM3:1:1101:13932:2559 1:N:0:1
ACTGGGTTTAAAGGGCGCGTAGGCGGTGCGGTACGGTTTCGGTGAAATCCCTCGGCCCAACCGAGGAACAGCCGGGGCTACGGCCGCACTAGACGGCATCAGGGGACAGTGGAACTCCCGGTGGAGCGGTGAAATGCGTAGAGATCGGGAGGAACGCCGGTGGCGAAAGCGACTGTCTGGGGTGCCTGTGACGCTGAGGCGCGAAAGCCAGGGGATCAAACGGGATTAGATACCCCAGTA
+
FGGGGGGEGGGGGGGGGGGGDGGGGGEFEGGBFCGC96B6BFGGGGGGG<FGGGGG,FFGGGGGG>GGG8BF<FFEGCGGG@FGGGC@FG=FG<FGD:>FGGCFGGEGGGGGGG<FGGGGGGG>FGGGGGGGGFGGFGGGGG,CEGGGGGGGGGGCFGGGGGGGGGG5EFGD>EEFGGFGGC:85AF0CFEGGGGGGGGGGGGGGGDFE6EGCG>*8F6FGGGG6G<?FF>GGGG5:>FF
@M00200:205:000000000-AKKM3:1:1101:7829:2584 1:N:0:1
ACTGGGTATAAAGGGTGCGTAGGCTGTGCGGAAAGTTGGGTGTGAAATCCCTCGGCTTAACCGAGGAACTGCGCCCAAAACTACCGTGCTGGAGGAAGATAGAGGTGAGCGGAACTTAGGGTGGAGCGGTGAAATGCGTTGATATCCTAAGGAACACCGGTGGCGAAAGCGGCTCACTGGATCTTTTCTGACGCTGAGGCACGAAAGCCAGGGTAGCGAACGGGATTAGATAACCTGGTA
+
GGGGGGGFGGGGGGGGGGGGGGGGGGGGGGGGGGGGGGGGGGGGGGGGGGGGGGEGGGGGGGGEGGGGGGGGGGGGGGGGGGGGGGGGGGGGGGG@EGGGGGGGGCBFEGGGGGGDFFFGCGGEGCFEEGGDGFCFF7FECCGFD;EFGD<FFGGGGGFGG@EG8FC7BF7EEGGGGGGGGCCFCFGC<FGGEE51?FGFECECEGGG67EEE6?5?5?C)98CBGGF7@<*+<<:57??
@M00200:205:000000000-AKKM3:1:1101:10140:2590 1:N:0:1
ATTGGGTATAAAGGGTGCGTAGGCGGCGCGGAGGGTGGGATGTGAAATCCCCCAGCTTAACTGGGGAATTGCGTTCCAAACCGCCGTGCTCGAGGAAGATAGAGGTGAGCGGAACAGATGGTGGAGCGGTGAAATGCGTTGATATCATCTGGAACACCCGTGGCGAAAGCGGCTCACTGGGTCTTCTCTGACGCTGAGGCACGAAAGCTAGGGTAGCGAACGGGATTAGATACCCTCGTAAGA
+
GGGGGGGGGGGGGGGGGGGGGGGGGGGGGGGGGGGGGGGGGGGGGGGGGGGGGGGGGFGGGGGGGGGGGGGGGEGGGGGGGGGGGGGGDGGGGGGGGGGGGGGGGGGGGGGGGGGGGGGGGFGGGGGGGGGGGGGGGGGGGGGGGGGGFGGGGGFDGGEFGDGGGGGCGGEG5EEFGFFGGGGGGGFFCGGGE5CGGGGFGGGGGGGCF?FFGGFG:EEE7DCGFGG?F?>>EA?67@7C416
@M00200:205:000000000-AKKM3:1:1101:22864:2602 1:N:0:1
ATTGGGTTTAAAGGGCTCGTAGGCGGCCAACTAAGTCACACGTGAAATCCCTCGGCTCAACCGGGGAACTGCGTGTGATACTGGATGGCTTGAGTCCGGGAGAGGGATGCGGAATTCCAGGTGTAGCGGTGAAATGCGTAGATATCTGGAGGAACACCGGTGGCGAAGGCGGCATCCTGGACCGGCACTGACGCTGATGAGCGAAAGCCAGGGGAGCAAACGGGATTAGATACCCTAGTA
+
GGGGGGGGGGGGGGGGGGGGGFDGGGGGCEECFFFGGGGGGDGGGGGGGGCAFGGGGD@FGFGGGGGGGGGGGGGBFGGGGG9EEFGGEFFGFGE,EEGGGG>FGGCE=FGGEEGFGGFGGFFGGGGDGCEDFGGFFCCEGGGFGFGFGGCC@7FDGGGGCGGGECEFGGFG58:EEFFGGGGDG5*/:C9FGEGECC::CDGGGGDFFGGGCE;C;CEG*9ED07D)964:CGG*55*3
@M00200:205:000000000-AKKM3:1:1101:14935:2642 1:N:0:1
ATTGGGTTTAAAGGGTGCGCAGGCGGGTCCGTAAGCATTCCGTGAAATCCCCCGGCTCAACCGGGGAACTGCGGAGTGGACTGCGGGTCTTGAGAGAGGTAGGGGCCGACGGAACGAACGGTGGAGCGGTGAAATGCGTAGATATCGTTCGGAACGCCAATGGTGAAGACAGTCGGCTGGGCCTTTTCTGACGCTCATGCACGAAAGCGTGGGGAGCAAACAGGATTAGATACCCCTGTAAGA
+
GGGGGGGGGGGGGGGGGGGGGGGGGGGGGGGGGGGGGGGGGGGGGGGGGGGGGGGGGGGGFGGGGGGGFGGGGGGGGGGGGGGGGGGGGGGGGGGGGGGGGGGGGGGGGGGGEGGGGGGGGGGGGGGGGGGGGGGGGGGGGFGGFGGGGGGGGGGGGGGGCGGGGGGGGGGGGGGGGGGDEFFGGGGGGGGGGGGGGGGGGGGGGGGGGGGGGGFG>=EGDGFF6DGFFF4DE,AC@FFGGFF
@M00200:205:000000000-AKKM3:1:1101:13044:2650 1:N:0:1
ACTGGGTATAAAGGGCGCGTAGGCGGCTTTATAAGTCGGGGGTGAAAGCCTGTGGCTCAACCACAGAATTGCCTTCGATACTGTAGAGCTTGAGACCGGAAGAGGTAAGTGGAACTGCGAGTGTAGAGGTGAAATTCGTAGATATTCGCAAGAACACCAGTGGCGAAGGCGGCTTACTGGTCCGGTTCTGACGCTGAGGCGCGAAAGCGTGGGGAGCCAACAGGATTAGATACCCTTGTA
+
GGGGGGGGGGGGGGGGGGGGGGGGCEGEDFGGGGGGGGGGGGGGGCFGGGGGGGGGGGGGGGGGGGGGGGGGGGGGGGGGGGGEFGFGGGGGFGGGGGGGEEFFGGGGGEGFE@DGGGGDC@FGFGDGFGGFGGGGGGGGGGAFGGC:CF@CFGGGFGGGGGGDEGGGCGD8CCEF?BFCBFFGGGGEECFGGGGG*CFFEDDGGCDDGGGGEE355/<*9F6>:F>>=6AFGGFGFF*0
@M00200:205:000000000-AKKM3:1:1101:24789:2654 1:N:0:1
ATTGGGTGTAAAGCGTGTGTAGGCGGATCGTTAAGTACCTTGTGAAATCCCACGGCTCAACCGTGGAACTGCTCGGTATACTGGCGATCTTGAGCCACCTAGGGGCAACTGGAACAAGCGGTGGAGCGGTGAAATGCGTAGATATCGCTTGGAACGCCAACGGTGAAAACAGGTTGCTGGGGGTGTGCTGACGCTGAGACACGAAAGCCAGGGGAGCGAACGGGATTAGATACCCTAGTA
+
GGGGGGGGGGGGGGGGGGGGGGGGGGGGFEGGGGGGEFFGGGGGCFFGG@EFGGGGGGGGGGGFEEEFFGGG<EFGGGGGGGGGGGGGGFGGGGGGGFGGCFGGGEGGFFGGGGGGGCGGG@EGGGG:=FCFGGGGGGCCFGGGFGDEEFGDFGGGGDGGGEEE:DGGGGGGFFDGCFDGGC8:C:59CGCGGGC:?CFGGGGGGGGCGGGDEGFGFGGGD)8>2DC?FFFDFFFC?49F
@M00200:205:000000000-AKKM3:1:1101:14801:2657 1:N:0:1
ACTGGGCTTAAAGCGTGTGTAGGCGGATCGTTAAGTACCTTGTGAAATCCCACGGCTCAACCGTGGAACTGCTGGGTATACTGGCGATCTTGAGCCACCTAGGGGCGAGCGGAACAAGCGGTGGAGCGGTGAAATGCGTAGATATCGCTTGGAACGCCGACGGTGAAAACAGCTCGCTGGGGGTGTGCTGACGCTGAGACACGAAAGCCAGGGGAGCGAACGGGATTAGATACCCTCGTA
+
FGFGFDCDFGGF<<F@CFDFGGGGGGCFEGGF@FGGGGGGGFGFCFEGGGFGGEEEGGCF<EFCE>EFFGGF?FCGGFFGGGFGFG:FGFGGGGCGGGGGGFGF7FEFGGDGFFDGEFD:FECEFFGFEFGGGGGGGD>BEEGGGGFEG7@CFFFED@EGGGGGGCEGFCFGGCFGCCC<BEE>E>EGGGGGDGGGEGGGGGGGDGD<;CCEG*7C5EE8D5*92DCBF?4CFFEG)8<*
@M00200:205:000000000-AKKM3:1:1101:7320:2679 1:N:0:1
ACTGGGTATAAAGGGCGCGTAGGCGGGCGCTCAAGTCGGTCGTGAAATCTCCGGGCTCAACCCGGCGGGGTCGGCCGAAACTGGGTGTCTTGAGGGAGGCAGAGGAGTCTGGAATTCCCGGTGTAGCGGTGAAATGTGTAGAGATCGGGAGGAACACCGGTGGCGAAGGCGGGACTCTGGGCCTACCCTGACGCTGAGGCGCGAAGGCGTGGGGAGCAAACGGGATTAGATACACTTGTA
+
GGGGGGGGGGGGGGGGGGGGGGGGGGGGGGGGGGGGGGGGGGGGGGGGGGGGGGGGGGGGGGGGGGGGGGGGGGGGGDGGGGGGGGGGGGGGGGGGGEFGEGGGGBFGGFFGGGGGGGGGGGGGGGGGGGGFGGGGFGGGGGGCGGGGEGGGGGFCFGGGGGGGGGGGGFEGGEEFGGGGGGGGGGGGGFCGGEDGGGGGGGG5CC3CE=CEGG@GFGFC<DGGFGGFFFBF7,A7?FFF
@M00200:205:000000000-AKKM3:1:1101:7041:2680 1:N:0:1
ACTGGGCTTAAAGGGCGCGTAGGCGGCCACCGCAAGTCGACTGTGAAATCTCCGGGCTTAACTCGGAAAGGTCAACTGATACTGCGGGGCTAGAGTGCGGAAGGGGCAACTGGAATTCTCGGTGTAGCGGTGAAATGCGTAGATATCGAGAGGAACACCTGCGGCGAAGGCGGGTTGCTGGGCCGACACTGACGCTGAGGCGCGAAAGCCAGGGGAGCGAACGGGATTAGATACCCGCGTA
+
GGGGGGGGGGGGGGGGGGGGGGGGGGGGGGGGGGGGGGGGGGGGGGGGGGGGGGGGGGGGGGGGGGGGGGGGGGFFGGGGGGGGFGGDGEGGGGGGGGGGGGGGGGGGGGGGGGGGFGGCFGCFGGGGGGGGGGGGGGGGGGGGGDEFFFGGGGGGGGDGFGGGGGGGGGDGGGGGGGGGGGGGGGEGGDGGGE*:EC:FGGGGGEDGCG8CGGFGEGGGGC?<?C92=FAD?CFGE>:=D
@M00200:205:000000000-AKKM3:1:1101:24499:2700 1:N:0:1
ACTGGGTTTAAAGCGCACGTAGGCGGTGACGTAAGTCGGGTGTGAAATCCCTCGGCCTAACCGAGGAACTGCGCCCGAGACTGCGTTGCTTGAGGACCCCAGGGGTGCATGGAATTTCCGGTGGAGCGGTGAAATGCGTTGATATCGGAAGGAACTCCGGCGGCGAAAGCGGTGCACTGGGGGGTTTCTGACGCTGAGGTGCGAAAGCTAGGGGAGCAAACGGGATTAGATACCCCCGTA
+
GGGGGGGGGGGGGGGGGGGGGGGGGGGGGGGFFGGGGGGGGGGGGGGGGGGGGGGGGGGGGGGGGGGGGGGGGGGGGGGGGGGGGGGGGGFGGGGGFGDGGGGEGGGGGGGGGGGGFGGGGGGGCGGGGGGGFGGGGGGGGGGGGGGGGGGGGGGGGGGGGGGGGDG7FFGGDGGGFGGGGGGG::EGDGGGGG3CECCFGGGGDG74:EFGFEFG@GEGFDDCB3C>FFF7A@E*3>EC
@M00200:205:000000000-AKKM3:1:1101:16920:2731 1:N:0:1
ACTGGGCATAAAGGGCGCGTAGGCGGTTCTCCAAGTCAGGGGTGAAATCCTGCGGCTTAACCGTAGAAGTGCCTTTGATACTGGAGATCTCGAGGGAGGTAGGGGTCCGTGGAACTTCTGGTGGAGCGGTGAAATGCGTTGATATCAGAAGGAACGCCGGTGGCGAAAGCGACGGACTGGATCTCTTCTGACGCTGAGGCGCGAAAGCTAGGGGAGCAAACGGGATTAGATACCCTGGTA
+
GGGGGGGGGGGGGGGGGGGGGGGGGGGGGGGGGGGGGGGGGGGGGGGGGGGGGGGGGGGGGGGGGEFGEFGGGGGGGGGGFGGGGGGGGGGGFGGGCGFGGGGGEGGGFFGGEFGFDFGGGGGGGF?FGGGGGFGGGGGGGGGGFGGGGGGFGCFGGGGGGGGGEEGGEGGGDGGGGGGGGGGGDGGGGGGGGGGGEGGGGDEGGGD:<EGGGGFGFFGFGG=C?GG<FF>*@@FGFFFG
@M00200:205:000000000-AKKM3:1:1101:17173:2750 1:N:0:1
ACTGGGTATAAAGGGCGCGTAGGCGGCCCTCGCCGTCGGATGTGAAAGCCCGGGGCTCAACCCCGGAACGGCATCCGAGACGCGGGGGCTGGAGACCGGGAGAGGAGGGTGGAATACCCAGTGTAGAGGTGAAATTCGTAGATATTGGGTGGAACACCGGTGGCGAAAGCGGCTCTCTGGCCCGGTTCTGACGCTGCGGCGCGAAAGCGTGGGGAGCAAACAGGATTAGATACCCCTGTA
+
GGGGGGGGGGGGGGGGGGGGGGGGGGGGGGGGGGG@FGGGGEGGGGGGGGGGGGGGGGGGGGGGGGGGGGGGGGGGGGGBGGGGGGGGGGGGGGGGGGGG7FFFFGGGGGGGGGGFGFGGG@FCFGGGGGGGGGGGGGGGGD?FGGGGGAEGGFGGGGGGEDGGGG5CEGGGGGGGGGGFCGGGG8CEFDFFGG3:**2:EGGDGDDFEEGGEG@DEGFF:FFF?C*,96):FC?C>))<
@M00200:205:000000000-AKKM3:1:1101:18981:2753 1:N:0:1
ATTGGGTATAAAGGGCGCGTAGGCGGTTCGATAAGTCGGGGGTGAAATGCTGCGGCTCAACCGGAGCATGGCCTTCGAGACTGTCGGGCTGGAGCACGGTAGAGGCTGGCGGAATTCCTGGTGTAGCGGTGGAATGCGTAGAGATCAGGAAGAACACCGGTGGCGAAGGCGACCAGCTGGGCCGTTGCTGACGCTGAGGCGCGACAGCGTGGGGAGCAAACAGGATTAGATACCCTAGTA
+
GGGGGGGGGGGGGGGGGGGGGGGGGGGGGGGGGGGGGGGGGGGGGGGGGGGGGGGGGGGGGGGGGGGGGGGGGGGGGGGGGGGGGGGGGGGGFGGGGGGFGGGGGGGGGGGGGGGGGGGGGGGGGGGGGGGGFG?FFFFGGGGCFFGGGGGGGGGGGGGGGGGCEFGGGGGGGGGGGFGGGGGGGGGCEGGGGGDG=GG5ECECEGGGC7CGDE:CEG*A<FGGF*:<FF>GF?CC@FF?
@M00200:205:000000000-AKKM3:1:1101:11939:2757 1:N:0:1
ACTGGGTATAAAGGGCGCGTAGGTGGCTGCGTAAGTAAGGTGTGAAAGCCCTCGGCTTACCCGGGGAATTGCGCCTTATACTGCGTGGCTTGAGGATCTCAGGGGAATGGGGAACTCCAGGTGTAGCGGTGAAATGCGCAGATATCTGGGGGAAGGCCGGCGGCGAAGGCGCCATTCTGGGAGATTCCTGACACTGAGGCGCGAAAGCGTGGGGAGCAAACAGGATTAGATACCCGGGTA
+
GGGGGGGGGGGGGGGGGGGGGGGGGGGGGGGGGGGGGGGGGGGGGGGGGGGGGGGGGGGGGGGGGGGGGGGGGGGGGGGGGGGGGGGGGGGGGGGGGGGGGGGGGGGGGGGGGGGGGGGGGGGGGGGGGGGGGGGGGGGGGGEFGGGGGGGGGGGG>CGGGGGGGGGGGGGGGEDFDGFGGGGGGGGFGGGGGGGGGGGGGGGEGGGGGGGGGGFGFGFGGGGFFGGFFFFGG?FC>DFC
@M00200:205:000000000-AKKM3:1:1101:9248:2784 1:N:0:1
ATTGGGTATAAAGCGTGCGTAGGTGGTTCGTTAAGTCTGCCGTGAAAGCCCCGGGCTCAACCTGGGAATGGCGGTGGATACTGGCGGACTAGAGTGCGGTAGAGGGTGGTGGAATTCCCGGTGTAGCAGTGAAATGCGTAGAGATCGGGAGGAACATCTGTGGCGAAGGCGGCCACCTGGACCAGCACTGACACTGAGGCACGAAAGCGTGGGGAGCAAACAGGATTAGATACCCCCGTA
+
GGGGGGGGGGGGGGGGGGGGGGGGGGGGGGGGGGGGGGGGGGGGGGGGGGGGGGGGGGGGGGGGGGGGGGGGGGGGGGGGGGGGGGGGGGGGGGGGGGGGGGGGGGGGGGGEGGFGGGGGGGGGGGGGGGGGGGGGGGGGDGGFGGGDGFEDFFGGGGGGGGGGGGGGGGGGGGGGGFGGGGGGG8CFGGGGC?CFGGGGGGGGGGGGGGGGGGEGEGEFGFGFBGGFFFBF@CEGFFFG
@M00200:205:000000000-AKKM3:1:1101:17679:2787 1:N:0:1
ATTGGGCTTAAAGGGCGTGTAGGCGGCCCGTTAAGTCAGGTGTGAAATTCCTGGGCTCAACCCAGGACGTGCGCCTGATACTGGCGGGCTTGAGTCCGGGAGAGGATGGTGGAACTCCCAGTGTAGAGGTGAAATTCGTAGATATTGGGAAGAACACCCGTGGCGAAGGCGGCCATCTGGACCGGTACTGACGCTAAGGCGCGACAGCGTGGGGAGCAAACAGGATTAGATACCCGAGTA
+
GGGGGGGGGGGGGGGGGGGGGGGGGGGGGGGGGGGGGGGGGGGGGGGGGGGGGGGGGGGGGGGGGGGGGGGGGGGGGGGGGGGGGGGGGGGGGGGGGGEGGGGEGGDGGGGGGGGGGGGGFGGFGGGGGGGGGGFGGGGGFC,DEFGGGGGGGGFGEGDEEGGGGGGGGGGGGGGGGFGGGGGGGGGGGFG6EGDEGGGGECGEGGDGGGGGGGDCBGCGFGEGFGGBFFBCCFFDEFFG
@M00200:205:000000000-AKKM3:1:1101:9671:2794 1:N:0:1
ACTGGGCATAAAGGGCGCGTAGGCGGGCCGCCAAGTTCGAGGTGAAATCCTCCGGCTCAACCGGAGAACTGCCTCGAATACTGGAGGCCTCGAGGCGGGTAGGGGCGTGCGGAACTGTGGGTGGAGCGGTGAAATGCGTTGATATCCACAGGAACTCCGGTGGCGAAGGCGGCACGCTGGACCCGATCGGACGTTGAGGCGCGAAAGCCAGGGGAGAAAACGGGATTAGATACCCGGGGA
+
FGGGGGFGGFGGGGGGGGGGGGGGGDCGGGGGGGGEFGEGGGGGGGGG<FGGGGGEEGGEGGGGEGEFGGGGG<<CGCGFAFGFFGGGGDFC:FEGGDGFEEDFGGCFFEFGGGGCFCFGGGFGCCA:FFEFGD@CFGCAE*0<EFFFC?CFCCF,<C*::8E>:>5>ECECG58885CC*CFGG>*?5C/?81*11<C//)7?EED4C0*;8>)1)2<099ED()>?6/)*<8AG)8)*
@M00200:205:000000000-AKKM3:1:1101:17980:2807 1:N:0:1
ATTGGGTTTAAAGTGTGCGCAGGTGGCCTCGCAAGTCGAGTGTGAAATCCCCGGGCTTAACTTGGGAATTGCGCTCGAAACTACGGGGCTTGAGTGTGGCAGAGGGAGGTGGAATTCCACGTGTAGCGGTGAAATGCGTAGAGATGTGGAGGAACACCAATGGCGAAGGCAGCCTCCTGGGCCAACACTGACACTCATGCACGAAAGCGTGGGGAGCAAACAGGATTAGATACCAGTGTA
+
GFGGGF@FEGEFGGGGGFGFEFEG<DFGGGCG7@FGGGDGGGGGFFGCGGGGBFGEFGGGGG<EEGFGFCED:F>FFGF:CEFFGGDE7:=+BF55FG@EDC<EFG>CCFD=<,:<FFC<CBF3AE9CF+:<=,C>@@>E3=FE,CFFGGFD+@,@FF+@CFCC@:8CF8F8ECCF,,7DFBFEEG>C087CFFG68+<+<;*B:3/*:7C:7=5))10<5784(9:<4*4*23+2/9*+
@M00200:205:000000000-AKKM3:1:1101:16718:2813 1:N:0:1
ACTGGGCATAAAGGGCGCGTAGGCGGTCCGTTAAGTCCCGTGTGAAATCCCTCGGCTCAACTGAGGAACGGCACGGGAAACTGGCGGGCTTGAGTTCGGGAGAGGGAAGCGGAATTCCGGGTGTAGCGGTGAAATGCGTAGATATCCGGAGGAACACCTGCGGCGAAGGCGGGTTGCTGGGCTGATACTGACGCTGAGGCGCGAAAGCCAGGGGAGCGAACGGGATTAGATACCCCTGTA
+
GGGGGGGGGGGGGGGGGGGGGGGGGGGGGGGGGGGGGGGGGGGGGGGGGGGGGGGGGGGGGGGGGGGGGGGGGGGGGGGGGGGGGGGGGGGGGGGGGGGGGGGGGGGGGGGGGGGGGFGGGGGGGGGEGCGGGGGGGGGGEGFGGGGGGGGGGGGGFGGGGGGGGGGGGGGGGGEEGGGGGGGGGGGEC><CGDDEEFGGGGCEE=DCEEFGGGFGFGGGGG55(>D3=?<DDDFGF>FG
@M00200:205:000000000-AKKM3:1:1101:14160:2813 1:N:0:1
ACTGGGCATAAAGGGCGCGTAGGTGGCGGCATAAGGCCGTGGTGAAAGTCCGGGGCTCAACTCCGGATCGGCCATGGCAACTGTGTCGCTGGGGCACCGTAGAGGCAGATGGAATTCCGGGTGTAGCGGTGGAATGCGTAGAGATCCGGAAGAACACCAGTGGCGAAGGCGGTCTGCTGGGCGGTGGGAGAGCAATCTCCCAATAGTCGACACTGAGGCGCGACAGCGTGGGGAGCAAACAGG
+
GGGGGGGGGGGGGGGGEGGGGGGGGGGGGGG@GGGGGGG@FGGGGGGFC<FEGGGGGDFGGGGGGDFFGGGGGGGFFGGGGGGGEG<:FGGGGG7=FEGFGG@FGGEGG<FGGGGGGGGGGGGGGGGGGGGGGGGGGGGGGGAFFCFGGGFEGGGGGGGGGGFGGGGGGGEC*BCCFGGGCGEGGDGD5CECCGGEF+0<*97ACC*087ECEG6>?*5CDD5397*4B39D>*:D3?7*7:1
@M00200:205:000000000-AKKM3:1:1101:20970:2852 1:N:0:1
ATTGGGTTTAAAGGGCGCGTAGGCGGCGCGACGAGTCACTTGTGAAATCTCCGGGCTTAACCCGGAGCGGCCAAGTGATACTGTCGTGCTCGAGTGCGGAAGGGGCCACTGGAATTCTCGGTGTAGCGGTGAAATGCGTAGATATCGAGAGGAACACCTGCGGCGAAGGCGGGTGGCTGGGCCGACACTGACGCTGAGGCGCGAAAGCCAGGGGAGCGAACGGGATGAGATACCCCCGTA
+
GGGGGGGGGGGGGGGGGGGGGGGGGGGGGGGGGGGGGGGGGGGGGGGGGGGGGGGGGGGGGGGGGGGGGGGGGGGGGGGGGGGGGGGGGGGGGGGGGGGGGGGGGGGGGGGGGGGGGGGGGGGGGGGGGGGGGGGGGGGGGGGGGGGGGGEGGGGGGGGGFGGGGGGGGGGGGGGGGGGGGGGGGGGGGFGGGGGGEGGGGGGGGGGGGGGGGGFD7EEC3>CG0D*4?FAGGFFFF>)>
@M00200:205:000000000-AKKM3:1:1101:10008:2859 1:N:0:1
ATTGGGCATAAAGGGTGCGTAGGTGGTCGGGTAAGTCTGATGTGAAATCTCCGAGCTCAACTCGGAAATGGCATTGGATACTATCCGGCTCGAGGGTCGGAGGGGAGACTGGAATTCTCGGTGTAGCAGTGAAATGCGTAGATATCGAGAGGAACACCGGTGGCGAAGGCGAGTCTCTGGACGACTCCTGACACTGAGGCACGAAAGCTAGGGGAGCAAACAGGAATAGATACCCAGTA
+
FGGGGFFGGGGGGGGGGGGGGGGGFGGGGGGGGGGFGGGGGGGGGGGGGGGGGGG:FFFGGGGFGDFGGFGFGGFGGGGGGGGGGGGGGEGCFGDGEGGGGGGGEGGGGGGGGGGGGGGGGGGGGGGGGGGGGGGGGGGGGGGGGGGFFCEDFGFCABCCC@FCEEEC<DCGGECGFCGGGFGGE5E8CDGC+7CGG6C5C578E=)CFC@FGGFGFGGGGGF44*25?F<GGCEC))9
@M00200:205:000000000-AKKM3:1:1101:21083:2871 1:N:0:1
ATTGGGTTTAAAGGGCGCGTAGGCGGCCACCGCAAGTCGACTGTGAAATCTCCGGGCTTAACTCGGAAAGGTCAGCCGATACTGCGGGGCTAGAGTGCAGAAGGGGCAACTGGAATTCTCGGTGTAGCGGTGAAATGCGTAGATATCGAGAGGAACACCTGCGGCGAAGGCGGGTTGCTGGGCTGACACTGACGCTGAGGCGCGAAAGCTAGGGGAGCGAACGGGATTAGATACCCCAGTA
+
FGFGGFFF@FGGGGGGGGGFEGGGGGGGFGGGGGGGGGDEGGEGGDAECFFFGEGGGEFAFFGGGGGGGFGGFGGFGEGGGGGDFGEEG7FGGGGGGGGFDCFD@CGGFGFFGGCGGGGGGGFFGGGGGGGGGGGGGGGGEGGFAFFCFEGGGGGFEBEGGFGGGGC:FGFG58:CEGGGFGDFGCGGGFGGCEGEEEFGGDGG8CCDA7<?E8@DFGG5<DC<:G3(19ADFCFC)>>2?
@M00200:205:000000000-AKKM3:1:1101:17261:2916 1:N:0:1
ATTGGGCTTAAAGCGCGTGTAGGCGGTTATGCAAGTCGGGTGTGAAAGCCCAGGGCTCAACCCTGGAAGTGCATTCGATACTGCGTAGCTAGAGTACTGGAGAGGATGGTGGAACTCTCGGTGTAGAGGTGAAATTCGTAGATATCGAGAAGAACACCGGTGGCGAAGGCGGCCATCTGGACAGATACTGACGCTGAGACGCGAAAGCGTGGGGAGCAAACAGGATTAGATACCCCAGTAAGA
+
GGGGGGGGGGGGGGGGGGGGGGGGGGGGGGGGGGGGGGGGGGGGGGGGGGGGGGGGGGGGGGGGGGGGGGGGGGGGGGGGGGGGGGGGGGGGGGGGGGGGGGGGGGGGGGGGGGGGGGGGGGGGGGGGGGGGGGGCGGFGGGGGGGGCGGGFGGGGFGGGGGGGGGGGGGGGGGGGGGGGGGGGGGFGFGGGEGGGGGGCEDCEEGG;EGGGGGFGEGFCFGGF?GGFFFFFG8<C@DFFF4<
@M00200:205:000000000-AKKM3:1:1101:7685:2936 1:N:0:1
ACTGGGTTTAAAGAGCGTGTAGGCGGCCAGGCAGGTCCGTTGTGAAAACTCGAGGCTCAACCTCGAGACGTCGATGGAAACCGTCTGGCTAGAGTCCGGAAGAGGAGAGTGGAATTCCTGGTGTAGCGGTGAAATGCGCAGATATCAGGAAGAACACCTATGGCGAAGGCAGCTCTCTGGGACGGTACTGACGCTGAGACGCGAAAGCGTGGGGAGCGAACAGGATTAGATACCCCAGTA
+
GGGGGGGGGGGGGGGGGGGGGGGGGGGGGGGGGGGGGGGGGGGGGGGGGGGGGGGGGGGGGGGGGGGGGGGGGGDGGGGGGGGGGGGGGGGGGGGGGGGGGGGGGGGGGFGGGGGGGGGGGGGGGGGGGGGGFGGGGGGGGGGGGGFGDGGGGGGGGGGGGGGGGGGDCGGGGG7>EFGGGGGGEGGDGGGGGDGGEGGCGGGEGEGGGGGGGDDGFGGGDGFG?GGDFFFFFCCF>EFG
@M00200:205:000000000-AKKM3:1:1101:20647:2937 1:N:0:1
ACTGGGTGTAAAGGGCGCGTAGGTGGTCTTATAAGGGTGTGGTGAAAGCCCGGGGCTCAACCCCGGGTCGGCCGTGCCGACTGTGAGACTAGAGTGCTGTAGGGGCAGGCGGAATTCCGGGTGTAGCGGTGGAATGCGTAGAGATCCGGAGGAAGACCGGTGGCGAAGGCGGCCTGCTGGGCAGATACTGACACTGAGGCGCGACAGCGTGGGGAGCAAACAGGATTAGATACCCTAGTA
+
GGGGGGGGGGGGGGGGGGGGGGGGGGGGGGGGGGGGGFGFGGGGGGGGGGGGGGGGGGGGGGGGGGGFGGGGGGGGGGGGGGGGGGGGGGGGGGGGGGGGGGGGGGGGGGGGGGGGGGGGGGGGGGGGGGGGGGGGGGGGGGGGGGGGGGGGGGGGGGGGGGGGGGGGGGGGGGGGGGGGGGGGGGGGGGGGGGGFGGGGGGEE5EDGGEEGGGFGFGGGG<GGFGGFFF<G?<EF?FFG
@M00200:205:000000000-AKKM3:1:1101:10364:2938 1:N:0:1
ACTGGGTTTAAAGTGTGCGTAGGCGGCTTTTTAAGTCAGGGGTGAAAGACGGCAGCTCAACTGTCGCAGTGCCTTTGATACTGAAGAGCTTGAATACACTTGAAGTAGGCGGAATGTGACAAGTAGCGGTGAAATGCATAGATATGTCACAGAACACCAATTGCGAAGGCAGCTTACTAAAGTGAGATTGACGCTGAGGCACGAAAGCGTGGGGATCAAACAGGATTAGATACCCCCGTA
+
GGGGGGGGGGGGGGGGGGGFGGGGGGGGGGGGGGGGGGGGGGGGGGGGGGGGGGGCGGGGGGGGGGGGGGGGGGFGGGGGGGGGGGGGGGGGGGGGGGGGFGGGGGGGFGG7FBFFGGGGCFDFGGGGGGGGFGGGGGGFGGFGGGGGGGGGGGGFGEFGGFGGGGGGGGGDEFGGGDGGGGGGGC9DGGGF>CGGGGGFGGGGDEDC:**<CDB<FGGGGFGF?FGEFC?GGCCGDFFG
@M00200:205:000000000-AKKM3:1:1101:19923:2942 1:N:0:1
ACTGGGTATAAAGGGCGCGTAGGCGGGCCGGCAAGTCCGGGGTGAAAGCCCCCAGCTCAACTGGGGAAGTGCCTCGGATACTGCCGGCCTCGAGGGAGGTAGGGGCGTGCGGAACTTCCGGTGGAGCGGTGAAATGCGTAGATATCGGAAGGAACACCGGTGGCGAAAGCGGCGCGCTGGACCTCTTCTGACGCTGAGGCGCGAAAGCCAGGGGAGCGAACGGGATTAGATACCCCGGTA
+
GGGGGGGGGGGGGGGGGGGGGGGGGGGGGGGGGGGGGGGGGGGGGGGGGGGGGGGGGGGGGGGGGGGGGGGGGGGGGGGGGGGGGGGGGGGGGGGGGGGEGGGGGGGGGGGGGGGGGGGGGGGGGGGGGGGGGGGGGGGGGGGFFGGGGGGGGGGGGGGGGGGGGGGGGGGGCEGGGGGCCFGGGGGGGGGGGGGGGGGGGGGGGGGGCFFGGG357CECGCGGFCDBFFFGGGCC@DEG
@M00200:205:000000000-AKKM3:1:1101:21133:2951 1:N:0:1
ATTGGGTTTAAAGGGTGCGCAGGCGGCCAAGTGTGTGAGGCGTGAAAGCCTGGGGCTTAACTCCAGAATTGCACCTCAAACTACATGGCTGGAGCATTGGAGAGGGTAGCAGAATTCACGGTGTAGCAGTGAAATGCGTAGATATCGTGAGGAATACCAGAGGCGAAGGCGGCTACCTGGACAATTGCTGACGCTCAGGCACGAAAGCGTGGGGAGCAAAAGGGATTAGATACCCCAGTA
+
GGGGGGGGGGGGGGGGGGGGGGGGGGGGGGGGGGGGGGGGGGGGGGGGGGGGGGGGGGGGGGGGGGGGGGGGGGGGGGGGGGGGGGGGGGGGGFGGGGFGGGGGGGGGGGGGGGGGGGGGGGGGGGGGGGGGFGGGGGGGGCFFGGGGGGGGGGGGGGGGGGGGGGGGGGGGGGGGGGGGGGGGGGGGGGGGGEGGGGGGGGGEGGGGGEGGGGFCEGCFGGCDFG4<F6<GFGGGFFFG
@M00200:205:000000000-AKKM3:1:1101:20392:2990 1:N:0:1
ACTGGGTTTAAAGGGTGCGTAGGTGGGCAGGTAAGTCAGTGGTGAAATCTCCGGGCTTAACCCGGAAACTGCCATTGATACTATCTGTCTTGAATACCCTGGAGGTGAGCGGAATATGTCATGTAGCGGTGAAATGCTTAGATATGACATAGAACACCCATTGCGAAGGCAGCTCACTACGGGAATATTGACACTGAGGCACGAAAGCGTGGGGATCAAACAGGATTAGATACCCGAGTA
+
GGGGGGGGGGGGGGGGGGGFGGGGGGGGGGGGFGGFGGGGGGGGGGGGGGGGGGGGGGGGGGGGGGGGGGGGGGGGGGGGGGGGGGGGGGGGGGGGGGGGGGGGGGGGGGGGGGGGGGGGGGGGGGGGGGGGGGGGGGGFCFGGGGGGGGGGGGGGFEGGDFGGGGGGGGGGGGGGGGGGGGGGGGGGGGFFGGGGGGGGGFEGDEGGGEBFGCE4FGGGC5EG<C;;AF<FC8CDBEFF
@M00200:205:000000000-AKKM3:1:1101:25032:2994 1:N:0:1
ACTGGGCTTAAAGCGCGTGTAGGTGGCTTGGCACGTCTGTCGCTGAAATCCCCCGGCTCAACCGGGGAACGGGCGCGGATACGACCAGGCTTGAGGGATGTAGGGGGATCGGGAACTTCCGGTGGAGCGGTGAAATGCGTTGAGATCGGAAGGAACGCCCGTGGCGAAAGCGCGGTCCTGGACATTTCCTGACACTGAGACGCGAAAGCTAGGGGAGCAAACGGGATTAGATACCCCCGTA
+
GGGGGGGGGGGGGGGGGGGGGGGGGGGGGGGGGGGGGGGGGGGGGGGGGGGGGGGGGGGGGGGGGGGGGGGGGGGGGGGGGGGGGGGGGGGGGGGGGGGGGGGGGGGGGGGGGFFGGGGGGGGEGGGGGGGGGGGGGGGGGGGGGGGGGGGGGGGGGGGGEFEGGGCCEGFGGGEEEGGGGGGGDEF@EGFFGC*69FGGGGGGGGDCC?CCCCECDCCEDGGC:>DBFFFGG,<9>EFEG
@M00200:205:000000000-AKKM3:1:1101:20734:3000 1:N:0:1
ATTGGGCTTAAAGGGCGCGTAGGTGGCGGCATAAGGCTGTGGTGAAAGTCCGGGGCTCAACTCCGGATCGGCCGTGGCAACTGTGTCGCTAGGGCACCGTAGAGGCAGATGGAATTCCGGGTGTAGCGGTGGAATGCGTAGAGATCCGGAAGAACACCAGTGGCGAAGGCGGTCTGCTGGGCGGTGAGCTCGTAAGGGCTCAATAGCCGACACTGAGGCGCGACAGCGTGGGGAGCAAACAGG
+
GGGGGGGGGGGGGGGGGGGGGGGGGGGGGGGGGGGGGGGGGGGGGGGGGGGGGGGGGGGGGGGGGGGGGGGGGGGGGGGGGGGGGGGGGGGGGGGGGGGGGGGFGGGGGGGGGGGGGGGGGGGGGGGGGGDEFGGGGGEEDGGGGGGFGGGGGGGGGGGGGGGGDGGGGGGGGGGGFGGGGDEGGGDGCFGGGGDGGGGFGFGG97>FEECEEG=:?5CEDGEGFG*4>>>GG8?D:FF578<
@M00200:205:000000000-AKKM3:1:1101:12200:3019 1:N:0:1
ACTGGGCTTAAAGGGTGCGTAGGCGGACCTGTAAGTCAGTGGTGAAATCTCTCAGCTTAACTGAGAAACTGCCATTGATACTGCAGGTCTAGAGTATAGATGACGTTGGCGGAATATGACATGTAGTGGTGAAATACTTAGATATGTCATAGAACACCGATTGCGAAGGCAGCTAACGAAACTATAACTGACGCTGAGGCACGAAAGTGCGGGGATCAAACCGGATTAGATACCCCGGTA
+
GGGGGGGFGGGGGGGGGGGEFGGGGGEGGGGGGGGGGGGGGGGGGGGGGGGGGGGGGGGGGGGGGGGGGGGGGGGGGGGGGGGGGGGGGGGGFGGGGGGGGGGGGGGGGGGGGGGGGFFFFGGGGGGGGGGCFEFCGGCGFFFGGGGDFGGGGGDFFGGEFGFFGGDGGGGGGFGGGGDGGGGGGGGGG+2DAC**@FCFEGDGEEDFCE8FFD)9AFGGG*=C;GC<665:CCGD535*
@M00200:205:000000000-AKKM3:1:1101:15833:3021 1:N:0:1
ACTGGGCATAAAGTGTGCGCAGGCGGCCGAGCAAGTCGAGTGTGAAATCCCCGGGCTTAACTTGGGAATTGCGCTCGAAACTACTTGGCTGGAGTGTGGCAGAGGAAGGTGGAATTCCACGTGTAGCGGTGAAATGCGTAGAGATGTGGAGGAACACCGATGGCGAAGGCAGCCTTCTGGGCCAACACTGACGCTCATGCACGAAAGCGTGGGGAGCAAACAGGATTAGATACCCCAGTA
+
GGGGGGGGGGGGGGGGGGGGGGGGGGGGGGGGGGGGGGGGGGGGGGGGGGGGGGGGGGGGGGGGGGGGGGGGGGGGGGGGGGGGGGGGGDFGGGFGGGGGGGGGGGGGGGGGGGGGGGGGGGGGGGGGGGGGGGGGFEFGGGGGFFFGGGGGGGFGGGGGCCEGGGGGGGGGGGGGGFGGGGGGGGGEGGGGGG3:CCFGGGGGGGGGGEGEGGFGBGGGGGGGFF*4=FFGGGFGBD??
@M00200:205:000000000-AKKM3:1:1101:7918:3032 1:N:0:1
ACTGGGCTTAAAGTGTGCGCAGGCGGCGTCGCAAGTCGAGTGTGAAAGCCCCGGGCTTAACTTGGGAATTGCGCTCGAAACTACGATGCTGGAGTGTGGCAGAGGAAGGTGGAATTCCACGTGTAGCGGTGAAATGCGTAGAGATGTGGAGGAACACCAATGGCGAAGGCAGCCTTCTGGGCCAACACTGACGCTCATGCACGAAAGCGTGGGGAGCAAACAGGATTAGATACCCCAGTA
+
GGGGGGGGGGGGGGGGGGGGGGGGGGGGGGGGGGGGGGGGGGGGGGGGGGGGGGGGGGGGGGGGGGGGGGGGGDGGGGGGGGGGGGGGGGGGGGGGGGGGGGGGGGGGGGGGGGGGGGGGGGGGG<FFGCGGGGGGGGGGGGGGGGGGGGGGGGGGGGGFGGGGGGGGGGFGGGGGGGGGGGGGGGGGGGGEGCGGGFGGGGGGGGGG=EGGGGFG@FGGGGGD?GGFFFFGGGF<BDFF
@M00200:205:000000000-AKKM3:1:1101:12051:3041 1:N:0:1
ACTGGGTTTAAAGCGTGTGTAGGCGGGTCGTTAAGTACCTTGTGAAATCCCACGGCTTAACCGTGGAACCGCTCGGTATACTGGCAATCTTGAGCCACTTAGGGGCTACCGGAACAGATGGTGGAGCGGTGAAATGCGTAGATATCATCTGGAACGCCTATGGTGAAAACAGGTAGCTGGGAGTGTGCTGACGCTGAGACACGAAAGCCAGGGGAGCGAACGGGATTAGATACCCCAGTA
+
GGGGGGGGGGGGGGGGGGGGGGGGGGGGGGGGGGGGFGGGGGGGGGGGGGGGGGGGGGGGGGGGGGGGGGGGGGGGGGGGGGGGGGGGGGGGGGGGGGGGGGGGGGGGGGGGGGGGGGGGGGGGGGGGGGGGGGGGGGG@FGGGGGGGGGGGGGGGGGGGGGGGGGGGGGGGFFGGGGGGGGGEGGGGGDGFEEDEEGGGGGEGGGGGGFFGGGEG>EEEGGGG?G:2?FFFF?E<EFFG
@M00200:205:000000000-AKKM3:1:1101:19669:3042 1:N:0:1
ATTGGGCTTAAAGGGCGCGTAGGCGGGTGCTCAAGTCCGGGGTGAAATCCTCCAGCTCAACTGGAGAACTGCCTCGGATACTGGGTGCCTCGAGGGTGGTAGGGGTATGCGGAACTATCGGTGGAGCGGTGAAATGCGTTGATATCGATAGGAACTCCGGTGGCGAAGGCGGCATACTGGACCACATCTGACGCTGAGGCGCGAAAGCCAGGGGAGCAAACGGGATTAGATACCCCAGTA
+
GGGGGGGGGGGGGGGGGGGGGGGGGGGGGGGGGGGGGGGGGGGGGGGGGGGGGGGGGGGGGGGGGGGGGGGGGGGGGGGGGGGGGGGGGGGGGGGGCFGGGGGGGGGGGGGG@FGGGGGGGGGGGGGGGGGGGGGGGGGGGGGGGGGGGGGGGGGGGGGGGGGGGGDGGGGGGGGFCFGGGGGGGGGGGGGGGGDEGGGFGGCEEGD4FFFFGEEGFGGGGGGG?D42=FAGGCGGFFFG
@M00200:205:000000000-AKKM3:1:1101:20030:3054 1:N:0:1
ATTGGGTATAAAGGGCGCGTAGGCGGACAGTTTAGTCAGAGGTGAAAGCCCAGGGCTCAACCTTGGAATTGCCTTTGATACTGGCTGTCTTGAGTTCGGGAGAGGTGAGTGGAATGCCGAGTGTAGAGGTGAAATTCGTAGATATTCGGCGGAACACCAGTGGCGAAGGCGACTCACTGGCCCGATACTGACGCTGAGGCGCGAAAGCGTGGGGAGCAAACAGGATTAGATACCCGCGTA
+
FFGGGGGCGGGGGGGGGGGGGGGGGGGGEGGCFGGGGGGGGGGGGGGFGGGGGGGGGGGGG@AFGGGGGGGGGGGGGGGGGGGGGFGGGGGGCFEAFGGGGGGGGGGGG<FGGGGGGGGEEGGGGGEFGGGGGGGFGGGGGGGGGFFGGGGGGGGGGGGGGGGGGGGGECFGGGGGGGFCF:FCCEGGGGCEGGGGGGDGGGGGGGGGGGGGGCBDBGGGGGGG6FGFFF>FGGF<>5BG
@M00200:205:000000000-AKKM3:1:1101:22014:3096 1:N:0:1
ATTGGGTTTAAAGGGCGCGTAGGCGGTCCCGTCAGTCCCTTGTGAAATCCCCCGGCTCAACTGGGGAACTGCAAGGGATACAGCGGGGCTTGAGTTCGGGAGAGGGAAGCGGAATTCCGGGTGTAGCGGTGAAATGCGTAGATATCCGGAGGAACACCGGTGGCGAAGGCGGCTTCCTGGACCGATACTGACGCTGAGGCGCGAAAGCTAGGGGAGCAAACGGGATTAGATACCCCAGTA
+
GGGGGGFGGGGGGGGGGGGGGGGGGGGGGGGGGGGGGGGGGGGGGGGGGGGGGGGGGGGGGGGGGGGGGGGGGGGGGGGGGGGGGGGGGGGGGGFGGGGGGGGGGGGGGGGGGGGGGGGGGGGGGFGGGCGFFFGGGGGGGGGGGGGGGGGGGGGGGGGDGGGGGGGGGGGGGGGGGGGGGGGGGGGGDFG8?EDGEFC7EDGGCEDFGGGGGGDD>GGG*9CGBGGFFFA>7CGGEDFG
@M00200:205:000000000-AKKM3:1:1101:23618:3111 1:N:0:1
ATTGGGCTTAAAGAGCGCGCAGGCGGTCGTGCAAGTCGAGTGTGAAAGCCCCCGGCTCAACTGGGGAGGGTCACTCGATACTGCTCGACTTGAAGACAGGAGAGGGAAGCGGAATTCCCGGTGTAGTGGTGAAATGCGTAGATATCGGGAGGAACACCAGTGGCGAAGGCGGCTTCCTGGCCTGTTCTTGACGCTGAGGCGCGAAAGCTAGGGGAGCAAACGGGATTAGATACCCCAGTA
+
GGGGGGGGGGGGGGGGGGGGGGGGGGGGGGGGGGGGGGCFGGGGGGGGGGGGGGGGGGGGGGGGGGGGGGGGGGAEFGGGGGGGGGGGGGGGGGGGGGGGGGGGGGGGGEFDEEFGGGGGGFGGAFFGGFGGGGGGGGG7FEGGDGFGGGGGGGGGGGGGGGGGDGGGGGGEEGGGGGGFGDGFFFFFGGF6EG7E*885CGGEE8DGGCEGGC@GFGCCGDDG<G:44@ACGEFG:@?7
@M00200:205:000000000-AKKM3:1:1101:21886:3118 1:N:0:1
ACTGGGTATAAAGCGCGTGTAGGCGGGAAGGCAAGTCCGGTGTAAAAGCCCACGGCTCAACCGTGGAAGGTCGCTGGAAACTGCCTTTCTTGAGGGTGATAGAGGGAAGTGGAATTGCCGGTGTAGCGGTGAAATGCGTAGATATCGGCAGGAACACCCGTGGCGAAGGCGGCTTCCTGGATCACCCCTGACGCTGAGACGCGAAAGCGTGGGGAGCGAACGGGACTAACTACCCTAGTAAGA
+
GGFGGGGGGGGGGGGGGGE@FGGFGGGGGDGGGGGGGGGGCFGGGGFFGGGFGFGGGGGGGGGGGGGGEGGGGGDGGGFFGFEGGG9EFGGGGGGGCF7EEEFGGGEGGGCFGCGGFFFEDGEG9>D7CGG<FFFFGGGGDGGGGFEDDEGEGFA,FFGGG7@E7F8CEGGGEGGGGGGGGC?FGCGGGGGG=CC5E*<CEGC:EECF5**:?E;5::E*)9?<2)*(*).::FGGFFFGFD<
@M00200:205:000000000-AKKM3:1:1101:24633:3125 1:N:0:1
ACTGGGTTTAAAGCGCGTGTAGGCGGCATTGTAAGTCGGGTGTGAAATCCCTCGGCCTAACCGAGGAATTGCGCTCGAAACTACTTTGCTTGAGGATCAGAGGGGAGCCTGGAATTCCTGGTGGAGCGGTGAAATGCGTTGATATCAGGAGGAACACCGGCGGCGAAGGCGAGGCTCTGGCTGATTTCTGACGCTGAGACGCGAAAGCTAGGGGAGCAAACGGGATTAGATACCCCTGTAAGA
+
GGGGGGGGGGGGGGGGGGGGGGGGGGGGGGGGGGGGGGGGGGGGGGGGGGGGGGGGGGGGGGGEGGGGGGGGGGEGGGGGGGGGGGGGGGGGGGGGGGGGGGGGGGGGGGGGGGGGGGGGGGGGGGGGGGGGGGGGGGGGGGGGGGFGGGGGGGGGGGGGGGEGGGGGGGGGGGGGGGGGGFGGGGGGFGGGGG:EGGGGGGGGEGGGGGGGGGFG@GGGFGGGFGGFFFAFFFFG>FFGGB9
@M00200:205:000000000-AKKM3:1:1101:20255:3141 1:N:0:1
ACTGGGCATAAAGGGTGCGTAGGTGGCGCTGTAAGTCGGGTGTGAAATTTCGGAGCTTAACTCCGAAACTGCATTCGATACTGCGGTGCTTGAGGACTGGAGAGGAGACTGGAATTCATGGTGTAGCAGTGAAATGCGTAGAGATCATGAGGAAGACCAGTGGCGAAGGCGGGTCTCTGGACAGTTCCTGACACTGAGGCACGAAGGCCAGGGGAGCAAACGGGATTAGATACCCTTGTAAGA
+
GGGGGGGGGGGGGGGGGGGGGGGFGGGGGGGGGGGGGGGGGFGGGGGGGGGGGGGGGGGGGGGGGGGGGGGGGGGGGGGGGGGGGGGGGGGGGGGGGGGGGGGFGGGGGGGGGGGGGGGGGGGGGGGGGGFGGGGGFFEGGGGGGGGGGGGGGGGGFGEGFGGEGGGGGFGEEGGGDFGGGGGGGGGFFC<>@FGGGFCCEGEGG=CCFFFFGGBD>FGGGGCDFCDD*/6C@,<C:F*:C<B
@M00200:205:000000000-AKKM3:1:1101:16348:3171 1:N:0:1
ACTGGGTATAAAGGGCGCGTAGGTGGCGGCATAAGGCTGTGGTGAAAGTCCGGGGCTCAACTCCGGATCGGCCGTGGCAACTGTGTCGCTAGGGCACCGTAGAGGCAGATGGAATTCCGGGTGTAGCGGTGGAATGCGTAGAGATCCGGAAGAACACCAGTGGCGAAGGCGGTCTGCTGGGCGGTGAGCTCGTAAGGGCTCAATAGCCGACACTGAGGCGCGACAGCGTGGGGAGCAAACAGG
+
GGGGGGGGGGGGGGGGGGGGGGGGGGGGGGGGGGGGGGGGGGGGGGGGGGGGGGGGGGGGGGGGGGGGGGGGGGGGGGGGGGGGGFGGGGGGGGGGGGGGGGGGGGGGGGGGGGGGGGGGGGGGGGGGGGGGGGGGGGGGGGGGGGGGGGGGGGGGGGGGGGDCEGGGGGGGGGDGGGGGGGGEEECF?FDGGGGFCC5*:=FGGGCFEGEDCF?FFFC*7CEG>GF;<B>DG*:5;??F*4:
@M00200:205:000000000-AKKM3:1:1101:11143:3172 1:N:0:1
ATTGGGTTTAAAGCGTACGTAGGCGGATCTGCAGGCGTCGTGTGAAATACCTCGGCTCAACCGAGGAACTGCACGGCGAACCGCAGGTCTTGAGACGAGTAGGGGCGGTCGGAACGATAGGTGGAGTGGTGAAATGCGTTGATATCTATCGGAACGCCGAAGGTGAAGACAGGCCGCTGGGCTCGTTCTGACGCTGAGGTACGAAAGCGTGGGGAGCAAACGGGATTAGATACCCGCGTAAGA
+
GGGGGGGGGGGGGGGGGGGGGGGGGGGGGGGGGGGGEGGGGGGGGGGGGEFGGGGEGGGGGGGGGGGGGFGDGGGGGGGGGGGGGGGGGGGGGGGGGGGGGGGGGGGGGDGGGGGGGFGGGFGGGGGGGGGGGGGGFGGGGGGGGGGGFGGGGGGGGGGGGDFGGGGGGGGGCFEGGGGGGGGFGEFCGGGGGGGGGGGGGFGEFGDFGGGGGGFGFF;ECCGGFDF?6*:F<AAC>E@GGFD
@M00200:205:000000000-AKKM3:1:1101:21949:3188 1:N:0:1
ATGGGCTTAAAGTGTGCGCAGGCGGCGCCGCAAGTCGAGTGTGAAAGCCCCGGGCTTAACTTGGGAATTGCGCTCGAAACTATGGTGCTGGAGTGTGGCAGAGGAGGGTGGAATTCCACGTGTAGCGGTGAAATGCGTAGAGATGTGGAGGAACACCGATGGCGAAGGCAGCCCTCTGGGCCAACACTGACGCTCATGCACGAAAGCGTGGGGAGCAAACAGGATTAGATACCCGTGTA
+
GGGGGGGGGGGGGGGGGGGGGGGGGGGGGGGGGGGGGGGGGGGFGGGGGGGGGGGGGGGGGGGGGGGGGGGGGGGGGGGGGGGGGGGGGGGGGGGGGGGGGGGGGGGGGGGGFFGGGFGGGGGGGGGGFGGGGGFGGFGECGGGGGGGGGGGGGGGGGGGGGGGGGGGFGGG5EFGGGGGGGGGGGEGGGGGGEGGGGGGGGGGEEGGEEGGDGDGFFGGGFCG>7FFFFFG+,:57>>
@M00200:205:000000000-AKKM3:1:1101:16841:3202 1:N:0:1
ACTGGGCATAAAGGGCTAGTAGGCGGCCGTCTAAGTCGGATGTGAAATCCCCAGGCTCAACTTGGGAACTGCATCCGATACTGGATGGCTTGAATCCGGGAGAGGGATGCAGAATTCCAGGTGTAGCGGTGAAATGCGTAGATATCTGGAGGAATACCGGTGGCGAAGGCGGCATCCTGGACCGGCATTGACGCTGATCAGCGAAAGCCAGGGGAGCAAACGGGATTAGATACCCCCGTAAGA
+
GGGGGGGGGGGGGGGGGGGGGGGGGGGGGGGGGGGGGGGGGGGGGFGGGGGGGGGGGGGGGGGGGGGGGGGGGGGGGGGGGGGGGGGGGGGCEFGFGGGGGGGGGGGGGGGGGGGGGGGGGGDGCEFGGGGGGGFGGGGGGGFFGGGGFFGGGGGGGGGDC<<CEC8FGGEDGGGFGGGGGGGGCCECFF?CEGDDE;EGGGGCGG356FGGG8BDDDGCFGC33C>4F=9>988FFED5D19
@M00200:205:000000000-AKKM3:1:1101:6998:3202 1:N:0:1
ACTGGGCATAAAGGGCGCGTAGGCGGGATGGCAAGTCGGTCGTGAAATCCTTCGGCTCAACCGAAGAACGTCGGCCGATACTGCCGTTCTTGAGGGATGCAGAGGAGATTGGAATTCCCGGTGTAGCGGTGAAATGTGTAGAGATCGGGAGGAACACCGGTGGCGAAGGCGGGTCTCTGGGCATTCCCTGACGCTGAGGCGCGAAAGCGTGGGGAGCAAACGGGATTAGATACCCCTGTA
+
GFGFGGGGGGFGGGGGGGGGGGGGGGGGGGGGGGGGGGGGGGGGGGGGGGGGGGGGEGGGGGGEGGGGGGGGEEGGGGGGGGGGGGGGGGGG9FFGEFFGEGGGGGGGGGGGFGGGGGGGGGGGGGGGGGGGGGGGGGGFGGGGGFFDGECCFGGDGGCGGGGGGGEGFFGGGEGFGGGFGGGGDFFGGGGGGGGGGFGGGGGG>EGGGGGGGG:CBGFCFDGDBCF2@FA7CCFG>FF?
@M00200:205:000000000-AKKM3:1:1101:8758:3229 1:N:0:1
ATTGGGCGTAAAGGGCTCGTAGGTGGCCAACTAAGTCAGACGTGAAATCCCTCGGCTTAACCGGGGAACTGCGTCTGATACTGGTTGGCTTGAGTTTGGGAGAGGGATGCGGAATTCCAGGTGTAGCGGTGAAATGCGTAGATATCTGGAGGAACACCGGTGGCGTAGGCGGCATCCTGGACCAACACTGACGCTGAGGAGCGAAAGCCAGGGGAGCAAACGGGATTAGATACCCGTGTA
+
FFGGGGCCGGGGG9FCFFGGGGGDFG,CFFGEGGGGGEGF@FGGGGGGG8F8FGGGGCFCFGGGE7+,CFGGGFF:FC,FGFEDF9FFGGCFFGG9FDGGGGGEGCF=FGGGGGGGGGAGGGGGGGDGGGGEFFGGGGGGGCGGGC<FGGGDGGGGGG>F3:@,334>@FGDGCGEE?GDGGGG8CECGGCFGGCE8F57:FGGE8>G;:FFEGFGEGGGF98<?3C??@9FGF?7)0<F
@M00200:205:000000000-AKKM3:1:1101:16204:3253 1:N:0:1
ACTGGGTATAAAGCGCGCGTAGGCGGCGACGTAAGTGTAGGGTGAAATCCCACGGCCCACCCGTGTGAATTGCCCCGCATACTGCGTTGCTTGAGTGTGGTAGGGGAGAGCGGAACTCCTGGTGGAGCGGTGAAATGCGTAGATATCAGGAGGAACACCGGTGGCGAAGGCGGCTCTCTGGTCCACAACTGACGCTGAAGTGCGAAAGCTAGGGTAGCGAACGGGATTAGATACCCTGGTA
+
GGGGGGGGGGGGGGGGGGGGGGGGGGGGGGGGGGGGGGGGGGGGGGGGGGGGGGGGGGGGGGGGGGGGEFGGGFGGGGGGGGGGGGGGGGGGGGGGGGGGGGGGGGGGGGGGGGGGGGGGGGGGGGGGGGGGGGGGGGGGGGGGGGGGGGGGGGGGGGGGGEGGGGDGGGGGGGDGFGGGFGGGGGGGGGGGGGGGGGGGGGGGGGGGGGFFGGFGFCGEGGGGFD3?FF<7E?FG4>FCD
@M00200:205:000000000-AKKM3:1:1101:22497:3275 1:N:0:1
ATTGGGTTTAAAGGGCGCGTAGGCGGCGCGAGGAGTCGGGGGTGAAAGTCCGGGGCTCAACCCCGGATCGGCCTTCGATACTCTCGCGCTCGAGCACAGTAGAGGCGGGTGGAATTCCGGGTGTAGCGGTGGAATGCGTAGAGATCCGGAGGAAGACCGGTGGCGAAGGCGGCCTGCTGGGCAGTTACTGACACTGAGGCGCGGCAGCGTGGGGAGCAAACAGGATTAGATACCCCTGTAAGA
+
GGGGGGGGGGGGGGGGGGGGGGGGGGGGGGGGGFGGGGGGGGGGGGGGGGGGGGGGGGGGGGGGGGGGGGGGGGGGGGGGGGGGGGGGGGGGGGGGGGGGGGGGGGGGGGGG7FEGFGGGG<C8E9FEGEGG599AFC8CEECC++<@E>EGCC>0,;8C*:E8C5:*8::E*:?8*0<FGCFG6?@7CC:CF?09<CF*:>C*::5**/;E>EDD358CF:8C:6:4?F)0+<CFF39CG>A
@M00200:205:000000000-AKKM3:1:1101:7608:3275 1:N:0:1
ATTGGGTGTAAAGTGTGCGCAGGCGGCTCCGCAAGTCGAGTGTGAAATCCCCGAGCTTAACTTGGGAATTGCGCTCGAAACTACGGAACTGGAGTGTGGCAGAGGAAGGTGGAATTCCACGTGTAGCGGTGAAATGCGTAGAGATGTGGAGGAACACCGATGGCGAAGGCAGCCTTCTGGGCCAACACTGACGCTCATGCACGAAAGCGTGGGGAGCAAACAGGATTAGATACCCTAGTA
+
GGGGGGGGGGGGFGGGGGGGGGGGGGGGGGGGGGGGGGGGGGGGGGGGGGGGGGGGGGGGGGGGGGGGGGGGGGGGFGGGGGGGGGGGGGGGFG@FFGGGEGGFDGGGGGGGGGGCGGGGGGGFGFFGGGGGDGGGFGEDEGGGGGGGGGGEE>FGGG@@CFGFEGGEGDCEGGGGGGGGGGCEGGFGG*0>EGGDEFCF+*2C*;<4CEGDECDGDFFGF<@>?6CBFFFC?E?=F4FG
@M00200:205:000000000-AKKM3:1:1101:8512:3283 1:N:0:1
ACTGGGCATAAAGCGTGGGTAGGTGGCCACTGATGTGCCGTGTGAAAGCGCCGCGCTTCTCGCGGCGAGGTCGCGGTAGACACAGTGGCTCGAGGCACGGAGAGGGGCGTAGAATTCCCGGTGTAGTGGTGAAATGCGTAGATATCGGGAGGAATACCAGTGGCGCAAGCGGCGCCCTGGCCGTGACCTGACACTGAGCCACGACGGCGTGGGGAGCAAACGGGATTAGATACCCGTGTA
+
GCGFGG@GGGFFFFGFGGGGGGGGFGGGFGGGFFGGGFGGEGFGFFEEGCGFGGCEGGGGGGGCC7CFGGFFCFCGFEDGFEFFDFEGGFGDECEFEGEGEEGGGGGGGE>>FDFDFGGC:FF:CEFFGGGCFGGGGEGGGCGGGGGGGGE@CFGFGGFCCFGG7FGGEFGGG*::?E>FDGGCGGGG+<6+<?FGGF6CGGGEG83C=*1?5>DD>GG6DGGGFCC?FFFF+<+9)00A
@M00200:205:000000000-AKKM3:1:1101:11821:3292 1:N:0:1
ATTGGGCATAAAGGGTGCGTAGGCTGCGCTGTAAGTCAGGTGTGAAATCCCTCAGCTCAACTGAGGAATTGCGCTTGATACTGCAGTGCTCGAGGGAGATAGGGGTTAGCGGAACTGATGGTGGAGCGGTGAAATGCGTTGATATCATCAGGAACACCGGTGGCGAAAGCGGCTAACTGGATCTCTTCTGACGCTGAGGCACGAAAGCTAGGGGAGCGAACGGGATTAGATACCCCAGTA
+
GGGGGGGGGGGGGGGGGGGGGGGGGGGGGGGGGGGGGGGGGGGGGGGGGGGGGGGGGGGGGGGGFGFGGFGGGGGCGGGGGGGGGGGGGGGGGGGGEE@EGGGGGGGGGGGGGGGGGGGGGGGGGGGGGGGGGGGGFGGCGGGGGGGDFGFFFGGGGGGGGGGGGGGGGGGGGGE>FGGGGGDCFGGGGGGGGEGEEGGGGGGGGGGGGFGFGGFGFEGGCDEG?DG?FFFFGFGD3@FG
@M00200:205:000000000-AKKM3:1:1101:12998:3293 1:N:0:1
ACTGGGCTTAAAGGGCGCGTAGGCGGGCTCGCAAGTCTGTGGTGAAATCCTCCAGCCCAACTGGAGAACTGCCGTGGATACTGCGAGTCTCGAGGGAGGTAGGGGCGTGCGGAACAGATGGTGGAGCGGTGAAATGCGTTGATATCATCTGGAACTCCGGTGGCGAAGGCGGCACGCTGGACCTCATCTGACGCTGAGGCGCGAAAGCTAGGGGAGCAAACGGGATTAGATACCCTTGTA
+
GGGGGGGGGGGGGGGGGGGGGGGGGGGGGGGGGGGGGGGGGGGGGGGGGGGGGGGGGGGGGGGGGGGGGGGGGGGGGGGGGGGGGGGGGGGGGGGGGGGEFGGGGGGGGGGGGGGGGGGGGGGGGGGGGGGGGGGGGGGGGGGGGGGGGGGGGGGGGGGGGGGGGGGGGGGGGGGGGGGGGGGGGGGGGGGGGGGGGGGGGGEGGGGGGGGGFGFGFGGGFGGGFDDFFFAFFFFGFFFG
@M00200:205:000000000-AKKM3:1:1101:20384:3294 1:N:0:1
ACTGGGCTTAAAGGGCGCGTAGGCGGTTCCGAAGGTGGCGTGTGAAATCCCCCGGCTCAACCGGGGAAGTGCGCGCCAAACCTCGGTTCTAGAGGGCGGTAGGGGGGACTGGAACTCTCGGTGGAGCGGTGAAATGCGTAGATATCGAGAGGAACACCGGCGGCGAAGGCGAGTCCCTGGTCCGCATCTGACGCTGAGGCGCGAAAGCGTGGGTAGCAAACAGGATTAGATACCCCGGTA
+
GGGGGGGGGGGGGGGGGGGGGGGGGGGGGGGGGGGGGGGGGGGGGGGGGGGGGGGGGGGGGGGGGGGGGFGGGGGGGGGGGGGGGGGGGGGGGGGGGGDGGGGGGGGGGGGFGGGGGGGGGGGGGGGGGGGGGGGGGGGGGGFGGGGGGGGGGGGGGGGGGGGGGGGGGGGGGGGGGFGGGFGGGGDGGGGGGGDC:8C=EGGGGDGGGGGGGG?DFG:<CFFF?4C?FFFGCFF*<DFG
@M00200:205:000000000-AKKM3:1:1101:15207:3310 1:N:0:1
ATTGGGCTTAAAGGGCGTGTAGGCGGTCGAGTAAGTGGGATGTGAAATGCCCCGGCTCACCCGGGGACCGGCATCTCAAACTGCTTGGCTAGAGTACGGGAGAGGATGAGGGAATTCCTGGTGTAGCGGTGAAATGCGTAGATATCAGGAGGAACACCGGTGGCGAAAGCGCTCATCTGGCCCGATACTGACGCTGAGGCGCGAAAGCTAGGGGAGCAAACGGGATTAGATACCCCCGTAAGA
+
GGGGGGGGGGGGGGGGGGGGGGGGGGGGGGGGGGGGGGGGGGGGGGGGGGGGGGGGGGGGGGGGGGGGGGGGGGGGGGGGFGGGGGGGGGGGGGGGGGGGGGGGGGGGGGGGGGGGGGGGGGGGGGGGGGGGGGGGGGGGGGGGGGGGGGGGGGGGGGGGGGGGDFGGGGGGGGGGFCCGGGGGGGECGFFFGGGEGFGGGGGGGGGGFGGGGGFGFGGGGGGD0C04F65F7CEG:355DBB
@M00200:205:000000000-AKKM3:1:1101:17804:3324 1:N:0:1
ATTGGGCTTAAAGGGCGCGTAGGCGGCTTGACAAGCGTGCGGTGAAAGCTCGGGGCTCAACCCCGAGTCGGCCGTGCGAACTGTCAGGCTCGAGCACAGTAGAGGCAGATGGAATTCCGGGTGTAGCGGTGGAATGCGTAGAGATCCGGAAGAACACCGGTGGCGAAGGCGGTCTGCTGGGCTGTGGCTGACGCTGATGCGCGACAGCGTGGGGAGCAAACAGGATTAGATACCCCGGTA
+
GGGGFGGGGGGFFGGGGGGGGGEGEGGGDGGGGGCFFFEGGGGGFGFGE@FGC>FGEGGGDGGGGGGFGGGGCFEEGC:CFDFFFEBFFFGGF>EEG8=DF=FGDEGGGGGGGGGGCGGGGFEFEFFEGE<FFGCCF@FCGGFGGGGGGGD::F8<FGGEFGGGGGGEGGGGCECFGFGGEGFGFGFGGGGGDGDEECCGGGGCCE3<E=8CEG>DDFCGFFGF<CC<@BAGGCF37>BE
@M00200:205:000000000-AKKM3:1:1101:24193:3332 1:N:0:1
ACTGGGTTTAAAGGGCGCGTAGGCGGTTTCTCAAGCGCGTGGTGAAAGCCCGGGGCTCAACCCCGGGTCGGCCGTGCGAACTGGGAGACTCGAGCACTGTAGAGGCGGGTGGAATTCCGGGTGGAGCGGTGGAATGCGTAGAGATCCGGAAGAACACCGGTGGCGAAGGCGGCCCGCTGGGCAGGCTGCTGACGCTGAGGCGCGACAGCGTGGGGAGCAAACAGGATTAGATACCCCCGTC
+
GGGGGGGGGGGGGGGGGGGGGGGGGGGGGGGGGGGGGGGGGGDGGGGGGGGGGGGGGGGGGGGGGGGGGGGGGGGGGGGGGGGGGGGGGGGGGGGGGGGGGGGGGGGGGFFFCGCFFFGGGFG*CCEGG:FE<F,?F<1=CBCC:9CFG*CC>F8:C58C8CG>8:E*?8:E*CC8/*2?E8C8*:CF5C?<EEG5E/@F5CCC**7/87*;8E>/758?CCC43506@@<*:,+9>@511
@M00200:205:000000000-AKKM3:1:1101:21739:3341 1:N:0:1
ACTGGGTTTAAAGCGTGTGTAGGCGGATGCCTAAGTACCTTGTGAAATCCCACGGCTCAACCGTGGAACTGCTTGGTATACTGGGTGTCTTGAGCCACTTAGGGGCAAGCGGAACAAATGGTGGAGCGGTGAAATGCGTAGATATCATTTGGAACGCCAATGGTGAAAACAGCTTGCTGGGAGTGTGCTGACGCTGAGACACGAAAGCCAGGGGAGCGAACGGGATTAGATACCCCAGTAAGA
+
GGGGGGGGGGGGGGGGGGGGGGGGGGGGGGGGGGGGFGGGGGGGGGGGGGGGGGGGGGGGGGGGGGGF<FGGGGGGGGGGGGGGGGGGGGGGGGGGGGGGGGGGGGGGGGGGGGGGGGFGGGGGGGGGGGGGGGGGFGGGDGGGGGGGGGGGGGGGGGGGFGGGGGGGGGGGGFFF>GGGGGGGGGGFGGGGGGGGGGGGGGGGEGGGGGC7FGFGBGGGDGGGFGG<=F2F:2CF@EFFFF4
@M00200:205:000000000-AKKM3:1:1101:19492:3351 1:N:0:1
ACTGGGTATAAAGCGCACGTAGGCGGCTGGCTAAGTCAGGTGTGAAATCCCCCGGCTCAACCGGGGAACTGCGCCTGATACTGGCCGGCTTGAGGACGGTTGGGGTGAGTGGAACTCCAGGTGGAGCGGTGAAATGCGTAGATATCTGGAGGAACACCGGTGGCGAAAGCGGCTCACTGGACCGTAACTGACGCTGAGGTGCGAAAGCTAGGGTAGCAAACGGGATTAGATACCCGAGTAAGA
+
GGGGGGGGGGGGGGGGGGGGGGGGGGGGGGGGGGGGGGGGGGGGGGGGGGGGGGGGGGGGGGGGGGGGGGGGGGGGGGGGGGGGGGGGGGGGGGGGGGGEGGGGGGGGGGGGGGGGGGGGGFGGGGGGGGGGGGGGGGEEEDGGFGGGGGGGGGGGGGFEFGGEEGG<FEEECEGGGFCGGGGEGGG5<DFFEEDG5CFCG<E;EGGFG?CFFCFD4+AC<DEC15029FAF7AEG;>F7DAA
@M00200:205:000000000-AKKM3:1:1101:19708:3366 1:N:0:1
ATTGGGCTTAAAGGGTGCGTAGGCGGGCAGGTAAGTCAGTGGTGAAATCCCCGAGCTTAACTCGGGAACTGCCATTGATACTATTTGTCTTGAATACCGTGGAGGTGAGCGGAATATGTCATGTAGCGGTGAAATGCTTAGATATGACATAGAACACCCATTGCGAAGGCAGCTCACTACGCGGTCATTGACGCTGAGGCACGAAAGCGTGGGGATCAAACAGGATTAGATACCCTCGTA
+
GGGGGGGGGGGGGGGGGGGGGGGGGGGGGGGFGGGGGGGGFGGGGGGGGGGFFEGGGGGFGGGEFGGGGGGGGGGGGGGGGGGGFGGGGGGGGGGGGFGFGGEFGGGGGGGGGDGGGGGFFGGGGGGGGGGGGGGGGGCEFFCFFCFGGDBCFFGGGGGGGG9EEEEGGFGEGGGGGGGGGDGG>CEFGGGGDGGG5CFGGGGGGGGG*=EFGED<>GGGGGFGBGG?4=A>FCCFFFFC
@M00200:205:000000000-AKKM3:1:1101:23041:3368 1:N:0:1
ATTGGGTTTAAAGGGTGCGTAGGCGGCTTATTAAGTCAGGGGTGAAAGACGGTGGCTCAACCATCGCAGTGCCCTTGATACTGATGAGCTTGAATGAACTAGAGGTAGGCGGAATGTGACAAGTAGCGGTGAAATGCATAGATATGTCACAGAACACCGATTGCGAAGGCAGCTTACTATGGTATTATTGACGCTGAGGCACGAAAGCGTGGGGATCAAACAGGATTAGATACCCTTGTA
+
GGGGGGGGGGGGGGGGGGGGGGGGGGGGGGGGGGGGGGGGGGGGGGGFFGGGGGGGGGGGGGGGGGGGGGGGGGGGGGGGGGGGGGGGGGGGGGGGGGGGGFGGGGGGGGGGGEGFGGGGGFGGGGGGDGGGGGGGGGGEGGGGGGGEFCGFFGGGGGGGGCEGGGGGGGGGGGGGGGGGGGGG9;;DDFFGDEGGGGCFGGGGE8<5EECCEGFGFGGFDGGF@GGEF?9CFGG=?FFG
@M00200:205:000000000-AKKM3:1:1101:12554:3402 1:N:0:1
ACTGGGTTTAAAGGGCGCGTAGGCGGCCACCGCAAGTCGACTGTGAAATCTCTGGGCTTAACCCAGAACGGTCAGCCGATACTGCGGGGCTAGAGTGCAGAAGGGGCAACTGGAATTCTCGGTGTAGCGGTGAAATGCGTAGATATCGAGAGGAACACCTGCGGCGAAGGCGGGTTGCTGGGCTGACACTGACGCTGAGGCGCGAAAGCTAGGGGAGCGAACGGGATTAGATACCCGTGTA
+
GGGGGGGGGGGGGGGGGGGGGGGGGGGGGGGGGGGGGGGGGGGGGGGGGGGGGGGGGGGGGGGGGGGGGGGGGGGGGGGGGGGGGGGGGGGGGGGGGGGGGGGGGGGGGGGGGGGGGGGGGGGGGGGGGGGGGGGGGGGGGGGGGGGGGGGGGGGGGGGGGGGGGGGGGGGGGEGDGGGGGGGGGGGGGGFCGGDGGEFGGGGGGGDGGGGGGGFGECGG)5CG:*)2?F<DE?F<B)0:5
@M00200:205:000000000-AKKM3:1:1101:19356:3413 1:N:0:1
ACTGGGCTTAAAGGGCGCGTAGGCGGCTTTGCAAGTGACGGGTGAAATCCCTCGGCTTAACCGAGGAACTGCCTGTCAAACTGCATGGCTTGAGACCAGGAGAGGTGAGTGGAATTCCCAGTGTAGCGGTGAAATGCGTAGATATTGGGAGGAACACCAGTGGCGAAGGCGGCTCACTGGACTGGTACTGACGCTGATGCGCGAAAGCCAGGGTAGCGAACCGGATTAGATACCCCGGTA
+
GGGGGGGGGGGGGGGGGGGGGGGGGGGGGGGGGGGGGGGGGGGGGGGGGGGGGGGGGGGGGGGGGGGGGGGGGGGGGGGGGGGGGGGGGGGGGGGGGGGGGGGGGGGGGGGGGGGGGGGGGGGGGGGGGGGGGGGGGGGGGGGGGGGGGGGGGGGGGGGGGGGGGGGEFFGGGGGGGGGGFGGGGC?7FGF+8CCCGGGGGGGGGG348::FGGFGFGGGGDGGF:DB@FBGECGC>3>G
@M00200:205:000000000-AKKM3:1:1101:13291:3414 1:N:0:1
ATTGGGCGTAAAGGGCGTGTAGGCGGTTTGTTAAGTCATGTGTGAAAGCCCTCGGCTCAACCGAGGAAAGACGCATGAAACTGGCAAGCTAGAGTACCAAAGAGGGGGGTGGAATTCCCGGTGTAGCGGTGAAATGCGTAGATATCGGGAGGAACACCCGTGGCGAAGGCGGCCCCCTGGTTGGATACTGACGCTGAGACGCGAAAGCGTGGGGAGCAAACAGGATTAGATACCCGCGTA
+
GGGGGGGGGGGGGGGGGFGGGGGGGGGGGGGGGGGGGFGGGGGGGGGGGGGGGGGGGGGGGGGGGGGGGG,EFGGGGGGGGGGGGGGGGGGGGGGGGGGGGGGGGGGGGFGGGGFGGFGGGGEFFGGGGEGGGG9FGGGGGGGGFGEGDGGGEGGGGGGGGGGGGGGGGGGGDEE>CCGGGFGGGGGGGCGGGGGDGGGGGGGEGE9FGCEGGGF<3CFCFGGGFGGDFFAGGGFDEEFG
@M00200:205:000000000-AKKM3:1:1101:21109:3432 1:N:0:1
ACTGGGTTTAAAGGGTGCGCAGGCGGACTTGTAAGTCAGGGGTGAAATCTCGGCGCTTAACGCCGAAACTGCCTTTGATACTATAAGTCTTGAGTTTGGTAGAGATCCGTGGAATTCCGAGTGTAGCAGTGAAATGTGTAGATATTCGGAAGAACACCAGCGGCGAAGGCAGCGGATTGGGCCAATACTGACGCTCAGGCACGAAAGCATGGGGATCAAACAGGATTAGATACCCTCGTAAGA
+
GGGGGGGGGGGGGGGGGGGGGGGGGGGGGGGGGGGGGGGGGGGGGGGGGGGGGGGGGGGGGGGGGGGGGGGGGGGGGGGCGGGGGGGGGGGGEGGGGGGGGGGGFGGGGGGGGGGGGGGGGGGGGGGGGGGGGGGGGGGGGGGGGGGGFGGGDGGGGGGGFGGGGGGDEGGGGGGEGGGGGGGGGGGGG798CEDGGGGGGGGGGGGGGGGEGGFGFGGGGGGG?GD7FFFGGGGGFFFDD<2
@M00200:205:000000000-AKKM3:1:1101:10603:3453 1:N:0:1
ATTGGGTTTAAAGGGCGCGTAGGTGGCCATCATAAGGCCGCGGTGAAAGTTTGGAGCTCAACTCCAGATCGGCCGCGGCGACTGTGAGGCTTGGGCACTGTAGAGGCAGATGGAATTCCGGGTGTAGCGGTGGAATGCGTAGAGATCCGGAAGAACACCAGTGGCGAAGGCGGTCTGCTGGGCAGTGGGAGTGCAAACTCCTTATAGCCGACACTGAGGCGCGACAGCGTGGGGAGCAAACAGG
+
GGGGGGGGGGGGGGGGGGGGGGGGGGGGGGGGGGGGGGGGGGGGGGGGGGGGGG8FGGGGGGGGGGGGGGGGGGGGGGGGGGGGGGGGGGGGGGGGGGGGGGGGGGGGGGGGGGGGGGGGGGGGGGGGGGGGGGGGGGGGGGGGGGGFCFEGGGGGGGGGGFGGGGGGGGGGGGGGGGGGGGGGGGGGGGGGGGDEGGGFFFFGGGFFC=C:EC:7FGGCDDEDFGGFF>:<?C;DBFFFF:B:
@M00200:205:000000000-AKKM3:1:1101:20689:3454 1:N:0:1
ATTGGGTTTAAAGGGCGCGTAGGCGGGATGGCAAGTCAGTCGTGAAATCTCTCGGCTCAACCGAGAAACGTCGGCTGATACTGCCGTTCTTGAGGGATGCAGAGGAGACTGGAATTCCCGGTGTAGCGGTGAAATGTGTAGAGATCGGGAGGAACACCGGTGGCGAAGGCGGGTCTCTGGGCATTTCCTGACGCTGAGGCGCGAAAGCGTGGGGAGCAAACGGGATTAGATACCCGAGTA
+
GGGGGGGGGGGGGGGGGGGGGGGGGGGGGGGGGGGGGGGGGGGGGGGGGGGGGGGGGGGGGGGGGGGGGGGGGGGGGGGGGGGGGGGGGGGGGGGGGGGGGGGGGGGGGGGGGFGGGGGGGGGGGGGGGGGGFFGGGGGGGGGGGGGGGGGGGGGGGGGGGGGGGGGGGGDEGEDCGFGGGGGGGFG?EFEFGG5=CFGGGGGCEGC4E:EGGG>GEGGDGGGGFD4<FF<CA0<CEB>F
@M00200:205:000000000-AKKM3:1:1101:8247:3455 1:N:0:1
ATTGGGTTTAAAGGGCTCGTAGGCGGCCAACTAAGTCCGACGTGAAATCCCAAGGCTTAACCTTGGAACTGCGTCGGATACTGGATGGCTTGAATTCGGGAGAGGGATGCAGAATTCCAGGTGTAGCGGTGAAATGCGTAGATATCTGGAGGAATACCGGTGGCGAAGGCGGCATCCTGGACCGACATTGACGCTGAGGAGCGAAAGCTAGGGGAGCAAAAGGGATTAGAATACCCTCGTA
+
GGGGGGGGGGGGGGGGGGGGGGGGGGGGGGGGGGGGGGGGGGGGGGGGGGGGGGGGGGGGGGGGGGGGGGGGGGGGGGGGGGGGGGGGGGGGGGGGGGGGGGGGGGGGGGGGGGGGGGGGGGGGGGGGGGGGGGGGGGGGGGGGGGGGGGGGGGGGGG7FBGGGGDGGGGGGGGG7CFGGGGGGGGGGGGGGEGGGGGGGDGEGGGGGGEGFGG>DFFGG*>ED<F:<FF<7CAE4=>BGC
@M00200:205:000000000-AKKM3:1:1101:20457:3473 1:N:0:1
ACTGGGCTTAAAGCGCACGTAGGCGGCTTCGCAAGTCGGATGTGAAATCCCTCGGCTCAACCGAGGACGTGCACCCGAAACTGCGGGGCTTGAGTACTGAAGAGGATCGCGGAATTCCCGGTGTAGAGGTGAAATTCGTAGATATCGGGAGGAACACCAGTGGCGAAGGCGGCGATCTGGGCAGATACTGACGCTGAGGTGCGAAAGCGTGGGGAGCAAACAGGATTAGATACCCCAGTA
+
GGGGGGGGGGGGGGGGGGGGGGGGGGGGGGGGGGGGGGGGGGGGGGGGGGG?FGGGGGGGGGGGGGGGGGGGGGGGGGGGGGGGGGGGGGGGGGGGGGGGGGGGGGGGGGGGGGGGGGGGGCGGGCFFGGGGGGGGGGGGGEFGGFEGGGGGGGGGGGGGGGGGGG7EEGGGGGDEGGGGGGGGGGGGGFGGGGGGEECFFDEEEEDCEEGGGGFGFGGCFFGGFGD?FFBGGGGGFFFG
@M00200:205:000000000-AKKM3:1:1101:16299:3498 1:N:0:1
ATTGGGTATAAAGGGCTCGTAGGCGGTTTGTCGCGTCGGGAGTGAAAACTCAGGGCTCAACCCTGAGCGTGCTTCCGATACGGGCAGACTAGAGGTATGCAGGGGAGAACGGAATTCCTGGTGTAGCGGTGGAATGCGCAGATATCAGGAGGAACACCGGTGGCGAAGGCGGTTCTCTGGGCATGACCTGACGCTGAGGAGCGAAAGCATGGGGAGCGAACAGGATTAGATACCCCAGTA
+
GGGGGGGGGGGGGGGGGGGGGGGGGGGGGGGGGGGGGGGGGGGGGGGGGGGGGGGGGGGGGGGGGGGGGGGGGGGGGCGGDGGGGGGGGGGGGGGGGGGGGGGGGGGGGGGGCGGGGGGGGGGGGGGGGGGGGGGGGGGGGGGGGGGGGGGGGGGGGGGGGGGGGGGGGGGGGGGGGGGGGGGGGCFFGGGGGGGGGGGFEFGGGGG4<CFGGGFGFGCCDCFG?GGFFFFGGGFGFFFG
@M00200:205:000000000-AKKM3:1:1101:16344:3504 1:N:0:1
ATTGGGTTTAAAGGGTGTGTAGGCGGGCTGTTAAGTCAGTGGTGAAATCTCCGGGCTCAACCCGGAAACTGCCATTGATACTATCAGTCTTGAATTTTGTTGAGGTAGGCGGAATATGTCATGTAGCGGTGAAATGCTTAGATATGACATAGAACACCGATTGCGAAGGCAGCTTACTAAGCAAATATTGACGCTGAGGCACGAAAGCGTGGGGATCAAACAGGATTAGATACCCTAGTAAGA
+
GGGGGGGGGGFGGGGGGGGGGGGGGGGGGGGGGGGGGGGGGGGGGGGGGGGGGGGGGGGGFGGGGGGGGGGGGGGGGGGGGGGGGGGGGGGGGGGGGGGGGGGGGGGGGGGGGGGGGGGDGGGGGGGGDGGGGGGGGGGGGGGGGGGGGGGGGGGGFGGGGGGGGGGGGGGGGGGFFFFFFGGGGGGGGGGGG5CEGFGGGGGGGGG4EC8FEGFG>FFGGGGGFGG?FFFG<E6CF7FGG<B
@M00200:205:000000000-AKKM3:1:1101:18170:3505 1:N:0:1
ATTGGGTGTAAAGGGCGTGTAGGCGGAAAGGAAAGTCAGATGTGAAATCCCAGGGCTCAACCCTGGAACAGCATATGAAACTCCCGTTTCTAGAGGGTAGGCGGAGAAAATGGAATTCCACAAGTAGCGGTGAAATGCGTAGATATGTGGAAGAACACCAGTGGCGAAGGCGATTTTCTAGCTTAAACCTGACGCTGAGGCGCGAAAGCAAGGGGATCAAACAGGATTAGATACCCCAGTA
+
GGGGGGGGGGGGGGGGGGGGGGGGGGGGGGGGGGGGGGGGGGGGGGGGGGGGGGGGGGGGGGGGGGGGGGGGGGGGGGGGGGGGGGGGGGGGGGGGGGGGGGGGGGGGGGGGGGGGGGGGGGGGGGG9FGGGGGGGGGGGGGGFGGGGGGGGGGGGGGGGGGGGGGGGGGGGGGGGGGGGGGGFGGGGGGGGGDGGGGGGDDGGGG35CFGFGG:DDFGGGGFGFGGB@FBCGF8FFBFFF
@M00200:205:000000000-AKKM3:1:1101:22657:3518 1:N:0:1
ACTGGGCATAAAGGGCGCGTAGGCGGGGTCGGAAGTCGGGTGTGAAAGCCCCGGGCTCAACCCGGGAACGGCGCCCGAGACTTTGGCTCTTGAGTCCCGGAGAGGCGGGTGGAATTCCTGGTGTAGCGGTGAAATGTGTAGAGATCAGGAGGAACACCGGTGGCGCAGGCGGCCCGCTGGACGGAGACTGACGCTGAGGCGCGAAAGCGTGGGGAGCAAAAGGGATTAGATACCCTAGTAAGA
+
GGGGGGGGGGGGGGGGGGGGGGGGGGGGGGGGGGGGGGGGGGGGGGGGGGGGGGGGGGGGGGGGGGGGGGGGGGGGGGGGGGGGGGGGGGGGGGGGGGGGGGGGGGGGGECE:B:F8?FFG:F::F:CFB7=FG90<02<+3<<<FG98C8CCFCGCC8C8*80:88CEEGG>EGE5*1?:8EGCEGC9D+8EC5C5CCCG:=E5E57E5>GGGB7@=EC**;D(9D>F=):+3<DFFF9:26
@M00200:205:000000000-AKKM3:1:1101:24063:3522 1:N:0:1
ATGGGTTTAAAGTGCTCGTAGGCGGTTTGTCGCGTCGGGAGTGAAAACCTACAGCTTAACTGTGGGCTTGCTTTCGATACGGGCAGACTAGAGGTATGCAGGGGAGAACGGAATTCCTGGTGTAGCGGTGAAATGCGCAGATATCAGGAGGAACACCGGTGGCGAAGGCGGTTCTCTGGGCATGATCTGACGCTGAGGAGCGAAAGTGTGGGGAGCGAACAGGATTAGATACCCGCGTA
+
GGGGGGGG<FGGGGGGGGGGGEGGGFGGGGGGGGGGGGGGGGGGEGGGGGGGGGGGG<FGGGGGGGGGGGGGGGGGEGGGGGGGGGFGGGGGGGGGGGGGFGGE:FFGGGGGDGGGGGGGFGGGGFGGGGGGGGGDFGGGGGCGFGGGGGGGGGGGFGGGGG>EEGCEFBF:EGFGGDGCFGGGGGGGFFFDEGG7FGFEGGG?8CDGCFGEGGFGFGEGGGGF):0)@FF7:::DBD>
@M00200:205:000000000-AKKM3:1:1101:20038:3530 1:N:0:1
ATTGGGCTTAAAGGGCGCGTAGGTGGCGACATAAGGCTGTGGTGAAAGTCTGGGGCTCAACTCCAGATCGGCCGTGGCAACTGTGTCGCTTGGGCACTGTAGAGGCAGATGGAATTCCGGGTGTAGCGGTGGAATGCGTAGAGATCCGGAAGAACACCAGTGGCGAAGGCGGTCTGCTGGGCAGTGAACCCGCGAGGGTTCAATAGCCGACACTGAGGCGCGACAGCGTGGGGAGCAAACAGG
+
GGGGGGGGGGGGGGGGGGGGGGGGGGGGGGGGGGGGGGGGGGGGGGGGGGGGGGGGGGGGGGGGGGGGGGGGGGGGGGGGGGGGGGGGGGGGGGGGGGGGGGGGGGGGGGGGGGGGGGGGGFGGGGFGGFGGGFGGGGGGDGGGA:EFGFGGGGGGGGGGGGGGGGGGGEFGGGGGCFGGGCFGGGGGCFCGGGGGGG=EF>FFGG70CGGCEC?FFGFGGDCD;C<97B9>E*?<5?7:FBF
@M00200:205:000000000-AKKM3:1:1101:16711:3538 1:N:0:1
ACTGGGTGTAAAGGGCGCGTAGGCGGCCTGCTAAGTCGAACGTGAAATCCCTGGGCTCAACCCAGGAACTGCGTCCGATACTGGTTGGCTTGAATCCGGGAGAGGGATGTGGAATTCCAGGTGTAGCGGTGAAATGCGTAGATATCTGGAGGAACACCGGTGGCGAAGGCGACATCCTGGACCGGTATTGACGCTGAGGCGCGAAAGCCAGGGGAGCAAACGGGATTAGATACCCGTGTA
+
GGGGGGGGGGGGGGGGGGGGGGGGGGGGGGGGGGGGGGGGGGGGGGGGGGGGGGGGGGGGGGGGGGGGGGGGGGGGGGGGGGGGGGGGGGGGGGGGGGGGGGGGGGGGGGGGGGGGGGGGGGGGGGGGGGGGGGGGGGGGGGGGGGGGGGGGGGGGGGGGGGGGGGGGGGDGGGGGGGGGGGGGGGGGGGGGGGGGGGGGGGGGGGGGGGGGGGEGFGGGGDGGBGGFFF)2+38D@EFG
@M00200:205:000000000-AKKM3:1:1101:17436:3555 1:N:0:1
ATTGGGTGTAAAGGGTCCGTAGGCGGTTTAGTAAGTCAGTGGTGAAAGCCCATCGCTCAACGGTGGAACGGCCATTGATACTGCTGAACTTGAATTACTGGGAAGTAACTAGAATATGTAGTGTAGCGGTGAAATGCTTAGATATTACATGGAATACCAATTGCGAAGGCAGGTTTCTACCAGTTTATTGACGCTGATGGACGAAAGCGTGGGGAGCGAACAGGATTAGATACCCTGGTA
+
GGGGGGGGGGGGGGGGGGGGGGGGGGGGGGGGGGGGGGGGGGGGGGGGGGGGGGGGGGGGGGGGGGGFGGFGGGGGGGGGGGGGGGGGGGGGGGGGGGGGGGGFEGGGGGGGFGGGGGGGGEGGGGGEGGGGGGGGGGGGGGGGGGGGA<EFFGGGGGGGGGGGGGGEDFGEGFGGGGGDCFGGGGCCFFGGGGGGGGFGFG>CGGGGGGGGGC>5?EGGGDG436DEFA7CGFFF;>FG
@M00200:205:000000000-AKKM3:1:1101:18464:3571 1:N:0:1
ACTGGGTTTAAAGGGCTCGTAGGCGGCCAACTAAGTCAGACGTGAAATCCCCAGGCTCAACCTGGGAACTGCGTCTGATACTGGTTGGCTTGAATCCGGGAGAGGGATGCAGAATTCCAGGTGTAGCGGTGAAATGCGTAGATATCTGGAGGAATACCGGTGGCGAAGGCGTCATCCTGGACCGGCATTGACGCTGAGGAGCGAAAGCCAGGGGAGCAAACGGGATTAGATACCCCAGTA
+
FAFFGGGGGGGGGGG>EGGGGGGGCGGF@F@<FEGFGGGGGGGGGGGDGGGGGFGGGGGGGGGFGGGGGGGGGGGDFGGGGGGGEEGGGGFGGGGFGGGGCFEFG7:?F8?FGGFEGFCFCFGGGGGGGGGGGGGGGGGGGGGGGGFFFGDGGGGGGGCGGGGGGGDGDGGCEDG9FGGGGFGG>EECEDGGGDGGGGG6CFGGGGGGFGFGGEFD3CC<495C?GG?FF>CFGGDBFFG
@M00200:205:000000000-AKKM3:1:1101:16527:3576 1:N:0:1
ACTGGGTTTAAAGAGCTCGTAGGCGGTTTGGCAAGTCGGGTGTGAAAACTCCGGGCTCAACTCGGAGACGCCACTCGATACTGCTATGACTCGAGTCCGGTAGGGGAGTGCGGAATTCCTGGTGTAGCGGTGAAATGCGCAGATATCAGGAGGAACACCGGTGGCGAAGGCGGCACTCTGGGCCGGTACTGACGCTGAGGAGCGAAAGCGTGGGGAGCGAACAGGATTAGATACCCTCGTA
+
GGGGGGGGGGGGGGGGGGGGGGGGGGGGGGGGGGGGGGGGGGGGGGGGGGGGGGGGGGGGGGGGGGGGGGGGGGGGGGGGGGGGGGGGGGGGGGGGGGGGGGGGGGGGGGGGGGGGGGGGGGGFDGFGGGGGGGGFGGGGGGGGGFGGGGGGGGGFGGGGGGGGGGGGGGGGGGGGGGGGGGGGGGGGGGGGGGGGGGGFFDDGD8<DGG*AEDEGFGGDGCEGFGGDFFF7C@FGFFEGD
@M00200:205:000000000-AKKM3:1:1101:7522:3576 1:N:0:1
ATTGGGTATAAAGGGCGCGTAGGTGGCCCGTTAAGTGGCTGGTGAAATCCCGGGGCTCAACTCCGGGGCTGCCGGTCAGACTGGCGAGCTAGAGCACGGTAGGGGCAGATGGAATTCCCGGTGTAGCGGTGGAATGCGTAGAGATCGGGAAGAATACCAGTGGCGAAGGCGTTCTGCTGGGCCGTTGCTGACACTGAGGCGCGACAGCGTGGGGAGCAAACAGGATTAGATACCCTAGTA
+
FGGGGGGGGGGGGGGGGGGGGGGGGGGGGGGGGGGGFGGGGGGGGGGGFFGGGGGGGGGFGGGGGGGGGGGGGGGGGGGGGGGGGEGGGGGGFFGGGDFGGGGGGGDGGGCFGGGGFGGGGGGGGGFGGGGGG@9FFCGGGEGGGCGGGDGGGFGGGGGGGGGGGGGGGGFGDEGFGGGGDBCGGG5E7CFGGCC?9CGCEDGEGGGGGDGGGGBG>C?CFGCGF:>?F=ACFEFF@F6C
@M00200:205:000000000-AKKM3:1:1101:18412:3581 1:N:0:1
ACTGGGTGTAAAGCGCGTGTAGGCGGATGCTTAAGTGCCTTGTGAAATCCCACGGCTTAACCGTGGAACTGCTGGGCATACTGGGCGTCTTGAGGTGCCTAGGGGTCGCTGGAACAAACGGTGGAGCGGTGAAATGCGTAGATATCGTTTGGAACGCCAAAGGTGAAAACAGGCGACTGGAGGCAAACTGACGCTGAGACGCGAAAGCCAGGGGAGCAAACGGGATTAGATACCCTAGTA
+
GGGGGGGGGGGGGGGGGGGGGGGGGGGGGGGGGGGGGGGGGGGGGGGGGGGGGGGGGGGGGGGGGGGGGGGGGGGGGGGGGGGGGGGGGGGGGGGGGGGGGGGGGGGGGGGGGGGGGGGGGFGGGGGGGGGGGGGGGGEGGGGGGGGGGGGGGGGGGGGGGGGGGGGFGGGGFGGGGDGGGGGGGGGGGGGGGGGGGGGFGGGGGGGGGGGGGGFGFGGGGGEG0)*.?@B7CFF=?FFF
@M00200:205:000000000-AKKM3:1:1101:24559:3596 1:N:0:1
ACTGGGTTTAAAGGGCGCGTAGGTGGCGACATAAGGCTGTGGTGAAAGTCTGGGGCTCAACTCCAGATCGGCCGTGGCAACTGTGTTGCTTGGGCACCGTAGAGGCAGATGGAATTCCGGGTGTAGCGGTGGAATGCGTAGAGATCCGGAAGAACACCAGTGGCGAAGGCGGTCTGCTGGGCGGTGAGTCCGCAAGGATTCAATAGCCGACACTGAGGCGCGACAGCGTGGGGAGCAAACAGG
+
GGGGGGGGGGGGGGGGGGGGGGGGGGGGGGGGGGGGGGGGGGGGGGGGGGGGGGGGGGGGGGGGGGGGGGGGGGGGGGGGGGGGGGGGGGGGGGGGGGGGGGGGGGGGGGGGGGGGGGFGGGGGGGGGGGGGGGGGGGGGGGGGGGGFGGGGGGFGGGGGGGFGGGGCFGGGGGGFGGFGGGGGGG>FGFGEGGGEGCFGGGGGGGFFCEEGGGFFFFGGGGGGFGFFFF>CC8CDF:;FFFF
@M00200:205:000000000-AKKM3:1:1101:22541:3606 1:N:0:1
ACTGGGTATAAAGGGCGCGTAGGCGGTTCTGTAAGCAGCGCGTGAAATCCCGCCGCTCAACGGTGGAACTGCGCGCTGGACTGCAGTTCTAGAGGACGGGAGGGGGGTGCGGAACTCTAGGTGTAGCGGTGAAATGCGTAGATATCTAGAGGAACACCGGTGGCGAAAGCGACACCCTGGCCCGTCTCTGACGCTGAGGCGCGAAAGCGTGGGTAGCAAACAGGATTAGATACCCGCGTAAGA
+
GGGGGGGGGGGGGGGGGGGGGGGGGGGGGGGGGGGGGGGGGGGGGGGGGGGGGGGGGGGGGGGGGGGGGGGGGGGGGGGGGGGGGGGGGGGGGGGFGGGGGGGGGGGGGGGGGGGGGGGGGGGGGGGGDGGGEGGGGGGEGEGFGGGGGGGGGGGGGGGGGGGGGGEGGGDGGDECGGFGGFFEEEEGGG?FGGDGGGGFCGCG>CCFGG8CGCF<FEFFFGCGBC><FF<FGGGC>;BCGB2
@M00200:205:000000000-AKKM3:1:1101:17776:3606 1:N:0:1
ATTGGGTTTAAAGCGTGTGTAGGCGGAATGGTAAGTACCTTGTGAAATCCCACGGCTCAACCGTGGAACTGCTCGGTATACTGCTTTTCTTGAGCCACTTAGGGGCTGTCGGAACAAACGGTGGAGCGGTGAAATGCGTAGATATCGTTTGGAACGCCAAAGGTGAAAACAGACAGCTGGGAGTGTGCTGACGCTGAGACACGAAAGCCAGGGGAGCGAACGGGATTAGATACCCTTGTA
+
GGGGGGGGGGGGGGGGGGGGGGGGGGGGGGGGGGGGDGGGGGGGGGGGGGGGGGGGGGGGGGGGGGGGGGGGGGGGGGGGGGGGGGGGGGGFGGGGGGGGGGGGGEEGGGGGGGGGGGGGGGGGGGGGGGGFGGGGGGGGGGGGGGGGGFGGGGGGGGEGFGGGGGGGGGGGGGFGFFCFGG5>62;DCFFGGGGGGFGGGFDEGGGFCGGGGEEGFGGECD8<0CF<FF<FGGGC??FG
@M00200:205:000000000-AKKM3:1:1101:21841:3609 1:N:0:1
ATTGGGTATAAAGGGCTCGTAGGCGGCCAACTAAGTCAGACGTGAAATCCCTCAGCTTAACTGGGGAACTGCGTCTGATACTGGATGGCTTGGATCCGGGAGAGGGATGCGGAATTCCAGGTGTAGCGGTGAAATGCGTAGATATCTGGAGGAACACCAGTGGCGAAGGCGGCATCCTGGACCGGTATTGACGCTGAGGCGCGAAAGCCAGGGGAGCAAACGGGATTAGATACCCGAGTAAGA
+
GGGGGGGGGGGGGGGGGGGGGGGGGGGGGGGGGGGGGGGGGGGGGGGGGGGGGGGGGGGGGGGGGGGGGGGGGGGGGGGGGGGGGGGGGGGGGGGFGGGGDGGGGGGCEGGGGGGGGGFGGGGGGGGGGG>FGGGGGGGGGGGGGGGGGGGGGGGGGGGGGGGGGGDEGGGGGEGDFGGGGGGGGGCF77@FEDCEGGCFGGGGGGDDGEGGGGEGFF6FC<EG:C*5FFAGGGGGFFFFFFB
@M00200:205:000000000-AKKM3:1:1101:22726:3614 1:N:0:1
ACTGGGTGTAAAGTGTGCGCAGGTGGCTGAGCAAGTCGAGTGTGAAATCCCCGGGCTTAACTTGGGAATTGCGCTCGAAACTACTTGGCTCGAGTGTGGCAGAGGAAGGTGGAATTCCAGGTGTAGCGGTGAAATGCGTAGAGATCTGGAGGAACACCGATGGCGAAGGCAGCCTTCTGGGCCAACACTGACGCTCATGCACGAAAGCGTGGGGAGCAAACAGGATTAGATACCCTAGTA
+
GGGGGGGGEGGGGGGGGGGGGGGGGGGGGGGGGGGGGGGFGGGGGGGGGGGGGGGGDG<FGGGEGGGG@EFEGGFGGGGGGGGGGGFGGGGGGEFGGFEGFGGGGGGGGGGGGGGFGCGGGGGGFGGGGGGGDFGGGGEEGDGGGGGCGGCEEGGGGDCFEE:CECEGGGGGGFGGFGG@EGGGGGGCCF?C=EC?EGGG?>CGGGGGDECGGGEG>FEGCGFC?DGBFFBGFEDF?@@C
@M00200:205:000000000-AKKM3:1:1101:8415:3630 1:N:0:1
ATTGGGTTTAAAGGGAGCGTAGGCGGATAGTTTAGTCAGAGGTGAAAGCCCAGGGCTCAACCTTGGAATTGCCTTTGATACTGGCTATCTTGAGTATGGAAGAGGTATGTGGAACTCCGAGTGTAGAGGTGAAATTCGTAGATATTCGGAAGAACACCAGTGGCGAAGGCGACATACTGGTCCATTACTGACGCTGAGGCTCGAAAGCGTGGGGAGCAAAAAGGATTAGATACCCCAGTA
+
GGGGGGGGGGGGGGGGGGGGGGGGGGGGGGGGGGGGGGGGGGGGGGGGGGGGGGGGGGGGGGGGGG8FFGGGGGGGGGGGGGGGGGGGGGCFGGCEGGGGGGGGFAFFEGGGGGGGGGGGGGGGGGGGGGGGGGGFGGGGGGGGGGFGGGEGGGGGFFGG<FCECFEFGGDEG8EDFGFGGFGDGFGGGFGGGGCGGGGGCFGDD8C?ECEGGGFDFGCF*9=<@=73*+.;2?+5>A;F
@M00200:205:000000000-AKKM3:1:1101:6101:3641 1:N:0:1
ATTGGGCTTAAAGGGCGCGTAGGCGGGATGGCAAGTCGGTCGTGAAATCCCTGGGCTCAACTCAGGGGGGTCGGCCGATACTGCCGTTCTTGAGGGATGCAGAGGAGACTGGAATTCCCGGTGTAGCGGTGAAATGTGTAGAGATCGGGAGGAACACCGGTGGCGAAGGCGGGTCTCTGGGCATTCCCTGACGCTGAGGCGCGAAAGCGTGGGGAGCAAACGGGATTAGATACCCTAGTAAGA
+
GGFGGGGGGGGGGGGGGGGGGGGGGGGGGGGGGGGGGGGGGGGGGGGGGGGGGGGGGGGGGGGGGGGGGGGGGGGGGGGGGGGGGGGGGGGGGGGGGGGGGGGGGFEGGGGGGFFFCGGGGFFGGFGGGEEFEEFGGGGGGGGEFGGGGEGCCGG6CGEG8EGFGGGGGGGGGGCEFFFFGGGFG?0<7CFGGGGGGGFCEC>8:8CFE7C8CGDDFFFFFGGGBD:?FF27930C?F?FC2<
@M00200:205:000000000-AKKM3:1:1101:25790:3641 1:N:0:1
ATTGGGTTTAAAGGGCGCGTAGGCGGCCTGATAAGTAGGGGGTGAAATCCTGCGGCTTAACCGCAGGGCTGCCTTCTAAACTGTCGGGCTCGAGCACAGTAGAGGCAGGTGGAATTCCCGGTGTAGCGGTGGAATGCGTAGAGATCGGGAAGAACATCAGTGGCGAAGGCGGCCTGCTGGGCTGTTGCTGACGCTGAGGCGCGACAGCGTGGGGAGCAAACAGGATTAGATACCCCTGTA
+
GGGGGGGGGGGGGGGGGGGGGGGGGGGGGGGGGGGGGGGGGGGGGGGGGGGGGGGGGGGGGGGGGGGGGGGGGGGGGGGGGGGGGGGGGGGGGGGGGGGGGGGGGGGGGGGGGGGGGGGGGGGEGGGGGGGGGGGGGGGGGGGGGGGGGGGGGGGGGGGGGGGGGGGGGGGGGGGGGFGGGDGGGGFDGGGGGGGGGGGGGGGGEGDGGGGGGGBD@GGGDGGGBC78?4:DFCFGFFFG
@M00200:205:000000000-AKKM3:1:1101:12488:3643 1:N:0:1
ACTGGGTTTAAAGCGCGCGTAGGCGGCTCTTCAAGTCGGGGGTGAAAGCCTGCAGCTCAACTGCGGAACTGCCTTCGATACTGTCGAGCTTGAGTGCAGGAGGGGTGTGCGGAACTCCAGGTGTAGCGGTGAAATGCGTAGATATCTGGAGGAACACCGGAGGCGAAGGCGGATCACTGGACTGCCACTGACGCTGAGGCGCGAAAGCTAGGGGAGCAAACAGGATTAGATACCCTGGTA
+
FFFGGGGGGGGFGGEEEGGGCGEGEFG+BF,,CFFFFFGD+CCF<FGCEFEFE,=FGGGDF,<,BFFGGGGGGGGGFGDGGGGEE7+@FEGFFGGEFFF@FC+FF++++C8<<FBFF<:F:FFFGGGGGGEG@CEFG:>ECCGGFGFGGFGGGG,<CEGE*<FGGFGGCF:E88**;?+8*C+A*:@CGGGGGCDCGFFCE3CEEGDC+<EGGDE)7EFGG4:F?GG<475DGGG2.7FG
@M00200:205:000000000-AKKM3:1:1101:5987:3645 1:N:0:1
ACTGGGTGTAAAGGGTCCGTAGGCGGGCCTGTAAGTCAGTGGTGAAATCTTTCGGCTCAACCGGAAAATTGCCATTGATACTGCAGGCCTTGAATTATTGGGAAGTAACTAGAATATGTAGTGTAGCGGTGAAATGCTTAGATATTACATGGAATACCGATTGCGAAGGCAGGTTACTACCAATACATTGACGCTGATGGACGAAAGCGTGGGGAGCGAACAGGATTAGATACCCGAGTA
+
GGGGGGGGGGGGGGGGGGGGGGGGGGGGGGGGGGGGGGGGGGGGGGGGGGGGFGGGFGGGGGGGGGGGGGGGGGGGGGGGFGGGGGGGGGGGGGGGGGGGGGGGGGGGGGGGGGGGGGFGGGGGGGFGGGGGGGGGGGGGGGGGGGGFGGGGGGAD<FGGGGGGGGGGGGGGDEGGGGG>ECDFGGGGGGFDCCDEG9FGGFGGGGDGGGGGGGFG>EEE<CFGFGGFF6:>33<CEFFG
@M00200:205:000000000-AKKM3:1:1101:15160:3673 1:N:0:1
ATTGGGCTTAAAGGGCGCGTAGGCGGCCTGCTAAGTCGAACGTGAAATCCCTGGGCTCAACCCAGGAACTGCGTCCGATACTGGTTGGCTTGAATCCGGGAGAGGGATGTGGAATTCCAGGTGTAGCGGTGAAATGCGTAGATATCTGGAGGAACACCGGTGGCGAAGGCGACATCCTGGACCGGTATTGACGCTGAGGCGCGAAAGCCAGGGGAGCAAACGGGATTAGATACCCCTGTA
+
GGGGGGGGGGGGGGGGGGGGGGGGGGGGGGGGGGGGGEGGGGGGGGGGGGGGFGGGGGGGGGGGGGGG?FGGGGGGGGGGGGGGFGEGGGGGGGGGGGGGCEGGGGGGGGGGGGGGCFFGGGGGGGGGGGGGGGGFF7FGDEDF9FCDFGGGGGGGGGGGG7CFEGGGGGGGGGE@GGFGBFGGD88CFGFGGGGGGGGGGGGGEGDCCFGGGGEC:FFFCDGC?GG26FDGGGGG:@FG
@M00200:205:000000000-AKKM3:1:1101:25734:3682 1:N:0:1
ATTGGGTTTAAAGGGCGCGTAGGCGGATAGTTTAGTCAGAGGTGAAAGCCCAGGGCTCAACCTTGGAATTGCCTTTGATACTGGCTATCTTGAGTATGGAAGAGGTATGTGGAACTCCGAGTGTAGAGGTGAAATTCGTAGATATTCGGAAGAACACCAGTGGCGAAGGCGACATACTGGTCCATTACTGACGCTGAGGCTCGAAAGCGTGGGGAGCAAACAGGATTAGATACCCGGGTA
+
GGGGGGGGGGGGGGGGGGGGGGGGGGGGGGGGGGGGGGGGGGGGGGGGGGGGGGGGGGGGGGGGGGGGGGGGGGGGGFGGGGGGGGGGGGGGGGGGGGGGGGGGGGGGGGGGFFGGGGGGGGGGFFGGFGGGGGGFGFGGGGGGGGGDGGDCGGGGGGGGGGGDECGGCFCEGGGGGGGFFG?FFFGGFGFCGEGGGGGGFFGGG5)6?5*CFGFGFGFFCFFD6FGEAFEGFFFD@BFG
@M00200:205:000000000-AKKM3:1:1101:16979:3699 1:N:0:1
ATTGGGCGTAAAGGGCGCGTAGGTGGTTTGATAAGGGTGTGGTGAAAGCCCGGAGCTCAACTCCGGGTCTGCCGTGCCGACTGTCAAACTCGAGGACTGTAGAGGCAGACGGAATTCCGGGTGTAGCGGTGGAATGCGTAGAGATCCGGAGGAAGACCGGTGGCGAAGGCGGTCTGCTGGGCAGTTTCTGACACTGAGGCGCGACAGCGTGGGGAGCAAACAGGATTAGATACCCCAGTA
+
GGGGGGGGGGGGGGGGGGGGGGGGGGGGGGGGGGGGGGGGGGGGGGGGGGGGGGGGGGGGGGGGGGGGGGGGGGGGGGGGGGGGGGGGGGGGGGGGGGGGGGGGGGGGGGGGGDDGGGFGGGGGGGGGGGGGGGGGGGGDGGGGGFFGGGGGGGFGGGGGGGGGGGGGFGGGGGGGGGGGGGGGGGGGGGGGFGGGGGGGGGGEG=5CEEEGGD@CB=EFGGFG?FGBFFFC:CFD>>6F
@M00200:205:000000000-AKKM3:1:1101:15596:3716 1:N:0:1
ACTGGGCTTAAAGGGCGCGTAGGCGGCCATTCAAGTGACGGGTGAAAGCCCTCGGCTTAACCGAGGAACTGCCTGTCAGACTGGATGGCTTGAGACCGGGAGAGGTGAGTGGAATTCCCAGTGTAGCGGTGAAATGCGTAGATATTGGGAGGAACACCAGTGGCGAAGGCGGCTCACTGGACCGGAACTGACGCTGAGGCGCGAAAGCGTGGGGAGCAAACAGGATTAGATACCCGAGTAAG
+
GGGGGGGGGGGGGGGGGGGGGGGGGGGGGGGFGEGGGGGGGGGGGGGGGGGGGGGGGGGFGGGGEGGGGGGGGGGGGGGGGGGGGFE+EGGGGGGGGGGDGGGGGGGGCDGGGGGGFGGGGFGGGGGGGGGGGGGGGGGGGGGGGGGGEGFGGCFFGGGGGGGGGGDEGGGGGGGGGGGCGGGG>EGCGGGGDGDGGGGGGGGG*:7CE:E5:E))7F?CFFG40CF?FFACFGG5>@5FFA
@M00200:205:000000000-AKKM3:1:1101:11321:3718 1:N:0:1
ATTGGGTTTAAAGCGCGTGTAGGCGGCCAGGTAGGTCTGGTGTGAAAACTGGAGGCTCAACCTCCAGCTGTCACTGGAAACCATCTGGCTAGAGTCCGGAAGAGGAGAGTGGAATTCCTGGTGTAGCGGTGAAATGCGCAGATATCAGGAAGAACACCCATGGCGAAGGCAGCTCTCTGGGACGGTACTGACGCTGAGACGCGAAAGCGTGGGGAGCGAACAGGATTAGATACCCTGGTA
+
GGGGGGGGGGGGGGGGGGGGGGGGGGGGGGGGGGGGGGGGGGGGGGGGGGGGGGGGGGGGGGGGGGGGGGGGGGGGGGGGGGGGGGGGGGGGGGGGGGGGGGGGGGGGGGGGGGGGGGGGGGGGGGGGGGGFFGGGGGGGGGGGGGGGGFGDGGGFFGGG7FGGGEEGEGGGGGGGGGGGGGGGEGGGGGGGGGGGGGGGGG*=E=DGGDGEGGEGFGGDGDFF?FC?FFAGFFGF>FFG
@M00200:205:000000000-AKKM3:1:1101:25086:3735 1:N:0:1
ATTGGGCATAAAGGGCGCGTAGGCGGCTTTGCAAGTGACGGGTGAAAGCCCTCGGCTTAACCGAGGAACTGCCTGTCAGACTGTGAGGCTTGAGACCGGGAGAGGTGAGTGGAATTCCCAGTGTAGCGGTGAAATGCGTAGATATTGGGAGGAACACCAGTGGCGAAGGCGGCTCACTGGACCGGAACTGACGCTGAGGCGCGAAAGCGTGGGGAGCAAACAGGATTAGATACCCTAGTA
+
GGGGGGGGGFGGGGGGGGGGGGGGGGGGGGGGGGGGGGGGGGGGGGGGGGGGGGGGGGGGGGGGGGGGGGGGGGGGGGGGGGGGGGGGGGGGGGGGGGGGGGGGGGGGGGGGGGGGGGGGGGGGGFGGGEGGGGGGGGGGGGFFGGGGGGGGCFGGGGGGGGGCGGGGGGGGDGGGGGGGGGGGGGGEGGGGGGDEGGF5EGGD>?7*:7EEEGFCDC?CFFCD?9FDFFFG7<AGFFFG
@M00200:205:000000000-AKKM3:1:1101:6440:3739 1:N:0:1
ATTGGGTTTAAAGGGCGCGTAGGCGGCGCGACAAGGCGGCGGTGAAAGTCCGGGGCTCAACCCCGGATCGGCCGTGGCGACTGTCGTGCTGGAGCACAGTAGAGGCGGGTGGAATTCCGGGTGTAGCGGTGGAATGCGTAGAGATCCGGAAGAACACCGGTGGCGAAGGCGGTCTGCTGGGCCGGGAGGGGGCAGAGCAATCTGTCCCCGTGCTGACGCCGAGGCGCGGCCGCGGGGGGAGCC
+
GGGGGGGGGGGGGFGGGGGGGGGGGGGGGGDGGGGGGGGGGGGGGEGGGGGGGGGGGGG9FGGGGGGGGGGGGGFGG7CF<FGGGGGGEFFGDFFFFGG@FGGGGGGGDFGGCC:C2CBEG:8?+0,:E;CE8CCG9C88/*<+C<@FGEEEGGC8,C55*2:**::E>*/:C*AF+<?FE*;*8*2*:DC=82/**23::00<3+*2;***/*1*0:>*))*90D73))(11/*)775/9((
@M00200:205:000000000-AKKM3:1:1101:12751:3741 1:N:0:1
ACTGGGTTTAAAGGGTGCGTAGGCGGCCTATTAAGTCAGTTCTGAAATATCCCGGCTTAACCGGGAGGGTGGGATTGATACTGATGGGCTTGAGTGGAGTCGAGGTAGGCGGAATTGACGGTGTAGCGGTGAAATGCTTAGATATCGTCAAGAACACCGATAGTGTAGACAGCTTACTAGACTTCAACTGACGCTGAGGCACGAAAGTGTGGGGATCAAACAGGATTAGATACCCCGGTA
+
GGGGGGGGGGGGGGGGGGGGGGGGGGGGGGGGGGGGGGGGGGGGGGGGGGGGGGGGGGGGGGGGGGGGGFFGGGGGGGGGGGFFGGGGGGGGGGGGGGGGGGGGGEGGGGGGGGGGGGGGGGGGGGGGGGGGGGGGGGGGGGGGGGGGGGGGGGGGGGGGEDGGFGGDGGGCFGGGFGFFGGGGGGGGFGGFGG5*8;CCC/7EGGGFFFFGGGFD>FFFGGGFBF7<F4):EFGFEFEE
@M00200:205:000000000-AKKM3:1:1101:19405:3756 1:N:0:1
ATTGGGCTTAAAGGGTGCGTAGGCGGTCCTTTAAGTCAGTGCTGAAATACTCCAGCTTAACTGGAGGGGTGGCATTGATACTGGGGGACTTGAATGAAGTCGAGGTAGGCGGAATTGACGGTGTAGCGGTGAAATGCTTAGATATCGTCAAGAACACCGATAGTGAAGACAGCTTACTAGGCTTAGATTGACGCTGAGGCACGAAAGTGTGGGGATCAAACAGGATTAGATACCCGGGTA
+
GGGGGGGGGGGGGGGGGGGGGGGGGGGGGGGGGGGGGGGGGGGGGGGGGGGGGGGGGGGGGGGGGGGGGGGGGGGGGGGGGGGGGGGGGGGGGGGGGGGGGGGGGGGGGGGGGGGGGGGGGGGGGGGGGGGGGGGGGGGGGGGGGGGGGGGGGGGGGGGGGGGGGGGGFFGGGGEGGGGGGGFGGGGGGGGGGGGGGGGGGGGGEGGGCFFGDGF73=C@FCFF?GGF47:CEFGCDFFG
@M00200:205:000000000-AKKM3:1:1101:25230:3838 1:N:0:1
ATTGGGTTTAAAGGGCGCGTAGGCGGGAGGACAAGTCGGTCGTGAAATCTCCGGGCTCAACCCGGAGGAGTCGGCCGAAACTGTTTTTCTTGAGGGAGGCAGAGGAGTCTGGAATTCCCGGTGTAGCGGTGAAATGTGTAGAGATCGGGAGGAACACCGGTGGCGAAGGCGGGACTCTGGGCCTACCCTGACGCTGAGGCGCGAAGGCGTGGGGAGCAAACGGGATTAGATACCCCTGTA
+
GGGGGGGGG<FGFFGEGGGGGGGGGGGGDEEFGGGGDEGEFEGGGFGGGEFEGGGGGGGGGGGEGGE7FCFGGGEGC>CEGGGDFGF@FGGGGFFGF>FDEGFGGFE3<FGDGGGGGGGGGGGEGGGGGGGFFGGG;FGFGGFGGGGECCCFGFGGG7:FFEEGGCGGGGGCGC8*CFGGGGGGC?CF?FGG:EDEGFFGDCCE8:<F5*::CGFDFCF+9<85139>?F9>00897)/<
@M00200:205:000000000-AKKM3:1:1101:13075:3860 1:N:0:1
ATTGGGTTTAAAGCGCGCGCAGGCGGATGGTTGCGTCCGGAGTGAAATTTCGCCGCTCAACGGCGAAGCTGCTTTGGATACGGACCGTCTAGGGACCGGTAGAGGCTGGTAGAATTGCAGGTGTAGCGGTGGAATGCGTAGAGATCTGCAAGAATACCCGTGGCGAAGGCGGCCAGCTGGGCCGGATCCGACGCTGAGGCGCGAAAGCGTGGGGAGCAAACAGGATTAGATACCCTGGTAAGA
+
GGGGGGGGGGGGGGGGGGGGGGGGGGGGGGGGGGGGGGGGGGGGGGGGGGGGGGGGGGGGGGGGGGGGGGGGGGGGGGGGGGGGGGGGGGGGGGGGGGGGGGGGGGGGGGFFFFFGGGGGGGGGGGGGGDFGGGGGGGGGGGGGGGGGGGGFGGGGGFGGGGGEGGGGGGGGGGGFGGGGGGGGGGGGFGCEGGGGC;EFCDGDGGDFGGGGGGFG>G8CGGGGB4FD?FFFGGFF>FFFGFA
@M00200:205:000000000-AKKM3:1:1101:14611:3861 1:N:0:1
ACTGGGTTTAAAGCGCGCGCAGGCGGTCTTTTAAGTCTGGTGTTTAAGCCCGGGGCTCAACCCCGGTTCGCATCGGAAACTGGAAGACTTGAGTGTAGGAGAGGAAAGTGGAATTCCACGTGTAGCGGTGAAATGCGTAGAGATGTGGAGGAACACCAGTGGCGAAGGCGACTTTCTGGCCTATAACTGACGCTGAGGCGCGAAAGCGTGGGGAGCAAACAGGATTAGATACCCTGGTAGGATG
+
GGGGGGGGGGGGDFGGGGGGGGGGGGEGDGGGGGGGGGGGGGFFGGGGGGGGGGGGGGGGGGGGGGGGGGGGGGEGGGGGGGGFGFFFEFGGGFGGFGDGGGGGGGGGGGFFGGGGGGGGFGGGGFGECGGCFFGACGGGDGFGFFGGCFCCFFFFGGGEGDGGE7CEFE7CCEGGGGGGG+9<ECF7CFFGG5CEFFGG=5C88CFD?EGGD>:C>6+CFFFF):=4*=AFGFF7)7@+9<<(
@M00200:205:000000000-AKKM3:1:1101:18224:3862 1:N:0:1
ACTGGGTTTAAAGGGCGCGTAGGTGGCCTGTTAAGTCGAACGTGAAATCCCCGGGCTCAACCCGGGAACTGCGTCCGAGACTGGCAGGCTCGAATCCGGGAGAGGGATGTGGAATTCCAGGTGTAGCGGTGAAATGCGTAGATATCTGGAGGAACACCGGTGGCGAAGGCGGCATCCTGGACCGGTATTGACGCTGAGGCGCGAAAGCCAGGGGAGCAAACGGGATTAGATACCCCAGTAAGA
+
GGGGGGGGGGGGGGGGGGGGGGGGGGGGGGGGGGGGGGGGGGGGGGGGGGGGGGGGGGGGGGGGGGGGGGGGGGGGGGGGGGGGGGGGGGGGGGFGGGGGEGGGGGGGGGGGGGGGGGGGGFGGGGGGGGGGGGGGGGGGGGFGGGGGGFGGGGGGDFGGGGGGGGGGGGGGGGGGGGGGGGGGGGGFGFFGGGDGGGGGGGGGDGGDGGGGGGFGDCEFGGGG:DF>FF>CCGG<BBFGGAB
@M00200:205:000000000-AKKM3:1:1101:6762:3881 1:N:0:1
ACTGGGCATAAAGCGTGTGTAGGCGGGTCGTTAAGTACCTTGTGAAATCCCACGGCTTAACCGTGGAACCGCTTGGTATACTGGCGGTCTTGAGCCACTTAGGGGCTACCGGAACAGATGGTGGAGCGGTGAAATGCGTAGATATCATCTGGAACGCCCATGGTGAAAACAGGTAGCTGGGAGTGTGCTGACGCTGAGACACGAAAGCCAGGGGAGCGAACGGGATTAGATACCCCCGTA
+
GGGGGGGDGFGGFGGFF;CFGGGGGGGCCEEGGGGGGGGGGGGGGGGGCGGGDFGGGGGDGGGGGGGGGCFGGGGGGGCEFFGCCFDFGGFGGGFF@FDGGFGGGGGGG8FGGGGGGDEGGGGDGGCGGE7CFGGDAFGDEDGCG9=BFGDFGCCFFFFGCFFGGGGGGGFGGG9:CGFGEF***BFFF>FGCEGEGG9EFGEEEGCC*2AFGGBGD*:CG3;5:DC)/*5*<<CF>35:
@M00200:205:000000000-AKKM3:1:1101:16415:3882 1:N:0:1
ACTGGGCTTAAAGCGTGTGTAGGCGGACTTCTAAGTACCTTGTGAAATCCCACGGCTTAACCGTGGAACTGCTTGGTATACTGGTTGTCTTGAGCCACTTAGGGGCTACCGGAACAAATGGTGGAGCGGTGAAATGCGTAGATATCATTTGGAACGCCAATGGTGAAAACAGGTAGCTGGGAGTGTGCTGACGCTGAGACACGAAAGCCAGGGGAGCGAACGGGATTAGATACCCTCGTA
+
GGGGGGGGGGGGGGGGGGGGGGGGGGGGGGGGGGGGGGGGGGGGGGGGGGGGGGGGGGGGGGGGGGGGGGGGGGGGGGGGGGGGGGGGGGGGGGGGGGGGGGGGGGGGGGGGGGGGFGGGGGGGGGGGGGGGGGGGGGGGGGGGGGGGGGGGGGGGGGGGGGGGGGGGGGGGGGGGGGFGDGGGGGGGGGGGGGGGDGGGGG=CEGGGGGGGGGFGFGGGGGGG@CGFFFFDGGGGFD>G
@M00200:205:000000000-AKKM3:1:1101:23655:3891 1:N:0:1
ACTGGGCTTAAAGGGCGCGTAGGTGGCCTTGTTAGTCAGACGTGAAATCCCCAAGCTTAACTTGGGAACTGCGTCTGATACTGCAAGGCTTGAGTTCGGGAGAGGGATGTGGAATTCCAGGTGTAGCGGTGAAATGCGTAGATATCTGGAGGAACACCGGTGGCGAAGGCGGCATCCTGGACCGAAACTGACACTGAGGCGCGAAAGCTAGGGGAGCAAACGGGATTAGATACCCCAGTAAGA
+
GGGGGGGGGGGGGGGGGGGGGGGGGGGGGGGGGGGGGGGGGGGGGGGGGGGGGGGGGGGGGGGGGGGGGGGGGGGGGGGGGGGGGGGGGGGGFGGGGGGGGGGGGGGGGGGGGGGGGGGGGFGGGGGGGGGGGFCFGGGGGC9F=;DEGGGGGGGGGGGGGGGGGDGGGGCGGGGGGGGGGGGGGGGGGGGGGGFFGFGGGDEEGGGDFGGGFEBGEGGGGC=5:)24=FAGC6A*8B9FFA<
@M00200:205:000000000-AKKM3:1:1101:15105:3898 1:N:0:1
ACTGGGTTAAAGGGTGCGTAGGCCGCACGGTAAGTCAGAGGTGAAATCCCGGAGCTCAACTTCGGAATTGCCTCCGATACTGCCGTGCTTGAGGACTGGAGAGGAGATTGGAATTCACAGTGGAGCAGTGAAATGCGTAGATATTGTGAGGAACACTAGTGGCGAAGGCGAATCTCTGGACAGTTCCTGACGCTGAGGCACGAAGGCCAGGGGAGCAAACGGGATTAGATACCCCTGTA
+
GGGGGGGGGGGGGGGGGGGGGGGGGGGGGGGGGGGGGGGGGGGGFGGGGGGGGGGGGGGGGGGGGGGGGGGGGGGGGGGGGGGGGGGGGGGGGGGGGGGGGGGGGGGGGGG<<FGGFGGGGGGGGGFGGGGGGGGGGGGGGGGGGGGGGGGGGGGGGGGGGGGGGGGGGGGGGGGGGGGGGGGCGGDGGGGGGG*CFFGEGGGG>E:FGGGGGEDGF:FFGGGD@FFFFFFGEFGFFFF
@M00200:205:000000000-AKKM3:1:1101:20207:3899 1:N:0:1
ACTGGGTATAAAGGGTGCGTAGGCTGTGCAGAAAGTTGGGTGTGAAAGCCCTCGGCTCAACCGAGGAATTGCGCCCAAAACTACTGTGCTTGAGGGAGATAGAGGTGAGCGGAACTTAGGGTGGAGCGGTGAAATGCGTTGATATCCTAAGGAACACCGGTGGCGAAAGCGGCTCACTGGATCTCTTCTGACGCTGAGGCACGAAAGCTAGGGGAGCGAACGGGATTAGATACCCCCGTAAGA
+
GGGGGGGGGGGGGGGGGGGGGGGGGGGGGGGGGGGGGGGGGGGGGGGGGGGGGGGGGGGGGGGGGGGGGGGGGGGGGGGGGGFFGGGGGGGGGGGGGGGGGGGGGGGGGGGGGGGGGGGGGGGGGGGGGGGGGGGGGGGGGGGGGGGGGGGGGGGGGGGGGGGGGGGGECGGGGGG?FGGGFGGGGGGGFFFDECEGG5==CCGGGGGCFGGGGFG3EEGGDDDBD*8FFFGG8C3B5BGG?B
@M00200:205:000000000-AKKM3:1:1101:15920:3900 1:N:0:1
ACTGGGCATAAAGCGCACGTAGGCTGTCTACTAAGTCAGGTGTGAAAGCCCCCGGCTCAACCGGGGAACAGCACCTGATACTGGTTGACTCGAGAATGGTAGGGGTGAGTGGAACTCCAGGTGGAGCGGTGAAATGCGTAGATATCTGGAGGAACACCGGTGGCGAAGGCGGTTCTCTGGGAATGACCTGACGCTGAGGAGCGAAAGTGTGGGGAGCGAACAGGATTAGATACCCCGGTA
+
GGGGGGGDGGGGGGGG@@FFGGGGGGGGGGGGGGGGGGGGGGGGGGGGFG,FFFGGGGFGGGGGGGGGGGGGGGGGGGGGGGGGGGGGGGGGGGGGGGGGGGGGGGGGGGGGGGGGFGEGGGGGGGGGGGGGGGGGGGGGGGGGAFGF<FDFGGGGGGGDEDGGGGGDGGEDGGGGGCFFCCEGFECGGGGGGGD55BFGE3CEE53:FFGGGD37BGGGGGGD6CD?F6<>+:29BBEE
@M00200:205:000000000-AKKM3:1:1101:17675:3911 1:N:0:1
ACTGGGTTTAAAGTGTGCGCAGGTGGCCGCGCAAGTCGAGTGTGAAATCCCCGAGCTTAACTTGGGAATTGCGCTCGAAACTACGTGGCTCGAGTGTGGCAGAGGAAGGTGGAATTCCACGTGTAGCGGTGAAATGCGTAGAGATGTGGAGGAACACCGATGGCGAAGGCAGCCTTCTGGGCCAACACTGACGCTCATGCACGAAAGCGTGGGGAGCAAACAGGATTAGATACCCTAGTA
+
GGGGGGGGGGGGGGGGGGGGGGGGGGGGGGGGGGGGGGGGGGGGGGGGGGGGGGGGGGGGGGGGGGGGGGGGGGGGGGGGGGGGGGGGGGGGGGGGGGGGGGGGGGGGGGGGGGGGGGGGGGGGGGGGGGGGGGGGGGGGGGGGGGGCGGGGGGGGGGGGGGGFGGGGGGGGGGGGGGGGGGGGGGFGFGGGGGGGDGGGGGGGCEGFGGGGGGFGEFGGGGGGFGGBFF9>CFGFFFFG
@M00200:205:000000000-AKKM3:1:1101:9685:3916 1:N:0:1
ACTGGGCGTAAAGGGCGCGTAGGCGGCCAGCACAAGTCAGTTGTGAAATCTCCGAGCTTAACTCGGAAAGGTCAACTGATACTGTGCGGCTAGAGTGCAGAAGGGGCAACTGGAATTCTTGGTGTAGCGGTGAAATGCGTAGATATCAAGAGGAACACCTGCGGCGAAGGCGGGTTGCTGGGCTGACACTGACGCTGAGGCGCGAAAGCTAGGGGAGCGAACGGGATTAGATACCCGGGTA
+
GGGGGGGGGGGGGGGGGGGGGGGGGGGGGGGGGGGGGGGGGGGGGGGGGGGGGG+CEGGGGGGGGGGGGGGGGGCFGGGGGGGGGGGGGGGGGGGGGGGGFGFGGGGGGGGGGGGGGGGGGGGGGGGGGGGDGGGGFGGGGGGGGGGGGGGGGGGGGGGGGGGGGGGGGEGGDGGGGGGGFEGGGGGGGGGGGGGGEDGGGGGDGEGGCF7EGGDD@DDCDD5D?GG<?@AGCFFG5>FGG
@M00200:205:000000000-AKKM3:1:1101:10385:3917 1:N:0:1
ATTGGGTTTAAAGCGTGCGCAGGCGGTTGTGCAAGACAGATGTGAAATCCCCGGGCTCAACCTGGGAACTGCATTTGTGACTGCACGGCTGGAGTGCGGCAGAGGGGGATGGAATTCCGCGTGTAGCAGTGAAATGCGTAGATATGCGGAGGAACACCGATGGCGAAGGCAATCCCCTGGGCCTGCACTGACGCTCATGCACGAAAGCGTGGGGAGCAAACAGGATTAGATACCCGCGTA
+
GGGGGGGGGGGGGGGGGGGGGGGGGGGGGGGGGGGGGGGGGGGGGGGGGGGGGGGGGGGGGGGGFGGGGGGGGGGGFGGFFGGGGGFFEGGGD@BAFGGGGEDFFGGGGDGGGCGGGFGGGGDGGGGGGGGGGGGGGGGGGGGFGCFGDFGEGDG<FCGE:FFGGGDGGGGGGGGFGGGGGGGGGGFGFGCCCEDGEGGGGGGGGCGGGCEGGG>GEFEGGFGGFGGFF=<CGGFGFFFG
@M00200:205:000000000-AKKM3:1:1101:10322:3921 1:N:0:1
ATTGGGTATAAAGAGCGCGTAGGCTGTGCTGTAAGCGGCGTGTGAAACTCCAGGGCTCAACCCTGGAACTGCGCGCCGGACTGCAGTGCTTGAGTGCGGGAGGGGGGTGTGGAACTCTAGGTGGAGCGGTGAAATGCGTAGATATCCCCAAGAACACCAGTTGCGAAGGCGGCCGACTGGACACATATTGACGCTGAGGCTCGAAAGCATGGGGAGCAAACAGGATTAGATACCCCCGTA
+
FFEFGGFGGGFGGGGGGGGGGGGGGGGGGGGGGGGGGGGGGGGGGGGGGGGGGGEGGGGGGGGFGFGGGGFGGG7CFGEEGGGGGGGGGGGGGGGGGGGGGGGGGGGGGGGCGGGGGGGGGGGGGGGGGGGGGGGGGGCEEGFGGGGGGGGEGGGGGGGFGFCGGGGGGGGGGEEEGGGGGGGGGGGFG7EFCGGC5CFFEGGGG53CGGFFGG>).:FCC5CFFGGF4?>CGGGGDFFE
@M00200:205:000000000-AKKM3:1:1101:24624:3922 1:N:0:1
ACTGGGTTTAAAGGGCGCGTAGGTGGTCAGGTAAGGGTGTGGTGAAAGTCCGGGGCTCAACCCCGGATCTGCCGTGCCGACTGCTTGACTGGAGCATTGCAGAGGCAGATGGAATTCCGGGTGTAGCGGTGGAATGCGTAGAGATCCGGAAGAAGACCGGTGGCGAAGGCGATCTGCTGGGCAATGGCTGACACTGAGGCGCGACAGCGTGGGGAGCAAACAGGATTCGATACCCCAATAAG
+
F8@<CFEFEG<EFF7FGGGG7+BCFC@FFGGGFGCFGEFFGCGGG9<FFFGGCC@FEGFGGCGEGGCEGGGGGGGGGGG7==CEFEFGGGF@FGGGGGGFDEF?FFCFGGG??<ADAFEFEFCCFGGGCGCFCFG@A7FC:+>FF:<FCCCCF7,8FFG7>:CFCC7<:;F8C5C9E9FDDC*;ECFC73*00=*+;<5EE75*85)*2:*?EC3)7588>C?C:6*)096F8,+9)))<*4
@M00200:205:000000000-AKKM3:1:1101:6490:3941 1:N:0:1
ATTGGGTTTAAAGAGCTCGTAGGCGGTGTGTCACGTCGGTCGTGAAAACTTGGGGCTTAACCCTGAGCGTGCGGTCGATACGGGCATCACTTGAGTTCGGCAGGGGAGACTGGAATTCCTGGTGTAGCGGTGAAATGCGCAGATATCAGGAGGAACACCGGTGGCGAAGGCGGGTCTCTGGGCCGACACTGACGCTGAGGAGCGAAAGCGTGGGGAGCGAACAGGATTAGATACCCCTGTA
+
GGGGGGGGGGGGGGGGGGGGGGDGGGGGGGGGGGGGGFGGGGFGGGGGGGGGGGGGGGGGGGGGGGGGGGGGGGGGGEEFGGGGGGGGGGFGFGGFGGGGGGGGGGGGGGGGGGGGGGGGGG<FGGGGEGGGGGGGGGGGGGGGGCEFGGGGEFGFFGGGGEGGGGGGGGGGGDCEGGG7CF5CEEGGGGGGGGGGG5;F6D*8:CDDFG?EGGFGFDGGCC?F?CG<@F)7<E?C:>FGF
@M00200:205:000000000-AKKM3:1:1101:18642:3949 1:N:0:1
ATTGGGTGTAAAGGGCGCGTAGGCGGCTTATCAAGTCAGGCGTGAAATTCCCGGGCTCAACCTGGGGGCTGCGCTTGATACTGATGAGCTTGAATGCGGGAGAGGATAGTGGAATTCCCAGTGTAGAGGTGAAATTCGTAGATATTGGGAAGAACACCAGTGGCGAAGGCGGCTATCTGGCCCGTAATTGACGCTGAGGCGCGAAAGCGTGGGGAGCAAACAGGATTAGATACCCTCGTA
+
GGGGGGGGGGGGGGGGGGGGGGGGGGGGGGGGGGGGGGGGGGGGGGGGGGGGGGGGGGGGGGGGGGGGGGGGGGGGGGGGGGGGGGGGGGGGGGGGGGGGGGGGGGGGGGGGGGGGGGGGGEFGGGGGGGFGGGGGGGGFFGGAFGGGGGGGGGGGGGGGGGFEGGGGGGGGGGGGGGCGGCGEECEGGGGGDG:GGGGGGGGGCEDGDGGGEDFGFGGCCGFF:<C?FFFGGGG65BFG
@M00200:205:000000000-AKKM3:1:1101:12832:3988 1:N:0:1
ATTGGGTTTAAAGGGCGCGTAGGCTGTGCAGTACGGCTCGGGTGAAATCCCTCGGCCCAACCGAGGAACCGCCCGGGCGACGGCTGCGCTGGACTGCATCAGGGGCGGATGGAACTCCCGGTGGAGCGGTGAAATGCGTAGATATCGGGAGGAACGCCGGTGGCGAAAGCGATCCGCTGGGGTGCATGTGCCGCTGAGGCGCGAAAGCCAGGGGAGCAAACGGGATTAGATACCCTAGTAAGA
+
GGGGGGFGDGGGGGGGGGGG@FGGGGGGGGGGGGGGGGGGGGGGGGGGGGGGGEGGGGGGGGGGGGGGGGGGGGGGGGGEGGGGGEGEGGGGGGGGGGGGGGGGGGFEGGGGGFGGGGGGCFGDGGFGGGGGGGGFGGGGGGGGGGGGGGGDECFGGGGGGGGFG>EEGGGCFGGFGGCEGGGGGG?F77+<=E5EDFGGGGEEGDC<FEGGGGFGBGCFGGDGFDC?68<GGFGGFFFG>BB
@M00200:205:000000000-AKKM3:1:1101:8979:4032 1:N:0:1
ATTGGGTTTAAAGGGTGCGTAGGCTGCGCGGTAAGTTGGGTGTGAAATCCCTCGGCTCAACCGAGGAACTGCGCCCAAAACTACCGTGCTCGAGGAAGATAGAGGTAAGCGGAACTTACGGTGGAGCGGTGAAATGCGTTGATATCGTAAGGAACACCTGTGGCGAAAGCGGCTTACTGGGTCTTTTCTGACGCTGATGCACGAAAGCTAGGGGAGCAAACGGGATTAGATACCCGAGTA
+
GGGGGGGGGGGGGGGGGGGGGGGGGGGGGGGGGGGGGGGGGGGGGGGGGGGGGGGGGGGGGGGGGGGGGGGGGGFGGGGGGGGGGGGGGGGGGGGGGGGGGGGGGGGGGGGGGDGGGGGGGGGGCFGGGGGGGGGGFCGGGGGGFFEGGGGGGGGGGGGGGGGGGBCGCFGEGGGFGGGGGGGGGGGGGGG?E5:C5BC9CCEECG:FFECFFGEGEGGCCGGDBDD?6?BFFFGGFFFF
@M00200:205:000000000-AKKM3:1:1101:18977:4052 1:N:0:1
ATTGGGTTTAAAGGGCAAGTAGGCGGCTCTGTAAGTGGGGTGTGAAATCCCACGGCTCAACCGTGGAACTGCGCTCCAAACCGCAGAGCTTGAGGACGAGAGAGGCGAGTGGAATTCCCGGTGTAAGGGTGAAATCTGTAGAGATCGGGAGGAACACCAGTGGCGAAGGCGACTCCCTGGCTCGTCCCTGACGCTGGGAGGCGAAAGCTAGGGGAGCAACCAGGATTAGAAACCCGATTAAGA
+
GGGGGGGGGGGGGGGGGGGGGGGGGGGGGGGGGGGGGGGCF@@6CE<EGG8,CFCE@FF9FEEGGEGEFGCE:>>FGGGAFE:B=:C=<FFE<FEE<@F@C@DG>C+++8B+E<FDGGFG78@FFFFFC<:CFCEGC9,@C;BC;3CC73@3F:DDF**6,><8:FGE*,**1=:+2*?*2*3=CGGC:7??5C75*2*::3:EC*17+3<EGE)17=G*27CD0C739*):CFED))0:7))
@M00200:205:000000000-AKKM3:1:1101:8323:4053 1:N:0:1
ATTGGGTTTAAAGTGTGCGCAGGCGGCAGAGCAAGTCGAGTGTGAAAGCCCCGGGCTTAACTTGGGAATGGCGCTCGAAACTACTTTGCTGGAGTGTGGCAGAGGAAGGTGGAATTCCACGTGTAGCGGTGAAATGCGTAGAGATGTGGAGGAACACCGATGGCGAAGGCAGCCTTCTGGGCCAACACTGACGCTCATGCACGAAAGCGTGGGGAGCAAACAGGATTAGACACCCCAGTA
+
GGGCFGEGGGGGGGFGGGGGFDCGGGGGGGGGGGFFGE6FGGGFG<<FFG@FGGGGGGD9FEFGGGGGGGGGGGGCGEGEGGGFGFFFGGGCFGGFGFFGGGGGGGFEEGGGGGFGGGGGGDFGFGGDGCFGGGGGG@@EGGGFFFGG9<FG7@<<CGEGEGGFGEDEEEFECFGGGGGGGGFEGGFEG=EFDGGDEGCGFGGE5EDFGGGG85>DFGCFGGGGB4F2F?):::CGD;:F
@M00200:205:000000000-AKKM3:1:1101:10748:4069 1:N:0:1
ATTGGGTATAAAGGGTGCGTAGGCGGCGTGGAAAGTCAGATGTGAAATCCGGGGGCTCAACCTCCGAATTGCATCCGATACTACCATGCTAGAGAACTGGAGGGGAGTCTGGAATTCTTGGTGTAGCAGTGAAATGCATAGATATCAAGAGGAACACTAGTGGCGAAGGCGAGACTCTGGACAGTATCTGACGCTCATGCACGAAGGTCAGGGTAGCGAACGGGATTAGATACCCTAGTA
+
GGGGGGGGGGGGGGGGGGGGGGGGGGGGGGGGGGGGGGGGGGGGGGGGDCFGGGGGGGGGGGFCGGGGGGGGGGG@FGGGGGGFGGGGGGGGGGGGGGG?FGGGEGGGGFGGGGGGGGGGGGGGGGGGGGGGGGGGGFGGGGGGGGGFFGGFFGGFGGGGGGGGGGGFGGG7CEGCGG?<;EFGGG?FGF+<EEDEEGGGF>FGGEDC+<FGGGFGFEGGGGGG1DF>FFDGGGF4@F?G
@M00200:205:000000000-AKKM3:1:1101:5492:4077 1:N:0:1
ATTGGGCTTAAAGGGCGCGTAGGCGGCTCGGTAAGTAGGGGGTGAAATCTCACGGCTCAACTGTGAGGCTGCCTTCTAGACTGTCGGGCTTGAGCACAGTAGAGGCTGGTGGAATTCCCGGTGTAGCGGTGGAATGCGTAGAGATCGGGAGGAACATCGGTGGCGAAGGCGACTTTCTGGACAGTTCCTGACGCTGAGGCGCGAAAGCTAGGGGAGCAAACAGGATTAGATACCCCAGTAAGA
+
GGGGGGGGGGGGGGGGGGGGGGGGGGGGGGGFGGGGFGGGGGGGGGGGGGGGFGGGGGGGGGGGGFGGGGGGGGFGGGGGGGG<FDDGGGGGGGGGGGGGGGFGFGFFEGGGGGGGF?FEGGCGFFGGGGGGGGGGGGGGGGGGGG7:@::::>,@:FGGGGGC7F8:B:FD:5;FFGGGGGC*+>+>FGG?CEGEDGFF=3::ECDFFFFGGG>)8E6<C78<?C7<FF):E8?D5>FGGF>
@M00200:205:000000000-AKKM3:1:1101:6050:4078 1:N:0:1
ATTGGGCTTAAAGGGCGCGTAGGCGGCCACCGCAAGTCGACTGTGAAATCTCTGGGCTTAACCCAGAACGGTCAGCCGATACTGCGGGGCTAGAGTGCAGAAGGGGCAACTGGAATTCTCGGTGTAGCGGTGAAATGCGTAGATATCGAGAGGAACACCTGCGGCGAAGGCGGGTTGCTGGGCTGACACTGACGCTGAGGCGCGAAAGCTAGGGGAGCGAACGGGATTAGATACCCCGGTA
+
GGGGGGGGGGGGGGGGGGGGGGGGGGGGGGGGGGCGGGGGGGGGGGGGGGGGGGGGGGGGGGGGGGGGGGGGGGGGGGEGGGGGFGGGGGGGGGGGGGGGGGGGGGGGGGGFGGGGGGGGGGGGGGGGGGGGGGGGGGGGGGGGGGFGGGG7FFCFGFGGGGDGGGEGGG@EGGCGGFFGGGGGGGGGGGGGFC57CEFGGGGGGGGGGFCFGGFGFGGGGDGD8313@FFGGCCD>>5:7
@M00200:205:000000000-AKKM3:1:1101:14319:4105 1:N:0:1
ACTGGGTTTAAAGCGTGTGTAGGCGGGTCGTTAAGTACCTTGTGAAATCTCACGGCTCAACCGTGGAACTGCTGGGTATACTGGCGGTCTTGGGCCACCCAGGGGTCACCGGAACAAGCGGTGGCGCGGTGAAATGCGTAGATATCGCTTGGAACGCCGGCGGCGAAAGCGGGTGACTGGAGGTGTGCCGACGCTGAGACACGACAGCCCGGGCAGCGAACGGGATTAGATACCCCTGTAAG
+
FGGG8CFFEGFCGGC7FG@FGC@EEG:CC@B@FDFF,EFEFFGGGFG9F,EEF8CCECA9EFGC,+8=C,,CEE8:CD<<F9CC8>F>7CEC@FDE=FE+BFGDG+?EGGEGCF@FGFDCEE:7,+BB3CFFG;;3>C*@>FFCEFDCC**>B98*>B<7<<FC785:8A8C8/*;CF086C588<*<CGEEGGC5CF9?GF7E*:CF5*::8*0*):CGGG5C0)73?44CFCCF30/<:)
@M00200:205:000000000-AKKM3:1:1101:16941:4116 1:N:0:1
ATTGGGCATAAAGCGTACGTAGGCGGCCACACAAGTCAGGAGTGAAATCCCCGGGCTCAACCCGGGAATTGCTTTTGAAACTATGTGGCTAGTGTCCCGGAGAGGTTGGCGGAATTCCGAGTGTAGAGGTGAAATTCGCAGATATTCGGAGGAACACCAGTGGCGAAGGCGGCCAACTGGACGGGTACAGACGCTGAGGTACGAAAGCGTGGGGATCAAACAGGATTAGATACCCTAGTAAGA
+
GGGGGGGGGGGGGGGGGGGGGGGGGGGGGGGGGGGGGGGGGGGGGGGGGGGGGGGGGGGGGGGGGGGGGGGGGGGGGGGGGGGGGGGGGGGGGGGGGGGGGGGGGGGGGGGGGGGGGGGGGEFGGGGGGGGGGGGGGGGGGGGGGGGGGGGGEGGGCGGGGGGGGGGGGGDGGGGGGGGGGGGDGGGGGFGGDGGGGGGEFGGGCEGGGGGGGGFGFGGCGGGD?FFFFF<FGGGD:FFGGBF
@M00200:205:000000000-AKKM3:1:1101:18015:4121 1:N:0:1
ACTGGGTGTAAAGTGTGCGCAGGTGGCTGAGCAAGTCGAGTGTGAAATCCCCGGGCTTAACTTGGGAATTGCGCTCGAAACTACTTGGCTCGAGTGTGGCAGAGGAAGGTGGAATTCCAGGTGTAGCGGTGAAATGCGTAGAGATCTGGAGGAACACCGATGGCGAAGGCAGCCTTCTGGGCCAACACTGACGCTCATGCACGAAAGCGTGGGGAGCAAACAGGATTAGATACCCGGGTA
+
GGGGGGFFFGGGGGGGGGGGGGGGGGGGGGGGGGGGGGGGGGGGGGGGGGGGGGGGGGGGGGGGGGGGGGGGGGEGGGGGGGGGGGGGGGGGGGGGGGGGGGGFFGGGGGGGGGGGGGGGGGGGGGGGGGGGEGGGGGGGGGGGGGGGGGGGGGGGGGGGDGGGGGGGGGGGGGGGGGGGGGGGGGGGGGGGGGDDEGGGGGGGGGGFGGGGGGFGFGGGGGGG?GGFFFF>FGGCEFFG
@M00200:205:000000000-AKKM3:1:1101:5062:4122 1:N:0:1
ATTGGGTGTAAAGGGTGTGTAGGCGGGCTTGTAAGTCAGGGGTGAAATCCTACAGCTTAACTGTAGAACTGCCTTTGATACTATGAGTCTTGAATATTGTTGAGGTAGGCGGAATACATCATGTAGCGGTGAAATGCTTAGATATGATGTAGAACACCGATTGCGAAGGCAGCTTACTAAGCAAATATTGACGCTGAGGCAGGAAAGCGTGGGGATCAAAAAGGATTAGAAACCCTCGAAAGT
+
GGGGGGGGFGGGGGGGGGGGGGGGGGGGGFFGGGGEGGGGGEGDFGGGGGGGGGGGGGGGGGGGGGGGGGGGGGDFGFGGGFGFGGGFG9EGFGGGGGGGFGGGGGGGGGGGGEGGGFGGAEFGGCFGGEDF<AF?FG9DDFEFGGGGGGGGGF9BD+@C7FFG7FGGD:FEEFAFGCGGF,<D:,5DFCGCEED*/CCEC*/44124EEGGGE)257<C058*(0+.;7)30,*07))*1,)
@M00200:205:000000000-AKKM3:1:1101:12753:4151 1:N:0:1
ACTGGGTTTAAAGCGCACGTAGGCGGATTGTTAAGTCAGGGGTGAAATCCTGGAGCTCAACTCCAGAACTGCCTTTGATACTGGCGATCTTGAGTTCGGGAGAGGTGAGTGGAACTGCGAGTGTAGAGGTGAAATTCGTAGATATTCGCAAGAACACCAGTGGCGAAGGCGGCTCACTGGCCCGATACTGACGCTGAGGTGCGAAAGCGTGGGGAGCAAACAGGATTAGATACCCGCGTA
+
GGGGGGGGGGGGGGGGGGGGGGGGGGGGGGGGGGGGGGGGGGGGGGGGGGGGGGGGGGGGGGGGGGGGGGGGGGGGGGGGGGGFGGGGGGGGGFGGGGGGGGGGGGGGGGDGGGGGGGGGGGGFGGGGGGGGGGGGGGGGGGGGGGGGGGGGGFGGGGGGGGGGGGGGGGFEGGGGGGGGGGGGGEGGGGGGGGGG=ECCFFEGGGDGGGGGGGFGFGGCFFGGFGFFFFFGGGFDDF:E
@M00200:205:000000000-AKKM3:1:1101:15798:4153 1:N:0:1
ACTGGGCATAAAGGGTGCGTAGGTGGGCAGGTAAGTCAGTGGTGAAATCTCCGGGCTTAACCCGGAAACTGCCATTGATACTATCTGTCTTGAATACCCTGGAGGTGAGCGGAATATGTCATGTAGCGGTGAAATGCTTAGATATGACATAGAACACCCATTGCGAAGGCAGCTCACTACGGGAATATTGACACTGAGGCACGAAAGCGTGGGGATCAAACAGGATTAGATACCCCAGTA
+
GGGGGGGGGGGGGGGGGGGGGGGGGGGGGGGGGGGGGGGGGGGGGGGGGGGGGGGGGGGGGGGGGGGGGGGGGGGGGGGGGGGGGGGGGGGGGGGGGGGGGGGGEGGGGGGGGGGGGGGGGGGGGGGGDG>BFGGGGGGFGGGEFGGGGGGGGGGGGGGGGFGGGGGDCGGGGGGFGGGGGGGGGGGGGGGGGG59FF>FGG5EGGGDGGDFCE?<>GFGGGFDFGGFAFFGFG7CE>AF
@M00200:205:000000000-AKKM3:1:1101:6783:4171 1:N:0:1
ACTGGGTTTAAAGAGTTCGTAGGCTGCGCGGAAAGTAGGGTGTGAAAGCCCTCGGCTCAACCGAGGAATTGCGCTCTAAACTACCGTGCTTGAGGAACCTAGAGGTGAGCAGAACTGATGGTGGAGCGGTGAAATGCGTTGATATCATCAGGAATACCGGAGGCGAAGGCGGCTCACTGGGTCTCTTCTGACGCTGAGGCACGAAAGCTAGGGTAGCGAACGGGCTTAGATACCCCGGTA
+
GGGGGGGGGGGGGGGGGGGGGGGGGGGGGGGGGGGGGGGGGGGGGGGGGGGGGEGGGGGGGGGGGGGGGGGGGGGGGFCFGGGGGGGGGGGGGGGFGGGGGFGGFGGGGGGGGGGGGGGGGFGGGGGGGGGGDGGGGGGGGFAFGGGGFFEFEGGFFGGGCFFEG>EGGGG7EGG@GGGG7FGGFGFGGGGGC5DGGGEGGGGGGEGCEGGGF;6/95EEDGC71C*3=6-0CEGG)><5
@M00200:205:000000000-AKKM3:1:1101:16751:4173 1:N:0:1
ACTGGGTTTAAAGAGCGCGTAGGCGGCCCGACAAGTCCGCTGTGAAAGTCAGGGGCTCAACCCTTGAATGCCGGTGGATACTGTCGGGCTAGAGTCCGGAAGAGGCGAGTGGAATTCCTGGTGTAGCGGTGAAATGCGCAGATATCAGGAGGAACACCGATGGCGAAGGCAGCTCGCTGGGACGGTACTGACGCTGAGGCGCGAAAGCGTGGGGAGCAAACAGGATTAGATACCCCAGTA
+
GGGGGGGGGGGGGGGGGGGGGGGGGGGGGGGGGGGGGGGGGGGGGGGGGGGGGGGGGGGGGGGGGGGGGGGGGGGGGGGGGGGGGGGGGGGGGGGGGGGGGGGGGGGGGGGGGGGGGGGGGGGGGGGGGGGGGGGGGGGGGGGGGGGGGGGGGGGGGGGGGGGGGGGGGGGGGGGGGGGGGGGGGGFEFC+<EGGGGGGGGGGGGECCEEGGGGBGEGF6<FFGFFC<FFFGFGG3>DFG
@M00200:205:000000000-AKKM3:1:1101:22753:4178 1:N:0:1
ATTGGGCATAAAGCGTGCGCAGGCGGCTATGCAAGACAGATGTGAAATCCCCGGGCTCAACCTGGGAACTGCATTTGTGACTGCATGGCTAGAGTGCGGCAGAGGGGGATGGAATTCCGCGTGTAGCAGTGAAATGCGTAGATATGCGGAGGAACACCGATGGCGAAGGCAATCCCCTGGGCCTGCACTGACGCTCATGCACGAAAGCGTGGGGAGCAAACAGGATTAGATACCCTTGTA
+
GGGGGGGGGGGGGGGGGGGGGGGGGGGGGGGGGGG,EFGGGGGEGGGGGGGGGGGGGGGGGGGGGGGGFGGGGGGGGGGEGGGGGGGGGGGGGGGGGGGGGGGGGGGGGGGGGGGGGGGGGGEGGGGGGGGFGGGGGGGGGGGFGAFGGGGEGGGGGGGDGGGGGGECGGGGGGGGGGFGGGGGCFGGGGGGGGGGGGGG?*7CEEGGGGGGDEEGFFGF>*AC:GD?4B9FFGF4;FFG
@M00200:205:000000000-AKKM3:1:1101:17812:4203 1:N:0:1
ATTGGGTATAAAGCGTACGTAGGCGGATATGCAGGCGTCGTGTGAAATACCTCGGCTCAACCGAGGAATTGCACGGCGAACCGCATGTCTTGAGATCGGTAGGGGCGGTCGGAACGATAGGTGGAGTGGTGAAATGCGTTGATATCTATCGGAACGCCGAAGGTGAAAACAGGCCGCTGGGCCGATTCTGACGCTGAGGTACGAAAGCGTGGGGAGCGAACGGGATTAGATACCCGGGTA
+
GGGGGGGGGGGGGGGGGGGGGGGGGGGGGGGGGGGGGGGGGGGGGGGGGGGGGGGGGGGGGGGGGGGGGGGGGGGGGGGGGGGGGGGGGGGGGGGGGGGGGGGGGGGGGGGGGGGGGGGGGGGGGGGGGGGGGGGGGGGGGGGGGGGGFGGGGGGGGGGGGGGGFGGGGGGGGGGGGGGGGGGGGGGGGGGGGGGGDGGGGGGGGGDGGGGGGGFGFGGEDGGGFGG?@FF7<F?7>>BG
@M00200:205:000000000-AKKM3:1:1101:13296:4220 1:N:0:1
ACTGGGTTTAAAGGGCGCGTAGGTGGCCCGTTAAGTGGCTGGTGAAATCCCGGGGCTCAACTCCGGGGCTGCCGGTCAGACTGGCGAGCTAGAGCACGGTAGGGGCAGATGGAATTCCCGGTGTAGCGGTGGAATGCGTAGAGATCGGGAAGAATACCAGTGGCGAAGGCGTTCTGCTGGGCCGTTGCTGACACTGAGGCGCGACAGCGTGGGGAGCAAACAGGATTAGATACCCTCGTA
+
GGGGGGGGGGGGGGGGGGGGGGGGGGGGGGGGGGGGGGGGGG8FGGGGGGGGGGGGEGGGGGGGGGGGGGGGGGGGGGGGGGGGGGGGGGGGGGGGGGGGGGGGGGGGGGGGGGGGGGGGGGGGGGGGGGGGGGGGGGGGGGGGGGGGGGGGGGGGFGGGGGGGGGGGGGGGEGGGGGGGGGGGGGGGGGGGGGGGGGGG53:5CGDGGGGGGG:<DGGGGGGGFGFFFFFGGGG7@EFG
@M00200:205:000000000-AKKM3:1:1101:23644:4221 1:N:0:1
ACTGGGTTTAAAGGGCGCGTAGGCGGATAAGCAAGTCCGGGGTGAAATCTTTCGGCTCAACCGGAAAAGTGCCTTGGATACTGCTTGTCTCGAGGGAGATAGGGGCCGTTGGAACTTCCGGTGGAGCGGTGAAATGCGTTGATATCGGAAGGAACGCCGGTGGCGAAAGCGAACGGCTGGACCTCTTCTGACGCTGAGGCGAGAAAGCTAGGGGAGCAAACGGGATTAGATACCCCGGTA
+
GFEFGGCF@CEFFFGGGGE@CFGDFGGEGGGGGGGGGGFGGGBFCFEGGDCFFGGCDFDG@FFGGEGGFFECFFFGGDD,=FFEAFGF?FEGFGGGBEECFGGGEGGGCCFGFFDCACBCEFGEFFGGGGGEFF9CAFCEGGDAADCGEGG:DGFGCCCCFFGGGGGGDFGDECCCEEEEGGGGFG+CFGDCEEDGGGGFD)>EGGGDEFGGGGFGBDFFGG5C<)2<FB2DF6AF>BFG
@M00200:205:000000000-AKKM3:1:1101:20876:4226 1:N:0:1
ATTGGGTTTAAAGAGCGTGTAGGCGGTCCGGTAAGTCAGCTGTGAAAGTCAAGGGCTCAACCCTTGAAAGCCGGTTGATACTGTCGGGCTAGAGTCCGGAAGAGGCGAGTGGAATTCCCGGTGTAGCGGTGAAATGCGCAGATATCGGGAGGAACACCAATGGCGAAGGCAGCTCGCTGGGACGGTACTGACGCTGAGACGCGAAAGCGTGGGGAGCAAACAGGATTAGATACCCGCGTA
+
GGGGGGGGGGGGGGGGGGGGGGGGGGGGGGGGGGGGGGGGGGGGGGGGGGGGGGGGGGGGGGGGGGGGGGGGGGGGGGGGGGGGGGGGGGGGGGGGGGGGGGFGGGGGGGFGGGGGGGGEGGGGGGGGGEFGGGGGGGGGGGGGGGGGGGGGGGGGGGGGGGGGGGGGGGGGGGGGGGGGGGGGGCFGGGGGEEDGG>CFGDGEGGCFEEGGGGFGDGGGGGGD?FC>FFBFFGGG3.7E
@M00200:205:000000000-AKKM3:1:1101:16529:4231 1:N:0:1
ACTGGGCTTAAAGGGCGCGTAGGCGGGCATCCAAGTCTGTGGTGAAAGCCCCCGGCTTAACCGGGGAAGTGCCGCGGATACTGGATGCCTCGAGGAGGGTAGGGGCGTCTGGAACGGTCGGTGGAGCGGTGAAATGCGTTGATATCGACCGGAACTCCGGTGGCGAAGGCGAGGCGCTGGACCCTTTCTGACGCTGAGGCGCGAAAGCCAGGGGAGCGAACGGGATTAGATACCCGGGTAAGA
+
GGGGGGGGGGGGGGGGGGGGGGGGGGGGGGGGGGGGGGGGGGGGGGGGGGGGGGGGGGGGGGGGGGGGGGGGGGGGGGGGGGGGGGGGGGGGGGGGGGGEGGGGGGGGGGGGGGGGGGGGGGGGGGGGGGGGGGGGGGGGGGFGFGGGGGGGGGGGGGGGGGGFGGGGGGGGGGGGGGGGGGGGGGGGGGGGGGGGGGGGGGGGGGGCGGGGGGFG@EEGGGEGFDF2?B):F@CGFF:EC?4
@M00200:205:000000000-AKKM3:1:1101:21675:4235 1:N:0:1
ACTGGGCTTAAAGGGCGCGTAGGCGGGATGGCAAGTCAGTCGTGAAATCTCTCGGCTCAACCGAGAAACGTCGGCTGATACTGCCGTTCTTGAGGGATGCAGAGGAGACTGGAATTCCCGGTGTAGCGGTGAAATGTGTAGAGATCGGGAGGAACACCGGTGGCGAAGGCGGGTCTCTGGGCATTTCCTGACGCTGAGGCGCGAAAGCGTGGGGAGCAAACGGGATTAGATACCCCAGTA
+
GGGGGGGGGGGGGGEGGGGGGGGGGGGGGGGGGGGGGGGGGGGGGGGGGGGGGGGGGGGGGGGGGDFGFGGGEGGGGGGGGGGGGGGGGFGGFFGDGGGGGGFFDFGGGGGGGGGGGGFGGGGGGGGGGGEFGFGGGGGGGFGGFGFFGEGGGGGGGGGGGGDGDGGGGGGGGGGFGGGGGGGGFGG<7CFGGGGEGFFEGGGGGGGGD5CGGG>DEFCCFGGD2C74?F<GGGGGDBFG
@M00200:205:000000000-AKKM3:1:1101:9855:4236 1:N:0:1
ACTGGGCGTAAAGGGCGCGTAGGCGGACATTTAAGTCAGGGGTGAAATCCCGAGGCTCAACCTCGGAACTGCCTTTGATACTGGGTGTCTTGAGTATGAGAGAGGTATGTGGAACTCCGAGTGTAGAGGTGAAATTCGTAGATATTCGGAAGAACACCAGTGGCGAAGGCGACATACTGGCTCATTACTGACGCTGAGGCGCGAAAGCGTGGGGAGCAAACAGGATTAGATACCCCTGTA
+
GGGGGGGGGGGGGGGGGGGGGGGGGGGGGGGGGGGGGGGGGGGGGGGGGGGGGGGGGGGGGGGGGGGGGGGGGGGGGGGGGGGGGGGGGGGGGGGGGGGGGGGGGGFGGGGGGGGGGGGGGFGGGGGGGGGGGGGGGGGGGGGGGFGGF:FGGDFGGGGGGGGGDGGGGGGDGGGGGGDFFFGGGGGFFGFCEEGGGGGGGGGGGGGG5:>EGGFG@GGGGGGG07D7@FBGGGFF>>FF
@M00200:205:000000000-AKKM3:1:1101:24316:4251 1:N:0:1
ATTGGGTTTAAAGGGCTCGTAGGCGGCCAACTAAGTCACACGTGAAATCCCCAGGCTTAACCTGGGAACTGCGTGTGATACTGGATGGCTTGAATTCGGGAGAGGGATGCAGAATTCCAGGTGTAGCGGTGAAATGCGTAGATATCTGGAGGAATACCGGTGGCGAAGGCGGCATCCTGGACCGACATTGACGCTGAGGAGCGAAAGCTAGGGGAGCAAACAGGATTAGATACCCGCGTA
+
GGGGGGCFGGGGGGGGGGGGGGGGGGGCCAFECEGGGGDGEFGGGGGGGGGGFGGGGGGGGGGGGGGGGGGGDGGGGGCGG9FGGEC@GGGGGGGGGGGDFGGGEDC<FGFFGGGGGGGGGGGGGGFGGGGGGFGGGGGGGGGGGGGGFGABFD<DFGGGEFEGGGGGDGGGGGEFCGGF@FGGGGG:CGGGGG:EGFG6><EGGGGGGGGGFEBC>FGF4CFF?G72FFAGG?CC3>DG
@M00200:205:000000000-AKKM3:1:1101:21309:4287 1:N:0:1
ACTGGGTTTAAAGGGTGCGCAGGCGGCCGGGTGTGTCGGGTGTGAAAGCTCAAGGCTTAACCTTGAAACTGCGCCCGAAACTATCCGGCTAGAGTACTGGAGAGGGAAGCGGAATTCACGGTGTAGCAGTGAAATGCGTAGATATCGTGAGGAACACCAATGGCGAAGGCAGCTTCCTGGACAGTTACTGACGCTCAGGCACGAAAGCGTGGGGAGCAAAAGGGATTAGATACCCCGGTA
+
GGGGGGGGGGGGGGGGGGGGGGGGGGGGGGGGGGGGGGGGGGGGGGFGGGGGGGGGGGGGGGGGGGGGGGGGGGGGGGGGGGGGGGGGGGGGGGGGGGGGGGGGGEGFEGGGGGGGGGGGGGGGFGGGGGGGFFGGGGGGGGGGGGGG:FEGGGGGGGGGGGGGGFGGDG7E>FGGGGGGGGGGGGGGGGGGGGDDEGGGCFGGGEGFGC5CED>D@FDFGGGGBFC<4BBGCFGGFE>=
@M00200:205:000000000-AKKM3:1:1101:9918:4296 1:N:0:1
ACTGGGTTTAAAGGGCGCGTAGGCGGTTCGGTAAGTCCTGTGTGAAATCCCTCGGCTCAACTGAGGAACTGCACGGGAGACTGCCGGGCTTGAGTTCGGGAGAGGGAAGCGGAATTCCGGGTGTAGCGGTGAAATGCGTAGATATCCGGAGGAACACCGGTGGCGAAGGCGGCTTCCTGGACCGACACTGACGCTGAGGCGCGAAAGCTAGGGGAGCAAACGGGATTAGATACCCCGGTA
+
GGGGGGGGGGGGGGGGGGGGGGGGGGGGGGGGGGGGGGGGGGGGGGGGGGGGGGGGGGGGGGGGGGGGGGGGGGGGGGFGGGGGGGGGGGGGFGGGGGGGGGGGGGGGGGGGGGGGGGGGGGGGGGGGGGDGGGGGGDGGGGGGGGGGGGGGGGGGGGGGGGGGGGGGGGGGGEGGGGGGGGGGGGGGCGGGGGGGGGGDEDE8CCDGC?FFGGFGDG6F4DGC?<*4?B:C@8EC)80*
@M00200:205:000000000-AKKM3:1:1101:12221:4339 1:N:0:1
ACTGGGTTTAAAGGGCGCGTAGGCGGCCCGCTAAGTCGAACGTGAAATCCCCGAGCTCAACTCGGGAACTGCGTCCGATACTGGCGGGCTTGAATCCGGGAGAGGGATGCGGAATTCCAGGTGTAGCGGTGAAATGCGTAGATATCTGGAGGAACACCGGTGGCGAAGGCGGCATCCTGGACCGGCATTGACGCTGAGGCGCGAAAGCTAGGGGAGCAAACGGGATCAGATACCCGAGTAAG
+
GGGFGGEFGGGGGGGGGGGFFEGGGGGGGGG>FGGFGGGGGGGGFFGGGGGFGGGGGGGDEEGFGGGGGGGGGGGGDFGGEGFFGGGGGGGDGGCFFFEGGGGGDGGFEGGGCCCFGGGGG<FGDGGCGGGGFGGGGFFGGDCGGGGGGFGGGGGGGGGGFGGFGEGGGGDGGGEFFGGGGGGGGDGGGFGFGDGGGGGCGGGGGGGFGGFC8EEGFG8EDDE3:D*,96<CG?FDEEF6FB
@M00200:205:000000000-AKKM3:1:1101:20668:4357 1:N:0:1
ATTGGGCATAAAGAGTTCGTAGGCGGCGCAGAAAGTAGGGTGTGAAATCCCTCGGCTCAACCGAGGAATTGCGCTCTAAACTACTGTGCTCGAGGGACCTAGAGGTAAGCGGAACTGATGGTGGAGCGGTGAAATGCGTTGATATCATCAGGAACACCGGAGGCGAAGGCGGCTTACTGGGGGTCTTCTGACGCTGAGGAACGAAAGCCAGGGGAGCGAACGGGATTAGATACCCTCGTA
+
GGGGGGGGGGGGGGGGGGGGGGGGGGGGGGGGGGGGGGGGGGGGGGGGGGGGGGGGGGGGGGGGGGGGGGGGGGGGGGGGGGGGGGGGGGGGGGGGGGGGGGGGGGGGGGGGGGGGGGGGGGGGGGGGGGGGGGGGGGGGGGGGGGGGGGGGGGGGGGGGGGGGGGGGGGGGGGGGGGGFGGGGGGCDGGGGGGGGCFGGGGGGGGGGGGDCGG3<@EGGGDE:0CCBFB9:F<E=:>FC
@M00200:205:000000000-AKKM3:1:1101:19333:4409 1:N:0:1
ATTGGGTTTAAAGCGCGCGTAGGTGGCTTGGTAAGTCCATGGTGAAATCCCTCGGCTCAACCGAGGAACTGCCGTGGATACTGCCGAGCTTGAGTTCGGGAGGGGTGAATGGAACTCTCGGTGTAGCGGTGAAATGCGTAGATATCGAGAGGAACGCCGGTGGCAAAAGCGATTCACTGGACCGTAACTGACACTGAGGCGCGAAAGCTAGGGGAGCAAACAGGATTAGATACCCGTGTA
+
GGGGGGGGGGGGGGGGGGGGGGGGGGGGGGGGGGGGGGGGGGGGGGGGGGGGGGGGGGGGGGGGGGGGGGGGGGGGGGGGGGGGGGGGGGGGGGGGGGGGGGGGGGGGGGGGGGGGGGGGGGGGGGGGGGGGGGGGGGGGGGGGGGGGFGGGGGGGGGGGGGGGGGGGGGGDGGGGGGGGGGGGGGGGGGGGGGGGGGGGGGGEGGGGGGGGGGDCBGGC<FFGF:C?FF:><0CDBBFG
@M00200:205:000000000-AKKM3:1:1101:16208:4411 1:N:0:1
ACTGGGTTTAAAGGGCGCGTAGGTGGCCATCATAAGGCCGCGGTGAAAGTTTGGAGCTCAACTCCAGATCGGCCGCGGCGACTGTGAGGCTCGGGCACTGTAGAGGCAGATGGAATTCCGGGTGTAGCGGTGGAATGCGTAGAGATCCGGAAGAACACCAGTGGCGAAGGCGGTCTGCTGGGCAGTGGGAGTGCAAACTCCTTATAGCCGACACTGAGGCGCGACAGCGTGGGGAGCAAACAGG
+
GGGGGGGGGGGGGGGGGGGGGGGGGGGGGGGGGGGGGGGGGGGGGGGGGGGGGGGGGGGGEGGGGGGGGGGGGGGGGGGGGGGGGGGGGGGGGGGGGGGGGGGFGGGGGGGGGGGGGGGGGGGGGGGGGGGGGGGGGGGGGGGGGGGGGGGGGGGGGGGGGGGGGGGGGGGGGGGGGGGGGGGGGGGGGGGGGGGGFGGGGFGFGGGGGECEGGFGFGGGGGGGFGGFFFFGGGCGFFFFGBF:
@M00200:205:000000000-AKKM3:1:1101:8870:4418 1:N:0:1
ACTGGGTTTAAAGCGTGCGTAGGCGGATGTGTAGGCATGTTGTGAAATCCCTCGGCTCAACCGGGGAATTGCTTCGTGAACCACACATCTTGAGGCTGGTAGGGGCGGTCGGAACGATAGGTGGAGCGGTGAAATGCGTAGATATCTATCGGAACGCCGACGGTGAAGACAGGCCGCTGGGCCAGTTCTGACGCTGAGGCACGAAAGCGTGGGTAGCGAACGGGATTAGATACCCCAGTA
+
GGGGGGGGGGGGGGEGGGGGGGGGGGGGGGGGGGGGFEFFGGGGGGGGFFGGGGGGCGGGGGGGGGGGGFGGGGGGGGGGGGGGGGGGGGGGGGGGGGGGGGGGGGGGGGGGGGGFEGGGGGGGGGGGGGGGGGGGFFGGGGGGFFFFFFEEGGGEGGGGGGGGGGGGGGGGGFEGGGGGDGGGG+@CFF7EEEGGGGFEEGGCEGGGG=EGCEFGFGGGDGGG1DGFF*<C+3<CD>FG
@M00200:205:000000000-AKKM3:1:1101:11728:4442 1:N:0:1
ATTGGGTGTAAAGGGTGCGTAGGCTGTGCAGAAAGTTGGGTGTGAAATCCCCCGGCTCAACCGGGGAACTGCGCCCAAAACTACTGTGCTGGAGGGAGACAGGGGTGAGTGGAACTTAGGGTGGAGCGGTGAAATGCGTTGATATCCTAAGGAACGCCGGTGGCGAAAGCGACTCACTGGGTCTCTTCTGACGCTGAGGCACGAAAGCTAGGGGAGCGAACGGGATTAGATACCCGCGTAAGA
+
GGGGGGGGGGGGGGGGGGGGGGGGGGGGGGGGGGGGGGGGGGGGGGGGGGGGGGGGGGGGGGGGGGGGGGGGGGGGGGGGGGGGGGGGGGGGGGGGGGGGGGGGGGGGGFGGGGGDFGGGGGGGGGGGGGGGGGAFGGGGGGGGGGGGGGGGGGGGGGGGGGGGGGGGGGGGGGGGGGGGGGGGGGGGGGGGGGGGGGGGGGGGGGGGGGGGGGDDFD8ECDGGFGGFFFBG9EFGFEDEGFA
@M00200:205:000000000-AKKM3:1:1101:8650:4449 1:N:0:1
ATTGGGTATAAAGGGCGCGTAGGCGGCCTGTTAAGTCGAACGTGAAATCCCCGGGCTCAACCCGGGAACTGCGTCCGAAACTGGCAGGCTTGAATCCGGGAGAGGGATGTGGAATTCCAGGTGTAGCGGTGAAATGCGTAGATATCTGGAGGAACATCGGTGGCGAAGGCGACATCCTGGACCGGTATTGACGCTGAGGCGCGAAAGCCAGGGGAGCAAACGGGATTAGATACCCCAGTA
+
GGGGGGGGGGGGGGGGGGGGGGGGGGGGGGGGGGGFGGGGGGGGGGGGGGGGGGGGGGGGGGGGGGGGGGGGGGGGEGGGGGGGGGGGGGGGGGGGGGGGGGGGGGGGGGGGGGGGGFGGGGGGGGGGGGGGGGGGGGGEGGGGGGGGGGGGGGGGFGGGGGGGGGGGGGGGGEDGGFGGGGGGGCEGGGF7CGDEEGGFG<EEGEDGGFGGGG>DDGGG5DGGB3<<FFDG7<C<7D@G
@M00200:205:000000000-AKKM3:1:1101:18618:4450 1:N:0:1
ATTGGGTTTAAAGCGCGTGTAGGCGGCGACGCAAGTCGGATGTGAAAGCCCATGGCTCAACCATGGAAGTGCACCCGAAACTGCGTCGCTAGAGTCTCGGAGAGGAAGGTGGAATGCTTGGTGTAGAGGTGAAATTCGTAGATATCAAGCGGAACACCGGTGGCGAAGGCGGCCTTCTGGACGAGTACTGACGCTGAGACGCGAAAGCGTGGGTAGCAAACAGGATTAGATACCCGGGTA
+
GGGGGGGGGGGGGGGGGGGGGGGGGGGGGGGGGGGGGGGGGGGGGGGGGGGGGGGGGGGGGGGGGGGGGGGGGGGGGGGGGGGGGGGGGGGGGGGGFGGGGGGGGGGGGGGGGGGGGGGGGGGGGGGGGGGGGGGGGGGGGGGGGGGGGGGGG7FGGGGGGGGGGGGGDFEGGGGGGGGFGGGGGGGGGGGGGGGGGGGGGGGGGGGGGGGGGGFGFEGGGGCGFGC<@F<FGGGGFBFG
@M00200:205:000000000-AKKM3:1:1101:12501:4461 1:N:0:1
ATTGGGTTTAAAGGGCGCGTAGGTGGTGCTGTATGTCTCCCGTGAAAGCCCACGGCTCAACCGTGGTGTGTCGGGAGAAACTGCAGGACTTGAGGCTGGGAGGGGCTGGTGGAATTCCCTGTGTAGCGGTGAAATGCGTAGAGATGGGGGAGAACACTCGTGGCGAAGGCGGCCAGCTAGACCAGTTCTGACACTGAGGCGCGACAGCGTGGGGAGCAAACAGGATTAGATACCCGAGTA
+
GGGGGGGGGGGGGGGGGGGGGGGGGGGGGFGGGGGGGGGGGGGGGGGGDFGGGGGGGGGGGGDCCEDCFEGGGGEGGGGGGGGGGGGGGGFGGGGGGAFEFGGGGGGGGEGGGGGGGFFGGGGGGGGGGGGGGGGGGGGGGGGGGGGGDEGGGGGGFAFFGGGGGGGGGGGGGCEFFGGGGGGGGGFGGGGGFFFFGGGGGGGGEGGGGGEEEGFGFGGGGGGGFGDDFF>FE6ED>>FG
@M00200:205:000000000-AKKM3:1:1101:11274:4462 1:N:0:1
ACTGGGTTTAAAGCGCGCGTAGGCGGCTCTTCAAGTCGGAGGTGAAAGCCTGCAGCTCAACTGCGGAACTGCCTTCGATACTGTCGAGCTTGAGTGCAGGAGGGGTGATCGGAACTCCAGGTGTAGCGGTGAAATGCGTAGATATCTGGAGGAACACCGGAGGCGAAGGCGGCATCCTGGACCGACATTGACGCTGAGGAGCGAAAGCTAGGGGAGCAAACGGGATTAGATACCCGGGTAAGA
+
GGGGGGGGGGGGGGGGGGGGGGGGGGGGGGGGGGFFGGGGGGFFGGGGGGGGGGGGGGGGGGGGGGGGGGGGGGGGGGGGGGFGGGGGGGFGGGGGGGGGGGGGEFGGGGGGGDGGGGGGEFFGGGGGGGGGGGGCCGGGGGGGGGGGGGGGGGGGFGGGGGEGGGGEGGGGGGGGGGGGGGGGGGGGGGGFGGDGEGGGGFGGGGGG7CGGGGFG@E*AFDDGBD5<FFDFFGFDFFFGGF<
@M00200:205:000000000-AKKM3:1:1101:22381:4535 1:N:0:1
ACTGGGTTTAAAGGGCGCGTAGGTGGCCACTATAAGGACGCGGTGAAAGTCCGGAGCTCAACTCCGGATCTGCCGCGTCGACTGTAGGGCTTGGGCACCGTAGAGGCAGATGGAATTCCGGGTGTAGCGGTGGAATGCGTAGAGATCCGGAAGAACACCAGTGGCGAAGGCGGTCTGCTGGGCGGTGGGAGCGCAAGCTCCTCTTAGCCGACACTGAGGCGCGACAGCGTGGGGAGCAAACAGG
+
GGGGGGGGGGGGGGGGGGGFGGGGGGGGAFGGGGGGGGFEGGGGGGGGGGGGGGGGGDGGGGGGGGGGGGGGGGGGGGGGGGGGGGGGEGGGGDGGGGGGGGG7FGGGGGGGGGGGGGGGGGGGGGGGGGGGGGGGGGGGGGDGGGGGGDGEGGGGGFFGGGGGGG*CEGGGGGGGCGGGGGGGEEGGGFGGGGGDGGGGFGEGGGGGGGEGDGFGFGG5DCEG;CDB@@?DDECDFFF+9???
@M00200:205:000000000-AKKM3:1:1101:15381:4539 1:N:0:1
ATTGGGCTTAAAGCGTGTGTAGGCGGACGGGTAAGTACCTTGTGAAATCCCACGGCTCAACCGTGGAACTGCTCGGTATACTGCCCGTCTTGAGCCACTTAGGGGTCGTCGGAACAAACGGTGGAGCGGTGAAATGCGTAGATATCGTTTGGAACGCCAACGGTGAAAACAGACGACTGGGAGTGCGCTGACGCTGAGACACGAAAGCCAGGGGAGCGAACGGGATTAGATACCCGCGTA
+
GGGGGGGGGGGGGGGGGGGGGGGGGGGGGGGGGGGGFGGGGGGGGGGGGGGGGGGGGGGGGGGGGGGGGGGGGGGGGGGGGGGGGGGGGGGGGGGGGGGGGGGGGGGGGGGGGGGGGFGGGGGGGGGGGEGGGGGGGGGGGGGGGGGGGGGGGGGGGGGGDEECCFGGGGGGFFGEGGGGGCEGGGGGGGGGGGGGGFGGGGGGGGGGGGGGGGFGDGGG3DGGFCC,6@9CFFG/)7<5
@M00200:205:000000000-AKKM3:1:1101:15647:4540 1:N:0:1
ACTGGGTATAAAGGGCGCGTAGGCGGCTTTTCAAGCGTGCGGTGAAAGCTCGGGGCTTAACTCCGAGTCTGCCGTGCGAACTGGGAGGCTTGAGTCTGGTAGAGGTCGATGGAATTCCGGGTGTAGCGGTGGAATGCGTAGAGATCCGGAAGAACACCGGTGGCGAAGGCGGTCGACTGGGCCAGAACTGACGCTGAGGCGCGACAGCGTGGGGAGCAAACAGGATTAGATACCCCGGTAAGA
+
GGGGGGGGGGGGGGGGGGGGGGGGGGGGGGGGGGGGGGGGGGGGGGGGGGGGGGGGGGGGGGGGGGGGGGFGGGGEEGGGGGGGGGGGGGGGGGGGGGFGGGGGGGGGGGGGGGGGGGGGGGGGGGGGGGGGGFCFGGGGGGGGGGGGGGGGGGGGGGGGGGGGGGEGGGGDGGGGGDGGGGGGGGGGCDGGGGGGGGG5EGGGGGDDGGGGGGFDEGGGGGGGFGGF@@):CE65@BF=D>A
@M00200:205:000000000-AKKM3:1:1101:25501:4544 1:N:0:1
ATTGGGCATAAAGTGCGCGCAGGCGGTTACGTAAGTCCGGCGTGAAATACCACGGCTCAACTGTGGAACTGCGTCGGATACTGCGTTGACTTGAGGATGGTAGAGGCCATTAGAACTAGCGGTGTAGCGGTGAAATGCGCAGATATCGCTAGGAATGCCGGTGGCGAAGGCGGATGGCTGGGCCAATCCTGACGCTGAGGCGCGAAAGCTAGGGGAGCGAACCGGATTAGATACCCTAGTAGG
+
GGGGGGGGGGGGGGGGGGGGGGGGGGGGGGGGGGGGGGGGGGGGGGGGGGGGGGGGGGGGGGGGGGGGGGGGFGGGGGGGFFFGGGGGGGFGGGGGGGGGGGGF?FGFGGGGGGGFGGGGGGFGEFGGCGCGGFDGGGGGGGGFFGGGGGGGGGGGGGGGGGGGGGGGGGGGGGGGGGFFEGGCEFG8CCFCGGGE=EGGFGGGCEDDCGDGGGFGBEGDDD8C><DBFF9>@C?9*7>F>)5
@M00200:205:000000000-AKKM3:1:1101:13136:4546 1:N:0:1
ATTGGGCTTAAAGGGCGCGTAGGCGGCTCGATAAGGCTTGCGTGAAAGTCCGGGGCTCAACCCCGGATCGGCGCGGGCGACTGTTGGGCTGGAGCACGGTAGGGGCAGACGGAATTCCGGGTGTAGCGGTGGAATGCGTAGAGATCCGGAAGAACACCGGTGGCGAAGGCGGTCTGCTGGGCCGGAAGGGGGCAGAGCAATCTGTCCCCGTGCTGACGATGAGGCGCGACAGCGTGGGGAGCA
+
GGGGGG?EGGGGGGGGGGGGGGGGGGG@FGD,EFGFGCG>@CGGGGGGGGG@+CEFGGGGGGGGGGG>FGEG7CGGGGGGGGGGFFGEGGGGGGGEFCC<FGGGG7CGGFGGGGFGGGGGGGGGGGGGDGGGGDGGGGGGGGGGGGGGGGGGGGGGFGCGGGGGGGGGGGGG8>86CFFDEGCCED5*/C5:C=C7@6CC+7EE@F*7*58***9>F***1:FG<))(7>6DGD;/5B@GDFF
@M00200:205:000000000-AKKM3:1:1101:26541:4559 1:N:0:1
ACTGGGCATAAAGGGTGCGTAGGCGGGCAGGGAAGTCCGTGGTGAAATCTCCGAGCTTAACTCGGAAACTGCCGTGGATACTCTCTGTCTTGAATCCCGTGGAGCTGAGCGGAATATGTCATGTAGCGGTGAAATGCTTAGATATGACATAGAACACCAATTGCGAAGGCAGCTCGTTACACGAAGATTGACTCTGAGGCACGCAAGCGTGGGGACCAAACAGGATTAGATACCCCGGCA
+
GGGGEFGCFGDACF@EGGGGGGG,BFCGGGD@<DFGGGGGG7F@EFFDDEEFGGCDGDEGGF<77+BFFAEGGGGGGGGGGGFCFGCFGFGGGEAFBFEFG:4E,B<=FGGF@7D,D58AFFDGA55>:C+BDFGFGFFC>;<=,,,>9<C,@DGGGGGDCECG8C8CC>C8ED;E>8*<C9:**:8;,;ED9E=+;9;5C<E*=8<FCG7**83)8FGG5*AC0*:)?46*AFGGEB)2
@M00200:205:000000000-AKKM3:1:1101:8742:4567 1:N:0:1
ATGGGCTTAAAGGGCGCGTAGGCGGCTCTGATCGTCGGATGTGAAAGGCCTGGGCTCAACCTGGGAACGGCATCCGATACGGCAGGGCTTGAGTGTGGGAGAGGTTGGTGGAATTCCCAGTGTAGAGGTGAAATTCGTAGATATTGGGAAGAACACCGGTGGCGAAGGCGGCCAACTGGACCACAACTGACGCTGAGGCGCGAAAGCGTGGGGAGCAAACAGGATTAGATAACCCAGTA
+
GGGGGGGGGGGFGGGGGGGGGGGGGGGGGGGGGGGGGGGGGGFGGGGFGGGGGGGGG,FFGGGGGGGGEGGECFFEDGGGGGGGGEEGFGFFFFGDFEGAEEGGG?FGGGGGGGGFFGGG<F@FFGFGDFF@FAFFGGGGGGGGEFGGFGGGGFGGDGGCCEGGGFE:,=FG>EECCGGGGGFGGF88=:?CE*9:5@FGEDEC>=CGEEEGGE5CFCGGDDF70*24FFA*<CF5:F=
@M00200:205:000000000-AKKM3:1:1101:24797:4575 1:N:0:1
ACTGGGTATAAAGCGCACGCAGGCGGCTTAGCACGTGGGGTGTGAAAGCTCTTGGCTTAACTGAGAGAGGCCATCCCATACGGCTAGGCTCGAGCGATGCAGAGGTCCGCGGAATTGCCGGTGTAGTGGTGAAATGCGTAGAGATCGGCAGGAACACCCAGGGGGAAACCAGCGGACTGGGCATCGGCTGACGCTCAGGTGCGACAGCGTGGGGAGCGAACCGGATTAGATACCCCAGTA
+
GGGGGGGGGGGGGGGGGGGGGGGGGGGGGGGGGGGGGGGGGGGGGGGGGGGGGGGGGGGGGGGGGGGGGGGGGGGGGGGGGGGGGGGGGGGGGEGGGGGGGGGGGGGGGGGGGGGGGGGGGGGGFGGGGFGGGGGGGGGGGDGFGGGGGGGGGFFGGCFGGGGGGGGGGGGGFGGGGGGGGGGGGGGGGGGCED*:EGGGGGGGGGGGGGGGGGDDBGGGGDGGBG37=FBGGGGGD@@G
@M00200:205:000000000-AKKM3:1:1101:22325:4579 1:N:0:1
ACTGGGTTTAAAGGGCGCGTAGGCGGCCATTCAAGTGGCGGGTGAAATCCCTCGGCTTAACCGAGGAACTGCCTGCCAAACTGAATGGCTTGAGACCGGGAGAGGTGAGTGGAATTCCCAGTGTAGCGGTGAAATGCGTAGATATTGGGAGGAACACCAGTGGCGAAGGCGGCTCACTGGACCGGTACTGACGCTGAGGCGCGAAAGCGTGGGGAGCAAACAGGATTAGATACCCCAGTAAGA
+
GGGGGGGGGGGGGGGGGGGGGGGGGGGGGGGGGGGGGGGGGGFGFFGGGGGGGGGGGGGGFGGGGGGG@FGGGGGGGGGGCFGGGGGGGGGGGGGGGGGGGGGGGFFGGFGGGGGGGGGGGFGFFGGGGGGGGGGGGGEGGG@FGGGGGGEGGGGGGGGFCGFBEECFGGGGEDEGGGGGGCFEECG5FGG6EEDGEGGDECEGGG<DE5EGGGFG>EGGFCGGF4:<=*.:+,2*7>6<F>A
@M00200:205:000000000-AKKM3:1:1101:20961:4581 1:N:0:1
ACTGGGCTTAAAGGGCTCGTAGGCGGCCAACTAAGTCAGACGTGAAATCCCCAGGCTCAACCTGGGAACTGCGTCTGATACTGGATGGCTTGAATTCGGGAGAGGGATGCAGAATTCCAGGTGTAGCGGTGAAATGCGTAGATATCTGGAGGAATACCGGTGGCGAAGGCGGCATCCTGGACCGACATTGACGCTGATGAGCGAAAGCTAGGGGAGCAAACGGGATTAGATACCCCAGTAAGA
+
GGGGGGGGGGGGGGGGGGGGGGGGGGGGGGGGGGGGGGGGGGGGGGGGGGGGGGGGGGGGGGGGGGGGGGGGGGGEGGGGGGGGGGGGGGGGGGGGGGGGGGEGGGGGGGGGGGGGGGGGGGGGGFGGGGDGGGFGGGEGGGGGGGGGGGGGGGGGGGGGGGGGGGEEDGGGGDGGGGFGGGGDC58CFGGGGGGGGGGGGGGG5CDFEGGEGGBG>7CGGGGG<DC??F9FGGG5)59C*:<
@M00200:205:000000000-AKKM3:1:1101:18977:4585 1:N:0:1
ATTGGGTTTAAAGGGTGCGTAGGCGGCCTTCCAGGTCCGGTGTGAAATCTCACGGCTCAACCGTGAAACAGCGCTGGAAACCGGAAGGCTTGAGTGTGCTAGGGGTGTGTGGAACTTCCAGTGGAGCGGTGAAATGTGTTGATATTGGAAGGAACGCCGGTGGCGAAAGCGACACACTGGGGCACAACTGACGCTGAGGCACGAAAGCTAGGGTAGCGAACGGGATTAGATACCCTTGTAAGA
+
GGGGGGGGGGGGGGGGGGGGGGGGGGGGGGGGGGGGGGGGGGGGGGGGGGGGGGGGGGGGGGGGGGGGGGGGGGGGGGGGGGGGGGGGGGGGGGGGGGGGGGGGGGGGGGGGGGGGGGGGGGGGGGGGGGGGGGGGGGGGGGGGGGGGGGGGGGGGGGGGGGGGGGEGGGGGGGGGCFGGGGGGGGGGFGGGGDCEEGGGGGGGGGGGFGCGGGF3@GGGDGGGFDG?FFACGCFGFF6C79>
@M00200:205:000000000-AKKM3:1:1101:15847:4587 1:N:0:1
ATTGGGTATAAAGGGTGCGCAGGTGGTCGGGTAAGTCTGATGTGAAATCCCGCAGCTTAACTGCGGAATGGCATTGGATACTATTCGGCTAGAGGGTTGGAGGGGGGACTGGAATTCTCGGTGTAGCAGTGAAATGCGTAGATATCGAGAGGAACACCAGTGGCGAAGGCGAGTCCCTGGACAACTCCTGACGCTGAGGCACGAAAGCTAGGGGAGCAAACAGGATTAGATACCCGAGTA
+
GGGGGGGGGGGGGGGGGGGGGGGGGGGGGGGGGGGGGGGGGGGGGGGGGGGGGGGGGGGGFFGGGGGGGGGGGGGGGGGGGGGGGGGGGGGGGGGGFGGGGGGGGGGGGGGGGGGGGFGGGGGGGGGGGGGGGGGGGGEGGGGGCFGGGGGGGFFFFGGGDFGDGGGGGGGGGGGGCFGGGGGGGGG+CFFGGD3EEGGFGGDGGGG4<CGGGGFG>FFGGGFFBCFBFB>GF?CD>DFG
@M00200:205:000000000-AKKM3:1:1101:22554:4592 1:N:0:1
ACTGGGTTTAAAGAGCGCGCAGGCGGTCGTTCAAGTCGCGTGTGAAAGCCCCCGGCTCAACTGGGGAGGGTCACGCGATACTGATCGACTCGAAGGCAGGAGAGGGTAGTGGAATTCCCGGTGTAGTGGTGAAATGCGTAGATATCGGGAGGAACACCAGTGGCGAAGGCGACTACCTGGCCTGTTCTTGACGCTGAGGCGCGAAAGCTAGGGGAGCAAACGGGATTAGATACCCCGGTA
+
GGGGGGGGGGGGGGGGGGGGGGGGGGEFGFGGGGGGGGGEGGGGGGGGGGGGGGGGGGGGGGGGGGFGGGGGGGGGGGGGGGFGGGGGGGGGGGGEGGGGGGGGGGGGGGGGGGGGGGGGG>CCFGGGGGGGGGGGGGGGGGGGGGGGGGGGGGGGGGGGGGGGGGGGGGEC>EEFGGGGGG6EFGGGGGF?CGDEGGGGG3EGGGGGGGGFGGBDFGGFCD5DBGG?FFBGGFCG>DFD
@M00200:205:000000000-AKKM3:1:1101:18311:4598 1:N:0:1
ATTGGGTTTAAAGGGCGCGTAGGCGATCGTACAAGTCTTATGTGAAAGCCCAGAGCTTAACTCTGGAAGTGCACGAGATACTGTACGAATTGAGTTCCGGAGAGGAAGATGGAATTCCCGGTGTAGCGGTGAAATGCGTAGATATCGGGAGGAACACCAGAGGCGAAGGCGATCTTCTGGACGGATACTGACGCTGAGGCGCGAAAGCTAGGGGAGCAAACGGGATTAGATACCCGTGTA
+
GGGGGGGGGGGGGGGGGGGGGGGGGGGGGGGGGGGGGGGGGGGGGGGGGGGGGGGGGGGGGGGGGGGGGGGGGGGGGGGGGGGGGGGGGGGGGGGGGGGGGGGGGGGGGGGGGGGGGGGGGGGGGGGGGGGGGGGGGGGGGGGGGGGGGGGGGGGGGGGGGGGGGGGGGDFE>CCGGGGGGGGGGEEGDGGGGGGEGGG5EGGGGGGGGEFGGGFGFGGGGGEGFGG7@FBGGDCC7@FG
@M00200:205:000000000-AKKM3:1:1101:16630:4622 1:N:0:1
ATTGGGTGTAAAGTGTGCGCAGGCGGCCGAGCAAGTCGAGTGTGAAATCCCCGGGCTTAACTTGGGAATTGCGCTCGAAACTACTTGGCTGGAGTGTGGCAGAGGGGGGTGGAATTCCACGTGTAGCGGTGAAATGCGTAGAGATGTGGAGGAACACCGGCGGCGAAGGCGAGTCCCTGGTCCGCATCTGACGCTGAGGCACGAAAGTGTGGGGATCAAACAGGATTAATAACCCCGTAAGATG
+
GEGGGGFFFGGGGGGGGGGGGGGEGGGEEGGGGGGGGGGGGGGGGGGFFGGGGGGGGGFFGGDGGGGGGGGGGGGGGGGGGGGGGGCGFFCFGGEGGGGGGGGGGEEGGFFGGGGGGGGGGCGEFGCFGGGGGGFGGGGEEEGFCGGGGFFGGGCCFDE/?CEGGEEGGCEEG8*3<@@C0ACCGDCE7:C7?E35CGE*:CEGGCDGG9<CD:<*00<C7CCGBGC<6@>*<,;*8)019<))
@M00200:205:000000000-AKKM3:1:1101:17061:4629 1:N:0:1
ATTGGGCTTAAAGGGCTAGTAGGCGGCTTGGCAAGTCGGGTGTGAAAACTCCAGGCTCAACCTGGAGCGGCCACTCGATACTGCTATGGCTAGAGTCCGGTAGGGGACCATGGAATTCCTGGTGTAGCGGTGAAATGCGCAGATATCAGGAGGAACACCAGTGGCGAAGGCGGTGGTCTGGGCCGGAACTGACGCTGAATAGCGAAAGCGTGGGTAGCAAACAGGATTAGATACCCTCGTA
+
GGGGGGGGGGGGGGGGGGGGGGGGGGGGGGGFGGGGGGGGGGGGGGGGGGGGGGGGGGGGGGGGGGGGGGGGGGGGGGGGGGGGGGGGGGGGGGGGGGGGGGGGGGGGGGGGGGGGGGGGGGFGGGGGGGGGGGGGGGGGGGGGGGGGGGGGEGGGGGGGFGDFGGGGGGGGGGEGGGGGGGGECGGGGGGFGGDEEC9CGGGGGGD5FE;EEC@>@FEEGGGGFGGF??AFGGG*0)<EC
@M00200:205:000000000-AKKM3:1:1101:8799:4648 1:N:0:1
ATTGGGTATAAAGGGCGCGTAGGCGGCCTTCTAAGTCGGACGTGAAATCCCCAGGCTTAACTTGGGAACTGCGTCCGATACTGGAAGGCTCGAGTGCGGGAGAGGGATGTGGAATTCCAGGTGTAGCGGTGAAATGCGTAGATATCTGGAGGAACACCGGTGGCGAAGGCGGCATCCTGGACCGACACTGACGCTGAGGCGCGAAAGCCAGGGGAGCAAACGGGATTAGATACCCTTGTAAGA
+
GGGGGGGGGGGGGGGGGGGGGGGGGGGGGGGGGGGGGGGGGGGGGGGGGGGGGGGGGGGGGGGGGGGGGGGGGGGGGGGGGGGGGGGGGGGGGGGGGGGGGGGGGGGGGGGGGGGGGFGGGGGGGGGGGGGGGGGGGGGGGGGGGGFGGGGGGGGGGGFDCGGGGGGGGGGGGGGGFGGGGGGGGEGGGFGGGGCGGGGGGGGGGGGGCFGGGGDGEGGGGGGGFG4?FFFGECFF@?FGD>B
@M00200:205:000000000-AKKM3:1:1101:19543:4654 1:N:0:1
ACTGGGTTTAAAGCGTGTGTAGGCGGACTCGTAAGTACCTTGTGAAATCCCACGGCTCAACCGTGGAACTGCTTGGTATACTGCTTGTCTTGAGCCACTTAGGGGCTGTCGGAACAAACGGTGGAGCGGTGAAATGCGTAGATATCGTTTGGAACGCCAAAGGTGAAAACAGACAGCTGGGAGTGTGCTGACGCTGAGACACGAAAGCCAGGGGAGCGAACGGGATTAGATACCCTCGTA
+
GGGGGGGGGGGGGGGGGGGGGGGGGGGGGGGGGGGGGGGGGGGGGGGGGGGGGGGGGGGGGGGGGGGGGGGGGGGGGGGGGGGGGGGGGGGGGGGGGGGGGGGGGGGGGGGGGGGGGGGGGGGGGGGGGGGGGGGFFFGGGGGGGG>FF@FGGGGGGGGGGGGGGGGGGGGEGFGGGGGGEF>:DFFFFFC?EGDGGGGGGGGGGGDGGCGCGC>CE=EG3DCDFG4>FF<DF6C*8:FG
@M00200:205:000000000-AKKM3:1:1101:11539:4661 1:N:0:1
ATTGGGTTTAAAGTGTGCGCAGGCGGCGCCGCAAGTCGAGTGTGAAAGCCCCGGGCTTAACTTGGGAATTGCGCTCGAAACTATGGTGCTGGAGTGTGGCAGAGGAGGGTGGAATTCCACGTGTAGCGGTGAAATGCGTAGAGATGTGGAGGAACACCGATGGCGAAGGCAGCCCTCTGGGCCAACACTGACGCTCATGCACGAAAGCGTGGGGAGCAAACAGGATTAGATACCCGAGTA
+
GGGGGGGGGGGFGGGGGGGGGGGGEGGGGGGGGGGGGGDGGGGEGGGGGGGGGGGGGGGGGGGGGGGGGGGGGGGGGGGGGGGGGGGGGGGGGGFGGGGGGGGGGGGGGGGGGGGGGGGGGFGGFFGEEGGGGGGGGGDGGGGGGGGCGCGGGFGGGGDGDGGGGGECCEFGGFGFGGGFFGGGGGCEGFCGGGDGGGGGCFCGGEDFGEECGGDG>GGGG7?F?GFFFFBCCFF73>7C
@M00200:205:000000000-AKKM3:1:1101:20484:4665 1:N:0:1
ATTGGGTATAAAGTGTGCGCAGGCGGCCGAGCAAGTCGAGTGTGAAAGCCCCGGGCTTAACTTGGGAATTGCGCTCGAAACTACGTGGCTCGAGTGTGGCAGAGGGAGGTGGAATTCCACGTGTAGCGGTGAAATGCGTAGAGATGTGGAGGAACACCAATGGCGAAGGCAGCCTCCTGGGCCAACACTGACGCTCATGCACGAAAGCGTGGGGAGCAAACAGGATTAGATACCCGGGTA
+
GGGGGGGGGGGGGGGGGGGGGGGGGGGGGGGGGGGGGGGGGGGGGGGGGGGGGGGGGGGGGGGGGGGGGGGGGGGGGGGGGGGGGGGGGGGGGGGGGGGGGGGGGGGGGGGGGGGGGGGGGGGGGGGGGGGG9FGGGGGGGGGGGGGGGGGGGGGGGGGCFGGFGGGGGGGGGGGGGGFGGFGGGGGGGGGGGGDGGGDFFGGGGG3FGECGGGDGFGGGGGFF<7:4*9<GGGGGFFFC
@M00200:205:000000000-AKKM3:1:1101:16859:4666 1:N:0:1
ATTGGGCTTAAAGGGTGTGTAGGGGGTCCGCCGCATCTCTGGTTAAAGCCTGTGGCTTAACTGCAGGATTGCTGGAGAGATGGGCGGACTCAGAGAGTGCGAGAGGTAGGCGGAACTCACGGTGTAGGGGTGAAATCCGTTGATATCGTGGGAAACACCAAAGGCGAAGGCAGCCTACTGGCGCATTTCTGACCCTGAAACACGAAAGCGTGGGCATAAAAAAGGATTAGATACCCTCGTA
+
GGGGGGGGGGGGGGGGGGGGGGGGGGGGGGGGGGGGGGGGGGGGGGGGGGGGGGGGGGGGGGGGGGGGGGGGGGGGGGGGGGGGGGGGGGGGGGGGGGGGGGGGGGGGGGGGGGGGGGGGGGFGGGGGGGGGGGGGGGGGGGGGGGGGGGGGGGGGGGGGFGGFCF@FGGGGGGGGGGGGG>EDEGGFCGGFGC<FGFGGFGGCGGGGGGGGGGFGFFFCDGGG0<F<FF>FG??D97>:<
@M00200:205:000000000-AKKM3:1:1101:15495:4674 1:N:0:1
ATTGGGTGTAAAGTGTGCGCAGGCGGCGTCGCAAGTCGAGTGTGAAAGCCCCGAGCTTAACTTGGGAACTGCGCTCGAAACTACTTGGCTAGAGTGTGGCAGAGGGAGGTGGAATTCCACGTGTAGCGGTGAAATGCGTAGAGATGTGGAGGAACACCGATGGCGAAGGCAGCCTCCTGGGCCAACACTGACGCTCATGCACGAAAGCGTGGGGAGCAAACAGGCTTAGATACCCCAGTAAGA
+
GGGGGGGGGGGGGGGGGGGGGGGGGGGGGGGGGGGGGGGGGGGGGGGGGGGGGGGGGGGGGFGGGGGGGGGGGGEGGGFGGGGGGGGGGGGGGGGGGGGGGGGGGGGGGGGGGGGGGGGGGGGGGGFGGGGGGDFGGGGGGGGGGGGGGGGGGGGGGGGGGGGGGGGGGGGGGGGGGGGGGFGGGGGGGGGFDDDGGGGGGGGGEGGGGGGDGD)9<FGGGGF4(2*.9?<>ACCCBF?<72)
@M00200:205:000000000-AKKM3:1:1101:18274:4690 1:N:0:1
ACTGGGTATAAAGGGCGCGTAGGTGGCCATCATAAGGCCGCGGTGAAAGTTTGGAGCTCAACTCCAGATCGGCCGCGGCGACTGTGAGGCTTGGGCACTGTAGAGGCAGATGGAATTCCGGGTGTAGCGGTGGAATGCGTAGAGATCCGGAAGAACACCAGTGGCGAAGGCGGTCTGCTGGGCAGTGGGAGTGCAAACTCCTTATAGCCGACACTGAGGCGCGACAGCGTTGGGAGCAAACAGG
+
GFGGGGGFGGGGGGGGGGGGGGGFGG8@CF,@<FFDDFEFGGDCCGGGGEFFGDDDCEDGGFDGGGGFGGGGGGGGG>EECEEFFFDCGF<EFGG?FC==EAFFGGGFCGGGGGEGGGDGGGDGGGGFGGCCCECCEFCGGGGDBFEFG@:FGGGGGGCCFFGFEECCGGGGDGGGGFGCGEGGGGFG=FGEGGF?C*<9+:<CEFG=0:82*:FF?GCC7C=CB3C(78(98>**.7?C56(4
@M00200:205:000000000-AKKM3:1:1101:19793:4703 1:N:0:1
ACTGGGTTTAAAGGGCGCGTAGGCGGCCACCGCAAGTCGACTGTGAAATCTCCGGGCTTAACTCGGAAAGGTCAGCCGATACTGCGGGGCTAGAGTGCAGAAGGGGCAACTGGAATTCTCGGTGTAGCGGTGAAATGCGTAGATATCGAGAGGAACACCTGCGGCGAAGGCGGGTTGCTGGGCTGACACTGACGCTGAGGCGCGAAAGCTAGGGGAGCGAACGGGATTAGATACCCCCGTA
+
GGGGGGGGGGGGGGGGGGGGGGGGGGGGGGGGGGGGGGGGGGGGGGGGGGGGGGGGGGGGGGGGGGGGGGGGGGGGGGGGGGGGGGGGGGGGGGGGGGGGGGGGGGGGGGGGGGGGGGGGGGGGGGGGGGGGGGGGGGGGGGGGGGGGGGGGGGGGGGGGGGGGDGGGGGGGGGGGGGGGGDGGGGGFGFGGGGGEEGGGGGGGGGGGGFECGGEDEGDECGGDBD77FFBDFFC4<>BEC
@M00200:205:000000000-AKKM3:1:1101:20613:4726 1:N:0:1
ACTGGGTGTAAAGTGTGCGCAGGTGGCCGCGCAAGTCGAGTGTGAAATCCCCGGGCTTAACTTGGGAATTGCGCTCGAAACTACGTGGCTGGAGTGTGGCAGAGGGAGGTGGAATTCCACGTGTAGCGGTGAAATGCGTAGAGATGTGGAGGAACACCAATGGCGAAGGCAGCCTCCTGGGCCAACACTGACACTCATGCACGAAAGCCAGGGGAGCAAACGGGATTAGATACCCCAGTAAGA
+
GGGGGGGGGGGGGGGGGGGGGGGGGGGGGGGGGGGGGGGGGGGGGGGGGGGGGGGGGGGGGGGGGGGGGGGGGGGGGGGGGGGGGGGGGGGGGGGGGGGGGGGGGGGGGGGGGGGGGGGGGGGGGGGGGGGGGGGGGGGGGGGGGGGGGGGGGGGGGGGGGGGGGGGGGGGGGECF>FGGGGGGGGGGGFGGGGGFFGGGGGGGGGGGGGGGGGAGEGEG4CG<35C<FFDG7CFCE@FGG<A
@M00200:205:000000000-AKKM3:1:1101:16151:4731 1:N:0:1
ACTGGGTTTAAAGGGCGCGTAGGCGGCCGGCTAAGTCGAACGTGAAATCCCCGGGCTCAACCCGGGAACTGCGTTCGATACTGGCTGGCTTGAATCCGGGAGAGGGATGCGGAATTCCAGGTGTAGCGGTGAAATGCGTAGATATCTGGAGGAACACCGGTGGCGAAGGCGGCATCCTGGACCGGCATTGACGCTGAGGCGCGAAAGCCAGGGGAGCAAACGGGATTAGATACCCTGGTA
+
GCGGGGGGGGGGGGGGGGGGGGGGGGDGGGGGGGGGGGDFFGGGGGGGGGGGGGGGGGGGGGGEFEGGGGGGDFFFF<EFGGGGGGGGGGDGGGGGGGGGGGCFEDCDEFGGDGGGGGGGGGGGGGFGGGGGGEGGGGGGGGGGGG;FGFGGGGGGGGDGEGGGGGGGGGGGGGGEGGGFGGC>8CE8:FGGEGGGGGGGGGGGGGDC;:FGGDE3>FDGGGGGFGGBFFFFGFGF55??
@M00200:205:000000000-AKKM3:1:1101:24818:4737 1:N:0:1
ACTGGGTTTAAAGTGTGCGCAGGCGGCGTCGCAAGTCGAGTGTGAAAGCCCCGGGCTTAACTTGGGAATTGCGCTCGAAACTACGATGCTGGAGTGTGGCAGAGGAAGGTGGAATTCCACGTGTAGCGGTGAAATGCGTAGAGATGTGGAGGAACACCAATGGCGAAGGCAGCCTTCTGGGCCAACACTGACGCTCATGCACGAAAGCGTGGGGAGCAAACAGGATTAGATACCCCAGTA
+
GGGGGGGGGGGGGGGGGGGGGGGGGGGGGGGGGGGGGGGGGGGGGGGGGGGGGGGGGGGGGGGGGGGGGGGGGGGGGGGGGGGGGGGGGGFGFGGGGGGGGGGGGGGGGGGGGGGGGGGGGGGGGGGGGGGGGGGGGGGGGGGFGGGGGGGGGGGGGGGGGGGGEGGGGGGGGGGGGGGGGGGGGGGGGGGGCGGGGGGGGGGGGGGFGGGGGCBGDFCCGGGGFGGF6FBGGGGGDBFC
@M00200:205:000000000-AKKM3:1:1101:14922:4740 1:N:0:1
ACTGGGTTTAAAGGGCGCGTAGGCGGCCACCGCAAGTCGACTGTGAAATCTCCGGGCTTAACTCGGAAAGGTCAGCCGATACTGCGGGGCTAGAGTGCAGAAGGGGCAACTGGAATTCTCGGTGTAGCGGTGAAATGCGTAGATATCGAGAGGAACACCTGCGGCGAAGGCGGGTTGCTGGGCTGACACTGACGCTGAGGCGCGAAAGCTAGGGGAGCGAACGGGATTAGATACCCCAGTA
+
GGGGGGGGGGGGGGGGGGGGGGGGGGGGGGGEGGGGFGGGGGGGGGGGGGGGGGGEDEFGFFFGGGGFFFFEGGGGGGGGGEG<FEGGE7=AFGGGGAFGGGGGGGGGGGGGGGGGGGCFEGEGGFGDGEGGGGFGGFGEGGGGGCCFGFFCEGFGFGGFGFGG>FEEFEGGEGGEC>CCFEGFEGGFFFFEFE*:=8FFGCEEGDD7@C?FGG>D5:ECDDED:3C1@F<7<CFF>FB6F
@M00200:205:000000000-AKKM3:1:1101:17622:4747 1:N:0:1
ACTGGGTATAAAGGGAGCGTAGGTGGGCTGGTAAGTCAGTGGTGAAATCTCCGAGCTTAACTTGGAAACTGCCATTGATACTATTAGTCTTGAATATTGTGGAGGTCAGCGGAATATGTCATGTAGCGGTGAAATGCTTAGAGATGACATAGAACACCAATTGCGAAGGCAGCTTACTTCACGATCATTGACACTGAGGCACGAAAGAGTGGGGAGCAAACAGGATTAGATACCCCAGTA
+
GGGGGGGGGGGGGGGGGGGGGGGGGGGGGGGGGGGGGGGGGGGGGGFGGGGGGFGGGGGGGGGGGGGGGCGGGGGGGGGGGGGGGGGFEGGGGFGGFGGGGGFGGGGGGGGGGGGGGGGGGGGGGGGGGGGFFDGGGCGFGGGAEGGGGFGGGGFGGCDDEF@GGGGGFFGGGGGGGFEGGGGGGGGGGGGFGGGFAEGGGGGGGGG5@EGGGGFGFGFGGFFFBGF=FF<8>:8C830@
@M00200:205:000000000-AKKM3:1:1101:13420:4767 1:N:0:1
ACTGGGTATAAAGGGCTCGTAGGCGGCCAACTAAGTCATACGTGAAATCCCTCAGCTTAACTGGGGAACTGCGTGTGATACTGGATGGCTTGGATGTGGGAGAGGGATGCGGAATTCCAGGTGTAGCGGTGAAATGCGTAGATATCTGGAGGAACACCGGTGGCGAAGGCGGCATCCTGGACCATTATTGACGCTGAGGAGCGAAAGCCAGGGGAGCAAACGGGATTAGATACCCCAGTA
+
GGGGGGGGGGGGGGGGGGGGGGGGGGGGGGGGGGGGGGGGGGGGGGGGGGGGGGGGGGGGGGGGGGGGGGGGGGGGGGGGGGGGGGGGGGGGGGGGGGGGGGGGGGGGGGGGGGGGGGGGGGGGGGGGGGGGGGGGGGGGGGGGGGGGGGGGGGGGGGGGGGGGGGGGGGGGGGGGGGGGGGGGGFGGFGGGDGGGGGGGGGGGGGGFGGGGGGDDBFGGFGGGFCD>FFFGGFF<@E?F
@M00200:205:000000000-AKKM3:1:1101:18244:4790 1:N:0:1
ACTGGGTTTAAAGGGTGCGTAGGCGGACTGTTAAGTCAGTGGTGAAATCTCAGAGCTTAACTCTGAAACTGCCATTGATACTATCAGTCTTGAATGTTCTGGAGGTGAGCGGAATATGTCATGTAGCGGTGAAATGCTTAGATATGACATAGAACACCAATTGCGTAGGCAGCTCACTACGGAAATATTGACGCTGAGGCACGAAAGCGTGAGGATCAAACAGGATTAGATACCCCTGTA
+
GGGGGGGGGGGGGGGGGGGGGGGGGGGGGGGGGGGGGGGGGGGGGGGGGGGGGGGGGGGGGGGGGGGGGGGGGGGGGGGGGGGGGGGGGGGGGGGGGGGGGGGGGGGGGGGGGGGGFGGGGGGGGGGGGGGGGFGGGGGGGGGGGGGGGGGGGGFFEGGGGGGGDGGCE9FGGFDFFGGGGGGGEGCGGFGGGGGGGFGGGGGGGGGFGG7:CFFGAEFDF7CC>F>5*:?@FFFC>FAC
@M00200:205:000000000-AKKM3:1:1101:17611:4791 1:N:0:1
ACTGGGTATAAAGGGCGCGTAGGCGGCCTGCTAAGTCGAACGTGAAATCCCCAGGCTCAACCTGGGAACTGCATCCGATACTGGATGGCTTGAATTCGGGAGAGGGATGCAGAATTCCAGGTGTAGCGGTGAAATGCGTAGATATCTGGAGGAATACCGGTGGCGAAGGCGGCATCCTGGACCGACATTGACGCTGAGGAGCGAAAGCCAGGGGAGCAAACGGGATTAGATACCCCCGTA
+
GGGGGGGGGGGGGGGGGGGGGGGGGGGGGGGGGGGGGGGGGGGGGGGGGGGGGGGGGGGGGGGGGGGGGGGGGGGGGGGGGGGGGGGGFGGGGGGGGGGGGGGGGGGGGGGGGGGGGGGGGDGGGGGGGGGGGGGGGGGGGGGGGGGGGGGGGCCGGGGGGGGGGGGGGGGGGGGGGFGGGGGGGGGGFGGGGGGGGGGGEGGGGGGG6CGGGCEGFGGGFGEGFD4>FFFFGFC535>G
@M00200:205:000000000-AKKM3:1:1101:12799:4821 1:N:0:1
ATTGGGCATAAAGGGCGCGTAGGCGGCCTCTGCAAGTCGACTGTGAAATCTCCGGGCTTAACCCGGAACGGTCAGCCGATACTGCAGGGCTAGAGTGCAGAAGGGGCAACTGGAATTCTCGGTGTAGCGGTGAAATGCGTAGATATCTGGAAGAACACCAGTGGCGAAGGCGGCCTTCTGGACTGACACTGACGCTGAGGCGCGAAAGCTAGGGGAGCAAACAGGATTAGATACCCTAGTA
+
GGGGGGGGGGGGGGGGGGGEGGGGGGGGGGGGGGGGGGGGGGGGGGGGGGFGGGGGGGGGGGGGGGGGGGGGGGGGGGGGEGGGGGGGGGGGGGGGGGGGGGGGGGGGGGGGGGGGGGGGGGEGGGGGGGGGGGGFGGGGGGGGGGGGGGGGGGGGGGGGGGGGGGGGGGFGGGGGGGGGGFGGGGGGGGGGGGG78CFGCDCGDGGGGC9FGGBGD5CCCG8F?5<<FFFFCCEGFFFFF
@M00200:205:000000000-AKKM3:1:1101:15211:4834 1:N:0:1
ACTGGGTTTAAAGGGCGCTTAGGCGGGATGGCAAGTCAGTCGTGAAATCTCTCGGCTCAACCGAGAAACGTCGGCTGATACTGCCGTTCTTGAGGGATGCAGAGGAGACTGGAATTCCCGGTGTAGCGGTGAAATGTGTAGAGATCGGGAGGAACACCGGTGGCGAAGGCGGGTCTCTGGGCATTTCCTGACGCTGAGGCGCGAAAGCGTGGGGAGCAAACGGGATTAGATACCCCCGTA
+
GGGGGGGGGGGGGGGGGGGGGGGGGGGGGGGGGGGGGGGGGGGGGGGGGGGGGGGGGGGGFGGGGGGGGGGGGGGGGGGGGGGGGGGGGGGGGGGGGGGGGGGGGGGGGGGGGGGGGGGGGGGGGGGGGGGGGGGGGGGGGGGGGGGGGGGGGGGGGGGGGGGGGGGGGGGGGGGGGGGGGGGGFGGGGGGGGGGEEFGFGGGGGGGGGDGGGGFGFGGFFDGGFGGFFF<GGGF<@FDG
@M00200:205:000000000-AKKM3:1:1101:21860:4847 1:N:0:1
ACTGGGTTTAAAGGGAGCGTAGGTGGCCTTATAAGTCAGTGGTGAAATCTCTGGGCTTAACCCAGAAATTGCCATTGATACTGTAGGGCTTGAGTATAGATGCCGTTGGCGGAATATGACATGTAGTGGTGAAATACATAGAGATGTCATAGAACACCGATTGCGAAGGCAGCTAACGAAACTATAACTGACACTGAGGCTCGAAAGTGTGGGGATCAAACAGGATTAGATACCCCTGTA
+
GFGEGGCFGGGGGGEFEGGGGGGGGGGGGGCGGFGGFGGGEFGGCFGGCCEFGGGGGGFGGGF:FGGGFEFFGGGGGGGGFGGFGGGGGGGGGGGGAEEFFGAEFGGGGCGGFGGGGGGGDGFGGGGGFFGGFGGGGFGGGGFGGFGGGFGGGFFGGCF:FFGGG7ED@D:EDFGCDEGE8CGDGGFEG?EF6FF?,@FCGC?>>EDGFCBFED:CFGGFCD?CBGCE4B?GGAE3>FFF
@M00200:205:000000000-AKKM3:1:1101:16495:4877 1:N:0:1
ACTGGGTTTAAAGCGTGTGTAGGCGGACCCCTAAGCGCCATTGTGAAATCCCGCCGCTCAACGGCGGAACCGCGTGGCGGACTGGGGGTCTTGAGGGACCCAGGGGCGAGCGGAACAGGCGGTGGAGCGGTGAAATGCGTAGATATCGCCTGGAACGCCGACGGTGAAAACAGCTCGCTGGGGGTCATCTGACGCTGAGACACGAAAGCCAGGGGAGCGAACGGGATTAGATACCATGGTA
+
GGGGGGGGGGGGGGGGGGGGGGGGGGGGGGGGGGGGGGGGGGGGGGGGGGGGGGGGGFGGGGGGGGGGGGGGGGFGGGGGGGGGGGGGGGGGGGGGGGGGGGGGGGGGGGGGGGGGGGGGGGGGGGGGGGGGGGGGGGGGGGGGGGGGGGGGGGGGGGDGGGGGGGGFGFGGGGFGGGGGEGGGGGGGGFGCFGGGGGGGGGGGGGGGF6;8CG<DDEGEGGECBG3(9?>?ECG6@FFF>
@M00200:205:000000000-AKKM3:1:1101:19171:4892 1:N:0:1
ACTGGGTTTAAAGTGCGCGTAGGCGGCCGCCTAAGTCAGACGTGAAATCCCTCGGCTCAACCGGGGAACTGCGTCTGATACTGGGTGGCTTGAATCCGGGAGAGGGATGCGGAATTCCAGGTGTAGCGGTGAAATGCGTAGATATCTGGAGGAACACCGGTGGCGAAGGCGGCATCCTGGACCGGCATTGACGCTGAGGCGCGAAAGCCAGGGGAGCAAACGGGATTAGATACCCTCGTA
+
GGGGGGGGGGGGG9FGGGGGGGGGGGGGGGGGGGGGGGGGGGGGGGGGGGGGGGGGGGGGGGGGGGGGGGFGGGGGGGGGGGGGGGGGGGGEFGGGGGGGGGGGGGGGGGGGGGGGGGGGGGGGGGGGGGGGFGGGGGGGGCFFGGGGGGGGGFGGGGDCFGGGGDEGGGGEDGDGFGGGFGGGGDGGFFGGGGGGGGCGEGGGGG5CCGGFGD>DDGG8<DC5?DG>4BFCGGGG7BF5
@M00200:205:000000000-AKKM3:1:1101:10227:4893 1:N:0:1
ACTGGGTTTAAAGGGTGTGTAGGCGGCTGTCTAAGACTGGTGTGAAATCTCCCGGCTCAACCGGGAGGGTGCGCCGGAGACTGGGCGGCTCGAGTGCGGGAGAGGAGAGTGGAATTCCCGGTGTAGCGGTGAAATGCGTAGATATCGGGAGGAACACCTGCGGTGTAGACGGCTCTCTGGACCGTAACTGACGCTGAGACACGAAAGCGTGGGGAGCAAACAGGATTAGATACCCGCGTA
+
GGGGGGGGGGGGGGGGGGGGGGGGGGGGGGGGGGGGGGGGFGGGGGGGGGGGGGGGGGGGGGGGGFGGGGGGGGGGGGGGGGGGGGGGGGGGGGGGGGGGGGGGGGGGGGGGGGGGGGGGGGGGGGGGGGGGGGGGGGGGGGGGGGGGGGGGGGGGGGGGGEGGGGGGGGGGGGGGGGFGFGFGCF>EFGGFGGDCGGGFGGGGCEGGDGGGGGFG>GGFGGGGFG>3=FDGCCFDFBDE
@M00200:205:000000000-AKKM3:1:1101:8076:4906 1:N:0:1
ATTGGGTGTAAAGCGCACGCAGGCGGCCTTGTGCGTGGGGTGTGAAAGCGGACGGCTTAACTGTCCGAGGCCATCCCATACGGCAGGGCTCGAGCCATGGAGAGGTCCGCGGAATTGCCGGTGTAGTGGTGAAATGCGTAGAGATCGGCAGGAACACCCAGGGGGAAACCAGCGGACTGGGCATGAGCTGACGCTCAGGTGCGACAGCGTGGGGAGCGAACCGGATTAGATACCCCCGTA
+
GGGGGGGGGGGGGGGGGGGGGGGGGGGGGGGGGGGGGGGGGGGGGGGFFFGGGGGGGGGGGGGGGGGGGGGGGGGGGGGGGGGGGGGGGGGGGGGGGGGGGGGGGGGGGDGGGGGGGGGGGGGEFFGGGGGGGGGGGGGGGGGGGGGGGGGGGGGGGGGGGGGGGGGE?FGGGGGGGGGGGGGGGGGGGGGGGGCGGCC?6FEGGGGGGEGGE8>7>C8?CDEG9GGB@@97CFFFDDFE
@M00200:205:000000000-AKKM3:1:1101:17319:4940 1:N:0:1
ACTGGGTTTAAAGGGCGTGTAGGCGGTCTGCTAAGTCATGTGTGAAATCCCTCGGCTTAACCGAGGAACGACGCATGAAACTGGCAAGCTAGAGTACCAAAGAGGGGGGTGGAATTCCCGGTGTAGCGGTGAAATGCGTAGATATCGGGAGGAACACCGGTGGCGAAGGCGGCCCCCTGGTTGGATACTGACGCTGAGACGCGAAAGCGTGGGGAGCAAACAGGATTAGATACCCCAGTA
+
GGGGGGGGGGGGGGGGGGGGGGGGGGGGGGGGGGGGGGGGGGGGGGGGGGGGGGGGGGGGGGGGGGGGGGGGGGGGGGGGGGGGGGGGGGGGGGGGGGGFGGGGGGGGGGGGGFGGGFGGGGGGAFFGEGGGGFGGGGGGGGGFGGGGGEGGGGGGGGGG>CC>8?EGGGGGGGGEC:8C@FEGGGGDGGGGGGDEEGGGGCEEC:9<EEGGGGEC@GFEGGGGBD>?@FFFFFC3;:F9
@M00200:205:000000000-AKKM3:1:1101:6394:4944 1:N:0:1
ACTGGGCATAAAGCGTGTGTAGGCGGACCGTTAAGTGCCCGCGTGAAATCCCCCGGCTCAACCGGGGAACGGCCGGGCATACTGGCGGTCTTGAGCGATCCAGGGGTCATCGGAACAAACGGTGGAGCGGTGAAATGCGTAGATATCGTTTGGAACGCCGACGGTGAAAACAGATGACTGGGGATCCGCTGACGCTGAGACACGAAAGCCAGGGGAGCAAAAGGGATTAGATACCCGCGTA
+
GGGGGGGGGGGGGGGGGGGGGGGGGGGGGGGGGGGGGGGGGGGGGGGGGGGGGGGGGGGGGGGGGGGGGFGGGGGGGGGGGGGGGGGGGEGFGGGGGGGGGGGGGGGGGGGGGGGGGFGGEGFGDCGFEDGGGGGGGGG7FGGGGFGGGFGGGGFCC@CFGGGGEGGGGGGGG?CFGEGFGFGG>CGGGDEGGGG=EGGGGGGGGGDGFGEFFGD<BCGG**;78C73/9<*<<<*.8@EC
@M00200:205:000000000-AKKM3:1:1101:12654:4967 1:N:0:1
ACTGGGCATAAAGGGCGCGTAGGCGGGGAGGCAAGTCGGGTGTGAAATCCCTCGGCTCAACCGAGGAACTGCGCCCGAAACTGCTTCTCTTGAGTCCCGGAGAGGAAGGTGGAATTCCCGGTGTAGCGGTGAAATGTGTAGAGATCGGGAGGAACACCGGTGGCGAAGGCGGCCTTCTGGACGGTGACTGACGCTGAGGCGCGAAAGCGTGGGGAGCAAACGGGATTAGATACCCCAGTAAGA
+
GGGGGGGGGGGGGGGGGGGGGGGGGGDEDEGGGGGGGGGGGGGGGGGGGGGGGGGGGGGGGGGGGGGGGGGGCFGFGGEGGGGGGFGDGGGGGGGFGGGGGGGGGCFGG8FFGGGGGCGGGFFGGGGGGGGGGGGGFCGFGGGGGGGGGFGGGEFGGGGGGGGGEEGGGGGGDE5CFGFGGF?E?5C<0>FGGGGGGGGGCDGGGGGGD=EEGG:DF=GCFGEG?DG?FFFGGCF70>FFFDF
@M00200:205:000000000-AKKM3:1:1101:18372:4980 1:N:0:1
ACTGGGCGTAAAGTGTGCGCAGGTGGCTGAGCAAGTCGAGTGTGAAATCCCCGGGCTTAACTTGGGAATTGCGCTCGAAACTACTTGGCTCGAGTGTGGCAGAGGAAGGTGGAATTCCAGGTGTAGCGGTGAAATGCGTAGAGATCTGGAGGAACACCGATGGCGAAGGCAGCCTTCTGGGCCAACACTGACGCTCATGCACGAAAGCGTGGGGAGCAAACAGGATTAGATACCCGAGTA
+
GGGGGGGGGGGGGGGGGGGGGGGGGGGGGGGGGGGGGGGGGGGGGGGGGGGGGGGGGGGGGGGGGGGGGFGGGGGGGGGGGGGGGGGGGGGGGGGGGGGGGGGGGGGGGGGGGGGGGGGGGGGGGGGGGGGGGGGGGGGDGGGGGGGGGGGGGGGGGGGGGGGGGGGGGGGGGGGFGGGFGFGCGCFGGGGGGGGGEGGFFGFGGG35EEGGDGFGFFGFGGGGFFDBF=AGGFGDF37F
@M00200:205:000000000-AKKM3:1:1101:16626:5019 1:N:0:1
ACTGGGCATAAAGTGTGCGCAGGCGGCAGAGCAAGTCGAGTGTGAAAGCCCCGAGCTTAACTTGGGAATTGCGCTCGAAACTACTTTGCTGGAGTGTGGCAGAGGAAGGTGGAATTCCACGTGTAGCGGTGAAATGCGTAGAGATGTGGAGGAACACCGATGGCGAAGGCAGCCTTCTGGGCCAACACTGACGCTCATGCACGAAAGCGTGGGGAGCAAACAGGATTAGATACCCCAGTAAGA
+
GGGGGGGGGGGGGGGGGGGGGGGGGGGGGGGGGGGGGGGGGGGGGGGGGFGGGGGGGGGGGGGGGGGGGGGGGGEGGGGGGGGGGGGGGGGGGGGGGGGGGGGGGGGGGGGFGGGGGGGGGGGGGGGGGGGGGGGGDGGGGGGGGGGGGGGGGGCG,@FFFGGGGGEGGGFGG::FC?FGGGGCF5C5EFGFGGG=E?EGGG5BGGCFG5EGG5DDFGGGF<CDBC>?FF>7<CF*<@@F7:A
@M00200:205:000000000-AKKM3:1:1101:21992:5041 1:N:0:1
ATTGGGCTTAAAGGGCGCGTAGGCGGTCCCGTGAGTCGGATGTGAAAGACCTTGGCTCAACCAAGGAATGGCATCCGAAACTGCGGGGCTGGAGGCCGAAAGGGGCAAGCGGAACTCCTGGTGGAGCGGTGAAATGCGTAGATATCAGGAGGAACACCGGTGGCGAAGGCGGCTTGCTGGATCGGTTCTGACGCTGAGGCGCGAAAGCCAGGGGAGCAAACGGGATTAGATACCCCAGTAAGA
+
GGGGGGGGGGGGGGGGGGGGGGGGGGGGGGGGGGGGGGGGGGGGGGGGGGGGGGGGGGGGGGGGGGGGFGGGGGGGGGGGGGGGGGGGGGGGGGGGGGGGGGGGGGGGGGGGGGGGGGGGGGGGGGGGGGGGGGGGGGGGGGGGEGGGGGGGGGGGGGGGGGGGGGGGGGGGGGGGGGGGGGGGGEGGGFGFG=5EGGGGEDEGGGGGGGGGGGFGDGGGDDGDBGF<FF>FGFD3>BFGGBB
@M00200:205:000000000-AKKM3:1:1101:26708:5095 1:N:0:1
ATTGGGTGTAAAGGGAGCGTAGGCGGATAGTTTAGTCAGAGGTGAAAGCCCAGGGCTCAACCTTGGAATTGCCTTTGATACTGGCTATCTTGAGTATGGAAGAGGTATGTGGAACTCCGAGTGTAGAGGTGAAATTCGTAGATATTCGGAAGAACACCAGTGGCGAAGGCGACATACTGGTCCATTACTGACGCTGAGGCTCGAAAGCGTGGGGAGCAAAAAGGATTAGATACCCTAGTA
+
GGGGGGGDGGEGGGGGC@FCEGGGGGG>GGGGGGGGGGAGGGGGGDDG8FGGGGGGGGGGGFGGGGGGGGGGGGGGGGGGGGGGGGGGGGGGGGGGGGFFFGGFFGGGGGGGGGGFGFGGCFFFFFF<FFDGGDGGCGGGFGGFGEFGFGGGGGGG<CFCFGGDCEEDEGDGGG7DFAFGGCF9CCFGGG,<:CDEG>GCCCE:C;CGGGGGG*)/>F*<*9CD3DF7=A?FGFFG);AC
@M00200:205:000000000-AKKM3:1:1101:21939:5113 1:N:0:1
ATTGGGCTTAAAGAGTCCGTAGGCGGCGCAGAAAGTGGGGTGTGAAAGCCCTCGGCTCAACCGAGGAATTGCGCTCCAAACTCCTGTGCTTGAGGAATCTAGAGGTGAGCGGAACTGATGGTGGAGCGGTGAAATGCGTTGATATCATCAGGAACACCGGAGGCGAAGGCGGCTCACTGGGGATTTTCTGACGCTGAGGGACGAAAGCCAGGGGAGCGAACGGGATTAGATACCCTAGTA
+
GGGGFGGGGGGGGFGFFGGFGGGGGG@FGGGGGGGGEGDDFFF@FFGGGFFFGEGGGGGGGGGGGGGGGEFGFGEGGGEGFGGGGFGGDFFGGGGGGFFGGGGGGGGGFGGGEEG<FFFGFGGG7EFGC=FGGFGGGGGGGGGGGGFGFDCFFGGFFGGGGGGGGGGGG>@EDGEGGCFCEGGGGFGGGGGDEGDC=FGGEFEEEEG:AE5CGG3C5EEGGCCC1<*3?F<FGFEFFFBG
@M00200:205:000000000-AKKM3:1:1101:23430:5118 1:N:0:1
ACTGGGCATAAAGGGCGCGTAGGCGGCCCGTCAAGCGCGCGGTGAAAGCCCGGGGCTCAACCCCGGGTCGGCCGTGCGGACTGGGGGGCTCGAGCACTGTAGGGGCGGGTGGAATTCCGGGTGTAGCGGTGGAATGCGTAGAGATCCGGAAGAACACCGGTGGCGAAGGCGGCCCGCTGGGCAGGAAGGCTCGCAAGAGCCGGCTGACGCTGAGGCGCGACAGCGTGGGGAGCAAACAGGATT
+
GGGGGGGGGGGGGGGGGGGGGGGGGGGGGGGGGGGGGGGGGGGGGGGGGGGGGGGGGGGGGGGGGGGGGGGGGGGGGGGFGGGGGGGGGGGGGGDGGGGGGGGGGGGGGGGGGFGGGGGGG>EGFGCEGGGGFG?FGGGGGGGGGDFGECEEGGEGGDGGEEGDGGGGGGGGGDEGD5EGGGGGGGD@EGF6EEGEGCCFCDGGEDG*;**:8/7*7:E8)9CF4*>>FF2D58@D)8@F*)6
@M00200:205:000000000-AKKM3:1:1101:11661:5123 1:N:0:1
ACTGGGCTTAAAGGGCGTGTAGGCGGTCTGCTAAGTCCGGTGTGAAATCCCCCCGCTTAACGGGGGAACGGCGCCGGAAACTGACAGACTAGAGTACCGGAGAGGAAGGTGGAATTCCCGGTGTAGCGGTGAAATGCGTAGATATCGAGAGGAACACCTGCGGCGAAGGCGGGTTGCTGGGCTGACACTGACGCTGAGGCGCGAAAGCTAGGGGAGCGAACGGGATTAGATACCCTAGTA
+
GGGGGGGGGGGGGGGGGGGGGGGGGGGGGGGGGGGGGGGGGGGGGGGGGGGGGGGGGGGGGGGGGGGGGGGGGGGGGGGGGGGGGGGGGGGGGGGGGGGGGGGGGGGGGGGGGGGGGGGGGGGGGGGGGGGGGGGGGGGGGGGGGGGGGGGGGGGGGGGGGGGGGGGGGGGGGGGECEEGGGDGGGFFGGGGGGGGGGGGGGGGGE<C9CCFGGFGFGGECDCDFC<?FFA*+<<FFFFG
@M00200:205:000000000-AKKM3:1:1101:20739:5129 1:N:0:1
ACTGGGTATAAAGCGCATGTAGGTGGTTTGGTAAGTGGGTGATTAAAGACCGATGCTCAACATCGGGACTGTTGCCCATACTGCCTGACTTGAGGATGACAGGGGTAAGCGGAACTTTCGGTGTAGGAGTGAAATCCGTAGATATCGAAAGGAACACCAATGGCGAAGGCAGCTTACTGGGTCTTTCCTGACACTGAGATGCGAAAGCGTGGGGAGCGACAGGGATTAGATACCCCAGTA
+
GGGGGGGGGGGGGGGGGGGGGGGGGGGGGGGGGGGGGGGGGGGGGGGGGGGGGGGGGGGGGGGGEEGGGGGGGGGGGGGGGGGFGGGGGGGGGGGGGGGGGGGGGGGGGGGGGGGGGGGGGGGGGGGGGGGGGGGGGGGGGGGFGGGGGGGGGGGGGGGGGGGGDGGGGGGGGGGGGGGGFGGGGGGGGGGGFFGCGFFFDGCCEGGGGCCFGGFGFDCEGG=DFGGFFFFFGCCDDFFF
@M00200:205:000000000-AKKM3:1:1101:17855:5139 1:N:0:1
ATTGGGCATAAAGCGCACGCAGGTGGTCGTGCAAGTGAGGTGTGAAAGCTCTCGGCTTAACTGAGAGAGGCCATCTCAGACTGCGCGACTGGAGGGCGGCAGAGGTCGGTGGAATTGCCGGTGTAGTGGTGAAATGCGTAGATATCTGGAGGAACACCGGTGGCGAAGGCGGCATCCTGGACCGACATTGACGCTGAGGCGCGAAAGCCAGGGGAGCAAACGGGATTAGATACCCCAGTA
+
GGGGGGGGGGGGGGGGGGGGGGGGGGEGGGGGGGGGGGGGGGGGGGGGGGGGGGGGGDGGGGGGGGGFGGGGGGGFGGGGGGGGGGGGGGGGGGGGGGGGGGGGGGGGGGGGGGGGGGGGGGGGGGGGGGGGGGGGGGGGGGGGGGGGDGGGGGGGGGGGGGGGGGGGGGGGGGGGGGGGGGGGGGGGGGGGGGGGGGGGGGGGGGGGGGFGGEDGFGGFFGGC:GGBFFAFGGGGDBFF
@M00200:205:000000000-AKKM3:1:1101:7930:5146 1:N:0:1
ACTGGGTATAAAGGGAGCGTAGGCGGATAGTTTAGTCAGAGGTGAAAGCCCAGGGCTCAACCTTGGAATTGCCTTTGATACTGGCTATCTTGAGTATGGAAGAGGTATGTGGAACTCCGAGTGTAGAGGTGAAATTCGTAGATATTCGGAAGAACACCAGTGGCGAAGGCGACATACTGGTCCATTACTGACGCTGAGGCTCGAAAGCGTGGGGAGCAAACAGGATTAGATACCCGCGTA
+
GGGGGGGGGGGGGGGGGGGFGFGGGGGGGGGGGGGGGGGGGDGGGGGGGGGGGGGGDGFGGGGGGGGGGGGGGGGGGGGGGGGGGGFGGFGFCFEFGGGGGGGFFGGGGGFFFGGGGGGGGGGCFGGGGG@9FFGFGGGGGGGGGFGGGGGGGGGGCCFGEGGGGEGGGGGGGGGGGGGGGADFGGGGGGGFEEDGDFFGGGGCGECCC5;FF>DCDG8C*9FC;CC)=AEFGGGD=)<E
@M00200:205:000000000-AKKM3:1:1101:6892:5158 1:N:0:1
ACTGGGCATAAAGAGCTCGTAGGCGGCTCGTCGCGTCGACCGTGAAAACCCGCGGCTTAACTGCGGGCTTGCGGTTGATACGGGCGGGCTAGAGTTCGGTAGGGGAGACTGGAATTCCTGGTGTAGCGGTGAAATGCGCAGATATCAGGAGGAACACCGGTGGCGAAGGCGGGTCTCTGGGCCGATACTGACGCTGAGGAGCGAAAGCGTGGGGAGCGAACAGGATTAGATACCCCCGTAAGA
+
GGGGGGGGGGGGGGGGGGGGGGGGGGGGGGGEGGGGGGGGGGGGGGGGGGGGGGGGGGGGGGGGGGGGGGGGGGGGGFGGGGGGGGGGGDFGGGDGGGGGGGGGGGGGGGGGGGGGGGGGGGGGGGGGGGGGGGGGGGGGGGGFGFGGGGGEGGGGFEECEGGGGGGGGGGGE8:8@FFGCFGGEGEEFFGGGD<EEGGGGFEEGGDCG=EEGG>DDGGGGDGGFGFB7?<F7<<C57BEC:<
@M00200:205:000000000-AKKM3:1:1101:23740:5192 1:N:0:1
ACTGGGTATAAAGTGTGCGCAGGTGGCCGCGCAAGTCGAGTGTGAAATCCCCGGGCTTAACTTGGGAATTGCGCTCGAAACTACGTGGCTGGAGTGTGGCAGAGGGAGGTGGAATTCCACGTGTAGCGGTGAAATGCGTAGAGATGTGGAGGAACACCAATGGCGAAGGCAGCCTCCTGGGCCAACACTGACACTCATGCACGAAAGCGTGGGGAGCAAACAGGATTAGATACCCGAGTAAGA
+
GGGGGGGGGGGGGGGGGGGGGGGGGGGGGGGGGGGGGGGGGGGGGGGGGGGGGGGGGGGGGGGGGGGGFGGGGGGGGGGGGGFGGGGGGGGGGGGGGGGGGGGGGGGGGGGGGGGGGGGGGGGGGGGGGGGGGGGGGGGGGGGGGGGGGGGGGFGGGGGGGGGGGGGGGGGGGGGGFGGGGGGGGGGEGFFGGG;CFGFGGGGGGEG4CCGGGGBGFGGFGFGGF4F<FF<GGGGGFFF=::A
@M00200:205:000000000-AKKM3:1:1101:17708:5198 1:N:0:1
ATTGGGTTTAAAGGGCGTGTAGGCGGTCTGCTAAGTCATGTGTGAAATCCCTCGGCTTAACCGAGGAACGACGCATGAAACTGGCAAGCTAGAGTACCAAAGAGGGGGGTGGAATTCCCGGTGTAGCGGTGAAATGCGTAGATATCGGGAGGAACACCGGTGGCGAAGGCGGCCCCCTGGTTGGATACTGACGCTGAGACGCGAAAGCGTGGGGAGCAAACAGGATTAGATACCCTAGGAAGA
+
GGGGGGEGGGGGGGGGGGGFGGGGGGGGGFFGGGGGGG9FGGGGGGGGGGGFGGGGGFGGGGGGGGGCEGGGGEGGGGGGGGGGGGGGGGFGGGGGGGGGGGGGFGGDGGGGGGGGGGGGGGGGGGGGGGGGGGGGGEGGGGGFG<CEGG>EGGGGFGGDGGGGGCGGGDGGGGGEGGCC6<EGGGFFGFFGGGDEGG9CED:*?ED4C:CEGGEDF=FFFGGD?*:<684?F8EF?:)<:1<
@M00200:205:000000000-AKKM3:1:1101:23238:5200 1:N:0:1
ATTGGGCTTAAAGGGTGCGTAGGCGGCGCGGAGGGTGGGATGTGAAATCCCCCGGCTTAACCGGGGAATTGCGTTCCAAACCGCCGTGCTCGAGGAAGATAGAGGTGAGCGGAACAGATGGTGGAGCGGTGAAATGCGTTGATATCATCTGGAACACCCGTGGCGAAAGCGGCTCACTGGGTCTTCCCTGACGCTGAGGCACGAAAGCTAGGGTAGCGAACGGGATTAGATACCCTCGTAAGA
+
GGGGGGGGAFGGGGGGGGGCEGGGEEGGGGGGGGGGGGGGGGGGGGGGFGGGGGGCEGGG9EFEEGGG8FFGGFGGGGGGGGEEGEGE:FFGGGGGGGGFGGGGGGGGGGGGGGGGGGCFDGDCFCFGGFGFGGGGGGG7FFGGFGGGFGCFGGGGGGGEGGDGGGGGGGGGECCFGFDC>FEF:@FGGGGGGGGEEFFFDFEGG=DGGGGGGEF<?5CEDG=DBGG?FFAGFGG4.85CGBF
@M00200:205:000000000-AKKM3:1:1101:14621:5206 1:N:0:1
ACTGGGTTTAAAGAGCTCGTAGGCGGCTTGTCACGTCGGGTGTGAAAGCCCGGGGCTTAACCCCGGGTCTGCATTCGATACGGGCTAGCTAGAGTGTGGTAGGGGAGATCGGAATTCCTGGTGTAGCGGTGAAATGCGCAGATATCAGGAGGAACACCGGTGGCGAAGGCGGATCTCTGGGCCGTTACTGACGCTGAGGAGCGAAAGCGTGGGGAGCGAACAGGATTAGATACCCTCGTAAGA
+
GGGGGGGGGGGGGGGGGGGGGGGGGGGGGGGGGGGGGGGGGGGGGGGGGGGGGGGGGGGGFGGGGGGGGGGGGGGGGGGGGGGGGGGGGGGGFGBFFGGGGGGGGGGGGGGGGGGGGGGGGGGGGGGGGGGGGGGGGGGGGDGFEGGGGGGGGGGGGGGGCEGFEGGGGFGGGCEBCCFFGEFG>CEGFGGGGGCEGGGGGGGEEEGGG58EGG><5EC5/7ED?F7<FB<C+2<9)<::<?A
@M00200:205:000000000-AKKM3:1:1101:13012:5209 1:N:0:1
ACTGGGCATAAAGGGCGCGTAGGCGGTCTGTTAAGTTCGGTGTGAAATCCCCCGGCTCACCCGGGGAAGGGCGCCGGATACTGGCAGACTCGAGTACCGGAGAGGAGGGTGGAATTCCTGGTGTAGCGGTGAAATGCGTAGATATCAGGAGGAACACCGGTGGCGAAGGCGGCCCTCTGGACGGATACTGACGCTGAGGCGCGAAAGCGTGGGGATCAAACAGGATTAGATACCCCCGTA
+
GGGGGGGGGGGGGGGGGGGGGGGGGGGGGGFGGGGGGGGGGGGGGGGGGGGGGGGGGGGGGGGGGGGGGGGGGGGGGGGGGGGGGGGGGGGGGGGGGGGGGGGGGGGGGGGGGGGGGGGGGGGGGGGGGGGGFGFGFGGGGGGGGGGGGGGFEGGGGGGGGGGGGGGGGGGEG>CCGGGG7@CEDGECCC:?EDGGGGGGG3*88=DFGEGGGGFD:FFG4CEGFFF?FFFGGFFGFDF5
@M00200:205:000000000-AKKM3:1:1101:25517:5222 1:N:0:1
ACTGGGCTTAAAGCGTGTGTAGGCGGGTCGTTAAGTACCTTGTGAAATCCCACGGCTTAACCGTGGAACCGCTTGGTATACTGGCGGTCTTGAGCCACTTAGGGGCTACCGGAACAGATGGTGGAGCGGTGAAATGCGTAGATATCATCTGGAACGCCCATGGTGAAAACAGGTAGCTGGGAGTGTGCTGACGCTGAGACACGAAAGCCAGGGGAGCGAACGGGATTAGATACCCGCGTA
+
GGGGGGGGGGGGGGGGGGGGGGGGGGGGGGGGGGGGGGGGGGGGGGGGGGGGGGGGGGGGGGGGGGGGGGGGGGGGGGGGGGGGGGGGGGGGGGGGGGGGGFGGGGGGGGGGGGGGGGGGGGGGGGGGGGGGGGGGFGGGGGGGFGGGGGGGGGGGGGGGDGGGCCCFGGGGGGGFF;CGGGGEGGGGGGG?EGGGGGDCFFEGDGGGFCF*AE@D>GG57>GGB)7<?4>C@<CGB@DE
@M00200:205:000000000-AKKM3:1:1101:16015:5230 1:N:0:1
ACTGGGCTTAAAGGGCGCGTAGGCGGCCTCCGCAAGTCAATTGTGAAATCTCCGGGCTTAACTCGGAAAGGTCAACTGATACTGCGGGGCTAGAGTGCGGAAGGGGCAACTGGAATTCTCGGTGTAGCGGTGAAATGCGTAGATATCGAGAGGAACACCTGCGGCGAAGGCGGGTTGCTGGGCCGACACTGACGCTGAGGCGCGAAAGCTAGGGGAGCGAACAGGATTAGATACCCCAGTA
+
GGGGGGGGGGGGGGGGGGGGGGGGGGGGGGGGGGGGGGGGGGGGGGGGGGGGGGGGGGGGFFFGGGGGEGFGGGGGGGGGGGGGGGGGGGGGGGGGGGGGGGGGGGGGGGGGGGGGGGGGGGGGGGGGGGGGGGGGGGGGGGGGGGGGGGGGGGGGGGGGGGGGGGGGGGGGGGEGGGGGGGGGGGGGDDGGGGGGGGGGGGGGGGGGGGGGGGFGFGGGDGGG?FC<?FFFGCGG@>DFG
@M00200:205:000000000-AKKM3:1:1101:26059:5236 1:N:0:1
ATTGGGTTTAAAGGGCTCGTAGGCGGCCAACTAAGTCGGACGTGAAATCCCCAGGCTCAACCTGGGAACTGCGTCCGATACTGGATGGCTTGAATCCGGGAGAGGGATGCAGAATTCCAGGTGTAGCGGTGAAATGCGTAGATATCTGGAGGAATACCGGTGGCGAAGGCGGCATCCTGGACCGGCATTGACGCTGAGGAGCGAAAGCCAGGGGAGCAAACGGGATTAGATACCCTTGTAAGA
+
GGGGGGGGGGGGGGGGGGGGGGGGGGG@CD@@F<FGGGGGGGGGGGGGFGGDGGGGGGGGGGGGGGGG@GGGGGEGGGD=FFGGGGGGGGGGGGGGGGGGDGEGGCEFBFFGGGGGGGFGFGGGGGGGGGGGGFGGGGGGGGGGFGGFGGGGGGFGGGECGGGGGGGGGGDGDDGCFGGGGGGGGGG5CFGGCGGGGGGGGFGGEGDGGGGGGGBG>F8CFDGGBGGFF6)CFE?4;F6F762
@M00200:205:000000000-AKKM3:1:1101:14028:5250 1:N:0:1
ATTGGGTATAAAGGGTGCGTAGGTGGGTTGGTAAGTCAGTGGTGAAATCTCCGAGCTTAACTTGGAAACTGCCATTGATACTATCAGTCTTGAATATTGTGGAGGTCAGCGGAATATGTCATGTAGCGGTGAAATGCTTAGATATGACATAGAACACCAATTGCGAAGGCAGCTGGCTACGCATATATTGACACTGAGGCACGAAAGCGTGGGGATCAAACAGGATTAGATACCCCGGTA
+
GGGGGGGGGGGGGGGGGGGGGGGGGGGGGGGGGGGGGGGGGGGGGGGGGGGGGGGGGGGGGGGGGGGGGGGGGGGGGGGGGGGGGGGGGGGGGGGGGGGGGGGGGGGGGGGGGGGGGGGFGGGGGGGGGGGFGGGGGGGGGGGGGGGGGGGGGGGGGGGGGGGGGGDEEGGGGGGGGGGGGGGGGGGGFGGGGGGFFGDFGGGGGGGGGGG>CGFGFFGGGGGGFGGFFFEGGCFF>DDG
@M00200:205:000000000-AKKM3:1:1101:5287:5252 1:N:0:1
ATTGGGTTTAAAGCGCACGTAGGCGGACTCTTAAGTCAGGGGTGAAATCCTGGAGCTCAACTCCAGAACTGCCTTTGATACTGGGAGCCTTGAGTTCGGGAGAGGTGAGTGGAACTGCGAGTGTAGAGGTGAAATTCGTAGATATTCGCAAGAACACCAGTGGCGAAGGCGGCTCACTGGCCCGATACTGACGCTGAGGTGCGAAAGCGTGGGGAGCAAACAGGATTAGATACCCCGGTA
+
GGGGGGGGGGGGGGGGGGGGGGGGGGGGGGGGGGGGGGGGFGGGGGGGGGGGGGFGGGGGGGGGGGGGGGGGGGGGG<FGGGGGGGGGGGGFFGGGGGGGGGGGGGGGGGGFGGGGGGGGGGGGGGGGGGGGGGGGGGGGGGGGGGFGGGD@EGGGGGGGGGGGGGGGGGGGGGGFGFGGGGGGGGGCF8CFC5CEGGGGGGGGG=<FGE@CEGBGEF*<DFGGFG739/)*<@@GB>3/
@M00200:205:000000000-AKKM3:1:1101:7604:5254 1:N:0:1
ACTGGGTATAAAGTGTGCGCAGGCGGCCTCGCAAGTCGAGTGTGAAATCCCCGGGCTTAACTTGGGAATTGCGCTCGAAACTACTTGGCTGGAGTGTGGCAGAGGAAGGTGGAATTCCACGTGTAGCGGTGAAATGCGTAGAGATGTGGAGGAACACCGATGGCGAAGGCAGCCTTCTGGGCCAACACTGACGCTCATGCACGAAAGCGTGGGGAGCAAACAGGATTAGATACCCGCGTA
+
GGGGGGGGGGGGGGGGGGGGGGGGGGGGGGGGGGGGGGGGGGGGGGGGGGGGGGGGGGGGGGGGGGGGGGGGGGGGGGGGGFGGGGGGGGGGGGGGGGGGGGGGGGGGGGGGGGGGGGGGGGGGGGGGGGGEGGGGGGGGGGGDFGGGGGGGGGGGGGGGGGGGGGGGDFGGGGGGGGGGGGGGGGGGGGGGGGGGGGGGGGGGGGDFGGGGDGEGFFEGFFGF6FG2@@4FFCFG>@;C
@M00200:205:000000000-AKKM3:1:1101:16243:5262 1:N:0:1
ACTGGGCTTAAAGGGCGCGTAGGCGGCTTTATAAGTCGGGGGTGAAAGCCTGTGGCTCAACCACAGAATTGCCTTCGATACTGTATGGCTTGAGACCGGAAGAGGTTAGTGGAACTGCGAGTGTAGAGGTGAAATTCGTAGATATTCGCAAGAACACCAGTGGCGAAGGCGGCTGACTGGTCCGGTTCTGACGCTGAGGCGCGAAAGCGTGGGGAGCAAACAGGATTAGATACCCGTGTA
+
GGGGGGGGGGGGGGGGGGGGGGGGGGGGGGGGGGGGGGGGGGGGGGGGGGGGGGGGGGGGGGGGGGGGGGFGGGGGGGGGGGGGGGGGGGGGGGGGGGGGGGGGGGGGGGGGGGGGGGGGGFGGFGGGFGGGGGFGGGGGGGGGGGGGGGGGGGGGGGGGGCFEGGDGGGGGGGGGFGGGGGGGGCGGGGGFGGGGGGGGGGGCGED48/AGGGEDBFDFFGCF<4C?FBFGC:CDDFF=
@M00200:205:000000000-AKKM3:1:1101:9603:5274 1:N:0:1
ATTGGGTATAAAGGGCGCGCAGGCGGCTACGCACGTTCGTTGTGAAATCGCCCGGCTCAACTGGGCGGGGTCAGCGAATACGGCGTGGCTGGAGCAAGCTAGGGGGCAATGGAATTCCCGGTGTAGTGGTGGAATGCGTAGATATCGGGAGGAACACCAGTGGCGAAGGCGGTTGCCTGGAGCTTTGCTGACGCTGAGGCGCGAAAGCGTGGGGAGCGATCCGGATTAGATACCCCCGTA
+
GGGGGGGGGGGGGGGGGGGGGGGGGGGGGGGGGGGGGGGGGGGGGGGGGGGGGGGGGGGGGGGGGGGGGGGGGGGGGGGGGGGGGGGGGGGGGGGGGGGGGGGGGGGGGGGGGGGGGGGGGGGGGGGGGGGGGGGGGGGGGGGGGGGGGGGGGGGGGGGGGGGGGGGGGGGEGGGGGGGGGGGGGGGGGGDFGGGGGGGGGGGGDEDCEEEGGGFD::8*9DFG:DGFFFDGGGGGFF@C
@M00200:205:000000000-AKKM3:1:1101:23144:5290 1:N:0:1
ACTGGGTATAAAGGGCGCGTAGGCGGTTTAACAAGTCGATTGTGAAAGCCCGGGGCTTAACCTCGGAAGTGCAGTCGAAACTGTTAGACTAGAGTGCAGTAGAGGTTGGTGGAATACCCAGTGTAGAGGTGAAATTCGTAGCTATTGGGTGGAACACCGGTGGCGAAGGCGGCCAACTGGGCTGCAACTGACGCTGAGGCGCGAAAGCGTGGGGATCAAACAGGATTAGATACCCGTGTA
+
GGGGGGGGGGFGGGGGGDCFCFGGGGGGGGGGFFGFFGGGGGGGGGGGGGFECGGDGGD<EFGFFGGGCFFGGG9FEGFGGGGGGGGGGGGGFGGGGGGGGEFFGGGGDGGGCFFFC<=<EFFGGGCGGA7?FFGGFDFGF+=FFCFGFGECEFGG<FGGGGDFECC@7>FEG88B>CGE7CCEGGFCFGEGGGDCEGFAEC=E8*7CEEG5CE>5:CFG45CG?GD?F=<7<<:373>G
@M00200:205:000000000-AKKM3:1:1101:21362:5298 1:N:0:1
ACTGGGTTTAAAGAGCGTGTAGGCGGCCAGGTAGGTCAGCTGTGAAAACTCGAGGCTCAACCTCGAGATGTCGGCTGAAACCATCTGGCTAGAGTCCGGAAGAGGAGAATGGAATTCCCGGTGTAGCGGTGAAATGCGCAGATATCGGGAAGAACACCCGTGGCGAAGGCGGTTCTCTGGGACGGTACTGACGCTGAGACGCGAAAGCGTGGGGAGCGAACAGGATTAGATACCCTAGTA
+
GGGGGGGGGGGGGGGGGGGGGGGGGGGGGGGGGGGGGGGGGGGGGGGGGGGGGGGGGGGGGGGGGGGGGGGGGGGGGGGGGGGGGGGGGGGGGGGGGGGGGGGGGGGGGGGGGGGGGGGGGGGGGGGGGEGGGGGGGGGGGGGGGGGGGGGGGGGGGGGGGGGGGGGGGGGGGGGGFGGGGGGGGGGGGFGGGGGGDGFGGGEEGGGFGGGGGGFGFGGCDGGGFGGFFFBC?GFC;FFD
@M00200:205:000000000-AKKM3:1:1101:21076:5326 1:N:0:1
ACTGGGCTTAAAGGGCGCGTAGGCGGGCTGACAAGTCTGGGGTGAAATGCCGCGGCTCAACCGTGGAACTGCCTCAGATACTGTCGGCCTCGAGGGAGGTAGGGGCGTGCGGAACTGTAGGTGGAGCGGTGAAATGCGTTGATATCTACAGGAACTCCGGTGGCGAAAGCGGCGCGCTGGACCTCTTCTGACGCTGAGGCGCGAAAGCTAGGGGAGCAAACGGGATTAGATACCCGGGTA
+
GGGGGGGGGGGGGGGGGGGGGGGGGGGGGGGGGGGGGGGGGGGGGGGGGGGGGGGGGGGGGGGGGGGGGGGGGGGGGGGGGGGGGGGGGGGGGGGGGGGGGGGGGGGGGGGGGGGGGGGGGGGGGGGGGGGGGGGGGGGGGGGGGGGGGGGGGGGGGGGGGGGGGGGGGGGCGGGGGGGGGGGGGGGGGG9FEGDEGGGFGGGGGGGGDGGGGC:DFGGGGDCDBG4<FF2CF<FDFFDG
@M00200:205:000000000-AKKM3:1:1101:19237:5344 1:N:0:1
ACTGGGTATAAAGCGCGCGTAGGCGGCGACGTAAGTGTAGGGTGAAATCCCACGGCCCACCCGTGTGAATTGCCCCGCATACTGCGTTGCTTGAGTGTGGTAGGGGAGAGCGGAACTCCTGGTGGAGCGGTGAAATGCGTAGATATCAGGAGGAACACCGGTGGCGAAGGCGGCTCTCTGGTCCACAACTGACGCTGAAGTGCGAAAGCTAGGGTAGCGAACGGGATTAGATACCCGCGTA
+
GGGGGGGGGGGGGGGGGGGGGGGGGGGGGGGGGGGGGGGGGGGEFGGGGGGGGGGGGGGGGGGGGGGGGGGGGGGGGGGGGGGGGGGGGGGGGGGGGGGGFFGGGGGGGGGGGGDGGGGGGGGGGGGGGGGGGGGGGGGGGGGGGFGGGGGGGGGGGGGGGGGGGGGGGGGGGGEEGGGGGGGGGGFFGGGFDGGGGC@FFGGGGGGGCF7:@>5D)<EE:DE:<7>?FF4:CCGC@D>=C
@M00200:205:000000000-AKKM3:1:1101:23106:5347 1:N:0:1
ATTGGGTATAAAGTGCGCGTAGGCGGTCTGATAAGTCAGGTGTGAAATCCCCCGGCTCAACCGGGGAACTGCACCTGATACTGTTGGGCTTGAGTGCAGGAGGGGAGAGCGGAATTCCTGGTGGAGCGGTGAAATGCGTAGATATCAGGAGGAACGCCGGCGGCGAAAGCGGCTCTCTGGCCTGTTACTGACGCTGAGGCGCGAAAGCTAGGGGAGCAAACGGGATTAGATACCCGCGTA
+
GGGGGGGGGGGGGGGGGGGGGGGGGGGGGGGGGGGGGGGGGGGGGGGGGGGGGGGGGGGGGGGGGGGGGGGGGGFGGGGFGGGGGGGGGGGGGGGGGGGGGGGGGGGGEGGGG:FGGGGGFGFGGGGGGGGGGDGFGGGGGGGGGGGGGGGGGGGGGGGGGGCEGGGGGGGGGEGGGFFFFGG:FFGGGGGGGGGGGFFGGGDGGGGGFCCFFGEGFG8CFDDC:D<?FFBGGGGCE>:E
@M00200:205:000000000-AKKM3:1:1101:21599:5348 1:N:0:1
ACTGGGTGTAAAGGGCGTGCAGGCGGCGGCGCAAGTGTCGAGTGAAATCCCATCGCTCAACGATGGAACGGCTCGGCAAACTGCGTCGCTTGAGGTCGGTAGAGGTGCTCGGAACTCTAGGTGGAGCGGTGAAATGCGTAGATATCTAGAGGAACGCCTGAGGCGAAAGCGGGGCACTGGGCCGATTCTGACGCTGAGACGCGAAAGCGTGGGGAGCAAACAGGATTAGATACCCCAGTA
+
GGGGGGGGGGGGGGGGGGGGGGGGGGGGGGGGGGGGGGGGGGGGGGGGGGGGFFGGGGGGGGGFGGGGGGGGEGGGGE@FEGGGGGGGGGGGGGFGGGGGGGGGGGGGCCEGGGGGGGGGGGGGGGGGGGGGGGGGGGGGGGGGGGCAFGGGGGGGGGGGCGGGGDGGGGGGEDGCGGGGGGGGDECFGGGGGGGGGGCGGGGGGGGCEEGDGGFGEGGGGGFGFG*8FFAGCFF7@@FG
@M00200:205:000000000-AKKM3:1:1101:24738:5353 1:N:0:1
ATTGGGTTTAAAGGGCGCGCAGGCGGCTTGGCAAGTCGAGTGTGAAATACCTCAGCTTAACTGAGGAACGGCGCTCGAAACTACCTCGCTTGAGGGCGGGAGAGGGAAGTGGAACTCTCGGTGTAGGGGTGAAATCTGTAGATATCGAGAGGAACACCGGTGGCGAAGGCGGCTTCCTGGCCCGTACCTGACGCTGAGGCGCGAAAGCGTGGGGAGCAAACAGGATTAGATACCCGTGTA
+
GGGGGGGGGGGGGGGGGGGGGGGGGGGGGGGGGGGGGGGGFGGGGGGGGGGGGGGGGGGGGGGGGGGGGGGGGGCFGGGGGGGGGGGGGGGGFGGGGGDGDGGDGGGGGGGGGGGGGGGDGGGGGGGGGGGGGGGGGGGGGGGGGGDGBFGGGGGGGDGGGGGGGGGGEGGGGGGGGGGGGGGGGEGGGGGGGGGGGGGGGGGGGGGGGEGGGGFGFGG?FGG*.9??FFFGG6CGE:5F
@M00200:205:000000000-AKKM3:1:1101:4876:5357 1:N:0:1
ATTGGGCTTAAAGGGTGCGTAGGTGGCCTTATAAGTCAGTGGTGAAATACGGTTGCTCAACAATCGAGGTGCCATTGATACTGTGAGGCTTGAAATAATTGGAGGCTGCCGGAATGGATGGTGTAGCGGTGAAATGCATAGATATCATCCAGAACACCGATTGCGAAGGCAGGTGGCTACGATTGGTTTGACACTGAGGCACGAAAGCATGGGGAGCAAACAGGATTAGATACCCGCGTA
+
GGGGGGGGGGGGGGGGGGGGGGGGGGGGGGEFFFGFGGGGGGGGGGGGGGGGGGGGGGGGG9EFGGGGGGGGGGGGGGGFGGGGGGGGGGGGGGGGGGGGGGGFGGGGGGGGGGGGGGGGGGGGGGGGGGGGGGGGGGGGFGGFGGGGGGGGGGGGGGGGGGGGGGGGGGGGEGGGGGGGGGGGGGGGGGGGGGGGGGGGG>EECGGGF7DGGG>8?CEGGGGGFGGF=FFFFFF3)=EG
@M00200:205:000000000-AKKM3:1:1101:18816:5358 1:N:0:1
ATTGGGTATAAAGGGAGCGTAGGCGGATAGTTTAGTCAGAGGTGAAAGCCCAGGGCTCAACCTTGGAATTGCCTTTGATACTGGCTATCTTGAGTATGGAAGAGGTATGTGGAACTCCGAGTGTAGAGGTGAAATTCGTAGATATTCGGAAGAACACCAGTGGCGAAGGCGACATACTGGTCCATTACTGACGCTGAGGCTCGAAAGCGTGGGGAGCAAACAGGATTAGATACCCGTGTA
+
GGGGGGGGGGGGGGGGGGGGGGGGGGGGGGGGGGGGGGGGGGGGGGGGGGGGGGGGGGGGGGGGGGGGGGGGGGGGGGGGGGGGGGGGGGGGGGGGGGGGGGGGGGGGGGGGFGGGGGGGGGGGGGGGGGGGGGGGGGFGGDFGGBFGFDGGDFGGGGGGGGGGGGGGGDGGGGGGGGGFGGGGGGGGGGGGEDDGGGGFGDECGGGGGEGGGGD<>GGGGGGGFGG@FFFGGGGGD3FF
@M00200:205:000000000-AKKM3:1:1101:15281:5364 1:N:0:1
ACTGGGTATAAAGCGTGTGTAGGCGGACCGTTAAGTGCCCGCGTGAAATCCCCCGGCTCAACCGGGGAACGGCCGGGCATACTGGCGGTCTTGAGCGATCCAGGGGTCATCGGAACAAACGGTGGAGCGGTGAAATGCGTAGATATCGTTTGGAACGCCGACGGTGAAAACAGATGACTGGGGATCCGCTGACGCTGAGACACGAAAGCCAGGGGAGCAAACGGGATTAGATACCCTTGTA
+
GGGGGGGGGGGGGGGGGGGGGGGGGGGGGGGGGGGGGGGGGGGGGGGGGGGGGGGGGGGGEFFGGGGGCDFFGGGGGGGGGGGGGGGGGGGGGGGGGGGGGGGGGGGGGGGGGGGGFFGGGGGGGGGGGGGGGGGGGGGGEGGGGFGGGGGGGGGGGGGGGGGGGGGGGGGGGGGGGGGGFGGGGGGGGGGGGGGGGGGGGGGGGGGGGGFGGGBGFDGGGGDGFGGB?=AGGCEGF?FGG
@M00200:205:000000000-AKKM3:1:1101:9733:5365 1:N:0:1
ATTGGGCATAAAGGGCGCGTAGGCGGGCCGGCGAGTCGGAGGTGAAAGCCCCCAGCTCAACTGGGGAAGCGCCCCCGATACTGCCGGCCTGGAGGGGGGTAGGGGCGTGCGGAACTTCCGGTGGAGCGGTGAAATGCGTAGATATCGGAAGGAACACCGGTGGCGAAGGCGGCACGCTGGGCCCGCCCTGACGCTGAGGCGCGAAAGCCAGGGGAGCGAACGGGATTAGATACCCGAGTA
+
FGGGGGGGGGGGGGGGGGGGGGDGEEGGGGGGGGDGDGGGGGGGGGGGGGGGGGEEFGGCFGGFGGGDGGGFGGGGGGGGGGDGGGGGGGGGGGGGGGGGGGGGECEGGGGGCEGGGGGGGGGGGGGGGGGG9C:FDGGGGGFGGGGGCG>CEGCCFGGGGGGGGGGGGGEGGGECG>C5EGFGGGGGGCGGGG3*:CCCCDGGGGD5E=FCCG5C>EC8DD570C*)69>FGGGD)076
@M00200:205:000000000-AKKM3:1:1101:5103:5388 1:N:0:1
ATTGGGTTTAAAGGGCGCGTAGGTGGCCACTATAAGGCCGCGGTGAAAGTTCGGGGCTCAACCCTGAATCTGCCGCGGCGACTGTAGGGCTTGGGCACTGTAGAGGCAGATGGAATTCCGGGTGTAGCGGTGGAATGCGTAGAGATCCGGAAGAACACCGGTGGCGAAGGCGGTCTGCTGGGCAGTGGGAGCGCAAGCTCCTCTTAGCCGACACTGAGGCGCGACAGCGTGGGGAGCAAACAGG
+
GGGGGGGGGGGGGGGGGGGGGGGGGGGGGGGGGG9FFGGGGGGGGGGGGGGGGGGGGGGGGGGGGGGGGGGGGGGGGGGGGGGGGGGGGGGGGGGGGGGGGGGGGGGGGGGGGGGGGGGGGGGGGGGGGGGGGGGGGGGGGGGGGGGFGGGGGGGGGGGGGGGGGGGGGGGGGGGGGGGGGGGGGGGGGGGGGGGGGEGGCFGDFF>C?EGCEG@G4CGGGGGGFGG?FBFGGGE<>@?6<<B?
@M00200:205:000000000-AKKM3:1:1101:19571:5389 1:N:0:1
ACTGGGTATAAAGCGTGTGTAGGCGGATTGGTAAGTACCTTGTGAAATCCCACGGCTTAACCGTGGAACTGCTTGGTATACTGCTAATCTTGGGCCATCTAGGGGCTACCGGAACAAGTGGTGGAGCGGTGAAATGCGTAGATATCACTTGGAACGCCAATGGTGAAAACAGGTAGCTGGGGATGTGCCGACGCTGAGACACGAAAGCCAGGGGAGCGAACGGGATTAGATACCCCAGTA
+
GGGGGGGGGGGGGGGGGGGGGGGGGGGGGGGGGGGGGGGGGGGGGGGGGFGGGGGGGGGGGGGGGGGGGGGGGGGGGGGGGGGGGGGGGGGGGGGGGGGGGGGGGGGGGGGGGGGGGGFGGGGGGGGGGGGGGGGGGGGGGGGGGGGGFGGGGFGEGGGGGGGGGGGGGGGGGGGGGFGGGGGGGGGGGG98?EGGGGFCGGGGGGGD=CFGG8>G>EGGGGGG0D43?F<DCCFGF5?G
@M00200:205:000000000-AKKM3:1:1101:6842:5398 1:N:0:1
ACTGGGTTTAAAGGGCGCGTAGGCGGCCCCGCCTGTCCGGCGTGAAATCCCGGGGCTCAACCCCGGGGCGGCGCTGGAGACGGCGGGGCTGGAGGCGAGGAGAGGGTCGCGGAATTCCCAGTGTAGAGGTGAAATTCGTAGATATTGGGAAGAACACCGGTGGCGAAGGCGGCGACCTGGCCTCGATCTGACGCTGAGGCGCGACAGCGTGGGGAGCAAACAGGATTAGATACCCGGGTA
+
GGGGGGGGGGGGGGGGGGGGGGGGGGGGGGGGGGGGGGGGGGGGGGGGGGGGGGGGGGGGGGGGGGGGGGGGGGGGGGGGGGGGGGGGGGGGGGGGGGGGGGGGGGGGGGGGGGGGGGGGG@F9CFFGGFC?CFG7CFEGGGFGGGFFGGGGGGGGGGGGEGEFGGGGGGGGG8EC>CFFGGFGGGFGGGGFG5CG=FG:C9EEGGGGG*CEEGEGFG?64>EG:6><FFAD7C+>>>)*
@M00200:205:000000000-AKKM3:1:1101:9883:5403 1:N:0:1
ACTGGGTATAAAGTGCGCGTAGGTGGCGACATAAGGCTGTGGTGAAAGTCTGGGGCTCAACTCCAGATCGGCCGTGGCAACTGTGTTGCTTGGGCACCGTAGAGGCAGATGGAATTCCGGGTGTAGCGGTGGAATGCGTAGAGATCCGGAAGAACACCAGTGGCGAAGGCGGTCTGCTGGGCGGTGAGCTCGCAAGAGCTCAATAGCCGACACTGAGGCGCGACAGCGTGGGGAGCAAACAGG
+
GGGGGGGGGGGGGGGGGGGGGGGGGGGGGGGGGGGGGGGGGGGGGGGGGGGGGGGGGGGGGGGGGGGGGGGGGGGGGGGGGGGGGGGGGGGGGFGGGGGGGGGGFGGGGGGGGGGGGGGGGGGGGGGGGGGDEEFGGGGGGGGGGGGGGGGGGGGGGGGGGGGGGGGGGGGGGGGGGGGGGGGGGGGGGGGGGEGGGGGFGGGGGGGDEGGEEFFFFFFGGG=39GFBE>0CC5CGFFFGG70
@M00200:205:000000000-AKKM3:1:1101:26794:5409 1:N:0:1
ACTGGGTTTAAAGGGTGTGTAGGCGGGCTTGTAAGTCAGGGGTGAAATCCTACAGCTTAACTGTAGAACTGCCTTTGATACTATGAGTCTTGAATATTGTTGAGGTAGGCGGAATACATCATGTAGCGGTGAAATGCTTAGATATGATGTAGAACACCGATTGCGAAGGCAGCTTACTAAGAAAATATTGACGCTGAGGCACGAAAGCGTGGGGATCAAACAGGATTAGATAACCGCGTAAGA
+
GGGGGGGCFGGGGGGGG+BEGGGGGGGDGGGDFFGGFGAFGGGGGGGGCEEG<FFGFFGFC<FFGGGGFGGGGGGGGGGG<FGDGGGGCGGGGGGGGGGGG8E@EGGGGGGGGGG=CF9FBECFGG9CEGGGG9,:AFDFGGGGGDFGFGF,C@FF8FEFGGGC+::+@8CGCEGEF9AEE,;>FGFGGGG?87C5EFFF=6C11C4?C5=7FGED5CGGCDF*,;C<AF<FF@+/<5>GG?F
@M00200:205:000000000-AKKM3:1:1101:13160:5411 1:N:0:1
ATTGGGCTTAAAGGGTGCGTAGGCGGACCTGTAAGTCAGTGGTGAAATCTCTCAGCTTAACTGAGAAACTGCCATTGATACTGCAGGTCTAGAGTATAGATGACGTTGGCGGAATATGACATGTAGTGGTGAAATACTTAGATATGTCATAGAACACCGATTGCGAAGGCAGCTAACGAAACTATAACTGACGCTGAGGCACGAAAGTGCGGGGATCAAACAGGATTAGATACCCGGGTAAGA
+
GGGGGGGGGGGGGGGGGGGGGGGGGGGGGGGGGGGGGGGGGGGGGGGGGGGGGGGGGGGGGGGGGGGGGGGGGGGGGGGGGGGGGGGGGGGGGGGGGGFFGGGGGGGGGGGGGGGGGFGGGGGGGGGGGGGGGGGFGGGGGGFEEGGFFGGFGEFGCEFEGGGGGGGGGGGGG8>DGGGGDGGG;;D,B8CGGGG*@88CGGGDGGG:77:CGC35AFGGGFEC04:@FFFG9FFD5<BE<2.
@M00200:205:000000000-AKKM3:1:1101:20422:5421 1:N:0:1
ATTGGGTTTAAAGGGCGCGTAGGCGGCTCGATAAGGCTTGCGTGAAAGTCCGGGGCTCAACCCCGGATCGGCGCGGGCGACTGTTGGGCTGGAGCACGGTAGGGGCAGACGGAATTCCGGGTGTAGCGGTGGAATGCGTAGAGATCCGGAAGAACACCGGTGGCGAAGGCGGTCTGCTGGGCAGTGGGAGTGCAAACTCCTTATAGCCGACACTGAGGCGCGACAGCGTGGGGAGCAAACAGG
+
GGGGGGFGGGGGGGGGGGGGGGGGGGGGGGGGGGGGGGGGGGGGEGGGGGGGGGDGGGGGGGGGGGGGGGGGGGGGGGGCEEGGGGGGGGGGGGGGGGGFGGGEGGGGGGGGGGGGGGGGGGGGGGGGGECCCCGGGGFEGGGGGGGGCEGEGF6FGGGGEGGGGGCGGFGGGGGGFGGGGGFGFFGFGGGGCFGGFFFGGDGFFGGFGG5E5C=FFCFGCDGGFGC75:>GGDGGFFFGGFF
@M00200:205:000000000-AKKM3:1:1101:8655:5423 1:N:0:1
ATTGGGTATAAAGGGCGTGTAGGCGGTCTGCTAAGTCATGTGTGAAAGCCCTCGGCTTAACCGAGGAACGACGCATGAAACTGGCAAGCTAGAGTACCAAAGAGGGGGGTGGAATTCCCGGTGTAGCGGTGAAATGCGTAGATATCGGGAGGAACACCGGTGGCGAAGGCGGCCCCCTGGTTGGATACTGACGCTGAGACGCGAAAGCGTGGGGAGCAAACAGGATTAGATACCCTAGTAAGA
+
GGGGGGGGGGGGGGGGGGGGGGGGGGGGGGGGGGGGGGGGGGGGGGGGGGGFGGGGGDGGFFFGGGGGGGGGGGGGGGGGGGGGGGGGGFGGGGEGGGFGFFGGGGGGGFEGFGGGGGGGGFEFEFGGDFEGGGGGFGGGGGGFGGGGGEGGGGGFGGGG5EEFGGGGGGGGG5CEC8CGGFGGGFGG?FFGGEDE8FFCEGCDEE)9C*;CGEEG3:A8<<?700*.==<CC867?F4CCAA
@M00200:205:000000000-AKKM3:1:1101:24611:5435 1:N:0:1
ACTGGGTGTAAAGAGTTCGTAGGCGGCGCAGAAAGTAGGGTGTGAAAGCCCTCGGCTCAACCGAGGAATTGCGCTCTAAACTACTGCGCTTGAGGAACCTAGAGGTGAGCAGACCTGATGGTGGAGCGGTGAAATGCGTTGATCTCATCAGGAATACCGGAGGCGAACGCGGCTCACTGGGGGTCTTCTGACGCTGCGGAACGAACGCCAGGGGAGCGAACGGGATTAGGTACCCCAGTC
+
EFAFGFG;FFGC6@FEG-@6@,F9+@FCEEG>@@@CF,FGA:@FD,C<FEGGFG:FFG9FCFG::7CFCFGGC7FEDFF<BF9FB=<==:+FBCGGGGD<DBFBG?FA,A?,E,BFG@A95B<=+=DF733+BC@,=FF+333,3EEEGGC3D,3EF<>CCF@BE*>**:<CECGCFCCC2B?C5ACC0*3:8/7**/*/*9C*;2CCE=>**/078:*29)*/-)*,**.*3<@5.)9+
@M00200:205:000000000-AKKM3:1:1101:11303:5436 1:N:0:1
ATTGGGTATAAAGGGTTCGTAGGTGGCCGGCTAAGTCAGACGTGAAATCCCTCAGCTTAACTGGGGAACTGCGTCTGAGACTGGTCGGCTCGAGGGCAGGAGAGGAACGCGGAATTCCAGGTGTAGCGGTGAAATGCGTAGATATCTGGAGGAACACCGGTGGCGAAGGCGGCGTTCTGGACTGCATCTGACACTGAGGAACGAAAGCCAGGGGAGCAAACGGGATTAGATACCCCGGTA
+
GGGGGGGGGGGGGGGGGGGGGGGGGGGGGGGGGGGGGGGGGGGGGGGGGGGGGGGGGGGGGGGGGGGGGGGGGGGGGGGGGGGGGGGGGGGGDGGGGGGGGGGGGGGGGGGGGGGGGGGGGGGGGGGGGGGGGGGGGGGGGEFGCEFGGGFDEGGGGDGGGGGGGGGGDGGGGGEGGGGFGGGGGGGGGGGGGFFGGGGGGGEGGGGGGDGGEEDC@GCFGGGGFGCDFFA>?CF5@EFG
@M00200:205:000000000-AKKM3:1:1101:25756:5441 1:N:0:1
ACTGGGCTTAAAGTGTGCGCAGGTGGCCGCGCAAGTCGAGTGTGAAATCCCCGAGCTTAACTTGGGAATTGCGCTCGAAACTACGTGGCTCGAGTGTGGCAGAGGAAGGTGGAATTCCACGTGTAGCGGTGAAATGCGTAGAGATGTGGAGGAACACCGATGGCGAAGGCAGCCTTCTGGGCCAACACTGACGCGCATGCACGAAAGCGTGGGGAGCAAACAGGATTAGATACCCCGGTAAG
+
GGGGGGGGGGGGGFGEGGGFGFGFGGFGGGGGEGGGGGGGFGGGFDGCF8FGGEDCFGGGGFFEFG<AFEFFGE:FGGFEC9CEFDGGCFFGGG,A@BFFFGFFFG<A::BFDFGGGGG9BDFDC?AFCFGFGGGGGFFEEFGGGG<FGDGGEFFFG7*>:CEDGGGGGCEE*:CGGDFGFF=BBFGEGGGGGG35E*=C9CFEGGGGGCEGGGBD</@ECDEG:*:)7B<DG?CC>F):C4
@M00200:205:000000000-AKKM3:1:1101:8083:5441 1:N:0:1
ATTGGGCTTAAAGGGCTCGTAGGCGGTTTGTCGCGTCGGGAGTGAAAACACCGGGCTTAACTCGGTGCTTGCTTCCGATACGGGCAGACTAGAGGTATTCAGGGGAGAACGGAATTCCTGGTGTAGCGGTGAAATGCGCAGATATCAGGAGGAACACCGGTGGCGAAGGCGGTTCTCTGGGAATATCCTGACGCTGAGGAGCGAAAGTGTGGGGAGCGAACAGGATTAGATACCCGTGTA
+
GGGGGGGGGGGGGGGGGGGGGGGGGGGGGGGGGGGGGGGGGGGGGGGGFGGGGGGGGGGGGGGGGGGGGGGGGGGGGGGGGGGGGGGGGGGGGGGGGGGGGGGGGGGGGGGGGGGGGGGG?FGGGGGGGG>FGGGGGGGGGGGGGGGGGGEGFGGGGGGGGGGGGGGGDGGGGCGG9CGGGGGGGFGGFGFFEGGGGGGGGGE8:EDGFGGGGGFGFGC*9CFGFGC<@FFGGFGDEFFG
@M00200:205:000000000-AKKM3:1:1101:8839:5450 1:N:0:1
ACTGGGTTTAAAGCGTGTGTAGGCGGACTTCTAAGTACCTTGTGAAATCCCACGGCTCAACCGTGGAACTGCTTGGTATACTGGTTGTCTTGAGCCACTTAGGGGCTACCGGAACAAATGGTGGAGCGGTGAAATGCGTAGATATCATTTGGAACGCCAATGGTGAAAACAGGTAGCTGGGAGTGTGCTGACGCTGAGACACGAAAGCCAGGGGAGCGAACGGGATTAGTTACCCTAGTAAGA
+
EGE<E-FECDGGGGGFGGDE<FAFGGDGGGGGGGCF<FGAFFFFGACGGGGGGCFE+BF,EF:FD66ECG9FFFGDFGFGGC<FCEC=EEFCFFGGDF,C,?<<:+CA8E>FCFG8F8EFGGAF7?FC7F=<<,AFG@F@:FDAFG?FEGF9DAAFEGDGGCFFG9DFFFDGG>CCCCAF*DEG8,@DGGFGGG7EG5CG68C5*;D4C;B1CE)>):88CD8C6C526*.7+3<475*9*.5
@M00200:205:000000000-AKKM3:1:1101:27201:5456 1:N:0:1
ATTGGGTTTAAAGCGTGTGTAGGCGGATTTGTAAGTACCTTGTGAAATCCCACGGCTCAACCGTGGAACTGCTCGGTATACTGCTTATCTTGAGCCACTTAGGGGCTACCGGAACAAATGGTGGAGCGGTGAAATGCGTAGATATCATTTGGAACGCCAATGGTGAAAACAGGTAGCTGGGAGTGTGCTGACGCTGAGACACGAAAGCCAGGGGAGCGAACGGGATTAGATACCCGAGTA
+
GGGGGGGGEGFGGGGGG;FFGGGGGGGGGGGGGGGG@<<CCEFFFEGG<FGGGGCF7FGGGGGGGGGGFC@FGGGGGGGFFGGGGGGGEGGGGGGGCFFFGDFGGGGGFGEGGEG=BECFEGGGGFFGGGGGF,7C9C@EGD,C;FF<FGGGFD==:FGG?FGGFC@DCCGGFGFE8CFFE8ABFGFDC>CDEGDCEGGC6**:::9*<EEFGG>DDGGGDC=D(9><?=BFGGCDBFF*
@M00200:205:000000000-AKKM3:1:1101:21997:5469 1:N:0:1
ACTGGGTGTAAAGGGCGCGTAGGCGGCCTGATAAGTAGGGGGTGAAATCCTGCGGCTTAACCGCAGGGCTGCCTTCTAAACTGTTAGGCTAGAGCACGGTAGAGGCAGATGGAATTCCCGGTGTAGCGGTGGAATGCGTAGAGATCGGGAAGAACATCAGTGGCGAAGGCGGTCTGCTGGGCCGTTGCTGACGCTGAGGCGCGACAGCGTGGGGAGCAAACAGGATTAGATACCCGTGTA
+
GGGGGGGGGGGGGGGGGGGGGGGGGGGGGGGGGGGGGGGGGGGGGGGGGGGGGGGGGGGGFGGGGGGGGGGGGGGGGGGGGGGGGGGGGFGGGGGGGGGGGGGGGGGGGFGGGGGGGGGGGGGGGGGGGGGGGGGGGGGGGGGGGGGGGGGGGGGGGFFFGGGGGFGEGGGGGGGGGGGFCFGGGGGGGGGGGGGGGGGGGGGGCGGFGEGGGGFGEGDFFGFD0CFBFFFDEFGDBFFG
@M00200:205:000000000-AKKM3:1:1101:16263:5470 1:N:0:1
ACTGGGTTTAAAGCGTGTGTAGGCGGGTCGTTAAGTACCTTGTGAAATCCCACGGCTTAACCGTGGAACCGCTTGGTATACTGGCGATCTTGAGCCACTTAGGGGCTACCGGAACAGATGGTGGAGCGGTGAAATGCGTAGATATCATCTGGAACGCCCATGGTGAAAACAGGTAGCTGGGAGTGTGCTGACGCTGAGACACGAAAGCCAGGGGAGCGAACGGGATTAGATACCCCAGTAAGA
+
GGGGGGGGGGGGGGGGGGGGGGGGGGGGGGGGGGGGGGGGGGGGGGGGGGGGGGGGGGGGGGGGGGGGGGGGGGGGGGGGGGGGGGGGGGGGGGGGGGGGGGGDGGGGGGGGGGGGGGGGGGGGGGGGGGGGGGGGGGGGGGGGGGGGGGGGGGFGGGGGGGGGGGGGGGGGGGGG?EFGGGGGGGGGFCEGECDGGFGGGGGGGGGGGGGGGGFDFEGGGG=C63C<FBAGFGFGE>?EGFF
@M00200:205:000000000-AKKM3:1:1101:14497:5471 1:N:0:1
ACTGGGCTTAAAGTGCGCGTAGGTGGCCACTATAAGGACGCGGTGAAAGTCCGGAGCTCAACTCCGGAACTGCCGCGTCGACTGTAGGGCTTGGGCACCGTAGAGGCAGATGGAATTCCGGGTGTAGCGGTGGAATGCGTAGAGATCCGGAAGAACACCAGTGGCGAAGGCGGTCTGCTGGGCGGTGGGAGCGCAAGCTCCTCTTAGCCGACACTGAGGCGCGACAGCGTGGGGAGCAAACAGG
+
GGGGGGGGGGGGFF9FCFGEDCGGGGGGFGGEFFFEFCFGGEGEFGGGGECF:@FBCFF<FGGGGGGG+@F<CFG:FFECFGEFGGGCFGGFDFFGEGGGEFGCFFFEFGGGGGGGFGGGGEGGGGDFFGGGDE@FCDG:FGGGF=FFGDBFFFFGGGGGGGGCEDEFGDGGGCGGG?<F@CGGGEE?55CEEEDEGCF?77CFFCFGGGE**:6C?CEEDG559)76572DEEE)0856D<<0
@M00200:205:000000000-AKKM3:1:1101:19972:5478 1:N:0:1
ATTGGGCTTAAAGGGCGCGTAGACGGCCTAGTCAGTCGGCTGTGAAAGCCCGAGGCTCAACCCCAGAACGGCATCCGAGACGGCCAGGCTGGAGAGCGGGAGAGGAGGGTGGAATTGGCAGTGTAGAGGTGAAATTCGTAGAGATTAGCTAGAACACCGGTGGCGAAGGCAGCTCACTAGACTGGGTCTGACGCTGAGGCACGAAAGCGTGGGGAGCAAACAGGATTAGATACCCCGGTA
+
GAGGGGGGGGGGGGG@GGGGGG,FFG++,,,;,EGGG,F+CFGGGGGGAC6C+@FG@FGGGG7=6,CF<:FGG7,4CF+FG:F+++++BF,FGG8+BFG7+@FGG,C7+BFGGGG,8,,,@FGGGG<FGGGGGGG,D*@EFE;FG;,,,,,@FGGGGGG:F7FGGGG7FF+BEF+>C+,25?++**?EEGGGG*:CEGGG*9CEGGGGGGGGGGFGFGGGGGGG<4D<FFDGGGG3>@FG
@M00200:205:000000000-AKKM3:1:1101:17887:5521 1:N:0:1
ACTGGGCGTAAAGGGCGCGTAGGCGGTCCTGTAAGTCCCGCGTGAAATCCCCCGGCTCAACTGGGGAACTGCGTGGGAAACTGCGGGGCTTGAGTTCGGGAGAGGGAAGCGGAATTCCGGGTGTAGCGGTGAAATGCGTAGATATCCGGAGGAACACCGGTGGCGAAGGCGGCTTCCTGGACCGACACTGACGCTGAGGCGCGAAAGCTAGGGGAGCAAACGGGATTAGATACCCGTGTA
+
FFFFFGGGGEECF9FGDEGGGEEGGGGGGFGGC9FFGGGGGGGGGGGGGEGGGGGGFGF@G<F@<FEGDGGGGFE:>EFGGFEGGDGEGGDGGGGCFCCG:FCGEEDCE?EGBFFCF;8FFG7FFCGEBFFCABC9BGFGGEGFCFFG7*<FGFGGGGGGGGDGGGGGGGC?GCE8EGFFGGDG8C?E?CCFCCCEGGGFGD5CGEDC70@CF5>DF5CEGG=5<<<??@A7ECA7>.76
@M00200:205:000000000-AKKM3:1:1101:21218:5524 1:N:0:1
ACTGGGCTTAAAGGGCGCGTAGGCGGCCTGCTAAGTCGAACGTGAAATCCCTGGGCTCAACCCAGGAACTGCGTCCGATACTGGTTGGCTTGAATCCGGGAGAGGGATGTGGAATTCCAGGTGTAGCGGTGAAATGCGTAGATATCTGGAGGAACACCGGTGGCGAAGGCGACATCCTGGACCGGCATTGACGCTGAGTCGCGAAAGCCAGGGGAGCAAACGGGATTAGATACCCTTGTA
+
GGGGGGGGGGEGGGGGGGGGGGGGGGGGGGGGGGGGGGGGGGGGGFGGGGGGGGGGGGGGGGGGGGGGGGGGGGGGGFGGGGGGGGGGGGGGGGGGGGGGGGGGGGGGGGGGGGGGGGGGGGGGGGGGGGGGGGGGGEFEEEGGGGGGGGGGEGGGGGGEGDGGGGC:BFEGGGGGGGGGGGGD>E5EGGGGGGGGGG:CC<ED*:CFFGG>EDEGFGGCDDGGFGGFF?4CGFGGFF6C
@M00200:205:000000000-AKKM3:1:1101:21595:5529 1:N:0:1
ATTGGGTATAAAGTGTGCGCAGGTGGCCGCGCATGTCGAGTGTGAAATCCCCGGGCTTAACTTGGGAATTGCGCTCGAAACTACGTGGCTCGAGTGTGGCAGAGGAAGGTGGAATTCCACGTGTAGCGGTGAAATGCGTAGAGATGTGGAGGAACACCGATGGCGAAGGCAGCCTTCTGGGCCAACACTGACGCTCATGCACGAAAGCGTGGGGAGCAAACAGGATTAGATACCCGCGTA
+
GGGGGGGGGGGGGGGGGGGGGGGGGGGGGGGGGGGGGGFGGGGGGGGGGGGGGGGGGGGGGGGGGGGGGGGGGGFGGGGGGGGGGGGGGFGGGGGGGGGGGGGGGGGGGGGGGGGGGGGGGGGGGGGGGGGGGGGGGGGGGGGGAFGGGGGDGGGGGGGGGGGGGGGGGGGDDEFGGGGGGFGGGGGGGGGGGG>EGGGGGGGGGGGGGGGGGGFGFG6EGGGFFGG?FFAGGFCC>@@E
@M00200:205:000000000-AKKM3:1:1101:22635:5538 1:N:0:1
ACTGGGTTTAAAGGGTGCGTAGGAGGGCAGGTAAGTCAGTGGTGAAATCTTCGAGCTTAACTCGGAAACTGCCGTTGATACTATCTGTCTTGAATACCGTGGAGGTGAGCGGAATATGTCATGTAGCGGTGAAATGCTTAGATATGACATAGAACATCAATTGCGAAGGCAGTTGGCTACACGAATATTGACACTGAGGCACGAAAGCGTGGGGATCAAACAGGATTAGATACCCGCGTAAGA
+
GGGGGGGGGGGGGGGGGGGGGGGGGGGGGGGGGGGGGGGGGGGGGGGGGGGGGGGGGGGGGGGGGGGGGGGGGGGGGGGGGGGGGGGGGGGGGGGGGGGGGGGGGGGGGGGGGGGGGGGGGGGGGFGGGGGGGGDGFGGGGGGGGGGGGGGGGGGGGGFGGGGGGGGGGGGGGGAF@FGGGGEGGGGGGFFCGGGGGGGFG7EEEE>FE7CGEEEGFGFGGGFG;DFEFFEFCFCCA>5CD63
@M00200:205:000000000-AKKM3:1:1101:19939:5549 1:N:0:1
ATTGGGCATAAAGGGTCCGTAGGCGGTTTGGTAAGTCAGTGGTGAAAGCCCATCGCTCAACGGTGGAACGGCCATTGATACTGCTAAACTTGAATTATTAGGAAGTAACTAGAATATGTAGTGTAGCGGTGAAATGCTTAGAGATTACATGGAATACCAATTGCGAAGGCAGGTTACTACTAATGGATTGACGCTGATGGACGAAAGCGTGGGTAGCGAACAGGATTAGATACCCGTGTA
+
GGGGGGGGGFGGGGGGGGGGGGGGGGGGEGGGGGGGGGGGGGGGGGGGGGGGGGGGGGGGGFFGGGGGGGGGGGGGGGGGGGGGGGGGGGGGGGGGGGGGGGGGGGGGGGGGGGFGGGGGGGGGGGGGGGGGGGGGGGGGGGGGGGGGGGGGGGGGGGGGGGGGGDDGGGFEGDFGGGGGGGGGGGC7CFGCGGCGGGGF6>EGDEDGEGGG>GFGFGGGGCFGFGGFFFEGECFDBBFG
@M00200:205:000000000-AKKM3:1:1101:6755:5554 1:N:0:1
ATTGGGTGTAAAGTGTGCGCAGGCGGCGCCGCAAGTCGAGTGTGAAAGCCCCGGGCTTAACTTGGGAATTGCGCTCGAAACTATGGTGCTGGAGTGTGGCAGAGGAAGGTGGAATTCCACGTGTAGCGGTGAAATGCGTAGAGATGTGGAGGAACACCGATGGCGAAGGCAGCCTTCTGGGCCAACACTGACGCTCATGCACGAAAGCGTGGGGAGCAAAAAGGATTAGATACCCCCGTA
+
F,EFGGGGGGGGGGGGEGGDGGGGCGGCGGG7FGGGGGCFFGGGGGGGGGFGGGGGG<FGG9FGGGFGGGGGGG:FGGGGGGGGGGGGGGGGGGGGGFGGGGGGGGGDEFGGGGGGGFEAFGGGGGGGGGGGGGGGGGGGGGFGGC3@FFDGGGGGGC7::FGGGGGGGGFGG:BFGGGG88@>FC8EFGCGDGG5EFGCCGGG5C<FEECEG>:DDFG?**;<?GG?FFFFGFGC3>BG
@M00200:205:000000000-AKKM3:1:1101:20214:5578 1:N:0:1
ACTGGGCATAAAGGGCGCGTAGGTGGCCTTGTTAGTCAGACGTGAAATCCCCAAGCTTAACTTGGGAACTGCGTCTGATACTGCAAGGCTTGAGTTCGGGAGAGGGATGTGGAATTCCAGGTGTAGCGGTGAAATGCGTAGATATCTGGAGGAACACCGGTGGCGAAGGCGGCATCCTGGACCGAAACTGACACTGAGGCGCGAAAGCTAGGGGAGCAAACGGGATTAGATACCCCAGTA
+
GGGGGGGGGGGGGGGGGGGGGGGGGGGGGGGGGGGGGGGGGGFGGGGGGGGGGGGGGGGGGGGGGGGGGGGGGGGGGGGGGGGGGGGGGGGGGGGGGGGGGGGGGGGGGGGGGGGGGGGGGGGGGGGGGGGGGGGGGGGGGGGGGGGGGGGGGGGGGGGGGGGGGGGGGGGGGGGGGGGGGGGGGGGGGGGGFGGGFGGGGGGGGGGGGGGFGGFGFGGGGGEGFGGFFFDGGFGGFFFG
@M00200:205:000000000-AKKM3:1:1101:20369:5579 1:N:0:1
ACTGGGTTTAAAGGGTGCGCAGGCGGCGTCGCAAGTCAGGCGTGAAATCCCCGGGCTTAACCTGGGAATTGCACTTGAAACTACGATGCTGGAGTATGGCAGAGGGAGGTGGAATTCCACGTGTAGCGGTGAAATGCGTAGAGATGTGGAGGAACACCGATGGCGACGGCAGCCTCCTGGGCCAATACTGACGCTCATGCACGAAAGCGTGGGGAGCAAACAGGATTAGATACCCGTGTA
+
FC@9F9;CCC<@<6B<CGGEEGGG>FFGGF@F@FE<EFFFFEGGGD9,<=FD::+++CCF99FGG,C8F,F,5EFGFFFFG<EGC7=DG9FFGG=EF9<8,BBFGCGGGGGC7FCGGGGGG>E=,CFEFGEFFFCCF7CCCDF9,DFEFCE@7FFFCFGD*>7EGE*C:8*:B=@B**?<CCCEFD65=+++375CDEGFFGFD5C3<:/*1:8>D@*;EGF*7:*0)/94*33</8;77
@M00200:205:000000000-AKKM3:1:1101:17287:5621 1:N:0:1
ACTGGGTATAAAGGGCGCGTAGGCGGCTTCGTATGTCGGGTGTGAAAGCCCACCTCTTAAAGGTGGAATTGCATTCGAAACTACGGGGCTGGAGTGCCGGAGAGGATGGTGGAATTCCTGGTGTAGAGGTGAAATTCGTAGATATCAGGAGGAACACCGGTGGCGAAGGCGGCCATCTGGACGGTAACTGACGCTGAGGCGCGAAAGCGTGGGGATCAAACAGGATTAGATACCCGCGTA
+
GGGGGGGGGGGGGGGGGGGGGGGGGGGGGGGGGGGGGGGGGGGGGGGGGGGGGGGGGGGGGGGGGGGGGGGGGGGGGGGGGGGGGGGGGGGGGGGGGGGGGGGGGGGGGGGGGGGGGGGGGGGGGGGGGGGGGGGGGGGGGGGGGGGGGGGGG7FGGGGGGGGGGGGGGGGDGGGGGGGGFGEEGGGGGGGGGGGGGGGGGGGGG5<FEGGGDEFGFFGGGGGGFGGFFF9CFG?DEFFG
@M00200:205:000000000-AKKM3:1:1101:8969:5635 1:N:0:1
ACTGGGCTTAAAGGGCGCGTAGGCGGGCTGTCAAGTTTGGGGTGAAATCCCGCGGCTCAACCGTGGAACTGCCTCAAATACTGACGGTCTCGAGGGAGGTAGGGGCGAGCGGAACTGATGGTGGAGCGGTGAAATGCGTTGATATCATCAGGAACTCCGGTGGCGAAGGCGGCTCGCTGGACCTCTTCTGACGCTGAGGCGCGAAAGCTAGGGGAGCAAACGGGATTAGATACCCGCGTA
+
GGGGGGGGGGGGGGGGGGGGGGGGGGGGGGGGGGGGGGGGGGGGGGGGGGGGGGGGGGGGGGGGGGGGGGGGGGGGGGGGGGGGGGGGGGGGGGGGGGGGGGGDGGGGGGGGGGGGGFGGGGGGGGGGGGGGGGGGGGGGGGGGGGGGGGGGGGGGGGGGGDGGGGGGGGGGGEGGGGGGDGGGGGGGGGGGGGGG5CGGGGGGGGDCCEFGGGFGDGGGGGG36<F3?FAGGGGGF>DE
@M00200:205:000000000-AKKM3:1:1101:20272:5649 1:N:0:1
ACTGGGCTTAAAGGGTGTGTAGGCGGCTTTGCTAGTCCTTCGTGAAAGGCTTTGGGCTTAACCCAGAGACCGCGGGGGAAACGGCATGGCTAATGAGGATGCGAGAGGTAAAGGGAACTCAAGGTGTAGGGGTGAAATCCGTTGATATCTTGGGGAACACCAAATGCGAAGGCACTTTACTGGCGCACTCCTGACGCTGAGACACGAAAGCGTGGGTAGCGAACGGGATTAGATACCCCAGTA
+
GGGGGGGGGGGGGGGGGGGGGGGGGGGGGGGGGGGGGGGGGGFGGGGGGGGGGGGGGGGGGGGGGGGGGGGGGGGGGGGGGGGGGGGGGGGGGGGGGGGGGGGDCFGGGGFGGGGGGGGGGFGGGFGGGGGGGGGGGFGGGGGGGGGGGGGGGGGGGGGGGGGGGGGGGGGDFGGGGGGGCGFGEEEDEGCFGGGGG5EGGFGFFEGGG=FEEG>CEGGGCCGGF<D:>?<GC3<?FFFDC7)
@M00200:205:000000000-AKKM3:1:1101:5794:5669 1:N:0:1
ATTGGGTGTAAAGGGCGCGTAGGCGGCTTGACAAGCGTGCGGTGAAAGCTCGGGGCTCAACCCCGAGTCGGCCGTGCGAACTGTCGAGCTCGAGCACAGTAGAGGCAGATGGAATTCCGGGTGTAGCGGTGGAATGCGTAGAGATCCGGAAGAACACCGGTGGCGAAGGCGGTCTGCTGGGCTGTGGCTGACGCTGAGGCGCGACAGCGTGGGGAGCAAACAGGATTAGATACCCGTGTA
+
GGGGGGGGGGGGGGGGGGGGGGGGGGGGGGCEFFGGGGDGGGGGGGGGGGGGGGGGGGGGGGGGGGGGGGGGGGGGGGGGGGGGGGGGGGGGGGGGGGGGGGGGGGGGGGGGGGGGGGGGGGGEGGGGGFGGGGGGGGGGGGGGGGCFGGGGCGGGFGFGGGGGGGGGGGGEGGCGGGGGGGGGFGGGGGF6CCGEGFCF=DGDGCGGGEEGGGFGDFFFGFCGFGGFFFFGGGCDDFFC
@M00200:205:000000000-AKKM3:1:1101:19399:5672 1:N:0:1
ATTGGGCTTAAAGGGTGCGTAGGCGGTTATATTAGTCTTGTGTTAAATCTCCGGGCTCAACCCGGAGTTCGCGCGAGAAACGGTATAACTAGAAGAAGTGAGAGGTGAACAGAACTCTCGGTGTAGGGGTGAAATCCGTTGATATCGAGGGGAATACCAAATGCGAAGGCAGTTCACTGGCACTTTCTTGACGCTGAGGCACGAAAGCGTGGGTAGAGAATCGGATTAGATACCCGAGTAAGA
+
GGGGGGGGGGGGGGGGGGGGGGGGGGGGGGGGGGGGGGGGGGGGGGGGGGGGGGGGGGGGGGGGDGGGGGGGGGGGGGGGGGGGGGGGGGGGGGGGGGGGGGGGGGGGGGGDFGGGGFGGGGGGGGGGGGGGGGGGGGGGGGGGGGGGGGGGGGGGGGGGGGGGGGGDFGGGGGGGGGGGGGGGGFGGGGGGGGGGGGCFEGGGGGGGGGGGGG4C*<<8>FGGBGCB?FFFF?FG38<FFDA
@M00200:205:000000000-AKKM3:1:1101:21979:5700 1:N:0:1
ACTGGGCATAAAGCGCACGCAGGCGGTTGTGGGCGTCGGTGCTGAAAGTCCACTGCTTAACAGTGGGATGCGTGCCGATACGCCATAACTGGAGCGATGCAGAGGCCAGTGGAATTGCCGGTGTAGTGGTGAAATGCGTAGAGATCGGCAGGAACACCCAAGGGGAAGCCAGCTGGCTGGGCATTTGCTGACGCTCATGTGCGACAGCGTGGGGAGCGAACTGGATTAGATACCCTAGTA
+
GGGGGGGGGGGGGGGGGGGGGGGGGGGGGGGGGGGGGGGGGGGGGGGGGGGGGGGGGGGGGGGGGGGGGGGGGEGGGGGGGGGGGGGGGFGGGGGGCFGGGGGGGGG<EFGGGGGGGGGGGFC:AFGGGAFGEGGFGGGGDGGGGGGGGDGGGGGGGGGCGGGGDEGGGGGGGGGG5FGGGGGGGGGCFGGFGECEGCFEGFG8EEGGGECEGGDG:ECGDFFG::F<?@BCF@6FF5FG
@M00200:205:000000000-AKKM3:1:1101:26434:5700 1:N:0:1
ACTGGGTTTAAAGGGCGCGTAGGCGGGAGGTCAAGTCGGTCGTGAAATCTCCGGGCTCAACCCGGAGGAGTCGGCCGAAACTGGTCTTCTTGAGGGAGGCAGAGGAGTCTGGAATTCCCGGTGTAGCGGTGAAATGTGTAGAGATCGGGAGGAACACCGGTGGCGAAGGCGGGTCTCTGGGCATCTCCTGACGCTGAGGCGCGAAAGCGTGGGGAGCAAACGGGATTAGATACCCGGGA
+
GGGGGGGGGGGGGGGGGGGGGGGGGGGGGGGGGGGGGGGGGGGGGGGGGGGGGGGGGGGGGGGGGGGGGGGGGGGGGGGGGGGDGGGGGGGGGGGGGGGGGGGGGGGGGGGGGGGGGGGGGGGGGGGGGGGGGGGGGGGGGGGFGGGDGGGGGGGGGGGGGGGGGGGGGGGEGGGGGGGGGGGGGGGGGGGGGGGGGGGGGGGGGGGGGEEEEEFGEGGGGDGD<DG?@FDGFFFG>))
@M00200:205:000000000-AKKM3:1:1101:8473:5753 1:N:0:1
ACTGGGCTTAAAGGGAGCGTAGGCGGATAGTTTAGTCAGAGGTGAAAGCCCAGGGCTCAACCTTGGAATTGCCTTTGATACTGGCTATCTTGAGTACGGAAGAGGTATGTGGAACTCCGAGTGTAGAGGTGAAATTCGTAGATATTCGGAAGAACACCAGTGGCGAAGGCGACATACTGGTCCGTTACTGACGCTGAGGCTCGAAAGCGTGGGGAGCAAACAGGATTAGATACCCTGG
+
GGGGGGGGGGGGGGGGGGGGGGGGGGGGGGGGGGGGGGGGGGGGGGGGGGGGGFGGGGGGGGGGGGGGGGGGGGGGGGGGGGGGGGGGGGGGGGGFGGGGGGGGGGGGGGGGGGGGGGGGGGGGGFGGGGGGGGGFGGGGGGGGGGGGGGECGGGGGGGGEGFGGGGEGGGGGGGGGGGGGG8E>:CGGGGGGGGGGGGFCDEG6C4DD=CCGEFGFG?GGGGGFGFFFFCFFFGFFF
@M00200:205:000000000-AKKM3:1:1101:25109:5755 1:N:0:1
ACTGGGTATAAAGGGTGCGTAGGTGGTTGCGTAAGTAACGTGTGAAATCCCTCGGCTTACCCGGGGAATTGCGCGTTATACTGCGTGACTTGAGGATTTCAGGGGAATGGGGAACTCCAGGTGTAGCGGTGAAATGCGCAGATATCTGGGGGAAGGCCGGCGGCGAAGGCGCCATTCTGGGAAATTCCTGACACTGAGGCACGAAAGCGTGGGGAGCAAACAGGATTAGATACCCCCGTA
+
GGGGGGGGGGGGGGGGGGGGGGGGGGGGGGGGGGGGGGGGGGGGGGGGGGGGGGGGGGGGGGGGGGGCGGGGGGGGGGGGGGGGGGGGGGGGGGGGGGGGGGFGGFGGGGGGGGGGGGFGCGCFGGGGGGDDGGGGGGGGGGGGGGGGGGCGGGGGGGDFGGGGGGGGGGGGDEEFC?EF7CD5CCFGGGGGGGGGGGGFGGGGEGGGGGEGDG3D5>EDFGF<<DFD4*6:FF?F)<BC
@M00200:205:000000000-AKKM3:1:1101:25154:5782 1:N:0:1
ATTGGGTTTAAAGCGTGTGTAGGCGGACCCGTAAGTGTCTTGTGAAATCCCACGGCTCAACCGTGGAACGGCTGGGCATACTGCGGGTCTTGAGACACCTAGGGGCGAGCGGAACAGGCGGTGGAGCGGTGAAATGCGTAGATATCGCCTGGAACGCCGACGGTGAAAACAGCTCGCTGGGGGTGTTCTGACGCTGAGACACGAAAGCCAGGGGAGCGAACGGGATTAGATACCCGCGTA
+
GGGGGGGGGGGGGGGGGGGGGGFGGGGGGGGGGGGGGGGGGGGGGGGGGGGGGGGGGGGGGGGGGGGGGGGGGGGGGGGGGGGGGGGGGGGGGGGGGGGGGGGGGGGGGGGGGGGGGGGGGGGGGGGGGGGGGGGFGGGGGGGGGGGGGGGGGGGGGGGGGGGGF7FGC65CFGGGGGGGGGGGGDGGGGGGGGGDEF?EGGGDGGCFGGGGGC>CFGG59DCD(9D?@=9C7<CGFE5=
@M00200:205:000000000-AKKM3:1:1101:21270:5797 1:N:0:1
ACTGGGCGTAAAGGGTGCGTAGGTGGCGAGGCAAGTCTGGTGTGAAATCCCGGGGCTCAACCCCGGAACTGCACTGGATACTACTTTGCTTGAGTACTGGAGAGGAGATTGGAATTTACGGTGTAGCAGTGAAATGCGTAGATATCGTAAGGAAGACCAGTGGCGAAGGCGAATCTCTGGACAGTTACTGACACTGAGGCACGAAGGCCAGGGGAGCAAACGGGATTAGATACCCTAGTA
+
GGGGGGGGGGGGGGGGGGGGGGGGGGGGGGGGGGGGGGGGGFGGGGFGGGGGGGGGGGGGGGGGGGGGGGGGGGGGGGGGGGGGGGGGGGGGGGGGGGGGGGGGGFG?FGGGGFGGGGGGGFFGGGGGFGGAGFGGGGGGGGGGGGEGGFGFGDGGGGGGGGGGGGGDGGDGGGGGGGGFGGGGGGGFGGCECGGGGGGFCDCGG=DCFFFFCEF3>FG85DEC(77?FFF*3C87F59<
@M00200:205:000000000-AKKM3:1:1101:17024:5845 1:N:0:1
ACTGGGCATAAAGCGTACGTAGGCGGATATGCAGGCGTCGTGTGAAATCCCTCGGCTCAACCGGGGAACTGCACGGCGAACCGCATGTCTTGAGATCGGTAGGGGCGGTCGGAACGCTAGGTGGAGTGGTGAAATGCGTTGATATCTATCGGAACGCCGATGGTGAAAACAGGCTGCTGGGCCGATTCTGACGCTGAGGTACGAAAGCGGGGGGAGCGAACGGGATTAGATACCCTAGTA
+
GEGGGGF@FFGGGFGGGGGGGGGG:FFCCE<9F@C76B@FFGGGGGGA@FE@EGGGGGGGGGD@+C6CCGGGCFG+>4+CF@F7C=F<FGAFEF8?<BFFFGGDEC:+8FFGGG7C*>*CGGG>FG,3FFGGGGGGGGGEE:FGGG@FG:1CFGDEGC:<*<F:<FGC<8>?FG8*:EGFCF5*1**<EGGGDDGGEGGGGGGGGDDD2*:CGGFGFGGG5CE3(CFBF=AFGGGGFFFG
@M00200:205:000000000-AKKM3:1:1101:4871:5846 1:N:0:1
ATTGGGTTTAAAGGGTGCGTAGGCGGCGCAGAAAGTTGGGTGTGAAATCCCTCGGCTTAACCGAGGAATTGCGCCCAAAACTACTGTGCTCGAGGGAGGTAGAGGTGAGCGGAACTTAGGGTGGAGCGGTGAAATGCGTTGATATCCTAAGGAACACCGGTGGCGAAAGCGGCTCACTGGACCTCTTCTGACGCTGAGGCACGAAAGCTAGGGTAGCAAACGGGATTAGATACCCCGGTA
+
GGGFGGGGGGGGGGGGGGGGGGGGGGGGGGGGGGGFFGGGGGGGGGGGGGGGGGGGGGGGGGGGGGGGGGGGGGGGGGGFGGFFGGGGGFGGCFGGGGGGGGGGGGGAFGGGGGGFF9FGDGGGGFGGEFGGGGGGGGGGGGGGGGGCGFGGGCFGGGGGGGGGGGGGCGGGECGFFFGGGEDGGFGGGGGFGGGGGGGGGGGGGGGGGFFDCC?DFG<@5DGG:GG<==>GC6@C>BBE
@M00200:205:000000000-AKKM3:1:1101:15337:5867 1:N:0:1
ACTGGGTGTAAAGCGCACGTAGGCGGACTTTTAAGTCAGGGGTGAAATCCCAGAGCTCAACTCTGGAACTGCCTTTGATACTGGAAGTCTTGAGTATGGTAGAGGTGAGTGGAATTCCGAGTGTAGAGGTGAAATTCGTAGATATTCGGAGGAACACCAGTGGCGAAGGCGGCTCACTGGACCATTACTGACGCTGAGGTGCGAAAGCGTGGGGAGCAAACAGGATTAGATACCCCCGTA
+
GGGGGGGGGGGGGGGGEFGGGGGGGGGGGGGGGGGGGGGGGGGGGGGGGGGGGGGGGGGGGGGGGGGGGGGGGGGGGGGGGGGGGGGGGGGGGGGGGGGGGGGGGGGGGGGGGGGGGGGGGGGGGGGGGGGGGGGGGGGGGGGGGGGGGGGGGGGGGGGGGGGGGGEEGGGGGGGGGGGGGGGGGGGGGGGGGGGGGGGGGGGGGGGGGGGGGGBGFGGGGGGGFGGFFFFGGFGF>>EG
@M00200:205:000000000-AKKM3:1:1101:14999:5867 1:N:0:1
ATTGGGTATAAAGTGTGCGCAGGTGGCCGCGCAAGTCGAGTGTGAAATCCCCGGGCTTAACTTGGGAATTGCGCTCGAAACTACGTGGCTAGAGTGTGGCAGAGGAAGGTGGAATTCCACGTGTAGCGGTGAAATGCGTAGAGATGTGGAGGAACACCGATGGCGAAGGCAGCCTTCTGGGCCAACACTGACGCTCATGCACGAAAGCGTGGGGAGCAAACAGGATTAGATACCCCAGTA
+
GGGGGGGGGGGGGGGGGGGGDGGGGGGGGGGGGGGGGGGGGGGGGFGGGGGGGGGGGGGGGGFGGFFGGGGGGGGGGGGGGGGGGGGGGGGGGGCFGGGGGGGFGFGGGGFGGGGGGGGGGGGGGGGGGGGGGGGGGGGGGDEFGGGGGGGGGGGGGGGGFDGFGGDGGGGGGGGGGGFGGGGGGGGGGGGGGGDCEGGGGGGGDEGG5EGGGDDGDGGGGCGG?CF?FFBGFGEGFFFG
@M00200:205:000000000-AKKM3:1:1101:23105:5882 1:N:0:1
ATTGGGCTTAAAGGGCGCGTAGGTGGCCGAGCAAGGTCGCGGTGAAAGCCCGGGGCTCAACCCCGGGTCGGCCGTGGCAACTACTCGGCTTGAGCACTGTAGGGGCGGGTGGAATTCCGGGTGTAGCGGTGGAATGCGTAGAGATCCGGAAGAACACCGGTGGCGAAGGCGGCCCGCTGGGCAGGAAGGCTCGCAAGAGCCGGCTGACACTGAGGCGCGACAGCGTGGGGAGCAAACGGGATT
+
GGGGGGGGGGGGGGGGGGGGGGGGGGGGGGGGGGGGGGGGGGGGGGGGGGGGGGGGGGGGGGGGGGGGGGGGGGGGGGGFGGGGGGGGGGGGGGGGGGGGGGGGGGGGGGGGGFGGGGGGGGGGGGGGGGGGGGGGGGGGGGGGGFGGGGGGGGGGCEDGGGGGGGGGGGCECCGGDDGGGGGGGG6=EGGGGGGGGGGFGGGGGDGGGF??<F5CBCECDGDC>CDBFFBGCC?C>>EE323
@M00200:205:000000000-AKKM3:1:1101:24023:5886 1:N:0:1
ATTGGGTTTAAAGGGCGCGTAGGCGGCTTCGCAAGTGGTGGGTGAAATCCCTCGGCTTAACCGAGGAACTGCCCTCCAAACTGCGTTGCTTGAGTCCGGGAGAGGTGAGTGGAATTCCCAGTGTAGCGGTGAAATGCGTAGATATTGGGAGGAACACCAGTGGCGAAGGCGGCTCACTGGACCGGAACTGACGCTGAGGCGCGAAAGCTAGGGGAGCAAACAGGATTAGATACCCCAGTA
+
GGGGGGGGGGGGGGGGGGGGGGGGGGGGGGGGGGGGGGGGGGGGGGGGGGGGGGGGGGGGGGGGGGGGGGGGGGGGGGGGGGGGGGGGGGGGGGGGGGGGGGGGGGGCGGGGG<FGGGGGGGGGGGGGGGGGGGGGGGGGGGGGGGGGGFGGGGGGGGGGGGGGGGGGGGGGGGGGGGGGGGGDGGGGGGGGGGDGGGGGGGGDG*CGFDGGGGFGFGGGGGGGBGGBFFFDCFCGBBFG
@M00200:205:000000000-AKKM3:1:1101:22952:5894 1:N:0:1
ACTGGGTGTAAAGGGTCCGTAGGCGGAACGACAAGTCGGACGTGACAAGGCGCGGCTCACCCGCGCGAGGTCGTTCGAAACTGTCGCTCTAGAATCGGTGCGAGGTCGGTGGAATTCCCGGTGTAGTGGTGGAATGCGTAGAGATCGGGAAGAACCTCAACGGCGCAGGCAGCCGGCTAGTGCCAGATTGACGCTGAGGGACGAAAGCGTGGGGAGCGCACAGGATTAGATACCCGCGTA
+
GGGGGGGGGGGGGGGGGGGGGGGGGGGGGGGGGGGGGGGGGGGGGGGFGGGGGGGGGGGGGGGGGGGGGGGGGGGGGGGGGGGGGGGGGGGGGGGGGGGGGGGGGGGGGGGGGGGGGGGGGGGGGGGGGGGGGFDGGGGGG@FGGGFGGGEGGGGGCFCFFGGGGGGGGGGGGGCEGEGGGGGGGGGFFFGGGEGEEGCEGGGGE8<FGEE5C55>3C88DDCF0608?F2CFG?CD3):
@M00200:205:000000000-AKKM3:1:1101:5643:5899 1:N:0:1
ATTGGGCTTAAAGGGCGCGTAGGCGGCTTCGTAAGTCAAGGTTGAAATCCGGCGGCTCACCCGTCGAACTGGCCTTGATACTGCGGAGCTTGAGGTGCGGAGGGATGCGTGGAACTTGTGGTGGAGCGGTGAAATGCCCAGATATCACAGGGAACACCGGTGGCGAAGGCGACGCATTGGCCGCAATCTGACGCTGAGGCGCGAAAGCATGGGGAGCGACCGGGATTAGATACCCCCGTA
+
GGGGGGGGGGGGGGGGGGGGGGGGGGGGGGGGGGGFGGGGGGGGGGGGGGGGGGGGGGGGGGGGGGGGGGGGGGGGGGGGGGGGGGGGGGGGGGGGGGGGGGGGGGGGGGGDEGGGGGGGGGGGGGGGGGG>FGGGGGGGFGGGGEGGGGGGGGGGGGGGGGCF8FGGFGEGGDGGGGGGGFEGDGEGGG?CCGGGGGFGGDE5>ECFFCGFFG@GFGE*>)?D1D7<67AGGGFF@55E
@M00200:205:000000000-AKKM3:1:1101:22402:5899 1:N:0:1
ACTGGGTGTAAAGGGCGCGTAGGCGGCTTATCAAGTCAGGCGTGAAATTCCCGGGCTCAACCTGGGGGCTGCGCTTGATACTGATGAGCTTGAATGCGGGAGAGGATAGTGGAATTCCCAGTGTAGAGGTGAAATTCGTAGATATTGGGAAGAACACCAGTGGCGAAGGCGGCTATCTGGCCCGTAATTGACGCTGAGGCGCGAAAGCGTGGGGAGCAAACAGGATTAGATACCCCGGTAAGA
+
GGGGGGGGGGGGGGGGGGGFGGGGGGGGGGGGGGGGGGGGGGGGGGGGGGGGGGGGGGGGGGGGGGGGGGGGGGGGGGGGGGGGGGGGGGGGGGGGGGGG>CCFGGGFGFGGGGGGGGGGGGGGGGGGGGGGGGGGGGGFGGGGGGGGGGGGGGGGGGGGGDGGGGGGGGGDGGGGFGG?FFEGEGGGGGEGGGGEGGGGGGGGG=DGCGGGGG>DFFFFCDGDFCD?FF>FGG+C>EFCCBB
@M00200:205:000000000-AKKM3:1:1101:17781:5900 1:N:0:1
ATTGGGTGTAAAGTGTGCGCAGGTGGCCGCGCAAGTCGAGTGTGAAATCCCCGGGCTTAACTTGGGAATTGCGCTCGAAACTACGTGGCTGGAGTGTGGCAGAGGGAGGTGGAATTCCACGTGTAGCGGTGAAATGCGTAGAGATGTGGAGGAACACCAATGGCGAAGGCAGCCTCCTGGGCCAACACTGACACTCATGCACGAAAGCGTGGGGAGCAAACAGGATTAGATACCCCAGTA
+
GGGGGGGGGGGGGGGGGGGGGGGGGGGGGGGGGGGGGGGGGGGGGGGGGGGGGGGGGGGGGGGGGGGGGGGGGGGGGGGGGGGGGGGGGGGGGGGGGGGGGGCCGGGGGGGGGGGGGGGGGGGGGGGGGGGGGGGGGGGGGGGGGGGGGGGGGGGGGGGGGGGGGGGGGGGGGGGGGGGGGGGGGGGGGGGGGGGGGFGGGGGGGGGGGGGGGD><BGFGGGGGFGGDFFFGGFG37@FG
@M00200:205:000000000-AKKM3:1:1101:20086:5910 1:N:0:1
ATTGGGCTTAAAGAGCACGTAGGTGGTGCGCTAAGTCGTGTGTGAAATGCCCCGGCTCAACCGGGGAATTGCGCTCGATACTGGCGTGCTAGAGGTCGGTAGGGGTGAGTGGAACTCCAGGTGGAGCGGTGAAATGCGTAGATATCTGGAGGAACACCGGTGGCGAAAGCGGCTCACTGGACCGATTCTGACACTGAGGTGCGAAAGCTAGGGTAGCAAACGGGATTAGATACCCTTGTA
+
GGGGGGGGGGGGGGGGGGGGGGGGGGGGGGGGGGGGGGGGGGGGGGGGGGFGGGGGGGGGGGGGGGGGGGGGGGGGGGGGGGGGGGGGGGGGGGGGGGGGGGGGGGGGGGGGGGGGGGGGGGGGGGGDGGGGFFDGGGGGGGGGGFCGGGGGGGGGGGGGFGGGGGGGGGGGGDGGGGGGGGGGGGEGGGGGGG4FGF=EGGGGGDGGGGGEGGFG?FG?7<EGB3D>FF>G?FGF)<@C
@M00200:205:000000000-AKKM3:1:1101:14253:5914 1:N:0:1
ATTGGGTTTAAAGGGCGCGTAGGCGGCGCGAGGAGTCGGGGGTGAAAGTCCGGGGCTCAACCCCGGATCGGCCTTCGAGACTCTCGCGCTGGAGCACAGTAGAGGCGGGTGGAATTCCGGGTGTAGCGGTGGAATGCGTAGATATTCGGGAGAACACCGGGGGCGGAGGCGGCCCGCTGGGCCGTGGCTGACGCTGAGGCGCGACAGCGTGGGGAGCAAACAGGGTTAGATACCCCCGTACGAT
+
9CFCFF@-BCFCGGGGGGGGGEGGGGG:@7+@FCGGGGGGGGGDFGGG?F,C:FGGGGGG?E:F+@C+6+B@FEGGFB=FGAF9<<:FFGGGGG8*@>D@FFCEGG77<4=**<,8,?FCG:11?<,:C88C;C9,0*/2**0::0<CC*:**;C,;;88*/8*8*:*:5C8C:8**2:ED/*2*1/*7C/*2*1:*CC*/<C***1/:**88C>G>*2<*1@5(29:5*-202<C5>F51-((
@M00200:205:000000000-AKKM3:1:1101:20152:5939 1:N:0:1
ATTGGGTTTAAAGGGTGTGTAGGCGGTTGTTTAAGTTTGGTGTGAAATCTCCCGGCTCAACTGGGAGGGTGCGCCGAATACTGAATGACTTGGAGTGCGGGAGAGGAAAGTGGAATTCCTGGTGTAGCGGTGAAATGCGTAGATATCAGGAGGAACACCGGTGGTGTAGACGGCTTTCTGGACCGTAACTGACGCTGAGACACGAAAGCGTGGGTAGCAAACAGGATTAGATACCCGAGTA
+
FGGGGGGDGFGGGGGGGGGGGGGGGGGGGGGGFFGGFGGGGGGGGGGGGGGGGGGGGGGGGGGGGGGGEGGGGGGGGFDDGGGGGGGGGGGGGGGGGEFGGGGGGDCGGGGGGGGGGGGGGGGGGGGGGGGGGGGGGGEGGGDFCCAGFCFFFGGFFGGGDBEGGGGGGGGGGEGGFGGFFGGGGGFGGFGFFEDGGEGGGGGGGDGGGDGGGGFF@FGGGF87<F*66?9FFFFF)).:7
@M00200:205:000000000-AKKM3:1:1101:23955:5945 1:N:0:1
ATTGGGTGTAAAGTGTGCGCAGGCGGCGTCGCAAGTCGAGTGTGAAAGCCCCGGGCTTAACTTGGGAATTGCGCTCGAAACTACGGTGCTGGAGTATGGCAGAGGAAGGTGGAATTCCACGTGTAGCGGTGAAATGCGTAGAGATGTGGAGGAACACCGATGGCGAAGGCAGCCTTCTGGGCCAATACTGACGCTCATGCACGAAAGCGTGGGGAGCACACAGGATTAGATACCCTAGTA
+
FGGG8FC@@CE6EF<FGGDFCFFGCEGGGGGGC+@EFGCFGGGGG@FFGFFGGDGGG<<EFF?DFGC,EEFFGGGGF:FCEGGGGEGGGDFG=FECFEFF8BFFFD<D:FFE=ADGFGFGGGGDFGGGDGC<AF9CF+@>C*@;CFFCCAF@C,FFGGE>BC>EECCF7B<CEFGFGECFCGGEFFFGEGCF==*C=CFGFDFC*27C5*/::877:=*8CDFGBG7<=F27@EF47)9F
@M00200:205:000000000-AKKM3:1:1101:17026:5949 1:N:0:1
ACTGGGTTTAAAGCGCGCGCAGGCGGTTCATTAAGTTTGGTGTTTAAGACCAGGGCTCAACCCTGGTTCGCACTGAAAACTGGTGGACTTGAGTGCAGAAGAGGAAAGTGGAATTCCACGTGTAGCGGTGAAATGCGTAGAGATGTGGAGGAACACCAGTGGCGAAGGCGACTTTCTGGGCTGTAACTGACGCTGAGGCGCGAAAGCGTGGGGAGCAAACAGGATTAGATACCCCCGTA
+
GGGGGGGGGGGGGGGGGGGGGGGGGGGGGGGGGGGGGGGGGGGGGGGGGGGGGGGGGGGGGGGGGGGGGGGGGGGGGGGGGGGGGGGGGGGGGGGGGGGGGGGGGGGGGGGGGGGGGGGGGGGGGGGGGGGGGGGGGGGGGGGGGGGGGGGGGGGGGGGGGGGEGGGGGGGGGGGGGGFGGGGGFEFGGGGGGGGGGGGGE<CGEEFGGGGDGG>DFGGGGGFGBGG?=?FGFGGGEFD
@M00200:205:000000000-AKKM3:1:1101:14383:5957 1:N:0:1
ATTGGGTGTAAAGCGTGTGTAGGCGGATCGTTAAGTACCTTGTGAAATCCCACGGCTCAACCGTGGAACTGCTCGGTATACTGGCGGTCTTGAGCCACCTAGGGGCAACTGGAACAAGCGGTGGAGCGGTGAAATGCGTAGATATCGCTTGGAACGCCAACGGTGAAAACAGGTTGCTGGGGGTGTGCTGACGCTGAGACACGAAAGCCAGGGGAGCGAACGGGATTAGATACCCTGGTA
+
GGGGGGGGGGGGGGGGGGGGGGGGGGGGGGGGGGGGFGGGGGGGGGGGGGGGGGGGGGGGGGGGGGGFFFGGGGGGGGGGGGGGGGGGGGGGGGGGGGGGGGGGGGGGGGGGGGGGGGGGGGGGGGGGGGGGGGGGGGFEGGGGGGGGGGGGGGGGGGGGFFGGGGGGFGGGGGGGGGGGGGGGGGGGGGGGGGGGGGCFCGGGGGGG*:FCGEEG@EEGGGGGBG446@FGCFECFF6?
@M00200:205:000000000-AKKM3:1:1101:12015:5979 1:N:0:1
ATTGGGTTTAAAGGGCGCGTAGGCGGTTCTCCAAGTCAGGGGTGAAATCCTGCGGCTTAACCGTAGAAGTGCCTTTGATACTGGAGATCTTGAGGGAGGTAGGGGTCCGTGGAACTTCTGGTGGAGCGGTGAAATGCGTTGATATCAGAAGGAACGCCGGTGGCGAAAGCGACGGACTGGATCTCTTCTGACGCTGAGGCGCGAAAGCTAGGGGAGCAAACGGGATTAGATACCCCAGTA
+
GFGFC<FCGG9<FFGG@F+@+@;FC:FFGFGFCDFFE@ECAFFG,CCEFFFFGEEGFGGFGGEGFCCEFFGGGGGGG9E,CFGFGEF8BFEFFFGGGGGFFEDGEGGGE<@78EF?EFFCGFGG@FFGGGGGAF9<=F>C@FGEDGGGGFGGGFGGGEGC>F@CGGEGGGDEECE8BEC2CCFFEGG7FGGFGGD=*=CFEGGG>CGGFCFG*:7C5CCFDD=CBG*5??A>CEFG@:?7
@M00200:205:000000000-AKKM3:1:1101:20870:5979 1:N:0:1
ACTGGGTTTAAAGGGTGTGTAGGCGGACTTTTAAGTCTGGGGTGAAATCTCCGAGCTCAACTCGGAAACTGCCTTGGATACTATTAGTCTTGAATTATGTTGAGGTAGGCGGAATATAACATGTAGCGGTGAAATGCATAGATATGTTATAGAACACCGATTGCGAAGGCAGCTTACTAAGCATATATTGACGCTGAGGCACGAAAGCGTGGGGATCAAACAGGATTAGATACCCCTGTA
+
,CCCDFGGGDEFGF7CBFGFGFEFGGCGGGGGGDFGGG9F?CFEC66CFAGGECCEFG9FFFFEG@GCFGGGGGGGGFDFF,?FFFFFGDFGGGGFGFGGGFEGGGDFFGGGDGFFFCFEBFFGGGGGGGGGGGFGFFE;?BE<FGCFGGGGDDCFFGEGCFE9EGGGGF:CEGGGFGFCCGGGGG9:C@E?:E>:?:87**AE>=CG8EE:<B5C3=?@F40<8F:;A+67CFFCA:FC
@M00200:205:000000000-AKKM3:1:1101:24769:5980 1:N:0:1
ATTGGGCTTAAAGGGCTCGTAGGCGGCCAACTAAGTCAGACGTGAAATCCCTCGGCTTAACCGGGGAACTGCGTCTGATACTGGATGGCTTGAGATTGGGAGAGGGATGCGGAATTCCAGGTGTAGCGGTGAAATGCGTAGATATCTGGAGGAACACCGGTGGCGAAGGCGGCATCCTGGACCAACACTGACGCTGAGGAGCGAAAGCCAGGGGAGCAAACGGGATTAGCTACCCTCGTA
+
FEGGGGGGGGEEFEEGGGGGGFGFGGGGGGGG@FFGGFFGFGGCF,CFGGGGGGGGGGGGGGGGGGGGGGGGGFGCG?FGGGGDGGGGGGEGFE89?A8E?FGGGCGEC@GGGGGGGGGGGFGGGGGGGGEGF<FGGGGGC+=<;FFCGGFGCGGGGGC@FD7@EGCGGFGGGEECFGGG@CFCGGGGCFDGGGG5E*;CGGGEGCCFFGGFDGFGFGGGGCEG6/C?F)5CCE@F3)8:
@M00200:205:000000000-AKKM3:1:1101:14589:5989 1:N:0:1
ACTGGGTGTAAAGAGCGCGCAGGCGGCTGGTCAAGTCCGATGTGAAATCTCCCGGCTCAACTGGGAAACTGCATCGGAAACTGATCGGCTTGAAGGTGGGAGAGGGTAGTGGAATTCCCGGTGTAGTGGTGAAATGCGTAGATATCGGGAGGAACACCAGTGGCGAAGGCGACTACCTGGCCCATTCTTGACGCTGAGGCGCGAAAGCTAGGGGAGCGAACGGGATTAGATACCCCAGTA
+
GGGGGGGGGGGGGGGGGGGGGGGGGGGGGGGGGGGGGGGGGGGGGFFGGGGGGGGGGGFFGGGGGGGGGGGGGGGGGGGGGGGGGGGGGGGGGFGGGGGGGGGGGGGGGGGGGGGGGGGGGCCFGGGGGGGGGGGGGGGGGGGGGGGGGGCEDGFFGGGDAFGEDFGGGGGGGGGGGGFFFGDEGGGGFFFGGG<ECCCFEDGCGGGGFGEGGGDC@GDGGGGG:C<<F44:9AE3.597
@M00200:205:000000000-AKKM3:1:1101:7554:6004 1:N:0:1
ACTGGGTCTAAAGTGTGCGCAGGCGGCAGAGCAAGTCGAGTGTGAAAGCCCCGGGCTTAACTTGGGAATTGCGCTCGAAACTACTTTGCTGGAGTGTGGCAGAGGAAGGTGGAATTCCACGTGTAGCGGTGAAATGCGTAGAGATGTGGAGGAACACCAATGGCGAAGGCAGCCTTCTGGGCCAACACTGACGCTCATGCACGAAAGCGTGGGGAGCAAACAGGATTAGATACCCCTGTA
+
GGGGFCF-EFEFFGGGGGGGGGGGG>FGGGFFGCGFFGGGGGGGGGGGGGGGGGDGGGGGGGGGGGFFGGGGGGEGGCGFGGGGGGGGGGCGGGGGGC7FFDGFFGGGDGGGGGFFFGGGGGGGGCDGGGGGGGGFGGFEEGE>DGDEFCGGFGG8F@:FGGGCD>EFCGGGG>CCFEGGGGFG,B*89*=C=*/CEFCCFGG*1*/>?=CEGEFGFG*CCCCF06:<@4-:@FG7379F
@M00200:205:000000000-AKKM3:1:1101:10063:6010 1:N:0:1
ATTGGGCATAAAGGGTTTGTAGGCGGCCACGTAAGTCAGGTGTGAAATCCCTCGGCTCAACCGAGGAATGGCGCTTGATACTGCGTGGCTTGAGGGAGACAGGGGTAAGCGGAACTGATGGTGGAGCGGTGAAATGCGTTGATATCATCAGGAACACCGGTGGCGAAAGCGGCTTACTGGGTCTCTTCTGACGCTGAGGAACGAAAGCTAGGGTAGCGACCGGGATTAGATACCCGCGTA
+
GGGGGGGGGGGGGGGGGGGGGGGGGGGGGGGGGGGGGGGGGGGGGGGGGGGGGGGGGGGGGGGGGGGGGGGGGGGGGGGGGGGGGGGGGGGGGGGGDGGGGGGGGGGGGGGGGGGGGGGGGGGGGGFGGGGGGGGGDFGDEGGGFFFGGGGGGGGGGGGGGGGGGGGGGGGGGGGGGGGGGGGGGGGGGGGFGGDEEGGGGGEEGGC<CFGGGC47@GG*75CD0C*8FFAFGCFDFFE=
@M00200:205:000000000-AKKM3:1:1101:8379:6029 1:N:0:1
ACTGGGTTTAAAGGGTGCGTAGGTGGTTGGGTAAGTCTGATGTGAAATCTCTGGGCTCAACCCAGAAACTGCATTGGATACTATTCGGCTAGAGGGTTGAAGGGGGGACTGGAATTCTCGGTGTAGCAGTGAAATGCGTAGATATCGAGAGGAACACCAGTGGCGAAAGCGAGTCCCTGGACAACTCCTGACACTGAGGCACGAAAGCTAGGGGAGCAAACAGGATTAGATACCCTTGTA
+
GGGGGGGGGGGGGGGGGGGGGGGGGGGGGGGGGGGGGGGGGGGGGGDFFGGGGGFGGGGGGGGGGGGGGGGGGGGGGGGGGGGGGGGGGGGGGGGGGGGGGGGGGGGGGGGGGGGGGGGGGGGGGGFGGGGGGGGGGGGGGGGGGGGGGGGCFFFFGGFGFGG@EGGGGGGGGGC9CFFFGGGGGGGEFFGGGGGGGGEF=CEGEE<FCGGCFE>D@FGFGGG417>?F?4FF<C4?FFF
@M00200:205:000000000-AKKM3:1:1101:19143:6034 1:N:0:1
ACTGGGTTTAAAGGGCGCGTAGGCGGCCACCGCAAGTCGACTGTGAAATCTCCGGGCTTAACCCGGAAAGGTCAGCCGATACTGCGGGGCTAGAGTGCAGAAGGGGCAACTGGAATTCTCGGTGTAGCGGTGAAATGCGTAGATATCGAGAGGAACACCTGCGGCGAAGGCGGGTTGCTGGGCTGACACTGACGCTGATGCGCGAAAGCTAGGGGAGCGAACGGGATTAGATACCCCAGTA
+
FGGGGGGGGGGGGFGGEGGGDGGGGGGGGGGEFGDF@D@FGCFGGGGGGGFFGGGGGGGFFGFFGGGG7?FGFEFGGGGDCEGGGCFGGGGDFFGGG9FDAF<FEGG>FGFGFGGGEGGGGGCCFCEGGGGGGGGGFGCC@FGF9@FG7@7F7FC<,FGGCAF7B7C:F>CE>5CEEGGGG8CF>>FGDFCCF=C5EC7<CDCCCCC<FFFGGE5C:5>857CG:*74?F27+CF65757*
@M00200:205:000000000-AKKM3:1:1101:24770:6049 1:N:0:1
ACTGGGTTTAAAGAGCTCGTAGGCGGTTTGTCGCGTCTGCTGTGAAAACGCAAGGCTTAACCTTGCGCCTGCAGTGGGTACGGGCAGACTAGAGTGCGGTAGGGGAGACTGGAATTCCTGGTTTAGCGGTGGAATGCGCAGATATCAGGAGGAACACCGATGGCGAAGGCAGGTCTCTGGGCCGTTACTGACGCTGAGGAGCGAAAGCATGGGGAGCGAACAGGATTAGATACCCGAGTA
+
DEFDEGGGFFEDCFFFGGCFCDBDEEEGFGGGGGGGEGGFGGGGGDCAFGGGGGGGGFGGC<ECFGDGGDGGGGFGF@@F=CCEGGGCCFGFFGG99CFGGGFGDEE?FFF?@FFEFGGGGG,F8C,>CCFCDFGGGEE+CCFGGD9FFGFEG<<<F:CGFE77CCC7C7:C>8<EEFF,,,;CCECCFCCFGGG5?EGGCC*/?8548EE8EG:D:*:8)7@C:<>?F=9>C6<)>:5=
@M00200:205:000000000-AKKM3:1:1101:20440:6050 1:N:0:1
ACTGGGCTTAAAGGGTGCGTAGGCGGGTCTTTAAGTCAGGGGTGAAATCCTGGAGCTCAACTCCAGAACTGCCTTTGATACTGAAGATCTTGAGTTCGGGAGAGGTGAGTGGAACTGCGAGTGTAGAGGTGAAATTCGTAGATATTCGCAAGAACACCAGTGGCGAAGGCGGCTCACTGGCCCGATACTGACGCTGAGGCACGAAAGCGTGGGGAGCAAACAGGATTAGATACCCGGGTA
+
GGGGEFGGGGDGGGGGGGGGGGGGGGGGGGGGGGGGGGGGGEGGGGGGGGGGGGGGGGFGGGGGGGGGGGGCGGGGGGGGGGGGGGGGGGGGGGGGGGGGGGGGGGGGGGGGGGGGGGGGGFFAFGGGGGGGGGGGGGGFGGGGGFGFGEGGGFGGFEFFGGGGGEGGGG@CGGGC9FGCGEGEGD*:CG?FGCDGGGGC=F5:CCGFG:ECGGBC:E8F<DGC17D??F9DFCAD))8C
@M00200:205:000000000-AKKM3:1:1101:5872:6052 1:N:0:1
ATTGGGTATAAAGCGCGTGTAGGCGGCGACGCAAGTCGGATGTGAAAGCCCATGGCTCAACCATGGAAGTGCACCCGAAACTGCGTCGCTAGAGTCTCGGAGAGGAAGGTGGAATGCTTGGTGTAGAGGTGAAATTCGTAGATATCAAGCGGAACACCGGTGGCGAAGGCGGCCTTCTGGACGAGTACTGACGCTGAGACGCGAAAGCGTGGGTAGCAAACAGGATTAGATACCCTTGTA
+
GGGGGGGGGGGGGGGGGGGGGGGGGGGGGGGGGGGGGGGGGGGGGGGGGGGGGGGGGGGGGGGGGGGGGGGGGGGGGGGGFGGGGGGGGGGEGGGGGGFFGGGGGGGGGGGGGGGFFGGGGGGGGGGGGGGGFGGGGGGGGGGGGGGGGFGGGGGGGGCFFGGGGGGGGGDEG5CGGGGCGGGGGGGFGGGGGGDGGCFFCCCCEGGG5CEGGGB57FGFGCC4:DGFFF>79<<F4FFE
@M00200:205:000000000-AKKM3:1:1101:6448:6057 1:N:0:1
ATTGGGTTTAAAGCGTACGCAGGCTGTTCACTAAGTCGGGTGTGAAATCCCGGGGCTCAACCCCGGAATTGCGCCCGAAACTGGTGGGCTTGAGTGCGGGAGAGGGAAGCGGAATTCCTGGTGTAGAGGTGAAATTCGTAGATATCAGGAGGAACACCGGTGGCGAAAGCGGCTTCCTGGCCCGACACTGACGCTCATGTACGAAAGCGTGGGGAGCAAACAGGATTAGATACCCCCGTA
+
GGGGGGGGGGGGGGGGGGFGGGGGGGGGGGGGFGGGGGGGGGGGGGFFGGGGGGGGGGGFGGGGGGGGGGGGEGGGGGEGGGGGGGGGGGGGGGGGGGGGEGGGGGGGCGGGGGGGGGGGGGGGGGGGGGGGFGGGGGG@F@FCGGGGGGGDE>FGGGDGGGEGGGGGGGG7CGGGGGGGGGFEGG>CEG7CEGCECGGGGGGG>*9CGGGGGDDD5*;FF:6C?CC<F6<:?FF<DEEC
@M00200:205:000000000-AKKM3:1:1101:14013:6071 1:N:0:1
ACTGGGCGTAAAGGGCGCGTAGGCGGTCTTGCAAGTCCCGTGTGAAATCCCTCGGCTCAACTGAGGAACTGCACGGGAAACTGCTTGGCTTGAGTTCGGGAGAGGGAAGCGGAATTCCGGGTGTAGCGGTGAAATGCGTAGATATCCGGAGGAACACCGGTGGCGAAGGCGGCTTCCTGGACCGACACTGACGCTGAGGCGCGAAAGCTAGGGGAGCAAACGGGATTAGCTACCCCTGTA
+
GGGCGDGGGGE<EFGGCFFGFGGGGGGGGGDGFGGGFGGGGGGGGGGGGGGGGGGGGGG?AFGGGFGGGGFGFGGGGDGGFGFFGGGGFGG@FFFGGGG7FGGGDGFB?FGGGGGCGGGGGEE>FGG:EGGFFFGGGGG7FFGGGGGGGGDFC,@:FGGGGGDGGGCFGGGGGGGGGGGCFFF?8CEGGGCGGGGGGGGGGGD8*:CGGCC>FG>CBCGCG<8D0C<<F)6*CFFF>>?C
@M00200:205:000000000-AKKM3:1:1101:12011:6076 1:N:0:1
ATTGGGTTTAAAGGGTGTGTAGGCGGGCCTTTAAGTCTGGGGTGAAATCTCCGAGCTCAACTCGGAAACTGCCCTGGATACTATTGGCCTTGAATTATGTTGAGGTTGGCGGAATATAACATGTAGCGGTGAAATGCATAGATATGTTATAGAACACCGATTGCGAAGGCAGCTAACTAAGCATATATTGACGCTGAGGCACGAAAGCGTGGGGATCAAACAGGATTAGATACCCGGGTA
+
GGFFGGGE@E@CEGDCFGDFEFEGGEGGGGGGGFGGGGGGGDGECEFFGGGGGGGGGGCGGGGGGGGGGGGGGGGGGGGCGGFGGGFFGGFGGGGGGGFGGF<FGGGGGGGGGEGGFGGGFGGGGFFGGEGGGGGGGGGFEFGGGFFEFGGGA<FFEGDFGFCDEGCGDGFGGDCD:DFCGGFGGGDECFCFCEGEEGGGGGGGG=CCCE8CCEA9>E++9CCF?4:<F*6:<ECG3>>E
@M00200:205:000000000-AKKM3:1:1101:8057:6078 1:N:0:1
ACTGGGTATAAAGAGCGCGTAGGCGGCCAGATAAGTCCGGTGTGAAAGTCAAAGGCTCAACCTTTGAATGCCGCTGGAAACTGTCTGGCTAGAGTCCGGAAGGGGCGAGTGGAATTCCTGGTGTAGCGGTGAAATGCGCAGATATCAGGAGGAACACCAATGGCGAAGGCAGCTCGCTGGAACGGTACTGACGCTGTGGCGCGAAAGCGTGGGGAGCGAACAGGATTAGATACCCCAGTA
+
GGGGGGGGGGGGGGGGGGGGGDGGGGGGGGFGEGGGGGGGGDGGGGGGGGGGGGGGGGFGGGGGGGGGGGGGGGGGDGGGGGGFGGFGGGGGGGGGGGGGGGEGGGGGGGFGGGGGGGGGGGGGGGGGGGGGGGGGGGGGGCFFGGGGGGGGGGGGGGGGCFGGGGGGGGDEGFEEGGGGFF?C5EFEGGGGGGGE=EEEE<GCEEDFGGC:EGF<D5:8CDGGFGGBFFA>FGFFFD6C
@M00200:205:000000000-AKKM3:1:1101:14292:6083 1:N:0:1
ACTGGGCTTAAAGGGCGCGTAGGTGGCGGCATAAGGCCGTGGTGAAAGTCCGGGGCTCAACTCCGGATCGGCCATGGCGACTGTGTCGCTGGGGCACCGTAGAGGCAGATGGAATTCCGGGTGTAGCGGTGGAATGCGTAGAGATCCGGAAGAACACCAGTGGCGAAGGCGGTCTGCTGGGCGGTGGGAGAGCAATCTCCCAATAGCCGACACTGAGGCGCGACAGCGTGGGGAGCAAACAGGG
+
GGGGGGGGGGGGGGGGGGGGGGGGGGGGGGDGGGGGGGGGGGGGGGGGGGGGGGGGGGGFGGGGGGGGGGGGGGGGGGGGGGGGGGGGGGGGGGGGGGGGGGGGGGGGGGGGGGGGGGGGGGGGGGGGGGGGGGGGGGGGGGGGGGGGGGCFFGGGGGFGGGGGGCGGGGGGGGGGGFGGGGGGGGGGGGGGGFDGFCFGGGGGCFGGGGGEDC?GFFFGGGGD>DF>@D>DG5:D@F<GG?6(
@M00200:205:000000000-AKKM3:1:1101:14910:6093 1:N:0:1
ATTGGGTTTAAAGGGTGCGTAGGTGGGTTGGTAAGTCAGTGGTGAAATCTCCGGGCTTAACTCGGAAACTGCCGTTGATACTATCAATCTTGAATATTGTGGAGGTAAGCGGAATATGTCATGTAGCGGTGAAATGCTTAGATATGACATAGAACACCCATTGCGAAGGCAGCTCACTACGCGGTCATTGACGCTGAGGCACGAAAGCGTGGGGATCAAACAGGATTAGATACCCCCGTAAGA
+
GGGGGGGGGGGGGGGGGGGGGGGGGGGGGGGGDGGGGGGGGGGGGGGGGGGGGDGGGGGGGGGGGGGGGGGGGGGGGGGGGGGGGGGGGGGGGGGGGGGGGGGGGGGGGGGGGGGGGGGGGGGGGGFGGGGGGGGGGGGGGGGGGGGGGGGGGAFGGGGG?FGGGGGGGGGGGFFGGFGGGGGGGGGGGGFGCEGGGGGGGGGEGGGGGGGGGGFGFGGGDGEC?F7)*+9;FCFG@FFGD0<
@M00200:205:000000000-AKKM3:1:1101:13812:6093 1:N:0:1
ATTGGGCGTAAAGGGAGCGTAGGCGGGTTATCAAGTTGGAGGTGAAAGCCCAGGGCTCAACCTTGGAATTGCCTTCAAAACTGATAGCCTAGAGTATGGAAGAGGTAAGTGGAACTCCGAGTGTAGAGGTGAAATTCGTAGATATTCGGAAGAACACCAGTGGCGAAGGCGACTTACTGGTCCATGACTGACGCTGAGGCTCGAAAGCGTGGGGAGCAAACAGGATTAGATACCCTTGTA
+
GGGGGGGGGGGGGGGGGGGGGGGGGGGGGGGGFGGGGGGGGGGGGGGGGGGGGGGGGGGFGGGGGGGGGGGGGGGGGGGGGGGGGGGGGGGGGGGGGGGGGGGGGGGGGGGGGGGGGGGGGGGGGGGGGGGGGGFGGGGGGDFGGGGGGGGGFGGGGGGGGGGCEGCEDGGGGGGGGGGGGGGCCFCFC>EGGDCEEFFGGGEGG8)>EGGGGGFD3CG6FCEF<FGFFFFGGGFG:@?G
@M00200:205:000000000-AKKM3:1:1101:21514:6113 1:N:0:1
ACTGGGTTTAAAGGGCGCGTAGGTGGCTTGGTAAGCGTGTGGTGAAAGTCCGGGGCTCAACCCCGGATCTGCCGTGCGAACTGCCGAGCTCGAGCGATGTAGAGGCAGGTGGAATTTCGGGTGTAGCGGTGGAATGCGTAGATATCCGAAAGAACACCGGTGGCGAAGGCGGTCTGCTGGGCGGTGAGCTCGTAAGGGCTCAATAGCCGACACTGAGGCGCGACAGCGTGGGGAGCAAACAGG
+
GGGGGGGGGGGGGGGGGGGGGGEGGGGGGGGGGGGGGGGGGGGFGGGGGGGGGGGGGGGGGGGGGGGGGGGGGGGGDGGGGGGGGGGGGGGGEGGGGGGGGGGGGGGGGGGGGGGGGGGGGGGGGGGGGGGGFGGGGGGGGGGGGGGGGDGGGGGGGGGGGGGGDGDGEGGDGGGGGGGGGGGGEGGGGGGGGGGGGGGFGDFGGGGGGGGGGC=*9CCEDDGGFGGFB>BGG8CCFFFF4:?
@M00200:205:000000000-AKKM3:1:1101:15491:6114 1:N:0:1
ATTGGGTTTAAAGAGCGTGTAGGCGGTCCGGTAAGTCGGCTGTGAAAGTCCAGGGCTCAACTCTGGGATGCCGGTCGATACTGCCGGACTAGAGTTCGGAAGAGGCGAGTGGAATTCCCGGTGTAGCGGTGAAATGCGCAGATATCGGGAGGAACACCTATGGCGAAGGCAGCTCGCTGGGACGTTACTGACGCTGAGACGCGAAAGCGTGGGGAGCAAACAGGATTAGATACCCGCGTA
+
GGGGGGGGGGGGGGGGGGGGGGGGGGGGGGGGGGGGGGGGGGGGGGGGGGGGGGGGGGGGGGGGGGGGGGGGGGGGGGGGGGGGGGGGGGGGGGGGGGGGGGGGGGGGGGGGFDGGGGGGGGGGGGGGGGGGGGGGGGGGGGGGGGGGGGGGGGGGGGGGGGGGGGGGGGGGGGGGGGGGGGGGGGGGGGGGGGGGGGGGGGGGEGDGGGGGGGEDEGGGG58FFGGFF4<FGGG3:>3C
@M00200:205:000000000-AKKM3:1:1101:12874:6136 1:N:0:1
ACTGGGCATAAAGCGCGCGTAGGTGGCTAGGCAAGTCCATGGTGAAATCCCTCGGCTCAACCGAGGAAGGGCCGTGGATACTGCCTGGCTTGAGGTCGGGAGGGGTGAGTGGAACTCTCGGTGTAGCGGTGAAATGCGTAGATATCGAGAGGAACGCCGGTGGCGAAAGCGACTCACTGGACCGTACCTGACACTGAGGCGCGAAAGCTAGGGGAGCAAACAGGATTAGATACCCGCGTA
+
GGGGGGGGGGGFGGGGGGGGGGGGGGGGGGGGGGGGGGGGGGGGGGGGGGGGGGGGGGGGGGGGGGGGGGGGGGGGGGGGGGGGGGGGGGGGGGGFGGGGGGGGGGGGGGGGGGGGGGGGGFGGCGGDGGGGGGGGGGGGGGGFFGGGGGGGFGGGGGGGGGGGGGGGGGGGGGEGGGGGGGGGGDEEGGGGGFGGGGGGGGGGGCDF?FGGGGFC@F8FGGG<<GF?FFBGFGGCDFBG
@M00200:205:000000000-AKKM3:1:1101:27158:6138 1:N:0:1
ATTGGGTTTAAAGGGCGCGTAGGCGGTTGGTTAAGTCGGTTGTGAAAGCCCGGGGCTCAACCCCGGAGGGTCGACCGATACTGGCCAACTAGAGTACGGAAGAGGTAGCTGGAATTCCCGGTGTAGCGGTGAAATGCGTAGATATCGGGAGGAACACCTGAGGCGAAGGCGGGCTACTGGGCTGATACTGACGCTGATGCGCGAAAGCTAGGGGAGCAAACAGGATTAGATACCCGTGTA
+
GGGGGGGGGGGGGGGGGGGGGGGGGGGGGGGGGGGGGGGFGGGDGGGGGGGGGGGGGGGGGGFGGGGGCEFGGDECGEFGDGGFGGGGGGGFFGGGFGEGEEGGGGGEFGGDFG9FGGFEEGDGFFFEFGGFGCF:FGGDGGGGGFEDGGDGGGGGGGGGFC@F7F*FBEDGG5E**:+C*CCEGGG?FFFGGDGDEF7CCD5CECDF+:+@FG53>CCGGGGGFG7)//-:C<8)).8*
@M00200:205:000000000-AKKM3:1:1101:7461:6146 1:N:0:1
ATTGGGTGTAAAGGGTGCGTAGGTGGTCGGGTAAGTCTGATGTGAAATCTCCGAGCCTAACTCGGAAACTGCATCGGATACTATTCGGCTTGAGGGTTGGAGGGGGGACTGGAATACTTGGTGTAGCAGTGAAATGCGTAGATATCAAGTGGAACACCAGTGGCGAAGGCGAGTCCCTGGACAACTCCTGACACTGAGGCACGAAAGCTAGGGGAGCAAACAGGATTAGATACCCTAGTA
+
GGGGGGGGGGGGGGGGGGGGGGGGGGGGGGGGGGGGGGGCGGGGGGGGGGGGGGGGGGGGGGGGGGGGGGGGGGGGGGGGGGGGGGGFEGGGGGGGGGGGFFEGGGGEGGGFFGGGGGGF8FGGGGGFGGGGGGFGGGGGDGGCGGGGFFGFFFFGGGGGFCCEGGEGGGGGGGGFGFGDGGGGGG7CF<FGGGCC9C85CGG5EEDF7<9CCED3>C*<F4C58F7466):ECFFF>@G
@M00200:205:000000000-AKKM3:1:1101:6975:6147 1:N:0:1
ATTGGGTATAAAGCGCGTGTAGGCGGTCCGGTAAGTCCGCTGTGAAAGTCGGGGGCTCAACCCTCGGATGCCGGTGGATACTGTCGGGCTTGAGTACGGAAGAGGCGAGTGGAATTCCTGGTGTAGCGGTGAAATGCGCAGATATCAGGAGGAACACCAATTGCGAAGGCAGCTCGCTGGGACGTTACTGACGCTGAGACGCGAAAGCGTGGGGAGCAAACAGGATTAGATACCCTAGTA
+
GGGGGGGGGGGGGGGGGGGGGGGGGGGGGGGGGGGGGGGGGGGGFGGGGGGGGGGGGGGGGGGGGGGGGGGGGGGGGGGGGGGGGGGGGGGGGGGGGGGGGGGGGGGGGGGGGGGGGGGGGGGGGGGGGGGGGGGGGGGCGCGGGGGFGGGGDGGGGGGGGGFGGEEGGG+:EGGGG5<7:CFEGGGGDDFFGGGGGGGGEDEGGGGGGGGEGG:DDG*29*29?GGF@*:>GGFDFFFG
@M00200:205:000000000-AKKM3:1:1101:11292:6150 1:N:0:1
ATTGGGCATAAAGGGTGCGTAGGTGGTTTGTTAAGTCAGGGGTGAAATCCCGCGGCCCAACCGTGGAACTGCCTTTGATACTGGCGAACTTGAGTGCGTGAGGGGTAGGGGGAACGAGCAGTGTAGCGGTGAAATGCGTAGATATTGCTCGGAAGGCCAGAGCCGAAGGGGCCCTACTGGTGCGCAACTGACACTGAGGCACGAAAGCGTGGGGAGCAAACAGGATTAGATACCCTAGTA
+
FGGFGGGGGDFGGGGGGGGGEGGGGGGGGGGGFFGGGGGGGGGGGGFGGGGGGGGGGGGGGGGGGGGFFGGGGGGGGGGGFGGGGGGGGGGGGGGGGGGG+BFEGGGGGGGGGGGG7FGGGGGGGGGGGGGGGGGGGGGGGEGFGGGGGGGGG7FGGGGGGGGGGGGGG@FGEEGEGGFCFFFEGDEEGGGGCFCFGGGGGGGCCCGFE5CCEDECB56CF5;>BGGF@46DGGGFFFFG
@M00200:205:000000000-AKKM3:1:1101:4167:6155 1:N:0:1
ACTGGGTATAAAGGGCGTGTAGGCGGCTCGGAAAGTGGGATGTGAAATCCCCCGGCTTACCCGGGGAACGGCATCCCATACTGCTGGGCTTGAGTGTGGGAGAGGATGGGGGAATTCCTGGTGTAGCGGTGAAATGCGTAGATATCAGGAGGAACACCGGTGGCGAAGGCGCCCATCTGGCCCATTACTGACGCTGAGGCGCGAAAGCTAGGGGAGCAAACGGGATTAGATCCCCCCGTA
+
GGGGGGGGGGDGGGGGGGGGGGGGGGGGGGGF@CCFGFGGGGGGFGGGGGGGGGGGGGGGGGGGEGGGGGGGEGGGGGGGGGGGGGGGGGGGGGGGGGGCGGGGGGFFG?EGEGGGGGGFFGGGGGGGGGGGGGFGGGGGGGGGGGGFFGGGGGGGGGGGGGGGGGGGGGGGEGGGGGFGGGGGGGGGGGGGCEGG?>CGGGG**:5FGGGGGGFGEE8EFD=G?DC7FF<*+;CDFFE5
@M00200:205:000000000-AKKM3:1:1101:14844:6166 1:N:0:1
ACTGGGCATAAAGGGCGCGTAGGCGGTGTGCTAAGTCGGCGGTGAAATACTCCGGCTCAACCGGAGAATTGCCGCTGAAACTGGCATGCTGGAGGGAGGTAGAGGTGCATGGAACTTCCGGTGGAGCGGTGAAATGCGTTGATATCGGAAGGAACGCCTGTGGCGAAAGCGATGCACTGGACCTCTCCTGACGCTGAGGCGCGAAAGCTAGGGGAGCGAACGGGATTAGATACCCGAGTA
+
G<FGFGGGGGEEDGGG@FGGGGGGGGGCG@CFFGGGGEGGGDGGFGAF<F9EFDFGGGGGGGGGGGGGGGEFGCCFEGGGGGGGGGF8FGFGGGGGGEGGGFGGGFGFGGGGFGGG,FB+FFE7DEGFGGDGGGGGGGEGEFGGGF>EEFGEGGGEGGGFFGGGGGGDEGGGCCGFGGGGCE8FG?FGCC7FCG55:8FFGGG5E*>FG7+CDEB<DGEDD3E*4C*8@*6:FGGGBBFC
@M00200:205:000000000-AKKM3:1:1101:26575:6178 1:N:0:1
ATTGGGTTTAAAGGGTGCGTAGGTGGATAATTAAGTCAGGGGTGAAAGCCTGCAGCTCAACTGTAGAACTGCCCTTGAAACTGATTATCTTGAGTGTGGTTGAGGTAGACGGAATGTGTCATGTAGCGGTGAAATGCTTAGATATGATACAGAACACCAATTGCGAAGGCAGCTTACTAAACCATTACTGACACTGAGGCACGAAAGCATGGGGAGCAAACAGGATTAGATACCCGAGTA
+
GGGGGGGGGGGGGGGGGGGGGGGGFGGGGGGGFGCGGGGGGGGGGGGGGGGGGGGGGGGGGGGGGGGGGGGGGGGGGGGGGGGFGGGGGGGGG8FFGGGGGGGGGGG<EFDFGGGGGGGGGGGGGGGGDGEGGGGGGGGGGGGGGGGGGGGGGGGGGGGGGGGGGGCEGGGGGGG9DGGG,>DGGGFGGGGGGGGCFF6FGGDE8CCFFFEFFEEGEECGGFGG29:=FFEGGGGGFEFG
@M00200:205:000000000-AKKM3:1:1101:17607:6181 1:N:0:1
ACTGGGCTTAAAGCGCACGTAGGCGGCATTGCAAGTGTCCGGTGAAATCCCACGGCTCACCCGTGGAACTGCCTGGCAGACTGCAATGCTCGAGTGTGGTAGGGGAGAGCGGAACTCCTGGTGGAGCGGTGAAATGCGTAGATATCAGGAGGAACACCGGTGGCGAAGGCGGCTCTCTGGTCCACAACTGACGCTGAGGTGCGAAAGCTAGGGGAGCAAACGGGATTAGATACCCCCGTA
+
GGGGGCFGGCFFFGGGGGEGGDEGGGGGGGFGDFCFFGGGFCGGGGFGGGGGGGGGGG@FGGGGGGGGGGGGGGGGGGGGGGFGGGGGGGGF:FGGGGGGGDGEEGGEGGGC74@FGGGGFGGGGGGGGGGFG=FFGGGGGCGAGGGGGDED*3@>FEGGGGGGCE8CGGGGGGGDGGFFFGGFGCGGGG7FGEGGGGGGCF5C*?<FGG?@E>BDDF8<>D;C:DGFF4)2CEGGEEFG
@M00200:205:000000000-AKKM3:1:1101:15686:6192 1:N:0:1
ACTGGGCATAAAGGGCGCGTAGGCGGTCAGCACAAGTCAGTTGTGAAATCTCCGAGCTTAACTCGGAAAGGTCAACTGATACTGTGCGACTAGAGTGCAGAAGGGGCAACTGGAATTCTCGGTGTAGCGGTGAAATGCGTAGATATCGAGAGGAACACCTGCGGCGAAGGCGGGTTGCTGGGCTGACACTGACGCTGAGGCGCGAAAGCTAGGGGAGCGAACGGGATTAGATACCCGAGTA
+
GGGGGGGGGGGGGGGGGGGGGGGGGGGGGGGGGGFGGGGGDGGGGDFGGGGGGGGGGGGEGGFGGGGGEGFGGG@GGGGGGGGGGGGGGGGGGCGGGGGGGGGFGGFGGGGGGGFGGGGGGFGGGGGGDGGGGFCGGGGGGGDGGGGGGGFGGGCFEGGGGGGGGG8EEEGGGGGGGGGGGGGGGGGGGGGGGGGGGGGGGDG>>8DDGFGGFGFGEGG5CD=C?<32*7:FCGGDB>DG4
@M00200:205:000000000-AKKM3:1:1101:18144:6195 1:N:0:1
ATTGGGCATAAAGGGCGCGTAGGCGGGCTGTCAAGTCTGGGGTGAAATGCCGCGGCTCAACCGTGGAACTGCCTTAGATACTGACGGCCTCGAGGGAGGTAGGGGCGTGCGGAACTGTAGGTGGAGCGGTGAAATGCGTTGATATCTACAGGAACTCCGGTGGCGAAAGCGGCGCGCTGGACCTCTTCTGACGCTGAGGCGCGAAAGCTAGGGGAGCAAACGGGATTAGATACCCTCGTAAGA
+
GGGGGGGGGGGGGGGGGGGGGGGGGGGGGGGGFGDGGGGGGGGGGGGGGGGGGGGGGGGGGGGGFGGGGGGGGGGFFGGGGGGGGGGGGGGGFGGGGGGGGGGGGGGGGGGGGGGGGGGFGGGGGGGGGGGGGGGGGGGGGGGGFGGGGGGGFFGGGGGGGGGGGGGGGGGDGEGGGCGEGGGGGGGGGGGGDCDGEGGGGGDEEEGGGGGGGD>DDGG67DGG<DGFF?9DGGGGFEF*>:A
@M00200:205:000000000-AKKM3:1:1101:4486:6206 1:N:0:1
ACTGGGTATAAAGGGTGCGTAGGCGGTTATCTAAGTCAGGTGTGAAATCTCTCGGCTCAACCGGGAAACTGCGCTTGAAACTGGGTGACTGGAGGGATGCAGGGGTGTGTGGAACTTCCGGTGGAGCGGTGAAATGTGTAGATATCGGAAGGAACGCCAGCAGCGAAAGCGGCACACTGGGCATTTTCTGACGCTGAGGCACGAAAGCTAGGGGAGTGAACGGGATTAGATACCCTAGTA
+
GGGGGGGGGGGGGGGGGGGGGGGGGGGGGGGGGGGGGGGGGGGGGGGGGGGGGGGGGGGGGGGGGGGGGGGGGGGGGGGFGGGGGGGGGGGGGGGGGGGGGGGGGGGGGGGGGGGGGGGGGGGGGGGGGGGGGGGGGGGGGGGGGGGDEGGGGGGGGGGEGGGGGGGGGGGGGGGGGFFGGDGGGGGGGGGGGGGGEGGGGGGGEGGGGFGGGGEG:FGFGF=D?GGBFF9CA<@F75=F
@M00200:205:000000000-AKKM3:1:1101:21175:6220 1:N:0:1
ACTGGGCTTAAAGGGTGCGTAGGCGGTGCAGCAAGTCGGGTGTGAAAGCCCTCAGCTCAACTGAGGAATTGCGCCCGAAACTGCTGTGCTTGAGGAATACAGAGGTATGCGGAACTTAGGGTGGAGCGGTGAAATGCGTTGATATCCTAAGGAACACCGGTGGCGAAAGCGGCATACTGGGTATTTTCTGACGCTCATGCACGAAAGCTAGGGTAGCGAACGGGATTAGATACCCGTGTA
+
GGGGGGGGGGGGGGGGGGGGGGGGGGGGGGGGGGGGGGGGGGGGGGGGGGGGGGGGGGGGGGGGGGDFGGGGDGGGGGGGGGGGGGGGGGGGGGGGGGGGGGGGGGGGGGGGGGGGGGGFGFFGFCFEGGGGGGGGGEGGCFGGGGGGGGGGGGGGGGDEGGCFGGGGGGDCGGGFFGGCFF7FCFGGGGGGGGGGGGEGGGGGEGGFCFGG*CF3==8/C3;*4DGF48AGFCGGE3>G
@M00200:205:000000000-AKKM3:1:1101:17138:6223 1:N:0:1
ACTGGGTATAAAGAGCGCGTAGGCGGTCTGATAAGTCAGGTGTGAAATCCCCCGGCTCAACCGGGGAACTGCACCTGATACTGTTGGGCTTGAGTGCAGGAGGGGAGAGCGGAATTCCTGGTGGAGCGGTGAAATGCGTAGATATCAGGAGGAACGCCGGCGGCGAAAGCGGCTCTCTGGCCTGTTACTGACGCTGAGGCGCGAAAGCTAGGGGAGCAAACGGGATTAGATACCCCGGTA
+
GGGGGGGGGGGGGGGGGGGGGGGGGGGGGGGGGGGGGGGGGGGGGGGGGGGGGGGGGGGFGGGGGGGGGGGGGGGGGDGFGGGGGGGGGGGGGGGGGGGGGGGGGGGGGGGGGGGGGGGGGGGGGFGGGGGFGCFGGGGGGGGFGGGGGGDGG:FEGGGGGGGGGG8EGGGGGGGGGGGGGFGGGFFGGGGGGGGG=FFGEGGGGGGGGGGFGDBC>G?FGGGGFGF?FFAFGFGGFFF=
@M00200:205:000000000-AKKM3:1:1101:11650:6224 1:N:0:1
ACTGGGTATAAAGCGTGTGTAGGCGGATCGTTAAGTACCTTGTGAAATCCCACGGCTCAACCGTGGAACTGCTCGGTATACTGGCGATCTTGAGCCACCTAGGGGCAACTGGAACAAGCGGTGGAGCGGTGAAATGCGTAGATATCGCTTGGAACGCCAACGGTGAAAACAGGTTGCTGGGGGTGTGCTGACGCTGAGACACGAAAGCCAGGGGAGCGAACGGGCTTAGATACCCCTGTA
+
FGGGGGGGGGGGGGGGGGGGGGGGGGGGGGGGGGGGGGGGGGGGGGEGGGGGGGGGGGFGGGGGGGGGGGGGGGGGGGGGGGGGGGGGGGGFDGFGGGGGGEGGGGGFGGFFGEFG,AFFGGGGFFGGGGGFFCFCGGGCEGGGGGGGGGGGC<FGGGDGGGGGGFGCGGEFGGGGGGGGGGGGDGGGG>@FCGGGEFFFCGGG8EDFFFGGGGFGBDCGGGG3(940@BBCFFGGFFF9
@M00200:205:000000000-AKKM3:1:1101:12603:6224 1:N:0:1
ACTGGGTTTAAAGGGCGCGTAGGTGGCCTTGTTAGTCAGACGTGAAATCCCCAAGCTTAACTTGGGAACTGCGTCTGATACTGCAAGGCTTGAGTTCGGGAGAGGGATGTGGAATTCCAGGTGTAGCGGTGAAATGCGTAGATATCTGGAGGAACACCGGTGGCGAAGGCGGCATCCTGGACCGAAACTGACACTGAGGCGCGAAAGCTAGGGGAGCAAACGGGATTAGATACCCGCGTA
+
GGGGGGGGGGGGGGGGGGGGGGGGGGGGGGGGGGGGGGGGGGGGGGGGGGGGGGGGGGGGGGGGGGGGGGGGGGGGGGGGGGGGGGGGGGGGGGGGGGGGGGGGGGGGGGGGGGGGGGGGGGGGGGGGGGGGGGGGGGGGGGGGGGGGGGGGDDGFGGGGGGGGGGGGGGDEGGGGGGGGGGGGGGGGGGCFGGGGGGGFGD5CEGGGE?FGGGFGFGGF4>CC0C<>664CGFCD>EE5
@M00200:205:000000000-AKKM3:1:1101:6018:6241 1:N:0:1
ACTGGGCATAAAGGGCGTGTAGGCGGTTTGTTAAGTCATGTGTGAAAGCCCTCGGCTCAACCGAGGAAAGACGCATGAAACTGGCAAGCTAGAGTACCAAAGAGGGGGGTGGAATTCCCGGTGTAGTGGTGAAATACGTAGATATCGGGAGGAACACCAGTGGCGAAGGCGGCTTCCTGGGCTGTCCCTGACGCTGAGATGCGAAAGCGTGGGTAGCGAACCGGATTAGATCCCCTCGTA
+
GGGGGGGGCFGFGGGGGEGGGGGGGGGGGGGGGGGGGGGGGGGFGGGGGGGGGGGGGGGGGGGGGGGEGGGGGGFFFGGGGGGGGGGGGGGGGGGGGGEFFGFFFGGGGGCCFFFGGGGGEGGGGGGGFGGGGGGGFGGFGGGGGFGGGGGGEGGGGGG5<CGGGGEGGEG>8EGGFGGGGGGG6C8<7>6CEGCEGGFC?FG5C5><CGEDGG?<:EEGDCEC>D3)97)0<8;CEE)/
@M00200:205:000000000-AKKM3:1:1101:25684:6243 1:N:0:1
ACTGGGCTTAAAGGGCTCGTAGGCGGCCAACTAAGTCAGACGTGAAATCCCCAGGCTCAACCTGGGAACTGCGTCTGATACTGGATGGCTTGAATCCGGGAGAGGGATGCAGAATTCCAGGTGTAGCGGTGAAATGCGTAGATATCTGGAGGAATACCGGTGGCGAAGGCGGCATCCTGGACCGGCATTGACGCTGAGGAGCGAAAGCCAGGGGAGCAAACGGGATTAGATACCCGCGTA
+
GGGGGGGGGGGGGGGGGGGGGGGGGGGGGGGGGGFGCEFGGGGGGGGGGGGGCFDFGGG@FEGGFGGGGGGGGGGGGGGGGGGGGGCFGGG7CGGEEFGGGFCCFGGGGGGGGAFGFGGGGGGGGFFFGGGGGGGGGDFEGGGGGGGGGGGGCCFGFFFDGGGGGG7CGGGGGGGGGGGGGGGGGGGE7*ACGGGGEFGCGGGDEEGGFGDGGE>DEFFFGGGD?C*467A7FFCDB:5=
@M00200:205:000000000-AKKM3:1:1101:5175:6248 1:N:0:1
ATTGGGTATAAAGGGAGCGTAGGTGGATAGTTTAGTCAGAGGTGAAAGCCCAGGGCTCAACCTTGGAATTGCCTTTGATACTGGCTATCTTGAGTATGGAAGAGGTATGTGGAACTCCGAGTGTAGAGGTGAAATTCGTAGATATTCGGAAGAACACCAGTGGCGAAGGCGACATACTGGTCCATTACTGACGCTGAGTCTCGAAAGCGTGGGGAGCAAACAGGATTCGATACCCTAGTA
+
FFEGGGECFFGFGGE?FFGGEGG6CCF,E@EGGGGGGDCFFGGGF@EEFGGC@FFGGGGDE8EGGGGG,FFGGFFGGGFGGGGGFFGEFGGGGDGCGGG9CFGGGGGGFCFGCG8FGGGGGGGGGFGGFGGGEFFAFFGFCGGGG9,AFF7BFGGGGG7:FFGGGGDEEFDGGGEDGGF8BE,@E>FFGGGGEGG6C>,@C>E6@EC*8?EDGGFG4CGC6*=65<7*:BC<8>CCAFFD
@M00200:205:000000000-AKKM3:1:1101:26147:6250 1:N:0:1
ATTGGGTTTAAAGGGCGCGTAGGCGGCCTGCTAAGTCGAACGTGAAATCCCTGGGCTCAACCCAGGAACTGCGTTCGATACTGGTTGGCTTGAATTCGGGAGAGGGATGCGGAATTCCAGGTGTAGCGGTGAAATGCGTAGATATCTGGAGGAACACCGGTGGCGAAGGCGGCATCCTGGACCGGCATTGACGCTGAGGCGCGAAAGCCAGGGGAGCAAACAGGATTAGATACCCCAGTA
+
GGGGGGGGGGGGGGGGGGGGGGGGGGGGGGGGGGGGGGGGGGGGGGGGGGGGGGGGGGGGGGGGGGGGGGGGGGGGGGGGGGGGGGGGGGGGFGGGGGGGGGGGGGGGGGGGGGGGGGGGGGGGGGGGGGGGGGGGGCGGGGGGGGGGGGFFG@GGGGGGGEEFGGGGEGGGGGGGFGGGGGGGGGBEFDFGGGDGGGDFGG5:ECGGGC5CED:GDFFGFGGG?CFFFFFGFFFGE:@G
@M00200:205:000000000-AKKM3:1:1101:26022:6255 1:N:0:1
ACTGGGCTTAAAGGGCGTGTAGGCGGTCTGCTAAGTCATGTGTGAAATCCCTCGGCTTAACCGAGGAACGACGCATGAAACTGGCAAGCTAGAGTACCAAAGAGGGGGGTGTAATTCCCGGTGTAGCGGTGAAATGCGTAGATATCGGGATGAACACCGGTGGCGAAGGCGGCCCCCTGGTTGGATACTGACGCTGCGACGCGAAAGCGTGGGGAGCAAACATGATTAGGTCCCCCGGTA
+
EGFGFG9@9EFGF9F@@@+@FFGCG@GECCEFGFFCFFFEE<;EEEEDE<FCFGCEFEFD<FFGGGGFGGGDCFEFFC<FDFA@4,=DFEGG?FFF?E9E@EE@,CCC><F1<FGGCFGFGGGEGGF:*8C@:FB,CFG7<7FF2><:ED*;C+<CFGGC/*:CC*8*18::?*?C?C*@+<C88+:8?FGFGG358?EE5/58**9C5=?88*5C5:*+9*+99FD)**.*0/;9..7*
@M00200:205:000000000-AKKM3:1:1101:6677:6283 1:N:0:1
ATTGGGTTTAAAGGGCGCGTAGGCGGATCAGCAAGTTCGGGGTGAAATCCTCCGGCTTCACCGGCGAAGTGCCTTGGATACCGCCGGTCTCGAGGGAGGTAGGGGTCTTGGGAACTTCTGGTGGAGCGGTGAAATGCGTTGATATCAGAAGGTACGCCGGTGGCGAAAGCGCATGACTGGATCTCTTCTGACGCTGAGGCGCGAAAGCTAGGGGAGCCAACGGGACTCGATACCCCTGTT
+
FGGGGFGGGGGGGCF-@FCFC7CFDG77@<DGAFDF,E7F++8+6CFAAFGCCBGE:F,C,EFD+@+>CB,5,BF<,5<BE,?:+6>@+?53,+C@FEGF@@F7FG+,,@D,,8FFFGA<<DC7*3@FC<CFG@@:F1>CE57;B,<<,3<C,@F*1=::<*<B8<7FFFCC*8A9+2+/0+33:CFFC7+9:**2*;ECCC75*27C9++*8*><7*3A5<**()2.)),*1:<777/+
@M00200:205:000000000-AKKM3:1:1101:19365:6313 1:N:0:1
ACTGGGTTTAAAGCGTGCGTAGGCGGCCAGATCAGTCGGGTGTGAAATCCCTCGGCTCAACCGAGGAACTGCGCCCGATACTGTCTGGCTTGAGGTCCGGAGGGGAGAGTGGAATTCCCGGTGGAGCGGTGAAATGCGTAGAGATCGGGAAGAACGCCGGCGGCGAAAGCGACTCTCTGGTCGGATCCTGACGCTGAGGCACGAAAGCTAGGGGAGCAAACGGGATTAGATACCCGCGTA
+
GGGGGGGGGGGGGGGGGGGGGGGGGGGGGGGGGGGGGGGGGGGGGGGGGGGGGGGGGGGGGGGGGGGGGGFGGGGGGGGGGGGGGGGGGGGGGGGGGGGGGGGGGGGGGGGGGGGGGGGGGGGGGGGGGGGGGGGGGGGGDFGGGGGGGGGGGGGGGGGGGGGGGGGGGGGGGGGGGGGGGGGGE>EFGGGGCEGGGGGGGFGGDEGG7FGGGEBGFFFGGGGG(CC7FFFGGGCD5@FD
@M00200:205:000000000-AKKM3:1:1101:17418:6321 1:N:0:1
ATTGGGTTTAAAGGGTGCGTAGGTGGGCTGGTAAGTCAGTGGTGAAATCCCCGAGCTTAACTTGGGAACTGCCATTGATACTATCAGTCTTGAATACCGTGGAGGTCAGCGGAATATGTCATGTAGCGGTGAAATGCTTAGATATGACATAGAACACCAATTGCGAAGGCAGCTGGCTACACGAATATTGACACTGAGGCACGAAAGCGTGGGGATCAAACAGGATTAGATACCCCAGTA
+
GGGGGGGGGGGGGGGGGGGGGGGGGGGGGGGGGGGGFGGGGGGGGGGGGGGGGGGGGGGGGGGGGGGGGGGGGGGGDEFGGGGGGGGGGGGFGGGFGGCGGDCFDFGGGGDFGGGGGGGGGGGGF9FEGGGGGGGGGGGGD9FGGFAFGGG9DGEGGDECFGGGGG8@@FFGGGGCEFFGGGGGGGGGGCFGFDGEFCDFEFG5EC>FEEDCEEEG;CFDCCCFDGC3AF?CFFCD38AF
@M00200:205:000000000-AKKM3:1:1101:17753:6340 1:N:0:1
ACTGGGTATAAAGGGCGCGTAGGCGGCTTCGCAAGTGATGGGTGAAATCCCTCGGCTTAACCGAGGAACTGCCCCTCAAACTGCGTTGCTTGAGTCCGGGAGAGGTGAGTGGAATTCCCAGTGTAGCGGTGAAATGCGTAGATATTGGGAGGAACACCAGTGGCGAAGGCGGCTCACTGGACCGGAACTGACGCTGAGGCGCGAAAGCGTGGGGAGCAAACAGGATTAGATACCCCCGTA
+
GGGGGGGGGGGGGGGGGGGGGGGGGGGGGGGGGGGGGGGGGGGGGGGGGGGGGGGGGGGGGGGGGGGFGGGGGGGGGGGGGGGGGGGGGGGGGGGGGGGGGGGGDGGGGGGGGGGGGGGGGGGGGGGGGGGGGGGGGGGGGEGGGGGGGGGGGGGGGGGFGGGGGGGGGGGGGGGGGGGGGGGGGGGGGFC6C=DGGGGGEGGGGDG4EGGGGGBDEFFGG:6C?GGFF49DFGFGBE55
@M00200:205:000000000-AKKM3:1:1101:14444:6344 1:N:0:1
ACTGGGTTTAAAGGGCGCGTAGGCGGCCTGCTAAGTCGAACGTGAAATCCCTGGGCTCAACCCAGGAACTGCGTCCGATACTGGTTGGCTTGAATCCGGGAGAGGGATGTGGAATTCCAGGTGTAGCGGTGAAATGCGTAGATATCTGGAGGAACACCGGTGGCGAAGGCGACATCCTGGACCGGCATTGACGCTGAGGCGCGAAAGCCAGGGGAGCAAACGGGATTAGATACCCTAGTA
+
GGGGGGGCGGGGGGGGGGGGGGGGGG7FEGG<FGGDGGGE<FGGGGGEGGGGG@FGGGGGGGGGGGC=FGGG7?FEG@FCFGGG9BF7FFCGGFGFGGGG@G?=F78>@AFGGGGDDBEFGGGGGGGGGGGGGCFFGFGGGGGGGGF=ABAFGGGGGGG7FCGGGDEGGG@BEECCGGCFFGGG5*BCCGGGCEGGGGGGGGGGGGGGGFGGGGFCB5CGF3;CBGC>FFFFFFF4))=+
@M00200:205:000000000-AKKM3:1:1101:19721:6350 1:N:0:1
ACTGGGTTTAAAGCGCGCGCAGGCGGTCTGAGGCGTCGGTGCTGAAAGTCCACCGCTTAACGGTGGGAAGCGCGCCGATACGCTCAGACTGGAGGGCGGGCGAGGGTGGTGGAATTGCCGGTGTAGTGGTGAAATGCGTAGAGATCGGCAGGAACACCAGTGGCGAAGGCGGCCACCTAGCCCGCACCTGACGCTGAGGCGCGACAGCGTGGGGAGCGAACTGGATTAGATACCCTTGTA
+
GGGGGGGGGGGGGGGGGGGGGGGGGGGGGGGGGGGGGGGGGGGGGGGGGGGGGGGGGGGGGGGGGGGGGGGGGGGGGGGGGGGGGGGGGGGGGFCGGGGGGGGGGGGGGGGGFFGGGGGGGGGGGGGGGGGGGGGGGGGGGGGGGGGGGGGGGGGGGGGGGGGGGGGGGGGGGGGGGGGGGFGGGGGGGGGGGGGGCGGGGGGGGGGGG=EGDG>DFGGGCFGGFGGFFBAGGGGG??FF
@M00200:205:000000000-AKKM3:1:1101:14254:6361 1:N:0:1
ACTGGGTTTAAAGCGCGTGTAGGCGGCATCGTAAGTCGGGTGTGAAATCCCTCGGCCTAACCGAGGAATTGCGCCCGAAACTACCTTGCTTGAGGACCAGAGGGGAGCCTGGAATTCCTGGTGGAGCGGTGAAATGCGTTGATATCAGGAGGAACACCGGCGGCGAAGGCGAGGCTCTGGCTGGTTACTGACGCTGAGACGCGAAAGCTAGGGGAGCAAACGGGATTAGATACCCTAGTA
+
GGGGGGGGGGGGGGGGGGGGGGGGGGGGGGGGGGGGGGGGGGGGGGGGGGGGGGGGGGGGGGGGGGFGGGGGGGGGGGGGGGGGGGGGGGGGGGGGGGGGGGFFGGGGGGGGGGGGGGGGFGGGGGGGEGGGGFGGGGGGGGFGGGGGGGGEEGGGGGGGGGGGGBEGGGGGGGGGGGGGG>EG8FCEFFGGGGGDEGGGC3:CE=D4E?FGGGEGFFGGGGCD?GC>?*60<CFGF499
@M00200:205:000000000-AKKM3:1:1101:14152:6361 1:N:0:1
ATTGGGTTTAAAGGGCGCGTAGGCGGCGCGAGGAGTCGGGGGTGAAAGTCCGGGGCTCAACCCCGGATCGGCCTTCGATACTCTCGCGCTGGAGCACAGTAGAGGCGGGTGGAATTCCGGGTGTAGCGGTGGAATGCGTAGAGATCCGGAAGAACACCGGTGGCGAAGGCGGCCCGCTGGGCTGTGGCTGACGCTGAGGCGCGACCGCGTGGGGAGCAAACAGGATTAGATACCCGAGTAAG
+
GGGGGGGGGGGGGGGGGGGGGGGGGGGGGGGGGGGGGGGGGGGGGGGGGGGGGGGGGGGGGGGGGGGGGGGGGGGGGGGGGGGGGGGGGGGGGGGGGGGGGGGGGGGGGEEGFGGGDGFGGEGGGGGGGEGE:EGCFEECGGFC?FG5EGGGGGGGGGGGG>EFE>ECEGGG5EGGE:8EG52/00A8:C7AEE<=*@C5:7=5**93:C88CE55:5CFFGGG?4F<494C?:CD3:F=FF
@M00200:205:000000000-AKKM3:1:1101:18240:6364 1:N:0:1
ACTGGGTGTAAAGGGCACGTAGGCGGCTCGGCAAATCGGTCGTGGAATCTCGACGCTTACCGTCGAAACGGCGGCCGAAAATACCGGGCTCGAGGGCGTGAGGGGTCACTGGAACTCCTGGTGAAGCGGTGAAATGCGTAGATATCAGGAGGAACGCCGGAGGCGAAAGCGAGTGACTGGCGCGTTCCTGACGCTGAGGTGCGAAAGCTAGGGGAGCAAACAGGATTAGATACCCGAGTA
+
GGGGGGGGGGGGGGGGGGGGGGGGGGGGGGGGGGDFFGGGGGGGGGGGGGGGGGGGGGGGGGGGGGGGGGGGGGGGGGGGFFGGGGGGGGGGGGGGGGGGGGGGGGGGGGGGFGGGGGGGGGGGAGGGGGGGGGGGGGGDGGGGGGGGGGGGGGGGEGGGGGGGGGGGGGGEGGGGGGGGGGGGGDGGGGGGGGDGGGGGGFGGGGGGFGFGGD3CDG?FGGGGFGGFFFAFE@FD@EFD
@M00200:205:000000000-AKKM3:1:1101:11820:6378 1:N:0:1
ATTGGGCTTAAAGGGTGCGTAGGCGGCTCGGAAAGCGTCTTGTGAAAGCCCTCCGCTCAACGGAGGAACCGCAGGGCGAACTGCCGAGCTTGAGGAATCTAGAGGCCGGTGGAACGATAGGTGGAGCGGTGGAATGCGTAGATATCTATCGGAACGCCAAAGGTGAAGACAGCCGGCTGGGGATTTCCTGACGCTGAGGCACGAAAGCGTGGGGATCAAACAGGATTAGCTACCCTAGTA
+
GGGFGGGGGGGGGGGGGGGGGGGGGGGGGGGGGGGGGGGGGGGGGGGGGGGGGGGGGGGGGGDEGGGGGGGGGGGGGGGGGGGGGGGGGGGGGGGCFGGGGGGGGGGGGGGDGGGG@FGGGGGGCFGGGGGGGGGGGGGG>CFGGGGGGGGGGGGGGGGGGGGGGFGGGGGGGGGGGGGGGGGGGGGGGCEGEGDE8CFF5>EGGGGGGGEGDGFGFGGGGCCF?GGFF).:@CFGF>F7
@M00200:205:000000000-AKKM3:1:1101:14217:6389 1:N:0:1
ACTGGGTATAAAGGGTGCGTAGGTGGTCGGGTAAGTCCGATGTGAAATCTCCGAGCTCAACTCGGAAATGGCATTGGATACTATTCGGCTCGAGGGTCGGAGGGGAGACTGGAATTCTCGGTGTAGCAGTGAAATGCGTAGATATCGAGAGGAACACCAGTGCCGAAGGCGAGTCTCTGGACGACTCCTGACACTGAGGCACGAAAGCTAGGGGAGCAAACAGGATTAGATACCCCGGTA
+
GGGGFGGGGGFGGGGGEGGGGGGGGGGGGEGGGGGGGGGGGGGGGGGGGGGGGEGGGGGGGGGGDF@FGGGFFFGGGGGFGGGGGGGGGGGGEEGGGGDGEGGGDEGGFGGFFCFGGGGGGGGGG9FFGGGGGGGFGGGGGGGGGGECGGGDFCGFGGGAFFGGDCCEEGEEGGGGGGGGGGGGGGGGFCF?FCFGFFFGGGEDD=C*;9CFGDB)<:FFGD@C3DD2?45D9<<F@55=
@M00200:205:000000000-AKKM3:1:1101:9624:6425 1:N:0:1
ATTGGGCTTAAAGGGCGCGTAGGTGGCCACTATAAGGCCGCGGTGAAAGTTCGGGGCTCAACCCTGAATCGGCCGCGGCGACTGTAGGGCTTGGGCACCGTAGAGGCAGATGGAATTCCGGGTGTAGCGGAGGAATGCGTAGAGATCCGGAAGAACACCAGTGGCGAAGGCGGTCTGCTGGGCGGTGGACTCGTAAGAGTCCAATAGCCGACACTGAGGCGCGACAGCGTGGGGAGCAAACAGG
+
GGGGGGFGGGGGGGGGGGGGGGGGGGGGGGGGGGGGGGGGGGGGGGGGGGGGGGGEGGGGGGGGGGGGGGGGGGGGGGGGFGGGGGGGGGGGGGGGGGGGGGGGGGGGGGGGGGGGGGGGGGGGGFFGGG*CEFFGGGGGEGGFCGGGGGEEGGGGGGG>FGGGGGGEGGGGGGGGGGGGGGGGGGGGGGGFGGGGGGGGF>FF7<7CGGDC*:FGFGGGGGGCBCC()08DGGCGFF5FG?FF
@M00200:205:000000000-AKKM3:1:1101:10306:6471 1:N:0:1
ATTGGGTTTAAAGCGTGTGTAGGCGGACTTCTAAGTACCTTGTGAAATCCCACGGCTCAACCGTGGAACTGCTCGGTATACTGGTCGTCTTGAGCCACCTAGGGGCGAGCGGAACAAGCGGTGGAGCGGTGAAATGCGTAGATATCGCTTGGAACGCCAACGGTGAAAACAGCTCGCTGGGGGTGTGCTGACGCTGAGACACGAAAGCCAGGGGAGCGAACGGGATTAGATACCCTTGTA
+
GGGGGGGGGGGGGGGEGGGGGGGGGGGGGGGGGGGGGGGGGGGGGGGGGGGGGDEGGGGGGGGGGGGGGGGGGGGGGGGGGGGGGGGGGGGGGCGFGGFGGGGGGGGGGGGGGGGGCFGGGGGG7FGGGGGGGAFFGGGGCGFGGGGGFGGGGFGGGGGGGGGEG:FGGGGGGCEDGGGGGGEGGGGGGGGGGEGG589EFG5EG=DDGGECEG:CDGEEDDEDF3FB?BDGGGFGFFFG
@M00200:205:000000000-AKKM3:1:1101:27024:6473 1:N:0:1
ACTGGGTTTAAAGGGTGCGTAGGTGGCATGTTAAGTTTGATGTGAAAGCTCAGGGCTCAACCCTGAAATGGCATTGAATACTAGCGTGCTGGAGGTTTGGAGGGGGGACTGGAATTCTCGGTGTAGCAGTGAAATGCGTAGATATCGAGAGGAACACCAGTGGCGAAGGCGAGTCCCTGGACAACACCTGACACTGAGGCGCGAAAGCGTGGGTAGCAAACAGGATTAGATCCCCCAGTA
+
GGGGGGGGGGGGGGGGGGGGEGGGGGGGGGGGGFFFGGGGGGGGGGGGGGGGGGGGGGGGGGGGGGGGGFGGGGGGGGGGGGGGGGGGGDFGFGGEFGGGGGGGGGGGGGGGGGGGGGGGGGGGGGGGGGGGGGGGGGFGGGGGGGGGGGGGGGFGGGGFCFGGGGGGGGGGGGGGGGGFGGFGGGGEGGCF66*<@ECGGG5C>E:FEGEGEGFGFGGFGGGG<D:???4*222D)7<C
@M00200:205:000000000-AKKM3:1:1101:22950:6475 1:N:0:1
ATTGGGTGTAAAGCGCACGTAGGCGGTCCACTAAGTTCGATGTGAAATCCCCCGGCTCAACCGGGGAACTGCATCGGATACTGGTGGACTCGAGAGTTGTAGGGGTGGACGGAACTCCAGGTGGAGCGGTGAAATGCGTAGATATCTGGAGGAACACCGGAGGCGAAAGCGGTCCACTGGGCAACTTCTGACGCTGAGGTGCGAAAGCTAGGGTAGCAAACGGGATTAGATACCCGCGTA
+
GGGGGGGGGGGGGGGGGGGGGGGGGGGGGGGGGGGGGGGGGGGGGGGGGGGGGGGGGGGGGGGGGGGGGGGGGGGGGGGGGGGGGGGGGGGGGGGGGGGGGGGGGGGGGGGGGGGGGGGGGGGGGGGGGGGGGGGGGGGGGDGGGGGGGGGGGGGGGGGGDGGGGGGEGGGGGGEGGGGGGGGGGGGGGGGGGGGGGGFG5FEEEGGGGGGGFGFGFGFGGDCGFGGFFFFGGGFDFFFG
@M00200:205:000000000-AKKM3:1:1101:13971:6518 1:N:0:1
ACTGGGCTTAAAGGGCGCGTAGGTGGCGGCATAAGGCCGTGGTGAAAGTCCGGGGCTCAACTCCGGATCGGCCATGGCAACTGTGTCGCTGGGGCACCGTAGAGGCAGATGGAATTCCGGGTGTAGCGGTGGAATGCGTAGAGATCCGGAAGAACACCAGTGGCGAAGGCGGTCTGCTGGGCGGTGGGAGAGCAATCTCCCAATAGCCGACACTGAGGCGCGACAGCGTGGGGAGCAAACAGG
+
GGGGGGGGGGGGGGGGGGGGGGGGGGGGGGGGGGGGGGGGGGGGGGGGGGGGGGGGGGGGGGGGGGGGGGGGGGGGGGGGGGGGGGGGGGGGGGGGGGGGGGGGFGGGGGGGGGGGGGGGGGGGGGGGGGGGFGGGGGGGGEGFGGGGGGDGGFGFGGGGGGGGGECGGGGGGGGGGGGGGGGGGGGGFDGGGGGGFFGGGGFGGGGGDEED5CFGFGFGGGGGFDF9@FFGG5CGFFFGGF:
@M00200:205:000000000-AKKM3:1:1101:21420:6519 1:N:0:1
ATTGGGTTTAAAGGGTGCGTAGGTGGGCTGATAAGTCAGTGGTGAAATCTCTAGGCTTAACCTGGAAACTGCCATTGATACTATCGGTCTTGAATCTCGCGTAGGTAAGCGGAATATGTCATGTAGCGGTGAAATGCTTAGATATGACATAGAACACCAATTGCGAAGGCAGCTTACTTCACGAGTATTGACACTGAGGCACGAAAGCGTGGGGAGCAAACAGGATTAGATACCCCCGTA
+
DGGGGGGGGFGGGGGGGGGGGGGGGGGGGGGGGGGGGGGGGGGGGGGGGGGGGGFGGGGGGGGGGGGGGGGGGGGGGGGGGGGGGGGGGGGGGGGGGGGGGGGGGGGGGGGGGGGGGGGGFGGGGGG>FGGF?FFGGGGGCFGGGGGGGGGDGGGFGGGGGGGGEGGGGGGGGGGFGGFDGGGDCEGGG?FFGGGGFFCF7FCG8C4C8EB:FD4C4:CFGGEC;<2)=FFFBCGFEEE=
@M00200:205:000000000-AKKM3:1:1101:16623:6524 1:N:0:1
ACTGGGTTTAAAGGGTGCGTAGGTGGGTTGGTAAGTCCGTGGTGAAATCTCCGAGCTTAACTCGGAAACTGCCGTGGATACTATCAATCTTGAATATCGTGGAGGTAAGCGGAATATGTCATGTAGCGGTGAAATGCTTAGATATGACATAGAACACCGATAGCGGAGGCAGCTTGCTACACGATCATTGACACTGAGGCACGAAAGCGTGGGGAGCAAACAGGATTAGATACCCGAGTA
+
GGGGGGGGGGGGGGGGGGGGGGGGGGGGGGGGGGGGGGGGGGGGGGGGGGGGGGGGGGGGGGGGGGGGGGGGGGGGGGGGGGGGGGGGGGGGGGGGFGGGGGGGGGGGGGGGGGGGGGGGGGGGGGGDGGGGGGGGFGGGGGGGGGGGGGGGGGGGGGGGDGCGGDEFGGGGGGFGGGGGGGGGFFEGGGGGGGDFFGFGGGGGGGGGGGDGGGFCEGGG:59C0C+7;AAFC8<DEB)A
@M00200:205:000000000-AKKM3:1:1101:18610:6531 1:N:0:1
ACTGGGTTTAAAGGGCTCGTAGGTGGCCAACTCAGTCGGACGTGAAATCCCTCGGCTTAACCGGGGAACTGCGTCCGATACTGGATGGCTTGAGATCGGGAGAGGGATGCGGAATTCCAGGTGTAGCGGTGAAATGCGTAGATATCTGGAGGAACACCGGTGGCGAAGGCGGCATCCTGGACCGACACTGACGCTGAGGAGCGAAAGCCAGGGGAGCAAACGGGATTAGATACCCTAGTA
+
GGGGGGEGGGGGGGGGFGGGGGGGGGGGGGGGGGGGGGGGEGGGGGGGGGGGGGGGGCGGGGGGGGGGGGGGEGGGGEGGGGGGGGGGGGGGGFCFGGGEGGGGGGGGG?FGGGGGGGGGGGGGGFGGGGGDFDGGGGGGGGGFGGGGGG7FGFGGGGGGGGGGDEGGGGGGGGGFGGGGGGGGDEGGGGFE=EDDGGGF=CECEEDG;FFGEE)9>CFGGGGGFG4<FFAC?EFG?@??
@M00200:205:000000000-AKKM3:1:1101:5919:6537 1:N:0:1
ATTGGGTTTAAAGGGTGCGTAGGCTGCGCGGAAAGTTGGGTGTGAAATCCCTCGGCTCAACCGAGGAACTGCGCCCAAAACTACCGTGCTCGAGGAAGATAGAGGTAAGCGGAACTTACGGTGGAGCGGTGAAATGCGTTGATATCGTAAGGAACACCTGTGGCGAAAGCGGCTTACTGGGTCTCAACTGACGCTGAGGCACGAAAGCTAGGGTAGCGAACGGGATTAGATACCCGCGTAAGA
+
GGGGGGGGGGGGGGGGGGGGGGGGGFGGGGGC6@FGGGGGGGGGGGGGGGGGGGGGGGGGGGGGGGGGGGGGGGGGGGGGGGGEGEFFCFGGGEGGGGGGGGGGGGGGGFGGGGGFFGGGGGGGGGGGGGGGGGGGGGFEGCFFGGGGGGGGGGGGGGGGGGGGGGGGGFGGGGGF?EGGFFGGGGFFGFGGGGGDGGGGGGGGGGG4C?FF5CFGFEGD3DEG?DGF?=4F9CCGFFFGDB9
@M00200:205:000000000-AKKM3:1:1101:7638:6547 1:N:0:1
ATTGGGCGTAAAGGGCGCGTAGGTGGCCTGTTAAGTCGAACGTGAAATCCCCGGGCTCAACCCGGGAACTGCGTCCGAGACTGGCAGGCTCGAATCCGGGAGAGGGATGTGGAATTCCAGGTGTAGCGGTGAAATGCGTAGATATCTGGAGGAACACCGGTGGCGAAGGCGACATCCTGGACCGGTATTGACGCTGAGGCGCGAAAGCCAGGGGAGCAAACGGGATTAGATACCCTTGTA
+
GGGGGGGGGGGGGGGGGGGGGGGGGGGGGGGGGGGGGGGGGGGEFGGGGGGGGGGGGGGGGGGGGGGGGGGGGGGGGGGGGGGGGGGGGGGGGGGGGGGGGGGGGGGGGGGGGGGGGGGGGGGGGGGGGGEGGGGGGGGGGGGGGGGGGGGGGCEGGGDCFGGGEGGEEGEGGGGGGGGGGGGGGGGFFFGGGGGGGGGGCGGGGGGG6>GGDGFGFGGGGGCDFGG?FF<79AFFFFFF
@M00200:205:000000000-AKKM3:1:1101:24246:6549 1:N:0:1
ATTGGGTTTAAAGGGCTCGTAGGCGGTTTGTCGCGTCGGGAGTGAAATCTTACAGCTTAACTGTGAACTTGCTTTCGATACGGGCAGACTTGAGGCATTCAGGGGAGAACGGAATTCCTGGTGTAGCGGTGAAATGCGCAGATATCAGGAGGAACACCGGTGGCGAAGGCGGTTCTCTGGGAATGTTCTGACGCTGAGGAGCGAAAGTGTGGGGAGCGAACAGGATTAGATACCCCCGTACGAT
+
GGGGGFGGEGFGGGDGGGCGFGGGGG:@CFCCFFGGGEGGGGGGGFGGGGFGGGGGGFGGGGGGGGGGAEGGGGGGGGGGGGEGGGGGGGGGGCFGGGGCFFGFFEGGFFFECCFGGGGFGGGGGGGGGGGGGGGGGEGGGGGGDEAF?CCGGCFGGGECFGDCEGEG7DEEEEEBFFFGCFGGG9?+@F7CEGGC?CGGCGE>EGCCFGGEEGFG>EEEGGGG0CGFFF2CEFC97BEE*2:3
@M00200:205:000000000-AKKM3:1:1101:5605:6554 1:N:0:1
ATTGGGTATAAAGGGCGCGTAGGCGGGCCGGCAAGTCAGGGGTGAAATCCCACGGCTCAACCGTGGAAGTGCCTTTGATACTGCCGGCCTCGAGGGAGGTAGGGGCGTGCGGAACTTCCGGTGGAGCGGTCAAATGCGTAGATATCGGAAGGAACACCGGTGGCGAAAGCGGCGCGCTGGACCTCTTCTGACGCTGAGGCGCGAAAGCCAGGGGCGCAAACGGGATTAGATACCCTGGTA
+
GGGGGGEGGGGGGGGGGGGGGGGGGGGGGGGGGGGGGGGGGGGGGGGGGGGGGGGGGGGGGGGGGGGGGGGGGGGGGGGGGGGGGGGGFGGGGGGGGGGGGGGGGGGGGGGGEGGGGGGGGGGGGGGGGGGGGGGGGGGGGGGGFFGGGGGGGGGGGCE5:EEGGGGGGGGGGGGGGCGGGGFGGFGFG7?@EGGGGFG5EGECDEGC66;EEC)9>EGGG<8D:<FB==-CA?C4<>6?
@M00200:205:000000000-AKKM3:1:1101:27514:6576 1:N:0:1
ACTGGGTTTAAAGCGCACGCAGGTGGTCAGGCAAGTGTCGTGTGAAAGCGGCCCGCTTAACGGGTCGAGGCCATGGCAGACTGTGTGACTAGAGGTCGTGAGAGGTCCGTGGAATTGCCGGTGTAGTGGTGACATGCGTAGATATCGGCAGGAACACCCAAGGGGAAGCCAGCGGACTGGCACGATACTGACACTGAGGTGCGACAGCGTGGGGAGCGAACCGGATTAGATACCCCAGTAAGA
+
GGGGGGGGGGGGGGGGB@CFGGGGGGGGGGGGGGGGGGGGGGGGFGGGGGGGGGGGGGGGGGGGGGGFGGGGGGGGGGGFGGGGGGGGGCGGFGGGGGGGGGGGGGGGGGGGDGGGFGGGG@FCFGCGGGGGGGFGGGGDG@FEGGGGGGGGEGGGFGGGGFGGGGGECFGGGGGGECF@CGFGGGGGGGG?CCFGFFF?7<GGGGDC=:CGEGBGB55:7CEC6<9)//):AC?55>)<C-.
@M00200:205:000000000-AKKM3:1:1101:23913:6579 1:N:0:1
ATTGGGCTTAAAGCGCGTGTAGGCGGTCCGTTAAGTTGGTAGTGAAATCCCATGGCTCAACCATGGAAGTGCTGCCAAAACTGGCGGGCTGGAGTGCCGGAGAGGGTGGCGGAATTCCCAGTGTAGAGGTGAAATTCGTAGATATTGGGAGGAACACCGGTGGCGAAGGCGGCCACCTGGACGGTAACTGACGCTAAGACGCGAAAGCGTGGGGAGCAAACAGGATTAGATACCCCCGTA
+
GGGGGGGGGGGGGGGGGGGGGGGGGGGGGGGGGGGGGGGGGGGGGGGGGGGGGGGGGGGGGGGGGGGGGGGGGGGGGGGGGGGGGGGGGGGGGGGGGGGGGGGGGGGGGGGGGGGGGGGGGGGGGGGGGGGGGCGGGGGFGGGGGGGFFGGGGGGGGGGGGGGGGGCFGGGGGGGGGGGGFGEEGGGGGFGGGGGGCFGGGDCGE=<FGGGGGGFGFFGCFGGGF4FFFF>CFGGGFE@E
@M00200:205:000000000-AKKM3:1:1101:9307:6585 1:N:0:1
ACTGGGTTTAAAGGGCGCGTAGGTGGCCTTGTTAGTCAGACGTGAAATCCCCAAGCTTAACTTGGGAACTGCGTCTGATACTGCAAGGCTTGAGTTCGGGAGAGGGATGTGGAATTCCAGGTGTAGCGGTGAAATGCGTAGATATCTGGAGGAACACCGGTGGCGAAGGCGGCATCCTGGACCGAAACTGACACTGAGGCGCGAAAGCTAGGGGAGCAACCGGGATTAGATACCCCGGTA
+
GGGGGGGGGGGGGGGGGGGGEGGGGGCGGGGGGGGGGGGGGGGGGGGGGGGGGEGGGGGGGGGGGGGGGGGGGGGGGGGGGGGGGGGGGGGGGGGGGGGGGGGGGGGGGGGFGFGGGGGGGGGGFCFGDGDGGGGGGGGGGDGDFGGFGGG>E<FGGGGGGGGGDFE@FGGGGGGGGGGFGFGGG>B?FGFGGGGGCF5CEDGGG8DGGGGCC8:C>FG*5<CG9DG?FFFFGGDG@E7=
@M00200:205:000000000-AKKM3:1:1101:11960:6590 1:N:0:1
ATTGGGTTTAAAGGGCGCGTAGGCGGCGCGGGAAGGCGGCGGTGAAAGTCCGGGGCTCAACCCCGGATCGGCCGTGGCGACTCCCGCGCTGGAGCACAGTAGAGGCGGGTGGAATTCCGGGTGTAGCGGTGGAATGCGTAGAGATCCGGAAGAACACCGGTGGCGAAGGCGGCCAGCTGGGCCGGGTCCGACGCTGAGGCGCGAAAGCGGGGGGAGCAAACAGGATTAGATACCCGAGTAAGG
+
GGGGGGGGGGGGGGGGGGGGGGGGGGGGGGGGGGGGGGGGGGGGGGGGGGGGGGGGGGGGGGGGGGGGGGGGGGGGGGGGGGGGGGGGGGGGGGGGGGGGGGGCGGGGGEGGFF7FEGGGG8?EFFFGG?CGCFFCCE/;8EC<0<FFG5CE0C8:@C:EE8C:C*CCE*:C8CEF:ECFGCGEEGE1CG:5C7*5*18*:7>*:?<*:*/CGG3<):@C94@F247267):+<@D:D56C9)
@M00200:205:000000000-AKKM3:1:1101:10133:6612 1:N:0:1
ACTGGGTTTAAAGCGCACGTAGGCTGTGTCGTAAGTGTCAAGTGAAATCCCACGGCTCACCCGTGGAACTGCTTGGCATACTGCGATACTCGAGTGTGGTAGGGGAGAGCGGAACTCCTGGTGGAGCGGTGAAATGCGTAGATATCAGGAGGAACACCGGTGGCGAAGGCGGCTCTCTGGTCCACAACTGACGCTGAGGTGCGAAAGCTAGGGGAGCACACGGGATTCGATACCCGAGTA
+
GGFAFGEGEEFFGGGGGGEEFGEGGDCFGGGGGGGGGGGGFFECFFFGGDFGGGDGDFFFFGGGG>@FGGGGGDGGG@FCGGGGGDFGDCF74FFFFDGEFFGGC@CGGGFG7:FFFFFFDED?+BFE7F=DD<FGE78@CFFGD,,@=A:+@,,,@CCEFGDGE7ECCFCBEEEGFFFFEFGCGGCECG7C=C>=*;/<5<E*:8C<C9+A>85)8***/9*9:55)594FGG6D)75*
@M00200:205:000000000-AKKM3:1:1101:24595:6612 1:N:0:1
ATTGGGCGTAAAGCGCACGCAGGTGGTCAGGCAAGTGTCGTGTGAAAGCGGCCCGCTTAACGGGTCGAGGCCATGGCAGACTGCCTGACTGGAGGTCGTGAGAGGTCGGTGGAATTGCCGGTGTAGTGGTGATATGCGTAGATATCGGCAGGAACACCCAAGGGGAAGCCAGCCGACTGGCACGATGCTGACACTGAGGTGCGACAGCGTGGGGAGCGAACCGGATTAGCTACCCGTGTA
+
GGGGGGGGGGGGGGGGGGGGGGGGGGGGGGGGGGGGGGGGGGGGGGGGGGDGGGGGD7FGGGECFGGGGGGGGGGGGGG<FGEGGGG8EFGG@C7CFGGGGGGGGGGEFGDGFFGGGGFGFGGGGGG,BFGFGGGEGEGCGFF,@A:*FGCGCFFGCFGG7FGDD*BFGGGC8FCEGGFGGGFG>FFGGFC6A<7?+<8CECCCGC<F=5A*85)735CGD>*1,9D2*).:FFGG7352
@M00200:205:000000000-AKKM3:1:1101:16598:6615 1:N:0:1
ACTGGGCTTAAAGGGCGCGTAGGCGGCTTGACAAGCGTGCGGTGAAAGCTCGGGGCTCAACCCCGAGTCGGCCGTGCGAACTGTCGAGCTCGAGCACAGTAGAGGCAGATGGAATTCCGGGTGTAGCGGTGGAATGCGTAGAGATCCGGAAGAACACCGGTGGCGAAGGCGGTCTGCTGGGCTGTGGCTGACGCTGAGGCGCGACAGCGTGGGGAGCAAACAGGATTAGATACCCCTGTA
+
GGGGGGGGGGGGGGGGGGGGGGGGGGGGGGGGGGGGGGGGGGGGGGGGGGGGGGGGGGGGGGGGGGGGGGGGGGGGGGGGGGGGGGGGGGGGGGGGGGGGGGGGGGGGGGGGGGGGGGGGGGGGGGGGGGGGGGGGGGGGGGGGGGGGGGGGGGGGGGGGGGGGGGGGGGGGGGGGGGGGGGGGGGGGGGGGGGGGEGGGGGGCGGGGGGGGGGFDEFEFGGGGFCGDFF<>FFGGFFFF
@M00200:205:000000000-AKKM3:1:1101:25440:6617 1:N:0:1
ACTGGGCTTAAAGCGCGTGTAGGCGGCATTGTAAGTCGGGTGTGAAATCCCTCGGCCTAACCGAGGAATTGCGCTCGAAACTACTTTGCTTGAGGATCAGAGGGGAGCCTGGAATTCCTGGTGGAGCGGTGAAATGCGTTGATATCAGGAGGAACACCGGCGGCGAAGGCGAGGCTCTGGCTGATTTCTGACGCTGAGACGCGAAAGCTAGGGGAGCAAACGGGATTAGATACCCGAGTA
+
GGGGGFGGGGGGGGGGGGGGGGGGGGGGGGGGGGGGGGGGGGGGGGGGGGGGGGGGGGGGGGGGGGGGGGFGGGGGGGFGGGGGGGGGGGGGGGGFGGF@EFGGCFEGEGGGGGGGGGGGGGGG7EG@@FGGGGGFGDGGGGGFGGGGGFGGGGGGGGGGGGGGGGGG>FFE:CEGGGGGGGGGGDGGGGGGGGGGCEFGGC5CGGDGCCEGFGED>GF<FC87:DF?F=>CGGGGDFF6
@M00200:205:000000000-AKKM3:1:1101:9787:6624 1:N:0:1
ACTGGGCTTAAAGGGTGCGTAGGCGGCGCAGAAAGTTGGGTGTGAAATCCCTCGGCTTAACCGAGGAATTGCGCCCAAAACTACTGTGCTCGAGGGAGGTAGAGGTGAGCGGAACTTAGGGTGGAGCGGTGAAATGCGTTGATATCCTAAGGAACACCGGTGGCGAAAGCGGCTCACTGGACCTCTTCTGACGCTGAGGCACGAAAGCTAGGGTAGCAAACGGGATTAGATACCCCTGTA
+
GGGGFGGFFGGGGGGFGGGGGGGGGGEC:CCCFGGDFFFEGGGGGGGGF,EFGCFGGGGGG,@:>FCCDEGFF7FFG<?<FFG=FGGGGGGGGGGG:EGGDF,FDFCAFGGDEGE@>ECDEGG7DFFGDFGGGFGGGGGGGD9;BF9FCCF7F:FCFGG>F7CFC@B:FGDGG**+>?BFGCCFGF9;CFCFEGGGG5=*>FCCEGD*+2<6*;@:FFG659EDBGG2F*<GGGD<>@6C
@M00200:205:000000000-AKKM3:1:1101:18118:6636 1:N:0:1
ATTGGGCTTAAAGGGCGCGTAGGTGGCGGCATAAGGCCGTGGTGAAAGTCCGGGGCTCAACTCCGGATCGGCCATGGCAACTGTGTCGCTGGGGCACCGTAGAGGCAGATGGAATTCCGGGTGTAGCGGTGGAATGCGTAGAGATCCGGAAGAACACCAGTGGCGAAGGCGGTCTGCTGGGCGGTGAGTCCGTGAGGACTCAATAGCCGACACTGAGGCGCGACAGCGTGGGGAGCAAACAGG
+
GGGGGGGGGGGGGGGGGGGGGGGGGGGGGGGGGGGGGGGGGGGGGGGGGGGGGGGGGGGGGGGGDGGGGGGGGGFFEFGFGGGGGGGGGGGGEDGGGGGGGCEF@FGGFGGFG?GFGGGGGGGGGCFGGGGGGDGGGGGEGGGDGGGGDG7FGGGGGGG>FGFGGGGGGGGGGGGFGFGGGGGGGG>FCFGGGGFGFFGGGGGGGGGG5CGCEGF7?:CEGDEGFGGFFFFD5*:DFFFGD?:
@M00200:205:000000000-AKKM3:1:1101:20878:6638 1:N:0:1
ACTGGGTATAAAGTGTGCGCAGGCGGCGTCGCAAGTCGAGTGTGAAAGCCCCGGGCTTAACTTGGGAATTGCGCTCGAAACTACGGTGCTGGAGTGTGGCAGAGGAAGGTGGAATTCCACGTGTAGCGGTGAAATGCGTAGAGATGTGGAGGAACACCGATGGCGAAGGCAGCCTTCTGGGCCAACACTGACGCTCATGCACGAAAGCGTGGGGAGCAAACAGGATTAGATACCCTAGTA
+
GGGGGGGGGGGGGGGGGGGGGGGGGGGGGGGGGGGGGGGGGGGGGGGGGGGGGGGGGGGGGGGGGGGGGGFGGGGGGGGGGGGGGGGGGGGGGGGGGGGGGGGGGGGGGGGGGGGGGGGGGGGGGGGGGG>CGGGGGGGGGGGFGGGGCFFGGGGGGGGGGGGGDGDGGGGGGGGGGGGGGGGGGGGGGGGGGGGGGGGGCGGGDGGGGGGGGG3DEFGGGGGG6*:?FFFGGCGGFFFG
@M00200:205:000000000-AKKM3:1:1101:23022:6639 1:N:0:1
ACTGGGCTTAAAGGGCGCGTAGGCGGGATGGCAAGTCGGTCGTGAAATCCCTTGGCTCAACTGAGGGGGGTCGGCCGATACTGCTGTTCTTGAGGGATGCAGAGGAGACTGGAATTCCCGGTGTAGCGGTGAAATGTGTAGAGATCGGGAGGAACACCGGTGGCGAAGGCGGGTCTCTGGGCATCTCCTGACGCTGAGGCGCGAAAGCGTGGGGAGCAAACGGGATTAGATACCCGGGTC
+
GGGFFG9CEFEFGGGGGDGFGGGGGGG:FFGGGFGGFGD@CGGGGGGGGGFGGGGGFFGFGGGDDGGGGGGGGGG:EEGGGGG@>CGGFFDBFGGGGGGGGGGGGDFCFFGGGGGGGFFEDEEGE9CGEGC8@FGFGFGGGGCFFC@>GGG5;;F>FEGCGGGD5*:EE@CEEGGGGGGFCFFCG@CFGGGGCEDGEECGCGGCEEGFDGG>>EFGEGG+75;71)9?694:CC:75)<*
@M00200:205:000000000-AKKM3:1:1101:7270:6646 1:N:0:1
ACTGGGTGTAAAGGGCGCGTAGGCGGGCGCTCAAGTCGGTCGTGAAATCTCCGGGCTCAACCCGGCGGGGTCGGCCGAAACTGAGTGTCTTGAGGGAGGCAGAGGAGTCTGGAATTCCCGGTGTAGCGGTGAAATGTGTAGAGATCGGGAGGAACACCGGTGGCGAAGGCGGGACTCTGGGCCTACCCTGACGCTGAGGCGCGAAGGCGTGGGGAGCAAACGGGATTAGATACCCTAGTA
+
FGGGGGGGFDFFGGGGEGGGGGGGGGGGEG:FGGGFGGGGGGGGFGFFFGGGGGGGGGGGEGGGGGGGGGGGGGGGGGDGDGGGGGGGGGGFGGGGGGGEFGFGGGGGGDFGEGGGGFGGGGEECGGGGFFCGGGGFGGGGEGGFFGGGEEGGFGGFGGCCGGGGCGGGGGGGDGDFCEGCFGDGFFCGF6@=EDGGGGGGGDDGGGGGGGGCE5D5=8CCDED6GGFFFAFGFGGFFFG
@M00200:205:000000000-AKKM3:1:1101:14001:6655 1:N:0:1
ATTGGGCTTAAAGGGTGTGTAGGCGGGCCTTTAAGTCTGGGGTGAAATCTCCGAGCTCAACTCGGAAACTGCCCTGGATACTATTGGCCTTGAATTATGTTGAGGTTGGCGGAATATAACATGTAGCGGTGAAATGCATAGATATGTTATAGAACACCGATTGCGAAGGCAGCTAACTAAGCATATATTGACGCTGAGGCACGAAAGCGTGGGGATCAAACAGGATTAGATACCCTAGTA
+
GGGGGGGGGGGGGGGCFCGFGGGGGGGGGGGGGGGGGGGGGGGGGGGGGGGGGGGGGGGGGGGGGGGGGGGGGGGGGGFGGGGGGCGGGGGGGGGGGGGGGGGGGGGGGFGGGGGGGGGGFGGGGGDFGEDFGGGFGGGGGGGGGGGGGGGGGGGGGGGGGGGGGGGGEFGGEFFGFGGGGDCFGGGFGGGGEEGGGCF55/AGGGGGGGGGGDBD5FFGGGG42<FF?FFG+<F4@FFD
@M00200:205:000000000-AKKM3:1:1101:22068:6673 1:N:0:1
ACTGGGTTTAAAGGGTGCGTAGGCGGTCGCGCAAGTCGGATGTGAAATCTTAGGGCTCAACCCTGAAACTGCATTCGATACTGCGTGGCTTGAGTGCTGGAGGGGAGACTGGAATTTACGGTGTAGCAGTGAAATGCGTAGATATCGTAAGGAAGACCAGTGGCGAAGGCGAGTCTCTGGACAGCAACTGACGCTGAGGCACGAAGGCCAGGGGAGCAAACGGGATTAGATACCCCAGTAAGA
+
GGGGGGGGGGGGGGGGGGGGGGGGGGGGGGGGGGGGGGGGGGGGGGGGGGGGGGGGGGGGGGGGGGGGGGGGGGGGGGGGGGGGGGGGGGGGGGGGGGGGGGGGGGGGGGGGGGGGGGGGGGGGGGGGGGGGGGGGGGGGGGGGGGGGGGGGGGGGGGGGGGGGDGGGGGGGDEFGGFCGGGGFGGGGGGGGGGGGGGGGGGGGE5DGGGGGGGFGFGFGGGGG6CDFFFFGGFFGBEFGGFB
@M00200:205:000000000-AKKM3:1:1101:20368:6677 1:N:0:1
ATTGGGTTTAAAGGGTACGTAGGCGGCGCTGTTAGTCGGGTGTGAAAGCCCTCGGCTCAACCGAGGAATTGCGCCCGATACTGCAGTGCTTGAGGGAGACAGAGGTAAGCGGAACTGATGGTGGAGCGGTGAAATGCGTTGATATCATCAGGAACACCGGTGGCGAAAGCGGCTTACTGGGTCTCTTCTGACGCTGAGGTACGAAAGCTAGGGGAGCGAAGGGGATTAGATACCCTGGTAAG
+
GGGGGGGGGGGGGGGGGFFGGGGGGGGGGGGFGFGGGGGGGGGGGGGGGGGGGGGGGGGGGGGFGGGGFGCGGGC=FCFGGGGGGGGGGGEGFGGGEGGGGGGGGGGGGGGGGGGGGGFGGGGGGGGGGGGGGGGGGGFGEGGGGGGGFGGCGFGGGGGEFGEGGFGGGGGGGGGGGGGGGGGGGGEFGFGGGGGGGGFFGGGGFEGGGFFGGG>DFGCCCGCD6<5.6@A7CG?65@FF24
@M00200:205:000000000-AKKM3:1:1101:27873:6677 1:N:0:1
ACTGGGTATAAAGGGCGCGTAGGCGGTCGGTCAAGTCCGGGGTGAAATCCTGCAGCTCAACTGTAGAAGTGCCTTGGATACTGACTGGCTCGAGGGAGGTAGGGGTCTGTGGAACTTCTGGTGGAGCGGTGAAATGCGTTGATATCAGAAGGAACGCCGGTGGCGAAAGCGACAGACTGGACCTTTTCTAACGCTGAGGCGCGAAAGCTAGGGGAGCAAACGGGATTAGATACCCTAGTAAGA
+
GGGGGGGGGGGGGGGGGGGFGGGGGGGGGGGGGGGGGGGGGGGGGGGGGGGGGGGGGGGGGGGGGGGGGGGGGGG=FGGGGGGGGGGGGGGGGGGGGGGGGGGGGGGGGGGGGGGGGGGGGGGGFGFGD@GGGFFGDFCEGGGGGGGGGGGGGGGFFGEGFGGGGEGFGGGGGGGGGGGGGGGGGGGFGGGGG**:CGGGGDGEGC/*+<CFGE><)CGFCD=3:G<>FFAGECC*<>*2:>B
@M00200:205:000000000-AKKM3:1:1101:25591:6687 1:N:0:1
ACTGGGTTTAAAGGGCGCGTAGGCGGGACGCCAAGTCGGTCGTGAAATCTCCGGGCTCAACCCGGAGGAGTCGGCCGAAACTGGTGTTCTTGAGGGAGGCAGAGGAGTCTGGAATTCCCGGTGTAGCGGTGAAATGTGTAGAGATCGGGAGGAACACCGGTGGCGAAGGCGGGACTCTGGGCCTACCCTGACGCTGAGGCGCGAAGGCGTGGGGAGCAAACGGGATTAGATACCCTGGTAAGA
+
GGGGGGGGGGGGGGGGGGGGGGGGGGGGGGGGGGGGGGGGGGGGGGGGGGGGGGGGGGGGGGGGGGGGGGGGGGGGGGGGGGGGGGGGGGGGGGGGGGGGGGGGGGGGGGGGGGGGGGGGGGGGGGGGGGGGGGGGGGGGGGGGFGGGGFGGGGGGGGGG@FGGGGGGGGEGGGGC?FGFGFGGFFGGGCGFGGGG5FCGGDDEECDGGGGGGGBGEGG?CDED0CC)0*6:E8A*7>F+24)
@M00200:205:000000000-AKKM3:1:1101:6494:6692 1:N:0:1
ACTGGGTTTAAAGCGTGTGTAGGCGGACCGTTAAGTGCCCGCGTGAAATCCCCCGGCTCAACCGGGGAACGGCCGGGCATACTGGCGGTCTTGAGCGATCCAGGGGTCATCGGAACAAACGGTGGAGCGGTGAAATGCGTAGATATCGTTTGGAACGCCGACGGTGAAAACAGATGACTGGGGATCCGCTGACGCTGAGACACGAAAGCCAGGGGAGCAAAAGGGATTAGATACCCTCGTA
+
GGGGGGGGGGGGGGGGGGGGGGGGFGGGGGGGGGGGGGGGGGGGGDGGGGGGGGGGGGGGGGGGGGGGGGGGGGGGGGGGGGGGGGGGGGGGGGGGGGGGGFGGGGGGGGGGDGGGGGGGDGBFGFGGEGDEGFB<FFG:EDDDFGGGFGGGGGGGECGGGGGGECCGGGGGGGFGGG7FGGECCACF*/:E6EDGGDC?9<6EEEGGGGCCC8@57CGGG*;C?75:==4*<<C<@3@*9
@M00200:205:000000000-AKKM3:1:1101:9058:6695 1:N:0:1
ACTGGGCTTAAAGGGTTTGTAGGCGGCCTTGTAAGTCAGGTGTGAAATCCCTCGGCTCAACCGAGGAATGGCGCTTGATACTGCAAGGCTTGAGGGAGACAGGGGTAAGCGGAACTGATGGTGGAGCGGTGAAATGCGTTGATATCATCAGGAACACCGGTGGCGAAAGCGGCTTACTGGGTCTCTTCTGACGCTGAGGAACGAAAGCTAGGGTAGCGAACGGGATTAGATACCCGAGTA
+
GGGGGGGGGGGGGGGFGGGGGGGGGGGGGGGGGGGGGGGGGGGGGGGGGGGGGGGGGGGGGGGGGGGGGGGGGGGGGGGGGGGGGGGGGGGGGGGGGGGGGGGGGGGGGGGGGGGGGGGGGGGGGDGGGGGGGGGGGGGGGGGGGGGGGGGGGGGGGGGGGGGGGGGGGGGGGGGGGGGGGGGGGFGGGGGGGDDGGGGGGGGGGCDGGGGGGFFDFGGEGDC33CC<6FDGGFFGD@)0
@M00200:205:000000000-AKKM3:1:1101:14073:6707 1:N:0:1
ATTGGGCATAAAGGGTGCGTAGGCGGTGCAGCAAGTCGGGAGTGAAATACCTCAGCTCAACTGAGGAACTGCTTTCGATACTGCTGTGCTTGAGTGAGACAGAGGTAAGCGGAACATCGGGTGGAGCGGTGAAATGCGTTGATATCCGATGGAACACCGGTGGCGAAGGCGGCTTACTGGGTCTCTACTGACGCTGAGGCACGAAAGCTAGGGTAGCAAACGGGATTAGATACCCTCGTA
+
GGGGGGGGGGGGGGGGGGGGGGGGGGGGGGGGGGGGGGGGEGGGGGGGGGGGGGGGGGGGGGGGGGGGGGGGGGGGGGGGGGGGGGGGGGGGGGGGGGGGGGGGGGGGGGGGGGGGGGGGGGGGFGGGGGGGGFGGGGGGGGGGGGCGCGGGFGGGGGGGFGGGE:EEFGGGDDGGGGGGGGGGDBFGGGGG=CG58FGGGGGGGCGGGFFGFF45?FGGG5EC<GG?F?<FGFGC@EFG
@M00200:205:000000000-AKKM3:1:1101:13063:6711 1:N:0:1
ACTGGGCTTAAAGGGTGCGTAGGTGGTCTATTAAGTCAGTGCTGAAATATCCCGGCTTAACCGGGAGGGTGGCATTGATACTGATGGACTTGAGTAAAGTTGAGGTAGGCGGAATTGACGGTGTAGCGGTGAAATGCTTAGATATCGTCAAGAACACCTATTGCGAAGGCAGCTTACTAAGCTTTAACTGACACTGAGGCACGAAAGTGTGGGGATCAAACAGGATTAGATACCCCAGTA
+
GGGGGGGGGGGGGGGGGGGGGGGGGGGGGGGGGGGGGGGGGGGGGGGGGGGGGGGGGGGGGGGGGGGGGGGGGGGGGGGGGGGGGGGGGGGGGGGGGGGGGGGFFGGGCGGGGGGGGGGGGGGGGGGGGGGGFGGGGGGGGGGGGGGGGGGCGGGGGGGGGGGG7CGGGGGGGGCFFGGGGGGGGGGGGGGGGGGFGGGFGGGGGGGG?FFGG587>FGGGGFD@GC@FFFGGFGG>DFC
@M00200:205:000000000-AKKM3:1:1101:12794:6732 1:N:0:1
ACTGGGCTTAAAGGGTGCGTAGGCGGCCCTGTAAGTCAGTGCTGAAATATCCCAGCTTAACTGGGAGGGTGGCATTGATACTGCGGGGCTAGAGTACAGATGAGGTAGGCGGAATTGACGGTGTAGCGGTGAAATGCTTAGATATCGTCAAGAACACCTATAGCGAAGGCAGCTTACTAGGCTGTAACTGACGCTGAGGCACGAAAGTGTGGGGATCAAACAGGATTAGATACCCTCGTAAGA
+
GGGGGGGGGGGGGGGGGGGFGGGGGEGGGGGGGGGGGGGGGGGGCGGGGGGGGGFDCFGGGGGGGFGGGGGGGGFGGGGGGGGGGGGGGGGGGGGGGGGFGGGGGGGGGGGGGGGGGGGGGGGEGGGGGGGGCGGFDFGFGGGGFGGCE<FFG?CFGGFFGGGG>FGGG7FEG?FFFGDCFFFGGGGGGGGGGEGGGFGFGGGD587:>FFGGGBGFGFGGGCC(6:<??2CE6CFFD>EF?<
@M00200:205:000000000-AKKM3:1:1101:24363:6736 1:N:0:1
ATTGGGCTTAAAGGGCGTGTAGGCGGTCTGCTAAGTCATGTGTGAAATCCCTCGGCTTAACCGAGGAACGACGCATGAAACTGGCAAGCTAGAGTACCAAAGAGGGGGGTGGAATTCCCGGTGTAGCGGTGAAATGCGTAGATATCGGGAGGAACACCGGTGGCGAAGGCGGCCCCCTGGTTGGATACTGACGCTGAGACGCGAAAGCGTGGGGAGCAAACAGGATTAGCTACCCTTGTA
+
GGGGGGGGGGGGGGGGGGGGGGGGGGGGGGGGGGGFGGGGGGGGGGGGGGGGGGGGGGGGGGGGGGGGGGGGGGGGGGGGGGGGGGGGGGGGGGGGGDGGGGGGGGGGGEEGGGGGGGGGGFFGGGGGGGEGGGGGGGGGGGCB<FGGGEGGGGF8FGEGGGEGGGGGGGGGGGGGGEFGCGEGGGGGGGGGGGGG88<FEDEGGDDDGEEGGG3DFGGCCFGFF<F)*)):0;C4FFFC
@M00200:205:000000000-AKKM3:1:1101:3860:6747 1:N:0:1
ACTGGGTATAAAGGGTGCGTAGGTGGTCGGGTAAGTCTCATGTGAAATCTCCAAGCTCAACTTGGAAATGGCATGGGATACTATTCGGCTAGAGGATTGGAGGGGGGACTGGAATTCCCGGTGTAGCAGTGAAATGCGTAGATCTCGTGAGGAACACCAGTGGCGAAGGCGAGACCCTGGACAATTCCTACCGCTGAAGCACGAAAGCTAGGGGCTCAAACAGGCTTAGATACCCCAGTC
+
GGGGF?CFGE9-<FGGCCGCCFGGGGGGGGGGGGGGFFGGFFGGGCCFGGGGGGGGFGGFGGGGGDFFFCDGGGGGG8FFGGGGGGGGGG:F=DGGG,:6C=7=C+BFGGE@<,>FGGGG7@CF9<A99FCFGG@,>FG>C7C,,C7*33*3,=ACFCCCFCF@*1=CGGCC**2*;:8*A>6FG9F7C*+**:5*2+0<C5**//)C<FC85*0)0+3:=D*90*0461-2+2<5)))+
@M00200:205:000000000-AKKM3:1:1101:22175:6778 1:N:0:1
ACTGGGCTTAAAGGGCGTGTAGGCGGTTTGTTAAGTCATGTGTGAAATCCCTCGGCTCAACCGGGGAAGGACGCATGAAACTGATAAGCTAGAGTACCAAAGAGGGGGGTGGAATTCCCGGTGTAGCGGTGAAATGCGTAGATATCGGGAGGAACACCTGTGGCGAAGGCGGGTCTCTGGGCATTCCCTGACGCTGAGGCGCGAAAGCGTGGGGAGCAAACGGGATTAGATACCCTAGTA
+
GGGGGGGGGGGGGGGGGGGGGGGGGGGGGGGGGGGGGGGGGGGGGGGGGGGGGGGGGGGGGGGGGGGGGGGGGGGGGGGGGGGGGGGGGGGGGGGGGGGGGGGGGGGGGGGGGGGGGGGGGGGGGGGGGGGGGGGGGGGGGGGGGGGGGEGGGGGFGGFGFGGGGGGGGGGGGGGGGGGGGGGGFGFGGGGGGDDG5EGGDGGGGGGGE=GGGG77BFGF5CGGFGG>?FBFEFGGF@FF
@M00200:205:000000000-AKKM3:1:1101:18269:6789 1:N:0:1
ATTGGGTATAAAGGGTGCGTAGGTGGCTAATTAAGTCAGTGGTGAAATACAGCCGCTCAACGGTTGAGGTGCCATTGATACTGACTAGCTTGAAATAATTGGAGGCTGCCGGAATGGATGGTGTAGCGGTGAAATGCATAGATATCATCCAGAACACCGATTGCGAAGGCAGGTGGCTACGATTTGTTTGACACTGAGGCACGAAAGCATGGGGAGCAAACAGGATTAGATACCCCAGTAAGA
+
GGGGGGGGGGGGGGGGGGGGGGGGGGGGGGGGGGGGGGGGGGGGGGGGGGGGGGGGGGGGGGGGGGGGGGGGGGGGGGGGGGGGGGGGGGGGGGGGGGGGGGGGGGGGGGGGGGGGGGGGGGGGGGGGGGGGGGGGGGGGGGGGGGGGGGGGGGGGGGGGGGGGGGGGGGGGGGGGGGGGEEFGGGGGGGGGGGGGGGFGGGGGGGGGGGGGFGFGFGGGGGGGFGG@FF?FG<FG3>;?DCE
@M00200:205:000000000-AKKM3:1:1101:22271:6800 1:N:0:1
ACTGGGCTTAAAGGGCGCGTAGGCGGTCGGGTCAGTCGGGGGTGAAAGCGTTCGGCTCAACCGGACCAGTGCCCCCGATACTGCCCGGCTGGGGGGAGGTAGGGGCAGGCGGAACTTCCGGTGGAGCGGTGAAATGCGTTGATATCGGAAGGAACTCCGGTGGCGAAAGCGGCCTGCTGGACCTCTGCCGACGCTGAGGCGCGAAAGCCAGGGGAGCAAACGGGATTAGATACCCCGGTA
+
GGGGGGGGGGGGGGGGGGGGGGGGGGGGGGGGGGGGGGGGGGGGGGGGGGGGGGGGGGGGGGGGGGGGGGGGGGGGGGGGGGGGGGGGGGGGGGGGGGGGGGGGGGGGGGGGGGGGGGGGGGGGGGGGGGGGGGGGGGGGGGGGGGGDGGGGGGGGGGGGGGGGGGGGGGGGGGGGGGGGGGGGGGGFFGGGEGGGGGGGGGGGGGGGGGGGGGFGFGFGGDCGFDGFFFFGGFFGFFFD
@M00200:205:000000000-AKKM3:1:1101:13608:6842 1:N:0:1
ATTGGGTTTAAAGGGTGCGTAGGTGGGTTGGTAAGTCCGTGGTGAAATCCCCAAGCTTAACTTGGGAACTGCCGTGGATACTATCAATCTTGAATATCGTTGAGGTAAGCGGAATATGTCATGTAGCGGTGAAATGCTTAGATATGACATAGAACACCGATAGCGGAGGCAGCTTACTAAGCGATCATTGACACTGAGGCACGAAAGCGTGGGGAGCAAACAGGATTAGATACCCTAGTA
+
GGGGGGGGGGGGGGGGGGGGGGGGGGGGGGGGGGGGGGGGGGGGGGGGGGGGGGGGGGGGGGGGGGGGGGGGGGGGGGGGGGGGGGGGGGGGGGGGGGGGGGGGGGGGGGGGGGGGGGGGGGGGGFDGGGGGGGGFGGGGGGCAEGCFGGGGGGGGGGGGC7FFGGGGCE7ECGGFCGGGGGGGGGCFF7FGG,;?EFGEEFGEGD<CE=C@CEBDFGGF<FGGFG:@6@CC+?@FFFFG
@M00200:205:000000000-AKKM3:1:1101:3694:6862 1:N:0:1
ATTGGGTTTAAAGGGTGCGCAGGCGGCCGGGTGTGTCGGGTGTGAAAGCTCAAGGCTTAACCTTGAAACTGCGCCCGAAACTATCCGGCTAGAGTACTGGAGAGGGAAGCGGAATTCACGGTGTAGCAGTGAAATGCGTAGATATCGTGAGGAACACCAATGGCGAAGGCAGCTTCCTGGACAGTTACTGACGCTCAGGCACGAAAGCGTGGGGAGCAAAAGGGATTAGATACCCCAGTA
+
FGGGGGGGGGGGGGGGGGGGGGGGGGGGGGGGGGGGGGGGGGGGGGGGGGGGGGGGGGGGGGGGGGGGGGGGGGEGGEGGEGGGGGGGGGGGGGGGGGGG,BECGGGGGGGDEGFDFGGGGGGGGGGGGDFGFAEFGGEGGGGGGGGGGGGGGGGGGGGGGGGGGGGEGGGGGGGFFGGGGGGGCFGGGGGGGGC=EGGGGGGGGGGGGEGGGG>DFGGGGGGG?GGDFFFGGFGFFBFF
@M00200:205:000000000-AKKM3:1:1101:7449:6876 1:N:0:1
ATTGGGTTTAAAGGGCGCGTAGGCGGGTATTCAAGTCGGGGGTGAAATCCCGGGGCTCAACCCCGGAACTGCCTTCGATACTGGATGCCTGGAGGACGGGAGAGGCGAGTGGAATGCCGAGTGTAGAGGTGAAATTCGTAGATATTCGGCGGAACACCCGTGGCGAAGGCGGCTCGCTGGTCCGTTTCTGACGCTGAGGCGCGAAAGCGTGGGGAGCAAACAGGATTAGATACCCCAGTC
+
9FFFDFBFDFG@FFDGGGGGGGGGGGGGGGGGGGGGGGGGGGFGGFGGGDGGGGGGGGGGGGGGGDGGGGGGGGGGGGGGGADCGEGFFFGGGFEGGGGGG:@@FGG7CFCF@CCFGGGEGGGBFEGFFGGF<;<AF@FGFBFCF<FBFGGGG5ECE5C:8ECCGGEEEFEGGGGGGECE8<@CC?CFFGFGGDDE*;CGGGGGEEDGGGGDCG>D5/8@/*A<06*)?@4FF6EGFF6+
@M00200:205:000000000-AKKM3:1:1101:19584:6887 1:N:0:1
ATTGGGCATAAAGGGCGCGTAGGCGGTCAGCACAAGTCAGTTGTGAAATCTCCGAGCTTAACTCGGAAAGGTCAACTGATACTGTGCGACTAGAGTGCAGAAGGGGCAACTGGAATTCTCGGTGTAGCGGTGAAATGCGTAGATATCGAGAGGAACACCTGCGGCGAAGGCGGGTTGCTGGGCTGACACTGACGCTGAGGCGCGAAAGCTAGGGGAGCGAACGGGATTAGATACCCGCGTA
+
GGGGGGGGGGGGGGGGGGGGGGGGGGGGGGGGGGGGGGGGGGGGGGGGGGGGGGGGGGGGGGGGGGGGGGGGGGGGGGGGGGGGGGGGGGGGGGGGGGGGGGGGGGGGGGGGGGGGGGGGGGGGGGGGGGGGGGGGGGGGGGGGGGGGGGGGGGGGGGGGGGGGGGGGGGGGGGGGGGGGGGGGGGGGGGGGGGGGGGGGGGGGGG:DGCGGGGBGDGGCGGDD?G3:9?>FGFGGD5BGD
@M00200:205:000000000-AKKM3:1:1101:15420:6887 1:N:0:1
ATTGGGCTTAAAGCGTGTGTAGGCGGAGGCGTAAGTGTCTTGTGAAATCCCACGGCTCAACCGTGGAACTGCTGGGCATACTGCGTCTCTTGAGCCGGCCAGGGGTCACCGGAACAAGCGGTGGAGCGGTGAAATGCGTAGATATCGCTTGGAACGCCGACGGTGAAAACAGGTGACTGGGGCCGCGCTGACGCTGAGACACGAAAGCCAGGGGCGCGAACGGGCTCAGATACCCGTGTAAGCT
+
GEGCF<FGGDGGCDECFFGGFDFGGGGGGGCF7CFCEFFGGFGGGGGDFGGGGGGGDGGGGGGD@FF<EFGGGGDGGGGG9FFGGEFCGGGGCGGGE:EECGGC:BFFGGGD==F><FFFCFEGGF@EGG7BFFCAFEG@G@FGGG7BEG*CCFGGGGGGGGGG7<FFFGD<F;<>?9CFFGGGEEECE35@8=<CCFE?FGCE5:<487:>>C))8EEG3C8<15*4)*6:<AC375>*:5))
@M00200:205:000000000-AKKM3:1:1101:11174:6887 1:N:0:1
ACTGGGTTTAAAGTGTGCGCAGGTGGCCGCGCATGTCGAGTGTGAAATCCCCGGGCTTAACTTGGGAATTGCGCTCGAAACTACGTGGCTCGAGTGTGGCAGAGGAAGGTGGAATTCCACGTGTAGCGGTGAAATGCGTAGAGATGTGGAGGAACACCGATGGCGAAGGCAGCCTTCTGGGCCAACACTGACGCTCATGCACGAAAGCGTGGGGAGCAAACAGGATTAGATACCCCCGTA
+
GGGGGGGGDGGGGGGGGGGGGGGGGGGGGGGGGGGGGGGGGGGGGGGGGGGGGGGGGGGGGGFFGGGGGFGGGGFGGGGGGFGEFGFGG<FEFGCFGGGGGGGGGGGGGGGGFGGGGFGGGGGGDFGGGGGGGDFDGGGGGGGAFGGFFC7CEGGFGCECCGCEBFEECFGGGGGGGGGGGGC>FFFDGFCEGG358?FGGCCEGGD45C>EGGFGD=?@C*;C<GG<?F4*+<+>DFEE
@M00200:205:000000000-AKKM3:1:1101:15792:6921 1:N:0:1
ACTGGGTGTAAAGGGCGCGTAGGCGGCGCGAGGAGTCGGGGGTGAAAGTCCGGGGCTCAACCCCGGATCGGCCTTCGATACTCTCGCGCTGGAGCACAGTAGAGGCGGGTGGAATTCCGGGTGTAGCGGTGGAATGCGTAGAGATCCGGAAGAACACCGGTGGCGAAGGCGGCCCGCCGGGCTGTGGCTGACGCTGGGGCGCGGCAGCGTGGGGAGCAAACAGGAGTAGATACCCGGGTA
+
GGGGGGGGGGGGGGGGGGGGGGGGGGGGGGGGGGGGGGGGGGGGGG9FGGGGGGGGGGGGGGGGGGGGGGGGGGGGGGGGGGGGGGGGGGGGGGGGGGGGGFGGGGGGGGGGGFGGGGGGGFGCFECEE*CG8FC:CC888CECFCCG55CCFGG8FGEGEGGFGGGDGDEGCEE8C*88E5?EG:E**1*21//:*1:=577*/199E5CGC*7C>5FGFGGG0*92*0.*+3C)))0/
@M00200:205:000000000-AKKM3:1:1101:24478:6930 1:N:0:1
ACTGGGTTTAAAGGGTGCGTAGGTGGCATGTTAAGTTTGATGTGAAAGCTCAGGGCTCAACCCTGAAATGGCATTGAATACTAGCGTGCTGGAGGTTTGGAGGGGGGACTGGAATTCTCGGTGTAGCAGTGAAATGCGTAGATATCGAGAGGAACACCAGTGGCGAAGGCGAGTCCCTGGACAACACCTGACACTGAGGCACGAAAGCTAGGGGAGCAAACAGGATTAGATACCCCAGTAAGA
+
GFGGGGGGGGGGGGGGGGGEGGGGGGGGFGGGGGGGDFGEFGGGGGGGGGGGGGGGGGGGGFGGGG8FGGFGGGGGGGGGFGGGGGGEDCFGEFGFCEFGFEGGGGGEG<FGGFA<F@BF>F@FEGFGGGGGGGGFF::>F:DECFGCBFGGGGCGG@FGGGGGEEGGGCFGEG6CFGCCECFGF>CE?FGFGGGGGGGEEFEEEC<7CCGFFEED3FGGFFEF?FGB?*):AF8>B@?GG:4
@M00200:205:000000000-AKKM3:1:1101:23277:6930 1:N:0:1
ACTGGGTATAAAGAGCTCGTAGGCGGCTTGTCACGTCGGGTGTGAAAGCCCGGGGCTTAACCCCGGGTCTGCATTCGATACGGGCTAGCTAGAGTGTGGTAGGGGAGATCGGAATTCCTGGTGTAGCGGTGAAATGCGCAGATATCAGGAGGAACACCGGTGGCGAAGGCGGATCTCTGGGCCATTACTGACGCTGAGGAGCGAAAGCGTGGGGAGCGAACAGGATTAGATACCCTTGTA
+
GGGGGGGGGGGGGGGGGGGGGGGGGGGGGGGGGGGGGGGGGGGGGGGGGGGGGGGGGGGGGGGGGGGGGGGGGGGGGGGGGGGGGGGGGGGGGGFFFGGGGGGGGGGGGGGGDFGGGGGGGGGGGGGGGGGGGGGGGGGGGGGGGGGGGGGGGGFCFGGGGGGGGEEGGGGG>CEGGGGGGFGGGGGGGGGGGGGGGGGGGGGGGDGGGGGGGGFGFGGDGGFGFGG>FFBFFFGGFFFE
@M00200:205:000000000-AKKM3:1:1101:11221:6958 1:N:0:1
ACTGGGTTTAAAGAGCGCGTAGGCGGGTCGGTAAGTCAGACGTGAAACCCCGGGGCTCAACTCCGGGACTGCGTTTGAAACTGCCGGCCTAGAGTGCAGGAGAGGAAGGCGGAATTCCAGGTGTAGCGGTGGAATGCGTAGATATCTGGAAGAACACCAGTGGCGAAGGCGGCCTTCTGGACTGACACTGACGCTGAGGCGCGAAAGCTAGGGGAGCAAACAGGATTAGATACCCGTGTA
+
GGGGGGGGGGGGGGGGGGGGGGGGGGGGGGGGGGGFFGFGGGGGGGGGGGGGGGGGEGGGGFGGGGGGGGGGGGGGGGGGGGGGGGFGFGFFGGGGGGGGGGGGGGGGGFGGGGGGGGGGGFGGGGGGGGGGGGGFE@=EGDGGG;EGGGFCGFCCF<CCFFFGEGGGGEGGGGG?9CFCGGGGG8C+27?@EGGGGGCEG3CCE=CFGGGGF*8/):CEDFFGBG746BBGGG?DB)8C
@M00200:205:000000000-AKKM3:1:1101:18589:6964 1:N:0:1
ATTGGGTTTAAAGGGTGCGTAGGTGGCTGGGAAAGTCTGATGTGAAATCTCCGGGCTCAACTCGGAAATGGCATTGGAAACTATCTTGCTCGAGGGTCGGAGGGGAGACTGGAATTCTCGGTGTAGCAGTGAAATGCGTAGATATCGAGAGGAACACCAGTGGCGAAGGCGAGTCTCTGGACGATACCTGACACTGAGGCACGAAAGCTAGGGGAGCAAACAGGATTAGATACCCCGGTA
+
FGGGGGEGGGGGGGGGGGGGGGGGGGGGGGGFDGGGGGGGFGGGGGGGGGCGGGGGGGGGGGGGGGGGGGGGFGCEEG<FCGGFFG,EFFFGEGGGFFGGGGGGGGGGGGGGGGGGFGGGGGGGGEGGFGGF9FGFGGGGGGGGGGC<FGGCGGDCEGCCGGFGGGGCGGGGGGGGGGFFFGGG>EEFCFGGGGGGFGGGDGCGGGGF<@FF7CBCEGGGGGGG?FF<FB)7@?C<>BE*
@M00200:205:000000000-AKKM3:1:1101:14786:6970 1:N:0:1
ATTGGGCTTAAAGGGCGCGTAGGCGGGATGGCAAGTCGGTCGTGAAATCCTTCGGCTCAACCGAAGAACGTCGGCCGATACTGCCGTTCTTGAGGGATGCAGAGGAGATTGGAATTCCCGGTGTAGCGGTGAAATGTGTAGAGATCGGGAGGAACACCGGTGGCGAAGGCGGGTCTCTGGGCATCTCCTGACGCTGAGGCGCGAAAGCGTGGGGAGCAAACGGGATTAGATACCCCTGTA
+
GGGGGGGGGGGGGGGGGGGGGGGGGGGGGGGGGGGGGGGGGGGGGGGGGGGGGGGGGGGGGGGGGGGGGGGGGGGGGGGGGGGGGGGGGGGGGGGGGGGGGGGGGGGGGGGGGGGGGGGGGGGGGGGGGGGGGGGGGGGGGGGGGGGGGGGGGGGGGGGGGGGGGGGGGGGGGGGGGGGGGGGGGGGGGGGGGGGGGGGGGGDGGGGGGGGGGGFGFGGGFGEG:GC?FF>FGGGGFFFG
@M00200:205:000000000-AKKM3:1:1101:23390:7001 1:N:0:1
ATTGGGTTTAAAGTGTGCGCAGGCGGCAGAGCAAGTCGAGTGTGAAAGCCCCGGGCTTAACCTGGGAATTGCGCTCGAAACTACGGAGCTGGAGTATGGCAGAGGGAGGTGGAATTCCACGTGTAGCGGTGAAATGCGTAGAGATGTGGAGGAACACCAATGGCGAAGGCAGCCTCCTGGGCCAATACTGACACTCATGCACGAAAGCGTGGGGAGCAAACAGGATTAGATACCCCAGTA
+
GGGGGGGGGGGGGGGGGGGGGGGGGGGGGGGGGGGGGGGGGGGGGGGGGGGGGGGGGGGGGGGGGGGGGGGGGGGGGGGGGGGGGGGGGGGGGGGFGGFGGGGGGGGGGGGGGGGGGGGGGGGGGGGGGGGGGGGGGG+CEGGFGFGGGGG>CFGGGGGGGGGGGGGGGGGGGGGFFGGGGGGGGGGGFCFGGGGGGGGGGCEEGD)4CGGGGGFGFGGGGGG4<FGFFFF=C<EFF>FG
@M00200:205:000000000-AKKM3:1:1101:27993:7024 1:N:0:1
ACTGGGCTTAAAGGGTGCGTAGGCGGTGCAGCAAGTCGGGAGTGAAATACCTCAGCTTAACTGAGGAACTGCTTTCGATACTGCTGTGCTTGAGTAAGACAGAGGTAAGCGGAACTTAGGGTGGAGCGGTGAAATGCGTTGATATCCTAAGGAACACCGGTGGCGAAGGCGGCTTACTGGGTCTTAACTGACGCTGAGGCACGAAAGCCAGGGTAGCAAACGGGATTAGATACCCGAGTA
+
GGGGGGGGGGGGGGGGGGGGGGGGGGGGGGGGGGGGGGGGGGCFGGGGGGGGGGGGGGGGGGGCFGGGGGGGGGGGGGGGGGGGGGGCGGGGGGGGGGGGGGGGGGGGGGGGGGGGGGGGG=FGGGGGGEGGGGGGGGEGGGGGGGGGGGGGGGGGGGGGGGGGGGGGGGGGGGGGGGGGGFFGDGFGGGGGGGGGGGCFGGGGGGGGGGGGG8ADFGGGGGGGFG:>FFFGGGEC@FFG
@M00200:205:000000000-AKKM3:1:1101:13074:7025 1:N:0:1
ACTGGGTATAAAGGGCGCGTAGGCGGTCTTCTAAGTTCCGTGTGAAATCCCTCGGCTCAACTGGGGAACGGCACGGAAAACTGGAAGGCTTGAGTTCGGGAGAGGGAAGCGGAATTCCGGGTGTAGCGGTGAAATGCGTAGATATCCGGAGGAACACCGGTGGCGAAGGCGGCTTCCTGGACCGACACTGACGCTGAGGCGCGAAAGCTAGGGGAGCAAACGGGATTAGATACCCCAGTA
+
GGGGGGGGGGGGGGGGGGGGGEGGGGGGGGFGGGGGGGGGGGGGGGGGGGGGGGGGGGGGGGGGGGGGGGGGGEGGDGDGGGGGGGGGDGFGGGGGGGGGGGGGGGGGGGGGGGGGGGGGGGGGGGGGGGGGGGGGGGGGGGGGGGGD7FFCEGGGGGGCCGGGGCEGGFGDGGGGFFGGFGFCCCEGGGGGGGGGGGGGGGGGEGGGGGFGCE>DDGC6CDGG0CCB=B5:F8<CEEFF
@M00200:205:000000000-AKKM3:1:1101:24387:7032 1:N:0:1
ATTGGGCTTAAAGGGTTTGTAGGCGGCCTTGTAAGTCAGGTGTGAAATCCCTCGGCTCAACCGAGGAACGGCGCTTGATACTGCAAGGCTTGAGGGAGACAGGGGTAAGCGGAACTGCTGGTGGAGCGGTGAAATGCGTTGATATCATCAGGAACACCGGTGGCGAAAGCGGCTCACTGGGTCTCTTCTGACGCTGAGGAACGAAAGCTAGGGTAGCGAACGGGATTAGATACCCCCGTA
+
GGGGGG9FGGGGG<F;ECGEGGGGGGGGGGGGGGGGGGGGEGGGGGGGGGFG8FGGGGGGGGGGGGDG@BGGC:CBFGGGGGGFC<FGGGGDGGGCFG=?=EGGGC7FGFGGGECGG,?DGGGDGGFGGGGGGGGGGDCEFGGCGGG9CEFF7FGGGGGGEGGGGGGCCFGGGG79CFGG@9FGGGBFGG9@EGDCCEG6*;CGGGDGC9CGGFFGFCE?)1*9:D5)69A>FCFCBDDG
@M00200:205:000000000-AKKM3:1:1101:21512:7032 1:N:0:1
ATTGGGTATAAAGCGCACGTAGGCGGCTAGGTCCGTCCAATGTGAAAGCCCCCGGCTCAACCGGGGAATTGCATCGGATACAGCCTGGCTTGAGGACGGTTGGGGTGAGTGGAACTCCTGGTGGAGCGGTGAAATGCGTAGATATCAGGAGGAACACCGGTGGCGAAAGCGGCTCACTGGACCGTTTCTGACGCTGAGGTGCGAAAGCTAGGGGAGCAAACGGGATTAGATACCCCAGTA
+
GGGGGGGGGGGGGGGGGGGGGGGGGGGGGGGGGGGGGGGGGGGGGGGGGGGGGGGGGGGGGGGGGGGGGGGGGGGGGGGGGGGGGGGGGGGGGGGGGGGGGGGGGGGGGGGGGGGGGGGGGGGGGGGGGGGGGGGGGGGGGGGGGGGGGGGEGGGGGGGGGGGGGGGGGGGGGGGGGFGGGGGGGEFGGFGGDGD=EGGF5FGCEGGGGGGGGEEGBDC?FDC5<DF?FF2FF<CC>DFF
@M00200:205:000000000-AKKM3:1:1101:16622:7042 1:N:0:1
ACTGGGTTTAAAGGGCGCGTAGGCGGGCCACCAAGTCTGTGGTGAAATCCTCCGGCTCAACCGGAGAACTGCCGTGGATACTGGGGGCCTCGAGGGAGATAGGGGCGTGCGGAACTGATGGTGGAGCGGTGAAATGCGTTGATATCATCAGGAACTCCGGTGGCGAAGGCGGCACGCTGGATCTCATCTGACGCTGAGGCGCGAAAGCCAGGGGAGCAAACGGGATTAGATACCCCAGTC
+
GGGGGGFGDGGFGGCGGGGGG7CEFGEFEGGGGGGGGGGGGGGDFFGFGGGGGGGGGGGFGGGGGEFGGGGGGGEGG7FG8CD@GDGGGDFG>FFGFEFGGFGGCGGFGEGCC@CGFCGGGGGGFGGCF:FFGCFFGGGGEGGGGGFGGFEE<FFFGFFEF<F@ECECEDGGEGGGGGGEDF6CGGGGGGGGGGGGGCFGGGGGC8CFGGGG>C:5>G8FGGG36D<<?=<GGGC3:@;+
@M00200:205:000000000-AKKM3:1:1101:17087:7067 1:N:0:1
ATTGGGCTTAAAGCGTACGTAGGCGGCTTTGTAAGTTAGAGGTGAAAGCCCGGGGCTCAACCCCGGAATTGCCTTTAAGACTGCTAGGCTTGAATCATGGAGAGGTGAGTGGAATTCCGAGTGTAGAGGTGAAATTCGTAGATATTCGGAAGAACACCAGTGGTGAAGGCGACTCACTGGACATGTATTGACGCTGAGGTACGAAAGCGTGGGGAGCAAACAGGATTAGATACCCTTGTA
+
GGGGGGGGGGGGGGGGGGGGGGGGGGGGGGGGCGGGGGGGGGGGGGGGGGGGGGGGGGGGGGGGGGGGGGGGGGGGGFG<FGGGGGGGGGGGGGGGGGGGGGGGGGGGDGGGGGGGGGGDGGGGGGGGGGGGGGGGGGGGF:FGGGGGCGG@FGGFGGGGGG?EDEGGGGGGDGGFGGGGGGGGGGGGGFGGCEGGGFGGFGGGGEGGEE7@FE>53*BFGGGG;GG)78AFGGGCF:?C
@M00200:205:000000000-AKKM3:1:1101:10316:7083 1:N:0:1
ATTGGGTTTAAAGGGTGTGTAGGCGGGCTGTTAAGTCAGTGGTGAAATCTCCGGGCTCAACCCGGAAACTGCCATTGATACTATCAGTCTTGAATTCTGTTGAGGTGGGCGGAATATATCATGTAGCGGTGAAATGCTTAGATATGATATAGAACACCGATTGCGAAGGCAGCTCACTAAGCAGACATTGACGCTGAGGCACGAAAGCGTGGGGATCAAACAGGATTAGATACCCGTGTA
+
GGGGGGGGGGGGGGGGGGGGGGGGGGGGGGGGGGGGGGGGGGGGGGGGGGGGGGGGGGGGGGGGGGGGGGGGGGGGGGGGGGGGGGGGGGGGGGGGGGGGGGGGGGGGGGGGGGGGGGGGGGGGGGGGGGGGGGGGGGCFFGGGGGGGGGGFGGGGGGGGGGGGGGGGGGGGGFGCGGGGGGGGFGFGGGGGDGGGGF==ECEGGGGGGGEGGGFG@GGGGGGD6CGFFFAFFFGD7.<F
@M00200:205:000000000-AKKM3:1:1101:22792:7089 1:N:0:1
ACTGGGTATAAAGGGTGCGTAGGCGGCCACGTAAGTGAGATGTGAAATCCCTCGGCTCAACCGAGGAAGTGCATTTCATACTGCATGGCTTGAGGGAGACAGGGGTAAGCGGAACTGATGGTGGAGCGGTGAAATGCGTTGATATCATCAGGAACACCGGTGGCGAAAGCGGCTTACTGGGTCTCTTCTGACGCTGAGGTACGAAAGCTAGGGTAGCGAACGGGATTAGATACCCCGGTA
+
GGGGGGGGGGGGGGGGGGGGGGGGGGGGGGGGGGGGGGGGGGGGGGGGGGGGGGGGGGGGGGGGGGGGGGGGGGGGGGGGGGGGGGGGGGGGGGGGGGGGGGGGGGGGGGGGGGGGGGDGGGGGGGGGGGGGGGGGGGGGGGGGGGGGGGGGGFFGGGGGGGGGGGGGGGGGGGGGGGGGGGGGGFGGGGGGGGGGGGFCGGGGGGGGGGGGGGFGFCCGGGGGFGF3FFBCF@F3;BD5
@M00200:205:000000000-AKKM3:1:1101:18925:7106 1:N:0:1
ATTGGGCTTAAAGGGCGCGTAGGCGGCCCTCCAAGTCGCTTGTGAAATCTCCGGGCTTAACCCGGAGCGGCCAAGCGATACTGAAGGGCTGGAGTGCGGAAGGGGCCACCGGAATTCTCGGTGTAGCGGTGAAATGCGTAGATATCGAGAGGAACACCTGCGGCGAAGGCGGGTGGCTGGGCCGACACTGACGCTGAGGCGCGAAAGCCAGGGGAGCGAACGGGATTAGATACCCCAGTA
+
GGGGGGGGGGGGGGGGGGGGGGGGGGGGGGGGGGGGGGGGGGGGGGGGGGGGGEGGGGGGGGGGGGGGGGGGGGGGGGGGGGGGGGGGGGGGGGGGGGGGGGGGGGGGFGGGGGGGGGGGGGGGGGGGGGGGGGGGGGGGGGGGGGGGGGGGGGGGGGGGGGGGGGGGGGGGGGGGGGGGGGGGGGGGGGFGGGGGGGGGGG=EEEGGGCGGGGFGEGG85DCGFGG<?FFFGGGGE>FE
@M00200:205:000000000-AKKM3:1:1101:13611:7136 1:N:0:1
ACTGGGTGTAAAGCGCACGCAGGCGGCTTGGCACGTGGGGTGTGAAAGCTCTTGGCTTAACTGAGAGAGGCCATCCCATACGGCTTAGCTCGAGCGGTGCAGAGGTCCGCGGAATTGCCGGTGTAGTGGTGAAATGCGTAGAGATCGGCAGGAACACCCAGGGGGAAACCAGCGGACTGGGCATCAGCTGACGCTCAGGTGCGACAGCGTGGGGAGCGAACCGGATTAGATACCCCAGTA
+
GGGGGGGGGGGGGGGGGGGGGGGGGGGGGGGGGGGGGGGGGGGGGGGGGGGGGGGGGGGGGGGGGGGGGGGGGGGGGGGGGGGGGGGGGGGGGGGGGGGGGGG@FGGGGGGGGGGGGGGGGGGGGAFGGGGGGGGGGGGGGGGGGGGGGGDDGGGGGGGGGGGCGGGGGGGGGGGDGGGGGGGGGGGGGGGGGGGGGGGG6<EGGDGGC:AEGG:C55*?GDE507D?*94:CFGGFFFG
@M00200:205:000000000-AKKM3:1:1101:14899:7142 1:N:0:1
ACTGGGTTTAAAGGGCGCGTAGGCGGTTTGCCAAGTCGGGGTTGAAATCTTTCGGCTTAACCGGAAAAGTGCCTTGGATACTGACAGTCTTGAGGGAGGTAGGGGCAGGTGGAACTTCCGGTGGAGCGGTGAAATGCGTTGATATCGGAAGGAACGCCGGTGGCGAAAGCGGCCTGCTGGATCTCTTCTGACGCTGATGCGCGAAAGCTAGGGGAGCGAACGGGATTAGATACCCGCGTA
+
GGGGGGGGGGGGGGGGGGGGGGGGGGFGGGGGGGGGFGGGGGGGGGGGGGGGGGGGGCFGGGDE>FGCGGGGGFGGGGGFGGGGGGGGGGGGGGCF@FGGGGGGGGGGGFGCGGGGGGGGGGDGFEGGDGGGGGGGGCGGCDCFF;FC>FCE7FGEGGGEGEEFGGGGDFGGGGGECEGFGGG+2BFGFFCGEGGGEGFCEGGGGCDDFGFFFGEGFCEEGC5<1<C>=BBFGGGDFFFG
@M00200:205:000000000-AKKM3:1:1101:3278:7146 1:N:0:1
ACTGGGTGTAAAGGGTGCGTAGGTGGGTTGGTAAGTCCGTGGTGAAATCCCCAAGCTTAACTTGGGAACTGCCGTGGATACTATCAATCTTGAATATCGTTGAGGTAAGCGGAATATGTCATGTAGCGGTGAAATGCTTAGATATGACATAGAACACCGATATCGGAGGCAGCTTGCTAAGCGATTATTGACACTGAGGCACGAAAGCGTGGGGAGCAAACAGGATTAGATACCCGGGTA
+
GGGGGGGGGGGGGGGGGGGGGGGGGGGGGGGGGGGGGCGEFGGGGGGGGGGGGGGGG@FEF9C<8FCGGFGGGGGDEGGGGGGFF<CFGGGGGDGGA,FFEFFEFGFGGGGGGGGC,F?,?FGGGGGGGGGGGGGGGGGGGGGGGCAFD9FGGGGD@FGGGGGGGC8FEGGCECGFGGGGEGEGG>8=E8EGGGGGF,DFGGCEECDFEGGDGCDDFCGGGGFD@CFE=+67BF+/8)8=
@M00200:205:000000000-AKKM3:1:1101:16959:7156 1:N:0:1
ATTGGGTTTAAAGGGCGCGTAGGTGGCGGCATAAGGCTGTGGTGAAAGTCCGGGGCTCAACTCCGGATCGGCCGTGGCAACTGTGTCGCTAGGGCACCGTAGAGGCAGATGGAATTCCGGGTGTAGCGGTGGAATGCGTAGAGATCCGGAAGAACACCAGTGGCGAAGGCGGTCTGCTGGGCGGTGAGCTCGTAAGGGCTCAATAGCCGACACTGAGGCGCGACAGCGTGGGGAGCAAACAGG
+
GGGGGGGGGGGGGGGGGGGGGGGGGGGGGGGGGGGGGGGGGGGGGGGGGGGGGGGGGGGGGGGGGGGGGGGGGGGGGGGGGGGGGGGGGGGGGGGGGGGGGGGGGGGGGGGGGGGGGGGGGGGGGGGGGGGGGFGGGGGGDFGGGGGGGGGGGGGGGGGGGGGGGGGGGGGGGGGGGGGGGGGGGGGFGGGGGG:EGFDGGD?GFFGGGGGGGGFGFGGGGDGGFGGFFF>DG5ECF?9CF:B
@M00200:205:000000000-AKKM3:1:1101:10710:7157 1:N:0:1
ATTGGGCATAAAGCGCGTGTAGGCGGATGGCCGCGTCGCTTGCTGAAAGCCCCCGGCTCAACCGGGGGACCGGCGGCGATACGGGCCGTCTGGAGGGGCGTAGGGGGAGCTGGAACTCACGGTGGAGCGGTGAAATGCGTTGAGATCGTGAGGAACGCCCGCGGCGAAAGCGAGCTCCTGGACGCCTGCTGACGCTGAGACGCGAAAGCCAGGGGAGCGAACGGGATTAGATACCCCAGTA
+
GGGGGGGGGGGGGGGGGGGGGGGGGGGGGGGGGGGGGGGGGGGGGGGGGGGGGGGGGGGGGGGGGGGGGGGGGGGGGGGGGGGGGGGGGGGGGGGGGGGGGGGGGGGGGGGGGGGGGGGGGGGGGGGGGGEEGGGGFGGGGGGCFGGGGGGGGGGGGGGGGGGGGGGDGGGGGGGGGGGGGGGEEGGGGGGGGGDEGGGGGGGGDGGGGCFGGE@DEGGEGGGGBGD:?FFGGGF<@;B?F
@M00200:205:000000000-AKKM3:1:1101:26718:7161 1:N:0:1
ACTGGGTTTAAAGGGTTGGTAGGTGGTCTTGTTTGTCTAGGGTGAAATCCCATGGCTTAACTGTGGAAGTGCCCTAGAAACGGCAAGACTAGAGTCCTAGAGGGGTTTGTGGAATTCCCGGTGTAGCGGTGAAATGCGTAGAGATCGGGAGGAACACCAGCGGCGAAGGCGGCAAACTGGATAGGCACTGACACTCAACAACGAAAGCGTGGGGAGCAAACAGGATTAGATACCCGTGTA
+
GGGGGGGGGGGGGGGGGFFGFGGGGGGGGGGGGGGGGGGGGGGGGGGGGGGGGGGGGGGGGGGGGGGGGGGGGGGGGGGGGGGGGGGGGGGGGGGGGGGGGGGGGGGGGGGGGGGFGGGGGGGGGGGGGGDGGFGGFGGGGGFFFFGGGCFGGGGGGGGGGGGGGGGGDGGGGGGGGGGECGGGGGE56FGFGGFGGGGF5CEGGD5FGGEFGC)CDGGGF*AF?GG277>FC6C>7>5F
@M00200:205:000000000-AKKM3:1:1101:22742:7165 1:N:0:1
ACTGGGTTTAAAGGGCGTGTAGGTGGCGACATAAGGCTGTGGTGAAAGTCTGGGGCTCAACTCCAGATCGGCCGTGGCAACTGTGTCGCTTGGGCACTGTAGAGGCAGATGGAATTCCGGGTGTAGCGGTGGAATGCGTAGAGATCCGGAAGAACACCAGTGGCGAAGGCGGTCTGCTGGGCAGTGAAACCGCGAGGGTTCAATAGCCGACACTGAGGCGCGACAGCGTGGCGAGCAAAAAGGG
+
GGGGGGGGDEAEGGDFG@FFGGGGGGGGGEEGADFGG@FFFFGGCGGDGGG,C8CFG7EFGCAEFFDFFG@F77666CFFGGFG9CEC<BFEC@FGC88@ABEGG+BC<?<F,CFF<?ACE@CG:CCGEGD+A5,,A:CBCGF,,CFC+C@>FBFEGGGFE@,BCCE@7C<C*>*4BFGG78::<,?,,04:85C5=C87=+<?CFCF*1:?CC6*05E833C<>CC(.74):::5)7)**(1(
@M00200:205:000000000-AKKM3:1:1101:25217:7167 1:N:0:1
ACTGGGCTTAAAGGGCGCGTAGGCGGCCTGCTAAGTCGAACGTGAAATCCCTGGGCTCAACCCAGGAACTGCGTCCGATACTGGTTGGCTTGAATCCGGGAGAGGGATGTGGAATTCCAGGTGTAGCGGTGAAATGCGTAGATATCTGGAGGAACACCGGTGGCGAAGGCGACATCCTGGACCGGCATTGACGCTGAGGCGCGAAAGCCAGGGGAGCAAACGGGATTAGATACCCCCGTA
+
GGGGGGFGGGGGGGGCGGGGGGGGGGGEGGFGGGGGGGEFGGGGGGGGGGGEGFGGGGGGGG:FGGGGGGGGEFF7FFGGGGGGGGGGGGGGGGGGGGGG7FGGGGEGG=FGGGGG,:FFGGGGGGGGGGGGGGGGGCGGGGGGGDGECCBCGGGGGGGGGGGGGGGGGGEEC88?CGGGGGGDC*=*=CFGGGGGGGGGGGGGGEGGFCCFDGF3)/CFGDGGFGGFFFF=CEGFDBDG
@M00200:205:000000000-AKKM3:1:1101:17715:7222 1:N:0:1
ACTGGGCTTAAAGGGTGCGTAGGCGGCGTGGAAAGTGGGGTGTGAAAGCCCTCAGCTTAACTGAGGAATTGCGTCCCAAACTACCATGCTCGAGGGAGACAGAGGTCAGTGGAACTTCGGGTGGAGCGGTGAAATGTGTTGATATCCGAAGGAACACCGGTGGCGAAAGCGACTGACTGGGTCTTTTCTGACGCTGAGGCACGAAAGCTAGGGTAGCGAACGGGATTAGATACCCCGGTA
+
FGGFGFG-FEEGGGEGEFGEEFCFGG7F@@CF@EEGDFAFFGCGGFG<CFFFGGEGFC??FFGAFFDGFGFFEC+@BFGC7?FFFGGFGGGGDDGGGGGGGCFA=FGGFFFCGFGGGGGE>>FED@GFD+@FGGC>FGGGGFGGEF9F+3F7FGFGGGC@FDCGGGE@<7<@C:EBCFGFFGGGGGGGGG?ACCGEC8AF5CCE?EDFG7@8*C?CFC**19*/,7C)*7)*<<:>)))*
@M00200:205:000000000-AKKM3:1:1101:8417:7228 1:N:0:1
ACTGGGCATAAAGGGAGCGTAGGCGGATAGTTTAGTCAGAGGTGAAAGCCCAGGGCTCAACCTTGGAATTGCCTTTGATACTGGCTATCTTGAGTATGGAAGAGGTATGTGGAACTCCGAGTGTAGAGGTGAAATTCGTAGATATTCGGAAGAACACCAGTGGCGAAGGCGACATACTGGTCCATTACTGACGCTGAGGCTCGAAAGCGTGGGGAGCAAACAGGATTAGATACCCTAGTA
+
GGGGGGGGGGGGGGGGGGGGGGGGGGGGGGGGGGGGGGGGGGGGGGGGGGGGGGGGGGGGGGGGGGGGGGGGGGGGGGGGGGGGGGGGGGGGGGGGGGGGGGGGGGDGGGDFGGGGGGEGGGGGGGGGGGGGGGGGGGGGFGGGGGGGGGG=EGGGFGGGGFGGGGGGGGGGGGGGGGGFGFFCFFGCCFGGGDGGECFGGGGGGGDGG5CEGDE<:F?C>FGC;*;@=;CG9?FF;4:F
@M00200:205:000000000-AKKM3:1:1101:27804:7242 1:N:0:1
ACTGGGTATAAAGGGCGCGTAGGCGGCCGCCTAAGTCAGACGTGAAATCCCTCGGCTCAACCGGGGAACTGCGTCTGATACTGGGTGGCTTGAATCCGGGAGAGGAATGCGGAATTCCAGGTGTAGCGGTGAAATGCGTAGATATCTGGAGGAACACCGGTGGCGAAGGCGGCATTCTGGACCGGCATTGACGCTGAGGCGCGAAAGCCAGGGGAGCAAACGGGATTAGATACCCCAGTACGAT
+
GGGGGGGGGGFGGGGGGGGGGGGGGGGGGGGGGGGGGGGGGGGGGGGGGGGGGGGGGGGGGGGGGGEGGGGGGGGGGGF?EGGGGGGGGGFCGGGGGGGGGGGGGFFGGGGGEGGGGGGGFFGEFGCFGGEFFFFFFG:8FFCFFGCFGGGDGGGGGGGGGGG8BCCFEFGGGGGFG9ECGFFE8*25:F9C:C<EG@FCEC58C*9FF=;CCG@<3:CCC>8C?5C<F=):+2<5))/<*-:(
@M00200:205:000000000-AKKM3:1:1101:6791:7244 1:N:0:1
ATTGGGTTTAAAGCGTGCGCAGGCGGTTGTGCAAGACAGATGTGAAATCCCCGGGCTTAACCTGGGAACTGCATTTGTGACTGCACGGCTAGAGTGTGTCAGAGGGGGGTAGAATTCCACGTGTAGCAGTGAAATGCGTAGATATGTGGAGGAATACCGATGGCGAAGGCAGCCCCCTGGGATAACACTGACGCTCATGCACGAAAGCGTGGGGAGCAAACAGGCTTAGCTACCCCGGTA
+
G,CFGGGGGFGGGGGC@@GGGGGEEGCEEGEAGFFGGGGGGGGFGGGGGGGGGGGGGG@FFFFGGFFFGGGGDFFFGGGGGGGGGGGGGGGGFFGGFDGGGGGGGGGGGGDCC;FGGGGGDGEFFGGFGGGGGFFGGGGGGFGGF:FG??<<<FFG@EF>FGGGGG5:>>FEG>8CEEEGFGGGGGFFGFGE=5DAC@FFGGGGE85*/28?CED7)2@@*96C(*2,016CC8@FD>B5
@M00200:205:000000000-AKKM3:1:1101:15752:7284 1:N:0:1
ACTGGGTATAAAGCGTGTGTAGGCGGGTCGTTAAGTGCCTTGTGAAATCCCACCGCTCAACGGTGGAACTGCTTGGCATACTGGCGGTCTTGAGCCACTTAGGGGCAACCGGAACAAACGGTGGAGCGGTGAAATGCGTAGATATCGTTTGGAACGCCAATGGTGAAAACAGGTTGCTGGGAGTGTGCTGACGCTGAGACACGAAAGCCAGGGGAGCGAACGGGATTAGATACCCTAGTA
+
GGGGGGGGGGGGGGGGGGGGGGGGGGGGGGGGGGGGGGGGGGGGGGGGGGGGGGGGGGGGGGGGGGGFGGGGGGGGGGFGGGGGGGGGGGGGGGGGGGGGAEFGGGGGGGGGGGGGGFAFGGGGGGGGGGGFGGGGGGFGGGGFFGGGGGG7FGGGGGGGGCFGGCFGGGGGGGGFGGGGGGGGFGGGGFGGGGGGGGGGFGGE>CGGFGGGGGFD55E:<)87<DFFF45DFFFF4>@E
@M00200:205:000000000-AKKM3:1:1101:9839:7299 1:N:0:1
ACTGGGTTTAAAGGGCACGTAGGCGGCTCGGCAAATCAGTCGTGGAATCCCAACGCTTACCGTTGGAACGGCGGCTGAAAATACCGGGCTAGAGGGCGTGAGGGGTCACTGGAACTCCCGGTGAAGCGGTGAAATGCGTAGATATCGGGAGGAACGCCGGAGGCGAAAGCGAGTGACTGGCGCGTTCCTGACGCTGAGGTGCGAAAGCTAGGGGAGCAAACAGGATTAGATACCCCTGTA
+
GGGGGGGGGGGGGGGGGGGGGGGGGGGGGGGGGGGGGGGGGGGGGGGGGGGGGGGGGGGGGGGGGGGGGGGGGGGGGGGG9FGGGGGGGGGGGGGGGGGGGGGGGGGGGGGGGGGGGGGGGGGGGGGGGGGGGFGGGGGGGGGGGGGGGGDGGCGGGGGGGGGGGGDEGGGGGGGGGGGGGGGGGGGGFGGGGEGGECFG*6CGGGGGGGGGGGFGFGFDGGGG?GGFF?BGGGGGFFF9
@M00200:205:000000000-AKKM3:1:1101:17150:7309 1:N:0:1
ACTGGGTATAAAGGGTCCGCAGGCGGTCCGACAAGTACCTTGTGAAATATCAGGTCTCAACCCTGAAATTGCTGGGTAGACTGTCGGACTTGAGTGCAAAAGGGGTCGCTGGAACTCTAGGTGGAGCGGTGAAATGCGTAGATATCTAGAGGAACGCCAAAGGTGAAGACAGGCGACTGGTTTGCAACTGACGCTCATGGACGAAAGCGTGGGGATCAAACGGGATTAGATACCCCGGTAAGA
+
GGGGGGGGGGGGGGGGGGGGGGGGGGGGGGGGGGGGGGGGGGGGGGGGGGGGGGGGGGGGGGGGGGGGGGGGGG8=FFGGGGGGGGGGGGGGGGGGGGGGGGGGDGGGGGGGGGGGGGGGGGGGGGGGGGGGGGGGGGGGGGGGGGGFAD@<FFGGGGGGGGGFFFGGGGGGDFG:CGGGFGGCCGGGGG988=DGGGF?CFGGEGGGECB:F*8DFGGC=CEC?GF7**-*<CFFFEB5D2<
@M00200:205:000000000-AKKM3:1:1101:26725:7319 1:N:0:1
ACTGGGCATAAAGGGCGCGTAGGCGGCCTGCTAAGTCGAACGTGAAATCCCTGGGCTCAACCCAGGAACTGCGTCCGATACTGGTTGGCTTGAATTCGGGAGAGGGATGTGGAATTCCAGGTGTAGCGGTGAAATGCGTAGATATCTGGAGGAACACCGGTGGCGAAGGCGGCATCCTGGACCGATATTGCCGCTGATGCGCGAAAGCCAGGGGAGCACACGGGATTAGATACCCCCGTCCGAT
+
GGGGGGGGFFGGGGGGGGGGGGGGGGGGGFGGGGFGGGDFGGGFC7<FFFGGGGGGGFAEGGGGGGGGGGFGGGEDGEGGGGGGEGDGGGGGG8FFFGGGCGGDGG7FCFGGGGGFGGGCGDGD:BBCCGGBFGDFGGG>7+@DFFGGGCFCCFFFDC<FFGGGGD8F@EDEGCBFGGGFCGFE8EEECC9?==):8+++:CCE58D58CFDEC>DEGC=<D8C6D45=B9*<<<F>EB*1(4,
@M00200:205:000000000-AKKM3:1:1101:6532:7332 1:N:0:1
CTGGGTATAAAGAGTTCGTAGGCGGCTTGGAAAGTGGGGTGTGAAAGCCCTCGGCTCAACCGAGGAATTGCGCTCCAAACTACCGAGCTTGAGTAGGCTAGAGGTGAGCAGAACTGCTGGTGGAGCGGTGAAATGCGTTGATATCATCAGGAATACCGGAGGCGAAGGCGGCTCACTGGGACCTAACTGACGCTGAGGGACGAACGCCAGGGTAGCGAACGGGCTTAGATACCCCAGTA
+
GGGGGGAFFDEF,CFCGGGGFGGGGGCFCGEAFFGGGGGGGGGGFGG?@F,EGGGFG,EFGGECCFFGDEEFFECFFGFFCFGGGFGGGG=EGG9AB@EDGGGGG<FGFFCEFGGG,CEGGGGCEGGCGG@>FGFGCFGGGGGF9@9EFDECGGGGGG7FGGDECFEDFEGDGG@CBCFCFFGG9CF;FCEEG7CECGG5CDD8*:CDGGFCFGD:>C8CD*;)-9FFF*-C:AC95<B
@M00200:205:000000000-AKKM3:1:1101:13166:7357 1:N:0:1
ACTGGGTGTAAAGGGCGCGTAGGCGGCCACCGCAAGTCAATTGTGAAATCTCCGGGCTTAACTCGGAAAGGTCAACTGATACTGCGGGGCTAGAGTGCGGAAGGGGCAACTGGAATTCTCGGTGTAGCGGTGAAATGCGTAGATATCGAGAGGAACACCTGCGGCGAAGGCGGGTTGCTGGGCCGACACTGACGCTGAGGCGCGAAAGCTAGGGGAGCGAACGGGATTAGATACCCCTGTA
+
GGGGGGGGBFGFDFEEGGGGGGGGGGGGGGGGGGGGFGGGGGGGGGGGGGFGGGGGGGGGFGGGGGEEEFGFGGGGGGGGGGGGGEEGGGGGGGGGCGGGGCFEGGGGGGGGCFGGGGGGGDGGGGGGGGFGGGFFGGGEFG7FGGGGGGG@FFEGGGGGGGE@EE8FFGGDC?EGDGGCFGGGGGGEGGG7<EGGGG=EFDGGGGGGGGC?F579@CGCCDDD?771@F2::<ECF3>G*
@M00200:205:000000000-AKKM3:1:1101:11545:7358 1:N:0:1
ATTGGGTTTAAAGGGTGCGTAGGTGGTCGGGTAAGTCTGATGTGAAATCTCCGAGCTCAACTCGGAAATGGCATTGGATACTATTCGGCTGGAGGGTTGGAGGGGGGACTGGAATTCTCGGTGTAGCAGTGAAATGCGTAGATATCGAGAGGAACACCAGTGGCGAAGGCGAGTCCCTGGACAACTCCTGACACTGAGGCACGAAAGCTAGGGGAGCAAACAGGATTAGATACCCTTGTA
+
GGGGGGGGGGGGGGGGGGGGGGGGGGGGGGGGGGGGGGGGGGGGGGGGGGGGGGGGGGGGGGGGGGGGGGGGGGGGGGGGGGGGGGGGGGGGFGGGGGGGGGGGGGGGGGGGGGGGGGGGGGGGGGGGGGGGGGGGGGGGGGGGGGGGCFEFGGGGGGGGGGGGGGGDGGCEGGGGGGGGFFFGGGGGGGGGGGGGGGGF5CCCGE<FGGFGGGD37CDGGFGC?FGFFFA79AEFF4BG
@M00200:205:000000000-AKKM3:1:1101:7642:7362 1:N:0:1
ATTGGGCTTAAAGCGTGCGTAGGCGGCCAGATCAGTCGGGTGTGAAATCCCACGGCTCAACCGTGGAACTGCGCCCGATACTGCAGTGCTTGAGGGAGACAGAGGTAAGCGGAACTGATGGTGGAGCGGTGAAATGCGTTGATATCATCAGGAACACCAGTGGCGAAAGCGGCTTACTGGGTCTCTTCTGACGCTGAGGTACGAAAGCTAGGGGAGCGAAGGGGATTAGATACCCCTGTA
+
GGGGGFGGGGGGGGGGGGGGDGGGGEGEGFDGFGGGGGGGGGFGGGGGGGGGGGGGGG@FGGGGGGGGGGGGGGGGGFCCCFDGGGGGGGGGFFFGGD4FGGGGGGGGGGGGGGGGGGGGGGGGGGGGGGGGGGGGGGGGGGGGGGEGFGGGGGGGGGGGFGGG7FGGGGGGGGCFFFGFCCFFGGGGGGCEEDDDGGCFFF5EC83CE?<@CE5CDC?CGDE3><*4=BAD:EFF55)<
@M00200:205:000000000-AKKM3:1:1101:18792:7363 1:N:0:1
ACTGGGTATAAAGCGCACGCAGGTGGTCAGGCAAGTGTCGTGTGAAAGCGGCCCGCTTAACGGGTCGAGGCCATGGCAGACTGCCTGACTGGAGGTCGTGAGAGGTCGGTGGAATTGCCGGTGTAGTGGTGATATGCGTAGATATCAGGAGGAACACCGGTGGCGAAGGCGCTCATCTGGCCCAATACTGACGCTGAGGCGCGAAAGCTAGGGTAGCGAACGGGATTAGATACCCCTGTA
+
GGGGGGGGGGGGGGGGGGGGGGGGGGGGGGGGGGGGGGGGGGGGGGGGGGGGGGGGGGGGGGGGGGGGGGGGGGGGGGGGGGGGGGGGGGGGEGGGGGGGGGGGGGGGGGGGGFGGGGGGGGGGGGGGGGGGGFGDGGGGG7FGGGCCFGCDFGGGGGGGGGGGGGGGCFGGGGGGGGFCGGGGFFGGGCCFGGGGGGGGGGGDGGGGGDFCFFFDFGGGGGGGFGG>FFACGDGGF3<7
@M00200:205:000000000-AKKM3:1:1101:9712:7369 1:N:0:1
ACTGGGCGTAAAGGGAGCGTAGGCGGATAGTTTAGTCAGAGGTGAAAGCCCAGGGCTCAACCTTGGAATTGCCTTTGATACTGGCTATCTTGAGTATGGAAGAGGTATGTGGAACTCCGAGTGTAGAGGTGAAATTCGTAGATATTCGGAAGAACACCAGTGGCGAAGGCGACATACTGGTCCATTACTGACGCTGAGGCTCGAAAGCGTGGGGAGCACACAGGATTAGATACCCTTGTA
+
GGGGGGGGGGGGGGGGGGGGGGGGGGGGGGGGGGGGGFEFGGGDCFGGGGGCFFGGGGFDGGGGFGGEFGFGGGGGGGGFFGGGGGGGGGGGGEGGGFGG9CGGGFGGGGGFGFGGGGGGGGGGFGGGGFGFGF<FGFGDFGGEGGGGC@FCFGGGGGGFFCGGEGGGG@@EGDEGGGFGGGGGGGGGGCCE5EGCCCFFGGG>CCCGGE@:*:>GBG*=;CFD7DG3A6CCCFGGFFFC
@M00200:205:000000000-AKKM3:1:1101:18282:7427 1:N:0:1
ACTGGGTATAAAGAGCGTGTAGGCTGTTCGGTAAGTCTGCCGTGAAAACCTGAGGCTCAACCTCGGGCGTGCGGTGGATACTGCCGGGCTAGAGGACGGTAGAGGCGAGTGGAATTCCCGGTGTAGCGGTGAAATGCGCAGATATCGGGAGGAACACCAGTAGCGAAGGCGGCTCGCTGGGCCGTTCCTGACGCTGAGACGCGAAAGCTAGGGGAGCGAACAGGATTAGATACCCGGGTA
+
FGGGGCFGGGGGGGGGGGGGGFGGGGGGGGGFFC<FFGDFGGGGGGGGGEGEGFGFGGGGGGGGDGGGGGCGEGGGGGGGEFGGGGGGGGGG@AEFGGGGGGGGGGGGGGFFFGGGGGGGGGGGGGGGGGGGGG9FG@F@FCFGGFFG7FGGGGFCGGGFG9FFG>EC7CFC>CEEEGGCECEC:CD?9>:FGGGG5FGFGGDGC*CFCCGFEE)18E5*>DCG04:)9?AGGGGD)55:
@M00200:205:000000000-AKKM3:1:1101:11994:7432 1:N:0:1
ACTGGGCATAAAGGGCGCGTAGGTGGTGTTGTCAGTCAGACGTGAAATCCCCAGGCTTAACTTGGGAACTGCGTCTGATACTACAAGACTTGAGTTCGGGAGAGGGATGTGGAATTCCAGGTGTAGCGGTGAAATGCGTAGATATCTGGAGGAACACCGGTGGCGAAGGCGGCATCCTGGACCGAAACTGACACTTAGGCGCGAAAGCTAGGGGAGCAAACGGGATTAGATACCCCCCTACGAT
+
GGGGGGGGGFEEFGGGGGGGGGGGGCGGGGEGGFGGGGGGGCGGFFGFGGGGGEFGGGGGGGGGGCFAFGGGGGGGGGGEGFGGGGCFGGGG9FGGGGEECFC7FGGGCEGFE,CFGGGCDFC?ACFEGE>CFFGGGGFGGGGGGEGGGF?EFAG@FFC+CFDGGCEG>@:*>8CFCGFG>CGC>8*=+++0>CF+5<@<>D5C8894<?+C*:)9>FCCDC536DG?F6:*0:<FF).C1(((
@M00200:205:000000000-AKKM3:1:1101:13890:7449 1:N:0:1
ATTGGGTATAAAGGGCGCGTAGGCGGCCTGCTAAGTCGAACGTGAAATCCCTGGGCTCAACCCAGGAACTGCGTCCGATACTGGTTGGCTTGAATTCGGGAGAGGGATGCGGAATTCCAGGTGTAGCGGTGAAATGCGTAGATATCTGGAGGAACACCGGTGGCGAAGGCGGCATCCTGGACCGAGATTGACGCTGAGGCGCGAAAGCCAGGGGAGCAAACGGGATTAGATACCCTCGTA
+
GGGGGGGGGGGGGGGGGGGGGGGGGGGGGGGGGGGGGGDGGGGGGGGGGGGGGGGGGGGGGGGGGGFFFGGGGGGGEGGGGGGGFGGGGGGGFDGGGFGGGGGGGGGGGGGGGGGGGGGGGGGGGGGGGGGGGGGGGGGGGGGGFGGGGCGGGGGGGGGGGGGGGGGGGGGGGGGGGGGGGGGGGGGGC7EFEEGGEGGGGGGGGCDFGGGGGGFGFGGGGGGGFGG?FFFGCFFFFFFG
@M00200:205:000000000-AKKM3:1:1101:27528:7452 1:N:0:1
ACTGGGTTTAAAGAGCGTGTAGGCGGCCAGGTAGGTCAGCTGTGAAAACTCGAGGCTCAACCTCGAGATGTCGGCTGAAACCATCTGGCTAGAGTCCGGAAGAGGAGAATGGAATTCCCGGTGTAGCGGTGAAATGCGCAGATATCGGGAAGAACACCCGTGGCGAAGGCGGTTCTCTGGGACGGTACTGACGCTGAGACGCGAAAGCGTGGGGAGCGAACAGGATTAGATACCCTCGTAAGA
+
GGGGGGGGGGGGGGGGGFGGGGGGGGGGGGGGGGGGGGGGGGGGGGGGGGGGGGGGGGGGGGGGGGEGGFGGGGGGGGGG9FGGGGGGGGGGGGGGGGGGGCFGGGGFGGGGGGGGGEFGGEGGGGGGGGFGGGGGGGGGG=CFFGGGGGGGGG@FFGGGGG*@EGGGCEEGCCCFGGGGGGGGGGGGGGGGE*:EGGGGEDEEGGGGGCEEGGEG)>CEGCFG6<F?FFFGG8CCFFFGGFF
@M00200:205:000000000-AKKM3:1:1101:22811:7458 1:N:0:1
ATTGGGTGTAAAGGGTGCGCAGGCGGCCGAGTGTGTGAGGCGTGAAAGCCCGGGGCTTAACCCCGGAATTGCACCTCAAACTACACGGCTAGAGCATTGGAGAGGGTAGCAGAATTCATGGTGTAGCAGTGAAATGCGTAGATATCATGAGGAATACCAGAGGCGAAGGCGGCTACCTGGACAATTGCTGACGCTCAGGCACGAAAGCGTGGGGAGCAAAAGGGATTAGATACCCCCGTA
+
GGGGGGGGGGGGGGGGGGGGGGGGGGGGGGGGGGGGGGGFGGGGGGGGGGGDFGGGGGGGGGGGGGGGGGGGGGGFGGGGGGGGGFGGGGGGGGGGGFCBFGGGGGGGGGGGGGAFFGFGGGGGGGGGGGGGGGGGGGGGGGGGGGGGCFGFGGGGGGGGGGGGGGGCEGEGGGGGGGGGG6CFCF?FGGGGGGGDED?FGGG>GGGG5CGEECFGEGGC075C<GGBF=AGGFGG37BE
@M00200:205:000000000-AKKM3:1:1101:28317:7463 1:N:0:1
ATTGGGTTTAAAGGGTGCGTAGGTGGTTGAATAAGTCAGATGTGAAATCCCTGGGCTTAACCTAGGCATTGCATTTGGTACTGTTCAGCTAGAGTGCAGTAGAGGAAAGTGGAATTTCCGGTGTAGCGGTGAAATGCGTAGATATCGGAAGGAACATCAGTGGCGAAGGCGACTTTCTGGACTGTAACTGACACTGAGGCACGAAAGCGTGGGGAGCGAACAGGATTAGATCCCCTCGTA
+
GGGGGGGGGGGFGGGGGGGGGGGGGGGGGGGGGGGGGGGGGGGGGGGGGGGGGGGGGGGGGGGGGGGGGGGGGGGGGGGGGGGGGGGGGGGGGGGGGGGGGGGGGGGGGGGGGGGGGGGGGGGGGGGGGGGGGGDGGG77FFGGGGGG:FCCFFGGGGGGGGGGDGGGGEGDEEGFGGGDGFGGGGFFGFGFFFCGG?CFGGEGEGGGGE8FEGFG:GGGG)=D7<F<=8)+58=5>BFG
@M00200:205:000000000-AKKM3:1:1101:9022:7471 1:N:0:1
ACTGGGCTTAAAGGGTGCGTAGGCGGTGCAGCAAGTCGGGAGTGAAATACCTCAGCTTAACTGAGGAACTGCTTTCGATACTGCTGTGCTTGAGTGAGACAGAGGTAAGCGGAACTTAGGGTGGAGCGGTGAAATGCGTTGATATCCTAAGGAACACCGGTGGCGAAGGCGGCTTACTGGGTCTCTACTGACGCTGAGGCACGAAAGCCAGGGTAGCGACCGGGCTTAGCTACCCTCGTA
+
GGGGFGGGGGGGGGGFEGGGEGGGEFE@FFGGFGGGGGGGCCGGGGGGGGGGGGGGGGGGGGGGGFGGGGGGGGGGCFGFGFGFGGGGGGDA<EGGFGCEG8FF?FG9EFGGDFFGGFG?<FCCC<FC:B++C5A<FCCEFGG9FGGGFA8,@FGFGGEEGFEF@FCE7D7EGDE,?B9,8B:C9;EEG?FGEGGE*=5/2;C*B8)037C@*CF<FCG*7C55(9C:=*-*<CF*))0:
@M00200:205:000000000-AKKM3:1:1101:17115:7489 1:N:0:1
ACTGGGCGTAAAGCGTACGTAGGCGGATCTGCAGGCGTCGTGTGAAATACCTCGGCTCAACCGAGGAACTGCACGGCGAACCGCAGGTCTTGAGACGAGTAGGGGCGGTCGGAACGATAGGTGGAGTGGTGAAATGCGTTGATATCTATCGGAACGCCGAAGGTGAAGACAGGCCGCTGGGCTCGTTCTGACGCTGAGGTACGAAAGCGTGGGGATCAAACGGGATTAGATACCCCAGTAAGCT
+
GGGFFFGGGGGGGGGGGGGGGGGGGGGGGGGGGGFGGGGGGGGGGGDGFFGGG>FGFGGFGGGGGE=CFGGGGGCCGGGGGGGCEGGGGGGGGGFGGECE<?D+CFCCFGGDGGGGEGGDGGGGGGFEGGCAFGGGGDGEGFFGGGG,FGCEEEGDGGDEG78CFCFCF?:8FFECEG?*;CFGGGGGGGGGGGGGDG579D5A:*7CCGGED55*0:6CGCEC0<F?==>>FGGGFFF7?9).
@M00200:205:000000000-AKKM3:1:1101:17058:7490 1:N:0:1
ATTGGGTATAAAGGGCGCGTAGGCGGCCACTTAAGTTAGACGTGAAAGCCCTAGGCTTAACCTAGGAACTGCGTTTAATACTGGGTGGCTAGAGTTTGGCAGAGGAAAGCGGAATTCCTAGTGTAGAGGTGAAATTCGTAGATATTAGGAAGAACACCAGAGGCGAAGGCGGCTTTCTGGACCAACACTGACGCTGAGGCGCGAAAGCGTGGGGAGCAAACAGGATTAGATACCCCTGTA
+
GGGGGGGGGGGGGGGGGGGGGGGGGGGGGGGGGGGGGGGGGGGGGGGGGGGGFGGGGGGGGGGGGGFGGGGGGG>FGGGGGGGGGGGGGGGGGGGGGGGGGGGGGGGGGGGGGGGGGGGGDGGGGGGGGGGGGGGGGGGGGGGGGGGGGGGDFCGGGGGCGGCC@CEEGGGEGGGGGGGGFGGGGGGGFFGFGGGGDGC=EGGGGGGGGCEDEC.9>ECFGGGG:C7,*@<*<FEGF59C
@M00200:205:000000000-AKKM3:1:1101:20176:7499 1:N:0:1
ATTGGGCTTAAAGGGTACGTAGGCGGCGCTGTTAGTCGGGTGTGAAAGCCCTCGGCTCAACCGAGGAATTGCGCCCGATACTGCAGTGCTTGAGGGAGACAGAGGTAAGCGGAACTGATGGTGGAGCGGTGAAATGCGTTGATATCATCAGGAACACCGGTGGCGAAAGCGGCTTACTGGGTCTCTTCTGACGCTGAGGTACGAAAGCTAGGGGAGCGAAGGGGATTAGATACCTAGTAAGTTC
+
DFGGGGGGGGGGDGGGGGCFGGGGGGGGGEGFGGGEFGECGGEGGGD,FGF<FGDGCFGGGGG@GCFFFEEG:FGGG7FGGGGGGGGFGGFEEEGGCFEGGGB@BFGGGGGDGGGGD,D<FGGD+,BCCGGG@GGGGGEE>7CAF=@FGF9FF7FBGGEFG7<CE7CFEGCCGGGGGGG:FGEE?EFF@CCGEDDEG58C<*AEE5DCCC?>FC)95:C*>3C)4*284=A>FG+:6@7?C-66
@M00200:205:000000000-AKKM3:1:1101:11853:7509 1:N:0:1
ATTGGGTTTAAAGCGTGTGTAGGCGGATGCCTAAGTACCTTGTGAAATCCCACGGCTCACCCGTGGAACTGCTTGGTATACTGGGTGTCTTGAGCCACTTAGGGGCTACCGGAACAAATGGTGGAGCGGTGAAATGCGTAGATATCATTTGGAACGCCAATGGTGAAAACAGGTAGCTGGGAGTGTGCTGACGCTGAGACACGAAAGCCAGGGGAGCAAACGGGATTAGATACCCTTGTA
+
GGGGGGGGGGGGGGGGGGGGGGGGGGEFGGGGGGGGGGGGGGGGGGGGGGGGGGGGGGFGGGGGGGGGGGGGGGGGGGGGGGFGGGGGGGGAFFGGGGGGGGGGEGGGGGGGGGGG@EFGGGGGFFFGGGGGGGGGGGGGGGGGGGFFGGFFGGGGGGGGGGGGFGGGGGGGFGGGFGGGGGGGGGGGGGGGGGGGGGGGGGDGGEGGGGGGGGEGFG6CGGDG;GGFFFF><FCFFFFG
@M00200:205:000000000-AKKM3:1:1101:8368:7511 1:N:0:1
ATTGGGCATAAAGGGCGCGTAGGCGGTCCTGTCAGTCCCTTGTGAAATCCCCCGGCTCAACTGGGGAACTGCAAGGGATACAGCAGGGCTTGAGTTCGGGAGAGGGAAGCGGAATTCCGGGTGTAGCGGTGAAATGCGTAGATATCCGGAGGAACACCGGTGGCGAAGGCGGCTTCCTGGACCGATACTGACGCTGAGGCGCGAAAGCTAGGGGAGCAAACGGGATTAGATACCCTAGTA
+
GGGGGGGGGGGGGGGGGGGGGGGGGGGGGGGGGGGGCGGGGGGGGGGGGGGGGGGGGGGGGGGGGGGFGGGGGGGGGGGGGGGGGGGGGGGGGGGGGGGGGGGGGGGGGGGGGGGGGGGGGGGGGGGGGGGGGGGGGGGGGGGGGGGGGGGDGGGGGDGGGGGFGGGGGFGGGGGGGGGGGGGGGGGGGGGGGGDGGGGGGGGGGEGGGGGGCCEG@GFGGG53?GGFFFD7CF6=FFFG
@M00200:205:000000000-AKKM3:1:1101:4463:7519 1:N:0:1
ATTGGGTTTAAAGGGCTCGTAGGCGGTTTGTCACGTCGGGAGTGAAAACTCGGGGCTTAACCCCGAGCCTGCTTCCGATACGGGCTGACTAGAGGTATGCAGGGGAGAACGGAATTCCTGGTGTAGCGGTGAAATGCGCAGATATCAGGAGGAACACCGGTGGCGAAGGCGGTTCTCTGGGCATTACCTGACGCTGAGGAGCGAAAGTGTGGGGAGCGAACAGGATTAGATACCCCGGTA
+
EFGGGGGGGGGGGGGGGGGGGGGGGGGGGGGGGGGGGGGDGDGGGGGGGGGGGGGGGGGGGGCFGGGGGGGGGGGGDGGGGGGGGGGFGG9FGGGGGGCGGGGGG>FGGGGGGGGGGGGGGGGFGGGGECEFFGGGGGD+<CFGGGGDG,@CGFF8FFECCCEGGGGEBFGDGCGGGFFGFFGG?CGGGG*CC5DEGG5CEFGEE*979<?>E575>C8EGGGGFCD?47)CGFF557>C
@M00200:205:000000000-AKKM3:1:1101:24857:7536 1:N:0:1
ATTGGGTTTAAAGGGTGTGTAGGTGGTTTCTTTAGTCTTCTGTCAAAATTTCGGGCTCAACCCGAAACTTGCAGTGGAAACGGAGAGACTTGAGGGTGCGAGGGGTGAATGGAACTCATGGAGTAGGGGTGAAATCCGTTGATATCATGGGGAACACCAAAAGCGAAGGCAATTCACTGGCGCACATCTGACACTGAAACACGAAAGCGTGGGTAGCGAACGGGATTAGATACCCGGGTA
+
GGGGGGGGGGCGFGGGGGGGGGGGGGGGGGGGGGFGGGGGGGGGGGGGGGGGGGGGGGGGGGGGGGGGGGGGGGGGGGGGGGG7FGGGGGGGGGGGGGGGGGGGGFGGGGGGGGGGGFGGGCGFGGGDDGGGFGGGGGGGGGCDFGGGGFFFEGGDGGG@FGGGDGGGGGGGCCGFGGGGGGGGGGGGGGGGGGGFFFGGGGGGG8CFCCEGGGFDFGGGGG57;DGFFB>GGGGDB>@7
@M00200:205:000000000-AKKM3:1:1101:12923:7544 1:N:0:1
ACTGGGTTTAAAGGGCGCGTAGGCGGCCTGCTAAGTCGAACGTGAAATCCCCGGGCTCAACCCGGGAACTGCGTCCGAGACTGACAGGCTTGAATCCGGGAGAGGGATGTGGAATTCCAGGTGTAGCGGTGAAATGCGTAGATATCTGGAGGAACATCGGTGGCGAAGGCGGCATCCTGGACCGGTATTGACGCTGAGGCGCGAAAGCCAGGGGAGCAAACGGGATTAGATACCCCCGTA
+
GGGGGGGGGGGGGGGGGGGGGGGGGGGGGGGGGGGGGGGGGGGGGGGGGGGGGGGGGGGGGGGGGGGGGGGGGGGGGGGCGGGGGGGGGGGGGFGGGGGGGGGCFG:FFGGGGGGGGFFGGGEFGGGGGGGGGCGGGGGGGGGGGGG@>AFEDCGGGGGEGGGGGGGGGGGGGGGGGGFFEGGGDC8FCC9CGGGGEFGGCGGGGDGGGGGGGGF3>CCC<<=C?GG2@F<7FGGGFFFG
@M00200:205:000000000-AKKM3:1:1101:14901:7561 1:N:0:1
ATTGGGCATAAAGCGCGTGCAGGTGGCTTGGTAAGTTAGGCGTGAAATCTCCCGGCTCAACTGGGAGAGGTCGTCTAATACTACCGGGCTCGAGAGCAGAAGAGGAAGATGGAAATCCCGGTGTAGTGGTGAAATGCGTAGATATCGGGAGGAACACCAGTGGCGAAGGCGATCTTCTGGTCTGTTTCTGACACTCAGACGCGACAGCTAGGGTAGTAAACGGGATTAGATACCCTCGTA
+
GGGGGGGGGGGGGGGGGGGGGGGGGGGGGGGGGGGGGGGGGGGGGGGGGGGGGGGGGGGGGGGGGGGGGGGGGGGGGGGGGGGGGGGGGGGGGGGGGGGGGGGGGGGGGGGGGG9FGGGGGEDGGGGFGGGGGGGGGGGGGGGGGGGGGGGEGGGFGGGGGGGGGGGGCGGGGFGGGGGGGGGGGGGGGGGFGGGGGGGGGGD8CEGFG9CF7EACFGGGGD5D0<FF?FFCFGGGF:FD
@M00200:205:000000000-AKKM3:1:1101:22981:7562 1:N:0:1
ATTGGGTATAAAGGGTGCGTAGGTGGTTTGTTAAGTCAGGGGTGAAATCCCGCGGCCCAACCGTGGAACTGCCTTTGATACTGGCGAACTTGAGTGCGTGAGGGGTAGGGGGAACGAGCAGTGTAGCGGTGAAATGCGTAGATATTGCTCGGAAGGCCAGAGCCGAAGGGGCCCTACTGGTGCGCAACTGACACTGAGGCACGAAAGCGTGGGGAGCAAACAGGATTAGCTACCCTAGTA
+
GGGGGGGGGGGGGGGGGGGGGGGGGGGGGGGGGGGGGGGGGGGGGGGGGGGGGGGGGGGGGGGGGGGGGGGGGGGGGGGGGGGGGGGGGGGGFFGGGGGGGGGGDEGGGGGGGEGGGGGGGGGGGGGDGEGGGGGGGDGGGECEFGGGGGDEGEEGGGGGFFCDCC7<CEGGGDG7EFGGG*<CGGDG?CEGFGGGGGFGDFGGGG:<CEGGGG:C5F88C4@F?FFD=)-:FGGGF@6:
@M00200:205:000000000-AKKM3:1:1101:4288:7568 1:N:0:1
ATTGGGTTTAAAGGGCGTGTAGGCGGTTTGCTAAGTCATGTGTGAAATCCCCCGGCTTAACCGGGGAACGACGCATGAAACTGGCAAGCTAGAGTATCGAAGAGGGGGGTGGATTTCCCGGGGTAGCGGTGAAATGCGTAGATATCGGGAGGACCACCGGTGGCGAAGGCGGCCCCCGGGTTGGATCGTGACGCTGAGACGCGAAACCGTGGGGAGCAAACAGGATTAGATACCCGAGCAAGAC
+
GGGGGGFFGGGGGGG>EFF@FGGGGGGEE7@<FGGEGAFCCFFEGGGGAEGGDECFGCFFGGGGG>+CEFGGGGGDG9FD,,CEFEF=@,E<9<EFAF@B,B:F<C@E7FFEF,,88?:CC*<<:<EECC>F?+<,+82*CCF+2+*:*:8CE*/1C*8*:C56:*:C*;C***2:E*/::8**C<+12C6*27/:CC99/9C>E*/01/8EE5)/7*03/*0*(**)062:+<67).)*2,((
@M00200:205:000000000-AKKM3:1:1101:11881:7579 1:N:0:1
ATTGGGCTTAAAGAGCTTGTAGGCGGTTTGTCGCGTCTGCTGTGAAAATCCGGGGCTCAACCCCGGACTTGCAGTGGGTACGGGCAGACTAGAGTGTGGTAGGGGAGACTGGAATTCCTGGTGTAGCGGTGAAATGCGCAGATATCAGGAGGAACACCGATGGCGAAGGCAGGTCTCTGGGCCACTACTGACGCTGAGAAGCGAAAGCATGGGGAGCGAACAGGATTAGATACCCGCGTA
+
GGGGGGGGGGGGGGGGGGGGFGGGGGGGGGGGGGGGGGGGGGGGGGGGGGGGGGGGGGGGGGGGGGGGGGGGGGGGGGGDGGGGGGGGGGGGGGGGFGGGGGGGGGGGGGGGGEGGGGGGGGGGGGGGGCCGGGGGGGGGGGGGGGFGGGCDEGGGGGG7CEGGGGGGGGGGGGGGGGCFGGFGGGGGGGGGGGGGGF;C?CCCEGDGGGFFGGFDDEGGGGGF(9><FFFCFGGGFDEG
@M00200:205:000000000-AKKM3:1:1101:20459:7583 1:N:0:1
ATTGGGTTTAAAGTGTGTGTAGGCGGGCCTTTAAGTCTGGGGTGAAATCTCCGAGCTCAACTCGGAAACTGCCCTGGATACTATTGGCCTTGAATTATGTTGAGGTTGGCGGAATATAACATGTAGCGGTGAAATGCATAGATATGTTATAGAACACCGATTGCGAAGGCAGCTAACTAAGCATATATTGACGCTGAGGCACGAAAGCGTTGGGATCAAACAGGATTAGATACCCCAGTAAGC
+
EFGDFGGGGGFGCGGGGGGGGGGGGGGGGGGGGGGGGGGGGGGGFFGFCFEF>FEGGGEGGFCF@FG+EF9FGGGFFGGFGGGGFG<BFGGGAFGFGGGFFDGGGFGG7FFEGFGFFG<FGGGGGEGGGGEGGGGGG9FFCFGCDFGGGGG<=CF8DECFGE>F7>CF*:ACGGGGGGGGGGGFD,2BF8BFCCD5?F==CGGCEGDG*:**<EF<3CFCGG6D?GG7=*):9<EG37?FF))
@M00200:205:000000000-AKKM3:1:1101:14275:7591 1:N:0:1
ACTGGGTTTAAAGGGCGCGTAGGCGGGATGGCAAGTCGGTCGTGAAATCCTTCGGCCCAACCGAAGAACGTCGGCCGATACTGCCGTTCTTGAGGGATGCAGAGGAGACTGGAATTCCCGGTGTAGCGGTGAAATGTGTAGAGATCGGGAGGAACACCGGTGGCGAAGGCGGGTCTCTGGGCATTCCCTGACGCTGAGGCGCGAAAGCGTGGGGAGCAAACGGGATTAGATACCCTCGTA
+
GGGGGGGGGGGGGGGGGGGGGGGGGGGGGGGGGGGGGGGGGGGGGGGGGGGGGGGGGGGGGGGGGGGGGGGGGGGGGGGGGGGGGGEEGGGGGGGGGGGGGGGGGGGGGGGGGGGGGGGGGGGGGGFGGGGGGFFGGGGGGGGGFGGGGGGGGFGGGGGEGEGGGGGGGGGGGCEGGFFGDG=GFGFECGGGGGGGGGGCEDGE>EGGGEGGGGF3@=@CCDCD?G4<=BAFFFE7;5>=
@M00200:205:000000000-AKKM3:1:1101:20134:7597 1:N:0:1
ATTGGGCTTAAAGAGCTCGTAGGCGGCTTGGCAAGTCGGGTGTGAAACCTCCAGGCTCAACCTGGAGACGCCACTCGATACTGCCATGGCTAGAGTCCGGTAGGGGACCACGGAATTCCTGGTGTAGCGGTGAAATGCGCAGATATCAGGAGGAACACCGGTGGCGAAGGCGGTGGTCTGGGCCGGCACTGACGCTGAGGAGCGAAAGCGTGGGTAGCAAACAGGATTAGATACCCTTGTA
+
GGGGGGGGGGGGGGGGGGGGGGGGGGGGGGGGGGGGGGGGGGGGGGGGGGGGGGGGGGDFGGGGGGGGGGGGGGGGGGGGGGGGGGGGGGGGGGGGGGGGGGGGGGGGGGGGGGGGGGGGGGGGGFGGGGGGFFFGGGGGGGGGGGCGGG<CF>FGGGGGGGGDFGEGGGGGGGGGGGGGGGGGGGGCEFFFFGGEG5FF?DGGGEC<EGGEGC>FFGFEGGGGBCF>FFBFGGGGFFFG7
@M00200:205:000000000-AKKM3:1:1101:22339:7598 1:N:0:1
ATTGGGTATAAAGGGCGCGTAGGCGGTGCATCAAGCGTGCGGTGAAAGCCCGAGGCTCAACTTCGGGTCGGCCGTGCGAACTGGTGCACTCGAGCACAGTAGAGGCAGGTGGAATTCCGGGTGTAGCGGTGGAATGCGTAGAGATCCGGAAGAACACCGGTGGCGAAGGCGGCCTGCTGGGCTGTGGCTGACGCTGAGGCGCGACAGCGTGGGGAGCAAACAGGATTAGATACCCTCGTAAGA
+
GGGGGGGGGGGGGGGGGGGGGGGGGGGGGGGGGGGGGGGGGGGGGGGGGGGGGGGGGGGGGGGGGGGGGGGGGGGGGGGGFGGGGGGGGGGGGGGGGGGGGGGGGGGGGGGGGFGGGGGGGGGGGGGGGGGGGGGGGGGGGGGGGGGGGGGGGGGGGGGGGGGGCGGGGGGGGGGGGFFGGGGGGGGGGGEF=EDGGFFGGGGGGGGGEGDGGGFGFGGGGGGFFGGFFFFGGGGGF>7:7:2
@M00200:205:000000000-AKKM3:1:1101:23217:7619 1:N:0:1
ACTGGGTTTAAAGCGCACGTAGGCGGATTGTTAAGTGAGGGGTGAAATCCCGGGGCTCAACCCCGGAACTGCCTTTCATACTGGCAATCTCGAGTCCGAGAGAGGTGAGTGGAATTCCGAGTGTAGAGGTGAAATTCGTAGATATTCGGAGGAACACCAGTGGCGAAGGCGGCTCACTGGCTCGGTACTGACGCTGAGGTGCGAAAGCGTGGGGAGCAAACAGGATTAGATACCCGCGTA
+
GGGGGGGGGGGGGGGGGGGGGGGGGGGGGGGGGGGGGFGGGGGGGGGGGGGGGGGGGGGGGGGGGGGGGGGGGGGGGGGGGGGGGGGGGGGGGGGGGGGGGGGGGGGEFGGGGGGGGGGGGGFGFGGDGFFFGGGGGGGGFGGGGGGGFGD@CFGGGGGGGGGGGGGGCFEDEGGDGGGGGGGGGGGGGGGGGGGGGFGF5CGEEEGFGGGGGCBDFGFGGGGGBGGFFFDF?CEC>B5=
@M00200:205:000000000-AKKM3:1:1101:26685:7636 1:N:0:1
ACTGGGTATAAAGGGCGCGTAGGCGGGAGGCCAAGTCGGTCGTGAAATCCGCGGGCTCAACTCGCGGGGGTCGGCCGAAACTGGTTTTCTTGAGGGGCGCAGAGGAGCCTGGAATTCCCGGTGTAGCGGTGAAATGTGTAGAGATCGGGAGGAACACCGGTGGCGAAGGCGGGGCTCTGGGCGCACCCTGACGCTGAGGCGCGAAGGCGTGGGGAGCAAACGGGATTAGATACCCCTGTA
+
GGGGGGGGGDGFGGGGGGGGGGGGGGGGGGGGGGGGGGGGGGGGGGGGGGGGGGGGGGGGGGGGGGGGGGGGGGGGGGGGGGGGGGGGGGGGGGGGGGGGGGGGGGGGGGGGGGGGGGGGGGDGFGDGGGGGGGGGGGGGGGGGGGGGGGGGGGGGGGGGGGGCEGGGGGGGGGG8FGGGGGGGGGGGGGFFCECEEGGGGCEDDEDCEGEG>CDG:EFGDDD3:D42604C9<CDFFFF
@M00200:205:000000000-AKKM3:1:1101:25270:7640 1:N:0:1
ACTGGGTTTAAAGGGTGCGTAGGTGGTGGGGTAAGTCTCGTGTGAAAGCTCGCAGCTCAACTGCGAAAAGTCACGGGATACTATTCTGCTAGAGGCTTGGAGGGGGGACTGGAATACTTGGTGTAGCAGTGAAATGCGTAGATATCAAGTGGAACACCAGTGGCGAAGGCGAGTCCCTGGACCGACACTGACGCTGAGGCGCGAAAGCTAGGGGAGCAAACGGGATTAGATACCCTAGTA
+
GGGGGGGGGFFGGGGGGGGGGGGF9FFECGEFDFGGGFGFFGGGGGGCEEGGGCEGFGGGGGGGGEECBFGGGFGGEEGGGGGGFGGFGGFGCD8FGFGDAFE:CCFCFGGGGGGGGFGGGGGGDGGGGFFGGGGGFGGEGGGCFGGFF7CFGFGFGGGGGGGGGCG>EF:CEEGFF?C58@=EDGGGGG7CGCDE=5:CCD=E8835::+;8E:55E;EG7C32C5)94<FGGGG?>F7
@M00200:205:000000000-AKKM3:1:1101:23516:7646 1:N:0:1
ATTGGGTTTAAAGGGCGCGTAGGCGGGATGGCAAGTCAGTCGTGAAATCTCTCGGCTCAACCGAGAAACGTCGGCTGATACTGCCGTTCTTGAGGGATGCAGAGGAGACTGGAATTCCCGGTGTAGCGGTGAAATGTGTAGAGATCGGGAGGAACACCGGTGGCGAAGGCGGGTCTCTGGGCATTTCCTGACGCTGAGGCGCGAAAGCGTGGGGAGCAAACGGGATTAGATACCCCGGTA
+
GGGGGGGGGGGGGGGGGGGGGGGGGGGGGGGGGGGGGGGGGGGGGGGGGGGGGGGGGGGGGGGGGGGGGGGGGGGGGGGGGGGGGGGGGGGGGGGGGGGGGGGGGGGGGGGGGGGGGFGGGGGGGGGGGGGGGGGGGGGGGGGGGGGGGGGGGGGGGGGGGGGGGGGGGGGGGGGGGGGGGGGCGGFCFGFGGGGGCGFGDDGDEGGGGGGGGGFGEGDFGDGG:D4>?4<>E@FGEFEG
@M00200:205:000000000-AKKM3:1:1101:15630:7649 1:N:0:1
ACTGGGTATAAAGGGCGCGTAGGCGGCGGCGTAAGCGTGTGGTGAAAGCCTGGGGCTCAACCCCGGGTCGGCCATGCGAACTGTGCCGCTCGAGCACTGTAGAGGCAGGCGGAATTCCGGGTGTAGCGGTGGAATGCGTAGAGATCCGGAAGAACACCGGTGGCGAAGGCGGCCTGCTGGGCAGTGGCTGACGCTGAGGCGCGACAGCGTGGGGAGCAAACAGGATTAGATACCCTAGTA
+
GGGGGGGGGGGGGGGGGGGGGGGGGGGGGGGGGGGGGGGGGGGGGGGGGGGGGGGGGGGGGGGGGGGGGGGGGGGGGGGGGGGGGGGGGGGGGGGGGGGGGGGGFGGGGGGGFGGGGGGGGGGGGGGGGGGGGGGGGGGGGGGGGGGGGGGDDFGGGGGGGGGGGGGGGGGGGGGGGGGGGGGGGGGGGGGGGGGGEGGGGGGGGGGGGGGGDGDGFGGCGGGF?FGFFF<FFGGCFFFG
@M00200:205:000000000-AKKM3:1:1101:14153:7666 1:N:0:1
ACTGGGTGTAAAGCGTGTGTAGGCGGACCGTTAAGTGCCCGCGTGAAATCCCCCGGCTCAACCGGGGAACGGCCGGGCATACTGGCGGTCTTGAGCGGTCTAGGGGTCATCGGAACAAACGGTGGAGCGGTGAAATGCGTAGATATCGTTTGGAACGCCGACGGTGAAAACAGATGACTGGGGACCTCGCTGACGCTGAGACACGAAAGCCAGGGGAGCAAACGGGATTAGATACCCCAGTAA
+
GGGGGGGGGGGGGGGGGGGGGGGGGGGGGGGGGGGGGGGGGGGGGGGGGGGGGGGGGEGAEGGGGGGDGGGGGGGGGGGGGGFGGGGGGGGGGGGGGDGGCGGFGGGGGGGGGGGGDGGGGDGGGFGGGGGDG@FGGGGGDGFGGGGGGCG<FDCGGGGCCFCCGGCCFFGGC8EFGGGGGGGEGGGGGGGDCE3CEEGGDFGGGGGDEG*;CF>C)*8@D4ED:593??BGF7@C)87*9)-
@M00200:205:000000000-AKKM3:1:1101:5550:7693 1:N:0:1
ATTGGGCTTAAAGGGCGCGTAGGCGGCTTTGCAAGTGACGGGTGAAATCCCTCGGCTTAACCGAGGAACTGCCTGTCAAACTGCATGGCTTGAGACCAGGAGAGGTGAGTGGAATTCCCAGTGTAGCGGTGAAATGCGTAGATATTGGGAGGAACACCAGTGGCGAAGGCGGCTCACTGGACTGGTACTGACGCTGAGGCGCGAAAGCGTGGGGAGCAAACAGGATTAGATACCCGTGTA
+
GGGGGGGGGGGGGGGGGGGGGGGGGGGGGGGFGGGGGGGGGGGGGGGGGGGGGGGGGEGGEGGGGGGGGGGGGGGGGGGGCGGGGGGGGGGGGGFGGGGGGEFGGGGGFGGFFGGGGGGGGGGGGGGGGGGGGGGGGGDGGGGGGFFFDGGGGGGGFGGGCGGECDEGGGGGGGGGGGGFGGGGGGG?EFFFGGDEGGGGGGGGGGDFGGGGGD5C::CFDGFC:F7)694CCAFGEE>G
@M00200:205:000000000-AKKM3:1:1101:19067:7701 1:N:0:1
ATTGGGCATAAAGGGCGCGTAGGCGGATATTTAAGTCATGGGTGAAATCCCAGGGCTCAACCCTGGAACTGCCTTTGATACTGGATGTCTGGAGTTCGGGAGAGGTGAGTGGAATTCCGAGTGTAGAGGTGAAATTCGTAGATATTCGGAGGAACACCAGAAGCGAAGGCGGCTCACTGGCCCGATACTGACGCTGAGGCGCGAAAGCGTGGGGAGCAAACAGGATTAGATACCCGAGTA
+
GGGGGGGGGGGGGGGGGGGGGGGGGGGGGGGGGGGGGGGFGGGGGGGGGGGGGFGGGGFFGGGGFFGGGGGGGGGGGGGGGGGGGGGGGGGGEFGGGGGGGGGGGGGGGGGGCFGGGGGGGGGGGGGGFGGGGGGGGGGGGGGFGGGF@=:>FGGGGGGGF<<C:CEGDGDGGGGGGGGGG>GDGGGGGGFGGDGGGGGGGGGGEEGGGGGGGGFCEGGGGGGG0>F>49<GF,<C@>>6
@M00200:205:000000000-AKKM3:1:1101:5702:7707 1:N:0:1
ACTGGGTTTAAAGCGTGCGTAGACGGCTATTTAAGTCGGGTGTGAAAGCCCCGGGCTCAACCTGGGAATTGCATTCGAGACTGAATAGCTAGGGTGCGGTAGAGGGAAGCGGAATTTCCGGTGTAGCGGTGAAATGCGTAGATATCGGAAGGAACATCAGTGGCGACAGCGGCTTCCTGGACCAGCACCGACGTTCAGGCACGAACGCGTGGGGAGCAAACAGGATTCGAGACCCCAGTA
+
FGGGGGGGGGGGDGEGGGGGGGGGGGDGGGGGGGGGGGGGGGGGGGGGGGGGCFEGGGGGGGGGGGGGCDCFGGGGFEGEGGGGGGFF<F,C@FFEGDGCEGF?FGCFGD7CFGGGGGDFEFGG9<FCCFEDFGGFGGGGE=FFGGGG:FEGGDFGGFFGGFGEEG*C7DCEE5E@FGFAFGGG>FGGGD5CCEGGG?9CFFEE3*9CEGC>E*7D:=*C5D@9(9*).9(1CFC5;;:+
@M00200:205:000000000-AKKM3:1:1101:14470:7716 1:N:0:1
ACTGGGTTTAAAGCGCACGCAGGCGGTTGTGGGCGTCGGTGCTGAAAGTCCACTGCTTAACAGTGGGATGCGTGCCGATACGCCATAACTGGAGCGATGCAGAGGCCAGTGGAATTGCCGGTGTAGTGGTGAAATGCGTAGAGTCGGCAGGAACACCCAAGGGGAAGCCAGCTGGCTGGGCATTTGCTGACGCTCATGTGCGACAGCGTGGGGAGCGAACTGGATTAGATACCCGAGTA
+
GGGGGGGGGGGGGGGGGGGGGGGGGGGGGGGGGGGGGGGGGGGGGGGGGGGGGGGGGGGGGGGGGGGGGGGGGGGGGGGGGGGGGGGGGGGGGGGGGGGGGGGGGGGGGGGGGGGGGGGGGGGGDEFGGGFGFGGGGGGGGEGGGGDGGGGCFG,FEGGGGGGEGGGGGEGGFCCEGGGGFCGGGFGGGFFGGGGGG?@@CCEE*8<D?EDEDC:DDGE8*2A7ACF??B>FGGECEFF
@M00200:205:000000000-AKKM3:1:1101:3078:7721 1:N:0:1
ACTGGGTTTAAAGAGCGCGTAGGCGGTCTGATAAGTCCTGTGTGAAAGCCCCCGGCTTAACCGGGGAATTGCACAGGATACTGTCGGGCTAGAGTACAGGAGGGGAGAGCGGAATTCCTGGTGGAGCGGTGAAATGCGTAGATATCAGGAGGAACGCCGGTGGCGAAAGCGGCTCTCTGGTCTGTTACTGACGCTGAGGCGCGAAAGCTAGGGGAGCAAACGGGATTAGATACCCCAGTA
+
GGGGGGGGGGGGGGGGGGGGGGGGGGCGGGGGGGGGGGGGGGGGGGGGGGGGGGGGGGGGGGGGGDGEGGGGGGFGGGGEFFGGGGGDGGGGGGGGDGFGGG>FDGDG>FGGGGG8DFGFCEGCGCFGGGGGGGGCGEGGGGGGGGGG?7FFDFGEGGGGGGG78FCGGGECEEEGFGCFG;C6CFEFGFFCCEGCCGGGGGGGG=CFFCCGGGBD>FG8F5?30C<2FFDGE?<GD:69
@M00200:205:000000000-AKKM3:1:1101:7449:7723 1:N:0:1
ACTGGGCTTAAAGCGCGCGCAGGCGGTCGCGGGCGTCGGTGCTGAAAGCCCACCGCTTAACGGTGGGTCGCGTGCCGATACGCCGTGACTGGAGCCATGCAGAGGTCCGTGGAATTGCCGGTGTAGTGGTGAAATGCGTAGAGATCGGCAGGAACACCCAAGGGGAAGCCAGCGGACTGGGCATGAGCTGACGCTGAGGTGCGACAGCGTGGGGAGCGAACTGGATTAGATACCCCCGTA
+
GGGGGGGGGGGGGGGGGGGGGGGGGGGGGGGGGGGGGGGGGGGGGGGGGGGGGGGGGGGGGGGGGGGGGGGGGDGGGGGGGGGGGGGGGGGGGGGGGGGGGGGGGGGGGFGGGGGGGGGGGGGGGGGGGGGFGGFGGGGGGGG@ECGGG*FFGCFGGGGGGGGGGGCE:CCFGGECEGGGGGDFCCGGFF9CEDGE8FFFFGGDEGCCCGEGGG3DBED=3CFD?GG29BFDGCCCB3>E
@M00200:205:000000000-AKKM3:1:1101:16756:7744 1:N:0:1
ATTGGGTATAAAGGGTGCGTAGGCGGACCGACACGCGTCCCGTGAAATCCCCCGGCTCAACCGGGGAACTGCGGGGCGAACGAGCGGTCTCGAGGCAGGTATGGGCGGGCGGAACCGTAGGTGGAGCGGTGAAATGCGTAGATATCTACGGGAACGCCGATGGTGAAGACGGCCCGCTGGGCCTGTCCTGACGCTGAGGCACGAAAGCGTGGGGAGCAAACAGGATTAGATACCCCCGTA
+
GGGGGGGGGGGGGGGGGGGGGGGGGGGGGGGGGGGGGGGGGGGGGGGGGGGGGGGGGGGGGGG7FGGGGGGGGGGGGGGGGGGGGGGGGGGGGGGGGGGGGGGGGGEGDFGGEGGGGGDGEGFFGGGGGGGCFFFGGGGGGGGCGGGGGGCDGGGCGGGGGGGGFGGGGGGGGGGGGGGGDFFGGGGGGGGGDGGGGFGGECEEGGGGGGGGEGBDEGFGGGGGFGGFFFAGFFGGFFDG
@M00200:205:000000000-AKKM3:1:1101:8952:7760 1:N:0:1
ACTGGGTATAAAGGGTGCGTAGGTGGCGTGGAAAGTCAGATGTGAAATCCGGGGGCTCAACCTCCGAATCGCATCCGATACTCCCATGCTAGAGAACTGGAGGGGGATCTGGAATTCTCGGTGTAGCAGTGAAATGCGTAGATATCGAGAGGAACACTAGTGGCGAAGGCGAGATCCTGGACAGTATCTGACACTGATGCACGAAGGTCAGGGGAGCAAACGGGATTAGATCCCCTTGTA
+
FGGGGFFGCGDCFGGFDGG@CGEFFDFGEGGGGFGGGGGFFGGGGFGGGGDFGGGGGGGGGGFGGGGFG,EFGGGGGGGCFGGFFGGGGGGGFGADGGGGGGGGGGEGGGGGGFEDGGGGGE7FFGGFGGGGFAFDGGGE@FFGGG<C7FEGAFGGGFGGGGFEEE@E@FG@E5@F9FGF:C8:?FFFFFGGGGFFFFFGFGG5E=<6EGFG@D)7>FGGGCEGFGD,*9<*3;>C@FF?
@M00200:205:000000000-AKKM3:1:1101:8369:7765 1:N:0:1
ATTGGGTATAAAGGGCGTGTAGGCGGTTCGGTAAGTGGGATGTGAAATGCCCCGGCTCACCCGGGGACCGGCATCCCAAACTGCTGAGCTTGAGTACAGGAGAGGGTGGGGGAATTCCAGGTGTAGCGGTGAAATGCGTAGATATCTGGAGGAACACCGGTGGCGAAGGCGCCCACCTGGCCTGCTACTGACGCTGAGGCGCGAAAGCTAGGGGAGCAAACGGGATTAGATACCCTCGTA
+
GGGGGGGGGGGGGGGGGGGGGGGGGGGGGGGGGGGGGGGGGGGGGGGGGGGGGEGGGGGGGGGGGGGGGGGGGGGGGGGGGGGGGGGGGGGGGGGGGGGGGGGGGGGGGGGGGGGGGGGGGGGGGGGGGGGGGGGGGGGGGGGGGGGGGGGGGGGGGGGGGGGGDGGGGGGGGGGGGGGGGGGGGCFGGGGGGDDD5FFEEGGGGGGGGGGFGGFGFGFGGGGGFGGFFFA=EGGG>)55
@M00200:205:000000000-AKKM3:1:1101:9308:7771 1:N:0:1
ATTGGGTATAAAGGGTGCGTAGGTGGTCAGGTAAGTCTGATGTGAACTCTCGGAGCTCAACTCCGAAACTGCATCGGAAACTACTTGGCTAGCGGGTTGAAGTGGGTACTGGAACTCTCGGTGTAGCAGTGAAATGCGTAGATATCGAGAGCAACACCGTTGTCGAAGGCGAGTCCCTGGACAACTCCTGACACTGTGGCACGAAAGCTCGGGGAGCAAACAGTCTTAGATACCCCTGTAAGA
+
FEGG<<F9CEC9FECG,@FF;+BECFCCFFCFGC,6<C6EFF@F@C,<F@FE@CGG<<C,@CE@,8BCEFFFC9EC7FEC<FGFGGGGFD,,,+@=FCFGC,,:5,+,B5,,::,:EFG7@F:?,,5,C?A,,:8,?+@8=+?5=EF+3,@+A<BCFG:,+6+6@3>++@CECE@E8AC*@@:@BFCG7*BF:FC,5>,=FD:*1*)8C,***1)1)*5+;*31)1+)3+5+CC+9:)9<*))
@M00200:205:000000000-AKKM3:1:1101:5606:7774 1:N:0:1
ATTGGGCTTAAAGTGCGCGTAGGCGGCGCAACAAGTCACTTGTGAAATCTCCGGGCTTAACCCGGAGCGGCCAAGTGATACTGTCGTGCTAGAGTGCGGAAGGGGCTACTGGAATTCTCGGTGTAGCGGTGAAATGCGTAGATATCGAGAGGAACACCTGCGGCGAAGGCGGGTAGCTGGGCCGACACTGACGCTGAGGCGCGAAAGCCAGGGGAGCGAACGGGATTAGATACCCTAGTA
+
GGGGGGGGGGGGGGGGGGGGGGGGGGGGGGGGGGGGGGGGGGGGGGGGGGGGGGGGGGGGGGGGGFGGGGGGGGGGGGGGGGGGGGGGGGGGGGGGGGDGGGGGGGGGGGGGGGGGGGGGGGGGGGGGGGGGGGGGGGGGGGGGGGGGGGGGGGGGFGGFGGGGGGGGGGGGGGGGGGGGGGGGGGGGDFGGGDGGGGGFGGGDGGC5FC8CEEBD>C8EDCE36DD>@@2C<?<F?:*+
@M00200:205:000000000-AKKM3:1:1101:27751:7778 1:N:0:1
ATTGGGCGTAAAGAGTCCGTAGGCGGCATGTTAGGTGAGGTGTGAAATCCCCCGGCTCAACCGAGGAATTGCGCTTCAAACCGGCGTGCTTGAGGAAGATAGAGGTGGGCGGAACTGATGGTGGAGCGGTGAAATGCGTTGATATCATCAGGAACACCGGAGGCGAAAGCGGCCCACTGGGTCTTTTCTGACGCTGAGGGACGAAAGCTAGGGGAGCGAACGGGATTAGATACCCCTGTA
+
9C@E<@F@F:@@@CCFGFGE@@7CF:@B+CEAEF,EEGFEFG@F9<DGECCC@@7C@EDFGECCC:CEAEEDCFGGFFE?FGGEEEGEGGGA<EFFGGGGGFF?ADFGGGGGGEGGGCBF@FD7<DGGGGCG<F=BAE:BFCFFCEFDGDE:<>CGGGCFFECG8F7B<E7:EGGCG8:C@FGGFC+<<7F9;EDC8;CGCDEGECCGGCGFCC@DBGEGG<EG6)*.94<*C<<G)097
@M00200:205:000000000-AKKM3:1:1101:3532:7790 1:N:0:1
ATTGGGCGTAAAGCGTGCGTAGGCGGGCAGGAAAGTCAGAAGTGAAAGCCCCGGGCTTAACCCGGGAACTGCTTTTGAAACTTCCTGTCTAGAAACCGGAAGAGGTTAGCGGAATATCCAGTGTAGAGGTGAAATTCGCAGATATTGGATGGAACACCAGTGGCGAAGGCGGCTAACTGGTCCGGTATTGACGCTGAGGCACGAAAGCGTGGGTAGCAAACAGGATTAGATACCCCCGTA
+
GGGGGGGGGGGGGGGGGGGGGGGGGGGGGGGGFGGGGGGGGGGGGGGG<FGGGGGGGGGGGGGGGGGGGGGGGGGGGGGGGGGGGGGGGGGFFGGFGGGFGGGGGGGGGGGGDGG=@@CDFGFGFGGGGEGGGGGGGGGGGGGGGFGFGGGGGCFGGGGGEFGDEEGGGFE7ECCFF9BFF?FGGEGFGGFGCGGGGG*:EGGGEDGGGDGGGGFDFGGGGGDFBGCB?74FCEFCBDFG
@M00200:205:000000000-AKKM3:1:1101:27913:7815 1:N:0:1
ATTGGGTATAAAGGGTGCGTAGGTGGTGAGGTAAGTCGGATGTGAAAGCTCCGAGCTCAACTCGGAAATGGCATTGGAAACTACCTTGCTAGAGGGTTTGAGGGGGGACTGGAATTCTCGGTGTAGCAGTGAAATGCGTAGATATCGAGAGGAACACCAGTGGCGAAGGCGAGTCCCTGGAAAACACCTGACACTGAGGCACGAAAGCTAGGGGAGCAAACAGGATTAGATACCCGAGTAA
+
GGGGGGGGGGGGGGGGGGGGGGGGGGGGGGGGGGGFGGGGGGGGGGFGGGGGGGGGGGGGGGGGGGGGGGGGGGGGGGGGGGGGGGGGGGGGFGGGGGGGFGGGGGGGGGGGGGGGGGGGGEGGGGGGGGGGGGGGGGGGGGGGCFGGGGGGGGGFCFGGGGGGGCGGDGFGGGGGGGGFFGGGGGGGGFCFE6CFG?8EE**C:ED4<C:@EDF5@FGFGGGGFGG?474D+<<7))0CF
@M00200:205:000000000-AKKM3:1:1101:5960:7835 1:N:0:1
ATTGGGTATAAAGGGCGCGTAGGTGGCTTGGCAAGCGTGTGGTGAAAGCCCGGGGCTCAACCCCGGGTCTGCCGTGCGAACTGCTATGGCTTGAGCACTGTAGAGGCAGGTAGAATTCCGGGTGTAGCGGTGGAATGCGTAGAGATCCGGAAGAATACCGGTGGCGAAGGCGGCCTGCTGGGCAGTGGCTGACACTGAGGCGCGACAGCGTGGGGAGCAAACAGGAGTAGATACCCGGGTA
+
GGGGGGGGGGGGGGGGGGGGGGGGGGGGGGGGGGGGGGGGGGFGGGGGGGGGGGGGGGGGGGGGGGGGGGGGGGGGGGGGGGGGGGGGGGGGGGFGGGGGGFGGGGGGGGGGGGGGGGGGGGGGGGGGGGGGGGGGGGFEGGGGGGGGFGGGGGGFGGGCGGGGGGGGGGGGGGGGGFFGGGGGGFGG5DGGCE<FFDGF5CECEC<DGGGGGGFGEGGGDGCGFG*8FF4CCAE>>FEE<
@M00200:205:000000000-AKKM3:1:1101:19994:7840 1:N:0:1
ATTGGGTTTAAAGCGTGTGTAGGCGGACCGTTAAGTGCCCGCGTGAAATCCCCCGGCTCAACCGGGGAACGGCCGGGCATACTGGCGGTCTTGAGCGATCCAGGGGTCATCGGAACAAACGGTGGAGCGGTGAAATGCGTAGATATCGTTTGGAACGCCGACGGTGAAAACAGATGACTGGGGATCCGCTGACGCTGAGACACGAAAGCCAGGGGAGCAAACGGGATTAGATACCCCAGTA
+
GGGGGGGGGGGGGGGGGGGGGGGGGGGGGGGGGGGGGGGGGGGGGGGGGGGGGGGGGGGGGGGGGGGGGGGGGGGGGGGGGGGGGGGGGGGGGGGGGGGGGGGGGGGGGGGGGGGGGGFGGGGGGGFGGGGGGGGGGGGGGGGGGGGGGGGDDFGGGGGEGGGGGGFFGGGGGGFDFFFGGGGGCDCGGGDGGGGGCCGGGGFGGGGGFGG5AEEGF=CECF=DBC5<@FBCF:8<7@7CD
@M00200:205:000000000-AKKM3:1:1101:18986:7842 1:N:0:1
ATTGGGTTTAAAGGGCTCGTAGGCGGCCAACTAAGTCAGACGTGAAATCCCTCAGCTTAACTGGGGAACTGCGTCTGATACTGGATGGCTTGGATCCGGGAGAGGGATGCGGAATTCCAGGTGTAGCGGTGAAATGCGTAGATATCTGGAGGAACACCGGTGGCGAAGGCGGCATCCTGGACCGGTATTGACGCTGAGGAGCGAAAGCCAGGGGAGCAAACGGGATTAGATACCCTCGTA
+
GGGGGGGGGGGGGGGGGGGGGGGGGGGGGGGGGGGGGGGGGGGGGGGGGGGGGGGGGGGGGGGGGGGGGGGGGGGGGGGGGGGGFGGGGGGGGGGGGGGGGGGGGGGGGGGGGGGGGGGGDGGGGGGGDGGGGGGGGDGGGGGGGGGGCF@<FGGGGGGDFEGGGG7:FGGGGGGGGFGGGGGGGEGGGFFGGGGGGGGCGFGGGGGGGGGGGCECBFFDGGGDFGG?FFBFGEGGFDFG
@M00200:205:000000000-AKKM3:1:1101:19820:7852 1:N:0:1
ACTGGGTATAAAGGGCGCGTAGGTGGCTGTGTAAGTCGGGGGTGAAATGCTGCGGCTCAACCGCAGCGCTGCCTCCGAGACTGCACGGCTTGAGCACGGTAGAGGCCGATGGAATTCCCGGTGTAGCGGTGGAATGCGTAGAGATCGGGAAGAACACCGATGGCGAAGGCAGTCGGCTGGGCCGTTGCTGACACTGAGGCGCGACAGCGTGGGGAGCAAACAGGATTAGATACCCGAGTA
+
GGGGGGGGGGGGGGGGGGGGGGGGGGGGGGGGGGGGGGGGGGGGGGGGGGGGGGGGGGGGGGGGGGGGGGGGGGGGGGGGGGGGGGGGGGGGGGGGGGGGGGGGGGGGGGGGGGGGGGGGGGGGGGGGGGGGGFGGGEGGGGGGGGGGGGGEGGGDGGGGGGGFGGGGGGGGGGGGGGGGGGGGGGGGGGGGGGGFGGGGGGGGGGGGGGGGGDFGFGGGGGFC:FG?FFFGGFGGFB>6
@M00200:205:000000000-AKKM3:1:1101:21039:7853 1:N:0:1
ACTGGGTATAAAGCGCACGCAGGCGGCTTTGGAAGTCCAAGGTGAAAGCCCTCGGCTCAACCGAGGGAGGCCCTTGGAAACTCCAGAGCTCGAAGGCGGGAGAGGCAGATGGAATTTCCGGTGTAGCGGTAAAATGCGTAGATACCGGAAGGAACACCAGTGGCGAAAGCGATCTGCTGGCCCGCTCTTGACGCTCATGTGCGAAAGCTAGGGGAGCGACCGGGATTAGATACCCTAGTA
+
GGGGGGGGGGFGGGGGGGGGGGGGGGGGGGGGGGGGGGGGGGGGGGGGGGGGGGGGGGGGGGGGGGGGGGGGGGGGGGGGGGGGGGGGGGGGGGGGGGGGGGGGGGGGGGGGGGGGGGGGDGEGGGGGGGGGGGGGGGGGGGGGGGGGGGGEGGGGGGGEGGGGGGGGGGGGGGGGGGGGGGGGGGGFGGGGDDDGGGFG+:*;EGGGGC9A>EDGFEGGGGG3(>F?F?A72ACFF@FG
@M00200:205:000000000-AKKM3:1:1101:27902:7854 1:N:0:1
ACTGGGTATAAAGGGCGCGTAGGCGGCCCAGCGCGTCCGGGGTGAAAGCCTCCAGCTCAACTGGAGAAGTGCCCCGGATACGGCTGGGCTCGAGCGGGGTAGGGGCGTGCGGAACTTCCGGTGGAGCGGTGAAATGCGTAGATATCGGAAGGAACGCCGGTGGCGAAAGCGGCACGCTGGACCCCTCCTGACGCTGAGGCGCGAAAGCCAGGGGAGCAAACGGGATTAGATACCCTTGTAAGA
+
GGGGGGGGGGGGGGGGGGGGGGGGGGGGGGGGGGGGGGGGGGGGGGGGGGGGGGGGGGGGGGGGGGGGGGGGGGGGGGGGGGGGGGGGGGGGGGGGGGGGGGGGGGGGGGGGGGGGGCFGGGGGGGGGGGGGGGFGGG:CEGGGGFGGGGGGGGGEG>CCCGGFGGGGGGGGGGGGGEEGGGGGGGGE=CCEEGCE=ED=5C=EGCD4FFGGGG>DBGGGGGGG?3><FF2>FGGC@FFGF2)
@M00200:205:000000000-AKKM3:1:1101:21759:7870 1:N:0:1
ACTGGGTGTAAAGCGCGTGTAGGCGGATTCGTGCGTCTGTCGCTGAAATCCCCCGGCTCAACCGGGGAAGTGGCGTGGATACGACGAGTCTGGAGGGGCATAGGGGGACCTGGAACTTCCGGTGGAGCGGTGAAATGCGTTGAGATCGGAAGGAACGCCCGTGGCGAAAGCGAGGTCCTGGATGCCTACTGACGCTGAGACGCGAAAGCCAGGGGAGCGAACGGGATTAGATACCCCAGTA
+
GGGGGGGGGGGGGGGGGGGGGGGGGGGGGGGGGGGGGGGGGGGGGGGGGGGGGGGGGFGGGGGGGGGGGGGGGGGGGGGGGGGGGGGGGGGGGFGGGGGGGGGGGGGGGGGGGGGGGGGGGGGGGGGGGGGEGGGGGGGGGGFGGGGGGGGGGGGGGGGGGGG@CGGGGGGGGGGGGG@FGGGGGGGGGGGGGGGGGGGGGGGGDGGGGFFGGGFGEGGGGGGD?79:FFFGGGGGFFFGG
@M00200:205:000000000-AKKM3:1:1101:3094:7883 1:N:0:1
ACTGGGCATAAAGCGCACGTAGGCGGCATCGTAAGTGTCTGGTGAAATCCCACGGCTCACCCGTGGAACTGCCAGGCATACTGTGATGCTCGAGTGTGGTAGGGGAGAGCGGAACTCCTGGTGGAGCGGTGAAATGCGTAGATATCAGGAGGAACACCGGTGGCGAAGGCGGCTCTCTGGTCCACAACTGACGCTGAGGTGCGAAAGCTAGGGGAGCAAACGGGATTAGATACCCTTGTA
+
GGFGGGGGGGGGGGGGGGGGGGCGEGGGGGGGGGGGGGGGGGEGFGGGGGGGGGECFGFGGGGGGGGEGGGGGGGGGGFGGGGGGGGGGFFGFGGGGGGEGGGGDGECGGGEG7F8FGGGGEEDCGGGGGDG@FA>FFGGD7CGC@BFF7<+>FFGGG@CFGGGGD@FGGGGGGGGGGGFGFGG?F>EG;FGGGGGEG=FDFGGGEGDG9FFGC3C;F@FFGC<(7<?@FAGGGGD4)=?
@M00200:205:000000000-AKKM3:1:1101:5024:7898 1:N:0:1
ATTGGGCTTAAAGCGTGTGTAGGCGGACCCCTAAGCGCCATTGTGAAATCCCGCCGCTCAACGGCGGAACCGCGTGGCGGACTGGGGGTCTTGAGGGATTCAGGGGCGAGCGGAACAGGCGGTGGAGCGGTGAAATGCGTAGATATCGCCTGGAACGCCGACGGTGAAAACAGCTCGCTGGGAATCTTCTGACGCTGAGACACGAAAGCCCGGGGAGCGAACGGGATTAGATACCCGCGTA
+
GGGGGGGGGGGGGGGGGGGGGGGGGGGGGGGGGGGGGGGGGGGGGGGGGGGGGGGGGCGGGGGGGGGGGGGEGGGGGGGGGGGGGGGG@CFGFGGGGGFGGFGGGGGGGGGGGGGGGGGGGGGGGGGGDGGGGGGGGGGGEGGGGCGGGEEFGGGGGGGGGGG58CFGCGGGFGFCEEGEGC8@CGFFGDGGFCGGDE59FGFGG8*1;=*/?E35>=>5CGDCBC3:@FA:97CD:7)*1
@M00200:205:000000000-AKKM3:1:1101:15130:7923 1:N:0:1
ACTGGGTATAAAGGGCGCGTAGGCGGCAGATCAAGTCCGGGGTGAAATCCTCCAGCTCAACTGGAGAAGTGCCTTGGATACTGATTTGCTCGAGGGAGGTAGGGGTCGAGGGAACTTCTGGTGGAGCGGTGAAATGCGTTGATATCAGAAGGAACGCCGGTGGCGAAAGCGACGCACTGGACCTCTTCTGACGCTGAGGCGCGAAAGCCAGGGGAGCAAACGGGATTAGATACCCCCGTA
+
GGGGGGGGGGGGGGGGGGGGGGGGGGGGGGGGGGGGGGGGGGGGGGGGGGGGGGGGGGGGGGGGGGGGGGGGGGGGGGGGGGGGGGGGGGGGGGGGGGGGGGGGGGGGGGGGGGGGGGGGGGGGGGGGGGGGFGGGGGGEDFGGGGGCEGGGDCFGGGGDGGGGGGGGGGGGGGGGGGGGGGGGGGGGGGGGGGGGGGGGGCGGD=DGGGGGGCDGFGGGGGGG6CF<**5C@CFGB>>G
@M00200:205:000000000-AKKM3:1:1101:15335:7923 1:N:0:1
ACTGGGCATAAAGGGCGCGTAGGCGGTCCCGAAAGTGGCGTGTGAAATCCCCCGGCTCAACCGGGGAAGTGCGCGCCAAACTTCGGTTCTCGAGGGCGGCAGGGGGGACTGGAACTCTCGGTGGAGCGGTGAAATGCGTAGATATCGAGAGGAACACCGGTGGCGAAGGCGGCCAACTGGTCCGATACTGACGCTGAGGCGCGAAAGCGTGGGGAGCAAACAGGATTAGATACCCCAGTAAGA
+
GGGGGGGGGGGGGGGGGGGGGGGGGGGGGGGGGGGGGGGGGGGGGGGGGGGGGGGGGGGGGGGGGGGGGGGGGGGGGGGGGGGGGGGGGGGGGGGGGGGGGGGGGGGGGGGGFGGGGGGGGGEGFGGGDGCGGGGGGDGGGDGGGGGFFFGE>FGGGGGDGGCGEDCGGGGGGGGGGGGGGGGGGGGGG7EGGGG5EGCFDGGCEGCGGGGGDGFG@FFCD78<?DGF?BAFGGGGBD@CF)<
@M00200:205:000000000-AKKM3:1:1101:9006:7952 1:N:0:1
ACTGGGTTTAAAGTGTGCGCAGGTGGCTGAGCAAGTCGAGTGTGAAATCCCCGGGCTTAACTTGGGAATTGCGCTCGAAACTACTTGGCTAGAGTGTGGCAGAGGAAGGTGGAATTCCACGTGTAGCGGTGAAATGCGTAGAGATGTGGAGGAACACCGATGGCGAAGGCAGCCTTCTGGGCCAACACTGACGCTCATGCACGAAAGCGTGGGGAGCAAACAGGATTAGATACCCCGGTA
+
GGGGGGGGGGGGGGGGGGGGGGGGGGGGGGGGGGGGGGGGGGGGGGGGGGGGGGGGGGGGGGGGGGGGGGGGGGGGGGGGGGGGGGGGGGGGFGGGGGGGGGGGGGGGGGGGFGGGGGGGGGGGGGGGGGGGGGGGGGGGGCGCGGGFGFGGGGGGGGGGGGGGGGGGGGGGGGGGGGFGGGGGFGGGGGGGGGGGGGGGGGG5=CDCGGGDGG>GFGGGGGG4:GF<FFFGGCFGFDBG
@M00200:205:000000000-AKKM3:1:1101:8819:7974 1:N:0:1
ACTGGGTATAAAGCGCGCGCAGGCGGTCTGAGGCGTCGGTGCTGAAAGTCCACCGCTTAACGGTGGGAAGCGCGCCGATACGCTCAGACTGGAGGGCGGGCGAGGGTGGTGGAATTGCCGGTGTAGTGGTGAAATGCGTAGAGATCGGCAGGAACACCAGTGGCGAAGGCGGCCACCTAGCCCGCACCTGACGCTGAGGCGCGACAGCGGGGGGAGCGAACTGGATTAGATACCCGGGTA
+
GGGGGGGGGGGGGFGGGGGEGGGEGGGGGEAEFFGBCEGGGDGGGGGGGGGGGFGGGBFGG@EBFEGE<FFGGGGCCFCGGGE7CEGD8<>F=FFFEDCGCF:CFGB<F7CFCFGFEGGGGFG<<FFFGB@,,CFFCC<;?CC?2+2A8>EG8E688E>C29C8::?EG>CE>GEE>>?@88FGCE>C6CCC=E3:8CG:ECE8*:7/8**CGG3C):?GC5EF(:7)016::@CGFF./
@M00200:205:000000000-AKKM3:1:1101:16893:7985 1:N:0:1
ACTGGGTGTAAAGGGCACGTAGGCGGCTCGGCAAATCAGTCGTGGAATTCCGACGCTTACCGTCGGAACGGCGGCTGAAAATACCGGGCTTGAGGGCGTGAGGGGTCGCTGGAACTCTTGGTGAAGCGGTGAAATGCGTAGATATCAAGAGGAACGCCGGAGGCGAAAGCGAGCGACTGGCGCGTTCCTGACGCTGAGGTGCGAAAGCTAGGGGAGCAAACAGGATTAGATACCCTTGTA
+
GGGGGGGGGGGGGGGGGGGGGGGGGGGGGGGGGGEFFGGGGGGGGGGGGGGGGGGGGGGGGGGGGGGGGGGGGGGGGGGGFGGGGGGGGGGGGGGGGGGGGGGGGGGGGGGGGGGGGGGGGGGGGGGGGGGGGFFFGGGGGGGFGGGFGGCFGGGGGGGGGGGEEGEGDGGGCGGGEGGGGGGGGGGGGFGGGDDGGGC?57CEG=5<GGGGGGFGFCGFGGG44CF<FF4DFEFG@?FD
@M00200:205:000000000-AKKM3:1:1101:3756:7992 1:N:0:1
ATTGGGTGTAAAGGGTGCGCAGGCGGTCGTGTGTGTCAGGTGTGAAATCCCGGGGCTTAACCCCGGAACTGCGCCTGAAACTACACGACTAGAGCATTGGAGAGGGTAGCGGAATTCACGGTGTAGCAGTGAAATGCGTAGATATCGTGAGGAACACCAGAGGCGAAGGCGGCTACCTGGACAATTGCTGACGCTCAGGCACGAAAGCGTGGGGAGCAAAAGGGATTAGATACCCGCGTA
+
GGGGGGGGGGGGGGGGGGGGGGGGGGGGDGGEGGGGGGGGGGGGGGGGGGGGGEGGDFD<FGFGGGEFFFGGGGGGGGFGGGGGGGGGGGGGGGCFGGGG?FGGGGGGDGGGEGGGGGG8FGGGGGGGGGGAFCFGGGGGDEGFFG7>FFGC7@FFGGGGF<CED*CEGGGG8EGFCCBFGGGFGGGGGG7C5ECEE6EGGGGGG5<DGGGGGD5C@:F@FCE5(75)?FAGGGGD5@5/
@M00200:205:000000000-AKKM3:1:1101:28268:7992 1:N:0:1
ACTGGGTTTAAAGGGTGCGTAGGCGGCCAAGTAAGTCAGGAGTGAAAGTTTGCGGCTCAACCGTAAAATTGCTTTTGATACTGCTTAGCTGGAATTAGGATGAGGTCAGCGGAATGTGGCATGTAGCGGTGAAATGCATAGATATGCCATAGAACACCAATTGCGAAGGCAGCTGGCTAGACCTGGATTGACGCTGAGGCACGAAAGCGTGGGGAGCGAATCGGATTAGATAACCTGGTA
+
GGGFEFGGGGFGGGGGGGGGGGGFGGGGGGGGGGGGGGGGGGGGFFGGGGGGGGGGGGGGGGGGGGGGGGGGGGGGGGGGGGGGGGGGGGGFF8FGGGGGGG8FCFFGGGGCCGGGFGGGGGGGGGAFCCF<<DGFGGGGGFGGGG9FFG<FDAFGDFGGGGGGDCEGGGGGGFGFGGGFFGGGGGGFGGGFGGGGGGFEGGDGG//*:?CCFC3)=5:=)*=C@C33=B>F+::*)79C
@M00200:205:000000000-AKKM3:1:1101:8318:8027 1:N:0:1
ATTGGGCTTAAAGCGCGTGCAGGCGGTCCGTTAAGTCTCGTGTGAAATCCTCCGGCTCAACCGGAGAACGCCGCGGGATACTGGCGGGCTTGAGGGCGGTAGAGGGTGATGGAATTCCCGGTGGAGCGGTGAAATGCGTAGATATCGGGAGGAACGCCAGTGGCGAAGGCGGTCACCTGGGCCGTCCCTGACGCTGAGACGCGAAAGCTGGGGGAGCGAACGGGATTAGATACCCTAGTA
+
GGGGGGGGGGGGGGGGGGGGGGGGGGGGGGGGGGGGGGGGGGGGGGGGGGGGGGGGGGGGGGGGGGGGGGGGGGGGGGGGGGGGGGGGGGGGGFGGGGGGGGGGGGGGGGGGGGFGGGGGGGGGGGEGGGGGGGGGGGGGGGGGGGGGEGGGGGGGGGGGGGGGGGGGGGGGGGCGGGGFGG=?>CEGGGGGG=CGEFFGGGDDGDG*:C@CGE>DEGGEDGGG?GG7@FAGGFGGFFFF
@M00200:205:000000000-AKKM3:1:1101:27572:8028 1:N:0:1
ACTGGGTTTAAAGGGCTCGTAGGCGGCCAACTAAGTCCGACGTGAAATCCCAAGGCTCAACCTTGGAACTGCGTCGGATACTGGATGGCTTGAATTCGGGAGAGGGATGCAGAATTCCAGGTGTAGCGGTGAAATGCGTAGATATCTGGAGGAATACCGGTGGCGAAGGCGGCATCCTGGACCGACATTGACGCTGAGGAGCGAAAGCTAGGGGAGCAAACGGGCTTAGATACCCCCGTAAGA
+
GGGGGGGGGGGGGGGGGGGGGGGGGGGGGGGGGGGGGGGGGGGGGGGGGGGGGGGGGGGGFGGGGGGGGGGGGGGGGGGGGGGGGGDGGGGGFG9EGGGGFGGGGGCGGGGGGGGGGGGGGFGGGGFGGFGGGGGGGGGGGGGFGGGGGGGGGFGGFGGGGGGGGGGGGGGGGGGFGGGGFGGDGGGDFDGGDGGGGGFC5FGGEG<FFFGGGGFG)*CFCCGD(/*09*.:EF6C:@FGGFA
@M00200:205:000000000-AKKM3:1:1101:28024:8039 1:N:0:1
ACTGGGTTTAAAGGGAGCGTAGGCGGGCTATCAAGTCTGGGGTGAAATGTCGCGGCTCAACCGCGGAACTGCCTCAGATACTGACGGCCTCGAGGGAGATAGGGGCATGCGGAACTGTAGGTGGAGCGGTGAAATGCGTTGATATCTACAGGAACTCCGGTGGCGAAAGCGGCGTGCTGGATCTCTTCTGACGCTGAGGCTCGAAAGCTAGGGGAGCAAACGGGATTAGATACCCTAGTAAGA
+
GGGGGGGGGGGGGGGGGGGGGGGGGGGGGGGGGGGGGGGGGGGGGGGGGGGGGGGGGGGGGGGGGGGGGGGGGGGGGGGGFGGGGGGGGGGGGGGGGEGGGGGGGGGGGGGGGGGGGGGGGGGGGGGGGGGGFFDFGGGEGGFGGGGGGGGGGGGGGGGGGGG>8CCFDGGGEGCEGGGGGGGGGGGGGGGFGGGG58CFGGGGGG<FFGGGGGFC3CGGFGGG?GD<49>DF<<FFFFC:6A
@M00200:205:000000000-AKKM3:1:1101:28676:8062 1:N:0:1
ACTGGGCTTAAAGGGTGTGTAGGCGGACGGGTAAGTACCTTGTGAAATCCCACGGCTCAACCGTGGAACCGCTCGGTATACTGCCCGTCTTGAGCCACTCAGGGGTCGTCGGAACAAGCGGTGGAGCGGTGAAATGCGTAGATATCGCTTGGAACGCCAAAGGTGAAAACAGACGACTGGGGGTGCGCTGACGCTGAGACACGAAAGCCAGGGGAGCGAACGGGATTAGATACCCTAGTA
+
GGGGGGGGGFFGGDGGGGGGFGGGGGGGG7:CGGGGGGGGGGFGFDFGGEGGGGGGEGGGGEGFGGGGGGEGDGGGGGGGGGGGGGGGCGFBEGGGCGFE<AEGGGGGGGGGGEGFC<EGGGGGGFGGGGGGGFDDFGGGGGGGGGGGCFFGGGGGGG7FGGGFFGGDAFGGGGGCEEDGFGGEEG5EDDGGG=DCEC7AFGG8>ECDF=CFGG))5:E=DDE31C*)**67EE?*0>FE
@M00200:205:000000000-AKKM3:1:1101:9934:8067 1:N:0:1
ACTGGGCGTAAAGGGCGCGTAGGCGGGATGGCAAGTCAGTCGTGAAATCTCTCGGCTCAACCGAGAAACGTCGGCTGATACTGCCGTTCTTGAGGGATGCAGAGGAGACTGGAATTCCCGGTGTAGCGGTGAAATGTGTAGAGATCGGGAGGAACACCGGTGGCGAAGGCGGGTCTCTGGGCATTTCCTGACGCTGAGGCGCGAAAGCGTGGGGAGCAAACGGGATTAGATACCCCAGTA
+
GGGGGGGGGGGGGGGGGGGGGGGGGGGGGGGGGGGGGGGGGGGGGGGGGGGGGGGGGGGGGGGGGGGGGGGGGGGGGGGGGGGGGGGGGGGGDFGGGGGGGGGGGGGGGGGGGGGGGGGGGGGGGGGGGGGGFGGGGGGGGGGGGGGGGGG7FGGGGGGGGGGGGGGGGGGGGGGGGGGGGGGGGGGGEGGGGGGGGGGGGGGEGGGGEEGGGC;CBDFGGGED?GFF?FFFGCGGDFFG
@M00200:205:000000000-AKKM3:1:1101:25770:8071 1:N:0:1
ATTGGGCATAAAGAGTTCGTAGGCGGCGCGGAAAGTAGGGTGTGAAAGCCCTCGGCTCAACCGAGGAATTGCGCTCTAAACTGTCGCGCTCGAGGAACCTAGAGGTGAGCGGAACTGATGGTGGAGCGGTGAAATGCGTTGATATCATCAGGAACACCGGAGGCGAAGGCGGCTCACTGGGGGTTATCTGACGCTGAGGAACGAAAGCCAGGGGAGCAAACGGGATTAGATACCCCAGTA
+
GGGGGGGGGGGGGGGGGGGGGGGGGGGGGGGGEGGGGGGGGGGGGGGGGGGGGGGGGGGGGGGGGGGGGGGGGGCGGGGGGGGGGGGGGGGGGGGGGGGGGGGGGGGGGGGGGEGGGGGGGGGGFGGGGGGGGGGGGGGGGGGGGGGGGGGGGGGGGGGGGGGGGGGGGGGGGGGGGGGGGGGEECFFFFFGG=CEDGGF6FCGGGGGGFGGGGFGEGGFGGCC25F>FFADGC+<DFFC
@M00200:205:000000000-AKKM3:1:1101:25280:8082 1:N:0:1
ATTGGGCATAAAGTGTGCGCAGGCGGCGTCGCAAGTCGAGTGTGAAAGCCCCGGGCTTAACTTGGGAATTGCGCTCGAAACTACGGTGCTGGAGTATGGCAGAGGAAGGTGGAATTCCACGTGTAGCGGTGAAATGCGTAGAGATGTGGAGGAACACCGATGGCGAAGGCAGCCTTCTGGGCCAATACTGACGCTCATGCACGAAAGCGTGGGGAGCAAACAGGATTAGATACCCTTGTA
+
GGGFGG@FGFGGGGGGGGGGEGGGGGGEGEGCCGGGGGGEGGGGFEFFGGGGGGGGGGGEGGGGGGCGEEGGGGGGGGGGGGGGGGGGGGGGGGGGGGGGFFGGGEFGGGGGGFFDFFGE@DGGGGGGGGECFGGGGGGGGGGGGGGCED<FG:FGGGGCECCDE>:FFGGGGCFGGGGGEF5B8CFGGGEFDGGGGFFC+;E5CE<<CGGGCCD))5;EDFGFBFC)=*.2<CFF@?FD
@M00200:205:000000000-AKKM3:1:1101:6880:8100 1:N:0:1
ACTGGGTGTAAAGGGCGCGTAGGCGGTTCTGTAAGTCGGATGTGAAAGACCTTGGCTCAACCAAGGAATGGCATCCGATACTGCGGGGCTTGAGGCCGAGAGGGGCAAGCGGAACTCCTGGTGGAGCGGTGAAATGCGTAGATATCAGGAGGAACACCGGTGGCGAAGGCGGCTTGCTGGATCGGTTCTGACGCTGAGGCGCGACAGCCAGGGGAGCAAACAGGATTAGATACCCTCGTA
+
GGGGGGGEGGGGGFGGGGGGGGGGGGGGGGGFFEFGGGG:@BFGGGGGCGGCFEGGGGGGGCCFGGEGFGE<CAFGGGGGG9CFCCGGGGGGGGGFGGFGGGDGGG@BFFFGGGEGCFFGGGGDGG8FGGGGGGGGGGGGGGCFGGCGFGGGGGGGGGEGGGGGDEEGGGGGGC*:FGFGGGGGCEEGFGGGGGGGGGGGGGGG8CDG5AFGGGFG35CFGCGG<FGFFFAFFEG9>DFE
@M00200:205:000000000-AKKM3:1:1101:22924:8106 1:N:0:1
ATTGGGTTTAAAGGGCGCGTAGGCGGCCTCCGCAAGTCAATTGTGAAATCTCCGGGCTTAACTCGGAAAGGTCAACTGATACTGCGGGGCTAGAGTGCGGAAGGGGCAACTGGAATTCTCGGTGTAGCGGTGAAATGCGTAGATATCGAGAGGAACACCTGCGGCGAAGGCGGGTTGCTGGGCCGACACTGACGCTGAGGCGCGAAAGCTAGGGGAGCGAACGGGATTCGATACCCCCGTA
+
CFC@@<BC6<@@FCCFCCBCE:@E::FG@FFC@6FG<FGGGGCFGEAFFE<FG>@7BBFCEFGGDE:?FGFGGFGGGFFGGGFGGGCECEF,EF<CFGC@+@::FEFCF<DFF,D>DGGGG+FFCFFGFFGGG?DE9FGGFG:<FGGC@F:7>>8<CCFGGF*78<C<CC7CECCEGGGCFGG5C>ECGG+C@EDEGEGFCCEG>*/>C??6853)7*88DD*/(*1.*7):8CGC;>5C5
@M00200:205:000000000-AKKM3:1:1101:5979:8122 1:N:0:1
ATTGGGTTTAAAGGGCGCGTAGGCGGTCCTGATCGTCGGATGTGAAAGGCCTGGGCTCAACCTGGGAACTGCATCCGATACGGCGGGACTGGAGTGTGGGAGAGGTTGGTGGAATTCCCAGTGTAGAGGTGAAATTCGTAGATATTGGGAAGAACACCGGTGGCGAAGGCGGCCAACTGGACCACAACTGACGCTGAGGCGCGAAAGCGTGGGGAGCAAACAGGATTAGATAACCTGGTAAGA
+
GGFGGG;FCFGGGGGGGGGGGGGGGGGGGGGGFGGFFFGGGGGGGFFGGGGGGGGGGG<FFGGGGGGGGGGGGGGGGGGGFGDEGGGDBDFFFGGGDGGGFCFFDGGGGGGGGGGGGGGGG>FEFFFFGGGG:@@FFGGGGDCCCFFGGCCEGD:A>FCEFEGFGGG<*4FEDCEF*8<88*;CGFC;67++;:<78@EFCC7CG8)08*/88C>D0:CC4CF:640,=86C+<AC@@69C)4
@M00200:205:000000000-AKKM3:1:1101:13542:8136 1:N:0:1
ATTGGGCGTAAAGAGTTCGTAGGCGGTCCATCAAGTGGGGTGTGAAATCCCTCGGCTCAACCGAGGAATTGCGCTCCAAACTGTTGGGCTCGAGGGAGATAGAGGTGAGCGGAACTGATGGTGGAGCGGTGAAATGCGTTGATATCATCAGGAACACCAGAGGCGAAGGCGGCTCACTGGGTCTCTTCTGACGCTGAGGAACGAAAGCTAGGGGAGCAAACGGGATTAGATACCCCAGTA
+
GGGGGGGGGGGGGGGGGGGGGGGGGGGGGGGGGGGGGGGGGGGGGGGGGGGGGGGGGGGGGGGGDGGGGGGGGGGGGGGGGGGGGGGGGGGGCEGGGGGGGEFC@EFGGGGGGGGGGGGGGGGGGGGGGEGFGGGGGGCC7FFGGGGGGGGGGGGGGFGGGGGGGGGGGCFCEGGFGGGGGGGGGGGGFGGGGGGGEGGGGGEGGGGGGGGFGGFDBF8@FGCC?DGB@74:AFEFEFFG
@M00200:205:000000000-AKKM3:1:1101:27703:8149 1:N:0:1
ATTGGGTTTAAAGAGCTCGTAGGCGGTTTGTTGCGTCGGCTGTGAAAACCTGAGGCTCAACCTCAGGCCTGCAGTCGATACGAGCAGACTAGAGTGTTGCAGGGGAGACTGGAATTCCTGGTGTAGCGGTGAAATGCGCAGATATCAGGAGGAACACCGGTGGCGAAGGCGGGTCTCTGGGCAACAACTGACGCTGAGGAGCGAAAGCGTGGGGAGCGAACAGGATTAGATGCCCCTGTA
+
GGGGGGGGGGGGGGGGGGGGGGGGGGGGGGGGGGGGGGGGFGGGGGGGGGGGGGGGGGGGDGGGGGGGGGGGGGGGGGGG>DFGGGGGGGGGGGGGGGGGGGGGDGGGGGGGFGGGGGGGGGGGGGGGGCGGGGGGFGGGGGFG,,9FFGGGGGGGGGGEGGDFEGGCFCFGDE*<?9FGGGGGGFFGGGFGGGGGGFFGGGGGGGDFGGGGGGFD:CC*19EC<CCBFFBGC@?3FFFG
@M00200:205:000000000-AKKM3:1:1101:22721:8150 1:N:0:1
ACTGGGCTTAAAGGGCGCGTAGGTGGCGACATAAGGCTGTGGTGAAAGTCTGGGGCTCAACTCCAGATCGGCCGTGGCAACTGTGTCGCTTGGGCACTGTAGAGGCAGATGGAATTCCGGGTGTAGCGGTGGAATGCGTAGAGATCCGGAAGAACACCAGTGGCGAAGGCGGTCTGCTGGGCGGTGAGCTCGTAAGGGCTCAATAGCCGACACTGAGGCGCGACAGCGTGGGGAGCAAACAGG
+
GGGGGGGGGGGGGGGGGGGGGGGGGGGGGGGGGGGGGGGGGGGGGGGGGGGGGGGGGGGGGGGGGGGGGGGGGGGGGGGGGGGGGGGGGGGGGGGGGGGGGGGGFGGGGGGGDFGGGGGGGGGGGGGGGGGGFFGFGGGGGGGFGGGGGGG@EGGFGGGGGFF7CFGGGGDGGGGGGGGGGGGGGGGGGGGGGGGFGFGFFFFFGGGC=ED85<7>FGGGGGGGFGG9EFBGD:C5<F):710
@M00200:205:000000000-AKKM3:1:1101:28231:8162 1:N:0:1
ATTGGGCTTAAAGCGCGTGTAGGCGGTTCAGTAAGTCTGCTGTGAAAGTCCAGGGCTCAACCCTGGGATGCCGGTGGATACTGCTGGACTAGAGTGCGGAAGAGGCGAGTGGAATTCCCGGTGTAGCGGTGAAATGCGCAGATATCGGGAGGAACACCAATTGCGAAGGCAGCTCGCTGGGACGTTACTGACGCTGAGACGCGAAAGCGTGGGGAGCAAACAGGATTAGATACCCGGGTAAGA
+
GGGGGGGGGGGGGGGGGFGGCGGGGGGGGGGGFGGFGGGGGGGGGGGGGGGGGGGGGGGGGGGGGGGGGEGGGGGGGGGGGGGGGGGGGGGFGGGGGGGGGGGGGGFGGGGGGGGGGGGGGGGGGFGGGCGGGGGGGGGGGGGGGGGGGGGGG>FGCCFEGGFGGGGDFFGEGGGGGGGDGFFGGGGGGF<8EEGDEGGGGGCEEC5DEC*C*:)1<FFGC4;DBCF?644:@EFD@57EGFF
@M00200:205:000000000-AKKM3:1:1101:28388:8169 1:N:0:1
ACTGGGTTTAAAGGGCGCGTAGGCGGGCTGTCAAGTCTGGGGTGAAATCCCACGGCTCAACCGTGGAACTGCCTTAGATACTGACGGCCTCGAGGGAGATAGGGGCGAGCGGAACTGTGAGTGGAGCGGTGAAATGCGTTGATATTCACAGGAACTCCGGTGGCGAAGGCGGCTCGCTGGATCTTTTCTGACGCTGAGGCGCGAAAGCTAGGGGAGCAAACGGGATTAGATACCCCCGTA
+
GGGGGGGGGGGGGGGGGGGGGGGGGGGGGGGGGGGGGGGGGGGGGGGGGGGGGGGGGGGGGGGGGGGGGGGGGGGGGGGGGGGGGGGGGDGGFGGGDGGGGGGGGGGGGGGGGGGGGGGGGGGGFGGGGGGGGGGGGGGGGGGGGGGFGGGGGGGGGGGGGGGGGGGGGGGGGDGGGGGGFGGGGGGGGGGGGGDGGGGGDDGEDEGGFGGGGGFDFFGGGGGGFGG)9=>F9A?GBFFG
@M00200:205:000000000-AKKM3:1:1101:16066:8188 1:N:0:1
ACTGGGCTTAAAGCGCGCGTAGGTGGCTTGGTAAGTCCATGGTGAAATCCCTCGGCTCAACCGAGGAACTGCCGTGGATACTGCCGAGCTTGAGTTCGGGAGGGGTGAATGGAACTCTCGGTGTAGCGGTGAAATGCGTAGATATCGAGAGGAACGCCGGTGGCGAAAGCGATTCACTGGACCGTAACTGACACTGAGGCGCGAAAGCTAGGGGAGCAAACAGGATTAGATACCCCGGTA
+
GGGGGGGGGGGGGGGGGGGGGGGGGGGGGGGGGGGGGGGGGGGGGGGGGGGGGGDGGGGGGGGGGGEGGGGGGGGGGGGGGGGGGGGGGGGGGGGGGGGGGGGGGGGGGGGGGGGGGGGGGGGGFDGFCFGDFGGGGGGGGGGGGGGFFFG>CFGGGGGGGDGGGGCG*CEGGGGGGGFCFGGGGGGGGGCFFFGGFFFFC<CECEDGFCGC>EEGFGF@FGFD?GGF@4<7CGGGFFBG
@M00200:205:000000000-AKKM3:1:1101:19461:8227 1:N:0:1
ACTGGGCATAAAGGGCTCGTAGGCGGTCTGTCGCGTCGGGAGTGAAATCTTACAGCTTAACTGTGAACTTGCTTTCGATACGGGCAGACTTGAGGCATTCAGGGGAGAACGGAATTCCTGGTGTAGCGGTGAAATGCGCAGATATCAGGAGGAACACCGGTGGCGAAGGCGGTTCTCTGGGAATGTACTGACGCTGAGGAGCGAAAGTGTGGGGAGCGAACAGGATTAGATACCCTGGTA
+
GGGGGGGGGGGGGGGGGGGGGGGGGGGGGGGGGGGGGGGGGGGGGGGGGGGGGGGGGGGGGGGGGGGGGGGGGGGGGGGGGGGGGGGGGGGGGGGGGGGGGGGGGGGGGGGGGGGGGGGGGGGGGGGGGGGGFGGGGGGGGGGGGGGGGFDGGGGGGGGDGDGGGGGDGGGGDDEGGGGGGCGGGGGGGFGFGGGGDGGGGGGGCGGGGGGGGGFGFGGEGGGGFGC?4/:FGFGC4599
@M00200:205:000000000-AKKM3:1:1101:21765:8227 1:N:0:1
ACTGGGTTTAAAGGGCGCGTAGGCGGGGAGGCAAGTCGGGTGTGAAATCCCTCGGCTCAACCGAGGAACGGCGCCCGAAACTGCTTCTCTTGAGTCCCGGAGAGGAAGGTGGAATTCCCGGTGTAGCGGTGAAATGTGTAGAGATCGGGAGGAACACCGGTGGCGAAGGCGGCCTTCTGGACGGTGACTGACACTGAGGCGCGAAAGCGTGGGGAGCAAACGGGATCAGATACCCTCGTA
+
GFGFGGGGGGGGGGGGGGGGGGGGGGGGGGGGGGGGGGGGGGGGGGGGGGGGGGGGGGGGGGGGGGGGGGGGGGGGGGGGGGGGGGGGGGGGGGGGGGGGGGGGGGGGGGGGFGGGGGGGGEGGGGGGGGG@CCFGGGGGGGGGGFGGDGEGGGGGGGGGGGDGGGGGGGGGDEGGGGFGGFGDGGGGGGGGGGGGFGGGGGEGCEGGGEGGGGFG>GECFDDG?DGF4FAFCCFCFFFG
@M00200:205:000000000-AKKM3:1:1101:7158:8228 1:N:0:1
ATTGGGTGTAAAGGGCGCGTAGGTGGCTGTGTAAGTCGGGGGTGAAATGCTGCGGCTCAACCGCAGCGCTGCCTCCGAGACTGCACGGCTTGAGCACGGTAGAGGCCGATGGAATTCCCGGTGTAGCGGTGGAATGCGTAGAGATCGGGAAGAACACCGATGGCGAAGGCAGTCGGCTGGGCCGTTGCTGACACTGAGGCGCGACAGCGTGGGGAGCAAACAGGATTAGATACCCCAGTA
+
GGGGGGGGFGGGFGGGGGGGGGGGGGGGGGGGGGGGGGGGGGGGGGGGGGGGGGGGGGGGDGGGGGGGGGGGGGGGGGGGGGGGGGGGGGGGGGGGGGGGGGGGGGGGGGGGGGGGGGGGGGGGGGGGGGGGGGGGGGGGGGGGGGGGGGGGGGGGGGEGGGGGGGGGGGGGGGGGD8EGGGGEGGGGGG?FGGGGGGGGGGGGGGGGGGGGGGFGFGGGCCGGFG77FF>GFGGGE@:F
@M00200:205:000000000-AKKM3:1:1101:8358:8259 1:N:0:1
ACTGGGTATAAAGGGCGCGTAGGCGGTGCGTTAAGTCGGCGGTGAAATACTTCGGCTCAACCGGAGAATTGCCGCTGAAACTGGCGTGCTCGAGGGAGGTAGAGGTGCGTGGAACTTCCGGTGGAGCGGTGAAATGCGTTGATATCGGAAGGAACACCTGTGGCGAAAGCGATGCACTGGACCTCTTCTGACGCTGAGGCGCGAAAGCCAGGGGAGCGAACGGGATTAGATACCCCCGTA
+
GGGGGGGGGGGGGGGGGGGGGGGGGGGGGGGGGGGGGGGGGGGGGGGGGGGGGGGGGGGGGGGGGGGGGGGGGGGGGGGGGGGGGGGGGGGGGGGGGGGGGGGGGGGGGGGGGGGGGGGGGGGGGGGGGGGGGGGGGGGGGGGGGGGGGGGGGGGGFGGGGGGGGGGGGGGGGGGGGGGGFGGGGFGGGGGGGGGGGGGGDDDGGGGGGGGGGCBDFGGGGGGGFDGFFFFGFEGGEFFG
@M00200:205:000000000-AKKM3:1:1101:26391:8260 1:N:0:1
ACTGGGTTTAAAGCGCGCGTAGGCGGACGCTTAAGTGTGGCCTGAAAGCCCCCGGCTCAACCGGGGAGGGCGGCTGCAAACTGGGCGTCTTGAGGACGATAGAGGTCGGTGGAATTCCTGGTGTAGCGGTGAAATGCGTAGAGATCAGGAGGAACACCCGTGGCGAAGGCGGCCGACTGGGTCGGTCCTGACGCTGAGGCGCGAAAGCGTGGGGAGCGAACGGGATTAGATACCCCTGTA
+
GGGGGGGGGGGGGGGGGGGGGGGGGGGGGGGGGGGGGGGGGGGGGGGGGGGGGGGGGGGGGGGGGGGGGGGGGGGGGGGGGGGGGGGGGGGGGGGGGGGGGGGGGGGGGGGGGGGGGGGGGGGGGGGGGGGGGGGGGGGGGGGGGGGGGFGGGGGGGGGGGGGGGGGGGGGGGGGEEGGGGGGGGGGGGGGGGGDGGGGGGGGGGEGGGGDGGGDGFGGGGGEG:DGFFFFDFGFGFFFG
@M00200:205:000000000-AKKM3:1:1101:11831:8261 1:N:0:1
ACTGGGTGTAAAGCGCGTGCAGGTGGCTTGGTAAGTTAGGCGTGAAATCTCCCGGCTCAACTGGGAGAGGTCGTCTAATACTACCGGGCTAGAGAGCAGAAGAGGAAGATGGAATTCCCGGTGTAGTGGTGAAATGCGTAGATATCGGGAGGAACACCAGTGGCGAAGGCGATCTTCTGGTCTGTTTCTGACACTCAGACGCGACAGCTAGGGTAGTAAACGGGATTAGATACCCCTGTA
+
GGGGGGGGGGGGGGGGGGGGGGGGGGGGGGGGGGGGGGGGGGGGGGGGGGGGGGGGGGGGGGGGGGGGGGGGGGGGGGGGGGGGGGGGGGGGGGGGGGGGGGGGFGGGGGGGGGGGGGGGGGGGGGGGGGGGGGGGGGGGGECGGGGGG:>CCGGGGGGFGGGGGGGGGGGGGGGGGGGGGGGGGGGGGGGGGGGGG6@FEGGGGGGGGGGFDGFDFGGGGGGC?GFF@F>GGGFD@FFF
@M00200:205:000000000-AKKM3:1:1101:25945:8262 1:N:0:1
ATTGGGTTTAAAGGGCGCGTAGGCGGGATGGCAAGTCGGTCGTGAAATCCCTTGGCTCAACTGAGGGGGGTCGGCCGATACTGCTGTTCTTGAGGGATGCAGAGGAGACTGGAATTCCCGGTGTAGCGGTGAAATGTGTAGAGATCGGGAGGAACACCGGTGGCGAAGGCGGGTCTCTGGGCATCTCCTGACGCTGAGGCGCGAAAGCGTGGGGAGCAAACGGGATGAGATACCCCAGTA
+
GGGGGGGGGGGGGGGGGGGGGGGGGGGGGGGGGGGGGGGGGGGGGGGGGGGGGGGGGGGGGGGGGGGGGGGGGGGGGGGGGGGGFFGGGGGGGGGGGGGGGGGGGGGGGGGGGGGGGGGGGGGGGGGGGGGFGGGGGGGDFFGGGGGGGGGGEGGGGEGGGGGG>*:?5FGGGGGGGGGFFDGGGGGGDGGGG5DGGGGGGGGGG85>CCGGGGFGFGGGG<=<?G*(64<DCCCDBF@E
@M00200:205:000000000-AKKM3:1:1101:22748:8264 1:N:0:1
ACTGGGCTTAAAGCGCGTGTAGGCGGATCGTTAAGTGTCTTGTGAAATCCCACGGCTCAACCGTGGAACTGCTGGGCATACTGGCGATCTTGGGCCACTCAGGGGCAACCGGAACAAGCGGTGGAGCGGTGAAATGCGTAGATATCGCTTGGAACGCCAAAGGTGAAGACAGGTTGCTGGGGGTGTGCCGACGCTGAGACGCGAAAGCCAGGGGAGCAAACGGGATTAGATACCCGTGTA
+
GGGGGGGGGGGGGGGGGGGGGGGCFGGGGGGGGGGGGGGFGGGGGGGGFGGGGGGGGGGGGGGGFEGGGGGGFFGGGGGGGGGGGGGGGGGGGGGGEGGGGFCEEGGGGGGG@BFGGFFGGGGGGGFGGGGGGGGGGGGGGGFGGGGGGGGGFEFGGGGDGGGF,2DFFGGGFGGGGFFF7EGGGGGGGGG*?CDG8CFCEGCCGGC4FFFGGD)55:C87CEG?GG?FFFGFC?C@>FC
@M00200:205:000000000-AKKM3:1:1101:7635:8265 1:N:0:1
ACTGGGCTTAAAGCGTGTGTAGGCGGGCCGTTAAGTACCTTGTGAAATCCCCCGGCTCAACCGGGGAACGGCTGGGTATACTGGCGGCCTTGAGAGACCTAGGGGCGAGCGGAACAAGCGGTGGAGCGGTGAAATGCGTAGATATCGCTTGGAACGCCGACGGTGAAAACAGCTCGCTGGGGGTCTTCTGACGCTGAGACACGAAAGCCAGGGGAGCGAACGGGATTAGATACCCCCGTA
+
GFGGGGGGGGGGGGGGGGGGGGGGGGGGGGGGGGGGFGGGGGGGGDFGGGGGGGGGGGGGGGGGGGGGGGGGGGGGGGGGGGGGGGGGGGGFGGGGGGGGGGGGEGGGGGGGGGGGGGGGGGGGGGGGGGGGGGFGGGGGGECFGGGGGGGGGFGGGGGGGGGGGGDGGGGGGGGGGECGGGGGGGGGGGGGGGGGGGGC?CCG>EGGC:*;AC.9DGE57<?C?GG)74>=CFGG>>@=
@M00200:205:000000000-AKKM3:1:1101:14738:8269 1:N:0:1
ACTGGGTATAAAGCGTACGTAGGCGGATATGCAGGCGTCGTGTGAAATCCCTCGGCTCAACCGGGGAACTGCACGGCGAACCGCATATCTTGAGAAAGGTAGGGGCGGTCGGAACGATAGGTGGAGTGGTGAAATGCGTTGATATCTATCGGAACGCCGAAGGTGAAGACAGGCCGCTGGGCCTTTTCTGACGCTGAGGTACGAAAGCGTGGGTAGCGAACGGGATTAGATACCCCAGTAAGA
+
GGGGGGGGGGGGGGGGGGGGGGGGGGGGGGGGGGGGGGGGGGGGGGGGGGGGGGGGGGGGGGGGGGGGGGGGGGGGGGGGGGGGGGGGGGGGGGGGGGGGGGGGGGGGGGGGGGGGGFGGGGGGGGGGGGGGGGGFGGGGGGGGGGGGGGGGGGGGGGGGGGGGGGGGGGGGGGGGGGGGGGGGGGGFGFGGGGCEGGGGGGGGGGGGGGEGGGFGFGEGCCEGB3<<?=<CFGGGEF:9FA<
@M00200:205:000000000-AKKM3:1:1101:10403:8273 1:N:0:1
ACTGGGCTTAAAGCGCACGCAGGTGGCTGAGAAAGTCGATTGTGAAAGCCCTGGGCTTAACCTGGGAATTGCAGTCGAAACTACTTAGCTAGAGTATGGGAGAGGGCAGTGGAATTCCCGGTGTAGCGGTGAAATGCGTAGATATCGGGAGGAACATCAGTGGCGAAGGCGGCTGCCTGGCCCAATACTGACACTCAGGTGCGACAGCGTGGGGAGCAAACAGGATTAGATACCCTCGTA
+
GGGGGGGGGGGGGGGGGGGGGGGGGGGGGGGGGGGGGGGGGGGGGGGGGGGGGGGGGGGGGGGGGGGGGGGGGGGGGGGGGGGGGGGGGGGGGGGGGGGGGGGGGGGGGGGGGGGGGGGGGGGGGGGGGGGGGGGGGGGGGGGGGGGGGGGGGGGGGGFFGGGGDGGGGGGGGGGGGGGGGGGGGGGGGGGGGGGFGGGGGGGGDGGGGGGGGGFGFGGGGGGGFG7<FFFGFGGC>>@E
@M00200:205:000000000-AKKM3:1:1101:12263:8291 1:N:0:1
ATTGGGCGTAACCTGGGAATGGCATGGGAAACTGGCGGGCTGGAGTGTGGCAGAGGGGGGTGGAATTCCGCGTGTAGCAGTGAAATGCGTAGAGATGCGGAGGAACACCGATGGCGAGGCAGCCCCCTGGGCCAACACTGACGCTCAGGCACGAAAGCGTGGGGAGCAAACAGGATTAGATACCCTTGT
+
GGGGGGGGGGGGGGGGGGGGGGGGGGGGGGGGGFGGGGGGDGGEFEFGGGGGGGGGGGGGGGGGGGGGGGGGGGGGGGGGGGGGGGGGGEGGGFGGGGGGGGG<=CFGGGGGGCFGGECEGGGGGGEGGGGGGGGGGGGGGGGGEGGGFGGGGGGGGGGGGGGGGGGGGGGGGGGGGGGFGGGCFGFEG
@M00200:205:000000000-AKKM3:1:1101:21058:8303 1:N:0:1
ACTGGGCTTAAAGAGTTCGTAGGCGGCGCGGAAAGTAGGGTGTGAAAGCCCTCGGCTCAACCGAGGAATTGCGCTCTAAACTGCCGTGCTTGAGGGACCTAGAGGTAAGCGGAACTGATGGTGGAGCGGTGAAATGCGTTGATATCATCAGGAACACCGGAGGCGAAGGCGGCTTACTGGGGGTCTTCTGACGCTGAGGAACGAAAGCCAGGGGAGCGAACGGGATTAGATACCCGCGTAAGA
+
GGGGGGGGGGGGGGGGGGGGGGGGGGGGGGGGGGGGGGGGGGGGGGGGFGGGGGGGGGGGGGGGGGGGGGGGGGGGGGGGGGGGGGGGGGGGGGGGGGGGGGGGGGGFGGGGGGGGGGGGGFGGGGGGGGGGGGGGGGGEGGGFGGGGGGGGGGGGGGGGGGGGGGGGGGGGGDGGGGFGGGGGCEGGGGGGGGGGGFGGGGGGGGGDGG5FGDBD5CEC7DDGFCGDFF<FGEFGDBFGGFF
@M00200:205:000000000-AKKM3:1:1101:24999:8304 1:N:0:1
ATTGGGTTTAAAGCGCGTGTAGGCGGGCCGGCACGTCCGTGGCTGAAAGCCCCCGGCTCAACCGGGGAAGTGGCGCGGATACGGCCGGCCTGGAGGGGGGTAGGGGGACCTGGAACTTCCGGTGGAGCGGTGAAATGCGTTGAGATCGGAAGGAACGCCCGTGGCGAAAGCGAGGTCCTGGACCCTTTCTGACGCTGAGACGCGAAAGCCAGGGGAGCGAACGGGATTAGATACCCGAGTA
+
GGGGGGGGGGGGGGGGGGGGGGGGGGGGGGGGGGGGGGGGGGGGGGGGGGGGGGGGGGGGGGGGGGGGGGGGGGGGGGGGGGGGGGGGGGGGGGGGGGGGGGGGGGGGGGGGGGGGGGGGGGEEGFGGGGGGGGGGFGG>EEFGGGGGGGGEGGGGGGGGGGGGGGGGGDFGGGGGFFGGGGGGGGGGGGGGGGGGGGGGGGGGGECGGGGGGGFGFEEEGDEG:C<7?F2:7,2>BFEGF
@M00200:205:000000000-AKKM3:1:1101:23515:8305 1:N:0:1
ATTGGGCTTAAAGGGTGCGTAGGCGGTTATCTAAGTCAGGTGTGAAATCTCTCGGCTCAACCGGGAAACTGCGCTTGAAACTGGGTGACTGGAGGGATGCAGGGGTGTGTGGAACTTCCGGTGGAGCGGTGAAATGTGTAGATATCGGAAGGAACGCCAGCAGCGAAAGCGGCACACTGGGCATCTACTGACGCTGAGGCACGAAAGCTAGGGGAGTGAACGGGATTAGATACCCGGGTAAG
+
GFFCGF@FGGGCGGGGGGG;CCDGGGG7CCE,@FGGGGCEFFGGDFDDFGFFDFF>CFDFAFGGGGGGCFFCF::7FCFGF<EFF<?FGGGGGFGGCEFGGGFGGFFGEAFGDGGFGGFEGGB7BFCGGCFC<=DFEFFFEFAFFGGG:FEDGGGCCEFGGGCGGGDDGFG8EGGGGCFGGGC6C?FGGG:9CED5CGDF5FCE8C/8?CCGGGFD@E?3*9C::72.9/4:E:@CBBFG:>
@M00200:205:000000000-AKKM3:1:1101:11621:8307 1:N:0:1
ACTGGGCTTAAAGTGTGCGCAGGTGGCTGAGCAAGTCTAGTGTGAAATCCCCGGGCTTAACTTGGGAATTGCGCTCGAAACTACTTGGCTCGAGTGTGGCAGAGGAAGGTGGAATTCCAGGTGTAGCGGTGAAATGCGTAGAGATCTGGAGGAACACCGATGGCGAAGGCAGCCTTCTGGGCCAACACTGACGCTCATGCACGAAAGCGTGGGGAGCAAACAGGATTAGATACCCTCGTA
+
GGGGGGGGGGGGGGGGGGGGGGGGGGGGGGGGGGGGGGGGGGGGGGGGGGGGGGGGGGGGGGGGGGGGGGGGGGGGGGGGGGGGGGGGGGGGGGGGGGGGGGGFGGGGGGGGGGGGGGGGGGGGGGGGGGGG?FGGGGGGGDGGGGGFFFFCFGGGGGGGGGGGGGGGGGGGGGGGGGGGGGGGGGGGGDFGGGGGGGFGGFGGGGDGGDDFDDDC:C6AFGGGFGG?FF<FCEF*>5<E
@M00200:205:000000000-AKKM3:1:1101:13562:8308 1:N:0:1
ATTGGGCTTAAAGAGTTCGTAGGCGGTCTGGTAGGTGAGGTGTGAAATCCCCCGGCTCAACCGGGGAACTGCGCTTCAAACCACCGGACTTGAGGGAGACAGAGGTGGGCGGAACAGATGGTGGAGCGGTGAAATGCGTTGATATCATCTGGAACACCGGTGGCGAAAGCGGCCCACTGGGTCTTTTCTGACGCTGAGGAACGAAAGCTAGGGTAGCGAACGGGATTAGATACCCTAGTA
+
GGGGGGGGGGGGGGGGGGGGGGGGGGGGGGGGGGGGGGGGGGGGGGGGGGGGGGGGGGGGGGGGGGGGGGGGGGGGGGGGGGGGGGGGGGGGGGGGGGGGGGGFGGGGGGGGGGGGGGGGGGGGGGGGGGGGGGGDGGGGGGGGGGGCFFGFGGGGGGGGGGGGGGGGGGCGGGGGGGGGGGGGGGGGGGGGGGGGDGGGGG5EGDDGGFFCGFFGFDEGGGGD?3D<=FADA<AD@@FG
@M00200:205:000000000-AKKM3:1:1101:15733:8322 1:N:0:1
ATTGGGCATAAAGGGTGCGTAGGTGGTTTGTTAAGTCAGGGGTGAAATCCCGCGGCCCAACCGTGGAACTGCCTTTGATACTGGCGAACTTGAGTGCGTGAGGGGTAGGGGGAACGAGCAGTGTAGCGGTGAAATGCGTAGATATTGCTCGGAAGGCCAGAGCCGAAGGGGCCCTACTGGTGCGCAACTGACACTGAGGCACGAAAGCGTGGGGAGCAAACAGGATTAGATACCCGTGTA
+
GGGGGGGGGGGGGGGGGGGGGGGGGGGGGGGGGGGG9FGGGGGGGGGGGGGGGGGGGGGGGGGGGGGGGGGGGGGGGGGGGGGGGGGGGGGGGGGGGGFGGGGGGGGGGGGGGGGGGGGGGGGGGGGGGGGGGGGGGGGGGGGGGGGGGGGGGGGGGGGGGGGGGGCFGGGGEGGGGGGGGGGGGGGGGGGGGGGGGGGGGGGEEGGDGGGGGEFD:FGGGGGG0<FFFFAGFFG5@B):
@M00200:205:000000000-AKKM3:1:1101:5976:8327 1:N:0:1
ATTGGGTTTAAAGGGTGTGCAGGTGGGATAATAAGTCAGTGGTGAAAGCCCCCGACTCAATCGGGGAACTGCCATAGATACTGTTATTCTTGAGTGTGGTTGAGGCGGATGGAATATGACATGTAGCGGTGAAATGCTTAGATATGTCATAGAACACCGATCGCGAAGGCAGTCCGCCAAACCATTACTGACACTGAAACACGAAAGTGCGGGGATCAAACAGGATTAGATACCCGCGTA
+
GGGGGGGGGGGGGGGGGGEFGGGFGFEGGEFEGGGCFGGGEFGGGFGGGGGGGGEEGGFFGGDEEGGGGGFGGFGGGGFE<CFFGGGG<FEFGG<FFGDGC?FGGGGGEGGGFCFEFGGEFGGGGGFGGGGCFFEFGGGGGFGG9EFCAEGGED>FFGGGGGGGEGGGG7FGEFGEDCEGGF>EGDGFGGFFGGG?CFC=??E>>EDD+1:7@*57>FGFGGGG:773FF<F7,37>>5:
@M00200:205:000000000-AKKM3:1:1101:23989:8331 1:N:0:1
ACTGGGTTTAAAGGGCGCGTAGGCGGGCAAGCAAGTCCGGGGTGAAATCTTTCGGCTTAACCGGAAAAGTGCCTTGGATACTGCTTGTCTCGAGGGAGGTAGGGGTCTGCGGAACTTCCGGTGGAGCGGTGAAATGCGTTGATATCGGAAGGAACGCCGGTGGCGAAAGCGGCGGACTGGACCTCTTCTGACGCTGAGGCGCGAAAGCCAGGGGAGCAAACGGGATTAGATACCCTAGTA
+
GGGGGGGGGGGGGGGGGGGGGGGGGGGGGGGGGGGGGGGGGGGGGGGGGGGGGGGGGGGGGGGGGGGGGGGGGGGGGGGGGGGGGGGGGGGGGGGGGGGGGGGGGGGGGGGGGGGGGGGGGGGGFGGGGGDGGGGGGGGGGGGGGGGGGGGGGFGGGGGGGGGGGGGGGGGGGGGGGGGGGGGGGGGGGGGGGGDGGGGGGGEGGGGGGGGGGGFGFGGGGGGD?GGFFF9DFGGGFFBC
@M00200:205:000000000-AKKM3:1:1101:24714:8333 1:N:0:1
ACTGGGCATAAAGGGTGCGTAGGCTGCACGGTAAGTCAGATGTGAAAGCCCGGAGCTCAACTCCGGAATGGCATCCGATACTGCCGTGCTCGAGGGCTGAAGAGGAGTCTGGAATTCACAGTGGAGCAGTGAAATGCGTAGATATTGTGAGGAACACTAGTGGCGAAGGCGAGACTCTGGACAGTTCCTGACGCTGAGGCACGAAGGCCAGGGGAGCAAACGGGATTAGATACCCGTGTA
+
GGGGGGGGGGGGGGGFFGGGGGGGGGG@FDEGGGGGGGGGGGGGGGGGGGGGGGGGGGGGGGFGGGGGGGGGGGGGGGGGGGGGGGGGGGGGGGGEEGGGGGGGGGGGGGGGFGGGGGGGGGGFGGGGGGGGDGGGGGGGGGGGGGGGGGGGGG@FGGGGGGGGGGGGGGGGGGGGGGGGGGGGC9?DFGGGGGGGGGGGGGGGGDDFCFGGGGFGFGGGGGGGFG4<=BAGGFG:BEFC
@M00200:205:000000000-AKKM3:1:1101:5540:8344 1:N:0:1
ACTGGGTTTAAAGGGTGCGCAGGCGGCCGGGTGTGTCGGGTGTGAAAGCTCAAGGCTTAACCTTGAAACTGCGCCCGAAACTATCCGGCTAGAGTACTGGAGAGGGAAGCGGAATTCACGGTGTAGCAGTGAAATGCGTAGATATCGTGAGGAACACCAATGGCGAAGGCAGCTTCCTGGACAGTTACTGACGCTCAGGCACGAAAGCGTGGGGAGCAAAAGGGATTAGATACCCCTGTA
+
GGGGGGGGGGGGFGGGGGGGGGGGGGGGGGGGGGGGGGGGGGGGGGGGGGGGGGGGGGGGGGGGGGGGGGGGGGGEFGFGGGG<<FFCFGGGGGGFGGGFFGGGGGGGGGGGGGGGGGGGDGGGGGGGGGGGGGGGGGGGCGFGC7@FF,C:FGGGGGGGGGGGGGDEGGGGGGG9FGGGGGGFGGGGGGGGGGGGGGFGC5EGC?DGGGCCEGEDEGGGC5=DF472?FFGGCE<>>@G
@M00200:205:000000000-AKKM3:1:1101:13728:8346 1:N:0:1
ATTGGGTATAAAGGGTGCGCAGGCGGCTCTCCAAGCCCGAAGTGAAAGGTCCCGGCCCAACCGGGGACGTGCTTCGGGGACTTGAGGGCTCGGGCGAGCTAGGGGTCTGTGGAACTCCCGGTGGAGCGGTGAAATGTGTTGAGATCGGGAGGAACGCCGGTGGCGAAAGCGACAGACTGGGGCTTTGCCGACGCTCATGCACGAAAGCCAGGGGAGCGAACGGGATTAGATACCCGGGTAAG
+
GGGGGGGGGGGGGGGGGGGGGGGGGGGGGGGGGGGGGGGGGGGGGGGGGGGGGGGGGGGGGGGGGGGGGGGGGGGGGGGGGGGGGGGGGGGFGGGGGGGGGGGGGGGGGGGGGGGGGGGGGGGGFGGGGGGGGGGGGGGGGGGGGGGGGGGGGGGGGGGGGGGGGDGGGGGGGGGGGGGGGGGGGGGGGGGGGGGGGGGGFDFGGGGGGGGGGGFGFGGGGDG:0DF?FFFGGGFCDB>EGF
@M00200:205:000000000-AKKM3:1:1101:20612:8352 1:N:0:1
ATTGGGTTTAAAGGGTGCGTAGGTGGCGCCGTAAGTCGGGTGTGAAAGCCTGTGGCTCAACCACAGAATTGCCTTCGATACTGCATGGCTTGAGACCGGAAGAGGTAAGTGGAACTGCGAGTGTAGAGGTGAAATTCGTAGATATTCGCAAGAACACCAGTGGCGAAGGCGGCTTACTGGTCCGGATCTGACGCTGAGGCGCGAAAGCGTGGGGAGCAAACAGGATTAGATACCCTCGTAAGA
+
GGGGGGGGGGGGGGGGGDGGGGGGGGGGGGGGGGGGGGGGGGGGGGGGGGGGGGGGGGGGGGGEGGGGCGGGGGGGGGGGGGGGGGGGGGGGGGCCFEGEEGGGGFGGGGGGGGGGGGGGGGGGGGGGFGGGGFFFGGGGGGGGGGGGGGGGGGGGGCGGGGGGGGGGGGGGGGGGGGGGGGFEEGEEGFFFGCCGGGGGDGGG>EDGGG>EEGD3>CCFGGCFFGGF@4<CFCGG>EFGG:9
@M00200:205:000000000-AKKM3:1:1101:4117:8358 1:N:0:1
ATTGGGCTTAAAGGGAGCGTAGGCGGATAGTTTAGTCAGAGGTGAAAGCCCAGGGCTCAACCTTGGAATTGCCTTTGATACTGGCTATCTTGAGTACGGAAGAGGTATGTGGAACTCCGAGTGTAGCGGTGAAATTCGTAGATATTCGGAAGAACACCAGTGGCGAAGGCGACATACTGGTCCGTTACTGACGCTGAGGCTCGAAAGCGTGGGGAGCAAACAGGATTAGATACCCTCGTA
+
GFGGGGGGGGGGGGGDGGGGEGGFGG77;CFGFFFGGGG9EDGGGGGF8FC,CFGGGGGGGG,C<E<CEFGGGGGGGGGFGGGGGGE<FGAFG?FEGFE,8C4,CFGGGGGGGG,FEFGGGGGGGG,@CFGFFGGFGFGGGGGFG;9=F3@@FGGGGG@FGFGGGG@EDGGCEEGAF9=CFGGGGGGEGFEF5EGGG5CF=CGEG=5CE*1CFG>DEF6EF*CC@GG36?<CCFG7>>FG
@M00200:205:000000000-AKKM3:1:1101:11984:8361 1:N:0:1
ATTGGGCATAAAGGGAGCGTAGGCGGATAGTTTAGTCAGAGGTGAAAGCCCAGGGCTCAACCTTGGAATTGCCTTTGATACTGGCTATCTTGAGTATGGAAGAGGTATGTGGAACTCCGAGTGTAGAGGTGAAATTCGTAGATATTCGGAAGAACACCAGTGGCGAAGGCGACATACTGGTCCATTACTGACGCTGAGGCTCGAAAGCGTGGGGAGCAAACAGGATTAGATCCCCGGTA
+
GGGGGGGGGGGGGGGGGGGGGGGGGGGGGGGGGGGGGGGGGGGGGGGGGGGGGGGGGGGGGGGGGGGGGGGGGGGGGGGGGGGGGGGGGGGGGGGGGGGGGGGGGGGGGGGGGGGGGGGGGGGGGGGGGGGGGGGGGGGGGGGGGGGGCEG:AFGGGGGGGGGGGGGGGGGGGGGGGGGGGGGGGGGGGGGGGGGGEG>CFFEGGGGGGGDGGD>DFEGGGGGGFGGFFFFGCEGGFFE
@M00200:205:000000000-AKKM3:1:1101:18061:8364 1:N:0:1
ACTGGGTATAAAGGGCGCGTAGGCGGGCTGTCAAGTCTGGGGTGAAATCCCGCGGCTCAACCGTGGAACTGCCTTAGATACTGACGGCCTCGAGGGAGATAGGGGCGAGCGGAACTGTGAGTGGAGCGGTGAAATGCGTTGATATTCACAGGAACTCCGGTGGCGAAGGCGGCTCGCTGGATCTCTTCTGACGCTGAGGCGCGAAAGCTAGGGGAGCAAACGGGATTAGATACCCGAGTAAGA
+
GGGGGGGGGGGGGGGGGGGGGGGGGGGGGGGGGGGGGGGGGGGGGGGGGGGGGGGGGGGGGGGGGGGGGGGGGGFFGGGGGGGGGGGGGGGGGGGGGGGGGGGGGGGGGGGGGGGGGGGGGGGGGFGGCGGDFFFGGGGGGGGGFGGGGGGGGGDGGGGGGGGGGGD>EGGGGGGGCEGGGGGGGGGGG7CGGGCEEGFGGGGGGD5CGFGFGGBGFGFGGCEG07F7FFDGGGGGE3>CFBB
@M00200:205:000000000-AKKM3:1:1101:15755:8367 1:N:0:1
ATTGGGCTTAAAGCGCGTGCAGGTGGCGCGGTAAGTTGGGCGTGAAATCTCCCGGCTCAACTGGGAGAGGTCGTCCAATACTACCGTGCTTGAGAGCAGAAGAGGAAGATGGAATTCCCGGTGTAGTGGTGAAATGCGTAGATATCGGGAGGAACACCAGTGGCGAAGGCGATCTTCTGGTCTGTTTCTGACACTCAGACGCGACAGCTAGGGTAGTAAACGGGATTAGATACCCGCGTA
+
GGGGGGGGGGGGGGGGGGGGGGGGGGGGGGGGGGGGGGGGGGGGGGGFGGGGGGGGGGGGGGGGGGGEGGGGGGGDGFGGGGGGGGGGGGGGGGGGGGGGGGGFGGGGGGGGGGGGGGGGDGGGFGGGGGGGFGGGGGGGGDGCAFGG7EEEGGGGGGGGGGCEEGGD>DGGGGC@FGGGGGGGGGGGGGGGGGGGGGGGGGGDEEDGGC?7CFFGFFFCGG5D?G4<??AGGGGGF>DG
@M00200:205:000000000-AKKM3:1:1101:6088:8386 1:N:0:1
ACTGGGCGTAAAGGGCGCGTAGGCGGTTTCGTAAGTCAAGGTTGAAATCCGGCGGCTCACCCGTCGAAGTGGCCTCGATACTGCGGAACTAGAATCATGGAGGGGTGCGCGGAACTTGTGGTGGAGCGGTGAAATGCTCAGATATCACAGGGAACACCGGAGGCGAAGGCGGCGCACTGGCCATGAATTGACGCTGAGGCGCGAAAGCCAGGGGAGCGAACGGGATTAGATACCCGGGTA
+
GCFGGGCCGGGGGGGGGGGGGGGFGGC@FFFGGGGFFFFGGEFGGGGGGGGGGGGGGGGGGGGGEGCCFBFFG=EFFGGGGGGGGGDDGFGGFDAFGGGEGGDGGFGCF:FGGGFF9>BFGGGDGGGGGGGGGGGFGCFC<FCGGGGDFDGGGGGDFGGGDGGDEEG>EGEGGD5CCCFGF>F6C++++9CFGCCEGGCC=<E>:CDG8:FEGCEGFEEGDCG31DF3*/5CFC8C:57E
@M00200:205:000000000-AKKM3:1:1101:12569:8407 1:N:0:1
ACTGGGTATAAAGTGTGCGCAGGCGGCGTCGCAAGTCGAGTGTGAAAGCCCCGGGCTTAACTTGGGAATTGCGCTCGAAACTATGGTGCTGGAGTGTGGCAGAGGAGGGTGGAATTCCACGTGTAGCGGTGAAATGCGTAGAGATGTGGAGGAACACCGATGGCGAAGGCAGCCCTCTGGGCCAACACTGACGCTCATGCACGAAAGCGTGGGGAGCAAACAGGATTAGATACCCGCGTA
+
GGGGGGFGGGGGGGGGGGGGGGGGGEGGFGGGEGGGGFGEGGGGGGGEFGGGGGGGGGGGGCFGGFGG8EEFEGGGGGGGGGGGGFEFGGEFGGGGGGGGGGGGGGEEEGEGGGGGGGGGDFGGGGGGGGGGGFGDGG:CGEGGGGFGGFGGGGGFGGG>CE7C:<EFGGGGCEGFGGFGGGDC>FFGGGGGEECE=FGDEFGEECDF*:88CE:DE7CGGGC>?FF?FFBFGGGC>B7*
@M00200:205:000000000-AKKM3:1:1101:20868:8426 1:N:0:1
ACTGGGCATAAAGGGCGCGCAGGCGGTCTTGCAAGTCGGGCGTTAAAGACCTGGGCTTAACCCGGGGAATGCGCTCGATACTGCAAGGCTTGAGATCGAGAGAGGAGAGTGGAATTCCCAGTGTAGAGGTGAAATTCGTAGATATTGGGAAGAACACCGGTGGCGAAGGCGGCTCTCTGGCTCGATTCTGACGCTGAGGCGCGAAAGCGTGGGGAGCAAAAAGGATTAGATACCCGAGTA
+
GGGGGGGGGGGGGGGGGGGGGGGGGGGGGGGGGGGGGGGGGGGGGGGGGGGGGGGCGFGGGGGGGGGGGGGGGGCCGEFGEFGGGGGGGGC7FFGGFGGGGGGGGCFGGGGGGGFFGGGGGFGGFGFGGGGGGGGFF@FFFEADFFGG>FGEFDFGGGGDBECCGGGGDFGGGGEF?:FGGF8EGFF?CFGGGG<E8FC5C<EGGCGFEAEGGGBC)ACF4*;C7C>,*1):AE8<5576
@M00200:205:000000000-AKKM3:1:1101:2790:8427 1:N:0:1
ATTGGGCATAAAGTGCGCGCAGGCGGTCGGAGGCGTCGGTGCTTAAAGTCCACCGCTTAACGGTGGGAAAGGTGCCGATACGCTCCGACTGGAGGGCGGGCGAGGGTGGTGGAATTGCCGGTGTAGTGGTGAAATGCGTAGAGATCGGCAGGAACACCAGTGGCGAAGGCGGCCACCTAGCCCGCACCTGACGCTGAGGCGCGACAGCGTGGGGAGCGAACTGGATTAGATACCCTAGTA
+
GGGGGGGGGGGGGGGGGGGGGGGGGGGGGGGGGGGGGGGGGGGGGGGGGGGGGGGGGGGGGGGGGGGGGGGGGGGGGGGGGGGGGGGGGGGGGGGGGGGGGGGGGGGGGGGGGGGGFEGDEFGFGGGGGGGGGGGFGGGGGGGGGGGGGGGDEGGGGEGFGGFDGGGEGFEGGGGGGGGGGGDEGGGG?FFCCCCEGGGDCDGGGGGGE7C>CGFGBGE=CFECBGF?FFAGG6C=FFFG
@M00200:205:000000000-AKKM3:1:1101:18301:8435 1:N:0:1
ACTGGGTATAAAGCGTGCGTAGGCGGATCGTTAAGCGTTTTGTGAAATCCCACGGCTCAACCGTGGAATTGCAGGGCGAACTGGCGATCTTGAGGTCGGTAGGGGTCGTTGGAACGCTAGGTGGAGCGGTGAAATGCGTAGATATCTAGCGGAACGCCGAAGGTGAAGACAAGCGACTGGGCCGATTCTGACGCTGAGGCACGAAAGCGTGGGGAGCGAACGGGATTAGATACCCCTGTAAGA
+
GGGGGGGGGGGGGGGGGGGGGGGGGGGGGGGGGGGGGEGGGGGGGGGGGGGGGGGGGGGGGGGFGGGGGGGGGG8FGGGGGGGGGGGGGFGGFGGGGGGGGGGGDGGGGGGGGGGGGGGGGGGGGGGGGGGGGGGGGGGGGGGGGGGGGGGGGGGGGGGFGE7FCFFGGFGGGGGGGGGGFDFGGE5FGGGGGDC788C55CCCEGGGDEG>EGFGFGGE/CCDBCFBFFFGGFGGFFFGF<2
@M00200:205:000000000-AKKM3:1:1101:4113:8439 1:N:0:1
ATTGGGTATAAAGGGTGCGTAGGCGGTGCAGCAAGTCGGGAGTGAAATACCTCAGCTTAACTGAGGAACTGCTCTCGATACTGCTGTGCTTGAGTGAGACAGAGGTAAGCGGAACTTAGGGTGGAGCGGTGAAATGCGTTGATATCCTAAGGAACACCGGTGGCGTAGGCGGCATCCTGGACCGGCATTGACGCTGATGAGCGCAAGCCAGGGGTGCAAACGGGACTAGTTACCCGAGTC
+
GFGCGGGGE@ADAF7FFGGEEFEG@FEGDFGGG<@FF@FEGGGEFFGGCFFGGGGGFGCFGFGFFGGFGFGGFFGGECCEDE?FGGEGGDGGF@CFFGG?@E,4CFG<EFEFC7CAABFF@DFG7FCGDGGG,EA<FFGGCAA<FDF<,3>CCFFEB@=@+@BFE+3@:9FCC>CE?FGFC6::*::EC7+>CE3C*?9767C*8*:5AF*8;8)9370+17*5()0(9*6:9,37)770
@M00200:205:000000000-AKKM3:1:1101:16557:8439 1:N:0:1
ACTGGGCGTAAAGGGTGCGTAGGTGGCATGGCAAGTTTGATGTGAAAGCTCAGGGCTTAACCCTGAAATGGCATTGAATACTGCTGTGCTGGAGGTTTGGAGGGGGGACTGGAATTCTTGGTGTAGCAGTGAAATGCGTAGATATCAAGAGGAACACCAGTGGCGAAGGCGAGTCCCTGGACAACACCTGACACTGAGGCACGAAAGCCGGGGGAGCAAACAGGATTAGATACCCTAGTA
+
GGGGGGFGGGGGGGGGGGGGGGGFGGGGGGGGGGGGGGGGDGGGGGGGFEGGGGGGGGGGGGGGGGGGGGGGGFCFGGGGFGGFGGCFGGGGGGG@EFGGGGGGGGDGGGGGGGGGGGGGGGGGGGGGGGGGGGFFFECEGGFGGG@FFGEFGGGGGGGGGGGGGGGGDFGGGGF9FGGGGGGGGGE8CDFFFFG?FFCGGGGDEGGGGGGGGG>CEGGGGGGGFGGFFFFGFFFDFFFG
@M00200:205:000000000-AKKM3:1:1101:24098:8448 1:N:0:1
ACTGGGCTTAAAGGGCGCGTAGGCGGATCAGCAAGTCCGGGGTGAAATACTTCAGCTTAACTGGAGAAGTGCCTTGGATACTGCTGGTCTCGAGGGAGGTAGGGGTCATTGGAACTTCTGGTGGAGCGGTGAAATGCGTTGATATCAGAAGGAACGCCGGTGGCGAAAGCGAATGACTGGATCTCTTCTGACGCTGAGGCGCGAAAGCTAGGGGAGCGAACGGGATTAGATACCCGAGTA
+
GGFGGGGGFGGFGGGGGGGGGGGGGGGGGGGGGGFGGGGGEGGGGGGGGGGGGGGGGGGGGGGGGGGGGGGGGGGGGGGGGGGGGGGGGGGGFGGGGGG=FGGDGCCGCGGGGGGGGGDGGGGGFGGGGGGGFFGDDFCEGFGGGGDFCFGGFGGCBFGGGGGGGEEFGGGEGGGGGGGGDCGGFFFGGG?EGGDGGGGGGGGGGCDGCFCDFGFGEGC83DAC?:*27B<GGCFG@FF*
@M00200:205:000000000-AKKM3:1:1101:19508:8451 1:N:0:1
ATTGGGTTTAAAGTGTGCGCAGGCGGCGGAGCAAGTCGAGTGTGAAAGCCCCGGGCTTAACTTGGGAACTGCGCTCGAAACTACTTTGCTGGAGTGTGGCAGAGGAAGGTGGAATTCCAGGTGTAGCGGTGAAATGCGTAGAGATCTGGAGGAACACCGATGGCGAAGGCAGCCTTCTGGGCCAACACTGACGCTCATGCACGAAAGCGTGGGGAGCAAACAGGATTAGATACCCCGGTA
+
GGGGGGGGGGGGGGGGGGGGGGGGGGGGGEGGGGGGGGGGGGGGGGGGGGGGGGGGGG@FGGGGGGFGGGGGGGGGGGGGGGGGGFGGGGGGEFGFGFGFGGGGGGGGGGGGGGGGGGGFGGGGGGGGGGGFGGGGGGGGGGGGGGGGGF7EGGGGGGGCEFDFCFGGGGGDEFFGGGCGGGGGGGGGGGGGCGGGGCCFGGCEGGGGGGGCGGEGEG6+9F?FF4F>4*:C@FCGDDB5
@M00200:205:000000000-AKKM3:1:1101:20715:8456 1:N:0:1
ACTGGGTTTAAAGGGCGCGTAGGCGGCCTGGTAAGTAGGGGGTGAAATCCTGCGGCTTAACCGCAGGGCTGCCTTCTAAACTGTCAGGCTCGAGCACGGTAGAGGCAGATGGAATTCCCGGTGTAGCGGTGGAATGCGTAGAGATCGGGAAGAACATCAGTGGCGAAGGCGGTCTGCTGGGCCGTTGCTGACGCTGAGGCGCGACAGCGTGGGGAGCAAACAGGATTAGATACCCGAGTA
+
GGGGGGGGGGGGGGGGGGGGGGGGGGGGGGGGGGGGGGGGGGGGGGGGGGGGGGGGGGGGGGGGGGGGGGGGGGGGGGGGGGGGGGGGGGGGGGGGGGGGGGGGGGGGGGGGGGGGGGGGGGGGGGGGGGGGGGGGGGGDGGGFGGGGGGGGGGGGGGGGGGGGGDGGGGGGGGGGGGGGGGGGGGGGGGGGGGGGGGGGGGDGGGGGGGGGGGFGFGFGGGGGFGD??FAGGGGGEFFG
@M00200:205:000000000-AKKM3:1:1101:3671:8461 1:N:0:1
ACTGGGTTTAAAGGGTGCGTAGGCGGCGCGGAGGGTGGGGTGTGAAATCCCCCGGCTCAACCGGGGAATTGCGTTCCAAACCGCCGTGCTTGAGGAAGATAGGGGTGAGCGGAACAGATGGTGGAGCGGTGAAATGCGTTGATATCATCTGGAACACCTGTGGCGAAAGCGGCTCACTGGGTCTTCTCTGACGCTGAAGCACGAAAGCTAGGGTAGCGAACGGGCTTAGATACCCCAGTA
+
EFFA@EFG7FCGGCFGGGGGGGGG@7FGGGGGGGGGDEGGGGGC<FGG<<EGGDGD+855FFDDEGGGGGGG7FFGGGF?<FGGD7FCECGGF<FCGGGGGGGGGGGGGGGGGGGGGGGGGGCF@:<F7<7F@CGGGEGGD:CFGG2?EGDFFGCFFGF7:,2*:CCE5@E>EGGG7<FG>F*CFFEC?7<+AED5:+9C6CE>E8/9F?C0;C@<?5?*9D:3,)54?FFFCCCD>)00
@M00200:205:000000000-AKKM3:1:1101:24285:8470 1:N:0:1
ACTGGGTGTAAAGGGTTCGTAGGTGGCCACTTAAGTCAGACGTGAAATCCCTCAGCTTAACTGGGGAACTGCGTCTGATACTGAGTGGCTTGAGTGCAGGAGAGGGATGCGGAATTCCAGGTGTAGCGGTGAAATGCGTAGATATCTGGAGGAACACCGGTGGCGAAGGCGGCATCCTGGACTGTAACTGACACTGAGGAACGAAAGCCAGGGGAGCAAACGGGATTAGATACCCTAGTA
+
GGGGGGGGGGGGGGGFGGGGGGGGGGGGGGGGGGGGGGGGGGGGGGGGGGGGGGGGGEGGGGFGGGGGGGGGGGGGGFGGFFGGGGGGDFFGGGGFGGGGEGGGGEGGGGGGGGGDGGGGGGFFFGGGCGGGGCEDFCFEE@F<FFFGFGGDGGGGGGGDEGDFDDEGGGGEGGGGFFGF,D9FGGCFFD96<CGGGGGF8<EGEG5FCCGGGD:DBGGGGDGG07C<?4<FGGGFFFFG
@M00200:205:000000000-AKKM3:1:1101:20903:8474 1:N:0:1
ACTGGGTTTAAAGGGCGCGTAGGCGGGCGACCGAGTCCGGGGTGAAAGCCCCCGGCCCAACCGGGGAAGGGCCTCGGATACCGGTCGCCTCGAGGGGGGTAGGGGCACGCGGAACTTCCGGTGGAGCGGTGAAATGCGTAGAGATCGGAAGGAACGCCGGTGGCGAAAGGGGCGGGCTGGGCCCCCCCGGACGCTGAGGCGGGAAAGCCAGGGGGGGGAACGGGATTGGAAACCCCGGTAAG
+
GGGGGGGGGGGGGGGGGGGGGGGGGGGGGGGGGGGGGGGGGGGGGGGGGGGGGGGGGGGGGGGGGGGGGGGGGGGGGGGGGGGGGGGGGGGGGGGGGGG*;EGEC*::C*?EGEGGEG7?88ED5;0>8;:FG7+3+/1/:8A+3<@5E8E5E6,;E*?C*:868EG>8*;888*:>>GGDGFEGGGG*)**1*1*/;C5*)2:?8CGF6FFG5)7)/8**9CC(9<()*)**::D))0:5<
@M00200:205:000000000-AKKM3:1:1101:19802:8479 1:N:0:1
ACTGGGTTTAAAGTGTGCGCAGGCGGCGTCGCAAGTCGAGTGTGAAAGCCCCGGGCTTAACTTGGGAATTGCGCTCGAAACTACGGTGCTGGAGTGTGGCAGAGGAAGGTGGAATTCCACGTGTAGCGGTGAAATGCGTAGAGATGTGGAGGAACACCGATGGCGAAGGCAGCCTTCTGGGCCAACACTGACGCTCATGCACGAAAGCGTGGGGAGCAAACAGGATTAGATACCCCCGTA
+
GGGGGGGGGGGGGGGGGGGGGGGGGGGGGGGGGGGGGGGGGGGGGGGGGGGGGGGGGGGGGGGGGGGGGGGGGGGGGGGGGGGGGGGGGGGGFGGGGGGGGGGGGGGGGGGGGGGGGGGGGGGGGGGGGGGGGGGGGGGGGGGGGGGGGGGGGGGGGGGGGGGGGGGGGGGGGGGGGGGGGGGGGGGGGCFGGGGGGGGGGGGGDGGGGGCGGDFGBGGGGGGG:DFFFFBGGFF5<BFC
@M00200:205:000000000-AKKM3:1:1101:2989:8490 1:N:0:1
ACTGGGTGTAAAGGGCGCGTAGGTGGTCCGATAAGTCCCGCGTGAAAGCCCCCGGCTCAACTGGGGAACGGCGCGGGAAACTGCCGGGCTTGAGTTCGGGAGAGGGAAGCGGAATTCCGGGTGTAGCGGTGAAATGCGTAGATATCCGGAGGAACACCGGTGGCGAAGGCGGCTTCCTGGACCGACACTGACGCTGAGGCGCGAAAGCTAGGGGAGCAAACGGGATTAGATACCCTTGTA
+
GGGCFFCFGGDFFGGGGGGGGGG<F@@FFDG7FFFFEFGGGGC@,@FCFGFC+CFGEEGFGGAFGD>CF@EG@EF74@7FFCFGGGCCF7,==FCFEGGGGGEGGDGC:CEGDEGGG,DFCFEBCGGGG@EFFFFGGGEEEGFGF:F<:C@*<2=A8<<<CC8CE?E*1*?>8CCCGFGFF6@EGGGC+>96/:*:8@*:CDEG>CGFF9:**:>C776C79**3CF<FF27F68*)09A
@M00200:205:000000000-AKKM3:1:1101:6722:8501 1:N:0:1
ACTGGGTATAAAGGGCGCGTAGGCGGCCTGCTAAGTCGAACGTGAAATCCCTGGGCTCAACCCAGGAACTGCGTCCGATACTGGTTGGCTTGAATCCGGGAGAGGGATGTGGAATTCCAGGTGTAGCGGTGAAATGCGTAGATATCTGGAGGAACACCGGTGGCGAAGGCGGCATCCTGGACCGGTATTGACGCTGCGGCGCGAAAGCCAGGGGAGCAAACGGGATTAGATACCCCCGTA
+
GGGGGGGGGGGGGGGGGGGGGGGGGGGGGGGGGGGGGGGGDFGGGGGGGGGGGGGGGGGGGGGGGGFGGGGGGGGGGGGGGGGGGGGGGGGEGGGFGEGGGGGGGGGGGGGGCGGGGGGGGGGFDGGGGGGGGGGGGGGGGGGGGGGCFGGGG@FBEFGGGGGGGGGGGGGDD8EFGGFGGGGG5=:C+:CFEEC5*:CC*>EE*:C>*78CCDDDDEGCGCGCBGG?FFAGGGGG@@7E
@M00200:205:000000000-AKKM3:1:1101:18033:8503 1:N:0:1
ACTGGGCGTAAAGGGTGCGTAGGTGGCTTGGTAAGTTTGATGTGAAAGCTCAGGGCTCAACCCTGAAATGGCATTGAATACTATTGAGCTTGAGGTTTGGAGGGGGGACTGGAATTCTCGGTGTAGCAGTGAAATGCGTAGATATCGAGAGGAACACCAGTGGCGAAGGCGAGTCCCTGGACAACACCTGACACTGAGGCACGAAAGCTAGGGGAGCAAACAGGATTAGATACCCTCGTA
+
GGGGGGGFFGGGGGGGGGGGGGGGGGGGGGGGGGGGGGGGGGGGGGGFGGGGGGGGGGGGGGGGGGGGGGGGGGGGGGGGGGGFGGGGGGGGGGGGFGGGGFGGDEEGGGGGGGGGGGGGGGGGGGGGGGGGGGGGGGGGGGGGFGGGGGGDGGGGGGGGGF?EGGGGGGGGGEGGGGGGGGGGGGGGGGGGGGGGGGGGEGGGGGGGGGEGFGDGFGGFGGFG?FG???<CF8FG>E@E
@M00200:205:000000000-AKKM3:1:1101:21770:8506 1:N:0:1
ACTGGGTATAAAGGGCGCGTAGGCGGCGCAGCGAGTCCGGGGTGAAAGCTTTCGGCTCAACCGGAAAAGGGCCTCGGAGACCGCTGCGCTGGAGGGAGGTAGGGGCAGGCGGAACTTCCGGTGGAGCGGTGAAATGCGTAGATATCGGAAGGAACTCCGGCGGCGAAAGCGGCCTGCTGGACCTCTACTGACGCTGAGGCGCGAAAGCCAGGGGAGCAAACGGGATTAGATACCCTGGTA
+
GGGGGGGFGGGGGGGDGGGEGGGGGGGCCEGGGGGGGGGGGGGGGGGGGG,CEFGGG7FGGFGGGGGGGEGGGE8:FGGGGFEGGDDEGGGGGGGG7FFFGGGGGDCGGGGGGGCGGFG<FGGGGGGGGGGGGGGGGGGGGGFGGG7FEFGCFGGDGGG58EGGGGGDEF>EGGGDGGGGGGF@86<<FGGGEGD/?EFGEGCE5CGGE6CGGG37@GFGGCCGFGC3@F2DCFFGF>?C
@M00200:205:000000000-AKKM3:1:1101:22074:8509 1:N:0:1
ACTGGGTTTAAAGGGCGTGTAGGCGGTTCGGTAAGTGGGATGTGAAATGCCCCGGCTCACCCGGGGACCTGCATCCCAAACTGCTGAGCTTGAGTACAGGAGAGGGTGGGGGAATTCCAGGTGTAGCGGTGAAATGCGTAGATATCTGGAGGAACACCGGTGGCGAAGGCGCCCACCTGGCCTGCTACTGACGCTGAGGCGCGAAAGCTAGGGGAGCAAACGGGATTAGATACCCTTGTA
+
GGGGGGGGGGGGGGGGGGGGGGGGGGCGGGGGGGGGGGGGGGGGGGGGFGGGGGGGGGGGGGGGGGGGGGGGGGGGGGGGGGGGGFGGGGGGGGEGGGFGGGGGGGGGGGGGGGGGGGGGGGGGGGGGGGGGFGGGGGGGGGGGGGGGFFCDGGGGGGGGGGGGCFCCGGGGGGGGGGGGGGF>FGCFFCFGGGGGDFGGGGGGGGGFGGFFGD3<>EFCGDDC?GDDFFFFGGGGFFFE
@M00200:205:000000000-AKKM3:1:1101:8247:8513 1:N:0:1
ATTGGGTTTAAAGGGCGCGTAGGCGGCCACCGCAAGTCGATTGTGAAATCTCCGGGCTTAACTCGGAAAGGTCAACCGATACTGCGGGGCTAGAGTGCAGAAGGGGCAACTGGAATTCTCGGTGTAGCGGTGAAATGCGTAGATATCGAGAGGAACACCTGCGGCGAAGGCGGGTTGCTGGGCTGACACTGACGCTGAGGCGCGAAAGCTAGGGGAGCGAACGGGATTAGATACCCCAGTA
+
GGGGGGGGGGGGGGGGGGGGGGGGGGGGGGGGGGGGFGGGGGGGGGGGGGGGGGGGGGGGFGGGGGGGGGGGGGGGGGGGGGGGGGGGGGGGGGGGGGGGGFFGGGGGGGGGGGGGGGGGGGGGGGGGGGGGGGGGGGGGGGGFFGGGGGGGDGGGGDGGGGGGGGGGGGGGGGGGGGGGGGGGGGGC?CFGGGGGGGGFGGCGGGGGGGGGGGFGFGGGGGGGFGD<FFACF7:*8>>FG
@M00200:205:000000000-AKKM3:1:1101:24950:8516 1:N:0:1
ATTGGGTATAAAGGGCGCATAGGCGGCCGCCTAAGTCAGACGTGAAATCCCTCGGCTCAACCGGGGAACTGCGTCTGATACTGGGTGGCTTGAATCCGGGAGAGGGATGCGGAATTCCAGGTGTAGCGGTGAAATGCGTAGATATCTGGAGGAACACCGGTGGCGAAGGCGGCATCCTGGACCGGCATTGACGCTGAGGCGCGAAAGCCAGGGGAGCAAACGGGATTAGATACCCTAGTA
+
GGGGGGGGGGGGGGGGGG+CGGGGGGGGGGGGGGGGGGGGGGGGGGGGGGGGGGGGGGGGGGGGGGGGGGGGGGGGGGGGGGGGGGGGGGGGGGGGGGGGEGGGGGEGGGGGGGGGGGGGGGGGGGGGGGGGGGGGGGGGGGGGGGGGGGGGGGGGGGGGGGGGGGGGGFGGGGGGGGGGFGFGGGGGGGCFGGGGGGGGGGGGGGGGGGGGGGDD>CFECCCD?GF>=9)2:@A=FF6E
@M00200:205:000000000-AKKM3:1:1101:27492:8516 1:N:0:1
ACTGGGTATAAAGCGCACGTAGGCGGCATCGTAAGTGTCTGGTGAAATCCCACGGCTCACCCGTGGAACTGCCAGGCATACTGCGGTGCTCGAGTGTGGTAGGGGAGAGCGGAACTCCTGGTGGAGCGGTGAAATGCGTAGATATCAGGAGGAACACCGGTGGCGAAGGCGGCTCTCTGGTCCACAACTGACGCTGAGGTGCGAAAGCTAGGGGAGCAAACGGGATTAGATACCCTGGTA
+
GGGGGGGGGGGGGGGGCCFGGGGGGGGGGGGGGGGGGGGGGGGGGGGGGGGGGGGGGGGGGGGGGGGGGGGGGGGGGGGGFGGGGGGGGGGGGGGGGGGGGGGGGGGGGGGGGGGGGGGGGGGGGGGGGGGGGGGGGGGGGGGGGGGGGGGGGGGGFGGGGGGGGGGGGGGGGGGGGGGGGGGGGGGGFGFFGGGGGGGGGGGCCGDFDFFGGGFGFGGGCDGGFG4<FBAGFFGGFFFG
@M00200:205:000000000-AKKM3:1:1101:6597:8517 1:N:0:1
ACTGGGTATAAAGCGCACGTAGGCGGCATTGCAAGTGTCCGGTGAAATCCCACGGCTCACCCGTGGAACTGCCTGGCAGACTGCAATGCCCGAGTGTGGTAGGGGAGAGCGGACCTCCTGGTGGAGCGGTGAAATGCGTAGATATCAGGAGGAACACCGGTGGCGAAGGCGGCTCTCTGGTCCACAACTGACGCTGAGGTGCGAACGCTAGGGGAGCAAACGGGATTAGATACCCTCGTAAGAC
+
GG<EEF@@FFGF6@@FCC@E@6CGGCCGGGGGGCFFFGFGGGG@FGDFGGDEDGB:CF@FFGGGEGD@EGGCCFD<=EEGFECGFFGGC,BCFE=<CFCF<EF@F7B=@CC:7++:DFEGGGGG+D>CEEG7=FEFCC<BF@GFA;CF@AF3BBFDFGDGC*<EGG@F7FFCGEGDD?F:9C9CC?B5FF9FEE375CEGFGG5E*>*1::AFG3CB=8+9DE5?G44=6<>C@C*>BF:71))
@M00200:205:000000000-AKKM3:1:1101:25310:8522 1:N:0:1
ATTGGGTGTAAAGAGCGTGTAGGCTGTTCGGTAAGTCTGCCGTGAAAACCTGAGGCTCAACCTCGGGCGTGCGGTGGATACTGCCGGGCTAGAGGACGGTAGAGGCGAGTGGAATTCCCGGTGTAGCGGTGAAATGCGCAGATATCGGGAGGAACACCAGTAGCGAAGGCGGCTCGCTGGGCCGTTCCTGACGCCGAGACGCGAAAGCTAGGGGAGCGAACAGGATTAGATACCCCAGTAAGA
+
GGGGGGGGGGGGGGGGGCFGGGGGGGGGGGGGGGGGGGCF9FGGGGGCFCD@FFGGGGGGGGGFFEGGGGEGGCFGGGGGGGGGEE7C:FEFFGF8@FGGEEFGGEGGGGGGGFDFDGGFEFCGFDFCE:FFGF=A9<<CGGFFGGGGGGGGGGG8,FFFGGGGEGGGGFDGCGGE>;7CEFG5:ECC9*<6?E):=CCEGGEEGGD7@CCFFGFD)*/?>5*787:,94)*<::C)79+0)6
@M00200:205:000000000-AKKM3:1:1101:14750:8532 1:N:0:1
ATTGGGCGTAAAGCGTGTGTAGGTGGCTTCCTAAGTCGGTTGTGAAATCCCTGGGCTCAACCTGGGAATTGCAGTCGATACTGGGAAGCTCGAGTTCGGTAGAGGGCGGCGGAATTCCCGGTGTAGCGGTGAAATGCGTAGATATCGGGAGGAACATCGATGGCGAAAGCAACCGCCTGGGCCTGAACTGACACTGAGACACGAAAGCGTGGGGAGCAAACAGGATTAGATACCCCAGTAAGA
+
GGGGGGGGGGGGGGGGGGGGGGGGGGGGGGGGGGGGGGGGGGGGGFGGGGGGGGGGGGGGGGGGGGGGGGGGGGGGGGGGGGGGGGGGGGGGGGGGGGGGGGGGGGGGGGGGGGFGGGGGGGGGGGGGGGGGGGGGGGGGGGGGGGEGEEEFFGFGGGGGGGDGGGGGGGGGFFGGGEGGC>FEGGGFGGGGGGGGGGGGGGEGGGGGGEEGGGFGFGGGGGFG6CF2=FFFFFFFDE?FGF)
@M00200:205:000000000-AKKM3:1:1101:9847:8555 1:N:0:1
ATTGGGTTTAAAGCGTGCGTAGGTGGTCTCTTAAGTCCGTTGTGAAAGCCCTGGGCTCAACCTGGGAACTGCAGTGGATACTGAGAAGCTAGAGTGTGTCAGAGGATGGTGGAATTCCCGGTGTAGCGGTGAAATGCGTAGAGATCGGGAGGAACATCAGTGGCGAAGGCGGCCATCTGGGACAACACTGACGCTGAGGCACGAAAGCGTGGGGAGCAAACAGGATTAGATACCCGTGTA
+
GGGGGGGGGGGGGGGGGGGGGGGFGGGGGGGGGGGGGGGGGGGGGGGGGGGGGFGGGGGGGGGGGGGGGGGGGCFGGGGGGGGGGGGGGGGCFGGGGGGGGGGGGDFGGGGGGGGGGGGGGGGGGGGGGGGGGGGGGGGGGGGGGGGDGGEEEGGGAFFDGGGGCEGGGGGGGGGGGGGGGFGGGGGGGGGG=EGGCGGGAFGEG*CCEGCFGDBGDGGGG<CGFGGFF4<7<EF)7@FG
@M00200:205:000000000-AKKM3:1:1101:20095:8573 1:N:0:1
ACTGGGTATAAAGCGAGCGCAGGTGGTTTAATAAGTCTGATGTAAAAGGCAGTGGCTCAACCATTGTGTGCATTGGAAACTGTTAGACTTGAGTGCAGTAGAGGAGAGTGGAATTCCATGTGTAGCGGTGAAATGCGTAGATATATGGAGGAACATCGGTGGCGAAAGCGGCTCTCTGGACTGTAACTGACACTGAGGCTCGGAAGCGTGGGTAGTAAAAAGGAATAGATACCCCAGTAAGACT
+
GGGGGGGFGGGGGFGGGGGGGGG6CDEGA@@FFGGGGCF6FGGFGFGGDFAFGGFGGGGGGG@FFGGFG@FGFGGFDGAFFDDGGGDGFGFDCFA<EFFC6<CFF7=:EFGFGGG,F<FFFAFFGCCCCE<FEEEFGG:ECA<C=9E?EF>@FC8,BCFF@+8B7FEF88=8+@3E:A<F@9:9,@@,2:CF8CFE@*;5,7*>>8*;C5E7F,8*=7=,0*8*(2*/++.;:FFD)=6F1.))
@M00200:205:000000000-AKKM3:1:1101:15553:8575 1:N:0:1
ATTGGGTTTAAAGGGTGCGTAGGCGGTGCAGCAAGTCGGGAGTGAAATACCTCAGCTTAACTGAGGAACTGCTTTCGATACTGCTGTGCTTGAGTGAGACAGAGGTAAGCGGAACTTAGGGTGGAGCGGTGAAATGCGTTGATATCCTAAGGAACACCGGTGGCGAAGGCGGCATCCTGGACCGGCATTGACGCTGAGGCGCGAAAGCTAGGGGAGCAAACGGGATTAGATACCCGAGTAAGA
+
GGGGGGGGGGGGGGGGGGGGGGGGGGGGGGGGGGGGGGGGGGGGGGGGGGGGGGGGGGGGGGGGGGGGGGGGGGGGGGGGGGGGGGGGGGGGGGGGGGGGGGGGGGGGGGGGGGGGGGGGGGGGGGGGGGGFGFFGGGGGGGGGGGGGGGGFGGGGGGGGGGGGGGGGGGGGGGGGGGGGGGGGGGGGGFGGGGGG8CGGEGGCGGGGGGGGGGEGFGGFGGGCBDFFFFBGGFGGFEFFGD4
@M00200:205:000000000-AKKM3:1:1101:17628:8591 1:N:0:1
ATTGGGTGTAAAGGGCTCGTAGGCGGTTCGTCGCGTCGGGAGTGAAAACTCGGAGCTTAACTCCGAGCCTGCTTCCGATACGGGCAGACTAGAGGTAGGCAGGGGAGAGCGGAACTCCTGGTGTAGCGGTGGAATGCGCAGATATCAGGAAGAACACCGGTGGCGAAGGCGGCTCTCTGGGCCTTACCTGACGCTGAGGAGCGAAAGCGTGGGTAGCGAACAGGATTAGATACCCCAGTA
+
GGGGGGGGGGGGGGGGGGGGGGGGGGGGGGGGGGGEGGGGGGGGGGGGGGGGGGGGGGGGGGGGGEGGGGGGGGGGGGGGGGGGGGGGGGGGGGGGGGGGGGGGGGGGGGGGGGGGGGGGGGGGGGGGGGGG7FGGGGGGGGGFGGGGGGGGGGGGGDGGEFGGGGDGGGCEGGGGGGGGGGGGF+CGGGGGDGCE8CFFEFEGGGGG=7>EGGFGFGGCDGFC<GG268>FFFGG53)0
@M00200:205:000000000-AKKM3:1:1101:25044:8602 1:N:0:1
ACTGGGCATAAAGGGCGCGTAGGCGGTCTACCAAGTCGGGGTTGAAATCTTTCGGCTCAACCGGAAAAGTGGCTTCGATACTGGTAGGCTGGAGGGAGGTAGGGGCGGATGGAACTTCCGGTGGAGCGGTGAAATGTGTTGATATCGGAAGGAACGCCGGTGGCGAAAGCGATCCGCTGGACCTCTTCTGACGCTGAGGCGCGAAAGCCAGGGGAGCAAACGGGATTAGATACCCTCGTA
+
GGGGGGGGGGGGGGGGGGGGGGGGGGGGGGGGGGGFGGGGGGGGGGGGGGGGGGGGGGGGGGGGGGGGGGGGGFFGGGGGGGGGGGGGGFGGGGGGGGGGGGGGGGGGGGGGGGGGGGGGGGGGGGGGGGFFFGGGGGDGGGGGGGGGGGECGGGGGGGGGGGGGGGGEFGGGGGFGGGGGGGGFGGGGFGGGGGG5FF=GGGGDEDDFGGGGGFG:FGGFDGD:C4<FFFGGCF=>5>E
@M00200:205:000000000-AKKM3:1:1101:24972:8606 1:N:0:1
ATTGGGTTTAAAGTGCGTGTAGGCGGCCGATCAAGTCGGGTGTGAAATCCCTCGGCTCAACCGAGGAACTGCACCCGATACTGCTTGGCTAGAGTCCGGGAGGGGATGGCGGAATTCCCAGTGTAGCGGTGAAATGCGTAGATATTGGGAAGAACACCGGTGGCGAAGGCGGCCATCTGGACCGGAACTGACGCTGAGGCGCGAAAGCCAGGGGAGCGAATGGGATTAGATACCCTTGTA
+
GGGGGGGGGGGGGGGGGGGGGGGGGGGGGGGGGGGGGGGGGGGGGGGGGGGGGGGGGGGGGGGGGGGFGGGGGGGGGGGGGGGGGGGGGGGGGGGGGGGGGGGGGGGGGGGGGGGGGGGGGGGGGGGGGGGGGGGGGGGGGGGGGGGGGGGGGGGGGGGGGGGGGGGGGGGGGGGGGGGGGGGGGGGEGFFFGGGGGGFGGGGGGGGGC6FGGG@GBDCCDDFGFGGBFFAGGGGG4:BG
@M00200:205:000000000-AKKM3:1:1101:28716:8630 1:N:0:1
ATTGGGTTTAAAGTGTGCGCAGGCGGCGTCGCAAGTCGAGTGTGAAAGCCCCGGGCTTAACTTGGGAATTGCGCTCGAAACTACGGTGCTGGAGTGTGGCAGAGGAAGGTGGAATTCCACGTGTAGCGGTGAAATGCGTAGAGATGTGGAGGAACACCGATGGCGAAGGCAGCCTTCTGGGCCAACACTGACGCTCATGCACGAAAGCGTGGGGAGCAAACAGTATTAGATACCCCGGTAAGA
+
GGGGGGGGGGGGGGGGGGGGGGGGGGGGGGGGGGGGGGGGGGGGGGGGGGGGGGGGGGGGGGGGGGGGGGGGGGGGGGGGGGGGGGGGGGGGFGGGGGGGGGGGGFGGGGGGGGGGGGGGGGGGGGGGDGGGGGGGGGGGGGGGGGGGGGGGGGGGGGGGGGGGGGGDEGGCE5FFGFGGGFGEFGGGGCGGGGGDEGGGGGGGGGGGGGGGGGFGFGGGGF6:<FGFFFFGGGDG)5>EG<4
@M00200:205:000000000-AKKM3:1:1101:23788:8634 1:N:0:1
ATTGGGTTTAAAGGGTGCGTAGGTGGCTTGGTAAGTTTGATGTGAAAGCTCAGGGCTCAACCCTGAAATGGCATTGAATACTACTGAGCTGGAGGTTTGGAGGGGGGACTGGAATTCTCGGTGTAGCAGTGAAATGCGTAGATATCGAGAGGAACACCAGTGGCGAAGGCGAGTCCCTGGACAACACCTGACACTGAGGCACGAAAGCTAGGGGAGCAAACAGGATTAGATACCCTAGTA
+
GGGGGGGGGGGGGGGGGGGGGGGGGGGGGGGGGGGGGGGGGGGGGGGGGGGGGGGGGGGGGGGGGGGGGGGGGGGGGGGGGGGGGGGGGGGGGGGGGGGGGGGGGGGGGGGGGGGGGGGGGGGGGGGGFGGGGGGGGGGGGGGGGGGGGGGGGGGGGGGGGGGGGGGDGGGGGGGGGGGGGGGGGGGGGGGGGGGGGGGGGGGGGGGGGFFFGG>D3=FGGGGGFGGFFFFGGGGGFFFG
@M00200:205:000000000-AKKM3:1:1101:23740:8634 1:N:0:1
ATTGGGCGTAAAGGGCGCGTAGGTGGCCTGTTAAGTCGAACGTGAAATCCCCGGGCTCAACCCGGGAACTGCGTCCGAGACTGGCAGGCTCGAATCCGGGAGAGGGATGTGGAATTCCAGGTGTAGCGGTGAAATGCGTAGATATCTGGAGGAACACCGGTGGCGAAGGCGGCATCCTGGACCGGTATTGACGCTGAGGCGCGAAAGCCAGGGGAGCAAACGGGATTAGATACCCTGGTA
+
GGGGGGGGGGGGGGGGGGGGGGGGGGGGGGGDGGGGGGGGGGGGGGGGGGGGGGGGGGGFGGGGGGGGGGGGGGGGGGGGGGGGGGGGGFGGGGGGGGGGGGGGGGGGGGGGGGGGGGGGGGGGDDGEGGGGGGGGGGGGGGGGCGGGGGGG@FFGGEGG<FGGGEGEGFGGGGGGFGFGFGGGGEEFCF7CEDCEECCCEG588:<GC=FCEGFC3C?EGGDC6DG??4)?FFGGFF?F
@M00200:205:000000000-AKKM3:1:1101:4058:8637 1:N:0:1
ACTGGGTTTAAAGGGTGCGTAGGCGGCCGTATAAGTCAGTGCTGAAATATCCCGGCTTAACCGGGAGGGTGGCATTGATACTGTATGGCTTGAGTGTAGTCGAGGTAGGCGGAATTGACGGTGTAGCGGTGAAATGCTTAGATATCGTCAAGAACACCGATAGTGTAGACAGCTTACTAGGCTACAACTGACGCTGAGGCACGAAAGTGTGGGGATCAAACAGGATTAGATACCCGCGTA
+
GGGGGGFGGGAFFGGGGGGGGGGGGGGGGGGGGGGGFGGGGGGGGGGGGGGGGGGGGGFFGGGGGGGGGGGGGGGGGGGGGGGGGGGGGGGGGGBFFGGGGGGGGEGGGGGGGGGGGGGDGGGGGGGGGGGGDGGGGGGGDGGFGGGGGGGGGGGGGGGGGGGGGGGGGGGGGGGGGGGGGGGGF9<FGG7CEDGG=FGGGGG>E*8FFGCFGE>DFGD<FFFG0*?<F*6:C@FCDFFC
@M00200:205:000000000-AKKM3:1:1101:3426:8643 1:N:0:1
ACTGGGTTTAAAGGGTGCGTAGGCGGATTAGTAAGTCCGTGGTGAAATCTCCGAGCTTAACTCGGAAACTGCCGTGGATACTATTAGTCTTGAATGTTGTGGAGGTTAGCGGAATATGTCATGTAGCGGTGAAATGCATAGATATGACATAGAACACCAATTGCGAAGGCAGCTGGCTACACAAATATTGACGCTGATGCACGAAAGCGTGGGGATCAAACAGGATTAGATACCCTAGTAAGA
+
GGFGGGFEEFGGGGGGGGGGGGGGEGC@FFGEGGGFCGFFGGDFGGGGGGGGGGGGDGGGFFGFGGGGGFFGGGFGGGFGGEFFGFGGGEFFGGFGCGGFGGGGGGGGGGGGGGG=BFFFGGGGGGGGGEEFGGGGGFDGGGGGFGGGFGGGFGFFDFDFCFGFGGGEGGGGBCFFE6F7EFFGGDFAACC@CE*;=,>BCDCEG81;E7CECG>:3CCFGGCF;67<F=.;>?>*;5A7DCC
@M00200:205:000000000-AKKM3:1:1101:21071:8651 1:N:0:1
ACTGGGCTTAAAGCGTGTGTAGGCGGGCCGTTAAGTGCCCCGTGAAATCCCACGGCTCAACCGTGGAACTGCTGGGCATACTGGGAGTCTTGGGCCATTCAGGGGCAACTGGAACAAGCGGTGGAGCGGTGAAATGCGTAGATATCGCTTGGAACGCCGAAGGTGAAAACAGGTTGCCGGGGATGTGCCGACGCTGAGACACGAAAGCCAGGGGAGCAAACGGGATTAGATACCCCAGTAAGA
+
GGGGGGGGGGGGFGGGGGGGGGGGGGGGGGGGGGGGGGGGGGGGGGGGGGGDCFGGGGGGGGGEGGGGGGGGGFGGGGFGGGGGGGGFGGG,CFFGEGGGGGGGGEGGGGGGFGGGGGGEGGGGGGFGGGGFGGGGGDG7:@;93@:7FBBCCGGGGGGGDGGGDCCGC:CCDF9B*+1=CE*CECC9FC58EC7EEF?FFC:>GE<<E68>CCDD3=CFGC=D?CF3@B2>?0:C:7<?FFF
@M00200:205:000000000-AKKM3:1:1101:13543:8697 1:N:0:1
ACTGGGTGTAAAGTGTGCGCAGGTGGCCTCGCAAGTCGAGTGTGAAATCCCCGGGCTTAACTTGGGAATTGCGCTCGAAACTACGAGGCTCGAGTGTGGCAGAGGGAGGTGGAATTCCACGTGTAGCGGTGAAATGCGTAGAGATGTGGAGGAACACCAATGGCGAAGGCAGCCTCCTGGGCCAACACTGACGCTCATGCACGAAAGCGTGGGGAGCAAACAGGATTAGATACCCCCGTA
+
GGGGGGGGGGGGGGGGGGGGGGGGGGGGGGGGGGGGGGGGGGGGGGGGGGGGGGGGGGGGGGGGGFFGGGGGGGGGGGGGGGGGGGGGGGGEGGGGGGGGGGGGGGGGGGGGGGGGGGGGGGGGGGGGGGGGGGGGGGFGGGGGGGGFFFGEGGGGGGGGGGGGGGGGGGGGGGGGGGFGGGGGGGGGGGGFEGGGGGGGGGGGGGGGGGDGCE@D@GEGGGFG?FFD?FBCFGGDEFFG
@M00200:205:000000000-AKKM3:1:1101:23703:8699 1:N:0:1
ACTGGGTTTAAAGCGTGTGTAGGCGGATCGTTAAGTGCCTTGTGAAATCCCACGGCTTAACTGTGGAACGGCTGGGCATACTGGCGGTCTTGAGCCATCTAGGGGCGACTGGAACAAACGGTGGAGCGGTGAAATGCGTAGATATCGTTTGGAACGCCAAAGGTGAAAACAGGTCGCTGGGGATGAGCTGACGCTGAGACACGAAAGCCAGGGGAGCAAACGGGATTAGATACCCTTGTA
+
GGGGGGGGGGGGGGGGGGGGGGGGGGGGGGGGGGGGGGGGGGDFGGGGGGGGGGGGGGGGGGGGGGGGGGGGGGGGGGGGGGGGGGGGGGGGGGGGFGGGGGFGGEGGGGGGGGGGGCFCEGG>+>FGGGGGGGGGGGGGGGGGGGGGGGGDCGGGGGGGGGGGGCCFGGGGGGGGGGGGGGGGECF7FGGGGGGGGGFFGFCECGGGGGG5CEEDEGGGGGGG:DGF?FFFGGGGFFFG
@M00200:205:000000000-AKKM3:1:1101:3247:8713 1:N:0:1
ATTGGGTTTAAAGGGCGTGTAGGCGGTTTGTTAAGTCATGTGTGAAAGCCCTCGGCTCAACCGAGGAAAGACGCATGAAACTGGCAAGCTAGAGTACCAAAGAGGGGGGTGGAATTCCCGGTGTAGCGGTGAAATGCGTAGATATCGGGAGGAACACCCGTGGCGAAGGCGGCCCCCTGGTTGGATACTGACGCTGAGACGCGAAAGCGCGGGGAGCAAACAGGAGTAGATACCCGGGTAAGA
+
GFE<@FBB@AFGEGGFFEGBFAEGGDCCEGEGGGGGECFGEECE@FGGGFGGGGGCFGFGFGGGEGCGGFGGEC@FECGCECFGGGGG,,ECFGFAFGFFF=FFGGGEE7>:FF9CFGGGD<<123,=C*<CFG9:CC481F<<CFGGCFGCEFFCE?8?;CEEEGEE5CEDG>58>8CF8<CEGGFE?:9CEEDCE*@6C5CC8:)2/*:8?GFD>=*<77C5:*22@647<0<9>@.:<<9
@M00200:205:000000000-AKKM3:1:1101:28199:8731 1:N:0:1
ACTGGGCTTAAAGGGCGCGTAGGCGGCCCGCTTAGTCGGACGTGAAATCCCTCGGCTCAACCGAGGAACTGCGTCCGATACTGGCGGGCTCGAATCCGGGAGAGGGATGTGGAATTCCAGGTGTAGCGGTGAAATGCGTAGATATCTGGAGGAACACCAGTGGCGAAGGCGGCATCCTGGACCGGTATTGACGCTGATGCGCGAAAGCCAGGGGAGCAAACGGGATTAGATACCCTTGTAAGA
+
GGGGGGGGGGGGGGGGGGGGGGGGGGGGGGGGGGGGGGGGGGGGGGGGGGGGGGGGGGGGGGGGGGGGGGGGGGGGGGGGGGGGGGGGGGGGGGFGGGGGGGGGGGEGGGFGGGGGGGGGGFGCGGGGGGGGGGGGGGGGGGGGGGGGGFGGGGGGGGGCGGGGGGGGGGGGGGGGGGGGGGGGGEGGGGGGGGGEEGGGGGGGGGGG=FGGGGFGFGGF4DCD15<2@@AF@<CG4?*<C9<
@M00200:205:000000000-AKKM3:1:1101:15377:8747 1:N:0:1
ACTGGGTATAAAGGGTGCGTAGGCGGGCAGGTAAGTCAGTGGTGAAATCCCCGAGCTTAACTCGGGAACTGCCATTGATACTATTTGTCTTGAATACCGTGGAGGTGAGCGGAATATGTCATGTAGCGGTGAAATGCTTAGATATGACATAGAACACCCATTGCGAAGGCAGCTCACTACGCGGTCATTGACGCTGAGGCACGAAAGCGTGGGGATCAAACAGGATTAGATACCCTAGTA
+
GGGGGGGGGGGGGGGGGGGGGGGGGGGGGGGGGGGGGGGGGGGGGGGGGGGGGGGGGGGGGGGGGGGGGGGGGGGGGGGGGGGGGGGGGGGGGGGGGGGGGGGGGGGGGGGGGGGGGGGGGFGGGFGGGGGGGGGGGGGGGGGGGGGGGGGGGGGGGGGGGGGGG7EEGGGGEFGGGGGGGGGGGGGGGGGGGGGGGGGGGGGGGGGGGGCGGGDGFGGFGGFGFGG?FFAG?FFGF@FF
@M00200:205:000000000-AKKM3:1:1101:5643:8748 1:N:0:1
ACTGGGCATAAAGGGCGCGTAGGCGGTCAGCACAAGTCAGTTGTGAAATCTCCGGGCTTAACTCGGAAAGGTCAACTGATACTGTGCGACTAGAGTGCAGAAGGGGCAACTGGAATTCTCGGTGTAGCGGTGAAATGCGTAGATATCGAGAGGAACACCTGCGGCGAAGGCGGGTTGCTGGGCTGACACTGACGCTGAGGCGCGAAAGCCAGGGGAGCGAACGGGATTAGCTACCCTAGTA
+
G8EEGGGGGGFGGGGCFGGGGGGGGGGGGGGDGGGGEEFGGGGGGGDGGGGFGGGGGGGGGGDGGGFEBFDFAF=FGFEFGGGGECGEEECFF<E5BEA:EEFGGGGGGGF=FFGFFGGGGGGGGGGGGGGDGGFGGGEGEG7FFDF@@E7CFD<<F@:<FGGGGCEEGEGGGGGGGGGGGGGGG>FGCFC?GGGGGGFFGC5::EDDFC6AF*09>EGEGGEG:DC0==>*<CCF*7@<*
@M00200:205:000000000-AKKM3:1:1101:10761:8761 1:N:0:1
ACTGGGTGTAAAGGGCGCGTAGGCGGGATGGCAAGTCGGTCGTGAAATCCCTGGGCTCAACTCAGGGGGGTCGGCCGATACTGCCGTTCTTGAGGGATGCAGAGGAGACTGGAATTCCCGGTGTAGCGGTGAAATGTGTAGAGATCGGGAGGAACACCGGTGGCGAAGGCGGGTCTCTGGGCATTCCCTGACGCTGAGGCGCGAAAGCGTGGGGAGCAAACGGGATTAGATACCCCCGTAAGA
+
GFGGGGAEFGGFGGGGGCGFGGGGGGGGGGGGGFGGGDEGGGGFGGGGFGGFGGGFFGGGGGGGGGGGGGGGGGGGGGGEG9FDFEGGGCFG;FGGGFEC@FG7FGGFGGGGGGCGD9FFGGGGGGC8EGDGGGGGGFGGGFGGCDGGGGGGGGGGCGGDG8EGEEG>88EEEEGFFGCFGGGGGGGD7DGGGGDGGFGGGCC88*9DG:EEGGEGFGGGGGEG?DD3F*6CG8E1<B@CC6<
@M00200:205:000000000-AKKM3:1:1101:13520:8766 1:N:0:1
ACTGGGTATAAAGTGTGCGCAGGCGGCCTCGCAAGTCGAGTGTGAAATCCCCGGGCTTAACTTGGGAATTGCGCTCGAAACTACGGGGCTGGAGTGTGGCAGAGGGGGGTGGAATTCCACGTGTAGCGGTGAAATGCGTAGAGATGTGGAGGAACACCAATGGCGAAGGCAGCCCCCTGGGCCAACACTGACGCTCATGCACGAAAGCGTGGGGAGCAAACAGGATTAGATACCCTTGTA
+
GGGGGGGGGGGGGGGGGGGGGGGGGGGGGGGGGGGGGGGGGGGGGGGGGGGGGGGGGGGGGGGGGGGGGGGGGGGGGGGGGGGGGGGGGGGGGGGGGGGGGGGGGGGGGGGGGGGGGGGGGGGGGGGGGGGGGGGGGGGGGGGGGGGGCFGGGGGGGGGGGGGGGGGCCGGGGGGGEGGGGGGGGGGGGFFGGGDEGGGFGGGGGEDGGGGGDEEGFGGGGGGG:GG?FFFGGGGFFFFG
@M00200:205:000000000-AKKM3:1:1101:7801:8776 1:N:0:1
ATTGGGTTTAAAGTGTGCGCAGGTGGCCGCGCAAGTCGAGTGTGAAATCCCCGGGCTTAACTTGGGAATTGCGCTCGAAACTACGTGGCTAGAGTGTGGCAGAGGAAGGTGGAATTCCACGTGTAGCGGTGAAATGCGTAGAGATGTGGAGGAACACCGATGGCGAAGGCAGCCTTCTGGGCCAACACTGACGCTCATGCACGAAAGCGTGGGGAGCAAACAGGATTAGATACCCGAGTA
+
GGGGGGGGGGGGGGGGGGGGGGGGGGGGGGGGGGGGGGGGGGGGGGGGGGGGGGGGGGGGGGGGGGGGGGGGGGGGGGGGGGGGGGGGGGGGGGGGGGGGGGGGGGGGGGGGGGGGGGGGGGGGGGGGGGGGGGGGGGGGGGGFGGGGGGGGGGGGGGGGGGGGGGGGGGGGGGGGGGGGGGGGGGGGGGGGGGGGGGGGGGGGGCDGGGGGGGFGFG6FGGGG<GF7?F>GGFGGF>FF
@M00200:205:000000000-AKKM3:1:1101:16956:8787 1:N:0:1
ATTGGGTTTAAAGGGTTCGTAGGTGGCCACTTAAGTCAGACGTGAAATCCCTCAGCTTAACTGGGGAACTGCGTCTGATACTGAGTGGCTTGAGTGCAGGAGAGGGATGCGGAATTCCAGGTGTAGCGGTGAAATGCGTAGATATCTGGAGGAACACCGGTGGCGAAGGCGGCATCCTGGACTGTAACTGACACTGAGGAACGAAAGCCAGGGGAGCAAACGGGATTAGATACCCTAGTA
+
GGGGGGGGGGGGGGGFGGGGGGGGGGGGGGGGGGGGGGGGGGGGGGGGGGGGGGGGGGGGGGGGGGGGGFGGGGCGGGGGGGGGGGGGGGGGGGGGGGGGGGGGGGGGDGGGGGGGGGGGGGGGGGGGGGGGGDFGGGGGGGGGGGGGFGGEGGGGGGGGEGGGEGGGGGGGGGGGGGGGGGGGGGGGGGGGGGGGGGGGCFGGGGGGGGGGG>DDFGGGGGDGDGGBFF)09A@C@FFC
@M00200:205:000000000-AKKM3:1:1101:5504:8792 1:N:0:1
ATTGGGTATAAAGGGCGCGTAGGCGGCTTATCAAGTCAGGCGTGAAATTCCCGGGCTCAACCTGGGGGCTGCGCTTGATACTGATGAGCTTGAATGCGGGAGAGGATAGTGGAATTCCCAGTGTAGAGGTGAAATTCGTAGATATTGGGAAGAACACCGGTGGCGAAGGCGGCTATCTGGCCCGTAATTGACGCTGAGGCGCGAAAGCGTGGGGAGCAAACAGGATTAGATACCCGAGTAAGA
+
GGGGGGGGGGGGGGGGGGGGGGGGGGGGGGGGGGGGGGGGGGGGGGGGGGGGGGGGGGGGGGGGGGGGGGGGGGGGGGGGGGGGGGGGGGGGGGGGGGGGGGGGGGGGGGGGGGGGGDFGGGGDFGGGGGGGGGGGGGGGGGGGGGGCGGGEFGGGGGGGGGGGDFGGGGGGGCEGGGGGGGGDCEEGCGGGGGDECFGGGGGEEEDFGGDGGG>DEFGGGGGGFGFDFF>GEEE9@>@FGF2
@M00200:205:000000000-AKKM3:1:1101:7745:8813 1:N:0:1
ATTGGGTTTAAAGGGTGCGTAGGCGGCGCGACAAGTTGGGTGTGAAATCCCTCGGCTCAACCGAGGAACTGCGCTCAATACTGTCGTGCTCGAGGGAGACAGAGGTGAGCGGAACTTAGGGTGGAGCGGTGAAATGCGTTGATATCCTAAGGAACACCGGTAGCGAAAGCGGCTCACTGGGTCTTTTCTGACGCTGAGGCACGAAAGCTAGGGTAGCGAACGGGATTAGATACCCGGGTA
+
GGGGGGGGGGGGGGGGGGGGGGGGGGGGGGGGGGGGGGGGGGGGGGGGGGGGGGGGCFGGGGGGGGGGGGGGGGFGGGGGGGGGGGGGGGGGGGGGGGGGGGGGGGGGGGGGGGGGGGGGGGGEDGGGGGGGGGGGGGGGFFFGFGGGGGGFGFGGFGGGGGGGGEGGGGGGGGGGGFDFCGGGGGGGGGDFCEGGCGGGGG=EEGGGFDGF5FFGFCG8DGGGFG4<64A7FGGGF>>E
@M00200:205:000000000-AKKM3:1:1101:11985:8845 1:N:0:1
ATTGGGTATAAAGCGTGTGTAGGCGGATCGTTAAGTGTCTTGTGAAATCCCACGGCTCACCCGTGGAACTGCTGGGCATACTGGCGATCTCGGGCCGTTCAGGGGCGACTGGAACAAGCGGTGGAGCGGTGAAATGCGTAGATATCGCTTGGAACGCCGAAGGTGAAAACAGGTCGCTGGGGACGCGCCGACGCTGAGACACGAAAGCCAGGGGAGCAAACGGGATTAGATACCCGCGTA
+
EFFFAE@FFGFEGGGGBF@FG9EEGCCDEGGGDGFFGFGEGGGGFEFE<EFGGGCGGGGGGFGEGGFGGGGGGC<FG8EFFE6,C=CFGGGG,>FFGFCFBFG8FGGGGGG88FGFABFCFG:FGGGEGFGDEFGFGG>EF7AFFDGGCFGDFGG7F:><<FDGCCFCGGCB83<CECGGGGGGGGGGEC=EGECG=FFFECECCGGGG=GC8E5C>*@E4C*>43C2FF4>CCC<<)77
@M00200:205:000000000-AKKM3:1:1101:4720:8848 1:N:0:1
ATTGGGCATAAAGGGTGCGTAGGCGGTCGCGCAAGTCGGATGTGAAATCTTAGGGCTCAACCCTGAAACTGCATTCGATACTGCGTGGCTAGAGTACTGGAGAGGAGACTGGAATTTACGGTGTAGCAGTGAAATGCGTAGATATCGTAAGGAAGACCAGTGGCGAAGGCGAGTCTCTGGACAGTTACTGACGCTGAGGCACGAAGGCCAGGGGAGCAAACGGGATTAGATACCCCCGTA
+
GGGGGGGGGGGGGGGGGGGGGGGGGGGGGGGGGGGGGGGGGGGGGGGGGGGGGGGGGGGGGFGGGGGGGGGGGGGGGGGGGGGGGGGGGGGGGGGGGGGGGGGGGGGGGGGGGGGGGGGGGGGGGGGGGGGGGGGGGGGGGGGFGGGGGGGGGGGGFGFGGGGGGGGGDGGGGGGGGGGGGGGFGGGGGGGGGGGGGGGGGGGGGDDG=EFGGGFGFG?GGDEC:DG2?49DFFFGFFD5
@M00200:205:000000000-AKKM3:1:1101:7571:8853 1:N:0:1
ATTGGGTATAAAGGGTACGTAGGCTGCAAAGTAAGTCGTGCGTGAAAGGCAGGGGCTCAACCTCTGGAGTGCGCGTGATACTGCTTTGCTGGAGTAATGGAGAGGGAACTGGAATTCTTGGTGTAGCAGTGAAATGCGTAGATATCAAGAAGCAGACTCGTGGCGAAGGCGAGTTCCTGGACATTTACTGACGCTGAGGTACGAAGGCTAGGGTAGCGAAAGGGATTAGATACCCGAGTA
+
GGGGGGGGGGGGGGGGFGGGGGGGGGGGGGGGGGGGGDGGGGGGGGGGGGGGGDECFGGGGGGGGGGDFGGGGGGGGGGGGFGGGGGGGGGGFF<CFGGGGGGGGGCFFDFFFGGFGFGGGGGGGGGGGG?BFGGGGGGECFGGGGGGGGGD,AFGADDFGFGGGDE7FFEGEGDDGGGGEFGFFGGGG>FGCC7*4DFGDFGGGG5*<CFGG:)2/=E8>DGGFFFEFFECF8+7:;>G
@M00200:205:000000000-AKKM3:1:1101:14148:8857 1:N:0:1
ACTGGGTGTAAAGAGTTCGTAGGCCGCGCGGAAAGTAGGGTGTGAAATCCCTCGGCTCAACCGAGGAATTGCGCCCAAAACTACTGAGCTCGAGGGAGTTAGAGGTGAGCGGAACTCACGGTGGAGCGGTGAAATGCGTTGATATCGTGAGGAACACCGGAGGCGAAAGCGGCTCACTGGGGCTTCACTGACGCTGAGGCACGAAAGCTAGGGGAGCAAACGGGATTAGATACCCTAGTA
+
GGGGGGGGEGGGGGGGGGGGGGGGGGGGGGGGGGGGCFEGGGGGGGGGGGGGGGGGGGGGGGFGGGGGGGGGGGGGGGGGGGGGGGGGGGGGGGGGEEGGGGGGGGFGGGGGGGGGGGGGGGGGGGGGGGGGGGGGGGGGFGDGGGGGCGGFFGGGGGDFDGGGGDGGGGGGGGGFFFGGGGCEGGGCFCEGGGGGGGCGEFE5CC5D?CCGGG5DEGGGGDGG<DC2**.0+<CGFFFF
@M00200:205:000000000-AKKM3:1:1101:28723:8859 1:N:0:1
ACTGGGTTTAAAGGGTGCGTAGGCGGACCAGCAAGCGTCTTGTGAAAGCCCTCGGCTCAACCGAGGAACAGCGGGGCGAACTGCGGGTCTTGAGGCAGGTAAGGGTCGCCGGAACAGTAGGTGGAGCGGTGAAATGCGTAGATATCTACTGGAACGCCGATGGTGAAGACGGGCGACTGGGCCTGTCCTGACGCTGAGGCACGAAAGCGTGGGGAGCAAACAGGATTAGATACCCTAGTA
+
GGGGGGGGEGGGGGGGGGGGGGGGGGGGGGGGGGGGGGGGGGGGGGGGGGGGGGGGGGGGGGGGGFEGGGFFGGGGGGGECFGGGCBFEFGGDGGGGEGAFGGGFGGGGGGGGGGGGFGGGGGGGGGGGGGGGGGGEGGGGGGGGGGGGGGFCGGGGGGGGGDFGGGGGGGEEEGGGEGGGGC*CFFCF7CGGGGGGCFFGFGGGGGGGGGEEGFGFGCFGF?467FFFF9>FCF=?@=F
@M00200:205:000000000-AKKM3:1:1101:28493:8862 1:N:0:1
ATTGGGTGTAAAGCGCACGTAGGCGGCTGGGTTCGTTCGATGTGAAAGCCCCCGGCTCAACCGGGGAACTGCATCGAATACTGCCCGGCTCGAGGATGGTTGGGGTGAGTGGAACTCCTGGTGGAGCGGTGAAATGCGTAGATATCAGGAGGAACACCGGTGGCGAAAGCGGCTCACTGGGCCGTCTCTGACGCTGAGGTGCGAAAGCTAGGGGAGCAAACGGGATTAGATACCCCTGTAAGA
+
GGGGGGGGGGGGGGGG@@FGGGGGGGGGGGGGGGCFGGGGFGGGGGGGGGGGGGGGGCGGGGGGGGGGC@GGGGGGFGGGGGGGGGGGGCGGFCGFFGG<FGGGGGGGGGGGGGGFGGFGGGGGGGFGGGGGCGGGGG7>FF;C@F@CFFGGGGFF,CFCFGGFGGGF@FGGGEDFEBFGGCGG8EF=CDEFEEDG=FG6CFEDGGDFG??GGG7))1AFGG*9:5*4??9CF,<*<FF7*).
@M00200:205:000000000-AKKM3:1:1101:24727:8873 1:N:0:1
ACTGGGTTTAAAGGGCTCGTAGGCGGCCAACTAAGTCACACGTGAAATCCCTCGGCTCAACCGGGGAACTGCGTGTGATACTGGATGGCTTGAGTTCGGGAGAGGGATGCGGAATTCCAGGTGTAGCGGTGAAATGCGTAGATATCGAGAGGAACACCTGCGGCGAAGGCGGGTTGCTGGGCTGACACTGACGCTGAGGCGCGAAAGCTAGGGGAGCGAACGGGATTAGATACCCGTGTA
+
GGGGGGGGGGGGGGGGGGGGGGGGGGGGGGGGGGGGGGGGGGGGGGGGGGGGGGGGGGGGGGGGGGGGGGGGGGGGGGGGGGGGGGGGGGGGGGGGGGGGGGGGGGGGGGGGGGGGGGGGGGGGGCGGDGGGGGGGGGGGDGGGGGGGGGGGGGGGGGGFGGGGGGGGGGGGGGGGG?EGGGGGGGFFGGGGGD5CEGCCEDGGGGG4F9CFGGFGBEG8)1AD?GGFFF<FGE8DFFFG
@M00200:205:000000000-AKKM3:1:1101:10501:8880 1:N:0:1
ACTGGGTTTAAAGGGCGTGTAGGCGGTCAAGTAAGTGGGATGTGAAATGCCTCGGCTTACCTGGGGACCTGCATCCCAAACTGCTTGGCTTGAGTGTGGTAGGGGAGAGCGGAACTCCTGGTGGAGCGGTGAAATGCGTAGATATCAGGAGGAACACCGGTGGCGAAGGCGGCTCTCTGGTCCACAACTGACGCTGAGGTGCGAAAGCTAGGGGAGCAAACGGGATTAGATACCCCAGTA
+
GGGGGGGGGGGGGGGGGGGGGGGGGGGGGGGGGGGGFGGGGGGGDFGGGGGGGGGGGGGGGFGGGGGGGGGGGGGGGGGFFGGGGGGGGGGGGGGGGGGGGGGGGGGGGGGEGGGGGGGGGGGG:FGGGGGGDFGGGGGGGGGGGFDFFGCEGGCGGGGGGGEGGGGGGGGGGGGGGGGGGGGGGGGGGGFGGG<CCFGGFGGDEGDGGGGFGGFGEGGGGGGG?GGFFFFGGGG3)8<F
@M00200:205:000000000-AKKM3:1:1101:11303:8880 1:N:0:1
ACTGGGCTTAAAGGGCGCGTAGGCGGGCTGTCAAGTCTGGGGTGAAATCCCGCGGCTCAACCGTGGAACTGCCTTAGATACTGACGGCCTCGAGGGAGGTAGGGGCGTGCGGAACTGTGAGTGGAGCGGTGAAATGCGTTGATATTCACAGGAACTCCGGTGGCGAAAGCGGCGCGCTGGACCTCTTCTGACGCTGAGGCGCGAAAGCTAGGGGAGCAAACGGGATTAGATACCCTTGTA
+
GGGGGGGGGGGGGGGGGGGGGGEGGGGGGGGGCFGGGGGGGGGGGGGGGGGGGEEGGGGGGGGGGGGGGGGGGGG?FFGGGGGGGGGGGGGG@EFDFGGGGGGGGGGGGGGGGDGGGFGGGGGGCFFGEGG>:FF9FD<C:FEEFFFFFFF7F2FBFGGGG@ECCFGE5CGGGGGCGGDGGGG>?CFFCGCFEED*2CCGDGC8E5<CF7EFGGBDBCF8C*8317C26=>*+8<6@)9+
@M00200:205:000000000-AKKM3:1:1101:13095:8880 1:N:0:1
ACTGGGTTTAAAGGGTGCGTAGGCGGTGCAGCAAGTCGGGAGTGAAATACCTCAGCTTAACTGAGGAACTGCTTTCGATACTGCTGTGCTTGAGTGAGACAGAGGTAAGCGGAACTTAGGGTGGAGCGGTGAAATGCGTTGATATCCTAAGGAACACCGGTGGCGAAGGCGGCTTACTGGGTCTCTACTGACGCTGAGGCACGAAAGCCAGGGTAGCAAACGGGATTAGATACCCCTGTA
+
GGGGGGGGGGGGGGGGGGGGGGGGGGGGGGGGGGGGGGGGGGGGGGGGGGGGGGGGGGGGGGGGGFGGGGGGGGGGGGGGGGGGGGGGGGGGGGGGGGGGGGGGGGGGGGGGGGGGGGGGGGGGFGGGGGGGGGGGGGGECFGGGGGGFGG,>BGGGGGGGGDGGGGGGGGGGGGGGGGGGGGGGGGGGFGFEGGGCGFDGGDEGGGGGGFGCGFGFFGGGG=D6DG2F4.:CFEFF@FD
@M00200:205:000000000-AKKM3:1:1101:26598:8887 1:N:0:1
ACTGGGTGTAAAGGGCGCGTAGGCGGCGTGACAAGTCACTTGTGAAATCTCCGGGCTTAACCCGGAGCGGCCAAGTGATACTGTCGTGCTAGAGTGCGGAAGGGGCTACTGGAATTCTCGGTGTAGCGGTGAAATGCGTAGATATCGAGAGGAACACCTGCGGCGAAGGCGGGTAGCTGGGCCGACACTGACGCTGAGGCGCGAAAGCCAGGGGAGCGAACGGGATTAGATACCCTTGTA
+
GGGGGGGGGGGGGGGGGGGGGGGGGGGGGEGGGGGGGGGGGGGGGGGGGGGGGGGGGGGGGGGGG@FGGGGGGGGGGGGGGGGGGGGGGFGGGGGGGGGEGGGGGGGGGGGGCDFGGGGGGEGGGGGGGGGFFFGGFGGGGGGGDFGGGGGGGGGGGGGGGGGGGGGGGGGGGEEEEGGGGGGGDGGGGGGGGGCECGGGEG5?CDCFE6FGG>37>EG=DGGGBG:?F4ACFGCFFF6E
@M00200:205:000000000-AKKM3:1:1101:19584:8891 1:N:0:1
ACTGGGCTTAAAGGGTGTGTAGGCGGTCTGTTTAGTCCTCTGTTAAAGCCTCGGGCTTAACCCGAGAAATGCAGAGGAAACGGGCAGACTTGAGGGTGCGAGAGGTGTACGGAACTCATGGTGTAGGGGTGAAATCCGTTGATATCATGGGGAACACCAAATGCGAAGGCAGTACACTGGCGCACTCCTGACGCTCAAACACGAAAGCGTGGGTAGCGAATGGGATTAGATACCCCCGTA
+
GGGGGGGGGGGGGGGGGGGGGGGGGGGGGGGGGGGGGGGGGGGGGGGGGGGGGGGGGGGGGGGGGGGGGGGGGGGGGGGGGGGGGGGGGGGGGGGGGGGGGGGGGGGGGGGGGGGGGGGGGGGGGGGGGGGGGGGGGGGGGGGGGGGGGGGGGGGGGGGGGGGGGGGGGGGGGGGGGGGGCGGGGGGGGGGGGGGGGGGGGGGGGGDGCEGEFGFGFGGGGGGG<GGF?FBGFCFGFFFG
@M00200:205:000000000-AKKM3:1:1101:20997:8892 1:N:0:1
ACTGGGTATAAAGCGTGCGTAGGCGGCCAGATCAGTCGGGTGTGAAATCCCTCGGCTCAACCGAGGAACTGCGCCCGATACTGTCTGGCTTGAGGTCCGGAGGGGAGAGTGGAATTCCCGGTGGAGCGGTGAAATGCGTAGAGATCGGGAAGAACGCCGGCGGCGAAAGCGACTCTCTGGTCGGATCCTGACGCTGAGGCACGAAAGCTAGGGGAGCAAACGGGATTAGATACCCTAGTA
+
GGGGGGGGGGGGGGGGGGGGGGGGGGGGGGGGGGGGGGGGGGGGGGGGGGGGGGGGGGGGGGGGGGGGGGGGGGGGGGGGGGGGGGGGGGGGGGGGGGGGGGGGGGGGGGGGGGGGGGGGGGGGGGGGGGGGGGGGGGGGGGGGGGGGGGGGGGGGGGGGGGGGGGGGGGGGGGGGGGGGGGGGGGGGGGGGGGGGEGGGGGGGGGGGGGGGGGFGFGGGGGGGFGD<FFAGGFFGFFFC
@M00200:205:000000000-AKKM3:1:1101:8835:8896 1:N:0:1
ACTGGGTATAAAGGGTGCGTAGGCTGTGCGGAAAGTTGGGTGTGAAATCCCTCGGCTTAACCGAGGAACTGCGCCCAAAACTACCGTGCTGGAGGAAGATAGAGGTGAGCGGAACTTAGGGTGGAGCGGTGAAATGCGTTGATATCCTAAGGAACACCGGTGGCGAAAGCGGCTCACTGGATCTTTTCTGACGCTGAGGCACGAAAGCCAGGGTAGCGAACGGGATTAGATACCCCAGTA
+
GGGGGGGGGGGGGGGFGGGGDEGGGGFEEBC7FFGGEGGGFGGGGGGGGGFGEEGGGGGGGFE7FGGGGGGGGD:FEEDGGGGGGGGGGGGGGGGD,FFGFGGFCGGFGFGGCGGGGFDFCFE7=<FGGGGGGGGEFEGEDFGDG;FGCFFFGGGGGGC7FG>FGGGFGFE>EGGEGGFGG,>FGG?CFGFFEEGCEC*/:CEE5:DFFCG5ECFDFCG*>C*>1CC76FF=EFG9)0<?
@M00200:205:000000000-AKKM3:1:1101:8215:8910 1:N:0:1
ACTGGGTTTAAAGGGCGCGTAGGCGGCGCGACAAGGCGGCGGTGAAAGTCCGGGGCTCAACCCCGGATCGGCCGTGGCGACTGTCGTGCTTGAGCACAGTAGAGGCGGGTGGAATTCCGGGTGTAGCGGTGGAATGCGTAGAGATCCGGAAGAACACCGGTGGCGCAGGCGGCCTGCTGGGCCGATGCTGACGCTGATGCGCGACAGCGTGGGGAGCAAACAGGATTAGATACCCTCGTA
+
GGGGGGGGGGGGGGGGGGGGGGGGGGGGGGGGGGGGGGGGGGGGGGGGGGGGGGGGGGGGGGGGGGGGGGGGGGGGGGGGGGGGGGGGGGGGGGGGGGGGGGGGGGGGGGGGGGFC,F8FGEGEGGFCGCGGFD@FGGGGDGGCCFGGE8ECFCGGCGGGCGGFGGGGGCEG8E:FFE?FGGG5*?E5<FFGGD378CCGEDE***9C:ACEGGFGF5CGG76C1*:<?F>GGGG*00.:
@M00200:205:000000000-AKKM3:1:1101:3750:8937 1:N:0:1
ATTGGGCATAAAGGGTGTCAAGGCGGTCATGTTAGTCGTTCGTTAAATCTGGGGGCTCAACCTCCAGCCTGCGAGCGAAACGGCATGACTTGAGGTCGGGAGAGGTGCGTGGAACTCATGGTGTAGGGGTGAAATCCGTTGATAGCATGGGGAACACCAAAGGCGAAGGCAGCGCACTGGCCCGAATCTGACGCTCACACAAGAAAGCCAGGGTAGCGAATGGGATTAGCTACCCATGTC
+
GGGGGGGG9FFFFGEEGGGGGGGGGGEGGGGFFFGFGGGGGEGGGGFGGGGEGGGGGGGCGFFFGGGGFCFGFGGGGECFGGGGGDFF@FGGGG,B=CCCGEE7FE@EF::EDEFDFCDGGF938?DCEEFGFFDGF@BFE@FG,EC,DCGGCF:>,@@DG:F7ECEGDGFEEGGGGGGFF8*38*18977+A5<EC9E6C*/;:;778A888E?DFEC:7<6*1<C7@7<DG88*076+
@M00200:205:000000000-AKKM3:1:1101:8237:8941 1:N:0:1
ACTGGGTTTAAAGGGCGCGTAGGCGGCCTTCTAAGTCGGACGTGAAATCCCCAGGCTTAACTTGGGAACTGCATCCGATACTGGAGGGCTCGAGTGCGGGAGAGGGATGTGGAATTCCAGGTGTAGCGGTGAAATGCGTAGATATCTGGAGGAACACCGGTGGCGAAGGCGGCATCCTGGACCGACACTGACGCTGAGGCGCGAAAGCCAGGGGAGCAAACGGGATTAGATACCCCAGTAAGA
+
GGGGGGGGGGGGGGGGGGGGGGGGGGGGGGGGGGGGGGGGGGGGGGGGGGGGGGGGFGGGGGGGGGGGGGGGGGGGGGGGGGGGGGGGGGGGGGGFGGGGGGGGGGGGGGGGGFFGGGGGGGGGFGFGGGGGGGGGGGGGGGGGGGGGGFGGGGGGGGGEGEGGGGGGGGGEEGCF:FGGGGGGGGGEFGGGGDDGEFGGGDGGEGGGGGFFEC>GFFFGGDGG?:C<F?BGGFFGFBFGGB4
@M00200:205:000000000-AKKM3:1:1101:22856:8962 1:N:0:1
ATTGGGTATAAAGGGAGCGTAGGCGGATAGTTTAGTCAGAGGTGAAAGCCCAGGGCTCAACCTTGGAATTGCCTTTGATACTGGCTATCTTGAGTATGGAAGAGGTATGTGGAACTCCGAGTGTAGAGGTGAAATTCGTAGATATTCGGAAGAACACCAGTGGCGAAGGCGACATACTGGTCCATTACTGACGCTGAGGCTCGAAAGCGTGGGGAGCAAACAGGATTAGATACCCTCGTA
+
GGGGGGGGGGGGGGGGGGGGGGGGGGGGGGGGGGGGGGGGGGGGGGGGGGGGGGGGGGGGGGGGGGGGGGGGGGGGGGGGGGGGGGGGGGGGGGGGGGGGGGGGGGGGGGGGGGGGGGGGGGGGGGGGGGGGGGGGGGGFFGGGGGGGGGGGGGGGGGGGGGGGGGGGDGGGEGGGGGGGGGGGFGGGGGGGCGDGGGFGGCGGGGGGDEBFGGFGFGGGGGGGFGGFFFFGG<CGFEFC
@M00200:205:000000000-AKKM3:1:1101:8985:8966 1:N:0:1
ACTGGGTTTAAAGTGCGCGTAGGCGGCCTGATAAGTAGGGGGTGAAATCCTGGGGCTTAACCTCAGGGCTGCCTTCTAAACTGTCAGGCTCGAGCACAGTAGAGGCAGGTGGAATTCCCGGTGTAGCGGTGGAATGCGTAGAGATCGGGAAGAACATCGGTGGCGAAGGCGGCCTGCTGGGCTGTTGCTGACGCTGAGGCGCGACGGCGTGGGGAGCAACCGGGATTAGATACCCTTGTA
+
GGGGGGGGGGGGGGGGGGGGGGGGGGGGGGGFGGGGDGGGGGGGGGGGGFGEGGGGGGGGGGCEFGGGGGGGGFCGGGGGGGGGECEDGGGGGGGGGGGEFGGGGGGGEGGGGGGGGGGGGGGGGGGGGGG+B><C9>FEEFGGGEFGGG*@F<FFCC*1FG>CGGDF7,==EE*83:FF7C**=+5<0:+*3**2:CGFGDE>8*95C7CCG5)/8CE**):3-974=FDFFGG*).9F
@M00200:205:000000000-AKKM3:1:1101:14644:8974 1:N:0:1
ATTGGGTATAAAGCGCACGTAGGCGGCTTTTTAAGTCAGGGGTGAAATCCTGGAGCTCAACTCCAGAACTGCCTTTGATACTGAGAAGCTTGAGTCCGGGAGAGGTGAGTGGAACTGCGAGTGTAGAGGTGAAATTCGTAGATATTCGCAAGAACACCAGTGGCGAAGGCGGCTCACTGGCCCGGTACTGACGCTGAGGTGCGAAAGCGTGGGGAGCAAACAGGATTAGATACCCCTGTA
+
GGGGGGGGGGGGGGGGGGGGGGGGGGGGGGGGGGGGFGGGGGGGGGGGGGGGGGGGGGGGGGGGGGGGGGGGGGGGGGGGGGGGGGGGGGGGGGGGGGGGGGGGGGGGGGGGGGGGGGGGGGGGGGGGGGGGGGGGGGGGGGGGGGGGGGGGGGGFGGGFGGGGGGGGGGGGGGGGGGGDGGGGEGGGGFGFEGG=8*=F*CEGCG);CCEEGDEGFGGGGGGGFGF<@?-*<<6CFFFG
@M00200:205:000000000-AKKM3:1:1101:7042:8974 1:N:0:1
ACTGGGTTTAAAGCGTGCGTAGGCGGCTCAGAAAGTTAGGTGTGAAATGCCTCGGCTCAACCGAGGAATTGCGCCTAAAACTACTGGGCTTGAGGGAGTTAGAGGTGAGCGGAACTCACGGTGGAGCGGTGAAATGCGTTGATATCGTGAGGAACACCGGAGGCGAAAGCGGCTCACTGGGGCTTCACTGACGCTGAGGCACGAAAGCTAGGGGAGCAAACGGGATTAGATACCCCCGTA
+
GGGGGGGGGGGGGGGGGGGGGGGGGGGGGGGGGGGGGGGGGGGGGGGGGGGGGGGGGGGGCGGGGGGGGGGGGGGGGGGGGGGGGGGGGGGGGGGGGGGGGGGGGGGGGGGGGGGGGGGGDFGGGGGGGGGGGGFGGGGGGGGGG9FGDGGGGGGGGGEGGGGGGGGGGGGGGGEFEFFEGGGDGGGFGCFGGECCEGGGGGEGDGGG+:FEFGDDBGDEGDEGFDF4@FFDGEG37@EE
@M00200:205:000000000-AKKM3:1:1101:13639:8974 1:N:0:1
ACTGGGCATAAAGGGTGCGTAGGTGGCATGTTAAGTAGGATGTGAAATCCCTCGGCTCAACCGGGGAACTGCATTCTAAACTGGCGTGCTAGAGTGAGATAGGGGTGTCCGGAACTGCCAGTGGAGCGGTGAAATGTGTTGATATTGGCAGGAACGCCGGTGGCGAAAGCGGGACACTGGGTCTCAACTGACACTGAGGCACGAAAGCCAGGGGAGCGAACGGGATTAGATACCCCAGTA
+
GGGGGGGGGGGGGGGGGGGGGGGGGGGGGGGGGGGGGGGGGGGGGGGGGGGGGGGGGGGGGGGGGGGGGGGGGGGGGGGGGGGGGGGGGGGGGGGGGGGGGGG8CGGGGGGGGGGGGGGGGGGGGGGGGGGFGGGGGGGGGGGGGGG?FGGDGGGGGGGGGGGGGGGGGGGGGGGGGGGGGGGGGGGGGGGGGGGFEGGGGGGGCEDGGGGGGGFDDGGGGGCC?GG??FAFF?C<DEFG
@M00200:205:000000000-AKKM3:1:1101:7564:8981 1:N:0:1
ACTGGGCTTAAAGCGTGTGTAGGCGGATTTCTAAGTACCTTGTGAAATCCCACGGCTCAACCGTGGAACTGCTGGGTATACTGGTTATCTTGAGCCACTTAGGGGCAACCGGAACAAATGGTGGAGCGGTGAAATGCGTAGATATCCGGAGGAAGACCGGTGGCGAAGGCGGTCTGCTGGGCAGTTTCTGACACTGAGGCGCGACAGCGTGGGGAGCAAACAGGATTAGATACCCCAGTA
+
GGGGGGGGGGGGGGGGGGGGGGGGGGGGGGGGGGGGFGGGGGGGGGGGGFGGGGGGGGGGGGGGGGGGGGGGGGGGGGGGGGGGGGGGGGGGGGGGGGGGGGGGGGGGGGGGGGGGGGGGGGGGGGGGGGGGGGGGGGGGGGGGGGGGGGGGGGGGGGGEGGGGGGGDGGGGGGGGGGGGGGGGGGGGGGGGGGGGGFGGGGEGGCCGGGGGGGFGFGGGGGGFFDCBFFFGGF<DDFF?
@M00200:205:000000000-AKKM3:1:1101:8009:8994 1:N:0:1
ACTGGGTTTAAAGTGTGTGTAGGCGGGTCGTTAAGTACCTTGTGAAATCCCACGGCTTAACCGTGGAACCGCTCGGTATACTGGCGATCTTGAGCCACTTAGGGGCTACCGGAACAGATGGTGGAGCGGTGAAATGCGTAGATATCATCTGGAACGCCTATGGTGAAAACAGGTAGCTGGGAGTGTGCTGACGCTGAGACACGAAAGCCAGGGGAGCGAACGGGATTAGATACCCCAGTAAGA
+
GGGGGGGGGGGGGGGGGGGGGGGGGGGGGGGGGGGGGGGGGGGGGGGGGGGGGGGGGGGGGGGGGGGGGGGGGGGGGGGGGGGGGGGGGGGGGGGGGGGGGGGGGGGGGGGGGGGGGGGGGGGGGGGGGGGGGGGGGGGGGGGGGGGGGGGGGGGGGGGGFGGGGGGGGGGGFGGGGFGGGGEGGGGGGGFCEGGGGGGGGGGGGCCFGGGGGGFGFGGGGGDD?GGFFFFGGCFGFFFGFF>
@M00200:205:000000000-AKKM3:1:1101:9885:8999 1:N:0:1
ACTGGGTATAAAGCGCACGTAGGCTGTGTCGTAAGTGTCAAGTGAAATCCCACGGCTCACCCGTGGAACTGCTTGGCATACTGCGATACTCGAGTGTGGTAGGGGAGAGCGGAACTCCTGGTGGAGCGGTGAAATGCGTAGATATCAGGAGGAACACCGGTGGCGAAGGCGGCTCTCTGGTCCACAACTGACGCTGAGGTGCGAAAGCTAGGGGAGCAAACGGGATTAGATACCCGAGTA
+
GGGGGGGGGGGGGGGGGGGGGGGGGGGGGGGGGGGGGGGGGGGGGGGGGGGGGGGGGGGGGGGGGGGGGGGGGGGGGGGGGGGGGGGGGGGGGGGGGGGGGGGGGGGGGGGGGGGGGGGGGGGGGGGGGGGGGGGGGGGGGGGGGGGGGGGGGGGGGGGGGGGGGCGGGGGGGGGGGGGGGGFGGGGGGGGGGGGGGGGGGGGGGGGGGGGGGCFGFFGGGGGG:GGFFFFGGGFC55>G
@M00200:205:000000000-AKKM3:1:1101:15707:9012 1:N:0:1
ACTGGGCATAAAGCGCGTGTAGGTGGGAGCGTCAGTCTGGTGGGAAAGCCCACGGCTCAACCGTGGAAGTTCGCTGGAAACTGCGCTTCTTGAGGGTGATAGAGGGAAGTGGAATTGCTGGTGTAGCGGTGAAATGCGTAGATATCAGCAGGAACACCCGTGGCGAAGGCGGCTTCCTGGATCACCCCTGACGCTGAGACGCGAAAGCGTGGGGAGCGAACGGGATTAGATACCCTAGTA
+
GGGGGGGGGGGGGGGGGGGGGGGGGGGGGGGGGGGGGGGGGGGGGGGGGGGGGGGGGGGGGGGGGGGGGGGGGGGGGGGGGGGGGGGGGGGGGGGGGGFGGGGGGGGGGGGGGGGGGGGGGGGGGGGGGGGGGGGGGGGGGGGGGGGGGGFFGGGGGGGGGGGGGGEGGGGGGGGGGGGGGGGGGGGEGGGGGGGGGGGGGGGGEEDGGGGGGG>GFDGGGDGDBGGFFFBGGGGGFFFG
@M00200:205:000000000-AKKM3:1:1101:12149:9023 1:N:0:1
ACTGGGCTTAAAGTGTGCGCAGGTGGCTGAGCAAGTCGAGTGTGAAATCCCCGGGCTTAACTTGGGAATTGCGCTCGAAACTACTTGGCTAGAGTGTGGCAGAGGAAGGTGGAATTCCACGTGTAGCGGTGAAATGCGTAGAGATGTGGAGGAACACCGATGGCGAAGGCAGCCTTCTGGGCCAACACTGACGCTCATGCACGAAAGCGTGGGGAGCAAACAGGATTAGATACCCGCGTA
+
GGGGGGGGGGGGGGGGGGGGGGGGGGGGGGGGGGGGGGGGGGGGGGGGGGGGGGGGGGGGGGGGGGGGGGGGGGGGGGGGGGGGGGGGFFGGGGGGGGGGGGGCFGGGGGGGGGGGGGGGGGGGGGFGGGGGGGGGGGGGGGGGGGGGGGGEGGGGGGGGGGGGGGGDGGGDDGDGGGGGGGGEGGFGGGGGGGGGGGGDGGGG>EDFG5:FGGEGFG6>FGFGBF=<FF2CFGEC>BEG
@M00200:205:000000000-AKKM3:1:1101:16353:9038 1:N:0:1
ATTGGGTTTAAAGGGCGCGTAGGCGGGGGACCAAGTCCGGGGTGAAATCTTTCGGCTCAACCGGAAAACTGCCTTGGATACTGGTCTTCTTGAGGGAGGTAGGGGCAGGTGGAACTTCCGGTGGAGCGGTGAAATGCGTTGATATCGGAAGGAACGCCGGTGGCGAAAGCGACCTGCTGGATCTCTTCTGACGCTGAGGCGCGAAAGCTAGGGGAGCGAACGGGATTAGATACCCCGGCA
+
GGFFFGGGEFEFGGDDEFGGGGGGC@FCEEEGGG@FAFCEBCBFGFFCECEFFG@FFCFFGGGGGGEGGFGGFGGFGGA5B?FGGGFGGAFFDFGEGGECCF<CFGGGEBFFFEGDFG9FCGECF:FCGE@*<F,FFEFGGGGF,FCGEEEGEC:F<CF7*8C>GEECCGGD5:8C>6CGDGGDGGGFCDCF=CGGDF5FGCGGG57DFDCG5C)/8EC:5D53<)*3*=<CEF87@))/
@M00200:205:000000000-AKKM3:1:1101:25474:9050 1:N:0:1
ATTGGGTTTAAGGGCGCGTCGGCGGCCACCGCAAGTCGACTGTGAAATCTCTGGGCTTAACCCAGAACGGTCAGCCGATACTGCGGGGCTAGAGTGCAGAAGGGGCAACTGGAATTCTCGGTGTAGCGGTGAAATGCGTAGATATCGAGAGGAACACCTGCGGCGAAGGCGGGTTGCTGGGCTGACACTGACGCTGAGGCGCGAAAGCTAGGGGAGCGAACGGGATTAGATACCCTCGTA
+
GGGGGGGGGGFEGGGGGGG+CFGGGGEGGGGGGGGGGGGGGGGGGFGGGGGGGFFGFGGGGGGGGGEGGGGGGGGGGGGGGGGGGGGDGGGGG9FGGGGGDGGGCGDGGGGCGGGGGGGGFFGFAFGEGGGFGGGFGGEEEEBGGF@F7FGG:FGGGGGGGGGD7<:CCFEECGGCFDGGEG6C5CFGGCCCE57CCFDGGGEE8ED:CEEGCCEGFE>C3CCD07579=ADEF?GF>F5
@M00200:205:000000000-AKKM3:1:1101:21597:9066 1:N:0:1
ACTGGGCGTAAAGGGCGCGTAGGCGGTCCGATAAGTCCCGTGTGAAATCCCTCGGCTCAACTGAGGAATGGCACGGGAAACTGACGGGCTTGAGTTCGGGAGAGGGAAGCGGAATTCCGGGTGTAGCGGTGAAATGCGTAGATATCCGGAGGAACACCGGTGGCGAAGGCGGCTTCCTGGACCGACACTGACGCTGAGGCGCGAAAGCTAGGGGAGCAAACGGGATTAGATACCCTGGTAAG
+
GGGGGGFE@FGGGGGGGGGGGGGGGGGGGGGGGGGFGFGGGGGGGGGGGGGGGGGGGFGGGGGGGGGGGGGGGGGGGGGGGGGGGGGGGGGGGGGGGGGGGGG>FGGFGGGGGGGGGGGGGGGGGGGGGGGGGGGGGGEEDGGGGGGG@FCCGGGGGGGEGGGGGGGGEBEGDGGGGGGGGGGGECEGDGGGDEGD?FFG=CCCGGGF@EFFC5>GEEGC*7CDFCC>@FAFGFF*)5?FG)
@M00200:205:000000000-AKKM3:1:1101:8457:9075 1:N:0:1
ATTGGGTATAAAGGGCGCGTAAGTGGTCTTATAAGGGTGTGGTGAAAGCCCGGGGCTCAACCCCGGGTCGGCCGCGGCGACTACTCGGCTCGGGCGCTGTAGGGGCAGGCGGAATTCCGGGTGTAGCGGTGGAATGCGTAGAGATCCGGAAGAACACCAGTGGCGAAGGCGGTCTGCTGGGCGGTGGGAGAGCAATCTCCCAATAGCCGACACTGAGGCGCGACAGCGTGGGGGGCAAACAGG
+
GGGGGGGGGGGGGGGGGGGGG,EFGGGGGGGGGGGGGFGGGGGGGGGGGFGGGGGGGGGGGGGGGGGGGGGGGGGGGGGGGGGGGGGGGGGGGGGGGGGGGGGGGGGGGGGGGGGGGGGGGGGGGGGGGGGGGGGGGGGGGGGGGGFGGGGGGGGGGGGGGGGGGGGGGGGGGGGGGGGGGGGGGGGGGGGDFGGDG?FGGGGGGFGGGGEGGC6FFGGGCDGDBGFFFFFGG*?9)<5CC:B
@M00200:205:000000000-AKKM3:1:1101:28313:9082 1:N:0:1
ATTGGGTGTAAAGGGTGCGTAGGCGGCTTTGTAAGTCAGGAGTGAAAGTTTGCGGCTCAACCGTAAAATTGCTTTTGATACTGCGAGGCTAGAATTAGGATGAGGTCAGCGGAATGTGGCATGTAGCGGTGAAATGCATAGATATGCCATAGAACACCAATTGCGAAGGCAGCTGGCTAGACCTGGATTGACGCTGAGGCACGAAAGCGTGGGGAGCGAACCGGATTAGATACCCTAGTACGCT
+
GGFGGGGGFGGGGGGGGGGGGGGGGGGEGGGGGGGGGGGGGGDGGGGGGGGGGGGGGGGGGGGGGGGGGFGGGGGFGGCEFGGGGGGDGGGGCGF9CECFFGGGFGGGGGGGE:FGEEGGGDF<F9AFGEGGCF9AFGFGGGGGGGGGGGGFGGFGGGGGGGFDEGGGGGGGGFGDGEFFFGGGGFCGGGGGGGD5ECFGDGG5CCCFEGG@F55C):CG9):C9GC7F=2>ACFF).*<*(((
@M00200:205:000000000-AKKM3:1:1101:4357:9103 1:N:0:1
ACTGGGTATAAAGCGTGTGTAGGCGGATGCCTAAGTACCTTGTGAAATCCCACGGCTCAACCGTGGAACTGCTTGGTATACTGGGCGTCTTGAGCCACTTAGGGGCAAGCGGAACAAATGGTGGAGCGGTGAAATGCGTAGATATCATTTGGAACGCCAATGGTGAAAACAGCTTGCTGGGAGTGTGCTGACGCTGAGACACGAAAGCCAGGGGAGCGAACGGGATTAGATACCCTCGTACGAT
+
GFGGGDFEFEEFFFEFGGGGAFGGGEGGGGGGGFEDFGGGGGGGGFGGFGGGGGGGEEGGGGGGGGGGGGAEGGCFGGGGGG9FGGGGGGGFGGFFFGGGGGEGDCG=FFDCCGGGFGGGGGFGGGGGDGGG@FGGGGGDGCFGCFGGGGGFGGGGGGG7@AFEGGD>FFGC>FGDFFFD73CEFFGFGD?FEGGGGFGFFF5CD*?F*=C>FGE33/8:DGGC<5><F44*@CF6FBFE*40-
@M00200:205:000000000-AKKM3:1:1101:5142:9104 1:N:0:1
ATTGGGTATAAAGGGTGCGTAGGCGGCGTGGTAAGTGGGGTGTGAAAGCCCTCAGCTCAACTGAGGAACAGCGCTCCAAACTACCATGCTCGAGGGAGACAGAGGTCAGTGGAACTTCGGGTGGAGCGGTGAAATGTGTTGATATCCGAAGGAACACCGGTGGCGAAAGCGACTGACTGGGTCTTTTCTGACGCTGAGGCACGAAAGCTAGGGTAGCGAACGGGATTAGATACCCTAGTA
+
GGGGGGGGGGGGGGGGGGGGGGGGGGGGEGGGGGGGFGGGGGGGGGGGGGGGGGGGGGGGGGGGGGGGGCFGGGGGGGGGGGGGGGGGGGGGGGGGGGEDFGGGGGGGGGGGGGGGGGGGGGGG7CFGGGGGGGGGGGGFFGGGGGGGGGGGGGGCFGGGGEEGGGGGGGGGGGGGGGGGGGGGGGGGGGGGGGGGE>FFEGGGGEDCCFGGGGFG?EEEGGEGFGG?FFFGGGGCFFFG
@M00200:205:000000000-AKKM3:1:1101:23218:9104 1:N:0:1
ATTGGGTTTAAAGGGCGCGTAGGCGGGCCGCACAGTCAGGGGTGAAAGCCTCCAGCTCAACTGGAGAAGTGCCTTTGATACTGGCGGCCTCGAGGGGTGCAGGGGCGTGCGGAACTTCGGGTGGAGCGGTGAAATGCGTAGATATCCGAAGGAACACCGGTGGCGAAGGCGGCACGCTGGACACCTTCTGACGCTGAGGCGCGAAAGCCAGGGGAGCAAACGGGATTAGATACCCTTGTAAGA
+
GGGGGGGGGGGGFGFGGGGGCGEGGGGGGGGCFEFFGCGGGGGDFFEFGGGGGGGGGGGGGGGGGGGFEGGGGGGGEEFCEFFGGGGGGGGGGEE@FGGGGGFGGGGGGGGGGCGFGGGGGFGGFGGGGEFGGGGFGDG7EFFGGGGGGGGGDGGFFGGGG>EGG588?FECGGGGG5:EGGFGGGGFGDFECEDEGGFFEGGGG*7CA6FEEE)9BG88DGEC?CD<FFAC+3<CFFFDG)<
@M00200:205:000000000-AKKM3:1:1101:26446:9107 1:N:0:1
ACTGGGTTTAAAGGGTGCGTAGGCGGCTTCTCAGGTCCGGTGTGAAATCTTACGGCTCAACCGTAAAATGGCGCTGGAAACCGGGAGGCTTGAGTGTGCTAGGGGTGTGTGGAACTTCCAGTGGAGCGGTGAAATGTGTTGTTATTGGAAGGAACGCCGGTGGCGAAAGCGACACACTGGGGCATAACTGACGCTGAGGCACGAAAGCTAGGGTAGCGAACGGGATTAGATACCCCTGTA
+
GFGGGGGGGGGDGFGFGGGCFGGGGGDFGFFCEFGGGFGDGGGGGGGGGGGGAGGGGGGGGGGGDEDFEFFFC7FGGGGFAEB+7CCGCFGFFFGDGGGGGGGGGGGE@AFGC>FG?F?FFGGGG@FGCGGGG,FGGFGGG,33@FDGGGGCEFFCGEGDGGDFG7CFECFG:E8+1BFCC*CB6EF8@FFGGEGDGFD=E<:EGE57E?CFCCFGFEDE:DD<1CF??6<DEE6FFF?G
@M00200:205:000000000-AKKM3:1:1101:16971:9132 1:N:0:1
ACTGGGCATAAAGGGCGCGTAGGCGGTTCCGAAAGTGGCCCGTGAAATCCCCCGGCTCAACCGGGGAAGTGCGGACCAAACTTCGGTGCTCGAGGCTGGGAGGGGAGACTGGAACTCTCGGTGGAGCGGTGAAATGCGTAGATATCGAGAGGAACACCGGTGGCGAAGGCGAGTCTCTGGTCCAGCTCTGACGCTGAGGCGCGAAAGCGTGGGTAGCAAACAGGATTAGATACCCCTGTA
+
GGGGGGGGGGGGGGGGGGGGGGGGGGGGGGGGGGGGGGGGGGGGGGGGGGGGGGGGGGGGGGGGGGGGGGGGGG=@@FFGGGGGGGGGGGGGGGGGGGGGGGGGGGGGGGGGGGGGGGGGGGGGGGGGGGGGGGGGGGGGGGGFGGGGGGGGGGGFGGGGG>GGGGGGGGGGGGGGGGGGGGGGGGGGGGGGGGGGGGFGGGGGECDFGGGGGGB9?GGGGGGGFGGFFF<CCFGC>FF7
@M00200:205:000000000-AKKM3:1:1101:9296:9135 1:N:0:1
ACTGGGCTTAAAGAGCGTGTAGGCGGTCCGGTAAGTCGGCTGTGAAAGTCCAGGGCTCAACCCTGGGATGCCGGTCGATACTGCCGGACTAGAGTCCGGAAGAGGCAAGTGGAATTCCCGGTGTAGCGGTGAAATGCGCAGATATCGGGAGGAACACCAATGGCGAAGGCAGCTTGCTGGGACGGTACTGACGCTGAGACGCGAAAGCGTGGGGAGCAAACAGGCTTAGATACCCGCGTA
+
GGGGGGGGGGGGGGGGGGGGGGGGGGGGGGGGGGGGGGGGGGGGGGGGGGGGGGGGGGGGGGGGGGGGGGGGGGGGGGGGGGGGGGGGGGFGGGGGGDGGGGFGGGGFGGGGGGGGGGGGGGGGGGGGGGGGGGGGGGGGGGGGGGGGGGGGEGGGGGGGGGGGGG@FGGGGGGGGGGGCGGGGGG8EGGGGGGGGGGGGGGGG8CCGGGGCED3CB5EFGGG5(5CBF?FGGGGG>>>E
@M00200:205:000000000-AKKM3:1:1101:27389:9161 1:N:0:1
ACTGGGTATAAAGGGTTCGTAGGTGGCCCGCTAAGTCAGACGTGAAATCCCTCAGCTCAACTGGGGAACTGCGTCTGAGACTGGCGGGCTTGAGTGCAGGAGAGGAACGCGGAATTCCAGGTGTAGCGGTGAAATGCGTAGATATCTGGAGGAACACCGGTGGCGAAGGCGGCGTTCTGGACTGTTACTGACACTGAGGAACGAAAGCCAGGGGAGCAAACGGGATTAGATACCCCAGTA
+
GGGGGGGGGGGGGGGFGGGGGGGGGGGGGGGGGGFFGGGGGGGGGGGGGGGGGGGGGGGGGGGGGGGGGGGGGGGGGGGGGGGGFFGGGGFGGGGGGFGDEGGGGGGGGCCGGGCEFGGGGGGGGGGGGGGGGGGGGGGGGCCGG9;FGGGGGG@FGG@7>CFGCCE@FCEGCEEEGGGGGGGCCFC+<>9CGGGF@FF?FGGGCEDFGGFFCE>3>CCFGGGG1)92=F>GGGGF))9E
@M00200:205:000000000-AKKM3:1:1101:15520:9193 1:N:0:1
ATTGGGCTTAAAGGGCGCGTAGGCGGTCTTGCAAGTCCCGTGTGAAATCCCTCGGCTCAACTGAGGAACTGCACGGGAAACTGCTTGGCTTGAGTTCGGGAGAGGGAAGCGGAATTCCGGGTGTAGCGGTGAAATGCGTAGAGATGTGGAGGAACACCAATGGCGAAGGCAGCCTCCTGGGCCAACACTGACACTCATGCACGAAAGCGTGGGGAGCAAACAGGATTAGATACCCGGGTAAGA
+
GGGGGGGGGGGGGGGGGGGGGGGGGGGGFGGGGGGGGGGGGGGGFGGGGGGGGGGGGGGGGGGGGGGGGGGGGGGGGGGGGGGGGGGGGGGGEFGGGGGGGGGGGGGGGGGGGDGGGGGGGGGGGGGGGGGGGGFGGGGGGGGGGGGCGGGGGGGGGGGCGGGD@FEEGGGDGGFGGGGGGGGGGGFGFCGGGGFGF?EGFGCEC?7CG:CEGG@5>5;85<87:D726?47FGFDEF>C<<2
@M00200:205:000000000-AKKM3:1:1101:11641:9195 1:N:0:1
ACTGGGCTTAAAGGGCTCGTAGGCGGTTCGTCACGTCGGGAGTGAAAACTCGGAGCTCAACTCCGAGCCTGCTTCCGATACGGGCAGACTAGAGGTAGGCAGGGGAGAGCGGAACTCCTGGTGTAGCGGTGGAATGCGCAGATATCAGGAAGAACACCGGTGGCGAAGGCGGCTCTCTGGGCCTTACCTGACGCTAAGGAGCGAAAGCGTGGGTAGCGAACAGGATTAGATACCCCAGTA
+
GGGGGGGGGGGGGGGGGGGGGGGGGGGGGGGGGGGGGGGGGGGGGGGGGGGGGGGGGGGGGGGGGGGGGGGGGGGGGGGGGGGGGGGGGGGGGGGGGGGGGGGGGGGGGGGGGGGGGGGGGGGGGGGGGFGGFFDGGGGGGGGGGGFGGGGGGGGGCFGGCEGGGDDEEGGGGGGGGGGGGGGGGGGGGG?CGDCEEGFEGGGGGGGFEGGEGGFDFGCGGDFG2<GFF44:<<CFEFFG
@M00200:205:000000000-AKKM3:1:1101:3510:9195 1:N:0:1
ACTGGGTATAAAGGGAGCGTAGGCGGCGTGGTAAGTCAGATGTGAAATCCCGGGGCTCAACCCCGGAACTGCATCCGATACTGCCATGCTAGAGGATTGGAGAGGTAGCTGGAATTCTTGGTGTAGCAGTGAAATGCGTGGAGATCAAGAGGAACACTCGTGGCGAAAGCGAGCTACTGGACAATTCCTGACGCTGAGGCTCGAAGGCCAGGGTAGCGAAAGGGATTAGATACCCCGGTA
+
GGGGGGFGGGGGGGGGGGGGGGGGGGFGGGGGGGGGGGGGGGGGGGGGFGGGGGGGGGGGGGGGGGGGGGGGGGGGGGGGGGGGGGGGGFFFGGGF@FFGGGGGGGGGGGFGFGG?FGGFGGGGGGGGGFFAFGGFFFCEEGGGGGGFFGG7FFAGGG7FFGGGGGGGGGGGGGDD:FGGGGGGGGG7:FGFGGCGGGG5:8:C8EDFFFGGCC:D@GGGCDGG1<47FFAFFFCF>DFG
@M00200:205:000000000-AKKM3:1:1101:23621:9196 1:N:0:1
ACTGGGCATAAAGGGTGTGTAGGCGGTTTCGTAAGTCTGGTGTGAAATCTCCCGGCTTAACTGGGAGGGTGCGCCGGAAACTGCGGAGCTAGAGTGCGGGATGGGAGAGTGGAATTCCTGGTGTAGCGGTGAAATGCGTAGATATCAGGAGGAACACCTGCGGTGTAGACGGCTCTCTGGACCGCCACTGACGCTGAGACACGAAAGCGTGGGTAGCAAACAGGATTAGATACCCGGGTA
+
FEFFGGG<EFGGGGGGG@FGGGGGCGGE,<6,CFGGGFG@FGGGGGGGGCGAF:FGG+CFGA66C,:C+CFGC=,>@FBFGGGG:FBFGGFGGFGGGGGC+64+B,B4BA<F<FG?F?FFGGGGGGGCFGGFFGGGG7FEFGFGFGG,,5:FGGGGGG?DA:C4CBCC9D>*BEC8B?979CFCEGG=C4EGEGGGGG@CFGGGGEGGGGGDD59DF0CCFGFG?GG>@FBFGF?)>)7*
@M00200:205:000000000-AKKM3:1:1101:18086:9211 1:N:0:1
ATTGGGTTTAAAGCGTGCGCAGGCGGTTTTGTAAGTCAGATGTGAAATCCCCGGGCTCAACCTGGGAACTGCGTTTGAAACTACAAGGCTAGAGTGTAGAAGAGGGGGGTAGAATTCCACGTGTAGCAGTGAAATGCGTAGAGATGTGGAGGAATACCGATGGCGAAGGCAGCCCCCTGGGCTAACACTGACGCTCATGCACGAAAGCGTGGGGAGCAAACAGGATTAGATACCCTGGTA
+
GGGGGGGGGGGGGGGGGGGGGGGGGGGGGGGGGGGGGGGGGGGGGGGGGGGGGGGGGGGGGGGGGGGGGGGGGGGGEGGGGGGGGFGGGG8FGGGGGGGGGGGGGGDFG@FGGGGGGGFGGGGGGGGGGGGGGGGGGGGGGGGGGGGGGGGGGFGGGGGGGDGFCGGGGGGGGGGGGGGGGCCCFGGGGFDGGGGGG79CGGGGGGDGGGGGGDEGFGGCCCGC(7F?*6<>CGGFF3?F
@M00200:205:000000000-AKKM3:1:1101:18169:9216 1:N:0:1
ACTGGGCTTAAAGCGTGCGTAGGCTGTATTGAGAGTCATAGGTGAAATCCCCAGGCTTAACCTGGGAACTGCCCGTGAGACCTCAGTACTAGAGTGTGAGAGAGGATCGTGGAATACCTGGTGTAGCGGTGAAATGCGTAGAGATCAGGTGGAACACCGGTGGCGAAGGCGGCGATCTGGCTCATAACTGACGCTCAGGCACGAAAGCGTGGGTAGCAAACAGGATTAGATACCCCCGTAAGA
+
GGGGGGGGGGGGGGGGGGGGGGGGGGGGGGGGGGGGGGGGGGGGGGGGGGGGGGGGGGGGGGGGGGGGGGGGGGGGGGGGGGGGGGGGGGGGGGGFCFGGGGGGGGGGGGGGGGGFFFCGGGGGGGGGGGGGGGGGGGFGGGGGGGGGGGGFGGGGGGGGGGGGGGGGGGGGEGGEGGGGGGGGGGGGCGGGGGDGCF?ECGGGGGGFGC@CEE=7FGFGGGGGB*0)9?BF+<CC>@:EGFD
@M00200:205:000000000-AKKM3:1:1101:11215:9223 1:N:0:1
ACTGGGTGTAAAGGGTGCGTAGGCGGGCAGGTAAGTCAGTGGTGAAATCCCCGAGCTTAACTCGGGAACTGCCATTGATACTATTTGTCTTGAATACCGTGGAGGTGAGCGGAATATGTCATGTAGCGGTGAAATGCTTAGATATGACATAGAACACCCATTGCGAAGGCAGCTCACTACGCGGTCATTGACGCTGAGGCACGAAAGCGTGGGGATCAAACAGGATTAGATACCCCAGTA
+
GD@EDGFGGGGGCF@FFGGEGEEGCGGGGGEFFGGGGGFGGGGGF@<CFEGGBFFGEFGCEFGDGGGGGGEFFGFGD<ECGGEFFCEGFGGFGGGGG8EFD:BF:CFFGGGGEBFFFGGGGGFGGGG@FFDGGGBFGGGGGGGCFGG,@EGGGGGGGGEBFG=FEGGGEFFGCEGGGGG@EGCEGECF,8<CEGDEC5C5:DEG>CCFG58CFC@CFFGGGC*9:FF?F?BG7A69756C
@M00200:205:000000000-AKKM3:1:1101:22306:9232 1:N:0:1
ACTGGGTTTAAAGGGCGCGTAGGCGGCCTGATAAGTAGGGGGTGAAATCCTGCGGCTTAACCGCAGGGCTGCCTTCTAAACTGTCAGGCTCGAGCACAGTAGAGGCAGGTGGAATTCCCGGTGTAGCGGTGGAATGCGTAGAGATCGGGAAGAACATCAGTGGCGAAGGCGGCCTGCTGGGCTGTTGCTGACGCTGAGGCGCGACAGCGTGGGGAGCAAACAGGATTAGATACCCTCGTA
+
GGGGGGGGGGGGGGGGGGGGGGGGGGGGGGGGGGGGGGGGGGFFFGGGGGGGGGGGGGGGGGGGGGGGGGGGGGGGGGGGGGGGGGGGGGGGGGGGGGGGGGGGGGGGGGGGGGGGGGGGGGGGGGGGGGGGGGGGGGGGGGGGGGGGGGGGGGGGGGGGGGGGGGGGGGFGEGGGFGGGGF=EGGGGGGGGGGGG=FGGGGGGGG5CG=EGGGFGFGGGGGGGFDGF??2DGFGGFFFG
@M00200:205:000000000-AKKM3:1:1101:15193:9237 1:N:0:1
[truncated: 46,241,492 more chars]
