# Supplementary material for: Responses of rhizosphere soil bacteria to 2-year tillage rotation treatments during fallow period in semiarid southeastern Loess Plateau
Source: PeerJ. 2020 May 5;8:e8853. doi: 10.7717/peerj.8853 (PMC7207221; doi:10.7717/peerj.8853)
Supplement: Supplemental Information 38 [file peerj-08-8853-s038.gz › G3''L1.R1.fastq]

@M00200:205:000000000-AKKM3:1:2106:24962:10947 1:N:0:1
ACTGGGTTTAAAGAGCGCGCAGGCGGTCGTACAAGTCGCGTGTGAAAGCCCCCGGCTCAACTGGGGAGGGTCACGCGATACTGTTCGACTCGAAGGCAGGAGAGGGAAGCGGAATTCCCGGTGTAGTGGTGAAATGCGTAGATATCGGGAGGAACACCAGTGGCGAAGGCGGCTTCCTGGCCTGTTCTTGACGCTGAGGCGCGAAAGCTAGGGTAGCAAACGGGATTAGATACCCCGGTA
+
GGGGGGGGGGGGGGGGGGGGGGGGGGGGGGGGGGGGFGGGGGGGGGGGGGGGGGGGGGGGGGGGGGGGGGGGGGGGGGGGGGGGGGGGGGGGGFGGGGGGGGGGGGGGGGGGGGGGGGGGGGGGGGGGGGGGGGGGGGGGGGGGGGGGGGGGGGGGGGGGGGGGGGGGGGGGGGGGGGGGGGGGGGGGGGGGGGGGGGGGGGGGGGGGGGGGGGGGGGGGGGGGGGFFGFGGGFEGGGEG
@M00200:207:000000000-ALC1F:1:1101:7371:16192 1:N:0:5
ATTGGGTATAAAGGGCGCGTAGGCGGCTCGGTAAGTAGGGGGTGAAATCCTGCGGCTTAACCGCAGGGCTGCCTTCTAAACTGTCGAGCTCGAGCACGGTAGAGGCAGATGGAATTCCCGGTGTAGCGGTGGAATGCGTAGAGATCGGGAAGAACATCAGTGGCGAAGGCGGTCTGCTGGGCCGTTGCTGACGCTGAGGCGCGACAGCGTGGGGAGCAAACAGGATTAGATACCCGAGTA
+
GGGGGGGGGGGGGGGGGGGGGGGGGGGGGGGGGGGGGGGGGGGGGGGGGGGGGGGGGGGGGGGGGGGGGGGGGGGGGGGGGGGGGGGGGGGGGGGGGGGDFGGGGGGGGGGGGGGGG9FGGGGGGGGGGGGGGGGGGGGGGGGGGGGDGGGGGGGGFGGGGGGGGGGGGGGGGGGGGGGGDG8EE5CEFGGGGGGGGGGGGDGGGGGGGEGGGDGDE<FGF4CFF?FFFFF8DGFB3>:5
@M00200:207:000000000-ALC1F:1:1102:17014:12572 1:N:0:5
ATTGGGCGTAAAGGGCGCGTAGGCGGTCAGCACAAGTCAGTTGTGAAATCTCCGAGCTTAACTCGGAAAGGTCAACTGATACTGTGCGACTAGAGTGCAGAAGGGGCAACTGGAATTCTCGGTGTAGCGGTGAAATGCGTAGATATCGAGAGGAACACCTGCGGCGAAGGCGGGTTGCTGGGCTGACACTGACGCTGAGGCGCGAAAGCTAGGGGAGCGAACGGGATTAGATACCCGCGTA
+
GGGGGGGGGGGGGGGGGGGGGGGGGGGGGGGGGGGGGGGGGGGGGGGGGGGGGGGGGGGGGGGGGGGGGGGGGGGGGGGGGGGGGGGGGGGGGGGGGGGGGGGGGGGGGGGGGGGGGGGGGGGGGGGGGGGGGGGGGGGGGGGGGGGGGGGGGGGGGGGGGGGGGGGGGGGGGGGGGGGGGGGGGGGFGGGGGGGGGGGGGGGDEGGGGGGGGGGGGGGGGGGGFGGFGFFGGGGFFGFGE
@M00200:207:000000000-ALC1F:1:1103:15250:3246 1:N:0:5
ATTGGGCTTAAAGGGCTCGCAGGCGGTTTCTTAAGTCTGATGTGAAAGCCCCCGGCTCAACCGGGGAGGGTCATTGGAAACTGGGAAACTTGAGTGCAGAAGAGGAGAGTGGAATTCCACGTGTAGCGGTGAAATGCGTAGAGATGTGGAGGAACACCAGTGGCGAAGGCGACTCTCTGGTCTGTAACTGACGCTGAGGAGCGAAAGCGTGGGGAGCGAACAGGATTAGATACCCTTGTA
+
GGGGGGGFGGFGGGGGGGGGGGGGGGGEGGGGGGGFGGGGGGGGGGGGGGGGGGGGGGGGGGGGGGECEGGGGGGDGGFGGGGGFCGGGFGFFFGGGGFFGGFGFGGFGFGGE9ECGGGEGGGFGCFGGCFGGGFGGGCEGGFCFGGFGGFCFGGFFFG@FGFGGGEFEGGGGGGGGGGGGGGGGG9FGGDFGC5:EGGGGGGE5/=CGEEGDG:EGGGDGGGG5<DFGFGGCCGGFCF*
@M00200:207:000000000-ALC1F:1:1103:21134:3698 1:N:0:5
ACTGGGTTTAAAGCGAGCGCAGGCGGTTTTTTAAGTCTGATGTGAAAGCCTTCGGCTTAACCGGAGAAGTGCATCGGAAACTGGGAGACTTGAGTGCAGACGAGGACAGTGGAACTCCATGTGTAGCGGTGGAATGCGTAGATATATGGAAGAACACCAGTGGCGAAGGCGGCTGTCTAGTCTGTAACTGACGCTGAGGCTCGAAAGCATGGGTAGCGAACAGGATTAGATACCCTAGTA
+
GGGGGGGGGGGGGGGGGGGGGGGGGGGGGGGGGGGGGGGGGGGGGGGGGGGGGGGGGGGGGGGGGGGGGGGGGGGGGGGGGGGGGGGGGGGGGGGGGGGGGGGGGGGGGGGGGGGGGGGGGGGGGGGGGGGGGGGGGGGGGGGGGGGGGGGGGGGGGGGGGGGGGGGGGGGGGGGGGGGGGGGGGFGGGGGGGGGGEFGGGGGGGGGGGGGGGGGGGDGGGGGFGGGFGFGGGGGGGGGG
@M00200:207:000000000-ALC1F:1:1104:15414:2595 1:N:0:5
ATTGGGCTTAAAGGGCGCGTAGGCGGCGATCCGAGTCAGATGTGAAAGTCCTGGGCTTAACCTGGGGACTGCATTTGATACTGGATTGCTTGAATTCGGGAGAGGATAGCGGAATTCCCAGTGTAGAGGTGAAATTCGTAGATATTGGGAAGAACACCGGTGGCGAAGGCGGCTATCTGGACCGACATTGACGCTGAGGCGCGAAAGCGTGGGGAGCAAACAGGATTAGATACCCTAGTA
+
GGGGGGGGGGGGGGGGGGGGGGGGGGGGGGGGGGGGGGGGGGGGGGGGGGGGGGGGGGGGGGGGGGGGGGGGGGGGGGGGGGGGGGGGGGGGGGGGGGGGGGGGGGGGGGGGGGGGGGGGGGGFGGGGGGGGGGGGGGGGGGGGGGGGGGGGGGGGGGGGGGGGGGGGGGGDGDGGGGGGGGGGGGGGGFGGGGDGGGGGGGGGGGGGGGGGGGGGGGGGGGGGGGGGGG=FGGGGGGGG
@M00200:207:000000000-ALC1F:1:1104:25874:4453 1:N:0:5
ATTGGGCTTAAAGGGCTCGTAGGCGGTCAACTAAGTCGGACGTGAAATCCCCAGGCTCAACCTGGGAACTGCGTCCGATACTGGATGGCTTGAATCCGTGAGAGGGATGCAGAATTCCAGGTGTAGCGGTGAAATGCGTAGATATCTGGAGGAATACCGGTGGCGAAGGCGGCATCCTGGACCGGCATTGACGCTGAGGAGCGAAAGCCAGGGGAGCAAACGGGATTAGATACCCCTGTA
+
GGGGGGGGGGGGGGGGGGGGGGGGGGGGGGGGGGGGGGGGGGGGGGGGGGGGGGGGGGGGGGGGGGGGGGGGGGGGGGGGGGGGGGGGGGGGGGGGGGGGGGGGGGGGGGGGGGGGGGGGGGGGGGGGGGGGGGGGGGGDGGGFFGFGGGGGGGGGGGGGGGGGGGGGGGGGGGGGGGGGGGGDGGGGGGGGGGGGGGGGGGGGGDGGCGGGGGGGGGGGGGGCDGGGGFFGGFGGGGGG
@M00200:207:000000000-ALC1F:1:1104:8964:13915 1:N:0:5
ACTGGGCATAAAGGGCTCGCAGGCGGTTTCTTAAGTCTGATGTGAAAGCCCCCGGCTCAACCGGGGAGGGTCATTGGAAACTGGGGAACTTGAGTGCAGAAGAGGAGAGTGGAATTCCACGTGTAGCGGTGAAATGCGTAGAGATGTGGAGGAACACCAGTGGCGAAGGCGACTCTCTGGTCTGTAACTGACGCTGAGGAGCGAAAGCGTGGGGAGCGAACAGGATTAGATACCCCGGTA
+
GGGGGGGGGGGGGGGGGGGGGGGGGGEGGGGGGGGGGGGGGGGGGGGGGGGGGGGGGGGGGGGGGGGGGGGGGGGGGFGGGGGGGGGGGGCFGGGGCFGFGGGGGGGGGGGGGGGGGGGGGFGGGGFGGGGGGGGGGGGGGGGGGGGGGGGGGGGFGGGGGGGGGGGGGGGGGGGGGGGGGGGGGGGGGGGGGGGGEGGGGGGGGGGGGGGGGGGGGEGEGGGGGGGGGGGGGGGGGGGG
@M00200:207:000000000-ALC1F:1:1104:23808:20879 1:N:0:5
ATTGGGTTTAAAGCGAGCGCAGGCGGTCTTTTAAGTCTAATGTGAAAGCCTTCGGCTTAACCGAAGAAGTGCATTGGAAACTGGAAGACTTGAGTGCAGAAGAGGACAGTGGAACTCCATGTGTAGCGGTGAAATGCGTAGATATATGGAAGAACACCAGTGGCGAAGGCGGCTGTCTGGTCTGTAACTGACGCTGAGGCTCGAAAGCATGGGTAGCGAACAGGATTAGATACCCCGGTA
+
GGGGGGGGGGGGGGGGGGGGEGGGGGGGGGGGGGGGGGGGGGGGGGEGGGGGGGEGGGGGGGGGCGGGGGGGGGGGGGGGGGGGGGGGGGGGGGGGGGGGGFGGGGGGGGGGGGGGGGGGGGGGGGGGGGGGGGGFGDGDEGFGGGGGGGGGGGGGGGGGGGGGDFGGGGGGGGGGGGGGGGGGGFGFGGGGGGGEGGCFGGGGCEGGGGG>>EFCGGD5EDGGGGGGFGGGG6DFGCGC
@M00200:207:000000000-ALC1F:1:1105:3841:7993 1:N:0:5
ATTGGGCTTAAAGCGAGCGCAGGCGGTTTTTTAAGTCTGATGTGAAAGCCTTCGGCTTAACCGGAGAAGTGCATCGGAAACTGGGAGACTTGAGTGCAGAAGAGGACAGTGGAACTCCATGTGTAGCGGTGGAATGCGTAGATATATGGAAGAACACCAGTGGCGAAGGCGGCTGTCTAGTCTGTAACTGACGCTGAGGCTCGAAAGCATGGGTAGCGAACAGGATTAGATACCCCGGTA
+
F9FGGGGGGGGGDGECFEGGGGGGGGFCFGGGFFGFFGGGGGGGGGFFGGGGGGGGGGGFGGGGGGGGGGGGGCFFGDEDEFGGGGGBFGGGEGGGGGGGGGGGGFFGGFGGGFFGGGGGGFGGGGGGGGGGG<FGGGFGGEGDGGGGGGFDFF8>FGGGGGGGCECE:FFGDGGGGGFGGGGGGGGG9FGGGGGGDGGFGGGEDGCGGGGGGGGGGGGGGEGGGF>=D7FGGE07:CGG
@M00200:207:000000000-ALC1F:1:1105:24265:8496 1:N:0:5
ATTGGGTTTAAAGTGAGCGCAGGCGGTTTTTTAAGTCTGATGTGAAAGCCTTCGGCTTAACCGGAGAAGTGCATCGGAAACTGGGAGACTTGAGTGCAGAAGAGGACAGTGGAACTCCATGTGTAGCTGTGGAATGCGTAGATATGTGGAAGAACACCAGTGGCGAAGGCGGCTGTCTAGTCTGTAACTGACGCTGAGGCTCGAAAGCATGGGTAGCGAACAGGATTAGATACCCCAGTA
+
C@ECCFG@;EAFFFGA66@:67F>F7F@BCDE8<<CACFFGFGCFCF<C<@FFGGGG:ECF9FGC:CEEFCF?EFB7,BCGFCFGGDCE9?A<=EFG9FEE=FFBGFFG<FFGDFD9FEFCGGCG95,::4E,:,=,=3=>FGGGFFAC,,AFC>>>>DFFGC73@:C<:FEGCC,>;FC;E9;9D@D@FGGGDEGGFEFGGG>CC8?C9+33A7*0==CGCFGG000>*2:<+>FFGGF
@M00200:207:000000000-ALC1F:1:1105:23542:18382 1:N:0:5
ATTGGGTTTAAAGCGAGCGCAGGCGGTCTTTTAAGTCTAATGTGAAAGCCTTCGGCTTAACCGAAGAAGTGCATTGGAAACTGGAAGACTTGAGTGCAGAAGAGGACAGTGGAACTCCATGTGTAGCGGTGAAATGCGTAGATATATGGAAGAACACCAGTGGCGAAGGCGGCTGTCTGGTCTGTAACTGACGCTGAGGCTCGAAAGCATGGGTAGCGAACAGGATTAGATACCCTCGTA
+
-6CC@FFGGGFGFGEGGGGGDEDGGGGGGGGGGGFGGGGGGGGGGGCFFGGGGGGGFCF<C@@@CF:FFEE?FGCEEGGGGAFGGGCEFGFFFFCFFGGGGGCEGGGGGGGF<EFGGEAFFFGEEGGGGGBFF,5FEFFFCCFGAAFGGGGGFGGGGGGG>CG7CCEGGGGGGGGGGGGFGEFGCD;FCFG8EGGGGGFGFC?EEEGCGGGGDGGECE=C8E6CF47CCFGGFFCG@DFG
@M00200:207:000000000-ALC1F:1:1106:9487:13149 1:N:0:5
ACTGGGTTTAAAGGGCTCGTAGGCGGCCAACTAAGTCAGACGTGAAATCCCTCGGCTTAACCGGGGAACTGCGTCTGATACTGGATGGCTTGAATCCGGGAGAGGGATGCGGAATTCCAGGTGTAGCGGTGAAATGCGTAGATATCTGGAGGAACACCGGTGGCGAAGGCGGCATCCTGGACCGGCATTGACGCTGAGGAGCGAAAGCCAGGGGAGCAAACGGGATTAGATACCCTAGTA
+
GGGGGGGGGGGGGGGGGGGGGGGGGGGGGGGGGGGGGGGGGGGGGGGGGGGGGGGGGGGGGGGGGGGGGGGGGGGGGGGGGGGGGFGGGGGGGGGGGGGGGGGGGGGGGGGGGGGGGGGGGGGGGGGGGGGGGFGGGGGGGGGGGGGGGGGGGGGGGGGGGGGGGGGGGGGGCGGGGGGGGGGGGGGGFGGGGGGGGGGGGGGGGGGFGGGGGGGGGGGGGGGGGGFGGGGGGFGGGFFG
@M00200:207:000000000-ALC1F:1:1106:12444:15092 1:N:0:5
ATTGGGTTTAAAGGGTGCGCAGGCGGTTGTGTAAGACAGGTGTGAAATCCCCGGGCTCAACCTGGGAATGGCGCTTGTGACTGCACGGCTAGAGTACGGCAGAGGGGGGTGGAATTCCACGTGTAGCAGTGAAATGCGTAGAGATGTGGAGGAACACCGATGGCGAAGGCAGCCCCCTGGGCCGATACTGACGCTCATGCACGAAAGCGTGGGGAGCAAACAGGATTAGATACCCCAGTA
+
GGGGGGGGGGGGGGGGGGGGGGGGGGGGGGGGGGGGGGGGGGGGGGGGGGGGGGGGGGGGGGGGGGGGGGGGGGGGGGGGGGGGGGGGGGGGGGGGGGGGGGGGGGGGGGGGGGGGGGGGGGGGGGGGGGGGGGGGGGGGGGGGGGGGGGGGGGGGGGGGGGGGGGGGGGGGGGGGGGGGGGGGDGEGGGGGGGGGGGGGGGGDGEDGDGGGGGGGGGGGGGGG56FGGGGGGGFGDGGG
@M00200:207:000000000-ALC1F:1:1106:19799:24098 1:N:0:5
ACTGGGCGTAAAGGGCGCGCAGGCGGCGGTGCTGGCCCGGCGTGAAAGCCCCCGGCTCAACCGGGGAGGGTCGTCGGGGACCGCACCGCTTGAGGGCGGTAGGGGCTGGTGGAATGCCGGGTGTAGTGGTGAAATGCGTAGAGATCCGGCGGAACACCTGGGGCGAAGGCGGCCAGCTGGGCCGTCCCTGACGCTGAGGCGCGAAGGCGTGGGGAGCGAACAGGATTAGATACCCTAGTA
+
GGGGGGGGFGGGGGGGGGGGGGGGGGGGGGGGGGGCGGGGGGGGDGGGGGGGGGGGGGGGGGGGGGEFGGGGGGGCGGGGGGGDGGGGGGGGGGGGGGGCFGGGGEGGEGGGGGGG@FGGGGGCEGGGGGGFFFGGGG5CE:FFGGGFGDGGGGGGGGGGGGGGDCGGCFEGEEGGEEGGGFFC>CEG?EFGD=:E8;EFECE5CGGCEECEGD5ECC87=DGD4D7CF**:<+9=<FFF
@M00200:207:000000000-ALC1F:1:1107:6855:7878 1:N:0:5
ACTGGGTTTAAAGGGTGCGCAGGTGGTCATGTAAGTCAAATGTGAAAGACTGGGGCTCAACCTCAGATTTGCATGTGATACTGCGTGACTTGAGAACTGAAGAGGGATCTTGAATTCACGGTGTAGCAGTGAAATGCGTAGATATCGTGAGGAACACCAAAGGCGAAAGCAGGATCCTGGTCAGCTTCTGACACTCATGCACGAAGGCTAGGGGAGCAAACGGGATTAGATACCCCTGTA
+
GGGGGGGGGCGGGGGGGGGGGGGGGGGGGGGGGGGGGGGGGGGGGGFGGGGGGGGGGGGGGGGGGGGGGGGGGGGFGGGGGGGGGGGGFGGGGGGGGGGGGGGGGGEFGGGGGGFFGFGGG7DFFGGGGGGG9FFGFCF:FFGGGGGGGGGAFGGGGGGGGFDGGGGGGDFGGDFGGFCEGGGGDGGGGFDFFEGGFGG99FGDEGGGGGGGGGCEDFGG5=D4CGGFDFGGDFGFGFF>
@M00200:207:000000000-ALC1F:1:1107:17932:23294 1:N:0:5
ATTGGGCTTAAAGGGCTCGCAGGCGGTTTCTTAAGTCTGATGTGAAAGCCCCCGGCTCAACCGGGGAGGGTCATTGGAAACTGGGGAACTTGAGTGCAGAAGAGGAGAGTGGAATTCCGCGTGTAGCAGTGAAATGCGTAGATATGCGGAGGAACACCGATGGCGAAGGCAATCCCCTGGGCCTGCACTGACGCTCATGCACGAAAGCGTGGGGAGCAAACAGGATTAGATACCCCGGTA
+
GGGGGGGGGGFGGGGGFGGGGGGGGGGGGGFGGGGGGGGGGGFGGGGDFFGGGGGGCFGGGGGGGGGGGGGGGGGGGGGFFFGGGGGGG?FGGGGGGGGGGGGGGGGGG?FGGGGCFAFGGEECGGGGGDFGGGFFGGGDDGGGCG9FFEGGGGFGGGDFFEDGGGGGGFGGGFFGGFCFFGGEGFGGGFF8E=81*BFFCGG5=7*0*;:::CD7<CDC=C797FFG=4**:<<>:>))
@M00200:207:000000000-ALC1F:1:1108:9239:5954 1:N:0:5
ATTGGGTTTAAAGGGTGCGTAGGTGGCGCTGTAAGTCGGGTGTGAAATTTCGGAGCTTAACTCCGAAACTGCATTCGATACTGCGGTGCTTGAGGACTGGAGAGGAGACTGGAATTCATGGTGTAGCAGTGAAATGCGTAGAGATCATGAGGAAGACCAGTGGCGAAGGCGGGTCTCTGGACAGTTCCTGACACTGAGGCACGAAGGCCAGGGGAGCAAACGGGATTAGATACCCGTGTA
+
GGGGGGGGDGFGGGGFBGGCFEDFEGGGGGGGGGGGGGEGEFGGGGGGGGGGGGGGGGGGGGGGGFCGGGFGGGFGG<FGGGGGGGGGGGGEFFFFGGF8?FFBFFGGGGGGGGGGG<EFGFGFGEFGGGFGDGFGGGGDG+DFFFCGGGGGGCFCFGGGEFGGGGGGGGGGGFGGGDGGCFGFCEGGGGEBFFCGGFGFGGCEEGGGGGFGGGGDGGGGGGGC:5*29BFF07CD>53*
@M00200:207:000000000-ALC1F:1:1108:15070:7370 1:N:0:5
ATTGGGTTTAAAGGGTGCGTAGGCGGCGCGGTAAGTCGGGTGTGAAATCTCGGAGCTTAACTCCGAAACTGCATTCGATACTGCCGTGCTTGAGGACTGGAGAGGAGACTGGAATTTACGGTGTAGCGGTGAAATGCGTAGATATCGTAAGGAAGACCAGTGGCGAAGGCGGGTCTCTGGACAGTTCCTGACGCTGAGGCACGAAGGTCAGGGGAGCAAACGGGATTAGATACCCCCGTA
+
GGGGGGGGGGGGGGGGGGGGGGGGGGGGGGGGGGGGGGGGGGGGGGGGGGGGGGGGGGGGGGGGGGGGGGGGGGGGGGGGGGGGGGGGGGGGGGGGGGGGGGGGGGGGGGGGGGGGGGGGGGGGGGGGGGGGGGGGGGGGGGGGGGGGGGGGGGGGGGGGGGGGGGGGGGGGGGGGGGGGGFGGGGGGGGGGGGGGGGGGGGGGGGGGGGGGGGGGGGGGGGGGFGGGGFGGFGGGFGFG
@M00200:207:000000000-ALC1F:1:1108:2708:14795 1:N:0:5
ATTGGGTTTAAAGGGCGCGTAGGCGGCCACCGCAAGTCGACTGTGAAATCTCCGGGCTTAACCCGGAAAGGTCAGCCGATACTGCGGGGCTAGAGTGCAGAAGGGGCAACTGGAATTCTCGGTGTAGCGGTGAAATGCGTAGATATCGAGAGGAACACCGGTGGCGAAGGCGGCCCCCTGGACCGGTACTGACGCTGAGGCGCGAAAGCGTGGGTAGCAAACGGGATTAGATACCCTGGTA
+
GGGGGGGGGGGGGGGGGGGGGGGGGGGGGGGGGGGGGGGGGGGGGGGGGGGGGGGGGGGGGGGGGGGGGGGGGDFGGGGGGGGGGGGGGGGGGGGGGGGGGGGGGGGGGGGGGGGGGGGGGGGGGAFGGGGGGGGGGGGGGGGGGGGGGGGGGGGGGGGGGGGGGGGGGGGGGGGGGGGGFGGGGGGCCEGFGEGGGGGGFEGGGGGGGGEGGGGGGGGGGGGE?DDFGFGG7CFGFGFGF
@M00200:207:000000000-ALC1F:1:1109:25937:6454 1:N:0:5
ATTGGGTATAAAGAGCGTGTAGGCGGCCAAGCAGGTCCGTTGTGAAAACTGGAGGCTTAACCTCCAGACGTCGACGGAAACCGCGTGGCTAGAGTCCGGAAGAGGAGAGTGGAATTCCTGGTGTAGCGGTGAAATGCGCAGATATCAGGAAGAACACCAATGGCGAAGGCAGCTCTCTGGGACGGTACTGACGCTGAGACGCGAAAGCGTGGGGAGCGAACAGGATTAGATACCCTAGTA
+
GGGGGGGGGGGGGGGGGCFGGGGGGGDGGGDFGGGGGGGFGGGGGGGGGGGGFGGGGGGGGGGGGGGF@CFGGGEGGGDGGCGGGGGGGGGGGGGGFGGCFGGGGGGGGGGGGGGGGGGGGGGGGGGGGGGGGFGGGGGGGGGFGGGGDDFGGGGGGGGFFFGGGGEGGGGGGGGGGGGC8=8CEEGGGGGGGGGC8CFGGGGEGCECEEGGDGDEGGGCEDGGGGF??4C:CCDFCFFG
@M00200:207:000000000-ALC1F:1:1109:16305:8890 1:N:0:5
ACTGGGCATAAAGCGAGCGCAGGCGGTCTTTTAAGTCTAATGTGAAAGCCTTCGGCTTAACCGAAGAAGTGCATTGGAAACTGGAAGACTTGAGTGCAGAAGAGGACAGTGGAACTCCATGTGTAGCGGTGAAATGCGTAGATATATGGAAGAACACCAGTGGCGAAGGCGGCTGTCTGGTCTGTAACTGACGCTGAGGCTCGAAAGCATGGGTAGCGAACAGGATTAGATACCCTAGTA
+
GGGGGGGGGGGGGGGGGGGGGGGGGGGGGGGGGGGGGGGGGGGGGGGGGGGGGGGGGGGGGGGDGGGGGGGGGGGGGGGGGGGGFGGGGGGGGGGGGGGGGGGGGGGGGGGGGGGGGGGGGGGGGGGGGGGGGGGGGGGGGGCGGGGGGGGGGGGGGGGFGG@CGGGGGGDGGGGGGGGGGGGGGDFFGGGGGGGGGGGGGGGGGGGGGGGGGGFEGDDGGGFGGGFCBFGGGGGFDFGG
@M00200:207:000000000-ALC1F:1:1110:11001:11877 1:N:0:5
ATTGGGTATAAAGGGTGCGTAGGCGGAACAGAAAGTCCGTTGTGAAATCTCCGAGCTTAACTCGGAAATTGCGGTGGATACTATTGTTCTTGAATACTGTTGAGGTTAGCGGAATATGTCATGTAGCGGTGAAATGCATAGATATGACATAGAACACCAATTGCGAAGGCAGCTGGCTAAACAGATATTGACGCTGAGGCACGAAAGCGTGGGGATCAAACAGGATTAGATACCCCTGTA
+
GGGGGGGGGGGGGGGGGGGGGGGGGGGGGGGGGGGGGGGGGGGGGGGGGGGGGGGGGGGGGGGGGGGGGGGGGGGGGGGGGGGGGGGGGGGGGGGGGGGGGGGGGGGGGGGGGGGGGGGGGGGGGGGGGGGGGGGGGGGGGGGGGGGGGGGGGGFGFGGGGGGGGGGGGGGGGFGGGGGGGFGGGFGGGGFGGGEEGGGGGGGGGGGGGGGGGFDGFGGGGGGGGGGFGFGFFFGGGGGG
@M00200:207:000000000-ALC1F:1:1110:21286:14379 1:N:0:5
ATTGGGTGTAAAGGGCTCGCAGGCGGTTTCTTAAGTCTGATGTGAAAGCCCCCGGCTCAACCGGGGAGGGTCATTGGAAACTGGGGAACTTGAGTGCAGAAGAGGAGAGTGGAATTCCACGTGTAGCGGTGAAATGCGTAGAGATGTGGAGGAACACCAGTGGCGAAGGCGACTCTCTGGTCTGTAACTGACGCTGAGGAGCGAAAGCGTGGGGAGCGAACAGGATTAGATACCCCCGTA
+
GGGGGGGGGGGGGGGGGGEGGGGGGGBFGGGGGGGGGGGGGGFGGGGGGGGGGGGGGGGGGGGGGGFGGGGGGGGGGGGGGGGGGGGGGGGGGGGGGGGGGGGGGGGGGGGGGGGGGGGGGGGGGGGGGGGGGGGGGGGGGGGGGGGGGGGGGGGGGGGGGFGGGGGGGGGGGGGEFGGCFFGGGC9FGGGGGGDGGCGGGFGGGGGGGGDGGGFGGGGGGGGGGGGFGFGGGGGGDDGG
@M00200:207:000000000-ALC1F:1:1110:23710:20923 1:N:0:5
ACTGGGCTTAAAGAGCGTGTAGGCGGCTTGCTAAGTCTTGCGTGAAATCTCGGGGCTCAACCCCGAGCGGTCGTGGGAAACTGGCAGGCTAGAGTGCGGGAGAGGAGAATGGAATTCCTGGTGTAGCGGTGAAATGCGCAGATATCAGGAAGAACACCCGTGGCGAAGGCGGTTCTCTGGAACGCAACTGACGCTGAGACGCGAAAGCGTGGGGAGCAAACAGGATTAGATACCCTCGTA
+
GGGGGGGGGGGGGGGGGGGGGGGGGGGGGGGGGGGGGGGGGGGGGGGGGGGGGGGGGGGGGGGGGGEGGGGGGGGGGGGGGGGGGGGGGGGGGGGGGGGGGGGGGGGFGGGGGFGGGGGGGGGGGGGGGGGGGGGGGGGGGGGGGGGGGGGGGGGGGGGGGEGGGFGGDGGGGGGGGGGGGGGGGEEGGGGGGGGGGGGGGGGGGECFGGEGGGFGGGGGG5CGDFFFGFGFGGGGGGGG
@M00200:207:000000000-ALC1F:1:1111:14032:4236 1:N:0:5
ATTGGGCTTAAAGGGCTCGTAGGCGGTTTGTCGCGTCGGGAGTGAAAACCATGAGCTTAACTCATGGCTTGCTTTCGATACGGGCAGACTAGAGGTATGCAGGGGAGAACGGAATTCCTGGTGTAGCGGTGAATGCGCAGATATCAGGAGGAACACCGGTGGCGAAGGCGGTTCTCTGGGCATTACCTGACGCTGAGGAGCGAAAGTGTGGGGAGCGAACAGGATTAGATACCCTTGTA
+
GGGGGGGGGGGGGGGGGGGGGGGGGGFGGGGGGGG@FFGGGGGGGGGGG@FDGFFGGGGGGGGADGGGGGGGGGGGGGGGGGGGGGGFGGGGGGFF=FGGDGGGGGDFGGGGEGG8?DFFGFFGGGGGGEGEFAFFFEGEFGFFFGGGGGGGGGGGGGGCFEFCFC:CBFCFG:EGGGGFGFEFGGG9@C?EGGGCFGDCCGCCGGGGFGGGG*4::EGGGGGGFGG?:8DFFGCGFCC
@M00200:207:000000000-ALC1F:1:1112:28269:7448 1:N:0:5
ATTGGGTTTAAAGGGCGCGTAGGCGGTTTATGCAGTCAGATGTGAAATCCCCGGGCTTAACCTGGGAACTGCATTTGAGACGCATAGACTAGAGGTCGGGAGAGGGTTGTGGAATTCCCAGTGTAGAGGTGAAATTCGTAGATATTGGGAAGAACACCGGTGGCGAAGGCGGCAACCTGGCTCGATACTGACGCTGAGGCGCGAAAGCGTGGGGAGCAAACAGGATTAGATACCCCAGTA
+
GGGGGGGGGGGGGGGGGGGGGGGGGGGGGGGGGGGGGGGGGGGGGGGGGGGGGGGGGGGGGGGGGGGGGGGGGGGGGGGGGGGGGGGGGGGGGGGGGG7CFGGGGGGGGGGGGGGGGGGGGGGGGGGGGGGGGGGGGGGGGGGGGGGGGGGGGGGGGDGGGGGGGGEGGGGGGGGGGGGGGGGGGGGGGGGGGGGGGGGGGGGGGGGGGGGGGGGGGGGGGGGGGFCFGFGGGGGGFGFG
@M00200:207:000000000-ALC1F:1:1112:3770:9485 1:N:0:5
ACTGGGCTTAAAGGGCTCGCAGGCGGTTTCTTAAGTCTGATGTGAAAGCCCCCGGCTCAACCGGGGAGGGTCATTGGAAACTGGGGAACTTGAGTGCAGAAGAGGAGAGTGGAATTCCACGTGTAGCGGTGAAATGCGTAGAGATGTGGAGGAACACCAGTGGCGAAGGCGACTCTCTGGTCTGTAACTGACGCTGAGGAGCGAAAGCGTGGGGAGCGAACAGGATTAGATACCCCAGTA
+
GGGGGGGGGGGGGGGGGGGGGGGGGGGGGGGGGFGGGGGGGGGGGGGGGGGGGGGGGGGGGGGGGGEGGGGGGGGGGGGGGGGGGGGGGGGGFGGGGGGGGGGGGGGGGGGGGGGGGGGGGGGGGGGGGGGGGGGGGGGGGGGGGGGGGGGGGGGGGGGGGGGGGGGGGGGGGGGGGGGFGGGGGGGGGG?FEGGGGGGGGGGGGGGGGGGGGGGGGGEGGGGGGGGGGFGGGGGGFGGG
@M00200:207:000000000-ALC1F:1:1112:16889:17100 1:N:0:5
ATTGGGTTTAAAGGGCTCGTAGGCGGTTTGTCGCGTCGGGAGTGAAATCATCTGGCTTAACTGGGTGCTTGCTTTCGATACGGGCAGACTAGAGGTATGCAGGGGAGAACGGAATTCCTGGTGTAGCGGTGAAATGCGCAGATATCAGGAGGAACACCGGTGGCGAAGGCGGTTCTCTGGGCCTGTACTGACGCTGAGGAACGAAAGCGTGGGGAGCGAACAGGATTAGATACCCCGGTA
+
GGGGGGGGGGGGGGGGGGGGGGGGGGGGGGGGGGGGGGGGGGGGGGGGGGGGGGGGGGGGGGGGGGGGGGGGGGGGGGGGGGGGGGGGGGGGGGGGGGGGGGGGGGGGGGGGGGGGGGGGGGGFFGGGGGGGGGGGGGGGGGGGGFGGGGGGGGGGGGGGGGGGGGGGGGGGGGGGFC@FEFGGGGGGGFGGGGGGGGGGFGC?EGGGD:CGGGGGGGG5CGGFFF>7F=7FEFFGFC7<
@M00200:207:000000000-ALC1F:1:1113:20484:8394 1:N:0:5
ATTGGGTTTAAAGGGCTCGCAGGCGGTTTCTTAAGTCTGATGTGAAAGCCCCCGGCTCAACCGGGGAGGGTCATTGGAAACTGGGGAACTTGAGTGCAGAAGAGGAGAGTGGAATTCCACGTGTAGCGGTGAAATGCGTAGAGATGTGGAGGAACACCAGTGGCGAAGGCGACTCTCTGGTCTGTAACTGACGCTGAGGAGCGAAAGCGTGGGGAGCGAACAGGATTAGATACCCCAGTA
+
GGGGGGGGGGGGGGGGGGGGGGGGGGGGGGGGGGGGGGGGGGGGGGGGGGGGGGGGGGGGGGGGGGGGGGGGGGGGGGGGGGGGGGGGGGGGGGGGGGGGGGGGGGGGGGGGGGGGGGGGGGGGGGGGGGGGGGGGGGGGGGGGGGGGGGGGGGGGGGGGGGGGGGGGGGGGGGGGGGGGGGGGGGGGGGGGGGGGGGGGGGGGGGGGGGGDGGGGGGGGGGGFFGGGGFFGGFGGFGFG
@M00200:207:000000000-ALC1F:1:1114:21541:14615 1:N:0:5
ACTGGGTTTAAAGGGTGCGTAGGTGGCTGGGAAAGTTTGATGTGAAAGCTCAGGGCTCAACCCTGAAATGGCATTGAATACTACTTAGCTGGAGGTTTGGAGGGGGGACTGGAATTCTCGGTGTAGCAGTGAAATGCGTAGATATCGAGAGGAACACCAGTGGCGAAGGCGAGTCCCTGGACAACACCTGACACTGAGGCACGAAAGCTAGGGGAGCAAACAGGATTAGATACCCCCGTA
+
GGGGGGGGGGGGGGGGGGGGGGGGGGGGGGGGGGGGGGGGGGGGGGGGGGGGGGGGGGGGGGGGGGGGGGGGGGGGGGGGGGGGGGGGGGGGGGGGGGGGGGGGGGGGGGGGGGGGGGGGGGGGGGGGGGGGGGGGGGGGGGGGGGGGGGGGGGGGGGGGGGGGGGGGGGGGGGGGGGGGGGGGGGGGGGGGGGGGGGGFGGGGGGGGFGGGGGGGGGGGGGGGFGGFGFGGCFGGGGFG
@M00200:207:000000000-ALC1F:1:1115:27804:8705 1:N:0:5
ATTGGGTTTAAAGAGCTCGTAGGCGGTTTGTCGCGTCTGCTGTGAAAATCCAGGGCTTAACCCTGGACCTGCAGTGGGTACGGGCAGACTAGAGTGCGGTAGGGGAGATCGGAATTCCTGGTGTAGCGGTGAAATGCGCAGATATCAGGAGGAACACCGGTGGCGAAGGCGGATCTCTGGGCCGTAACTGACGCTGAGGAGCGAAAGCATGGGGAGCGAACAGGATTAGATACCCCCGTA
+
GGGGGGGGGGGGGGGGGGGGGGGGGGGGGGGGGGGGGGGGGGGGGGGGGGGGGGGGGGGGGGGGGGGGGGGGGGGGGGGGGGGGGGGGGGGGGGGGGGGGGEGGGGGGFGGGGGGGGGGGGGGGGGGGGGGGGGGGGGGGGGGGGGGGGGGGGGGGGGGEGGGGEEEGGGGGGGGGGGFGGFGGGGGGGGGGGEGGCFGGGGGGGGGGGGGGGGGGGGGGGGGFGGGFG<?FGGFGDGFG
@M00200:207:000000000-ALC1F:1:1115:11074:20852 1:N:0:5
ACTGGGTTTAAAGCGAGCGCAGACGGTTGATTAAGTCTGATGTGAAAGCCCGGAGCTCAACTCCGGAATGGCATTGGAAACTGGTTAACTTGAGTGCAGTAGAGGTAAGTGGAACTCCATGTGTAGCGGTGGAATGCGTAGATATATGGAAGAACACCAGTGGCGAAGGCGGCTTACTGGACTGTAACTGACGTTGAGGCTCGAAAGTGTGGGTAGCAAACAGGATTAGATACCCGAGTA
+
GGGGGGGGGGGGGGGGGGGGGGGGGGGGGGGGGGGGGGGGGGGGGGGGGEGGGGGGGGGGGGGGGGGGGGGGGGGGGGGGGGGGGGGGGGFGGGGGGGGGGGGGGGGGGGGGGGGGGGGGGGGGGGGGGGGGGGGGGGGGGGGGGGGGGGGGGGGGGGGGGGGGGGGGGGDGGGGGGGGGFGGGGGGGGGGGGGGGGGGGGGGGGGGGGGGGGGGGGFGGGGGGGGGFGFGGGGGDDGFG
@M00200:207:000000000-ALC1F:1:1116:21035:15506 1:N:0:5
ATTGGGTTTAAAGAGCGCGTAGGCGGTTTGGACAGTCAGATGTGAAATTCCTGGGCTTAACCTGGGGGCTGCATTTGATACGTGCAGACTAGAGTGTGAGAGAGGGTTGTGGAATTCCCAGTGTAGAGGTGAAATTCGTAGATATTGGGAAGAACACCGGTGGCGAAGGCGGCAACCTGGCTCATGACTGACGCTGAGGCGCGAAAGCGTGGGGAGCAAACAGGATTAGATACCCTAGTA
+
GGGGGGGGGGGGGGGGGGGGGGGGGGGGGGGGGGGGGGGGGGGGGGGGGGGGGGGGGGGGGGGGGGGGGGGGGGGGGGGGGGGGGGGGGGGGGGGGGGGGGGGGGGGGGGGGGGGGGGGGGGGFGGGGGGGGGGGGGGGGGGGGGGGGGGGGGGGGGGGGGGGGGGGGGGGGGGGGGGGGGGGGGGGGGGGGGGGGCGGGGGGGGEGGGGGGGDEGGGGGGGGGFGGF6AGGGGGFFGGG
@M00200:207:000000000-ALC1F:1:1117:8601:5318 1:N:0:5
ATTGGGTTTAAAGGGAGCGTAGGTGGCTCTATAAGTCAGATGTGAAATCCCCGGGCTTAACCTGGGAACTGCATCTGAAACTGTAGAGCTAGAGTATGTGAGAGGAAGGTAGAATTCCAGGTGTAGCGGTGAAATGCGTAGAGATCTGGAGGAATACCGATGGCGAAGGCAGCCTTCTGGCATAATACTGACACTGAGGCTCGAAAGCGTGGGTAGCAAACAGGATTAGATACCCCAGTA
+
GGGGGGGGGGGGGGGGGGGFGGGGGGGGGGGGGGGGGGGGGGGGGGGGGGGGGGGGGGGGAFGGGGGGGGGGGGGGGGGGGGGGGGGGGGGGGGGGGGGGGGGGGGGGGGGGGGGGGGGGGGGGGGFGGGGGGGGGGGGGGGGGGGGGGGGGGGGGGGGGGGGGGGGGGGGGGGGFGGGGGGGGGGGGGGFGGGGGGGGGGGGGGGGGGGGGGGGGFGDGGGGGA6DGGFGGGGCFEGFG
@M00200:207:000000000-ALC1F:1:1117:25072:20616 1:N:0:5
ATTGGGTTTAAAGAGCGCGCAGGCGGTCGATCAAGTCGCGTGTGAAAGCCCCCGGCTCAACTGGGGAGGGTCACGCGATACTGATCGACTCGAAGGCAGGAGAGGGTAGTGGAATTCCCGGTGTAGTGGTGAAATGCGTAGATATCGGGAGGAACACCAATTGCGAAGGCAGCTCGCTGGGACGTAACTGACGCTGAGACGCGAAAGCGTGGGGAGCAAACAGGATTAGATACCCTTGTA
+
GGGFGGFGEGGGGGGGGGGGGGGGGGGGGGFGGGFFFGGGGGGGGGGGGFFGGFGGGGFGFGGGGGGGGGGGGGGGFGGGGGGGGGGGGGGFGGEGGGGGGGGGGGGGGGFGGFGGGGGGGGGGGGFCFFGDFGGGGGGGGGGGGGGGEGGGEFFFGGGGGEFGGGGGGGGGGGGGGDGGGGGGGGFGGGGGGGGGDGGFGGGGEGDCE8EGGGGGGFFGGGGGF<7DFFFG7CDFFGFC
@M00200:207:000000000-ALC1F:1:1118:27022:5840 1:N:0:5
ATTGGGCTTAAAGGGCTCGCAGGCGGTTTCTTAAGTCTGATGTGAAAGCCCCCGGCTCAACCGGGGAGGGTCATTGGAAACTGGGGAACTTGAGTGCAGAAGAGGAGAGTGGAATTCCACGTGTAGCGGTGAAATGCGTAGAGATGTGGAGGAACACCAGTGGCGAAGGCGACTCTCTGGTCTGTAACTGACGCTGAGGAGCGAAAGCGTGGGGAGCGAACAGGATTAGATGACACTCGTA
+
GGGGGGGGFGGGGFGGGGGGGGGGGGGGGGGGGGGEGFGGFGGGGGGGGGFGGGGGGGGGGGGGGGGGGGGGGGGGGGGGGGGGGGGGGCAEGGGGGG9EFGGGGGGGGGFGGGGGGGFGGGGGGGGGGGGGGGGFGGFGGGGGGFFFFFGGGGGGGGGGGGGGGGGGEGGEGGGGGGGGGGGGGGGGGGGGGDECGFFFEGGGGGGGGCEEECED>(4CGGC(*.29DF7CGG:DFFFF@
@M00200:207:000000000-ALC1F:1:1118:21181:6818 1:N:0:5
ATTGGGTGTAAAGGGAGCGTAGGTGGACTGTCAAGTCAGTTGTGAAATCCGCGGGCTCAACCTGCGGCCTGCAGTTGAAACTGGCGGTCTTGAGTCCGTTCAGGGATGCTGGAATTCATGGTGTAGCGGTGAAATGCTCAGATATCATGAAGAACTCCAATCGCGAAGGCAGGCATCCGGGCCGGAACTGACACTGAGGCTCGAAAGTGCGGGTATCAAACAGGATTAGATACCCTTGTA
+
GGGGGGGGGGGGGGGGGGGGGGGGGGGGGGGGGGGGGGGGGGGGGGGGGGGGGGGGGGGGGGGGGGGGGGGGGGGGGGGGGGGGGGGGGGGFGGGGGGGGGGGGGGGGGGGGGGGGGGGGGGGGGGGEFGGGGGGGGGGGGGGGGGGGGGGGGGGGGGGGGGGGGGDEGGGGGGGGGGGDGGGGGGGGGGGGGGGFFGDFGGGGGEGGGGGGGGGGD)6?FGGBC:GGFFGGGGGGGGFF
@M00200:207:000000000-ALC1F:1:1118:18909:11747 1:N:0:5
ATTGGGTTTAAAGGGCTCGCAGGCGGTTTCTTAAGTCTGATGTGAAAGCCCCCGGCTCAACCGGGGAGGGTCATTGGAAACTGGGGAACTTGAGTGCAGAAGAGGAGAGTGGAATTCCACGTGTAGCGGTGAAATGCGTAGAGATGTGGAGGAACACCAGTGGCGAAGGCGACTCTCTGGTCTGTAACTGACGCTGAGGAGCGAAAGCGTGGGGAGCTAACAGGATTAGATACCCGCGTA
+
GGGGGGGGGGGGGGGGGGGGGGGGGGGGGGGGGGGGGGGGGGGGGGGGGGGGGGGGGGGGGGGGGGGGGGGGGGGGGGGGGGGGGGGGGGGGGGGGGGGGGGGGGGGGGGGGGGGGGGGGGGGGGGGGGGFGGGGGGGGGGGGGGGGGGGGGGGGGGGGGGGGGGGGGGGGGGGGGGGGGGGGGGGGGGGGGGGGGGGGGGGGGGGGGGGGGGGGGF48FCCFF*3DFGFGGGGFGGGFG
@M00200:207:000000000-ALC1F:1:1118:12660:12462 1:N:0:5
ATTGGGTTTAAAGAGCTCGTAGGCGGTCTGTCGCGTCGGCTGTGAAAACTCGGGGCTCAACCCCGAGCCTGCAGTCGATACGGGCAGACTAGAGTGCGGTAGGGGAGACTGGAATTCCTGGTGTAGCGGTGAAATGCGCAGATATCAGGAGGAACACCGGTGGCGAAGGCGGGTCTCTGGGCCGTAACTGACGCTGAGGAGCGAAAGCGTGGGGAGCTAACAGGATTAGATACCCTTGTA
+
GGGGGGGGGGGGGGGGGGGGGGGGGGGGGGGGGGGGGGGGGGGGGGGGGGGGGGGGGGGGGGGGGGGGGGGGGGGGGGGGGGGGGGGGGGGGGGGGGGGGGGGGGGGGGGGGGGGGGGGGGGGGGGGGGGGGGGGGGGGGGGGGGGGGGGGGGGGGGGGGGGGGGGGGGGGGGGGGGGGGGGGGGGGGGGGGGGGGGGGGGGGGGGGGGGGGGGGGB(5FGGGF:4DGGFGGGGFGGGFF
@M00200:207:000000000-ALC1F:1:1118:18519:15318 1:N:0:5
ACTGGGTTTAAAGCGAGCGCAGGCGGTTTAATAAGTCTGAAGTTAAAGGCAGTGGCTTAACCATTGTTCGCTTTGGAAACTGTTAGACTTGAGTGCAGAAGGGGAGAGTGGAATTCCATGTGTAGCGGTGAAATGCGTAGATATATGGAGGAACACCGGTGGCGAAAGCGGCTCTCTGGTCTGTAACTGACGCTGAGGCTCGAAAGCGTGGGGAGCATACAGGATTAGATACCCCGGTA
+
GGGGGGGGGGGGGGGGGGGGGGGGGGGGGGGGGGGGGGGGGGGGGGGGGGGGGGGGGGGGGGGGGGGGGGGGGGGGGGGGGGGGGGGGGGGGGGGGGGGGGGGGGGGGGGGGGGGGGGGGGGGGGGGGGGGGGGGGGGGGGGGGGGGGGGGGGGGGGDGGGGGGGGGGGGGGGGGGGGFGGGGGGGGGGGGGGGGGGGGGGGGGGGGGGGGGGGGGF)9<FGEB36FGGFGGCFGGGGF
@M00200:207:000000000-ALC1F:1:1118:16509:21968 1:N:0:5
ATTGGGTTTAAAGGGCTCGCAGGCGGTTTCTTAAGTCTGATGTGAAAGCCCCCGGCTCAACCGGGGAGGGTCATTGGAAACTGGGGAACTTGAGTGCAGAAGAGGAGAGTGGAATTCCACGTGTAGCGGTGAAATGCGTAGAGATGTGGAGGAACACCAGTGGCGAAGGCGACTCTCTGGTCTGTAACTGACGCTGAGGAGCGAAAGCGTGGGGAGCTAACAGGATTAGATACCCCTGTA
+
GGGGFFFGGGGGGGGEGGGGEFGGGGGGGGGGGGGGGGGFFGGGGGGGGG@EFGGGGGGGFGGGGGDGGGGGGCGGGGFGGGFGGGDFFDGFGGGGGGGFFFEEFCFFGGGGDFGF<FDDEBDFFGGGGFGGGFFFCFGG7:7,,DFEF<FE>FGGFEGGGGGCEGGGGGGGGG:9CFFGGG?BEFGFGGGGDD8EEGGFCFGGCECFG:EEGE/C((-0<FGF*57*7?FFE<79FCFD
@M00200:207:000000000-ALC1F:1:2101:10446:13251 1:N:0:5
ATTGGGTATAAAGGGCTCGCAGGCGGTTTCTTAAGTCTGATGTGAAAGCCCCCGGCTCAACCGGGGAGGGTCATTGGAAACTGGGGAACTTGAGTGCAGAAGAGGAGAGTGGAATTCCACGTGTAGCGGTGAAATGCGTAGAGATGTGGAGGAACACCAGTGGCGAAGGCGACTCTCTGGTCTGTAACTGACGCTGAGGAGCGAAAGCGTGGGGAGCGAACAGGATTAGATACCCTAGTA
+
GGGGGGGGGGGGGGGGGGGGGGGGGGGGGGGGGGGGGGGGGGGGGGGGGGGGGGGGGGGGGGGGGGGGGGGGGGGGGGGGGGGGGGGGGGGGGGGGGGGGGGGGGGGGGGGG<FGGGGGGGGGGGGGGGGGGGGGGGGGGGGGGGGGGGGGGGGGGGGGGGCEGGGGGGGGGGGGGGGGGGGGGGGGGGGGGGGGGGGGGGGGGGGGGGGGGGGGGGGGGGGGGFFFFFFFFGGFFFFFF
@M00200:207:000000000-ALC1F:1:2101:13951:24591 1:N:0:5
ATTGGGTTTAAAGGGTGCGTAGGCGGGCAGGTAAGTCCGTGGTGAAATCTCTGAGCTTAACTCAGAAACTGCCATGGATACTATTTGTCTTGAATATTGTGGAGGTAAGCGGAATATGTCATGTAGCGGTGAAATGCTTAGATATGACATAGAACACCAATTGCGAAGGCAGCTTACTACACAGTTATTGACGCTGAGGCACGAAAGCGAGGGGATCAAACAGGATTAGCTACCCCAGTA
+
FFGGGGGGGGGGGGGFGGGGGGGGGGGGGGGFGGGGGFFFFGGGGGGGG9CC<EFGGGGGGGFAFCGGGGGGGGFEGGGGGGAFGGGGGGAFGFGCG9FFEC,AFCF?FGG>FGF<FF<@,<BEFFGGDEGGGC9DFG93A?<FF9<5DF9FGGG8FG8>@FGFCCCC8F8C>,@FFFFCF,@,6EFFGCA9EGGGGGGGGFD5ECE?**==CED<FGGCF4CC));**)+;=?FF>><*
@M00200:207:000000000-ALC1F:1:2102:15577:15367 1:N:0:5
ATTGGGTTTAAAGGGCAGGTAGGTGGTCTGATTTGTCTGGTGGTGAAATCCTGGGGCTTAACCCCAGAAGTGCCCCGGAAACGGTCAGACTCTGAGTCTTGGAGAGGGTTGCGGAATTCCCGGTGTAGCGGTGAAATGCGTAGAGATCGGGAGGAACACCATAGGCGAAGGCGGCAACCTGGACAAGCACTGACACTCAACTGCGAAAGCGTGGGGAGCAAACAGGATTAGATACCCGCGTA
+
GGGGGGGGGGGGGGGGGGGGGGGGGGGGGGGGGGGGGGGGGGGGGGGGGGGGGGGGGGGGGGGGGGGGGGGGGGGGGGGGGGGGGGGGGGGGGGGGGGGGGGGGGGGGGGGGGGGGGGGGGGGGGGGGGGGFGGGGGGGGGGGGGGGGGGGGGGGGGGGGG,;FGGGGGGGGGGGGGGGGGGGGGGGGGGGGGGGGGGGGGGGGGGGGGGGGGGDEGGGGGGGGGGGGGFGGGGGGGGGGFG
@M00200:207:000000000-ALC1F:1:2102:5639:18447 1:N:0:5
ATTGGGTTTAAAGGGTGCGTAGGCTGTGCGGAAAGTTGGGTGTGAAATCCCTCGGCTCAACCGAGGAAGCGCGCCCAAAACTACCGTGCTGGAGGGAGACAGAGGTGAGCGGAACTTAGGGTGGAGCGGTGAAATGCGTTGATATCCTAAGGAACACCGGTGGCGAAAGCGGCTCACTGGGTCTCTTCTGACGCTGATGCACGAAAGCTAGGGTAGCGAACGGGATTAGATACCCCAGTA
+
GGGGGGEGGGGGGGGGGGGGGGGGGGGGGGGGGGGGGFGGGGGGGGGFG?EGGGGGGGGGGEGEGGGGGGGGGGGGGGGGGGGGGGGGGGGGGGEGFGGGGGGGGGGGFCGGGGGGGGGGGGEGGGGGGGGFGGGGGGGGGGGGGGGGGGDFGGGGGGGGG*;FGGDGDGGGGGGGGGCFGGGGGGGGGFGGGDGGGCGGGGGGGDGGGGFGGGGGGGDGEGGD*C4CFBGGFFGGCCFC
@M00200:207:000000000-ALC1F:1:2103:9177:19670 1:N:0:5
ATTGGGTATAAAGCGAGCGCAGGTGGTTTAATAAGTCTGATGTAAAAGGCAGTGGCTCAACCATTGTGTGCATTGGAAACTGTTAGACTTGAGTGCAGTAGAGGAGAGTGGAATTCCATGTGTAGCGGTGAAATGCGTAGATATATGGAGGAACACCGGTGTCGAAAGCGGCTCTCTGGACTGTAACTGACACTGAGGCTCGAAAGCGTGGGTAGCAAACAGGATTAGATACCCGTGTA
+
GGGGGGGGGGGGGGGGGGGGGGGFGGFFGFGGFFGCEGGGGGGGGGGGGGGGGGGGGGGGGFGFGGGGGGGGGGGFGGGGGGGGGGGGGGGFGGGGGGFGGCEF@FGGFGGGFGEGF<FFGFGGGGGGFEFGGGGGGEGGGFGGGGGGGGGGGGGGGEGGE66CFFFGGGDEDGGGFGGGCFGFGGFGGGFFGGGCC@DFECGFCGFGGGGGGGGGGCFFDGGGGCDFE6CGDGGGGFG
@M00200:207:000000000-ALC1F:1:2104:28811:11229 1:N:0:5
ATTGGGCATAAAGCGAGCGCAGGCGGTCTTTTAAGTCTAATGTGAAAGCCTTCGGCTTAACCGAAGAAGTGCATTGGAAACTGGAAGACTTGAGTGCAGAAGAGGACAGTGGAACTCCATGTGTAGCGGTGAAATGCGTAGATATATGGAAGAACACCAGTGGCGAAGGCGGCTGTCTGGTCTGTAACTGACGCTGAGGCTCGAAAGCATGGGTAGCGAACAGGATTAGATACCCCGGTA
+
GGGGGGGGGGGFGGEGGGGGGGGGGGGGGGGGGGGGGGAFGGGGGGGGGGGGGGGGGGGGGGGGGGGGGGGDFGGGGGGGGGG=FGGGGGGGGGGGGGGGGGGGGGGGGGGGGFGGGGGGGGGGGGGGGGGGGGGGFGGGDGGGGGGGGGGCGGGGGGGGGGGGGGGGGGGDFBGGGGGGGGGGGGGGGGGGGGGGGFFF@CGEEGEFGGGGGGGGGGGGEDFGFFGGG7FGGGGGGGGG
@M00200:207:000000000-ALC1F:1:2105:22378:5856 1:N:0:5
ATTGGGTATAAAGGGCTCGCAGGCGGTTTCTTAAGTCTGATGTGAAAGCCCCCGGCTCAACCGGGGAGGGTCATTGGAAACTGTGGAACTTGAGTGCAGAAGAGGAGAGTGGAATTCCACGTGTAGCGGTGAAATGCGTAGAGATGTGGAGGAACACCAGTGGCGAAGGCGACTCTCTGGTCTGTAACTGACGCTGAGGAGCGAAAGCGTGGGGAGCGAACAGGATTAGATACCCGCGTA
+
GGGGGFEGGGFGGF>EGDCC@BFGGGEFFFADCGGGGFFGGGFGGFGGGFDFFCFGGCGGGFED@FGDGGEEEGGGGFGDDCF,<<<?FEEFGFF?CBFCFFGGCGGGGFGGGGGGGGGFE=<FGGGGGECGGGFDGGCEFEFFFEF9FC<CEACDECGGD>DFGGGGGF:FCCCF@C9F9FCF;F,=,>BFC5CGGGGCEGG*:EDGGECGGGGGGDEGGC67FF7C?DG97+9*9<CD
@M00200:207:000000000-ALC1F:1:2106:24145:7153 1:N:0:5
ATTGGGTTTAAAGGGCGCGTAGGTGGTTCTGTATGTCTACCGTGAAAGCATACAGCTCAACTGTATTTTGTCGGTAGAAACTGCAGGACTTGAGGCTGGGAGGGGCTGGTGGAATTCCCTGTGTAGCGGTGAAATGCGTAGAGATGGGGGAGAACACTCGTGGCGAAGGCGGCCAGCTAGACCAGTTCTGACACTGAGGCGCGACAGCGTGGGGAGCAAACAGGATTAGATACCCCGGTA
+
GGGGGGGGGGGGGGGGGGGGGGGGGGGGGGGGGGGGGGGGGGGGGGGGGGGGGGGGGGGGGGGGGGGGGGGGGGGGGGGGGGGGGGGGGGGGGGGGGGGGGGGGGGGGGGGGGGGGGGGGGGGGGGGGGGGGGGGGGGGGGGGGGGGGGGGGGGGGGGGGGGGGGGGGGGGGGGGGGGGGGGGGGGGFGGGGGGGGGGGGGGGGGGGGGGGGGD=EGGGGGGGGGGGGGFGGGGGGGGGG
@M00200:207:000000000-ALC1F:1:2106:10644:16559 1:N:0:5
ATTGGGTTTAAAGCGAGCGCAGGCGGTTTTTTAAGTCTGATGTGAAAGCCTTCGGCTTAACCGGAGAAGTGCATCGGAAACTGGGAGACTTGAGTGCAGAAGAGGACAGTGGAACTCCATGTGTAGCGGTGGAATGCGTAGATATATGGAAGAACACCAGTGGCGAAGGCGGCTGTCTAGTCTGTAACTGACGCTGAGGCTCGAAAGCATGGGTAGCGAACAGGATTAGATACCCGCGTA
+
GGGGGGFEGGFGGGGGGGGGGGGGGGFGGGGGGGGGGGGGGGGGGGGGGGGGGGGGGGGGGGGGGGGGGFGGGGFGGGGGGGFGGGGGGGGGGGGGGGGGGGGGGGGGGFGGGGGFGCGFGFGGFGGGGGGGGGGGGGGEGGCFFGGGGGGGGGGGGGGGGGGGGGGEGGGGGGGGFGGGGGCGGGEFGGGGGGGGGGGGFGEGC=EGCFGGGGGGGGEGGGGGGGGGGFGGDG+>DGGG
@M00200:207:000000000-ALC1F:1:2107:24592:9009 1:N:0:5
ATTGGGTTTAAAGGGCTCGCAGGCGGTTTCTTAAGTCTGATGTGAAAGCCCCCGGCTCAACCGGGGAGGGTCATTGGAAACTGGGGAACTTGAGTGCAGAAGAGGAGAGTGGAATTCCACGTGTAGCGGTGAAATGCGTAGAGATGTGGAGGAACACCAGTGGCGAAGGCGACTCTCTGGTCTGTAACTGACGCTGAGGAGCGAAAGCGTGGGGAGCGAACATGATTAGATACCCCAGTA
+
AFFGDFCFEGFCGGGGGFFGGGDGGEECFGGGFFFGGGFFGGGFGGGCGGGGGGGGGGGGGGCGGGDEGDFGGGCFFDFCFGFCFEFGGGDFGGGGGGGFGF,BEFG8FFGGFGAAFGGFEADFGGGGC>><DFFGGGGGGCDF9F@FFEGGGGGGFGGFGGGGGDD>CFGGGGGGGGFFGGCGGGFGGGFFGGEEGFGGGFC>EGGGGEECGDEGGGDCCB.5*<*:CFGGGGGGGGGG
@M00200:207:000000000-ALC1F:1:2108:14298:5869 1:N:0:5
ATTGGGTTTAAAGGGCGTGTAGGCGGTTTGTTAAGTCATGTGTGAAATCCCTCGGCTCAACCGGGGAACGACGCATGAAACTGACAAGCTAGAGTACCAAAGAGGGGGGTGGAATTCCCGGTGTAGCGGTGAAATGCGTAGATATCGGGAGGAACACCGGTGGCGAAGGCGGCCCCCTGGTTGGATACTGACGCTGAGACGCGAAAGCGTGGGGAGCAAACACGATTAGATACCCGAGTA
+
GGGGGGGGGGGGGGGGGGGGGGGGGGGGGGGGGGGGGGGGGGGGGGFGGGGGGGGGGGGGGGGGGGGGGGGGGGGGGGGGGGGGGGFGGGGGGGGGGGGGGGGGGGGGGGGGGGGGGGGGGGGGFGGGGGGGGGGGGGGGGGGGGGGGGGGGGGGGGDGGGGGGGGGGGGGGGGGGGGGGGGGGGGGGGGGGGGGGGFGGEGGGGGGGGGGGGGGGG8:?F8.49:DCFFFGGGGGGGGG
@M00200:207:000000000-ALC1F:1:2108:14899:11261 1:N:0:5
ATTGGGTTTAAAGGGTGCGTAGGTGGCGCGCTAAGTCAGGTGTGAAATTTCGGAGCTTAACTCCGAAACTGCATTTGATACTGGCGTGCTTGAGGACTGGAGAGGAGACTGGAATTCACGGTGTAGCAGTGAAATGCGTAGAGATCGTGAGGAAGACCAGTGGCGAAGGCGGGTCTCTGGACAGTTCCTGACACTGAGGCACGAAGGCCAGGGGAGCAAACGTGATTAGATACCCGCGTA
+
GGGGGGGGGGGGGGGGGGGGGGGGGGGGGGGGGGGGGGGGGGGGGGGGGGGGGGGGGGGGGGGGGGGGGGGGGGGGGGGGGGGGGGGGGGGGGGGGGGGGGGGGGGGGGGGGGGGGGGGGGGGGGGGGGGGGGGGGGGGGGGGGGGGGGGGGGGGGGGGGGGGGGGGGGGGGGGGGGGGGGGGGGGGFGG=?FEGGGGGGGGGGGGGGGGGGGGGGGGGGG8(49:DFEFDFCEFGGGDD
@M00200:207:000000000-ALC1F:1:2109:21456:4051 1:N:0:5
ATTGGGTATAAAGGGTGCGCAGGCGGCCGTGTGTGTTGGGCGTGAAAGCCCGGGGCTTAACCCCGGAATTGCACCCAAAACTACATGGCTAGAGCATTGGAGAGGGTAGCAGAATTCATGGTGTAGCAGTGAAATGCGTAGATATCATGAGGAATACCAGAGGCGAAGGCGGCTACCTGGACAATTGCTGACGCTCAGGCACGAAAGCGTGGGGAGCAAAAGTGATTAGATACCCTTGTA
+
GGGGGGGGGGGGGGGGGGGGGGGGGGGGGGGGGGGGGGGGGGGGGGGGGGGGGGGGGGGGGGGGGGGGGGGGGGGGGGGGGGGGGGGGGGGFGGGGGGGGGGGGGGGGGGGGGGGGGGGGGGGGGGGGGGGGGGGGGGGGGGGGGGGGGGGGGGGGGGGGGGGGGGGGGGGGGGGGGGGGFGGGGGGGGGGGGGGGGFGGGGGEGEDCGCCEGGGGGGGGG8)6:CFFGGFGFGGG?DDC
@M00200:207:000000000-ALC1F:1:2110:12621:2291 1:N:0:5
ATTGGGTATAAAGGGTGCGTAGGCGGCCCGATAAGTCAGCGGTGAAAGTCAGTGGCTCAACCATTGGAGTGCCGTTGATACTGTTGGGCTTGAGTGCGGTCTGGGTACATGGAATTTATGGTGTAGCGGTGAAATGCATAGATACCATAAGGAACACCGATAGCGTAGGCATTGTACTGGGCCGTAACTGACGCTGAGGCACGAAAGCATGGGTAGCGAACATGATTAGATACCCGCGTA
+
FCFGGG@FFGGGGGGFFGGGEGGGGGDEDFCFEGGGFGGGGGGGGC<FFGGGGGGGGGGGGGFGGGGG=FGGGGFG@@FFGGGCCEGGGGGCGGFGFGGG7FDFGEEFGGGGGGGGGCF?@FGG5CFGGGGGGGGGGGGGFFADFBFGGGGGGGGGGGGGE@CC7FFEGGGFFF=FFGGGCE7BCEGGGGGGGGGGGGGFCEGG8EGGGGGGGGGGGGCEG4).:*:FGFGFGGC/93CD
@M00200:207:000000000-ALC1F:1:2110:10739:3983 1:N:0:5
ATTGGGTATAAAGCGAGCGCAGACGGTTGATTAAGTCTGATGTGAAAGCCCGGAGCTCAACTCCGGAATGGCATTGGAAACTGGTTAACTTGAGTGTTGTAGAGGTAAGTGGAACTCCATGTGTAGCGGTGGAATGCGTAGATATATGGAAGAACACCAGTGGCGAAGGCGGCTTACTGGACAACAACTGACGTTGAGGCTCGAAAGTGTGGGTAGCAAACACGATTAGATACCCCAGTA
+
GGGGGGGGGGGGGGGGGGGGGGGGGGGGGGDCFGGGGFGGGGGGGGGDGGGGGGGGGGGGGFFGGGGGGGGGGGGGGGGGGGGGGGGGGGGGGGGGGGGGGGGGGGGGGGGGGGGGGGGGGGGG<ECFGGGGGGGGGGGGGGGFGGGGFGGGGGGGGGGGGGGGGGGGGGGGGDGFGGGGGGGGGGGGGGGGGEFGGGGGGGGGGGGGGGGGGGFGGGGGG;/3:CFGGFGGGG?F<CGG
@M00200:207:000000000-ALC1F:1:2112:12060:14032 1:N:0:5
ATTGGGTTTAAAGGGCGCGTAGGTGGTCGTGTATGTCTCTCGTGAAAGCCCACGGCTCAACCGTGGGGGGTCGGGAGAAACTGCAGGACTTGAGGCTGGGAGGGGCTGGTGGAATTCCCTGTGTAGCGGTGAAATGCGTAGAGATGGGGGAGAACACTCGTGGCGAAGGCGGCCAGCTAGACCAGTTCTGACACTGAGGCGCGACAGTGTGGGGAGCAAACAGGATTAGATACCCTAGTA
+
GGGGGGGGGFGGGGGGGGGGGGGGGGGGGGGGGGGGGGGGGGGGGGGGGGGGGGGGGGGFFGGGGGGGGGGGGGGGGGGFGGGGGGGGGGGGGGGGGGGGGFGGGGGGGGGGGGGGGGGGGGGGGGGGG7FFGGGGGGGGGGGGGGGGGGGGGGG-:EGGGGGGEGEGGGGGGGGGGGGGGGGGGGGF,.33@FGGGGGGGGGGGGGGGGGGGGGGGGGGGGGGGGGGGGGGGDFGGGGG
@M00200:207:000000000-ALC1F:1:2113:22894:14970 1:N:0:5
ACTGGGTTTAAAGGGCTCGCAGGCGGTTTCTTAAGTCTGATGTGAAAGCCCCCGGCTCAACCGGGGAGGGTCATTGGAAACTGGGGAACTTGAGTGCAGAAGAGGAGAGTGGAATTCCACGTGTAGCGGTGAAATGCGTAGAGATGTGGAGGAACACCAGTGGCGAAGGCGACTCTCTGGTCTGTAACTGACGCTGAGGAGCGAAAGCGTGGGGAGCGAACAGGATTAGATACCCCAGTA
+
GGGGGGGGGGGGGGGGGGGGGGGGGGGGGGGGGGGFGGGGGGGGGGGGGGGGGGGGGGGGGGGGGGGGGGGGGGGGGGGGGGFGGGGGGGGGGGGGGGGGGGGGGGGGGGGGGGGGGGGGGGGGGGGGGFGGGGGGGGGGGGGGGGGGGFGGGGG-4CFEGFGGGGGGGGGGGGGGGGGGGGGGFGGGGGGGGGGGGFGGGGGGGGGGGGGGGGGGGGGGGGGGGGGGGFGGGGFGDGGG
@M00200:207:000000000-ALC1F:1:2113:11524:24098 1:N:0:5
ACTGGGTATAAAGCGCGTGTAGGCGGCTCGGTAAGTCTGCTGTGAAAGTCCAGGGCTCAACCCTGGGATGCCGGTGGATACTGTCGAGCTCGAGTCCGGAAGAGGCGAGTGGAATTCCTGGTGTAGCGGTGAAATGCGCAGATATCAGGAGGAACACCAATGGCGAAGGCAGCTCGCTGGGACGTGACTGACGCTGAGACGCGAAAGCGTGGGGAGCAAACAGGATTAGATACCCTTGTA
+
GGGGGGGGGGGGGGGGGGGGGGGGGGGGGGGGGGGGGGGGGGGGGGGGGGGGGGGGGGGGGGGGGFGFGGGGGGGGGGGGGGGGGGGGGGGGGGGGGGGGGGGGGGGGGGGGGGGGGGGGGGGGGGGGGEGFGGGGGGGGGEFGGGGGGGGGDGG-4F@FFFGGGGEGGGGGGDGGDEGGDFF@BEFGGGGGGGGGDGGFECCEECCFEEEGGGGGGG?FGGCFFFFFGFCEECF=FFGG
@M00200:207:000000000-ALC1F:1:2114:1961:11569 1:N:0:5
ACTGGGTTTAAAGAGCGTGTAGGCGGTCCGGTAAGTCAGCTGTGAAAGTCAAGGGCTCAACCCTTGAATGCCGGTTGATACTGTCGGGCTAGAGTCCGGAAGAGGCGAGTGGAATTCCCGGTGTAGCGGTGAAATGCGCAGATATCGGGAGGAACACCAATGGCGAAGGCAGCTCGCTGGGACGGTACTGACGCTGAGACGCGAAAGCGTGGGGAGCAAACAGGATTAGATACCCCTGTA
+
GGGGGGGGGGGGGGGGGGGGGGGGGGGGGGGGGGGGGGGGGGGGGGGGGGGGGGGGGGGGGGGGGGGGGFGGGGGGGGGGGGGGGGGGGGGGGGGGGGGGGGGGFGGGGGGGFGGGGGGGG8@FFFGGGGGGGGGDGEGGGEGFGGGGGGDGGGGGGGGGGDEGFGGGGGGGGGGGGGGGGGGGGGFGGGGGGGGGGGGGGGEGG1,;CEGG>C:CGG*<CFFGGGGGGGGGGG?(-192
@M00200:207:000000000-ALC1F:1:2114:15353:23062 1:N:0:5
ATTGGGTTTAAAGAGCTCGTAGGCGGTTTGTCGCGTCGGCCGTGAAATCTCCACGCTTAACGTGGAGCGTGCGGTCGATACGGGCAGACTTGAGTTCGGTAGGGGAGACTGGAATTCCTGGAGTAGCGGTGAAATGCGCAGATATCAGGAGGAACACCAATTGCGAAGGCAGCTCGCTGGGACGTAACTGACGCTGAGACGCGAAAGCGTGGGGAGCAAACAGGATTAGATACCCGTGTA
+
GGGGGGGGGGGGGGGGGGGGGGGGGGGGGGGGGGGGGGGGGGGGGGGGFGGGGGGGGGGGGGGGGGGGGGGGGGGGGGGGGGGGGGGGGGGGGGGGGGGGGGGGGGGGGGGGGGGGGGGGF,6DF9FEE@FGGGGFGCGEGGGGGGGGGGGGGGGGGFGGGGGFGGGGDGGGGGDGGGGGGGFGGGGGGGGGGGGGGGGGGGGEG*4*?ECGGDAEGGGFGGGGGGGGF7DGG65(-19C
@M00200:207:000000000-ALC1F:1:2115:14301:6914 1:N:0:5
ATTGGGCTTAAAGAGCGCGCAGGCGGTCGATCAAGTCGCGTGTGAAAGCCCCCGGCTCAACTGGGGAGGGTCACGCGATACTGATCGACTCGAAGGCAGGAGAGGGTAGTGGAATTCCCGGCGTAGTGGTGAAATGCGTAGATATCAGGAGGAACACCGGTGGCGAAGGCGGGTCTCTGGGCCGATACTGACGCTGAGGAGCGAAAGCGTGGGGAGCGAACAGGATTAGATACCCTCGTA
+
GGGGGGGGGGGGGGGGGGGGGGGGGGGGGGGGGGGGGGGGFGGGGGGGGGGGGGGGGGGGGGGGGGGGGGGGGGGGGGGGGGGGGGGGGGGGGGGGGFGGGGGGGGGGGGGGGGGGGGGGG+@@FGGGGGGGGGGGGGGGGGGGGGGGGGGGGGGGGGGGGGGGGGGGGGGGGGGGGGGGGGGGGGGGGGGGGGGGGGGGGGGGGE@FGGGGGGGGGGGCEGGGGCFGFFGGGG:029FD
@M00200:207:000000000-ALC1F:1:2115:24386:11922 1:N:0:5
ATTGGGTATAAAGCGTACGCAGGCTGTTCGTTAAGTCGGGTGTGAAAGCCCGGGGCTCAACCCCGGAATTGCGCCCGAAACTGGCGAGCTTGAGTGCGGGAGAGGGAAGCGGAATTCCTGGTGTAGAGGTGAAATTCGTAGATATCAGGAGGAACACCGGTGGCGAAAGCGGCTTCCTGGCCCGACACTGACGCTCATGTACGAAAGCGTGGGGAGCAAACAGGATTAGATACCCCAGTA
+
GGGGGGGGGGGGGGGGGGEGEGGGGGGGGECFGGGGGGGG@FCEGGGGGGGGGGGDGGGGGF7FEFDGGGGGGGGGFGEGGAFGGGGGGGGFFFEFGEGCBGGGGGGGGGGGGEGGGGGGD35@FFACGCCEFGGGFGGGGGGGFGGGGGGG@FGGGGGGGCEGGGGGGFGGGGGGGGGGGGGEEGCGFGGGGGEGGGG9EEFGGC>GE:CEGGDGGGFGGGGCGFGFGFFGGG:-29<C
@M00200:207:000000000-ALC1F:1:2116:16005:6660 1:N:0:5
ATTGGGTTTAAAGTGCGTGTAGGCGGTTTGCACAGTTAGATGTGAAATCCCCGGGCTTAACCTGGGAGCTGCATTTAATACGTGCAGACTAGAGTGTGAGAGAGGGTTGTGGAATTCCCAGTGTAGAGGTGAAATTCGTAGATATTGGGAAGAACACCGGTGGCGAAGGCGGCAACCTGGCTCATGACTGACGCTGAGGCGCGAAAGCGTGGGGAGCAAACAGGATTAGATACCCGAGTA
+
GGGGGGGGGGGGGGGGGGGGGGGGGGGGGGGGGGGGGGGGGGGGGGGGGGGGGGGGGGGGGGGGGGGGGGGGGGFGGGGGGGGGGGGFGGGGCGGGGGGGGGGGGGGGGGGGGGGGGGGGGGGGGGGGGGGGGGGGGGGGGGGGGGGGGGGGGGGGGGGGGGGGGGGGGGGGGGGGCGGGGGGGGGFFGGGGGGGGCCGGGGGCGGGGGGGGGGGGGFGGGGGGGGGGGFGGGGF(4CF4
@M00200:207:000000000-ALC1F:1:2116:25913:15952 1:N:0:5
ATTGGGTTTAAAGGGCTCGCAGGCGGTTTCTTAAGTCTGATGTGAAAGCCCCCGGCTCAACCGGGGAGGGTCATTGGAAACTGGGGAACTTGAGTGCAGAAGAGGAGAGTGGAATTCCACGTGTAGCGGTGAAATGCGTAGAGATGTGGAGGAACACCAGTGGCGAAGGCGAATCTCTGGACAGTTACTGACACTGAGGCACGAAGGCCAGGGGAGCAAACAGGATTAGATACCCTAGTA
+
<FFFCGBFGGGGGGGF8DB+@CCCCGGGGGG9FFFGGGGF@EFG<FFGFGGDEGGGGEDGGGGDGG==FDCFGGFFFF9AFGGGGGEGGFFFGGGFEGGCFGDEF<:ECAEFGGGDGDFFGGEGGGGGGGGGGFGGGGGGGGGFGG@FGDFGGGGGGGGGGGFGDEGCFGGEEGE;FGGGFGFFGCGGGGC?FGGGGGGGGFEGCEC8/=CGEGGGCCE?CF6FF6FGGFGGGGF).>>F
@M00200:207:000000000-ALC1F:1:2117:16336:2649 1:N:0:5
ATTGGGTTTAGAGGGCTCGCAGGCGGTTTCTTAAGTCTGATGTGAAAGCCCCCGGCTCAACCGGGGAGGGTCATTGGAAACTGGGGAACTTGAGTGCAGAAGAGGAGAGTGGAATTCCACGTGTAGCGGTGAAATGCGTAGAGATGTGGAGGAACACCAGTGGCGAAGGCGACTCTCTGGTCTGTAACTGACGCTGAGGAGCGAAAGCGTGGGGAGCGAACAGGATTAGATACCCTTGTA
+
GGGCFGCFGGGGGGGGGGGGGGGGGEFFGGGGCEFGGGGGFFGGGGGGGGGGGGGGGGGCG:@FGGEGGGGGGGGGGGGGGGGGGGEFGGGFGGGGGGGFGGFFEEFGGGGGGGGGGGGGGGGGGGFFGGGGGGGGGGGGGGGGCFGGFFGGGGGGGGGGGGGGGGGGGGGGGGGGGGGGGGGGGGGGCFGGEGGGDGGGE5EGGGGGGGGDC=5CEGGDEDD=CFGGG7C?FE:).CDF
@M00200:207:000000000-ALC1F:1:2117:28099:11028 1:N:0:5
ATTGGGTTTAAAGGGCTCGCAGGCGGTTTCTTAAGTCTGATGTGAAAGCCCCCGGCTCAACCGGGGAGGGTCATTGGAAACTGGGGAACTTGAGTGCAGAAGAGGAGAGTGGAATTCCACGTGTAGCGGTGAAATGCGTAGAGATGTGGAGGAACACCAGTGGCGAAGGCGACTCTCTGGTCTGTAACTGACGCTGAGGAGCGAAAGCGTGGGGAGCGAACAGGATTAGATACCCTGGTA
+
FGDGGGFFEFCFGGGGFGGGEGGCGGG@@FGGGGGGGGFCFFFGGFGG@8<@CCF7:FFGG,@CFGFGGGGFGGFFGCF9FEFFGGEFFA,BFGGGGFGCFGFFGGGGGGGGC@EEAA<?FFG8DFEGGFGGFGDFFG:=FCFF9F=FGGGGGFCFGGFGC:FGGGGGGGGGGGEF?,CFGG;FFG9EFFF:C5CEGGGEDGGGGGEGGC>EGEEGGEE?EDGGDF7CCGFFG0.)2>7C
@M00200:207:000000000-ALC1F:1:2118:16531:9339 1:N:0:5
ACTGGGCTTAAAGGGCTCGTAGGCGGTTTCTTAAGTCTGATGTGAAAGCCCCCGGCTCAACCGGGGAGGGTCATTGGAAACTGGGGAACTTGAGTGCAGAAGAGGAGAGTGGAATTCCACGTGTAGCGGTGAAATGCGTAGAGATGTGGAGGAACACCAGTGGCGAAGGCGACCCTCTGGTCTGTAACTGACGCTGAGGCGCGAAAGCGTGGTGAGCGAACAGGATCAGATACCCCTGTA
+
EGGF<DGG<<;CFFEE@ED+66CGGC6@@EC,CE<F,C6,CFCCEGGAFG?F:6FF+,9C66@FGE7F:F8FCF?CGG9AFG<A<:84:?C?EEG,<B??BFE<?FGEE=FFGDFCFGCDFFDGDGGGGC7>,D9DFEG@ECGGGD=F9BFGGG,@FEE:>BCFGGE:>FFCE*<CFFCFFG9B?FGGGCCCCEEC8F8*:EC*:C=FC88C*-3:FCE?C<ECD7((*2:<FEGGG(32
@M00200:207:000000000-ALC1F:1:2119:9786:22219 1:N:0:5
ATTGGGTTTAAAGAGCTCGTAGGCGGTCTGTCACGTCGGACGTGAAAATCCAGGGCTCAACGCTGGACCTGCGTTCGATACGGGCAGACTAGAGTTCGGTAGGGGAGACTGGAATTCCTGGTGTAGCGGTGAAATGCGCAGATATCAGGAGGAACACCGGTGGCGAAGGCGGGTCTCTGGGCCGATACTGACGCTGAGGAGCGAAAGCGTGGTGAGCGAACAGGATTAGATACCCTCGTA
+
GGGGGGGGGGGGGGGGGGGGGGGGGGGGGGGGGGGGGGGGGGGGGGGGGGGGGGGGGGGGG,@FGGGGGGGGGGGGGGGGGGGGGGGGGGGGGGFGGGGGGGGGGGGGGGGGGGGGGGGGGGGGGGGGGGGGGGGGGGGGEGGGGGGGGGGGGGGGGGDGEGGGGGGGGGGGDGGGGGGGGGGGGGGGGGGGGGGGGGGGGGDGGGDGGGGG*.+2<EGGGGGGGGGGGGGGGGGGFCGC
@M00200:205:000000000-AKKM3:1:1101:19385:1907 1:N:0:1
ATTGGGTTTAAAGAGCTCGTAGGCGGTTCGGTAAGTCGGGTGTGAAAACTCTTTGCTCAACCCTTCTTCTCCACCCTTTCCTGCTGTGACTATTTTGCGGTAGTTGTTCTGTGCTTTCCTTTTTTTTCTTTTTTTTTCGCTGTTATCTTTTTGTACACCTTTTTCTAATGCGCCTCTCTTGTCCGTGTCTGACGCTCTTTTGCCATAGCTTTTTTAGCCAACTTTTTTTGTTCCCCTTTTTTTT
+
<FF,<9FCF<9<EFCDGGEG7CCECCCFFC7C8,6CF7++E7@@,,,,::CC,,66CC,,:98,,,,,<,:6,:98,,:,6<,:C,C,,5<,,,,<,:++B++,,,,,<,,,,,,<995B,,:,6++,,,9,,++8+,+3+++:,73,,,,,3,,8,75,,7,,3,,,,,3*4***227,,,55*61,44,,5**4**,,,40,,+*2++5,,+0*)2++*1*+)+2.)0(0+339.))0*(((
@M00200:205:000000000-AKKM3:1:1101:17804:1913 1:N:0:1
ATTGGGCTTAAAGGGCGCGTAGGCGGGCTGTCAAGTCTGGGGTGAAATCCCACTGCTCAACCTTTTTTCTTCCTTATTTCCTGACGGCCTCTCTTTAGATAGGTTCTTTCGTTACTGTTTTTTTATCTTTTTTTTTCTTTTATATTCTCCTTAACTCCGTTTTCTCAGGCTGCTCTCTTTATCTTTTCTGCCGCTTTTTCTCTACAGCTTTTTTCGCAAACTTTTTTCTATCCCCCTTTCTTCT
+
,CF99-@FF9<<<FEEEGGGD7,FC7+@FCFF99@FEG<88+@7,,6<:9:,:,,6<C,,69,:,,,+:<,<?EA,,,<,9<,,:++868,,,,,,,,,<,,,,,5,,,5+,,+8<,:,,,:++,,8,,:,,++5*3,7@,,7,773,,,,,3,8<3?**7,*5,,,,,2,,642,4<,,,6,?CCF<@+,5*22**++0+3++++*25++,,*)).***1*+*)21(*/.*+31/))0+*))-
@M00200:205:000000000-AKKM3:1:1101:14247:1914 1:N:0:1
ATTGGGTGTAAAGGGCGCGTAGGCGGGATGGCAAGTCGGTCGTGAAATCCTTCTGCTCAACCTTTTCACTTCCGCCGTTTCTGCCGTTCTTTCTTTATGCAGATTTTTCTGTTCTTCCCTTTTTCTCTTTTTTTTTTTTATATATCTTTTTTAACACCGTTTTCTCAGGCGGGTCTCTTGGCATCTCCTTACGCTTTTTCTCTCCAGCTTTTTTCTCTTACTTTTTTCTATTCCCTTTTTTTTT
+
9EFA@FF7FFDCFC>;CEDEECCFGG++@:,9,,,CE7+8@7F@87<99:9C9,69C6,,:4,,,,,,5,<:,,,+++8,5<95B+CFC=?,,,,,,<,8,,,,,,,,4<,,,,<<58,,,:,:,,8,,:,,++8+3*@,,,,,73,,,,,*,,8,351,6,*4,,,,,2***31223,,+2+?<AE0<*+2*11**++3+20+*+*0+3+++*)*/+++2*+*)21(*16*303?*)1+),(-
@M00200:205:000000000-AKKM3:1:1101:11753:1930 1:N:0:1
ATTGGGTTTAAAGGGTGCGTAGGTGGTGGGGTAAGTCTCGTGTGAAATCTCGCCGCTTAACTTCGCTTCTTCACTTTTTCCTATTCCGCTTTTTTCTTGTAGGTGTTTCTGGACTTCTTTTTTTATCTGTTCTCTTCTTAGATCTCCTTTTTAACACCATTTTCTCAGTCGAGTCCCTTGACACGACCTGACACTTTTTCTCGACAGCCTTTTTCGCCAACTTTTTTCTATACCCGTTTTCTTT
+
<EFDF?GGGGCCFGGGGGGGD@CEEFG,,7:FC8DFDGF,F,F,@99,;<C,6++7@B,,CC,6,,,,,,<C,:,,,,:,9<,CFEE,??,,,,+99C,,,,5,,,+,9<<,,,:,9::,,:+8,,:,,:,,,,8,,,9,,,9,93,,,5,,,,:,38+,9,,3,,3,,8+++64,44,5,6,,++54@*,5,@4,,,,,,5*,***3*,,,,,)))***2*,+*21(++1+5,2)))0*+))/
@M00200:205:000000000-AKKM3:1:1101:18117:1934 1:N:0:1
ATTGGGTTTAAAGGGCGCGTAGGCGGCCATCTAAGTCAGACGTGAAATCCCCCGGCTTAACCTGCTTTCTTCGTCTGATACTGGACGGCTTTCGTTTGGGAGATTTTTTTATAATTCCATTTTTATCTTTTTTTTTCTTAGATATCTTTTTTACTACCGTTTTCTCAGGCGGCTTCCTTGACCATTACTGACGCTTTTTCTCGAAAGCTTTTTTTTCAAACTTTTTTTTATTCCCCCTTCTTTT
+
9EFC99FGEAEGG9FGGGGGEDEG7EFF7FFFFECFG99<C:F@8,<<9:CC@++7@F<,:6C,,,,,:<,<,C8C,,9,9<,,,B::C>@,,+:,:+++,8:,,,,<+8,,,,<A?8,,,<,8,,8,,:,,++8+3,@,,,7,737,,,,*,,8,8>**6,*5,,,,,6**3*4+25,,+55+>BF<C++3*11**++21:*+**)23++0+*))0+++0*+*)21()0.*0332))0**)).
@M00200:205:000000000-AKKM3:1:1101:20517:1973 1:N:0:1
ATTGGGTTTAAAGGGCGCGTAGGCGGTCCTGTCAGTCCCTTGTGAAATCCCCCGGCTCAACTTTTTTACTTCAAGGGATACTGCAGGGCTTTTTTTCGTGAGCTTGATTCGGAATTCCGTTTTTCTCTTTTCATTTCTTCGATATCCTTCTTAACACCGTTTTCTTAGGCGGCTTCCTTGACCGATACTGACGCTTCTTCTCGAACGCTTTTTTCGCAACCGTTCTTCTATTCCCCTTTATTTT
+
,EF9,CFGGGCEFGGGDGGGDC;FC@CFEG,FF,;EEEEFG8F,6,6<66:C7+678B,,:<,,,,+,:<,<,,,,,,:,:,,:,,,+8:A,,,86B+,+,+,,,,,,,8+,++::?5,,,:+:,,8,,:,,,,9,7,@,++7,8,3,,,,,,,8,:>:,8,+3,,,3,4**44>24>,,,45**4*/=++0*21**++2+0*+**)23**,,*)1.***2)**(1:)**.*2029))0+*))-
@M00200:205:000000000-AKKM3:1:1101:9142:2033 1:N:0:1
ATTGGGCGTAAAGGGCGCGTAGGTGGCGACATAAGGCTGTGGTGAAAGTCTGGGGCTCAACTCCAGTTCGGCCGTGGCCACTGTGTCGCTTTTGCCCTGTAGATGCAGATGGACTTCCGGGTGTAGCGGTGCCCTTCTTAGAGATCCTTCTTAACACCATTTTCTCAGGCGGTCTTCTTGGCCGTTGCTGACACTTCTTCTCGCCAGCTTTTTTCGCCAACATTCTTCTATACCCGTGTACTCT
+
GGGFGGGGGGGGGGGGGGGGGGGGGGGGGGGGGGGGGGGGGGGGGGG,CCE,,,88@FEFECCC,,,<<,+88FF++8,,:CCEDGGGG?D+,,5,:EEFFGG,,,,,,:C,,,:EE?+++8+@,,5++8++,,8,6,9,,,,,9,3,,,,,:7><@@F,8,,5,,87:DGDG1>,2>,@,4>8EGG8F77CAF2,,,,4,2=*1*9C+3+,,*)2)*33:***)22)**6*<9<3))0**.).
@M00200:205:000000000-AKKM3:1:1101:8085:2057 1:N:0:1
ATTGGGTTTAAAGGGAGCGTAGGCGGATAGTTTAGTCAGAGGTGAAAGCCCAGGGCTCAACCTTGGAATTGCCTTTGATACTGGCTATCTTGAGTATGGAAGAGGTATGTGGAACTCCGAGTGTAGAGTTGACCTTCTTAGATATTCTTTTTAACACCATTTTCTTAGGCGACTTACTTGTCCATTACTGACGCTGAGTCTCGAAAGCGTTTGTAGCAAACATTATTATATACCCTCGTAATCT
+
GGGGGGGGGGGGGGGGGGGGGGGGGGGGGGGGGGGGGGGGGGGGGGGACED8,,BCEFGGFCEF,,,,:C,CEFFF,,<,<CCFFGGGGCE,,,<<FGGGGGG8,C,E,CE9,,BBBA+++:+C,,,,,:,,,,9CA,CE9;AEG=?,,,,,:AEFFGG,8,,6,,8AFGGGG+@,7D,9CBFGGGGFA;CFGD;++,,27+1@,@C>*4***,+54BD89*,+*55*+498B@CG))2**(*1
@M00200:205:000000000-AKKM3:1:1101:11926:2059 1:N:0:1
ATTGGGCTTAAAGGGTGCGTAGGCGGCCTATTAAGTCAGTGCTGAAATATCCCGGCTTAACCTTGATCGTGGCATTGCTACTGATGGGCTTGCGTACAGATGATGTTGTCGGATTTGACGGTTTAGCGGTCCTTTTCTTAGATATCTTCTTTATCTCCTTTTTCTTAGGCAGCTTCCTTGGCTGTAACTGACGCTTCTTCTCGATAGTTTTTTTTTCCAACATTATTTTATACCCCTTTATCCT
+
EFFGCF<FCEGGFCFG;CGGGGDGGGGGGGGGGEEFGDEFGGFF96C;,<6<C,8@@C,CC6,,,,,,:C,,@CFF,,9,9C:?EEEFGC,+,+8,@FFCGF<,,<,,9:8+++8B,,:++8+8,,,++8++,,5,5BE,,,9,73,7,,,,7,:,::>,7,,,,,39,3DC>,@,,5,38,<BD,@5@+,5413**,,5,+*2,199,5,***)20+5+2**+)3;)++1++84:))0++)).
@M00200:205:000000000-AKKM3:1:1101:22540:2067 1:N:0:1
ATTGGGCTTAAAGCGTCCGTAGCCGGTTTGGTAGATGCCTGTGTAAATCCTACTGCTCAACCCTTCTCATTCCGGCTATACCGCCAGACTCGCGTCCGGGAGATTTTCGCGGTACTCCGTGTGTAGCGGTGTCCTTCTGTAATCCTCCTTTTACCACCGTTTTCGTAGGCGTCTCTCTTGCACGGCTCCGACGGTGATTCTCGAAGCCCTTTTTCGCAAACCTTATTATATACCCCTTTTAGTT
+
GGGGGGCGGGGGGGGGEGGGGGGGGGGGGGGFGFFGGGGGGE<EFGGC@,,,;,;@CCCFE,,996,,<CE,,,++8,,,6686@FFGG=6,++488:C>FG@,,<,<++8+@+8B<,+++4+:,,,++8++,,7878,8,,@,,33,,,,,:3D9FGC,3,+5+,46:EE@C*4,,47,,2>6*4*1/*/:*42**++++3*+*3:D*2+,,3))::5:CG**)22)*1.*<<C*0)0+*().
@M00200:205:000000000-AKKM3:1:1101:9122:2074 1:N:0:1
ATTGGGTTTAAAGGGCGCGTAGGTGGCCGGGTAAGTTCGATGTGAAATCTCCGAGCTCAACTCGGAAATGGCATTGAATACTATTCGGCTCGCGGGTCGGAGGGGAGACTGGAATTCTCGTTGTAGCAGTGATATCCTTAGATATCTTTCTTAACACCATTTTCTTAGGCGAGTCTCTTGACGACTCCTGACACTGATTCTCGAAAGCTATTTGTGCAAACATTCTTCTATACCCCTGTACTAT
+
GGGGGGGGGGGGGGGGGGGGGGGGGGGGGGGGGGGGGGGGGGGGGGGC@FEE++@@FFCFECE7,+,+:<,E,FE@9,C,9CEGGGGGG=:+++++8FEGDGG>++++:CB,,:CFEEE+3:,8,,3,,@,,,,8,7,@,,,F,F7,,,,,,7,@FGGG,7,,5,,6?FFGGD4242>,7@CGGGEG9<*=CEF9++++1++2+*8CF5++,7++2/<+>F*+*)22)*16*<:CF))0+*))-
@M00200:205:000000000-AKKM3:1:1101:22727:2087 1:N:0:1
ATTGGGTTTAAAGGGCGCGTAGGCGGTGCGGCACGGTCCGCGTGAAATCCCTCGGCTCAACCGTGGCATTGCGCGGGCGACGACCGCGCTGGACGGCATCAGGGGAAGATGGAACTCCCTGTGGTGCGTTGACATTCTTAGATATCTTTCTTAACGCCATTTTTTAAGACAGTCTTCTTGGCCTTTTCTGACGCTCATTCTCGAAAGCTTTTTGTGCAAACATTATTTTATACCCTTGTACTTT
+
GGGGGGCGGGGGGGGGGGGGGGGGGGGGGGGGGGGGGGGGGGGGGGGCCCFEE+B:DBEEE=+,,++,9:,?+F7++6++3+8CEGGGG@++,8**5CFGGGG,****,88,,,?<=B<,,8,,,*8**8**,,7,7,72,:?BE2,7>2,,72,1<F:*2++3**3<CCGGG+++3:+3<FFGFFGGCCEFEC/:*<+<+2*+8;<C+3+++*)203<CG5+*)20)*/.*<00>))1+*)).
@M00200:205:000000000-AKKM3:1:1101:18353:2105 1:N:0:1
ATTGGGTTTAAAGGGCGCGTAGGCGGGATGGCAAGTCAGTCGTGAAATCTCTCGGCTCAACCGAGAAACGTCGGCTGATACTGCCGTTCTTGAGGGATGCAGAGGAGACTGGAATTCCCGGTGTAGCGGTGCAATTTTTAGAGATCGTGAGTAACACCGTTGGCGAAGGCGGGTCTCTGGGCATCTCCTGACGCTGAGGCGCGAAAGCGTTGTGAGCAAACGTTATTATATACCCCCGTA
+
GGGGGGGGGGGGGGGGGGGGGGGGGGGGGGGGGGGGGGGFGGGGGGGFFFFFF@FGFGGGGE7+++4,CCFGDFEDC,E,?EFFFGGGGGF9<8<+BFGGGGGD78B,8DF88AGFDD@7+@+B:,@3+@++,,8,:,@>F7B9F7*,,,*,7@FFFGG,>*,6**=CFGGGG=CFFG,7<CGGGGFGFGFGGD9****2*95EEEGG*:*****26CAEGD**(1>)*167<F+7))0*
@M00200:205:000000000-AKKM3:1:1101:11036:2118 1:N:0:1
ATTGGGTTTAAAGGGCGCGTAGGCGATTCGACAAGTCTTATGTGAAAGCCCACAGCTTAACTTTGGAAGGGCACGAGATACTGTTGAATTTGTGTTCAGGAGAGGAAATCAGAATTCCCGGTGTAGCGGTGAAATGCTTAGATATCTTTATTAATACCATTGTCGAAGGCGGCTTTCTTGACTGACACTGACGCTGACGCTCGAAAGCCAGTTGAGCAAACGTTATTTTATACCCTTGTACGAT
+
GGFGGGFCEFFGGCEEGDGGGGGGGCGGCCC,8CFGFGCFGGGGGFF9,CC8@@F8FAFGEF,E@,,,:,,BFC,,++6,CFFF?FFDG9F,,4CFFFGFFEF>+99,,5B?9<FGGCE++8+B,:,++B++,75,,,9@<9AFE3,,,,,,:CBB9<D,C,,,++@>FCCCD38>;>,@;E:E8FEFFC<<EG/*4,*4*/=CCECD8**,,2+*/=?FFD**51:)+35;<?CC))22+((,
@M00200:205:000000000-AKKM3:1:1101:23445:2118 1:N:0:1
ATTGGGTTTAAAGAGCTCGTAGGCGGTTTGTCGCGTCTGCCGTGAAAGTCCGGGGCTCAACTCCGGTTCTGCGGTGGGTACGGGCAGACTAGAGTGATGTAGGGGAGACTGGAATTCCTGGTGTAGCGGTGCCATGCTCAGATATCCTCTGTAACACCGTTTTCGCAGGCAGGTCTCTTGGCATTAACTGACGCTGATGATCGAAAGCTTTGGGTGCGAACATGCTTATATACCCCCTTAACTT
+
GGGGGGGGGGGGGGGGGGGGGGGGGGGGGGGGGGGGGGGGGGGGGGG9<@C,++8@FGGGGEE<=++44C,E7FC+=+8,,+8@FGGGGA,,,,C,:BFFGGG7++4+:BD?F@B=9??,,:,B,,C++B:+,,8,,,8,8:@>F3,,,,,,7@BEECF,5,*5**6>F8FEC626<4,7?CC9,;CC=CFCGD9**+++++1=9CGC+2+,,*)2:58ECD+2)22)*1.*3<8C)).+*)).
@M00200:205:000000000-AKKM3:1:1101:16207:2124 1:N:0:1
ATTGGGTTTAAAGGGCGTGTAGGCGGTCTGCTAAGTCATGTGTGAAAGCCCTCGGCTTAACCCAGGAAAGACGCATGCAACTGGCAAGCTTGAGTACCAAAGAGGGGCGTGGAATTCCCGGTTTAGCGGTTAAATTCTTAGATATCTTTTTTAACACCGTTCGCTCAGGCGGCCCCCTTGTTGAATACTGACGCTGTTACGCGAAAGCTTTGGGAGCAAACATGATTAGATACCCGTGTCTGAT
+
FCFGGGGGGGGGGGGDFGGGGGGGGGEG@F<FGGGGFC,6EDCFFGGC,;CCE+@E@CEG99,8,<,,,,9@BF=F@,<,,=6EFAAFF=,,4,C,95,:49?,,+++6@@7=,A8,?9++8+B,,8++B++,,7,7,9C99@DB,,,,,,+5:3,3@@,6,*3*,><>:C@8*1144+55<@++?BFFGGF=E:**+14*878CGG:+0+0+*)1>FFGCF+*):2)*1<F7CFD0)7**)))
@M00200:205:000000000-AKKM3:1:1101:15835:2136 1:N:0:1
ATTGGGTTTAAAGGGCGCGTAGGCGGCCTTCTAAGTCGAACGTGAAATCCCCGGGCTCAACCCGGGAACTGCGTCCGAGACTGGAAGGCTCGAATCCGGGAGAGGGATGTGGAATTCCAGGTGTAGCGGTGAAATGCGTAGATATCTTGAGTAACATCGTTTGCGAAGGCGGCATCCTGGACCGGTATTGACGCTGAGGCGCGAAAGCCATGGGCGCAAACGTTATTATATACCCTTGTAAGCT
+
GGGGGGGGGGGGGGGGGGGGGGGGGGGGGGGGGGGGGGGGGGGGGGGFGFFFC@FFGGGGGDCC7@+49EFGGGGGE>E7@FGGGGGGGFG@C@EFGGGGGGG7CC7F7FDADFGGGF9,<D8FA9D>:FF*,,@,3*@C7CGGG<D,,,,,7?@FGGG7<**2**4=CFEGG*CCCF9<CGGCGGGGFGGGDDC****:59E5CGGG86++**)/7CCEGG6*.9:)*15CFFGF)09:*)))
@M00200:205:000000000-AKKM3:1:1101:14468:2144 1:N:0:1
ATTGGGTATAAAGAGCGTGTAGGCGGTCCGGTAAGTCGGCTGTGAAAGTCCAGGGCTCAACCCTGGGATGCCGGTCGATACTGCCGGACTAGAGTTCGGAAGATGCGAGTGGAATTCCCGGTGTAGCGGTGAACTGCTCAGATATCTTGTTTAACACCTCTTTCTAAGGCAGCTCGCTGGGACGTTACTGACGCTTATACGCGAAAGCTTTTGGAGCAAACATTATTATATACCCCCTTCACAT
+
GGGGGGGGGGGGGGGGCFGGGGGGGGGGEGGGGGGGGGGGGGGGGGGGEFFDC8:FGGGGGACE,,,,C@EFFGG7++B,@FFFGCFDGC,,,,CFGGEEGGG,5B+:+@D7F@FGFFE++@7F9,@6+F++,,7,:,@E,EFEG3,,,,,,3@BFGGF,7,,7,,7@FGGGG:8*14*56<EGGGFE9CF,**2*/++4***3:CD*+3+2+*)27F8C4<+*-2:)*1.0+<87.)0**)))
@M00200:205:000000000-AKKM3:1:1101:19464:2171 1:N:0:1
ACTGGGTTTAAAGGGTGCGCAGGCGGACCAGAAAGCATCTTGTGAAAGCCCCCGGCTCAACCGGGGAATTGCGGGGTGAACTCCTGGTCTTGAGGCAGGTAGGGGCAGACGGAACTGTCGGTGGAGCGGTGAAATGCATAGATATCGACAGGAACGCCACTGGCGAAGGCAGTCTGCTGGGCCTGTCCTGACGCTCAGGCACGAAAGCGTGGGGTGCAAACATGATTAGATACCCGTTTAAGA
+
GGGGGGGGGGGGGGGGGGGGGGGGGGGGGGGGGGGGGGGGGGGGGGGCGGGGGGGGGGGGGFDEGD7:FGGGGGGGGG?@FFGGGGGGGGGF9=FFFGGGGGGGGGDCFFEGCGGGGGGF+@:77:@FGGG*3,@,>,7@CFGGG<**5***6=FEGGG*?,+;1*:BFFGGGFFFFG7CEGGGGGGGGG7FCD95**0::DEEGGCC5C****)17C+CCC+2)::6*/6CF8FG))0:*-)
@M00200:205:000000000-AKKM3:1:1101:22755:2174 1:N:0:1
ACTGGGTTTAAAGGGCGCGTAGGCGGGATGGCAAGTCGGTCGTGAAATCTCTCGGCTCAACCGAGAAACGTCGGCCGATACTGCCGTTCTTGAGGGATGCAGAGGAGACTGGAATTCCCGGTGTAGCGGTGAAATGTTTAGAGATCTTGCTTAACACCGTTGTCGAAGGCGGGTCTCTCGGCATTTCCTGACGCTGATGCTCGAAAGCGTTTGGTGCAAACGTGATTATATACCCCTGTCAGTT
+
GGGGGGGGGGGGGGGGGGGGGGGGGGGGGGGGGGGGGGGGGGGGGGGEFFFFGEGGGGGGGEC7+::,B<FCCGGGD>C+=EFFGGFGGEFD,5,7CGGGGGG?DCCFDDFCFCGGGFGC+F+C,:@*>F7*,,7,7,@DC7CFG2,,,,,,7?FFGGG,<**4**=CGGGGG:?8CF+:;EEEFCGGGG7<=C75*++3+*:?8EDC*:***/)19<CFDD*/(2*)/*.:<CG*0)0+:)))
@M00200:205:000000000-AKKM3:1:1101:19091:2175 1:N:0:1
ATTGGGTATAAAGGGTGCGTAGGCGGAACGGTAAGTCAGTGGTGAAAGCCTGTTGCTTAACAACAGAACTGCCATCGATACTGCCGATCTTGAGTACATATGATGTGGGCGGAATGTGCCATGTAGCGGTGAAATGCTTAGATATGTCACAGAACACCGATTGCGAAGGCAGCTCACAAAACTGTAACTGACGCTGAGGCACGAAAGCGTGGGGTGCAAACAGGATTATATACCCGCGTA
+
GGGGGGGGGGGGGGGGGGGGGGGGGGGGGGGGGGGGGGGGGGGGGGGGGGGGGGGGGGGGGGFFFC8EGGFGGGGGEGFEEFFFGGGGGGGF9=FCGGGGGGGGFF<E7@FEEEFGGAEE<F8FF<A@FFD+,,9,5CCFGGGFG,,:,8,,@FFGGGG+>F+,8+@CEFGGGC@@C,,3DGGGFFFCFFCFGDD5*2*7*2?EEC<F5:***3))2=CEFG**,9C<**.2<7@D)071
@M00200:205:000000000-AKKM3:1:1101:22960:2194 1:N:0:1
ATTGGGTTTAAAGAGCTCGTAGGCGGCTCAGTAAGTCGGATGTGAAAACTCGGGGCTCAACCCCGAGACGCCATCCGATACTGCTGTGGCTTGAGTCTGGTAGGGGAGCACGGAATTCCTGGTGTAGCGGTGAAATGCGCAGATATCAGGATGAACACCTGTTGCGAAGGCGGTTCTCTGGGCCAGTACTGACGCTGAGGAGCGAAAGCGTTGGTAGCAAACTGGATTAGATACCCTGGTACG
+
GGGGGGGGGGGGGGGGGGGGGGGGGGGGGGGGGGGGGGGGGGGGGGGGGGG7C7FGGGGGGEFG>:+:EECFGDFGDDEEFGFGGGGFFGGG+8=FFGGGGGF7FCEDFGGFGGGGGGGG98DDFEAF@CF7+,8C,3@EGDGGG@3,,,,3@FGGGGG,,7,,>*4<CEGCG=*=<>CCBCC5EGGGGGGGGGGG8*3*6<FGGCDGC=A***0:FFGGFG+*.*2)*9ADEC+C10.<*)(
@M00200:205:000000000-AKKM3:1:1101:15007:2205 1:N:0:1
ATTGGGTTTAAAGTGTGCGCAGGTGGCCGCGCAAGTCGAGTGTGAAATCCCCGGGCTTAACTTGGGAATTGCGCTCGAAACTACGTGGCTGGAGTGTGGCAGAGGGAGGTGGAATTCCACGTGTAGCGGTGAAATGCTTAGAGATGTGTTGGAACACCAATGGCGAAGGCAGCCTCCTGGGCCAACACTGACACTCATGCACGAAAGCGTGGGGAGCAAACATGATTAGATACCCTGGTA
+
GGGGGGGGGGGGGGGGGGGGGGGGGGGGGGGGGGGGGGGGGGGGGGGGGGGGGGGGGGGGGGFDGCC@CFGGGGGGGDFEGGGGGGGGGGGGDGGGGGGGGGGGGEGGDGGGGGGGGFGGGGGGG9FCGGG?9,C>F,3@FGGGG9@,,,,,3<BEGGG,@:,>7*>CFGGGGGGGFG7:CCFGGFFDGGFGGGFC*?C7?;CCEGGGGE8*4*)9>FC?>F+2)::)17>GGGG4))03
@M00200:205:000000000-AKKM3:1:1101:14022:2210 1:N:0:1
ATTGGGCTTAAAGGGCGCGTAGGCGGCCAACTAAGTCAGACGTGAAATCCCCTGGCTCAACCAGGGAACTGCGTCTGATACTGGATGGCTTGAGTTCGGGAGAGGGAAGTGGAATTCCAGGTGTAGCGGTGAAATGCGTAGATATCTGTAGGAACACCGGTGGCGAAGGCGGCTTCCTGGACCGACACTGACGCTGAGGCGCGAAAGCCAGGGGAGCAAACGTGATTAGATACCCGTGTAAGA
+
GGGGGGGGGGGGGGGGGGGGGGGGGGGGGGGGGGGGGGGGGGGGGGGGGGGGGGGGGGGGFFGGGE7EGGGGGGGGGGGGFGGGGGGGGGGG8EGGGGGGGGGGGGGGGGGGGGGGGFGFGGGGGGGGGGDCFCF9F:FGGFGGG@F@,,,,FCGGGGG*@>:CCEGGGGGGGGGGGGDFFGGGGGGGGGGGGGGG8@=FGDDED57FFFFFD55CEGGGGG*/,9FA**.:CFDD)08EF<>
@M00200:205:000000000-AKKM3:1:1101:18487:2210 1:N:0:1
ATTGGGTATAAAGGGCGCGTAGGCGGGCTGTCAAGTTTGGGGTGAAATCCCGCGGCTCAACCGTGGAACTGCCTCAAATACTGACGGTCTCGAGGGAGGTAGGGGCGAGCGGAACTGATGGTGGAGCGGTGAAATGCGTTGATATCATCAGTAACTCCGGTGGCGAAGGCGGCTCGCTGGACCTCTTCTGACGCTGAGGCGCGAAAGCTAGGGGAGCAAACGTGATTATATACCCGTGTACGAT
+
GGGGGGGGGGGGGGGGGGGGGGGGGGGGGGGGGGGGGGGGGGGGGGGGGGGGGGGGGGGGGGGGGGDFGGGGGGGGGGGGGGGGGGGGGGGGGGDGGGGGGGGGGGGGGGGGGGGGGGGGFFF@FDFGGGGG,;F,>*<EGGGGF<,??,,,7?FFFFE*<7*885EGGGGGGGG8EG5EGGGGGGGGGGGGGDDEC58F=CEGEGGDF76*1C)9@GGGF<*/(2::*16C@,CD70<F*(,(
@M00200:205:000000000-AKKM3:1:1101:22034:2211 1:N:0:1
ATTGGGCGTAAAGGGTGCGTAGGTGGTCGGGTAAGTCTGATGTGAAATCTCCAAGCTCAACTTGGAAACTGCATCGGATACTATTCGGCTTGAGGGTTGGAGGGGGGACTGGAATGCTTGGTGTAGCAGTGAACTTCTTAGATATCGGGAGTAATACCGTTGGCGAAGGCAGGTCTCTGGGCTATAACTGACGCTCATGCACGAAAGCGTGGGGAGCAAACATGATTCGATACCCTTGTAAGT
+
GGGGGGGGCFGGGGGFGEGCGGGGGGGGGGGGGGGGGGGGGGGGGGGGGGGGGGGGGGGGGGGG?F9E<FGGGFGGG>FGFGGGGGGGGGGGFGGGFCGGGCG7@EEGGGGGGGGGGGGF*F>FFFFFFGF99,?,7,,@FGGG@7*****14<CF<FF*4**54*1=<8FGGFGGGG+<EFFGGGCFGGGGGDDECF9EC:EG8=D7:C8**:)9)/CGDF+2)::))747C,<*009<*-)
@M00200:205:000000000-AKKM3:1:1101:20037:2213 1:N:0:1
ATTGGGTGTAAAGCGCGTGTAGGCGGCCAGGTAGGTCCGCTGTGAAAGTCCGAGGCTCAACCTCGGAATGTCGGCGGAAACCCCTTGGCTAGAGTCCGGAAGAGGAGAGTGGAATTCCCGGTGTAGCGGTGAAATGCGCAGATATCGGGAAGAACACCCATGGCGAAGGCAGCTCTCTGGGACGGTACTGACGCTGAGACGCGAAAGCGTGGGGAGCGAACAGGATTAGATACCCTTGTA
+
GGGGGGGGGGGGGGGGGGGGGGGGGGGGGGGGGGGGGGGGGGGGGGGGGGGGGGGGGGGGGGGGGGCEGGGGGGGGGGGGGGGGGGGGGGFDGGGGGGGGGGGGGGGGGGGGGGGGGGGG>FGGGGGGGGGGF9F9B*CGGGGFF<****1*@FGGGGG>FFCC@7BGGGGGGFDCFF?FFGGGGEGGFFFGGGGG*8+<ECEGGGGGGG5*8*)9>GE5DD*14DC)**6DCC6C)7=E
@M00200:205:000000000-AKKM3:1:1101:24313:2213 1:N:0:1
ACTGGGTTTAAAGGGCGCGTAGGCGGCTTAACAAGTCCCGTGTGAAATCCCTCGGCTCAACTGAGGAACTGCACGGGAAACTGTTTGGCTTGAGTTCGGGAGAGGGAAGCGGAATTCCGGGTGTAGCGGTGAAATGCGTAGATATCCTTTGTAACACCGTTGGCGAAGGCGGCTTCCTGGACCGACACTGACGCTGTGGCGCGAAAGCTCTGGGAGCAAACGTGCTTAGATACCCTGGTACGAT
+
CGGGGGEGDGDFGGGGGGCFGGGGGGGGGGGGGGGGGGGGGGGGGGGFGGFD@CFCDFCC<?<,CC8<FFFGGGGGGCEG,EEFGGGDGFGG?F9FECGGC:FEDGD@:8FGGGGGGGGD7FC=,CAFGGG7,,@,>+8+FGBEF,@,,,,,7@BCFGG,5*,6*1>FEFGEB::8CC,<BBCEEGGEFCGGGG5E*+**1C5C*:9DG++++*)1>C*@<503(9:66*-*3<8C).03*,((
@M00200:205:000000000-AKKM3:1:1101:9322:2226 1:N:0:1
ATTGGGTTTAAAGTGTGCGCAGGTGGCCGCGCAAGTCGAGTGTGAAATCCCCGGGCTTAACTTGGGTATTGCGCTCGAAACTACGTGGCTGGAGTGTGGCAGAGCGAGGTGGAATTCCACTTGTAGCGGTGACATCCCTAGAGATTTGTTGTAACACCAATGTCTAAGGCAGCCTCCTTGGCCAACACTGACACTCATGCCCGAAATCGTCTGTCGCAATCATCATTATATACCCTACTCCGTT
+
F<FFE<FEEF9EFFGGGFDFGFGG8-FFGGGGG7@EF@@FG,CF9,<C6CA<F++@FFEEEC@FFA,,:EAFGGCCC+CF=F9CC?<4C<++:F<<AB:F@B+4,+448C<++CE<9F,B,,,:35?++8++,,3,,,78=>,>9,,,3,,8338FFGG,7,,7,,7,,>,3C@:,46,2,>8FGGCE,9<>>E6EF,,=,;=*1/*2*1***++/)/**2C97)+11++.2B<7>))0+*(()
@M00200:205:000000000-AKKM3:1:1101:8572:2242 1:N:0:1
ATTGGGTTTAAAGGGCGCGTAGGCGGCGCGACAAGGCGGCGGTGAAAGTCCGGGGCTCAACCCCGGATCGGCCGTGGCGACTGTCGTGCTGGAGCACAGTAGAGGCGGGTGGAATTTCGGGTGTAGCGGGGGAATTCCTAGAGATCCCGAACAACACCGGTTGCGAAGGCGGCCCGCCGGGCTGTGGCTGACGCTGTGGCGCGAAAGCGCTGGGCGCAAACACGGTTTGATACCCGTGTAAGA
+
GGGGGGGGGGFFFGGGGGGGGGGGGGEGGGGGGGGGGGGGGGGGGGG9FFGGDFGDGGGGGCEE@ECEEGGGFGGDGGC@EGGGGGGGGGA@F@C::FGGGC;FFGEEC<EE7F@E,<:CEC81+2<:E***/*:,0,++++22++2***/**:;>EGG*:***1*:*:;8C>85*5*/1/222CCF5C<7*;5<513@7E*:**29*/**/*/.)7:8ECF**(19(08<7ACC)0))**)6
@M00200:205:000000000-AKKM3:1:1101:16269:2246 1:N:0:1
ATTGGGTTTAAAGGGAGCGTAGGCGGATAGCTTAGTCAGAGGTGAAAGCCCAGGGCTTAACCTTGGAATTGCCTTTGATACTGGCTATCTTGAGTATGGAAGAGGTATGTAGAACTCCGAGTGTAGAGGTGAAATTCGTAGATATTTTGAAGAACACCAGTGGCGAAGGCGACATACTGGTCCATCACTGACGCTGAGGCTCGAAAGCGTGGGGAGCAAACAGGATTAGATAACCGCGTAAGA
+
FFGDFFFCFGGGGGG9;FEGGDGGGG7B,;,C,EEGGGGGCCFFD<E,CCD,,CEEG,CFGCF<@FFG,FEG,C,CEEFF<FFG,=,,?F,CFCFAFGG,CFFFGEFFEG,5?F9F9EF+@B4FFGGA<FCF9,CFF+FFCFGGC,,,,+,,CF<FGGF8FE8+338>F8F7CCG,>B<7,@DEG,EGGCFGG5CE5>**=*;EFEDGEE*1<*:D>CE<7CC*28;)*1<:+8?788=G5(2
@M00200:205:000000000-AKKM3:1:1101:18708:2248 1:N:0:1
ATTGGGCTTAAAGGGTGCGTAGGCGGCCAAGTAAGTCAGGAGTGAAAGTTTGCGGCTCAACCGTAAAATTGCTTTTGATACTGCTTAGCTGGAATTAGGATGAGGTCAGCGGAATGTGGCATGTAGCGGTGAAATGCATAGATATGCCTTAGAACACCAATTGCGAAGGCAGCTGGCTAGACCTGGATTGACGCTGAGGCACGAAAGCGTGGGGAGCGAACAGGCTTAGATACCCGAGTA
+
GFGFGGGGFEEGGGGGDGGGGEGGGGGGGGGGGFGFGGGGGGFFEGCEFGGFGGGCGGGGGGCFG779FGGFGDGGGCGC?FFGGGGGFFGGFGGGEGGGGGGGGGGGGGGGCFGGGGGGGGGGCFFGDGB7,,9,A,CGGDDF;95A,C,,CA<DDFG,@>>FE7EGG7EGGGFGGG,<,,@:EFGGGGGEEGD>C5DCEGGGEG:6EG7<CE)<:EE55<*8(090*@<CF8?<).00
@M00200:205:000000000-AKKM3:1:1101:14615:2261 1:N:0:1
ATTGGGTTTAAAGTGCGCGTAGGCGGTGCGTTAAGTCGGTGGTGAAATACTTCAGCTCAACTGGAGAATTGCCGCTGAAACTGGCGCGCTTGAGGGAGGTAGAGGTGCGTGGAACTTCCGGTGGAGCGGTGAAATGCGTTGATATCGGAAGGAACACCCGTGGCGAAAGCGACGCACTGGACCTCTTCTGACGCTGAGGCGCGAAAGCCAGGGTAGCGAACGGGATTAGATACCCGGGTA
+
FGGGGGGDGGGGGGGGGEGGGGGGGGG>7F@FGGGGGEGCFGGGGGGF9FEGGCGGGCGGGGFF<FGGF,,C6+8>FGGGGGGGGD@FGGFGGG?@?:=FFGGGG@GCGGGGGGFF?FGGGGGDGGGGGGGGGGGGFEG:FGGFDD77**>*@:FGGG:<FB7EDEG<FGGBE5E*BEGGF*3=CG+>CCFGGGGGDG;=EGGGGGGG**2A*09<FEGGGC**2CF<=FFCEF+C3)7E
@M00200:205:000000000-AKKM3:1:1101:7524:2325 1:N:0:1
ATTGGGCGTAAAGAGCGTGTAGGCGGCCCGGTAAGTCCGCTGTGAAAGTCGGGGGCTCAACCCTCGAATGCCGGTGGATACTGTCGGGCTAGAGTGCGGAAGAGGCGAGTGGAATTCCTGGTGTAGCGGTGAAATGCGCAGATATCAGGAGGAACACCGATTGCGAAGGCAGCTCGCTGGGACGTAACTGACGCTGAGACGCGAAAGCGTGGGGCGCAAACAGGATTAGATACCCGCGTA
+
GGGGGGGGGGGGGGGGGGGGGGGGGGGGGGGGGGGGGGGGGGGGGGGGGGGGGGGGGGGGGGGGGGGGGGGGGGGGGGGGGGGGGGGGGGGGGGGGGGGGGGGGGGGDGGGGGGGGGGGGGGGGGGGGGCFGGGGFGCFGGGGGGGDCFFF@7FGFGGGGGEGGGGGGGGGGGGG8EGDEEGGDGGGGGFFGGGGGGFFGGGDGGGGGGGDEGG))85CGFG?4(9FFFB<C9CF/57<G
@M00200:205:000000000-AKKM3:1:1101:17315:2332 1:N:0:1
ACTGGGCTTAAAGAGCGTGTAGGCGGTCTGCTAAGTCATGTGTGAAATCCCTCGGCTTAACCGAGGAACGACGCATGAAACTGGCAAGCTAGAGTACCAAAGAGGGGGGTGGAATTCCCGGTGTAGCGGTGAAATGCGTAGATATCGGGAGGAACACCGGTGGCGAAGGCGGCCCCCTGGTTGGATACTGACGCTGAGACGCGAAAGCGTGGGGAGCAAACAGGATTAGATACCCTTGTA
+
GGGGGGGGGEGGGGGGGGGGGGGGGGGGGGGGGGGGGGGGGGGGFGGGGGGGDCGGGGGGGGGEGGGGGGGGGG@FGGFGGGGGGGGGGGGGGGGGGGGGGGGGGGG7FGGGGGGGGGGGGGGGGGGGGGGGGGGGGGGGGGGGGG7FEEEDGGGFGGGEGGGGGGGGGGGGG:C?GDGGGGGDEFFGGFGGGGGGGGGGGGGGGG:FGGGEE>BDE:FFGG6FFGG>FF9:<ECC7F?C
@M00200:205:000000000-AKKM3:1:1101:13775:2333 1:N:0:1
ATTGGGTGTAAAGCGTGTGTAGGCGGACCGTTAAGTGCCCGCGTGAAATCCCCCGGCTCAACCGGGGAACGGCCGGGCATACTGGCGGTCTTGAGCGATCCAGGGGTCATCGGAACAAACGGTGGAGCGGTGAAATGCGTAGATATCGTTTGGAACGCCGACGGTGAAAACAGATGACTGGGGATCCGCTGACGCTGAGACACGAAAGCCAGGGGAGCAAACGGGATTAGATACACTGGTA
+
GGGGGGGGGGGGGGGGGGGGGGGGGGGGGGGGGGGGGGGGGGGGGGGGGGGGGGDFGGGGGGGGGDGGGGGGGGGGGGGGGGGGGGGGGGGGFGGGGGGGGGGCEEFCGGGGGGGGGGGGGGGGGGGGGGGGGGGGGFDCFFEGGGGDFCG:FFGBFG:FGGGGGGFGFGGGFGGGGFFGGGGGGGGGGGGGGGGGGGGGEC=;E59DG6FFF5><>EEGF4?D?CD(9?ACFG76/9>FF
@M00200:205:000000000-AKKM3:1:1101:17212:2337 1:N:0:1
ATTGGGTTTAAAGGGCGCGTAGGCGGGCAAGCAAGTCCGGGGTGAAAGCCTCCGGCTCAACCGGAGAAGTGCCTTGGATACTGCTTGTCTAGAGGGAGATAGGGGTTACTGGAACTTCCGGTGGAGCGGTGAAATGCGTTGATATCGGAAGGAACGCCGGTGGCGAAAGCGAGTAACTGGACCTCTTCTGACGCTGAGGCGCGAAAGCTAGGGGAGCAAACGGGATTAGATACCCTGGTA
+
GGGGGGGGGGGGGGGGGGGGGGGGGGGGGGGGGGGGGGGGGGGGGGGGGGGGGGGGGGGGGGGGGGGGGGGGGGGGGGGGGGGGGGGGGGGGGGGGGGGGGGGGGGGGGGGGGGGGGGGGGGGGGGGGGGGGFGGGGGGGGGGGGGGGEGGGGGGGGGGGGGGGGGGGGGGGGGGG9FGGGGGGGGGGGGGGGGGGGGGGGGGGGGGGGGGGGGFGEGGGFGGGFDFFFFFC<CFGFFFF
@M00200:205:000000000-AKKM3:1:1101:12352:2350 1:N:0:1
ATTGGGCTTAAAGTGTGCGCAGGTGGCCGCGCAAGTCGAGTGTGAAATCCCCGAGCTTAACTTGGGAATTGCGCTCGAAACTACGTGGCTCGAGTGTGGCAGAGGAAGGTGGAATTCCACGTGTAGCGGTGAAATGCGTAGAGATGTGGAGGAACACCGATGGCGAAGGCAGCCTTCTGGGCCAACACTGACGCTCATGCACGAACGCGTGGGGAGCAAACAGGATTAGATACCCTAGTA
+
GEGFFGGGGGGGGCFGGGGGGGGGFGGGGGGGGGGGGGGGGGGFFFGGGGGGGGGGGG<FGGEGGGFGFFGGGGDGGDFC@EFGGEGGC8FD=FGGGGGGFGC<BFFECGCC<FF=FCFFGGGFGDGDGGGGGGGFFDGG3><,3>DGFGGGG?FGGGG@CGGGEGBFGGFC8BFFGFDEC88CFFGGG*<@557CEFCF9CGEG5):EC>8EG)9>C?6DF67(9C<F4:DFFGGF>*<
@M00200:205:000000000-AKKM3:1:1101:19767:2359 1:N:0:1
ATTGGGTGTAAAGGGCGCGTAGGCGGTCAGCACAAGTCAGTTGTGAAATCTCCGAGCTTAACTCGGAAAGGTCAACTGATACTGTGCGACTAGAGTGCAGAAGGGGCAACTGGAATTCTCGGTGTAGCGGTGAAATGCGCAGATATCGGGAGGAACACCAATGGCGAAGGCAGCTCGCTGGGACGGTACTGACGCTGAGACGCGAAAGCGTGGGGAGCAAACAGGATTAGATACCCTTGTA
+
GGGGGGGGGGGGGGGGGGGGGGGGGGGGGGGGGGGGGGGGEGGGGGGGGGGGGGGGEEGGFGGGGGGGGGGGGGGGGGGGGGGGGGGGGDGGGGGGGGGGGGGGGGGGGGGGGGGGGGGGGGGGGGGGGGGGGGGGGGGGGGGGGFDEGGGGGGGGGGGGGGGGGGGGGGCGEEGGGGGGGGFGGGEFGGGGGDCCEEGGGGGGGGD50:;CGG>DFGG6<5E<450)9FD:FGCF=:FCF
@M00200:205:000000000-AKKM3:1:1101:9459:2364 1:N:0:1
ACTGGGTGTAAAGAGCTCGTAGGTGGCTGGTCAAGTCGGGTGTGAAATCCCAAGGCTCAACCTTGGGTCTGCATTCGATACTGGGTGGCTTGAGTCTGGTAGGGGGACCTGGAATTCCTGGTGTAGCGGTGGAATGCGCAGATATCAGGAGGAACACCGGTGGCGAAGGCGGGGTCCTGGGCCAGTACTGACGCTGAGGAGCGAAAGCGTGGGGAGCAAACAGGATTAGATACCCCAGTACGAT
+
GGGGGGGGGFFEGDEFGFEGGGGGGGGGGGGGGGFGEGGDGGGGGFGGGGGGGGGGGGGGGGGGGGGGGGGGGGGGGGGGGGGGGGGGGGGGGFGGGGGGGFFC@CGGGGFGDEFGGFGGGGGGFFFGDGGGGGGGGGGDF@EDGGEFFF+F:DGGGFE7FGD@EGGEGGGGGDGGGGGDCFGGGGFD?>CFGGGGG88?C3:?*:5CCE>E>EDG:5?<9CC5:GG<F@AC+AC5D@FG*46-
@M00200:205:000000000-AKKM3:1:1101:14030:2371 1:N:0:1
ATTGGGCTTAAAGCGTGTGTAGGTGGATGTCTAAGTACCTTGTGAAATCCCACGGCTCACCCGTGGAACTGCTTGGTATACTGGACGTCTTGAGCCATCTAGGGGCAGCTGGAACGAACGGTGGAGCGGTGAAATGCGTAGATATCGTTCGGAACGCCAATGGTGAAAACAGGCTGCTGGGGATGTGCTGACACTGAGACACGAAAGCCAGGGGAGCAAACGGGATTAGATACCCTCGTA
+
GGGGGGGGGGGGGGGGGGGGGGGGGGGGGGGGGGGGGGGGGGGGGGGGGGGGGGGGGGGGGGGGGGGGGGGGGGGGGGGGGGGGGGGGGGGGGGGGGGGGGGGGGGGGGGGGGGFGGGGGGGGGGGGGGGGGGGGGGGGGGGGGGGGGGGGGGGGGGDGGGGGGGGGGGGGGGGGGGGGGGGGGGGGGFFGGGGGGGGGGGGGGDGGGFGGGGG>CBGGGGGEGFG;8FFF=BFC*:>FG
@M00200:205:000000000-AKKM3:1:1101:19441:2373 1:N:0:1
ATTGGGTTTAAAGTGTGCGCAGGCGGCAGAGCAAGTCGAGTGTGAAAGCCCCGAGCTTAACTTGGGAATTGCGCTCGAAACTACTTTGCTGGAGTGTGGCAGAGGAAGGTGGAATTCCAGGTGTAGCGGTGAAATGCGTAGAGATCTGGAGGAACACCGATGGCGAAGGCAGCCTTCTGGGCCAACACTGACGCTCATGCACGAAAGCGTGGGGAGAAAAGAGGATTAGATACCCCAGTA
+
EEE@F?8@C<F9C6E@CFEGDGDEF>B@FFGGACD@<CE@FF@ADFGA,CCBCG@F7<<EGCF9=F8=F@EFF:FGGGGFFG,CE??FE9FEE<AFFF:<FGGGGE@EC??BB=ECFD,E,BFDGGF7CFCFCFFEFFG+@:>AEFCDECDG73DCGGEG>C:DEE8FE@C*B>EC9ECF88;>C>:CFFGGGDC*?CC++0=8*ADGC5=C787D)::;*/;C:77)7*-:C@GG>B69
@M00200:205:000000000-AKKM3:1:1101:22529:2377 1:N:0:1
ATTGGGTTTAAAGGGCGCGTAGGCGGGGAGGTAAGTCGGGTGTGAAATCCCTCGGCCCAACCGAGGAACTGCGCCCGAGACTGCTTCTCTTGAGTCCCGGAGAGGAAGGTGGAATTCCCGGTGTAGCGGTGAAATGTGTAGAGATCGGGAGGAACACCGGTGGCGAAGGCGGCCTTCTGGACGGTGACTGACGCTGAGGCGCGAAAGCGTGGGGAGCAAACGGGATTAGATACCCTAGTA
+
GGGGGGGGGGGGGGGGGGGGGGGGGGGGGGGGGGGGGGGGGGGGGGGGGGGGGGGGGGGGGGGGGGGGCGGGGGGGGGGGDGGGGGGGGGGGGGGGGGGGGGGGGGGGGGGGGGGGGGGGGGGGGGGGGGGGGGGGGGGGGGGGGGGGGGGGGGGGGEFDFEGGGEGGGGGGGGGCGGGGGGDEEGE@CFGGGGGGGGGGGGG8CEGFCCEGGCBGDFCE*9552)04FFBGG8FFFFFG
@M00200:205:000000000-AKKM3:1:1101:23617:2386 1:N:0:1
ATTGGGTTTAAAGGGCGTGTAGGCGGTCTGCTAAGTCATGTGTGAAATCCCTCGGCTTAACCGAGGAACGACGCATGAAACTGGCAAGCTAGAGTACCAAAGAGGGGGGTGGAATTCCCGGTGTAGCGGTGAAATGCGTAGATATCGGGAGGAACACCGGTGGCGAAGGCGGCCCCCTGGTTGGATACTGACGCTGAGACGCGAAAGCGTGGGGAGCAAACAGGATTAGATACCCGTGTA
+
GGGGGGGGGGGGGGGGGGGGGGGGGGGGGGGGGGGGGGGGGGGGGGGGGGGGGGGGGGGGGGGGGGGGGGGGGGEFGGGGGGGGGGGGGGGGGGGGGGGGGGGGGGGGGFFGGGGGGGFEFGEGGGGGG7FGGGGGGDGGGGGGGGGGGGG/;FGGGGGGGGGGGGGGGFGGC>>CEEGGGGGGGGGGGGGGCGDGGFGGGGCCE:7DG=EGGGFGFGGGGGGF66*4=FAFC8@DEEFG
@M00200:205:000000000-AKKM3:1:1101:20894:2415 1:N:0:1
ATTGGGTTTAAAGGGCGCGTAGGCGGCCACCGCAAGTCAATTGTGAAATCTCCGGGCTTAACTCGGAAAGGTCAACTGATACTGCGGGGCTAGAGTGCGGAAGGGGCAACTGGAATTCTCGGTGTAGCGGTGAAATGCGTAGATATCGAGAGGAACACCTGCGGCGAAGGCGGGTTGCTGGGCCGACACTGACGCTGAGGCGCGAAAGCTAGGGGAGCGAACGGGATTAGATACCTGGTA
+
GGGGGGGGGGGGGGGGGGGGGGGGGGGGGGGGGGGDFGGGGGGGGGGGGGGFGGGGGGGGGGGGGGGGEGGGGGGGGGGFGGGGGEGEGGGGGGGGGGGGGGGGGCFGGGGGGGGGFGGGGCGDCEFEEGGGGGGGGGGGGGGGFFFGGGGGGGGEFGGFCFGGGGGGGGGGGEEGGGGGGGGGDEEEGGGGGGDCEGGGFGGGGGGDFCCFCE@DFGGCC<EGFCDBFF>>CC+7=FFC
@M00200:205:000000000-AKKM3:1:1101:11474:2442 1:N:0:1
ATTGGGTTTAAAGGGCTCGTAGGCGGCCAACTAAGTCCGACGTGAAATCCCAAAGCTTAACTTTGGAACTGCGTCGGATACTGGATGGCTTGAATTCGGGAGAGGGATGCAGAATTCCAGGTGTAGCGGTGAAATGCGTAGATATCTGGAGGAATACCGGTGGCGAAGGCGGCATCCTGGACCGACATTGACGCTGAGGAACGAAAGCTAGGGGAGCAAACGGGATTAGATACCCCAGTA
+
GGGGGGGGGGGGGGGGGGGGGGGGGGGGGGGGGGGGGGGGGGGGGGGGGGGGGGGGGGGGGGGGGGGGGGGGGGGGGGGGGGGGGGGGGGGGGGGGGGGGFGEGGGGGGGGGFGGGGGGGGGGGGGFGGGGGGGGGGGGGGGGGGGGGGGGGGGGGGGGGGGGGGGGGGGGGGGGGGGGGGGGGGGEEGGGGGGGGGGGGGFEECEGGGGGGGGFGFGGGFGGG03<<=FAFG8@5)87F
@M00200:205:000000000-AKKM3:1:1101:20481:2459 1:N:0:1
ATTGGGTTTAAAGGGTTGGGCAGGCGGTATAGTGCGTCTGTGGTTAAAGATCACGGCTTAACCGTGAGAATGCTACGGATACGGCTAAACTCGAACGTCGTAGGGGCTGGCGGAACTGTGCAAGTAGGGATAAAATCCGTTGATATGCACAGGAACACCGAAGGCGAAGGCAGCCAGCTGGGCGATTGTTGACGCTGAACCACGAAAGCTAGGGGAGCGAAACGGATTAGATACCACCGTA
+
GGGGGGGGGGGGGGGGGGGGGGGGGGGGGGGGGGDFFGGGGGGGGGGGGGGGGGGGGGGGGGGGGGGGFGGGGGGGGGGGGGGGGGGGGGGGGGGGGGGGGGGECGGGGGGGGGGGGGGGGGGGGGGFEGGGGGGGGGGGGGGGGGGGFFGGGGGGGFFGGGGGFGGGGGGGGDGGGGGGGGGGGGGGGGGGGGGGGGGCEFGGDE<D?<FG6F7<@EGGGGC*8D58FFFGGGFCFBEFF
@M00200:205:000000000-AKKM3:1:1101:19886:2459 1:N:0:1
ATTGGGCTTAAAGCGCACGTAGGCGGTCCCTTAAGTCGGGTGTGAAAGCCCTCGGCTTAACCGAGGAAGTGCATTCGAAACTGGGGGACTTGAATACTGGAGAGGATGGCGGAATTCCCGGTGTAGAGGTGAAATTCGTAGATATCGGGAGGAACACCGGTGGCGAAGGCGGCGAGCTGGTCCATTACTGACGCTGAGGCGCGACAGCGTGGGGAGCAAACAGGATTAGATACCCCTGTA
+
GGGGGGGGGGGGGGGGGGGGGGGGGGGEEGGGGGGGGGGGGGGGGGGGGGGFGGGGGGGGGGGGGGGGGGGGFGGGGGFGGGGGGGGGGGGGGGGGGGGGGGGGGFDGGGGGGGGGGGGGGGGGGGGFFGGAFGGFGGGGGGGGGGGGGGGGGGGGCGGGGGGFGGGGGGGGE>E7CEGGGGGGFGDFGGGGGGGGGGGGGCEEGGGGGGGGGGFDDGGGGGGG?GG?FFFFGGGCFF@G
@M00200:205:000000000-AKKM3:1:1101:20929:2464 1:N:0:1
ACTGGGCATAAAGGGTGCGTAGGCTGCGCAGAAAGTCAGATGTGAAATCCGGGAGCTCAACTTCCGAATTGCATCCGATACTCCTGTGCTAGAGGACTGGAGAGGAGCTTGGAATTCTCGGTGTAGCAGTGAAATGCGTAGAGATCGAGAGGAACACTAGTGGCGAAGGCTGGGCTCTGGACAGTATCTGACGCTGAGGCACGAAGGTCAGGGGAGCAAACGGGATTAGATACCCTTGTA
+
GGGGGGGGGGGGGGGGGGGGGGGGGGGGGGGGGGGGGGGGGGGGGGGGGGGGGGGGGGGGGGGGGGGGGGGGGGGGGGGGGGGGGGGGGGGGGGGGGGGGGGGGGGGGGGGGGGGGGGGGGGGGGGGGGGGGGGFGGGGGGGGGGGGGGGGGGGGGGGGGGGGGGGGGGGGGGGGFGGGGGGGGEGGFGGGGGDGDGGFC=FEDCCDGCECGGEBGFGGGGGGG@DG@4@3CCGGGAF=F
@M00200:205:000000000-AKKM3:1:1101:17172:2499 1:N:0:1
ATTGGGCTTAAAGGGCGCGTAGGCGGCCTGGCAAGTGACGGGTGAAATCCCTCGGCTTAACCGAGGAACTGCCTGTCAAACTGCTTGGCTTGAGACCGGGAGAGGTGAGTGGAATCCCCAGTGTAGCGGTGAAATGTGTAGAGATCGGGAGGAACACCAGTGGCGAAGGCGACATACTGGTCCATTACTGACGCTGAGGCTCGAAAGCGTGGGGAGCAAACAGGATTAGATACCCGCGTA
+
GGGGGGGGGGGGGGGGGGGGGGGGGGGGGGGGGGGGGGGGGGGGGGGGGGGGGGGGGGGGGGGGGGGGGGGGGGGGGGGGGGGGGGGGGGGGGGGGGGGGGGGGGGGGGGGGGGGGGGGGGGGGFGGGGGGGGCGGGGGFGFGBFFFGGEDGGGGGGGGGGGGGGGGGGFGGGGGGGGGGGGGGGGGGGGFGGGGGGG*>EFGGFDDGEGGGGGBGFCFFGGFF?4C>?@AGGFFD@EBG
@M00200:205:000000000-AKKM3:1:1101:16330:2499 1:N:0:1
ATTGGGTTTAAAGGGCGCGTAGGCGGTCGTGTGCGTCGGAGGTGAAATCCCCGGGCTTAACCCGGGAGCTGCCTCCGATACGGCATGGCTTGAGTCCGGGAGAGGGGAGCAGAATTCCCAGTGTAGCGGTGAAATGCGTAGATATTGGGAGGAATACCGGTGGCGAAGGCGGCTCCCTGGACCGGTACTGACGCTGAGGCGCGAAAGCGTGGGTAGCAAACAGGATTAGATACCCTAGTA
+
GGGGGGGGGGGGGGGGGGGGGGGGGGGGGEGFGGGGGGGGGGGGGGGGGGGGGGGGGGGGGGGGGGGGGGGGGGGGGGGGGGGGGGGGGGGGGGGGGGGGGGGEGGGFGGFGGGGGGGGGGGFFGGGGGGGGGGGGGEGGGGGGGCCFFGGGGFGGGGGDGGGGGGGGGGDCEEGDGGGGGGG5CEGEGGGGGGGGECFFDDEGGGGGGGGEGGFG49@CCFFF:GGFFFFFFFGGFFFG
@M00200:205:000000000-AKKM3:1:1101:21205:2508 1:N:0:1
ATTGGGCTTAAAGGGCGCGTAGGCGGCCTTCTTAGTCAGACGTGAAATCCCCCGGCTTAACCTGGGAACTGCGTCTGATACTGGAGGGCTTGAGTTCGGGAGAGGGATGTAGAATTCCAGGTGTAGCGGTGAAATGCGTAGATATCTGGAGGAACACCGGTGGCGAAAGCGGCTCTCTGGACTGTAACTGACACTGAGGCTCGAAAGCGTGGGTAGCAAACAGGATTAGATACCCTAGTA
+
GGGGGGGGGGGGGGGGGGGGGGGGGGGGGGGGGGGGGGGGGGGGGGGGGGGGGGGGGGGGGGGGGGGGGGGGGGGGGGGGGGGGGGGGGGGGGGGGGGGGGGGGGGGGGGGGGGGGGGGGGGGGGGGGGGGGGGGGGGGGGGGGGGGGFFGGGGGGGGGGGGGGGGGGGGGGGGGGGGGGGGGGGGGGGGGGGGGFFGFGGGGGGGGGGGDEDE7DFGGGGGGGFGGF?4AGEFGGF>BF
@M00200:205:000000000-AKKM3:1:1101:21711:2523 1:N:0:1
ATTGGGCGTAAAGAGCGTGTAGGCGGTTCGGTAAGTCTGCCGTGAAAACCTGGGGCTCAACCCCGGGCGTGCGGTGGATACTGCCGGGCTAGAGGGTGGTAGAGGCGAGTGGAATTCCCGGTGTAGCGGTGAAATGCGCAGATATCGGGAGGAACACCAGTAGCGAAGGCGGCTCGCTGGGCCATTCCTGACGCTGAGACGCGAAAGCTAGGGGAGCGAACAGGATTAGATACCCTAGTAAGA
+
GGGGGGGGGGGGGGGGGFGGGGGGGGGGGGGGGGGGGGGGGGGGGGGGGGGGGGGGGGGGGGGGGGGGGGGGGGGGGGGGGGGGGGGGGGGGGGGGGGGGGGGGGGGGGGGGGGGGGGGGGGGGGGGGGGGCGGGGGGGGGGGGGGGGGGGGGGGGGGGGGGGGGGGGGGGGGGGGGGGGGGGGGFFGGGEGGDCCGGGGGGEGGD3C<EGGGG:DFGGEGGGGFGGFFFADFGFGFFFGC>D
@M00200:205:000000000-AKKM3:1:1101:21528:2543 1:N:0:1
ATTGGGTTTAAAGGGTGCGTAGGCGGCGCGGAGGGTGGGATGTGAAATCCCCCGGCTTAACCGGGGAATTGCGTTCCAAACCGCCGTGCTCGAGGAAGATAGAGGTGAGCGGAACAGATGGTGGAGCGGTGAAATGCGTTGATATCATCTGGAACACCCGTGGCGAAAGCGGCTCACTGGGTCTTCCCTGACGCTGAGGCACGAAAGCTAGGGTAGCGAACGGGATTAGATACCCTTGTA
+
GGGGGGGGGGGGGGGGGGGGGGGGGGGGGGGGGGCFFGEFGGGGGGGGGGGGCGGGGGGGGGGGGGGGGGFGGGGGFGGGFGGGGGGGGGGGGEGFGGGGGGGGGFGGGGGGGGGGGGGGGGGEGGGGGGCFGGGGGGGGG@FFGGGGGFGFFBCGGGGG:CEEGGGEGGCEEGGGCFFGGGGGGGGGGGGCEC**/;EGGGGGGE5CF?9FGGFD?=EGD55C?G7)=4:7@E6C5?FG
@M00200:205:000000000-AKKM3:1:1101:14570:2565 1:N:0:1
ATTGGGTTTAAAGCGCACGTAGGCGGTTTGGTAAGTTGGAAGTGAAAGCCCTCGGCTTAACCGAGGAAGTGCTTTCGAAACTACCAGGCTTGAGTACGGGAGAGGGTCGCGGAATTCCCGGTGTAGAGGTGAAATTCGTAGATATCGGGAGGAACACCAGTGGCGAAGGCGGCGACCTGGACCGATACTGACGCTGAGGTGCGAAAGCGTGGGGAGCAAACAGGATTAGATACCCCGGTAAGA
+
GGGGGGGGGGGGGGGGB@FFFGGGGGGGGGGGGGGGDFGGGGGGGGGGGGGGGGGGGGGGGGGGGGGGGGGGGGGGGGGGGGGGGGGGGGGGGGGGGGGGGGGGGGGGGGGGGGGGGGGGGGGFGGGGGGGGGGGGGGGGGGGGGGGGGGGCEGGGGGGGGGGGGGGGGCGGGGGGGCFGGGGGGGGGGGGGGGDGECFGGGGGGCCFGGGGGGFGEGFGGGFGBDC?@FFGCEF7>@BEG?<
@M00200:205:000000000-AKKM3:1:1101:15787:2580 1:N:0:1
ATTGGGTTTAAAGGGTGCGTAGGTGGTGAGGTAAGTCGGATGTGAAAGCTCCGAGCTCAACTCGGAAATGGCATTGGAAACTACCTTGCTAGAGGGTTTGAGGGGGGACTGGAATTCTCGGTGTAGCAGTGAAATGCGTAGATATCGAGAGGAACACCAGTGGCGAAGGCGAGTCCCTGGAAAACACCTGACACTGAGGCACGAAAGCTAGGGGAGCAAACAGGATTAGATACCCTTGTA
+
GGGGGGEGGGGGGGGGGGGGGGGGGGGGGGGFGGGGGGGGGGGGGGGGGFGGGGGGGGGGGGGGGGGGGGGGGGGGFFGGGGGGGGGGGGGGEGGGFGGGFGGGGGGGGGGGGGGGFFGGGGGGGGFFGGGGGGFGGGGGGGGGGGGCGGEGGGGGGGGGGGGEGGGGGFGGGGGEGGGGGGDGFGGGGGGGGGGFGFFGGGGEGGDDGGGGGGFGFGGGGGG4:GFF6@AGGGGG4?BG
@M00200:205:000000000-AKKM3:1:1101:19646:2610 1:N:0:1
ACTGGGTTTAAAGCGTACGTAGGCGGATATGCAGGCGTCGTGTGAAATCCCTCGGCTCAACCGAGGAACTGCACGGCGAACCGCATGTCTTGAGATCGGTAGGGGCGGTCGGAACGATAGGTGGAGTGGTGAAATGCGTTGATATCTATCGGAACGCCGAAGGTGAAAACAGGCCGCTGGGCCGATTCTGACGCTGAGGTACGAAAGCGTGGGTAGCGAACGGGATTAGATACCCGCGTA
+
GGGGGGGGGGGGGGGGGGGGGGGGGGGGGGGGGGGGGGGGGGGGGGGGGGGFFGGGGGGGGGGGGGGGGGGGGGGGGGGGGGGGGGDFGGFGGGGGGGGGGGFEGGGGGGGGDEEGCCGGGGGGFGGGGGGG@GGGGGGGGFFGGGGFGAFGGFGGGGGGGGGFGFGFFGGGF8E>EEGCGGGGEGDGGGGGGGGGDGG?GGEEFGDFC5CGGGFGFGG5/9CDBGGFFFFGGGGG>BEG
@M00200:205:000000000-AKKM3:1:1101:16314:2616 1:N:0:1
ATTGGGTTTAAAGCGCGCGCAGGCGGGTCCTGTAAGTCGGAAGTGAAATTTCACGGCTCAACCGTGAAGCTGCTTCTGATACTGCGGATCTGGAGATCGGTAGAGGTCGGTAGAATTACAGGTGTAGCGGTGGAATGCGTAGATATCTGTAAGAATACCCGTGGCGAAGGCGGCCGACTGGGCCGAATCTGACGCTGAGGCGCGAAAGCGTGGGGAGCAAACAGGATTAGATACCCGCGTA
+
GGGGGGGGGGGGGGGGGGGGGGGGGGGGGGGGGGGGGGGGGGGFGGGGGGGGGGGGGGGGEFFGGGGGCFGGGGGGGGGGGGGGGGGGGGGGGFEFGGGGGGGFGGGGGGGGGGGGGGGGGGGGGGGGGGGGGFFGGGGGGGGCFFEGGFGGGGGFGGGGGGGGGGGGGGFGGGGGEGGGGGGGGGGGGGGGGGGGGGGGGGGGEGDGCC>EGGFGEGGEFFFC?C9<?FF7CCFC>3@*1
@M00200:205:000000000-AKKM3:1:1101:22776:2618 1:N:0:1
ATTGGGTTTAAAGGGTGCGTAGGCGGCCTGTTAAGTCAGTGGTGAAATCCTGCAGCTCAACTGTAGAATTGCCATTGATACTGACGGGCTTGAATTCAGGCGAGGTAGGCGGAATTGACGGTGTAGCGGTGAAATGCATAGATATCGTCAAGAACACCGATTGCGAAGGCAGCTTACTAGACTGACATTGACGCTGAGGCACGAAAGTGTGGGGATCAAACAGGATTAGATACCCCAGTA
+
GGGGGGGGGGGGGGGGGGGGGGGGGGGGGGGGGGGGGGGGGGGGGGGGGGGGGGGGGGGGGGGGGGGGFGFGGGGGGGGGGGGFGGGGGGGGGGGGGGGGGGGGGGGGGGGGGGGGGGGGGGGGGFGGGEGGGGGGGGG9FGGGGGDFGGGGGGGGGGDGGGGGDECFGGGGGFGGGGGFGGGGGGGGGGGGGGGGGGGGGGGGGGGGGFG7:E5DFGGGGGGGFGGF=F<C:<@7BBFG
@M00200:205:000000000-AKKM3:1:1101:20793:2627 1:N:0:1
ATTGGGTTTAAAGGGCTCGTAGGCGGCCAACTAAGTCGGATGTGAAATCCCCAGGCTCAACTTGGGAACTGCATCCGATACTGGATGGCTTGAATCCGGGAGAGGGATGCAGAATTCCAGGTGTAGCGGTGAAATGCGTAGATATCTGGAGGAATACCGGTGGCGAAGGCGGCATCCTGGACCGGCATTGACGCTGAGGAGCGAAAGCCAGGGGAGCAAACGGGATTAGATACCCTGGTA
+
GGGGGGGGGGGGGGGGGGGGGGGGGGGGGGGGGGGGGGGGGGGGGGGGGGGGGGGGGGGGGGGGGGGGGGGGGGGGGGGGGGGGGGGGGGGGGGFGGGGGFGGGGGGGGGGGGGGGGGGGGGGGGGGGGGGGFGGGGGGGGGGGGGGGGGGGGGGGGGGGGDGGGGGGGGGGGGGGGFFGGGGGGGG5EFGGGGDGGGGGGGGGGGGGCFG8EGFGFGGGGGDDBGG?F?2CEFGGFFFG
@M00200:205:000000000-AKKM3:1:1101:17482:2649 1:N:0:1
ATTGGGCTTAAAGGGCGTGTAGGCGGTCTGCTAAGTCATGTGTGAAAGCCCTCGGCTTAACCGAGGAACGACGCATGAAACTGGCAAGCTAGAGTACCAAAGAGGGGGGTGGAATTCCCGGTGTAGCGGTGAAATGCGTAGATATCGGGAGGAACACCGGTGGCGAAGGCGGCCCCCTGGTTGGATACTGACGCTGAGACGCGAAAGCGTGGGGAGCAAACAGGATTAGATACCCTAGTA
+
GGGGGGGGGGGGGGGGGGGGGGGGGGGGGGGGGGGGGGGGGGGGGGGGGGGGGGGGGGGGGGGGGGGGGGGGGGGGGGGGGGGGGGGGGGGGGGGGGGGGGGGGGGGGGGGGGGGGGGGGGGGGGGGGGGGGGGGGGGGGGGGGGGGGGGGGGGGGFGGGGGGGGGGGDFGGDEGGGGGGGGGGGGGGGGGGGGGG8EGGGGGDEEGGGGGGGGFDDGCGGFGGFGGFF?<FGFCGFFFG
@M00200:205:000000000-AKKM3:1:1101:12012:2655 1:N:0:1
ATTGGGTTTAAAGGGCGCGTAGGCGGGATGGCAAGTCAGTCGTGAAATCTCTCGGCTCAACCGAGAAACGTCGGCTGATACTGCCGTTCTTGAGGGATGCAGAGGAGACTGGAATTCCCGGTGTAGCGGTGAAATGTGTAGAGATCGGGAGGAACACCGGTGGCGAAGGCGGGTCTCTGGGCATTTCCTGACGCTGAGGCGCGAAAGCGTGGGGAGCAAACGGGATTAGATACCCTAGTA
+
GGGGGGGGGGGGGGGGGGGGGGGGGGGGGGGGGGGGGGGGGGGGGGGGGGGGGGGGGGGGGGGGGGGGGGGFGGGGGGGGGGGGGGGGGGGGGGGGGGGGGGGGGGGGGGGGGGGGGGGGEGGGGGCFGGGGGGGGGGGGGGGGGGGGGGGGGGGGGGGGGFGGGGGGGGGGGGGGG7FGGGFGGGGGGGGGGEGGDGGFGGGG>EGGGEGGEE@9>GFFGGGGFD<<FFBFGCEGFFFG
@M00200:205:000000000-AKKM3:1:1101:12595:2666 1:N:0:1
ATTGGGTTTAAAGTGTGCGCAGGCGGCCATGCAAGTCGAGTGTGAAAGCCCCGGGCTTAACTTGGGAATTGCGCTCGAAACTACGTGGCTGGAGTGTGGCAGAGGAAGGTGGAATTCCACGTGTAGCGGTGAAATGCGTAGAGATGTGGAGGAACACCAATGGCGAAGGCAGCCTTCTGGGCCAACACTGACGCTCATGCACGAAAGCGTGGGGAGCAAACAGGATTAGATACCCTGGTA
+
GGGGGGGFGGGGGGGEGGGGGGGGGGGGGGGGGGGGGGGGGGGGGGGGGGGGGGGGG@FGGGGGGGGGCGGGGDFGGECFGGGGCECEGGCEGGGGGGGGGGGG?FGGGFFGGGGGGGGGGGGGGGGGGGGGGGFGGGGGGGGFFFGGGGGGGGGGGGGGEGCGGGGGGGGGGGGGGGGGFFGGGDGEGGGGDGGGG+AFDFGGGGGGGCEGGGFDFGGGGG?F:GGFFFFGCEE45)6C
@M00200:205:000000000-AKKM3:1:1101:19692:2678 1:N:0:1
ACTGGGTTTAAAGAGCGCGCAGGCGGTCGCGTAAGTCGAATGTGAAATCCCCCGGCTTAACTGGGGAGGGTCATTCGATACTGTGCGACTTGAAGGCAGGAGAGGGAAGCTGAATTCCCGGTGTAGTGGTGAAATGCGTAGATATCGGGAGGAACACCAGTGGCGAAGGCGGCTTCCTGGCCTGTTCTTGACGCTGAGGCGCGAAAGCCAGGGGAGCAAACGGGATTAGATACCCCGGTAAG
+
GGGGGGGGGGGGGGGGGGGGGGGGGGGGGGGGGGGGGGGGGGGGGGGGGGGGGGGGGGGGGGGGGGGGGGGGGGGGGGGGGGGGGGGGGGGGGGGGGGGGGGGGGGGGGGGGGGGGGGGGGGGGGGGGGGGGGGGGGGGGGGGGGGGGEEGGGGGGGGGGGGGGGGDGGGGEGGGGGGGGGDCFCEFCCCGFGGD=GGGGGGGGGGDCC65;C>EG>FCFGGGGFGC?FFFGG88CDFFGGF
@M00200:205:000000000-AKKM3:1:1101:23857:2717 1:N:0:1
ATTGGGCGTAAAGGGCGCGTAGGCGGGATGGCAAGTCAGTCGTGAAATCTCTCGGCTCAACCGAGAAACGTCGGCTGATACTGCCGTTCTTGAGGGATGCAGAGGAGACTGGAATTCCCGGTGTAGCGGTGAAATGTGTAGAGATCGGGAGGAACACCGGTGGCGAAGGCGGGTCTCTGGGCATTTCCTGACGCTGAGGCGCGAAAGCGTGGGGAGCAAACGGGATTAGATACCCGCGTA
+
GGGGGGGGGGGGGGGGGGGGGGGGGGGGGEE?FGGGGGGGFGGGGGGGGGGFGGGGGGGGFGDFGCFGGGGGGGGGEGGGGGGGGGFCGGGGGGGGGGGGGGGGGGGGGGGGGGGGGGGGGGGGGGGGGGGGGGGGGGGGGGGGGGGGGGGGGGGGGGEGGGCCCFCEGGEEGGEGGGGGGGGGGGFGGGGGDGDGGGGGGGGGGGGGGCEEGGFGFFCGGGED:<*)769:EEFDFFBC
@M00200:205:000000000-AKKM3:1:1101:17277:2719 1:N:0:1
ATTGGGTTTAAAGGGCGTGTAGGCGGGAGCGTGAGTCGGTCGTGAAATCCTTCGGCTCAACCGAAGAAGGGCGGCCGATACTGCGTTCCTTGAGGGGTGGAGAGGAGACTGGAATTCCCGGTGTAGCGGTGAAATGTGTAGATATCGGGAGGAACACCGGTGGCGAAGGCGGGTCTCTGGCCACACCCTGACGCTGAGGCGCGAAAGCGTGGGGAGCAAACGGGATTAGATACCCGGGTA
+
EFGGGGGGGGFGFGGGGGGGGGGGGGGGFGGGGGGGGGGGGGGGGGGGCEFFGGGGGGGFGGDGDGGGGF@EGDG=FGGEGDFGGGGGGGGGFGG=FFGGGGGGGEGGGGGGDGGGGGGGGBCG9FGGGGGGGGGGGGGGGGGGGGGGCCEFGGGGFFGGFCFGGDEGGGCEGGGFGGCGGCFGGGGDDF?FEEGGGGGGGGGDGG<4?=8>EGEGFGG?C58D?<F<FFD*+<@DED)5
@M00200:205:000000000-AKKM3:1:1101:17163:2729 1:N:0:1
ATTGGGTTTAAAGCGTACGTAGGCGGACTTGCAAGCATCTTGTGAAATCCCTCGGCTCAACCGGGGAACTGCTTGGTGAACTGCGAGTCTTGAGGCAAGTAGAGGCTGTCGGAACGATAGGTGGAGCGGTGAAATGCGTTGATATCTATCGGAACGCCGAAGGTGAAAACAGGCAGCTGGGCTTGTTCTGACGCTGAGGTACGAAAGCGTGGGGATCAAACGGGATTAGATACCCTAGTA
+
GGGGGGGGGGGGGGGGGGGGGGGGGGGGGGGGGGGGGGGGGGGFGGGGGGGGGGGGGGGGGGGGGGGGGGGGGGGGGGGGGGGGGGGGGGGGGGGGGGGGGGGGGGGGGGGGGGGGEFEGEFGGGGGGGGGGGGGGFGGGGGGGGGGGGGGGGGGGGGGGGGGGGGGFGGGGGGGGGGGGGGGFGFGGGGGGGGGGGGDGGGGGCEGGGGECGGFGFGGFGGDG<DGFFFBF9FGGFFFF
@M00200:205:000000000-AKKM3:1:1101:8914:2733 1:N:0:1
ATTGGGTTTAAAGGGCGCGTAGGCGGCCCGGTAAGTCAAAGGTGAAATCCCTCGGCTCAACTGAGGAATTGCCTTTGAAACTGCCAGGCTCGAGGCCGGGAGGGGGTAGCGGAATTCCCAGTGTAGCGGTGAAATGCGTAGATACTGGGAGGAACACCAGTGGCGAAGGCGGCTACCTGGACCGGTTCTGACGCTGAGGCGCGAAAGCGTGGGGAGCAAACAGGATTAGATACCCGAGTA
+
GFGGGGGGGGFGGGGGGGGGGGGGGGGEGGEFFGCFGGEEFGGGGGGGGGGGGDGGGGCFGGGGGGCFFDGGFGGGGGGGGGGGGFGGG8EFEFGGGGGGGGCEFGF:CGGD7:DFGFGGGFGFG=<>C>FFFADA;FFGGCFFGGGCG,>CCFGGGGFFE9FEGGGGEFCECCE;FGFEGEFGG8C=7*ACCGGGGGGGGDEDCGGGGCEEGGFGBGGFD*@C1DGF??AFFFFGB>FG
@M00200:205:000000000-AKKM3:1:1101:21707:2744 1:N:0:1
ATTGGGTTTAAAGGGCGCGTAGGCGGGATGGCAAGTCAGTCGTGAAATCTCTCGGCTCAACCGAGAAACGTCGGCTGATACTGCCGTTCTTGAGGGATGCAGAGGAGACTGGAATTCCCGGTGTAGCGGTGAAATGTGTAGAGATCGGGAGGAACACCGGTGGCGAAGGCGGGTCTCTGGGCATTTCCTGACGCTGAGGCGCGAAAGCGTGGGGAGCAAACGGGATTAGATACCCCCGTA
+
GGGGGGGGGGGGGGGGGGGGGGGGGGGGGGGGGGGGGGGGGGGGGGGGGGGGGGGGGGGGGGGGGGGGGGGGGGGGGGGGGGGGGGFGGGGGGGGGGGGGGGGGGGGGGGGGGGGGGGGGGGGGFGGGGGGGGGGGGGGGGGGGGGGGGGGGGGGGGGGGDGGGGGGGGGGGGGGGGGGGGGGFFGGFFFFFDGDCEFGGGDE>GGGGGGGGGGBDFGFFGDEGFGGFFFAGGCGFBEFE
@M00200:205:000000000-AKKM3:1:1101:8376:2745 1:N:0:1
ATTGGGTTTAAAGTGTGCGCAGGCGGCCATGCAAGTCGAGTGTGAAAGCCCCGGGCTTAACTTGGGAATTGCGCTCGAAACTACGTGGCTGGAGTGTGGCAGAGGAAGGTGGAATTCCACGTGTAGCGGTGAAATGCGTAGAGATGTGGAGGAACACCAATGGCGAAGGCAGCCTTCTGGGCCAACACTGACGCTCATGCACGAAAGCGTGGGGAGCAAACAGGATTAGATACCCGCGTAAGA
+
GGGGGGGGGGGGGGGEGGG7FFGGGGC:B<FDFGGDAFGGGGGGGGGCFFGD@@FFG<FGGGFCFGGGFGGGEGGGCCFGGGGGGGD:FG@FGGCF@FGGGCDFFD@<?BDFGGFGG9F<FGFFGGGGGGGGGGGCGGGGGGGGG:F<FGGGGGGGGGC@FGGGGGGGDGGCCC7;EGGGGFGE>FCEGGGGGDGCEFFGFFCEGGGGGGDGGGBGEGGGGGGGFGGBFFFGGG8)07>EC:<
@M00200:205:000000000-AKKM3:1:1101:16069:2764 1:N:0:1
ATTGGGTATAAAGGGTGCGTAGGCGGGTCTTTAAGTCAGGGGTGAAATCCTGGAGCTCAACTCCAGAACTGCCTTTGATACTGAAGATCTTGAGTTCGGGAGAGGTGAGTGGAACTGCGAGTGTAGAGGTGAAATTCGTAGATATTCGCAAGAACACCAGTGGCGAAGGCGGCTCACTGGCCCGATACTGACGCTGAGGCACGAACGCGTGGGGAGCAAACAGGATTAGATACCCCGGTA
+
GGGGGGGGGGGGGGGGGGGGGGGGGGGGGGGDFGGGGGGGGGGEFGGFGGGGGGGGGGFGCFGGGGFG8FGGGGGGGGGGGGFGFGGGFGGG9FFFGGGGGGGGGGFGCFGGGGGGGGGGGGFFGGGGGFGGGGGGGGGGGCFGFGGGGCGEGGCEGGDGFC7CCFDFFGGGGCGGGGGGCEFGGGE8:@98;CDEC8=FGGEEE*)9CCGEGGF3BGECFGF516C?68)7:209@5<*
@M00200:205:000000000-AKKM3:1:1101:19104:2768 1:N:0:1
ATTGGGTATAAAGGGTGCGTAGGCGGTGCAGCAAGTCGGGAGTGAAATACCTCAGCTTAACTGAGGAACTGCTCTCGATACTGCTGTGCTTGAGTGAGACAGAGGTAAGCGGAACTTAGGGTGGAGCGGTGAAATGCGTTGATATCCTAAGGAACACCGGTGGCGAAGGCGGCTTACTGGGTCTCTACTGACGCTGAGGCACGAAAGCCAGGGGCGCGAACGGGATTAGCTACCCCAGTAAGA
+
C,CCCC@@CA<FA@;EFG:BF@;FDEGCGGFGFCEGGEEGGG6EFF9@FGF<CEEDFGGFGGG<CFGGGGGGFGCGBFGGGGGGGGGGGFAFCFECFEEGGGGFGGG<FDED:=F=,EBFGGCF@EGG+?:F,E9?D+8=FGGGGGDFGGGGGGGGGGEGGFEGGGG7@FGDG*>:<B;,6<A,BE,C,;CF*5::CB;FGGGGD*14*08*=E))7=?57D5315*3?)67CF>C)0)<*:6
@M00200:205:000000000-AKKM3:1:1101:22307:2778 1:N:0:1
ATTGGGTTTAAAGTGTGCGCAGGCGGCGTCGCAAGTCGAGTGTGAAAGCCCCGGGCTTAACTTGGGAATTGCGCTCGAAACTACGATGCTGGAGTGTGGCAGAGGAAGGTGGAATTCCACGTGTAGCGGTGAAATGCGTAGAGATGTGGAGGAACACCAATGGCGAAGGCAGCCTTCTGGGCCAACACTGACGCTCATGCACGAAAGCGTGGGGAGCAAACAGGATTAGATACCCTCGTAAG
+
GGGGGGGGGGGGGGGGGGGGGGGGGGGGGGGGGGGGGGCFGGGGGGGGGGGGGGGGGGGGGGGGGGGGGGGGGGDGGGGGGGGGGGGGGGGGGGFGGGGGGGGGGGGGGGGGGGGGGGGGGGGGGGGGGGGGGGGGGGGGGGGGGFECFGGGGGGGGGGGFGGGGGGDGGGGGGGGGGGGGGGGGGGGFGGGGCDECFGGGGGGCEDGG=EGGEFGFGGGGGGGFGC?FF4DG68F:>FGGF
@M00200:205:000000000-AKKM3:1:1101:15154:2787 1:N:0:1
ATTGGGTTTAAAGGGCGCGTAGGCGGGCAGGCGAGTCCGGGGTGAAAGCCCACGGCCCAACCGTGGAAGTGCCTCGGATACCGCCGGCCTCGAGGGAGGTAGGGGCGTGTGGAACTTCCGGTGGAGCGGTGAAATGCGTAGAGATCGGAAGGAACGCCGGTGGCGAAAGCGACACGCTGGACCTCTGCTGACGCTGAGGCGCGAAAGCCAGGGGAGCGAACGGGATTAGATACCCTAGTA
+
GGGGGGGEGGGGGGGGGGGGGGGGGGGGGGGGGGGGGGGGGGGGGGGGGGGGEEGGGGGGDEFFGGGGCFGGGFGGGGGGFGGGGGGGGGGGGGGGGGG>FGGGGGGC:CEFBFGGGGGGGGGGGGGGGGGGGGGGGGGGGGGF,AFGCGGGGGFGGGDECEGGCEGGGGGEE>EGGGGGGGDFG6EGGFGGGGGEGEFFGGDEGGG<FF8A>CDGEGGEGGGDFDF26=2C?CFFFFFF
@M00200:205:000000000-AKKM3:1:1101:14165:2793 1:N:0:1
ACTGGGCTTAAAGTGTGCGCAGGCGGCGGAGCAAGTCGAGTGTGAAAGCCCCGGGCTTAACTTGGGAACTGCGCTCGAAACTACTTTGCTGGAGTGTGGCAGAGGAAGGTGGAATTCCAGGTGTAGCGGTGAAATGCGTAGAGATCTGGAGGAACACCGATGGCGAAGGCAGCCTTCTGGGCCAACACTGACGCTCATGCACGAAAGCGTGGGGAGCAAACAGGATTAGATACCCCAGTAAGA
+
GGGGGGGGGGGGGGGGGGGGGGGGGGGGGGGGGGGGGGGGGGGGGGGGGGGGGGGGGGGGGGEGGGGGGGGGGGGGGGGGGGGGGGGGGGGGGGGGGGGGGGGGGGGGGGGGGGGCFGFGGGGGGGGGGGGGEGGGGGGGGGGGGGGGGGGGGGGGGGGGGGGGGGGGFGGEEGGGGGGGGFFGGGGGFGEFGGGEGGFFFGGGEGGGGEEEGC:D>C;CGGFDBC7?FFFGF8FGDF?FGD4
@M00200:205:000000000-AKKM3:1:1101:23987:2812 1:N:0:1
ACTGGGTTTAAAGCGCGTGCAGGTGGCTTGGTAAGTTAGGCGTGAAATCTCCCGGCTCAACTGGGAGAGGTCGTCTAATACTACCGGGCTAGAGAGCAGAAGAGGAAGATGGAATTCCCGGTGTAGTGGTGAAATGCGTAGATATCGGGAGGAACACCAGTGGCGAAGGCGATCTTCTGGTCTGTTTCTGACACTCAGACGCGACAGCTAGGGTAGTAAACGGGATTAGATACCCTAGTA
+
GGGGGGGGGGGGGGGGGGGGGGGGGGGGGGGGGGGGGGGGGGGGGGGGGGGGGGGGGGGGGGGGGGGGGGGGGGGGGGGGGGGGGGGGGGGGGGGGGGGGGGGGGGGGGGGGGGGGGFGEFEFFFGGGGGGFFGGGGGGGGGGGGGGGGGGGGGGGGGGGFFGGGGD7::B8:FFCFFDGGGGGGGGGGGGGGC4CFGGGGGGGGG<489<F@<6CFGGFCDED:DGF4*)*:ACD?5=C
@M00200:205:000000000-AKKM3:1:1101:18580:2817 1:N:0:1
ATTGGGTTTAAAGGGAGCGTAGGCGGACATTTAAGTCAGGGGTGAAATCCCGGGGCTCAACCTCGGAATTGCCTTTGATACTGGGTGTCTTGAGTATGAGAGAGGTGTGTGGAACTCCGAGTGTAGAGGTGAAATTCGTAGATATTCGGAAGAACACCAGTGGCGAAGGCGACACACTGGCTCATTACTGACGCTGAGGCTCGAAAGCGTGGGGAGCAAACAGGATTAGATACCCGTGTA
+
GGGGGGGGGGGGGGGGGGGGGGGGGGGGGGGGGFGGGGGGGGGGGGGGGGGGGGGGGGGGGFGGEGGGGGGGGGGGGGGGGGGGGGGGGGGGGGGGFGGGGGGGGGGGGGGGGGGGGGGGGFGFFFGGGGGGGGGGGGGGGGGGGGGGGGCCGGFGGGGGGGGCEGGGGGGGGGGGGGGGGCCGCCCCFGGGGGG5?C5>FG=BGEDFGEGGGDEGFGGF<FGD?GD??49CGFFGFFFG
@M00200:205:000000000-AKKM3:1:1101:9980:2822 1:N:0:1
ACTGGGTTTAAAGAGCTCGTAGGCGGCCTGTCGCGTCTGCTGTGAAAGTCCGGGGCTTAACTCCGGGTGTGCAGTGGATACGGGCAGGCTTGAGGTAGGTAGGGGAGACTGGAATTCCTGGTGTAGCGGTGAAATGCGCAGATATCAGGAGGAACACCGGTGGCGAAGGAGGGTCTCTGGGCCTTACCTGACGCTGAGGAGCGAAAGCGTGGGGAGCGAACAGGATTAGATACCCCGGTA
+
GGGGGGGGGGGGFFGA@EFFGGDGGGDE;DGF<,CCFEGGCEGGGGGFGGGGGGGGG8FGGEFGGGG:CFEGAC?FFE=?=FGCC:=FCGEFFAF?FEFGGEFGGCFFFGGFFGGGGAFGGGFGGGAFD=CFGFGGFE7CG@FGFBFGGG7FFFGFFGGGGGGGGGGGG,CC*=CEGGGGCFC5CEFFF>*AC5C58B;+=CEGCEC<EGDGGGFC>=EDDCGG:DFFFF9CFGGGE37E
@M00200:205:000000000-AKKM3:1:1101:17489:2823 1:N:0:1
ATTGGGTTTAAAGAGCGTGTAGGCGGTTTGGTAAGTCTGCCGTGAAACCCCGGGGCTCAACCCCGGGCGTGCGGTGGATACTGCCAGGCTAGAGGATGGTAGAGGCGAGTGGAATTCCCGGTGTAGCGGTGAAATGCGCAGATATCGGGAGGAACACCAGTAGCGAAGGCGGCTCGCTGGGCCATTCCTGACGCTGAGACGCGAAAGCTAGGGGAGCGAACAGGATTAGATACCCTCGTA
+
GGGGGGGGGGGGGGGGGGGGGGGGGGGGGGGGGGGGGGGGGGGGGGGGGGGGGGGGGGGGGGGGGGGGGGGGGGGGGGGGGGGGGGGGGGGGGGGFGGGGGGGGGGGGGGGGGGGGGGGGGGGGGGGGGGGGGGGGGGGGGGGGGGGGGGGGGGGGFGGGGGGGGGGGDGGGGGGGDGCGGGGGGGGGGGGGGGGGGGGGGDGEGD:FCFGGGGFGEGGGGGCGBFFF?FFFCEGGFFF=
@M00200:205:000000000-AKKM3:1:1101:16698:2826 1:N:0:1
ACTGGGTATAAAGGGTGCGTAGGCTGCACGGTAAGTCAGATGTGAAAGCCCGGAGCTCAACTCCGGAATGGCATCCGATACTGCCGTGCTCGAGGGCTGAAGAGGAGTCTGGAATTCACAGTGGAGCAGTGAAATGCGTAGAGATCTGGAGGAACACCGATGGCGAAGGCAGCCTTCTGGGCCAACACTGACGCTCATGCACGAAAGCGTGGGGAGCAAACAGGATTAGATACCCGAGTA
+
GGGGGGGGGGGGGFGGGGGFGGGGGGGGGGGGGGGGGGGGGGGCGGGGGGGGGGGGGGGGGGGGGG:FFGCFGGGGGGGGGGGGEFGGGDFGEEFGGGGCDGFGGGGDGGFFGGC=?<FF<<EFF<BBFGGGGGFCFGGGDEGFDEFGCFGFCFFGCGEE:F@:BF8C:FEEDGGGG9B:DFGC>DFGFC7D=EDEEECFGGCEGEDGG=;CEC:)8CGF<CF<17C)9@B*<CF33>FC
@M00200:205:000000000-AKKM3:1:1101:18853:2844 1:N:0:1
ATTGGGTTTAAAGGGCTCGTAGGCGGCCAACTAAGTCGGATGTGAAATCCCCAGGCTCAACCTGGGAACTGCATCCGATACTGGATGGCTTGAATCCGGGAGAGGGATGCAGAATTCCAGGTGTAGCGGTGAAATGCGTAGATATCTGGAGGAATACCGGTGGCGAAGGCGGCATCCTGGACCGGCATTGACGCTGATGAGCGAAAGCCAGGGGAGCAAACGGGATTAGATACCCCGGTA
+
GGGGGGGGGGGFGGGGGGGGGGGGGGGGGGGGGGGGGGGGGGGGGGGGGGGGGGGGGGGGGGGGGGGGGGFFGGGGGGGGGGGGGGGGGGGGGGGGGGGGEFGGGGGGEGGGGCFFGGGGGGGGGGGGGGGGFGFDFGGGGGFAFGFGGDGGGG<<FGEFFGGG8@EFFFGGDGGCCFG@CCCEGGE=<CFD=EDEGCGGGGGGGGG4FGGEEGBCBGCFFG=D1)57?B>798CDB@5C
@M00200:205:000000000-AKKM3:1:1101:11893:2846 1:N:0:1
ATTGGGTATAAAGAGCGTGTAGGCGGCCAGACAGGTCCGTTGTGAAAACTCGAGGCTCAACCTCGAGACGTCGATGGAAACCGTCTGGCTAGAGTCCGGAAGAGGAGTGTGGAATTCCTGGTGTAGCGGTGAAATGCGCAGATATCAGGAAGAACACCTATGGCGAAGGCAGCACTCTGGGACGGTACTGACGCTGAGACGCGAAAGCGTGGGGAGCAAACAGGATTAGATACCCCAGTA
+
GGGGGGGGGGGGGGGGGGGGGGGGGGGGGGGGGGGGGGGGGGGGGGGGGGGGGGGGGGGGGGGGGGGGGGGGGGGGGGGGGGGGGGGGGGGGGGGGGGGGGGGGGGGGGGGGGGGGGGGGGGGGGGGGGGGGGGGGGGGGGDEGGGGGGGGGGGGGGGGGGGGGGGGGGGGGGGGGGGGGGGGGGGGGGGGCGDDGGGGGGDEGGGGGGGGGGGEGEG6CGGGGFGC>FFBGG6CFBEFG
@M00200:205:000000000-AKKM3:1:1101:13033:2889 1:N:0:1
ATTGGGTTTAAAGGGCGTGCAGGCGGTCTGTTAAGTCTAGGGTGAAAGCTCCCGGCTCAACTGGGAGAGGTCCTTGGATACTGGCGGACTTGAGGGAGGCAGAGGAGAATAGAATTCCCGGTGTAGTGGTGATATGCGTAGATATCGGGAGGAACACCAGTGGCGAAGGCGACTAGCTGGCCTGTTATTGACGCTGAGGCGCGAAAGCTAGGGGAGCAAACGGGATTAGATACCCTAGTA
+
GGGGGGGGGGGGGGGGG@FGGGGGGGFEECGGGGGGGGDGFGGGGGGGCGD,DFGGGGGGG<FCDF@FE7CFEEGFGGGGGGGG8C:CFEGGGGFG::C::FGGGG7,4C5EFGGGG,,BFFGGGG?FGGGG9FFGGGGGGGGGGGGGGG7FGGGGGGF,F:DEGGGGGGC7EG@,?E9<CFF>C?+3<>FFECDCDCFCCGGGGGG<+0AFGDF7BFCGG*;D?<FBFFAGG?FFFFFG
@M00200:205:000000000-AKKM3:1:1101:22894:2899 1:N:0:1
ACTGGGTTTAAAGAGCTTGTAGGCGGTTTGTCGCGTCGTCTGTGAAAACTCACAGCTCAACTGTGAGCTTGCAGGCGATACGGGCAGACTTGAGTACTGCAGGGGAGACTGGAATTCCTGGTGTAGCGGTGAAATGCGCAGATATCAGGAGGAACACCGGTGGCGAAGGCGGGTCTCTGGGCAGTAACTGACGCTGAGAAGCGAAAGCGTGGGTAGCGAACAGGATTAGATACCCGTGTA
+
GGGGGGGGGGGGGGGGGGGGGGGGGGGGGGGGGGGGGGGGGGGGGGGGGGGGGGGGGGGGGGGGGGGGGGGGGGGGGEGEGGGGGGGGGGGGGGGGGGGGGGGGGGGGGGGGGGGGGGGGGGGGG9FDEFEGGGGGGGGGGGGGGGGGGGGDCGGGGGGGCFDFDGGGGGDEGGGDGFGGGGGGGGGCCF?GGGGGGGGGGGDEEGGGGGEGCCFGFGGEGGGGFCFFFFDGGAFD5>>6
@M00200:205:000000000-AKKM3:1:1101:11336:2904 1:N:0:1
ACTGGGTTTAAAGGGCGCGTAGGCGGCCCTGGCAGTCGGCTTGTGAAAGCCCGGGGCTCAACCCCGGAGGTGCGGCCGAAACACCAGGGCTGGAGGCCGGAAGGGGAGGGTGGAATACCCAGTGTAGAGGTGAAATTCGTAGATATTGGGTGGAACACCGGTGGCGAAAGCGGCTCTCTGGTCCGGGCCTGACGCTGAGGCGCGAAAGCGTGGGGAGCAAACAGGATTAGATACCCTCGTA
+
GGGGGGGGGGGGGGGGGGGGGGGGGGGGGGGGGGGGGGGGGGGGGGGGGGGGGGGGGGGGGGGGGGGGGGGGGGGGGGGGGGGGGGGGGGGGGGGGGGGG<FGEGGGGGGGGGGGGGGGGGGGGGGGGGGGGGGGGGGGGGGGFGFGGGGGGGGGGFGGGGGGGGGGGGGFGGGGGGGGGGGGGGGGGGGG=F5D5CCGGGGGD>=DGDG?EGGFDEECFGFGG<C<<?FACFFCF?:>=1
@M00200:205:000000000-AKKM3:1:1101:18140:2908 1:N:0:1
ATTGGGTTTAAAGCGTGGGTAGGTGGTCTGGGATGTGCCGTGTGAAAGCCCCGCGTTCATCGCGGGGAGGTCGCGGTAGACACTCGGACTGGAGGCATGGAGAGGGCAGTGGAATTCCCGGTGTAGTGGTGAAATGCGTAGATATCGGGAGGAACACCAGTGGCGAAGGCGGCTCACTGGACCGGTACTGACGCTGAGGCGCGAAAGCGTGGGGAGCAAACAGGATTAGATACCCTTGTA
+
G9ECAF@FFEFFDFCC;@FFFGGEGGGGGGGGGGDFD<FGCFEDD@CFFCDEEGGGEEGGGDCB@EE:FGFDEEEDGGGGGFF,=D4=>FFEGGGGGGGGGG?FGGGFEFGGGGGGGGFGGEFCFC<FFGGGGG3FB:FEGGFE9;6>@FFE@F8F>E:,??7EEGGGGFFCCEGFCCGGCFFGDGGCGFF+:53/:FGGE9E5EEGCG:EGGCDDBGFC<>FG?CC2??)2<<6>FFFC
@M00200:205:000000000-AKKM3:1:1101:20721:2911 1:N:0:1
ATTGGGCGTAAAGGGCGCGTAGGCGGCCACCGCAAGTCGACTGTGAAATCTCCGGGCTTAACTCGGAAAGGTCAGCCGATACTGCGGGGCTAGAGTGCAGAAGGGGCAACTGGAATTCTCGGTGTAGCGGTGAAATGCGTAGATATCGAGAGGAACACCTGCGGCGAAGGCGGGTTGCTGGGCTGACACTGACGCTGAGGCGCGAAAGCTAGGGTAGTAAACGGGATTAGATACCCGCGTA
+
FFGF@CACGEGGCE@G::F@FCCGGGEEGCAEGGG@F@C::@B,CCCFEFGGAFDFCEGGGGGGGGGGGGGGDDGCEEGGDGFFCCC:C+FFFFGGGFDEG@FEDCECFCBEDCFG<>=FEFCFGGGGGGFGFFGGGGGGGEEEGBBCCGGGGCECA=<FEGGGE<ECGGGE>E:8>>GGGDCFGFFC6CCFGGGDCCC=CDGD55<C*39CFFFGBFEFG>=D<GD7FFAF?,<9@B>=D
@M00200:205:000000000-AKKM3:1:1101:16017:2938 1:N:0:1
ACTGGGTTTAAAGGGCGCGTAGGCGGCCACCGCAAGTCGACTGTGAAATCTCCGGGCTTAACCCGGAAAGGTCAGCCGATACTGCGGGGCTAGAGTGCAGAAGGGGCAACTGGAATTCTCGGTGTAGCGGTGAAATGCGTAGATATCGAGAGGAACACCTGCGGCGAAGGCGGGTTGCTGGGCTGACACTGACGCTGAGGCGCGAAAGCTAGGGGAGCGAACGGGATTAGATACCCCTGTA
+
GGGGGGGGGGGGGGGGGGGGGGGGGGGGGGGGGGGGGGGGGGGGGGGGGGGGGGGGGGGGEFFGGGGGCFFGGGGGGGGGGGGGGGGGGGGGGGGGGGGGGGGGGGGGGGGGGGGGGGGGGGGGGGGGGGGGGGGGGGGGGGGGGGGGGGGGGGGGGGGGGGGGGGGGGGGGGGGCGGGGGGGGGGGGEGGGFGDEEEGGGGGCGGGG?FCFGGEGFGGGGGGD<GC7?FBFGG8FF3>?F
@M00200:205:000000000-AKKM3:1:1101:17820:2939 1:N:0:1
ATTGGGTGTAAAGAGCGCGTAGGCGGCCCGATAAGTCTGCTGTGAAAGTCCAGGGCTCAACCCTGGAATGCCAGTGGATACTGTCGGGCTAGAGTACGGAAGAGGCGAGTGGAATTCCTGGTGTAGCGGTGGAATGCGCAGATATCAGGAGGAACACCAATAGCGAAGGCAGCTCGCTGGGACGTTACTGACGCTGAGGCGCGAAAGCGTGGGGAGCAAACAGGATTAGATACCCTAGTAAGA
+
GGGGGGGFGGGGGGGGGGGGGGGGGGGEEEEGGGGGGGGGGGGGGGGGFGGGGGGGGGGGGGGGGGGGGGGGFGGGGGGGGGGGGGGGGGGGGGGGGGGGGGGGGGECGFGGGGGGGGGGGGGGGGGGGGGGGGGGGECEEGGGGGGGGGGGGGGGGGGGGGGGGGGGGGGGGF@EGGDEGFFGEFFCFC+>CEDEGGGGGGGGGGGGG=CEGG3<3:88>DGGF4><?@A7FGFCFFFGGFF
@M00200:205:000000000-AKKM3:1:1101:19936:2953 1:N:0:1
ATTGGGTATAAAGAGCGTGTAGGCGGTCCGGTAAGTCGGCTGTGAAAGTCCAGGGCTCAACCCTGGGATGCCGGTCGATACTGCCGGACTAGAGTCCGGAAGAGGCGAGTGGAATTCCCGGTGTAGCGGTGAAATGCGCAGATATCGGGAGGAACACCGGTGGCGAAGGCGGTTCTCTGGGAATGACCTGACGCTGAGGAGCGAAAGTGTGGGGAGCGAACAGGATTAGATACCCTCGTAAGA
+
GFGGGGGGGGGGGGGGGGGGGGGGGGGGGGGGGGGGGGGGGGGGGGGGGGGGGGGGGGGGGGGGGGGGGGGGGGGGGGGGGGGGGGGGGGGGGGGGGGGGGGGGGGGGGEGGGGGGGGGGGGGGGGGGGGGGGGGGGGGGGGGGGGGGGGGGGGGGGGGEFGGFGGEEGGGGGGGGGGGGGGCFGFFF?FGGGGGGGGGGGFEGCEGCFCFGGGFGBGGCDDEF6F7?FFFGG,<CF<FGGBF
@M00200:205:000000000-AKKM3:1:1101:18865:2953 1:N:0:1
ATTGGGTTTAAAGTGTGCGCAGGTGGCCGCGCAAGTCGAGTGTGAAATCCCCGAGCTTAACTTGGGAATTGCGCTCGAAACTACGTGGCTCGAGTGTGGCAGAGGAAGGTGGAATTCCACGTGTAGCGGTGAAATGCGTAGAGATGTGGAGGAACACCGATGGCGAAGGCAGCCTTCTGGGCCAACACTGACGCTCATGCACGAAAGCGTGGGGAGCAAACAGGATTAGATACCCTCGTA
+
GGGGGGGGGGGGGGGGGGGGGGGGGGGGGGGGGGGGGGGGGGGGGGGGGGGGGGGGGGGGGGGGGGGGGGGGGGGGGGGGGGGGGGGGGGGGGGGGGGGGGGGGGGGGGGGGGGGGGGGGGG@FGGGGGGGGGGGFGGGDDGGGGGGGGGGGGGGGGGGGGGGGGGGGGGGGGGGGGGGGGGGGGGGGGGGGGGGGGGGGGGGGGG35ECEGDGFGFGCGGGGGF:F<FFFFCFC47>@G
@M00200:205:000000000-AKKM3:1:1101:13210:2955 1:N:0:1
ATTGGGTTTAAAGTGCGTGTAGGCGGAGTGGCAAGTACCTTGTGAAATCCCCGGGCTCAACCCGGGAATTGCCCGGTATACTGTCATTCTTGAGGCAGGTAGAGGTCACTGGAACCTTAGGTGGAGCGGTGAAATGCGTAGATATCTAAGGGAACGCCTGTGGCGAAAGCGGGTGACTGGGCCTGTCCTGACGCTGAGACGCGAAAGCGTAGGGAGCAAACGGGATTAGATACCCCCGTA
+
GGGGGGGGGGGGGGGGG@FGGGGGGGGGGCFEGGGGDDDGGGGGGGGGGGGGGGGGGGGGGFG@FGFGFGGG,CFGGGGGGGGGGGGGGGGGGGGCCGGGGGGGGGGGGGGGGGG7FCFGGGGFGFGGGGGGGGGGGGGGGGGGGGFDGFCGGGGGGGGGGGDFGGGDGGGGGGGFGGGGGGGGGGGGGGGGGGGGGGCFGGGGDEGFGE?GGGFGFGGCG<CGFGFBFFFGGFG*7>EG
@M00200:205:000000000-AKKM3:1:1101:24087:2966 1:N:0:1
ATTGGGTGTAAAGAGCTCGTAGGCGGCTCAGTAAGTCGGGTGTGAAACCCCCAGGCTCAACCTGGGGACGCCACCCGATACTGCTGTGGCTAGAGTCCAGTAGGGGAGTGTGGAATTCCCGGTGTAGCGGTGAAATGCGCAGATATCGGGAGGAACACCAGCGGCGAAGGCGACCACCTGGACTGATACTGACACTGAGGTGCGAAAGCGTGGGGAGCAAACAGGATTAGATACCCGCGTA
+
G<FGGGGEFGGGGGGGGGGGGFEGFGGGGGGCFGFGGG@EFEGGGGGGFGGGGGGGGGGGGGGGEFGGGGGGGGGGDFGGGGGGGGGGGGGGGGGGEFGGGGGGGGGGGGGGGGGCGGGGGGCEEGGGGG=CFFFGGGGGGGGFGAFGCFDFFGFGGGGGFFGGGGGGGGGGGGCGGGGFGFFECFGGGFGGGGGGDGGGFGGGD8<DCGG>:EEGDGGCCFGF:96:6FBCFCGFF@>ED
@M00200:205:000000000-AKKM3:1:1101:17895:2975 1:N:0:1
ATTGGGTGTAAAGGGCGCGTAGGCGGTTTTTCAAGCGTGCGGTGAAAGCTCAGGGCTCAACCCTGAGTCGGCCGTGCGAACTGGAAGACTGGAGCACGGTAGAGGCACATGGAATTCCGGGTGTAGCGGTGGAATGCGTAGAGATCCGGAAGAACACCGGTGGCGAAGGCGGTGTGCTGGGCCGTTGCTGACGCTGAGGCGCGACAGCGTGGGGAGCAAACGGGATTAGATAACCCAGGA
+
GGGGGGGGGGGGGGGGGGGGGGGGGGGGGGGGGGGGGGGGGGGGGGGGGGGGGGGGGGGGGGGGGGGGGGGGGGGDGGGGGGGGFGDFGGGGGGGGGGGGGGGGGGGGGGGGGGGGGGGGGGGGGGGGGGGCFFFGGGDGGGGGGFGFEGGGGGGGDGGGGFGGGGGGGGGGGGGGGFGGGGGGGGGGGG7CEEDG5CFGEGGCGGC9?78EGG)775FF<GGGFCF<F7<*3<?*)))2
@M00200:205:000000000-AKKM3:1:1101:17379:2990 1:N:0:1
ATTGGGTTTAAAGGGCTCGTAGGCGGCCAACTAAGTCAGACGTGAAATCCCTCAGCTTAACTGGGGAACTGCGTTTGATACTGGATGGCTTGGATCCGGGAGAGGGATGCGGAATTGCAGGTGTAGCGGTGAAATGCGTAGATATCTGGAGGAACACCGGTGGCGAAGGCGGCATCCTGGACCGGTCTTGACGCTGAGGCGCGAAAGGCAGGGGAGCAAACGGGATTAGCTACCCGGGTA
+
E,CFF<F@FAFFFGGGCGE@FD7F7+CF@<CFCGGFFFA<@FGGG@,CEF<ED8,CE,,,CFDC8@BFGGGGE:,+BCFGFFAE,CF7AEFG:8,CEEB:7F:FGGGGGG+C7C7,,?,E<FCFDED@@FB<>ABFG7F83@F,3@<F,@<FCE<,,88CGEEGGE77CCF7:*=,?C<7+201CE**=>ECEE*>58=*11:***9/**;CEGE5>CD+9/**,CCDF4)*3;8/80)1
@M00200:205:000000000-AKKM3:1:1101:17715:3023 1:N:0:1
ATTGGGTATAAAGGGTGCGTAGGCGGCCTGGTAAGTCCTTTGTGAAATCTCTCGGCTCAACTGGGAGGGGTCAGAGGAAACTACCGGGCTTGAGGGCAGCAGAGGAAAGCGGAATTCCCGGTGTAGTGGTGAAATGCGTAGATATCGGGAGGAACACCAGTGGCGAAGGCGGCTTTCTGGGCTGTTTCTGACGCTAAGGCCCGAAAGCGTGGGGAGCGAACCGGATTAGATACCCCCGTAAGA
+
F@FGGGGGGGGGGGG@,6FFGGGGGGGGGGGGGGGGGGCGEGGGGGGGFGGGCFGGG,EGG<,:F<:CFG@=FE,CFFFEFGDC=CFGEG8>AFGEGFD+AE<=@FGGGAF>FEGFGGDGCF>::<8FEGDGGGGGGGGGGG9,FGGGG@FCED<DCFGGGCDEEGDFE7>:E>C+>CFF8*:8<E9@9DGGCEDED:@6*9>GGDDGE**?EGD:>7C=C5CGB5D??FAFGGFG)5>=C1A
@M00200:205:000000000-AKKM3:1:1101:7899:3036 1:N:0:1
ATTGGGCTTAAAGGGCGCGTAGGTGGCGACATAAGGCTGTGGTGAAAGTCTGGGGCTCAACTCCAGATCGGCCGTGGCAACTGTGTTGCTTGGGCACCGTAGAGGCAGATGGAATTCCGGGTGTAGCGGTGGAATGCGTAGAGATCCGGAAGAACACCAGTGGCGAAGGCGGTCTGCTGGGCGGTGAGTCCGCAAGGACTCAATAGCCGACACTGAGGCGCGACAGCGTGGGGAGCAAACAGG
+
GGGGGGGGGGGGGGGGGGGGGGGGGGGGGGGGGGGGGGGGGGGGGGGGGGGGGGGGGGGGGGGGGGGGGGGGGGGGGGGGGGGGGGGGGGGGGGGGGGGGGGGGGGGGGGGGGGGGGGGGGGGGGGGGGGGGFGGGGGGGGGGGGFGGGGGGGGGGGGGGGGDC:FEGGGGGGGGGGGGGGC?EGGFFGGGC8C77;;8+*0CCC9FFCEGEECFGFGGGGGCC,9*4BEFDD*:778?FC<(
@M00200:205:000000000-AKKM3:1:1101:13977:3038 1:N:0:1
ATTGGGTTTAAAGGGCGCGTAGGCGGTCGGGTAAGTTTGATGTGAAATCCCACGGCTTAACCGTGGAATGGCATCTTATACTGCCCGGCTAGAGTCTGGGAGAGGGAAGTGGAATTCCCGGTGTAGCGGTGAAATGCGTAGATATCGGGAGGAACACCAGTGGCGAAGGCGGCTTCCTGGACCAGTACTGACGCTGAGGCGCGAAAGCTAGGGGAGCAAACAGGATTAGATACCCCTGTAAGA
+
GGGGGGGGGGGGGGGGGGGGGGGGGGGGGGGFGGGGGGGGGGGGGGGGGGGGGGGGGGGGGGGGGGGGGGGGGGGGGGGGGGGGGGGGGDGGGGEGGGGGGGGGGGGGGGGGGGGGGGGGGFFCFGFGGGGGGGGGGGGGGGGGAFGGGGGGGGGGGGCGGGGGGGGGGGGGGGGG6EGGGGGGGCCFGFGGGGGGGGGGGGGGEECCFGGGGGFGF=FFGGGGFGF???97CFGF@F@GFAF
@M00200:205:000000000-AKKM3:1:1101:19076:3046 1:N:0:1
ATTGGGTGTAAAGGGCGCGTAGGCGGCCTTGTCAGTCAGACGTGAAATCCCCAGGCTTAACCTGGGAACTGCGTCTGATACTACAAGGCTGGAGTTCGGGAGAGGAATGTGGAATTCCAGGTGTAGCGGTGAAATGCGTAGATATCTGGAGGAACACCGGTGGCGAAGGCGGCATTCTGGACCGAAACTGACGCTGAGGCGCGAAAGCCAGGGGAGCAAACGGGATTAGATACCCCTGTA
+
GGGGGGGGGGGGGGGGGGGGGGGGGGGGGGGGGGGGGGGGGGGGGGGGGGGGGGGGGGGGGGGGGGGGGGGGGGGGGGGGGGGGGGGGGGGGGGGGGGGGGGGGDGGGGGGGGGGGGGGGDGGFGGGGGGGGGGGGGGGGGGGGGGGGGGGGGGGGGGGGGGGGGGGGGGGGGGGGGFGGGGGGGGEEFFGGGGGGGFGFDDGGGGGG6FGGGGFGFFGFDDEDBC5<49479CCF@FFG
@M00200:205:000000000-AKKM3:1:1101:12949:3046 1:N:0:1
ATTGGGTTTAAAGGGCGTGTAGGCGGTTCGGCAAGTGAGATGTGAAATCCCTCGGCTCACCCGAGGACCTGCATCTCAAACTGCCGGACTAGAGTATGGGAGAGGATGAGGGAATTCCTGGTGTAGCGGTGAAATGCGTAGATATCAGGAGGAACACCGGTGGCGAAAGCGCTCATCTGGCCCAATACTGACGCTGAGGCGCGAAAGCTAGGGGAGCAAACGGGATTAGATACCCTTGTA
+
GGGGGGGGGGGGGGGGGGGGGGGGGGGGGGGGGGGGGGGGGGGGGGGGGGGGGGGGGGGGGGGDGGGGGGGGGGG,CFGGGGGGGGGDGGGGGGGGGGGGGGGGGGGGGGGGGGGGGGGFFGGGGGGGGGGGFGGGGGGGGGGGGGGGFGGGGGGGGGGGGGGCEGGGFGGGCGGGGGGGGEFGFFFGFDCGGGGGEGGGGGGG5CGGCFGGGGFGFGG+CD*92D4<FFFGFCEFFFFG
@M00200:205:000000000-AKKM3:1:1101:11437:3057 1:N:0:1
ACTGGGTGTAAAGGGTGCGTAGGTGGTGGGGTAAGTCTGATGTGAAATCTCCGGGCTCAACTCGGTAATGGCATTGGATACTATCCGGCTCGAGGGTCGGAGGGGAGACTGGACTTCTCGGTGTAGCAGTGAAATGCGTAGATATCGAGAGGAACACCAGTGGCGAAGGCGAGTCACTGGACAACTCCTGACGCTGAGGCACGAAAGCTAGGGGAGCAAACAGGATTAGATACCCTCGTAAGA
+
GGFGDECC@C<FGGC;F@FB,@BCFFGGE@F@@FGGGGFFFFC9ECGGGDAFF:C@@CFGGGGGG,<,,9<F,C9C@F9CFGGCGGEGECFD:E7CCGCC@FFGC:>FGG=E?,5,EEEEGGGGF<F55?AD<FBFG7@=7:3=;F@7<F7+3@CF@FF77@B7>FEGE7:8EB@,?;;,<:8:C89C,0CFGGDE888:AFDDG8C<9FFGFC))7E*0>F6707*3*/)*00+2.<F*9()
@M00200:205:000000000-AKKM3:1:1101:19038:3065 1:N:0:1
ATTGGGTTTAAAGGGCGCGTAGGCGGCCACCTAAGTCAGACGTGAAATCCCTCGGCTCAACCGGGGAACTGCGTCTGATACTGGGTGGCTTGAATCCGGGAGAGGGATGCGGAATTCCAGGTGTAGCGGTGAAATGCGTAGATATCTGGAGGAACACCGGTGGCGAAGGCGGCATCCTGGACCGGCATTGACGCTGAGGCGCGAAAGCCAGGGGAGCAAACGGGATTAGATACCCCCGTA
+
GGGGGGGGGGGGGGGGGGGGGGGGGGGGGGGGGGGGGGGGGGGGGGGGGGGGGGGGGGGGGGGGGGGGGGGGGGGGGGGGGGGGGGGGGGGGGGGGGGGGGGGGGGGGGGGGGGGGGGGGGFGGGGGGGGGGGFCGGGGGGFGGGGGGGGGGGGGGGGGGGGGGGGGGGGGGGGCFFGGGGG6CEGEGCFGGGGCECGGGGGGGEEDCCCGGGGFGFGGGGGEG?G4?FF>FGC+935<E
@M00200:205:000000000-AKKM3:1:1101:14814:3071 1:N:0:1
ACTGGGCTTAAAGCGTGCGCAGGCGGTTGTGCAAGACAGGTGTGAAATCCCCGGGCTTAACCTGGGAACTGCATTTGTGACTGCACGGCTAGAGTGTGTCAGAGGGGGGTAGAATTCCACGTGTAGCAGTGAAATGCGTAGATATGTGGAGGAATACCGATGGCGAAGGCAGCCCCCTGGGATAACATTGACGCTCATGCACGAAAGCGTGGGGAGCAAACAGGATTAGATACCCGAGTAAGA
+
GCFGGGFGGGGGGFGGGGG+CFGGCGG+@CCGGGGCGGGF6FFGGGGCGGGCG7FGGGGGG,,6CFGGGGGGF9FGGEEGGGGGG<FGGG:FG<FG<FEF<F99FEGGGB<FGGG@,3,8=FGGGGGEFGGFGGGGGDFDGGGGF:,<<<*=FGFGGGGG**;CGGGGGGGEG*;:C*1***32:CD+<:ECGGD5C9EGGGGGDGGGGEEGGGFC5CFFGFGGBGC?FFFGCFG35>>G:>D
@M00200:205:000000000-AKKM3:1:1101:12689:3081 1:N:0:1
ACTGGGTTTAAAGCGTGTGTAGGCGGATTTGTAAGTACCTTGTGAAATCCCACGGCTCAACCGTGGAACTGCTCGGTATACTGCTTATCTTGAGCCACTTAGGGGCAGTCGGAACAGATGGTGGAGCGGTGAAATGCGTAGATATCATCTGGAACGCCAAAGGTGAAAACAGACTGCTGGGAGTGCGCTGACGCTGAGACACGAAAGCTAGGGGAGCGAACGGGATTAGATACCCTCGTA
+
GGGGGGGGGGGGGGGGGGGGGGGGGGGGGGGGGGGGGGGGGGGGGGGGGGCFEGEGGGGGGGGGGGGGGGGGGGGGGGGGGGGGGGGGGGGGGGGGGGGGGGGGGGGGGGGGGGGGGGGGGGGGGGGGGGGGGGGGGGGGGGFGGGGGGGGGGGGEGGGGGGGGFGFGFGFGGGGGGGGGGGGGGGGDGGGGGGGGGF;?FGGGGGGG7@CGFG>DDGEGGGGGFG48?6<FFCFDFE>G
@M00200:205:000000000-AKKM3:1:1101:21139:3084 1:N:0:1
ATTGGGTATAAAGGGCGCGTAGGCGGTGCGGTGCGGTTTCGGTGAAATCCCTCGGCCCAACCGAGGAACAGCCGGAGCTACGGCCGCGCTTGACGGCATCAGGGGACAGTGGAACTCCCGGTGGAGCGGTGAAATGCGTAGATATCGGGAGGAACGCCGGTGGCGAAAGCGACTGTCTGGGGTGCCTGTGACGCTGAGGCGCGAAAGCCAGGGGATCAAACGGGATTAGATACCCCCGTA
+
GGGGGGGGGGGGGGGGGGGGGGGGGGGGGGGGGGGGGGGGGGGGGGGGGGGGGGGGGGGGGGGGGGGGGGGGGGGGGGGGGGGGGGGGGGGGGGGGGGGGGGGGGGGGGFGGGGGGGGGGGGGGGGGDGGGGGGGGGGGGGGFGGGGCGGGGGGGGGGGD>EEGGGGGGGGGGGG:EC?G6EEDEFGGCGGGGGGGGGGGGDGGGGGGFGGGGGFGFFCGGGED:DFF@?4:@<FGDB>E
@M00200:205:000000000-AKKM3:1:1101:19465:3085 1:N:0:1
ACTGGGTTTAAAGGGCGCGTAGGCGGTCGATCAAGTCTGGAGTGAAATCTTTCGGCTCAACCGGAAAAGTGCTTTGGATACTGATCGGCTCGAAGGGGGTAGGGGTTGCGGGAACAGCCAGTGGAGCGGTGAAATGCGTTGATATTGGCTGGAACGCCGGTGGCGAAAGCGCGCAACTGGACCTCTCTTGACGCTGAGGCGCGAAAGCCAGGGTAGCGAACGGGATTAGATACCCTAGTA
+
GGGGGGGGGGGGGFGGGGGGGGGGGGGGGGGGGGGGGGGGGGEGGGGGGGGGGGGGGGGGGGGGGGGGGGGGGGGGGGGGGGGGGGGGGGGGGGGGGGGGGGGGGGGGGGGGGGGGGGGGGGGGGGGGGGGGGGGGGGGGGGGGGGGGGGGGGGGGGGGGGGGGGGGEGGGGGGGGGGGGGGGGGGGGGGDFGGGGGGGGGGGGGGGGGGGGG8:DFGGGGGGGFG:?FF<C?FGFFFFG
@M00200:205:000000000-AKKM3:1:1101:11060:3088 1:N:0:1
ATTGGGTTTAAAGGGCTCGTAGGCGGTTTGTCGCGTCGGGAGTGAAAACCAGGTGCTTAACACCTGGCTTGCTTTCGATACGGGCAGACTGGAGGTATGCAGGGGAGAACGGAATTCCTGGTGTAGCGGTGAAATGCGCAGATATCAGGAGGAACACCGGTGGCGAAGGCGGTTCTCTGGGCATTACCTGACGCTGAGGAGCGAAAGTGTGGGGAGCGAACAGGATTAGATACCCTAGTA
+
GGGGGGGGGGGGGGGGGGGGGGGGGGGGGGGGGGGGGGGGGGGGGGGGGGGGGGGGGGGGGFGGGGGGGGGGGGGGGGGGGGGGGGGGGGGGGGGGGGGGGGGGGGGGGFGGGGGGGGGGGFGGGGGGG:FFGGFGGGGGGGGGG9FGGGGGEGDGGGGGGGGGEGEGGGCEGGGGGDEGGFGGGGGFFFGG5=CEGGGCEGGGGCDDFGFGGGEGEGGCDDGGBFGFF/):CEFGFFBF
@M00200:205:000000000-AKKM3:1:1101:11406:3093 1:N:0:1
ATTGGGTTTAAAGAGCGCGCAGGCGGTCGTGCAAGTCGCGTGTGAAAGCCCCCGGCTCAACTGGGGAGGGTCACGCGATACTGCTCGACTCGAAGGCAGGAGAGGGAAGTGGAATTCCCGGTGTAGTGGTGAAATGCGTAGATATCGGGAGGAACACCAGTGGCGAAGGCGACTTCCTGGCCTGTTCTTGCCGCTGAGGCGCGAAAGCTAGGGTAGCAAACGGGATTAGATGCCCTGGTA
+
GGFFGGGGEGFFEEGGEE@GFEGGDFC@FGGGGGGGGEECFFCCFGGGGFGGGGGGECEFG9EFFCCFEEFEGGGGGFE:FGGAFGEGGEGGGFGGGGGDFGGGGGGCFFGDDDFGGDGDFFFGAFGFGGEGE,@CGG@*1<@@FFGGGCEEGEGGGGGECFGG>CCFCCE7EB@BFFGGFGGGG?+<FG78:=7EE>E=CCEEGGC*A?F65*7*9C+<79E<<5>2**6*<A6*>:6:
@M00200:205:000000000-AKKM3:1:1101:8273:3095 1:N:0:1
ATTGGGTTTAAAGGGAGCGTAGGCGGATAGTTTAGTCAGAGGTGAAAGCCCAGGGCTCAACCTTGGAATTGCCTTTGATACTGGCTATCTTGAGTATGGAAGAGGTATGTGGAACTCCGAGTGTAGAGGTGAAATTCGTAGATATTCGGAAGAACACCAGTGGCGAAGGCGACATACTGGTCCATTACTGACGCTGAGGCTCGAAAGCGTGGGGAGCAAACAGGATTAGATACCCATGTA
+
GGGGGGGGGGGGGGGGGGGGGGGGGGGGGGGGGGGGGGGGGGGGGGGGGGGGGGGGGGGGGGGGGGGGGGGGGGGGGGGGGGGGGGFGGGGGGGGGGGGGGGGGGGGGGGGGGGGGGGGGGGGGGGGGGGGGGGGGGGGGGGGGGGGGGGG>FGGGFGGGGGCGEFGGGFGEGGGGGGGGGAF?FCCCF+@DCCC>EG8CCFCCFEGGGGGGG>BGEFF8CCE5(0@@=FEGGFG*)8+:
@M00200:205:000000000-AKKM3:1:1101:17505:3112 1:N:0:1
ATTGGGCTTAAAGGGCGCGTAGGCGGGCAGGCGAGTCCGGGGTGAAAGCCCACGGCCCAACCGTGGAAGTGCCTCGGATACCGCCGGCCTCGAGGGAGGTAGGGGCGTGTGGAACTTCCGGTGGAGCGGTGAAATGCGTAGAGATCGGAAGGAACGCCGGTGGCGAAAGCGACACGCTGGACCTCTGCTGACGCTGAGGCGCGAAAGCCAGGGGAGCGAACGGGATTAGATACCCCTGTAAGC
+
GGGGGGGGGGGGGGGGGGGGGGGGGGGGGGGGGGGGGGGGGGGGGGGGGGGGGGGGGGGGGGGGGGGGGGGGGGGGGGGEGGGGGGGGGGGGGGGGFGGFGGGGGGGGGGGEGGGGGGGGGGGGCCFGGGGGGFGFFG@EGGF:CFGGDEGGFGGGEGGGGGGGGGGD80:ECEGEC8EEDCC>FGGGGGGGGG3EECGC=DGC8?DGFGGC>EBD>EGD3DGG:<DBFF27E:CF>:@AF<)
@M00200:205:000000000-AKKM3:1:1101:13834:3119 1:N:0:1
ATTGGGTTTAAAGGGCGCGTAGGCGGCCTGGCAAGTGACGGGTGAAATCCCTCGGCTTAACCGAGGAACTGCCTGTCAAACTGCCTGGCTTGAGACCGGGAGAGGCGAGTGGAATTCCGAGTGTAGAGGTGAAATTCGTAGATATTCGGAAGAACACCAGTGGCGAAGGCGACTCGCTGGACAGGTATTGACGCTGAGGTGCGAAAGCGTGGGGAGCAAACAGGATTAGATACCCCAGTA
+
GGFGGGGGGGFGEGGGGGGGGGGGGGGGGGGGGGGGGGGGGGGGGGGGGGGGGGGGGGGG?EGGGCEGGGGFGGGGGGGGGGGGGGGGGGGGGGGGGGGGGGGGGGGGGGGGGFGGGGGGGGGFGGGGGGGGGFGGGGGFGGGGGGGGGGGDGGGGGGGDGFGGGEGGDGGGDGEGG5CGGGGGGFFFGGGFEGDGGGCE=FCE8EDGEEDCCGEC@5EGFGGG04C2=?AFGF?C>@FG
@M00200:205:000000000-AKKM3:1:1101:11111:3123 1:N:0:1
ACTGGGTGTAAAGGGTGCGTAGGCGGGCCAGTAAGTGCTTTGTGAAATCCCACGGCTCAACCGTGGAACCGCAGGGCATACTGCTGGTCTTGAGGAAAGTAGAGGCGGGCGGAACGATAGGTGGAGCGGTGGAATGCGTAGAGATCTATTGGAACGCCAAAAGTGAAGACAGCCCGCTGGGCTTTTCCTGACGCTGAGGCACGAAAGCGTGGGTAGCAAACCGGATTAGATACCCGCGTAAGA
+
GGGGGGGEGGGGGGGGGGGGGGGCFGGGDGGGGGGGGD<FAFGGGGGGGFGG@FGGG>FGGGDBFEEGGDGG7>+@:FGGGGG9FEGGGGGGG8EGGCFGFGGFGFE>FGGGGG*>F**83<FFGGGGGEGDGGFFGCFEGGFFG:<C,,2?FGC7EGEGCCF<CEGF@BEG5/8:CC*85@*:FC++3?96:EDGEGF5CDCCGCDDGEGGD*/9?GGGGFEDFDG<??>F0<C<>F@EGF<
@M00200:205:000000000-AKKM3:1:1101:12526:3135 1:N:0:1
ATTGGGTTTAAAGAGCTCGTAGGCGGTCTGTCGCGTCGGATGTGAAATCCCGAGGCTCAACCTCGGGACTGCATCCGATACTGCCCGACTAGAGGTAGGTAGGGGAGATCGGAATTCCTGGTGTAGCGGTGAAATGCGCAGATATCAGGAGGAACACCGGTGGCGAAGGCGGATCTCTGGGCCTTACCTGACGCTGAGGCGCGAAAGCTAGGGGAGCAAACGGGATTAGATACCCGAGTA
+
GGGGGGGGGGGGGGGGGGGGGGGGGGGGGGGGGGGGGGGGEGGGGGGGGGGGGGGGGGGGGGGGGGGGGGGGGAFFGGGGGGGGFGGGGGGGGGGGGGGCEGGGGGGGCGGGGGGGGGGGGGGGGGGGGGGGGGGGGGDCFGGGGGGGGGGGGGGGGGGGEGGFGDGG@FEGCBECGGGGGG5C8CGGFGFFCGGCEGGFGDCDGGDF7:FGC*.>>CGGG3:DBDDFF?:79<8C@FFF
@M00200:205:000000000-AKKM3:1:1101:19246:3146 1:N:0:1
ATTGGGCATAAAGGGCGCGCAGGCGGTTACGTAAGTCCGGCGTGAAATCCCACGGCTTAACTGTGGAACTGCGTCGGATACTGCGTTGACTTGAGGATGGTAGAGGCCATTAGAACTAGCGGTGTAGCGGTGAAATGCGCAGATATCGCTAGGAATGCCGGTGGCGAAGGCGGATGGCTGGGCCAATCCTGACGCTGAGGCGCGAAAGCTAGGGGAGCGAACCGGATTAGATACCCCTGTA
+
GGGGGGFEGGGGGFGGGGGCGGGGGGGGEFGGGGGGGGGDEGGGGGGGGGGCGGGGGEGGGCDFGGGGGGGGGGGGGGGGGGGAFEGG7,A?A?FGACFGFFFEGFGFGG9A<F,B?9FCG@==@=>DGECCFGDFFFGEDGEGFC>FE,*FBFCE,F<F71C8:CE:CCFEEEGGGC:BEEFFE>:C?7<CFC9CC8FFF<=EGGGD8F+CGGFC>*:=DD/79CD-90)0+0A4)00+:
@M00200:205:000000000-AKKM3:1:1101:21280:3147 1:N:0:1
ACTGGGTTTAAAGGGTGCGTAGGCGGCGCGGAAAGTTGGGTGTGAAATCCCTCGGCTCAACCGAGGAACTGCGCCCAAAACTACCGTGCTCGAGGAAGATAGAGGTGAGCGGAACTCACGGTGGAGCGGTGAAATGCGTTGATATCGTGAGGAACACCCGTGGCGAAAGCGGCTCACTGGGTCTTCTCTGACGCTGATGCACGAAAGCTAGGGGAGCAAACGGGATTAGATACCCTTGTA
+
GGGGGGFFGFDGGGGFGGGGGGGGGGGGGGGGGGGGGGGGGEGGGGGGGGGGGGGGGGGGGGGGGGGGGGGGGGGGGGGGGGGGGGGGGGGGGGGGGGGGGGGGGGGGGGGGGGGGGGGGGGGGGGGGGGDGGGGGGGGGGGGGGGGGGGGGGGGGGGGD<F@EGEGGGGGGGEGGGGGGGGGGGFGGFCGGDGDGGGGGGDGGGGGGFG9EGD@GFGG+*9*C<GGFFFF=<FGGFFFG
@M00200:205:000000000-AKKM3:1:1101:9166:3164 1:N:0:1
ATTGGGTTTAAAGGGTGCGTAGGTGGGATGATAAGTCAGAGGTGAAAGCTAGCAGCTTAACTGTTAAATTGCCTTTGATACTGTCGTTCTTGAGTATAGTTGGCGTTGGCGGAATGTGACATGTAGCGGTGAAATGCGTAGATATGTCACAGAACACCGATCGCGAAGGCAGCTAACGAAACTATCACTGACACTGATGCACGAAAGCGTGGGGAGCAAACAGGATTAGATACCCCCGTA
+
GGGGGGGGGGGGGGGFGGGGEFGFGGGGGGGGGGGGGGGGGGGFGGGGGGGGGGFCFFFGGGGGGGGGGGGFGGGGGGGGGGGGGGFGGFGGGGGFFGGGGGGGGGGGFGGGGCFGGGGGGGGGGGGGGGGGFGGGGGGGGGGEFFG@EDGGGGGGGGGEGGGGDEGGE>:CEFGGGEGGGGFFFC;7:DE,D,;E;;DGGF5B:=D4CCEFGGFG)7BFDFF*6DF786):FB@F357C
@M00200:205:000000000-AKKM3:1:1101:15539:3169 1:N:0:1
ATTGGGTTTAAAGTGTGCGCAGGTGGCCGCGCAAGTCGAGTGTGAAATCCCCGGGCTTAACTTGGGAATTGCGCTCGAAACTACGTGGCTAGAGTGTGGCAGAGGAAGGTGGAATTCCACGTGTAGCGGTGAAATGCGTAGAGATGTGGAGGAACACCAATGGCGAAGGCAGCCTCCTGGGCCAACACTGACGCTCATGCACGAAAGCGTGGGGAGCAAACAGGATTAGATACCCCTGTA
+
GGGGGGGGGGGGGGGGGGGGGGGGGGGGGGGGGGGGGGGGGGGGGGGGGGGGGGGGGGGGGGGGGGGGGGGGGGGGGGGGGGGGGGGGGGGGGGGGGGGGGGGGGGGGGGGGGGGGGGGGGGGGGGGGGGGGGGFGGGGGGGGGGGGGGGGGGGFGGGGGGGGGGGGGGGGGGGGGGGGGGGGGGGGGGGGGGGGGEFGGGGGGEEGGGGGGGGFG@GFGGGGGFGFBFF>GGFFGFFFF
@M00200:205:000000000-AKKM3:1:1101:11963:3176 1:N:0:1
ATTGGGTTTAAAGGGCTCGTAGGCGGCCAACTAAGTCAGACGTGAAATCCCTAGGCTCAACCTAGGAACTGCGTCTGATACTGGTTGGCTTGAATTCGGGAGAGGGATGCAGAATTCCAGGTGTAGCGGTGAAATGCGTAGATATCTGGAGGAATACCGGTGGCGAAGGCGGCATCCTGGACCGACATTGACGCTGAGGAGCGAAAGCTAGGGGAGCAAACGGGATTAGATACCCTAGTA
+
GGGGGGGGGGGGGGGGGGGGGGGGGGGGGGGGGGGGGGGGGGGGGGGGGGGGGGGGGGGGGGGGGGGGGGGGGGGGGGGGGGGGGGGGGGGGGGGGGGGGGGGGGGGGGGGGGGGGGGGGGGGGGGGGGGGGGGGGGGGGGGGGGGGGGGGGGGFGGGGGGGGGGGGGGGGGGGGGGGGGGGGGGGGE771+;EDGGGGGGGCCECGFGFGGGGFGFGFGGGGGFDGFFFFGGGGGFFFF
@M00200:205:000000000-AKKM3:1:1101:11659:3206 1:N:0:1
ACTGGGTTTAAAGTGTGCGCAGGTGGCCGCGCAAGTCGAGTGTGAAATCCCCGGGCTTAACTTGGGAATTGCGCTCGAAACTACGTGGCTAGAGTGTGGCAGAGGAAGGTGGAATTCCACGTGTAGCGGTGAAATGCGTAGAGATGTGGAGGAACACCGATGGCGAAGGCAGCCTTCTGGGCCAACACTGACGCTCATGCACGAAAGCGTGGGGAGCAAACAGGATTAGATACCCTAGTA
+
GGGGGGGGGGGGGGGGGGGGGGGGGGGGGGGGGGGGGGGGGGGGGGGGGGGGGGGGGGGGGGGGGGGGGGGGGGGGGEGGGGGGGGGGGGGGGGGGGGGFDGGGGGGGGGGGGGGGGGGGGGGGGGGGGGGGGGDGGGGGGDGGGGGGGGGGGGGFGGGGGGGGGGGGGGGGGCGGGGGGGGGGGGFGGGGGDC5EGGGFFGGGGDCFGGGGGGFGF5A8CGFG<GGFFFFGGGFGFFFG
@M00200:205:000000000-AKKM3:1:1101:8237:3211 1:N:0:1
ATTGGGTATAAAGTGCGCGTAGGCGGTCGGGTATGTCGGCTGTAAAAGCCCACGGCTCAACCGTGGTGGGGCGGTCGAAACTGCTCGACTGGAGGCTGGGAGAGGCTGGTGGAATTCCCTGTGTAGCGGTGAAATGCGTAGATATAGGGGAGAACACTCGTGGCGAAGGCGGCCAGCTGGACCAGTCCTGACGCTGAGGCGCGACAGCGTGGGGAGCAAACAGGATTAGATACCCCCGTA
+
FGGGGFFG<EFFFGGDGEGFBC@FEGGCFGDEEGGGGGGGGGGGGFGGGFGGGGGGGGGGGGGGDFGGGGC,CCFGGGGGGGEF<FEECFGGGGGGAFGGGGDGDGGGDF<FGFFGFFFDEEGGGGGGEFGGGGGGGGCECGFCGGGGGGEGGF::,7CCCGCGCFECC8CEEEEGFGGGD>EGFGGGGFFFEECEEGGGGGDGGEC4EGCCGGBD)>FGFFGFBC7<=B<DGGF5>B>E
@M00200:205:000000000-AKKM3:1:1101:25477:3214 1:N:0:1
ATTGGGTTTAAAGGGCGCGTAGGCGGCTTTTCAAGCGTGCGGTGAAAGCTCGGGGCTTAACTCCGAGTCTGCCGTGCGAACTGGGAGGCTTGAGTCTGGTAGAGGTCGATGGAATTCCGGGTGTAGCGGTGGAATGCGTAGAGATCCGGAAGAACACCGGTGGCGAAGGCGGTCGACTGGGCCAGTACTGACGCTGAGGCGCGACAGCGTGGGGAGCAAACAGGATTAGATACCCTAGTAAGA
+
GGGGGGGGGCGGGGGGGGGGGGGGGGGGGGGGGGGGGGGGGGGGGGGGGGFGGGGGGGGGGGGGGGGGGGGGGGGGGGGGGGGGGGGGGGFEFFGGGGGCGECFGGGGGEGGGGGGGGGGGEGFGGGGG@EGGGGGGGGEGGGGCFFGGGGEGGFFGDGGGGGGGBEGGGGG8EGG:*:CGC8CFGGFGFFGGGGGGGFGGGGGDEDG=:EGG559BFFFFFGD?6*)9@BGGCC6)7*CDA>
@M00200:205:000000000-AKKM3:1:1101:23149:3228 1:N:0:1
ATTGGGCTTAAAGGGCGCGTAGGCGGGATGGCAAGTCGGTCGTGAAATCCCTCGGCTCAACCGAGGAACGTCGGCCGATACTGCCGTTCTTGAGGGATGCAGAGGAGACTGGAATTCCCGGTGTAGCGGTGAAATGTGTAGAGATCGGGAGGAACACCGGTGGCGAAGGCGGGTCTCTGGGCATCTCCTGACGCTGAGGCGCGAAAGCGTGGGGAGCAAACGGGATTAGATACCCCTGTA
+
GGGGGGGGGGGGGGGGGGGGGGGGGGGGGGGGGGGGGGGGGGGGGGGGGGGFGGGGGGGGGGGGGGGGGGGGGGGGGGGGGGGGGGGGGGGGGGGGGGGGGGGGGGDGGAFGGGGGGGGGGEGGGGGGGGGGGGGGFFGGGGGGGGFEFFGGGGDGCC:FFGGFGGGGGGGGGGGGGFCC8CGGGGCFG<?FCEGGG5@5EGGGGGGGCCEGGG@C@CF?<CCC6D5<F6<CC63C)<FC
@M00200:205:000000000-AKKM3:1:1101:19949:3242 1:N:0:1
ATTGGGTTTAAAGGGCGTGTAGGCGGTTCGCTAAGTCAGGCGTGAAATGCCCGGGCTCAACCTGGGAACTGCGTTTGATACTGGCGGACTAGAGTCCGGGAGAGGATGGTGGAACTCCCAGTGTAGAGGTGAAATTCGTAGATATTGGGAAGAACACCCGTGGCGAAGGCGGCCATCTGGACCGGTACTGACGCTAAGGCGCGACAGCGTGGGGAGCAAACAGGATTAGATACCCTCGTAAGA
+
GGGGGGGGGGGGGGGGGGGGGGGGGGGGGGGGGGGGGGGGGGGGGGGGGGGGGGGGGGGGGGGGGGGGGGGGGGGGGGGGGGGGGGGGGGGGGGGGGGGGGGGGGGGGGGGGGGGGGGGGGGGGGGGGGGGGGGGFGFFGGGGGGGGGGGGGGGGGGGGGEGGDGGGGGGEGGCED?FGGGFGGGGGGGGGGGGGGGGGGGGGGGGGGGGGGGGFGFGGGGGGGBGC??=2>9<CDF>5ED?B
@M00200:205:000000000-AKKM3:1:1101:19502:3259 1:N:0:1
ACTGGGTATAAAGGGAGCGTAGGTGGCCTTATAAGTCAGTGGTGAAATCTCGCAGCTTAACTGTGAAATTGCCATTGATACTGTAGGGCTTGAGTACAGATGCCGTTGGCGGAATATGACATGTAGTGGTGAAATACATAGAGATGTCATAGAACACCGATTGCGAAGGCAGCTGACGAAACTGTAACTGACACTGAGGCTCGAAAGTGCGGGGATCAAACAGGATTAGATACCCCAGTA
+
GGGGGGGGGGGGGGGGGGGGGGGGGGGGGGGGGGGGGGGGGGGGGGGGGGGGGGGGGGGGGGGGGGGGGGGGGGGGGGGGGGGGGGGGGGGGGGGGGGGGGGGGGGGGGGGGGGGGGGGGGGGGGGGGGGGGFGGGGGGGGGGGGGGGGGGGGGFFGEGGGEGGGGGGGGGGGGGGGGGGGGGCFGGGGFGFGGGGGGG>CFGGGGGFCCG@FGEGFGGFGCGGFFGFFFFGCE?7;BFG
@M00200:205:000000000-AKKM3:1:1101:21336:3265 1:N:0:1
ATTGGGTTTAAAGGGTGCGTAGGCGGCCTTATAAGTCAGTGGTGAAATCCTATCGCTTAACGATAGACGTGCCATTGATACTGTAGGGCTTGAGTACAGATGCCGTTGGCGGAATGTGTCATGTAGCGGTGAAATGCATAGATATGACACAGAACACCGATTGCGAAGGCAGCTGACGAAACTGTAACTGACGCTGAGGCACGAAAGCGTGGGGATCAAACAGGATTAGATACCCTTGTA
+
GGGGGGGGGGGGGGGGGGGGGGGGGGGGGGGGGGGGGGGGGGGGGGGGGGGGGGGGGGGGGGGGGGGGGGGGGGGGGGGGGGGGGGGGGGGGGGGGGGGGGFGGGGGGGGGGGGGGGGGGGFFFGGGGGGGGGGGGGGGGGFGFGGDAEFGGGGF<FGCGGGFGEEGGGGGGGGGFGGFE*>ED22??FCEC5EDEGGGDEGGGGGDGGGGGGGA3>FGGDFGGFFGDFFFGF6CFF:?F
@M00200:205:000000000-AKKM3:1:1101:21912:3290 1:N:0:1
ACTGGGTTTAAAGGGCGCGTAGGCGGCCACCGCAAGTCGACTGTGAAATCTCCGGGCTTAACCCGGAAAGGTCAGCCGATACTGCGGGGCTAGAGTGCAGAAGGGGCAACTGGAATTCTCGGTGTAGCGGTGAAATGCGTAGATATCGAGAGGAACACCTGCGGCGAAGGCGGGTTGCTGGGCTGACACTGACGCTGATGCGCGAAAGCTAGGGGAGCGAACGGGATTAGATACCCTGGTA
+
GGGGGGGGGGGGGGGGGGGGGGGGGGGGGGGGGGGGGGGGGGGGGGGGGGGGGGGGGGGGGGGGGGGG=BFFGGGGGGGGGGGGGGGGGDGGGGGGGGGGGGGGGGGGGGGGGGGGGGGGGGGGGGGGGGGGGGGGGGGGGEECFFGGGGGGGGGGGGGGGGGGGGGGGGGGGGGGGGGGGGGGGGGGGGGGGGGGGGGFGGGGGEC3C7CFFGFGDGGGGGGGFD>?FFBGGGFC?:@FG
@M00200:205:000000000-AKKM3:1:1101:15562:3292 1:N:0:1
ATTGGGCTTAAAGGGTGCGTAGGCGGCCTATTAAGTCAGTGGTGAAATATTTCAGCTCAACTGGAATTGTGCCATTGATACTGATGGGCTTGAGTACAGATGAGGTAGGCGGAATTGACGGTGTAGCGGTGAAATGCTTAGATATCGTCAAGAACACCTATAGCGAAGGCAGCTTACTAGGCTGTAACTGACGCTGAGGCACGAAAGTGTGAGGATCAACCAGGATTAGATACCCCTGTA
+
EFGDFGGGDCCFFGGE,-6BF:;FFGGGF@GGGGFGGFFFFGGGGGGGG@<FGAEFGGGG,,CFGGGG?AEF<,CEFEGGGDFGA<C,BFGGCEFECC<C6FE@FFE,FFEG:F<FGFFGGEFGGGFEECFGF?EEFC?9FFG,@BFGGFG@FFGGGGGCCDGFGGG::DFCEGEFGG<FGD8BFGAF:DFGDDD>E5=CEGCG5;D:>1,,?C/8);60;7C*(8DEF7<:2<+25589
@M00200:205:000000000-AKKM3:1:1101:24061:3325 1:N:0:1
ATTGGGCGTAAAGGGCGCGTAGGCGGTCTGTTAAGTTCGGTGTGAAATCTCTCGGCTCAACCGAGAAACGTCGGCTGATACTGCCGTTCTTGAGGGATGCAGAGGAGACTGGAATTCCCGGTGTAGCGGTGAAATGCGTAGATATCAGGAGGAACACCGGTGGCGAAGGCGGCCCTCTGGACGAGTACTGACGCTGAGGCGCGAAAGCGTGGGGATCAAACAGGATTAGATACCCTTGTAAGA
+
GGGGGGGGGGGGGGGGGGGFGGGGGGGGGGFGGGGGGGGDFGCFGGGGGGGFGGFGFGGGGGGGGGGGGGGGGGGGGGGGGGGGGGGGGGGGGFGGGGGGGGGFGGGGGGGGGGGGGGGGGCFGGGGGGGGGGGGGGGGGGGGGGGFGGGGGGGGGFGGGGGEFEGDGFBF@EGGGGGGGGFDGGEGGFGGGGG7EEGG5>C5:8?/9=CEGGGB*7C8EFGGG147<F?4:98CF55=9CA9
@M00200:205:000000000-AKKM3:1:1101:20051:3350 1:N:0:1
ATTGGGCTTAAAGGGCTCGTAGGTGGTTTGTCGCGTCGTCTGTGAAATTCTGGGGCTTAACTCCGGGCGTGCAGGCGATACGGGCATAACTTGAGTGCTGTAGGGGTAACTGGAATTCCTGGTGTAGCGGTGAAATGCGCAGATATCAGGAGGAACACCGGTGGCGAAGGCGGTTCTCTGGGCATTACCTGACGCTGAGGAGCGAAAGTGTGGGGAGCGAACAGGATTAGATACCCGGGTA
+
GGGGGGGGGGGGGGGGGGGGEGGGGGGGGGGGGGGGGGGGGGGGGGGGGGGGGGGGGGGGGGGGGGGGGGGGGGGGGGGGGGGGGGGGGGGGGFGGGGGGCFGGGGGGGGGGGGGGGGGGGGGGGGGGGGGGGGGGGGGGGGGFGGGGGGGGGGGGGGGGGGGGGGGGGGGGGBEGFGGGGGFGGGGGGGGGGGGGGGGGGGGGGGGGFGFGDEBGFDGCCDEG?F446?9DFFG45>5:<
@M00200:205:000000000-AKKM3:1:1101:20168:3379 1:N:0:1
ATTGGGTTTAAAGAGCGTGTAGGTGGCTAGATAAGTCAGATGTGAAATCCCTCGGCTCAACCGAGGAAGTGCATTTGAAACTATCTAGCTCGAGGATGGCAGAGGAAGGTGGAATTCCTAGTGTAGAGGTGAAATTCGTAGATATTAGGAGGAATACCGGTGGCGAAGGCGGCCTTCTGGACCATTCCTGACACTGAGACGCGAAAGCGTGGGTAGCAAACAGGATTAGATACCCGCGTA
+
GGGGGGGGGGGGGGG<FCFGGGGGGGGD<F@GGGGGGGGCDEGGGGGGGGGFGGGG8FGFGGGDGGDGGGGGG<F@FGAFGGGFGFFFGG,FFGDGGGGGGEFGG8,,BCFGGGCFGE,EFGGGFG?FFGGGGGG9FGGGGGGGGGF<FEGGGG@CGGEGCGGGGGGGGGEGE3>CEEGGGGGD8;EFGGGGGGGGGGCGEDGEGGDGEG>FG8ADFGGGGGGG17FEFF7CGBGDBF@*
@M00200:205:000000000-AKKM3:1:1101:9098:3383 1:N:0:1
ATTGGGTTTAAAGGGCGTGTAGGCGGGAGCGTGAGTCGGTCGTGAAAGCCTTCGGCTCAACCGAAGAAGGGCGGCCGATACTGCGTTCCTTGAGGGGTGGAGAGGAGACTGGAATTCCCGGTGTAGCGGTGAAATGTGTAGATATCGGGAGGAACACCGGTGGCGAAGGCGGGTCTCTGGCCACACCCTGACGCTGAGGCGCGAAAGCGTGGGGAGCAAACGGGATTAGATACCCGAGTA
+
GGGGGGGGDGGGGGGGGEDGGGGGGGGGGGGGGGGGGGGEGGGGGGGGGGGFFGGGGEGGGGGGDGGGGGGGGE==FGGGGGGGGGG:DGFGFGGGGGGGGGGDGFEGFC@7FEGGGGCFEFGEGGGGGGBFCCFGGGGGGGGGFGDGGEECFGBFG>FDEEDGGGGG>E?CE8>>@C@F6C6;8CCECGGFEGDEGGGFGDGGG8DFE5EGGG>DEG6CDGGG?3C264>GFCFC>EFG
@M00200:205:000000000-AKKM3:1:1101:19814:3406 1:N:0:1
ATTGGGTTTAAAGAGCGTGTAGGCGGCCAGACAGGTCCGTTGTGAAAACTAGAGGCTCAACCTCTAGACGTCGATGGAAACCGTCTGGCTAGAGTCCGGAAGAGGAGAGTGGAATTCCTGGTGTAGCGGTGAAATGCGCAGATATCAGGAGGAACACCGGTGGCGAAGGCGGGATCCTGGGCCGTTGCTGACACTGAGGCGCGAAAGCTGGGGGAGCGAACAGGATTAGATACCCTAGTAAG
+
GGGGGGGDGGGGGGGGGGGGFFGGGGGGGGGGGGGGGGGGGGGGGGGGGGGGGGGGGGGGGGGGGGGGGGGGGGGGGGGGGGGGGGGGGGGGGGGGGGGGGGGGGGGGGGGGGGGGGGGGGGGGGGGGGEEGGGGGFGGGGFFGCGGGGGGGGGGGGGGGGGGGGGCFEGGGGGGGFGGGGGGGGGGGDGGFCFFF7CGGGDGGGGGCFFGGGGBDEGGDDDFG2**5@@<:98@6)01AFF
@M00200:205:000000000-AKKM3:1:1101:22080:3414 1:N:0:1
ATTGGGTGTAAAGGGCGCGTAGGCGGCGGTGCACGCGTGGGGTGAAAGTCCGGGGCTCAACCCCGGATCGGCCTTGCGGACGGCACTGCTCGAGCATGGTAGAGGCAGGTGGAATTCCGGGTGTAGCGGTGGAATGCGTAGAGATCCGGAAGAACACCAGTGGCGAAGGCGGCTCACTGGTCCGGTACTGACGCTGAAGTGCGAAAGCGTGGGGAGCAAACAGGATTAGATACCCCTGTAAGA
+
GGGGGGGGGGGGGGGGGGGGGGGGGGGGGGGGGGGGGGGGGGGGGGGGGGGGGGGGGGGGGGGGGGGGGGGGGGGGGGGGGGGGGGGGGGGGGGGGGGGGGGGGGGGGGGGGGGGGGGGDGGGGGGGGGCGGGGGGGGGGGGFGGGGGGGGGGGGGGGGGGGGGGGGGGGDGGGEFGFCG9FGGEGGGGGGGGGGGGGGGGGGGGGGGGEGDEDBGFGCCFFGFFGGFFF27:<CG))<<FBA
@M00200:205:000000000-AKKM3:1:1101:10168:3422 1:N:0:1
ATTGGGCGTAAAGGGCGCGTAGGCGGCGCGAGGAGTCGGGGGTGAAAGTCCGGGGCTCAACCCCGGATCGGCCTTCGAGACTCTCGCGCTGGAGCACAGTAGAGGCGGGTGGAATTCCGGGTGTAGCGGGGGAATGCGTAGAGATCCGGAAGAACACCGGTGGCGAAGGCGGCCCGCTGGGCTGTGGCTGACGCTGAGGCGCGACAGCGTGGGGAGCAAACAGGATTAGATACCCGAGTAAGA
+
GGGGGGGGGGGGGGGGGGGGGGGGGGGGGGGGGCEGGGGGGGGGGGGGGGGGGGGGGGGGGGGGGGGGGGGGGGGGGGGGGCFGGGGGGGGGDFGGGGGGGGGCGGFGCCCGCGDGFGFGG:EEFF@:E*8C8CC8:?*CC?CGCC:FGCEEF8;@FGGGCEE68*//::8C8?G888EGEE=C>CFFEC7FGC*=:CE2:>5:E5)5:*;CGG7))*2AC4;7(2:)9@4*+<6)0.57?>5
@M00200:205:000000000-AKKM3:1:1101:23479:3461 1:N:0:1
ATTGGGCATAAAGGGCGCGTAGGCGGCCATCTAAGTCAGACGTGAAATCCCCCGGCTTAACCTGGGAACTGCGTCTGATACTGGACGGCTTGAGTGCGGGAGAGGGATGCGGAATTCCAGGTGTAGCGGTGAAATGCGTAGATATCTGGAGGAACACCGGTGGCGAAGGCGGCATCCTGGACCGGCATTGACGCTGAGGCGCGAAAGCTAGGGGAGCAAACGGGATTAGATACCCTTGTA
+
GGGGGGGGGGGGGGGGGGGGDGGGGGGGGGGGGGGFGFGGGGGEEGGFEFGGGFE+@FFFFGGFGGGGFGGGFECFGFEEFGGGGGGGG@EEFFFEFGGGGGGGGG7<CFEGGGGFDGEGGBFGGGGGG@FFF99>FEGDGGGCGGDFGGGDGFFGGGFB<CFFEGCFGGGGGGGGGCGFGFFECCGCEGGCE517=F=5ECGGGEGG?FGGFCEDFGGFFGC7?C4)=B<7C<8*)78C
@M00200:205:000000000-AKKM3:1:1101:11172:3472 1:N:0:1
ATTGGGCTTAAAGGGCGCGTAGGTGGCGACATAAGGCTGTGGTGAAAGTCTGGGGCTCAACTCCAGATCGGCCGTGGCAACTGTGTTGCTTGGGCACCGTAGAGGCAGATGGAATTCCGGGTGTAGCGGTGGAATGCGTAGAGATCCGGAAGAACACCAGTGGCGAAGGCGGTCTGCTGGGCGGTGAGTCCGCAAGGACTCAATAGCCGACACTGAGGCGCGACAGCGTGGGGAGCAAACAGG
+
GGGGGGGGGGGGGGGGGGGGGGGGGGGGGGGGGGGGGGGGGGGGGGGGGGGGGGGGGGGGGGGGGGGGGGGGGGGGGGGGGGGGGGGGGGGGGGGGGGGGGGGGGGGGGGGGGGGGGGGGGGGGGGGGGGGGGGGGGGGGGGGGGGGGGGGGGGGGGGFGCFGGGGGDGGGGGGGGDGFGGGGCGGGGG7FGDGGGGGGFGFFCEFGGEEEGDG@FFGGCDGGGBGG>@@;<C8:DFF?FDFB
@M00200:205:000000000-AKKM3:1:1101:19224:3479 1:N:0:1
ATTGGGTTTAAAGAGCTCGTAGGCGGTCTGTCGCGTCCGTCGTGAAAGCCCGGGGCTTAACCCCGGGTCTGCGGTGGATACGGGCAGACTAGAGGCAGGTAGGGGAGAACGGAATTCCCGGTGTAGCGGTGAAATGCGCAGATATCGGGAGGAACACCGGTGGCGAAGGCGGTTCTCTGGGCCTGTACTGACGCTGAGGAGCGAAAGCGTGGGGAGCGAACAGGATTAGATACCCTTGTA
+
GGGGGGGGGGGGGGGGGGGGGGGGGGGGGGGGGGGGGGGGGGGGGGGGGGGGGGGGGGGGGFGGGGGGGGGGGGGGGGGGGGGGGGGGGGGGGGGDGEGGGGGGGGGGGGGGGDGGGFGGGFEGGGGGGGGGGGGGGGGGGGGFGGGGGGGGGGG8FGGGGGGGGGGGDGDGCGGGGG?CFFGGGGGGGCFGDEDDECDFGGGGGGGGG:EGGG375EGGDDFGFGGFFF>FCEFFFF6C
@M00200:205:000000000-AKKM3:1:1101:19496:3484 1:N:0:1
ATTGGGTTTAAAGCGTGTGTAGGCGGATCGTTAAGTGCCTTGTGAAATCCCACGGCTTAACTGTGGAACGGCTGGGCATACTGGCGGTCTTGAGCCATCTAGGGGCGACTGGAACAAACGGTGGAGCGGTGAAATGCGTAGATATCGTTTGGAACGCCAAAGGTGAAAACAGGTCGCTGGGGATGAGCTGACGCTGAGACACGAAAGCCAGGGGAGCAAACGGGATTAGATACCCTTGTA
+
GGGGGGGGGGGGGGGGGGGGGGGGGGGGGEFGGGGGGGGGGGGGGGGGGGGGFEGGGGGGGGGGGGGGGGGGGGEDGGGGGGGGGCEGGGGGGGFG@FGGGGFFEGGGGCFGGGFGGDEEGGGGGGGGGGGGGGGGGGGGGGDGGGDFFGGGFGCFGGCECCF?8FGGGGGGFGGDGGEGGDDGGGGFFGFFGGGDGGFEGGGGGGGG==FGGGFDBGGGGDGG?35<?F<FGFC6)<@G
@M00200:205:000000000-AKKM3:1:1101:14827:3493 1:N:0:1
ATTGGGTGTAAAGGGCGCGTAGGCGGCTTATCAAGTCAGGCGTGAAATTCCCGGGCTCAACCTGGGGGCTGCGCTTGATACTGATGAGCTTGAATGCGGGAGAGGATAGTGGAATTCCCAGTGTAGAGGTGAAATTCGTAGATATTGGGAAGAACACCGGTGGCGAAGGCGGCTATCTGGCCCGTAATTGACGCTGAGGCGCGAAAGCGTGGGGAGCAAACAGGATTAGATACCCTAGTA
+
GGGGGGGGGGGGGGGGGGGGGGGGGGGGGGGGGGGGGGGGGGGGGGGGGGGGGGGGGGGGFGGGGGGGGGGGGGGGGGGGGGGGGGGGGGGGGGGGGGGGGGGGGGGGGGGGGGGGGGGGGGGGGGGGGGGGGGGGGGGGGGGGGGFGGGGGGGGGGGGGEGGGGGGGGGGGGGGGGGGGGFGGGGEGGGGFEGDGEGGGGGG5>EGGGCCGGGBGFGGGFFGGFGGDF?4>@<:G:5@F
@M00200:205:000000000-AKKM3:1:1101:21952:3511 1:N:0:1
ATTGGGTTTAAAGGGCGCGTAGGCGGCTTTTCAAGCGTGCGGTGAAAGCTCGGGGCTTAACTCCGAGTCTGCCGTGCGAACTGGGAGGCTTGAGTCTGGTAGAGGTCGATGGAATTCCGGGTGTAGCGGTGGAATGCGTAGAGATCCGGAAGAACACCGGTGGCGAAGGCGGCCCGCTGGGCTGTGGCTGACGCTGAGGCGCGACAGCGTGGGGAGCAAACAGGATTAGATACCCTAGTA
+
GGGGGGEGGGGGGGGGGGGGGGGGGGGGGGGGGGGGGGDGGGGEGGGGGGGGGGGGGGGGGGGGGGGGGGGGGGGGGGGGGGGGCFGGGGGGGGGGGGGGGCGFGFGGGGGGGGGGGGGGGGEEGFGDGGGGGGFFGGGGGGGGGGGGGGGGGGGGGGGGGGGGGGGGGGCEE:EEGGGGDFGGGFFGGGDGGGDGGGG=EGGGGGGGE=CEEGEGEGGFGFGGFGGFFF9FFGGG@5FF
@M00200:205:000000000-AKKM3:1:1101:9796:3520 1:N:0:1
ATTGGGTTTAAAGGGCGCGTAGGCGGCCTTTCAAGTGACGGGTGAAATCCCTCGGCTTAACCGAGGAACTGCCTGTCAGACTGGAAGGCTTGAGACCGGGAGAGGTGAGTGGAATTCCCAGTGTAGCGGTGAAATGCGTAGATATTGGGAGGAACACCAGTGGCGAAGGCGGCTCACTGGACCGGTACTGACGCTGAGGCGCGAAAGCGTGGGGAGCAAACAGGATTAGATACCCCCGTAAGA
+
GGGGGGGGGGGGGGGGGGGGGGGGGGGGGGGGGGGGGGGGGGGGGGGGGFGGGGGGGGGGGGGGGGGGGGGGGGGGGGGGGFGGGGGGGGGGGGGGGGGGGGGGGGGGGGGGGGGGGGGGGGGGGGGGGGGGGGGGGGGGGGGGGGGGGGGGGGGGGEFGGFGGGGGGGGGGGGGGDEGGGGGGEEECFDC6EEDC5CE=EGGDEGGFE58EDEBDEDG6FGGGB4>?FFDDGGFG)))/9<A
@M00200:205:000000000-AKKM3:1:1101:8158:3530 1:N:0:1
ATTGGGTTTAAAGGGCGCGTAGGCGGTCTGTTAAGTTCGGTGTGAAAGCCCTCGGCTCACCCGAGGAAGTGCGCCGGATACTGGCAGACTCGAGTACCGGAGAGGAGGGTGGAATTCCTGGTGTAGCGGTGAAATGCGCAGATATCGGGAAGAACACCCGTGGCGAAGGCGGCTCTCTGGGACGGTACTGACGCTGAGACGCGAAAGCGTGGGGAGCGAACAGGATTAGATACCCTAGTAAGA
+
GGGGGGGGGGGGGGGGGGGGGGGGGGGGGGGGGGGGGGGGGGGGGCFGGGGGGGGGGGGGGGGGGGGGGGGGGGGGGGGGGGGGGGGGGGGGGGGGGGGGGDGGGGGGGFGGG9FGGGGGDGGGGGGGGGGGGFGGGGGGGGGGGGEEEGGGGGGGGGDGGGGGGGGGGGGEDEEGGGGFGGGGGGGGFGGDGGGGGF?FG:CGGGGGD=EEGG515>8EGDFGFGGFFF):C<CGFFFGGFF
@M00200:205:000000000-AKKM3:1:1101:11950:3535 1:N:0:1
ATTGGGTGTAAAGCGTACGTAGGCGGATATGCAGGCGTCGTGTGAAATCCCTCGGCTCAACCGGGGAACTGCACGGCGAACCGCATATCTTGAGAAAGGTAGGGGCGGTCGGAACGATAGGTGGAGTGGTGAAATGCGTTGATATCTATCGGAACGCCGAAGGTGAAGACAGGCCGCTGGGCCTTTTCTGACGCTGAGGTACGAAAGCGTGGGTAGCGAACGGGATTAGATACCCCCGTA
+
GGGGGGGGGGGGGGGGGGGGGGGGGGGGGGGGGGGGGGGGGGGGGGGGGGGGGGGGGGGGGGGGGGGGGGGGGGGGGGGGGGGGGGGGGGGGGGGGGGGGGGGGGGGGGGGGEGGGEGGGFGGG@FGGGGGGGGGGGGGGGFGGGGGGGGGGGGGGGEGGGGGGGGGGGGGGGGGGGGGGGGGGGGGGGFFGGGGGEGEFGGGGGGGFEGGGGGFGFGGGGGGG?:<?FFFFGGFGFE>G
@M00200:205:000000000-AKKM3:1:1101:25852:3542 1:N:0:1
ATTGGGCATAAAGGGTGCGTAGGCGGGCAGGTAAGTCAGTGGTGAAATCCCCGAGCTTAACTCGGGAACTGCCATTGATACTATTTGTCTTGAATACCGTGGAGGTGAGCGGAATATGTCATGTAGCGGTGAAATGCTTAGATATGACATAGAACACTCATTGCGAAGGCAGCTCACTACGCGGTCATTGACGCTGAGGCACGAAAGCGTGGGGATCAAACAGGATTAGATACCCGAGTA
+
GGA@FGFGFE6@CECFGGGGGGGGGGGGGGGGGGFFGFFGFFF@CFAE,6EFEDCG@EG,CEDE@FGGGGGFFGF5FC59?C??CEGGG<F?BFGCFFG<FF7E+B9?9=:C=+BFEF<,5B5FF,,83C>@FB=3<,7EF;,C,DD,3D=FFBFCG,@FF<D,+@E*@DEE*,@39EGFGGGDEE8,41=9CEDC=CCC5718BA)>E=C*<E>G@6<+2>G*,9><*=2:+3<C)77:
@M00200:205:000000000-AKKM3:1:1101:22458:3555 1:N:0:1
ATTGGGTTTAAAGGGCTCGTAGGCGGCCAACTAAGTCATACGTGAAATCCCTCAGCTTAACTGGGGAACTGCGTGTGATACTGGATGGCTTGGATTTGGGAGAGGGATGCGGAATTCCAGGTGTAGCGGTGAAATGCGTAGATATCTGGAGGAACACCGGTGGCGAAGGCGGCATCCTGGACCAATATTGACGCTGAGGAGCGAAAGCCAGGGGAGCAAACGGGATTAGATACCCCTGTAAGA
+
GGGGGGGGGGGGGGGGGGGGGGGGGGGGGGGGGGGGGGGGGGGGGGGGGGGGGGGGGGGGGGGGGGGGFGGGGGGGGGGGAEFFFGGGGGGGGGGGGGGGGGGGGGGGGGGGGGGGGGGGGGGFFGGGGGGGGGGGGGGGDFFGGGGGGGGGGGFGCGGGGGGGDCEEGGGDGEGDFGFCGGGGGGGFECFFEE*AEFGFEGGGGGGG8EFFGG>GFFGG<DDD?G*4?7>>CCG3@FFGGFA
@M00200:205:000000000-AKKM3:1:1101:23802:3560 1:N:0:1
ATTGGGTTTAAAGGGCGCGTAGGTGGCCTGTTAAGTCGAACGTGAAATCCCCGGGCTCAACCCGGGAACTGCGTCCGAGACTGGCAGGCTCGAATCCGGGAGAGGGATGTGGAATTCCAGGTGTAGCGGTGAAATGCGTAGATATCTGGAGGAACACCGGTGGCGAAGGCGGCATCCTGGACCGGCATTGACGCTGAGGCGCGAAAGCCAGGGGAGCAAACGGGATTAGATACCCCAGTA
+
GGGGGGGGGGGGGGGGGGGGGGGGGGGGGGGGGGGGGGGGGGGGGGGGGGGGGGGGGGGGGGGGGGGGGGGGGGGGGGGGGGGGGGGGGGGGGGGGGGGGGGGGGGGGGGGGGGGGGGGGGGGGGGGGGGGGGGGGGGGGGGGGGGGGGGGGGGGGGGGGGGGGGGGGGGGGGGGGGGGGGGGGGGEEFFCGGGDEGGGFEGGGGDDFFGGGGGFGFG60><CC?GGF=FDGGGGFB>:F
@M00200:205:000000000-AKKM3:1:1101:18577:3575 1:N:0:1
ACTGGGTTTAAAGCGCGCGCAGGCGGCGGTGCTGGCCCGGCGTGAAAGCCCCCGGCTCAACCGGGGAGGGTCGTCGGGGACCGCACCGCTTGAGGGCGGTAGGGGCTGGTGGAATGCCTGGTGTAGTGGTGAAATGCGTAGAGATCAGGCGGAACACCCGTGGCGAAGGCGGCCAGCTGGGCCGTCCCTGACGCTGAGGCGCGAAGGCGGGGGGAGCGAACGGGATTAGATACCCTCGTA
+
GGGGGGGGGGGGGGGGGGGGGGGGGGGGGGGGGGGGGGGGGGGGGGGGGGGGGGGGGGGGGGGGGGGGGGGGFGGGGGGGGGGGGGGGGGGFGGGGGGGGGGGGGGGEGGGGGGGGGGGGGGGGGGFGFFFCFGGGGGEG>EEFGGGGGGGEGGGGGGGGEGGGGGGGGGGGEECCFDDFGCGGGDGGGFFGGGG58:C5CDG*:CDFG*:EGGB7>E?8<DGG8>C<F44*3CFGFBFG
@M00200:205:000000000-AKKM3:1:1101:10538:3581 1:N:0:1
ATTGGGTTTAAAGGGCGCGTAGGTGGCCCGTTAAGTGGCTGGTGAAATCCCGCGGCTCAACTGCGGGGCTGCCGGTCATACTGGCGAGCTAGAGCACGGTAGGGGCAGATGGAATTCCCGGTGTAGCGGTGGAATGCGTAGAGATCGGGAAGAATACCAGTGGCGAAGGCGTTCTGCTGGGCCGTTGCTGACACTGAGGCGCGACAGCGTGGGGAGCAAACAGGATTAGATACCCCGGTA
+
GGGGGGGGGGGGGGGGGGGGGGGGGGGGGGGGGGGGGGGGGGGGGGGGGGGGGGGGGGGGGGGGGGGGGGGGGGGGGGGGGGGGGGGGGGGGGGGGGGGGGGGGGGGGGGGGGGGGGGGGGGGGGGGGGGGGGGGGGGGGGGGGGGGGGGGGGGGGGGGGGGGGGGG>CEFGGGD9CFGGGGGGEEGGFGGGGGGGGGGFGGEGGGGGGGDGGGFGFGGGGGF52*25FF>FFGCGDFBE
@M00200:205:000000000-AKKM3:1:1101:8494:3599 1:N:0:1
ATTGGGTATAAAGGGCGCGTAGGCGGTCCTCTAAGTCACATGTGAAACCTCTAGGCTTAACTCAGAAACTGCGTGCGAAACTGGAAGGCTGGAGTGCGGGAGAGGGGCGTGGAATTCCAGGTGTAGCGGTGAAATGCGTAGATATCTGGAGGAACACCGGTGGCGAAAGCGGCACACTGGACCAACACTGACGCTGAGGCGCGAAAGCCAGGGGAGCAAACAGGATTAGATACCCTGGTA
+
GGGGGGG9FGGGGGGGGGGGGGGGGG@++,,CFGGGG,,6,CFGGGG9F,E,6CFGGGGGGG,,C,,6CFGG7,,BFG+CFG,,,,,BFG,CFGGG,@FGGDEGG+++@FGGGGGGGG9FGGGGGGGGGGGGGGGGGGGGGGGGGG9FFG7FGGGGGG7CGGGGGGG*FGGGG5*=CFGGGGG***3=9>FFGGGGGGGGGGGGGGGG*>FGGGFG3CGGG4EDBGGFFFFGG@@F)89?
@M00200:205:000000000-AKKM3:1:1101:13777:3623 1:N:0:1
ATTGGGTTTAAAGCGTGCGTAGACGGTTATTTAAGTCGGGTGTGAAAGCCCCGGGCTCAACCTGGGAATTGCATTCGAGACTGAATAGCTAGGGTACGGTAGAGGGAAGCGGAATTTCCGGTGTAGCGGTGAAATGCGTAGATATCGGAAGGAACATCAGTGGCGAAAGCGGCTTCCTGGACCAGTACCGACGTTCAGGCACGAAAGCGTGGGGAGCAAACAGGATTAGATACCCGTGTA
+
GGGGGGGGGGGGGGGGGGGGGGGGGGGGGGGGGGGGGGGGGGGGGGGGGGGGGGGGGGGGGGGGGGGGGGGGGGGGGGGGGGGGGGGGGGGGGGGGGGGGGGGGGGGGGGGGGGDGGGGGGGGGGGGGGGGGGGGGGGGGGGDFGGGGGDGGGGGC9FFGGG?EGGGGCGDGGDGFGFGGGGGGGCEGGGGG5>FGGGGGGGGGGGGGGECCGGFGFGCGGC*9?C*86FFGG8CDFFFG
@M00200:205:000000000-AKKM3:1:1101:21494:3640 1:N:0:1
ACTGGGTATAAAGAGCGCGTAGGCGGTTACGTAAGTCCGGCGTGAAAACTCACGGCTCAACCGTGAAACGCCGTCGGATACTGCGTTGACTAGAGGGCGGTAGAGGTACCTGGAACTAGCGGTGTAGCGGTGAAATGCGCAGATATCGCTAGGAACGCCGGTGGCGAAGGCGAGGTACTGGGCCGTTCCTGACGCTGAGGCGCGAAAGCTAGGGGAGCGAACCGGATTAGATACCCCAGTA
+
GGGGGGGGGGGGGGGGGGGGGGGGGGGGGGGGGGGGGGGGGGGGGGGGGGGGGGGGGGGGGGGGGGGGGGGGGGGGGGGGGGGGGGGGGGGGGGGGGGGGGGGAGGGGGGGGGGGGGGGGGGGGGGGGGGGGGGGGGGGGGGGGGGGGGGGGGGGGGGGGGGGGGGGGGGGGGGGGGGGGGFGFGGGGGGGGGGGGGGGFGGGGCE:DFF?FGCEGDG>*9):D9C<(?=<CFAFGFEDGG
@M00200:205:000000000-AKKM3:1:1101:23213:3659 1:N:0:1
ATTGGGTTTAAAGCGCACGTAGGCGGATCGTTAAGTGAGGGGTGAAATCCCAGGGCTCAACCTTGGAATTGCCTTTGATACTGGCTATCTTGAGTATGGAAGAGGTATGTGGAACTCCGAGTGTAGAGGTGAAATTCGTAGATATTCGGAAGAACACCAGTGGCGAAGGCGACATACTGGTCCATTACTGACGCTGAGGCTCGAAAGCGTGGGGAGCAAACAGGATTAGATACCCTAGTA
+
GGGGGGGGGGGGGGGGGGGGGGGGGGGGGGFGGGGGGGGGGGGGGGGGGGGGGGGGGGGGGGGGGGGGGGGGGGGGGGGGGGGGGGGGGGGGGGGGGGGGGGGFGGGGGGGGGGGGGGGGGGGGGGGGGGGGDGGGGGGFFGGGGGGGGGGGGGGGGGGGGGGGGGGGGGGEGGGA,EFFGGGFGFFGGGCFDCDGGFGGFCGG8EGGGCCEDGFGFGGGGC8C@GFEF4AGGFC>FFFG
@M00200:205:000000000-AKKM3:1:1101:11301:3667 1:N:0:1
ACTGGGTTTAAAGGGTGCGTAGGCGGCTTTGTAAGTCAGTGGTGAAATATGGCAGCTCAACTGTCAGGGTGCCATTGATACTGCGGAGCTTGAGTACAGATGAGGTAGGCGGAATTGACGGTGTAGCGGTGAAATGCTTAGATATCGTCAAGAACACCGATAGCGAAGGCAGCTTACTAGGCTGTAACTGACGCTGAGGCACGAAAGTGTGGGGATCAAACAGGATTAGATACCCCTGTA
+
GGGGGGGGGGGGGGGGGGGGGGGGGGGGGGGGGDFGGFGGGGFFFGGGGFGGGGDGEGFEGGGGGFFGGGGGGGGGGGGGGGGGGGGGGGGGCFGGGGGEGGGGGGGGGGGGEGGGGGGGGGGGDFGGGGGGGGGGGGGGGGFGGGGGGGGGGGGDFGEGG>FGGG>FGGGCGGGGGGGGGGGGGGGGGG7CECDG8CGGEGGD8ECFGGGDGC>3=F?+**=;=F7<FFA:FGGGFFFG
@M00200:205:000000000-AKKM3:1:1101:23954:3693 1:N:0:1
ATTGGGTTTAAAGGGTGCGTAGGCGGCCCTATAAGTCAGTGCTGAAATATCCCGGCTTAACCGGGAGGGTGGCATTGATACTGTAGGGCTTGAGTGAAGTCGAGGTAGGCGGAATTGACGGTGTAGCGGTGAAATGCTTAGATATCGTCAAGAACACCGATAGTGTAGACAGCTTACTAGGCTTTAACTGACGCTGAGGCACGAAAGTGTGGGGATCAAACAGGATTAGATACCCCTGTA
+
GGGGGGGGGGGGGGGGGGGGGGGGGGGGGGGGGGGGGGGGGGGGGGGGGGGGGGGGGGGGGGGGGGGGGFGGGGGGGGGGGGGGGGGGGGGGGGGGGGGGGGGGGGGGGGGGGGGGGGGGGGGGGGGGGGGGGGGGGGFGGGGGGGGGGFFFGFGDGGGGGGGGGGF,FCFGGGFGGGGGCFGGGGGGGGGGGGGGCFGGGGGGGGGF7CCFGGFGFGGGGGGG(*:5@FDFFGG<FFFG
@M00200:205:000000000-AKKM3:1:1101:16548:3707 1:N:0:1
ATTGGGTGTAAAGGGCGCGTAGGCGGTGCGGTAAGTCTTCTGTGAAATCTCCAGGCTCAACCTGGAGCGGTCAGGGGAAACTGCCGTGCTGGAGTGTGGGAGAGGTGCGTGGAATTCCCGGTGTAGCGGTGAAATGCGTAGATATCGGGAGGAACACCTGTGGCGAAAGCGGCGCACTGGACCACAACTGACGCTGAGGCGCGAAAGCTAGGGGAGCAAACAGGATTAGATACCCCCGTA
+
GGGGGGGGGGGGGGGGGGGGGGGGGGGGGGGGGGGGGGGGGGGGGGGGGGGGGGGGGGGGGGGGGGGGGGGGGGGGGGFFGGGGGGGGGGGFFGGFGGGEGFGGGGGGGEGGGGGGGGGGGGGGGGGGGGGGGGGGGGGGGGGGFGGGGGGCGGGGGGGGGGGGGGGGC@CGGGGGEGGGGGGGGGGEF<CGGGGDEGGGGGGGGEGDGGGFGGEGFGGFGGEGF4DDFFFGGGGGFFBE
@M00200:205:000000000-AKKM3:1:1101:18991:3712 1:N:0:1
ACTGGGTTTAAAGGGTCCGCAGGCGGTCTTATAAGTCAGTGGTGAAAGCCTACAGCTCAACTGTAGAACTGCCATTGATACTGTAAGACTTGAATTCGATCGAAGTGGGCGGAATATGACATGTAGCGGTGAAATGCTTAGATATGTCATAGAACACCGATAGCGAAGGCAGCTCACTAGGTCTGGATTGACGCTCAGGGACGAAAGCGTGGGGAGCAAACAGGATTAGATACCCTAGTAAGA
+
GGGGGGGGGGGGGGGGGGGGGGGGGGGGGGGGGGGGGGGGGGGGGGGGGGGGGGGGGGGGGGGGGGGGGGGGGGGGGGCFGGGGGGGGGGGGGGGGGGGGGGGGGGGGGGGGGGGGGGGGGGGGGGGGFGGGGGGGGGGGGGGGGGFFGGGGGGGGGGGGGGGGGGGGGGGGGFFGGGGGGGGGGGGGGGGGGGGGGGGGGGGGEGGGGEGGGGFG3EGC*>GG@4C@FFFGGGGCFFFGGFB
@M00200:205:000000000-AKKM3:1:1101:11990:3714 1:N:0:1
ACTGGGTATAAAGGGCGCGTAGGCGGGTGAGCAAGTCTAGGGTGAAATCTTTCGGCTTAACCGGAAAAGTGCCTTAGATACTGCTTGTCTCGAGGGAGGTAGGGGTCATCGGAACTTCTGGTGGAGCGGTGAAATGCGTTGATATCAGAAGGAACGCCGGTGGCGAAAGCGGATGACTGGACCTCTTCTGACGCTGAGGCGCGAAAGCTAGGGGAGCGAACGGGATTAGATACCCGCGTA
+
GGGGGGGGGGGGGGGGGGGGGGGGGGGGGGGGGGGGGGGGGGGGGGGGGGGGGGGGGGGGGGGGGGGGGGGGGGGGGGGGGGGGGGGGGGGGGGGGGGGGGGGGGGGGGGGGGGGGGGGGGGGGGGGGGGGGGGCGGGGGGGGGGGGGFGGGGGGGGGGGGGGGGGGGGGGGGEEFFGGGGGGGGGGFGFGGEECC?FGGGGGGEGDGGGGCGGED:EGGGGGGFG58FFB79CCDBEFG
@M00200:205:000000000-AKKM3:1:1101:21071:3714 1:N:0:1
ATTGGGCTTAAAGGGTGCGTAGGTGGGCAGGTAAGTCAGTGGTGAAATCCCCGAGCTTAACTCGGGAACTGCCGTTGATACTATCTGTCTTGAATATCGTGGAGGTAAGCGGAATATGTCATGTAGCGGTGAAATGCTTAGATATGACATAGAACACCCATTGCGAAGGCAGCTTACTACACGATCATTGACACTGAGGCACGAAAGCGTGGGGAGCAAACAGGATTAGATACCCCTGTA
+
GGGFGGGGGGGGGGGGGGGGGGGGGGGGGGGGGGGGGGGGGGGGGGGGGGGGGGGGGGGGGGGGGGGGGGGGGGGGGGGGGGGGGGGGGGGGGGGGGGGGGGGGGGGGGGGGGGGGGGGGGGGGGGGGGGGGGGGGGGGGGGGFGGGGGGAFGGGGGGGGGGGGGGGGGGGGGGGGGGGGGGGEFGEGGFGGGGGGFGGGGGGGDGGF5=CEGDDDEGGGGGCF;FGFFFFGFF@CFFFG
@M00200:205:000000000-AKKM3:1:1101:22634:3732 1:N:0:1
ATTGGGTTTAAAGAGCTCGTAGGCGGTTTAGCAAGTCGGGTGTGAAAACTCCGGGCTCAACTCGGAGACGCCACTCGATACTGCTATGACTCGAGTCCGGTAGGGGAGTGCGGAATTCCTGGTGTAGCGGTGAAATGCGCAGATATCAGGAGGAACACCGGTGGCGAAGGCGGCACTCTGGGCCGGCACTGACGCTGAGGAGCGAAAGCGTGGGGAGCGCACAGGATTAGATACCCGTGTA
+
GGGGGGGEGGGGGGGGGGGGGGGGGGGGGGGGGGGFGGGGEEGGGGGGFGGGGGGGGGGGGGGGGGGG7FFGGGCGGGGGDGCGGGGGFFEFFFGFEGEDEFEGCEGGEGGGGGGFFGGGFGGGGGGGCGFGGGGGDFGGGCGGF9FGCGGFEGFGGGGGG@FECECCFEGCGGGGG?FF:>EFGG*:>C?CCGGGGEFGGGCE?:9DFE2:CE5*7>>=CDE425*)9*6*3<8DD3;:5
@M00200:205:000000000-AKKM3:1:1101:16480:3744 1:N:0:1
ATTGGGTTTAAAGGGCTCGTAGGCGGCCAACTAAGTCGGACGTGAAATCCCTCGGCTTAACCGGGGAACTGCGTCCGATACTGGATGGCTCGAGTTTGGGAGAGGGATGCGGAATTCCAGGTGTAGCGGTGAAATGCGTAGATATCTGGAGGAACACCGGTGGCGAAGGCGGCATCCTGGACCAACACTGACGCTGATGAGCGAAAGTCAGGGGAGCAAACGGGATTAGATACCCGTGTA
+
GGGGFFGGGGGGGGGCAEGGGGGGGGEGGEFGGGGGGGGGGGEGGGGDEGGGGGGGGGGFFFGGGGGGFGFFGFG7@FFGGGGECGGFG8<FEG?BFCDC<F+=BCCFEFGGGGGGFGACF=FFCFCFGG@FFFFFF:FGG7FCFGCFG:FGGGGGGCECFCC7CDECFG7*8*47+3<C>CCCEEFG7*?<8=CCCFFGDF=5C?G*2+2;F5;)0:C?4/;7:7*4@F):0,3>)5>C
@M00200:205:000000000-AKKM3:1:1101:14928:3744 1:N:0:1
ACTGGGTTTAAAGTGTGCGCAGGTGGCCGCGCATGTCGAGTGTGAAATCCCCGGGCTTAACTTGGGAATTGCGCTCGAAACTACGTGGCTAGAGTGTGGCAGAGGAAGGTGGAATTCCACGTGTAGCGGTGAAATGCGTAGAGATGTGGAGGAACACCGATGGCGAAGGCAGCCTTCTGGGCCAACACTGACGCTCATGCACGAAAGCGTGGGGAGCAAACAGGATTAGATACCCCCGTA
+
GGGGGGGGGGGGGGGGGGGGGGGGGGGGGGGGGGGGGGGGGGGGGGGGGGGGGGGGGGGGGGGGGGGGGGGGGGGGGGGGGGGGGGGGGGGGGGGGGGGGGGGGGGGGGGGGGGGGGGGGGGGGGGGGGGGGGGGGGGGGGGGGFGGGGGGGGGGGGGGGGGGGGGGDGGGGGGGGGGGGFGGGGGGGGGGGGGGGGGGGGGGGGGGGGGGGGGFGFGGFGGFD?GGFFFFGFFFGFEFD
@M00200:205:000000000-AKKM3:1:1101:17403:3749 1:N:0:1
ACTGGGTGTAAAGGGCGCGTAGGTGGTCTTATAAGGGTGTGGTGAAAGCCCGGGGCTCAACCCCGGGTCGGCCGTGCCGACTGTAAGACTCGAGTGCTGTAGGGGCAGGCGGAATTCCGGGTGTAGCGGTGGAATGCGTAGAGATCCGGAGGAAGACCGGTGGCGAAGGCGGCCTGCTGGGCAGTTACTGACACTGAGGCGCGACAGCGTGGGGAGCAAACAGGATTCGAAACCCTGGTA
+
GGGGGGGGFGGGGGGGGGGEGGGGGGGGGGGGGGGGGGGGGGGGGGGGGGGGGGGGGGGGGGGGGGGGGGGGGGGGGGGFGGGGGGGGGFGGGGGGGGGGGGGGGGGGGGGGGGGGGGFGGGFEGGGGGGGGGGGGGGGGGGFCGFGGGEFGGGFFEFGGGGGGGGCEGFEGGGDECDG6?FGGGGGCGDFGGG9C@@E=CDEECE5*:*:ECG3C>5?</1;76*:).*(**;EGFF4?
@M00200:205:000000000-AKKM3:1:1101:23609:3779 1:N:0:1
ATTGGGTTTAAAGGGTGCGTAGGTGGGCAAGTAAGTCAGTGGTGAAATCTCCGGGCTTAACCCGGAAACTGCCATTGATACTATTTGTCTTGAATACTGTGGAGGTCAGCGGAATATGTCATGTAGCGGTGAAATGCTTAGATATGACATAGAACACCAATTGCGAAGGCAGCTGGCTACACAAATATTGACACTGAGGCACGAAAGCGTGGGGATCAAACAGGATTAGATACCCCAGTA
+
GGGGGGGGGGGGGGGGGGGGGGGGGGGGGGGGGGGGGGGGGGGGGGGGGGGGGGGGGGGGGGGGGGGGGGGGGGGGG9FGGGGGGGGGGGGGGGGGGGGGGGGGGGGGGGGGGGGGGGGGGGGGGGGGGEEGGGGGGGGGGGEGGGGGFFGGGGDFGGCFGFGGGGGGGGGGGGGGGGGGGGGGGGGCGGFGGGGGGGG>EGGDGGDG>E8CFGBC)AFGGGGGFGGEFCCGCFG3AFFG
@M00200:205:000000000-AKKM3:1:1101:19507:3792 1:N:0:1
ATTGGGTTTAAAGTGTGCGCAGGTGGCCGCGCATGTCGAGTGTGAAATCCCCGGGCTTAACTTGGGAATTGCGCTCGAAACTACGTGGCTAGAGTGTGGCAGAGGAAGGTGGAATTCCACGTGTAGCGGTGAAATGCGTAGAGATGTGGAGGAACACCGATGGCGAAGGCAGCCTTCTGGGCCAACACTGACGCTCATGCACGAAAGCGTGGGGAGCAAACAGGATTAGATACCCTTGTA
+
GGGGGGGGGGGGGGGGGGGGGGGGGGGGGGGGGGGGGG@@FGGGGGGGG@AFGGEGCFFGGGGGGGGF<FFGFGGEEG8FGGGGEGGGGGGGGGGGGDGGGGC<F@FGGFG@FGGGGGGGGGGGGGGGGGGFGGGGGGGGGGGGDGGGFGGGGGGGGGGDE@GGGGGGGGGGGGGGGGGGFGGG,=CGGGGGGG<=E9CFGGGGGGGFG5CGGGBDFG6+*>FGFGGFFF9CFGGF)<FF
@M00200:205:000000000-AKKM3:1:1101:23705:3800 1:N:0:1
ATTGGGTGTAAAGGGTTCGTAGGTGGCTGGCTAAGTCAGACGTGAAATCCCTCGGCTTAACCGGGGAACTGCGTCTGATACTGGCAGGCTTGAATCCGGGAGAGGGACGTGGAATTCCAGGTGTAGCGGTGAAATGCGTAGATATCTGGAGGAACACCGGTGGCGAAGGCGGCGTCCTGGACCGGTATTGACGCTGAGGAGCGAAAGCCAGGGGAGCAAACGGGATTAGATACCCTGGTA
+
<FGGGGGGGGGGGGGGGGGGGGGGGGGGGGGGGGGGGGGGGEGGGGGGGGGGGGGGGGGGGGGGGGGGGGGGGGGGGGGGGGGGGGGGGGGGGGGGGGGGGGGGGGGGGGGGGGGGGGGGGGGGFGGGDGDGGGGGGGGGDGGGGGGGG9FEGGGGGGGGGGGGGGGGGGGGGGGGGGCGGGGGGGDGGGGGGGGGGGGGGGGCGECDF6AEED>D@GGGGDGGFG5?FFA7+<C4>@F7
@M00200:205:000000000-AKKM3:1:1101:14952:3813 1:N:0:1
ATTGGGTTTAAAGGGCGCGTAGGCGGCCTGGTAAGTAGGGGGTGAAATCCTGCGGCTCAACCGCAGGGCTGCCTTCTAAACTGTCAGGCTCGAGCACGGTAGAGGCAGATGGAATTCCCGGTGTAGCGGTGGAATGCGTAGAGATCGGGAAGAACATCAGTGGCGAAGGCGGTCTGCTGGGCCGTTGCTGACGCTGAGGCGCGACAGCGTGGGGAGCAAACAGGATTAGATACCCTCGTA
+
FEGGGGFEGGGGGFGDEEEGGGGFFFGD7F@FGGFF9CCGEEFGGGGGGG<FFFBFGCGGGG@F>:CCFGGGFGG<EG,CFGF?BF9EAG<CFG>BF+FAFGGGG++C>DGGE>FGECFECFEGFGF:FG@@:FCFFEG7<CC@FFFCF7EGGGDG?CAFGEGEGDCECCFCBEGGGFGGGGFCEGGGGCFGGGDCGGGGEGGGEEDGCEGCGG@GEGGGG**93D7<FF27CFG685@5
@M00200:205:000000000-AKKM3:1:1101:8590:3817 1:N:0:1
ATTGGGTTTAAAGGGCTCGTAGGTGGCCAACTAAGTCGGATGTGAAATCCCCAGGCTCAACTTGGGAACTGCATCCGATACTGGATGGCTTGAATCCGGGAGAGGGATGCAGAATTCCAGGTGTAGCGGTGAAATGCGTAGATATCTGGAGGAATACCGGTGGCGAAGGCGGCATCCTGGACCGGCATTGACACTGAGGAGCGAAAGCCAGGGGAGCAAACGGGATTAGATACCCTAGTAAGA
+
GGGGGGGGGGGGGFGGGGGGGGGGGGGGGGGFGGGGGGGGGGGGGFGFFGGGGGFGDFGGGGGGGGGGGGGGGGGFGGGGGGGGGGGGFGGGFGG<FGGDEGGGDGGFGGGGGGGFGFGGGGGGGGGGGGDGGGFFGGGGEEGGGGCFGGGG7FGGCFG>FFCDGEEGCFGGGGG:EGEGGGGGGGGGCDF<C?FGGGGGGGGGGGDCGCFFG5BD:FGEGD5C?<FB@6-7:A@6@@BFF44
@M00200:205:000000000-AKKM3:1:1101:23952:3821 1:N:0:1
ATTGGGCTTAAAGAGCGTGTAGGCGGCCCGACAGGTCCGTTGTGAAAACTCGAGGCTCAACCTCGAGACGTCGATGGAAACCGTCGGGCTAGAGTCCGGAAGAGGAGAGTGGAATTCCTGGTGTAGCGGTGAAATGCGCAGATATCAGGAGGAACACCCGTGGCGAAAGCGGCTCTCTGGGACGGTACTGACGCTGAGACGCGAAAGCGTGGGGAGCGAACAGGATTAGATACCCTCGA
+
GGGGGGGGGGGGGGGGGGGGGGGGGGGGGGGGGGGGGGGGGGGGGGGGGGGGGGGGGGGGGGGGGGGGGGGGGGGGGGGGGGGGGGGGGGGGGGGGGGDCGGGGGGGGGGGGGGGGGGGGGGGGGGGGGFGGGGGGGGGGGGGGGGGGGGGGGGGGGGGGGGGGGG7FFGGDGGGGGGGGGGGGGGGGGGGGGGGGDFGGGDEDGGDGGGGGGG3C@GGEGGGGFGG<44>DGGD6<BF
@M00200:205:000000000-AKKM3:1:1101:8684:3825 1:N:0:1
ATTGGGTTTAAAGGGCGCGTAGGTGGCCACTATAAGGCCGCGGTGAAAGTTTGGAGCTCAACTCCAGATCTGCCGCGGCGACTGTAGGGCTTGGGCACCGTAGAGGCAGATGGAATTCCGGGTGTAGCGGTGGAATGCGTAGAGATCCGGAAGAACCCCGGTGGCGAAGGCGGTCTGCTGGGCGGTGGACCCGTGAGGGTCCAATAGCCGCCACTGAGGCGCGACAGCGTTGGGACCAAACAGG
+
D,CFCGCC@F<CFFC6@FEECCFEFCFFGCFGGGGECFCGGGG:FFFGFGDGG,9FFGGGGGGGGFGGFGGFGFGGGGDG744FBFG?FDGGGDGDFDEGFGCEG87F7<FFBEFGC,EECFGGCBFCFG@CCCGACFF*:<*<?>C?::<>FGC,,6=FCFC:+<**C8CEGGGGFF9+0/;/??E5>*:E*/9CCC=:6/9C++*:C***:8)94<**/7*),)91B5(/:8**0..C*.(.
@M00200:205:000000000-AKKM3:1:1101:12018:3840 1:N:0:1
ATTGGGCGTAAAGGGTGCGTAGGCGGCTTTGTAAGTCAGTGGTGAAATATGGCAGCTCAACTGTCAGGGTGCCATTGATACTGCGGAGCTTGAGTACAGATGAGGTAGGCGGAATTGACGGTGTAGCGGTGAAATGCTTAGATATCGTCAAGAACACCGATAGCGAAGGCAGCTTACTGGGCTGTAACTGACGCTGAGGCACGAAAGTGTGGGGATCAAACAGGATTAGATACCCCCGTA
+
FFGGFGGGGGGGGGGGGGGGGEFGGGGGGFGGFEFEFFGCFGGGGGCFGGGGGFEGGCEGGGGGGGGGGGGGGCFAECGGFG?F@FCGEGC<FGEGGGGAEFDEFEFF@DC7CBFGG9FEEEGGGGGGDFGFGGGGGFGGFGFFFFDDFGGF<FEGFGFEGBFFEEEEEF7:EF@DFGG,DFG*=C@FFFCFEE<=EF5ACC*3:ADGCGCEGD>>5C6CGGCF?CF?F7::FFG:D>BE
@M00200:205:000000000-AKKM3:1:1101:6329:3863 1:N:0:1
ACTGGGTGTAAAGCGTGTGTAGGCGGTCCGCTAAGTCGGGTGTGAAAGCCCTGGGCTCAACCCAGGAAGTGCACTCGAAACTGGCGGGCTAGAGTATCGGAGAGGTTGGTGGAATTCTCGGTGTAGAGGTGAAATTCGTAGATATCGAGAGGAACACCGGTGGCGAAGGCGGCCAACTGGACGAATACTGACGCTGAGACACGAAAGCGTGGGGAGCAAACAGGATTAGATACCCGAGTA
+
GGGGGGGGGGGGGGGGGGGGGGGGGGGGGGGGGGGGGGGGGGGGGGGGGGGGGGGGGGGGGGGGGGGGGGGFGGGGGFGGGGGGGGGGGGGGGGGGGGGGGGGGGGGGGGGGGGGGGGGGGGGGGFGGGGGGGGGGGGGGGGGGGGGGGGGGGGGGGGGGGGGGGEGGGFGGGGGGGGGGGGGEGGGGFCFGGGGGGGGGGGGGCGGFGGGGGGEGFGGGGGGGFCC?FFBGC::DFB@C
@M00200:205:000000000-AKKM3:1:1101:16743:3866 1:N:0:1
ACTGGGTTTAAAGAGCGCGTAGGCGGCCCGATAAGTCCGCTCTGAAAGTCAAAGGCTCAACCTTTGAAAGCGGGTGGATACTGTCGGGCTAGAGTCCGGAAGAGGCGAGTGGAATTCCTGGTGTAGCGGTGGAATGCGCAGATATCAGGAGGAACACCAACGGCGAAGGCAGCTCGCTAGGACGGTACTGACGCTGAGGCGCGAAAGCGTGGGGAGCGAACCGGATTAGATACCCCAGTA
+
GGGGGGGGGGGGGGGGGGGGGGGGGGGGGGGGGGGGGGGGGGGGGGGGGGGGGGGGGGGGGGGGGGGGGGGGGGGGGGGGGGGGGGGGGGGGGGGGGGGGGGGGGGGGGGGGGGGGGGGGGGGGGGGGGEGGGGGGGGGGGGGGGGGGGGGGGGGGGGGGGGGGGGEGGGGGGFGGGGGGGGGGGGGG?CECEGDGGGFGGGGGGGDFGEEGGGFGFGGGGGCGFGDFF467CGGFB>FG
@M00200:205:000000000-AKKM3:1:1101:17195:3897 1:N:0:1
ATTGGGTTTAAAGCGCGCGCAGGCGGCCACGTAAGTCGGATGTGAAATCCCGGGGCTCAACCCCGGAACTGCATTCGATACTGCGTGGCTCGAGGTAGGTAGGGGAGATCGGAATTCCTGGTGTAGCGGTGGAATGCGCAGATATCAGGAGGAACACCGGTGGCGAAGGCGGATCTCTGGGCCTTACCTGACGCTCAGGCGCGAAAGCTAGGGGAGCGAACAGGATTAGATACCCCCGTA
+
GGGGGGGGGGGGGGGGGGGGGGGGGDGGGGGGGGGGGGGGGGGGGGGGGGGGGGGGGGGGGGGGGGGGGGGGGGGGGGGFGGGGGGGGGGGGGGGGGGGGGGGGG>CDFGGGGGGGGGGGGGGGGGGDFGGGGGGGGEGDGGGGFGGGGGGGGGGGGGGGGGGGGGDFGGGGGGGGGGFGGGGGGFGGGGGG5EGGGGFGGGDG>5CFGCC6C55)87CEDGF<?FG<FFF>@FGFFFF=
@M00200:205:000000000-AKKM3:1:1101:17451:3903 1:N:0:1
ACTGGGTATAAAGGGTGCGTAGGTGGGCTAGTAAGTCCGTGGTGAAATCTCTGAGCTTAACTCGGAAACTGCCGTGGATACTATTAGTCTTGAATATTGTGGAGGTAAGCGGAATATGTCATGTAGCGGTGAAATGCTTAGATATGACATAGAACACCGATAGCGAAGGCAGCTTGCTACACAATCATTGACACTGAGGCACGAAAGCGTGGGGATCAAACAGGATTAGATACCCTAGTA
+
GGFGGFFGGFGFGGDG@FGCFE7E@FEFGGCGGFGGGGGGGGGGG?DFGDGGAA@FGG9@CFFGD+BCCFGGGCFGG@ECF<<EFFCFFGGGEFFEGGGEEECEEFGGFGGGG@FDDEFGGGGCFFGGCEGDGGGFGGGGGGGGGCDFGGGC,?FD,FCCCEEGEFCFCFGEGFDGGGDCFGG6FGGGFFFFDFGG7F5>EGEECEDFE:@FDGEGFGF?**:??4C@*;CGGGGFF4FC
@M00200:205:000000000-AKKM3:1:1101:10518:3903 1:N:0:1
ATTGGGCTTAAAGGGCGTGCAGGCGGTCTGTTAAGTCTAGGGTGAAAGCTCCCGGCTCAACTGGGAGAGGTCCTTGGATACTGGCAGACTTGAGGAGAGTAGAGGAGAGTGGAATTCCCGGTGTAGTGGTGATATGCGTAGATATCGGGAGGAACACCAGTGGCGAAGGCGGCTCTCTGGGCTCTACCTGACGCTGAGACGCGAAAGCGTGGGGAGCGAACCGGATTAGATACCCCCGTA
+
GGGGGGGGGGGGGGGGGGGGGGGGGGGGGGGGGGGGGGGGGGGGGGGGGGGGGGGGGGGGGGGGGGGGGDGGGGGGFGFFGGGGGGGGGGGGGGGGGGEGGGGFGGGFGGGDBFGGGGGDEGEF=<F@DF@EFCGCGGGGBFGGGFGGGGGGG8FDGGGGGGGGGGGGGGGGGGGGFGG7CFFGGGGGGGCGDGGGGFFGGGG88ECF5CEGGGFGBGDEDDGGFGC>F*62<<8C>BD*
@M00200:205:000000000-AKKM3:1:1101:22591:3916 1:N:0:1
ATTGGGTTTAAAGCGCACGTAGGCGGTTGGATAAGTCTGTCTGTGAAAGCCCGGGGCTCAACCCCGTGGATGGCAGGGGATACTGTCCGACTGGAGACAAGCAGAGGTTGGTAGAATTCCGGGTGTAGCGGTGGAATGCGTAGAGATCCGGAGGAATACCAGAGGCGAAGGCGGCCAACTGGGCTTGTTCTGACGCTGAGGTGCGAAAGCGTGGGGAGCGAACAGGATTAGATACCACGGTA
+
GGGGCDFFGGGGGGGGGGGGFFGGGGGGGGGCFGGGGGGGGGGEFFEFGGGGGGGGGGDFAFEFGGGGGGGC7CC:FFDFGGGGGGGGGGGGGGGGGGGGGGGEFFGGGFGGGDEEFFGGGGDBFFGFGGGGGGGFA8FCFGGDG=FFGGEGGGG8FGFFGA:CCFGGDEGGGCECDFGGECFGDFECECFFGGDGG5EGGGCFG*5DEG8:?C>3@5EGGGGG?C*5@=>CEF@<*9>GG0
@M00200:205:000000000-AKKM3:1:1101:6410:3925 1:N:0:1
ACTGGGTTTAAAGCGTGTGTAGGCGGACCGTTAAGTGCCCGCGTGAAATCCCCCGGCTCAACCGGGGAACGGCCGGGCATACTGGCGGTCTTGAGCGATCCAGGGGTCATCGGAACAAACGGTGGAGCGGTGAAATGCGTAGATATCGTTTGGAACGCCGACGGTGAAAACAGATGACTGGGGATCCGCTGACGCTGAGACACGAAAGCCAGGGGAGCAAACGGGATTAGATACCCTCGTA
+
GGGGGGGGGGGGFGGGGGGGGGGGGGGGGGGGGGGGGGGGGGGGGGGGGGGFGGGGGDGGGGGGGGGGGGGGGGGGGGGGFGFGGGGGGGGGGGGGGGGGGGFFGGGGFGGGGGGGGGFFGGGEFECCFGGGGGGGGGGGGGCFB@CFEGGGGCGGCEEGDFGGEGFFG7EGGGF+A:@FFGGGD@CCFGEGG79=E>::FGGE58CDCC88>E>GBCF8<D8C(*1.??>FFGGG63>C7
@M00200:205:000000000-AKKM3:1:1101:13107:3929 1:N:0:1
ATTGGGTTTAAAGGGCGCGTAGGTGGCGGCATAAGGCCGTGGTGAAAGTCCGGGGCTCAACTCCGGATCGGCCATGGCGACTGTGTCGCTGGGGCACCGTAGAGGCAGATGGAATTCCGGGTGTAGCGGTGGAATGCGTAGAGATCCGGAAGAACACCAGTGGCGAAGGCGGTCTGCTGGGCGGTGGGAGAGCAATCTCCCAATAGCCGACACTGAGGCGCGACAGCGTGGGGAGCAAACAGG
+
GGGGGGGGGGGGGGEGGGGGGGGGGGGGGGGGGGGGGGGGGGGGGGGGGGGGGGGGGGFGGGGGGGGGGGGGGGGGGGGGGGGGGGGGGGGGGGGGGGGGGGGGGGGE7DGGGGGGGGGGDGGFGGGGGGGGGGGGGEGGGGGGGGGGGEGGGGGGGGGGGGGGGGGDEGGGGGDGGGGGDGGEGGGGF:CE5C49F?F7FGCFGGGGE=EGGGFGF5:CG:8D>GG95@>GD*:CFF?=FBF
@M00200:205:000000000-AKKM3:1:1101:11625:3935 1:N:0:1
ACTGGGTATAAAGTGTGCGCAGGCGGCAGAGCAAGTCGAGTGTGAAAGCCCCGAGCTTAACTTGGGAATTGCGCTCGAAACTACTTTGCTGGAGTGTGGCAGAGGAAGGTGGAATTCCACGTGTAGCGGTGAAATGCGTAGAGATGTGGAGGAACACCGATGGCGAAGGCAGCCTTCTGGGCCAACACTGACGCTCATGCACGAAAGCGTGGGGAGCAAACAGGATTAGATACCCTAGTA
+
GGGGGGGGGGGGGGGGGGGGGGGGGGGGGGGGGGGGGGGGGGGGGGGGGGGGGFGGGGGGGGGGGGGGGGGGGGGGGGGGGGGGGGGGGGGGGGGGGGGGGDFGFEGGGGGGGGGGGGGGGGGGGGGGGGGGGGGGGGGDGGCGGGFGGGGGGGGGGGGGDGGGDGGGGGGGGGGGGGGGGGGGGGGGGGGGGGGGEGGGGFGG*C<<EGGGGGEDFGFFF4CG?GG2@FD7<<FGFFFG
@M00200:205:000000000-AKKM3:1:1101:8707:3946 1:N:0:1
ATTGGGTTTAAAGGGCGCGTAGGCGGGATGGCAAGTCGGTCGTGAAAGCCCCCGGCTCAACCGGGGAGGGTCGACCGATACTGCCATTCTTGAGGGATGCAGAGGAGACTGGAATTCCCGGTGTAGCGGTGAAATGTGTAGAGATCGGGAGGAACACCGGTGGCGAAGGCGGGTCTCTGGGCATCTCCTGACGCTGAGGCGCGAAAGCGTGGGGAGCAAACGGGATTAGATACCCCAGTAAGA
+
GGGGGGGGGGGGGGGGGGGGGGGGGGGGGGGGGGGGGGGGGGGGGGGGGGGGGGGGGGGGGGGGGGGGGGGGGGDGGGGGGGGGGGGGGGGGGGGGGGGGGGGFGGGGGGGGGGGGGAFGGFGGGGGGGGGGGGGGGGGGGGFFGGGGGGGGGGGGGDEFGGGGGGGGGGGGGGGGGGGGGGGGGGFFGGG?EE:EGGGGGGGEGGGFGEGGGGDGDGGCGGGG1CGBFFFG9CC3759CFAF
@M00200:205:000000000-AKKM3:1:1101:23370:4010 1:N:0:1
ATTGGGTTTAAAGGGCGCGTAGGCGGTTTGCTAAGTCACTTGTGAAATCCCGGTGCTCAACGCCGGGGCTGCAGGTGAGACTGGCAGACTGGAGCTCGGTAGAGGCGAATGGAATTCCCGGTGTAGCGGTGGAATGCGTAGATATCGGGAAGAACACCGGTGGCGAAGGCGGTTCGCTGGGCCGATGCTGACGCTGAGGCGCGAAAGCGTGGGGAGCAAACAGGATTAGATACCCCAGTA
+
GGGGGGGGGGGGGGGGGGGGGGGGGGGGGGGGGGGGGGGGGGGGGGGGGGGGGGGGGGGGGGGGGGGGGGGGGGGGGGFGGGGGGGGGGGGGGGGGGGGGGGGGFGGGGGGGGGGGGGGGGGGGGGGGGGGGGGGGGGGGGEGGGGGGGGGGGGFEGGGGGGGGGGGGGGGGEGGGGGGGGGGGGGGGGGGGGGGGGGGD=DCE8CDGGE>EGGBDFG68DFGG:GCDFB2DF<CCDFFG
@M00200:205:000000000-AKKM3:1:1101:12936:4019 1:N:0:1
ATTGGGTTTAAAGGGCGCGTAGGCGGCCTGATAAGTAGGGGGTGAAATCCTGCGGCTTAACCGCAGGGCTGCCTTCTAAACTGTCGGGCTCGAGCACAGTAGAGGCAGGTGGAATTCCCGGTGTAGCGGTGGAATGCGTAGAGATCGGGAAGAACATCAGTGGCGAAGGCGGCCTGCTGGGCTGTTGCTGACGCTGAGGCGCGACAGCGTGGGGAGCAAACAGTATTAGATACCCTAGTA
+
GGGGGGGGGGGGGGGGGGGGGGGGGGGGGGGGGGGGGGGGGGGGGGGGGGGGGGGGGGGGGGGGGGGGGGGGGGGGGGGGGGGGGGGGGGGGGGGGGGGGGGGGGGGGGGGGGGGGGGGGGGGGGGGGGGGGGGGGGGGGGGGGFFGGGGDEGGGGGGGGGGGGGGGGGGGGGGGGGGGGGGGGGGGGGGGGGGGGGGGGGGGGGGGGGCGGGGFGEGFCFGGFAGCAFFFFGEGGFFFG
@M00200:205:000000000-AKKM3:1:1101:22450:4033 1:N:0:1
ACTGGGCTTAAAGAGCGTGTAGGCGGCCAGGTAGGTCGGCTGTGAAAACTGGAGGCTCAACCTCCAGCCGTCGGCCGAAACCATCTGGCTAGAGTCCGGGAGAGGAGAGTGGAATTCCTGGTGTAGCGGTGAAATGCGCAGATATCAGGAAGAACACCCGTGGCGAAAGCGGCTCTCTGGAACGGTACTGACGCTGAGACGCGAAAGCGTGGGGAGCGAACAGGATTAGATACCCCTGTA
+
GGGGGGGGGGGGGGGGGBGGGGGGGGGGGGGGGGGGGGGGGGGGGGGGGGGGGGGGGGGGGGGGGGGGGGGGGGGGGGGGGGGGGGGGGFGGGGGGGGGGGGGGGGGGGGGGGGGGGGGGGGGGGGGGGGGGGGGGGGGGGGGGGGGGGGGGGGGGGGGGGGGGGGGGGGGGGEGGGGGGGGGGGGCEGGGGGGGGGG?GGGGGGGGGGEGEGGDDFGDGGGGF:D77*@<FGGGGFFFF
@M00200:205:000000000-AKKM3:1:1101:15240:4047 1:N:0:1
ATTGGGTTTAAAGGGCGCGTAGGCTGTTCGTTAAGTCTTGGGTGAAATCTTTCGGCTCAACCGGAAAATTGCCCGGGATACTGGCGAGCTCGAGGGTGGTAGGGGCGATCGGAACTGCCAGTGGAGCGGTGAAATGCGTTGATATTGGCAGGAACGCCGGTGGCGAAAGCGGATCGCTGGATCACTCCTGACGCTGAGGCGCGAAAGCTAGGGGAGCAAACGGGATTAGATACCCGCGTA
+
GGGGGGGGGGGGGGGGGGGGGGGGGGGGGGGGGGGGGGGGGGGGGGGGGGGGGGGGGGGGGGGGGGGGGGGGGGGGGGGGGGGGGGGGGGGGGGGGGGGGGGGGGGGGGGGGGGGGGGGGGGGGGGGGGGGGGGGGGGCGGGGGGGGGGGGGGGGGGGGGGGGGGGGDEGGGGGGGGGGGGGGGGCGGGGGGGGGGGGFFGGGGGGGGFGGGGGFDFGGGGGDDF<GFFF<DGGCGFE>E
@M00200:205:000000000-AKKM3:1:1101:10173:4067 1:N:0:1
ATTGGGCTTAAAGAGCGTGTAGGCTGTTCGGTAAGTCTGCCGTGAAAACCTGAGGCTCAACCTCGGGCGTGCGGTGGATACTGCCGGGCTAGAGGACGGTAGAGGCGAGTGGAATTCCCGGTGTAGCGGTGAAATGCGCAGATATCGGGAGGAACACCAGTAGCGAAGGCGGCTCGCTGGGCCGTTCCTGACGCTGAGACGCGAAAGCTAGGGGAGCGAACAGGATTAGATACCCCTGTAAGA
+
GGGCAFGGGFGFEFGGGGGGFGGGGGGGGGGGGGGGGFGGGGGGGFGGGGGGGG8FEGGGGGGGGCGGGGGGGGGGDDGGGGGGGGGDDGGGGGGGGGGGGGGGGGGDEGFFGGGGGGGGGGGGGGGGGGGFFCGGGGGGGDCGFFGEGGGGGGGGGGGGGGGGGGGGGGGGGGGEDEGGGGGDG5CCEFCGGGGGGDGGGGGGEEDFF7AFCEEG@E8:DGGG?DG?FF>CCFE*))0ACAF
@M00200:205:000000000-AKKM3:1:1101:12475:4070 1:N:0:1
ATTGGGTTTAAAGGGCGCGTAGGCGGCGCGAGGAGTCGGGGGTGAAAGTCCGGGGCTCAACCCCGGATCGGCCTTCGAGACTCTCGCGCTGGAGCACAGTAGAGGCGGGTGGAATTCCGGGTGTAGCGGTGGAATGCGTAGAGATCCGGAAGAACACCGGTGGCGAAGGCGGCCCGCTGGGCTGTGGCTGACGCTGAGGCGCGACAGCGGGGGGAGCAAACAGGATTAGATACCCCGGTA
+
GGGGGGGGGGGGGGGGGGGGGGGGGGGGGGGGGCGGGGGGGGGGGGGGGGGGGGGGGGGGGGGGGGGGGGGGGGGGGGGGGGGGGGGGGGGGGGGGGGGFGGGGGGGGGGGGFFFFCFFGGEEG9:C?E8CG*C<E7EC5>>9<9??*?;:5;FG6,;:C:ED85::CGCCECEG8:*8CE*0;CCF8*>CF8/1A8CFFG5:5:/7<8**CEG)93C*395;C:*:4@767FGGD:D55
@M00200:205:000000000-AKKM3:1:1101:14526:4078 1:N:0:1
ATTGGGTTTAAAGGGAGCGTAGGCGGATAGTTTAGTCAGAGGTGAAAGCCCAGGGCTCAACCTTGGAATTGCCTTTGATACTGGCTATCTTGAGTATGGAAGAGGTATGTGGAACTCCGAGTGTAGAGGTGAAATTCGTAGATATTCGGAAGAACACCAGTGGCGAAGGCGACATACTGGTCCATTACTGACGCTGAGGCTCGAAAGCGTGGGGAGCAAACAGGATTAGATACCCTTGTA
+
GGGGGGGGGGGGGGGGGGGGGGGGGGGGGGGGGGGGGGGGGGGGGGGGGGGGGGGGGGGGGGGGGGGGGGGGGGGGGGGGGGGGGGGGGGGGGGGGGGGGGGGGGGGGGGGGGGGGGGGGGGGGGGGGGGGGGGGGGGGGGGGGGGGGGGGGGGGGGGGGGGGGGGGGGGGGGGGGGGGGGGGGGGGGGGGGGGGGGGGCGGGGGGGGGGGEEGFGFGGGGGGG<GGFFF?CCCFFFFFG
@M00200:205:000000000-AKKM3:1:1101:14626:4090 1:N:0:1
ATTGGGTTTAAAGCGCACGTAGGCGGCTTTGTAAGTTAGAGGTGAAAGCCTGGAGCTCAACTCCAGAACTGCCTTTAAGACTGCATCGCTTGAATCCAGGAGAGGTGAGTGGAATTCCGAGTGTAGAGGTGAAATTCGTAGATATTCGGAAGAACACCAGTGGCGAAGGCGGCTCACTGGACTGGTATTGACGCTGAGGTGCGAAAGCGTGGGGAGCAAACAGGATTAGATACCCGCGTA
+
GGGGGGGGGFGFGGGGBCFFGGGGGGGGGGGGGGGGGGGGGGGGGGGGGGGGGGGGGGGGGGGGGGGGGGGGGGGGGGGGGGGGGGGGGGGGGGGGGGGGGEFDGGGGGGGGGGCDFGGGGGGGGGGGFGGG@FGGFGGFGGGGGGGGFGGGGGGGGGGGGGGGGGDDGGGGGGGGGGGGGGGGGGGGG7@F>EGGDGGGGGGGGDDGGGGDGGF:>FGEFFG4(97)**:DF?FGFBFG
@M00200:205:000000000-AKKM3:1:1101:21990:4101 1:N:0:1
ATTGGGTTTAAAGGGCGCGTAGGCGGCTTATCAAGTCAGGCGTGAAATTCCCGGGCTCAACCTGGGGGCTGCGCTTGATACTGATGAGCTTGAATGCGGGAGAGGATAGTGGAATTCCCAGTGTAGAGGTGAAATTCGTAGATATTGGGAAGAACACCGGTGGCGAAGGCGGCTATCTGGCCCGTAATTGACGCTGAGGCGCGAAAGCGTGGGGAGCAAACAGGATTAGATACCCGGGTA
+
GDFGGGGGGGGGGGGGGDFGGGGGGGGGCEF<FFFFAEGFFGGGGGGGFG@FEDEGGGGGGGCGGGC7FFGGG>=?=FGGGGGGGGGGGGGGE@FFFGGGGGGGD8D<DFFGGGGGGGFCFGGGGDACGGGGGGG<FGGGGDGGGA,ECFFEGDGGGGG*<FEGGCEGGCFDGGG<CFFGGGGG:*CCGGCFE5DGDGGGGGC>?EGG5:EGCEFGFGGGG/@<?DC?FFBGGCFC)87C
@M00200:205:000000000-AKKM3:1:1101:16437:4112 1:N:0:1
ATTGGGTTTAAAGCGTGTGTAGGTGGTTTGCTAAGTCAGGTGTGAAATCCCTGGGCTCAACCTAGGAATTGCATTTGATACTGGTAATCTTGAGTGCGGTAGAGGATGGTGGAATTCCCGGTGTAGCGGTGAAATGCGTAGATATCGGGAGGAACATCAGTGGCGAAGGCGGCCATCTGGACTGACACTGACACTGAGACACGAAAGCGTGGGGAGCAAACAGGATTAGATACCCTCGTA
+
GGGGGGGGGGGGGGGGGGGFGFGGGGGGGGGGGGGGGGGGGGGGGGGGGGGGGGGGGGGGGGGGGGGGGGGGGGGGGGGGGGGGGGGGGGGGGGGGGGGGGGGGGGGGGGGGGGGGFGGGGGGGGFGGGGGGGGGGGGGGGGGGGGGGGGGGGGGGGGGGGGGGGGGGGGGGGGGGGGGGGGGGGGGGFGGGGGGGGFGFGGGGDGGGGGGGGGFGFGFFGGGG@GGEFFEGGFF=)5;E
@M00200:205:000000000-AKKM3:1:1101:22948:4120 1:N:0:1
ATTGGGTATAAAGGGCGTGTAGGCGGTCGGGTAAGTGGGATGTGAAAGCCCCGGGCTCACCCCGGGATCGTCATCTCAAACTGCTCGGCTTGAGTACAGGAGAGGGTGGGGGAATTCCAGGTGTAGCGGTGAAATGCGTAGATATCTGGAGGAACACCGGTGGCGAAGGCGCCCACCTGGCCTGCTACTGACGCTGAGGCGCGAAAGCTAGGGGAGCAAACGGGATTAGATACCCGTGTA
+
GGGGGGGGGGGGGGGGGGGGGGGGGGGGGGGGGGGGGGGGGGGGGGGGGGGGGGGGGGGGGGGGGGGGGGGGGGGGGGGFFGGGGGGGGGEGGGGGGGGGGGGGGGGGGGGGGGGGGGGGGGGGFGGGGGGGGGGGGGGGGGGGGGGGF:@@FFFGGGG*C@FGGGGGGFGEEEEEDGGCGGGGGGGEEGGGGGGGGGGGGDGEEEDFFGGDCEBC:EFGGC8<?GGF@44>CA<>>B7C
@M00200:205:000000000-AKKM3:1:1101:15389:4143 1:N:0:1
ATTGGGTTTAAAGGGCGCGCAGGCGGTTACGTAAGTCCGGCGTGAAATACCACGGCTCAACTGTGGAACTGCGTCGGATACTGCGTTGACTTGAGGATGGTAGAGGCCATTAGAACTAGCGGTGTAGCGGTGAAATGCGCAGATATCGCTAGGAATGCCGGTGGCGAAGGCGGATGGCTGGGCCAATCCTGACGCTGAGGCGCGAAAGCTAGGGGAGCGAACCGGATTAGATACCCCAGTA
+
GGGGGGGGGGGGGGGGGGGGGGGGGGGGGGGGGGGGGGGGGGGGGGGGGGGGGGGGGGGGGGGGGGGGGGGGGGGGGGGGGGGGGGGGGGGGGGGGGGGGGGGGGGGGGGGGGGGGGGGGGGGGGGGGGGGGGGGGGGGGGGGGGGGGGGGGGGGGGGGGGGDGGGGGGGGGGDGGGGGGGGGGGGFFGGGGGGGEGGGFGGGGEGGDEFGGGGECEGGEG3?D6D3:?FDGGGGGFFFFF
@M00200:205:000000000-AKKM3:1:1101:9457:4149 1:N:0:1
ATTGGGCTTAAAGGGTGCGTAGGCGGATACTTAAGTCAGGGGTGAAAGACGGCCGCTCAACGGTCGCAGTGCCTTTGATACTGGGTATCTTGAGTGCAGACGAGGTCTGTGGAATGGATGGTGTAGCGGTGACATGCTTAGATACCATCCAGAACACCAATTGCGAAGGCAGCAGACTAGGGTGCAACTGACGCCGAGGCACGAAAGTGCGGGGATCAAACAGGATTAGATACCCCAGTA
+
GFGGGGGGGGGGGGGGGGECEGGFGGEGGGGGGGGGGGGGGGGGGFFCGGDGGGGGGGGGGDF=CGGGGGGGGGGGGGFFGG<=F<FGGGGGDFGGFGGFGGEDGEGGGGGGGGGGGGGAFFFGGGGCGGGG@FFGGGGGGGGCGFFFGGFGGGEFFFFGGG?FEDGGGGGCEFF:FG:FFCFCEDEFGGGGC=CED*:CGF5C8*);;ECCEEFDFEFCGDGF6CC?FFFGGGG1)79+
@M00200:205:000000000-AKKM3:1:1101:13549:4150 1:N:0:1
ATTGGGTTTAAAGGGTGCGTAGGCGGACCCGAACGCGTCCCGTGAAATCCCCCGGCTCAACCGGGGAACTGCGGGGCGAACGGTGGGTCTCGAGGCAGGTAGGGGTCGCCGGAACCGTAGGTGGAGCGGTGAAATGCGTAGATATCTACGGGAACGCCGATGGTGAAGACGGGCGACTGGGCCTGTCCTGACGCTGAGGCACGAAAGCGTGGGGAGCAAACAGGATTAGATACCCGAGTAAGA
+
GGGGGGGGGGGGGGGGGGGGGGGGGGGGGGGGGGGGGGGGGGGGGGFGGGGGGGGGGGGGGGGGGGGGGGGGGGGGGGGGGGGEGEFGGGGGGGGGGGDFGGGGGGGGGGGGGGGGGEGGGGGGFGGGGGGFGGGGGGGEDCFGGGGGGGGGGGGGGGGGGGGGGFGGGFGGGGGGDCEFF>=EGFGGFGGGGGGGGGGGGGDGEEGGG5CGGGFDFGFGC<FG0CC<F44>:<C<>BFGG>2
@M00200:205:000000000-AKKM3:1:1101:20510:4158 1:N:0:1
ATTGGGTTTAAAGAGCTCGTAGGCGGCTTGGCAAGTCGGGTGTGAAAACTTCAGGCTCAACCTGGAGCGGCCACTCGATACTGCCATGGCTAGAGTCCGGTAGGGGACCACGGAATTCCTGGTGTAGCGGTGAAATGCGCAGATATCAGGAGGAACACCGGTGGCGAAGGCGGTGGTCTGGGCCGGAACTGACGCTGAGGAGCGAAAGCGTGGGGAGCGAACAGGATTAGATAACCGAGTA
+
GGGGGGGGGGGGGGGGGGGGGGGGGGGGGGGGGGGGGGGGGGGGGGGGGGGGGGGGGGGGGGGGGGGGGGGGGGGGGGGGGGGGGGGGGGGGGGGGGGGGGGGGGGGGGGGGGGGGGGGGGGGGGGGGGGGGGGGGGGGGGGGGGGGGGGGGGGGGGGGGGGDGGGGGGGGGGGGGEGGGGDFGGGEEGGGFFGGGGGGD?DFGECDGGG8EEGFGDEC:C9CC?466?@BFG,:CB@EC5
@M00200:205:000000000-AKKM3:1:1101:24392:4159 1:N:0:1
ATTGGGTGTAAAGGGCGTGTAGGCGGATAGGTAAGTGGGATGTGAAATCCCTCGGCTCACCCGAGGACGTGCACCCCAAACTGCCTGTCTTGAGTATGGGAGAGGATGAGGGAATTCCTGGTGTAGCGGTGAAATGCGTAGATATCAGGAGGAACACCGGTGGCGAAGGCGCTCATCTGGCCCAATACTGACGCTGAGGCGCGAAAGCTAGGGGAGCAAACGGGATTAGATACCCCTGTA
+
GGGGGGGGFC@FGGGGGGGGGGFGGGECGDGGGFEFECFGGGGGCC@EGFGG8FFGDEGFF@FGEEGGGGGGGFFFGEEFGGFDFGGGGFGGGGGGGGFD8FGGGGGGGGGC:EFFGGGGFGGGA?EBFGGGFGGFFFECFGGGFC=<8DEFEGCGGCFGGDC>EGGGDGCGC:EGCC;,B5CGGG:CEDGC;EDEE5F5EGGDGGGGGGCCF>@3>FGGG35>65D<6F>>A8CC5)0<
@M00200:205:000000000-AKKM3:1:1101:11285:4191 1:N:0:1
ATTGGGTATAAAGGGTGCGTAGGCGGCCTATTAAGTCAGTGCTGAAATATCCCGGCTTAACCGGGAGGGTGGCATTGATACTGATGGGCTTGAGTGGAGTCGAGGTAGGCGGAATTGACGGTGTAGCGGTGAAATGCTTAGATATCGTCAAGAACACCGATAGTGTAGACAGCTTACTAGGCTCAAACTGACGCTGAGGCACGAAAGTGTGGGGATCAAACAGGATTAGATACCCTCGTA
+
GGGGGGGGGGGGGGGGGGGGGGGGGGGGGGGGGGGGGGGGGGGGGGGGGGGGGGGGGGGGGGGGGGGGGGGGGGGGGGGGGGGGGGGGGGGGGGGGGGGGGGGGGGGGGGGGFGGGGGGGGGGGGGGGGGGGGGGGGGGAFGGFDGGGGGGGGGDGGGGGGGGGGGGGGCFGGFGGGGGGFFGGGGFGGGGCGGGGEFGGGGGGGGGGFFCEGDFGFGGGGGF44673FFBFC6C*>3>=
@M00200:205:000000000-AKKM3:1:1101:22710:4209 1:N:0:1
ATTGGGTTTAAAGCGAGCGCAGGTGGTTTAATAAGTCTGATGTAAAAGGCAGTGGCTCAACCATTGTGTGCATTGGAAACTGTTAGACTTGAGTGCAGTAGAGGAGAGTGGAATTCCATGTGTAGCGGTGAAATGCGTAGATATATGGAGGAACACCGGTGGCGAAAGCGGCTCTCTGGACTGTAACTGACACTGAGGCTCGAAAGCGTGGGGAGCAAACGGGATTAGATACCCTAGTA
+
GGGGGGGGGGGGGGGGGGGGGGGGGGGGGGGGGGGGGGGGGGGGGGGGGGGGGGGGGGGGGGGGGGGGGGFGGGGGGGGGGGGGGGGGGGGGGGGGGGGGGGGGGGGGGGGGGGGGFFFGGGGGGGGFGGGGGGGGEFGEFFGGGGGGGGGGGGGGEF7FGGGGGGGGGGGGGGGGGGGGGGGGGGGGGGGGFFGGGFGGFDGGGGCDEGGGGGFGFGCGGD8D0*2=FFFG+8:CFFF
@M00200:205:000000000-AKKM3:1:1101:12334:4220 1:N:0:1
ATTGGGTTTAAAGGGTGTGTAGGCGGTCAAGTTAGTCTTCTGTTAAATTCTTCGGCTCAACCGGGGGCATGCAGAGGAAACGGCTTGACTTGAGGATGCGAGAGGTGAATGGAACTCATGGAGTAGGGGTGAAATCCGTTGATATCATGGGGAACACCAAAAGCGAAGGCAATTCACTGGCGCACTCCTGACGCTGAGACACGAAAGCGTAGGTAGCGAATGGGATTAGATACCCTTGTA
+
GGGGGGGGGGGGGGGGGGGGGGGGGGGGGFGGGGGGGGGGGGGGGGGGGGGGGGGGGGGGGGGGGGGGGGGGGGFGGGGGGGGGGGGGGGGGGGGGGGGGGGGGGFGGGDGGGGGGGGGGGFFGGGGGGGGGGGGGFGGGEGFGGGGGGGGGGGGGGGGGG>FGDGGGGCGGGGFFGFGGGGGCEGGGCGGFGGGGGGFGGGEEEEGFGGEG5CFF@ECECGGF?FG?FF9GG@CG:@FG
@M00200:205:000000000-AKKM3:1:1101:6042:4227 1:N:0:1
ACTGGGTTTAAAGGGCGCGTAGGTGGCGGCATAAGGCCGTGGTGAAAGTCCGGGGCTCAACTCCGGATCGGCCATGGCAACTGTGTCGCTGGGGCACAGTAGAGGCGGGTGGAATTCCGGGTGTAGCGGTGGAATGCGTAGAGATCCGGAAGAAAACCGGTGGCGAAGGCGGCCCGCTGGGCTGTGGCTGACGCTGAGGCGGCAAAGCGTGGGGAGCAAACAGGATTAGGTACCCCCGGAAG
+
FGGGGGEFGEGFGGGGGGGCFGGGGGGGGG@@EFGGGGGEFGGGGGGGGGFGDGGGGGGGGGGGEGGGGGGGGGGGGGGGGGGGGFGGFGGGDGGGEFGEGGFGFGGGGCCG:F8D,>FGG@F<F9,>F*CC<<:C;E:;<=C=,7C7F:C@+C,?CGGG<FC:@*:C:5?EE8C/**:CE*0A6:6=5>/*;5*A88C5>)*//27*/**2?>57)*8A5/;C067)**.:0<+*0>35C(
@M00200:205:000000000-AKKM3:1:1101:19064:4230 1:N:0:1
ATTGGGTATAAAGGGCGTGTAGGCGGTCAAGTAAGTGGGATGTGAAATGCCTCGGCTTACCCGGGGACCGGCATCCCAAACTGCTCGGCTTGAGTACGGGAGAGGATGAGGGAATTCCTGGTGTAGCGGTGAAATGCGTAGATATCAGGAGGAACACCGGTGGCGAAGGCGCTCATCTGGCCCGATACTGACGCTGAGGCGCGAAAGATAGGGGAGCGAAGGGGATTAGATACCCGCGTAAGA
+
GGGGGGGGGGGGGGGGGGGGGGGGGGGGGGGGGGGGGGGGGGGGGGGGGGGGGGGGGGGGGGGGGGGGGGGGGGGGGGGG<<CFFEGF@F7><BFAAFGG:EBF7,,8<FF:F@FAF?,F8B=BBBDGDB>FF3@3,+33@<,,@,<FDCF7FFAFFFF>CG:2*>1FC:FGG>C;9,?CFG55318:9:@FGG5**=C*1)*:?8<*2+0CGD>C)2**)9EDBG<)/*)*<8+97>BG<:<
@M00200:205:000000000-AKKM3:1:1101:24139:4233 1:N:0:1
ATTGGGTTTAAAGGGCGCGTAGGCGGCTTATCAAGTCAGGGGTGAAATTTTGCGGCTTAACCGTAACAGTGCCTTTGATACTGATAGGCTCGAGGGAGATAGGGGTCTGCGGAACTTCCGGTGGAGCGGTGAAATGCGTTGATATCGGAAGGAACGCCGGTGGCGAAAGCGGCGGACTGGATCTCTTCTGACGCTGAGGCGCGAAAGCTAGGGGAGCAAACGGGATTAGATACCCTTGTA
+
GGGGGGGGGGGGGGGGGGGGGGGGGGGGGGGGGGGGGGGGGGGGGGGGGGGGGGGGGGGGGGGGGGGGGGGGGGGGGGGGGGGGGGGGGFGGEGGDFEGGGGGGGGGGGGGGGGGGGGGGGGGGGGGGGGGGGGGGGEFGGGGGGFFGFGFGGGGGGGGGGGGGGGGGGGGGGGGGGGGGGGGFGGFGGGGGGG:EGGFGGGGGGGG<CFGGGE3DFGGGGGGG15C<FFBGGFF4?FFG
@M00200:205:000000000-AKKM3:1:1101:12026:4235 1:N:0:1
ACTGGGCTTAAAGGGCGCGTAGGTGGCCACTATAAGGCCGCGGTGAAAGTTTGGAGCTCAACTCCAGATCTGCCGCGGCGACTGTAGGGCTTGGGCACCGTAGAGGCAGATGGAATTCCGGGTGTAGCGGTGGAATGCGTAGAGATCCGGAAGAACACCGGTGGCGAAGGCGGTCTGCTGGGCGGTGGACCCGTGAGGGTCCAATAGCCGACACTGAGGCGCGACAGCGTGGGGAGCAAACAGG
+
GGGGGGGGGGGGGGGGGGGGGGGGGGGGGGGGGGGGGGGGGGGFGGGGGGGGGGGGGGGGGGGGGGGGGGGGGGGGGGGGGGGGFGGGGGGGGGGGGGGGGGGGGGGGGGGGGGGGGGGGGGGGGGGGGGGGGGGGGGGGGGGGGGGGGGGGGGGGGGGGGGGCFGGGGGGGGGGGGGCFGGGGGGGGFGGGGGGGGFGGGDF<FGFGGGG>EGFDFDEFGGGG6DG0;7458?*>B>FCF?F:
@M00200:205:000000000-AKKM3:1:1101:9833:4235 1:N:0:1
ATTGGGCTTAAAGGGCGCGTAGGTGGCGACATAAGGCTGTGGTGAAAGTCTGGGGCTCAACTCCAGATCGGCCGTGGCAACTGTGTTGCTTGGGCACCGTAGAGGCAGATGGAATTCCGGGTGTAGCGGTGGAATGCGTAGAGATCCGGAAGAACACCAGTGGCGAAGGCGGTCTGCTGGGCGGTGAGTCCGCAAGGACTCAATAGCCGACACTGAGGCGCGACAGCGTGGGGAGCAAACAGG
+
GGGGGGGGGGGGGGGGGGGGGGGGGGGGGGGGGGGGGGGGGGGGGGGGGGGGGGGGGGGGGGGGGGGGGGGGGGGGGGGGGGGGGGGGGGGGGGGGGGGGGGGCDGGGGGGGFGGGGGGGDGGGCDFCEGEEFGGGGGGGDGGGGGGGGGGGGGGGGGCFGGGGDGGGGGDGEGGGFGGDEFGGGGGFFFGGGCDGG6@FFFDF?EGGGGGE5CFGFGGGGGGDBDFB55;78*:3>FFG<??
@M00200:205:000000000-AKKM3:1:1101:19246:4243 1:N:0:1
ACTGGGTATAAAGGGTGCGTAGGCGGTCTTGTGCGTCGGTGCTGAAAGCGCCCGGCTTAACCGGGCGAGGCGTGCCGATACGATAAGACTTGAGGGGCAGCGAGGGTGGCGGAACTCCTGGTGTAGTGGTGAAATGCGTAGAGATCAGGAAGAACACCCGTGGCGCAAGCGGCCACCTGGCTGCCAACTGACGCTGAGGCACGAGAGCGTGGGGAGCGAACCGGATTAGATACCCTGGTA
+
GGGGGGGFGGGGGGGGEGDCCFGGGGGGEGGGD9FGGGGGEGGCFGGGGGGCFGGGGEFGGGGGGGGGGDGGGGGFGGGGGGGFEGGGGFAFGGGG7B@@GGGGGGGDEGDEGGEGGGGGGGGGGGG8FFFFGGGGGG7CEEFFGGCFFFGGGGGFFGFG<@FEGD8FEGEEGEGFGGGG58CEGDFGGGGGDEGEGGGGDFGGDEGGGGGGGGD<5EEGG3:C0DDF?FDFCFGFFF:G
@M00200:205:000000000-AKKM3:1:1101:20410:4243 1:N:0:1
ATTGGGCGTAAAGGGCGCGTAGGCGGCCACCGCAAGTCGACTGTGAAATCTCCGGGCTTAACCCGGAAAGGTCAGCCGATACTGCGGGGCTAGAGTGCAGAAGGGGCAACTGGAATTCTCGGTGTAGCGGTGAAATGCGCAGAGATCGGGAGGAACACCCGTAGCGAAGGCGGCACTCTGGGCCGGTACTGACGCTGAGGAGCGAAAGCGTGGGGAGCAAACAGGATTAGATACCCGCGTC
+
FGGCGDFEFC@@<ECEGGC@@6@CFCECGGGEGGGCEFFE7:@EFFFGF<<EFFGGGGGDFEGGCBFECAFFCEFGGG7FFGCDAFECFG:DFDGFGGG<>FFF:FECCFGGGGGCBFGGGG@CB9FEEG*FBEFFFGGGGGEFFGGF@F*<:=FGGACFFFEGGGE*F>FGDGEGCEE9CGGFGGGDGGGGGGG=?8;FCDFGGGGC?E8/CEB/<=E875;<0*2)9=A7:,CFDBBE)
@M00200:205:000000000-AKKM3:1:1101:17769:4280 1:N:0:1
ATTGGGTTTAAAGGGCGCGTAGGCGGGCTGACAAGTCTGGGGTGAAATGCCGCGGCTCAACCGTGGAACTGCCTCAGATACTGTCGGCCTCGAGGAAGGTAGGGGCATGCGGAACTGTAGGTGGAGCGGTGAAATGCGTTGATATCTACAGGAACTCCGGTGGCGAAAGCGGCGTGCTGGACCTTTTCTGACGCTGAGGCGCGAAAGCTAGGGGAGCAAACGGGATTAGATACCCGAGTA
+
GGGGGGGGGGGGGGGGGGGGGGGGGGGGGGGGGGGGGGGGGGGGGGGGGGGGGGGGGGGGGGGGGGGGGGGGGGGGGGGGGGGGGGGGGGGGGGGGGGGGGGGGGGGGGGGGGGGGGGGGGGGGGGGGGGGGGGGGGGGEGGGGGGGGGGGGGGGGGGGGGGGGGGGGGGGGGGGGGGGGGGGGGGGGGGGGGGGGGGGGGGGGGGGGFGGGGGFGFGGGGGGDFDGDFF>FFGGG3>FC
@M00200:205:000000000-AKKM3:1:1101:16711:4292 1:N:0:1
ATTGGGCATAAAGGGCGCGTAGGCGGCCATCTAAGTCAGACGTGAAATCCCCCGGCTTAACCTGGGAACTGCGTCTGATACTGGACGGCTCGAGTGCGGGAGAGGGATGTGGAATTCCAGGTGTAGCGGTGAAATGCGTAGATATCTGGAGGAACACCGGTGGCGAAGGCGGCATCCTGGACCGACACTGACGCTGAGGCGCGAAAGCTAGGGTAGCAAACGGGATTAGATACCCCTGTA
+
GGGGGGGGGGGGGGGDEGGGGGGGGGGGGGGGGGGGGGGGFGGGGGGGGGGGGGGGG:FGGGGGGGGGGGGGGGGGGGGGGGGFEFGGGGGGGGGGGGGGGGGGGGGFEFGGGGGGGGGGGGGGGGFGGGGGGGGGGGGEED9FGGGGGGGGEGGGCGGGGGGGGGGGGGGEECGEGGGGGGGGGGGGGGGGGGGGGGFGD<CGEEGDCGGFC?:DFGGGGGEGFDFBFFBGGGGG@FFG
@M00200:205:000000000-AKKM3:1:1101:7164:4292 1:N:0:1
ATTGGGTATAAAGGGCGCGCAGGTGGGATGGCAAGTTTGATGTGAAAGCCCCGGGCTTAACCCGGGAATGGCATCGAATACTGCTGATCTGGAGGTTTGGAGGGGGGACTGGAATTCTTGGTGTAGCAGTGAAATGCGTAGATATAAAGAGGAACACCAGTGGCGAAGGCGAGTCCCTGGACAACACCTGACACTGAGGCGCGAAAGCAGGGGGAGCAAACAGGCTTAGATACCCCTGTA
+
EGGGGGG9EFGDF9FEGGGGGGGCEFG,,B8,E<FGAFAEGGGFFFFDEFG@+CEEGGCFFF<:=BEE=FFGGG,C8F=DGGG9ACEEGGGGFGD+?EF7?ECFG7<C:AFGGE,3?@<<FGCFGGG?<BECF9FCFEFDEGGGG,:<FCAFFEGGGGGGGGFE>EGGGGGGCC6+<+<5CF68CGEGDGGGFGGCGCGGGGEE5EGG+:CEEE>C>E@+9CGF(**4=FDGGGGD@FF7
@M00200:205:000000000-AKKM3:1:1101:18199:4300 1:N:0:1
ATTGGGCATAAAGGGAGCGTAGGCGGATAGTTTAGTCAGAGGTGAAAGCCCAGGGCTCAACCTTGGAATTGCCTTTGATACTGGCTATCTTGAGTATGGAAGAGGTATGTGGAACTCCGAGTGTAGAGGTGAAATTCGTAGATATTCGGAAGAACACCAGTGGCGAAGGCGACATACTGGTCCATTACTGACGCTGAGGCTCGAAAGCGTGGGGAGCAAACAGGATTAGATACCCGGGTAAGA
+
GGGGGGGGGGGGGGGGGGGGGGGGGGGGGGGGGGGGGGGGGGGGGGGGGGGGGGGGGGGGGGGGGGGGGGGGGGGGGGGGGGGGGGGGGGGGGGGGGGGGGGGGGGGGGGGGGGGGGGGGGGGGGGGGGGGGGGGGGGGGGGGGGGGGGGGGGGGGGGGGGGGGGGGGGGGGGGGGGGGGGGGGGGGGGGGGGGGGGGGGFGDGGGGGGGEGGGFGFGGGFGGGF*@;AFFFGGGGB3>EGFA
@M00200:205:000000000-AKKM3:1:1101:19390:4323 1:N:0:1
ATTGGGTTTAAAGGGCGCGTAGGCGGCGCGGGTAGGCGGCGGTGAAAGTCCGGGGCTCAACCCCGGATCGGCCGTGGCGACCCCCGCGCTGGAGCACAGTAGAGGCGGGTGGGAATCCGGGGGTTGCGGGGGAATTCGGAAGAAACGGGAAGAAAACCCGTGGCGGAGGCGATCTGCTGGGCCCATGCCGGACCTGAGGGGCCGAAGCGGGGGGCGCAAAACGGGATTAATACCCGAGTAAGA
+
G,FFGGCEGGGGGDGD76+8++B@@FF76@FF+@:D9=F=CC::4EF<<F,B=+44+:,CDFEDGC7+8:++83@>3><FB*5@F<C:1*4:7,<CECF?FFCCFDGG*:/C*;,;,<8****/*/*:5**:1C*,</*****+***;C*?E*<@0,;*:1*2**/**:*///;C++0+0CF***2*0+)***1****/*19**2:)11**:8C)/)*2?**1>0*1,**)20A:)0).*:46
@M00200:205:000000000-AKKM3:1:1101:12127:4333 1:N:0:1
ACTGGGTTTAAAGGGTGCGTAGGTGGCGGGGTAAGTTTGATGTGAAATCTCTGAGCTCAACTCAGAAATGGCATTGAATACTATTCTGCTAGAGGGTCGGAGGGGAGACTGGAATTCTCGGTGTAGCAGTGAAATGCGTAGATATCGAGAGGAACACCAGTGGCGAAGGCGAGTCTCTGGACGACTCCTGACACTGAGGCACGAAAGCTAGGGGAGCAAACAGGATTAGATACCCTCGTA
+
GGGGGGGGGGGGGGGGGGGGGGGGGGGGGGGGGGGGGGGGGGGGGGGGGGGGGGGGGGGGGGGGGGGGGGGGGGGGGGGGGGGGGGGGGGGGGGGGGGGGGGGGGGGGGGGGGGGGGGGGGGGGGGGGGGGGGGGGGGGGGGGGGGGGGGGGGGGGGEGGGGGGGGGGGGGGGGGGGGGGGGGDGGGGGGGGGGGGGGGGGGGGGGGGGCEFGGBGFGGGGGGGFGGFFFBGCC@=;B:=
@M00200:205:000000000-AKKM3:1:1101:15114:4340 1:N:0:1
ATTGGGTATAAAGGGCGCGTAGGCGGCGCGGGAAGGCGGCGGTGAAAGTCCGGGGCTCAACCCCGGATCGGCCGTGGCGACTCCCGCGCTGGAGCACAGTAGAGGCGGGTGGAATTCCGGGTGTAGCGGTGGAATGCGTAGAGATCCGGAAGAACACCGGTGGCGAAGGCGGCCCGCTGGGCTGTGGCTGACGCTGAGGCGCGACAGCGTGGGGAGCCAACAGGATTAGATACCCGCGTA
+
GFGGGGGGGGGGGGGGGGGGGGGGGGGGGGGGEGGGGGGGGGGGGGAFGGGGEDGGGGGGGFGGGGGGGDGGGGEDGGDGGGGGGGGGGGGGGGGGGGGGGF;CGGGD7CGGFDDGGGGDE?EGGGCCE>EEF+:<CGGCEGGGGGGGC5CEFGG88C:C8EEEE8C>EACCECECE8EC>C8:;+6C=C*C=5C5*;5>EDEGG=CF**1CEGEGF*@659FF07C2F=<FFGG)7).:
@M00200:205:000000000-AKKM3:1:1101:15315:4349 1:N:0:1
ATTGGGTATAAAGGGCGCGTAGGTGGCGGCATAAGGCCGTGGTGAAAGTCCGGGGCTCAACTCCGGATCGGCCATGGCGACTGTGTCGCTGGGGCACCGTAGAGGCAGATGGAATTCCGGGTGTAGCGGTGGAATGCGTAGAGATCCGGAAGAACACCAGTGGCGAAGGCGGTCTGCTGGGCGGTGAGTCCGTGAGGACTCAATAGCCGACACTGAGGCGCGACAGCGTGGGGGGCAAACAGG
+
GGGGGGGGGGGGGGGGGGGGGGGGGGGGGGGGGGGGGGGGGGGGGGGGGGGGGGGGGGGGGGGGGGGGGGGGGGGGGGGGGGGGGGGDGGGGGGGGGGGGGGGGGGGGGGGGGGGGGGGGGGGGGGGGGGGGGGFFGGGEGGGGGGGGGGGGGGGGGGGGGGGGGGGGGGGGCEGGGGGGGGGDGGGGGGGGGGGDFFGGGDGGFGGGGGGGGGFG@CGGDCED0DG3:@>GG*?)7;F5*31
@M00200:205:000000000-AKKM3:1:1101:21938:4351 1:N:0:1
ATTGGGCGTAAAGGGTGCGTAGGTGGCTGTTTAAGTCAGTGGTGAAATACAGCCGCTCAACGGTTGAGGTGCCATTGATACTGAATAGCTTGAAATAATTGGAGGCTGCCGGAATGGATGGTGTAGCGGTGAAATGCATAGATATCATCCAGAACACCGATTGCGAAGGCAGGTGGCTACGATTTATTTGACACTGAGGCACGAAAGCATGGGGAGCAAACAGGATTAGATACCCGCGTAAGA
+
GGGGGGGGFGGGGGGGGGGGGFGGGGGGGGGGGGEGGGGGGGFGGGGGGGGGGGGDEGGGGGGFGGFGGGGGGGGGGGGGFGGGGGGGGGGGGGGGGGGGGGGGGGGGGGGGGGDFGGGGGGGGGGGGGGGGFGGGGGGGGFGGGFGGGAEAFFGGGGGGGDFGCGEGGGGEGGGGGGGGGGGGGGGGFFFGGDFGGGCGGGGDEGGCFGGGFGF<>F??FGGFFG74FF):CFFGFDFGGFA
@M00200:205:000000000-AKKM3:1:1101:22594:4365 1:N:0:1
ATTGGGCGTAAAGCGCGCGCAGGCGGTTCCGAAAGTCGAATGTGAAAGCTCCCGGCCCAACTGGGAGAGGCCGTTCGAAACTTCGGGACTTGAAGGCGGGAGAGGCAGATGGAATTTCCGGTGTAGCGGTAAAATGCGTAGATACCGGAAGGAACACCAGTGGCGAAAGCGACCTGCTGGCCCGCCCTTGACGCTCAGGCGCGAAAGCTAGGGGAGCGACCGGGATTAGCTACCCGCGTA
+
FFGGGGDGGGGGG9FEGGGCFFFGED@+,CF:CCEGGD7C@FGGGGGGG9EFFCGG+CFGGG<EG<@?@:=FEF=AFG8FGGFGGGE>FFDFDF<,EF>E@FEC7CCC+<FFGGGFE@EGGGGGGGGEFG>CGFFGGGGGGCFE<FFC7CEGGCF,CF*CF?EEGCEECGC5**:CEFGFGGGGCEC*:5CFGDC5E8:0*9CECGGD+0CC8E5C>/**99E33)97*))0<FC<>B@G
@M00200:205:000000000-AKKM3:1:1101:13421:4367 1:N:0:1
ATTGGGTTTAAAGTGTGCGCAGGCGGCCATGCAAGTCGAGTGTGAAAGCCCCGGGCTTAACTTGGGAATTGCGCTCGAAACTACGTGGCTGGAGTGTGGCAGAGGAAGGTGGAATTCCACGTGTAGCGGTGAAATGCGTAGAGATGTGGAGGAACACCAATGGCGAAGGCAGCCTTCTGGGCCAACACTGACGCTCATGCACGAAAGCGTGGGGAGCAAACAGGATTAGATACCCCGGTA
+
GGGGGGGGGGGGGGGGGGGGGGGGGGGGGGGGGGGGGGGGGGGGGGGGGGGGGGGGGGFGGGGGGGGGGGGGGGGGGGFGGGGGGGGDGGGGGGGGGGGGGGGGCGGGGGGGGGGGGGGGGGGGCFGGGGGGGGGGGGGGGGGGGGGGGGGGGGGGGGGFGGGGGGGDEGGCBFGGGGGGGGGGGGGGGGGGGGGGGGGGGGGEGGGGD5EEGGFC>EFFGGFF6*:?F=<FEFGG::DG
@M00200:205:000000000-AKKM3:1:1101:10896:4369 1:N:0:1
ATTGGGTGTAAAGGGTGCGCAGGCGGCGTCGCAAGTCAGGCGTGAAATCCCCGGGCTTAACCTGGGAATTGCACTTGAAACTACGATGCTGGAGTATGGCAGAGGGAGGTGGAATTCCACGTGTAGCGGTGAAATGCGTAGAGATGTGGAGGAACACCGATGGCGAAGGCAGCCTCCTGGGCCAATACTGACGCTCATGCACGAAAGCGTGGGGAGCAAACAGGATTAGATACCCCCGTA
+
FFGGGGFGGGGGGGGCFGGGGGGGGGGGGGGGDDGEEGGGGGGGGGGGGGGGGGGGGGGGGGGGGGGGGGGGGGGDFFGGGFGGGGGGGGGGGGGGGGGDFGGGGGEGGGGGGFGFGGGGCFGGGGFGGGGGGGGGGGDCFGGGDF;FGGGGEGGGGGGGGGGGGGGGGGGGGGFGGGGGGGGEFEGGGGGGGGGEEGFDFFCEGGGGE5EGGD@GDGGGGC?52C77FF<CE?C<B@5*
@M00200:205:000000000-AKKM3:1:1101:22647:4391 1:N:0:1
ATTGGGTTTAAAGAGCGTGTAGGCGGCCAGGCAAGTCCGACGTGAAATCTGGAGGCTCAACCTCCAGCGGTCGTTGGAAACTGCTTGGCTAGAGTCCGGAAGAGGAGAGTGGAATTCCTGGTGTAGCGGTGAAATGCGCAGATATCAGGAAGAACACCGATGGCGAAAGCAGCTCTCTGGGACGGTACTGACGCTGAGACGCGAAAGCGTGGGGAGCGAACAGGATTAGATACCCGAGTAAGA
+
GGGGGGGGGGGGGGGGGBFGGGGGGGGFFFGFGGGGGGGGGGGGGFGGGFGFGGGGGGGGGGGGGGGGCGGGGGDFGGGGGGGGGGGGGGGGGGGGGGGGGGGGGGGGGEFGGGGGGGGGGGGGGGGGGGDDGGGGGGGEGGGGGGGGGGGGGGGGGDEFGGGGGGGDFGFGGC@FCEGGGCDGGGGGGGGGGGDCEF70=5/BEGGGG*:8EGFGFGGGGGGGFGFF?FA>CCFCB@7EG99
@M00200:205:000000000-AKKM3:1:1101:25670:4398 1:N:0:1
ACTGGGTGTAAAGGGCGCGTAGGCGGCCTGCTAAGTCGAACGTGAAATCCCTGGGCTCAACCCAGGATCTGCGTCCGATACTGGTTGGCTTGAATCCGGGAGAGGGATGTGGAATTCCAGGTGTAGCGGTGAAATGCGTAGATATCTGGAGGAACACCGGTGGCGAAGGCGACATCCTGGACCGGCATTGACGCTGAGGCGCGAAAGCCAGGGGAGCAAACGGGATTAGATACCCGTGTA
+
GGGGGGGGGGGGGGGGGGGGGGGGGGGGGGGGGGGGGGGGGGGGGGGGGGGGGGGGGGGGGGGGGGGGGGGGGGGGGGGGGGGGGGGGGGGGGGGGGGGGGGGGGGGGGGGGGGGGGGGGFGGGGGGGGGGGGGGGGGGGGGGGGGGGGGGGGGFGGGGGGGGGGGGGGGGGGGGGGGGGGGGGDGGGGGGGGGGGGGGGGGGGGGGDGGGGGGFGFGGFGGGGFD<?FFBGGGGD@FFF
@M00200:205:000000000-AKKM3:1:1101:14095:4417 1:N:0:1
ATTGGGTTTAAAGGGCTCGTAGGCGGTTTGTCGCGTCGGGAGTGAAAACTCAGGGCTCAACCCTGAGCGTGCTTCCGATACGGGCAGACTAGAGGTATGCAGGGGAGAACGGAATTCCTGGTGTAGCGGTGAAATGCGCAGATATCAGGAGGAACACCGGTGGCGAAGGCGGTTCTCTGGGCATGACCTGACGCTGAGGAGCGAAAGTGTGGGGAGCGAACAGGATTAGATACCCTCGTA
+
GGGGGGGGGGGGGGGGGGGGGGGGGGGGGGGGGGGGGGGGGGGGGGGGGGGGGGGGGGGGEGGGGGGGGGGGGGGGGGGGGGGGGGGGGGGGGGGGGGGGGGGGGGGGGGGGGGGGGGGGGGGGGGGGGGGGGGGGGGGGGGGGCGGGGGGGGGFGGGGGGGGCGDEGGGGEEGECCFGGGGFEFFGGGGGGGEDEGGGFGGGEGGGDGGGGGGDDBGGGC78<:4><6FFGCFF4>D7E
@M00200:205:000000000-AKKM3:1:1101:26243:4420 1:N:0:1
ATTGGGCTTAAAGAGCTCGTAGGCGGCTTGTCACGTCGGATGTGAAAGCCCGAGGCTTAACCTCGGGTCTGCATTCGATACGGGCTAGCTAGAGTGTGGTAGGGGAGATCGGAATTCCTGGTGTAGCGGTGAAATGCGCAGATATCAGGAGGAACACCGGTGGCGAAGGCGGATCTCTGGGCCATTACTGACGCTGAGGAGCGAAAGCGTGGGGAGCGAACAGGATTAGATACCCCAGTA
+
GGGGGGGGGGGGGGGGGGGGGGGGGGGGGGGGGGGGGGGGGGGGGGGGGGGGGGGGGGGGGGGGGGGGGGGGGGGGGGGGGGGGGGGGGGGGFGFGGGGGGGGGGGGGGGGGGGGGGGGGGGGGGGGGGGGGGGGGGGGGGGGGGGGGGGGGGGGGGGGGGGGGGGGGGFGGGGGD9EFGGFCGGGGGGGGGGGDDEGGGGGDGGEC*?=E>EGFGFGGGGGGGFC:>FFFCC<EGFF?F
@M00200:205:000000000-AKKM3:1:1101:25047:4431 1:N:0:1
ACTGGGCATAAAGCGCGCGTAGGTGGTTCGGTAAGTTGAATGTGAAATCCCCGGGCTCAACCTGGGAACTGCATCCAAAACTGCCGAGCTAGAGTATGGTAGAGGGTGGTGGAATTTCCTGTGTAGCGGTGAAATGCGTAGATATAGGAAGGAACACCAGTGGCGAAGGCGACCACCTGGACTGATACTGACACTGAGGTGCGAAAGCGTGGGGAGCAAACAGGATTAGATACCCCTGTA
+
GGGGGGGGGGGGGGGGGGGGGGGGGGGGGGGGGGGGGGGGGGGGGGGGGGGGGGGGGGGGGGGGGGFCGFGGGGFGGGGGGGGGGGGGGG9FGGGFFGGGGFGGCFGGGGGGGGGGGGGGGFGGCGGGGGGGGGGGGGGEGGGGGGGGGGGGGGGGGGGGGGGGGG7FGGGGGE>FCGGG7FGGGCF7CDGGFE4,C88FFGGGE5<4E7B::*>GBF@C45:>8GD?FFDGA8<77:6F
@M00200:205:000000000-AKKM3:1:1101:12321:4448 1:N:0:1
ATTGGGTTTAAAGGGAGCGTAGGCGGATAGTTTAGTCAGAGGTGAAAGCCCAGGGCTCAACCTTGGAATTGCCTTTGATACTGGCTATCTTGAGTATGGAAGAGGTATGTGGAACTCCGAGTGTAGAGGTGAAATTCGTAGATATTCGGAAGAACACCAGTGGCGAAGGCGACATACTGGTCCATTACTGACGCTGAGGCTCGAAAGCGTGGGGAGCAAACAGGATTAGATACCCCTGTA
+
GGGGGGGGGGGGGGGGGGGGGGGGGGGGGGGGGGGGGGGGGGGGGGGGGGGGGGGGGGGGGGGGGGGGGGGGGGGGGGGGGGGGGGGGGGGGGGGGGGGGGGGGGGGGGGGGGGGGGGDGGGGGGGGGGGGGGGGGGGGGGGGGGGGGGCCGGGGGFGGGGGGGGGGGGGGGGGGGGGGGGGGGGGGGGGGGGGGD>FG>FGGGGGGGGDGGGDEGEGGGFGGGFGDEFFCGGGGCFFFG
@M00200:205:000000000-AKKM3:1:1101:18192:4449 1:N:0:1
ATTGGGTATAAAGGGCTCGTAGGCGGCCAACTAAGTCGGACGTGAAATCCCCAGGCTCAACCTGGGAACTGCGTCCGATACTGGATGGCTTGAATCCGGGAGAGGGATGCAGAATTCCAGGTGTAGCGGTGAAATGCGTAGATATCTGGAGGAATACCGGTGGCGAAGGCGGCATCCTGGACCGGCATTGACGCTGAGGAGCGAAAGCTAGGGGAGCAAACGGGATTAGATACCCTTGTA
+
GGGGGGGGGFGGGGGGGGFFGGGGGGGGGGGGGGFFGEGGGGGGGGGGGGGGGGGGFFFGGGGGGGGGGGGGFGGGFGEGGGGGGFGGGGGGGGGGGGGGCEGGEGGGGGGDFGGGGFCDFFGGGGGGGGGGGGGGGGGGGDGFFGGGGGGGGFGGGGGGGGGGGGGGGGEEGEGGGFGGGGGGDGEC?CFGGGGGED@CGFEGGEGGGFGGGEDGFGGGGGGG?GF?F4<G7A<C45@C
@M00200:205:000000000-AKKM3:1:1101:19440:4458 1:N:0:1
ACTGGGTTTAAAGGGCGTGTAGGCGGTCCGCTAAGTCTGATGTGAAAGCCCGAGGCTTACCCTCGGAAGTGCATTGGAGACTGGCGGACTGGAGTCCCGGAGAGGAGGGTGGAATTCCTGGTGTAGCGGTGAAATGCGTAGATATCAGGAGGAACACCGGTGGCGAAGGCGGCCCTCTGGACGGCGACTGACGCTGAGACGCGAAAGCGTGGGGAGCAAACAGGATTAGATACCCCAGTAAGA
+
GCGGGGGGGGGGGGGDGCGGGGGGGGGGDGEGGGGGGGGGGGGGGGGFGFGGCFGGGGGEG<@CFGGGEGGGGGGGGGFGGGD?@FGGGGFGGGGGG@EGGG:FGFGDDGGGGGGGGGGGGGGGFFGGGGGGGGGGGGGGGGGGGGGGGGGGGG8FGGGGGGGGGGGGGGG@88BCFGGGGG*8**:?CCGGC5CCEG@9E<CEGGGF**;CEGFG@FGGGGGG<FFFFFFGFGG3)<6FGAF
@M00200:205:000000000-AKKM3:1:1101:12840:4459 1:N:0:1
ATTGGGTTTAAAGCGTCCGCAGGTGGCTGTGTAAGTCTGCTGTCAAAGAGCGAAGCTCAACTTCGTAAAGGCAGTGGAAACTACACGGCTAGAGTGCGTTCGGGGCAGAGGGAATTCCTGGTGTAGCGGTGAAATGCGTAGAGATCAGGAAGAACACCGGTGGCGAAGGCGCTCTGCTAGGCCGCAACTGACACTGAGGGACGAAAGCTAGGGGAGCGAATGGGATTAGATACCCCAGTAAGA
+
GGGGGGGGGGGGGGGGGGGGGGGGGGGGGGGGGGGGGGGGGGGGGGGGGGGGGGGGGGGGGGGGGGGGGGGGGGGGGGGGGGGGGGGGGGGGGGGGGGGGGGGGGGGGGGGGGGGGGGGGGGGGGGGGGGGGGGGGGGGGGGGGGGGGGGGGGGGGGGGGGGGGGGGGGGGGGGGGGGFGGGGGGGGGGGGGGGGGGGGGGGGGGGGGGGGFGGFGFGGDGGGGFG:?@=AGF?C7BFFGGFF
@M00200:205:000000000-AKKM3:1:1101:17092:4460 1:N:0:1
ACTGGGTTTAAAGGGTGCGTAGGAGGACTGGTAAGTCAGTGGTGAAATCTCCGGGCTTAACCCGGAAATTGCCGTTGATACTATCAGTCTTGAATACCGTGGAGGTGAGCGGAATATGTCATGTAGCGGTGAAATGCTTAGATATGACATAGAACACCAATTGCGAAGGCAGCTCACTACACGAATATTGACTCTGAGGCACGAAAGCGTGGGGATCAAACAGGATTAGATACCCTAGTA
+
GGGGFGFGGGGGGGGGGGGGGGGGGGGGGGGGGGGGGGGGGGGGGGGGGGGGGGGGGGGGGGGGGGGGGGGGGGGGGGGGGGGGGGGGGGGGGGGGGGGGGGGGGGGGGGGGGGGGGGGGGGFGGGGGGGGGGGGGGGGGGGGGGGGGGGGGFGGGFGGGGGGGGCGDEGGGGGGGGGCGGGGDGGGGGGEFGGGGGGGGGG5CGCDDEEGGGC5CFCGGGGFDDGGEFCFGGGFGF)AG
@M00200:205:000000000-AKKM3:1:1101:26207:4461 1:N:0:1
ATTGGGTTTAAAGGGTGCGTAGGCGGCCCTGTAAGTCAGCGGTGAAATCCCACGGCTCAACCGTGGAACTGCCGTTGATACTGCGGGGCTTGAGTTCGCCCGAGGTCGCTGGAATGCGTGGTGTAGCGGTGAAATGCATAGATATCACGCAGAACACCGATTGCGAAGGCAGGTGACTGGGGCGCGACTGACGCTGAGGCACGAAAGTGTGGGGAGCAAACAGGATTAGATACCCGTGTAAG
+
GGGGGGGGGGGGGGGGGGGGGEGGGGGGGGGGGGGGGFGGGGEGGGGGGGGGGGGGGGGGGGGGGGGGGFGGGGGGGGGGGGGGGGGGGGGGGGGGGGGGGGGGGGGGGEFGGGGFGGGGGGGGGGGGGEGGGGGGGGGCFECGGGGGEGGGGGCFGGGGGGGDEGGCFDFEGFGFCFGGGGGGGGGGEGGGGGDEGGCFGFCCEEDGGGGGG5DGDGGGGD?C?F78/=<FFFFC<35C7A
@M00200:205:000000000-AKKM3:1:1101:23576:4468 1:N:0:1
ATTGGGTTTAAAGAGCGTGTAGGCGGTCCGGTAAGTCAGCTGTGAAAGTCAAGGGCTCAACCCTTGAATGCCGGTTGATACTGTCGGGCTAGAGTCCGGAAGAGGCGAGTGGAATTCCCGGTGTAGCGGTGAAATGCGCAGATATCGGGAGGAACACCAATGGCGAAGGCAGCTCGCTGGGACGGTACTGACGCTGAGACGCGAAAGCGTGGGGAGCAAACAGGATTAGATACCCGGGTA
+
GGGGGGCFGGGGGGGGGCEFGGGGGGGGGGGGGGGGGGGGCGGGGGFCFFGGGGEEGGFGGGFGGGGGGCFGGGGGGFFGGGGGGGGGGEGGGFGGGGG@C:FFDGGGGGGGFFGGGFDEEFEGGGG@FBBFFGGFGGGCFGGGFGGDCFFCCCFGFECGGGCEEE7F@7:;5BCCGGGEEGGGGGGGF7<8*7:*=FGCCDEDCEDFG*;EGC@CDGGCGGF44<F?**6D9,<C35):
@M00200:205:000000000-AKKM3:1:1101:19338:4477 1:N:0:1
ACTGGGTTTAAAGAGCTCGTAGGCGGTTTGTCGCGTCTGCTGTGAAATCCCGAGGCTCAACCTCGGGTCTGCAGTGGGTACGGGCAGACTGGAGTGCGGTAGGGGAGAATGGAATTCCTGGTGTAGCGGTGGAATGCGCAGATATCAGGAGGAACACCGATGGCGAAGGCAGTTCTCTGGGCCGTAACTGACGCTGAGGAGCGAAAGCGTGGGGAGCAAACGGGATTAGATACCCCAGTA
+
GGGGGGGGGGGGGGGGGGGGGGGGGGGGGGGGGGGGGGGGGGGGGGGGGGGGGGGGGGGGGGGGGGGGGGGGGGGGGGGGGGGGGGGGGGGGGGGGGGGGGGGGGGGGGGGGGGGGGGGGGGGGGGGGGGGGGGGGGGDGGGGGGGGGGGGGGGGGGGGGGGGGGGGGGGGGFFGGGGFGGGGGGGGGGGGGGGDG=CFGGFEGGGGGGGGDGGFGFGGGGGGGFGGFFF<GF?FFD:FG
@M00200:205:000000000-AKKM3:1:1101:9852:4479 1:N:0:1
ATTGGGTGTAAAGGGCGTGTAGGCGGTTTGTTAAGTCATGTGTGAAATCCCTCGGCTCAACCGGGGAAGGACGCATGAAACTGACAAGCTAGAGTACCAAAGAGGGGGGTGGAATTCTCGGTGTAGCGGTGAAATGCGTAGATATCGAGAGGAACACCTGCGGCGAAGGCGGGTTGCTGGGCTGACACTGACGCTGAGGCGCGAAAGCTAGGGGAGCGAACGGGATTAGATACCCCAGTA
+
GGGGGGGGGGGGGGGGGGGGGGGGGGGGGGGGGGGGGGGGGGGGGGGGGGGGGGGGGGGGGGGGGGGGGGGGGGCFFEGGGGGGGGGGGGGGGGGFGGGGFGGGGGGGGGGGGGGGGGGGGGGGGGGGGGGGGGGGGGGGD@FGG9CE>CGGGGGGFGGGGGGGGGGGGDGGGGGGGGGGGGGDGGGGGFEFGGGEEGGGGGGEGDGD<EGFGGFGFGCEGGC3:GGFFFFGGGFDFFF7
@M00200:205:000000000-AKKM3:1:1101:24952:4482 1:N:0:1
ATTGGGTATAAAGTGCGCGTAGGCGGTTCGGTAAGTCCTGTGTGAAATCCCTCGGCTCAACTGAGGAACTGCACGGGAGACTGCCGGGCTTGAGTTCGGGAGAGGGAAGCGGAATTCCGGGTGTAGCGGTGAAATGCGTAGATATCCGGAGGAACACCGGTGGCGAAGGCGGCTTCCTGGACCGACACTGACGCTGAGGCGCGAAAGCTAGGGGAGCAAACGGGATTAGATACCCGGGTA
+
GGGGGGGGGGGGGGGGGGGGGGGGGGGGGGGGGGGGFGGGGGGGFGGGGGGGGGGGGGGGGGGGGGGGGGGGGGGGGGGGGGGGGGGGGGGGGGGGGGGGGGGGGGGGGGDGGGGGGGGGGGGGGGGGGGGGGGGGGGGGGDGGGGGGGGGGGGGGGGGGGGGGGGGGGGGGGGDGGGGGGGGGGGGGGGGGGGGCGGGCGGGGG=CFFDGGGGFGFCFFFGDD03><FFFGGGGGD@EG
@M00200:205:000000000-AKKM3:1:1101:20463:4483 1:N:0:1
ATTGGGTGTAAAGAGCGTGTAGGCGGCCAGGCAGGTCTGTTGTGAAAACTGGAGGCTTAACCTCCAGACGTCGACAGAAACCGTCTGGCTAGAGTCCGGAAGAGGAGAGTGGAATTCCTGGTGTAGCGGTGAAATGCGCAGATATCTGGAGGAATACCGGTGGCGAAGGCGGCATCCTGGACCGACATTGACGCTGAGGAGCGAAAGCTAGGGGAGCAAACGGGATTAGATACCCGTGTA
+
GGGGGGGGGGGGGGGGGFEGGGGGGGGGGGGGGGGFGGGGGGGGGGFFFGGGGGGGGFGGGGGGGGGGGGGGGGGGGGGGGGEFGGGGGGGGGGGGGGGGGCDFCFEGGGGGGGGGGGGGGGGFFFGGGGGGGGFFGCGEGCGGFFGGGGGGGGGGFFGDGCFGGGGGDFCGCCGFGGGGGGGGDGEGGGGGGGGG=GGG*/:EGGGFC?FFFE5C>GGGFCEGFDG7=66CG?F<<5@C
@M00200:205:000000000-AKKM3:1:1101:14774:4495 1:N:0:1
ATTGGGTTTAAAGGGCGCGTAGGCGGCGCGACAAGGCGGCGGTGAAAGTCCGGGGCTCAACCCCGGATCGGCCGTGGCGACTGTCGTGCTTGAGCACAGTAGAGGCGGGTGGAATTCCGGGTGTAGCGGTGGAATGCGTAGAGATCCGGAAGAACACCGGTGGCGAAGGCGGCCCGCTGGGCTGTGGCTGACGCTGAGGCGCGACAGCGTGGGGAGCAAACAGGATTAGATACCCTCGTA
+
GGGGGGGGGGGGGGGGGGGGGGGGGGGGGGGGGGGGGGGGGGGGGGGGGGGGGGGGGGGGGGGGGGGGGGGGGGGGGGGGGGGGGGGGGGGGGGGGGGGGGGGGGGGGGCEG@FFGFGGGG*?/<:CEGCEG8@<C9E?EEGGC?FGGGDGGGG6FGGGGEEGCECECGCGGCGGGG8CGGGGGGGGGGG5@EGCGEEF5=DGGGCDGGEGEGGBGBFGFFGGGBCD?FFFGGGGFFE3:
@M00200:205:000000000-AKKM3:1:1101:25615:4522 1:N:0:1
ACTGGGCATAAAGTGTGCGCAGGTGGCCGCGCATGTCGAGTGTGAAATCCCCGGGCTTAACTTGGGAATTGCGCTCGAAACTACGTGGCTCGAGTGTGGCAGAGGAAGGTGGAATTCCACGTGTAGCGGTGAAATGCGTAGAGATGTGGAGGAACACCGATGGCGAAGGCAGCCTTCTGGGCCAACACTGACGCTCATGCACGAAAGCGTGGGGAGCAAACAGGATTAGATACCCCGGTA
+
GGGGGGGGGGGGGGGGGGGGGGGGGGGGGGGGGGGGGGGGGGGGGGGGGGGGGGGGGGGGGGGGGGGGGGGGGGFGGGGGGGGGGGGGGGGGGGGGGGGGGGGGGGGGGGGGGGGGGGGGGGGGGGGGGGGGGGGGGGGGGGFCFGFGGGGGGGGGGGGGGGGGGGGGGFGGDGGGGGGGFGGGGGGGGGGGDGDEGGGGGGGGGGGGGGGGGGFGFFGFFGGGFD73FFDGG6CF:55E
@M00200:205:000000000-AKKM3:1:1101:20299:4523 1:N:0:1
ATTGGGTTTAAAGCGCGTGTAGGCGGTCCGGTAAGTCCGCTGTGAAAGTCGGGGGCTCAACCCTCGAATGCCGGTGGATACTGTCGGGCTAGAGTACGGAAGAGGCGAGTGGAATTCCTGGTGTAGCGGTGAAATGCGCAGATATCAGGAGGAACACCAATTGCGAAGGCAGCTCGCTGGGACGTTACTGACGCTGAGACGCGAAAGCGTGGGGAGCAAACAGGATTAGATACCCGCGTAAGA
+
GGGGGGGGGGGGGGGGGGGGGGGGGGGGGGGEGGGGGGGGGGGGGGGGGGGGGGGGGGGGGGGGGGGGGGGGGGGGGGGGGGGGGGGGGGGGGGGGGGGGGGGGGGGGGGGGGGGGGGGGGFGFGGGGGGGGGGGGGGGGGGGFFGGGGGGGGGGGGGGGGGGGGGGGGGGGEGGGGGGGGGGGGFGDFFFFE5>EGGE9:1=EGGGGGEGGGGFG>FGFGFGGF<*4?F9D7,<CE@DGGFB
@M00200:205:000000000-AKKM3:1:1101:17495:4531 1:N:0:1
ATTGGGCGTAAAGGGCGCGTAGGTGGTTCTGTATGTCTACTGTGAAAGCGTACGGCTTAACCGTATTGTGTCGGTAGAAACTGGAGGACTTGAGGCTGGGAGGGGCTGGTGGAATTCCCTGTGTAGCGGTGAAATGCGTAGAGATGGGGGAGAACACTCGTGGCGAAGGCGGCCAGCTAGACCAGTTCTGACACTGAGGCGCGACAGCGTGGGTAGCAAACAGGATTAGATACCCTAGTA
+
GGGGGGGGGGGGGGGGGGGGGGGGGGGGGGGGGGGGGGGGGGGGGGGGGGGGGGGGGGGGGGGGGGGGGGGGGGGGGGGGGGGGGGCGGGGGGGGGGGGGGGGGGGGGGGGGGGGGGGGGGGGGGGGGGGGGGGGGFGGGEGFFFGGFGGCCCGFGGGGGGGGCEGGGEGGGGGGGGGGGGGGGGFGGGGGGGGGGGGGGG3CGEEGGGGGGGGFD:FFEGFGFBGGFF?9CC<8>FFFG
@M00200:205:000000000-AKKM3:1:1101:18847:4540 1:N:0:1
ACTGGGTTTAAAGTGTGCGCAGGTGGCCGCGCAAGTCGAGTGTGAAATCCCCGGGCTTAACTTGGGAATTGCGCTCGAAACTACGTGGCTGGAGTGTGGCAGAGGGAGGTGGAATTCCACGTGTAGCGGTGAAATGCGTAGAGATGTGGAGGAACACCAATGGCGAAGGCAGCCTCCTGGGCCAACACTGACACACATGCACGAAAGCGTGGGGAGCAAACAGGATTAGATACCCCAGTAAGA
+
GGF@@EFECE<@6CFGGGGGECEFFGGFGGEGGEEGGGCGGEGGCFFGGCGGGGGD:FGCFFGGFFGFGDGGGGGGEGFEGGGDBFDEGFFEBFF=FGGGFEDFDEGGGGGGGGGGGFFGGGGGGGGGECFFGFGCFE>EG@FACFFGGGFEDCDEFGFGFGG@EGDFCGGGGGGGCFCCFGGGGFGGGCGGGG*AC8<CCF5C5ECFEEEG>8>CBCF8FGGGF<:?F4-:@FFGFB??DAA
@M00200:205:000000000-AKKM3:1:1101:10801:4546 1:N:0:1
ATTGGGTTTAAAGGGCGCGTAGGCGGCGCAACAAGTCACTTGTGAAATCTCCGGGCTTAACCCGGAGCGGCCAAGTGATACTGTCGTGCTAGAGTGCGGAAGGGGCTACTGGAATTCTCGGTGTAGCGGTGAAATGCGTAGATATCGAGAGGAACACCTGCGGCGAAGGCGGGTAGCTGGGCCGACACTGACGCTGAGGCGCGAAAGCCAGGGGAGCGAACGGGATTAGATACCCCTGTAAGA
+
GGGGGGGGGGGGGGGGGGGGGGGGGGGGGGGGGGGGFGGGGGGGGGGGGGGGGGGGGGGGGGGGGGGGGGGGGGFGGGGGGGGGGGGGGGGGGGGGGGGGG>FGGGGGGGGGGGGGGGGGGGGGGGGGGGGGGGGGGGGGGGGGGGGGGGGGGGGGGGGGGGEGCFGCEGGGGGGGFGGGGGFGGEEEGGGGGGGGGGGGGGGGGGDGGGCGGGFGFGGGGGGGFGG<?6<FF?FCFFFGGFD
@M00200:205:000000000-AKKM3:1:1101:9134:4557 1:N:0:1
ATTGGGCTTAAAGGGCGCGTAGGTGGCGGCATAAGGCCGTGGTGAAAGTCCGGGGCTCAACTCCGGATCGGCCATGGCAACTGTGTCGCTGGGGCACCGTAGAGGCAGATGGAATTCCGGGTGTAGCGGTGGAATGCGTAGAGATCCGGAAGAACACCAGTGGCGAAGGCGGTCTGCTGGGCGGTGGGAGAGCAATCTCCCAATAGCCGACACTGAGGCGCGACAGCGTGGGGAGCAAACAGGG
+
;FFGGGGGGGGDFFGGGGGGGGGFGGGGDEEGGGGG?FGGGGGGGGGGGGGGEGGGGGGGGGGGGGGGGGGGGGGGGGGGGGGGGGDFGGGEGGGGGGGGGGGGGGGG7FGGGGACFGGGGGGGGGGGDGGGGGGGGGGGGGGGGGGGGGGEGFGGGGGDGGGGGGGGGGGGGGGGGGGFEGGGDEGE7CEGGGGC<9EGGF6;FEF4*:::5+=FF**:CCEC6CFB5.39>:87>)9:7:?(
@M00200:205:000000000-AKKM3:1:1101:5112:4558 1:N:0:1
ATTGGGCTTAAAGGGCGCGTAGGCGGGATGGCAAGTCGGTCGTGAAATCCCTGGGCTCAACTCAGGGGGGTCGGCCGATACTGCCGTTCTTGAGGGATGCAGAGGAGACTGGAATTCCCGGTGTAGCGGTGAAATGTGTAGATATGCCATAGAACACCAATTGCGAAGGCAGCTGGCTAGACCTGGATTGACGCTGAGGCACGAAAGCGTGGGGATCGAACAGGATTAGATACCCCAGTA
+
GGGGGGGGGGGGGFGGGGECGGGGGGGGGGGGGGGGGGGGGGGGGGGGGGGGGGFGGGGGGGGGGGGGGGGGGGGGGGGGGFGGGGGGGFGG9FFGGGGGGGGGGFGGGGGGFFGGFCFGGCFFFGGGGGGGGGGGGGFGGG?<FGGFGGGGGGGDFEGGCGGGGGGGGGGG5FGFGGGFCGFGGGFGG<EFGGGEEFFFCCEGEGGG5CEDEG@5FGGGFDC7:FF2FFBGEGGGD>)<
@M00200:205:000000000-AKKM3:1:1101:23666:4573 1:N:0:1
ATTGGGTATAAAGAGCGTGTAGGCGGCCCGGTCAGTCGGTTGTGAAAGTCAGGGGCTCAACCCTTGAATGCCGACCGAAACTGCCGGGCTAGAGTCCGGAAGAGGCGAGTGGAATTCCTGGTGTAGCGGTGAAATGCGCAGATATCAGGAGGAACACCAATGGCGAAGGCAGCTCGCTGGGAGGGTACTGACGCTGAGACGCGAAAGCGTGGGGAGCAAACAGGATTAGATACCCCAGTAAGA
+
FGGGGGG<EGGGG9FCFFGGGGGGGGC+@7FG+FGGGGECGGGGGGGGFGGGFGGGGGGGGGCFGGGGGGGC::=+4FCFFFGG8FFCFG8E,F<F<FFEGC,FDEGGECFFGGF<E,CFG=F>3@=CE++DFFGGGCC:FEEFC9,<,,>CGF8>F:FGGGF>CFGD7CF@3?EECCF@E6**:;<C?CC6CECEEEFFC)2?GEGFEAEGGD>357FC4*;5:6:3?7<FGGFG>36C:44
@M00200:205:000000000-AKKM3:1:1101:18229:4574 1:N:0:1
ACTGGGCTTAAAGGGCACGTAGGCGGCTCGGCAAATCAGTCGTGGAATCCCGACGCTTACCGTCGGAACGGCGGCTGAAAATACCGGGCTCGAGGGCGTGAGGGGTCGCTGGAACTCCTGGTGAAGCGGTGAAATGCGTAGATATCAGGAGGAACGCCGGAGGCGAAAGCGAGCGACTGGCGCGTTCCTGACGCTGAGGTGCGAAAGCTGGGGGAGCAAACAGGATTAGATACCCCTGTA
+
GGGGGGGGGGGGGGGGGGGGGGGGGGGGGGGGGGGGGGGGGGGGGGGGGGGGGGGGGGGGGGGGGGGGGGGGGGGGGGGGGGGFGGGGGGGGGGGGGGGGGGGGGGGGGGGGGGGGGGGGGGGGGGGGGGGGGGGGGGGGGGGGGGGGFGDGGGGDGGGGGGGGGDEE8FGGEGGGGGGGGGGGEGCFGGGGGGGGGGGGDGGDEGGGGGDEGE5)7EGGC<FG?GG249AFEFCCFFFG
@M00200:205:000000000-AKKM3:1:1101:10007:4604 1:N:0:1
ACTGGGTTTAAAGGGCGTGTAGGCGGTTTGTTAAGTCATGTGTGAAATCCCTCGGCTCAACCGGGGAAGGACGCATGAAACTGGCAAGCTAGAGTACCAAAGAGGGGGGTGGAATTCCCGGTGTAGCGGTGAAATGCGTAGATATCGGGAGGAACACCGGTGGCGAAGGCGGCCCCCTGGTTGGATACTGACGCTGAGACGCGAAAGCGTGGGGAGCAAACAGGATTAGATACCCTCGTA
+
GGGGGGGGGGGGGGGGGGGGGGGGGGGGGGGGGGGGGGGGGGGGGGGGGGGGGGGGGGGGGGGGGGGGGGGGGG=FFFGGGGGGGGGGGGGGGGGGGGGGGGGGGGGGGGGGGGGGGGGGGGGGGGGGGGGGGGGGGGGGGGGGGFEGGGGGGGGGFGGGGGGFEGGGGGGGGGGGG5FGGGGCFGGGGDFCGGDGGGGGEGGGDEGCGGGGGGFGFGGGFCEGFGFBFFAGGFG45@FG
@M00200:205:000000000-AKKM3:1:1101:24534:4640 1:N:0:1
ATTGGGCTTAAAGCGCGCGCAGGCGGGTCTGGTAAGTCGGAAGTGAAATTTCACGGCTCAACCGTGAAGCTGCTTCTGATACTGCGGATCTAGGGACCGGTAGAGGCTGGTGGAATTGCTGGTGTAGCGGTGGAATGCGTAGAGATCAGCAAGAACACCCGTGGCGAAGGCGGCCAGCTGGGCCGGGTCCGACGCTGAGGCGCGAAAGCGTGGGGAGCAAACAGGATTAGATACCCCAGTA
+
GGGGGGGGGGGGGGGGGGGGGGGGGGGGGGGGGGGGGGGGGGGGGGGGGGGGGGGGGGGGGGGGGGGGGGGGGGGGFGGGGGGGGGGGDGGGGGGGGGGGGGGGGGGGGGGFGFCFGGGGGGGGGGGGGGGGGCFGGGGGGGGGGFGGGGFFGCFFGGGGGGDDGG@CCEGEGGGGEFGCGGFGGGG*19ECCE3*8*8CFGGGEGGGFECEEGBGFDCFGGF56904?=<FFC@F:)7?:
@M00200:205:000000000-AKKM3:1:1101:14216:4648 1:N:0:1
ATTGGGTTTAAAGGGCGCGTAGGCGGTTTGCTAAGTCACTTGTGAAATCCCGGTGCTCAACGCCGGGGCTGCAGGTGAGACTGGCAGACTGGAGCTCGGTAGAGGCGAATGGAATTCCCGGTGTAGCGGTGGAATGCGTAGATATCGGGAAGAACACCGGTGGCGAAGGCGGTTCGCTGGGCCGATGCTGACGCTGAGGCGCGAAAGCGTGGGGAGCAAACAGGATTAGATACCCCAGTA
+
GAGGGGGGGGGGGGGGGEGGGGGGGGGGGGGGGGGGGGGGGGGGGGGGGGGGGGGGGGGGGGGGGEGGGGGGGGGGGGGGGGGGGGEGGGGGGGGGGGGGGEGFGGEGGGGGGGGGGGGGGGGGGGGGGGGGGFGGGGGGGGGGFG@BFGGGGGGGGGGGEEGFGGGGGGGGGGCCDGGGEFCGGGEEGF?ACGGGGGGGGGGGGGGFGGGGGGFG>FGGGGGC(CC<=F9GGFGGFFFG
@M00200:205:000000000-AKKM3:1:1101:13437:4658 1:N:0:1
ACTGGGTTTAAAGCGTGTGTAGGTGGTTTGCTAAGTCAGGTGTGAAATCCCTGGGCTCAACCTAGGAATTGCATTTGATACTGGTAATCTTGAGTGCGGTAGAGGATGGTGGAATTCCCGGTGTAGCGGTGAAATGCGTAGATATCGGGAGGAACATCAGTGGCGAAGGCGGCCATCTGGACTGACACTGACACTGAGACACGAAAGCGTGGGGAGCAAACAGGATTAGATACCCCAGTA
+
GGGFGGFGGGGGGGGCCCFGGGGGGGFEGGGGGFFGGGGGGGGGGGGGFGGGGGGGGGGGGGGGGGGGGGGGGGGGDFGGGGGGGGGGGGGGGGFGGGGGGGGGGGGGFGGDGGGGGGGGGEGGGFGGCFGGFGGGGGGGGGGGGGGGGGGGGGGGGFFGGGGGGGGGGGGEGGGGGGGGGGG8>DFEFCGF6CFGFG,?ECGE8CGGGGG>G5DG:CEFC<FF1<7==FE7<<C5BEFF
@M00200:205:000000000-AKKM3:1:1101:16213:4665 1:N:0:1
ACTGGGTGTAAAGGGTGCGTAGGCGGCAGTGTAAGTTGGACGTGAAATCTTGGGGCTTAACCTCAAAATTGCGTTCAATACTGCATTGCTAGGGCGCTGTAGAGGAGATTGGAATTTACGGTGTAGCAGTGAAATGCGTAGATATCGTAAGGAAGACCAGTGGCGAAAGCGAATCTCTGGGCAGCAGCCGACGCTGAGGCACGAAGGCCAGGGGAGCAAACGGGATTAGATACCCGCGTA
+
GGGGGGGGGGGGGGGGGGGGGGGGGGGGGGGGGGGGGGGGGGGGGGGGGGGGGGGGGGGGGGGGGGGGGGGGGGGGGGGGGGGGGGGGGGGGGGGGGGGGGGGGGGGGGGGGGGGGFGGGGGGGGGGGGGGGGGGGGGGGGGGGGGGGGGGGGGGGGGGGGGGGGGGGGGGGGGGGFFGGGGGGGGGFGGGGGGGGGGGGGGGGGGGGGFGGGGFGFGGGFCED:D>?FFFGGGGGFDDG
@M00200:205:000000000-AKKM3:1:1101:25953:4666 1:N:0:1
ATTGGGTTTAAAGGGCGTGTAGGCGGTCTGCTAAGTCATGTGTGAAATCCCTCGGCTTAACCGAGGAACGACGCATGAAACTGGCAAGCTAGAGTACCAAAGAGGGGGGTGGAATTCCCGGTGTAGCGGTGAAATGCGTAGATATCGGGAGGAACACCGATGGCGAAGGCAGGTCTCTGGGCATTAACTGACGCTGAGGAGCGAAAGCATGGGGAGCGAACAGGATTAGATACCCGCGTA
+
GGGGGGGGGGGGGGGGGGGGGGGGGGGGGGGGGGGGGGGGGGGGGGGGGGGGGGGGGGGGGGGGGGGGGGGGGGGGGGGGGFGGGGGGGGGGGGGGDGGGGGGGGGGGGGGGGGGGGGGGGFFEFGGGGFGGGGGGGGGGGGGGFGGGGGGGGGGGGGGGDGGEEGDEC>EGEFGGGGGGCGGGGGGGGGFGGGDGGGCEGDGGGGGGGFGGGE>D5CEEDDFGFGGFFF)>CFCDEEFG
@M00200:205:000000000-AKKM3:1:1101:23049:4675 1:N:0:1
ATTGGGCGTAAAGAGCGTGTAGGCGGTCCGGTAAGTCGGCTGTGAAAGTCCAGGGCTCAACCCTGGGATGCCGGTCGATACTGCCGGACTAGAGTCCGGAAGAGGCGAGTGGAATTCCCGGTGTAGCGGTGAAATGCGCAGATATCGGGAGGAACACCAACGGCGAAGGCAGCTCGCTGGGACGGTACTGACGCTGAGACGCGAAAGCGTGGGGAGCAAACAGGATTAGATACCCGAGTAAGA
+
GGGGGGGGGGGGGGGGGGGGGGGGGGGGGGGGGGGGGGGGGGGGGGGGGGGGGGGGGGGGGGGGGGGGFGGGGGGGGGGGGGGGGGGGGGGGGGGGGGGGGGGGGGGGDFGGGGGGGGGGGGGGGAFGGGEGGGGGGGGGGGGGGGGGGGGGGGGGGGGGGGGGGGGGGGGGGGGGGGGGGGGGGGGGGGFGGGGGGGDFGGGGGEGGGDGGGGEGDGGGGGGGFGGBFFFGG6ED:B>FD))
@M00200:205:000000000-AKKM3:1:1101:4744:4683 1:N:0:1
ATTGGGTTTAAAGGGCTCGTAGGCGGCCAACTAAGTCGGATGTGAAATCCCCAGGCTCAACCTGGGAACTGCATCCGATACTGGATGGCTTGAATCCGGGAGAGGGATGCAGAATTCCAGGTGTAGCGGTGAAATGCGTAGATATCTGGAGGAATACCGGTGGCGAAGGCGGCATCCTGGACCGGCATTGACGCTGAGGAGCGAAAGCTAGGGGAGCAAACGGGATTAGATACCCGGGTAAG
+
GGGGGGGGGGGGGGGGGGGGGGGGGGGGGG8FFFGGGGGGGGGGGGGGGGGGGGGGGGGGGGGGGGGGGGGGGFGGGGGGGGGGGGGGGGGGGGGGGGGGGGGGGGGGGGGCFGGGGGGGGGGGGGGGGGGGGGGGGGGGGGGGGGFGGGGGGGFGGGGGFGGGGGGGGFGGGGGEEGGGGCGGGGGCGCFFGDGGDGGGGGGEGEDFCGGGGE@DBGFFFC;<<CC<FBAGGC+9>@5=7,
@M00200:205:000000000-AKKM3:1:1101:23583:4688 1:N:0:1
ATTGGGTTTAAAGTGCGTGCAGGCGGTTTGCTAAGTCTAGGGTGAAAGCTCCCGGCTTAACTGGGAGAGGTCCTTGGATACTGGCAGACTTGAGGAGGGTAGAGGAGAGTGGAATTCCCGGTGTAGTGGTGATATGCGTAGATATCGGGAGGAACACCAGTGGCGAAGGCGGCTCTCTGGGCCCTACCTGACGCTGAGACGCGAAAGCGTGGGGAGCGAACCGGATTAGATACCCCCGTAAGA
+
GGGGGGGGGGGGGGGGGGGGGGGGGGGGGGGGGGGGGGFGGGGGGGGGGGGGGGGGGGGGGGGGGGGGGGGGGGGGGGGGGGGGGGGGGCGGGGGGGGGGGGGGGFGGGGGGGGGGGGGGGEGGGGGDGGGGCFGGGGGGGGGCFFGGGGGGGGFGGDFFGGGGGEGGGGGGDGEF?FGGGDFGFGGGCFFFGDGGGG;FE3=CEEDFE5EGGG>D)7:CD):C0CC<F42C:6@CBE)CDFA
@M00200:205:000000000-AKKM3:1:1101:20888:4699 1:N:0:1
ACTGGGTTTAAAGGGAGCGTAGGCGGATAGTTTAGTCAGAGGTGAAAGCCCAGGGCTCAACCTTGGAATTGCCTTTGATACTGGCTATCTTGAGTATGGAAGAGGTATGTGGAACTCCGAGTGTAGAGGTGAAATTCGTAGATATTCGGAAGAACACCAGTGGCGAAGGCGACATACTGGTCCATTACTGACGCTGAGGCTCGAAAGCGTGGGGAGCAAACAGGATTAGATACCCGGGTA
+
GGGGGGGGGGGGGGGGGGGGGGGGGGGGGGGGGGGGGGGGGGGGGGGGGGGGGGGGGGGGGGGGGGGGGGGGGGGGGGGGGGGGGGGGGGGGGGGGGGGGGGGGGGGGGGGGGGGGGGGGGGGGGGGGGGGGGGGGGGGGGGGGGGGGGGGGGGGGGGGGGGGGGGGGGGEEGGGGFGGCGFFGGGGGGDDFGDGGGGEGFGGGGEDGGEGGGGFGDDBCGDC<<DC@FFEDECFDDEBG
@M00200:205:000000000-AKKM3:1:1101:10222:4702 1:N:0:1
ATTGGGTTTAAAGGGTGCGTAGGCGGTCTGTTAAGTCAGTGGTGAAATATGGCAGCTTAACTGTCAGGGTGCCATTGATACTGATGGACTTGAGTGAAGTCGAAGTAGGCGGAATTGACGGTGTAGCGGTGAAATGCTTAGATATCGTCAAGAACACCGATAGTGAAGACAGCTTACTAGGCTTATACTGACGCTGAGGCACGAAAGTGTGGGGATCAAACAGGATTAGATACCCTTGTA
+
GGGGGGGGGGGGGGGGGGGGGGGGGGGGGGGGGGGGGGGGGGGGGGGGGGGGGGGGGGGGGGGGGGGGGGGGGGGGGGGGGGGGGGGGGGGGGGGGGGGGGGGGGGGGGGGGGGGGGGGGGGGGGGFGGGGGGGGGGGGGGGGGGGGGGGGGGGGGGGGGGGGGGGGGGGGG?CFACEGGDFGGGGGGGFCEGCGGGGGGGFGGCEGGGGGGCEEG>FFGGF?5=FC@FFFGGCF=AFFG
@M00200:205:000000000-AKKM3:1:1101:9196:4705 1:N:0:1
ATTGGGTATAAAGGGTGCGTAGGCGGCCCGACAAGTCTGACGTGAAAGCCCAGGGCTCAGCTCTGGAAGGGCGTTAGAAACTGTGGGGCTTGAGTGCCGGAGGGGAGAGTGGAATTCCCGGTGTAGCGGTGAAATGCGTAGATATCGGGAGGAATACCGGTGGCGAAAGCGACTCTCTGGACGGTAACTGACGCTGAGGCACGAAAGCGTGGGGAGCAAACAGGATTAGATACCCTGGTA
+
GGGGGGGGGGGGGGGGGGGGGGGGGGGGGGGGGGGGGGGGGGGGGGGGGGFGGGGGCGGGGGGGGGGFFGGGGG>FGGGGGGGGGGGGGGGGGGGGGGGGEGGGGGGGGGFFFDGGGGGGGGFGGGGGGGGGGGCGDGCGGDGGGGGGGGGGGGGGGGGGGGCFGEGGGGGGGGGGGGGFGGGGGGGGGGGGGGGGDEGGGFCEGEGFGEGGGGFGFGFFGGGGFGGF??AGGCFC>F?G
@M00200:205:000000000-AKKM3:1:1101:18478:4708 1:N:0:1
ATTGGGTTTAAAGGGTGCGCAGGCGGCGTCGCAAGTCAGGCGTGAAATCCCCGGGCTTAACCTGGGAATTGCACTTGAAACTACGATGCTGGAGTATGGCAGAGGGAGGTGGAATTCCACGTGTAGCGGTGAAATGCGTAGAGATGTGGAGGAACACCGATGGCGAAGGCAGCCTCCTGGGCCAATACTGACGCTCATGCACGAAAGCGTGGGGAGCAAACAGGATTAGATACCCCAGTAAGA
+
GGGGGGFGGGGGGGGGGGGGGGGGDGGGGGGGGGGGGGGGGGGGGGGGGGGGGGGGGGGGGGGGGGGGGGGGGGGGGGGGGGGGGGGGGGGGGGGGGGGGGGGGGGGGGGGGGGGGFGGGGGGGGGGGGGGGGDGGGGGGGGGGGGGGGGGGGGGGGGGGGGGGGGGGGFGDGGGGGGGGGGGGGGGEFDGGGGDEGGGGGGGGGGGGGGGEGDDGFGGGFGGG?*CBFFFGGG6CFFFGG2:
@M00200:205:000000000-AKKM3:1:1101:24525:4717 1:N:0:1
ACTGGGTATAAAGGGAGCGTAGGCGGATAGTTTAGTCAGAGGTGAAAGCCCAGGGCTCAACCTTGGAATTGCCTTTGATACTGGCTATCTTGAGTATGGAAGAGGTATGTGGAACTCCGAGTGTAGAGGTGAAATTCGTAGATATTCGGAAGAACACCAGTGGCGAAGGCGACATACTGGTCCATTACTGACGCTGAGGCTCGAAAGCGTGGGGAGCAAACAGGATTAGATACCCCTGTA
+
GGGGGGGGGGGGGGGGGGGGGGGGGGGGGGGGGGGGGGGGGGGGGGGGGGGGGGGGGGGGGGGGGGGGGGGGGGGGGGGGGGGGGGGGGGGGGGGGGGGGGGGGGGGGGGGGGGGGGGGGGGGGGGGGGGGGGFGGFGGGGGGGGGGFFGGGGGGGGCFGGGG@EGGGDGGGGGGGGGGGFGGGGGGGGGGGGGGGGGGFGGGGGGGGGGGGGGFGEFC<5<EGD8FEFFEGGFD3FFFG
@M00200:205:000000000-AKKM3:1:1101:7123:4725 1:N:0:1
ATTGGGTGTAAAGGGCGCGTAGGCGGTGCGGTACGGTTTCGGTGAAATCCCTCGGCCCAACCGAGGAACAGCCGGGGCTACGGCCGCACTCGACGGCATCAGGGGACAGTGGAACTCCCGGTGTAGCGGTGAAATGCGTAGATATCGGGAGGAACGCCGGTGGCGAAAGCGACTGTCTGGGGTGCCTGTGACGCTGAGGCGCGAAAGCCAGGGGATCAAACGGGATTAGATACCCCAGTAAGA
+
GGGGGGGGGGGGFGGGGGGGGGGGGGGGGGGGEGGGGGGGGGGGGGGGGGGGGGGGGGGFGGGGGEGGGGGGGGGGGGGGGGGGGEGGGGGGGDGEEGCF,>EGGGGGGFFGGGGGGGGGGFGGGFGEGGGGGGGGGGFCFGGGFGGGGGEGGGGGGGCEEGEFGGGGGGGGGCGGFCGGGGGGGFCGGGDGGEDEGGGGGGGEDGGGGGGGGE35>FGG*9;D?DC?FFB=7:09@>?D75>
@M00200:205:000000000-AKKM3:1:1101:11585:4738 1:N:0:1
ATTGGGTTTAAAGCGCACGCAGGTGGCTGAGTCAGTCGATTGTGAAAGCCCTGGGCTTAACCTGGGAATTGCAGTCGATACTACTCAGCTAGAGTATGGGAGAGGGTAGTGGAATTCCCGGTGTAGCGGTGAAATGCGTAGAGATGTGGAGGAACACCGATGGCGAAGGCAGCCTTCTGGGCCAATACTGACGCTCATGCACGAAAGCGTGGGGAGCAAACAGGATTAGATACCCCAGTA
+
GGGGGGGGGGGGGGGGGGGGGGGGGGGGGGGGGGGGGGGGGGGGGGGGGGGGGGGGGGGGGGGGGGGGGGGGGGGGGGGGGGGGGGGGGGGGGGGGGGGGFEGGGGGGGGGGGGGGGGGGGGGGGGGGGGGGGGGGGGGGGGGGGGGGGFFGGGGGGGGGGGGGGGGGGGGGGGGGGGGGGGGGF?8FGGGGGGGGGGGGGGGGEGDFG=:FEEFGFGGGGGGGFGG<FFFGGGGGFFFG
@M00200:205:000000000-AKKM3:1:1101:23150:4739 1:N:0:1
ATTGGGTTTAAAGTGTGCGCAGGTGGCCGCGCAAGTCGAGTGTGAAATCCCCGGGCTTAACTTGGGAATTGCGCTCGAAACTACGTGGCTGGAGTGTGGCAGAGGGAGGTGGAATTCCACGTGTAGCGGTGAAATGCGTAGAGATGTGGAGGAACACCAATGGCGAAGGCAGCCTCCTGGGCCAACACTGACGCTCATGCACGAAAGCGTGGGGAGAAAACAGGATTAGATACCCCAGTA
+
FFGGGGGGGGGGGGGGGGGGGGGGFGGGGGGGGGGGGGGGGGGGGGGGGGGGGGGGGGGGGGFEGGGGGGGGGGEGGGGGGGGGGGGGGGGGGGFGGGFGGGFGGGDGGGGGDCGGGGGGGGGGCFGGGG@FDFGGFFGGGGFFGGGGGGFFG78DF<:FFGGGGGGGGGCE>FCF>FGCGGGGGCGEGF??CGGCE9CF9*=EGDDC=:EGGDFG568AFCFF?GF2?FFGFC+7:)97
@M00200:205:000000000-AKKM3:1:1101:17157:4743 1:N:0:1
ATTGGGTTTAAAGGGTGCGTAGGTGGTCTATTAAGTCAGTGCTGAAATATCCCGGCTTAACCGGGAGGGTGGCATTGATACTGATGGACTTGAGTAAAGTTGAGGTTGGCGGAATTGACGGTGTAGCGGTGAAATGCTTAGATATCGTCAAGAACACCTATAGCGAAGGCAGCTAACTAAGCTTTAACTGACACTGATGCACGAAAGTGTGGGGATCAAACAGGATTAGATACCCTTGTA
+
GGGGGGGGGGGGGGGGGGGGGGGGGGGGGGGGGGGGGGGGGGGGGGGGGGGGGGGGGGGGGGGGGGGGGGGGGGGGGGGGGGGGGGGGGGGGGGGGGGGGGGGGGGGGGGGGGGGGGGGGGGGGGGGGGGGGGGGGGGGGGGGGGGGGGGGGFGGGGGGFDFGGGGGGDDGGGDFGGGGGGCGGGGGGGGCFGGD6;;?CDGGGGGGG7<,C<8?CFGGFGGGF7<FFFF5:<AFCA;FC
@M00200:205:000000000-AKKM3:1:1101:10992:4743 1:N:0:1
ATTGGGCTTAAAGAGCTCGTAGGCGGCTTGTCACGTCGGATGTGAAAGCCCGGGGCTTAACCCCGGGTCTGCATTCGATACGGGCAGGCTAGAGTGTGGTAGGGGAGATCGGAATTCCTGGTGTAGCGGTGAAATGCGCAGATATCAGGAGGAACACCGGTGGCGAAGGCGGATCTCTGGGCATTTCCTGACGCTGAGGCGCGAAAGCGTGGGGAGCAAACGGGATTAGATACCCCTGTA
+
GGGGGGGGGGGGGGGGGGGGGGGGGGGGGGGGGGGGGGGGGGGGGGGGGGGGGGGGGGGGGGGGGGGGGGGFGGGGGGGGGGGGGGGGGGGGGGFGFGGGGGGGGGGGGGGGGGGGGGGGGGGGGGGGGGGGGGGGGGGGGGGGGCGGGGGGGGGGGGDFGGGGGGGGGGGGGGGGGFGGGGGGGGGGGGGGGDDGGGGGGGGGGGGGGGGGGGFGFFGGGGGGF348?F9CGGEG>FFG
@M00200:205:000000000-AKKM3:1:1101:17255:4755 1:N:0:1
ATTGGGTTTAAAGGGCGCGTAGGTGGCGACATAAGGCTGTGGTGAAAGTCTGGGGCTCAACTCCAGATCGGCCGTGGCAACTGTGTTGCTTGGGCACCGTAGAGGCAGATGGAATTCCGGGTGTAGCGGTGGAATGCGTAGAGATCCGGAAGAACACCAGTGGCGAAGGCGGTCTGCTGGGCGGTGGGAGCGCAAGCTCCTCTTAGCCGACACTGAGGCGCGACAGCGTGGGGAGCAAACAGG
+
GGGGGGGGGGGFGGGGGGGGGGGGGGGGGGGGGGGGGGGGGGGGFGGGGGGGGGGGGGGGGGGGGFGGGGDGGGGGGGGEGGGGGGGGGGGGGGGGGGGGGGGGGGGGGGGGGE?FGGGECFGGGGFGGGCGGGFGGGGGG7FFGGGGGGGGGEGGGGGGFGGGGGGGGGGGGGGGGGGGGGGGGGGGGGGGGGGDGFGGGGGGGCDFGDGGGGFDFFGGGGGGBG4>F:4D828CF<?FFFF
@M00200:205:000000000-AKKM3:1:1101:9311:4757 1:N:0:1
ACTGGGTTTAAAGGGTGCGTAGGCGGCCTATTAAGTCAGTGCTGAAATATCCCGGCTTAACCGGGAGGGTGGCATTGATACTGATGGGCTTGAGTGGAGTCGAGGTAGGCGGAATTGACGGTGTAGCGGTGAAATGCTTAGATATCGTCAAGAACACCGATAGTGTAGACAGCTTACTAGGCTCAAACTGACGCTGAGGCACGAAAGTGTGGGGATCAAACAGGATTAGATACCCCAGTA
+
GGGGGGGGGGGGGGGGGGGGGGGGGGGGGGGFGGGGGGGGGGGGGGGGGGGFFGGGG@GGGGDFEFG7@GGEFDCCGGGGGCFC<FGGGG@GGGGGFFGGGGGGGGGGFFGC7:DGFFDGGGGGDGGGGFFGGGGGGGFGGGGGGGGFFGEGGFGGGGGGGGGGGCFFFGFGGGFCGGGGGGFFGEGFGGGGCEGCGCC5*>CGGDDCGGCCFEEG>AFGDG?<?CFBFFB>9EFFFFFC
@M00200:205:000000000-AKKM3:1:1101:22175:4765 1:N:0:1
ATTGGGTATAAAGCGTGCGCAGGCGGTTTGTTAAGACAGGTGTGAAATCCCCGGGCTTAACCTGGGAACTGCGCTTGTTACTGGCAGACTTGAGTGTGGCAGAGGGGGGTGGAATTCCAGGTGTAGCGGTGAAATGCGTAGATATCTGGAGGAACACCGGTGGCGAAGGCGGCATCCTGGACCGACATTGACGCTGAGGCGCGAAAGCCAGGGGAGCAAACGGGATTAGATACCCTAGTAAGA
+
GGGGGGGGGGGGGGGGGGGGGGGGGGGGGGGGGGG<FEFGGGGGGGGGGGGGGGGGGGGGFGGGGGGGGGGGDGEGGGGGGGGGGGGGGFGGFFGGGGGGGGGGGGGGGGGGGGGGGGECFFFFGGGGGGGGGGGGGGGGED@FFGGGGGGGGFFGGEEGEGG6CEGGGGGGGECCCGFGGGGGGGDE7CFGG*5CGGFGGGEGGEGGCCCGGCDGFGCFFDDDBDC>FFA:<<<=@FBGGAB
@M00200:205:000000000-AKKM3:1:1101:20190:4788 1:N:0:1
ATTGGGTTTAAAGGGCTCGTAGGCGGTTTGTCGCGTCGGGAGTGAAATTCTACAGCTTAACTGTGGGCTTGCTTTCGATACGGGCAGACTAGAGGTATGCAGGGGAGAACGGAATTCCTGGTGTAGCGGTGAAATGCGCAGATATCAGGAGGAACACCGGTGGCGAAGGCGGTTCTCTGGGCATGATCTGACGCTGAGGAGCGAAAGTGTGGGGAGCGAACAGGATTAGATACCCCAGTAAGA
+
GGGGGGGGGGGGGGGGGGGGGGGGGGGGGGGGGGGEGGGGGGEGGGGGGGGGGGGGGGGGGGGFGGGGGGGGGGGGGGGGGGGGGGGGGGGGGGGGGGGGGGGGGGGGGFGGGGFGGGGGGFGGGGFGGEGGGGGGGGGEGEGGFGGGGGGGCGGGGGGGGGGCGGEGGGGGEG@GGGGGGGFGG9?CGFGGEGDGCFGCEDGCC=7CG9FGGGDGDGE=>5CG04C4686D?8+9<7<FFA<
@M00200:205:000000000-AKKM3:1:1101:25961:4793 1:N:0:1
ACTGGGTATAAAGGGCGCGTAGGCGATTAAGCAAGTCAACTGTGAAAGCCCCGGGCTTAACTCGGGAAGTGCAGCTGATACTTCTTGATTTGAGTTCCGGAGAGGAAGGCGGAATTCCCGGTGTAGCGGTGAAATGCGTAGATATCGGGAGGAACACCAGCGGCGAAGGCGGCCTTCTGGACGGACACTGACGCTGAGGCGCGAAAGCGTGGGGAGCAAACGGGATTAGATACCCCCGTA
+
GGGGGGGGGGGGGGGGGGGGGGGGGGGGGGGGGGGGGGGGGGGGGGGGGFGGGGGGGGGGGGGGGGGGGGGGGGGGGGGGGGGGGGGGGGGGGGGGGGGGGGGGGGGGGFGGGGGGGGGGGGGGGGGGGGGGGGGGGGGGGGFGGGGGGGGGGGGGGGGFCGGGECGGGGFG>ECGGGGGGGGGGGGGGGCFGGGGGGGGGC:CEGGGGEGGGGEGFGGGGGGG:DD2=FBGGGCF>)5C
@M00200:205:000000000-AKKM3:1:1101:13986:4814 1:N:0:1
ATTGGGTTTAAAGGGTGCGTAGGCGGCCCTGTAAGTCAGTGCTGAAATATCCCAGCTTAACTGGGAGGGTGGCATTGATACTGCGGGGCTAGAGTACAGATGAGGTAGGCGGAATTGACGGTGTAGCGGTGAAATGCTTAGATATCGTCAAGAACACCTATAGCGAAGGCAGCTTACTAGGCTGTAACTGACGCTGAGGCACGAAAGTGTGGGGATCAAACAGGATTAGATACCCTCGTA
+
GGGGGGGGGGGGGGGGGGGGGGGGGGGGGGGGGGGGGGGGGGGGGGGGGGGGGGGGGGGGGGFGGGGGGEGGGGGGGGGGGGGGGGGGGGGGGGFFGGGGGGGGGGGGGGGGGGGGGGGGGGGGGGGGGEGGGGGGGGGGGGGGGGGGGGGGGGGGGGGGGFGGGGEGGGGGGGGGGGGGGGF:FFGGFGGGGGGGGGCFGGGGGGGGGGGGGGFGFGGGGGGGFGGFFFDGGCFFFBFG
@M00200:205:000000000-AKKM3:1:1101:17970:4816 1:N:0:1
ATTGGGTTTAAAGGGCGCGTAGGTGGCCACTATAAGGCCGCGGTGAAAGTTCGGGGCTCAACCCTGAATCGGCCGCGGCGACTGTAGGGCTTGGGCACCGTAGAGGCAGATGGAATTCCGGGTGTAGCGGTGGAATGCGTAGAGATCCGGAAGAACACCGGTGGCGAAGGCGGTCTGCTGGGCGGTGGGAGCGCAAGCTCCTCTTAGCCGACACTGAGGCGCGACAGCGTGGGGAGCAAACAGG
+
GGGGGGGGGGGGGGGGGGGGGGGGGGGGGGGGGGGGGGGGGGGGGGGGGGGGGGGGGGGGGGGGGGGGGGGGGGGGGGGGDGGGGGGGGGGGGGGGGGGGGGGGGGGGGGGGGGGGGGGGGGGGGGGGGGGGGFGGGGGEGGGGGGGGGGGGGGGGGGGGGGGGGGGGGGGGGGGGGGGGGGGGGGGGGGGGGGGGGGGFGFGGGGGGGGGGGGFGFGGGGGEGFDGFFFFGGGGDDFFF:??:
@M00200:205:000000000-AKKM3:1:1101:15426:4846 1:N:0:1
ATTGGGTATAAAGCGTCCGCAGGTGGTCGTGCAAGTGCGCTGTGAAAGCGCTCGGCTTAACTGAGCGAGGCCAGTACAGACTGCACGACTAGAGGTCGGGAGAGGTCGGTGGAATTGCCGGTGTAGTGGTGAAATGCGTAGAGATCGGCAGGAACACCCAGGGGGAAGCCAGCCGACTGGTCCGCACCTGACACTCAGGGACGACAGCGTGGGGAGCGAACCGGATTAGATACCCTTGTA
+
FGGGGGGGGGGGGGGGGGGGGGGGGGGGGGGGGGGGGGGGGGGGGGGGGGGGGGGGGGGFGGGGGGGGEEGGGGGGGGGGGGGGGGGGGGGGGGGGGGGGGGGGGGGGGGGGGGGGGGGGGGGGGGGGGGGGGGGGGGGGGGGCCEGGGGGGCFFGGFDCCFFGGGGGGGGGGGGGGGGGGGGGGGGGCDCF?FFF*:@=*//:?87<=1CECEBGEEGE3>=D9CD?FFFGDFGGFFFG
@M00200:205:000000000-AKKM3:1:1101:4675:4862 1:N:0:1
ACTGGGTTTAAAGGGTGCGTAGGTGGCTTGGTCAGTTCGATGTGAAAGCTCCGAGCTTAACTTGGAAATGGCATTGAATACTACTGAGCTGGAGGATTGGAGGGGGGACTGGAATACTTGGTGTAGCAGTGAAATGCGTAGATATCAAGTGGAACACCAGTGGCGAAGGCGAGTCCCTGGACAAATCCTGACACTGAGGCACGACAGCTAGGGGAGCAAACAGGATTAGATACCCGGGTA
+
GFGGGGGGGGGGGGGGGGGGGGGGGGG?FGGGGGGGGGGGGGGGGGGGGGGGGDGGGGGGGDGGGGGGGGGGGGGGGGGGGGGCFGFGGGGGFFFFFGGGGGGGGDG7CDFGGGGGGGGGGGGGGGGGGGGGECGGGGCCGGFGGGGFF@FGGGGGFGFFGFCECFGGGGGGGG@FGGGGGGFGGG+AFGDGGGGGCCFGGG5C*:<FGCFECC>3>FFGFG8<?GGF?F<GFC61>>@E
@M00200:205:000000000-AKKM3:1:1101:17188:4874 1:N:0:1
ATTGGGTTTAAAGGGCGCGTAGGTGGCCCGTTAAGTGGCTGGTGAAATCCCGCGGCTCAACTGCGGGGCTGCCGGTCATACTGGCGAGCTAGAGCACGGTAGGGGCAGATGGAATTCCCGGTGTAGCGGTGGAATGCGTAGAGATCGGGAAGAATACCAGTGGCGAAGGCGTTCTGCTGGGCCGTTGCTGACACTGAGGCGCGACAGCGTGGGGCGCAAACAGGATTAGATACCCTAGTACGAT
+
F@FCEEFFGFFG<CFGEFGFCF;F,FGGGGGFEDGGGFGFEEFGGGGGGGGEFGDEGG<FFGFGG=FDGGGGGCEGGEFAEGGGGCBFGGGGGFFFGCFDD@DBFFGGCFGFG9FG9>FBFC*C,E=FGFCGBC9D@:>*1:FFA<FECCGGFGGGGGGGC::*BC@<ECCECGGGG?C8CFCEEC8CGF?FF6CF?FGGGGG>CCGGE5>EE>)C>EE5CF6D?F>4*64?:CFC?5@F*(3-
@M00200:205:000000000-AKKM3:1:1101:26977:4890 1:N:0:1
ACTGGGTTTAAAGGGCGCGTAGGCGGCCTTCTAAGTCGGACGTGAAATCCCCGGGCTCAACCCGGGAACTGCGTCCGAGACTGGAAGGCTCGAATCCGGGAGAGGGATGTGGAATTCCAGGGGTAGCGGTGAAATGCGTAGATATCTGGAGGAACACCGGTGGCGAAGGCGGCATCCTGGACCGGTGTTGACACTGAGGCACGAAAGCCGGGGGAGCAAAAAGGATTAGATACCCTTGTAAGA
+
GGGGGGGGGGDGGGGGGGGGGGGGGGGGGGGGGGGGGGGGGGGGGGGGGGGGGGEFCFGGFFGGEGGEGFGFGGGGGGGGGGGGGFGG,EEGGGGGGGGGGCGGGGGGGGGGG<9FCGCC@+@3@FFEG7FC9>@FGE7BFF9F,?C9FCFGGGFFFEEGGEGG8:*=@8:CE**<C?FGG>GEEE*;5<:?F?<<+<EFGGEGCEDD=C:CEG)9BGGF**:C1C:49*)*3:<FF)9F>A2
@M00200:205:000000000-AKKM3:1:1101:12468:4923 1:N:0:1
ATTGGGTTTAAAGGGCGCGTAGGTGGTTGGGTAAGTCGGGTGTGAAAGCCCTGGGCTTAACCTGGGAATGGCATTCGAGACTACCTATCTAGAGTCTGGTAGAGGGAAGTGGAATTTCCGGTGTAGCGGTGAAATGTGTAGATATCGGAAGGAACACCAGTGGCGAAGGCGACTTCCTGGACCAAGACTGACGCTGAGGCGCGAAAGCGTGGGGATCAAACAGGATTAGATACCCTAGTA
+
GGGGFFFF@<FGGGGGGGGGGGGGFFGGGDEFGGGFGEFGGGGGFFGGGGGGGFGG@FFGFGGGD<FGGGGGCFGGGGGGFGGGGFFGGGGGGGGGGGGFFGAAFGGGGGGFEFFGGGGGDCFFGFGGGFGGGFFFGFGFFGFGGGGGCEGG@FDEC:=FFB7C:+BC@@:C:E7E?>FGGGGGGGFGAFFFGG:=88CFG):CCEGFGEEFEDBDFFFFGF641*23?8<DC8+*?5*9
@M00200:205:000000000-AKKM3:1:1101:7866:4924 1:N:0:1
ATTGGGTTTAAAGGGCGCGTAGGCGGGATGGCAAGTCAGTCGTGAAATCTCTCGGCTCAACCGAGAAACGTCGGCTGATACTGCCGTTCTTGAGGGATGCAGAGGAGACTGGAATTCCCGGTGTAGCGGTGAAATGTGTAGAGATCGGGAGGAACACCGGTGGCGAAGGCGGGTCTCTGGGCATTTCCTGACGCTGAGGCGCGAAAGCGTGGGGAGCAAACGGGATTAGATACCCTTGTA
+
GGGGGGGGGGGGGGGGGGGGGGGGGGGGGGGGGGGGGGGGGGGGGGGGGGGGGGGGGGGGGGGGGGGGGGGGGGGGGGGGGGGGGGEGGGGGGGGGGGGGGGGGDGGGGGGGGGFGGGGGGFGGGGGGGGGGGGGGFGGGGGGGGGGGGGGGGGGGGGGGGGG>EGEF>EFGGGGGGGGGGGGGGGGGGGGGGGGGGGGGGGG>EEDGGEGGGGFGFG8CFGDGBDF<@*:GCCFFFFFF
@M00200:205:000000000-AKKM3:1:1101:18255:4928 1:N:0:1
ATTGGGTTTAAAGGGCGCGTAGGCGGTCAGCACAAGTCAGTTGTGAAATCTCCGAGCTTAACTCGGAAAGGTCAACTGATACTGTGCGACTAGAGTGCAGAAGGGGCAACTGGAATTCTCGGTGTAGCGGTGAAATGCGTAGATATCGAGAGGAACACCTGCGGCGAAGGCGGGTTGCTGGGCTGACACTGACGCTGAGGCGCGAAAGCTAGGGGAGCGAACGGGATTAGATACCCTCGTA
+
GGGGGGGGGGGGGGGGGGGGGGGGGGGGGGGGGGGGGGDGGGGGGGGGGGGFGGGGGGGGGGFGFGGG=FGGGGGGGGGGDFGGEGGGGGGGFGGGFGGGGGGGGDGCDCFGGGGGGGGGDDFGGGFGGDGGGGCFAFGGGGEGFBDFCGFGGGGGGGEGGFGGGFGGGGGGEG:8E5CFDEGG8FGFCGGGGG::CGGFCDE>CGGDGDFGGGB57EGGGDGD?DD(==)*<FFG@F>E:
@M00200:205:000000000-AKKM3:1:1101:10606:4947 1:N:0:1
ATTGGGTATAAAGGGCGCGTAGGCGGCCTGCTAAGTCGAACGTGAAATCCCTGGGCTCAACCCAGGAACTGCGTCCGATACTGGTTGGCTTGAATCCGGGAGAGGGATGTGGAATTCCAGGTGTAGCGGTGAAATGCGTAGATATCTGGAGGAACACCGGTGGCGAAGGCGACATCTTGGACCGGCATTGACGCTGAGGCGCGAAAGCCAGGGGAGCAAACGGGATTAGATACCCGCGTA
+
FFGGGGCGFGGGGGGGGGGGGGGGGGGGGGGGGGGGGGGGGGGGGGGGAFGGGGGF,C@FGFGGGGGGGGGFGFCCFE7FGEFGGGGGGGGGGGGGGGGGGGGGGGGGGGGGGGFGGGGGGGDF:DAFGGGGGFFDCEGEGDGC@,FF9<<CCCEGGGGGG<B@CCEGEFGGGDEF+2?C@CGEEGGGCC?FGG3E5FFGCDGGGGGGGGFFEDFD>GCGGGGG09F>7@AGCFFGFFEE
@M00200:205:000000000-AKKM3:1:1101:11531:4949 1:N:0:1
ATTGGGCATAAAGGGTGCGTAGGCGGGCAGGTAAGTCAGTGGTGAAATCCCCGAGCTTAACTCGGGAACTGCCATTGATACTATTTGTCTTGAATACCGTGGAGGTGAGCGGAATATGTCATGTAGCGGTGAAATGCTTAGATATGACATAGAACACCCATTGCGAAGGCAGCTCACTACGCGGTCATTGACGCTGAGGCACGAAAGCGTGGGGATCAAACAGGATTAGATACCCTCGTA
+
GGGGGGGGGGGGGGGGGGGGGGGGGGGGGGGGFFGGGGGGGGGGGGGGGGGGGGGGGGGGGGGGGGGGGGGGGGGGGGGGGGGCGGGGGGGGGGGGGGGGGGGGGGGGGGGGGGGGGGGGGGGGGGGGGGGGGGGGGGGGGGGGGGGGGGGGGGFGGGGGGGGGGG:FEGGGGGGGGGGGGGGGGGGGGGGF85<*?FCFGGGGGGCCEGGEGC><>FFFGGGGFGC<FFAFGGGGFFFG
@M00200:205:000000000-AKKM3:1:1101:25770:4951 1:N:0:1
ATTGGGCTTAAAGGGTGCGTAGGCGGCTTTGCAAGTTGGGTGTGAAAGCCCTCGGCTCAACCGAGGAATTGCGCTCAATACTGCCGAGCTCGAGAGAGACAGAGGTAAGCGGAACTAATGGTGGAGCGGTGAAATGCGTTGATATCATTAGGAACACCGGTGGCGAAGGCGGCTTACTGGGTCTTTTCTGACGCTGAGGCACGAAAGCCAGGGGAGCGAAAGGGATTAGATACCCTCGTAAGA
+
GGGGGGGGGGGGGGGGGGGGGGGGGGGGGGGGGGGFGGGGFGEEGGGGGGGGGGGGGGGGGGGGGGGGGFGGGGGGGGGGGFFFGGGEFCGGGGGGGGGEGGGGGGGGGCFGEEGEFDBEGDFEGF8CDCFGFF9BAFF8FECF9FEEGGFDFFCCB*@F>FG@CGGGGBCG5C7CCFFGGGGCCC+>EFF@E=DEGGGGD4*8?ED4FECCEDEGEGEC3>FD65*4=72C7,0>FB@GD1A
@M00200:205:000000000-AKKM3:1:1101:5294:4958 1:N:0:1
ACTGGGTTTAAAGGGCGCGTAGGTGGCCAATTAAGTCAGACGTGAAATCCCCAGGCTCAACTTGGGAACTGCGTCTGATACTGGTTGGCTTGAATTCGGGAGAGGGATGCAGAATTCCAGGTGTAGCGGTGAAATGCGTAGATATCTGGAGGAATACCGGTGGCGAAGGCGGCATCCTGGACCGAGATTGACACTGAGGAGCGAAAGCCAGGGGAGCAAACGGGATTAGATACCCCGGTAAGA
+
GGGGGGGGGGGGGGGGGGGGGGGGGGGGGGGGGGGGGGGGGGGGGDGFGGFGGGGGGGGGGGGGGGGGGGGGGGGGGGFGGGGGGGGGGGGGFGGGGGGGGGGGGGGGGGGGGGGGGGGCFGGGGGGGGGGGGGGGGGGGGGFGGFFGGGGGGGGGGGGGGDEGGGGGGGGGGGGGGGGGGGGGGGECCFFGGGGGGGGFGFGGEGCGFGGGGDDGFGGGGGCD:DF??F<FCCF35>BE33:
@M00200:205:000000000-AKKM3:1:1101:17235:4969 1:N:0:1
ACTGGGCTTAAAGTGTGCGCAGGTGGCCGCGCAAGTCGAGTGTGAAATCCCCGGGCTTAACTTGGGAATTGCGCTCGAAACTACGTGGCTGGAGTGTGGCAGAGGGAGGTGGAATTCCACGTGTAGCGGTGAAATGCGTAGAGATGTGGAGGAACACCAATGGCGAAGGCAGCCTCCTGGGCCAACACTGACACTCATGCACGAAAGCGTGGGGAGCAAACAGGATTAGATACCCTTGTA
+
GGGGGG9FGGGFGGGGGGGGGGGGGGGGGGGGGGGGGGGGGGGGGGGGGGGGGGGGGGGGGGGGGGGGGG9FDFGGGGGDFDGGGGGGGGGEFGGGGGGGFGGFGGGGGGGGGGGFGFGGDDCFGGGGGGGGGGGF9C@E:@FFGGGFGGGGGGGCFGF@CFGGG@EGGGGGGGGGGGGC8::8EGFEGF7>C6>C@ECCGGECEECFEGGGCEB)7CG+5<G7(*:<FFFC7<+65?@C
@M00200:205:000000000-AKKM3:1:1101:8423:4972 1:N:0:1
ACTGGGTATAAAGGGAGCGTAGGCGGACATTTAAGTCAGGGGTGAAATCCCGGGGCTCAACCTCGGAATTGCCTTTGATACTGGGTGTCTTGAGTATGAGAGAGGTGTGTGGAACTCCGAGTGTAGAGGTGAAATTCGTAGATATTCGGAAGAACACCAGTGGCGAAGGCGACACACTGGCTCATTACTGACGCTGAGGCTCGAAAGCGTGGGGAGCAAACAGGATTAGATACCCCTGTA
+
GGGGGGGGGGGGGGGGGGGGGGGGGGGGGGGGGGGGGGGFGGGGGGGGGGGGGGGGGGGGGGFGGGGGGGGDGGGGGGGGGGGGGGGGGGGGGFGGFGGGGGGEGGGGGGGGGGGGGGGGGGGGGGGGGGGGDFFFGGGGGGGGGGEGGGEFGGGDFGCFGGGGGGGGFFGDCECFGGGFF6ECGCGFFDGGEDGEGGCGF*:8CEDGG58FGG)>>FG69DFC:47364<>7A6C3@0<
@M00200:205:000000000-AKKM3:1:1101:7269:5020 1:N:0:1
ATTGGGTATAAAGGGCTCGTAGGCGGTTTGTCGCGTCGGGAGTGAAAACCAGGTGCTTAACACCTGGCTTGCTTCCGATACGGGCAGACTAGAGGTATTCAGGGGAGAACGGAATTCCTGGTGTAGCGGTGAAATGCGCAGATATCAGGAGGAACACCGGTGGCGAAGGCGGTTCTCTGGGAATATCCTGACGCTGAGGAGCGAAAGTGTGGGGAGCGAACAGGATTAGATACCCGAGTAAGA
+
GGGGGGGGGGGGGGGGGGGGGGGGGGGGGGGGGGGGGGGGGGGGGGGGGGGGGGGGGGGGGGGGGGGGGGGGGGGGGGGGGGGGGGGGGGGGGGGGGGGGGGGGGGGGGGGGGGGGGGGGGFFGGGGGGBFGGGGGFGGCGGGGGGGGG7FFFGGGGGGGGFGFGDGGGGGGGGGGGGGGGGG>FGF+@CGGGGGGGGGGGGD/?EGCFGGGGGFGFEE?5CFGFGFF=@BGG6<CBFFF74<
@M00200:205:000000000-AKKM3:1:1101:16735:5024 1:N:0:1
ATTGGGTGTAAAGAGCGTGTAGGCGGCCGGCTAGGTCTGGTGTGAAAACTCGAGGCTCAACCTCGAGATGTCGCCGGAAACCAGTCGGCTAGAGTCCGGAAGAGGAGAGTGGAATTCCTGGTGTAGCGGTGAAATGCGCAGATATCAGGAAGAACACCTATGGCGAAAGCAGCTCTCTGGGACGGTACTGACGCTGAGACGCGAAAGCGTGGGGAGCGAACAGGATTAGATACCCTCGTAAGA
+
GGGGGGGGGGGGGGGGGGGGGGGGGGGGGGDGGGGGGGGGGGGGGGGGGGGGGGGGGGGGGGGGGGGGGGGGGGGGGGEFFGGGGGGGGGGGGGGGGGGGGGGGGGGGGGGGGGGGGGFGGGGGFGGEGFGGGGGGGGGGEGGGCFGDGGGGGGGGFGGGGGGGEGGGGGGGGFGGGGEGFCGGGG>EGDFFEGGGGFGEGGDGEGGGGEGGGGFGD=:CDGFGB4>?FF2FF@FF@D:59<A
@M00200:205:000000000-AKKM3:1:1101:23128:5032 1:N:0:1
ATTGGGTTTAAAGGGCGCGTAGGCGGTTCCGTAGGTGGCGTGTGAAATCCCCCGGCTCAACCGGGGAAGTGCGCGCCAAACCTCGGTTCTTGAGGGCGGTAGGGGGGACTGGAACTCTCGGTGGAGCGGTGAAATGCGTAGATATCGAGAGGAACACCGGCGGCGAAGGCGAGTCCCTGGTCCGCATCTGACGCTGAGGCGCGAAAGCGTGGGTAGCAAACAGGATTAGATACCCTCGTA
+
GGGGGGGGGFGGGGGGGGGGGGGGGGGGGGGGGGGGGGGGGGGGGGGGGGDGGGGGGGGGGGGGGGGGGGGGGGDGGGGGGFGGGGGGGGGGGGGGGGGGGGGGGGGGGGGGGGGGGGGGGGGGGGGGGGGGGGGGGGGGGGGGGGEFGGGGGFGGGGGGGGGGGGGGGGEGGGGFFGFGGGGGGG5EGGFGGGGGGG5=EGGGGGGGGGGGGGFGFD7FFGGGFGG<FFFGGFGF@@FG
@M00200:205:000000000-AKKM3:1:1101:26070:5051 1:N:0:1
ATTGGGTATAAAGGGCGCGTAGGTGGCCCGTTAAGTGGCTGGTGAAATCCCGCGGCTCAACTGCGGGGCTGCCGGTCATACTGGCGAGCTAGAGCACGGTAGGGGCAGATGGAATTCCCGGTGTAGCGGTGGAATGCGTAGAGATCGGGAAGAATACCAGTGGCGAAGGCGTTCTGCTGGGCCGTTGCTGACACTGAGGCGCGACAGCGTGGGGAGCAAACAGGGTTAGATACCCTCGTA
+
GGGGGGGGGGGGGGGGGGGGGGGGGGGGGGGGGGGGGGGGGGFGGGGGGGGGGEGGGGGGGGGGGGGGGGGGGEGGCGGGGFGFGGGECEGGGGGGGGGFCFGDGGGGGGGGGGCFFFGGGGGGCF;CE@FGGFCFFGEEE<FC,?FGGEG@CFFFCFFCFFFCEGEGGGGCCECCCBFGGFC?>5C=7>CFEC*CFEFGEDCEEEGFE:EGEC@D>=;89DFF(271876>C6C4>EFD
@M00200:205:000000000-AKKM3:1:1101:7729:5054 1:N:0:1
ATTGGGTTTAAAGGGCGCGTAGGCGGCGCAACAAGTCACTTGTGAAATCTCCGGGCTTAACTCGGAGCGGCCAAGTGATACTGTCGTGCTAGAGTGCGGAAGGGGCAACTGGAATTCTCGGTGTAGCGGTGAAATGCGTAGATATCGAGAGGAACACCTGCGGCGAAGGCGGGTTGCTGGGCCGACACTGACGCTGAGGCGCGAAAGCCAGGGGAGCGAACGGGATTAGATACCCGTGTA
+
GGGGGGFGGGGGGGGGEGGGGGGGGCGGGGGGGGGFFGGGGGGCGGGGGGGGGGGGGGGGGGGGGGGGGGGGGGGGGGGGGGGFGGGEGGGGGGGGGGGGGGDGGGGGGGFGGGGGGGGGGGEGEGGGGGGGGGFGGGECGGGGGGGGGFC<FGGCFGGGGG7EGEGGGGGGDGGGGGGGGGGGGGGGGGGFGGDGGG==CGGGGGGGFGGGGGFGEG5CDDGDBDF>?46F:ACGFFF*
@M00200:205:000000000-AKKM3:1:1101:16025:5054 1:N:0:1
ATTGGGTTTAAAGGGCGTGTAGGCGGTTTGTTAAGTCATGTGTGAAATCCCTCGGCTCAACCGGGGAACGACGCATGAAACTGGCAAGCTAGAGTACCAAAGAGGGGGGTGGAATTCCCGGTGTAGCGGTGAAATGCGTAGATATCGGGAGGAACACCTGTGGCGAAGGCGACCCCCTGGTTGGATACTGACGCTGATACGCGAAAGCGTGGGGAGCAAACAGGATTAGATACCCCAGTA
+
GGGGGGGGGGGGGGGGGGGGGGGGGGGGGGGGGGGGGGGGGGGGGGGGGGGGGGGGGGGGGGGGGGGGGGGGGGGGGGGGCFGGGGGGGGFGGGGGGGGFFGGFGGGGGGGGGGGGGGGGGGGGGGGGGGGGGGGFGGGGGGGGGGGGGGGGGGGGGGGGFGFGGGGGGGGGGGGGGGGGGG55CGFGGGGGGGGGGGGDFGDG>EDFGEGGEGFD3=FGGGGGFGFBFFF>9AFFFFFG
@M00200:205:000000000-AKKM3:1:1101:17230:5056 1:N:0:1
ATTGGGTTTAAAGTGTGCGCAGGTGGCCGCGCAAGTCGAGTGTGAAATCCCCGGGCTTAACTTGGGAATTGCGCTCGAAACTACGTGGCTGGAGTGTGGCAGAGGGAGGTGGAATTCCACGTGTAGCGGTGAAATGCGTAGAGATGTGGAGGAACACCAATGGCGAAGGCAGCCTCCTGGGCCAACACTGACACTCATGCACGAAAGCGTGGGGAGCAAACAGGATTAGATACCCTGGTA
+
GGGGGGGGGGGGGGGGGGGGGGGGGGGGGGGGGGGGGGGGGGGGGGGGGGGGGGGGGGGGGGGGGGGGGGGGGGGGGGGGGGGGGGGGGGGGGGGGGGGGGGGGGGGGGGGGGGGGGGGGGGGGGGGGGGGGGGGGGGGGGGGGGGGGGGGGGGGGGGGGGGGGGGGGGGGGGGGGGGGGGGGGGGGGGGGGGGGGGGGGGGGGGGGGGGGGGEEGFGGGGGGGBGGFFFFGGGGGFFFG
@M00200:205:000000000-AKKM3:1:1101:18659:5071 1:N:0:1
ATTGGGTTTAAAGGGTCCGTAGGCGGTTCGGAAAGTCAGATGTGAAATCCCACAGCTCAACTGTGGAACTGCATTTGAAACTTCCAGACTAGAGTATGAGAGGGGTTAAGGGAATTCCCGGTGTAAGGGTGAAATCTGCAGAGATCGGGAGGAACACCAGTCGCGAAGGCGCTTAACTGGCTCATTACTGACGCTCAGGGACGAAAGCTAGGGTAGCAAACAGGATTAGATACCCCAGTA
+
GGGGGGGGGGGGGGGGGGGGGGGGGGGGGGGGGGGGGGGGGGGGGGGGGGGGGGGGFGGGGGGGGGGGGGGGGGGGGGGGGGGGGGGGGGFGGGGFGGGGFGGGDGGGGGGGGGGGGGGGGGGGGGGGGGGGGGGGGGGGGGGGGGGGGGGGDFGGGGGGGGGGGGGG@FGGGGGGGGFFEDF9DG9,BCEGGGGGEGGGDFGGGEGFGGGGCCA369EFFGGF;<FFFFCGGGGGFF?:
@M00200:205:000000000-AKKM3:1:1101:21401:5074 1:N:0:1
ATTGGGTTTAAAGGGCGTGTAGGCGGTTTGTTAAGTCATGTGTGAAATCCCTCGGCTCAACCGGGGAAGGCCGCATGAAACTGATAAGCTAGAGTACCAAAGAGGGGGGTGGAATTCCCGGTGTAGCGGTGAAATGCGTAGATATCGGGAGGAACACCTGTGGCGAAGGCGGCCCCCTGGTTGGATACTGACGCTGATACGCGAAAGCGTGGGGAGCAAACAGGATTAGATACCCGAGTA
+
GGGGGGGGGGGGGGGGGGGGGGGGGGGGGGGGGGGGGGGGFGGGGGGGGGGGGGGGGDDGGGGGGGGGGG,EFGGDGCCFGGGGGGGGGGGGGGGGGGGGGGGGGGGGGGGGGGGGGGGGCEGGGGGGDGGGGFGGGGGGCBFCFGGGGGGCGGGGGGG?@FGGDGGGDFECGEGGGGGGGFGGGGGGGGC@CEDEDFGGGGE8C85CEEC85E3CBFGCC5@52<F??66FCFCDB>56
@M00200:205:000000000-AKKM3:1:1101:22479:5085 1:N:0:1
ACTGGGTTTAAAGAGCGCGTAGGCGGCCAGATAAGTCCGGTGTGAAAGTCAAAGGCTCAACCTTTGAATGCCGCTGGAAACTGTCTGGCTAGAGTCCGGGAGGGGCGAGTGGAATTCCTGGTGTAGCGGTGAAATGCGCAGATATCAGGAGGAACACCAATGGCGAAGGCAGCTCGCTGGAACGGTACTGACGCTGAGGCGCGAAAGCGTGGGGAGCGAACAGGATTAGATACCCGCGTA
+
GGGGGGGGGGGGGGGGGGGGGGGGGGGGGGGGGGGGGGGGGGGGGGGGGGGGGGGGGGGGGGGGGGGGGGGGGGGGGGGGGGGGGGGGGGGGGGGGGGGGGGGGGGGGGGGGGGGGGGGGGGGGGGGGGGGGGGGGGGGGGGGGGGGGGGGGGGGGGGGGGGGGGGGGGGGGGGGGGGGGGFGGGGGGGGGGGGGGGFGGGGGGGDDFEEGGGGFG>EEGGDGGFG><FFBGGFFD>@BG
@M00200:205:000000000-AKKM3:1:1101:21736:5086 1:N:0:1
ATTGGGTTTAAAGGGTGCGTAGGTGGCATGTTAAGTTTGATGTGAAAGCTCAGGGCTCAACCCTGAAATGGCATTGAATACTAGCGTGCTGGAGGTTTGGAGGGGGGACTGGAATTCTCGGTGTAGCAGTGAAATGCGTAGATATCGAGAGGAACACCAGTGGCGAAGGCGAGTCCCTGGACAACACCTGACACTGAGGCACGAAAGCTAGGGGAGCAAACAGGATTAGATACCCCAGTA
+
GGGGFGG7CGGGGEGFGGGFGGGGGGGGCFFGGGGGGGGGGGGFFGGGGFGGGFGG8FEGGGGGGGGGGGGGGGGGGGGGGGGGGGGGGGGGFGGEGGGG8FGGCGGCGGGGGGGGGGGECCBGGGFGFGGGGGGGGGGGGEGGGGGFGGGGGFGGDECFCFGGGGGGGGGGGEFGGF8@FCCGGGGDCFGGGFFCGFGGEGDCGCGGGGF>;C3<DGG67CGC?F77F?4:ACEFE:;9
@M00200:205:000000000-AKKM3:1:1101:23939:5111 1:N:0:1
ATTGGGTGTAAAGGGCGCGTAGGCGGGAGGCCAAGTCGGTCGTGAAATCCGCGGGCTCAACTCGCGGGGGTCGGCCGAAACTGGTTTTCTTGAGGGGCGCAGAGGAGCCTGGAATTCCCGGTGTAGCGGTGAAATGTGTAGAGATCGGGAGGAACACCGGTGGCGAAGGCGGGGCTCTGGGCGCACCCTGACGCTGAGGCGCGAAGGCGTGGGGAGCAAACGGGATTAGATACCCTAGTA
+
GGGGGGGGGGGGGGGGGGGGGGGGGGGGGGGGGGGGGGGGGGGGGGGGGGGGGGGGGGGGGGGGGGGGGGGGGGGGGGGGGGGGGGGGGGGGGGGGGGGGGGGGGGGGGGGGGGGGGGGGGEGGGGGGGEGGGGGGGGGGGGGGGGGGGGGGGGGGGGGGGGGGGGGGGGGGGGGGGGGGGGGGG>EDGGFFGDGE?FGFEDGC>GGFG*CGE>:C75C?FGGG:GC<9@AGC6CGFFFG
@M00200:205:000000000-AKKM3:1:1101:18487:5120 1:N:0:1
ACTGGGCTTAAAGGGCGCGTAGGCGGCCTAGCAAGTGGCGGGTGAAATCCCTCGGCTTAACCGAGGAACTGCCTGCCAGACTGCCTGGCTCGAGACCGGGAGAGGTGAGTGGAATTCCCAGTGTAGCGGTGAAATGCGTAGATATTGGGAGGAACACCAGTGGCGAAGGCGGCTCACTGGACCGGAACTGACGCTGAGGCGCGAAAGCGTGGGGAGCAAACAGGATTAGATACCCGGGTA
+
GGGGGGGGGGGGGGGGGGGGGGGGGGGGGGGGGGGGGGGGGGGGGGGGGGGGGGGGGGGGGGGGGGGGGGGGGGGGGGGGGGGGGGGGGGGGEGGGGGGGGGGGGGGGGGGGGGGGGGGGGGGGGGGGGGGGGGGGGGGGGGGGGGGGGGGGGGGGGGGGGGGGGGGGGGGGGGGGGGGGGGGGGGGEGGGGGGD55A==*5CEGGGGG=EGGGFDD=GGC<FGFGGF@=4:?C@97@3=
@M00200:205:000000000-AKKM3:1:1101:13662:5127 1:N:0:1
ATTGGGTGTAAAGGGTGCGTAGGCGGCCCTATAAGTCAGTGCTGAAATATCCCGGCTTAACCGGGAGGGTGGCATTGATACTGTAGGGCTTGAGTGTAGTCGAGGTAGGCGGAATTGACGGTGTAGCGGTGAAATGCTTAGATATCGTCAAGAACACCGATAGTGTAGACAGCTTACTAGGCTACAACTGACGCTGAGGCACGAAAGTGTGGGGATCAAACAGGATTAGATACCCGAGTA
+
GGGGGGGEFGGFGGGGGGGGGGGGGGGGGGGGGGGGGGGGGGGGGGGGGGGGGGGGGGGGGGGGGGGGGGGGGGGGGGGGGGGFGGGGGGGGGGGGGGGGGGGGGGGGGGGGGGGGGGGGGGGGGGGGGGGGGGGGGGGFGFFGGGGGGGGGGGGGGGGGEGDGGGGFGGGGGFGCCFGFGGGGGGGGGGGGGGDGGGFGGF5CGGGGGCDFGG><FFC+*7CGB6CBF?<:2<C<B>77
@M00200:205:000000000-AKKM3:1:1101:19721:5136 1:N:0:1
ATTGGGTATAAAGGGCGCGTAGGCGGGAGGTCAAGTCGGTCGTGAAATCTCCGGGCTCAACCCGGAGGCGTCGGCCGAAACTGGTCTTCTTGAGGGAGGCAGAGGAGTTTGGAATTCCCGGTGTAGCGGTGAAATGTGTAGAGATCGGGAGGAACACCGGTGGCGAAGGCGGGACTCTGGGCCTACCTCGACGCTGAGGCGCGAAGGCGTGGGGCGCAAACGGGATTAGATACCCTTGTAAGA
+
AD<@E@@FFDFFGFGD@FFGGGDGFG7BCGF@<FFFFGGCFGG:FCGCF,C,66@FEFFEGFFGDCFG+4CC:@F@EG@CGADDFG9,DFD<=<F7F+:C+C<<FCCF3=>@<DFA>FFF7@3@<BF@**>>FFFC,3@;F,<BCFG:<4C<FCFCF<FEG*<FC:EEGG5E5*:*A?7CFFF>?FG++9*?EE*:*887=>5:88DGC5*>E8)93*1:>7C*25*4@F<CEFG*)0/<C<2
@M00200:205:000000000-AKKM3:1:1101:10524:5139 1:N:0:1
ATTGGGTTTAAAGGGTGCGTAGGTGGCCCTGTAAGTCAGTGGTGAAATATCTCAGCTTAACTGAGAGGGTGCCATTGATACTGCAGGGCTTGAGTACAGATGAGGTAGGCGGAATTGACGGTGTAGCGGTGAAATGCATAGATATCGTCAAGAACACCGATAGCGAAGGCAGCTTACCAAGCTGTAACTGACACTGAGGCACGAAAGTGTGGGGATCAAACAGGATTAGATACCCGCGTA
+
GGGGGGGGGGGGGGGGGGGGGGGGGGGGGGGGGGGGFGGGGGGGGGGGGGGGGGGGGGGGGGGGGGGGGGGGGGGGGGGGGGGGGGGGGGGGGGGGGGGGGGGGGGGGGGGGGGGGFGGGGEFGGGGGGGGGGGGGGGGGGGGGFFGGGFGGGGGGGGGGGGGGGGGGGGGGGGFGGFGGGGGGGGGGGGGGGGGGGGGFGFGGGGGGGCFGGGE<FGGFFGGF;<@EFFCDF:8<>BEG
@M00200:205:000000000-AKKM3:1:1101:6215:5140 1:N:0:1
ACTGGGTTTAAAGGGCGCGTAGGCGGCCTGGCAAGTGACGGGTGAAATCCCTCGGCTTAACCGAGGAACTGCCTGTCAAACTGCTTGGCTTGAGACCGGGAGAGGTGAGTGGAATCCCCAGTGTAGCGGTGAAATGCGTAGAGATTGGGGGGAACACCAGTGGCGAAGGCGGCTCACTGGACCGGTACTGACGCTGATGCGCGAAAGCGTGGGGAGCAAACAGGATTAGATACCCTTGTA
+
GGGGGGGGGGGGGGGGGGGGGGGGGGGGGGGGGGGGGGGG@FGGGGGGGGGGGGGGGGGGGGGGGGGGGGGGGGGGGGGGGGGGGGGGGGGGGGGGGGGGGGGGGGGGGGGGGGGFFFGGGGGGGGGGGGGGGGGGGGGGGG9@DFFGGGGGGGGFGGGGGFGGGGGGDFEEGGGGGGGGGGGGCEGGGGGGGGGCC7:CCDEGGGGGGGGGGGBG:5CFDGGGFGFFF?4FGCFCFFFG
@M00200:205:000000000-AKKM3:1:1101:24500:5141 1:N:0:1
ATTGGGTTTAAAGGGTGCGTAGGCGGCCTATTAAGTCAGTGCTGAAATATCCCGGCTTAACCGGGAGGGTGGCATTGATACTGATGGGCTTGAGTGGAGTCGAGGTAGGCGGAATTGACGGTGTAGCGGTGAAATGCTTAGATATCGTCAAGAACACCGATAGTGAAGACAGCTTACTAGACTTCAACTGACGCTGAGGCACGAAAGTGTGGGGATCAAACAGGATTAGATACCCCGGTA
+
GGGGGGGGGGGGGGGGGGGGGGGGGGGGGGGGGGGGGGGGGGGGGGGGGGGGGGGGGGGGGGGGGGGGGGGGGGGGGGGGGGGGGGGGGGGGGGFGGGGGGGGGGGGGFGGGGGGGGGGGDGGGGGGGGGGGGGGGGGGGCGFGGGGFGGGGGGG?FEGGGGGGGGGGGGGGCEGGGGGCFGGGGGGGGGGGG59EEGGFGGGGDCDDFGF7@>8DFGFGGGF4:F:<@=<>CFGGFEFD
@M00200:205:000000000-AKKM3:1:1101:9608:5161 1:N:0:1
ATTGGGCGTAAAGGGCGTGTAGGCGGTTAGTTAAGTCTGATGTGAAAGCCCCGGGCTCAACCTGGGAAGTGCATTGGAAACTGGCAAACTTGAGTACGGGAGAGGGAAGTGGAATTTCGAGTGTAGGGGTGAAATCCGTAGATATTCGAAGGAACACCAGTGGCGAAGGCGGCTTCCTGGACCGATACTGACGCTGAGACGCGAAAGCGTGGGGAGCAAACAGGATTAGATACCCGCGTA
+
GGGGGGGGGGGGGGGGGGGGGGGGDGGGGGGGGCFEFGG,@FGGGGGGGGGGGGGGGGGCGGGGGGGGGGGGGGGGFFCGGGGFF?FGGGCGCFGGGGG7?F=FGG:EFAFFGE9AAFDGG?D,CFFGGE:DBFF,AFGGDEFFGCFFFGGGGGGFCF+8@B@@:C*5@DF@CEDC:BF>CEFEGE5EEDEF8CDGGFCE5CG8?:7<8*2CEC>C@5*0CFFC?CD27@<FFC8)757=
@M00200:205:000000000-AKKM3:1:1101:10037:5162 1:N:0:1
ATTGGGTTTAAAGGGTGCGCAGGCGGCTTCTCAAGCCCGGGGTGAAATGCCCCGGCCCAACCGGGGACGTGCTTCGGGGACTGAGAGGCTCGGGCGAGCTAGGGGTCTGTGGAACTCCCGGTGGAGCGGTGAAATGTGTTGAGATCGGGAGGAACGCCGGTGGCGAAAGCGACAGACTGGGGCTTTGCCGACGCTCAGGCACGAAAGCCAGGGGAGCGAACGGGATTAGATACCCCAGTAAGA
+
GGGGGGGEGGGGGGGGGGGGGGGGGGGGGGGGGGGGGGGGGGGGFGGGGGGGGGGGGFGGGGGGGGGGGGGGGGGGGGGGGGGGGGGGGGGGGGGGGGGGGGGGGGGGGGGGGGGGGGGGGFGGFGGGGGEDGGGCFGGGGGGGGGGGGGGGGGGGGGEGGGGGGEG58FGGGDD68?FGFEGCFFG7CCEG==DGG6EFGFGECE35@FFFGDED5CCGD5CC<C5)*/6CGGGG5)9E>).
@M00200:205:000000000-AKKM3:1:1101:14548:5181 1:N:0:1
ATTGGGCGTAAAGAGCGTGTAGGCGGCCCGACAAGTCCGCCGTGAAAGTCCAGGGCTCAACCCTGGAATGCCGGTGGAAACTGTCGGGCTTGAGTTCGGAAGAGGCGAGTGGAATTCCTGGTGTAGCGGTGAAATGCGCAGATATCAGGAGGAACACCAATGGCGAAGGCAGCTCGCTGGGACGACACTGACGCTGAGACGCGAAAGCGTGGGGAGCAAACAGGATTAGATACCCGCGTA
+
GGGGGGGGGGGGGGGGGGGGGGGGGGGGGGGGGGGGGGGGGGGGGGGGGGFGGGGGGGGGEGGGGGGGGGGGFFGGGGGGGGGGGGGGGGGGGGGGGGGGGGGGGGFGGGGGGGGGGGGGGGGGGGGGGGGGGGGGGGGGGGGFGGGGGGEGGGGGGGGGGGGGDGECGFGGGGGGGGGGGGGEGGGGGGGGGGGGGGGGGGGGCCDGGGGGGGEGEDFGGGGGFGF?FFADCCFCEFFG
@M00200:205:000000000-AKKM3:1:1101:6537:5185 1:N:0:1
ATTGGGTATAAAGGGCTCGTAGGTGGCCAACTAAGTCGGATGTGAAATCCCCAGGCTCAACTTGGGAACTGCATCCGATACTGGATGGCTTGAATCCGGGAGAGGGATGCAGAATTCCAGGTGTAGCGGTGAAATGCGTAGATATCTGGAGGAATACCGGTGGCGAAGGCGGCATCCTGGACCGGCATTGACACTGAGGAGCGAAAGCCAGGGGAGCAAACGGGATTAGATACCCCCGTA
+
FEGGGGGGGGGGGGGDFGGCGGEFGGGGGGGGFGGGGGGGCCGGGGGFFGGGGGFFG8,EEFGGFGGGGGGGGGGGG:FFGGGGFGGGGGGGGGGFFGEGGEGGGGGGGGGFEGGGGGGGFFGGGGGEGFE7EFFGGGGGGGFGCFFFGGGD:@FGGGGGGGGGGD7FGCCEGGGGGGFF7DFGGGGDCD9FCCFGG?FGEGE*=8CGCCCFFGDD:F6<CDEC?3C<=*6?FGCGEFFD
@M00200:205:000000000-AKKM3:1:1101:9806:5190 1:N:0:1
ACTGGGTTTAAAGTGTGCGCAGGCGGCCGAGCAAGTCGAGTGTGAAAGCCCCGGGCTTAACTTGGGAATTGCGCTCGAAACTACTTGGCTGGAGTGTGGCAGAGGAGGGTGGAATTCCACGTGTAGCGGTGAAATGCGTAGAGATGTGGAGGAACACCGATGGCGAAGGCAGCCCTCTGGGCCAACACTGACGCTCATGCACGAAAGCGTGGGGAGCAAACAGGATTAGATACCCCAGTA
+
GGGGGGGGGGGGGGGGGGGGGGGGGGGGGGGGGGGGGGGGGGGGGGGGGGGGGGGGGFGGGGGGGGGGGGGGGGGGGDDGGGGGGGGGGGGGGGGGGGGGGGGGGGGGGGGGGGGGGGGGDGGGGGGGGGGGGGGGGGGGGGFGGGGGGGGGGGGGGGGGGGGGGGGGDGGGGG7EGGGGGGGGGGGGGGGGGGGGGGGGGGGGGGDGGCEGGGFGFGGGFGGGFFG?FFFGFFGDEF?7
@M00200:205:000000000-AKKM3:1:1101:14049:5200 1:N:0:1
ACTGGGTTTAAAGGGAGCGTAGGCGGATAGTTTAGTCAGAGGTGAAAGCCCAGGGCTCAACCTTGGAATTGCCTTTGATACTGGCTATCTTGAGTATGGAAGAGGTATGTGGAACTCCGAGTGTAGAGGTGAAATTCGTAGATATTCGGAAGAACACCAGTGGCGAAGGCGACACACTGGCTCATTACTGACGCTGAGGCTCGAAAGCGTGGGGAGCAAACAGGATTAGATACCCTTGTA
+
GGGGGGGGGGGGGGGGGGGGGGGGGGGGGGGGGGGGGGGGGGGGGGGGGGGGGGGGGGGGGGGGGGGGGGGGGGGGGGGGGGGGGGGGGGGGGGGGGGGGGGGGGGGGGGGGGGGGGGGGGGGGGGGGGGGGGGGGGGGGGGGGGGGGGGGGGGGGGGGGGGGGGGGGGGGGGGGGGGGFGGGFGGGGGGGGGGGGGGGGGGDGGGGGGGGEFGF<BGGGGFGG@FF@F=<CDC?F4;FF
@M00200:205:000000000-AKKM3:1:1101:12686:5214 1:N:0:1
ATTGGGTTTAAAGGGCGCGTAGGCGGCCTGCTAAGTCGAACGTGAAATCCCCGGGCTCAACCCGGGAACTGCGTCCGAGACTGACAGGCTTGAATCCGGGAGAGGGATGTGGAATTCCAGGTGTAGCGGTGAAATGCGTAGATATCTGGAGGAACATCGGTGGCGAAGGCGGCATCCTGGACCGGTATTGACGCTGAGGCGCGAAAGCCAGGGGAGCAAACGGGATTAGATACCCGCGTA
+
GGGGGGGGGGGGGGGGGGGGGGGGGGGGGGGGGGGGGGGGGGGGGGGGGFGGGGGGGGGGGGGGGGGGGGGGGGGGGGGGGGGGGGGGGGGGGGGGGGGGGGGGGGGGGGGGGGGGGGGGGGGGGGGGGGGGGGGGGGGGGGGGFGFGGGGGGGGGGGGGGGGGGGGGGGGGGGGGGGGGGGGGG5:=CDCFGGGGGGGGGGGGGGGGFGGGGDDGFGCGGGCC67C?FFFGGFFGFFFG
@M00200:205:000000000-AKKM3:1:1101:13851:5220 1:N:0:1
ACTGGGTTTAAAGGGCGCGTAGGTGGCGTGATAAGGGTGTGGTGAAAGCCCGGGGCTCAACCCCGGGTCGGCCATGCCGACTGTCAGGCTCGAGTACTGTAGGGGCAGGCGGAATTCCGGGTGTAGCGGTGGAATGCGTAGAGATCCGGAGGAAGACCGGTGGCGAAGGCGGCCTGCTGGGCAGTTACTGACACTGAGGCGCGACAGCGTGGGGAGCAAACAGGATTAGATACACTCGTAAGA
+
GGGGGGGGGGGGGGGGGGGGGGGGGGGGGGGGGGGGGGGGGGGGGGGGGGGGGGGGGGGGGGGGGGGGGGGGGGGGGGGGGGGGGGGGGGGGGGGGGGGGGGGGGGGGGGGGGGGGGGGGGGGDFGGGGEGGGGCCGGEGGGFFCFGGGCGGDGGGDFFGDGGEEEGGGFGGGGDGFDFFGEGGFGGFFFFGGFFCFGGGGGGEEGGDE5CGGGEGEFGGGGGG?GD7=66DF,<>FFFGG?<
@M00200:205:000000000-AKKM3:1:1101:18740:5224 1:N:0:1
ATTGGGTTTAAAGAGCGTGTAGGCGGCCGGCTAGGTCTGGTGTGAAAACTCGAGGCTCAACCTCGAGATGTCGCCGGAAACCAGTCGGCTAGAGTCCGGAAGAGGAGAGTGGAATTCCTGGTGTAGCGGTGAAATGCGCAGATATCAGGAAGAACACCTATGGCGAAAGCAGCTCTCTGGGACGGTACTGACGCTGAGACGCGAAAGCGTGGGGAGCGAACAGGATTAGATACCCGCGTA
+
GGGGGGGGGGGGGGGGGGGGGGGGGGGGGGGGGGGGGGGGGGGGGGGGGGGGGGGGGGGGGGGGGGGGGGGGGGGGGGGGGGGGGGGGGGGGGGGGGGGGGGGGGGGGGGGGGGGGGGGGGGGGGGGGGGGGGFGGGGGGGGGGGGGGGGGGGGF8DGGGAFGGGGGDCGGGG:FFGGGGGGGGGGFGGCGGEGGGGGGGGGGEE5CGGEGGGG>DEGCE37CG6*:7FFDCFGGGE57E
@M00200:205:000000000-AKKM3:1:1101:4493:5228 1:N:0:1
ATTGGGTTTAAAGCGTACGTAGGCGGATATGCAGGCGTCGTGTGAAATCCCTCGGCTCAACCGAGGAACTGCACGGCGAACCGCATGTCTTGAGATCGGTAGGGGCGGTCGGAACGATAGGTGGAGTGGTGAAATGCGTTGATATCTATCGGAACGCCGAAGGTGAAAACAGGCCGCTGGGCCGATTCTGACGCTGAGGTACGAAAGCGTGGGTAGCGAACGGGATTAGATACCATGGTA
+
GGGGGGGGGGGGGGGGGGGGGGGGGGGGGGGGGGGGGGGGGGGGGGFGGGGGGGGGGGGGGGGGGGGGGGGGGGGGGGGGGGGGGGGGGGGGGGGGGGGGGGGGGGGGGGGGGGGGGGGGGFGGGGGGGFGGGFGGGGGGGGGFGFGGGFGGEGFGGGGE@FGGGGF<FFGGG>EGGGGGGGGGG>ECDCEEEGGGGGGFGGGDA:D5?CEGGGFGFGG897CD?DGBFFAFFC+:=@FF
@M00200:205:000000000-AKKM3:1:1101:17595:5237 1:N:0:1
ACTGGGCTTAAAGTGTGCGCAGGTGGCCGCGCATGTCGAGTGTGAAATCCCCGGGCTTAACTTGGGAACTGCGCTCGAAACTACGTGGCTCGAGTGTGGCAGAGGAAGGTGGAATTCCAGGTGTAGCGGTGAAATGCGTAGAGATCTGGAGGAACACCGATGGCGAAGGCAGCTTTCTGGGCCAACCCTGACGCTCATGCACGAAAGCGCGGGGAGCAAACAGGATTAGATACCCCAGTA
+
G8C@FFCCF@CFGCFGGGGGGGD,EFGGE::CF@FFGFGCFGGGGDDGG,CF@@@FGGGFFC,C<,C=,6CE7+CFGGGGGG,=7=AFFF,@:F,?FFGGFGGGGFG,4FG7FFGGGA@,BF<FGA<FGGGGGGGGGGGGGGBEF,,3>FFEE<FFGECEEGDC:::>FG:BC,6,<CCE,;FC,*14:>FF5CC*:2<ECC**=E3F*:E>*8>5>2CGG*;5:GFBFBA7FGG<>@FF
@M00200:205:000000000-AKKM3:1:1101:20143:5237 1:N:0:1
ACTGGGTTTAAAGGGCGCGCAGGCGGCTACGTAAGTCCGGCGTGAAATCCCACGGCTCAACTGTGGAACTGCGTCGGATACTGCGTTGGCTTGAGGATGGTAGAGGCTTTTGGAACTAGCGGTGTAGCGGTGAAATGCGCAGATATCGCTAGGAACGCCGGTGGCGAAGGCGGAAAGCTGGGCCATTCCTGACGCTGAGGAGCGAAAGTGTGGGGAGCGAACAGGATTAGATACCCTAGTA
+
GGGGGGGEDGGGGGGGGGGGGGGGGGGGGGEGGGGGGFGGGGGGGGGGGFG<EFGGECGGGDGEFFGGGGGGGGGFGGGEEFGGGGGGGFFEGGGGFFGG9DGGFGGGCGGGGGFFGGGFGGGGGFGGGGCEFGFEGCGGDGGFGG<CGCGGGGGGGGGEE<FC9BCCFGFGDEEGGFCF?GEDCCF+?7EGFGC=EDGD<C55?E5C:C+<EEEDF*CCDCCF:5<)67:*<C@D4)53*
@M00200:205:000000000-AKKM3:1:1101:15626:5240 1:N:0:1
ATTGGGTATAAAGGGCTCGTAGGCTGCCAACTAAGTCAGACGTGAAATCCCTCGGCTTAACCGGGGAACTGCGTCTGAGACTGGATGGCTTGAATCCAAGAGAGGGATGCGGAATTCCAGGTGTAGCGGTGAAATGCGTAGATATCTGGAGGAACACCGGTGGCGAAGGCGGCATCCTGGATTGGTATTGACGCTGAGGAGCGAAAGCCAGGGGAGCAAACGGGATTAGATACCCTTGTA
+
GGGGGGGGGGGGGGGGGGGGGGGGGGGGGEEGGGGGGGGDGGGGGGGGGGGGGGGGG@FDGGGGGGGGGGGGGGGGGGDFGGGG<9F<FGGGGGFGEEE9FGGGGCGE:<FGGGGGAFCFGFGGGGGGGGGGGGFGFGGGGGFGGGDFFFFGGGGFGGGCGE@C7F7BFGGD5BECFGGGFC?CFGCFGGGGGGGGGGGGGGGGGGGGGGGCGCDDF=E855CC6<FFFFAFFGF*559F
@M00200:205:000000000-AKKM3:1:1101:9368:5246 1:N:0:1
ATTGGGTGTAAAGAGCGTGTAGGCTGTTCGGTAAGTCTGCCGTGAAAACCTGAGGCTCAACCTCGGGCGTGCGGTGGATACTGCCGGGCTAGAGGACGGTAGAGGCGAGTGGAATTCCCGGTGTAGCGGTGAAATGCGCAGATATCGGGAGGAACACCAGTAGCGAAGGCGGCTCGCTGGGCCGTTCCTGACGCTGAGACGCGAAAGCTAGGGGAGCGAACAGGATTAGATACCCTTGTA
+
GGGGGGGGGGGGGGGGGGGGGGGGGGGGGGGGGGGGGGGGGGGGGGGGGGGGGGGGGGGFGGGGGGGGGGGGGGGGGGGGGGGGGGGGGGGGGGGGGGGCGGGGGGGGGGGGGGGGGGGGGEGGGGGGGGGGCFCFGGGGGFGGFGGGGGGGGGGGGGGGGGGGGGG@FGGGGCGD85<F*CFGGGFGGGGGDEGGGGFGGGGGGGDFGCEGGD<DEECGCCFGFGGF=?9FF?FC?FFG
@M00200:205:000000000-AKKM3:1:1101:11883:5252 1:N:0:1
ATTGGGTTTAAAGGGCGCGTAGGCGGTCTTCTAAGTTCCGTGTGAAATCCCTCGGCTCAACTGGGGAACTGCACGGAAAACTGGAAGGCTTGAGTTCGGGAGAGGGAAGCGGAATTCCGGGTGTAGCGGTGAAATGCGTAGATATCCGGAGGAACACCGGTGGCGAAGGCGGCTTCCTGGACCGACACTGACGCTGAGGCGCGAAAGCTAGGGGAGCAAACGGGATTAGATACCCTAGTA
+
GGGGGGGGGGGGGGGGGGGGGGGGGGGGGGEGGGGGGFCFGGGGGGGFEGGCEGGGGGGGGDAEFGCFEGFGGGFEFFGGGGGC@@FEGGGGGGGGGGGDEGGGGG7FGFEGGGGGGGGGGGGGGGGGGGGGGGGGGGFGGGGGGGGGGGGGGGGGGGGGGGGGGGGGDG<E>EC9CFGGFCFC:/?GGGGGEG<CEE5FGGEEEEDF?:FEGG39BGGGGDEGBGGFFFFGGGGFFFFG
@M00200:205:000000000-AKKM3:1:1101:7845:5256 1:N:0:1
ACTGGGCGTAAAGAGCTCGTAGGCGGCTTGTCACGTCGGATGTGAAAGCCCGGGGCTTAACCCCGGGTCTGCATTCGATACGGGCAGGCTAGAGTGTGGTAGGGGAGATCGGAATTCCTGGTGTAGCGGTGAAATGCGCAGATATCAGGAGGAACACCGGTGGCGAAGGCGGATCTCTGGGCCATTACTGACGCTGAGGAGCGAAAGCGTGGGGAGCGAACAGGATTAGATACCCCAGTA
+
GGGGGGGGGGGGGGGGGGGGGGGGGGGGGGGGGGGGGGGGGGGGGGGGGGGGGGGGGGGGGGGGGGGGGGGGGGGGGGGGGGGGGGGGGGFGEFFGGGDGGGGGGGGGGGGGGGGGGGGGGGGGGGGGGGEGGGGGGGGGGGGGGGGGFGCF7FFFGGG@FEFGGEGCFGGGGGGGGGGGFGGEDG7<CCEGGGGEEGFFGFDGGGGGGCCCGDBD>CEGG<FG?6C??FFGGCEFFF6E
@M00200:205:000000000-AKKM3:1:1101:25286:5260 1:N:0:1
ATTGGGTTTAAAGGGTGCGTAGGCGGCGCGGAAAGTTGGGTGTGAAATCCCTTGGCTTAACCAAGGAATGGCGCTCAAAACTACCGTGCTCGAGGAAGACAGAGGTGAGCGGAACTTAGGGTGGAGCGGTGAAATGCGTTGATATCCTAAGGAACACCGGTGGCGAAAGCGGCTCACTGGGTCTTTTCTGACGCTGAGGCACGAAAGCCAGGGTAGCGAACGGGATTAGATACCCCGGTA
+
GGGGGGGGGGGEFGGGGGGGGGGGGGGGCGGCEDGGGFGGGGGGCDGGGGGGGFGGGGGGFEFGGGGFFGGGEEFFGGGAFFGGGGGGGGGGGGGDGGDGGFGGGEGGGGGGGGGG=A><DFGFFGGGG@GFGGCG;FGG7CCGCF;CFEFCFCGGGFGGGEGG@<CEFFGGG>EEFGCFGFDGCF+1<1C9EGG=EFCFC5CC5?/0CF5>E*096>C5><CD0DF?=F<7:?EG35>*
@M00200:205:000000000-AKKM3:1:1101:25660:5260 1:N:0:1
ACTGGGTTTAAAGGGCACGTAGGCGGCACGGCAAATCGGTCGTGGAATCCCGACGCTTACCGTCGGAACGGCGGCCGAAAATACCGGGCTCGAGGGCGTGAGGGGTCACTGGAACTCCTGGTGAAGCGGTGAAATGCGTAGATATCAGGAGGAACGCCGGAGGCGAAAGCGAGTGACTGGCGCGTTCCTGACGCTGAGGTGCGAAAGCTAGGGGAGCAAACAGGATTAGATACCCGGGTAAGA
+
GGGGGGGCFGGGGGGGGEGEFGGGGGGEGGGGGGGGGGGGGFGGGGGGGCFFFEFGGGGGGGGGGGGGGGGGGGGGGGGGGGG,CFDFCGGGGGGGGGE@*FFFGGCCB@FGGGGGGGGFGFGGGGCCGFGFGGCGFFGGEGFGGGGCFGGFFGGGGEGDEGDCEEE2:CEEC?C7+0<C5>EGEE*;FCF?C=5EGGG<*7=CCGG4+3AEGGF3<=?FGGGGB4*)9@A79,:)577=<?A
@M00200:205:000000000-AKKM3:1:1101:20474:5278 1:N:0:1
ATTGGGTTTAAAGGGCGCGTAGGTGGCCCGTTAAGTGGTTGGTGAAATCCCGGGGCTCAACTCCGGGGCTGCCGATCAGACTGGCGGGCTAGAGCACGGTAGGGGCAGATGGAATTCCCGGTGTAGCGGTGGAATGCGTAGAGATCCGGAAGAACACCGGTGGCGAAGGCGGTCTGCTGGGCCGGAAGGGGGCAGAGCAATCTGTCCCCGTGCTGACGCTGAGGCGCGACAGCGTGGGGAGCA
+
GGGGGGGGGGGGGGGGGGGGGGGGGGGGGGGGGGFFFGGGGGGGGGGGGGGEGGGGGGGGGGGGGGGGGGGGGGGGGGGGGFGGGGGGG7FFGGGGGGGGGEGGGGGEGFFGGGGGGGGGGFEGGGGGGFGGGGGGFEFEGGGGGGFGGGGGGGGGGGGGCGGGDEEDEGEGGGGGGGGGGGGGCEEGGGGGGGDFGFFE77CFCAFCGEG5CFFGFCED5CCCBGC;BE9D8C;D>FFDG9?
@M00200:205:000000000-AKKM3:1:1101:22740:5286 1:N:0:1
ATTGGGTGTAAAGGGCGCGTAGGCGGGAGGCCAAGTCGGTCGTGAAATCCGCGGGCTCAACTCGCGGGGGTCGGCCGAAACTGGTTTTCTTGAGGGGCGCAGAGGAGCCTGGAATTCCCGGTGTAGCGGTGAAATGTGTAGAGATCGGGAGGAACACCGGTGGCGAAGGCGGGGCTCTGGGCGCACCCTGACGCTGAGGCGCGAAGGCGTGGGGAGCAAACGGGATTAGATACCCGCGTA
+
GGGGGGGGGGGGGGGGGGGGGGGGGGGGGGGGGGGGGGGGGGGGGGGGGGGGGGGGGGGGGGGGGGGGGGGGGGGGGGGGGGGGGGGGGFGGGGGGGGGGGGGGGGGGGGGGGGGGGGGGGGGGGGGGGEGGGGFGGGGGGGGFGGGGGGGGGGGGGGGGEGGGGGCGGGGGGGGGGGGGGGGGGGGCEGCGGGDEGGGFEGGGGGDGGGGDGGBGBF*<FGCDBDC?FBDGGGGGFD)C
@M00200:205:000000000-AKKM3:1:1101:23641:5289 1:N:0:1
ACTGGGTTTAAAGAGCTCGTAGGCGGCTTAGTAAGTCGGCGGTGAAATACCGAGGCTCAACCTCGGCACTGCCGTCGATACTGCTATGGCTAGAGTTTGGTAGAGGAGAACGGAATTCCCGGTGTAGCGGTGGAATGCGCAGATATCGGGAGGAACACCAGCGGCGAAGGCGGCACTCTGGGCTGGAACTGACGCTGAGGAGCGAAAGCGTGGGTAGCACACAGGATTAGATACCCTCGTA
+
CCFFCCECCEGGGFF@AGDBBFCCBGEFFFDEFEEEGGGEF@@FCCAFGG@@FC@+:C=FDGEFGGGC:FCFCC:CC@BE=EDFFEFCGG=EFFE?@<FDFFEEFG8FGGFCGGDDDCCFEEF=+DFG:=>CC7BF7FGGGECDF9=@FDGEEG:@F:>FFGEEGG@FCEG8E:>E*8@CCC@CEE88+9?98CG58C5FGC5E859<FG8:CC7::+2+9787(9C)66::+,+9*05:5
@M00200:205:000000000-AKKM3:1:1101:21411:5295 1:N:0:1
ATTGGGCTTAAAGTGCGTGTAGGCGGTTTGTTAAGTCATGTGTGAAATCTCTCGGCTCAACCGGGGAACGACGCATGAAACTGGCAAGCTAGAGTACCAAAGAGGGGGGTGGAATTCCCGGTGTAGCGGTGAAATGCGTAGATATCGGGAGGAACACCTGTGGCGAAGGCGACATCCTGGACCGGTATTGACGCTGAGGCGCGAAAGCCAGGGGAGCAAACGGGATTAGATACCCGTGTA
+
GGGFGGGGGGGGGGGGGGGGGGGGGGGGGGGGGGGGGGGGGGGGGFGGGFGGGGGGGGGGGGGGGGGGGG7FEGGGGGGGGGGGGGGGGGGGGGGGGGGGGGGGGGGGGGGGGGGGGGGGGGGGGGGGGGGGGGGGGGGGGGGGGGGGGGGDCGGGGGGGGGGGGGGGGGDEGGGGGGGGGGGGGGGGGGGGGCDGGCFFEGGGGGGGGGGGGG:CDGCGGGEGFGGFFFFGDCGGFFFG
@M00200:205:000000000-AKKM3:1:1101:5449:5298 1:N:0:1
ATTGGGTTTAAAGGGCGCGTAGGCGGTCAGCACAAGTCAGTTGTGAAATCTCCGGGCTTAACTCGGAACGGTCAACTGATACTGTGCGACTAGAGTGCAGAAGGGGCAACTGGAATTCTCGGTGTAGCGGTGAAATGCGTAGATATCGAGAGGAACACCTGCGGCGAAGGCGGGTTGCTGGGCTGACACTGACGCTGAGGCGCGAAAGCCAGGGGAGCGAACGGGATTAGATACCCCCGTA
+
GAFGGGGGGGGGGGGGGGGGGGGGFGFGGG8FGG<FGGGGGFFGGGGGGGGGGGGGGGGGGGGGCEBFGGGGGGEFGGFGGDEFFFF::>4@EFGGGGFEC4=FGDGGGGGGGFFGEGGGGGGGGFGGGGGDGGGGGGGGGGEFFGFGDFGGCCFEFFGGGGGDGEEGGGFED5EGGCFEFE=CEFGGCC99@EDEC>FFGDGG>5CDCFCFFG)9.>C=CGGG<39,*6)2AEE<)<BGD
@M00200:205:000000000-AKKM3:1:1101:27256:5299 1:N:0:1
ATTGGGTTTAAAGGGTTCGTAGGTGGCCGGCTAAGTCAGACGTGAAATCCCTCAGCTTAACTGGGGAACTGCGTCTGAGACTGGTCGGCTCGAGGGCAGGAGAGGAACGCGGAATTCCAGGTGTAGCGGTGAAATGCGTAGATATCTGGAGGAACACCGGTGGCGAAGGCGGCGTTCTGGACTGCATCTGAAACTGAGGAACGAAAGCCAGGGGAACAAACGGGATTAGATAACCCAGTAAGA
+
FGGGGGG-BFFGGGGGGEGEGGGGGGGGGGGGGGGGGGGGGGGGGGGGGGGGFGFGGGGGDFGGGGGGGGGGGGGGGGGE9FGGGGGDDEGGGGGGGGGGG:FGGGGGGGGGGGGFGGGGFEFGGAFEGGFGGDFFCF7CC:,@9FGCFGGGGFGGGGGFFGGC*1BFG8FECC8EE5FFGCFC6CEFCF++;?FFE?C?FGGEG*)*;:5@EE)*0:;C7CCG:D729?<F+<<F359?CAA
@M00200:205:000000000-AKKM3:1:1101:8712:5314 1:N:0:1
ATTGGGTGTAAAGGGCGCGTAGGCGGCGCGGGAAGGCGGCGGTGAAAGTCCGGGGCTCAACCCCGGATCGGCCGTGGCGACTCCCGCGCTGGAGCACAGTAGAGGCGGGTGGAATTCCGGGTGTAGCGGTGAAATGCGTAGATATTGGGAGGAACACCGGCGGCGAAGGCGGCTCTCTGGACCGGTATTGACGCTGAGGCGCGAAAGCTAGGGGGGCAAACGGGATTAGATACCCTAGTAAGA
+
GGGGGGGGGGGGGGGGGGGGGGGGGGGGGGGGGGGGGGGGGGGGGGGGGGGGGGGGGGGGGGGGGGGGGGGGGGGGGGGGGGGGGGGGGGGGGGGGGGGGGGGGGGGGGGGGCGCFFGFGG>ECEGFGG:EFGGDFCE>CGCCFFFFGGCEGEF>FCGGGCCG>EEECE5?E88CFGGGGEFGEG5:CFGC:EC*78FG5EGGGEGGF7?E>FG)9>CFG47CG0/53=*)*2<A=?>0+2))
@M00200:205:000000000-AKKM3:1:1101:16684:5326 1:N:0:1
ATTGGGCATAAAGAGCGTGTAGGCGGCCAGGCAGGTCCGCTGTGAAAACTCGAGGCTCAACCTCGAGATGTCGGTGGAAACCGCTTGGCTAGAGTCCGGAAGAGGAGAGTGGAATTCCTGGTGTAGCGGTGAAATGCGCAGATATCAGGAAGAACACCCGTGGCGAAGGCGGCTCTCTGGGACGGTACTGACGCTGAGACGCGAAAGCGTGGGGAGCGAACAGGATTAGATACCCTTGTAAG
+
GGGGGDFFGFFFGGGGGFGGGGGGGGGGGGGGGGGFFGGGGGGEFGGGGGGGGGDGGGDEFFGGGGGGGGGFGGGGDG@CFGGGGGGGGGGGGGGGGGEFGGGGFGGGGGGGGFCFFFGGGGDFFEGGGGGGGGGGGGGGGGDFGGGGGGGGGGGGFECFGGGGGGGGEFGGGC7CGGGFGGGGGGGDGGGCGGGGGGGFEGGEGGGFGGEGGGF3@=C859;C6F:>FF2FG6CC:F*<*4
@M00200:205:000000000-AKKM3:1:1101:15326:5328 1:N:0:1
ATTGGGTTTAAAGCGCGTGTAGGCGGAGTGGCAAGTACCTTGTGAAATCCCCGGGCTCAACCCGGGAATTGCTCGGTATACTGTCATTCTTGAGGCAGGTAGAGGTCGCTGGAACCTTAGGTGGAGCGGTGAAATGCGTAGATATCTAAGGGAACGCCTGTGGCGAAAGCGGGTGACTGGGCCTGTCCTGACGCTGAGACGCGAAAGCGTAGGGAGCAAACGGGATTAGATACCCGTGTA
+
GGGGGGGGGGGGGGGGGGGGGGGGGGGGGGGGGGGGGGGGGGGGGGGGGGGGGGGGGGGGGGGGGGGGGGGGGGGGGGGGGGGGGGGGGGGGGGGGGGGGGGGGGGGGGGGGGGGGGGGGGGGGGGGGGGGGGGGGGGGGGGGGGGGGGGGGGGGGGGFGGGGGGGGGGGGGGGGGGGGGGGGGGGGGGGGGGGDGGGGGGGGGGGGGG5EEEGFGFGGGGDEGFGFFFFAGFFFGFFFG
@M00200:205:000000000-AKKM3:1:1101:14649:5332 1:N:0:1
ACTGGGTTTAAAGGGCGCGCAGGCGGTTCGTTAAGTCCGAGGTGAAATCTCCCGGCTCAACTGGGAGCGGTCTTTGGATACTGGCGGACTTGAGGTGAGCAGAGGTGAGCGGAATTCTCGGTGTAGTGGTGAAATGCGTAGATATCGAGAGGAACACCAGTGGCGAAGGCGGCTCACTGGGCTCCACCTGACGCTGAGGCGCGAAAGCGTGGGGAGCGAACCGGATTAGATACCCCCGTA
+
GGGGGGGGGGGGGGGGGGGGGGGGGGGGGGGGGGGGGGGGGGGGGGGGGGGGGGGGGGGGGGGGGGGGGGGGGGGGGGGGGGGGGGGGGGGGGGGGGGGGGGGGGGGGGGGGGGGGGGGGGGGGGGGGGGGGGGGGGGGGGGGGGGGGGGGGGGGGGGGGGGGGGGGGGGGGGGGGGGFGGGGGGGGGGGFGGGDGGFFGGGGGGGGGGEGGGGFGF=CGDGGG>GD?FFFGGGGCDE3:
@M00200:205:000000000-AKKM3:1:1101:4239:5349 1:N:0:1
ATTGGGTTTAAAGGGTGCGTAGGCGGCTTTGTAAGTCAGTGGTGAAATATGGCAGCTCAACTGTCAGGGTGCCATTGATACTGCGGAGCTTGAGTACAGATGAGGTAGGCGGAATTGACGGTGTAGCGGTGAAATGCTTAGATATCGTCAAGAACACCGATAGCGAAGGCAGCTTACTAGGCTGTAACTGACGCTGAGGCACGAAAGTGTGGGGATCAAACAGGATTAGATACCCTAGTA
+
GGFGGGGGGGGGGFFGGGGGGGGGGGGGGGFGGGGEFGGGGGGGFFGGCFFGGCFFEC<AFFGFGFGGGGGGGGGGGGGGGDFFGGGGGGGGGEGFFFEEGFGGGGGFGGGDDC<DFGGGDF<CFGAFG@+=DFFGFFEAFGGCDFE83>CB@FFGGF<FG@FCCC8CGGGGGBCGGGGGFFGGGGFCGFFG5ECCCFGGGGGGG=<;1<@FEEE9>689*;EF06*,/7<7<<+*.5=F
@M00200:205:000000000-AKKM3:1:1101:14958:5353 1:N:0:1
ACTGGGTTTAAAGGGCGCGTAGGTGGCTTGTTAAGTGGCTGGTGAAATCCCGGGGCTCAACTCCGGGGCTGCCGGTCAGACTGGCGAGCTCGAGCACGGTAGGGGCAGATGGAATTCCCGGTGTAGCGGTGGAATGCGTAGAGATCGGGAAGAATACCAGTGGCGAAGGCGTTCTGCTGGGCCGTTGCTGACACTGAGGCGCGACAGCGTGGGGAGCAAACAGGATTAGATACCCCCGTA
+
GGGGGGGGGGGGGGGGGGGGGGGGGGGGGGGGGGGGGGGGGGGGGGGGGGGGGEGGGGGGGGGGG7FGGGGGGGGGGGGGGGGGGGGGGEGGGGGGGGGGGGGGGGGGGGGGGGGGGGGGGGGGGFGGGGGGGGGGGGGGGGGGGGGGGGGGGGGFFGGFFGGGGE7@FGEGGGGGGGGGGGGGGGGGGGDGGEGGGGGGGGGEEGGGGEEGGG:CE*CFGGGFBC:<FF<FGCE5>FFG
@M00200:205:000000000-AKKM3:1:1101:25895:5387 1:N:0:1
ATTGGGTTTAAAGTGTGCGCAGGCGGCCGCGCAAGTCGAGTGTGAAAGCCCCGAGCTTAACTTGGGAACTGCGCTCGAAACTACGTGGCTGGAGTGTGGCAGAGGAAGGTGGAATTCCACGTGTAGCGGTGAAATGCGTAGAGATGTGGAGGAACACCAATGGCGAAGGCAGCCTTCTGGGCCAACACTGACGCTCATGCACGAAAGCGTGGGGAGCAAACAGGATTAGATACCCTCGTA
+
GGGGGGGGGGGGGGGFGGGGGGGGGGGGGGGGGGGGGGGFGGGGGGGGGGGGGGGGGCGGGGCGGGGGGGGGGGGGGGGGGGGGGGGGGGGGGGGGGGGGGGGDGFFFGGGGGGGGGGCFGGGGGGGGGGGGGGGGGGGGGGFGGGGGGGGGGGGGGGGCGGGGGEGGGGDGGGG9?FGGGGGEGFGGGGGGGGDEGGGCCGGGGCDGGGGGGEFGEFEGGFGG067>=FFF+<C*8>>5
@M00200:205:000000000-AKKM3:1:1101:18544:5398 1:N:0:1
ATTGGGTTTAAAGGGTTGCGTAGGCGGCTTTGCAAGTCTGATGTGAAATCTCCAGGCCCAACCTGGAAATGGCATTAGAAACTGCGGAGCTGGAGGCTTGGAGGGGGAACTGGAATTCTCGGTGTAGCAGTGAAATGCGTAGAGATCGAGAGGAACACCAGTGGCGAAGGCGAGTTCCTGGACAAGACCTGACGCTGAGGCACGAAAGCCAGGGGAGCAAACAGGATTAGATACCCTAGTA
+
GFGGGGGGGGGGGGGGGGGGGGGGGGGGGGGGGGGGGGGGGGGGGGGGGGGGGGGGGGGGGGGGGGGGGGGGGGGGGGGGGGGGGGGGGGGGGGGGGGGGGGGGGGGGGGGGGGGGGGGGGGGGGGGGFGGGGGGGGFFGGGGGGGGGGGGGGGGGGFGGFFGGCFEFEGGGGGGGGG@FDEFGC>GF=CCCFECCEGGGGDD>EGGGG=EFF>><DGGGD4@F3*<A?F2*<CFD7;>?C
@M00200:205:000000000-AKKM3:1:1101:20179:5401 1:N:0:1
ATTGGGTTTAAAGGGAGCGTAGGCGGATAGTTTAGTCAGAGGTGAAAGCCCAGGGCTCAACCTTGGAATTGCCTTTGATACTGGCTATCTTGAGTATGGAAGAGGTATGTGGAACTCCGAGTGTAGAGGTGAAATTCGTAGATATTCGGAAGAACACCAGTGGCGAAGGCGACATACTGGTCCATTACTGACGCTGAGGAGCGAAAGTGTGGGGAGCGAACAGGATTAGATACCCGAGTA
+
GGGGGGGGGGFGGGGGGGGGGGGGGGGGGGGGGGGGGGGGGGGGGGGGGGGGGGGGGGGGGGGGGGGGGGGGGGGGGGGGGGGGGGGGGGGGGGGGGGGFGGGGGGGGGGGGGGGGGGGGGGGGGGGGFGGG<FGGGGGGGDGGGGGGGGGGGGGGGGGGGGGGGGGGDGGGGGGGDGGGGGGGGGGGGGGGGGGGGGGGGGGGGGGGGGGGGGDDFGGGDGGGFGFFFFFGF:CDD3;F
@M00200:205:000000000-AKKM3:1:1101:8756:5433 1:N:0:1
ATTGGGTTTAAAGTGTGCGCAGGCGGCCGAGCAAGTCGAGTGTGAAAGCCCCGAGCTTAACTTGGGAACTGCGCTCGAAACTACTTGGCTAGAGTGTGGCAGAGGGAGGTGGAATTCCACGTGTAGCGGTGAAATGCGTAGAGATGTGGAGGAACACCGATGGCGAAGGCAGCCTCCTGGGCCAACACTGACGCTCATGCACGAAAGCGTGGGGAGCAAACAGGATTCGATACCCGAGTAAGA
+
GGGGGGGGGGGGGGFEGGGGGGGGGGGGGGGGGGGGGGGGGGGFGGGGGGGGGGGGGEFGGEFGGFGGGGGGEGDGGGGGGGGGDGGGGGGGGGGGGGGGGG@FDGDGEFFGGGGGGGGGGEGGGGGGGEGGGGGGGGCEFGGGGGGGGCFGGGGGGGGGGGDCEGEGCCFGGEFCFGGGGGCGCGGGGGGGGDGGGFFFGGGGGGGGD:EGGGFGEFGFGGGG6F7)8?AGGFG<5>FGG2)
@M00200:205:000000000-AKKM3:1:1101:5526:5444 1:N:0:1
ACTGGGTTTAAAGGGCGCGTAGGTGGCGGCATAAGGCCGTGGTGAAAGTCCGGGGCTCAACTCCGGATCGGCCATGGCAACTGTGTCGCTGGGGCACCGTAGAGGCAGATGGAATTCCGGGTGTAGCGGTGGAATGCGTAGAGATCCGGAAGAACACCAGTGGCGAAGGCGGTCTGCTGGGCGGTGGGAGAGCAATCTCCCAATAGCCGACACTGAGGCGCGACAGCGTGGGGAGCAAACAGG
+
GGGGGGGGGGGGGGGGGGGGGGGGGGGGGGEFGFGGGGGGGGGGGGGGGGGGGGGGGGGGGGGGGGGGGGGGGGGGGGGGGGGGGGGGGGGGGGGGGGGGGGGGGGGGGGGGGGGGGGGGGGGGGGGGGGGGGGGGGGGGGGGGGGGGGCGGGGGGGGGGGGGGGGGGGGGGGGGGGGGGGGGGGGGGFGGGFGGGGEGGGG6C8CFGGEE5CFFGFGGGGGDD>DGF:B>G5*:CF?45D7?
@M00200:205:000000000-AKKM3:1:1101:6785:5446 1:N:0:1
ACTGGGCTTAAAGGGCTCGTAGGCGGTTCGTCACGTCGGGAGTGAAAACTCGGAGCTCAACTCCGAGCCTGCTTCCGATACGGGCAGACTAGAGGTAGGCAGGGGAGAGCGGAACTCCTGGTGTAGCGGTGGAATGCGCAGATATCAGGAAGAACACCGGTGGCGAAGGCGGCTCTCTGGGCCTTACCTGACGCTGAGGAGCGAAAGCGTGGGTAGCGAACAGGATTAGATACCCTAGTA
+
GGGGGGGGGGGGGGGGGGGGGGGGGGGGGGGGGGGGGGGGGGGGGGGGGGGGGGGGGGGGGGGGGGGGGGGGGGGGGGGGGGGGGGGGGGGGGGGGGGGGGGGGGGGGGGGGGGGEFGGGGGGGGGGGG@EGGGGGGGGGGGGGGGGGGFGGGGGGGGGGGGGGGGCEDFGGGDGGGGGFGCFGGCGGGG60/>CG=FGGGGGGGGGGGGGGGGFGFDGEGDFGFFF?FF9DFCFCFF?E
@M00200:205:000000000-AKKM3:1:1101:13472:5449 1:N:0:1
ACTGGGTATAAAGGGTGCGTAGGCGGGTTGATAAGTCAGTGGTGAAAGCCTGCAGCTTAACTGCAGAACTGCCATTGATACTGTCGATCTTGAATGTGTTTGATGTGGGCGGAATATGACATGTAGCGGTGAAATGCTTAGATATGTCATAGAACACCGATTGCGAAGGCAGCTCACTAAGCAGACATTGACGCTGAGGCACGAAAGCGTGGGGATCAAACAGGATTAGATACCCTAGTA
+
GGGGGGGGGGGGGGGGGGGGGGGGGGGGGGGGGGGGGGGGGGGGGGGGGGGGGGGGGGGGGGGGGGGGGGGGGGGFGGGGGGGGGGGGGGGGGGGGGGGGGGGGGGGGGGGGGGGGGGGGGGGGG9FEGGGGGGGGGGGGFGGGGFGEGGGFGGGGCGGGGGGFEGGGDGGGGGGEFGFFFFDEFGGGGGGGGGGGD5;EGGGGE8<FDE@EGC5DFGGC4*A7?FG?FBAF:CGC@FFG
@M00200:205:000000000-AKKM3:1:1101:17684:5454 1:N:0:1
ATTGGGCATAAAGGGCTAGTAGGCGGCCGTCTAAGTCGGATGTGAAATCCCCAGGCTCAACTTGGGAACTGCATCCGATACTGGATGGCTTGAATCCGGGAGAGGGATGCAGAATTCCAGGTGTAGCGGTGAAATGCGTAGATATCTGGAGGAATACCGGTGGCGAAGGCGGCATCCTGGACCGGCATTGACGCTGATCAGCGAAAGCCAGGGGAGCAAACGGGATTAGATACCCTAGTA
+
GGGGGGGGGGGGGGGGGGGGGGGGGGGGGGGGGGGGGGGGGGGGGGGGGGGGGGGGGGGGGGGGGGGGGGGGGGGGGGGGGGGGGGGGGGGGGGGGGGGGGGGGGGGGGGGGGGGGFGGGEGGGGGGGGGGGGEGGGGGGGGGGGDF@ECDGGGGGGGGGGGGGGGGGGGGGGGG?F9<CDGGGGGGEGGGGGGGGGGFGGGGEGC5CFGGFGGFGFGGGGGGGFGGFFB4FGGGGFFFG
@M00200:205:000000000-AKKM3:1:1101:12899:5460 1:N:0:1
ATTGGGCTTAAAGGGCGCGTAGGCTGTGCGGTACGGTTCGGGTGAAATCCCTCGGCTCAACCGAGGAACTGCCCGGGCGACGGCCGCGCTGGACTGCATCAGGGGACGATGGAACTCCCGGTGGAGCGGTGAAATGCGTAGATATCGGGAGGAACGCCGGTGGCGAAAGCGATCGTCTGGGGTGCACGTGACGCTGAGGCGCGAAAGCTAGGGGAGCAAACGGGATTAGATACCCCAGTA
+
GGGGGGGGGGGGGGGGGGGGGGGGGGGGGGGGGGGGGGGGGGGGGGGGGGGGGGGGGGGGGGGGGGGGGGGGGGGGGGGGGGGGGGGGGGGGGGGGGGGGGGGGGGGGGCFGGGGGGGGGGGGGGGGGGGGGGGGGGGGGEEGGFGGGGGGGGGGGGGGGGGGFEGGGGGGGFGGGGGGGGGGGGGGGGGGGGGGGGGGGGGGGGGGGFGGFGGFGFGGGGGGGFD5<FFAGDCCFFEFF
@M00200:205:000000000-AKKM3:1:1101:12471:5463 1:N:0:1
ATTGGGTTTAAAGAGCGTGTAGGCGGCCAAGCAGGTCCGCTGTGAAAACTCGAGGCTTAACCTCGAGACGTCGGTGGAAACCGTTTGGCTAGAGTCCGGAAGAGGAGAGTGGAATTCCCGGTGTAGCGGTGAAATGCGCAGATATCGGGAAGAACACCCGTGGCGAAGGCGGCTCTCTGGGACGGTACTGACGCTGAGACGCGAAAGCGTGGGGAGCGAACAGGATTAGATACCCCAGTA
+
GGGGGGGGGGGGGGGDGCGGGGFGGGEC@CFCGGGGGFGGGGGGGGGGDF@FEGDGGGGGGGEECG:F=FFGEGGGGGFGGGGGG<?:FG?FGGGFGGGCFGGGG<:@F,EGGGGGGB<FGGGGGGGGGGGGGGGGGGCGGGGGGGC7CFGGGGGGGGDBF:FGGGCEGGDDGE:+BE<CCFFEG8EEGGGGG=C=C>9FCDGGGGG*://?CCD<BCCGG3?F:DG44BFFG8CFEFFG
@M00200:205:000000000-AKKM3:1:1101:4156:5465 1:N:0:1
ATTGGGTTTAAAGAGCTCGTAGGCGGTTTAGCAAGTCGGGTGTGAAAACTCCGGGCTCAACTCGGAGACGCCACTCGATACTGCTATGACTCGAGTCCGGTAGGGGAGTGCGGAATTCCTGGTGTAGCGGTGAAATGCGCAGATATCAGGAGGAACACCGGTGGCGAAGGCGGCACTCTGGGCCGGAACTGACGCTGAGGAGCGAAAGCGTGGGGAGCGAACAGGATTAGATACCCTTGTA
+
GGGGGGGGGGGGGGGGGGGGGGGGGGGGGGGGGGGGGGGGGGGGFGGGGGGGGGGGGGGGGGGGGGGGGGGGGGGGGCGGGGGGGGGGFGGGGGGGGGGGEGGGGGGGGGGGGGGGGGGGGGGGGGGGGGGCBFGGGGGGGGGGGGGGGGGD:FFGFGGGGGGGGGECFGGGDGD7CFFGGGGGGGEGGGGFGGGGGGFFCDGGE=DGCE8EEGFGFGGGDGEG?79<*76CCFGGF47CD
@M00200:205:000000000-AKKM3:1:1101:25929:5466 1:N:0:1
ACTGGGTTTAAAGTGTGCGCAGGTGGCCGCGCAAGTCGAGTGTGAAATCCCCGGGCTTAACTTGGGAATTGCGCTCGAAACTACGTGGCTGGAGTGTGGCAGAGGGAGGTGGAATTCCACGTGTAGCGGTGAAATGCGTAGAGATGTGGAGGAACACCAATGGCGAAGGCAGCCTCCTGGGCCAACACTGACACTCATGCACGAAAGCGTGGGGAGCAAACAGGATTAGATACCCTCGTA
+
GGGGGGGGGGGGGGGGGGGGCGGGGGGGGGGGGGGGGGGGGGGGGGGGFGGGFGGGGGGGGGGGGGGGGGGGGG>CEGDFGGGGGGGGGGEEDGEGGGGGGGGGGGGGGGGGGGGGGGFGGFCFFFGGGFFGGGFGGGCEFGGGGFFFGGGGGGEDGGGGGGCFGGGGEGGGGGE@CFCCGCGDGGFEGGGGGGGFGCC?CGFEGED4=CEGEE3<DFG@DFGGF::?=4:GCFF9<:75
@M00200:205:000000000-AKKM3:1:1101:7035:5470 1:N:0:1
ACTGGGTTTAAAGGGAGCGTAGGCGGATAATTTAGTCAGAGGTGAAAGCCCAGGGCTCAACCTTGGAATTGCCTTTGATACTGGCTATCTTGAGTATGGAAGAGGTATGTGGAACTCCGAGTGTAGAGGTGAAATTCGTAGATATTCGGAAGAACACCAGTGGCGAAGGCGACATACTGGTCCATTACTGACGCTGAGGCTCGAAAGCGTGGGGAGCAAACAGGATTAGATACCCTAGTA
+
GGGGGGGGGGGGGGGGGGGGGGGGGGGGGGGGGGGGGGGGGGGGGGGGGGGGGGGGGGGGGGGGGGGGGGGGGGGGGGGFGGGGGGGGGGGGGGGGGGGGGGGGGGGGGGGGGGGGGGGGGGGGGGGGGGGGGGGGGGGGGGGGGGCFGGGGGGGGGEGGGGGGGGGDFGDGGGGGFFGGGGGGGGGGGFGGGGGGDGGGGCGGGGGGGGEFGGF3>GGGGGGGFFGEFFCGGGGGFFFG
@M00200:205:000000000-AKKM3:1:1101:7440:5485 1:N:0:1
ATTGGGTTTAAAGGGTGCGCAGGCGGCCGAGCAAGTCGAGTGTGAAAGCCCCGGGCTTAACTTGGGAATTGCGCTCGAAACTACTTGGCTGGAGTGTGGCAGAGGAGGGTGGAATTCCACGTGTAGCGGTGAAATGCGTAGAGATGTGGAGGAACACCGATGGCGAAGGCAGCCCTCTGGGCCAACACTGACGCTCATGCACGAAAGCGTGGGGAGCAAACAGGATTAGATACCCCTGTA
+
GGGGGGGGGGGGGGGGGGGGGGGGGGGGGGGGGGGGGGGGGGGGGGGGGGGGGGGGGGGGGGGGGGGGGGGGGGGGGGGGGFGGGGGGGGGGGGGGGGGGGGGGGGGGGGGGGGGGGFFGGGGGGGG>FGGGGGGGGGGGGGGGGGGGGGGGGGGGGGCEGGGGGG7@EGFGGFCEFGGGFGGGGGF=CCCEEGC5CCFFGGGGGGDG=CEGDEEGFGGGGFGGFFFFFFBGGGGDF5:F
@M00200:205:000000000-AKKM3:1:1101:15374:5519 1:N:0:1
ATTGGGCTTAAAGGGTGCGTAGGTGGCCGGGAAAGTCTGGTGTGAAATCTCTGAGCTTAACTCAGAAATGGCACTGGAAACTCTCTGGCTTGAGGATCGGAAGGGAGACTGGAATTCTCGGTGTAGCAGTGAAATGCGTAGATATCGAGAGGAACACCAGTGGCGAAGGCGAGTCTCTGGACGAGCCCTGACACTGAGGCACGAAAGCTAGGGGAGCAAACAGGATTAGATACCCCAGTAAGA
+
GGGGGGGGGGGGGGGGGGGGGGGGGGGGGGGGGGGGGGGGGGGGGGGGGGGGGGGGGGGGGGGGGGGGGGGGGGGGGGGGGGGGGGGGGGGGGGGGGGGGGGGGDGGGGGGGGGGGGGGGGGGGGGGGGGGGGGGGGGGGGGGGGGGGGGGGGGGGGGGGGGGGGGDGGGGGGGGFFGGGGGGGGGGGGGCGGGGGGGDGGGGGGGGGFFFGGGF3>EGGG<FGFGC=FC?GFFDGFEFGGFF
@M00200:205:000000000-AKKM3:1:1101:15714:5520 1:N:0:1
ATTGGGTTTAAAGGGCGCGTAGGCGGTGCTGCAAGCGGCGTGTGAAATGCCGGGGCTCAACCCCGGAACTGCGCGCTGTACTGCAGTGCTCGAGTGCGGGAGGGGGGTGTGGAACTCTAGGTGGAGCGGTGAAATGCGTAGATATCTAGAGGAACACCGGTGGCGAAAGCGACACCCTGGCCCGCAACTGACGCTGAGGCGCGAAAGCGTGGGTAGCAAACAGGATTAGATACCCTCGTA
+
GGGGGGGGGGGGGGGGGGGGGGGGGGGGGGGGGGGGGGGGGGGGGGGGGGGGGGGGGGGGGGGGGGGGGGGGGGGGGGGGGGGGGGGGGGGGGGGGGGGGGGGGGGGGGGGGGGGGGGGGGGGGGGGGGGGGGGGGGGGGGGGGGGGGGGGGGGGGGGGGGGGGGGGGGGGGGGGGGGGGGGGGGGGGGGGGGGGGGGGGGGGGGGGGGGGGGGFD?CFGGGGGFGG<4=AGDCGGF>>G
@M00200:205:000000000-AKKM3:1:1101:20762:5524 1:N:0:1
ACTGGGTTTAAAGGGCGCGTAGGCGGCTTATCAAGTCAGGCGTGAAATTCCCGGGCTCAACCTGGGGGCTGCGCTTGATACTGATGAGCTTGAATGCGGGAGAGGATAGTGGAATTCCCAGTGTAGAGGTGAAATTCGTAGATATTGGGAAGAACACCGGTGGCGAAGGCGGCTATCTGGCCCGTAATTGACGCTGAGGCGCGAAAGCGTGGGGAGCAAACAGGATTAGATACCCTCGTA
+
GGGGGGGGGGGGGGGGGGGGGGGGGGGGGGGGGGGGGGGGGGGGGGGGGGGGGGGGGGGGGGGGGGGGGGGGGGGGGGGGGGGGGGGGGGGGGGGGGGGGDGGGGGGGGGGGGGGGGGGGGGGGGGGGGGGGGGFGGGGGGGGDGGGGGGGGGGGGGGGEGGGGGGGGEGGGGGGGGGGGGGGGGGGGGGGGGGDGGGGGGGGGGGGF5*/CEGFGFGGG4*CFFGG?FF<>EFFDFFFG
@M00200:205:000000000-AKKM3:1:1101:18656:5528 1:N:0:1
ATTGGGTGTAAAGTGTGCGCAGGCGGCGCCGCAAGTCGAGTGTGAAAGCCCCGGGCTTAACTTGGGAATTGCGCTCGAAACTATGGTGCTGGAGTGTGGCAGAGGAGGGTGGAATTCCACGTGTAGCGGTGAAATGCGTAGAGATGTGGAGGAACACCGATGGCGAAGGCAGCCCTCTGGGCCACTACTGACGCTCATGCACGAAAGCGTGGGGAGCAAACAGGATTAGATACCCTCGTA
+
GGGGGGGGGGGGGAFCFGGGGGGGGGGDCG>EGGGGGCBFGGGGGGGGDGFGEGFGGFDGGEGGDCEFGF<FGGGGG@FGGGFFCAFFGG<=EGGGGGDDGG<FG@FFGGGGGGGGGGGGGGGGGGGGDGGGGGGGGG>8:FFFGG@EGGGGGGG8>FGGGG7CEGGGGGFCE*;7CFFG8BF8*+5>FGGG=EDGGGGGFD=CE8CGC7?GGD3/7=F8F7FF0**5@7)*<CCDFBF5
@M00200:205:000000000-AKKM3:1:1101:6801:5541 1:N:0:1
ATTGGGTTTAAAGGGCGCGTAGGCGGCCACCGCAAGTCGGTTGTGAAATCTCCGGGCTTAACCCGGAAAGGTCAACTGATACTGCGGGGCTAGAGTGCAGAAGGGGCAACTGGAATTCTCGGTGTAGCGGTGAAATGCGTAGATATCGAGAGGAACACCTGCGGCGAAGGCGGGTTGCTGGGCTGACACTGACGCTGAGGCGCGAAAGCTAGGGGAGCGAACGGGATTAGATACCCCAGTA
+
GGGGGGGGGGGGGGGGGGGGGGGGGGGGGGGGGGGGGGGGGGGGGGGGGGGGGGGGGGGGGGGGGGGGGGGGGGGGGGGGGGGGGGGGGGGGGGGGGGGGGGGGGGGGGGGGGGGGGGGGGGGGGGGGGGGGGGGGGGGGGGGGGGGGGGGGGGGGGGGGGGGGGGGGGGFGGGGGGCGGGGGGGGGGDGGGGG3CGCGGGGGGGGGDG7:ACGFDBEEC<7EGFG:16=<F7:+9).>F7
@M00200:205:000000000-AKKM3:1:1101:17873:5543 1:N:0:1
ATTGGGTTTAAAGCGCACGTAGGCGGCACCGCAAGTGTGGAGTGAAATCCCACGGCTTACCCGTGGAACTGCTTGGCAGACTGCGGTGCTAGAGGTTGGTAGGGGAGAGCGGAACTCTTGGTGGAGCGGTGAAATGCGTAGATATCAAGAGGAACACCGGTGGCGAAGGCGGCTCTCTGGTCCAATCCTGACGCTGAGGTGCGAAAGCTAGGGGAGCAAACGGGATTAGATACCCTGGTA
+
GGGGGGGGGGGGGGGGGGGGGGGGGGGGGGGGGGGGGGGGGGGGGGGGGGGGGGGGGGGGGGGGGGGGGGGGGGGGGGGGGGGGGGGGGGGGGGGGGGGGGGGGGGGGGGGGGGGGGGGGGGGGGGGGGGGGGGGGGGGGGGGGGGGGGGGGGGGGFGGGGGGGGGDFGGDGGGGFGF@FFFGFGGGGGGFGGGGGGGGGGGGG>EDFGGGGGGFGEGGDFG;C?DFF=F<CE@FGFFFG
@M00200:205:000000000-AKKM3:1:1101:17985:5555 1:N:0:1
ATTGGGTTTAAAGTGTGCGCAGGTGGCCTCGCAAGTCGAGTGTGAAATCCCCGGGCTTAACTTGGGAATTGCGCTCGAAACTACGGGGCTCGAGTGTGGCAGAGGGAGGTGGAATTCCACGTGTAGCGGTGAAATGCGTAGAGATGTGGAGGAACACCAATGGCGAAGGCAGCCTCCTGGGCCAACACTGACGCTCATGCACGAAAGCGTGGGGAGCAAACAGGATTAGATACCCTCGTA
+
GGGGGGGGGGGGGGGGGGGGGGGGGGGGGGGGGGGGGGGGGGGGGGGGGGGGGGGGGGGGGGGGGGFGGGGGGGGGGGGGGGGGGGGGGGGGGGGGGGGGGGGGGGGGGGGGGGGGGGGGGGGGGGGGGGGGGGGGGGGGGGGGGGGGGGGGGGGGGGGGGGGGGGEFGGGGGGGGGGGGGGGDGGGGGGGGGGGGGGGGGGGGGGGFGGGGGGFDFGFGGGGGFGFFFFFCFGGGFE@G
@M00200:205:000000000-AKKM3:1:1101:15013:5567 1:N:0:1
ACTGGGTTTAAAGCGCGTGTAGGCGGCTCTGCAAGTCGGGCGTGAAATCCCATGGCTCAACCATGGAAGTGCACTCGAAACTGCAGGGCTAGAGTCCTGGAGAGGAAGGTGGAATGCTTGGTGTAGAGGTGAAATTCGTAGATATCAAGCGGAACACCGGTGGCGAAGGCGGCCTTCTGGACAGTGACTGACGCTGAGACGCGAAAGCGTGGGGAGCAAACAGGATTAGATACCCGAGTAAGA
+
GGGGGGGGGGGGGGECFFFFEEFFGGGGGGDEGGGGGGGGGGGGGGGFDFECGFGGGGFGGGFGGF<F=F=EAFAFGGFG@FFFGGGGGCGFE<EFFAE?FCEF>@FCFEE<EFFEFFGGGD<<48<FGC7FFA,:?FF@FCCADAFGFGG@FCCFC:FCBFGFGGGG:CCCEEEGFFFFC>8C999>:FFC8:DG=CCFE<*:?*9**2CEGGF33CF694:58DG?6*6::6<7)05C7A<
@M00200:205:000000000-AKKM3:1:1101:16529:5579 1:N:0:1
ATTGGGCGTAAAGCGCACGTAGGCGGATTGTTAAGTCGGGGGTGAAATCCTGGAGCTCAACTCCAGAATTGCCTTCGATACTGGCTTTCTAGAGGCTGGAAGAGGTTAGTGGAATTCCCAGTGTAGAGGTGAAATTCGTAGATATTGGGAAGAACACCAGTGGCGAAGGCGGCTAACTGGTCCAGATCTGACGCTGAGGTGCGAAAGCGTGGGGAGCAAACAGGATTAGATACCCCCGTA
+
GGGGGGGGGGGGGGGGGGGGGGGGGGGEGGGGGGGGGGGGGGGGGGGGGGGGGGGGGGGGGGGGGGGGGGGGGGGGGGGGGGGGGGGGGGGGGGGGGGGEGGGGGGGGGGGGGGGGGGGGGGGGGGGGGGGGGGGGGGGGGGGGGFGFGGFGGGGGGGGGGGG>EGGGDFEGGGGGGGGGGGGGGGGGGGFGGGDGGGGFFFGGGDDGGGGGGGFGFGGGGGGG<4>?FFFGGGGC>BEG
@M00200:205:000000000-AKKM3:1:1101:4997:5587 1:N:0:1
ATTGGGTTTAAAGCGCGTGTAGGCGGCTGCGCAAGTCGGATGTGAAATCCCGTGGCTCAACCACGGAAGTGCACCCGAAACTGCGCAGCTCGAGTCTCGGAGAGGAAGGTGGAATGCTTGGTGTAGAGGTGAAATTCGTAGATATCAAGCGGAACACCGGTGGCGAAGGCGGCCTTCTGGACGATGACTGACGCTGAGACGCGAAAGCGTGGGGAGCAAACAGGATTAGATACCCTTGTA
+
GGGGGGGGGGGGGGGGGFGGGGGGGGGGGGGGGGGGGGGGGGGGGGGGGGGGGGGGGGGGGGGGGGGGGFGGGGGGGGGGGGGGGGGGGFGGGGGGGGGGGGGFGFGGGGGGGGFGGGGGGGGFGGGGGGGGGGGGGGGGGGGGGFFFEFGGG<<FGCFGGGGGGGGGGGGGCGGGGGGGGGGGGGGGGGGGGGGGGGFFD)2?CGGGGGGGGGBGFGGGGGGG?GGFF=<7<<CGF48C
@M00200:205:000000000-AKKM3:1:1101:12655:5596 1:N:0:1
ATTGGGTATAAAGGGTGCGTAGGCGGAACGGTAAGTCAGTGGTGAAATCCTGTTGCTTAACAACGGAACTGCCATTGATACTGCCGATCTTGAGTACATATGATGTGGGCGGAATGTGCCATGTAGCGGTGAAATGCTTAGATATGGCACAGAACACCGATTGCGAAGGCAGCTCACAAAACTGTTACTGACGCTGAGGCACGAAAGCGTGGGGATCAAACAGGATTAGATACCCTCGTAAGA
+
GGGGGGGGGGGGGGGGGGGGGGGGGGGGGGGGGGGGGGGGGGGGGGGGGGGGGGGGGGGGGGGGGGGGGGGGGGGGGGGGGGGGGGGGGGGGGGGGGGGGGGGGGGGFGGGGGGGGGGGGGGGGGGGGGGGGGGGGGGGGGGGGGGGGGGGGGGGGGGGGGGGGGGGCCGGDEGGGGGGGGGGGGGGGGGGGGGGGGGGDGGGGGGGGGGGGGGDDAGGGGGGGFGF7FFFC0<C7;@5CGFF
@M00200:205:000000000-AKKM3:1:1101:14708:5599 1:N:0:1
ATTGGGTTAAAGGGCGCGTAGGCGGCTCGTTAAGTGGTTGGTGAAATCCCGGGGCTCAACCCCGGGGCTGCCGATCAGACTGGCGAGCTAGAGCACGGTAGGGGCAGATGGAATTCCCGGTGTAGCGGTGGAATGCGTAGAGATCGGGAAGAATACCAGTGGCGAAGGCGTTCTGCTGGGCCGTTGCTGACGCTGAGGCGCGACAGCGTGGGGAGCAAACAGGATTAGATACCCCTGTA
+
GGGGGGGGGGGGGGGGGGGGGGGGGGGGGGGGGGGGGGGGGGGGEGGGGGGGGGGGGGGGGGGGGGGGGGGGGGGGGGGGGGGGGGGGGGGGGGGGGGGGGGGGGGGGGGGGGGGGGGGGGGGGGGGGCGGGGGGGGGGGGGGGGGGDFGGFGGGGGGGEFFGGCEEFGGGGGGGGGGGGGGGGGGGGGGGGGGGEGGFGGGGGGGGGEGGGGE@G@:<**0;7?CGF??AFCEF3>FF
@M00200:205:000000000-AKKM3:1:1101:23120:5613 1:N:0:1
ATTGGGTTTAAAGGGAGCGTAGGTGGTCTTCTAAGTCAGTGGTGAAATCTCTCGGCTTAACTGAGAAATTGCCATTGATACTGGAGGACTTGAGTGTAGTTGCCGTTGGCGGAATATGACATGTAGTGGTGAAATACATAGAGATGTCATAGAACACCGATTGCGAAGGCAGCTAACGAAACTATAACTGACACTGAGGCTCGAAAGTGCGGGGATCAAACAGGATTAGATACCCCGGTA
+
GGGGGGGGGGGGGGGGGGGGGGGGGGGGGGGGGFGGGGGGGGGGGGGGGGGGGGGGGGGGGGGGGGGGGGGGGGGGGGGGGGGGGGGGGGGGGGGGGGGGGFGGGGGGGGGGGGGGGGGGGGGGGGGGGGGGGGGGGGGGGGGGGGG<FGGGFGFGGGGGGGGGGGCDGGGGGGGGGGGGGGFGGGGGFFCEFFGGGGGG>FGGGGGGE?ECF8ADFGGEGGGGFGGFFFFGFCFG))5C
@M00200:205:000000000-AKKM3:1:1101:11525:5615 1:N:0:1
ATTGGGTTTAAAGGGCGCGTAGGCGGCCTCGTAAGTCAGATGTGAAATCCCTGGGCTCAACCCAGGACGTGCATCTGATACTGCTTGGCTTGAGTCTCGGAGAGGGTGGTGGAATTCCCAGTGTAGAGGTGAAATTCGTAGATATTGGGAGGAACACCGGTGGCGAAGGCGACCACCTGGACGAAGACTGACGCTGAGGCGCGAAAGCGTGGGGAGCAAACAGGATTAGATACCCTTGTA
+
GGGGGGGGGGGGGGGGGGGGGGGGGGGGGGGGGGGGGGGGGGGGGGGGGGGGGGGGGGGGGGGGGGGGGGGGGGGGGGGGGGGGGGGGGGGGGGGGGGGGFGGGGGGGGGGGFGGGGGGGGGGGGGGGGGGGGGGGGGGGGGFGGGGGGGGGGGGGGGGGGDCCGGGFGGEGGGGGEGFGGGGCGGGFGGGGCEDDEGGFEDEECE<*:AEGGGEGEGFFCFGGBGGFFFFDF6@GFFFG
@M00200:205:000000000-AKKM3:1:1101:10154:5621 1:N:0:1
ATTGGGCTTAAAGGGCGCGTAGGCGGTCCGATAAGTCCCGTGTGAAATCCCTCGGCTCAACTGAGGAATGGCACGGGAAACTGACGGGCTTGAGTTCGGGAGAGGGAAGCGGAATTCCGGGTGTAGCGGTGAAATGCGTAGATATCCGGAGGAACACCGGTGGCGAAGGCGGCTTCCTGGACCGACACTGACGCTGAGGCGCGAAAGCTAGGGGAGCAAACGGGATTAGATACCCGTGTA
+
GGGGGGGGGGGGGGGGGGGGGGGGGGGGGGGGGGGGGGGGGEGFFGFGGGGGGGGGGGGGGGGGGGGGGGGGGGGGGGGGGGFGGGGGGGGGGGGGGGGGGGGCEGGGGGGGGGGGGGGGDEGFGGGGGGGGGGGGGGGGGDGGGGGGGGGGGGGGGGGGGGGGEFDGDGGGGGGGGGGF8@CE5?>GGGGGGGGGGFGGGGGGGGGF9FEFGG>GEFFFCGGG?DGD6FDCCFFGFFFF
@M00200:205:000000000-AKKM3:1:1101:17755:5630 1:N:0:1
ATTGGGTTTAAAGGGTGCGTAGGTGGCATGTTAAGTTTGATGTGAAAGCTCAGGGCTTAACCCTGAAATGGCATTGAATACTAGCGTGCTGGAGGTTTGGAGGGGGGACTGGAATTCTCGGTGTAGCAGTGAAATGCGTAGATATCGAGAGGAACACCAGTGGCGAAGGCGACATACTGGTCCATTACTGACGCTGAGGCTCGAAAGCGTGGGGAGCAAACAGGATTAGATACCCCAGTA
+
GGGGGGGGGGGGGGGEGGGGGGGEFGG@FGFGGGGG<EGGGGGGGGGGGGGGGGGGGGGGGGGGGGGGAFFGFF<FFGGGGGGGGGGGGGGGGGD,CEFEFFEEGGGGEGFGGGGGGFGGGGGGGGGGGGGGGGGGGGFGGGGGGGD@CFGGGGGGGGGGGFGGGGGGGGGEGGGFGGGGGFGFGGG@77CGGGGGGGGGCF=CCEGGEGGGGDFGFGGFFFGF?FGFFFFGG@<7>;FF
@M00200:205:000000000-AKKM3:1:1101:18116:5642 1:N:0:1
ACTGGGTGTAAAGGGTGCGTAGGCGGTTATATTAGTCTTGTGTTAAATCTCCGGGCTCAACCCGGAGTTCGCGCGAGAAACGGTATAACTAGAAGAAGTGAGAGGTGAACAGAACTCTCGGTGTAGGGGTGAAATCCGTTGATATCGAGGGGAATACCAAATGCGAAGGCAGTTCACTGGCACTTTCTTGACGCTGAGGCACGAAAGCGTGGGTAGCGAATCGGATTAGATACCCTCGTA
+
GGGGGGGGGGGGGGGGGGGGGGGGGGGGGGGGGGGGGGGGGGGGGGGGGGGGGGGGGGGGGGGGGGGGGGGGGGGGGGGGGGGGGGGGGGGGGGGGGGGGGGGGGGGGGGGGGGGGGGGGGGGGGGGGGGGGGGGGGGGGGGGGGGGGGGGGGGGGGGGGGGGGGGGGGGGGGGGGGGGGGGGGGGGGGGGGGGGGGGGGGGGGGDG4CGGGGGFGFGGGDGFD?C<?FFBGGFEGFFFG
@M00200:205:000000000-AKKM3:1:1101:15928:5644 1:N:0:1
ATTGGGTATAAAGGGCGCGTAGGCGGCCTCTGCAAGTCGACTGTGAAATCTCCGGGCTTAACCCGGAAAGGTCAGCCGATACTGCAGGGCTAGAGTGCAGAAGGGGCAACTGGAATTCTCGGTGTAGCGGTGAAATGCGTAGATATCGAGAGGAACACCTGCGGCGAAGGCGGGTTGCTGGGCTGACACTGACGCTGAGGCGCGAAAGCTAGGGGAGCGAACGGGATTAGATACCCGCGTA
+
GGGGGGGGGGGGGGGGGGGGGGGGGGGGGGGGGGGGGGGGGGGGGGGGGGGGGGGGGGGGEFGGGGGGCFFGGGGGGGGGGGGGGGGGGGGGGGGGGGGGGGGGGGGGGGGGGGGGGGGGGGGGGGGGGGGGGGGGGGGGGGGGGGGGGGGGGGGGGGGGGGGGGGGGGGGGGGGGGGGGGGGGGGGGEGGGGGGGGGGGGGGDGGGGGGGGGGFGFG5?CDGGFGD:FFACGCFFDFFEG
@M00200:205:000000000-AKKM3:1:1101:22604:5649 1:N:0:1
ATTGGGTTTAAAGGGCGCGTAGGCGGGTGAGCAAGTCCGGGGTGAAATCTTTCGGCTTAACCGGAAAAGTGCCTTGGATACTGCTCGTCTCGAGGGAGGTAGGGGTCATTGGAACTTCTGGTGGAGCGGTGAAATGCGTTGATATCAGAAGGAACGCCGGTGGCGAAAGCGAATGACTGGATCTCTTCTGACGCTGAGGCGCGAAAGCTAGGGGAGCGAACGGGATTAGATACCCGAGTA
+
GGGGGGGGGGGGGGGGGGGGGGGGGGGGGGGGGGGGGGGGGGGGGGGGGGGGGGGGGGGGGGGGGGGGGGGGGGGGGGGGGGGGGGGGGGGGGGGGGGGGGGGGGGGGGGGGGGGGGGGGFGGGFFGGGGGFGGGGGGGGGGGGGGGGGGGGDFGGGGGGGDGGDEGGGGGGGGGGGGGGGGFFGGGGGFFFGGGGGGGGGGGGGGGGGGGGGG>DBGE:CGEGF5>?FF2FFFFGDE@F
@M00200:205:000000000-AKKM3:1:1101:21579:5658 1:N:0:1
ATTGGGTTTAAAGAGTTCGTAGGCGGTTTGTCACGTCTGCTGTGAAATCCCGAGGCTCAACCTCGGGCCTGCAGTGGGTACGGGCAGACTGGAGTGCGGTAGGGGAGAATGGAATTCCTGGTGTAGCGGTGGAATGCGCAGATATCAGGAGGAACACCGATGGCGAAGGCAGTTCTCTGGGCCGTAACTGACGCTGAGGAGCGAAAGCGTGGGGAGCGAACAGGATTAGATACCCTCGTA
+
GGGGGGGGGGGGGGGGGGGGGGGGGGGGGGGGGGGGGGGGGGGGGGGGGGGGGGGGGGGGGGGGGGGGGGGGGGGGGGGGGGGGGGGGGGGGFGGGGGGGGGGGGGGGGGGGGGGGGGGGGGGGGFGGGGGGGGGGGGGGGGGGGGGGGGGGGGGGGGGGDGEGGGGGGGGGFFGGG?<AFGGGDGGGFFGGGGGGGGFFGGGGGGGGGCEGGGFG>E>CDGCG?CGFFB<FGEF657>*
@M00200:205:000000000-AKKM3:1:1101:5808:5689 1:N:0:1
ATTGGGCTTAAAGGGTGCGTAGGTGGGCAAGTAAGTCAGTGGTGAAATCTCCGGGCTTAACCCGGAAACTGCCATTGATACTATTTGTCTTGAATACTGTGGAGGTCAGCGGAATATGTCATGTAGCGGGTAAATGCTTAGATATGACATAGAACACCAATTGCGAAGGCAGATGGATAAACGCATATTGAAAATTAGGCACGAAAGCGTTGGAAACAAACAGGATTAGATAACCGAGTAAGA
+
GGGGGGDF<EGGDGEG;FGGGGGCECCDGG8E9FFE<<9CFGG,E@FGAACFCGCGGGGFGAFE7+C@FADCCFGGGCF<<CF,C<<,9<EEFG9CF?<E<FF8:F88<,+@=>?EFFF,EFFC;EFGD++4:559,:74=A5E9;F?F,97?D5==@B:FF=,@CC=+@CBDD9>,77=;9++56*,;?C,,,5,4,,4,*4*C59****4<,+*2,6:*?,*(977*:6++,4))0)*+.)
@M00200:205:000000000-AKKM3:1:1101:16326:5691 1:N:0:1
ATTGGGCTTAAAGGGTGCGTAGGCGGCCGCGTAAGTCGGGTGTGAAATACCTCGGCTCAACCGAGGAATTGCGCCCGATACTGCAGTGCTTGAGGGAGACAGAGGTAAGCGGAACTGATGGTGGAGCGGTGAAATGCGTTGATATCATCAGGAACACCAGTGGCGAAAGCGGCTTACTGGGTCTCTTCTGACGCTGAGGTACGAAAGCTAGGGGAGCGAAGGGGATTAGATACCCGCGTA
+
GGGGGGGGGGGGGGGGGGGGGGGGGGGGGGGGGGGGGGGGGGGGGGGGGGGFGGGGGGGGGGGGGGGGFGGGGGGFGGGGGGGGGGGGGGGGGGGGGGDFGGGGGGGGGGGGGGGGGFGGGGGGGGGGGFGGGGGGGGGGGGGGGGGGFGGGGGGGFGGGGGGGGGEGGCEEGGEFFGGGGFGGGGGGGGGGGGGGGGGGEC=EG57CCCFGFC@DEGGEDGDGFD4?F?9FDECD)8>E
@M00200:205:000000000-AKKM3:1:1101:19280:5700 1:N:0:1
ATTGGGCTTAAAGCGTGCGTAGACGGTTATTTAAGTCGGGTGTGAAAGCCCCGGGCTCAACCTGGGAATTGCATTCGAGACTGAATAGCTAGGGTACGGTAGAGGGAAGCGGAATTTCCGGTGTAGCGGTGAAATGCGTAGATATCGGAAGGAACATCAGTGGCGAAAGCGGCTTCCTGGACCAGTACCGACGTTCAGGCACGAAAGCGTGGGGAGCAAACAGGATTAGCTACCCTTGTA
+
GGGGGGGGGGGGGGGGGGGGGGGGGGGGGGGGGGGGGGGGGGGGGGGGGGGGGGGGGGGGGGGGGGGGGGGGGGGGGGGGGGGGGGGGGGFGGGGGGGGGCCFGGGGGGGGGGGGGGGGGGGGGGGGGGGGGGGGGGGGGG@FGGGGGGDEGGGGCGGGGGGGGGGGGGGGGECGGGFGFGGGFGGGGGGGGGGGGGGGGGGDEEGGGGGCDGGFGFGGGG<67:GGFF)6*<EFG4@FG
@M00200:205:000000000-AKKM3:1:1101:10581:5701 1:N:0:1
ATTGGGTTTAAAGGGCGCGTAGGCGGCCTGATAAGTCGGGGGTGAAATCCTGTGGCTCAACCACAGGGCTGCCTCCGAGACTGTCGGGCTCGAGCACAGTAGAGGCAGGTGGAATTCCCGGTGTAGCGGTGGAATGCGTAGAGATCGGGAAGAACATCGGTGGCGAAGGCGGCCTGCTGGGCTGTTGCTGACGCTGACGCCAGACCGCGCGGGGAGCAAACAGCATTAGCTACCCGAGTAAGAC
+
GCFACFEGC@FGCFGCFFCFEFGFCCEGGGGEAC,<EFFGGGGGGFGF9EFFGDEGFGGFFEFGDFFGGGGGGGBFECEGGGGEEG7BEGFG+CFCFD@FABFF<C+3@FF7F<FCFFF@EFEFC;C@@<*<F@9:,5CC*1FGGG*<7=F1:FCCBFDGEFGFCFE*4CF8CEC>*+3:5CC*AE9FFGGGDG5*:*2:*/20*/9)?*1:85)7)**877F*3*:26)-?FFEDDB):2-.)
@M00200:205:000000000-AKKM3:1:1101:4795:5719 1:N:0:1
ACTGGGTTTAAAGGGTGTGTAGGCGGTCGTATTAGTCTTTTGTAAAAGCTCTCGGACTCAATCCGGGAAATGCGGAAGAAACGGTACGACTAAGAGGTCGCGAGAGGTAGAGGGAACTCATGGTGTAGGGGTGAAATCCGTTGATATCATGGGGAACACCAAATGCGAAGGCACTCTACTGGCGCGCACCTGACGCTGATACACGAAAGCGTGGGAATCGAACGGGATTAGATACCCCCGTA
+
F,6EFDECGGGGGGGFC7CFDGGGGGGGGGD<FFFGGGGGGGGCCFFFGGG<@@E7CFGGGGG8CEBFG,CFF7F6@B<C<<CE=D,?BB==FCCECGEC@FF@FG+B=DFGGGC<FFGDEGFGGGFA9=FFGFG<,CFCFFF@;;<,3@>DEFGGGCFCB:@C=FCFDCCFG>CE9CFCGGGCGD>EC/:A80CCECE++@C+=ECD=68;8C)*0*3;C4*1(/174*,0:2<<)07C>0
@M00200:205:000000000-AKKM3:1:1101:17547:5723 1:N:0:1
ATTGGGTTTAAAGGGTGCGTAGGCGGCCTATTAAGTCAGTGCTGAAATATCCCGGCTTAACCGGGAGGGTGGCATTGATACTGATGGGCTAGAGTACAGATGAGGTAGGCGGAATTGACGGTGTAGCGGTGAAATGCTTAGATATCGTCAAGAACACCTATAGCGAAGGCAGCTTACTAGGCTGTAACTGACGCTGAGGCACGAAAGTGTGGGGATCAAACAGGATTAGATACCCCAGTA
+
GGGGGGGGGGGGGGGGGGGGGGGGGGGGGGGGGEGGGGGGGGGGGGGGGGGGGGGGGGGGGGGGGFGGGGGGGGGGGGGGGGGGGGGGGGGGGGGGGGGGGGGGGGGGGGGDGGGGGGGGECGGGGGGGGGGGGGGGGGGGGGGGGGGGGGGGGGGGGGGGGGGGGGGGGGGGGGGGGGGGGGGGGGGGGGGGGGGGGFGGGGGGGGDFGCFEGEGFGGGGFCCBFGFFFFGCCFGFFFG
@M00200:205:000000000-AKKM3:1:1101:4642:5736 1:N:0:1
ATTGGGCATAAAGGGCGTGTAGGCGGTTGCGTAAGTGGGATGTGAAATCCCCCGGCTTACCCGGGGACCTGCATCCCAAACTGCGCGACTTGAGTATGGGAGAGGATGAGGGAATTCCTGGTGTAGCGGTGAAATGCGTAGATATCAGGAGGAACACCGGTGGCGAAGGCGCTCATCTGGCCCAATACTGACGCTGAGGCGCGAAAGCTAGGGTAGCGAACGGGATTAGATACCCCCGTAAGA
+
GGGGGGGGGGGGGGGGGGGGGGGGGGGGGGGGGGGGGGGGGGGGGGGGGGGGGGGGGGGGGGGGGGGGGGGGGGGGGGGGGGGGGGGGGGGGGGGGGGGGGGGGGGGGGGGGGGGGGGGGGGGGGGGGGGGGGGGGGGGEGGGGGGGGGFGGGGGGGGGGGGGGGGGGGGGGGGGGGGGGGGGGGGFGGGGGGGGGGFGGGGDG>EGGGFGGGGFD?G8CGGGGFDF<?FBGGFGG>BDCD65
@M00200:205:000000000-AKKM3:1:1101:27189:5737 1:N:0:1
ATTGGGTTTAAAGGGCGCGTAGGCGGCCACCGCAAGTCGGTTGTGAAATCTCCGGGCTTAACCCGGAAAGGTCAACTGATACTGCGGGGCTAGAGTGCAGAAGGGGCAACTGGAATTCTCGGTGTAGCGGTGAAATGCGTAGATATCGAGAGGAACACCTGCGGCGAAGGCGGGTTGCTGGGCTGACACTGACGCTGAGGCGCGAAAGCTAGGGGAGCGAACGGGATTAGATACCCCTGTA
+
GGGGGGGGGGGGGGGGGGGEGGGGGGGGGGGGGGECEGCGGGGGFCCFEFFGGGGGGEGF??EFFGGGBEFFGGGGGGGGGGGFGGG@@@@<FGGGGGGF,8:ABFCGGGFFGDFFFGGGGGGGGGGGGGGGG9>@FFGGGGGGGFCCFFGGGCFEFFFGG:@E*F8FGE7>EGGEGGGGGGGGGGG<AFGFEGCEEEFDGGGGG:DDGFFCF*5CBEGE<CC*4<C2=FA7FC?F:57F>
@M00200:205:000000000-AKKM3:1:1101:23544:5739 1:N:0:1
ATTGGGTATAAAGGGCGCGTAGGCGGCCACCGCAAGTCGACTGTGAAATCTCTGGGCTTAACCCAGAACGGTCAGCCGATACTGCGGGGCTAGAGTGCAGAAGGGGCAACTGGAATTCTCGGTGTAGCGGTGAAATGCGTAGATATCGAGAGGAACACCTGCGGCGAAGGCGGGTTGCTGGGCTGACACTGACGCTGAGGCGCGAAAGCTAGGGGAGCGAACGGGATTAGATACCCTTGTA
+
GGGGGGGGGGGGGGGGGGGGGGGGGGGGEGGGGGGGGGGGGGGGGGGGGGGGGGGGGGGGGGGGGGGGGGGGGGGGGGEFGDGGGGGGGGGGFGGGGGGGGGFGGGGGGGGGGGGGGGGGGGGGGGGGGGGGGGGGGGGGEGEFGCCGGGGGEFGGGGGGGGGC@FGGGGGGGGGGDCFGGEFGEEFGGFGCEEGEGEGGGGGGGGGGGD?EFGFGBGGGD3CDFDG3@F57<CC9?FF77
@M00200:205:000000000-AKKM3:1:1101:10036:5753 1:N:0:1
ATTGGGTTTAAAGGGCGCGTAGGCGGCCACCGCAAGTCGACTGTGAAATCTCCGGGCTTAACCCGGAAAGGTCAGCCGATACTGCGGGGCTAGAGTGCAGAAGGGGCAACTGGAATTCTCGGTGTAGCGGTGAAATGCGTAGATATCGAGAGGAACACCTGCGGCGAAGGCGGGTTGCTGGGCTGACACTGACGCTGATGCGCGAAAGCTAGGGGAGCGAACGGGTTTAGATACCCGCGTA
+
GGGGGGGGGGGGGGGGGGGFGGGGGGGGDFFFCGEFEFGCGGEEDGGFDFFCEEGECCFG<FGGGGD7=F<FE<F8EFGEFEGGFGGC7FFCGG9DGGGAFB=FB==FCFC3>3>FFE,3@FGGGGGGEGFDGCCFFCC>FEGGG9FG::<C@CBF8F@CFDEGD<=@88@:/*:*/899CEGFEGGGF7?AFE35:89?FGD8:*19@F?FCC>C3**///?58)/4)*40+<+CBBB57
@M00200:205:000000000-AKKM3:1:1101:24150:5759 1:N:0:1
ATTGGGTGTAAAGGGAGCGTAGGCGGATAGTTTAGTCAGAGGTGAAAGCCCAGGGCTCAACCTTGGAATTGCCTTTGATACTGGCTATCTTGAGTATGGAAGAGGTATGTGGAACTCCGAGTGTAGAGGTGAAATTCGTAGATATTCGGAAGAACACCAGTGGCGAAGGCGACATACTGGCTCATTACTGACGCTGAGGCGCGAAAGCGTGGGGAGCAAACAGGATTAGATACCCTGGTA
+
GGGDFFFGFGE@FGCGCGCFCFEGEGEEGGGFGFFGEEEAFGFGGGGEGDGGGGGEDEGGGGGGGGDFFGGGGGGGFGFGGDGG?FGGGGGFFGF?EFGGEGGGFEEFGGGGGCF@GFEGGGGFFEFFFGGCFGCDFBFFFGDACDFGGGGGGGGGGEGGGDGCB=BFCGDGGGGGGGGGFCGGGGGGGGCGGGGGCEGFGCEGCE56EEECGG>DACFFGDFG02:<FFBGGFFFFFFC
@M00200:205:000000000-AKKM3:1:1101:18816:5763 1:N:0:1
ATTGGGTTTAAAGAGCGCGTAGGCGGCCAGGTAAGTCCGACGTGAAATCTGGAGGCTCAACCTCCAGCGGTCGTTGGAAACTACCTGGCTAGAGTCCGGAAGAGGAGAGTGGAATTCCTGGTGTAGCGGTGAAATGCGCAGATATCAGGAAGAACACCGATGGCGAAAGCAGCTCTCTGGGACGGTACTGACGCTGAGGCGCGAAAGCGTGGGGAGCGAACAGGATTAGATACCCTTGTA
+
GGGGGGGGGGGGGGGGGGGGGGGGGGGGGGGGGGGGGGGGGGGGGGGGGGGGGGGGGGGGGGGGGGGGGGGGGGGGGGGGGGGGGGGGGGGGGGGGGGGGGG@EGGGGGGGGGFGGGGGGGGGGGGGGGGGGGGGGGGGGGGGGGGGGGGGGGGGGGGGGGGGGGGGGGGGGGGDGGFGFGGGGDGGGFGGGEGGGGGGGGGGDGGGGGGGGDGFGFGGGGGGG?47>FFAFFGGF?FFG
@M00200:205:000000000-AKKM3:1:1101:16796:5765 1:N:0:1
ATTGGGTTTAAAGGGCGCGTAGGCGGGATGGCAAGTCGGTCGTGAAATCCCTGGGCTCAACTCAGGGGGGTCGGCCGATACTGCCATTCTTGAGGGATGCAGAGGAGACTGGAATTCCCGGTGTAGCGGTGAAATGTGTAGAGATCGGGAGGAACACCGGTGGCGAAGGCGGGTCTCTGGGCATTCCCTGACGCTGAGGCGCGAAAGCGTGGGGAGCAAACGGGATTAGATACCCCGGTA
+
GGGGGGGGGGGGGGGGGGGGGGGGGGGGGGGGGGGGGGGGGGGGGGGGGGGGGGGGGGGGGGGGGGGGGGGGGGGGGGGGGGGGGGGGGGGGGGGGGGGGGGGGGGGGGGGGGGGGGGGGGGGGGGGGGGGGGGGGGGGGGGGGGGGGGGGGGGGGGGGGGGGGGGGGGFGGGGGGGGGGGGGGFGGGGGCFGCDGGGGGGGGGGGGGGGGGGGBG@FG8CGGG?GG?FFFGGFGGFFEG
@M00200:205:000000000-AKKM3:1:1101:5132:5765 1:N:0:1
ATTGGGTTTAAAGAGCGTGTAGGCGGCCAGACAGGTCCGTTGTGAAAACTGGAGGCTTAACCTCCAGAGGTCGATGGAAACCGTCTGGCTAGAGTCCGGAAGAGGAGAGTGGAATTCCTGGTGTAGCGGTGAAATGCGCAGATATCAGGAAGAACACCCGTGGCGAAGGCGGCTCTCTGGGACGGTACTGACGCTGAGACGCGAAAGCGTGGGGAGCGAACAGGATTAGATACCCCAGTA
+
GGGGGGGGGGGGGGGGGFGGGGGGGGGGGF@CCFFGGGGGGGGGGGGGGGGGGGGGGGGGGGGGGGFGGGGGGGGGGGFGGGGGGGGGGGGGGGGGGGGGGGGGGGGGGGGGGGGGGGFGGGGGGGGGGGGGGGGGGGGGGGGGGGGGGGG8<FGGGGGGGGGGGGGGEGGGGGGGGGGG>GGGGGGGGGGGDGGCEFGFGGGGCEGGGEGGGGFGFGE=DDFGF:>?FFA7<C@FD@FG
@M00200:205:000000000-AKKM3:1:1101:5331:5767 1:N:0:1
ATTGGGTTTAAAGCGTGCGCAGGCGGCCTCTTAAGTCAGATGTGAAATCCCCGGGCTTAACCTGGGAACTGCGTTTGAAACTGGGAGGCTAGAGTGTGGAAGAGGGGGGTGGAATTCCAGGTGTAGCAGTGAAATGCGTAGAGATCTGGAGGAACACCGATGGCGAAGGCAGCCCCCTGGGCTGACACTGACGCTCATGCACGAAAGCGTGGGGAGCAAACAGGATTAGATACCCTAGTA
+
FFGFDGGGGGGGGCGEEGGGGGGGGDGGGGGEGGGGGGFGGGGGGGGGGFGGGGGGGFGFGGGGECEFGFGGG:F7:CEEFFAFFFEGGG8A<FFFFFG9EFCGGDGEGG:CFACCEFGCDG:?<FG9EF7FG9F:FCCEEGGFC,?FGGG7C<FFGGGGDE:C>EEE5@AGG8EGDEFFCGFGGGGGGCGG=CDCC@<C<DFEGC)98ACEDEFGBC?CFGGF?GF<6@2:C?897>BG
@M00200:205:000000000-AKKM3:1:1101:20618:5771 1:N:0:1
ATTGGGCATAAAGCGCACGTAGGCGGATGTGTCAGTCAGGGGTGAAATCCCGGAGCTCAACTTCGGAACTGCCCTTGATACAGCACGTCTTGAGTCCGGAAGAGGTGGGTGGAATTCCTAGTGTAGAGGTGAAATTCGTAGATATTAGGAAGAACACCGGTGGCGAAGGCGGCCCACTGGTCCGGTACTGACGCTGAGGTGCGAAAGCGTGGGGAGCAAACAGGATTAGATACCCTCGTA
+
GGGGGGGGGGGGGGGGGGGGGGGGGGGGGGGGGGGGGGGGGGG>FGGGGGGGGGGGGGGGGGGGGGGFGGFGGGGGGGGGGGGGGGGGGGGGGGGGGGGGGGGGGGGGGGGGGGGGGGGGFGGGFGGGGGGGGGGGGGFGGGGGGGGGGGGGGGGGGGGGGGGGGGGGGFGGGGGGGGGGGGGGDGGGFGGFGGGGGGGGGGGGGEGGGEGGGGFG5FCFGGGF:CC?FF<GGFGG33;*
@M00200:205:000000000-AKKM3:1:1101:22049:5774 1:N:0:1
ACTGGGCGTAAAGGGCGCGTAGGCGGCCGCCGCAAGTCAGTTGTGAAATCTCCGAGCTTAACTCGGAAAGGTCAACTGATACTGCGGGGCTAGAGTGCGGAAGGGGCAACTGGAATTCTTGGTGTAGCGGTGAAATGCGTAGATATCAAGAGGAACACCTGCGGCGAAGGCGGGTTGCTGGGCCGACACTGACGCTGAGGCGCGAAAGCTAGGGGAGCGAACGGGATTAGATACCCCTGTA
+
GGGGGGGGGGGGGGGGGGGGGGGGGGGGGGGGGGGGGGFFGGGGGGGGGGGGGGGGGGGGGGGGGGGGEFGGGGFGGGGGGGGGGGGGGGGGGGGGGGGGGGGGGGGGGGGGGGGGGGGGGGGGGGGGDGGGGGGGGGGGGGGGFGGGGGGGGGGGGCGGGGGGGGGGGGGGGGGGGGGGGGFGGGGEGGGGGGGGGGGGGDGGGGGGFGGGGGFGDGGGGGG:<D376F<CFCCF3>;6F
@M00200:205:000000000-AKKM3:1:1101:16646:5788 1:N:0:1
ATTGGGTTTAAAGGGAGCGTAGGCGGATAGTTTAGTCAGAGGTGAAAGCCCAGGGCTCAACCTTGGAATTGCCTTTGATACTGGCTATCTTGAGTATGGAAGAGGTATGTGGAACTCCGAGTGTAGAGGTGAAATTCGTAGATATTCGGAAGAACACCAGTGGCGAAGGCGACATACTGGTCCATTACTGACGCTGAGGCTCGAAAGCGTGGGGAGCAAACGGGATTAGATACCCGGGTA
+
FGGGGGGGGGGGGGGGGGGGGGGGGGGGGGGGGGGGGGGGGGGGGGGGGGGGGGGGGGGGGGGGGGGGGGGGGGGGGGGGGGGGGGGGGGGGGGGGGGGGGGGGGGGGGGGGGGGGGGGGGGGGGGGGGGGGGGGGGGGGGGGGGGGGGGGGGGGGGGGGGGGGGGGGEFGGEEGDGGGFGGGGGGGGGGDGGCDGDFFFGFGGGCGGEGGGGGDGFGFGGGD32>CEAF3DFG?CBFFG
@M00200:205:000000000-AKKM3:1:1101:18871:5790 1:N:0:1
ACTGGGTATAAAGAGCACGTAGGCGGGGATGCATGTCCGTGGTGAAATCCCCCAGCTCAACTGGGGAACTGCTTCGGAAACTGTGTCTCTTGAGGACGAGAGGGGAGAGTGGAACTTCTGGTGGAGCGGTGAAATGCGTAGATATCAGAAGGAACACCGGTGGCGAAAGCGACTCTCTGGCTCGTTTCTGACGCTGAGGTGCGAAAGCTTGGGTAGCAAACAGGATTAGATACCCGTGTA
+
GGGGG@FGGC-;@@FGFC+FFECGCGDEFGEGGFGGGGGGGGFFG?EFEGG@EGCE<ECAEFFGDGEDFFGGGGGG@C7FGFCEFGGCFFE?<FFGGGGGB+:?=@CFC<FFGGGGGFG<FB<>FGGDFFGG<<CAFGG3CFF9C;;=,=F>AC>,>:::FFCFDE7C@8CEEECFGGDCFFFG88CGG779=ED78C*<C*//:/9*+C:*5CFD?7:+*/;5:G:)96AC@@FC>B5:
@M00200:205:000000000-AKKM3:1:1101:7254:5797 1:N:0:1
ACTGGGTTTAAAGGGCGCGTAGGCGGCTCGATAAGGCTCGCGTGAAAGTCCGGGGCTCAACCCCGGATCGGCGTGGGCGACTGTTGGGCTGGAGCACGGTAGGGGCAGACGGAATTCCGGGTGTAGCGGTGGAATGCGTAGAGATCCGGAAGAACACCGGTGGCGAAGGCGGTCTGCTGTGCCGGAAGGGGGCAGAGCAATCTGTCCCCGTGCTGACGATGAGGCGCGACAGCGTGGGGAGCA
+
GGGGGGEGGGGGGFGEGGGGGGGCFGGGGGEGGGGDFGCCEGGGGGGGGGGEGGGGGGGGGGGEGGGGFEGGGGGGGGEGGGGGFGGGGGGGGFGGGGGGGGGGGDFGCFGGGGGGGGGGGGGGGGGGGGGDGFGGGGGGGGGGGGCFGG@@FGGGCGGGGGGGEGGGGGGGGGGGGFGGDGGDG*?5=CDCCG<5E?86?C?CC9*98:;E589:?E*:9FFGF392.<6DFEE7);):C;?
@M00200:205:000000000-AKKM3:1:1101:12816:5800 1:N:0:1
ATTGGGTATAAAGGGCGCGTAGGCGGTTTACCAAGTCGGGGTTGAAATCTTTCGGCTCAACCGGAAAAGTGGCTTCGATACTGGTAAGCTGGAGGGAGGTAGGGGCGGATGGAACTTCCGGTGGAGCGGTGAAATGTGTTGATATCGGAAGGAACGCCGGTGGCGAAAGCGATCCGCTGGACCTCTTCTGACGCTGAGGCGCGAAAGCCAGGGGAGCAAACGGGATTAGATACCCTAGTA
+
GGGGGGGGGGGGGGGGGGGGGGGGGGGGGGGGGGGGGGGGGGGGGGGGGGGGGGGGGGGGGGGGGGGGGGGGGGGGGGGGGGGGGGGGGGGGGGGGGGGGGGGGGGGGGGGGGGGGGGGGGGGGGGGGGGGGGFGGGGCGGGGGGGGGGGGGGGGGGGGGGGGGGGGGEGGGGGGGCGGGGGGGGGGGGGGGGGGGGGGGGCGGGGGGCCEGGGFDFGGGFCEGFGFBF=>GC6CGFF?G
@M00200:205:000000000-AKKM3:1:1101:20628:5812 1:N:0:1
ATTGGGTATAAAGGGTGCGTAGGCGGCTTTGTAAGTCAGTGGTGAAATATGGCAGCTCAACTGTCAGGGTGCCATTGATACTGCGGAGCTTGAGTACAGATGAGGTAGGCGGAATTGACGGTGTAGCGGTGAAATGCTTAGATATCTGGAGGAATACCGGTGGCGAAGGCGGCATCCTGGACCGGCATTGACGCTGAGGAGCGAAAGCCAGGGGAGCAAACGGGATTAGATACCCTTGTA
+
GGGGGGGGGFGGGGGGGGGGGGGGGGGGGGGGGGGGGGGFGGGGGGGGGGGCFGGGGGGGGGGGGGGGGGGGGGGGGGGGGGGGGGGGGGGGGGGGGGGGGGGGGGGGGGGGGGGGGGGGGGGGGGGGGGGGGGGGGGGGGGGGGGFFGGGGGGGGGGGDGGGGGGGGGGGGGGEFFGGGGGGGG5CGFFGGGGDGGDGFGGGGGGGGGGGGGGBGFCFGGGGGFDGFFFAGGFGG?@FF
@M00200:205:000000000-AKKM3:1:1101:20210:5839 1:N:0:1
ATTGGGTTTAAAGGGTGCGTAGGCGGTCGGGTAAGTCTGACGTGAAATCTTCAAGCTTAACTTGGAAACTGCGTCGGATACTATTCGGCTGGAGGAATGGAGGGGAGACTGGAATACTTGGTGTAGCAGTGAAATGCGTAGATATCAAGTGGAACACCAGTGGCGAAGGCGAGTCTCTGGACATTTCCTGACGCTGAGGCACGAAAGCCAGGGGAGCAAACGGGATTAGATACCCGAGTA
+
GGGGGGGGGGGGGGGGGGGGGGGGGGGGGGGGGGGGGGGGGGGGGGGGGGGGGGGGGGGGGGGGGGGGGGGGGGGGGGGGGGGGGGGGGGFGGGGGGGGGGGGGGGGGGEGGGGGGGGGGGGGGGGEGGGGGGGGGGGGGGGGGGGGGGGGGGGGGGGGGFGGGGGGGGGGGGEF9FFFGGGGGGGGGGGGGGGGGGGGGGGGDEGGG@CGFCEFGEGGGGGCG:)2<FFFFG6CDE7>C
@M00200:205:000000000-AKKM3:1:1101:23593:5865 1:N:0:1
ATTGGGCATAAAGGGCGCGTAGGCGGCGCGAGGAGTCGGGGGTGAAAGTCCGGGGCTCAACCCCGGATCGGCCTTCGATACTCTCGCGCTGGAGCACAGTAGAGGCGGGTGGAATTCCGGGGGTAGCGGTGGAATGCGTAGAGATCCGGAAGAACACCGGTGGCGAAGGCGGCCCGCTGGGCTGTGGCTGGCGCTGAGGCGCGACAGCGTGGGGAGCAAACAGGATTAGATACCCTAGTAAGA
+
GGGGGGGGGGGGGGGGGGGGGGGGGGGGGGGGGFGGGGGGGGGGGGGGGGGGGGGGGGGGGGGGGGGGGGGGGGGGGGGGGGGGGGGGGGGGGGGGGGGGGGGGGGGGF<:F:FFGGGGGG*:*;C8CG/CE>6+<9C1;8A2<<3AFG>E8;F,8;CEC?5E>C*CEG*?E55CEC*:EG58?@:C8:<*2:1):88C7C<E5C59*8:8EGG)90CFF4CEC3C*4@64:C@CCFF4<FAA
@M00200:205:000000000-AKKM3:1:1101:7455:5867 1:N:0:1
ATTGGGTTTAAAGGGTGCGCAGGTGGTCGGGTAAGTCTGATGTGAAATCCCGCAGCTTAACTGCGGAATGGCATTGGATACTATTCGGCTAGAGGGTTGGAGGGGGGACTGGAATTCTCGGTGTAGCAGTGAAATGCGTAGATATCGAGAGGAACACCAGTGGCGAAGGCGAGTCCCTGGACAATTCCTGACGCTCAGGCACGAAAGCTAGGGGAGCAAACAGGATTAGATACCCTCGTA
+
GGGGGGGGGGGGGGGFGGGGGGGGGGGGGGGFGGGGGGGGFGGGGGGGGFGGGGGGGGGGGGGGGGGGGGGGGGGGGGGGGGGGFFGGGGGGGGGGFGGGGGGGGGGGGGGGGGGGGGGGGGGGGGGGGGGGGGGGGGGGGGGGGGGGGGGGGGGGGGGGGGGGGGGGGGGGGGGGGGGGGGGGF9CFGGGGGGGGGGF?EFGGGGGGF+AFGGDGEGGEFFGGBGGFFFFGGGG4>>FG
@M00200:205:000000000-AKKM3:1:1101:27417:5876 1:N:0:1
ATTGGGTTTAAAGCGCACGTAGGCGGCATCGTAAGTGTCTGGTGAAATCCCACGGCTCACCCGTGGAACTGCCAGGCATACTGCGGTGCTCGAGTGTGGTAGGGGAGAGCGGAACTCCTGGTGGAGCGGTGAAATGCGTAGATATCAGGAGGAACACCGGTGGCGAAGGCGGCTCTCTGGTCCACAACTGACGCTGAGGTGCGAAAGCTAGGGGAGCAAACGGGATTAGATACCCCCATA
+
GGGGGG;BCGFGGCFG@78;EFEGGGD6@F@CFFFC<F<@FEF8EFFFEGG,CFEGGCC<D8FFGGGG8<,CE<FFCEFGGGGGFE:=CFFGGGGFEFF8F<FGGE=FF@:FGF:DFFCF8BF77A8C7>CGGF,BDFFC:E,,@;,FFEECFF@8F7C7>FCF7>4CB,CCEGCFFCFGF989BFFG?*A8CGG*:EGGGGCG*?DF99@FG*)>3*0<*9E9,79??FAGFFFG7)0A
@M00200:205:000000000-AKKM3:1:1101:21130:5877 1:N:0:1
ATTAGGTATAAAGAGCGTGTAGGCGGTCCGGTAAGTCGGCTGTGAAAGTCCAGGGCTCAACTCTGGGATGCCGGTCGATACTGCCGGACTAGAGTTCGGAAGAGGCGAGTGGAATTCCCGGTGTAGCGGTGAAATGCGCAGATATCGGGAGGAACACCTATGGCGAAGGCAGCTCGCTGGGACGTTACTGACGCTGAGACGCGAAAGCGTGGGGAGCAAACAGGATTAGATACCCGTGTA
+
GGGGGGGGGGGGGGGGGGGGGGGGGGGGGGGGGGGGGGGGGGGGGGGGGGGGGGGGGGGGGGGGGGGGGGGGGGGGGGGGGGGGGGGGGGGGGGGGGGGGGGGGGGGGGGGGGGGGGGGGDGGGGGGGGGCFAGGGGGGGGGGGGGGEGGGCEGGGGGGGGGGGGGGGGGGGGGGGGGGGGGGGGGGGGGGGGGGGCFFGGGEGGGGGGEGGGGED@FGGGGGGFGG?FFACGGGG>EFG
@M00200:205:000000000-AKKM3:1:1101:11222:5889 1:N:0:1
ATTGGGTATAAAGTGTGCGCAGGCGGCCGAGCAAGTCGAGTGTGAAATCCCCGGGCTTAACTTGGGAATTGCGCTCGAAACTACTTGGCTGGAGTGTGGCAGAGGGGGGTGGAATTCCCGGTGTAGCGGTGAAATGCGTAGATATCGGGAGGAACACCGGTGGCGAAGGCGGCCCCCTGGTTGGATACTGACGCTGAGACGCGAAAGCGTGGGGAGCAAACAGGATTAGATACCCGTGTA
+
GGGGGG;EGGGGGDG<FFGGGGGGGGFEGGGGGGGGGGGEGGGGGGGGGGGGGGGGGDFFGFFDDGGGFGGGECFDEGGGFGGFFGGFGDGGGGGGGGGGGGGGGGGGGGGGGGGGGGGGGGGGGGGGGGGGGGGGGGGGGGGGFGEGGGGGGGGFFGGGGGGFEGGGDFEGGG*:::CG+9ECFGFEGGGGGDDGGGFEGDEGGC<5C58EEC>D@GGGGGFG6C>>6F<CFG8355<G
@M00200:205:000000000-AKKM3:1:1101:20691:5890 1:N:0:1
ATTGGGTTTAAAGGGCGCGTAGGCGGCCTTCTAAGTCAGACGTGAAATCCCCGGGCTCAACCCGGGAACTGCGTCTGAGACTGGAAGGCTTGAATCCGGGAGAGGGATGTGGAATTCCAGGTGTAGCGGTGAAATGCGTAGATATCTGGAGGAACACCGGTGGCGAAGGCGGCATCCTGGACCGGCATTGACGCTGAGGCGCGAAAGCTAGGGGAGCAAACGGGATTAGATACCCTTGTA
+
GGGGGGGGGGGGGGGGGGGGGGGGGGGGGGGGGGGGGGGGGGGGGGGFGGGGGGGGGGGGGGGGGGGGGGGGGGGGGCFGGGGGGGGGGGGGGGGGGGGGGGGGGGGGGGGGGGGGGGFGGGGGGGGGGGGDGGGGGGGGGGGGGFGGGGGGGGGGGGGGGGGGGDGGGGGGGGGGGGGGGGCEGD?EC=GGDGGGGGGGGGGGEGGGC?CGGGFGBCGGGGGGFGD?FFFGFFFGFFFC
@M00200:205:000000000-AKKM3:1:1101:24625:5891 1:N:0:1
ATTGGGTTTAAAGAGCGCGCAGGCGGTCGTGCAAGTCGCGTGTGAAAGCCCCCGGCTCAACTGGGGAGGGTCACGCGATGCTGCTCGACTTGAAGGCAGGAGAGGGAAGTGGAATTCCCGGTGTAGTGGTGAAATGGGTAGATATCGGGAGGAACACCAGTGGCGAAGGCGACTTCCTGGCCTGTTCTTGACGCTGAGGCGCGAAAGCTAGGGTAGCAAACGGGATTAGATACCCCGGTA
+
GGGGGGGGGGGGGGGGGGGGGGGGGGGGGGGGGGGGGGGGGGGGGGFGGGGGEGGGGGGGGGGGGGEGFEGGFGGGGG++8,<8BFGGGD@5,=C8FFGGEGGGGGGGCFGGGGGGGGGGGBFGGGGGGGGC,3;@,:636@FFGFGGGFECGGGGGGFGG9BEEGDGDGGGGC7++?CFGGGDFGCFFGGGGGGG5FGGGGGGE5CCFFGGGG)9;FEGGGGGBCD)99<>EEFGFE>E
@M00200:205:000000000-AKKM3:1:1101:6071:5908 1:N:0:1
ATTGGGCTTAAAGGGTGCGTAGGCGGTGCAGCAAGTCGGGAGTGAAATACCTCAGCTTAACTGAGGAACTGCTTTCGATACTGCTGTGCTTGAGTGAGACAGAGGTAAGCGGAACTTAGGGTGGAGCGGTGAAATGCGTTGATATCCTAAGGAACACCGGTGGCGAAGGCGGCTTACTGGGTCTCTACTGACGCTGAGGCACGAAAGCTAGGGTAGCAAACGGGATTAGATACCCCTGTA
+
GGGGGGGGGGGGGGGGGGGGGGGGGGGGGGGGGGGGGGGGDGGGGGGGGGGGGDGGGCFGGFEEGGGGFGGGGGG@FGGGGGGCFFGGGGGGGGGGGGDGGGGGGGFCGDGGGG+FCF<EFFGGGG<FGGGGFFGGGGGGGGGGGDGFDGGGGGGGGGGGGGGGGGGGGGGDEEGFGGGG7:CC;ECGGGGGGDGEG5@5CDGGGGGGGCGFGFAGFGGGG3;<BGG7??BGGGGGFFFG
@M00200:205:000000000-AKKM3:1:1101:24049:5926 1:N:0:1
ATTGGGTTTAAAGGGCGCGTAGGTGGCCTTTTGAGTCAGACGTGAAATCCCCCGGCTTAACCTGGGAACTGCGTCTGATACTGGAAGGCTCGAGTTCGGGAGAGGGATGTGGAATTCCAGGTGTAGCGGTGAAATGCGTAGATATCTGGAGGAACACCGGTGGCGAAGGCGGCATCCTGGACCGAAACTGACACTGAGGCGCGAAAGCCAGGGGAGCAAACGGGATTAGATACCCTTGTA
+
GGGGGGGGGGGFGGGGGGGG@CGGGGGGGGGGGGGGGGGGGGGGGDGGGGGGGGGGGGGFGGGGGGGGGGGGGGGGGGGGGGGGGGGGGGGGGGGGGGGGDCCEGGFFGGGGGGGGGFGGGGGEGGGGGGGGGGFGGGGGE7FFGGGFFGGGEGGGGGGCGGGGGGGGGGGGGGGGGGGGGGGDGDGGGGGGGGGCFFDFGGD8:=CGGGG>CE>DDFFCGGGGFGGF@6<7EEFC.)*3
@M00200:205:000000000-AKKM3:1:1101:20648:5937 1:N:0:1
ATTGGGTGTAAAGGGCGCGTAGGCGGCCCAGCAAGTCAAAGGTGAAATCCCTCGGCTCAACTGAGGAACTGCCTTTGAAACTGCTTGGCTTGAGGCCGGGAGGGGGTAGCGGAATTCCCAGTGTAGCGGTGAAATGCGTAGATATTGGGAGGAACACCAGTGGCGAAGGCGGCTACCTGGACCGGTACTGACGCTGATGCGCGAAAGCGTGGGTAGCAAACAGGATTAGATACCCGGGTAAGA
+
GGGGGGGGGGGGGGGGGGGGGGGGGGGGGGGGGGGGGGGGGGGGGGGGGGGGGGGGGGGGGGGGGGGGGGGGGGGGGGGGGGGGGGGGGGGGGGGGGGGGGGGGGGGGGGGGGGGGGGGGFFGGGGGGGGGGGGGGGGGGGGGFGFFGGGGGGGGGGGGGGGGEGGGGGGGGGGGGGGGGGGGGGGEGGGGGGGGDCFFGGGGGGGGFGGGGGGFGFGGGGGGGFFCB?FAFE?CDBFFGGBF
@M00200:205:000000000-AKKM3:1:1101:22176:5981 1:N:0:1
ATTGGGCTTAAAGGGCGCGTAGGCGGCTTGCCAAGTCAGGGGTGAAATCCTGCAGCTCAACTGTAGAAGTGCCTTTGATACTGGCGAGCTCGAGGGAGGTAGGGGTGGGTGGAACTTCTGGTGGAGCGGTGAAATGCGTTGATATCAGAAGGAACGCCGGTGGCGAAAGCGACCCACTGGATCTCTACTGACGCTGAGGCGCGAAAGCTAGGGGAGCAAACGGGATTAGATACCCGTGTA
+
GGGGGGGGGGGGGGGGGGGGGGGGGGGGGGGGGGGGGGGGGGGGGGGGGGGGGGGGGGGGGGGGGGGGGGGGGGGGGGGGGGGGGGGGGGGGGGGGGGGGGGGGDEEEGEGGGGGGGGGGGGGGGGGGGGGGGGGGGGGGGGGGFGGGGGGGGGGGGGGGGGGGGGGGGGGGGGGGGGGGGGGFGFFE?FFGEEDEGGGGGGGGGGDDGGGDFG>DEGFGGG5C(7>?F=AGG?CGFB@C
@M00200:205:000000000-AKKM3:1:1101:23660:5983 1:N:0:1
ATTGGGTTTAAAGGGTGCGTAGGCGGTGCAGCAAGTCGGGAGTGAAATACCTCAGCTTAACTGAGGAACTGCTTTCGATACTGCTGTGCTTGAGGAACCTAGAGGTGAGCAGAACTGATGGTGGAGCGGTGAAATGCGTTGATATCATCAGGAATACCGGAGGCGAAGGCGGCTCACTGGGGGTTTTCTGACGCTGAGGAACGAAAGCCAGGGGAGCAAACGGGATTAGATACCCCAGTA
+
GGGGGGGGGGGGGGGGGGGGGGGGGGGGGGGGGGGGGGGGGGGGGGGGGGGGGGGGGGGGGGGGGGGGGGGGGGGGGGGGGGGGGGGGGGGGGGGGGGGGGGGGGGGGGGGGGGGGGGGGGGGGFGGGGGGGGGGGGGGGGGGGGFGGGGGGEGGGGGGGEDGGGGGGDGGGGGGGGGGGGGGEGGGGDFFEGGGGGGGGGFGGGGDFEEEFGGEGEGFGF5CDFGC?FF9DFFFGD:FG
@M00200:205:000000000-AKKM3:1:1101:7172:6005 1:N:0:1
ATTGGGTTTAAAGAGCTCGTAGGCGGCTTGTCGCGTCGACTGTGAAATCCCGTGGCTCAACTGCGGGTCTGCAGTCGATACGGGCAGGCTAGAGTTCGGTAGGGGAGACTGGAATTCCTGGTGTAGCGGTGAAATGCGCAGATATCAGGAGGAACACCGGTGGCGAAGGCGGGTCTCTGGGCCGATACTGACGCTGAGGAGCGAAAGCGTGGGGAGCGAACAGGATTAGATACCCGCGTA
+
GGGGGGGGGGGGGGGGGGGG@FGGGGGGGGGGGGGGGGGGGGGGGGGGGGGGGGGGGGGGGGGGGGGGGGGGGGGGGGGGGGGGGGGGGGGGGGGGGGGGGGGGGGGGGGGGGGGGGGGGGGGGGGGGGEGGFGGGGGGGGGGGGGGGGGGGGGGGGGGGGGGGGGCGGGGGG>EGGGGGGGGGGEEGFFFGGDGGGGGGGGGDGDCDG:5CEGDDFGG=DCFGFGG<F*5>FGG7)7>5
@M00200:205:000000000-AKKM3:1:1101:16764:6024 1:N:0:1
ATTGGGTTTAAAGAGCGCGTAGGCGGCTCGGAAAGTCGGTCGTGAAATCCTGGGGCTCAACCCCGGAACTGCGTCCGATACTTCCGAGCTGGAGGCAGGTAGGGGAGATCGGAATTCCTGGTGTAGCGGTGAAATGCGCAGATATCTGGAGGAACACCCGTGGCGAAAGCGGCTCTCTGGGACGGTACTGACGCTGAGACGCGAAAGCGTGGGGAGCGAACAGGATTAGATACCCTCGTA
+
GGGGGGGGGFGGGGFGGGGGGGGGGGGGGGGGGEGGGGGGGGGGGGGGGGGGGGGGGGGGGGGGGGGGGGGGGGGGGGGGGGGGGGGGGGGG@FGGGGGGGGGGGGGGGGGGGGGGGGGGGGGGGGGGGGGFGGGGGGGGGGGGGGGGGGGGGGGGGGGGGGGGGGGDGGGDGEGGGGFGGGGGGGGGGGGGGGGGGGGGGGGGEE)>EGEEEGDDBG5CDGGGFG:<@FAGGGGF>BFG
@M00200:205:000000000-AKKM3:1:1101:6170:6028 1:N:0:1
ACTGGGTTTAAAGCGCGCGTAGGCGGCTGATTAAGTCGGGTGTGAAAGCCCCGGGCTCAACCTGGGAACTGCATTCGATACTGATCGGCTAGAGTATGAGAGAGGGAGGTAGAATTCCACGTGTAGCGGTGAAATGCGTAGATATGTGGAGGAATACCGGTGGCGAAGGCGGCCTCCTGGTTCAATACTGACGCTGAGGTGCGAAAGCGTGGGGAGCAAACAGGATTAGATACCCCAGTA
+
FGGGGGGGGGGGGGGGGGGGGGGGGGGGGGGGGGGGGGGGGGGGGGGGGGGGGGGGGGGGGGGGGGGGGGGFGGGGGGGGGGGGGGGGGGGGGGGGGGDFGGGGDGGGGGGGGGGGGGGGGGGGGGGGGEGGGGGGGGGGGGGGGGGGGGGGGCGGGFFGGGGGGGEDFGGGGGGGGFGFGGGGEE?F7DGFGE*A=*A7>FGGG5C<8CGGGDFGDGGCFGE4:GCBF?B79@FF>:;F
@M00200:205:000000000-AKKM3:1:1101:11077:6045 1:N:0:1
ATTGGGTATAAAGCGTGTGTAGGCGGACCGTTAAGTGCCCGCGTGAAATCCCCCGGCTCAACCGGGGAACGGCCGGGCATACTGGCGGTCTTGAGCGATCCAGGGGTCATCGGAACAAACGGTGGAGCGGTGAAATGCGTAGATATCGTTTGGAACGCCGACGGTGAAAACAGATGACTGGGGATCCGCTGACGCTGAGACACGAAAGCCAGGGGAGCAAAAGGGATTAGATACCCCAGTA
+
GGGGGGGGGGGGGGGGGGGGGGGGGGGGGGGGGGGGGGGGGGGGGGGFGGGGGGGGGGGGGGGGGGGGGGGGGGGGGGGGGGGGGGGGGGGGGGGGGGGGGGGGGGGGGGGGGGGGGGGGGGGGGGGGGGGGGGGGGGGGGGGGGGGGGGGGGGGGGGGGGDGGGGGGGGGGGGGGGGGGGGGG>FFFGGGGGGGGCEFGFGGGGC3<6EGCGG3C@EGG**;D647:?F)*3<<G@E:CG
@M00200:205:000000000-AKKM3:1:1101:6577:6047 1:N:0:1
ATTGGGTTTAAAGCGTGTGTAGGCGGCGGCGTAAGTGTCGAGTGAAATGCCAGTGCTCAACGCTGGAACGGCTCGGCATACTGCGTCGCTTGAGGTCGGTAGAGGCGCCTGGAACTCTAGGTGGAGCGGTGAAATGCGTAGATATCTAGAGGAACGCCTGAGGCGAAAGCGGGGCGCTGGGCCGATTCTGACGCTGAGACACGAAAGCGTGGGGAGCAAACAGGATTAGATACCCTTGTA
+
GGGGGGGGGFGGGGGGGGGGGGGGGGGGGGGGGGGGGGGGFFGGFGGGFGGGGGGGGGGGGGGGGGGGGGEGGGGGGGGGGGGGGGGGGGGGGGGGGGGGGGEGGGGGEGGGGGGGGGGGGGGGGGGGGGGGGGGGGGG8B:FGGGGFGGGGFGGGGGGGGGGGGGEFEFFGGGDEGGGGGGGD58>CFGFCGGGGGGGGCDEEDCDFG5?EGGFGFCF?FFFG?FFFF/6CFFCFFFFF
@M00200:205:000000000-AKKM3:1:1101:25837:6047 1:N:0:1
ATTGGGTTTAAAGTGTGCGCAGGCGGCCGAGCAAGTCGAGTGTGAAAGCCCCGGGCTTAACTTGGGAATGGCGCTCGAAACTACTTGGCTGGAGTGTGGCAGAGGGGGGTGGAATTCCACGTGTAGCGGTGAAATGCGTAGAGATGTGGAGGAACACCAATGGCGAAGGCAGCCCCCTGGGCCAACACTGACGCTCATGCACGAAAGCGTGGGGAGCAAACAGGATTAGCTACCCGGGTA
+
GGGGGGGGGGGGGGGGGGGGGGGGGGGGGGGGGGGGGGGGGGGGGGGGGGGGGGGGGGGGGGGGGGFGGGGGGGGGGGGGGGGGGGGGGGGGGGGGGGGGGGGGGGGGGGGGGGGDFGFGGGGGGGGGGGGGGGGGGGGEGGGGGGGFGGGGGGGGGGGGGGGGGG5CDGGGG;EGGGGEFFFGGGGGGGGGGGGGGGGGGGFGGGGFG=CECGEGBG*<CDFFFFF>F)4CGGGG>B>E
@M00200:205:000000000-AKKM3:1:1101:18149:6061 1:N:0:1
ATTGGGTTTAAAGAGCGTGTAGGCGGCCCGGTAAGTCCGCTGTGAAAGTCGGGGGCTCAACCCTCGAAAGCCGGTGGATACTGTCGGGCTAGAGTGCGGAAGAGGCGAGTGGAATTCCTGGTGTAGCGGTGAAATGCGTAGATATCTGGAGGAACACCGGTGGCGAAGGCGACATCCTGGACCGGCATTGACGCTGAGGCGCGAAAGCCAGGGGAGCAAACGGGATTAGATACCCTTGTA
+
GGGGGGGGGGGGGGGGGGGGGGGGGGGGGGGGGGGGGGGGGGGGGGGGGGGGGGGGGGGGGGGGGGGGGGGGGGGGGGGGGGGGGGGGGGGGGGGGGGGGGGGGGGGGGGGGGGGGGGGGGGGGGGGGGGGGGGGGGGGDFGGGGGGGGGGGGFGGGGGGGGGGGGEEGGGGGGGGGGGGGGGGGGGGGGGGGGDDGGGGGGGEGGGGEEFGGGEGFFGGGGGGFG:<F=97CEFGFFFG
@M00200:205:000000000-AKKM3:1:1101:15475:6065 1:N:0:1
ATTGGGTTTAAAGTGCGCGTAGGCGGCTTATCAAGTCAGGCGTGAAATTCCCGGGCTCAACCTGGGGGCTGCGCTTGATACTGATGAGCTTGAATGCGGGAGAGGATAGTGGAATTCCCAGTGTAGAGGTGAAATTCGTAGATATTGGGAAGAACACCAGTGGCGAAGGCGGCTATCTGGCCCGTAATTGACGCTGAGGCGCGAAAGCGTGGGGAGCAAACAGGATTAGATACCCTCGTA
+
@F@FGGGGGDFFAFCG@EEG@CGGGGGGG?FG<EEFA<F<FBEG7FFEGGFFGDGGGGFCEFEFFFDGGGGC@FGGGGGGGGGEGFGGGGGGGADFCG:E=F+FCFFGGGFDGGGGGGGGGF<FFGFFGGGGGGGGGGGGGEGCAAFFG<FFCCFFFGFFGGGGDGCE:F**CEE9C9FDEGGGCG>FC+:CG=DGGGGGGGE*/*1>=GGG8EF3;5;85<CF0<C>F4<:<CFD>>F=
@M00200:205:000000000-AKKM3:1:1101:5040:6069 1:N:0:1
ATTGGGTTTAAAGAGCGTGTAGGCGGCCAGGTAGGTCCGGTGTGAAAACTCGAGGCTCAACCTCGAGATGTCATCGGAAACCATCTGGCTAGAGTCCGGAAGAGGAGAGTGGAATTCCTGGTGTAGCGGTGAAATGCGCAGATATCAGGAAGAACACCTATGGCGAAAGCAGCTCTCTGGGACGGTACTGACGCTGAGACGCGAAAGCGTGGGGAGCAAACAGGATTAGATACCGGTGTACGAT
+
GGGGGGGGGGGGGGGGGGGGGGGGGGGGGGGGCGGGGGFGEGGCGGGGGGGGGGGGGGGGGCGFGGGGGGGGGGGGEGGGFGGGFGFDCCF<CFGGGGDF@FGGGGGGGGGGFAFGGGGGGGGGGFAFGCFGFGGGFGGGGGGGGFGGGGGGGFGGGGGGGGGGEGGGGGGGGGGFCFFC:8DEC>FGGCCFGGGG=FGG=)::>CD4ECGEGG>3@G?CGGGG:GD??46>CF*))779*((-
@M00200:205:000000000-AKKM3:1:1101:12428:6073 1:N:0:1
ATTGGGTTTAAAGGGCGCGTAGGCGGCTCGTTAAGTCGGCTGTGAAAGCCCGGGGCTCAACCCCGGAGGGTCGGCCGATACTGGCGACCTAGAGTGCGGTAGAGGGGTGTGGAATTCCCGGTGTAGCAGTGAAATGCGTAGATATCGGGAGGAACATCTGTGGCGAAGGCGACACCCTGGACCAGCACTGACACTGAGGCACGAAAGCGTGGGGAGCAAACAGGATTAGATACCCTCGTA
+
GGGGGGGGGGGGGGGGGGGGGGGGGGGGGGGGGGGGGGGGGGGGGGGGGGGGGGGGGGGGGGGGGGGGGGGGGGGGGGGGGGGGGGGGGGGGGGGGGGGGGGGGGGGGGGGGGGGGGGGGGGGGGGGGGGGGGGGGGGGGGDGGGGGGGGGGGGGGGGGGGGGGGGCGGGGGGGGGGGGGGGGGGGDGGFFFGFGGGGGGGGGGGGGGG=EGGG>D@FGGGFFDFC77FFFGGFGG)>>C
@M00200:205:000000000-AKKM3:1:1101:27152:6086 1:N:0:1
ATTGGGTATAAAGGGCGTGTAGGCGGCTGAATAAGTGGGATGTTAAATCCCCCGGCTCAACCGGGGACCTGCATCTCATACTGTTCAGCTCGAGCACATCAGAGGAGACTGGAATTCCCGGTGTAGCGGTGAAATGCGTAGATATCGGGAGGAACACCAGTGGCGAAGGCGAGTCTCTGGGATGATGCTGACGCTGAGGCGCGAAAGCCAGGGGAGCAAACGGGATTAGATACCCGTGTA
+
GGGFGGGGGGGGGGEGGGGGGGGGGGGGGGGGGGGGGGGGGGGGGGGGGGFF:FGGGGGGG8FGGGGGGGGGFGGGGGGGGGGGGGGFGGGGGGGGGGGFFGFFGGGGGGFGFGFFEFDGGGEGGF9>FFEFGC=FGGGDGGGGGFGGG<CEGGGGGGGGGGCCGGGCCGGGG5<@GGGGGGGGGG9>97AFGGGGGFFFGGGGGGDGGGGGGDE3>E*CFGC<,97>FFFGFFFG))8:
@M00200:205:000000000-AKKM3:1:1101:21394:6096 1:N:0:1
ACTGGGTTTAAAGGGTGCGTAGGCGGATGATTAAGTCAGTGGTGAAAGCCTGCAGCTTAACTGTAGAATTGCCATTGAAACTGATCGTCTCGAATGTGGTTGAGGTGGTTGGAATGTTGCATGTAGCGGTGAAATGCTTAGATATGCAACAGAACACCGATTGCGAAGGCAGATCACTAAACCATTATTGACGCTGAGGCACGAAAGCGTGGGGATCAAACAGGATTAGATACCCGTGTA
+
GGGGGGGGGGGGGGGGGGGGGGGGGGGGGGGGGGGGGGGGGGGGGGGGGGGGGGGGGGFEGGGGGGGGGGGGGGGGGGFGGGGGGGGGGGGGGFGGGGGGGGFGGGGGGGGGGGGGGGGGGGGGGGGEGGGGGGFGGGGGFFGGGFGFGGGFFGGFGGGGGGGFGG7FFGGDGGGGGGGCCGGFGGFGGGAF5CGGGGGFGGGDEGGFGGCCGGDCFCCCGFGGFFF@FAEGGFEDF3FG
@M00200:205:000000000-AKKM3:1:1101:20773:6108 1:N:0:1
ATTGGGTTTAAAGCGCGCGTAGGCGGCCCGGAAAGTCGGTTGTGAAAACCCGGGGCTCAACCCCGGGCCTGCATCCGATACTTCCGGGCTGGAGGTAGGTAGGGGAGATCGGAATTCCTGGTGTAGCGGTGAAATGCGCAGATATCAGGAGGAACACCGGTGGCGAAGGCGGATCTCTGGGCCTTACCTGACGCTGAGGCGCGAAAGCTAGGGGAGCGAACAGGATTAGATACCCTAGTA
+
GGGGGGGGGGGGGGGGGGGGDGGGGGGGGGGGGGGGGGGGGGGGGGGGGGGGGGGGGGGGGGGGGGGGGGGGGGGGGGGGGGGGGGGGGGGGGGGGGGGGGGGGGGGGGGGGGGGGGGGGGGGGGGGGGGGGGGGGGGGGGGGGGGGGGGGGGGGGGGGGGGGGGGCEDGGGGDGGGGGGCFGGGFGFGGFGDGDEEGCFGGGGGGGGGGDGGCEDFGGGGGGF?GGFFFAGGGGGFFFG
@M00200:205:000000000-AKKM3:1:1101:18046:6115 1:N:0:1
ATTGGGTTTAAAGGGCGCGTAGGCGGCCACCGCAAGTCGACTGTGAAATCTCTGGGCTTAACCCAGAACGGTCAGCCGATACTGCGGGGCTAGAGTGCAGAAGGGGCAACTGGAATTCTCGGTGTAGCGGTGAAATGCGTAGATATCGAGAGGAACACCTGCGGCGAAGGCGGGTTGCTGGGCTGACACTGACGCTGAGGCGCGAAAGCTAGGGGAGCGAACGGGATTAGATACCCCAGTA
+
GGGGGGGGGGGGGGGGGGGGGGGGGGGGGGGGGGBCEFGGGGGGGGGGGGGGGGGGGGGGGGGGGGGGGGGGGGGGGGGGGGGGGGGGGGGGGGGGGGGGGGGGGGGGGGGGGGGGGGGGGGGGGGGGGGGGGGGGGGGGGGGGGFGGGGGGGGGGGGGGGGGGGGGGGGGGGGEGGGGGGGGGGGGFFGGGGGG=CEGGGGGGEEGGG??CFGFGFEGGGGGGBGG1?FBGGCGGF@EG7
@M00200:205:000000000-AKKM3:1:1101:16813:6117 1:N:0:1
ATTGGGTGTAAAGTGCACGTAGGCGGCTCGGCAAATCAGTCGTGGAATCCCGACGCTTACCGTCGGAACGGCGGCTGAAAATACCGGGCTCGAGGGCGTGAGGGGTCGCTGGAACTCCTGGTGAAGCGGTGGAATGCGCAGATATCAGGAGGAACACCGGTGGCGAAGGCGGGATCCTGGGCCAGTACTGACGCTGAGGAGCGAAAGCGTGGGGAGCAAACAGGATTAGATACCCTAGTA
+
GGGGGGGGGGGGGGGGGGGGGGGGGGGGGGGGGGEFGGGGGGGGGGGGGGGGGGGGGGGGGGGGGGGGGGGGGGGGGGGGFFGGGGGGGGGGGGGGGGGGGGGGGGGGGGGGGGGGGGGGGGGGGGGGGGGGGGGGGGGGGGGGGGGGGGGGGFGGGGGGGGGGGGGGGGGGGGGGGGGGGGGGGF:CFFGGGGCGEGGFGGGDGGCGGCGGGGFD>FGFGFGG6GG26=<C7EGGFF?7
@M00200:205:000000000-AKKM3:1:1101:19302:6127 1:N:0:1
ACTGGGTTTAAAGCGCGTGTAGGCGGCCCGGTAAGTCCGCTGTGAAAGTCGGGGGCTCAACCCTCGAATGCCGGTGGATACTGTCGGGCTAGAGTACGGAAGAGGCGAGTGGAATTCCTGGTGTAGCGGTGAAATGCGCAGATATCAGGAGGAACACCAATTGCGAAGGCAGCTCGCTGGGACGTCACTGACGCTGAGACGCGAAAGCGTGGGGAGCAAACAGGATTAGATACCCGTGTA
+
GGGGGGGGGGGGGGGGGGGGGGGGGGGGGGGGGGGGGGGGGGGGGGGGGGGGGGGGGGGGGGGGGGGGGGGGGGGGGGGGGGGGGGGGGGGGGGGGGGGGGGGGGGGGGGGFGGGGGGGGGGGGGGGGGGGGGGGGGGGGGGGFGGGGGGGGGGGFGG*CFGGGGGCEGGGGGGGGG55CGGGGGDCGGGGGDEGGDFGFGG5EGDDFGCEEGGFGFGG?C<?F?DCBFFDFGFGG>5;C
@M00200:205:000000000-AKKM3:1:1101:22194:6131 1:N:0:1
ACTGGGTATAAAGGGCGCGTAGGCGGCTTATCAAGTCAGGCGTGAAATTCCCGGGCTCAACCTGGGGGCTGCGCTTGATACTGATGAGCTTGAATGCGGGAGAGGATAGTGGAATTCCCAGTGTAGAGGTGAAATTCGTAGATATTGGGAAGAACACCGGTGGCGAAGGCGGCTATCTGGCCCGTAATTGACGCTGAGGCGCGAAAGCGTGGGGAGCAAACCGGATTAGATACCCCAGTA
+
GGGGGGGGGGGDGGGGGGGGGGGGGGGGGGGGGFGGGGGGGGGGGCFFGGGGGGGGGGGGGGGGGGGGGGGGEGGGGGGFGGGGGGAFFGFGFFGGGGGG7FGGGGGGGGGGGDFGGGGGFFGAFGGGFGGGGGGGGGGFGGGGCDF@GGGDFGGDGDGGGGGG>FGF<EGD*:EFGGG@CCFCEG5CFGFG=ECEGGGFGDDE5?DGEEGEGGEDD=;@5*2<>CD?F?ACFFDGBFFG
@M00200:205:000000000-AKKM3:1:1101:7465:6191 1:N:0:1
ATTGGGTTTAAAGGGCGCGTAGGCGGGATGGCAAGTCGGTCGTGAAATCCCTGGGCTCAACTCAGGGGGGTCGGCCGATACTGCCGTTCTTGAGGGATGCAGAGGAGACTGGAATTCCCGGTGTAGCGGTGAAATGTGTAGAGATCGGGAGGAACACCGGTGGCGAAGGCGGGTCTCTGGGCATTCCCTGACGCTGAGGCGCGAAAGCGTGGGGAGCAAACGGGATTAGATACCCCTGTA
+
GGGGGGGGGGGGGGGGGGGGGGGGGGGGGGGGGGGGGGGGGGGGGGGGGGGGGGGGGGGGGGGGGGGGGGGGGGGGGGGGGGGGGGGGGGGGGGFEGGGGGGGGGGGGGGGGFFGGGGGGEGGGGGGGGGGGCGGFGFGFGG:FGGDEGEEDCFGGGGGDCCEGGGGGGGGGGGGFGGGDCFFGGFGGGGGGGGGGGGGGEGG*:EDFEEGGGGF:>:CGGGDDFGGB=@FFGGGC3)9C
@M00200:205:000000000-AKKM3:1:1101:23872:6195 1:N:0:1
ACTGGGTTTAAAGAGCGCGCAGGCGGCTGGTCAAGTCCGATGTGAAATCTCCCGGCTCAACTGGGAAACTGCATCGGAAACTGATCGGCTTGAAGGTGGGAGCGGGTAGTGGAATTCCCGGTGTAGTGGTGAAATGCGTAGATATCGGGAGGAACACCGGTGGCGAAGGCGGCCCCCTGGTTGGATACTGACGCTGAGACGCGAAAGCGTGGGGAGCCAACAGGCTTAGATCCCCCGGTA
+
GGGGGFGGGGGGFGGGGGGGGGGGGGGGGGGGGAFFFGGFFFGGGC@FGGGGGGGEGG,<EEFCFFFGFGGGAGGGC7:7FGGCFFFGGFGGDEFGGGGG@F+>=CGCGGFFG9CFFGGD7FEF9FFGFG@BEAFFFEG7<<FFFEG>E*CC<FG8FFGEGGGGGG7*C:<CEGGGEGGCFFCCCCEFFDCFGGG5C@+A5C5*//9C=:A>58))7*<FD*8>(*9:@46*<CCD>)85
@M00200:205:000000000-AKKM3:1:1101:27317:6212 1:N:0:1
ACTGGGTGTAAAGGGCTCGTAGGCGGCCAACTAAGTCACACGTGAAATCCCCAGGCTTAACCTGGGAACTGCGTGTGATACTGGATGGCTTGAATTCGGGAGAGGGATGCAGAATTCCAGGTGTAGCGGTGAAATGCGTAGATATCTGGAGGAATACCGGTGGCGAAGGCGGCATCCTGGACCGACATTGACGCTGAGGAGCGAAAGCTAGGGGAGCAAACGGGATTAGATACCCCGGTA
+
GGGGGGGGGGGGGGGGGGGGGGGGGGGGGGGGGGGGGGGGGGGGGGGGGGGGGGGGGGGGGGGGGGGGGFGGGGGGGGGGGGGGGGGGGGGGGGGGFGGDFGGGDGGGGGGEFGGGGGGGGGGGGGGGGGGGGGGCGGGGGDFGGGGGCFGGGDFFFGGDEGCFGGDGG@FGGGGGGGGGGGGGCGDGGGGGGGGD=FGGG:7CGDGGGCFGGGFGFGEFGGCG0D*<FFDGGGFF>DFD
@M00200:205:000000000-AKKM3:1:1101:25613:6215 1:N:0:1
ACTGGGCTTAAAGTGTGCGCAGGTGGCCGCGCATGTCGAGTGTGAAATCCCCGGGCTTAACTTGGGAATTGCGCTCGAAACTACGTGGCTGGAGTGTGGCAGAGGGAGGTGGAATTCCACGTGTAGCGGTGAAATGCGTAGAGATGTGGAGGAACACCAATGGCGAAGGCAGCCTCCTGGGCCAACACTGACACTCATGCACGAAAGCGTGGGGAGCAAACAGGATTAGATACCCCTGTC
+
GGGFGGGGFEFFEGGGGGGGGGGGGGGGGGGGGGGGGGGGGGGGGGGGGGGGGGGGGGDCGFFGGGFGGGGGGGGGGDEFGGGGGGGGEFFGGGGGGGGGGCFFFGGGGGGGGGDGGGGGGGGDDFGGGGGDGGEGGGGGG+>FGGGGGGGG+DD<FGCF7FFFGGGDDFGGGGGGFFG7CGFC8CCCFCDFFGFGGGFG+>CDG=D452;<CCD)5C8EF5FGFFF2/*6CEEDF33?+
@M00200:205:000000000-AKKM3:1:1101:22844:6218 1:N:0:1
ATTGGGTGTAAAGGGCGCGTAGGCGGTCGGTTAAGTCAGTTGTGAAAGCCCGGGGCTCAACCCCGGAGGGTCGACTGATACTGATTGACTAGAGTACGGAAGAGGTAGCTGGAATTCCCGGTGTAGCGGTGAAATGCGTAGATATCGGGAGGAACACCTGAGGCGAAGGCGGGCTACTGGGCCGATACTGACGCTGAGGCGCGAAAGCCAGGGGAGCGAACGGGATTAGATACCCCCGTAAGCT
+
GGGGGGGGGGGGGGGGGGGGGGGGGGGGGGGGGGGGGGGGGGGGGGGGGGGGGGGGGGGGGGGGGGGGGGGGGGGGGGGGGGGGGGGGGGGGGGGGGGGGGGGGGGGGGGGGGGGGGGGGGGGGGGGGGGGGGGGGGGGGGGGGGGGGGGGGGGGGGGGFCFGGGGGGGGGGGGGGGGGGFDFGGGGGGGGGGGDGGGGGGGGGEGDGGGGGGGFGFGE8CG57?3C7*9AFGFEC5DEGD?))
@M00200:205:000000000-AKKM3:1:1101:9955:6229 1:N:0:1
ATTGGGTTTAAAGGGTGCGCAGGCGGCGTCGCAAGTCAGGCGTGAAATCCCCGGGCTTAACCTGGGAATTGCACTTGAAACTACTTGGCTGGAGTGTGGCAGAGGGGGGTGGAATTCCACGTGTAGCGGTGAAATGCGTAGAGATGTGGAGGAACACCAATGGCGAAGGCAGCCCCCTGGGCCAACACTGACGCTCATGCACGAAAGCGTGGGGAGCAAACAGGATTAGATACCCCTGTA
+
GGGGGGGGGGGGGGGGGGGGGGGGGGGGGGGGGGGGGGGGGGGGGGGGGGGGGDGGGGFGGGGGGGG@FGGGFGGGGDGGGGGGGGCGGGEEFFGGGEGGGGEFCCEGGGEDGFGGGG?FEG:FAEGEDGE<FEFCGEGGGCFCGFGFFFFE5;FGGGGGGGGGEGGGGGGDGFGGGGGGGFGCGGFEGG+<;CDGGGGGGGFG589CCE8CE>DG@CF8FFFF<FG2@?<*:CEC5>?7
@M00200:205:000000000-AKKM3:1:1101:21702:6232 1:N:0:1
ACTGGGCGTAAAGCGCGCGCAGGCGGTCGCGTGGGCCCGGCGTGAAAGCCCCCGGCTCAACCGGGGAGGGTCGTCGGGGACCGCGCGACTTGAGGGCGGTAGGGGCCGGTGGAATCCCCGGTGTAGTGGTGAAATGCGTAGAGATCGGGGGGAACACCCGTGGCGAAGGCGGCCGGCTGGGCCGACCCTGACGCTGAGGCGCGAAGGCGTGGGGAGCGAACGGGATTAGATACCCCTGTA
+
GGGGGGGGGGGGGGGGGGGGGGGGGGGGGGGGGGGGGGGGGGGGGGGGGGGGGGGGGGGGGGGGGGGGGGGGGGGGGGGGGGGGGGGGGGGGGGGGGGGGGGGGGGGGGGGGGGGGGGGGGGGGCFFGGGG:?CFGGGGCCGGGGGGGGGDGGGGGGGGGGGEGGDEE5FGGGGGGGDGGGFFGEGGGGGCFGGGC*:CFGGGEGGDDEGGGGG)9:EEEDDDG0CDFFFDFGFFGFFFF
@M00200:205:000000000-AKKM3:1:1101:22241:6236 1:N:0:1
ATTGGGTTTAAAGGGCTCGTAGGCGGTTCGTCACGTCGGGAGTGAAAACTCGGAGCTCAACTCCGAGCCTGCTTCCGATACGGGCAGACTAGAGGTAGGCAGGGGAGAGCGGAACTCCTGGTGTAGCGGTGGAATGCGCAGATATCAGGAAGAACACCGGTGGCGAAGGCGGCTCTCTGGGCCTTACCTGACGCTGAGGAGCGAAAGCGTGGGTAGCGAACAGGATTAGATACCCTAGTA
+
GGGGGGGGGGGGGGGDGGGGGGGGGGGGGGGFGGGGGGGGGGGGGGGGGGGG@FGGGGGGGGGGGGGGEDGGGGGGGGGGGFDEGCCFGGGGCGGGGFCGGGGGGGGGGFGGDGGEGCGGGFGGGFGFGGGDFGGGGGGGGGGGCFGDGFGGGGGGGGGGGGGGDGGGGGGEGCE8FGGGGCFGGGGGGGFGE=CCEGGGGGG>EDDGCEDE>CFGF=E=DDGG?FFFFFFFGGG4FFFG
@M00200:205:000000000-AKKM3:1:1101:22183:6238 1:N:0:1
ATTGGGTTTAAAGAGCGTGTAGGCGGTCCGGTAAGTCAGCTGTGAAAGTCAAGGGCTCAACCCTTGAAAGCCGGTTGATACTGTCGGGCTAGAGTCCGGAAGAGGCGAGTGGAATTCCCGGTGTAGCGGTGAAATGCGCAGATATCGGGAGGAACACCAATGGCGAAGGCAGCTCGCTGGGACGGTACTGACGCTGAGACGCGAAAGCGTGGGGAGCAAACAGGATTAGATACCCCCGTAAGA
+
GGGGGGGGGGGGGGGGGGGGGGGGGGGGGGGGGGGGGGGGGGGGGGGGGGGGGGGGGGGGGGGGGGGFGGGGGGGGGGGGGGGGGGGGGGGGGGGGGGGGGGGGGGGGGGGGGGGGGGGGGGGGGGGGGGGGFGGGGGGGGGGGGGGGGGGGGGGGGGGCGGGGGGGGGGGGGGGGGGGDGGGGGGGGGGGGGGGGGGGGGGGEDGGGGGGGGGEGFGGFDFGGFGGFFFFGGGGGDFFGGBA
@M00200:205:000000000-AKKM3:1:1101:7937:6238 1:N:0:1
ATTGGGTTTAAAGCGCGTGTAGGCGGCATCGTAAGTCGGGTGTGAAATCCCTCGGCCTAACCGAGGAATTGCGCCCGAAACTACCTTGCTTGAGGACCAGAGGGGAGCCTGGAATTCCTGGTGGAGCGGTGAAATGCGTTGATATCAGGAGGAACACCGGCGGCGAAGGCGAGGCTCTGGCTGGTTTCTGACGCTGAGACGCGAAAGCTAGGGGAGCAAACGGGATTAGATACCCTCGTA
+
GGGGGGGGGGGGGGGGGGGGGGGGGGGGGGGGGGGGGGGGGGGGGGGGGGGGGGGGGGGGGGDFFGGGGGGGGGGGDGEGGGCDGGGGGGGGGGGGGGGGGDFGGGGGGGGGGFFGGGGGFGEGGGGGGGGFGGGGGGGGG@FGGGGGGGGGGGGGGGGGGGDGG>EGGGGECCDEGDGC?CEECCFGGGGGGGCEGD7EEG5CEGCF7<AFGDFGDG*<CCE:?37)/06?FE8FFFFG
@M00200:205:000000000-AKKM3:1:1101:5285:6243 1:N:0:1
ATTGGGTTTAAAGGGTGCGTAGGTGGGTTGGTAAGTCAGTGGTGAAATCTCCGAGCTTAACTTGGAAACTGCCATTGATACTATCAGTCTTGAATATTGTGGAGGTTAGCGGAATATGTCATGTAGCGGTGAAATGCTTAGATATGACATAGAACACCAATTGCGAAGGCAGCTGGCTACGCATATATTGACACTGAGGCACGAAAGCGTGGGGATCAAACAGGATTAGATACCCCTGTA
+
GGGGGGGGGGGGGGGGGGGGGGGGGGGGGGGGGGGGGGGGGGGGGGGGGGGGGGGGGGGGGGGGGGGGGGGGGGGGGGGGGGGGGGGGGGGGGGGGGGGGGGGGGGGGGGGGGGGGGGGGGGGGGGGGGGGGGGGGGGGGGGGGGGGGGGGGGGGGGGGGGGGGGGEGGGGGGGGGGGGGGGGG6EGGGGGGGGG?CGGGGGEC5EDGDGGGGGFGFGGFGGGGBGDEFFEGG8>CFFFG
@M00200:205:000000000-AKKM3:1:1101:13123:6243 1:N:0:1
ATTGGGTTTAAAGTGTGCGCAGGTGGCTGAGCAAGTCGAGTGTGAAATCCCCGGGCTTAACTTGGGAATTGCGCTCGAAACTACTTGGCTAGAGTGTGGCAGAGGAAGGTGGAATTCCACGTGTAGCGGTGAAATGCGTAGAGATGTGGAGGAACACCGATGGCGAAGGCAGCCTTCTGGGCCAACACTGACGCTCATGCACGAAAGCGTGGGGAGCAAACAGGATTAGATACCCGTGTA
+
GGGGGGGGGGGGGGGGGGGGGGGGGGGGGGGGGGGGGGGGGGGGGGGGGGGGGDEGGGCFGGGGGGGGGGGGGGFGGFFGGGFGGGGGGGGGGGGGGGGGGGGGGGFGGGGGGGGGGGGGGFGGFCFGGGGGGGGGGGFGGCFCFGGDGGGGEFG<FG>GGGGGGG7FECFEGGGGGGGGGGGGGGFGGG9@EGDGGFGGFGG5>CDGGEGDGDBGFGGFGGFC?C7<6?<:FCFGFB5C
@M00200:205:000000000-AKKM3:1:1101:16594:6261 1:N:0:1
ATTGGGTTTAAAGGGCGCGTAGGTGGTTTGATAAGGGTGTGGTGAAAGTCCGGGGCTCAACCCCGGATCTGCCGTGCCGACTGTCAAACTCGAGGACTGTAGAGGCAGACGGAATTCCGGGTGTAGCGGTGGAATGCGTAGAGATCCGGAGGAAGACCGGTGGCGAAGGCGGTCTGCTGGGCAGTTTCTGACACTGAGGCGCGACAGCGTGGGGAGCAAACAGGATTAGATACCCCCGTA
+
GGGGGGGGGGGGGGGGGGGGGGGGGGGGGGGGGGGGGGGGGGGGGGGGGGGGGGGGGGGGGGGGGGGGGGGGGGGGGGGEFGGGGGGGGGGGGGGGGGGGGGGGGGGGGGGGGGGGGGGGGGGGGGGGGGGGGGGGGGGGGGGGGGGGGGGGGGGGGGGGGGGGGGGGGGGGGGGGGGGGGGGGGGGGGGGGGGGGGGGGGGGGGGGGGGGGGGFGFGFGGGGG?GG<4=>GGGGGFFFG
@M00200:205:000000000-AKKM3:1:1101:27553:6264 1:N:0:1
ATTGGGTTTAAAGGGCGCGTAGGCGGGTCGATAAGTCAGACGTGAAATCCCGGGGCTCAACTCCGGGCCTGCGTTTGAAACTGCCGACCTAGAGTGCAGGAGAGGAAGGCGGAATTCCAGGTGTAGAGGTGGAATGCGTAGATATCTGGAAGAACACCAGTGGCGAAGGCGGCCTTCTGGACTGACACTGACGCTGAGGCGCGAAAGCTAGGGGAGCAAACAGGATTAGATACCCCTGTA
+
GFGGGGGGGGGGGGGGGGGGGGGGGGGGGGGGGGGGGGGGGGGGGGGGGGGGGGGGGGGGGGGGGGGGGEGGGGGGGGGGDGGGGGGGGDGFGGFFGGGGGGGGGGGGGGGEGGGGFGFGG>>@EF,=<@FFFFFGFGDGGFFFEFGGGGGGGGGGGGGGCFG7BFEGGGGGG*20CFEFGGGGGGGGGGGFEG*CGFFGEDEGCEGG?FGGECDGFGECC<C<:9:8F?AGGF89)76E
@M00200:205:000000000-AKKM3:1:1101:3566:6265 1:N:0:1
ATTGGGTTTAAAGGGCGCGTAGGCGGCCAGCGCAAGTCAGTTGTGAAATCTCCGGGCTTAACTCGGAAAGGTCAACTGATACTGCGCGGCTAGAGTGCAGAAGGGGCAATCGGAATTCTTGGTGTAGCGGTGAAATGCGTAGATATCAAGAGGAACACCTGAGGTGAAGACGGGTTGCTGGGCTGACACTGACGCTGAGGAGCGAAAGCCAGGGGAGCAAACGGGACTAGATCCCCTAGT
+
CFDFEFFGEFDGFGGFGGGGGGGGGG+CCFFECGEEFGGGFEFCFFGGFGGGGEGGFD<F9,EFDG@CEGGGGGFFCF<EF<<<AFGGG7FGGGFGFAEEFFFA@EGECFFC:BBB,CFECEBFGFDGD><7<>3,@<C:FGDECFGDFF,@FG,DFF>F?D3DF>FCCFG::*:=:,>FGDEFCE6@FGGG?E3*;CGG+/58=C3C8C8CG*)/<5E8*1AD:7)(9?A>+3*94;>9
@M00200:205:000000000-AKKM3:1:1101:19958:6300 1:N:0:1
ATTGGGTTTAAAGGGCGCGTAGGCGGACCACCAAGTCCGGGGTGAAAGCCCCCAGCTTAACTGGGGAAGTGCCTTAGATACTGGTGGTCTGGAGGAGGGTAGGGGCATCTGGAACGCTGGGTGGAGCGGTGAAATGCGTTGATATCCAGCGGAACTCCGGTGGCGAAGGCGAGGTGCTGGACCCTTTCTGACGCTGAGGCGCGAAAGCCAGGGGAGCAAACGGGATTAGATACCCTTGTA
+
GGGGGGGGGGGGGGGGGGGGGGGGGGGGGGGGGGGGGGGGGGGGGGGGGGGGGGGGGGGGGGGGGGGGGGGGGGGGGGGGGGGGGGGGGGGGGGGGGGGGGGGGGGGGGGGGGGGGGGGGGGGGFGGGDGGGGGGGGGGGGGGGGGGGGGGGGGGGGGGGGGGGD@EGDGGGGGGGGGGGGGGGGFGGGGGGGEDEDGGGGGGGGGDGGGGGGG35@:FGGG=C<GG7?4AFF:87@FFG
@M00200:205:000000000-AKKM3:1:1101:25738:6334 1:N:0:1
ATTGGGTTTAAAGTGCGCGTAGGCGGCCTGCTAAGTCGAACGTGAAATCCCCGGGCTCAACCCGGGAACTGCGTCCGAGACTGGCAGGCTCGAATCCGGGAGAGGGATGTGGAATTCCAGGTGTAGCGGTGAAATGCGTAGATATCTGGAGGAACACCGGTGGCGAAGGCGGCATCCTGGACCGGTATTGACGCTGAGGCGCGAAAGCCAGGGGAGCAAACGGGATTAGATACCCTGGTA
+
GGGGGGGGGGGGGGGGGGGGGGGGGGGGGGGGGGGGGGGGGGGGGGGGGGGGGGGGGGGGGGGGGGGGGGGGGGGGGGGGGGGGGGGGGGGGGGGGGGGGGGGGGGGGGGGGGGGGGGGGGGGGGGGGGGGGGGGGGGGGGGGGGGGGGGFGGGGGGGGGGGGGDGGGGGGGGGGGGGGFGGGGGGGFFGGGGGGGGGGGGGGGEDGFGGGGGGFGFGCFFGC5:DGFFFAGGGG=@FFC
@M00200:205:000000000-AKKM3:1:1101:15499:6335 1:N:0:1
ATTGGGCATAAAGAGCTCGTAGGTGGCTGGTCGCGTCTGCCGTGAAAGCCCGCAGCTTAACTGCGGGTCTGCGGTGGATACGGGCCGGCTAGAGGTAGGTAGGGGCAAGTGGAATTCCTGGTGTAGCGGTGAAATGCGCAGATATCAGGAGGAACACCGGTGGCGAAGGCGGCTTGCTGGGCCTTACCTGACGCTGAGGAGCGAAAGCGTGGGGAGCGAACAGGATTAGATACCCTTGTA
+
GGGFGGGGGEFGGGGGGGGGGGGGGGGGGGGGGGGGGGGGGGGGC<CFGGGGGGGGGGGGGGGGGGGGGGGGCGGGGDGDFGGGGGGGGG7FFEFGFGGGFGGCGGGGGGGGGGGGGGGGDGGGGFGGGGG7EFGGGGGGDCGGFGGGGDGGDCGGGGGGGEDFGE@FEGGGGGGGGGGGDGGGGFGGG>CFGGGGGGFFEGGC5CDGGGGGGG:5@GCEDCGF6FGBF=4:CFGD?FFF
@M00200:205:000000000-AKKM3:1:1101:26238:6370 1:N:0:1
ACTGGGTTTAAAGGGTGCGTAGGCGGTGCAGCAAGTCGGGAGTGAAATACCTCAGCTCAACTGAGGAACTGCTCTCGATACTGCTGTGCTTGAGTGAGACAGAGGTAAGCGGAACATCGGGTGGAGCGGTGAAATGCGTTGATATCCGATGGAACACCGGTGGCGAAGGCGGCTTACTGGGTCTCTACTGACGCTGAGGCACGAAAGCTAGGGTAGCAAACGGGATTAGATACCCCGGTAAGA
+
GGGGGGGGGGGGGGGGGGGGGGGGGGGGGGGGGGGGGGGGGGFGGGGGGGGGGGGGGGGGGGGGGGGGGGGGGGGGGGGGGGGGGGGGGGGGGGGGGGGGGGGGDFGGGGGGGGGGGGGGGGEGGGGGGGGGFFCDFGGEGGGGGGGDCFGGGGGGGGGGGGGGGGGGGGGGGGGGGGGGGFGGGGGGGGGGGGDGGGGGGGGGGGGDE?EFFGFDFFFGGGGGFGDBFFBFCFCGB@FGGFF
@M00200:205:000000000-AKKM3:1:1101:5178:6374 1:N:0:1
ATTGGGCTTAAAGGGTGCGTAGGCGGGGCAATAAGTCAGTGGTGAAATCCTGCGGCTTAACCGTAGAATTGCCATTGATACTGTTGCTCTTGAGTAGGCTCGACGTGGGCGGAATGTGCCGTGTAGCGGTGAAATGCTTAGATATGGCTCAGAACACCGATAGTGAAGACAGCTCACGAGGGCCAAACTGACGCTGAGGCACGAAAGCGTGGGGATCGAACAGGATTAGATACCCGCGTCAGA
+
CGGCG9;FG?F<CC@EFC66,7;FGGDGEC<,F<6<CA@C<<FE9E9FA@@C,76>+@<FFG>BFE,CF9=FFEFFGFEFCDGFF9??FA5F5?,5C9F??6=7FCFD+:FF7+=DFGFFFGEFC3,<C>F:99,>,@=F?FG9@9E@,7?>,,@:,*>CF<FG;,,<F8FF,?2?98FGD8CEE8?30;CGGEC/C55*2CCC*;D7/AGCCC5DFG**1/054*;844):2,+9).0*18A
@M00200:205:000000000-AKKM3:1:1101:15494:6385 1:N:0:1
ACTGGGTTTAAAGCGCACGTAGGCGGATTTGTAAGTCAGGGGTGAAATCCCGGGGCTCAACCTCGGAACTGCCTTTGATACTGCAAATCTCGAGTCCGGAAGAGGTGGGTGGAATTCCTAGTGTAGAGGTGAAATTCGTAGATATTAGGAAGAACACCGGTGGCGAAGGCGGCCCACTGGTCCGGTACTGACGCTGAGGTGCGAAAGCGTGGGGAGCAAACAGGATTAGATACCCTGGTA
+
GGGGGGGGGGGGGGGGGGGGGGGGGGGGGGGGGGGGGGGGGGGGGGGGGGGGGGGGGGGGGGGGGGEGGGGGGGGGGGGFGGGGGGGGGGGFGGGGGGGGGGGGGGGGGGGGGGGGGGGGGGGGGGGGGGGGCFGGGGGGGGGGGGFGGFFCGCGGGGGGGGGGGDGGGGGGGGGGGGGFGGGGGGGGGGGGGGGGCFFFGFGGGGGGGGGDGGFGFGFGDFGFBGGFFFFGGFGGF>F?
@M00200:205:000000000-AKKM3:1:1101:18262:6387 1:N:0:1
ATTGGGCTTAAAGAGCGTGTAGGCGGCCATGCAGGTCCGTTGTGAAAACTCGAGGCTCAACCTCGAGCTGTCGATGGAAACCGTGTGGCTAGAGTCCGGAAGAGGAGAGTGGAATTCCTGGTGTAGCGGTGAAATGCGCAGATATCAGGAAGAACACCCGTGGCGAAGGCGGCTCTCTGGGACGGTACTGACGCTGAGACGCGAAAGCGTGGGGAGCGAACAGGATTAGATACCCTAGTA
+
GGCCFGGGGGGFGGFGGGGGGGFCGDGGFGGEFG8FGGGGGEGGGGDFFGGG?FGDGGGGGGGGGGEGGGGGGD,CFEFGGGGGGGGGGGGGGGGGGGGGGGGGGGGGGGGDGDAEFGFFGGGGGGGGEGEGGGGGGDGGGDGFGFFGGGCCFGGGFDFEGGGGGGDGCFGGGGGGGGGGGGGGGECGGGGGGGGGCGGGGGGEG8CGGEGGGG3CBGG8<CGF?<F)9@<GGGFFFF6+
@M00200:205:000000000-AKKM3:1:1101:19838:6391 1:N:0:1
ATTGGGTGTAAAGAGCTCGTAGGCGGTTTGTTGCGTCGGCTGTGAAATCCCGAGGCTCAACCTCGGGTCTGCAGTCGATACGAGCAAACTAGAGTGTTGCAGGGGAGACTGGAACTCCTGGTGTAGCGGTGAAATGCGCAGATATCAGGAGGAACACCGGTGGCGAAGGCGGGTCTCTGGGCAACAACTGACGCTGAGGAGCGAAAGCGTGGGGAGCGAACAGGATTAGATACCCTCGTAAGAC
+
EFGFGGGGGGFFGGGGGGGGGGGGED@@FEFEEEEFEEBE@CEEGGGGGGGG,@BCFFFGGGFCEFGGGGGGGGEF4CFFGGGCGGCAFG<AFGEFGGGGGGF:FCGDGGC<FE,EFFGGGGGGG<FGGC:F=DDEFCCEFCC=@FFAFFCFCGGGGGEGFC1DE@CEEGGG88ECFCFGFFCFC>GGCGGGGGDG*;C?EGGEECDGE5/CG5>DEGGEGGF48FG2=F)0<@FG@3<59:<)
@M00200:205:000000000-AKKM3:1:1101:20462:6392 1:N:0:1
ATTGGGTTTAAAGGGCGCGTAGGCGGTTGTGTCTGTCCGCTGTGAAAGCCCACGGTGTACCCGTGGAGGTGCGGTGGAAACGGCATGACTTGAGGCTGGGAGGGGCTGGTGGAATTCCCCGTGTAGCGGTGAAATGCGTAGAGATGGGGGAGAACACTCGTGGCGAAGGCGGCCAGCTGGCCCAGTCCTGACGCTGAGGCGCGACAGCGTGGGGAGCAAACAGGATTAGATACCCTGGTAAG
+
GGGGGGGGGGGGGGGGGGGGGGGGGGGGGGGGGGGGGGGGGGGGGGGGGGGGGGGGGGGGGGGGGGGGGGGGGGGGGGGGGGGGGGGGGGGGGGGGGGGGGGGGGGGGGGGGGGGGGGGGGGGGGGGGGGGGGGGGGGGGGGGGGGGGGGGGGGGGGGGGGGDGGGGGGGGGGGGGGGGGGCEGGGGGGGGGGGGGDGGGDDGDEGGFGGGGGGFGEGG?4<FFBGG?FFBGGGGGFFF?7<
@M00200:205:000000000-AKKM3:1:1101:15744:6400 1:N:0:1
ATTGGGTTTAAAGGGCGCGTAGGCGGCCTGATGTGTCCACGGTGAAATCCCTCGGCTCAACCGAGGAACTGCCGCGGAAACTGTCGGGCTCGAGGCCGGGAGAGGGTGGTGGAATTCCCGGTGTAGCGGTGAAATGCGTAGATATCGGGAGGAACACCAGTGGCGAAGGCGATCTTCTGGACGGATACTGACGCTGAGGCGCGAAAGCTAGGGGAGCAAACAGGATTAGATACCCCAGTA
+
GGGGGGGGGGGGGGGGGGGGEGGGGGGGGGGGFGGGEGFFGGGGDGGGGGGGGGGGGGGGGGGGGGGGGGGGGGGGGDGGGGGGGGGGGGGGGGGGGEEGGGFCFGEGGGGGGFGGGGGGGGGGGGGGDGGGGGGGGGGGGDGGGGGGD:FEGFGGGGGGGGGGGGGGGGGGGGGGGGGGCFE>ECECEFGGGGGGGGGGGGGGG85FGFCG5>@<DGGGGFDFFGGFFF<>?EC7;5?+
@M00200:205:000000000-AKKM3:1:1101:19312:6421 1:N:0:1
ATTGGGCATAAAGCGTGCGCAGGCGGCTTTGCAAGACAGATGTGAAATCCCCGGGCTCAACCTGGGAACTGCATTTGTGACTGCATGGCTGGAGTGCGGCAGAGGGGGATGGAATTCCGCGTGTAGCAGTGAAATGCGTAGATATGCGGAGGAACACCGATGGCGAAGGCAATCCCCTGGGCCTGCACTGACGCTCATGCACGAAAGCGTGGGGAGCAAACAGGATTAGATACCCCAGTAAGCT
+
GGGGGGGGGGGGGGGGGGGGGGGGGGGGGGGGGGGGGGGGGGGGGGGGGGGGGGGGGGGGGGGGGGGGGGGGGGGGGGGGGGGGGGGGGGGGGGGGGGGGGGGGGGGGCGGGGFGGGGGGGGGGGGGGGGGGGGGGGGGEGGGGGGGGGGGGGGGGGGEGGGGGGGGGGGGGGGGGGGGGGGGGGFCEGGFGGG<CGGGGGGGGCGGGGGGGCE>DFGFCGFGGFGC??F<GGGGG>DFC7<)-
@M00200:205:000000000-AKKM3:1:1101:10951:6433 1:N:0:1
ATTGGGCTTAAAGCGCGTGTAGGCGGCCAGGTAAGTCGGATGTGAAAGCCCGGGGCCCAACCCCGGAACTGCACCCGATACTGCCTGGCTGGAGTCCCGGAGAGGATGGCGGAATTTCCGGTGTAGAGGTGAAATTCGTAGATATCGGAAGGAACACCAGTGGCGAAGGCGGCCATCTGGACGGTGACTGACGCTGAGACGCGAAAGCGTGGGGAGCAAACAGGATTAGATACCCCAGTA
+
GGGGGGGGGGGGGGGGGGGGGGGGGGGGGGGGGGGGGGGGGGGGGGGGGGGGGGGGGGGGGGGGGGGGGGGGGGGGGGGGGGGGGGGGGGGGGGGGGGGGGGGGGGGGGGGGGGGGGGGGGGGGGGGGGGGGGGGGGGGGGGGGGGGGGGGGGGGGGGGGGGGGGGGGGGGGGGGGGGGGGGGGGGGGGGGFGGGGGGGCEGGGDEGGGGGGGGFGFGFGFGGGFGGFFF<CC8<FDF@G
@M00200:205:000000000-AKKM3:1:1101:25263:6434 1:N:0:1
ATTGGGTTTAAAGAGCGTGTAGGCGGTCCGGTAAGTCAGCTGTGAAAGTCAAGGGCTCAACCCTTGAAAGCCGGTTGATACTGTCGGGCTAGAGTCCGGAAGAGGCGAGTGGAATTCCCGGTGTAGCGGTGAAATGCGCAGATATCGGGAGGAACACCAATGGCGAAGGCAGCTCGCTGGGACGGTACTGACGCTGAGACGCGAAAGCGTGGGGAGCAAACAGGATTAGATACCCGAGTAAGC
+
EGGG@F@F7EFGGGDCFGGGGGGGGGFEGGGGEGGGGGGGGGGFGGDGGGGFD<7FEFGGGFGFEFGGGCGGGGGGGGGFGGGGGGGGGGGGG,EFGGCEGCCFCGGGGFGGG9EFGCFDF:CG9,EFE==+DDEGCG>7FEGCCCCGD>FGDEGFFGF:DFGGE1*=FGGGC:E@EEFGCFFGGGGGCC?FD55=**3AED=8CEGFEG5EE55C@F6<FG*91>C)=*.*2<CD@5@6:2)
@M00200:205:000000000-AKKM3:1:1101:7727:6439 1:N:0:1
ATTGGGTTTAAAGGGCGTGTAGGCGGTTTGTTAAGTCATGTGTGAAATCCCCCGGCTCAACCGGGGAACGACGCATGAAACTGGCAAGCTAGAGTACTGAAGAGGGGGGTGGAATTCCCGGTGTAGCGGTGAAATGCGTAGATATCGGGAGGAACACCGGTGGCGAAGGCGGCCCCCTGGTTGGATACTGACGCTGAGACGCGAAAGCGTGGGGAGCAAACAGGATTAGATACCCGGGTA
+
GGGGGGGGGGGGFGGGGGGGGGGGGGGGGGGGGGGGGGGGGGGGGGGGGGGGGGGGGGGGGGGGGGGGGGGGGGGGGGGGGGGGGGGGGGGGGGGGGGGGGGGGGGGGGGEEGGGGGGGGGGGGGFGGGGGGGGGGGGGGGGGCCFGDGDGEDFGGGCEGGGGGG>EGGGGGGGGGGGGGGFGEGGGGGGGGEEGGGGFGGCG5CGGGGG58CE>DB=*<**;DBGGF=F2?FG?<>>.:
@M00200:205:000000000-AKKM3:1:1101:15387:6460 1:N:0:1
ACTGGGTGTAAAGCGCGTGTAGGCGGCCCTGCAAGTCGGGTGTGAAAGCCCTCGGCTCAACCGAGGAAGTGCACTCGAAACTGCAGGGCTTGAGTCCCGGAGAGGATGGTGGAATTCTCGGTGTAGAGGTGAAATTCGTAGATATCGAGAGGAACACCGGTGGCGAAGGCGGCCATCTGGACGGTGACTGACGCTGAGACGCGAAAGCGTGGGGAGCAAACAGGATTAGATACCCGGGTA
+
GGGGGGGGGGGGGGGGGGGGGGGGGGGGGGGGGGGGGGGGGGGGGGGGGGGGGGGGGGGGGGGGGGGGGGGGGGGGGGGGGGGGGGGGGGGGGGGGGGGGGGGGGCFGGGGGGGGGGGGGGGGGGGGGGGGGGGGGGGGGGGGGGGGGGGGGGGGFGGGGGGGGGGGGGGEGGGGGGGGFFGGGGGGGGGGGGGGGEF@FEGGGGGGGGGGGGGFGFGGGGFGG:CGF@FFGGDGGFFFG
@M00200:205:000000000-AKKM3:1:1101:23803:6465 1:N:0:1
ATTGGGTTTAAAGGGTGCGTAGGTGGCATGGTAAGTTTGATGTGAAAGCTCAGGGCTCAACCCTGAAATGGCATTGAATACTACGGTGCTGGAGGTTTGGAGGGGGGACTGGAATTCTTGGTGTAGCAGTGACATGCGTAGATATCAAGAGGAACACCAGTGGCGAAGGCGAGTCCCTGGACAACACCTGCCACTGAGGCACGAAAGCCGGGGGAGCAAACAGGATTAGATACCCGGGTA
+
GGGEGGGGGGGGGGGFGGGGGGGGGGGGGGGFGGGGGGGGGGGGGGGFGFGGGGGGGGGGGGDGGG<FGGGG@FGGFGGGGGGGGGEFGGGGFDGGG<?FCFGGDEEGGGGG8BEGGGFGFGDGGFGCGFEF,7FFGGGGGGGGGGGCFCEG>FGGGGFGEC7EC*:@:FGGGECFGFGGGDGGG5EGFG*;CDFF+<CCEGG*C8CFFC52:?)9>F6ADG8*(2:?=F):FC6<DDDC
@M00200:205:000000000-AKKM3:1:1101:10236:6478 1:N:0:1
ATTGGGTTTAAAGAGCGTGTAGGCGGCCAGGTAGGTCTGCTGTGAAAACTCGAGGCTCAACTTCGAGATGTCGGCGGAAACCATCTGGCTAGAGTCCGGAAGAGGAGAGTAGAATTCCTGGTGTAGCGGTGAAATGCGCAGATATCAGGAGGAATACCCGTGGCGAAAGCGGCTCTCTGGGACGGTACTGACGCTGAGACGCGAAAGCGTGGGGAGCAAACAGGATTAGATACCCGAGTA
+
FGGGGGGGGGGGGCF<F@FGFGGGGG7FCCECF@FGG9CCGGGGGGGDGGGG8FGGGGGGGCCFEGFF<,9F@766@F:FF8E,4EFGGGGGGGG??CEFFG=FGDFGCFAFGGGG9,5DFGGFGCGEDGEBFFF9FGCCE:DFFG9<F>CFG:8FCFFEGGDG8<E7FGD71BEGGGGG7:6CB*8ACDGGGEDDEG79*7CEECDF*1;5?8@3>FC8C*:C(>G?FFFCFG?5BFFG
@M00200:205:000000000-AKKM3:1:1101:5081:6488 1:N:0:1
ATTGGGTTTAAAGGGCGCGTAGGCGGCTGAGTAAGTCCTGGGTGAAATCCCTCGGCTCAACCGGGGAACTGCCTTGGAAACTACTCGGCTCGAGGCCGGGAGAGGGTAGCGGAATTCCCAGTGTAGCGGTGAAATGCGTAGATATTGGGAGGAACACCGGTGGCGAAGGCGGCTACCTGGACCGGTTCTGACGCTGATGCGCGAAAGCGTGGGGAGCCAACAGGATTAGATACCCCCGTA
+
G,FCEDGCGGGFGFGGEGGGGCECEFGG:;EFGGGGCE<FFGGGGFGGGGGGGGGGGGGGFF@CFGF=FCCFGFGF<EFGGGCC?<?+BFFEEE>CBFG@EE7+B:BBCCFGGGCFGGDCEGGFGFGGGFGD:FFFFFCEEEGGC,,,>FFGGDFGGGGEEECFGDDG:8BEGGCEFGC>6EFEC*:EFGFFGGD5CFCFGGCC**9CE=8C5G:D:*<***;>?GGFFF4>FGGCEFF*
@M00200:205:000000000-AKKM3:1:1101:13207:6499 1:N:0:1
ATTGGGCTTAAAGGGCTCGTAGGCGGTTTGTCGCGTCGGGAGTGAAAACATCCAGCTTAACTGGGTGCTTGCTTTCGATACGGGCAGACTTGAGGCATGCAGGGGAGAATGGAATTCCTGGTGTAGCGGTGAAATGCGCAGATATCAGGAGGAACACCGGTGGCGAAGGCGGTTCTCTGGGCATGTCCTGACGCTGAGGAGCGAAAGTGTGGGGAGCGAACAGGATTAGATACCCGCGTA
+
GGGGGGGGGGGGGGGGGGGGGGGGGGGGGGGGGGGGGFGGGGGGGGGGGGGGGGGGGGGGGGGGGGGGGGGGGGGGGGGGGGGGGGGGGGGGGGGGGGGGG<FEEGGGGGGGGGFGGGGGGGGGGFGGGGG@FFGGGDEGGGGD;FFDGGGGGGGGGGGGGGGGC@EF7FFEEEGGCEFGGGGGGFE9CFE+CEGGGGGDGF5?EEGGGGGCGGFG@EEGG:*91D7<**5FGFGDFFEE
@M00200:205:000000000-AKKM3:1:1101:20417:6500 1:N:0:1
ATTGGGTTTAAAGGGTGCGTAGGCGGCTCATTAAGTCAGTTGTGAAATACGGCAGCTTAACTGTCGAGGTGCAATTGATACTGGAGAGCTAGAGTACTGATGAGGTAAGCGGAATGGACGGTGTAGCGGTGAAATGCTTAGATATCGTCCAGAACACCGATCGCGAAGGCAGCTTACTAAGGAGTAACTGACGCTGAGGCACGAAAGTGTGGGGATCAAACAGGATTAGATACCCTGGTA
+
GGGGFGGCEGGGFGG@FEFGGGGGGGD:7EFDFGGGGGF,,@EECGGD,EDE7:FGG9EFFG,,CC@CDGGGFCE,FFGGGGGGFA<CGG9FGFF<FEFGAFGGFGCCDFGGGG7<<B8CEGGGGGGGGGG?EAFFFDFGDGFGGC@FF:@<FFGGDGGFG++@7<CGCF7CEGGGGGC988,:DC;DFFFGDGGE8C5C7FEGGCD+>C;F@E3*:CF?FGGC(>FFFFBCCGG=).9C
@M00200:205:000000000-AKKM3:1:1101:24210:6501 1:N:0:1
ATTGGGTTTAAAGGGCTCGTAGGCGGCCAACTAAGTCGGACGTGAAATCCCCAGGCTCAACCTGGGAACTGCGTCCGATACTGGATGGCTTGAATTCGGGAGAGGGATGCAGAATTCCAGGTGTAGCGGTGAAATGCGTAGATATCTGGAGGAATACCGGTGGCGAAGGCGGCATCCTGGACCGACATTGACGCTGATGAGCGAAAGCCAGGGGAGCAAACGGGATTAGATACCCGCGTAAGA
+
GGGGGGGGGGGGGGGGGGGGGGGGGGGGGGGGGGGGGGGGGGGGGGGGGGGGGGGGGGGGGGGGGGGGGGGGGGGGGGGGGGGGGGGGGGGGGGGGGGGGGGGGGGGGGGGGGGGGGGGGGFGGGGGGGGGGGGGGGGGGGGGGGGGGGGGGGGGGGGGGGGGGGGGGDGGGGGGGFCCFGGGGGGGGGGFGGEDCGGGGGGGGGGGGGGGDGGFGFGGG:DEGFGGFFF<GCEEDFEEGGFF
@M00200:205:000000000-AKKM3:1:1101:10164:6517 1:N:0:1
ATTGGGTTTAAAGAGCGCGCAGGCGGTCGTGCAAGTCGCGTGTGAAAGCCCCCGGCTCAACTGGGGAGGGTCACGCGATACTGCTCGACTCGAAGGCAGGAGAGGGAAGTGGAATTCCCGGTGTAGTGGTGAAATGCGTAGATATCGGGAGGAACACCAGTGGCGAAGGCGACTTCCTGGCCTGTTCTTGACGCTGAGGCGCGAAAGCTAGGGTAGCAAACGGGATTAGATACCCGGGTA
+
GGGGGDGEEAEFFGGGGGGGGGCGEG@CFGGGGGGGGGGGGGGDFGGGFGGGGGGGECGGGGGGGGGGGGGGGGGGGECGGFGFCFCEFGGGC<CCFGCFGGGGEC7DCGGGGGGGGGGGEFGGGDCGGG:9>;FEGGGGGEFGGGGCDFEGDGGGGGGGGCFEGGG@EGGGEGDG?B<C>FGECFGGGF?FCECG=CCFGGEEGGDGGGCF5:;<4C9CFD*72554*9<*<,A753>E
@M00200:205:000000000-AKKM3:1:1101:10094:6524 1:N:0:1
ACTGGGTTTAAAGAGCGTGTAGGCGGCCAGGCAGGTCTGTTGTGAAAACTGGAGGCTTAACCTCCAGACGTCGACAGAAACCGTCTGGCTAGAGTCCGGAAGAGGAGAGTGGAATTCCTGGTGTAGCGGTGAAATGCGCAGATATCAGGAAGAACACCAATGGCGAAGGCAGCTCTCTGGGACGGTACTGACGCTGAGACGCGAAAGCGTGGGGAGCGAACAGGATTAGATACCCCGGTAAGA
+
GGGGGGGGGGGGGGGGGGGGGGGGGGGGGGGGGGGGGGGGGGGGGGGGGGGGGGGGGGGGGGGGGGGGGGGGGGGGGGGGGGGGGGGGGGGGGGGGGGGGGGGGGGGGGGGGGGGGGGGGGGGGGGGGGGGGGGGGGGGGGGGGGGGGGGGGGGGGGGGGGGGGGGGGDGGGGGGGGGGGGGGGDGF=?FGGGGGGGGGGECEGEGCFEGDGGGFGFGGE3CFGFGFFF44>F60CB@5EDDB
@M00200:205:000000000-AKKM3:1:1101:17259:6525 1:N:0:1
ATTGGGCGTAAAGTGTGCGCAGGCGGCCGAGCAAGTCGAGTGTGAAAGCCCCGGGCTTAACTTGGGAATTGCGCTCGAAACTACTTGGCTGGAGTGTGGCAGAGGAGGGTGGAATTCCACGTGTAGCGGTGAAATGCGTAGAGATGTGGAGGAACACCGATGGCGAAGGCAGCCCTCTGGGCCAACACTGACGCTCATGCTCGAAAGCGTGGGGAGCAAACAGGATTAGATACCCGCGTA
+
GGGGGGGGGGGGGGGGGGGGGGGGGGGGGGGGGGGGGGGGGGGGGGGGGGGGGGGGGGGGGGGGGGGGGGGGGGGGGGGGGGGGGGGGGGGGGFGGGGGGGGGGCGGGGGGGGGGGGGGGGGGGGFGGDGGDGGGGGGGGGDFGFGGGGGDGGGGGGGGGGGGGGGEGGGGGGGGGGGGGGGGGGGFGGGGGDDDGGGGGGGGGGGGGGGGDGGFGFGGEGGGGFGG??FFGGGGGE3.:
@M00200:205:000000000-AKKM3:1:1101:18035:6525 1:N:0:1
ATTGGGTTTAAAGGGTGCGCAGGTGGTCGGGTAAGTCTGATGTGAAATCCCGCAGCTTAACTGCGGAATGGCATTGGATACTATTCGGCTAGAGGGTTGGAGGGGGGACTGGAATTCTCGGTGTAGCAGTGAAATGCGTAGATATCGAGAGGAACACCAGTGGCGAAGGCGAGTCCCTGGACAACTCCTGACGCTGAGGCACGAAAGCTAGGGGAGCAAACAGGATTAGATACCCCAGTA
+
GGGGGGGGGGGGGGGGGGGGGGGGGGGGGGGGGGGGGGGGGGGGGGGGGGGGGGGGGGGGGGGGGGGGGGGGGGGGGGGGFGGGGGGGDGGGGGGGGGGGGGGGGGGGGGGGGGGGGGGGGGGGGGGGGGGGGGGGGGGGGGGGGGGGGGGCFGGGGGGGGGGGGGGGGGGGGGGGGGGGGGGGGGCFGGGGGGGGGGGGGGGGGGGFGGGGGGFGFGGGFGGFBGF?FFFGFFGFFDFG
@M00200:205:000000000-AKKM3:1:1101:12321:6535 1:N:0:1
ATTGGGTTTAAAGCGCACGTAGGCGGACTTTCAAGTCAGGGGTGAAATCCCGGGGCTCAACCTCGGAATTGCCTTTGATACTGTAGGTCTCGAGTCCGGAAGAGGTGGGTGGAATTCCTAGTGTAGAGGTGAAATTCGTAGATATTAGGAAGAACACCGGTGGCGAAGGCGGCCCACTGGTCCGGTACTGACGCTGAGGTGCGAAAGCGTGGGGAGCAAACAGGATTAGATACCCGGGTAAGA
+
GGGGGGGGGGGGGGGGGGGFGGGGGGGGGGGGGGGGGGGGGGGGGGGGGGGGGGGGGGGGGGGGGGGGGGGFGGGGGGGGGGGGGGGGGGGGGGFGGGGGFGGC<FGGEFGGFGGGGGGGGGGGGGGGGGGGCDFGGGGGGEGGGGEFGGG<FFGCFEGGGGGGGDEEED@EGCCGGGGGGGGGGGGGGGGGG=CGGGGGGFECCCGGGGCDGG>GEDF?CDF41CF?FF2DG6CG)5>EF<)
@M00200:205:000000000-AKKM3:1:1101:13981:6541 1:N:0:1
ATTGGGCATAAAGGGCGCGTAGGCGGCGCAACAAGTCACTTGTGAAATCTCCGGGCTTAACCCGGAGCGGCCAAGTGATACTGTCGTGCTAGAGTGCGGAAGGGGCTACTGGAATTCTCGGTGTAGCGGTGAAATGCGTAGATATCGAGAGGAACACCTGCGGCGAAGGCGGGTAGCTGGGCCGACACTGACGCTGAGGCGCGAAAGCCAGGGGAGCGAACGGGATTAGATACCCCCGTA
+
GGGGGGGGGGGGGGGGGGGGGGGGGGGGGGGGGGGGGGGGGGGGGGGGGGGGGGGGGGGGGGGGGGGGGGGGGGGGGGGGGGGGGGGGGGGGGGGGGGGGGGGGGGGGGGGGGGGGGGGGGGGGGGGGGGGGGGGGGGGGGGGGGGGGGGGGGGGGGGGGGGGGGEEGGGGGGGGGGGGGGGGGGGEGDFGGGGGGGGGGGGGGGGGGGFGGGGEGFGGGGGDGFGGF@FDGGFFGEEEG
@M00200:205:000000000-AKKM3:1:1101:8499:6561 1:N:0:1
ATTGGGCATAAAGCGCGCGTAGGCGGGCCGACAAGTCGGTTGTGAAATCCCTGGGCTCAACTCAGGAACTGCATCCGAAACTATCGGTCTAGAGTAGTGGAGAGGGATGGCGGAATTCCGGGTGTAGAGGTGAAATTCGTAGATATCCGGAGGAACACCGGTGGCGAAGGCGGCCTCCTGGACACTTACTGACGCTGAGGCGCGAAAGCGTGGGGAGCAAACAGGATTAGATACCCCGGTA
+
GGGGGGGGGGGGGGGGGGGGGGGGGGGGGGGGGGGGGGGGGGGGGGGGGGGGGGGGGGGGEGGGGGGGGGGGGGGGGGGGGGGGGGGGGGEGGGGGGFFGGGGEGGGGEGGGGGGGGGGGGGGGGGGGGGGGGGGGGGGGGGGGGGGCFGGGGGGGGGGGGGGGGGEEGDGGGGDE@FFGCGGGGGG<CCFFCE558?EFFG5EEE<DFEEEGGFDF*CCDCEFBGG<FFFFGFFGF>@CG
@M00200:205:000000000-AKKM3:1:1101:11418:6575 1:N:0:1
ACTGGGTTTAAAGGGCGCGTAGGCGGCGCGACAAGGCGGCGGTGAAAGTCCGGGGCTCAACCCCGGATCGGCCGTGGCGACTGTCGCGCTGGAGCACAGTAGAGGCGGGTGGAATTCCGGGTGTAGCGGTGGAATGCGTAGAGATCCGGAAGAACACCGGTGGCGAAGGCGGCCCGCTGGGCTGTGGGTGACGCTGAGGCGCGACAGCGTGGGGAGCAAACAGGATTAGATACCCGCGTAAG
+
GGGGGGGGGGGGGGGGGGGGGGGGGGGGGGGGGGGGGGGGGGGGGGGGGGGGGGGGGGGGGGGGGGGGGGGGGGGGGGGGGGGGGGGGGGGGGGGGGGGGGGGGGGGGGCCFCFFGGGFGGEC8AFDGGG8E8EDFFE:88EGGC9FFG5EGFGGFGGEGE8?@C8EGG8CC5EG588*?EC@C><C*:*/08=D5*C8*/12/:83**11:EE7DE*;CF:FF47C2?4<::EF557>*91
@M00200:205:000000000-AKKM3:1:1101:16396:6588 1:N:0:1
ATTGGGTTTAAAGGGCGCGTAGGTGGTCCTCAAAGTCGGCTGTGAAATGCCACGGCTTAACCGTGGAGGTGCAGTTGATACTGGAGGACTTGAGTTCCGGAGAGGAAGACGGAATTCCCGGTGTAGCGGTGAAATGCGTAGATATCGGGAGGAACACCAGAGGCGAAGGCGGTCTTCTGGACGGATACTGACGCTGAGGCGCGAAAGCTAGGGGAGCAAACAGGATTAGATACCCCCGTA
+
GGGGGGGGGGGGGGGGGGGGGGGGGGGGGGGGGGGGGGGGGGGGGGGGGGGGGGGGGGGGGGGGGGGGGGGGGGGGGGGGGGGGGGGGGGGGGGGGGGGGGGGGGGGGGGGGGGGGGGGGGGGGGGGGGGGGGGGGGGGGGGGGGGGGGGGGGGGGGGGGGGGGGEGGGGGGEGGGGGGGGGGGGGGEGGGGGGGGGGGGGDEGGGGGGGGGGGEGBFFGDCEF?GFFF=<D7CGG>B>C
@M00200:205:000000000-AKKM3:1:1101:9996:6596 1:N:0:1
ATTGGGTTTAAAGGGTGCGTAGGCGGCCCTGTAAGTCAGTGCTGAAATATTCCAGCTTAACTGGGAGGGTGGCATTGATACTGCGGGGCTAGAGTACAGATGAGGTAGGCGGAATTGACGGTGTAGCGGTGAAATGCTTAGATATCGTCAAGAACACCTATAGCGAAGGCAGCTTACTAGGCTGTAACTGACGCTGAGGCACGAAAGTGTGGGGATCAAACAGGATTAGATACCCCGGTA
+
GGGGGGGGGGGFGGGGGGGGGGGGGGGGGGGGGGGGGGGGGGGGGGGGGGGGGGGGGGGGGGGGGGGGGGGGGGGGGFGGGGGGGGGGGGGGGGGGGGGGGGGGGGGGGGGGGGGGGGGGGGGGGGGGGGGGGGGGGGGGFGGGGGGGGGGFG7FGGGGGGGFGGGEGGCFEGCGGGGGGFFFGGGGGGGGDGGGGGGG=CFGEECDGGGFEFE@DFF:CFGGG:F>?F@B7+2<C>BE=
@M00200:205:000000000-AKKM3:1:1101:17172:6596 1:N:0:1
ATTGGGTTTAAAGGGCTCGTAGGTGGCCAACTAAGTCAGACGTGAAATCCCTCGGCTTAACCGGGGAACTGCGTCTGATACTGGATGGCTGGAGTATGGGAGAGGGATGCGGAATTCCAGGTGTAGCGGTGAAATGCGTAGATATCTGGAGGAACACCGGTGGCGAAGGCGGCATCCTGGACCATTACTGACGCTGAGGAGCGAAAGCCAGGGGAGCAAACGGGATTAGATACCCCAGTA
+
GGGGFGGGGGGGGGGGGGGGGGGGGGGGGGGGGGGGGGGGGDFCFGGGGGGGGGGGGGGGGGGGGGGGGGGGGGGGGGGGCGGGGGGGGGGG8EFGFFGGGDFEDGGGEGGGGGGGGGGGGBCFGGGGGGGGFGGGGFFDFGFFGGGGGGGC7DGGGGG7FFGGGGCGGFGGGGGGGGGGGGFGGGGGGGGGDEGG=CFGG<CEGCGGCFGFGGFGFGFFCGE3:<9<4F<DFG85;BF9
@M00200:205:000000000-AKKM3:1:1101:27457:6611 1:N:0:1
ATTGGGCTTAAAGGGCGCGTAGGTGGCGCGGCAAGTCGGTGGTGAAAGCCCGGGGCTCAACCCCGGGTCGGCCAACGATACTGCCGGGCTCGAGCATCGTAGAGGCAGGTGGAATTCCGGGTGTAGCGGTGGAATGCGTAGAGATCCGGAAGAACACCGGTGGCGAAGGCGGCCTGCTGGGCGATGGCTGACACTGAGGCGCGACAGCGTGGGGAGCAAACAGGATTAGATACCCTAGTAAGA
+
GGGGGGGGGGGGGGGGGGGGGGGGGGGGGGGGGGGGGGGGGGGGGGGGGGGGGGGGGGGGGGGGGGGGGGGGGGGGGGGGGGGGGGGGGGGGGGGGGGGGGGGGGGGDGFGGGGGGGGGGGGGGGGGGGGGEFGGGGGGGGGGGGGGGG7FGGGGGGGGDEGGGGGGGGFGDEGGGG?FGGGGGGEGFGGGGGG<FGFFFGGGGGGGGGGGGGGEGEFGGGGGGFGC?FFBGGEGFFFFGGFF
@M00200:205:000000000-AKKM3:1:1101:24796:6611 1:N:0:1
ATTGGGTTTAAAGAGCGTGTAGGCGGTTCGGTAAGTCTGCCGTGAAAACCCGCGGCTCAACCGTGTGGTCTGCAGTCGATACGGGCAGGCTGGAGTTCGGTAGGGGAGACTGGAATTCCTGGTGTAGCGGTGAAATGCGCAGATATCAGGAGGAACACCGGTGGCGAAGGCGGGTCTCTGGGCCGATACTGACGCTGAGGAGCGAAAGCGTGGGGAGCGAACAGGATTAGATACCCTAGTA
+
GGGGGGGGGGGGGGGGGGGCFGFGGGGGGGGGGGGGGGGGGGGGGGGGFGGGGGGGGGGGGGGGGGGGCGGGGGGGGGGGGGGGGGCGGGGGGGGEFFGDFFGGGDGGGGGGGGGGGGGGGGGGGCCGGGEC@FFFFFGGGGECFFFGGGF:EECAFGGCD:FGGGGGGEGGGGG@;9CFGGGFDCEGGGGGGGGEEGGGGGGEEEDDGG58?CECDDEGGGCFBFF<?F)*+2<9?)7::
@M00200:205:000000000-AKKM3:1:1101:21493:6613 1:N:0:1
ACTGGGTGTAAAGGGCGTGTAGGCGGGGAGATAAGTCAGGTGTGAAATCCCCAGGCTCAACCTGGGAACTGCACTTGAAACTGTCTTTCTTGAGTGTCGGAGAGGAAAGTGGAATTCCTGGTGTAGAGGTGAAATTCGTAGATATCAGGAGGAACACCGGTGGCGAAGGCGGCTTTCTGGACGACAACTGACGCTGAGACGCGAAAGCGTGGGGAGCAAACAGGATTAGATACCCTTGTA
+
GGGGGGGGGGGGGGGGGGGGGGGGGGGGDGGGGGGGGGGGGGGGGGGGGGGGGGGGGGGGGGGGGGGGGGGGGGGGGFGGGGGGGGGGGGGGGGGGGGGGGGGGGGGGGGGGGGGGGGGGGGGGGGGGGGGGGGGGGGGGGGGFGGGGGGDEGGFFGGGDGGGGGGDGDFGGGGEGGGGGFGEGGGGGGGFG=EGGGGFGEGGG>EGGGGGGG535BGGGGGF*.67<47<DFFFGF@FF
@M00200:205:000000000-AKKM3:1:1101:25959:6663 1:N:0:1
ATTGGGTATAAAGCGCGCGCAGGCGGTCTGAGGCGTCGGTGCTGAAAGTCCACCGCTTAACGGTGGGAAGCGCGCCGATACGCTCAGACTGGAGGACGGGCGAGGGTGGTGGAATTGCCGGTGTAGTGGTGAAATGCGTAGAGATCGGCAGGAACACCAGTGGCGAAGGCGGCCACCTAGCCCGCACCTGACGCTGAGGCGCGACAGCGTGGGGAGTGAACTGGATTAGATACCCGAGTA
+
GGGGGGGGGGGGGGGGGGGGGGGGGGGGGGGGGGGGGGGGGGGGGGGGGGGGGGGGGGGGGGGGGGGGGGGGCGGGGGGGGGGGGGGGGGGGGGGGGGGGGGGGGGGGGFGGGFGGGGGGGGGGGGGGGGGGGGGGGGGGGGGGGGGGGGGGGGGGGGGGGGGGGGGGGDGGGGGGGDGFGGFGGGGGGFG8EE3AEGGGGGGGDDDGGEGGGGFGFGFF77068DF<FFAC7C<CEE5C
@M00200:205:000000000-AKKM3:1:1101:12016:6665 1:N:0:1
ATTGGGTTTAAAGGGTGCGTAGGTGGCATGGTAAGTTTGATGTGAAAGCTCAGGGCTCAACCCTGAAATGGCATTGAATACTACTGTGCTGGAGGTTTGGAGGGGGGACTGGAATTCTTGGTGTAGCAGTGAAATGCGTAGATATCAAGAGGAACACCAGTGGCGAAGGCGAGTCCCTGGACAACACCTGACACTGAGGCACGAAAGCCGGGGGAGCAAACAGGATTAGATACCCTTGTA
+
GGGDFGEGDGAFGGGGGGGEGGDFGGGFGGEEFFGFGGGGGGGGFGFFGFGGGGGGGGFGGGGGGGGFGGGGFFGFGCF@CFFGGGGGGGGFEEGGFGGGGFGGCEGGGGGGEGGFGGFG9FEFDGGGFGGCFFGGGGFG7>FGGGFFC:::CGGGFGGFGG7C7CED@EFEEEFGFCGGFGGCEGE*7C6C@?FF9CFFEFC*::DFFGCGC5>DECFGG<FG04D<FF20<<8*05@F
@M00200:205:000000000-AKKM3:1:1101:16422:6669 1:N:0:1
ACTGGGTTTAAAGGGAGCGTAGGCGGATAGTTTAGTCAGAGGTGAAAGCCCAGGGCTCAACCTTGGAATTGCCTTTGATACTGGCTATCTTGAGTATGGAAGAGGTATGTGGAACTCCGAGTGTAGAGGTGAAATTCGTAGATATTCGGAAGAACACCAGTGGCGAAGGCGACATACTGGTCCATTACTGACGCTGAGGCTCGAAAGCGTGGGGAGCAAACAGGATTAGATACCCTTGTA
+
GGGGGGGGGFGGGGGGGGGGGGGGGGGGGFFGGGGGGGGGGGGGGGGGGGGGGGGGGGGGGGGGGGGGGGGGGGGGGGGGGGGGGGGGGGGGGGG,CFGGGGGGFGGGGGGGGGGGGGGGGGGGGFGGGGGGGGGGGGGGGGGGGGGG?:CFGGGGGGGGGGGGGGGGGGGGGGGGGGGGGGGFGGGGGGFGCGGGGGGGGGGGGGGGGGGGGDEGEGFGGGGG0CGFAFCGGGGCAAAF
@M00200:205:000000000-AKKM3:1:1101:16206:6685 1:N:0:1
ATTGGGTTTAAAGAGCTCGTAGGCGGTTTGTCGCGTCTGCCGTGAAAGTCCGGGGCTCAACTCCGGATCTGCGGTGGGTACGGGCAGACTAGAGTGATGTAGGGGAGACTGGAATTCCTGGTGTAGCGGTGAAATGCGCAGATATCAGGAGGAACACCGATGGCGAAGGCAGGTCTCTGGGCATTAACTGACGCTGAGGAGCGAAAGCATGGGGAGCGAACAGGATTAGATACCCCTGTA
+
GGGGGGGGGGGGGGGGGGGGGGGGGGGGGGGGGGGGGGGGGGGGGGGGGGGGGGGGGGGGGGGGGGGGGGGGGGGGGGGGGGGGGGGGGGGGGGGGGGGGGGGGGGGGGGGGGGGGGGGGGGGGGGGGGGGGGGGGGGGECFGGGGGGGGGGGGGGGGGGGGGGGGGGGGGGGGGGGGGGGGGGGGGGGGGGGGGGGGDGGGGGGCCFEGGGGGEGEGGEDGGGFGG2@FFFGGGGFFFG
@M00200:205:000000000-AKKM3:1:1101:11509:6691 1:N:0:1
ATTGGGTGTAAAGGGCGCGTAGGCGGCCTGCTAAGTCGAACGTGAAATCCCCGGGCTCAACCCGGGAACTGCGTCCGAGACTGACAGGCTTGAATCCGGGAGAGGGATGTGGAATTCCAGGTGTGGCGGTGAAATGCGTAGATATCTGGAGGAACATCGGTGGCGAAGGCGGCATCCTGGACCGGTATTGACGCTGAGGCGCGAAAGCCAGGGGCGCAAACGGGGTTAGATACCCCAGTAAGA
+
GGGGGGGGGGGGGGGGGGGGGGGGGGGGGGGGGGGGGGGGGGGGGGGGGGGGGGGGGGGGGGGGGGEGGGGGDGGGGGGGGGGGGGGGGGGGGGGGGGGGGGDEGGCGGGGGGGGGGGGGGGGGGGGGGGGFGGGGGCFDGGGGGGGGGCG>CCGGGGGGGGD@7*::7CFGGGGGGGGGGGGGEECE97<CGGGGGGGGGGGGGCDGGCGGDE)9>EEGGGG<;>D05?AFFGFG5<FCGF<
@M00200:205:000000000-AKKM3:1:1101:27154:6697 1:N:0:1
ATTGGGTTTAAAGCGTGCGTAGACGGTTATGTAAGTCGGATGTGAAAGCCCCGGGCTCAACCTGGGAATTGCATTCGAGACTGCATAGCTAGGATGCGGAAGAGGGAAGCGGAATTTCCGGTGTAGCGGTGAAATGCGTAGATATCGGAAGGAACACCAGTGGCGAAAGCGGCTTCCTGGTCCAGCATCGACGTTCAGGCACGAAAGCGTGGGGAGCAAACAGGATTAGATACCCGCGTA
+
GGGGGGGGGGGGGGGGGGGGGGGGGGGGGGGGGGGGGGGGGGGGGGGGGGGGGGGGGGGGGGGGGGGGGGGGGGGGGGGGGGGGGGGGGGGGGGGGGGGGGGGGGGEFGGGGGGGGGGGGGGEGGGGGGGGGGGGGGGGGGGGGGGGGGGGGGGGGGGGGGGGDDGGGGGGGGGGGGDFGGGGGGGGGGGGGGEGGFGGGGGGGGGGGGGGGGGBDFFGGFDGGFFFD@F>GGGGGEBFG
@M00200:205:000000000-AKKM3:1:1101:20155:6710 1:N:0:1
ATTGGGTTTAAAGGGCGCGTAGGCGGGCTGTCAAGTCTGGGGTGAAATGCCGCGGCTCAACCGTGGAACTGCCTTAGATACTGACGGCCTCGAGGGAGGTAGGGGCGTGCGGAACTGTAGGTGGAGCGGTGAAATGCGTTGATATCTACAGGAACTCCGGTGGCGAAAGCGGCGCGCTGGACCTCTTCTGACGCTGAGGCGCGAAAGCTAGGGGAGCAAACGGGCTTAGATACCCCTGTAAGA
+
GGFGFCFEGGGFFEGGGGEGEGGGGGGGEG,@EFGG@EEFGDGGGGGGCGGDGGGGG@GGGGG7FEEFGGGGGGGFCD,,EEFFFEGDEGFFB::++8@8FG?7B:CFG*@FECCF,33@CFCFGFGGGGGG:,C<FGG>FEC,F<992<C7FCEGGGDCF7BF*:*88CG>C*?CEEGGFDF@<+3AFFFGGGGD*@8F5<GECECF+++;*17>:FCCFGDC077)1/4*<F+*)59+26)
@M00200:205:000000000-AKKM3:1:1101:23510:6723 1:N:0:1
ATTGGGCATAAAGTGCGCGTAGGCGGCCACCGCAAGTCAGTTGTGAAATCTCTGGGCTTAACCCAGAAAGGTCAACTGATACTGCGGGGCTAGAGTGCAGAAGGGGCAACTGGAATTCTCGGTGTAGCGGTGAAATGCGTAGATATCGAGAGGAACACCTGCGGCGAAGGCGGGTTGCTGGGCTGACACTGACGCTGAGGCGCGAACGCTAGGGGAGCGAACGGGATTAGATACCCCAGTA
+
GGGGGGGGGGGGGGGGGGGGGGGGGGGGGGGGGGGGGGGGGGGGGGGGGGGGGGGGGGGGGGGGGGGGGGGGGGGGGGGGGGGGGGGGGGGCFFFGGGGGGGGGGGGGGGGGGGGGGGGGGGGGGGGGGGGGGGGGGGDGGGGGGGGFGGFCFGGGGGGGGGGGGGGGGGGGGGGGGGGGGGGGGGGGGGGGDGGGGGGGGG=EGE3DECEGGGFG>=EED5CDBD5???BFGFGFF>EGD
@M00200:205:000000000-AKKM3:1:1101:12051:6726 1:N:0:1
ATTGGGCATAAAGAGCGCGCAGGCGGTCGTTCAAGTCGCGTGTGAAAGCCCCCGGCTCAACTGGGGAGGGTCACGCGATACTGATCGACTCGAAGGCAGGAGAGGGTAGTGGAATTCCCGGTGTAGTGGTGAAATGCGTAGATATCGGGAGGAACACCAGTGGCGAAGGCGACTACCTGGCCTGTTTCTTGACGCTGAGGCGCGAAAGCTAGGGCAGCAAACGGGATTAGATACCTGGTAAG
+
GAD,FCE6CFFFFFGGGFEE@FE:B@F:F+BEG<CFFDGEGGGGGGEEGFEG7FEFGGGGGGGDGGCFGCFGCE?FGC@CGFFFAFFCEGGGGGG7FC>:F7D+BEGCEFGGFFGFGFGGGBF:FGG@FG7BAGCGGGG7F*7<FFGGDGGGGGGFCCC77CFEEE*<CFEGG>CFGGG>@FC5<@CFCCFFGGGDGD8CC<EE5*C>C0<9CC)/)12*27*/8*7(/=2*3<C*77:9F2
@M00200:205:000000000-AKKM3:1:1101:23087:6751 1:N:0:1
ACTGGGTGTAAAGGGTGCGTAGGTGGCGTGGTAAGTTTGATGTGAACGCTCAGGGCTTAACCCTGAAATGGCATTGAATACTACCCTGCTGGAGGTTTGGAGGGGGGACTGGAATTCTCGGTGTAGCAGTGAAATGCGTAGATATCGAGAGGAACACCAGTGGCGAAGGCGAGTCCCTGGACAACACCTGACACTGAGGCACGACAGCCGGGGGAGCAACCACGATTAGATCCCCTAGTA
+
GFGFGCFGGDFEFF7FGEG;CBFFCCFF@BC,C<FG,CFFEFAFE<,CF@:+CFCCFFE@FAE@6F<FFEF?EAC,,6<FFGCGFFGGGG8,C<C:C6=,CBBEGD3FFGF@F8FEF,F*>>>>,8FF:F<:<,@:F7>C7<;;C,6*=FEG7<FBFGF7<F7E@*8<CEG*1:E7CCGFDFC*88:CGC6C?FF6++:CEG58*19CGG*:C>)9BEG8C<*7(*93676*3:**0)9+
@M00200:205:000000000-AKKM3:1:1101:13262:6760 1:N:0:1
ACTGGGTGTAAAGGGTGCGCAGGCGGCGTCGCAAGTCAGGCGTGAAATCCCCGGGCTTAACCTGGGAATTGCACTTGAAACTACGATGCTGGAGTATGGCAGAGGGAGGTGGAATTCCACGTGTAGCGGTGAAATGCGTAGAGATGTGGAGGAACACCGATGGCGAAGGCAGCCTCCTGGGCCAATACTGACGCTCATGCACGAAAGCGTGGGGAGCAAACAGGATTAGATACCCCCGTA
+
GGGGGFFEGGGGGGGGGGGGGGGGGGGGGGGGGGGGGCFGGGGGGGGGGGGGGGGGGGGGGGGGGGGGGGGGGGGGGGGGGGGGGGGGGDGGCFGGGGGGGGGC7F7FEGGGGFGGGGGGGGGGGGGGGGGGGFGGGDFGCEGGGGGG9F7FG7FGGGGEGGGGG7CECFFEEGGGGFFFGGFGGGGGF7@FGG3*=F>C+*A8EGGG5>C>EG>DFDGCGGEF(>F)=F<DGGFGFB>5
@M00200:205:000000000-AKKM3:1:1101:6170:6765 1:N:0:1
ATTGGGTATAAAGGGCGCGTAGGCGGGCTGTCAAGTCTGGGGTGAAATCCCGCGGCTCAACCGCGGAACTGCCTCAGATACTGACGGCCTCGAGGGAGATAGGGGCGAGCGGAACTAATGGTGGAGCGGTGAAATGCGTTGATATCATTAGGAACTCCGGTGGCGAAGGCGGCTCGCTGGATCTTTTCTGACGCTGAGGCGCGAAAGCTAGGGGAGCAAACGGGTTTAGATACCCCCGTA
+
GGGGGGGGGGGFGGGGGGGGGGGGGGGGGGGGGGGGGGGGGGGGGGGGGGGGGGGGGGGGGGGGGGGGGGGGGGGGGGFGGGGGGGGGGGGGEGGGGG@FGGGGDEFGGGGGDGGGGGGGGGGGGGGGGEGFGGGGGGGDGFCE9FGGGFFGGFGGGFGGDGGFEGCEGCCGDGEG5*;EFGECGGD7CF<CE5CC8ACE53:E*CGFF7@FGGEGFGGFGGED(9384).*9<63.)0:
@M00200:205:000000000-AKKM3:1:1101:14332:6766 1:N:0:1
ACTGGGCTTAAAGGGCGCGTAGGCGGTTTGTTAAGTCCGTTGTTAAAGACCGGGGCTCAACCCCGGGTCGGCAGTGGGTACTGGCAGGCTGGACGGCTGGAGAGGCGAGTGGAATTACCAGTGTAGCGGTGGAATGCGTAGATACTGGTAGGAACACCCATGGCGAAGGCAGCTCGCTGGACAGCTCGTGACGCTGAGGCGCGAAAGTGTGGGGAGCGAACCGGATTAGATACCCTAGTA
+
GGGGGGGGGGGGGGGGGGGGGGGGGGGGGGGGGGGGGGGGGGGGGGGGGGGGGGGGGGGGGGGGGGGGGGGGGGFGGGGGGGGGGGGGGGGGGGGGGGGGGGGGGGGGGGGGGGGGGGGGGGGGGGGGGGGGGGGGGGGGGGGGGGGGGGGGGGGGGGGGGGGGEGGGGGGGGGGGGGGGGGGGGGGGGGGGGGGGEGGGGGGG>CD*<<CGGGFGFGGGGGGGFGG2@FAFGGGFF@FG
@M00200:205:000000000-AKKM3:1:1101:17847:6781 1:N:0:1
ACTGGGTATAAAGGGCGCGTAGGTGGCGACATAAGGCTGTGGTGAAAGTCTGGGGCTCAACTCCAGATCGGCCGTGGCAACTGTGTTGCTTGGGCACCGTAGAGGCAGATGGAATTCCGGGTGTAGCGGTGGAATGCGTAGAGATCCGGAAGAACACCAGTGGCGAAGGCGGTCTGCTGGGCGGTGAGTCCGCAAGGACTCAATAGCCGACACTGAGGCGCGACAGCGTGGGGAGCAAACAGG
+
GGGGGGGGGGGGGGGGGGGGGGGGGGGGGGGGGGGGGGGGGGGGGGGGGGGGGGGGGGGGGGGGGGGGGGGGGGGGGGGGGGGGGGGGGGGGGGGGGGGGGGGGGGGGGGGGGGGGGGGGGGGDFFFGGGGGGGGGGGGGGGGGGGGGDGGGGGGGGGGGGDGGGGGGGGGGGGGGGGGGGGGGGGGGGGGGGGGGGFGGGGGGGGDGGGGGGGFGFGGGGGG<>DGFFFFGE8CDFFFGGFF
@M00200:205:000000000-AKKM3:1:1101:7707:6789 1:N:0:1
ATTGGGTTTAAAGAGCTCGTAGGCGGCCGCGCAAGTCGATTGTGAAAACTCGGAGCTCAACTCCGAGCCTGCTTCCGATACGGGCAGACTAGAGGTAGGCAGGGGAGAGCGGAACTCCTGGTGTAGCGGTGGAATGCGCAGATATCAGGAAGAACACCGGTGGCGAAGGCGGCTCTCTGGGCCTTACCTGACGCTGAGGAGCGAAAGCGTGGGTAGCGACCAGGATTAGATACCCGTGTA
+
F<FFFFFGGFGAFGCFDFGGDF@FGGECEG7++6@FG@:F<FFGGGGGGGG:7CECGGCCFFGCFECEGGGGGGGC7FGEG?FGGECDGGC@FCGGFFDGGGGGD>FEGGGGGGCCGGF8FFFGFGGGDC<*8,@FGGGG>FGCFCF;3DDAC3>:FGDGGGGGG7BCED<8C>EGGGG6*;FEFGGGGGFGGGDED5=7/>/*1*79*:*8*:=D6/C*7):3(>C)=*):CFFCE@F6
@M00200:205:000000000-AKKM3:1:1101:24975:6794 1:N:0:1
ATTGGGTTTAAAGGGTGCGTAGGCGGCCTTATAAGTCAGTGGTGAAAGCCCACAGCTCAACTGTGGAACTGCCATTGATACTGTAAGGCTTGAGTACAGACGAGGTAGGCGGAATTGATGGTGTAGCGGTGAAATGCATAGATACCATCAAGAACACCGATTGCGTAGGCAGCTTACTAGGCTGTAACTGACGCTGAGGCACGAAAGCGTGGGGAGCGAACAGGATTAGATACCCGCGTA
+
GGGGGGGGGGGGGGGGGGGGGGGGGGGGGGGGGGGGGGGGGGGGGGGGGGGGGGGGGGGGGGGGGGGGGGGGGGGGGGGGGGGGGGGGGGGGGGGGGGGGGGGGGGGGGGGGGGGGGGGGGGGGGGGGGGGGGGGGGGGGGGGGGGGGGGGGGGGGGGGGGGGGGGGGGGGGGGGGGGGGGFDGGGGGGGGFGGGGGEFGGGGGG=DCGE@FFGFD3ECGGGFGFDGFFFBGFFFGFBFD
@M00200:205:000000000-AKKM3:1:1101:18076:6802 1:N:0:1
ATTGGGCATAAAGGGCGCGTAGGCGGGATGGCAAGTCAGTCGTGAAATCTCTCGGCTCAACCGAGAAACGTCGGCTGATACTGCCGTTCTTGAGGGATGCAGAGGAGACTGGAATTCCCGGTGTAGCGGTGAAATGTGTAGAGATCGGGAGGAACACCGGTGGCGAAGGCGGGTCTCTGGGCATTTCCTGACGCTGAGGCGCGAAAGCGTGGGGAGCAAACGGGATTAGATACCCTGGTA
+
GGGGGGGGGGGGGGGGGGGGGGGGGGGGGGGGGGGGGGGGGGGGGGGGGGGGGGGGGGGGGGGGGGGGGGGGGGGGGGGGGGGGGGGGGFGGGGGGGGGGGGGGDGGGGGGGGGGGGGGGGGGGGGGGGGGGGGGGGGGGGGGGGGGGGGFGGGGGGGGGGGGGGGGGCGGGGG>GGGGGGGGGGGGGGGGGEGGGGFGGGGGGGDDGGGGGGGFGFGGGGGGGFGF?FFBG?FGGFFFG
@M00200:205:000000000-AKKM3:1:1101:21531:6802 1:N:0:1
ACTGGGTTTAAAGGGCTCGTAGGCGGCCAACTAAGTCACACGTGAAATCCCCAGGCTTAACCTGGGAACTGCGTGTGATACTGGATGGCTTGAATTCGGGAGAGGGATGCAGAATTCCAGGTGTAGCGGTGAAATGCGTAGATATCTGGAGGAATACCGGTGGCGAAGGCGGCATCCTGGACCGACATTGACGCTGAGGAGCGAAAGCTAGGGGAGCAAACGGGATTAGAACCCGAGTA
+
GGGGGGGGGGGGGGGGGGGGGGGGGGGGGGGGGGGGGGGGGGGGGGGGGGGGGGGGGGGGGGGGGGGGGGGGGGGGGGGGGGGGGGGGGGGGFGGGGGGGGGGGGGGGGGFFFGGGGGGGGGGGGGGGGGGGGGGGGGGGGGGGGGGGGGGGGFFGGGGDGGGGGGBFCFGGGGGGGGGGGGGGGGGGGGGGGGDCEFGFCDGGEGGGGGGGGC>C@FFC4C*5:GGF=FBGFC>DFFF
@M00200:205:000000000-AKKM3:1:1101:21014:6804 1:N:0:1
ATTGGGTATAAAGGGCGCGTAGGCGGTCCTGTCAGTCCCTTGTGAAATCCCCCGGCTCAACTGGGGAACTGCAAGGGATACAGCAGGGCTTGAGTTCGGGAGAGGGAAGCGGAATTCCGGGTGTAGCGGTGAAATGCGTAGATATCCGGAGTAACACCGGTGGCGAAGGCGGCTTCCTGGACCGATACTGACGCTGAGGCGCGAAAGCTAGGGGAGCAAACGGGATTAGATACCCTCGTA
+
GGGGGGGGGGGGGGGGGGGGGGGGGGGGGGGGGGGGGGGGGGGGGGGGGGGGGGGGGDFGGGGGGGGGGGGGGGGGGGGGGGGGGGGGGGGGGGGGGGGGGGGGGGGGGGGGGGGGGGGGGGGGGGGGGGCFFFFGGGGGGGGGGGFEGCG*,@FEGGGGGGGGGGGDGGDGGGGGGGGGGGFGGGEGGGGGGGGGGFGGGDEGGGGGGFGGGED)7CCECCEG?DD?66<FGCCC>DFD
@M00200:205:000000000-AKKM3:1:1101:26245:6815 1:N:0:1
ATTGGGTTTAAAGTGTGCGCAGGCGGCGTCGCAAGTCGAGTGTGAAAGCCCCGGGCTTAACTTGGGAATTGCGCTCGAAACTACGGTGCTGGAGTGTGGCAGAGGAAGGTGGAATTCCACGTGTAGCGGTGAAATGCGGAGAGATGTGGAGGAACACCAATGGCGAAGGCAGCTTCCTGGGCCAACACTGACACTCATGCACGAAAGCGTGGGGAGCAAACAGGATTAGATACCCCTGTA
+
FGGGGGGGGGGGGGGFFGG+FFGGGGDDGBCFDEGGGG:FCFGGGGGGG@FEFCFGGGGGG9,CF8EEFGGG++@FGG8FGFCF:7FFEF9FFGG@?EFGGGEGFFF8F,BFGGGGGGAFFGGGGGGGGGGFGCFGGD78FF3@FFCGGGGGGGGGGGFGGGGGGGGC:8C7**++5BFDGGG5518?GGGGFGG?F?FCCGFEGEGCEGGGGGFGFF*C45FFFGGFF?>GGGGFFFFG
@M00200:205:000000000-AKKM3:1:1101:27661:6822 1:N:0:1
ATTGGGTTTAAAGGGTGCGTAGGCGGCTTTGCAAGTTGGGTGTGAAAGCCCTCGGCTCAACCGAGGAATTGCGCTCAATACTGCCGAGCTCGAGAGAGACAGAGGTAAGCGGAACTAATGGTGGAGCGGTGAAATGCGTTGATATCATTAGGAACACCGGTGGCGAAGGCGGCTTACTGGGTCTTTTCTGACGCTGAGGCAAGAAAGCCAGGGGAGCGAACGGGATTAGATACCCTAGTA
+
FEGEFFEGFGGCCD@FFG:BB@@E:FGGGGGGCFGFGCFG6:@@ECFFGGGGGEGGGGGGFFGGGGGGGGGGGG@EFGDDFGGFGGGEE>FEG:DFFEGFDFCC=F=EFGGCEEGFCFGGG<?C:FD+CCBFEDA<CDFEEG<<CEFGF,=:CFDEG@CGFG>8>CEDEGCGD58CCEGGB<?>FEFG+7C;C=5CGCF=5*/8;C<7C:FFE5)17E8:19=DB34)79973<@=?>BF
@M00200:205:000000000-AKKM3:1:1101:8721:6827 1:N:0:1
ATTGGGCATAAAGGGCGTGTAGGCGGCTTGGTAAGTACTTTGTGAAATCCCTCGGCTCAACCGAGGACGCGCTTGGTATACTGCTGGGCTTGAGGCAGGTAGGGGTGCTTGGAACTCTAGGTGGAGCGGTGAAATGCGTTGATATCTAGGGGAACGCCGGTGGCGAAAGCGGAGCACTGGGCCTGTCCTGACGCTGAGACGCGAAAGCGTGGGGATCAAACGGGATTAGATACCCGAGTAAG
+
GGGGGGGGGGGGGGGGGGGGGGGGGGGGGGGGGGGGFGGGGGGGGGGGGGGGGGGGGGGGGGGGGGGGGGGGGGGGGGGGCFGGGGGGCGGGGGGGGGGGGGGGGGGGGGGGGGGFGGGGGGGGDFFGGGGGGGDGGGGGG7FEGFFGFCCGGEFGGFGGGGGGGGDGGCFGGEGFGGGGGGGGFGGCGFGGGGGDCFGC7CECCCGGGGGGGGFGFG:<*7?DF372=BAGGFGGEBFFC:
@M00200:205:000000000-AKKM3:1:1101:17977:6836 1:N:0:1
ACTGGGTTTAAAGGGTGCGTAGGTGGGCAGGTAAGTCAGTGGTGAAATCCCCGAGCTTAACCCGGGAACTGCCATCGATACTATTCGTCTTGAATACCGTGGAGGTGAGCGGAATATGTCATGTAGCGGTGAAATGCTTAGATATGACATAGAATACCCATTGCGAAGGCAGCTCACTACGCGGTCATTGACGCTGAGGTACGACAGCGTGGGTATCAAACAGGATTAGATACCCCTGTAAGTT
+
F8CFGFFGGCFCFEEEEGGGGGC<<<7,,8:FGD@CF9FFFFGGGFFGGFGFECBFG8EEC,9@FG+@FFFG<A<8C,:6FF,C<,C=CGFFD,ECFDECE:FEG++,=<F7@CE9FFFGFGFGFAF>:B>=F?FEAFCECFFCAD9,5@,,EE=,,DFBFFC,>>33+D,:>,8@,,=,3B*BCG:7=:C9?EG**,:,48C>8*9C::41<*+0@9+AC8**467)1+)243<9..<+*)).
@M00200:205:000000000-AKKM3:1:1101:23738:6844 1:N:0:1
ACTGGGTTTAAAGGGCGCGTAGGTGGCCACTATAAGGCCGTGGTGAAAGTCCGGGGCTCAACTCCGGATCGGCCATGGCGACTGTGTCGCTGGGGCACCGTAGAGGCAGATGGAATTCCGGGTGTAGCGGTGGAATGCGTAGAGATCCGGAAGAACACCAGTGGCGAAGGCGGTCTGCTGGGCGGTGGGAGAGCAATCTCCCAATAGCCGACACTGAGGCGCGACAGCGTGGGGAGCAAACAGG
+
GGGGGGGGGGGGGGGGGGGGGGGGFGGGGGGGGGGGGGGGGGGGGGGGGGGGGGGGGGGGGGGGGGGGGGGGGGGGGGGGGGGGGGGGGGGGGGGGGGGGGGGGGGGGGGGGGGGGGGGGGGGGGGGGGGGGGFFGGGGGGGGGGGGGGGGGGGGGGGDGGGGGGGGGGGGGGGGGGGGGGGGGGGGGGGGGGGFFGGGGGGGGGGGGGGGECEFGFGGGGGG3>DGFFDFGGGCDEFF77??:
@M00200:205:000000000-AKKM3:1:1101:23285:6852 1:N:0:1
ATTGGGTGTAAAGCGTGTGTAGGCGGATCGTTAAGTACCTTGTGAAATCCCACGGCTCAACCGTGGAACTGCTGGGTATACTGGCGATCTTGAGCCACCTAGGGGCGAGCGGAACAAACGGTGGAGCGGTGAAATGCGTAGATATCGTTTGGAACGCCAACGGTGAAAACAGCTCGCTGGGGGTGTGCTGACGCTGAGACACGAAAGCCAGGGGAGCGAACGGGATTAGATACCCCGGTA
+
DFGGGGGGGGGGGGGGGGGGGGGGGGGGGGGGGGGGGGGGGGGGGGGGGGGGGGGGGGGGGGGGGGGGGGGGGGGGGGGGGGGDFCFGGGGGFFFGGFGGFGCECFGGGGGGDEGGGGGGDGGGGGGGGGGGGGFGGGGDGGGGGGGGGGGCGGGGGGGGGGGGGCGGGGG?CBCEGGGGGECECEGDCGGGGGGGDFGC6CCGG*>FFFDFDCEDBGG5<CCC:GG2*9:CG6@5557C
@M00200:205:000000000-AKKM3:1:1101:6924:6857 1:N:0:1
ATTGGGCTTAAAGGGCGCGTAGGCGGCGCGAGGAGTCGGGGGTGAAAGTCCGGGGCTCAACCCCGGATCGGCCATGGCAACTGTGTCGCTGGGGCACCGTAGAGGCAGATGGAATTCCGGGTGTAGCGGTGGAATGCGTAGAGATCCGGAAGAACACCAGTGGCGAAGGCGGTCTGCTGGGCGGTGAGTCCGTGAGGACTCAATAGCCGACACTGAGGCGCGACAGCGTGGGGAGCAAACAGG
+
GGGGGGGGGGGGGGGGGGGGGGGGGGGGGGGGGGGGGGGGGGGGGGGGGGGGGGGGGGGGGGGGGGGGGGGGGGGGGGGGGGGGGGGGGGGGGGGGGGGGGGGGGGGGGGGGGGGGGGGGGGGGGGGGGGFGGGGGGGGGGGGGGGGGGGGGGGGGGGGGGGGGGGGGGGGGGGGGGGGGGGGGGGFG?FGEFGGGFCC?FGGF9CFGDGGGGF?GFGCEDGGD>GGFFFFGG*:5FF4578?
@M00200:205:000000000-AKKM3:1:1101:15363:6870 1:N:0:1
ACTGGGTTTAAAGAGCGTGTAGGCGGCCAAACAGGTCCGTTGTGAAAACTGGAGGCTCAACCTCCAGACGTCGACGGAAACCGTGTGGCTAGAGTCCGGAAGAGGAGAGTGGAATTCCTGGTGTAGCGGTGAAATGCGCAGATATCAGGAAGAACACCAATGGCGAAGGCAGCTCTCTGGGACGGTACTGACGCTGAGGAGCGAAAGCGTGGGGAGCGAACAGGATTAGATACCCTGGTA
+
GGGGGGGGGGGGGGGGGGGGGGGGGGGGGGGGGGGGGGGGGGGGGGGGGGGGGGGGGGGGGGGGGGGGGGGGGGGGDGGGGGGGGGGGGGGGGGGGGGGGGGGGGGGGGGGGGGGGGGGGGGDGGGGGGGGGGGGGGGGGGGGGGGGGGGG?FGGGGGGGGGFGGGGGGGGGGGGGGGGGGGGGGGGGGFGGGGGGGGFGDGGDEGGFGEGGGGFCEC5?CGFFFGGF?FAFGGCC>>FG
@M00200:205:000000000-AKKM3:1:1101:22206:6872 1:N:0:1
ATTGGGTTTAAAGAGCGCGTAGGCGGCTCGGAAAGTCGGATGTGAAAACCCGGGGCTCAACCCCGGGCCTGCATCCGATACTCCCGAGCTCGAGGCAGGTAGGGGAGAGCGGAATTCTTGGTGTAGCGGTGAAATGCGTAGATATCAAGAGGAACGCCAATGGCGAAGGCAGCTCTCTGGAAGACTCCTGACTCTGAGGCACGAAGGCTAGGGTAGCAAACAGGATTAGATACCCCCGTA
+
GGGGGGGGGGGGGGGGGGGGGGGGGGGGGGEDGGGGGGGGGGGGGGGGGGGGGGGGGGGGGGGGGGGGGGGGGGGGGGGGGFGGGGGGGGFGGGGGGGGFDGGGGGGGGGGGGGFGGGGGGGGGGDGGGGGGGGGGGGGGGGGFGGECFEGGGGGGGGGGGFGGGDGGGGGGGGGGGGGGGGGGFGFGGCGGGGGGGFFF=DEDEGGFDGFGFC?DFGGGGGFGFFGFFFFGGGCCBFBG
@M00200:205:000000000-AKKM3:1:1101:12032:6875 1:N:0:1
ATTGGGTTTAAAGGGTGCGTAGGCGGCACTTTAAGTCAGGGGTGAAAGACGGCAGCTCAACTGTCGCAGTGCCCTTGATACTGAAGTGCTTGAATGCGGTTGAAGACGGCGGAATGAGACAAGTAGCGGTGAAATGCATAGATATGTCTCAGAACACCGATTGCGAAGGCAGCTGTCTAAGCCGTTATTGACGCTGATGCACGAAAGCGTGGGGATCGAACAGGATTAGATACCCTCGTA
+
GGGGGGGGGGGGGGGGGGGGGGGGGGGGGGGGGGGGGGGGGGGGGGGGGGGGGGGGGGGGGGGGGGGGGGGGGGGGGGGGGGGGGGGGGGGGGGGGGGGGGGGDEFGGGGGGGGGGGGGGGGGGGGGGGGGGGGGGGGGGGGDGGGGGGGGGGGGGGGGGGGGGGGGGGGFGGGGGGGGGGGGGGGGGGFGGGGGGGGGGGGGGGGGGGGDGDE>DFGGGDGG404C?FFDGGCGGFFFG
@M00200:205:000000000-AKKM3:1:1101:12483:6881 1:N:0:1
ATTGGGTTTAAAGGGCGCGTAGGCGGTGCGTTAAGTCGGTGGTGAAATACTTTGGCTCAACCAGAGAATTGCCGCTGAAACTGGCGTGCTCGAGGGAGGTAGAGGTGCTTGGAACTTCCGGTGGAGCGGTGAAATGCGTTGATATCGGAAGGAACACCTGTGGCGAAAGCGAAGCACTGGACCTCTTCTGACGCTGAGGCGCGAAAGCCAGGGGAGCGAACGGGATTAGATACCCCAGTA
+
GGGGGGGGGGGGGGGGGGGGGGGGGGGGGGGGGGGGGGGGGGGGGGGGGGGGGGGGGGGGGGGGGGGGGGGGGGGGGGGGGGGGGGGGEGGGGGGGGGGGGGGGGGGGGGGGGGGGGGGGGGGGGGGGGGGGGGGGGGGGGGGGGGGGGGGGGGGGGGGGGGGGGGGGGGGGGGGGGGGGGGFGGGGGGGGGGGGGGGGGGGGEEGGGGGGGGGFGFDGGGGGG?GG?FFFFGFC3@E?F
@M00200:205:000000000-AKKM3:1:1101:18718:6901 1:N:0:1
ATTGGGTGTAAAGAGCGCGCAGGCGGTCGTTCAAGTCGCGTGTGAAAGCCCCCGGCTCAACTGGGGAGGGTCACGCGATACTGATCGACTCGAAGGCAGGAGAGGGTAGTGGAATTCCCGGTGTAGTGGTGAAATGCGTAGATATCGGGAGGAACACCAGTGGCGAAGGCGACTACCTGGCCTGTTCTTGACGCTGAGGCGCGAAAGCTAGGGGAGCAAACGGGATTAGATACCCGTGTAAGA
+
GGGGGGGGGGGGGGGGGGGGGGGGGGGGGGGGGGGGGGGGGGGGGGGGGGGGGGGGGGGGGGGGGGGGGGGGGGGGGGGGGGGGGGGGGGGGGFGGGGGGGGGGGGGGGFGGGGGGGGGGGGGGFGGGGGGAEGGGGGGGGGGGGGGGGGGGGGGGGGGGGGGGGGGGGGGGEGGGGGGGGGGGGGGGGCCFGGGGGGGFDC58EEGGGGG>DDEGDGCFDGGG6DGBFF<CFGFD7BF=F44
@M00200:205:000000000-AKKM3:1:1101:11605:6905 1:N:0:1
ACTGGGTTTAAAGAGCGCGCAGGCGGCTGGTCAAGTCCGATGTGAAATCTCCCGGCTCAACTGGGAAACTGCATCGGAAACTGATCGGCTTGAAGGTGGGAGAGGGTCGTGGAATTCCCGGTGTAGTGGTGAAATGCGTCGATATCGGGCGGAACACCAGTGGCGAAGGCGACTATCTCGCCCATTCTTGACGCTGAGGCGCTAAAGCTAGGGGAGCGAACGGGATTAGATACCCGGGTA
+
FFFFEGFGGFECFF9FFGCCGGGGECF7C,;C@@FFGDG+BF@EFFC9FFG9ECGGGGFGG<F8,,CFC<AC,,9BFGGEGFF,?FFGGGFG<BC,4?F7<+=:++?,4@4B>FGCFF5FEGGG,,3B8FFG,E<FFC++3@CAFF:FC*>C*1CCFG7FFG+=8<CFGG@7*=1+?C,0*2;8CF?FGD?8*:<***/7:7*/8<CDFC+0*::<5:EECD*9(9F?4*6*0<@5)7<*
@M00200:205:000000000-AKKM3:1:1101:17993:6925 1:N:0:1
ACTGGGTTTAAAGTGTGCGCAGGTGGCCGCGCAAGTCGAGTGTGAAATCCCCGGGCTTAACTTGGGAATTGCGCTCGAAACTACGTGGCTAGAGTGTGGCAGAGGAAGGTGGAATTCCACGTGTAGCGGTGAAATGCGTAGAGATGTGGAGGAACACCGATGGCGAAGGCAGCCTTCTGGGCCAACACTGACGCTCATGCACGAAAGCGTGGGGAGCAAACAGGATTAGATACCCCAGTA
+
GGGGGGGGGGGGGGGGGGGGGGGGGGGGGGGGGGGGGGGGGGGGGGGGGGGGGGGGGGGGGGGGGGGGGGGGGGEGGGGGGGGGGGGGGGGGGGFGGGGGGGGGGGGGGGGGGGGGGGGGGGGGGGGGGGGGGGGGGGGGGGGBFGGGGGGGGGGGGGGGGGGGGGGGGGGGGGGGGGGGGGGGGGGGGGGGDEGGGGGGGGGGGCGGGGGGGGFGFGFGGGGG:CG?FFAGGGGGFFFG
@M00200:205:000000000-AKKM3:1:1101:11461:6926 1:N:0:1
ATTGGGTTTAAAGGGCGCGTAGGCGGCTTGACAAGTCCTGGGTGAAATCCCTCGGCTCAACCGAGGAACTGCCTTGGAAACTGTCTCGCTCGAGGCCGGGAGAGGGTAGCGGAATTCCCAGTGTAGCGGTGAAATGCGTAGATACTGGGAGGAACACCGGTGGCGAAGGCGGCTACCTGGACCGGATCTGACGCTGAGGCGCGAAAGCGTGGGGAGCGAACGGGATTAGATACCCTAGTA
+
GGGGGGGGGGGGGGGGGGGGGGGGGGGGGGGGGGGGGGGGGGGGGGGGGGGGGGGGGGGGGGGGGGGGGGGGGGGGGGFGGGGGGGGGGGGGGGGGGGGGGGDGDGEGGGGGGGGGGGGGGGGGGGGGGGGGEFGGGGGGGEGGGGGGGGGDGGGEFGGDGGGGEGGGGGGGGGDGGGGGGGGGGEGGGGFCE7DEC5EC=35>?8575/;EGG>C5CGE37E:1DG26=<FGGGF@5@E
@M00200:205:000000000-AKKM3:1:1101:15338:6927 1:N:0:1
ATTGGGCTTAAAGTGTGTGTAGGCGGTCCACTAAGTCGGGTGTGAAAGCCCTGGGCTCAACCCAGGAAGTGCACTCGAAACTGGCGGGCTAGAGTATCGGAGAGGTTGGTGGAATTCTCGGTGTAGAGGTGAAATTCGTAGATATCGAGAGGAACACCGGTGGCGAAGGCGGCCAACTGGACGAATACTGACGCTGAGACACGAAAGCGTGGGGAGCAAACAGGATTAGATACCCTTGTA
+
GGGGGGGGGGGGGGGGGGGGGGGGGGGGGGGGGGGGGGGGGGGGGGGGGGGGGGGGGGGGGGGGGGGGGGGGGGCFGGGGGGGGGGGGGGGGGGGGGGGGGGGGGGGGGGGDGGGGGGGGGGGGGFGGGGGGFFGGGGGGGGGGGGGGFEECGGGGGGGDGGGGGGGGCGGGGGGGGGGGGGGGGGGCGFGG=CGE5CCEFGEEGGGGGGGGGGFGFGGGGG?CBGG26*:FGGGGFFBG
@M00200:205:000000000-AKKM3:1:1101:17151:6930 1:N:0:1
ATTGGGTTTAAAGGGTGCGTAGGCGGCCCTGTAAGTCAGTGCTGAAATATCCCAGCTTAACTGGGAGGGTGGCATTGATACTGCGGGGCTAGAGTACAGATGAGGTAGGCGGAATTGACGGTGTAGCGGTGAAATGCTTAGATATCGTCAAGAACACCTATAGCGAAGGCAGCTTACTAGGCTGTAACTGACGCTGAGGCACGAAAGTGTGGGGATCAAACAGGATTAGATACCCCAGTA
+
GGGGGGGGGGGGGGGGGGGGGGGGGGGGGGGGGGGGGGGGGGGGGGGGGGGGGGGGGGGGGGGGGGGGGGGGGGGGGGGGGGGGGGGGGGGGGGGGGGGGGGGGGGGGGGGGGGGGGGGGGGGGGGGGGGGGGGGGGGGGGGGGGGGGGGGCDGGGGGGFG=CFEGGGGGGGGGGGGGGGGGGGGGGGGGCFGGGGGGFFGDGGGGGGGGGGGGFGFGGGGGGG?GG2?F9CFFGG@DFD
@M00200:205:000000000-AKKM3:1:1101:19884:6938 1:N:0:1
ATTGGGTTTAAAGTGTGCGCAGGTGGCCGCGCATGTCGAGTGTGAAATCCCCGGGCTTAACTTGGGAATTGCGCTCGAAACTACGAGGCTTGAGTGTGGCAGAGGGAGGTGGAATTCCACGTGTAGCGGTGAATGCGTAGAGATGTGGAGGAACACCAATGGCGAAGGCAGCCTCCTGGGCCAAAACTGACGCTCCTGCACGAAAGCGGGGGGGGCAAACAGGGTTAGATACCCGGGTAAGAT
+
GGGGGGGGGGGGGGGGGGGGGGGGGGGGGGGGGGGGGGGGGGGGGGGGGGGGGGGGGGFGGGGGGGGGGGGGGGGGGGGGGGGGGGGGGGGGGGGGGGGGGGGGGGGGGGGGGGGGGGGGGGGGGGGGGGGGGFD9B+@85933@@3F<>7+@<CFGFFCFF@C7F*<>F<>C8=B,8FG=FGF62B:?:6A87D*5B<?6C5::*7C**?CG*)9@GFFC*2*,29(9=>*<EECE577*.)
@M00200:205:000000000-AKKM3:1:1101:26110:6944 1:N:0:1
ACTGGGTATAAAGGGTGCGTAGGCGGCCTATTAAGTCAGTGCTGAAATATCCCGGCTTAACCGGGAGGGTGGCATTGATACTGATGGGCTTGAGTGGAGTCGAGGTAGGCGGAATTGACGGTGTAGCGGTGAAATGCTTAGATATCGTCAAGAACACCGATAGTGTAGACAGCTTACTAGGCTCAAACTGACGCTGAGGCACGAAAGTGTGGGGATCAAACAGGATTAGATACCCCTGTA
+
GGGGGGGGGGGGGGGGGGGGGGG9FGGGGGGGGGGGGGGGGGGGFGGGGGGGGGGGGGGGGFGGGDGGGGGEGGGGGGGGGGGCFGGGGGGGGGGGGGGGGGGGGGDGGDCFFGGGGGGGGGGGFGFGGFEFGGGG9AGGGGCFGG7@>FGFGGGGGGGGGGGGGGGGGGFGGGGFFFF,<6AFFCFGCCG?C=DCECF*557EGEDDGFFFFG:C:E6ADFFC?CF?FFAGGGF<5@:C
@M00200:205:000000000-AKKM3:1:1101:18456:6981 1:N:0:1
ATTGGGTATAAAGGGCGCGTAGGCGGCCACCGCAAGTCGATTGTGAAATCTCCGGGCTTAACCCGGAAAGGTCAACCGATACTGCGGGGCTAGAGTGCAGAAGGGGCAACTGGAATTCTCGGTGTAGCGGTGAAATGCGTAGATATCGAGAGGAACACCTGCGGCGAAGGCGGGTTGCTGGGCTGACACTGACGCTGAGGCGCGAAAGCTAGGGGAGCGAACGGGATTAGATACCCCTGTA
+
GGGGGGGGGGGGGGGGGGGGGGGGGGGGGGGGGGEGFGGGGGGGGGGGGGGGGGGGGGGGGGGGGGGGGGGGGG5CBFFGEFGGGGGGGGGGGGGGGGGGGGGGGGGGGGGGGGGGGGGGGGGGGGGGGGGGGGGGGGGGGGGGGGGGGGFGGGGGGGGGGGGGGC@FGGFGEGGGGGGGGGGGGGGFFGGGFGGGGGGGGGGGGGGGCGGGGGEGFDGGDGGGFGGBFFFGFFFGFFFCF
@M00200:205:000000000-AKKM3:1:1101:28220:6988 1:N:0:1
ATTGGGTATAAAGGGCGCGCAGGCGGCCCGGCCAGTCGGACGTGAAAGCCCGGGGCTCAACCCCGGAACGGCGTCCGAGACGGCCGGGCTGGAGACCGGGAGAGGAGGGTGGAATAGCCAGTGTAGAGGTGAAATTCGTAGATATTGGCTGGAACACCGGTGGCGAAAGCGGCTCTCTGGCCCGGGTCTGACGCTGAGGCGCGAAAGCGTGGGGAGCAAACAGGCTTAGATACCCGCGTAAGA
+
GGGGGGGGGGCGEFGGDGGGEEEF@F@FGDGGGGGFGGEDGGCGAFFFGGGBFCCCFFG9FFCFEGGGGEDGGFEFGDGGGEGEFGGGGDGG@GFGFGGG>CEEGFGGGECGGGFGGGGGE<<,?<FGG<F:C:FFGFGGGGF9F<CGGGGGGFGG@CCEEGGGGG58CCEGCCEGGFFFG5FGEG*?FD:FGGGG=CCGGGG:CC9FC=E>E:@GEC:CF4@F0*23?*-2+3<5)75:<0)
@M00200:205:000000000-AKKM3:1:1101:7055:6992 1:N:0:1
ATTGGGTTTAAAGGGTGCGTAGGCGGTCTTTTAAGTCAGTGCTGAAATATCCCGGCTTAACCGGGAGGGTGGCATTGATACTGAAGGACTTGAGTAAAGTTGAGGTAGGCGGAATTGACGGTGTAGCGGTGAAATGCTTAGATATCGTCAAGAACACCGATAGTGTAGACAGCTTACTAAGCTTTAACTGACGCTGAGGCACGAAAGTGTGGGGATCAAACAGGATTAGATACCCTCGTA
+
GGGGGGGGGGGGGGGGGGGGGGGGGGGGGGGGGGGGGGGGGGGGGGGGGGGGGGGGGGGGGGGGGGGGGGGGGGGGGGGGGGGGGGGGGGGGGGGGGGGGGGGGGGGGGGGGGGFCGFGGDGGGGGGGGGGGGGGGGGGGGGGGGGGGFGGGGGGGGGGGGGGGGGGFGGGGGGGGGGGDGFDGGGGGGDGGGCDEGGGGGGDCEGGFGGGGEGFDFGGGGGF5;CC?FFAFGGGCFDFG
@M00200:205:000000000-AKKM3:1:1101:9068:6998 1:N:0:1
ATTGGGTATAAAGGGTGCGTAGGCGGCCGCGTAAGTCGGGTGTGAAATCCCTCGGCTCAACCGAGGAATTGCGCCCGATACTGCGTGGCTAGAGGGAGACAGAGGCGAGCGGAACTGATGGTGGAGCGGTGAAATGCGTTGATATCATCAGGAACACCGGTGGCGAAGGCGGCTCGCTGGGTCTCTTCTGACGCTGAGGCACGAAAGCTAGGGTAGCGAACAGGATTAGATACCCGAGTA
+
GGGGGGGGGGGGGGGGGGGGGGGGGGGGGGGGGGGGGGGGGGGGGGGGGGGGGGGGGGGGGGGGFGFGGGGGGGGGGGGGGGGGGGGGGGGGGGGGGGGGGGGGGGGGGGGGGGGGGGGGGFGGGGGGGGGGGGGGGGGGGGGGGGGGGGGGGGGGG@FGFGGGGGGGGGGGG>EEEEGGGGGGGGGGGDFFGGGGGGGGEDEGECDFGGFGGGFGFG?EDDGGBFGFFFFF7CCCE>>C
@M00200:205:000000000-AKKM3:1:1101:13634:7005 1:N:0:1
ATTGGGTATAAAGCGCGTGTAGGCGGCCATGCAGGTCCGCTGTGAAAACTGGAGGCTCAACCTCCAGAGGTCGGTGGAAACCGCATGGCTAGAGTCCGGAAGAGGAGACTGGAATTCCCGGTGTAGCGGTGGAATGCGCAGATATCGGGAGGAACACCCGTGGCGAAGGCGGGTCTCTGGGACGGTACTGACGCTGAGACGCGAAAGCGTGGGGAGCGAACAGGATTAGATACCCGGGTA
+
GGGGGGGGGGFGGGGGGGGGGGGGGGGGGGGGGGGGGGGGGGGGGGGGGGGDGGGGGGGGGGGGGGGGGGGGGGGGGGGGGGGGGGGGGGGFGGGGGGGGGGF8?F7FGGGGGGGGGEFEGGGGFGGGGFGED=FGGGGGGGGGGGGGCFCCFFGFGGGGGDGGDCEGGGGGGGGGGGGGGGGGGGGGGGGGEGGGEFFF5D5*:29DCEGGGGDGF*2?DD?C0C7296)*@ECG>>@5
@M00200:205:000000000-AKKM3:1:1101:18099:7019 1:N:0:1
ATTGGGCTTAAAGGGCGCGTAGGTGGCTCGTTAAGTGGTCGGTGAAATCCCGGGGCTCAACTCCGGGGCTGCCGGTCAGACTGGCGGGCTAGAGCACGGTAGGGGCAGATGGAATTCCCGGTGTAGCGGTGGAATGCGTAGAGATCGGGAAGAACACCAGTGGCGAAGGCGTTCTGCTGGGCCGTTGCTGACACTGAGGCGCGACAGCGTGGGGAGCAAACAGGATTAGATACCCGTGTA
+
FGGGGGGGGGGGGGGGGGGGGGGGGGGGGGGGGGGGGGGGGGGGGGGGGGGGGGGGGGGGGGGGGGGGGGGGGEGFGGFAFGGGGEGGGGGGGGGGGGGGGGGGGGGGGGGGGFGGGGGGEFDGGGGGGGGGGGGEGGGGGGGGGGFGGGF:CGGGGGGCFGGGDGEGGGGGGGGGGGGGGGGGGGGGG79CGGGF7@CFGG*8C/CGG78CC555>CFGG48*(9C<*99*CFGG>55:
@M00200:205:000000000-AKKM3:1:1101:17591:7027 1:N:0:1
ATTGGGTTTAAAGGGCGCGTAGGCGGGATGGCAAGTCAGTCGTGAAATCTCTCGGCTCAACCGAGAAACGTCGGCTGATACTGCCGTTCTTGAGGGATGCAGAGGAGACTGGAATTCCCGGTGTAGCGGTGAAATGTGTAGAGATCGGGAGGAACACCGGTGGCGAAGGCGGGTCTCTGGGCATTTCCTGACGCTGAGGCGCGAAAGCGTGGGGAGCAAACGGGATTAGATACCCTAGTA
+
GGGGGGGGGGGGGGGGGGGGGGGGGGGGGGGGGGGGGGGGGGGGGGGGGGGGGGGGGGGGGGGGGGGGGGGGGGGGGGGGGGGGGGGGGGGGGGGGGGGGGGGGGGGGGGGGGGGGGGGGGGGGGGGGDGEGGGGGGGGGGGGGGGGGGGGGGGGGGGGGCEGGGGGGGGGGGDGGGGGGGGGGGGGGGGGGGGGGGGCFDGDGGCCGGGGGGGFGFGGGGGGGBGGFF4<FGFGGFFFC
@M00200:205:000000000-AKKM3:1:1101:14772:7033 1:N:0:1
ATTGGGTTTAAAGGGCGCGTAGGCGGCCCAGCAAGTCAAAGGTGAAATCCCTCGGCTCAACTGAGGAACTGCCTTTGAAACTGCTTGGCTTGAGGCCGGGAGGGGGTAGCGGAATTCCCAGTGTAGCGGTGAAATGCGTAGATATTGGGAGGAACACCGGTGGCGAAGGCGGCTACCTGGACCGGTTCTGACGCTGATGCGCGAAAGCGTGGGTAGCAAACAGGATTAGATACCCGTGTA
+
GGGGGGGGGGGGGGGGGGGGGGGGGGGGGGGGGGGGGGGGGGGGGGGGGGGGGGGGGGGGGGGGGGGGGFGGGGGGGGGGGGGGGGGGGGGGGGGGGGGGGGGGGGGGGGGGGGGGGGGGGGGGGGGGGGGGGGGGGGGGGGGGGGGGGGGGGGGGGGGGGGGGGGGGGGGGGGGGGGGGGGGGGEGGGGGGGGDGGGGGGGGG8CDCEGGGGGFG@GEGFFFGFGCDFBA>EEEDBFFF
@M00200:205:000000000-AKKM3:1:1101:25163:7049 1:N:0:1
ATTGGGTATAAAGTGTGCGCAGGTGGCCGCGCAAGTCGAGTGTGAAATCCCCGAGCTTAACTTGGGAATTGCGCTCGAAACTACGTGGCTCGAGTGTGGCAGAGGAAGGTGGAATTCCACGTGTAGCGGTGAAATGCGTAGAGATGTGGAGGAACACCGATGGCGAAGGCAGCCTTCTGGGCCAACACTGACGCTCATGCACGAAAGCGTGGGGAGCAAACAGGATTAGATACCCCCGTAAGA
+
GGGGGGGGGGGGGGGG,EGGGGGGGGGGGGGGGGGGGGGGGGGGGGGGGGGGGGGGGGGGGGGGGGGGGGGGGGGGGGGGGGGGGGGGGGGGGGGGGGGGGGGGGGGGGGGGDGGGGGGGGGGGGGGGGGGGGGGGGGGGGGFCGGGGGGGEGGGGGGGGGGGGGGGGGGGGGGGGG9CGDGGGGGGGGD9685<EGFGCFFGGEGGGGE7FGGFGFGGFFFFGBGGFFFFGFGFGEDDC<:A
@M00200:205:000000000-AKKM3:1:1101:9676:7065 1:N:0:1
ATTGGGTATAAAGGGTCCGTAGGCGGTTTTGTAAGTCAGTGGTGAAATCCGGCAGCTCAACTGTCGCACTGCCATTGATACTGCAGGACTTGAATTATTGTGAAGTAACTAGAATATGTAGTGTAGCGGTGAAATGCTTAGATATTACATGGAATACCCATTGCGAAGGCAGGTTACTAACAGTGGATTGACGCTGATGGACGAAAGCGTGGGGAGCGAACAGGATTAGATACCCCAGTA
+
FGGGGGGGECFFEGGGGGGGFGDGGGF7;DGGGGGGGGGGGGGGG@FGGGGGGEGGGGGGGGGGGG,CFEGGGGGGGGGGGGGGGFGCFFFGCFGEFGGFFAEEGG?FFGGGDFGCFEFEDGG<AFCECGDG9EEGFGGFGGGFGGGGGGD,<EE?FFF9FGDEE7+CFFGGGBE;?FFGGGGF989EFFFG8??ECE7,,;>>*4?F*;>FECBC?5*/<59<0DGE=CECGFCFFDFF
@M00200:205:000000000-AKKM3:1:1101:19541:7084 1:N:0:1
ATTGGGCTTAAAGAGCGTGTAGGCGGCCCGGCAGGTCCGTTGTGAAAACTCGAGGCTCAACCTCGAGATGTCGATGGAAACCGTCGGGCTAGAGTCCGGAAGAGGAGAGTGGAATTCCCGGTGTAGCGGTGAAATGCGCAGATATCAGGAGGAACACCCGTGGCGAAAGCGGCTCTCTGGGACGGTACTGACGCAGAGACGCGAAAGCGTGGGGAGCGAACAGGATTAGATACCCCAGTAAGA
+
GGGGGGGGGGGGGGGGGGGGGGGGGGGGGGGGGGGGGGGGGGGGGGGGGGGGGGGGGGGGGGGGGGGGGGGGGGGGGGGGGGGGGGGGGGGGGGGGGGGGGGGGGGGGGGGGGGGGGGGGGEEGGGGGGGGGGGGGGGGGGGGFFFGGGGGDGGGGGGGGEGGEEGDGGFFEEGGGGGGGGFGGEEF8CFF?EGGG8CGGGGEGG5CFD:EGCCBD3CCE37?F:D:)9947+<F37<4CFA:
@M00200:205:000000000-AKKM3:1:1101:9105:7108 1:N:0:1
ACTGGGTTTAAAGAGCGCCTAGGCGGCCAGATAAGTCCGGTGTGAAAGTCACAGGCTCAACCTGTGAATGCCGCTGGAAACTGTTTGGCTAGAGTCCGGAAGGGGCGAGTGGAATTCCTGGTGTAGCGGTGAAATGCGCAGATATCAGGAGGAACACCAATGGCGTAGGCAGCTCGCTGGGACGGTACTGACGCTGAGGCGCGAAAGCGTGGGGAGCAAACAGGATTAGATACCCGCGTA
+
GGGGGGGGGGGGGGGGGGCGGGGGGGGGGGGGGGGGGGGGGGGGGGGGGGGGGGGGGGGGGGGGGGGGGGGGGGGGGGGGGGGGGGGGGGGGGGGGGGGGGGGGGGGGGGGGGGGGGGGGGGGGGGGGGGGGCFGGGGGGGGGGGGGGGGGGDGGGGGGGGGGGGGGGGGGGGGGGGGGGGGGGGGGGGGGGDCDEGGFGGCGEGEGGGEGGGGFGEFF@FGFGFG72=FDGGGGGFFFE
@M00200:205:000000000-AKKM3:1:1101:6850:7119 1:N:0:1
ATTGGGTTTAAAGGGCGCGTAGGCGGCCCATGCAGTCGGCTCGTGAAAGCCCGGGGCTCAACCCCGGAGGTGCGGCCGAAACACATGGGCTGGAGGCCGGAAGAGGAGGGTGGAATACCCAGTGTAGAGGTGAAATTCGTAGATATTGGGTGGAACACCGGTGGCGAAAGCGGCTCTCTGGTCCGGGCCTGACGCTGAGGCGCGAAAGCGTGGGGAGCAAACAGGATTAGATACCCTCGTA
+
GGGGGGGGGGGGGGGGGGGGGGGGGGGGGGGGGGGGGGGGGGGGGGGGGGGGGGGGGGGGGGFGGGGGGGGGGGGGGGGGFGFFGGGGGGGGGGGGGGGGGGGGGGGGGGGGGCFGGGGGGGEGGGGGGGGGGGGFFCFGGGGGGGGGGGGGGGGGGGGGGGGGGGGEEGGGGGGGGGGGGGGGGGGGGGGGGGGGGEGGGGGGEGGGFECEGGBGEGGGGGG42599FFFGGGGG=FDCD
@M00200:205:000000000-AKKM3:1:1101:11770:7120 1:N:0:1
ACTGGGTTTAAAGGGAGCGTAGGCGGACATTTAAGTCAGGGGTGAAATCCCGGGGCTCAACCTCGGAATTGCCTTTGATACTGGGTGTCTTGAGTATGAGAGAGGTGTGTGGAACTCCGAGTGTAGAGGTGAAATTCGTAGATATTCGGAAGAACACCAGTGGCGAAGGCGACACACTGGCTCATTACTGACGCTGAGGCTCGAAAGCGTGGGGAGCAAACAGGATTAGATACCCGCGTA
+
GGGGGGGGGGGGGGGFGGGGGGGGGGGGGGGGGGGGGGGGGGGGFGGGGGGGGGGGGGGGGGGGGGGGGGGGGFGGGGGGGGGGGGGGGGGGFFGGGGGGGGGDEGGGGGGGGGGGGGGGGGGGGGGGGGGGGFGGGFGGGGGGGGGGGGGGGFGGGGGGGGGG7CGDEGGCEGGGGGGGGGGGGGGGGGGGGGGGECCGGGGGGEGGGEEGGGFGFFGGGGG46FG<?FAGGFF75)8:
@M00200:205:000000000-AKKM3:1:1101:7588:7125 1:N:0:1
ATTGGGTGTAAAGGGCGCGTAGGCGGCTGGCTCAGTCGGGCCTGTAAGTGCGGGGCTCAACCCCGTGATGGGCCCGGGACGGGCTGGCTGGGGCGCGGTCGAGGGAGACGGAATGCCGGGTGTAGTGGTGAAATGCGTAGAGATCCGGCGGAACACCGGTGGTGAAGGCGGTCTCCTGGGCCGAGGGCCGACGCTGAGGCGCGAGAGCGTGGGGAGCGAACCGGATTAGATACCCCCGTA
+
GGGGGGGEFGGGGGGGGGGGGGGGGGGGGGDGGGGGGGGGGGGGGGGGGGGGEGGGGGGGGGEEGGGGGGGFGGGGGGGGCEGEGGGGCFGGGGGGCGGGGC@EGEGGGGGEGGGGFGGGEEGFEFGGFFFFFFGGCFECGFC90A8CC>5C8CFGGCGGD>EF?FGFGEEGG>EFC6:>8CEEEC>CEDEGEEDGDCFGGGGD>8CCECCEGGFGFGGDG38D6DG?F?DGGGGFDBBE
@M00200:205:000000000-AKKM3:1:1101:26896:7128 1:N:0:1
ATTGGGTTTAAAGGGCGCGTAGGTGGCCACTATAAGGCCGCGGTGAAAGTTCGGGGCTCAACCCCGAATCTGCCGCGGCGACTGTAGGGCTTGGGCACTGTAGAGGCAGATGGAATTCCGGGTGTAGCGGTGGAATGCGTAGAGATCCGGAAGAACACCGGTGGCGAAGGCGGTCTGCTGGGCAGTGGGAGCGCAAGCTCCTCTTAGCCGACACTGAGGCGCGACAGCGTGGGGAGCAAACAGG
+
GGGGGGGGGGGGGGGGGGGGGGGGGGGGGGGFGGEFGGGGGGGGGGGGGGGGGGGGGFGGEFFGGGGGGGGGGGGGGGGGGGGGGGGGGGGGGGGGGGGGGGGGGGGGGGGGGGGGGGGGGGGGGGGGGGGGGGFGGGGGGGGGGGGFGG7CF<FGGGGGGGGGGGCFGGGGDGGGFGGGGGGGGFGGGFGGGGGGGGGGGGGGGFFFGGDGGGFGFGFGGGGG>CGFF@<DGC8DE>@CFFBF
@M00200:205:000000000-AKKM3:1:1101:7847:7129 1:N:0:1
ATTGGGTATAAAGGGCTCGTAGGTGGCCAACTAAGTCGGATGTGAAATCCCCAGGCTCAACTTGGGAACTGCATCCGATACTGGATGGCTTGAATCCGGGAGAGGGATGCAGAATTCCAGGTGTAGCGGTGAAATGCGTAGATATCTGGAGGAATACCGGTGGCGAAGGCGGCATCCTGGACCGGCATTGACACTGATGAGCGAAAGCCAGGGGAGCAAACGGGATTAGATACCCGTGTA
+
GGGGGGGGGGGGGGGGGGGGGGGGGGGGGGGGGGGGGGGGGGGGGGGGGGGGGGGGGGGGGGGGGGGGGGGGGGGGGGGGGGGGGGGFGGGGGGGGGGGGGGGGGGGGGGGGGGGGGGGGFGGGGGGGGGGGGGGGGGGGGGGGGGGGGGGGGGGGGGGGGGGGGGGGGGGEGGGGGGGGGGGGGGGGGGGGGGGGGGGGGGDGGGGG6=CFGC:GEGGFGGG3?GGB?=AGGFFCBFFG
@M00200:205:000000000-AKKM3:1:1101:27943:7144 1:N:0:1
ATTGGGTGTAAAGAGCGTGTAGGCGGCCCGGTAAGTCCGCTGTGAAAGTCGGGGGCTCAACCCTCGAATGCCGGTGGATACTGTCGGGCTAGAGTGCGGAAGAGGCGAGTGGAATTCCTGGTGTAGCGGTGAAATGCGCAGATATCAGGAGGAACACCAATTGCGAAGGCAGCTCGCTGGGACGTAACTGACGCTGAGACGCGAAAGCGTGGGGAGCAAACAGGATTAGATACCCTCGTA
+
GGGGGGGGGGGGGGGGGGGGGGGGGGGGGGGGGGGGGGGGGGGGGGGGGGGGGGGGGGGGEGEGDFGGGGGGGGGGGGGGGGGGGDGGGEGGGGGGGGGGGGGGGEGGGGGGGGGGGGGGGFGGGGCGGGGGGGGGGG7CFGGGGGGGGGGGGGGGGGGGGFGGDGGGGGGGGGGGGDGGGGCECFGEGGGGCE:EGGFGGGGGGGGGGGGGCGEGFGCFFCGG:GGFF=)::0077)<C
@M00200:205:000000000-AKKM3:1:1101:3999:7153 1:N:0:1
ATTGGGTTTAAAGGGCGCGTAGGTGGCCTGTTAAGTCGAACGTGAAATCCCCGGGCTCAACCCGGGAACTGCGTCCGAGACTGGCAGGCTCGAATCCGGGAGAGGGATGTGGAATTCCAGGTGTAGCGGTGGAATGCGCAGATATCAGGAGGAACACCGGTGGCGAAGGCGGGATCCTGGGCCAGTACTGACGCTGAGGAGCGAAAGCGTGGGGAGAAAACCGGATTAGATACCCCTGTACGAT
+
GGGGGGEGGGGGGGGGGGGGGGEGGGGGGGGGGGGGGGGGGGGGGGGGGGGGGGGGGGGGGGGGGGGGGGGGGGGGG7FGGGGGGGGGGGGGGGGGGEGGGGGGGGGGGGGGGGD8<DFGGGGGFGGGGCEGGGGGGGGGGCFGDFECGFCEGCFFGG>CFD@CCFGGGGGGG8?FGGGGCFFEFF+:<C98CECEDG=CEGGGCEDG51?CEG>C3F6CC<EGF39??*:FECF<:FFG*81(
@M00200:205:000000000-AKKM3:1:1101:7559:7153 1:N:0:1
ACTGGGTTTAAAGAGCTCGTAGGCGGTTTGTTGCGTCGGCTGTGAAATCCCGAGGCTCAACCTCGGGTCTGCAGTCGATACGAGCAAACTAGAGTGTTGCAGGGGAGACTGGAATTCCTGGTGTAGCGGTGAAATGCGCAGATATCAGGAGGAACACCGGTGGCGAAGGCGGGTCTCTGGGCAACAACTGACGCTGAGGAGCGAAAGCGTGGGGAGCGAACAGGATTAGATACCCCGGTA
+
GGGGGGGGGGGGGGGGGGGGGGGGGGGGGGGGGGGGGGGGGGGGGGGGGFGGGGDGGGGGGGCGGGGGGGGGGGGGGGGGGGGGGGGGGGGGGGGGGGFGGGGGGGGGGGGGECFFGGGGGGGGGGGGGGGGGGGGGGGGG:B=DCFFGGGGG7FFFGGGGEGGGGGGGFGGGGDGGGGGGGGGGGG=?99<=EGGGGGGDFE8?CGGDGEGGGFGFGGGGGGC1FGBFFFGGGGGFBFG
@M00200:205:000000000-AKKM3:1:1101:7041:7191 1:N:0:1
ATTGGGTGTAAAGGGCTCGTAGGCGGTCCGTCACGTCGGGAGTGAAAACTCAAGGCTCAACCTTGAGCGTGCTTCCGATACGGGCGGACTAGAGGTATGCAGGGGAGAACGGAATTCCTGGTGTAGCGGTGGAATGCGCAGATATCAGGAGGAACACCGGTGGCGAAGGCGGTTCTCTGGGCATTACCTGACGCTGAGGAGCGAAAGCATGGGGAGCGAACAGGGTTAGATACCCGCGTA
+
GGGGGGGGGGGGGGGGGGGGGGGGGGGGGGGGGGGGGGGGGGGGGGGGGGGGGGGGGGGFGGGGFGGGGGGGGGGGGGGGGGGGGGGGGGGGGGGGGGGGGGGGGGGGGGGGGGGGGGGGGGGGGGGGGGGGGGGGGGGGGGGGGGGGGGEDEGGGGGGGGGGGGGGGGFEGG5CCFFGGGGGGGGFCFFFGGGGGGGGGGFECEG<C?FFGG>7DFGGC))0>?CG?4FBGFGF)<BEG
@M00200:205:000000000-AKKM3:1:1101:18835:7205 1:N:0:1
ATTGGGTTTAAAGCGTGCGTAGGCGGCTTAGCAAGTCGGGTGTGAAAGCCCTCGGCTCAACCGAGGAATTGCGCCCGAAACTGCTGAGCTTGAGTGAGACAGAGGTGAGCGGAACTGATGGTGGAGCGGTGAAATGCGTTGATATCATCAGGAACACCGGTGGCGAAGGCGGCTCACTGGGTCTCTACTGACGCTGAGGTACGAAAGCCAGGGTAGCGAACGGGATTAGATACCCTGGTA
+
GGGGGGGGGGGGGGGGGGGGGGGGGGGGGGGGGGGGGGGGGGGGGGGGGGGGGGGGGGGGGGGGGGGGGGFGGGGGGGGGDGGGGGGGGGGGGGGGGGGGGGGGDGGGGGGGGGGGGGGGGGGGGGGGGGGFGGGAFGFEFFGFGGGGGGGFFGGGGGGDGCFFGC8FGGGGGGGGGGCFGGC>CFGGG4+>EGGGGGGGGGGGGGGGGCCEEGFGFGGGGGGD0<D<6=A7:FFGFFFF
@M00200:205:000000000-AKKM3:1:1101:11212:7211 1:N:0:1
ACTGGGTTTAAAGGGCGCGTAGGCGGTCGGGTAAGTTTGATGTGAAATCCCACGGCTTAACCGTGGAATGGCATCTTATACTGCCCGGCTAGAGTCTGGGAGAGGGAAGTGGAATTCCCGGTGTAGCGGTGAAATGCGTAGATATCGGGAGGAACACCAGTGGCGAAGGCGGCTTCCTGGACCAGTACTGACGCTGAGGCGCGAAAGCTAGGGGAGCAAACAGGATTAGATACCCCGTA
+
GGGGGGGGGGGGGGGGGGGGGGGGGGGGGGGGGGGGGGGGGGGGGGGGGGGGGGGGGGGGGGGGGGGGGGGGGGGGGGGGGGGGGGGGGGGGGGGGGGGGGGGGGGGGGGGGGGGGGGGGGGGGGGGGGGGGGGGGGGGGGGGGGGGGGGEGGGGGGGGGGGGGGGGGGGDEEEGG?FGGGGGGGGCCFGGGGGGGGGGGGGGGGGGGGGGGGGFGFGGGGGFF:FGBFB<F?EFGDDE
@M00200:205:000000000-AKKM3:1:1101:5882:7211 1:N:0:1
ACTGGGTTTAAAGGGCTCGTAGGTGGCCAACTAAGTCAGACGTGAAATCCCTCGGCTTAACCGGGGAACTGCGTCTGATACTGGATGGCTTGAGTTTGGGAGAGGGATGCGGAATTCCAGGTGTAGCGGTGAAATGCGTAGATATCTGGAGGAACACCGGTGGCGAAGGCGGCATCCTGGACCAACACTGACACTGAGGAGCGAAAGCCAGGGGAGCAAACGGGATTAGATACCCGAGTA
+
F<FFFGGGGGGGGGDGGGGEGGCGFGFCFGFGGGGFGGGGGGGDFGGFFGFGGGGE,@CEFCFFGGDGGGGGGGGGFF9ECFFFGC@CEDFFGFFFFGGCCEEEGGDEFGGGDEF=FGCD@BAFFGGGGGGGCDFGGGEEGGCFGDFFFGFGEFG<CEG7F*@DC>CGGGGGG>CFGGGGFGDEGD8C769>A66EFGGC=FGGE8:CEFGFEGECDC:<4<85:5*8@FFGGG65@35=
@M00200:205:000000000-AKKM3:1:1101:23093:7211 1:N:0:1
ATTGGGTTTAAAGAGCTCGTAGGCGGTTTGTCGCGTCGGCCGTGAAAACTTGGGGCTTAACCCCGAGCCTGCGGTCGATACGGGCAGACTTGAGTTCGGCAGGGGAGACTGGAATTCCTGGTGTAGCGGTGAAATGCGCAGATATCAGGAGGAACACCGGTGGCGAAGGCGGGTCTCTGGGCCGATACTGACGCTGAGGAGCGAAAGCGTGGGGAGCGAACAGGATTAGATACCCCAGTA
+
GGGGGGGGGGGGGGGGGGGGGGGGGGGGGGGGGGGGGGGGGGGGGGGGGGGGGGGGGGGGGGGGGGGGGGGGGGGGGGGGGGGGGGGGGGGGGGGGGGGGGGGGGGGGGGGGGGGGGGGGGGGGGGGGGGGGGGGGGGGGGGGGGGGGFGGGGGGGGGGGGGGGGGGGGGGGGGGGGFGGGGGGGGDGGCFFGGGGGGGGGGGGGGGGGGGGGG)CDG8EGGGG:GGF649FFF<FB@FF
@M00200:205:000000000-AKKM3:1:1101:4309:7212 1:N:0:1
ATTGGGTGTAAAGGGAGCGTAGGCGGGTAGGTAAGTCAGTGGTGAAATCCCATCGCTTAACGATGGAACTGCCATTGATACTGCTTATCTAGAGTACAGTTGCCGTTGGCGGAATATGACATGTAGTGGTGAAATACTTAGATATGTCATAGAACACCGATTGCGAAGGCAGCTAACGAAGCTGTAACTGACGCTGAGGCTCGAAAGTGCGGGGATCAAACAGGATTAGATACCCCGGTA
+
GGGGGGGGGGGGGGGGGGGGGGGGGGGGGGGGGGGGGGGGGGGGGGGGGGGGGGGGGGGGGGGGGGGGGGGGGGGGGGGGGGGGGGGGGGCFGGGFGGGGGGGGGGGGGGGGGGGGGGGGGGGGGGGGGGGGGGGGGGGGGGGGGGGGGGGGGGGGGGFGGFGGGGGGEGGGGCGGGGGGGDFGGGGGGGGGGGGGGGGGGGGGFE8DFGGGGGFGFFFFCFFD?GG?FFAF<:@F>DFG
@M00200:205:000000000-AKKM3:1:1101:22777:7215 1:N:0:1
ATTGGGTGTAAAGGGCGCGTAGGCGGCGACTAAAGTCAACTGTGAAATCCCTGGGCTCAACCCAGGAAGTGCAGCTGATACTGAGTTGCTTGAATCCCGGAGAGGGTGGTGGAATTCCTGGTGTAGAGGTGAAATTCGTAGATATCAGGAGGAACACCGGTGGCGAAGGCGACCACCTGGACGGAGATTGACGCTGAGGCGCGAAAGCGTGGGGAGCAAACAGGATTAGATACCCTAGTA
+
GGGGGGGGGGGGGGGGGGGGGGGGGGGGGGGGGGGGGGGGGGGGGGGGGGGGGGGGGGGGGGGGGGGGGGGGGGGGGGGGGGGGGGGGGGGGGGGGGGGGGGGGGGGGGGGGGGGGGGGGGGGGGGGGGGGGGGGGGGGGGGGGGGGGGGGGGGGGGGGGGGGGDGGGGGGGGGGGGCFGGGEGCCEGFFGGGGGGG8CFDGGGGGGGGGGGGDFD>CGGGGGG:FG?FFAFFFCFF@FF
@M00200:205:000000000-AKKM3:1:1101:23406:7216 1:N:0:1
ATTGGGTTTAAAGGGCGCGTAGGCGGCTAGGCAAGTCCTGGGTGAAATCCCTCGGCTCAACCGAGGAACTGCCTTGGAAACTGCCTGGCTCGAGGCCGGGAGAGGGTAGCGGAATTCCCAGTGTAGCGGTGAAATGCGTAGATACTGGGAGGAACACCAGTGGCGAAGGCGGCTACCTGGACCGGTTCTGACGCTGATGCGCGACAGCGTGGGGAGCAAACAGGATTAGCTACCCGCGTA
+
GGGFGGGCCFAFGGGGGGGGGGGGGGGGGGGGGG@FFGGGGGGGFFGGGGGGGGGGGGGGFGGGGGGGGFGCFGGGFCFGGGGGGGFGGFGGGCFGGGGGGGGGGGGFGGGGDGGGF=FCF>FFGCFGDBEFF9FCGEGGGGGGFFGGEGGDGGGFFEGFFGGD1::FFC7BEGGDEF@FF>FED?EGGGGGGGC/:@?FEGGG58<FEGGGCE>3)/2<**;C0C*,6).7<@CDEE):
@M00200:205:000000000-AKKM3:1:1101:4236:7218 1:N:0:1
ATTGGGTTTAAAGGGTGCGTAGGCGGTCTATTAAGTCAGTGCTGAAATATCCCGGCTTAACCGGGAGGGTGGCATTGATACTGATGGACTTGAGTGCAGTCGAGGTAGGCGGAATTGACGGTGTAGCGGTGAAATGCTTAGATATCGTCAAGAACACCGATAGTGTAGACAGCTTACTAGGCTGTAACTGACGCTGAGGCACGAAAGTGTGGGGATCAAACAGGATTAGATACCCCTGTA
+
GGGGGGGGGGGGGGGGGGGGGGGGGGGGGGGGGGGGGGGGGGGGFGGGGGGGGGGGDGGGGGGGGGFGGGGGGGGGGGGGGGGGGGGGGGGGGGGGGGGGGGGGGGGGGGGGGGFFFGGGGGGGGGGGGGGGGFGGGGGGGGGGGGGGGGGGGGGGGGGCGGGGGGGGGFGGGGGGGGGGGFFFGGGGFGF8CEGGGGCFCFGG5:D:FGGGDE><5ACFGDFG:GG?FFFGC8<<5@FG
@M00200:205:000000000-AKKM3:1:1101:14214:7226 1:N:0:1
ATTGGGTTTAAAGGGCTCGTAGGCGGCCAACTAAGTCATACGTGAAATCCCTCAGCTTAACTGGGGAACTGCGTCTGAGACTGGAAGGCTTGAATCCGGGAGAGGGATGTGGAATTCCAGGTGTAGCGGTGAAATGCGTAGATATCTGGAGGAACACCGGTGGCGAAGGCGGCATCCTGGACCGGTATTGACGCTGAGGCGCGAAAGCCAGGGGAGCAAACGGGATTAGATACCCCTGTA
+
GGGGGGGGGGGGGGGGGGGGGGGGGGGGGGGGGGGGGGGGGGGGGGGGGGGGGGGGGGGGGGGGGGGGGGGGGFGGGGGGGGGGGGGGGGGGGGGGGGGGGGGGGGGGGGGGGGGGFGGGGG?FGGGGGGGGGAFFGGGGGGGGGGGGCFD7FFFGGGGGGGGGD@EGGGGDGGGGGGGGFGGGGGEGFGGG55CEEFGGCGGGGGGGGCGGGGFGEGFGGG5<?DFBF?AGG6C7FFFC
@M00200:205:000000000-AKKM3:1:1101:21928:7233 1:N:0:1
ACTGGGCTTAAAGAGCGCGCAGGCGGTCGAATAAGTCGAATGTGAAAGCCCCCGGCTTAACTGGGGAGGGTCATTCGATACTGCTCGACTTGAAGGCAGGAGAGGGAAGTGGAATTCCCGGTGTAGTGGTGAAATGCGTAGATATCGGGAGGAACACCAGTGGCGAAGGCGACTTCCTGGCCTGTTCTTGACGCTGAGGCGCGAAAGCTGGGGGAGCAAACGGGATTAGATACCCTGGTA
+
GGGGGGGGGGGGGGGGGGGGGGGGGGGGGGGGGGGGGGGGGGGGGGGGGGGGGGGGGGGGGGGGGGGGGGGGGGGGGGGGGGGGGGGGGGGGGGGGGGGGGGGGGGGGGGGGGGGGGGGGGGGGGGGGGGGGGGGGGGGGGGGGGGGGGGGGGGGGGGGGGGGGGGGG>GGGGGGFGGGGGGGGGGGGGGFGEGGGGGGFGDGGGGGGGGGDGGFG>EGGGGDD?394=7ACGCGGFFFC
@M00200:205:000000000-AKKM3:1:1101:10749:7235 1:N:0:1
ATTGGGTTTAAAGCGCACGTAGGCGGGTTTGTAAGTAGGGGGTGAAATCCCAGAGCTCAACTCTGGAACTGCCTTCTAGACTGCAAGCCTGGAGGTCAGGAGAGGCGAGTGGAATACCGAGTGTAGAGGTGAAATTCGTAGATATTCGGTGGAACACCAGTGGCGAAGGCGACTCGCTGGACTGATACTGACGCTGAGGTGCGAAAGCGTGGGGAGCAAACAGGATTAGATACCCGAGTA
+
GGGGGGGGGGGGGGGGGGGGGGGGGGGFGGGGGGGGGGGGGGGGGGGGGGGGGGGGGGGGGGGGGGGGGGGGGGGGGGGGGGGGGGGGGGGGGGGGGGGGGGGGGGGGGGGGGGGGGGGGGFGGGGGGGGGGGGGGGGGGGGGGGGGGGGGGGGGGGGGFGGGGGDGGGGGGGGGGGGGGGGGGGGGGGGGECEGEEGFFGGGGGDGGDGGGGGFGFGFGFGGGFGGB?FAGFC?DD@@F
@M00200:205:000000000-AKKM3:1:1101:15369:7240 1:N:0:1
ATTGGGTTTAAAGGGTGCGTAGGTGGTCGGGTAAGTCTGATGTGAAATCTCTGAGCTCAACTCAGAAACTGCATTGGATACTATCCGGCTGGAGGAGTGGAGGGGGGACTGGAATACTTGGTGTAGCAGTGAAATGCGTAGATATCAAGTGGAACACCAGTGGCGAAGGCGAGTCCCTGGACACTTCCTGACACTGAGGCACGAAAGCTAGGGGAGCAAACAGGATTAGATACCCGAGTA
+
GGGGGGGGGGGGGGGGGGGGGGGGGGGGGGGGGGGGGGGGGGGGGGGGGGGGGGGGGGGGGGGGGGGGGGGGGGGGGGGGGGGGGGGGGGGGGGGGGGGGGGGDGGGGGGGGGGGGGGGGGGGGGGGGGGGGGGFFGGGGGGGGGGGGGGGGGGGGGGGGGGGGGGGGGGGGGGGGGGGGGGGGGGGGGGGGGGGGDGGGGGDGGGGGGGGFFGBDFGGFGG?C?GG<6=)22<8<@B>G
@M00200:205:000000000-AKKM3:1:1101:17521:7253 1:N:0:1
ATTGGGTTTAAAGCGCGTGTAGGCGGTCCGGTAAGTCCGCTGTGAAAGTCGGGGGCTCAACCCTCGAAAGCCGGTGGATACTGTCGGGCTAGAGTGCGGAAGAGGCGAGTGGAATTCCTGGTGTAGCGGTGAAATGCGCAGATATCAGGAGGAACACCAATTGCGAAGGCAGCTCGCTGGGACGTAACTGACGCTGAGACGCGAAAGCGTGGGGAGCAAACAGGATTAGCTACCCTTGTAAGCT
+
FGGGGGGGGGGGGGGGGGGEGGGGGGGGGGGGGDGGGGGGGGGGGFGGFGFCGEGGGGGFGFCGGGGFFGGGGGGGGGGGGGGFGGCGGGGGFCGGGGG7FFGGGGGGEGGFFFGGGGGGGGGGGGGGGGGGFGGGGGGGEGDFGGCCFCE7FFGGGGGGGGGG@E@EEGGGGGCGGGGGDGFCGDGGGGGGEED7**2<CD:>EC5C:5*:EG3DDFG8FCC4(9F26)-2<FGCF4B9C))-
@M00200:205:000000000-AKKM3:1:1101:24903:7258 1:N:0:1
ATTGGGTATAAAGCGTGTGTAGGCGGAGTTGTAAGTACCTTGTGAAATCCCACGGCTTAACCGTGGAACTGCTTGGTATACTGCGACTCTTGGGCCAGCTAGGGGCTACCGGAACAAGTGGTGGAGCGGTGAAATGCGTAGATATCACTTGGAACGCCAATGGTGAAAACAGGTAGCTGGGGCTGTGCCGACGCTGAGACACGAAAGCCAGGGGAGCGAACGGGATTAGATACCCTAGTA
+
GEGGGGGGFGGGGFGGGFGGGGGGGGDFGCFGGGGGGF<FDGGGGGGGGGGGGGGGGGGGGGGFGGGGG@CEFE@,CFGGGGGGC7CEGGGG<E=FF7<CFG=FEEFGG8CGGGEF8E,CFGF7FGGGGGEGGGGGGGGGGGFFGGCDE<FGGGGGFF:CFGGGGGFD9D7CGGCFGGGGDC8EGG6>CDGGGGGGGGEF,;>EE5>5CCCGDGDGFDCEDGGC?GGFF?AGFC?=)8@F
@M00200:205:000000000-AKKM3:1:1101:19259:7261 1:N:0:1
ATTGGGCTTAAAGCGCGTGTAGGCGGCAGCGTGTGTCGGGCGTGAAATCCCATGGCTTAACCATGGAAGTGCACCCGAAACTGCGCAGCTAGAGTCCTGGAGAGGAAGATGGAATACTTGGTGTAGAGGTGAAATTCGTAGATATCAAGTGGAACACCGGTGGCGAAGGCGGTCTTCTGGACAGTGACTGACGCTGAGACGCGAAAGCGTGGGGAGCAAACAGGATTAGATACCCGAGTA
+
GGGGGGGGGGGGGGGGGGGGGGGGGGGGGGGGGGGGGGGGGGGGGGGGGGGGGGGGGGGGGGGGGGGGGGGGGGGGGGGEGGGGGGGGGGGGGGGGGGGGGGGGGGGGGGGGGGGGGGGGGGGFGGGGGGGGGGFFGGGFGGGGGGGGGGGGGGGGGGGGGGGGGGGGGGGGGGGGGGGGGGGGGGGGGGGGGGGGGGGGGGGDDGDCECCGGGF3:F8EFGGGFGG<FFAGGGGG:>>6
@M00200:205:000000000-AKKM3:1:1101:3329:7267 1:N:0:1
ATTGGGTTTAAAGGGCGCGTAGGCGGCCACCGCAAGTCGACTGTGAAATCTCCGGGCTTAACTCGGAAAGGTCAGCCGATACTGCGGGGCTAGAGTGCAGAAGGGGCAACTGGAATTCTCGGTGTAGCGGTGAAATGCGTAGATATCGAGAGGAACACCTGCGGCGAAGGCGGGTTGCTGGGCTGACACTGACGCTGCGGCGCGAAAGCTAGGGGAGCGAAGGGGAGTAGATACCCGAGTA
+
GGGGGGF>;EFFGGGGGGG7FGGGGGGGCGGCEF@@CCFGGGGGGCCGGG9FGGGGCCGGGGGGGGGGGDGFGGGGFEGGEGGGGGGGGGFFFGGGDFFFCFGGGGGGFGGCFGGCCGFGGGGEGGGGGGGGGGGGG;C*>FCECACEGFGGGFGGGGGFFCECEGCFGDFGGGDGGGCFGDFGGFFFCFG9EEC7C:8ED3C:8?DG8CCEGFB:@*C=9):C(/),9=973<87;5)12
@M00200:205:000000000-AKKM3:1:1101:7232:7277 1:N:0:1
ATTGGGTTTAAAGAGCGTGTAGGCGGCCCGGCAGGTCCGTTGTGAAAACTCGAGGCTCAACCTCGAGACGTCGATGGAAACCGTCGGGCTAGAGTCCGGAAGAACACCAGTGGCGAAGGCGGTCTGCTGGGCGGTGGACTCGTAAGAGTCCAATAGCCGTCACTGAGGCGCGACAGCGTGGGGAGCAAACAGGATTAGATACCCCTGTA
+
GGGGGGGGGGGGGGGGGGGGGGGGGGGGGGGGGGGGGGGGGGGGGGGGGGGGGGGGGGGGGGGGGGGGGGGGGGGGGGGGGGGGGGGGGGGGGGGGGGGGGGGGGGGGGGGGGGGGEGGGGGGGGGGGGGGGGGGGGGGGGGGGGGGGGGGECEGGGGGGGGGGGGGGGGGGGGGGGGGGGGEEGGEGGGEGGGFE?FGGGGGGGGFCF
@M00200:205:000000000-AKKM3:1:1101:16365:7299 1:N:0:1
ATTGGGCGTAAAGGGCTCGTAGGCGGCCAACTAAGTCAGACGTGAAATCCCCAGGCTCAACCTGGGAACTGCGTCTGATACTGGATGGCTTGAATCCGGGAGAGGGATGCAGAATTCCAGGTGTAGCGGTGAAATGCGTAGATATCTGGAGGAATACCGGTGGCGAAGGCGGCATCCTGGACCGGCATTGACGCTGATGAGCGAAAGCCAGGGGAGCAAACGGGATTAGATACCCCCGTA
+
GGGGGGGGGGGGGGGGGGGGGGGGGGGGGGGGGGGGGGGGGGGGGGGGGGGGGGGGGGGGGGGGGGGGGGGGGGGGGGGGGGGGGGGGGGGGGGGGGGGGEGGGGGGGGGGGGGGGGGGGGGGGGGGGGGGGGGGGGGGGGGGGGGFGFGGGGGFGGGGGGGGGGGGGGGEGGGGGGGGGGGGGGGGGFGGGGGGGGGGGGFGGGGGGGGGGGGFGFGG?FDGG?DGFFFFGGGFFD3>E
@M00200:205:000000000-AKKM3:1:1101:27086:7314 1:N:0:1
ATTGGGTTTAAAGGGCGCGTAGGCGGCCTGCTAAGTCGAACGTGAAATCCCTGGGCTCAACCCAGGAACTGCGTCCGATACTGGTTGGCTTGAATCCGGGAGAGGGATGTGGAATTCCAGGTGTAGCGGTGAAATGCGTAGATATCTGGAGGAACACCGGTGGCGAAGGCGACATCCTGGACCGGTATTGACGCTGAGGCGCGAAAGCGTGGGGAGCAAACAGGATTAGATACCCCTGTA
+
;66EFFFECE<ECFCEGEFGGGGGC@@FGGGGGGFCFFCFGE@FFEA,,:EF<FEC@DEDGEFFGGFFE,FGG@FFG:BC@EFEEFCCFEEFCFF<BCCGGCF+?F=DFGGGGC<DFDFFGGG<FGG7FF:=FGGF9F<EE:DGAFFCFGCBEFGGGCFGEE:DG>*<*=:CEGEGGGFCF6CEE8*/17CGGG<=ECFGGGGD5C)0:CE8CE35)A*05CF44*72**.*03<D5>?9
@M00200:205:000000000-AKKM3:1:1101:23990:7315 1:N:0:1
ACTGGGTTTAAAGGGCGCGTAGGCGGCTTTGCAAGTGACGGGTGAAATCCCCCGGCTCAACTGGGGAACTGCAAGGGAAACAGCAGGGCTTGAGTTCGCGAGAGGGAAGCGGAATTCCGGGTGTAGCGGTGAAATGCGTAGATATCCGGAGGAACACCGGTGGCGAAGGCGGCTTCCTGGACAGACACTGCCGCTGAGGCGCGAAAGCTAGGGGAGCAAACGGGCTTAGATACCCGAGTACGA
+
FGGGGGGGGGGGGGGGGGGGGGGGGGGGGGGGG<FGGGGGGGGGGFGGGGGGCEFGGEGGFGGG,@=7DGGGFFFECFFGGAFGGDGDGGGGGGDFFDG:FGFGDEBFCGGGDGGGGGGGGGGGGGGGGGGGGGGGGGCEEFGGGGGGGGEGGGGGGGGGGGGGGGE:EGGGEEEEFGCGGG+*28*;67+;*7CGCFFFGGGGEGGGGGGC>E3C<=8CGGG3(97:4?)7CEGC5D@C0(,
@M00200:205:000000000-AKKM3:1:1101:25993:7334 1:N:0:1
ATTGGGTTTAAAGGGTGCGTAGGCGGTCCTATAAGTCAGTGCTGAAATATCACAGCTTAACTGTGAGGGTGGCATTGATACTGCAGGACTTGAGTAAAGTTGAGGTAGGCGGAATTGACGGTGTAGCGGTGAAATGCTTAGATATCGTCAAGAACACCGATAGTGCAGACAGCTTACTAAGCTTTAACTGACGCTGAGGCACGAAAGTGTGGGGATCAAACAGGATTGGATACCCCCTTA
+
9DEF<FFC;@6-CFGDCG7;;CF@C@FFGEF<@@ACFGGGEG9@,,;CAEEFF@FGE@,FEEEGGFFFGCD+,,CFCE<66CCF<FGED,,9EFAC<?,EAFG8FE=F7FGGCCF=EFBF78DFF<<C7C@7F?<,?FFFC9FF,A:6AFE,?FFAEFGGCC:F;FFC,3,@D,,@DFGCGFGGGGGDGGGGGEGCE>FFGGG5BC4=91>C@*:C)A8<*>**/9:();3CBFG3)8)+
@M00200:205:000000000-AKKM3:1:1101:18972:7337 1:N:0:1
ATTGGGTTTAAAGGGCGCGTAGGCGGCTCGATAAGGCTCGCGTGAAAGTCCGGGGCTCAACCCCGGATCGGCGCGGGCGACTGTGGGGCTCGAGCACGGTAGGGGCAGACGGAATTCCGGGTGTAGCGGTGGAATGCGTAGAGATCCGGAAGAACACCGGTGGCGAAGGCGGTCTGCTGGGCCGGGAGAGGGGAGAGCAATCTCTCCTCGTGCTGACGCTGAGGCGCGACAGCGTGGGGAGCA
+
GGGGGGGGGGGGGGGGGGGGGGGGGGGGGGGGGGGGGGGGGGGGGGGGGGGGGGGGGGGGGGGGGGGGGGGGGGGGGGGGGGGGGGGGGGGGGGGGGGGGGGGGGGGGGGGGGGGGGGGGGGGGGGGGGGGGGGGGGGGGGGGGGGGGGGGGGFGGGGGGGGGGGGGGGGGGGGGGGGGGGGGGGGGGGGCGGGGGGGDFEDFFGGGGGGGFGGFGFGGGGCFGFDG9>B>GGG8CBFFEDF:
@M00200:205:000000000-AKKM3:1:1101:12032:7338 1:N:0:1
ATTGGGTTTAAAGGGTATGTAGACGGTAAATTAAACTCTAAAAGAGTACTTTTTTACTAGAGTTATATATGAGAAGGAAGAATTTCTGGAGTAGAGATAAAATTTTTTGATACCAGGAGGACTGTCAACGGCGAAGGCGTCCTTCTATGTAATAACTGACGTTGAGAGACGAAGGCTTGGGTAGCAAACAGGATTAGATACCCGCGTA
+
GGGGGGGGGGGGGGGGGGGGGGGGGGGGGGGGGGGGGGGGGGGGGGGGGGGGGGGGGGGGFFGGGGGGGGG9FGGGGGGGGGGGGGGGGGGGGGGGGGGGGGGGGGGGGGGGGDGGGFGGCFGGGGGGGGGGDCEGDGGGGGGGGGGGFGGCFFGGGGGGGGGGGGGGGGGGGEGGGGGGGGGEGFDFGGGG5EGGFFGGFGFGDGGG
@M00200:205:000000000-AKKM3:1:1101:23891:7340 1:N:0:1
ATTGGGCGTAAAGGGCGCGTAGGCGGGATGGCAAGTCGGTCGTGAAATCCCTGGGCTCAACTCAGGGGGGTCGGCCGATACTGCCGTTCTTGAGGGATGCAGAGGAGACTGGAATTCCCGGTGTAGCGGTGAAATGTGTAGAGATCGGGAGGAACACCGGTGGCGAAGGCGGGTCTCTGGGCATTCCCTGACGCTGAGGCGCGAAAGCGTGGGGAGCAAACGGGATTAGATACCCCGGTA
+
DGGGGGGGGGGGGGGGGGGGGGGGGGGGGGGGGGGGGGGGGGGGGGGGGGGGGGGGGGGGGGGGGGGGGGGGGGGGGGGGGGGGGGGGGGGGGGGGGGGGGGGGGGGGGGFG<CGGGGGGGGGGFGGGGGGGGGGGGGGGGGGGGGGGCEEEGGGFGGGGGGGGGGGGGGEGGEGGGGGGCCEFGGGGGGFGGGD5=CFFGGGGEEGFGCGGGD)7>FEFGDEG0DGFFFF7CEF:B)8=
@M00200:205:000000000-AKKM3:1:1101:27982:7353 1:N:0:1
ATTGGGTTTAAAGGGCGCGTAGGCGGCTTCTCACGCGTGCGGTGAAAGTTCGGGGCTCAACCCTGAATCGGCCGCGGCGACTGCGTCGCTTGGGCACTGTAGAGGCAGATGGAATTCCGGGTGTAGCGGTGGCATGCGTAGAGATCCGGAAGAACACCGGTGGCGAAGGCGGCGTGCTGGGCAGTGGCTGACACTGAGGCGCGACAGCGTGGGGAGCAAACAGGATTAGATACCCCAGTAAG
+
FECFGGGGGFGGGGGGGGGGGGGGGGGGGGGGGGAEGF7FGGGEGGGF<FCFFGGGGGDE8,BAFFGGGF7CCFEGGGGGCCGGGG@FDCDGGG<CFFGFFGGEGDE@<DFGCGFGFGGGGGE<FF;FGGGD,<3FCGEEE:,FGGF@F**CF@GG8CFGGGGFEGGEGGGGC*?>E5C?8CC88CEGC<5@EGGF9<@5CGC82:>DGGGGGGBDE:009781,**5?F27:A<>)8FCF4
@M00200:205:000000000-AKKM3:1:1101:24802:7355 1:N:0:1
ATTGGGCGTAAAGGGAGCGTAGGCGGACATTTAAGTCGGGGGTGAAATCCCGGGGCTCAACCCCGGAACTGCCTTCGATACTGGCGATCTTGAGTCCGGAAGAGGTGAGTGGAACTCCTAGTGTAGAGGTGAAATTCGTAGATATTCGGAGGAACACCAGTGGCGAAGGCGGCTCACTGGTCCATTACTGACGCTGAGGTGCGAAAGCGTGGGGAGCAAACAGGATTAGATACCCCGGTA
+
GGGGGGGGGGGGGGGGGGGGGGGGGGGGGGGGGGGGGGGGGGGGGGGGGGGGGGGGGGGGGFGGGGGGGGGGGGGGGGGGGGGGGGGGGGGGGGGGGGGGGGGGGGGGGGGGGGGGGGGGGGGGGGGGGGFGFGGGGGGGGCFGGGGGFGGGGGGGGGGGGGGGGGGGDFGDGGGGGGGGGGGGFGGGGGGFGGDGGGGGGGGGGGGFGGGGGG3DEGGGCGGF?GG2@?2:CFCG>3@G
@M00200:205:000000000-AKKM3:1:1101:24865:7366 1:N:0:1
ATTGGGTTTAAAGGGTGCGCAGGCGGCCAAGTGTGTGAGGCGTGAAAGCCCGGGGCTTAACCCCGGAATTGCACCTCAAACTACATGGCTAGAGCATTGGAGAGGGTAGCAGAATTCATGGTGTAGCAGTGAAATGCGTAGAGATCCGGAAGAACACCAGTGGCGAAGGCGGTCTGCTGGGCAGTGGGAGTGCAAACTCCTTATAGCCGACACTGAGGCGCGACAGCGTGGGGAGCAAACAGG
+
GGGGGGGGGGGGGGGGGGGGGGGGGGGGGGGGGGGGGGGGGGGGGGGGGGGGGGGGGGGGGGGGGGGGGGGGGGGGGGGGGGFGGGGGGGGGGGGGGGGGGGGGGGGGGGGGGGGGGGGGGGGGGGGGGGGGGGGGGGGGGGGGGGGGGGGGGGGGGGGGGGGGGGGGGGGGG>EGGFGGGGGEGFGGGGGGGGGGGFGGFGGGFGFGDCCEGEFF:FGGGGGGFGGFFEBCE*:<FFF5C?0
@M00200:205:000000000-AKKM3:1:1101:23743:7376 1:N:0:1
ATTGGGTTTAAAGTGTGCGCAGGTGGCCGCGCAAGTCGAGTGTGAAATCCCCGGGCTTAACTTGGGAATTGCGCTCGAAACTACGTGGCTGGAGTGTGGCAGAGGGAGGTGGAATTCCACGTGTAGCGGTGAAATGCGTAGAGATGTGGAGGAACACCAATGGCGAAGGCAGCCTCCTGGGCCAACACTGACACTCATGCACGAAAGCGTGGGGAGCAAACAGGATTAGATACCCGTGT
+
GGGGGGGGGGGGGGGGGGGGGGGGEFGGGGGGGGGGGGGGGGGGGGGGGGGGGGGGGGFGGGGFGGGGGGGGGGGGGGGGGGGGGGGGGGGG@FGGGGGGGGFGFGGGGGGGGGGGGGGGGGFGGGGGGGGGDGGGGGGGGGGGGGGGGGGGGGGCGGGGGGGGGGEGEGFGGGGGGGGGGGGGGGGGGGGGGGG6@EGGGGGGG=DFEGGEGGFGEGGGGGGD?GG?FFFFFGGGFFF
@M00200:205:000000000-AKKM3:1:1101:24734:7390 1:N:0:1
ATTGGGTTTAAAGGGCGCGTAGGCGGGTGCTCAAGTCCGGGGTGAAATCCTCCAGCTCAACTGGAGAACTGCCTTGGATACTGGGTGCCTCGAGGGTGGTAGGGGTATGCGGAACTATCGGTGGAGCGGTGAAATGCGTTGATATCGATAGGAACTCCGGTGGCGAAGGCGGCATACTGGACCACATCTGACGCTGAGGCGCGAAAGCCAGGGGAGCAAACGGGATTAGATACCCGAGTA
+
GGGGGGGGGGGGGGGGGGGGEFFGGGGGGGGGGGGGGGGGGGGGGGGGGGGGGGGGGGGGGGGGGGGGGGGGGGGGGGGGGGGGGFGGEEFGDGGGFGGGGGFGGGGGGGGGGGGGGGGGGGGGDGGGGGGGGGGGGGGGGGGGG@CFGGCFFGGGGC:FC7EFC:CFGGGGGGGFGGGG6FGGFGC?EGFGGGG588AFEDC>EGGGGGFFED>3>G6EGDEG2DFDFFFFCFE75>5C
@M00200:205:000000000-AKKM3:1:1101:25665:7399 1:N:0:1
ATTGGGTATAAAGAGCTCGTAGGCGGTGTGTCGCGTCGGTCGTGAAAACTTGGGGCTTAACCCTGAGCTTGCGGTCGATACGGGCATCACTGGAGTTCGGCAGGGGAGACTGGAATTCCTGGTGTAGCGGTGAAATGCGCAGATATCAGGAGGAACACCGGTGGCGAAGGCGGGTCTCTGGGCCGATACTGACGCTGAGGAGCGAAAGCGTGGGGAGCGAACAGGATTAGATACACTAGTA
+
FFGGGGEGGGGGGGGGGGGGGGGGGGGGGGGGGGGGGGGEEGGGGGGFFFGGFGGGGGGGGGGGFGGGGGGEGGGGGGGGGFGGGGGGFFAFEFCEFGGGGE@FDGEGGFDGGFGGGFFGEFDFGGGFGGGGGGGGCACGCFECFCCDEGEGDGGGGFFEFFF@,=::FEG*:CE5>FGFFE:EEC>ECCGGFG358:;:6C:>CEDD6>;CCGD3758EC9C*4*9./74C+<+**09::
@M00200:205:000000000-AKKM3:1:1101:9688:7407 1:N:0:1
ATTGGGTTTAAAGGGCGCGCAGGCGGCTACGTAAGTCCGGCGTGAAATCCCACGGCTCAACTGTGGAACTGCGTCGGAAACTGCGTTGGCTTGAGGATGGTAGAGGCCATTAGAACTAGCGGTGTAGCGGTGAAATGCGCAGATATCGCTAGGAATGCCGGTGGCGAAGGCGGATGGCTGGGCCACCCCTGACGCTGAGGCGCGAAAGCTAGGGGAGCGAACCGGATTAGATCCCCCTGTA
+
GFGCEGFEFFEEFFDGDGGGD@FGGGGGGGGGFGCFGGGGGGGEGGEEFFGEGCGGGGDGGGGGFGF9EDFGGCGGG7CCFGDGGG@@FFGG@==FBFGFFA<AFFGF=ADC<<,EF9FGCCCFFCAFCGCEC<<FFGDGGD*F,@CFGG7FC,FFGGG>FGDCCF7CFDFEDCGE5C<;CGCCEFGCGGFECEG:8*/7CCE>8:5);C:+8*095>G5CD=C,)1-099C7985<85<:
@M00200:205:000000000-AKKM3:1:1101:13026:7416 1:N:0:1
ATTGGGTATAAAGGGTACGTAGGCGGCGCTGTTAGTCGGGTGTGAAATCCCACGGCTCAACCGTGGAACTGCTCGGTATACTGGTCTTCTTGAGCCACTTAGGGGCTGTCGGAACAAACGGTGGAGCGGTGAAATGCGTAGATATCGTTTGGAACGCCAAAGGTGAAAACAGACAGCTGGGAGTGTGCTGACGCTGAGACACGAAAGCCAGGGGAGCGAACGGGATTAGATACCCCAGTAAGA
+
GGGGGGGGGGGGGGGGGGGGGGGGGGGGGGGGGGGGGGGGGGGGGGGGGGGGGGGGGGGGGGGGGGGFFGGGGGGGGGGGGGGGGGGGGGGGGGGGGGGGGGGGGGGGGGGGGGGF<FFGEGGGFDGGGGGGGGGGGGGGGGGGGGGGGGGGGGGGGGGGCFGGGGGGFGGFGGF8FGGCGCGEGGGGGGGGGDGGGGGGGFEGGGGGFE@FGG@)7/8E<CE345C<F?4:EGFG>BFCC44
@M00200:205:000000000-AKKM3:1:1101:7842:7427 1:N:0:1
ACTGGGTTTAAAGGGTGCGCAGGTGGTCGGGTAAGTCTGATGTGAAATCCCGCAGCTTAACTGCGGAATGGCATTGGATACTATTCGGCTAGAGGGTTGGAGGGGGGACTGGAATTCTCGGTGTAGCAGTGAAATGCGTAGATATCGAGAGGAACACCAGTGGCGAAGGCGAGTCCCTGGACAACTCCTGACGCTGAGGCACGAAAGCTAGGGGAGCAAACAGGATTAGATACCCCAGTA
+
GGGGGGGGGGGGGGGFCGGGGGGFGFGGD:EFEGGGGGGGGGGFGGGGGGGGGGGGGFGGGGG<FGGDGGGGGGGFFDGGGGGFFFGGGGDGGGFFGGGGGGGGGG*3>FFGFGGGGGGGGGGGGGFFGGFGGGGCGGGCGGGGGGGGGGGGGGGGGGGGGGGGDDGEEFEGGGGGGGGGGGFFFGCGGGGGGGGGGFCFEFGGGGGGFGFGG>3D:C:@CGDF0CFB4FFDFFGGFEF?
@M00200:205:000000000-AKKM3:1:1101:7305:7427 1:N:0:1
ATTGGGCGTAAAGGGCGCGTAGGCGGTTCCGCAAGCAGCGTGTGAAATCCCGTGGCTCAACCACGGAACTGCGCGCTGGACTGCGGTTCTAGAGGACCGGAGGGGGGTATGGAACTCTCGGTGTAGCGGTGAAATGCGTAGATATCGAGAGGAACACCGGTGGCGAAAGCGGTACCCTGGCCGGTTTCTGACGCTGAGGCGCGAAAGCGTGGGTAGCAAACAGGATTAGATACCCCAGTA
+
GGGGGGGGGGGGGGGGGGGGGGGGGGGGGGGGGGGGGGGGGGGGGGGGGGGGGGGGGGGGGGGGGGGGGGGGGGGGGGGGGGGGGGGGGGGGGGGGGGGGGGGGGGGGGGGGGGGGGGGGGGGGGGGGGGGGGGGGGGGGGGGGGGGGGGGCFGGFFGGGGGGGGGGGGGGGGDGGGGGGGGGGGGGGGGGGGEGDEGGGGGGDGGDGEEGGGGFGFFFGG4FGFCC?F?B*A<EGFFFG
@M00200:205:000000000-AKKM3:1:1101:14304:7437 1:N:0:1
ATTGGGTTTAAAGCGCACGTAGGCGGCATCGCAAGTCGGATGTGAAATCCCACGGCTTAACCATGGAAGTGCATCCGAAACTGCAGTGCTTGAGTACTTAAGAGGATCGCGGAATTCCCGGTGTAGAGGTGAAATTCGTAGATATCGGGAGGAACACCAGTGGCGAAGGCGGCGATCTGGACTGGTCCTGACACTCAGGAGCGAAAGCGTGGGGAGCGATCCGGATTAGATACCCGCGTA
+
GGGGGGGGGGGGGGGGGGGGGCCGGGGGGGGGGGGGGGGGGGGGGGGGGGGGGGGGGGGGGGGGGDEFGGGGGGGGGGGGGGGGGGGGGGGGGGGGGGGGGGGGGGGGCGGGGGGGGGGGGGGGGGGGGGGGFGGGGGGGGGGGGGGGDGGGEFGGGGGGGGGGGEGGGGGGGGGGGGGGGGGGGGGGGGGGGGGGGGFCGGGGEEDFEGGGGGFGFGGGGGFCBGGFFFFGGGGGEED5
@M00200:205:000000000-AKKM3:1:1101:8397:7440 1:N:0:1
ACTGGGTGTAAAGGGTGCGTAGGTGGCGAGGTAAGTCTGGTGTGAAATCCCGGGGCTCAACCCCGGAACTGCACTGGATACTGCCCTGCTAGAGTACTGGAGAGGAGATTGGAATTTACGGTGTAGCAGTGAAATGCGTAGATATCGTAAGGAAGACCAGTGGCGAAGGCGAATCTCTGGACAGTTACTGACAATGAGGCACGAAGGCCAGGGGAGCAAACGGGATTAGATACCCCGGTA
+
GGGGGGGGGGGGGGGGGGGGGGGGGGGGGGGGGGGGGGGGGGGGGGGGF@FGGGGGGGGGGGGGDGGFCGGGGGGGFGGGGGGGGGGGGGGGGGGGGGGGGFGGG?FFGGGFGGGGFEFG>GGGGGGGGGGGGGGGGGGGGGGGGGCGGGG8FGGGGGFFGDGGCCCFGGDGGGBFCFEGCGGG?EGGGFFEF,99CE?C5C5CEGG43=ECC8ADBGFFCD*5(58<F=>GGGG*550:
@M00200:205:000000000-AKKM3:1:1101:17256:7455 1:N:0:1
ATTGGGTTTAAAGGGCGCGTAGGCGGTCAGCACAAGTCAGTTGTGAAATCTCCGAGCTTAACTCGGAAAGGTCAACTGATACTGTGCGACTAGAGTGCAGAAGGGGCAACTGGAATTCTCGGTGTAGCGGTGAAATGCGTAGATATCGAGAGGAACACCTGCGGCGAAGGCGGGTTGCTGGGCTGACACTGACGCTGAGGCGCGAAAGCTAGGGGAGCGAACGGGATTAGATACCCTAGTA
+
GGGGGGGGGGGGGGGGGGGGGGGGGGGGGGGGGGGGFGGGGGGGGGGGGGGGGGGGGGGGGGGGGGGGGGGGGG9CEEEFFGGGGGGGGGGGGGGGGGGGGGGGGGGGGGGGGGGGGGGGGGGGGFFGEGGGGGFFFGGGGEFGGGGGCEGCEDGGGGGGGGGEGDGGGGGGGGGGEGFGCEGGGGGGGGCCFGGGGCECGGGCCEGGGGFFFF>D>GGEGGGG?3D?FF)?CA8DF4@GG
@M00200:205:000000000-AKKM3:1:1101:18480:7483 1:N:0:1
ATTGGGTATAAAGCGCGCGTAGGCGGCGCGGCCAGTCCGGCCTGAAAGCCCCCGGCTCAACCGGGGAGGGTGGCTGGAAACTGCCGCGCTTGAGGGCGAGAGAGGAGGGTGGAATTCCTGGTGTAGCGGTGAAATGCGTAGAGATCAGGAGGAACACCCGTGGCGAAGGCGGCCCTCTGGCTCGACCCTGACGCTGAGGGGCGAAAGCGTGGGGAGCGAACGGGATTAGATACGCCAGTAAGA
+
GGGDAGCFEGGGGGEEGFCC@:BFEGGGCFGGGG@F<FBEEGCGGGGGC<CBFEGECFGGGGGGDGEFGGGGEFFGDGGF<BFDGGGGDG7D8FEGGG>FEGC:FF7F7CGGFGDFFFFGG:<FGGFGGGGGCFCFG:F8FCF:2<:<FF8*8C@0C8CC:>EEGE5E8FDD5C>EFF+8<FGEECCEGG6+**/:=8*:C)5C8*CCC:85>E)C>*:E5>=<0774@@<DF*;5>DFG>29
@M00200:205:000000000-AKKM3:1:1101:20334:7485 1:N:0:1
ATTGGGTTTAAAGGGTGCGTAGGCGGCTTTGTAAGTCAGGAGTGAAAGTTTGCGGCTCAACCGTAAAATTGCTTTTGATACTGCGAGGCTAGAATTAGGATGAGGTTAGCGGAATGTGGCATGTAGCGGTGAAATGCATAGATATGCCATAGAACACCAATTGCGAAGGCAGCTGGCTAGACCTATATTGACGCTGAGGCACGAAAGCGTGGGGAGCGAACAGGATTAGATACCCCGGTAAGCT
+
GGGGGGGGGGGGGGGGGGGGEGGGGGGGGGGGGGGGGGGGGGGGGGGGGGGGGGGGGGGGGGGGGGGFGGGGGGGGGGGGGGGGGGGGGGGGGGGGGGGGGGGGGGGGGGGGGEGGGGDGGGGGGGGGGGGGGGGGGGGDCFGGGFGGGGEFFGGGGEGGGGGGGC@CDGFGGGGGGGGGGGGGGGGGGGGCEGGGGGFGGGGCGGGGDEEEGGFGFGGGGDFF?FG?FFBFEGGGBEFCGF))
@M00200:205:000000000-AKKM3:1:1101:25111:7498 1:N:0:1
ATTGGGTTTAAAGGGCGCGTAGGTGGCCACTATAAGGCCGCGGTGAAAGTTCGGGGCTCAACCCTGAATCTGCCGCGGCGACTGTAGGGCTTGGGCATCGTAGAGGCAGATGGAATTCCGGGTGTAGCGGTGGAATGCGTAGAGATCCGGAAGAACACCGGTGGCGAAGGCGGTCTGCTGGGCGATGGGAGCGCAAGCTCCTCTTAGCCGACACTGAGGCGCGACAGCGTGGGGAGCAAACAGG
+
GGGGGGGGGGGGGGGGGGGGGGGGGGGGGGGGGGDGGGGGGGGGGGGGGGGGGGGGGGGGGGGGGGGGGGGGGGGGGGGGGGGGGGGGGGGGGGGGGGGGGGGDGGGGGGGGGGDGGGGGGGGGGGGGGGGGGFGGGGGGGGGGGGGGGGGGGGGGGGGGGGGGGG8FGEGGGGGGGGGGGGGGGGGGFGGGGGGGGGGGGGGGGFGGGGGGGGFGFGGGDGEDBDGBFEBGGG57;FF6D?18
@M00200:205:000000000-AKKM3:1:1101:9110:7572 1:N:0:1
ATTGGGTTTAAAGCGCACGTAGGCGGCTGGGTTCGTTCGATGTGAAAGCCCCCGGCTCAACCGGGGAACTGCATCGAATACTGCCCGGCTCGAGGATGGTTGGGGTGAGTGGAACTCCTGGTGGAGCGGTGAAATGCGTAGATATCAGGAGGAACACCGGTGGCGAAAGCGGCTCACTGGGCCGTCTCTGACGCTGAGGTGCGAAAGCTAGGGGAGCAAACGGGATTAGATACCCCTGTA
+
GGGGGGGGGGGGGGGGGGGGGGGGGGGGGGGGGGGGGGGGGGGGGGGGGGGGGGGGGGGGGGGGGGGGGGGGGGGGGFGGGGGGGGGGGGGGFGGGGGGGGGGGGGGGGGGGGGGGGGGGGGGGGGGGGGGGGGGGGGGDG@FGGGGGGGGGCFGGGGGGGGGGGGGGGGGGGGGGGGGGGGGGGG>GFGFGCGGGEGGGDGC8EGGGGGGGGG>G>CDGGGGG?GGFFF<29CFD5:?C
@M00200:205:000000000-AKKM3:1:1101:21795:7578 1:N:0:1
ATTGGGTTTAAAGGGCGCGTAGGCGGGCCGGCGAGTCGGAGGTGAAAGCCCCCAGCTCAACTGGGGAAGCGCCCCCGATACTGCCGGCCTGGAGGGGGGTAGGGGCGTGCGGAACTTCCGGTGGAGCGGTGAAATGCGTAGATATCGGAAGGAACACCGGTGGCGAAGGCGGCACGCTGGGCCCGCCCTGACGCTGAGGCGCGAAAGCCAGGGGAGCGAACGGGATTAGATACCCTAGTA
+
GGGGGGGGGGGGGGGGGGGGGGGGGGGGGGGGGGGGGGGGGGGGGGGGGGGGGGGGFGGGGGGGGGGGGGGGGGGGGGGGGGGGGGGGGGGGFGEGGGGGGGGEGGGGGGGGEGEGGGGGGGGGGFGGGEGCGGGGGGGGGGGGFGGGGGGGGGGGGGGGGGGGGGGGGGGGGGGGGCEEGGGGGGGGGGGGGGDEG>GGGGGGGEGGGGGCEG5>BGGGGGGC?3>?F=<GFCFGFF?G
@M00200:205:000000000-AKKM3:1:1101:6577:7581 1:N:0:1
ATTGGGTTTAAAGGGCGCGTAGGTGGCCACTATAAGGCCGCGGTGAAAGTTCGGGGCTCAACCCCGACTCTGCCGCGGCGACTGTAGGGCTTGGGCACTGTAGAGGCAGATGGAATTCCGGGTGTAGCGGTGGAATGCGTAGAGATCCGGAAGAACACCGGTGGCGAAGGCGGTCTGCTGGGCAGTGGGAGCGCAAGCTCCTCTTAGCCGACTCTGAGGCGCGACAGCGTGGGGGGCAAACGTG
+
FCE<FGFGGDFGAEC;FF@FCGCFGGGGGGFEF9<FCFGGGGG::FC,<CFG@FE6:=FEFCCGDGG+F?E?EFGG:FGGE:F:F<?C=,BFFGFG<FGEF,ED9BFG@BDB8@FF<FA8>CGGG>BF:F3*56@,:;CEE<:ABF<F3*14FF:3,4CCF<1C@E87***:8EGCGGE+0:*08;?6C75*?*///;8<0*0<7:7CFE8?*;@7=C**))*9(1/()04C512C5)5676,4
@M00200:205:000000000-AKKM3:1:1101:19555:7584 1:N:0:1
ACTGGGTTTAAAGAGCTCGTAGGCGGTTCGGCAAGTCACGTGTGAAATCTCCACGCTCAACGTGGAGGCGCCACGTGAGACTGCCGTGACTAGAGTCCGGTAGGGGAGTGTGGAATTCCCGGTGTAGCGGTGAAATGCGCAGAGATCGGGAGGAACACCCGTAGCGAAGGCGGCACTCTGGGCCGGTACTGACGCTGAGGAGCGAAAGCGTGGGGAGCGAACAGGATTAGATACCCTCGTA
+
GGGGGGGGGGGGGGGGGGGGGGGGGGGGGGGGGGGGGGGGGGGGGGGGGGGGGGGGGGGGGGGGGEGGGGGGGGGGGGGGGGGGGGGGGGGGGGGGGGGGGGGGGGEGGGGGGGGGGGGGGGGGGGGGGGGGGGGGGGGGGGGGGGGGGGGCFCGGGGGGGGGEGGEGGGGGGGGGFGGGGGGGGGGGGGGGGGGGGGGFGGGGGEGGGGEGGD>DBGGGGGGF19FBFFBGGGFGFFFG3
@M00200:205:000000000-AKKM3:1:1101:23927:7591 1:N:0:1
ACTGGGTATAAAGGGTGCGTAGGTGGCATGGCAAGTTTGATGTGAAAGCTCAGGGCTTAACCCTGAAATGGCATTGAATACTGCTGTGCTGGAGGTTTGGAGGGGGGACTGGAATTCTCGGTGTAGCAGTGAAATGCGTAGATATCGAGAGGAACACCAGTGGCGAAGGCGAGTCCCTGGACAACACCTGACACTGAGGCGCGAAAGCGTGGGGAGCAAACAGGATTAGATACCCCAGTA
+
GGGGGGGGGGGGGGGGGGGGGGGGGGGGGGGGFGGGGGGGGGGGGGDGGGGGGGGGGGGGGGGGGGGGGGGGGGGGFFFGGGGGGGGGGGGGGGGGGGGGGGGGGGGGGGGGGGGGGGGGGGGGGGGGGGGGGDGGFGGGGGFGGGGGGGGGGGGGGGGGGGGGGGGGEGGGGGGGGGGGGGGCGGGGGGGGGGGGGGGGGDGCC8DCEGGGGGEGEF8EGGFFBG=264<GFC@FDDFF
@M00200:205:000000000-AKKM3:1:1101:10991:7592 1:N:0:1
ATTGGGTTTAAAGGGTGCGTAGGTGGCGGGGCAAGTTTGGTGTGAAATCCCGGGGCTCAACCCCGGAACTGCACTGGATACTGCTTTGCTAGAGTACTGGAGAGGAGATTGGAATTTACGGTGTAGCAGTGAAATGCGTAGATATCGTAAGGAAGACCAGTGGCGAAGGCGAATCTCTGGACAGTTACTGACACTGAGGCACGAAGGCCAGGGGAGCAAACGGGATTAGATACCCCCGTA
+
GGGGGGGGGGGGGGGGGGGGGGGGGGGGGGGGGGGGGGGGGGGGGGGGGGGGGGGGGGGGGGGGGGGGGGGGGGGGGGGGGGGGGGGGGGGGGFGGGGGGGGGEGGGFGGGGGGGGGGG>CGGGGFGGFGGGGGGGGDGGEGGGGGGGGFFFGGFGGGGGGGGGGGGGGGGGGEGGGGGCGGGFGGGGGG<>><C6EDFGGGGCEEDFGGGGG*<D>GGGGG5C:DGBFFFC:?<C>)8C
@M00200:205:000000000-AKKM3:1:1101:5432:7621 1:N:0:1
ATTGGGTTTAAAGGGCGCGTAGGCGGTTCCGAAAGTGGCCCGTGAAATCCCCCGGCTCAACCGGGGAAGTGCGGACCAAACTTCGGTGCTCGAGGCTGGGAGGGGAGACTGGAACTCTCGGTGGAGCGGTGAAATGCGTAGATATCGAGAGGAACACCGGTGGCGAAGGCGAGTCTCTGGTCCAGCTCTGACGCTGAGGCGCGAAAGCGTGGGTAGCAAACAGGATTAGATACCCGGGTA
+
GGGGGGGGGGGGGGGGGGGGGGGGGGGGGGGGGGGGGGGGGGGGGGGGGGGGGGGGGGGGGGGGGGGGGFGGGGGGGGGGGGGGGGGGGFGGGGGGDGGDFGGGGGDGGGGGGGGGGGGGGGGGDFGGGGGGGGGGGGGCEGGGGGEGGGGGGFFFGGGGGDGGCFGGGGDDCEGGGFFGGGGDFF86CFGGGGGGGGGGCDGDG8CFEGGDGGFDFGGFG5?<:CD2=?>:@FGG>:>*
@M00200:205:000000000-AKKM3:1:1101:11630:7623 1:N:0:1
ATTGGGTTTAAAGCGCGTGTAGGCGGTTAGGTAGGTCCGGTGTGAAAACTCGAGGCTTAACCTCGAGAGGTCGCCGGAAACCATCTGGCTAGAGTCCGGAAGAGGAGAGTGGAATTCCTGGTGTAGCGGTGAAATGCGCAGATATCAGGAAGAACACCGATGGCGAAAGCAGCTCTCTGGGACGGTACTGACGCTGAGACGCGAAAGCGTGGGGAGCGAACAGGCTTAGATACCCCAGTA
+
GGGGGGGGGGGGFGGGGGEGFGGGGGGGGGGGGGGGGGGGGGGGGGGGGGGGGGGGGGGGGGGGGFGGGGGGCGGGGGEGGGGGGGDGGGGGGGGGGGC=BF=FEGGGEGGGGGGGGGGFGGGGGFGGDGGGGGGGGEFGFCFGGGFFGG77F<FCGG>FGGDGGDCEDGGGGGGGG9FCD8F>EEEGGGDGCEGE58+<=DCEC8CC=E5>8?;377EGGCFG(7C)7647CEE3);7E
@M00200:205:000000000-AKKM3:1:1101:24464:7626 1:N:0:1
ACTGGGTTTAAAGGGTGCGTAGGCTGTGCAGAAAGTTGGGTGTGAAATCCCTCGGCTTAACCGAGGAACTGCGCCCAAAACTACTGTGCTTGAGTGAGATAGAGGTGAGCGGAACTTAGGGTGGAGCGGTGAAATGCGTTGATATCCTAAGGAACACCGGTGGCGAAAGCGGCTCACTGGGTCTCAACTGACGCTGATGCACGAAAGCTAGGGTAGAGAACGGGATTAGATACCCCAGTA
+
GGGGGGGGGGGGGGGGGGGGGGGGGGGGGGGGFGGGGGGGGGGGGGGGGGGGGGGGGGGGGGGGGGGGGGGGGGGGGGGGGGGGGGGGGGGGGGGGGGGGGGGGGGGGGGGGGGGGGGGGGGGGGGGGGGGGGEFGGGGGGGGGGGGGGGGGGGGFGGGGGGGGGGCGGGGGGGGGGGGFDFGGGGGGGGFGDGGGGGGGGGGGG5<FGGGG7EFG+<FGFGD36CF<FFBGGGFGDEFG
@M00200:205:000000000-AKKM3:1:1101:22446:7633 1:N:0:1
ATTGGGCATAAAGGGCTCGTAGGCGGTTTGTTGCGTCGGGAGTGAAAACATCGGGCTTAACTCGATGCTTGCTTTCGATACGGGCAGACTAGAGGTATGCAGGGGAGAACGGAATTCCTGGTGTAGCGGTGAAATGCGCAGATATCAGGAGGAACACCGGTGGCGAAGGCGGTTCTCTGGGCATTACCTGACGCTGAGGAGCGAAAGTGTGGGGAGCGAACAGGATTAGATACCCTAGTAAGA
+
GGGGGGGGGGGGGGGGGGGGGGGGGGGGGGGGGGGGGGGGGGGGGGGGGGGGGGGGGGGGGGGGGGGGGGGGGGGGGGGGGGGGGGGGGGGGGFGGGGGGGGGGGGGGGGGGGGGGGGGGGGGGGGFGGGGGGGGGFFFGGGGGGGGGGGGGFGGGGGGGGGGGGDCEDGGGGGGGGGGGGGGGGGGGGGGGGGGGGGGFCGGE*?D>FGGGGGFDFGGGDGFDFGGFF?AFGGFDF>FDF<2
@M00200:205:000000000-AKKM3:1:1101:14748:7634 1:N:0:1
ACTGGGTTTAAAGCGTCCGTAGCTGGCCTGTTAGATGCCTGGGTAAATCGATGCGCTCAACGTATCGAACTCCGGGTAGACCGGCAGGCTTGGGACCGGGAGAGATGTGAGCTACTCGAGGGGTAGGGGTAAAATCCTGTAATCCTTCGGGGAGGACCAGTGGCGAAGGCGTCACATTAGAACGGCTCCGACAGTGAGGGACGAAGCCCTGGGGCGCAAACCGGATTAGATACCCTCGTA
+
GGGGGGGGGGGGGGGGGEGGGGGGGGGGGGGGGGGGGGGGGGGGGGGGGGCGFGGGGGEGGGGGGGGGGGGGGGGGGGGGGGGGGCFGGGGGGGGGGEGGGGGG7EFGCEGGGGGGGGGGGGGGGGGGGGGGGGGGGGGGGGGGGGGGGCGDGGGGGGGGGGGGGGGGGGGDGGGGGGGGGGGECEEGGGGGEGGGGGGCEGEGDDGCGGCFGDDGF5EEFGGC>DG<=FAFGGGGFFF5
@M00200:205:000000000-AKKM3:1:1101:24331:7636 1:N:0:1
ATTGGGCTTAAAGTGTGCGCAGGTGGCCGCGCAAGTCGAGTGTGAAATCCCCGGGCTTAACTTGGGAATTGCGCTCGAAACTACGTGGCTAGAGTGTGGCAGAGGAAGGTGGAATTCCACGTGTAGCGGTGAAATGCGTAGAGATGTGGAGGAACACCGATGGCGAAGGCAGCCTTCTGGGCCAACACTGACGCTCATGCACGAAAGCGTGGGGAGCAAACAGGATTAGATACCCTAGTA
+
GGGGGGGGGGGGGGGGGGGGGGGGGGGGGGGGGGGGGGGGGGGGGGGGGGGGGGGGGGGGGGGGGGGGGGGGGGGGGGGGGGGGGGGGGGGGGGGGGGGGGGGGGGGFGGGGGGGGGGGGGGGGGGGGGGGGGGGGGGGGGGFGGGGGGGGGGGGGGGGGGGGGEFGGGGGGGGGGGGGGGGGGCGGGGGGGGGGGGGGGFGGGGGGGGGGGGG:DEGGGGGGGFGG7=FFGGGG6FFFF
@M00200:205:000000000-AKKM3:1:1101:27517:7645 1:N:0:1
ATTGGGTTTAAAGGGTGCGTAGGTGGTGAGGTAAGTCGGATGTGAAAGCTCCGAGCTCAACTCGGAAATGGCATTGGAAACTACCTTGCTCGAGGGTTTGAGGGGGGACTGGAATACTTGGTGTAGCAGTGAAATGCGTAGATATCAAGTGGAACACCAGTGGCGAAGGCGAGTCCCTGGAAAACTCCTGACACTGAGGCACGAAAGCTAGGGGAGCAAACAGGATTAGATACACCTGTAAGA
+
GGGGGGGGGGGGGGGGGGGGGGGGFGGGGGGGGGGGGGGGGGGGGGGGGGGGGGGGGGGGGGGGGGGGGGGGGGGGGGGGGGGGGGGGGGGGGGGGFFGGGGGGGGGGGGGGGGGGGGGGGGGGFCFGBFGGGGGGGGEGGG9A;CFEGFG<9FFFGGGGGGGDGGGGGGGGGEEFCFFFFGGGGGG?CFCEGFCCFGGGGDCGGGGG9AFGCEDGDGEC41CFFGGFF=>DF7CD7FFG>>B
@M00200:205:000000000-AKKM3:1:1101:19076:7650 1:N:0:1
ATTGGGTATAAAGAGCTCGTAGGCGGCTTGTCGCGTCGGTTGTGAAAGCCCGGGGCTTAACCCCGGGTCTGCAGTCGATACGGGCAGGCTAGAGTTCGGTAGGGGAGATCGGAATTCCTGGTGTAGCGGTGAAATGCGCAGATATCAGGAGGAACACCGGTGGCGAAGGCGGATCTCTGGGCCGATACTGACGCTGAGGAGCGAAAGCGTGGGGAGCGAACAGGATTAGATACCCTAGTA
+
GGGGGGGGGGGGGGGGGGGGGGGGGGGGGGGGGGGGGGGGGGGGGGGGGGGGGGGGGGGGGGGGGGDGGGGGGGGGGDGGGGGGGGGGGGGGGGGGGGGGGGGGGGGGGGGGGGGGGGGGGGGGGFGGGGGGGGGGGGFEGGGGGGGDFGECCBFGGGGGGGCGGGGDGGGGGGGCCFFCGGGGGGGGGGFGGGGGGFGGGDGGDGGGGGGGGGE3:EEECDF5(9F369<GGGGFFFFE
@M00200:205:000000000-AKKM3:1:1101:13251:7654 1:N:0:1
ATTGGGTTTAAAGGGCGCGTAGGCGGCTTTGCAAGTGACGGGTGAAATCCCTCGGCTTAACCGAGGAACTGCCTGTCAAACTGCATGGCTTGAGACCAGGAGAGGTGAGTGGAATTCCCAGTGTAGCGGTGAAATGCGTAGATATTGGGAGGAACACCAGTGGCGAAGGCGGCTCACTGGACTGGTACTGACGCTGAGGCGCGAAAGCGTGGGGAGCAAACAGGATTAGATACCCGAGTA
+
FGGGGGGGGGGGGGGGGGGGGGGGGGGGGGGGGGGGGGGGGGGGGFGGGGGGGGGGGGGGGGGGGDGGGGGGGGGGGGFGGGGGGGGGGGGGGFFGGGGGGGGGGGGGGGGGGGGGGGGGGGGGGGGGGGGGGGGGGGGEGGGFFGFGCC@EGGGGGGGDGGGGCGGGGGGGGGGEGG?CFGGGGGG7FFGGDGGDCECGGGEEGCD:=E8EGDDGFGGGGG?C?GG?FFFFGFFGEFFG
@M00200:205:000000000-AKKM3:1:1101:26660:7683 1:N:0:1
ACTGGGTTTAAAGGGCGCGTAGGCGGCCAACTAAGTCGGATGTGAAATCCCCAGGCTCAACCTGGGAACTGCATCCGATACTGGATGGCTTGAATTCGGGAGAGGGATGCAGAATTCCAGGTGTAGCGGTGAAATGCGTAGATATCTGGAGGAATACCGGTGGCGAAGGCGGCATCCTGGACCGACATTGACGCTGAGGAGCGAAAGCCAGGGGAGCAAACGGGATGAGATACCCGAGTA
+
GGGGGGGGGGGGGGGGGGGGGGGGGGGGGGGGGGGGGGGGGGGGGGGGGGGGGGGGGGGGDGCFGGGGGGGGGEFGGGGGGGGGGFFGGGGGGGGGGGFCEGGGG>4BCFGGGGGGGFFFFGGGGGGGGGGGGGGGGGGEGGGGGGGGGGGGGGGGGGGCFGGGGGEEGGCEG>EGGGGGCCCEEG1CFFCFGGCGEFC?CF5EG5CFCGGGGCEDEG:CC*8D?C*5@FAGFG<D>>FF
@M00200:205:000000000-AKKM3:1:1101:21322:7688 1:N:0:1
ATTGGGTTTAAAGGGCGCGTAGGCGGCTTAACAAGTCCCGTGTGAAATCCCTCGGCTCAACTGAGGAACTGCCTTCCAAACTGCTTTGCTTGAGTCCGGGAGAGGTGAGTGGAATTCCCAGTGTAGCGGTGAAATGCGTAGATATTGGGAGGAACACCAGTGGCGAAGGCGGCTCACTGGACCGGAACTGACGCTGAGGCGCGAAAGCGTGGGGAGCAAACGGGATTAGATACCCTCGTA
+
GGGGGGGGGGGGGGGGGGGGGGGGGGGGGGGGGGGGGGGGGGGGGGGGGGGGGGGGGGGGGGGGGGGGGGGGGGGGGGGGGGGGGGGGGGGGFFGGGGGGGGGGGGGGGGGGGGGGGGGGGGGGGGGGGGGGGGGFGGGGDDGGGGFGGGECCGGGGGGGGGFGGGGDEGGGGGGGGGGGCFGGDDEGGGGGGGGGGGGG=DGCE=CFGGGDGDFGFGFC<CED?GGFFFF=AGGGFFFE
@M00200:205:000000000-AKKM3:1:1101:14979:7690 1:N:0:1
ATTGGGTATAAAGCGTGCGTAGGTGGTTCGTTAAGTCTGATGTGAAAGCCCTGGGCTCAACCTGGGAATTGCACTGGATACTGGCGGGCTAGAGTGCGGTAGAGGGCAGTGGAATTCCCGGTGTAGCAGTGAAATGCGTAGAGATCGGGAGGAACATCTGTGGCGAAGGCGACTGCCTGGACCAGCACTGACACTGAGGCACGAAAGCGTGGGGAGCAAACAGGATTAGATACCCTCGTA
+
GGGGGGGGGGGGGGGGGGGGGGGGGGGGGGGGGGGGGGGGGGGGGGGGGGGGGGGGGGGGGGGGGGFGGGGGGGGGGGGGGGGGGGGGGGGGGGGGGGGGGGGGGGGGGGGGGGGGGGGGGGGGGGGGGGGGGGGGGGGGGGGGGGGGGGGGFGGGGGGGGGGGGEGGGGGGGGGGGGGGGEFGGGGGGGFGGFGG7CFFGGDGEDDGGGDGGGFGFGGGG5CF:DC?FFDG7<CC@>FE
@M00200:205:000000000-AKKM3:1:1101:24502:7721 1:N:0:1
ACTGGGTTTAAAGGGCGCGTAGGTGGCCCGTTAAGTGGCTGGTGAAATCCCGGGGCTCAACTCCGGGGCTGCCGGTCAGACTGGCGAGCTAGAGCACGGTAGGGGCAGATGGAATTCCCGGTGTAGCGGTGGAATGCGTAGAGATCGGGAAGAATACCAGTGGCGAAGGCGTTCTGCTGGGCCGTTGCTGACACTGAGGCGCGACAGCGTGGGGAGCAAACAGGATTAGATACCCCTGTA
+
GGGGGGGGGGGGGGGGGGGGGGGGGGGGGGGGGGGGGGGGGGGGGGGGGGGGGGGGGGGGGGGGGGGGGGGGGGGGGGGGGGGGGGGGGGGGGGGGGGGGGGGGGGGGGGGGGGGGGGGGDGGGGGGGGGGGGGGGGGGGGGGGGGGGGGGGGGGFGGGGFGGEEGGGGGGGGGGGGGGGGGGGGGGGGGGGGGGGGGGGGGGGGGGGGGEGGGDGFGGE*<FG?G7?F@<:CCFGFFFG
@M00200:205:000000000-AKKM3:1:1101:18797:7729 1:N:0:1
ATTGGGTTTAAAGGGCGCGTAGGTGGCGGCATAAGGCTGTGGTGAAAGTCCGGGGCTCAACTCCGGATCGGCCGTGGCAACTGTGTCGCTAGGGCACCGTAGAGGCAGATGGAATTCCGGGTGTAGCGGTGGAATGCGTAGAGATCCGGAAGAACACCAGTGGCGAAGGCGGTCTGCTGGGCGGTGAGTCCGTGAGGACTCAATAGCCGACACTGAGGCGCGACAGCGTGGGGAGCAAACAGG
+
GGGGGGGGGGGGGGGGGGGGGGGGGGGGGGGGGGGGGGGGGGGGGGGGGGGGGGGGGGGGGGGGGGGGGGGGGGEGGGGGGGGGGGGGGGGGGGGGGGGGGGGGDGGGGGGGG9FGGGFCGGGGGFGGGGGGGGGGGGGGGGGGGGGGGGGEGCGFGGGGGGDECGEGGGGGGGGGGGGGGGGGGGGGGGGGGG558?FGGGGGGFCFEGGGGCFF?DFGGGGGFGFFEFFCE*?DFFFGF<8
@M00200:205:000000000-AKKM3:1:1101:25999:7733 1:N:0:1
ATTGGGTTTAAAGTGTGCGCAGGCGGCCGAGCAAGTCGAGTGTGAAAGCCCCGAGCTTAACTTGGGAACTGCGCTCGAAACTACTTGGCTAGAGTGTGGCAGAGGGAGGTGGAATTCCACGTGTAGCGGTGAAATGCGTAGAGATGTGGAGGAACACCGATGGCGAAGGCAGCCCTCTGGGCCAACACTGACGCTCATGCACGAAAGCGTGGGGAGCAAACAGGATTAGATACCCCAGTA
+
GGGGGGGGGGGGGGGGGGGGGGGGGGGGGGGGGGGGGGGGGGGGGGGGGGGGGGGGGGGGGGGGGGGGGGGGGGGGGGGGGGGGGGGGGGGGGGGGGGGGGGGFGGGGGGGGGGGGGCGGGGFGGGGGGGGGGGGGGGGGG<DCGGGGFGGGGGGGGGGGGGDGDGGGGGGEGFGGGGGGGGFGFG*?FC+<CGGGGGGGGGGGE8CFGGCGGG>DBFG65FC449>?F64>FFGG3:?7
@M00200:205:000000000-AKKM3:1:1101:25606:7733 1:N:0:1
ATTGGGTTTAAAGGGTGCGTAGGCGGCTTTTTAAGTCAGGGGTGAAAGACGGTGGCTCAACCATCGCAGTGCCCTTGATACTGAGGAGCTGGATTAAACTTGAGGTAGGCGGAATGTGACAAGTAGCGGTGAAATGCATAGATATGTCACAGAACACCGATTGCGAAGGCAGCTTACTAAGGTTTTAATGACGCTGAGGCACGAAAGCGTGGGGATCAAACAGGATTAGATACCCTAGTA
+
GGGGGGGGGGGGGGGGGGGGGGGGGGGGGGGGGGGGGGGGGFGGGGGGGGGGGGGGGGGGGGGGGGGGGGGGGGGGGGGGGGGGGGGGGGGGGGGGGGGGGGGGFGGGGGGGGGGGGGGGGGGGGGGGGGGGGGGGGGGGGGGGGGGCEGGGGGGGGGGGGGGGDGCCFGDEGGGGFGGGGGGGGGFEGGFGDGGGDGGGGGGGGGDFGGGEFGFGFGGGF<E5<FFD=8AFFCFG4>?E
@M00200:205:000000000-AKKM3:1:1101:13856:7751 1:N:0:1
ATTGGGCTTAAAGGGCGCGTAGGCGGCTGAGTAAGTCCTGGGTGAAATCCCTCGGCTCAACCGGGGAACTGCCTTGGAAACTACTCGGCTCGAGGCCGGGAGAGGGTAGCGGAATTCCCAGTGTAGCGGTGAAATGCGTAGATATTGGGAGGAACACCGGTGGCGAAGGCGGCTACCTGGACCGGTTCTGACGCTGATGCGCGAAAGCGTGGGGAGCAAACAGGATTAGATACCCTGGTA
+
GGGGGGGGGGGGFGGGGGGGGCFGGGGGGGGGGGGGCGGGGGG:FFGGGGGGGGDGGGFGGGEGDGGGGGGGGGGGGGGGGGGGGGDGGGGGEGGGG7@FCG+CFEGGGGGGGGGGGGGGGFFGGCGGGGDFF;EFGEFEFCC9<FFGCFDCCFF>FGD@<CGGG@EGGGGCGGCFGGF>FG=?EGGGGGGGEECG=@9CCDGEEE3FCE5CD>:<>GG+C7*C0CF<7/6:<CEF4F??
@M00200:205:000000000-AKKM3:1:1101:3270:7774 1:N:0:1
ATTGGGTTTAAAGGGTGCGTAGGCGGTGTAGCAAGTCGGGAGTGAAATACCCCAGCTTAACTGAGGAATTGCTTTCGATACTGCTGCGCTTGAGTGAGACAGAGGTAAGCGGAACTTAGGGTGGAGCGGTGAAATGCGTTGATATCCTAAGGAACACCGGTGGCGAAGGCGGCTTACTGGGTCTCAACTGACGCTGAGGCACGAAAGCTAGGGTAGCAAACGGGATTAGATACCCCGGTA
+
GGGGGGEGGGGGGGGGGGGGGGGGGGGGGGGGGGGFGGGGGGGGGGGGFGGGGGGGGGGCFGGGGGGGGGGGGGGGGGGGGGGGGGGEGCFGGGGGGGGGGFFGGGGGGGGGGEGCEFFFGFEGFGGGGGGGGGDCGGGGDGGGFEFCFGGGFGGGGGGGECGC>CGGGFGGGGGFE9FGGGGGFE?6CFGGGGG5CCGGGGGGGGG4CC66>@@D:CCA<CEG?3>?684F9CFCB:>E
@M00200:205:000000000-AKKM3:1:1101:22890:7774 1:N:0:1
ATTGGGTTTAAAGGGCGCGTAGGCGGCGCGACAAGGCGGCGGTGAAAGTCCGGGGCTCAACCCCGGATCGGCCGTGGCGACTGTCGTGCTTGAGCACAGTAGAGGCGGGTGGAATTCCGGGTGTAGCGGTGGAATGCGTAGAGATCCGGAAGAACACCGGTGGCGAAGGCGGCCCGCTGGGCTGTGGCTGACGCTGAGGCGCGACAGCGTGGGGAGCAAACAGGATTTGATACCCTAGTA
+
GGGGGGGGGGGGGGGGGGGGGGGGGGGGGGGGGGGGGGGGGGGGGGGGGGGGGGGGGGGGGGGGGGGGGGGGGGGGGGGGGGGGGGGGGGGGGGGGGGGGGGGDGGGGFF@ECFGGGGGGGC8:CFDDGE8?CFGGFGEEGGGGGGGGE>GGGEFFFGG51/58C5CC51:C5EGEE**?EC=CFGC**7*;EG7C*8EC575*?:7//**/:C87)*;CC4@D<FF)76-*0<FD5)03
@M00200:205:000000000-AKKM3:1:1101:21648:7779 1:N:0:1
ACTGGGCTTAAAGCGTGCGTAGGCGGTTCGTTAAGTCTGTCGTGAAAGCCCTGGGCTCAACCTGGGAATGGCGATGGATACTGGCGAGCTAGAGTGCGGTAGAGGATGGCGGAATTCCCGGTGTAGCGGTGAAATGCGTAGAGATCGGGAGGAACATCCGTGGCGAAGGCGGCCATCTGGACCAGCACTGACGCTCAGGCACGAAAGCGTGGGGAGCAAACAGGATTAGATACCCTAGTA
+
GGGGGGGGGGGGGGGGGGGGGGGGGGGGGGGGGGGGGGGGGGGGGGGGGGGGGGGGGGGGGGGGGGGGGGGGGGGGGGGGGGGGGGGGGGGGGGGGGGGGGGGGGGGGGGGGFGGGGGGGGGGGGGGGGGGGGGGGGGGGGGGGFGGGGGGEDEGGGGGGFFGGDGGGGGGGGGGGGFFGGGGGGGFGGGGGGGGGGGF6>FGGGGGCGGGEGC>C>GFFG<GG?GG2=9<7FFGFFFF9
@M00200:205:000000000-AKKM3:1:1101:10532:7798 1:N:0:1
ATTGGGTTTAAAGGGCGCGTAGGCGGTCTGTTAAGTCGGTCGTGAAAGCCCGGGGCTCAACCCCGGAGGGTCGACCGATACTGGCAGGCTAGAGTACAGAAGAGGTAGCTGGAATTCCCGGTGTAGCGGTGAAATGCGCAGATATCGGGAAGAACACCTGTGGCGAAGGCGGCTCTCTGGGACGGTACTGACGCTGAGACGCGAAAGCGTGGGGAGCAAACAGGATTAGATACCCCCGTA
+
GGGGGGGGGGGGGGGGGGGGGGGGGGGGGGGGGGGGGGGGGGGGGGGGGGGGEEGGGGGGGGGGGGGGGGGGGGGGGGGGGGGGGGGGGGGGCCGGGGGGGGGGGGGGGGGGGGGGGCGCCGGGGFGDDGG>DFGCGEGGDGGGGGDGDG@<FCFGGGGGGGGGCGGGEGC>C5?FGGDFGGGGDGGGGGGGGGDEEFGFD3ECEGGGGGGGGG@D7CCFGGG41<D)6F>F9EG3>5@5
@M00200:205:000000000-AKKM3:1:1101:23079:7799 1:N:0:1
ATTGGGTTTAAAGTGTGCGCAGGCGGCCTCGCAAGTCGAGTGTGAAATCCCCGGGCTTAACTTGGGAATTGCGCTCGAAACTACGAGGCTTGAGTGTGGCAGAGGGAGGTGGAATTCCACGTGTAGCGGTGAAATGCGTAGAGATGTGGAGGAACACCAATGGCGAAGGCAGCCTCCTGGGCCAACACTGACGCTCATGCACGAAAGCGTGGGGAGCAAACAGGATTAGATACCCCCGTA
+
GGGGGGGGGGGGGGGGGGGGGGGGGGGGGGGGGGGGGGGGGGGGGGGGGGGGGGGGGGGGGGGDCFGGGGFGEGGGGEGGGGGGDEFGGGGGGFGCGGGGFEGFGGGGGGGGGGGGGGGGGGGGGGGG7CFGGGGGGGGECEFGGGGGFGE7CGGGGGGCGGGGD:CE>FGGGGGGGGGGFFFEGGFGGG7<CEGGCFFGCFCEGGDCCEG>CC5DBEEGGGEG?GFFFF>GGF:CDB@G
@M00200:205:000000000-AKKM3:1:1101:17488:7803 1:N:0:1
ACTGGGTTTAAAGCGCGTGCAGGTGGCGCGGTAAGTTGGATGTGAAATCTCCCGGCTCAACTGGGAGAGGTCATTCAATACTACCGTGCTTGAGAGCAGAAGAGGAAGATGGAATTCCCGGTGTAGTGGTGAAATGCGTAGATATCGGGAGGAACACCAGTGGCGAAGGCGATCTTCTGGTCTGTTTCTGACACTCAGACGCGACAGCTAGGGTAGTAAACGGGATTAGATACCCTCGTA
+
GGGGGGGGGGGGGGGGGGGGGGGGGGGGGGGGGGGGGGGGGGGGEGFFGGGGGGGGGGGFGGGGGGGEFFGGGGDGGGGFGGGGGGGGGGGGFGGGGGGGFGGDGGGGGGGGGGGGGGGDEGGGGGGGGGFGEFFGGGGGD@FGGGG77F7+>FGGGGGFGFFEGGGCGGDCEGFGGGGFGGGGGGGGGGFGGGGGGFCGCDGDE=5CF7BBCF6<AG?CC3=7:GG??FD7CGGGFFF*
@M00200:205:000000000-AKKM3:1:1101:21153:7808 1:N:0:1
ATTGGGCTTAAAGGGCGCGTAGGCGGCTTTGCAAGTGGCGGGTGAAATCCCTCGGCTTAACCGAGGAACTGCCTGCCAGACTGCATGGCTTGAGACCGGGAGAGGTGAGTGGAATTCCCAGTGTAGCGGTGAAATGCGTAGATATTGGGAGGAACACCAGTGGCGAAGGCGGCTCACTGGACCGGTACTGACGCTGAGGCGCGAAAGCGTGGGGAGCAAACAGGATTAGATACCCGCTTA
+
GGGGGGGGGGGGGGGGGGGGGGGGGGGGGGGGGGGGGGGGGGGGGGGGGGGGGGGGGGGGGGGGGGGGGGGGDGGGGDEAFFGGGGGGGFGGFFGGGGGGGGGGGGFFGGGGGGGFGGGFFGCGGGFGGGDCCEFAFCGGGCFGGF9FEFE@*<F@FG:7FCFEB*=<@@CEGGGFFG786*;?E*:;:*9@C555?8FF53::E5/>?CCCC*3>DECGGFCF6D7866:7@F875))*
@M00200:205:000000000-AKKM3:1:1101:20982:7819 1:N:0:1
ATTGGGTTTAAAGGGCGCGTAGGCGGCGGTGTAAGTTGGAAGTGAAATCCCATCGGCTCAACCGTGGAATTGCTCCCAGTACTGCACTGCTCGAGGGGGATAGGGGTCCGCGGAACTACCGGTGGAGCGGTGAAATGTGTTGATATCGGTGGGAACGCCAGTGGCGAAAGCGGCGGACTTGACCCTTCCTGACGCTGATGCGCGAAAGCTAGGGGAGCAAACGGGATTAGATACCCCAGTA
+
GGGGGGGGGGGGGGGGGGGGGGGGGGGGGGGGGGGGGGGGGGGGGGGGGGGGGGGGGGGGGGGGGGGGGGGGGGGGGGGGGGGGGGGGGGGGGDGGGGGGGGGEGGGGGGGGGDFGGGGGGGGGDFFGGGGGGGGGFGGGGGGGGGGGGGDGGGGGGGGGGGGGGEEGGGGGGGGGGGGGGGGFGGGGGGGGGGGGGCFGFGGGEGDGGGGGGCEG@GG?FGGG6DC7FFFGGEGG@DFG7
@M00200:205:000000000-AKKM3:1:1101:26629:7829 1:N:0:1
ATTGGGCGTAAAGCGCACGTAGGCGGCCGATCAAGTCGGATGTGAAAGCCCTGGGCTCAACCCCGGAAGTGCATCCGAAACTGATCGGCTTGAATACCGGAGGGGCCCAGAGAATTCCCGGTGTAGAGGTGAAATTCGTAGATATCGGGAGGAATACCAGTGGCGAAGGCGCTGGGCTGGACGGTCATTGACGCTGAGGTGCGAAAGCGTGGGGAGCAAACAGGATTAGATACCCCAGTA
+
GGGGGGGGGGGGGGGGFEFFGGGGGGGGGGGGEGGGGGGGGGGGGGGGGGGGGGGGGGGGGGGGGGGGGGGGGGGGGGGGGGGGGGGGGGGGGGGGGGGGGGGGGGGGGGGCFGGGGGGGGGGGGGGGGGGGGGGGGGGGGGGGGGDCCCFGGGGGGGGGGGGGGGGGGCGGGGGGGGGGGGGDGGGGGGGGGGGGEGGGGGGG>E9CGGGCDGFGFGGCFGFG?GFBF?<GGGGFEBFF
@M00200:205:000000000-AKKM3:1:1101:23039:7836 1:N:0:1
ATTGGGCTTAAAGTGCGTGCAGGTGGCTTGGTAAGTTAGGCGTGAAATCTCCCGGCTCAACTGGGAGAGGTCGTCTAATACTACCGGGCTAGAGAACAGAAGAGGAAGATGGAATTCCCGGTGTAGTGGTGAAATGCGTAGATATCGGGAGGAACACCAGTGGCGAAGGCGATCTTCTGGTCTGTTTCTGACACTCAGACGCGACAGCTAGGGTAGTAAACGGGATTAGATACCCGTGTA
+
GGGGGFGGGGFGGGGGGGEGGGGGGGGGGGGGGGGFGGGFGGGGGFGGGGGGGGGGGGCFGGGGDGGEGGGFFGGGFGGGGGGGGGGEFGGGGGGFGGGCGCFGGGGGGGGGGGGGGGGDGFEGFGGFFGGGEFFGGGGDGGGGFFEGGFC7FFGGCFGGG9FGGE8F7DFCCGFGGGGGGGFGGGGGGGGGGGGGG6CE5DCEEGGGGGGGGGAD=+;@DCEG?GFE6=EGG6@)7@@C
@M00200:205:000000000-AKKM3:1:1101:5379:7840 1:N:0:1
ATTGGGTTTAAAGAGCTCGTAGGCGGTCTGTCGCGTCGGCTGTGAAAACTCGGGGCTCAACCCCGAGCCTGCAGTCGATACGGGCAGACTAGAGTGCGGTAGGGGAGACTGGAATTCCTGGTGTAGCGGTGAAATGCGCAGATATCAGGAGGAACACCGGTGGCGAAGGCGGGTCTCTGGGCCGTAACTGACGCTGAGGAGCGAAAGCGTGGGGAGCGAACAGGATTAGATACCCCGGTA
+
GFGFG?F@EFFFG9CDFGGECFEFGEFGGCGGDFGGGC@FGEFFAFGFFGGGDGEEECFFG8FGEC@FGGGG8=FGCEGGGGGCFEGFFGGGGGFGAEF:CGGCEEGGGGGGDFFGGFGGCFFFFGGGGGG<FFCFG:CEGDC>BFCFGCFFG<F:FFE@<CFG>ECCFFGG8:EGGG9+*CGCC*CEFFGF5EC5E8FDDDEGEGGFCEGGGGFGFEGGG5FF?G7>FBA7<CEF>BD*
@M00200:205:000000000-AKKM3:1:1101:5254:7843 1:N:0:1
ATTGGGTTTAAAGGGCGCGTAGGCGGCCTTGTCAGTCAGACGTGAAATCCCCAGGCTTAACTTGGGAACTGCGTCTGATACTACAAGGCTTGAGTGCGGGAGAGGGATGTGGAATTCCAGGTGTAGCGGTGAAATGCGTAGATATCTGGAGGAACACCGGTGGCGAAGGCGGCATCCTGGACCGACACTGACGCTGAGGCGCGAAAGCTAGGGGAGCAAACGGGATTAGATACCCCGGTA
+
G<FGGGGGGGGFGGGGGGGG@CGGGGGGFGGGGGGGGG9<EEGGGFGGGFGGGGGFGGGGG96CFG?CEGFGCE+CCFGGGGF,CFFGGGFFGGGGGGDGGGGDGE:DEGGGGFGGGGDFFGGGGGGEGFDFFDGGGGGECCGGGCFFG9BCCFFGGCECF*CFGGDGEFGGG*1+CB::@FF*3BEEGG?CGDGG5EFG7CGGGG39?CFGDE555:F6>>57<G4>F4<FGCF5)<:C
@M00200:205:000000000-AKKM3:1:1101:22281:7844 1:N:0:1
ATTGGGTGTAAAGCGCGCGCAGGCGGTTCCTTAAGTCTGATGTGAAAGCCCACGGCTCAACCGTGGAGGGTCATTGGAAACTGGGGAACTTGAGTGCAGAAGAGGAGAGTGGAATTCCACGTGTAGCGGTGAAATGCGTAGAGATGTGGAGGAACACCAGTGGCGAAGGCGACTCTCTGGTCTGTAACTGACGCTGAGGCGCGAAAGCGTGGGGAGCGAACAGGATTAGATACCCGCGTA
+
GGGGGGGGGGGGGGGGGGGGGGGGGGGGGGGGGGGGGGGGGGGGGFGGGGGGGGGGGGGGFGGGGGFFCGGGGGFGGGGGGGGGGGGGGGGGGGGGGGGGGGGGGGGGGGGGGGGGGGGGGG8FGFGGGGGG?FGGGGGGGGGGGGGFDFF7CGGGGGGGGGGG>BECFGEEECEGGGGGCGGGGGGGFG7CG5/:EFGGGGGDG:CD=CEEGEEGFGGEDDFF?FGFFFBGGFCD)<B=
@M00200:205:000000000-AKKM3:1:1101:20230:7845 1:N:0:1
ACTGGGTTTAAAGGGTCCGTAGGCGGTCTGGAAAGTCGGATGTGAAATCCCACAGCTCAACTGTGGAACTGCATTCGAAACTTCCAGACTTGAGTGTGAGAGGGGTAAAGGGAATTCCCGGTGTAAGGGTGAAATCTGCAGAGATCGGGAGGAACACCAGTCGCGAAGGCGCTTTACTGGCTCACTACTGACGCTCAGGGACGAAAGCTAGGGTAGCAAACGGGATTAGATACCCCAGTA
+
GGGGGGGGGGGGGGGGGGGGGGGGGGGGGGGGGGGGGGGGGGGGGGGGGGGGGGGGGGGGGGGGGGGGGGGGGGGGGGGGGGGGGGGGGGGGGGGGGGGGGGGGGGGGGGGGGGGGGGGGGGGGGGGFFGGGGGGGGGGGGGGGGGGGGGGGGGGGGGGGGGGGGGGGGGGGGGGGGGGGGGGGGGGGGGGGDGGGGGGGGGGGGGGGGGGGGG;*=EGGGG8C;DG<FFADEGGGF>FC
@M00200:205:000000000-AKKM3:1:1101:24695:7846 1:N:0:1
ATTGGGTTTAAAGCGCGTGTAGGCGGTTCCGCAAGTCAGGTGTGAAAGCCCAGGGCTCAACCCTGGAAGTGCACTTGATACTACGGAGCTGGAGTACTGAAGAGGAGAGCGGAATTCCCGGTGTAGAGGTGAAATTCGTAGATATCGGGAGGAACACCAGTGGCGAAGGCGGCTCTCTGGGCAGATACTGACGCTGAGACGCGAAAGCATGGGGAGCAAACAGGATTAGATACCCCCGTA
+
GGGGGGGGGGGGGGGGGGGGGGGGGGGGGGGGGGGGGGGGGGGGGGGGGGGGGGGGGGGGGGGGGGGGGGGGGGGGGGGGGGGGGGGGGGGGGGGGGGGGGGGGGGGGGGGGGGGGGGGGGGGGGGGGGGGGGGGGGGFCFEGGGGGGGGGGGGGGGGGGFGGGGGGGGGGGGGGGGGGGGFGGCEFFGGGGGGGGGGGGCDECGGGGGGGGGGFCBCFFC5:4?GGF?4<CGCEFFFFC
@M00200:205:000000000-AKKM3:1:1101:4091:7847 1:N:0:1
ATTGGGCTTAAAGGGCGCGTAGGTGGTCTGATAAGGGTGTGGTGAAAGCCCGGGGCTCAACCCCGGGTCGGCCGTGCCGACTGTTGGACTAGAGTGCTGTAGGGGCAGGCGGAATTCCGGGTGTAGCGGTGGAATGCGTAGAGATCCGGAGGAAGACCGGTGGCGAAGGCGGCCTGCTGGGCAGATACTGACACTGAGGCGCGACAGCGTGGGGCGCAAACAGGATTAGCTACCCCGGTC
+
GGFGFGGGFG-6CF@FEGGFEGGFFFFGFDFFG<CFGGGGBFEDFFFADCFG:FGEGGGDFFFG=FC>CFEGEEGGGGGFGGGGGFF?FGGF?EGGGGF?CFF7@FFFGGGG7:FC,>FECCFG,@F7FFGDG::DC>CCGGGCCCFCF7FGG7CFGGGGC7FE8FE1<;<EGG5CC:C:CC8?*++3?0+302629+CF5D*:EC55CEDEGG)C3**/9CE416:<FF)*3;CDD37:
@M00200:205:000000000-AKKM3:1:1101:7294:7856 1:N:0:1
ATTGGGTTTAAAGTGTGCGCAGGTGGCCGCGCAAGTCGAGTGTGAAATCCCCGGGCTTAACTTGGGAATTGCGCTCGAAACTACGTGGCTGGAGTGTGGCAGAGGGAGGTGGAATTCCACGTGTAGCGGTGAAATGCGTAGAGATGTGGAGGAACACCAATGGCGAAGGCAGCCTCCTGGGCCAACACTGACACTCATGCACGAAAGCGTGGGGAGCAAACAGGATTAGATACCCCGGTA
+
GGGGGGGGGGGGGGGGGGGGGGGGGGGGGGGGGGGGGGGGGGGGGGGGGGGGGGGGGGGGGGGGGGGGGGGGGGGGGGGGGGGGGGGGGGGGGGGGGGGGGGGGGGGGGGGGGGGGGGGGGGGGGGGGGGGGGGGGGGGGGGGFFGGGGGGDBFGGGGG@CGGGGGGGGGGGGGGGGGGGGGGGGGGGGGGGGGFGGGGGGGCCCGGGDGGGGGFGFG?FGGFG:FGFFFFFGGG3BFFC
@M00200:205:000000000-AKKM3:1:1101:10016:7899 1:N:0:1
ATTGGGTTTAAAGGGCGTGTAGGCGGTCCGCTAAGTCATGTGTGAAAGCCCCCGGCTTAACCGGGGAAATGCGCGTGAAACTGACGGACTAGAGTACGGAAGAGGGAGGTGGAATTCCAGGTGTAGCGGTGAAATGCGTAGATATCTGGAGGAACACCGGTGGCGAAGGCGGCCTCCTGGTCCGATACTGACGCTGATACGCGAAAGCGTGGGGAGCAAACAGGATTAGATACCCCAGTA
+
GGGGGGGGGGGGGGGGGGGGGGGGGGGGGGGGGGGGGGGGGGGGGGGGGGGGGGGGGGGGGGGGGGGGGGGGGGGGGGGGGGGGGGGGGGGGGGGGGGGGGGGGGGGDGGGGGGGGGGGGGGGGGFGGGGGGGGGGGGGGGGGGGGGGCGFEGGGGGGGGEGGGDCEGGGDGGGGGGGGGGGGGGGGGFFGGGDGECFGGGGEGGGD5CE8CGDDG@FEGGG?F:FG?F=9CG6CGF3?C
@M00200:205:000000000-AKKM3:1:1101:23955:7909 1:N:0:1
ATTGGGTTTAAAGGGTGCGTAGGTGGCATGTTAAGTTTGATGTGAAAGCTCAGGGCTCAACCCTGAAATGGCATTGAATACTAGCGTGCTGGAGGTTTGGAGGGGGGACTGGAATTCTCGGTGTAGCAGTGAAATGCGTAGATATCGAGAGGAACACCAGTGGCGAAGGCGAGTCCCTGGACAACACCTGACACTGAGGCACGAAAGCTAGGGGAGCAAACAGGATTAGATACCCTCGTA
+
GGGGGGGGGGGGGGGGGGGGGGGGGGGGGGGGGGGGGGGGGGGGGGGGGGGGGGGGGGGGGGGGGGGGGGGGGGGGGGGGGGGGGGGGGGGGGGGGGGGGGGGGGGDGGGGGGGGGGGGGGGGGGGGGGGGGGFGGGGGGGGGGGGGGGGGGGGGGGGGGGGGGGGGGGGGGGGGGGGGGGGGGGGGGGGG6FGGEGGDFGGGGGEDFGGGFGG3DFFFGGFFG?GG2?FFGGGFGF5>G
@M00200:205:000000000-AKKM3:1:1101:9480:7914 1:N:0:1
ATTGGGTTTAAAGGGCGCGTAGGCGGCCGCCTCAGTCAGACGTGAAATCCCCAGGCTTAACTTGGGAACTGCGTCTGATACTGGGTGGCTTGAGTTCGGGAGAGGAATGTGGAATTCCAGGTGTAGCGGTGAAATGCATAGATATCTGGAGGAACACCGGTGGCGAAGGCGGCATTCTGGACCGAAACTGACGCTGAGGCGCGAAAGCCAGGGGAGCAAACGGGATTAGATACCCCGGTA
+
GGGGGGGGGGGGGGGGGGGGGGGGGGGGGGGGGGGGGGGGGGGGGGGGGGGGGGGGGGGGGGGGGGGGGGGGGGGGGGGGGGGGGGGGGGGGGGGGGGGGGGGGGGGGGGGFGGGGGGGGGGGGDGGGGGGFGGGGGGGGFGGGGGGGGGG7F<FGGGGGGGGGGGGGGGGGGGGGGGGGFGGGGGGEGGFCGGGGGGGGGGGGGGGGGFFFEEFGFG;8CD=D?DGFFFFDGGFGFDFG
@M00200:205:000000000-AKKM3:1:1101:9203:7941 1:N:0:1
ATTGGGTTTAAAGGGCGCGTAGGCGGGAGGACAAGTCGGTCGTGAAATCTCCGGGCTCAACCCGGAGGAGTCGGCCGAAACTGTTTTTCTTGAGGGCGGCAGAGGAGTCTGGAATTCCCGGTGTAGCGGTGAAATGTGTAGAGATCGGGAGGAACACCGGTGGCGAAGGCGGGACTCTGGGCCTACCCTGACGCTGAGGCGCGAAGGCGTGGGGAGCAAACGGGATTAGATACCCCTGTA
+
GGGGGGGGGGGGGGGCBFGGGGGG@FC:CFGGGGGGG7@6@FGGGGFEG9FCF7CFGFGGGGGCG@7>8+BF:FEEGG7FGGGFDEGEGGDFG?,B+@CDFF::F8>3>;FFGGGFGF:>FGGGGCFCCGCG?FGGF9@CGG9CGGFC*<C7:CGGGGGFG8>FE?CGGFE*:*:8C:::8CGG6C8*<CGGEGGGDGFFEGDGE=DFGGGGGGECBEFGG58CBGG2?FFFGGG*.57?
@M00200:205:000000000-AKKM3:1:1101:23588:7947 1:N:0:1
ATTGGGTGTAAAGCGGGCGCAGGCGGTCCAACAAGTCGGGTGTGAAAGCCCGGGGCTCAACTCCGGAACTGCATCCGATACTGTTGGACTTGAGTACGAGAGAGGAGGGTGGAATTCCTGGTGTAGAGGTGAAATTCGTAGATATCAGGAGGAACACCTGTGGCGAAAGCGGCCCTCTGGCTCGATACTGACGCTCATGCCCGAAAGCGTGGGTAGCAAACAGGATTAGATACCCGAGTA
+
GGGGGGGGGGGGGGGGGGGGGGGGGGGGGGGGGGGGGGGGGGGGGGGGGGGGGGGGGGGGGGGGGGGGGGGGGGGGGGGGGGGGGGGGGGGGGGGGGGGGGGGGGGGGGGGGGGGGGGGGGGGGGGGGGGGGGGGGGGGGGGGGGGGGGGGGGGGGGGGGGGGGGGGGGFGGGGGGC6CFGGFDCFGCFFGFGC3=8<976*:CEE3CEGGGDEFG@7@FGFFFBFF<?7)7:0<<>DF7
@M00200:205:000000000-AKKM3:1:1101:19190:7952 1:N:0:1
ATTGGGTTTAAAGGGTGCGCAGGCGGTTTGCTAAGTTGGATGTGAAAACTCTGGGCTTAACCCAGAGCCTGCATTCAAAACTGACAAGCTAGAGTTCTGGAGGGGGTAGCGGAATTCCTGGTGTAGCGGTGAAATGCGTAGATATCAGGAGGAACACCGGTGGCGAAGGCGGCTACCTGGACAGAAACTGACGCTCATGCACTAAAGCTAGGGGAGCAAACAGGATTCGATACCCGGGTA
+
GGGGGGGGGGFGGGGGGGGGGDGGGGFGGGGGGFGGGGGGGGGGGGGGGGGGGGFGGGGGGGGGGFGGGGGGGGGGGGGGGGGGGGGGGGGGGGGGGGGGFGGGEGGGGGGGEGGGGGGGFGGGGCGDGGG<<DFFFGGECCGGGGGGC8C+<FGDGGG7FEEG@FCEED@ECGGGGGGG8CCC68CGGGGGGGDGGGGF?G+3<9CFGGC@F8>D>FE?FCCF<CD))8<DEGG3>DF=
@M00200:205:000000000-AKKM3:1:1101:21453:7952 1:N:0:1
ATTGGGTTTAAAGAGCTCGTAGGCGGCCGCGCAAGTCGATTGTGAAAACTCGGGGCTCAACCCCGAGCCTGCGTTCGATACTGCACGGCTAGAGTCTGGTAGGGGGATCTGGAATTCCTGGTGTAGCGGTGGAATGCGCAGATATCAGGAGGAACACCGGTGGCGAAGGCGGGATCCTGGGCCAGTACTGACGCTGAGGAGCGAAAGCGTGGGGAGCAAACAGGATTAGATACCCCAGTACGAT
+
GGGGGGGGGGGGGGGGGGGGGGGGGGGGGGGGGEGGGGGGGGGGGGGGGGGEGGGGGGGGGGGGDCGGGGGGGGGGGFGEGGGGGGGGGGGFCFGGGGGGGGG7CDGGGGFFGGFGGGGGFGDGFGGDEEGEFFFFGEGECEGDGGFF,,>*CGGGGGGGGGGGGEEEGGG7CCGFFFF6FGGCGGFGGGGGDGGGE*;+7CEEEDCFDEEECCBD35:CFGG4:FG3=7<CFFGGFBF7*,1-
@M00200:205:000000000-AKKM3:1:1101:14123:7973 1:N:0:1
ATTGGGTTTAAAGCGTGCGTAGGCGGATCGTTAAGCGTTTTGTGAAATCCCACGGCTCAACCGTGGAATTGCAGGGCGAACTGGCGATCTTGAGGTCGGTAGGGGTCGTTGGAACGCTAGGTGGAGCGGTGAAATGCGTAGATATCTAGCGGAACGCCGAAGGTGAAGACAAGCGACTGGGCCGATTCTGACGCTGAGGCACGAAAGCGTGGGGAGCGAACGGGATTAGATACCCTTGTA
+
GGGGGGGGGGGGGGGGGGGGGGGGGGGGGGGGGGGGGGGGGGGGGGGGGGGGGGGGGGGGGGGGGGGGGGGGGGGGGGGGGGGGGGGGGGGGGGGGGGGGGGGGGGGGGGGGGGGGGGGGGGGGFGGGGGGGGGGGGGGGGGGGGGGGGGGDEGGGGGGGGGGGFGGGGGGGGGGCGGGGGGGGGGGGGGDGGGDDGGGGD5=EGG:FGGGGGGFGFGDGGGGG?DFFF?4C9<CF??FG
@M00200:205:000000000-AKKM3:1:1101:11234:7985 1:N:0:1
ATTGGGTTTAAAGCGTGCGTAGACGGTTATTTAAGTCGGGTGTGAAAGCCCCGGGCTCAACCTGGGAATTGCATTCGAGACTGAATAGCTAGGGTACGGTAGAGGGAAGCGGAATTTCCGGTGTAGCGGTGAAATGCGTAGATATCGGAAGGAACATCAGTGGCGAAAGCGGCTTCCTGGACCAGTACCGACGTTCAGGCACGAAAGCGTGGGTAGCGAATGGGATTAGATACCCCAGTA
+
GGGGGGGGGGGGGGGGGGGGGGGGGGGGGGGGGGGGGGGGGGGGGGGGGGGGGGGGGGGGGGGGGGGGGGGGGGGGGGGGGGGGGGGGGGGGGGGGGGGFGGGGGGGGGGGGGGGGGGGGGGGGGGGGGGGGGGGGGGGGGDGGGGGDEFCCFGFGGGGFGFFGDGGGGGGGGGGGGGFDGGFGCCFGGGGGGGGGGGGGGGGGECGGGGGGGEFGFGGGGGGF:CFDFFFGF@FFE3@F
@M00200:205:000000000-AKKM3:1:1101:17782:8001 1:N:0:1
ACTGGGTTTAAAGGGCGCGTAGGCGGCTTCGCAAGTGGTTGGTGAAATCCCTCGGCTTAACTGAGGAACTGCCCTCCAAACTGCGTTGCTTGAGTCCGGAAGAGGCGAGTGGAATTCCCGGTGTAGCGGTGAAATGCGCAGATATCGGGAGGAACACCAACGGCGAAGGCAGCTCGCTGGGACGGTACTGACGCTGAGACGCGAAAGCGTGGGGAGCAAACAGGATTAGATACCCGAGTA
+
GGGGGGGGGGGGGGGGGGGGGGGGGGGGGGGGGGGGGGGGGGGGGGGGGGGGGGGGGGGGGGGGGGGGGGGGGGGGGGGGFGGGGGGGGGGGGGGGGGGGGGGGGGGGGGGGGGGGGGGGGGGGGGGGGGGFGGGGGGGGGGFGGGGGGGEGGGGGGGGGGGGGGGGGGGGGGGGGGGGGGGGGGGGGGGGGGGGGGGGGEC5EGGDGGCEGGGFGEGGGGGGGFGG<=4<GGGGGFBFG
@M00200:205:000000000-AKKM3:1:1101:18578:8004 1:N:0:1
ATTGGGTTTAAAGGGCTCGTAGGCGGTTTGTCGCGTCGGGAGTGAAAACGCCGTGCTTAACACGGCGCTTGCTTCCGATACGGGCAGACTAGAGGTATTCAGGGGAGAACGGAATTCCTGGTGTAGCGGTGAAATGCGCAGATATCAGGAGGAACACCGGTGGCGAAGGCGGTTCTCTGGGAATGACCTGACGCTGAGGCGCGAAAGTGGGGGGAGCGAACAGGATTAGATACCCTTGTA
+
GGGGGGEGGGGGGGGGGGGGGGGGGGGGEGGGGGGGGGGEGGGGGCFGGGGGGGGGGGGGGFGGGGGGGGGGGGGGDEGGGGGGGGGGGGGGGGGGGGGG9FGGGGGDFGGGCCGGGGGG@CFGCFFGGCG*DFGGG7FGG*<BFFGGCEE7F>F,FFG7<E7CCC@FECFD88899EGDFD@A++3CC*:FE5DC=FC*/7*?585*++28CE3CBDECC<6<?FC)9*)*3<<C:??0
@M00200:205:000000000-AKKM3:1:1101:23692:8016 1:N:0:1
ATTGGGTTTAAAGGGCGCGTAGGCGGCCTGCTAAGTCGAACGTGAAATCCCTGGGCTCAACCCAGGAACTGCGTCCGATACTGGTTGGCTTGAATCCGGGAGAGGGATGTGGAATTCCAGGTGTAGCGGTGAAATGCGTAGATATCTGGAGGAACACCGGTGGCGAAGGCGACATCCTGGACCGGCATTGACGCTGAGGCGCGAAAGCCAGGGGAGCAAACGGGATTAGATACCCCAGTA
+
FGGGGGGGGGGGGGGGGGGGGGGGGGGGGGGGGGGGGGGGGGGGGGGGGGGGGGGGGGGGGGGGGGGGGGGGGGGGGEGCGGGGGGGGGGGGGGGGGGGGGGGGGGGGGGGGGGGGGGGGGGFGFGGGGGGGFDFFGDGECGGGGGGGGCFE7FGGGGGGGGDGGGGGCFGGGGGG?FGGFFGGGGGGFGFFGGGGGGGGGGGEGGDCGFGGE8>DEFGGGGDD0DGFFFDFFFGG@@:E
@M00200:205:000000000-AKKM3:1:1101:18931:8036 1:N:0:1
ATTGGGCTTAAAGGGCGCGTAGGCGGTCTACCAAGTCGGGGTTGAAATCTTTCGGCTCAACCGGAAAAGTGGCTTCGATACTGGTAGGCTGGAGGGAGGTAGGGGCGGATGGAACTTCCGGTGGAGCGGTGAAATGTGTTGATATCGGAAGGAACGCCGGTGGCGAAAGCGATCCGCTGGACCTCTTCTGACGCTGAGGCGCGAAAGCCAGGGGAGCAAACGGGATTAGATACCCCAGTA
+
GGGGGGGFGGGGGGGGGGGGGGGGGGGGGGGGG8AFGGGDECGGGFG9FFGGGGGGGGGGGGGGGGGCGGFGGGGGGGGGGGGGGGGGGGGGGFGGGGGGGGGG:CEGGGGGGGGGGGGG@FCGDCCCDFC7FC9FGD@?F9<<CGDC*<@:<FFEGGGGEBFFCEGEGFGGGEG5FGG>C6CF6@EGGGCFGGGEE5E=*7=EE8>CGGDE5EEDFCCGFDGGFGGF4@9DFGC37>60
@M00200:205:000000000-AKKM3:1:1101:20456:8044 1:N:0:1
ATTGGGTTTAAAGAGCTCGTAGGCGGTTTGTTGCGTCGGCTGTGAAATCCCGAGGCTCAACCTCGGGTCTGCAGTCGATACGAGCAAACTAGAGTGTTGCAGGGGAGACTGGAATTCCTGGTGTAGCGGTGAAATGCGCAGATATCAGGAGGAACACCGGTGGCGAAGGCGGGTCTCTGGGCAACAACTGACGCTGAGGAGCGAAAGCGTGGGGAGCGAACAGGATTAGATACCCGCGTA
+
GGGGGGGGGGGGGGGGGGGGGGGGGGGGGGGGGGGGGGGGGGGGGGGGGGGGGGGGGGGGGGGGGGGGGGGGGGGGGGGGGGGGGGGGGGGGGGGGGGFGGGGGGGGGGGGFFGGGGGGGGGGGFGGGDGEGGGGGGEGEGGGGGGFG7FGCDGGGGEGGGGGGGGDCE>FDGGGFGGGGGGGGGGGGGGGGGEG=C8FGGGGG5EDFECECGGDDEGCEDG6C07F?F?DGDFFD5>@E
@M00200:205:000000000-AKKM3:1:1101:12855:8045 1:N:0:1
ACTGGGTGTAAAGGGCGCGTAGGCGGTCCGATAAGTCCCGTGTGAAATCCCTCGGCTCAACTGAGGAATGGCACGGGAAACTGACGGGCTTGAGTTCGGGAGAGGGAAGCGGAATTCCGGGTGTAGCGGTGAAATGCGTAGATATCCGGAGGAACACCGGTGGCGAAGGCGGCTTCCTGGACCGACACTGACGCTGAGGCGCGAAAGCTAGGGGAGCAAACGGGATTAGATACCCTAGTA
+
GGGGGGGGGGGGGGGGGGGGGGGGGGGGGGGGGGGGGGGGGGGGGGGGGGGGGGGGGGGGGGGGGGGGGGGGGGGGGGGGGGGGGGGGGGGGGGGGGGGGGGGGGGGGGGGGGGGGGGGGGFGCGGGGGGGGGGGGGGEGGGGGGGGGGGGGGGGGGGGGGGGGGGGGGGGGGGGGGGGGGGGGGGGGFGF?EGDEGGGFEDGGGGDCEFGGGGFGFGGGGDED<3FFF?AFECCGFFF?
@M00200:205:000000000-AKKM3:1:1101:15787:8049 1:N:0:1
ATTGGGTTTAAAGGGTGTGTAGGTGGTTTAGTAAGTTGGCAGTTAAATCTCATCGGCTTAACCTTTGAGCTGCTGCCAATACTGCTAGACTCAGAGGGCGTTAGAGGCTAACGGAACTGACCAAGTAGGGGTGAAATCCGTTGATATGGTCGGGAACACCAAAAGCGAAGGCAGTTAGCTGGGGCGACCCTGACACTGAAACACGAAAGCGTGGGGAGCAAAAAGGATTAGATACCCCAGTAA
+
GGGGGGGGGGGGGGGGGGGGGGGGGGGGGGGGGGGGGGGGGGGGGGGGGGGGGGGGGGGGGGGGGGFFGGGGGGGGGGGGGGGGGGGGGGGGGGGGGGGGGGGGDGGGGGGGDGGGGGGGGGGGGGGFGGGGGGCFGGGGGGGGGFGGFGGGGGGGGGGGGGG8DGGGGGGGGGGGGGGGGGGECGGGGGGCCGGGCCGFGGGFDGGDEF@C<EBGE5*A4DFG:5FBFFFGC<79?F:5CAD
@M00200:205:000000000-AKKM3:1:1101:24627:8070 1:N:0:1
ATTGGGTATAAAGAGCTCGTAGGCGGTTCGGTAAGTCGGATGTGAAAACTTTGGGCTTAACCCAAAGCGTGCACTCGATACTGCCGTGACTAGAGTTCGGTAGGGGAGTGGGGAATTCCTAGTGTAGCGGTGAAATGCGCAGATATTAGGAGGAACACCGGTGGCGAAGGCGCCACTCTGGGCCGAAACTGACGCTGAGGAGCGAAAGCGTGGGTAGCAAACAGGATTAGATACCCCTGTA
+
GGGGGGGGGEFGGGGGGGGGGGGGGGGGGGGGGGGGGGGGGGGGGGGGGGGG9FFGGGGGGGGGGGGGGGGGGGGGFGFFGGGGGGGGGGGGGGGGGGGGGGGCEFGEF<??FGGGFFGF9FGGGGGFGGGGFFGFGGGGGGEFGGGGGGG8C:FGGGGEGGGGGGCEGDGCGGGGGGFGGGGGG8EEGFGGGGDGGEGDFG5EEGDGGGGEGGBC56<CCFGF?*94=FF><C?4>)7C>
@M00200:205:000000000-AKKM3:1:1101:9470:8079 1:N:0:1
ATTGGGTTTAAAGGGCGCGTAGGCGGGACTGTAAGTCCGAGGTGAAAGCCCGGGGCTCAACCCCGGGACTGCCTTGGAAACTGCAGTCCTCGAGTGCAGGAGAGGAAGGCGGAATTCCAGGTGTAGCGGTGGAATGCGTAGATATCTGGAAGAACACCAGTGGCGAAGGCGGCCTTCTGGACTGACACTGACGCTGAGGCGCGAAAGCTAGGGGAGCAAACAGGATTAGATACCCTAGTA
+
GGGGGGGGGGGGGGGGGGGGGGGGGGGGGGGGGGGGGGGGGGGGGGGGGGGGGGGGGGGGGGGGGGGDGGGGGGGGGGGGGGGGGGGGGGGGEGGGGGGGGGGGGGGGGGGGGGGGGGGGGGGGGGGGGGGDGGGGGGGGGGGGGGGGGGGFGGGGGGGGGGGGGGGGGGGGGGGGGGGGGGFGGGGGGGGGGDGGGGCEGGGGGGGGG?FGGGFGFGGFGFFC:GD?FF2CGGC4<FFG
@M00200:205:000000000-AKKM3:1:1101:8795:8087 1:N:0:1
ATTGGGCGTAAAGGGCGCGTAGGCGGCGCGGGAAGGCGGCGGTGAAAGTCCGGGGCTCAACCCCGGATCGGCCGTGGCGACTCCCGCGCTGGAGCACAGTAGAGGCGGGTGGAATTCCGGGTGTAGCGGTGGAATGCGTAGAGATCCGGAAGAACACCGGTGGCGAAGGCGGCCCGCTGGGCTGTGGCTGACACTGAGGCGCGACAGCGTGGGGAGCAAACAGGATTAGATACCCTGGTA
+
GGGGGGGGGGGGGGGGGGGGGGGGGGGGGGGGGGGGGGGGGGGGGGGGGGGGGGGGGGGGGGGGGGGGGGGGGGGGGGGGGGGGGGGGGGGGGGGGGGGGGGGGGGGGGEGGFGGGGGGGG:?:CFCGG8?E;CC@CGEEGECCCCGGGEEDFFGCCEEG8CEEE*CEECGG5CEGEC>EECFEFFGF5C5CFG*9<FGFEDG*:*95:5?GGGFGFCGGFGGGBGC2??DDGGGGFFFF
@M00200:205:000000000-AKKM3:1:1101:10260:8090 1:N:0:1
ATTGGGTTTAAAGGGTGCGTAGGTGGCTGGGAAAGTCTGATGTGAAATCTCCGGGCTCAACTCGGAAATGGCATTGGAAACTATCTGGCTCGAGGGTCGGAGGGGAGACTGGAATTCTCGGTGTAGCAGTGAAATGCGTAGATATCGAGAGGAACACCAGTGGCGAAGGCGAGTCTCTGGACGATACCTGACACTGAGGCACGAAAGCTAGGGGAGCAAACAGGATTAGATACCCGCGTAGGAT
+
GGGGGGGGGGGGGGGGGGGGGGGGGGGGGGGGGGGGGGGGGGGGGGGGGGGGGGGGGGGGGGGGGGGGGGGGGGGGGGGGGGGGGGGGGGGGGGGGGGGGGGGGGGGGGGGGGFGGGGGGGGGGGGGGGGGGGGGGGGGGGGGGFGEGGGGEGFGGGGGGGGGGGCEGGGGGGGGGGGGFGGGGGGGGGGGGGGGGGGGGGGGGCGGGGGGGGGFGEGFGGGFGFGGFFFFGGGGDFDDG)8<)
@M00200:205:000000000-AKKM3:1:1101:20394:8125 1:N:0:1
ACTGGGTTTAAAGGGCGCGTAGGCGGCCTCCGCAAGTCAATTGTGAAATCTCCGGGCTTAACTCGGAAAGGTCAACTGATACTGCGGGGCTAGAGTGCGGAAGGGGCAACTGGAATTCTCGGTGTAGCGGTGAAATGCGTAGATATCGAGAGGAACACCTGCGGCGAAGGCGGGTTGCTGGGCCGACACTGGCGCTGAGGCGCGAAAGCTAGGGGAGCGAACGGGATTAGATACCCGTGTACG
+
GGGGGGGGGGGGGGGGGEGGGGGGGEDGGGGGGGGGGGGGGGGGGGGGGGGFGGGGGGGGGGGGGEGGGFGGFGFGGGGGGGGGGGDGGGGGFGGGGGGGEFGGDGGGGGGGGGGFGGGGGCFGGGGGGCGGFGFFGGGG>C7DFGGGGGCEGGGGGFFGGDEG@CGGGDD@EGGGGFGCG5:A>EGGGGG8FGGGGDF5FGGEGGGGGGGGFGBGEGCC<DEC0*14*9):0<C*7.<=C)(
@M00200:205:000000000-AKKM3:1:1101:18699:8130 1:N:0:1
ACTGGGTATAAAGGGTGCGTAGGCGGCTATGTAAGTCAGGAGTGAACGTTTGCGGCTCAACCGTAAAATTGCTTTTGATACTGCATGGCTAGAATTAGGATGAGGTCAGCGGAATGTGGCATGTAGCGGTGAAATGCATAGATATGCCATAGAACACCAATTGCGAAGGCAGCTGGCTAGACCTGGATTGACGCTGAGGCACGAAAGCGTGGGGAGCGAACAGGATTAGATACCCGAGTA
+
GGGGGGGGGGFFFGGGGGGGGGGGGGGGGGGGGGGGGGGGGGGGFG,CFGGGGGGGGGGGGGGGGGGGGGGGGGGGGGGGGGGGGGGGGGGG?FGGGGGGGFGGFGGGGGGDEEGGGGGF<FGF9FFEFEECFGFFGGGGGGGGGGGGGGG?FFGGGGGGGGGC87CFGFGGGGFCEFACFAFGGGGGG5EGDGCC58>ECFGEGGDDEGGGDC:CEGDGGDCD07F?4@AFCGFG>@>C
@M00200:205:000000000-AKKM3:1:1101:18538:8132 1:N:0:1
ACTGGGCATAAAGGGTGCGTAGGCGGCCTAGCAAGTTGGGTGTGAAAGCCCTCGGCTCAACCGAGGAATTGCGCTCAATACTGTTGGGCTCGAGAGAGACAGAGGTAAGCGGAACTAATGGTGGAGCGGTGAAATGCGTTGATATCATTAGGAACACCGGTGGCGAAGGCGGCATCCTGGACCGGTATTGACGCTGAGGCGCGAAAGCCAGGGGAGCAAACGGGATTCGATACCCCCGTA
+
FDGGGGGGGGGGGGGEFGGGGGGGGGGGCFGGGGGGG9FGGGGGGGGGGGF,FFGGGGGGGDGGGEGGGGGGG@FCCGGGGGGFGCCEGGGGEGGFGGFFGCGGGGFGGCEFFGGGG@?DFGFCFGGGGGGGGGGGGGGGGGGGGGGFGGGGGCFGGGGDGDEGGGGGGGGGG>EFGGFGGGGGEG*;ACFFDGGGGGGGDGGGGGD7@EGGG>3>:CCCC38DB3C).*6*:<C*<@EG
@M00200:205:000000000-AKKM3:1:1101:21647:8137 1:N:0:1
ATTGGGTGTAAAGGGCGCGTAGGTGGCCACTATAAGGCCGCGGTGAAAGTCCGGGGCTCAACCCCGGATCGGCGTGGGCGACTGTTGGGCTGGAGCACGGTAGGGGCAGACGGAATTCCGGGTGTAGCGGTGGAATGCGTAGAGATCCGGAAGAACACCGGTGGCGAAGGCGGTCTGCTGGGCCGGAAGGGGGCAGAGCAATCTGTCCCCGTGCTGACGCTGAGGCGCGACAGCGTGGGGAGC
+
GGGGGGGGGGGAFGGGGGGGGGGGGGGGGGGGGGGGGGGGDGGGGGGGGGGGGGGGGGGGGGGGGGDGGGGGGGFGGGGGGGGGGGGGGGGGGGGGGGGGGGGGGGGGGGGGGEEGGGGGGGGGEGGGGGGGGDGGGGGGGGGGGGGGGGGGEGGGGGGGGGGDGGGGGGCGGGGGGGGGFEFGGG>EGG=GCEGGGGGGGGGGGGG4CGCG>E>FFF5EC*:D3FD6379D>CG55>B=524
@M00200:205:000000000-AKKM3:1:1101:10377:8139 1:N:0:1
ATTGGGTTTAAAGGGCGCGTAGGCGGGCTGTCAAGTCTGGGGTGAAATGCCGCGGCTCAACCGTGGAACTGCCTTAGATACTGACGGCCTCGAGGAAGGTAGGGGCATGCGGAACTGTAGGTGGAGCGGTGAAATGCGTAGATATTGGGAGGAACACCAGTGGCGAAGGCGGTCCCCTGGGCTGGTACTGACGCTGAGGCGCGAAAGCGTGGGTAGCAAACGGGATTAGATACCCCTGTA
+
GGGGGGGGGGGGGGGGGGGGGGGGGGGGGGGGGGGGGGGGGGGGGGGGGGGGGGGGGGGGGGGGGGGGGGGGGGG9FGGGGGGGGGGGGGGGFGGGGGGGGGGGGGGGGGGGCGGGGGGGGGGGGCGGGGGGGGGGGGEGGGGGGGGGGGDDGGGGGGGGGGFGEGGGGGGEGGCCGGGFFGGGGGEFGGGGGGGGGGGGGGGECGD:EGGGGGFDFCFGFG=5:DGFFFFGGGGG@3;F
@M00200:205:000000000-AKKM3:1:1101:15559:8142 1:N:0:1
ATTGGGTTTAAAGGGCGCGTAGGTGGCCCGTTAAGTGGCTGGTGAAATCCCGGGGCTCAACTCCGGGGCTGCCGGTCAGACTGGCGAGCTAGAGCACGGTAGGGGCAGATGGAATTCCCGGTGTAGCGGTGGAATGCGTAGATATCTGGAGGAATACCGGTGGCGAAGGCGGCATCCTGGACCGACATTGACGCTGAGGAGCGAAAGCTAGGGGAGCAAACGGGATTAGATACCCGAGTA
+
GGGGGGGGGGGGGGGGGGGGGGGGGGGGGGGGGGGGGGGGGGGGGGGGGGGGGGGGGGGGGGGGGGGGGGGGGGGGGGGGGGGGGGGGGGGGGGGGGGGGGGGGGGGGGGGGGGGGGGGGGGGGGGGGGGGGGGGGGGGGGGGGGGGFGGGDGGGGGGGDGGGGEGGGGGEGGGGGGGGGGGGGGGGGGFGGGGGGGGGGGGGGGEGGGGGGGG>3@FGGGGDDFGG?FFFGGGGGFFFG
@M00200:205:000000000-AKKM3:1:1101:15215:8150 1:N:0:1
ATTGGGTTTAAAGCGTGCGCAGGCGGTCCGTTGTGTCCGATGTGAAAGCCCCGGGCTTAACCTGGGAATGGCATGGGAAACTGGCGGGCTGGAGTGTGGCAGAGGGGGGTGGAATTCCGCGTGTAGCAGTGAAATGCGTAGAGATGCGGAGGAACACCGATGGCGAAGGCAGCCCCCTGGGCCAACACTGACGCTCAGGCACGAAAGCGTGGGGAGCAAACAGGATTAGATACCCGCGTA
+
GGGGGGGGGGGGGGGGGGGGGGGGGGGGGGGGGGGGGGGGGGGGGGGGGGGGGGGGGGGGGGGGGGGGGGGGGGGGGGGGGGGGGGGGGGGGGGGGGGGGGGGGGGGGGGGGGGGGGGGGGGGGFGGGGGGGGGGGGGGGGGGGGDGDEECEEGGGGGGDECEGGGGGGGGGGGEGGEG>FGGGGGGGGCGFGGGGGFFFGGGGCEGFC7CDCC@<BGGGGGG:?FG<*85CECFGDDBG
@M00200:205:000000000-AKKM3:1:1101:5271:8154 1:N:0:1
ATTGGGTTTAAAGAGCTCGTAGGCGGTTTGTCGCGTCTGCCGTGAAAGTCCGGGGCTCAACTCCGGATCTGCGGTGGGTACGGGCAGGCTAGAGTGATGTAGGGGAGACTGGAATTCCTGGTGTAGCGGTGAAATGCGCAGATATCAGGAGGAACACCGATGGCGAAGGCAGGTCTCTGGGCATTAACTGACGCTGAGGAGCGAAAGCATGGGGAGCGAACAGGATTAGATACCCTGGTA
+
FGFFGGGGEGGGGGGFFGGFFEEGGGF+BBFEGGGGGGGGGGGGGCFFEFGEGGGG@FFGGGGFGGGGEFFGGG?CEGEGGGGGGGGGG<=FCE?FFEFGGFGDDGGGGAFGD@FFGG9FAFFGGGGEFGGGGGGDFGGGCFFGFGGGGDGECFAFFCFGG:FGC7EDCGGEEFFGGGGGGGG69C?<:FGA:CC=EFFFEGECGGDGGGFCCGDDFDEC5CGF?C>?FF>*+0<675FF
@M00200:205:000000000-AKKM3:1:1101:5677:8156 1:N:0:1
ATTGGGTATAAAGAGCTCGTAGGCGGTTTGTTGCGTCTATCGTGAAAACCTGCGGCTTAACTGTGGGCTTGCGGTGGATACGGGCAGACTTGAGTTCGGTAGGGGAGACTGGAATTCCTGGTGTAGCGGTGAAATGCGCAGATATCAGGAGGAACACCGGTGGCGAAGGCGGGTCTCTGGGCCGATACTGACGCTGAGGAGCGAAAGCGTGGGGAGCGAACAGGATTAGATACCCCAGTA
+
GGGGGGGGGGGGGGGGGGGGGGGGGGGGGGGGGGGGGGGGGGGGGGGGGGGGGGGGGGFGGGGGGGGGGGGGGGGGGGGGFGGGGGGGGGGFGGGGGGGGGGGGGGGGGGGGGFGGGGGGGGGGGFGGGGGGGGGGGGGGGGGCGGGGGFDEGFGGGGGGGGGGGGGGGGGGDEGGGGGFGGGGGGGDGDFGECD*:EFF=CGCGEDFGEEEGG><EEC?DGGG?FF??F<7:,<3>EFG
@M00200:205:000000000-AKKM3:1:1101:6540:8156 1:N:0:1
ATTGGGTTTAAAGTGTGCGCAGGCGGCGCCGCAAGTCGAGTGTGAAAGCCCCGGGCTTAACTTGGGAATTGCGCTCGAAACTATGGTGCTGGAGTGTGGCAGAGGAAGGTGGAATTCCACGTGTAGCGGTGAAATGCGTAGAGATGTGGAGGAACACCGATGGCGAAGGCAGCCTTCTGGGCCAACACTGACACTCATGCACGAAAGCGTGGGGAGCAAACAGGATTAGATACCCTAGTA
+
GGGGGGGGGGGGGGGGGGGGGGGGGGGGGGGGGGGGGGGGGGGGGGGGGGGGGGGGGGGGGGGGGGGGGGGGGGGGGGGGGGGGGGGGGGGGGGGGGGGGGGGGGGGGGGGGGGGGGGGGGGGGGGGGGGGGGGGGGGGGGGGGGFGGGGGGGGGGGGGGGGGGGGGGGGGGGGGGFFGGGGGGGGGGGGGGGGGGGGGGGGGGGGGGGGGGGG:<DGGGGGGGFGGFFFB7:6CF?FFF
@M00200:205:000000000-AKKM3:1:1101:14426:8164 1:N:0:1
ACTGGGTTTAAAGGGCGCGCAGGCGGTTACGTAAGTCCGGCGTGAAATACCACGGCTCAACTGTGGAACTGCGTCGGATACTGCGTTGACTTGAGGATGGTAGAGGCCATTAGAACTAGCGGTGTAGCGGTGAAATGCGCAGATATCGCTAGGAATGCCGGTGGCGAAGGCGGATGGCTGGGCCACTCCTGACGCTGAGGCGCGAAAGCTAGGGGAGCGAACCGGATTAGATACCCCAGTA
+
GDGGGGGGGGGGGGGGGGGGGGGGGGGGGGGGGFGGFFGGGGGGGGGGGGGGGGGGGGGGGGGFGGGFGGGGEGGGGGGGGGGGFEEGGGFGGGGGGGGGFGGGGGGGGGGGGGGGGGGGGGGGGGGGGGGGGGGGGGGGGGGGGGGEGGGDEF9FFFFGDGGGGGGEGE7EEGGGFGGGGGGGEFEGGGGFGECEGG5CFDEGEGGGGGGGG5<CBEGEGGEGF3D?4=<CGFGG3)8FG
@M00200:205:000000000-AKKM3:1:1101:26544:8166 1:N:0:1
ACTGGGTGTAAAGTGTGCGCAGGTGGCCTCGCAAGTCGAGTGTGAAATCCCCGGGCTTAACTTGGGAATTGCGCTCGAAACTACGGGGCTCGAGTGTGGCAGAGGGAGGTGGAATTCCACGTGTAGCGGTGAAATGCGTAGAGATGTGGAGGAACACCAATGGCGAAGGCAGCCTCCTGGGCCAACACTGACGCTCATGCACGAAAGCGTGGGGAGCAAACAGGATTAGATACCCGAGTACGAT
+
GGGGGGGGGGFGGGGGGGGGGGGGGGGGGGGGGGGGGGEGGGGGGGGGGGGGGGGGGGGGGGGGGGGGGGGGGGGGGGGGGGGGGGGGGGGGGGGGGGGGGEDGGGGGGGGGGGGGGGGGGFGG@EGEDEEGGGGGGEGGGDFFGFGGGGGCCFGGGGGFGGGGGGDE7FGEGGGGGGGGGGFGGG5EGFDFGGGGGGGGGGGGDE5<EGCEEE>DFGGFFF**4>C2??<FFGGGE>>6*-1(
@M00200:205:000000000-AKKM3:1:1101:16139:8180 1:N:0:1
ATTGGGCATAAAGCGTGTGTAGGCGGACTTCTAAGTACCTTGTGAAATCCCACGGCTCAACCGTGGAACTGCTCGGTATACTGGTCGTCTTGAGCCACCTAGGGGCGAGCGGAACAAGCGGTGGAGCGGTGAAATGCGTAGATATCGCTTGGAACGCCAACGGTGAAAACAGCTCGCTGGGGGTGTGCTGACGCTGAGACACGAAAGCCAGGGGAGCGAACGGGATTAGATACCCTGGTA
+
GGGGGGGGGGGGGGGGGGGGGGGGGGGGGGGGGGGGCCCEFFGGGGGGGGGGGGGGGFGGGGGGGGGGGGGFGGGDGGGGFGGGGGGGGGGGGGGGGGGGFGGGGGGGGGGGGGGGGGGGGGGGFFGGGGGGGGGGFE>EGGGGGGGGGGGCFGGGGEGGGGGGGGGGCCFDFGGGGGGGGGGGGGGGC>FGGGGGGGGGDFGGGGGG==88CEFGFDCGCDDGBGG?FFAFC@CF:F?9
@M00200:205:000000000-AKKM3:1:1101:3166:8193 1:N:0:1
ATTGGGCTTAAAGGGTGCGCAGGCGGCGTCGCAAGTCAGGCGTGAAATCCCCGGGCTTAACCTGGGAATTGCACTTGAAACTACGATGCTGGAGTATGGCAGAGGGAGGTGGAATTCCACGTGTAGCGGTGAAATGCGTAGAGATGTGGAGGAACACCGATGGCGAAGGCAGCCTCCTTGGCCAATACTGACGCTCATGCACGAAAGCTTGGGGAGCAAACCGGCTTAGATACCCGCGTA
+
GGGGGGGGGGGGGGGGGGGGGGEGGGDCFFGFEGGGGGGGGGGGDGGFGGEF7:FDGGEFCFG=,CFFGG9FBDGGGGGCG<FGGGGGDGGGG8FEGFFCFFF++B+B@>F7<B?DAGGG:FCD8=9=+B>7<DC<DCCEEGG9>CG==,@@:FDFGGG<FG*7**=FGGGGGGFC*<,,5BEFC6C<A7FC=CC78F+19;=5CC5*+3;8/*.755;?DCG3(99)/16*9<:5>)8*
@M00200:205:000000000-AKKM3:1:1101:10856:8203 1:N:0:1
ACTGGGTGTAAAGGGCGTGTAGGCGGCTTACTAAGCCGCGTGTGAAATCCCGGGGCTCAACCCCGGAACGGCACGCGGGACTGGCAGGCTCGAGTGTGGTAGAGGCGAGCGGAATTCCTGGTGTAGCGGTGGAATGCGTAGAGATCAGGAAGAACACCGGTGGCGAAGGCGGCTCGCTGGGCCATTACTGACGCTGAGGCGCGAAAGAGTGGGGAGCAAACAGGATTAGATACCCGAGTAAGA
+
GGGGGGGGGGGGGGGGGGGGGGGGGGGGGGGGGGGGGGGGGGGGGGGGGGGGGGGGGGGGGGGGGGGGGGGGGGGGGDGGGGGGGGGGGGGGGGFFFGGGGGGGGGGGGGGGGGGGGGGGGGGGGGGGGGGGCGGGGGGGGGGGGGGGGGGGGGGGGGGGGGGGGGEGGGGGGGGGGGGGGGGGGGGGGGGGGGGGEGGGGGGG5EDGGFGGGGFGFGFGGGGGFGGFFFFGGFGGFDF=GF4
@M00200:205:000000000-AKKM3:1:1101:7479:8214 1:N:0:1
ATTGGGTTTAAAGGGTGCGTAGGTGGTTTTGCGCGTCTGTTGTTAAATGTCACAGCTCAACTGTGTCACCGCAATGGATACGGCAAGACTAGAGGACGCGAGAGGTCTGTGGAACTCACGGTGTAGGGGTGAAATCCGTTGATATCGTGGGGAACACCAAAGGCGAAGGCAGCAGACTGGCGCGTTTCTGACACTGAGGCACGAAAGCGTGGGGAGCAAAAAGGATTAGATACCCGAGTAAGA
+
GGGGGGGGGGGGGDGGGGGCFEGFGGGGGGGGGGGGGGGGGGGGGGGGGFGGGGFGGGFCGGGGGGFGGGGGE@GGGGGGFGGECFFE<EFG?9FCFGGGDGDFGGGGGGGG9EEGGGGGGFG+7CFGGGGGGCFGAFFGG7C=FFFGFGDGGCGFGGGGGGCFGGGGG7DEGGG@>CFFGGGGE8BFG@FGGGGGCC@CEFGEG51CEGGGGC5CEF;CGG85?FD>F44:CC?DF@;>*)5
@M00200:205:000000000-AKKM3:1:1101:21830:8232 1:N:0:1
ATTGGGTTTAAAGAGCGTGTAGGCGGTCCGGTAAGTCAGCTGTGAAAGTCAAGGGCTCAACCCTTGAATGCCGGTTGATACTGTCGGGCTAGAGTCCGGAAGAGGCGAGTGGAATTCCCGGTGTAGCGGTGAAATGCGCAGATATCGGGAGGAACACCAATGGCGAAGGCAGCTCGCTGGGACGGTACTGACGCTGAGACGCGAAAGCGTGGGGAGCAAACAGGATTAGATACCCCAGTAAGA
+
GGGGGGGGGGGGGGGGGGGGGGGGGGGGGGGGGGGGGGGGGGGGGGGGGGGGGGGGGGGGGGGGGGGGGGGGGGGGGGGGGGGGGGGGGGGGGGGGGGGGGGGGGGGGGGGGGGGGGGGGGGGGGGGGGGGGGGGGGGGGGGGGGGGGGGGGGGGGGGGGGGFGGGEGGGGGGGGCEGGGGGGGGGGGGGGGGGGGGGGFEGGGG5DGGGGGCEFGFFGGGG?C:*?<?=>DGFGGFFFFF2>
@M00200:205:000000000-AKKM3:1:1101:25130:8234 1:N:0:1
ATTGGGTTTAAAGGGCTCGTAGGCGGCCAACTAACTCACACGTGAAATCCCTCGGCTCAACCGGGGAACTGCGTGTGAGACTGGATGGCTTGAGTTTGGGAGAGGAATGCGGAATTCCAGGTGTAGCGGTGAAATGCGTAGATATCTGGAGGAACACCGGTGGCGAAGGCGGCATTCTGGACCAATACTGACGCTGAGGAGCGAAAGCCAGGGGAGCAAACGGGATTAGATACCACAGTAAGA
+
GGDGGDCBEGGGD9FGGGG+C<FEEGGGGCGC,CF,F,CAF@CC8FCFGFG,EF:CFGG<FGEGCGEGF<,<CFFCCFGGG<BFGC5D<,474<,5C?7FFECEF<=<EGDGECB>FFFFC,BFDDFGFGGGGGGGGGEECC<FFGGFCC77>FGFGGGCFEC8B7CC7=FGDC89;9CFGGG>FGC8?CF8?EC=*BF6CGGEGGDCFF5CE*7C)*0<CD**4)0)9=AFGE6*)79C7<4
@M00200:205:000000000-AKKM3:1:1101:18499:8239 1:N:0:1
ACTGGGTTTAAAGGGCGCGTAGGCGGGATGGCAAGTCAGTCGTGAAATCTCTCGGCTCAACCGAGAAACGTCGGCTGATACTGCCGTTCTTGAGGGATGCAGAGGAGACTGGAATTCCCGGTGTAGCGGTGAAATGTGTAGAGATCGGGAGGAACACCGGTGGCGAAGGCGGGTCTCTGGGCATTTCCTGACGCTGAGGCGCGAAAGCGTGGGGAGCAAACGGGATTAGATACCCCGCGTA
+
GGGGGGGGFGGGGGGGGGGGGGGGGGGGGGGGGGGGGGGGFGGGGGGGGGGGGGGGGGGGGFGGGGGGGGGGGGGGGGGGGGGGGGFGGGGGGGFGDGGGGGGGGGGGGGGGFGGGGGGGGGGGGGGGGGGG@FGGGGGGGGGGGGGGEE7>:FGGGGGGGGDGGGGGGGEGGGGGGGGGGGGGGGGGGGFFEEGGGGGGGGGDEGDFGGGGGDEGDGGGDDE3<GDBFFFGFGCC3>EGD
@M00200:205:000000000-AKKM3:1:1101:19096:8242 1:N:0:1
ACTGGGTTTAAAGGGCGCGTAGGCGGCCCGGTAAGTCAAAGGTGAAATCCCTCGGCTCAACTGAGGAACTGCCTTTGAAACTGTCGGGCTCGAGGCCGGGAGGGGGTAGCGGAATTCCCAGTGTAGCGGTGAAATGCGTAGATATTGGGAGGAACACCGGTGGCGAAGGCGGCTACCTGGACCGGTTCTGACGCTGATGCGCGAAAGCGTGGGTAGCAAACGGGATTAGATACCCGCGTA
+
GGGGGGGGGGFGGGGGGGGGGGGGGGGGGGGGGGGGGGGGGGGGGGGGGGGGGGGGGGGGGGGGGGGGGGGGGGGGGGGFGGGGGGGGGGGD=FGGGGGGGGGGGGGGGGDEGGGGGGGGGGGGFGGGGGDCCGGGGEGEGDGFGFGFGGDEGFGGGGGGGGGGGGGGGGGGGGGGGGGGGGGDEEGGGGGGCEDGGGGGGGEEGGGFCEEEDCFGFGFGFDGGFGG<FFBGGGGDDFDD
@M00200:205:000000000-AKKM3:1:1101:12254:8243 1:N:0:1
ACTGGGTTTAAAGGGCGCGTAGGCGGCCTGATAAGTAGGGGGTGAAATCCTGCGGCTTAACCGCAGGGCTGCCTTCTAAACTGTCAGGCTAGAGCACGGTAGAGGCAGATGGAATTCCCGGTGTAGCGGTGGAATGCGTAGAGATCGGGAAGAACATCAGTGGCGAAGGCGGTCTGCTGGGCCGTTGCTGACGCTGAGGCGCGACAGCGTGGGGAGCAAACAGGATTAGATACCCTTGTA
+
GGGGFFGGDGGGGGGGGGEEGEGGG7CGGGDEDFGGGGGGGGC@FFFDGGGGGGEDGGGFGGEGGEGGGGGGGD9FFFGCGGGGGGGGGGGGGCFGGGG=F7E?<EFGGGGDAEFGGGGDDFGGC=FGGBCECCCGACC:@ECFAF@F7CFCFGGGFGCFFGGEGE7FEGDGGGGGGG,<B>FGGGGCFFCEGGG5CFCFEDE?EEGF5CE5C5<DDGC6*78<<DGB?7<>CFFCF)/+
@M00200:205:000000000-AKKM3:1:1101:21523:8247 1:N:0:1
ATTGGGTGTAAAGGGCGCGTAGGCGGTTAGGTAAGTCGGATGTGAAAGCCCTGGGCTTAACCTGGGAATGGCATTCGAGACTGTCTAGCTAGAGTCTGGTAGAGGGAAGTGGAATTTCCGGTGTAGCGGTGAAATGTGTAGATATCGGAAGGAACACCAGTGGCGAAGGCGACTTCCTGGACCAAGACTGACGCTGAGGCGCGAAAGCGTGGGGATCAAACAGGATTAGATACCCTAGTA
+
GGGGGGEFFGGGGGGGGGGGGGGGGGGGGGGGGGGGGGGGGGGGGGGGGGGGGGGGGGGGGGGGGGGGGGGGGGGGGFGGGGGGGGGGGGGGGGGGGGGGGGFGGGGGGGGGGGGGGGGGGGGGGGGGGGGGGGGGGGGGGGGGGGGGGGGGGGGGGGGGGGGGDCGGGGGGGGGGGGGGGGFGGGGFFGGGGGGEGGGGGCGGGGGGGGGGGGF5@F8CGGGFBGGFFFFGG:8FFFFG
@M00200:205:000000000-AKKM3:1:1101:9144:8251 1:N:0:1
ATTGGGCATAAAGGGCGCGTAGGCGGCTATTCAAGTGACGGGTGAAAGCCCTCGGCTTAACCGAGGAACTGCCTGTCAGACTGGATGGCTTGAGACCGGGAGAGGTGAGTGGAATTCCCAGTGTAGCGGTGAAATGCGTAGATATTGGGAGGAACACCAGTGGCGAAGGCGGCTCACTGGACCGGAACTGACGCTGAGGCGCGAAAGCGTGGGGAGCAAACAGGATTAGATACCCCAGTA
+
GCGGGGFFFFFGFGEGGGGGGGGGGGGGGGGGGGGGGGGGGGGGGGFGGGGGGGGGGGGGGGGCGGGGGGGGGGGGGGGGGGGGGGGGGGGDGGCFGGGGGGGGGGGGGGFG9FGGGGGGGGGF;DEFEGGGEFFGGGGGGGCGGGGGFGC@FDGFGGF7FCFGCEGGGGGGGGDFGGGGGFCGGGGGGGFFEGGGGGGGDGGGGEDF5:/CGD>GDF?+9>F::6:>??<:+<6CB39+
@M00200:205:000000000-AKKM3:1:1101:11216:8256 1:N:0:1
ATTGGGTTTAAAGGGCGCGTAGGCGGCCCGGTAAGCAGGGGGTGAAATCTTGCGGCTCAACCGCAAGGCTGCCTTCTGAACTGTCGGGCTGGAGCACGGTAGAGGCAGATGGAATTCCCGGTGTAGCGGTGGAATGCGTAGAGATCGGGAAGAACACCAGTGGCGAAGGCGGTCTGCTGGGCCGTTGCTGACGCTGAGGCGCGACAGCGTGGGGAGCAAACAGGATTAGATACCCGGGTA
+
GGGGGGGGGGGGGGGGGGGGGGGGGGGGGGGGGGGGGGGGGGGGGGGGGGGGGGGGGGGGGGGGGGGGGGGGGGGGGFGGGGGGGGGGGGGGGGGGGGGGGGG9ECFGFGGGGFGGGGGGGGGGGGGGGGGGGGGGGGGCFEGGGGGGGFGCFGGGGGGGGGGGDGGGGGGGGGGFFGGGGGGGGGGGGGGGGGGGG5CCGGGGGGGGDCEEC8BGDGEFGFF4:FG???9DCFGGE).>
@M00200:205:000000000-AKKM3:1:1101:4441:8269 1:N:0:1
ATTGGGTTTAAAGCGCGTGTAGGCGGTCCGTTAAGTTGGTAGTGAAATCCCATGGCTCAACCATGGAAGTGCTGCCAAAACTGGCGGGCTGGAGTGCCGGAGAGGGTGGCGGAATTCCCAGTGTAGAGGTGAAATTCGTAGATATTGGGAGGAACACCGGTGGCGAAGGCGGCCACCTGGACGGTAACTGACGCTAAGACGCGAAAGCGTGGGGAGCAAACAGGATTAGATACCCGCGTA
+
GGGGGGGGGGGGFGGGGGGGGGGGGGGGGGGGGGGCFGGGGGGGGGGGFGGGGGGGFFGGGGGGGGGGGGGGGGGGGGGGFGGGGGGGGGGGGGGGGGGGCFE:FGGGGGGGGGGGGGGGGGCFFGGGGGGGGGGGGG@:D@AFE9FGGGGGGGGGGGEGGGGGGGGGGGGGGGGGGGGGC@:EED><?GGGGGGG=CFFECC:EED4C:ECEGDDEGE<FFGG<<C4F*4DC<<DEF:E
@M00200:205:000000000-AKKM3:1:1101:22092:8284 1:N:0:1
ACTGGGTTTAAAGGGCGCGTAGGCGGCCTGCTAAGTCGAACGTGAAATCCCTGGGCTCAACCCAGGAACTGCGTCCGATACTGGTTGGCTTGAATCCGGGAGAGGGATGTGGAATTCCAGGTGTAGCGGTGAAATGCGTAGATATCTGGAGGAACACCGGTGGCGAAGGCGACATCCTGGACCGGTATTGACGCTGAGGCGCGAAAGCCAGGGGAGCAAACGGGATTAGATACCCGAGTA
+
GGGGGGGGGGGGGGGGGGGGGGGGGGGGGGGGGGGGGGGGGGGGGGGGGGGGGGGGGGGGGGGGGGGGGGGGGGGGGGGGGGGGGGGGGGGGGGGGGGGGGGGGGGGGGGGGGGGGGGGGGGGGGGGGGGGGGGGGGGGGGGGGGGGGGGGDFFGGGGGGGGGGGGGGGGGGGGGGGGGGGGGGGEEFGGGGGGGEGGGGGGGGGGGGGGGGGEEGFGGGGGGG?DC?FFBGGGGDF>>F
@M00200:205:000000000-AKKM3:1:1101:14175:8324 1:N:0:1
ATTGGGTATAAAGGGCGCGTAGGTGGCCACCATAAGGCCGCGGTGAAAGTCTGGAGCTCAACTCCAGATCGGCCGCGGCGACTGTGGGGCTTGGGCACTGTAGAGGCAGATGGAATTCCGGGTGTAGCGGTGGAATGCGTAGAGATCCGGAAGAACACCAGTGGCGAAGGCGGTCTGCTGGGCAGTGGACCCGCAAGGGTCCAATAGCCGACACTGAGGCGCGACAGCGTGGGGAGCAAACAGG
+
GGGGGGGGGGGGGGGGGGGGGGGGGGGGGGGGGGGGGGGGGGGGGGGGGGGGGGGGGGGGGGGGGGGGGGGGGGGGGGGGGGGGGGGGGGGGGGGGGGGGGGGGGGGGGGGGGGGGGGGGGGGGGGGGGGGGGFFGGGGGGGGGGGGGGGGGGGGGGGGGGGGGGGGGGGGGGGGGGGGGGGGGGGGGGGFGGGGEGGGGGGGGGGGGGGGGGGFF?FGGGGGGFCDFFFFGGG*>>F?FD:<6
@M00200:205:000000000-AKKM3:1:1101:3097:8324 1:N:0:1
ATTGGGCTTAAAGGGCGCGTAGGCGGCCGATTAAGTCGGGGGTGAAAGCCTGTGGCTCAACCACAGAATTGCCTTCGATACTGGTTGGCTTGAGACCGGAAGAGGACAGCGGAACTGCGAGTGTAGAGGTGAAATTCGTAGATATTCGCAAGAACACCAGTGGCGAAGGCGGCTGTCTGGTCCGGTTCTGACGCTGAGGCGCGAAAGCGTGGGGAGCAAACAGGATTAGATACCCCAGTA
+
GGGGGGGGGGGGGGGGGGGGGGGGGGGGGGGGGGGGGGGGGGGGGGGGGGGGGGGGGGGGGGGGGGGFFGGGGGGGGGGGGGGGGGGGGGGGGGGGGGGEGGGGGGGGGGGGGGGGGGGGGGGGGGGGGGGCFGGGGDGFFGGGGGGGGGGGGGGGGGGFGFFGGGGGGGGDGDEGGGGGGGGGGEEGGFGCE=<CEFGGGGGGGGGGDGGGGGFGEFGFD7*18FFD?=):<3<CBDF+
@M00200:205:000000000-AKKM3:1:1101:18698:8337 1:N:0:1
ATTGGGTTTAAAGGGCGCGTAGGCGGCCACCGCAAGTCAATTGTGAAATCTCCGGGCTTAACTCGGAAAGGTCAACTGATACTGCGGGGCTAGAGTGCGGAAGGGGCAACTGGAATTCTCGGTGTAGCGGTGAAATGCGTAGATATCGAGAGGAACACCTGCGGCGAAGGCGGGTTGCTGGGCCGACACTGACGCTGAGGCGCGAAAGCTAGGGGAGCGAACGGGATTAGATACCCTAGTA
+
GGGGGGGGGGGGGGGGGGGGGGGGGGGGGGGGGGGGGGGGGGGGGGGGGGGGGGGGGGGGGGGGGGGGGGGGGG9CCEFGFGGGGGGGGGGGGGGGGGGGFGGGGGGGGGGGGGGGGGGGGGGGGGGGGGGGGGGGGGGGGEGGGGGGGGGGGGGGGGGGGGGGEGGGGGGGGGGGGGGGGGGGGGGEGGGGGGGDEDCFFGGGG=DGGF7EFGFGEGGCDGGD?GD?FFFGGECDFFFGG
@M00200:205:000000000-AKKM3:1:1101:11996:8342 1:N:0:1
ATTGGGTATAAAGGGCGCGTAGGCGGCTCGATAAGGCTTGCGTGAAAGTCCGGGGCTCAACCCCGGATCGGCGCGGGCGACTGTTGGGCTGGAGCACGGTAGGGGCAGACGGAATTCCGGGTGTAGCGGTGGAATGCGTAGAGATCCGGAGGAAGACCGGTGGCGAAGGCGGCCTGCTGGGCAGATACTGACACTGAGGCGCGACAGCGTGGGGAGCAAACAGGATTAGATACCCTCGTAAGA
+
GGGGGGGGGGGGGGGGGGGGGGGGGGGGGGGGGGGGGGGGGGGGGGGGGGGGGGGGGGGGGGGGGGDGGGGGGGGGGGGGGGGGGGGGGGGGGGGGGGGGGGGGGGGGGGGGGGGGGGGGGGGGGGGGGGGGFGGGGGGGGGGGGGGGDCCEGGGGGGGGGGGGGGCCEFGGGGGGGGGGGGGGFGGGGGFCFGGGGGG=*):CG5DFC78EGGBDBFCFGGGFBGG<6/:FGGCG@BFG:<2
@M00200:205:000000000-AKKM3:1:1101:4371:8343 1:N:0:1
ATTGGGCTTAAAGGGTGCGTAGGCGGCCTTCCAGGTCCGGTGTGAAATCTCACGGCTCAACCGTGAAACAGCGCTGGAAACCGGAAGGCTTGAGTGTGCTAGGGGTGTGTGGAACTTCCAGTGGAGCGGTGAAATGTGTTGATATTGGAAGGAACGCCGGTGGCGAAAGCGACACACTGGGGCACAACTGACGCTGAGGCACGAAAGCTAGGGTAGCGAACGGGATTAGATACCCTAGTAAGA
+
GGGGGGGGGGGGGGGGGGGGGGGGGGGGGGGGGGGGGGGGGGGGGGGGGGGGGGGGGGGGGGGGGGGGGGGGGGGGGGGGGGGGGGGGGGGGGGGGGGGGGGGGGGGGGGGGGGGGGGGGGGGGGGGGGCFFCBEGGGFCFF9EFGGFCFGGGGFGFEEGGGGGGGGGGGGGGGCGGGGGGGGGGGGECFFEEC5=?FGGG4EG>AD5:CFGGGFGFGGGGGG<1DF24@<FGCGGFFFC:4<
@M00200:205:000000000-AKKM3:1:1101:3948:8352 1:N:0:1
ATTGGGTGTAAAGGGCGCGTAGGTGGCGGCATAAGGCCGTGGTGAAAGTCCGGGGCTCAACTCCGGATCGGCCATGGCAACTGTGTCGCTGGGGCACCGTAGAGGCAGATGGAATTCCGGGTGTAGCGGTGGAATGCGTAGAGATCCGGAAGAACACCAGTGGCGAAGGCGGTCTGCTGGGCGGTGAGTCCGTGAGGGTCCAATAGCCGACACTGAGGCGCGACAGCGTGGGGAGCAAACAGG
+
GGGGGGGGGGGGGGGGGGGGGGGGGGGGGGGGGGGGGGGGGGGGGGGGGGGGGGGGGGGGGGGGGGGGGEGGGGGGGGGGGGGGGGGGGGGGGGGGGGGGGEGGGG7FDFFGGGGGGGGGGGGGGGGGGGGGG:BFGGGGGGGGGGGGGGGGGGGGGGGCFGGGGGGGGGGGGGGGFGFFEGGGGGGGG*<EFFGGGGGGFF9C89>FEEGCEC=C@FFDCC591CF>B>BGG5?))8?551,
@M00200:205:000000000-AKKM3:1:1101:23103:8352 1:N:0:1
ATTGGGTATAAAGCGTGCGTAGACGGTTATTTAAGTCGGGTGTGAAAGCCCCGGGCTCAACCTGGGAATTGCATTCGAGACTGAATAGCTAGGGTACGGTAGAGGGAAGCGGAATTTCCGGTGTAGCGGTGAAATGCGTAGATATCGGAAGGAACATCAGTGGCGAAAGCGGCTTCCTGGACCAGTACCGACGTTCAGGCACGAAAGCGTGGGGAGCAAACAGGATTAGATACCCCAGTA
+
GGGGGGGGGGGGGGGGGGGGGGGGGGFEGGGGGGGGGGGGGGGGGGGGGGGGGEGGGFGGGGGGGGGGGGGGGGGGGGGGGGGGGGGGGGGGGFGGGGGGGGGGGGGGGGGGGGGGGFFDGGGGGGGGGGGGGGGGGGGGGGGGGGGGGGGGGGGGGGGGGEGGGGGGGGGDGGGGGGGFDGGGFEEGGGCDG:FFGGGGGGGGEGGGGGGGGC))):F87>CC0DD>FFFGGGGC:)9F
@M00200:205:000000000-AKKM3:1:1101:5015:8358 1:N:0:1
ATTGGGTTTAAAGGGCGCGTAGGCGGGCGGAGAAGTCGGTCGTGAAATCCCTGAGCTCAACTCAGGGGGGTCGGCCGAGACTCTTCGTCTTGAGGGGGGCAGAGGAGCCTGGAATTCCCGGTGTAGCGGTGAAATGTGTAGAGATCGGGAGGAACACCGGTGGCGAAGGCGGGGCTCTGGGCCCACCCTGACGCTGAGGCGCGAAAGCGTGGGGAGCAAACGGGATTAGATACCCGAGT
+
FGGGGGGGGGGGGGGDGGGGGGGGGGGGGGGG=FFGGGGGGGGGGGGGGGGGGGGGGGGGGGGGGGGGGGGGGGGGGGGGGGGGGGGGGGEGGG8<FGGGGGGGGGGGGGGGCFGGGGGGGGGGGGGGEEGGGDFGGGGGGGGGGGGGGGGDGGGGGGEEE>EGGGGGGGGGGGGDGGGGGFFEGGEGGGGGGGDCEFCFGGGECGC4C*?EEEDG@GEFGGGGFCG?FFBCC@:DBFF
@M00200:205:000000000-AKKM3:1:1101:16544:8361 1:N:0:1
ACTGGGTTTAAAGGGCGCGTAGGCGGTGCGGTAAGTCTTCTGTGAAATCTCCAGGCTCAACCTGGAGCGGTCAGGGGAAACTGCCGTGCTGGAGTGTGGGAGAGGTGCGTGGAATTCCCGGTGTAGCGGTGAAATGCGTAGATATCGGGAGGAACACCTGTGGCGAAAGCGGCGCACTGGACCACAACTGACGCTGAGGCGCGAAAGCTAGGGGAGCAAACAGGATTAGATACCCTAGTA
+
GGGGGGGGGGGGGGGGGGGGGGGGGGGGGGGGGGGGGGGGGGGGGGGGGGGGGGGGGGGGGGGGGGGGGGGGGGGGGGGFGGGGGGGGGGGGGGGG9FGDGGGGGGGGGGGGGGGGGGGGGGGGGGGGGGGGGGGGGGGGGGGGGGGGGDGGGGGFGGGFGECFGGGDGGGGGGGGGGGGGGGGGGGDFGFGGGGGGGGGGGGGGDGGFCGFGGFGFGGGGGFGFGGFFFAGFFGGF>FE
@M00200:205:000000000-AKKM3:1:1101:25900:8388 1:N:0:1
ATTGGGCTTAAAGGGCGCGTAGGCGGCCACCGCAAGTCGACTGTGAAATCTCCGGGCTTAACCCGGAAAGGTCAGCCGATACTGCGGGGCTAGAGTGCAGAAGGGGCAACTGGAATTCTCGGTGTAGCGGTGAAATGTGTAGAGATCGGGAGGAACACCGGTGGCGAAGGCGGGTCTCTGGGCATCTCCTGACGCTGAGGCGCGAAAGCGTGGGGAGCAAACGGGATTAGATACCCCAGTA
+
CCECGG9FFGGGGGGCCGGFGGGGGGDEE<E@7F+@CE:FECGF@FGFG<@CEEEGG7EECFFFFGGG+<F<FEGGEG>7F:EFFGCEC7FCGD@FAFGGGGGFGGGGGGF@CG@,,FFEFF+C:FF,@F*C:C9;CBA;CF9?FGGGGGFFFECFGFGGG@F8+48:CCE7/*2CCFFG6@=*0<+<<:<EFEC5CGGCGD5CE?75AC:;CE><:EFGGG8<:*/(6?20<@@*)<>0:
@M00200:205:000000000-AKKM3:1:1101:8811:8393 1:N:0:1
ATTGGGTTTAAAGGGCGCGTAGGCGGTCAGCACAAGTCAGTTGTGAAATCTCCGAGCTTAACTCGGAAAGGTCAACTGATACTGTGCGACTAGAGTGCAGAAGGGGCAACTGGAATTCTCGGTGTAGCGGTGAAATGCGTAGATATCGAGAGGAACACCTGCGGCGAAGGCGGCTTCCTGGACCGACACTGACGCTGAGGCGCGAAAGCTAGGGGAGCAAACGGGATTAGATACCCGGGTA
+
FGGGFFCFGDEGGGGGGGGGGGD@EGGCFFGFGGGGGGGGGGGGGGGGGGGGGGGGGGGGGGGGGGCGCFGGGGGFGGGGGGGGGGGGGGGGGGGGGFGGGGGGGGGGGGGGGFFGGGGGGGGGGGGGGGGGFGGGGGGGGEFGDGGGGGFCGGCDGGGGGGGGCBCFGG7CEGGGCFGGGCCBEEGGGGGGGGDEGDG55CGGEGGGGGGGG>>D55C8FCEGF3>3F=97CEF6BFFGD
@M00200:205:000000000-AKKM3:1:1101:6674:8394 1:N:0:1
ATTGGGTTTAAAGTGCGCGTAGGCTGTCTCGTATGTCTGCTGTAAAAGCACACGGCTCAACCGTGTAGGGTCGGTAGAAACTGTGAGACTTGAGGCTGGGAGAGGCTGGTGGAATTCCCTATGTAGCGGTGAAATGCGTAGATATAGGGGAGAACACTCGTGGCGAAGGCGGCCAGCTGGACCAGTCCTGACGCTGAGGCGCGACAGCGTGGGGAGCAAACAGGATTAGATACCCCCGTA
+
GGGGGGGGGGGGGGGGGGGGGGGGGGGGGGGGGGGGGGGGGGGFFGGGGGGGGGGGGGGGGGGGGGGGGGGGGGGGGGGGGGGGGGGGGGGGGGGGGGGGGGEGGGGGGGGGGGGGGGGGGGGGGFGGGGGGGGGGGGGGGGGGGFGGGGGGGGGGGG?7FGGGGGGGGGGGGGGGGGGGGGGGGFGGGGFGGGCECGGGGGGGGCDGGDGGGGEGFGGGGGGC:FGFFFFGGGGGDBD5
@M00200:205:000000000-AKKM3:1:1101:9793:8396 1:N:0:1
ATTGGGTTTAAAGGGCTCGTAGGCGGCCAACTAAGTCACACGTGAAATCCCCAGGCTTAACCTGGGAACTGCGTGTGATACTGGATGGCTTGCATTCGGGAGAGGGATGCAGAATTCCAGGTGTAGCGGTGAAATGCGTAGATATCTGGAGGAATACCGGTGGCGAAGGCGGCATCCTGGACCGACATTGACGCTGAGGAGCGAAAGCTAGGGGAGCAAACGGGATTAGATACCCTTGTA
+
GGGGGGGGGGGGGGG7<FGGGGGGGG7C@FCFFGGGGGFFFGGGGFGGGGEGCFFFGGGGGG<FEFECFGFGCB:FFGFGGGGDCEGCGGF@,9EFEEE7BFGGD+CFGGFFGGGGG<,EEGGGFFGGGGGGGGGGGCGGGGGGGGG9<98=CDGGGGG@F>CF>CGGGGGCG*=CEE,2=CGE*888CFGGGGGGG5C+2>E>>CCGG76;8CB<@58EF3?D:DGFFF4*<<E=)5@9
@M00200:205:000000000-AKKM3:1:1101:2847:8406 1:N:0:1
ATTGGGTTTAAAGGGCGCGTAGGCGGGATGGCAAGTCAGTCGTGAAATCTCTCGGCTCAACCGAGAAACGTCGGCTGATACTGCCGTTCTTGAGGGATGCAGAGGAGACTGGAATTCCCGGTGTAGCGGTGAAATGTGTAGAGATCGGGAGGAACACCGGTGGCGAAGGCGGGTCTCTGGGCATTTCCTGACGCTGAGGCGCGAAAGCGTGGGGAGCAAACGGGATTAGATACCCGAGTACGC
+
GGGGGGEGGGGEFGGGGGGGGGGGGGGGGGGGGGGGFGGGGGGGGGGGGGGGGGGGGEGGGE=CEGG,=CFGGDGGGFGFGGGFGGEFGGGGGGGGGGGGGGGGGF7FGFGGCGG85BFB@FGGGGGGGGGG,@@FFFCCFGFCF:BC**<<FGGGFGD@C7FEEGGGDGGGGGGF9FFGGGGGFF?<+?CGG*/:?CFGGGGDEGDFE*:?CD))5CE<C5C5(>F?*06CC0<<37@G*((
@M00200:205:000000000-AKKM3:1:1101:6778:8415 1:N:0:1
ACTGGGTTTAAAGGGCGCGTAGGCGGCTGAGTAAGTCCTGGGTGAAATCCCTCGGCTCAACCGGGGAACTGCCTTGGAAACTACTCGGCTCGAGGCCGGGAGAGGGTAGCGGAATTCCCAGTGTAGCGGTGAAATGCGTAGATATTGGGAGGAACACCGGTGGCGAAGGCGGCTACCTGGACCGGTTCTGACGCTGATGCGCGAAAGCGTGGGGAGCAAACAGGATTAGATACCCCTGTA
+
GGGGGGGGGGGGGGGGGGGGGGGGGGGGGGGGGGGGGGGGGGGGGGGGGGGGGGGGGGGGGGGGGGGGGGGGGGGGGGGGGGGGGGGGGGGGEGGGGGGGGGEGGGGGGGGGGGGGGGGGGGGGGGGEGGGGGGGGGGGGGGGGGGGGGGGGGGGGGGGGGGGGGGGGGGGGGGGGGGGGGGGGGGEGGGGGGGGGDCFGGGGGGDDGGGGGGGFGFGFFGGGGFGFFFF>DCEFGFFFG
@M00200:205:000000000-AKKM3:1:1101:15547:8415 1:N:0:1
ATTGGGTTTAAAGGGCGCGTAGGCGGCTCGCTAAGTTGCCGGTGAAACCCCGGGGCTCAACTCCGGGAAGTCTGGTAAGACTGACGAGCTCGAGCACGGTAGAGGCAGATGGAATTCCCGGTGTAGCGGTGGAATGCGTAGAGATCGGGAAGAACACCAGTGGCGAAGGCGGTCTGCTGGGCCGTTGCTGACGCTGAGGCGCGACAGCGTGGGGAGCAAACAGGATTAGATACCCCTGTA
+
GGGGGGGGGGGGGGGGGGGGGGGGGGGGGGGGGGGGGGGGGGGGGGGGGGGGGGGGGGGGGGGGGGGGGGGGGGGGGGGGGGGGGGGGGGGGGGGGGGGGGGGGGGGGGGGGGGGGGGGGGGGGGGGGGGGGGGGFGGGGGGGGGGGGGGGGGGGGGGGGGGGGGGGGGGGGGGGGGGGGGGGGGGGGGGGGGGGGGGGGGGGGGGDGGGGGGDFGFGGGGGGGFFFF=?AFGFGGFFFG
@M00200:205:000000000-AKKM3:1:1101:28036:8423 1:N:0:1
ATTGGGTATAAAGGGAGCGTAGGCGGATAGTTTAGTCAGAGGTGAAAGCCCAGGGCTCAACCTTGGAATTGCCTTTGATACTGGCTATCTTGAGTATGGAAGAGGTATGTGGAACTCCGAGTGTAGAGGTGAAATTCGTAGATATTCGGAAGAACACCAGTGGCGAAGGCGACATACTGGTCCATTACTGACGCTGAGGCTCGAAAGCGTGGGGAGCAAACAGGATTAGATACCCCAGTA
+
GGGGGGGGGGGGGGGGGGGGGGGGGGGGGGGGDFGGGGGGGGGGGGGGGGGGGGGGGGGGFGGGGGGGGGGGGGGGGGGGGGGGGGGGGGGGGGFGGGGGGFGGGGGGGGGGGGGGGGGGGCFGFGGGGGGGGGFGGGG@FCFEGGGGGGCGGGGGFGGGGGGC@CEGEGEDGEGGFGGGGGGGGGF7CCGGG>DCCFGGFFGGGCCFEGGGGGFGEGDFGCFGD4:4FA?FC<7F>>=E
@M00200:205:000000000-AKKM3:1:1101:6150:8428 1:N:0:1
ATTGGGTTTAAAGGGCGCGTAGGCGGCTTTGCAAGTGACGGGTGAAATCCCTCGGCTTAACCGAGGAACTGCCTGTCAAACTGCATGGCTTGAGACCAGGAGAGGTGAGTGGAATTCCCAGTGTAGCGGTGAAATGCGTAGATATTGGGAGGAACACCAGTGGCGAAGGCGGCTCACTGGACTGGTACTGACGCTGAGGCGCGAAAGCGTGGGGAGCAAACAGGATTAGATACCCGGGTA
+
GGGGGGGGGGGGGGGGGGGGGGGGGGGGGGGGGGGGGCFGGGGGGGGGGGGGGGGGGGGGGGGGGGEGGGGGGGGGGGGGGGGGGGGGGGGGGGGEFGGGGGGDGFGFGGGGGFGGGGGGGGGGGGGGGGGGGFGGGGGGGGGGGGGGGGGGGGGGGGGGFGGGGGGGGGGGGEGGGFGGGGGGFFGGGGGGGGGGGGEFGGGGGEDGGGGGGGFGFFDCC/@F:GG3FF9FGGGGFDEG
@M00200:205:000000000-AKKM3:1:1101:15392:8436 1:N:0:1
ATTGGGTTTAAAGGGCGCGTAGGCGGCTTCATAAGTCTTGGGTGAAAGCCCTCGGCTCAACCGAGGAATTGCCTTGGATACTGTGGAGCTCGAGGCTGGAAGAGGGCAGTGGAATTCCCGGTGTAGCGGTGAAATGCGTAGATATCGGGAGGAACACCAGTGGCGAAGGCGGCTGCCTGGGCCAGTTCTGACGCTGAGGCGCGAAAGCGTGGGGAGCAAACAGGATTAGATACCCTCGTA
+
GGGGGGGGGGGGGGGGGGGGGGGGGGGGGGGGGGGGGGGGGGGGGGGGGGGGGGGGGGGGGGGGGGGGGGGGGGFGGDGGFGGGGGGGGGGD:CEGGFGGGGGDGGGGGFCBFGGFGGGGGCGGGGGGGEGGGGG<FGGCFDCGCGCFFCFGGGGGGGGGGFGGE*BCBFGDGGGGGGGFFFGGGF9CGCFGGGGDGGGGCGGGGGCCEGGGGGDGFGCG*98F<4>2=F9FCEEFF:7A
@M00200:205:000000000-AKKM3:1:1101:4789:8462 1:N:0:1
ATTGGGTTTAAAGGGTGCGTAGGTGGTCGGGTAAGTCTGAGGTGAAATCTCCGAGCTCAACTCGGAAACTGCCTTGGATACTATTCGGCTTGAGGCTTGGAGGGGGGACTGGAATTCTCGGTGTAGCAGTGAAATGCGTAGATATCGAGAGGAACACCAGTGGCGAAGGCGAGTCCCTGGACAACACCTGACACTGAGGCACGAAAGCTAGGGGAGCAAACAGGATTAGATTCCCCTGTAAGC
+
[truncated: 48,383,452 more chars]
