# Supplementary material for: Responses of rhizosphere soil bacteria to 2-year tillage rotation treatments during fallow period in semiarid southeastern Loess Plateau
Source: PeerJ. 2020 May 5;8:e8853. doi: 10.7717/peerj.8853 (PMC7207221; doi:10.7717/peerj.8853)
Supplement: Supplemental Information 39 [file peerj-08-8853-s039.gz › G3L1.R2.fastq]

@M00200:207:000000000-ALC1F:1:1101:18109:3047 2:N:0:5
TACAGGGGTATCTAATCCTGTTTGATACCCGCACTTTCGAGCATCAGCGTCAGTTACGGCCCAGTAAGCTGCCTTCGCAATCGGAGTTCTTCGTGATATCTAAGCATTTCACCGCTACACCACGAATTCCGCCTACCTTTACCGCACTCAAGGTCTCCAGTATCAACTGCAATTTTAAGGTTGAGCCTCAAACTTTCACAGCTGACTTAAAAACCCGCCTACGCTCCCTTTAAACCCAATTCTCTGA
+
CCCCCGGGGGGGGGGGGGGGGGGGGGGGGGGGGGGGGGGGGGGGGGGGGGGGGGGGGGGGGGGG<FGGGGGGGGGGGGGGGGFGFGGGGGGGGG?FGGGGGGGGEGGGGGGGGGGGGGGGGGFGGGGGGGFGGEGFGGGFGFGDGEGFGFGGGFFGFGGGG?BFBDFGFGFFFFFFFA8?CGFFFGFFFFG5@BFFFFAEEFFF@CEEFCCE:ADFFFFFDF==9==DFEEFE38=7?(=CEECFF<
@M00200:207:000000000-ALC1F:1:1101:12204:5632 2:N:0:5
TACTGGGGTATCTAATCCTGTTTGCTCCCCACGCTTTCGCGCCTCAGCGTCAGTCATGAGCCAGGTTGCCGCCTTCGCCACCGGTGTTCTTCCCAATATCTACGAATTTCACCTCTACACTGGGAATTCCACAACCCTCTCTCACACTCTAGTCTACACGTATCAAATGCAGCTCCCAGGTTAAGCCCGGGGATTTCACATCTGACTGTGTAAACCGCCTACACGCCCTTTAAACCCAGTTCTCTGA
+
CCCCCGGGGGGGGGGGGGGGGGGGGGGGGGGGGGGGGGGGGGGGGGGGGGGGGGGGGGGGGGGGGGGGGGGGGGGGGGGGGGGGGGGGGGGGGGGGGGGGGGGGGGGGGGGGGGGGGGGGGGGGGGFGGGGGGGGEGGGFGGGGGFGFGFGFGGG?FGGGGGFGFFFFFGFFFDFFFFFCFFFFFGFFBBGFBFFEFFFFEFFFFFFFFEEF<EFFBBFFFFFF@=?;FFFFFFFFFFFEECCEF?9
@M00200:207:000000000-ALC1F:1:1101:7361:5853 2:N:0:5
TACTGGGGTATCTAATCCTGTTCTATCCCCACGCTTTCGTGCCTCAGCGTCAGTTACGGATTCGCCAGATGCCTTCGCAATCGGTGTTCTGAGTGATATCTAAGCATTTCACCGCTACACCACTCATTCCTCCGGCGGCATCCGCACTCCAGCGCGACAGTATCAAGGGCAGCCCCGGTGTTGAGCACCGGAATTTCACCCCCGACTTGACGCACAGCCTACGCACCCTTTATACCCAATTCTCTGA
+
CCCCCGGGGGGGGGGGGGGGGGGGGGGGGGGGGGGGGGGGGGGGGGGGGGGGGGGGGGGGGGGGGGGGGGGGGGGGGGGGGGGGGGGGGGGGGGGGGGGGGGGGGGGGGGGGGGGGGGGGGGGGGGGGGGGGGGGGGGGFGGGGGFGFGFGGGGGGGGGGGGFGFFFFEGFFF9>EFFEGGGFFFGFFFFDDBF4CFEFFFBFFFFF?FFFB?6D><FBFFFBBFFFFB??DFBFFF7BFAFFFFBA
@M00200:207:000000000-ALC1F:1:1101:16369:8703 2:N:0:5
TACAGGGGTATCTAATCCTGTTTGCTCCCCACGCTTTCGCGCCTCAGCGTCAGTTACAGACCAAAAAGCCGCCTTCGCCACTGGTGTTCCTCCACATCTCTACGCATTTCACCGCTACACGTGGAATTCCGCTTTTCTCTTCTGCACTCAAGTTCCCCAGTTTCCAATGACCCTCCACGGTTGAGCCGTGGGCTTTCACATCAGACTTAAGAAACCGCCTGCGCGCGCTTTAAGCCCAATTCTCTGA
+
CCCCCFGGGGGGGGGGGGGGGGGGGGGGGGGGGGGGGGGGGDGGGGGGGGGGGGGGGGGGGGGGGGEGGGGGGGGGGGGGGGGGGGGGGGGGGGGGGGGGGGGGGGGGGGGGGGGGGGGGGGCCFFGGGGGGGGGGGDGFGGFGGFGFGF1EGGGGGGGGDGFGFFFGFFFFFDFEFFFGGGFFFGFFFEGFFFFFFFFEEFFF*43<A864=DF=BFF552,:9BFF@F@C<AAF<:?B24))6<A
@M00200:207:000000000-ALC1F:1:1101:23800:12589 2:N:0:5
TACTAGGGTATCTAATCCTGTTCGATCCCCACGCTTTCGTGCCTCAGCGTCAGTAACAGTTTTGTGAGCTGCCTTCGCAATCGGTGTTCTGTGTCATATCTAAGCATTTCACCGCTACACGACACATTCCGCCCACATCAAATGTACTCAAGATTAGCAGTATCAATGGCAGTTCTGTTGTTAAGCAACAGGCTTTCACCACTGACTTACTATTCCGCCTACGCACCCTTTATACCCACTTCTCTGA
+
CCCCCGGGGGGGGFGGGGGGGGGGGGGGGGGGGGGGGGGGGGGGGGGGGGGGGGGGGGGGGGGGGGGGGGGGGGGGGGGGGGGDGGGGGGGGGGGGGGGGGGGGGGGGGGGGGGGGGGGGGGGGGGGGGGGGDGDGGCCD?FGGGFGFGFGGGGFGGGGFGFFGDDFGB?FEFFFFFFDFFD@B98FFFFGFDFFFF@FEEFF@55AECFFFEECEFFDA)5>AAFFAFB@4E<6BEB(85=?B<>=
@M00200:207:000000000-ALC1F:1:1101:8398:16893 2:N:0:5
TACAGGGGTATCTAATCCCTTTCGCTACCCTGGCCTTCGTGCCTCAGCGTCAGATACTGTCCAGTGACTCGCTTACGCCACGAGTGTTCCTCTCGATATCCACGCATTTCACTGCCACACCGAGAATTCCAGTCACCTCTCCAGTCCTCTAGTCTGGCAGTATCGGATGCAGTTCCGGGGTTGAGCCCCGGGATTTCACATCTGACTTACCAAACCGCCTACGCACCCTTTATACCCAGTTCTCTGA
+
CCCCCGGGGGGGGGGGGFFGGGGGGGGGGGGGGGGGGGGGGGGFGGGGGEGGGGGGGGGGGGGGGGGGGGGGGGFFFFGGGGGDFGFGFGGGGGGGGGGGGGGGGGCFGGGGGGGGGFGGGEGGGGGGFFGGGGGGGFFFGGGGCFGFGFGGGGGGGGGGGGFFDDBEDFDDDEFFBADGGD>A?CACFFGFF>A==EFFC:EFE*<EF=EEFDF@BF>D<(/0809@6@;CE5+;@<75?EE3?EF
@M00200:207:000000000-ALC1F:1:1101:5790:19801 2:N:0:5
TACGAGGGTATCTAATCCTGTTTGATCCCCACGCTTTCGTGCCTCAGAGTCAATATTCGTGTAACGAGCTGCCTTCGCAATTGGTGTTCTATGTCATATCTAAGCATTTCACCGCTACACTGGGAATTCCACTCACCTCTCCCGGACTCAAGCTCCGCAGTTTCCCATGCAGTTCCCCGGTTGAGCCGAGGGCTTTCACATGGGACACACGAAGCCGCCTACACGCCCTTTAAACCCAGTTCTCTGAAGA
+
CCCCCGGGCFGGGGGGCGGFFFGGGGGFGGGGGGG@CGGGGGGCGGGGGGGGGGFGGGGGGGGGGGGGGGGGGFGGGGGGGFGGGGGDGEGFFFGFGGGGGFGGGGFFGGGFFCGDEFFEGDEEFCFGG@EGCGDF88=6DFC>GFGFGFFFGFFGGGDDDGFGFFFFFCDDDE9DF5@DC6@FFGFFEB59)6A5+*=:EEFFF=BFDFFF>=;=255((/3(:3:>(33;798A6166??3?6CEFF4
@M00200:207:000000000-ALC1F:1:1101:16914:23112 2:N:0:5
TACCGGGGTATCTAATCCTGTTTGCTCCCCACGCTTTCGCGCCTCAGCGTCAGTCATGAGCCAGGTTGCCGCCTTCGCCACCGGTGTTCTTCCCAATATCTACGAATTTCACCTCTACACTGGGAATTCCACAACCCTCTCTCACACTCTAGTCTACACGTATCAAATGCAGCTCCCAGGTTAAGCCCGGGGATTTCACATCTGACTGTGTAAACCGCCTACACGCCCTTTAAACCCAATTCTCTGA
+
CCCCCGGGGGGGGGGGGGGGGGGGGGGGGGGGGGGGGGGGGFGGGGGGGGGGGGGGGGGGGGGGGGGGGGGGEEGGGGGGGGGGGEGGGGGGGGGCCFGCAFGGGGGGGFG,AECFFCDFGGFC:FGGGGGEGFGEGGGFGGGGGF??DDF=FGGGGGGDGGFGF?DGFD++;8*;5AFF9+=?;DA?D5?A=56>FEF?6=CFEFBEFFECECFF9BF=;8@8<113(/3>EEFF??0()467?44
@M00200:207:000000000-ALC1F:1:1101:7583:24381 2:N:0:5
TACACGGGTATCTAATCCTGTTTGATACCCACACTTTCGAGCCTCAACGTCAGTTGCAGCTTAGCAGGCTGCCTTCGCAATCGGGGTTCTTCGTGATATCTAAGCATTTCACCGCTACACCACGAATTCCGCCTGCCTCAACTGCACTCAAGCCGTCCAGTTTCAACTGCAGTGCTACGGTTGAGCCGCACCATTTCACAGCTGACTTAAACCGCCGTCTACGCTCCCTTTAAACCCAGTTCTCTGACGAT
+
CCCCACGGGGGGDFGGGGGGGGGGGGGGFGGGGGGFGGGGGGDGGGGGGGGGGGFFGGFEECFGAFGGGGGGGGGGFGDGGGFGDGGGGGGGGGGGGG9EGGA,EEFFFGGGGGDCEFGGGGGGGEGGGF?ECEFGGDGFFGGGGFGFGF@EFF6?DEDGDDFGC?DD6DFFFBFFFF>?7?BFFGA5??>BC58;BEFE<=@EFB4A=E*9)58=2>B==CF>060=34;E?<FA<@14?)7)))9)48(
@M00200:207:000000000-ALC1F:1:1102:7358:2420 2:N:0:5
TACTCGGGTATCTAATCCTGTTTGCTACCCACACTTTCGAGCCTCAACGTCAGTTACAGTCCAGTAAGCCGCCTTCGCCACTGGTGTTCTTCCATATATCTACGCATTCCACCGCTACACATGGAGTTCCACTTACCTCTACTGCACTCAAGTTAACCAGTTTCCAATGCCATTCCGGAGTTGAGCTCCGGGCTTTCACATCAGACTTAATCAACCGTCTGCGCTCGCTTTAAACCCAGTTCTCTGA
+
CCCCCEGGEFGGGCFGGGGG9CFFAFGGG@EFG:DAFGGGGGGFDFGGGGFF@FGGGGGGGCFCFAFCGFC@FGGF<@,F,=FG,BFFGGGGFGFFGFFGC;EF@CFGGFFFFEECCFGFDEAFFFFC9=,@BCGGGGFCFCFG8+9=?CG,@CFA?FEC=9CFF9=FDFGFDFF@6CDCGGFG6+3;5=D>AE6@FEDC;0:C:EECC*A*;=F5=?A29E4=2<@FFD(*1*;?-25>4C)7<97
@M00200:207:000000000-ALC1F:1:1102:10278:3174 2:N:0:5
TACAAGGGTATCTAATCCTGCTTGCTACCCACGCTTTCGAGCCTCAGCGCCAGTTACAGACCAGAGAGCCGCTTTCGCCACTGGTGTTCTTCCATATATCTACGCATTTCACCGCTACACATGGAGTTCCACTCTCCTCTTCTGCACCCAAGTCTCCCAGCTTCCAATGCGCGACTTCGGTTAAGCCGAAGGCTTTCACATCAGAGTTAAAAGACCGCCTGCGTTCCCTTTAAACCCAATTCTCTGA
+
-ACCCFGEED8,E9,6CF6,,,6,,,<C<,;,@@@6,<CFGC+E8<,,@++76,,AC<,;B,@<CC,FBFFC+,9<BF:7C<FFFFA?E,EE?<C,,94,C=?F:B,@;;BF,@+++>8<,=:F8@444,@D=D,4@@==DF8DD9D++=+@AD,@?B=@,++7D=+ECC09+*+3:8C+4=DCF?*<599@A9A28<:EEF=B:*1;/A4*1<A)():2:216((()4436?EFF6?D1C3)173)
@M00200:207:000000000-ALC1F:1:1102:16201:5300 2:N:0:5
TACCGGGGTATCTAATCCTGTTTGCTCCCCACGCTTTCGCGCCTCAGCGTCAGTCATGAGCCAGGTTGCCGCCTTCGCCACCGGTGTTCTTCCCAATATCTACGAATTTCACCTCTACACTGGGAATTCCACAACCCTCTCTCACACTCTAGTCTACACGTATCAAATGCAGCTCCCAGGTTAAGCCCGGGGATTTCACATCTGACTGTGTAAACCGCCTACACGCCCTTTACACCCAATTCTCTGA
+
CCCCCGGGGGGGGGGGGGGGGGGGGGGGGGGGGGGGGGGGGGGGGGGGGGGGGGGGGGGGGGGGGGGGGGGGGGGGGGGGGGGGGGGGGGGGGGGGGGGGGGGGGFGGGGGGGGGFFGGGGGGGGFFGFGGGGGGGGGGGGGFGGGGGGGGAFFG8DGGGGGGGG7FGGGGFGAFGFGGGFFFGFGFFF>DFFFF=FFGFEFE?EFFFFC7?EEFF=>B=034;?;FBFFFFFFF):@FDFF?CEE9
@M00200:207:000000000-ALC1F:1:1102:21113:11376 2:N:0:5
TACACGGGTATCTAATCCTGTTTGCTCCCCACGCTTTCGTGCCTCAGTGTCAATGATCGTGTAGTTAGCTGCCTTCGCAATGGGTGTTCTATGTCATATCTAAGCATTTCACCGCTACATGACATATTCCGCTAACCTCCACGATATTCAAGACAGATAGTATCAACGGCAGTTTCCGAGTTAAGCCCGGAGATTTCACCACTGACTTACCTGCCCACCTACGCACCCTTTAAACCCAATTCTCTGA
+
CCCCCGGGGGGGGGGGGGGGGGGGGGGGGGGGGGGGGGGGGGGGGGGGGGGGGGGGGGGGGGGGGGGGGGGGGGGGGGGGGGGGGGGGGGGGGGGGGGGGGGGGGGGGGGGGGGGGGGGGGGGGGGGGGGGGGGGGGGGGGGGDG6CDGG=DFGGGGFEFGGGGGGGG>EGFGFGGF6?CGGGGFGFF>77BEFFFFFGFFFFFBEFFCEEC;BAFFFABBEDFFF@=F=5CCEFFFF(=;C?CECE
@M00200:207:000000000-ALC1F:1:1102:23391:17319 2:N:0:5
TACAGGGGTATCTAATCCTGTTTGCTCCCCACGCTTTCGCGCCTCAGCGTCAGTCATGAGCCAGGTTGCCGCCTTCGCCACCGGTGTTCTTCCCAATATCTACGAATTTCACCTCTACACTGGGAATTCCACAACCCTCTCTCACACTCTAGTCTACACGTATCAAATGCAGCTCCCAGGTTAAGCCCGGGGATTTCACATCTGACTGTGTACACCGCCTACACGCCCTTTACACCCAATTCTCTGA
+
CCCCCGG7@@DGFGGGGGGAFFFGGGGGGGFGGGGGGGGGG7CEGGCFGEGBCFGGGGFGDD,<DGGGGGGGGCEGGGDCGGG>CFEEGFDFGFGGFFFA,DEGG=CFGACAFG8=FFGGGGGD@EGFGDGEEFE+C8D?FGGGGGFGGGF,EF8FGGGGGGGGGGGG99D+DDDCFGDCCFFGFGAFDGGBF5CBFCGFFFFF74.6>E7A669;@)5=@==BD906>DFFFFFF902(9;?EEEC
@M00200:207:000000000-ALC1F:1:1102:7747:19756 2:N:0:5
TACAGGGGTATCTAATCCTGTTTGCTACCCACGCTTTCGAACCTCAGCGTCAGTTACAGACCAGAGAGCCGCTTTCGCCACTGGTGTTCTTCCATATATCTACGCATTTCACCGCTACACATGGAGTTCCACTCTCCTCTTCTGCACTCAAGTCTCCCAGTTTCCAATGCCCGACTTCGGTTAAGCCGAAGGCTTTCACATCAGACTTAAAAGACCGCCTGCGTTCCCTTTAATCCCAATTCTCTGA
+
CCCCCGGGEGFGGGGGGGAFFGCFFGGGGGDGGGGGGGGGGGFGGCFFEGG,FCFGGCGGGCEFECFEFFGGGGFGGGEGGGFFFFAFGCEGFFGCGFDFFCFGGGGGGGGGABEGGGGFFFFFDBEFEGGGFFCFGGF83@EEGGEGGFDFGEGE=,ACGGGGFCFFGF=DCBCDBFDDE8D7FCFEDGGBFFFFFFGEA@96*8:;=EE4;26AAB=DF=@FF?@E:E>*5)3A4E@D9<?5CCC
@M00200:207:000000000-ALC1F:1:1103:22250:4600 2:N:0:5
TACGCGGGTATCTAATCCTGTTTGATACCCGCACTTTCGAGCTTCAACGTCAGTAGCGGCCTGGCAGGCTGCCTTCGCAATCGGGGTTCTTCGTGATATCTATGCATTTCACCGCTACACCACGAATTCCGCCTGCCTCGAACGCACTCAAGAACGCCAGTTTCAACTGCAATTCTACGGTTGAGCCGCAAACTTTCACAGCTGACTTGACATCCCGTCTACGCTCCCTTTAAACCCAGTTCTCTGA
+
CCCCCGGGGGGGGGGGGGGGGGGGGGGGGGGGGGGGGGGGGGGGGGGGGGGGGGGGGGGGGGGGGGGGGGGGGGGGGGGGGGGGGGGGGGGGFGGGGGGGGGGGGGGGGGGGGGGGGGGGGGGGGGGGGGFGGGGGGGGGCFGGGGGGGGGFGCGG5EGGGGGGFGGGGGGGGFGGFGG>?EGFGGFGGGDDFFFFFFGFEFFFFFAFF3;CEEAA?A;?<339BF;<?BFF<AFF6(:?ADFFF<4
@M00200:207:000000000-ALC1F:1:1103:5403:4953 2:N:0:5
TACACGGGTATCTAATCCTGTTCGCTACCCATGCTTTCGAGCCTCAGCGTCAGTTACAGACCAGACAGCCGCCTTCGCCACTGGTGTTCTTCCATATATCTACGCATTTCACCGCTACACATGGAGTTCCACTGTCCTCTTCTGCACTCAAGTCTCCCGGTTTCCGATGCCCTTCTCCGGTTAAGCCGAAGGCTTTCACATCAGACCTAAAAAACCGCCTGCGCTCGCTTTATACCCAATTCTCTGA
+
CCCCCGGGGGGGGFGGGGGGGGGGGGGGGGGGGGGGGGGGGGGGGGGGGGGGGGGGGGGGGGGGGGGFGGGGGGGGGGGGGGGGGGGGGGGGGGGGGGGGGGGGGGGGGGGGCEGGE@,AEEGGGGGGGGGGGGGGGGGGF,EFGGGGGGFGFEGGGGGGGEGGFGGGCEGGFFGGGGGGGGGFFGFG5DGGFFAFFFGFFAFE=B);==;;E2BB=B9=@6901519??@<?EF6@E0;EFCFFC3
@M00200:207:000000000-ALC1F:1:1103:27024:5886 2:N:0:5
TACTCGGGTATCTAATCCTGTTTGCTCCCCACGCTTTCGCGCCTCAGCGTCAGTCATGAGCCAGGTTGCCGCCTTCGCCACCGGTGTTCTTCCCAATATCTACGAATTTCACCTCTACACTGGGAATTCCACAACCCTCTCTCACACTCTAGTCTACACGTATCAAATGCAGCTCCCAGGTTAAGCCCGGGGATTTCACATCTGACTGTGTAAACCGCCTACACGCCCTTTAAACCCAATTCTATGA
+
CCCCCGEGDGG9FGGGFGG<EFFGGGGGGGFGEGCG8FGCGGGGGGG<CGGGGGAFGGGGFGGGGGGGFGGGEFGGGGGGGD@F>CFGGGGGGGGGGGAFEGGGG>A7CFCFFGFFBEGGGGFGC@FCGFGF=,6B+=?6FDGF@FG6FCG;=9DGGGGGCE+@D9DF?FGGGFGCFGDCFFGGGGFGGC7C?AFAF?DEEAFEE*846AF?E>FFB):5@DED@F(30=4>?36;811@3>3..67
@M00200:207:000000000-ALC1F:1:1103:20136:7031 2:N:0:5
TACTAGGGTATCTAATCCTGTTTGCTCCCCTGGCTTTCGCGCCTCAGCGTCAATACCGGTCCAGGATGTCGCCTTCGCCACCGGTGTTCCTCCAGATATCTACGCATTTCACCGCTACACCTGGAATTCCACATCCCTCTCCCGGATTCAAGCCCTCCAGTATCGGACGCAGTTCCCGGGTTGAGCCCGGGGATTTCACCACTGACTTACCTGCCCACCTACGCACCCTTTAAACCCAATTCTCTGA
+
CCCCCFGGGGGGGGGGGGGGGGGGGGGGGGGGGGGGGGGGGGGGGGGGGGGGGGGGGFCGGGGGGGGGGGFGGGGGGGGGGGGGGGGGGGGGGGGAFGGGGGGGGGGGGGGGGGGGGGGGGGFG<EFGGGGGGFGEGGGCFGGGG6EGFGFGGGEDFGGGGGGGGGGGGGDGCFCFFGDGGDDGFGFGGDCDE48AFFGBFFF@FE@6CEACFFFFFFF;EFFFFFF@@BFF<AFF:<07):<AAAA
@M00200:207:000000000-ALC1F:1:1103:24394:7411 2:N:0:5
TACCAGGGTATCTAATCCCGTTTGCTCCCCTGGCTTTCGTGTCTCAGCGTCGGCGCAACCCCAGCAGCCTGTTTTCACCTTCGGCGTTCCAAGCGATATCTACGCATTTCACCGCTCCACCGCTTGTTCCGGCTGCCCCTAGTTGGCCCAAGACCCGCAGTATGCCCAGCAGTTCCACGGTTGAGCCGTGGGATTTCACAAGACACTTACGGGACCGCCTACACACGCTTTACACCCAATTCTCTGAAGA
+
CCCCCGGGGGGGGGFFGFGEGGGGGGGGGGGGGGGGGGGGGFGGFGGGGGGGGGGGGGGGGGEGGGGGGGGGGAFGGGGGGGGGGGGGGGGGGGGGGGGGGGGGGECFFGGGGGGGGGFFGGGGGGGGCFGDGGGG8D??FGFGFGFGFCFFFGGGGGEGCFGGGGGGGGGGGFGFCGGGCGGGGGFDDGGGF4;=F5CEEFF@E@@4CFFD@(5:3>>?F:?28@>F?:BAFFFF141(6AAABFF<<<
@M00200:207:000000000-ALC1F:1:1103:2740:10743 2:N:0:5
TACTGGGGTATCTAATCCTGTTCGATCCCCACGCTTTCGTGCCTCAGCGTCAGTTACGACATGGAACGCTGCCTTCGCAATCGGAGTTCTGCGCGATATCTATGCATTTCACCGCTACACCTCGCATTCCGCATTCCTCTGTCGCACTCCAGCTCGTCAGTTTCAACGGCAGGACGGGGTTGAGCCCCGAATTTTTACCGCTGACTTGATGAACCGCCTGCGCACCCTTTAAACCCAATTCTCTGACGATC
+
CCCCCGGGGGGGGGFGGGGGGGGGGGGGGGGGGGGGGGGGGGGGGGGGGGGGGGGGGGGGGGGGFFGDGGGGGGGGGGGGGGGGGGGGGGGFGGGFFF+FFGGGGGGGGGGGGGGGGGGGGGGGGGGGGGGDGGGFGGGGGGGFFGGGGFGGGGGGGGGGAFGGGGGGGGGDDEGGGGG>EE7DGGFGDGGGFFFFFFGF03=;@E?A34C?CFFBBB??F99093:,85A99<?B?(.).-:<94)((4.
@M00200:207:000000000-ALC1F:1:1103:14658:11601 2:N:0:5
TACTAGGGTATCTAATCCTGTTTGATACCCGCACTTTCGAGCTTCAGCGTCAGTTGCGGCCCAGTGAACTGCCTTCGCAATCGGAGTTCTTCGTGATATCTAAGCATTTCACCGCTACACCACGAATTCCACATACCTCAAACGGACTCAAGGACGCCAGTATCAACTGCAGTGCTGCGGTTGAGCCGCAGCCTTTCACAACTGACTTAACATCCCGTCTACGCTCCCTTTATGCCCAATTCTCTGA
+
CCCCCGGGGGGGGGGGGGGGGGGGGGGGGGGGGGGGGGGGGGGGGGGGGGGGGGGGGGGGGGGGGGGGGGGGGGGGGGGGGGGGGGGGGGGGGGGGGGGGGGGGGGGGGGGGGGGGGGGGGGGGGGGGGGGGGGGGGGGGGGGGGGGGGGGDGGGGGGGGGGGGGGGGGGGGGFGGGGGGGGDGGGFGGGGGFFFFFFGFFFFFFFFFFFFFFFFF?ADBBE@FDF(=@FFEE?6FFE2@<E<CEEF
@M00200:207:000000000-ALC1F:1:1103:15300:11783 2:N:0:5
TACACGGGTATCTAATCCTGTTTGCTCCCCACGCTTTCGCGCCTCAGCGTCAGTCATGAGCCAGGTTGCCGCCTTCGCCACCGGTGTTCTTCCCAATATCTACGAATTTCACCTCTACACTGGGAATTCCACAACCCTCTCTCACACTCTAGTCTACACGTATCAAATGCAGCTCCCAGGTTAAGCCCGGGGATTTCACATCTGACTGTGTAAACCGCCTACACGCCCTTTAAACCAAGTTCTCTGA
+
CCCCCGGGGGGGGGGGGGGGGGGGGGGGFGGGGGGGGGGGGGGGGGGGGGGGGGGGGGGGGGGGGGGGGGGGGGGGGGGGGGGGGGGGGGGGGGGGGGFGGGGGGGGGGGGGGGGGGGGGGGGGGGGGGGGEFDGDEFFGFGGGGGGDGFGADFGGGGGGGGGGGGGGGGGGCFFGGFGGGFGGGGFGGGCGFBFFFEG4AAF?76*9@=BCCCFF@DFFF=:30>D9@D@E?)8;3/6A)1<EEC<
@M00200:207:000000000-ALC1F:1:1103:26269:13439 2:N:0:5
TACAGGGGTATCTAATCCTGTTTGCTCCCCACGCTTTCGCGCCTCAGCGTCAGTCATGAGCCAGGTTGCCGCCTTCGCCACCGGTGTTCTTCCCAATATCTACGAATTTCACCTCTACACTGGGAATTCCACAACCCTCTCTCACACTCTAGTCTACACGTATCAAATGCAGCTCCCAGGTTAAGCCCGGGGATTTCACATCTGACTGTGTAAACCGCCTACACGCCCTTTAAACCCAATTCTCTGA
+
CCCCCGGGGGGGGGGGGGGGGGGGGGGGGGGGGGGGGGGGGGGGGGGGGGGGGGGGGGGGGGFGGGGGGGGGGGGGGGGGGGGGGGGGGGGGGGGGGGGGGGGGGGGGGGGGGGGGGGGGGFGGGGGGGGGGGGGCEFGGGGGGFGFGGGGGGGGCGCGEGGGGGFGGGGFDGFGGDGGGGGFGGGFGGDCCBFFFFFGFFFFFFFEFFFFEFFFFFBBDFDFFFFF@FDFF?>FFFFFDEEFFCE9
@M00200:207:000000000-ALC1F:1:1103:18926:13484 2:N:0:5
TACTGGGGTATCTAATCCTGTTTGATACCCACACTTTCGAGCCTCAACGTCAGTTGCAGCTTAGCAGGCTGCCTTCGCAATCGGGGTTCTTCGTGATATCTAAGCATTTCACCGCTACACCACGAATTCCGCCTGCCTCAACTGCACTCAAGCCGTCCAGTTTCAACTGCAGTGCTACGGTTGAGCCGCACCATTTCACAGCTGACTTAAACCGCCGTCTACGCTCCCTTTAAACCCAATTCTCTGA
+
CCCCCFGGGGGGGGGGGGGGGGGGGGGGGGGGGGGGGGGGGGGGGGGGGGGGGGGGGGGGGGGGGGGGGGGGGGGGGGGGGGGGGGGGGGGGGGGGGGGGGGGGGGGGGGGGGGGGGGGGGGGGGGGGGGFGGGGGGGGGGGGGGGGGGGGGGGGGGGGGGGGGGGGGGGGGGFGGGGGGGGGGGFFGGGGGFFFFFFGFFFFFFFFFFEFFFBFE>EFFFFFF?EB?FA@E?EFFDFFFFFFFFFC
@M00200:207:000000000-ALC1F:1:1103:9067:15172 2:N:0:5
TACAGGGGTATCTAATCCTGTTCGCTACCCATGCTTTCGAGCCTCAGCGTCAGTTACAGACCAGACAGCCGCCTTCGCCACTGGTGTTCTTCCATATATCTACGCATTTCACCGCTACACATGGAGTTCCACTGTCCTCTTCTGCACTCAAGTCTTCCAGTTTCCAATGCACTTCTTCGGTTAAGCCGAAGGCTTTCACATTAGACTTAAAAGACCGCCTGCGCTCGCTTTAAACCCAGTTCTCTGA
+
CCCCCGGGGGGGGGGGGGGGGGGGGGGGGGGGGGGGGGGGGEGGGGGGGGGGGGGGGGGGGGGGGGGGGGGGGGGGGGGGGGGGGGGGGGGGGGGGGGGFGGGGGGGG9FGGGGGGGGGGGGGGGGGGGFGGGGGGGFGGGGGGGGGGGGGGGGGGGFGGGGGGGGGGGGGGGFGGGGFGGGGGGGF697DDFFFFFEGFEFFFFFFAEEF@ECFAAB==BFAF@?@>FFF9C3=A?0(6?EFFFF3
@M00200:207:000000000-ALC1F:1:1103:19855:16346 2:N:0:5
TACTGGGGTATCTAATCCTGTTTGCTACCCACGCTTTCGAACCTCAGCGTCAGTTACAGACCAGAGAGCCGCTTTCGCCACTGGTGTTCTTCCATATATCTACGCATTTCACCGCTACACATGGAGTTCCACTCTCCTCTTCTGCACTCAAGTCTCCCAGTTTCCAATGCCCGACTTCGGTTAAGCCGAAGGCTTTCACATCAGACTTAAAAGACCGCCTGCGTTCCCTTTATACCCAATTCTCTGA
+
CCCCCGGGFGGGGGGGGGGGEGGGGGGGGGGGGGGGGGGGGGGGGGGGGGGGGGFGGGGGGGGGGGGGGGGGGGGGGGGGGGGGFGGGGGGGGGGGGGGCGGGGGGGGGGGGGGGCEFGGGGGGFGGGGGGGGGGGGGGGGGFGCGGGGG@FFGFGGGFGEGGGGGFGGCGGGFGGCDDGGGGGFGFCG>DGAFFFFFGFFFFFFFFFE;BEE=A6AF>2:B9=@EB5BBFEEEF@@E78;CCEEFF
@M00200:207:000000000-ALC1F:1:1103:22011:17979 2:N:0:5
TACTAGGGTATCTAATCCTGTTTGCTACCCACGCTTTCGAACCTCAGCGTCAGTTACAGACCAGAGAGCCGCTTTCGCCACTGGTATTCTTCCATATATCTACGCATTTCACCGCTACACATGGAGTTCCACTCTCCTCTTCTGCACTCAAGTCTCCCAGTTTCCAATGCCCGACTTCGGTTAAGCCGAAGGCTTTCACATCAGACTTAAAAGACCGCCTGCGTTCCCTTTAAACCCAATTCTCTGAAGA
+
CCCCCFGGGGGGGGGGGGGGGGGGGGGGGGGGGGGGGGGGGGGGGGGGGGGGGFGGGGGGGGGGGGGGGGGGGGGGGGGGGGGGGGGGGGGGGGGGGGGGGFGGGGGGGGGGGGGGGGGGGGEEGGFGGGGGGGGGGGGGGGGFGFGGGG8DDDEFDGECFGGFGGGFGGGGG>DGGGDCGEG?DGFG+@DDFFFFFFGE<FAE*>ECEEFC;>FFFEB9=D>>=?FFFFFCC:AFDFD@EFF<CF36=)
@M00200:207:000000000-ALC1F:1:1103:28080:18180 2:N:0:5
TACTGGGGTATCTAATCCTGTTCGCTCCCCACGCTTTCGCGTCTCAGCGTCAGTACCGTCCCAGAGAGCTGCCTTCGCCATTGGTGTTCTTCCTGATATCTGCGCATTTCACCGCTACACCAGGAATTCCACTCTCCTGTTCCGTACTCTAGCCACACGGTTTCCGTCGACGTCTGCAGGTTGAGCCTCCAGTTTTCACAACCGACCTACCTGGCCGCCTACACGCTCTTTAAACCCAATTCTCTGA
+
CCCCCGGGGGGGGGGGGGGGGGGGGGGGGGGGGGGGGGGGDFGGGGGFEGGGGGG<<CGFGGGGCCGGGGGGGGGGGGGDG9EFG@FGGGGGGFFGGFEFGGGGGGGGGGGGGGGEGGGGF@FEFFGGGFGGDEFGGGCFFGGC4=CGGGGCFCFGCGGGGGGGGGFGGCDDGDC6+?9DFGFGGGFFDFCG+=FFFFGFE*9>5@2AE:6>E2AA0BF@D@;8;>1763?)9>6)8?B1):A)664
@M00200:207:000000000-ALC1F:1:1103:20045:23166 2:N:0:5
TACTAGGGTATCTAATCCTGTTTGCTCCCCACGCTTTCGCGCCTCAGCGTCAGTCATGAGCCAGGTTGCCGCCTTCGCCACCGGTGTTCTTCCCAATATCTACGAATTTCACCTCTACACTGGGAATTCCACAACCCTCTCTCACACTCTAGTCTACACGTATCAAATGCAGCTCCCAGGTTAAGCCCGGGGATTTCACATCTGACTGTGTAAACCGCCTACACGCCCTTTAAACCCAGTTCTATGA
+
CCCCCFGGGGGGGGGGGGGGGGGGGGGGGGGGDGGGGGGGGFGGGGGGGGGGGGGGGGGGGGGGGGGGGGDGGGGGGGGGGGGGGGGGGGGGGGGFGGGGGGGGGF@FGGGGGGGGGGGGGGFFG?EEGGGGFGG+CFGG?DGFGFG6DDGFAGGEFDGGGG8EGGGFCDFGDFGGGGGGEFGGGGFGGCDC5?FFFCGFFFFFFFFFF4E?<<FFAB@F9BF:96999@@ECEFFF68@EC3.9??
@M00200:207:000000000-ALC1F:1:1104:13579:3963 2:N:0:5
TACTAGGGTATCTAATCCTGTTTGCTCCCCACGCTTTCGCGCCTCAGCGTCAGTCATGAGCCAGGTTGCCGCCTTCGCCACCGGTGTTCTTCCCAATATCTACGAATTTCACCTCTACACTGGGAATTCCACAACCCTCTCTCACACTCTAGTCTACACGTATCAAATGCAGCTCCCAGGTTAAGCCCGGGGATTTCACATCTGACTGTGTAAACCGCCTACACGCCCTTTAAACCCAATTCTCTGA
+
CCCCCFGGGGGGGGGGGGGGGGGGGGGGGGGGGGGGGGGGGGGGGGGGGGGGGGGGGGGGGGEFGGGGGGGGGGGGGGGGGGGGGGGGGGGGGFGGGGFGGGGGGGGGGGEGGGGGGGGGGGGGGGGGGGGGGFEGGGGFGGGGGFGGGFGD@DGGFAFGGGGGFG8FCEGGD0=FGFDCDGGGGFGGGGGD*5AEFFGFFFFEEEEFE*4AEAFABFF9@BFA652763;<ECFA211;6EEE56>
@M00200:207:000000000-ALC1F:1:1104:23437:4593 2:N:0:5
TACGGGGGTATCTAATCCTGTTTGCTCCCCACGCTTTCGCGCCTCAGCGTCAGTCATGAGCCAGGTTGCCGCCTTCGCCACCGGTGTTCTTCCCAATATCTACGAATTTCACCTCTACACTGGGAATTCCACAACCCTCTCTCACACTCTAGTCTACACGTATCAAATGCAGCTCCCAGGTTAAGCCCGGGGATTTCACATCTGACTGTGTAAACCGCCTACACGCCCTTTAAACCCAATTCTCTGA
+
CCCCCGGGGGGGGGGGGGGGGGGGGGGGGGGGGGGGGGGGGGGGGGGGGGGGGGGGGGGGGGGGGGGGGGGGGGGGGGGGGGGGGGGGGGGGGGGGGGGGGGGGGGGGGGGGGGGGGGGGGGGGGGGGGGGGGFGCCGGGGGGGGGGGGGGGGGGGGGGGGGGGGGGGGGGGGFGGGGGGGGFFGGGGDGGCAGFFFFGFFFECFFFGFFA6?5@F@FFFFFFF;ED@@@FC376?<BFFFF><ABA
@M00200:207:000000000-ALC1F:1:1104:6466:7443 2:N:0:5
TACCAGGGTATCTAATCCTGTTTGCTCCCCACGCTTTCGCGCCTCAGCGTCAGTCATGAGCCAGGTTGCCGCCTTCGCCACCGGTGTTCTTCCCAATATCTACGAATTTCACCTCTACACTGGGAATTCCACAACCCTCTCTCACACTCTAGTCTGCACGTATCAAATGCAGCTCCCAGGTTAAGCCCGGGGATTTCACATCTGACTGTACAAACCGCCTACACGCCCTTTAAGCCCAATTCTCTGA
+
CCCCCGGGGGGGGGGGGGGGGGGGGGGGGGGGGGGGGGGGGGGGGGGGGGGGGGGGGGGGGGGGGGGGGGGGGGGGGGGGGGGGGGGGGGGGGGGGGGGGGGGGGGGGGGGGGGGGGGGGGGGGGGGGGGGGGGGGEGGGGGGGGGGGGGGGGGGGGGGFGGGGGGGGGGGGGFGGGGGGGGGFGGGGGGGGFGFFFEGFE6AEC=BGBCFFEFGF@D@@DBEFDBF9;D@FEF4F?;DDEFEFFFE
@M00200:207:000000000-ALC1F:1:1104:21834:9710 2:N:0:5
TACTCGGGTATCTAATCCTGTTCGCTACCCATGCTTTCGAGCCTCAGCGTCAGTTACAGACCAGACAGCCGCCTTCGCCACTGGTGTTCTTCCATATATCTACGCATTTCACCGCTACACATGGAGTTCCACTGTCCTCTTCTGCACTCAAGTCTCCCGGTTTCCGATGCCCTTCTCCGGTTAAGCCGAAGGCTTTCACATCAGACCTAAAAAACCGCCTGCGCTCGCTTTAAGCCCAATTCTCTGA
+
CCCCCGGGGGGGGGGGGGGFGFCGGFCGGGGGGGGGGGGFGGGGGGGGGGGGGFEFFGGCGCFGCFGGGGGGGGGGGGGGGGGGGGGGGGGGGGAFGGGGFGGGGDGGGGGGGGGDCGGG9EGECFGGGACE4@AGGGGG8=FFFGFCFCGGGGGFFGGGEDC9DDGCCCDFDFGDFFGGGG;FGGGDC*@DFGFEFFGEFFFFF3=>@3AEEFDFFF@FBBBF9BB@<=?ECEFA<6(63>CECEF
@M00200:207:000000000-ALC1F:1:1104:18045:10306 2:N:0:5
TACTCGGGTATCTAATCCTGTTTGCTCCCCACGCTTTCGCGCCTCAGCGTCAGTCATGAGCCAGGTTGCCGCCTTCGCCACCGGTGTTCTTCCCAATATCTACGAATTTCACCTCTACACTGGGAATTCCACAACCCTCTCTCACACTCTAGTCTGCACGTATCAAATGCAGCTCCCAGGTTAAGCCCGGGGATTTCACATCTGACTGTACAAACCGCCTACACGCCCTTTATACCCAATTCTCTGA
+
CCCCCGGGGGGGGGGGGGGGGGGGGGGGGGGGGGGGGGGGDGGGGGGGGGGGGGGGGGGGGGGGGGGGGGGGGGGGGGGGGGGGGGGGGGGGGGGGGGGGGGGGGCFGGGGGGGGGGDFGGGGGGFGGGGGGGGGEDGGGGGGGGGGGGGGGGGGGGGGGGGGGGGGGGGGGGFGGGGGF@EFGGGGCD6DGFGFFFEGFCFFFFFFGFFFF?EFF=>@FFFFFDDFFF@@<CEFFFE?FFFFEFFE
@M00200:207:000000000-ALC1F:1:1104:18431:10786 2:N:0:5
TACCGGGGTATCTAATCCTGTTTGCTCCCCACGCTTTCGCGCCTCAGTGTCAGTTACAGACCAGAAAGTCGCCTTCGCCACTGGTGTTCCTCCATATCTCTACGCATTTCACCGCTACACATGGAATTCCACTTTCCTCTTCTGCACTCAAGTCTCCCAGTTTCCAATGACCCTCCACGGTTGAGCCGTGGGCTTTCACATCAGACTTAAGAAACCACCTGCGCGCGCTTTATACCCAATTCTCTGA
+
@CC8CGGGGGGGGGGGGGGFGGGFGGGGGGFGEFGFGGGGGGFGGGGFFGGGGAFGFGGFGGGFGGGGGGGCEGGGGGGGGGGFEFGGGGFGGGGGFGGGGFGDGGECGGGGGGGGG7EFFGGGFGGGGGGGGAFFFGGFGGGGGFGGGG8BFGGGCGFGGGGGGG8AFFFFGF6=?FG8@CEGC?GDGCGGFGFFA7EAEAEE655=8:8ECDGADFF=EF@E2)6>FF;EFCFFFFFFEFE));E
@M00200:207:000000000-ALC1F:1:1104:17989:11008 2:N:0:5
TACCCGGGTATCTAATCCTGTTTGCTCCCCACGCTTTCGCGCCTCAGCGTCAGTCATGAGCCAGGTTGCCGCCTTCGCCACCGGTGTTCTTCCCAATATCTACGAATTTCACCTCTACACTGGGAATTCCACAACCCTCTCTCACACTCTAGTCTACACGTATCAAATGCAGCTCCCAGGTTAAGCCCGGGGATTTCACATCTGACTGTGTAAACCGCCTACACGCCCTTTAAACCCAGTTCTCTGA
+
CCCCCGGGFGFFGFGGGGGGFFF@FFGGGGFGGGGGGGGG@FC7FGFGG@FGGGGGFEFFGGGGFGFEFGGGGD=?BFFGGGGGGGEEGGGGGFGEGGFD;EGGGFFFFGGGGGGGGG9EEGGFED:DEGGGGGDGEGGFGEEFAFGCFDGAFCFGAFFGGDDDF9?=?FC=FFGG7CCCDGC?@EDFGDCCBC6:9EFEFFFFFE4C@EB<<*=FBF=(9BEF@>DFBD375)*;;D?;)<EFE93
@M00200:207:000000000-ALC1F:1:1104:19547:11467 2:N:0:5
TACGAGGGTATCTAATCCTGTTTGCTACCCACGCTTTCGAACCTCAGCGTCAGTTACAGACCAGAGAGCCGCTTTCGCCACTGGTATTCTTCCATATATCTACGCATTTCACCGCTACACATGGAGTTCCACTCTCCTCTTCTGCACTCAAGTCTCCCAGTTTCCAATGCACGACTTCGGTTAAGCCGAAGGCTTTCACATCAGACTTAAAAGACCGCCTGCGTTCCCTTTAAACCCAATTCACTGA
+
CCCCCGGGGGGGGGGGGGGGGGGGGGGGGGGGDGGGGGGG?EGGGGFGGGGGGGGGGGGDGGGGGFGGGGGGGGGGGGGGGGGGGCGGGGGGGGGGGGGGGGGGGGGGGGGGGGGGGGGGGGGGGGGGGGGGGGGGGGGGDGGGGGGGGGFGGG;;AFFFFGGGGGGFGG+A+3@=CG+=EG8DFG++@9CDFGFFFEG*;A@EEFFGCEB*/<FFA>AFD=BDDBBBEE=E?EF;;0=;69)9)14
@M00200:207:000000000-ALC1F:1:1104:7741:13584 2:N:0:5
TACTAGGGTATCTAATCCTGTTTGCTCCCCACGCTTTCGCGCCTCAGCGTCAGTCATGAGCCAGGTTGCCGCCTTCGCCACCGGTGTTCTTCCCAATATCTACGAATTTCACCTCTACACTGGGAATTCCACAACCCTCTCTCACACTCTAGTCTACACGTATCAAATGCAGCTCCCAGGTTAAGCCCGGGGATTTCACATCTGACTGTGTAAACCGCCTACACGCCCTTTATACCCAATTCTCTGA
+
CCCCCGGGGGGGGGGGGGGGGGGGGGGGGGGGGGGGGGGGGGGGGGGGGGGGGGGGGGGGGGGGGGGGGGGGGGGGGGGGGGGGGGGGGGGGGGGGGGGGGGGGGGGGGGGGGGGGGGGGGGFGGGGGGGGGGEEGGGGGGGGGGGGGGGGGGGGGGGGGGGGGGG?GGD=8ADGDFFGGGGGG8EFDGGGDBGFFFEGFCFFFFFEGFFFFF<GF=>B>FFFA@ADFF;@ECFFFF@<@>CFCE?3
@M00200:207:000000000-ALC1F:1:1104:24862:14695 2:N:0:5
TACTAGGGTATCTAATCCTGTTCGATCCCCACGCTTTCGTGCCTCAGCGTCAGAAAGGGCTTCGCCAGATGCCTTCGCAATCGGTGTTCTGTGTGATATCTATGCATTTCACCGCTACACCACACATTCCTCCGGCGGCAGCCCCTCTCCAGCGGACCAGTATCAACGGCAGCCCCGTCGTTGAGCGACGGTATTTCACCGCTGACTTAACCCGCAGCCTACGCACCCTTTAAACCCAATTCTCTGC
+
BCCCCFGGGGGGGGGGGGGGGGGGGGGGGGGGGGGGFFGGGGGGGGGGGDGGGGGGGFGGGGGGGGGDGGGGGGGGGGGGGGFGGGGGGGGGGGGGGGGGGFGGGGGGGGGGGGGGGGGGGGGGGGGGGGGGGGGGGGGGDGDCGGDGGGGFGGGGGGGG7EDGGGGGGCDGDACDG5CDCGFFGGGGGDDDFC6?F)17;5191:):<FFFF>3B>BF:?FF>1>B010:<>A=F::<0>94454)
@M00200:207:000000000-ALC1F:1:1104:6651:14737 2:N:0:5
TACCGGGGTATCTAATCCTGTTCGATACCCGCACTTTCGAGCTTCAGCGTCAGTTGCGCTCCCGTGAGCTGCCTTCGCAATCGGAGTTCTTCGTGATATCTAAGCATTTCACCGCTACACCACGAATTCCGCCCACGTTGTGCGTACTCAAGAAGACCAGTTCGCGCTGCAGTGCAGAGGTTGAGCCACTACATTTCACAACACGCTTAATCTCCGGCCTACGCTCCCTTTAAACCCAATTCTCTGA
+
CCCCCEGGGGGGGGGGGGGGGGGGGGGGGGGGGGGGGGGGGDGGGGGGGGGGGGGGGGGGGGGGGGGGGGGGGGGGGGGGGGGGCGGGGGGGGGGGGGGGGGGGGGGGGFGFGGGGGGGGGGGGGGGGGGGGGGGGGFGGGEGDGGGGGGGFGEFGGGGGGGGGGGGGGGGGFFGGGGGGGGGGGGGFGGGGFGFFFFGFF>FFF>=DFFFFEFG3:A@D@@?BFD;DFEBFA>F:::BBA<B>DF2
@M00200:207:000000000-ALC1F:1:1104:23364:15138 2:N:0:5
TACACGGGTATCTAATCCTGTTTGCTCCCCACGCTTTCGCGCCTCAGCGTCAGTCATGAGCCAGGTTGCCGCCTTCGCCACCGGTGTTCTTCCCAATATCTACGAATTTCACCTCTACACTGGGAATTCCACAACCCTCTCTCACACTCTAGTCTACACGTATCAAATGCAGCTCCCAGGTTAAGCCCGGGGATTTCACATCTGACTGTGTAAACCGCCTACACGCCCTTTAAACCCAATTCTCTGA
+
CCCCCGGGGGGGGGGGGGGGGGGGGGGGGGGGGGGGGGGGGGGGGGGGGGGGGGGGGGGGGGGGGGGGGGGGGGGGGGGGGGGGGGGGGGGGGGGGGGGGGGGGGEGGGFGGGFGGFGGGGGGGGGGGGGGGFFEEGGGGGGGFFGGGGGGGGGGGGGG>FGGGGD8AFCFGFFGGGGGG?CAFGDCFDDD5?CFEFFGFFFFFCEFCBFACECF?>>=@@=BF@FF9>;@EECF;0,,=><E<?;<
@M00200:207:000000000-ALC1F:1:1104:15816:16149 2:N:0:5
TACTAGGGTATCTAATCCTGTTTGCTCCCCACGCTTTCGCGCCTCAGCGTCAGTCATGAGCCAGGTTGCCGCCTTCGCCACCGGTGTTCTTCCCAATATCTACGAATTTCACCTCTACACTGGGAATTCCACAACCCTCTCTCACACTCTAGTCTACACGTATCAAATGCAGCTCCCAGGTTAAGCCCGGGGATTTCACATCTGACTGTGTAAACCGCCTACACGCCCTTTAAACCCAGTTCTCTGA
+
CCCCCGGGGGGGGGGGGGGGGGGGGGGGGGGGGGGGGGGGGGGGGGGGGGGGGGGGGGGGGGGGGGGGGGGGGGGGGGGGGGGGGGGGGGGGGGGGGGGGGGGGGGGGGGGGGGGGGGGGGGGGGDFGGGGGGGGGGGGGGGGGGGGGGGGGGGGGGGGGGGC1=FGFFGGGGFGGGFGGGGGGFDGFGDGGADFEFEGFFFECCC;CEFFFFFGFAF>?FF:;@EF:6@;EFEFFFFD@EFFFFCE
@M00200:207:000000000-ALC1F:1:1104:3430:16934 2:N:0:5
TACCAGGGTATCTAATCCTGTTCGATCCCCACGCTTTCGTGCCTCAGCGTCAATTGCGGATTTGTGAGATGCCTTCGCAATCGGTGTTCTGAGTGATATCTATGCATTTCACCGCTACACCACTCATTCCTCCCACAGCATCCGCATTCCAGCCTCACAGTATCAACGGCACTTTCCGGGTTGAGCCCGGGCCTTTCACCGCTGACTTGCAAAGCCGCCTACGCACCCTTTACACCCAATTCTCTGA
+
CCCCCGGGGGGGGGGGGGGGGCGGGGGGGGGGGGGGGGGGGGGGGGGGGGGGGGGGGGGGGGGGGGGGGGGGFFGGGGGGGGGGGGCGGGGGGGGGGGGGGGGGGGGGGGGGGGGGGGGFGFFGGGGGGGGFGGFGCGDFGGGGGGGGGGGGGGGGGGGGGGFDGGFEGGGGGFGGGGDGGGGGGFGGGGGGEGFFFEGFF>>@BDFGFFF4;3*A@EFFFFFADFBD@DEEECFFBD?1>EEFB<A
@M00200:207:000000000-ALC1F:1:1104:14852:21311 2:N:0:5
TACTAGGGTATCTAATCCTGTTTGCTCCCCACGCTTTCGTGCCTCAGCGTCAATGGCGGATTCGTGAGATGCCTTCGCAATCGGTGTTCTGAGTGATATCTATGCATTTCACCGCTACACCACTCATTCCTCCCACGGCATCCGCATTCCAGCCCGGCAGTATCAGCGGCAGTTCCGGCGTTAAGCGCCGGGCTTTCACCGCTGACTTGTCGGACAGCCTACGCACCCTTTAAACCAAATTATCTGCAGA
+
CCCCCGGGGGGGGGGGGGGGGGGGGGGGGGGGGGGGGGGGGGGGFFGGGGGFFGFGGGGGGEGGGGGGGGGGGGGGGGGGGGGGGGEGGFFFGFGGGGGGGGGGGGGGGGGGGGGGGGGGGGGGFGGGGGGFGGGGGGGGGFFGFEGGGGFFGGGEE61CDFFGC+=@CCDGGFC7@CDD879;B,9)8CGDE35847;;?399134+7;*4999>?)8<2.3747(80:25A498(42)--.424)6:9
@M00200:207:000000000-ALC1F:1:1104:23302:24742 2:N:0:5
TACGGGGGTATCTAATCCTGTTTGCTCCCCACGCTTTCGCACCTCAGTGTCAGTATCAGTCCAGGTGGTCGCCTTCGCCACTGGTGTTCCTTCCTATATCTACGCATTTCACCGCTACACAGGAAATTCCACCACCCTCTACCATCCTCTAGTCAGCCAGTTTTGAATGCAGTTCCCAGGTTGAGCCCGGGGGTTTCACACCCAACTTAACTAACCACCTACGCGCGCTTTCTACCCGGTTACCTGA
+
C@C8A+F+@FAFEFFCFEFFEF9FFGGGGGGEC:,BFECBFCFGGGGF@FGGDFGG9FEFCEFDCF8FGFGDFEGGFGG@F,<8FCF=F,=,AA9<FFG,ECF<:+FFD,,CEFE6B@DGD>8,8,9@,47C=====8@8=FG8D,,?6+@FAAF9,6@8ED9@DCDFGGGC8+++25?;,<1+0@F*<;D*)/)(=88@(0((/35+)9A6C60;/.1(.(/84)472(1))-07(,-(43)--.3
@M00200:207:000000000-ALC1F:1:1105:8277:4250 2:N:0:5
TACGCGGGTATCTAATCCTGTTCGCTACCCATGCTTTCGAGCCTCAGCGTCAGTTACAGACCAGACAGCCGCCTTCGCCACTGGTGTTCTTCCATATATCTACGCATTTCACCGCTACACATGGAGTTCCACTGTCCTCTTCTGCACTCAAGTCTCCCGGTTTCCGATGCCCTTCTCCGGTTAAGCCGAAGGCTTTCACATCAGACCTAAAAAACCGCCTGCGCTCGCTTTATACCCAGTTCTCTGA
+
CCCCCGGGGGGGGGGGGGGGGGGGGGGGGGGGGGGGGGGGGGGGGGGGGGGGGDGGGGGGGGGGGGGGGGGGGEGGGGGGGGGGGGGGGGGGGGGGGGGGGGGGGGGGGGGGGGGGGGGGGGGGGGGGGGGGGGGGGGGGGGGGGGGGGGGGGGGGGGGGGGDFGGGGGGGGGFGGGGGGGGGF7FGGCDGGFGFEFFGEEFFF=@BBEFAE@BFFFF(3=;>BBD;;;?BAFFF??FFFAFBFFA>
@M00200:207:000000000-ALC1F:1:1105:15289:13133 2:N:0:5
TACTAGGGTATCTAATCCTGTTTGATACCCACACTTTCGAGCATCAACGTCAGTTACGCTCCAGCAAGCTGCCTTCGCAATCGGAGTTCTTCGTGATATCTAAGCATTTCACCGCTACACCACGAATTCCGCCTGCCTCTGCCGCACTCAAGAACGCCAGTTTCAACTGCAATTTTAAGGTTGAGCCCCAAACTTTCACAGCTGACTTAACATCCCGTCTACGCTCCCTTTATGCCCAATTCTCTGA
+
CCCCCGFGGEGGGGGGGGGGGGGFGGGGGGGGGGGFGGDGGGGGGGGGGGGGGGGGGGGGGGGGGGGGGGGGGGGGGGGGGGCGGGGFGGGGGGGGGGGGGGGGGGGGGGGGGGGGGGFGGGGGGGGGGGGGGGGGGGGGGGGCGGGGGG?FGGFGG>EGGGGFGGGGGGGGGFGGGCFGGGGF?FFGGGGGFCCFFFGEFFFFFFFFFFFFFF9AAFDFDF9@DB@D=>=CCCC=>E=3=EECEFC
@M00200:207:000000000-ALC1F:1:1105:18125:14902 2:N:0:5
TACTAGGGTATCTAATCCCTTTTGCTCCCCACGCTTTCGTGCCTGAGCGTCAGCAATTGTCCAGGTAGCCGCCTTCGCCTCTGGTGTTCCTCACGATATCTACGCATTTCACTGCTACACCGTGAATTCCGCTACCCTCTCCAATGCTCTAGCCATGTAGTTTTAGGTGCAATTCTGAGGTTAAGCCTCAGGCTTTCACGCCTAACACACTTGGCCGCCTGCGCACCCTTTACACCCAATTCTCTGA
+
CCCCCGGGGGFGGFFGGGGGGGGGGGGGGGGGEGGGGGGGGGGGGGF@FGGGGGCEDGFGGGGGGGGGGGGGGGGGGGGGGGGGGGGGGGGGGGGGGCEGFGGFGGGECGGGGGGFGGGGDCFF+AAFGGGGGGGFGFGGGGGGGGGGFGGC8FGGFDFFCDFGFG?EFGGGGFGGGGGGFGG7DFGGGFDCFCFFFFFF@FFFFCFE@AF@A:>FAFFDBD:A@:>>B=>*45BF@F?@<C)))74
@M00200:207:000000000-ALC1F:1:1105:22588:21646 2:N:0:5
TACAGGGGTATCTAATCCCGTTTGCTCCCCTGGCTTTCGCTCCTCAGCGTCAGTATTGGTCCAGGATGCCGCCTTCGCCACCGGTGTTCCTCCAGATATCTACGCATTTCACCGCTACACCTGGAATTCCGCATCCCTCTCCCAAACTCAAGCCAACCAGTATCGGACGCAGTTCCCCGGTTAAGCCGAGGGATTTCACGTCCGACTTAGTTGGCCACCTACGAGCCCTTTATACCCAATTCTCTGA
+
-CCCCEEF@7@CFCFCCCCFFC@EGGFF<F@GGFGA8E6FG,F<C@FG7F::FCF<@@EF@C<C@<FFGCEGGGC@BF,6FGGCFGBBF=;:A8AFGD9CB;ED@=,+,4A9,@8===9E@FF<<,4@;4DEC>E,A2,6@8DFG,==E8D9DEGC?BECAFFFGGEED>9CD8CCFGGD8E5:@:CD4CEDFGF*=7=>=FFF6611;>C5<FF4=)28;3(/(87(.4?BB9/9()8:<99:<99
@M00200:207:000000000-ALC1F:1:1106:24865:5358 2:N:0:5
TACTGGGGTATCTAATCCTGTTCGATCCCCACGCTTTCGTGCCTCAGCGTCAGATCGGCGGCGGCACGCTGCCTTCGCAATCGGAGTTCTGCGCGATATCTATGCATTTCACCGCTACACCGCGCATTCCGCGTGCCTCCCGCCGTCTCCAGCCCCGCAGTCCCGACGGCCGGCCGGGGTTGAGCCCCGACATTTTACCGCCGGCTTGAAGGGCCGCCTGCGCACCCTTTAAGCCCAATTCTCTGA
+
CCCCCGGGGBFGGGGGGGGFGGGGGFGFGGGGGGGGGGGEFGGGGGGGGEGGCEFFGCGGCGGGGGGGGGGGGGGG@FEG75FCCEGGGGGGGGGGGCFAFFGGGGGGGGGFGDGGGGGGG>FFDBFEGGGGGGGGGGGGGG>5:?GFE*5B@FE=EGGGEG7FGGGGDGGGGFGGFGG>EE4FFGCDGGGD3:<<F>CB).(7>)714,69:6>@373:?D>9>FFF08<A9<;7@:(6<>DAA6
@M00200:207:000000000-ALC1F:1:1106:10107:10985 2:N:0:5
TACTGGGGTATCTAATCCTGTTTGCTCCCCACGCTTTCGCGCCTCAGCGTCAGTCATGAGCCAGGTTGCCGCCTTCGCCACCGGTGTTCTTCCCAATATCTACGAATTTCACCTCTACACTGGGAATTCCACAACCCTCTCTCACACTCTAGTCTACACGTATCAAATGCAGCTCCCAGGTTAAGCCCGGGGATTTCACATCTGACTGTGTAAACCGCCTACACGCCCTTTAAACCCAGTTCTCTGA
+
CCCCCGGGGGGGGGGGGGGGGGGGGGGGGGGGGGGGGGGGGGGGGGGGGGGGGGGGGGGGGFGGGGGGGGGGGGGGGGGGGGGGGGGGGGGGGGGGGGGGGGGGGGGGGGGGGGGGGGGGGGGGGGGGGGGGGGGGGGGGGGGGGGGGGGGGGGGGGGGGGGGGGGGGGCGGGFGFFGFGGGGGGGGGGGGGFGGFFFGFFFEFFFFFFFFFFFGFBEF=@ABFFF?F9@E<EEFGB6;=CEFFFFF
@M00200:207:000000000-ALC1F:1:1106:16435:12111 2:N:0:5
TACAAGGGTATCTAATCCTGTTTGCTCCCCACGCTTTCGCGCCTCAGCGTCAGTCATGAGCCAGGTTGCCGCCTTCGCCACCGGTGTTCTTCCCAATATCTACGAATTTCACCTCTACACTGGGAATTCCACAACCCTCTCTCACACTCTAGTCTACACGTATCAAATGCAGCTCCCAGGTTAAGCCCGGGGATTTCACATCTGACTGTGTAAACCGCCTCCACGCCCTTTAAACCCAGTTCTCTGAAGCT
+
CCCCCGGGGGGGGGGGGGGGGGGGGGGGGGGGGGGGGGGGGGGGGGGGGGGGGGGGGGGGGGGGGGGGGGGGGGGGGGGGGGGGFGGGGGGGGGGGGGGGGGGGGGGGGGGGGGGGGGGGGG@FAFGGGGGGGGGGGGGGGGGGGGGGGGGCFGGGGGGEGGGGGGFGGGGD?FGGFGFGGGGGGCGGGDGGEGGFFEGFFFFFCCEFEEFFFEGFFD@D(/:B@F>>;D@)<4=7BD@E?EEEE?4?E34
@M00200:207:000000000-ALC1F:1:1106:21608:14462 2:N:0:5
TACTGGGGTATCTAATCCTGTTTGATACCCGCACTTTCGAGCCTCAGCGTCAGTGGCACTCCAGATGGCTGCCTTCGCAATCGGGGTTCTTCGTCATATCTAAGCATTTCACCGCTACACAACGCATTCCGCCTACCTCAAGCGCACTCCAGTCTCTCAGTTTCAACGGCACAACCAGGTTAAGCCCGGAAATTTTACCGCTGACTTGAAAGTCCGCCTACGCACCCTTTAAACCCAATTCTCTGA
+
CCCCCGGGGGGGGGGGGGGGGGGGGGGGGGGGGGGGGGGGGGGGGGGGGGGGGGGGGGGGGGGGGGGGGGGGGGGGGGGGGGGGGG@FGGGGGGGGGGGGGGGGGGGGGGGGGGGGGGGGGGGGGGGGGFGGGGEFGGGGGGGGGGGGGGGGGGDGGGGGFGGGGGGGDGGDGFGGFGGGGG>CFGGGGCGDFFGFFFGFEFFFFFFF==BFF<@A@>D;DFFF>>?FF;C3CFFDF6<<ABAFBA
@M00200:207:000000000-ALC1F:1:1106:6674:15046 2:N:0:5
TACGGGGGTATCTAATCCTGTTCGCTACCCATGCTTTCGAGCCTCAGCGTCAGTTACAGACCAGACAGCCGCCTTCGCCACTGGTGTTCTTCCATATATCTACGCATTTCACCGCTACACATGGAGTTCCACTGTCCTCTTCTGCACTCAAGTCTCCCGGTTTCCGATGCACTTCTCCGGTTAAGCCGAAGGCTTTCACATCAGACCTAAAAAACCGCCTGCGCTCGCTTTAAACCCAGTTCTCTGA
+
CCCCCGGGGGGGGGGGGGGGGGGGGGGGGGGGGGGGGGGFGGGGGGGGGGGGGFFGGGGGGGGGGGGGGGGGGGGGGGGGGGGGGGGGGGGGGGGGGGGGGGGGGGGGGGGGGGGGGGFGFG@FGGGGGFFGGGGFGGGGGGGGGGGGGGFGGGGGGGGGGGGGGGGGGGGGGFFGFGGGGGCFFGGGGCCGFGGFFCF58FEFBABE*5A=71CA1B;F<A@;FFBFFFFBDFFGF2(,:AFFFF)
@M00200:207:000000000-ALC1F:1:1106:12238:15342 2:N:0:5
TACGCGGGTATCTAATCCTGTTCGCTACCCATGCTTTCGAGCCTCAGCGTCAGTTACAGACCAGACAGCCGCCTTCGCCACTGGTGTTCTTCCATATATCTACGCATTTCACCGCTACACATGGAGTTCCACTGTCCTCTTCTGCACTCAAGTCTCCCGGTTTCCGATGCCCTTCTCCGGTTAAGCCGAAGGCTTTCACATCAGACCTAAAAAACCGCCTGCGCTCGCTTTATACCCAGTTCTCTGA
+
CCCCCGGGGGGGGGGGGGGGGGGGGGGGGGGGGGGGGGGGGGGGGGGGGEGGGGGGGGGGGGGGGGGGGGGGGGGGGGGGGGGGGGGGGGGGGGGGGGGGGFGGGGGGGFEGGGECEGGGGGGGFGGGGGAFGGGGGGGGGGGGFGGGGGGGGFGGCFEGGGGDGDDGGGGGGFFGFGGGGGGGGDF9DDDGFGG=FFGFCAEFBF>E:@FF@@GFFFBF;A>>BFFF?B?FFAFGFD?:AA>D94<
@M00200:207:000000000-ALC1F:1:1106:11471:16533 2:N:0:5
TACGAGGGTATCTAATCCTGTTCGATACCCGCACTTTCGAGCTTCAGCGTCAGTTGCGCTCCCGTGAGCTGCCTTCGCAATCGGCGTTCTTCGTGATATCTAAGCATTTCACCGCTACACCACGAATTCCGCCACCGTCCCGCGTACTCCAGTGGACCAGTTCGCGCCGCCCGTCCGCCGTTCACCGACGGACTTTCACGACCCGCCTCACCCACCGCCTGCGCTCCCCTTAACCCCCGTTCTCTGCACAC
+
CCCCCGGGGGGGGGGGGGGGGGGGGGGGGGGGGGGGGGGGFGGGGGGGGGGGGGGCGEGGGGGEGDF@FE<FGFEG@FB4?F?:+>@:F=>FDED,45CFE=?,B>9@;F?FGFG>+F>FG@FC:>44EGDGGD+D+6ADG8C3@+@AF63,3:,,@E1137D7C*CG*C*?9?DG8CG3//**+3*1:7)*)1+)9):1)8(>1B(-(,8FB1D)(8>1(<(4,<>F(,()))17:((-(4(6)-))()(
@M00200:207:000000000-ALC1F:1:1106:10852:18343 2:N:0:5
TACGGGGGTATCTAATCCTGTTTGCTCCCCACGCTTTCGTGCCTCAGCGTCAATGCCGGACCAGTTGGCCGCCTTCGCCACCGGTGTTCTACCCAATATCTGCGAATTTCACCTCTACACTGGGTATTCCGCCAACCTCTTCCGGTTTCTAGACTAGGAGTTTCAAAAGCAGTTCCGGGGTTAAGCCCCGGGATTTCACTTCTGACTTTCTTGTCCGCCTACGCACGCTTTAAGCCCAATTCTCTGA
+
CCCCCGGGGGGGGGGGGGGGGGGGGGGGGGGGGGGGGGGGGGGGGGGGGGGGGGGGGGGGGGGGGGGGGGGGGGGGGGGGGGGGGGGGGGGGGGGGGGGGGGGGGGGGGGGGGGGGGGGGGGGGGGGGGGGGGGGGGGGGGGGGGGGGGGGGGGGGGGGGGGGGGGGGGGGGGFGGF47DGGGGGFFFGG3DFDGFFFGEFF?+)8>EFFFFCCC@?E6?:?:BF>>FF<?94<FGFB?B9ABFA<<
@M00200:207:000000000-ALC1F:1:1106:5145:19854 2:N:0:5
TACGAGGGTATCTAATCCTGTTTGCTCCCCACGCTTTCGCGCCTCAGCGTCAGTCATGAGCCAGGTTGCCGCCTTCGCCACCGGTGTTCTTCCCAATATCTACGAATTTCACCTCTACACTGGGAATTCCACAACCCTCTCTCACACTCTAGTCTACACGTATCAAATGCAGCTCCCAGGTTAAGCCCGGGGATTTCACATCTGACTGTGTAAACCGCCTACACGCCCTTTATACCCAATTCTCTGA
+
CCCCCGGGGGGGGGGGGGGGGGGGGGGGGDGGGGGGGGGGGGGGGGGGGGGGGGGGGGGEGGGGGGGGGGGGGGGGGGEGGGGGGGGGGGGGGGGGGFGGGGGGGGGGGGGGGGGGGGGGG9FFGGGGGGGGGGGCEGGGGGFGGFEGGGDDDGGGGGGEGGGFEGFGGGGGGFGGFDFGDFGFGG?CDDDGEGF=AAFEFFFFEF;EEFFFFFGF>EF@DABF;E(663))).3@=@734.<CC3>
@M00200:207:000000000-ALC1F:1:1107:16444:4567 2:N:0:5
TACGCGGGTATCTAATCCCGTTTGCTCCCCACGCCGTCGTGGCTCAGTGTCAGGTCATGCCCAGGCAGCCGCTTGCGCCACTGGTGTTCCTCCCGATATCTACGCATTTCACCACTACACCGGGAATTCCACTGCCCTCTGCATGCCTCTAGTCTGAGTGTCTACCGCGACCTCCCCCCGATGAACGCGGGGCTTTCCCACGGCACATCCCAGCCAACCTACCCACGCTTTATGCCCAGTTCTCTCA
+
CCCCCGGGGGGGGGGGGGGGGG?GFGGGGDCGCCCFGEECGDFFE@FFFGFFGGGGGGGGGGDGG78BFGGEGEEFFGGGGDGGG8FFGFFGGGG::BEGGAF7FGGGGC?FCDEG8FFEGEGGGEG,DE9EGGGGG8DCFEDEEF9<C7@>,;;ECFFFDECEGGDG7:DC44CDCGG4:5:C+3>DG>D)7DFFB)93820)(,3))4<F>(<).4?:22:?<<3046<<4<FF?2(9-56A4)3
@M00200:207:000000000-ALC1F:1:1107:12677:4744 2:N:0:5
TACAGGGGTATCTAATCCTGTTTGCTCCCCACGCTTTCGCACCTCAGTGTCAGTATCAGTCCAGGTAGTCGCCTTCGCCACTGGTGTTCCTTCCTATATCTACGCATTTCACCGCTACACAGGAAATTCCACTACCCTCTACCATACTCTAGCTTGCCAGTTTTGGATGCAGTTCCCAGGTTGAGCCCGGGGATTTCACATTCAACTTAACAAACCACCTACGCGCGCTTTAAACCCAGTTCTCTGA
+
CCCCCGGGGGGGGGGGGGGGGGGGGGGGGGGGGGGGGGGGGGGGGGGGGGGGGGGGGGGGGGGGGGGGGGGGGGGGGGGGGGGGGGGGGGGGGGFGGGGGGGGGGGGGGGGGGGGGGGGGGGGGGGGGGGGGGGGGGGGGGGGGGGGGGGGDGGGGGGGGGGGGGGFCFGFGGFGFFGFC=9EFGGGFGFGGFGGFFCFEFFFCEFFE@EFFFFFFFFDDEFAABFD@;DFFEEFF?@FACEFEFEE
@M00200:207:000000000-ALC1F:1:1107:8485:4915 2:N:0:5
TACAAGGGTATCTAATCCTGTTCGCTCCCCACGCTTTCGCTCCTCAGCGTCAGTTACAGACCAGAGAGTCGCCTTCGCCACTGGTGTTCCTCCACATCTCTACGCATTTCACCGCTACACGTGGAATTCCACTCTCCTCTTCTGCACTCAAGTTTCCCAGTTTCCAATGACCCTCCCCGGTTGAGCCGGGGGCTTTCACATCACACTTAAGCAACCGCCTGCGCGCACTTTAAGCCCAGTTCTCTGA
+
CCCCCFGGGGGGCFGGGGGCFGGGGGGFGGGGG7FGGGGD@@FFGGGGGGGGGGGGGGGFGGGFFDG@FFCGGGGGGGGGGGGGDEBFEF9FGGGFFGFF=EEFGGC@DDEFGGGGGGGGGGGGGCDDFGGGGGDGDGGG8EAFCCCGGFGGFFFGAFGGGGFFGFGC8EDGGFGGGCE6@GCFCFD535?CBDGFFFGFF38**7B=EEC+7@FF03>;=@B(29)30.4>49F)480<AA2:6>2
@M00200:207:000000000-ALC1F:1:1107:22615:5702 2:N:0:5
TACTAGGGTATCTAATCCTGTTTGCTCCCCACGCTTTCGCGCCTCAGCGTCAGTCATGAGCCAGGTTGCCGCCTTCGCCACCGGTGTTCTTCCCAATATCTACAAATTTCACCTCTACACTGGGAATTCCACAACCCTCTCTCACACTCTAGTCTACACGTATCAAATGCAGCTCCCAGGTTAAGCCCGGGGATTTCACATCTGACTGTGTAAACCGCCTACACGCCCTTTACACCCAATTCTCTGACGAT
+
CCCCCGGGGGGGGGGGGGGGGGGGGGGGGGGGGGGGGGGGGGGGGGGGEGGGGGGGGGGGFGGGGDGGGGDFEGGGGGGGGGGGGGGGGGGGGGGGGGGGGGGGGBFGGGGGGGGGGGGGFFFGGGGCGGFGGFGGGGGGGGGGGGGGGGGFDGGGGGGGGGGGGFDGCAFGGFGGFGGFGGGGGCF5;ACDBCGFAEFCF@FC?EBEECEFFCF?>=@FFDE369A=B@@EEFFF9;@F>EFFFEF)321
@M00200:207:000000000-ALC1F:1:1107:6151:6936 2:N:0:5
TACTCGGGTATCTAATCCTGTTCGATCCCCACGCTTTCGTGCCTGAGCGTCAGTTACGACATGGAACGCTGCCTTCGCAATCGGAGTTCTGCGCGATATCTATGCATTTCACCGCTACACCTCGCATTCCGCATTCCTCTGTCGCACTCCAGCTCGTCAGTTTCAACGGCAGGACGGGGTTGAGCCCCGAATTTTTACCGCTGACTTGACGAGTCCGCCTGCGCACCCTTTAAGCCCAATTCTCTGAAGAC
+
CCCCCGGGGGGGGGGGGGGGGGGGGGGGGGGGGGGGGGGGGGFGGGGGGGGGDGGGGGGGGGFGGGGGGGGGGGGGGGGGGGGGGGGFCFGGGGG+CFCGGGGGGGGFGFGGGGGGGGGGGGGGGGGGGGGGECEFGFGGGFF?EGGGFFGDFFD=EGGE@EFFGG;EDGD>DFGDGG>CEECFGFFAE:CDFFGFFAC<DBD5;FCE<@@8@FFF@;3(48139>B21:)64677<265:A2--4<.4)(
@M00200:207:000000000-ALC1F:1:1107:25768:7766 2:N:0:5
TACTAGGGTATCTAATCCTGTTTGCTCCCCACGCTTTCGCGCCTCAGCGTCAGTTACAGACCAAAAAGCCGCCTTCGCCACTGGTGTTCCTCCACATCTCTACGCATTTCACCGCTACACGTGGAATTCCGCTTTTCTCTTCTGCACTCAAGTTCCCCAGTTTCCAATGACCCTCCACGGTTGAGCCGTGGGCTTTCACATCAGACTTAAGAAACCGCCTGCGCGCGCTTTAAACCCAGTTCTCTGA
+
CCCCCCGFGGGGGGGGGGGGGGGGGGGGGGGGGGGGGGGGGGGGGGGGGGGGGGGGGGGGGGGGGGGGGGGGGGGGGGGGGGGGGGGEFGGGGGGGGGGGGGGDGGGGGGGGGGGGGGGGGGGGDGGGGGGGGGGGGGF8FGGFGGGGGGGGGGGGGGGGFGDGGFFGFFCGGFGGGGGGGGGGCGGBCEDDFGFFA4EEFFFF3>EEFE;>45FA2(9=@>9@>FFFF@6E<>FF<F6)6<2<BD<
@M00200:207:000000000-ALC1F:1:1107:18286:7963 2:N:0:5
TACACGGTATCTAATCCTGTTTGCTCCCCACGCTTTCGCACCTCAGTGTCAGTATCAGTCCAGGTGGTCGCCTTCGCCACTGGTGTTCCTTCCTATATCTACGCATTTCACCGCTACACAGGAAATTCCACCACCCTCTACCATACTCTAGCTTGCCAGTTTTGGATGCAGTTCCCAGGTTGAGCCCGGGGATTTCACATTCAACTTAACAAACCACCTACGCGCGCTTTATACCCACTTCTCTGA
+
CCCCCGGGGGGFGGGGGGGGGGGGCFGGGGGGG@FGGGGGGGFGDGGGGG<FFGFGCGGGGGGGGCFGGGGGGGGGEGGGGGGGFFF9FGGGGGGGGGGGGGGGGGGGFGGGGGGGGGGFGDCG,EFGGGFGGCEGGGGGGFCGFFGGGGGGGGGCEFFGGDFG8FGGGGGDGFFFG?6=FFE?DGGF>?D65FGFFEGACE9BE<ACEECFB>>FDADFFD>@>BE63=ECEE=;E(5=3<@EF<
@M00200:207:000000000-ALC1F:1:1107:14408:12113 2:N:0:5
TACACGGGTATCTAATCCTGTTTGCTCCCCACGCTTTCGCGCCTCAGCGTCAGTCATGAGCCAGGTTGCCGCCTTCGCCACCGGTGTTCTTCCCAATATCTACGAATTTCACCTCTACACTGGGAATTCCACAACCCTCTCTCACACTCTAGTCTACACGTATCAAATGCAGCTCCCAGGTTAAGCCCGGGGATTTCACATCTGACTGTGTAAACCGCCTACACGCCCTTTAAACCCAATTCTCTGA
+
CCCCCGGGGGGGGGGGGGGGGGGGGGGGGGGGGGGGGGGGGGGGGGGGGGGGGGGGGGGGGGGGGGGGGGGGGGGGGGGGGGGGGGGGGGGGGGGGGGGGGGGGGGGGGGGGGGGGGGGGGGGGGGGGGGGGGGGGGGGGGGGGGGGGGFGDEGGGGGGGGGGGGGFFGGGGGFGGGGGGGGAFGGGFGFDGFGGFFFGFFBFFFFFFFFFFFFFFFFFFFFED69F@FDF<ECFF?FFFCEFE?CF
@M00200:207:000000000-ALC1F:1:1107:24497:13265 2:N:0:5
TACGGGGGTATCTAATCCGGTTTGCGCCCCAGGGCTTCGTCCCTCACTGTCAGAGCCGTTCTAGCATGCCGCCTTCGCCACTGGTCCTCCCCGCAGGATTACAGGATTTTACCCCTACCCCGCGAGTAGCCCATGCCTCTCCCGGTCCCAAGCTTGCCGGTCTACCCGGACTTCGATGCGTTGAGCGCATCGATTTACCCAGGCATCTAACAAGCCAGCTACGGACGCTTTACACCCAATTCTCTGA
+
CCCCCEGGGGGGGDGGGGGFGG7CFEFGGGGC@:FG@FGFFGGGGGGAFGGGGDEFGGG7F76<FA<E,BCF+C@F<FGGG8BFFFGGGGDE=FF+>CF,9B<E=4EBDAFFD4DFGGDGGGGDC7FE;BAFDEDFGGGG?FFCE?ECEG,>BFCFGFGGGEG?CDC*)?)/9AD3DFGDC=E5CG75:)/9FCF)7:C0*45@(4:):9A;)8FF06?7AB:449EFFB?<FFF:;B?>6:)4))-
@M00200:207:000000000-ALC1F:1:1107:18042:17415 2:N:0:5
TACGGGGGTATCTAATCCTGTTTGCTACCCACGCTTTCGAACCTCAGCGTCAGTTACAGACCAGAGAGCCGCTTTCGCCACTGGTGTTCTTCCATATATCTACGCATTTCACCGCTACACATGGAGTTCCACTCTCCTCTTCTGCACTCAAGTCTCCCAGTTTCCAATGCCCGACTTCGGTTAAGCCGAAGGCTTTCACATCAGACTTAAAAGACCGCCTGCGTTCCCTTTAAACCCAATTCTCTGA
+
CCCCCGGGGGGGGGGGGGGGGGGGGGGGGGGGGGGGGGGGGGGGGGGGGGGGGFGGGGGGGCGGGGGGGGGGGGGGGGGGGGGGFGGGGGGGGGGGGGGGGGGGGGGGGGGGFGGGGGGGGGGGGGGGGGGGGGGGGGGGGGGGGGGGGGEGGGGGGGFGGGGGGGGGGCFGGFGGGGGGGGGGGGGFGBGGFGGFFEGEFFFFEBF?ECCFEF;A9;>0?<FDFFFFEF@CFEFFFD?FEEF<>B9
@M00200:207:000000000-ALC1F:1:1107:5863:19692 2:N:0:5
TACCAGGGTATCTAATCCTGTTTGCTACCCACGCTTTCGAACCTCAGCGTCAGTTACAGACCAGAGAGCCGCTTTCGCCACTGGTATTCTTCCATATATCTACGCATTTCACCGCTACACATGGAGTTCCACTCTCCTCTTCTGCACTCAAGTCTCCCAGTTTCCAATGCCCGACTTCGGTTAAGCCGAAGGCTTTCACATCAGACTTAAAAGACCGCCTGCGTTCCCTTTAAACCCAATTCTCTGA
+
CCCCCFGGGGGGGFGGFGGGGGGGGGGFFGEGGGGGGGGGGFGGGGGGGGGGGFGFGGGFGGFGG@FGEGGGGGGGGGGGGGEGGGGFGGGGGGGGGGGGGEEGCEEGGGGGGGGGGGGGGGGGGGGGGGFGCFGFFCGFGGFGGGGGGGGGGGGGGGGGFGGGGGGGGFG6DFDGDGGGGGGFFAFFDFGGFGGF5>FAA@FFFE5AEECFFDF;@F=@>9@2=9FFFFFFEEAFD225>EEF?EE
@M00200:207:000000000-ALC1F:1:1107:17575:22249 2:N:0:5
TACCAGGGTATCTAATCCTGTTTGCTACCCACGCTTTCGAGCCTCAGTGTCAGTATTATGCCAGAAGGCTGCCTTCGCCATCGGTATTCCTCCAGATCTCTACGCATTTCACCGCTACACCTGGAATTCTACCTTCCTCTCACATACTCTAGCTCTACAGTTTCAGATGCAGTTCCCAGGTTAAGACCGGGGATTTAACATCTGACTTATAGAGCCACCTACGATCCCTTTACACCCAATTCTCTGA
+
-AC8<@CF@<FGFFGFGEF@EAFFCFGGG8EGGF@@FGGGF,@FGGGCECFAFEFGFFGGG,CEFFGFGD,@FFGGFEGGGGGDEGG9@FAEGGF9AFFCEFFFEE:CFFE@FEGCGFEFCFBFFGFFFFGGGC;,@DFGCAAFGFFDD+4>4@E,=,@DEG8,=CFEC,6==DE??FCC@EF98,?:6?6=<;F5+;C=;EFFFF*CC5*?A;<6=8=5)31):5*:4A./>A>*7@5)/6/@<CC
@M00200:207:000000000-ALC1F:1:1107:19923:23611 2:N:0:5
TACTGGGGTATCTAATCCTATTTGCTCCCCACGCTTTCGTGTCTCAGCGTCAGTAACAGCCCAGCAATTCGCCTTCGCCACTGATGTTCCTCATAATATCTACGCATTTTACCGCTACACTATGAATTCCAATTGCCTCTACTGCACTCTAGTCTACCAGTTTCCGAAACAAACTGAGGTTAAGCCTCAGCCTTTCATCTCGGACTTAATAAACCGCCTACACACGCTTTAAACCCAATTCTCTGA
+
CCCCCGGGGGGGGGGGGGGGGGGGGGGGGGGGGGGGGGGGGGGGGGGGGGGGGGGGGGGGFGGGGGGGGGGGCGGGGGGGGGGGGGFGGGGGGGGFGGGGGGGGGGGGGGGGGGGGGGGFGGGFGGGGGGGFGGGGGGGGFDGFGGGGFGGGGGGGGGGGGGGGGGGGGEGGGFGGGGGGGGGCF=D5,:DDFGGFFFGEFF5ABB@EC@EFFF6@AFFFFF=B>=4/):@44*A892B19CE<*/
@M00200:207:000000000-ALC1F:1:1108:12772:2493 2:N:0:5
TACTCGGGTATCTAATCCTGTTTGCTACCCACGCTTTCGAACCTCAGCGTCAGTTACAGACCAGAGAGCCGCTTTCGCCACTGGTATTCTTCCATATATCTACGCATTTCACCGCTACACATGGAGTTCCACTCTCCTCTTCTGCACTCAAGTCTCCCAGTTTCCAATGCCCGACTTCGGTTAAGCCGAAGGCTTTCACATCAGACTTAAAAGACCGCCTGCGTTCCCTTTAAACCCAATTCTCTGACGAT
+
CCCCCGGGGGGGGGGGGGGGGGGGGGGGGGGGGGGGGGGGFGGGGGGGGGGGGGGGGGGGGGGGGGGGFGGGGGGGGGGGGGGDGGGGGGGGGFFFGGGGGGGGGGGGGGGGGGGGGGGGGGGGGGGGGGGGGGGGGGGGFFGGGGGGGDDDFGGGFGGGGGGGGGFGGGGGGFDG>FGDGGGGGFGDDGABFGGFFEFFFFF@EEFFFAEFA4FFFD)6=DF;>F5AB==EE*;5;@1FCCE?ECE)(/(
@M00200:207:000000000-ALC1F:1:1108:20413:3613 2:N:0:5
TACTAGGGTATCTAATCCTGTTTGCTCCCCACGCTTTCGCGCCTCAGCGTCAGTCATGAGCCAGGTTGCCGCCTTCGCCACCGGTGTTCTTCCCAATATCTACGAATTTCACCTCTACACTGGGAATTCCACAACCCTCTCTCACACTCTAGTCTACACGTATCAAATGCAGCTCCCAGGTTAAGCCCGGGGATTTCACATCTGACTGTGTAAACCGCCTACACGCCCTTTAAGCCCAATTCTCTGA
+
CCCCCGGGGGGGGGGGGGGGGGGGGGGGGGGGGGGGGGGGGGGGDFGGGGGGEEFGGGGGGGGGGGGGGGGGGGGGGGGGGGGGBFGGGGGGGGGGGGGGGGGGG=FGGGGGGGGGGCGGGGGGGGGGFGGGGGG7EGGGGGDGGDFFGGGFGGGGGGGGGGGGGGCFGGGGGFGGGGGFDDGGGFFFGG>ADGGFFFGFCFFECFE@@FEFF4=A=G>DFFFFDB=D@DFEE3BA@?(279?EFFC
@M00200:207:000000000-ALC1F:1:1108:22756:4619 2:N:0:5
TACACGGGTATCTAATCCTGTTCGCTCCCCACGCTTTCGCTCCTCAGCGTCAGTTACAGACCAGAGAGTCGCCTTCGCCACTGGTGTTCCTCCACATCTCTACGCATTTCACCGCTACACGTGGAATTCCACTCTCCTCTTCTGCACTCAAGTTTCCCAGTTTCCAATGACCCTCCCCGGTTGAGCCGGGGGCTTTCACATCAGACTTAAGAAACCGCCTGCGAGCCCTTTAAACCCAATTCTCTGA
+
@CCCCGGGGGGGGGGGGGGGGGGGGGGGGGGGGGGGGGGGGGGGGGGGGGGGGGGGGGGGGFGGGGGDGGEEGGGGGGCEGGGGGFGGGGGGGGGGGFGGGGFGGGGGGGGGG>EEGGGGGFGDFGGGGGGGGGFFFFFFGFFFFGDGGGGGGGFGGGGGGA8FGGGGFFG=DFGGGGDCE>>EF?4@*CBFFGGAFFGFEF=EEB;EEF9@63<FFGB?2@6>0397:70446?;6??FB)4>B<A
@M00200:207:000000000-ALC1F:1:1108:5668:4899 2:N:0:5
TACTCGGGTATCTAATCCTGTTTGCTACCCACGCTTTCGAACCTCAGCGTCAGTTACAGACCAGAGAGCCGCTTTCGCCACTGGTGTTCTTCCATATATCTACGCATTTCACCGCTACACATGGAGTTCCACTCTCCTCTTCTGCACTCAAGTCTCCCAGTTTCCAATGCCCGACTTCGGTTAAGCCGAAGGCTTTCACATCAGACTTAAACGACCGCCTGCGTTCCCTTTAAACCCAGTTCTCTGA
+
CCCCCGEGFEGGGGGGGGGGGGGGGGGGGFGEGGGDGGGGGFDGGGGGGECEGCEDGGGGGGGGGGGGGEECCEFGGGGGGGFGFFBFGFFAAFFGGGGGEFEGGGGEGGGGGEEEGGGGGGFGEGGGFFGFGDAFGGGGGGGGGCFDGCE9EFGG=FGG?F@:D,=EFGCFD5=CCGGGGGGECBFDD+<9FGFAFCGFEFFFFFF<CFE45AGF2D9=>=@>@EF=>E8;5<4A;?;6;E??3?C
@M00200:207:000000000-ALC1F:1:1108:21475:6412 2:N:0:5
TACTCGGGTATCTAATCCTGTTTGCTACCCACGCTTTCGAGCCTCAGTGTCAGTTACAGTCCAGAGAGCCGCTTTCGCCACCGGTGTTCCTCCATATATCTACGCATTTCACCGCTACACATGGAATTCCACTCTCCTCTACTGCACTCAAGTCTAACAGTTTCCAATGCACACAATGGTTGAGCCACTGCCTTTTACATCAGACTTATTAAACCACCTGCGCTCGCTTTACGCACAGTTCTCTGA
+
CCCCCGGGGGGGGGGGGGGGFGGGFGGFGGGGGGED@FGEFFEFGGGGGFFEFFFEEFGGGFGGGCFGGFCEGCFCGGGGGGGCCEGCFGGGFFG9EGFGGGFFGGC:AFFGGGGGG@DGG8F=E=EDAACFGGGGF4?FGEFGGGFGFGFGGGGGDEE83EDEEGFGDCDDFFGDFF8=FEFFF5=?6,?D5FFFC@;CEFFEFEEFEFF6AEG9C9@CDA>DFE=BFBE*6@)/5>BB8C?4?4
@M00200:207:000000000-ALC1F:1:1108:12551:6592 2:N:0:5
TACTGGGGTATCTAATCCTGTTTGCTCCCCACGCTTTCGCGCCTCAGCGTCAGTCATGAGCCAGGTTGCCGCCTTCGCCACCGGTGTTCTTCCCAATATCTACGAATTTCACCTCTACACTGGGAATTCCACAACCCTCTCTCACACTCTAGTCTACACGTATCAAATGCAGCTCCCAGGTTAAGCCCGGGGATTCCACATCTGCCTGTGTAAACCGCTAACACCCCCTTTAACCCAAATTTCCTAA
+
CCCCCGGGGGGGGGGGGGGGGGGGGGGGGGGGGGGGGGGGDFGGGGGGGGGGGGGGGGGGGGGGGGGGGGGGGGGGGGGGGGGGGGGGGGGGGGGGGGGGGGGGGGGGGGGGGGGGGGGGGGGGGGGGGGGGGGGGGGGGGGGGGGGGGGGEGGGFCAGGGGGGGGGGGGGFGFGGGGGGGGGGGFGGG6?DDDG*1*2*)*+*****9*/=<*=3(9(-/())(26>;;)9))0A(6(;)))).)1
@M00200:207:000000000-ALC1F:1:1108:21364:7102 2:N:0:5
TACTAGGGTATCTAATCCTGTTTGATCCCCGCACTTTCGTGCATCAGCGTCAGTCCCTGCCTCGTGAGATGCCTTCGCAATCGGTGTTCTGTGTGATATCTATGCATTTCACCGCTACACCGCACATTCCTCCGGCCTCGACCGTATCCCAGCCCAGCAGTATCATCGGCAGCCCCGGGGTTGAGCCCCGGTCTTTCACCGCTGACTTGCTCTGCCGCCTACGCACCCTTTAAACCCAATTCTCTGA
+
CCCCC<FGGGGGGGGGGGGGGGGFGGGGGGGGGGGGGGGGGGGGGGFGGGGGGGGFGGGGGGGDGGF@DGEGGGGGGGGGGGC@FGGGGGGGGGGGGGGGGGGGGGGGGGGGGGGGGGGGGGGGDFFGGGGGGGEDGGGD6EGGGCFGGGGCFFEGGCDGDF@DFGGGCED6DF?CDC7?CDDGFFDGGGEFBD8@AEGF=ABF;@FF@FEFFFGFFDB<@F0)-81>?:?24>F@F?:555))6:4
@M00200:207:000000000-ALC1F:1:1108:11476:7688 2:N:0:5
TAGCGGGTATCTAATCCTGTTTGCTCCCCTAGCTTTCGTGCCTCAGTGTCAGGTATTTTCCAGGGATTCGCCTTCGCCACTGGTGTTCCACTTGATATCTACGCATTTCACTGCTACACCAAGTATTCCAATCCCCCCTCAAATCCTCTAGCAAGGTAGTTTCCAATGCCATTTCCGGGTTGAGCCCGGAGATTTCACATCCGACTTACCTCACCACCTACGCACCCTTTACACCCAATTCTCTGACGATC
+
CCCCCCGGCCFGFEGGGGGGGGGGGGFGGGFEGGFGG7FDGGGGFFGGGGGEGGGGGGGGFGGGDFGGGGGGGGGGGGGGGGFGFGGGGGGGGFGGGGGGGGGGCEEGGFGGGGGGGAFGFGEGGGGGGGEEGDFGGGDGG,=EFGGGGGCFG;FGFGGGGGGFFDGFGGGGGFGGGGCGGGGGGFFGGEABCCCCFAFFEAB5>887AAEF:9F*7CB25=>;5?>;=54*>BAF?F;:>?C<4<)((3/
@M00200:207:000000000-ALC1F:1:1108:13585:9783 2:N:0:5
TACTGGGGTATCTAATCCTGTTTGATACCCGCACTTTCGAGCCTCAGCGTCAGTAACGGTCCAGCAAGCTGCCTTCGCAATCGGAGTTCTTCGTGATATCTAAGCATTTCACCGCTACACCACGAATTCCGCCTGCCTATACCGCACTCAAGGTCTCCAGTATCAACTGCAATTTTACGGTTGAGCCGCAAACTTTCACAACTGACTTAAAGACCCGTCTGCGCTCCCTTTATACCCAATTCTCTGA
+
CCCCCGGGGGGGGGGGGGGGGGGGGGGGGGGGDGGGGGGGGGGGGGGGGGGGGCFFGGGGGGGGGGGGFGGGGGGGGGGGGGGGCGGGGGGGGGGGGGGGGGGGGGGGGGGGGGGGGGGGGGGGGGGGGGGGGGFGGGGGGGGGGGDGGGGGGGGGGGGGGFGGGGGGGGGGGFG?F=CGGGGGFCCD>C9@FFCFFFGFEFF9@=AE=F;A4BFF@7=2-9@E=EFFFEFE6?:AEFFFEE5<C;3
@M00200:207:000000000-ALC1F:1:1108:27370:12039 2:N:0:5
TACTCGGGTATCTAATCCTGTTTGCTCCCCACGCTTTCGCGCCTCAGCGTCAGTCATGAGCCAGGTTGCCGCCTTCGCCACCGGTGTTCTTCCCAATATCTACGAATTTCACCTCTACACTGGGAATTCCACAACCCTCTCTCACACTCTAGTCTACACGTATCAAATGCAGCTCCCAGGTTAAGCCCGGGGATTTCACATCTGACTGTGTAAACCGCCTACACGCCCTTTAAACCCAGTTCTCTGA
+
CCCCCGGGGGGGGGGGGGGAFGGGFFGGGCGGGGGGGGGDGGGGGGGGGGGGEGGGGGGGGGGGGGGGGG:CFGGGGGGGGGGG>CFGGGGGGGGGGGGGGGGGGGGGGGGGGGGGGGGGGGGGFGGGGC@FGGG@EGGGGGGGGFGGGGGFGGGGGGGGGF9EFGGFGGGGGFGDFGFDACFGGFGGGEFFFGDFF6CC?FFC<A;ABAEFEEG>>C@=9@EA@::D@FFFFEF56(:A6CFFECE
@M00200:207:000000000-ALC1F:1:1108:16605:16769 2:N:0:5
TACACGGGTATCTAATCCTGTTTGCTCCCCACGCTTTCGCGCCTCAGCGTCAGTCATGAGCCAGGTTGCCGCCTTCGCCACCGGTGTTCTTCCCAATATCTACGAATTTCACCTCTACACTGGGAATTCCACAACCCTCTCTCACACTCTAGTCTACACGTATCAAATGCAGCTCCCAGGTTAAGCCCGGGGATTTCACATCTGACTGTGTAAACCGCCTACACGCCCTTTACACCCAATTCTCTGA
+
CCCCCGGGCGGGGGGFEGGGGGGGGGGFGEFGGGGGGFGGGCFF:FGGGEGGGGGGGGGGAFFGGGGGGGGGGGGGGGGGGGGGGGGGGGGGFCFGGGGGGFGGFEFFGGGGGGGGGGGGGGGGFGGFFGAFECE@EFF?EGGGFGGGFFGFGCDFGCFCFGGGGGFFGGGGGFGGGG9D<CFF8CFCG59>EGGFFFGFFFFE7C4AEFEF*>@?@:2=5::A@>2:93@<ECAFFF284>?)??E
@M00200:207:000000000-ALC1F:1:1108:23715:22314 2:N:0:5
TACGAGGGTATCTAATCCTGTTTGCTCCCCACGCTTTCGCGCCTCAGCGTCAGTCATGAGCCAGGTTGCCGCCTTCGCCACCGGTGTTCTTCCCAATATCTACGAATTTCACCTCTACACTGGGAATTCCACAACCCTCTCTCACACTCTAGTCTACACGTATCAAATGCAGCTCCCAGGTTAAGCCCGGGGATTTCACATCTGACTGTGTAAACCGCCTACACGCCCTATAAACCCAGCTCTCTGA
+
CCCC@FEGCFGGGGFGGGGGGGGGGGGGFEEGGGGGFGGGGFFEGGGGGFGGGFGGGGGGFGGGFG@EGF@@CGGGGGGGGGC>FFFFFF9EEEFEFFGGGGCCG,ADEFFCED??FGCFGFFF<FDEGGAE=EECEFFGFGFGGGFGGFF;@=FFFGGGGGGEGDGAD,=F+960=FF9DCC:;?FGGEFF>D>4BCFCEFFEFEF6>=AF6?:FBGB>25>F;D(:6(57<)=8<1;).)44=9)
@M00200:207:000000000-ALC1F:1:1109:25352:3516 2:N:0:5
TACGGGGGTATCTAATCCTGTTTGCTCCCCACGCTTTCGCGCCTCAGCGTCAGTAACAGACCAGAGAGCCGCCTTCGCCACTGGTGTTCCTCCAAATATCTACGCATTTCACCGCTACACTTGGAATTCCACTCTCCTCTTCTGTCCTCAAGTCTCCCAGTTTCCAATGACCCTCCCCGGTTGAGCCGGGGGCTTTCACATCAGACTTAAGAGACCGCCTGCGCGCGCTTTAAACCCAATTCTCTGA
+
@CCCCGGGGGGGGGGGGGGGGDFFCGGGFGGGGGDEGGGGGGGGGGGGGGGGGGGGGGGGGGGGFGFGGFGGGGGGGGGGGGGG?D,=FGGGGGGGGGDFFGGFEGDE9FFGFGGGGFGGGFFGDEFGGF,@DDFEDGGGGGGFGGGGGF8=DGGGGGFDFFGGGFGGGGGG?FGD>GD>>>CCFFGDB*:5BDG4AEGFF@4=@F@C<C):385ABEFBFFB>6846;<?>9A?<:1616:9549:
@M00200:207:000000000-ALC1F:1:1109:22452:6636 2:N:0:5
TACCAGGGTATCTAATCCTGTTTGCTCCCCACGCTTTCGCGCCTCAGCGTCAGTCATGAGCCAGGTTGCCGCCTTCGCCACCGGTGTTCTTCCCAATATCTACGAATTTCACCTCTACACTGGGAATTCCACAACCCTCTCTCACACTCTAGTCTACACGTATCAAATGCAGCTCCCAGGTTAAGCCCGGGGATTTCACATCTGACTGTGTAAACCGCCTACACGCCCTTTACGCCCAATTCTCTGA
+
CCCCCGGGGGGGGGGGGGGGGGGGGGGGG7FFGGGGGGGGGGGGGGGGGGGGGGGGGGGGGGGGGGGGGGGGGGGGGGGGGGGGGGEGGGGGGFFGGGGGGGGGGEGGGGGGGFGGGFGGGGGGGFGGGGGGFGGCGFGGGGGGGGGGGGGGFGGGGGGGGGGFGFGGGGGGFFGGFGGGFFFGFFCFECAFFGGFFFGFCBAFEF@FFFEF?EFFFC92=;>@D>2;9@FE<@3:>?(=<EEFEAC
@M00200:207:000000000-ALC1F:1:1109:15897:7793 2:N:0:5
TACGCGGGTATCTAATCCTGTTTGCTACCCACGCTTTCGAGCCTCAGTGTCAGTATTATGCCAGAAGGCTGCCTTCGCCATCGGTATTCCTCCAGATCTCTACGCATTTCACCGCTACACCTGGAATTCTACCTTCCTCTCACATACTCTAGCTCTACAGTTTCAGATGCAGTTCCCAGGTTAAGCCCGGGGATTTCACATCTGACTTATAGAGCCACCTACGCTCCCTTTAAACCCAATTCTCTGA
+
CCCCCGGGGGGGGGGGGGGGGGGGGGGGGGGGGGGGGGGGGGGGGGGGGGGGGGGGGGGGGGGGGGGGGGGGGGGGGGGGGGGGGGGGGGGGGGGGGGGGGGGGGGGGGGGGGGGGGGGGGGGGGGGGGGFGGGGGGGGGGGGGGGGGGGGFGGGGGGGGGGGGGGGGGGGGGFGGFGGGGGGGGGFDA6@BEGGFFFGFFFFFFFFFFGFFF=FAEGDFB4@>FFFFFFFFF=FADF;@FEFFE:6
@M00200:207:000000000-ALC1F:1:1109:11996:8901 2:N:0:5
TACGAGGGTATCTAATCCTGTTTGCTCCCCACGCTTTCGCGCCTCAGCGTCAGTCATGAGCCAGGTTGCCGCCTTCGCCACCGGTGTTCTTCCCAATATCTACGAATTTCACCTCTACACTGGGAATTCCACAACCCTCTCTCACACTCTAGTCTACACGTATCAAATGCAGCTCCCAGGTTAAGCCCGGGGATTTCACATCTGACTGTGTAAACCGCCTACACGCCCTTTAAACCCAGTTCTCTGA
+
CCCCCDGGGGGGGGGGGGGGGGGGGGGGGGGGGGGGGGGGGGGGGGGGGGGGGGGGGGGGGGGGGGGGGGGGGGGGGGGGGGEGGGGGGGGGGGGGGGGGGGGGE8DGGGGGGGGGGGGGGGGGGGGGGGGGGGGGGGGGGGGGGFGGGGGEFGFAFGGGGGDGGCCGGGGGGFGGFFGGGDGGGGGFF>@BFGGFFFGCFFFFFFEB@FFFFFFFFD@FFFFB@:@FF;4CEFFFFDFFFEFFFFE
@M00200:207:000000000-ALC1F:1:1109:15729:9348 2:N:0:5
TACCCGGGTATCTAATCCTGTTCGCTACCCATGCTTTCGAGCCTCAGCGTCAGTTACAGACCAGACAGCCGCCTTCGCCACTGGTGTTCTTCCATATATCTACGCATTTCACCGCTACACATGGAGTTCCACTGTCCTCTTCTGCACTCAAGTCTCCCGGTTTCCGATGCCCTTCTCCGGTTAAGCCGAAGGCTTTCACATCAGACCTAAAAAACCGCCTGCGCTCGCTTTATACCCAGTTCTCTGA
+
CCCCCGGGGGGGGGGGGGGGGGGGGGGGGGGGGGGGGGGGGGGGGGGGGGGGGGGGGGGGGGGGGGGGGGGGGGGGGGGGGGGGGGGGGGGGGGGGGGGGGGGGGGGGGGGGGGGGGGGGGGGGGGGGGGGGGGGGGGGGGFGGGGGGGGGGGGGG=FGGGGGGGGGGGGGGGFGC?FDGGGGFGGGG>BBFFGGFFFGFFFFF=EFE3AEF=@FFFGFDFF@;FFFBFFFFCFF=@E@67C<CF?9
@M00200:207:000000000-ALC1F:1:1109:4654:10453 2:N:0:5
TACTGGGGTATCTAATCCTGTTTGCTCCCCACGCTTTCGCGCCTCAGCGTCAGTCATGAGCCAGGTTGCCGCCTTCGCCACCGGTGTTCTTCCCAATATCTACGAATTTCACCTCTACACTGGGAATTCCACAACCCTCTCTCACACTCTAGTATACACGTATCAAATGCAGCTCCCAGGTTAAGCCCGGGGATTTCACCTCTGACTGTGTAAACCGCCTACGCGCCCTTTAAGCCCAATTCTTTGAAGCT
+
CCCCCGGGGGGGGGGGGGFFGGGGGGGGGGGGGGGGGGGGGGGGGGGGGGGGGG9@EF9<FGGG7FEFGGGGGGGGGGGGGDEGGGGGG9EFGGGGGGGGGGGGCGGGGGGGGGGGGGGGGGFGGGGGGGGGF88EGFGGC?FEDDFGGGGG=,@:E;=EE8FCFDDFGGGGFFGGD,8DFGGGGGGFD+39>DCFF@F*ABF446E;@+:EEEAA@=>598(89>6>0@EFF)8AD<3=C36))1)1)).
@M00200:207:000000000-ALC1F:1:1109:7572:12641 2:N:0:5
TACGCGGGTATCTAATCCTGTTTGCTACCCACGCTTTCGAACCTCAGCGTCAGTTACAGACCAGAGAGCCGCTTTCGCCACTGGTGTTCTTCCATATATCTACGCATTTCACCGCTACACATGGAGTTCCACTCTCCTCTTCTGCACTCAAGTCTCCCAGTTTCCAATGCCCGACTTCGGTTAAGCCGAAGGCTTTCACATCAGACTTAAAAGACCGCCTGCGTTCCCTTTATACCCAATTCTCTGA
+
CCCCCGGGGGGGGGGGGGGGGGGGGGGGGGGGGGGGGGGGGGGGGGGGGGGGGGGGGGGGGGGGGGGGGGGGFEGGGGGGGGGGGGGGGGGGGGGGGGGGGGGGGGGGGGGGGGGGGGGGGGGGGGGFGGGGFFGGGGGGGGGGGGGGGGGGGGFGGGGGF9FGGGGGFGGGGEGG>FGDEGGGFFGDFC>EFGGFFEFFFFFF@EF4C7C6EFFF@GFFFF136B1=AA8EFEFF;<18)9CE?1)
@M00200:207:000000000-ALC1F:1:1109:5167:13364 2:N:0:5
TACCCGGGTATCTAATCCTGTTCGATCCCCACGCTTTCGTGCCTCAGCGTCAGACCGGCGACGGCACGCTGCCTCCGCAATCGGCGTTCTGCGCGATATCTATGCATTTCACCGCTACACCACGCATTCCGCATACCTCGTCCGTACTCTAGCCCGCCAGTTTCAACGGCAATTTCATCGTTGAGCGACAACCTTTCACCGCTGACTTAACAGGCCGCCTACGCACCCTTTAAACCCAATTATCTGA
+
CCCCCCFGGGGGGGGGGGGGGGGGGGGGGGGGGGGGGGGGGGGGGGGGGGGGGGGGGGGGGGGGGGGGGGGGGGGGGGGGGGGGGGGGGGGGGGGGGGGGGGGGGGGGGGGGGGGGGGGGGGGGGGGGGGGGGGGGGGGGGGGGGGGGGGGFGGGGGGGGGGGGGGFECGGGFBFGFGGGGGGGGGGGFEEFFGGFF>GFD>E@9:<:AGF?D6FB>G6:(?B9<E>?BFFFAAFF?(4:2).5<95
@M00200:207:000000000-ALC1F:1:1109:29144:14939 2:N:0:5
TACTAGGGTATCTAATCCTGTTTGCTCCCCACGCTTTCGCGCCTCAGCGTCAGTCATGAGCCAGGTTGCCGCCTTCGCCACCGGTGTTCTTCCCAATATCTACGAATTTCACCTCTACACTGGGAATTCCACAACCCTCTCTCACACTCTAGTCTACACGTATCAAATGCAGCTCCCCGGTTAAGCCCGGGGATTTCACATCTGACTGTGTAAACCGCCTACACGCCCTTTAAACCCAGTTCTCTGA
+
CCCCCGGGGGGGGGGGGGGGGGGGGGGGGGGGGCGGGGGGGGGGGGGGGGGGGGGGGCEFAEFGGGGGGGGGGGDGGGGGGGGGGGGGGGGGGGGBFGGGGGGGGGGGGGFGGGCGGGGFGGFDEGGGGCEFGFGEGGGGG??FFGGGGGGEFFFADDFGGGGFF;CGFGGGFFGG?+=CEGGGCC?+<*?597FFFFG+=>FFEFEF=F5CCFFFFG@FFFE@D:;>BF;<<7BF0<DECCFFFF4
@M00200:207:000000000-ALC1F:1:1109:18745:15351 2:N:0:5
TACTCGGGTATCTAATCCTGTTTGCTACCCACGCTTTCGAACCTCAGCGTCAGTTACAGACCAGAGAGCCGCTTTCGCCACTGGTGTTCTTCCATATATCTACGCATTTCACCGCTACACATGGAGTTCCACTCTCCTCTTCTGCACTCAAGTCTCCCAGTTTCCAATGCCCGACTTCGGTTAAGCCGAAGGCTTTCACATCAGACTTAAAAGACCGCCTGCGTTCCCTTTAAACCCAATTCTCTGA
+
CCCCCGGGGGGGGGGGGGGGGGGGGGGGGGGGGGGGGGGGGGGGGGGGGGGGGGGGGGGGGGGGGGGGGGGGGGGGGGGGGGGGGGGGGGGGGGGGGGGGGGGGGGGGGGGGGGGGGGGGGGGGGGGGGGCGGGGGGGGGGGGGGGGGGGFGGGGGGGGGGDFGGGGGGGGDGFGGDGGDGGGGGGGGFGDFFGFFFFGFFFFFFFFFFGFFCBFAAE@>BFFFFDB3EFEF?EFFD@=@E<CFFAE
@M00200:207:000000000-ALC1F:1:1109:21308:18072 2:N:0:5
TACGGGGGTATCTAATCCTGTTCGATACCCGCACTTTCGAGCCTCAGCGTCAGTTGCGCTACCGTCAGCTGCCTTCGCAATCGGAGTTCTTCGCCATATCTAAGCATTTCACCGCTACACGACGAATTCCGCCTACTTCCTGCGCACTCAAGGAGAACAGTTCGCGCTGCAGTGCAGATGTTGAGCAACTGCATTTCACAACACGCTTACCCTCCGGCCTACGCTCCCTTTAAACCCAGTTCTCTGA
+
CCCCCGGGGGGGGGGGGGGGGGGGGGGGGGGGCFGGGGGGGGGGGGGGGGGGGGGGGGGGGGGGGGGGGGGGGGGGGGGGGGGGGGGGGGGGDGGGGGGGGGGGGGGGGGGGGGGGD@FGGGGGGGGGGGGGGGGGGGGGGFGEGGGGGGFFGF5FGGGGGGGGGGGGGGGGGFGGF7DGGGGGGGGGFCFFFGGFFFGFF?FFDFFFFGEFFFFFFC>FFFFFFE9?FFFF<>F)4:?>BAAFA*4
@M00200:207:000000000-ALC1F:1:1109:12754:18715 2:N:0:5
TACAGGGGTATCTAATCCTGTTTGCTACCCACGCTTTCGAACCTCAGCGTCAGTTACAGACCAGAGAGCCGCTTTCGCCACTGGTATTCTTCCATATATCTACGCATTTCACCGCTACACATGGAGTTCCACTCTCCTCTTCTGCACTCAAGTCTCCCAGTTTCCAATGCCCGACTTCGGTTAAGCCGAAGGCTTTCACATCAGACTTAAAAGACCGCCTGCGTTCCCTTTAAACCCAGTTCTCTGA
+
CCCCCFGGGGGGGGGGGGGGGGGGGGGGGGGGGGGGGGGGGGGGGGGGGGGGGGGGGGGGGGGGGGGGGGGGGGGGGGGGGGGGGGGG,FGGGGGGGGGGGGGGGGGGGGGGDGGGGGGGGGGGGGGGGGGGGGGGGGGGGGGGGGGGGCFGGGGGGGGGGGGGGGGGGGGGGFGGFGGGGDGGGGGGF6BEFGGFFFGFFFFFEEFFFGEFFBFFFGFFFF9@?FFFFEFFF*;;;;<@EFCEC;>
@M00200:207:000000000-ALC1F:1:1109:11099:18995 2:N:0:5
TACACGGGTATCTAATCCTGTTTGCTCCCCACGCTTTCGCGCCTCAGCGTCAGTCATGAGCCAGGTTGCCGCCTTCGCCACCGGTGTTCTTCCCAATATCTACGAATTTCACCTCTACACTGGGAATTCCACAACCCTCTCTCACACTCTAGTCTACACGTATCAAATGCAGCTCCCAGGTTAAGCCCGGGGATTTCACATCTGACTGTGTAAACCGCCTACACGCCCTTTAAGCCCAGTTCTCTGA
+
CCCCCGGGGGGGGGGGGGGGGGGGGGGGGGGGGGGGGGGDGCGGDGGGGGGGGGGGGGFDEGGGGGGGFGGGGGGGGGGGGGGGGGGGGGGAEFGGGGGGGGGGGCGGGGGGGGGFGGGGFBE8FGGGGGGFGGGGGGGGGFGDFGGGGGGGGGFDDFGGGGGGGGGGGGGGCFFGFFDFFGGGGFGG5>9@BG4ABEGFFFFAEEBEFGEFF?FFFGFFFF=:?D0>BFFFE<FFFF@@?CC)7@6
@M00200:207:000000000-ALC1F:1:1109:22436:21077 2:N:0:5
TACCGGGGTATCTAATCCTGTTCGCTCCCCACGCTTTCGCTCCTCAGCGTCAGTTACAGACCAGAGAGTCGCCTTCGCCACTGGTGTTCCTCCACATCTCTACGCATTTCACCGCTACACGTGGAATTCCACTCTCCTCTTCTGCACTCAAGTTTCCCAGTTTCCAATGACCCTCCCCGGTTGAGCCGGGGGCTTTCACATCAGACTTAAGAAACCGCCTGCGAGCCCTTTATACCCAATTCTCTCA
+
CCCCCGGGGGGGGGGGGGGGGGGGGGGGGGGGGGGGGGGGGEGGGGGGGGGGGGGGGGGGGGGGGGGGGGGGGGGGGGGGGGGGGGGGGGGGGGGGGGGGGGGGGGGGGGGGGGGGEGGFEFGGGGGGGGGGGGCDGGGGGGGGGGGGGGGGGGGGGGGGGGGGGGGGGGGGFFGDEEGGGGGGFGGDBCDBEGGA=*=BFEA4)33?EGEF<;AFBG@00;1:3D>?FB2<<)9@0<:,:AA>)*.
@M00200:207:000000000-ALC1F:1:1110:17098:6611 2:N:0:5
TACTGGGGTATCTAATCCTGTTTGATTCCCGCACTTTCGAGCCTCAGCGTCAGTAACACCCCAGAAGGCTGCCTTCGCAATCGGAGTTCTTCGTCATATCTAAGCATTTCACCGCTACACGACGAATTCCACCTTCTTTGTGTGAACTCAAGGCCGCCAGTATCACCGGCATGCCAAGGTTGGGCCCTGACATTTGACCGCTGACTTAACAGCCCGCCTACGCTCCCTTTAAACCCAGTTCTCTGA
+
CCCCC,C7FCGGGFFGGGGGEGGFGGFFGGCGGGGGGGGCFGGGGFGGFGGGGGGGGGGGEFCGFGFFGGGGGGGGFGEEGGFGGGGGGGFC=FGFGGFDEFGGGFGFGGGFGGGGCFGGG7FEGFF+ECEDFDGGGGF?FGGGAD8DGGGGCFGDGGC+@9DFF,;6+@6CGFGDG>>>CF57CCGFF,DFA7CFFFGFFFBFFF6@/CCFFF*89*6@FD>D@:;@A@C)7;551:BAFFBBFC
@M00200:207:000000000-ALC1F:1:1110:3229:7174 2:N:0:5
TACAAGGGTATCTAATCCTGTTTGCTCCCCACGCTTTCGCGCCTCAGCGTCAGTTACAGACCAAAAAGCCGCCTTCGCCACTGGTGTTCCTCCACATCTCTACGCATTTCACCGCTACACGTGGAATTCCGCCTTTCTCTTCTGCACTCAAGTTCCCCAGTTTCCAATGACCCTCCACGGTTGAGCCGTGGGCTTTCACATCAGACTTAAGAAACCGCCTGCGCGCGCTTTATACCCAATTCTCTGA
+
CCCCCGGGGGGGGGGGGGGGGGGGGFGGGGGGGGGGGGGGGGGGGGGGGGGGGFGFGGGGGGGGGGGGGGGGGGGGGGGGGGGGGGGGGCGFGGGGGGGGGGGGGGGDGFGGGGGGGGGGGGGGGFGGGGGGGGEFGGGGFGGGGGGGGGGGGGGGGGGGFFFGFDDFGGGGGFGGGFGGGGGGGGGGFG>AFGGFFEGFFFFABFFE;B8AEBFFFGBD@=21;399;?(7:5F@@F?F)4:A<DB
@M00200:207:000000000-ALC1F:1:1110:14175:7299 2:N:0:5
TACGCGGGTATCTAATCCTGTTCGCTCCCCACGCTTTCGCTCCTCAGCGTCAGTTACAGACCAGAGAGTCGCCTTCGCCACTGGTGTTCCTCCACATCTCTACGCATTTCACCGCTACACGTGGAATTCCACTCTCCTCTTCTGCACTCAAGTTTCCCAGTTTCCAATGACCCTCCCCGGTTGAGCCGGGGGCTTTCACATCCGACTTAAGAAACCGCCTGCGAGCCCTTTAAACCCAATTCTCTGA
+
CCCCCEGGGGGGGGGGGGGGGGGGGGGGGGGGGGGGGGGGGGGGGGGGGGGGGGGGGGGGGGGGGGGGGGGGGGGGGGGGGGGGGGGGGGGGGGGGGGGGGGGGGGGGGGGGGGGGGGGGGGGGGGGGFGGGGGGGGGGGGGGGGGGGGGGGGGGGDGGGGFGGGFFGGGGFGFGGGDGCEEDGGGGGDCGFFGGFFFGFFF4),:DFFGFAC;DF@E>?FF>>FE>?FFFF7<F?6(12>A44-2-
@M00200:207:000000000-ALC1F:1:1110:25360:7619 2:N:0:5
TACTGGGGTATCTAATCCTGTTTGCTCCCCACGCTTTCGCGCCTCAGCGTCAGTCATGAGCCAGGTTGCCGCCTTCGCCACCGGTGTTCTTCCCAATATCTACGAATTTCACCTCTACACTGGGAATTCCACAACCCTCTCTCACACTCTAGTCTACACGTATCAAATGCAGCTCCCAGGTTAAGCCCGGGGATTTCACATCTGACTGTGTAAACCGCCTACACGCCCTTTAAGCCCAGTTCTCTGA
+
CCCCCGGGGGGGGGGGGGGGGGGGGGGGGGGGGGGGGGGGGGGGGGGGGGGGGGGGGGGGGGGGGGGGGGGGGGGGGGGGGGGGGGGGGGGFGGGGGGGGGGGGGEGFGGGGGGGGGGGGGGGGGGGGGFGGGGGCEFGGGGGGGGGGGGGFGGGGGGGGFGGGGEFGCEGGGFGGGGGGGGFGGFGGFDGDFGGFFFFFFFFFFFFFFFFF?CGF=829@DEFFA;BB1=CF<A671=@FFFFF@>
@M00200:207:000000000-ALC1F:1:1110:2385:9288 2:N:0:5
TACTAGGGTATCTAATCCTGTTTGCTCCCCACGCTTTCGCACCTCAGTGTCAGTATTAGTCCAGGTGGTCGCCTTCGCCACTGGTGTTCCTTCCTATATCTACGCATTTCACCGCTACACAGGAAATTCCACCACCCTCTACCATACTCTAGTCAGTCAGTTTTGAATGCAGTTCCCAGGTTGAGCCCGGGGATTTCACATCCAACTTAACAAACCACCTACGCGCGCTTTAAAACCAGTTCTCTGA
+
CCCCC<F8FFFGGFGGGFGGGGGGGFGGGGGGGGGCGFGGGEFGGGGGGGGG9C@FFFEDFGGC<FG<CGGGCC@FF:FFGGGGGGFFFDD<F@FGFFFGDFFGGEG>FEGGFEGGEGGGGFF8FFG8FFD9DDF8EGGGACGGGGGFEGGD@FDFEFFE=,?A?8BFGADFFFGGGGGCGFGGDGGFF=?DF++*?7C97*99@E*09BAA*:;5@E2<=BDB=BF@F?FFG)+*:31)77??)29
@M00200:207:000000000-ALC1F:1:1110:7555:11080 2:N:0:5
TACTCGGGTATCTAATCCTGTTTGATCCCCACGCTTTCGTGCCTCAGCGTCATCGGAGGTCTCGCGGGCCGGCTTCCCGATCGGCGTTCCATGTCATATCTACGCATTTCACCGCTACTTGACATGTTCCGCCCGCGCCGTCCTCGATCTAGGTCGCCAGTATCCATGGCAGTGTCCCGGTTGGGCCGGAACCTTTCACCGCGGACTTAGCGTCCCGCCTGCGCACCCTTTATACCCAATTCTCTGA
+
@CCCCEGGGGGGFGGGGGEFGGGGGGGGGGGGGGDFCFGGGGGGGGGFGGGGGGF7FGGEGGGGGGGEGGGECGGGGGGGGGGGGGGGGGG9FFFGGGGGGGG@FE7FCEDFGGGGDGGGDGGGGGCGDFGD6EGGGG7CEGGGGGGGG>FG?DGGGGCCFFGGG9BE4EFCDFGGGFG)=:<3CCFGFG*7>C766)?FFEF>F>EF<D<:4:)79561123>>B;B?<))*:@?BF:06ABFF>A
@M00200:207:000000000-ALC1F:1:1110:5406:15022 2:N:0:5
TACCAGGGTATCTAATCCTGTTTGATACCCACACTTTCGAGCCTCAACGTCAGTTGCAGCTTAGCAGGCTGCCTTCGCAATCGGGGTTCTTCGTGATATCTAAGCATTTCACCGCTACACCACGAATTCCGCCTGCCTCAACTGCACTCAAGCCGTCCAGTTTCAACTGCAGTGCTACGGTTGAGCCGCACCATTTCACAGCTGACTTAAACCGCCGTCTACGCTCCCTTTAAACCCAATTCTCTGA
+
CCCCCFFGGGGGGGGGGGGGGFGCFGGGGGGGGGGCGGDGGEGGFGGGGGFGGGGDAFGGGGGGGGGGGGGGFDGGGGGFGGGGGGGGFGGGGGF?<FGGGGGGE<FGAFEFGGGGGGGGFGGGGCEGGGGGGGGGGGGGGGGGGGGFGGGGGGGGDGGCDFGGGABDGGGGFFGGGGGDFGGGGGGGEGGEF>D>FEGFEFFFFFFFFC69::D9@=>BD65=@B91;@FE+7FF07?(9>?7?:;
@M00200:207:000000000-ALC1F:1:1110:13077:15871 2:N:0:5
TACTCGGGTATCTAATCCTGTTTGCTCCCCACGCTTTCGTGCCTCAGCGTCAATGGCGGATTCGTGAGATGCCTTCGCAATCGGTGTTCTGAGTGATATCTATGCATTTCACCGCTACACCACTCATTCCTCCCACGGCATCCGCATTCCAGCCCGGCAGTATCAACGGCAGTTCCGGCGTTAAGCGCCGGGCTTTCACCGCTGACTTGTCGGACAGCCTACGCACCCTTTAAACCCAATTCTCTGA
+
CCCCCGGGGGGGGGGGGGGGGGGGGGGGGGGGGGGGGGGGGGGGGGGGGGGGGGFGFGGGDGGGGGGGGGGGGGGGGGGFGGGGGGFGGGGAFFGGGGGGGGGGGGGGGGGGGGGGGGGGGFGGGCEGGCGGGCEFD>EGGGGGGGGGGGGGGFGGGGGGCFFGGGFDGGGGGFGGGGGGGGDCFGGGFGCAFDCFFEGFDEFFFFAEED@EF;G@?GBFFFF9<>9?FFFF75?F6?BBAF<AA:6
@M00200:207:000000000-ALC1F:1:1110:5886:19618 2:N:0:5
TACACGGGTATCTAATCCTGTTTGCTCCCCACGCTTTCGAGCCTCAGCGTCAGTTACAGTCCAGAGAATCGCCTTCGCCACTGGTGTTCTTACTCATCTCTATGCATTTCACCGCTACACTAGGAATTCCATTCTCCTCTCCTGCACTCTAGACTTCCAGTTTGAAATGCAGCATCCAAGTTGAGCCCGGATATTCAACCTCTAACTTAAAAGTCCGCCTACGCTCCCTTTAAACCCAGTTCTCTGA
+
-8CCCFEGFFGGAFGC<FFAC9FGFFDFGG<FFG7:<F:DFCFFGDE8:FGG@,CFEDFF,,CF,CFG<,6,@FFGGCECC<F<FFD:,94C9?5?E9DGCF,5,AFGFGGGG7E6CCF<9,,,AF:A=EGG,,,99@D9=8D?8FG+=+DF9=,,==BF;33,=;+@?F?++*+2A,+=D=DFGG?@?8+*3CD+1;8*8C048AFE=8*B5:D+8310:8)0)@):5*0:F*;*5--;?*094@>
@M00200:207:000000000-ALC1F:1:1110:21121:20406 2:N:0:5
TACGCGGGTATCTAATCCTGTTTGCTACCCACGCTTTCGAACCTCAGCGTCAGTTACAGACCAGAGAGCCGCTTTCGCCACTGGTGTTCTTCCATATATCTACGCATTTCACCGCTACACATGGAGTTCCACTCTCCTCTTCTGCACTCAAGTCTCCCAGTTTCCAATGCCCGACTTCGGTTAAGCCGAAGGCTTTCACATCAGACTTAAAAGACCGCCTGCGTTCCCTTTAAGCCCAGTTCTCTGA
+
CCCCCGGGGGGGGGGGGGGGGGGGGGGGGGGGGGGGGGGGGGGGGGGGGGGGGGGGGGGGGGGGGGGGGGGGGGGGGGGGGGGGGGGGGGGGGGGGGGGGGGGGGGGGGGGGGGGGGGGGGGGGFGGGGGGGGGGGGGGGGGGGGGGGGGCFGGGGGGFGDGGGGGFGGGGGDEGGDGGGGGGGFGFDFCG>9CCFFEGF<6;>@FFFFFEFFFGF>G@FFFFFDFFFFFFFFAFFFFF5CFEFF@9
@M00200:207:000000000-ALC1F:1:1110:17460:21601 2:N:0:5
TACTCGGGTATCTAATCCTGTTTGCTCCCCACGCTTTCGCGCCTCAGCGTCAGTCATGAGCCAGGTTGCCGCCTTCGCCACCGGTGTTCTTCCCAATATCTACGAATTTCACCTCTACACTGGGAATTCCACAACCCTCTCTCACACTCTAGTCTACACGTATCAAATGCAGCTCCCAGGTTAAGCCCGGGGATTTCACATCTGACTGTGTAAACCGCCTACACGCCCTTTATACCAAATTCTCTGA
+
CCCCCGGGGEGGGGGGGGGDFGFGGGGGGGECFGGGGGGGGBFFGGGFGGGGGGGFGGFGDEFGGGGGCGGFGGGGGGGEFEEGGGGGGGGFFFCFFGCFDAFGGEFFFGGGGGGGGGGGEFGGGFGGFGFGDF@@E?FGGFGGFDFGGGFDEGGGGGGEGGGGGFFFGGGFDFGFGGGFEGGGGFGGFGGEFGGFFFGFFFFFFFFFFFEC64:@>EFFF(.:2>=@>3@FGFFF3)63C?)7CC9
@M00200:207:000000000-ALC1F:1:1110:8667:24375 2:N:0:5
TACTGGGGTATCTAATCCTGTTTGATCCCCACGCTTTCGTGCCTCAGCGTCAATTGCGGCTTCGTGAGATGCCTTCGCAATCGGTGTTCTGTGTGATATCTATGCATTTCACCGCTACACCACGCATTCCTCCCACGGTATGCGCATTCTAGGACAACAGTATGAGCTGCACGGCAGATGTTGAGCATCTACATTTCACAGCTGGCTTAACCTGCGGCCTACGCCCCCTTTACACCCAGTTGTCCCT
+
CCC<CFGGGGGGGGGGGGGGGG,FGG,FGG,CEGGGGGG,FE,EFGGGGGGG:FGFGG++6+,@FGGGEGGGGGGGGGGGGGGG8FGDGG=<EFF@FGGGGG,AEGGGFFGGGGGGGGGGGGG:+=78FGDFFBDG++1=E,E>+@=CD3DE,@,@,>DGG,+,+,4,6@D86*=CD@9<@FF9DC82;C,+=CCF<=CF6F**-)/:)B*9*:D)6/9@==259)6:9@E<D?=)6164C)9))*)
@M00200:207:000000000-ALC1F:1:1111:10009:5874 2:N:0:5
TACAGGGGTATCTAATCCTGTTTGCTCCCCACGCTTTCGTGCCTCAGCGTCAATGGCGGATTCGTGAGATGCCTTCGCAATCGGTGTTCTGAGTGATATCTATGCATTTCACCGCTACACCACTCATTCCTCCCACGGCATCCGCATTCCAGCCCGGCAGTATCAACGGCAGTTCCGGCGTTAAGCGCCGGGCTTTCACCGCTGACTTGTCGGACAGCCTACGCACCCTTTAAGCCCAGTTCTCTGA
+
CCCCCGGGGGGGGGGGGGGGGGGGGGGGGGGGGGGDGGGGGGGGGGGGGGGGGGGDGGGGGGGGGGGGGGGGGGGGGGGGGGGGGGGGGGGGGGGGGGGGGGGGGGGGGGGGGGGGGGGGGGGGGGGGGGGGCEGGGGGGGGGGGGGGGGGGGGGGGGF>FGGGGGGGCGGDFGGGGGGGGGGGGGGGGGGFGGGFFFGFFBFBBFFFFFFFFFGFBFFFFFFFFFFFF:BFFAF?:BF:AA<AFAB
@M00200:207:000000000-ALC1F:1:1111:21499:8077 2:N:0:5
TACTCGGGTATCTAATCCCTTTCGCTCCCCTGGCCTTCGTACCTCAGCGTCAGTTAATGTCCAGGAACCCGCCTTCGCCACGAGTCTTCTTCTTGATATCTACGCATTTCACTGCTACACCAAGAATTCCGGTTCCCCCTCCATTACTCCAGCAGCACAGTATCACGCGCACTCCAGGGGTTGAGCCCCTGCCTTTCACGCACGACTTATGCCGCAGCCTACGTACCCTTTAAACCCAATTCTCTGA
+
CCCCCDGGGGGGGGGGGGGGGFGGGGGGGGGGFGGGGGGGGGGGGGGGGGGGDGGGGGGGGGGGGGGGGGGGGGGGGGGGGGGGGGGGGGGGGGGGGGGGFGGGGGGGGGGGGGGGGGGGGGGGGGGGGGGGGGGGGGGGGGGGGGGGGGGGGG8DGGFEGFGCFGGFGGGGGGGGGGDGGGGGGGGGGFGFGFGFFFGFFFFFDFDDFFFEEFDEBFFF;@FD<2;E3;E9@>FADFDDCFFFFA<
@M00200:207:000000000-ALC1F:1:1111:11723:10777 2:N:0:5
TACGCGGGTATCTAATCCTGTTTGCTCCCCACGCTTTCGCGCCTCAGTGTCAGTTACAGACCAGAAAGTCGCCTTCGCCACTGGTGTTCCTCCATATCTCTACGCATTTCACCGCTACACATGGAATTCCACTTTCCTCTTCTGCACTCAAGTCTCCCAGTTTCCAATGACCCTCCACGGTTGAGCCGTGGGCTTTCACAACAGACTTAAGAAACCACCTGCGCGCGCTTTAAACCCAGTTCTCTGA
+
CCCCCGGGGGGGGGGGGGGGGGGGGGGGGGGGGGGGGGGGGGGGGGGGGGGGGGGGGGGGGGGGGGGGGGGGGGGGGGGGGGGGGGGGGGGGGGGGGGGGGGGGGGGGGGGGGGGGGGGGGGGGGGGGGGGGGGGGGGGGGGGGGGGGGGGGGGGGGGFGGGGGFGGGGGGGGGGGGGGGGGGFFGGGGGGDFGGFFFGFFFFF:B4EAEFC==GFFF@BEBFB9937@?DCGFFFFFFEA4<BFF4
@M00200:207:000000000-ALC1F:1:1111:11792:11927 2:N:0:5
TACTCGGGTATCTAATCCTGTTTGCTCCCCACGCTTTCGCGCCTCAGCGTCAGTCATGAGCCAGGTTGCCGCCTTCGCCACCGGTGTTCTTCCCAATATCTACGAATTTCACCTCTACACTGGGAATTCCACAACCCTCTCTCACACTCTAGTCTACACGTATCAAATGCAGCTCCCAGGTTAAGCCCGGGGATTTCACATCTGACTGTGTAAACCGCCTACACGCCCTTTAAACCCAGTTCTCTGA
+
CCCCCGGGGGGGGGGGGGGGGGGGGGGGGGGGGGGGDGGGGGGGGGGCGGGGGGGGGGGGGGGGGGGGGGGGGGGGGGGGGGGGGGGGGGGGGGGGGGGAFGGGGGGGGGGGGGGGGGGGGGGGGGGGGGGGGGGDGGGGGGGGGGGGGGGGGGGGGGFEFGGGGGGGGGGGGGGGCFGGFGGGCCFGGGGFGGGFFEFFFEFFFFFFFFFFAEGFFFFDFFFF@>D6>@EFEFFF6<<EEEFFFFF
@M00200:207:000000000-ALC1F:1:1111:13204:13627 2:N:0:5
TACGCGGGTATCTAATCCTGTTCGCTCCCCACGCTTTCGCTCCTCAGCGTCAGTATCGGCCCAGAGACCCGCCTTCGCCACCGGTGTTCCTCCTGATATCTGCGCATTTCACCGCTACACCAGGAATTCCAGTCTCCCCTACCGCACTCTAGCCTGCCCGTACCCACTGCACGCCCAGAGTTAAGCCCTAGGTTTTCACAGCAGACGCGACAGACCGCCTACGAGCTCTTTAAACCCAATTCTCTGA
+
CCCCCGGGGGGGGGGGGGGGGGGGGGGGGGGGGGGGGGGGGGGGGGGGGGGGGGGGGGGGGGGGGGGGGGGGGGGGGGGGGGGGGGGGGGGGGGGGGGGGGGGGGGGGGGGGGGGGGGGGGGGGFGGGGGGGGGGGGGGGGGGGGGGGGGGGGGGGGGFEGGGGGGGGGGGGGGGGGCG:@FFFFGGGGGGFFGCFFFGFFDFFF@A6D@FFFBGFBFFFFFFBFF>D2442CBFFFF03AFBFFFB
@M00200:207:000000000-ALC1F:1:1111:7088:14373 2:N:0:5
TACCCGGGTATCTAATCCTGTTTGCTCCCCACGCTTTCGCGCCTCAGCGTCAGTCATGAGCCAGGTTGCCGCCTTCGCCACCGGTGTTCTTCCCAATATCTACGAATTTCACCTCTACACTGGGAATTCCACAACCCTCTCTCACACTCTAGTCTACACGTATCAAATGCAGCTCCCAGGTTAAGCCCGGGGATTTCACATCTGACTGTGTAAACCGCCTACACGCCCTTTAAACCCAATTCTCTGA
+
CCCCCGGGGGGGGGGGGGGGGGGGGGGGGGGGGGGGGGGGDGGGGGGGGGGGGGGGGGGGGGGGGGGGGGGGGGGGGGGGGGGGGGGGGGGGGGGGGGGGGGGGGFGGGGGGGGGFFGGGGGGGGGGGGGGGGGGGGGGGGGGGGGGGGGGGGGGGGGFBF?FGGGFGGGGGGGGGGGFGFGGGGCGGGGGFGGGFFFGFFFFFFFFFFFFE<EGFBFFFFFFFFF@;FFEE7>FF@DFFFFFEFE9
@M00200:207:000000000-ALC1F:1:1111:26523:19189 2:N:0:5
TACGAGGGTATCTAATCCTGTTTGCTCCCCACGCTTTCGCGCCTCAGCGTCAGTCATGAGCCAGGTTGCCGCCTTCGCCACCGGTGTTCTTCCCAATATCTACGAATTTCACCTCTACACTGGGAATTCCACAACCCTCTCTCACACTCTAGTCTGCACGTATCAAATGCAGCTCCCAGGTTAAGCCCGGGGATTTCACATCTGACTGTACAAACCGCCTACACGCCCTTTACACTCAGTTCTCTGAAGAC
+
CCCCCGGGGGGGGGGGGGGGGGGGGGGGGGGGGGGGGGGGGGGGGGGGGGGGGGGCGGFGGGGFGGGGGGGGGGGGGGGGGGEGGGGGGGGGGGGFGFFGGGGGG8FGGGGGFFGGGG9FFGFG?FFGGGGFGFGGGGGGGGGGGGGGGGGCFGGGGGFFGFGGG8DFGGGGF?FGGGGF<EAC+<CCDDGED4FFAEGFCEF6EFFEFFAE?@GFFE>D@BEF?>;>B@@EGC=+683.75)9?C39)9(
@M00200:207:000000000-ALC1F:1:1111:23383:19604 2:N:0:5
TACGGGGGTATCTAATCCTGTTTGCTCCCCACGCTTTCGCGCCTCAGCGTCAGTCATGAGCCAGGTTGCCGCCTTCGCCACCGGTGTTCTTCCCAATATCTACGAATTTCACCTCTACACTGGGAATTCCACAACCCTCTCTCACACTCTAGTCTACACGTATCAAATGCAGCTCCCAGGTTAAGCCCGGGGATTTCACATCTGACTGTGTAAACCGCCTACACGCCCTTTAAACCCAATTCTCTGA
+
<CCCCEGGFGGGGGGGA9@FFE@FGFF,FFGGGGGFDGGGGGGGGDGFG7,@BGGGGGGGGGGGGGGGGGGGFEGGGGGE@FED>CGGGGFFFGGFGGFGGGDGGFFGGGCFFGGDFE;AEEDGGDEGFGGGGGGEGGGFGGGC3AEFEFFEFCGFFFFEFGGGCFFGGG:DFGFFFFGGFCED8CFG7CGBGCDFACGACEFFEE=8AECCC?F)65(6?;;(391:>@86C)1524::9AAD<4A
@M00200:207:000000000-ALC1F:1:1111:14678:22936 2:N:0:5
TACTGGGGTATCTAATCCTGTTTGCTCCCCACGCTTTCGCGCCTCAGCGTCAGTCATGAGCCAGGTTGCCGCCTTCGCCACCGGTGTTCTTCCCAATATCTACGAATTTCACCTCTACACTGGGAATTCCACAACCCTCTCTCACACTCTAGTCTACACGTATCAAATGCAGCTCCCAGGTTAAGCCCGGGGATTTCACCTCTGACTGTGTAAACCGCCTACACGCCCTTTACACCCAATTCTCTGA
+
CCCCCGGGGGGGGGGGGGGGGGGGGGGGGGGGGGGGGGGGGGGGEGGDEGGGGGGGGGGGGGGGGGGGGGGGGGGGGGGGCFEEGGGGFEGGGGGGGGGGGGGGGEECGFGGGFFGGGGGGGGGFGGGGGGGGGGGGGGGGGCEFGFGGGGCFCCFCDFCGGGGGGGGFGGGGCFGGGGD@9E8@CDGGGC?DGGFFF9*1<FFFEFFFC99<AFFF459==B=>03:06@9CCA)68;;EF?EC9)
@M00200:207:000000000-ALC1F:1:1111:16416:23064 2:N:0:5
TACCAGGGTATCTAATCCTGTTTGCTCCCCACGCTTTCGCGCCTCAGCGTCAGTCATGAGCCAGGTTGCCGCCTTCGCCACCGGTGTTCTTCCCAATATCTACGAATTTCACCTCTACACTGGGAATTCCACAACCCTCTCTCACACTCTAGTCTACACGTATCAAATGCAGCTCCCAGGTTAAGCCCGGGGATTTCACATCTGACTGTGTAAACCGCCTACACGCCCTTTATACCCAGTTCTCTGA
+
CCCCCGGGGGGGGGGGGGGGGGGGGGGGGGGGGGGGGGGGGGGGGGGGGGGGGGGGGGGGFFGGGGGGGGGGGGGGGGGGGGGGGGGGGGGGGGGGGGGGGGFGGGGEFGGFFGGGGGGFGGGGGGGGGGGGGGGG6AFCFGGGGGGGFFG9ECFGGGF6=EGGGGGGGGCFCFFGGGGG=DCDGGGGGGGEGGGFFEGFC:FFFFFFFFFFAE>FAFFDFFFFF(99@3EEG?7AEE;54CFFE9>
@M00200:207:000000000-ALC1F:1:1112:10810:4182 2:N:0:5
TACGGGGGTATCTAATCCTGTTTGCTCCCCACGCTTTCGTGCCTCAGCGTCAATGGCGGATTCGTGAGATGCCTTCGCAATCGGTGTTCTGAGTGATATCTATGCATTTCACCGCTACACCACTCATTCCTCCCACGGCATCCGCATTCCAGCCCGGCAGTATCAACGGCAGTTCCGGCGTTAAGCGCCGGGCTTTCACCGCTGACTTGTCGGACAGCCTACGCACCCTTTAAACCCAATTCTCTGA
+
CCCCCGGGGGGGGGGGGGGGGGGGGGGGGGGGGGGEFGGGGGGGGGGGGGGFGGGGGGGGGCGGGGGCFGGGGGGGGEGGGGGGFGCEGGGGGGGGGGFFGGGGFFEGGGCGFGCCEEGGGGGGGGFGGGGGGG?DEE6DGFGDGGGEGGGGGDGGGGG>;A7EGGGGGGGGFCFGDGGGEGGGG9CGGGC8>796?BGFF;DBB:99ADGFFF<<::81:??FF7>F07:A<AB7:B??AA>2>AF
@M00200:207:000000000-ALC1F:1:1112:6765:5026 2:N:0:5
TACGGGGGTATCTAATCCTGTTTGCTCCCCACGCTTTCGCACCTCAGTGTCAGTATCAGTCCAGGTGGTCGCCTTCGCCACTGGTGTTCCTTCCTATATCTACGCATTTCACCGCTACACAGGAAATTCCACCACCCTCTACCATACTCTAGTCAGTCAGTTTTGAATGCAGTTCCCAGGTTGAGCCCGGGGATTTCACATCAAACTTAACTAACCACCTACGCGCGCTTTAAACCCAATTCTCTGAAGCT
+
CCCCCGGGGGGGGGGGGGGGGGGGGGGGGGGGGGGGGGGGGGGGGGGFGGGGGGGGGGGGGGGGGFEFFGGGGGGGGGGGGGGGGGGFGBFFGCFDF,EEGGGGGGGGGGGGGGGGGGGGF@FGFGGDGFGAD=DGGGGG8EEDFFGGGGGDFGD92@DDGGGG86DG9AF7<8CFGGFFFFFFGGGGD>*@>DGEFFGFEF+4:BEFFFF41)?A7FFF:=202C(9BF?EE3FA66?FAFF<BF9),))
@M00200:207:000000000-ALC1F:1:1112:26839:7948 2:N:0:5
TACTAGGGTATCTAATCCTGTTTGCTCCCCACGCTTTCGCACCTCAGCGTCAGTAATGGTCCAGTGAGCCGCCTTCGCCACTGGTGTTCCTCCGAATATCTACGAATTTCACCTCTACACTCGGAATTCCACTCACCTCTACCATACTCAAGACTTCCAGTATCAAAGGCAGTTCCGGGGTTGAGCCCCGGGATTTCACCCCTGACTTAAAAGTCCGCCTACGTGCGCTTTATACCCAATTCTCTGA
+
CCCCCGGGGGGGGGGGGGGGGGGGGGGGGGGGGGGGGGGGGGGGGGGGGGGGGGGGGGGGGGGGGGGGGGDGGGGGGGGGGGGGGGGGGGGGGGGGGGGGGGGFGCFGGGGGGGGGGGGGFGGGGGGGGGGGGGGGGGGGGGGGGGGGGGGGGGGGGGGGGECDGDGEFCFGGFGGGGC6@DCFFGGGCGGFFGGFFFGFBFFFBFFFFC9C=EFFDEFFFFFFBGFFFFFFFEC@@FD@EE?)9?9
@M00200:207:000000000-ALC1F:1:1112:6434:8004 2:N:0:5
TACGCGGGTATCTAATCCTGTTTGCTCCCCACGCTTTCGCGCCTCAGCGTCAGTCATGAGCCAGGTTGCCGCCTTCGCCACCGGTGTTCTTCCCAATATCTACGAATTTCACCTCTACACTGGGAATTCCACAACCCTCTCTCACACTCTAGTCTACACGTATCAAATGCAGCTCCCAGGTTAAGCCCGGGGATTTCACATCTGACTGTGTAAACCGCCTACACGCCCTTTAAGCCCAATTCTCTGA
+
CCCCCGGGGGGGGGGGGGGGGGGGGGGGGGG:FGGGGGGGGGGGGGGGGGGGGGGGGGGGGGGGGGGGGGGGGGGGGGGGGGGGGGGGGGGGGGGGGGGGGGGGGGGGGGGGGGGGGGGGGGGGGGGGGGGGGGGGGGGGFGGGGGGGGFFGGGGGGGGEGGGGGGFGGGGGGFGGDFGGGGFF7EFGGDCB>GGFFFGFFFFFFFFFFFGFCEGFFDB?D@EFFGFFB8E9<7+9=@?:ADFFFF)
@M00200:207:000000000-ALC1F:1:1112:16990:8634 2:N:0:5
TACGAGGGTATCTAATCCTGTTCGATCCCCACGCTTTCGTGCCTCAGCGTCAGACCGGCGACGGCACGCTGCCTCCGCAATCGGCGTTCTGCGCGATATCTATGCATTTCACCGCTACACCGCGCATTCCGCGTGCCTCCCGCCGTCTCCAGCCCCGCAGTCCCGACGGCCGGCCGGGGTTGAGCCCCGACATTTTACCGCCGGCTTGAAGGGCCGCCTGCGCACCCTTTAACCCCACTTCTCTGACGATC
+
CCCCCEGGGGGGGFCEFGGGGGGGGGGGGGGGGGGDGFGGGGGGFGGFGGGGGGGGGGEGGFEFDEEGEEFGGDFGGGGCFGF@FGGGGGGFGDG7F+=FF9FAEFGGGFGGGGGGGGFGGGGGGGGGCCFEGGGGGGGGEGDGGGG=CGFCGFGGGGG5>ECFG=DCDEGGGFGGGG595C<F46C<GC85B7C9FAFDFFF59(29:)C:06DBF>B?BBF9BD?:(3<4)5>><(.4><49:<<<0<:
@M00200:207:000000000-ALC1F:1:1112:13049:8989 2:N:0:5
TACTGGGGTATCTAATCCCGTTTGCTCCCCTAGCTTTCGCGCCTCAGCGTCAAGAACAGGCCAGGAAGTCGCCTTCGCCACTGGTGTTCCTCCCGATATCTACGCATTTCACCACTACACCGGGAATTCCACTTCCCTCTCCTGCCTTCGAGTCGATCAGTATCGCGTGACCCTCCCCAGTTGAGCCGGGGGCTTTCACACGCGACTTGAACGACCGCCTGCGCGCTCTTTAAACCCAATTCTCTGA
+
CCCCCGGGGGGGGGGGGGGGGGGGGGGGGGGGGGGGGGGGGGGGGGGGGGGGGGGGGGGGGGGGGGGGGGGGGGGGGGGGGGGGGGGGGGGGGGGGGGGGGGGGGGGGGGGGGFGGGGGGGGGGGCGGGGGGGGGGGGGGGGGGGGGGGFFGGGGGGGGGGGGGGGGGGGGGGFGGGGGDGCFGGGFGGGDFEDGFFFGFEFFEFFFFFF6>B?GFFFFBFF9>BGFFBAFBAAFFFFFFFF9>ADA
@M00200:207:000000000-ALC1F:1:1112:24739:9413 2:N:0:5
TACTCGGGTATCTAATCCTGTTTGCTCCCCACGCTTTCGCGCCTCAGTGTCAGTTACAGACCAGAAAGTCGCCTTCGCCACTGGTGTTCCTCCATATCTCTACGCATTTCACCGCTACACATGGAATTCCACTTTCCTCTTCTGCACTCAAGTCTCCCAGTTTCCAATGACCCTCCACGGTTGAGCCGTGGGCTTTCACATCAGACTTAAGAAACCACCTGCGCGCGCTTTAAACCCAATTCTCTGA
+
CCCCCGGGGGGGGGGGGGGGGGGGGGGGGGGGGGGGGGGGGGGGGGGGGGGGGGGGGGGGGFEGGGGGGGDGGGGFGGGGGGGGCGGGGGGGGGGGGGGGGGGGGGGGGGGGGGGGGGGGGGGGGGGGGCFFFFGGGGGGGFGGGGGGCGGGGFEFDG?D@FFGGGGGGGGGFFGDFFGGGGGGFGGGGGGEFFFFFCCCE@FFEFFFFFGEEBG4<>A=BB4A=7(/:@FF?C=5???FC<?C39C
@M00200:207:000000000-ALC1F:1:1112:21728:14451 2:N:0:5
TACCGGGGTATCTAATCCTGTTTGCTCCCCACGCTTTCGCGCCTCAGCGTCAGTCATGAGCCAGGTTGCCGCCTTCGCCACCGGTGTTCTTCCCAATATCTACGAATTTCACCTCTACACTGGGAATTCCACAACCCTCTCTCACACTCTAGTCTACACGTATCAAATGCAGCTCCCAGGTTAAGCCCGGGGATTTCACATCTGACTGTGTAAACCGCCTACACGCCCTTTAAACCCAATTCTCTGA
+
CCCCCGGGGGGGGGGGGGGGGGGGGGGGGGGGGGGGGGGGGGGGGGGGGGGGGGFFGGGGGGGGGGGGGGGGGGGGGGGGGGGGGGGGGGGGGGGGGGGGGGGGGGGGGGGGGGGGGGGGGGGGGGGGFGGGGGGGGGGGGGGGGGGGGGGGGGGGGGGEGGGGGGGGGGGGGFFGFGGGGGGGGFGGGGGBBCFEFEGFFFFFFFBEBE:>EFGF@>BFFFF@DD?>;DFFFFFFF@FFFCCCFFF
@M00200:207:000000000-ALC1F:1:1112:4844:17564 2:N:0:5
TACGCGGGTATCTAATCCTATTTGCTCCCCACGCTTTCGTACCTCAGCGTCAGTAATGGCCCAGCAAGTCGCCTTCGCCACTGGTGTTCCTTCTAATATCTACGCATTCCACCGCTACACTAGAAATTCCACTTGCCTCTACCATACTCAAGTAACTCAGTTTCAGTAGCGAACTGGAGTTGAGCTCCAGGCTTAGACTACTGACTTAAGAAACCGCCTACACACGCTTTAAACCCAATTCTCTGA
+
CCCCCGGGGGGGGGGGGGGGGGGGGGGGGGGGGGGGGGGGGGGGGGGGGGGGGGGGGGGGGGGGGGGGGGGGGGGGGGGGGGGGGGGGGGGGGGGGGGGGGGGFGGGGGGGGGGGGGGGGGGGGGGGGGGGGGGGGGGGGGGGGGGGGGGGGGGGGGGG>@GGFGGGGGGGGGFGGGGGGGGGFGGGGGCF@FGGEFFGFFFFFFFFEFFFE=BCA>D@FFFFFFG@F=DE?CEA:<D;EEEFFFF
@M00200:207:000000000-ALC1F:1:1112:24855:22924 2:N:0:5
TACGGGGGTATCTAATCCTGTTTGCTCCCCACGCTTTCGCGCCTCAGCGTCAGTCATGAGCCAGGTTGCCGCCTTCGCCACCGGTGTTCTTCCCAATATCTACGAATTTCACCTCTACACTGGGAATTCCACACCCCTCTCTCACACTCTAGTCTACACGTATCAAATGCAGCTCCCAGGTTAAGCCCGGGGATTTCACCTCTGACTGTGTAAACCGCCTACACGCCCTTTATACCCAATTCTCTGAAACT
+
CCC,A7:FF@FDGFGFGGGGGGGGGGGGGGGGCEGGGG7FCFGGGGCGFGGGEFDFGEDFFGGGFGG<FE7CGGGG7FCFEG7@FGGGDE,AF@E4EF;FFGGEGGFGGGCGGAFGCEGGGG<,ACFG;EFGF+CE8@@6DFGGFGDFGGG7=EGFGGG>?,@E:<CFFGGAC?9FC775@5><=A;;7*18/?2*=CG*32AFCE4>=3=3)9CF(5,313EFFG;9F@?2)-7@0,(44:AAB<)))).
@M00200:207:000000000-ALC1F:1:1113:18973:6400 2:N:0:5
TACCAGGGTATCTAATCCTGTTTGATTCCCGCACTTTCGAGCCTCAGCGTCAGTAACACCCCAGAAGGCTGCCTTCGCAATCGGAGTTCTTCGTCATATCTAAGCATTTCACCGCTACACGACGAATTCCACCTTCCTTGTGTGAACTCAAGGCCGCCAGTATCAACGGCATGCCAAGGTTGGGCCCTGACATTTGACCGCTGACTTAACAGCCCGCCTACGCTCCCTTTACGCCCACTTCTCTGA
+
CCCCCCGGAEFGGGCFGGGGFGGGGGGFEECGCGGFGGGGGGGGGGGGGGGGGGFGGGGGGGDGGGGGGGGGGGGGGGGGGGGGEGGGGGGGGGG@EGGGG;FGGGGGGGGGGGG8BFGFGGGGF>FGFE9EECFFFGFFGGGGFFFGGGGGGGGGGGCDFFGGG?F>?ECDGA:F6CCGGGDG>FCFFGGFADFEFFGBAFFBFF<:;E,5@B:;:>@?@FFD?G@FFE9)378;?(4)<<AA>2
@M00200:207:000000000-ALC1F:1:1113:19541:8531 2:N:0:5
TACCAGGGTATCTAATCCTGTTTGCTACCCACGCTTTCGAGCCTCAGTGTCAGTTACAGTCCAGAGAGCCGCTTTCGCCACCGGTGTTCCTCCATATATCTACGCATTTCACCGCTACACATGGAATTCCACTCTCCTCTACTGCACTCAAGTCTAACAGTTTCCAATGCACACAATGGTTGAGCCACTGCCTTTTACATCAGACTTATTAAACCACCTGCGCTCGCTTTACACCCAATTCTCTGA
+
CCCCCD7FFFCFC<FEGGCCF<EFGFFGDGDEGC@CC<FFD@CFFCFGFGGGFFFFGDFCFFC866,@FCF@@FDGEG7:@FB46CFCFEE9EAFAF9EGGGE7:@:B4AFC<C=+@=9E98AFGEFFGFFGGGAFDDFFGGG8E8DFFC,,EFCG,@=8ECFGGFFGGGC8AFC6D96@88,6DFDDGGGFFGG@CBDFF6ACCFEEEE<EEE*6>B@=D5@AD>5@5>46AB48@B:4>EECE*
@M00200:207:000000000-ALC1F:1:1113:10291:9636 2:N:0:5
TACACGGGTATCTAATCCTGTTTGCTACCCACGCTTTCGAGCCTCAGTGTCAGTTACAGTCCAGAGAGCCGCTTTCGCCACCGGTGTTCCTCCATATATCTACGCATTTCACCGCTACACATGGAATTCCACTCTCCTCTACTGCACTCAAGTCTAACAGTTTCCAATGCACACAATGGTTGAGCCACTGCCTTTTACATCAGACTTATTAAACCACCTGCGCTCGCTTTACACCCAATTCTCTGA
+
CCCCCGGGGGGGGGGGGGGGGGGGGGGGGGGGGGGGGGGGGGGGGGGGGGGGGGGGGGGGGGGGGGGGGGGGGGGGGGGGGGGGGGGGGGGGGGGGGGGGGGGGGGGGGGGGGGGGGGGGGGGGGGGGGGGGGGGGGGGGGGGGGGGGGGGGGGGGGGGGGGGGGGGGGGGGGFGGGG=DGGGGGFGGGGGFFGFEFFGEEFFFEF7CEEDE5C5AC9@EFAABAGFFDFCFF@FEFDB=CF<CC4
@M00200:207:000000000-ALC1F:1:1113:27916:10851 2:N:0:5
TACCGGGGTATCTAATCCTGTTTGCTCCCCACGCTTTCGCGCCTCAGCGTCAGTCATGAGCCAGGTTGCCGCCTTCGCCACCGGTGTTCTTCCCAATATCTACGAATTTCACCTCTACACTGGGAATTCCACAACCCTCTCTCACACTCTAGTCTACACGTATCAAATGCAGCTCCCAGGTTAAGCCCGGGGATTTCACATCTGACTGTGTAAACTGCCTACACGCCCTTTAAATCCAGTTCTCTGA
+
CCCCCGGGFGGGGGGGGGGGGGGGFCGEGGGEGDEEGGGEEGGGGGGGGCFCEFGGGGGGGCFGGGGFDGGGE:FGFGGGGGC4@:FFGGGGGGFE8EFGGCFCGEFCFGG9EF>F=FCFGFGGCF:=,BFGFEG=CFFGGGGGGGC8CFGCGGGGGCFGFG7GGC8EDGFFGFDGGFF+5=F?7:CC3;>A>*;7FFG?EEFA?4*85>CECCC+8?>*43>B@5763()737+1()7)7?6)74C
@M00200:207:000000000-ALC1F:1:1113:7390:11850 2:N:0:5
TACCGGGGTATCTAATCCTGTTTGCTACCCACGCTTTCGAACCTCAGCGTCAGTTACAGACCAGAGAGCCGCTTTCGCCACTGGTGTTCTTCCATATATCTACGCATTTCACCGCTACACATGGAGTTCCACTCTCCTCTTCTGCACTCAAGTCTCCCAGTTTCCAATGCCCGACTTCGGTTAAGCCGAAGGCTTTCACATCAGACTTAAAAGACCGCCTGCGTTCCCTTTAAACCCAGTTCTCTGA
+
CCCCCGGGGGGGGGGGGGGGGGGGGGGGGGGGGGGGGGGGGGGGGGGGGGGGGGGGGGGGGGGGGGGGGGGGGGGGGGGGGGGGGGGGGGGGGGGGGGGGGGGGGGGGGGGGGGGGGGGGGGGGGGGGGFGGGGGGGGGGGGGGFEGGGG?FGGGGGGGG@FGGGFFGGGGGGEGGGGGCGGGGGGGGDGGBFGGCFFGCFEAAEFFFCFCEEFFFFFFFF=@@=CD8AEFCEEAF0;(6CFFFE?E
@M00200:207:000000000-ALC1F:1:1113:22949:13287 2:N:0:5
TACGGGGGTATCTAATCCTGTTCGCTCCCCACGCTTTCGCTCCTCAGCGTCAGTTACAGACCAGAGAGTCGCCTTCGCCACTGGTGTTCCTCCACATCTCTACGCATTTCACCGCTACACGTGGAATTCCACTCTCCTCTTCTGCACTCAAGTTTCCCAGTTTCCAATGACCCTCCCCGGTTGAGCCGGGGGCTTTCACATCAGACTTAAGAAACCGCCTGCGAGCCCTTTAAACCCAATTCTCTGA
+
CCCCCGGGGGGGGGGGGGGGGGGGGGGGGGGGGGGGGGGGGGGGGGGGGFEGGGGGGGGGGGGFGGGGGGGGGGGGGGGGGCFGFGGFFGGGGGGGGGDGGFGGGGGGGGFGGGGGGG?FGGGGDGGGGGGGGGGGGEGFGGFFGGGGGGGGGGGGGGGFGFGGGGGGFGFFGFFDDGG5:DEC>CFD>4=5BGG8F?FEEFA9353?3>9.63AF1>9?,,496C7??FF9>5FF:0(44<A>B9)
@M00200:207:000000000-ALC1F:1:1113:21303:15235 2:N:0:5
TACCAGGGTATCTAATCCTGTTTGCTCCCCACGCTTTCGCACCTCAGTGTCAGTATTAGTCCAGGTGGTCGCCTTCGCCACTGGTGTTCCTTCCTATATCTACGCATTTCACCGCTACACAGGAAATTCCACCACCCTCTACCATACTCTAGTCAGTCAGTTTTGAATGCAGTTCCCAGGTTGAGCCCGGGGATTTCACATCCAACTTAACAAACCACCTACGCGCGCTTTATACCCAATTCTCTGA
+
CCCCCGGGGGGGGGAFGGGGGGGFGFGFDCEGEGGGGGDGGCGGEFGGGGGGGGGFGGGGGEFGGFFGGGGGGDEGGGGEFGGGGGGGGGGGGGGFGFGGGGGFCEGGGCEGGEGGGGFGDGGGGFGGGDDFGFGBCEEGAGGGG,@FFFGFFGGGGF=FGGCDDDCFDA@3AFGGGGCFFGGFCDF6CC@DADFEFFGFACFFFFFF@EFF:@AA)955@B2>>C9>BD@3C31@(.(,.9?3?E9
@M00200:207:000000000-ALC1F:1:1113:2746:17873 2:N:0:5
TACGGGGGTATCTAATCCTGCTTGCTCCCCACGCTTTCGCACCTCAGTGTCAGTATCAGTCCAGGTGGTCGCCTTCGCCACTGGTGTTCCTTCCTATATCTACGCATTTCACCGCTACACAGGAAATTCCACCACCCTCTACCATACTCTAGTCAGTCGGTTTTGAATGCAGTTCCCAGGTTGAGCCCGGGGATTTCACATCCAACTTAACTAACCACCTACGCGCGCTTTAAACCCAGTTCTCTGA
+
CCCCCGGGGGGGGGGGGGGGGGGGGGGGGGGGGGGGGGGGGEGGGGGGGGGGGGGGGGGGGGGGGGGGGGGGGGGGGGGGGGGGGGGGFGGGGGCFGGGGGGGGGGGGGGGGGGGGGGGGGGGFGGFGGGGGGGGGDGGGGGGGGGGGGGGGGGGFGG?DGGDFGCFFCEGFFFGGGGGGGCEGGGGGGGD?DD4>FEFEFBFFFFFFFC,>E;A;EF?8;EF>><@@9<<AABF4<BF>AABB94<
@M00200:207:000000000-ALC1F:1:1113:20382:19462 2:N:0:5
TACTCGGGTATCTAATCCTGTTTGCTCCCCACGCTTTCGCACCTCAGTGTCAGTATCAGTCCAGGTAGTCGCCTTCGCCACTGGTGTTCCTTCCTATATCTACGCATTTCACCGCTACACAGGAAATTCCACTACCCTCTACCATACTCTAGCTTGCCAGTTTTGGATGCAGTTCCCAGGTTGAGCCCGGGGATTTCACATTCAACTTAACAAACCACCTACGCGCGCTTTAAACCCAATTCTCTGA
+
CCCCCGGGGGGGGGGGGGGGGGGGGGGGGGGGGGGGGGGGGGGGGGGGGGGGGGGGGGGGGGGGGGGGGGGGGGGGGGGGGGGGGGGGGGGGGGGGGGGGGGGGGGGGGGGGGDGGGGGGGGGGGGGGGGGGGGGGGGGGGGFGGGGGGGGGGGGGGGGGGGDDCDFGGGGGGFGGGGGGGGGGGGGGGGGFEGG@FEFFFEFFFFFFFFGFFCF4>F>DFFFFBD==><?EFEFFFFF@EEEFFCC
@M00200:207:000000000-ALC1F:1:1113:12443:19617 2:N:0:5
TACTAGGGTATCTAATCCTGTTTGCTCCCCACGCTTTCGCACCTCAGTGTCAGTATCAGTCCAGGTGGTCGCCTTCGCCACTGGTGTTCCTTCCTATATCTACGCATTTCACCGCTACACAGGAAATTCCACCACCCTCTACCATACTCTAGCTTGCCAGTTTTGGATGCAGTTCCCAGGTTGAGCCCGGGGATCTCACATTCAACTTAACAAACCACCTACGCGCGCTTTACACCCACTTCTCTGA
+
CCCCCFGF@AFGFFAFGFFGGGGGCEFFGGGGCGGEGFCECF6FG,<@FEE<<FFFGEFCFGF<F@CFFFGGGGGGG>G>FCFE<EF=EA;FGEFFGFGGGGG<F7?=;@FGGGG+CGGGGGEAFDC;E@DF8=D>EFGFGAFGFDDG6DGGFADGCDFFFD+@1=+DFGGFD7D=DGCDGF8D+A?+68:ABG*0?CGEFFFAECFE87@7*76AFAD44)42>D=>@@D)9<=)3,(,7;6@5?)
@M00200:207:000000000-ALC1F:1:1114:21104:6279 2:N:0:5
TACGCGGGTATCTAATCCTGTTTGCTCCCCACGCTTTCGCGCCTCAGCGTCAGTCATGAGCCAGGTTGCCGCCTTCGCCACCGGTGTTCTTCCCAATATCTACGAATTTCACCTCTACACTGGGAATTCCACAACCCTCTCTCACACTCTAGTCTACACGTATCAAATGCAGCTCCCAGGTTAAGCCCGGGGATTTCACATCTGACTGTGTAAACCGCCTACACGCCCTTTAAACCCAATTCTCTGA
+
CCCCCG7FGGGGGGGGGGGGGGGGGGGGGGGGGGGGGGGGGGGGGGGGGGGGGGGGGGGGGGGGGGGGGGGGGGGGGGGGGGGGGGGGGGGGGGGGGEGGGGGGGCGGGGGGGGGGGGGGGGFGEFFGGGGGGFGGGGGGGGGGGGGGGGGFGGGFGGGDGGGGGGGGGGGGGFGGGGGCFF8C8FFGGDD>DDGFFFGFFFFFCFFFFFF<5CGFFFFF@FEF6DFFFFFFF3=FFG?FFFFGA4)
@M00200:207:000000000-ALC1F:1:1114:3550:6768 2:N:0:5
TACAAGGGTATCTAATCCTGTTTGATACCCGCACTTTCGAGCTTCAACGTCAGTAGCGGCCTGGCAGGCTGCCTTCGCAATCGGGGTTCTTCGTGATATCTATGCATTTCACCGCTACACCACGAATTCCGCCTGCCTCGAACGCACTCAAGAACGCCAGTTTCAACTGCAATTCTACGGTTGAGCCGCAAACTTTCACAGCTGACTTGACATCCCGTCTACGCTCCCTTTAAGCCCAATTCTCTGACGAT
+
CCCCCGGGFGGGGGGGGGFGGGGGGGGGGGDGGGGGGGGFGGGGGGGGGGGGGGGAAFGGGFGGGGGGGGGGGGGGGGEGGGGGDGGGGFGGGGGGGGGGGCGGGGGGGGGGGGGGGGGGGEGGGGFGGGGGGGGGGGGG=FFGGGGGGGGG8DGGGCGGGCGGFFCCGF?DCFGGCFGGGGGGGGFGGGGFFC@FFFFFFFFF=BBFF378>:F)65?DFFFFFG>D@FFCF3BFFGFF<EFGAFF)86(
@M00200:207:000000000-ALC1F:1:1114:28129:8350 2:N:0:5
TACTCGGGTATCTAATCCTGTTTGATTACCGCACTTTCGAGCCTCAGCGTCAGTAACACCCCAGAAGGCTGCCTTCGCAATCGGAGTTCTTCGTCATATCTAAGCATTTCACCGCTACACGACGAATTCCACCTTCCTTGTGTGAACTCAAGGCCGCCAGTATCAACGGCATGCCAAGGTTGGGCCCTGACATTTGACCGCTGACTTAACAGCCCGCCTACGCTCCCTTTATACCCAATTCTCTGA
+
CCCCCGGGGGGGGGGGGGGGGGGGGGGGGGGGGGGGGGGGGGGGGGGGGGGGGGGGFGGG:FFGGGGGGGGGGGFGGGGGGGGGGGGGG<=FGGGGGGGFEDFG@FCFGGGGGGGGGBFGGGGGB4@=EADEGGGGCFDCGGGGGGFGGGFFFGG6@@E>EGGAFGFGGGGGGFFG5>FFFGGGF7@GGGGFFFGFFF9@EBFFF=?EFB,0>B*8(:11:D0/:/6(.6C)1<+;@8,-64<CAD
@M00200:207:000000000-ALC1F:1:1114:19772:9946 2:N:0:5
TACGGGGGTATCTAATCCTGTTTGCTCCCCACGCTTTCGTGCATGAGCGTCAGTGCAGGCCCAGGGGATTGCCTTCGCCATCGGTGTTCCTCCGCATATCTACGCATTTCACTGCTACACGCGGAATTCCATCCCCCTCTGCCGCACTCCAGCGATGCAGTCACAAATGCAGTTCCCAGGTTAAGCCCGGGGATTTCACACCTGTCTTACATCACCGCCTGCGCACGCTTTATGCCCAATTCTCTGA
+
CCCCCGGGGGGGGGGGGGGGGGGGGGGGGGGGGGGGGGGGGGGGGGGGGGGGGGGGGGGGGGGGGGGGGFGGGGGGGGGGGGGGGGGGGGGGGGGGGGGGGGGGGGGGGGGGGGGGGGGGGDEGGGGGGGGGFFGGGGGGGGFGGGGGGFFGFGGGGGGGGGGGGGGGGGGGFFGGGGGGGGGGGGFFGGGFFGGFFFC<FAFF94CEFF??CFGFFFFFFFF>FG;;??FFFBFFBG?FAADDAA2
@M00200:207:000000000-ALC1F:1:1114:12167:15376 2:N:0:5
TACCGGGGTATCTAATCCTGTTTGCTACCCACGCTTTCGAACCTCAGCGTCAGTTACAGACCAGAGAGCCGCTTTCGCCACTGGTGTTCTTCCATATATCTACGCATTTCACCGCTACACATGGAGTTCCACTCTCCTCTTCTGCACTCAAGTCTCCCAGTTTCCAATGCCCGACTTCGGTTAAGCCGAAGGCTTTCACATCAGACTTAAAAGACCGCCTGCGTTCCCTTTAAACCCAATTCTCTGA
+
CCCCCGDGBFFGGGGFGGGGGGFFFFGGGFGGDGGEGGGGG@FCEEFGGGEEGEFFFFGGGFGGCF8CGGGGGGGGGEEG>FGGGGFEGGGFE<EGGGCFGFEGGGGCFGFGGGGGGGGGGGGGEEFGGGGF;DCF?FGG8AFGGFGGGG,,@EGFEGGGGGFGDFCGGGGG6?DGCGGGGGCCCFFGGDDFAFGFFFGFFFBAEFFFFE,8CBD6>E9=@F>=DDDE<A;C?<AFFC1@EFC+7?9
@M00200:207:000000000-ALC1F:1:1114:26682:16457 2:N:0:5
TACGAGGGTATCTAATCCTGTTTGCTCCCCACGCTTTCGCGCCTCAGCGTCAGAACCGGACCAGTAAGCCGCCTTCGCCACTGGTGTTCTTGCGAATATCTACGAATTTCACCTCTACACTCGCAGTTCCACTTACCTCTTCCGGTCTCGAGACTCTCAGTATCGAAGGCAATTCCAGGGTTGAGCCCTGGGCTTTCACCCCCGACTTAACAGTCCGCCTACGCGCCCTTTAAACCCAGTTCTCTGA
+
<@CCCFGGGGGGFCGGGGGGEFFGGFFCFGFGGGGGGGGGGGGDDGGGGBFGGGGGGGGGEEFGGGGGGFGDEGGGGGDGGGGGGGGGGGGGGGGGGGGGGGGGGFF@EGGCGFFGG9DFGGFGGGGGF9EFGFGGE8EFC=E6CD68DFFGFCADF?E:CF7FDC779FDFGFGFFGFDGF5D5FFGGGGFFGGA>7CBFEDB==9444,9)7CA(),4<F;605(39:04:)=??C(..:5::2<
@M00200:207:000000000-ALC1F:1:1114:20824:23395 2:N:0:5
TACTGGGGTATCTAATCCTGTTCGCTACCCATGCTTTCGAGCCTCAGCGTCAGTTACAGACCAGACAGCCGCCTTCGCCACTGGTGTTCTTCCATATATCTACGCATTTCACCGCTACACATGGAGTTCCACTGTCCTCTTCTGCACTCAAGTCTCCCGGTTTCCGATGCCCTTCTCCGGTTAAGCCGAAGGCTTTCACATCAGACCTAAAAAACCGCCTGCGCTCGCTTTAAACCCAATTCTCTGA
+
CCCCCGGGGGGGGGGGGGGGGGGGGGGGGGGGGGGGGGGGGGGGGGGGGGGGGGGGGGGGGFGGGGGGGGGGGGGGGGGGGGGGGGGGGGGGGGGGGGGGGGGGGGGGGGGGGGGGGGGGGGGFFFGGFGGGGGGGGGGGGGGGGFFGGGFGEEGGGGE@CEGGGEGGGGGGGFGGGGGGGGDGGGFGGGGFFGGFFFGAFFFFFFFEFF9BB>4B2?@2547@BGFFD?@FF4AF?C=@EFCCCE<
@M00200:207:000000000-ALC1F:1:1115:13343:4711 2:N:0:5
TACAGGGGTATCTAACCCCGTTTGCTCCCCTAGCTTTCGCGCCTCAGCGTCAGTATCGGGCCAGATGTGCGCCTTCGCCACCGGTGTTCCTCCTGATATCTACGCATTTCACCGCTACACCAGGAATTCCCACATCCTCTCCCGTACTCAAGCCAAGCAGTATGCGATGCCGGTCCTCGGGTGAGCCGAGGGATTTCACATCACACTTACCTGACCGCCTACACGCCCTTTAAACCCAATTCTCTGA
+
CCCCCGGGGGGGGGG<FFGDGGGGGGGGGGGGGGGGGGGGGGGGGGGGGGGGGGGFGGGGGGGGGGGGGGDGGGGGGGGGGGGGGGGGGGGGGGGGGGGFGGGGGGGEFFFFGEGGGGGGGGGGGGGGFGGGGGGGGGGGGGFDGGGGGGGFFCFGGGF?FGGGGGGGGGGGGFGGGGGGDCD9CFGGGDGEFFF4A?DEEFFF343<EE@C<;F6,23@<636(-:3>B?A<46?<B?F2))4:9<
@M00200:207:000000000-ALC1F:1:1115:27819:8933 2:N:0:5
TACTCGGGTATCTAATCCTGTTCGCTCCCCATGCTTTCGTGCCTCAGCGTCAGTTGTTGGCCAGTACAATGCCTTCGCTATCGGTGTTCCTGATGGTATCTATGCATTTCACCGCTACACCATCAATTCCATGTACCCCTCCAACACTCAAGCTACCCAGTATCAATGGCACTGCTCCGGTTGAGCCGGAGTCTTTCACCACTGACTTAAATAGCCGCCTACGCACCCTTTAAACCCAATTCTCTGA
+
CCCCCGGGGGGGGGGGGGGGGGGGGGGGGGGGGGGGGGGGGGFGGGFGGGGGGGGGGGFCGGGGGGGGGGFGGGGGGGGGGGGGEGGGGGGGFGFGGGFGGEFGGFFGGGGFG>EGGGGGGGGGGGGGGGGGGFGG;@68C@D8BFGGGGFEFFGGGFGGGGGG8=D:DFGCDFGFGGGGGGGGCEDCCDEBFFGFFFCCEFACCEEEF5>EE@FABBB2<B>B>FFFFFB4@4AF=>(>)>?EFFC
@M00200:207:000000000-ALC1F:1:1115:5195:9129 2:N:0:5
TACTCGGGTATCTAATCCTGTTTGCTACCCACGCTTTCGAACCTCAGCGTCAGTTACAGACCAGAGAGCCGCTTTCGCCACTGGTGTTCTTCCATATATCTACGCATTTCACCGCTACACATGGAGTTCCACTCTCCTCTTCTGCACTCAAGTCTCCCAGTTTCCAATGCCCGACTTCGGTTAAGCCGAAGGCTTTCACATCAGACTTAAAAGACCGCCTGCGTTCCCTTTAAACCCAATTCTCTGA
+
CCCCCGGGGGGGGGGGGGGGGGGGGGGGGGGGGGGGGGGGGGGGGGGGGGGGGGGGGGGGGGGGGGGGGGGGGGGGGGGGGGGGGGGGGGGGGGGGGGGGGGGGGGGGGGGGFGGGGGGGGGGGGGGGGCFGGGGGGGGGGGGGGGGGGGGAFGGGGGGGGFGGGGFGGFFGGFGGGGGDGGGGGGGGGGGFFGGFFFGEFFBFEF@EFFFFFFFFBEF?DBF@FFFFFFFF?EF5;D<F93?EFF3
@M00200:207:000000000-ALC1F:1:1115:22704:12395 2:N:0:5
TACACGGGTATCTAATCCTGTTTGCTCCCCACGCTTTCGCGCCTCAGCGTCAGTCATGAGCCAGGTTGCCGCCTTCGCCACCGGTGTTCTTCCCAATATCTACGAATTTCACCTCTACACTGGGAATTCCACAACCCTCTCTCACACTCTAGTCTACACGTATCAAATGCAGCTCCCAGGTTAAGCCCGGGGATTTCACATCTGACTGTGTAAACCGCCTACACGCCCTTTATACCCAGTTCTCTGA
+
CCCCCGGGEGGGGGGGGGGGGGGGGGGGGGGGGGGGGGGGGGGGGGGGGGGGGGGGGGGGGGGGGGGGGGGGGGGGGGGGGFGGGGGGGGGGGGGGGGGGGGGGGGGGGGGGGGGGGGGGGGGGGGGGGGGGGGGGGGGGGGGGGGGFGGGAFGGGGGGGGGGGGGGGGGGGGFGGGGGGGGGGGGGGDGD?BGGFFFGFFFFFFCBFFFFEEFFF@AFFFBED@6@B91;9CCFFFEF@CEE<ECC
@M00200:207:000000000-ALC1F:1:1115:26576:12585 2:N:0:5
TACGAGGGTATCTAATCCTGTTTGCTACCCACGCCTTCGCACCTCAGCGTCAGTATTGGTCCAGGAAGTCGCCTTCGCCACCGGTGTTCCTCCTGATATCTACGAATTTCACCTCTACACCAGGAATTCCACTTCCCTCTCCCATACTCAAGCTCGGCAGTATCAATCGCACTTCCGGGGTTAAGCCCCGGGCTTTCACAACTGACTTACCAAGCCGCCTACGTGCCCTTTCAGCCCAGTTCTCTGACGAT
+
-ACCCEGEFF@FEAFFGGGGGDEFGFFGGGGGGGGGEGGGGGGGGGGGGGGGGFFG@CFFGGGGGDEFDFEGGECGGGGEGGCE=CCFGFFGGGFCE@FGGGGG@CF<FGFGGFGGCGGGGGACB,ADFFFGGFGGGFFFGFGGFFGCF?F:FCGG+C=E,@+@=F2EFF=DGBFG>9+7C>F8DGGGGGD*:D7AF6CE6BA)8:4>CE=>3(:?@FF0;D?,:D;F;3;)75AFFD0//7CFA>B)(((
@M00200:207:000000000-ALC1F:1:1115:16264:24068 2:N:0:5
TACGAGGGTATCTAATCCTGTTCGCTCCCCATGCTTTCGCTCCTCAGCGTCAGTTAATGCCCAGAGACCTGCCTTCGCCATCGGTGTTCCTCCTGATATCTGCGCATTTCACCGCTACACCAGGAATTCCAGTCTCCCCTACATCACTCTAGTCTGCCCGTACCCACCGCAGATCCGGAGTTGAGCCCCGGACTTTCACGGCAGACGCGACAAACCGCCTACGAGCTCTTCATACCCAGTTCTCTCA
+
CCCCCEGGGGGGDFGFGGGGFGGGGDGEGGGGGGFGGGGGGFGGGGGGGGGGCGFFGGGGGGGGFGGGGGGGFGFFCFGGGGDDFGGGGGGGGGGGGGFGGGGFGGGGGGGGGGGGGGGGFGGGGGFGGGGGGGGGAFE68DFGGGGDFG8ADGG8=FEEEGGGGFGECEC>DDGG79:=C?FC7CGGGGCAEGGAF?CDFD>49==@@19003;3,=3(6@@::09B47).6>?).28,-644A)5
@M00200:207:000000000-ALC1F:1:1115:23211:24223 2:N:0:5
TACTAGGGTATCTAATCCTGTTTGCTCCCCACGCTTTCGCATCTGAGTGTCAGTATCTGTCCAGGGGGCCGCCTTCGCCACTGGTATTCCTTCAGATCTCTACGCATTTCACCGCTACACCTGAAATTATACCCTCCTCTACAGTACTCTAGTTTGCCAGTTTCAAATGACCTTCCGAGGTTGAGGCCCGGGGTTTCACATCTGACTTAACAAACCACCTTCATGCGCTTTATGCACAAATCTCTGA
+
CCCCCGGGGGGGGGGGGGFGFGCEGGCGGGCFGGGDFG>FDFFGGGGGGGGGGGGGF9FGGDFGGGGGGDGGGGGGGCGGGGGGGFCEFDEA,,,5,BFGDC,ACC:FGCEGFECECGGFF8F:EFGG,C;=,D,@@FFFF=DDDGEFGCCDEFC==6E8,@+,=9DC+9?D=D6+=8CD+=C6+,0=>7E?*;44=>=7E61=*::68AE4*5)8>2-0)(7***/((8437)2+/4((/).1<;)
@M00200:207:000000000-ALC1F:1:1115:12074:25057 2:N:0:5
TACCCGGGTATCTAATCCTGTTTGCTCCCCACGCTTTCGCGCCTCAGCGTCAGTCATGAGCCAGGTTGCCGCCTTCGCCACCGGTGTTCTTCCCAATATCTACGAATTTCACCTCTACACTGGGAATTCCACAACCCTCTCTCACACTCTAGTCTACACGTATCAAATGCAGCTCCCAGGTTAAGCCCGGGGATTTCACATCTGACTGTGTAAACCGCCTACACGCCCTTTAAACCCAGTTCTCTGA
+
CCCCCGGGGGGGGGGGGGGGGGGGGGGGGGFGGGGGGGGGGGGGGGGGGGGGGGGGGGGGGGGGGGGGGGGGGGGGGGGGGGGGGGGGGGGGGGGGGGGGGGGGGGGGGGGGGGGGDGGGGGGGGCFCECGGGGGCGGGGGGGFFGFFGGG9CFFEGGGGFGGGGGGGG8FFGFGGGGG7DGGGGFGFGDGFFGC69EGCCFFFFFFEBFEF<CF8>FF2(5>@@;D;15)7)7A)6;;;CC?EFE9
@M00200:207:000000000-ALC1F:1:1116:8845:5273 2:N:0:5
TACTGGGGTATCTAATCCCGTTTGCTCCCCTAGCTTTCGCTCCTCAGCGTCAATATTGGTCCAGGATGCCGCCTTCGCCACCGGTATTCCTCCAGATATCTACGCATTTCACCGCTACACCTGGAATTCTGCATCCCTCTCCCGAATTCAAGCCATCCAGTATCGGATGCAGTTCCCAAGTTGAGCCTGGGGATTTCACATCCGACTTAGTTGGCCGCCTACGAGCCCTTTAAACCCAATTCTCTGA
+
CCCCCGGGGGFGGGFGGGGGGGGGGGGGGGGGFGGGGGGGGGGGGGGGGGGGGGGFGGGGGGGGGGGGGGGGGGGGGDGGGGGCFEGGFGGGGGGGGGGGGGGGC,@BGGDEGGGGEGGGGGGDEFGGGGGGFGGGFGGGGGGGGGGFGDD,;8EAFCECGFFGDEGGGGGGGFGGGG6FGGGGGGFGG?+:9CFFFEGFEFDAFFFFEEFFCFGFAE>?@FF=@=@<@@@CEFFF;18=CE?63;)
@M00200:207:000000000-ALC1F:1:1116:14987:8046 2:N:0:5
TACTGGGGTATCTAATCCTGTTCGATACCCACGCTTTCGAGCTTCAGCGTCAGTTGCACTACAGCAGGCTGCCTTCGCAATCGGAGTTCTTCGTCATATCTAAGCATTTCACCGCTACACGACGAATTCCGCCTACTTCCCGTGCACTCAAGTCTGCCAGTTCGCGCTGCAATGCCCAGGTTGAGCCCCGACATTTCACAACACGCTTGCCCGGCGGCCTGCGCTCCCTTTAAACCCAATTCTCTGA
+
CCCCCFGGGGGGGGGGGGGGGGGGGGGGGGGGGGGGGGGGGGGGGGGGGGGGGGGGGGGGGGGGGGGGGGGGGGGGGGGGGGGDEGGGGGGGGGGGGGGGGFGFGGGGGGGGGGGGGGGGGGGGG7FFFGGGGGGGGFGGFEGEGGDFGFG,?EFGGFFGGGGGGGGGGGGGFFGGGGGGGGGFGGGGGGGFFGFEF<FFEFDF?FFFFFA3@>DE0.31?>>;9?>FFFBFFDFFFFFFABAFFF4
@M00200:207:000000000-ALC1F:1:1116:6012:8797 2:N:0:5
TACTAGGGTATCTAATCCTGTTTGCTACCCACGCTTTCGAACCTCAGCGTCAGTTACAGACCAGAGAGCCGCTTTCGCCACTGGTGTTCTTCCATATATCTACGCATTTCACCGCTACACATGGAGTTCCACTCTCCTCTTCTGCACTCAAGTCTCCCAGTTTCCAATGCCCGACTTCGGTTAAGCCGAAGGCTTTCACATCAGACTTAAAAGACCGCCTGCGTTCCCTTTAAACCCAATTCTCTGA
+
CCCCCFGGGGGGGGGGGGGGGGGGGGGGGGGGGGGGGGGGGGGGGGGGGGGGGGGGGGGGGGGGGGGGGGGGGGGGGGGEGGGGGGGGGGGGGGGGGGGGGDFGGGGGGGGGGGGGGGGGGGGGGGGGGGGGGFGFGCFFGGFGGGGFGFGADGGGEGGGGGGGGFGGFFGGGFGGGGGGGGGGGG6DDDGFFFFFFEGFFFEEFFFFFFFEFBD>AFFFDABDDFFEF93BC>?A??@@E3C6??E
@M00200:207:000000000-ALC1F:1:1116:15817:13218 2:N:0:5
TACTAGGGTATCTAATCCTGTTTGCTCCCCACGCTTTCGCGCCTCAGCGTCAGTCATGAGCCAGGTTGCCGCCTTCGCCACCGGTGTTCTTCCCAATATCTACGAATTTCACCTCTACACTGGGAATTCCACAACCCTCTCTCACACTCTACTCTACACGTATCAAATGCAGCTCCCAGGTTAAGCCCGGGGATTTCACATCTGACTGTGTAAACCGCCTACACGCCCTTTAACCCCAGTTCTCTGCAGCC
+
CCCCCGGGGGGGGGGGGGGGGGGGGGGGGGGGGGGFGGGGGGEGGGGGGGGGGF<ADGGFG,@@DEF<,F::FE:FGEGDCFE=@:F:A<EFFFGFGGFFFFGGGCGGA,,AFGGDFEF,4><8F:FGG,@EFGGE+,60?EGFGG8*6@=,?DD=,7==@@FGGFCFGGGCF*D8F?D?689A8:FGD6@9*;A5;;FACAE6*4..>8=4A<FF2)5(5A=DF>B9@@F+))*2((,/)6..<9./()(
@M00200:207:000000000-ALC1F:1:1116:4839:14754 2:N:0:5
TACTGGGGTATCTAATCCTGTTTGCTCCCCACGCTTTCGTGCATGAGCGTCAGTACAGGTCCAGGGGATTGCCTTCGCCATCGGTGTTCCTCCGCATATCTACGCATTTCACTGCTACACGCGGAATTCCATCCCCCTCTACCGTACTCTAGCTATGCAGTCACAGATGCAATTCCCAGGTTGAGCCCGGGGATTTCACAACTGTCTTACATAACCGCCTGCGCACGCTTTATGCCCAATTCTCTGAAGCT
+
CCCCCGGGGEGGGGGGGGGGGGGGGGGGGGFGGGGGGGGGGGGGGGGGGGGGGGG<FEGGGGGGGGDGEEGGGGGGGGGGGGGGGGGGGGGGGDGGGGGGGGGGGGGGGGGGGGGGGGGGGDGGGGGGGEFGGFGGGDEGAFGGGG8FGCGCFGFGEGFGGGDGGGGGGGGGGFGFGGFGGGGFGGG*CDEB?DAEFFGF:ABE<AEEFEFE?CFFBBBFFF061>@>FFDF<CAF@@(,5<>DFF9)4))
@M00200:207:000000000-ALC1F:1:1116:4753:20438 2:N:0:5
TACTGGGGTATCTAATCCCGTTCGCTCCCCTAGCTTTCGTGCATCAGCGTCAGTTGAGACCCAGTGAGCCGCCTTCGCCTCTGGTGTTCCTAATGATATCAACGCATTTCACCGCTCCACCATTAGTTCCGCTCACCTCTGTCTCACTCCAGCAAGGCGGTTTGGAGCGCAATTCCTCGGTTAGGCCGAGGGATTTCACACCCCACCCTCCTCGCAGCCTACGCACCCTTTAAACCCAATTCTCTGA
+
CCCCCGGDGGGGGGGGGGGGGGGGGGFEGGGGGGGGFGGGGGCFFFGGGGGGGGGGGGGGEGGGGGFFGGGGGGGGGGGGGGGGFGGGGGGGGGGGGGGGGGGEGEGFGFGGGGGGGGGGGGGGGGGGGGGGGGGGGGGGGGGGGGGBFGGFFD?EFG>=@?CEDGGFGGGGGFFGFCGGGGGGGGDDGD7B>CA3=5CF@>9=>>;?FFFFFFC>@EFD);<07;6:BF>?><FFF?(4<AABBA<
@M00200:207:000000000-ALC1F:1:1116:26133:20559 2:N:0:5
TACCGGGGTATCTAATCCTGTTTGCTCCCCACGCTGTCGCGCCTCAGTGTCAGCAACTGCCCAGCAGGCCGCCTTCGCCACCGGTGTTCTTCCGGATCTCTACGCATTCCACCGCTACACCCGGAATTCCACCTGCCTCTACAGTGCTCCAGTCCCCCAGTTCGCATGGCCGACTCAGCGTTGAGCGCTGAGCTTTCACCACACGCTTAAAGGACCACCTACGCGCCCTTTAAGCCCAATTCTCTGC
+
CCCCCGGGGGGGGGGGGGGGGGGGGGGGGGFFDGGGGGGGGGGGGGGGGGGGGGGGGGGGGGGGGGGGGGGGGGGGGGGGGGGGGGGGGGGGGFGGGGGGGGGGGGGGGGGGGGGGGGGGDEGGGEFGGGGGGGGGGGGCFGDGFGGFGGGCCGGGFGGGGCFGGGGGFFGGGFDGGGGGGGGFCCGGGGEFFGF9=CGFFFFFFF@DFE+7;DGFFF@@?FFFFFB>B?244)09(8?0<AAF<>)
@M00200:207:000000000-ALC1F:1:1116:9864:23574 2:N:0:5
TACGCGGGTATCTAATCCTGTTTGCTCCCCACGCTTTCGCGCCTCAGTGTCAGTTACAGACCAGAAAGTCGCCTTCGCCACTGGTGTTCCTCCATATCTCTACGCATTTCACCGCTACACATGGAATTCCACTTTCCTCTTCTGCACTCAAGTCTCCCAGTTTCCAATGACCCTCCACGGTTGAGCCGTGGGCTTTCACATCAGACTTAAGAAACCACCTGCGCGCGCTTTAAACCCAATTCTCTGA
+
CCCCCGGGGGGGGGGGGGGGGGGGGGGGGGGGGGGGGGGGGGGGGGGGGGGGGGGGGGGGGGGGGGGGGGGGGGGGGGGGGGGGGGGGGGGGGGGGGGGGGGGGGGGGGGGFGGGGGGGGGGGGGGGGGGGGGGGGGGGGGGGGGGFFFGGFFGGGGGGFEGGGGGGGGGGGGFGDGGGGGGDFGGGGDGGFFGFEA7FCAFBE=FFE4AAEFFGFFF?=@F=BB>6@63=F5;FF?FFFF92AFFF
@M00200:207:000000000-ALC1F:1:1117:16744:2573 2:N:0:5
TACTCGGGTATCTAATCCTGTTTGCTCCCCACGCTTTCGCGCCTCAGCGTCAGTCATGAGCCAGGTTGCCGCCTTCGCCACCGGTGTTCTTCCCAATATCTACGAATTTCACCTCTACACTGGGAATTCCACAACCCTCTCTCACACTCTAGTCTACACGTATCAAATGCAGCTCCCAGGTTAAGCCCGGGGATTTCACATCTGACTGTGTAAACCGCCTACACGCCCTTTAAACCCAGTTCTCTGA
+
CCCCCGGGGGGGGGGGGGGGGGGGGGGGGGGGGGGGGGGGGDGGGGGGGGGGGGGGGGEEGGGGGGGGGGGGGGGGGGGGGGGGGGGGGGGGFGGGGGGGGGGGDGGGGGGGGGGGGGGGGGGGEFGGGFCGEFGGDFGGGEFDGGGFGGGGDDFFFDF6@?9FGFGGGGGGGFGGCGFF?FGFGGGGGGGFFGFBFFGFFF;FCFFFEFAE*7B4>)5>@3@B@>?:B@,9<>FFF?67?)7CEF9
@M00200:207:000000000-ALC1F:1:1117:15288:5334 2:N:0:5
TACAGGGGTATCTAATCCTGTTCGCTACCCATGCTTTCGAGCCTCAGCGTCAGTTACAGACCAGACAGCCGCCTTCGCCACTGGTGTTCTTCCATATATCTACGCATTTCACCGCTACACATGGAGTTCCACTGTCCTCTTCTGCACTCAAGTCTCCCGGTTTCCGATGCCCTTCTCCGGTTAAGCCGAAGGCTTTCACATCAGACCTAAAAAACCGCCTGCGCTCGCTTTATACCCAATTCTCTGA
+
CCCCCGGGGGGGGGGGGGGGGGGGGGGGGGGGGGGGGGGGGGGGGGGGGGGGGFGGGGGGGGGGGGGGGGGGGGGGGGGGGGGGGGGGGGGGGGGGGGGGGGGGGGGGGGGGGGGGGGGGGGGGGGGGGGGGGGGGGGGGGGGGGGGFGGGGG9FGGGGGGGGGGDEGGGFFGFGGGFGDEGGGGGGGDDEEFGFFFFGFEFFFF=9BE=FEFFF;@B@@FDF@@FFFF@<7CFFFF;;CCEEEFFC
@M00200:207:000000000-ALC1F:1:1117:15253:5677 2:N:0:5
TACCGGGGTATCTAATCCTGTTTGCTACCCACGCTTTCGAGCCTCAGTGTCAGTATTATGCCAGAAGGCTGCCTTCGCCATCGGTATTCCTCCAGATCTCTACGCATTTCACCGCTACACCTGGAATTCTACCTTCCTCTCACATACTCTAGCTCTACAGTTTCAGATGCAGTTCCCAGGTTAAGCCCGGGGATTTCACATCTGACTTATAGAGCCACCTACGCTCCCTTTAAACCCAGTTCTCTGA
+
CCCCCGGGGGGGGGGGGGGGGGGGGGGGGGGGGGGGGGDGGGGGGGGGGGGGGGGGGGGGGGGGGGGGGGGGGGGGGGGGGGGEGGGGGGGGGGGGGGFFGGGGGGGGGGGGGGGGGGGGGGGGGGGGGGGGGGGGGGGGGGGGGGFDFGF9FEGGGGGGGGGGGGGGGGFGGFGGGGGFGGGDDGCGDCEDFDFFFFGC;6C;EEFEEFFFFFFFFFB=:>D>DBFDB@:4C6A6@?DC4<CEFFF
@M00200:207:000000000-ALC1F:1:1117:21788:6910 2:N:0:5
TACAGGGGTATCTAATCCTGTTTGCTCCCCATGCTTTCGTACCTCAGCGTCAGTATTAGGCCAGATGGCTGCCTTCGCCATCGGTATTCCTCCAGATCTCTACGCATTTCACCGCTACACCTGGAATTCTACCATCCTCTCCCATACTCTAGCTTCCCAGTATCGAATGCAATTCCTAAGTTAAGCTCAGGGATTTCACATCCGACTTAAAAAGCCGCCTACGCACGCTTTACACCCAATTCTCTGA
+
CCCCCGGGGGGGGGGGGGGGGGGGGGGGGGGGGGGGGGGGGGGGGGGGDGGGGGGGGGGGGGGGGGGGGGGGGGGGGGCEFGGGGGGGGGGGGGFGGGGGGGGGGGGGGGGGGGGGGGGGGGGGGGGGGGGGGGGGGGGGGGGGGGGFGGGGGGCG=EGGGGGGGGGDDGGFDFGFFDFGGGGGDCFGGGFFFGFFFFGFEFDFF=>AFFF7@DAFF>ADFFDAAABBD?C==E8?@DFC=E?EFEE
@M00200:207:000000000-ALC1F:1:1117:13928:9360 2:N:0:5
TACACGGGTATCTAATCCTGTTTGCTCCCCACGCTTTCGCGTCTCAGCGTCAGTAACGTCCCAGCGAGCTGCCTTCGCCATTGGTGTTCCTCCCGATATCTGCGCATTTCACCGCTACACCGGGAATTCCACTCGCCTCTTCCGAACTCTAGTCCGGCAGTATCGACCGGCATCCCAGGGTTGAGCCCTGGACTTTCACAGCCGACTTACCGGACCGCCTACACGCTCTTTACACCCAATTCTCTGA
+
CCCCCGGGGGGGGGGGGGGGGGGGGGGGGGGGGGGGGGGGGGGGGGGGGGGGGGGGGGGGFFFGGGGGGGGGGGGGGGGGGGGGGGGGGGGGGGGGGGGGGGGGGGGGGGGGGGGGGGGGGGGGGGGGGGGGGGFGGGGGGGGGGGGFGGGGGGGGGGGGGGGGGGGGGGDGGFGGGGGGGGGCCGGGC5FFFGFFFFGF@F;E@B>FFEFFFFDE;D>????B?726BFGAAAFFB:BF)65ABAF
@M00200:207:000000000-ALC1F:1:1117:26683:9687 2:N:0:5
TACAAGGGTATCTAATCCTGTTTGCTCCCCACGCTTTCGCGCCTCAGCGTCAGTCATGAGCCAGGTTGCCGCCTTCGCCACCGGTGTTCTTCCCAATATCTACGAATTTCACCTCTACACTGGGAATTCCACAACCCTCTCTCACACTCTAGTCTACACGTATCAAATGCAGCTCCCAGGTTAAGCCCGGGGATTTCACATCTGACTGTGTAAACCGCCTACACGACCTTTAAGCCCAATTCTCTGA
+
CCCCCGGGGGGGGGGGGGGGGGGGGGGGG,EFGGGGGGGEGEGGCFGFGEGEGGGGGGGGGGGGGGGGGGGGGGGGGGCFEGGGGGGGGGGFGGGGGGGGGGG?E,EF9FGGEFGGGGGGF9FGGFGFGGGFEEEEGG?D?FEFGDEDFFGCFFGGG;DDFDGGCGA:?DDDGFGGDGGGGGGCFFGGD6CDB7AC>EFEEF;>EABE@FAEE?AABE(62-;5()(617,)1)+2(=06.).)777
@M00200:207:000000000-ALC1F:1:1117:16040:10047 2:N:0:5
TACACGGGTATCTAATCCTGTTTGCTCCCCACGCTTTCGCGCCTCAGCGTCAGTCATGAGCCAGGTTGCCGCCTTCGCCACCGGTGTTCTTCCCAATATCTACGAATTTCACCTCTACACTGGGAATTCCACAACCCTCTCTCACACTCTAGTCTACACGTATCAAATGCAGCTCCCAGGTTAAGCCCGGGGATTTCACATCTGACTGTGTAAACCGCCTACACGCCCTTTAAGCCCAATTCTCTGA
+
CCCCCGGGGGGGGGGGGGGGGGGGGGGGGGGGGGGGGGGGGGGGGGGGGGGGGGGGGGGGGGGGGGGGGGGGGGGGGGGGGGGGGGGGGGGGGGGGGGGGGGGGGGGGGGGGGGGGGGGGGGGGGFGGGGGGGGGDGGGGGGGGGGGFGGGEGFFGGGGGEGGGGGGGGGGGGFGGGGFGFGGGGG7DGDGFBDFFFFGFFFFFFFEFFFFEFFFFFE@@FD9=;B@FFFC;<@AF?@F6;EFFF?<
@M00200:207:000000000-ALC1F:1:1117:7768:10789 2:N:0:5
TACGGGGGTATCTAATCCTGTTCGCTCCCCATGCTTTCGCTCCTCAGCGTCAGTTAATGCCCAGAGACCTGCCTTCGCCATCGGTGTTCCTCCTGATATCTGCGCATTTCACCGCTACACCAGGAATTCCAGTCTCCCCTACATCACTCTAGTCTGCCCGTACCCACCGCAGATCCGGAGTTGAGCCCCGGACTTTCACGGCAGACGCGACAAACCGCCTACGAGCTCTTTACACCCAATTCTCTGA
+
CCCCCGGGCGGGGGGGGGGGGGGGGGGGGGGGGGFFGGGGGGGGGGGEFGGGGGGGGGGGGGGGGGGGGG@EGGGGGGGGGGGGGGGGGGGGGGGGGGGGGGGGGGGGGGGGGGGGGGGGGGGGGGGGGGG9FGCFAEEFEFGGGGGFFFFEFFGGGFGDEEG>ECEEGECGGFGGFC*9C48CFGG>CD*6)/A?87CD2:>FFFF66,>BFFFFBEB?FFF<BEFFFFC<>AFFFFB*6>5922)
@M00200:207:000000000-ALC1F:1:1117:9248:12670 2:N:0:5
TACCGGGGTATCTAATCCTGTTCGCTCCCCATGCTTTCGCTCCTCAGCGTCAGTTAATGACCAGAGACCTGCCTTCGCCATCGGTGTTCCTCCTGATATCTGCGCATTTCACCGCTACACCAGGAATTCCAGTCTCCCCTACATCACTCTAGTCTGCCCGTACCCACCGCAGATCCGGAGTTGAGCCCCGGACTTTCACGGCAGACGCGACAAACCGCCTACGAGCTCTTTACACCCAATTCTCTGA
+
CCCCCGGGGGGGGGGGGGGGGGGGGGGGGGGGGGGGGGGGGGGGGGGGGGGGGFGGGGGGGGGGGGGGGGGGGGGGGGGGGGGGGGGGGGGGGGGGGGGGGGGGGGGGGGGGGGGGGGGGGGGGGGGGGGGGGGGGGGGGGGGGGGGFGGGGGGGGGGGGGGGGGGGGGGGGGFFGGGDGGGGGGGGGGG;?BGFFFFGFFFFFFFFFFFFB@FFFFFF?0<:BFFFFFFFFAFFFFFFF>FBBAFF
@M00200:207:000000000-ALC1F:1:1117:20991:15594 2:N:0:5
TACTCGGGTATCTAATCCTGTTTGCTCCCCACGCTTTCGCGCCTCAGCGTCAGTCATGAGCCAGGTTGCCGCCTTCGCCACCGGTGTTCTTCCCAATATCTACGAATTTCACCTCTACACTGGGAATTCCACAACCCTCTCTCACACTCTAGTCTACACGTATCAAATGCAGCTCCCAGGTTAAGCCCGGGGATTTCACATCTGACTGTGTAAACCGCCTACACGCCCTTTAAACCCAATTCTCTGA
+
CCCCCEGGGGGGGGGGGGGGGGGGGGGFGGGGGGGGGGGGGGGGGFGFGGGEGGGGGGGGGGGGGGGGFFEFGGGGGGGEFGGGGGGGFGGGGGGGGGGGGGGFGEFGFGGGGGGFGGFFGFGFFGGGGFFFGGGGGGGFFGGGGG@?GGFFFFGGGGGGGG?8ACGFGGGCDFGGGGDD69DCGGGGGCEBDGF=96FFFFCFCEFFEEFEFFFA@FB=9DE:=B;96=A974BA?@@6CFCE??E
@M00200:207:000000000-ALC1F:1:1117:17171:16174 2:N:0:5
TACTGGGGTATCTAATCCTGTTTGATACCCGCACCTTCGAGCCTCAGCGTCAGTCGGCCACCGGGCGGCTGCCTTCGCGATCGGAGTTCTTCGTGATATCTAAGCATTTCACCGCTACACCACGAGTTCCACCGCCCCTGCGCCAACTCAATAACACCAGTTTCAACTGCAGCTCAATGGTTGAGCCATGGCATTTCACAGCTGACTTGGAGTCCCGCCTACGCTCCCTTTATACCCAATTCTCTGA
+
ACBC8,,@@-,E966CFECFFCCD,CEAE@CG@@:FGGG8CFGGC@FFGFE,FFF7+@7CFG:@7:CCEGGGGFFF7CG+8D+CC+4=F,,E<EEBE?=FEFDGGCEAEGFC??8=C:EGGCFGCEG6B;EF=86CE960AE8@59DFGDG,<,*4CEG><9=FF+,=D6:*?6C6*124>C*C<FFG>F655CFEFFFE3586@;/77@F1=EF;;E0<?020(7((.4@444*=?>0*).).6>9
@M00200:207:000000000-ALC1F:1:1117:14284:17721 2:N:0:5
TACACGGGTATCTAATCCTGTTTGCTCCCCACGCTTTCGCGCCTCAGCGTCAGTCATGAGCCAGGTTGCCGCCTTCGCCACCGGTGTTCTTCCCAATATCTACGAATTTCACCTCTACACTGGGAATTCCACAACCCTCTCTCACACTCTAGTCTACACGTATCAAATGCAGCTCCCAGGTTAAGCCCGGGGATTTCACATCTGACTGTGTAAACCGCCTACACGCCCTTTATACCCAATTCTCTGA
+
CCCCCGGGGGGGGGGGGGGGGGGGGGGGGGGGGGGGGGGGGGGGGGGGGGGGGGGGGGGGGGGGGGGGGGGGGGGGGGGGGGGGGGGGGGGGGGGGGGGGGGGGGFGGGGGGGGGGGGGGGGGGGFFGGGGGGGGGGGGGGGGGGGGFGGGFGGGGGGGGGGFGGGGGGGGGGFGGGGGGGGGGGGGGGD5?EGFFFFGFFFFFEEFFFFFFFFFFBBFFF@EFFFFFFF@C??AAEEFGCFEFFEE
@M00200:207:000000000-ALC1F:1:1117:4385:20175 2:N:0:5
TACTCGGGTATCTAATCCTGTTCGATACCCGCACTTTCGAGCATGAGCGTCAGTTACGCACCCGTCAGCTGCCTTCGCAATCGGAGTTCTTCGCCATATCTAAGCATTTCACCGCTACACGGCGAATTCCGCCAACGTTGCGCGCACTCAAGCTGGGCAGTTCGCGCTGCAGTGCAGACGTTGAGCGACTGCATTTCACAACACGCTTGCCCGGCGGCCTGCGCTCCCTTTAAACCCAATTCTCTGA
+
CCCCCGGGGGGGGGGGGGGGGGGGGGGGGGGGGGGGGGGGGGGGGGGGGGGGGGGGFGGGGGGGGGGGGGGGGGGGGGGGGGGGGGGGGGGGGGGGGGGGGFGGGGGGGGGGGGGGGGGGGGGGGGGGGGGGGGGGGFGGGGGGGGEFGGFGFFGFGGGGGGGGGGGGGGFGFFGGGCGGGFGGGGGCGGGFFGFFFFGFFFFF;;;DFFFF?BDE>>9:?F>F>@BFBBC>4<F:<6866<:AFFF
@M00200:207:000000000-ALC1F:1:1117:27325:20981 2:N:0:5
TACTGGGGTATCTAATCCTGTTCGATCCCCACGCTTTCGTGCCTCAGCGTCAGTAGCGATTTGGTAAGCTGCCTTCGCAATCGGAGTTCTGCGTCATATCTATGCATTTCACCGCTACACAACGCATTCCGCCTACCTCAAGCGCACTCCAGTCTCTCAGTTTCAACGGCACAACCAGGTTAAGCCCGGAAATTTTACCGCTGACTTGAAAGTCCGCCTACGCACCCTTTAAACCCACGTACCTGA
+
CCCCCCGEGEFGGFGG<F6CFCFG<CF@FG<FCF:@FFE,DGGFGGFGGDGGGGD,CF7C,6CF<AFCEGGGGGGCGGGE@FGD7FGGGGFGE:BFFFG9BFEEFGAACFCGC7CCGGFGE8FEGECC4>BEGG6EFFGG8@ECG6C*DGCFDG8=8FGF=EFGA@AE>EC9D9DD+33AFCC7:FGGDC8?+8=AFEGA=*(8@8E=E)+*/7=8>D(2:;@;1>?(3;,)9A;>(((/,(-628
@M00200:207:000000000-ALC1F:1:1117:17429:21460 2:N:0:5
TACTGGGGTATCTAATCCTGTTTGATCCCCGCACTTTCGTGCATCAGCGTCAGTACCTGCCTCGTGAGATGCCTTCGCAATCGGTGTTCTGTGTGATATCTATGCATTTCACCGCTACACCACACATTCCTCCCACGGCGACAGTACTCCAGCACCGCAGTATCAACGGCACGGAACGGGTTGAGCCCGTGAATTTCACCGCTGACTTACGAGACCGCCTACGCACCCTTTAAACCCAATTCTCTGAAGA
+
CCCCCGGGGGGGGGGGGGGGGGGGGGGGGGGGGGGGGGGGGGGGGGGCGGGGGGF9CEF@EGGGGGGGGGGFGGGGGGBBBFFGGGGGGGGGGFFGGGGGGFGF9FFFGGGFGEEGEGF,9>D?@CEDEGFFGE=FGGGGGGCCEDFCFFDGG,A@=EGGEGG8CFEEDEDDDF*<790@;;/;FF7*;;:88@6988CE54-?6@36<7.=D>DF0>(1,6;9:;08(,<.667083?C2)5)-)66?B
@M00200:207:000000000-ALC1F:1:1118:21722:7417 2:N:0:5
TACAGGGGTATCTAATCCTGTTTGCTCCCCACGCTTTCGCGCCTCAGCGTCAGTCATGAGCCAGGTTGCCGCCTTCGCCACCGGTGTTCTTCCCAATATCTACGAATTTCACCTCTACACTGGGAATTCCACAACCCTCTCTCACACTCTAGTCTACACGTATCAAATGCAGCTCCCAGGTTAAGCCCGGGGATTTCACATCTGACTGTGTAAACCGCCTACACGCCCTTTAAACCCAGTTCTCTGA
+
CCCCCGGGGGGGGGGGGGGGGGGGGGGGGGGGGGGGGGGGGGGGGGGGGGGGGGGGGGGGGGGGGGGGGGGGGGGGGGGGGGDEFFGGGGGGGGGGGGGGGGGGGFGGGGGGGGGGGGGGGGGGDGFGGGGGFFG=EGGGGGGFGGGGGGGCDGGGGFGDFGGGGFGFGGGGGFGG5FGGGGGGGFGGFEGFFGFFFEGFFFFFFFFFE;ACF?FF=4>=DF25@7@FFDGEFFFFFFFFEEEEC3<
@M00200:207:000000000-ALC1F:1:1118:26521:8301 2:N:0:5
TACTAGGGTATCTAATCCTGTTTGCTCCCCACGCTTTCGCGCCTCAGCGTCAGTCATGAGCCAGGTTGCCGCCTTCGCCACCGGTGTTCTTCCCAATATCTACGAATTTCACCTCTACACTGGGAATTCCACAACCCTCTCTCACACTCTAGTCTACACGTATCAAATGCAGCTCCCAGGTTAAGCCCGGGGATTTCACATCTGACTGTGTAAACCGCCTACACGCCCTTTAAGCCCAGTTCTCTGA
+
CCCCCGGGGGGGGGGGGGGGGGGGGGGGGGGGGGGGGGGGGGGGGGGGGGGGGGGGGGGGGGGGGGGGGGGGGGGGGGGGGGGDFGFGGGGGGGCGGGGGGGGGGGGGGGGGGGGGGGGGGGGGGGGGGGGGG8ECGGGGGGGGGGGGGGGGGGGGGFGGGGGGG9DFGGCFFFGGFGGGGGGGGGCCDEDE*CFFFFGEFFFFAEFFEEE<E4BFFFFFFFFFFD59FD4;?>FA6@DE?EFFF?C
@M00200:207:000000000-ALC1F:1:1118:11497:8758 2:N:0:5
TACAAGGGTATCTAATCCTGTTTGCTCCCCACGCTTTCGCGCCTCAGCGTCAGTCATGAGCCAGGTTGCCGCCTTCGCCACCGGTGTTCTTCCCAATATCTACGAATTTCACCTCTACACTGGGAATTCCACAACCCTCTCTCACACTCTAGTCTACACGTATCAAATGCAGCTCCCAGGTTAAGCCCGGGGATTTCACATCTGACTGTGTAAACCGCCTACACGCCCTTTAAACCCAATTCTCTGA
+
CCCCCGGGGGGGGGGGGGGGGGGGGGGGGGGGGGGGGGGGGGGGGGGGGGGGGGGGGGGGGGGGGGGGGGGGGGGGGGGGGGGGGGGGGGGGGGGGGGGGGGGGCEGGGGGGGGGGGGGGGGGGGGGGGGGGGGGGGGGGGGGGGGGGGGGFGGGGGGGGGGDGGGFGFGGGGFGGFGGGGGGGGGGGFGGFFGFFFFGFFFEFFFFFFFFFEEFFFFFFFFEFFGF>6@GECFFFFDF;EEFFFEC
@M00200:207:000000000-ALC1F:1:1118:5566:10140 2:N:0:5
TACAAGGGTATCTAATCCTGTTTGCTCCCCACGCTTTCGCGCCTCAGCGTCAGTCATGAGCCAGGTTGCCGCCTTCGCCACCGGTGTTCTTCCCAATATCTACGAATTTCACCTCTACACTGGGAATTCCACAACCCTCTCTCACACTCTAGTCTACACGTATCAAATGCAGCTCCCAGGTTAAGCCCGGGGATTTCACATCTGACTGTGTAAACCGCCTACACGCCCTTTATGCCCAATTCTCTGA
+
CCCCCGGGGGGGGGGGGGGGGGGGGGGGGGGGGGGGGGGGGGGGGGGGGGGGGGGGGGGGGGGGGGGGGGGGGGGGGGGGGGGGFGGGGGGGGGGGGGFGGGGGGGGGGGGGGGGGGGGGGGGGGGGGGGGGGGGGGGGGGGGGGGGGGGGFGGGGGGGGGGGGGGGGGGGGGFGGFGGGGGGFGGGGFEGFFGFFFFGFFFFFFFFFFFEFF4FFF:@DFFFFFDFFFFGFFEFFDFDDECEFFE4
@M00200:207:000000000-ALC1F:1:1118:14220:11029 2:N:0:5
TACTAGGGTATCTAATCCTGTTCGCTACCCATGCTTTCGAGCCTCAGCGTCAGTTACAGACCAGACAGCCGCCTTCGCCACTGGTGTTCTTCCATATATCTACGCATTTCACCGCTACACATGGAGTTCCACTGTCCTCTTCTGCACTCAAGTCTCCCGGTTTCCGATGCACTTCTCCGGTTAAGCCGAAGGCTTTCACATCAGACCTAAAAAACCGCCTGCGCTCGCTTTAAGCCCAATTCTCTGA
+
CCCCCGGGGGGGGGGGGGGGGGGGGGGGGGGGGG,EFGGDEEGGGGGGGGGGGGGGGGGGGFGGGGGGGGGGGGGGGGGGGGGGCFBFGGFGGGGGGGGGGGGGGGGGGGGGFFGGGFGGGGCFGGGGGGGGGGGFGGGGGFGGGGGGGG=EFFGGF?EGGGGGGGGGDE7DGFGGBFDCEGGGGF7CB9DBAFAEFFGFEF@A=EFFFFF33:?DFDFDF=92>DFFF?3)9AAFFF?(9C6?<44
@M00200:207:000000000-ALC1F:1:1118:18149:12749 2:N:0:5
TACTGGGGTATCTAATCCTGTTTGCTCCCCACGCTTTCGCGCCTCAGCGTCAGTCATGAGCCAGGTTGCCGCCTTCGCCACCGGTGTTCTTCCCAATATCTACGAATTTCACCTCTACACTGGGAATTCCACAACCCTCTCTCACACTCTAGTCTACACGTATCAAATGCAGCTCCCAGGTTAAGCCCGGGGATTTCACATCTGACTGTGTAAACCGCCTACACGCCCTTTATACCCAATTCTCTGC
+
CCCCCGGGGGGGGGGGGGGGGGGGGGGGGGGGGGGGGGGGGGGGGGGGGGGGGGGGGGGGGGGGGGGGGGGGGGGGGGGGGGGGFFGGGGGGFGGGGFGGGGGGGGGGGGGGGGGGGGGGGGGGGGGGGGGGG8EGGGGGGGGGGGFGGGGGFGGFGGG>DGGGGGDGFGGGGFGG?GGCFGGGGGGGFDDFFGFFFFGFFFFFFEFFFFFFFFFFFFFFFFFFFG?9BDFEEFF=@<<;CCE3??)
@M00200:207:000000000-ALC1F:1:1118:25227:14378 2:N:0:5
TACCCGGGTATCTAATCCTGTTCGCTACCCATGCTTTCGAGCCTCAGCGTCAGTTACAGACCAGACAGCCGCCTTCGCCACTGGTGTTCTTCCATATATCTACGCATTTCACCGCTACACATGGAGTTCCACTGTCCTCTTCTGCACTCAAGTCTCCCGGTTTCCGATGCCCTTCTCCGGTTAAGCCGAAGGCTTTCACATCAGACCTAAAAAACCGCCTGCGCTCGCTTTAAACCCAATTCTCTGA
+
CCCCCGGGGGGGGGGGGGGGGGGGGGGGGGGGGGGGGGGGGGGGGGGGGGGGGFGGGGGGGGGGGGGGGGGGGGGGGGGGGGGGFGGGGGGGGGGGGGGGGGGGGGGGGGGGGGGGGGGGGGGFGGGGGGGGGGGGGGGGGGGGGGGGGGGGFGGGF?CEEGGGGGDGGGGGGFGGFGGGGGGGGGGGFEGFFGFFFFGFFFEFEFFFFFFEFFFEFFB@FDFF@>>BFFDCFCFFDD<3CE9-:AF
@M00200:207:000000000-ALC1F:1:1118:27332:14953 2:N:0:5
TACTAGGGTATCTAATCCTGTTTGCTACCCACGCTTTCGAGCCTCAGTGTCAGTTACAGTCCAGAGAGCCGCTTTCGCCACCGGTGTTCCTCCATATATCTACGCATTTCACCGCTACACATGGAATTCCACTCTCCTCTACTGCACTCAAGTCTAACAGTTTCCAATGCACACAATGGTTGAGCCACTGCCTTTTACATCAGACTTATTAAACCACCTGCGCTCGCTTTAAACCCAGTTCTCTGA
+
CCCCCFGGGGGGGGGGGGGGGGGGGGGGGGGGGGGGGGGGGCGGGGGGGGGGGGGGGGFGGGGGGGGGGGGGGGGGGGGGG8FGFGGGGGFGGGGGGGGGGGGGGGGGCGGGGGGGEGGGGDFFFFGGGGGGGGGGGGGGFGGGGGGGGGGGGGGGGGGGGGGGGGGCCGGGGFGGFGGGFDFDDGGGFGGFFGBEFEF<*<CFFFFCE*;CEFFAC>=@5>>5>42>D=>C*>A>DF./9?75?4
@M00200:207:000000000-ALC1F:1:1118:23732:16090 2:N:0:5
TACCAGGGTATCTAATCCTGTTTGCTCCCCACGCTGTCGCGCCTCAGCGTCAGTACCGAGCCAGGTGGTCGCCTTCGCCACCGGTGTTCTTCCCAATATCTACGAATTTCACCTCTACACTGGGAATTCCACCACCCTCTCTCGGCCTCAAGCCTGGCAGTATCAAGCGCAGTCCCCAGGTTAAGCCCAGGAATTTCACGCCTGACTGGCCAAGCCGCCTACGCGCCCTTTAAACCCAGTTCTCTGAAGCT
+
CCCCCGGGGGGGGGGGGGGGGGGGGGGGGGGGGGFGGGGGGGGGGGGGGGGGGGGGGGGGGEGGGGGGGGGGEGGGGGGGGGEGGGGEGGGGGGGGGGGGGGGGGGFGGGGGGGGGGGGGGFGGGGGGGGGGGGFGGGGGGFEEDCEGGGF?EFF==EFDGFGGDGGGGGGGDFGFF>DG87B77ECFFGC*9;FAFEFBDFDA5>EFB==ED2?F@FFF?@017<>99D466)=F(((.64>AA4564))
@M00200:207:000000000-ALC1F:1:1118:2920:16603 2:N:0:5
TACACGGGTATCTAATCCTGTTTGATACCCGCACTTTCGAGCTTCAATGTCAGTAGCGGCCTGGCAGGCTGCCTTCGCAATCGGGGTTCTTCGTGATATCTATGCATTTCACCGCTACACCACGAATTCCGCCTGCCTCGAACGCACTCAAGAACGCCAGTTTCAACTGCAGTTCTACGGTTAAGCCGCAGACTTTCACAGCTGACTTGACATCCCGTCTACGCTCCCTTTACACCCAATTCTCTGA
+
CCCCCGGGGGGGGGGGGGGCGGGGGGGGGGEGGGGGGGGGGGGGGGGGGGGGGGGGGGGGGGGGGGGGGGGGGGGFDFGGGGGDFFGG8FGGGGGGGGGGGGGGGGGGGFGGGGGGGFGFGGGGDC8EGGFEEGGGGGGGCFGGGGGGFG?DDFGGGEGGGGGGGGGGGGGGFFGGFGGGGDGFGGGDF>DAFFFFFFG?EF=FEFFF=@>CFFFF6FFFDFDFFGFFFFG<ECFF@F<@CEBF>9<
@M00200:207:000000000-ALC1F:1:1118:15621:17338 2:N:0:5
TACGGGGGTATCTAATCCTGTTTGCTACCCACGCTTTCGAACCTCAGCGTCAGTTACAGACCAGAGAGCCGCTTTCGCCACTGGTGTTCTTCCATATATCTACGCATTTCACCGCTACACATGGAGTTCCACTCTCCTCTTCTGCACTCAAGTCTCCCAGTTTCCAATGCCCGACTTCGGTTAAGCCGAAGGCTTTCACATCAGACTTAAAAGACCGCCTGCGTTCCCTTTACACCCAATTCTCTGA
+
CCCCCGGGGGGGGGGGGGGGGGGGGGGGGGGGGGGGGGGGGGGGGGGGGGGGGGGGGGGGGGGGGGGGGGGGGGGGGGGGGGGGEFFGGGGGGGGGGGGGGGGGGGGGGGGGGGGGGGGGGGGGGGGGGGGGGGGGGGGGGGGGGGGGGGGGGGGGGGGGGGGGGGGGGGGGGFGGFGGGGGGGGGGGFGGFFGFFFFGFFFFFFFFFFFFE=DFFFFFF<@F??DD@FFGFFFFFFFFFFFABFFB
@M00200:207:000000000-ALC1F:1:1118:11487:18115 2:N:0:5
TACTGGGGTATCTAATCCTGTTTGCTCCCCACGCTTTCGCGCCTCAGCGTCAGTCATGAGCCAGGTTGCCGCCTTCGCCACCGGTGTTCTTCCCAATATCTACGAATTTCACCTCTACACTGGGAATTCCACAACCCTCTCTCACACTCTAGTCTACACGTATCAAATGCAGCTCCCAGGTTAAGCCCGGGGATTTCACATCTGACTGTGTAAACCGCCTACACGCCCTTTAAGCCCACTTCTCTGA
+
CCCCCGGGGGGGGGGGGGGGGGGGGGGGGGGGGGGGGGGGGGGGGGGGGGGGGGGGGGGGGFGGFGGGGGGGGCGGFGGGGGGGFEGGGGGGGGGGGGGGGGGGGFGGGGGGGGGGGGGGGGGF<FGGGGGGGCGGGGGGGGGEGGGGGGGEDFGGGFG6EEGGGGFGGGGGGFGFFFGGGGGGFFGFFG>DEGFEFFGEEFFFCE@ABCCECEFF@FFF9B@=@DFFBFG9?EFFF?(5>@EFECE
@M00200:207:000000000-ALC1F:1:1118:19227:18853 2:N:0:5
TACTGGGGTATCTAATCCTGTTTGATCCCCGCACTTTCGTGCCTCAGCGTCAATCGTCGTTTCGCAAGATGCCTTCGCAATCGGTGTTCTGTGTGATATCTATGCATTTCACCGCTACACCACACATTCCTCCTGCGGCAACGACATTCCAGCCCGTCAGTATCAACGGCAGCTGGCCGGTTGGGCCGGCCCATTTCACCGCTGACTTAACAGGCAGCCTACGCACCCTTTAAACCCAATTCTCTGA
+
CCCCCGGGGGGGGGGGGGGGGGGGGGGGGGGGGGBEGGGGGDGGGGGGGGGFFGGGGGGGGGGGGGGGGGGGGGGGGGGGGGGGFGEGGGGGGGGGGGGGGGGGGGGGGGGGGGGGGFFGGGGGGGGGGGGGGFGGDGGG?FEGGGGGGGGGGGGGGGGGGGGGGGGGDEGCCFFGFGGC?DGC*?FGEGGFEGFCF);;?FFF@DEFFEFFFFFFFFFFFF?FFC>B?7<29AFF:<<<:>BADA)
@M00200:207:000000000-ALC1F:1:1118:17030:20269 2:N:0:5
TACGGGGGTATCTAATCCTGTTTGCTCCCCACGCTTTCGCGCCTCAGCGTCAGTCATGAGCCAGGTTGCCGCCTTCGCCACCGGTGTTCTTCCCAATATCTACGAATTTCACCTCTACACTGGGAATTCCACAACCCTCTCTCACACTCTAGTCTACACGTATCAAATGCAGCTCCCAGGTTAAGCCCGGGGATTTCACATCTGACTGTGTAAACCGCCTACACGCCCTTTATACCCAGTTCTCTGA
+
CCCCCGGGGGGGGGGGGGGGGGGGGGGGGGGGGGGGGGGGGGGGGGGGGGGGGGGGGGGGGGGGGGGGGGGGGGGGGGGGGGGGFFGGGGGGGGGGGGGGGGGGGFGGGGGGGGGGGGGGGGGGGGGGGGGGGGGGGGGGGGGGGGGGGGGGFFFGGFGGGGGFGGGGGGGGGFGGFFGGGGGGGGGGFGGFFGFEFFGFFFCCEE=F@EEEFFFF0A9@<D@@FDFFFF<>E??F?BBFFFFAFF2
@M00200:207:000000000-ALC1F:1:1118:11526:20955 2:N:0:5
TACACGGGTATCTAATCCTGTTTGCTCCCCACGCTTTCGCGCCTCAGCGTCAGTCATGAGCCAGGTTGCCGCCTTCGCCACCGGTGTTCTTCCCAATATCTACGAATTTCACCTCTACACTGGGAATTCCACAACCCTCTCTCACACTCTAGTCTACACGCATCAAATGCAGCTCCCAGGTTAAGCCCGGGGATTTCACATCTGACTGTGTAAACCGCCTACACGCCCTTTAAACCCAATTCTCTGA
+
CCCCCGGGGGGGGGGGGGGGFGGGGGGGGGGGGGGDFGGGGGGGGGGGGFGGGGGGGGGGGFFGGFFGGGGECFGFGGGEGGEGFGGGGGGGGGGGGGGGGGGGD8<?AFGGGGGGFGGGGGGGGGGGGGDGGCGGGGGGGGG8DDFFFGG9DGGFGGG6+1=>FC9:DGF?FFGGFCCDDFFFFDFFEEGEFDFFFFGEEFEFEFFBEC?4CCCF@FBFFF;@;>?>93DEFFAA03=FFFFCE?3
@M00200:207:000000000-ALC1F:1:1118:16686:21021 2:N:0:5
TACCAGGGTATCTAATCCTGTTTGCTCCCCACGCTTTCGCGCCTCAGCGTCAGTCATGAGCCAGGTTGCCGCCTTCGCCACCGGTGTTCTTCCCAATATCTACGAATTTCACCTCTACACTGGGAATTCCACAACCCTCTCTCACACTCTAGTCTACACGTATCAAATGCAGCTCCCAGGTTAAGCCCGGGGATTTCACATCTGACTGTGTAAACCGCCTACACGCCCTTTATGCCCAATTCTCTGA
+
CCCCCGGGGGGGGGGGGGGGGGGGGGGGGGGGGGGGGGGGGGGGGGGGGGGGGGGGGGGGGGGGGGGGGGGGGGGGGGGGGGGGFGGGGGGGGGGGGGGGGGGGGGGGGGGGGGGGGGGGGFEGGGGGGGGGGGGGGGGGGGGGGGGGGGGDFGFFGGGCFGGGGGGGGCFGGFGGFGGGGGGGGGGFFDDBEGFFFFGFFFFFFFFFFFEEFFFFAFF?FFFF@GFF937.<?=FD@(=EE?C?3;
@M00200:207:000000000-ALC1F:1:1118:10100:21949 2:N:0:5
TACAGGGGTATCTAATCCTGTTCGCTCCCCACGCTTTCGCTCCTCAGCGTCAGTGTCGGCCCAGAGATCCGCCTTCGCCACCGGTGTTCCTCCTGATATCTACGCATTTCACCGCTACACCAGGAATTCCACTCTCCTCTCCCACACTCAAGCCAGACAGTCTCAACTGCAGGCCACGAGTTAAGCCCGTGGTTTTCACAGCTGACTTATCCAACCGCCTACGCGCCCTTTATACCCAATTCTCTGA
+
CCCCCGGGGEGGGGGFGGGGFFGGGGGGGGGCFE@FGGGGGGGGGGGGGGGGGGGGGGGGGGGGGGGGGGGGGGGGFGGGGGGGFEFGGGGGGGGGFGGGGGGGGGGGGGGDF7CCEGGGGGGGGCGGGGGGGGGCFGGGGDFGGDGGDFFEFGGGCEGGG972=7DGFGG6FFCGFGGGEGGGCAC;??>?A4AB>6FFFF38===8;ECEFFFBFDFDFFFF6<;6>@*)/9*7:<:<AFFFADF
@M00200:207:000000000-ALC1F:1:1119:11758:5733 2:N:0:5
TACTCGGGTATCTAATCCTGTTTGCTCCCCACGCTTTCGCGCCTCAGCGTCAGTCATGAGCCAGGTTGCCGCCTTCGCCACCGGTGTTCTTCCCAATATCTACGAATTTCACCTCTACACTGGGAATTCCACAACCCTCTCTCACACTCTAGTCTACACGTATCAAATGCAGCTCCCAGGTTAAGCCCGGGGATTTCACATCTGACTGTGTAAACCGCCTACACGCCCTTTAAACCCAATTCTCTGA
+
CCCCCDEGGGGGGGGGGGGGGGGGGGGGGGGGGGGGGGGGGGGGGGGGGGGGGGGGGGGGGGGGGGGGGGDGGGGGGGGGGGGGFGGGGGGGGGGGGGGGGGGGGGGGGGAGGGGGGGGGGGGGGGGGGGGGGFGGGGGGGGGGGGGGGGG>EFFFGGGDGGGGGGGGGGGFFFGGGGGFGFGCFGGGGGGGFFGFFEGFFFFCFFFFF;A7E<CF@)6>DFFFFF7>6@;AEFFF<D?D<6C<CCC
@M00200:207:000000000-ALC1F:1:1119:13748:6646 2:N:0:5
TACACGGGTATCTAATCCTGTTCGCTCCCCACGCTTTCGCTCCTCAGCGTCAGTATCGGCCCAGAGACCCGCCTTCGCCACCGGTGTTCCTCCTGATATCTGCGCATTTCACCGCTACACCAGGAATTCCAGTCTCCCCTGCCGAACTCAAGTCTGCCCGTATCGACCGCAGGCTCGGGGTTAAGCCCCAAGTTTTCACGGCCGACGCGACAAACCGCCTCCGAGCTCTTTAAGCCCAGTTCTCTGAAGCT
+
CCCCCGDGGGGGGGGGGGGGGGGGGGGGGGGGGGECGGGGGFGGGGGGGGGGGGGGGGGGGGGGGGGGGGGGGGGGGGGGGGGGEGGGGGGGGGGGCFGGGGGGGGGGGGGGGGGGGGGGGGAEF,AEFGGGGGGGGGGGGGGG>CEFEDFGGGGGGCGGGEGGG?DG>EG5CBGGGG4/4?CCFGGGGGCGFFGFF?FFFFF>FBBFF;E0;1F>>FFF((-4199?<25/49@???((.544<B9)4),
@M00200:207:000000000-ALC1F:1:1119:13038:9451 2:N:0:5
TACTCGGGTATCTAATCCTGTTTGCTCCCCACGCTTTCGCACCTCAGTGTCAGTATCAGTCCAGGTGGTCGCCTTCGCCACTGGTGTTCCTTCCTATATCTACGCATTTCACCGCTACACAGGAAATTCCACCACCCTCTACCATACTCTAGCTTGCCAGTTTTGGATGCAGTTCCCAGGTTGAGCCCGGGGATTTCACATTCAACTTAACAAACCACCTACGCGCGCTTTAAACCCAATTCTCTGA
+
CCCCCGGGGGGGGGGGGGGGGGGGGGGGGGGGDG:FFGGGGGGGGGFGGGGGGGGGGGGGGFGGGGGGGGCEGGGGGGFGGGGGEFGGGGGGGGGGGGGGGGGGGEGGGGGGGGGGGGGGGGGGGGGGGGGGFFGEGGGGGGGGGGGGFGGGGGGGGFGFDFFGGGFGGGDFFFGGGGGGGGGGGGGGGGDGFFGFFFGFFEFFEFFFEFFEEBFADFFFFFFB>>F9F08A);FF;?3@EEEFFF<
@M00200:207:000000000-ALC1F:1:1119:29329:13095 2:N:0:5
TACTAGGGTATCTAATCCTGTTCGCTACCCATGCTTTCGAGCCTCAGCGTCAGTTACAGACCAGACAGCCGCCTTCGCCACTGGTGTTCTTCCATATATCTACGCATTTCACCGCTACACATGGAGTTCCACTGTCCTCTTCTGCACTCAAGTCTCCCGGTTTCCGATGCCCTTCTCCGGTTAAGCCGAAGGCTTTCACATCAGACCTAAAAAACCGCCTGCGCTCGCTTTAAACCCAGTTCTCTGA
+
CCCCCFGGGGGGGGGGGGGGGGGGGGGGGGGGGGGGGGGGGGGGGGGGGGGGGFGGGFGGGGGGGGGGGGGGGGGFGGGGGGGGFFGGFGGGGGGGGGGGGGGGGGEDFGGGGGGGGGGGGGGGGGGFAFGGGGGFGFGGGFGGGFFFGGGGGGGGGGEEEGDFG>DGGGGGGFGGGDDGGGGCDFGGGGGDFFDFFEGFA5BF6=B3@EFFBAE?@AB?=B>=@(:;@1;CECAF@DFEFEF???>
@M00200:207:000000000-ALC1F:1:1119:28361:13615 2:N:0:5
TACTGGGGTATCTAATCCTGTTTGCTCCCCACGCTTTCGCGCCTCAGCGTCAGTCATGAGCCAGGTTGCCGCCTTCGCCACCGGTGTTCTTCCCAATATCTACGAATTTCACCTCTACACTGGGAATTCCACAACCCTCTCTCACACTCTAGTCTACACGTATCAAATGCAGCTCCCAGGTTAAGCCCGGGGATTTCACATCTGACTGTGTAAACCGCCTACACGCCCTTTAAGCCCAATTCTCTGA
+
CCCCCGGGGGGGGGGGGGGGGGGGGGGGGGGGGGEGGGGGGGGGGGGGGGGGGGGGGGGGGGGGGGGGGGGGGGGGGGGGGGGGFGGGGGGGGGGGGFGGGGGGGGGGGGGGGGGGGGGGGFGGGGGGGGGGGFDCCFGGDGGAFGGGGGGFFGGGGGGGGGGGGGFCCDFFGFDFFEDDGGGGGFFFDGDDEFGFF<FFC=FFEFFFFFFEEFFFFB=@FFF(6=(3;;3F5AFFFFFFFFF?7CF
@M00200:207:000000000-ALC1F:1:1119:15255:14044 2:N:0:5
TACACGGGTATCTAATCCTGTTTGCTCCCCACGCTTTCGCGCCTCAGCGTCAGTCATGAGCCAGGTTGCCGCCTTCGCCACCGGTGTTCTTCCCAATATCTACGAATTTCACCTCTACACTGGGAATTCCACAACCCTCTCTCACACTCTAGTCTACACGTATCAAATGCAGCTCCCAGGTTAAGCCCGGGGATTTCACATCTGACTGTGTAAACCGCCTACACGCCCTTTACACCCAATTCTCTGA
+
CCCCCGGGGGGGGGGGGGGGGGGGGGGGGGGGGGGGGGGGGGGGGGGGGGGGGGGGGGGGGGGGGGGGGGGGGGGGGGGGGGGG=FGGGGGGGGGGGGGGGGGGGGGGGGGGGFGGGGGGGGGGGGGGGGFFGFGGGGGGGGGGGGGGGGGFFFGGGGGGGGGGGGGGGDFGGFGGFGGGGGGGGGGGGGGGFEGFFFGFFFFFFEEFFFF?EEFFF;BDFFFFDF(6;@F=CEFA;FD;ECCEFF9
@M00200:207:000000000-ALC1F:1:1119:5843:14744 2:N:0:5
TACGCGGGTATCTAATCCTGTTCGATCCCCACGCTTTCGTGCCTCAGCGTCAGAAAGGGCTTCGCCAGATGCCTTCGCAATCGGTGTTCTGTGTGATATCTATGCATTTCACCGCTACACCACACATTCCTCCGGCGGCAGCCCCTCTCCAGCGGACCAGTATCAACGGCAGCCCCGTCGTTGAGCGACGGTATTTCACCGCTGACTTAACCCGCAGCCTACGCACCCTTTAAACCCAATTCTCTGA
+
CCCCCGGGGGGGGGGGGGGGGGGGGGGGGGGGGG7FGGGGGGGGGG@GGEGGGGGGGGGGGGGGGGGGGGGGGGGGGGGGCFGG:FFGGGGGGGGGGGGGFGGGGG<ECEFGGGGDGGGGGGGGGGFGGGFFGGGGGGGDGG6@EGDGGGGGGGGGGGGGGGCEGGGGGGGGGFGGGEGGCDGG;FDGGGGGFFDFFF7?EFFFFFFF<AFA?BFFF>BFFBFFB>BBB?46AF?FB?FF>469ADF
@M00200:207:000000000-ALC1F:1:1119:18406:14924 2:N:0:5
TACCCGGGTATCTAATCCTGTTTGCTACCCACGCTTTCGAACCTCAGCGTCAGTTACAGACCAGAGAGCCGCTTTCGCCACTGGTGTTCTTCCATATATCTACGCATTTCACCGCTACACATGGAGTTCCACTCTCCTCTTCTGCACTCAAGTCTCCCAGTTTCCAATGCCCGACTTCGGTTAAGCCGAAGGCTTTCACATCAGACTTAAAAGACCGCCTGCGTTCCCTTTAAACCCAGTTCTCTGA
+
CCCCCGGGGGGGGGGGGGGGGGGGGGGGGGGGGGDGGGGGGGGGGGFFGGGGGGGGGGGGGGGGGGGGGGGGGGGGGGGGGGGGFGGGGGGGGGGGGGGGGGGGGGGGGGGGGGGGGGGGGGGGGGGGFGGGGFGCFGGGGGGGGGGGGGGGGGGGGGGGGGFGGGGGGGGGGFGGGGGGGGGGGGGGGDGGFFDFFFGFFEFF@EFFFFFFFFFFF4@?BBFFFFFF<AE67;BF;?=@FFCEEF<
@M00200:207:000000000-ALC1F:1:1119:6348:15114 2:N:0:5
TACGCGGGTATCTAATCCTGTTTGCTCCCCACGCTTTCGCGCCTCAGCGTCAGTCATGAGCCAGGTTGCCGCCTTCGCCACCGGTGTTCTTCCCAATATCTACGAATTTCACCTCTACACTGGGAATTCCACAACCCTCTCTCACACTCTAGTCTACACGTATCAAATGCAGCTCCCAGGTTAAGCCCGGGGATTTCACATCTGACTGTGTAAACCGCCTACACGCCCTTTAAACCCAGTTCTCTGA
+
CCCCCGGGGGGGGGGGGGGGGGGGGGGGGGGGGGGGGGGGGGGGGGGGGGGGGGGGGGGGGGGGGGGGGGGGGGGGGGGGGGGGGGGGGGGGGGGGGGGGGGGGGEGGGGGGGGGGGGGGGGGGGGGGGGGGGGGGGGGGGGFFGGGGGGGFGGGGGGGGGGGGGGFGGGGGGFGGGGGGGGFGGGGGGGDDEFGFFFGCCFFFFEEBFFFFFFFFFFFFFFFD?>F;B@;8?)/;?D?:AFFFFFF
@M00200:207:000000000-ALC1F:1:1119:23081:16531 2:N:0:5
TACGCGGGTATCTAATCCCGTTTGCTCCCCTGGCTTTCGCGCCTCAGCGTCAATACCGGTCCAGGATGCCGCCTTCGCCACCGATGTTCCTCCAGATATCTACGCATTTCACCGCTACACCTGGAATTCCACATCCCTCTCCCGGATTCAAGCCTTCCAGTCTCGGACGCAGTTCCCGGGTTGAGCCCGGGGATTTCACGTTCGACTTAGAAGGCCGCCTACGCGCCCTTTAAACCCAATTCTCTGA
+
CCCCCCGGGGGGGFFGGGFGGGGGGGGGGGGCFFFGGGGGGGCEGGFGGGGGGG<FGDGGGGFF8DCEG8FGGGGGGGDG=FEE:FGGGCFFF,EFGFGGGGGGGGGGFGCCGGGGEC?GGFGCGGGFFGAFFGDFGGGGDDFED+@CFFFFCFEA?EGAFF7E5AD*<CDCCFGC9>CDGGC<CGGGDG)>5AFFFEGFA38BFDDDFFFFF<F>>B316<?BFF020:38)<?FF(4:)6>ABAA
@M00200:207:000000000-ALC1F:1:1119:9724:17560 2:N:0:5
TACTGGGGTATCTAATCCTGTTTGCTACCCACGCTTTCGAACCTCAGCGTCAGTTACAGACCAGAGAGCCGCTTTCGCCACTGGTGTTCTTCCATATATCTACGCATTTCACCGCTACACATGGAGTTCCACTCTCCTCTTCTGCACTCAAGTCTCCCAGTTTCCAATGCCCGACTTCGGTTAAGCCGAAGGCTTTCACATCAGACTTAAAAGACCGCCTGCGTTCCCTTTATACCCAATTCTCTGA
+
CCCCCGGGGGGGGGGGGGGGGGGGGGGGGGGGGGFGGGGGGGGGGGGGGGGGGGGGGGGGGGGGGGGGGGGGGGGGGGGGGGGGGGGGGGGGGGGGGGGGGGGGGGGGGGGGGGGGGGGGGGGGGGGGGGGGGGGGGGGGGGGGGGGGGGGGGGGGGGGGGGGGGGGGGGGGGFGGGGGGGGGFFGGDGDGGFFGFFFGFFFFF@FFEAC8:C9AA9BB2>9@?D@FFFFEFECFFFE?FFEFFEEC
@M00200:207:000000000-ALC1F:1:1119:11110:19184 2:N:0:5
TACCCGGGTATCTAATCCCGTTTGCTCCCCTAGCTTTCGCACCTCAGCGTCAGGAACGCGCCAGTCACTCGCTTTCGCCTCCGGCGTTCCTCCTGATATCTACGCATTTCACCGCTTCACCAGGAGTTCCAGTGACCCCTCACGCCCTCAAGCCCGGTATTTTCGGCCGCCGTTCCGACGGTAAGCGTCGGGATTCCACGACCGATTTGCCGAGCCGCCTACGTGCCCTTTATGCCCAATTCTCTGA
+
CCCCCGGGGGGGGGGGGGGGGGGGGGGGGGGGGGGGGGGGGGGGGGGGGGGGGGGGGGGGGGGGGGGGGGGGGGGGGGGGGGGGGGGGGGGGGGGGGGGGGGGGGGGGGGGGGGGGDEGGGGGGGGFGGGGGGGGGFGGGGGGGGGGGGGGGGGGGGGGGFGGGGGGGGGGGGFGGG*?DD8DD=FGGGGGG5AGFFFGF36D>>9(4<2?>>FFFFFF6?B12003:?BF?4AFFF?07<>AAB<>
@M00200:207:000000000-ALC1F:1:1119:22869:21367 2:N:0:5
TACTCGGGTATCTAATCCTGTTTGCTACCCACGCTTTCGAACCTCAGCGTCAGTTACAGACCAGAGAGCCGCTTTCGCCACTGGTGTTCTTCCATATATCTACGCATTTCACCGCTACACATGGAGTTCCACTCTCCTCTTCTGCACTCAAGTCTCCCAGTTTCCAATGCCCGACTTCGGTTAAGCCGAAGGCTTTCACATCAGACTTAAAAGACCGCCTGCGTTCCCTTTAAACCCAGTTCTCTGAAGA
+
CCCCCGGGGGGGGGGGGGGGGGGGGGFFGGGGGGEGGGGGDFFGGGGGGGGGGFGCGGGGGGFFFGGGFFGGGGCFFEGGGGGGFFFGGGGGGGGGGGGGGFFGEE7FGGGGGGGGGGFGFFGGDGFGDGFGGGGGGGGGGGGGGGGGGCDFFFGGGGGGEFGGFFDFGFFECEDG?FGDGGGFFGGDGGGGFAFA+>FFFFFFEE9CCFFEC=A;=E@252>>2@B:B=BFEFFA63=;EFFC<CFFFE
@M00200:207:000000000-ALC1F:1:1119:24483:23512 2:N:0:5
TACACGGGTATCTAATCCTGTTTGCTCCCCACGCTTTCGCGCCTCAGCGTCAGTCATGAGCCAGGTTGCCGCCTTCGCCACCGGTGTTCTTCCCAATATCTACGAATTTCACCTCTACACTGGGAATTCCACAACCCTCTCTCACACTCTAGTCTACACGTATCAAATGCAGCTCCCAGGTTAAGCCCGGGGATTTCACATCTGACTGTGTAAACCGCCTACACGCCCTTTAAGCCCAATTCTCTGA
+
CCCCCGGGGGGGGGGGGGAGGGGGGGGGGGGGGGEGGGGGGGGGGGGGGGGGGFGGGGGGGGGGGGGGGGGGGGGGGGGGGGGGFGGGGGGGGGGGGGGGGFGGGGGCGGFGGGGGGGGGGGGGGGGFGGGGFGCGGGGFDFGGGGG6F8ECFGGGGGGGGGGGGGGCFADGGBG6DGDGGGGGGGDGGGGGFFGFFEGFFE666>=BFFFEEC@FBEFFDFFB0:19@;3A34AFFFFF9C<<EFF
@M00200:207:000000000-ALC1F:1:2101:23745:7480 2:N:0:5
TACTAGGGTATCTAATCCTGTTTGCTACCCACGCTTTCGAGCCTCAGTGTCAGTTACAGTCCAGAGAGCCGCTTTCGCCACCGGTGTTCCTCCATATATCTACGCATTTCACCGCTACACATGGAATTCCACTCTCCTCTACTCCACTCAGGCCTAACAGTTTCCAATGCACCCAATGTTGGTGCCACTCCCTTTTACTTCAACTTTATTAACCCACCTCCCCCGCCTTAAACCCAAGTTCTCTGAAGTTC
+
CCCCCGG8F@CAEF<FG9;CFFGFCD,FGF9B@BFG8C@D<FC=EC6CFFGBCFFGD<<FGAEFGFC@F<@7FGFGEGGGG<F:@BFCGGGGC<E<F@;4,@<?4>FGD;,AFC6++4,9@=F8E,@?F>=,=DEF,69@8;,+9==D8F,,,6+D=?8+@D9E?D8=*1++*0=*:FDF,++03++++*=*:AA6+3+3;****5**;7E==895>*8)0)1)-)-:@*5**0:*((0*1//7**10)/1
@M00200:207:000000000-ALC1F:1:2101:12767:8848 2:N:0:5
TACAGGGGTATCTAATCCTGTTTGCTACCCACGCTTTCGAACCTCAGCGTCAGTTACAGACCAGAGAGCCGCTTTCGCCACTGGTGTTCTTCCATATATCTACGCATTTCACCGCTACACATGGAGTTCCACTCTCCTCTTCTGCACTCAAGTCTCCCAGTTTCCAATGCCCGACTTCGGTTAAGCCGAAGGCTTTCACATCAGACTTAAAAGACCGCCTGCGTTCCCTTTAAACCCAATTCTCTGA
+
CCCCCCEFGGGGGGGGGGGGGGGGGGGGGGGGGGGGGGGGGGGGGGGGGGGCFGGGGGGGGGGGGGGGGFGGGGGGGGGGGGGGGGGGGGGGGGFGGGGGGGGGGGGGGGGGGCGGDGGGGGGGFGGGGGDGGGGGGGGFGGGGGGGFGFGGGGGGGFGFFGFGFGGGFGFFDA>ADGGFGGGDFGFFGFG5@FFFFFFEFFF@*:CFEFE*/:FFF*:>BB>@9@@FFFEF73AD?D0=<3CCECC
@M00200:207:000000000-ALC1F:1:2101:3970:10776 2:N:0:5
TACGAGGGTATCTAATCCTGTTTGATACCCGCACTTTCGAGCATCAACGTCAGTTACGGTCCAGCAAGCTGCCTTCGCAATCGGAGTTCTTCGTGATATCTAAGCATTTCACCGCTACACCACGAATTCCGCCTGCCTCTGCCGCACTCAAGGTCCCCAGTATCAACTGCAATTTTACGGTTGAGCCGCAAACTTTCACAACTGACTTAAGGACCCGTCTACGCTCCCTTTATACCCAATTCTCTGAAGA
+
CCCCCGGGGGGGGGGGGGGGGGGGGGGGGGGGGGGGGGGGGGGGGGGGGGGGGGGGGGGGGGGGGGGGGGGGGGGGGGGGGGGGGGGGGFGGFGGGGGGGGGGGGGGGGGGGGGGGGGGFGFGGECFGGGGGGDGFGGGFGGGGGGGFGFGGGGGGGGGGFGFGFGFGFGFBDDGFFGDFGG>FFDFFDA*:@FFEFFFCBAFFEFFFFAE=@BA?2?>95=B=@<>?@A@EEFFG@<DDF4).9?E)))
@M00200:207:000000000-ALC1F:1:2101:12301:12103 2:N:0:5
TACAAGGGTATCTAATCCTGTTTGCTCCCCACGCTTTCGCGCCTCAGCGTCAGTCATGAGCCAGGTTGCCGCCTTCGCCACCGGTGTTCTTCCCAATATCTACGAATTTCACCTCTACACTGGGAATTCCACAACCCTCTCTCACACTCTAGTCTACACGTATCAAATGCAGCTTCCGGGTTAAGCCCGGGGATTTCACATCTGACTGTGTAAACCGCCTACACGCCCTTTACACCCAATTCTCTGA
+
CCC<6EGGGGGGGGGGGGGGGGGGGGDGGGGG7FGGGGGCFGGGGGGGGGGGGGGAA9@<FGGGF@EFGGGGGGGGGGGGG<FFGGGGG;FGGG,FGGGGGGGG7DFGDGGGGCGGGGGGAFGGGGGGGGCFF8=>EGGF64=+=AFFG?GGA++?+@?DGDD=;EG8DFFFB<+0*+6?CG6FFGFF+*0:AFFFFFFCEFA/>EE=;4*22>FFFFFF>=@D=6?FFFF>35BFB@?FFFFFEF9
@M00200:207:000000000-ALC1F:1:2101:20323:13109 2:N:0:5
TACTAGGGTATCTAATCCTGTTTGCTCCCCACGCTTTCGCGCCTCAGCGTCAGTCATGAGCCAGGTTGCCGCCTTCGCCACCGGTGTTCTTCCCAATATCTACGAATTTCACCTCTACACTGGGAATTCCACAACCCTCTCTCACACTCTAGTCTACACGTATCAAATGCAGCTCCCAGGTTAAGCCCGGGGATTTCACATCTGACTGTGTAAACCGCCTACACGCCCTTTAAACCCAATTCTCTGA
+
CCCCCGGGGGGGGGGGGGGGGGGGGGGGGGEGGGGGGGGGGGGGGGGGGGGGGGGGGGGGGGGGGGGGGGGGGGGGGGGGGGGGGGGGGGGGGGGGGGGGGGGGGCFGGGGGFGGGGGGGGGGGGFGGGGFGGGGGGGGFGGGGGGGFFFGCFGGGGGGGGGFGFGGGFGFD?DGFFGGFFFFGFGFFGFCE=EFEFFFFFFFFFFEEFFFFEFFFA4@FF@EDD@519@EC?CFGFFFF))/17;E
@M00200:207:000000000-ALC1F:1:2101:29341:13269 2:N:0:5
TACGCGGGTATCTAATCCTGTTTGCTCCCCACGCTTTCGCGCCTCAGCGTCAGTCATGAGCCAGGTTGCCGCCTTCGCCACCGGTGTTCTTCCCAATATCTACGAATTTCACCTCTACACTGGGAATTCCACAACCCTCTCTCACACTCTAGTCTACACGTATCACATGCAGCTCCCAGGTTAAGCCCGGGGATTTCACATCTGACTGTGTAAACCGCCTACACGCCCTTTAAACCCAGTTCTCTGA
+
CCCCCGGGGGGGGGGGGGGGGGGGGGGGGGGGGGGGG9CFGGG:FGGGGGGGGGGGGGGGGFGGGGGGGFGGGGGGGGGECGGGGGGGGGGGGGGGGGGGGGGGGGGGGGGGGGGGGGGGGGGGGGGGGGFFFGGEEGGFFFFGGGGFGFGGGGGGGGGD8DFGF+;CF6AFA@7CFGCFFGGFAG5FD>GFF4AEFFFCEFFFFC:>;CEFFFF;()6<<@E@;1=B9@3>ECFC??B:BFF2)6:
@M00200:207:000000000-ALC1F:1:2101:27307:13621 2:N:0:5
TACTAGGGTATCTAATCCTGTTCGCTACCCATGCTTTCGAGCCTCAGCGTCAGTTACAGACCAGACAGCCGCCTTCGCCACTGGTGTTCTTCCATATATCTACGCATTTCACCGCTACACATGGAGTTCCACTGTCCTCTTCTGCACTCAAGTCTCCCGGTTTCCGATGCACTTCTCCGGTTAAGCCGATGGCTTTCACATCAGACCTAAAAAACCGCCTGCGCTCGCTTTAAGCCCAATTACCTGA
+
CCCCCGGGGGGGGGGGGGGGGGGGGGGGGGGGGGGGGGGGGGGGGGGGGFGGGGGGGGGGGGGGGGGGGGGGGGGGGGDGGGGGFGGDGGGGGGGGGFFGGGGGDGGCECFFGGGGGGGGGGCFGGFDFGGGGGGGGGGFGGGGGGGFGFCGGGGGCGGDG85DDDDEFGFFFFGFFDGFGGGGFFFFGDGFCFFEFEFFF=6C@EBEFF36*:A?=4@(5>9@F<@F@@6<?AF7;?D8)))7683
@M00200:207:000000000-ALC1F:1:2101:18538:15890 2:N:0:5
TACTGGGGTATCTAATCCTGTTTGCTCCCCACGCTTTCGCACCTCAGTGTCAGTATCAGTCCAGGTAGTCGCCTTCGCCACTGGTGTTCCTTCCTATATCTACGCATTTCACCGCTACACAGGAAATTCCACTACCCTCTACCATACTCTAGCTTGCCAGTTTTGGATGCAGTTCCCAGGTTGAGCCCGGGGATTTCACATTCAACTTAACAAACCACCTACGCGCGCTTTAAACCCAATTCTCTGA
+
CCCCCGGGGGGGGGGGGGFGGGGGGGGGGGFCFGGGGGGGGGGGGGGCFGGGGFGGGGGGGGGGGGCGGGGGGGGGGGGGGGGGGGGGGGGGGGGGGGGGGGGGGGGGGGGGGGGGGGGGGGGGGDGGGGFGFGGGGFGFGGGFADGFGFGFGGDFGGGGF3C+@>GCFGF5FFGFFGFFFFGGFG63=>GFFFFFFFF@EECCFFFFCEFFE@FFDFFFFEFFFFFFFDFF);BF??0@<E7797)
@M00200:207:000000000-ALC1F:1:2101:13351:17877 2:N:0:5
TACCGGGGTATCTAATCCTGTTCGCTACCCACGCTTTCGCTCCTCAGCGTCAGTTACAGACCAGAGAGTCGCCTTCGCCACTGGTGTTCCTCCACATCTCTACGCATATCACCGCTACACGTGGAATTCCACTCTCCTCTTCTGTACTCAAGTCCTCCAGTTTCCAATGACCCTCCACGGTTAAGCCGTGGGCTTTCACATCAGACTTAAAAGACCGCCTGCGAGCGCTTTACACCCAATTCTCTGA
+
CCCCCGGGGGGGGGGGGGGGGGGGGGGGGGGGGGGGGGGGGGGGGGGGGGGGGGGGGGGGGGFGCDFGGGFGGGGGGGGGGGGGGGGGG;DGGGGGGGGGGCFGGGGCGGGGGGGGDGGGD8EEF>EGGFGGG?3DGGGFDFGGFDGFGFG?DF9DFGGGGGFGFGFGFCFD5DGFFGG>F?DGFGFE?B*9>FFFFFFCFFF=FEBEFECE4)AF9ABF=9B(:B>@FFFCFEFGFF686CCCE)4
@M00200:207:000000000-ALC1F:1:2101:24460:19118 2:N:0:5
TACTGGGGTATCTAATCCTGTTCGCTACCCATGCTTTCGAGCCTCAGCGTCAGTTACAGACCAGACAGCCGCCTTCGCCACTGGTGTTCTTCCATATATCTACGCATTTCACCGCTACACATGGAGTTCCACTGTCCTCTTCTGCACTCAAGTCTCCCGGTTTCCGATGCCCTTCTCCGGTTAAGCCGCAGGCTTTCACATCAGCCTTAAAAAACCGCCTGCGCTCGCTTTAAACCCAATTCTCTGA
+
CCCCCGGGGGGGGGGGGGGGFFAFGGGGGGGGGGGFGGGC@FGGGGGGGGGGGA<FGGGGGGG8,CFGGGGGGGGGGGGGGBEFFFGGGGGGGCGGGGGGGGGGGGGGDGGFGGGGGGGG?,E8FCGGGGGG;,=EGFGFDGGGGCFFGFFG3++?=FGDG85DFC8=*CF5;=F5D=+<@?DFFFA*+0;>8;FEFEFCEE4>4=)6>>AA*8?D>E9@FDB9:DF9?129)9A<;;DD3C)57)-
@M00200:207:000000000-ALC1F:1:2101:21040:20599 2:N:0:5
TACAAGGGTATCTAATCCTGTTTGCTCCCCACGCTTTCGCGCCTCAGTGTCAGTTACAGACCAGAAAGTCGCCTTCGCCACTGGTGTTCCTCCATATCTCTACGCATTTCACCGCTACACATGGAATTCCACTTTCCTCTTCTGCACTCAAGTCTCCCAGTTTCCAATGACCCTCCACGGTTGAGCCGTGGGCTTTCACATCAGACTTAAGAAACCACCTGTGCGCGCTTTAAACCCAATTCTCTGA
+
CCCCCGGGGGGGGGGGGGGGGGGGGGGGGGGGGGGGGGGGGGGGGGGGGGGGGGGGGGGGGGGGGGGGGGGGGGGGGGGGGGGGGGGGGGGGGGGGGGGGGGGGGGGGGGGGGGGGGGGGGFGGGGGGGGGGGGGGGGGFGGGGGGGFGFDFGGGGGGGGGFEGBGGGFGFFFFGFFGD>FGGGDGF>?BGDBFFEF@FFFFF@EEFFFFFCEDFFFFDBFFEAA=A@>FDE?EFF@@(:CEEFFF<
@M00200:207:000000000-ALC1F:1:2101:20388:22088 2:N:0:5
TACGAGGGTATCTAATCCTGTTTGCTCCCCACGCTTTCGCGCCTCAGCGTCAGTCATGAGCCAGGTTGCCGCCTTCGCCACCGGTGTTCTTCCCAATATCTACGAATTTCACCTCTACACTGGGAATTCCACAACCCTCTCTCACACTCTAGTCTACACGTATCAAATGCAGCTCCCAGGTTAAGCCCGGGGATTTCACATCTGACTGTGTAAACCGCCTACACGCCCTTTAAACCCAATTCTCTGA
+
CCCCCGGGGGGGGGGGGGGGGGGGGGGGGGGGGGGGGGGGGGGGGGGGGGGGGGGGGGGGGGGGGGGGGGGGGGGGGGGGGGGGGGEGGGGFGGGGGGGGGGGGGGGGGGGGGGGGGGGGGGGGGGGGGGGGGGGCEFGFGGGGGGGFGFGAFGGGGGGDC?FGFFGGFGFFFDGFFGGFGGGFFGA?CEGDFFFFFFFFFFFFEFFFEF6EFFFF=>BFFBFFF0119@EC6CFF?;=8CEFF??<
@M00200:207:000000000-ALC1F:1:2102:22071:3326 2:N:0:5
TACTGGGGTATCTAATCCTGTTCGCTCCCCACGCTTTCGCTCCTCAGCGTCAGTTACAGACCAGAGAGTCGCCTTCGCCACTGGTGTTCCTCCACATCTCTACGCATTTCACCGCTACACGTGGAATTCCACTCTCCTCTTCTGCACTCAAGTTTCCCAGTTTCCAATGACCCTCCCCGGTTGAGCCGGGGGCGTTCACATCAGACTTAAGAAACCGCCTGCGAGCCCTTTAAACCCAGTTCTCTGA
+
CCCCCGGGEGGGGGGGGGGGGGGGGGGGGGGGGGGGGGGGGGGGGGGGGGGGGGGGGGGGGGGGGGGGGGGGGGGGGGGGGGGGGGGGGGGGGGGGGGGEGGEGGGGGGGGGGGGGGGGGGGGGGGGGGFGGGGGGGGGGGGGGGGGGGGGDGGFGGGGGGGGGCGGGFFGGGFGGFGGGGGGGFCCGGGDG5/..0(29<AAFEE3CCC=>C1C43A9?FF179D>0:?DFB)7@?0(4>A)6AA<
@M00200:207:000000000-ALC1F:1:2102:27525:8743 2:N:0:5
TACTGGGGTATCTAATCCTGTTTGCTCCCCACGCTTTCGCGCCTCAGCGTCAGTCATGAGCCAGGTTGCCGCCTTCGCCACCGGTGTTCTTCCCAATATCTACGAATTTCACCTCTACACTGGGAATTCCACAACCCTCTCTCACACTCTAGTCTACACGTATCAAATGCAGCTCCCAGGTTAAGCCCGGGGACTTCACATCTGACTGTGTAAACCGCCTACACGCCCTTTAAGCCCAATTCTCTGAAGCT
+
BCCCCGGGGGGGGGGGGGGGFFGGGGGGGGGGDGEFGGGGCGGGGGGFGGGGGGFEFCGGGGGGCEGCGGGEGGCFGGGGFFG@C>FDGGFGGGGGG8EGGGGGGCEFGGFFGGGGGG;FGFGFGGGGGGGGGGD=EGCFGGGGGGGFFFGCFFFFG,=AFF?FDGAFFGD7=DCGFG?=@FCGG7?FCDDGA:8>FC9AAFFEFFFEBCFEFFGFBF>D?B=42)/66;;.6.;=7(/69CCEE9C)7))
@M00200:207:000000000-ALC1F:1:2102:18621:9885 2:N:0:5
TACTCGGGTATCTAATCCTGTTCGATCCCCACGCTTTCGTGCCTCAGCGTCAGTTACGGCCTCGCCAGATGCCTCCGCAATCGGTGTTCTGTGCGATATCTATGCATTTCACCGCTACACCGCACATTCCTCCGGCGGCGGCCGTACTCCAGACTGCCAGTTCCAACGGCAGCCCCCGGGTTGAGCCCGGATAGTTCACCGCTGACTTGTATTGCCGCCTACGCACCCTTTAAACCCAATTCTCTGAAGCT
+
CCCCCDEGGGGGGGGGGGFFGGGGGGGGGGGGGGGGGGGGGGGGGGGGGGGGGGGGGGGGGGGGGGGGGBCCFGGGGGDGGGFEFGGGGFGGFGGDGGGGGGGGGGGGGGFGGGGGDDFGFGDDGGGGGGGGGGGGG6CGDG8E?779CFGGFGGC6BEGGGCE@CFCCE)):;8DFGDGGGDGGGF>DD371...1)28?D(((89<AA*4ABCF0>>13:?E()4<?1:<2<B@0(,:)6644))))))
@M00200:207:000000000-ALC1F:1:2102:25742:12567 2:N:0:5
TACAAGGGTATCTAATCCTGTTTGCTCCCCACGCTTTCGTGCCTCAGCGTCAATGGCGGATTCGTGAGATGCCTTCGCAATCGGTGTTCTGAGTGATATCTATGCATTTCACCGCTACACCACTCATTCCTCCCACGGCATCCGCATTCCAGCCCGGCAGTATCAACGGCAGTTCCGGCGTTAAGCGCCGGGCTTTCACCGCTGACTTGTCGGACAGCCTACGCACCCTTTAAACCCAGTTCTCTGACGAT
+
CCCCCGGGGGGGGGGGGGGGGGGGGGGGGGGGGGGGGGGGGGGGGGGGGGGGGGGGGGGGGGGGGGGGGGGGGGGGGGGGDGGGGGGDGGGGGGGGGGGGGGGGGGGGGGGGGGGGGGGGG8FFGGGGGGGEGGGGGGGGGFGGGCEGGGGFGGGGDGGGGAGGGGGGDDDCGFGGFGGGEGG>DDDGGGGD:(/5BCGFFFFFFDAFFEF6>BGF?FBF??FFFFFFFFFBAAFF????FA>>BF<)3:2
@M00200:207:000000000-ALC1F:1:2102:23723:15681 2:N:0:5
TACTCGGGTATCTAATCCTGTTTGATACCCGCACTTTCGAGCCTCAGCGTCAGTTGCGCTCCGGGCATCTGCCTTCGCGATCGGAGTTCTTCATGATATCTGAGCATTTCACCGCTACACCATGAATTCCAACGCCCCTGCGCGCACTCAAGACCACCAGTATCAACTGCAGGCCGACGGTTGAGCCGCCGGAGTTCACAGCTGACTTAACAGCCCGCCTACGCTCCCTTTAACCCCAGTTCTCTGA
+
CCCCCGGGGGGGGG@FGGGGGGGGGGGGGGGGGGGGGGGGGGGGGGGGGGGGGGGGGGGGGGGGGGGGGGGGGGGGGGGGGGGG@GGGGGGGGGGAFGGGGGGGGGGGGGGGGGGDGGGGGGGGGGGGGGGCGGGCEGFGGGGGGGGGGFCFGGGGGGGGFCFG@CFGGGFCGFGGDDCDGGGGCE6<DDDG;./:FCF<@FFFEDEFFFFCFFGFFF>B:B?F?FFFFFFFB)9><(33<B<AA):
@M00200:207:000000000-ALC1F:1:2102:11939:19295 2:N:0:5
TACCGGGGTATCTAATCCTGTTTGCTACCCACGCTTTCGAACCTCAGCGTCAGTTACAGACCAGAGAGCCGCTTTCGCCACTGGTATTCTTCCATATATCTACGCATTTCACCGCTACACATGGAGTTCCACTCTCCTCTTCTGCACTCAAGTCTCCCAGTTTCCAATGCCCGACTTCGGTTAAGCCGAAGGCTTTCACATCAGACTTAAAAGACCGCCTGCGTTCCCTTTAAGCCCAATTCTCTGACGAT
+
CCCCC7:C7FDFAGAFGFG<;EFFGGGGGFFGGFE7CFGGGCFEFFGGGGGGG@CFGFF<EFDFGFGDGFCGG7FG7BFFGGDFF<,CFEEAFGG<EGFCDGGGGGGCFFFG9EG>EGGGF=F?<EFGFF;FGFFCFEG?FEDGGFGDFCFGGGGGGGGC37=CDFGDD8AFGFGG?DDDG+9+C7FDDD5D5330<7CA5AEEF=:498+8E4049?@D>FFFFFFFFF4)..9;2;(:CFEEFE9)62,
@M00200:207:000000000-ALC1F:1:2102:8465:20307 2:N:0:5
TACAGGGGTATCTAATCCCGTTTGCTCCCCACGCTGTCGCGCCTCAGTGTCAGCCACTGCCCAGCAGGCCGCCTTCGCCACCGGTATTCTTCCGGATCTCTACGCATTCCACCGCTACACCCGGAATTCCACCCGCCTCTACTGTGCTCCAGCGCGGGAGTCGCCACGGCCGATCCGGGGTTGAGCCCCGGACATTCACCGCCGCCTTCCCGCGCCGCCTACGCGCCCTTTAAACCCAGTTCTCTGA
+
CCCCCGGGGGGGGGGGGGGGGGGGGGGGGGGGGGGGGFGGGGGGGGGGGGGGGGGEGGGGGGFGFGGGGGGGGGGGGGGGGGGGGGGGGGGGGGGGFGGGGGGGEGGGGGGGGGGGGGGGGGGGGGGGGFFGGGEEEGGGGGGGGGGDFGFFGGGGGEGGGGGGDCEGDCDGGFGGFDGDCDGGGGCGDGDG9(.46>FA<E>;;9:?D?F:>FGEBDBFB<?>>B9BF0:AA<=@(1.5<A2A9AF
@M00200:207:000000000-ALC1F:1:2102:21608:25202 2:N:0:5
TACTCGGGTATCTAATCCTGTTTGCTACCCACGCTTTCGAACCTCAGCGTCAGTTACAGACCAGAGAGCCGCTTTCGCCACTGGTATTCTTCCATATATCTACGCATTTCACCGCTACACATGGAGTTCCACTCTCCTCTTCTGCACTCAAGTCTCCCAGTTTCCAATGCCCGACTTCGGTTAAGCAGAAGGCATTCACATCAGACTTAAAAGACCGCCTGCGTTCCCTTTACACCCAGTTATCTGA
+
CCCCCGGGGGGGGGFGGGGG<FGGGGGGGGGGGGGFGGGGGGGGCGGGGGGGGFGGGGGGGFDGGGGGFGCFEFGGCEDEGGFGGGGGGGGFGGGGGGGFFFFFE8,?EFEECCEGDGGGGG9@EEGDGFGC88=FGGGDDFGFFFGGDF8DDFA,EFGGGFGGGFFFF,=DD5DC5+++6=DD+@+=C7C91)55;C877FEE@@@A5CFCE);*)@>)-5)85?@38.66;4*;2(/547.659<
@M00200:207:000000000-ALC1F:1:2103:25483:3962 2:N:0:5
TACTGGGGTATCTAATCCTGTTCGCTACCCATGCTTTCGAGCCTCAGCGTCAGTTACAGACCAGACAGCCGCCTTCGCCACTGGTGTTCTTCCATATATCTACGCATTTCACCGCTACACATGGAGTTCCACTGTCCTCTTCTGCACTCAAGTCTCCCGGTTTCCGATGCCCTTCTCCGGTTAAGCCGAAGGCTTTCACATCAGACCTAAAAAACCGCCTGCGCTCGCTTTAAACCCAATTCTCTGA
+
CCCCCGGGGGGGGGGGGGGGGGGGGGGGGGGGGGGGGGGGGEGGGGGGGFFGGFFGGGGGGGGGGGGGFGGGGGGGGGGGGGGGGGFCGFBGGGGGGGGGFGGGGGGGGGGGGCCEGGGGGGGFFFEGAGGFGGGFGFGG9DGGGFGGGGDFGGFGGGD@CGDGFCEGGGGGGFC?FGDGGECCGDG67?DDFGCFFE79AEFA:==F=:6==@GBB>>DD4>>B<>>D@<969F;7?DDFE<CC?9
@M00200:207:000000000-ALC1F:1:2103:5103:4844 2:N:0:5
TACAAGGGTATCTAATCCTGTTTGCTCCCCACGCTTTCGCACCTCAGCGTCAGTCTCCGTCCAGATGGTCGCCTTCGCCACCGGTGTTCCTCCTGATATCTACGAATTTCACCTCTCCACCAAGCATTCCACCTTCCTCTCCAGGACTCTAGCCCTGCAGTTTCGAATGCACTTCCATGGTTGAGCCGTGGGATTTCACATCCGACTTGCAGAGCCGCCTACACGCGCTTTATGCCCAGTTCTCTGA
+
CCCCC@EFFGGGG<FCFFFDCAEFGGGGGG<FGGCEGG@@F@C,EFAFEEEGGGGDFF@FGGG8@FFGGGG>C7F<CGGEGGGGCGGGGF,:A<FF<?FFAEGFDDG+E;FFGG8,,:4E=>,,<BD,@EG9DGGF?BDD?8;,@FGGGFDFGGCEFGGGDF9:1@@FC89F8FG==@FGGG8=FGG6D+93@CFF13?B01;*0:A9.:664>C>A>BD>A@)(08>6(/>E<6;=)3.)7?<?3)
@M00200:207:000000000-ALC1F:1:2103:9004:5979 2:N:0:5
TACAGGGGTATCTAATCCTGTTTGCTCCCCACGCTTTCGCGCCTCAGCGTCAGTCATGAGCCAGGTTGCCGCCTTCGCCACCGGTGTTCTTCCCAATATCTACGAATTTCACCTCTACACTGGGAATTCCACAACCCTCTCTCACACTCTAGTCTACACGTATCAAATGCAGCTCCCAGGTTAAGCCCGGGGATTTCACATCTGACTGTGTAAACCGCCTACACGCCCTTTAAACCCAGTTCTCTGA
+
CCCCCGGGGGGGGGGGGGGGGGFGGGGEGGGGGGGGGGGDGGGGGGGGGGGGGGGGGGGGGGGGFGGGGGGGGGGGGGGGFGGGGGGGGGGGGGGGGGGGGGBFGGGGGGGGGGGGFGGGGFCFGGGGGEFFGGGGGFDGGGGFGGGGFGFFDEFGFGGGGGFGGDGCGGGCDFGFGFF?@CGFGFGFGGD7*9C49ADFFFCFF=BFBC9A?CGA>?=2@;:)59D;;;).?>FG?DD@)).?CFF
@M00200:207:000000000-ALC1F:1:2103:4285:6552 2:N:0:5
TACCGGGGTATCTAATCCTGTTTGCTCCCCACGCTTTCGCGCCTCAGCGTCAGTCATGAGCCAGGTTGCCGCCTTCGCCACCGGTGTTCTTCCCAATATCTACGAATTTCACCTCTACACTGGGAATTCCACAACCCTCTCTCACACTCTAGTCTACACGTATCAAATGCAGCTCCCAGGTTAAGCCCGGGGATTTCACATCTGACTGTGTAAACCGCCTACACGCCCTTTATGCCCAATTCTCTGA
+
@C@<CFEFFGGGGGEADFDFGGGFGFGGG7@FGGGC<C:CFGEEFFGGGC@FFGGGGGGFGFGFGG?BEFFBFFFCBGFEFGGECEEGGGGGFGFF<ABFFFGGGFGGFAF@EC@?FEF8FDCE<=FGGDDCDGGGG===,@ECFGGGGFGGGFFFC>FG=87DCDGGGGCFD5FG+4CFGGG7;CFGGC0C*;F*=<FF*:8BA668>=+5CCG49D(:3AEF79;0(649CEFCDF;().)7?6E
@M00200:207:000000000-ALC1F:1:2103:9352:7371 2:N:0:5
TACAGGGGTATCTAATCCTGTTTGCTCCCCACGCTTTCGCGCCTCAGCGTCAGTCATGAGCCAGGTTGCCGCCTTCGCCACCGGTGTTCTTCCCAATATCTACGAATTTCACCTCTACACTGGGAATTCCACAACCCTCTCTCACACTCTAGTCTACACGTATCAAATGCAGCTCCCAGGTTAAGCCCGGGGATTTCACATCTGACTGTGTAAACCGCCTACACGCCCTTTAAACCCAGTTCTCTGA
+
CCCCCGGGGGGGGGGGGGGGGGGGGGGGGGGGGGGGGGGGGGGGGGGGGGGGGGGGGGGGGGGGGGGGGGGGGGGGGGGGGGGGGGGGGGGGGGGGGGGGGGGGGGGGGGGGGGGGGGGGGGGGCGGGGGGGGGGGGGGGGGGGGGGGGGGFFGGGGGGGGGGGGGGGGGGGGFGFGGGGFFGDFGG?GGDGFGGFFFGFFFFF?EEFBEFEEFGF>F>@DFBFFF;BF@EFEFF<?FF@EFFFFF<
@M00200:207:000000000-ALC1F:1:2103:13423:7932 2:N:0:5
TACAGGGGTATCTAATCCTGTTTGCTCCCCACGCTTTCGCGCCTCAGCGTCAGTCATGAGCCAGGTTGCCGCCTTCGCCACCGGTGTTCTTCCCAATATCTACGACTTTCACCTCTACACTGGGAATTCCACAACCCTCTCTCACACTCTAGTCTACACGTATCAAATGCAGCTCCCAGGTTAAGCCCGGGGATTTCACATCTGACTGTGTAAACCGCCTACACGCCCTTTAAACCCAATTCTCTGA
+
CCCB<FEGEGGGGGGGGGGGGG9CFGFCFEFGCFFCGGGCGGGGGGFGGGGGDGC,@CCC<,CFF6:FG9@FGEGGGG@BFGGG6@FGGGEEA<AFF<@F9@B77+@?EG9EF9EEEGGFEF8A=BFGGFCEEGGGGGG6,=9=EDEFFGGFGGGGG;?>@FDGGF8=DCDDC62=DFCCG9,=FE9:DG5D5DFFFFGF43BFFE6F7*BEA4BF=B>D9A=F@1=9@F8CEFF;(67@EFFFF))
@M00200:207:000000000-ALC1F:1:2103:2041:11765 2:N:0:5
TACTCGGGTATCTAATCCTGTTTGCTCCCCACGCTTTCGCGCCTCAGCGTCAGTCATGAGCCAGGTTGCCGCCTTCGCCACCGGTGTTCTTCCCAATATCTACGAATTTCACCTCTACACTGGGAATTCCACAACCCTCTCTCACACTCTAGTCTACACGTATCAAATGCAGCTCCCAGGTTAAGCCCGGGGATTTCACATCTGACTGTGTAAACCGCCTACACGCCCTTTAAACCCAATTCTCTGA
+
CCCCCGGGGGGGGGGGGGGGGGGGGGGGGGGGGGGGGGGGGGGGGGGGGGGGGGGGGGGGGGGGGGGGGGGGGGGGGGGGGGGGGGGGGGGGGGGGGGGGFGGGGGGGGGGGGGGGGGFGGGCGG,@FGCGGG8=EDEGFGGGF88?DGGGGGFEAEDGEGGGGGGGGGGGGGFGGFGGGFFA<FFGGDDGGD>FFFFGFEFFFFEAF@EFFFFGF>FFDFFFFFF?;;D8<<EFGFF?@<EC5<64
@M00200:207:000000000-ALC1F:1:2103:19666:12104 2:N:0:5
TACTGGGGTATCTAATCCTGTTTGCTCCCCACGCTTTCGCGCCTCAGCGTCAGTTGTCGTCCAGCAAGCCGCCTTCGCCACTGGTGTTCCTCCTAATATCTACGCATTTCACCGCTACACTAGGAATTCCGCTTGCCTCTCCGATACTCAAGGGATGCAGTTTTGAAAGCAGTTCCGGGGTTGAGCCCCGGGATTTCACTCCCAACTTGCATCTCCGCCTACACGCCCTTTAAACCCAATTCTCTGA
+
CCCCCGGGGGGGGGGGGGGGGGGGGGGGGGGGGGGGGGGGGGGGGGGGGGGGGFGGFGGGGGGGGGGGGGGGGGGGGGGGGGGGGGGGGGGGGGGGGGGGGGGGGGGGGGGGGGGGGGGGFGGGGGGGGGGGGGGGGGGGGGGGGGGFGGGGGG1DEGGGGDFGGGGFGGGGGFGGGGGDEGEFCFG4DGGGF4<AFFGF4=463@FFFFFFFFGFFFFDFFFFFF09@D3CE<FG:<BBBBF4<<A
@M00200:207:000000000-ALC1F:1:2103:18139:13445 2:N:0:5
TACAAGGGTATCTAATCCTGTTTGCTCCCCACGCTTTCGCGCCTCAGCGTCAGTCATGAGCCAGGTTGCCGCCTTCGCCACCGGTGTTCTTCCCAATATCTACGAATTTCACCTCTACACTGGGAATTCCACAACCCTCTCTCACACTCTAGTCTACACGTATCAAATGCAGCTCCCAGGTTAAGCCCGGGGATTTCACATCTGACTGTGTAAACCGCCTACACGCCCTTTAAACCCAATTCTCTGA
+
CCCCCGGGGGGGGGGGGGGGGGGGGGGGGGGGGGGGGGGGGGGGGGGGGGGGGGGGGGGGGGGGGGGGGGGGGGGGFGGGGGGGGGGGGGGGGGGGGGGGGGGGGDGGGGGGFGGGGGGGGGGGGGGGGGGGGGGEEFGGGGGGGGGGGGGGGGGGGGGGGGGGGGGGGGGGGFGGGGGGDFGGGGGGGGGG>GGFFFGFFEFFFFEFFFFF4ACA=>@@FFFFFFBFBDFE<CFF@0=;CEFFFE9
@M00200:207:000000000-ALC1F:1:2103:15708:15721 2:N:0:5
TACGAGGGTATCTAATCCTGTTTGCTCCCCACGCTTTCGCAGTTGAGTGTCAGTTACTGTCCAGTTCGCCGCCTTCGCCTCTGGTGTTCCTCCCGATATCTACGCATTTCACCGCTACACCGGGAATTCCACGAACCCCTCCAGTACTCTAGTCTCTCAGTCACCGCCGCACTTCCTGGGTTAAGCCCAGGGATTTCACAGCAGTCTTGAAAGACAACCTACCTGCCCTTTAAACCCAGTTCTCTGA
+
CCCCCCEG@AFGGGGGGGGGGGGGGGGGFDDGGGCFGGEEGGG@FFFGGDFGGGGGGGGGGGGGGGGFGGGDGGGGGGGGGGGGGGGGGGGDEFGGGGGGGGGG7EDGEEFDFGGGEGGGGGGGGGFGGGDGGDDG6ECFGGGGG8AEFFGGGGGGGFFGFGG:FECGGGGGG57FGCFGFGGGFGGGFGGG;FFAFCGFEFFFFFFF=E4>E@5)35;;;FFFF@11=3;<C<FF@183)6>>BB>
@M00200:207:000000000-ALC1F:1:2103:16128:19986 2:N:0:5
TACTCGGGTATCTAATCCTGTTTGATACCCGCACTTTCGAGCTTCAACGTCAGTAGCGGCCTGGCAGGCTGCCTTCGCAATCGGGGTTCTTCGTGATATCTACGCATTTCACCGCTACACCGGGAATTCCGCCTACCTCTACTTCACTCAAGCTCTACAGTTTCAAAAGCAGTTCATGGGTTAAGCCCATGGATTTCACTTCTGACTTGCAAAGCCGCCTACGCACCCTTTACACCCAATTCTCTGA
+
CCCCCGGGGGGGGGGGGGGGGGGGGGGGGGGGGGGGGGGGGGGGGGGGGGGGGGGGGGGGGGGGGGGDGGGGGGGGGGGGGGGGGGGGGGGGGGGFGFGGGGGFGDGGCF<FGGGGGGGGGGGGCFGGGGGGEGGGGGGGGGCGGGGFGG?,9DEGGGGGGGGGGGGF6FGGGFGGGGGC?EGF>FGFFGFGFGGFA7CFFFFFFCEFBEFEE=DF9BB=9ADFFF9DFFFFFE4F2,=@C9<EEEC
@M00200:207:000000000-ALC1F:1:2103:9779:21624 2:N:0:5
TACTGGGGTATCTAATCCTGTTTGCTACCCACGCTTTCGAACCTCAGCGTCAGTTACAGACCAGAGAGCCGCTTTCGCCACTGGTGTTCTTCCATATATCTACGCATTTCACCGCTACACATGGAGTTCCACTCTCCTCTTCTGCACTCAAGTCTCCCAGTTTCCAATGCCCGACTTCGGTTAAGCCGAAGGCTTTCACATCAGACTTAAAAGACCGCCTGCGTTCCCTTTAAACCCAATTCTCTGAAGA
+
CCCCCGGGGGGGFGGFEFGGGGGGGGAFCCEFGGGGFGGGGEFGFFGGGFEGGEFEFFGGGGGGGGGGGCGDDCFGGGGCFFFG<FB:FCEFGFGGFFFCFFEFCC:FEAF<FF>C>@BFEFGGGGFGGGEGAFCFDGDGDGDECGFGGGFGGFGGGCDFDGFGF:ECF=FFDEDDDGGDGG>=FEDDDGGD>*0;0;FFFF8?EEC6CFFCEFF;@D22/2:/59274>B8?CF*/3817CCCCEEEEE
@M00200:207:000000000-ALC1F:1:2103:13351:24873 2:N:0:5
TACAAGGGTATCTAATCCCGTTTGCTCCCCTAGCTTTCGTCCCTGAGCGTCAGTAATGAGCCAGTAAAGCGCTTTCGCGACTGGTGTTCCTCCCGATCTCTGCAGATTTCACCCTTACACCGGGAATTCCCTTTACCCCTCTCATACTCTAGCTTGTGAGTTTCGAATGCAGTTCCACAGTTGAGCTGTGGGCTTTAACATCCGACTTTACAAGCCGCCTCCGGACCCTTTAACCCCTGTTCTCTGA
+
CCCCCGGEGGGFGGGGGGGGGG8FFFFGGGFDFGC,CFGGGGGGGGGG@FGGDGGGGGGFAFEFFGGGGGGGGGCGD:C:BCEFFGGFGFCEDFEGFFFGC,EFGCAEFGGGGGG8=EFFF@FGEFG?;,9ED8=EFFC6CGDDDFGGGGFFFGA8DD=E8=D,A?,3=DFFGD=9CDDG,,7++7<FFF6D?GC6+0:+7)3*=@=:66B8/3C97D>=(05?=99331335)*;((3=4C<EFE)
@M00200:207:000000000-ALC1F:1:2104:28176:16546 2:N:0:5
TACTCGGGTATCTAATCCCGTTTGCTCCCCTAGCTTTCGCGCCTCAGCGTCAGTGTCGGTCCAGGATGCCGCCTTCGCCACCGGTATTCCTCCAGATATCTACGCATTTCACCGCTACACCTGGAATTCTGCATCCCTCTCCCGGATTCAAGCCATCCAGTATCAGACGCAGTTCCCAGGTTGAGCCTGGGGATTTCACGTCCGACTTAGTTGGCCGCCTACGAGCCCTTTAAACCCAATTCTCTGA
+
CCCCCGGGGGGGGGGGGGGGGGGGGGGGGGGGGGGGGGGGGGGGGGGGGGGGGGGGGGGGGGGGGGGGGGGGGGGGGGGGGGGGGGGGGGGGGGGGGGGGGGGGGGGGGGGGGEGEEGGGGGGGGGGGGGGGGGGGGGGGGFCGEGCCFGGDGFGGGDGGGGGGFFGGGDDGGGGCDCC9<F9CDEGGGGGGFGGFFFGFBFFFBFF44@FFFFGF@FF@FF0>DEF@FF8CFFFFD:6?9<4)))5
@M00200:207:000000000-ALC1F:1:2104:12685:17263 2:N:0:5
TACTGGGGTATCTAATCCTGTTTGCTCCCCACACTTTCGCGCCTCAGCGTCAGTTGTCGTCCAGAAAGCCGCCTTCGCCACTGGTGTTCCTCCCAATATCTACGCATTTCACCGCTACACTGGGAATTCCGCTTTCCTCTCCGATACTCAAGAATATCAGTTTCAATCGCAGCTCCGGAGTTGAGCCCCGGTATTTCACGACTGACTTGATATCCCGCCTACACGCCCTTTAAACCCAATTCTCTGA
+
CCCCCGGGGGGGGGGGGGGGGGGGGGGFGGGGGGGGGGGGGGGGGGGGGGGGGGFFGGGFGGGGGGGGGGGGGGGGGGGGGGGGGGGGGGGGGE=FGFGGGGGGGGGGGGGGGGGGGGGGGGGGGGGGGGGGGGGGGGGGGGGGGGGGGGGFAFFFFFGGGGFGFF8FGGGGDFFGGDGGEGFFCGGGDCDDDGFFFEFFFA543>FFBFFF54CF?EB@;F(025?02FE336AF13=@CEB<A>2
@M00200:207:000000000-ALC1F:1:2104:17054:18274 2:N:0:5
TACTGGGGTATCTAATCCGGTTCGCTACCCACGCTTTCGTGCCTTAGCGTCAGAAATACCCCAGTCGCCTGCCTACGCCATCGGTGTTCTTCCTAATATCTACGCATTTCACTGCTACACTAGGAATTCCAGCGACCTCTGATACTCTCGAGTCAAGCAGTTCGAATAACGGGCTACCGGTTGAGCCGATAGTTTTCATTACTCGCTAACTTGACCGCCTACGCAACTCTTTAAACCCAATTCTCTGA
+
CCCCCFGGGGGGGGGGGGGGGGGGGGGGGGGGGGGGGGGGGGGGGGGGGGGGGGGGGGGGGGGGGGGGGGGGGGGGGGGGGGGGGGGGGGGGGGGGGGGGGGGGGGGGGGGGGGGGGGGGGGGGGFGGGEGGGEGGGGGGGGGGGGGGGGGGGGGGGGGDFGGGGFGGGGGCDDDGGGDDEGGGGGFCDG7DFGGFFFGFEFFFD@@BBEFFF=CA@FFFFF;EF>@FFFFFFC=A@27@FBFAAFFF
@M00200:207:000000000-ALC1F:1:2104:3572:18325 2:N:0:5
TACTCGGGTATCTAATCCTGTTTGCTCCCCACGCTTTCGCGCCTCAGCGTCAGTTAATGTCCAGCAGGCCGCCTTCGCCACTGGTGTTCCTCCGTATATCTACGCATTTCACCGCTACACACGGAATTCCGCCTGCCTCTCCATCACTCAAGACCAGCAGTTTTGAAAGCAGTTCCGGGGTTAAGCCCCGGGATTTCACTCCCAACTTGCCGGCCCGCCTGCGCGCCCTTTACACCCAATTCCCTGC
+
<BCCCGGGGGGGGGEFGGGGGGGGGGGGGGGGGGGGGGGGGDEDGGGGGEGGGFGGGGGGGGGGFGGGG:CEEFGFFGGDGGF8FFG7?F;FGGGGGGGGGGFGGGGGGGGGGGGEGGGGGGGGGGFFGEFGGGGGGGGGGGGGGGGGGGCCDGEFFGGG9=@DGE9E8FGGCFGD>+@5:*?@FGGCCDG4?4CFFEGFF6;6>D@FE=ADF9CA@EFD;FFB;EB>FF3444759:(344).6,(
@M00200:207:000000000-ALC1F:1:2104:23067:19358 2:N:0:5
TACCAGGGTATCTAATCCTGTTTGCTCCCCACGCTTTCGCACCTCAGTGTCAGTATCAGTCCAGGTAGTCGCCTTCGCCACTGGTGTTCCTTCCTATATCTACGCATTTCACCGCTACACAGGAAATTCCACTACCCTCTACCATACTCTAGCTTGCCAGTTTTGGATGCAGTTCCCAGGTTGAGCCCGGGGATTTCACATTCAACTTAACAAACCACCTACGCGCGCTTTAAGCCCAATTCTCTGA
+
CCCCCGGGGGGGGGGGGGGGGGGGGGGGGGGGGGGGGGGGGGGGGGGGGGGGGGGGGGGGGFGFGGGGGGGGGGGGGGGGGGGGGGGGGGGGGGGGGGGGGGGGGGGGGGGGGGGGGGGGGGGGGGGGGGFEGGGGGGGGGGGGG9=GGGFEDCFGGGGGFGFEGGFGGGGGGGGGFGGFGGFGGGGGGGGG>CGFFFGFEFFCEFFFFEFFF99>B>A@BFDBBF59B?DCC@BADDF@6676<CC
@M00200:207:000000000-ALC1F:1:2104:10808:22307 2:N:0:5
TACTAGGGTATCTAATCCTGTTTGCTCCCCACGCTTTCGCGCCTCAGCGTCAGTCATGAGCCAGGTTGCCGCCTTCGCCACCGGTGTTCTTCCCAATATCTACGAATTTCACCTCTACACTGGGAATTCCACAACCCTCTCTCACACTCTAGTCTACACGTATCAAATGCAGCTCCCAGGTTAAGCCCGGGGATTTCACATCTGACTGTGTAAACCGCCTACACGCCCTTTAAACCCAATTCTCTGA
+
CCCCCGGGGGGGGGGGGGFGGGGGGGGGGGGGGGGGGGGGGGGGGGGGGGGGGGGGGGGGGFFGGGGGGGGGGGGGGGGGGGGGGGGGGGGGDFGGGGGGGGGGG,EFCGGFFGGGGGGGGDFGGGGGGEGGDFGE=EEFGDGGGGGGGGG;AEFGFGGGGGGFGGFGGGGFGGCFGFGGFCFFGGFFGCDCBDGF6AFFCFFFFFEFE;FFEEG4>A=@@FF;=4270A)9C>FA<F@87<ECC6C
@M00200:207:000000000-ALC1F:1:2104:11170:22700 2:N:0:5
TACGAGGGTATCTAATCCTGTTTGCTCCCCACGCTTTCGCGCCTCAGCGTCAGTGTCGGTCCAGATGGCTGCCTTCGCCATCGGTGTTCTTCCCAATATCTACGAATTTCACCTCTACACTGGGAATTCCACCATCCTCTCCCGAACTCTAGTTCTCCAGTCTCAAGCGCGGTTCCCAGGTTGAGCCCGGGGCTTTCACGCCTGACTTGAAGTACCGCCTACGCGCCCTTTAAGCCCAATTCTCTGA
+
@CCCCGGGGGGGGGGGGGGGGGGGGGGGGDFGGGGGGGGGGEGEGGGGGGGGDGFGFGGGGGAFGGGGGGGDFGF=FGFFEGGGGGGGGGGAEDEEFFGEGGGEE@F+EEFG,AEFFFGGFGGGGGGGGFEEGDE@@E89DEGGGEGFGGGGGGGGGGEFGGGG=EFCC8DGGGCGGGG?D?;CDG5<CG5DEGDFFFFFB?FFF;@85;)8CCDF@F>(65;>1=03:5;9AAF60::0:A<:A94
@M00200:207:000000000-ALC1F:1:2105:8078:3113 2:N:0:5
TACTCGGGTATCTAATCCTGTTTGCTACCCACGCTTTCGAGCCTCAGTGTCAGTATTATGCCAGAAGGCTGCCTTCGCCATCGGTATTCCTCCAGATCTCTACGCATTTCACCGCTACACCTGGAATTCTACCTTCCTCTCACATACTCTAGCTCTACAGTTTCAGATGCAGTTCCCAGGTTAAGCCCGGGGATTTCACATCTGACTTATAGAGCCACCTACGCTCCCTTTAAACCCAGTTCTCTGA
+
CCCCCDGGGGGGGGGGGGGFFGGGGGGGGGGGGGGGGGGGGGGGGGGGGFGGGGGGGGGGGGGGGGG?FGGGGGGGGGGGGGGGGGGGGGGFGFGGGGGGGGGGGGGGGGGGFEGGGGGGGGGGGGGFGGGGGGGGGGGGGGGGGGGGGGGGGGGGGGGGGGGGGGGGGGFFGFGG?GFFFFG?FFG6CD>DDCFFFEFFFFFFEE<;:A>EFCGFEFFFFFFBABFDBB@FCEFF@@2685<5<CC
@M00200:207:000000000-ALC1F:1:2105:24476:3586 2:N:0:5
TACTCGGGTATCTAATCCTGTTTGCTACCCACGCTTTCGAACCTCAGCGTCAGTTACAGACCAGAGAGCCGCTTTCGCCACTGGTGTTCTTCCATATATCTACGCATTTCACCGCTACACATGGAGTTCCACTCTCCTCTTCTGCACTCAAGTCTCCCAGTTTCCAATGCCCGACTTCGGTTAAGCCGAAGGCTTTCACATCAGACTTAAAAGACCGCCTGCGTTCCCTTTAAACCCAGTTCTCTGA
+
CCCCCGGGGGGGGGGGGGGGGGGGGGGGGGGGGGGGGGGGGGGGGGGGGGGGGGGGGGGGGGGGGGGGGGGGGGGGGGGGGGGGGGGGGFGGGGGGGGGGGGGGGGGGGGGGGGGGGGDGGGGGGGGGGGGGGGGGGGGGGGGGGGGGGGGGGGGGG?FGFGGFGGGGGGGGGFGGGGGGGGGGGGFGGGGFFGGFFFGFFFFFFFFCEFFEFFGF2ABFFFFD@B@@4EEEEFFFFF;EEFFFFFF
@M00200:207:000000000-ALC1F:1:2105:5333:6128 2:N:0:5
TACGCGGGTATCTAATCCTGTTTGCTCCCCACGCTTTCGCGCCTCAGCGTCAGTTACAGACCAAAAAGCCGCCTTCGCCACTGGTGTTCCTCCACATCTCTACGCATTTCACCGCTACACGTGGAATTCCGCTTTTCTCTTCTGCACTCAAGTTCCCCAGTTTCCAATGACCCTCCACGGTTGAGCCGTGGGCTTTCACATCAGACTTAAGAAACCGCCTGCGCGCGCTTTAAACCCAATTCTCTGA
+
CCCCCGGGGGGGGGGGGGGGGGGGGGGGGGGGGGGGGGGGCFGGGGGGGGGGGGGGGGGGGGG?FGGGGGGGGGGGGGGGGGGCEGGGGGGGGGGGGGGGGGGFGGGGGGGGGGGGGGGDEFGGGFGGGGGGCEGGGGGGGGGGGGGGGGGGGFGGGGGGFGGGCAFGGFGGGFGGGG>DGGGGGGF9DGC>FCGFF?GFFFFF=FEEFFFEFFGF>FF;<F>BFFFFFF:<)<FF:<:?FFFF<<<
@M00200:207:000000000-ALC1F:1:2105:4499:12831 2:N:0:5
TACTAGGGTATCTAATCCTGTTTGCTCCCCACGCTTTCGCGCCTCAGCGTCAGTCATGAGCCAGGTTGCCGCCTTCGCCACCGGTGTTCTTCCCAATATCTACGAATTTCACCTCTACACTGGGAATTCCACAACCCTCTCTCACACTCTAGTCTACACGTATCAAATGCAGCTCCCAGGTTAAGCCCGGGGATTTCACATCTGACTGTGTAAACCGCCTACACGCCCTTTAAACCCAATTCTCTGA
+
CCCCCGGGGGGGGGGFGGGGGGFGGGGGGGGGGGGGGGGGGGGG7FF8FFGEGFGGGGCEG,FGGFEGGCGGGGGGGGGGGGGGGGGGGGGCE<FAFFGGGGFGEFFDGGFGGGGGGGGGGCFGEG8DFGFGGFGG6EFCF=CFGDGGGGGGFGGCGGFGGGGGAFGGGGGGG?DDDFF6==F?FC+=9@7?*A7?FFGFFEFFAEEE**3>@AF>)825=AE=@FF0>(5C3.=F0(:@EF<?5?3
@M00200:207:000000000-ALC1F:1:2105:26577:14927 2:N:0:5
TACTGGGGTATCTAATCCTGTTCGCTCCCCACGCTTTCGCTCCTCAGCGTCAGTTACAGACCAGAGAGTCGCCTTCGCCACTGGTGTTCCTCCACATCTCTACGCATTTCACCGCTACACGTGGAATTCCACTCTCCTCTTCTGCACTCAAGTTTCCCAGTTTCCAATGACCCTCCCCGGTTGAGCCGGGGGCTTTCACATCAGACTTAAGAAACCGCCTGCGAGCCCTTTAAGCCCAATTCTCTGA
+
CCCCCGGDCC<DFG@<F9E@FFFG7:EGGGGGE:FG<E7CCFCF8@C@CCECGGFGGGGGGGG<FEE:FEFGEGEGGEG:F?FFFFGCAE;54AFC?,CFE;C4>,@FGBEFF=+@8FGGG=F7?,E8EC,CFF9>8,4DGGGDFGGFGGFGFFFGGGG8EGCGGGFG88DD+*6CCC8DGGG7CFGD5**?)CGFFFGFF@FA36:?CE6<F3CA9>1(6A(6>D(4:1))).=448(84<AF445
@M00200:207:000000000-ALC1F:1:2105:22597:15630 2:N:0:5
TACTAGGGTATCTAATCCTGTTTGCTCCCCACGCTTTCGCGCCTCAGCGTCAGTCATGAGCCAGGTTGCTGCCTTCGCCACCGGTGTTCTTCCCAATATCTACGAATTTCACCTCTACACTGGGAATTCCACAACCCTCTCTCACACTCTAGTCTACACGTATCAAATGCAGCTCCCAGGTTAAGCCCGGGGATTTCACATCTGACTGTGTAAACCGCCTACACGCACTTTAAACCCAATTCTCTGA
+
CCCCCGGGGGGGGGGGGFGGGGGGGGGFGGGGDGGGGGD,CF+@8CEFGGGGGGGD,E,;@EEGFECFF,EGGGGGGGGGEGGCFGGGGGGGG,<FGGGGGGGGEFGFFGCF,:EFFGFGFGGGFGGFGEDFGCEGGGCF6,A9@DFFFFGGGGGGGF?EFGDDGG=FGFDF6FFFCFGFFGGCGGG606+<BGGA6EGFFFFFFECB=496F>8FA4>4/?>@DF2@FFB?338ADD2=36<).)9
@M00200:207:000000000-ALC1F:1:2105:6352:17776 2:N:0:5
TACTCGGGTATCTAATCCTGTTCGATCCCCACGCTTTCGTGCCTGAGCGTCAGTTACGACATGGAACGCTGCCTTCGCAATCGGAGTTCTGCGCGATATCTATGCATTTCACCGCTACACCTCGCATTCCGCATTCCTCTGTCGCACTCCAGCTCGTCAGTTTCAACGGCAGGACGGGGTTGAGCCCCGAATTTTTACCGCTGACTTGATGAACCGCCTGCGCACCCTTTAAACCCAATTCTCTGA
+
CCCCCGGGGGGGGGGGGGGGGGGGGGGGGGGGGGGGGGGGGGGGGGGGGGGGGGGGGGGGGGGGGGGGGGGGGGGGGGGGGGGGGGGGGGGGGGGGGGGGGGGGGGGGGGGGGGGGGGGGGGGGGGGGGGGGGGGGGFGGGGGGGGGGGGGGGGGGGGGGGGGGGGGGGGGDGFGGGGGGGGGGGGGGGGGFFGGFFFGFFFFFFFFFFFFFFFGF>5:B?F64>EFFB?ADBAFFF(:99AA<<A
@M00200:207:000000000-ALC1F:1:2105:10587:19910 2:N:0:5
TACGAGGGTATCTAATCCTGTTTGCTACCCACGCTTTCGAACCTCAGCGTCAGTTACAGACCAGAGAGCCGCTTTCGCCACTGGTATTCTTCCATATATCTACGCATTTCACAGCTACACATGGAGTTCCACTCTCCTCTTCTGCACTCAAGTCTCCCAGTTTCCAATGCCCGACTTCGGTTAAGCCGAAGGCTTTCACATCAGACTTAAAAGACCGCCTGCGTTCCCTTTAAACCCAATTCTCTGA
+
CCCCCGGGGFGGGGCGGGCFFDFGDFGGGGGGGGGEGGGFF<CCF8EFFFGCCCFGGGGGDFEFFFGGGGGGGGFGEGGFGGGF<FFABFGFGFFF9FGGFGGCEGGGGCAC,CECFFFGFGGGGGFGEFGFCFGFGGGGCGCDC;DFGFCFFGFFF?FGGFFGGDCFGFG+=5=DGFGDEGG8FFFDGGEEFFCFA;7BF5?FC:EFFEAEF=DA:ABFB4@F9A2>*>)*998;21;@4;?).7>
@M00200:207:000000000-ALC1F:1:2105:10866:19969 2:N:0:5
CACTCGGGTATCTAATCCTGTTTGCTCCCCACGCTTTCGCGCCTCAGCGTCAGTCATGAGCCAGGTTGCCGCCTTCGCCACCGGTGTTCTTCCCAATATCTACGAATTTCACCTCTACACTGGGAATTCCACAACCCTCTCTCACACTCTAGTCTACACGTATCAAATGCAGCTCCCAGGTTAAGCCCGGGGATTTCACATCTGACTGTGTAAACCGCCTACACGCCCTTTATACCCAATTCTCTGA
+
-ACCCGGGGGGGGGGGGGGGGGGGGGGGGGGGGGGGGGGGGGGGGGGGGGGGGGGGGGGGGGGGGGGGGGGGGGGGGGGGGGGGGGGGGGGGGGFGGGGGDFGGGFGGFFGGAFFGGGGGGGFGGGGGGGGGGGGGGGGGGGGFGGGGGGF,36?FGGGEGGGGGDGGGFGGGFGGFGG?DE?FGGGGGGGFFGFFFFGFFFFFFFFEF4=EFFFF>B=?DF=BFEFFFD;<).:83<;@64?EFCC
@M00200:207:000000000-ALC1F:1:2105:15632:20542 2:N:0:5
TACTGGGGTATCTAATCCTGTTTGCTCCCCACGCTTTCGCGCCTCAGTGTCAGTTACAGACCAGAAAGTCGCCTTCGCCACTGGTGTTCCTCCATATCTCTACGCATTTCACCGCTACACATGGAATTCCACTTTCCTCTTCTGCACTCAAGTCTCCCAGTTTCCAATGACCCTCCACGGTTGAGCCGTGGGCTTTCACATCAGACTTAAGAAACCACCTGCGCGCGCTTTATACCCAGTTCTCTGA
+
CCCCCGGGGGGGGGGGGGGFGGFGGGGGGGGGGGGGGGGDGGGGGGGGGGGGGGGGGGGGGGGGGGGFFAGGDGGGGGGEFGGGGGGGGFGGGGGGGGGGGGGGGGGGGGGGGGGGGGGGGGGDFFGGGGGFGGGGCFGGGGGGGGGGGGGGGCFFGCDFGGGGGF,@?AD8DFFGGGGCFGGGFGGGGGG>CGGFAEGFFFFFFFFFFF6AFBF9=FF=@49@@F922:?<?EFFFED@?CCFC?)
@M00200:207:000000000-ALC1F:1:2105:8874:22081 2:N:0:5
TACCCGGGTATCTAATCCCGTTTGCTCCCCTGGCTTTCGTGTCTCAGCGTCAGCTCAGCCCCAGTCGTCTGCTTTCGCCTTTGGCGTTCCAAACGATATCTACGCATTTCACCGCTCCACCGTTTGTTCCGACGACCCCTGGCTGGCTCAAGAAACGCAGTATGCCCAGCAGTTCCACGGTTGAGCCGTGGGATTTCACAAGGCACTTACGCTTCCGCCTACACACGCTTTATACCCAATTCTCTGA
+
CCCCCGGGGGGGGGGGGGFGC8FFCGFG@EFEDFFGGGGGFFGGFGGFGGGGGGGGGGGCCFEGGGDGGGGFGGGACC@FGGGGGGBFFGGFCFGGGEGGFFGDEGGGGCD5,@BCBFFC8BF:FGGGGGGGGGGGGGGGGFFFGG6=,+@9E8DFFE9?CGCCFG7CG5FC=B5?@FCD>C>C46*;999?4?0;:CCF*(85:BB@<<57>;:63)6815.:@EFB((8AAFF44410<A).:9<
@M00200:207:000000000-ALC1F:1:2105:20597:25120 2:N:0:5
TACAAGGGTATCTAATCCTGTTTGCTCCCCACGCTTTCGCGCCTCAGCGTCAGTCATGAGCCAGGTTGCCGCCTTCGCCACCGGTGTTCTTCCCAATATCTACGAATTTCACCTCTACACTGGGAATTCCACAACCCTCTCTCACACTCTAGTCTACACGTATCAAATGCAGCTCCCAGGTTAAGCCCGGGGATTTCACATCTGACTGTGTAAACCGCCTACACGCCCTTTAAACCCAATTCTCTGA
+
CCCCCFGGGGGGGGGGGGGGGGGGGGGGGCFGGGGDGGGGGGGGGGGGGEGGGGGGGGGGGGGGGGGGGGGGGGGGGGGGGGGGGGGGGGGGGGGGGGGGGGGGGGGGGGGGGGGGGGGGGGFGGG8EE=DFFGGGGGGGGGGGGGGGGGGFFGGFFEFGGGGGG8FGGGFGG?FGFGGGEGGF@ACDDCEDA5CFA;FFFEFAEEFEFFFCFCG>>)59@?B@@>=B9@;EFFFFFDDDECCEFEF
@M00200:207:000000000-ALC1F:1:2106:20699:4452 2:N:0:5
TACCAGGGTATCTAATCCTGTTTGATACCCGCACTTTCGAGCCTCAGCGTCAGTTGCACCCCGGACACCTGCCTTCGCGATCGGAGTTCTTCGTCATATCTAAGCATTTCACCGCTACACGACGAATTCCAGCATCCCTGTGTGCACTCAAGAAAAACAGTATCAACGGCGAGGTACGGTTGAGCCGCACGATTTTACCGCTGACTTATCTCTCCACCTACGCTCCCTTTAAACCCAATTCTCTGA
+
CCCCCGGGGGGGGFGGGGGGGGGGGGGGGGGGGGGGGGGGFGGGGGGGGGGGGGGFGGGDGGGGGCFEGEGGGGGGGGGGGGGGGGGGGGGGGB=FGGGGGGGGGGGGGGGGGGGGGGGGGGGFGGGGGGG9@D8DGCFD8DDCDFGGGG8=,3@8=EGGGFGCGFG>?EDGG>C*BCCGDGFGCFGGDGD7AFDCFFG>51:0849AC6+;776)/2/64A9:B7:2A>BF2AFEF0:B<ABF4)
@M00200:207:000000000-ALC1F:1:2106:13159:7154 2:N:0:5
TACCGGGGTATCTAATCCTGTTTGCTCCCCACGCTTTCGTGCATGAGCGTCAGTGTTGGCCCAGAAGGCTGCCTTCGCCATTGGTGTTCCTCCACATCTCTACGCATTTCACCGCTACACGTGGAATTCCACCTTCCTCTGCCACACTCCAGCAAAGTAGTTTCGAGCGCAATTCCCAAGTTAAGCCCGGGGCTTTCACACTCGACTTGCTCTGCGGCCTGCGCACACTTTAAACCCAATTCTCTGA
+
CCCCCEGGGGGGGGGGGGGGGGGGGGGGGGFEGG@FGGGGGGG<CFGFGGGGGGFGGFFGGGGGGFGGGGGGGGGGGGGGG<FGGFGGGGGGGGGGGGGGGGGGGGGGGGGGGGGGGGGG@FFFGFFGGGGGGEGGGGGGGGGGGGGGDFGCF@?FDADFGFGGGGGEGGGCDFGGFGGGFFFGGGFGDCDGAGGFFFGFA4*4@BFFEFCFFBB85CBF;:9@@E9D8>AF<CFF@0:?ADAF<5A
@M00200:207:000000000-ALC1F:1:2106:15444:15609 2:N:0:5
TACTGGGGTATCTAATCCTGTTTGCTCCCCACGCTTTCGCGCCTCAGCGTCAGTCATGAGCCAGGTTGCCGCCTTCGCCACCGGTGTTCTTCCCAATATCTACGAATTTCACCTCTACACTGGGAATTCCACAACCCTCTCTCACACTCTAGTCTACACGTATCAAATGCAGCTCCCAGGTTAAGCCCGGGGATTTCACATCTGACTGTGTAAACGGCCTACACGCCCTTTAAACCCAATTCTCTGA
+
CCCCCGGGGGGGGGGGGGGGGGGGGGGGGGGGGGGGGGGGGGGGGGGGGFGGGGGGGGGGGGGGGGGGGGGGGGGGGGGGGGGGGGGGGGGGGGGGGGGGGGGGGGGGGGGGGGGGGGGGGGGGGGGGGGGGGGGCEGGGGGGGGGGGGGGGGGGGFFGGGGGGGGGGGGGGGBCFGGGGFGFGGGGGGDDGFDGACCBAFFFEEF;B=FFFFFF)0282BFFBD4>BBDFFFFFFFFFDFF?EFFF
@M00200:207:000000000-ALC1F:1:2106:8318:15830 2:N:0:5
TACCAGGGTATCTAATCCTGTTTGCTCCCCACGCTTTCGCGCCTCAGCGTCAGTCATGAGCCAGGTTGCCGCCTTCGCCACCGGTGTTCTTCCCAATATCTACGAATTTCACCTCTACACTGGGAATTCCACAACCCTCTCTCACACTCTAGTCTACACGTATCAAATGCAGCTCCCAGGTTAAGCCCGGGGATTTCACATCTGACTGTGTAAACGGCCTACACGCCCTTTAAGACCAATTCTCTGA
+
CCCC@FGGGGGGGGGGGGGGGCFGGGGEFD@FFGGGGGGGGGGGEGGECBB@FFFFFGFGGGGGGFGGGGGGCFDGGGEFGGGGGCFGGGGGGGGGGGGC@FFFEGGGGFGGCCFFGFEFFGGGD=@DFAFFGGGC8?FFDAFFEDGGFFGDFFGGFGGGGGGGDCFDFFD8+;DG+@D?FGGFFFGGGGDCEGDFF@7:9@F;A:AA6CFFEFF)/200>).-6)83284>C9+=36?F997<CC<
@M00200:207:000000000-ALC1F:1:2106:27729:16024 2:N:0:5
TACTGGGGTATCTAATCCTGTTTGCTCCCCACGCTTTCGCGCCTCAGCGTCAGTCATGAGCCAGGTTGCCGCCTTCGCCACCGGTGTTCTTCCCAATATCTACGAATTTCACCTCTACACTGGGAATTCCACAACCCTCTCTCACACTCTAGTCTACACGTATCAAATGCAGCTCCCAGGTTAAGCCCGGGGATTTCACATCTGACTGTGTAAACCGCCTACACGCCCTTTAACCCCAATTCTCTGA
+
CCCCCGGGGGGGGGGGGGGGGGGGGGGGGGGGGGGGGGGGC@FGGGGGGGGGGGGGGGGGGGGFGGGGGGGGGGGGGGGGGGGGGGGGGGGGGGGGGGGGFFFFGFCFFGDFAFGGGGGGAEFGEEGGGGGGGGGEGCGGGGGGGGGGGGGFFGGGGDGGGGGGGGFGGFGGFFFGGGCFGGGG7FFCDDG>DGGFFFFFFEF46E4BFFCC=EE-//6>@FFFF>=@FF@4?);A<D@FEFFFFF3
@M00200:207:000000000-ALC1F:1:2106:18506:17076 2:N:0:5
TACCCGGGTATCTAATCCTGTTTGCTCCCCACGCTTTCGCACCTCAGCGTCAGTGTCGAGCCAGTGAGCCGCCTTCGCCACTGGTGTTCCTCCGAATATCTACGAATTTCACCTCTACACTCGGAATTCCACTCACCTCTCTCGAACTCAAGACCGGCAGTCTTGAAGGCCATTCCGAGGTTGAGCCCCGGGATTTCACCCCCAACTTGCCAATCGGCCTACGCGCGCTTTAAACCCAGTTCTCTGA
+
CCCCCGGGGGGGGGGGGGGGGGGGGGGGGGGGGGGGGGGGGGGGGGGGGGEGGGGGGGGGGGGGGGGGGGGGGGGGGGGGGGGGGGGGGGGGGGGGGGGGGGGGEGGGGGGGGGGGGGGGGGGGGGGGGGGGGGGGGGGGGGGGGGGGGGGCFGGGGGGDGGGGGGGGGGGGGFFGGEDGGGGGGGGGGGGGFGGFFFGFFFFF=?DFFFF=FEF3/:6<FF?@B>>>FFF226??::08<AFAAAB
@M00200:207:000000000-ALC1F:1:2106:21128:24934 2:N:0:5
TACTCGGGTATCTAATCCTGTTTGCTACCCACGCTTTCGAACCTCAGCGTCAGTTACAGACCAGAGAGCCGCTTTCGCCACTGGTGTTCTTCCATATATCTACGCATTTCACCGCTACACATGGAGTTCCACTCTCCTCTTCTGCACTCAAGTCTCCCAGTTTCCAATGCCCGACTTCGGTTAAGCCGAAGGCTTTCACATCAGACTTAAAAGCCAGCCTGCGCTCCCTTTAAGCCCAATTCTCCGA
+
CCCCCGGDGGGGGGGGGGGGGGGGGGEFGGGGGGGGGGGGGGGGGGGGGEG7FGGFGGGGGGDGGF@CFGDGGGGGGGGGGGFGGGGGCFGGGGGFGGGGGCFCDEGGGGGGGGGCEF,EEGEGGEGGGGGGFCCFGGGGGCECF88=FF8=EGADFG,@=DGGFAFF6EFGGBGGCE>DE=?E8EC+9++=?DCFC;C<B@>6:CCF58BA+)7-)3-05A((/8=DBE387>+98;?1;E6))(.
@M00200:207:000000000-ALC1F:1:2107:26746:6317 2:N:0:5
TACTGGGGTATCTAATCCTGTTTGCTCCCCACGCTTTCGCGCCTCAGCGTCAGATCCGGACCAGAGAGCCGCTTTCGCCACCGGTGTTCCACCCAATATCTACGAATTTCACCTCTACACTGGGTATTCCACTCTCCTCTTCCGTTCTCGAGCCAAAGAGTTTCGAATGCCGTTCCGAGGTTGAGCCCCGGGCTTTCACATCCGACTTTTTCGGCCGCCTACGCGCCCTTTAAACCCAGTTCTCTGA
+
CCCCCGGGGGGGGGGGGGGGGGGGGGGGGGGGDGGGGGGGGGGGGFGGGGGGGGGFGGGDGFGGGGGGGFGGGGGGGGGGGGGGGGGGGGGFGEFGGGGGGGGGGGGGGGGGGGGGGG9=E@FFGGGGGGGGGGGGGGGGGGGDGGFGGDFCEGGCF8ADGGGGGGGGGGGGGEGGGDGDGGFFGCC4CDGGFGDFFCGEFFF>(>@FAEF@F0>B3B;?0FFB;>06>10<9<<:::<:AFFBAA)
@M00200:207:000000000-ALC1F:1:2107:27033:7100 2:N:0:5
TACCCGGGTATCTAATCCTGTTTGCTCCCCACGCTTTCGCGCCTCAGCGTCAGTCATGAGCCAGGTTGCCGCCTTCGCCACCGGTGTTCTTCCCAATATCTACGAATTTCACCTCTACACTGGGAATTCCACAACCCTCTCTCACACTCTAGTCTACACGTATCAAATGCAGCTCCCAGGTTAAGCCCGGGGATTTCACATCTGACTGTGTAAACGGCCTACACGCCCTTTAAACCCAATTCTCTGA
+
CCCCCGGGGGGGGGGGGGGGGFGGGGGFGGGFGGGGGGGGDGGGGGGGGFGGGFGFGGGGGGGGGGGGGGGGGGGFGGGGFGGGGGGGGGFFGGGGGGGGGFGGGGGGGGGGGGGGDFCEFGGGGGGGGFGGGGGBEG?FGGDGGFFFGGGFGDFGGGGGGGGGGGGGGGG?FFGGGGGC,@CFFGGGDDDGFGGF6E>EFFCFFCABFEACECC*5?((0;;:;B@B9(4;?<FG0;;DCCEE??C
@M00200:207:000000000-ALC1F:1:2107:8879:10630 2:N:0:5
TACTAGGGTATCTAATCCTGTTTGCTCCCCACGCTTTCGCGCCTCAGCGTCAGTCATGAGCCAGGTTGCCGCCTTCGCCACCGGTGTTCTTCCCAATATCTACGAATTTCACCTCTACACTGGGAATTCCACAACCCTCTCTCACACTCTAGTCTACACGTATCAAATGCAGCTCCCAGGTTAAGCCCGGGGATTTCACATCTGACTGTGTAAACCGCCTACATGCCCTTTATACCCAATTCTCTGA
+
CCCCCGGGGGGGGGGGGGGGGGGGGGGGGGGGGGGGGGGGGGGGGGGGGGGGGGGGGGFFGFFGGGGGGGGGGGGGGGGGGGGGGGGGGGGGGGGGGGGGGGGGGGGGGGGGGGGGGGGGGGFF@FGGGGGGGGGGGGGGGGFGGGGGGGGFGGFGGAFEGGGF8EFF?EGGGFDC?DFGGGGGGGGGGGCDFGGFFFGFFFA9<;BFFEFCACFDAF@@FFBEE4@3B23;EFE747037)16?;4
@M00200:207:000000000-ALC1F:1:2107:17208:12498 2:N:0:5
TACCGGGGTATCTAATCCTGTTTGATACCCGCACTTTCGAGCTTCAACGTCAGTTGCAGCTTAGCAGGCTGCCTTCGCAATCGGGGTTCTTCGTGATATCTAAGCATTTCACCGCTACACCACGAATTCCGCCTGCCTCAACTGCACTCAAGCCGTCCAGTTTCAACTGCAGTGCTACGGTTGAGCCGCACCATTTCACAGCTGACTTAAACCGCCGTCTACGCTCCCTTTAAACCCAATTCTCTGA
+
CCCCCCGGGGGGGGGGGGGGGGGGGGGGGGGGGGGGGGGGGGGGGGGGGGGGGGGGGGGGGGGGGGGGGGGGGGGGGGGGGGGGGGGGGGGGGGGGGGGGGGGGGGGGGGGGGGGGGGGGGGGGGGGGGFGGGGGGGGGGGGGGGGGGGGFGGGGGGGEGGGGG7FGGGGGGGFGGFFCDFGDGGGGGGGGGFGCFF4FEFFFAEDFFF=ABB>EE2>9DDFFFFF@;;3=ECE8C<<;(/>E2>A>
@M00200:207:000000000-ALC1F:1:2107:29665:13639 2:N:0:5
TACCGGGGTATCTAATCCTGTTTGCTCCCCACGCTTTCGCGCCTCAGCGTCAGTCATGAGCCAGGTTGCCGCCTTCGCCACCGGTGTTCTTCCCAATATCTACGACTTTCCCCTCTACACTGGGAATTCCACAACCCTCTCTCACACTCTAGTCTACACGTATCAAATGCAGCTCCCAGGTTAAGCCCGGGCATTTCACATCTGACTGTGTAAACCGCCTACACGCCCTTTATACTCACTTCTCTGACGAT
+
BC9BCFEGGGGGGGFGGFGGGG<AEFGCG,,CCFGEGGGG7FCFGGF?C@F:@CFF9FC@AE8CFCFF<FGGGEGGG,C,BF:7FEBF9C=F9<EDFDFGA=ECC8F:@A9EFECG,5,AE,A,,,6@FGGF,@8C>=DFDGFGF880D8@;@F=CB9=>GD+,6,=E=ADFFCG+:?66@CDC?F>FGDD*3;CEFFC4+*1=8;88AEFF?8B2/)(/(261(=7;03)/7<E+/7(;7@E9).971((
@M00200:207:000000000-ALC1F:1:2107:10270:15197 2:N:0:5
TACACGGGTATCTAATCCTGTTTGCTCCCCACGCTTTCGCGCCTCAGCGTCAGTCATGAGCCAGGTTGCCGCCTTCGCCACCGGTGTTCTTCCCAATATCTACGAATTTCACCTCTACACTGGGAATTCCACAACCCTCTCTCACACTCTAGTCTACACGTATCAAATGCAGCTCCCAGGTTAAGCCCGGGGATTTCACATCTGACTGTGTAAACCGCCTACACGCCCTTTAAACCCAATTCTCTGA
+
CCCCCGGGGGGGGGGGGGGGGGGGGGGGGGG@FGGGGGGCF@FGGGGFGGGGGGF<FCFGGGGGGGGGGGGGGGGGGGGGCGGGGDGGGGGGGGGGGFGGGGGGCFGGGGGGGGGGGGGGGGGGGGGGG,DFFGEEGGGGGGGGFGGGGGGGEGGGGGGGGGGGFDGGFDGF6DGGGGGGCFGGFC+CDGGGF>7AFFGFFFFAEFFFA6F6A?BC5B>DDFEFFF06>DEEEEAG?F;@CFCEC?<
@M00200:207:000000000-ALC1F:1:2107:4278:16135 2:N:0:5
TACGGGGGTATCTAATCCTGTTTGCTACCCACGCTTTCGAACCTCAGCGTCAGTTACAGACCAGAGAGCCGCTTTCGCCACTGGTATTCTTCCATATATCTACGCATTTCACCGCTACACATGGAGTTCCACTCTCCTCTTCTGCACTCAAGTCTCCCAGTTTCCAATGCCCGACTTCGGTTAAGCCGAAGGCTTTCACATCAGACTTAAAAGACAGCCTGCGTTCCCTTTAAACCCAATTCTCTGA
+
CCCCCGGGFG<C,;FF@FCFECFGFFDGGGGGGGGGG<:<FGGGFGGGGEGDC@DGFGGGEFGGGGGG7@@F7=DFGG7FGFFGFGGGGGGGEGGGGFFCEGGGGGEEGGGGGGGGDFGFGCDDCGGGGCEEGCF8DAFGGG83=:D+@DDGGGGFEGFDFDFG7ADCD8FFGFGGDFEDEGG7BCGGC7CGFCD>>:EE664A3@=8BEFECDA67A@(:F9:;;(7@E365;EG((689CCE?CC
@M00200:207:000000000-ALC1F:1:2107:4792:16386 2:N:0:5
TACCGGGGTATCTAATCCTGTTCGCTACCCATGCTTTCGAGCCTCAGCGTCAGTTACAGACCAGACAGCCGCCTTCGCCACTGGTGTTCTTCCATATATCTACGCATTTCACCGCTACACATGGAGTTCCACTGTCCTCTTCTGCACTCAAGTCTCCCGGTTTCCGATGCCCTTCTCCGGTTAAGCCGAAGGCTTTCACATCAGACCTAACAAACCGCCTGCGCTCGCTTTAAGCCCAATTCTCTGACGAT
+
CCCCCCGGGGGGGGFG<CFGGGGGGGGGGGGGGGGGGGGGGGGGGFFGGEEGGGGCA,CFG<EFFGGGGCF7FFGGGGGGGGGGGGGCFFFGGGFGGFGGGGGGGGGGGGGGFDCGGGGGGGGC,AFFGFEGGGGG8;BFGGEGFGGGGG@FGGGGCDEDEGD=CGGEGGGGGFGGGFEDEGDGGGDDG5DCAGGABEG?FFFF3E4AF>8>BD:CBEFF@:>F:BFBF(=C<@967118EFEEF>B)8?0
@M00200:207:000000000-ALC1F:1:2107:18520:17420 2:N:0:5
TACTCGGGTATCTAATCCTGTTTGCTCCCCACGCTTTCGCACCTCAGTGTCAGTATCAGTCCAGGTAGTCGCCTTCGCCACTGGTGTTCCTTCCTATATCTACGCATTTCACCGCTACACAGGAAATTCCACTACCCTCTACCATACTCTAGCTTGCCAGTTTTGGATGCAGTTCCCAGGTTGAGCCCGGGGATTTCACATTCAACTTAACAAACCACCTACGCGCGCTTTAAACCCAATTCTCTGA
+
CCCCCGGGGGGGGGFGGGGGGGGGGGGGGGGGGGGGGGGGGGGGGGGGGGGGGGGGGGGGGGGGGGGGGGGGGGGGGGGGGGGGGGGGGGGGGGGGGGGGGGGGGGGGGGGGGGGGGGGGGGGGGGGGGGGGGGGFGGGGGGGGG8ADFGGFGGGGGGGGGGGGGGGGGGGGGFGGFFFFGGGGCFFFDGGGFDGFFFGFFFFFFEEFF@8AEFFF>>@DBFF26B>FF@FFEEAF<<@FFFE5EEE
@M00200:207:000000000-ALC1F:1:2107:16675:18586 2:N:0:5
TACGCGGGTATCTAATCCCGTTTGCTCCCCTAGCTTTCGCGCCTCAGCGTTAGAAGAGGTCCAGTCTGCCGCTTTCGCCACCGGCGTTCCTTCTGATATCAACGCATTTCACCGCTCCACCAGAAGTTCCACAGACCCCTACCTCCCTCGAGCCGATCAGTATCCAAGGCACTTCTACAGTTAAGCTGCAGGATTTCACCCCGGACTTGATCGACCGCCTACGCGCCCTTTATACCCAGTTCTCTGA
+
CCCCCGGGGGGGGGGGGGGGGGGGGGGGGGGGGGGGGGGGGGGGGGGGGGGGGGGGGGGGGGGGGGGGGGGGGGGGGGGFGGGGGGGGGGGGGGGGGGGGGGGGGGGGGGGGGGGGGGGGGGGGGGGGGGGGGGGGGGGGGGGGGGGGGGGGGGGGGGGGGGGGGGGGGGGGGFGGGGGGGGGGGGGGGGGGFGGFFFGFFFF:9>@FFFFFFFFE>BFF?FBF>F;BF<DFFFFE>BBBDAAFBAA
@M00200:207:000000000-ALC1F:1:2107:14278:19566 2:N:0:5
TACTGGGGTATCTAATCCTGTTTGCTCCCCACGCTTTCGTGCCTCAGCGTCAATGGCGGATTCGTGAGATGCCTTCGCAATCGGTGTTCTGAGTGATATCTATGCATTTCACCGCTACACCACTCATTCCTCCCACGGCATCCGCATTCCAGCCCGGCAGTATCAACGGCAGTTCCGGCGTTAAGCGCCGGGCTTTCACCGCTGACTTGTCGGACAGCCTACGCACCCTTTAAGCCCAATTCTCTGA
+
CCCCCGGGGGGGGGGGGGGGGGGGGGGGGGGGGGGGGGGGGGGGGGGGGGGGGGGGGGGGGGGGGGGGGGGGGGGGGGGGGGGGGGGGGGFGGGGGG9EGGGGGGGGGGGGGGGGGGGGGGGGGGGGGGGFEGGGGGGGGGGGGGGGGGGGGGGGGGGGDGFGGFGGGDGGGGFGGGGGGGGDFDGGGGDDDEDGFFEGAD;ABFDFFFEFFFFF*25:03?:BBF>?BB7:244C6(41<AADA>)
@M00200:207:000000000-ALC1F:1:2107:3647:20222 2:N:0:5
TACTGGGGTATCTAATCCTGTTTGCTCCCCACGCTTTCGCGCCTCAGCGTCAGTCATGAGCCAGGTTGCCGCCTTCGCCACCGGTGTTCTTCCCAATATCTACGAATTTCACCTCTACACTGGGAATTCCACAACCCTCTCTCACACTCTAGTCTACACGTATCAAATGCAGCTCCCAGGTTAAGCCCGGGGATTTCACATCTGACTGTGTAAACCGCCTACACGCCCTTTGTACCCAATTCTCTGA
+
CCCCCFFGGGGGGGGGGGGGGGFGGGGGGGGGGGGEGGGGCGGGGGGGGGGGGGGGGGGGGGGGGGGGGGGGGGGGFGGCFGGCGGEGGGGGGGGGGGGGGGGG7=FGGGGFGGGGGGGGGGGGFGGGGFGGGGGDGFFFGGGGGGGGGGGGFGFDFFGGGGGGGGFGFGGGGFCGGFFGGGDGFGGG+;D5:CGFFFGFFFF>EEEA8<FF?EF:5A92=F3=5;@FFDF<?CC@)/=;E45?E?)
@M00200:207:000000000-ALC1F:1:2107:8291:21310 2:N:0:5
TACCCGGGTATCTAATCCTGTTCGATACCCGCACTTTCGAGCATGAGCGTCAGTTACGCACCCGTCAGCTGCCTTCGCAATCGGAGTTCTTCGCCATATCTAAGCATTTCACCGCTACACGGCGAATTCCGCCAACGTTGCGCGCACTCAAGCTGGGCAGTTCGCGCTGCAGTGCAGACGTTGAGCGACTGCATTTCACAACACGCTTGCCCGGCGGCCTGCGCTCCCTTTAAACCCAGTTCTCTGA
+
CCCCCGGGGGGGGGGGGGGGGGGGGGGGGGGGGGGGGGGGGGGGGGGGGGGGGGGGGGGGGGGGGGGGGGGGGGGGGGGGGGGGGGGGGGGGGGGGGGGGGGGGGGGGFB?BFGGGGGFGGGGGGGGFGGGGGGGGGGGGDGGGGGGGGGGGGGGGE>>EGGGEDGGGGGGFGFGGGFGGGGGGGGGGGGGGFGGFFCG?ABFEF@:BFFFFFFF57EFFFFFFBFFFFFFFF97E<?BBBAB<A25
@M00200:207:000000000-ALC1F:1:2107:21789:21478 2:N:0:5
TACACGGGTATCTAATCCTGTTCGCTACCCATGCTTTCGAGCCTCAGCGTCAGTTACAGACCAGACAGCCGCCTTCGCCACTGGTGTTCTTCCATATATCTACGCATTTCACCGCTACACATGGAGTTCCACTGTCCTCTTCTGCACTCAAGTCTCCCGGTTTCCGATGCACTTCTCCGGTTAAGCCGAAGGCTTTCACATCAGACCTAAACAACAGCCTGCGATCGCTTTAAACCCAATTCTCTGAAGA
+
CCCCCGGGGGGGGGGFGGGGGGGGGGGFGGGGGGGGGGGGGGGGGGFGGFGGGFGGGGGGGGGGGGGG8FGGGGGGGGGGGGGGGGFGGFEFGGGGGGGGGGGGGGGGGGGGGGGGGGGGGGGGGGGGFGGGGEGFGGGGGGGGGGGGGD@@EGG=EGEGEG6FDECEGDGGCFGGGGGGGGDFGFFGDDGGFC5C5=D<=@FFFEBFAEF.89A,-)537;=(54>?DD@CEFFF@2=D;>?EECC9@C
@M00200:207:000000000-ALC1F:1:2108:12920:3050 2:N:0:5
TACTGGGGTATCTAATCCTGTTTGCTCCCCACGCTTTCGTGCCTCAGCGTCAGTATCGGGCCAGTGAGCCGCCTTCGCCACTGGTGTTCTTGCGAATATCTACGAATTTCACCTCTACACTCGCAGTTCCACTCACCTCTCCCGAACTCAAGATCTTCAGTATCAAAGGCAGTTCTGGAGTTGAGCTCCAGGATTTCACCCCTGACTTAAAGACCCGCCTACGCACCCTTTAAACCCAATTCTCTGA
+
CCCCCGGGGGGGGGFFGGFGGGGGGGGGDGGGGGGGGGGGGGG@FGGGGGGGGGGGGGGGGGEGGGGFGGGGGCE@FGGGGGGGD8FGGGGGGGGGGGGGGFFGG8FDEGGGGGGGGGGFFGGGGGGGFGGGGGGGGGGGGGGGGGGG88,,=EFGGAFGGGEB*5@EDGGGG7CFGGFGGGGGGFFFF?FC?98>FEG5@?FFFFE=;AFFF:GF2BF?>;2:5?B<?;3<CC9F(1=;736<<;9
@M00200:207:000000000-ALC1F:1:2108:15226:6761 2:N:0:5
TACTGGGGTATCTAATCCTGTTTGCTACCCACGCTTTCGAGCCTCAGCGTCAGTTACAGACCAGAGAGCCGCTTTCGCCACTGGTGTTCTTCCATATATCTACGCATTTCACCGCTACACATGGAGTTCCACTCTCCTCTTCTGCACTCAAGTCTCCCAGTTTCCAATGCCCGACTTCGGTTAAGCCGAAGGCTTTCACATCAGACTTAAAAGACCGCCTGCGTTCCCTTTAAACCCAATTCTCTGA
+
CCCCCFEGGGGGGGGGGGGGGGGGGGGGGGGGGGGGGGGGFGGGGGGGGGGGGGGGGGGGGGGGGGGGGGGGGGGGGGGGGGGGGGGGGGGGGGGGGGGGGGGGGGDGGGGGGGGGGGGGGGGG?EGGGGGGGGGGGGGGGGGGGGGGFFDFFGGGFGGG=FGE*27EFGFF>DDGCA>>EGDECGGDG>CDFGGFFFGCEFFAE@EFEFA+B9CCAA=@BFFD9D@EE===ECG4;;@DFEEFFE3
@M00200:207:000000000-ALC1F:1:2108:11610:6765 2:N:0:5
TACTGGGGTATCTAATCCTGTTTGATCCCCACACTTTCGTGCCTCAGCGTCAGTTACTCCTTAGTAAGCTGCCTTCGCTATCGGTGTTCTGGACGATATCTAAGCATTTCACCGCTACACCGTCCATTCCGCTTACCTCATCAGTACTCAAGTCCATCAGTATCAATTGCACCTCGACAGTTGAGCTGCCGTATTTCACAACTGACTTAATAGACCGCCTACGCACCCTTTACGCCCAATTCTCTGA
+
CCCCCGGGGGGGGGGGGGGGGGGGGGGGGGGGGGGGGGGGGGGGGGGGGGGGGGGGGGGGGGGGGGGGGGGGGGGGFGGGGGGGGGGGGGGDFFEGGEGGGGGGGGGGGGGGGGGGGGGGGGGGGGGGGGFGGGGGGGGGGGGGGGGGGGGGGGGGGGGFGFGF*5@@DGGGFGGD>EGGGGGGFGGGGDCDBGFFFEG?CBFF5@EF@AEF68FF9BBFFFF4=AB@DFEEE@EF==?FEEFFFC)
@M00200:207:000000000-ALC1F:1:2108:5319:6958 2:N:0:5
TACTCGGGTATCTAATCCTGTTTGCTACCCACGCTTTCGAACCTCAGCGTCAGTTACAGACCAGAGAGCCGCTTTCGCCACTGGTGTTCTTCCATATATCTACGCATTTCACCGCTACACATGGAGTTCCACTCTCCTCTTCTGCACTCAAGTCTCCCAGTTTCGAATGCCCGACTTCGGTTAAGCCGTAGGCTTTCACATCAGACTTAAAAGACCGCCTGCGTTCCCTTTAAACCCAGTTCTCTGA
+
CCCCCGGGGGGGGGGGGGGGGGAFGGGGGGGGGGGGGGGGGGGGGGGGGGGGDGA@D9@FFCFGC@FCF<FG:FGGEGCFFFGGGEFGG?EFGGGFG,FCGGGGGGGGGGGGGGGEEGGGEG,,,AAEGAFGFGFGGGGDFFF;AF?FGGGCFGGDFFF8@8DD)3,66DDFDCC@+@?6CEGFFGGD++@CFGGFFFGFEF9A0:@AA+:3+<FCB>BFBF>A2:BEFFBC33E;?FFE3?)7<3>
@M00200:207:000000000-ALC1F:1:2108:2758:8072 2:N:0:5
TACGGGGGTATCTAATCCTGTTTGCTCCCCACGCTTTCGCGCCTCAGCGTCAGTCATGAGCCAGGTTGCCGCCTTCGCCACCGGTGTTCTTCCCAATATCTACGAATTTCACCTCTACACTGGGAATTCCACAACCCTCTCTCACACTCTAGTCTACACGTATCGAATGCAGCTCCCAGGTTAAGCCCGGGGATTTCACATCTGACTGTGTAAACCGCCTACACGCCCTTTAAACCCAATTCTCTGA
+
CCCCCGGGGGGGGGGGGGGGGGGGGGGGGGGGGGGGGGGGGGGGGGGGGGGGGGGGGGGGGGGGGGGGGGGGGGGGGGGGGGGGGGGGGGGGGGGGGGGGGGGGG8FGGGGGGGGGGGGGGGGGGGFGGGGGGGGCEGGGGGGGGFGGGGGFFGGGGCGGGGGD)5@DFGGCFFGGGGGFFGFCCFDGGCEGF58=FFGFFFFFFFFFFFFF@5FG(=>DFAEFDBFFFFFFFFGF?FFFA29A<2<
@M00200:207:000000000-ALC1F:1:2108:7488:8857 2:N:0:5
TACTAGGGTATCTAATCCTGTTTGATCCCCGCACTTTCGTGCCTCAGCGTCAATCGTCGTTTCGCAAGATGCCTTCGCAATCGGTGTTCTGTGTGATATCTATGCATTTCACCGCTACACCACACATTCCTCCTGCGGCAACGACATTCCAGCCCGTCAGTATCGACGGCAGCTGGCCGGTTGGGCCGGCCCATTTCACCGCTGACTTAACAGGCAGCCTACGCACCCTTTAAGCCCAGTTCTCTGA
+
CCCCCGGGGGGGGGGGGGGGGGGGGGGGGGGGGGGGGGGGGGGGGGGGGGGFGGGGGGGGGGGGGGGGGGGGGGGGGGGGGGGGGGGGGGGGGGGFGGGGGGGGGGGGFGGGGGGGGGGGGGGGGGGGGGGGGGGGGGGGGGDFGGGGGGGGGGGGGGGGGGGF88>GGGGDGGGGGGGGGEGE<FGGGGGGFGGFFFGFFFFFBFFFFFFFFFGG0@?BDFF><EF<F<:B92C@22::<9<BFF>
@M00200:207:000000000-ALC1F:1:2108:27942:10878 2:N:0:5
TACTGGGGTATCTAATCCTGTTTGCTCCCCACGCTTTCGCGCCTCAGCGTCAGTCATGAGCCAGGTTGCCGCCTTCGCCACCGGTGTTCTTCCCAATATCTACGAATTTCACCTCTACACTGGGAATTCCACAACCCTCTCTCACACTCTAGTCTACACGTATCGAATGCAACTCCCAGGTTAAGCCCGGGGATTTCACATCTGACTGTGTACACCGCCTACACGCACTCTAAACCCAATTCTCTGAGGAT
+
@BCCCGGGEGGGFE<EFEGGCGGGGGGGGGGDGEGGGAFGGGGGGGGGGGGEGGGGGGGGFGDFGGGGGGGGGGGGGGGCCDFEECF@FEFFCFGGGGGAE=FGGBFC,C=FGFEGCFDGGGGG<:FFGEFDDEEB@FF6DBE9FFC6?DFAFGGGDG8CFF95516=?FFFG?D=DGDC@ECA;+5;7DC73;CFF<FFFFF8AEEFFF@9+75;2:255/;F=D7;6()735?50;?8CFC???C)6=.
@M00200:207:000000000-ALC1F:1:2108:18529:11552 2:N:0:5
TACAGGGGTATCTAATCCTGTTTGCTCCCCACGCTTTCGCGCCTCAGCGTCAGTCATGAGCCAGGTTGCCGCCTTCGCCACCGGTGTTCTTCCCAATATCTACGAATTTCACCTCTACACTGGGAATTCCACAACCCTCTCTCACACTCTAGTCTACACGTATCCAATGCAGCTCCCAGGTTAAGCCCGGGGATTTCACATCTGACTGTGTAAACCGCCTACACGCCCTTTAAACCCAATTCTCTGA
+
CCCCCGGGGGGGGGGGGGGFGGGGGGGGGGGGGGGGGGGGGDGGGGGGGGGGGGGGGGGGGGGGGGGGGGGGGGGGGGGGGGGGGGGGGGGGGGGGGGGGGGGGGGGGGGGGGGGGGGGGGGGGGFGGGGGFGFGGGGGGFFGEGGGGGGGFFGGGGGGGGGGF*56@DFF?FGGGDGGDFGGG?FGG>DGGFGGFFFGFFFFF?=EFEFE+=EFG>FFFFF242>;BFFFFCFGFFFFFEEFCCCE
@M00200:207:000000000-ALC1F:1:2108:6898:12766 2:N:0:5
TACCAGGGTATCTAATCCTGTTCGCTCCCCACGCTTTCGCGCCTCAGCGTCAGTTGCGGTCCAGATGGCCGCCTTCGCCACCGGTGTTCTTCCCAATATCTACGAATTTCACCTCTACACTCGGCATTCCACTCACCTCTCCCGAACTCAAGACAGCCAGTATCAAAGGCAATTCCAAGGTTGAGCCCTGGGCTTTCACCTCTGACTAAACTGTCCGCCTACGCGCCCTTTAAACCCAGTTCTCTGA
+
CCCCCGGGGGGGGGGGGGGGGGGGGGGGGGGGGGGGGGGGGGGGGGGGGGGGGGGGGGGGGGFGFGFFGGGGGGGGGGGGGGGGGGGGGGGGGGGGGGGGGGGGGGGGGGGGGGGGGGGGGGGGGGGGGGGGGGGGFGFFGGGGGGGGGGGGGGGG8EGGGGGC05@DCFGGGGGGGDGGGGGGGGGDGGEFFDGFFFGFFFFFCA*178AFFEG?=EDFFFF>;>B@FFFFFEGFFFD@EEB<:2>
@M00200:207:000000000-ALC1F:1:2108:24272:14871 2:N:0:5
TACGGGGGTATCTAATCCTGTTTGCTACCCACGCTTTCGAACCTCAGCGTCAGTTACAGACCAGAGAGCCGCTTTCGCCACTGGTGTTCTTCCATATATCTACGCATTTCACCGCTACACATGGAGTTCCACTCTCCTCTTCTGCACTCAAGTCTCCCAGTTTCCAATGCCCGACTCCGGTTAAGCCGAAGGCTTTCACATCAGACTTAAAAGACCGCCTGCGTTCCCTTTATACCCAATTCTCTGACACT
+
CCCCCGGGEGGGFGGGGGFGGDGGGGGGGGGGGG>FGGGGCFGGGGFGGGGGGGGGGFGGGGGF8E<FGGGGGGGGGDFFGGGCFGGGG,@FFFGGGGGGGGGGDEGGCFFGGGGG>EDGCDFF<DFFGAFGGGAFFFGGDFGCGGGGGFGGFGDFDFFGFC7;55@A=EFF>D>D6@@9@EGG>FFDDGGDAGFFFC@F/;AA@EF6CFFFA2FF6A@F15(.(8(7EF;>7CDFEFFF43444<)))))
@M00200:207:000000000-ALC1F:1:2108:11204:17853 2:N:0:5
TACTCGGGTATCTAATCCTGTTTGCTCCCCACGCTTTCGCACCTCAGTGTCAGTATCAGTCCAGGTAGTCGCCTTCGCCACTGGTGTTCCTTCCTATATCTACGCATTTCACCGCTACACAGGAAATTCCACTACCCTCTACCATACTCTAGCTTGCCAGTTTTTGATGCAGTTCCCAGGTTGAGCCCGGGGATTTCACATTCAACTTAACAAACCACCTACGCGCGCTTTACACCCAATTCTATGA
+
CCCCCGGGGGGGGGGGGGGGGGGGGGGGGGGGGGGGGGGGGGGGGGGGGGGGGGGGGGGGGGGGGGGGGGGGGGGGGGGGGGGGGGGGGGGGGGGGGGGGGGGGGGGGGGGGGGGGGGGFGGGGGGGGGGGGGGGGGGGGGGGGGGGGGFGCFGGGGGGGGGGE):6=@FFGGGGGGGFFECFGGGGFGGGGEDFFFFCFAAFFFFFFFFFFF@F*554:EFFE=B2@;??EFEFF916844)))/7
@M00200:207:000000000-ALC1F:1:2109:17876:5561 2:N:0:5
TACGGGGGTATCTAATCCTGTTCGATCCCCGCGCTTTCGTGCCTCAGCGTCCGTATGCCGCTTGCATGCTGCCTCCGCGATCGGCGTTCTGCGTCATATCTATGCATTTCACCGCTACATGACGCGTTCCGCATGCACCGCGACAACGCCAGCCCCTCAGTCCCGGCGGAGAACCGGGGTTGAGCCCCGGTCTTTGACCGCCGGCTTGAAGGGCCGCCTGCGCACCCTTTATACCCAGTTCTCTGA
+
CCCCCGGGGGGGGGGGGGGGGGGGGGGG6CFFGGGGGGGGGGGGGGGGGGGGGGGGGGFGGGGGGGGGGGGGGGGGGGGGGGGGGGGGGGGGGGGGGGGGGGGGGGGGGGGGGGGGGFGGGGGGGGEDEGEGGGGGGGGGGGDEGGGGDGGEGFGGGGGFGCCGGGGG:EGGGFGGGEGGDB(46:FGGGGFGF7FF9FF>FFF>F66<?F>BBGG9@63:EFFFGFFF?B>AB9F<:24624<BA
@M00200:207:000000000-ALC1F:1:2109:7099:5807 2:N:0:5
TACTAGGGTATCTAATCCTGTTTGCTACCCACGCTTTCGAGCCTCAGTGTCAGTATTATGCCAGAAGGCTGCCTTCGCCATCGGTATTCCTCCAGATCTCTACGCATTTCACCGCTACACCTGGAATTCTACCTTCCTCTCACATACTCTAGCTCTACAGTTTCAGATGCAGTTCCCAGGTTAAGCCCGGGGATTTCACATCTGACTTATAGAGCCACCTACGCTCCCTTTAAACCCAGTTCTCTGA
+
CCCCCGGGGGGGGGGGGGGGGGGGGGGGEFGGGGGGGGGGGGGGGGGGGGGGGGGGGGGGGGGGGGGGGGGGGGGGGGGGGGGGGGGGGGGGGGGFGGGGGGGGGGGGGGGGGDGGGGGGGGGFFGGGGGGGGGFGGGGGGGGGGGGGGGGDFGGGGGGGGGGGGGFGGGGGGFGGGGGGGF*:8EGFGCEF8DGFA;CCEFFFFFFFFFFCECGCEFFFFF>BDG>>BFFFFCFFAA>E/*9<E?*
@M00200:207:000000000-ALC1F:1:2109:28557:9263 2:N:0:5
TACTCGGGTATCTAATCCTGTTTGCTCCCCACGCTTTCGCGCCTCAGCGTCAGTCATGAGCCAGGTTGCCGCCTTCGCCACCGGTGTTCTTCCCAATATCTACGAATTTCACCTCTACACTGGGAATTCCACAACCCTCTCTCACACTCTAGTCTACACGTATCAAATGCAGCTCCCAGGTTAAGCCCGGGGATTTCACATCTGACTGTGTAAACCGCCTACACGCCCTTTAAACCCAATTCTCTGA
+
CCCCCGGGGGGGGGGGGGFGGGGGGGGGGDDGGGGGGGGGDGGGGGGGDFEGGFGGGGGGGGGGFFCFGGGGGFDG?FC@FFFGGEEDD<EGGGGGGGFGGEA=B>FFDGGGGFGFDFFGGFGGGGFGGEFCEFGGGCFGGGGGF?D+=FEDEFFGGGGDGC8@FGGFGFGFFDFCCDGC83*357+5==7@D*?AFCF+:AACEF64>8BEC*2;@?29@A:89<;198;>5;F48@?86)9?CF)
@M00200:207:000000000-ALC1F:1:2109:11878:11253 2:N:0:5
TACGAGGGTATCTAATCCTGTTTGCTCCCCACGCTTTCGCGCCTCAGCGTCAGTCATGAGCCAGGTTGCCGCCTTCGCCACCGGTGTTCTTCCCAATATCTACGAATTTCACCTCTACACTGGGAATTCCACAACCCTCTCTCACACTCTAGTCTACACGTATCAAATGCAGCTCCCAGGTTGAGCCCGGGGATTTCACATCTGACTGTGTAAACCGCCTACACGCCCTTTAAACCCAATTCTCTGA
+
CCCCCGGGGGGGGGGGGGGGGGGGGGGG@FGGGGGGGGGGGGGGGGGGGGGGGGGGGGGGGGGGGGGGGGGGGGGGGGGGGGGDGGGGGGGGGGGGGGGGGGGGGCGGGGGGGGGGGGGGGGGGGGGGGGGGGGGGGGGGGGGGGGGGGGGGGGGGGGGGGFGGDFGGGGGGGFGGGGGGGF58CGGGGGGFGGGFFFGFFFFFEFEFFFFCEFGGFA@?DFBF;F?6BD@EFFF5;@<FFCCF?7<
@M00200:207:000000000-ALC1F:1:2109:28771:11382 2:N:0:5
TACTGGGGTATCTAATCCTGTTCGCTACCCATGCTTTCGAGCCTCAGCGTCAGTTACAGACCAGACAGCCGCCTTCGCCACTGGTGTTCTTCCATATATCTACGCATTTCACCGCTACACATGGAGTTCCACTGTCCTCTTCTGCACTCAAGTCTCCCGGTTTCCGATGCCCTTCTCCGGTTTAGCCGAAGGCTTTCACATCAGACCTAAAAAACCGCCTGCGCTCGCTTTAAACCCAATTCTCTGA
+
CCCCCFGEGGGGGGGGGGGGGGGGGGGG;CFGGGGGGGGG8FGGGGGGGGGGGGGGGGGGGGGGGGGGGGGGGGGGGGGGGGGFGGGGGGGGGGGGGGGGGGGGGGGGGGGGGGGGGGGGGFCDEGGGFECGGFGFGGGGGGGGGGGGFGDGDFGG,DC>CEGGGGGGGGGDFFGGGFDGGF5@7F9DDDE>GGGFFEFFEFF4@EDFFF>.:AD8@?=9=A(6>E6>;;@F))8A;1(:>EFFFF)
@M00200:207:000000000-ALC1F:1:2109:19940:13134 2:N:0:5
TACTAGGGTATCTAATCCTGTTTGCTCCTCACGCTTTCGCGCCTCAGCGTCAGTCATGAGCCAGGTTGCCGCCCTCGCCACCGGTGTTCTTCCCAATATCTACGAATTTCACCTCTACACTGGGAATTCGACAACCCTCTCTCACACTCTAGTCTACACGTATCAAATGCAGCTCCCAGGTTGAGCCCGGGGATTTCACATCTGACTGTGTAAACCGCCTACACGCCCTTTAAACCCAGTTCTCTGA
+
CCCCCGGGGGGGGGGGGGGGGG<FGGGG;EFFGGGGGGGGGGGGGGGGEFEFGGGGGGGGGGGGGGGGGGGGFGGGGGGEGGGGGGGGFGGGGGGGGGGGGGGGGGGGGFGGGGGGGGGGGGGGGGGGGGFCGGGECFGGGGGGGGGGD?GFEGGGGGGGGGGGGGGGGGGGGFGGGGGGG@=CGGGGD7CBDDGFFFGFFFFFEFFB6:BEEFF?=B=>@FFF@C?;B18;EEFFDDD@;<<CFF9
@M00200:207:000000000-ALC1F:1:2109:23510:14792 2:N:0:5
TACCAGGGTATCTAATCCTGTTCGCTACCCATGCTTTCGAGCCTCAGCGTCAGTTACAGACCAGACAGCCGCCTTCGCCACTGGTGTTCTTCCATATATCTACGCATTTCACCGCTACACATGGAGTTCCACTGTCCTCTTCTGCACTCAAGTCTCCCGGTTTCCGATGCCCTTCTCCGGTTAAGCCGAAGGCTTTCACATCAGACCTAAAAAACCGCCTGCGCTCGCTTTAAACCCAATTCTCTGA
+
CCCCCGGGGGGGGGGGGGGGGGGGGGGGGFGGGGGGGGGGGGGGGGGGGGGGGFGGGGGGGGGGGGGGGGGGGGGGGGGGGGGGGGGGGGGGGGGGGGGGGGGGGGGGGGGGGGGGGGGGGGGGGGGGGGGGGGGCGGGGGGGGGCFCFG8DFGGGFGGCCGGGCCEGGGGGGFGGGFDDGF)55@9D>C>AD5CFFFGCCFFF9=5==A6BB2?D>;@FFFFFFGFFF?DFECFFFFFFFC?FFFE
@M00200:207:000000000-ALC1F:1:2109:19013:16342 2:N:0:5
TACTCGGGTATCTAATCCTGTTTGCTCCCCACGCTTTCGCGCCTCAGCGTCAGTCATGAGCCAGGTTGCCGCCTTCGCCACCGGTGTTCTTCCCAATATCTACGAATTTCACCTCTACACTGGGAATTCCACAACCCTCTCTCACACTCTAGTCTACACGTATCAAATGCAGCTCCCAGGTTAAGCCCGGGGATTTCACATCTGACTGTGTAAACCGCCTACACGCCCTTTAAACCCAATTCTCTGA
+
CCCCCGGGGGGGGGGGGGGGGGGGGGGGCFGGGGGGGGGGGGGGGGGGGGGGGGGGGGGGGGGGGGGGGGGGGGGGGGGGGGEGGGGGGGGGGGGGGGGGGGGGGFGGGGGGGGGGGGGGGGGGGGGGGGGGGGGGGGGGGGGGGGGGGGGFFGGDGGGGGGGGGG8DFGGGGFGGGGGGG@*:?AFFGDEFGGGFFEGFEAFFFE4>;CFEEEGG9B2@@FFFFD@6:@EFF4=FD;?FFFFFFEF
@M00200:207:000000000-ALC1F:1:2109:4362:19096 2:N:0:5
TACCGGGGTATCTAATCCTGTTTGCTACCCACGCTTTCGAGCCTCAGTGTCAGTTACAGTCCAGAGAGCCGCTTTCGCCACCGGTGTTCTTCCATATATCTACGCATTTCACCGCTACACATGGAATTCTACTCTCCTCTACTGCACTCAAGTCTAACAGTTTCCAATGCACACAATGGTTTTGCCACTGCCTTTTACATCCGACTTATTAAACCACCTGCGCTCCCCTTATGCCCAGTTCTCTGA
+
CCCCCGGGG@FGGGGGGGFFFAFGGGGG8FFG@EGCCGGE@CFGA<CEE@FFGGG<EAFGGDD@FG<:FEGG7@FGGGGGGGCEE@FGG9ECFEDAFGGGG,F@FEG@EG9<CFEGEGCGGGGGGFF8F9@FFDDGGGGG,EE@FFGF86DF4=,=,@,ED=DGGGGC6EFFCF+DD98BF))56ACF6;CAFGGFA@CA@*0*185CEB9*3@59BE5))*:AA7-(0>=*088;323C<?7C33
@M00200:207:000000000-ALC1F:1:2109:23250:19463 2:N:0:5
TACTAGGGTATCTAATCCTGTTTGCTACCCACGCTTTCGAGCCTCAGTGTCAGTATTATGCCAGAAGGCTGCCTTCGCCATCGGTATTCCTCCAGATCTCTACGCATTTCACCGCTACACCTGGAATTCTACCTTCCTCTCACATACTCTAGCTCTACAGTTTCAGATGCAGTTCCCAGGTTAAGCCCGGGGATTTCACATCTGACTTATAGAGCCACCTACGCTCCCTTTAAACCCAGTTCTCTGA
+
CCCCCGGGGGGGGFGGGGGGGGGGGGGGDFGGGGGGGGGGGGGGFGGGGGGGGGGGGGGGGGGGGGGGGGGGGGGGGGGGGGGGGGGGGGGGGGFFGGGGGGGGGGGGGGGGGGGGGGGGGGGGGGGGGGGGGGGGGGGGGGGGGGGGFGGFGGGGGGGGGGGGGCFFFGGGGFGGGCCFDD*16,0=C6CDDDFFFFGFFFFFCEFFFFF@AEGGFFFDFFDBFG):>EE4E=AF2>93?CC4/9:
@M00200:207:000000000-ALC1F:1:2109:22977:20171 2:N:0:5
TACTAGGGTATCTAATCCTGTTTGCTCCCCACGCTTTCGCGCCTCAGCGTCAGTCATGAGCCAGGTTGCCGCCTTCGCCACCGGTGTTCTTCCCAATATCTACGAATTTCACCTCTACACTGGGAATTCCACAACCCTCTCTCACACTCTAGTCTACACGTATCAAATGCAGCTCCCAGGTTGAGCCCGGGGATTTCACATCTGACTGTGTAAACCGCCTACACGCCCTTTAAACCCACTTCTCTGA
+
CCCCCGFGGGGFGGGGGGGGGGGGGGGG8CFCGGGGGFEG>CGGCECFGFF@E@FFGFFGDGGGGGGGGGGGGGG<F7CECFCE>=FFGG9F<=FEG@FEFFGGBEF@GFEFGGGGCF;FGFGF8EFGGEACF?8BCFFGG?FA=CDFFGF=EFFGDFGGFDFGF?9=99?D66D6?=F+@:)@;6D7;6+9?CF9@CGAEFFFFEEE=6=*86CGAB5-56;5=CB@6;;))9F;<7(().9;3;3
@M00200:207:000000000-ALC1F:1:2110:15592:7284 2:N:0:5
TACTAGGGTATCTAATCCTGTTTGCTCCCCACGCTTTCGCACCTCAGTGTCAGTATCAGTCCAGGTGGTCGCCTTCGCCACTGGTGTTCCTTCCTATATCTACGCATTTCACCGCTACACAGGAAATTCCACCACCCTCTACCATACTCTAGCTTGCCAGTTTTGGATGCAGTTCCCAGGTTGAGCCCGGGGATTTCACATTCAACTTAACAAACCACCTACGCGCGCTTTATACCCAGTTCTCTGA
+
CCCCCGGGGGGGGGGGGGGGGGGGGGGG:@FGGGGGGGGGGFGGGGGGGGGGFGGGGGFGGGGFFGGGGGGGGGGGGGGGGGGGGGGGGGGFGGGGGGGGGGGFGGGGGGGGGGGGGGGGGGGFFGGGGGGGGGGGGGGGGGGGGGGGGGGGGGGGGGGGGGGFFDGGGGFFF7DDGDE?DD3==FFGGGGBDEDFFFGFFFFFFE@CFCFEABGADFD5,/>26(563(1)<CF:;@1/9<CCFCC
@M00200:207:000000000-ALC1F:1:2110:7484:9080 2:N:0:5
TACAGGGGTATCTAATCCTGTTTGCTCCCCACGCTTTCGTGCCTCAGCGTCAGGACAGGCCCAGTCGCCCGTCTTCACCATCGGCGTTCCAGTAGATATCTACGCATTTCACCGCTCCACCTACTGTTCCGGCGACCCTTACCTGCCTCAAGACCCGCAGTTCGCCCCGCTGTTCCTCGGTTGAGCCGAGGGCTTTCACAAGACGCTTGCTGGTCCGCCTACGCATCCTTTAAACCCAGTTCTCTGA
+
CCCCCFGEGGGGGGGGGGGGGGGGGGGGCFGGGGGGGGEGGGGGGGGGEGGC@FGFGGFGGGEGGGEGGGGGGGGGGGGGGGGGGEFEGGGGGGGGGGGGGGGGGGGGGGGGGGGGGGGGGGGGGGFGGGGGGDGGGGGGFGGGGGGGGGD8EGGGGGGCGGGGEGECDGGGGFCFGGGGED<=GGGGDDDBGFGFFEGFFFAF616;DFFAFBGFFFFF+?:64(-.,.64<AFFFF?:<A92692
@M00200:207:000000000-ALC1F:1:2110:11597:10913 2:N:0:5
TACGAGGGTATCTAATCCTGTTCGATACCCGCACTTTCGAGCTTCAGCGTCAGTTGCGCTCCCGTGAGCTGCCTTCGCAATCGGAGTTCTTCGTGATATCTAAGCATTTCACCGCTACACCACGAATTCCGCCCACGTTGTGCGTACTCAAGAAGACCAGTTCGCGCTGCAGTGCAGAGGTTGAGCCACTACATTTCACAACACGCTTAATCTCCGGCCTACGCTGCCTTTAAGCCCAATTCTCTGA
+
CCCCCGGGGGGGGGGGGGGGGGGGGGGG,CFGGGGGGGGGGGGGGGGGGGGGGGGGGGGGGGGGGGGGGGGGGGGGGGGEGGGGGGGGGGGGGGGGGGGGGGGGGGGGGGGGGGGGGGGGGGGGGGGGGFFGGGGGGGGGGGGGGGGGGGGGGGGGGGGGGGGGGGGGGGGGFFDGGFFGGFFEGGGGGGGFGFGFFFGFFFFFFFFFFFFEFFCD>:@<<A?F6(,//17>E3A;??F?ADFFAFF
@M00200:207:000000000-ALC1F:1:2110:22743:12009 2:N:0:5
TACTCGGGTATCTAATCCTGTTTGCTCCTCACGCTTTCGTGCCTCAACGTCAGATATAGTTTGGTAAGCTGCCTTCGCAATCGGTGTTCTGTATGATCTCTAAGCATTTCACCGCTACACCATACATTCCGCCTACCGCATCTACTCTCTAGATTAGCAGTATCAGAGGCAGTTCCGGAGTTGAGCCCCGAGCTTTCACCTCTAACTTACTATTCCGCCTACGCATCCTTTATACCCAGTTCTCTGA
+
CCCCCGGGGGGGGGGGGGGGGGGGGGGG,CFGGGGGGGGGGGGGGGGGGGGGGGGGGGGGGGGGGGGGGGGGGGGGGGGGGGGGGGGGGGGGGGGGGGGGGGFCEGGGGGGGGGGGGGGGGGGGGGGGGGGDGGGGGGGGGGGGGGGGGGGGGGFGGGGGGGCGGGGGGGGGGFGGGGGGGF,;DFFGDG6@C>?=5E7AFFFFFFFFFFFFFFCFFE25+;A=:)807/9C?EFFBEB=CFFFEEF
@M00200:207:000000000-ALC1F:1:2110:23751:12022 2:N:0:5
TACCGGGGTATCTAATCCTGTTCGATCCACACGCTTTCGTGCCTCAGCGTCGATAACGCTCTAGCCAGATGCCTCCGCAATCGGTGTTCTGTGCGATATCTATGCATTTCACCGCTACACCGCACATTCCTCCGGCCTCGACCGTATCCCAGCCCAGCAGTATCATCGGCAGCCCCGGGGTTGAGCCCCGGTCTTTCACCGCTGACTTGCTCTGCCGCCTCCGCAGCCTTTAAACCCAATTCTCTGA
+
CCCCCGGGGGGGGGGGGGGGGGGGGGGG,CFGDGGGGGGGGGGGGGGGGGGGGGGGGGGGGGGGGGGGDGGGGGGGGGGGGGGGGGGGGGGGGGGGGGGGGGGGGGGGGGGGGGGGGGCGGGGGGGGGGGGGGGGGGGGDGGGGGGGGGGGGGEEFGGGGGFGGGGGGGGDCDFGGG>EGGD::DGGGGGGFGFGFFEGFF>3;28@EFFFFFFGFFFFF+<>B9(4445<<4>FFF(4:DBFFFF2
@M00200:207:000000000-ALC1F:1:2110:25169:12845 2:N:0:5
TACCGGGGTATCTAATCCTGTTTGCTACCCACGCTTTCGAACCTCAGCGTCAGTTACAGACCAGAGAGCCGCTTTCGCCACTGGTGTTCTTCCATATATCTACGCATTTCACCGCTACACTAGGAATTCCACTTTCCTCTCCAGCACTCAAGAATATCAGTTTTGGTTGCAGTTCCTCAGTTGAGCCGAGGGATTTCACAACCAACTTAATTTCCCGTCTACGCAGCCTTTATACCCAGTTCTCTGA
+
CCCCCGGGGGGGGGGGGGGGGGGGGGGG;CFGEGGGGGGGGGGGGGGGGGGGGGGGGGGGGGGGGGGGGGGGGGGGGGGGGGGGGGGGGGGGGGGGGGGGGGGGGGGGGGGGGGDGGGGGGGGGGGGGGFFGGGGGGGGGGGGGGGGGGGFGGGGGGGGGGGGGGGGGDGFGGFGGDFGGGF<>GCFGGGGFGFGFFFGFCAEBBABEFEFFFCCF9FFB<6@96((00.78<5;=;@DECFFEECE
@M00200:207:000000000-ALC1F:1:2110:13809:14435 2:N:0:5
TACTCGGGTATCTAATCCTGTTTGCTACGCACGCTTTCGAACCTCAGCGTCAGTTACAGACCAGAGAGCCGCTTTCGCCACTGGTGTTCTTCCATATATCTACGCATTTCACCGCTACACATGGAGTTCCACTCTCCTCTTCTGCACTCAAGTCTCCCAGTTTCCAATGCCCGACTTCGGTTAAGCCGAAGGCTTTCACATCAGACTTAAAAGACCGCCTCCGTTACCTTTACGCCCAGTTCTCTGA
+
CCCCCGGGGGGGGGGGGG9FGGGGGGGG,@FGGGGGGGG8CFGGGGGGGGGGGGGGGFGCFGGGGF@FGGGG7FGGGGGGGGGGGGGGGFFGGAFGGGGGGGGGGGGGGGGGGGGGGGGGEFGGGGGGGGFE=EFGGGGGGGGGGGFGG=DFAFGAFBFGGGGG8=33?E8DC?DDDGGGGF@6=FFCC=CDG>CFFFGF>*+;6>EAA=F*95F>=B=28;>5.(00117347>5;;?@CE?37?6
@M00200:207:000000000-ALC1F:1:2110:11116:14563 2:N:0:5
TACCGGGGTATCTAATCCTGTTTGCTCCCCACGCTTTCGCGCCTCAGCGTCAGTCATGAGCCAGGTTGCCGCCTTCGCCACCGGTGTTCTTCCCAATATCTACGAATTTCACCTCTACACTGGGAATTCCACAACCCTCTCTCACACTCTAGTCTACACGTATCAAATGCAGCTCCCAGGTTAAGCCCGGGGATTTCACATCTGACTGTGTAAACCGCCTACACGTCCTTTAAACCCAATTCTCTGA
+
CCCCCGGGGGGGGGGGGGGGGGGGGGGG:BFGGGGGGGGGGGGGGGGGGGGGGGGGGGGGGGGGGGGGGGGGGGGGGGGGGGGGGGGGGGGGGGGGGGGGGGGGGGGGGGGGGGGGGGGGGGGGGGGGGGGGGGGGGGGGGGGGGGGGGGGCCFGGGGGGGGGGGGGGGGGGGFGCGGGGGFGFGGGGGGGFGFGFFFGFFFFFFFFFFF>EFFGFB>F@:;@@/(4//79<CEFA1?@FFFEFFFE
@M00200:207:000000000-ALC1F:1:2110:4503:15388 2:N:0:5
TACATGGGTATCTAATCCTGTTTGCTACCCACGCTTTCGAACCTCAGCGTCAGTTACAGACCAGAGAGCCGCTTTCGCCACTGGTGTTCTTCCATATATCTACGCATTTCACCGCTACACATGGAGTTCCACTCTCCTCTTCTGCACTCAAGTCTCCCAGTTTCCAATGCCCGACTTCGGTTAAGCCGAAGGCTTTCACATCAGACTTAAAAGACCGCCTCCGTTCCCTTTATGCCCAATTCTCTGA
+
CCCCCEFGGGGGGGGGGGGGGGGGGGGGCFGGGGGGGGGGGGGGGGGGGGGGGGGGGGGGGGGGFGCDGGGGGGGGGGGGGGGGGGGGGGGGGGGGGGGGGGGGGGGGGGGGGGGGGGGGGGGGGGGGGGGGGGGGGGGGGGGGGGGGGGFGGGGGDGGG?EGGGGGGGGGGCEGGGGGDEE@DFGF6>CD>CFFFFFGFFFF>@EEFFAFAABGA=EFA+;@=7(-088@EFFCA=3=DFFFFFE<
@M00200:207:000000000-ALC1F:1:2110:9071:24518 2:N:0:5
TACCCGGGTATCTAATCCTGTTTGCTCCCCACGCTTTCGCACCTCAGTGTCAGTATCAGTCCAGGTGGTCGCCTTCGCCACTGGTGTTCCTTCCTATATCTACGCATTTCACCGCTACACAGGAAATTCCACCACCCTCTACCATACTCTAGTCAGTCAGTTTTGAATGCAGTTCCCAGGTTCAGCCCGGGCATTTCCCATCCAACTTAACTAACCACCTACGCTCGCTTTAAGCCCCTTCTCTGA
+
CCCCCGGDFGFFGGFCEGGFDGGGFFGG,BFFGDFGGGGGGEFCFGGEFGGG<@EFFGGGGFEGGGGCFGE7CFGGGGGEEF8FECBCF,@B<E<A<?@FFEFGEGEFGGF9E=CC8BF89B8BD:FEEGGGCD8CC+@DGFFGG8D9ECF=DFFFG9,@,@+==+@DFC83+43=+26+66,:+=6DD7@*+03?+*204A56=585*A5EC=CFEF=B,*:A)(00(62*18F)>203()..64
@M00200:207:000000000-ALC1F:1:2111:13357:2101 2:N:0:5
TACGAGGGTATCTAATCCTGTTTGCTCCCCACGCTTTCGTGCCTCAGCGTCAATGGCGGATTCGTGCGATGCCTTCGCACTCGGTGTTCTGAGTGATATCTATGCATTTCACCGCTACACCACTCATTCCTCCCACGGCATCCGCATTCCATCCCGGCAGTATCAACGGCAGTTCCGTCGTTAAGCGCCGGGCTTTCACCGCTGCCTTGTCGTACATCCTTCGCACCCTTTAACCCCCATTCTCTCACCTT
+
6,A,,,++=,CEE-6CFEF-CE<,CFFG<F,@+FFCFFCF,@FGGF,C@CFE7C,,67++88E7C,,+,B,BFGFF7?,+@F,,8,BCFF9,,?,,C,CFE,E9A,AAD;,A?+@E+>,A@=FFF8EFEA@EDC,@++6=CG8+6+@=ADA,7@D=6=++@7CC,,@+0:7*;@FF*,3;:E5*+5))8)))/8C/87:;(.25(64C4;B)(,2))14<).153;96?F7)))2)301(.-.--).)(,)
@M00200:207:000000000-ALC1F:1:2111:4741:5789 2:N:0:5
TACGGGGGTATCTAATCCTGTTAGCTCCCCACGCTTTCGCGTCTCAGCGTCAGTACCGTCCCAGAGAGCTGCTTTCGCCATAGGTGTTCTTCCTGATATCTGCGCATTTCACCGCTACACCAGGAATTCCACTCTCCTCTTCCGGACTCTAGCCAAATAGTTTCCGCTGACATCTCGAGGTTAAGCCTCGAGTTTTCACACCGGACTTACGTGGCCGCCTACACGCTCTCTAAACCTCATTCTCTGACGAT
+
CCCCCGGGGGGEFGGGGGGGGG,<CFGG,BFGGFGGGGGGGGGGGCFGGGG7@FGGFCFFCFFFFE8BFEEFG9,CFFFCFGEEFGGGGGGGGGGGGGEGGGGGG@@FGGCFF:8@C8EGGFGGGFGFGGFFDFAFGFDGA;==C++6@FGFGGGGEGGGGGFFA9+89CDF7AFG>?9@CCGGGFDGGG7?GEFFFEG8B?DF29(.;AFF@?DFF593?;@;;>11?*5<)665((.6)<A4)))--1(
@M00200:207:000000000-ALC1F:1:2111:18694:7599 2:N:0:5
TACACGGGTATCTAATCCTGTTCGCTCCCCACGCTTTCGCTCCTCAGCGTCAGTAACGGCCCAGAGAACTGCCTTCGCCATCGGTGTTCCTCCTGATATCTGCGCATTCCACCGCTACACCAGGAATTCCATTCTCCCCTACCGCACTCTAGTCTGCCCGTACCCACTGCAGGCCCGAGGTTGAGCCTCGGGTTTTCACAGCAGACGCGACAAACCGCCTACGAGCTCTTTACACCCAATTCTCTGA
+
CCCCCGGGGGGGGGGGGGGGGGCFGGGG6BFGGGGGGGGGGGGGGGGGGGGGGGGGGGGGGGGGGGGGGGGGGGGGGGGGGGGGGGGGGGGGGGGGGGGGGGGGGGGGGGGGGGGGGGGGGGFGCGGGGGGGGGGGGGGGGGGGGGGGGGGGGGGGGGGGGGGGGGGGGGG?FEEGGGGGGFGGGGGDGGGDFFCAFCGF@FF4BDFFB6>BBFGFFF01?F:5<D;:FFFFFFGFFFFFFFBFFFB
@M00200:207:000000000-ALC1F:1:2111:8292:8775 2:N:0:5
TACTGGGGTATCTAATCCTGTTTGCTACACACGCTTTCGCATATGAGCGTCAGTATTTGCCCAGGAGACTGCCTTCGCCTTTGGTGTTCTTTCAGATATCTACGCATTCCACCGCTACACATGGAGTTCCATTACCCTCTTCTGCACTCTAGTCTGCCAGTATTCGATGCTGTATGGGGTTGAGCCCCACGCTTTCACACCAAACTTAACAGACCGCCTGCGCACCCTTTACACCCAATTCTCTGAAGAT
+
CCCCCGGGGGGFGGGGGGGGGGGGGGGG6CFGCEGGGGGFFGFFCFGGGEGGGGGFGGG<CFGGGFGGGFGGFFGGGGGG:FFGFGGGGGFFGCFGGFGGGGGGGGGGFEGGGGG>CGGG9EAFFGGFGGGGGF@FFGFG8@DFGDGGGGGGGDDEAFFEDGGGAFGDGGGGGFC=0@=C6=DCFGDGDGG>D9CF1CFF):*5=:86=AA8@=*04AF92/:?@;9B36>CC:9;2239C??CC<CEF<
@M00200:207:000000000-ALC1F:1:2111:14565:9089 2:N:0:5
TACTAGGGTATCTAATCCTGTTTGCTACCCACGCTTTCGAGCCTCAGCGTCAGTTACAGACCAGAGAGCCGCTTTCGCCACTGGTGTTCTTCCATATATCTACGCATTTCACCGCTACACATGGAGTTCCACTCTCCTCTTCTGCACTCAAGTCTCCCAGTTTCCAATGCCCGACTTCGGTTAAGCCGAAGGCTTTCACATCAGACTTAAAAGACCGCCTGCGTTCCCTTTAAACCCAATTCTCTGA
+
CCCCCGGGGGGGGGGGGGGGGG@FGGGGCFGGGGGGGGGGGGGGGGGGGGGGGGGGGGGGGGGGGGGGGGGGGGGGGGGGGGGGGGGGGGGGGGGGGGGGGGGFGGGGGGGGGGGGGGGGGGGGGGGGGGGGGGGGGGGGGGGGGGGGGGCFGGGGGGFFFFGGFFGGGGGGGFGGGGGGGGGGFGG>CDDGGFGFFFGFFFFFFFFEFFAFFFGFFEFFFFFFDFBF=FF4C=FA;@DFCEFFFFE
@M00200:207:000000000-ALC1F:1:2111:3466:11206 2:N:0:5
TACACGGGTATCTAATCCTGTTTGCTCCGCACGCTTTCGAGCCTCAGTGTCAGTTACAGGCCAGAGAGCCGCTTTCGCCACCGGTGTTCCTCCATATATCTACGCATTTCACCGCTACACATGGAATTCCACTCTCCTCTCCTGCACTCAAGTCTACCAGTTTCCAATGCATACAATGGTTGAGCCACTGCCTTTTACACCAGACTTAATAAACCACCTGCGCTCGCTTTAAACCCAATTCTCTGA
+
CCCCCGGGGGGGGGGGGGGGGGCCEFGG,BFGGGGGGGGGGGGGFGFGGGGGGGGCGGGGGGGGGGGG?FGGDGGFGGGGGGGGEGGGGGGGGFGGGGGGGGGGGGG>FGGGGGGGGGGGGGGGGEFGGCFGGGGGGGFGGGGGFFGGGF3@3=FGGGGGGGGGFDEGGGFGGFF8DF6B9CFG?9FFGGFFCFFBFEGF@9C*=CCFF<F?CE*;@B=EFF9?@FB@=>E?=><):;@E<F?EC)
@M00200:207:000000000-ALC1F:1:2111:18349:17537 2:N:0:5
TACCAGGGTATCTAATCCTGTTCGCTCCCCACGCTTTCGCGCCTCAGCGTCAGATCACGCCCAGCAAGCCGCCTTCGCCTCCGGTGTTCTTTCGGATATCTACGCATTCCACCGCTACACCCGAAATTCCGCTTGCCTCTACGTGTCTCCAGTCGAACAGTATCCTGGGCGTACGCGGGGTTGAGCCCCGGCCTTTGACCCATAGACTTTTTCGACCGCCTGCGCGCGCTTTATACCCAATTCTCTGA
+
CCCCCGGGGGGGGGGGGGGGGGEFGGGGFGGGGGGGGGGGGGGGGGGGGGGGDGGGGGGGGGGGGGGGGGGGGGGGGGGDGGGGGGGGGGGGGGGDGGGGGGGGGGGGGGGGGGGGGGGGGGGGEEGGGGGGGGGGGGGGGGGGGGGGGGGGGGGDGGGGGGGGGGGFGGGGGFGGGGCDGGGGFGGGGGDGDDFFF>FFFFFFF2<<FBFFF>GF9:>B1:?BFD>>FD:(64:9<??B?FFBFF>6
@M00200:207:000000000-ALC1F:1:2111:12863:20769 2:N:0:5
TACTCGGGTATCTAATCCTGTTTGCTACCCACGCTTTCGAGCCTCAGTGTCAGTTACAGTCCAGAGAGCCGCTTTCGCCACCGGTGTTCCTCCATATATCTACGCATTTCACCGCTACACATGGAATTCCACTCTCCTCTACTGCACTCAAGTCTAACAGTTTCCAATGCACACAATGGTTGAGCCACTGCCTTTTACATCAGACTTATTAAACCACCTGCGCTCGCTTTATACCCAATTCTCTGA
+
CCCCCGGGGGGGGGGGGGGGGG,CFGGG,CFGGGGGGGGGGGGGGGGGGGGGGGGGGGGGGGGGGGGGGGGGGGGGGGGGGGGGGGGGGGGGGGGGGGGGGGGGGGGGGGGGFFGGGGGGGGGGGGGGGGGGGGGGGGFGGGGFEGGGGGDGGGGGGGGGGGGGFGGGGGGGGFG8DFGGFE?DGFGGGFFGGFGFFFGFEFFFFE7CFFFFEE*@=?C@5>=BFFBDBFFEFCCAE@DEFFFFF9
@M00200:207:000000000-ALC1F:1:2111:6776:21810 2:N:0:5
TACGCGGGTATCTAATCCTGTTCGATCCCCACGCTTTCGTGCCTCAGCGTCGATCACGATCTAGCCGGATGCCTCCGCAATCGGTGTTCTGTGCGATATCTATGCATTTCACCGCTACACCGCACATTCCTCCGGCCTCGCTCGTATCCCAGCCGAACAGTATCATCGGCAGCCCCGGGGTTGAGCCCCGGTATTTCACCGCTGACTTGCTCTGCCGCCTACGCACCCTTTAAACCCAATTCTCTGA
+
CCCCCGGGGGGGGGGGGFGGGGCFFFGG@DFFGGGGCCFGGGGGGGGGGGGGG7F@FGGGGGGGGGGGGGG8EGGGGGGGGGGGFGCFGGGFFFGGBF7FCGGFFGEFCGDFEGGGGCFFGEDEFGGCGGGEGGGCECFD>CEECGGGGF6@DDEEE8ECGGGG@B7<DGGGDFGG5C5DCE=6FGGG37C<CFG464C*,<BF97<BFB==>ADFBB>FF??EBF>(-5.64:F.323?).6<<<2
@M00200:207:000000000-ALC1F:1:2111:14738:24536 2:N:0:5
TACTAGGGTATCTAATCCTATTTGCTCCCCACGCTTTCGTGCCTGAGCGTCAGTTACAGACCAGGTAACCGCCTTCGCCACTGGTGTTCTTCCATATATCTACGCATTTTACCGCTACACATGGAGTTCAATTACCATCTTCTGCACTCTAGTCTGCCAGTATTCGATGCTGTATGGGGTTGAGCCCCACGCTTTCACACCAAACTTAACAGACCGCCTGCGCACCCTTTACACCCACTTATCTGCAGCTC
+
CCCCCGGGGGGGGGGGGGGFGG@FFGGG<CFGGGGGGDECFGGGGGGGGDGGGFFGGGGGGGG8BDDCFGGD:C=EFEGGG8FFFCF:E,EEGFGFGGGA9EFDFCGGGFFGFCEC84@?FGGGFFGGG,,CDF,@,,9==>DGGGGGF8B=F=EC;D8=DFF8,@E=88D8=+EC6,=C>==+=@DC8=>DD5+?EC7AAFA*0:88>8EFFDFDA42)4:=A@)55(;6*/>;8=(6@)1>C)))/),)
@M00200:207:000000000-ALC1F:1:2111:22759:24917 2:N:0:5
TACTGGGGTATCTAATCCTGTTTGCTCCCCACGCTTTCGCGCCTCAGCGTCAGTCATGAGCCAGGTTGCCGCCTTCGCCACCGGTGTTCTTCCCAATATCTACGAATTTCACCTCTACACTGGGAATTCCACAACCCTCTCTCACACTCTAGTCTACACGTATCAAATGCAGCTCCCAGGTTAAGCCCGGGGATTTCACATCTGACTGTGTAAACCGCCTACACGCCCTTTAAGCCCAGTTCTCTGA
+
@CCCCGGGGGGGGFGGGGGGGG,EFEGG<BFGDGGGGGGGGGGGGGGGGGGGEGGGGGGGGGGGGGGGGFGGGGGGGGGDCFGDFGGGGGGGGGGGGGDFFFGGGFGGGFDAFCEGGCDFGGGFGGGFGFFGFGG>+DFCFFFDFGF?DDF9FGFGGGGGGGGGGGGGGFGGFFG6DGFF<CFFFAF7D7***399FEGFEA>@EEB4;6EF4<C49B@@>=;626=(.;8C?);;@F0/;6CEC9<
@M00200:207:000000000-ALC1F:1:2112:17567:4153 2:N:0:5
TACTAGGGTATCTAATCCTGTTCGATCCCCACGCTTTCGTGCCTCAGCGTCAGAAAGGGCTTCGCCAGATGCCTTCGCAATCGGTGTTCTGTGTGATATCTATGCATTTCACCGCTACACCACACATTCCTCCGGCGGCAGCCCCTCTCCCGCGGACCAGTATCAACGGCAGCCCCGTCGTTGAGCGACGGTATTTCACCGCTGACTTAACCCGCAGCCTCCGCACCCTTTAAACCCAATTCTCTGT
+
-CCCCGFGGGGGGGGGGGGGGG6@FFGCGGGGGGFGGGGGFEGGFGGGGGGDFFG<EDGGGGGEFEG:EEGGGGGGGGCC@F@7FGGGGGGFGGGGGFFFEC9FFEGGEFGGGGG>E@FEGGGGGGGGFFGEFEGGGGG6EE@C=FGFGG,@EE>EEEGFFF@FGGGG4**:CAGGG5:7=*:3CFDGGDDEF:F6:CF?6:7@F?AF>F6?(4DB18:(,,43(741:?:BA)9<?:<?B<<)).)
@M00200:207:000000000-ALC1F:1:2112:11237:4230 2:N:0:5
TACTGGGGTATCTAATCCTGTTTGCTCCCCACGCTTTCGCGCCTCAGCGTCAGTCATGAGCCAGGTTGCCGCCTTCGCCACCGGTGTTCTTCCCAATATCTACGAATTTCACCTCTACACTGGGAATTCCACAACCCTCTCTCACACTCTAGTCTACACGTATCAAATGCAGCTCCCAGGTTAAGCCCGGGGATTTCACATCTGACTGTGTAAACCGCCTACACGCCCTTTAAACCCAATTCTCTGC
+
CCCCCGGGGGGGGGGGGGGGGGGGGGGGGGGGGGGGGGGGGGGGGGGGGGGGGGGGGGGGGGGGGGGGGGGGGGGGGGGGGGGGGGGGGGGGGGGGGDEFGGGGEFFFGGAFGGGGGGGGGGGGGGGGGADEFDGGGGGGGGGGGGGGGGFGDGGGGGGGGGGGGGAFFGGGGFGGGGFGGGG77E6CC6?E>GGAFFGFFF>BEFFF=FFFEEGFFFB@DFBBDB2(((;E<<F4;@2;))??EE)
@M00200:207:000000000-ALC1F:1:2112:6726:4620 2:N:0:5
TACTAGGGTATCTAATCCTGTTTGATCCCCACGCTTTCGTGCCTCAGCGTCGATAACGCTCTAGCCAGATGCCTCCGCAATCGGTGTTCTGTGCGATATCTATGCATTTCACCGCTACACCGCACATTCCTCCGGCCTCGACCGTATCCCAGCCCAGCAGTATCATCGGCAGCCCCGGGGTTGAGCCCCGGTCTTTCACCGCTGACTTGCTCTGCCGCCTACGCACCCTTTATACCCAATTCTCTGA
+
CCCCCGGGGGGGGGGGGGGGGG,CAFGGGGGGGGGGGGGG?FGGFGGGGGGGDGFGGGGGGGFGGGGGGCFGGGDGGGG>GGGGGGGGGGFFFGGEGGGGGGFFGGFGCFGGGCEGGGGGGGDGGDGGGGFGGGGGGGGGEGGGGGD?FGGGGGGGGGGGGGGGGFCFGG>>CFGGGEGGGGG6DFG<CDDEBGF6;);F?FFF@DFFFFCAE@GFFFB??BBF(76BFF:<A9FF?7(:4>DF45.
@M00200:207:000000000-ALC1F:1:2112:14261:7527 2:N:0:5
TACTGGGGTATCTAATCCTGTTTGCTCCCCACGCTGTCGCGCCTCAGTGTCGGCTAAGAGGAGCTTGCGCTCCCATCGCCCAGCAGACCGCCTTCGCCACCGGTGTTCTTCCGGATCTCTACGCATTCCACCGCTACACCCGGAATTCCATCTGCCTCTACGGTGCCCAAGCCCTACAGTCGCCGCGGCAGATTCAGGGTTGAGCCCCGAACTTTCACCACGGCCTTATAGTGGCCACCTACGCGCACTTT
+
CCCCCGGGGGGGGGGGGGGGGG9FFGGGFGGGGGGGGGGGGGGDGGGGGGGGGGGGGGGGGGEGGGGGGGGGGGGGGEFGGGGGGGGGCFDGGGGDGGGGGGGGGEEFEGGGD>EGGGGGGGGGGGEFGGGGGGGGGGGGGGEGGGGGGGFGGGGGGGGGGGGGGGGGCFGFFFGFGFGFGGCCCGGGGCD5A7DFFA4A3A;FE6<BB>>F:AG7462>BF>BFF7>42:AD?F4:B?FFFF9>1(-454
@M00200:207:000000000-ALC1F:1:2112:8339:8349 2:N:0:5
TACTGGGGTATCTAATCCTGTTTGCTCCCCACGCTTTCGCGCCTCAGCGTCAGTTGTCGTCCAGCAGGCCGCCTTCGCCACTGGTGTTCCTCCTAATATCTACGCATTTCACCGCTACACTAGGAATTCCGCCTGCCTCTCCGATACTCAAGAAGAACAGTTTCAAATGCAGTTTATGGGTTAAGCCCATAGATTTCACATCTGACTTGCTCTCCCGCCTACACGCCCTTTATACCCAATTCTCTGA
+
CCCCCGGGGGGGGGGGGGGGGGDGGGGGGGGGGGGGGGGGEGGGGGGGGGGGGGGFEGGCFGGGGGGGGGGGGGGGGGGGGGGGGFGGGGGGGGGGGGGGGFGGGGDGGGGGGGGGGDGGGGGGDGFGGGGGGGGGGGGGGGED6DEGGGDGACEGGGGGGGGGFGGAFFGG<BFGGGCC@+:2;C5DCDFE89@?9=>9;9CCE*6=>+=FC@G*:?=@@=B5=E(-15)6<EFF(=1;6;?3CC3
@M00200:207:000000000-ALC1F:1:2112:4488:9107 2:N:0:5
TACCAGGGTATCTAATCCTGTTTGCTCCCCACGCTTTCGCGCCTCACCGTCAGTTGTCGTCCAGTAATCCGCCTTCGCCACTGGTGTTCTTCCTAATATCTACGCATTTCACCGCTACACTAGGAATTCCGATTACCTCTCCGATACTCAAGACCAACAGTTTCAAATGCAGTTCGCGGGTTAAGCCCGCGGATTTCACATCTGACTTGTCGGCCCGGCTACACGCCCTTTAAACCCAATTCTCTGA
+
CCCCCGGGGGGGGGGGGGGGGG6FGGGGGGFGGGGGGGGGGGGGGGGGGGGGGGGGGGGGGGGGGGGGGGGGGGGGGGGGGGGGGGGGGGGGGGGGFGFGGGGGGGGEGGGGCGGGGGGGGGCDFGGGGFGGDGGFFGGFGCGGGGGGGGGGGGGFFEGGGGGGGGGGGGGGGFGGGGGGGGGDFGGGGGGGFGDFFFGFFFFFEFF=8F85>(9:>FFBDFEFFD02>??964BF6<?<BFFFFF9
@M00200:207:000000000-ALC1F:1:2112:2698:15271 2:N:0:5
TACTCGGGTATCTAATCCTGTTTGCTCCCCACGCTTTCGCGCCTCAGCGTCAGTAATGAGCCAGTATGTCGCCTTCGCCACTGGTGTTCTTCCGAATATCTACGAATTTCACCTCTACACTCGGAGTTCCACATACCTCTCTCACACTCAAGATCGCCAGTATCAAAGGCAGTTCCGAAGTTGAGCTCCGGGATTTCACCTCTGACTTAACGATCCGCCTACGCGCCCTTTAAACCCAGTTCTCTGA
+
CCCCCGGGGGGGGGGGGGGGGGCGGGGGGGGGGGGGGGGGDGGGGGGGGGGGGGGGGGGGGGGGGGGGGGGGGGGGGGGGGGGFFGGGGGGGGGGGGGGGGGGGG8EGFGGGGGGGGGGGGGGGGGE=EFGGGGFGGFGGGGGFGGGGFFGFGGG?EGGDGGGGGFFFGGGGGFGGGG6CFGADGGGGGGCGAGGFFEFFEFFFEFBAACFFFDGBB4@D@D=@BFFFF@@<CFFF07<@EEFFFF4
@M00200:207:000000000-ALC1F:1:2112:6809:16331 2:N:0:5
TACTGGGGTATCTAATCCCGTTTGCTCCCCTAGCTTTCGCGCCTCAGCGTCAATACCGGTCCAGGATGCCGCCTTCGCCACCGGTGTTCCTCCAGATATCTACGCATTTCACCGCTACACCTGGAATTCCACATCCCTCTCCCGGATTCAAGCCCGCCAGTATCGGATGCAGTTCCTCGGTTGAGCCGAGGGATTTCACATCCGACTTAGCAGGCCGCCTACGCGCCCTTTAAACCCAGTTCTCTGAAGCT
+
CCCCCGGGGGGGGGGGGGGGGG@FGGGGGGGGGGGGGGGGGGGGGGGGGGGGGGGGGGGGGGGGGGGGGGGGGGGGGGGGGGGGGGGGGGGGGGGGGGGGGGGGGGGGGGGGGGGGGGGGGGGGGGGGGFGGGGGGGGGGGGG>EDGGGGGFGGGGGGGGGGGGGGDEGGGGGFGGGGGGGGGGFGGDGGGGFGGFFFGFFFF>D>>DEFFFF?GEFF97?@(-3>9;1(3425?FF??BFFFADB):5))
@M00200:207:000000000-ALC1F:1:2112:10063:21012 2:N:0:5
TACGAGGGTATCTAATCCTGTTTGCTCCCCACGCTTTCGCGCCTCAGCGTCAGTCATGAGCCAGGTTGCCGCCTTCGCCACCGGTGTTCTTCCCAATATCTACGAATTTCACCTCTACACTGGGAATTCCACAACCCTCTCTCACACTCTAGTCTACACGTATCAAATGCAGCTCCCAGGTTAAGCCCGGGGATTTCACATCTGACTGTGTAAACCGCCTACACGCCCTTTAAACCCAATTCTCTGT
+
CCCCCGGGGGGGGGGGGGGGGGCFGGGGGGGGGGGGGGGGGGGGGGGGGGGGGGGGGGGGGGGGGGGGGGGGGGGGGGGGGGGGGGGGGGGGGGGGGGGGGGGGGGGGGGGGGGGGGGGGGGGGGGGGGGFGGGGGGGGGGGGGGGGGGGGFFGGGGFGGFFCFGGGGGDFCC?DGGGGGGGGGGGGGGGGG>DGFFEGFFFFFEEFFEFFFFCC6=>B=@BE2;D0:BFFFEEFF027@FFEFFC)
@M00200:207:000000000-ALC1F:1:2112:24555:21845 2:N:0:5
TACCCGGGTATCTAATCCTGTTTGCTCCCCACGCTTTCGCGCCTCAGCGTCAGTCATGAGCCAGGTTGCCGCCTTCGCCACCGGTGTTCTTCCCAATATCTACGAATTTCACCTCTACACTGGGAATTCCACAACCCTCTCTCACACTCTAGTCTACACGTATCAAATGCAGCTCCCAGGTTAAGCCCGGGGATTTCACATCTGACTGTGTAAACCGCCTACACGCCCTTTAAACCCAATTCTCTGA
+
CCCCCGGGGGGGGGGGGGGGGGCFGGGGGGGGGGGGGGGGGGGGGGGGGGGGGGGGGGGGGGGGGGGGGGGGGGGGGGGGGGGGGEGGGGGGGGGDFFGGGGGGGGGGGGGAFCFGGECGGGGGGGGDGFGGGGGCCGGGGGGGGGGGGCDDGGFGGGGGGGGFFDFEFA=DGFGGGGGDGGGD?EDFGGGGFGGFFFGFFFFFF;<FFFFF<CFF>D9@DFF;@AFFFFFEFEFF07@@67?FEE)
@M00200:207:000000000-ALC1F:1:2112:11285:24353 2:N:0:5
TACTCGGGTATCTAATCCTGTTCGCTCCCCACGCTTTCGCTCCTCAGCGTCAGTTACAGACCAGAGAGTCGCCTTCGCCACTGGTGTTCCTCCACATCTCTACGCATTTCACCGCTACACGTGGAATTCCACTCTCCTCTTCTGCACTCAAGTTCCCCAGTTTCCAATGACCCTCCCCGGTTGAGCCGGGGGCTTTCACATCAGACTTAAGAAACCGCCTGCGAGCCCTTTAAACCCAGTTCTCTGA
+
CCCCCGGGGGGGGGGGGGGGGG<FGGGGGGGGGGGGGFGGGGGGGGGGGGGGGGGGGGGGGCFGGGGGGGGGGGGGGGGGGGFGGGGGGGGGGGGFGGGGGGGGGGDGCGFGGECEGGGGGGGGBE<DFGGGGGEEDDGGGGGGGFCDGGDFFGGFGGGGFGGGGGFGFGGFFFGGGGGGGGGGFGGGD999/CC?;@C+7AFFFFEFFFC:75FF>F6??D921>9:0774<<F???12<>AF)))
@M00200:207:000000000-ALC1F:1:2113:22615:2517 2:N:0:5
TACCGGGGTATCTAATCCTGTTTGCTCCCCACGCTTTCGCGCCTCAGCGTCAGTCATGAGCCAGGTTGCCGCCTTCGCCACCGGTGTTCTTCCCAATATCTACGAATTTCACCTCTACACTGGGAATTCCACAACCCTCTCTCACACTCTAGTCTACACGTATCAAATGCAGCTCCCAGGTTAAGCCCGGGGATTTCACATCTGACTGTGTAAACCGCCTACACGCCCTTTAAACCCAATTCTCTGA
+
<CCBCFDFF7EFGGFGFGGGGGEEGDGE8FDBFDGGGCGGDGEDEGGGGGGGGFCGGGGGGGGGGCFGG9FGGGGGGGGEGGGC@FGGGGGGGGGF@=EFFGEFGGGGEGFGGGGGGGFGEEFFCFD@FFGGDFGGGGCGGEFFGGF?DFGFFGGGGFGGGFDFGDA,=DD887+9CGGGFDGFFGG+9CC;*77*:AEA+6664*6>8FE?ECFA2?BFD@EF357,:;EEC<F=??D@9EF357)
@M00200:207:000000000-ALC1F:1:2113:24676:4027 2:N:0:5
TACTAGGGTATCTAATCCTGTTCGATACCCACGCTTTCGAGCTTCAGCGTCAGTTGCGCTACAGCAGGCTGCCTTCGCAATCGGAGTTCTTCGTCATATCTAAGCATTTCACCGCTACACGACGAATTCCGCCTACTTCCTGCGCACTCAAGTCTCACAGTTCGCGCTGCAATGCCCAGGTTGAGCCACGACATTTCACAACACGCTTATAAGACGGCCTACGCTCCCTTTAAACCCAGTTCTCTGA
+
CCCCCGGGGGGGGGGGGGGGGG<FGGGGGGGGGGGGGGGGGGGGGGGGGGGGGFGGGGGGGGGGGGFGGGGDGGGGGGGGGGGGGGGGGGGGGGGGGGGGGGGGGGGGGGGGGGGGGGGGGGGGGGGGGGGGGGGGGGGGGGGGGGEGGGFGGGGGGGGGGGGGGGGGGGGGGGGFGGGFGGGFGGGGGGGGFGFFF?GFFFFFFFFF;=CE3;DF@FFFFFFFFFFF@EFCE<FFB?B?9<>BBF<
@M00200:207:000000000-ALC1F:1:2113:23456:7416 2:N:0:5
TACTAGGGTATCTAATCCTGTTTGCTACCCACGCTTTCGAACCTCAGCGTCAGTTACAGACCAGAGAGCCGCTTTCGCCACTGGTGTTCTTCCATATATCTACGCATTTCACCGCTACACATGGAGTTCCACTCTCCTCTTCTGCACTCAAGTCTCCCAGTTTCCAATGCCCGACTTCGGTTAAGCCGAAGGCTTTCACATCAGACTTAAAAGACCGCCTGCGTTCCCTTTAAACCCAGTTCTCTGA
+
CCCCCGGGGGFGGGGGGGGGGGFFGGGFFGGGGGGGGGGGGGGGGGGGGGGDGGGGGGGG?GGGGGGGGGGGGGGGGDBFGGGGGGFGGGFFGGGGGGFFGGGGGGDGGGGFFGGGGGGGGGGGGGGGGGGGGFGFCCEGGGGGGGGGGGEFDGGGGGGG@GGGGGFGFGGGGGGG6D@DGGGGGGGGGGGGFG6FFFCFFFF@EF@EF6ACFFG4@4@99>@D@EB@EEFFF**068?EFEFF33>
@M00200:207:000000000-ALC1F:1:2113:18023:10097 2:N:0:5
TACTGGGGTATCTAATCCTGTTCGATACCCACGCTTTCGAGCTTCAGCGTCAGTTGCACTACAGCAGGCTGCCTTCGCAATCGGAGTTCTTCGTCATATCTAAGCATTTCACCGCTACACGACGAATTCCACCTTCCTTGTGTGAACTCAAGGCCGCCAGTATCAACGGCATGCCAAGGTTGGGCCCTGACATTTGACCGCTGACTTAACAGCCCGCCTACGCTCCCTTTACACCCAGTTCTCTGA
+
BCCCCGGGGGFFGGGGGGGGGFCFEFGGGGGGEGGGGGGGFGGGGGGGGGGEEFGGGGGGGGGGGGGGGGGGGGGGGEEGGGGGCFFGGGGGGGGGGGGGGGGGGFFGGGGFFGEGGDFFE@CF@EDDEFGFGGGGGGGFEGGGDGGGAFBFG6@CGG>CGGFFGFGD=ECGCDCFFFF?CCE>D7DFGFCCFFGFFFFFFFFFFF>EBF?:D2CB@>7;@@BD@)684/;>?EFA<FF9E<B))4
@M00200:207:000000000-ALC1F:1:2113:10587:11471 2:N:0:5
TACCCGGGTATCTAATCCTGTTTGCTCCCCACGCTTTCGCGCCTCAGCGTCAGTCATGAGCCAGGTTGCCGCCTTCGCCACCGGTGTTCTTCCCAATATCTACGAATTTCACCTCTACACTGGGAATTCCACAACCCTCTCTCACACTCTAGTCTACACGTATCAAATGCAGCTCCCAGGTTAAGCCCGGGGATTTCACATCTGACTGTGTAAACCGCCTACACGCCCTTTAAACCCAATTCTCTGA
+
CCCCCGGGGEGGGGGGGGGGGG9CFGGGGEFGGGGGGGGGGGGGGGGGGGGGGGGGGGGGGGGGGGFFGGDGGGGGGGGGGGGGGGGGGGGGGGGFGFGGFGGGGGGGGGGGGFGGFGGGGGGGGGE=EDGGGGGGGGFCFGGGGGGGGGGFFGGFGGG>FFGGFGGGGGGGGGGFGFGGGGGFGGFDDDDG?GFFCEGFFFCE<EBEFFCE4@GF=E95>=2=;DDFBFFFE3AF;?18.9?CCE3
@M00200:207:000000000-ALC1F:1:2113:29420:15290 2:N:0:5
TACACGGGTATCTAATCCTGTTTGCTCCCCACGCTTTCGTGCATGAGTGTCAGTGTTGGCCCAGGAGGCTGCCTTCGCCATTGGTGTTCCTCCACATCTCTACGCATTTCACCGCTACACGTGGAATTCCACCTCCCTCTGCCACACTCTAGCCACGTAGTTTCGAGCGCAATTCCCAAGTTAAGCCCGGGGCTTTCACACTCGACTTGCGCGGCCACCTGCGAACACTTTATACCCAATTCTCTGC
+
CCCCCGGGGGGGGGGGGGGGGG,EGGGGGGGGGGGGGGGGGGGFGGGGGGGFFGGGGGGGGGGFGGGGGGGGGGGGGGGGGDCFFGFEFGGGGGGGGGGGGGGGEEGGGGGGGGGGGGGGGGGGGGGGDFGGGGGGGGGGCGGGGGGG,AGGF?FGGGGGGGGGGGGGGEGGGFFG?FGFG9,DFGDFGG*?ADGFFEGFF4@@BA>==A==>BG5>F?;43(.:A@FFEADBA=FBB??<BDBA<)
@M00200:207:000000000-ALC1F:1:2113:23656:19802 2:N:0:5
TACAGGGGTATCTAATCCTGTTTGCTCCCCACGCTTTCGCGCCTCAGCGTCAGTCATGAGCCAGGTTGCCGCCTTCGCCACCGGTGTTCTTCCCAATATCTACGAATTTCACCTCTACACTGGGAATTCCACAACCCTCTCTCACACTCTAGTCTACACGTATCAAATGCAGCTCCCAGGTTAAGCCCGGGGATTTCACATCTGACTGTGTAAACCGCCTACACGCCCTTTAAGCCCAATTCTCTGA
+
CCCCCDFGEGGGGGGGGGGG@F,;EGGGGGGGGGGGGGGGGGGGGGGGGGGDCFGFGGGGGGFGGGGGGEFGGGGGGGEEGGGGGGGGGGGGGGGGFFFGGGGGGGGGGGGCGGEGGGGGGGGGGGGGGGFFD8EGGGGGGFGGGGGGFGGFFGGGGGGDGEGGGGGGGGGGGGGFGGGGGGGGGGDGD>CGF*;*1:FFFFFFEEFEFFFEFFGFF>=@FDEFFFFFFFE3C4AA@?(6>CFFFF<
@M00200:207:000000000-ALC1F:1:2113:6313:21787 2:N:0:5
TACAAGGGTATCTAATCCTGTTTGCTCCCCACGCTTTCGCGCCTCAGCGTCAGTCATGAGCCAGGTTGCCGCCTTCGCCACCGGTGTTCTTCCCAATATCTACGAATTTCACATCTACACTGGGAATTCCACAACCCTCTCTCACACTCTAGTCTACACGTATCAAATGCAGCTCCCAGGTTAAGCCCGGGGATTTCACATCTGACTGTGTAAACCGCCTACACGCCCTTAACACCCCATTCTCTGA
+
CCCCCGGGGGGGGGGGGGGGFGCFGGGGGGGGGGGDGGGGGGGGEGGFGEGGGGGGGDFGGFFGGFFGGGGGGGGGGEGGGGGGFGGGFGGGGGDFFGCGGFFGGGGDCGGG,@EC=BDFGFGGFG8FCFGGDC6@@EF+@CFFGG8=,AEF8DFGGGGCDGD,@EGGGFDG?DFFDEGGGGFFFFFCCDE9>D59=A=BFFEEEAA6FF4ACECFB?@-5:=7-)((.8).))026(33))))./)
@M00200:207:000000000-ALC1F:1:2114:12281:7654 2:N:0:5
TACTCGGGTATCTAATCCTGTTTGCTCCCCACGCTTTCGCGCCTCAGCGTCAGTGTCGGTCCAGATGGCTGCCTTCGCCATCGGTGTTCTTCCCAATATCTACGAATTTCACCTCTACACTGGCAATTCCACCATCCTCTCCCGAACTCTAGTTCTCCAGTCTCAAGCGCGGTTCCCAGGTTGAGCCCGGGGCTTTCACGCCTGACTTGAAGTACCGCCTACGCGCCCTTTATACCCAATTCTCTGA
+
CCCCCGGGGGGGGGGGGGGGGGGGGGGGGGGGGGGGGGGGGGGGGGGFGGGGGGCGGEGGGGGGFGCFGEGGGGGGGGGGDDFGGGGGGGG9EF<FGGGGGGGGCGGGGGGGGGGGGGGGGGG,5AEFGGGGCGCGGGGGGGGD6@EGGGFDDGGGGGGDF9BDFC=8CGGGGFGGGGGGGGGFDGGGGDG>DGGBFCGF26)6>EFCA4)>>7CFDE>D@D?99A6>FFFFFEFF0>?79A94>))
@M00200:207:000000000-ALC1F:1:2114:22502:9005 2:N:0:5
TACAGGGGTATCTAATCCCATTCGCGACCCACGCTTTCGTGTCTCAGCGTCAGGAAATGGACCAGTCTCTTGCCTTCGCTTTTGGTGTTCCCCATGATATCAACGCATTTCACCGCTACACCAGGAGTTCCAGAGACCCCTTCCACCCTCAAGCTATGCCGTTTCCCACGCATGCCCCCGGCTGCGCCGAAGAATTTAACGCGAGACTAACATAGCCGCCTACACACCCTTTAAACCCAATTCTCTGA
+
CCCCCGGEGGGGGCEGGG<EGFAEFCC@EGGGGGGGGGGAFG,CFGGGGGGG7,,C@CE,CFFCFFFEGFGFCAFAFGGEGFFB:FE:?FCEFFGGD,AFG9FF@EDGEAFFGGDEG7EFGG6,*AF=8EFA,,,=D=F6D4DGA,@C?F?C9D?CA=FGCC=8?FFGFDCCCDGGCE>CC*49*4@C7458648*+01B>EB0402)*06EC):FE>04?:B(:@8?B6(5647B(48(46))6)6-
@M00200:207:000000000-ALC1F:1:2114:5743:10408 2:N:0:5
TACACGGGTATCTAATCCTGTTTGCTCCCCACGCTTTCGCGCCTCAGCGTCAGTCATGAGCCAGGTTGCCGCCTTCGCCACCGGTGTTCTTCCCAATATCTACGAATTTCACCTCTACACTGGTAATTCCACAACCCTCTCTCACACTCTAGTCTACACGTATCAAATGCAGCTCCCAGGTTAAGCCCGGGGATTTCACATCTGACTGTGTAAACAGCCTACACGCCCTTTACACCCAATTCTCTGA
+
CCCCCGGGGGGGGGGGGGGGFCFFGG9FGGGGGGCEDFGGGDGEGFGGGGFEGGGGGGGG,CEEDGFGFFGGGEFGGGCCFGGFEGGGGGGFF=EBFGFGGGFGGGGGCEGFCFGGGDFGFGG,=A=FGFBB=@EBCGFGGGGFGGCDG?FDEGGGEFGC=EFGGDGGFFGGG?8FGGFDDCFFGGFFGCCBA9D6B?FFFFF??EFFFFEECEF0>65>ED@B?D=@BF@CC7AA6??@C><EF?3
@M00200:207:000000000-ALC1F:1:2114:2061:14343 2:N:0:5
TACCAGGGTATCTAATCCTGTTTGCTCCCCACGCTTTCGCGCCTCAGCGTCAGTCATGAGCCAGGTTGCCGCCTTCGCCACCGGTGTTCTTCCCAATATCTACGAATTTCACCTCTACACTGGCAATTCCACAACCCTCTCTCACACTCTAGTCTACACGTATCAAATGCAGCTCCCAGGTTAAGCCCGGGGATTTCACATCTGACTGTGTAAACCGCCTACACGCCCTTTAAACCCAATTCTCTGACGAT
+
CCCCCGGGGGGGGGGGGDGGGGGGGGGGGGGGGGGGGGGGGGGGGFGGGGGDFGGGGGGGGGGDGGGGGGGGDEGGFGG7FFCFGGGGGGGGGGGFAAEFGGGFGCG7EFEFGGGGGGGGG98,5AFGDG9FGCGGDGGGGGGDFFGGGGGA=DGGGGGGGGGGGGGGGG?DFFCF8?FGGGFF+9?CD6;BDGG6FEGF??B6CFE*AAEEC?FA94>59BFFFF=12(/;3)6A01(8C<56CF9),(/
@M00200:207:000000000-ALC1F:1:2114:23002:16610 2:N:0:5
TACAGGGGTATCTAATCCTGTTCGATACCCGCACTTTCGAGCATGAGCGTCAGTTACGCACCCGTCAGCTGCCTTCGCAATCGGAGTTCTTCGCCATATCTAAGCATTTCACCGCTACACGGCTAATTCCGCCAACGTTGCGCGCACTCAAGCTGGGCAGTTCGCGCTGCAGTGCAGACGTTGAGCGACTGCATTTCACAACACGCTTGCCCGGCGGCCTGCGCTCCCTTTAAGCCCAATTCTCTGA
+
CCCCCGGGGGGGGGGGGGGGGGGGGGGGGGGGGGGGGGGGGGGGGGGGGGGGGGGGGGGGGGGGGGGGGGGGGGGGGGGGGGGGGGGGGGGGGEGGGGGGGGGGGGGGGGGGGGGGGFGGGGG+3ABDFFGGGGGGGGGGGGGGGGGGGGGGCGGGGGGGCFGGGGGGGGCFGFGGGGGGGGGGGGGGGGGFA>FFFF7FFFFF66;DFFE)22DB9DFFFBF;;@087B?AFAF?B:1?FB994:A
@M00200:207:000000000-ALC1F:1:2114:12409:16674 2:N:0:5
TACTCGGGTATCTAATCCTGTTTGCTCCCCACGCTTTCGCGCCTCAGCGTCAGTCATGAGCCAGGTTGCCGCCTTCGCCACCGGTGTTCTTCCCAATATCTACGAATTTCACCTCTACACTGGTAATTCCACAACCCTCTCTCACACTCTAGTCTACACGTATCAAATGCAGCTCCCAGGTTAAGCCCGGGGATTTCACATCTGACTGTGTAAACCGCCTACACGCCCTTTAAACCCAATTCTCTGA
+
CCCCCGGGGGGGGGGGGGGGGGGGGGGGGGGGGGGGGGGGGGGGGGGGGGGGGGGGGGGGGGGGGGGGGGGGGGGGGGGGGGGGGGGGGGGGGGGGGGGGGGGGGGFFGGGGGGGGGGGGGGG,5EFGGAEGGFGE>FGGGGGGGGGCFGFEFFGCGGGGGGGGGFFGGGGGGFGGGGGGGGGGGGDGGG>>DDDEFCFFFFFFFFEFFFEEE<DF9>@@@DFFFFBF0;8EE3FF@F?DFEFFFFF
@M00200:207:000000000-ALC1F:1:2114:16053:18385 2:N:0:5
TACACGGGTATCTAATCCTGTTCGATACCCACGCTTTCGTGCATCAGTGTCAGTCACGGCCTGGCAGGCTGCCTTCGCGATCGGGGTTCTGCGTGATATCTATGCATTTCACCGCTACACCACTCATTCCGCCTGCCCCGTACGTACTCAAGCCAACCAGTTTCAACGGCAATTCAATGGTTGAGCCACTGACTTTCACCGCTGACTTAATCGGCCACCTACGCACCCTTTAAACCCAATTCTCTGA
+
CCCCCGGGGGGGGGGGGGGGGGGGGGGGGGGGGGGGGGGGGGGGGGGGGGGGGGGGGGGGGGGGGGGGGGGGGGGGGGFFEGGGGGGGGGGGGGGEGGGGGGGGGGGGGGGGGGGGGGGGGGG,3FEGGGGGGGFGGGGGGGGGGGGGGGGGGGGGGGGF9;CFF?AC>CG5CAC@FGGGGFDGGGGGGGGFFGGFF?>A=AE2=>BCFFECBDDFFF@1=;?6?)7<@FEC?3A;@;<<-4.6A))
@M00200:207:000000000-ALC1F:1:2114:17874:18528 2:N:0:5
TACCAGGGTATCTAATCCTGTTTGCTCCCCACGCTTTCGCACCTCAGTGTCAGTATCAGTCCAGGTGGTCGCCTTCGCCACTGGTGTTCCTTCCTATATCTACGCATTTCACCGCTACACAGGCAATTCCACCACCCTCTACCATACTCTAGTCAGTCAGTTTTGAATGCAGTTCCCAGGTTGAGCCCGGGGATTTCACATCCAACTTAACTAACCACCTACGCGCGCTTTAAACCCAATTCTCTGA
+
CCCCCGGGGGGGGGGGGGGGFGGGGFGGGGFGGGGGGGGGGGGGGGGGGGGGGGGGGGGGGGGGGGGGGGGGGGGGGGGGGGGGFEFGGGGFEGGGGGGGFEGGGGGGGGFGGGGGGGGFFGG+5AEAAFFFGGGGEGGGGGGGGGGGGGF@EGFEGFGGFGGG?DGG8FCFGBGGFFFFFFGGGGGDDDDBE6C5EEFFFFFEEFDFFFFFFED>BF>BEFD9=EBFF;DC5>BF7<;3<C5)6?E
@M00200:207:000000000-ALC1F:1:2114:24630:18534 2:N:0:5
TACAAGGGTATCTAATCCTGTTTGCTCCCCACGCTTTCGCGCCTCAGCGTCAGTCATGAGCCAGGTTGCCGCCTTCGCCACCGGTGTTCTTCCCAATATCTACGAATTTCACCTCTACACTGGCAATTCCACAACCCTCTCTCACACTCTAGTCTACACGTATCAAATGCAGCTCCCAGGTTAAGCCCGGGGATTTCACATCTGACTGTGTAAACCGCCTACACGCCCTTTAAGCCCAATTCTCTGA
+
CCCCCGGGGGGGGGGGGGGGGGGGGGGGGGGGGGGGGGGGGGGGGGGGGGGGGGGGGGGGGGGGGGGGGGGGGGGGGGGGGGGGGGGGGGGGGGGGGGGGGGGGGFGGGGGGGGGGGGGGGGG,5CEGGGGGGGGEEGGGGGGGGGGGGGGGGGGGGGGGGGGGGGFGGGGGGFGGGGFFECFFGGGGGG6>>DG@9EGFFFFFFFFFFFFFFFGFAF@@@FEFFF9>>@EFC)A9=<DFFEEFFE)
@M00200:207:000000000-ALC1F:1:2114:24836:18936 2:N:0:5
TACCAGGGTATCTAATCCTGTTTGCTCCCCACGCTTTCGCACCTCAGTGTCAGTATCAGTCCAGGTGGTCGCCTTCGCCACTGGTGTTCCTTCCTATATCTACGCATTTCACCGCTACACAGGCAATTCCACCACCCTCTACCATACTCTAGCTTGCCAGTTTTGGATGCAGTTCCCAGGTTGAGCCCGGGGATTTCACATTCAACTTAACAAACCACCTACGCGCGCTTTAAACCCAGTTCTCTGA
+
CCCCCGGGGGGGGGGGGGGGGGGGGGGGGGGGGGGGGGGGDGEGGGGGFGGGGGGGGGGGGGGGGGGGGGGGGGGGGGGGGGFGFGGGGGGGGGGGGFGGGDGFGGGGGGGGGGGGGGGGGGG9;AFGFGGGGGGGGGGGGGGGDFGGGGGGGGGD8FG?EAFGGCGGFGGGGFGFFG?GGGGGFGGGGDDF>D>CAE>6AFFFEFFFFFFEF>GFFFFFEFF=@E>>FF?FCEFADF@8CEFFFFE
@M00200:207:000000000-ALC1F:1:2114:18517:21008 2:N:0:5
TACTGGGGTATCTAATCCTGTTTGCTCCCCACGCTTTCGCACCTCAGTGTCAGTATCAGTCCAGGTGGTCGCCTTCGCCACTGGTGTTCCTTCCTATATCTACGCATTTCACCGCTACACAGGCAATTCCACCACCCTCTACCATACTCTAGCTTGCCAGTTTTGGATGCAGTTCCCAGGTTGAGCCCGGGGATTTCACATTCAACTTAACAAACCACCTACGCGCGCTTTAACCCCAATTCTCTGA
+
CCCCCGGGGGGGGGGGGGGGGGGGGGGGGGGGGGGGGGGGGGGGGGGGGGGGGGGGGGGGGGGGGGGGGGGGGGGGGGGGGGGGGGGGGGGGGGGGGGGGGGGGGGGGGGGGGGGGGGGGGGG+;FGGGGGGGGGGGGGGGGGGGGGGGFFEFGGGGFGGGGGGGGGGGGGGGFGGGGG6=8@CDDDGGDGF**;CAEDFEFFFFFFFFFFFFDGFDF=DFFF2=A>FFFFCC);54;;;;4?<CCC
@M00200:207:000000000-ALC1F:1:2114:5936:21265 2:N:0:5
TACTAGGGTATCTAATCCTGTTTGCTCCCCACGCTTTCGCGCCTCAGCGTCAGTCATGAGCCAGGTTGCCGCCTTCGCCACCGGTGTTCCTCCCAATATCTACGAATTTCACCTCTACACTGGTAATTCCACAACCCTCTCTCACACTCTAGTCTACACGTATCAAATGCAGCTCCCAGGTTAAGCCCGGGGATTTCACATCTGAATGTGGAAACCGCCTACACGCCCTTTATGCCCCATTCTCTGAAGA
+
CCCCCFGGDF@C<AFE<FCD<FG@CCCFGGGCG7@FGFEFC@FFCFGFEGGG:6,CEDAFC@CCF<C8,CC+FFEG7,BFCG:=@7CFE,=<FGGF8E=A==9=C>4FFD9?F9>@,?=A;,19+CAE4DDAEG8EG8DDG=D@BFGGC8E;=D==3,,131+,,99==,=+2;2=+AFG8D9F2<9F+9CB*33>;72<*386A**14+****4A=)62((035)2361=9)11;=(/6>?)5646176
@M00200:207:000000000-ALC1F:1:2114:12190:23627 2:N:0:5
TACAAGGGTATCTAATCCCGTTCGCTCCCCTGGCTTTCGCACCTCAGCGTCAGGTAAGACCCAGCGACCCGATTTCTCCACCGGCGTTCCCCTGGCTATCTACGCATTTCACCGCTCCACCCATAGTTCCAGTCGCCCCTGTCTCCCTCGAGCCGAGCAGCTCATTATGCGATTCCCCGGTCGAGCCGGGGGATTTCACAAAATGCTTATTCGGCCGACTACATGCCCTTTAAACCCAATTCTCTGA
+
CCCCCGGGGG@@ECFGGGGGGCFG>FGGFEG,@CCECGGGGFGFFFGGGFGGGGGGDGFFFGEGGGGGGDG>F7BFCGGFGF@CCF>+C<EFE=D,,5?,,95D8>@+4,AFGEE=CB8F8C?,*A9=,>;DFFGDGEGDFDFADCF8@8+:86:CCEEG,@A6@CF:FFDGGFGGFFCD5)=CD*:DD3DEB3*)1->=?F><D<))=*.5:BD:1)(,450:67.48<)).)7?,,(()55<>DB
@M00200:207:000000000-ALC1F:1:2115:26739:8622 2:N:0:5
TACCGGGGTATCTAATCCTGTTTGCTCCCCACGCTTTCGCGCCTCAGCGTCAGTCATGAGCCAGGTTGCCGCCTTCGCCACCGGTGTTCTTCCCAATATCTACGAATTTCACCTCTACACTGGGAATTCCACAACCCTCTCTCACACTCTAGTCTACACGTATCAAATGCAGCTCCCAGGTTAAGCCCGGGGATTTCACATCTGACTGTGTAAACCGCCTACACGCCCTTTAACCCCAATTCTCTGA
+
CCCCCGGGGGGGGGGGEFGGGGGGGGGGGGGGGGGGGGGGGGGGGGGGGGGGGGGGGGGGGGGGGGGGGGGGGGGGGFGGGGGGGGGGGGGGGGGGGGGGGGGGGGGGGGGGGGGGGGGGGGG,9@FDGGGGGGGGGGGGGGGFFGGGGFFEEFGGGGGGGGC8DEFGFGGGGFGGGCDFGGGGGGGGGDGCEDFAFFFFFFF?AEFFFEFEFFGFFF>?F4;;;AD6>@)/<)/5/,6@>EEE39>
@M00200:207:000000000-ALC1F:1:2115:25780:9012 2:N:0:5
TACAAGGGTATCTAATCCTGTTTGCTACCCACGCTTTCGAGCCTCAGTGTCAGTTACAGTCCAGAGAGCCGCTTTCGCCACCGGTGTTCCTCCATATATCTACGCATTTCACCGCTACACATGGAATTCCACTCTCCTCTACTGCACTCAAGTCTAACAGTTTCCAATGCACACAATGGTTGAGCCACTGCCTTTTACATCAGACTTATTAAACCACCTGCGCTCGCTTTAAACCCAATTCTCTGA
+
CCCCCGGGGGGGGGGGAFGGGGGGGGGGGGGGGGGGGGGGGGGGGGGGGGGGGGGGGGGGEGGGGGGGGGGGGGGGGGGGGGGGGGGGGGGGGGGGGGGGGGGFGGGGGGGGGGGGGGGGGGG,9CFGGAFGGGGFGGGGGGGGFGGGGGDGGGGGGGEFFGFGGGGGGGGGGFGDFFDFFGGGGGGGGGGGFGGFFFFFFFEECEFEGFFE7C*@=D@EBEA@ADBFFBEA;=F4>2:CEEEFFE
@M00200:207:000000000-ALC1F:1:2115:20176:9613 2:N:0:5
TACACGGGTATCTAATCCTGTTTGCTCCCCACGCTTTCGCGCCTCAGCGTCAGTCATGAGCCAGGTTGCCGCCTTCGCCACCGGTGTTCTTCCCAATATCTACGAATTTCACCTCTACACTGGTAATTCCACAACCCTCTCTCACACTCTAGTCTACACGTATCAAATGCAGCTCCCAGGTTAAGCCCGGGGATTTCACATCTGACTGTGTAAACCGCCTACACGCCCTTTAAACCCAGTTCTCTGA
+
CCCCCGGGGGGGGGGGCFGGGGGGGGGGGGGGGGGGGGGGGGGGGGGGGGGGGGGGGGGGGGGGGGGGGGGGGGEEFCGGGGGGGGGGGGGGGGGGGGGGGGGGGGFGGGGGGGGGGGGGGGG,9CFGGGGGGGGGGGGGGGGGGGGGGGGGGGGGGGGGGGGGGGGFGGGGFFGFGGFGFGGFFGGGGGDDEGGFFFFFFFFFEC4:CEFEAEGFFD@F>F=B@3?BFFFCC<AFFFFE3CFFC?C
@M00200:207:000000000-ALC1F:1:2115:4189:12009 2:N:0:5
TACTCGGGTATCTAATCCTGTTTGCTACCCACGCTTTCGAACCTCAGCGTCAGTTACAGACCAGAGAGCCGCTTGCGCCACTGGTGTTCTTCCATATATCTACGCATTTCACCGCTACACATGCAGTTCCACTCTCCTCTTCTGCACTCAAGTCTCCCAGTTTCCAATGCCCGACTTCGGTTAAGCCGAAGGCTTTCACATCAGACTTAAAAGACCGCCTGCGTTCCCTTTAAACCCAATTCTCTGA
+
CCCCC;FGEEFGGGFF<CFGGGFGGGGGGGGGGGGGGGGEEGGGGGGGCFFGGFGGFFFD<@EFGGGGGGGGGE,,C@FFGGCF?EFGGGGGGGGGGAFFGGGGGGGGGGGGGGGCCFGFGGG,9>EFGGGGCFGGF8DDGGGGGGGGGG8FFGGFEFFFFGGGGGGG?@?FDACC0=DDGGGG?FFGGCDC>FGFFEF6EF*8*)02+:9AE47;AD2@96@F2ABEFE)77)9)/:03;93)9?9
@M00200:207:000000000-ALC1F:1:2115:19481:15003 2:N:0:5
TACGGGGGTATCTAATCCTGTTTGCTACCCACGCTTTCGAACCTCAGCGTCAGTTACAGACCAGAGAGCCGCTTACGCCACTGGTGTTCTTCCATATATCTACGCATTTCACCGCTACACATGAAGTTCCACTCTCCTCTTCTGCACTCAAGTCTCCCAGTTTCCAATGCCCGACTTCGGTTAAGCCGAAGGCTTTCACATCAGACTTAAAAGACCGCCTGCGTTCCCTTTAAACCCAGTTCTCTGA
+
CCCCCGGGGGGGGGGG6EFGGGGGGGGGGGGGGGGGGGGGGGGGGGGGGGGGGFGGGGGGGGGGGGGGGGFFEE,9F6@CFGGGGGGGGGGGGGGGGGGGGGFGEGGGGGGGCFGGGGGGGGG,7CFGGGGGGGGGGGGGFGFGGGGGGGGFGGGGFGGGFFGGGGGGGGFGGFGGGGDDGGGGGGGGGGGG>F>FFEFFEFFFFFFEGEACFFCF>F;F?F@F<E;<EFECEFFFD;6@CEFFFBF
@M00200:207:000000000-ALC1F:1:2115:7857:16240 2:N:0:5
TACTCGGGTATCTAATCCTGTTTGCTACCCACGCTTTCGAGCCTCAGCGTCAGTTACAGACCAGAGAGCCGCTTTCGCCACTGGTGTTCTTCCATATATCTACGCATTTCACCGCTACACATGAAGTTCCACTCTCCTCTTCTGCACTCAAGTCTCCCAGTTTCCAATGCCCGACTTCGGTTAAGCCGAAGGCTTTCACATCAGACTTAAAAGACCGCCTGCGTTCCCTTTAAACCCAGTTCTCTGA
+
CCCCCGGGGGGGGGGG;EFGGGFFGGGGGGGGGGGGGGGGGDGGGGGGGGGGEEFGGGGGGGGGGGGGGGGGG8,@C6FGGGDFGEFGGGDGGGGGGGGGGGGGGEFFFFGGGGGGGGGGGGG,9EFAFFFGFGGGGGGGGGGGCGGGGGGGGGGGFGGGGGGGGGGFDGGGDDGG=F>GGGCG?9FCCGD>AFGAAEFFFFFF@C6ADEF;EDGFFD=2BFFFFFFFEF3*9)*;;12;CCCEECC
@M00200:207:000000000-ALC1F:1:2115:14224:19846 2:N:0:5
TACTCGGGTATCTAATCCTGTTTGCTCCCCACGCTTTCGCGCCTCAGCGTCAGTCATGAGCCAGGTTGCCGCCTGCGCCACCGGTGTTCTTCCCAATATCTACGAATTTCACCTCTACACTGGTAATTCCACAACCCTCTCTCACACTCTAGTCTACACGTATCAAATGCAGCTCCCAGGTTAAGCCCGGGGATTTCACATCTGACTGTGTAAACCGCCTACACGCCCTTTAAACCCAATTCTCTGA
+
CCCCCGGGGGGG,CFFEGGGGGGGGGGGGGGGGGGGGGGGGGGGGGGGGGGGGGGGGGGGGFGFFGGGGGGGGG,DE+FGEGGGGGGGGGGGFGGGGGGDFGGGGGGGGGGGGGGGGGGGGGG,9EFGEFGGGGGGGGGGEGFGGGG?FGGGD8CFDAFGECGGGGFADGGGF?DF?FGGGGGGGGGGGDDGFDFFF4@A*A?E66>ADEBEC?GAB4>5>6BBF)36@@@366AA1;;34)7?)9>
@M00200:207:000000000-ALC1F:1:2115:18135:22435 2:N:0:5
TACTCGGGTATCTAATCCTGTTCGCTACCCACGCTTTCGAGCCTCAGCGTCAGTTACAGACCAGACAGCCGCCTTCGCCACTGGTGTTCTTCCATATATCTACGCATTTCACCGCTACACATGCAGTTCCACTGTCCCCTTCTGCACTCAAGTCTCCCGGTTTCCGATGCCCTTCTCCGGTTAAGCCGAAGGCTTTCACATCAGCCCTAAAAAACCCCCTGCGCTCGATTTAAACCCACTTCTCTGAACAC
+
6,ACCGDEEFE@FEFD@CFGF<@F7B66FEC,7@FBCFG<FFGFEEE<+FEGECFFFFFFC<@FGCGDEF7F@>,9FBFEC8FFGFEFF9EFG?<EA<E<EE?F7@F@;FF,?=B>EC,FB8F,9C,=F=FEFCEGC,=8=FDGFGGGGC,9E,@C8@++6=CDFC++CG6=6*+5+,3;>DCD8E9?*<D**0;9+*+3*/*.)44)*-/*.(:)()(.(0(.(.((,)(967AF?2((7))64<<).)(
@M00200:207:000000000-ALC1F:1:2116:21457:2394 2:N:0:5
TACACGGGTATCTAATCCTGTTTGCTCCCCACGCTTTCGCGCCTCAGCGTCAGTCATGAGCCAGGTTGCCGCCTTCGCCACCGGTGTTCTTCCCAATATCTACGAATTTCACCTCTACACTGGAAATTCCACAACCCTCTCTCACACTCTAGTCTACACGTATCAAATGCAGCTCCCAGGTTAAGCCCGGGGATTTCACATCTGACTGTGTAAACCGCCTACACGCCCTTTAAACCCAATTCTCTGA
+
<CCC8CGEFFDGFGGGGGGFFGGGGGGGGGFGGGGGGFGGGGGGGGGGGGGGE<EDGDEGFGGE@FGGEEGCCF,CFGEEGE@B+@BFFGFGGGEGGGFDGGGF@,<?CFEGF,@@EEAFGGG46@EGEGGGGCG7CGFCDDGFGFG688FFDDFDFFGGGGGFFDFGFF7DGF?DFF?=@C@C7:=01+0957>=+6D:AFEFECEABEFEEC86(?@F?B@BDF069836.)25,20=.;<36?3
@M00200:207:000000000-ALC1F:1:2116:7965:4608 2:N:0:5
TACTGGGGTATCTAATCCTGTTTGCTCCCCACGCTTTCGCGCCTCAGCGTCAGTAATGAGCCAGGTTGCCGCCTTCGCCACCGGTGTTCTTCCCAATATCTACGAATTTCACCTCTACACTGGCAATTCCACAACCCTCTCTCACACTCTAGTCTGCACGTATTAAATGCAGCTCCCAGGTTAAGCCAGGGGATTTCACATCTAACTGTACAAACCGCCTACACGCCCTTTAAACCCAGTTCTCTGA
+
9CCCCCEGFGGGGGFFGGCFGFEGGDFGGGGGGEBEFGGGGFGEGFFFFEGGGGGGGG<AFGGGGGGGGFGGGGGGGGGGGGGG7FFGFFEGFGGFFGGGGGFGEFGFAFEFGCEFFEFFFFG,0EBEFFDF8=ECGCE?FGGG9+46@DGD:EGGGGGG8DDFGGGGGGFGGFFGFGGFFFGGGFE)1==ADGF@FFGFAFE<CEFEFF+0>@G9ADA>@>BFD>B@@()*8@8;(6;=.?C)9;C
@M00200:207:000000000-ALC1F:1:2116:21707:8888 2:N:0:5
TACCCGGGTATCTAATCCTGTTTGCTACCCACGCTTTCGAGCCTCAGCGTCAGTTACAGACCAGAGAGCCGCTTTCGCCACTGGTGTTCTTCCATATATCTACGCATTTCACCGCTACACATGCAGTTCCACTCTCCTCTTCTGCACTCAAGTCTCCCAGTTTCCAATGCCCGACTTCGGTTAAGCCTAAGGCTTTCACATCAGACTTAAAAGACCGCCTGCGTTCCCTTTAAACCCAATTCTCTGA
+
CCCCCGGGGGGGGGGGGGGGGGGGGGGGGGGGGGGGGGGGGGGGGGGGGGGGGGGGGGGGGGGGGGGGGGGFGGGGGGGGGGGGGGBCGGGGGGGGGGGGGGGGGGGGGGGGDGGGGGGGGGG,2EFFGEECGGGG8FGGGGGGGGGGGGFGGG;EFFGGFFGGFGFEGGCGGBGG?GGGGDGCGC<)35;;A6?=A@FFFFE@E=@EEFFAEDGAA>:452956:B3>=B:EEBA??;@CF<?EEC
@M00200:207:000000000-ALC1F:1:2116:19729:13488 2:N:0:5
TACAGGGGTATCTAATCCTGTTTGCTCCCCACGCTTTCGCGCCTCAGCGTCAGTCATGAGCCAGGTTGCCGCCTTCGCCACCGGTGTTCTTCCCAATATCTACGAATTTCACCTCTACACTGGCAATTCCACAACCCTCTCTCACACTCTAGTCTACACGTATCAAATGCAGCTCCCAGGTTAAGCCAGGGGATTTCACATCTGACTGTGTAAACCGCCTACACGCCCTTTACACCCAATTCTCTGA
+
CCCCCGGGGGGGGGGGGGGGGGGGGGGGGGGGGGGGGGGGDGGGGGGGGGGGGGGGGGGGGGGGGGGGGGGGGGGGGGGGGGGGGGGGGGGGGGGGGGGGGGGGGGGGGGGGGGGGGGGGGGG,AEGGGGGGGFGGCFGGGGFGGGGGGGGGGGGGGGGGGGGGGGFGGGGGGFGGFGGGGGGGGGF)53=>?GFFFFGFFFEFFFEFFFFE4AGFBFFFFBFFFBFFBFFFFFFABD@FFFFCFF3
@M00200:207:000000000-ALC1F:1:2116:1895:14804 2:N:0:5
TACAAGGGTATCTAATCCTGTTCGCTACCCATGCTTTCGAGCCTCAGCGTCAGTTGCAGACCAGAGAGCCGCCTTCGCCGCTGGTGTTCTTCCATATATCTACGCATTTTACCGCTACACATGTAGTTCCATTACCCTCTTCTGCACTCTAGTCTGCCAGTATTCGATGCTGTATGGGGTTGAGCCCCACGCTTTCACACCAAACTTAACAGACCGCCTGCGCACCCTTTAAACCCAATTCTCTGA
+
CCCCCGGGGGGGGGGGGGGGGGGGGGGGGGFGGGGGGGGGGGGGGGGGGGGGGGGGGGGGGFGGFEGGGGGGGGEFGGGGGGGGGGGGGGGGGGGGGGGEGGGGGG>GGGFGGGGGGGFFGGG,3CEFGGGGFGGGGGGGGGGGGGGGGGGFGGGGGDDGGGGGGGFGGCGFGFGGFGDGGGGFFGD)1330<;0*+;EFFAD8CE=EEFFF249BAD22(59@FEFFF3;)9=F)2?:1>5<5C9
@M00200:207:000000000-ALC1F:1:2116:25024:15943 2:N:0:5
TACTAGGGTATCTAATCCTGTTTGCTACCCACGCTTTCGAGCCTCAGCGTCAGTTACAGACCAGAGAGCCGCTTTCGCCACTGGTGTTCTTCCATATATCTACGCATTTCACCGCTACACATGCAGTTCCACTCTCCTCTTCTGCACTCAAGTCTCCCAGTTTCCAATGCCCGACTCCGGTTAAGCCTAAGGCTTTCACATCAGACTTAAAAGACCGCCTGCGTTCCCTTTAAACCCAATTCTCTGA
+
CCCCCGGGGGGGFGGGGGGGGFGGGGGGGGFGGGGGGGGGGGGGGGGGGGGGGGFGGGGAEGGGGGG@<EGG7F@FGGEGGGGGGGFGGGGGGEFFGCFGGGGGDCFGGGGGFGGGGEGG?DG,6=EDGGDAFGFGGGGG8EGGGGGGGGGGEFGCFGGGGGGF8DDDC8F?+<?C*1=DGDDGFGF)1+09?FFFF@GFFF56@C:AEFFFEBG9ABFFBDF==FF==E9>*88AD@2:)).6<C3
@M00200:207:000000000-ALC1F:1:2116:24017:16486 2:N:0:5
TACAGGGGTATCTAATCCTGTTTGCTACCCACGCTTTCGAACCTCAGCGTCAGTTACAGACCAGAGAGCCGCTTTCGCCACTGGTGTTCTTCCATATATCTACGCATTTCACCGCTACACATGCAGTTCCACTCTCCTCTTCTGCACTCAAGTCTCCCAGTTTCCAATGCCCGACTTCGGTTAAGCCGAAGGCTTTCACATCAGACTTAAAAGACCGCCTGCGTTCCCTTTATACCCAATTCTCTGA
+
CCCCCGGGGGGGGGGGGGGGGGGGGGGGGGGGDGGGGGGGGGGGGGGGGGGGGGGGGGGGGGGGGGGGGGDGGGGGGGGGGGGGGGGGGGGGGGGGGGGGGGGGGGGGGGGGGGGGGGGGGGG,6CEFGGGGGGGGGGGGGGGGGGGGGGGGGGGGGGDGGGGGGGGGGGGGGFGGFGDDGG8FFGE)1=C>FFFFFFGFFFFFEFFF5AFAE9GFFFFFFFFFFFFFF@ECEFFFF@FF<C?CEF<
@M00200:207:000000000-ALC1F:1:2116:19849:18374 2:N:0:5
TACAAGGGTATCTAATCCTGTTTGCTCCCCACGCTTTCGCGCCTCAGCGTCAGTCATGAGCCAGGTTGCCGCCTTCGCCACCGGTGTTCTTCCCAATATCTACGAATTTCACCTCTACACTGGCAATTCCACAACCCTCTCTCACACTCTAGTCTACACGTATCAAATGCAGCTCCCAGGTTAAGCCCGGGGATTTCACATCTGACTGTGTAAACCGCCTACACGCCCTTTATGCCCAATTCTCTGA
+
CCCCCGGGGGGGGGGGGGGGGGGGGGGGGGGGGGGGGGGGGGGGGGGGGGGGGGGGGGGGFGGGGGGGGGGGGGGGGGGGGGGGGGGGGGGGGGGGGGGGGGGGGGGGGGGGGGGGGGGGGGG,?FGGGGGGGGGGDFGGGGGGGGGGGDGDDGGGGGGGGGGGGDGGGGGGGFGGFGGGGGGG7DE):=;>BGFFFFGFFFFFFFFEE=9<AAFF=DB=@2@@@D>F9@EEEFFFFFD;EFFFFFE
@M00200:207:000000000-ALC1F:1:2116:23515:18950 2:N:0:5
TACGCGGGTATCTAATCCTGTTTGCTCCCCACGCTTTCGCGCCTCAGCGTCAGTCATGAGCCAGGTTGCCGCCTTCGCCACCGGTGTTCTTCCCAATATCTACGAATTTCACCTCTACACTGGGAATTCCACAACCCTCTCTCACACTCTAGTCTACACGTATCAAATGCAGCTCCCAGGTTAAGCCCGGGGATTTCACATCTGACTGTGTAAACCGCCTACACGCCCTTTATACCCAATTCTCTGA
+
CCCCCGGGGGGGGGGGGGGGGGGGGGGGGGGGGGGGGGGGGGGGGGGGGGGGGGGGGGGGGGGGGGGGGGGGGGFGGGGGGGGGGGGGFGGGGGGGGGGGGGGGGGGGGGGGGFGGGGGGGGG,=EGGGGGGGGGDGFFGGGGGGGGGGGGGGGGGGGGGGGFGGGGGGGGGFFG?FGGGGGGGGGE):;?DFGFEFEGFFFFFFFFBFFFFFFGFBF9<@FFFFF;0>DEFC<;AEE;FAAFFFFD
@M00200:207:000000000-ALC1F:1:2116:17199:19606 2:N:0:5
TACTAGGGTATCTAATCCTGTTTGCTCCCCACGCTTTCGCGCCTCAGCGTCAGTCATGAGCCAGGTTGCCGCCTTCGCCACCGGTGTTCTTCCCAATATCTACGAATTTCACCTCTACACTGGCAATTCCACAACCCTCTCTCACACTCTAGTCTACACGTATCAAATGCAGCTCCCAGGTTAAGCCCGGGGATTTCACATCTGACTGTGTAAACCGCCTACACGCCCTTTAAACCCAATTCTCTGA
+
CCCCCGGGGGGGGGGGGGGGGGGGGGGGGGGGGGGGGGGGGGGGGGGGGGGGGGGGGGDFGFGGGGGGGGGGGG@EGGGGGGGGGGGGGGGGGGGGGGGGGGGGGGGGGGGGGGGGGGGGGGG,6=EEEGGGGGGEGGD?GGGGGGGGGGGFGFGGGGGGC?FGGGGGG8DFFFCD5=DGGGGGGFE)13=?BGFEFFGA5A4:E==EFFCAEECAAF=>@=EFD>BBF@@F?4=)6?DFFFFF?E4
@M00200:207:000000000-ALC1F:1:2116:20776:19790 2:N:0:5
TACGGGGGTATCTAATCCTGTTCGCTCCCCACGCTTTCGCTCCTCAGCGTCAGTAGTTGCCCAGAGACCCGCCTTCGCCACCGGTGTTCCTCCTGATATCTGCGCATTTCACCGCTACACCAGTAATTCCAGTCTCCCCTGCAACACTCAAGTCCGCCCGTATCGACTGCAGGCCCGGAGTTGAGCTCCGGGTTTTCACAGCCGACGCGACGAACCGCCTACGAGCTCTTTAAACCCAATTCTCTGA
+
CCCCCGGGGGGGGGGGGGGGGGGGGGGGGGFFGGGGGGGGGGGGGGGGGGGGEGGGGGGGFGGGGGGGFGGGGGCFGGGGGGGEFGGGGGGGGGGGGGGGGGFGGGEGGGGGGGGGGGGGGGG@BEFGGGGGGGGGGGGGGGGGGGG??FGCEGGGG8C5@7?FECGGGGGGGDCDBE<DGFFGFG>3(:CD=D3;FCG=9FFFFF@F>BDBF;DE;EFFF?<B<D97<A9>DFF@6??B<44))6>
@M00200:207:000000000-ALC1F:1:2116:8965:20804 2:N:0:5
TACCGGGGTATCTAATCCTGTTTGCTCCCCACGCTTTCGCGTCTCAGTGTCAGTATTGGTCCAGGAAGTCGCCTTCGCCACTGATGTTCCTTCCGATATCTACGCATTTCACCGCTACACCGGCAATTCCACTTCCCTCTACCATACTCTAGATATCCAGTATCGGATGCAGTTCCCAAGTTGAGCTAGGGGCTTTCACATCCGACTTAAATATCAACCTACACGCGCTTTAAGCCCAATTCTCTGA
+
CCCCCGGGGGGGGGGGGGGGGGGGGGGGGGGGGGGGGGGGGGGGGGGGGGGGGGGGGGGGGGGGGGGGGGGGGGFGGGGGGGGFGGGGGGGGGGGGGGGGGGGGGGGGGGGGGGGGGGGGGGG60CGGGGGGGGGGGGGGGGA?FFGGGGGGGGGGGDFGGGGGGDGGGGGGGFGGFGGFGFG7DGE0:;?BEGFFFFGFFFD9>BB>EEFFFFGFFFFEFFFDFE@FF;;EFFFFF?DFCEFFCEE
@M00200:207:000000000-ALC1F:1:2116:8327:23991 2:N:0:5
TACGAGGGTATCTAATCCTGTTCGCTCCCCACACTTTCGTGCCTCAGTGTCAGTAACAGTCCAGAAAGCCGCCTTCGCCACTGGTGTTCCTCCCGATATCTACGCATTCCACCGCTACACCGGTAATTCCGCCTACCTCTGCACTACTCAAGGCCAGCAGTTTTGCAAGCAGTTTATGGGTTGAGCCCATAGTTTTCACTTCCAACTTGCCGGTCCGCCTGCGCTCCCTTTAAACCCAATTCTCTGA
+
CCCCCGGGGGGGGGGGFGGFGGGGGGGGGGGGGBDGGGGGGDGGGGFGGGGFGGGGGGGGGGGGGGGGGFGGGG,CFFGGGGGCFGGGG;FGGGGFCGGFGGGGGGGGGFFCGGGGGGGEFGG+6>EFEGGDGGGG8@D6A8EFEGDGGG?,DDGC6EFGEFCFF+CAD6DGGFFFFFGDGDGGCFF)14@AFDFAA@G6>FEE*04<6A6955?)55@2>2>2352=@E@FFF8A<;7=E<??CFC
@M00200:207:000000000-ALC1F:1:2117:22841:3323 2:N:0:5
TACTCGGGTATCTAATCCTGTTTGCTCCCCACGCTTTCGCGCCTCAGCGTCAGTCATGAGCCAGGTTGCCGCCTTCGCCACCGGTGTTCTTCCCAATATCTACGAATTTCACCTCTACACTGGGAATTCCACAACCCTCTCTCACACTCTAGTCTACACGTATCAAATGCAGCTCCCAGGTTAAGCCCGGGGATTTCACATCTGACTGTGTAAACCGCCTACACGCCCTTTATACCCAATTCTCTGA
+
CCCCCEGGGGGGGGGGGGGGGGGGGAFFGGGGGGGGGGGGGGGGGGGGGGGGGGGGGGGGGGGGGGGGGGGGGGGGGGGGGGGGGGGGGGGGFDFDGGGGGGGGGFGGGFGGGGGGGGGGGGGF8EGGGGGGGGGGCGGGGGGFGGGGGGGEEDFGGGGGFGGGGGGGGGGFFBF0DFFFFGGGFCF>8?CABDGEFFGFEFFC7AE;@ECEFFGFBE>=DFEBFF7>@;@37?C=EFFFF<?E?3>
@M00200:207:000000000-ALC1F:1:2117:25663:9291 2:N:0:5
TACTGGGGTATCTAATCCTGTTTGCTACCCACGCTTTCGAGCCTCAGTGTCAGTTACAGTCCAGAGAGCCGCTTTCGCCACCGGTGTTCCTCCATATATCTACGCATTTCACCGCTACACATGGAATTCCACTCTCCTCTACTGCACTCAAGTCTAACAGTTTCCAATGCACACAATGGTTGAGCCACTGCCTTTTACATCAGACTTATTAAACCACCTGCGCTCGCTTTACACCCAGTTCTCTGA
+
CCCCCGGGGGGGGGGGGGGGGGGGGGGGGGGGGGGGGGGGGGGGGGGGGGGGGGGGGFGGGGGGGGGGGGGGGGGGGGGGGGGGGGGGGGGGGGGGGGGGGGGGGGGGGGGGGGGGGGGGGGGGGGGGFGGGGGGGGGGGGGFG9EFFFGGDEFGGCGGGGGGGGFFEGGGGGFGFDFCFGGG8DFBDEGGFFGGFFFCAEFF5=@EFFFEF>C5A=ACFFA9@ADFDFDEEEEFBDDFCE?C4>=
@M00200:207:000000000-ALC1F:1:2117:20628:10123 2:N:0:5
TACCGGGGTATCTAATCCTGTTTGCTCCCCACGCTTTCGCGCCTCAGCGTCAGTCATGAGCCAGGTTGCCGCCTTCGCCACCGGTGTTCTTCCCAATATCTACGAATTTCACCTCTACACTGGGAATTCCACAACCCTCTCTCACACTCTAGTCTACACGTATCAAATGCAGCTCCCAGGTTAAGCCCGGGGATTTCACATCTGACTGTGTAAACCGCCTACACGCCCTTTATACCCAATTCTCTGA
+
CCCCCGGGGGGGGGGGGGGGGGGGGGGGGGGGGGGGGGGGGGGGGGGGGFGGGGGGGGGGGGGGGGGGGGGGGGGGGGGGGGGGGGGGGGGGGGGGGGGGGGGGGGGGGGGGGGGGGGGGGGGGGGGGGGGGGGGGEGGGGGGFGGGGGGGFGGGGGGGGFGFCFGGGGFFDGAFGGGGGGGGFGGAF5@DDDGCEFEGFEFFFFC;EEFFFFFFA=4@D?FFFFFF@BFEEEFF+6;;FFFFFFFE
@M00200:207:000000000-ALC1F:1:2117:17345:10979 2:N:0:5
TACTCGGGTATCTAATCCTGTTTGCTACCCACGCTTTCGAACCTCAGCGTCAGTTACAGACCAGAGAGCCGCTTTCGCCACTGGTGTTCTTCCATATATCTACGCATTTCACCGCTACACATGGAGTTCCACTCTCCTCTTCTGCACTCAAGTCTCCCAGTTTCCAATGCCCGACTTCGGTTAAGCCGAAGGCTTTCACATCAGACTTAAAAGACCGCCTGCGTTCCCTTTATACCCAGTTCTCTGA
+
CCCCCGGGGGGGGGGGGGGGGGGGGGGGGGGGGGGGGGGGGGGGGGGGGGGGGGGGGGGGGGGGGGGGGGGGGGGGGGGGGGGGGGGGGGGGGGGGGGGGGGGGGGGGGGGGGGGGGGGGGGGGFGGGGGGGGGGGGGGGGGGGGGGGGGGGGGGGGGGGGGGGGGGGGGGGGFGGGGDCEDGGGGFG9DGFFFFEFFGFFFEBFFFFFFE;FFGFFF=DFF9>@EFFFEFFFFFFEF069766?9<
@M00200:207:000000000-ALC1F:1:2117:3707:11185 2:N:0:5
TACGGGGGTATCTAATCCTGTTTGCTCCCCACGCTTTCGCGCCTCAGCGTCAGTCATGAGCCAGGTTGCCGCCTTCGCCACCGGTGTTCTTCCCAATATCTACGAATTTCACCTCTACACTGGGAATTCCACAACCCTCTCTCACACTCTAGTCTACACGTATCAAATGCAGCTCCCAGGTTAAGCCTGGGGATTTCACATCTGACTGTGTAAACCGCCTACACGCCCTTTAAACCCAATTCTCTGA
+
CCCCCGGGGGGFFFGGGGGGGGCFF,CFECEFFGGGGGGGGCGGGGGGGFCGGGGGFGGFGFDGGGGGGGGGCGFFFGG@CGGGGGGGGGGGGGGGGFGGGGGGEDGFFGGGGGGCFCGGGGG8=FFGGGFGFEC8CFGGGGGDFGGFGFGAFGGGGGFGGGGFFCFDGGGGGFGFFGGFE>FFGGF,:CFB4CDEFFGFFFFFFF=@=CEFFFGF=4:@DF8=;DF>>D8<?4AFDF;@;EEFFF2
@M00200:207:000000000-ALC1F:1:2117:15635:11418 2:N:0:5
TACCGGGGTATCTAATCCTGTTTGCTCCCCACGCTTTCGCACCTCAGTGTCAGTATCAGTCCAGGTGGTCGCCTTCGCCACTGGTGTTCCTTCCTATATCTACGCATTTCACCGCTACACAGGAAATTCCACCACCCTCTACCATACTCTAGTCAGTCAGTTTTGAATGCAGTTCCCAGGTTGAGCCCGGGGATTTCACATCCAACTTAACAAACCACCTACGCGCGCTTTACACCCAATTCTCTGA
+
CCCCCGGGGGGGGGGGGGGGGGGGGEFGGGGGDGGGGGGGGGGGGGGGGFFGGGGGGGGGGGGGGGGGGGGGGGGGGGGGGGGGGGEGGGGGGGGGGGGGFGGGGGGGGGGFGGGGGGGGGGGEGFGFGGGGFGGGGFGGGGGGGGGGGGGFFFGGGGGGGFGGGGGGGGGGGFG7DGGGGGDDFCFBAGGFFGGFFEGFFF58BFDFFFEEADFFFFDFFF9=@A@FBF?CFFFFBFD()966?4;
@M00200:207:000000000-ALC1F:1:2117:21948:12265 2:N:0:5
TACTCGGGTATCTAATCCTGTTTGCTACCCACGCTTTCGAGCCTCAGCGTCAGTTACAGACCAGAGAGCCGCTTTCGCCACTGGTGTTCTTCCATATATCTACGCATTTCACCGCTACACATGGAGTTCCACTCTCCTCTTCTGCACTCAAGTCTCCCAGTTTCCAATGCCCGACTTCGGTTAAGCCGAAGGCTTTCACATCAGACTTAAAAGACCGCCTGCGTTCCCTTTAAACCCAATTCTCTGA
+
CCCCCGGGGGGGGGGGGGGGGGGGGGFGGGGGDGGGGGGGGGGGGGGGGGGGGGGGGGGGGGGGGGGGGGGGGGGGGGGGGGGGGGGGGGGGGGGGGGGGGGGGGGGGGGGGGGGGGGGGGGGCGFGGGGGGGGGGGGGGGGGGGGGGGGGGGGGGGFDFGGGGGGGGGGFGGFGGGGGDEGGGGGFGAGGFFGGFFFGFFFFFFFFFFFFFFDFAAE2@DFFDFEBFFFBC3>FFFFDFFFFFFFE
@M00200:207:000000000-ALC1F:1:2118:12529:9626 2:N:0:5
TACTCGGGTATCTAATCCTGTTTGCTCCCCACGCTTTCGCGCCTCAGCGTCAGTCATGAGCCAGATTGCCGCCTTCGCCACCGGTGTTCTTCCCAATATCTACGAATTTCACCTCTACACTGGGAATTCCACAACCCTCTCTCACACTCTAGTCTACACGTATCAAATGCAGCTCCCAGGTTAAGCCCGGGGATTTCACATCTGACTGTGTAAACCGCCTACACGCCCTTTAAGCCCAGTTCTCTGA
+
CCCCCGGGGGGGGGGGGGGGGGGGGGGGGGGGGGGGGGGGGGGGGGGGGGGGGGGGGGFGGGGG-@FFGGGGGGGGGFGDGGGGGGGGGGGGGGGGGFGGGGGGGGGGGGGGGGGGGGGGGGGGGGGGFGGGGGGGGGGGFGGGGGGGGGGFGGGGGGGGGFGGGGFGGGGGGFGDGGGGEDDGGGFGGD>?GFFFFFGFFFFFFFFFFFFCAEGFB:@DFB:=9??BB@FC<9F;(2(/6<EFFF4
@M00200:207:000000000-ALC1F:1:2118:9590:10219 2:N:0:5
TACACGGGTATCTAATCCTGTTTGCTCCCCACGCTTTCGCGCCTCAGCGTCAGTCATGAGCCAGCTTGCCGCCTTCGCCACCGGTGTTCTTCCCAATATCTACGAATTTCACCTCTACACTGGGAATTCCACAACCCTCTCTCACACTCTAGTCTACACGTATCAAATGCAGCTCCCAGGTTAAGCCCGGGGATTTCACATCTGACTGTGTAAACCGCCTACACGCCCTTTACACCCAATTCTCTGA
+
CCCCCGGGGGGGGGGGGGGGGGGGGGGGGGGGGGGGGGGGGGGGGGGGGGGGGGGGGGGGGGGG-@FGGFFGGGGGGGGGGGGGGGGGGGGGGGGGGGGGGGGGGGGGGGGGGGGGGGGGGGGGGGGGGFGGGGGEGGGGGGGGGGGGGGGGFGGGGGGGGGGGGGGGGGGGGFGGFGGGGGGFFGGGGGGFDFFEFFGFEFFFFFFFECEEEEDFFFFFFFFFDD19@8;3>CFFFFFFFFFFFFF
@M00200:207:000000000-ALC1F:1:2118:27095:11018 2:N:0:5
TACACGGGTATCTAATCCTGTTTGCTCCCCACGCTTTCGCGCCTCAGCGTCAGTCATGAGCCAGTTTGCCGCCTTCGCCACCGGTGTTCTTCCCAATATCTACGAATTTCACCTCTACACTGGGAATTCCACAACCCTCTCTCACACTCTAGTCTACACGTATCAAATGCAGCTCCCAGGTTAAGCCCGGGGATTTCACATCTGACTGTGTAAACCGCCTACACGCCCTTTAAACCCAGTTCTCTGA
+
CCCCCGGGGGGGGFGGGGGGGGGGGGGGGGGGGGGGGGGGGGGGGFGFGGGGGGGGGGGG9FFE6><FEEGGGGGGGGGGGGGGGGGGGGGGFGGGGGGGGFGGGGG7FGCFGGGGGGGGGGGGGGFGGFFGFGG>EGGCFGGGGGGGGGCEECFGGGGGFGF8AFFGG9CFGFF6DFGGGGGGDC?FDGGF7>FFFEDFCFFEECA6:CEFF4DA@B5((5(((:;>@()99>FF6;8@9E?CC);
@M00200:207:000000000-ALC1F:1:2118:10987:11198 2:N:0:5
TACGAGGGTATCTAATCCTGTTTGCTCCCCACGCTGTCGCGCCTCAGTGTCAGAAACTGCCCAGCAGACCGCCTTCGCCACCGGTCTTCCTCCGGATCTCTACGCATTCCACCGCTACACCCGGAATTCCGTCTGCCTCTACAGTCCTCGAGTTTGACAGTCGGCACGGCAGATCCGGGGTTGAGCCCCGGACTTTCACCACACCCTTATCAAACCACCTACGCGCCCTTTATACCCAATTCTCTGA
+
CCCCCGGGGGGGGGGGGGGGGGGGGGGGGGGGGGGGGGGGGGGGGGGGGGGGGGGGGGGGGGGGGEFGGGGGGGGGGGGEGGGGGGGGGFFGGGGGGGGGGGGGGGGGGGGGGGGGGGGGGGGGGGGGGGGGGGGGGGGGGGGGGGGGGGGGGDGGGGGGGGGGGGGGGGGGCAGGGGGGG4CGFCFFGGDEGFFFFFGF@FDF?FFDEEEE4<F@B5<BFFFFFBFBFFB>DFF?BBFF9ADFFB<
@M00200:207:000000000-ALC1F:1:2118:6866:13212 2:N:0:5
TACACGGGTATCTAATCCTGTTTGCTCCCCACGCTTTCGCGCCTCAGCGTCAGTTACAGACCAAAAAGCCGCCTTCGCCACTGGTGTTCCTCCACATCTCTACGCATTTCACCGCTACACGTGGAATTCCGCTTTTCTCTTCTGCACTCAAGTTCCCCAGTTTCCAATGACCCTCCACGGTTGAGCCGTGGGCTTTCACATCAGACTTAAGAAACCGCCTGCGCGCGCTTTATACCCAATTCTCTGA
+
CCCCCGGGGGGGGGGGGGGGGGGGGGGGGGGGGGGGGGGGGGGGGGGGGGGGGGGGGGGGGGGG6@FGGGGGGGGGGGGGGGGGGGGDGGGGGGGGGGGGGFFGGGGGGGGGGGGGGGGGGGGGFGGGGGGGGGGGGGGGGGGGGGGGGGFGGGGGGGGDDFGGGGGGGGGGGFGGGGGGGDDFGGGGGGGDGFFFFFGFFFFF6@FFFFFCEFGFFDFFDD>BBFFFFFFFF3=F?7<F<>AF>AB
@M00200:207:000000000-ALC1F:1:2118:20365:16126 2:N:0:5
TACACGGGTATCTAATCCTGTTCGATCCCCACGCTTTCGTGCCTCAGCGTCAGTAGCGATTTGGCAAGCTGCCTTCGCAATCGGAGTTCTGCGTCATATCTACGCATTTTACCGCTACACATGGAGTTCCATTACCCTCTTCTGCACTCTAGTCTGCCAGTATTCGATGCTGTATGGGGTTGAGCCCCACGCTTTCACACCAAACTTAACAGACCGCCTGCGCACCCTTTACACCCAGTTCTCTGA
+
CCCCCGGEGGGGGGGGGGGGGGGGGGGGGGGGGGEGGGGGGGGGGGGGGFGGEFDGFG:EFGGG-@CFFFGGFFGGFGGDGGGG7FGGGGGGGGGG8FEGGDFGEGDFEFGF<FGGDGCGGGGGGGFGGDGGAFGAFGFGGGGGGGDDGGGGGGGGADFGFGGEGCFD9CGGGFFGGCGGGGCGGC?;7=6*;9@EFECCDFF=BEEECECB547BBBFF>=@>9:<;3EFFFF)>71;45<<<CC
@M00200:207:000000000-ALC1F:1:2118:18454:17879 2:N:0:5
TACTCGGGTATCTAATCCTGTTTGCTCCCCACGCTTTCGAGCCTCAATGTCAGTTATCGTCCAGCAGGCCGCCTTCGCCACCGGTATTCCTCCTGATATCTACGCATTTCACCGCTACACCAGGAATTCTGCCTGCCCCTCCGACACTCCAGACTGGCAGTTTCAAATGCAGTCCACGGGTTGAGCCCATGCCTTTCACATCTGACTTGCCATTCCATCTACGCTCCCTTTAACCCCAATTCTCTGA
+
CCCCCGGGGGGGGGGGGGGGGGGGGGGFGGGGGGGGGGGGGGGGGGGGGGGGGGGGGGGGGGGG@@FDGGGGGGGGGGGGGGGGGGGGGGGGGGGGGGGGGGGGGGGGGGGGGGGGGGGGGGGGGGGGGGGGGGGEFGGGGGGGGGGGGGGGGGGGGGGGFGFGGGGGGGGGGFGGGGGDGGGGGGGGGGFFGFFFFFGFEFFFFFFFFFFFFFGFFFFFEFB@@BBFFFEFF)*=1;;@EEFFCCC
@M00200:207:000000000-ALC1F:1:2118:21788:21353 2:N:0:5
TACGCGGGTATCTAATCCTGTTTGCTCCCCACGCTTTCGCGCCTCAGCGTCAGTCATGAGCCAGGTTGCCGCCTTCGCCACCGGTGTTCTTCCCAATATCTACGAATTTCACCTCTACACTGGGAATTCCACAACCCTCTCTCACACTCTAGTCTACACGTATCAAATGCAGCTCCCAGGTTAAGCCCGGGGATTTCACATCTGACTGTGTAAACCGCCTACACGCCCTTTACGCCCAGTTATCTGA
+
CCCCCGGGGGGGGGGGGGGGGGGGGGGGGGGGEGGGGGGGGGGGGGGGGGGGGGGGGGGGGGGG-@FCFGGGGGGGGGGGGGGGGGGGFDGGGGFGGGGGGGGGCFGGGGG<FFGGGGGGFFGGGCFGGGGGGC=EEGGGGGGFGGGGFFGGGGGGGGGGCCFGAFGGGGFCFAGG?CFGG>@:>FGG579?C?FFFFG>CFFC**8>>C8>CEGA1D>?<;@@@A@>@@;9)4>>;:05-)..644
@M00200:207:000000000-ALC1F:1:2118:10475:21923 2:N:0:5
TACTGGGGTATCTAATCCTGTTTGCTCCCCACACTTTCGAGCCTCAGCGTCAGTTAAAGCCCAGTTGGCCGCCTTCGCCACCGGTGTTCCTCCGAATATCTACGCATTTCACCGCTACACTCGGAATTCCGCCAACCTCTACTTCACTCAAGAAAACCAGTTTCAACTGCAGTCTACAGGTTAAGCCCGTAGTTTTCACAGCTGACTTGGCTTCCCGCCTACGCTCCCTTTAAACCCAATTCTCTGA
+
CCCCCGGGGGGGGGGGGGGGGGGGGGGGGGGGGGGGGGGGGGGGGGGGGGGGGGGGGGGGGGFG;@CF@FGGGGGGGGGGGGGGGGGDFGGGGGGGGGGGGGGGGGGGGGGGGGGGGGGGGGGGCEGGGGGGGEEFGFGGGGGGGGGGGGGGGGGGGGGFDFGGGFGGGGGGGFGGGGGFGFGGFGFGGGGFDFBEFFGFFFEBFFF:@BBEFF4?9DFDFBFBFFBFF<8CE3FADFFFFFCECE<
@M00200:207:000000000-ALC1F:1:2119:7168:3583 2:N:0:5
TACTGGGGTATCTAATCCTGTTCGATACCCGCACTTTCGAGCTTCAGCGTCAGTTGCGCTCCCGTGAGCTGCCTTCGCAATCGGAGTTCTTCGTGATATCTATGCATTTCACCGCTACACCTCGCATTCCGCATTCCTCTGTCGCACTCCAGCTCGTCAGTTTCAACGGCAGGACGGGGTTGAGCCCCGGGCTTTCACATCAGACTTGCCGCACCGCCTGCGCTCCCTTTACACCCAATTCTCTGACGATC
+
CCCCCGGGGGGGGGGGGGGGGGGGGGGFGGGGGGGGGGGGGGGGGGGGGFGGGGGGGGGGGGGGGGGGGGGGFGGGGGGGGGGGBGEGGGEFFGGFCFGGGGGGFGGGGGGGGGGGGGGGGGGGGE@EGGEGGGGGGGGGGGGGGGGGGFFGGCGGGGGFDECGFG8EDDDCG5C>*<79??FG4CFC<DDE47)8FEEE@+63;E?8FFF04>;B>>?BF>9><BF043<BBFFE?B?4)))-4>)44?4
@M00200:207:000000000-ALC1F:1:2119:25152:3802 2:N:0:5
TACTCGGGTATCTAATCCCGTTTGCTCCCCTGGCTTTCGCGCCTCAGTGTCAATCCCGGTCCAGGATGCCGCCTTCGCCACCGGTGTTCCTCCAGATATCTACGCATTTCACCGCTACACCTGGAATTCCGCATCCCTCTCCCGGATTCAAGCCTCCCAGTCTCGGACGCAGTTCCCGGGTTGAGCCCAGGGATTTCACGTTCGACTTAGAAGGCCACCTACGCGCCCTTTACACCCAATTCTCTGA
+
CCCCCGGGGGGGGGGGGAEGGGGGGGGGGGGGGGGGGGGGGGGGGGGEGGGGGGGGGGGGGGGGGGGGGGGGGGGGGGGGGGGGEGGGGGGGGGGGGGGGGGGGDEGGGGGGGGGGGGGGGGGGGGGGGGGGGGGGGGGGGFGEGDGGGGGFGFGGGCGF=AGFDGGGGGGGGFGF,9DGGDDFGGGGGFF?FGFFFFGBBFF9;@D6FFFFFD4;<A@@@@F;936;F?>BFFFFFFF:AAFFFF2
@M00200:207:000000000-ALC1F:1:2119:18371:7270 2:N:0:5
TACCAGGGTATCTAATCCTGTTTGCTCCCCACGCTTTCGAGCCTCAGTGTCAGTTACAGGCCAGAGAGCCGCTTTCGCCACCGGTGTTCCTCCACATATCTACGTATTCCACCGCTACACACGGAATTCCACTCTCCTCTCCTGCACTCAAGTCTACCAGTTTCCAATGCATACAACGGTTGAGCCACTGCCTCTTACACCAGACTTAATAAACCACCTGCGCTCGCTTTAATCCCAGTTCTCTGA
+
CCCCCFGDFGEGG<<C@FCFE,CEFGCCFGG7@E:@FGGGCGG8FG<66<E@FF,CFCEGF@FCFGF:FFEGGGGG::CFFFE+6@B=EFAFGF,,A,49,9?D4>,F,=,?F4BE8EFF@+@C>8@FCDFGGFFG89E+ADDFGGGF8E,>3,@D@EGFAFGFF8=EC,2C=?D+,*0==97+;A7D?:CCA696?C9@):A9C5*9+;9AEE4*//)5)/)->D(25(;>*1=8345)))95..
@M00200:207:000000000-ALC1F:1:2119:5383:8125 2:N:0:5
TACTAGGGTATCTAATCCTGTTTGCTCCCCACGCTTTCGCGCCTCAGCGTCAGTCATGAGCCAGGTTGCCGCCTTCGCCACCGGTGTTCTTCCCAATATCTACGAATTTCACCTCTACACTGGGAATTCCACAACCCTCTCTCACACTCTAGTCTACACGTATCAAATGCAGCTCCCAGGTTAAGCCCGGGGATTTCACATCTGACTGTGTAAACCGCCTACACGCCCTTTAAACCCAGTTCTCTGACGCT
+
CCCCCFGGGGGGGGGGGGGGFGGGGGGGGGGGGGGGGFCGEEGGGGGGGFEGGFGFGGGGGGGGGFGGGGGGGGGGGGEGGFGGGGEFGGGGGGGGGGGFGGGGGGGFGFFFGFGGGGGGGGGGGGGGGGAFGGGEGGFFGGGGGGGGGFA@EFGGGDFB=9=FGGGGGGGCF?DFGFG??8DDDGGGG+@>>C66?=DEFFFE6;=E8AF4A*1/58-(6>BB(:>>(=;E5<BF((65)/)7377.61(
@M00200:207:000000000-ALC1F:1:2119:2225:9508 2:N:0:5
TACTAGGGTATCTAATCCTGTTTGCTCCCCACGCTTTCGCGCCTCAGCGTCAGTCATGAGCCAGGTTGCCGCCTTCGCCACCGGTGTTCTTCCCAATATCTACGAATTTCACCTCTACACTGGGAATTCCACAACCCTCTCTCACACTCTAGTCTACACGTATCAAATGCAGCTCCCAGGTTAAGCCCGGGGATTTCACATCTGACTGTGTAAACCGCCTACACGCCCTTTATACCCAATTCTCTGA
+
CCCCCGGGGGGGGGGGGGGGGGGGGFGGGGGGGGGGGGGGGGGGGFGGGGGGGGGGGGGGGGGFCFGGGGGGGGGGGDGGGGEGGGGGGGGGGGGGG?FGGGGGG=FGGGGGGGGFDFGCGGGGCGGGGGGGGGGGGGGGGGGFGGGGGGGDGGGGGGGE>?GGGGEF?FGGFFFFGFCD=FFGGGGGCDDFBCFFFFGFFFFFFFFFFEA?A?=AB>BFFFFFFFBF>=E4?CFF@E(39<CFE3C
@M00200:207:000000000-ALC1F:1:2119:26320:10881 2:N:0:5
TACTGGGGTATCTAATCCTGTTTGCTCCCCACGCTTTCGCACCTGAGCGTCAGTCTTCGTCCAGGGGGCCGCCTTCGCCACCGGTATTCCTCCAGATCTCTACGCATTTCACCGCTACACCTGGAATTCTACCCCCCTCTACGAGACTCAAGCTTGCCAGTATCAGATGCAGTTCCCAGGTTGAGCCCGGGGATTTCACATCTCACTTAACAAACCGCCGCCGTGCGCTTTAAACCCAATTCTCTGA
+
CCCC@FGGGGGGGFGGGGGGGGGGGGGGGGGGGGGGGGGG7FGG,EE8FFGGGGF9,6CEFGGG8F@FGGGGEGGGFGGDGGDGGFFGGGGGGGCGE8FGGGGGGGEGFGGGGGGGCFGG8FGGGGGGGG9F9E8BEGGG9F+@3:CGGGGGF9F6CFGF,+5EE7FFDGFG8+53@8C*=7>90ACG4C4)8CAFC?F))06)7..););CE;A:(8(((-(4,0-3>F0)6)9?18::)).6449
@M00200:207:000000000-ALC1F:1:2119:20024:11302 2:N:0:5
TACGAGGGTATCTAATCCTGTTTGCTACCCACGCTTTCGAACCTCAGCGTCAGTTACAGACCAGAGAGCCGCTTTCGCCACTGGTGTTCTTCCATATATCTACGCATTTCACCGCTACACATGGAGTTCCACTCTCCTCTTCTGCACTCAAGTCTCCCAGTTTCCAATGCCCGACTCCGGTTAAGCCGAAGGCTTTCACATCAGACTTAAAAGACCGCCTGCGTTCCCTTTAAACCCAATTCTCTGA
+
CCCCCGGGGGGGGGGGGGGGGGGGGGGGGGGGGGGGGGGGGGGGGGGGGGGGGGGGGGGGGGGGGGGGGGGGGGGGGGGGGGGGGGGGGGGGGGGGGGFGGGGGGGGGGGGGGGGGGGGGGGGGGGGGGGGGGGGGGGGGGGGGGGGGGGGGGGGGGGGF=DGGGGGGGGGGDADF83=DGGGGGGG>DGGFFGFFFEGEFFFEFFFFFFFFFFFF>DFFFFBFFFFEFF@E<EAFF@0@FEEFEE<
@M00200:207:000000000-ALC1F:1:2119:4471:11885 2:N:0:5
TACAGGGGTATCTAATCCTGTTTGCTCCCCACGCTTTCGCGCCTCAGCGTCAGTCATGAGCCAGGTTGCCGCCTTCGCCACCGGTGTTCTTCCCAATATCTACGAATTTCACCTCTACACTGGGAATTCCACAACCCTCTCTCACACTCTAGTCTACACGTATCAAATGCAGCTCTCAGGTTAAGCCCGGGGATTTCACATCTGACTGTGTAAACCGCCTACACGCCCTTTATACCCAATTCTCTGA
+
CCCCCGGGGGGGGGGGGGGGGGFFGFFGGGGGGGGGGGGGGGGGGGGGGGGGGGGGGGFGGGGGGGFGGGGGGGGGGGGGGGGDGGGGGGGGGGGGG8FGGGGGG?FGGGGGGGGGGGGGGGGGCGGFGFFFFCEEGGGFGGGGGGGGGGGGDA:FFGGFBFGGF9EGGGC7DFG+CDGFFGGFGGGCDCDB>DFFFEGEFFFE?EEEFCFEEFFF9>>@DFFD9>?BFF3CECA6@EF@EEFFCF3
@M00200:207:000000000-ALC1F:1:2119:23949:11938 2:N:0:5
TACCCGGGTATCTAATCCTGTTTGCTCCCCACGCTTTCGCGCCTCAGCGTCAGTCATGAGCCAGGTTGCCGCCTTCGCCACCGGTGTTCTTCCCAATATCTACGAATTTCACCTCTACACTGGGAATTCCACAACCCTCTCTCACACTCTAGTCTACACGTATCAAATGCAGCTCCCAGGTTAAGCCCGGGGATTTCACATCTGACTGTGTAAACCGCCTACACGCCCTTTAAACCCAATTCTCTGA
+
CCCCCGGGGGGGGGDGGGGGGGGGGGGGGGGGGGGGGGGGGCGGGGGGGGGGGGGGGGFEGGCFDECGGAFGGGGGGGGGFGGGGGGGGFGGGGGGGGGGGFGFCDGGGGFGGGGGGGGGGGGGGFFGFGGGGGGGGGGGGFGGFGGGGGGDGGFGGGGFBDGG@C9EFFGGFDGFGFC9CG?DFGGG>CCA5CF:FFGFEFFECFEFFEFFCEFFFF=@DFFFD58@FDE3678A12(6)67?CE)
@M00200:207:000000000-ALC1F:1:2119:17959:12369 2:N:0:5
TACTGGGGTATCTAATCCTGTTTGCTCCCCACGCTTTCGCGCCTCAGCGTCAGTCATGAGCCAGGTTGCCGCCTTCGCCACCGGTGTTCTTCCCAATATCTACGAATTTCACCTCTACACTGGGAATTCCACAACCCTCTCTCACACTCTAGTCTACACGTATCAAATGCAGCTCCCAGGTTAAGCCCGGGGATTTCACATCTGACTGTGTAAACCGCCTACACGCCCTTTAAACCCAGTTCTCTGA
+
CCCCCGGGGGGGGGGGGGGGGGGGGGGGGGGGGGGGGGGGGGGGGGGGGGGGGGGGGGGGGGGGGGGGGGGGGGGGGGGGGGGGGGGGGGGGGGGGGGGGGGGGGGGGGGGGGGGGGGGGGGGGGGGGGGGGGGGGGGGGGGGGGGGGGGGDEGGGGGGD=DGGGGGGGGGGGFGFGFGGGGGGGGGCGDGFFGFFFFGFFAFFFFFFFFFFFFFFFEFFFBFFFF;>BFFFFFFFFFDFFFFFEFF
@M00200:207:000000000-ALC1F:1:2119:2883:13162 2:N:0:5
TACACGGGTATCTAATCCTGTTTGCTCCCCACGCTTTCGCACCTGAGCGTCAGTCTTCGTCCAGGGGGCCGCCTTCGCCACCGGTATTCCTCCTGATCTCTACGCATTTCACCGCTACACCTGGAATTCTACCTCCCTCTACGAGACTCAAGCTTGCCCGTATCAGCTGCAGTTCCCAGGTTGAGCCCGGGGATTTCACCTCTGACTTAATAAACCGCCTGCGTGCGCTTTATACCCAATTCTTTTA
+
CCC<B@F7F+EGGGFGGGGAFGEGGGGGGCEECCEGGGDE@FGGFD<FEGGGGGF@FG7<B:FE866:F+>FGDGGBEECFFFEGCFGGCDGF<<,FCGGGEFFGDGGGGGGGCGGGG9A@EF,3DFGG9@@3,@DE@FF,@+1++=DG,,>32A6CE6BE57CCF,99EFF+?EFFA792??*7CFG4>D)0:FE8/,07F6@6).76)+9)7AF@:9@02181B61(3?D9:FF?F0:>4)))).
@M00200:207:000000000-ALC1F:1:2119:19070:18862 2:N:0:5
TACAAGGGTATCTAATCCTGTTCGCTACCCATGCTTTCGAGCCTCAGCGTCAGTTACAGACCAGACAGCCGCCTTCGCCACTGGTGTTCTTCCATATATCTACGCATTTCACCGCTACACATGGAGTTCCACTGTCCTCTTCTGCACTCAAGTCTCCCGGTTTCCGATGCCCTTCTCCGGTTAAGCCGAAGGCTTTCACATCAGACCTAAAAAACCGCCTGCGCTCGCTTTAAACCCAATTCTCTGA
+
CCCCCGGGGGGGGGGGGGGGFGFGGGGGGGGGGGGGGGG@EFFGGGGGGGGGGGGD@FGFGGGGGCCGGFGGGGGGGGGGC<FGGGGGG9EGGGGGGFGGGGGGGGGGGGGGGGGGGGGGEGGGGEGGG;EGA@EFCGGGGGFFEGGGG?EGD@EGAGGFCAGGFDEGGG+AGFFBF8CDGGGFFFCCDDDBAGFFFFGFFF+5>@4=FEF3BAEF=EFFB9@96DF@FFFC?;FFFF0@CEC3?E3
@M00200:205:000000000-AKKM3:1:1101:13227:1889 2:N:0:1
TACGAGGTTCTCTAATCCCGTTTTCTCCCCACGCTTTCTCTCCTCAGCGTCCTTTCCGTTCCATTTCTCCGCCTTCTCCTCTTTTTTTCCTCCCTCTCTCTACGCCTTTCCCCTCTACACTTTTCCTTCCACTCACCTCTCCCGGACTCCATCTACGCAGTTTCTTTTGCATTTCCTCTTTTATGCCTATTTTTTTCACCCTCCCCTTCCGCTGCCGCCTCCTCGCCCTTTCCCCCCTATTCTTTTTTTCT
+
6,8,,,+,;,;<C,,<C;@,C@@,<;CCC@,8+8B@@A,6,;BEE,,;+88+,6;;C,,;A@,,;,,,99+87?C?,::,:9,,<,8>?@D?=4,,9,99=,?,4+9894,::,6:+<,99,,,,,9@E8,9?9+99;@6:=@*+*61=*,+3++5*6+*@32+*++,53+*42=+43++766++34+1+,++2403*700)10)105)0))))14(/292-(2//.9886)))(,1(//96.)/))((()
@M00200:205:000000000-AKKM3:1:1101:10282:1911 2:N:0:1
TCCACGGTTCTCTCCTCCCGTTCTCTCCCCTGTCTTTCTTTTCTCCGCTTCCTCCCATCCCCATCTCCCTTTTTTCACCCTTTTCTTTCCAATCTCTCTCTACTCCTTTCCCCTCTCCCCCTTTTCTTCCGGTTTCCCCTAGATGGCTCCCTCTAACCAGTTTCCCCCGCATTTCCTCTTTTGCTCCTTTTTCTTTCACACGCTCCTTCCCACTCCGCCTCCTCACGCTTTCCTCCCCATTCTCTTCTTCT
+
6,8,8,+,6,;<C,,;;;@+=;6,;;C;C@C-,;<C@@,6,6CAC,+6,68,,6,8,;;BB@,,6,,::9,6:5>:,<6,44,,6,9@AE,,,9,,5,9A=,?,:,4444,::,69==,46+945,99C=++6++933930,,4,*=06*++,+++56+*7+2+00++*6*)0;?3+1++332++66*5+,**722?07*)))0)111*)0*1843//3:)/)311*1115***/-*(008/99C))))))
@M00200:205:000000000-AKKM3:1:1101:14651:1921 2:N:0:1
TACTAGGTTATCTACTCCTGTTCTCTCCCCCCTCTTTCTCTCCTCATCGTCATTTCTCGCCCCTCCCTCCGCCTTCTCCCCCTTTTTTCCTCCTTCTCTCTGCTCCTTTCCCCTCTACACCTCTCCTTCCTCTTTCCCCTACCTACCTCTCTCTGATCCGTTTCCTCTGCCCTCTCCTTCTTGTGCCCTCTTCTTTCACACCCTACTTCTCCCGCCGCCTCCTCGCTCTTTCTCCCCTATTCTCTTTCTCT
+
6,88,,,,<,;<C,,<CCE,CC,,6<6CC@@++8CC@A,6;CBEE,,;,:;,,,,,,,,,76+,,,,,64+6?=?B,:6,,6+,:,:6A4@549,,5,9AA,,,:,9==A,::,69+<,49,,4,,9=AD,9336@3+903=8?,*0060,+62++5@=*@+36*++7*,+3:000*+++766+*323;+,+17924*7*01)))151**30))35)*3:)-)*/*)/929***.01(00/)/79))))))
@M00200:205:000000000-AKKM3:1:1101:9888:1946 2:N:0:1
TCCTCGGGTCTCTAATCCTGTTTTCTCCCCACGCTTTCTCTCCTCAGCGTCCTTCCCGTCCCATCTCTCCGCCTTCGCCTCCTCTTTTCCTCCTTCTCTCTGCGCCTTTCCCCGCTCCACCCTTCCTTCCACGCTCCCCTACCGGACTCTATCTATAGCAGTTTCTCTTGCCGACTCCTTTTTGCGCCTTTCTTTTTCCCACCCCCCTTTCCACCCCCCCTCTCACCTCTTCTTCCCCAATTCTCTTTTCT
+
6,8AC,,+;+;<C,,<C@C,C;<,<CC;C@87+8B@C5,;;;BFE,,;+88+,<,;6,,8@@,,,,9,:948=CC?,88,8,,,<,<?AEF<99,,9,@=9,=+7,6894,:A+6?+8,94++,,,99A4,961+813680619+*=)63,+3+65+,2+66*23++,5,+1*)303*++333****00*,++,22/.,.*0:))(-/0)1****/.).,.,()/+20*06))))-0(.,4.66<.)))))
@M00200:205:000000000-AKKM3:1:1101:20838:1948 2:N:0:1
TACTCGGCTCTCTACTCCTGTTTTCTCCCCACGCTTTCTCTCCTCCGCGTCCTTTTCGTCCCATCTTTCCTCCTTCTCCCCCTTTTTTCCTCCTTATCTCTGCGCCTTTCACCGCTACACTCTTCCTTCCCCACTCCCCTACCGACCTCTCTTCACAGCAGTATCTATTGCACGCTTTTTTTTCAGCCCTCTCTTTTCACATCCTCTTTCCCGACCCCCCTCCCAGCTCTTTCTCCCCAATTCTCTTCTTT
+
6,8AB,,,:,;;C,,<;CE,CC;,;<,;;B,@+8@@@A,6;C@EE,+8+87+,;6;C+,8@@,,,,6,,5,<AAA=,:9,46+,:,:>A>E??=,,9,9@=8=+4,689A,::+69+8499,,,,,99A==9016>,36:0=@*+*60601+,3+32,0*,2*+3++,43;*:)9*33+*+33*+,23**,**42511,2*:>)***.1*00/(*/(*0(.((),+)0227)).)/+,/(4444<.)))))
@M00200:205:000000000-AKKM3:1:1101:10379:1958 2:N:0:1
TACTCGGTTCTCTAATCCGGATCTCTCCCCACTCTTTCTCTCCTCAGCGTCCTCACACCTCCATTCTTCCGCCTTCGCCTCTTTTTTTCCTCCCTCTCTCTACGCCTTCCCCCACTACACCTTTCTTTCCATTCCCCCCTAGCTTGCTCCATCTCGGCCGTCTCCTCTGACCCCGCCCTTTTGAGCCTGTCTATTTCACACCGTCCTTTCCCAGCCGCCTTCTCGCCCTTTCCCCCCTGTTCTCTTCTTCT
+
6,8AC@7,8,;<C,,<C@@+,86,;;;6CB,8,CCCC@,;,;B?@,,;+88+,;,,,,8;FE,,,<,,<9,8@?BE,88,89,,<,8>AEE<4?,,9,9CD,C,7+46=4,:84@D+:,99,,,,,9=C=,@D,3913615,1CDDF*63,+3+60*6=*C+063+555,43385*33**7,5**44**+4++55+425*)/5-(/(9*/0*.),4-/0/(/)1//095*6)))(./(-4))..5))))))
@M00200:205:000000000-AKKM3:1:1101:22832:1983 2:N:0:1
TACAGGGTTCTCTAATCCTGTTCTCTCCCCCCTCTTTCTTCCCTCAGTGTCATTCCTCTGCCATTCTTCTGCTTTCTCCTTTTTTTTTCCTCCCTCTCTCTACGCCTTCCCCCCCTCCACCCTTCTTTCCCCACCCCTCTCCGTGACTCCCTCCCGGTCGTTTCCACTGGCCACGCTCTTTTGCTCCCTTCCCTTTCACCCCCTCCTTCCCGCTCCACCTCCTCACCCTTTTCCCCCTGTTCTCTCTCTCC
+
6,8,,,,,;,;<C,,;CCF9C@6,;<,CCB+6+BC;@5,65;BEE,,<,<;,,;6;;<,,;;,,,,6,;,,<;A,9,<:,,5,,8+8=A@D59,,,94@ED,B,8+4899,:8+6<+4,444+,,,77==,6+16860=)5663+*=*6*,+,+6**++*50)+2++35,3)*0*0*3**225235<*3+,*/5,34/1*(/((((-.*-/(,(33/00/(/,.)30>*0/)))/,/((..)-).)))))(
@M00200:205:000000000-AKKM3:1:1101:10569:1997 2:N:0:1
TACGGGGTTATCTAATCCTGTTTTCTCCCCACGCTTTCGCTTCTCAGCGTCAATCTCGGTCCATTTTTCCGCCTTCGCCACAGTTATTCCTCCATATCTCTACGACTTTCACCTCTACACTTTTCCTTCCACCTTCCTCTACCGTCTTCTCTCCAGTTAGTTTCAACTGCCCTTCCCCTTTTGATCCGACTTCTTTCACATCTTCCTTACCTAACCGCCTCCTCGCCCTTTCCCCCCTATTCTCTTCCTCT
+
6,8,6+:+7,;<C,,<CEF9FCC,<C,;;B<@+@F@@@,8,:BFF,,C+8@,,,,;<,,BFC9,,,,,::8@CCEF,88,8,,,9,CAFGG?=,,,9,9ED,B77+8==A,::@EF7?,494,,,,9=E@8AD==E=<@:@EE?EFG0?C,+66?*?B9+@356*++73,*03DD*30+*736++76**++*4;92?2@7C@E**3:1*)39*04,)*3:)/)//4*3/2>***0-1(,..77??))))))
@M00200:205:000000000-AKKM3:1:1101:20473:1998 2:N:0:1
TCCGGTGTTATCTACTCCCTTTCGCTCCCCTAGCTTTCTTTCCTCAGCTTCCTTCTAGACCCCGTCTTTCGCTTTCGCCCCCTTTTTTCCTTCTGATCTCACCACCTTTCACCGCTCCACCCTCCTTTCCCCTCACCTCTGTCTCCCTCTATCTTGGTATTTTGCATCGCTTTTCCTCTTTTGCTCTGCTTGCTTTCCCCCCCCTCTTACCACGCCTCCTCCTCACCCTTTCTCCCCTGTTCTCTTCCCAT
+
6,8,,++,8,;<C,,<CCE,CCC,68,7:@C-,;CCCB,<,<CFE,,;,;;,,,,,,,,;;C,+88,,<:,8@4??,88,+6+,9,:>EEF@A,,,5,9A,,:,:,94=A,:5,69C:,49=+++,99AD,@F++9@:D80=EFGDD5=*,+7+6++6++@32+*++306;)<DF349++766++7@+++,**@:<5*5)118))079*10*0(14(/27(0(2*42;794)))//1(//77.1<3))())
@M00200:205:000000000-AKKM3:1:1101:15975:2004 2:N:0:1
TACAGGGTTATCTAATCCCGTTCTCTACCCTAGCTTTCGTCCCTCAGCGTCTTAAAAGGCCCATTGTTCCGCCTTCGCCTCCGTTGTTCCTGCTTCTATCAACGCCTTTCCCCGCTCCACCATCCTTTCCGCTCACCTCTACCTTCCTCCATCACGCCGGTTTCCCTCGCAATTCCTCTCTTGAGCCGATTTCTTTCACACCCCACCTTCCGCGCCGCCTACTCACTCTTTTTCCCCTATTCTCTCTCTAT
+
6,A,8C;,;,;CF,,CE@F7EC;,<<,<;CE<,CFCEA,;88BFF,,6+88,,,,,,,,BAC,,;,,,;;,8@@FD,88849+,:,8AEEF,,9,,9,@EA,A,>+9@=A,:A+=??B,49,99,,9=AE8ED1+96:D=;DFFGFG:B*,+7+6*6B>5C01+*++33@3)<CF141+*85;+03@*0*1*+5254*5:;-4))/(0)(006/441/22(/))/51;0:<))(..4((.6.6>F))))))
@M00200:205:000000000-AKKM3:1:1101:14352:2029 2:N:0:1
TACCGGGTTATCTAATCCTGTTTTCTCCCCACGCTTTCTCTCCTCAGTGTCCTCCTCTGCCCATCCCTCCGCCTTCGCCCCCTTTGTTCTTCCTTCTCTCTACGCCTTCCCCCGCTACACCCCTCCTTCCACCCGCCTCTACTGTGCTCTCTCTCGACAGTTCCCACTGCCTTCCCCCTCTTGCGCCCCTCTCTTTCACCGCACCCTTCTCTTGCCACCTACTCGCCCTTTCCTCCCCATTCTCTTTCTCT
+
8,8B@FF+8,;C@6,<CFEAFCC,;C<@CF<@+@F,@@,6,;BFF9;6,<;,,,,,;<,A,;,,6,,,;,48@CBE,66,+8+,,,<AFDG5,,,,9<CEF,6,@+9?,9,:8+@5+@,496++++9@FG,@A++61:@=0@,565D0?+,+6++*06+<F6*+1+6,;D6*+*****+*855+0;9*9***3<@24/5*:>)((0/0(*01*065*023(.)0/383)26))../1(/34667)/)))))
@M00200:205:000000000-AKKM3:1:1101:19047:2056 2:N:0:1
TACAGGGGTATCTAATCCCGTTTGCTCCCCTGGCTTTCGTGTCTCAGCGTCAGCGGATCCCCAGTCATCTGTTTTCACCGTCTTCGTTCCACACGATATCTACGCATTTCCCCGCTCCACCTTTTTTTCCGATGACCCCTGGATCGCTCAATACCGCCAGTCTGCCCTGCCGTTCCCCTTTTGAGCCGGTTGATTTCACGCGGTCACTTCACGGTCCCCCTCCCCACGCTTTCTACCCAATTCTCTTCCGT
+
86A@CEC+B,;CF<<EFFF@GEE,;CC@CFF-,FFEEE,C,;B@E@AE78@,,,++6@@EFF8,::,<C@@F<EFF,CC=B@,,C,CEFFF,,8++4,6=D;E:F,8?=A,::4=?DCDA>,9CA,@@EG6CG++819=8<=DFGFG0@*,+,66@5BC5F+52:39,;DC>DAF999**7@;**495***))4===8B5B=9(3(.16)1;=;3:2*2(.(/)/27775<,))).2.)(26>AF4))),)
@M00200:205:000000000-AKKM3:1:1101:18444:2089 2:N:0:1
TACTAGGGTATCTAATCCTGTTTTCTCCCCACGCTTTCGTTCCTCAGCGTCATTGATCGTGTATTCTTCTGCCTACGCACTTTTTGTTCTATGTCATCTCTAAGCCTTTCCCCGCTACATCACTTCTTCCGCTTACCTCCACAATATTCACTTTTGATAGTTTCTACTGCAGTTTCCTTTTTAAGCCCGTTTTTTTCACCACTTCCTTACCAACCCACCTCCTCACCCTTTCTACCCAATTCTCTTTCTAT
+
68ACCFD,=,;CFC,CCFFFGEC,<CC@F@EF+CFBC@,C,;BEFCA<78B7,<,,<C<BAE<,<,,,<@CBFGC@=7,+89,,C+CFGGF@,95,9,9CD8?,C,9A=;,::4=ACCE9,,9,9,9=ED+AC6+@9128;=@DGFF06+,+,26+:D+;@+5=*+3,3=0)@DD42+++8366+@@556,**1@3**79>=5**0:7*01188@:8*3-)/436=9C>9>****0,*/5>CC4<******
@M00200:205:000000000-AKKM3:1:1101:20711:2092 2:N:0:1
TACTAGGGTATCTAATCCTGTTCGCTCCCCACACTTTCGCTCCTCAGCGTCATGTAATGCCCATAGAACCGCCTTCGCCACCTGTGTTCCTCCTGATATCTGCGCCTTTCACCGCTACACCAGGAATTCCGTTCTCCCCTGCATACCTCTAGTCTGCCCGTTTCGCACGCAGGCTCAGTGTTAAGCCCTTAGTTTTCACTCCCTACTCTCCAGACCGCCTACGCGCCCTTTCCACCCAATTCTCTTACGAT
+
68BCCGF,C,;CFC@FFFGCGEC,88C@CFCFEGGECE,8B@@FFFEGDBB,,,<,,CCFFDC,,,,,:9@CFGGGC@B,49,,:,EEFFG<EE,,9,@FGGDCF,88DF,::>C?DGG?>+,++,9=EFCFG@DE=;8=DFGFGF?3?DE+@??DFCFFG+5=5*++3=?)@AF3**++852?;EC?F*,*35@5137>6@C)*/*.*)014>FFF)8=(0()0*>DDCE).)/,1(,666<51)))(((
@M00200:205:000000000-AKKM3:1:1101:18664:2103 2:N:0:1
TACCGGGGTATCTAATCCTGTTTGCTCCCCACGCTGTCGCGCCTCAGCGTCAGCAACAGCCCAGCCCGCCGCCTTCGCCACCGATGTTCTTCCCTATCTCTACGCCTTCCACCGCTACACCGTGCCTTCCACCTGCCTCTACTGTGCTCGATCCCGACAGTCTCGGCGGCAGCCCTGTTTTTGAGCCACCTCCTTTCACCCCCTACTTCTCCGGCCGCCTCCTCGCCCTTTCTCCCCTATTCTCTTCCTCT
+
68ACCGG+@,CEFFAFFGGGGEC,;CE@CFFG:FG,BA,@+8@?FGGGG@B,,9,,:CCFFEF,6,,+67@CFFEGF?=,8?++8+BEGGG@??,,9A@FGGGGG+9?9?,8ABE?=:F>>+,,++6@FFGGG=+>@DF8;=@DF?7*5*++43+3:CD>A*35)0**3=B9>DD0)2++5/:2)>C);**))233+147=@;((.46)-.67(8:>)84(.(0,275D5?).)64:((5564-6))))))
@M00200:205:000000000-AKKM3:1:1101:11002:2106 2:N:0:1
TACTCGGGTATCTAATCCTGTTCGCTCCCCACGCTTTCGCTCCTCAGCGTCAGTTAAGGCCCAGATATCCGCCTTCGCCACCGGTGTTCTTCCTGCTATCTGCGCATTCCACCGCTACACCAGGATTTCCGCTCTCCCCTGCCTACCTCTAGTCTGCCCGTTTCGCATGCAGGCCCGGTTTTAAGCTCCTTTTTTTCACTCCCTACTTCCCGAACCGCCTTCTCGCACTTTCTACCCTATTCTCTTTTGAT
+
8ACCCGG7C+;CFGDGGGGGGE<,@B,@DCFGDGGFDE,@CCFGGFEFCBB,,,<,;,,BAFG,,,,,<5B@FGGFG:B,44++8+BFGGF?AF,,9,4EFCF:B+86,4,:A8CEDGG=4+,++,4@FDEG>6=E80@35@1;FFC1??,+7?915@DBC+5=:*++3@9*A)*0****555;;D:967,+*,=7)*41*72(*0*8**((/.==@):6(7)+/3.1/9<)))-)/)..)-66A))))()
@M00200:205:000000000-AKKM3:1:1101:21691:2125 2:N:0:1
TACTGGGGTATCTAATCCCGTTTTCTACCCTAGCTTTCGCTCCTCAGCGTCATCATCAGGCCATCACCTCGCCTTCGCCACTCTTGTTCCTCCCGCTATCTACGCCTTTCACCACTACACCCTGCATTCCACTTCCCTCTCCTGCCTTCGCTTCGAACAGTTTCGCTTGACCCTCCCCCCTTGAGCCGGTTTCTTTCACGCCCTCCTCACGGGACCACCTTCCCGCCCTTTCCCCCCCATTCCAGTTCCAC
+
68ACCFG+8,;CCCEEFFCFG@C,<C,;;CFD8FFFF<,8,;CFGGFGG@@,,,,,<CCFGGG,,,,,6:8@C=FF,8@,8<,,<,:EFGG<:C++4+6A=DGCF+4==C9B9@=D6AEA@++,,,9=EFFFG,6@=<E8;@DFGF?06*++666<;DC::+06)3+6063:D=D03*+*83+5*5,*3**3+2@5+/,/)))/)/)-*((/0-=?(/8/)/()(*02)24))/(11(,,-)))--)))))
@M00200:205:000000000-AKKM3:1:1101:7766:2145 2:N:0:1
TACCAGGGTATCTAATCCCGTTTGCTCCCCTGGCTTTCGCTCCTCAGCGTCAATAATGGTCCAGTCTGCCGCCTTCGCCACCGGTGTTCCTCCTGATCTCTGCGCATTTCACCGCTACACCATGACTTCCATTCTCCCCTGCATACCTCAAGTCTGCCCGTATCGAATGCAAGCACCCATTTAAGCTGGTTTTTTTCACTCCCTACGCGCAAAACCGCCTCCGAGCCCTTTCACCCCTATTCTCTCACTCT
+
68ACCGG,F8CEEF<FFEGDGEC,;CC@CCFCDGGEFB,@4C8EDFGGG8B:,C,,C@FGGGG8,,;,:B@@FGGGF:C,49++8@FFGGDAFG,,A,;FFGGGG+8@DE,@CCEADFG?>+,,,,4@EFGGG=FB=D=5:DFFGDG066,+73+5=DFFG+3=):+,3AF*8:60;*+*,355<9F*6+5*34@;0*7;A5=2*))-)((0-0<:=):?((()(3.2;7@))))/1(())).5))))..)
@M00200:205:000000000-AKKM3:1:1101:24104:2163 2:N:0:1
TACAAGGGTATCTAATCCTGTTTGATCCCCACACTTTCGTTCCTCAGCGTCATTTGAAGTCTATTAATCTGTCTACACTATCTGTGTTCTTCACCCTATCTAAGCATTTCACCGCTACACCGTCAATTCCGCCTACCTCTACTCCACTCACTCCCATCAGTTTCACTCCCACCCTCCCGTTTAAGCCGGCTTCTTTCAGACCTCACTTCCGAGGCCGCCTCCGCACCCTTTCTCCCCCATTATCTCATTAT
+
<BCCCFGCF8CCFFGGGGGGFE6,,<CCCDFGDGGEEB,;,;B<FFGGG@B7,<C,CCFEGGG,;,,,;;ACFFFFE@6=<?,,<:FGGGG,,9,,9,49EFGGF,99=@,@:C6?DGG<>+@>,,,9CD8CD6+9@99*0@DFFFC06*,+46+5=FGBD+2?*+64*6;DFF5<::+*666?<EEEE++3*766+32;)05))58=**)188C@=*:>)))*)48529;**1*-*((,))/))))))))
@M00200:205:000000000-AKKM3:1:1101:8978:2186 2:N:0:1
TACTGGGGTATCTAATCCCGTTTGCTCCCCACGCTTTCGCGCCTCAGCGTCAGTTCCGGTCCATTTTGCCGCCTTCGCCACTGGTGTTCCTCCCACTATCTACGCATTTCACCGCTACACTGGGACTTCCACTCGCCTCTTCCGTACTCGAGCCATGCAGTTTCCATCCGCCTCCCGGTGTTGAGCCCCTGGCTTTAAGAACGTACTTACATGGCCGCCTCCACGCGCTTTTCCCCCTGTTCTCTTTCGAT
+
@ACCCGG>F7FFFEFFF<FFGE@7CCECCCEFFGGGGF77+6@CFFGE:8B,6<CF<BFGGGF,<,,,9:@FCGGGG?=FBD<,:9C?EF8<AC,,9,9CD,EDF+??D=,B:@6@>FC94,,,,,6@FGGGF=0>@9@0+7@AGFD0?*=++68@DGG?@+5CCCC<5@<AFF;3****649=;DGF>***;?C*+*41/7=((62?*089C2C>9)8?(/(0(*2/:*()))).2((...))))).(-)
@M00200:205:000000000-AKKM3:1:1101:21072:2186 2:N:0:1
TACAGGGGTATCTAATCCTGTTTGATCCCCACGCTTTCGTGCCTCAGCGTCAATGTCTGCTTAGTGAGCTGCCTTCGCAATTGGTGTTCTATGTCATATCTAAGCATTTCACCGCTACATGACATCTTCCGCTCACCTCCACGGTATTCAAGACAGATAGTCTCAATGGCAGTTTCCGTGTTAAGCCCGTATATTTCACCACTTACTTACCTGCCCACCTACGCACCCTTTCACCCCCATTCTCTTTCTAT
+
@8ACCFG7FCEFGCFGGGGGGFE,,CFEFFGGGGGFFFCF,BBFGGGGGCC7:F9EEFFFGGG9F,,,:AFFFGGGGBC+8?,,C<FGGGFFDG?,C,=FFFGFF,CFFG;E:@EFGGGD;,=,B,4EF,@@D=DEFFG8?DEFGAFDF+7+,6?DDGGFF+5D*2=,:DD@FFFFF*+*A@9?DGD5B6@**@55+7@8@8E**:EE*8):8=D@C0<@)1004?DC*0.*/*1)1(58>?*@*****1*
@M00200:205:000000000-AKKM3:1:1101:19491:2193 2:N:0:1
TACTCGGGTATCTAATCCTGTTTGATCCCCACACTTTCGTGCCTCAGCGTCAGTTACAGCCTAGTACGCTGCCTTCGCTATCGGTGTTCTTGACGATATCTAAGCATTTCACCGCTACACCGTCAATTCCGCCTACCTCATCTGTACTCAATCTCCGCAGTCTCAATGGCACCCTGACAGTTGAGCTGCCATATTTCACCACTTACTTACAAAGCCGCCTCCGCACCCTTTATACCCAGTTCTCTTTCCAT
+
@ACCCGGCFCEFGDFGGGGGGFF8,EFEFFGGGGGGGF@F8BDGGFGGGFGC:FE9FGFGGGG?E9,,@@CFGGGGGCF@CF:+BCFGGGGAAF,,?,@FGCGGG8EFFGDEFEGFGGGFF>@C?+=EFFGGDCDFFFGBFDGFGFF;F7,+@@9DBGGFG+>FE7D:0@DDFFFF*;++8=2???C5A+,3;C:=+27>CFE5*:AA78>*38CFA4A>))/5-=):/27*/*/*6*7;CEEF?3)))1)
@M00200:205:000000000-AKKM3:1:1101:9838:2195 2:N:0:1
TACGGGGGTATCTAATCCTGTTCTCTACCCACGCTTTCGCTCCTCAGCGTCAGGTAAGGCCCAGAGCGCCGCCTTCGCCCCCGGTGTTCTTCCTGCTATCTGCGCATTCCACCGCTACACCAGGAGTTCCGCTCTCCCCTGCCTACCTCTAGTCTGCCCGTCTCGGAAGCAGGCTCCGCTTTAAGCTCCTCGTTTTCACTCCCTACGTGCCGAACCGCCTACTCGCCCTTTCCTCCCAATTCTCTTCCCAT
+
@ACCCGG7F7FFGCGGGGGGGEE,CF9EFEFGEGGCEE:FFEFGFFGGGCF@,,C,EFGGGGG8,,,+8>FGGGDGGCB,84++84FFGGGEFC,,95EFGDGEG+@FF;,CFCGE+FF=B=,+++7@F:EGD9CDC:E=F69A9F93=A,+32?AFCFD5*:C2A**9DFFFBF6)2*)64:1/>CAA**)2:F7+9A3):7()/(/5((,,7EGFCB117)08CEG)7))-)../(42:>2>))))(.)
@M00200:205:000000000-AKKM3:1:1101:20487:2196 2:N:0:1
TACCAGGGTATCTAATCCCGTTTTCTCCCCTGGCCTTCTTTCCTCAGTGTCCGTAACTGTCCAGATCCCCGCCTTCGCCACTGTTCTTCCTCATGATCTCTACGCATTTCCCTGCTACACCATTCCTTCCAGTCTCCTCTCCAGTCCTCCACCTCCGCAGTTTCGAATGCAGTTTCGTCTTTAAGCTCCTTACTTTGACACCCTCCTTACAGCGCCACCTACCCACACTTTCTACCCCATTCTCTTTCTCT
+
AACCCGG,E,CEGGFGGAFGGEC,CEFEEFFGGGGFEG,C,<EFGGGGGCF,,6,,8FFGGGG,,,,;6@@FFGGGGBF,@?,,CFFFGGG?,A,,9ADEFGGGG,==DF,C?@DFGGGED,@,,,,=CFGGD2?@=DFB;=EFGFC;B*,+9++5:@DEC+5?)*+6;@FFFEF?**+*8366<D8;56,+*==6+575>D))580:;5*:88CG53;010)0.=3;9?****2*4))(./19*******
@M00200:205:000000000-AKKM3:1:1101:10910:2210 2:N:0:1
TACTGGGGTATCTAATCCTGTTCGCTCCCCACGCTTTCGCGCCTCAGCGTCAGACAAGGCCCAGCAGGCCGCCTTCGCCTCTGTTGTTCTTCCGGATCTCTACGCATTCCACCGCTACACCCGGAATTCCACCCGCCTCTACAGTGCTCGATCTCGACAGTTCGCACGGCCGACTCGGGCTTGAGCCCCCAGCTTTCACCGCACGCTGACGGTGCCACCTACTCGCCCTTTTCCCCCAATTCTCTTACTAT
+
@ACCCFGCFDFEGGFGFGGGGGF>CCFFE@FEFEGFDF@E7CEGGGGGGCC7@,E,FFGGGGG8C8,,@CCCFGGGG?CFCF,,<CFGGGFDCF++CCDEEGGFG6@F8A,BAED5CEGEE>C+:+@FGGFGG6CC??E0;7EDFFF*657+33=AF60345;0:*;55C>AD-)/))))4=5*0>FFF)*25CF22)=/190((,,-,((--1:@497:44)/2:5>)9)).).(2(((.6:4)))-).-
@M00200:205:000000000-AKKM3:1:1101:10347:2214 2:N:0:1
TACCGGGGTATCTAATCCTGTTTGCTCCCCACGCTTTCGCGCCTCAGCGTCAGAACTGGCCCAGGCAGCCGCCTTCGCCACTGGTGTTCCTCCCGATATCTACGCATTTCACCGCTACACCGGGAATTCCACTGCCCTCTTCCAGCCTCGAGCCCTGCAGTATCCAAGGCAATTCCTCGTTTGAGCCGAGGGATTTCACACGGTACTTATCGGACCGCCTACGCGCCCTTTCCACCCAATTCTCTGCAGCT
+
CCCCCGGGGDGGGGGGGGGGGGDACFEFFFGGGGGGGGEG@C@FGGGGGGGGG9FFFGGGGGGC?C,@@EFGGGGGGCFECFE8FFGGGGGGFGG+@+8FGGFGFCCCGF9FFGDBGGGDDEC+++,@FGFFGGGGFDFDFAFFGFGDF>6=C97AFFGFF+3B;F5,9DFDFFCBFF>?:>DFFGFBE)54?=F4+147@BF((679)6)6;0=8375,,2(79C59C50)6)6,1(-,).<9A))).),
@M00200:205:000000000-AKKM3:1:1101:22866:2218 2:N:0:1
TACGCGGGTATCTAATCCTGTTTGCTCCCCACGCTTTCGCGCCTCAGCGTCAGTGCCGGTCCAGGTAGCCGCCTTCGCCACCGGTGTTCCTCCCAATATCTACGCATTTCACCGCTACACTGGGAATTCCGCTACCCCCTCCCGGACTCAAGCCCTGCAGTTTCAAAGGCAGTTCCTCAGTTGAGCCGATGGCTTTCACCTTTTACTTACAGGGCCGCCTTCGCGCCCTTTCAACCCCATTCTCTGTAGCT
+
@AACCGGDFCEGGGGGGGGGGED,CFEEFGGGGGGCFE@B7C@CGGGGGCFG7FAFFGGGGGG8AC,,=FFFEGDGG?FFEE:+@FF@EFGEAF,4A8DEGGGGG+8FAE9ECBGEGGGCF8,,,,@A=FGGGEGG8DE>:CEFEED=CAC7:9*;AFG455:@64B,9=A>F;9:8B8)7=C:?EF>8)*))2C2+/47@EF))/7?)77<@?DE95@B(407(:83572)).648(,4<AAAB))-)))
@M00200:205:000000000-AKKM3:1:1101:19585:2282 2:N:0:1
TACTCGGGTATCTAATCCTGTTTGCTCCCCACGCTTTCGCTCCTCAGCGTCAGTTCCGGCCCAGATTACCGCCTTCGCTACTGGTGTTCCTTCCGATATCTGCGCATTTCACCGCTACACCGGAAATTCCATACTCCCCTACCGGACTCAAGTCATGGCAGTATCGGGTGGCGTCCCTGATTTGAGCCCACAGTTTTCACACCCGCTTTACCAAACCCCCTACGTGCCCTTTATCCCAATTTCTCTCACG
+
BCCC8FGGGGGGGGGGGGCFGGC8EFGGGGA7FGGGGGGGDGGGGGGGGGGG7C<ECFG>FGGGC,6B<EFGGGGGGGCFFGFFGGGGGGGFGGGDFGGGGCGGGGGGGGGGF>E>DGGGGGDCGDGGGGGD+==EG*=:DFF5+*+1DDG?>D99;30:;=*5;?03@@*0*<4/:A*32>9++1C)2;*0;CE@+*4815((3((/(943;4*=/*:(((/0(*0**28).5)6<)31654))..34(
@M00200:205:000000000-AKKM3:1:1101:15273:2314 2:N:0:1
TACAGTGGTATCTAATCCCGTTTGCTCCCCTGGCTTTCGTGTCTCAGCGTCGGCGCAACCCCAGCAGCCTGTTTTCACCTTCGGCGTTCCAAGCGATATCTACGCATTTCACCGCTCCACCGCTTGTTCCGGCTGCCCCTAGTTGGCCCAAGATCGCCAGTATGCCCAGCAGTTCCACGGGTGAGCCGTGGGATGTCACAAGACACTTAACGCTCCGCCTACACACGCTTTAAACCCAGTTCTCTGT
+
CCCCCGGGGGGGGGGGGGGGGGGGGGGGGGGGGGGGGGGGFGGGGGGGGGGGGGGGGGGGGGGGGGFGGGGGGGGGGGEFGGG7FGGGGGGEFGGDFGGGGGF@EGGGGGGGGGGFGEFFGGGGGGFGGGGCCGDEFFGFF8FFGFGFFEGFGGF??EGFGF@DECFDFGA:FEFF6CGFGGGDAG,??DGEFG*2+8CEFFFFFFFEFEF@088C1DD@F@808C59D3<:)6-3;-:26).6><)
@M00200:205:000000000-AKKM3:1:1101:23726:2320 2:N:0:1
TACACGGGTATCTAATCCCTTTCGCTACCCTGGCCTTCGAGCCTCAGCGTCAGATATTGTCCAGTAGCTCGCTTTCGCCACGAGTGTTCCTCTTGATCTCCACGCATTTCACTGCTACACCAAGAATTCCAGCTACCTCTCCAATCCTCTAGCACGGCAGTCTCGGATGCAGTTCCGGGGTTGAGCCCCGGGATTTCACATCTGACTTACCACGCCGCCTACGCTCCCTTTCTCCCCCATTCTCTGAGGAT
+
CCCCCGGGGGGGGGGGGGGGGGGDFG>FGGGGGFGFGGGGFGGGGGGGGGGGGGGGGGGGGGGGGCCFDGGGGGGGGCGGGGGGGGGGGGGGGG9EDACFGGGGGECFGGFGGGGFGGGGGGGG8FGGFGGGGFFF?:EEFGGBEFGEGFGDC7DBDGGFC+D@DFGEEGFFFFFFD>DF>C>+;6F>AC59ACFGFCGF4@CEFE=?=@EFF@5@@DF1(/(>(3):*0))<C438(,.6>B<9<).()(
@M00200:205:000000000-AKKM3:1:1101:23085:2321 2:N:0:1
TACGAGGGTATCTAATCCTGTTCGCTCCCCACGCTTTCGCTCCTCAGCGTCAGTATCGGCCCAGAGACCCGCCTTCGCCACCGGTGTTCCTCCTGATATCTGCGCATTTCACCGCTACACCAGGAATTCCAGTCTCCCCTGCCGAACTCAAGTGATGCCCGTATCGACCGCACGCTCAGGGTTGAGCCCCAAGTTTTCACGACCGACGTGACACACCGCCTACGAGCGCTTTACACCCAATTCCCTGA
+
CCCCCGGGGGGGGGGGGGGGGGGDGGGGGGGGGGGGGGGGGGGGGGGGGFGGGGGGGGGGGGGGGGGGGGGGGGEGGGGGGGCGGGGGGGGGGGFGGGGGGGGGGGEGGDFFGGGEDFGGFDG8FF8=EGGGGGGGGFGFFGGFGFG<78A?FF7CC@C?EGA+::?E>EEA>AF>DFC47CF4),AFFDEDFGGF1?F<2<1(,63,34(3448C8C@;:((.,55)C3,,6-)88466044)..43
@M00200:205:000000000-AKKM3:1:1101:20799:2322 2:N:0:1
TACCGGGGTATCTAATCCCGTTTGCTCCCCACGCTTTCGTACCTCAGCGTCAGAACAAGCCCAGCGGCCTGTCTTCACCTTCGGCGTTCCGATAGATATCAACGCATTTCACCACTCCACCTATCGTTCCGACCGCCCCTACTTGTCTCAAGAACTGCGGTTCGCCGTGCAGTTCCTCGGTTGAGCCGAGGTATTTCACACGACGCCTGCAGATCCGCCTACGTACGCTTTAAGCCCAATCTCTGACGATC
+
CCCCCGGGGGGGGGGGGGGGGGGGGGGGGGGGGDGGGGGGFGGGGGFGGGGGGAFDFFFGGGFFF::@FEGEFGGGEFFFFDFEFFGGGGCBCC7FGGCE@AFFGGGGGGGGGGGFFF8FFFF,?>FFFGGGG>D7CDGFFGGFGFGFGFGGGGGF5CDDGD=CA>CC5>F:AEFFF8C>GDGGFGFE><EEFGG:1)11;1,.(7(83<?FBBGGBFEF???7)17C9/344).4@?BFFFFBB<)(,((
@M00200:205:000000000-AKKM3:1:1101:21729:2330 2:N:0:1
TACTGGGGTATCTAGTCCTGTTTGCTCCCCACGCTTTCGCGCCTCAGCGTCAGAACCGGACCAGTGAGCCGCCTTCGCCACCGGTGTTCCACCCAATATCTACGAATTTCACCTCTACACTGGGTATTCCACCCACCTCTTCCGGTCTCAAGCCCGCCAGTATCGAATGCAGTTCCGGGGTTGAGCCCCGGGATTTCACACACGACTAAACGGGCCGCCTACGCGCCCTTTACACCCAATTCTCTTAAAA
+
CCCCCGGGGGGDGG9CFGGGGGGGGGGGGGGGGGGGGGGGGGGGGGGGGGGGGGGGGGGGGGFGGGGGGGGGGGGGGGGGGGGGGGGGGGGGGGGGGCFGGGGGGGGFDGGGGGG5=CDFGGGGFGFGGGGFFEGGGFGFFFGEGFGFGFGCC8D>E@>DE7CFDFGGFGFFFFFFFDD*>EGGFDFF>GDDFCC;FEGFF0;9;@63@4(67;EEBGF?6:1:2C5C/9)5):A1E160>A>F2).))-
@M00200:205:000000000-AKKM3:1:1101:18884:2364 2:N:0:1
TACCGGGGTATCTAATCCCGTTTGCTCCCCTGGCTTTCGTGCCTCAGCGTCAGTACATCCCCAGCAGCCTGTCTGCACCATTGGCGTTCCAGATGATATCTACGCATTTCACCGCTCCACCATCTGTTCCGGCTGCCCCTAGATGACTCAAGAACGGCAGTATACCAAGCAATTCCACGGTTAAGCCGTGGGATTTCACAAGGTACTTACCATCCCGCCTACACACGCTTTATGCCCAATTCTCTGA
+
CCCCCGGGGGGGGGGGGGGGGGGGGGGGGGFFGGGGGGGGGGGGGGGGGGGGGGGGGGGGGGGGGGGGGGGGGGGGGGGGGGAFGGGGGGGGGGGGGGGGGGGFGGGGGGGGGGGFGGGGGGGGGGGGGGGGDEGGGFFDFFCFGFGEGFFCGGF5>CDEGGFGCFGGFGFFFFFFFFGDFGGC7DF*:?55AFFFFAGCFBFFFFCFFEFFFFB=28;@=5=?BD5CCD;6?EE=G@DFEFEFCCF
@M00200:205:000000000-AKKM3:1:1101:13812:2371 2:N:0:1
TACAAGGGTATCTAATCCTGTTTGCTCCCCACGCTGTCGCGCCTCAGCGTCAGCTCTAAGATCCCGAAGGATCACTGCCCAGCGGGCCGCCTTCGCCACCGGTGTTCTTCCGGATCTCTACGCATTCCACCGCTACACCCGGAATTCCACCCGCCTCTACAGTGCTCGAGTCTCCCAGTTCGCCCGGCCGACCCGGGGTTGAGCCCCGGGCTTTCACCACCCGCCTACGAGACCGCCTACGCGCCCTTTA
+
CCCCCGGGGGGGGGGGGGGGGGGGGGGGGGGGGGGGGFGGGGGGE?FCEGG:FF<<FFGGGGGFGGGCCCGGGGGG<FGGGCGGGGCFGGGEGGGGGGGGGGFBFEFGFFFGGGGF7ADDE67BECGFFFGGGGGGGFD9ACC5+;D;C>FDGGGFFGGFFGEGFFGCDE?@AE=))8CABE<*)=7>D8CA3>58:(2297>31::914(41:F7<:4(((-7(*75**-(4<B>G:(8166,449())
@M00200:205:000000000-AKKM3:1:1101:9194:2378 2:N:0:1
TACTAGGGTATCTAATCCCGTTTGCTCCCCTGGCCTTCGTGCATGAGCGTCAGGAACTGTCCAGAGATTCGCCTTCGCCACTGGTCTTCCTCACGATATCTACGCATTTCACTGCTACACCGTGAATTCCAATCTCCTCTCCAGTCCTCTAGCATGGCAGTATTCAGTGCATTTCTGGGGTTGAGCCCCAGGCTTTCACACCAAACTTACCACACCGCCTGCGCACCCTTTAAACCCAATTCTCTGAAGA
+
CCCCCGGGGGGFFGGGGGGGGGGGGGGGGGEGGFGGGGGGGGGGGDGFEGGGGGGGGGGGGGGFGGGGGGGGGEFGFGFGGGGFGGGGGGGGGGGDFEGFGGGGGDCCFFFGGGGFFFFGGGGGGGAFGGGGGGGGGF8EFFFFFF+;DF88EDGFFGFEGFEGFFGGFC?*;79EFFF5F=DCDD?DBC>F*,ACFFGEEAB)0=ECC@EEECG58>4-4945)48D<?)1*87(62>=46<836>97)
@M00200:205:000000000-AKKM3:1:1101:21512:2386 2:N:0:1
TACTGGGGTATCTAATCCCGTTCGCTACCCTAGCTTTCGTTCCTCAGCGTCAGAAGAGACCCAGTAAGCCGCTTTCGCCACCGGTGTTCCTGATGATATCAACGCATTTCACCGCTCCACCATCAGTTCCGCTTACCCCTGTCTCCCTCAAGCCATGCAGTATCAAGCGCCGTTCCTCGGTTGAGCCGAGGGATTTCACACCTGACTTACATGGCCGCCTACAAACCCCTTACACCCAATTCTATGAAGAC
+
CCCCCGGGGGGGGGGGGGGGGGGGGGGGGGGGGGGGGGGGGGFFGGGGGGGGGGGGGGG?DGGGGGFFGGG7:FDEGGGGGDGGGGGGGAAF9FFGGGGGGGGGGGGGGGGGGG6*==CFCFGGFGFGFF8@=@CFFBEDF=E?EFGFGFGCBFGBFDF+7+;D>+=FEGEBBAFFFAD?E55*AFFBFD5?*;?7F<,*06===EE?>B:557C:>GDF<;;*7;8**16)()7,=1305)4)6>26))(
@M00200:205:000000000-AKKM3:1:1101:8737:2396 2:N:0:1
TACTGGGGTATCTAATCCCGTTTGCTCCCCTGGCTTTCGCGCCTCAGCGTCAGTGTCAGCCCAGCAACCCGCCTTCGCCGCAGGTGTTCCTCTCGATATCTACGCATTTCACCGCTACACCGAGAATTCCAGTTGCCCCTTCTGCACTCTAGTCGCACAGTATCAGTTGACCGTTCCGAGTTAAGCCCGGAGATTTCACAACTGACTTGTGCTGACCGCCTACGCGCCCTTTACACCCAATTCTCTGA
+
<BCCCCFGGGGGEGGGGGGGGGGGGGGEFEDGFGDFEEEGEEGGEDFFGFFCFFFGGGGGGGGGGGGGGGGGGGGGGGGGGGGGFFGGGFGGGGGFEGGGGGGGGGGGG99EGGGFGDFGGEGGGGGGGDFGGFGB9;F8D,=DGF=5@FD=,BD5@ED9E7*9;CFFFFFFEAFFF?75@EFFBF7?D4;@>GGCA59<5262*(88>EFFFF9=;))6(6;39:)9D3?F<:<>6,(8:BAF2>4.
@M00200:205:000000000-AKKM3:1:1101:16983:2403 2:N:0:1
TACGGGGGTATCTAATCCCCTTCGCTCCCCTAGCTTTCGTACCTCAGCGTCAGAAGAGACCCAGTAAGCCGCTTTCGCCACTGGTGTTCCTGATGATATCAACGCATTTCACCGCTCCACCATCAGTTCCGCTTACCTCTGTCTTCCTCGAGCACGGCAGTTTTGGGCGCAGTTCCTCGGTTGAGCCGAGGGATTTCACACCCAACTTGCCGCGCAGCCTACGCACCCTTTACACCCAATTCTCTGA
+
CCCCCGGGGGGGGGGGGGGGGGGGGGGGGGGGGGGGGGGGGGGGGGGGGGGGGGGGGGGGFGGGGGGGGGGGGGGGGGGCGGGGGGGGGGGGGGGGGGGGGGGGGGGGGGGGGEGFGFGGGGGGGGGGGGGGGGGGGFGFFGGFGFGFGFGGGCGAEGGFDFFGFFGGEGFFFFFFFFG>CEC4)>CEEDDAEFGGFFGFFD>=?@F@CCFBFFC83D>0743BBGEGDFDB><A?EF0<F2):A22
@M00200:205:000000000-AKKM3:1:1101:9150:2444 2:N:0:1
TACGAGGGTATCTAATCCTGTTTGCTCCCCACGCTGTCGCGCCTCAGCGTCAGCAACAGCCCAGCAGGCCGCCTTCGCCACTGATGTTCTTCCCGATCTCTACGCATTCCACCGCTACACCGGGAATTCCACCTGCCTCTACTGTGCTCAAGCCCGACAGTTTAGAAGGCAGCCCTGCGGTTAAGCCGCAGGCTTTCACCCCCTACTTATCAGGCCGCCTACGCGCCCTTTAAACCCAATTCTCTGA
+
CCCCCGGGGGGGGGGGGGGGGGGGGGGFGGGGGGGGGGGGGGGGGGGGGGGGGGGGGGGGGGGGGGGGGGGGGGGGGGGGGGGFGDFGGGGFGGGGGGDFGGGGF>FGFFGGFGEEDGCFDGGGG8DFGGGGGFDFGF?5DEGFFFFEGFG6DFDDBB7@AFFGFFGC>CFA>@?A4A9?FGGGFG665CEE),4CAEGE?99>;?<C9<<C3)?A0/7<17(.(25>)2))6><?GF0:92>AAB)
@M00200:205:000000000-AKKM3:1:1101:21686:2458 2:N:0:1
TACCAGGGTATCTAATCCTGTTTGCTCCCCACGCTTTCGCGCCTCAGTGTCAGGAATCTCCCAGAAGGGCGCCTTCGCCGCCGGCCTTCCCCCAGATATCTGCGCATTTCACCGCTACACCTGGAGTTCCCCCTTCCCCTGAGATCCTCAAGTCATGGAGTTTAAGGCACCATTCCCCGGGTAAGCCCGGGGATTTCCCACCTTACTTCCACAACCACCTACGCGCCCTTTAAGCCCAATTCCCTGAATG
+
CCCCCGGGGGGGGGGGGGGGGGGGGGGGGGGGGGGDGGGGGGGGGGGGGGGGGGGGGGGGGGGGGGGFGGGGGGGGGGGGGGGGGGGFGFFFGGGGFGGGGGGGGGGGGGGGGGGEGGGGGGGGGGGGGGGGDGGGFFGD?DFFGFGFGFFFGGGFFGCCC?A@=FG6?FF)ACFAF5DA>;CCAFFFBDE>BGGF:)2=;@F@EEF?9AFFFFGG?GF@FE;39GFGD58A9-).;6?F4<))-.2)))
@M00200:205:000000000-AKKM3:1:1101:11575:2463 2:N:0:1
TACGGGGGTATCTAATCCTGTTCGCTACCCACGCTTTCGCTCCTCAGCGTCAGGTAAGGCCCAGAGAGCCGCCTTCGCCACCGGTGTTCTTCCTGATATCTGCGCATTCCACCGCTACACCAGGAGTTCCGCTCTCCCCTGCCTACCTCTAGTCTGCCCGTATCGGAAGCAGGCTCGGTGTTGAGCTCCGCGTTTTCACTCCCGACGTGACGAACCGCCTACGAGCCCTTTCTCCCCAATTCCCTGACGAC
+
CCCCCGGGGGGGGGGGGGGGGGGGGGGGGGGGGGGGGGGGGGGGGGGGGGGGGGGGCCFGGGGGGGGDGGGGGGEGGGGGGGGG@CGGGGGGAFFCFGFGGGFGGGGGFGGGGGGFGGGGCFDC@EFGGGGCDEGGFBGDFF??FFFEGAFFEFGFF9D>EG9FA9CEBE>B>BAFAE*?FEF+AF,9A**:AEGGF7@?<D0(6:;,3(4<:;E53CBF??(045@CCD02).48C(::9<))4),,4?(
@M00200:205:000000000-AKKM3:1:1101:16752:2470 2:N:0:1
TACTAGGGTATCTAATCCTGTTCGCTCCCCACGCTTTCGCTCCTCAGCGTCAGGTAATGCCCAGAGAACCGCCTTCGCCACCGGTGTTCCTCCTGATATCTGCGCATTTCACCGCTACACCAGGAATTCCGTTCTCCCCTGCATACCTCCAGTCTGCCCGTATCGAAAGCAAGCCATGAGTTAAGCTCATGGTTTTCACTCCCGACGCGACAAACCGCCTCCGAGCCCTTTATACCCAATTCTCTGAAGA
+
CCCCCGGGGGGGGFGGGGGGGGGGGGGGGGGGGGGGGGGGGGGGGGGGGGGGGGGGGGGGGGGGGGGGGGGGGGCFGGGGGGGGGFEFGGGGGGGGGGGGGGGGGGGGGGGGGGGFGGGGGGGGGGGGGGGFDFFG@DGFFGGFGFGCGFGGGGGFFCFFGGFG=FFGEGFCF>FFFFGADFDGFGFFFGGFFAFDFEGA8@2AAA9@=@B@;85C>GF0(/65(:7F09?B):><??022)6>AA9:?>
@M00200:205:000000000-AKKM3:1:1101:8578:2479 2:N:0:1
TACTAGGGTATCTAATCCCGTTCGCTCCCCTAGCTTTCGCGCCTCAGCGTCAGTGTCAGCCCAGCAACCCGCCTTCGCCGCAGGTGTTCCTCTCGATATCTACGCATTTCACCGCTACACCGAGAATTCCAGTTGCCCCTTCTGCACTCTAGACCCGCAGTATCGGCTGACCTTTCCGGGTTAAGCCCGGAGATTTAACAGTCGACTTGCGGTGGCCGCCTACGCGCCCTTTAAACCCAATTCTATGA
+
CCCCCDGGGGGGGGGGGGGGGGGGGGGGGGGGGGGGGGGGGGGGFGGGGGGGGGGGGGGGGGGGGGGGFGGGGDCGGGGGFECFFFGGCGGGCGGG?CEGADFGGGDEGGGGG6CEGGGGFGGGGGFFGGGGGDFG9DDDF?ADFFGFG?CD3=DFFGGAEGFGF5+@5@F@FF5C>>DBGGFCFGCFEGDBEG7C+5<C:**:70??<E0:3>5*57.((-4>9/797):).6:<F(-(3<B9)-4>
@M00200:205:000000000-AKKM3:1:1101:17092:2482 2:N:0:1
TACTGGGGTATCTAATCCTGTTTGCTACCCACGCTTTCGAGCCTCAGTGTCAGTTACAGTCCAGAGAGCCGCTTTCGCCACCGGTGTTCCTCCATATATCTACGCATTTCACCGCTACACATGGAATTCCACTCTCCTCTACTGCACTCAAGTCTAACAGTTTCCAATGCACACAATGGTTGAGCCACTGCCTTTTACATCAGACTTATTAAACCACCCGCGCTCGCTTTACGACCCATTCTCTGA
+
CCCCCGGGGGGGGGGGGGGGGGGGGGGGGFFGGGGGGGGGGGGGGGGGGGGGGGGGGGGGGCGGGGGGGGGGGGGGGGEGCCFGCFGGGGGGGGGCGGGGFFFGGGGGGGGGGGGDGGGGFFFGGGGGGGFGGFGGGFGFFGGBFBGFGFGCDDDFFGGFFDEFBFEG*,=DFFBD??DFGCD?5D86*==F+,5=10@*;6@5>);7*2*;**@@>**)8))*0*:*976*((-(*/(;53?C3)
@M00200:205:000000000-AKKM3:1:1101:23807:2485 2:N:0:1
TACTCGGGTATCTAATCCCGTTTGCTCCCCTGGCTTTCGTGTCTCAGCGTCAGCGGATCCCCAGTCATCTGTTTTCACCGTCGGCGTTCCAAACGATATCTACGCATTTCACCGCTCCACCGTTTGTTCCGATGACCCCTGGATCGCTCAAGACCGCCAGTATGCCCGGCCGTTCCCCGGTTGAGCCGGGGGATTTCACCCGGGCACTTAACGGTCCGCCTACCCCCGCCTTACACCCAGTTCTCGGA
+
CCCCCGGGFGFGGGGGGGGGGGGGGGGFGGGGGGFGCGGEGGGGGGGGGGGGGGEGGGGGGGFCFFCFGGGGGGGGGGGGFGFGGGGGGFGF,DFE7CEGGGGGGC7FDEDFGGGFGGGGDCGGGGF?EFEG>E+C@0@DFF,=A@GDGFGCDGGFFBCEG+;@CFCG5CB=:5A;AFG41*/9)<C?DDEEE5C4+)+).49991:77)6A(4;C;5>F?4<)8*0)/)4228>>C>3::)54A(((
@M00200:205:000000000-AKKM3:1:1101:8030:2492 2:N:0:1
TACTGGGGTATCTAATCCTGTTCGCTCCCCACGCTTTCGCTCCTCAGCGTCAGTTAATGCCCAGAGACCTGCCTTCGCCATCGGTGTTCCTCCTGATATCTGCGCATTTCACCGCTACACCAGGAATTCCAGTCTCCCCTACATCACTCTAGCCTGCCCGTACCCACCGCAGATCCGGAGTTGAGCCCCGGACTTTCACGGCAGACGCGACAACCCGCCTACGCGCTCTTTAAACCCAGTTCTCTGA
+
CCCCCGGGGGGGGGGGGGGGGGGGGGGGGGGGGGGGGGGGGGGGGGGGGGGGGGGGGGGGGGGGGGGGGGGGGGGGGGGGGGGGGGGGGGGGGGGGGGGGGGGGGGGGGGGGGGGFGGGGGGGGGGGGGGGGGGGGGFGDFFFFGFFEFF8=FGGFFFGDGGAGFFGGFGFFFEFFFEG>EDCGFGCFFGCDEGFF6>FD=2:22:5BF13:B(=*6DB?BB(.(*)19CA2<<>BG::BBD)6924
@M00200:205:000000000-AKKM3:1:1101:9162:2496 2:N:0:1
TACGCGGGTATCTAATCCTGTTTGCTCCCCACGCTTTCGCGCCTCAGCGTCAGTACCGGTCCAGTGAGCCGCCTTCGCCACTGGTGTTCCTCCCAATATCTACGCATTTCACCGCTACACTGGGAATTCCACTCACCTCTCCCGGTCTCAAGCCATCCAGTCTGGCAGGCAGTTCCTCGGTTAAGCCGAGGGATTTCACCCGCCACTTGCATAGCCGCCTACGCGCACTTTAAACCCACTTCTCTGACGCT
+
CCCCCGGGGGGGGGGGGGGGGGGGGGGGGGGGGGGGGGGGGGGGGGGGGGGGGGGFGGGGGGGGGGGGGGGGGGGGGGGGGGGGGGGGGGGFFGGGGGGGCFGGGGGGGGGGGGGDGGEGGGGGGGGGGGC8DFGGGFGEFGGDCBD5DFGGGGGF5CF5DFEG@F?C?CFAFEFFFFGDGGGGFGGEFGGDEG?G=CFEF0;>BFEFF)7C<4CEBGFF?4,<;?:D>CAD2:<?54(.4>4<<4))(((
@M00200:205:000000000-AKKM3:1:1101:20627:2513 2:N:0:1
TACGAGGGTATCTAATCCTGTTTGCTCCCCACGCTTTCGCGTTTCAGCGTCAGTTCCGGGCCAGTGAGCCGCCTTCGCCACTGGTGTTCTTCCTAATATCTACGAATTTCACCTCTACACTAGGAGTTCCACTCACCTCTCCCGGACTCAAGATCGCCAGTATCGAAGGCAGTTCTGAGGTTGAGCCTCAGGATTTCACCCCCGACTTAACAATCCGCCTACACGCCCTTTAAACCCAATTCTCTGAAGA
+
CCCCCGGGGGGGGGGGGGGGGGGGGGGGGGGGGGGGGGGGGEGGGGGGGGGGGGGGGGGGGGGGGGGGGGGGGGGGGGEFGGGGGGGGGGFFGGGGGGGGGFGGEGGGFGGGGGGFGGGGGGGGGGGGGGGGGGGFGBFFFGGFGFGFGFGGGGGFFGGFGGEGDAGG>GFFFEFFFFGFGGG9C?CFFGGFFCACFFF@BFF2@@226@EFB@FG>GF;<@;;;EFDG<ECCEF3E<;87>)74ADFFA
@M00200:205:000000000-AKKM3:1:1101:16172:2520 2:N:0:1
TACTGGGGTATCTAATCCTGTTTGATCCCCACGCTTTCGTGCCTCAGTGTCAATCACACTTTAGTAAGCTGCCTTCGCAATTGGTGTTCTGTGACATATCTATGCATTTCACCGCTACTTGTCACATTCCGCCTACCTCAAGTGTATTCAAGCCCGTCAGTATCAAAGGCACTGCGATAGTTGAGCTACCGTCTTTCACCCCTGACTTAACAGGCCACCTACGCACCCTTTAACCCCAATTCTCTGAAGA
+
CCCCCGGGGGGGGGGGGGGGGGGGGGGGGGGGGGGGGGGGGGGGGGGGGGGGGGGGGGGGGGGGGGGGGGGGGGGGGGFGGGGGGGGGGGGGGGGGGGGGGGGGGGGGGGGGGGGFGGGGGGGGGFFGGGCEGGGGGFGFFGGFGFFFGFGGGGGFFGC*@DCDF?DFFDFF?5F>5FD>FDGFFGGFFGG?EFGGFFGFB@BFBEECFFFEE)DCCGFB55:?AGADCC=CF**7>>6=@E4???E*>>
@M00200:205:000000000-AKKM3:1:1101:18555:2528 2:N:0:1
TACCGGGGTATCTAATCCTGTTTGCTCCCCACGCTTTCGCGTCTCAGCGTCAGTATCCAACCAGGGGGCCGCCTTCGCCACCGGTGTTCCTCCCGATATCTACGCATTTCACCGCTACACCGGGAATTCCACCCCCCTCTTTGGTACTCTAGCTTGCCAGTTTCATGCGTCGTTCCTCGGTTAAGCCGAGGGATTTCACACATGACTTAGCAGACCGCCTACACGCACTTTAAGCCCAGTTCTCTGA
+
CCCCCGGGFGGGGGGGGGGGGGFGGGGGGGGGGGGGGGGGGGGGGGGGGGGGGGGGGGGGGEGGGGGGDGGGGGGGGGGGGGGGGGGGGGGGGGGCFGGGGGGGGECFGGFEFGGFGGGGGEECEGGFGGGGGG6EE5C5>FEFGFGEGFFGFGGFFFFFGD<@?FFGFGB@D@FA+1C>EGGGFG7AEGGEE6;**6<-8?B>ABF9<ABAFFC533>(-87?BG)9)2<29<2>G::(.)).5<4
@M00200:205:000000000-AKKM3:1:1101:9550:2528 2:N:0:1
TACAGGGGTATCTAATCCTGTTTGATCCCCACGCTTTCGTGCCTCAGCGTCAATGACTCTGTAGTGAGCTGCCTTCGCAATTGGTGTTCTATGTCATATCTAAGCATTTCACCGCTACATGACATATTCCGCTCACCTCCCGAGTATTCAAGACAGATAGTATCAACGGCAGTTTCCGAGTTAAGCTCGGAGATTTCACCACTGACTTACCTGCCCGCCTCCGCACCCTTTAAACCCAGTTCTCTGA
+
CCCCCFGGGGGGGGGGGGGGGGGGGGGGGGGGGGGGGGGGGGGGGGGGGGGGGGGGGGGGGGGGGGGCGGGGGGGGGGF>FC@GGGGGGGGGGGGGGGGGGGGGGGGGGFGGGGGFGGGGGCGFGFFGGGGG>EGGGFGF>EDDFFC>FFD?4=F?DFG?=FEGEFGD>EBFBEFFFFGFGEGFFGFF59E?DFG+9;:988C>ECEFCE576)6;2CEA):)2(=)?<638?*73C0=4;?<?5)4
@M00200:205:000000000-AKKM3:1:1101:12345:2539 2:N:0:1
TACTGGGGTATCTAATCCGGTTCGCTCCCCTAGCTTTCGCGCCTCAGCGTCAGGATTGGCCCAGCCATCCGCCTTCGCCACCGGCATTCCTAGCGATATCTGCGCATTTCACCGCTACACCGCTAGTTCTAATGGCCTCTACCATCCTCAAGTCAACGCAGTATCCGACGCAGTTCCACAGTTGAGCCGTGGTATTTCACGCCGGACTTACGTAACCGCCTGCGCGCCCTTTAAACCCAGTTCTCTGA
+
CCCCCGGGEGGGGGGGGGGGGGGGGEFGGGGGGGGGGGGGGGGGGGGGGGGGGGGGGGGGGGGGGGGGGGGGGCGGGGGGEFGGGGGGGGGG;ECF8EGGGGCD:>FGFFGGGGGEDGDGGGEEGGDFCFGGG,?DFBGEBDGFGFGFGFFDEFGFFGDFGDCF@CGC>EEBD>FF6=CFG?C7B?FF>GGEFFGC659EB25;>011)9AD@<5=)/71(,47(:7>D7?0:<<>?(-(544AA)--
@M00200:205:000000000-AKKM3:1:1101:24033:2555 2:N:0:1
TACGAGGGTATCTAATCCCGTTTGCTCCCCTAGCTTTCGCGCCTCAGCGTCAGTATCGGTCCAGGAAGCCGCCTTCGCCACCGGTGTTCCTCCGGATATCTACGCATTTCACCGCTACACCCGGAATTCCGCTTCCCTCTCCCGAACTCAAGCCCCGCTGTATCCCTTGCAGTTCCCCAGTTGAGCCGGGGGATTTCACAAGGGACTGACGGGACCGCCTACGCGCCCTTTAAACCCAATTCTCTGAACAC
+
CCCCCGGGGGGGGGGGGFGGGGGGGGGGGGGGGGGFGGGGGGGGGGGGGGGGGGGGGGGGGGGGGGGGGGGGGGGGGCGGGGGGGGGGGGGGGGGGGGGGGGGGGGDGGGGGGDE>DFFGGGGGEEGGGGGGGGGFDFGFFGGDCFGFGFGGGFGEBEDEGG@GE6CEAGF3AEFFFAF>FF776CFA45EEFEFGFFGC@?;<D?::0::0>088;D@FF?BB6:759*445)).;?(().44>A)6(6(
@M00200:205:000000000-AKKM3:1:1101:23138:2559 2:N:0:1
TACAAGGGTATCTAATCCTGTTTGCTCCCCACGCTTTCGCAGTTGAGTGTCAGTGACTGTCCAGGTCGCCGCCTTCGCCGCTGGTGTTCCTCCCGATCTCTACGCATTTCACCGCTACACCGGGAATTCCACGACCCTCTCCAGTACTCGAGTCTCACCGTTTCTAAGGCACTTCTTGAGTTAAGCTCAAGGATTTCACCACAGACAAATGAGACCACCTACTTGCCCTTTATACCCAGTTCTCTGACGA
+
CCCCCGGGGGGGGGGGGGGGGGGGGGGGGGGGGGGGGGGCCE@ECEFGGGGGGGGFECFGGGGGGGFEGGGGGGGGGGGGGGG:FGGGGGGGGGGGGGGGGGGGGGGGGGGGACGFGGGGGGGGG+@DFGGD+@=EEFFDFG8D=FGEG5DD>9:FCF+?FCCCEF@:?F?5>CFA9<=CD<FGFG9AA4EAFGFFFEFB3>BDFD=:5**1*9EF:FF=BEF+9C;F<<E)/))9+),=C39??EC)((
@M00200:205:000000000-AKKM3:1:1101:22919:2573 2:N:0:1
TACGCGGGTATCTAATCCCGTTTGCTCCCCTGGCTTTCGCGCCTCAGCGTCAGAAGGGGTCCAGCGCGCCGCTTTCGCCACCGGTGTTCCTTCCGATATCTACGCATTTCACCGCTCCACCGGAAGTTCCGCACGCCCCTACCCCCCTCGAGGCCCGCAGTATCAAAGGCGCTTCCGCGGTTGAGCCGCGGGCTTTCACCCCTGACTCGCGAGCCCGCCTACGCGCCCTTTCAGCCCCATTCTCTGAAGAC
+
CCCCCGGGGGGGGGGGGGGGGGGGGGGGGGGFGGGGGGGGGGGGGGGGGGGGGGGGGGGGGGGGGGGGGGGGGCGGGGGGGGGGGGGGGGGGGGGGGCEGGCFFGGGGGFGGGGGFGGDFFGEGGGGGGGGGGGDGE9E=AF6?EFDBD45/=DGBAGDBCFCFC=F98FA>):>@EFGBGE<C@FFF:3=55:*9=4E>?>BF0>F)(32(4;GG9CBF0:?D;EEG)*44<<93A(-1>>59<<9)45(
@M00200:205:000000000-AKKM3:1:1101:21750:2575 2:N:0:1
TACCAGGGTATCTAATCCCGTTCGCTCCCCTGGCTTTCGTGTCTCAGCGTCAGCACACTCCCAGCTGTCTGTTTTCACCTTTGGCGTTCCAAACGATATCTACGCATTTCACCGCTCCACCATTTGTTCCGGTAGCCCCTAAGTGGCTCAAGACAAGCAGTATACCAAGCAGTTCCACGGTTGAGCCGTGGGATTTCACAAGGTAATTACCAGTCCGCCTACACACGCTTTATACCCAATTCTCTGA
+
CCCCCGGGGGGGGGGGGGGGGGGGGGGGGGGGGGGGGGGGGGGF9EGGGGGGGGFGGGGGGGGGGGGFGGG<FFFGGGFFF9FGGGGGGGDFFGGGGGGGGGGGGGGGGGGGGEDAGGFGGG9FFGFGGFGGGGGG,9EDFGGFDFGBFFGGCGGFFEGFGG>GEF?DDFFD@9D;=DDFGEGGFGGFDGGFFGDF>ECEED@6**2*:A;6EAFCDGED93:A3CBG**/*><?3C413CE<CEE9
@M00200:205:000000000-AKKM3:1:1101:14086:2585 2:N:0:1
TACCAGGGTATCTAATCCTGTTTGCTCCCCGCGCTTTCGCGTCTGAGCGTCAGTCACCGTCCAGATGGCCGCCTTCGCCGCTGGTGTTCCTTCCGATATCTACGAATTTCACCTCTACACCGGAAATTCCGCCATCCTCTCCGGGACTCTAGCGAGGCAGTATCGGGTGCAGTTCCGGAGTTGAGCTCCGGGATTTCACACCCGACTTACCACGCCGCCTGCACGCGCTTTAAGCCCAGTTCGCTGAAGCT
+
CCCCCGGDGGGGFGGGGGGGGGGGGCGGGGE:CGEEGGGGDFGGGFFGGGGGGGGFGGGGGCFGGGGGGGGDGGGGGGGGGEE=CFGGGGD9FGGFGGGGGGGGGGF@C@=FGGFFGGGGG>CCC+@9F=F6CC8DFB,9DFGE7?C)C<AFGCCDDCDDGGEGF4?:?E;=+/BBB6CACGDDFC:AFG:A;5:9+)264;>;>92(:27>),*89C@B:6(<257)9*2)).),18B?9A(-((3.4).
@M00200:205:000000000-AKKM3:1:1101:6604:2601 2:N:0:1
TACGCGGGTATCTAATCCTGTTTGCTCCCCACGCTTTCGCGTCTCAGCGTCAGTAACGTCCCAGCGAGCTGCCTTCGCAATTGGTGTTCCTCCTGATATCTGCGCATTTCACCGCTACACCAGGAATTCCACTCGCCTCTTCCGTACTCTAGCCCGACAGTATCCACCGGCTTTCGAGGGTTGAGCCCCCGACTTTCACCGCGGACTTCCCGAACCCCCTCCCCGCGCTTTAAAACCAGTTATCTGA
+
CCCCCGGGGGGGGGGGGGGGGGGGGGGGGGGGGGGGGGDFGGGGGGGGGGGGGGFGGEDFGGGGGGGGGGGGGGGGGF@EGGCCCFCGGGGGFGGGGGGGFGCEEE7CGGGGEEG>DE8=FGFG>D8FGGGGGGGEE>CDDGGFG5CDGFGGGGFFFE6>FF7B*=7E5*/)@2;AF>DBC=C6FFGFFDG3>:CGA)<.:0063((,6).(19>8(*0(((()(*0995-5)654C?3))))).))
@M00200:205:000000000-AKKM3:1:1101:15734:2625 2:N:0:1
TACTGGGGTATCTAATCCTGTTTGCTCCCCACGCTTTCGCACCTGATCGTCAGTATTGGTCCAGGAAGCCGCCTTCGCCACTGATGTTCCTTCTGATATCTACGCATTTCACTGCTACACCAGAAATTCCGCTTCCCTCTCCCATACTCTAGCAATGCAGTCTCGGATGCAGTTCCCAGGTTGAGCCCGGGGATTTCACACCCGACTTGCAAAGCCGACTACGTGCGCTTTATGCCCAATTCTCTGA
+
CCCCCGGGGGGGGGGGGGGGGGGGGGGGGGGGGGGGGGGGCFGGGGGGGGFGGGGGGGGGGGGGGGGGGGGGGGGGGGGGGGGGGGGGGGGGGGGGGGGGGGGGGGGGGGGGGFGFFGGGGGGGGGGGGGGGGGGGGFDDFGGFGFGFGFGGGGGFFCFF9DEDDFGGFGFFFFFFFFFFFGFG5DFFFGDDEGGCFFGC8=5==4A4.1*:1:E:@<D5@;98(:>D):DF?C;<C;/37CE?EF3
@M00200:205:000000000-AKKM3:1:1101:11231:2640 2:N:0:1
TACGGGGGTATCTAATCCTGTTTGCTCCCCACGCTGTCGCGCCTCAGCGTCAGCCACAGCCCAGCGGGCCGCCTTCGCCACCGGTGTTCTTCCGGATCTCTACGCATTCCACCGCTACACCCGGAATTCCACCCGCCTCTACTGTGCTCCAGCGCGGGAGTCGCCACGGCCGATCCGGGGTTGAGCCCCGGACTTTCACCGCCGCCTTCCCGCGCCGCCTACGCGCCCTTTAAACCCAGTTCTCTGAAGA
+
CCCCCGGGGGGGGGGGGGGGGGGGGGGGGGFFGGGGFGGGGGEGGGGFGGGGGGGGGGGGGGGEFGGGEGG7CEGGGGGGGGGGGGGGGGGDGF@FF:DCFGGGDGGGGGGGGGCDG@FGGCE>CGGGGGGEGGGEGFGFF9FFFFCEDFCCFDGFFGGFE46:;><CEGDFF9>DF@3>:EDC@<CF>CGF>EFDFB7<B3199;60)(.469EC9<B(433)48@D1*)).6)3EF4:>D))-)6.4.
@M00200:205:000000000-AKKM3:1:1101:17430:2641 2:N:0:1
TACGCGGGTATCTAATCCTGTTTGCTCCCCACGCTTTCGTGCCTCAGCGTCAATGTTGGCTTAGTGAGCTGCCTTCGCAATTGGTGTTCTACATCATATCTATGCATTTCACCGCTACATGATGTATTCCGCCCACTTCAACCAGATTCGAGCTACTCAGTTTCAATGGCAATTCCACAGTTAAGCTGCGGGCTTTCACCACTGACTTAAATAGCCGCCTACGCACACTTTAAAACCAATTCTCTGAAGA
+
CCCCCGGGGGGGGGGGGGGGGGGGGGGGGGGGGGGGGGGGGGGGGGGGGGGDGGGGGGGGGGGGGFGGGGGGGFGGGGF@FGGGGGGGGGGGGGGGGGGGGGGGGGGGGGGGGDGFGGGGGFGGGGGGDFFEDEDGGFGFFFGFGFGEGBGDEGGFFGFFGGEGFFGGFCFBFEDFFFGFFGFGACFAFDCD>EFC>7====2.*66EEEEE<*?<27DFFF2)(=.9*2;?<3)7B;=4C)<E<EC).4
@M00200:205:000000000-AKKM3:1:1101:13838:2642 2:N:0:1
TACAGGGGTATCTAATCCTGTTTGCTCCCCACGCTTTCGAGCCTCAGCGTCAGTAATGAGCCAGTGTGTCGCCTTCGCCACTGGTGTTCTTCCGAATATCTACGAATTTCACCTCTACACTCGGAGTTCCACACACCTCTCTCATACTCAAGACACCCAGTATCAAAGGCAATTCCGAGGTTGAGCACCGGGATTTCACCCCTGACTTAAATGTCCGCCTACGCTCCCTTTAAACCCAATTCTCTGA
+
CCCCCGGGGGGGGGGGGGGGGGGGGGGGGGGGGGGGGGGGGGGGGGGGGGGGGGGGGGGGGCFGGGGGGGGGGGGGGGGGGGGGGGFGGGFGGGGDGGGGGGGGGGDDGEGGGCEFGFFFGGGGGGGFGGGGFGGGCFFEFFFFGFGFGFFDDFGFFEGFFFFGFFFGFGFFFFBFDBCEG6CGFG,:;?E?EDCDCACE5>=BDFFFFF4ACAEE2:AF=@?A@E4<6C84CCE@EF0()9<E3)9
@M00200:205:000000000-AKKM3:1:1101:13872:2648 2:N:0:1
TACAGGGGTATCTAATCCTGTTTGATCCCCACACTTTCGTGCCTCAGCGTCAGTTGAAGTCTAGTAAGCTGTCTACACTATCGGTGTTCTTGACGATATCTAAGCATTTCACCGCTACACCGTCAATTCCGCCTACCTCGACTCCACTCAAGCCCATCAGTATCAATCCCACCCTCCCGGTTAAGCCGGGATATTTCAGAACTGACTTAATAGGCCGCCTACGCACCCTTTGAACCCAATTCTCTGA
+
CCCCCGGGGGGGGGGGGGGGGGGGGGGGGGGGEGGGGGGGGGGGGGGGGGGGGGFFGGGGGFGGGGGGGGGGGGGGGGGGGGDGGGGGFGGGGGEFGDEGGGGGGGGGGGGGGGEEGGGGGEGGGGGGGGGGGGGGGFG>DGGFGFGFGFFFFGG?BGGFEC7EFDFFFG?BDFFFDFG>FEGF+@CB5=EFF7AB><<E7=EFCBF5=CECEEFGADD=555?@E4CDCF<CFE?GD?DCFFECC.
@M00200:205:000000000-AKKM3:1:1101:20101:2649 2:N:0:1
TACAAGGGTATCTAATCCCGTTCGCTCCCCTGGCTTTCGTGTCTCAGCGTCAGCACACCCCCAGCAGCCTGTTTTCACCGTTGGCGTTCCAAGCGATATCTACGCATTTCACCGCTCCACCGCTTGTTCCAGCTGCCCCTAGGTGGCTCAAGACCGCCAGTATACCGAGCAGTTCCACGGTTGAGCCGTGGGATTTCACAAGGTACTTACAGGTCCGCCTACACACGCTTTAAACCCAATTCTCTGAAGA
+
CCCCCGGGGGGGGGGGGGGGGGGGGGGGGGGGGGGGGGGGGGGGGGGGGGGGGGGGGGFGGGGGGGGGGGGFFEGGGGGGG>FFGGGGGGFDFCGGGGGGGGGGGCEGGGGGGGGFGGGGGGGGGGGGFGGGGGGGGFGDFGDF8DGDGFFDDDCEFGGFGDECCFGGFGEFFFFFFFGFGCDGFGGD*CG>AFC9FEFC=@B3**895BEE=7B,4>A;(6;;<E>GCDFCCEA@C?(4)6.44:<4>)
@M00200:205:000000000-AKKM3:1:1101:10120:2649 2:N:0:1
TACAGGGGTATCTAATCCTGTTTGCTCCCCACGCTTTCGCGCCTCAGTGTCGGACCTGGCCCAGCTGGCCGCCTTCGCCACGGGTATTCTTCCCGATCTCTACGCATTCCACCGCTACACCGGGAATTCTACCAGCCTCTACCAGTCCCTAGGCGTACAGTTTCGGGCGCAGCCTCGAGGTTGAGCCTCAAGATTTCACTTCCGACTTGTACACCCACCTGCGCGCGCTTTACACCCAATTCTCTGA
+
CCCCCGGGGGGGGGGGGGCFGGDGGGGGGGGGEGGGGGGGGGGGGGGGFGGGGGGGGGCFGGGDGGGGGGGGGGDGGGGDGGCFFCFGGGGGGGGEGGGGFGGGGGGGGGGFGDEBGGGGFEGEC>EGGFGFGGGGDFGFDDFFGB+:80:+,30@5BCFGFEF>>9**:A557AFEA<?FD8CADFAFCC4FC+1;)4);7A;0;F0AEEF?CFC17>00:9E>DBD)9<))-)4:?0(64)44)-
@M00200:205:000000000-AKKM3:1:1101:10619:2649 2:N:0:1
TACAAGGGTATCTAATCCTGTTTGCTCCCCACGCTTTCGCGCCTCAGCGTCAATTACGGGCCAGATAGCCGCCTTCGCCACTGGTGTTCTTCCCAATATCTACGAATTTCACCTCTACACTGGGAATTCCACTATCCTCTCCCGCATTCAAGCTCATCAGTATCAAGCGCAGCCCCCAGGTTAAGCCCGGGAATTTCACGCCTGACTTGATAAGCCGCCTACGCGCCCTTTAAACCCAGTTATATGA
+
CCCCCFGGGGFGGGGGGGGGGGFGGGGGGGGCCGGGGGGEGGGGGGGGGGGGDGGGGFGGGGGGGGGGGFGGGGGGGG:FDFGGGGGGGGGGAFCF<FGFGGDFCFFFGGGGGGGFGGGGGGGDFEFGGGDGG?DEDFGFF,A@+9==F?FCF=DFFDGFGGDGEFD=9CB:BF*@>EG?FG+=FGDFFG539=CFFFE25@))08@EFFCEC@GG>:?<;6;=2*5CC*)19;<;C614)))))..
@M00200:205:000000000-AKKM3:1:1101:17750:2650 2:N:0:1
TACTAGGGTATCTAATCCCGTTTGCTCCCCTAGCTTTCGCGCCTCAGCGTCAAGAACAGGCCAGGTAGTCGCCTTCGCCACTGGTGTTCCTCCCGATATCTACGCATTTCACCACTACACCGGGAATTCCACTACCCTCTCCTGCCTTCGAGTCGATCAGTATCGCGTGACCCTCCCCAGTTGAGCCGGGGGCTTTCACACGCGACTAAATCGACCGCCTGCGCGCCCTTTAAACCCAGTTCTCTGAAGA
+
CCCCCGGGGGGGGGGGGGGGGGGGGGGGGGGGGGGGGGGGGGGGGGGGGGGGGGGGGGGGGGGGGGGGGGGGGGGGGGGGGGGGFFGGGGGGGGGGGGGGGGGGGGGGGGGGGGGFGGGGGGGGGGGGGGGGGGGGGFGDFGGFGFGFGFG=6=CEFGDBDD;FAB>C5CF5A@FEEFGFFC>9>CFEFDGFFDGFAE?<8BFF096146)78?GGFGFB?3(.-8)1/94A<BFBC81?2<)5564)84
@M00200:205:000000000-AKKM3:1:1101:7139:2660 2:N:0:1
TACACGGGTATCTAATCCCGTTTGCTCCCCTGGCTTTCGCGCCTCAGTGTCAGCCGGCTCTTGCGAGCCTTCCTGCCCAGCGGGCCGCCTTCGCCACCGGTGTTCTTCCGGATCTCTACGCATTCCACCGCTACACCCGGAATTCCACCCGCCCCTACAGTGCTCAAGCCGAGTAGTTGCCACGGCCGACCCGGGGTTGAGCCCCGGGCTTTCCCCGCGACCTTGCTCGGCCACCTCCGCGCCCTTTAAAC
+
CCCCCGGGGGGGGGGGGGGGEGDGGGGGGGGGGGGGGGGGGGGGGGGGGGGGGGGGGDGGGGGGGGDGGGGGGGGGGGFGFFCGGGGGGGGGGGGGGGGGGGEFFGGGCGECFGGFGCFEGEGGGFGAFEGGGGGGFFGFFGGFGFGF*<CDGGGAFFFACGFF4FGCFGFBDFFFFFCFGEFGFG7>:CE:>E5<<>E:>?B?<664>01><)<8(/)4(-464<*:53::1(20*(4:(17>9B04)))
@M00200:205:000000000-AKKM3:1:1101:19606:2680 2:N:0:1
TACAAGGGTATCTAATCCTGTTTGCTCCCCACGCTGTCGCGCCTCAGCGTCAGCCACAGCCCAGCAGACCGCCTTCGCCACCGGTGTTCTTCCGGATCTCTACGCATTCCACCGCTACACCCGGAATTCCACCCGCCTCTACTGTGCTCCAGCGCGAGAGTCTCGAAGGCCGATCCGGGGTTGAGCCCCGGACTTTCACCCCCGACTCCTCGCGCCGCCTACGCGCCCTTTACGCCCCGTCGTCTGAAGAC
+
CCCCC<FC@FAFGGC,CF@CFFDCF<CEGGFGGGCCFGGGDGGGG@FGGGGGGFEGGGEGFG@@FGGGBF:BFGCCFGGGGGGGFEG7BF,FGGCF7FDF8CAFFCG=E=;?FGG>DG?8@@EGDGD8;=CF?EDGCBGFF8ED,4B=CFGFGGGF5ED>FC52:ACE>;4>D2A)0:<51=7<AF*=5C58.CFCF)0-,9;F0;(1328<90*:>DF<F70895)9/*.-)4141((-(((,.49)3-,
@M00200:205:000000000-AKKM3:1:1101:20060:2704 2:N:0:1
TACAAGGGTATCTAATCCTGTTCGCTCCCCACGCTTTCGCGTCTCAGCGTCAGTACCGTCCCAGAGAGCCGCTTTCGCCACGGGTGTTCCTCCTGATATCTGCGCATTTCACCGCTACACCAGGAATTCCACTCTCCTCTTCCGGACTCTAGCCCGACGGTTTCCATCGACGTCTCGAGGTTGAGCCTCGAGGTTTCACAACGGACCTGTCTGGCCGCCTACACGCTCTTTAAACCCAATTATCTGAAGA
+
CCCCCGGGGGGGGGGGGGGGGGGGEEGGGGFFGGGEGFGGGGGGFEGGGFGFGGGGFGGGFGGGFGGGGGGGGCFGGGGEEFFEF@FGGGGGGGFEFGGGGGGGGEEFAFGG<EEBGDFFGGGEGFGGGGFGGGGGGFC79EFEG>DAGFFGGFGDDEGA:*5C=FD9*@<=BFFF69*9<<6CFGF;ACCB):=>FEFE<;BFDB;3=1=))/<C@DEF60(),17CC7.5AFA?G21:)).)-49-)6
@M00200:205:000000000-AKKM3:1:1101:11338:2721 2:N:0:1
TACGGGGGTATCTAATCCTGTTTGCTCCCCACGCTGTCGCGCCTCAGTGTCAGCTAAACTGCCCAGCAGGCCGCCTTCGCCACCGGTGTTCTTCCGGATCTCTACGCATTCCACCGCTACACCCGGAATTCCATCTGCCTCTACGGTGCCCAAGCGACACAGTCGCCGCGGCCGATCTGGAGTTGAGCCCCAGACTTTCACCACAGCCTTATGCCGCCCCCTACGCGCCCTCTCTACCCAATTATCTCA
+
CCCCCGGGGGGGGGGGGGGGGGGGGGGGGGGGGGGGGGGGGGGGGGGGGGGGGGFGGFGGGGGGGGGGGGGGGGGGGGGGGGGGGGGGGGFFFGGGGGGGGGGGGGGGGGGGGGG9C=EFGGGGGGGG?GGFGGGFF7E@FFFFFFGFGFGGGGGEFGGE?DEG>5CGFE>;E>B>AF+1,3C48?6FFGC5@==4*)3).4<<?03438264)<:;9)-47:FFGFDD<>(4()6CB:<6?)).))).
@M00200:205:000000000-AKKM3:1:1101:19888:2726 2:N:0:1
TACGGGGGTATCTAATCCCGTTTGCTCCCCTAGCTTTCGCGCCTCAGCGTCAGTAAATGGTCCAGGATGCCGCCTTCGCCACCGGTATTCCTCCAGATATCTACGCATTTCACCGCTACACCTGGAATTCTACATCCCTCTCCCATACTCGAGCCGTCCAGTATCAGACGCAGTTCCCAGGTTAAGCCGGGGGATTTCACGTCTGACTTAGATGGCCGCCTACGCGCCCTTTATACCCAATTCTCTGA
+
CCCCCGGGGGGGGGGGGGGGGGGGGGGGGGGGGGGGGGGGGGGGGGGGGGGGGGGGGGGGGGGGGGGGGFGGFGGGGGGGGGGGGGGFGGGGGGGFGFGGGGGGGGGFEGGGGGGFGGGGGGGGGGGGGGGGGGGFDFGFFGGFGFGFDFEFEDGEFGGFG?ECEFGGFG>BEAFFFFGFFF?GBGGFEDGFFGGFFCFFF@FFFFCE3C<>EEGGFG>((-850*>DG<:>AAA9F?8(4<BFF24>
@M00200:205:000000000-AKKM3:1:1101:7604:2735 2:N:0:1
TACAAGGGTATCTAATCCCGTTCGCTCCCCTGGCTTTCGTGTCTCAGCGTCAGCACACTCCCAGTCGTCTGTTTTCACCGTTGGCGTTCCAAACGATATCTACGCATTTCACCGCTCCACCGTTTGTTCCGACGACCCCTAAGTGGCTCAAGACAAGCAGTATACCAAGCAGTTCCACGGTTGAGCCGTGGGATTTCACAAGGTACTTACGAGTCCGCCTACACACGCTTTATACCCAATTCTCTGA
+
CCCCCGGGGGGGGGGGGGGGGGGGGGGGGGGGGGGGGGGGGGGGGGGGGGGGGGGGGGGGGGGGGGGGGGGGGGGGGGGEGGGCGDFGGGGGGGG7=FCGGGGGGGGGGGGGG>EEGGGGGGGGGGGGGGGGGCCGEBEDFDGFGFGFGFGGFFFFFGGB9FFDEFGGFGFFFFF7;C:BFGCGFGGFFDGEFGGG66CE=49>4/99?8@DF=CA>CB??;EFEEED7C@3?33)?=@FFEFCE4-
@M00200:205:000000000-AKKM3:1:1101:11154:2752 2:N:0:1
TACGGGGGTATCTAATCCCGTTCGCTCCCCTGGCTTTCGTGTCTCAGCGTCGGCACACTCCCAGCTAGCTGTTTTCACCATTGGCGTTCCAAACGATATCTACGCATTTCACCGCTCCACCGTTTGTTCCGCTAGCCCCTAAGTGGCCCAAGATCGCCAGTATACCAAGCAGTTCCACGGTTAAGCCGTGGGATTTCACAAGGTACTTAACGACCCGCCTACACACGCTTTATACCCAGTTATCTGAAGA
+
CCCCCGGGGGGGGGGGGGGGGGGGGGGGGGGGGGGGGGGGGGGDGFGGGGGEFGGGGGGGGGGGGFGGGGGGGGGGGGEGGGGGGGGGGGGGGGGGCGGGADBEGGGGG9BFDCEBCCFEDEGGFGGGGFEGGGGGGFGDFGEFFAC)=:?FGGGFFE>5DFFGFFGGFGF=FEFFAACDFEDFCCGFFGGEF?FCF?FE<D0=F<9<EFFD@6>C;G)3<???DEDD7>246<>)<>(.6).5<A<4))
@M00200:205:000000000-AKKM3:1:1101:10336:2779 2:N:0:1
TACTCGGGTATCTAATCCTGTTCGCTCCCCACGCTTTCGCTCCTCAGCGTCAGTTTCGGCCCAGAGACCCGCCTTCGCCACCGGTGTTCCTCCTGATATCTGCGCATTTCACCGCTACACCAGGAATTCCAGTCTCCCCTACCGAACTCTAGTCTGCCCGTATCGACTGCAGGCACGGAGTTGAGCCCCGTGTTTTCACAGCCGACGCGACAGACCGCCTACGAGCTCTTTACACCCAATTCTCTGA
+
CCCCCGGGGGGGGGGFGGGGGGGGGGGGGGFFGGGGGGEGGGGGGGGGGGGGGGGGGGGGGGGGGDGGFGGGGGGGGGGGGGGEFGGGGGGGGGGDFGFGCFGGGGGDGGGGGGD>GGGGGDGGGCFEGGGG8EG9FFGDFGGEGFGBGFGFDFGFFGFFGG5CAFGE>GFFFAFFFF>AF6CFAFGFADGFF6:CF@EE4=D@69>96110,(;CBGEB<:,83:)97:)-)68:G:(.6<)626>
@M00200:205:000000000-AKKM3:1:1101:20621:2806 2:N:0:1
TACCCGGGTATCTAATCCCGTTTGCTCCCCTGGCTTTCGTGTCTCAGCGTCGGCGCAACCCCAGCAGCCTGTTTTCACCTTCGGCGTTCCAAGCGATATCTACGCATTTCACCGCTCCACCGCTTGTTCCGGCTGCCCCTAGTTGGCCCAAGACCCGCAGTATGCCCAGCAGTTCCACGGTTGAGCCGTGGGATTTCACAAGACACTTACGGGCCCGCCTACACACGCTTTAAACCCAGTTCACTGAAGA
+
CCCCCGGGGGGGGGGGGGGGGGGGGGGGGGGGGGGGGGGGGEGGGGGGGGGGGGGGGGGGGGGGGGGGGGGGGGGGGGGGGGGGGGGGGGFGGGGGFGGGGGGGGGGGGGGGGGGFGGGGGGGGGGGGGAEGGGGGGFGDFGGFGFGFGEGGFGGFDGDFGGFGFFCFACA@FE>=FFGFG5<FFGGFFGGFFGCF=5FFFDFFF18ECEF@;@DC>DD6??F5)*))/*4<A9><C16()6)-.638?)
@M00200:205:000000000-AKKM3:1:1101:17848:2826 2:N:0:1
TACACGGGTATCTAATCCGGTTCGCTCCCCACGCTCTCGTGCCTCAGCGTCAGCACTCTGCCAGGTGGCCGCTTGCGCCACGGGTGTTCTTCCTGATCTCTACGCATTTCACCACTACACCAGGAGTTCCGCCACCCTCTCAGAGGCTCTAGTCGGGTCGTATCGCCACGCCTCGCTGGGTTAAGCCCAGCGCTTTCAGCAGCGACGCACCCCACCGCCTGCGCACCCTTTATACCCAATTCTCTGA
+
CCCCCGGGGGGGGGGGGGGGGGGGGGGGGGGGGDFFFGGGGGGGGGGGGGGGGGGGGGGGFFGGGGGGGGGGGGGGGGGEFGGEFGGGGGGGGFGGGGGGGGCFFGG>FGGGGGGFFFFECFGGGGGGGG8EGEGDEFGF?FGFGFD)6;F?E7D>?FGFGGFGFFDGFGFBFDDFD4DEG=<>FGFFFGGDFCGGFFGCEDDB6>BF@F04;BEG9D@FF40>6C>G*2,6<>A9C<?B<<<A9)6
@M00200:205:000000000-AKKM3:1:1101:13734:2864 2:N:0:1
TACGAGGGTATCTAATCCCGTTCGCTCCCCTGGCTTTCGCGCCTCAGCGTCAGTGTCGGCCCAGCCACCCGCCTTCGCCGCAGGTGTTCCTCTCGATATCTACGCATTTCACCGCTACACCGAGAATTCCGGTGGCCCCTTCCGCACTCCAGCCCTTCAGTATCGCTTGGCCGCTCCGGGTTAAGCCCGGAGATTTCACAAGCGACTTGGAGGGCCGCCTACGCGCCCTTTATACCCAGTTCTCTGAAGCT
+
CCCCCGGGGGGGGGGGGFGGGGGGGGGGGGGGGGGGGGGGGGGGGGGGGGGGGGGGFGGGGGGGGGGGFGGGGGGGGGGGGGGGFFGGGGGGGGGGGGGGGGGGGGGGGGGGGGGDGGGGGGGGGGGGGGDGGDGG8FE=FGGDGEC=FFCC>FGFF6C@FGFGAD4DFGFFD(8??DGEC*5>FGG3>C=B57E7+9@CFFFFFF>?AB03(7C89CD6:1(8;EBD125).)66@218<994<AF53))
@M00200:205:000000000-AKKM3:1:1101:18261:2887 2:N:0:1
TACAGGGGTATCTAATCCTGTTTGATCCCCACACTTTCGTGCCTCAGCGTCAGTTGAAGTCTAGTAAGCTGTCTACACTATCGGTGTTCTTGACGATATCTAAGCATTTCACCGCTACACCGTCAATTCCGCCTACCTCGACTCCACTCAAGCCCATCAGTATCAATCCCACCCTCCCGGTTAAGCCGGGATATTTCAGAACTGACTTAATAGGCCGCCTACGCACCCTTTAAGCCCAGTTCTCTGA
+
CCCCCGGGGGGGGGGGGGGGGGGGGGGGGGEFCFGGGGGGGFGGGGGGGGGGGGGGGGGGGFFGGGGGGGGGGGFCDFFGFFGGGGGGGGGGGGGFEGCFFGGFFFDFGGEFGGGFGGFFGGGGGGGGFFDGGGGGGFGABEGD?DFEGFGDG+?FBCD?==DGEFFGFFF5@DFFAEGFECD??EFDEGCDFGGFFFG=ECFFCEBCFEFFC=EEBGF?@:5?@E?D<C=3<AE@E;?;C.7)5;<
@M00200:205:000000000-AKKM3:1:1101:15892:2888 2:N:0:1
TACAAGGGTATCTAATCCTGTTTGCTCCCCACGCTTTCGAGCCTCAGCGTCAGAACCGGACCAGTTGGCCGCCTTCGCCACTGGTGTTCTTGCGAATATCTACGAATTTCACCTCTACACTCGCAGTTCCACCAACCTCTTCCGGTCTCGAGCCGAACAGTATCAAAGGCAATTCTGTGGTTGAGCCACAGGCTTTCACCCCTGACTTGATCGGCCGCCTACTCGCCCTTTAAGCCCAATTTTCTGAACA
+
BCCC8EFCGGGGFGGEGGFGFGFGAFGGCEGG@FEFFFGFGGGFFGGGGF7@@FFFGGEDE7FFAFFGGGGGGGGGGGGGGFFFD<EFGE,E,@CFFFFEEGEGDFG:D9DFFFF9=F;FFEFGGGEFGG8=??FCG?CDDFGEEFGFGFG63@?B5:7?<@*?CEFG58603*499BCFGF>GFGGAAFCF>FFDF6,9-2>>:;>?@0>*/2>=0C:141);,:)9)0/6/.68A((())).).)6()
@M00200:205:000000000-AKKM3:1:1101:19650:2904 2:N:0:1
TACACGGGTATCTAATCCTGTTTGCTCCCCATGCTTTCGTGCCTCAGTGTCAAATCAATCGTAGCCACCTGCCTTCGCAATCGGTGTTCTGGATGATATCTATGCATTTCACCGCTACACCATCCATTCCGGCAGCCTCCAATTATTTCAAGCTTCTCAGTATCAATGGCACCTCAACCGTTAAGCGGCTGTATTTCACCACTGACTTAAAAAGCCACCTACGCACCCTTTAAACCCAATTCTCTGAAGA
+
CCCCCGGGGGGGGGGGGGGGGGGGGGGGGGGGGGGGGGEFGCGGGGGGGGGGGGFGGGGGGGGGGGGGGGGGGGGGGGGGGGGGGGGGFAFGGGGGFGGGGGGGGGGGGGFGGGGEGGGFGGGGFGGGGGGGGEDEGFGFFGGFGFGCFFFDEFGFFFGFFFDFFBGGFFBDFDFFFFGFGGGDFFGFFGGFFGGGFFGFE)5>@@A<AAC@6@CD@D>BF=)@>EBD5?E4?FB:EFFFC=?CEEC5<9
@M00200:205:000000000-AKKM3:1:1101:22589:2931 2:N:0:1
TACTGGGGTATCTAATCCGGTTCGCTCCCCTAGCTTTCGCGCCTCAGCGTCAGGATTGGCCCAGCCATCCGCCTTCGCCACCGGCATTCCTAGCGATATCTGCGCATTTCACCGCTACACCGCTAGTTCTAATGGCCTCTACCATCCTCAAGTCAACGCAGTATCCGACGCAGTTCCACAGTTGAGCCGTGGTATTTCACGCCGGACTTACGTAACCGCCTGCGCGCCCTTTAAGCCCAATGCTCTGA
+
CCCCCGGGGGGGGGGGGGFFGGGGGGGGGGGGGGGGGGGGGGGGGGGGGGGGGGGGGGGGGGGGGGGGGGGGGGGGGGGGGFGGGGGGGGGGGGGGGGGGGGGGGGGGGGGGCEEFGGGGGGG>FGFFFGGGGGGFGFGFFGFFGFGFGFGGGGGFFGGFCC<CEADCE:@AD>F>FFF9<DC89?GFE<*:?CCDACFCFFBFFBF98))6=@FG)/01<6?5(:7/C)(36<>9F2:10(.6<AB9
@M00200:205:000000000-AKKM3:1:1101:14137:2947 2:N:0:1
TACAAGGGTATCTAATCCCGTTTGCTCCCCTGGCTTTCGCGCCTCAGCGTCAGTGTCAGCCCAGCAACCCGTCTTCACCTCAGGTGTTCCTCTTGATATCTACGCATTTCACCGCTACACCAAGAATTCCGATTGCCCCTTCTGCACTCTAGCCTGACAGTATCAACTGACCGTTCCGAGTTAAGCCCGGAGATTTCACAGTTGACTTGACAGGCCGCCTACGCGCCCTTTATACCCAGTTCTCTGA
+
CCCCCGGGEFGGGGGGGCGGDFGGGGGGFGGGGGGGGGGGGGDCFGGCEG@EGGGGGGGGFCCFFGGGFFFGGGFGGGGGGGGGGFF7EF,9EDGGEGFFGFGGEEGGGGGGGEC>DF?EFGGFFGCGGGGEDEGF=:ED9?GFGFGFGFGD,AFFFGFDEFBDEFGG6DFFE=A66?D>DCFGFGGFA@EEDC97B;AE6C=AEEF69=BCEBD;@GA9>BDE@C8D);;CEC??C;1@3??E<73
@M00200:205:000000000-AKKM3:1:1101:25228:2947 2:N:0:1
TACTGGGGTATCTAATCCTGTTTGATCCCCACGCTTTCGTGCCTCAGCGTCAATAAAACCATAGTAAGCTGCCTTCGCAATCGGTGTTCTGTGACATATCTATGCATTTCACCGCTACTTGTCACATTCCGCCTACCTCTAGTTCATTCAAGCTCATCAGTATCAAGGGCACTGCGATGGTTGAGCCACCGTCTTTCACCCATGACTTAATAAGCCGCCTACGCACCCTTTAAACCCATTCTCTGA
+
CCCCCFGGGGGGGGGGGGGGGGGGGGGGGGGGGGGGGGGGGGGGGGGGGGGGGGGGGGGGGGGGGGGGGGGGGFGGGGGGEGGGGGGGGGGGCFGFGGGGGGGGGGGGFGCFGDEDGGFFGGGGGG9EGFGGGGGGGFGFFGFFGFGFGFGGGGGFFGGFGDEGCDF8B>DAFFFF>FGFGFGGFGGFBDCFAFCFFFGC8)8)::C*A<@ECEGD@DE5)0)>>@>DFG=C<65:C(5*/00@:4
@M00200:205:000000000-AKKM3:1:1101:20631:2948 2:N:0:1
TACGCGGGTATCTAATCCTGTTCGCTCCCCACGCTTTCGTGCCTCAGCGTCAGTTTCGGCTCAGCGAGCTGCCTACGCAATCGGGGTTCTTGGTGGTATCTATGCATTTCACCGCTACACCACCAGTTCCGCCCGCCTCAACCGAACTCAAGCACTGCAGTATCGACGGCAGTTCCAGGGTTGAGCCCTGGGATTTCACCGCTGACTTCCAGGGCCGCCTACGCACCCTTTAAAACCAATTGTCTGA
+
@CCCCGGEFEFGGGGGGGGGGGGGGGGGGGGGGGG7@FD@FCFGGGG8CBFGGEF9F7FGDGGGGD+@F+FGGGCFGGGG,E@FDGEGFGGG9CF@FFDGGG?FGFDF;;DFGGGFGEFFFG7@F8EFGGDGG+CED>+:DG,*@0C@?FFFG*;09>C?FG5B):CCEGFF;*+=:C<?,,?DFGG).CGFFFFC7CFFF03;01;3)/)92:E=()5(,4<)(::D3>).<:).*(,)6).6)-)
@M00200:205:000000000-AKKM3:1:1101:18709:2951 2:N:0:1
TACTAGGGTATCTAATCCTGTTTGCTCCCCACGCTGTCGCGCCTCAGCGTCAGCCACAGCCCAGCGGGCCGCCTTCGCCACCGGTGTTCTTCCGGATCTCTACGCATTCCACCGCTACACCCGGAATTCCACCCGCCTCTACTGTGCTCCAGCGCGGGAGTCGCCACGGCCGATCCGGGGTTGAGCCCCGGACTTTCACCGCCGCCTTCCCGCGCCGCCTACCCGCCCTTTAAACCCAATCCTCTGAGAAC
+
CCCCCGGGGGGGGGGGGGGGGGGGGGDFGGGGGGGGGGGFDGGGGGGGGGGGGGFGGGGFGGGGGGGGGGGGGGGGGGGGGGGGGGGGGFGGGGGGG:EGFGGGGGEGGGGGGGGFGGFGCEGGGGGGGGGG?EDGGFGEFGGFCAF<F69?DD>?955?CF>GFFD8BE>433>);>DDG*/*/ACFDD5)8EEFFFGFBBF>>6?34<::B0EE(9B132(0(2;<C<7556<:8(3:(4972?>))))
@M00200:205:000000000-AKKM3:1:1101:12450:2956 2:N:0:1
TACAGGGGTATCTAATCCTGTTTGCTCCCCACGCTTTCGTGCCTCAGCGTCAGTTGCCGTCCAGAGAGTCGCTTTCGCCACCGGTATTCCTCCTGATCTCTACGCATTTCACCGCTACACCAGGAATTCCACTCTCCCCTCCGGCACTCCAGCTTAGCAGTTTCTAGCGCCCTTCCCGGGCTGAGCCCGGGGCTTTCACACCAGACTTACCAAGCCGCCTACGCACCCTTTAAACCCAATTCTCTGAAGA
+
CCCCCGGGGGGGGGGGGGGGGGGGGGGGGGGGGGGGGGGGGGGDGGGGGGGGGGGGGFGGGGGGGGGGGGGGGGGGGGGGGGGGGDGGGGFGGGGGGGGGGGGGGGGGGGGGFGGFGGGGGGGGGGGGGGGGFGGGGFGFFGGFDEGFGFGGGGGBFGGFF?FGFFGGFGFFFBFF5*;@EGGCAFGFFG5?EEC<FEGFFFF9;D@<CFFC@;FG6CFFFFDBFGEC373)657:8:2:B<:46469>4
@M00200:205:000000000-AKKM3:1:1101:17303:2984 2:N:0:1
TACCCGGGTATCTAATCCTGTTTGCTCCCCACGCTGTCGCGCCTCAGTGTCAGCTATACTGCCCAGCAGGCCGCCTTCGCCACCGGTGTTCTTCCGGCTCTCTACGCATTCCACCGCTACACTCGGAATTCCGCCTGCCTCTACAGTGCTCGAGCCGCGGCAGTATCCCTGGCCGACGAAGGGTTGAGCTCCGCGCTTTCACCAAAGACTGACCGGCCCACCTCCGCGCCCTTCAAACCCAATCCTCTGA
+
CCCCCGGGGGGGGGGGGGGGGGGGGGGGGGGGGGGGGGGGGGGGGGCFGGGGGGGGGGGGAF,EECFGEFGGE>FEGGCEDGGGGGFG?ECFFAFC@:>FFFFGGGGEGCDFGFF>C:CG?E,><CEEG8EGD>6+@?F*D,,3,*60DD8+==C59CGEGC=C*+5>A,/)*7?)58))=5C95/0;A+=A8**)./54.6281(404>2>F?:8(180(41)(*7))1;(2(.)258(-4:3?A>.))
@M00200:205:000000000-AKKM3:1:1101:9911:2987 2:N:0:1
TACGCGGGTATCTAATCCCGTTCGCTCCCCTGGCTTTCGCGCCTCAGCGTCAGAAGGGGCCCAGCACGCCGCTTTCGCCACCGGCGTTCCTTCCGATCTCTACGCATTTCACCGCTCCACCGGAAGTTCCGCGTGCCCCTACCCCCCTCGAGGCGTGCGGTCTCAGGGGCCGTCCCCCGGTTGGGCCGGGGGATTTCACCCCTGACTCGCACGCCCGCCTCCGCGCCCTTTAAACCCAATTCTCTGAAGA
+
CCCCCGGGGGGGGGGGGGGGGGGGGGGGGGGGGGGGGGGGGGGGGGGGGGGGGGGGGGGGGGGGGGGGGGDGGGGGGGGGGGGGGGGGGGGDFGGGGGGGGGGGGGGGGGFGGGGFGGGGGGG7FGGFEFGGD@7BCFFBFFGFGEGFGFGC8DGEEGGBEG<FCAGG3C@BFFF>FFGFGGGD>FE:)9EF3E6==BGBF904709<2((--(;:()8:((1)(/7C153)6<37E?6?FFFF>AB<?A
@M00200:205:000000000-AKKM3:1:1101:14011:2992 2:N:0:1
TACCAGGGTATCTAATCCTGTTTGCTCCCCACGCTTTCGCGTATCAGCGTCAGTATCCAACCAGGGGGTCGCCTTCGCCACAGGTGTTCCTCCCGATATCTACGCATTTCACCGCTACACCGGGAATTCCACCCCCCTCTTTGGTACTCTAGCTTATCAGTTTCATGCGTCGTTCCCCGGTTGAGCCGAGGGATTTCACACATGACTTAACAAACCGCCTACACGCCCTTTACGCCCAATCATCTGA
+
C@CCCGGGGGGGGGGGGGFGGGGGGGGFGGGGGGGGGGGGGGGGGGGGGGGGGGGGGGGGGGGGGGGGGGGGGGGGGGGGGGGGGGGGGGGGGGGGGDEGGGGGGEEGGGGGGGGEGGGGGGDCF+DFGGGGGGGGGFGFB7C9FFC7CCFCFG9@FEC+<EFGAFDCB:B=?@FFFFGFGDG6)<=:>DEAAGCFFEGFFF;=AFFCEEE?A38E9D>:6?47(*09C5:).(,1:,:1(.)69.-
@M00200:205:000000000-AKKM3:1:1101:20413:3003 2:N:0:1
TACAGGGGTATCTAATCCCTTTTGCTCCCCATGCTTTCGTGCCTGAGCGTCAGTAACTGTCCAGGTAACCGCCTTCGCCTCTGGTGTTCCTCACGATATCTACGCATTTCACTGCTACACCGTGAATTCCGTTACCCTCTCCAGTACTCTAGTCGAGTAGTTTCAGACGCAGTTCCGAGGTTGAGCCTCGGGATTTCACATCTGACACACCCGCCCGCCTGCGCACCCTTTACACCCAATTCTCTGA
+
CCCCCGGGGGGGGGGGGGGGGGGGGGGGGGGGGGGGGGGGGDGGGGGGGGGGGGGGGGGGGGGGDGGGGGGGGGGGGGGGGGGGGGGGGGFGGGGGGGDGGFGGGGGGGGGGGGGFGGGGGGGGGGGGGGFGGGGFGBGFFGGFGFGFGFGGGGG>EGCFGGBFFFGGFGFFDBFFEFDFEGGG5DFAADGFFGGGACGC5CEFFEFFD=AF95B854?(/8@8(=>DD*;EF?<@E@(/).).9?9
@M00200:205:000000000-AKKM3:1:1101:25057:3004 2:N:0:1
TACTAGGGTATCTAATCCTGTTCGCTCCCCATGCTTTCGCTCCTCAGCGTCAGTTAATGCCCAGAGACCTGCCTTCGCCATCGGTGTTCCTCCTGATATCTGCGCATTTCACCGCTACACCAGGAATTCCAGTCTCCCCTACATCACTCTAGTCTGCCCGTACCCACCGCAGATCCGGAGTTGAGCCCCGGACTTTCACGGCAGACGCGACAAACCGCCTACGAGCTCTTTAAACCCAATTCTCTGACGCT
+
CCCCCGGGGGGGGGGGGGGGGGGGGGGGGGGGGGGGGGGGGGGGGGGGGGGGGGGGGGGGFFGGGGGGGGGGGGGGGGGGGGGGGGFGGGFGGGGGGGGGGGGGGGDFGGGGGGGFGGGGGGGGGGGCEGGGFGGG=D>DFFGFFFGEG5EDDFGFFGGFGGFCEFGEFGFF*8DFFF+5C@GC9@G5@5CDEGCC>A:)59A2==@BB269(6BF1C57(68)4=)2**69)4)3C?B0<<<<)-6)-((
@M00200:205:000000000-AKKM3:1:1101:9443:3035 2:N:0:1
TACCAGGGTATCTAATCCCGTTCGCTCCCCCAGCTTTCGCGCCTGAGCGTCAGGACAGGCCCAGAGCTCCGCCTTCGCCACCGGTGTTCCTCCCGATATCTGCGCATTTCACCGCTACACCGGGAATTCCAATCTCCCCTACCTGCCTCGAGCCACGCAGTATCGAATGACGGCCCGGGGTTGAGCCCCGGGGTTTCACATCCGACTTGCGTGGCCGCCGGCGCGCGCTTTACACCCAATTCTCTGACGAT
+
CCCCCGGGGGGGGGGGGGFGGGGGGGGGGGGGGGGGGGCGDGGGGGGFGFGGGGGGGGGGGGGGGG,CFFGEGGEGGGGGGGGGGGGCFFGGDGGEGGGGGGGGDGEGGGEFGEGACFGGGDGGGEGGGGGGGGGGFFEFFGCFGFGEGFG+BCFFEEGF>D7CAF5:9;9AAA@D45)/<ED<AF*:5)*))2:C*-<4<:?03;BB><(((3?8,95(11(72:59/9(.6:70?(,(.)--<<<216(
@M00200:205:000000000-AKKM3:1:1101:19248:3036 2:N:0:1
TACGGGGGTATCTAATCCTGTTCGCTCCCCACACTTTCGCTCCTCAGCGTCAGATCATGCCCAGAGAACCGCCTTCGCCACCGGTGTTCCTCCTGATATCTGCGCATTTCACCGCTACACCAGGAATTCCGTTCTCCCCTGCATACCTCTAGTCTGCCCGTATCGAAAGCAAGCCCTGAGTTAAGCCCAAGGTTTTCACTCCCGACGCGACAAACCGCCTACGAGCCCTTTAAAACCAGTTCTCTGAAGG
+
CCCCCGGGGGGGGGGGGGGGGGGGGGGGGGGGGGGGGGGGGGGGGGGGGGGGGGGGGGGGGGGGGGGGGGGGGGGGGGGGGGGGGGCFGDGGFGGGGFGFGGGGGEGEDGCFGGG>GGGEGGGGGGGGGGGDDEGDF?E5FGGCFFCDCCFFFGGFF?DBEDDGF>FGFGFEFF*@>AGFGGCGFGCFFGGFFF?FFEFC*:BB@>B>>99638CF()02?B1>:=BG9C)<>6)88:,.).4<<2).4(
@M00200:205:000000000-AKKM3:1:1101:15891:3049 2:N:0:1
TACCGGGGTATCTAATCCTGTTTGCTCCCCACGCTTTCGTGCATGAGCGTCAGTGTTAGCCCAGGGGGCTGCCTTCGCCATCGGTGTTCCTCCACATCTCTACGCATTTCACTGCTACACGTGGAATTCCACCCCCCTCTGCCACACTCAAGCCTGCCAGTTAGAAGCGCAGTTCCCAGGTTAAGCCCTGGGATTTCACACCTCTCTTAGCAGACCGCCTGCGCACGCTTTAAACCCAATTCTCTGAAGA
+
CCCCCGGGGGGGGGGGGGGGGGGGGGGGGGGGGGGGGGGGGGGGGGGGGGGGGGGGGGGGGGGGGGGGGGGGGGGGGGGGGGGGGGGGGGGGGGGGGGGGFGGGGGGGGGGGGGGFGD9FCEGGG,=?FEFFGGGGGFGFFGGFGFGFFFGCGFGFFGGFGGECEFGGEGE>0AFFFFGFGFC?FGGFFGFFFF6CFE:@@(7::B5?EF=:>BFG@GF0(60;>=>DC*2465<:EFBFFFFFFFF)54
@M00200:205:000000000-AKKM3:1:1101:22979:3049 2:N:0:1
TACGAGGGTATCTAATCCTGTTTGCTCCCCACGCTTTCGCGTCTCAGCGTCAGTCACGTCCCAGCGAGCTGCCTTCGCCATTGGTGTTCCTCCTGATATCTGCGCATTTCACCGCTACACCAGGAATTCCACTCGCCTCTTCCGGACTCGAGCCCGGCAGTATCCACCCGCATCCCAGGGTTGAGCCCTGGACTTTCAGAGCGGACTTACCGAGCCGCCTACACGCGCCTTAACCCCAGGTCTCGGCAGA
+
CCCCCGGGGGGGFGGFGGGGGGGGGGGGGGGGGGGGGGGEGG7F<FFFGGGGGGGGFGGGCGGGGGGGGGGG?GGFDFGGGGGFGFF7FFFGGGGGGGGGGGGEFGGGGADEFGDBGGGGGFGEFFGGGGGFGGGGGFDFFGFEGFDFC?D6==D5@E7B,@AF<+?@<@EFF>AFFFFEFFCFFGC?4456A,0=@<:C3(1(((.;<E;(62:C6CE2:::41*5C)/(,6)3,2-1(5,6)((((((
@M00200:205:000000000-AKKM3:1:1101:11143:3053 2:N:0:1
TACCAGGGTATCTAATCCTGTTTGCTCCCCACGCTGTCGCGCCTCAGCGTCAGCAACAGCCCAGCAGGCCGCCTTCGCCACTGATGTTCTTCCCGATCTCTACGCATTCCACCGCTACACCGGGAATTCCACCTGCCTCTACTGTGCTCAAGCCTGACAGTTTAGAAGGCAGCCCTGCGGTTAAGCCGCAGGATTTCACCCCCTACTTATCAGACCGCCTACGCGCCCTTTAAACCCAGTTCTCTGAAGAC
+
CCCCCGGGGGGGGGGGGGGGGGGGGGGGGGGGGGGGGGGGGGGGGGGG7FGGGGFGGFEFGGGFGGGGGGGGGGGGGGGGGGGGGGGGGFGCFGDGGGGGGGGFGGGDGGGGGGGFGGGGGGGGGGGGG8CFFFDGGFGBFG86EFGEGDE6>@FFFD8?A+;9AFFE?C:5@5@A55CEDGGG8CF>DG>D:?@CFEG;29=B2@3???EFE)?C>GFFF@;5(2<DC7326920A<??FF<<4).-4)(
@M00200:205:000000000-AKKM3:1:1101:23233:3089 2:N:0:1
TACTGGGGTATCTAATCCCGTTTGCTCCCCTAGCTTTCGCGCCTCAGCGTCAGTGTCGGTCCAGGAAGCCGCCTTCGCCACCGGTGTTCCTCCTGATATCTGCGCATTTCACCGCTACACCAGGAATTCCAGTCTCCCCTACCGAACTCCAGCCTGCCCGTATCGACTGCCAGCCCGCAGTTGAGCCACGGGTTTTCACAGTCGACGCGCCAAGCCGCCTACGAGCCCTTTAAACCCAATTCTCTGAAAAT
+
CCCCCGGGGGGGGGGGGGGGGGGGGGGGGGGGGGGGGGGGDGGGEGGGGGGGGGGGGGGGGGGGGGGGGGGGGGGGCGGGGGGGGGGGGGGGGGGGGGGGGGGGGGCGGGGGGGGFGFGGGGGGGGGGFGGGGFGFFFEDFGFFGEG5DDFCGDFF5EFFEC)@8FGGEFFE5):5BEG4<DCFFFF4*8CE?EEFF/:>4BB7<9:91(6;1(3;(5>?01-)(*)1298)447?GF??26)6)52))))
@M00200:205:000000000-AKKM3:1:1101:8406:3105 2:N:0:1
TACTGGGGTATCTAATCCCGTTCGCTCCCCTAGCTTTCGCGCCTCAGCGTCAGTGTCAGCCCAGCAACCCGCCTTCGCCGCAGGTGTTCCTCTCGATATCTACGCATTTCACCGCTACACCGAGAATTCCAGTTGCACCTTCTGCACTCTAGCCCCGCAGTATCGGCTGACCTTTCCGGGTTAAGCCCGGAGATTTCACAGTCGACTTGCGGTGGCCGCCTACGCGCCCTTTAAACCCAATTCTCTGA
+
CCCCCGGGGGGFFGGGGCGEGGGGGGGGGGGGGGGGF<FFEGGGGGFGGGGGGGFGGGGGGGGGGGFGGGGGGGGGGGGGGGCECFFEFGGGGGCDFFEGGGCGGGDFGGGGGGGDGGGCGGGGGG99DFFGG9DG,;6598EFGFGEFD==>=8DEEGFGC*5:?CFA:F5F@FFF4>>FE>C@;C?BDEEDG7:>EF?EF3(,636)169;0>*3859?:<D(/01>):).:>7A0881<AF<B94
@M00200:205:000000000-AKKM3:1:1101:18512:3109 2:N:0:1
TACCAGGGTATCTAATCCTGTTCGCTCCCCACGCTTTCGCTCCTCAGCGTCAGTTCCGGCCCAGAGCACCGCCTTCGCCGCTGGTGTTCCTCCTGATATCTGCGCATTTCACCGCTACACCAGGAATTCCATGCTCCTCTACCGGACTCTAGTCACGGCAGTATCAGGTGGCCTCTCCAAGTTGAGCCTGGAGTTTTTACACCTGACTTACCGCACCGCCTACGAGCTCTTGACACCCAATTCTCTGAAGG
+
<8CCCGGGF<6CCEFEFDGFFGGGGCFFGCCFGC:B@FCGGGGGDFG8C:@FFGFEFGGGGGGGGGGGFFGC=FGGGGGGGGGD=<C,C;DE=EFGD<EEGGGGGGDF,,4CEEG*=>=ABE@8=,6AFGGCDFGGGFG*;FDDEBG5DFGG;FGFDECBC?=7CFFFB658A5C9A685>5=:FCFFAC>FF=45:2?@<7@:=@;4@EFFF>ED9>::(38><=29C7<).4:2@14-(54).4)4))(
@M00200:205:000000000-AKKM3:1:1101:9375:3114 2:N:0:1
TACTGGGGTATCTAATCCTGTTCGCTCCCCACACTTTCGCTCCTCAGCGTCAGGATATTCCCAGAGAACCGCCTTCGCCACCGGTGTTCCTCCTGATATCTGCGCATTTCACCGCTACACCAGGAATTCCGTTCTCCCCTGAATACCTCTAGTCTGCCCGTATCGGTAGCAAGCCAGGTGTTAAGCACCTGGTTTTCACTCCCGACGCGACAAACCGCCTACGAGCCCTTTAACCCCAGTTCTCTGACGAT
+
CCCCCGGGGGGGGGGGGGGGGGGGGGGGGGGGGGGGGGGGGGGGGGGGGGGGGGGGGGGGGGGGGGGGGGGGGGGGGGGGGGGGGGGGGGGGGGGGCFGGGGGGGEGEFGGGGGGFGGGGGGGGGFGGGGGGGDFFGF>DF?FBEDDBCFGGGGFFFGGDGD5D>FCGDCC:A=?FF9=FFEGFAFFFFGGFFGFGF?:EFFBBDFFFFFB;>DGC@<BD@@F3<E>F>CFAA)).;438>FAABAB)4((
@M00200:205:000000000-AKKM3:1:1101:12266:3119 2:N:0:1
TACTGGGGTATCTAATCCTGTTCGCTCCCCACGCTTTCGCTCCTCAGCGTCAGTTGTTGCCCAGAGACCCGCCTTCGCCACCGGAGTTCCTCCTGATATCTGCGCATTTCACCGCTACACCAGGAATTCCAGTCTCCCCTGCAACACTCTAGTTTGCTCGTATCGACTGCAGACCCGAGGTTGAGCCTCGGGATTTCACAGCCGACGCAACAAACCGCCTACGAGCCCTTTAAACCCAATTCTCTGAAGA
+
CCCCCGGGGGGGGGGGGGGGGGGGGGGGGGGGGGGGGGGGGGGGGGGGGGGGGGGGGGGGGGGGGGGGGGGGGGGFGGGGGFGGGGGGGGGGGFFFGGGGGGGGGGGGGGGGGGGFGGGGFFGEGGGFFGGGDGFGF?EFFGGFGFC5FFGGFDF9+3=BGDDFFFC6*DFF7@3?AEGDEGGFFGC4ADE>9CCGFFG7*9225>@9>BFDF6F3;DA?05(),2)/*972A-)4:?6744)6<DF2).
@M00200:205:000000000-AKKM3:1:1101:6332:3121 2:N:0:1
TACTGGGGTATCTAATCCGGTTCGCTCCCCACGCTTTCGTGCCACAGCGTCAGGTCAGGGCCAGATGGGCGCTTGCGCCACGGGTGTTCTTCCTGATCTCTACGCATTTCACCACTACACCAGGAGTTCCCCCATCCTCTCCCTGCCTCCAGTCACGTCGTATCCGCACGCGCCCCACCGGTAAGCGGCGGGATTTCACCGCGGACGCACGCAACCGCCTACGCACCCTTTAACCCCAGTTCTCTGAAGCC
+
BCCCCGFDGECGFAFGGGCFGGGCECFFGGGFGGG7<@@@FEFFGGGGGEFGDF<E<CEGGGGGGGFG<CFFGEGGGEGGGGGD@FGEGFGGFFFFFFFGFFGGGDEEGFFFD?GF6E8FFCEG7=FCFDGG6C=@DF,99?19EBFEGFGFAF7F5>C5ED8CC5?+*@:0:9:BBF*:*=)CFGCB)2/7<*298>+<?F;909>09;99;9GG>DFF???B(:7D*08)))-8:43:2).).64).)(
@M00200:205:000000000-AKKM3:1:1101:24604:3156 2:N:0:1
TACGCGGGTATCTAATCCCGTTCGCTCCCCTGGCTTTCGTGTCTCAGCGTCAGCGCGGCCCCAGTCACCTGTTTTCACCGTCGGCGTTCCAAGCGATATCTACGCATTTCACCGCTCCACCGCTTGTTCCGGTGACCCCTGGCCGGCTCAAGAGACGCAGTATGCCCAGCAGTTCCACGGTTGCGCCGTGGGATTTCACAAGACACTTACGCCTCCGCCTACACACGCGTTCAACACCGTTACCTGAATA
+
CCCCCFGGGGGGGGGGGGGGFGGGGDGEGGGGGGGGFGG@,CFFGFF@@FEGGGFGGCC>FCFFFGDFGCAFECFGGGGC=F+FEDFGGGG,E@FC<CCEF;FFDG7>DFGG9EG>+CDDGGCE+@@AF77ECGGGFFEBACCFGFC2DF<7F*76@8/:=27=44618CFB3);A6A3:BEC*8**))2=@F+:F46942((2><:))614>1EC0CE:142F?E37)/((44))2(,((-())-(.))
@M00200:205:000000000-AKKM3:1:1101:10267:3158 2:N:0:1
TACGCGGGTATCTAATCCCGTTCGCTCCCCTAGCTTTCGCGCCTCAGCGTCAGTGTCAGCCCAGCAACCCGCCTTCGCCGCAGGTGTTCCTCTCGATATCTACGCATTTCACCGCTACACCGAGAATTCCAGTTGCCCCTTCTGCACTCTAGCCCCGCAGTATCGGCTGACCGTTCTGGGTTAAGCCCAGAGATTTCACAGTCGACTTGAGGTGGCCGCCTACGCCCCCTTTAAGCCCCATTCTCTGA
+
CCCCCFEGGGGGGGGGGGGGGGGGGGGGGGGGGGGGGGGGGGGGGGGGGGGGGGGGGGGGGGGGGGGGGGGGGGGGGGGGGGGGGFGGGGGGGGGGGGGGGGGGGGGGGGGGGGGFGGFGGECE:EGGGGGFF@DFGFG9CFFFGFGFGFCBEGGF>EGFCCEGAAD5@>?@F=:FFFFFFGG+BF?FFGF459CGFCG.44<@26<;)))3((38(15(,(.>2/.9C5:8<<4904(-(45><A4A
@M00200:205:000000000-AKKM3:1:1101:19079:3171 2:N:0:1
TACAGGGGTATCTAATCCTGTTTGCTCCCCACGCTTTCGAGCCTCAGCGTCAGTAATGGACCAGTATGTCGCCTTCGCCACTGGTGTTCTTCCGAATATCTACGAATTTCACCTCTACACTCGGAGTTCCACATACCTCTTCCATACTCAAGATAGCCAGTATCAAAGGCAATTCCAAGGTTGAGCCCTGGGCTTTCACCTCTGACTAAACTATCCGCCTACGCTCCCTTTAAACCCAGTTCTCTGAAGCT
+
CCCCCGGGGGGGGGGGGGGGGGGGGGGGGGGGGGGGGGGGGGGGGGGGGGGGGGGGGGGGGGGGGGGGGGGGGGGGGGGGGGGGGGGGGGGGGGGGGGGGGGGGGGGFGGGGGGGFGFGGGGGGGGGGFGGGGGGG=FAEBGGFGFGFFFGGGDFBFFFFF87EFFFFFGFDFFF@FFGFGFG?FDFDDGDFBF76AEFC<C@EFF5EEFEEB*@,:7@5=C=?=E*;?CE=>;=5=@9=?EE?CEEC:))
@M00200:205:000000000-AKKM3:1:1101:13795:3183 2:N:0:1
TACACGGGTATCTAATCCTGTTTGCTCCCCACGCTTTCGCGTCTCAGCGTCAGTACCGTCCCAGCGAGCTGCCTTCGCCATTGGTGTTCCTCCCGATATCTACGCATTTCACCGCTACACCGGGAATTCCACGACCCTCTCCAAGACTCGAGTCTCACCGTTTCTGGGGCACTTCTTGAGTTAAGCTCAAGGCTTTCACCCCAGACAAATGAGACCACCTACCTACCCTTTCAACCCAATTCTCTGACGC
+
CCCCCGGGGGGGGGGGGGGGGGGGGGGGGGGGGGGGGGGGGGGGGGGGGGGGGGGGGGGGGGGGGGEGGGGGGGFGGGGGDGGGGGGDGGGGGGGGGGGGGGGGGGCEGGGGGGGFGGGGFEGGGGGGGGGGGGGEGFGFFGGFGFGFGFGCFGGFFGG>4?CFEFFGFDEFAEFFFFGFGGGGFG,9A7?6;8:DFFGE(>D>DFFF84;9)7CGFGFFE;;=EFA<*03)9))6E@<?)).5<<>)((
@M00200:205:000000000-AKKM3:1:1101:17960:3194 2:N:0:1
TACTGGGGTATCTAATCCTGTTTGCTCCCCACGCTGTCGCGCCTCAGCGTCAGCACTGGGAGAGATTGCTCTCCCCCATTCCGGCCCAGCAGACCGCCTTCGCCACCGGTGTTCTTCCGGATCTCTACGCATTCCACCGCTACACCCGGAATTCCGTCTGCCCCTACCGTGCTCCAGCCCAACAGTCGCCCGCGCCGATCCGGGGTTGAGCCCCGGACTTTCACGCAAGCCTTATCCAGCCGCCTACGCGC
+
<C@CCCFGGGGGCGFGGGGGEFGGGGGFFGFGGGGGGGGGGGGGEGCFGGDEGGFFGGCFFGGGFGFGGFFDFGFCGGGFEFFFGGGEGFGGGGFEGC6FFGGEGEAEECEEGGD7DA=FCECFGGGCGEGE8FFG,@E>E>EFGFGF>BCCGGGFFDGFG>5C=>9F9;99?=96FFF9BFDFACFDD75855C5;972(12,3(-9?002-8C?6D)).).128BD3CB()5)6+))5-41;:0:202,
@M00200:205:000000000-AKKM3:1:1101:16567:3197 2:N:0:1
TACTGGGGTATCTAATCCCGTTTGCTCCCCTGGCTTTCGCTCCTCAGTGTCAATCTCGGTCCAGGATGCCGCCTTCGCCACCGGTATTCCTCCAGATATCTACGCATTTCACCGCTACACCTGGAATTCTGCATCCCTCTCCCGAATTCAAGCCAACCAGTATCAGACGCAGTTCCCAAGTTGAGCCTGGGGATTTCACGCCTGACTTAATTGGCCACCTACGAGCCCTTTACACCCAGTTCTCTGA
+
CCCCCGGGGGGGGGGGGGGGGGGGGGGGGGGGGGGGGGGGGGGGGGGGGGGGGGGGGGGGGGGGGGGGGGGGGGGGGGGGGGGGGGGGGGGGGGGGGGGGGGGGGGDGGGGGGGGFGGGFGGGEFGGGGGGGF8DEGBFBFFGBCDDDFFGGGGFDFGGFGGEGEFGGFGFFFEFFFFGFGGGGFGGFFGGEFGGDFFBC5>:5>:AEAFCEFFGC:7F277=?=?>DCFFC4<@;C0366CFEFFF
@M00200:205:000000000-AKKM3:1:1101:15060:3205 2:N:0:1
TACAGGGGTATCTAATCCCGTTCGCTCCCCTAGCTTTCGCGCCTCAGCGTCAGTGTCAGCCCAGCAACCCGCCTTCGCCGCAGGTGTTCCTCTCGATATCTACGCATTTCACCGCTACACCGAGAATTCCAGTTGCCCCTTCTGCACTCTAGCCTGACAGTATCAACTGACCGTTCCGAGTTAAGCCCGGAGATTTCACAGTTGACTTGACAGGCCGCCTACGCGCCCTTTAAACCCAATTCTATGA
+
CCCCCGGGGGGGGGGGGGGGGGGGGGGGGGGGGGGGGGGGGGGGGGGGGCFGGGFE9FGGGGGGGGGFGGGGGGGGGGGGGEGGGGGGGGGGFGGGGGGGGGGGGGEGGGGGGGGFGGGGGGGGGGGGGGGCFFGGGDFFBFFFGFGDGFD=@?FFDEG59<*DEFGGFGFFF9*9ADGEFGFGFGGF?*:54FFCFEGF4EE***9<*73>BBGE(/8,;3189C57)2354).4EF?()))--6)
@M00200:205:000000000-AKKM3:1:1101:8440:3217 2:N:0:1
TACAGGGGTATCTAATCCTGTTCGCTACCCACGCTTTCGCTCCTCAGCGTCAGGTAAGGCCCAGAGAGCCGCCTTCGCCACCGGTGTTCTTCCTGATATCTGCGCATTCCACCGCTACACCAGGAGTTCCGCTCTCCCCTGCCTACCTCTAGTCTGCCCGTATCGGAAGCAGGCTCGGAGTTGAGCTCCGAGTTTTCACTCCCGACGTAACGGACCGCCTACGAGCCCTTTAAACCCAATTCTATGAAGA
+
CCCCCFGGGGGGGGGGGGGGGGGGGGGGGGGEEGGGCGGDGGGGGGGGGGGGGGGGGFGGFGGGGGGGGGDGGGGGGGGGGCEGCFFGGGAFCFFFFFGGGGGGGGGGGGGGG>E>CGGFEGGGGGGGGE>EDGGGGF8DFGCDEFFBGFC?DGGFF?FBGG@FDEGG5F95?@A6>AGFGGGGAFGAF>EFFD7BA<@48:@>F@9:;=??@?G?1CD608<@,?>C5C>2><ABE?0?AB5)5)..):
@M00200:205:000000000-AKKM3:1:1101:23342:3240 2:N:0:1
TACGGGGGTATCTAATCCTGTTTGATCCCCACGCTTTCGTGCCTCAGTGTCAATATTCGTGTAGCCAGCTGCCTTCGCAATTGGTGTTCTATGTCATATCTAAGCATTTCAGCGCTACATGACATATTCCGCTAACCTCCACGATATTCAAGACTAATAGTATCAATGGCAGTTCCCAGTTAAAGCTCGGGGATTTCACCACTGAATGACTACCCCACCCACGACCCCCTCAAACCAAATTCTCTGACGA
+
-ACCCGGC666E,CFGCCFAFFAA<,6;6F<@@7F@<@FEFGFGGGCFGC<@A<FGFCDEBFDGGDCEGF8B?E,EFECEEE?A?49CFFGEFGG9ADGGGFGGGG,,,:@,,@+*+8@:@=4,CEF8EGFG8CC88D?=*=6AF9+*6;8+E0=DFDD7:9D8;=C3*,*105<D33+*9,5CF9AAE6959AEC17:5005)*1***1*1.-6*/;5-/(-?6*02)2(/6;)/*,(7).)7)9)1/(
@M00200:205:000000000-AKKM3:1:1101:23720:3262 2:N:0:1
TACTGGGGTATCTAATCCCGTTTGCTCCCCTAGCTTTCGTGCATCAGCGTCAGAAAAGACCCAGTAAGCCGCTTTCGCCACAGGTGTTCCTTACGATATCAACGCATTTCACCGCTCCACCGTAAGTTCCGCTTACCTCTATCTTCCTCGAGCACGGCAGTTTTGGGCGCAGTTCCTCGGTTGAGCCGAGGGATTTCACACCCAACTTGCCGCGCCGCCTACGCACCCTTTAAACCCAACTCTCTGA
+
CCCC?FGGGGGGGGGGGGGGGGGEGGGGGGGGGGGGGGGFFGGGGGGCEGGGGC,;,EF<FGGGGGAFGGGGGGGGGGGGGFGGGGGGGGG<,EDFGGGGGGGGGGGGGGGGGGGFCGGGGCFGGFGGGGCEDEGGGFGFF;EB;D+:FEGCEC8*5EG>@DC7):+@BGFAFEFA++;?FED*;DG>>4@BBC?F8*=*59((/28;.6(.29EGFGFFFFFF0C7D75:9245,;?6(,-)5<44
@M00200:205:000000000-AKKM3:1:1101:6496:3272 2:N:0:1
TACCAGGGTATCTAATCCCGTTTGCTCCCCACGCTTTCGCGCCTCAGCGTCAGGGAATGCCCAGAGACCCGCCTTCGCCACCGGTGTTCCTCCCGATCTCTACACATTTCACCGCTACACCGGGAATTCCAGTCTCCTCTGCATCCCTCAAGAACGGCAGTATCAGCCGACCCCCCTGAGTTGAGCCCAGGGATTTCACGACTGACTTGCCATCCCGCCTACGCGCCCTTTAAACCCAATACTCTGAAGCT
+
CCCCCGGGGGGGGGGGGGGGGGGGDGGGGGGGGGGGGGGGGGGGGGGGGGGGGGGGCFGGFGGGGGGGCEGGGGGGGGGGGGGGGGEGGGGGGGGGGGGGGEGGGGFA8FGFFGGFGGGGG>BCBEEGGGGGGGDFDFGFFGGCFF+)=DGGCFGFFGDEG+CFEFDC58>ABAFEDFGFGGG+AFFFFGGEFGGFFFF?;019EEA5A<;<;;C@?GA??1(0385C9C)54<<:E?:1)45<AF)6)))
@M00200:205:000000000-AKKM3:1:1101:11835:3301 2:N:0:1
TACCGGGGTATCTAATCCCGTTCGCTCCCCTGGCTTTCGCGCCTCAGCGTCAGTGTCAGCCCAGCAACCCGCCTTCGCCTCAGGTGTTCTTCCCAATATCTACGCATTTCACCGCTACACTGGGAATTCCAGTTGCCTCTTCTGCACTCAAGTTCGACAGTTTCGAAAGCCGTCCCGGGGTTGAGCCCCGGGCTTTCACTCCCGACTTGTCGTACCGCCTACGCGCCCTTTATACCCAATTCCTTGA
+
CCCCCGGGGGGGGGGGGGGGGGGGGGGGGGGGGGGGGGGGGGGGGGGGGGGGGGGGGGGGGGGGGGGGGGGGGGGGGGGGGGGGGGGGGGGGGGGGGGGGGGGGGGGGGGGGGGGFGGGGGGFGGFE?FGGGGAFGG?FEFGGBGFGFGFGFGGGFFGGBGGCGDFDD5D*:BAFB>ADEGEC44D??ADCF>EG;=?C4;;DFF>B;ACFF?6CE0<533:BE>DFG)77BB<<>62(3--))))-
@M00200:205:000000000-AKKM3:1:1101:16567:3303 2:N:0:1
TACTCGGGTATCTAATCCTGTTTGCTCCCCACGCTTTCGCGCCTCAGCGTCAGGTACGGGCCAGGAAGCCGCCTTCGCCACCGGTGTTCCTCTCGATATCCACGCATTTCACCGCTACACCAAGAATTCCGATTGCCCTTTCTGCCCTCTAGCAAAACAGTCTCAGCTGACCGTTCCCAGTTAAGCTCGGCGATTTCACAGCTGACTTGACTTGCCGCCTACGCGCCCCTTAAACCCAGTTCTCTGAGCAT
+
C,@<@EFGGCE<@E6FFE9FCFAGGF<@F@<BFFC76FEECECCE,FFCFC,@,EAEC+@FC,6DF8@<BCGF@@ECEGGG8CFC+,@,@,CAAC=EG6A,,BFGGD7==EEEECB6C,A>8E@<=DCFGGG6CDGGF8);F:DF+68=5ADGGCF?FGFD+*CC+9966@8A=:A>*;9@=C+=D79*;*:):55+*4*.73;*086.7).1.99(983(8(80C5D39,).5),2((.)-)-))))(.)
@M00200:205:000000000-AKKM3:1:1101:21885:3304 2:N:0:1
TACGGGGGTATCTAATCCTGTTTGCTCCCCACGCTTTCGCGCCTCAGCGTCAGACCCGGGCCAGAGAGCCGCTTTCGCCACCGGTGTTCCAGCCAATATCTACGAATTTCACCTCTACACTGGCTATTCCACCCTCCTCTCCCGGTCTCCAGCCGCCCCGTATCGGATGCCGTTCCGGGGTTGAGCCCCGGGCTTTCACATCCGACGCAAGCGGCCGCCTACGCCCCCTTTAAACCCAGTCTTCTGAAGA
+
CCCCCGGGGGGGGGGGGGGGGGDGGGGGGGGGGGGGGGGGGGGGGGGGGGGGGFGGGGGGGGGGGGGGGGEF:CFGGGGGGGGGGGGGGCAFFGFGGGGGFGFGDGGGGGGGGGGFGGGGGGFG<FGGGCCFD>FGGFGBFCFDEDG>FFGDFG5BEGDBGDDGFE5CBGFFB>FFBAC3FE)9;C=FFGGEEGGGF2CD224:04;9096((,28,)82-2:>0:BD)9)6<BA?E6(452)))).-))
@M00200:205:000000000-AKKM3:1:1101:23187:3308 2:N:0:1
TACAGGGGTATCTAATCCCGTCTGCTCCCCTGGCTTTCGTGTCTCAGCGTCAGCAAACCCCCAGCGAGCTGTTTTCACCATTGGCGTTCCAAACGATATCTACGCATTTCACCGCTCCACCGTTTGTTCCGCTCGCCCCTAGGTTGCTCAAGATGACCAGTATGTCGAGCAGTTCCATGGTTGAGCCATGGGATTTCACAAGACACTTAGCCATCCGCCTACACACGCTGTAAACACAATTCTCTGAAGA
+
CCCCCGGGGGGGFGGGAFFGG@FGFFGGGGGGGGFFFDGGGFG9FGGGGGEGGGGGGGGGCGGGGGGGGDDEF<F9@FFGGGGGGGGGDGGGFGGGGDGGGGFECGGEFDGGFGGEGGFGGGGDECFGGGEE++@CEDGFFGGFGFDBFFGGFFFFF,+;@+0<EFGDACBCCCFFFFGFGGDF6?7C+*=@*?E*BEC*>B2>2:).9@=).*,4@GF255E)7C>3/*6>6);)==(=E))93);)7<
@M00200:205:000000000-AKKM3:1:1101:14065:3316 2:N:0:1
TACTGGGGTATCTAATCCCGTTCGCTCCCCTGGCTTTCGTGTCTCAGCGTCAGCACACTCCCAGCTGTCTGTTTTCACCGTTGGCGTTCCAAACGATATCTACGCATTTCACCGCTCCACCGTTTGTTCCGGTCGCCCCTGAGTGGCTCAAGACGAGCAGTATACCGAGCAGTTCCACGGTTGAGCCGTGGGATTTCACAAGGTACTTACCCGTCCGCCTACACACGCTTTAAACCCAGTTCTCCGA
+
CCCCCGGGGGGGGGGGFDGGGGGGGGGGGGGGGGGGGGGGFCFFGGGGGGGGDGFGGGFGD8CEG8FFGDGDFD?FFGGGDEGDGGGEGFGEFGGGGGGG;FGGGGECDGGGGGGEGGFGGGGG?8FGGGCEGGGGGEGDFFGFGFGDFFFCEFD5BEGFFGEGEFDCDGFFFCFBAACDGCC*AFGF*/;*;?66BCGE3295?EE?CB=EFFGG9GE<?84A3C))**6;)).3C:224))5)-(
@M00200:205:000000000-AKKM3:1:1101:11901:3337 2:N:0:1
TACTCGGGTATCTAATCCTGTTTGCTCCCCACGCTTTCGAGCCTCAGCGTCAGTAATGGACCAGTATGTCGCCTTCGCCACTGGTGTTCTTCCGAATATCTACGAATTTCACCTCTACACTCGGAGTTCCACATACCTCTTCCATACTCAAGATAGCCAGTATCAAAGGCAATTCCAAGGTTGAGCCCTGGGCTTTCACCTCTGACTACACTATCCGCCTACGCTCCCTTTAAACCCAGTTCTCTGA
+
CCCCCGGGGGGGGGGGGGGGGGGGGGGGGGGGGGGGGGGGGGGGGGGGGGGGGGGGGGGGGGGGGGGGGGGGGGGGGGGGGGGGGGGGGGGGGGGGGGFGGGGGGGGGGGGGGGGFGGFGGGGGGGGGGGGGGGGGGFG<?EGFGFGFGFDDGFFDFFDDEGFFEFDAFGFDFFFFC@FDF,+AFFFFFFGF5FGFFCF6@DFECE<C55@==7F<>G>=55>B=C9FC>E**17:E=9;**8?EC4
@M00200:205:000000000-AKKM3:1:1101:10320:3342 2:N:0:1
TACTGGGGTATCTAATCCTGTTTGCTCCCCACGCTGTCGCGCCTCAGTGTCAGAACTGGTCTAGCTGGCCGCCTTCGCCACGAGTGTTCTCCCCCATCTCTACGCATTTCACCGCTACACAGGGAATTCCACCAGCCCCTCCCAGCCTCAAGTCCTGCAGTTTCTACCGACAAAATACAGTTGAGCTGTATGCTTTCACGGCAGACATACAGAACCACCTACGCGCCCTTTAAACACAATTCTCTGAAGA
+
CCCCCGGGGEGGGGGGGGFGGGGGGGFGGGGGGGGGGGGGGDGEGGAFGFFGGGGGGGGFGFGGGGGGGGGGEGDGGGGGEGGGFGFGGGGGGGGGGG,CFGGGGGGDFFGAFEC9CGGGGGFEGGGDGGGGGGFFDDEDEEGFGFGDFFGF=DGFFGGFG+9FB76@>CEBACAA9CG>D,+??CAFFGGFFAC9AEFB)-)))50*>@EC:3CFFGF(7>@F>C>55*4)79<)B;(3))17??B<)4
@M00200:205:000000000-AKKM3:1:1101:22327:3342 2:N:0:1
TACTGGGGTATCTAATCCTGTTTGCTCCCCACGCTTTCGAGCCTCAGCGTCAGTAATGGACCAGTATGTCGCCTTCGCCACTGGTGTTCTTCCGAATATCTACGAATTTCACCTCTACACTCGGAGTTCCACATACCTCTTCCATACTCAAGATAGCCAGTATCAAAGGCAATTCCAAGGTTGAGCCCTGGGCTTTCACCTCTGACTAAACTATCCGCCTACGCTCCCTTTAAACCCAATTCTCTGAAGA
+
CCCCCGGGGGGGGFGGGGGGGGGGGGGGGGGGGGGDGGGGGGGGGGGGGGGGGGGGGGGGGFFGGGGGGGGGGGGGGGGGGGGGE@@FGGGFGGGGFGGGFDFGGDGGCDFGGGGFGFEFGGGGCE>EF;EAFGFEF7DDFFGFGFGFGFFDDFGFFGDFDCFFDF=EFFDDF*=DFFDFFGFGFFG?D6EABEGGC7,96@EF@8:7*>CEFCCGAG>A5)4@AGBF9CECECE2E@B2@E5844485*
@M00200:205:000000000-AKKM3:1:1101:17566:3360 2:N:0:1
TACTGGGGTATCTAATCCTGTTCGCTCCCCACACTTTCGCTCCTCAGCGTCAGGTCATGCCCAGAGAACCGCCTTCGCCACCGGTGTTCCTCCTGATATCTGCGCATTTCACCGCTACACCAGGAATTCCGTTCTCCCCTGCATACCTCTAGTCTGCCCGTATCGAAAGCAAGCACGGAGTTAAGCCCCGTGTTTTCACTCCCGACGCGACAAACCGCCTACGAGCCCTTTAAACCCAGTTCTCTGA
+
CCCCCGGGGGGGGGGGGGGGGGGGGGGGGGGGGGGGGGGGGGGGGGGGGGGGGGGGGGGGGGFFGGGGGGGGGGGGGGGGGGGGFFFGGGGGGGGGGGGGGGGGGGGGGGGGGGGFGGGGGGGGFGGFGGGGGGGG8DEDFGGFGFFEGFGGGGGFFFGFGGDGFFGGFGFFFCFADB>>FF7CFGG>BGGFFGGGAEFAEBD@FBFFF@BF;DGG@5BF7=<D85;F*98)462:E?3:24>BFF>
@M00200:205:000000000-AKKM3:1:1101:22763:3363 2:N:0:1
TACCCGGGTATCTAATCCCGTTTGCTCCCCTAGCCTTCGTGCCTCAGCGTCAGTAACTGTCCAGAGACTCGCCTTCGCCACTGGTCTTCCTTACGATATCTACGCATTTCACTGCTACACCGTAAATTCCAGTCTCCCCTCCAGTACTCAAGTCTCCCAGTATCCCGTGCAGTTTCGGAGTTGAGCCCCGGGATTTCACACCAGACTTAGAAAACCGCCTACGCACACCTTAAACCCAATTCTATGA
+
CCCCCGGGGGGGGGGGGGGGGGGGGGGGGGGDGGGGGGGGG7FGGGGGGGGGGEGG9EAEFGGGGFGD<FG7CCGGFGGGGGGG,AEFGGF,AEFFGGGGDGGGGGGGGDFGFAFF8CFGGDGFC+@FDFA8DG9FFFGBF@=6DFFFGFG8@F9+;FGFFDB=D*=6*63:?E+D5*=BFFD=?8,5991<?EGCFE@A@58):>3AA;**15D89CE=>5(:=E2;*23>46=D8;//;4?))1<
@M00200:205:000000000-AKKM3:1:1101:10659:3365 2:N:0:1
TACCAGGGTATCTAATCCTGTTTGATCCCCACACTTTCGTGCCTCAGCGTCAGTTACAGCCTAGTAAGCTGCCTTCGCTATAGGTGTTCTTGACGATATCTAAGCATTTCACCGCTACACCGTCAATTCCGCCTACCTCATCTGTACTCTAGCCCCGCAGTATCAATGCCACCCTCCCAGTTAAGCTGCAATATTTCAGCACTGACTTACAGGGCCGCCTACGCACCCTTTACACCCAGTTCTTTGAAGA
+
CCCCCGGGGGGGGGGGGGGGGGGGGGGGGGGGGGGGGGGFGGGGGGGGGGGGGGGGGGGFGFGGGGGGGFGGGGGGGGGG7FFGGFFGGGGGGFGGGGGGGGGGGGGGGGGGG6E5=FGGGGGGGCFGGGDE?6DGGFC<+,EFG9F>FFGFFCDDFED>C8;FD79=DE?6FD*3@>FFGGFFBFC0*5@CACCCC@,*8@@C68AE58*13>E*8CBFFF9:>EDGC*>E=EEDGB0=4?))).9)))
@M00200:205:000000000-AKKM3:1:1101:13147:3373 2:N:0:1
TACTCGGGTATCTAATCCTGTTCGCTCCCCACGCTTTCGCTCCTCAGCGTCAGTATCGGCCCAGAGACCCGCCTTCGCCACCGGTGTTCCTCCTGATATCTGCGCATTTCACCGCTACACCAGGAATTCCAGTCTCCCCTACCGAACTCGAGCCTGCCCGTATCGACCGCAGGCTTGGGGTTGAGCCCCAAGTTTTCACGGTCGACGCCACAAGCCGCCTACGAGCTCTTTACACCCAATTCTCTGA
+
CCCCCGGGGGGGGGGGGGGGGGGGGGGGGGGGGGGGGGGGGGGGGGGGGGGGGGGFGGGGGGGGGGGGGGGGGGGGGGGGGGGGEFEGGGGGGGGGGGGGGGGGDGEGGGGGGGGFGGGGGGGGGGGGGGGGGGGGGFGDFGGFGFGFGFGCGGGFFGFECDBFAFGGDGDFDBFFEB*?C=DFFGGFB<EF=FGGFFG@FFFF@>B6(-4<?1@@>GFFF?FD?C3>DF>AFFF??:::>B)6<>2
@M00200:205:000000000-AKKM3:1:1101:11691:3394 2:N:0:1
TACTCGGGTATCTAATCCTGTTTGATCCCCACGCTTTCGTGCCTCAGTGTCAATGATCGTGTAGCAAGCTGCCTTCGCTATCGGTGTTCTATGTCATATCTAAGCATTTCACCGCTACATGACATATTCCGCTTACCTCCACGATATTCAAGATTGATAGTATCAACGGCAGTTTCCGAGTTAAGCTCAGAGATTTCACCACTGACTTACCAACCCACCTACGCACCCTTTAAACTCAGTTCTCTGAAGA
+
CCCCCGGGGGGGGGGGGGGGGGGGGGGGGGGGGGGGGGGGGGGGGGGGGGGGGGGGGGGGGGGGGGGGGGGGGGGGGGGGGGGGGGGGGGDFGGGGGGGGGGGGGGGGGGGGGGGFGGGGGGGGGGGGGFFGGGGGFFGDFGGDGEGEFFFFGGGFFGDFGFFGFFGGBE>>FEFFFFGFGDGGBFG6FGGFFDG?C7ECEFEFFFFFEF8AEDGD@DFF;>>@ACDGFF3;*8>167@E4CEFFFC>3*
@M00200:205:000000000-AKKM3:1:1101:23492:3400 2:N:0:1
TACTAGGGTATCTAATCCTGTTTGCTCCCCACGCTTTCGTGCATGAGCGTCAGTGTTTGCCCAGGGGGCTGCCTTCGCCATTGGTGTTCCTCCACATCTCTACGCATTTCACCGCTACACGTGGAATTCCACTCTCCTCTGCCACACTCCAGCCCCGTAGTTTCGAGCTCAATTCCCAAGTTCAGCCCGGGAATTTCACACCCGACTTACCCAGCCACCTGCGCACCCTTTAAGCCCACTTCTCTGCGGAT
+
@@CCCGGCFFGGGGFGGC<@FFFGGFGGGGC+@F@FFGGFGG,@,FF,@FFFE<E66,;,CFGE,FC7C7FGCFGGGGGG7,,AF7FGFGFGDG84FFGGG;ADGCFEGDDGEEG>D:DFC44BFFFGGGG8+8+8ADGE5D8;E*@8C*A8D+=@*+6:@+;=0?++*@*5?CAF5859@,+++7,<*<*0*4<E+2,*)-)))//2/*((*(2=9?F2(/(),=55**)6<)/.*,(()))73))((,(
@M00200:205:000000000-AKKM3:1:1101:14976:3416 2:N:0:1
TACTGGGGTATCTAATCCTGTTTGCTCCCCACGCTGTCGCGCCTCAGTGTCGGCTATTGAGCTCTCGCGAGCTCACCGCCCAGCAGACCGCCTTCGCCACTGGTGTTCTTCCGGATCTCTACGCATTCCACCGCTACACCCGGAATTCCATCTGCCTCTACGGTGCCCAAGCGACACAGTCGCCGCGGCCGATCTAGAGTTGAGCCCCAGCCTTTCACCACAGCCTTATGCCGTCACCTACGCGCACTTG
+
CCCCCGGGFFGGGGGFGGFGGGGGGGFFFEFFGGGGGGGFGGGGGGGGGEFEDDFDGGCGGGGGGGGGGGGGDCCDF@CCGEFGGGGG7CEECGGGGGGGGGGGFCFA;FFGGCEBGCFEGGGGCEGGGFGGGGGDEFFDEE+0@*C@FFFGGGGFFFGAEG=709>89:ADE4*/9FGFG=?C?C58>DC)8C::*6654)5>>8<1(3(4(.9<9>F<:<(.42/97*649,(-24.(.37(33;02)
@M00200:205:000000000-AKKM3:1:1101:11494:3432 2:N:0:1
TACAAGGGTATCTAATCCCGTTCGCTCCCCTGGCTTTCGCGCCTCAGCGTCAGAAGAGGTCCAGCCGACCGCTTTCGCCACCGGCGTTCCTTCCGATATCTACGCATTTCACCGCTCCACCGGAAGTTCCGTCGGCCCCTACCTCCCTCGAGGCACGCAGTATCAGGGGCGGTTCCCCGGTTGCGCCGGGGGATTTCACCCGCTGACTGGCGTGCCCGCCTACGCGCCCTTGACGCCCAATTCTGTGAAGG
+
CCCCCGGGGGGGFGGGGGGGGGGGGGGGGGGGGGGGGGGGGGGGGGGGGGGGGGFFFFGGGFGGGGGGGGGGGGGGGGGGGGGGGGGGGGGFFFGCEGGGGFGGG>CGFCFGFGGFDGGFFGEGG7FGGGGGGGGGGEGFFGGFGFD@C?ECCDC;?87?EF?FCF*;5*5>B0>F*;CFG5CCDCE>EGGF@DECFBGF?BF>B0:>B66039E8:3.40(470/>DGD,().46C781(6A))6:)))(
@M00200:205:000000000-AKKM3:1:1101:12279:3448 2:N:0:1
TACGGGGGTATCTAATCCCGTTCGCTCCCCTAGCTTTCGCGCCTCAGCGTCAGTGTCAGCCCAGCAACCCGCCTTCGCCGCAGGTGTTCCTCTCGATATCTACGCATTTCACCGCTACACCGAGAATTCCAGTTGCCCCTTCTGCACTCTAGTCGCACAGTATCAGTTGACCTTTCCGAGTTAAGCTCGGAGATTTCACAACTGACTTGTGCTGACCGCCTACCCGCCCTTTATACCCAATTCTCTGA
+
CCCCCGGGGGGGGGGGGGGGGGGGGGGGGGGGGGGGGGGGGGGGGGGGGGGGGGGGGGGGGGGGGGGGGGGGGGGGGGGGGGGGGGGGGGGGGGGGGGDGFDGGGGGDGGGGGGGFGGGGGGGGGGGGGGGGGFGGGFGFFGGFGCGFGFFFFGDFFGGFG9EG?FGGFGFFFFFFFFGACGF7B7<4)?C4:F7@@)=?@;@=@@3?@C3@E3;<388734().2>DG5(5<44<A5)4(6>BFBA2
@M00200:205:000000000-AKKM3:1:1101:11879:3455 2:N:0:1
TACAAGGGTATCTAATCCCGTTTGCTCCCCTAGCTTTCGCTCCTCAGCGTCAATGTCGGTCCAGGATGCCGCCTTCGCCACCGGTATTCCTCCAGATATCTACGCATTTCACCGCTACCCCTGGAATTCTGCATCCCTCTCCCGAATTCAAGCCATCCAGTATCGGATGCAGTTCCCAGGTTGAGCCTGGGGATTTCACTTCCGACTTAGTTGGCCGCCTACGAGCCCCTCACACCCAATTCTCTGA
+
CCCCCGGGGGGGGGGGGGGGGGGGGGGGGGGFGGGGGGD@FGGGGGGGGGGGGGGGGGEGGGGGGGGGGGGGGGGGFGGGGFGGG7FFGGGGGGGGGGGFFFGGGGGGGGGGGEGFGG,AFGGGG@GGC4=E93=EFDFDFGFEED6DFFGGGFGDBGGF8=EGDF6CEGFE5DCFFFFACC?+:DFF59EFFE6>+*,*3**/7:9)11:*17EC@D5((7(2;CBF*:(((/.(*6(=EC)57CC
@M00200:205:000000000-AKKM3:1:1101:13010:3459 2:N:0:1
TACCGGGGTATCTAATCCTGTTTGCTCCCCACGCTGTCGCGCCTCAGCGTCAGCCACTGCCCAGCAGGCCGCCTTCGCCACCGGTGTTCTTCCGGATCTCTACGCATTCCACCGCTACACCCGGAATTCCACCTGCCTCTACAGTGCTCGAGCCACTCAGTTCGCACGGCCGATCCGGGGTTGAGCCCCGGACTTTCACCACACGCTTAAGTAGCCGCCTACGCGCCCTTTAAACCCAGTTCTCTGAAGA
+
CCCCCGGGGGGGGGGGGGGGGGGGGGGGGGGGGGGGGGGGGEGGGGGGGGGGGGGGGGGGGGGGGGGCGGGGGGGGGGGGGGGDFGGGGGGGGGFGGGGGGGGGGGGGDFGGGGGFGG8FFGGGDEGGGGGGGFCFGFGFFGFBFFGFDEGGGGGFAGGFGGFGBFGGFGFFFBFFFECDGGGGFGGFFDE>BCC7F>GFFF?BBF6129<BAFGC0<:(34289E3C/>:4<<A<E::.6<<BFFF2).
@M00200:205:000000000-AKKM3:1:1101:9625:3467 2:N:0:1
TACCGGGGTATCTAATCCTGTTCGCTCCCCACGCTTTCGCGTCTCAGCGTCAGTACCGTCCCAGAGAGCTGCCTTCGCCATTGGTGTTCTTCCTGATATCTGCGCATTTCACCGCTACACCAGGAATTCCACTCTCCTCTTCCGGACTCTAGCCACACGGTTTCCGTCGACGTCTGGCGGTTAAGCCTCCAGTTTTCACAACGGACCTGTTCGGCCGCCTACACGCTCTTTCACCCCAGTTCTCTGACGAT
+
CCCCCGGGGGGGGGGGGGGGGGGGGGGGGGGGGGGGGGGFDFGGGFGGGGGGCGGGGGFGFGGFEGFGGGFGGGGGDGGGGFFGGGGGFGGGGGGGFGGAFGGGGGGGFFFEDED>CEFGGGGGGGGGGGFGGFGFGFFEFFGFGFGFGFGFGGGFFGGAFGFGFFDFFGBADDFFA*;/CCDG@CCFA*=;C:@F>7:C=@>0391,6C)5;9EG>DEF:??4(2.9*2:)6).3E((,.)--.)4)3-(
@M00200:205:000000000-AKKM3:1:1101:23393:3498 2:N:0:1
TACCAGGGTATCTAATCCTGTTTGATCCCCACGCTTTCGAGCCTCAGTGTCAATAATTGTGTAGCAAGCTGCCTTCGCTATCGGTGTTCTATGTCATATCTAAGCATTTCACCGCTACATGACATATTCCGCTTACCTCCACAATATTCAAGAATGATAGTATCAACGGCAGTTTCCGGGTTAAGCCCGGAGATTTCACCACTGACTTACCATCCCACCTACGCTCCCTTTAAACCCACTTCTCTGAAGA
+
CCCCCGGGGGGGGGGGGGGGGGGGGGGGGGGGGGGGGGGGGGGGGGGGGGGFGGGGGGGGGGCFGGGGGGGGGGGGGGGGGGGCGGGGGGGGGGGGGGGGGGGGGGGGGFGGGGGFDGGGGGGGGGGGGGGGGCGGGFGBFGGFGFGBCFGGGGCFFAGFGGFGFFGG5E>=FFFFFFDBFEGFFGCDBDDFFGGG+;CC@CFFFFFEEEF@EE>:CFD==:AEFG4>028>C9@5B@(8@BC*1>87<)
@M00200:205:000000000-AKKM3:1:1101:8924:3539 2:N:0:1
TACCGGGGTATCTAATCCTGTTCGCTCCCCACACTTTCGCTCCTCAGCGTCAGGTAATGCCCAGAGAACCGCCTTCGCCACCGGTGTTCCTCCTGATATCTGCGCATTTCACCGCTACACCAGGAATTCCGTTCTCCCCTGCATACCTCTAGTCTGCCCGTATCGAAAGCCAGTCCAGAGTTAAGCCCTGGATTTTCACTCCCGACGCGACAAACCGCCTACGAGCCCTTTACACCCAGTTCTCTGAAG
+
CCCCCGGGGGGGGGGGGGGGGGGGGGGGGGGGGGGGGGGGGGGGGGGGGGGGGGGGGGGCFFGGGGGGGGGGGGGGGGGGGGGGGGGGGFGGGGGGGGGGGGGGGGGGFGGGGGGFGGGGGGGGGGFGGGGGGFGFGF>DFGCFFFGEGFGGGGGFFGDEGGFDA?DCD6ACF@6FFF*6@<FGFGGFFG9>ACGGFEG<;7:AA@>BFFF@BFGGFDFFFFFF68<F*926A>BBG:3,)6<AFF9<>
@M00200:205:000000000-AKKM3:1:1101:15481:3549 2:N:0:1
TACCCGGGTATCTAATCCTGTTTGCTCCCCACGCTTTCGCTCCTCAGCGTCAGTACTGGCCCAGGATCCCGCCTTCGCCACCGGTGTTCCTCCTGATATCTGCGCATTCCACCGCTACACCAGGAATTCCAGATCCCCCTACCAGACTCTAGCCGCCCAGTATCGAATGCAGGCTCGAGGTTGAGCCTCGAGGTTTCACATTCGACTTGAGTGGCCGCCTACGAGCGCTTTACGCCCAATTCTCTGA
+
CCCCCGGGGGGGGGGGGGGGGGGGGGGGGGGGGGGGGGGGGGGGGGGGGGDGGGGGGGGGGGGGGGGGGGGGGGGGGGGGGGGGGGFGGGGGGGGGGGGGGGGGGGGGFGFGGGGFGGCGGGGGGGGGGGGFDFGGGFGBFGGFGFGFG?FDDCDFFGGFFG7EDFGGFGF<FF5ADEDFG60CFGGFFGGFFEFFFFG4?CFFFFFFEEFFFFGGFC>0(/150?>3DC6)-,-4C:6:AB<AFFA
@M00200:205:000000000-AKKM3:1:1101:24802:3560 2:N:0:1
TACTAGGGTATCTAATCCTGTTTGCTCCCCACGCTGTCGCGCCTCAGCGTCAGCCACAGCCCAGCGGGCCGCCTTCGCCACCGGTGTTCTTCCGGATCTCTACGCATTCCACCGCTACACCCGGAATTCCACCCGCCTCTACTGTGCTCCAGCGCGAGAGTATCGAAGGCCGATCCGGGGTTGAGCCCCGGACTTTCACCCCCGACTCCTCGCGCCGCCTACGCGCCCTTTAAACCCAATTCCCTGACTA
+
CCCCCGGGGGGGGGGFGGGGGGGGGGGGGGGGGGGGGGGGGGGGGGGGGGGGGGGGGGGGGGGGGGGGGGGGGGGGGGGGGGGGEGGGGGGGGGCGGGGGGGFGGGGGGGGGGGGFCCEFFEEGGGGGGGGGGGGGGFGFFGGFGFFEGFGFGGGFFGGEGG4FDFGG>=F>D;EFFD<DFECGFGGFDGG>BGGGFA<>B>;96633:<<?99EE>GFFFB689EDG)9:FA9A:E:??<A)).5:4)-
@M00200:205:000000000-AKKM3:1:1101:24383:3566 2:N:0:1
TACACGGGTATCTAATCCTGTTTGCTCCCCACGCTTTCGTGCATGAGCGTCAGTATTGGCCCAGAAGGCTGCCTTCGCCACCGGTGTTCCTCCCGATCTCTACACATTTCACCGCTACACCGGGAATTCCAGTCTCCTCTGCATCCATCAAGAACGGCAGTATCAGCCGACGTTTCTCGGTTGAGCCGAGAGATTTCACGACTGACTTGCCATCCCGCCTACGCGCCCTTTAAACACAATACTCTGAAGA
+
CCCCCGEDGGGGGGGFGGGGGFGGGGGGGGGGFGECGGGGFGGGGGGGGFGGEGGGGGGGFGGGGGGGGGGGGGGGGGGEFGGGECF=EFGGCEECFFEG8EGGFG8,=FGDGGG?GFGGFGGG:@8FFFDGGGGEG5F=DGF;EB+*6?FGDDFB>CD@FFFCB+=FFED=>CAF;+;?>E*3;DEE*34/54=>15:(5(-5)/..;)64>1=8?D8(,//89C>D)5?)6<<);3()),:?2466):
@M00200:205:000000000-AKKM3:1:1101:11561:3589 2:N:0:1
TACGGGGGTATCTAATCCCGTTTGCTCCCCTGGCTTTCGCTCCTCAGCGTCAATGCCGGTCCAGGATGCCGCCTTCGCCACCGGTATTCCTCCAGATATCTACGCATTTCACCGCTACACCTGGAATTCTGCATCCCTCTCCCGGATTCAAGCCATCCAGTATCGGATGCAGTTCCCAAGTTGAGCCTGGGGATTTCACATCCGACTTAGTTGGCCGCCTACGAGCCCTTTAAACCCAATTCTCTGA
+
CCCCCGGGGGGGGGGGGGGGGGGGGGGGGGGGGGGGGGGGGGGGGGGGGGGGGGGGGGGGGGGGGGGGGGGGGGGGGGGGGGGGGGGGGGGGGGGGGGGGGGGGGGGFGGGGGGGEGGGGGGGGGFGGGGGGGGGFDFEDFGGFG*C>GFFCDGGFFFF5EGFGDBCEDGFEFFF6A?>FFFFFFFC?FFF4>EFF=?CEF9BFFBF?ECEFEFGF>DD133<B@D5>7>>D<A23C?0849ADF42
@M00200:205:000000000-AKKM3:1:1101:23063:3596 2:N:0:1
TACAAGGGTATCTAATCCCGTTCGCTCCCCTGGCTTTCGTGTCTCAGCGTCAGACAAGACCCAGTGTGCCGCTTTCGCCACCGGCGTTCCTTCCAATATCAACACATTTCACCGCTCCACTGGAAGTTCCGCACACCCCTGTCTTGCTCGAGCCGGACAGTCCAGAGCGCAATGCCCCGGTTGAGCCGAGGCCTTTCACACCCTGCTTGTCCAGCCGCCTACACACCCTTTAACCCCAGTTCTCTGA
+
CCCCCGGGGGGGGGGGGCFEGGGGGEGGGGGGGGGGGGGGGGGGGGGGGGGGGGGGGGGGGGGGGGGGGGGGG7FGGGGGGGGGGGGGGGGGGGGGGGDFFGGGFGGGGGGG9EEDGGEEFGFGGGGGGGGE>EGGA?EFFEFBFFF7DFGCCCDFEGGFGGEG);FFDGFBFFFFFFGFGE<C4CFFBCEBFFGF=?FEED>FF?FFEDFFF;CC;CD?FBBF?EEGFF7A2)-8E?:3:94A))-
@M00200:205:000000000-AKKM3:1:1101:14863:3631 2:N:0:1
TACAGGGGTATCTAATCCTGTTTGCTCCCCACGCTTTCGCGTCTCAGCGTCAGTTACGTCCCAGCGAGCTGCCTTCGCAATTGGTGTTCCTCCTGATATCTGCGCATTTCACCGCTACACCAGGAATTCCACTCGCCTCTTCCGCACTCTAGCCCGACAGTATCCACCGGCATTCGAGGGTTGAGCCCCCGACTTTCACAGCGGACTTACCGGGCCGCCTACACGCTCTTTACACCCAATTCTCTGA
+
CCCCCGGGGGGGGGGGGGGGGGGGGGGGGGGGGGGGGGGGGGGGGGGGGGGGGGGGGGGGGGGGGGGGGGGGGGGGGGGGGGGGGGGGGGGGGGGGGGGGGGGGGGGGGGGGGGGEGGGGGGGGFFGGGGGGFFGGGFGBDEFFGDG9DFD=FDGEFGGEGF<FEFFGA>?BEFFFFFGBGGGGAF;@DDGFBEGGFCGFF;6>FFBFFFFFF@GG>DEFFF2FBD)97F4AB<ABG<<1>2<AADF
@M00200:205:000000000-AKKM3:1:1101:16852:3642 2:N:0:1
TACAGGGGTATCTAATCCCGTTTGCTACCCTGGCTTTCGTGCCTCAGCGTCAGTAGAGACCCAGTAAGCCGCCTTCGCCACCGGTGTTCCTTAGGATATCAACGCATTTCACCGCTCCACCCTAAGTTCCGCTTACCTCTGTCTCACTCAAGCACAGCAGTATCGAAAGCAGTTCCTCAGTTAAGCTGAGGTATTTCACTCCCGACTTGCTGCACCGCCTACGCACCCTTTATGCCCAATTCTCTGA
+
CCCCCGGGGGGGGGGGGGGGGGGGGGGGGGGGFGGGGGGGGGGGGGGGGGEGGGGGGGGGFGGGGGGGGGGGGGGGGGGGGGGGGGGGGGGGGGGGGGGGGGGGGGGGGGGGGDGFGGGGGGGGFGFGGGEGGGGGCFGEFGGFGFGFGFGGGGGFFGGFFGFGD5DEFGFFFFFFFFGAFF+CFGGFAFCAFGGFAE<EED@5@AA966:AE@EF=DF2>B=A?G>GC8@<CC344;(6>EFCEE4
@M00200:205:000000000-AKKM3:1:1101:24119:3648 2:N:0:1
TACGGGGGTATCTAATCCCGTTTGCTCCCCTGGCCTTCGTGCCTCAGTGTCAGTAACTGTCCAGAGATTCGCCTTCGCCACTGGTCTTCCTTACGATATCTACGCATTTCACTGCTACACCGTAAATTCCAATCTCCTCTCCAGTACTCTAGCAGGGCAGTATCCAGTGCAGTTCCGGGGTTGAGCCTCGGGATTTCACACCAGACTTACCTCGCCACCTACGCACCCCTTAAACCCAACTCTCTGA
+
CCCCCGGGEGGGGGGGGGGGGG,FAFFGGGGGGGGGGGGGGGG<FFGGGGGGGFGGGGFEGG<ECFGGGGGGGGCFGDEGGGGGEFCGGGFAFDFFFGCFGGDEGDCBFFFGFG8+=AEFGGEDEDDDGGFG86+E=9EFD?EFGBG7DBFGGGGFEGCAF=DFFFFFFGF<FFFBBDDFG+97AFF*0C5?*@;CF<7::==2:5>AAA80>2:C@*?736=>(38>)/65..;@C1/(,/63;?4
@M00200:205:000000000-AKKM3:1:1101:20879:3666 2:N:0:1
TACTGGGGTATCTAATCCTGTTTGCTCCCCACGCTTTCGTGCCTCAGTGTCAATAATCGCTTAGCAAGCTGCCTCCGCTATCGGTGTTCTATGTCATATCTAAGCATTTCACCGCTACATGACATATTCCGCTTACCTCAACGATATTCAAGATTGATAGTATCCACGGCAGTTCCCAAGTTAAGCTTGGGGATTTCACCACGGACTTACCAACCCACCTACGCACCCTTTACACCCAGTTCTCTGA
+
CCCCCGGGGGGGGGGGGGGGGGGGGGGGGGGGGGGGGGGGGGGGGGGGGGGGGGGGGGGGGGGGGGGGGGGGGGGFGGGGGGGGGGFGGGGGGGGGGGGGGGGGGGGGGGGGGGGFGGGCAEGGGGGGGGGGGGGGGFGEFGGFGEGEGF;DFFFFFGGFGGBFFF8EFGF=FEFFFF69>:C7DFFFFGFFFGGFFCC8@CD=A8AFFFFFEDDGF>@DE:454CDC4;@=**87E>2=3?6??))
@M00200:205:000000000-AKKM3:1:1101:10433:3667 2:N:0:1
TACTGGGGTATCTAATCCTGTTCGCTACCCACGCTTTCGCTCCTCAGCGTCAGGTAAGGCCCAGAGAGCCGCCTTCGCCACCGGTGTTCTTCCTGATATCTGCGCATTCCACCGCTACACCAGGAGTTCCGCTCTCCCCTGCCTACCTCTAGTCTGCCCGTATCGGAAGCAGGCTCGGAGTTGAGCTCCGAGTTTTCACTCCCGACGTGACGACCCGCCTACGAGCCCTTTAAACCCAATTCTCTGA
+
CCCCCGGGGGGGGGGGGGGGGGGGGGEGGGGGGGGGGGGGCCFGGGGGGGGGGDFFFAE@FGGGGGGGGGGGGGGGGGEFGGGGGGGGGFGGGGGFFGGGGGFECEGGGGGGGGEBGGGGGGCGGGGGFGGGGECGD:EBDG8;A:FFG?FFFG@?FGGFGGFGF5;85DFF55*;@5*9>::FFG,/*;*?8EFCFCGFFFBFFF03<DF0((:C><A??F()(18C4>D)548:E:(1<A<AFF)
@M00200:205:000000000-AKKM3:1:1101:6514:3691 2:N:0:1
TACTAGGGTATCTAATCCTGTTTGCTCCCCACGCTTTCGCGTCTCAGCGTCAGTACCGTCCCAGTGAGCTGCCTTCGCCATCGGTGTTCCTCCTGATATCTGCGCATTTCACCGCTACACCAGGAATTCCACTCACCTCTTCCGGACTCTAGCCCGACAGTATCGGCCGGCATTCAAGGGTTGAGCCCTTGACTTTCACAGCCGACTTATCGGACCGCCTACACGCGCTTTAAACCCTATTCTCTGAAGCT
+
CCCCCGGGGGGGGGGGGGGFGGCFGGGGGGGGGGGGGGGGGGGGGGAFGGCCGGGGGGGGGGGGGGGGGGGGGGGGGGGGGGCEGFFGGGFGGGGGGGGGGDGGGGDCDEFFFGGFGGGGE?FGGGGGGGGGGGGGGFGDFGFAEBG=GFFFGCGAEE6?FGBD>D>@@C>AFFFFFFG5<DD7FFD>FCFFFGGGFC,>:DB@@>@2;5E090B:995;6=(;3=)7)94))63:C(384)4)4))4)))
@M00200:205:000000000-AKKM3:1:1101:5733:3710 2:N:0:1
TACAGGGGTATCTAATCCTGTTCGATCCCCACGCTTTCGTGCCTCAGCGTCAATCATACTTTGGTAAGCTGCCTTCGCAATCGGTGTTCTGTGGCATATCTATGCATTTCACCGCTACTTGCCACATTCCGCCTACCTCAGGTATATTCAAGGAATCCAGTATCAAAGGCACTGCGATGGTTGAGCAACCGTCTTTCACCCCTGACTTAGATCCCCGCCTGCGCACCCTTTAAACCCAATTCTCTGA
+
CCCCCDGGGGGGGGGGGGGGGGGGGGGGGGGGGGGGGGGGGGGGGGFGGGGGFGGGGGGGGGGGGGGFGCCFGGGGGGEGGGEGGGGGGGGGFGG<FGGGGFD;,=FFGGDCFGG5=FDGGGGGGFFGGFFGDGGGGFGFFGGFG?FFGF=FCF6?6DFFFGEGFFG=FFFFFFFFEFGBFCGGFG,;D=E5@7?EFEG*18CDFFFFEEEFE1D;5;94>>A>9C?47?3/>4>5B?2;4<65?3/
@M00200:205:000000000-AKKM3:1:1101:18610:3728 2:N:0:1
TACTCGGGTATCTAATCCTGTTTGCTCCCCCGGCTTTCGTGCCTCAGTGTCAGGTGTTGTCCAGGGACTCGCCTTCGCCACTGGTGTTCCTCTCGATATCTACGCATTTCACTGCTACACCGAGAATTCCAGTCCCCCCTCCACACCTCCAGCACGCTAGTATTCAATGCCATTTCAGGGTTGAGCCCTGAGCTTTCACATCAAACTTAACATGCACCCTACGCACCCTTTAAACCCAATTCCCTGAAGAC
+
CCCCCDGGGGGGGGGGGGGGGGGGGGGGGGGGGGGGGGGFGGGGGGGGFFGGGGGGGGGGFFGCFGDGGGGGGGGGGGGGGGGFGGC?EGGGFGGCEC@EFGFGGEDGGGDGGFGFFGGGGGGGFGCGFGGGGFCF=>CFFEG*ADDDFFGFFDD?E6CDG+3?CCGCFGF8B7+CCF85DD*?*@EFF5,A6E?CFFGE6066*:=*78B42.?,.*5>:(()(/8D8>@)<><;C?;F94)3;6;)/;(
@M00200:205:000000000-AKKM3:1:1101:10168:3731 2:N:0:1
TACTAGGGTATCTAATCCTGTTTGCTCCCCACGCTGTCGCGCCTCAGCGTCAGGACTGGGCCAGCTGGCCGCCTTCGCCACGAGTGTTCTCCCCCGTATCTACGCATTTCACCGCTACACAGGGAATTCCACCAACCCCTCCCAGCCTCAAGTCTTGCCGTTTCCACCGACTCTCCACGGGTGAGCCGTGGACTTTCACAGCAGACAAACAAGACCGCCTACGCGCCCTTTACGCCCAATTCTCTGAAGAC
+
CCCCCGGGGGGGGGGGGGGGGGGGGGGGGGGGGGGGGGGGGGGGGGGGGGGGGGGGGGGGGGGGGGGGGGGGGGGGGGGGGGGGGGGGGGGEAFGGGGGGGGGGGGGGGGGGGGGFDGGGGGGGGGGGGGGGGGGGC?EFFCGFGFGDGFGFEFGFFGGFGGFG<EGGFE9>EEFFFFGEC:@GFFCB?GDFFGGGFFFEEFFF@FDFFF??;@G8,551181)(17974:).4:;EF0<BD<FB45<?A(
@M00200:205:000000000-AKKM3:1:1101:7383:3740 2:N:0:1
TACTGGGGTATCTAATCCCGTTTGCTCCCCTGGCTTTCGTGTCTCAGCGTCAGCGCACTCCCAGCAACCTGTTTTCACCATTGGCGTTCCAAACGATATCTACGCATTTCACCGCTCCACCGTTTGTTCCGGTTGCCCCTAAGTGGCTCAAGATCGCCAGTATGCCAAGCAGTTCCACAGGTGAGCTGTGGGATTTCACAAGGCACTTAACGACCCGCCTACACACGCTTTAAACCCAATTCTCTGAAGA
+
CCCCCGGGGGGGGGGGGFGGGGGGGGGGGGGGGGGGGGGGGGGGGGGGGGGGDGGGGGGGGGGGGGGGGGGGGGGGGGGGGGFGGGGGGGGGGGGGGGGGGGGDGGGGFEFGGDGFGGGGGGGGGGGGGGGDGGGGGFGB?FCDDFDBDDFGCDF?DEGFEDDGFFG89?ACFFFFFFGFGFFGFGGFFGGFFGFG65EE6=>BFBB:AAE>45:82C822708);=D5:@96;)6C;7;<C<C54C54)
@M00200:205:000000000-AKKM3:1:1101:9861:3752 2:N:0:1
TACGGGGGTATCTAATCCTGTTTGCTCCCCACGCTTTCGCGCCTCAGCGTCAGGTCCGGACCAGAGAGCCGCTTTCGCCACCGGTGTTCCACCCAATATCTACGAATTTCACCTCTACACTGGGTCTTCCACCCTCCTCTTCCGGCCTCCAGCCTTGGTGTATCGGCCGCACCTCCGGGGTTGAGCCCCGGGCTTTCACCAACCGACTGCCAAGGCCGCCTACGCCCCTTTTAAGCCCAGTTCGCTGA
+
CCCCCFGGGGGFFFGFGGGGFDFGGGGGGGEGGGGDGGGGDGGGCFGGGFG7FGGGGEGGGG7CEFGGGGGGGGGGGGGDGG7CCFGGGGFGGGGGG,;EDGGFGCCGFCFGGGGFGGGGGGGCF,8DFGGF6CFFGBFF?FD56BGDFFG7BF*;;?FFFC@D5?GGBGA@D2;A;;)5=*:69@6.8C5BFGGG4)<A7<FB6(39>:B?)4@F:<>;B0:71*795*))674<C:215)6(-8:0
@M00200:205:000000000-AKKM3:1:1101:16334:3754 2:N:0:1
TACGGGGGTATCTAATCCTGTTCGCTCCCCACGCTTTCGTGCCTCAGCGTCAGTTACAGCCTAGTTAGCTGCCTACGCAATCGGTGTTCTTGATGCTATCTATGCATTTCACCGCTACACCACCAGTTCCGCCCGCCTTAACCGAACTCAAGCCCGTCAGTATCAATGGCAGTTCCAGGGTTGAGCCCTGGGATTTCACCACTGACTTAACGGGCCGCCTACGCACCCTTTATACACAATTCTCTGAAGAC
+
CCCCCGGGGGGGGGGFGGGGFGGGGGGGGGGGGGGEGGGFGGGGGGGGGGGGGFEEGGGGGGGDECGGGGFGGGGGGGGGGGFGEEBFFDFGGDFEEAFGDGGGGGFGGGGGGGGFGGGGGGGGGEDDEG6EGGDGGADD5E9BCBD5=FD+:@FBDGGFCDEGEFGFFGF)3;FFFAC5FG4CFGGFFGGF4C,08<B@EFEBFF@EF4=;9(3=6<B,;@<B?E:D**4))65<<,22<ABFDAFA><(
@M00200:205:000000000-AKKM3:1:1101:11740:3756 2:N:0:1
TACGGGGGTATCTAATCCCGTTTGCTCCCCTGACCTTCGTGCCTCAGCGTCAGATACTGTCCAGAGCCCAGCCTTCGCCACTAGTGTTCCTCTCGATCTCTACGCATTTCACTGCTACACCGAGAATTCCAAGCTCCTCTCCAGTCCTCTAGCACAGGAGTATCGGGTGCAATTCAGAAGTTGAGCTCCTGGATTTCACACCTGACTTTCTGCGCAGCCTACTAACCCTTTAAACCCAATTCTCTGA
+
CCCCCGGGGGGGGGGGGGGGGGGGGGGGGGGFGGGGGGGGGGGGGGGGGGGGGGGGGGGGGGGGGGGGGGGGFGGGGGGGGGFFGGGGGGFGGGGGEFFGGGGGGGGGGGGGGGGFGGGGGGGGGGGGGFGGGGGGGFGFFGGFGFGCGFGFDDFFFGGDGFFC=5DFDGFFF5+?7CFFGD;C66E9>C?*;CFGFFG;)=@5BFBEFECAAFC@@DF=3(*+056?88:9)9;@8(4;CEFFFFC
@M00200:205:000000000-AKKM3:1:1101:10529:3757 2:N:0:1
TACACGGGTATCTAATCCCGTTCGCTACCCTAGCTTTCGTGCCTCAGCGTCAGTTGAGACCCAGTAAGCCGCTTTCGCCACCGGTGTTCCTGAGGATATCAACGCATTTCACCGCTCCACCCTCAGTTCCGCTTACCTCTGTCTCACTCAAGCACGGCAGTTTTGAACGCAGTTCCTCGGTTAAGCCGAGGTATTTCACATCCAACTTGCCGTACCGCCTACGCACCCTTTATACCCACTTCTCTGA
+
CCCCCCCGGGGGGGGGGGGGGGGGGGGGGGGGGGGGGGGGGGGGGCFGGGGGGGGGGGGGGGGFGGGGGGGGGGGGGGGGGGGGGGGGGGGGGGGGGGGGFGGGGGGGGGGGGDE5DG?FGEGGFDGCFFEGGGGGGBFEFGGFF9DFCFGGGGGE>EDEFGFGFFGGFGDFFFFFFFDEGG7++<FBAGGFFCFGFCF?CBD@77BFFEB=@9CC8<B(;=DA7:BDC4;<3<CAF?(4A?A<A4-
@M00200:205:000000000-AKKM3:1:1101:24750:3782 2:N:0:1
TACTGGGGTATCTAATCCCGTTCGCTCCCCTGGCTTTCGCGCCTCAGCGTCAGAAGAGGTCCAGTCGATCGCTTTCGCCACCGGCGTTCCTTCCGATATCTACGCATTTCACCGCTCCACCGGAAGTTCCATCGACCCCTACCCCACTCGAGGCTGCCAGTATCGGAGGCCCTTTTCCGGTTGGGCCGAAAGATTTCACATCCGACTCGGCAGCCCGCCTACGCGCCCTTTAAACCCAATTCCATGC
+
CCCCCGGGGGGGGGGGGGFGGGGGGGFEGGGGGGGGGGGGGCFGGGFGGGGGGGGGFGDGGGGGGGGCFGG>FEFGGGGGGGBFGGGGFGGCGFGGGGGGGGGGGEGGFGGGFCEFGDDGGEGGGDGGGGGGGGGGCEGD?CG6CEG@C?ED*3;5@FGAFCAFABD*38@(8>)9=4C4FCDC3AE>38*:AFFFF?F)1//626>?<:?99?D/(970,.(89E09DF)6:2<1;?1:2-))6:(
@M00200:205:000000000-AKKM3:1:1101:12233:3801 2:N:0:1
TACGAGGGTATCTAATCCCGTTTGCTCCCCACGCTTTCGTACCTCAGCGTCAGAACGAGCCCAGCGGCCTGTCTTCACCTTCGGCGTTCCGATAGATATCAACGCATTTCACCACTCCACCTATCGTTCCGACCGCCCCTACTCGTCTCAAGACCTGCGGTTCGCCGTGCAGTTCCTCGGTTGAGCCGAGGTATTTCACACGACGCCTGCAGATCCGCCTACGTACGCTTTACACCCAGTTCGCTGAAGA
+
CCCCCGGGGGGGGGGGGFGGGGGGGGGGGGGGGGGGGGGGGGGGGGGGGGGGGGGGGGGGGGGGGGGGGGGGGGGGGGGGGGGGGGGGGGGGGGGGGGGGGGGGGGGGGGGGGFGFGGGGGGGGGGGGGGGGGGGGEEE>FGGFEFDCFFGGGGGFFGD>EGDGFFGEBGFCFEFFFF7AF87FFGFEEGGFFGGGF<FC;@913377::(4A?FG<FD?B:652C@D3*3)-.41::1.6>((316<<9
@M00200:205:000000000-AKKM3:1:1101:9249:3836 2:N:0:1
TACTGGGGTATCTAATCCTGTTTGATCCCCACGCTTTCGTGCCTCAGTGTCAGTTAAAGCTTAGTAAGCTGCCTTCGCAATCGGTGTTCTTGATGATATCTATGCATTTCACCGCTACACCATCAATTCCGCCTACCTCAACTTTACTCAAGCCTTGCAGTATCAATGCCATTCCTACAGTTAAGCTGCAGACTTTAAACACTGACTTACAAAGCCACCTACGCACCCTTTAAACCCAATTCTCTGA
+
CCCCCGGGGGGGGGGGGGGGGGGGGGGGGGGGGGGGGGGGGGGGGGGGGGGGGGGGGGGGGGGGGGGGGGGGGGGGGGG:FGGGGGGGGGFFFGFGGGGGGGGGGGGGGFGGGDGFGGGGGGFGBGGGGGFGGGGGDDGEFGAFCFGEGFGFGGGFFGGFGGCFEFGFB@DE7D?7+;DFFDF?DD8*;8D+*AFGFFGFFDF<5=D>EFBF@5D8@0;CEE9*8@AD9@CEA*:@@ABB4CAAE;*
@M00200:205:000000000-AKKM3:1:1101:24426:3842 2:N:0:1
TACTAGGGTATCTAATCCCGTTCGCTCCCCACGCTTTCGCACATGTGCGTCAGCACGACGCCAGGGTGCCGCTTTCGCCACTGGTATTCCTCCCGATATCTACGCATTCCACCACTACACCGGGAATTCTGCACCCCTCTCATCGCCTCAAGTCGAACAGTTTCCCGCGACCGCTCTTGGTTAAGCCAAAAGCTTTCACGCCGGACTTGTCCGACCGCTTGCCTGCGCTTTAAACCCACTTCTCTGAAGA
+
CCCCCGGGGGGGGGGGGGGGGGGGGGGGGGGGGGGGGGGGGEGGGG<EFFGGGGGGGGGGGGGGGGGGGGGGGGGGGGGGGGGFFFEGGGFGGEGGEGEGCGGGGGGGGFGGGGFFFCGGGGGDC+=FFFGGFGG@EFGDFGGBDBC=CFGFFFD>FF75ECCCEFDC*@DFFFABFFGAFFGDFCGFAFGF)<=:=EG17<62:BF2><2<?BGG>D::,-(*)1)/)18>A2<(2:13)2)6664).-
@M00200:205:000000000-AKKM3:1:1101:7160:3854 2:N:0:1
TACTGGGGTATCTAATCCCGTTTGCTCCCCACGCTTTCGCGCCTCAGCGTCAGGAAATGCCCAGAGACCCGCCTTCGCCACCGGTGTTCCTCCCGATCTCTACACATTTCACCGCTACACCGGGAATTCCAGTCTCCTCTGCATCCCTCAAGAACGGCAGTATCAGACGACGTTTCTCGGTTGAGCCGAGAGATTTCACGACTGACTTGCCATCCCGCCTACGCGCCCTTTAAACCCAATTCTCTGC
+
CCCCCFGGGCFGFGGGEEFFDGFEFGGGGGGGGGGGEGGGGGGGGGCGGFGG7EG,FFFGGGGGGGFFFFDGGGDGGG74=AF@FGFGGGGGFGGFGGGFGFGGG9FF;FGGGDDB>CGGFG+44@EFFGFFFD?DG5,:DFGFGFDEGBD6BFD*<C9AG8CGE7*@?EBA99AFAC@@>CC*9CG>>D5BA74@A3=;;@6(46A?@<4494=/25833220(*09)0))542,;2234)64)))
@M00200:205:000000000-AKKM3:1:1101:20027:3879 2:N:0:1
TACTGGGGTATCTAATCCTGTTTGCTCCCCACGCTGTCGCGCCTCAGCGTCAGCACGGGGACAGATTGCTCTGCCCCCTTCCGGCCCAGCAGACCGCCTTCGCCACCGGTGTTCTTCCCAATATCTACGAATTTCACCTCTACACTGGGAATTCCGCCATCCTCTCCCGAACTCGAGTTCTTCAGTCTCGAGTGCAGTTCCCAGGTTGAGCCCGGGGCTTTCCCACCCGACTTGAAAAACCGCCTGCGCGC
+
CCCCCGGGGGGGGGGGGGGGGGGGGGGGGGGGGGGGGGGGGGGGGGGGGGGGGGGGGGGGGGGGGGGGGGGGGGGAFGGGGGGGGGGGGGGGGGGGGGGGGGGGGGGGGGGEGGGFGGGGGGGGGGGGGG?DGGGGGFGFFFGFGFGFGFGGGGGAEGDEGG5ACFFF>GFFFFEFFFDFGGFFFGGFFGF>=FCDFFGEFBFFF@EFF@@FFFGGFG:=;;)*)=@GG39>(4)5C<.3316>BF?16>6
@M00200:205:000000000-AKKM3:1:1101:12674:3881 2:N:0:1
TACTCGGGTATCTAATCCTGTTTGCTCCCCACGCTTTCGTGCCTGAACGTCGGTGCTGGACCAGGAAGCCGCTTTCGCCACTGATGTTCCTTCGGATATCTACGCATTTCACCGCTACACCCGAAATTCCGCTTCCCTCTTCCGCACCCTAGCTACGCAGTCTCGAATGCAATTCCCAGGTTGAGCCCGGGGCTTTCACACCCGACTTATGTAACCGTCTACGCACGCTTTAAACCCAGTTCTCTGA
+
CCCCCGGGGGGGGGGGGGGGGGGGGGGGGGGGGGGGGGGGGGGGGGGGGGGGGGGGGGGGGGGGGGGGGGGGGGGGGGGGFGGGGGGGGGCGGGGGDGGGGGGGGGGDFGGGGGG>DGGGGGGGGGGGGGGGGDGGGFGFFFGFGFGFCFGFGGGFFGGFGG7C8AFFAFFC9@FBFF5?FFFGFG9CBCG>AGFFFEFC@9>2=@><6?9EFEG?>DFF6>78(3ADD*8ADFF?>(4?24459<>
@M00200:205:000000000-AKKM3:1:1101:7891:3883 2:N:0:1
TACGGGGGTATCTAATCCCGTTCGCTACCCTAGCTTTCGTGCATCAGCGTCAGAAAAGATCCAGTGAGCCGCTTTCGCCACCGGTGTTCCTTAGGATATCAACGCATTTCACCGCTCCACCCTAAGTTCCGCTCACCTCTATCTTCCTCGAGCACGGTAGTTTAGGGCGCAATTCCTCGGTTGAGCCGAGGGATTTCACACCCTACTTTCCGCGCCGCCTACGCACCCTTTAAGCCCAGTTCTCTGA
+
CCCCCGGGGGGGGGGGGEFGCGGGGGGGGGGGGGGGGGGGGGGGFGFGGGGGGGGGGGGGGGGGGGGGGGGDGGGGG:CEFGGGGGGGGGGGGGGGGGGGGG?FFGDGGGGGGEEFGGGGGGGG<8CEG=EDGGGGGFGBBFGFFFGFG5=DGGGDDFF>DFFFEA7FFDAABFF69ACBFEGG;FFDFDDFFDEFAEF55:2=@7@EFEE;<0E*19;6:0(>6E>CDC:)-<A(/41:AFFA><>
@M00200:205:000000000-AKKM3:1:1101:10282:3923 2:N:0:1
TACGCGGGTATCTAATCCCGTTTGCTCCCCTAGCTTTCGCGCCTCAGCGTCAGAAGAGGTCCAGCGCGCCGCTTTCGCCACCGGAGTTCCTGTAGATATCAACGCATTTCACCGCTCCACCTACAGTTCCGCACGCCCCTACCTCCCTCGAGGCCGTCAGTATCTGAGGCAGTTCCACGGTTGAGCCGCGGCATTTCACCCCAGACTTGACAGCCCGCCTACGCGCCCTTTAAACCCAATCCACTCAAGC
+
CCCCCGGGGGGGGGGGGGGGFFFGGGGGGGFGGGGDFFEGGGGGGGGGGFE@EAE<,CAFGGGGGGGGGGGGGDDGGGEGGGGGGGFGGFFAFDFF9A=;=EGGGGGG8EF9FGGEDFDFGGGFFG9CCFGE8CDGGEGDFGGFGFGDG5C>CDFFDCG>>DEG46=;?G;@A88CAFG>C55DFFGFFGGFEE7:=4CA?(0(:?FAA2))5<8E>CEF::6B0:7C>7))6)31CB<7(3)45(4(4)
@M00200:205:000000000-AKKM3:1:1101:25029:3937 2:N:0:1
TACAAGGGTATCTAATCCCGTTTGCTCCCCTGGCTTTCGCGCCTCAGCGTCAATACCGGTCCAGGTAGCCGCCTTCGCCACCGGTGTTCCTCCCAGTATCTACGCATTTCACCGCTACACTGGGAATTCCGCTACCCCCTCCCGGCCTCAAGCCAGACAGTTTCAAAGGCAGTTCCTCAGTTGAGCCGAGGGATTTCACCTTTGACTTATCAAGCCGCCTACGCGCCCTTTATACCCAGTTCTCTGACGAT
+
CCCCCGGGGGGGGGGGGGGGGGGGGGGGGGGGGGGGGGGGGGGGGGGGGGGGGGGGGGGGGGGGFGGGGGGGGGGGGGGGGGGGGGGDGGGGGGFEGFGGGGFGGGDFGGGGGGG5CGGGGGGGFGGGGGGGGEDGFFGFBGGFGFGFGFGGGGGFFGGFFFE<E7FAFFA>@CFFFFGAFECGFGGFBD>58ECF><FFFE@ECCE?E?4*8@GF(/:;25;:9EBG57>AFF25@.4.6:<<444)30(
@M00200:205:000000000-AKKM3:1:1101:23982:3952 2:N:0:1
TACGGGGGTATCTAATCCTGTTCGCTCCCCACGCTTTCGCTCCTCAGCGTCAGTATCGGCCCAGAGACCCGCCTTCGCCACCGGTGTTCCTCCTGATATCTGCGCATTTCACCGCTACACCAGGAATTCCAGTCTCCCCTACCGAACTCCAGCCTGCCCGTATCGGCTGCAGGCCCGCAGTTGAGCCGCGGGTTTTCACAGTCGACGCGACCAGCCGCCTACGAGCTCTTTAAACCCAATTCTCTGACGAT
+
CCCCCGGGGGGGGGGGGGGGGGGGGGGGGGGGGGGGFGGGGGGGGGGGGGGGGGGGGGGGGGGCCCFDGGGGGGGGFEEGCGEGGGGGGGGGGGD<E<;FGGGGGG>FFGGGGGGDDEGGG6FEG,@FGGGGGGGGGFGFFGGFDEGDGFGGGGGFFDGDGD2;=9DF*;A=F@FF>ED><<:DAFG>5)28<5EC4>CAAB>:63>6>02(7?FF3<B0??0)-*)2:*:<9)).;8:(.<4))-5)4((
@M00200:205:000000000-AKKM3:1:1101:13661:3953 2:N:0:1
TACAGGGGTATCTAATCCCGTTCGCTCCCCTGGCTTTCGCGCCTCAGCGTCAGTGGAGGTCCAGCGTGCCGCCTTCGCCACCGGAGTTCCTGTGGATATCAACGCATTTCACCGCTCCACCCACAGTTCCGCACGCCCCTACCTCACTCCAGACGTCCGGTCCCCGCGGCACTTCCCCGGTTGAGCCGGGGGATTTCACCGCGGGCCTGAACGCCCGCCTACGCTCCCCTTAAACCCCATTCTCTGAAGC
+
CCCCCGGGGGGGGGGGGGGGGGGGGGGGGGGGGGGGGGGGGGGGGGGGGGGGGGGGGGEGGGGGGGGGGGGGGDGGGGGGGGGGGGGFGFGGGGGGGGGGGGGGGGGGGGGGGGGEGGGGGGGG7EFGGGGDDGGGDEGFF@EDFFGEGFGDGGGFFED5ED8*89C8?G>@F>*AFFG>EC)6=@GF):5B3*:9F<CA29;09338<(52<FE=(9@:0715,:>F**(4<AA<C(2<A<5<>45430
@M00200:205:000000000-AKKM3:1:1101:19371:3973 2:N:0:1
TACCCGGGTATCTAATCCCTTTTGCTCCCCACGCTTTCGTGCCTGAGCGTCAGCAATTGTCCAGGTAGCCGCCTTCGCCTCTGGTGTTCCTCACGATATCTACGCATTTCACTGCTACACCGTGAATTCCGCTACCCTCTCCAATGCTCTAGCCATGTAGTTTGAGGTGCAATTCTGGAGTTGAGCTCCAGGCTTTCACGCCTCACACACTTGGCCGCCTGCGCACCCTTTAAACCCAGTTCTCTGAAGA
+
CCCCCGGGGGGGGGGGGGGGGGGGGGGGGGGGGGGGGGGGGGGGGGGGGGGGGGGGGGGGGGGGGGGFGGGGGFGGGGGGGGGGGGGGGGGGGGGGGGEGFGGGGGGGGGGGGGGFGFGGGGGFDGGGFGFD=CDFFFGFFEGFGFGEGFGGFGGDDFFFGGFGFFGGFGFFFFFFFFGBFDCFFGGFFGGFFGGFAEGBBFDAE9@FDFFEFFGEBGBFB=98(4:C27@C)9;@B<7=CE<?))93<1
@M00200:205:000000000-AKKM3:1:1101:19611:3974 2:N:0:1
TACGCGGGTATCTAATCCTGTTCGCTCCCCACGCTTTCGCTCCTCAGCGTCAGTATCGGCCCAGAGACCCGCCTTCGCCACCGGTGTTCCTCCTGATATCTGCGCATTTCACCGCTACCCCAGGAATTCCAGTCTCCCCTACCGAACTCCAGCCTGCCCGTATCGGCTGCAGGCCCGCAGTTGATCCGCGGGTTTTCACAGTCGACGCGACAAGCCGCCTACGAGCTCTTTATAACCACTTCTCTGA
+
CCCCCGFGGGGGGGGGFFGGGFGGGDFGGDFDCGEEGGGGGFGGGGGGDGGGGGGGGGGG@@CCGGFGFFGGGGGC7=CFFGGDFF?CFEFFGGGFGGGGGGGCDEGCFCEFGDE>DG,ADGGG?CF?AFFFGFGGADEDFCDDGFG@GFF?BFFA9CG*8<@GDAC:?>A=A>EEBDD)=>77++28=D=587=3FAGFABF0:(,997>F4(;A(154?110,27C**6)4)).+3,8<?494))
@M00200:205:000000000-AKKM3:1:1101:8627:3980 2:N:0:1
TACGGGGGTATCTAATCCTGTTTGCTCCCCACGCTGTCGCGCATCAGTGTCAGAAACTGCCCAGCAGACCGCCTTCGCCACCGGTCTTCCTCCGGATCTCTACGCATTCCACCGCTACACCGGGAATTCCGTCTGCCTCTACAGTCCTCGAGATTGACAGTCGGCGCGGCAGATCCGGGGTTGAGCTCCGGGCTTTCACCACACACTTATCAAACCCCCTACGCACCCCTTACACCCAATTTTATGAAGA
+
CCCCCFGGGGGGGGGGGG<FGGGFGGGGGGGGGGGDGGGFGGGGGGGACGGGGGGFFCFGGGGGFGG6FDFCGGGGGGG7=,CFGCCFGGG<4=CGGCFGGFGGGGCFDFFFAEGFDGGGG+6=FGGFFEGGGGGFG5C@CF,9=*=;FDE5,*2;*BD6@C99A*5/88>@))//.)10<CDFAC+9)55:5EFGF<F232?:(4<A).-64)3/(*8,((47(*)>//(,59<:E:18:))).))))-
@M00200:205:000000000-AKKM3:1:1101:21360:3997 2:N:0:1
TACTCGGGTATCTAATCCCGTTTGCTCCCCTAGCTTTCGCGCCTCAGCGTCAGTGTCGGTCCAGGAAGCCGCCTTCGCCACCGGTGTTCCTCCGGATATCTACGCATTTCACCACTACACCGGGAATTCCGCTTCCCTCTCCTGCCTTCGAGTCGATCAGTATCGAGTGACCCTCCCCAGTTGAGCCGGGGGCTTTCACACTCGACTTGAACGACCGCCTGCGCGCTCTTTAAACCCACTTCTCTGAACAC
+
CCCCCGGGGGGGGGGGGGGGGGGGGGGGGGGGGGGGGGGGDGGGGGFGGGGGGGGGGGGGGGDFGGGGGGGGGGGGFFGGGGGDGGGGGGGGGGEGG@EGFFFGGGGGGGGGFGGFFGGFGGDEGGGGGGGGGGGFFDGDFFGFCFGEGFFCDG6AEGGFFCEGFF*4@7B6A@FEFE*@EDF>4DF?B>C3>GGCFCGCE@FF131().)60<EC(9>3(((0,1)17:.54-.(;2(,68AADA2)(6(
@M00200:205:000000000-AKKM3:1:1101:17071:4002 2:N:0:1
TACTGGGGTATCTAATCCCGTTCGCTCCCCTAGCTTTCGCGCCTCAGCGTCAGTGTCAGCCCAGCAACCCGCCTTCGCCGCAGGTGTTCCTCTCGATATCTACGCATTTCACCGCTACACCGAGAATTCCAGTTGCCCCTTCTGCACTCTAGCCCCGCAGTATCGGCTGACCTTTCCGGGTTAAGCCCGGAGATTTCACAGTCGACTTGCGGTGGCCGCCTACGCGCCCTTGAAACCCCGTTCTCTGA
+
CCCCCGFGGGGGGGFFGGFGGGGGGGGGGGF<FFGGGGGGGGGGGGGGGGGGGGGGGFGGGGGGGGGGGGGEGGDGGGGGGE>FEFGGGGGGFFEGGGGGAFFGGGGDGGGGGGGFGGEGFECEEEFGGGGGCEGGG6FDFFGFFFGEDFFGCDG>EGGF6FFGFAGFFGFFFCAF>BGFEEFGFEFA>5:B4F7=@6EEEA=6?;@DFFFB?(=C;D@F(1804/77C)3(),-<;8(4::<().-)
@M00200:205:000000000-AKKM3:1:1101:6526:4003 2:N:0:1
TACCGGGGTATCTAATCCTGTTCGCTCCCCACGCTTTCGCTCCTCAGCGTCAGGTAAGGCCCAGCAAGCCGCCTTCGCCACCGGTGTTCCTCCTGATATCTGCGCATTTCACCGCTACACCAGGAATTCCACTTGCCCCTACCTACCTCTAGCCGGCCCGTATCCACCGCAGACCCGCAGTTAAGCTGCGGGCTTTCACGGCAGACGCGACCAGCCACCTACGAGCTCTTTAAGCCCAATTCTCTGA
+
CCCCCGGGGGGGGGGGGGGGGGGGGGGGGGGGGGGGGGGGGGGGGGGGGGGGGGGGGGGGCGGGGGGGGGGGGGGGGGGGGGGGGGGGGGGGGGGGGGGGGGGGGGGGGGGGGGGFGGGGGGGGFGGGGGGGGGGG8DGFFCFDEDCDGFGGGGG>5CDEEGBGFCGGFGFFBB@FEDCBFF8DCFC64CEFFGGGFFGF0>96<;;9>9B>9FFGFG:?(.(70?3C:><AFFF2CBFB<4:<>AB
@M00200:205:000000000-AKKM3:1:1101:21195:4010 2:N:0:1
TACCAGGGTATCTAATCCTGTTTGATCCCCACGCTTTCGTGCATCAGCGTCAATCATACTTTAGTGAGCTGCCTTCGCAATCGGGGTTCTGTGACATATCTATGCATTTCACCGCTACTTGTCACATTCCGCCCACCTCAAGTACATTCAAGCCCAACAGTTTCAAAGGCACTGCGATAGTTAAGCTACCGTCTTTCACCTCTGACTTATTAGGCCGCCTACGCACCCTTTATACCCCATTCTCTGACTAT
+
CCCCCGGGGGGGGGGGGGGGGGGGGGGGGGGGGGGGGGGGGGGGDEFGGGGGEGGGGCGGGGGGGGGGGGGGGGGGGGGGGGGDGGGGGFGGFFGGGFFGGGGGGGDGGGGGGGGFGGFGGGGFGFGGGGGCDEGGGFGEFGEDGBFE?;D?CGFFFGGFFGEGFFGG?FFDFBF>5@CDFFGF?ACFBFCF>FCEC7EE@D<=*8*;7>EF@5D8BGE9)0<>4CB77*54@4@CC(8BBCE<).;4)))
@M00200:205:000000000-AKKM3:1:1101:26106:4012 2:N:0:1
TACTAGGGTATCTAATCCTGTTTGCTCCCCACGCTGTCGCGCCTCAGTGTCAGCCACTGCCCAGCGGGCCGCCTTCGCCACCGGTGTTCTTCCGGATCTCTACGCATTCCACCGCTACACCCGGAATTCCACCCGCCTCTACAGTGCTCGAGCTCGACAGTTCGCACGGCCGCCTCGGGGTTGAGCCCCGAGCTTTCACCGCACGCTGATCGTGCCACCTACGCGCCCTTTAAACCCACTTCTCTGAACAT
+
CCCCCGGGGGGGGGGGGGGGGGGGGGGGGGGGGGGGGGGGGGGGGGGGGGGGGGGGGGGGGGGGGGGGGGGGGGGGGGGGGGEGGGGGGGGGGGGECGGGGGGGGGGGGGGGGG>>GFFGGGGCFGGGGGGGGGGGGBGCFGGFFFFFGDGCEDFFFGDEGGFGFFGGFGFF)6>BFEGBFECFA?:>EGGF>EEGFFGF?9>FF9:?026?7:EFAF>B026@>GFD)2,).68?C?(4<?9<-:44(.-
@M00200:205:000000000-AKKM3:1:1101:22910:4029 2:N:0:1
TACGAGGGTATCTAATCCCGTTTGCTCCCCTAGCTTTCGCTCATCAGCGTCAATGCCGGTCCAGGATGCCGCCTTCGCCACCGGTATTCCTCCAGATATCTACGCATTTCACCGCTACACCTGGAATTCTGCATCCCTCTCCCGGATTCAAGCCAATCAGTATCGGACGCAGTTCCCAGGTTGAGCCTGGGGATTTCACGTCCGACTTAGTTGGCCGCCTACGAGCCCTTTATGCCCACTTCTCTGA
+
CCCCCGGGGGGGGGGGGFGGGGGGGGGGGGFFFGGGGGGGEGGGGGGGGGGGGGGGGGGGGGGGGGGGGGGFGGGGGGGGGGGGGGGGGGGGGGGGGGGGGGGGGGGGGFGGGGGEDGEGFGGGGGGGGFFGGGGGGFGFFGGFGFGFGFG9@FGFFGGFGGFG=BDEE>BBFEAFFA753<CCFFGFFG5?AGGDFFC@BDFB2(:@EEE4)3<A9DE61=F><C>FCF@F<<)58:((97-)-))
@M00200:205:000000000-AKKM3:1:1101:13823:4036 2:N:0:1
TACTAGGGTATCTAATCCTGTTCGCTCCCCACGCTTTCGCTCCTCAGCGTCAGTATCGGCCCAGAGACCCGCCTTCGCCACCGGTGTTCCTCCTGATATCTGCGCATTTCACCGCTACACCAGGAATTCCAGTCTCCCCTGCCGAACTCAAGTCTGCCCGTATCGACCGCACGCTCGGAGTTAAGCCCCAAGTTTTCACTGCCGACGCGACAAACCGCCTACGAGCTCTTTAAGCCCAGTTCTCTGA
+
CCCCCGGGGGGGGGGGGGGGGGGGGGGGGGGGDGGGGGGGGGGGGGGGGGGGGDD<E@+CFGGGGGGGGGGGGGGGGGGGGGGGGGGGGGGGGGGGGGGGGGGGGGGGGGGGGGGFGGGGGGGCBEBFGGFDDFFGGFGDFGG>CDGFGFGDGGGFFFGDGGFGD?C:BGF):AD*@>>AGF+@6CFFECGA?FFGFCF54@3>9;>9;09101;CBGF?:70:<E)20:69<>A?GF086AFFBF4
@M00200:205:000000000-AKKM3:1:1101:25012:4042 2:N:0:1
TACCGGGGTATCTAATCCTGTTCGCTCCCCACGCTTTCGTGCCTCAGCGTCAATATAGGTCTAGCCAGCTGCCTTCGCAATTGGTGTTCTATGGCATATCTATGCATTTCACCGCTACATGCCACATTCCGCTGACCTCATCCTAATTCCAGCTAAGCAGTATCAAAAGCAATTTTACGGTTGAGCCGCAAACTTTCACTCCTGACTTACTTGGCCGCCTACGCACCCTTTATACCCAATTCTCTGACGCT
+
CCCCCGGGGGGGGGGGGGGGGGGGGGGGGGGGGGGGEGGGGGGGGGGGGGGGGGGGGGGGGGGFGGCGGGGGGGGGGGE+B<FGGGGEEADFCCGGGFDFGGGGGGGGGD,:F8EBGGGGGG,CFGGGGGGGGCDEFFGFFGGFGFGFGFADGGG7DGG6DFEF77D,;DDDFBF+DFCDDCC+:8F55C+<AAFFFCFEEBF@EECC5CEF9@EG)9?=@DF4@GAD2278CEF38@(=7./9?;<)6((
@M00200:205:000000000-AKKM3:1:1101:21503:4083 2:N:0:1
TACGAGGGTATCTAATCCTGTTTGATCCCCACACTTTCGTGCCTCAGCGTCAGTTACAGCCTAGTAAGCTGCCTTCGCTATAGGTGTTCTTGACGATATCTAAGCATTTCACCGCTACACCGTCAATTCCGCCTACCTCATCTGTACTCTAGCCCCACAGTATCACTGCCACCCTCCAAGTTAAGCCGGGATATTTCAGCACTGACTTACAGGGCCGCCTACGCACCCTTTACGCCCAATTCTCTGA
+
@ACCCCFGGGGGGGGGGGGGDGGGGFDFGGGFGGGGGGGGFCGG8,E,@CFGGGGGGFGFGGGGGGGGGFGGFFEFFGGDGFF9E<CFGGGGGG7?:CE98D9C8EGGGGEF9CC5>FF8FDFGGGGGDFFGDGDGGD8)1=FFGFF7DFC@BF=5>ECFGFFDE+?AD?FFB=DF>*=6FGC9+,=>>C6@AFC9<CFFE58@FFFE*>EF)8C>);A)752?2?5C18)/81((4(,,4CCC<)>
@M00200:205:000000000-AKKM3:1:1101:23455:4084 2:N:0:1
TACGCGGGTATCTAATCCCGTTTGCTCCCCTAGCTTTCGCTCCTCAGCGTCAATGTCGGTCCAGGATGCCGCCTTCGCCACCGGTATTCCTCCAGATATCTACGCATTTCACCGCTACACCTGGAATTCTGCATCCCTCTCCCGAATTCAAGCCATCCAGTATCGGACGCAGTTCCCAAGTTGAGCCTGGGGATTTCACGTCCGACTTAGTTGGCCGCCTACGAGCCCTTTAACCCCAATTCTCTGA
+
CCCCCGGGGGGGGGGGGGGGGGGGGGGGGGGGGGGGGGGGGGGCGGGGGGGGGGGGGGGGGGGGGFGGGGGGGGGGGGGGGGGGEFF9@EFGGGGGGGGGGGGGGGFGGGGGGGGFGGGGGGGG@FGGGGGGGGGGGFFFFDGEEBGBFFDGGGGFFGGAFDEGFFGGFGFAF@FFFF;A>=C79E,AFCF>4A?F8@FBDF9@@B016>?37=F89CD;;3;82:>9C5?44)).;6?BABF2<4>
@M00200:205:000000000-AKKM3:1:1101:18284:4105 2:N:0:1
TACTAGGGTATCTAATCCCGTTCGCTCCCCTAGCTTTCGCGCCTCAGCGTCAGTGTCAGCCCAGCAACCCGCCTTCGCCGCAGGTGTTCCTCTCGATATCTACGCATTTCACCGCTACACCGAGAATTCCAGTTGCCCCTTCTGCACTCTAGCCCCGCAGTATCGGCTGACCTTTCCGGGTTAAGCCCGGAGATTTCACAGTCGACTTGCGGTGGCCGCCTACGCGCCCTTCAAACCCAATCCTCTGA
+
CCCCCFGGGGGGGGGGGFGGGGGGGGGGGGGGGGGGGGGGDGGGGGGGGGGGGGGGGGGGGGGGGGGGGGGGGGGGGGGGGGDGFGGGGGGGGGGG<FGGGGGGGGGGGGGGGDGFGGGGGGDGCCCFGGGGGCFGFFGFFGGFGFGFGFGDCDFFFGGA?C<D=>DEEGA58@FFFF45C;7?FGGFB4=A46CBBCFE4;@6;>FF<):(62C@(78043:E1:59D7?(4-52/4:0((.6<A):
@M00200:205:000000000-AKKM3:1:1101:16336:4115 2:N:0:1
TACTGGGGTATCTAATCCTGTTTGCTCCCCACGCTTTCGCGCCTCAGCGTCAGTTCCGGTCCAGTGAGCCGCCTTCGCCACTGGTGTTCCTCCCAATATCTACGCATTTCACCGCTACACTGGGAATTCCACTCACCTCTCCCGGTCTCAAGCCTTCCAGTCTGACAGGCAGTTCCTCGGTTAAGCCGAGGGATTTCACCCGTCACTTGAAAAGCCGCCTACGCGCCCTTTAAACCCAATTCTCTGAAGA
+
CCCCCGGGGGGGGGGGGGGGGGGGGGGGGGGGGGGGGGGGGGGGGGGGGGGGGGGGGGGGGGGGGGGGGGGGGGGGGGGGGGGGGGGGGGGGGGGGGGGGGGGGGGGGGGGGGGGFGGDFGGGGGGGGGGGGGGGGGFGFFGGEGFGFGFGCGGGFFCGFGGFGFCFGFGFFF7C99BDFDGGFFGGEED>D>>FFFFGFBF@F@FFFBE@E43CF0>=@FDF>0CDGDDD92<<8C6?B9<444)66<<
@M00200:205:000000000-AKKM3:1:1101:6020:4118 2:N:0:1
TACGAGGGTATCTAATCCTGTTTGCTCCCCACGCTTTCGTGCCTCAGTGTCAGTGCTGGTCCAGGGTGTCGCCTTCGCCACAGATGTTCCTCCCGATATCTACGCATTTCACTGCTACACCGGGAATTCCACACCCCTCTACCGCACTCTAGTAAGCCAGTATCCAATGCAGTTCCCAGGTTGAGCCCAGGGCTTTCACATCAGACTTAACAAACCACCTACGCACGCTTTATGCCCAATTCTCTGA
+
<CCCCGGGEGGGGGGGGGGGGGGGGGEFFGFGEGGGGGGGGGGGGFGGFFFFGGGGGGGGGGGDGGGGGGGFGGEFGGDGGGGGEGGGGGGGGDGGEGGGGGGGDECEFGGGGGGFCEFGGDGGEGGGGGGGGGDB8DGFFDF>EEG=FDF@;FGFFFGFE9DG*CD89GFDFCF7AAFCFGGGFGGFFGD>EGFFFEFEEEFFFEE?ECEFFDF85DDF3;2?@:88*:3;??3)?;?(.)).)).
@M00200:205:000000000-AKKM3:1:1101:18826:4130 2:N:0:1
TACGAGGGTATCTAATCCTGTTTGCTCCCCACGCTTTCGTGCATGAGCGTCAGAAAAGGCCCAGCCGACTGTCTTCACCATTGGCGTTCCGAACGATATCTACGCATTTCACCGCTCCACCGTTCGCTCCGTCGGCCCCTACCTCTCTCAAGACCCGCAGTCCACTCCGCAGTTCCCCGGCTGAGCCGGGGGATTTCACGGAATGCTTACGGACCCGCCTGCGCACCCTTTAAGCCCAGTTCTCTGACGCT
+
<CCCCFGGGGGGGGG<FFGAFGGFGGGGDF6FFDGDFGGGFFGGGFFGGFG7CFCFGGDGGFGCGGGDGGDGGGGGGGGFG,@<FFFE@ECCFGGG?F8FGFGFFCF:DGGGGGC?CBDFGE8EGG+@EE=FFGDGEECDFGGFC5DFGF7?FGGFFEC>498DE+;CBCA2@;BBA>D4*:D<6AAA)/=)3*2;A3:1,((47:4<)81::>EC(9>0(,(0(2.1*2)6<AFBG0(.6<)4).641((
@M00200:205:000000000-AKKM3:1:1101:16932:4131 2:N:0:1
TACAGGGGTATCTAATCCTGTTTGATCCCCACGCTTTCGCGCCTCAGCGTCAGTCTTGGTCCAGGAAGTCGCCTTCGCCACTGGTGTTCCTTCCGATATCTACACATTTCACCGCTACACCGGAAATTCCACTTCCCTCTACCAGACTCTAGATAGGTAGTCTCGAATGCCATTCCCAGGTTAAGCCCAGGGCTTTCACCCCCGACTTACCCAACCGCCTACGCGCCCTTTAAACCCAGTTCTCTGA
+
CCCCCGGGGGGGGGGGGGGGGGGGGGGGGGGGGGGGGGGG7FGGGGGGGGGGGGGGGGGGGGGGGGDFGGGGGGGGGGGGGGGGGGGGGGGGGGGGGGGGGGGGGGGGGGGGGDGFGGGGFGGGGGGGGFGGGGGGGFGFFGFFGFGBGFFC>FGF?DFFFFDDDFFCFEFFFFFFF5CFGGGGFGGFFGGDEGCCC=,*00>ABFFFE6(5>=EGFGE9(6(:3EBC);@6?C@DG7DBB9AFFF9
@M00200:205:000000000-AKKM3:1:1101:23615:4131 2:N:0:1
TACGAGGGTATCTAATCCCGTTTGCTCCCCTAGCTTTCGCGCCTCAGCGTCAGTGTCGGTCCAGGAAGCCGCCTTCGCCACCGGTGTTCCTCCGGATATCTACGCATTTCACCGCTACACCCGGAATTCCGCTTCCCTCTCCCGAACTCAAGCCCGTCAGTTTCCCGTGCCATTCCTCAGTTGAGCCGAGGGATTTCACACGGGACTTATCGGACCGCCTACGCGCCCTTTAAGCCCCGTTCTCTGA
+
CCCCCGGGGGGGGGGGGGGGGGGGGGGGGGGGGGGGGGGGGGGGGGGGGGGGGGGGGGGGGGGGGGGGGGGEGGGGGGGEFGGGGGGGGGGGGGGGGGGGFGGGGGGGGGGGGEGFGGGGFGGDGDGDGGFEGGD@EFFBFFGFGFGFGFG6EFGFBGGDDEEDCFGGAEFCF4BEFFFFFGGFFGGFFGDF)4=FFC@CEFFF@0;).9369?GGBGEFFFF>6E39)97>A<A8E(-3:??<4:9
@M00200:205:000000000-AKKM3:1:1101:6203:4133 2:N:0:1
TACTAGGGTATCTAATCCTGTTTGATCCCCACGCTTTCGTGCCTCAGCGTCAATTGCGGATCCGTGAGATGCCTTCGCAACTGGTGTTCTGTGTGATATCTACGCATTTCAACGCTACATGACATATTCCGCCAACCCCTACGATCTTCAAGACAGATAGTATCAACGGCAGTTTCTGAGTTAAGCCCCGAGATTTCACCACTGAATTACCTTTCCACCTACGCACCCTTTAAGCCCATTCCACTCA
+
CCCC8@<CF<FDFC,CEAFCCCEE@EFG<CEFF@C,:CCE4BFE8FC8@BCC:,CFAF7CC+,9:D,BC,5BE<F976:F+,BAC,:=,C,999=59:,,9=,9+4BF,A,,:46:6@,AFAC,EFGF;@86+++46*6)<EC5D5DEF+==7=FD*,3<DDD+;++@*+:86*?C+?9+8E;5+5,:*****4=C+053>)))**28A=6/**522?>26=(0/4)1*2>*9)75*/,)))).)//
@M00200:205:000000000-AKKM3:1:1101:17761:4143 2:N:0:1
TACCGGGGTATCTAATCCTGTTCGCTCCCCACGCTTTCGTGCCTCAGCGTCAGTTACAGCCTAGTTAGCTGCCTTCGCAATCGGTGTTCTTGATGGTATCTATGCATTTCACCGCTACACCATCAATTCCGCCAACCTCGTCTGTACTCAAGCCCTGCAGTATCAATGGCAGTTCCATAGTTGAGCTATGGGCTTTCACCACTGACTTACAGGGCCGCCTACGCACCCTTTAAACCCAATTCTCTGAAGA
+
CCCCCGGGGGGGGGGGGGGGGGGGGGGGGGGGGGGGGGGGGGGGGGGGGGGGGGGGGGGGGGGGGGGGGGGGGGGGGGGGGGGGGGGGGGGGGGGGGGGGGGGGGGGGGGGGGGGFGGGGGGGGGGGGGGGGGGGGGFG>FGGFGFGFGFGFGGGFFGGFGGFGFFGGF?FAFEFFFFFFGGFGFGGFFCGFFGGGFEGFEBEFFB@<ACFF59E?@>DFFF2?5=?DCC@EFCE@ED@@3><C?CE<)1
@M00200:205:000000000-AKKM3:1:1101:10253:4146 2:N:0:1
TACTAGGGTATCTAATCCTGTTTGCTCCCCACGCTGTCGCGCCTCAGTGTCAGCCACTGCCCAGCAGGCCGCCTTCGCCACCGGTATTCTTCCGGATCTCTACGCATTCCACCGCTACACCCGGAATTCTACCTGCCTCTACAGTGCTCAAGCCATAGCAGTTCGCACGGCAGACCCGGGGTTGAGCCCCGGGCTTTCACCACACGCTTGCCAAGCCACCTACGCGCCCTTTATACCCAATTCTCTGA
+
CCCCCGGGGGGGGGGGGGGGGGGGGGGGGGGGGGGGGGGGGGGGGGGGGGGGGGGGGGGGGGGGGGGGGGGGGGGGGGGGGGGGGGFFGGGGGGGGGGGGGGGGGGGGGGGGGEGAGGGGGGGGGGGGGGFFGGGGGFGFFGGFGFGEGFGCGGGFFGGFGFED=DGGEGFFFFF>AACEG8CGFGGFFGGD>EECF<FFAEFFFF(/;@FEFF5:?GFBF42>1:DGC580664<C?FFF-))649-
@M00200:205:000000000-AKKM3:1:1101:25774:4150 2:N:0:1
TACTCGGGTATCTAATCCTGTTTGCTCCCCACGCTTTCGCGTCTCAGCGTCAGTATCCGTCCAGACGGTCGCCTTCGCCACCGGTGTTCCTCCCCATATCTACAAATTTCACCTCTACTTGGGGAATTCCACCATCCTCTCCGGTACTCAAGCTCTGCAGTTTCGGGCGCACTTCCTCAGTTAAGCTGAGGGATTTCACACCCGACTTGCCATGCCGCCTACACGCCCCTTAAACCCACTTCCCTGA
+
CCCCCGGGGGGGGGGGGGGGGGGGGGGGGGGEGGGGGGGGGGGGGFDGGGGGGGGGGGGGGGGGGGEGCGDGGGGGGGGGG8FGGGGGGGGGG7CGGGGGGGGGFCFGFGDFGDGFGGGFF8EDGGG=EFGG?EGGGFGFFFGFEAGEGFGGC+AFFGCDDDE@5?CEEGFFFCFFFFGFGGF:>FE*;FFDDEEFFC:5(-:((((878(7)/?E,:>(;1;F0C):1/4?D)-:CF014<)(.)(
@M00200:205:000000000-AKKM3:1:1101:9783:4157 2:N:0:1
TACAAGGGTATCTAATCCTGTTCGCTCCCCACACTTTCGCTCCTCAGCGTCAGGTAAGGCCCAGAGAGCCGCCTTCGCCACCGGTGTTCTTCCTGATATCTGCGCATTCCACCGCTACACCAGGAGTTCCGCTCTCCCCTGCCTACCTCTAGTCTGCCCGTATCGGAAGCAGGCTCGGAGTTGCGCTCCGAGTTTTCACTCCCGACGTGCCGAACCGCCTACGAGCCCTTTCAAACCAATTCTCTGA
+
CCCCCGGGGGGGGGGGGGGGGGGGGGGGGGGGGGGGGGGGGGGGGGGGGGGGGGGGGGFGFGGGGGGGGGGGGGGGGGGGGFGDFGEGFGGGGGGGGFFGGGGGGGGGGGGGFEGFGGFGDGGGFEGGGGCGDGGGGFGDFFFFGFGFGFGGGGGFFG?:ECBG>>CEBGFCFF9C>595FC:+3:;A95=42/@DF?FFE=:(/:9>;(6(.6CC3DFB?B(52C)9027)5)-.2,8?AA).544
@M00200:205:000000000-AKKM3:1:1101:17794:4173 2:N:0:1
TACGGGGGTATCTAATCCTGTTTGCTCCCCACGCTTTCGTGCCTCAGCGTCAGTATCGGGCCAGTGAGCCGCCTTCGCCACTGGTGTTCTTGCGAATATCTACGAATTTCACCTCTACACTCGCAGTTCCACTCACCTCTCCCGAACTCAAGATCTTCAGTATCAAAGGCAGTTCTGGAGTTGAGCTCCAGGATTTCACCCCTGACTTAAAGACCCGCCTACTCACCCTTTAAACCCAGTTCTCTGA
+
CCCCCGGGGGGGGGGGGGGGGGGGGGGGGGGGGGGGGGGGGGGGGGGGGGGGGGGGGGGGGGGGGGGGGGGGGGGGGGGGGGGGFGGGGGGGGGGGGGGGGGGGGGGGCGCFGGGFDFGGGGFC>CGGGGGGCDFGGFGFFGGFGFGFGFG7FGF7FGGFGGFGFF>C>EFFFFFF>AC5D8CF*>:AFGGFFFGGA*B@B25B27=C6@CFCDGG9DD?11);>CFF1;@ECFE;G?;@;C3).4.
@M00200:205:000000000-AKKM3:1:1101:11593:4179 2:N:0:1
TACGGGGGTATCTAATCCTGTTTGATCCCCACACTTTCGTGCCTCAGCGTCAGTTGAAGTCTAGTAAGCTGTCTTCACTATCGGTGTTCTTGACGATATCTAAGCATTTCACCGCTCCACCGTCAATTCCGCCTACCTCGACTTCACTCAAGCCATTCCGTATCAATGCCACCCCTCTAGTTAAGCTAGAGTCTTTCAGCACTGACTTACGTGGCCGCCTCAGCACCCTTTATACCCAATTCTCTAAAGCT
+
CCCCCDGGGCGGGGGGGGGGGGGGGGGGGGFEGGGGGFGGGGGGGGGGGGGGGEFGGGDFGFEGGGCGGFFGGGGGCFEFGGGGGGGGGGGGGGGGG78FGFDGFGGGGAFFCGG>+@DGGEGDECFEFGG8CCCEFFF=A=1@FB8DFFGG9@FFBE+5DFBFEDCD986DD55?09+<E;CFADCF>9,10EECFF7E75)0@=EE4*/74)>45529((.?6CFGGC@EE6.7C7((1>57))))/.)
@M00200:205:000000000-AKKM3:1:1101:8404:4193 2:N:0:1
TACCGGGGTATCTAATCCTGTTCGCTCCCCATGCTTTCGCTCCTCAGCGTCAGGTAATGCCCAGAGAACCGCCTTCGCCACCGGTGTTCCTCCTGATATCTGCGCATTCCACCGCTACACCAGGAATTCCGTTCTCCCCTGCATACCTCTAGTCCGCCCGTATCGACTGCAGGCTCGGGGTTGAGCCCCGAGTTTTCACAGCCGACGCGACAGACCGCCTACGAGCTCTTTACACCCAATTATCTGACGA
+
CCCCCDEC@@6C<<FFGGGGGGGGGGGEFGFFGGGFEFB@FECB@FFFGGGEEGFGGGGGFFGGGGGGGDCFGGGGFFFFG8FFFCB@FG;FFG<FFGGGCDFC:C:FAFFFGGD5CFCFGGGGGGGGGGGGGGFGGFEDDEGFGFGEG5EB@DGDDGGDCDBGAADGBF5@F5*;BEDEF*;CFFF5BGG58*=@FCFCFF@B999>BBFB>:FGFGF6B0(7:?5C*:-)).).:::14).).::)3:
@M00200:205:000000000-AKKM3:1:1101:20857:4227 2:N:0:1
TACGAGGGTATCTAATCCTGTTTGCTCCCCACGCTTTCGCGTCTCAGCGTCAGTGACGTCCCAGCGAGCTGCCTTCGCAATTGGTGTTCCTCCCGATATCTGCGCATTTCACCGCTACACCGGGAATTCCACTCGCCTCTTCCGTACTCTAGTTCGACAGTATCCACCGGCATTCCGGGGTTGAGCCCCGGACTTTCACAGCAGACTTACCGAACCGCCTACACGCGCTTTAAACCCAATTCTCTGAAGA
+
CCCCCGGGGGGGGGGGGGGGGGGGGGGGGGGGGGGGGGGGGGGGGGGGGGGGGGGGGGGGGGGGGGGGGGGGGGGGGGGGGGGGGGGGGGGGGDGGGGGGGFGGGGGGGGGGGGGFGGGGGGGGGGGGFGGGFGGGGFGFFGGFGFGFGFGG;EGFFGGFGGFGFFGGDGEBEBFFFECBEEDDFGGFAG55AEFFFCFCEF;D@DEFCFFFFFGGFGEB6?FF6C@C<C1-4<ABC?(3))6<4)62):
@M00200:205:000000000-AKKM3:1:1101:7824:4232 2:N:0:1
TACAGGGGTATCTAATCCCGTTTGCTCCCCTGGCTTTCGCGCATCAGCGTCAATGCCGGTCCAGGATGTCGCCTTCGCCACCGGTGTTCCTCCAGATATCTACGCATTTCACCGCTACACCTGGCATTCCACATCCCTCTCCCGGATTCAAGCCAACCAGTATCGGACGCAGTTCCTGGGTTGAGCCCAGGGATTTCACGTTCGACTTAGCAGGCCGCCTACGCGCCCTTTACACCCACTTCTCTGA
+
CCC,BFGGGGGGGGGGGGGGGGGG9FGGGGFF8EFGGGG;CG+FFGGGGGGGCG<FG7FFG@,C8CEF<@FGGGGGGGEF:EFGGGGGG;8C?<FFGGGGGG,?FGGGFGAFEGGFGGGGGGD84EGGGGCF88?F,0DDF@FF6B6=F9FDGF6*0@DDED=F=*+:*@D=?EFFFF>>DCGFFF7FAFEE?=FFAEG2:=B9BFFF<E3).(:A9C><0;0>6?BD<9:AABD:E<?(.)44242
@M00200:205:000000000-AKKM3:1:1101:6459:4235 2:N:0:1
TACGCGGGTATCTAATCCTGTTTGCTCCCCACGCTTTCGCGCCTCAGCGTCAGTGTCGGTCCAGACGGCTGCCTGCGCCATCGGTGTTCTTCCCAATATCTACGAATTTCACCTCTACACTGGGAATTCCGCCGTCCTCTCCCGAACTCGAGCGCACCAGTCTCAAGCGCCGTTCCCAGGTTGAGCCGGGGGCTTTCACGCCTGCCTTCGTGCACCGCCTACGCGCCCTTTAGACCCAATTCTCTGCAGAC
+
CCCCCDGGGGGGGGGGGGGGGGGGGGGGGGGFGGGGGFGFEGGGGGGFGGGGGGGGGGGGGGGGADGGEGGGGGGGGGFCFGGGGGGGGGGGG@CDFFFGGGGGEGFGFGGGFDFFCFFG;EFGGGCGGGGGGGGGGFGCDFFE1?CCGFGC>D;*@EFFGGCF<FGGBD59:98AFFG><FF6?C0)0>=57:>FF<7(.4:1(4>))44:BBE8(/0(,(,73C@3)249),4)2.(()6:)45))4)(
@M00200:205:000000000-AKKM3:1:1101:5948:4238 2:N:0:1
TACCGGGGTATCTAATCCCGTTCGCTCCCCTAGCTTTCGCGCCTCAGCGTCAAGAATGGGCCAGGTAGTCGCCTTCGCCACTGGTGTTCCTCCCGATATCTACGCATTTCACCACTACACCGGGAATTCCACTACCCTCTCCCACCTTCAAGCCGATCAGTTTCCGATTCAGTTTCCCAGTTGAGCCGGGAGATTTCACATCTGACTTGACCAGCCGCCTGCGCGCTCTTTAAACCCAATTCTCTGACGAT
+
@CCCCFGGGGGGGGGGEFGGG?GGGGGGGGFFGGGGGGGGDEGGGGGGGEFCCEFGGGFGGFGGGGGG9FFEECEFGGGGGGGGCFFGGGGEF7FECFCEGGGG=E7CFD=EFFG6D?DGGGGGEC,=DFDFFF=B?FDDFFF9DDG8=DC+3D6>?CDFEFEFC?34*3?AFC;+B?FFGGFC68,:59?5BD7CF?EEEB*4768**747@1C3(:>7((()68.9CF<BA)),1-1().)-6-6)(-(
@M00200:205:000000000-AKKM3:1:1101:5701:4246 2:N:0:1
TACGAGGGTATCTAATCCCGTTCGCTCCCCTGGCTTTCGCGTCTCAGCGTCAGCCGACGTCCAGGGGCTCGCTTTCGCCACGGGCGTTCCTTCCGATCTCAACGCATTTCACCGCTCCACCGGAAGTTCCAGCCCCCCCTACGTCGCTCCAGGACGGCCGTATCGGCGCCCCTTCCCCGGTTGAGCCGGGGGCTTTCAGCGTCCGACGCGCCGCCCCGCCTACACCCCCTTTATGCCCAATTCTCTGACG
+
CCCCCGGGGGGGGGGGGFGGGGGFGGGGGGGGFGGGGGGGGGGGGGGGGGGGGGGGGGGGGGGGGGGGGGGGGGGGGGGGGG@CFGGGGGGGGGG7?FFGGGGGCCEGGGGGGCC>DGGGGGGG@C8AFGGGGGGGGBE>FGEFGFGFFDFC:5*/0=<EG<1F?BD:AG:6FBFFFFD)2?CF@6EEEC5@)7*965CA01<>>;09>>B9;>GEB<346(474*.)1).26::2:3,(.6:4)69B<0
@M00200:205:000000000-AKKM3:1:1101:14200:4246 2:N:0:1
TACTAGGGTATCTAATCCTGTTTGCTCCCCACGCTTTCGCGCCTCAGCGTCAGAACCGGACCAGTAAGCCGCCTTCGCCACTGGTGTTCTTGCGAATATCTACGAATTTCACCTCTACACTCGCAGTTCCACTTACCTCTTCCGGTCTCGAGATCTTCAGTATCGAAGGCAATTCCAGGGTTGAGCCCTGGGCTTTCACCCCCGACTTAAAGATCCGCCTACGCGCCCTTTATACCCAGTTCTCTGA
+
CCCCCGGGGGGGGGGGGGGGGGGGGGGGGGGGGGGGGGGGGGGGGGGGGGGGGGGGGGGGGGGGGGGGGGGGGGGGGGGGGGGGGGGGGGGGGGGGGGGGGGGGGGGGGGGGGGGFFGGGGGGGFGGGGGGGFFGGGFGFFFGDGFDAGFGGGGGFFGGFCDDGFFGGFGFFFFCFFFGFGGGGFC,5?FFFFGFFFEF@DABFFBBDFFE**8CF;CB;(/::>GDGC<@FCBA<C44?FFBFF<>
@M00200:205:000000000-AKKM3:1:1101:12305:4257 2:N:0:1
TACACGGGTATCTAATCCCGTTTGCTCCCCTGGCTTTCGTGTCTCAGCGTCAGCGGATCCCCAGTCATCTGTTTTCACCGTCGGCGTTCCAAACGATATCTACGCATTTCACCGCTCCACCGTTTGTTCCGATGACCCCTGGATCGCTCAAGACCGCCAGTATGCCCGGCCGTTCCCCGGTTGAGCCGGGGGATTTCACGCGGGCACTTCACGGTCGCCCTACACACGCTTTATACCCAATTCTCTGA
+
CCCCCGGGGGGGGGGGGGGGGGGGGGGGGGGGGGGGGGGGGGGGGGGGGGGGGGGGGEGGGGGGGGGGGGGGGFGGGGGEFGGGGGGGGGGEFGGEFEEGGGGGGGGGGGGGFGD?DGGFGGGGFEGGGGGGGGGGGFE55FGFFBDDGFFDCGFDFG>AGGFGE99EBCDADAAA4AG6BCDGFGGEFGGF>C6F=AF:?FB(3112))..32/8())-(4:<2<75D5124)56<328:<BAA)).
@M00200:205:000000000-AKKM3:1:1101:9213:4262 2:N:0:1
TACAGGGGTATCTAATCCCGTTCGCTCCCCACGCCTTCGCGCCTCAGCGTCGGGGCCGGCCCAGCCGGCCGCCTGCGCCACGGGTGTTCCCCCCGATCTCTACGCATTTCACCACTACACCGGGGATTCCACCGGCCCCTGCCGCCCCCAAGCCGCGCCGTCCCCGGCGACGTTCCCCGGTTGAGCCGGGGGCTTTCACGACGGGCAGCCGCGGCCGCCTGCGCGCGCTCTCCCACCAATTCTCTGC
+
CCCCCGGGGGGGGGGGGGGGGGGGGGGGGGGGGGGGGGFGEGGGGGGGGGGGEFGGGGEGGGGFGGGGGGGGGGGGFGGCGG@FGGGGGGGGGGCCFFGGGGGGG6>F7CGGF9C9:FCCGGGGCCECFGGFFGGGGFGFFGGDGFGFGBGCCG)=.8C7?CBD<3C5)*0-54>?6>35:E529CG)77=)<:CGF<G((-3(4,2:(,9>;(::4CB?133>>5)1)*-)8(.2?::BA<5A42)
@M00200:205:000000000-AKKM3:1:1101:13838:4271 2:N:0:1
TACTCGGGTATCTAATCCTGTTTGCTCCCCACGCTTTCGCTCCTCAGCGTCAGTTCCGGCCCAGAGCACCGCCTTCGCCACTGGTGTTCCTCCTGATATCTGCGCATTTCACCGCTACACCAGGAATTCCATGCTCCCCTACCGGACTCTAGCCACGGCAGCATGAGGTGGCGTCTCCAGGTTGAGCCTGGAGTTTTCACACCTACCTTACCGACCCGCCTACGAGCCCTTGACACCCAATTCTCTCA
+
CCCCCGGDFGGGGGGGGGGGGG9FFFGGGGGGGGGGGGGGGGGGGGGGGGGGGGGFGGGGGGGGGGGGGCFGGGGGGGGGG<FCGGGGGGGGGGGGGFFGGGGGGGGGCFFGGGGFGGGGGCEEGGGGGCGGFGFGD?GFFGGF6@DAG+=D;D8D9+=9:+)+*;+,;35@>=B*0*5*,D796DC***1**4=DFC7@?@((((0***75(1*=().(/,/)(=))19:()3:289((,-69-)).
@M00200:205:000000000-AKKM3:1:1101:15039:4292 2:N:0:1
TACCAGGGTATCTAATCCTGTTCGCTCCCCACACTTTCGCTCCTCAGCGTCAGGTAATGCCCAGAGAACCGCCTTCGCCACCGGTGTTCCTCCTGATATCTGCGCATTTCACCGCTACACCAGGAATTCCGTTCTCCCCTGCATACCTCTAGTCTGCCCGTATCGAACGCCAGCCCAGGGTTAAGCCCTGGGTTTTCACTCCCGACGCGACACACCGCCTACGAGCCCTTTAAACCCAATTCTCTGAAGA
+
CCCCCGGGGGFGGGGGGGFGGGGGGGGGGGGGGGGGGGGGGGGGFGGGGGGGGGGGGGGGGGGGGFGGGGGGGGGGFGGG>FGGGGGGGF@<EGDEGGCFGGGGGGCCGGGGGGDDGGFGEGGDF,D,EEE==DFGGFGDDFGFFFGFGFGGDDFFFGFEGGDFA?G,@CDBE5?BAFG5DCCFFGFFFGGF4CGGFEGEF=@FFFF@6(,6(6BC3CBDFF<5:E5C*9:4<AAFGF(2<A2AA<<6).
@M00200:205:000000000-AKKM3:1:1101:17436:4295 2:N:0:1
TACTGGGGTATCTAATCCCGTTTGCTCCCCTGGCCTTCGTGCCTCAGTGTCAGGAACTGTCCAGAGACCCGCCTTCGCCACTGGTCTTCCTCATGATCTCTACGCATTTCACTGCTACACCATGAATTCCAGTCTCCTCTCCAGTCCTCAAGCACCGCAGTATCGAATGCAGTTTCGGAGTTAAGCTCCGAAATTTCACACCCGACTTACAGCGCCACCTACGCACCCTTTAAACCCAATTCTCTGA
+
CCCCCGGGGGGGGGGGGGGGG<FGGGGGGGGGGGGGGGGGGGGGGGGGGGGGGGGGGGGGGGGGGGGGGGGGGGGGFGGGGGGGGFFCGGGGGGGGFGGGGFFFGGGGGFGGGFGFGFGGEGGGGGGGGG,,=DCEFBFFDFGFFFGFGFGGGGGFEGGDGFEGA?DGFGFEFEFF>>??FFD7=FEDFD6?DGGFA@EFEFFF5))8=66*5=EC2;9=EE):>C058;3CCE>0==(6)9<CFC)
@M00200:205:000000000-AKKM3:1:1101:26435:4295 2:N:0:1
TACAGGGGTATCTAATCCTGTTTGATCCCCGCACTTTCGTGCATCAGCGTCAGTTGCAGTTTCGTCAGCTGCCTTCGCAATCGGTGTTCTGTGTCATATCTATGCATTTCACCGCTACATGACACATTCCGCCAACGTCATCTGTACTCTAGTTCTGCAGTATCACTGGCAGTTTCTCAGTTAAGCTGAGAGATTTCACCACTGACTTACAAAACCGCCTACGCACCCTTTATACCCAATTCTCTTA
+
9BCCCAFGGGGGGGGGGGGGGGGGGGGGGGGGGGGGGGGGGGGGGGGGGGGGGGGGGGFGGGGGGGGGGGGGGGGGGGGGGGDFGCGGGGGGGGGFGGGGGGGGAEGDGGFFGD>ADGGGGGGGGGGGGGDGGCDFEFGDFGGFGFGCGFGGEDFFBFGFGFEGE+DEDDB5?EFFCBFDFGDGFAFF5DC6DFGG7C:@@=CFF@@;=CE:@BCE=CE@=BA5AC>GGGBEF5<58=BD4>?E**9
@M00200:205:000000000-AKKM3:1:1101:9760:4305 2:N:0:1
TACTAGGGTATCTAATCCTGTTTGCTCCCCACGCTTTCGCGTCTCAGCGTCAGTAACGTCCCAGCGAGCTGCCTTCGCAATTGGTGTTCCTCCTGATATCTGCGCATTTCACCGCTACACCAGGAATTCCACTCGCCTCTTCCGTACTCAAGCCCGACAGTATCCACCGGCATCCGAGGGTTGAGCCCCCGACTTTCACAGCGGACTTACCGGACCGCCTACACCCGCTTTAAACCCCATTCTCTGA
+
CCCCCGGGGGGGGGGGGGCGGGGGGGGGGGFCFGGGGGGGGGGGGGGGGGGGGFFFGGGFGGGGGGDGGGGGGGFEFGGGEFEFFFGGGGGGGGGGGCGGGGGGGGGGGGGGGDGADGGGGGGCFFEGGGGGGGGGGDGEBFGFFFGFG9D8=FFFDC>AFGDF@CFGD65@9@95@5D@GGG>/>F>EGGABGEGF<7C9066>>9E3<@DB(8*1<BB1:B@(:09)18<):232(4<A<).<44
@M00200:205:000000000-AKKM3:1:1101:11387:4327 2:N:0:1
TACACGGGTATCTAATCCTGTTTGATCCCCACGCTTTCGTGCCTGAGTGTCAATATTCGTGTAGCCAGCTGCCTTCGCAATTGGTGTTCTATGTCATATCTAAGCATTTCACCGCTACATGACATATTCCGCTGACCTCCACGGTATTCAAGACAGATAGTATCAATGGCAGTTTCCGAGTTAAGCCCGGAGATTTCACCACTGACTTACCTGCCCACCTACGCACCCTTTAAACCCAATTCTCTGAAGAC
+
CCCCCGGGGGGGGGGGGGGGGGGGGGGGGGGGGGGGGGGGGGGGGFFGGGGFDFGGGGGGGGFFGGGGGGGFGFGGGGGEGGGGGGGGGGGGGFGGGGGGDGFFGGGGCGGGGGGDGG@FGGGGAEEGGGGGDGGF?DCD?DGEG5FFG?D=EFDFDFF8FGEGFFGGBEFAFEFFFFG5AE99?FGFFDEFFG,<C@FFFFFBEFFCEFFFFBGFFGFF94@44?DG*;BE?:E2E52:*8<4*0*9*9(
@M00200:205:000000000-AKKM3:1:1101:19874:4341 2:N:0:1
TACCAGGGTATCTAATCCTGTTCGCTCCCCACGCTTTCGCTCCTCAGCGTCAGTATCGGCCCAGAGACCCGCCTTCGCCACCGGTGTTCCTCCTGATATCTACGCATTTCACCGCTACACCAGGAATTCCAGTCTCCCCTGCCGACCTCAAGTCTGCCCGTATCGACCGCAAGCTTGGAGTTAAGCCCAACGATTTCACGGCCGACGCGACAAACCGCCTACGAGCTCTTTACGACCAGTTCGCTGAAGA
+
CCCCCGGGGGGGGGGGGGGGGGGGGGGGGGGGGGGGGGGGDGGGGGGGGGGGGGGGGGGGGGGGGGGGGGGGGGGGGGGGGGGGGGGGGGEGGGGGGGFGGGGGGGGGGGGGGGGFGGFGDFGGGGGGGGGFGFFFEFGBFGGFG*==FFGGCFD?DGD?E>BGDFGGFGF)9@?499FA>E7CFG?@):*:):FC>*4(52;@BBF90(4((.;C9GF0(4372:.90:<)-,(2:((-6<-260142)
@M00200:205:000000000-AKKM3:1:1101:16881:4351 2:N:0:1
TACTAGGGTATCTAATCCCGTTTGCTCCCCTGGCTTTCGCGCCTCAGCGTCAGTTTCGGTCCAGAATGCCGCCTTCGCCACCGGTGTTCCTCCAGATATCTGCGCATTTCACCGCTACACCAGGAATTCCAGTCTCCCCTACCGAACTCCAGCCCGCCCGTATCAGCTGCAGGCCCACAGTTGAGCTGCGGGTTTTCACAGCCGACGCAACGAGCCGCCTACGAGCTCTTTAAACCCAATTCTCTGAAGA
+
CCCCCGGGGGGGGGGGGGGGGGGGGGGGGGGGGGGGGGGGGGGGGGGGGGGGGGGGGGGGGGGGGGGGGGGGGGGGGGGGGGGGFCFGGGGGGGFFGGFFGGFGGGGGGGGGGGGFGGGGGGGGGGGGGGFGFGGGGFGFFGG5CBGBGDFFGGDFFEGD8D<FFFGGFCACFFFFFFCFFFGGFG7AFGGDAGGFFEEEFFFFBFFF99B906ECBG34(,(72:.2:CA<<>AFGF<<5<-44-)4)4
@M00200:205:000000000-AKKM3:1:1101:19523:4351 2:N:0:1
TACTAGGGTATCTAATCCCGTTTGCTCCCCTAGCTTTCGCTCCTCAGCGTCAATGTCGGTCCAGGATGCCGCCTTCGCCACCGGTATTCCTCCAGATATCTACGCATTTCACCGCTACACCGAGAATTCCAGTTGCCCCTTCCGCACTCTAGCACGACAGTATCACTTGGCCGCTCCGAGTTAAGCCCGGAGATTTCACAAGTGACTTGTTGCGCCGCCTACGCGCCCTTTAAACCCCGTTCTCTGA
+
CCCCCGGGGGGGGGGGGGGGGGGGGGGGGGGGGGGGGGGGGGGGGGGGGGGGGGGGGGGGGGGGGDGGGGGGGGGGGGGGGGGGGGGGGGGGGGGFGFFGFGGGGGGGGGGGGGGFGGGGGGGGGGGGGGGGGGGG89FDFGGBGFGFGFGGFGDDFGGBF=DF7FFGFGFEFB>E??*<DCC@>CCFEGGDEFGG1*4835/1788@36*(*(3=35>@D@@B>CDD7CF)6:A?C(((,.(-)..
@M00200:205:000000000-AKKM3:1:1101:23661:4372 2:N:0:1
TACTCGGGTATCTAATCCTGTTTGCTCCCCACGCTTTCGCGCATCAGCGTCAGAACCGGTCCAGGTAGCCGCCTTCGCCACCGGTGTTCCTCCCAATATCTACGCATTTCACCGCTACACTGGGAATTCCGCTACCCTCTCCCGGCCTCGAGCCGAGTAGTTTCCAAGGCAGTTCCCCGGTTGAGCCGAGGGATTTCACCCAGGACTTACTCAGCCGCCTACGCGCCCTTTAAGCCCAGTTCTCTGA
+
CCCCCGGGGGGGGGGGGGGGGGGGGGGGGGGGGGGGGGGGGGGGGGGGGGGGGGGGGGGGGGGGGGGGGGGGGGGGGGGGGGGGGFGGGGGGGGGGGGGGGGGGGGDGFGGGGGGEGGGGGFGGGGGGGGGGGGGGGFGFFGGFGFGFC>CDGGGEF>FFECCCEFGGFEFD>6EFFFGFGGGGFGFEFCEFFFGFC?:@@@@DFDE@C@CC<@E=,9@1<?F:6?>D<*3)642.;..,5>252))
@M00200:205:000000000-AKKM3:1:1101:14693:4373 2:N:0:1
TACGAGGGTATCTAATCCCGTTCGCTACCCTAGCTTTCGTCCCTCAGCGTCAGAAAAGGCCCAGTGAGCCGCCTTCGCCTCCGGTGTTCCTGATGATATCAACGCATTTCACCGCTCCACCATCAGTTCCGCTCACCTCTACCTTCCTCAAGCACGCCGGTTTGGAGCGCAATTCCTCGGTTGAGCCGAGGGATTTCACACCCCACCTAACGCGCCGCCTACGGACTCTTTATGCCCAATTCTCTGA
+
CCCCCGGGGGGGGGGGGGGGGGGGGGGGGGGGGGGGGGGGGGGGGGGGGGGGGGGGGGGGGGGGGGGGGGGGGGGGGGGGGGGGGGGGGGGGGGGGGGGGGGGGGGGGGGGGGCGFGGGGGGGGGGGGGGGGGGGGGFGFFGGFGFGFGBGCDFGFFGG>EGFG=AFGDGF=A@FFFFGFE>CCAFF>DGGFFGGGFFGFFFFB?F;DF@FFFFGG>GD61:?E<85CF:4A>-.8FBB?<BAAFFA
@M00200:205:000000000-AKKM3:1:1101:14909:4373 2:N:0:1
TACGAGGGTATCTAATCCTGTTTGCTCCCCACGCTTTCGCGTCTCAGCGTCAGTTACCGTCCAGGTGGCCGCCTTCGCCACCGGTGTTCCTCCCCATATCTACGAATTTCACCTCTACTTGGGGAATTCCGCCACCCTCTCCGGCACTCAAGCACGACAGTTTCGGGCGCACTTCCTCAGTTGAGCTGAGGGCTTTCACACCCGACTTGCAACGCCGCCTACACGCGCTTTACACCCACTTCTCTGC
+
CCCCCGGGGGGGGGGGGGGGGGGGGGGGGGGGGGGGGGGEGC:FEGGGGGGDGG9<FEFDGGGGFFA<D<FGGGGGGGGG:FEEGEGGGGGGGGGGGGGGGGGGCGGGGGGG9@DDFGF?>FGGFGCFGGGG6CDGGFGF6==DGFGFG6D6D0;*:CGFG?*C85*4?E>2@=FF8@7AFF+8AC,)/6EDFGFGFCGF1079(2>@F))7=6CGBGE:(4(8,:8</9:<562,??0(-3)-6))
@M00200:205:000000000-AKKM3:1:1101:5415:4380 2:N:0:1
TACTGGGGTATCTAATCCTGTTTGCTCCCCACGCTGTCGCGCCTCAGTGTCAGCCATCGCCCAGCAGGCCGCCTTCGCCACCGGTGTTCTTCCGGATCTCTACGCATTCCACCGCTACACCCGGAATTCCACCTGCCCCTACGATGCTCCAGCCCGGCAGTATCGTCGCCCCACCAGGGGTTGACCCCCGCGCTTTCACCACCGACTTGCCGCCCCACCTACGCCCCCTTTATCCCCAGCTCTCTGACGAC
+
CCCCC@F@FEDFCFGGGGGGGG,CCFFGGGGGGEECFGGC@FG:FFFFADGFG8EFEF:BFCE,EFC7F:7FF=FGGGGG@F:@+@BFGG;FEC+C@CGC;;,AFG@:CECGF@E>6F?FDG+=:BDCFDFGGGDE@0@:*,6*6*=5=*@+>7C*3@<9D=;@56*;*4*)3-)))0*)6:)6*5==:<*))1=>F?9A22-(((--).30(,//3D>278(0(/8))0.-).-.;1(()))),4))4(-
@M00200:205:000000000-AKKM3:1:1101:10615:4392 2:N:0:1
TACAAGGGTATCTAATCCTGTTTGCTCCCCACGCTTTCGCGTCTCAGCGTCAGTATCCAACCAGGGGGTCGCCTTCGCCACAGGTGTTCCTCCCGATATCTACGCATTTCACCGCTACACCGGGAATTCCACCCCCCTCTTTGGTACTCTAGCTTGCCAGTTTCATGCGTCGTTCCCCGGTTGAGCCGAGGGATTTCACACATGACTTAACAAACCGCCTACACGCTCTTTAAACCCCATTCTCTGACGAC
+
CCCCCGGEEGGGGGFGGGGGGGFGGGGGGGGGGGGGGGGGCFEGCAGGGGGGGGGGGGGGGGGGGG>CFFGGGGGGGGGGGGE=EEFGGGGFGGGGGGGGGGGGGGDEDFGGGGGFDGGGFGCECE?DDGGG?EGEG>CCFGGFCFGCFCG8E79AFGG>,=AFFF>C>EBA>DFFFFC>FCGFFGGFFGGFAGG6ACGEF<3./;?ECE<BA0;F>GF:::7?1C)9/24ABFB:8((.)626<):.-((
@M00200:205:000000000-AKKM3:1:1101:24712:4397 2:N:0:1
TACAGGGGTATCTAATCCCGTTCGCTACCCTAGCTTTCGTGCCTCAGCGTCAGAGAAGACCCAGTGAGCCGCTTTCGCCACGGGTGTTCCAGATGATATCAACGCATTTCACCGCTCCACCATCTGTTCCGCTCACCTCTATCTTCCTCGAGCACGGCGGTTTGGGACGCAATTCCCCGGTTAAGCCGGGGGATTTCACATCCCACCCTCCGCGCCGCCTACGCACCCTTTACACCCAGTTCTCTGAACAC
+
CCCCCGGGGGGGGGGGGFGGGGGGGGGGGGGGGGGGGGGGGGGGGGGGGGGGGGGGGGGGFGGGGGGGGGGGGGGGGGGGGF:FFGEGGGGGEGFGCFGGGGGGGCFGGGGGFEGBGFCFGGGGFFGGGGEEGGGGGFGEFGGFGFGFGFGGGGGDFG>?>D>GAFCC@EEA46A@AAGFC:DFFFF3>GGDF=CGFFGFA?1:?::FB:B>:9EC63@0:46B<C>D97:2A<A1??:3244><>42(.(
@M00200:205:000000000-AKKM3:1:1101:13659:4402 2:N:0:1
TACTAGGGTATCTAATCCCGTTTGCTACCCTAGCTTTCGCGCCTCAGCGTCAATACCGGTCCAGGATGCCGCCTTCGCCACTGGTGTTCCTCCAGATATCTACGCATTCCACCGCTACACCCGGAATTCCACCCGCCCCTACAGTGCTCGAGTGACCCAGTCCGCCCGGCCGACCCGGGGTTGAGCCCCGGGCTTTCACCGCACGCTTAAGCCACCGCCTACGCGCCCTTTACACCCAATTCTCTGCAGA
+
CCCCCGFGGGGGGGGGGGGGGGGGGGGGGGGGGGGGGGGGGGGGGGGGGGGGGGGGGGGGGGGGGGGGGGGGGGGGGGGGGGGGGGGGGGFGGGGGGGFGFGGGGGGGGGGGGGGFGGGGEGGGGGDFGDDFCEGGEFGFFGGFDFGE?AC8=DCFFGC6@CEGF*=EECBB57@EFBDFFED;?CCFF<5=8*=8ACFE<B>97>:(4)6<08FC9GE:08:76CFD75:>A>ABG??0-.6><:).()
@M00200:205:000000000-AKKM3:1:1101:8796:4417 2:N:0:1
TACTGGGGTATCTAATCCTGTTTGCTCCCCACGCTTTCGCGCCTGAGCGTCGGTGCTGGACCAGGAAGCCGCTTTCGCCACTGATGTTCCTTCCGATATCTACGCATTTCACCGCTACACCGGAAATTCCGCTTCCCTCTTCCGCACCCTAGCTTTGCAGTCTCGAGTGCAATTCCCAGGTTGAGCCCGGGGCTTTCACGCCCGACTTACAAAACCGCCTACGCGCGCTTTAACCCCAGTTCTCTGA
+
CCCCCGGGGGGGGGGGGGGGGGGGGGGGGGGGGGGGGGGGGGGGGGGGGGGGGGGGGGFGGGGGGGGGGGGGGGGGGGEGGGGGGGGGGGGGGGGGGGGGGGGGGGGGCGGGGGGFGGGGGGGGGGGGGGDGGGGGGFGFFGGBGFGBDFGGGDFF?EDFGGFGFFGGFGF5BCCFFFFAFFGFA?FFF>5;B=C4FFG?FF9>@F>DFFF37?GC1<D????DBG)175<49).1C:(4.:4)).)
@M00200:205:000000000-AKKM3:1:1101:9061:4427 2:N:0:1
TACTGGGGTATCTAATCCTGTTCGCTCCCCACACTTTCGCTCCTCAGCGTCAGGATATTCCCAGAGAACCGCCTTCGCCACCGGTGTTCCTCCTGATATCTGCGCATTTCACCGCTACACCAGGAATTCCGTTCTCCCCTGAATACCTCTAGTCTGCCCGTATCGGAAGCAGGCTCGGAGTTGAGCTCCGAGTTTTCACTCCCGCCGTGACGAACCGCCTACGAGCCCTTTAAACCCAATTCTCTGA
+
CCCCCGGGGGGGGGGGGGGGGGGGGGGGGGGGGGGGGGGGGGGGGGGGGGGGGGGGGGGGGGGGGGGGGGGGGGGGGGGGGGGGGGGGGGFFGGGGGGGGGGGGGGGGGGGGGGGFDGGGGGFGFGFGGGGGFGGGDFGDFFGCGFFFGFFGGGGFFFGFGGBGFF8CEGFFFFFAEBCEGGC+?FGFFCG5@GGGFFGE@FF@(/>@FFFFFFGGFGEFDFDE?EEG4<0>>>A7EB0?2<4A<>B
@M00200:205:000000000-AKKM3:1:1101:11039:4453 2:N:0:1
TACAGGGGTATCTAATCCCGTTCGCTCCCCTGGCTTTCGCGCCTCAGCGTCAGTGTCGGCCCAGCAACCCGCCTTCGCCGCAGGTGTTCCTCTCGATATCTACGCATTTCACCGCTACACCGAGAATTCCAGTTGCCCCTTCCGCACTCTAGCACGACAGTATCACTTGGCCGCTCCGAGTTAAGCCCGGAGATTTCACAAGTGACTTGTTGCGCCGCCTACGAGCCCTTTAAGCCCAATTCTCTGA
+
CCCCCFFGGGGFDGGGGGFGGGGGGGGGGGGGGGGGDGGGGGGGGGGGGFGGGGGGGGGGGGGGGGGGGGGGGGGGGGGGFGG7CFFCFCGE;FEGFG>EFGGGGGE:EEGG<>8BGGGGGGGGDGGGFGGFF8DF9FEDBFGDGFG5D5ECFFGFDEDBED*=EFFGFD5=/:?BE*/8@C@C8E85?)2:>FCF=?9EFFCEFCC6;C386>E86DE0:.()-1<<90,)4442;:0,)).6))6
@M00200:205:000000000-AKKM3:1:1101:7725:4462 2:N:0:1
TACAGGGGTATCTAATCCTGTTTGCTACCCACGCTTTCGCTCCTCAGCGTCAGCTTCGGCCCAGAGTGGCGCCTTCGCCACCGGTGTTCCTCCTAATATCTGCGCATTTCACCGCTACACTAGGAATTCCCCACTCCCCTACCGAACTCTAGTCACGGCAGTATCGAGTGCACGCTTTGGGTTAAGCCCAAAGTTTTCACATCCGACTTACCGAACCCCCTACGAGCTCTTTAAACCCCATTCTCTGATG
+
CCCCCGGGGGGGGGGGGGFGGGFGGGGGGGGGGGGGGGGGGGGGGGGGGGGGGF,EFFGGGGGGGGGGGGGGGGGGGGGGGGGGEFCGGGGGEGGGGGGGGFFGGGGGGGGGGGGFGGGGGGFEFFGCGFGGGGGGGFGDFG89=ACDFF8@FFGFF>DFDFCDEBFFFGFFFFFA?FGFGEGGFFF?FFFFFGFFFEFEFEEF29>F@FF@;(=E.*262/8325>5;0.<>4A<F0(,34<9)-6-).
@M00200:205:000000000-AKKM3:1:1101:23350:4468 2:N:0:1
TACAGGGGTATCTAATCCCGTTCGCTCCCCTAGCTTTCGCGCCTCAGCGTCAAGAATGGGCCAGGTAGTCGCCTTCGCCACTGGTGTTCCTCCCGATATCTACGCATTTCACCACTACACCGGGAATTCCACTACCCTCTCCCACCTTCAAGCCGATCAGTTTCAGATGCAGTTTCCCAGTTGAGCCGGGAGATTTCACATCGGACTTGACCAGCCGCCTGCGCGCTCTTTAAACCCAGTTCTCTGACGA
+
CCCCCFGDFGGGGGGGGGGGGGGGGGGGGGGGGGGGGFGEGGGGGGGGGGGGGGFFFGGG?FEGGFGFFGGGGGGGGGGGGGFGFGGGGGGGCEGGGGGGGGGGGGGEGDGGGFGFGGFFGGD8CCECCGCGGFGGGF?D5DG?GFCDDDCGGGGFDC6AFCEG7C+,<7AAFC9FFCGAC@+?FGGFD77?>F?FCEGF4399((6;@3)7:=FC@GF;13:D>D)9*:)4-)4(;6,())).444)42
@M00200:205:000000000-AKKM3:1:1101:25788:4472 2:N:0:1
TACGCGGGTATCTAATCCCGTTTGCTCCCCTGGCTTTCGCTCCTCAGCGTCAGTGTTGGTCCAGGATGCCGCCTTCGCCACCGGTGTTCCTCCAGATATCTACGCATTTCACCGCTACACCTGGAATTCCGCATCCCTCTCCCAAACTCAAGCCATCCAGTATCACACGCAGTTCCCCGGTTACGCCGAGGGGTTTCACGTCTCACTTAGTTGGCCGCCTACGAGCCCTTTAAACCCAATTCTCTGA
+
CCCC,CGGGGGGGGCGGGGGGGF;FGGGGGGDGGGDGGGGGGGGGGGGGGGGG@CC9FGGGGGG8F@@,FFGGGGGGGGGGAFDCCCGGEGFG?FG@FGGGGGGGEGGCEFFGGGEDGGGGGGFGFGDGF88>C8BF*@59FGB89DEG?E6D?=?FGGF=BC9C+=CBG>B*;BF90*9CCD7?CG4):E48:EDFFF2((6(19<3)69).(?>>DFB(24)3EBFCC:24)87C?:B2<-))5)
@M00200:205:000000000-AKKM3:1:1101:23771:4482 2:N:0:1
TACCGGGGTATCTAATCCTGTTTGCTCCCCACGCTTTCGCGCCTCAGCGTCAGTACCGTCCCAGCGAGCTGCCTTCGCCATTGGTGTTCCTCCTGATATCTGCGCATTTCACCGCTACACCAGGAATTCCACTCGCCTCTTCCAGACTCTAGTCCGACAGTATCCACCGGCATTCAGGGGTTGCGCCCCTGACTTTCACAGCGGACTTCCCGGACCGCCTACGCGCTCTTTACGCCCAGTTCTCTGA
+
CCCCCGGGGGGGGGGGGGGGGGGGGGGGGGGGGGGGGGGGGGGGGGGGGGGGGGGGGGGGGGGGGGGGGGGGGGGGGGGGGGGGGGGEGGGGGGGGGGGGGGFGGGGEGGGGGGGFGGGGGGGGGGGFEGGGGGGGGFGEFGGFGBGFGFGFGGGDDGDEF97CEFFGDG>=EFFFFB?>FED**=EFEGC4FGFFFEG<>DFF;B@<938?;;CEFGFFFF:B;E5<5C5)<:29E?(5:BF<2))
@M00200:205:000000000-AKKM3:1:1101:7642:4491 2:N:0:1
TACTAGGGTATCTAATCCCGTTCGCTCCCCTAGCTTTCGTTCCTCAGCGTCAGGAAAGACCCAGTGAGCCGCCTTCGCCTCCGGTGTTCCTGATGATATCAACGCATTTCACCGCTCCACCATCAGTTCCGCTCACCTCTATCTCCCTCTAGCTCAGTAGTTTTGAGCGCAATTCCTCGGTTGAGCCGAGGGATTTCACACCCAACTTTCTGAGCCGCCTACGACCTCTTTATACCCAATTCTCTGA
+
CCCCCGGGGGGGGGGGGFGGGGGGGGGGGGGGGGGGGGGGGFGGGGGGGGGGGGGGGGGGGGGGGGGGGGGGGGGGGFGGGGGGGGGGGGGGGFGFGGGGGGGGGGGGGFGGGGGFGGGGGGGGGGGGGGGCCCDGGFGFFGGFG5DDGFGDFGGFFGGCDGFGFEFGEGE)@CFFFFGDGGGCFGGBEGG>>C?F>EFFF=B269B@CEFCF=6ABGB?FFD>(*);*;?<CEECE3=;CFFFF>)
@M00200:205:000000000-AKKM3:1:1101:13636:4503 2:N:0:1
TACTGGGGTATCTAATCCCGTTTGCTCCCCTGGCTTTCGCGCCTCAGCGTCAGAACCGATCCAGCAAGCCGCCTTCGCCACCGGTGTTCCTCCTGATATCTACGCATTTCACCGCTCCACCAGGAGTTCCGCTTGCCCCTTTCGGCCTCCAGCCCCGCAGTTTCGGATGCCATTCCTTGGTTGAGCCAAGGTCTTTCACCTCCGACTTACGGGACCGCCTACGCGCCCTTTAAACCCAATTCTCTGAAGAC
+
CCCCCGGDGGGGGGGGGGGGGGGGGGGGGGGGGGGGGGGGGGGGGGGFEFGGGGGGGGGCGGGGGGGGGGEGGGGGGGFGGG>GGGGGGFGGGGGGGGGGGGGGGC:BFGGGGGGFDGGGG?@8FGGFDGGGDGGGGF=D?ADEG5DAFFGFFFDDAGD>CFEG>EGG*,;>FEFFFF>AF>>*6?EF;7*;A@CCCEG*7>2.131(/7/69(==1>A?18689=BD1*))-64:C3(:AB<A<A2))6(
@M00200:205:000000000-AKKM3:1:1101:18122:4515 2:N:0:1
TACAAGGGTATCTAATCCCGTTCGCTCCCCACGCCTTCGCGCCTCAGCGTCAGGGACGGCCCAGCTGGCCGCCTTCGCCACGGGTGTTCTGCCTGATCTCTACGCATTTCACCACTACACCAGGCATTCCACCAGCCCCTACCGCCCTCAAGCGGCGCGGTCCCCGACGACCCTCCCCGGTTGAGCCGGGGGCTTTCACGCCGGGCCCACGCCGCCGCCTGCGCGCCCTTTACACCCAATTCTCTGA
+
CCCCCGGGGGGGGGGGGGGGGGGGGGGGGGGGGDFGGGGGGGGGGGGGEFEGGGFGGGGG@FGGGGGGGGGGGGGGGGGG7F=F+@FGGGGFGGGGGFGGGCGGGDE@DGGGGGG5DGDGFGDEGGGFGGDFFGGGGDGFFGGEEFDFGFGGGGDBEGGB5?@FDFGG:EFFE@F>EBD5=CDFFGGF)7:55:77FAGF<:;26279:FFF?1C?(7>:61(79GDD3*.5:<<7?003-<24<B<
@M00200:205:000000000-AKKM3:1:1101:16873:4518 2:N:0:1
TACACGGGTATCTAATCCTGTTTGCTCCCCACGCTGTCGCGCCTCAGTGTCAGCCGGCTCTTGCGAGCCTTCCTGCCCAGCGGGCCGCCTTCGCCACCGGTGTTCTTCCGGATCTCTACGCATTCCACCGCTACACCCGGAATTCCACCCGCCCCTACAGTGCTCAAGCCACGTAGTTCCCACGGCCGACCCGGGGCTGAGCCCCGGGCTTTCACCGCGACCTCCCTCGGCCACCTCCGCGCCCTTTAAAC
+
ACCCC;F:FECFDFFFGFFGGC<EE<FGGEFG7FFEFF8FGGGGGGDFFCF<EFGEEEEEEFEGCGGGGGCEFF;?FGG8FEGEGGGDFGGE@FGFGGGG68CC<A=FDEGFEDGFFFGFGCG@EGGGGEEEGEFF,<>>53*;74C6FFD4>DD5?FC;9:4=>@D69E?(0(;=8@+1>+;8)*/8):CEFC5<)(:(3?F?<3;2;9(.62CC2<)492>/(2)2)/4:4<6(*(48;9B01(44-43
@M00200:205:000000000-AKKM3:1:1101:20044:4529 2:N:0:1
TACTCGGGTATCTAATCCTGTTTGATCCCCACACTTTCGTGCCTCAGCGTCAGTTAAAGCTTAGTGAGCTGCCTTCGCAATCGGTGTTCTTGACGATATCTAAGCATTTCACCGCTACACCGTCAATTCCGCCCACCTCAACTTTACTCAAGTCTTACAGTATCAATGCCACCCTCCCGGTTAAGCCGGGATATTTCAGCACTGACTTATAAGACCGCCTACGCACCCTTTAAACCCAGTTCTCTGA
+
CCCCCGGGGGGGGGGGGGGGGGGGGGGGGGGGGGGGDGGGGGGGGGGGGGGGGFGGGGGGGGGGGGGGGGGGGGGGGGGGGGGGGGGGGGGGGGGGGGGGGGGGGGGGGGGGGDGFGFGFGGGGGGGGGGGGGGGGGFGFFGGFGFGFGFGFEGFFFFFFGGEGEFGGFEFFFFFFBEGEGGGGFGGFFGGEFGGFFEFFEFFFFFFFFEEFCEFGAGF2=>DADGFG<6EEF9<3B@;@EF3?E?<
@M00200:205:000000000-AKKM3:1:1101:11621:4533 2:N:0:1
TACTAGGGTATCTAATCCTGTTTGCTCCCCACGCTTTCGCACCTGATCGTCAGTATTGGTCAAGGAAGCCGCCTTCGCCACTGATGTTCCTTCTGATATCTACGCATTTCACTGCTACACCAGAAATTCCGCTTCCCTCTCCCATACTCTAGCAATGCAGTCTCGGCTGCAGTTCACAGGTTGAGCCAGGGGATTTCACACCCGACTTGCAAAGCCGACTACGTACGCTTTATACCCAATTCTCTGAAGAC
+
CCCCCGGGGGGGGGGGGGGGGGGGGGCGGG6CFGGGGGGECGGGGG9FFGGGGG9,,<E@@6CF8FFB,@@FGG7FGG@FE=FGGGGGGGCG:FG@FFGGGG?:FGDGGGGGDGGFGGGDGG8=FCFGG8,8=C?E?FG):F=9=FGFGFGGGGGFFFDFE6DF55++3AFEFFF++?DFGGGG6DC**6=>?E,;<CC*):)>AFFD6E5;78FD@49=BFF;*4):CCD=*9**>;-=3>)9))19@C(
@M00200:205:000000000-AKKM3:1:1101:26599:4559 2:N:0:1
TACCCGGGTATCTAATCCTGTTTGCTCCCCACGCTTTCGCGCCTCAGCGTCAGTTCCGGTCCAGTGAGCCGCCTTCGCCACTGGTGTTCCTCCCAATATCTACGCATTTCACCGCTACACTGGGAATTCCACTCACCTCTCCCGGTCTCAAGCCAAGCAGTCTGGCAGGCAGTTCCTCGGTTAAGCCGAGGGATTTCACCCGCCCCTTGCTAAGCCGCCTACGCGCCCTTTATACACAATTCTCTGA
+
CCCCCGGGGGGD@@F<FGGG9FGEGGGGGGGGGGGGGGGGGGGGGGGGGGGDFGGGGGGGGGGGGGGGGGGGGCFGGGGGGGGGGGGGGGGGGGGGGG8,,@FGGGGGGGDFGCCDCFFGFFGGGFDDFGGGGDGGGFGFFDFFGEGAGFFDGGGFFGGFGGE?)A?EEC?=?E;C>8DDG:DGFC?49DG>?CFFBCC>=@@B1,=13=3?33BF@GF<?@(.287C)9:FF)4)<)(-6))-<44
@M00200:205:000000000-AKKM3:1:1101:17315:4561 2:N:0:1
TACTCGGGTATCTAATCCCGTTCGCTCCCCTAGCTTTCGTCCCTCAGCGTCAGAAAGGACCCAGTGGACCGCCTTCGCCTCCGGTGTTCCTGATGATATCAACGCATTTCACCGCTCCACCATCAGTTCCGCCCACCTCTATCCTCCTCTAGCTTGCCGGTTTGAAGCGCACTTCCTCGGTTGAGCCGAGGGATTTCACACCTCACCTAACAAGCCGCCTACGGACTCTTTAAACCCAGTTCTCTGACGAT
+
CCCCCGGGGGGGGGGGGGGGGGGGGGGGGGGGGGGGGGGGGGGGGGGGGGGGGGGGGGGGGGGGGGGGGGGGGGGGGGGGGGGGGGGGGGGGGFFFFGGGGGGGGGGGGGGGGGGBGGGGGGGGGFGFGGGDGEGGGFFBBEGBEFFDGFGCFGGF?DDDCGDDEBFGEGB)95?FBFGFGGGGFGCB>>DD48ECFEGFFFFFFF(7;;@F88CF9GE;?D@B(:>F7><464<7EB,::44)55>)3<(
@M00200:205:000000000-AKKM3:1:1101:20976:4588 2:N:0:1
TACTGGGGTATCTAATCCTGTTCGCTCCCCACGCTTTCGCTCCTCAGCGTCAGTATCGGCCCAGAGACCCGCCTTCGCCACCGGTGTTCCTCCTGATATCTGCGCATTTCACCGCTACACCAGGAATTCCAGTCTCCCCTACCGAACTCCAGCCTGCCCGTATCGGCTGCAGGCCCGCAGTTGAGCCGCGGGTTTTCACAGTCGACGCGACAAGCCGCCTACGAGCTCTTTAAACCCAATTCTCTGAAGA
+
CCCCCGGGGGGGGGGGGGGGGGGGGGGGGGGGGGGGGGGGGGGGGGGGGGGGGGGGGGGGGGGGGGGGGGGGGGGGGGGGGGGGGGGGGGGGGGGGGGGGGGGGGGGGFDGGGGGFGGGGGGGGGGGGGGGGFFCECBEDFGGFGEGFGFG6BFGFFFGBEGFCA>DFEGF@FBFFFDD>F?>FFGGA4DEE)=:CFFGC3=@D;69>F>F9;?CF9D>6(.-)4:)92:)65-88E?:<24).)6.-4A
@M00200:205:000000000-AKKM3:1:1101:13234:4615 2:N:0:1
TACTGGGGTATCTAATCCCGTTTGCTCCCCTGGCTTTCGCGCCTCAGCGTCAGTTTCGGTCCAGAATGCCGCCTTCGCCACCGGTGTTCCTCCAGATATCTACGCATTTCACCGCTACACCTGGAATTCCACATTCCTCTCCCGAACTCAAGTCACCCAGTATCGGACGCAGTTCCCAAGTTAAGCTTGGGGATTTCACGTCCGACTTAGGCGACCGCCTACGCGCCCTTTAAGCCCAATTCTCTGACGA
+
CCCCCGGGGGGGGGGGGGGGGGGGGGGGGGGGGGGGGGGGGGGGGGGGGGGGGGGGGGGGGGGGGGGGGGGGGGGGGGGGGGGGGGGGGGGGGGGGGGGGGGGGGGCFGGGGGGGFGGGGGGGGGGGGGGGGGGGGFFFEFFGDGBDFGFF8@FFFDGGFGCDFDBDEBGFFFEFFAAGF:7=?CFFFFD9?DC7;FFG=:B2@25@FCFBFFFGGFGD;(3(=4EBG77:)).-5;61:<)-644))-(
@M00200:205:000000000-AKKM3:1:1101:13400:4620 2:N:0:1
TACCGGGGTATCTAATCCGGTTCGCTCCCCACGCTCTCGTGCCTCAGCGTCAGCTCTCTGCCAGGTGGCCGCTTGCGCCACGGGTGTTCTTCCTGATCTCTACGCATTTCACCACTACACCAGGAGTTCCGCCACCCTCTCAGAGGCTCTAGTGAGGTCGTATCGCCACGCCTCGCTCGGTTAAGCCGAGCGCTTTCAGCAGCGACGCACCCCACCGCCTGCGCACCCTTTAAACCCACTTCCCTGAAAA
+
CCCCCGGGGGGGGGGGGGGGGGGGGGGGGGGGDGFGGGGGGGGGGGGGGGGGGGGGGGGGGGGGGGGGGGGGGDFGGGGGGGDGGGGGGGGGGGFEGGGGGGGGGGGGGGGGGGGFGGGGGGGGGGGGGGGGGGGGGFGBFGFFGFGDDFGGGG<FF8C>EGBGFB*30@DB5=54/;C>FGGGFGGE>8CEFDC<AEFF;D@@FFB(,991>BGGFGF?FFFFBG>D59:44<>:EB((6<)2<:<)).
@M00200:205:000000000-AKKM3:1:1101:23506:4621 2:N:0:1
TACCCGGGTATCTAATCCTGTTTGCTCCCCACGCTGTCGCGCCTCAGCGTCAGCTACTGCCCAGCAGGCCGCCTTCGCCACCGGTGTTCTTCCGGATCTCTACGCATTCCACCGCTACACCCGGAATTCCACCTGCCTCTACAGTGCTCAAGTCGCCCAGTTCGCATGGCCGACCCGGAGTTGAGCCCCGGGCTTTCACCACACGCTTAAGCAACCGCCTACGCGCCCTTTAAGCCCAATTCTAGGAAGA
+
CCCCCGGGGGGGGFGGGGGGGGGGGGGGGGGGGGGGGGGGG@CECDFGGGGGDEDGGF<FGGGGGGGFGEGGGGGGGGDG7<FFGGGGG9EEGGG>FCDEGFGGGGGDFGGGGGGBGGGGGGGGEGGGDGGGC,@GFFGFBGEFF9DFG99=@C?B>EGFF@@G>DC>C>C24):*@A9?FGGDFGGF57CAAE5D9)1730(,,(3:(5)49:>C9<@B6?:)4CDG<*>9<AF(;138>2)))))541
@M00200:205:000000000-AKKM3:1:1101:16062:4626 2:N:0:1
TACCGGGGTATCTAATCCTGTTTGATCCCCACGCTTTCGTGCCTCAGCGTCAATATATGCTTAGTTAGCTGCCTTCGCAATCGGTGTTCTATAACATATCTATGCATTTCACCGCTACATGTTATATTCCGCCAACCTCAACATAATTCAAGGCCAATAGTATCCAGGGCAGTTTCCGAGTTGAGCTCGGAGATTTCACCCCAGACTCAAAGGCCCGCCTACACACCCTTTATACCCAATTCTCTGA
+
CCCCCCEGGEFGGGGGGGGCFEEGGGGGGGGGGGGGGGDGGGGEFFGGDFF@@FGGGGFGGGFGGGGGGGGGGGGGGGECFGFGGGGGGGGGGGGGFCDGGGGGGGGGGGGGG>EEGDEGGFGEGGGGGFFEDEDFGBFDFGFFGFFBDFG+@FDFFD+=FFFGFB6,<EF>D9;DFDD5>A9E*@9*0+@9DE<CFEG9CAA5CC@)8=*A:BFG=DD9((()0=):**.8<**9B@1346?<EE9
@M00200:205:000000000-AKKM3:1:1101:19042:4631 2:N:0:1
TACTCGGGTATCTAATCCCGTTTGCTCCCCTAGCTTTCGCTCCTCAGCGTCAATGTTGGTCCAGGATGCCGCCTTCGCCACCGGTATTCCTCCAGATATCTACGCATTTCACCGCTACACCTGGAATTCTGCATCCCTCTCCCAAATTCAAGCCATCCAGTATCGGATGCAGTTCCCAGGTTGAGCCTGGGGATTTCACATCCGACTTAGTTGGCCGCCTACGAGCCCTTTAAACCCAATTCTTTGA
+
CCCCCGGGGGGGGGGGGGGGGGGGGGGGGGGGGGGGGGGGGGGGGGGGGGGGGGGGGGGGGGGGGGGGGFGGGGGGGGGGGGGGGGGGGGGGGGGGGGGGGGGGGGGGGGGGCC6AGGGGFFGFEGGGGGGGGGGG=6EBFGGFFBGEGFGD,=DFFGGBF9*DDEGEFGFFBEFFF?FDGFGGFGGFFFFFFG6C>CC=EEB==A9@FF4<CEFAAD>=@2(/0:AF4;;E3.)5;8DF<E))175
@M00200:205:000000000-AKKM3:1:1101:11192:4668 2:N:0:1
TACTCGGGTATCTAATCCCGTTTGCTCCCCTGGCTTTCGCGTCTCAGCGTCGGCACACCCCCAGTCACCTGTCTTCACCTTTGGCGTTCCAAGCGATATCTACGCATTTCACCGCTCCACCGCTTGTTCCAGTGACCCCTGAGTGGCCCAAGATCGCCAGTATGCCCAGCAGTTCTGCGGTTGAGCCGCAGGATTTCACAAGGCACTTAACGATCCGCCTACACGCGCTTTAAACCCAATTCTCTGAAGA
+
CCCCCGGGGGGGGGGGGGGGGGGGGGGGGGGGGGGGGGGGGGGGGGGGGGGGGGDGGGGGGGGGFGGGGGGFGGFGGGFFGGGGGGGGGGGGFGGGFGDFGGGGGGGGGGGGGGGFGGGGFGGGGFGGGGGFF9FFFFG>?FFFGFGDG>F=F6FD5EDBDCFGFFFD5FABAEFFFFGDGGGGFGF>?7EEDEF=CEGFEF29DF25EEFF02CE?GEFDF@FDD):>DBF<<32838?94).):4),6
@M00200:205:000000000-AKKM3:1:1101:26084:4679 2:N:0:1
TACGAGGGTATCTAATCCTGTTTGCTCCCCACGCTGTCGCGCCTCAGCGTCAAGGTCGGACCAGAGAGCTGCCTTCGCCATCGGTGTTCTTCCCAATATCTACGAATTTCACCTCTACACTGGGAATTCCACTCTCCTCTTCCGACTTCAAGCCAGCCCGTATCGAATGCCATTCCCGGGTTGAGCCCAGGGCTTTCACATCCGCCGCCACCGGCCGCCTACGCGCCCTTTACACCCAGTTCTCTGACGAC
+
CCCCCGGGGGGGGGGGGGGGGGGGGGGGGGGGGGGGGGGGGDGDGGGGGGGGGGGGGGGDGGGGGGGGGDGGGGGGGGGGDFGGGGEGGGGGGGGGGGCFGG,A?FGFGGGGGGGFFGGGGGGCFGGFFFDGFGGGGFGEFGGFCDD=GDFGGGDF5DD?6CDGFFG6AFFBFAFFFE7DFCD5*5,@0?EDFGGFFFFACEB229-2(5/699EC@GD<FFFFFGDD302)647:EB?2))).59<),-(
@M00200:205:000000000-AKKM3:1:1101:22484:4680 2:N:0:1
TACAGGGGTATCTAATCCTGTTTGCTCCCCACGCTTTCGCACCTCAGCGTCAGTTTCAGTCCAGAAAGCCGCCTTCGCCACTGATGTTCCTCCGGATATCTACGCATTTCACCGCTACACCCGGAATTCCGCTTTCCTCTACCAAACTCTAGCCGAGCAGTCTCGAATGCAATTCCCAGGTTAAGCCCAGGGCTTTCACATCCGACTTGCTCAACCGCCTACGCGCACTTTAAACCCAATTCTCTGAAGCC
+
CCCCCFGGGGGGGGGGGGGGGGGGGGGGGGGGGGGGGGGGGGDECFGGGEGGGFGFGGGGGGGGGEFGGGGGGGGGGGFEGGGGG<FEFGGGGGFEGGGGGGGGDGGCEGFGGDGFGG,E>CD8FCFGGGGGG>8EG7F<DGFDFFGFGFGFFGGFFC>DEFEGFFFFFGFEFE7BFFGFGCGFAF@>FCF5@,,;F4CEEB@=>=95=E4>EEGF54B6;@FF9:)9)0<96335A14(-446).-.4)(
@M00200:205:000000000-AKKM3:1:1101:25164:4682 2:N:0:1
TACAGGGGTATCTAATCCTGTTTGCTCCCCACGCTTTCGCACCTCAGCGTCAATATGTGTCCAGTGAGTCGCCTTCGCCACTGGTGTTCTTCCGAATATCTACGAATTTCACCTCTACACTCGGAATTCCACTCACCTCTCCACAATTCTAGCGATGCAGTCTTAAAGGCAATTCCGGAGTTGAGCCCCGGGCTTTCACCTCTAACTTACAAAGCCGCCTACGTGCGCTTTAAACCCAATTCTCTGA
+
CCCCCGGGGGGGGGGGGGGGGFGGGGGGGGGGGGGGGGGGGGGGGGGGGGGGGGGGGGGGGGGGGGGGGGGGGGGGGGGGGGGGGGGGGGGGGEFGGGGGGGGGGGGGGGGGGGGFGGGGGGGGGGGGGGGGGGGGGFGFFGGFFFCEGFFDCDGFFGGFGGEF7CFFDFFBFEFFF>>?FF7=6DA?@79?>EGGF5ACFFFBEFCE3A4C=7?D2CD@@:5/(488C3347.43E;33;C<CE?)
@M00200:205:000000000-AKKM3:1:1101:22233:4697 2:N:0:1
TACGCGGGTATCTAATCCTGTTTGCTCCCCACGCTGTCGCGCCTCAGTGTCGGCTATTGGGAGATTGCTCTCCCACCGCCCAGCAGACCGCCTTCGCCACTGGTGTTCTTCCGGATCTCTACGCATTCCACCGCTACACCCGGAATTCCATCTGCCTCTACGGTGCCCTAGCGACACAGTTGCCATGGCCGATCCGGAGTTGAGCCCCGGACTTTCACCACGGCCTTATGCCGCCACCTACGCGCCCTTTC
+
CCCCCGGGGGGGGGGGGGGGGGGGGGGGGGFGDGGGEGGGGGGEGGGGGGGGGGGGGGGGGGGFGGGGGGGGGGDAF@FGGE=FGCFGFCEGGEGGGGGGFGGGGGGGGFGGG>GEGGGGGGGGGGGFFFGGGGGEEFCDFGGFGF?9?F7CEFFFFFGFFGAC9A9D?FFFAABDFF4AF7C>AFGFFGDEDC=<D@D<;>)44(3;>09BF)3<AGF7162>BC)7:7976>60;?(.5?660497(2)
@M00200:205:000000000-AKKM3:1:1101:12742:4719 2:N:0:1
TACGCGGGTATCTAATCCTGTTTGCTCCCCACGCTTTCGTGCCTCAGTGTCAATAATCGCTTAGCAAGCTGCCTCCGCTATCGGTGTTCTATGTCATATCTAAGCATTTCACCGCTACATGACATATTCCGCTTACCTCAACGATATTCAAGATTGATAGTATCCACGGCAGTTCCCAAGTTAAGCTTGGGGATTTCACCACGGACTTACCAACCCACCTACGCACCCTTTAAACCCAATTCTCTGA
+
CCCCCGGGGGGGGGGGGGGGGGGGGGGGGGGGGGGGGGGGGGGGGGGGGGGGGGGGGGGGGGGGGGGGGGGGGGGGGGGGGGGGGGGGGGGGGGGGGGGGGGGGGGGGGGGGGDEFGGGEFFGFEGCFGFFGGCDGGFGEFGGFFBGEGFGGGGGFFFGFGD>D>FDEEGBFFFFFFFGFGGGGFGGFFGGEFGGCFEG5:CAFFFFFEEFEFFEC=D43>8=B@EDDDFF;<<83=;2@E<35CEE
@M00200:205:000000000-AKKM3:1:1101:11169:4723 2:N:0:1
TACTAGGGTATCTAATCCTGTTCGCTCCCCATGCTTTCGCTCCTCAGCGTCAGTTAATGCCCAGAGACCTGCCTTCGCCATCGGTGTTCCTCCTGATATCTGCGCATTTCACCGCTACACCAGGAATTCCAGTCTCCCCTACATCACTCTAGTCTGCCCGTACCCACCGCAGATCCGGAGTTGAGCCCCGGACTTTCACGGCAGACGCGACAAACCGCCTACGAGCTCTTTAAACCCAGTTCTCTGAAGA
+
CCCCCGGGGGGGGGGGGGGGGGGGGGGGGGGGGGGGGGGGGGGGCGGGGCGGGGGGGGGGGGGGGGGGGGGGGGGGGGGGGGGGGGGGGGGGGGGFFGGGGGDEFC@@A;DFFGGFGGGGGGGGGGGGGGFFFGGGGFCDFFGFGFGFGFGGFCFFFEGBGG>>EFGGFDEFF*?DFBGFGECF?8?FEDC>5CGGFEGDAA25@3>2(5629DCF;GD@F@;=(:)2*2)...3.A:?32<:A4>AA>A
@M00200:205:000000000-AKKM3:1:1101:22544:4733 2:N:0:1
TACTGGGGTATCTAATCCTGTTTGATCCCCACGCTTTCGTGCCTCAGAGTCAATCTTCGTGTAGCGAGCTGCCTTCGCAATTGGTGTTCTATGTCATATCTAAGCATTTCACCGCTACATGACATATTCCGCTCACCTCCACGGGATTCAAGACAGAGAGTATCAACGGCAGTCTCCGAGTTAAGCACGGAGATTTCACCACTGACTTCCCAGCCCTCCTACGCACCCTTTAAACCCAGTTCTATGCAGCT
+
CCCCCGGGFGGGGFGFFGFGGGFGGCGGGGGGGGGGCFGGGGGGGGGGGGGGGGGGGGGGGGGGGGGGGGGGGGG?FFEGEEGFGGGGGG;FFFGGG?FGFDFGGDFG8FAFAEDFGGGGGGGGAGG8FDDG6CGGGFFBFGGFGA6DFF8FGG?FFGC?ECEGFFGGFED8F)1CFEG5@;FDCF2:?>ED>?ACAAFEE)=@B2A4>E:*0)687DDDFFF?DEEG<45E<C33;7@43))).77<))(
@M00200:205:000000000-AKKM3:1:1101:20925:4747 2:N:0:1
TACTAGGGTATCTAATCCTGTTTGATCCCCACGCTTTCGTGCCTCAGCGTCAATATTTGTGTAGCCAGCTGCCTTCGCAATCGGTGTTCTATGTCATATCTAAGCATTTCACCGCTACATGACATATTCCGCTAACCTCCACAACATTCAAGAATTATAGTATCCACGGCAGTTTCCGAGTTAAGCTCGGAGATTTCACCACGGACTTACAATTCCGCCTACGCACCCTTTAAACCCAATTCTCTGAAGA
+
CCCCCFGGGGGGGGGGFGGGGGGGGCGGGGGGGGGGGGGGGGGGGGGGGGGGGGGGGFGEGGGCGGGGGGGGGGGGGGGGGGGGGGGGGGGGGGGGC<EGGFGGGGGGGGGGFGG5CFG?ECFFCD;FGGGGGGGGCFDDFDFFGFCDDFGGGGCDFGG7ECEF>FGG>GEFFFFFFFGFDGGGFG8;@DE5*:,+CAE@@=AB5>>EAEFFEFGGF4>45>AF@EEG983*8**0=5@176<<34<?)6
@M00200:205:000000000-AKKM3:1:1101:20556:4749 2:N:0:1
TACTCGGGTATCTAATCCTGTTTGCTCCCCACGCTGTCGCGCCTCAGCGTCAGCCACTGCCCAGCAGGCCGCCTTCGCCACCGGTGTTCTTCCGGATCTCTACGCATTCCACCGCTACACCCGGAATTCCACCTGCCTCTACAGTGCTCGAGCCACTCAGTTCGCACGGCCGATCCGGGGTTGAGCCCCGGACTTTCACCACACGCTTAAGTAGCCGCCTACGCGCCCTTTAAACCCAGTTCTCTGAAGA
+
CCCCCGGGGGGGGGGGGGGGGGGGGGGGGGGGGGGGGGGGGGGGGGGGGGGGGGGGGGGGGGGGGGGGGGGGGGGGGGGGGGGGGGGGGGGGGGGGGGGGGGGGDGGGGGGGGGGFGGGGGGGGGGGGGGGGGGGGFFGFFGFFGFGFGACDGGFFFFGFGGEGFEGGFGFBB2A>FFGEGGGGFGFFEGGFAEGGFEGFFBFFB>02:A>ABDGEFGEF?BF)(2<D)9:AAFAFG(.36<9<AB<92)
@M00200:205:000000000-AKKM3:1:1101:21341:4751 2:N:0:1
TACGAGGGTATCTAATCCTGTTTGCTCCCCACGCTGTCGCGCCTCAGTGTCAGCAACGGCCCAGCAGAACGCCTTCGCCACTGGTATTCTTCCCGATCTCTACGCATTCCACCGCTACACCGGGAATTCCATCTGCCCCTACCGTGCTCTAGCTCGCCAGTCTGACCGGCAGCCCCGGAGTTGAGCCCCGGGCTTTCACAACTGACTTAACCGACCGCCTACGCGCCCTTTAAACCCAATTCTCTGAAGA
+
CCCCCGGGGGGGGGGGGGGGGGGGGGGGGGGGGGGGGGGGGGGGGGGGGGGGGGGGGGGGGGGGGGGGGGGGGGGGGGGGGGGGGGGGGGGGFGECFGGGGGGGGGGGGFGGGGGFGGGGGGGGGGGGGFFGGGGGDFGFFGGEFFGFGFG?CGGFFGGFGGFG@FCGDE54ABDFE49?FGGF4CF?;55>BDFCFFGE)6@E@EEFFFFE;FGG9DEF?F6E>D5C50)6<9<1E?(,):46452)42
@M00200:205:000000000-AKKM3:1:1101:21666:4753 2:N:0:1
TACTAGGGTATCTAATCCTGTTTGCTCCCCACGCTTTCGCGCCTCAGCGTCAGTTCCGGTCCAGTGAGCCGCCTTCGCCACTGGTGTTCCTCCCAATATCTACGCATTTCACCGCTACACTGGGAATTCCACTCACCTCTCCCGGTCTCAAGCCTTACAGTCTGACAGGCAGTTCCTCGGTTAAGCCGAGGGATTTCACCCGTCACTTGCAAAGCCGCCTACGCGCACTTTATACCCAGCTCCCTGAAGCT
+
CCCCCGFFFFGGGGFGFGGGFGGGGFGGGGGGGGGGFGGGEGDGGGGGGGGGGGGGGGGGGGGGGGE@FGGGGGGGGGGDGGFGGFFGGGFGFGG8EFGGGFFGGGGGFG9EFGGFGEDGCDFGFGGGGGGGGGDGGFF=FGG>EBDDGFGFGG6DFFGF8=9@=F6EDFF>;7CCCFD>FG6AAFGFEGED*19;BEFFB==@DFEEEEBC*78C@GED;@DFFGBC783<<24)3)4(.)(-()4))))
@M00200:205:000000000-AKKM3:1:1101:16858:4780 2:N:0:1
TACAAGGGTATCTAATCCTGTTTGCTCCCCACGCTTTCGCGCCTCAGCGTCAATCACGGGCCAGATAGCCGCCTTCGCCACCGGTGTTCTTCCCAATATCTACGAATTTCACCTCTACACTGGGAATTCCACTATCCTCTCCCGCATTCAAGCTCATCAGTATCAAGCGCAGCCCCCAGGTTGAGCCCGGGAATTTCACGCCTGACTTGATAAGCCGCCTACGCGCCCTTTAAACCCAATTCTCTGACGA
+
CCCCCGGGFGGGGGGGGGGGGGGGGGGGGGGGGGGGGGFGGGGGGGGGGGGGGCFGGGGGGGGGGGGGGGGGGGGGGGGEGCGGGGGGGGGGGGGGGGGGGGFGGGGFGGFGGGCFGGGGGGGGGGGGGGGGGGCFGFGEFGGFGFD=FFG@DCDBF=FFGG7DFFGG>EF5BFDFFFC5@E5CAFGFFDEEFGGGFF?99BB>208?=:C5C@FC@DF(3;@>;EED55:AAAABE?:(5:)):AF428
@M00200:205:000000000-AKKM3:1:1101:15053:4788 2:N:0:1
TACACGGGTATCTAATCCCGTTTGCTCCCCTGGCTTTCGCTCCTCAGCGTCAATGCCGGTCCAGGATGCCGCCTTCGCCACCGGTATTCCTCCAGATATCTACGCATTTCACCGCTACACCTGGAATTCCGCATCCCTCTCCCAATCTCAAGCCATCCAGTATCAGACGCAGTTCCCCGGTTAAGCCGAGGGATTTCACGTCTGACTTAGTTGGCCGGCTACGAGCCCTTTAAACACAGTTCTCTGAATAC
+
CCCCCGGGGGGGFFFGFAFEFFGGGGFFGGGGGGGFGGGGGGG@FDGGGGGGGFGGFGGGGGGGGGGGGGGDGGGGGGGEFFCEF:C?@BFGFGGGGGGFFGFGEGEC,ABAFEGEGGGFFGGFGGDGDFFDGGGEFFCDFFF98DDDDDFGFGDFFGC?GGEGEFDD?:*5:;FFFFD55@7CFFG???E458CFF*=>(25BE48**17);38<()02(/1:4*)9*2246:-)2(().)-6).<-)))
@M00200:205:000000000-AKKM3:1:1101:8270:4790 2:N:0:1
TACTGGGGTATCTAATCCTGTTTGATCCCCACGCTTTCGTGCCTCAGAGTCAATATATGCGTAGCGAGCTGCCTTCGCAATCGGTGTTCTATGTCATATCTAAGCATTTCACCGCTACATGACATATTCCGCTCACCTCCACAATATTCAAGACAGATAGTATCAATGGCAGTTTCCATGTTAAGCACGGAGATTTCACCACTGACTTACCTGCCCTCCTACGAACCCTTTATACACAATTCTCTGAAGCT
+
CCCCCGGGGGGGGGGGGGGGGGGGGGGGGGGGGGGGGGGGGGGGGGGFFGGGGGGGGGGGGGGGGGGGGGGGGGGGGGGGGGGGGGGGGGGGGFGGGGGGFGGD@FGGGFG<FCEEDFGFG8DFGGGGGGGGGGDEGFGDFDGFGFGEGFGGGGGFFGGFGGDGDDFGFFFFFEFFFFGFDG9D9DDF>6E>BCA9FEEEEF8@@0:;CE@5@CCC5@B@CE9*)=@D9*:40/9*679=848CF?48>3)
@M00200:205:000000000-AKKM3:1:1101:17379:4799 2:N:0:1
TACGCGGGTATCTAATCCTGTTTGCTCCCCACGCTTTCGCGTCTCAGCGTCAGTACCGTCCCAGCGAGCTGCCTTCGCCATTGGTGTTCCTCCCGATATCTGCGCATTTCACCGCTACACCGGGAATTCCACTCGCCTCTTCCGGACTCTAGCCCGACAGTATCAACCGGCTTTCAAGGGTTGAGCCCTTGACTTTCACAGCTGACTTACCGGACCGCCTACACGCTCTTTACACCCAATTCTCTGA
+
CCCCCGGGGGGGGGGGGGGGGGGGGGGGGGGGGGGGGGGGGGGGGGGGGGGGGGGGGGGGGGGGGGGGGGGGGGGGGGGGGGDDGGGGGGGGGGGEGGGGGGGGGGGGGGGGGGGEDGGGGDEGGDGGGGGGGGGG>EGEFGGD6?C=GFGGGDFBFGGFGG4@?FGG>EEBFEFFFFGDGGGGFGGFFGGFFGF@CCF?@7EE3,.5)..8>;GC>GE:BFFFFD)9*26A)55:E28<BABA>4)
@M00200:205:000000000-AKKM3:1:1101:18708:4800 2:N:0:1
TACACGGGTATCTAATCCTGTTTGCTCCCCACGCTTTCGCGTATCAGCGTCAGTATCCGACCAGGGGGCCGCCTTCGCCACCGGTGTTCTTCCTGATATCTGCGCATTCCACCGCTACACCAGGAGTTCCGCTCTCCCCTGCCTACCTCTAGTCTGCCCGTATCGGAAGCAGGCTCGGAGTTAAGCTCCGAGTTTTCACTCCCGACGTGACGAACCGCCTACGAGCCCTTTAAACCCAATTCTCTGAATAT
+
CCCCCGGGGGGGFGFGGGGGGGGGGGGGGGGGGGGGGGGGGGGEGGGGGGGGGGGGGGGGGGGGGGGGGGGGGGGGFGGGGGGGGGGGGGGGGGGGFGGGGGDGGGGGGEFGGGGBCCGGGGGGFGGFGGGGGGDF8;:)?E;?GFG@GFF7EFGFFGD5EGFGFFGGFGADFFFF?4)2=FGF8@FFAGGFFDGFFCFE>3;901226?BFFFGE>GF004(04=BFCDDA>222E???9>ABA>A<).)
@M00200:205:000000000-AKKM3:1:1101:23275:4805 2:N:0:1
TACACGGGTATCTAATCCCGTTCGCTCCCCTGGCTTTCGTGCCTGAGCGTCGGCCAAGCCCCAGTCTGTCGCTTTCGCCACCGGCGTTCCTCCCGATCTCAACACATTTCACCGCTCCACCGGGAGTTCCACAGACCCCTAGCTCGCCCAAGCTCGTCAGTCCCCGAAGCACGTCCCCGGTTAGGCCGGGACCTTTCACCACGGGCTTGACAAGCCGCCTGCGCACCCTTTAAACCCAATTCTCTGAAGA
+
CCCCCGGGGGGGGGGGGGGGGGGGGGGGGGGGGGGGGGGGGGGGGGGGGGGGGGGGGGGGGGGGGGFFGGGGG7EGGGGGGGGGGGGGGGGGGGGGCGGGFGGGFFGGGGGGGDGAGFFFGGGGDECFFGGGFGGGGFGBFGGFGFGF59FGGDFEFGGFGCEFFFGDAGFDFDF45FC:=EGGFGGFFDGB>GGGFAGDFFFFFFF:>?FFFFGGFD>0::>EBGFG<72AD<<:EB:<9A<2)6<)4)
@M00200:205:000000000-AKKM3:1:1101:9794:4814 2:N:0:1
TACACGGGTATCTAATCCCGTTCGCTCCCCTAGCTTTCGCGCCTCAGCGTCAGTGTCAGCCCAACAACCCGCCTTCGCCGCAGGTGTTCCTCTCGATATCTACGCATTTCACCGCTACACCGAGAATTCCAGTTGCCCCTTCTGCACTCTAGCCCCGCAGTATCGGCTGACCTTTCCGAGTTAAGCCCGGAGATTTCACAGTCGACTTGCGGTGGCCGCCTACGCGCCCTTTAAGCCCAGTTCTCTGA
+
CCCCCGGGGGGGFGGGGGGGGGGGGGGGGGGGGGGGGGGGGGGGGGGGGGG@FGGGGGGGGGGGGGGGGGGGGGGGGGGGGGGGFGGGGGGGGGGFEFGFFFGFGGGDGGGGGDEDGGGGGGGGEGGGGGGGGFGGGFGFFGD+=3=DGFF=B6DDFGG55+3==AGGFFFFFFFFFF75F:CFAD?AFC*/8CFGFFGFAEF<?@1;@EF0(6:=3CB9:(.898)9C5:)6444<2<F04)-).:B
@M00200:205:000000000-AKKM3:1:1101:4892:4838 2:N:0:1
TACTCGGGTATCTAATCCTGTTTGCTCCCCACGCTTTCGCGCCTCAGCGTCAGACCCGGGCCAGAGAGTCGCTTTCGCCACCGGTGTTCCAGCCAATATCTACGAATTTCACCTCTACACTGGCTATTCCACCCTCCTCTCCCGGTCTCCAGCCCGGCCGTCCCGGACGCTGTTCCGGGGTTGAGCCCCGGGCTTTCACGTCCGACTGGCCCGGCCGCCTGCGCGCCCTTTACACCCAATCCTCTGAAGAC
+
CC@CCGGCEEGGFFGFGGGG<FEE,CEGGCFGGGCGFFC,@FFEGDGGG,B@,FF<@:CGC+:FDF<F,C+>,4A=4FFEGFG7CG:FF,9C8+,AFFF9=,CFG,A9,,9BADFD+C,,;94>,8E=FGGG8+86CFD7*8,3@*68+:=+,6=55:>589)3)*3;>E449*:6)8)/=*:0/+:8D3>)212*;.<=@?09(-,((28(40//33)-480)(2079*462>ABE0(7(,:2)).)..(
@M00200:205:000000000-AKKM3:1:1101:18575:4848 2:N:0:1
TACTAGGGTATCTAATCCTGTTTGCTCCCCACGCTGTCGCGCCTCAGCGTCAGCCGCCCCCGTGAGGGGGCTCCCTGCCCAGCGGGCCGCCTTCGCCACCGGTGTTCTTCCGGATCTCTACGCATTCCACCGCTACACCCGGAATTCCGCCCGCCCCTACAGTGCTCCAGCGCGCCAGTCCGCACGGCCGACCCGGGGTTGAGCCCCGGGCTTTCACCCCGCGCTTGACGCGCCGCCTACGCGCCCTTTAT
+
CCCCCGGGGGGGGGGGGG<FGGFGGGGGGGGGGGGGGGGGDCFGGGGGGGGGGGGGGGDFGGEEGGFGG>FCGCDEFGGGCCGGCGE@BEGF+EEG@C=F>>>F3@DEDGFC7B6?FGGGFGGCFBD;FGGGDEGGGAF29>**19D86B55:<CDFCF5AD?>CF+AA08:)7D@EDFFCGGD>5/7<C5>::C5567310::?:(6;B>>67F7<F)(,1(0(2)549:;0;9>E(8.4069(46()6)
@M00200:205:000000000-AKKM3:1:1101:26424:4891 2:N:0:1
TACCGGGGTATCTAATCCCGTTTGCTCCCCTAGCTTTCGCCGTTCAGCGTCAATGTCGGTCCAGGATGCCGCCTTCGCCACCGGTATTCCTCCAGATATCTACGCATTTCACCGCTACACCTGGAATTCTGCATCCCTCTCCCGAATTCAAGCCATCCAGTATCGGATGCAGTTCCCAGGTTGAGCCTGGGGATTTCACATCCGACTTAGTTGGCCGCCTACTTGCCCTTTATACCCAATTCTCTGA
+
CCCCCGGGGGGGGGGGGGGGGGGGGGGGGGGGGGGGGGGGFGGGGGGGGGGGGGGGGGGGGGGGGGFGGGGGGGGGGGGGGGGGGGFGGGGGGGGGGGGGGGGGGGGGGGGGGGGFGEFGGGGFECGGGGGGGGGFGFGFFGGFGDDFGFGCGGGFFFGFFF7@5B?EBFCEFFFFFFD5DCGGFGGFFGGAAED;AEGFFFB=DFF=CC9992BC@DEFF8)+/50;*;).?6C3:<;@C<CEF39
@M00200:205:000000000-AKKM3:1:1101:24746:4909 2:N:0:1
TACAGGGGTATCTAATCCCGTTCGCTCCCCACGCCTTCGCGCCTCAGCGTCAGGGACGGCCCAGCTGGCCGCCTTCGCCACGGGTGTTCCGCCTGATCTCTCCGCATTTCACCACTACACCAGGCATTCCACCAGCCCCTACCGCCCTCAAGCGGTGCGGTCCCCGACGACCCTCCCCGGTTGAGCCGGGGGCTTTCACGCCGGGCCAGCCCCGCCGCCTGCGCGCCCCTTAACACCAGTTCTCTGCAGGT
+
CCCCCFGGGGGGGGGGGFGGGGGGGGGGGGGGGGGGGGGGGGGGGGGGGGGGGGGGGGFGGG@GGGGGGG7FEEEGFGGGGECCEFCCFGGGGGGGFGFFG,EFGGECAFFFGGGFGGGGGGGGGFFGGGGGGGGGFEGFFGGFCBGBGFF*BD9?5>DDCDFGDEDEEEE9B(=DFF5;C=5*AEG@)7C>@=>6FAE1??F6203(42(,4(:C7DD((475(2)1)*.)..)4;4(-4<>2)-)6:((
@M00200:205:000000000-AKKM3:1:1101:9347:4986 2:N:0:1
TACTCGGGTATCTAATCCTGTTTGATCCCCACGCTTTCGTGCCTCAGCGTCAGTTACAGCCTAGTAAGCTGCCTTCGCAATAGGGGTTCTTTATGGTATCTATGCATTTCACCGCTACACCATAAATTCCGCCTACCTCGTCTGTACTCAAGCTCTTCAGTATCAATGGCTGTTCTACAGTTAAGCTGCAGGATTTCACCACTGACTTAAAAAGCCGCCTACGCACCCTTTATACCCAATTCTCTGA
+
CCCCCGGGGGGGGGFGGGGGGGGGGGGGGGGGDGGGGGGGGGGGGGGGGGGGGGGGGGGGGGGGGGGGGGGGGGGGGGGGGGGGGGGGGGGGFDCFFFGGGFGGGGGGGGGGGGGFGGGGGGGGGGGGGGGDGGGGGFGAFGGFGEFEGFGCFGFFFGGFGGFGFBGGFC0:DDFFFFD?FGGGFDFF*=D:BGGFFEF5=CCC@EFFFECE*)><=DEA=CFB>E9DFF=6<AECC7>2/>CCEF9
@M00200:205:000000000-AKKM3:1:1101:10680:4994 2:N:0:1
TACTAGGGTATCTAATCCTGTTCGCTCCCCACGCTTTCGCTCCTCAGCGTCAGTATCGCCCCAGAGACCCGCCTTCGCCACCGGTGTTCCTCCTGATATCTGCGCATTTCACCGCTACACCAGGAATTCCAGTCTCCCCTGCCGAACTCTAGCCCGACCGTATCGAATGCAGGCCCGGGGTTGACCCCCGGGGTTTCCCCTCCTACGTCACAAGCCGCCTACGAGCCCTTTATCCCCAATTCTCTGAAGG
+
CCCCCGCGGGDG@FGGGGGGGF,BCFGGGGFGGGGEGGGC:FEGFFGGGFEE,CCEFC,BFGGD8FF?E<FCGG@EBB86?F7+74B?FDAA84AFE,@FG,,@FCGDFGEGG>EFCF9ADF88+6D?FGD,6=9@F5>5*@?*+98)=+@2@D+**@C5C65CD5?,*@+8*:>*34*4<C9<*>=):D*5)/29A)3(/13(/5(.(-4:),;;(9::?B(),*0900))))..;7?(-))))))).(
@M00200:205:000000000-AKKM3:1:1101:9442:4999 2:N:0:1
TACGGGGGTATCTAATCCTGTTCGCTCCCCACACTTTCGCTCCTCAGCGTCAGGTCATGCCCAGAGAACCGCCTTCGCCACCGGTGTTCCTCCTGATATCTGCGCATTTCACCGCTACACCAGGAATTCCGTTCTCCCCTGCATACCTCTAGTCTGCCCGTATCGGAAGCAAGCACCGAGTTAAGCCCGGTGTTTTCACTCCCGACGCGACAAACCGCCTACGAGCCCTTTAAACCCAGTTCACTGA
+
CCCCCGGGGGGGGGGGGGGGGGGGGGGGGGGGGGGGGGGGGGGGGGGGGGGGGGGGGGGGBEFGGGGGGGGGGGGGGGGGGGGGGGGDGGGGGGGGGGGGGGGGGDEGGGGGGGGFGGGGGFGEGGGGGG?DD,=E=?CDFGGFGFGFCFFC;CFCFFCEGDDGDEG8BGF@ABFFFF4?D8@GFG8AEGGFFGGFF?FCAF?;1999;@B06?GC>GE:832)4CBGC5)):622;:?FA>)6)-<
@M00200:205:000000000-AKKM3:1:1101:9969:5020 2:N:0:1
TACGGGGGTATCTAATCCGGATCGCTCCCCACGCTTTCGCGCATCAGCGTCAGCAAAGCCCCAGGCAACCGCCTTCGCCACTGGTGTTCCTCCCGATATCTACGCATTCCACCACTACACCGGGAATTCCATTGCCCCCTAGCTTGCTCGAGCTCGACCGTATCCGCTGACCCCGCCCAGTTGAGCCGGGCGATTTCACACCGGACGTGCCGAGCCGCCTACGCGCCCTTTAAACCCAATTCTCTGCAGA
+
CCCCCGGGGGGGGGGGGGGGGGGGGGGGGGG@FGCFGGGGGGGGGGGFGGGGGGGGFFGEGGGGGGGGGGGGGGGGGGGGDGGGGGGGGGGGFEGGDGGGGGFGGGGGGGGGFGGFGGG<F6EDEGGGFGGGGFGGG?GAFF6BEFGFGAGGG7C>BCDDGG(;56CEDGA;F?3BA53;<7+@AGFD>DEDF5*5@9C>(46>BF(8?::B>>GC9D58(4239D;D79:9)6>BGF(249.<44)62.
@M00200:205:000000000-AKKM3:1:1101:12817:5028 2:N:0:1
TACCCGGGTATCTAATCCCGTTCGCTCCCCACGCCTTCGCGCCTCAGCGTCAGGGACGGCCCAGCTGGCCGCCTTCGCCACGGGTGTTCCGCCTGATCTCTACGCATTTCACCACTACACCAGGCATTCCACCAGCCCCTACCGCCCTCAAGCGGTGCGGTCCCCGACGACCCTCCCCGGTTGAGCCGGGGGCTTTCACGCCGGGCCAACACCGCCCCCTGCGCGCCCTTTAAACCCAATTCTCTGAAGAC
+
CCCCCGGGGGGGGGGGGGGFEEFCE@FGGGGGGGGGGFGGEGGGGGGGGGGDGDFGGEGGGGGCFAF=CGGGDGGFDGGGGGGE@CFCFFGGGEFGFCEGCFGGGDCG;D;FGGGFGGGGGCF@FGDFFGCDGFGGFFGB?FGFGEDAGFGFGDDD>EGFEG4D>/9C>GD(.(08ADDEB5)*)9?:)/:;D5*9=)3,,31793(4(,,816CC(9>(-44)(:7>79))-)52??<()66::)4))-(
@M00200:205:000000000-AKKM3:1:1101:25480:5042 2:N:0:1
TACCGGGGTATCTAATCCCGTTTGCTCCCCTAGCTTTCGCGCCTCAGCGTCAAGAACAGGCCAGGAAGTCGCCTTCGCCACTGGTGTTCCTCCCGATATCTACGCATTTCACCACTACACCGGGAATTCCACTTCCCTCTCCTGCCTTCGAGTCGATCAGTATCGAGTGACCCTCCCCAGTTGAGCCGGGGGCTTTCACACTCGACTTGAACGACCGCCTGCGCGCTCTTTATACCCAATTCTCTGAAGTC
+
CCCCCGGGGGGGGGGGGGGGGGGGGGCGGGFGGGGGGGGGGGGGGGGGGGGGGGGGGGGFFGGFGGGGGGGGGGGGGGGGGGGGF,EGGGGGGGGGDGGGGGFGGGGCFGFFGGGFGGGGFGGGGECGGA:FFFGFCDFDFFGFFFFEGFFFGFGFE8?AFGCGD5DG5CF6A@FFEFG5@,B>AFFE9D5?DGCFFFFE@(3119@6@F@F@FEE6DE?:(3.,*7D3C))).4)344,.)6:46.:<))
@M00200:205:000000000-AKKM3:1:1101:9654:5069 2:N:0:1
TACAAGGGTATCTAATCCTGTTCGCTCCCCACACTTTCGCTCCTCAGCGTCAGGTAATGCCCAGAGAACCGCCTTCGCCACCGGTGTTCCTCCTGATATCTGCGCATTTCACCGCTACACCAGGAATTCCGTTCTCCCCTGCATACCTCTAGTCTGCCCGTATCGGAAGCAGGCTCAGGGTTAAGCCCTGAGTTTTCACTCCCGACGTGACAGACCGCCTACACGCCCTTTAAGCCCAATTCTCTGA
+
CCCCCGGGGGGGGGGGGGGGGGGGGGGGGGGGGGGGGGGGGGGGGGGGGGGGGGGGGGGGGGGGGGDGGGGGGGGGGGGGGGGGGGGGGGGGGGGGGFGGGGGGGGGGGGGGGGGFGGGGGGGGGGGFGGGFGGCFGDGDFGGFGFGEGBFFFFF?DDG>E6DDABDC>GFFFFAA6ACFGCFGFFGFFGGF6EFGFEGEFF97)069@2>C;(==>DE6;;E)(3)::75)6><3=;@@2<<4942
@M00200:205:000000000-AKKM3:1:1101:10461:5073 2:N:0:1
TACCCGGGTATCTAATCCCGTTTGCTCCCCTGGCTTTCGCGCCTCAGCGTCAATACCGGTCCAGGATGTCGCCTTCGCCACCGGTGTTCCTCCAGATATCTACGCATTTCACCGCTACACCTGGAATTCCACATCCCTCTCCCGGATTCGAGCCAACCAGTCTCGGACGCAGTTCCTGGGTTGAGCCCAGGGATTTCACGTTCGACTTAGCAGGCCACCTACGCGCCCTTTAAACCCAATTCTCTGC
+
CCCCCGGGGGGGGGGGGGGGGGFGGGGGGGGGGGGGGGGGGGGGGGGGGGGGGFGG<FDFGGGGGFFGGGGGCGGGGGGGEGGGCCFDGGGGGGGGGGGGGFGFGGGG;FGGGGGFGGGDGGGGGGGGGCGGFFFGFFGBFFGFEFGAFEGCCD8*<@CFFF<FEFGGFGF>BEFFFFFFGC4*9D,:>GF)886CAEC@B=BD=;13;CFF8?8;(/;3=EFF>E<35>8<.623C?105<<<A5)
@M00200:205:000000000-AKKM3:1:1101:19353:5076 2:N:0:1
TACGAGGGTATCTAATCCTGTTTGATCCCCACACTTTCGTGCCTCAGCGTCAGTTACAGCCTAGTAAGCTGCCTTCGCTATAGGTGTTCTTGACGATATCTAAGCATTTCACCGCTACACCGTCAATTCCGACTACCTCATCTGTACTCTAGCCCCACAGTATCAATGCCACCCTCCCAGTTAAGCTGGAATATTTCAGCACTGCCTTACAGGGCCGCCACCGCACCCTTTAAACCCAATTCTCTGAACA
+
@CCCC;E@@CF<,ED<CEFFEGGEGFFAFFGGGGGGGFGGGGD9CCCGECFGEFGGGGGGGGGFCAEFGGFGGGF:<FCFGEAFFGGCGE,5CEG:FGDFA;F;<EFFGFGF9EGFGGGGFGFC:>CGF;=+6@=E,9=8D=CF;D8CF9D?D+=<9>DB=DFGDFGFF?DEF)9D3:D5>@CC<=,:FFC:CGEC+CC7*))0*)5;*)9@=5:C)*:))07?-=/?**8=8=B(65(3.95)64)7(1
@M00200:205:000000000-AKKM3:1:1101:14884:5090 2:N:0:1
TACCGGGGTATCTAATCCTGTTTGCTCCCCACGCTGTCGCGCCTCAGTGTCAGAAACTGCCCAGCAGACCGCCTTCGCCACCGGTCTTCCTCCGGATCTCTACGCATTCCACCGCTACACCCGGAATTCCGTCTGCCTCTACAGTCCTCGAGTTTGACAGTCGGCACGGCAGATCCGGGGTTGAGCCCCGGACTTTCACCACAGCCTTATGCCGCCACCTACGCGCCCTTTATACCCAATTCTCTGAAGAC
+
CCCCCGDGGGGGGGFFFGGGGGGGGFGGGGGGDGGGGGGGFGGGGGGGGFAFGFFGGGGGGGGGGGGGGGGGGGGGGGGGFGGGEGGGGGFGGGGGGCAFGGGGGGGDGCFGGGGDGGGFGGGGGGDCFEDDCECCEBGFFFFFGFGFGDGG3=D<BEGAFG9C=>C8?EE2@3AFFBD4<CGFFGG>BGGDFGFFFEGEEF01?1;<?A243>DE>GF::0:59EFG<4)6)--.<4(45<5>)4)42)(
@M00200:205:000000000-AKKM3:1:1101:9488:5115 2:N:0:1
TACTAGGGTATCTAATCCTGTTCGCTACCCACGCTTTCGCTCCTCAGCGTCAGGTAAGGCCCAGAGAGCCGCCTTCGCCACCGGTGTTCTTCCTGATATCTGCGCATTCCACCGCTACACCAGGAGTTCCGCTCTCCCCTGCCTACCTCTAGTCTGCCCGTATCGGAAGCAGGCTCGGAGTTAAGCTCCGAGTTTTCACTCCCGACGTGACGACCCGCCTACGAGCCCTTTATACCCCATTCTCTGA
+
CCCCCGGGGGGGGGGGGGGGGGGGGGGGGGGGGGGGGGGGGGGGGGGGGGGDGGGGGGGGGGGGGGGGGGGGGGCFGGGGGGGGFGGGGGGGGGGFDFGGGGFDGDGGG=EGGGGEGGFGFGGGGGGGGGDGDGDG,;@DFCFFGFGEGFGGGGGFFDGDGGFGAFCEBGA=9AFFF>GD1,=9BCCFFG5@>?FDA4@CFDD2@BFFF?FDFF5:9DD<?:(0485C**.:A244+((,6)))6<A
@M00200:205:000000000-AKKM3:1:1101:12799:5124 2:N:0:1
TACTGGGGTATCTAATCCGGTTCGCTCCCCTAGCTTTCGCGCCTCAGCGTCAGGAGTGGCCCAGCCATCCGCCTTCGCCACCGGCATTCCTAGCGATATCTGCGCATTTCACCGCTACACCGCTAGTTCTAATGGCCTCTACCATCCTCAAGTCAACGCAGTATCCGACGCAGTTCCACAGTTGAGCCGTGGGATTTCACGCCGGACTTACGTAACCGCCTGCGCGCCCTTGAAACCCACTTCTCTGA
+
BCCCCGGGGGGGGFGGGFGEGGGEGGGFGGGGGGGFFGGGGGGGGGGGGGGGGGGGGGGGGGGGGGGGGFGGGGGGDGFGGGGGGBFGGGGGGGGGGGGDEECFGG>FDGFGGGGFGGGGG=@BFEEDGGGGGG8=DFGEDA9FFFGFGFGFDFFFFGGFGGFGFAD>DGBBB>BACC>AFD9DA8FFFDEBAF,**/:?;061:03,;94=@F*38<;0((40357CGCF(4>BFCB?4(4>99AB4
@M00200:205:000000000-AKKM3:1:1101:6571:5124 2:N:0:1
TACAAGGGTATCTAATCCCGTTTGCTCCCCTGGCCTTCGTGCCTCAGCGTCAGTGTCAGCCCAGCAACCCGCCTTCGCCGCAGGTGTTCCTCTCGATATCTACGCATTTCACCGCTACACCGAGAATTCCAGTTGCCCCTTCTGCACTCTAGCCCCGCAGTATCGGCTGACCGTTCTGGGTTAAGCCCAGAGATTTCACAGTCGACTTGCGGTGGCCGCCTACGCGCCCTTTACACCCAATTCTCTGACG
+
CCCCCGGGGGGGGGGGGGGGGGEFGGGGGGGGGGGGGGGGGGGGGGGGGGGGGGGGGGGGGFFGGGGGGGDGGGGGGGCCFGCEFGFGGGGGFGG?FGGGGCFGGGGGGGGGGGGFDECGGGGG7EFGGFFCF=DG2;=5DFGFGFGFGFDFCCDDEGGFGGFG=EGFAGFFF@DFFFGFAECGFGGFFGCFFGCCFFGEEEFD9=>==F@@FFCFFC32;(/;3/7>)7()6>AAF><8?>BA)).:>1
@M00200:205:000000000-AKKM3:1:1101:15254:5141 2:N:0:1
TACTGGGGTATCTAATCCTGTTTGCTCCCCACGCTGTCGCGCCTCAGCGTCGGCACGGGGACAGATTGCTCTGCCCCCTTCCGGCCCAGCAGACCGCCTTCGCCACCGGTGTTCTTCCGGATCTCTACGCATTCCACCGCTACACCCGGAATTCCGTCTGCCCCTACCGTGCTCCAGCCCAACAGTCGCCCACGCCGATCCGGGGTTGAGCCCCGGACTTTCACGCGAGCCTTATCGAGCCGCCTACCCGC
+
CCCCCGGGGGGGGGGGGGGGGGGGGGGGGGGGGGGGGGGGGGGGGGGGGGGDGGGGGGGGGGGGGGGGGGGGGGGEGGGGGGGGGGGEGGGGGGGGGGGGGGGGGGGGGGGGGFGFGGGGGGGGGGGGGGGGGFGGGFGFFGGFG>DBD>EGGGGFFFCFGGBCBFGGFGFFFFFFFFFFGGGGF?GEEGGFFGGGEB59:?F>B-(34>F???EE09),).5=0:<DGD9())-);(8?FFFFF(((.33
@M00200:205:000000000-AKKM3:1:1101:20080:5185 2:N:0:1
TACTGGGGTATCTAATCCTGTTTGCTCCCCACGCTGTCGCGCCTCAGTGTCAGCCAAACTGCCCAGCAGGCCGCCTTCGCCACCGGTGTTCTTCCGGATCTCTACGCATTCCACCGCTACACCCGGAATTCCGCCTGCCTCTACAGTGCTCGAGCCGCGGCAGTATCCATGGCCGACGCAGGGTTGAGCCCCGCGCTTTCACCACGGACTGACCGGGCCACCTACGCGCCCTGTAAACCCAGTTCTCTGA
+
CCCCCGGGGGGGGGGGGGGGGGGGGGGGGGGGGGGGFGGGGGGGGGGGGGGGGGGGGGGGGGGGGGGGGGGGGGGGGGGGGGGGGGEFGGGGGGGGGGGGGEGGGFGGGFGGGGDBGFCFFGGGGGGGGGGGFCGEGFGFFGGFGFEFGFFGGGGFD6CAGD:C;>FFFGFFFFFFFFGFEGDGFGGFFGFFFEE370*<94<>?B>FF>FFFFGD(1)4:3?F>8)/77;9(.6<CAFFFF?F4):))-
@M00200:205:000000000-AKKM3:1:1101:23638:5195 2:N:0:1
TACTAGGGTATCTAATCCTGTTTGCTCCCCACGCTTTCGCGCCTCAGCGTCAGTTCCGGTCCAGTGAGCCGCCTTCGCCACTGGTGTTCCTCCCAATATCTACGCATTTCACCGCTACACTGGGAATTCCACTCACCTCTCCCGGTCTCAAGCCTCACAGTCTGGCAGGCAGTTCCTCGGTTAAGCCGAGGGATTTCACCCGCCACTTGCAAAGCCGCCTACGCACCCCTTAAACCCAATTCTCTGAAGCT
+
CCCCCGGGGGGGGGGGGGGGGGGGGGGGGGGGGGGGGGGGGGGGGGGGGGGGGGGGGGGGGGGGGGGGGGDGGGGGGGGGGGGGGGGEGGGGGGGGGGGGGGGGGGGGGGGGGGGFGGFGFGGGGGGGAFGGGGGGC6EEFGGFGFGFGFGGGG?FFGGFGGFG5F8=AGF=9=FFFFGFGGGGCFDDBCEDFGGFACFEF>=269EE>FE44@GFBGBFFF?F@GEC)*,8<<<(;,-354))65).<0)
@M00200:205:000000000-AKKM3:1:1101:17591:5251 2:N:0:1
TACTAGGGTATCTAATCCCGTTCGCTCCCCTAGCTTTCGCGCCTCAGCGTCAAGAATGGGCCAGGTAGTCGCCTTCGCCACTGGTGTTCCTCCCGATATCTACGCATTTCACCACTACACCGGGAATTCCACTACCCTCTCCCACCTTCAAGCCGATCAGTTTCCGATGCAGTTTCCCAGTTAAGCCGGGAGATTTCACATCGGACTTGACCAGCCGCCTGCGCGCTCTTTAAACCCAATTCTCTGAACAT
+
CCCCCGGGGGGGGGGGGGGGGGGGGGGGGGGGGGGGGGGGGGGGGGGGGGGGGGGGGGGGGGGGGGGGGGGGGGGGGGGGGGGEGFGGGGGGGGGGG:CFGGGGGGGGGGGGGGGFGGGGGGGGGGGGGGGGGDFFGFGDFGGFGFGBGFGGFGG5?C>BDCE@@AGEAGF@FFAFFFFFGF7FFFGEFG>B>EG@FEGEFBD9=@2*8;EE90;EBDB0249>(8)19:A)9288EFBFFA):46A2(.)
@M00200:205:000000000-AKKM3:1:1101:13523:5251 2:N:0:1
TACCAGGGTATCTAATCCTGTTTGATCCCCACGCTTTCGTGCCTCAGAGTCAATATTCGTGTAGTGAGCTGCCTTCGCAATCGGTGTTCTATGTCATATCTAAGCATTTCACCGCTACATGACATATTCCGCTCACCTCCACGGTATTCAAGATAGATAGTATCAACGGCAGTTTCCGAGTTGAGCCCGGAGATTTCACCACTGACTTACCTACCCTCCTAAGCACCCTTTAAACCCAATTCTCTGAAGA
+
CCCCCGGGGGGGGGGGGGGGGGGGGGGGGGGGGGGGGGGGGGGGGGGGGGGGGGGGGGGGGGGGGFGGGGGGGGGGGGGGGGGGGGGGGGGGGGGGGGGGGGGGGGFGGGGGGGGFGGGFGFGFFFGGGGGGDGGGGFGBFFEBFFGFGBDFFDDFFEGF4=9CE?FC>+?@F7<DFFGBGGGGBFFFECE>EFGGFCCE@DFFFFEE@A5=CEFC@FFF6*<F;@AD;9=C447>E=>DEFFCEE*/*1
@M00200:205:000000000-AKKM3:1:1101:20082:5257 2:N:0:1
TACTGGGGTATCTAATCCCGTTCGCTCCCCTGGCTTTCGTGCCTGAGCGTCGGCAAAGCCCCAGTCCGTCGCTTTCGCCACCGGCGTTCCTCCCGATCTCAACACATTTCACCGCTCCACCGGGAGTTCCACGGACCCCTAGCTCGCCCGAGCCTCTCAGTCCCCGAAGACCGTCCCCGGTTGGGCCGGGGCCTTTCACCCCGGGCTTGAGAAGCCGCCTGCGCACCCTTTATACCCAGTTCTCTGAAGA
+
CCCCCGGGGGGGGGGGGCFGGGGGGGGGGGGGGGGGGGGGGGGGGGGGGGGGGGGGGGGGGGGGGGGGGGGGGGGGGGGGCGGGGGGGGGGGGGGG7FGGE;AFGGGGGGGGGGGFGGGGGGGGDGEGGGGFGGGEC@CDFGGFGFDBGFGGE>CFFGGFGG);9?DG;EFDD@F5>FGFG=DGFGGFFGG@DEDFFBGABFFFF>>?9(52A<FE>3>BF69>>EFD>4>2AAD<F<03)644<AAAB)
@M00200:205:000000000-AKKM3:1:1101:21140:5265 2:N:0:1
TACTGGGGTATCTAATCCTGTTTGCTCCCCACGCTGTCGCGCCTCAGCGTCAGCCATGTCCCAGCAGGCCGCCTTCGCCACCGGTGTTCTTCCGGATCTCTACGCATTCCACCGCTACACCCGGAATTCCACCTGCCTCTGACATGCTCGAGTGACCCAGTTCGCACGGCCGACTCGGGGTTGAGCCCCGAGCTTTCACCACACGCTTAAGCCACCGCCTACGCGCCCTTTATGCCCAATTCTCTGA
+
CCCCCGGGGGGGGGGGFGGGFEGGGGGGGGAGGGGGGGGGDEFDEGGGGEFEGGGGGGGGGFGGGGGGGGGGGGGGFGGGGFGG=FFGGGFGGGGFGGGGGGEGGECGGGGGGE>BDGGGECEGGG?DFDFGGGFG8DFEDFGFGFF9DA+0@CCFFGGA@C0CAADGFCFFFF>B>?G>::<DAC:AA5C5>EFGFFF3376;@31<6BAFFFFG9)8(41351CB3)92<>F)22:(34.5<2>2
@M00200:205:000000000-AKKM3:1:1101:16742:5270 2:N:0:1
TACTGGGGTATCTAATCCTGTTCGCTACCCACGCTTTCGCTCCTCAGCGTCAGGTAAGGCCCAGAGAGCCGCCTTCGCCACCGGTGTTCTTCCTGATATCTGCGCATTCCACCGCTACACCAGGAGTTCCGCTCTCCCCTGCCTACCTCTAGTCTGCCCGTATCGAAAGCAAGCCCAGAGTTAAGCCCTGGGTTTTCACTCCCGACGCGACAAACCGCCTACGAGCCCTTTACACCCAATCATCTGA
+
CCCCCGGGGGGGGGGGGGGGGGGGGGGFGGGGGGGGGGGGGGGGGGGGGGGGGGGGGGFGGGGGEFCGGDGGGGGGGGGGGGGG@FFGGGGGGGGFGGGGGGFGGGGGFFGGGGGFGGGGGG8EGGFGGGGGC8DGFF+):=8?FFGEG5AFEGFB7FFFGC@FAFG>?GFFF>5@F>7AF:>7@FCFF*=?*7CDFFG?:==9=262>@FF>1C53C>1:01)-:@FG*:A94<?C16:()).4:4
@M00200:205:000000000-AKKM3:1:1101:24039:5303 2:N:0:1
TACTGGGGTATCTAATCCTGTTTGCTCCCCACGCTTTCGTAGTTGAGTGTCAGTGACTGTCCAGTGAGCCGCCTTCGCCTCTGGTGTTCCTCCCGATCTCTACGCATTTCACCGCTACACCGGGAATTCCACTCACCTCTCCAGTACTCTAGTCTCACCGTTTCCGGGGCACTTCTTGAGTTAAGCTCAAGGCTTTCACCCCAGACAAATGAGACCACCTACCTACCCTTCATACCCAATTCTCTGC
+
9CCCCGGGCEFGGDGGGGGFFFGGGGGFGGGGGG@CGGGGFGGGGGCFFGGGGGGGFGGGGGGFGGGGGGDFFEDGGGGGGGGAFGE@FGGGGGGGFFGGGGCFG=F=FGGFGGE5C@FGGGGGGEFCFG,9DFGGGFGBFGGFG?FEDFG?DG8D?EGB8CEGFF>EEGED6@FFAA7:@CEFF7FFF>FCF?EG+AC=5:=D)::7->E6/*6:>FFB(.76?FFF40(/.)938=0(673?5))
@M00200:205:000000000-AKKM3:1:1101:19707:5305 2:N:0:1
TACGAGGGTATCTAATCCCGTTTGCTCCCCTAGCTTTCGCGCCTCAGCGTCAGCGTCGGCCCAGGGGCTCGCCTTCGCCACCGGTGTTCCTCCCGATATCTACGCATTTCACCGCTACACCGGGAATTCCACTCCCCTCTGTGGTACTCTAGCTTGCCAGTTTCATGTGTCGTTCCTCGGTTAAGCCGAGGGCTTTCACACATCACTTATCAGGCCGCCTACACGCCCTTTCAACCCAATTCTCTGAAGA
+
CCCC,FGGGGGGGGGGGGGGFGGGGGGGGGG9FGGGGGGGGGGDGGGGGGGGG,+BF7++BFGG7F766BFFGGGGGGGGG,CBFEGGGGGGGGGGDEEGGGGGGGGGGGGGGGGFGGGGGGGGGGGGGGG=2A9DGFGF*,2:F9CCG+@=EG+**@CFE<A+;++,+53<:AFF+19?FGCCFFGD/?ED>EFC+)<<(())/;E94).7))5;;DF01::?1?FG3*4)6AA7???0<-))6:<ABA
@M00200:205:000000000-AKKM3:1:1101:8281:5340 2:N:0:1
TACTAGGGTATCTAATCCTGTTCGCTCCCCACGCTTTCGTGCCTCAGCGTCAATCCAGGTCTAGCCAGCTGCCTTCGCAATTGGTGTTCTATGGCATATCTATGCATTTCACCGCTACATGCCACATTCCGCTGACCTCATCCTAATTCTAGCCTGGCAGTATCAAAAGCAATTTTACGGTTGAGCCGCAAACTTTCACTCCTGACTTACCTGGCCGCCTACGCACCCTTTACACCCAGTTCTCTAA
+
CCCCCGGGGGGGGGGGGGGGGGGGGGGGGGGGGGGGGGGGGGGGGGGGGGGGGGGGGGGGGGGGGGGGGGGGGGGGGGGGGGGGGGGGGGGGGGGGGGGGGGGGGGGGGGGGGGGFGGGGGG8EGGGCGFGGGGGGFFGFFDGFGFFCGBFFFGGF?GGBFGFGFFGGBCFFFDFFFFGAF>+=?DFD5CGEFGFGA7E@C095ACBFEEEA=5BC=DDA=:D>(:?C483**>EFGB;EFC56))1
@M00200:205:000000000-AKKM3:1:1101:23093:5375 2:N:0:1
TACGCGGGTATCTAATCCTGTTCGCTCCCCTAGCTTTCGCGTCTCAGCGTCAGGAACGGCCCAGCGAGCCGCCTTCGCTACTGGTGTTCCTCCCGATATCTGCGCATTTCACCGCTACACCGGGAATTCCACTCGCCTCTACCGTCCTCTAGCCCGGCAGTATCCACCGCACGCCCGAGGTTGAGCCTCAGGTTTTCCCGGCAGACTTACCGAACCGCCTACACGCTCTTTAAACCCAATTCTCTGA
+
CCCCCGGGGGGGGGGGGGGGGGGDGEGEGGGFGGGGGGGGGGGGGGGGGGGGGGGGGGEEFGEGGGGGGGGGGGGGGGDGGGFEFG<FGGGFFGGFECEGGGGGGGGGGGGGGGGFGGGGGGE>CEGDCECFGGGGGFGFFCFEGFCDGF,+??F>BCD;F+CGFF6@DGFBFF)8>5)8CFGGFG65><+5=?CD*-<2047((.8A492,29EE9D@02<>F:5)1*7492288CF:(-6)).)6
@M00200:205:000000000-AKKM3:1:1101:12496:5376 2:N:0:1
TACAGGGGTATCTAATCCTGTTTGATCCCCACGCTTTCGTGCCTCAGAGTCAATAATTGAGTAGCGAGCTGCCTTCGCAATTGGTGTTCTATGTCATATCTAAGCATTTCACCGCTACATGACATATTCCGCTCACCTCCACAATATTCAAGACAGATAGTATCAACGGCAGTTTCCAAGTTAAGCTTGGAGATTTTACCACTGACTTACCTGCCCTCCTACGCACCCTTTAACCCCAATCCTCTGA
+
CCCCCGGGGGGGGGGGGGGGGGGGGGGGGGGGGGGGGGGGGGGGGGGGGGGGGGGGGGGGGGGGGGGGGGGGGGGGGGGGGGGGGGGDGGGGGGGGGGGGGGGFGGGGGGGGGGGFGGGGGFGGFGGGGGGGGGGGFFGFFGFFEFGDFFGGGGGFFDGF8=*?CBFE>CDFFFFFFFG5C==D+=EFFDDFF8FC+2@8CC@=CEFFEFBAB58C145@8@5*::EC*;5*:*./;9>B((13@)*
@M00200:205:000000000-AKKM3:1:1101:18091:5387 2:N:0:1
TACGCGGGTATCTAATCCTGTTTGCTCCCCACGCTTTCGCGTCTCAGCGTCAGTAACGTCCCAGCGAGCTGCCTTCGCAATTGGTGTTCCTCCTGATATCTGCGCATTTCACCGCTACACCAGGAATTCCAGTCTCCCCTGCAACACTCTAGTTTGCTCGTATCGACTGCAGACCCGAGGTTGAGCCTCGGGATTTCACAGCCGACGCAACAAACCGCCTACGAGCTCTTTATACCCAATTCTCTGA
+
CCCCCGGGGGGGGGGGGGGGGGGGGGGGGGGGGGGGGGGGGGGGGGGGGGGGGGGGGGGGGGGGGGGGGGGGGGGGGGGGGGGGGGGGGGGGGGGGGGGGGGGGGGGGGGGGGGGFGEGGGEFE@FFGGGGGGGGGGFGBFGGFGFGFGFFBEFGFFGGFGGFGFFGGFGFFFDFFFFGEGGFFFGGFFGGFEGGGF?77>DFFF>B>9BBFF6F5>GF?F??D?5)9::<29AB<F7:?94><DAA
@M00200:205:000000000-AKKM3:1:1101:25264:5391 2:N:0:1
TACTAGGGTATCTAATCCCGTTTGCTACCCACGCTTTCGTGCCTTAGTGTCAGGAATAGGCCAGTTATCTGCCTACGCCATCGGTGTTCCTCCCTATATCTACGGATTTCACTCCTACACAGGGAATTCCAATAACCTCTCCTATCCTCTAGCTTTGCAGTTCAAGTAATGTTTATTCGGTTGAGCCGAACGCTTTCACTACTTGCTTACAATGCCACCTACGCAACTCTTTACACCCAATTCTCTGACG
+
CCCCCGGGGGGGGGGGGGGGGGGGGGGGGGGGGGGGGGGGGGGGGDGGGGGGGGGGGGGGGGGGGGGGGGGGGGGGGGGGGGGGGGGGGGGGGGGGGGGGGGGGG6CGFFFGGGGFGFFFECGGGGGGGGGGGC?EFDGFFFGFFFGFGB,DFGGF?FF?FGFGFFD8DGFEFBFFFFGDFG+ABDFFB6EBEEEGFF7=EEFFCEFF7@AEFEGE6;58C@=5)5:9DCEE?EFEGABFD=EFF4*8*6
@M00200:205:000000000-AKKM3:1:1101:10069:5394 2:N:0:1
TACAAGGGTATCTAATCCTGTTTGCTCCCCACGCTGTCGCGCCTCAGCGTCAGCCACAGCCCAGCGGGCCGCCTTCGCCACCGGTGTTCTTCCGGATCTCTACGCATTCCACCGCTACACCCGGAATTCCACCCGCCTCTACTGTGCTCGAGCGCGAGAGTATCGAAGGCCGATCCGGGGTTGAGCCCCGGACTTTCACCCCCGACTCCTCGCGCCGCCTCCGCGCCCTTTAAACCCCGTTCTCTGA
+
CCCCCGGGGGGGGGGGGGGGGGGGGGGGGGGGGGGGGGGGGGGGGGGGGGG77FFGGGGGGGGFGGGGGGGGGGEGGGGGGGGGGGGGGGGGGGGGGGGGGGGGGGGGGGGGGGGFGGGDGGGGEGGGGGGGGGGGGFGFFGGFGFGFG>G*BDG5@E5/,8*CDFGG>FF6B0>EFB))435<;<C>>GCBEGFGFFGFB;>;BF3:>BB669EGBGFF0305(:BC)*4444<:A61,.819564
@M00200:205:000000000-AKKM3:1:1101:18405:5404 2:N:0:1
TACACGGGTATCTAATCCTGTTTGCTCCCCACGCTTTCGTGCATGAGCGTCAGTGTTGGCCCAGAAGGCTGCCTTCGCCATCGGTGTTCCTCCACATCTCTACGCATTTCACCGCTACACGTGGAATTCCACCTTCCTCTGCCACACTCCAGCACCATAGTTTCGAGCGCAATTCCCAAGTTAAGCCCGCGGCTTTCACACTCGCCTTGCGTCGCCGCCTGCGCACACTTTAAACCCACTTCTCTGACGAT
+
<CCCCGGGGGGGGGGGGGGGGCEEGGGGGGGEGGGGGGGGGGGGGGGGGGGGDGGFFDDGFDGFFGFAFEEGG<EFGGGGEGDGGGGGGGFGGFGGGGFFFEGGGEE7FEGGG>E>DGCFGFDEGGGDFGGFGGGGG7@EFGGFF?CDFFGD?DDD9E+;E@EG@FGG5>D)@CFFFA?:FA9+?@EFE**/34;CF6=45(::(((06@((.(38(1.4<<1B;EDGC7244)4:8<:B>76)4)-.(-(
@M00200:205:000000000-AKKM3:1:1101:25318:5409 2:N:0:1
TACAGGGGTATCTAATCCTGTTTGATCCCCACGCTTTCGTGCCTCAGCGTCAATTGCGGATTCGTGAGATGCCTTCGCAATCGGTGTTCTGTGTGATATCTATGCATTTCACCGCTACACCACACATTCCTCCCACGGCATCCGCATTCTAGTCCGACAGTATCAACGGCACGCTCCAAGTTGAGCTCGGAAATTTCACCGCTGACTTACCAGACCGCCTACGCACCCTCTAAACCCAATTCTCTGACGAT
+
BCCCBEEGF@DCCDECEEFAFFCFFFGGFGFGGEG@GGGGGEGAFFFF7F@BEFEEGGC@FGEFGG@BGGEGEFGGFG:78FDCGG:=FEDEAEFCCGCFGFGGFGAFF;;F9E698F8F8DFGGC8AA,9,=6+9@*1=BF,@?>D5++7=DFFA>DD>D+*62?=@>GBFA)<B5>*9FAG7*,,;*3?54?@FFEC==(25>(*/9=BE):B89).(/57)6C2C53;A<EE<GF::AD)6A9A)8(-
@M00200:205:000000000-AKKM3:1:1101:15238:5479 2:N:0:1
TACGAGGGTATCTAATCCTGTTCGCTCCCCACGCTTTCGCTCCTCAGCGTCAGTATCGGCCCAGAGACCCGCCTTCGCCACCGGTGTTCCTCCTGATATCTGCGCATTTCACCGCTACACCAGGAATTCCAGTCTCCCCTACCGAACTCAAGTCTGCCCGTATCGACTGCAAGCTGAAGGTTAAGCCTCCAGTTTTCACAGCCGACGCGACAAACCGCCTACGAGCTCTTTAAGCCCAGTTCTCTGACGAT
+
<CCCCFGE;FGGGGGGGGGGGGGGGGGGGGGGGGGGGGGGGGGGGGGGGGGGGGFGGGGGFFGFGGGGGGGGGGDCGGGGGGGGGGG@CFFGFFFFFGFGGGGGGGGGGGFGGDGD>F=FCDGGDGGGGGGG8=DEF6EDFFFEGEGBFFF=EGGFFGGFGGFGFFGEFGFFBDFFFF*6?9:FFGGFF*=AFB=C@CCEEFFF=>F>(.691;C=3D>1:??B::7DG7<4-42,;1(.-64<A2>)41(
@M00200:205:000000000-AKKM3:1:1101:7898:5485 2:N:0:1
TACACGGGTATCTAATCCTGTTTGCTCCCCACGCTTTCGTGCATGAGCGTCAGTGTTGGCCCAGAAGGCTGCCTTCGCCATCGGTGTTCCTCCACATCTCTACGCATTTCACCGCTACACGTGGAATTCCACCTTCCTCTGCCACACTCGAGCCACGTAGTTTCGAGCGCAATTCCCAAGTTAAGCTCGGGGATTTCACACTCGACTTGCGCGGCCACCTGCGCCCACTTTATGCCCACTTCTCTGA
+
CCCCCGGGGGGGGGGGGGGGGGGGGGGGGGGGGGGGGGGGGGGGGGGGGGGGGGGGGGGGGGGGGGGGGGGGGGGGGGGGGGGGGGGGGGGGGGGGGGGGGGGFGGGGGGGGGEGDDGFGGGGDF9=CFGGGGGGGCF;EBFFFGFGFGFCCGDCFFGG0@EFGFFGGDGA=B@FFAFFFGDG;@FDFFGGDAGGGFFG<>=@BBFF@EC((53BC;FF(((.)(*.90:3<AB9>G?(46<>A>52
@M00200:205:000000000-AKKM3:1:1101:9101:5496 2:N:0:1
TACTAGGGTATCTAATCCTGTTTGCTCCCCACGCTTTCGCTCTTCAGCGTCAGTATCGGCCCAGAGTGCTGCCTTCGCCGTTGGTGTTCCTCCTGATATCTGCGCATTTCACCGCTACACCAGGAATTCCACACTCCTCTACCGAACTCGAGTCACAGCAGTATCGACTGGCGTCCCAAGGTTGAGCCTTGGATTTTCCCAGTCGACTTACTGAACCGCCTAGGAGCCCTTTAAGCCCAATTCTCTGA
+
CCCCCGGGGGGGGGGGGGGGGGGGGGGGGGGGGGGGGGGGEGGGGGGGGGGGGGGGGGDGGGGGGGGGGGGGGGGGGGGGGGGGGGGGGGGGGFGGFGGGGGFGGGGGGGGGGGGFGGFGGGGEDFGGGFGGFC?FFFGFFGGBCDGFGFGGEGGFFGGFGG7+;@?@:CFDF=B?BB;A:,?FFFCFFFFF*4E5FA,67BFEDA=A)1>CFF9EFC52>;8FE6.1/*3)//74<=678<)7CFF)
@M00200:205:000000000-AKKM3:1:1101:6109:5506 2:N:0:1
TACTGGGGTATCTAATCCTGTTTGATCCCCACACTTTCGTGCCTCAGCGTCAGTTTTAGCCTAGTAAGCTGTCTTCACTATCGGTGTTCTTGACGATATCTAAGCATTTCACCGCTACACCGTCAATTCCGCCTACCTCGACTATACTCAAGCCCTACAGTATCAATGCCACCCTCCCGGTTAAGCCGGGATATTTCAGCACTGACTTATAAGGCCGCCTACGCACCCTTTAAACCCAATTCTCTGA
+
CCCCCGGGGGGGGGGGGGGGGGGGGGGGGGGGGGGGGGGGGGGGGGGGGGGGG@FDGGCFGFGGGGGGGGGGGGGGGGGGGGGGGGGGGGGGGGGGGEEGGCFF<DFAFGGFFGGEDFFGGGGGGEGGGFFGGGGGFFGDEGGDEFGFCD=?9DFBDDFFGFEGFDDC5DDE*:DFF5C>FCDGFFGBE6@56BF@F@FFFFFFFEBA@AAECECC4C>=@B>;@EBGCFBFFFEFG@FF<CC3?4C
@M00200:205:000000000-AKKM3:1:1101:21650:5519 2:N:0:1
TACTGGGGTATCTAATCCGGTTTGCTCCCCACGCTTTCGAGCCTCAGCGTCAGTAATGGACCAGTATGTCGCCTTCGCCACTGGTGTTCTTCCGAATATCTACGAATTTCACCTCTACACTCGGAGTTCCACATACCTCTTCAATACTCAAGATAGCCAGTATCAAAGGCAATTCCAAGGTTGAGCCATGGGCTTTCACCTCTGACTAAACGATCCGCCTACGCTCCCTTTAAACACAATTCTCTGA
+
CCCCCGGGGGFGGGGGGG7FFG;FGGGEDGGGGGGGGGGFGGGGGGGGGGGGGAF,EDG9EFGGGFCEFFGFGGGGGG@FGGGC?DCC9=AFGECF,D;FGCFGGG8@FGGFGEGFGFGGC@8BF78DECAF8AFGC9E59F,=;7DEGF?27=FFFB89A=7C9DGGFC6056DB7DD5CDFGFFG*8=:5?6,040,58@*)***>@B@)8CFG@DE=AB)*/=9C?+5>F*0*67(8*9<456*
@M00200:205:000000000-AKKM3:1:1101:4236:5528 2:N:0:1
TACGGGGGTATCTAATCCCGTTCGCTCCCCTGGCTTTCGCGCCTCAGCGTCAGTGTCGGCCCAGCTACCCGCCTTCGCCGCAGGTGTTCCTCTCGATATCTACGCATTTCACCGCTACACCGAGAATTCCAGTAGCCCCTTCCGCACTCTAGCACGACAGTATCACTTGGCCGCTCCGGGTTAAGCCCGGAGATTTCACCAGTGACTTGTTGCGCTGCCTACGCGCCCTTTAAACCCAATTCTCTGA
+
CCCCCEGGGGGGGFGGGGFGGGFEGGGGGGGFGGGFFGGGG@FGGGGGECFEGGGGGG>EBGGGGFFGGGGE=CGGGGGGGGEEGGGGGGCFAFGGGGGGGGGGGCFFGFGFFGGFGEFGGGDECEFGGGGFFF?ECFCCAEGE5?G=5<CCD7C>AGC9A+22*1:<4C6>>@?4):DACE5C6>=38>>BA;:F16<),89<ABF)-642<(:*(17?F:(04C5C/9>B9<<?E?(42)6:>25
@M00200:205:000000000-AKKM3:1:1101:17115:5538 2:N:0:1
TACTGGGGTATCTAATCCCGTTTGCTCCCCTAGCTTTCGCTCCTCAGCGTCAATGTCGGTCCAGGATGCCGCCTTCGCCACCGGTATTCCTCCAGATATCTACGCATTTCACCGCTACACCTGGAATTCTGCATCCCTCTCCCGAATTCAAGCCATCCAGTATCAGACGCAGTTCCCAGGTTGAGCCTGGGGATTTCACGTCTGACTTAGTTGGCCGCCTACGAGCCCTTTAAACCCAATTCTCTGA
+
CCCCCGGGGGGGGGGGGGGGGGGGGGGGGGGFGGGGGGGGGGGGGGGGGGGGGGGGGGGGGGGGGGGGGGGGGGGGGGGGGGGGGGGGGGGGGGGGGGGGGGGFFCGGGGGGGGGFGGGGGGFGGGGGGGGGFGGGGFGDFGG?6DGFGFG=EGG?FGGFGGFGFFGGFGBFAEFF?FFFGFGFFGGFFCEDEGGGFEGFDFF=;EF?*67:8BGGFG?=@B>>3::CCFFFF34=B<;59C?<CCE
@M00200:205:000000000-AKKM3:1:1101:7650:5558 2:N:0:1
TACTGGGGTATCTAATCCTGTTTGCTCCCCACGCTGTCGCGCCTCAGTGTCAGCCGCCCCCGTGAGGGGGCTTCCTGCCCAGCGGGCCGCCTTCGCCACCGGTGTTCTTCCGGATCTCTACGCATTCCACCGCTACACCCGGAATTCCACCCGCCCCTACAGTGCTCGAGCCGAGTAGTTGCCACGGCCGACCCGGGGTTGAGCCCCGGGCTTTCACCGCGACCTTGCTCGGCCACCTACGCGCCCTTTA
+
CCCCCGGGGGGGGGGGGGGGGGGGGGGGGGGGGGGGGGGGGGGGGGGGGGGGGGGGGGGGGGGGGGGGGGGGGGFGFFGGGGGGGGGGGCCEGGGGGEEGDC>@FGGFDGGGGGDEGFF@EFCCFDGGGGGGGGGGGFCAECE>CFFCFFGDEGGFA8FF?F?FEFG=AEEBA>:85@:AC?CFFG53595<>55C>(23(8:?:8,4>9>FB?C+6*)9;9BEFGFF2::28?FBE?((1(70994?,4
@M00200:205:000000000-AKKM3:1:1101:20470:5563 2:N:0:1
TACTGGGGTATCTAATCCTGTTTGCTCCCCACGCTTTCGCAGTTGAGTGTCAGTCACTCTCCAGGTCGCCGCCTTCGCCTCTGGTGTTCCTCCCGATCTCTACGCATTTCACCGCTACACCGGGAATTCCACGACCCTCTCGAGCACTCTAGTCTCACCGTTTCAGGGGCACTTCTTGGGTTAAGCCCAAGGCTTTCACCCCTGACAAATGAGACCACCTACCTGCCCTTTAAACCCAATTCTCTGAAGA
+
CCCCCGGGGGGGGGGGGGGGGGGGGGGGGGGGGGGGGGGGGGGGGGGGGGGGGFGGGGGGGGGGGGGGGGGGGGGGGGGGGGGGGGGGGGGGGGGGGGGGGGGGGGGGGGGGGGGDGGGGGGDGGGGGGGGGGGGGGFFDFGGFGFGEGFF=EG@FFGFFGGFGFFGG5EFFFFFFFCCFGGFGFGGFFDCAFGFFFEGFF>BBBFFE:EEF=EGF@FA@;E84)<8C*;3)9CA@G<;(.95CFC<><>
@M00200:205:000000000-AKKM3:1:1101:19168:5570 2:N:0:1
TACTGGGGTATCTAATCCCGTTTGCTCCCCTGGCTTTCGTGTCTCAGCGTCAGCGGATCCCCAGTCATCTGTTTTCACCGTCGGCGTTCCAAACGATATCTACGCATTTCACCGCTCCACCGTTTGTTCCGATGACCCCTGGATCGCTCAAGACCGCCAGTATGCCCGGCCGTTCCCCGGTTGAGCCGGGGGATTTCACGCGGGCACTTAACGGTCCGCCTACACACGCTTTAAACCCAATTCTCTGA
+
CCCCCGGGGGGGGGGGGGGGGGGGGGGGGGGGGGGGGGGGGGGGGFGGGGGGGGGGGGGGGGFGGGGGGGCGGGGGGGGEFGECFGGEGGGGGGGGGGGGGGGFFGGGGGGGGGG5CCFFDEGGGGEEFGEGCGGA=FEDFGFFGEDFGFGGDFGDFGG>EGEGFC5E5>BFFFFFAFGFEGGGFGGE?3EBBEGGAEF?B>>699:??FAAF;CC9C>?6<BF:007<C?(5<<BF((4:A9AB9<<
@M00200:205:000000000-AKKM3:1:1101:25353:5585 2:N:0:1
TACAAGGGTATCTAATCCCGTTTGCTCCCCTGGCTTTCGCTCCTCAGCGTCAATACCGGTCCAGGATGCCGCCTTCGCCACCGGTGTTCCTCCAGATATCTACGCATTTCACCGCTACACCTGGAATTCCGCATCCCTCTCCCGGATCCAAGCCATCCAGTATCACACGCAGTTCCCCAGTTAAGCTGAGGGATTTCACGTGTGACTTAGTTGGCCGCCTACGAGCCCTTTAAACCCAATTCTCTGA
+
CCCCCGGGGGGGGGGGGFGGGGGGGGGGGGGGGGGGGGGGDFGGGGGGGGGGGGGGGGGGGGGGGGGGGGGGGGGGGGGGGGGGGGGGGGGGGGGGGGGGGGGGGGGGGGGGGGGFGGGGGGGGGGGGGFGGGGGCFFFFF8FFG5DBDFGGGGGFFGGFGGFGFFGGDGEFFEFFFFGFFFC+?FGFFGGD>;CFFF@BBFB27:*09CE?=:CF=DF6(/:>6EAG>FEE?C3=CDFD<9ECFFF
@M00200:205:000000000-AKKM3:1:1101:15861:5608 2:N:0:1
TACAGGGGTATCTAATCCCGTTTGCTCCCCTGGCTTTCGCGCCTCAGCGTCAGAAGAGGTCCAGCGTGCCGCTTTCGCCACCGGCGTTCCTTCCGATCTCTACGCATTTCACCGCTCCACCGGAAGTTCCGCACGCCCCTACCTCCCTCGAGGCCGCCAGTATCCGAGGCACTGCCCCAGTTGAGCTGGGGGATTTCACCCCGGACTTGGCGGCCCGCCTACGCGCCCTTTAAACCCAATTCTCTGACGAC
+
CCCCCGGGGGGGGGGGGGFGGGGGGGGGGGGGGGGGGGGGGGGGGGGGGGGGGGGGGFGGGGGGGGGGGGGGGGGGGGGGGGGGGGEGGGFFGGGFFFGFGFGFGGGGGGGGGGG5D@FGGGEGCGGGGGCGGGGGEFGFFGFFGFGFGFGCGGGFFGG*>F?CCFDGAGDBFFFFFF3>C9+2=>CFFC538*:CBBFF66>>(47<23:;>>DC>DEF:?B@>EFG)*)5::22E1:<24)6AAF-2,(
@M00200:205:000000000-AKKM3:1:1101:15897:5614 2:N:0:1
TACTGGGGTATCTAATCCTGTTCGCTCCCCATGCTTTCGCTCCTCAGCGTCAGTTAATGCCCAGAGACCTGCCTTCGCCATCGGTGTTCCTCCTGATATCTGCGCATTTCACCGCTACACCAGGAATTCCAGTCTCCCCTACATCACTCTAGTCTGCCCGTACCCACCGCAGATCCGGAGTTGAGCCCCGGACTTTCACGGCAGACGCGACAAACCGCCTACGAGCTCTTTACACCCAATTCTCTGA
+
CCCCCGGGGGGGGGGGGGGGGGGGGGGGGGGGGGGGGGGGGGGGGGGGGGGGGGGGGGGGGGGGGGGGGGFGGGFGGGGEGGEGGGGGGGGGGGGGGGGGGFFGGGGGGFGGGDGFGGGGGGGGFFGGGGGGGGCG9FEFFGGFGFGFGFGDDFGFFGGEGGFGFFGGFGFFFFFFF>DBFG@DFG?C>G5?DCFFFEGFF>9=B=@FF;:(:;GG9DD016?BFGFG::BFDAB?GF?(<BA4><A
@M00200:205:000000000-AKKM3:1:1101:10924:5624 2:N:0:1
TACTAGGGTATCTAATCCTGTTTGCTCCCCACGCTTTCGTGCCTCAGCGTCAGTATCGGGCCAGTGAGCCGCCTTCGCCACTGGTGTTCTTGCGAATATCTACGAATTTCACCTCTACACTCGCAGTTCCACTCACCTCTCCCGAACTCAAGATCTTCAGTATCAAAGGCAGTTCTGGCGTTGAGCTCCAGGATTTCACCCCTGACTTAAACACCCGCCTACGCACCCTTTAAACCCAATCCCCTGACGAT
+
BCCCCCGG@AFGGGGGFCFCCEGGGGGGGGFFGGGGFGGGGEFGGGGGGCFEGFFFFGCCFGEG<FGF8BBGEGGDEGGGGEGGGGGEGEGFGD:=F<DEFF9F@FFFDFGFGGGFFGDFEFE8BEGGGGGGGGGGGFD5DFGFG>DBD+AFGFGFF9=<DCDG7CFDFDF5;>9295+<B8?7FG:CFF7??,,;<*2859-5@:9:CEC*80>:(:?=@FFFDGFG*76C)7;/B?(((()((/3(27(
@M00200:205:000000000-AKKM3:1:1101:10789:5625 2:N:0:1
TACAAGGGTATCTAATCCTGTTCGCTCCCCACACTTTCGCTCCTCAGCGTCAGGTCATGCCCAGAGAACCGCCTTCGCCACCGGTGTTCCTCCTGATATCTGCGCATTTCACCGCTACACCAGGAATTCCGTTCTCCCCTGCATACCTCTAGTCTGCCCGTATCGGAAGCAGGCTCGGGGTTAAGCCCCGAGTTTTCACTCCCGACGTGACAGACCGCCTACGAGCCCTTTACACCCAATTCTCTGA
+
CCCCCGGGGGGGGGGGGGGGGGGGGGGGGGGGGGGGGGGGGGGGGGGGGGDGGGGGGGGGEFGGGGGGGGGGGGGGGGGGGGGGGGFGGGGGGGGGGGGGGFGEEGDGGGGGGGG>DGGFGGGEFGGGGCFGGGGGCFGDFGGFGFGEGFF?DGGFFGCEGDFGFEGGBGF@FBAFFEG>F5CDFGGFFGCEA57CFCE?B3>=9=>,;<?3=6BC69>?@8484C7C*2><)<>(::(35A<B9<2
@M00200:205:000000000-AKKM3:1:1101:20791:5629 2:N:0:1
TACTGGGGTATCTAATCCTGTTTGCTCCCCACGCTGTCGCGCCTCAGCGTCAGCACGGGGACAGATTGCTCTGCCCCCTTCCGGCCCAGCAGACCGCCTTCGCCACCGGTGTTCTTCCGGATCTCTACGCATTCCACCGCTACACCCGGAATTCCGTCTGCCCCTACCGTGCTCCAGCCCAACAGTCGCCCGCGCCGATCCGGGGGTGAGCCCCGGACTTTCACGCAAGCCTTATCGATCCGCCTACGCGC
+
CCCCCFGGGGGGGGGGGGGGFFGGGECFGGEGGGGGGGGGGCFGGGGGGGGGGGGGGEFEGGFCFGGGGFGGGGF8FGGGGGGGGGGGGF,AFCFGGFGGGGCFGGGGGGGFGFGFGA>FEGGGGGGGGGG>C=FF=?CAFGGFGADBG*7C6=DFFFF?EFBC5?FG>:FA:@FFFFGFGGG*/>9:>C=))/::.1*-3106;07(,27:?:CE2C)))-6*(*07)1((.4-6*((4841-8(3,--4
@M00200:205:000000000-AKKM3:1:1101:10878:5659 2:N:0:1
TACACGGGTATCTAATCCCGTTTGCTCCCCTAGCTTTCGCTCCTCAGCGTCAATGTCGGTCCAGGATGCCGCCTTCGCCACCGGTATTCCTCCAGATATCTACGCATTTCACCGCTACACCTGGAATTCTGCATCCCTCTCCCGAATTCAAGCCATCCAGTATCGGATGCAGTTCCCAGGTTGAGCCTGGGGATTTCACATCCGACTTAGTTGGCCGCCTACGAGCCCTTTAAACCCAGTTCTCTGA
+
CCCCCGGGGGGGGGGGGGGGGGGGGGGGGGGGGGGGGGGGGGGGGGGGGGGGGGGGGGGGGGGGGGGGGGGGGGGGGGGGGGGGGGGGGGGGGGGGGGGGGGGGGGGGGGGGGGGFGGGGGGGFEGFFGGGGGGGGGFGFFFGF>AG>GFG8>=6<DFFBGGFGFFGGFGFBAEFFF?F?CGGGFGGFFGGE>EEDFEGFE>=@9AF>6CE?E@FC@GFFDF?E;EFGDC@9C335C;;=4CEFFF9
@M00200:205:000000000-AKKM3:1:1101:23659:5660 2:N:0:1
TACTGGGGTATCTAATCCTGTTCGCTACCCACGCTTTCGCTCCTCAGCGTCAGGTAAGGCCCAGAGAACCGCCTTCGCCACCGGTGTTCCTCCTGATATCTGCGCATTTCACCGCTACACCAGGAATTCCGTTCTCCCCTGCATACCTCTAGTCTGCCCGTATCGGAAGCAGGCTCAGGGTTAAGCCCTGAGTTTTCACTCCCGACGTGACAGACCGCCTACGCGCCCTTTAACCCCAATTCTCTGA
+
CCCCCGGGGGGGGGGGGGGGGGGGGGGGGGGGGGGGGGGGGGGGGGGGGGGGGGGGGGGGGGGGGGGGGGGGGGGGGGGGGGGGGGGEGGGGGGGGFGGGGGGGGGDCGFGFFGEEGGGGGGGGGGGGFGGGGCGFGFE5DFFBFFFBDFFDFFGFFFGAGGBG=ACGFGF<?>FAFFGFFGG>AFFFFGGFAFGF6AGFF299@>BF=5BCF@FGFGFF;86).=AC<CB<>4)(;<??A22:99A
@M00200:205:000000000-AKKM3:1:1101:16445:5662 2:N:0:1
TACCCGGGTATCTAATCCTGTTTGCTCCCCACGCTTTCGCGCCTCAGCGTCAGTTCCGGTCCAGTGAGCCGCCTTCGCCACTGGTGTTCCTCCCAATATCTACGCATTTCACCGCTACACTGGGAATTCCACTCACCTCTCCCGGTCTCAAGCCTTCCAGTCTGGCAGGCAGTTCCTCGGTTAAGCCGAGGGATTTCACCCGCCACTTGAAAAGCCGCCTACGCGCCCTTTCAACCCAGTTCCCTGA
+
CCCCCGGGGGGGGGGGGGGGGGGGGGGGGGGGGGGGGGGGGGGGGGGGGGGGGGGGGGGGGGGGGGGGGGGGGGGGGGGGGGGGGGGGGGGGGGGGGGGGGGGGGEGGGGFGGGGFGGGGGGGGGGFGGGGGGGGGGFGBFGGFGFGFGFGGGGGFFGGFEFDF@FCEBE?=CFFFFFGDGGC7CGGFFGGFFGGFFFGFBFF=@@@AAF374;FC,)>?F@(:3C>DD4>)4:A8E01:4<))4:?
@M00200:205:000000000-AKKM3:1:1101:4262:5667 2:N:0:1
TACGGGGGTATCTAATCCGTTTTCCTCCCCTGGCTTTCGTTCCTCGGCTTCGTCGGATCCCCGGCCTTCTGTCTTCACCTTCGGCTTTCCACCCAATTTCACCGCTTTTCCCCCCTCCACCTTTTTTTCCGTGATCCCCGGCTCCCCTCAGAACCCCCAGCATCCCGGCCCGTTCCCCGGTTGCGCCGGGGGATTTCCCGGGGCACTTTACGGGCCTCCCACCCACCCCTTCCACCCCATTCCTTGCATCT
+
CCCCCGGGGCGGGC@<FG+6EG>,;;<FGC8F,@<F@@,64;,,<,,,,8,+:,@@+6@FG,77++,6:,,,,C,9,C,,,4B,++89?E;,,4+9,,,9,9,+++@F9,,C<663@@,A,,@9,,@6D,+6+++8@6+)*+*0***)3@,2,0*//>*/,***0?*4)=)(:3AFA473FE<*)375335).5C7*66(((,,(3..<<>2,(*:(*8((.(8(;>//9<,(64:E96(6<))))(.)))
@M00200:205:000000000-AKKM3:1:1101:24131:5673 2:N:0:1
TACTAGGGTATCTAATCCCGTTTGCTCCCCACGCTTTCGCGCCTCAGCGTCAGAACCGGTCCAGTGAGCCGCCTTCGCCACTGGTGTTCCTCCCAATATCTACGCATTTCACCGCTACACTGGGAATTCCACTCACCTCTCCCGGCCTCAAGCAAAGCAGTCTGGAAGGCAGTTCCTCGGTTAAGCCGAGGGATTTCACCTTCCACTTGCCAAGCCGCCTACGCGCCCTTTAAACCCAATTCTCTGA
+
CCCCCGGGGGGGGGGGGGGGGGGGGGGGGGGGGGGGGGGGDDGGGGGGDGGGGGGGGGGGGGGGGFGGGGGGGGGGGGGGGGGGGGGGGGGGGGGGGGGGGGEFGGCE8;FGGGGFGGGGGGGGGGGGGGGGGGGGGF?=FFGEGFG>FFGFFGGFFFGFGGFFDFGC>CAAAFFFFFGDCEDGFGGFFGG>BGGGFCD53=EBF=CBEE(5>(=@;GF;@@?31EEG7D34<2<:C1?FB2))-6<
@M00200:205:000000000-AKKM3:1:1101:7316:5686 2:N:0:1
[truncated: 46,069,377 more chars]
