# Supplementary material for: Responses of rhizosphere soil bacteria to 2-year tillage rotation treatments during fallow period in semiarid southeastern Loess Plateau
Source: PeerJ. 2020 May 5;8:e8853. doi: 10.7717/peerj.8853 (PMC7207221; doi:10.7717/peerj.8853)
Supplement: Supplemental Information 40 [file peerj-08-8853-s040.gz › G3'L1.R2.fastq]

@M00200:207:000000000-ALC1F:1:1101:16681:6142 2:N:0:5
TACTCGGGTATCTAATCCTGTTTGCTCCCCACGCTTTCGTGACTGAGCGTCAATAGTAACCCAGAAAGCTGCCTTCGCCATTGGTGTTCCTCCACATCTCTACGCATTTCACTGCTACACGTGGAATTCCACTTTCCTCTGTTCTATTCTAGTTTAGCAGTCATAGCCGCAGTCCCCACGTTAAGCGCGGGAATTTCACAACTATCTTACTAAACCGCCTACTCACCCTTTACACCCAATTCAGTCA
+
CCCCCGGGGGGGGGGGGGGGGGGGGGGGGGGGGGGGGGGGGGGGGDGGGGGGGGGGGGGGGGGGGGFGGGGGGGGGGGGGGGGGGGGGGGGGGGGGGGGGGGGGGGGGGGGGGGGGGGGGGGGGGGGGGGGGGGGGGGGFGGGGGFGFGFGGGFFGCG8?FGBGFBFG5DDEFFFFFFFDAFFFFGFEFEGEAFFEFFFFFFFFFFFFFFFFFFFFFFBF@BEF46@2BFB4><4A9<?;EFFCC<)
@M00200:207:000000000-ALC1F:1:1101:20938:18659 2:N:0:5
TACTGGGGTATCTAATCCTGTTTGCTCCCCACGCTGTCGCGCATCAGTGTCAGAAACTGCCCAGCAGGCCGCCTTCGCCACCGGTCTTCCTCCGGATCTCTACGCATTCCACCGCTACACCCGGAATTCCGCCTGCCTCTACAGCCCTCGAGTTTGACCGTCGGCACGGCAGATGCGGGGTTGAGCCCCGGACTTGCACCACACCCTTCTCAAACCACCTCCGCGCCCTTTACCCCCAGGTCAGTCACGGC
+
C<CC8E@F:CEFAC<66CFEFCEFF<9<FE8+FEGEFGFFFECGDGF@FDFGFF@A<F<DFGGGGGGC@CGDGE7EFGEDEGD7FCEFGF@D:>F>@ECFFGA:>+8:EBEGF+==>C@FCEG+@+D,6D@EC=DGGGG*=FF+AD>FFF+4:+585@+33:?DEFFG*>>**:+;?BADECAF6>FA>>73,59)65?,(46141(,(-)-.)9:203:186?((402(,)6)0032:(,)).).4)(((
@M00200:207:000000000-ALC1F:1:1101:18951:20008 2:N:0:5
TACTCGGGTATCTAATCCTGTTTGCTACCCACGCTTTCGTGCCTCAGCGTCAGAACAGGCCCAGGAGGTTGCCTTCGCCATCGGTGTTCTTCCAGATATCTATGCATTTCACCGCTACACCTGGAGTTCCGCCTCCCTCTACCGTTCTCTAGCCTGCCAGTATCGACTGCAATTCCCAGGTTAAGCCCAGGGCTTTCACAACCGACTTAGCAAACCGCCTACGCACGCTTTATGCCCAGTTCAGTCA
+
CCCCCGGGGGGGGGGGGGGGGGGGGGGGGGGGGGGGGGGGGGGGGGGGGGGGGGGGGGGGGGGGGGCGGGGGGGGGFGGGGGGGGDGGGGGGGGGGGGGGGGGGGGGGGGGGGGGGGGGGGGGGGGGGGG6EGGGGGGGFGGGGGEGFGFGFFGGGGGGDCGFGFFFGFGFBFDFFFFFFGGF++=AFFFG>=FACFFF5CFFAFFAFFFE;A@FB=@BD@F=BD=BF008>CEF=@4(46<EC?EA
@M00200:207:000000000-ALC1F:1:1102:13704:2646 2:N:0:5
TACTGGGGTATCTAATCCTGTTTGCTCCCCTAGCTTTCGTGCATCAGCGTCAGTTATGGTCCAGTGCGCCGCTTTCGCCACAGGTGTTCCTCCCGATATCTACGCATTTCACCGCTACACCGGGAATTCCACGCACCTCTCCCATACTCAAGCACGGCAGTTTCGCCTGCAGGCTCTGGGTTAAGCCCAGAGGTTTCACAGGTGACTTACAGCACCGCCTACGCACCCTTTATACCCAATTCAGTCA
+
CCCCCGGGGGGGGGGGGGGGGGGGGGGGGGGGGGGGGGGFGGGGGGGGGGGGGFGGGGGGGGGGGGGGGGGGGGGGGGGGGDGGGGGGGFDGGGGGGGGGGGGGGGGGGGGGFGGGGGGGGGGGGGGFGGFFGDGEGGGGGGGGGFGGGGGGGGGGGG>CDFDADGGGFGGFGFCCFGGGGGGGF7AFAFFFFAAEFCFFEB==E=ECEE*83>FF>5>@D;6;DBF;@FF9?<FF;82(66<945<
@M00200:207:000000000-ALC1F:1:1102:24858:3821 2:N:0:5
TACCAGGGTATCTAATCCTGTTTGCTCCCCACGCTTTCGCGCCTCAGCGTCAGTAATGAGCCAGGTTGCCGCCTTCGCCACCGGTGTTCTTCCCAATATCTACGAATTTCACCTCTACACTGGGAATTCCACAACCCTCTCTCACACTCTAGTCTGCACGTATTAAATGCAGCTCCCAGGTTAAGCCCGGGGATTTCACATCTAACTGTACAAACCGCCTACACGCCCTTTAAACCCAGTTCAGTCA
+
CCCCCGGGFGGGGGGGGGGGGGGGGGGGGGGGDGGGGGGGGGGGGGGGGGGGGGGGGGGGAFGGGGGFGGGGGGGGGGGGGGGGGGGGGGGGGGFGGGGGGGDGG8?DFGGGGCFGGGGGGGGGGGGGGGGGGCCEEGGGGGGCFGGGGGFFFGAD=3DFDFGC9D?FGFGFGFGDFDDFGGFGFGFFF>GFFAFFAEG@*:6<>E=C<:6AAEFF2?=@@B=@59@@@@EFC<F;;<6@CCE?EFF
@M00200:207:000000000-ALC1F:1:1103:11423:2912 2:N:0:5
TACTCGGGTATCTAATCCTGTTTGCTCCCCACGCTTTCGCGCCTCAGCGTCAGTAATGAGCCAGGTTGCCGCCTTCGCCACCGGTGTTCTTCCCAATATCTACGAATTTCACCTCTACACTGGGAATTCCACACCCCTCTCTCACACTCTAGTCTGCACGTATTAAATGCAGCTCCCAGGTTAAGCCCGGGGATTTCACTCCTAACTGTACAACCCGCCTACACGCCCTTTAACCCCAGTTCAGTCAGGAT
+
@AC8CCGGG@@CEF9FGGGGGGGGGGGFGGGGGGGGCFGD:FGCGC8EFGGGGGGGDGEEGGGG?EFGGGGGGGEFGGGGGGGDFGGGGGGGGG9BFGGGGGGC7ECDGGGGGFFF9F;FFGG?@,?AEGFC=+4>CFGGFFFFGGGFFDF,=A=D9,11=8D,:9C,==F7=?DGG6=+@CF+5@CGCD57*<>/=4C**3@>6:CFEFF*9)885)((-7(0,8=0>@;C5);A(27=)).)1).)(()
@M00200:207:000000000-ALC1F:1:1103:2730:10197 2:N:0:5
TACAGGGGTATCTAATCCTGTTTGATACCCGCACCTTCGAGCCTCAGCGTCAGTCGGCCACCGGGCGGCTGCCTTCGCGATCGGAGTTCTTCGTGATATCTAAGCATTTCACCGCTACACCACGAGTTCCACCGCCCCTGCGACAACTCAAGAACACCAGTTTCAACTGCAGCTCCATGGTTGAGCCATGGCATTTCACAGCTGACTTGGAGTCCCGCCTACGCTCCCTTTACACCCAGTTCAGTCA
+
CCCCCCFGGGGGGGGGGGCGGGGGFGFGGGGGDGCGGGGEFGGGFGGFGGGGGGGCCCGEGGGE77@FGGGGGGGGGGGGGGGG7FGGGFFGGBEFGGFGFGCGGGGGGGGGGGEGGGGGFGGGGGGGGGGG,@CGG67+@73C8CGGGGGG??EFEGGGGGGDCF8<CCGC8FGFF>FFGGGGGGFFFGC45FFFFFGC@FFE@@FF<@)(;1=49EFBFF<B?BB<BAF<A-9FF:B?AFDDA>2
@M00200:207:000000000-ALC1F:1:1104:8135:5067 2:N:0:5
TACTGGGGTATCTAATCCTGTTCGATACCCACGCTTTCGTGCCTCAGTGTCAGTCATGGCTTGGTAAGCTGCCTTCGCAATCGGGGTTCTGCGTGATATCTATGCATTTCACCGCTACACCACGCGTTCCGCCTACCTCAATCATACTCAAGCCCCGTGGTTTCAATGGCGATTCCATGGTTGAGCCACGGACTTTCACCACTGACTGACGGGGCCACCTACGCACCCTTTACACCCAATTCAGTCACGAT
+
CCCCCFGGGGGGGFGFGGFGGGGGGGGGGGGCGGGGGGGGGGGFGGGGGGGFGGGGGFGGGGGGGGGGGGGGGGGGGGGGGGGGGGGGGGGGGGEFGGGGGGGGGGGGGGGGGDC>EFEFEGGGGGGGGGGGGGDGGGGGGGGGGGGGGGG9FFGGGGGGGGGGGFGGFGGGGFFFFFGGEACFFGGGGGDGFGFF6*:=EFE4B268)7?(59DFFF;1@FF:?EF(=D@CECFF6?(6)-69<5<.(4(
@M00200:207:000000000-ALC1F:1:1104:26447:6059 2:N:0:5
TACTGGGGTATCTAATCCTGTTTGATCCCCACGCTTTCGTGCCTCAGCGTCAATAACTGTGTAGTAAGCTGCCTTCGCAATTGGTGTTCTATGTCATATCTAAGCATTTCACCGCTACATGACATATTCCGCTTACCTCCACAATATTCAAGACAAATAGTATCCATGGCAGTTTCTGAGTTAAGCTCAGAGATTTCACCACGGACTTACCTGCCCGCCTACGCACCCTTTACACCCAATTCAGTCA
+
CCCCCFGGFFGGGGGGGGGCFFGGFCEGGFGGGGGGGFFGFFGGGGGGGGGGGGGGGGGFGGGGGF<FGGGGGGGGGGG:FGAFGGFGGGGGGGGGGEDFGGGCFCFAGGGFGGGGGGGGGDGFGAF=EFGG>EGGGGGGGGGGGGGGDFD;DDFGFFFFGGGGG8ECFFGGGF9C9F8=@=FFC8F?FGGCFDDDFDFB<D8A5>BCC@CCBB?A59>DDFAD999DFFE4C6F649B(*9???:5
@M00200:207:000000000-ALC1F:1:1104:13555:18368 2:N:0:5
TACTAGGGTATCTAATCCTGTTTGCTCCCCTAGCTTTCGTTCCTCAGCGTCAGTAGTGGTCCAGCGCGCCGCTTTCGCCACGGGTGTTCCTGCAGATATCTACGCATTTCACCGCTACACCTGCAATTCCACGCGCCTCTCCCACACTCTAGCACGGCAGTTTCGGAAGCAGCCCCTGAGTTAAGCCCAGAGATTTCACTCCCGACTTGCCACACCGCCTACGAACCCTTTACACCCAATTCAGTCA
+
CCCCCFGGGGGGGGGGGGGGGGGGGGGGGGGGGGGGGGGGGGGGGGGGEGGGGGGGGGGGGGGGGGGGGGGGGGGGGGGGGGFDGGGGGGGGGGGGGGGGGGGGDGGGGGGGGGGEEGGGGCEGGGGGGGGGGGGGGGGGGCCFGGGGGGGGGGGGGGGGGGGGGDGGDFFGGFGGGGCGFGGGGGGGGGGGFGFC>5C?EAB@@FFC@EA<@DD:@EF@FFFF?FFF??7A>BFFFFF?F<AFBFF
@M00200:207:000000000-ALC1F:1:1105:22597:7682 2:N:0:5
TACTGGGGTATCTAATCCCGTTTGCTCCCCACGCTTTCGCGCCTCAGCGTCAGGAGATGCCCAGAGACCCGCCTTCGCCACCGGTGTTCCTCCCGATCTCTACACATTTCACCGCTACACCGGGAATTCCAGTCTCCTCTGCATCCCTCAAGAACGGCAGTATCGGCCTACGCTCCTCGGTTGAGCCGAGGGATTTCACGACCGACTTGCCATCCCGCCTACGCGCCCTTTAAGCCCAGTTCAGTCA
+
CCCCCGFGGGGGGGGGG@FGGGGGGGGGGGGGGGGGGGGGGGGGEFGGGGDEGGGGGGGGGGGGGGGGGGGGGGGGGCGGEGGGGGGGGFGGGGGGGGGGGGFFFGFGGGGGGGGGGDGGFGGGGGGGFGFFEGGGGGGGGGGGGGGGDGGFDFFGDGDEGFGGGGGGGGGGGA>DGGGGGGGFGFGDDCEGFFF@FFGD?>>AF@B?AA?A97>>(7906:639379>:>4)./9::(5)6<<6<>
@M00200:207:000000000-ALC1F:1:1106:19548:9473 2:N:0:5
TACTGGGGTATCTAATCCTGTTTGCTACCCACGCTTTCGAGCCTCAGCGTCAGTTACAGACCAGAGAGTCGCCTTCGCCACTGGTGTTCCTCCATATATCTACGCATTTCACCGCTACACATGGAATTCCACTCTCCTCTTCTGCACTCAAGTTTCCCAGTTTCCAATGACCCTCCACGGTTAAGCCGTGGGCTTTCACATCAGACTTAAGAAACCGCCTGCGCTCGCTTTATACCCAGTTCAGTCA
+
CCCCCGGGGGGGGGGGGGGGGGGGGGGGGGGGGGGGGGGGGGGGGGGGGGGGGGGGGGGGGGGGGGGGGGGGGGGGGGGGGGGGGGGGGGGGGGGGGGGGGGGGGGGGGGGGGGGGGGGGGGGGGGGGGGGGGGGGGGGGGGGGGGGGGG8FFGGGGGGGGGGGGGGGGGGGGFGGFGGGGGGGGGGGGGGCFGGFFFGFFFFAFFFFEFFFEFGFBFFFFFAFFFFFDFF=EFFFFE2=7CE?CEE
@M00200:207:000000000-ALC1F:1:1106:16240:10659 2:N:0:5
TACACGGGTATCTAATCCTGTTTGCTACCCACGCTTTCGCACCTCAGTGTCAGTGTCAGTCCAGAAGGCCGCCTTCGCCACTGGTATTCCTCCCGATCTCTACGCATTTCACCGCTACACCGGGAATTCTACCTTCCTCTCCTGCACTCTAGCTTGACAGTTCCGGATGCCGTTCCCAGGTTGAGCCCGGGGCTTTCACAACCGGCTTATCAAGCCACCTACGCGCGCTTTATGCCCAGTTCATGCA
+
CCCCCGGGGGGGGGGGGGGGGGGGGGGGGGGGGGGGGGGGGGGGGGGGGGGGGGGGGGGGGGGGDEFFGGGGGGGGFGGGGGGGGGGGFGGFGGDCGGGGGGGGGGGGGGGGGGGGGGGGGGGEEGGGGGCFCEGGGGFGFEDFDFFFGGGFGGGGGGGGGGGGDDGEDG?DGFGGFGGFGGCFF6CGGDDGFGGFFFCC=)6?2BBFFFFACEGFFF6@@FD>05:>>:?))6FCFD<74A<4)).
@M00200:207:000000000-ALC1F:1:1106:8860:16731 2:N:0:5
TACTGGGGTATCTAATCCTGTTTGCTCCCCACGCTGTCGCGCCTCAGCGTCAGCAACGGCCCAGCAGACCGCCTTCGCCACCGATGTTCTTCCCGATCTCTACGCATTCCACCGCTACACCGGGAATTCCATCTGCCTCTACCGTGCTCGAGCCCGACAGTCTAGGAGGCAGCCCTGCAGTTAAGCCGCAGGATTTCACCCCCTACTTATCAGGCCGCCTACGCGCCCTTTACACCCAGTTCAGTCA
+
CCCCCGGGGGGGGGGGGGGGGGGGGGGGGGGGGGGGGGGGGGGGGGGGGGGGGGGGGGGGFGGGGGGGGGGGGGGGGGGGGGGGGGGGGGGGGGGGGGGGGGGGGGGGGGGGGGGGGGGGGGGGG>FFGGGGGGGGGGGGGGGGGGGGGGGGGGGCCGGGGGGGGGGGGGGGG4CFFGGGGFCFGGGGDGGGAGG<8CGE4B9:=FFFFEFF<?FBFFFFFFFFFBFFFF)6<<FFF?B(6:><)6<
@M00200:207:000000000-ALC1F:1:1107:5034:15330 2:N:0:5
TACGAGGGTATCTAATCCTGTTTGCTCCCCACGCTTTCGAGCCTCAGCGTCAGTTACAGACCAGAGAGCCGCTTTCGCCACCGGTGTTCCTCCATATATCTACGCATTTCACCGCTACACATGGAATTCCACTCTCCCCTTCCGCACTCAAGTTTAACAGTTTCCAAAGCGAACAATGGTTAAGCCACTGCCTTTAACTTCAGACTTATTAAACCGCCTGCGCTCGCTTTACACCCACTTCAGTCA
+
CCCCCGGGGGGGGFGGGGGGGGGGGGGGGGGGGGGGGGGGGGGGGGGFCFGGGFGGGGGGGDGGGGGGGGGGGGGGDGEFGGGGGFEGGGGGGGGGGGGGGGGGEGGGGGGGGGGGGGGFFGGGG@AFGGGGFCFD?FGGGEGGGGGGFFFGFGGGGGGG:EFGFFGGGCG>DEGGGGCFGGFFGGGFG6CGFGGFFFGFFCC6@F*/>A?FFF4?22=(9(>=DBA@F;CCC<85=1=87CF?6)
@M00200:207:000000000-ALC1F:1:1107:15774:23424 2:N:0:5
TACTCGGGTATCTAATCCTTTTCGCTACCCACGCTTTCGTGCCTCAGTGTCAGGAATGTCCCAGTATGCTGCCTTCGCATTTGGTGTTCCCCTAGATATCAACGGATTTCACCTCTACACCTAGAGTTCCACATACCTCGTACATCCTCGAGCACGACCGTTTCCTTCCGATTCTCCGAGTTAAGCTCGGAGGTTTTCAAGTAGGACTAATCACGCCACCTCCGAACCCTTTATGCCCAGTTCAGTCA
+
CCC8BBCFECFACFFGGCEGGFFFGGGGGGFC@EFG8FG<DE@FGGGFGFCCDEC8<CFEEGAFGGG@,,EFGGGGCF7@7AF5EFFGCEGGGFGFGGA9;BF==CECDFGGF,@DCFEFFGGGCGD;,EGGFG898,@C9=FEAFF?A+644@,@+@E+6@+,@98=8606++6??C+8D7E7;@@9@569:*0+<*<A=*B;B:>E46496=*;):92(((0((:(/53).13:48;)/1/)/)17
@M00200:207:000000000-ALC1F:1:1109:13248:18199 2:N:0:5
TACGAGGGTATCTAATCCCGTTCGCTCCCCTAGCTTTCGCGCCTCAGCGTCAGTTACAAGCTAGCAAGCCGCCTTCGCCACTGGTGTTCCTTGCAATATCTACGCATTTCACTACTACACTGCAAATTCCACTTGCCTCTCTTGCACTCCAGCCCCGCAGTATTGGACGCAGTTTCGAGGTTGAGCCTCGAACTTTCACAACCAACTTACGGAACCGCCTACGCGCTCTTTAAACCCAATTCAGTCA
+
CCCCCDGGGGGGGGGGGGGGGGGGGGGGGGGGGGGGGGGGGGGGGGGGGGGGGGGGGGGGGGFGGGGGGGGGGGGGGGGGGGGGGGGGGGGGGGGAFGGGGGGGGGGGGGGGGGGGGGGGGGGGGGGGGGFGGGGGGGGGGGGGGGGGGFGFGGGDCGGGGFGGG>DF6CGDGFGGFGGGGGGCGGGGFBBFFGCFF<9>ADFFFFFFFGFF?FFF>EFFFFF@>>(/(/<55>FFFFF?4A<46BA
@M00200:207:000000000-ALC1F:1:1111:9557:9535 2:N:0:5
TACCAGGGTATCTAATCCTGTTCGCTACCCATGCTTTCGAGCCTCAGCGTCAGTTACAGACCAGACAGCCGCCTTCGCCACTGGTGTTCTTCCATATATCTACGCATTTCACCGCTACACATGGAGTTCCACTGTCCTCTTCTGCACTCAAGTCTCCCGGTTTCCGATGCACTTCTCCGGTTAAGCCGAAGGCTTTCACATCAGACCTAAAAAACCGCCTGCGCTCGCTTTAAGCCCAGTTCAGTCCAGCT
+
CCCCCGGEGGFGGGFGGGGGGGGGGGDGGGGGGGGGGGGGGGGGGGGGGGGGGEFFGGGGFGGGFGGGGGDGGGGGGGGEGGGGFCFGGGGFGGFAFGGGGDGGGGGEGGEFGGGEGEGGGGFF,=FDGGGGGGGGFFCDFEDGGGGGGGDFGGGFCFB+=CDGGG+@DEDFGFGGGGDGGGDD?GGGCC59FG*9>CGF5=?F@FFBA466:2C;2B92@29@@7;BFFF<7;BA?;(/7?<?66.7=(4
@M00200:207:000000000-ALC1F:1:1112:26152:5444 2:N:0:5
TACCGGGGTATCTAATCCCGTTTGCTCCCCTAGCTTTCGCTCCTCAGCGTCAATATTGGTCCAGGATGCCGCCTTCGCCACCGGTGTTCCTCCAGATATCTACGCATTTCACCGCTACACCTGGAATTCCGCATCCCTCTCCCAAATCCAAGCCATCCAGTATAACACGCAGTTCCCCAGTTAAGCTGAGGGATTTCACGTATGACTTAGTTGGCCGCCTACGAGCCCTTTATACCCAATTCAGTCA
+
CCCCCGGGGGGGGGGFGGGDGGGGGGGGGGGGGGGGGGGGGFGGGGGGGGGGGGGGGGGGGGGGGGGGGGGGGGGGGGGGGGGGGGGGGGGGGGGGGGGGGGGGGGGGGGGDFGGGGGGGGGGGGGGGGGGEGGGEGFGFGFFGGGGGGFFEGGGGFFGFF8F:FGFDGEGGDFGGGGGDFCG:CAFGDGGFFGGFAEGFBFFFFFEFECBEEF4?@DFF=B>7;)6;@;@EFFFFF@?@9CEC?4A
@M00200:207:000000000-ALC1F:1:1112:12683:9882 2:N:0:5
TACGAGGGTATCTAATCCTGTTTGCTACCCACGCTTTCGAACCTCAGTGTCAGTATGATGCCAGGAGGCTGCCTTCGCCATCGGTATTCCTTCAGATCTCTACGCATTTCACCGCTACACCTGAAATTCTACCTCCCTCTCACCTACTCTAGCCTAACAGTATCAGATGCAGTTCCCAGGTTAAGCCCGGGGATTTCACATCTGACTTATTACGCCACCTACGCTCACTTTAAGCCCAATTCAGTCA
+
CCC@CGGGGGGGGGGGGGDGGGGGGGGGGGCFGGGDGGGGFGGDFGGCFGGGGGGGFCGGGGGGGGGGG6EFCFGGGGG7:FGGEFCFGCF9FEGDGGGGGGGGGGGGGFGGGGGGCGGGF8EFEFGGGGCFFFEGGGGGGGG@FFGGGGGGGFGF8FGDFGGGGG6@8FGGGFGG?CFGGFGGGFG8C6C>>DFEFFGFCC8ACFFFCE7;*07<5@B@FFFFF42>C4=<<:AF9>278=?C54>
@M00200:207:000000000-ALC1F:1:1112:11620:13917 2:N:0:5
TACTGGGGTATCTAATCCCGTTTGCTCCCCTGGCTTTCGCGCCTCAGCGTCAATACCGGTCCAGGATGCCGCCTTCGCCACCGGTGTTCCTCCAGATATCTACGCATTCCACCGCTACACCCGGAATTCTACCTGCCTCTACAGTGCTCGAGCCATAGCAGTTCGCACGGCAGACCCGGGGTTGAGCCCCGGGCTTTCACCACACGCTTGCCAAGCCACCTACGCGCCCTTTAAGCCCAGTTCAGTCA
+
C@CCCGFEGGGGGGGGGGGGGGGGGGGGGGGGGGGFGGGGCFGGGGGGGGGGEGGGGGGGGCGGGCFFGGGGGGGGGGGGGGGGFGGEGGGGGFGGDFFGGGGGGGGGGGGGGDGGDGGGGGGGEDFGGGGGGGGGGGGGGGGGGGGGGG6@CEDFGCCFCEFGGGCDG5DDD>FGGCEGDCDGFGGGGGGFFGGFFFGF<@F:?@>FFFGBF:<FFF??74?BBGFFFFF7>)*@7,:6:):A<)6A
@M00200:207:000000000-ALC1F:1:1112:24128:20033 2:N:0:5
TACTGGGGTATCTAATCCCGTTTGCTCCCCTAGCTTTCGCGCCTCAGCGTCAGTCGTGGTCCAGGATGCCGCCTTCGCCACCGGTGTTCCTCCAGATATCTACGCATTTCACCGCTACACCTGGAATTCCGCATCCCTCTCCCACACTCAAGCCATCCAGTATCAGACGCAGTTCCCCGGTTAAGCCGAGGGATTTCACGTCTGACTTAGTTGGCCGCCTACGAGCCCTTTATACCCAGTTCAGTCA
+
CCCCCGGGGGGGFDGGGFCFCCFGGCGGDGFGGGGGFGGDGGGGGGGFGGGGGGGGGGGCGCGGGGGGGFGDCGDFGGCFGFEEFGDGFFFGGFGDEFGGFGCFEEDFGFGFFGGGGGCFEGGGGFGGGGGGGGD6DGGGE8=DFGEGFGGGGFFGGFFEFGFGFGGGG89CD7C?DFGDG>5EGGGGDDGBAFGFF?DFF=A>=C:@CC+9;8<6:>9D?@<D@5(64(2)4)9=:<B(446AA>D
@M00200:207:000000000-ALC1F:1:1112:10146:21541 2:N:0:5
TACTGGGGTATCTAATCCTTATCGCTACCCGAGCCTTCGTCCCTCAACGTCAGTTTTTACATAGAAGGACGCCTTCGCCGTTATCAGTCCTTCTGGTATTTGCGTATTTTATCCCTACTCCAGAAGTTCTTCCTTCTCACATAAAACTCTAGTAAAAAAGTACTCATTTAGAGTTTAATTTACCGTCTAGGTACCCTTTAAACCCAGTTCAGTCA
+
9BCCCGGGGGGGFFFFFGGGEFGFGGGFFGFGGGGGGGGGEFGGGGDFGDFEFCCEGGDFEFGGGFGGGGGEFGDGGGEGCGCFFCFF<AEFGCEGFCEEFFBFGGCC;E<FGFFDFFG<F8FEFGFGGFG9FGGGGG=BCFGGFFE8FCEFFFGFFGD=D=?@,96@CFGGGF@F@DF@8=?2=@+==E=9@@=5*:7F=EF5)8@:;0:;@*<
@M00200:207:000000000-ALC1F:1:1115:5571:11827 2:N:0:5
TACGCGGGTATCTAATCCCGTTTGCTCCCCTGGCTTTCGCGCCTCAGCGTCAGAAAGGGTCCAGCACGCCGCTTTCGCCACCGGCGTTCCTTCGGATATCTACGCATTTCACCGCTCCACCCGAAGTTCCGCATGCCCCTACCCCCCTCAAGAGATCCAGTATCGGAGGCGATTTTCCGGTTGGGCCGAAAGATTTCACCACCGACTTGAACCCCCGCCTACGCGCCCTTTAAACCCAGTTCAGTCA
+
CCC?C@FGFGGGGGGGGGGGGDGDFGGGGGGGFGGGGGEGGGGGGGGFFGGGGGGGEFGGGGGGGGGGGGGGGEGGFGGEGGGGGGGGGGGGGGGGGGGGGGGCGGGGGGGGCEGGGGGGGGGG7FGGGGGGGGGGCCFFGGGG>DGGGF,786?FGGGG9CFGGGG5?EGGGAGDGG*8?DDCCFF<DGC>):CBFFG<8F>@119?A)54--5>2@F:2??BFF>F9?79AAFF6<BBFB><6:<
@M00200:207:000000000-ALC1F:1:1115:20695:23944 2:N:0:5
TACTCGGGTATCTAATCCTGTTTGCTCCCCACGCTTTCGTGCCTCAGCGTCAATAATCGTGTAGTGAGCTGCCTTCGCAATGGGTGTTCTATGTCATATCTAAGCATTTCACCGCTACATGACATATTCCGCTCACCTCCACGATATTCAAGACAAATAGTATCAATGGCAGTTTCCGGGTTAAGCCCGGAGATTTCACCACTGACTTACCTGCCCACCTACGCACACTTTATACCCAATTCAGTCA
+
CCCCCGGGGGGGGGGGGGGGGGGGGGGGGGGGGGGGGGGGGCFFGGGGGGGGGGGGGGGGGGGGGGGGGGCFGGGGGGGGGGGGGGGGGGGGFFGGGGGGGFFFFGGGGGGGGGGGEGFGGGGGGGGGDFEGDGGG?FGGGGCGGDCDGGFFGGGGGGGGGGDDFGDF?DFGFFGGGGGGGGFGGG6DGDEFFFGA+3?8CFFFFFFFFFB;CD4>@EA4BEDADB(538>?E?FCEF2:4>63<<;
@M00200:207:000000000-ALC1F:1:1116:12781:20967 2:N:0:5
TACTGGGGTATCTAATCCTGTTTGCTCCCCACGCTTTCGCGCCTCAGCGTCAGTTACGGTCCAGAGAGCCGCCTTCGCCACCGGTGTTCTTCCCAATATCTACGAATTTCACCTCTACACTGGGAATTCCACTCTCCTCTCCCGTACTCCAGCCCGCGAGTATCAAGCGCACCTCCCAGGTTGAGCCCGGGGCTTTCACGCCTGACTTCATGAGCCGCCTACGCGCCCTTTATCCCCAGTTCAGTCA
+
CCCCC8FEEEGGGFGGGGCFGGE<FFGGGGGGGGGEFGGCEE@FGE<FFGGDGGGGGGCFGEFGGGFGFGGGGGGGFGEFFGCCCEGGGGGGGFEGGFFGGGGGDFGGGGGGGGGGCFCD>>FGGCGFGGGGGGADDADGGGG8DGGFFG8ADCEC>EGD>CDEDFGFDEDGDFC>>,2*>*0,0;94CC*)6CFBF5FFDFD13AEF?5AC3/7A6E>@DF?;B>>;B?B44)*082344A9)6A<
@M00200:207:000000000-ALC1F:1:1117:25845:10451 2:N:0:5
TACTCGGGTATCTAATCCCGTTTGCTCCCCTGGCCTTCGTGCATCAGTGTCAGGAACTGTCCAGAGACCCGCCTTCGCCACTGGTCTTCCTCATGATCTCTACGCATTTCACTGCTACACCATGAATTCCAGTCTCCTCTCCAGTCCTCAAGCACCGCAGTATCGAATGCAGTTTCGAGGTTAAGCCTCGAAATTTCACACCCGACTTACGGCGCCACCTACGCACCCTTTAAACCCAATTCAGTCA
+
CCCCCGGGGGGGGGGGFGGGGGGGGGGGGGFGGGGGGGGGGGGGGGGGGGGGGGGGGGGGGGGGGGGGGGGGGGGGGGGGGGGGGGGGGGGGGGGGGGGGGGGGGGGGGGGGGGGGGGGGGGGGGCFGFGGGGGGGGGGGGGGGGGGFAFGFGGGGGGGGGGGGGGGGGGGGFFGGD?FGGGGGGGGGF6EFFGFEFFGFFFFFFBFFCFF=AFFFFFFFFE@9>B@FFB,/)4AAD<<6CE35?EF
@M00200:207:000000000-ALC1F:1:1117:6985:21989 2:N:0:5
TACAAGGGTATCTAATCCCGGTCGCTCCCCTAGCTTTCGCGCCTGAGCGTCAAGGGCGGGCCAGCAGATCGCTTTCGCCACTGGTGTTCCTTCCGGTATCTACGCATTTTACCGCTACACCGGAAATTCCATCTGCCTCTCCCGCCTTCAAGTCCCGAAGTTTCGAACGGCCTCTCCCAGTTGGGCCGGGAGCTTTCACATTCGACTTTCGGAACCGCCTGCGCGCGCTTTAAACCCAATTCAGTCA
+
CCCCCGGGGGGGGGGGGGGGGGGGGGGGGGGGGGGGGGGGGGGGGGGGGGGGGGGGGDGGGGGGGGFGGGGGGGGGGGGGGGGGGGGGGGGGGGGGGGGGGGGGGGGGGGFFFGGGGGGGFEGGGGGGGGGGGGGGGGGGGGGGGGGBFGFGGCFGGG5CEFGGGGFG4ECDCFGFFGFFCDFFGGGDGDC)7>FDFFC9<FAFDFBFFF@(46@@FF62819>BFFFF?85<>BFFF:66>>A5)9
@M00200:207:000000000-ALC1F:1:1118:15731:4735 2:N:0:5
TACTAGGGTATCTAATCCTGTTTGCTCCCCACGCTTTCGCACCTCAGTGTCAGTATCAGTCCAGGTGGTCGCCTTCGCCACTGGTGTTCCTTCCTATATCTACGCATTTCACCGCTACACAGGAAATTCCACCACCCTCTACCATACTCTAGCTTGCCAGTTTTGGATGCAGTTCCCAGGTTGAGCCCGGGGATTTCACATTCAACTTAACAAACCACCTACGCGCGCTTTAAACCCAGTTCAGTCA
+
CCCCCGGGGGFGGGGGGGGGGGGGGGGGGGGGGGFGGGGGGGGGGGGGGGFGGGGGGGGGGGGGGGGGGGGGGGGGGGGGGGGGEFGGGGGGGGGGGGGFFGGGGGGGGGFGGGGGGGGGGGCDGFFGGGGGGGGDGGGGGG8FGGGGCGGFGGGGGGG8D=F==C8DDGGGFFGGFGGG=DFGFFGGBGGEDDFFFFFECFEFCFFFFFFCF2FFBFA@EEAFBD@FB@D3?EA;1684?CFE6<E
@M00200:207:000000000-ALC1F:1:1118:25658:5112 2:N:0:5
TACCAGGGTATCTAATCCTGTTTGCTACCCACACTTTCGAGCCTCAACGTCAGTTACAGTCCAGAAAGCCGCCTTCGCCACTGGTGTTCTTCCATATATCTACGCATTTCACCGCTACACATGGAGTTCCACTTTCCTCTACTGCACTCAAGTCTAACAGTTTCCAATGCACACAATGGTTGAGCCACTGCCTTTTACATCAGACTTATTAAACCACCTGCGCACGCTTAAAACCCAATTCAGTCA
+
CCCCCGGGGGGGGGGGGGGGGGGCFGFFGFFFGGGGGGGGGGGGGGGGGGGGGGGGGGGGG8FGGGGGGGGGCGGCGDFGGGGGFGFGGGGGGGGGGGFGGFFGGGGEGGGGGGGGDGGFGDFGFF=DEGGGGGFGFGGGGGGGADGGGFEEGFCGGFFFGGGGGGAFGGGGGFGFFGGFCD+?FFF?6DDFF+@DFFD9DBE6:C;AEFEFFF*;C*:@5@5>9?>AD)59A7:*6-(845*/9B
@M00200:207:000000000-ALC1F:1:1119:9188:14603 2:N:0:5
TACAAGGGTATCTAATCCTGTTTGATCCCCACGCTTTCGTGCCTCAGCGTCATCGGAGGTCTCGCGGGCCGGCTTCCCGATCGGCGTTCCATGTCATATCTACGCATTTCACCGCTACACCACGAATTCCGCCCGCCTCGGCCGCACTCAAGTCCCGCAGTTCCGACCGCTGGCCGGGGTTGGGCCCCGGAATTTCACGGCCGGCTTACGGGACCGTCTGCGCTCCCTTTAAACCCAGTTCAGTCAAGAAC
+
CCCCCGGGGGGGGGGGGGGGGGGGGGGGGGGGGG@FGGGGGGGGGFFGGGGGGFGGGGGGGGGGGGGGGGGGGGGGGGGGGGGGEGFGGGGGGGGGGGGGGGGGGGGGGGGGGGGGGGGGGGGGGGG?DFGDGGGEGGGGGGGGGEGGGGGGFGGFEGGGGGGCDGGGGGGC55DGDC5C:7DCF:CGGCDD3?FFFDGFFFFFFF(8??F><BFFFE?:A;B;BF??),61-8;8?2:AD2:AFB9<<(.
@M00200:207:000000000-ALC1F:1:2102:7786:2938 2:N:0:5
TACGAGGGTATCTAATCCCGTTTGCTCCCCTAGCTTTCGCACCTCAGCGTCAGTTGTGCACCAGAGAGCCGCCTTCGCCACCGGTGCTCCTCCTGATATCTACGCATTTCACCGCTCCACCAGGAGTTCCGCTCTCCCCTACCACACTCTAGCATCACAGTATGCCTGGCAGTTCCACGGGTGAGCCGTGGGAGTTCACCGGACACTTACGATGCCGCCTACGTGCGCTTTATGCCCAATTCCGTCACGA
+
CCCCCBCCBDGGGDEFFF@@FCEGGGGEGGG8<CF,FFDFB@FCGGGGGG>F:;C<C@,;EFEGF8CF<B7@FGGGGGGGGGG+6C+9C:,,ADEC,C=A;@<DGGGG9FECFCE++FFFF,9=9CA8BFE@8@FGFFEDF8D,D8@?FFFGGGDGGC8AAEG8=DGG6DG7;BG7@:6+@79FDCGGGGG>=)/0=/=.()559>@BCE47;@3;6;:<@D08156(2(29A9B63?BF2<)482((-(
@M00200:207:000000000-ALC1F:1:2102:3852:13090 2:N:0:5
TACTAGGGTATCTAATCCTGTTTGATACCCGCACTTTCGAGCCTCAGCGTCAGTTGCGCTCCGGGCATCTGCCTTCGCGATCGGAGTTCTTCATGATATCTGAGCATTTCACCGCTACACCATGAATTCCAACACCCCTGCGCGCACTCAAGGCCACCAGTATCAACTGCAGGCCGACGGTTGAGCCGCCGGAGTTCACAGCTGACTTAATAGCCCGCCTACGCTCCCTTTATACCCAGTTCAGTCA
+
CCCCCGGGGGGGGGGGGGGGGGGGGGGGGGGGGGGGGGGGGGGGGGGGGGGGGGGGFGGGGGDEGGGGGGGGGFGGGGGGGGGGGGGGGGGGGGGGGGGGGGGGGGGGGGGGGGGGGEGGGGGGGGGGG9AFGGGEGGFGGDGGGGGGGGCEGGFFFEGDGGCGGGGGGGCDDEDGDGGGGGGCCGGGGGG>>(<:FEC375@FFFFCE<F<3<C82B(20((04@>?FA))64@@?F??99<2)).
@M00200:207:000000000-ALC1F:1:2102:15121:13790 2:N:0:5
TACGCGGGTATCTAATCCTGTTTGCTCCCCACGCTTTCGCGTCTCAGCGTCAGCAACGATCCAGAGGGCCGCCTTCGCCGCCGGTGTTCCTCCTGATATCTACGCATTTCACCGCTACACCAGGAATTCCACCCTCCTCTATCGCGCTCTAGCTGGCTAGTTTCGGATGCACTTCTGAGGCTGAGCCTCAGGCGTTCACACCCGACTTGACCAACCGCCTACACGCCCTTTACACCCAATTCAGTCA
+
CCCCCGGGGGGGGGGGGGGGGGGGGGGGGGGGGGGGGGGGGGGGGGGGGGGGGGGGGGGGGGGGGGGGGGGGGGGGGGGGGGGGGGGGGGGGGGGGGGGGGGGGGGGGGGGGGGGGGGGGGGGGGGGGGGGGGGGGGGGGGGGGGGGGGGGGGGGGGGGGGGGGGGGGGGGGGFGGFGFFGGGGGGGGGGGG;,<;F@GFEEFFFFFFFAFF?BGFFFFFFFFFFDB;FB?AAF6F9:?:AAAF464
@M00200:207:000000000-ALC1F:1:2102:9313:18828 2:N:0:5
TACCAGGGTATCTAATCCCGTTCGCTCCCCTAGCTTTCGTCCCTCAGCGTCAGAAAGGACCCAGTGGACCGCTTTCGCCTCCGGTGTTCCTGATGATATCAACGCATTTCACCGCTCCACCATCAGTTCCGCCCACCTCTATCCTCCTCAAGCTTGCCGGTTTGAAGCGCAATTCCACGGTTGAGCCGTGGGATTTCACACCTCACCTAACAAGCCGCCTACGGACTCTTTATACCCAGTTCAGTCAAGCT
+
CCCCCGGGGGGGGGGGGGGGGGGGGGGGGGGGGGGGGGGGGGGGGGGGGGGGGGGGGGGGGGGGGGGGGGGGGGGGGGGGGGGGGGGGGGGGGGGGGGGGGGGGGGGGGGGGGGGGGEGGGGGGGGGFGGGGGGGGGGGGGGGGGGGGGGGGGGGGFGGDGGGGG?FFGGGGGFGGFGGGGGGGGGGGGGGGB)7>F<=@FDF28@F@E@FE3(C;0A9?;@;:0:114C?3?38@B<(,5<<2-:<4?))
@M00200:207:000000000-ALC1F:1:2103:15276:3330 2:N:0:5
TACTAGGGTATCTAATCCCGTTCGCTCCCCTGGCTTTCGTGTCTCAGCGTCAGCACACCCCCAGCGAGCTGTTTTCACCGTTGGCGTTCCAAGCGATATCTACGCATTTCACCGCTCCACCGCTTGTTCCGCTCGCCCCTAGGTGGCTCAAGACGACCAGTATACCGAGCAGTTCCACGGTTGAGCCGTGGGATTTCACAAGGTACTTAGAAGTCCGCCTACACACGCTTTAAGCCCAGTTCAGTCA
+
CCCCCGGGGGGGGGGGGGGGGGGGGGGGGGGGGGGGGGGGGGGGGGGGGGGGGGGGGGGGGGGGGGGGGGGGGGGGGGGGGGGFGGGGGGGGGGGGGGGGGGGGGGGGGGGGGGGGGGGGGGGGGGGGGGGGGGGGGGGGGGGGGGGGGGFGGFGGGGG>A,CGGGGGGGGGFFGGGGGGGGEGGGGGGGGGFGGFFFFFFFFFFFEFEC+?>EDFDDF@@FFAEFF>FB:DFB?9:::>><AFF<A
@M00200:207:000000000-ALC1F:1:2104:13432:5169 2:N:0:5
TACGGGGGTATCTAATCCCGTTCGCTCCCCTGGCTTTCGCGTCTCAGCGTCAGTGAACGTCCAGGAGCTCGCTTTCGCCACGGGCGTTCCTTCCGATCTCAACGCATTTCACCGCTCCACCGGAAGTTCCAGCTCCCCCTACGTCACTCCAGGGCGGTCGTATCGGCGCCCCTTCCCCGGTTGAGCCGGGGGATTTCAGCGACCGACGTGCCGCCCCGCCTACACGCGCTTTATACCCAGTTAAGTCC
+
CCCCCGGGGGGGGGGGGGGGGGGGGGGGGGD@FGGGGGGGGCGGGGGGGGGGGGGFGFGFGGGFFFEFGGGGGGGGGGGGGGGGGGGGGGGFGGGEFCGGDFGGGGDGGGGGGGGGCGGGGGGGGGGGGGGGGGGGGGGGGGCFG*A@FGG:,=EGC:CGEFCCCEGGDDGEFFGGG6:DGD569FGD5CD<3<7?=A7*45DB99BFF?FF9;GFBFB91)3?::;(4500:<8F-32:7).4<4)-
@M00200:207:000000000-ALC1F:1:2104:20034:6504 2:N:0:5
TACTGGGGTATCTAATCCTGTTTGCTCCCCACGCTTTCGCGTCTCAGCGTCAGTCACTGTCCAGAAGGCCGCCTTCGCCACCGGTGTTCCGCTTGATATCTACGAATTTCACCTCTACACTGGGTATTCCACCCTCCTCTTCCGGCCTCGAGCCGATCAGTCTCGGCTGCACCTCCGGGGTTGAGCCCCGGGCTTTCACAGCCGACTTGACCAGCCGCCTACGCGCCCTTTAAACCCAATTCAGTCA
+
CCC<BFFGGGGGGGGGGGGGGGGGGGGGGGGGGGGGGGGGGGGGGGGGGGGGG<CEF,CCFGGGG8@@FGGG:FGGGGGGGGGGGGGGGG>FF?,4FGGGGGGGGGGGGGGGGGGGGGGGGD8FFGGGGGGGGEGGGGGG9DCGGCEGG6AGGGG+@EGGGGGGF+7DDEGGCCDD71*;C>CFGGGC*CDGDD:AFCGF3AFA9BFA8))/)(;5052,,<059B>00??ABBFF<B?:2<4).6)
@M00200:207:000000000-ALC1F:1:2104:26037:8749 2:N:0:5
TACACGGGTATCTAATCCCGTTTGCTCCCCTGGCTTTCGCGCCTCAGCGTCAATACCGGTCCAGGATGCCGCCTTCGCCACCGGTGTTCCTCCAGATATCTACGCATTTCACCGCTACACCTGGAATTCCACATCCCTCTCCCGGATTCAAGCCTTCCAGTATCAGCCGCAGTTCCCGGGTTGAGCCCGGGGATTTCACGCATGACTTAGAAGGCCGCCTACGCGCCCTTTATACCCAGTTCAGTCT
+
CCCCCGGGGGGGGGGGGGGGFGGGGGGGGGGGGGGGGGGGCFGGGGGGGGGGGGGGGGGGGCEFGGGGGGEGGGGGGGGGGGGEFGGEGGGGGGGGGGGGGGGGGGGGGGGGGGGGGGGCGFEGCFGGGGGGGGGGGFGGGGGGDDGDGGGGGGGGGGGGGGGGGE,:CGGGCDFGGG57EGDCFG7FGDDG4DGFFFGF<5AFFFEFE46@E0FF659@FFB>>>>>052)-)77(),5.-6<<9)
@M00200:207:000000000-ALC1F:1:2105:7230:11227 2:N:0:5
TACAGGGGTATCTAATCCCGTTTGCTCCCCTAGCTTTCGCGCCTCAGCGTCAGTAGAGATCCAGCAGCGCGCTTTCGCCACCGGAGTTCCTTCCAATATCAACGCATTTCACCGCTCCACTGGAAGTTCCCGCTGCCCCTACCTCCCTCTAGGCAAGCAGTATCCAAGGCACTTTTCCGGTTAAGCCGAAAGATTTCACCCCGGACTTGCTCGCCCGCCTACGCGCCCTTTACACCCAGTTCAGTCA
+
CCCCCFGGGGGGGGGGGGGGGGGGGGGGGGGGGGGGGGGGGGGGGGGGGGGGGGGGCFGGGGGGGGGGGGGGGGGGGGGGGGGGDCGGGGG9FFGGGGGGFGGGGGGGGGGGGGGGGGGGGGGFGFGGGGF@CEEGGFGGGGGGGGGFGGGD9FFCFGCFGGGGGGGGGGGGC9C;FGGGGCDFGGGGGGEB*CFFFFGFA@F>FFFEEE;9A0DFFFFFFF0>BBBFFBFA<AFFBF?,6A2>5)4
@M00200:207:000000000-ALC1F:1:2106:14181:5803 2:N:0:5
TACGGGGGTATCTAATCCTGTTTGCTCCCCACGCTTTCGCGCCTCAGTGTCAGTTACAGACCAGAAAGTCGCCTTCGCCACTGGTGTTCCTCCATATCTCTACGCATTTCACCGCTACACATGGAATTCCACTTTCCTCTTCTGCACTCAAGTCTCCCAGTTTCCAATGACCCTCCACGGTTGAGCCGTGGGCTTTCACATCAGACTTAAGAAACCACCTGCGCGCGCTTTAAACCCAGTTCAGTCA
+
CCCCCGGGGGGGGGGGGGGGGGGGGGGGGGGGGGGGGGGGDGGGGGGGGGGGGGGGGGGGGGGGGGGGGGGGGGGGGGGGGGGGGGGGGGGGGGGFGGGGGGGFGGGGGGGGGGGGGGGGGGGGGGGGFGGGGGGGGGGGGGGGGGGGGGGGGGGGGGGGGGGFGGGGGGGGGFGDGGGDGGGGGGG>DG5??GGFFFGFFFF=BEFFFFFFFB=002-7;?@BBEF@B6?ECCF;<18>A45>:<9
@M00200:207:000000000-ALC1F:1:2107:27291:6817 2:N:0:5
TACTAGGGTATCTAATCCTGTTCGATCCCCACGCTTTCGTGCCTCAGCGTCAACTATAGCTTAGTAAGCTGCCTTCGCGATCGGTGTTCTGAATCATATCTATGCATGTCACCGCTACATGATTCATTCCGCCTACTCCATCTATGTTCTAGCTCTACAGTATCAACGGCTCGCCTGAGTTAAGCTCAAGTCTTTCACCATTGACTTATAACGCCGCCTACGCACCCTTTATACCCAATTCAGTCA
+
CCCCCCGGGGGGGGGGGGGGGGGGGGGGGGGGGGGGGGCGGGGDGEGGGGGGGGGGGGGGGGGFGGGGGGGGGGGGGGGGGGGGGGGGGGDGGGGGGGGGGGGGGGGGFGGGGGGGGGGGGGGGGGGGEGGGGDCFGGGGGFGDGGGFGGDEGGGGGGGGGGGGGGGDDGGGCEDDGGGGGGFGGGGF7CFGFGGF@E7=F?BFFFE@ACFFFBF<:@D4:*6>B?923@EE?<CFF(6;4??5CA
@M00200:207:000000000-ALC1F:1:2108:11938:3606 2:N:0:5
TACAAGGGTATCTAATCCTGTTCGCTACCCATGCTTTCGAGCCTCAGCGTCAGTTACAGACCAGACAGCCGCCTTCGCCACTGGTGTTCTTCCATATATCTACGCATTTCACCGCTACACATGGAGTTCCACTGTCCTCTTCTGCACTCAAGTCTTCCAGTTTCGAATGCACTTCTTCGGTTAAGCCGAAGGCTTTCACATTAGACTTAAAAGACCGCCTGCGCTCGCTTTATGCCCAGTTCAGTCA
+
CCCCCGGGGGCGGGGGGGGGGGGGGGGGGGGGGGGGGGGGGEEGGGGGGGGGGFFGGGGGGGGGGGGGGGGGEFGGGGGGGGGGGGGGGGGGGGGGGGGGBFEFGGGGGGGGGGGGGGGDFGGGGGFGGGGGGGGGGDFGGFGGGGGGGFGGEFFGGGGG@EDC)5@=FFGFGCDGGGGGGGGDFFGGGGGGFGGFFFGF<EFFFBFFFFCFFDFF=EAA=47)>?>2>F9>CEFF@@?@EFCEEE>
@M00200:207:000000000-ALC1F:1:2108:22520:9687 2:N:0:5
TACAGGGGTATCTAATCCCGTTTGCTCCCCTAGCTTTCGCGCCTCAGCGTCAGAAGAGGTCCAGTACGTCGCTTTCGCCACCGGCGTTCCTTCCGATATCAACGCATTTCACCGCTCCACCGGAAGTTCCACATACCCCTACCTCCCTCGAGACCAGCAGTATCTAAGGCACTTTTCCGGTTGAGCCGAAAGATTTCACCCCGGACTTGCTGACCCGCCTACGCGCCCTTTAAACCCAGTTCAGTCA
+
CCCCCGGGGGGGGGGGGGGGGGGGGGGGGGGGGGGGGGGGGGGGGGGGGGGGGGGGGGGGGGGGGGGGGGGDGGGGGGGGGGGGGGGGGGGGGGGGGGGGGGGGGEGGGGGGGGGGGGGGGGGGEEBEFGGGGGGGGG6DGGCGGGEGGDGGFGFGCFGGGGGF*3@796CFGD>EGGGGGGGGGGGD:DEDFGFCFEGF?FFFFFBFFFFFF@4>9DFFFF0>;B>>FBF99AGF66?(6<A9>9A
@M00200:207:000000000-ALC1F:1:2108:25100:16759 2:N:0:5
TACCGGGGTATCTAATCCTGTTTGCTCCCCACGCTTTCGTGCATGAGCGTCAGTGTTGGCCCAGGAGGCTGCCTTCGCCATCGGTGTTCCTCCACATCTCTACGCATTTCACCGCTACACGTGGAATTCCACCTCCCTCTGCCACACTCGAGCCCCGTAGTTTCAAGCGCAGTTCCCAGGTTGAGCCCGGGGCTTTCACACTTGACTTGCGAGGCCGCCTGCGCACACTTTATACCCAGTTCAGTCA
+
CCCCC:FGGCFGGG<FGGGGGGGGGGGGGGGGEGEGGGGGGGGCFGGGGGGGDFGGG8EGGGGGGFBFG@AEGGGGFGGCFGGGGEGGGGGGGGGGGGGGGGGGGGGGGGGGGGGGEGGGGGGGGGGGGGGFGGGGGGGGGG,3EDEGGCG68@668@EG6CFC*079C>CCGGGF59<FGDG?DGGGGGGGADG6FFGF2FF+7>CA=C3).35C>D9<2=(045(4?DA2A<F?:<::<AAD949
@M00200:207:000000000-ALC1F:1:2109:10813:2927 2:N:0:5
TACGAGGGTATCTAATCCTGTTTGCTCCCCACGCTTTCGTGCCTGAACGTCGGTGCTGGACCAGGAAGCCGCTTTCGCCACTGGTGTTCCTTCCGATATCTACGCATTTCACCGCTACACCGGAAATTCCGCTTCCCTCTTCCGCACCCTAGCTACGCAGTCTCGAATGCAATTCCCAGGTTCAGCCCGGGGCTTTCACACCCGACTTATGTAACCGTCTACGCACGCTTTAAACCCAGTTCAGTCA
+
BCCCCGGGGGGGGGGGGGGGGGGGGGGGCFEGGGGGGFFGGEGGGFDGGGGGGGGGGGGGGGGGGGGGGGGEGEGGGGGCFGGGGGGDGGGGGGGGGGGGGFGGGGGGGGGGGGGGGFGGGGDGGGGGGGFEGGD8AFGGGGGCEGGDGGFGGGGFGEGGGGGFGGGGGGGGGFGGGGGGGE*1BEGGGDGFGGGFFFGFEFAA;01;EFFFFFFFBF0?<8=@1:6602<A<<?F::?5>4<9A<4
@M00200:207:000000000-ALC1F:1:2109:17769:9867 2:N:0:5
TACACGGGTATCTAATCCTGTTTGCTCCCCACGCTTTCGCACCTCAGCGTCAATACCGGTCCAGGTGGCCGCCTTCGCCACTGATGTTCCTCCAGATATCTACGGATTTCACTCCTACACCTGGAATTCCGCCACCCTCTCCCGGATTCCAGTCATGCAGTATCAAGGGCAATTCCACGGTTCAGCCGTGGGCTTTCACCCCTGACTTACACGACAGCCTACGTGCGCTTTACGCCCAGTTCAGTCA
+
CCCCCGGGGGGGGGGGGGGGGGGGGGGG,CFGGGGGGGGGGGGGGGGGGGGGGGGGGGGGGGGGGGGGGGGGGGGGGGGGGGGGGGGGGGGGGGGGGGGGGGGGGDEGGGGGGGGGGGGGGGGGGGGGGGGGGGGGGGGGGGGGCEGGGGGGGGGGGCGFGGGGFGGGGGGGGFGGGGGGGF)3?FFGGGGEGGGFFFGFFFFF@FFFEFFFFFGGBFFDFF;@@C>;BFFCC<>;@D@(?>DFA24
@M00200:207:000000000-ALC1F:1:2109:5151:15163 2:N:0:5
TACGCGGGTATCTAATCCTGTTCGCCTACACACCCTTTAAACTCAATTCAGTCA
+
CCCCCGGGGGGGGGGGGGGGGGGGFGGGFGGGGGGGGGGGGGGGGGGGGGGGGG
@M00200:207:000000000-ALC1F:1:2111:7185:18127 2:N:0:5
TACACGGGTATCTAATCCTGTTTGATCCCCGCACTTTCGTGCCTCAGCGTCAATCGTCGTTTCGCAAGATGCCTTCGCAATCGGTGTTCTGTGTAATATCTATGCATTTCACCGCTACATTACACATTCCTCCCACGGCAACCGTATTCCAGCGAAACAGTATCAACGGCACGGCACGGGTTAGGCCCGTGACTTTCACCGCTGACTTACCTCGCCGCCTACGCACCCTTTATACCCCGCTCAGTCA
+
CCCCCCFGF@FGGGGGGGGGGG;FFGGG6C:EGGGFGGGGGGGGGGGGGGGGGGGGGGGGEGGDGGGEFFFGGGGGGGF8BFEFGGGGGGFGGGGFFFGGGGGGGGGGGGGGGGGGGGGGFAFGCFFGGGGFGGGFC=EG>EGGEGCGGGFFGEECEGGFGGGFFFC>9EGDDDEGGG54??9DCGGGGGGG48CF+*4?=45>6@F3+7;+)3389BBDB<?F?DFF0?BFA20@0(-(-79?AAA
@M00200:207:000000000-ALC1F:1:2112:19416:4854 2:N:0:5
TACCCGGGTATCTAATCCCGTTCGCTCCCCACGCTTTCGCGCCTCAGCGTCAGGAGATGCCCAGAGACCCGCCTTCGCCACCGGTGTTCCTCCCGATCTCTACACATTTCACCGCTACACCGGGAATTCCAGTCTCCTCTGCATCCCTCAAGAACGGCAGTATCGGCCGACGCTCCTCGGTTGAGCCGAGGGATTTCACGACCGACTTGCCATCCCGCCTACGCGCCCTTTATACCCAGTTCAGTCG
+
<BCCCCEGGGFAAFGGFGGGGG,B@FGFGGECFEGEGGGGGGGGGGGFEEEGCGFGFFGGFFGGGGGGGGCFGDGGFEGGGGGGGFGGGGGGFGGGGGGGGGGGF=FG,EFEFGGGGGGCFGGCFC,=>EFGGGGGFFGGGFGGGGFFGF8CGGGGGGEEFGCGEEE:CGGGG>DGGGDG*9ECCFF<9)9EBCFFFCGF00<>;>0)39@FDFFF?E0(-48>;3339(4)6<6*.4(.)64A9:(
@M00200:207:000000000-ALC1F:1:2113:8154:4333 2:N:0:5
TACGGGGGTATCTAATCCTGTTTGCTCCCCACGCTTTCGTGCCTCAGCGTCAATGATCGTGTAGTAAGCTGCCTTCGCAATCGGTGTTCTATGTCATATCTATGCATTTCACCGCTACATGACATATTCCGCTTACCTCCGCGATATTCAAGACACATAGTATCAACGGCAGTTCCCAAGTTAAGCTCGGGGATTTCACCACTGACTTATATGCCCGCCTACGCACCCTTTACACCCAATTCAGTCA
+
CCCCCGGGGGGGGGGGGGGGGG<FGGGGGGGGGGGGGGGGGGGGGGGGGGGGGGGGGGGGGGGGGGGGGGGGGGGGGGGFGGGGGGGGGGGGGGGGGGGFGGGGGGFGGGGGGGGGGEGGGGGGGGGGGGCGGGGGGGGGGGGGGDGGGGGGGGGGGGGGGGGGGGGGGGGGGGGGGGGFFGGGGCFGGGGGFGFFFEGAFFEEFFEFFCEFFF7AF:BFFFFFFF6@?FFFFFFFFFF:AFFFFFF
@M00200:207:000000000-ALC1F:1:2113:24609:6907 2:N:0:5
TACTAGGGTATCTAATCCTGTTCGCTCCCCACGCTTTCGTGCCTCAGCGTCAGTTTCGTCTTCGTGAGCTGTCTTCACTATCGGTGTTCTGTGCCATATCTAAGCATTTCACCGCTACACGGCACATTCCGCCCACGTCAAACGTACTCAAGAACAACAGTATCAACGGCAATTCTACAGTTAAGCTGCAGGCTTTCACCGCTGACTTATTGTTCCGCCTACGCACCCTTTAAACCCAGTTCAGTCA
+
CCCCCGGGGGGGGGGGGGGGGGFFGGGGGGGGGGGGGGGGGGGGGGGGGGGGGGGGGGGGGGGGGGGGGFGGGGGGGGGGGGGGGGGGGGGGGGGGGGGGGGGGGGGGGGGGGGGGGGGGEEEGGGGGGGGDEGGGGGGGGGGGGGGGGGGGGGFGGGGGGGGGGGGDDEGGGDDGGGGGEGGGGGGGGFGGDGGFFFGFFDFBBFFEAFECEFC:=F@FFFDB?E>@F@F33>F40;;@?595<><
@M00200:207:000000000-ALC1F:1:2114:20812:7416 2:N:0:5
TACAGGGGTATCTAATCCTGTTTGCTCCCCACGCTTTCGCTCCTCAGCGTCAGTATCGGCCCAGAGCGGCGCCTTCGCCACCGGTGTTCCTCCTGATATCTGCGCATTTCACCGCTACACCAGTAATTCCCCGCTCCCCTACCGAACTCGAGTCACAGCAGTATCGGGTGGCGTCCCCGGGTTGAGCCCAGGGGTTTCACACCCGACTTACCGAACCGCCTACGAGCGCTTTACACCCAATTCAGTCA
+
CCCCCGGGGGGGGGGGGGGGGGGGGGGGGGGDGGGGGGGGGGGGGGDGGFFGEEFGGGGGFFGGGGGGGGGGGGGGGGGGGGGGGGFGGGGGGGGGGGGGGGFGGGGGGGGGGGGGGGGGGGG@@FGGGGGFEEGEEGGG?FGGGGGGGGFGGGGGGGGGGGGGGGGDGGGGGFGGGGGGGDEGGGG4FGGFFG>65>GFEF>>F>>9BFFBFFGFFFFFB1:6?EFFBFFF<<9923:B(<5ADAAD
@M00200:207:000000000-ALC1F:1:2114:10148:13912 2:N:0:5
GGACTACCAGGGTTTCTAATCCTGTTTGCTCCCCACGCTTTCGCACCTCAGCGTCAGTATCGAGCCAGTGAGCCGCCTTCGCCACTGGTGTTCCTCCGAATATCTACGAATTTCACCTCTACACTCGGAATTCCACTCACCTCTCTCGAACTCCAGACTGACAGTTTTGAAGGCAGTTCCGGGGTTGAGCCCCGGGATTTCACCCCCAACTTTCCAGTCCGCCTACGTGCGCTTTACGCCCAGTAATTCCC
+
CCCCCGGG<CFFCFGGGGGGGGGGGGGGGGGGEGGGGGGGGGGGGGGGGGGGGGGGGGGGGGFGGGGGGGGGGGGGGGGGGGGGGGGGGGGGGGGGGGGCEGGGGGGGGGGGGGGGGGGGGGG,9FGGGGGGGGGGGGGGGGGGGGGGGFGGGGGGFGGGGGGFGGFFFGGFFFGGGGGGGGGDGGGF>CFFFGGFFFGFFFFFD@B>)?D4@C8B?@@EDF?DDA0@@FFB@D>FCD:6>BF2:>B):A,
@M00200:207:000000000-ALC1F:1:2115:6765:18975 2:N:0:5
TACAGGGGTATCTAATCCTGTTTGATACCCGCACTTTCGAGCCTCAGCGTCAGTTGCACTCCGGACACCTGCCTGCGCGATCGGAGTTCTTCGTCATATCTAAGCATTTCACCGCTACACGACGAATTCCAGCATCCCTGTGTGCACTCAAGAAAAACAGTATCAACGGCGAGGTACGGTTGAGCCGCACGATTATACCGCTGACTCATCTCTCCGCCTACGCTCCCTTTACACCCAATTCAGCCA
+
CCCCCFFGGE<FEFFD;6CEFGFGGGFGGCEC6@CFAFC<8,CCGDCFEGGGGGCAFCF,EGDEGEGG@FFGGG,9>:+4FCFEFC?FGGGEGGGGGG9<@FEGDGFFGGGGF+BEGGGGGEC+68EGAFEFCDGGDGG2==D8DFAGGGCEF?,1=EFFGDGDECFC6CCDCBDCFCDD5CFFFFG4?DCGFC*;75AB>3923E+3CA+>EFG>(0,(4BB(8D1?27<4>).),44:A24)(.
@M00200:207:000000000-ALC1F:1:2115:20021:23380 2:N:0:5
TACCGGGGTATCTAATCCTGTTCGCTCCCCACGCTTTCGCTCCTCAGCGTCAGTTACAGACCAGAGAGTCGCCTTCGCCACTGGTGTTCCTCCACATCTCTACGCATTTCACCGCTACACGTGTAATTCCACTCTCCTCTTCTGCACTCAAGTTTCCCAGTTTCCAATGACCCTCCCCGGTTGAGCCGGGGGCTTTAACATCAGACTTAAGAAACCGCCTGCGAGCCCTTTAAACCCAATTCAGTCAAGA
+
CCCCCGGGGGGGGGGG<FGGGGGGGGGGGGGGGGGGGGGGGGGGGGGGGGGGGGGGGGGGGGGGGFGGGGGGGG6@DFGGGGGGGGGGGGGGGGGGGGGGGGGGGGGGGGGGGGGGGGGGGGG99EFGG;FGGGGGGGGGGGGGGGGGGGGGGGGGGCFGGGGFGGGGFGGGGFCDG6D7CCEGGFG5CGGGBGGF+7@A585<=@F3@>CEC@GF6>0((;(.6@9?(.4:4)/7<?<:><A9A>>AF2
@M00200:207:000000000-ALC1F:1:2116:9276:3968 2:N:0:5
TACCAGGGTATCTAATCCTGTTCGCTCCCCACGCTTTCGCTCCTCAGCGTCAGTTACAGACCAGAGAGTCGCCTCCGCCACTGGTGTTCCTCCACATCTCTACGCATTTCACCGCTACACGTGCAATTCCACTCTCCTCTTCTGCACTCAAGTTTCCCAGTTTCAAATGACCCTCCCCGGTTGAGCCTGGGGCTTTCACATCAGACTTAAGAAACCGCCTGCGAGCCCTTTATACCCAGTTCAGTCAAGA
+
CCCCCGDGEEEFGGGGGGGGGFGGGGGGGEGGDGCFGGEBFGEGGG@FECCGECEFFGEFGGGD<EECAF@FCE,4@8CFEGCFE@FFEFGGFGGGFFGGGGGFGGCEGGDGGGGGEE9FEDF+6,@E=>,CED@EGEFDFFFFFDGGGDFGEFGGGF9==EDD,C,7=9DF69DCEGD+@;C66=5)55<>@7585*2+29A==379AACEEBCA=EF2(526252?@DE9?C6+/;7(/<5C))46))
@M00200:207:000000000-ALC1F:1:2116:8386:12332 2:N:0:5
TACTAGGGTATCTAATCCTGTTCGATCCCCACGCTTTCGTGCATCAGCGTCGATACCGGCGTCGCGACGTGCCTCCGCAATCGGCGTTCTGCGTGATATCTATGCATTTCACCGCTACACCACTCATTCCCGCCGCGGCCACCGAATCCCAGAACCGCAGTCCGGACGGCAAACACCGGGTTGAGCCTGGGGATTTCACCGCCCGCTTGCGGAACAGCCTACGCACCCTTTACACCCAGTTCAGTCAAGCT
+
CCCCCGGGFGGCEGGGGGGGFGGGGGGGGGGGGGGGGGGGFGGGGAEFGEGGFGGEFF+CEGGE7>CGDGGGGGFFGGGGGFFGGFGGGGGGGGGGGF9?EFGGGGGFFGGGGGGDG@CFDFF,6@DFGFGGGGGGGGGGG>FGGD>DEFFCCCC5C*:5E+8=CG5=CEGGGFGGB:C<EDGGGC((./975C??@AG=:D99>>90<<B6>BD@1F82>?B>(.26(4:99<?53((5).694)9))))
@M00200:207:000000000-ALC1F:1:2116:19546:16786 2:N:0:5
TACTGGGGTATCTAATCCCGTTTGCTCCCCTAGCTTTCGCGCCTCAGCGTCAGAAGAGGTCCAGCACGTCGCTTTCGCCACCGGCGTTCCTTCCGATATCTACGCATTTCACCGCTCCACCGGTAGTTCCACATGCCCCTACCTCCCTCGAGCAGACCAGTATCCAGGGCACTTCTCCAGTTGAGCTGAAGGATTTCACCCCGGACTTGACCTGCCGCCTACGCGCCCTTTAAGCCCAGTTCAGTCA
+
C<CCCGGGFCD<FFCFGFGEEE8FGFGGFEFGGGGFGGF;FG@FGGGGGGGGEGGGGGFGDFFGGGGGGGGDGE<E@FGGEGGGGGEGEFFFEEFGGDFGGGGGGGFFGGGGGEGDEGEGGGC36C9FFFFGGGF,=FEFGG@=FFGGGDCCEEGGFFFGFG7:EFFGGEGGDCFCAFFDFFD7>9<)143;FF6>BCF8769=BB@FFFFF4;G5756;<@3,1.(79:>AFFF468:.--<BFDA
@M00200:207:000000000-ALC1F:1:2117:15047:3863 2:N:0:5
TACAAGGGTATCTAATCCCGTTTGCTCCCCTGGCTTTCGCGCCTCAGCGTCAGAAAAGGTCCAGCACGTCGCCTTCGCCACCGGTGTTCCTCCCGATATCTACGCATTTCACCGCTCCACCGGAAGTTCCACATGCCTCTACCTTCCTCGAGGCTCGCAGTTTCAAAGGCTGTTCTCCGGTTAAGCCGGAGGCTTTCACCTCTGACTGGCGAGCCCGCCTACGCGCCCTTTAAACCCAATTCAGTCA
+
CCCCCGGGGGGGGGGGGG,FGGFGGFGGGG8,9FFGGGDCEGGGGGFGGGGGG,CE8,:CFGGGA8<FCEGG7FGGGGGGGGDE6@FGGGG9F:FGGGGGGGGGGGGGGGGGGGGGGGGGGCGE@7EDGFGGCAFGG,DF?FECC,DGFCEB>C67CEDGGCDG@EC,9E**;AG+?EDGGGDFFFF>(/:>)?FFFFGA);)=4>FE0111)(9F6>>?BFFF9EF>BFFF)6B???(2)6).6:>
@M00200:207:000000000-ALC1F:1:2117:23875:12807 2:N:0:5
TACACGGGTATCTAATCCTGTTTGCTCCCCACGCTTTCGCGCCTCAGCGTCAGTATCGAGCCAGGTTGCCGCCTTCGCCACCGGTGTTCTTCCCAATATCTACGAATTTCACCTCTACACTGGGAATTCCACAACCCTCTCTCGAACTCTAGTCGTCACGTATCAAATGCAGTTCCCAGGTTAAGCCCGGGGATTTCACATCTGACTGTAACAACCGCCTACGCGCCCTTTATACCCAATTCAGTCA
+
CCCCCGGGGGGGGGGGGGGGGGGGGEFGGGCFEGGGGGGGEGGGGGGGG@FFGGGGGG7FGGGGGGGGGGGGGGGGGGGGGGGGGGGGGGGGGGGEGGGGGGGGDGGGFGGGGGFFGGGGGGGDFGGGGDFGGGGGGGGGGGGGGGGGGGGGGFGGGCEEFGGGGCDFGGGGCFGGGCFFG?CFCCF:>DGFADCEFFGFFFEEEFFFFFFFFFGDFFBF;310:D6@>;EFCFFFF?0:>>A<6>A
@M00200:207:000000000-ALC1F:1:2118:21502:11463 2:N:0:5
TACAGGGGTATCTAATCCTGTTTGCTCCCCTAGCTTTCGTTCCTCAGCGTCAGTAGTGGTCCAGGGCGCCGCTTTCGCCACGGGTGTTCCTGCAGATATCTACGCATTTCACCGCTACACCTGCAATTCCACGCGCCTCTCCCACACTCAAGCACAGCAGTTTTGGAAGCAGCCTCTGGGTTGAGCCCAGAGATTTCACTCCCAACTTGCCACACCGCCTACGAACCCTTTAAGCCCAGTTCAGTCA
+
CCCCCFGDGGGGGGGGGGGGGGGGGGGGGGGFFGGGGGGFGGGGGGGFGGGGGGGGGGGGGGGG-6BFFFGGGGGG>ECFGDEEGGGGGGGGGGFGGGGGGGGGGGDGGGFGGDEGGGGGGCF?A>EFGFGGG>EEGGGGGFGCBEGGGGFGFGFF=FDCGGGGGGFEFFGGFFGFGF5CFGGGGFCFCC4A9CA*BAGFF*5@5=BEEFFFFBGFFFFFFFFF?E9DDD3;3>F;D;<><46<<9A
@M00200:207:000000000-ALC1F:1:2118:12494:12305 2:N:0:5
TACGAGGGTATCTAATCCCGTTCGCTCCCCACGCTTTCGCGCTTCAGCGTCAGGGTCAGGCCAGAAAGCCGCCTTCGCCACTGGTGTTCCTCCCGATATCTACGCATATTACCGCTACACCGGGAATTCCGCTTTCCTCTCCTGCCCTCAAGTGCCCCAGTATTGGACAGCCCCCTCCAGTTAAGCCAGAGGATTTCATGCCCAACTTAGCGCACCGCCTAGACGCCCTTTAAACCCAATTCAGTCA
+
CCCCCGGGGGGGGGGGGGGGGGGGGGGGGGGGGGGGGGGGGGGGGGGGGGGGGGGGGGGGGGGG<DFFGGGGGGGGGGGGGGGGGGGGGGGGGGGGGGGGGGGGGGGGGGGGFGGCGGGGGGGGGGFGGGGGGGGGGGGGGGGGGGGGGGGGGGGGFGGDGAFGGGGGGFGGDEGDGGGGGGCDDFGGG;<FGF6>>EGFFAFF=D@AEFEF>FGEFFFFFFFFFE2>>F72<>F40(11<AFFBFA
@M00200:207:000000000-ALC1F:1:2118:29433:15511 2:N:0:5
TACTAGGGTATCTAATCCTGTTTGCTCCCCACGCTTTCGTGCCTCAGCGTCAATAATCGTGTAGTGAGCTGCCTTCGCAATGGGTGTTCTATGTCATATCTAAGCATTTCACCGCTACATGACATATTCCGCTCACCTCCACGATATTCAAGACAAATAGTATCAATGGCAGTTTCAGGGTTAAGCCCGGAGATTGCACCACTGACTTACTTGCCCACCTACGCACCCTTTATACCCAGTTCAGTCA
+
@CCCCFGCFGGGGGGAGFFFGGGD9FDF@7FFGGGEFFGFFDGGGGGFEGGFEAFDEFGGGGFFC4@E,6EFD<FEFGGGCFGCGE:CDFGFGGFGDF9FFFDEEDFAEFGGGGGGGCDFFGFGGG;DGGGGE8CEF?D6EEGG?E6CF@DFDFDGCFDA,@FGGD88+3=CG73C+==DFGGGGDCFG@>>DA?*:CGFF?):*)*;8AEFC*AF8A=CEF4@9?>AF==4<CBF@;(6>C?4/*8
@M00200:207:000000000-ALC1F:1:2119:18198:15704 2:N:0:5
TACTGGGGTATCTAATCCCGTTTGCTCCCCTAGCTTTCGCGCCTCAGCGTCAGAAGAGGTCCAGCACGTCGCTTTCGCCACCGGCGTTCCTTCCGATATCTACGCATTTCACCGCTCCACCGGAAGTTCCACATGCCCCTACCTCCCTCGAGCAGACCAGTATCCAAGGCACTTCTCCAGTTGAGCTGAAGGCTTTCACCCCGGACTTGACCTGCCGCCTACGCGCCCTTTATACCCAATTCAGTCA
+
CCCCCGGGGGGGGGGGGGGGGGGGGGGGGGGGGGGGGGGGGGGGGGGGGGGGGGGGGGGGGGGGGGGGGGGGGGGGGGGGGGGGGGGGGGGGGGGGGGGGGGGGGGGGGGGGGGGGGGGGGGGGGGGGGGGGGGGGGGGGGGGGGGGGGGGGGGGGGGGFABFGGGGGGGGGGFGFGFGGGGGGGGGGGFGFFGA@FEGFFFDBBFFEFFFFF@FFFFFFFFFF>BBFF:?<ABFFFF:B<<>DDFB
@M00200:205:000000000-AKKM3:1:1101:10498:1893 2:N:0:1
TACACGGTTCTCTACTCCCGTTTTCTCCCCTTTCCTTCTTTCCTCAGCGTCCTTTCCTGTCCATTTCCTCTCCTTCTCCCCTCTTCTTCCTTCCTCTCTCTCCGCCTTTCCCTCCTACACCTTTCCTTCCTGTCTCCCCTCCACCACTCTCTCCACCCTGTCTCTCCTGCATTTTCCTTTTTGCTCCCTTTTTTTTCACTTCCTCCTTCCGCGTCCGCCTCCTCACCCTTTCTCCCCCATTCAGTCTCTCT
+
6,8,8,+,6,;<C,,<;;C+;;;,<;;6;@C-,;;C65,6,;5;C,,6+88+,66,;C,;B@,,,,,;6;,;AA=4,:6,44,,9969@@D<,9,,5,99=,9+6,4499,::,63,:,49,9,,,99A=,,6269231136,*9*=060,+40+3*6+*9+06*++40,**4032++++36+++623;+,++1105*7*109**001*010))33)//))-)/143//2.***.-*(00*/**1))))))
@M00200:205:000000000-AKKM3:1:1101:15258:1960 2:N:0:1
TACAAGGTTCTCTAATCCCGTTTTCTCCCCTGTCTTTCTTCTCTCAGCGTCCTCACACTCCCATCTTCCTGTTTTCACCATTTTCTTTCCACCTTCTATCTACGCATTTCCCCTCTCCACCTTTTCTTCCGGTATCCCCTAAGTGGCTCTCTTCACCCAGTCTACCTTGCATTTCCTCTTTTGATCCGTTTTCTTTCACAAGTTACTTCTGCATCCGCCTCCTCACTCTTTCTTCCCTGTTCTGTCTCTCT
+
6,8,,,,,;,;C@6,<C@C,C;C,<C<@CBF-,;C<C@,;,6CAC,,;+86+,;,;,;C@BC,,6;,;<@,;A?FB,<6,99,,6,<A?EA,,9,,9,9C=,@,8,86=A,::,@DDD849,94:,9=FF,+=+,930935,9==+=3=*,+,660;>+5@+1+30+,5,0*3;<++1++,66++76*5+,*+73+407**)02*5;9**0*0566)0*0)))00,+5+5;*0*003*1:0***3******
@M00200:205:000000000-AKKM3:1:1101:9422:1971 2:N:0:1
TACTCGGTTCTCTAATCCTGTTTTCTCCCCACGCTTTCTCTCCTCAGCGTCCTTTCCGTTCCATTTCTCCTCCTTCGCCCCTTTTTTTCCTCCCTTTCTCTACTCCTTTCCCCGCTACACTTTCCCTTCCACTCCCCTCTCCCGGTCTCTCTCCAGGCAGTCTCCCCTGCAGTTCCTCTTTTAAGCCTATTTCTTTCACCCGCCTCTTTCTAGTCCGCCTACTCGCCCTTTTCTCCCCGTTCCGTCTCTCT
+
8,8AC7,,8,;;C,,<C@C,C;6,<6;;C@,@+7@@@@,;,;BFF,,;+86+,;;;;,,;BC,,;,,,;:,:A=EA,88,49,,:,74=CD9A=,,9,9A=,?,C,4949,::+69+8,99,,,,,9=A=,@D9+96:=0;==51<C06+,+3+6**6+*@61+*0+,5=*)4;D233++735++3@*3+,++25+5*7*1)1))13.*22*2*52/*3/)-*/5/:9C4.***0.+(68@1((/((()))
@M00200:205:000000000-AKKM3:1:1101:21833:1974 2:N:0:1
TACTAGGTTCTCTAATCCCGTTCTCTCCCCTATCTTTCTTTCCTCAGCTTCCTTCTAGACCCATTCCTCCGCTTTCTCCCCCTTTTTTCCTTCTTCTCTCATCGCCTTTCTCCGCTCCACCCTCCCTTCCGCCCCCCTCTATCCTCCTCTCTCTTGCCGGTTTCCCTCGCCATTCCTCTTTTGAGCCTATTTCTTTCACACCTCCCCTCCCAAGCCGCCTTCTCACTCTTTCCCCCCCATTCCGTCCCTCC
+
6,8A<,6,6,6;@,,<C;C,C6;,<6,6;BE-,;C;65,6A6;CC,,;,,6,,,,,,,,;AC,,6,,,;,+8?4A=,<6,,4+,:,:>?=E,,9,,5,@A9,:4:,4449,9:+4:C4499,99++99A@+6=1+860@1;=EFGFG06<,66265<3=*@+1+*++636*)*:C111++332+*4@*:+,++2254*,338@))---))0)))*1/)2-(0*+1,+0+49)))/,*(,//))//((()((
@M00200:205:000000000-AKKM3:1:1101:8701:1975 2:N:0:1
TACTGGGGTATCTAATCCTGTTTTCTCCCCTCGCTTTCTTTCCTCAGTGTCTTTCCTTGTCCATCTTCTCGCCTTCGCCCCTTTTTTTCCGCTTTATCTCTACGCATTTCTCTGCTACACCTTTCCTTCCCGTCCCCCCTCCAACCCTCTCTCCGACTCGTTTCCTCTGCAGTTTCCTTTTTGAGCTTGTTTCTTTCACTTCATCCTTACCCGACCACCTTCTCACCCTTTCCTCCCTATTCCGTCTCCCT
+
68AC,,,+8,;CC,,<CFE,ECC,<@C<;BE-+@CCC@,6,<;CF,,<,<<,,,,,<C,CAF,,,,,,6;,8@@F=,88,49,,:,8@E,,,44,,9,@FE,?,4,4849,55,4?+:,49,,49,9=E,,+6++69*6136,063=)6*1660+*06+5D+06*++,5=70+5?3++++733+*350**,3+55+405*;C***118*.))0)41812().*+0568/25*))./*()./))(/,(()((
@M00200:205:000000000-AKKM3:1:1101:17088:1992 2:N:0:1
TACGAGGTTCTCTAATCCTGTTTTCTCCCCACGCTTTCTTTCCTGAGCGTCTTTTTCGGCCCATTTTTCTGCCTTCGCCCTCTTTGTTCCTCCTCCTCTCTACGCCTTTCTCTGCTACACGCTTCCTTCCACCCCCCTCTGCCGCACTCCCTCCCGCCAGTTTCCCCTGCACTTCCCTTTTTGAGCCCGTTTCTTTCACCTCTTTCTACCCTATCCGCCTCCTCTCCCTTTCTCCCCTGTTCCGTCTTTCT
+
6,8,,8+,;,6;C,,<CCE<FC@,<@C6;@,@+7@@@@,<,6CF9,6C+86,,<,;C++84@,,,,,,9:9BAFD?,88,89,,<,<EAEF<9,,,4:9AA;A:>+9?=?,:C,@C8A49+6+++,9@==,9D16869@85=E?CAD1=:,+,06**6+3=23?20+534*)5>A30++*343**343**,*35:549=6.)6**//***08(.24(*25(((0150;C75)))),4(/6..)(/((()))
@M00200:205:000000000-AKKM3:1:1101:19616:2008 2:N:0:1
TCCTAGGTTATCTACTCCTGTTTTCTCCCCACTCTTTCTCTCCTCAGTTTCCTCTCTTGAGCTCTCCCCCGCTCACCCCCCCTCTTTCCGCCTTCCCCACTCGTGTTCTTCCGCATCTCTTCTCCTTCCACCGCTACTCCCGGAATTCCACCTCCCTCTACTTTCCCCAACCGACCCTTTCTCCGCGTCCTTTCTTGCGTTTATCCCCCCACTTTCCCCTCCTCCTTATTCCCCCCCCTCCTCCCCCCTTT
+
-,8A@<8,;,;;<;,;CCE8F6@,;;C@C@,8,;C,6;,6,;BAC,,C,;<,,<6,;C,,,;C66;,,,++8@@+44,@>+++4,,,5:4A46??,4448=,,9,444,,4:8+63=5@,,9,4,49394@=C+++6*6)5++*6:?*6+,+3+6::DD8D+*2*+633+*1*)3*3**3,,5<3:**3/*++,,21**//((*01)-(((((/++/*2(/((0300+;+)/),-,1(((-(.((((,-,)
@M00200:205:000000000-AKKM3:1:1101:22117:2040 2:N:0:1
TACCGGGGTCTCTAATCCCGTTCTCTCCCCACGCTTTCTTTCCTCAGCGTCCTTCCAAGCCCCTCCTCCTGTCTTCACCTTCTTCTTTCCGTTCTCTTTCAACGCCTTTCCCCACTCCACCTTTCCTTCCGACCTCCCCTACTTGTCTCACTCCATGCGGTTCTCCTTGCTCTTCCCCTTTTGCTCCTGTTTATTTCACACGACCCCTTCATATCCGCCTACTTACCCTTTCCCCCCTATTCTGTCTCCTT
+
-88A@+6+8,;<@;,CC6C,CC6,;<,;;B,@+6B:@@,<,6;?C,,;:88+,,,;6,,BDD,,6,,6:9:99AA=,:69,9,,6,<CEC8,9,,,9,9@,8B,4+489?,::,@D=?,4@=,45,9=?D8+0++91*105661,=D*6+,+,025+,6<E0)+20+,46+*4:=10*+*3323+52**+,++7255*708))))1)-)01*/*2<)*3)(0*+14)2*20***0(1((/76)/1))))))
@M00200:205:000000000-AKKM3:1:1101:16672:2056 2:N:0:1
TACTGGGTTATCTAATCCCGTTTTCTCCCCTAGCTTTCGCACCTCAGCGTCCTTTTTGGACCATCTCTCCGCCTTCTCCACCGTTGTTCCTCCTTCTTTCTACGCCTTTCACCGCTCCACCAGTCTTTCCGCTCTCCCCTACCACACTCGATTCTCGCAGTTTCCCAGGCAGTTCCCCTTTTGAGCCGTCTTTTTTCACCTGACCCTTACGACACCGCCTCCTTGCTCTTTCCTCCCCGTTCAGTCTCTCT
+
66ACCGG,8,;<EC,CECFFG@C,<<C@C@F-,CEC@E,8,78EFC,C786+,<<,;::,@ED,,,,,:98@?FCE,:6,99+,8,BFFFG99A,,9,9AD8E7B+4@=?,9:,49C:=49,,,,,9=ED+@=16>=61806@DF5=06*,+3+6?:C6@E+2+05+,5+;)3>E2+*+*,453:@C95+,*+243007*:C5))077).//051;9)8=(/7+)5+2::C)))),1((,/,(7)))))))
@M00200:205:000000000-AKKM3:1:1101:20418:2062 2:N:0:1
TACCCGGGTCTCTAATCCTGTTTGCTCCCCACTCTTTCTTTCCTCAGCGTCCGTATCGGGCCAGTCCTCCGCCTTCGCCACTGGTTTTCTTGCGACTATCTACGACTTTCCCCTCTACACTCTCCCTTCCACTCACCTCTCCCGAACTCCCTTTCTTCAGTCTCAAATGCAGTTCTCTTTTTGAGCTCCTGTATTTCACCCCTTCCTTCCAGACCCGCCTACGCACCCTTTCCCCCCCATTCAGTCTCTAT
+
6,8ACFC+8+;CF<,CCEE9FE@,;CCCCB,@,CECCE,<,<CAF98@+8@++;,;C,++@F7,:,,,9:7@@CCE,88,49,,:,:AFGD,4+++8+@FG8E,++=?@E,::@ED7EA?9@,4,,99AD8DC1+8@9@1;6@5C0?0=*,+,26?DED7E+;=*++,47+*<;F2++++743+3<2*;+,++575437:==D))38A*)/1975;)/3995()0=/?C8@)/),.1(38>6751))))))
@M00200:205:000000000-AKKM3:1:1101:14607:2074 2:N:0:1
TACTCGGGTTTCTAATCCCGTTCTCTCCCCTAGCTTTCGTTCCTCAGCGTCTTTAGAGGTCCATTTATCCGCTTTCTCCACCTTTGTTCCTGTTTCTTTCAACGCCTTTCACCGCTCCACCCTCCCTTCCGCTCACCCCTACCTCCCTCCCTCCCTGCAGTCTCCACCGCACTTCCTCTTTTGAGCTGACTCTTTTCACACCTTCCTTACAGCGCAGCCTACTCACCCTTTCCTCCCTATTCTGTCTCCAT
+
668CC6B+;,8CE,,CCEDFGC6,<@,;;B<-,C;CC@,;,;AFE,C6+88,,,,,,;6BFF9,66,,<54B::FE,<:,,9,,9,C?FGG,,9,,,,9,@8F7:+A?DF,::@=?DF=94,99++9@EE8EC++9=*@83@1;FFD06*++6+=DD8?6F+56*++,0@9)3DF+3=++83535@:*:+,++,2+1277=>@))38;*13:=4:*:*3-.-*/05;D4*3*0**01(06).)17))))))
@M00200:205:000000000-AKKM3:1:1101:9965:2076 2:N:0:1
TACGCGGGTATCTAATCCTGTTTTCTACCCACGCTTTCGATCCTCAGTGTCATTTACAGTCCATATATCCGCTTTCGCCCCCTTTTTTCCTCCATATCTCTACGCATTTCCCCGCTACACATGTATTTCCACTCTCCTCTACTGCACTCACTTCTAACAGTTTCCACTGCACACACTGTTTTAGCCACTTCCTTTTACATCAGCCTTTTTAAACCACCTTCCCTACCTTTACTCCCCCTTCTGTCTTCTTC
+
88AACEG+@+;CE@,CEFGDGDC,;C,;;C<F7EGCC@,,,;BFGFFFACC,,<C,<,CFGG9,,,,,6:8DFFG9@88,48+,:,C>FEG9?,C,9,9CFCF7F+66=A,::@EF6>@4,9,,,,9CED,EC6===<D9;@@DEFD*6*,3363+4EDB=306;++656+3@DE*3+5474+5=:,09+25<;C2+32;C6:)3)**1*1)*1,,0/*)0)-+*,30=;4**1(-*((07****))))))
@M00200:205:000000000-AKKM3:1:1101:13580:2080 2:N:0:1
TACGAGGGTATCTAATCCCGTTCGCTACCCTAGCTTTCGTTCCTCAGCGTCAGTATAGACCCATTGAGCCGCCTTCGCCACGTGTGTTCCTGATGATATCAACGCATTTCACCGCTCCACCATCCGTTCCGCTCACCCCTGTCTCCCTCAATCCTAGCGGTTTGACGCGCAATTCCACGTTTGGGCCGTTTTCTTTCACACCCCACCTCCTAGGCCGCCTACTCACTCTTTCTGCCCCGTTCAGTCCCTCT
+
68ACCGG+B,;CFFCFGGGGGEC,7B,@CFF<,FFCEA,C,;BFGFFG@BC,,<,,66<FFFE,:,,,:A+6FFGF@@@,8+,,:,EFGFG9,C,,9,@EFAFFG+@FEF,:C@CEGFF=>,>@,+9@FF>EG66>=;==<D8DGF63=*,+@====FCB>68+0++43@509693+3*064339;C4@*,)4@C8+*49>=@((/(6((()159+715((/)06>+;:;6))--.*(4::24><))))((
@M00200:205:000000000-AKKM3:1:1101:22358:2089 2:N:0:1
TACTCGGTTATCTCATCCCGTTCTCTACCCTAGCTTTCTTTCCTCAGCTTCCGTCCAGACCCATTCTGCCGCTTTCGCCCCGTTTGTTCCAGATGCTCTCAACGCCTTTCACCGCTCCACCATCTCTTCCGCTCACCTCTATCTTCCTCGAGCCCGGCGGTTTGGTACGCAATTCCCCGTTTGAGCCGGTTTCTTTCACATCCCCCCCTCCGCGCCGCCTCCTCACCCTTTCTACCCCATTCCGTCTCCCC
+
6,8ACCC,8,6<C,,CFEFFGCC,<C,;;CF-,CE@C,,<,<CFE9,E,6;,,,,+,;,@DE8,;,,,6;4@@:FB786,4+,,:,CFEEF,,9,,9,9449F,:+98@C,::4@>8>@49,999,9=ADEEC++91;@80EFFGFG*6*++3+63<8C*80)+)*+5350)<@>+3***5432/:=*:)*)+141+14/>)7((,(.,,/(/(*:7).((,(0)2)970))))-)1(,(-).5,((()((
@M00200:205:000000000-AKKM3:1:1101:18559:2111 2:N:0:1
TACGGGGGTATCTAATCCTGTTTTCTCCCCACGCTTTCGTTCCTCAGTGTCAGTAACGTTCCAGCTCGCCGCCTTCGCCACCGTCCTTCCTCCCTCTCTCTACGCCTTTCACCGCTACACCCCGCCTTCCGCGCTCCTCTCCCGCCCTCTAGCTAGGCAGTCCCCTGCGACCTTCCTCTTTTAAGCCCATCTCTTTCCCACCGTTCTTCCCTACCCACCTACTCACCCTTTCTACCCTATTCAGACTCTAT
+
8ACCCEG+@,CFFFAFGGGGGFE,<CFAFFCGGGGCFF,;,;EFGFGF<<C,,,,,<,CFGGF,,,9,78@CFGGGC=?,84+,8@FFGEG?A4,,9AEFGDF7B+9@=F,BC+@?+@E?,+++++@CFG>C=+6@:?F855@>EFG0;6,+35590@DDG*)35A*13:?@EFA2=+++75120AF5;**2;CC:+/378(,(,/3;))/7=(=C<*0:(.26.<59>7>)))..1)().6242))))))
@M00200:205:000000000-AKKM3:1:1101:22183:2149 2:N:0:1
TACGGGGGTCTCTAATCCCGTTTTCTCCCCTAGCTTTCGCTCCTCAGCGTCAATGTCGGTCCATGTTGCCGCCTTCGCCACCTTTATTCCTCCATATCTCTACGCATTTCACCGCTACACCTTCATTTCTGCATCCCTCTCCCGAATTCAATCCATCCAGTTTCGGACGCAGTTCCCATTTTGAGCCTGTTTCTTTCACGTCCTACTTAGTTGGCCGCCTCCTCGCACTTTTTGCCCTGTTCAGTCTCCAT
+
-8BCCCG+@,C6EFAEE9FFGC@,<CC@C6F@@FGEC@,68@@FFCEG:88,,6,<CEB@FFE,,,<,6ACF:FGG784489,,::EEFFD54,,,9,9AFAFGG+8?DD,99@@>CGFA4@,,,,7@FFGGG36>86=856A?E?60=+,+,66CB>DFA+36)*+33508@EF+0*++73535:EFA+,++5=5+25/:52(*071***/166C2).3(,5),301/;7))()/4(2,.64:6))))))
@M00200:205:000000000-AKKM3:1:1101:10517:2157 2:N:0:1
TACTAGGGTATCTAATCCTGTTTGCTCCCCACGCTTTCGTTCCTCAGCGTCAGTATCGGGCCAGTGAGCCGCCTTCGCCACTGGTGTTCTTGCGAATATCTACGACTTTCACCTCTACACTCGCATTTCCACTCACCTCTCCCGAACTCAAGCTCTTCAGTCTCAAACGCAGTTCTGGTTTTGAGCTCCAGTATTTCACCCCTTACTTACAGACCCGCCTACTCACCCTTTCTGCCCTGTTCAGTCT
+
BCCCCGG?F,CFGFGGGGGGGEC,;EFFFFGGGGGGFF7F,CFFGGGGGBF,,CAAFEGGGGG,:,,,:B@FFGGGC@B,BE,,C=FGGGG,A4++8,@FGGGGG+@@AF,CEFGFGGGFDF+4++49FFGGGD6>?DFDDEFEGFG8D5,+,6=;FGGC8+3=*++,36@9BE9+33+*85:3<DGFF*,++7@++*7:=A=)):A<**:6CB>CA)8@9:*96>AF4?;)1)).4(//76731))
@M00200:205:000000000-AKKM3:1:1101:7544:2158 2:N:0:1
TACACGGGTCTCTAATCCTGTTCGCTCCCCCAGCTTTCGCTCCTCAGCGTCAGTTAATGCCCAGAGCCCTGCCTTCGCCATCGGTGTTCCTCCTGATTTCTGCGCCTTTCCCCGCTACACCAGGATTTCCAGTCTCCCCTACATCACTCTCTTCTGCCCGTTCCCACTGCAGAACCGGTCTTGAGCCCCTCTCTTTCACAGCACACTCTCCAAACCGCCTACGTGCGCTTTCAACCCTGTTCAGTCACTAT
+
-ABCCGG7@+6CCF<FFEFFGF@,@@C@6FFGDGGECE7@@CFFEFGGGB@,,CF,CFFGCGG8,,,:B@BEEFGGGCC,BF,,8@BEGGF?FF8,5,4A=DFGG,@?9;,9AE6*?FD=D8,++,,9EFGGG=9C=?=8@DFFGFG064,+663=?DF>@+3+*3==9EBD9DB0*3+*85523@CF5**3;AA<+37845B))/):*)-1):EFF)8>@3(/(3)1)2=)).161(5.)/191/))1))
@M00200:205:000000000-AKKM3:1:1101:13133:2164 2:N:0:1
TACGCGGGTATCTAATCCCGTTCGCTACCCACGCTTTCGTACCTCAGCGTCAGAGTCGGCCCAGCGGCCTGTCTTCACCTTCGGCGTTCCGATAGATATCAACGCATTTCACCACTCCACCTATCGTTCCGACCGCCCCTACCGATCTCAAGACATGCGGTTCGCCGTGCAGTTCCCGGTTTGAGCCCGGTGATTTGACACGACGCCTGCATATCCGCCTCCGTACGCGTTTAGCCCTATTCAGTCACTAT
+
@8BCCGG>FCCFGGFGGDGGGGF,@FCFEFGGGGGGGGDF8CCEGGGGG@@7,,<CFFGGEGG8=7+8CCFFGGGGGC<FDF,+@FFGGGG7FC+,A,CGGGGGG+@FFFCBCFFFGGGDEF?=<+7AFGGGG=;B@>E:9@EEEED-:9:*,4;BAEDA=2-158)=>CFFFFC36.))4/9;5EFFF)*))<C0*)3.58>,-3(.(289>):<3572(.(73;;5)91((-).;(..-:24.))))))
@M00200:205:000000000-AKKM3:1:1101:14416:2190 2:N:0:1
TACCGGGGTATCTAATCCCGTTTGCTCCCCTGGCTTTCGCGCCTCAGCGTCAATACCGGTCCAGGATGCCGCCTTCGCCACCGATGTTCCTCCAGCTATCTACGCATTTCACCGCTACACCTGGAATTCCACATCCCTCTCCCGGATTCGAGCCTTTCAGTCTCGGACGCAGTTCCCGGGTTGAGCCCGTGGATTTCACGTTCGACTTAGAAGGCCGCCTACGCGCCCTTTTAGCCCAATTCAGTCACGAT
+
CCCCCGGCFDGGGGGGGGGGGFFCEFEFFGGGGGGGGGCE7:CGGFGGGFFC,CFECFGFGGGC8,C,BAFFGGGGGCFCBE>+8FGGGGGGGFD,A,=FGGGGG6CFGGGGFGGFGGGFFGD8,,@@FGGGGDFFGFGD6DFFDFD0A*20+=+;9EGFF<CFF5+3<@9>@EC:63**54?9;EGFF)*))<C7+1<8=D;((6<?4)...:C5>CDF22()4:7C5C)))().2(((6AAF6).)-(,
@M00200:205:000000000-AKKM3:1:1101:23680:2197 2:N:0:1
TACTAGGGTATCTAATCCTGTTTGCTCCCCACGCTTTCGCGTCTCAGCGTCAGTAACCGTCCAGGTGGCCGCCTTCGCCACCGGTGTTCCTCCTGATATCTACGAATTTCACCTCTACACCAGGAATTCCGCCACCCTCTCCGGTACTCAAGATCGGAAGTTTCAGGTGCAGTTCCCGAGTTGAGCTCGTGGATTTCACATCTGACTTTCCGTTCCGCCTACTCGCGCTTTACACCCAGTTCAGTCA
+
CCCCCGGGGGFFGGGGGGGGGFF8EFEEFFGGGGGFFG7B@FFGGGGGGCC77F<9FFGGGGG,,:,9@BFGGGGGG7?:C?++@@FEGGGEGGGCECEFGGGGG,=AFGFGGGGFGGGGFC@++,,@FFFGD6?EGFGDBDEBGFDDFCE+,26@DEGF?9;E7+=<?FACFFFFAA+*65BC>EFFF*@**=<;+/=:<BE*/:A?EE*:@BFC@5?@=:*=FC.:DD())173:(,/9CEEC;)
@M00200:205:000000000-AKKM3:1:1101:17091:2205 2:N:0:1
TACTGGGGTATCTAATCCCGTTTGCTCCCCACGCCTTCGCGCCTCAGCGTCAGGGTAGGCCCAGAGTCCCGCCTTCGCCACCGGTGTTCCTCCCGATCTCTACACATTTCACCGCTACACCGGGACTTCCAGACTCCTCTGCCTCCCTCAAGAAAACCAGTTTCGGCCGACTCCTCCGGTTTGAGCCCGGCGATTTCACGACCTACTTGGCCTCCCGCCTACGCGCCCTTTCAACCCCGTTCAGTCTCTAT
+
@ACCCGGCF;FGGGFGGGGGGGG7EFGFFGGGGGGGGF8F+@CGDGGGGGGC,8EBFCFGGGG88,CBEEGGGGGGGCCCCF7+@:FEFGGGGE7+=FCFGGGGF,AFFGCFFGGFGGGGGG++++3@BFGFG?FGGFGEFGGFGFGDG*,+,+3AFEFFE=;D=5CE9CEFFFF;A9**5;CD>FFFE4*))=C:+91219>()6;E))(444CEB<D?(8059:8C)2.))...2(--324AA)))).)
@M00200:205:000000000-AKKM3:1:1101:19231:2215 2:N:0:1
TACTCGGGTATCTAATCCCGTTTGCTCCCCTGGCTTTCGCGCCTCAGCGTCAGAAGAGGTCCAGCACGCCGCCTTCGCCACCGGAGTTCCTGTGGATATCAACGCATTTCACCGCTCCACCCACAGTTCCGCATGCCCCTACCTCCCTCGAGGCCGCCAGTCTCCGATGCAGTTCCACTGTTGAGCCGTTGTATTTCACCCCACACTTGCCAGCCCGCCTACGCGCCCTTTCCCCCCCATTCAGTCC
+
@CCCCGGGE@DFGGGGGGGEGFC,@CECCFGGGGGEFF@E+CGGGGGGGFC:,,6,CFCGGGG?6,:+@CFFEGDE<BC7?=++@>FGGGGCF88,9,=FDDFFG6@BAE;F:CEEGEGADEC>+,4@FFEGGDGFE?F8?,@DGFD8A9+++33<A@D*4*;CBB4*:CF;ACA9+?+*7202;AFDB*/)1414+1=40:3((/6)/)(/)3*3(/:@04(5(:7<79))-).4:(,.9)).)))
@M00200:205:000000000-AKKM3:1:1101:14172:2226 2:N:0:1
TACACGGGTATCTAATCCTGTTTGCTCCCCACGCTTTCGTGCCTCAGTGTCAATGATCGTGTAGCAAGCTGCCTCCGCTATCGGTGTTCTATGTCATATCTAAGCATTTCACCGCTACATGACATATTCCGCTTACCTCCACGATATTCAAGATTGATAGTATCCACGGCAGTTTCCGAGTTAAGCTCGGAGATTTCACCACGTACTTACCAACCCACCTACGCACCCTTTAAACCCCGTTCAGTCA
+
CCCCCGGDGEGGGGGGGGGGGGGGFGGGGGGGGGGGGGEF8CFGGGGGGFGGCGGCAFGFGGG9FC,6FE@EFGGGGCC@CF@+BFGGGGGGAFE,F,@FFGGGGCFGGGGGGGGFGGGEA,>>F9DDGGGGC@8EEFD8?FCBGADEGDA+,?DFFCFFA+;9DFG8BGFBFBFFF>6*>CD@FA=AE+19*CF?+7E@EFA):=CEEC5ABA>CDCB=B=2)5=?49?B***757(7?F@F3).)
@M00200:205:000000000-AKKM3:1:1101:10905:2254 2:N:0:1
TACGCGGGTATCTAATCCTGTTTGCTCCCCACGCTTTCGAGCCTCAGCGTCAGTAATGGACCAGTATGTCGCCTTCGCCACTGGTGTTCTTCCGAATATCTACGAATTTCACCTCTACACTCGGAGTTCCACATACCTCTTCCATACTCAAGATAGCCAGTATCAAAGGCAATTCCAAGGTTGAGCCCTGGGCTTTCACCTCTGACTAAACTATCCGCCTACTCTCCCTTTCTCACCAGTTCAGTCAAGCT
+
CCCCCGGGGGGGGGGGGGGGGGGGGGGGGGGGGGGGGGGG?EGGGGGGGGGGGGGGGGGGGGGFGGFFGGGFGGGGGGGGGGFGFGGGGGGGGGEFFGGEGGFGGGGGGGGGCFGFGGGGDGCEEEGFFGDFGEFFG?FDFFGFC<6DFF?F9=D?FDFFF+;DE?DFF8DDFEDD99+*8@7CAFGFA?655@FC+;E*086)3966=3><BFCEFC>ADB*;@?;C?C)*1*//6*-8@CE6<3)/7))
@M00200:205:000000000-AKKM3:1:1101:14836:2291 2:N:0:1
TACTAGGGTATCTAATCCCGTTCGCTCCCCTGGCTTTCGTGCCTCAGCGTCAGTTACGCCCCAGTGTGCCGCTTTCGCCACCGGCGTTCCTTCCGATATCAACACATTTCACCGCTCCACCGGAAGTTCCGCACACCCCTAGCGCACTCAAGCCCTCTAGTTTCGGGCGCAATTCCCCGGTTAGGCCGGGGACTTTCACACCCGACTTGAAGGGCCGCCTACGCACCCTTTATGCCCAATTCAGTCTAGAC
+
CCCCCGGFGGGGGGGGGAFGGGGGGCGGFGGGGGGGGGGGDDGGGGGGGGGEGEFCFEDF:CFCEFC<FGGGGGGGEFF@CFE7CFGGGGGGGGG:?>?DDF<EFFGGFEAADGGFGGGGGGGCCEFGGG6CDD+==>E=DFGEGB60+:C6F5>FC>*17=;+=ADGA8BF4>FFAF<)=?3>FFCF>)*.)=91@9C4:(4(1168)48)43CC07@:0,30(:.9*2,)6)44@01849>A94)).6)
@M00200:205:000000000-AKKM3:1:1101:11984:2296 2:N:0:1
TACTCGGGTATCTAATCCTGTTTGCTCCCCACGCTTTCGTACATGAGCGTCAATATCGGACCAGGTAGCCGCTTTCGCCACTGATGTTCCTCCTGATATCTACGAATTTCACCTCTACACCAGGAATTCCGCTACCCTCTTCCGTATTCAAGCGCGCCAGTATCGAATGCACTTCCGGGGTTGAGCCCCGGGCTTTCACACCCGACTTAACGTGCCGCCTGCGTACGCTTTAAACCCAGTTCAGTCCAGCT
+
CCCCCGGGGGGGGGGGGGGGGGGGGGGG@EFGGGGGGGGGGFGFGGGGGGGGGGGFGGGGE:FGGEGGGGGGGCFGGGGGGG?DDGFFF=CFGGGGGGGGGGGGEEFCFGFAFFGFGGGGDFGGFGGGGGFGDEDEFFGDFGGFGFGFG?=DF6>9*CCDF7;FD*8DD,+*<3*39??5@CD7*@E5@GDE>GGFF?C?EFFB9@0,7<9<D0CE;DFF(24:;E37751))-),;-(()-))6A):2:)
@M00200:205:000000000-AKKM3:1:1101:15910:2305 2:N:0:1
TACGGGGGTATCTAATCCCGTTCGCTACCCTAGCTTTCGTGCCTCAGCGTCAGTTGTGCCCCAGTGTGTCGCTTTCGCCACCGGCGTTCCTTCCAATATCAACACATTTCACCGCTCCACTGGAAGTTCCACACACCCCTAGCACACTCAAGCCTTCCGGTTTCCAGCGCTGTTTCACGGTTGAGCCGTGAGATTTCACACCGGACCTGGAAGGCCGCCTACGCCCCCTTTCTGCCCAGTTCAGTCA
+
CCCCCGGGGGGGGGGGGGGGGGGGGGGGGGGGGGGGGGGGGGGGGGGGGGGGGGGGGGGGGGGGGGGGGGGGGGGGGGGGDFEGGG=FCDFEGGGGGGGGGGGGFFGGCFGGGGDADEGGGGGFEGFFGGFADGGEEECDFGGFGFF87AFFGGGFFFD5*;52>AGCDEEADBFFFFC?FGGGFGG;87?)1@FB@<=?@;@9@968@FF@8;CC@G33<?()(257<*24>FA7>)2.))69592
@M00200:205:000000000-AKKM3:1:1101:10901:2309 2:N:0:1
TACTAGGGTATCTAATCCTGTTTGCTCCCCACGCTTTCGCGTCTCAGCGTCAGTATCCAACCAGGGGGCCGCCTTCGCCACCGGTGTTCCTCCCGATATCTACGCATTTCACCGCTACACCGGGAATTCCACCCCCCTCTTTGGTACTCTAGCTTGCCAGTTTCATGCGTCGTTCCTCGGTTAAGCCGAGGGATTTCACACATGACTTAGCAGACAGCCTACACGCCCTTTATGCCCAGTTCAGTCA
+
CCCCCGGGGGGGGFFGGGGGGGGGGGGGGGEGDGGGGFGGGGGGCFGFGGEGGGGGFGDFFFEGGGDEGGGGEGGGFECEEFGGGGGGGGGGGGGGGGGGGGGGECFFE9DEEEEEDGGFFGGGGGGGGGEEGCDGGFGFFGGFGFGEGFGGGGGFFCGFGCECEFGGFGFFFFFFFFG4CED=FGG3BDD>>FFGCECEF;33>;?<<)4<A?G*19><B:0)8CFG<<4464))2)48<>2>4A9
@M00200:205:000000000-AKKM3:1:1101:12355:2315 2:N:0:1
TACGCGGGTATCTAATCCTGTTTGCTCCCCACGCTTTCGCGCCTCAGCGTCAGAACCGGACCAGTACGCCGCCTTCGCCACTGGTGTTCTTGCGAATATCTACGAATTTCACCTCTACACTCGCAGTTCCACTTACCTCTTGCCGTCTCTAGCTCTACAGTATCGAAGGCAATTCTGTGGTTGAGCCCCCGGCTTTCCCCCCCGCCTTAGAAGTCCGCCTACGTGCGCTTTACACCCAGTTCAGTCAAGTT
+
CCC<<FGGGGGGGGGGGGGGGG,F9FGGGGGGGGGGGGG7@FGGGGGGGGGGGGCF<F::4F6C9E,BFEGGGG:FDG+FF4EFAFGGGGG<B@BFGGGGGG?F7DE@FGGGGFFBFGGGDD@C=3>EGG:E?F?FGFFD+,7*1<DBF+@:F7F78EF5E+;CAFCE>C*);*=6B++*6=/*/>C)))*:65C4+.3(6;6;(46(42<)).A:1C0((.-0,;./C<())-).8:(())-..)).)))
@M00200:205:000000000-AKKM3:1:1101:18710:2324 2:N:0:1
TACGGGGGTATCTAATCCCGTTTGCTCCCCTGGCTTTCGTGTCTCAGCGTCAGCGGATCCCCAGTCATCTGTTTTCACCGTCGGCGTTCCAAACGATATCTACGCATTTCACCGCTCCACCGTTTGTTCCGATGACCCCTGGATCGCTCAAGACCGCCAGTATGCCCGGCCGTTCCCCGGTTGAGCCGGGGGATTTCACGCGGGCACTTAACGGTCCGCCTCCCCACGCTTTATACCAAGTTCAGTCA
+
CCCCCGGGGGGGG9FGGGGGGGGGGGGGGGFEEGGGGGGFGGGDGGGGGGGDEEEFCFGGF@FFCFAFDDFFAGGGFGFDFC+:=FGGGFEFDDCGGGEFDFGGG>FGGGGGGEG5=FFG8=FEBEGGGG=6CEDFGFE=*+@+AAGDG>FCDFFD>8D>C87B?;DEEEAFA@6??AD>FEGGAFCF)7*<)7CC=4F:(-((-(248)).102;;C72?(()-*8)/*(,)).)<)::.4<94).<
@M00200:205:000000000-AKKM3:1:1101:18843:2325 2:N:0:1
TACCAGGGTATCTAATCCCGTTTGCTCCCCTAGCTTTCGAGCCTCAGCGTCAGAAGAGATCCAGCACGCCGCTTTCGCCACCGGAGTTCCTAACGATATCAACGCATTTCACCGCTCCACCGTTAGTTCCGCATGCCCCTATCTCCCTCGAGGCCGACAGTATCTAAGGCAGTTCCACGGTTGAGCCGCGGGATTTCACCCCAGACTTGTTAGCCCGCCTACGCTCCCTTTATACCCAGTTCAGTCAAGA
+
CCCCCGGGGGGGGGGGGGGGGGGGGGGGGGFGGGGGGGGGGGGGGGGGGGGGGGGGGGGGGGGGGGGGGGGGGGGGGGEGGGGGGGGGGGGGGGGGFGGGGGGGGGGGGGGGFGGDDEFGGGGGGGFGGGGGGCDDFFGDFGGDFFGDGEGGEGGFFGDBG@EFFFGG5FFFFEFFFFC*>ED>AFGFFGGFAE*;@?G@;@1@033<<44?EEFF>GBBBF2:<EFG5>?)6<A<C3(46AFFB2)4<A
@M00200:205:000000000-AKKM3:1:1101:23484:2347 2:N:0:1
TACTCGGGTATCTAATCCCGTTTGCTCCCCTGGCTTTCGTTCATCAGTGTCAGTTACAGTCCAGAATGCCGCCTTCGCCACCGGTGTTCCTCCAGATATCTACGCATTTCACCGCTACACCTGGAATTCCGCATTCCTCTCCTGCACTCAAGCCACGCAGTATCAGACGCAGTTCCCCAGTTACGCTGAGGGATTTCACGTCTGACTTAAGTTGCCACCTACGAACCCTTTAAACCCAGTTCAGTCA
+
CCCCCGGGGGGGGGGGGGFGGG8FGGGGGGGGGGGGGGGGGGGGGGGAFGGGGGGFGGGGCFGGGGGGGGCGGGGGGGGGCCEBFGGGGGG?DCGGFFGGGGGFGGGGFGGGGGEFGGGGFGGF8EGGGGFEG+@FGCGEFFGDDFGFGFG6FFGF5CGFG?EGEC6@?C@5@BDFF57*DEG9?E+3:DGF5;@>FEGDDF@7CFFE=**2*/6<:DA246=B>E?D<9;/9>E;C;13/77C).7
@M00200:205:000000000-AKKM3:1:1101:8711:2355 2:N:0:1
TACAAGGGTATCTAATCCTGTTTGCTCCCCACGCTTTCGTGCCTGAACGTCGGTACTGGTCCAGGAAGCCGCTTTCGCCACTGATGTTCCTTCCGATATCTACGCATTTCACCGCTACACCGGAAATTCCGCTTCCCTCTACCGTACCCTAGCTATTCAGTCTCGAATGCAATTCCCAGGTTGAGCCCGGGGCTTTCACACCCGACTTAAATAACCGTCTACGCACGCTTTACAACCAGTTCAGTCA
+
CCCCCGGGGGGGGGGGGGGGGGGGGGFGGGGGGGGGGGGGFEFFGEF@FGGGGGGGGGGGGGFGGGGGGGGGGGGGGGFGGGGGGGGDFGFCFGGGGDGGFDGGFGGGGFGGGGGFGFGGGCC8FGGGF8DCC@DGEBFDDGG>DFD5DFFFFGGFFFGBGFFG<B8,;EFAF5B?6;C5DFFG*<,3*79>DCFF8AF*<-69259(*1*9@=C+3/2(1)4=0*>35*=3)./6B66<)-6<DA>
@M00200:205:000000000-AKKM3:1:1101:7537:2366 2:N:0:1
TACTGGGGTATCTAATCCTGTTTGATCCCCACGCTTTCGTGCCTCAGCGTCAATATCTGTTTAGCCAGCTGCCTTCGCAATTGGTGTTCTATGTCATATCTATGCATTTCACCGCTACATGACATATTCCGCTAACCTCAACAGTATTCAAGAATGATAGTATCCACCGCAATTTCCGAGTTAAGCTCGGAGATTTCACAACGGACTTTCCATTCCGCCTACGCACCCTTTAAACCCAATTCAGTCACGAT
+
CCCCCFGGGGGGGEGGGGGGGGGGGGGGGGGGGGGGGGGGGGGGGGGGGGGGGGGGGGGGGGGGGGGGGGGGGGGGGGGGGGGGGGGGGGGGGGGGGGGGGGGGGGGGFGGGFCGFGGGFGGGGGFFGGGGGDEGGGFGBDECFEFGEGFDD4=FFFGFFGGEDFFGGFCBAFEFFFECBFCFFFGGFFD65@FGG7CFC8=A5=05@E5=AECDFEGF=45)@4CAGGFFFE=E(;5(>=EE4@EF337(
@M00200:205:000000000-AKKM3:1:1101:22985:2368 2:N:0:1
TACTGGGGGTATCTAATCCCGTTTGCTCCCCTAGCTTTCGCGCCTCAGTGTCAGTTTCGGTCCAGGATGCCGCCTTCGCCACCGGTGTTCCTCCAGATATCTACGCATTTCACCGCTACACCTGGAATTCCACATCCCTCTCCCGAACTCAAGCCTTGCAGTATCAGACGCAGTTCCCAAGTTAAGCTTGGGGATTTCACGTCTGACTAACAAGGCCACCTACGCGCCCTTTATACCCAGTTCAGTCA
+
CCCCCEFDGGGGGGGFFFGGGFFGGGGDEGGGGGC9CEEGDEEEEEFGGGFFEGFGGGEGGGGGGGGEFGGGCCFGFFGGGDFFGGE:FGGBGGFFGG8EFGEGGGGFEFGGGGEEGGGFGFGGGGGAEFGCDFGGCBGDFG8DGEG@GF9D9=FFFGDF8=8;C9=EACDB>)=FF6CFFEFGFF7B5CC6BEDFF4<75BDBFEC=C3>>*5:*8;?26(4:(3=):)())9??G171()<<>A>6
@M00200:205:000000000-AKKM3:1:1101:18117:2378 2:N:0:1
TACGGGGGTATCTAATCCTGTTTGCTCCCCACGCTTTCGCGCCTCAGCGTCAGTACCGGTCCAGTGAGCCGCCTTCGCCACTGGTGTTCCTCCCAATATCTACGCATTTCACCGCTACACTGGGAATTCCACTCACCTCTCCCGGTCTCAAGCCATTCAGTCTGGCAGGCAGTTCCTCGGTTAAGCCGAGGGATTTCACCCGCCACTTGGATAGCCGCCTACGCGCCCTTTAAACCCAGTTCAGTCAAGA
+
CCCCCGGGGGGGGGGGGGGGGGGGGGGGGGGGGGGGGGGGGGGGGGGGGGGGGGGGGGGGGGGGGGGGGGGGGGGGGGGGGGGGGGGGGGGGGGGGGGGGGGGGGGGGGGGGGGGFG@GGGGGGGGGGDGGGGGGGGFGFFGGFGFDAGFGGEGGFFEGFFGFG5FGGEGFAFEFFFCGAEGGGFGFFEGGF>FCFFEGEDF;B;@FFFFFFEFGF>GB8?B:EFEDG3722267:G?F:AA4:<4A4,5
@M00200:205:000000000-AKKM3:1:1101:15819:2389 2:N:0:1
TACTCGGGTATCTAATCCTGTTCGCTCCCCACGCTTTCGCTCCTCAGCGTCAGTTATTGCCCAGAGACCCGCCTTCGCCACCGGTGTTCCTCCTGATATCTGCGCATTTCACCGCTACACCAGGAATTCCAGTCTCCCCTGCAATACTCTAGTTTGCCCGTATCGACTGCAGACCCGAGGTTGAGCCTCGGGATTTCACAGCCGACGTGACAGACCGCCTACGCGCCCTTTAAAACCAATTCAGTCAAGA
+
CCCCCGGGGGGGGGGGGGGGGGGGGGGGGGGGGGGGGGGGGGGGGGGGGGGGGGGGGGGGGFGGGGGGGGGGGGGGGGFGGGGGGGFGFGGGGGGGGGGGGGGGGEGGGGGGGGGFGEGGGGGGGGGGGGGGGGGGGFGFFFGFGFGBFCGFGFFFFFFBEDDGFFGG>GFEFBF?DBGAFGGGFDG>FDGFFGGDFFGEFDDF@5>>11=E<@CGBG:?<@650:7C9*:<AB).A:B:AFB9AAF24<
@M00200:205:000000000-AKKM3:1:1101:21071:2402 2:N:0:1
TACTAGGGTATCTAATCCTGTTTGCTCCCCACGCTTTCGTGCCTCAGCGTCAGTAACCGTCTAGAGAGTCGCTTTCGCCACCGGTATTCCTCCCGATATCTACGCATTTCACCGCTACACCGGGAATTCCACTCTCCCCTCCGGCACTCGAGCTCCCCAGTTTCTAGCGCCCTTCCAGGGCTAAGCCCTGGGCTTTCACGCCAGACTTGAGAAGCCGCCTACGCACCCTTTCCGCCCAATTCAGTCAAGAC
+
CCCCCGGGGGGGGGGGGGGGGGGFGGFFGGGGGGGGGGGGGGGGGGGGGGGGGGGGGGGGGGGGGGGGGGGGGGGGGGGGGGGGGGFGGGGGGGGCCGGGGGGGGGGGGGGGGGGFGEFGGGGEEECGGGGFDGGGGFEDEEGFGFGFGFGDGC?AFGGF6F@GFFGGFGFFADFAFF>BCGGF4DGFFGGFFGGGFEGFFFFFBFE<<)/(.6:CBDEFD@FD@E>C57)-.3(,::60)44<<926)8(
@M00200:205:000000000-AKKM3:1:1101:7334:2417 2:N:0:1
TACGAGGGTATCTAATCCCGTTTGCTCCCCTGGCTTTCGCGCCTCAGCGTCAATACCGGTCCAGGATGCCGCCTTCGCCACCGGTGTTCCTCCAGATATCTACGCATTTCACCGCTACACCTGGAATTCCACATCCCTCTCCCGGATTCAAGCCTGCCCGTATCGGACGCAGTTCCTAGGTTGAGCCTAGGGATTTCACGTTCGACTTAACAGGCCGCCTACGCGCCCTTTATACCCACTTCAGTCA
+
CCCCCGGGGGGGFFFGGFGGGGFGGGGGGGGGGGGGGFGGGGGGGGGGGGGGGFGGGEGGEGGGGGGGGFGEGGGGGGGEGGGGGGGECGGGGGGDGGFGGGGFGGGGGGGGFEGFGGCFGGFFGGGGGDCGGGGCGFFDFGF5@5=>CF8?EDFDF805CCC?=D9EFGFFECBFFFF4@>77?FGFFFCF/=CFA7CFBB@99=:@)))./3*86CA07;<)25779C:4<<<4<<(4).4))))
@M00200:205:000000000-AKKM3:1:1101:8272:2424 2:N:0:1
TACTGGGGTATCTAATCCCGTTTGCTCCCCTGGCTTTCGTGTCTCAGCGTCAGCACACCCCCAGCGAGCTGTTTTCACCATTGGCGTTCCAAATGATATCTACGCATTTCACCGCTCCACCATTTGTTCCGCTCGCCCCTAGGTGGCTCAAGATGCCCAGTATACCCAGCAGTTCCACGGTTGAGCCGTGGGATTTCACAAGGTACTTAGGCACCCGCCTACACACGCTTTAAACCCAATTAAGTCA
+
CCCCCGGGGGGGGGGGGGGGGGDGGGGGGGGG@FGGGGGGGGGGGGGGGGGGDGGGFGBGFGGGGDGGGGGGGGGGFGGGGGEGFGGGGGDFFGGGGGGGGGGGGGGGGGGGGGGFDGGGFFGGGGGGGGGGGGGGE>EDFGGFFFGF65E69DFF;DFFG799DFGGD?6)5AFCF8DAFEDFFGGA*7>BFFGGFFGC@DFEE;C@EE9(77CE@4?D<@@4)==D9C3)<<ADGDF8).4).)1
@M00200:205:000000000-AKKM3:1:1101:11700:2430 2:N:0:1
TACCGGGGTATCTAATCCTGTTTGATCCCCGCACTTTCGAGCCTCAGTGTCAGTTATAGTTTCGTCAGCTGCCTTCGCAATCGGTGTTCTATGACATCTCTATGTATTTCACCACTACATGTCATATTCCGCCAACGGCAACTATACTCAAGCCCTACAGTATCAATGGCAATTTCGAGGTTAAGCCTCGAGATTTCACCACTGACTTATAAGGCCACCTACGCTCCCTTTAAACCCCGTTCAGTCA
+
CCCCCGGGGGGGGGGGGGGGGGGGGGGGGGFFGGGGGFGGGGGGGGGGGGGGGGGGGGGGGGGGGGGGGGGGGGGGGGGGGGGGGGGGGGGGGGGGGGGGGGGGG8EFGGGGGGGFGGFGGFFGGGGGGGGGGGGGEEGADGF6DFFDGFG6ECFFFDFFGGE@ECGGFGFFFFFFFFFBCGGGFGGCFDGDACFGFEGEFFBE5@BFEFCEC@GGBFFDEE2/5AAF6;>C*8@::((/03()1;E
@M00200:205:000000000-AKKM3:1:1101:15646:2433 2:N:0:1
TACTGGGGTATCTAATCCCGTTCGCTCCCCTGGCTTTCGCGCCTCAGCGTCAGTGTCGGCCCAGCAACCCGCCTTCGCCGCAGGTGTTCCTCTCGATATCTACGCATTTCACCGCTACACCGAGAATTCCAGTTGCCCCTTCCGCACTCTAGCACGACAGTATCACTTGGCCGCTCCGAGTTAAGCCCGGAGATTTCACAAGTGACTTGTTGCGCCGCCTACGCGCCCTTTACACCCAGTTCTGTCAATAC
+
CCCCCGGGGGGGGGFGGGGGGGGGGGGGGGGGGGGGGCEGGGGGGGGGGGGGGGGGGGGGGGGFGGGGGGGGGGGGGGGGGGGGGGGGGGGGGGEGFFGGGGGGGGDDGGGGGGGFGGGGGGGGG=D8FGGGGEFGEFGFFGGDGFGFGFGCCFFFFDGBG7=FEFGDFGA@EA:BDACAFE7C=EGFDGG>3CEDFCGCF;4?36<)3)/(6.=E(95:6,1>>EEC3*).62<:8:(,6))))).))).
@M00200:205:000000000-AKKM3:1:1101:21873:2440 2:N:0:1
TACAGGGGTATCTAATCCGGTTCGCTCCCCACGCTTTCGCGTCTCAGCGTCAGGTAGGGCCCAGAGAGCCGCCTTCGCCACTGGTGTTCCTCCCGATATCTACGCATATCACCACTACACCGGGAATTCCACTCTCCTCTACCCTCCTCAAGTCTGCCAGTATCCAAGGCCCTCTCCCAGTTGCGCCGGGAGCTTTCACCCTAGACTTAACAAACCGCCTGCACGCCCTTTATGCCCAGTCACGTCA
+
CCCCCGDDGEGGGCGGGGFGGGGGGGGGGGGGGGG7CCCGGFEEFGGGGGGGGG<@FEGGGGGGGFFFDFGEGGGGGGGGGGGGGGEGFEGGGGGDF4+AD,?FGD7B;FEGGGGFFGGGCEG>FCFCDGGGDE7DFFGFFAE5,*==FF6:;CFFF9AFG+*57CFGF*9=?=FFF***65D+*CE*85:?EFGGB<CE@;8@4@EF9<EE<;CA6CB((/391E)979:A2-)4;7::)))-,1:
@M00200:205:000000000-AKKM3:1:1101:18967:2440 2:N:0:1
TACGAGGGTATCTAATCCTGTTTGCTCCCCACGCTTTCGAGCCTCAGCGTCAGTAATGAGCCAGTGTGTCGCCTTCGCCACTGGTGTTCTTCCGAATATCTACGAATTTCACCTCTACACTCGGAGTTCCACACACCTCTCTCATACTCAAGACACCCAGTATCAAAGGCAATTCCGAGGTTGAGCCCCGGGATTTCACCCCTGACTTAAATGTCCGCCTACGCTCCCTTTACACCCAATTCAGTCAAGA
+
CCCCCGGGGGGGGGGGGGGGGGGGGGGGGDFGGGGGGGGGGGGGGGGGGGGGGGGGGGGGGGGGGGGGGGGGGGGGGGGGGGGGGFECGGGGGGGGGGFGGGGGGGGGGACFFEEBGFGGGGGGDGCEGGGGGGGGCDFEFGCDGFGFGFFFGGGFFGGFGGFGFFGFFGFFFBF7DDD>F89+@D??BD@AEG,;<?G>=A9=))9<6A*>6CCC@D52(-249A><FFFFE3=(=218975C).7<<F
@M00200:205:000000000-AKKM3:1:1101:11171:2465 2:N:0:1
TACGAGGGTATCTAATCCCGTTTGCTCCCTTGGCTTTCGTGTCTCAGCGTCAGCGGATCCGCAGTCATCTGTTTTCACCGTCGGCGTTCCAAACGATAGCTACGCATTTCACCGCACCACCGTTTGTTCCGATGACCCCTGGATCGCTCAAGACCGCCAGTATGCCCGGCTGTTCCCCGGTTGAGCGGGGGGATTTCACGCGGGCACTTCAGGGTCAGACTGCCAAAGTCTTAACACAATGTCAGTGAGG
+
CCC@CDGEG8E@E<<@,C,CFEGEA66CC,C9E<<FGG>6D@FF,6,C+BFGC@FCF++<,CCCFGC,<BE65,A9CCE@,88F>@=>,,,9CC@>,8+,99B=>8++@4E9A44*66==CCF+:>4@,6+6==+619+19DGF=<+36?FDD609*++0,5*+04*:***/;;6+**/94*/*)1*)5)7))*:*/)+4(-1(4(4(.)..)42*(**.5)2),+)0*0)-.6)-0(()--.4))).).
@M00200:205:000000000-AKKM3:1:1101:22102:2467 2:N:0:1
TACGCGGGTATCTAATCCCGTTCGCTCCCCTAGCTTTCGCGCCTCAGCGTCAGTGTCAGCCCAGCAACCCGCCTTCGCCGCAGGTGTTCCTCTCGATATCTACGCATTTCACCGCTACACCGAGAATTCCAGTTGCCCCTTCTGCACTCTAGCCCCGCAGTATCGGCTGACCTTTCCGGGTTAAGCCCGGAGATTTCACAGTCGACTTGCGGTGGCCGCCTAGGCGCCCTTTAAACCCAGTTCAGTCA
+
CCCCCGGDGGGGGGGGGGGGGGGGGGGGGGGGGGGGFGGGGGGGGGGDGGGGGGFGGGGFGGGGGGGFFGEGGGGGGGGCG@FGGGFEGGGGFGGFGGGGGFGGGGGEFGGGA8EDGGFG,=@EEGDGGGGFF2=DAD?=:D2BGFFFF8E8>FC:@EDBECAFAB?:@8A=F=8F8?<BGDGFCGGFED5A3CFCFFGF33)6<;?;AC>9<0*2,77(-(()4*5C<3.)6)))2,((.626<.6<
@M00200:205:000000000-AKKM3:1:1101:10502:2469 2:N:0:1
TACACGGGTATCTAATCCCGTTCGCTCCCCTAGCTTTCGTGCCTCAGCGTCAGAAGAGACCCAGTGAGCCGCTTTCGCCACCGGTGTTCCTTAGGATATCAACGCATTTCACCGCTCCACCCTAAGTTCCGCTCACCTCTGTCTCCCTCGAGCACGGTAGTTTTGGGCGCAGTTCCTCGGTTAAGCCGAGGGATTTCACACCCAACTTTCCGCACAGCCTACGCACCCTTTAAACCCAATTCAGTCA
+
CCCCCGGGGGGGGGGGGGGGGGGGGGGGGGGGGGGGGGGGGGGGGGGGGEFGGGGGGGFGFFGGGGGGGGGGGEFGGGFGGGGGGGGGGGGGGGFGCGGGFFGGEDEGGGGGFG6>DGCFGGGGDGFGGGGEGGGGFFDEFGGFCFCDGFGGGGGFFFGD97CEBDGGFGFFEFAFACDFGCG;AFFDEGGFE6?FFCD?B@9;0(575?3272BC3F3=E@0BFG5C757AF4<7CB<(:>AA424
@M00200:205:000000000-AKKM3:1:1101:12010:2474 2:N:0:1
TACTAGGGTATCTAATCCTGTTTGCTCCCCACGCTGTCGCGCCTCAGTGTCGGCTATTGGGAGATTGCTCTCCCACCGCCCAGCAGACCGCCTTCGCCACTGGTGTTCTTCCGGATCTCTACGCATTCCACCGCTACACCCGGAATTCCATCTGCCTCTACGGTGCCCCAGCGACACAGTTGCCATGGCCGATCCGGAGTTGAGCCCCGGACTTTCACCACGGCCTTATGCCGCCACCTACGCGCCCTTTC
+
CCCCCGGGGGGGGGGGGGGGGGGGGGGGGGGGGGGGGGGGGGGGGGGGGGGGGGGGGGGGGGGFFGGGGGGGGGGGGGGGGG?FFFGGFEGGEFGGGEGGGGGGGG?FGGGGG=E>GFGGGGGGEEEGGGGGGGCEEFFDBEGEEFCDC7=FGGGFFGGFGGFGB5;FFG5CFFFFF*?FCF7FFFCFF;EFFDGGFDGDFE?(;3=;90.:6<CFCGF<?81>(;69>>BAFB6>G2,4:00109390))
@M00200:205:000000000-AKKM3:1:1101:11206:2520 2:N:0:1
TACACGGGTATCTAATCCTGTTTGCTCCCCACGCTTTCGCACCTCAGCGTCAGTATCTTCCCAGATCGCCGCCTTCGCCACTGGTGTTCCTCCCGATATCTACGAATTTCACCTCTACACCGGGAATTCCGCGATCCTCTTAAGTACTCAAGTACGGCAGTTTCGGATGCACTTCCTTGGTTGAGCCGAGGGATTTCACATCCGACTTGAAATACCGCCTACGAGCGCTTTCTACACAGTTCAGTCA
+
CCCCCGGGGGGGCGFDFGGGFGFFGAEEFFFEGGGGGGGGDGGFGGGGGG@@CFG<FEAFEEGGG<FDEGGGGCGGCGEGGC<FGGFGFFCA:FDGGGG9@FEGGGGGGCGGGGGFDCFGFGD4FEE8DF,@+@>E>+A*9A8;:++;DDFGGCFE5:CB<8;CDFG50<AB+)*;AFGFGFDFAD1?B>EEDGGFA?FE*0(/23>F))/)..5+:33;(,6)(20>*9()6>))2.8A92))-6)
@M00200:205:000000000-AKKM3:1:1101:9632:2540 2:N:0:1
TACTCGGGTATCTAATCCTGTTTGCTCCCCACGCTTTCGCGCCTCAGCGTCAGAACCGGACCAGTTAGCCGCCTTCGCCACTGGTGTTCTTGCGAATATCTACGAATTTCACCTCTACACTCGCAGTTCCACTAACCTCTTCCGGTCTCTAGCCAAACAGTATCGAAGGCAATTCCAGGGTTGAGCCCTGGGCTTTCACCACCGACTTGAATGGCCGCCTACGCGCCCTTTACACCCAATTCAGTCA
+
CCCCCGGGGGGGGGGGGGGGGGGGGGGGGGGGGGGGGGGGGGGGGGGGGGGGGGGGGGGGGGGGGGGGGGDGGGGGFGGGGDGGGGGGGGFCGGGFEFGGGFGGGFGGGGGGGGGFFGDFFFEEGGGGGGDDGGGGGF==?FGBEEDAGFEDGF+;FEG5:DEG=*+C5D?@FEFFFFDBF8<7*@7?A>CAACCDFFGE*<5=BBFFB33CF>EG>GDD;8221?BG97.-6421E?B:ABB>><9
@M00200:205:000000000-AKKM3:1:1101:19341:2542 2:N:0:1
TACGCGGGTATCTAATCCCGTTCGCTCCCCTAGCTTTCGCGCCTCAGCGTCAGTGTCAGCCCAGCAACCCGCCTTCGCCGCAGGTGTTCCTCTCGATATCTACGCATTTCACCGCTACACCGAGAATTCCAGTTGCCCCTTCTGCACTCTAGCCCCGCAGTATCGGCTGACCTTTCCGAGTTAAGCCCGGAGATTTCACAGTCGACTTGCGGTGGCCGCCTACGCGCCCTTTATGTCCAATTCAGTCA
+
CCCCCGGGGGGGGGGGGGGGGGGGGGGGGGGGGGGGFGGGGGGGGFGGGGGGGGGGGGGGGGGGGGGGGGGGGGGGGGGGGGFGGGGGGFFG9FGGFGGGGGGGG+:=DGGGGGGEGGGGGGGGGGGGGGC=?EGFD5DD6DCFGFC5CAEFFGD*@GGFGGFG2>DF>DF>F@8=B;/6CEGF6AF;><=BEG7@+7ECEA3;@@FFFFB040*:4CB9BF?B-/59C5:4).-)3.645:))64)6
@M00200:205:000000000-AKKM3:1:1101:18789:2543 2:N:0:1
TACTAGGGTATCTAATCCCGTTTGCTCCCCTAGCTTTCGCACCTCAGCGTCAGTTGTGGACCAGAGAGCCGCCTTCGCCACCGGTGTTCCTCCTGATATCTACGCATTTCACCGCTCCACCAGGAGTTCCGCTCTCCCCTACCACACTCGAGTATCGCAGTATGCCAAGCAGTTCCACGGGTGAGCCGTGGGATTTCACTTGACCCTTACGAACCAGCCTACGTGCGGTTTAACACCAATTCCGTCAACA
+
CCCCCGGGGGGGGGGGGGGGGGGGGGGGGGGGGGGGGGGGGFGGGGGGGGGEGGGGFGGGGGGGGGGGGGGGGGGGGGGGGGEGGEGGGGGGGGGGGGDFFFGGGDCEFEDGGGGFGGGGGFGGFGGGGGGGGGCGFFEDFGGFFFGB?9F=BDFFAEDEGGCGD;D6AGAC?7+C+<DDD4;79<FB5CEAA96@6ECEE=B)0((()(6(((4=(2:;@@D;35))*26369).=;??)))(.4??)4
@M00200:205:000000000-AKKM3:1:1101:11121:2545 2:N:0:1
TACAAGGGTATCTAATCCCGTTCGCTCCCCTAGCTTTCGTACCTCAGCGTCAGAAGAGACCCAGTAAGCCGCTTTCGCCACCGGTGTTCCTGATGATATCAACGCATTTCACCGCTCCACCATCAGTTCCGCTTACCCATGTCTCCCTCAAGCCATGCAGTATGAAATGAACTTCCTCGTTTGAGCCGAGGGATTTCACATCTCACTTACATGGCTGCCTACGCACCCTTTATACCCAGTACAGTCAGGAT
+
9BCCCGGEGGGCEAFEDCECFGGEDGGCF@ADE8FA<FCGG@@?9AEFE:@FGEGGGCFBBFGGFGGBFFDE:CFG7CC,8EF:C>?FAEFCAEA<CEE;DF?FDE??DFEFAB+*C@EFGGFDF9;AE=@8=@DD8D,);E=9F5=DFFGG=DDFF8?+==7D*?@F9,=9909+BDG0>862:CF*9DGBEGFGF;@426/876*>EEFE?2>,5<4>825)/488F443)1).5.,=))67C34/,5)
@M00200:205:000000000-AKKM3:1:1101:14914:2546 2:N:0:1
TACTAGGGTATCTAATCCCGTTTGCTCCCCTGGCTTTCGTGCCTCAGCGTCAGTTGAGACCCAGTGTGGCGCTTTCGCCTCTGGCGTTCCTTCCGATATCAACACATTTCACCGCTCCACCGGAAGTTCCCCACACCTCTATCCCACTCAAGCCTGTCAGTTCAGGGCGCAATTCCCCGGTTGAGCCGGGGGCTTTCACACCCTGCTTAACAGACCGCCTGCGCACCCTTTATGCCCAGTTCAGTCAAGAC
+
CCCCCGGGGGGGGGGGGGGGGFGGGGGGGGGGGGGGGGGGDGGGGGGGGGGGGGGGGGGFGGGGGGGGGGGGEGGGGGGGGGGGGGGGGGGGGGGGEGGGFGGGGGGGGGGGGGGFGGGGGGGGGEDGGFF@FGGGEBGFFFFFGFFFGFGGFGGBD,2=E+;DE58=>ED=>*B8CFGFG>DFFGGFF>?A:EGGF3CC@0>@F?ECC<EE<@GD19@F349)(2;D9*)).69AF:::<AB4)666<2(
@M00200:205:000000000-AKKM3:1:1101:12521:2552 2:N:0:1
TACTAGGGTATCTAATCCCGTTCGCTCCCCTGGCTTTCGCTCCTCAGCGTCAATATTGGTCCAGGATGCCGCCTTCGCCACCGGTGTTCCTCCAGATATCTACGCATTTCACCGCTACACCTGGAATTCCGCATCCCTCTCCCAAATCCAAGCCATCCAGTATCACACGCAGTTCCCCAGTTAAGCTGAGGGATTTCACGTCTGACTTAGTTGGCCGCCTACGAGCCCTTTACGCCCAGTTCAGTCAACAC
+
CCCCCGGGGGGGGGGFFFFGGGGGGGFFGGGGGGGGGFGGGFGGGGGGGGGGGGGGGGFGGFEDGGGDDFEGGGGGFG7CEFG:FEGGGGGGGGF?EAAEADFCCEEGGGGGECCDCEGGFGGEG=FDFFGE===EF*D):,@DDF?DC9F?FGGFBFCBGGFFFF7DBG>5:=FCA?F5FCC+8,,36C>?EFE;+2@:B2@)4:676A27AEG,5D>9(7(8=E>D*76.9((,:7;@FE<3)745).(
@M00200:205:000000000-AKKM3:1:1101:13932:2559 2:N:0:1
TACTGGGGTATCTAATCCCGTTTGATCCCCTGGCTTTCGCGCCTCAGCGTCACAGGCACCCCAGACAGTCGCCTTCGCCACCGGCGTTCCTCCCGATATCTACGCATTTCACCGCTCCACCGGGAGTTCCACTGTCCTCTGATGCCGTCTAGTGCGGCCGTAGCCCCGGCTGTTCCTCGGTTGGGCCGAGGGATTTCACCGACACCGTACCGCCCCGCCTACGCGCCCTTTACACCCAGTTCAGTCAAGC
+
CCC@CGGGGGGGGGGGGGGGGGGG<FGGGG@6DFGGGGGGGGGGGGGGGGGGEEF?@,<FGDEGGFF@@CFG7FGGGGGGGGDC7:FGGGGGGGGGG:@BDGG7FGGDCFAFGGGFDGDGGGGGE8EFGGGA@=CEF+@BD,,+EA7>D6;7,+5@>8CE>*);>9DC6C)5A=BFFF<AFGG:BEEB3D5>3>CC*6C-(7(-,4(.-,4:91EE>GFB<?FFFGFD55?F)-52C1(5.:52--6)))
@M00200:205:000000000-AKKM3:1:1101:7829:2584 2:N:0:1
TACCAGGGTATCTAATCCCGTTCGCTACCCTGGCTTTCGTGCCTCAGCGTCAGAAAAGATCCAGTGAGCCGCTTTCGCCACCGGTGTTCCTTAGGATATCAACGCATTTCACCGCTCCACCCTAAGTTCCGCTCACCTCTATCTTCCTCCAGCACGGTAGTTTTGGGCGCAGTTCCTCGGTTAAGCCGAGGGATTTAACACCCAACTTTCCGCACAGCCTACGCACCCTTTATCCCCAGTTCAGTCAAGA
+
CCCCCGGGGGGGGGGGFFGGGGFFGGGGGGGGGGGGGGGGGGGGGGGGGGGGGGGGGGFG9FGGGCFGGFGGGCFGGGGGGFEFEGFGGGGGGF9FGGGGGGFGGGGGGFGGGGGEGGGCFEGG,>EGGACG6=CFGFGDFG8FDF8>=F@+88?>BF6AE=*?8>>D>E5)@<;CC7D>FEDCFG6B>4@?>7?D+/=C5>(8(((8*9*3<6C8=CA1332>(=8:55/7?).887?F)64<><A<)2
@M00200:205:000000000-AKKM3:1:1101:10140:2590 2:N:0:1
TACGAGGGTATCTAATCCCGTTCGCTACCCTAGCTTTCGTGCCTCAGCGTCAGAGAAGACCCAGTGAGCCGCTTTCGCCACGGGTGTTCCAGATGATATCAACGCATTTCACCGCTCCACCATCTGTTCCGCTCACCTCTATCTTCCTCGAGCACGGCGGTTTGGAACGCAATTCCCCAGTTAAGCTGGGGGATTTCACATCCCACCCTCCGCGCCGCCTACGCACCCTTTATACCCAATTCCGTCAAGAC
+
CCCCCGGDFGGGGGGGGGGGGGGGGGGGGGGGGGGGGGGGGGGGGGGGGGGGGGGGGGGGGGGGGGGGGEGGGGGFGGFGGGGGCFGGGGGGGGGAFGGGGGGGGGDFG9DFFGGBGGGGGGDFGEGGGG>EDEDGGFC6DFGFGFGFG>EGEDGFBCC>*?=D=FGGED5:BEFC6A>DGGG+@9F)8CEFFGFCC?GFFF@F4:?<0?(6<6CEBGF14<<E:CBD7<D<994)<7:04:)34<02)4(
@M00200:205:000000000-AKKM3:1:1101:22864:2602 2:N:0:1
TACTAGGGTATCTAATCCCGTTTGCTCCCCTGGCTTTCGCTCATCAGCGTCAGTGCCGGTCCAGGATGCCGCCTTCGCCACCGGTGTTCCTCCAGATATCTACGCATTTCACCGCTACACCTGGAATTCCGCATCCCTCTCCCGGACTCAAGCCATCCAGTATCACACGCAGTTCCCCGGTTGAGCCGAGGGATTTCACGTGTGACTTAGTTGGCCTCCTACGAGCCCTTTAAACCCAATTCAGTCAAGA
+
CCCCCGGGGGGGGFGGGGGGGGFGGGGGGGGGGGGGGGGGGGGGGGGGGGGGEGFGGGGEGGGFFGG8FFEFGGGGGGGGGGGDGGGGGFGGG8EEGGGGGGGGGGDGCGFGGGGEGGGGGGGGGGFFEGGDDEDGGFGFBE?B+0=5DDDD=D+<3D8DGC9+2CFFDGF)<CAFFAG>FE*;F?F***:?>6CCF*<9BF>>)93)14.))(2+)*2())(0/:AG*049)>A0?(13<..645>)33
@M00200:205:000000000-AKKM3:1:1101:14935:2642 2:N:0:1
TACAGGGGTATCTAATCCTGTTTGCTCCCCACGCTTTCGTGCATGAGCGTCAGAAAAGGCCCAGCCGACTGTCTTCACCATTGGCGTTCCGAACGATATCTACGCATTTCACCGCTCCACCGTTCGTTCCGTCGGCCCCTACCTCTCTCAAGACCCGCAGTCCACTCCGCAGTTCCCCGGTTGAGCCGGGGGATTTCACGGAATGCTTACGGACCCGCCTGCGCACCCTTTAAACCCAATTCAGTCA
+
CCCCCGGGGGGGGGGGGGGGGGGGGGGGGGGGGGGGGGGGGGGGGGGGGGGGGGGGGGGGGGEFGGGGGGGGGGGGGGGGGGGGGGGGGGGGGGGGGGGGGGGGGGGGGGGGGGGEGGGGGGGGGGGGGGGGGGGEGFGDFGGFGFGFGFGGGGGFFGGFGD@FFFGGFGFF>EFFFFGFGEGGFGGFFGGFFEGGCEGDFFFBBFDAAFFFFFGE>GFF:<FB>GEGFC:A)44:CB?BAABAAAA
@M00200:205:000000000-AKKM3:1:1101:13044:2650 2:N:0:1
TACAAGGGTATCTAATCCTGTTTGCTCCCCACGCTTTCGCGCCTCAGCGTCAGAACCGGACCAGTAAGCCGCCTTCGCCACTGGTGTTCTTGCGAATATCTACGAATTTCACCTCTACACTCGCAGTTCCACTTACCTCTTCCGGTCTCAAGCTCTACAGTATCGAAGGCAATTCTGTGGTTGAGCCACAGGCTTTCACCTCCGACTTATAAAGCCGCCTACGCGCCCTTTATACCCAGTTCAGTCAGGAT
+
@CCCCGGGGGGGGGGGGGGGGGGFGGGGGGGGGGGGGGGGGGGGGGGGGGGGGGGGGGGDFGGGGGGGGGGGGGGFFGGGGCFGGFGGGGGFGGGGDGGGGFFGGGGGGGGGGDD6DFFFAFGGGGGGGGGGG8DF=9E5<@CEGFGFGFADGF=@@E9?FFD9=*=:5FFDFEFCFF;?FC>5*@FFFF>9FCF*87CE*::=9@@F;?<EC=EF/76??@6>4?5C)267?)99C<(.69<D<AA)2:)
@M00200:205:000000000-AKKM3:1:1101:24789:2654 2:N:0:1
TACTAGGGTATCTAATCCCGTTCGCTCCCCTGGCTTTCGTGTCTCAGCGTCAGCACACCCCCAGCAACCTGTTTTCACCGTTGGCGTTCCAAGCGATATCTACGCATTTCACCGCTCCACCGCTTGTTCCAGTTGCCCCTAGGTGGCTCAAGATCGCCAGTATACCGAGCAGTTCCACGGTTGAGCCGTGGGATTTCACAAGGTACTTAACGATCCGCCTACACACGCTTTACACACAATTCAGTCA
+
CCCCCGGGFGFGGCFGGFGGGGGGGGGGGGGGGGGGGGGGGGGGGGGGEGGGGGGGGGGGGGGGGGGFGGGGFFFFGGGGEGGGGFGGGGG9FFFGCFEGGGGCEEGEGFFGGEE?CCDGGGD>?FGGGFF;EF+CADGD?FFFDFGFG?989DFF5BD5D932DDDCBGFD@>9++@6?BEDGFF7B?>C?6?7?CAFE:2>*:>C4<=>=@=CGFFE?;@(87EEGDD?C.)7.=0,73)).17)
@M00200:205:000000000-AKKM3:1:1101:14801:2657 2:N:0:1
TACTAGGGTATCTAATCCCGTTCGCTCCCCTGGCTTTCGTGTCTCAGCGTCAGCACACCCCCAGCGAGCTGTTTTCACCGTCGGCGTTCCAAGCGATATCTACGCATTTCACCGCTCCACCGCTTGTTCCGCTCGCCCCTAGGTGGCTCAAGATCGCCAGTATACCCAGCAGTTCCACGGTTGAGCCGTGGGATTTCACAAGGTACTTACAGATCCGCCTACACACGCTTTAGGCCCAGTTGAGTCAAGA
+
CCC8@ECCFDFFGGGGGFGGGGGGGGGGGGGGFGGGGGGE8FFGGDGDGGGGGFGGGG@EFGGCFEGGGGGED,?FFFFGGGEEDG==F8;?FGGGFG8EDFGGGECC=FFGG6CDGGGGGECGEFEGGGGGGGGEEBG=FGGAFFG5?AFCG6DFD>9?8B*B7BDFFGF)+:B@FFC?<89CACFF)85/)=,;A?C<@<0/4;)194.)17+>03;;;3@)783</1:4)572;(..-))56).6))
@M00200:205:000000000-AKKM3:1:1101:7320:2679 2:N:0:1
TACAAGTGTATCTAATCCCGTTTGCTCCCCACGCCTTCGCGCCTCAGCGTCAGGGTAGGCCCAGAGTCCCGCCTTCGCCACCGGTGTTCCTCCCGATCTCTACACATTTCACCGCTACACCGGGAATTCCAGACTCCTCTGCCTCCCTCAAGACACCCAGTTTCGGCCGACCCCGCCGGGTTGAGCCCGGAGATTTCACGACCGACTTGAGCGCCCGCCTACGCGCCCTTTATACCCAGCTCAGTCA
+
CCCCCGGGGGGGGGGGGGGGGGGGGGGGGGGGGGGGGGGGGGGGGGGGGGGGGFGGGGGGGGGGGGGGGGGEGGGGGGGGEGGGCFFGGGGGGGGCEF?FGGGGFFGGGGCGGGGFGGGGGGGGCEFGGFGFGGGGGFGEFE?FGBGFGBGD,=FFFGGFFC7C=>DGFGFFF):BEA4?CCCCFGGFDC=35?FFFFGD<B6903(-57).(3?E>GF<:??@1?BG5*8<49<>F)(().)3.:.
@M00200:205:000000000-AKKM3:1:1101:7041:2680 2:N:0:1
TACGCGGGTATCTAATCCCGTTCGCTCCCCTGGCTTTCGCGCCTCAGCGTCAGTGTCGGCCCAGCAACCCGCCTTCGCCGCAGGTGTTCCTCTCGATATCTACGCATTTCACCGCTACACCGAGAATTCCAGTTGCCCCTTCCGCACTCTAGCCCCGCAGTATCAGTTGACCTTTCCGAGTTAAGCCCGGAGATTTCACAGTCGACTTGCGGTTGCAGCCTACGCGCCCTTTAAGCCCAGTTCAGTCA
+
CCCCCGGGGGGGGGGGGGGGGGGGGGGGGGGGGGGGGGGGG7FGEGGGGGGGGGGGGGGGGGGGGGFFGEEEFGGGGGGCCCGF?FEFGGFGGFGAEGGGGGGGGGGGGGGGGGGFGGFGFE7C@CADFGGGGCGG9@GBFGEA>5DFG+EF99CAEGGFGGE+*BGF+127CEFFF:DEGGFGFGG:A3=DECF7ACF6).3;((-344(4?(15)29(,4:;9:57C5:)4.9<E:26>5:ABFFF
@M00200:205:000000000-AKKM3:1:1101:24499:2700 2:N:0:1
TACGGGGGTATCTAATCCCGTTTGCTCCCCTAGCTTTCGCACCTCAGCGTCAGAAACCCCCCAGTGCACCGCTTTCGCCGCCGGAGTTCCTTCCGATATCAACGCATTTCACCGCTCCACCGGAAATTCCATGCACCCCTGGGGTCCTCAAGCAACGCAGTCTCGGGCGCAGTTCCTCGGTTAGGCCGAGGGATTTCACACCCGACTTACGTCACCGCCTACGTGCGCTTTAAACCCAGTTCAGTCA
+
CCCCCGGGGGGGGGGGGGGGGGGGGGGGGGGGGGGGGGGGEGGGGGGGGGGGGGGGGGGGGGGGGGGGGGGGGGGGGGGGDGGGGGFGGGGFGGGGGGGGGFFGGGGGGGGGGGGDGGGGGGGEEGFFGGGFGFGGGEGFFFGF9>FFFBCFGGCABCDEGGED2>DGFGFFFCFF=6DDGEGDFGGFD<CB@EFGFFGDB?>;1>>:)9<2:<EGFG@<??F5:FBD37B2-48:E<84245<A<A
@M00200:205:000000000-AKKM3:1:1101:16920:2731 2:N:0:1
TACCAGGGTATCTAATCCCGTTTGCTCCCCTAGCTTTCGCGCCTCAGCGTCAGAAGAGATCCAGTCCGTCGCTTTCGCCACCGGCGTTCCTTCTGATATCAACGCATTTCACCGCTCCACCAGAAGTTCCACGGACCCCTACCTCCCTCGAGATCTCCAGTATCAAAGGCACTTCTACGGTTAAGCCGCAGGATTTCACCCCTGACTTGGAGAACCGCCTACGCGCCCTTTATGCCCAGTTCAGTCAAGC
+
CCCCCGGGGGGGFGGGGFGGGGGGGGGGGGGGGGGGGGGGGGGGGGGGGFGGGGGGGGGGGGGGGGGGGGGGGGFGGGGGGGGGGGGGGGGGGGGGGGGGGGGGGGGGGGGGGGGDGGGGGGGGGGGGGGGFD6DE+:68DFGFFFGFGFGGB??77C??FCCGEFFG5DFDFFFFFFG>F3*?FGGDDDEEAFD?FEFBB>2@==ECBEE3(6C89CE((/,06=)970>A954-;40(-6<26AF)47
@M00200:205:000000000-AKKM3:1:1101:17173:2750 2:N:0:1
TACAGGGGTATCTAATCCTGTTTGCTCCCCACGCTTTCGCGCCTCAGCGTCAGAACCGGGCCAGAGAGCCGCTTTCGCCACCGGTGTTCCACCCAATATCTACGAATTTCACCTCTACACTGGGTATTCCACCCTCCTCTCCCGGTCTCCAGCCCCCGCGTCTCGGATGCCGTTCCGGGGTTGAGCCCCGGGCTTTCACATCCGACGGCGAGGGCCGCCTACGCGCCCTTTATACCCAGTTCAGTCAAGCT
+
CCCCCGGGGGGGGGGGGGGGGGGGGGGGGGGGGGGGGGGGGGGGGGGGGGGGGGGGGGGGGCEGGGGGGGGGG>DGGF?FGGGGGGGGGGGFGGGGGGGGGGGGGFGFFGGGGGGFGEGGGGGGGGGGGGGGGEGGGFGEFFFEGFGFGFG=8DD?>BDFGGAGBFC85<ABE9FFEE74<E4DACAFEGG>ACE7;)1<)6=(19;>0099BFGE6DB:??0)(20C)*5).:<<F23(4<AB<AA)5),
@M00200:205:000000000-AKKM3:1:1101:18981:2753 2:N:0:1
TACTAGGGTATCTAATCCTGTTTGCTCCCCACGCTGTCGCGCCTCAGCGTCAGCAACGGCCCAGCTGGTCGCCTTCGCCACCGGTGTTCTTCCTGATCTCTACGCATTCCACCGCTACACCAGGAATTCCGCCAGCCTCTACCGTGCTCCAGCCCGACAGTCTCGAAGGCCATGCTCCGGTTGAGCCGCAGCATTTCACCCCCGACTTATCGAACCGCCTACGCGCCCGTTATACCCAATTCAGTCA
+
CCCCCGGGGGGGGGGGGGGGGGGGGGGGGGGGGGGGGGGGGGGGGGGGGFGGGGGGGGGGGGGGGGGGGGGGGGGGGGGGGGGGGGGGGGGGGGGGFGGGGGGGGGGGGGGGGGGFGGGGGGGGGGGGGGGGGGGGGFGDFFG>EFGDGFGDFDDFFGGFGGFGEFGGFGFF>:FA8FGBGGGGFGGBADEEFGGGFFGF899;1;9?35>=<FGGFGFF08<>(/>D)90:?A95C<:1<>9<)-.
@M00200:205:000000000-AKKM3:1:1101:11939:2757 2:N:0:1
TACCCGGGTATCTAATCCTGTTTGCTCCCCACGCTTTCGCGCCTCAGTGTCAGGAATCTCCCAGAATGGCGCCTTCGCCGCCGGCCTTCCCCCAGATATCTGCGCATTTCACCGCTACACCTGGAGTTCCCCATTCCCCTGAGATCCTCAAGCCACGCAGTATAAGGCGCAATTCCCCGGGTAAGCCGAGGGCTTTCACACCTTACTTACGCAGCCACCTACGCGCCCTTTATACCCCGTTCAGTCAAGA
+
CCCCCGGGGGGGGGGGGGGGGGGGGGGGGGGGGGGGGGGGGGGGGGGGGGGGGGGGGGGGGGGGGGGGGGGGGGGGGGGGGGGGGGGGGGGGGGGGGGGGGGGGGGGGGGGGGGGFGGGGGGGGFGFFGGGGGDGGGFGFFGGFCFGFGFGDF?CCBGGFED7C;>FFEGE)9*BFFFGFGEDC*>FFED=AAD5;9):?EFD3)6??EEF;;0CE?GFFFF6),25D5725:44AG6-43,2:6<AA24
@M00200:205:000000000-AKKM3:1:1101:9248:2784 2:N:0:1
TACGGGGGTATCTAATCCTGTTTGCTCCCCACGCTTTCGTGCCTCAGTGTCAGTGCTGGTCCAGGTGGCCGCCTTCGCCACAGATGTTCCTCCCGATCTCTACGCATTTCACTGCTACACCGGGAATTCCACCACCCTCTACCGCACTCTAGTCCGCCAGTATCCACCGCCATTCCCAGGTTGAGCCCGGGGCTTTCACGGCAGACTTAACGAACCACCTACGCACGCTTTCTCCCCAATTCAGTCA
+
CCCCCGGGGGGGGGGGGGGGGGGGGGGGGGGGGGGGGGGGGGGGGGGGGGGGCFGGGGGGGGGGGGGGGGGGGGGGGGGGGGFGGGGGGGFGFEDFGGGGGFGGCD@CFGGGGGGFFGGGGGCGGEGGGGGGGEF@=?GFFGFFGBGFGFGGGGGFFGGFGGFGFFGGDGFFFFFFFAFF>FFGFGG?DDG)=5CGFCG<66(6;D;E3C<;<18C1CD<442028)97912)).3C?3(6<A<<94
@M00200:205:000000000-AKKM3:1:1101:17679:2787 2:N:0:1
TACTCGGGTATCTAATCCTGTTTGCTCCCCACGCTGTCGCGCCTTAGCGTCAGTACCGGTCCAGATGGCCGCCTTCGCCACGGGTGTTCTTCCCAATATCTACGAATTTCACCTCTACACTGGGAGTTCCACCATCCTCTCCCGGACTCAAGCCCGCCAGTATCAGGCGCACGTCCTGGGTTGAGCCCAGGAATTTCACACCTGACTTAACGGGCCGCCTACACGCCCTTGAAGCCCAATTCAGTCAAGA
+
CCCCCGGGGGGGGGGGGGGGGGGGGGGGGGFGGGGGGGGGGGGGGGGGGGGGGGGGGGGGGEFGGGGGGGGGGGGGGGGGGGDGGGGDGGGGGGGGGGGGGGGFGGGGGGGGGGG5DFDDFGGGGGGGCFGGGFGGGFGCBGGFGBDAGFGDGGDDFGGDGFEGFFGGDG5>ECFFFFFFFCDCA?EFFGC56FCCFEGEFF22=@FCCEFFBDGGFD>(,.(04:77)7(.)47:F0::444))64),8
@M00200:205:000000000-AKKM3:1:1101:9671:2794 2:N:0:1
TACTCGGGTATCTAATCCCGTTTGCTCCCCTGGCTTTCGCGCCTCAGCGTCAGATCGGGTCCAGCGTGCCGCCTTCGCCACCGGAGTTCCTGTGGATATCAACGCATTTCACCGCTCCACCCACAGTTCCGCACGCCCCTACCCGCCTCGAGGCCTCCAGTCTTCGAGGCAGTTCTCCGGTTGAGCCGGAGGATTTCACCTCGAACTTGGCGGCCCGCCTACGCGCCCTTTATGCCACGTTCAGTCAAGAC
+
CCCCCGGGGGGGGGGGGFGGGGGGGGGGGGGGGGCGGGGGGGGGGGGGGGGGGGGGGGGGGGGFFGGGGGGGGGGGGGGGGGGGE:B<FGGGFGF9,<@FGGGGGGGDFGGGGGGA6FFFFEGGGFDGGGCECGGGGFG5:E?57AG>DEG>EGGFFGGFG579AAF6?ED=ACFFFFG:CC/*)>F3):C85<@FF3C338<;(4(1;3229>:8(/7:6337(2><9*)6<AAA+),(,2(4..)62<(
@M00200:205:000000000-AKKM3:1:1101:17980:2807 2:N:0:1
TACACGGGTATCTAATCCTGTTTGCTCCCCACGCTTTCGTGCATGAGTGTCAGTGTTGGCCCAGGAGGCTGCCTTCGCCATTGGTGTTCCTCCACATCTCTACGCATTTCACCGCTACACGTGGAATTCCACCTCCCTCTGCCACACTCAAGCCCCGTAGTTCCGAGCGCAATTCCCAAGTTAAGCCCGGGGATTTCACACTCGACTTGCGAGGCCACCTGCGCACACTTCAAACCCAATTCAGTCA
+
<CCCCGDC@FGG9F9<;ECF6@FGC9CF@,C@@CCCDAFGGGGGGC@FFFEGFFGGGGFF<CF<FDGGGFD@DCB@@FFGGFFF@DFF9;EDAFFGD8D;EFGE=E:7,9EFGGG>84@FCFGGG94AFG;FFGGC6*@DDD8??;D5DFG8E8=@?@6*+3*685DC58?)@5+?AF?5@D+5BF,@9*43?7,*3*=6@455722(.>5@B@GFDGF@439:1::427)7)93(;:0(6242.6>
@M00200:205:000000000-AKKM3:1:1101:16718:2813 2:N:0:1
TACAGGGGTATCTAATCCCGTTCGCTCCCCTGGCTTTCGCGCCTCAGCGTCAGTATCAGCCCAGCAACCCGCCTTCGCCGCAGGTGTTCCTCCGGATATCTACGCATTTCACCGCTACACCCGGAATTCCGCTTCCCTCTCCCGAACTCAAGCCCGCCAGTTTCCCGTGCCGTTCCTCAGTTGAGCCGAGGGATTTCACACGGGACTTAACGGACCGCCTACGCGCCCTTTATGCCCAGTTCAGTCAAGA
+
CCCCCGGGGGGGGGGGGGGGGGGGGGGGGGGGGGGGGGGGGGGGGGGGGGGGGGGGGGGGGGGGGGGGGGGGGGGGGGGGGGGGGGGGGGGGGGGGGGGGGGGGGGGGGGGGGGGFGGF@EEGGGGGGGGGGCEGGGFGFFGGFGFGFGFGCGFGFFGGFGCEFFFGGEGFFFFFFFFGFGGCFFFGFFCEFFGGGA?FCFFF1(,3@<CF:9:?E>DE01?6>0:;D5CD<>A>2;:?>4A)).:A2))
@M00200:205:000000000-AKKM3:1:1101:14160:2813 2:N:0:1
TACGGGGGTATCTAATCCTGTTTGCTCCCCACGCTGTCGCGCCTCAGTGTCGGCTATTGGGAGATTGCCCTCCCACCGCCCAGCAGACCGCCTTCGCCACTGGTGTTCTTCCGGATCTCTACGCATTCCACCGCTACACCCGGAATTACATCCGCCTCTACGGCGCCCCAGCGACACAGTTGCCACGGCCGATACGGAGTTGAGCCCCGGACTTTCACCACGGCCCTCTGCCGCCACCTACGCGCCCTTTC
+
CCCCCGGGGGGGGGGGGGGGGGGGGGGGGGGGGGGGGGGFGGGGGGGEGGGGGCGGFFGCCGEEGGGB,BFGG>EFC4CCG@FGGGEFGGGE@+ED:C>EGDDBFFGED9=F@CEFG<E<CFGC>CEEGGGGCCC7C6C8@>+@*0*05?,5,<5ABEFF?*<*(:)8?C:;D@>>BAC=F7;DF+/)257:)22*)4*,3)-5)4((434((40<<79)((371*0*2*3,3;BBGF?,43((,7(-(.)
@M00200:205:000000000-AKKM3:1:1101:20970:2852 2:N:0:1
TACGGGGGTATCTAATCCCGTTCGCTCCCCTGGCTTTCGCGCCTCAGCGTCAGTGTCGGCCCAGCCACCCGCCTTCGCCGCAGGTGTTCCTCTCGATATCTACGCATTTCACCGCTACACCGAGAATTCCAGTGGCCCCTTCCGCACTCGAGCACGACAGTATCACTTGGCCGCTCCGGGTTAAGCCCGGAGATTTCACACGTGACTCGTCGCGCCGCCTACGCGCCCTTTAAACCCAATTCAGTCAAGAC
+
CCCCCGGGGGGGGGGGGGGGGGGGGGGGGGGGGGGGGGGGGGGGGGGGGGGGGGFGGGGGGGEGGGGGGGGGGGGGGGGGGDFGGGGGGGGGGGGGGGDEEGGGGGGCFGGGGGDEDGFFGGCGGGGFGGGGGGGEEFGFFGGFG>D5CFG7>4;?BEG4F@?@CFCE48FE>9>DAE<B@5<F6E<>BGGFEGGGFA<)(-462?)<?1:>FFGG0CD<?:<@BC>D577).)82C<3()6)).6)-44(
@M00200:205:000000000-AKKM3:1:1101:10008:2859 2:N:0:1
TACTGGGTATCTAATCCTGTTTGCTCCCCTAGCTTTCGTGCCTCAGTGTCAGGAGTCGTCCAGAGACTCGCCTTCGCCACCGGTGTTCCTCTCGATATCTACGCATTTCACTGCTACACCGAGAATTCCAGTCTCCCCTCCGACCCTCGAGCCGGATAGTATCCAATGCCATTTCCGAGTTGAGCTCGGAGATTTCACATCAGACTTACCCGACCCCCTACGCACCCTTTATGCCAAATTCAGTCAAGCTC
+
CCCCCGDGGGGGGCGGGGGFGFGGGGFFGGFGGGGGGGFGGDGFFGFGFFFGEFGFGGGGGGGGGGGGGGGCGGCDGGECFGEGGGGGGFF?FG8EGDGGDFGEFE=FGGGGCFGFGGGGGGGEGGGGGGGGGFG>DA?AAEGDEDFDDF68CCG>AEFDFFFGBDGGFG@CF7CFFF6CC;C*@,,*5**39<7+=2,:44>B=6/AE)6@>FC*-888;01).357CDC3<).)+//.??6<C<?3)).
@M00200:205:000000000-AKKM3:1:1101:21083:2871 2:N:0:1
TACTGGGGTATCTAATCCCGTTCGCTCCCCTAGCTTTCGCGCCTCAGCGTCAGTGTCAGCCCAGCAACCCGCCTTCGCCGCAGGTGTTCCTCTCGATATCTACGCATTTCACCGCTACACCGAGAATTCCAGTTGCCCCTTCTGCACTCTAGCCCCGCAGTATCGGCTGACCTTTCCGAGTTAAGCCCGGAGATTTCACAGTCGACTTGCGGTGGCCGCCTACGCGCCCTTACAACCGCATTCAGTCA
+
@@@CCEGGF;FEFDFGF<FFFGGGGDDFGGGGEGACFGBCCGCGDFGFGGG7FCCFADGGGGGGGGFGC,CFGGD@FF:FCCBGFFCG94,E;ECC=E6AADEGEGG+=,@FEEGDD@9FGGGE7CCECFGAD9FG2?F=FGDFA?CDDB,+@DF?BED>C?*<>?5EDG*)+*@BA>7?<C7:C7=??)=?EG,888=7>@3;<;1;@<B;6.:9(10(-4:@68)/))4)(..48((-(().6-))
@M00200:205:000000000-AKKM3:1:1101:17261:2916 2:N:0:1
TACTGGGGTATCTAATCCTGTTTGCTCCCCACGCTTTCGCGTCTCAGCGTCAGTATCTGTCCAGATGGCCGCCTTCGCCACCGGTGTTCTTCTCGATATCTACGAATTTCACCTCTACACCGAGAGTTCCACCATCCTCTCCAGTACTCTAGCTACGCAGTATCGAATGCACTTCCAGGGTTGAGCCCTGGGCTTTCACACCCGACTTGCATAACCGCCTACACGCGCTTTAAGCCCAATTCAGTCA
+
CCCCCGGGGGGGGGGGGGGGGGGGGGGGGGGGGGGGGGGGGGGGGGGGGGGGGGGGGGGGGGGGGGGGGGGGGGGGGGGGGGGDEGGGGGGGGGGGGGGGGGGGGGGFGGGGGGGFGGGGGGGGGGGGGGGGGGGGGFGFFGGFGFGFGFGGGFGFEGGFGGFGFFGFF939FFFFAFFBGGGFAFDFFFGFAGFF5AGFEFBA2>=DBEECEEFGFDFF;;(;<CA<796<<74;C733C2>A<9)
@M00200:205:000000000-AKKM3:1:1101:7685:2936 2:N:0:1
TACTGGGGTATCTAATCCTGTTCGCTCCCCACGCTTTCGCGTCTCAGCGTCAGTACCGTCCCAGAGAGCTGCCTTCGCCATAGGTGTTCTTCCTGATATCTGCGCATTTCACCGCTACACCAGGAATTCCACTCTCCTCTTCCGGACTCTAGCCAGACGGTTTCCATCGACGTCTCGAGGTTGAGCCTCGAGTTTTCACAACGGACCTGCCTGGCCGCCTACACGCCCTTTAAACCCAGTTCAGTCAAGA
+
CCCCCGGGGGGGGGGGGGGGGGGGGGGGGGGGGGGGGGGGGGGGGGGGGGGGGGGGFGGGGGGGGGGGGGGGGGGGGGGGGGFFFGGGGGGGGGG9EFFGGGGGGGGGGGFDF6CEGGGG?FGGGGGGGGGGGGGGGFGFFGGEEFGFGFGGGGGFFGG>EGFGEFFGFGEFEF*AF57*CCGGAFFFF4ADAEGGCEFEF>9=?B=BD:(5:=FG@GE63@;5(3)9:2).7))4C::?2<42)).6))
@M00200:205:000000000-AKKM3:1:1101:20647:2937 2:N:0:1
TACTAGGGTATCTAATCCTGTTTGCTCCCCACGCTGTCGCGCCTCAGTGTCAGTATCTGCCCAGCAGGCCGCCTTCGCCACCGGTCTTCCTCCGGATCTCTACGCATTCCACCGCTACACCCGGAATTCCGCCTGCCCCTACAGCACTCTAGTCTCACAGTCGGCACGGCCGACCCGGGGTTGAGCCCCGGGCTTTCACCACACCCTTATAAGACCACCTACGCGCCCTTTACACCCAGTTCAGTCA
+
CCCCCGGGGGGGGGGGGGGGGGGGGGGGGGGGGGGGGGGGGGGGGGGGGGGGGGGGGGGGGGGGGGGGGGGGGGGFGGGGGGGGGGGGGGGGGG>FEGGGGGGGGGGGGGGGGGEAGGFGGGGGGGCCFGGDDGGGDFGDFGFFGFGFGDFF@FDDFFGFGFDDBFGGFGFF44?9BEGEGCCFFG*5:DDDEE=DF3CAE@?(49<3)4<AAAGG?F>BF?059DED)9)4AAB1:4.(.5<A<6<
@M00200:205:000000000-AKKM3:1:1101:10364:2938 2:N:0:1
TACGGGGGTATCTAATCCTGTTTGATCCCCACGCTTTCGTGCCTCAGCGTCAATCTCACTTTAGTAAGCTGCCTTCGCAATTGGTGTTCTGTGACATATCTATGCATTTCACCGCTACTTGTCACATTCCGCCTACTTCAAGTGTATTCAAGCTCTTCAGTATCAAAGGCACTGCGACAGTTGAGCTGCCGTCTTTCACCCCTGACTTAAAAAGCCGCCTACGCACACTTTAAACCCAGTTCAGTCA
+
CCCCCGGGGGGGGGGGGGGGGGGGGGGGGGGGGGGGGGGGGGGGGGGGGGGGGGGGGGGGGGGGGGGGGGGGGGGFGGGDEGGFGGGGGGGFGGGGGGGGGGGGGGGGGGGGGGGFGGGFGGGGGGGGGGGGGGGGFFGFFGGFFFFEGFFGC6DFBGDFD9>FFFGGFGFFFFBE>BDDGGGGFFGF5CEFDGDCF<FB9ACFBEEF;4A*1<FGFGF2=52?>G>GF7@55)7,::64))97<C<
@M00200:205:000000000-AKKM3:1:1101:19923:2942 2:N:0:1
TACCGGGGTATCTAATCCCGTTCGCTCCCCTGGCTTTCGCGCCTCAGCGTCAGAAGAGGTCCAGCGCGCCGCTTTCGCCACCGGTGTTCCTTCCGATATCTACGCATTTCACCGCTCCACCGGAAGTTCCGCACGCCCCTACCTCCCTCGAGGCCGGCAGTATCCGAGGCACTTCCCCAGTTGAGCTGGGGGCTTTCACCCCGGACTTGCCGGCCCGCCTACGCGCCCTTTATACCCAGTTCAGTCAAGAC
+
CCCCCGGGGGGGGGGGGGGGGGGGGGGGGGGGGGGGGGGGGGGGGGGGGGGGGGGGGGGGGGGGGGGGGGGGGGGGGGGGGGGGGGGGGGGGGGGGGGGGGEGGGGGGGGGGGGDAGGGGGGGGGGFGGGGGGGGCCEGFFGGFGFGFGFGCEGGFFGGF?@EGE5CE3C>@A8ABFAGEG<@7=?9A?GGBEGGFFFFDFFB>99>?FFFFFBCGFDFFBB:>>E>D5*8<226:F43.)-6<<6>-47(
@M00200:205:000000000-AKKM3:1:1101:21133:2951 2:N:0:1
TACTGGGGTATCTAATCCCTTTTGCTCCCCACGCTTTCGTGCCTGAGCGTCAGCAATTGTCCAGGTAGCCGCCTTCGCCTCTGGTATTCCTCACGATATCTACGCATTTCACTGCTACACCGTGAATTCTGCTACCCTCTCCAATGCTCCAGCCATGTAGTTTGAGGTGCAATTCTGGAGTTAAGCCCCAGGCTTTCACGCCTCACACACTTGGCCGCCTGCGCACCCTTTAAACCCAATTCAGTCAAGA
+
CCCCCGGGGGGGGGGGGCFGGGGGGGGGGGGGGGGGGGGGGGGGGEGGGGGGGGGGGGGGGGFFGGGGGGGGGGGGGGGGGGGGGGGGGGGGGGFFFGCGFGGGGGGGGGFFGGFFGFGFGGGGFFGF9EFGGGGE,?FDFCFFGFGFGFGDGGGFFGCDEGFGEFGGFCB9<DFFFFGFGGFFFFDFEGGFF6FCFEF8CCFA5C@C9AFF@EGG)*@)5)5/(=AD4CEEE=EBC?(6EEFC<7<E<4
@M00200:205:000000000-AKKM3:1:1101:20392:2990 2:N:0:1
TACTCGGGTATCTAATCCTGTTTGATCCCCACGCTTTCGTGCCTCAGTGTCAATATTCCCGTAGTGAGCTGCCTTCGCAATGGGTGTTCTATGTCATATCTAAGCATTTCACCGCTACATGACATATTCCGCTCACCTCCAGGGTATTCAAGACAGATAGTATCAATGGCAGTTTCCGGGTTAAGCCCGGAGATTTCACCAATGACGTACCTGCCCACCTACGCACCCTTTAAACCCAGTTCAGCAA
+
CCCCCGGDGGGGGGGGGGGGGGGGGGGGGGGFGGGGGGGGGDGGGFFGGGGGGGGGGGGGGGGGGGGGFGGGGGGGGGGGGGGGGG@FGGGGGGGGGGAFADGGFGGGGGGGFGGDGFFGGGGGGGGGGGFGGGGG=DEDFFGFFFGFFFEDFGFDDB=FCDEFEFGFFFF=FCF?DED>:>?DF8EFEDEEA?C7CCFFE))@@@)08==E@DGGEGFD27A>DEEG4?E*@C35=92.*8@C*)/
@M00200:205:000000000-AKKM3:1:1101:25032:2994 2:N:0:1
TACGGGGGTATCTAATCCCGTTTGCTCCCCTAGCTTTCGCGTCTCAGTGTCAGGAAATGTCCAGGACCGCGCTTTCGCCACGGGCGTTCCTTCCGATCTCAACGCATTTCACCGCTCCACCGGAAGTTCCCGATCCCCCTACATCCCTCAAGCCTGGTCGTATCCGCGCCCGTTCCCCGGTTGAGCCGGGGGATTTCAGCGACAGACGTGCCAAGCCACCTACACGCGCCTTAAGCCCAGTTCAGTCA
+
CCCCCGGGGGGGGGGGGGGGGGGGGGGGGGGGGGGGGGGGGGGGGGGGGGGGGGGGGGGGGGGGGGGGGGGGG@EDFGGGGGFGGGGGGGGGGGGGGGFGGGGGCEGGGGGGGGGFGFGGGGGGCEEGGGFGDEGGGFGFFFGFGFGFGFGGGFFA>EFEGG)?CEGCBGEF:@FFFFGFC=DGFGG>EDGE3::CFBFFBFFF0<?>??F?FFFG?<F?:3??7*5/9)4(82<<FB(,5:449-6)
@M00200:205:000000000-AKKM3:1:1101:20734:3000 2:N:0:1
TACCCGGGTATCTAATCCTGTTTGCTCCCCACGCTGTCGCGCCTCAGTGTCGGCTATTGAGCCCTTACGAGCTCACCGCCCAGCAGACCGCCTTCGCCACTGGTGTTCTTCCGGATCTCTACGCATTCCACCGCTACACCCGGAATTCCATCTGCCTCTACGGTGCCCTAGCGACACAGTTGCCACGGCCGATCCGGAGTTGAGCCCCGGACTTTCACCACAGCCTTATGCCGCCACCTACGCGCCCTTT
+
CCCCCGGGGGGGGGGGGGGGGGGGGGGGGGGGGGEGGGGGGDGCEGCGGGGGGGGGGGGGGGFGGGGGGGGGGGG9FEGEGGEGGGFFDEGFGGGGGCE@8FGGGGGGGGGGGGGFGCGGGGGGGGEGDEFCDEGGGFGFFGG5EFGEGF7CGGGFFGGFFGDG5>FGC@6CEFABF4?9@AFFF6?BFDE>)CC5B;5;,>CF@DD<9>09930+-*9<?B6:4;79;*6>3(4;E:2:?1>;0;B00)
@M00200:205:000000000-AKKM3:1:1101:12200:3019 2:N:0:1
TACCGGGGTATCTAATCCTGTTTGATCCCCGCACTTTCGTGCCTCAGCGTCAGTTATAGTTTCGTTAGCTGCCTTCGCAATCGGTGTTCTATGACATATCTAAGTATTTCACCACTACATGTCATATTCCGCCAACGTCATCTATACTCTAGACCTGCAGTATCAATGGCAGTTTCTCAGTTAAGCTGAGAGATTTCACCACTGACTTACAGGTCCGCCTACGCACCCTTTAAGCCCAGTTCAGTCAAGA
+
9CCCCGGGGGGGGGGGGGGGGGGGGDGGGGFCFGGGGGGGGGGGGGGGGGGGFEFFFGGFGGGGGGGGGFFCGGGGGGGGGDGGGGGGGGFFGGGGFFCFGGGGGGGD,C>EEFGFGG8FEGFFGFGGGADEDECGGFDAB;FFG99FGFFDGDFBFGGDDGB@DDGGFFF=FDBFFFF9FGGG79DFFCGFFGGGFF,1:>E==@6=:C5@CEG:=C@5=@DD>EAC*@BFFFF=F2(01/95//8877
@M00200:205:000000000-AKKM3:1:1101:15833:3021 2:N:0:1
TACTGGGGTATCTAATCCTGTTTGCTCCCCACGCTTTCGTGCATGAGCGTCAGTGTTGGCCCAGAAGGCTGCCTTCGCCATCGGTGTTCCTCCACATCTCTACGCATTTCACCGCTACACGTGGAATTCCACCTTCCTCTGCCACACTCCAGCCAAGTAGTTTCGAGCGCAATTCCCAAGTTAAGCCCGGGGATTTCACACTCGACTTGCTCGGCCGCCTGCGACAACTTTATGCCCAGTTCAGTCAAGA
+
CCCCCGGGGGGGGGGGGGGGGGGGGGGGGGGGGGGGGGGGGGGGGGGGGGEGGGGGGGGGGGGGGGGGGGGGGGGGGGGGGGGGGGGGFGGGGGGGGGGGGGGGGGGGGGGGGGGEGGGFEFDEEGFG=FFDFGGGDFFEF89DGFGDGFGGGGGFBFGFAFCDDFFG58ABDFFFFAFFGFFDCCGFFGGFFG?F:<GE=@:B@=A@344>@2CE><B;?(4)(*02*;??FCC4C;<:<2:A4><284
@M00200:205:000000000-AKKM3:1:1101:7918:3032 2:N:0:1
TACTGGGGTATCTAATCCTGTTTGCTCCCCACGCTTTCGTGCATGAGCGTCAGTGTTGGCCCAGAAGGCTGCCTTCGCCATTGGTGTTCCTCCACATCTCTACGCATTTCACCGCTACACGTGGAATTCCACCTTCCTCTGCCACACTCCAGCATCGTAGTTTCGAGCGCAATTCCCAAGTTAAGCCCGGGGCTTTCACACTCGACTTGCGACGCCGCCTGCGCACACTTTAAGCCCAGTTCAGTCA
+
CCCCCGGGGGGGGGGGGGGGGGGGGGGGGGGGGGGGGGGFGGGGGGGGEGGGDFFFGGGGGGGGGGFGGGGGGGGGGGGGGFGGGGGGGGGGGGGGGFGGGGGGGGGGGGGGGG65DFGGGGGGGGGGGGFFGFGGGFGFFGCDGFGFDFGGGC8FBD?FE=;F9F6@5CB=EEFFFF?FFAGFC76@EGGEACFGFFGF=)5>99>5;;2-:=CEBGF;=71A9E3C7C>FA24:C:63)66<A9)
@M00200:205:000000000-AKKM3:1:1101:12051:3041 2:N:0:1
TACTGGGGTATCTAATCCCGTTCGCTCCCCTGGCTTTCGTGTCTCAGCGTCAGCACACTCCCAGCTACCTGTTTTCACCATAGGCGTTCCAGATGATATCTACGCATTTCACCGCTCCACCATCTGTTCCGGTAGCCCCTAAGTGGCTCAAGATTGCCAGTATACCGAGCGGTTCCACGGTTAAGCCGTGGGATTTCACAAGGTACTTAACGACCCGCCTACACACGCTTTAAACCCAGTTCAGTCAAGA
+
CCCCCGGGGGGGGGGGGGGGGGGGGGGGGGGGGGGGGGGGGGGGGGGGGGGG>FGGGGGGGGGGGGGGGGGGGGGGGGGGGGFFGDGGGGGGGDEGGGGGGAFGGGGGGGGGGGGFGGGGGGGGGGGGGGGGGGGGFFGFFGGFGFGFGF?FGF8DFGGFGFFGF?DCBGDBFFFFFFGBFEG++;<5@GG5*@@CCCFEFB=B*:AAE*675@CC>DE9(,;4)38387;9E)/6C;?8?C37);A6=@
@M00200:205:000000000-AKKM3:1:1101:19669:3042 2:N:0:1
TACTGGGGTATCTAATCCCGTTTGCTCCCCTGGCTTTCGCGCCTCAGCGTCAGATGTGGTCCAGTATGCCGCCTTCGCCACCGGAGTTCCTATCGATATCAACGCATTTCACCGCTCCACCGATAGTTCCGCATACCCCTACCACCCTCGAGGCACCCAGTATCCGAGGCAGTTCTCCAGTTGAGCTGGAGGATTTCACCCCGGACTTGAGCACCCGCCTACGCGCCCTTTAAGCCCAATTCAGTCA
+
CCCCCGGGGGGGGGGGGGGGGGGGGGGGGGGGGGGGGGGGGGGGGGGGGGGGGGGGGGGGGGGGGGGGGGGGGGGGGGGGGGGGGGGGGGGGGGGGGGGGEFFGGGGEGGGGGGGBGCGGDEGGGGGGGGGGGGGGGFGDFGGFGFGFGFG=EGGFFGGFGGCF@BCEFGFDAEFCABFFDFCCFFGFFGC60=FGFEC=DFFFF@04<<E@EFFGFGFFF<?B>GEG)905)).4A??BF>F96<B
@M00200:205:000000000-AKKM3:1:1101:20030:3054 2:N:0:1
TACGCGGGTATCTAATCCTGTTTGCTCCCCACGCTTTCGCGCCTCAGCGTCAGTATCGGGCCAGTGAGTCGCCTTCGCCACTGGTGTTCCGCCGAATATCTACGAATTTCACCTCTACACTCGGCATTCCACTCACCTCTCCCGAACTCAAGACAGCCAGTATCAAAGGCAATTCCAAGGTTGAGCCCTGGGCTTTCACCTCTGACTAGACTGTCCGCCTACGCGCCCTTTATACCCAATTCAGTCAAGA
+
CCCCCGGGGGGGGGGGGGGGGGGGGGGGGGGGGGGGGGGGGGGGGGGGGGGGGEFEGGGGGGGGFFGG,EGGGGGGGGGGGGGGGGGGGGDGGGGGGGGGFFGGEG?@AFGGGGGFGFFFFGGGGDGGGGGGGGGGGBGFFGGEG9DDGAFCFFCCFFF58+@FECGGFGFFFFAF>ACFGGC*AC??AGGFFG=CFFGFEB==EFFF(>EE;8CE;GE@FF<BBGFGD74)6ABFGF::)6<A<6443<
@M00200:205:000000000-AKKM3:1:1101:22014:3096 2:N:0:1
TACTGGGGTATCTAATCCCGTTTGCTCCCCTAGCTTTCGCGCCTCAGCGTCAGTATCGGTCCAGGAAGCCGCCTTCGCCACCGGTGTTCCTCCGGATATCTACGCATTTCACCGCTACACCCGGAATTCCGCTTCCCTCTCCCGAACTCAAGCCCCGCTGTATCCCTTGCAGTTCCCCAGTTGAGCCGGGGGATTTCACAAGGGACTGACGGGACCGCCTACGCGCCCTTTAAACCCAATTCAGTCAAGC
+
CCCCCGGGGGGGGGGGGGGGGGGGGGGGGGGGGGGGGGGGGGGGGGGGGGGGGGGGGGGGGGGGGGGGGGGGGGGGGGGGGGGGGGGGGGGGGGGGGGGGGGGGGGGGGGGGGGGFGGGF8EGGGGGGGGGGGGGGGFGFF?FEGFGFGFGFGGGFFGG>CCCGEFGGAGFEFEFFFFGFGFGGFGGFEDGAFD6CCECEE?FFDF;?0?09>BGG9DEFFFF:>EDG37)6:<A:E?(3:BFF><<AF)
@M00200:205:000000000-AKKM3:1:1101:23618:3111 2:N:0:1
TACTGGGGTATCTAATCCCGTTTGCTCCCCTAGCTTTCGCGCCTCAGCGTCAAGAACAGGCCAGGAAGCCGCCTTCGCCACTGGTGTTCCTCCCGATATCTACGCATTTCACCACTACACCGGGAATTCCGCTTCCCTCTCCTGTCTTCAAGTCGAGCAGTATCGAGTGACCCTCCCCAGTTGAGCCGGGGGCTTTCACACTCGACTTGCACGACCGCCTGCGCGCTCTTTAAGCCCAATTCAGTCA
+
CCCCCGGGEGGGGGGGGGGGGGGGGGGGGGGGGGGGGGGGGGGGGGGGGGGGGGGGGGFGGGGGGCGFFGGGGGGGGGGGEGGGGGGGGCFC@FGGGGGDGGGFGG7:EFGGGGGFGGG@FGEEGCFGGGDGGCGGGFCDFGGF=DFF?FGGGGD5?>CFG:CFDFGGFGF@FBFADFGFGFC;6DFE*@>AEGCFF?C?@@@;?9?<=))717CE9DEB?8(045099C5A<94(;<0,6>9A.).
@M00200:205:000000000-AKKM3:1:1101:21886:3118 2:N:0:1
TACTAGGGTATCTAATCCCGTTCGCTCCCCACGCTTTCGCGTCTCAGCGTCAGGGGTGATCCAGGAAGCCGCCTTCGCCACGGGTGTTCCTGCCGATATCTACGCATTTCACCGCTACACCGGCAATTCCACTTCCCTCTATCACCCTCAAGAACGGCAGTTTCCAGCGACCTTCCACGGTTGAGCCGTGGGCTTTTACACCGTACTTGCCTTCCCGCCTACACGCGCTTTATACCCCGTTCAGTCA
+
CCCCCEFGGGGGGGGGGGGGGGGGGGGEGGGGGGGGGGGGEFDDFFFGDGGGDFGGGGGGGGGGGGG8FFFGGGGGGGCCGDCFGGFEGG@EFGG>FDEFGGGGGGGC8A@FFGGBD=EFBEDCFGGGDGGGGGFFGFGFFGG7ACGFGFGCAF+9?GC5EC=ECFFG4?DBFEFFFF7;FG4*)5;5=5*=FFGGFEGCAF9((2(6;EE6448C(17(48(8(/)79/(:4)4::((8(43)6<A
@M00200:205:000000000-AKKM3:1:1101:24633:3125 2:N:0:1
TACAGGGGTATCTAATCCCGTTTGCTCCCCTAGCTTTCGCGTCTCAGCGTCAGAAATCAGCCAGAGCCTCGCCTTCGCCGCCGGTGTTCCTCCTGATATCAACGCATTTCACCGCTCCACCAGGAATTCCAGGCTCCCCTCTGATCCTCAAGCAAAGTAGTTTCGAGCGCAATTCCTCGGTTAGGCCGAGGGATTTCACACACGACTTACAATGCCGCCTACACGCGCTTTAAACCCAGTTCAGTCAAGCT
+
CCCCCGGGGGGGGGGGGGGGGGGGGGGGGGGGGGGGGGGGGGGGGGGGGGGGGGGGFFGGGGGGGGGGGGGGGGGGGGGGGCGGGGBGGGGGGGGGGGGGFGFGEGDFGGGGGGGFGGFGGGGGEE8DGGGGGGG,AFGB@CFDCFGCGD=AFGG?D=DECFCFDFGDEGDADFAFFADBFEDDF?F9?DGFBGFGCEGCB(676>D?FAE<E@G61CDF;;35:C)7<*25>9AFG18?9AA<6:<<<))
@M00200:205:000000000-AKKM3:1:1101:20255:3141 2:N:0:1
TACAAGGGTATCTAATCCCGTTTGCTCCCCTGGCCTTCGTGCCTCAGTGTCAGGAACTGTCCAGAGACCCGCCTTCGCCACTGGTCTTCCTCATGATCTCTACGCATTTCACTGCTACACCATGAATTCCAGTCTCCTCTCCAGTCCTCAAGCACCGCAGTATCGAATGCAGTTTCGGAGTTAAGCTCCGAAATTTCACACCCGACTTACAGCGCCACCTACGCACCCTTTATGCCCAGTTCAGTCAAGA
+
CCCCCGGGGGGGGFGGGFGGGGGGGGGGGGGGGGGGGGGGGGGGGGGGGGGGGGGGGGGGGGGGGGGGGGDGGGGGGGGGGGFGGGGGGGGGGGGGEGGGGGGGGGGGGGGGGGGFGGGGGGGGGGGGGFGGFGGGGFGBFFGFGFGFGFGGGFGFFGGFGGFGDFGGFGFFFFFFEFGFG8?@;CFBFGGFFCECFFA7CA9>B@AAEFFF@AG>>GF==@F>DGEGCFB4@?E3?6>:4C?E?CF5;8
@M00200:205:000000000-AKKM3:1:1101:16348:3171 2:N:0:1
TACCGGGGTATCTAATCCTGTTTGCTCCCCACGCTGTCGCGCCTCAGTGTCGGCTATTGAGCCCTTACGAGCTCACCGCCCAGCAGACCGCCTTCGCCACTGGTGTTCTTCCGGATCTCTACGCATTCCACCGCTACACCCGGAATTCCATCTGCCTCTACGGTGCCCTAGCGACACAGTTGCCACGGCCGATCCGGAGTTGAGCCCCGGACTTCCACCACAGCCTTCTTCCGCCACCTACGCGCCCTTT
+
CCCCCGGGGGGGGGGGGGGGGGGGGGGGGGGGGGGGGGGGGGGGGGGGGGGGGGGGGEFFGGFFGGGGGGGGGGGFFEGGGGGGGGFGGGGGGGGGDGCFGDGGG?FGEFFGGGGFGAFEGGGCCGGGDDFGGGGGGD@8DGGFGFFEGF,2@CFAAF>FCF>FC5;CAFA@>>B5>A**7,B?FGEBD4>A:/=<57513C)(/6(,(466(5+0)07((.(0,*9***)4-,4(;3?:(((-4;031)
@M00200:205:000000000-AKKM3:1:1101:11143:3172 2:N:0:1
TACGCGGGTATCTAATCCCGTTTGCTCCCCACGCTTTCGTACCTCAGCGTCAGAACGAGCCCAGCGGCCTGTCTTCACCTTCGGCGTTCCGATAGATATCAACGCATTTCACCACTCCACCTATCGTTCCGACCGCCCCTACTCGTCTCAAGACCTGCGGTTCGCCGTGCAGTTCCTCGGTTGAGCCGAGGTATTTCACACGACGCCTGCAGATCCGCCTACGTACGCTTTAAACCCAATTCAGTCAACA
+
CCCCCGGGGGGGGGGGG9FGGGGGGGGGGGGGGGGGGGGGGFGGGGGGGEGGGGGGGGGGFGGGGGGGGGGGGGGGFFFGFGGGGGGGDGEEGGGGDGGGFGGGDGGGA@EFGGGFGFGCFGGFDEGGGGGGGCDECA6=FGGFGFGDFFGGGGGFFGD>EGDDFAGE?GFCFEFFFFGFG=DFFGGFFD=>FCC*6>C>069>F6(.42:>A2@<?DE??:?:327C75?>AAA:E11?<))))).-))
@M00200:205:000000000-AKKM3:1:1101:21949:3188 2:N:0:1
TACACGGGTATCTAATCCTGTTTGCTCCCCACGCTTTCGTGCATGAGCGTCAGTGTTGGCCCAGAGGGCTGCCTTCGCCATCGGTGTTCCTCCACATCTCTACGCATTTCACCGCTACACGTGGAATTCCACCCTCCTCTGCCACACTCCAGCACCATAGTTTCGAGCGCAATTCCCAAGTTAAGCCCGGGGCTTTCACACTCGACTTGCGGCGCCGCCTGCGCACACTTTAAGCCCATTCAGTCA
+
CCCCCGGGGGGGGGGGGGGGFGGGGGGGGGGGGDFEGGEGGGGCFGGGGGGGGGGGGGGGGGGGGGGGGGDEGGGGGGGGGGGGGGGGGGGGGGGGFGFGCFFGGGGECGGGGGGFGGGGGFGDGGGG9ECFDEGGGFGFFGGFGFG5DFG=EGGFFGDF=9CFAFFCDGFFFFFFFFGFGGG71@E>?7CAEEGGFFFEB=BDFFF27:=54,589<:(446BBC@*0034<AB(A1())6<><<
@M00200:205:000000000-AKKM3:1:1101:16841:3202 2:N:0:1
TACGGGGGTATCTAATCCCGTTTGCTCCCCTGGCTTTCGCTGATCAGCGTCAATGCCGGTCCAGGATGCCGCCTTCGCCACCGGTATTCCTCCAGATATCTACGCATTTCACCGCTACACCTGGAATTCTGCATCCCTCTCCCGGATTCAAGCCATCCAGTATCGGATGCAGTTCCCAAGTTGAGCCTGGGGATTTCACATCCGACTTAGACGGCCGCCTACTAGCCCTTTATGCCCAGTTCAGTCA
+
B8CCCEGGEEFFFGGGGGGGGGGGGGGGGGGGGGGGGGGGGGGGFGGCGGGGEFCFGGGCFGFFGGGGGGGGEGGGGGGDFFEGGGGFEGGGGGFFGGGGGGGGGGGGGGGGGBEBGFGDEFGGGDCFGGGGGFG8DFF<DGGEGFGAGFG+@FFFFEGFGDAFADDC?FFEFFFFA49422+=AEFF4FFFEEGFFEGECFF?=9007CEFF<>=9DB<BB?44;)9205544<4;,15<26AABD
@M00200:205:000000000-AKKM3:1:1101:6998:3202 2:N:0:1
TACAGGGGTATCTAATCCCGTTTGCTCCCCACGCTTTCGCGCCTCAGCGTCAGGGAATGCCCAGAGACCCGCCTTCGCCACCGGTGTTCCTCCCGATCTCTACACATTTCACCGCTACACCGGGAATTCCAATCTCCTCTGCATCCCTCAAGAACGGCAGTATCGGCCGACGTTCTTCGGTTGAGCCGAAGGATTTCCCGACCGACTTGCCATCCCGCCTACGCGCCCTTTATGCCCAGTTCAGTCAAGA
+
CCCCCGGGGGGGGGGGGFGGGGGGGGGGGGGGGGGGFGGGGGGGGGGGGGGGGGAFEFGDGGGGFGGGGGGGGGGGFGGGGGGGGGGGGGGGG:=CGCFGFFGFGGGGGGGGGGGFGGGGE=@EGCGGGGG8DD9D8<DD5EFBGFFDFFGGGGGF>E+@FF7<8ADAB1@A?D>9@BGBGDGGFGG5A1CBFGGGF)9<7@909>6:A2:<BBGE:3>?:<B@0CBG>77BA<AAF:6:4)5))...)5
@M00200:205:000000000-AKKM3:1:1101:8758:3229 2:N:0:1
TACTCGGGTATCTAATCCCGTTTGCTCCCCTGGCTTTCGCTCCTCAGCGTCAGTGTTGGTCCAGGATGCCGCCTTCGCCACTGGTGTTCCTCCAGATATCTACGCATTTCACCGCTACACCTGGAATTCCGCATCCCTCTCCCAAACTCAAGCCAACCAGTATCAGACGCAGCTCCCCGGTTAAGCCGAGGGATTTCACGTCTGACTTAGTTGGCCACCTACGAGCCCTTTACGCCCAATTCCGTCA
+
CCCCCGGGGGGGGGFGGGGEGGGGGGGGGGGCGGGGGGG7@FGGG9FGGGGGGGGEFGGGGGGGGGGGGGG7FFCGGGG7F,BFGGGGGGGGGFGGFGCAEGGGGGEEFFGGGGG>DGGGGFFG,EFGGGFGGGDFGFGBFFGF,;FDDDD=DFGFFGGFG8>FFFCGEGF5*5*5:AD>CCCFFDFFBD5A>?CDA?F2(979=CEE4*95@9F,(:A34;D)2?3CDFFE9;22B@1(.)),.14
@M00200:205:000000000-AKKM3:1:1101:16204:3253 2:N:0:1
TACCAGGGTATCTAATCCCGTTCGCTACCCTAGCTTTCGCACTTCAGCGTCAGTTGTGGACCAGAGAGCCGCCTTCGCCACCGGTGTTCCTCCTGATATCTACGCATTTCACCGCTCCACCAGGAGTTCCGCTCTCCCCTACCACACTCAAGCAACGCAGTATGCGGGGCAATTCACACGGGTGGGCCGTGGGATTTCACCCTACACTTACGTCGCCGCCTACGCGCGCTTTATACCCAGTTCAGTCA
+
CCCCCGGGGGGGGGGGGFGGGGGGGGGGGGGGGGGGGGGGEFGGGGGFGFGGGGGGGGGGGGGGGGGGGGGGGGGGGGGGGGDGGGGGGGGGGGGGGGGGFGGGDGGGGGGGGGGFGCFGFGGGGGGGGGGGGGGGEFGDFEGFGFGBFFGGGD6DBEGFEGEGFFGGFGEFFFFFFFGFG=)1/:FFFGGBEG6C47CCA67=1@@EF<EF:?>E?<B>?FF@>EDDC)(445<<E>F?0:AB>6:<
@M00200:205:000000000-AKKM3:1:1101:22497:3275 2:N:0:1
TACAGGGGTATCTAATCCTGTTTGCTCCCCACGCTGTCGCGCCTCAGTGTCAGTAACTGCCCAGCAGGCCGCCTTCGCCACCGGTCTTCCTCCGGATCTCTACGCATTCCACCGCTACACCCGGAATTCCACCCGCCTCTACTGTGCTCGAGCGCGAGAGTATCGAAGGCCGATCCGGGGTTGAGCCCCGGACTTTCACCCCCGACTCCTCGCGCCGCCTACGCGCCCTTTAAACCCAATTCAGTCAAGAC
+
CCCCCGGGGGGGGGGGGGGGGGGGGGGGGGGGGGGGGGGGGGGGGGGGGFGGGGGGGGGGGGGGGGGGGGGGGGGGGGGGGGGGGGEGGGGGGGGGGGGGGDGGGGGGGGGGGGGFGGGGFEGEEGFGGGFFGGDGGFGFFFFFFFGFGFGDCDGFFG5AGFEGFFGGBGFFF@A>FADEG=CCAFFFFDG35*<@A-<<:(46>>1:>AB<FBGEFGE08:<5(2)>/*.<2A77E081:BFAAFF2)-(
@M00200:205:000000000-AKKM3:1:1101:7608:3275 2:N:0:1
TACTAGGGTATCTAATCCTGTTTGCTCCCCACGCTTTCGTGCATGAGCGTCAGTGTTGGCCCAGAAGGCTGCCTTCGCCATCGGTGTTCCTCCACATCTCTACGCATTTCACCGCTACACGTGGAATTCCACCTTCCTCTGCCACACTCCAGTTCCGTAGTTTCGAGCGCAATTCCCAAGTTAAGCTCGGGGATTTCACACTCGACTTGCGGAGCCGCCTGCGCACACTTTACACCCAATTCAGTCAAGCT
+
CCCCCGGGGGGGFFFFFGGGGGGGGGGGGGGGECCCFGGGGGGGGEGGGGGGGGGGGGGGEGGGGGGGGGGGGFEGGGGGGGGGGGGGGGGGGGGGGGDGGGGGGGDFCFFGGGDEGGGGEGGGGGGGGGCGFGGGGFFCF8DFGFGFGDDGEDGFFGGFEGFG>FDGFGAF>EFFFFGFFAGEFCEF>GEADC?CAAAEE2@DB)::7EABF2EEFGD;<195(3:C<C)7><4=C;;;<))64>24>7)
@M00200:205:000000000-AKKM3:1:1101:8512:3283 2:N:0:1
TACACGGGTATCTAATCCCGTTTGCTCCCCACGCCGTCGTGGCTCAGTGTCAGGTCACGGCCAGGGCGCCGCTTGCGCCACTGGTATTCCTCCCGATATCTACGCATTTCACCACTACACCGGGAATTCTACGCCCCTCTCCGTGCCTCGAGCCACTGTGTCTACCGCGACCTCGCCGCGAGAAGCGCGGCGCTTTCACACGGCACATCAGTGGCCACCTACCCACGCTTTATGCCCAGTTCAGTCAAGA
+
CCCCCGGEFGGGGGEFGGGGGGGGGAFGGGGGGGGGGGGGGGGGGGG@FGGF<8EFGGGGCFGGGGGGGGGGG7EGCGGGC8FFG?EFF9EFGEGGGGGGGGGGDGC@FGGGGDGFGGGGGGEGEG8DFAFGGGGGE?>@FGEFG5CEG>@95?FFFFGFGGCGFFGGEE>BB78?5>DAEED3;F5>5DEFFEECFACA7(4;6>(.44)<A?GG0773:?(8<8)9**,5))));2(45459-6A9))
@M00200:205:000000000-AKKM3:1:1101:11821:3292 2:N:0:1
TACTGGGGTATCTAATCCCGTTCGCTCCCCTAGCTTTCGTGCCTCAGCGTCAGAAGAGATCCAGTTAGCCGCTTTCGCCACCGGTGTTCCTGATGATATCAACGCATTTCACCGCTCCACCATCAGTTCCGCTAACCCCTATCTCCCTCGAGCACTGCAGTATCAAGCGCAATTCCTCAGTTGAGCTGAGGGATTTCACACCTGACTTACAGCGCAGCCTACGCCCCCTTTATGCCCAATTCAGTCAAGA
+
CCCCCGGGGGGGGGGGGGGGGGGGGGGGGGGFGGGGGGGGGGGGGGGGGGGGGGGFCGGFGGGGFFGGGGGGGGGGGGG@FFGGGGGGGGGGEAAGGGGGGGGGGGGGGGGGGGGF6FGGGGFGGGGGGGGGGDCGG?GDFGGFGFGFG>G>CCF?;EGFGGEGFFGFFGBF5CFFFFFFF7CGFFGAFGCA>CGFFCGFFFDFFFFEEFFFEFG8@GFD:>@)(38>9;6>CCF89;=(;CE)?47<@A
@M00200:205:000000000-AKKM3:1:1101:12998:3293 2:N:0:1
TACAAGGGTATCTAATCCCGTTTGCTCCCCTAGCTTTCGCGCCTCAGCGTCAGATGAGGTCCAGCGTGCCGCCTTCGCCACCGGAGTTCCAGATGATATCAACGCATTTCACCGCTCCACCATCTGTTCCGCACGCCCCTACCTCCCTCGAGACTCGCAGTATCCACGGCAGTTCTCCAGTTGGGCTGGAGGATTTCACCACAGACTTGCGAGCCCGCCTACGCGCCCTTTAAGCCCAGTTCAGTCA
+
CCCCCGGGGGGGGGGGGGGGGGGGGGGGGGGGGGGGGGGGGGGGGGGGGGGGGGGGGGGGGGGGGGGGGGGGGGGGGGGGGGGDGGEGGGGGGGGGGGGGGGGGGGDGGGGGGGGFGGGGFEFGFGG;FGGDGEDEEDGDFGGBGFGFGFGGGGGFFGGFEGEGFFGGFGDAFFFFFFGFFFCGA5EAADC>>CCFAEG==692BF;C@9091(:=;GE??@6@BE:779:ADFB>FF:.54<2-<A
@M00200:205:000000000-AKKM3:1:1101:20384:3294 2:N:0:1
TACCGGGGTATCTAATCCTGTTTGCTACCCACGCTTTCGCGCCTCAGCGTCAGATGCGGACCAGGGACTCGCCTTCGCCGCCGGTGTTCCTCTCGATATCTACGCATTTCACCGCTCCACCGAGAGTTCCAGTCCCCCCTACCGCCCTCTAGAACCGAGGTCTGGCGCGCACTTCCCCGGTTGAGCCGGGGGATTTCACACGCCACCTTCGGAACCGCCTACGCGCCCTTTAAGCCCAGTTCAGTCAAGC
+
CCCCCCCFFGGGDFGGGGGFFGGGGFGAFGGGGGGGGGGGGGGGGGFGCFGGGGGFCEGGGGGGGGGGGDGEGGGGGGGGGGGGECBFGGCFCGGGFGGF8=FGED?=DFGGFEEEGEGGG>@EGGC:@EFGFF8DADC@?;FDGD5AD>FCB>C>DGG44*/;:FGGFEA@538*;;5)4*)09CF>37=DDE*9*4<<?9>?0:1()436:?C*->>6:2?E6CB9)2.5A<9?GB1(6<AF4425),
@M00200:205:000000000-AKKM3:1:1101:15207:3310 2:N:0:1
TACGGGGGTATCTAATCCCGTTTGCTCCCCTAGCTTTCGCGCCTCAGCGTCAGTATCGGGCCAGATGAGCGCTTTCGCCACCGGTGTTCCTCCTGATATCTACGCATTTCACCGCTACACCAGGAATTCCCTCATCCTCTCCCGTACTCTAGCCAAGCAGTTTGAGATGCCGGTCCCCGGGTGAGCCGGGGCATTTCACATCCCACTTACTCGACCGCCTACACGCCCTTTAAGCCCAATTCCGTCAAGGT
+
CCCCCGGGGGGGGGGGGFGGFGGGGGGGGGGGGGGGGGGGGGGGGGGGGGGGGGGGGGGGGGGGGGGGGGGGGEGGGGGGGGGGGGGGGGGGGGGGGGGGGGGGGGGGGGGGGGGFGGGGGGGGGGFGGGGDGGGGGFGFFEGEGFGFGFGGGGG5AEFFFGFGA5?EFGFFFAFDFFGFGGGGFGCEFDE>AF9DFCGFE;@;;88>CE;A?FGGBGFF?::F:EFGD48-)9<:;((())),54<64))
@M00200:205:000000000-AKKM3:1:1101:17804:3324 2:N:0:1
TACCGGGGTATCTAATCCTGTTTGCTCCCCACGCTGTCGCGCATCAGCGTCAGCCACAGCCCAGCAGACCGCCTTCGCCACCGGTGTTCTTCCGGATCTCTACGCATTCCACCGCTACACCCGGAATTCCATCTGCCTCTACTGTGCTCGAGCCTGACAGTTCGCACGGCCGACTCGGGGTTGAGCCCCGAGCTTTCACCGCACGCTTGTCAAGCCGCCTACGCGCCCTTTAAGACCACTTCAGTCAAGAC
+
CCCCCGGGGGGGGGGGGGGGGGGGGGGGGGGGGGGGFGGGGGGGGGGGGEDGDGFGGGGGFEGGGGGGGGGGGGGGFG@FGGGGCFCEGGGGGGGGGGGGGADDGGCGGGGGGGGEGGGGGGGGGDFGEGGGFGGGGFF=DGGAFCG@FFGDGDGFFGGFGFCD959C*:@=DF>D;;7AFEGGFFGF:8=55EC>45FB6B>B60-8<?FAB2?8177138(.2C>C9*4464));8(()5<)).6).)(
@M00200:205:000000000-AKKM3:1:1101:24193:3332 2:N:0:1
TACGGGGGTATCTAATCCTGTTTGCTCCCCACGCTGTCGCGCCTCAGCGTCAGCAGACTGCCCAGCGGGCCGCCTTCGCCACCGGTGTTCTTCCGGATCTCTACGCATTCCACCGCTACACCCGGAATTCCACCCGCCTCTACAGTGCTCGAGTCTCCCAGTTCGCACGGCCGACCCGGGGTTGAGCCCCGGGCTTTCACCACGCGCTTGAGAAACCGCCTACGCGCCCTTTACACCCAGTTCAGTCA
+
CCCCCGGGGGGGGGGGGGGGGGGGGGGGGGGGGGGGGGGGGEGGGGGGGGGGGGGGGGGGGGGGGGGGGGGGGGGGGGGGGGGGGEG@FGFGGGGGGGEFGGGGGGGGGGGGGGGFDFGGGGGGGGGGGGGGGGGGGFGAAGGFGFGFGFGGGGGFFGGFFDFGFFGGFGFFFFF=BDCDECGDFGGFFGG>DDCDFFFFA?BFFF09?B<F?A+2:C77<??F>EEDGC4).)4<090<7))6966<
@M00200:205:000000000-AKKM3:1:1101:21739:3341 2:N:0:1
TACTGGGGTATCTAATCCCGTTCGCTCCCCTGGCTTTCGTGTCTCAGCGTCAGCACACTCCCAGCAAGCTGTTTTCACCATTGGCGTTCCAAATGATATCTACGCATTTCACCGCTCCACCATTTGTTCCGCTTGCCCCTAAGTGGCTCAAGACACCCAGTATACCAAGCAGTTCCACGGTTGAGCCGTGGGATTTCACAAGGTACTTAGGCATCCGCCTACACACGCTTTAAACCCAGTCCAGTCA
+
CCCCCGGGGGGGGGGGGGGGGGGGGGGGGGGGGGGGGGGGGGGGGGGGGGGGGGGGGGGGGGGGGGGGGGGGGFGGGGGGGGGGGGGGGGGGGGGGGGFGGGGGGGGGGGFGGGGFGGGGGGGGACFGGGGGGCDGGFGFFGFFGFGDFFGGFGGFFGGFGDEGFFGGFGFDFEFFFBCBFEG7AEGFFDEDFFF>FFGFFFB@ACE7EFEEFFGGFDEA==B?**:7*:=>EEE3;1(.)).4?FA
@M00200:205:000000000-AKKM3:1:1101:19492:3351 2:N:0:1
TACTCGGGTATCTAATCCCGTTTGCTACCCTAGCTTTCGCACCTCAGCGTCAGTTACGGTCCAGTGAGCCGCTTTCGCCACCGGTGTTCCTCCAGATATCTACGCATTTCACCGCTCCACCTGGAGTTCCACTCACCCCAACCGTCCTCAAGCCGGCCAGTATCAGGCGCAGTTCCCCGGTTGAGCCGGGGGATTTCACACCTGACTTAGCCAGCCGCCTACGTTCGCGTTATACCCAGTTCAGTCAAGA
+
CCCCCGGGGGGGGGGGGGGGGGGGGGGGGGGGGGGGGGGGGGGGGGGGGGGGGGGGGGGGGGGGGGGGGGGGGCFGGGGGEGGGGGGGGGGGFGGGGFGGFGGGGEEEGGGGGGDFGGGGGGGGEGCFFGGGGGGFFFEADGGFGFDFGBEADDDFECDFEGEGFFGGEGFBEFFFFFGFFGDGFGFDB)*8>EC4A<FFF?@E@E<CEFFFE?GG69>6??:)(*8C)122:>4<F26444<>AA<<22
@M00200:205:000000000-AKKM3:1:1101:19708:3366 2:N:0:1
TACGAGGGTATCTAATCCTGTTTGATCCCCACGCTTTCGTGCCTCAGCGTCAATGACCGCGTAGTGAGCTGCCTTCGCAATGGGTGTTCTATGTCATATCTAAGCATTTCACCGCTACATGACATATTCCGCTCACCTCCACGGTATTCAAGACAAATAGTATCAATGGCAGTTCCCGAGTTAAGCTCGGGGATTTCACCACTGACTTACCTGCCCGCCTACGCACCCTTTAAGCCCAATTCAGTCA
+
CCCCCGGGGGGGGGGGGGGGGGGGGGGGGGGGGGGGGGGGGEGGGGGGGGGGGGGGGGGGGGGGGGEGGGGGGGGGGGGGGGGGGGGGGGGGGGFGGGFECEGAE9,FGCFGGGGFGGG?;FGCEFFGGG?ECGGGG?CD6DCEG?FEGFGGAFDFFDDDFFDGFC7DFGFABEFF5@GFGDFGFGGFB+@EBEGCFFGFFB@FFFFE48>AE)>C@D>@DB?>(=8D><@>C))/C?(639<)/17
@M00200:205:000000000-AKKM3:1:1101:23041:3368 2:N:0:1
TACAAGGGTATCTAATCCTGTTTGATCCCCACGCTTTCGTGCCTCAGCGTCAATAATACCATAGTAAGCTGCCTTCGCAATCGGTGTTCTGTGACATATCTATGCATTTCACCGCTACTTGTCACATTCCGCCTACCTCTAGTTCATTCAAGCTCATCAGTATCAAGGGCACTGCGATGGTTGAGCCACCGTCTTTCACCCCTGACTTAATAAGCCGCCTACGCACCCTTTAAACCCAATTCAGTCACGAT
+
CCCCCFGGGFGGGFDGGGGGGGGGGGGGGGGGGGGGGGGGGGGGGGGGCCGGGGG9EGGGGGGGGG9EGGGFGGGGGGG:CGG7F@FGGGGGFGGFFGGFFGGGFGGGGGGGGDGFGEGFFGFFGGFGGGFEDE6EFBFE8DDFGFDEGFGCGFFFFGGFGGCGFFG?5EFFFFF>>FG>FG6C6??FFF6DE8@9DEGFB99C5==CC7CC*8DD9DB5@=AAFGAGD4=C?8:2E?2(8;ECEFF89@(
@M00200:205:000000000-AKKM3:1:1101:12554:3402 2:N:0:1
TACACGGGTATCTAATCCCGTTCGCTCCCCTAGCTTTCGCGCCTCAGCGTCAGTGTCAGCCCAGCAACCCGCCTTCGCCGCAGGTGTTCCTCTCGATATCTACGCATTTCACCGCTACACCGAGAATTCCAGTTGCCCCTTCTGCACTCTAGCCCCGCAGTATCGGCTGACCGTTCTGGGTTAAGCCCAGAGATTTCACAGTCGACTTGCGGTGGCCGCCTACGCGCCCTTTAAACCCAGTTCAGTCA
+
CCCCCGGGGGGGGDGGGGGGGGGGGGGGGGGGGGGGGGGGGGGGGGGGGGGGGCGGGGGGGGGGGGGGGGGGFGGGGGGGGGEGFGGGGGGGGGGGFGGGGGGGGGGGGGGGGGGFGGGGGGGGGGGCFEEDFFGGGFGBFGGFGFGFG?F?FFGFFGGFGGFGFFGGFFFEF=AFFFFFGGG8:C?FFGGFACFCCEG?;3>??B?;3499?:>6=C87::B>B*>DGG:249<<F6:1(5<9A9<B
@M00200:205:000000000-AKKM3:1:1101:19356:3413 2:N:0:1
TACCGGGGTATCTAATCCGGTTCGCTACCCTGGCTTTCGCGCATCAGCGTCAGTACCAGTCCAGTGAGCCGCCTTCGCCACTGGTGTTCCTCCCAATATCTACGCATTTCACCGCTACACTGGGAATTCCACTCACCTCTCCTGGTCTCAAGCCATGCAGTTTGACAGGCAGTTCCTCGGTTAAGCCGAGGGATTTCACCCGTCACTTGCAAAGCCGCCTACGCGCCCTTTAAGCCCAGTTCAGTCA
+
CCCCCGGGGGGGGGGGGGGGGGGGGGGGGGGGGGGGGGGGGGGGGGGGGGGGGGGGGGGGGGGGGGGGGGGGGGGGGGGGGGGGGGGGGFFGGGGGGGGGGGGGGGGGCFGGGGGFGGGGGGGGGGGGGGGGGGGGGFDEFFF:EFGEGFGGDFGFBFGFGGFGCADFFGF9FFFFFFGFGGGGFGGFEGGFBEGDFCFFDBDDF2C?EFE4>3C=>GF??D<>(:8775:BADB:E:1,).-5)-)
@M00200:205:000000000-AKKM3:1:1101:13291:3414 2:N:0:1
TACGCGGGTATCTAATCCTGTTTGCTCCCCACGCTTTCGCGTCTCAGCGTCAGTATCCAACCAGGGGGCCGCCTTCGCCACGGGTGTTCCTCCCGATATCTACGCATTTCACCGCTACACCGGGAATTCCACCCCCCTCTTTGGTACTCTAGCTTGCCAGTTTCATGCGTCTTTCCTCGGTTGAGCCGAGGGCTTTCACACATGACTTAACAAACCGCCTACACGCCCTTTACGCCCAATTAAGTCAAGAC
+
CCCCCGGGGGGGGGGGGGGGGGGGGGGGGGGGGGGDGGGGGGGGGGGGGGGGGGGGGGGGGGGGGGGGGGGGGGGGGGGGGCCFGCEDGGGGGGGGGDGGGGFDFGGGGGGGGGGFGGGGDGEGDEGGGGGGGGGGG>E=FCGAF8@?FFFFGGGFFFGFFG*8<AFGFGF@FFFFFFGBGEC46CE3:7CEB6CDB<FDFFFF<?A>A>BBAFG=,7><?2071EFD)252-((-/3(,.)-46).628(
@M00200:205:000000000-AKKM3:1:1101:21109:3432 2:N:0:1
TACGAGGGTATCTAATCCTGTTTGATCCCCATGCTTTCGTGCCTGAGCGTCAGTATTGGCCCAATCCGCTGCCTTCGCCGCTGGTGTTCTTCCGAATATCTACACATTTCACTGCTACACTCGGAATTCCACGGATCTCTACCAAACTCAAGACTTATAGTATCAAAGGCAGTTTCGGCGTTAAGCGCCGAGATTTCACCCCTGACTTACAAGTCCGCCTGCGCACCCTTTAAACCCAGTTCAGTCA
+
CCCCCGGGGGGGGGGGGGGGGGGGGGGGGGGGGGGGGGGGGDGGGGGGGGGGGGGGGGGGGGGGGGGGGGGGGGGGGGFGGGGGGGGCFFGGGGGGGGGGGGGGGGGGGGGGGGGFGFGGGGGGFGGGGGGGGGG>GFGFFGGFGFGEGFGGGFGFCGGFGGFGFFGGFGFFFFF7:5>BEGGGAGGFFD5AFGG:BEC==A2@=EBF4>@F3>C92:B@B?@EBGBDFC)>?CE;CD;=EECE?))
@M00200:205:000000000-AKKM3:1:1101:10603:3453 2:N:0:1
TACGAGGGTATCTAATCCTGTTTGCTCCCCACGCTGTCGCGCCTCAGTGTCGGCTATAAGGAGTTTGCACTCCCACTGCCCAGCAGACCGCCTTCGCCACTGGTGTTCTTCCGGATCTCTACGCATTCCACCGCTACACCCGGAATTCCATCTGCCTCTACAGTGCCCAAGCCTCACAGTCGCCGCGGCCGATCTGGAGTTGAGCTCCAAACTTTCCACGCGGCCTTATGATGGCCACCTCAGCGCCCTTT
+
CCCCCGGGGGGGGGGGGGGGGGGGGGGGGGGGGGGGGGGGGGGGGGGGGGGGGGGGGGGFGGGGGGGGGGGGGGGFGGGGGFBFGGGGGEEFCFFGGGGGGGGGGFGGGGGGGEG>DFGGFGGGGGGGGGGGG?DEGFGDBGGEGFF7DFEFDDDFB=8@D8C@:87DFGFFFFFFFFFF@C*C>EEEECCDBECD@36;17<;E35=;E9?@E<+7+9(61(54;)*22)4A?:3084(((()-37>21.
@M00200:205:000000000-AKKM3:1:1101:20689:3454 2:N:0:1
TACTCGGGTATCTAATCCCGTTTGCTCCCCACGCTTTCGCGCCTCAGCGTCAGGAAATGCCCAGAGACCCGCCTTCGCCACCGGTGTTCCTCCCGATCTCTACACATTTCACCGCTACACCGGGAATTCCAGTCTCCTCTGCATCCCTCAAGAACGGCAGTATCAGCCGACGTTTCTCGGTTGAGCCGAGAGATTTCACGACTGACTTGCCATCCCGCCTACGCGCCCTTTAAACCCAATTCGGTCAAGA
+
CCCCCGGGGGGGGGGGGGGGGGGGGGGGGGGGGGGGGGGGGGGGGGGGGGGGGGGGGGGGGGGGGGFGGGGGGGGGGGGGGGGGGGGGGGGGGGGGGGGGGGGGGGGGGGGGGGGFGGGGGGGGGGGGGGGGGGGGGFGFFFGFGFGFGFGFDGFFFGC?FG@GCFGEDGF>BFFAFFG>F89CFFFFED78?79CFE7=DF<F@E3)7C5@9@5C<GD6:7<;0C7))2,:B)).2(419<((-1<7>D
@M00200:205:000000000-AKKM3:1:1101:8247:3455 2:N:0:1
TACGAGGGTATTCTAATCCCGTTTGCTCCCCTAGCTTTCGCTCCTCAGCGTCAATGTCGGTCCAGGATGCCGCCTTCGCCACCGGTATTCCTCCAGATATCTACGCATTTCACCGCTACACCTGGAATTCTGCATCCCTCTCCCGAATTCAAGCCATCCAGTATCCGACGCAGTTCCAAGGTTAAGCCTTGGGATTTCACGTCGGACTTAGTTGGCCGCCTACGAGCCCTTTAAACCCAATTAAGTCA
+
CCCCCGGGGGGGGGFGGGGGGGGGGGGGGGGGGGGGGGGGGGGGGGGGGGGGGGGGGGGGGGGGGGGGGGGGGGGGGGGGGGGGGGGGGGGGGGGGGGGGGGGGGGGGEFGGGGGFGCEGGGGGGGGGGGGGGGGG8DFDFGGFGADF?+@?EFFFFGGFGGEGFFGG>GE=DDFFFFGFGFDCFGGFFGGFF5CGAAFFBFF=F@>23@=<E=68>C36<?@DDEEGGG@EE?><727(29)..6<A
@M00200:205:000000000-AKKM3:1:1101:20457:3473 2:N:0:1
TACTGGGGTATCTAATCCTGTTTGCTCCCCACGCTTTCGCACCTCAGCGTCAGTATCTGCCCAGATCGCCGCCTTCGCCACTGGTGTTCCTCCCGATATCTACGAATTTCACCTCTACACCGGGAATTCCGCGATCCTCTTCAGTACTCAAGCCCCGCAGTTTCGGGTGCACGTCCTCGGTTGAGCCGAGGGATTTCACATCCGACTTGCGAAGCCGCCTACGTGCGCTTTACGCCCAGTTCAGTCA
+
CCCCCGGGGGGGGGGGGGGGGGGGGGGGGGGGGGGGGGGGGGGGGGGGGGGGGGGGGGGGGGGGGGGGGGGGGGGGGGGGDGGGGGGGGGGGFFGGGGGGDGGGGFGF=EFGGGGBCFFFGGGGGGGGGGGGG>6DCDGDDFFFGFFEGFGDEFF>9>D5@CEG>>>:BEFEFF>9?>DBCCDGFF6?D)7?BCFFF<CEF@FDF>F@FFF09(BA(176::?5(251)9(4-(4(2,(.5:<2<49
@M00200:205:000000000-AKKM3:1:1101:16299:3498 2:N:0:1
TACTGGGGTATCTAATCCTGTTCGCTCCCCATGCTTTCGCTCCTCAGCGTCAGGTCATGCCCAGAGAACCGCCTTCGCCACCGGTGTTCCTCCTGATATCTGCGCATTCCACCGCTACACCAGGAATTCCGTTCTCCCCTGCATACCTCTAGTCTGCCCGTATCGGAAGCACGCTCAGGGTTGAGCCCTGAGTTTTCACTCCCGACGCGACAAACCGCCTACGAGCCCTTTATACCCAATTCCGTCAAGA
+
CCCCCGGGGGGGGGGGGGGGGGGGGGGGGGGGGGGGGGGGGGGGGGGGGGGGGGGGGGGGGGGGGGGGGGGGGGGGGGGGGGGGGGGGGFGGGGGGGGGGGGGGGGGGGGGGGDGEGGGGGGFEGGGGGGGGGGGGGFGDFGGFGF==FFGGGGGFFFGFGGBGA:=CEGADDFEFFF5>>C5D5@FFFCFFFGGFFFGFF=BA=62951;96@FG0CA;@D;::E>G9*4246566440)-),).3(,)
@M00200:205:000000000-AKKM3:1:1101:16344:3504 2:N:0:1
TACTAGGGTATCTAATCCTGTTTGATCCCCACGCTTTCGTGCCTCAGCGTCAATATTTGCTTAGTAAGCTGCCTTCGCAATCGGTGTTCTATGTCATATCTAAGCATTTCACCGCTACATGACATATTCCGCCTACCTCAACAAAATTCAAGACTGATAGTATCAATGGCAGTTTCCGGGTTGAGCCCGGAGATTTCACCACTGACTTAACAGCCCGCCTACACACCCTTTAAACCCAATTCAGTCAACA
+
CCCCCGGGGGGGGGGGGGGGGGGGGGGGGGGGGGGGGGGGGGFGGGGGGGGGGGGGGGGGGGGGGGGGGGGGGDGGGGGGGGGDGGGGGGGGGGGGGGGGGGGGGGDGGGGGGGGBGGGGGGGGGGGGGFGDGGGGC?FEFGEFG5D<FFGFGGGFFECFGG7DEFD8DGFF69DFFEGBGG8D5D=9B8=9979C+27>C5CE@@=7A*:AE)@:>>?4==:A759C746/@CBDG22:*>CF?CEF*/
@M00200:205:000000000-AKKM3:1:1101:18170:3505 2:N:0:1
TACTGGGGTATCTAATCCTGTTTGATCCCCTTGCTTTCGCGCCTCAGCGTCAGGTTTAAGCTAGAAAATCGCCTTCGCCACTGGTGTTCTTCCACATATCTACGCATTTCACCGCTACTTGTGGAATTCCATTTTCTCCGCCTACCCTCTAGAAACGGGAGTTTCATATGCTGTTCCAGGGTTGAGCCCTGGGATTTCACATCTGACTTTCCTTTCCGCCTACACGCCCTTTACACCCACTTCAGTCA
+
CCCCCGGGGGGGGGGGGGGGGGGGGGGGGGGGGGGGGGGGGGGGGGGGGGGGGGGGGGGGGGGGGGGGGGGGGGGGGGGGGGGGGGGGGGGGGGGGGGGGGGGGGGGGGGGGGGGFGGGGGGGGGGGGGGGFFGGGGFGAFGGEGFGFGFGGGGGFFGG>GGFFFFFCFFFFFEFFDDGFGFFGFFGCFGGFF,,057<EECECFFCEECE5>E;EA>A9=)0*:=BGCDDF4>?BC(5(747?.));
@M00200:205:000000000-AKKM3:1:1101:22657:3518 2:N:0:1
TACTAGGGTATCTAATCCCGTTTGCTCCCCACGCTTTCGCGCCTCAGCGTCAGTCTCCGTCCAGCGGGCCGCCTGCGCCACCGGTGTTCCTCCTGATCTCTACACATTTCACCGCTACACCAGGAATTCCACCCGCCTCTCCGGGACTCAAGAGCCAAAGTCTCGGGCGCCGTTCCCGGGTTGAGCCCGGGGCTTTCACACCCGACTTCCGACCCCGCCTACGCGCCCTTTATGCCCGGTTCAGTCAAGA
+
CCCCCGGGGGGGGGGGGGGGGGGGGGGGGGGGGGGGGGGGGGGGGGGGGGGGGGGGGGGGGGGGGGGGGGGGGGGGFGGGGGGGGGGGGGGGGGGEGGAFGGGGGGGFGGFGGGGFGEGFGGGGGGGGGGGGGGGGD>EEFGGAGFGBFFG9FGGFFD>A<C@FE>DGFGFF)(;AABGEE5D<AEFFEDED@EFG4)9<:39;09B0<<?B>>:C0)>6:BF:,?BD)9>):))4;((,(()569<6?)
@M00200:205:000000000-AKKM3:1:1101:24063:3522 2:N:0:1
TACGCGGGTATCTAATCCTGTTCGCTCCCCACACTTTCGCTCCTCAGCGTCAGATCATGCCCAGAGAACCGCCTTCGCCACCGGTGTTCCTCCTGATATCTGCGCATTTCACCGCTACACCAGGAATTCCGTTCTCCCCTGCATACCTCTAGTCTGCCCGTATCGAAAGCAAGCCCACAGTTACGCTGTAGGTTTTCACTCCCGACGCGACAAACCGCCTACGAGCACTTTAAACACATTCAGTCA
+
CCCCCGGGGGGGGGGGGGGGGGGGGGGGGGFGEEGGFGGGGGGGGGGGGGGGGGGGGGGGGGGGGGGGFGGGGGGGGGGGGGGGEF?FGGGGGGGGGGGGGGGGDGG@DGGGFGDF>CFGGGGGGGGGGCFGGFGGGFEDFGC+EDDEGFGGGCCFFFGFGGFGF5CEFGF5@C55?ADFD,C9*?G>9CGFFC=D8?C<E:=2=@@BBF019DGFFG@(:?0<:EBFDD<<))8)242<46>><D
@M00200:205:000000000-AKKM3:1:1101:20038:3530 2:N:0:1
TACTAGGGTATCTAATCCTGTTTGCTCCCCACGCTGTCGCGCCTCAGTGTCGGCTATTGAACCCTCGCGGGTTCACTGCCCAGCAGACCGCCTTCGCCACTGGTGTTCTTCCGGATCTCTACGCATTCCACCGCTACACCCGGAATTCCATCTGCCTCTACAGTGCCCAAGCGACACAGTTGCCACGGCCGATCTGGAGTTGAGCCCCAGACTTTCACCACAGCCTTATGTCGCCACCTACGCGCCCTTT
+
CCCCCGGGGGGGGGGGGGGGGGGFGGGGGGGDGGGGGGGGGEGGGGGGGGGGGGGGGGGGFGGGEGGGGGGEEGGFGGGGGGDEFCFGFEGFFFGGGEGGGGGDEEEGGFFGGGGFGFGGGGGGGGGGGDGFGEGEGF@DEGG9EFFEFCFGGGGFFGGFFG@BCFGGFGF5?@BFFFGFFFG8BGG>DGGF>E=7A@FE;E?;)31;DF034<+<9FFF?BFF<=4>C>)-41288?(3(1(47;12:?
@M00200:205:000000000-AKKM3:1:1101:16711:3538 2:N:0:1
TACACGGGTATCTAATCCCGTTTGCTCCCCTGGCTTTCGCGCCTCAGCGTCAATACCGGTCCAGGATGTCGCCTTCGCCACCGGTGTTCCTCCAGATATCTACGCATTTCACCGCTACACCTGGAATTCCACATCCCTCTCCCGGATTCAAGCCAACCAGTATCGGACGCAGTTCCTGGGTTGAGCCCAGGGATTTCACGTTCGACTTAGCAGGCCGCCTACGCGCCCTTTACACCCAGTTCAGTCAAGA
+
CCCCCGGGGGGGGGGGGGGGGGGGGGGGGGGGGGGGGGGGGGGGGGGGGGGGGGGGGGGGGGGGGGGGGGGGGGGGGGGGGGGGGGGGGGGGGGGGGGGGGGGGGGGGGGGGGGG>DGGGGGGGGGGGGGGGG?8EFFGFFGGFGADFGFGGGGGFFGGFADCGFBGGFGFFFFFFFFGFFGGGFFGFAF55?=CD68?@=DF>229<CEE?47CC9DD<@FF>1C8C)989AF><GB2:A9AFF<<<<>
@M00200:205:000000000-AKKM3:1:1101:17436:3555 2:N:0:1
TACCAGGGTATCTAATCCTGTTCGCTCCCCACGCTTTCGTCCATCAGCGTCAATAAACTGGTAGAAACCTGCCTTCGCAATTGGTATTCCATGTAATATCTAAGCATTTCACCGCTACACTACATATTCTAGTTACTTCCCAGTAATTCAAGTTCAGCAGTATCAATGGCCGTTCCACCGTTGAGCGATGGGCTTTCACCACTGACTTACTAAACCGCCTACGGACCCTTTACACCCAATTCAGTCAAGA
+
CCCCCGGGGGGGGGGGGGGGGGGGGGGGGGGGGGGGGGGGGGGGGGGGGGGGGGGFFGGGGGGGDGGGGGGGGGGGGGGCFCCGGGGGGGGGGGGGGFFGGFGGGGGGGEGGGGGFGGGGGGGGGCFGGGGFEFCEGFGBDFDFFDFEGFFF>DFFFGGFGGEGEFCDF?@>ADB?=?+:F++=DG>99D@DDFFFB7=CED@5@E@C7AEFC@DFFGDADFF5<E9C?C6CE<::E@(06;4*14***0
@M00200:205:000000000-AKKM3:1:1101:18464:3571 2:N:0:1
TACTGGGGTATCTAATCCCGTTTGCTCCCCTGGCTTTCGCTCCTCAGCGTCAATGCCGGTCCAGGATGACGCCTTCGCCACCGGTATTCCTCCAGATATCTACGCATTTCACCGCTACACCTGGAATTCTGCATCCCTCTCCCGGATTCAAGCCAACCAGTATCAGACGCAGTTCCCACGTTGAGCCTGGGGATTTCACGTCTGACTTAGCTGGCCGCCTACGAGCCCTTTAAACCCAGTTCAGGCA
+
CCC8BFGGGGGGGGGGGGGGGGGGGGGGGGFCFGGGGGGC:FGGFG?GGGGG>FC<FEDFGGGG8,,F8FGGGGGGGGGGGCGGG7DGGGGGGDFFGCFGGGGGGGGGGGGGGGGFGGGGGF8=FCCGG;;@F83E8*D89DD>+:C8D7EFGF+;9EGFGFEGFFCD>ED)*;C;AF+33:39FGF5>CFF*C?CFFG2)<==CFFC4C*8;BGD@GF0,:1)/=BD<F3><CE1B;6/.7)))(,
@M00200:205:000000000-AKKM3:1:1101:16527:3576 2:N:0:1
TACGAGGGTATCTAATCCTGTTCGCTCCCCACGCTTTCGCTCCTCAGCGTCAGTACCGGCCCAGAGTGCCGCCTTCGCCACCGGTGTTCCTCCTGATATCTGCGCATTTCACCGCTACACCAGGAATTCCGCACTCCCCTACCGGACTCGAGTCATAGCAGTATCGAGTGGCGTCTCCGAGTTGAGCCCGGAGTTTTCACACCCGACTTGCCAAACCGCCTACGACCTCCTTAAAACCAGTTAAGGCA
+
CCCCCGGGGGGGGGGGGGGGGGGGGGGGGGFFGGGGGGGGGGGGGGGGGGGGGGGGGGGGGGGGGGGGGGGGGGGGGGGGGGGGGGGGGGGGGGGGGGGGGGGGEGCFFFGGGGGDCFCFGGGGGGGGGGGGGGGGDFGDF@GFGFGFGFGGEGGFFEGFGGEFFFGGFFFFF>E>FFGBEADDCF6AFGGFFGGGFECEE@:;631(6))6@EDFFD)304<>?*7)6*4<<9))34(3)5)))),4
@M00200:205:000000000-AKKM3:1:1101:7522:3576 2:N:0:1
TACTAGGGTATCTAATCCTGTTTGCTCCCCACGCTGTCGCGCCTCAGTGTCAGCAACGGCCCAGCAGAACGCCTTCGCCACTGGTATTCTTCCCGATCTCTACGCATTCCACCGCTACACCGGGAATTCCATCTGCCCCTACCGTGCTCTAGCTCGCCAGTCTGACCGGCAGCCCCGGAGTTGAGCCCCGGGATTTCACCAGCAACTTAACGGGCCACCTACGACCCCCTTATACCCAATTAAGTCA
+
CCCCCGGGGGGGGGGGGGGFGGGGGGGGGGGGGGGGGGGGGGGGGGGGGGGGGGGDGEGGCFGGGGG8FGGGGGFGFFFGGGGGGFFGGGFFGGDEBFGGGGEEFGGGGFFEGC6>DGGGGGGGGGGGGGGGGGGGGFF9F8=AGFGDGFFFD@D5AGGEGGFGFAFEFGFAACDE49D;FGGGFCG)?)>:;CFFFCC)71=(5;;>AF<<>FGG(9)(441)(2)1))4)).5)<)4()).)))6
@M00200:205:000000000-AKKM3:1:1101:18412:3581 2:N:0:1
TACTAGGGTATCTAATCCCGTTTGCTCCCCTGGCTTTCGCGTCTCAGCGTCAGTTTGCCTCCAGTCGCCTGTTTTCACCTTTGGCGTTCCAAACGATATCTACGCATTTCACCGCTCCACCGTTTGTTCCAGCGACCCCTAGGCACCTCAAGACGCCCAGTATGCCCAGCAGTTCCACGGTTAAGCCGTGGGATTTCACAAGGCACTTAAGCATCCGCCTACACGCGCTTTACACCCAGTTCAGTCAAGA
+
CCCCCGGGGGGGGGGGGGGGFGGGGGGGGGGGGGGGGGGGGGGGGGGGGGGGGGGGGGGGGGGGGGGGGGGGGGGGGGFFGGFFGGGGGGGGFGGFDFGEEFEFGGGGA;AFGGGFGGGGFGFGDGFGGFDAFGGGCFGFFCGFGFGBFFGDGGGFFEGF8FEGFFGG?6*8F7CC@FGFFG*?FGGF99>5*A6CAEGF399B(7334CE=4>EGFGD((/6A;C)/)1(.75=@G?(.6)).-)64?7
@M00200:205:000000000-AKKM3:1:1101:24559:3596 2:N:0:1
TACTGGGGTATCTAATCCTGTTTGCTCCCCACGCTGTCGCGCCTCAGTGTCGGCTATTGAATCCTTGCGGACTCACCGCCCAGCAGACCGCCTTCGCCACTGGTGTTCTTCCGGATCTCTACGCATTCCACCGCTACACCCGGAATTCCATCTGCCTCTACGGTGCCCAAGCAACACAGTTGCCACGCCCCATCTGGAGTTGAGCCCCACACCTTCACCACAGCCTCATTTCGCCACCTCCGCGCACTTTC
+
CCCCCGGGGGGGGGGGGGGGGGGGGGGGGGGGGGCGGGGGDGGGGGGGGGGGGGGGDGGFEEFFFGGGE:FGGGGGGGGFGGFGG<EFGGGGGCGGGGGGDFGGGEGGG9EE@C>BG<FGGGFGGDGGGGGG8EGCEFG5<E?5C59*DFFGADGAFF?AC@5;>BC,38ACA@9ADF>FEDB:AFE))5*266=:+>C7(15;83,(6(/((/2<@FF30(/;0*)0;*-::::0;:<(46,22(-(.))
@M00200:205:000000000-AKKM3:1:1101:22541:3606 2:N:0:1
TACGCGGGTATCTAATCCTGTTTGCTACCCACGCTTTCGCGCCTCAGCGTCAGAGACGGGCCAGGGTGTCGCTTTCGCCACCGGTGTTCCTCTAGATATCTACGCATTTCACCGCTACACCTAGAGTTCCGCACCCCCCTCCCGTCCTCTAGAACTGCAGTCCAGCGCGCAGTTCCACCGTTGAGCGGCGGGATTTCACGCGCTGCTTACAGAACCGCCTACGCGCCCTTTATACCCAGTTCAGTCAAGA
+
CCCCCGGGGGGGGGGGGGGGGGGGGGGGGGGGGGGGGGGGGGGGGGGGGGGGGGGCGGGGGGGGGGGGGGGGGGGGGGGGGGGGEGGGGG8FCGGGGGGGGGGGGGGGGGGGGGGFGGGDFFGGGGGGFDEGDCDCCAGF>EGDFEDACFGFCFFFAGGFCFED@FDE?GF@DFFFFFFFGGGGFGEDFGGFFEFCFAGBF(999(3<<))5:7>8(5>::00B6=5C)*.)-)49C?:3).4).:>4,.
@M00200:205:000000000-AKKM3:1:1101:17776:3606 2:N:0:1
TACAAGGGTATCTAATCCCGTTCGCTCCCCTGGCTTTCGTGTCTCAGCGTCAGCACACTCCCAGCTGTCTGTTTTCACCTTTGGCGTTCCAAACGATATCTACGCATTTCACCGCTCCACCGTTTGTTCCGACAGCCCCTACGTGGCTCAAGAAAAGCAGTATACCGAGCAGTTCCACGGTTGAGCCGTGGGATTTCACAAGGTACTTACCATTCCGCCTACACACGCTTTAAACCCAATTCAGTCAAGA
+
CCCCCGGGGGGGGGGGGGFGGGGGGGGGGGGGGGGGGGGGGGGGGGGGGGGGGGGGFGGGGGGGGGGGGGGEGFGGFGDFGGGGGGGGGGFFEGGEGGGGGGFGGGGCGGGGGGGFGF8FGGFGCEGGGGGGGGDG69E5@,@DGFGBGFFGGCDFFGGBDGEGFFGGFGF@FFFAFFGDGGGGFGG5<DE>9FCFFFG?;@9BEEE7C4=CEEGF=5>>@B@FBG)5*2=3?CA@C;=3><CC67>6;3
@M00200:205:000000000-AKKM3:1:1101:21841:3609 2:N:0:1
TACTCGGGTATCTAATCCCGTTTGCTCCCCTGGCTTTCGCGCCTCAGCGTCAATACCGGTCCAGGATGCCGCCTTCGCCACTGGTGTTCCTCCAGATATCTACGCATTTCACCGCTACACCTGGAATTCCGCATCCCTCTCCCGGATCCAAGCCATCCAGTATCAGACGCAGTTCCCCAGTTAAGCTGAGGGATTTCACGTCTGACTTAGTTGGCCGCCTACGAGCCCTTTATACCCAATTCAGTCAAGA
+
CCCCCGGGGGGGGGGGGGGGGGGGGGGGGGGGGGGGGGGGGGGGGGGGGGGGGGGGGGGGGGGGGFGGGGGGGGGGGGGGGGGGGGGGGGGGGGGGGGGGGGGGGGGGGGGGGGGDGGFGGGGGGGGGGGGGGEDGGFGFFGCBG96>DFGFGGGFFGGFGGFGFFGGFG5=DEFFFFGFFGGGFGGFFGGFEGG>FFGB4=BFFF@C=6?4*5BC29>(7;;><E>GCD;.95?CG@D36;?EDD>9>2
@M00200:205:000000000-AKKM3:1:1101:22726:3614 2:N:0:1
TACTAGGGTATCTAATCCTGTTTGCTCCCCACGCTTTCGTGCATGAGCGTCAGTGTTGGCCCAGAAGGCTGCCTTCGCCATCGGTGTTCCTCCAGATCTCTACGCATTTCACCGCTACACCTGGAATTCCACCTTCCTCTGCCACACTCGAGCCAAGTAGTTTCGAGCGCAATTCCCAAGTTAAGCCCGGGGATTTCACACTCGACTTGCTCAGCCACCTGCGCACACTTTACACGCAGCTCAGTCA
+
C@CCCFFFGFFGGGGGGGGGGGGGGGGGGGGGGGEEGGGGBGGGGGFGFFG7CEFGGGFGGGGFGFDFGGFGGGGGGGGGGGDCFEFGDFF<EFGGCGGGGGG@FEE7EB;FGDGBCE8FGGGGGG9,?DFGGEFGGFGFFGDFGFGDFFGC68?FFGF?DFFGDAGD>EBFFEFBFFCFFF79+9E?EDC*5C,2+:EAEBDDBBA23ECF4(B8>C;35B2:9EFG5;ACEEA(8,(((6)56).
@M00200:205:000000000-AKKM3:1:1101:8415:3630 2:N:0:1
TACTGGGGTATCTAATCCTGTTTGCTCCCCACGCTTTCGAGCCTCAGCGTCAGTAATGGACCAGTATGTCGCCTTCGCCACTGGTGTTCTTCCGAATATCTACGAATTTCACCTCTACACTCGGAGTTCCACATACCTCTTCCATACTCAAGATAGCCAGTATCAAAGGCAATACCAAGGTTGAGCCCTGGGCTTTCACCTCTGACTAAAATATCCGCCTACGCTCCCTTTAAACCCAATTCAGTCAAGA
+
CCCCCGGGGGGGGGGGGGGGGGGGGGGGGGFFCGGGGGGGGGGGGGGGGGGGGGGGGGGGGGGGGGGFGGGGGGGGGGEGGGFGGGGGGFGGGGGGGGGGGGFFGGGGGGGGGGGFGGGGGGGGFE>FGGGGGGFFFB9DDDECEFGCFFC8FGFBFEDDDCD+;DFGB8DDF*5:?FF5CE6??EE?D?FDFC,98;EF@5C@CE8>65*;0@B@>7A>5)<DDG>F>FECE6:068>@::CC5*8?=3
@M00200:205:000000000-AKKM3:1:1101:6101:3641 2:N:0:1
TACTAGGGTATCTAATCCCGTTTGCTCCCCACGCTTTCGCGCCTCAGCGTCAGGGAATGCCCAGAGACCCGCCTTCGCCACCGGTGTTCCTCCCGATCTCTACACATTTCACCGCTACACCGGGAATTCCAGTCTCCTCTGCATCCCTCAAGAACGGCAGTATCGGCCGACCCCCCTGAGTTGAGCCCAGGGATTTCACGACCGACTTGCCATCCCGCCTACGCGCCCCTTAAGCCCAATTCAGTCAATA
+
CCCCCGGGGGGGGGGGGGGGGGGGFGGGGGGGGGGGGGGGGGGGGGGGGGGGGGDFGGFGGGGGGFFEFGGGGGGGGGGEGGGGGGGGGGGFFFGE+>DGGGGGC9AFCCFGGEGFDGGGG>EGGGGGGFFGGGGG8DGEFGGFFFD5DD@=FGGEFGG5:C7+:?D:9EEBED:BA4*;?EFG/<45?F55):?F679=D99>90:?A2:45?G@(77(-4(<;8>>)9:)4))5@:<(6>4)6469))
@M00200:205:000000000-AKKM3:1:1101:25790:3641 2:N:0:1
TACAGGGGTATCTAATCCTGTTTGCTCCCCACGCTGTCGCGCCTCAGCGTCAGCAACAGCCCAGCAGGCCGCCTTCGCCACTGATGTTCTTCCCGATCTCTACGCATTCCACCGCTACACCGGGAATTCCACCTGCCTCTACTGTGCTCGAGCCCGACAGTTTAGAAGGCAGCCCTGCGGTTAAGCCGCAGGATTTCACCCCCTACTTATCAGGCCGCCTACGCGCCCTTTAGACCCAATTCAGTCAAGC
+
CCCCCGGGGGGGGGGGGGGGGGGGGGGGGGGGGGGGGGGGGGGGGGGGGGGGGGGGGGGGGGGGGGGGGGGGGGGGGGGGGGGGGGFGGGGGGGGGGGGGGGGGGGGGGGGGGGGFGEGGGG@EGEGGGGGGGGGGGFGFFGGFGFGFGFGGG6CD5EDB<CEGF6EEFFF>BFDFFFGBF85:CGGFEGGFBG?FFFGF09>FFFEECEFFEFGG>GD:(4?FFGEGC*:>)57);4:2)-<>AAD97)
@M00200:205:000000000-AKKM3:1:1101:12488:3643 2:N:0:1
TACCGGGGTATCTAATCCTGTTTGCTCCCCTAGCTTTCGCGCCTCAGCGTCAGTGGCAGTCCAGTGATCCGCCTTCGCCTCCGGTGTTCCTCCAGATATCTACGCATTTCACCGCTACACCTGGAGTTCCGACTACCTCTCCTGCACTCAAGCCCGACAGTATCGAAGGCAGTTCCGCAGTTGAGCTGCAGGCTTTCACCCCCGACTTAAAGCGCCGCCTACGCGCGCTTTAAACCCAGTTCATCCA
+
CCCC,F>FGGGGGAFGGGAFGGGGGGGGGGCFCFGDGGGGCGDGGGFFGGG7CFF8ECFEEEGGF6,9AEFGGGGGCGGCCFGGEEGGGGFGGGGFGGFGDEF@FEGGGGGGGG>BCGGG888=E,DEF,=++++8@6DEDFFB@F8DFFGFF6895BD5FGFFDFC:5DA=FCF+*0*9CAFG4D,94*46?FEFF*5:(8@@FFB(7)).41CE6D>@@DFA0C)1/1(<6422*-4:.))).))
@M00200:205:000000000-AKKM3:1:1101:5987:3645 2:N:0:1
TACTCGGGTATCTAATCCTGTTCGCTCCCCACGCTTTCGTCCATCAGCGTCAATGTATTGGTAGTAACCTGCCTTCGCAATCGGTATTCCATGTAATATCTAAGCATTTCACCGCTACACTACATATTCTAGTTACTTCCCAATAATTCAAGGCCTGCAGTATCAATGGCAATTTTCCGGTTGAGCCGAAAGATTTCACAACTGAATTACAGGCCCGCCTACGGAACCTTTACACACAGTTCAGTAAAGT
+
CCCCCGGGGGGGGFGGGGGGGGGGGGGGGGGEGGGGGGGGGGGGGGGGGGGGGGGGGGFGGGGGGGGGGGGGFGGGGGGGGGGGGGGGGGGGGGGFGGGGFGGGGGGGGGGFFGGFGGGGGGGGGGGGGGGGGGGAFFGFFGGF8FGEFFGFGG?DF8D?DG>FDDGF?FBDF599CBD>GGGF?F,<AGEFFGGGFCE*6):580;;A98=5>E*=C>>F=AAA*9:?:4**00*69(*9*9<0*9*))
@M00200:205:000000000-AKKM3:1:1101:15160:3673 2:N:0:1
TACAGGGGTATCTAATCCCGTTTGCTCCCCTGGCTTTCGCGCCTCAGCGTCAATACCGGTCCAGGATGTCGCCTTCGCCACCGGTGTTCCTCCAGATATCTACGCATTTCACCGCTACACCTGGAATTCCACATCCCTCTCCCGGATTCAAGCCAACCAGTATCGGACGCAGTTCCTGGGTTGAGCCCAGGGATTTCACGTTCGACTTAGCAGGCCGCCTACGCGCCCTTTAAGCCCACTTCAGTAA
+
CCCCCGGGGGGGGGGGGGGGGGGGGGGGGGGG?FGGGGGEGGGGGGGGGGGGGFFFGGGGGGGGGGGGGGGGGGGGGGGGGGGGGGGGGGGFGGGGGGFGGGFFGGGF;FGGGDGFGGGGGGC8FFG?=EFGGGGGEFGDFDEDC>=8DFGFGGGF5CDFDF7D9>DEEGFFDFF61B3@FECCFG6>4?>**==DFFF=35>9(5=@FEFFEFDEBGFDFF@>>EFGC582<><?GF0(68)26).
@M00200:205:000000000-AKKM3:1:1101:25734:3682 2:N:0:1
TACCCGGGTATCTAATCCTGTTTGCTCCCCACGCTTTCGAGCCTCAGCGTCAGTAATGGACCAGTATGTCGCCTTCGCCACTGGTGTTCTTCCGAATATCTACGAATTTCACCTCTACACTCGGAGTTCCACATACCTCTTCCATACTCAAGATAGCCAGTATCAAAGGCAATTCCAAGGTTGAGCCCTGGGCTTTCACCTCTGACTAAACTATCCGCCTACGCGCCCTTTAAACCCAATTCAGTCA
+
CCCCCGGGGGGGGGGGGGGGGGGGGGGGGGGGGGGGGGGGGGGGGGGGGGGGGGGGGGGGGGGGGGGGGGGGGGGGGGGGGGGGGGGDGGGGGGGGGGGGGGGGGGGGFGGGGGGFGGGGDFGGFEGGGGGGGGGFFFGFFGGFGFGFFFCG9DGFFFGFFFEGE9DGFGFBDEBF?D6DFDG65A8DFF6*0@,AF=F5@CE@EFFF*:@C;AFFA5?5>>AF)48:78>E*>5=E9>1)4?)9)7
@M00200:205:000000000-AKKM3:1:1101:16979:3699 2:N:0:1
TACTGGGGTATCTAATCCTGTTTGCTCCCCACGCTGTCGCGCCTCAGTGTCAGAAACTGCCCAGCAGACCGCCTTCGCCACCGGTCTTCCTCCGGATCTCTACGCATTCCACCGCTACACCCGGAATTCCGTCTGCCTCTACAGTCCTCGAGTTTGACAGTCGGCACGGCAGACCCGGAGTTGAGCTCCGGGCTTTCACCACACCCTTATCAAACCACCTACGCGCCCTTTACGCCCAATTCAGTCAAGC
+
CCCCCGGGGGGGGGGGGGGGGGGGGGGGGGGGGGGGGGGGGGGGGGGGGGGGGGGGGGGGGGGGGGGGGGGGGGGGGGGGGGGGEGGGGGGGGGGGGGGGGGGGGGGGGGGGGGGFGG8?EEGDGGGGGGGGFGGFGFGEFGGBFFGEGFGD9CDFFGGFGGFDBBGG>EE=FDFFFE>9<,=:/>:FFGCAEECFFFG<<?FFF@@1;4>?C9CE75BF@?:E>G5</95-:(17?:(.)6>A44<),)
@M00200:205:000000000-AKKM3:1:1101:15596:3716 2:N:0:1
TACTCGGGTATCTAATCCTGTTTGCTCCCCACGCTTTCGCGCCTCAGCGTCAGTTCCGGTCCAGTGAGCCGCCTTCGCCACTGGTGTTCCTCCCAATATCTACGCATTTCACCGCTACACTGGGAATTCCACTCACCTCTCCCGGTCTCAAGCCATCCAGTCTGACAGGCAGTTCCTCGGTTAAGCCGAGGGCTTTCACCCGTCACTTGAATGGCCTCCTCCGCGCCCTTTAAGCACAGTTCCGTCAAGC
+
CCCCCGGGGGGGGGGGGGGGGGGGGGGGGGGGDGGEGGGGGGGGGGGGGGGGGGGGGGGGGGGGGGGGGGGGGGGGFGFGGGFGFGGGGGGGGGGGGGGGGGGGGG7FGGGGGDGFGG?FGGCCGGFFGGGGGGGGGFGEFGGBCEGFGFGCFG=DFGG5FGFGFFGF:@68FEFFFADAFGG8FDGD5C1?*?>FF?FFFFDF>9CCE*><?=FC)*85,6,8>GBD9*693)7)40(--6)()((-4)
@M00200:205:000000000-AKKM3:1:1101:11321:3718 2:N:0:1
TACCAGGGTATCTAATCCTGTTCGCTCCCCACGCTTTCGCGTCTCAGCGTCAGTACCGTCCCAGAGAGCTGCCTTCGCCATGGGTGTTCTTCCTGATATCTGCGCATTTCACCGCTACACCAGGAATTCCACTCTCCTCTTCCGGACTCTAGCCAGATGGTTTCCAGTGACAGCTGGAGGTTGAGCCTCCAGTTTTCACACCAGACCTACCTGGCCGCCTACACGCGCTTTAAACCCAATTCAGTCA
+
CCCCCGGGGGGGGGGGGGGGGGGGGGGGGGGGGGGGGGGGGGGGGGGGGGGGGGGGGGGGGGGGGGGCEGGGGGGGGGGGGGFGFGEGGGGGGGGGGGGGGDGGGGGGGGFGGDE>DGGGGFGGGGGGGGGGGFFGGFFFFFGEG>DBGFGFFGGFFFC59+:DE??EFFFFFFFFA*;@F?FFFGGFFGG5?9E>FECEFA=BDB):EFFFEDDF@D;25@FF5?BGGC?).97@E@@@;CFECCE
@M00200:205:000000000-AKKM3:1:1101:25086:3735 2:N:0:1
TACTAGGGTATCTAATCCTGTTTGCTCCCCACGCTTTCGCGCCTCAGCGTCAGTTCCGGTCCAGTGAGCCGCCTTCGCCACTGGTGTTCCTCCCAATATCTACGCATTTCACCGCTACACTGGGAATTCCACTCACCTCTCCCGGTCTCAAGCCTCACAGTCTGACAGGCAGTTCCTCGGTTAAGCCGAGGGCTTTCACCCGTCACTTGCAAAGCCGCCTACGCGCCCCTTATGCCCAATTCAGTCAAGA
+
CCCCCGGGGGGGGGGGGGGGGGGGGGGGGGGGGGGGGGGGGGGGGGGGGGGGGGFGGGGGGGGGGGGGGGGGGGGFGGGGGGGGGGGGGGGGGGGGGGGGGGGGGGGGCGGGGGGFGFCEEEFDGGGG;EGGFFGGGFGFFGGFGFCDGFGGGFGFFFGBFGFFDFGGFGFDFFFFFFGEGGGC6AFBDDCEFGGGFFG6:2@DF>FF4@=66;CG6DEFD@@>;EEG)9444>AFGF((.549<AF:,.
@M00200:205:000000000-AKKM3:1:1101:6440:3739 2:N:0:1
TACTCGGGTATCTAATCCTGTTTGCTCCCCACGCTGTCGCGCCTCAGCGTCAGCACGGGGACAGATTGCTCTGCCCCCTTCCGGCCCAGCAGACCGCCTTCGCCACCGGTGTTCTTCCGGATCTCTACGCATTCCACCGCTACACCCGGCATTCCACCCGCCTCTCCTGTGCTCCAGCACGACAGTCGCCACGGCCGATCCGGGGCTGCGCCCCGGACCTTCACCGCCGCCTTGTCGACCCGCCTACGCGC
+
CCCCCGGGGGGGGGGGGFGFGFCAG<FGFFFGCFGGGGC@:+CFF<FFECFG,,CFGECBFGGGGGGGGFFGGGAFF+@FF=FCEFCC<EEFGGDGGGGEGGG:BCB==6+8?EF7=A6FEGGD@EDFFEGGCGGCFFGAFGGFG6?>D*4;AFF9+>D9EDAC2*@96B6488AFF)2AF5D)83=>3C*:)*/95(228449((--(49BB>5*(9)4<3<F8*5<)99(-).8*((-(371:2:?4,(
@M00200:205:000000000-AKKM3:1:1101:12751:3741 2:N:0:1
TACCGGGGTATCTAATCCTGTTTGATCCCCACACTTTCGTGCCTCAGCGTCAGTTGAAGTCTAGTAAGCTGTCTACACTATCGGTGTTCTTGACGATATCTAAGCATTTCACCGCTACACCGTCAATTCCGCCTACCTCGACTCCACTCAAGCCCATCAGTATCAATCCCACCCTCCCGGTTAAGCCGGGATATTTCAGAACTGACTTAATAGGCCGCCTACGCACCCTTTAAACCCAGTTCAGTCAAGA
+
CCCCCEGGGGGGGGGGGGGGGGGGGGGGGGGGGGGGGGGGGGGGGGGGGGGGGGGGGGGGGGGGGGGGGFFGGGGFGGGGGGGGGGGGGGGGGGDGGGGGGGGGGGFGGGGGGGGFGGFFGGGGGGGGGGCGGGDGGFGFBGGBFFGEGF==FGGFFFGFFGFGFFGGFGFFFFFF>D>?EE>GACF>D7@BAGGGFFGCEFE=@E;AC<EFFFGG9CA>==255EBG3;E<FCE@E?<8.7?EFFF3<3
@M00200:205:000000000-AKKM3:1:1101:19405:3756 2:N:0:1
TACCCGGGTATCTAATCCTGTTTGATCCCCACACTTTCGTGCCTCAGCGTCAATCTAAGCCTAGTAAGCTGTCTTCACTATCGGTGTTCTTGACGATATCTAAGCATTTCACCGCTACACCGTCAATTCCGCCTACCTCGACTTCATTCAAGTCCCCCAGTATCAATGCCACCCCTCCAGTTAAGCTGGAGTATTTCAGCACTGACTTAAAGGACCGCCTACGCACCCTTTAAGCCCAATTCAGTCA
+
CCCCCGGGGGGGGGGGGGGGGGGGGGGGGGGGGGGGGGGGGGGGGGGGGGGGGGGGGGGGGGGGGGGGGGGGGGGGGGGGGGGGGGGGGGFGGGGGGGGGGGGFGGGGGGGGGDGEGFGFGGGGGGGGGGGGGGGGGFGDFGGFGFGEGFFFFGGFFGGDGGFGFFGGFGFEF@BDBBDFG89EFFFF5FFFFCCFFCFECDFBCE5*AAAEE5DF@GFF>>DBAEFGFC845>@(68254>C?CCF
@M00200:205:000000000-AKKM3:1:1101:25230:3838 2:N:0:1
TACAGGGGTATCTAATCCCGTTTGCTCCCCACGCCTTCGCGCCTCAGCGTCAGGGTAGGCCCAGAGTCCCGCCTTCGCCACCGGTGTTCCTCCCGATCTCTACACATTTCACCGCTACACCGGGAATTCCAGCCTCCTCTGCCTCCCTCAAGACAAACAGTTTCGGCCGCATCCTCCGGGTTGAGCCCGGAGATTTCACGCCCGACTTGTCCCCCCGCCTACGCGCCCTCTACACCCAATTCAGTCAAGAC
+
@CCCCGGGGGGGGGGGGGGGFGGGGGGGGGGGGGGGGGDCFGGGGGGGGFGGEGGFGGGGGGGG?CFA@EFGGGGGFGGGGBF:@BF:FEFGGGG>=FGGCFGGGGGC,EFGGGGF6=DFGEG7+BFFF@=E8++@DFGBBEFFGFGFGF?F=+9AAGGFGG<7=5?*<5?)379AF*7*5/8*)>EA4):8=6CFFCC71(69@;9;47;))6CEBGF?B?FD;D@C9*.4)6:8CB(3))6))6-637(
@M00200:205:000000000-AKKM3:1:1101:13075:3860 2:N:0:1
TACCAGGGTATCTAATCCTGTTTGCTCCCCACGCTTTCGCGCCTCAGCGTCGGATCCGGCCCAGCTGGCCGCCTTCGCCACGGGTATTCTTGCAGATCTCTACGCATTCCACCGCTACACCTGCAATTCTACCAGCCTCTACCGGTCCCTAGACGGTCCGTATCCAAAGCAGCTTCGCCGTTGAGCGGCGAAATTTCACTCCGGCCGCAACCATCCGCCTGCGCCCCCTTTAAACCCAATCCAGTCA
+
CCCCCGGGGGGGGGGGGGGGGGGGGGGGGGGGGGGGGGGGGGGGGGGGGGGGGGGGGGGGGGGGGGGGGGGGGGGGGGGGGGGGGECGGGGGGGGGFGGGGGGGGGGGGGGGGEGFGGGEFGGGFGGGGFFFGGGGGFGFFFG*CDDBGFG=ECDDFGGBCFBGFCGF5@CBF@FF>5D@F>*?6:?BE:=>DGG=FFG5<3<(((-69>>FFFGD(>@02667(*)))*.:AA<38140(.5)-5<
@M00200:205:000000000-AKKM3:1:1101:14611:3861 2:N:0:1
TACCAGGGTATCTAATCCTGTTTGCTCCCCACGCTTTCGCGCCTCAGCGTCAGTTATAGGCCAGAAAGTCGCCTTCGCCACTGGTGTTCCTCCACATCTCTACGCATTTCACCGCTACACGTGGAATTCCACTTTCCTCTCCTACACTCAAGTCTTCCAGTTTCCGATGCGAACCGGGGTTGAGCCCCGGGCTTAAACACCAGACTTAAAAGACCGCCCGCGCGCGCCTTAAACCCCGTTCAGTCAAGCTC
+
CCCCCGGGFGGGGGGGGGGGGGGGGGGGGGGGGGGGGGGGGEGDGGGGGGGGGGGGGGGGGGGGGGGGGGGFGGGGGGGGGGGGGGGGGGGGGGGGGGGGGGGGDGGGGFGGGGGFDGGGGDCCFEFFGFDGGGGGGFGFFGGFGFGFGFGGGGGFFFGFDGCGE>+CBGDAFFEFB>6BCG>F5F7B>C7>DFFFFECD(-75>5<E=>EE;,:=>D)2713.0*7)11)66414*43(:BF<2A),),)
@M00200:205:000000000-AKKM3:1:1101:18224:3862 2:N:0:1
TACTGGGGTATCTAATCCCGTTTGCTCCCCTGGCTTTCGCGCCTCAGCGTCAATACCGGTCCAGGATGCCGCCTTCGCCACCGGTGTTCCTCCAGATATCTACGCATTTCACCGCTACACCTGGAATTCCACATCCCTCTCCCGGATTCGAGCCTGCCAGTCTCGGACGCAGTTCCCGGGTTGAGCCCGGGGATTTCACGTTCGACTTAACAGGCCACCTACGCGCCCTTTAAACCCAGTTCAGTCAAGA
+
CCCCCGGGGGGGGGGGGGGGGGGGGGGGGGGGGGGGGGGGGGGGGGGGGGGGGGGGGGGGGGGGGGGGGGGGGGGGGGGGGGGGGGGGGGGGGGGGGGGGGGGGGGGGGGGGGGGFGGGGGFGGGGGGGGGGGGGGGFGFFGGFGEGFGFGGGGGFFGGFGGEGEFGGFG5@EFFFF>CEGGGGFGGFEGGDFGG=A?F1@FFFDFF?.;AEAFGEDGF?:?FDFGFDCF09:9>BE?FFBA2AFDAA)4
@M00200:205:000000000-AKKM3:1:1101:6762:3881 2:N:0:1
TACGGGGGTATCTAATCCCGTTCGCTCCCCTGGCTTTCGTGTCTCAGCGTCAGCACACTCCCAGCTACCTGTTTTCACCATGGGCGTTCCAGATGATATCTACGCATTTCACCGCTCCACCATCTGTTCCGGTAGCCCCTAAGTGGCTCAAGACCGCCCGTCTACCAAGCGGTTCCACGGTTAAGCCGTGGGATTTCACAAGGTACTTAACGACCCGCCTACACACGCTTTATGCACCGTTCAGTCACGAT
+
CCCCCGGGGGGGGGGGGGFGGGFGGGGGGGGGGGGGGGGFGFGGGGGGGGGGCFGGDGGGGGGGGGGFFCGEGGGGFGGGCFFGFFGGGGGG=D9FGCFGFAFFGGGGGGGGGGGEGGGG8DEFGFGGGGGGCCCGA*==5,=EGFGBDF?FGF+09B+<:+:;EFGC6@?ABB>FABGBGDG+BFGFDGEBAEFFFEGE@16@ECE35;EFF(=?99>;2:07)2)117(:)6A)<(711445<)6.86(
@M00200:205:000000000-AKKM3:1:1101:16415:3882 2:N:0:1
TACGAGGGTATCTAATCCCGTTCGCTCCCCTGGCTTTCGTGTCTCAGCGTCAGCACACTCCCAGCTACCTGTTTTCACCATTGGCGTTCCAAATGATATCTACGCATTTCACCGCTCCACCATTTGTTCCGGTAGCCCCTAAGTGGCTCAAGACAACCAGTATACCAAGCAGTTCCACGGTTAAGCCGTGGGATTTCACAAGGTACTTAGAAGTCCGCCTACACACGCTTTAAGCCCAGTTCAGTCA
+
CCCCCGGGGGGGGGGGGGGGGGGGGGGGGGGGGGGGGGGGGGGGGGGGGEGGGGGGGGGGGGGGGGGGGGGGGGGGGGGGGGGGGGGGGGGGGGGGGGGGGGGGGGGGFGGGGGGFGGGGGGGGGGGGGGGGDEDCDFGFFCFDFFGDGFGGGGGFFGDFGGCGEFFGFGFFFFFFFFGFCECFFGCBFGGFFFGFFCGC*8@CC5A<EFFEFFGGACAAFFFFFE/:2:54CEAFGF;36C?.744
@M00200:205:000000000-AKKM3:1:1101:23655:3891 2:N:0:1
TACTGGGGTATCTAATCCCGTTTGCTCCCCTAGCTTTCGCGCCTCAGTGTCAGTTTCGGTCCAGGATGCCGCCTTCGCCACCGGTGTTCCTCCAGATATCTACGCATTTCACCGCTACACCTGGAATTCCACATCCCTCTCCCGAACTCAAGCCTTGCAGTATCAGACGCAGTTCCCAAGTTAAGCTTGGGGATTTCACGTCTGACTAACAAGGCCACCTACGCGCCCTTTAAGCCCCGTTCAGTCAAGAC
+
CCCCCGGGGGGGGGGGGGGGGGGGGGGGEGGGGGGGGGGGGGGGGGGGGGGGGGGGGGGGGGGGGGGGGGGGGGGGGGGGGGGGGGGGGGGGGGGGGGFGGGGGGGGGGGFAFGGFGGGGGGGGGGGGGGGGGGGEFF8DBFGF69DDGFG6EDFFFGGF8FEGE7DGEGFBD7ECFFG6@A<@FGEFFCFFBEFGFCFFD@F==EEE6EF@=BD==FFBBE2D5EBG);)974>38(,/3(3<66425<(
@M00200:205:000000000-AKKM3:1:1101:15105:3898 2:N:0:1
TACAGGGGTATCTAATCCCGTTTGCTCCCCTGGCCTTCGTGCCTCAGCGTCAGGAACTGTCCAGAGATTCGCCTTCGCCACTAGTGTTCCTCACAATATCTACGCATTTCACTGCTCCACTGTGAATTCCAATCTCCTCTCCAGTCCTCAAGCACGGCAGTATCGGAGGCAATTCCGAAGTTGAGCTCCGGGATTTCACCTCTGACTTACCGTGCGGCCTACGCACCCTTTAACCCAGTTCAGTCA
+
CCCCCGGGGGGGGGGGGFFGGGGGGGGGGGGGGGGGGGGGGGGGGGGGGGGGGGGGGGGGGGGGGGGGGGGGGGGGGGGGGGFEFGGGGGGGGGGGGGGGGGGGGGGGGGFGGGGFGGGGGDGGGGGGGGFGGFFFGFG<DFGFGBFDGFF?FFGAAEDFGGFGFEGGEGF<DDFFFEDFGGFGFFFAFGGAE67FAAC=CCE=EFBEEFFFF9E>4DB>B>DFFG>D37.)9EA0*:=3?CEC9>
@M00200:205:000000000-AKKM3:1:1101:20207:3899 2:N:0:1
TACGGGGGTATCTAATCCCGTTCGCTCCCCTAGCTTTCGTGCCTCAGCGTCAGAAGAGATCCAGTGAGCCGCTTTCGCCACCGGTGTTCCTTAGGATATCAACGCATTTCACCGCTCCACCCTAAGTTCCGCTCACCTCTATCTCCCTCAAGCACAGTAGTTTTGGGCGCAATTCCTCGGTTGAGCCGAGGGCTTTCACACCCAACTTTCTGCACAGCCTACGCACCCTTTATACCCAGTTCAGTCAAGA
+
CCCCCGGGGGGGGGGGGFGGGGGGGGGGGGGGGGGGGGGGGGFGGGGGGGGGGGGGGGGGGGGGGGGGGGGGGGGGGGGGGGGGGGGGGGGGGGGFGFGGFEFGGGGGGCFGGGGFGEFGGGGGGGGGGGGGGGGGGFGEBGGFGFGFGFGGGGGFFGGFGGEGFFGGDGDBE=@FFFGEGEGGFGGFFGGEFGGFFCFFF;@D;DFFFCCEF3+06CFFFFFF0?DG5CBF>BAAC<6>D>ABBFFAB<
@M00200:205:000000000-AKKM3:1:1101:15920:3900 2:N:0:1
TACCGGGGTATCTAATCCTGTTCGCTCCCCACACTTTCGCTCCTCAGCGTCAGGTCATTCCCAGAGAACCGCCTTCGCCACCGGTGTTCCTCCAGATATCTACGCATTTCACCGCTCCACCTGGAGTTCCACTCACCCCTACCATTCTCGAGTCAACCAGTATCAGGTGCTGTTCCCCGGTTGAGCCGGGGGCTTTCACACCTGACTTAGTAGACAGCCTACGTGCGCTTTATGCCCAGTTCAGTCA
+
CCCCCGGGGGGGGGGGGGGGGGGGGGGGGGGGGGGGGGGGGGGDGGGGGGGCCFGGGGGGGGGGGGGGCEGGGGGGGG:F@FFGGGEGGGGGGGGGGFFGGFFGGGG@FFEFGGDAGGGGGGGGD8DGGGGGGGGGFFGFFGGFGFF*CBGGFFFFFGGFGGFF*+;E6<CEFFFFFAD>FED9FGGD49CEEGGCACG5/6=@@EEF).9<CCGF@G53;3;),87)9/144<2.8,:?)4)).6<
@M00200:205:000000000-AKKM3:1:1101:17675:3911 2:N:0:1
TACTAGGGTATCTAATCCTGTTTGCTCCCCACGCTTTCGTGCATGAGCGTCAGTGTTGGCCCAGAAGGCTGCCTTCGCCATCGGTGTTCCTCCACATCTCTACGCATTTCACCGCTACACGTGGAATTCCACCTTCCTCTGCCACACTCGAGCCACGTAGTTTCGAGCGCAATTCCCAAGTTAAGCTCGGGGATTTCACACTCGACTTGCGCGGCCACCTGCGCACACTTTAAACCCAGTTCAGTCAAGA
+
CCCCCGGGGGGGGGGGGGGGGGGGGGGGGGGGGGGGGGGGGGGGGGGGGGGGGGGGGGFGGGGGGGGGGGGGGGGGGGGGGGGGGDGGGGGGGGGGGGGGGDGGGGGGGGGGGGGFGC8EEFGGGGGGGGGGGGGGGFGFFGGFGFGFGFG>GGGFFD8DEGFGFFGDDGFFFEFFF8CCFGGGFFGF>5EDFGGFFCCEEFFFDFFDFFB>>=EEBFF1=@BFFGFF<CEEA<A?>6?:))459><:)5
@M00200:205:000000000-AKKM3:1:1101:9685:3916 2:N:0:1
TACCCGGGTATCTAATCCCGTTCGCTCCCCTAGCTTTCGCGCCTCAGCGTCAGTGTCAGCCCAGCAACCCGCCTTCGCCGCAGGTGTTCCTCTTGATATCTACGCATTTCACCGCTACACCAAGAATTCCAGTTGCCCCTTCTGCACTCTAGCCGCACAGTATCAGTTGACCTTTCCGAGTTAAGCTCGGAGATTTCACAACTGACTTGTGCTGGCCGCCTACGCGCCCTTTACTCCCAGTTCAGTCA
+
CCCCCGGGGGGGGGGGGGGGGGGGGGGGGGGGGGGGGGGGGGGGGGGGGGGGGGGGGGGGGGGFGGGGGGGGGGGGGGGGGGGGGGGGGGGGGGFGGGGGGGGGGGGGGGGGGGGEGGGGGGCGFCGGGGCEFE?FDFGFFFGFGFGFGFGGGGGFFGDFFGFFCFFG7AA8ACFFFAGFGGGF+<EC>7?B4CGGFC77>@EEFEE?36)4?4:?>?D@<8DA@*8<GCB06:)6<44>2AAD<)6<
@M00200:205:000000000-AKKM3:1:1101:10385:3917 2:N:0:1
TACGCGGGTATCTAATCCTGTTTGCTCCCCACGCTTTCGTGCATGAGCGTCAGTGCAGGCCCAGGGGATTGCCTTCGCCATCGGTGTTCCTCCGCATATCTACGCATTTCACTGCTACACGCGGAATTCCATCCCCCTCTGCCGCACTCCAGCCGTGCAGTCACAAATGCAGTTCCCAGGTTGAGCCCGGGGATTTCCCATCTGCCTTGCACAACCGCCTGCGCACGCTTTAAGCCCACTTCAGTAAAGAC
+
CCCCCGGDGGGGGGGGGGGGGGGGGGGGGGGGGGGGGGGGGGGGEGGGGGGGGGEECFGGGGGGFGGDFCFGGGGGGGGGGGGGGGGGGGGGG@CGGGGGGGGGGGGGGGGGAGFFDFGGGEGGGGGGGGGADFDDEFGFFGGEGFGFGFFDFGDF*@?CFGAFCF>AFGF4;AA69AF4DFGDAFGABD=A:C?6:)37C;)1)/4C@E)4/=E=(>@0(.2@(?)/*9,<<))4;?(.).:A)))6)4(
@M00200:205:000000000-AKKM3:1:1101:10322:3921 2:N:0:1
TACGGGGGTATCTAATCCTGTTTGCTCCCCATGCTTTCGAGCCTCAGCGTCAATATGTGTCCAGTCGGCCGCCTTCGCAACTGGTGTTCTTGGGGATATCTACGCATTTCACCGCTCCACCTAGAGTTCCACACCCCCCTCCCGCACTCAAGCACTGCAGTCCGGCGCTCAGTTCCAGGGTTGAGCCCTGGAGTTTCACCCGCCGCTTACAGCACAGCCTACGCGCTCTTTATACCCAATTCAGTCC
+
CCCCCFGGGGGGGGGGGGGGGGGGGGGGGGGGFGGGGGGGGGGGGGGGGGEGGGGGGGGGGGGGGFGGGGGGGGGGGGGGGGGGGGFGGDEF9FEGGGGFCGGGGGGGGGGGGGGFGGGFGGGGGGGGGGGGGG+@=>EA>EGFGD+)=A?>FGGFFG>5;>:D9?CE)*)7F?FFFC<BGCCGFCCFFFFF02=@A)2)6992:92:??<?0(:21C<134:)1:)>50<9>DA<@23(.))46))
@M00200:205:000000000-AKKM3:1:1101:24624:3922 2:N:0:1
TACTGGGGTATCTAATCCTGTTTGCTCCCCACGCTGTCGCGCCTCAGTGTCAGCCATTGCCCAGCAGATCGCCTTCGCCACCGGTCTTCTTCCGGATCTCTACGCATTCCACCGCTACACCCGGAATTCCATCTGCCTCTGCAATGCTCCAGTCAAGCAGTCGGCACGGCAGATCCGGGGTTGAGCCCCGGACTTTCACCACACCCTTACCTGACCACCTACGCGCCCTTTAAACCCAGTTCCGTCACCGC
+
CCCCCGGGGE8FCDFFGGGGGGGCFAEGGGGGGGEFF<8F@FGDCFGFGGFGGGGGGCCFFGGGGGGGGGGGGGGFFFEG:FG@FEDCFFGGGGGEFGGGEFGGGGGGG@FFFCC>CGGG8CEG>CFDGGGGGCDGC9==DDFFGFFEDFGFFGGFFGGFGG@DFEDG5:5=5@*66599>>*;98EFFGCBEDF7@<EFEFFF;663)556/6B>;<A;//(:1C;D)24))-.(;:(.-6),.4:()((
@M00200:205:000000000-AKKM3:1:1101:6490:3941 2:N:0:1
TACAGGGGTATCTAATCCTGTTCGCTCCCCACGCTTTCGCTCCTCAGCGTCAGTGTCGGCCCAGAGACCCGCCTTCGCCACCGGTGTTCCTCCTGATATCTGCGCATTTCACCGCTACACCAGGAATTCCAGTCTCCCCTGCCGAACTCAAGTGATGCCCGTATCGACCGCACGCTCAGGGTTAAGCCCCAAGTTTTCACGACCGACGTGACACACCGCCTACGACCTCCTTACACCCAATTCAGTCAAGC
+
CCCCCGGGGGGGGGGGGGGGGGGFGGGGGEGGGGGGGGGGGGGGGGGGGGGDCFFGGGGGGGGGGGGGGGGGGGGGFEGGGGGGGDF@EFGGGG8AFEGGGFGGGGGFFGGGGDGAGG?FFGGG+>DFGGFAFGGG8?CDF8@AEBGBGFC6;DGFFGF?CD>?@BC8B85859>*:@49700:+54?5C54?CFGFEC?D199>037.6?840*;(1813(,0:*5)9*:)<04AF6((2--)64)).,)
@M00200:205:000000000-AKKM3:1:1101:18642:3949 2:N:0:1
TACGAGGGTATCTAATCCTGTTTGCTCCCCACGCTTTCGCGCCTCAGCGTCAATTACGGGCCAGATAGCCGCCTTCGCCACTGGTGTTCTTCCCAATATCTACGAATTTCACCTCTACACTGGGAATTCCACTATCCTCTCCCGCATTCAAGCTCATCAGTATCAAGCGCAGCCCCCAGGTTGAGCCCGGGAATTTCACGCCTGACTTGATACGCCGCCTACGCGCCCTTTACACCCAATTCAGTCAAGC
+
CCCCCGGGGGGGGGGGGGGGGGGGGGGGGGGGDGGGGGGGGGGGGGGGGGGGGGGGGGGGGGGGDFGGGGGGGGGGGGGGGGGGFGGGGGGGGGGGGGGGGGGGGFFGFGGGGGGFGGGGGGGGGGGCGGGGGGDGFFGFFGFFGFGDFFGCEDGFFGGFGGEGEFGG>C>=ADDFFFGFEFFGA?CF>GGE5EFFF<?2>==(5;BE:@:@*-B57DD;DDDE(3)910:><BA0C14(669AFF<9))
@M00200:205:000000000-AKKM3:1:1101:12832:3988 2:N:0:1
TACTAGGGTATCTAATCCCGTTTGCTCCCCTGGCTTTCGCGCCTCAGCGTCACATGCACCCCAGCGGATCGCTTTCGCCACCGGCGTTCCTCCCGATATCTACGCATTTCACCGCTCCACCGGGAGTTCCATCCGCCCCTGATGCAGTCCAGCGCAGCCGTCGCCCGGGCGGTTCCTCGGTTGGGCCGAGGGCTTTCACCCGAGCCGTACTGCACAGCCTACGCGCCCTTTAAACCCAATTACGTCAAGA
+
CCCCCGGGGGGGGGGGGCGGGGGGGGGGGGGGGGGGGGGGDGGGGGGGGGGGGGGGGGGFGGGGGGGGGGGGGFFGEGGGGGGEGC@FGGGGGGGGEGGGGDGGGGGD@FGGGEGDDBFGGGGGGGGGGGGGGGGGGFGF5DAAGFGFGFGGGG5@DGGEGGFGFFGEECE@F9EFFFGDFCCD5F=5:CED)0C<BBG<B>>029>1:B<<<<FCFG@B>?851?>C)9)<443<E66B4))42:26>2
@M00200:205:000000000-AKKM3:1:1101:8979:4032 2:N:0:1
TACTCGGGTATCTAATCCCGTTTGCTCCCCTAGCTTTCGTGCATCAGCGTCAGAAAAGACCCAGTAAGCCGCTTTCGCCACAGGTGTTCCTTACGATATCAACGCATTTCACCGCTCCACCGTAAGTTCCGCTTACCTCTATCTTCCTCGAGCACGGTAGTTTTGGGCGCAGTTCCTCGGTTGAGCCGAGGGATTTCACACCCAACTTACCGCGCAGCCTACGCACCCTTTAACCCCAATTCAGTCAAGCT
+
CCCCCGGGGGGGFGGGGFGGGGGGGGFFFGFFGGGGGG:FGGGGGFFGGGGGGDGGFGGGGGGGGGGGGGGGGEGGGGCFGGFGGGGGGGGGGGGFF7EGFFFGGGGGGGGGGGGDG>8<DEGGFGFCGFCEGGGGDDGFFGGFFFD=FBCD6??@AGGFDFDGFEDFFG>9BEFFFC5?>E5?6C?0:DE4AD=8A?E*>526(6(8@>=1:65C(:5@F@()(/7>7*:AF)52A:(,669>A9<442)
@M00200:205:000000000-AKKM3:1:1101:18977:4052 2:N:0:1
TACTCGGGTATCTAATCCTGTTTGCTCCCCTAGCTTTCGCCTCTCAGCGTCAGGGACGAGCCAGCGAGTCGCCTTCGCCACTGGTGTTCCTCCCGATCTCTACAGATTTCACCCTTACACCGGGAATTCCACTCGCCTCTCTCGTCCTCAAGCTCTGCGGTTTGGAGCGCAGTTCCACGGTTGAGCCGTGGGATTTCACACCCACCTTACGGAGCCGCCTCCTTTCCCTTTAAACCCAATTCAGTCAAGAC
+
C@CCCGGGGGGGGGGGGGGGGGGGGGGGGGGGGGGGGGGGGGGGGGGGGGGGGGGGGDEGGGGCGGGGGGGGGGGGGGGGGGGGGGGGGGGGGGG@CFGGGFGGGGGGGGGGGFGBDGGGGGDGDGGGGGCFGGGGCBEEFFGFGFGDGFG2D2ADFFD5@71@@AFCEGE5:EFFFFG5FCDFFGG>?5756FGCFCCEF=@033=3)4(/,(33(:8((.8*)<BD>7,:B)4:E:(.-4.6-).)24,
@M00200:205:000000000-AKKM3:1:1101:8323:4053 2:N:0:1
TACTGGGGTATCTAATCCTGTTTGCTCCCCACGCTTTCGTGCATGAGCGTCAGTGTTGGCCCAGAAGGCTGCCTTCGCCATCGGTGTTCCTCCACATCTCTACGCATTTCACCGCTACACGTGGAATTCCACCTTCCTCTGCCACACTCCAGCAAAGTAGTTTCGCGCGCCATTCCCAAGTTAAGCCCGGGGCTTTCACACTCGACTTGCTCTTCCGCCTGCCCACACTTTAAAACCAATTCAGTACAGC
+
@CCCCGGEEEFGGECEFGFCFE@FGDGGGGFFGGGGFEGGGGGGGFFFGCGGGFGGGGGGCGEGF@FFFFGGGGGGGGCEGGGGGGGCGGGGGGGGGF8FGGGGGGDC8DCFGEDFGGGGGGGGGCFFGDCFGGGG89=9D8EFGFGB8;66=?F56=D9@FD9>*0C?6?=5AFFFA+0@=F7@AFFFG7?EEDF8ABA=):2((8-3@;BE*?B94A(((())/.27;)9)))/1,;3.9?57))/))
@M00200:205:000000000-AKKM3:1:1101:10748:4069 2:N:0:1
TACTAGGGTATCTAATCCCGTTCGCTACCCTGACCTTCGTGCATGAGCGTCAGATACTGTCCAGAGTCTCGCCTTCGCCACTAGTGTTCCTCTTGATATCTATGCATTTCACTGCTACACCAAGAATTCCAGACTCCCCTCCAGTTCTCTAGCATGGTAGTATCGGATGCAATTCGGAGGTTGAGCCCCCGGATTTCACATCTGACTTTCCACGCCGCCTACGCACCCTTTATACCCAATTCAGTCA
+
CCCCCGGGGGGGGGGGGGGGGGFGDFGGGGGGGGFGGGGGGGGGGGFGGGGGGFFGGGGFE<FG9FGGAEEGGGGGGG@EFF<FFFGGGAFGFGGFCFGGFGFGGCGGGGGGGFGFGGGGGGGGGGGGGFGG7=8E85=)*@DF3<CEG+,=>FFFBB=FGGEGFECGFFFFFEFD6:DEFGGGFG8*?0@B5ECFAEGE@E77EFFECEEFADGG9*?AABF>(*?DDF)897@CFB((7>6)9.;
@M00200:205:000000000-AKKM3:1:1101:5492:4077 2:N:0:1
TACTGGGGTATCTAATCCTGTTTGCTCCCCTAGCTTTCGCGCCTCAGCGTCAGGAACTGTCCAGAAAGTCGCCTTCGCCACCGATGTTCCTCCCGATCTCTACGCATTCCACCGCTACACCGGGAATTCCACCAGCCTCTACTGTGCTCAAGCCCGACAGTCTAGAAGGCAGCCTCACAGTTGAGCCGTGAGATTTCACCCCCTACTTACCGAGCCGCCTACGCGCCCTTTAAGCCCAATTCAGTCA
+
CCCCCGGGGGGGGGGGGGGGGGGGGGGGGGGGFGGGGGGGGGGGGGGGGGGGGGGGGGGGGGGGGGGGGGGGGGGGGGGDGGGGGGGGGGGGGGGGGGGGGGGGGGGGGAEFGGGFGGGGGG@ECCGGGGGGGGGGGFGFFGGFFFGFGFEFGD=BFGDEED7CCFCEAFF5@DFFFFCA>DFGFGGEF*5/=FCG66C6<@F@FFFFFFFFF9ED9D5?081).C>DC*,:5<<,;::76<<9:><
@M00200:205:000000000-AKKM3:1:1101:6050:4078 2:N:0:1
TACCGGGGTATCTAATCCCGTTCGCTCCCCTAGCTTTCGCGCCTCAGCGTCAGTGTCAGCCCAGCAACCCGCCTTCGCCGCAGGTGTTCCTCTCGATATCTACGCATTTCACCGCTACACCGAGAATTCCAGTTGCCCCTTCTGCACTCTAGCCCCGCAGTATCGGCTGACCGTTCTGGGTTAAGCCAAGAGATTTCACAGTCGACTTGCGGTGGCCGCCTACGCGCCCTTTAAGACTAATTCAGTCA
+
CCCCCGGGGGGFEGGFEFGGGGGGEFGGGGGGGGGGGFGGGEGGEGGGGGGGGEFGGGCEFGGGGFFFFGGGGGGGGGGGGGDGFFGGFGCGGGGDEFGGGGGGEGGGCFFGECEAGGGGGEGGCCFCFGGGGAFGEFGDBDD?8DFFGFGF;A65AEDFGGEF8?CFEGFFFF*35=7*@C4CAF,)29CFFG?D8<CCEE3;@98/7499((3A(:8;14,<,*09CDF)424)<)))6)444.4<
@M00200:205:000000000-AKKM3:1:1101:14319:4105 2:N:0:1
TACAGGGGTATCTAATCCCGTTCGCTCCCCTGGCTTTCGTGTCTCAGCGTCGGCACACCTCCAGTCACCCGCTTTCGCCGCCGGCGTTCCAAGCGATATCTACGCATTTCACCGCTCCACCGCTTGTTCCGGTGACCCCTAGGTGGCCCAAGACCGCCAGTATACCCCGCAGTTCCACGGTTGAGCCGTGGGATTTCACAAGGTACTTAACGACCCGCCTACACACGCCTTAAACCCAGTGCAGTCAAGA
+
<,CCCFECFGGGGFGGGGGECFFEGGGFGGGGGGGGGFFF@FGGGFCG@FGEEGGG@FEFFGFCCFFFGF7CCFFGGGEGE7FGGEGFGC=?9F=FC7CFG8FDDE7CDGGFFGGDGG,>B6CDE@DFGGG>CCGGFAGCFCF+,07)<@C>FDC9AE7*,52=E+8/8C>BE?8+8FDFFCCFFCEF3:=D:C**+)2:74<?).))))),((2:9DE63<:@2C7C**(.-)4481(.)).-)(64?F
@M00200:205:000000000-AKKM3:1:1101:16941:4116 2:N:0:1
TACTAGGGTATCTAATCCTGTTTGATCCCCACGCTTTCGTACCTCAGCGTCTGTACCCGTCCAGTTGGCCGCCTTCGCCACTGGTGTTCCTCCGAATATCTGCGAATTTCACCTCTACACTCGGAATTCCGCCAACCTCTCCGGGACACTAGCCACATAGTTTCAAAAGCAATTCCCGGGTTGAGCCCGGGGATTTCACTCCTGACTTGTGTGGCCGCCTACGTACGCTTTATGCGCAATTCAGTCA
+
CCCCCFGGGFGGGGGGGGGGGGGGGGGGGGFGGGGGGGGGGFGGGGGGGGGFFFFGGGFGGGGGGGGGGGGGGGGGGGGGGGGGGGGGGGGGGGDGGFGGGGGGGCGGGGGGGGGFGGGGGGGGGGGGGGFGGGGGGFGFFGGBE*==FFG+DFGFBGGFDDFGF+=DFGFEFFFFFA=>F8>C>EGFEGD>>CFGFEG<BFF=EE=?*4>BBFFC>GE<<@()/35C11(96<)(;42(-6-6A>4
@M00200:205:000000000-AKKM3:1:1101:18015:4121 2:N:0:1
TACCCGGGTATCTAATCCTGTTTGCTCCCCACGCTTTCGTGCATGAGCGTCAGTGTTGGCCCAGAAGGCTGCCTTCGCCATCGGTGTTCCTCCAGATCTCTACGCATTTCACCGCTACACCTGGAATTCCACCTTCCTCTGCCACACTCGAGCCAAGTAGTTTCGAGCGCAATTCCCAAGTTAAGCCCGGGGATTTCACACTCGACTTGCTCAGCCACCTGCGCACACTTTACACCCAGTTCAGTCA
+
CCCCCGGGGGGGGGGGGGGGGGGGGGGGGGGGGGGGGGGGGGGGGGGGGGGGGGGGGGGGGGGGGGGGGGGGGGGGGGGGGGGGGGGGGGGGGGGGGGGGGGGGGGFGGFFGGGGFGEGGGGGGGGGGGGGGGGGGGFGFFGGFGFGDGFGDEGGFFGFFFFFFAFFGFGFFFFFFFFGFGGGGCGGFFGGFFGGFA7=EFBDBFF?@EFCEEBGF28A;3(189ED<FD3C<37(8=3(.9??EFA
@M00200:205:000000000-AKKM3:1:1101:5062:4122 2:N:0:1
TACGAGGGTATCTAATCCTGTTTGATCCCCACGCTTTCGTGCCTCAGCGTCAATATTTGCTTAGTAAGCTGCCTTCGCAATCGGTGTTCTACATCATATCTAAGCATTTCACCGCTACATGATGTATTCCGCCTACCTCAACAATATTCAAGACTCATAGTATCAAAGGCATTTCTACAGTTAAGCTGTAGGATTTCACCCCTGACTTACAAGCCCGCCTACACACCCTTTACACCCAAGTCAGTCA
+
CCCCCFGGGGGGGGGGGGGGGGFGGGGGGGG7FGGGGGGGGGGGGGGGGGGGGFFGGGGGFFGGGFECFGFEGGGGGGGGGGFGFGGGGGGGGFEGGGGGGGGGGGGG;FDFGGG>DGGGCGGGGGGGGFGCDGGGGFGFFFGF,<?EG?;9>=AFDDFBCD99;CD86DD)0*5DFFDFFFG@<EGFFGGF?FFG+*,>5=D)00901>A7>)@;8C*):0=AC@*/;;:C=EB=E47)*1*/*1*
@M00200:205:000000000-AKKM3:1:1101:12753:4151 2:N:0:1
TACGCGGGTATCTAATCCTGTTTGCTCCCCACGCTTTCGCACCTCAGCGTCAGTATCGGGCCAGTGAGCCGCCTTCGCCACTGGTGTTCTTGCGAATATCTACGAATTTCACCTCTACACTCGCAGTTCCACTCACCTCTCCCGAACTCAAGATCGCCAGTATCAAAGGCAGTTCTGGAGTTGAGCTCCAGGATTTCACCCCTGACTTAACAATCCGCCTACGTTCGCTTTAAACCCAGTTCAGTCAAGA
+
CCCCCGGGGGGGGGGGGGGGGGGGGGGGGGGGGGGGGGGGGGGGGGGGGGGGGGGGGGGGGGGGGFGGGGGGGGGGGGGGGGGGGGGGGGGGGGGGGGGGGGGGGGGGGGGGGGGFGGG@9=FG@EGGGGGGGGGGF6D8DFGDCB8DGFG+;CFFFGGFGGFGFFGGF5C=>EFAFCFFGGF:*><A6>FAFEFDFEG;=552(8;CEEEF=EGGFGF0<;<5(35CCDF3))76C:((.))).<AA<2
@M00200:205:000000000-AKKM3:1:1101:15798:4153 2:N:0:1
TACTGGGGTATCTAATCCTGTTTGATCCCCACGCTTTCGTGCCTCAGTGTCAATATTCCCGTAGTGAGCTGCCTTCGCAATGGGTGTTCTATGTCATATCTAAGCATTTCACCGCTACATGACATATTCCGCTCACCTCCAGGGTATTCAAGACAGATAGTATCAATGGCAGTTTCCGGGTTAAGCCCGGAGATTTCACCACTGACTTACCTGCCCACCTACGCACCCTTTACGCCCAGTTCAGTCA
+
CCCCCGGGGGGGGGGGGGGGGGGGGGGGGGGGGGGGGGGGFEGGGGGGGGGGGGGGGGGGGGGDGGGGGGGGGGGGGGGCFGCFGGGGGGGGGGGGFGGGGGGGGGGGGCGGGGGAGFGGGGFFGGGCFFGGGGGGGFFDFDFEGFG7DFFDCFFFFGGFDGFFEFFGFFFDFEFFFE>?FGGC+@855=@>EFCFFFG6@5=59CCE@5EE95B55C5:;;AF=C*@;?6C*-52B9D64CF<5)7
@M00200:205:000000000-AKKM3:1:1101:6783:4171 2:N:0:1
TACCGGGGTATCTAATCCCGTTCGCTACCCTAGCTTTCGTGCCTCAGCGTCAGAAGAGACCCAGTGAGCCGCCTTCGCCTCCGGTATTCCTGATGATATCAACGCATTTCACCGCTCCACCATCAGTTCTGCTCACCTCTAGGTTCCTCAAGCACGGTAGTTTAGAGCGCAATTCCTCGGTTGAGCCGAGGGCTTTCACACCCTCCTTTCCGCGCAGCCTACGAACTCTTTAAACCCAGTTCAGTCA
+
CCCCCGGGGGGGG9FGFDGGGGGGGGGGGGGGGGGGGGGGGGGFFAE@CFDEEGGFGEGGGGGGGGCCGGGGFGGGGGG7BFEGFFFFGGGG9,CEFG4AEDFEGEGGGGDGGEEDGGGGC89EF9FGGGGGGDGGG0@DFGCFGFGEGFFF9+=@>E+@E7FFD*+EA89@DEC?7=CDEECFFF;?@C>9?CCC+01@EF25(0->CC=(((*/69A(466033)2::AFBF)3;3(().5).44
@M00200:205:000000000-AKKM3:1:1101:16751:4173 2:N:0:1
TACTGGGGTATCTAATCCTGTTTGCTCCCCACGCTTTCGCGCCTCAGCGTCAGTACCGTCCCAGCGAGCTGCCTTCGCCATCGGTGTTCCTCCTGATATCTGCGCATTTCACCGCTACACCAGGAATTCCACTCGCCTCTTCCGGACTCTAGCCCGACAGTATCCACCGGCATTCAAGGGTTGAGCCCCTGACTTTCACAGCGGACTTGTCGGGCCGCCTACGCGCTCTTTAAACCCGGTTCAGTCAAGCT
+
CCCCCGGGGGGGGGGGGGGGGGGGGGGGGGGGGGGGGGGGGGGGGGGGGGGGGGGGGGGGGGGGGGGGGGGGGGGGGGGGGGGGGGGGGGGGGGGGGGGGGGGGGGGGDGGGGGGDGGGGGGGGGGGGGGGGGGGGGFGFFGGFGAGFGFGD@DGFFGGFCGEGFFGGFGFFFFFFFFGBGFGGFGGFFFFFFGGGFFGFFFFFFFF<3;@D6@GEFGF0::059D3>G74:5<78>(49BFFA>AF5<))
@M00200:205:000000000-AKKM3:1:1101:22753:4178 2:N:0:1
TACAAGGGTATCTAATCCTGTTTGCTCCCCACGCTTTCGTGCATGAGCGTCAGTGCAGGCCCAGGGGATTGCCTTCGCCATCGGTGTTCCTCCGCATATCTACGCATTTCACTGCTACACGCGGAATTCCATCCCCCTCTGCCGCACTCTAGCCATGCAGTCACAAATGCAGTTCCCAGGTTGAGCCCGGGGATTTCACATCTGTCTTGCATAGCCGCCTGCGCACGCTTTATGCCCAATTCAGTCAAGAC
+
CCCCCGGGGGGGGGGGGGGGGGGGGGGGGGGGEGGGGGGGFGGGGGGGGGGGDGGGGGGGGGGGGGGGGGGGGGGGFGGGGGGDGDGGGGGGFGG@EEGGGGGGGGGEGGGGGGGFGGFGGDEEDE8EGGGGGGGGGFGFFDGFGFG=GFG7@DGFDGCBEFEGFFGGFFFEFFFFFFGFFGG5ACGFECE>B5C6B>CEEFFCF74<4E=EEEG63CB@F?081=:D77=;39AAC>114<2)44.622(
@M00200:205:000000000-AKKM3:1:1101:17812:4203 2:N:0:1
TACCCGGGTATCTAATCCCGTTCGCTCCCCACGCTTTCGTACCTCAGCGTCAGAATCGGCCCAGCGGCCTGTTTTCACCTTCGGCGTTCCGATAGATATCAACGCATTTCACCACTCCACCTATCGTTCCGACCGCCCCTACCGATCTCAAGACATGCGGTTCGCCGTGCAATTCCTCGGTTGAGCCGCGGTATTTCACACGACGCCTGCATATCCGCCTACGTACGCTTTATACCCAATTCAGTCACGAT
+
CCCCCGGGGGGGGGGGGGGGGGGGGGGGGGGGGGGGGGGGGGGGGGGGGGGGGGGGGGGGGGGGGGGGGGGGGGGGGGGGGGGCGGGGGGGGGGGGGGGGGGGGGGGGGGGGGGGFG8FGGGGGGGGGGGGGDEGG@DGCFGGFGFGFGFGFGFGA9DD4=DAD>8?EDDF4A>FFFFD:FEG*;+C5)97>@GFD=4EDFF>F>>BFB<<AAAFFBGF128(73;:C*9?<2<>4<7(362-64<A)(:(
@M00200:205:000000000-AKKM3:1:1101:13296:4220 2:N:0:1
TACGAGGGTATCTAATCCTGTTTGCTCCCCACGCTGTCGCGCCTCAGTGTCAGCAACGGCCCAGCAGAACGCCTTCGCCACTGGTATTCTTCCCGATCTCTACGCATTCCACCGCTACACCGGGAATTCCATCTGCCCCTACCGTGCTCTAGCTCGCCAGTCTGACCGGCAGCCCCGGAGTTGAGCCCCGGGATTTCGCCAGCCACTTAACGGGCCACCTACGCGCCCTTTAACCCCAGTTCAGTCAAGA
+
CCCCCGGGGGGGGGGGGGGGGGGGGGGGGGGGGGGGGGGGGGGDGGGGGGGGGGGGGGGGGGGGGGGGGGGGGGGGGGGGGGGGGGGGGGGGGGGGGGGGGGGGGGGGGFGGGGGFGGGGGGGGGGGGGGGGGGGGGFGFFGFFGFGFGFGGGGGDFBDBFGFF5BGGEEFFE<DEFFGEGGFFFGFFFGEF3CECF(:;<>DDFF;9AAABFFGGFGF::7152CEGG*))-.48C1(5:6AB<44.42
@M00200:205:000000000-AKKM3:1:1101:23644:4221 2:N:0:1
TACCGGGGTATCTAATCCCGTTTGCTCCCCTAGCTTTCGCGCCTCAGCGTCAGAAGAGGTCCAGCCGTTCGCTTTCGCCACCGGCGTTCCTTCCGATATCAACGCATTTCACCGCTCCACCGGAAGTTCCAACGGCCCCTATCTCCCTCGAGACAAGCAGTATCCAAGGCACTTTTCCGGTTGAGCCGAAAGATTTCACCCCGGACTTGCTGATCCGCCTACGCGCCCTTTCAACCCAGTTCAGTCA
+
CCCCCGGGGGGGGGGGGCFGFGGGGGGFGGGGGGGGGGGGEGGGGGGGGGGEGGGGGGGGGGGGGGGGGGGGGGGGGGGGGGGGGGGGGGGGGGGDCGGGGGGGGGGGGGGFGGGFGEEFGEEGDEFGF:EFGG6C9AE=F@9FGFGFGFGGGGGFFGGF,B*=AF>:FDFBFBFFFFGDGCD46>C>):=>FFGG=CC<?B99>FB24<>)64<C:<>BFB?>(:;D10)).))(2(44))4642)
@M00200:205:000000000-AKKM3:1:1101:20876:4226 2:N:0:1
TACGCGGGTATCTAATCCTGTTTGCTCCCCACGCTTTCGCGTCTCAGCGTCAGTACCGTCCCAGCGAGCTGCCTTCGCCATTGGTGTTCCTCCCGATATCTGCGCATTTCACCGCTACACCGGGAATTCCACTCGCCTCTTCCGGACTCTAGCCCGACAGTATCAACCGGCTTTCAAGGGTTGAGCCCTTGACTTTCACAGCTGACTTACCGGACCGCCTACACGCTCTTTAAACCCAATTCAGTCAAGA
+
CCCCCGGGGGGGGGGGGGGGGGGGGGGGGGGGGGGGGGGGGGGGGGGGGGGGGGGGGGGGGGGFGGGGGGGGGGGFGGGGGGGGGGFGFGGGGGGGGGGGGGGGGGGGGGGGGGGFGGGGGGGDGGFFGGGGGGGGGFGFFGGFGFGFGFGFF*CEEGC4DCE@EFGFEGFFFEFFFFGDGGGFAFFFF46BFGC@@6F347;@8@9?><@?BFGGFGD?FFFF?=)99>B<>22,;::22<44A<>2<>
@M00200:205:000000000-AKKM3:1:1101:16529:4231 2:N:0:1
TACCCGGGTATCTAATCCCGTTCGCTCCCCTGGCTTTCGCGCCTCAGCGTCAGAAAGGGTCCAGCGCCTCGCCTTCGCCACCGGAGTTCCGGTCGATATCAACGCATTTCACCGCTCCACCGACCGTTCCAGACGCCCCTACCCTCCTCGAGGCATCCAGTATCCGCGGCACTTCCCCGGTTAAGCCGGGGGCTTTCACCACAGACTTGGATGCCCGCCTACGCGCCCTTTAAGCCCAGTTCAGTCA
+
CCCCCGGGGGGGGGGGGGGGGGGGGGGGGGGGGGGGGGGGGGGGGGGGGGGGGGGGGGGGGGGGGGGGGGGGGGGGGGGGGGGGGGGGGGDGGGGGEGGGGGGGGGGGGGGGGGGFGGGGGGGGGGEGGGGGGGGGEFGD5DGFGFGFGFE9>C4AFFDFGG?D@BGE?EA@F@FF;FD:FGDFFGG>EGEFFGGFBFFADBFFFF><A?02:BFG?DEFFF:EFGFD)2:<<-)4;4<2>2)-))6
@M00200:205:000000000-AKKM3:1:1101:21675:4235 2:N:0:1
TACTGGGGTATCTAATCCCGTTTGCTCCCCACGCTTTCGCGCCTCAGCGTCAGGAAATGCCCAGAGACCCGCCTTCGCCACCGGTGTTCCTCCCGATCTCTACACATTTCACCGCTACACCGGGAATTCCAGTCTCCTCTGCATCCCTCAAGAACGGCAGTATCAGCCGACGTTTCTCGGTTGAGCCGAGAGATTTCACGACTGACTTGCCATCCCGCCTACGCCCCCTTTAAGCCCAGTTCAGTCAAGA
+
CCCCCGGGGGGGGGGGGFGGGGGGGGGGGGGGGGGGGGGGGGGGGGGGGGGGGGGGGGGGGGGGGGGGGGGGGGGGGGGGGGGGGGGGGGGGCFFGGGGGGGFGGGGGGGFGGGGFGGGCDEG8FEGGGGGGDFDGGFGCDCFFFFF5DFGFCGG>>CD>EF=FEFCF5EFB5);A+=3@C:C86A,8:?*)8CC>:?+/3210.(4)).4773;C(98(8:05(25C)2)):A98C:1(649<44):<-
@M00200:205:000000000-AKKM3:1:1101:9855:4236 2:N:0:1
TACAGGGGTATCTAATCCTGTTTGCTCCCCACGCTTTCGCGCCTCAGCGTCAGTAATGAGCCAGTATGTCGCCTTCGCCACTGGTGTTCTTCCGAATATCTACGAATTTCACCTCTACACTCGGAGTTCCACATACCTCTCTCATACTCAAGACACCCAGTATCAAAGGCAGTTCCGAGGTTGAGCCTCGGGATTTCACCCCTGACTTAAATGTCCGCCTACGCGCCCTTTACGCCCAGTTCCGTCA
+
CCCCCGGGGGGGGGGGGGGGGGGGGGGGGGGGGGGGGGGGGGGGGGGGGGGGGGGFGGGGGGGGGFGGGGGGGGGGGGGGGGGGGGGGGGGGGGGGGGGGGGGGGFGGGGFGGGGFGGGGGGGGFGGFGGGGGG8EFFGDD=6?F79DGFGG=D?F?GGF?GFFEFGGFGFF6=FDE>>*@CG?FEGFFD79?EGGFEGCCFF5:>;AEEF**;DFDGD=2796(4:C);;4C0<@G6(6.9),)(,
@M00200:205:000000000-AKKM3:1:1101:24316:4251 2:N:0:1
TACGCGGGTATCTAATCCTGTTTGCTCCCCTAGCTTTCGCTCCTCAGCGTCAATGTCGGTCCAGGATGCCGCCTTCGCCACCGGTATTCCTCCAGATATCTACGCATTTCACCGCTACACCTGGAATTCTGCATCCCTCTCCCGAATTCAAGCCATCCAGTATCACACGCAGTTCCCAGGTTAAGCCTGGGGATTTCACGTGTGACTTAGTTGGCCGCCTACGAGCCCTTTAAACCCAATTCAGTCAAGA
+
CCCCCGGGGGGGGGGGGGGGGGGGGGGGGGFFGGGGGGGGGGGGGGGGGGGGGGFGGGGGGGGGGDDGGGGGGGGGGGCFFDGGGE<EFAFGGGGGGGGGCGGG@EGGGGGFGGGFGGGGGCFGGGGGGGGGFEFEGFGBFGGEGFDFGFGD9=DFFGFFDFFCCFGCDEBABF6BFFGFGGGDCFCCFFEB>EEGFAE=DFFFCE<4*>89@:?F@GE?<@;):/87CF8CE935C;;:>AA4)6A47<
@M00200:205:000000000-AKKM3:1:1101:21309:4287 2:N:0:1
TACCGGGGTATCTAATCCCTTTTGCTCCCCACGCTTTCGTGCCTGAGCGTCAGTAACTGTCCAGGAAGCTGCCTTCGCCATTGGTGTTCCTCACGATATCTACGCATTTCACTGCTACACCGTGAATTCCGCTTCCCTCTCCAGTACTCTAGCCGGATAGTTTCGGGCGCAGTTTCAAGGTTAAGCCTTGAGCTTTCACACCCGACACACCCGGCCGCCTGCGCACCCTTTCAACCCAGTTCAGTCA
+
CCCCCGGGGGGGGGGGGGGGGGGGGGGGGGGGGGGGGGGGGGGGGGGGGGGGGGGGGGGGGGGGGGGGG8FGGGGGGGGGGGGGGGGGGGGGGGGGGGGGGGGGGGGGGGGGGGGFFEGGGEGGFDFGEGGGGGGGGFEBFDGFGFFDFFF+@CDAAGGFGGEGAA>EBGFBFCFFF7>FGGFFFGGFFF:6CFFBF?FCE99=A>BB@@@@F2CEFGE6=7;DFGFGF52)64:<G??7AAD<>FD
@M00200:205:000000000-AKKM3:1:1101:9918:4296 2:N:0:1
TACAGGGGTATCTAATCCCGTTTGCTCCCCTAGCTTTCGCGCCTCAGCGTCAGTGTCGGTCCAGGAAGCCGCCTTCGCCACCGGTGTTCCTCCGGATATCTACGCATTTCACCGCTACACCCGGAATTCCGCTTCCCTCTCCCGAACTCAAGCCCGGCAGTCTCCCGTGCAGTTCCTCAGTTGAGCCGAGGGATTTCACACAGGACTTACCGAACCGCCTACGCGCCCTTTAAACCCAGTTCAGTCAAGCT
+
CCC8BFGGGGGGGGGGGGGGGGGGGGGGGGGGGGGGGGGGGGGGGGGGGGGGGGGGGGGGGGGGGGGGGGGGGGGGFFFGGGGDGGGGGGGGGGEDGFFGGGGGGGGGGGGGGGGFGGGGGGGGEGGGGGGGGGGGGFGDFGGDEFGBGFEDGGDBBGGDGGFGEFGGFGFFFFFFFFGFFGG+6AF5/C5)8CCFF?E3@1=DFFF@FF86;9GG;GFFBB6>9EEDDF2AAF<BD<<?<AA2.<A)43)
@M00200:205:000000000-AKKM3:1:1101:12221:4339 2:N:0:1
TACTCGGGTATCTAATCCCGTTTGCTCCCCTAGCTTTCGCGCCTCAGCGTCAATGCCGGTCCAGGATGCCGCCTTCGCCACCGGTGTTCCTCCAGATATCTACGCATTTCACCGCTACACCTGGAATTCCGCATCCCTCTCCCGGATTCAAGCCCGCCAGTATCGGACGCAGTTCCCGAGTTGAGCTCGGGGATTTCACGTTCGACTTAGCGGGCCGCCTACGCGCCCGTTAACCCCAGTTCAGTAA
+
CCCCCGGGGGGGGGGGGFFGGGGGGGGGGGGGGGGGCFFGGCGGGGGFGGGGGGFGEGGGGEGGGGDGGGGFGGGGGGGGGGGGGEGCFGGGGGGGGGGGGDF@:=:FCEGGGCGDGDGGFFGGGGGFGGGGGGGFFBGFFCFEG?D5=DCC,08?A8>*@:*C=BGEACDFFFFFFD4>C*=DFG,;BCGAAE6*;<C@D;@608(1;>EFF>>C7CD:((40488D)1(-8)42>:-3<2)..))
@M00200:205:000000000-AKKM3:1:1101:20668:4357 2:N:0:1
TACGAGGGTATCTAATCCCGTTCGCTCCCCTGGCTTTCGTTCCTCAGCGTCAGAAGACCCCCAGTAAGCCGCCTTCGCCTCCGGTGTTCCTGATGATATCAACGCATTTCACCGCTCCACCATCAGTTCCGCTTACCTCTAGGTCCCTCGAGCACAGTAGTTTAGAGCGCAATTCCTCGGTTGAGCCGAGGGATTTCACACCCTACTTTCTGCGCCGCCTACGAACTCTTTATGCCCAATTCAGTCA
+
CCCCCGGGGGGGGGGGGGGGGGGGGGGGGGGGGGGGGGGGGGGGGGGGGGGGGGGGGGGGGGEGGGGGGGGGGGGGGGGGGGGGGGGGGGGGGGG?<FFGFFGGGGGGGFDGGGGDGGGGGFGGGFFGGGGGGGGGGFGEFGFFF?FBG?E8EDGBFF@FC7DD@FGGFGF@D@CFFFDEGDD>FGGFFGGEFGGFCEGFE=@B===?CE3<E>GG3C>;?@<D(:<F:C>DBFF<F:0?9AAA444
@M00200:205:000000000-AKKM3:1:1101:19333:4409 2:N:0:1
TACACGGGTATCTAATCCTGTTTGCTCCCCTAGCTTTCGCGCCTCAGTGTCAGTTACGGTCCAGTGAATCGCTTTTGCCACCGGCGTTCCTCTCGATATCTACGCATTTCACCGCTACACCGAGAGTTCCATTCACCCCTCCCGAACTCAAGCTCGGCAGTATCCACGGCAGTTCCTCGGTTGAGCCGAGGGATTTCACCATGGACTTACCAAGCCACCTACGCGCGCGTTCAACCCAATTCAGTCAAGA
+
CCCCCGGGGGGGGFGGGGGGGGGGGGGGGGGGGGGGGGGGGGGGGGGGGGGGFGGGGGGGGGGGGGGGGGGGGCFGGGGGGGGGGGGGGGGGGGGGGGGGGGGGGGGGGGGGGGGFGGGGGG8@CE>DFGGGGFGGFBGFFGDFDEGBFFG=FFGFFGD>FCECCFGG>CBFFCFFFFG4C*CD4AC>9DEEAGGDF?77@@41)))/4)5>36FC@GFF;17:9E@D)9-((6:?G:6.449545424)
@M00200:205:000000000-AKKM3:1:1101:16208:4411 2:N:0:1
TACAAGGGTATCTAATCCTGTTTGCTCCCCACGCTGTCGCGCCTCAGTGTCGGCTATAAGGAGTTTGCACTCCCACTGCCCAGCAGACCGCCTTCGCCACTGGTGTTCTTCCGGATCTCTACGCATTCCACCGCTACACCCGGAATTCCATCTGCCTCTACAGTGCCCGAGCCTCACCGTCGCCGCGGCCGATCTGGAGTTGAGCTCCAAACTTTCACCGCGGCCTTATGATGGCCACCTACGCGCCCTTT
+
CCCCCGGGGGGGGGGGGGGGGGGGGGGGGGGGGGGGGGFGGGGGGGGGGGGGEGGGGGGGGGGGGGGGGGGGGGGGGFGGGGFGGFGG<EGGGGGGGGGGGGGGGGCGGGGGGGGFGGGGGGGGDGGGGGGGGGGGGFDDFGGDDFGFGFFCBDGFFGFFGFFFEFGGBGEFE@AFA*3;CCDGFGGDFG5BBGG7A)7=3;1@EEFF@;EF3<9>CGFB>3(798?*CCAAFBFB?::73:?>>>FB;B2
@M00200:205:000000000-AKKM3:1:1101:8870:4418 2:N:0:1
TACTGGGGTATCTAATCCCGTTCGCTACCCACGCTTTCGTGCCTCAGCGTCAGAACTGGCCCAGCGGCCTGTCTTCACCGTCGGCGTTCCGATAGATATCTACGCATTTCACCGCTCCACCTATCGTTCCGACCGCCCCTACCAGCCTCAAGATGTGTGGTTCACGAAGCAATTCCCCGGTTGAGCCGAGGGATTTCACAACATGCCTACACATCCGCCTACGCACGCTTTAAACCCAGTTCAGTCAAGA
+
CCCCCGGGGGGGGGGGGGGGGGGGGGGGGGGGGGGGGGGGFGGGGFGGGGGGGGGGGGGGGFGFGGGGGGGGGGGGGGFGGG7FGGGGGCEFGGGGFGGGGGCFGGGGGGCDFEE>DGFGGGGGGGGGGEGGGGGGGDGDFGGF69C@>5CC;D<B@9AA,99CAA*;9EFBB*++;FG>FC)0?C28)>=BBFCFFEGEE(68;8344:?0486@1FD,288B?GDG5/2)..)4;((.)-4)))).)-
@M00200:205:000000000-AKKM3:1:1101:11728:4442 2:N:0:1
TACGCGGGTATCTAATCCCGTTCGCTCCCCTAGCTTTCGTGCCTCAGCGTCAGAAGAGACCCAGTGAGTCGCTTTCGCCACCGGCGTTCCTTAGGATATCAACGCATTTCACCGCTCCACCCTAAGTTCCACTCACCCCTGTCTCCCTCCAGCACAGTAGTTTTGGGCGCAGTTCCCCGGTTGAGCCGGGGGATTTCACACCCAACTTTCTGCACAGCCTACGCACCCTTTACACCCAATTCAGTCA
+
CCCCCGGGGGGGGGGGGGGGGGGGGGGGGGGGGGGGGGGGGGGGGGGGGGGGGGGGGGGGGGGGGGGGGGGGGGGGGGGGGGGGGGGGGGGGGGGGGGGGGGGGGGGGGGGGGGGFGGGGGGGGFGFGGFGGGGGGGFGDFFGFGFGFGFGGGGG5FF7?DFFGFDGGFGFFFFFFFFGDG5CCFGGD;DGFF5FGFEFEFFFFFBFFBFFFAA<<7FF?FBF32CFG3>:2<BA?E?F?A4>><>F
@M00200:205:000000000-AKKM3:1:1101:8650:4449 2:N:0:1
TACTGGGGTATCTAATCCCGTTTGCTCCCCTGGCTTTCGCGCCTCAGCGTCAATACCGGTCCAGGATGTCGCCTTCGCCACCGATGTTCCTCCAGATATCTACGCATTTCACCGCTACACCTGGAATTCCACATCCCTCTCCCGGATTCAAGCCTGCCAGTTTCGGACGCAGTTCCCGGGTTGAGCCCGGGGATTTCACGTTCGACTTAACAGGCCGCCTACGCGCCCTTTATACCCAATTCAGTCA
+
CCCCCGGGGGGGGGGGGGGGGGGGGGGGGGGGGGGGGGGGGGGGGGGGGGGGGGGGGGGGGGGGGGGGGGGGGGGGGGFGGGGGGEGGGGGGGGGGGGGGGGFFGGGGGGGFGGGFGGGGGGGGGGGGGGFGF8FEGFGFFDFEGFG9FDG9=DGFFGFFFGE7AEDEEGFBDEFFFDGEF>DGFGGFEGGFFDGGFFGDFFF;8?F@CCE?<?F8>DA81:159CDGDG?<2:44C3?<B>>A>9<
@M00200:205:000000000-AKKM3:1:1101:18618:4450 2:N:0:1
TACCCGGGTATCTAATCCTGTTTGCTACCCACGCTTTCGCGTCTCAGCGTCAGTACTCGTCCAGAAGGCCGCCTTCGCCACCGGTGTTCCGCTTGATATCTACGAATTTCACCTCTACACCAAGCATTCCACCTTCCTCTCCGAGACTCTAGCGACGCAGTTTCGGGTGCACTTCCATGGTTGAGCCATGGGCTTTCACATCCGACTTGCGTCGCCGCCTACACGCGCTTTACACCCAATTCAGTCAAGA
+
CCCCCGGGGGGGGGGGGGGGGGGGGGGGGGGGGGGGGGGGGGGGGGGGGGGGGGGGGGGGGGEGGGGGGGGGGGGGGGGGGGGGGGGGGGEGGGGGGGGGGGGGGFFFGFGGGGGFGGGGGGG@DGGGGGGGGGGGGFGEFGGFGFGFGFF=FGDBDGGFGGFCFFGFFGFFBEFFFAFFGGGGFGGFFGGFFGFGFFGFFF=9>@F689;360CE6CB@??BF6E@D)9?A2<AFGB(8BF>>B<<422
@M00200:205:000000000-AKKM3:1:1101:12501:4461 2:N:0:1
TACTCGGGTATCTAATCCTGTTTGCTCCCCACGCTGTCGCGCCTCAGTGTCAGAACTGGTCTAGCTGGCCGCCTTCGCCACGAGTGTTCTCCCCCATCTCTACGCATTTCACCGCTACACAGGGAATTCCACCAGCCCCTCCCAGCCTCAAGTCCTGCAGTTTCTCCCGACACACCACGGTTGAGCCGTGGGCTTTCACGGGAGACATACAGCACCACCTACGCGCCCTTTAAACCCAATTCAGTCAAGA
+
CCCCCGGGGGGGGGGGGGGGGGGGGGGGGGGGGGGGGGGGGGGGGGGFGGGGGGGGGGGGGGGGCEGGGGGGGGGGGGCGGGGGGGGGGGG<FEFGGGGGGGGGGGGEGGGGGGGFGGGGGGC@DGGGGGFGGFDFFDGD?EGFDDFFGFDD=DGFFGC*E+DG;;=3@:?=BCFBFFC5@CD>FGC>*3**9CFFFCGF@(8@?>2))7=>E@DF@GE1(.:>1C>D/7):99<0E?(,<AD4:296,)
@M00200:205:000000000-AKKM3:1:1101:11274:4462 2:N:0:1
TACCCGGGTATCTAATCCCGTTTGCTCCCCTAGCTTTCGCTCCTCAGCGTCAATGTCGGTCCAGGATGCCGCCTTCGCCTCCGGTGTTCCTCCAGATATCTACGCATTTCACCGCTACACCTGGAGTTCCGATCACCCCTCCTGCACTCAAGCTCGACAGTATCGAAGGCAGTTCCGCAGTTGAGCTGCAGGCTTTCACCTCCGACTTGAAGAGCCGCCTACGCGCGCTTTAAACCCAGTTCCGTCA
+
CCCCCGGGGGGGGGGGGGGGFGGGGGGGGGFFGGGGGGGGGGGGGGGGGGGGGGGGGGGGGGGGGGGGGGGGGGGGGGGGGGGGGGGGGGGGGGGGGGGFGGGGGGGGGGGGGED>GGGGGGGGGGFFGEEGDGGGFFGFBCGFGFGFGFGDFDFEBCCDGGCC@F6:@FFDF@F;BEGFE;BDFFFFFFGFFG6>FCFEFFFFFFF(*7>B)(9C65>0362:(3<D59626<<?GBB?FF)(,(4
@M00200:205:000000000-AKKM3:1:1101:22381:4535 2:N:0:1
TACTGGGGTATCTAATCCTGTTTGCTCCCCACGCTGTCGCGCCTCAGTGTCGGCTAAGAGGAGCTTGCGCTCCCACCGCCCAGCAGACCGCCTTCGCCACTGGTGTTCTTCCGGATCTCTACGCATTCCACCGCTACACCCGGAATTCCATCTGCCTCTACGGTGCCCAAGCCCTACAGTCGACGCGGCAGATCCGGAGTTGAGCTCCGGACTTTCACCGCGTCCTTATAGTGGCCCCCTACGCGCCCTTT
+
CCCCCGGGGGGGGGGGGGGGGGGGGGGFGGGGGGGGGGGGGGGGGGGGGGGGGGGGGGGGGGGGGGGGGGGGGGE=FGGFFF8FFGGF<@>BFFGGGEEFGGGGGGGF8AFGGGDFCEGGGGGGEGCFFGGFGDG@=?ADFGGEGFGFFF7CGGGFFFFFGGFGDFA?AGFFFFFFFF>FCEDGAED?BGGFFGGGF(=<;C383CEE62392403<FBBFF>@9A?C7:A)5.04*171,80>0(37;0)
@M00200:205:000000000-AKKM3:1:1101:15381:4539 2:N:0:1
TACGCGGGTATCTAATCCCATTCGCTCCCCTGGCTTTCGTGTCTCAGCGTCAGCGCACTCCCAGTCGTCTGTTTTCACCGTTGGCGTTCCAAACGATATCTACGCATTTCACCGCTCCACCGTTTGTTCCGACGACCCCTAAGTGGCTCAAGACGGGCAGTATACCGAGCAGTTCCACGGTTGAGCCGTGGGATTTCACAAGGTACTTACCCGTCCGCCTACACACGCCTTAAGCGCAATTCAGTCAAGA
+
CCCCCGGGGGGGGGGGGGGGGGGGGGGGGGGGGGGGGGGGGGGGGGGGGGGGDGGGGGGGGGFGGGGGGGGGGGGGGGGGGDFFGGGGGGG5FGGEGCGGGGGGGGGGGGGGGGG>DFGGGDGGFGGDFFGGGGDGGDGFFGGFGFG5DFG;AFGAEGGFGGEFFFGCEDFFFFFFFFGFFDDGFGGFBGGFFGCCCFGEFF(;;9EEE@EEBDGGFGE?1:(..;>D*237)62(:9(-).4:449))-
@M00200:205:000000000-AKKM3:1:1101:15647:4540 2:N:0:1
TACCGGGGTATCTAATCCTGTTTGCTCCCCACGCTGTCGCGCCTCAGCGTCAGTTCTGGCCCAGTCGACCGCCTTCGCCACCGGTGTTCTTCCGGATCTCTACGCATTCCACCGCTACACCCGGAATTCCATCGACCTCTACCAGACTCAAGCCTCCCAGTTCGCACGGCAGACTCGGAGTTAAGCCCCGAGCTTTCACCGCACGCTTGAAACGCCGCCTACGCGCCCTTTACACCCAGTGCAGTCAAGA
+
CCCCCGGGGGGGGGGGGGGGGGGGGGGGGGGGGGGGGGFGGGGGGGGGGGGGGGDGGGGGGGGGGGGGGGGGGGGGGGGGGGGGGGGGGGGGGGGGGGGGGGGGGGGGGGGGGGGFGGGGGGGCG7EFGGGDGGCEGFGFFFGFFAGFGFGGDGGFFGGFFGFGADGG>D49F=6AF55>C6DDFG<AA3EBBGF>4?FA799>>9:(:024)-:C>GBFBBB59E5C1536)68<E:6(.6<94:<57)
@M00200:205:000000000-AKKM3:1:1101:25501:4544 2:N:0:1
TACTAGGGTATCTAATCCGGTTCGCTCCCCTAGCTTTCGCGCCTCAGCGTCAGGATTGGCCCAGCCATCCGCCTTCGCCACCGGCATTCCTAGCGATATCTGCGCATTTCACCGCTACACCGCTAGTTCTAATGGCCTCTACCATCCTCAAGTCAACGCAGTATCCGACGCAGTTCCACAGTTGAGCCGTGGTCTTTCACGCCGGACTTACGTACCCGCCTGCGCGCACCTTATGCCAAATTCAGTCACG
+
CCCCCGGGGGGGGGGGGGGGGGGGGCGGGGGGGGGFGGGGGGGGGGGGGGGDFGGGGGGGGGGGGGGGGGGGGGGGGGGGGGGGGGGGFG8FGGGGGGGGGGGEGGGGGGGGGGG>DEGGGGGGDEE8FFAFDFFCFFGEFFGFEF68=DFGGGCFFGDAGGFGFFGGFEDAF=CFFFGFF?FGFFGFFCC>?6=C@?18>B((6199@;<?D@5C4)8;:?0>;CBD))43A<44:).8)5AD><A)),
@M00200:205:000000000-AKKM3:1:1101:13136:4546 2:N:0:1
TACAGGGGTATCTAATCCTGTTTGCTCCCCACGCTGTCGCGCCTCAGCGTCAGCACGGGGACAGATTGCTCTGCCCCCTTCCGGCCCAGCAGACCGCCTTCGCCACCGGTGTTCTTCCGGATCTCTACGCATTCCCCCGCTACACCCGGCATTCCGTCTGCCCCTACCGTGCCCCAGCCCAACAGTCGCCCGCGCCGATCCGGGCCTGAGCCCCGCACTTTCACGCCAGCCGTAACCACCCGCCTGCGCGC
+
CCCCCGGGGGGGGGGGGGGGGGGGGGGGGGGGGGGGGGGGDD@FGGGGGGGGGGFGFEG7@CFGFGGGGGG,AE=FFG:FCFE7CGEC8>8AFFACFGGCCCGG+@FC66=4@E;DGGEF>+C,C@=A+@?====,@9EB>ECAGFGF5*19EGFA9DFF7*4DBFF8)4)8)0??5FGBG5C<51A)8C:BA5=C)757(((1((2((,(321**(1)4)6)8(:)))*((,((-04((413(:(((-(-
@M00200:205:000000000-AKKM3:1:1101:26541:4559 2:N:0:1
TACCGGGGTATCTAATCCTGTTTGATCCCCACGCTTTCGTGCCTCAGAGTCAATCTTCGTGTAACGAGTTGCCTTCGCAATTGGTGTTCTATGTCATATCTAAGCATTTCACCGCTACATGACATATTCCGCTCATCTCCACGGGATTCACGACAGCGAGTATCCACGGCAGTTTCCGAGTTAAGCTCGGAGATTTCACCACGGACTTCCCTGCCCTCCTACGCACCCTTTATGCCCCGTTCCGTCCATAC
+
C8CCCGGCF;AFFGGGAFEFGFGFGGGFFGFGGGGGGGGFCGGGGGGCE<FGFFEFGA6FFCEFGF:F,8@EF9FGGG:C@FGGGGGGGGGGCAFDG<DE8DFGFC4BF9@<FG>*6>,CDGGFA,@EFCDG>@+4=+36+@C96BD5DFCD6==**6=5+==9D9D+9EDB5;+?7*+*332<>E7*99*0:15=3*,.*):4)52=@5:>)/2;3/:B3715(*8D*04).67)5(.,38(441(().(
@M00200:205:000000000-AKKM3:1:1101:8742:4567 2:N:0:1
TACTGGGGTATCTAATCCTGTTTGCTCCCCACGCTTTCGCGCCTCAGCGTCAGTTGTGGTCCAGTTGGCCGCCTTCGCCACCGGTGTTCTTCCCAATATCTACGAATTTCACCTCTACACTGGGAATTCCACCAACCTCTCCCACACTCAAGCCCTGCCGTATCGGATGCCGTTCCCAGGTTGAGCCCAGGCCTTTCACATCCGACGATCAGAGCCGCCTACGCGCCCTTTAAGCCCTTTCAGTCA
+
CCCCCGGGGGGGGGGGGGGGGGGGGGGGGGFGGGGGGGGGGGGGGGGGGGG7FGGGGDGGGGGGDGGD<FGGGGGGGGGGGGGFGGEGGGGFFFF=B=FGGGGGGGGGGGGGGFFBFGCGGGGGGGFGGFFFDGFGGFGEFGGFG>?DFFG?DCDFDGGFGGBCAFDCDGFFFFFFFAFFF@7CFC65?7CFFGFGFEG*6>B@9@B@9B237=FE,:>F63(23C>C5*:):)-(;(,.664))9
@M00200:205:000000000-AKKM3:1:1101:24797:4575 2:N:0:1
TACTGGGGTATCTAATCCGGTTCGCTCCCCACGCTGTCGCACCTGAGCGTCAGCCGATGCCCAGTCCGCTGGTTTCCCCCTGGGTGTTCCTGCCGATCTCTACGCATTTCACCACTACACCGGCAATTCCGCGGACCTCTGCATCGCTCGAGCCTAGCCGTATGGGATGGCCTCTCTCAGTTAAGCCAAGAGCTTTCACACCCCACGTGCTCAGCCGCCTGCGTGCGCTTTATACCCAGTTCAGTCA
+
CCCCCGGGGGGGGGGGGGGGGGGGGGGGGGGGGGGGGGGGGGGGGGGGGGGGGGGGGGGGGGGGGGGGGGGGGEGCFGGGGGFFGGGGGGGGGGGGGGFGGGGGGGGGGGGGGGGFGGGGGGGGGGGGGGFGCEGEGFGFFGGFGFGFGFGDGDGAFGGDGG4DDFFFEFFEF:/?4=FAFF=@FFG44CEFFFGFFEGFFDFF0(3@?(/)7(?:(9;((.95,;)9)1,6>29<C2842<A4>>D
@M00200:205:000000000-AKKM3:1:1101:22325:4579 2:N:0:1
TACTGGGGTATCTAATCCTGTTTGCTCCCCACGCTTTCGCGCCTCAGCGTCAGTACCGGTCCAGTGAGCCGCCTTCGCCACTGGTGTTCCTCCCAATATCTACGCATTTCACCGCTACACTGGGAATTCCACTCACCTCTCCCGGTCTCAAGCCATTCAGTTTGGCAGGCAGTTCCTCGGTTAAGCCGAGGGATTTCACCCGCCACTTGAATGGCCGCCTACGCGCCCTTTAAACCCAGTTCAGTCAAGA
+
CCCCCGGGGGGGGGGGGGGGGGGGGGGGGGGGGGGGGGGGGGGGGGGGGGGGGGGGGGGGGGGGGGGGGGGGGGGGGGGGGGGGFGGGGGGGGGGGGGGFGGGGGGGGGGGGGGGFGGGGGGGGGGGGGGGGGGGGGFGBDGGDGFGFGFE?DDGFFFGFGGEG=FGGFEFAFFFFFFGEGGGGFFGBFGG>?F69CEGFB@=@FFEF@EBECEFF@GF@F;?ABCEDDC):<6)(24.:>49<>AF42<
@M00200:205:000000000-AKKM3:1:1101:20961:4581 2:N:0:1
TACTGGGGTATCTAATCCCGTTTGCTCCCCTAGCTTTCGCTCATCAGCGTCAATGTCGGTCCAGGATGCCGCCTTCGCCACCGGTATTCCTCCAGATATCTACGCATTTCACCGCTACACCTGGAATTCTGCATCCCTCTCCCGAATTCAAGCCATCCAGTATCAGACGCAGTTCCCAGGTTGAGCCTGGGGATTTCACGTCTGACTTAGTTGGCCGCCTACGAGCCCTTTAAGCCCAGTTCAGTCA
+
CCCCCGGGGGGGGGGGGGGGGGGGGGGGGGGGGGGGGGGGGGGGGGGGGGGGGGGGGGGGGGGGGGGGGGGGGGGGGGGGGGGGGGGGGGCGGGGFGGGGGGGGGGGGGGGGGGGFGCGGGGGGGGGGGGFGGGGFFFGDFGGEG5CDGFGGGGGFFGGFGFB@EFFGFGBBFEFFFFGFGFG6*@FFAD5BDGFCBC,)<)-4;EEAA96<EEFD@D?@FF()(3=*;C47C<E=F/(/)<C?697
@M00200:205:000000000-AKKM3:1:1101:18977:4585 2:N:0:1
TACAAGGGTATCTAATCCCGTTCGCTACCCTAGCTTTCGTGCCTCAGCGTCAGTTGTGCCCCAGTGTGTCGCTTTCGCCACCGGCGTTCCTTCCAATATCAACACATTTCACCGCTCCACTGGAAGTTCCACACACCCCTAGCACACTCAAGCCTTCCGGTTTCCAGCGCTGTTTCACGGTTGAGCCGTGAGATTTCACACCGGACCTGGAAGGCCGCCTACGCACCCGTTAAACCCAATTCAGTCAAGA
+
CCCCCGGGGGGGGGGGGGGGGGGGGGGGGGGGGGGGGGGGGGGGGGGGGGGGGGGGGGGGGGGGGGGGGGGGGGGGGGGGGGGGGGCGGGGGGGGFGGGGFFGGGGGGGGGGGGGEGGGGGGGGGGGGGGGGGGGG@BGDFEFFFFGFGFG8EFFFFFGEGGF7D?FGFGEFDEFFFFGEGGGGFGGDB?EF>CGGFACEFF@2592(3BB=;0851)83?D6D@GFG)913642:GF??AFFF2-94))
@M00200:205:000000000-AKKM3:1:1101:15847:4587 2:N:0:1
TACTCGGGTATCTAATCCTGTTTGCTCCCCTAGCTTTCGTGCCTCAGCGTCAGGAGTTGTCCAGGGACTCGCCTTCGCCACTGGTGTTCCTCTCGATATCTACGCATTTCACTGCTACACCGAGAATTCCAGTCCCCCCTCCAACCCTCTAGCCGAATAGTATCCAATGCCATTCCGCAGTTAAGCTGCGGGATTTCACATCAGACTTACCCGACCACCTGCGCACCCTTTATACCCAATTCAGTCAAGA
+
CCCCCGGGGGGGGGGGGGFCEFGGGGGGGGGGGGGGGGGGGGGGGGGGGGGGGGGGGGGGGGGGGGGGGGGGGGGGGGGEGGGGGGGGFFGGGGGGGFGGGGGGGGGGGGGGGGGFGGGGFGGGGEFGGGGGGGGF@BEFFGGFGFGDDBDBEFDF>>?FFF7D9C+EBDDDFBFFFFGFGAEFFF:?A7@DB*,;AEGE<4A@9;=EEF2>>FGG=?BB@D2>BG)>/03)973?GFF(9)7<CEF63A
@M00200:205:000000000-AKKM3:1:1101:22554:4592 2:N:0:1
TACCGGGGTATCTAATCCCGTTTGCTCCCCTAGCTTTCGCGCCTCAGCGTCAAGAACAGGCCAGGTAGTCGCCTTCGCCACTGGTGTTCCTCCCGATATCTACGCATTTCACCACTACACCGGGAATTCCACTACCCTCTCCTGCCTTCGAGTCGATCAGTATCGCGTGACCCTCCCCAGTTGAGCCGGGGGCTTTCACACGCGACTTGAACGACCGCCTGCGCGCTCTTTAAACCCAGCTCAGTCCAGA
+
CCCCCGGGGGGGGGGGGGGGGGGGGGGGGGFGGGGGGGGGGGGGGGGGGGGGGGGGGGGGGGGGGGGFGGGGGGGGGGGGGGGGGGGGGGGGGGGGGGGGGGGGGGGGGGGGGGGFDFGGGGGGGGGGGGGGGFGGGFGFFGGFGFGEGFG+@=CED?7AGD<FAFGGFGFBF55@AAGFG?DCADF4*3?B>=C<8CGF@69>BF9BD27),2::(7>?<?9D>E<<C794)443::1(34)(-))573
@M00200:205:000000000-AKKM3:1:1101:18311:4598 2:N:0:1
TACACGGGTATCTAATCCCGTTTGCTCCCCTAGCTTTCGCGCCTCAGCGTCAGTATCCGTCCAGAAGATCGCCTTCGCCTCTGGTGTTCCTCCCGATATCTACGCATTTCACCGCTACACCGGGAATTCCATCTTCCTCTCCGGAACTCAATTCGTACAGTATCTCGTGCACTTCCAGAGTTAAGCTCTGGGCTTTCACATAAGACTTGTACGATCGCCTACGCGCCCTTTAAACCCAATTCAGTCAAGA
+
CCCCCGGGGGGGGGGGGGGGGGGGGGGGGGGGGGGGGGGGGGGGGGGGGGGGGGGGGGGGGGGGGGGGGGGGGGGGGGGGGGGGGGGGGGGGGGGGGGGGGGGGGGGGGFGGGGGFGGGGGGGGGGGGGGGGGGGGGFGFFGGFDFGFGFGGGGFFFGGFGG7ECCFDAGFF?CFFFF7*@FGGFGGFFGGFFFFGFFC<EFFFEFF?EFFFFFGF=GFFFFFFF5BD<CEFFF<3C<<FEF55:<B2)5
@M00200:205:000000000-AKKM3:1:1101:16630:4622 2:N:0:1
TACGGGGGTATTAATCCTGTTTGATCCCCACACTTTCGTGCCTCAGCGTCAGATGCGGACCAGGGACTCGCCTTCGCCGCCGGTGTTCCTCCACATCTCTACGCATTTCACCGCTACACGTGGAATTCCACCCCCCTCTGCCACACTCCAGCCAAGTAGTTTCGAGCGCAATTCCCAAGTTAAGACCGGGGATTTGACACTCGACTTGCTCGGCCGCCTGCGCACACCTTACACCCAATTCCGTCA
+
CCCCCGGGGGGGDF9CFFGFGGGFGGFGGGGGGGGGGGGCFFFCFFFGGGGGGFGFGGGGGGDF7FFGGGGGGGGGGGG+@CFGGGGCGFGGGGGGGGGGGGGD:8CDFGGGGD69=FGFBFGDG9,7@CAFC@7C6AFCFG66CDCB7>9F>*94AFF@C:7*:A>E>G;=F=CF885A:EGG+AFBAGGD);++;4?:>::?9(3<<).,(:C5>D>?:11>(*5*9>429<0386044)2.,,
@M00200:205:000000000-AKKM3:1:1101:17061:4629 2:N:0:1
TACGAGGGTATCTAATCCTGTTTGCTACCCACGCTTTCGCTATTCAGCGTCAGTTCCGGCCCAGACCACCGCCTTCGCCACTGGTGTTCCTCCTGATATCTGCGCATTTCACCGCTACACCAGGAATTCCATGGTCCCCTACCGGACTCTAGCCATAGCAGTATCGAGTGGCCGCTCCAGGTTGAGCCTGGAGTTTTCACACCCGACTTGCCAAGCCGCCTACTAGCCCTTTAAGCCCAATTCAGTCA
+
CCCCCGGGGGGGGGGGGGGGGGGGGGGGGGGGGGGGGGGGGGGGGGGGGGGGGGGFGGDGEFGGGGGGGGGGGGGGGGEGGGGGEGGGGGGGGGGGGGFGGGGGGGGGGGGGGGGFGFDFGGGGGGGGGGGGGGGGGFGFFGG>E5DAGFGGGGGFFGFFFGD+;@?FFF9=AADFAFGFCD2C6@GFFF?F997BBA,9<@29>5>>DFF2@)*=7DFB@D@4<159D433;<4;CD?(4)-.4.6A
@M00200:205:000000000-AKKM3:1:1101:8799:4648 2:N:0:1
TACAAGGGTATCTAATCCCGTTTGCTCCCCTGGCTTTCGCGCCTCAGCGTCAGTGTCGGTCCAGGATGCCGCCTTCGCCACCGGTGTTCCTCCAGATATCTACGCATTTCACCGCTACACCTGGAATTCCACATCCCTCTCCCGCACTCGAGCCTTCCAGTATCGGACGCAGTTCCCAAGTTAAGCCTGGGGATTTCACGTCCGACTTAGAAGGCCGCCTACGCGCCCTTTATACCCAATTCAGTCA
+
CCCCCGGGGGGGGGGGGGGGGGGGGGGGGGGGGGGGGGGGGGGGGGGGGGGGGGGGGGGGGGGGGGGGGGGGGGGGGGGGGGGGGGGGGGGGGGGGGCDFGGGGGGGGGDGGGGGFGGGGGGGGGGFGGGGGGGGGG?FFFFFFGFGFF5?DEGGFFGGFGGFGFF6>DGFFFFFFFFGFFCFDFGGFFGGE>GFGFFF2B=DFFF@DEECEEDGGFD3213187CEG347<AFA>E?0?BA5956A
@M00200:205:000000000-AKKM3:1:1101:19543:4654 2:N:0:1
TACGAGGGTATCTAATCCCGTTCGCTCCCCTGGCTTTCGTGTCTCAGCGTCAGCACACTCCCAGCTGTCTGTTTTCACCTTTGGCGTTCCAAACGATATCTACGCATTTCACCGCTCCACCGTTTGTTCCGACAGCCCCTAAGTGGCTCAAGACAAGCAGTATACCAAGCAGTTCCACGGTTGAGCCGTGGGATTTCACAAGGTACTTACGAGTCCGCCTACACACGCTTTAAACCCAGTTCAGTCAAGA
+
CCCCCGGGGGGGGGGGGGGGGGGGGGGGGGFGGGGFFGGGGGGGGGGGGGGGGGGGGGGGGGGGGGGGGGGGGGGGGGGGGGGGGGGGGGGGFGGGGGGGGGGFGGGDFGGGGGGFGCGGGGGGGGGGGGGGDGGGDECDFCFFGFGFGBEGGGGFFGGFGGFFEFGGFFFDFC7CFFGFGG6DFGC9@D*:AGFC>EGE3>9BE;AAEFBD9>:F>DE@=:6A@?>G*:?3C<EDGF?@3??7CEA<8)
@M00200:205:000000000-AKKM3:1:1101:11539:4661 2:N:0:1
TACTCGGGTATCTAATCCTGTTTGCTCCCCACGCTTTCGTGCATGAGCGTCAGTGTTGGCCCAGAGGGCTGCCTTCGCCATCGGTGTTCCTCCACATCTCTACGCATTTCACCGCTACACGTGGAATTCCACCCTCCTCTGCCACACTCCAGCACCATAGTTTCGAGCGCAATTCCCAAGTTAAGCCCGGGGCTTTCACACTCGACTTGCGGCGCCGCCTGCGCACACTTTAAACCCAATCCAGTCA
+
CCCCCGGGGGGGGGGGGGGCDFGGGGGGGGFGGGGGFGGGGGGFGGGGGGGGGGGGGGGGGGGGGFGGGGECGFGGGGDGDGGGGGGGGGGGGGGGGGGGGGGD@CCBDGFGGGGBCFFGGDFEFE9=CFGGGGGGCD8DFGGFGFGFGFCDFGGFFA8;=DEGFFCCEGE5@CF8AFG5D;7E8,@5ADGDDG,ABCFEEFFDDF2>EEFB9FGE><8@336>,?@F*:4-)6-.?22?((,5:34
@M00200:205:000000000-AKKM3:1:1101:20484:4665 2:N:0:1
TACCCGGGTATCTAATCCTGTTTGCTCCCCACGCTTTCGTGCATGAGCGTCAGTGTTGGCCCAGGAGGCTGCCTTCGCCATTGGTGTTCCTCCACATCTCTACGCATTTCACCGCTACACGTGGAATTCCACCTCCCTCTGCCACACTCGAGCCACGTAGTTTCGAGCGCAATTCCCAAGTTAAGCCCGGGGCTTTCACACTCGACTTGCTCGGCCGCCTGCGCACACTTTATACCCAATTCAGTCAAGAC
+
CCCCCGGGGGGGGGGGGGGGGGGGGGGGGGGGGGGGGGGGGGGGGGGGGGGGGGGGGGGGGGGGGFGGGGGGGGGGGGGGGFFFGGGGGGGGGGGGGGGGGGGGGGGGGGGGGGGEGGGGGGGGGGDDFCFGGGFGGFGFFGGFFFGFGFF6EGFFBDFDEDDGDFFGFGFAFBFFFFGFGGGFFG7FD7CBBGDFFFGCE:BDBB==EE:BD1CE@DAF?DBEBGEG4:A<<A>DGFFF46<AAFB23<(
@M00200:205:000000000-AKKM3:1:1101:16859:4666 2:N:0:1
TACGAGGGTATCTAATCCTTTTTTATGCCCACGCTTTCGTGTTTCAGGGTCAGAAATGCGCCAGTAGGCTGCCTTCGCCTTTGGTGTTTCCCACGATATCAACGGATTTCACCCCTACACCGTGAGTTCCGCCTACCTCTCGCACTCTCTGAGTCCGCCCATCTCTCCAGCAATCCTGCAGTTAAGCCACAGGCTTTAACCAGAGATGCGGCGGACCCCCTACACACCCCTTAAGCCAAATTCAGTCA
+
CCCCCGGGGGGGGGGGGGGGGGGGGGGGGGGGGGGGGFEFFFGGGGGGGGGGGGGGGGGGGGGGGGGGGGGGGGGGGGGGGGGGGGGGGGGGGGGGGGGGGGGGGGGGGGGGGGGFGGGFGGCFGGGFCFGGGGGGGFGDDCGFGFG=FB=DDFFFFEGFGGFCEFGGFGFFFBFFAFFFCC=F@EGFFGGFF5@9>4CEFFDDDF4365>>56*=2CE9>?FF@+<CC)((49>BG((33):A94)4
@M00200:205:000000000-AKKM3:1:1101:15495:4674 2:N:0:1
TACTGGGGTATCTAATCCTGTTTGCTCCCCACGCTTTCGTGCATGAGCGTCAGTGTTGGCCCAGGAGGCTGCCTTCGCCATCGGTGTTCCTCCACATCTCTACGCATTTCACCGCTACACGTGGAATTCCACCTCCCTCTGCCACACTCTAGCCAAGTAGTTTCGAGCGCAGTTCCCAAGTTAAGCTCGGGGCTTTCACACTCGACTTGCGACGCCGCCTGCGCACACTTTACACCCAATTCAGTCAAGA
+
CCCCCGGGGGGGGGGGGGGGGGGGGGGGGGGGGGGGGGGGGGGFGGGGG:FFGGFGGGGGGGGGGGGGGGGGGGFGFGGGGGGGGGGGGGGGGGGGGGGGGGGGGGGGGGGGGGGFGGGGGGGGGGGFGGGDDFGGGFGDFGGFGFGDGFGGGGGFFG9DDFEDA58CDEEAFFFFFFF6>:C;7EEFA5C59@7>AEFCEFFFFF>DEE@B@@GDF3B;6=;>9EAFFCA4>428E<(.:<BFFFB)2<
@M00200:205:000000000-AKKM3:1:1101:18274:4690 2:N:0:1
TACTGGGGTATCTAATCCTGTTTGCTCCCCACGCTGTCGCGCCTCAGTGTCGGCTATAAGGAGTTTGCACTCCCACTGCCCAGCAGACCGCCTTCGCCACTGGTGTTCTTCCGGATCTCTACGCATTCCACCGCTACACTCGGAATTCCATCTGCCTCTACAGCGCCCAAGCCCCACAGTCGCCGCGGCCGATCTGGAGTTGCGCTCCAAACTTTCCCCGCGGCCTTCTGAAGGCCACCTACGCTCCCTTT
+
CCCCCGGGGGGGGGGGGGGGGG<FGGGGGGGGGGGEGGGG>FGGGGGEGGGGGGGGGGFD@FGECCFG@FDFG8=FE,FEGFGCEFC,FE6F,CFF7C,FFGFFE?F,,,9CCE6?D9=,=AFEGDCD;8DEDCG8EFG7D8@?E*6:BF:7E=+9;D?5=D5+8*=C:EF):)3<@DC9,@CC>:*68?E)8/7+8)6;17)4:0/6(5)(.)03)259>(1.4*)*20)-)(13*(3<?(40((-8())
@M00200:205:000000000-AKKM3:1:1101:19793:4703 2:N:0:1
TACGGGGGTATCTAATCCCGTTCGCTCCCCTAGCTTTCGCGCCTCAGCGTCAGTGTCAGCCCAGCAACCCGCCTTCGCCGCAGGTGTTCCTCTCGATATCTACGCATTTCACCGCTACACCGAGAATTCCAGTTGCCCCTTCTGCACTCTAGCCCCGCAGTATCGGCTGACCTTTCCGAGTTAAGCCCGGAGATTTCACAGTCGACTTGCGGTGGCCGCCTACGCGCCCTTTAAACCCAGTTCAGTCA
+
CCCCCGGGGGGGGGGGGGGGGGGGGGGGGGGGGGGGGGGGGGGGGGGGGGGGGGFGGGGGGGGGGGGGGGGGGGGFFGGGGGGGGGGGGGFGGGGGGGGGGGGFFGGGGGFGGGGFGGGGGGGGGEGGGGGGGGGGFF?>FGGFFFGEGFGCCFGBBG>BCF6EAEGGF5?>F=FFFDGFGD:CFF6>>)>BB6<:@C+)7431;>017ABB:9CC7D@9(47D>:7>C)44):<7;:06(.6<A<A>
@M00200:205:000000000-AKKM3:1:1101:20613:4726 2:N:0:1
TACTGGGGTATCTAATCCCGTTTGCTCCCCTGGCTTTCGTGCATGAGTGTCAGTGTTGGCCCAGGAGGCTGCCTTCGCCATTGGTGTTCCTCCACATCTCTACGCATTTCACCGCTACACGTGGAATTCCACCTCCCTCTGCCACACTCCAGCCACGTAGTTTCGAGCGCACTTCCCAAGTTAAGCCCGGGGATTTCACACTCGACTTGCGCGGCCACCTGCCACCACTTTCCACCCCGTTCAGTCAAGA
+
CCCCCGGGGGGGGGGGGGGGGGGGGGGGGGGGGGGGGGGGGGGGGGGGGGGGGGGGGGGGGGGGGGGGGGGGGGGGGGGGGCGFGGFEGFGGGFGGGGGGGGGGGGGGGGFGGGGFGE9FGG?EE9FGGFGGGGGFEFGFFGGFFBGDFFG@FGGFFGGFGGFGFFGGFGF):5FFFFFAFGGGFGGF>DGEFGF>FEF?2>B=DF=7@FBF@@DG;<F3=3(/)32*0;3)))/3B(4?<::242)435
@M00200:205:000000000-AKKM3:1:1101:16151:4731 2:N:0:1
TACCAGGGTATCTAATCCCGTTTGCTCCCCTGGCTTTCGCGCCTCAGCGTCAATGCCGGTCCAGGATGCCGCCTTCGCCACCGGTGTTCCTCCAGATATCTACGCATTTCACCGCTACACCTGGAATTCCGCATCCCTCTCCCGGATTCAAGCCAGCCAGTATCGAACGCAGTTCCCGGGTTGAGCCCGGGGATTTCACGTTCGACTTAGCCGGCCGCCTACGCCCCCTTTAAACCCAGTTCAGTCAAGAC
+
CCCCCGGGGGGGGGGGGGDGGFGGGGGGGGGFGGGFGGGGGGGGG?FGGGGGGGGGGGGDGGGG<DFGGGGGGGGGGGGGGCGGGGGGGGGGGGGGGFGGGGGGG6FEGGGGGGGFGGFGGGGGFGGCGGGG6EDGGFGFFGGECD+>CFGE9DCDFEGFGFCF55?DBEF5:=FF?A*@BEDGFGGF)CE>AGGGFFG@8(82((/6CEFF6(::9DE:0:-.(27C)28)6A4:EF0?)-4)))).)5(
@M00200:205:000000000-AKKM3:1:1101:24818:4737 2:N:0:1
TACTGGGGTATCTAATCCTGTTTGCTCCCCACGCTTTCGTGCATGAGCGTCAGTGTTGGCCCAGAAGGCTGCCTTCGCCATTGGTGTTCCTCCACATCTCTACGCATTTCACCGCTACACGTGGAATTCCACCTTCCTCTGCCACACTCCAGCATCGTAGTTTCGAGCGCAATTCCCAAGTTAAGCCCGGGGCTTTCACACTCGACTTGCGACGCCGCCTGCGCACACTTTAAACCCAGTTCAGTCAATAC
+
CCCCCGGGGGGGGGGGGGGGGGGGGGGGGGGGGGGGGGGGGGGGGGGGGGGGGGGGGGDGEGGGGGGGGGGGGGGGGGGGGGGGGGGGGGGGGGGGGGGGGGGGG6FEAFFGGGGEDFFGGGFEGCFGGGGF8FGGGFFEFGFFGFGDCDFGGGGF>EGFDDBGAFGCBGFFFDFFFFGAFF@7=7EFEG5>BGEFFEGFEDDF40>@54@=@@GE(9=@FD6>6E3FC77>)<BF5:,,-64944<6).)
@M00200:205:000000000-AKKM3:1:1101:14922:4740 2:N:0:1
TACTGGGGTATCTAATCCCGTTCGCTCCCCTAGCTTTCGCGCCTCAGCGTCAGTGTCAGCCCAGCAACCCGCCTTCGCCGCAGGTGTTCCTCTCGATATCTACGCATTTCACCGCTACACCGAGAATTCCAGTTGCCCCTTCTGCACTCTAGCCCCGCAGTATCGGCTGACCTTTCCGAGTTAAGCCCGGAGATTTCACAGTCGACTTGCGGTGGCCGCCTCCGCCCCCTTGAAACCCAGTTCAGTCA
+
CCCCCEGGGGGGGGGGGGGGGGGGGGGGGGGGGGGGGGGGGGGGGGGGGGGGGGGGGGGGGGGGGGGGGEEGGGGGGGGGCEGGGGGGGGGGGFEGGGGGFAC@FGGGGGGGGGGDDGGGGGGGGGGGGGGADAFGG5EFFGGFGFFBFFFFFGD>DGCEGGECA5?@DFFFA=AC+3?5>>FGFGGFB<CDFCEC@4:?473<6>F;EE@(:3*<5/81:(()(*8DD52(.5))A:(,().)).))
@M00200:205:000000000-AKKM3:1:1101:17622:4747 2:N:0:1
TACTGGGGTATCTAATCCTGTTTGCTCCCCACGCTTTCGTGCCTCAGTGTCAATGATCGTGAAGTAAGCTGCCTTCGCAATTGGTGTTCTATGTCATCTCTAAGCATTTCACCGCTACATGACATATTCCGCTGACCTCCACAATATTCAAGACTAATAGTATCAATGGCAGTTTCCAAGTTAAGCTCGGAGATTTCACCACTGACTTACCAGCCCACCTACGCTCCCTTTATACCCAGTTCAGTCA
+
CCCCCGGGGGGGGFGFGGGGGGGGGGGGGGGGGGGGGGGGGGGGGGGGGGGGGGGGGGGGGGGFGGGGGGGGGGGGGGGGGGGGGGFGGGGGGGGGGGGGGGGDEFFGGGGGGGGFGFGGGGGGG9AFFGDEGGGGGFGDFFGFGFGEDFGGGGGFFGGFGGFFFBGFDED>DEFFFB3;FDDGFFFBEDGFFCGFFCEDEDFFFFFECEBCBCE:CGFFFFAE>EAGFF4;*:AAF6).:74<E*.
@M00200:205:000000000-AKKM3:1:1101:13420:4767 2:N:0:1
TACTGGGGTATCTAATCCCGTTTGCTCCCCTGGCTTTCGCTCCTCAGCGTCAATAATGGTCCAGGATGCCGCCTTCGCCACCGGTGTTCCTCCAGATATCTACGCATTTCACCGCTACACCTGGAATTCCGCATCCCTCTCCCACATCCAAGCCATCCAGTATCACACGCAGTTCCCCAGTTAAGCTGAGGGATTTCACGTATGACTTAGTTGGCCGCCTACGAGCCCGTTATACACAGTTCAGTCACGA
+
CCCCCGGGGGGGGGGGGGGGGGGGGGGGGGGGGGGGGGGGGGGGGGGGGGGGGGGGGGGGGGGGGGGGGGGGGGGGGGGGGGGGGGGGGGGGGGGGGGGGGGGGGGGGGGGGGGGFGGGFGGGGGGGFFFGGGDGFFFGDFFGFGFGFFFGFG?FFFGGFDGEFCFDC>EFFAFFFFFGFFFGGAAFFFFGFA77FAEFDCB;BFE48ACFCCEF54??(--6;>C8C)2/;;3<)57(/<?EEEFF)67
@M00200:205:000000000-AKKM3:1:1101:18244:4790 2:N:0:1
TACAGGGGTATCTAATCCTGTTTGATCCTCACGCTTTCGTGCCTCAGCGTCAATATTTCCGTAGTGAGCTGCCTACGCAATTGGTGTTCTATGTCATATCTAAGCATTTCACCGCTACATGACATATTCCGCTCACCTCCAGAACATTCAAGACTGATAGTATCAATGGCAGTTTCAGAGTTAAGCTCTGAGATTTCACCACTGACTTAACAGTCCGCCTACGCACCCTTTAAACCCAGTTCAGTCA
+
CCCCCGGGGGGGGGGGGGGGGGGGGGGGGGGGGGGGGGGGFGGGGGGGGGGGGGGGGGGGGGGGGGGGFGGFGGGFGGFGGFGGGGGGGGGGGGGGGGGGGGGGGGGCFEFFGEGDGGGGGGGFGGGGGGGGGGDGGFGFDFFFFFGFGFFFFGGFFG++@FEGE?EGFG5>FEFFDBFDDFFGFGFFFDFFFCGGBDEDD=B5DBBDEEFCEFFEFGE):==B>E*<D9=69CEFE4<>;4<EECE
@M00200:205:000000000-AKKM3:1:1101:17611:4791 2:N:0:1
TACGGGGGTATCTAATCCCGTTTGCTCCCCTGGCTTTCGCTCCTCAGCGTCAATGTCGGTCCAGGATGCCGCCTTCGCCACCGGTATTCCTCCAGATATCTACGCATTTCACCGCTACACCTGGAATTCTGCATCCCTCTCCCGAATTCAAGCCATCCAGTATCGGATGCAGTTCCCAGGTTGAGCCTGGGGATTTCACGTTCGACTTAGCAGGCCGCCTACGCGCCCTTTATACCCAGTTCAGTCA
+
CCCCCGGGGGGGGGGGGGGGGGGGGGGGGGGGGGGGGGGGGGGFGGGGGGGGGGGGGGGGGGGGGGGGGGGGGGDGGGGEGGGGGGGGGGGGGGGGGGFGGGGGCGGGFGGGGGGBDFGGGGGGGGGGFFFGGGGFGFGFFGGFGDG>GFF+EFGFFGC57=7EAFDCBFACFFFFAFGFGGGGFGGFFGG>9C?CFC72:BD@FF25CE344@GC1CD?D1(02=>DDC:<2<<BG2(.:<44)..
@M00200:205:000000000-AKKM3:1:1101:12799:4821 2:N:0:1
TACTAGGGTATCTAATCCTGTTTGCTCCCCTAGCTTTCGCGCCTCAGCGTCAGTGTCAGTCCAGAAGGCCGCCTTCGCCACTGGTGTTCTTCCAGATATCTACGCATTTCACCGCTACACCGAGAATTCCAGTTGCCCCTTCTGCACTCTAGCCCTGCAGTATCGGCTGACCGTTCCGGGTTAAGCCCGGAGATTTCACAGTCGACTTGCAGAGGCCGCCTACGCGCCCTTTATGCCCAATTCAGTCA
+
CCCCCGGGGGGGGGGGGGGGGGGGGGGGGGGGGGGGGGGGGGGGGGGGGGGGGGGGGGGGGGGGGGGGGGGGGGGGGGFGGGGGFGGGGFFGGGGGCFFGGGGGGEEGGGGGGGGFGGGGGGGGGGGGGDFGGFDFGFGFFGFF=EGFGFGFGGGFFGFF@97CAA?FEFBEF>DAFEGFGDFCFCF>?DG>DFGGAEF*6BFFAF?:>CFFFBEEFG>;66@>;85<GDD6<CA)@()4:):<>)-<
@M00200:205:000000000-AKKM3:1:1101:15211:4834 2:N:0:1
TACGGGGGTATCTAATCCCGTTTGCTCCCCACGCTTTCGCGCCTCAGCGTCAGGAAATGCCCAGAGACCCGCCTTCGCCACCGGTGTTCCTCCCGATCTCTACACATTTCACCGCTACACCGGGAATTCCAGTCTCCTCTGCATCCCTCAAGAACGGCAGTATCAGCCGACGTTTCTCGGTTGAGCCGAGAGATTTCACGACTGACTTGCCATCCCGCCTAAGCGCCCTTTAAACCCAGTTCAGTCA
+
CCCCCGGGGGGGGGGGGGGGGGGGGGGGGGGGGGGGGGGGGGGGGGGGGGGGGGGGGGGGFGGGGGGGGGGGGGGGGGGGGGGGGGGGGGGGGGGGGGGGGGGGGGGGGEGFGGGFGGGGGGGGGGGGGGGGGGGGGFGFFFGFGFGFFFG5EGGFBGGDGG<FFFFG>EB@E2F4FFGFFGD66C;>DGGFFGGFFEGFF9?;::AA7)59).2;6>;1(4407CBG9*8>4><?GB.46>226<A
@M00200:205:000000000-AKKM3:1:1101:21860:4847 2:N:0:1
TACAGGGGTATCTAATCCTGTTTGATCCCCACACTTTCGAGCCTCAGTGTCAGTTATAGTTTCGTTAGCTGCCTTCGCAATCGGTGTTCTATGACATCTCTATGTATTTCACCACTACATGTCATATTCCGCCAACGGCATCTATACTCAAGCCCTACAGTATCAATGGCAATTTCTGGGTTAAGCCCAGAGATTTCACCACTGACTTATAAGGCCACCTACGCTCCCTTTAAACCCAGTTCAGTCA
+
CCCCCAEGFFGGGGGGGGGGGGGGGGGGGGGGGGGGGGGGGGGGGGGFGGGGGEGF9FFFGGFFGGGGFFGGEGGGGGGCFFGCCCGEFGGG;FGFGGFFFGEFGGGGGG;FFDFBDFFEFFGCDEFEFFFG6C8CC5EAEFGFFFFDGFGGGDFFFFFDDDEF>FGGFG5DDDEFFFFFGGGGFFG?F?FFFG9D?E:DEDF<@@FFF@C;06C659C5)3>95:DC9?)ACEEDCA))1*2***.
@M00200:205:000000000-AKKM3:1:1101:16495:4877 2:N:0:1
TACCAGGGTATCTAATCCCGTTCGCTCCCCTGGCTTTCGTGTCTCAGCGTCAGATGACCCCCAGCGAGCTGTTTTCACCGTCGGCGTTCCAGGCGATATCTACGCATTTCACCGCTCCACCGCCTGTTCCGCTCGCCCCTGGGTCCCTCAAGACCCCCAGTCCGCCACGCGGTTCCGCCGTTGAGCGGCGGGATTTCACAATGGCGCTTAGGGGTCCGCCTACACACGCTTTAAACCCAGCTCAGTCA
+
CCCCCGGGGGGGGGGGGGGGGGGGGGGGGGGGGGGGGGGGFFGGGGGGGGGGGGGGGGGGGGGGGGGGGGGGGGGGGGGGGGEEGGGGGGGGGFGGGGGGG;FGGGGGGGGGGEGFGC?FFEGGCGGGGGGGGGGGEEGBFGGFG5DFGFG?FGGFFEDDGGFGA?CEEGB>D@FFFFGFFEDDFGEEFGGB>C?=FFDDDB24:B?01:3>:(*28<:,8(.08<;599(29<ABF2:?(34?7.6)
@M00200:205:000000000-AKKM3:1:1101:19171:4892 2:N:0:1
TACGAGGGTATCTAATCCCGTTTGCTCCCCTGGCTTTCGCGCCTCAGCGTCAATGCCGGTCCAGGATGCCGCCTTCGCCACCGGTGTTCCTCCAGATATCTACGCATTTCACCGCTACACCTGGAATTCCGCATCCCTCTCCCGGATTCAAGCCACCCAGTATCAGACGCAGTTCCCCGGTTGAGCCGAGGGATTTCACGTCTGACTTAGGCGGCCGCCTACGCGCACTTTAAACCCCGTTCAGCCAAGAC
+
CCCCCGGGGGGGGGGGGFGGGGGGGGGGGGGGGGGGGGGGGGGGGGGGGGGGGGGGGGCGGGGGGGGGGGGGGGGGGGGEGGGGGGGGGGGGGGGGGGGGFFGGGGGGGGGGGGGFGGGGGGGGGGGGGGGGGGGGGFCDFDGFGEGFGFG?FFGFFGGFFFFGFFGGFGFFDCFFFFGAGCCGFGGFFGGFFGGFA3C8=DFFEC<<4<3111?=3)76:<BE0:3)94825)).*((-1:>>)(,,(,(
@M00200:205:000000000-AKKM3:1:1101:10227:4893 2:N:0:1
TACGCGGGTATCTAATCCTGTTTGCTCCCCACGCTTTCGTGTCTCAGCGTCAGTTACGGTCCAGAGAGCCGTCTACACCGCAGGTGTTCCTCCCGATATCTACGCATTTCACCGCTACACCGGGAATTCCACTCTCCTCTCCCGCACTCGAGCCGCCCAGTCTCCGGCGCACCCTCCCGGTTGAGCCGGGAGATTTCACACCAGTCTTAGACAGCCGCCTACACACCCTTTAAACCCAGTTCAGTCAAGA
+
CCCCCGGGGGGGGGGGGGGGGGGGGGGGGGGGGGGGGGGGGGGGGGGGGGGGGGGGGGGGGGGGGGGGGGGGGGGGGGGGGGGGGGGGGGGGGGGGGGGGGGGGGGGGGGGGGGGFGGGFGGGGGGGGGGGGGGGGGFGFFGGFGFG5@?GDGCDFFGGFGFEGEACGEGFFFFAFFEG:FGDDFGG>DD*)86CGFFGBF?B0-.)):A)))3AC>G>:1<?F>E:D17?)5)-48(.,--)69A<A<<
@M00200:205:000000000-AKKM3:1:1101:8076:4906 2:N:0:1
TACGGGGGTATCTAATCCGGTTCGCTCCCCACGCTGTCGCACCTGAGCGTCAGCTCATGCCCAGTCCGCTGGTTTCCCCCTGGGTGTTCCTGCCGATCTCTACGCATTTCACCACTACACCGGCAATTCCGCGGACCTCTCCATGGCTCGAGCCCTGCCGTATGGGATGGCCTCGGACAGTTAAGCCGTCCGCTTTCACACCCCACGCACAAGGCCGCCTGCGTGCGCTTTACACCCAATTCAGTCACGAC
+
CCCCCGGGGGGGGGGGGGGGGGGGGGGGGGGEGGGGGGGGGGGGGCFGGGGGGGDGGGGGGGGGGGGEGGGGG<FFDGGGFGGGGGGGGGGGGGGGGGGGGGGGGGGFFGGFGDFFGGGGGGCGGGGGFGGGCEDD@5CEFGGFEFGFGFG?EDGFAGGECDDGD;C6AGFFA@DEBFDFFGGGFGGFFG*5>5CDF<FDBFFB0906110<<0AA>GD?BB>0:CB:)7(6<A>:E22(->AA4>B44((
@M00200:205:000000000-AKKM3:1:1101:17319:4940 2:N:0:1
TACTGGGGTATCTAATCCTGTTTGCTCCCCACGCTTTCGCGTCTCAGCGTCAGTATCCAACCAGGGGGCCGCCTTCGCCACCGGTGTTCCTCCCGATATCTACGCATTTCACCGCTACACCGGGAATTCCACCCCCCTCTTTGGTACTCTAGCTTGCCAGTTTCATGCGTCGTTCCTCGGTTAAGCCGAGGGATTTCACACATGACTTAGCAGACCGCCTACACGCCCTTTAAACCCAGTTCAGTCAAGA
+
CCCCCGGGGGGGGGGGGGGGGGGGGGGGGGGGGGGGGGGGGGGGGGGGGGGGGGGGGGGGGGGGGGGGGGGGGGGGGGGGGGGGFGGGGGGGGGGG>CEGGFGGGGGGGGGGGGGFGGGGGGGGGGGFGGGGGGGGGFGFFGGFGFGFGFGGGGGFFGG>DC4CEFGGFGFFBFFFFFGBGGGGFGFFDGGFFFFFFFGF@FF?<:A<<AAF<:FFFGF068:@BGFGD52A4548E1:BFFFB9>F4<>
@M00200:205:000000000-AKKM3:1:1101:6394:4944 2:N:0:1
TACGCGGGTATCTAATCCCGTTTGCTCCCCTGGCTTTCGTGTCTCAGCGTCAGCGGATCCCCAGTCATCTGTTTTCACCGTCGGCGTTCCAAACGATATCTACGCATTTCACCGCTCCACCGTTTGTTCCGATGACCCCTGGATCGCTCAAGACCGCCAGTATGCCCGGCCGTTCCCCGGTTGAGCCGGGGGATTTCACGCGGGCACTTACCGGTCCGCCTACACACGCTTTATGCCCAGTTCAGTCA
+
CCCCCGGGFGFFFFGGG9FEFGGGGGGGGGGGGGGEFGEGGGGGGGGGGGGGGGGEFFGGGGGGGGGGGGGGGFGGGFGGGGGGGGGGGGF<FGGG+@CGFEFGDGGGGGFFFCE5DFGG?CFGDGGGGGEEGGGG,:8=FGC?FEGC6@EFFGC>BEGBFFAGE*;CBEFFEFA);ADDG5><F??BDDGF5C6C?)32:0;699<<)6).4;::9GE?<376407)7*(454)5:038249)<62.
@M00200:205:000000000-AKKM3:1:1101:12654:4967 2:N:0:1
TACTGGGGTATCTAATCCCGTTTGCTCCCCACGCTTTCGCGCCTCAGCGTCAGTCACCGTCCAGAAGGCCGCCTTCGCCACCGGTGTTCCTCCCGATCTCTACACATTTCACCGCTACACCGGGAATTCCACCTTCCTCTCCGGGACTCAAGAGAAGCAGTTTCGGGCGCAGTTCCTCGGTTGAGCCGAGGGATTTCACACCCGACTTGCCTCCCCGCCTACGCGCCCTTTATGCCCAGTTCAGTCA
+
CCCCCGGGGGGGGGGGGGGGGG<FFGGGGGGGGGGGGGGGGGGGGGGGG@FGGGGGGGCDGFGGFCDFGFGGGGCGGGGGEGGGGGGGGGDFGFGGE:8EGGFGGFGCGGGGGGGFGGGGGG87CEGGGGGGGGGGGFGEFGGE+?=0C5<99C+;AFG*55@CDFDGFGF=99FFFFGFGCGGFGC5A5EF:=2>FFG).64>FFF<DF?484?E>GFFFF?B;E>D)9,6<)63C2(..5266<6
@M00200:205:000000000-AKKM3:1:1101:18372:4980 2:N:0:1
TACTCGGGTATCTAATCCTGTTTGCTCCCCACGCTTTCGTGCATGAGCGTCAGTGTTGGCCCAGAAGGCTGCCTTCGCCATCGGTGTTCCTCCAGATCTCTACGCATTTCACCGCTACACCTGGAATTCCACCTTCCTCTGCCACACTCGAGCCAAGTAGTTTCGAGCGCAATTCCCAAGTTAAGCCCGGGGATTTCACACTCGACTTGCTCAGCCACCTGCGCACACTTTACGCACAGTTCAGTCA
+
CCCCCGGGGGGGGGGGGGGGGGGGGGGGGGGGGGGGGGGGGGGGGFGGGGGGGGGGGFCGGGG?EGGGGGGGGGGGGFGGGGGGGGGGGGGGGGGGGFGGGGGGFGGGGGGGGGGFGGGGGGFFFFGGGGGGGGGGGFGFFGGFGFGFGF88EGGBDBFBDGBGFFFG>G>5*8F??F9?@@<FFDCFBD7@A>67@:C<E=D24>@FFFEF@=F,5CA:@D>FFGA<FFF?>D;(:237))17));
@M00200:205:000000000-AKKM3:1:1101:16626:5019 2:N:0:1
TACTGGGGTATCTAATCCTGTTTGCTCCCCACGCTTTCGTGCATGAGCGTCAGTGTTGGCCCAGAAGGCTGCCTTCGCCATCGGTGTTCCTCCACATCTCTACGCATTTCACCGCTACACGTGGAATTCCACCTTCCTCTGCCACACTCCAGCAAAGTAGTTTCGAGCGCAATTCCCAAGTTAAGCTCGGGGCTTTCACACTCGACTTGCTCTGCCGCCTGCGCACACTTTATGCCCAGTTCAGTCAAGCT
+
CCCCCGGGGGGGGGGGGGGGGGGGGGGGGGGGGGGGGGGGGGGGGGGGGGGGGGGGGGGGGGGGGGGGGGGGGGFGGGGGGGGGGGGDGGGGGGGGGGGGGGGGGGDEAFGGGEGFGGGGGFFDGFGFGGGGGGG@FFGFFGGFGFGDGFGGGGFFFFFBEFFCDFGG5CEFEFFFFFFAFFCCCEEFFDDFFGFFFFGCE>@9BA5A6>>ECEFGFGB>DD@FBG>F473CC?>AC3,()19EC>E?)/)
@M00200:205:000000000-AKKM3:1:1101:21992:5041 2:N:0:1
TACTGGGGTATCTAATCCCGTTTGCTCCCCTGGCTTTCGCGCCTCAGCGTCAGAACCGATCCAGCAAGCCGCCTTCGCCACCGGTGTTCCTCCTGATATCTACGCATTTCACCGCTCCACCAGGAGTTCCGCTTGCCCCTTTCGGCCTCCAGCCCCGCAGTTTCGGATGCCATTCCTTGGTTGAGCCAAGGTCTTTCACATCCGACTCACGGGACCGCCTACGCGCCCTTTAAGCCCAATTCAGTCA
+
CCCCCGGGGGGGGGGGGGGGGGGGGGGGGGGGGGGGGGGGGGGGGGGGGGEGGGGGGGGGGGGGGGGGGGGGGGGGGGGEFGGGGGDGGGGGGGGGGGGGGGGGGGFGGGGGFGGFGGFGGGGGGGEDGGGGGGGGFFGFFGGFGFGFGFE8@CDFFGGFECEGFF75?FFFFFFFFAFAFFDGFGGFFGFFFGFFFFGEEEBD?>@F@E;;BDGE;D>:::<B9EEGC53>ADFFGFF?B>F<<><
@M00200:205:000000000-AKKM3:1:1101:26708:5095 2:N:0:1
TACTAGGGTATCTAATCCTGTTTGCTCCCCACGCTTTCGAGCCTCAGCGTCAGTAATGGACCAGTATGTCGCCTTCGCCACTGGTGTTCTTCCGAATATCTACGAATTTCACCTCTACACTCGGAGTTCCACATACCTCTTCCATACTCACGATAGCCAGTATCAAAGGCAATTCCAAGGTTGAGCCCTGGGCTTTCACCTCTGACTAAACTATCCGCCTACGCTCCCTTTACACCCACTTCAGTCAAGAC
+
CCCCCGGGGGGGGGGFGGFFEFFFGGGGGGGGGGGGGGGGGGGGGFGCEFGGGGG<EF9FFGDCFGGFGGDDFGD:=CEGGC8EFC<FEFGGGFFEGG,==DGGGG?7@CDFFGGFGCGGFGG>CEGFG8;DDD8,@<=*8@DFGFFFGF,=E==?F8FBFGEDBDDFBFFDFBF7DDF5CFGD5EGFF?8**D6=5;,:=55>@=*>@):AE<EG579)5:):5:@;7:5AAEF2C=(>=BF=9*>0**(
@M00200:205:000000000-AKKM3:1:1101:21939:5113 2:N:0:1
TACTAGGGTATCTAATCCCGTTCGCTCCCCTGGCTTTCGTCCCTCAGCGTCAGAAAATCCCCAGTGAGCCGCCTTCGCCTCCGGTGTTCCTGATGATATCAACGCATTTCACCGCTCCACCATCAGTTCCGCTCACCTCTAGATTCCTCAAGCACAGGAGTTTGGAGCGCAATTCCTCGGTTGAGCCGAGGGCTTTCACACCCCACTTTCTGCGCCGCCTACGGACTCTTTAAGCCCAATTCAGTCA
+
CCCCCGGFFGGGGGGGGGGGDGFEGGGGGGGGGGGGGGGGGGGGGGGGGGGFEGGGGGGGFGGGGGGGGGGGGGGGGGGGGGGGEGFGGGGGGGGGFFFAAFFGGGGGA@DFFEGDG@DFEGGGGGGGGGGGGGGGGFGFFG:DFFGCGFGFGFFFFFC>8==C:6DFFGFF>CFFFFGDECGGFGC?EGGBB>1;4@GEF225265>=:??E9EE>GEF@@?><E797?44>B<(24074:54):B
@M00200:205:000000000-AKKM3:1:1101:23430:5118 2:N:0:1
TACCGGGGTATCTAATCCTGTTTGCTCCCCACGCTGTCGCGCCTCAGCGTCAGCCGGCTCTTGCGAGCCTTCCTGCCCAGCGGGCCGCCTTCGCCACCGGTGTTCTTCCGGATCTCTACGCATTCCACCGCTACACCCGGAATTCCACCCGCCCCTACAGTGCTCGAGCCCCCCAGTCCGCACGGCCGACCCGGGGTTGAGCCCCGGGCTTTCACCGCGCGCTTGACGGGCCGCCTACGCGCCCTTTCTGC
+
CCCCCGGGGGGGGGGGGGGGGGGGGGGGGGGGGGGGGGGGGGGGGGGGGGGGGGGGGGDGGGGGGGGGGGGGGGGGGGGGGGFGGDGGGGGGGGGGGGGGEGCFDFGGGGG7FGGFGFGGGGGGGGGGDEC?DE5:EBEFFGFFGFGBFEGGBDDFFGG4;=C8CEGC:EFFFFFFFFGFGDDD58E>:DG:7::C0(:33:,3<;B993:(94@CBD7769B)4*)179399>;(*,(-79>00()).).
@M00200:205:000000000-AKKM3:1:1101:11661:5123 2:N:0:1
TACTAGGGTATCTAATCCCGTTCGCTCCCCTAGCTTTCGCGCCTCAGCGTCAGTGTCAGCCCAGCAACCCGCCTTCGCCGCAGGTGTTCCTCTCGATATCTACGCATTTCACCGCTACACCGGGAATTCCACCTTCCTCTCCGGTACTCTAGTCTGTCAGTTTCCGGCGCCGTTCCCCCGTTAAGCGGGGGGATTTCACACCGGACTTAGCAGACCGCCTACACGCCCTTTAAGCCCAGTTCAGTCAAGA
+
BCCCCGGGGGGGGGGGGGGGGGGGGGGGGGGGGGGGGGGGGDGGGGGGGGGGGGGGGGGGGGGGGGGGGGGGGGGGGGGGGGGGFGGGGGGGGGGGGGGGGGGGGGGGGGGGGGGFGGGGGGG@FGGGGGFFGGGGGFGFFFEBG>DEGFGGFGGFFGGFEGFGFFGGFGFFEDFFF4CEFFD7CGGFBGGFFGGFFFGFFF>>9>FBFFDFFBFF>G>BF?F??GFDDC2:<BA:F6:,:25<449)52
@M00200:205:000000000-AKKM3:1:1101:20739:5129 2:N:0:1
TACTGGGGTATCTAATCCCTGTCGCTCCCCACGCTTTCGCATCTCAGTGTCAGGAAAGACCCAGTAAGCTGCCTTCGCCATTGGTGTTCCTTTCGATATCTACGGATTTCACTCCTACACCGAAAGTTCCGCTTACCCCTGTCATCCTCAAGTCAGGCAGTATGGGCAACAGTCCCGATGTTGAGCATCGGTCTTTAATCACCTACTTACCAAACCACCTACATGCGCTTTATAACCAGTTCAGTCA
+
CCCCCGGGGGGGGGGGGGGGGGGGGGGGGGGGGGGGGGGGGGGGGGGGGGGGGGGGGGFGGGGGGGGGGGGGGGGGGGG>FDGGGGGGGGGGGGGGGGGGGGGGGCC:EGGGGGGFGFGGGGGDGGGGGGGGGGGGEFFFFGGFFFGBGFGFGGGCFGGFGGFGDFGGFFBDFFFFED>?FFFGFGG?AGGBDECFF7EEEEF*88CFFFBEEFGGBGFF=BEBCGEG4CFCEC56<5BFFFF<CEA
@M00200:205:000000000-AKKM3:1:1101:17855:5139 2:N:0:1
TACTGGGGTATCTAATCCCGTTTGCTCCCCTGGCTTTCGCGCCTCAGCGTCAATGTCGGTCCAGGATGCCGCCTTCGCCACCGGTGTTCCTCCAGATATCTACGCATTTCACCACTACACCGGCAATTCCACCGACCTCTGCCGCCCTCCAGTCGCGCAGTCTGAGATGGCCTCTCTCAGTTAAGCCGAGAGCTTTCACACCTCACTTGCACGACCACCTGCGCGCGCTTTATGCCCAATTCAGTCAAGA
+
CCCCCGGGGGGGGGGGGGGGGGGGGGGGGGGGGGGGGGGGDGGGGGGGGGGGGGGGGGGGGGGGGGFGGGGGGDGGGGGGGGGGGGGGGFGGGGGGGGGGGGGGGGGGGGGGGGGFGGGGGE7EF>EGGGGGGGGGDEGFBGGEGFGFGFGGCFDEFGGEGGFFEFGGFFAEFDFFFFGFGFCGFFGFF4CEFGFDB3FFFD@FEFF9;C3@DFGG0>B@EF0)(17D37(44>BFG?08<4<9<<A>D7
@M00200:205:000000000-AKKM3:1:1101:7930:5146 2:N:0:1
TACGCGGGTATCTAATCCTGTTTGCTCCCCACGCTTTCGAGCCTCAGCGTCAGTAATGGACCAGTATGTCGCCTTCGCCACTGGTGTTCTTCCGAATATCTACGAATTTCACCTCTACACTCGGAGTTCCACATACCTCTTCCATACTCAAGATAGCCAGTATCAAAGGCAATTCCAAGGTTGAGCCCTGGGCTTTCACCTCTGACTAAACTATCCGCCTACGCTCCCTTTATACCCAGTTCAGTCA
+
CBCCCGGGCGGGGGGFEGFGGGGGGGGFGGEFGGGGGAFDEGGGGGGGGGGGCFGGGGGGGGGGGGGGGGGGGGDGFFEEGGGFGGGGGGGGGGGGGGGGGGGGGCFFFGGGFGGFGGGGGFGDGCEDEGGGGGFDFFF6DDDDEFG7=DFF,=DFFFGD8=EGB+DA?EFFFEF;DFGFGFG6?CGFFGCFFFCGFFGFFFFFFFBF=FFFFFGFAFEDFF(22;?4*45*0>00?/2.)16<<3>
@M00200:205:000000000-AKKM3:1:1101:6892:5158 2:N:0:1
TACGGGGGTATCTAATCCTGTTCGCTCCCCACGCTTTCGCTCCTCAGCGTCAGTATCGGCCCAGAGACCCGCCTTCGCCACCGGTGTTCCTCCTGATATCTGCGCATTTCACCGCTACACCAGGAATTCCAGTCTCCCCTACCGAACTCTAGCCCGCCCGTATCAACCGCAAGCCCGCAGTTAAGCCGCGGGTTTTCACGGTCGACGCGACGAGCCGCCTACGAGCCCTTTAGGCCCAGTTCAGCCAAGA
+
CCCCCGGGGGGGGGGGGGGGGGGGGGGGGGGGGGGGGGGGGGGGGGGGGGGGGGGFFGGGGGGGGGGGFFGGGGGGGGGGGFGGGGGGGGGGGGGGGGCFFGFGCGCCG9AFGGGFGGGGGGGGGGGGGGFGGGFGDFG=FFFEGFGCFFFFF7C>DGCDCD9FFF>CE=DB>2FAE>):F?FFFFC3BGEE7EEFF<+,343;>1(41;>99;GG>GD?FFFB<*)/99>A))57?:0:<>9A)((((.
@M00200:205:000000000-AKKM3:1:1101:23740:5192 2:N:0:1
TACTCGGGTATCTAATCCTGTTTGCTCCCCACGCTTTCGTGCATGAGTGTCAGTGTTGGCCCAGGAGGCTGCCTTCGCCATTGGTGTTCCTCCACATCTCTACGCATTTCACCGCTACACGTGGAATTCCACCTCCCTCTGCCACACTCCAGCCACGTAGTTTCGAGCGCAATTCCCAAGTTAAGCCCGGGGATTTCACACTCGACTTGCGCGGCCACCTGCGCACACTTTATACCCAGTTCCGTCA
+
CCCCCGGGGGGGGGGGGGGGGGGGGGGGGGGGGGGGGGGGGGGGGGGGGGGGGGGGGGGGGGGGGGGGGGGGGGGGGGGGGGFGGGGGGGGGGGGGGGGGGGGFGEDGGGGGGEGFGGGFEFEEGDGGGGFGGGFGGFDFFGGBFFGDF?FGGGGFFG6:CDEFFFCGEGFFFEFFFFGFFDF++@7FBGG5A5=CFEGEFD@DFFDD@EFFFFGC6DF14;(:9EEGF+;E?).4<2:?<))4::B
@M00200:205:000000000-AKKM3:1:1101:17708:5198 2:N:0:1
TACTAGGGTATCTAATCCTGTTTGCTCCCCACGCTTTCGCGTCTCAGCGTCAGTATCCAACCAGGGGGCCGCCTTCGCCACCGGTGTTCCTCCCGATATCTACGCATTTCACCGCTACACCGGGAATTCCACCCCCCTCTTTGGTACTCTAGCTTGCCAGTTTCATGCGTCGTTCCTCGGTTAAGCCGAGGGATTTCACACATGACTTAGCAGACCGCCTACACGCCCTTTAAACCCAATTCAGTCAAGA
+
CCCCCGGGGGGGGGGGGGGGGGGGGGGGGGGGGGGGGFGGGGGGGGGGGGGGGGGCGGGFF@FGGGGGGGGGGGGGGGGGGDGGGGGDFGGGGGGGGEGGGGGGGGDGFFGGGGGEGFGGGGGGGGGGGGGGGDGGGFGFFCFAFFGFGFGGGGG>FFGFFFEG<FGD4;@>6@FFFFGEFGG=6CFE>DCB>FGCFEGFF?8@EFEFAA2>D:6C7C>?0:7F:*7C35:A)62(;?:(.6A<--4<)5
@M00200:205:000000000-AKKM3:1:1101:23238:5200 2:N:0:1
TACGAGGGTATCTAATCCCGTTCGCTACCCTAGCTTTCGTGCCTCAGCGTCAGGGAAGACCCAGTGAGCCGCTTTCGCCACGGGTGTTCCAGATGATATCAACGCATTTCACCGCTCCACCATCTGTTCCGCTCACCTCTATCTTCCTCGAGCACGGCGGGTTGGAACGCAATTCCCCGGTTAAGCCGGGGGATTTCACATCCCACCCTCCGCGCCGCCTACGCACCCTTTAAGCCCAATTCAGTCA
+
@BCCCE@FFEGG,EGGGCFFEGF@FGGE<ECFDFGDGGDFDFGGGFFGGGECCFFGCFFG8FCFEFGGFGGGD?7EFFGGGEF:FBCEGGFFGFG9DFGFGFGEGGCC;FFFFEE>C+=B,=A>A6EFCEEGGGGFC+@DDEFFF7DDC9EDCGGD>=D**/:>9F><4;?2ABF+;;CDG=<FFF?>EGGFDCFG8:7<B701:??B0(49?1>?9DEF??FFB8@5C<:AA<>0:3124:<AADF
@M00200:205:000000000-AKKM3:1:1101:14621:5206 2:N:0:1
TACGAGGGTATCTAATCCTGTTCGCTCCCCACGCTTTCGCTCCTCAGCGTCAGTAACGGCCCAGAGATCCGCCTTCGCCACCGGTGTTCCTCCTGATATCTGCGCATTTCACCGCTACACCAGGAATTCCGATCTCCCCTACCACACTCTAGCTAGCCCGTATCGAATGCAGACCCGGGGTTAAGCCCCGGGCTTTCACACGCGACGTGACAAGCCGCCTACGAGCTCTTTAAACCCAGTTCAGTCAAGA
+
CCCCCGGGGGGGGGGGGGGGGGGGGGGGGGGGGGGGGGGGGGGGGGGGGGGGGGGGGGGGGGGGGGGGGGGGGGGGGGGGGGGGGGGGGGGGGGGGGGGGGGGGGGGGGGGDGGGFGGGFGGGGGGGGGGGGGGFGDFDDFFGFGFGDGFGDFGDFFFGFGD5@@5CFFAFEFD?FBADDFGGGAFG4?GG>B5;*A?F?@(63>BF;?FFFFFGGFD:?68BE:C5>C74)6<7(;:?0)6>>>4AAFF
@M00200:205:000000000-AKKM3:1:1101:13012:5209 2:N:0:1
TACGGGGGTATCTAATCCTGTTTGATCCCCACGCTTTCGCGCCTCAGCGTCAGTATCCGTCCAGAGGGCCGCCTTCGCCACCGGTGTTCCTCCTGATATCTACGCATTTCACCGCTACACCAGGAATTCCACCCTCCTCTCCGGTACTCGAGTCTGCCAGTATCCGGCGCCCTTCCCCGGGTGAGCCGGGGGATTTCACACCGAACTTAACAGACCGCCTACGCGCCCTTTATGCCCAGTTCAGTCAAGA
+
CCCCCGGGGGGGGGGGGGGGGGGGGGGGGGGGGGGGGGGGGGGGGGGGGGGGGGGGGGGGGGGGGGGGGGGGGGGGGGGGGGGGGFGGGGGGGGGGGGGGGGGGGGGGGGGGGGGFGGGGGGGGGGGGGGGEGGDFGFGEFFEFGFGEGE7*69FFFFFFFGFGFDCGEEBBDFFFFFGFD8D<AFFEFGGFFEGGFFGFF269(315394AB:GFFGE:B?<36E)9997<AAA<F?8>2AAF4AFD>2
@M00200:205:000000000-AKKM3:1:1101:25517:5222 2:N:0:1
TACGCGGGTATCTAATCCCGTTCGCTCCCCTGGCTTTCGTGTCTCAGCGTCAGCACACTCCCAGCTACCTGTTTTCACCATGGGCGTTCCAGATGATATCTACGCATTTCACCGCTCCACCATCTGTTCCGGTAGCCCCTAAGTGGCTCAAGACCGCCAGTATACCAAGCGGTTCCACGGTTAAGCCGTGGGATTTCACAAGGTACTTAACGACCCGCCTACACACGATTTAAGCCCAGTTCAGTCAAGA
+
CCCCCGGGGGGGGGGGGGGGGGGGGGGGGGGGGGGGGGGGGGGGGGGGGGGGGGGGGGGGGGGGGGGGGGGGGFGGGGGGGGGFGGGGGGFGFGEGGGDFGGCGGGGEDFGGGGGFD:FGGCFGGGFGGGEGGGGEEFDDFGGFGFGFGFFFGGG>BGD*,=EGCFGGFG>=@A9AAA>9FE9D6CFFFGGFFGCDF4<C39B=C*65@E4<@BGG0CD@16@FFG5)*/().69.;:,.694).--64<
@M00200:205:000000000-AKKM3:1:1101:16015:5230 2:N:0:1
TACTGGGGTATCTAATCCTGTTCGCTCCCCTAGCTTTCGCGCCTCAGCGTCAGTGTCGGCCCAGCAACCCGCCTTCGCCGCAGGTGTTCCTCTCGATATCTACGCATTTCACCGCTACACCGAGAATTCCAGTTGCCCCTTCCGCACTCTAGCCCCGCAGTATCAGTTGACCTTTCCGAGTTAAGCCCGGAGATTTCACAATTGACTTGCGGAGGCCGCCTACGAGCCCTTGAAGCCCAGTTCAGTCA
+
CCCCCGGGGGGGGGGGGGGGGGGGGGGGGGGGGGGGGGGGGGGGGGGGGGGGGGGGGGGGGGGGGGGGGGGGGGGGGGGGGGGGFGGGGGGGGGGGFGDGFGGGGGGGGGGGGGGFGGGGGGGGFGCGGGGGGGGFFFG>FCFEGFGFFFGFGCCDFGGFEGAGFFGGFGFFFBFFFFGFGGCGFGFFDCE>EGDCFECEFFE<<<5C3CB901=81C<>?<<3(2.>F*8(5)),;22<,.6<BB<A
@M00200:205:000000000-AKKM3:1:1101:26059:5236 2:N:0:1
TACAAGGGTATCTAATCCCGTTTGCTCCCCTGGCTTTCGCTCCTCAGCGTCAATGCCGGTCCAGGATGCCGCCTTCGCCACCGGTATTCCTCCAGATATCTACGCATTTCACCGCTACACCTGGAATTCTGCATCCCTCTCCCGGATTCAAGCCATCCAGTATCGGACGCAGTTCCCAGGTTGAGCCTGGGGATTTCACGTCCGACTTAGTTGGCCGCCTACGAGCCCTTTAAACCCAATTCAGTCA
+
CCCCCGGGGGGGGGGGGGCGGGGGGGGGGGGGFFGGGGGGGF@GGGGGGGGGGGGGGGGGGGGGCC<@FFGGGGGGGGGGCFGGGGGGGGGGG@FGGGGGEGEFGGGDEGGGGGG>DGGGGGGGGGGGGGCDFFFGGFGFFGGDEE6=GFGGFGFBFGGFGGCG=5?GBE>9@7=BAFFFGEG5CEGFACC>*4ADFC@)<9=>@>(5448882CEFGDF@@18;C>CC5)9?E<?GF<B<B<5:29
@M00200:205:000000000-AKKM3:1:1101:14028:5250 2:N:0:1
TACCGGGGTATCTAATCCTGTTTGATCCCCACGCTTTCGTGCCTCAGTGTCAATATATGCGTAGCCAGCTGCCTTCGCAATTGGTGTTCTATGTCATATCTAAGCATTTCACCGCTACATGACATATTCCGCTGACCTCCACAATATTCAAGACTGATAGTATCAATGGCAGTTTCCAAGTTAAGCTCGGAGATTTCACCACTGACTTACCAACCCACCTACGCACCCTTTATACCCAATTCAGTCA
+
CCCCCGGGGGGGGGGGGGGGGGGGGGGGGGGGGGGGGGGGGGGGGGGGGGGGGGGGGGGGGGGGGGGGGGGGGGGGFGGGGGGGGGGGGGGGGGGGGGGGGGGGGGGGGGGGGCGFGGGFGFGGGGDDGGGGGGGGGFGFFGGFGFD7CF8DFGGFFGDBCF9?EFGFFGFFFFBFFFFFGGGFFDFDBDG5*1ED9CFFF=CEEEF7@EEECDEG=CD503<9AEDD9C=C<A5/B;63*9CC/8@
@M00200:205:000000000-AKKM3:1:1101:5287:5252 2:N:0:1
TACCGGGGTATCTAATCCTGTTTGCTCCCCACGCTTTCGCACCTCAGCGTCAGTATCGGGCCAGTGAGCCGCCTTCGCCACTGGTGTTCTTGCGAATATCTACGAATTTCACCTCTACACTCGCAGTTCCACTCACCTCTCCCGAACTCAAGGCTCCCAGTATCAAAGGCAGTTCTGGAGTTGAGCTCCAGGATTTCACCCCTGACTTAAGAGTCCGCCTACGTGCGCTTTAAACCCACTTCAGTCA
+
CCCCCEGGGGGGGGGGGGGGGGGGGGGGGGGGGGGGGGGEGGGGGGFGFGGGEGGGGGGGGGCGGGGGGGGGGGGGGGGGGGGGGGGFGCFGGGG@FGGGGGGGGFGGGE>FFGGFGGGG,9DGDGGGGGGGCFGGGBG=FDFFGB>DGFFGDDFFFGC*55;C7FGG5@FA9*?FB?8AFCDGA8@5FGG44?CGFCG=B24)-;>*9>6>38C</)8=@@25(:8D596.?C<3C2(()/)96))
@M00200:205:000000000-AKKM3:1:1101:7604:5254 2:N:0:1
TACGCGGGTATCTAATCCTGTTTGCTCCCCACGCTTTCGTGCATGAGCGTCAGTGTTGGCCCAGAAGGCTGCCTTCGCCATCGGTGTTCCTCCACATCTCTACGCATTTCACCGCTACACGTGGAATTCCACCTTCCTCTGCCACACTCCAGCCAAGTAGTTTCGAGCGCAATTCCCAAGTTAAGCCCGGGGATTTCACACTCGACTTGCGAGGCCGCCTGCGCACCCTTTATACCCAGTTCAGTCAAGA
+
CCCCCGGGGGGGGG@FGGGGGGGGGGGGGGGGEGGGGGGGGGGGGGGGGGGGGGGGGGGGGGGGGGGGGGGGGGGGGGGDGGGGGGGDGGGGEGGGGGGGGFGGGGGGGGGGGDGFCFGGGGGGGFGGG;EGGGGGGFGEFFGFGFGFD?,?EFF6FD9?FGB@AFFG5>*:*@FF090AFDE@6EFFFGG>EEFFB<@E@(:BB2:13>(69@GF(7A(6:1>(*0>D*8AA44<C?:?244).6<92)
@M00200:205:000000000-AKKM3:1:1101:16243:5262 2:N:0:1
TACACGGGTATCTAATCCTGTTTGCTCCCCACGCTTTCGCGCCTCAGCGTCAGAACCGGACCAGTCAGCCGCCTTCGCCACTGGTGTTCTTGCGAATATCTACGAATTTCACCTCTACACTCGCAGTTCCACTAACCTCTTCCGGTCTCAAGCCATACAGTATCGAAGGCAATTCTGTGGTTGAGCCACAGGCTTTCACCCCCGACTTATAAAGCCGCCTACGCGCCCTTTAAGCCCAGTTCAGTCAAGA
+
CCCCCGGGGGGGGGGGGGGGFGGGGGGGGGGGGGGGGGGGGGGGGGGGGGGGGGGGGGGEGGGGGGGFG@FGGEGGGGGGGGGGGGGGGGGGGGGGGGGGGGGGGGGFCFGGGGGFGGGGGGGGGGGGGGFFGGGGGFCEFGGFGFGFGFGGGGGFFDFFFG;CDFF8AFFFFFF6BFCFGGGGAFGAFC5AF>CFFFFEBA=@FF29;CCFFFGC@GADDDDE@C:D>0))6<A?D:1(46AADB>2,3
@M00200:205:000000000-AKKM3:1:1101:9603:5274 2:N:0:1
TACGGGGGTATCTAATCCGGATCGCTCCCCACGCTTTCGCGCCTCAGCGTCAGCAAAGCTCCAGGCAACCGCCTTCGCCACTGGTGTTCCTCCCGATATCTACGCATTCCACCACTACACCGGGAATTCCATTGCCCCCTAGCTTGCTCCAGCCACGCCGTATTCGCTGACCCCGCCCAGTTGAGCCGGGCGATTTCACAACGAACGTGCGTAGCCGCCTGCGCGCCCTTTCTACCCACTTCAGTCAAGAC
+
CCCCCGGGGGGGGGGGGGGFGGGGGGGGGGGGGGGGGGGGGGGGGGGGGGGGGGGFGGGGGGGGGGGGGGGGGGGGGGGGGGGFFGGGGGGGGGGEGGGGGGGGGGGGGFDFFGGFCF8FEGGEGGGGGGGGDFFEGFGF?FFE:CGFGFGCGGDC?EGBGGFG9;:=5EF:F=AFFFGAFF7:;EG3ADG)85:3FAGF<BF(:90,466?0;FF0>E3?B;>;G>D507)))..A?(4<<)).<A<<2(
@M00200:205:000000000-AKKM3:1:1101:23144:5290 2:N:0:1
TACACGGGTATCTAATCCTGTTTGATCCCCACGCTTTCGCGCCTCAGCGTCAGTTGCAGCCCAGTTGGCCGCCTTCGCCACCGGTGTTCCACCCAATATCTACGAATTTCACCTCTACACTGGGTATTCCACCAACCTCTACTGCACTCTAGTCTAACAGTTTCGACTGCACTTCCGAGGTTAAGCCCCGGGCTTTCACAATCGACTTGTTAAACCGCCTACGCGCCCTTTATACCCAGTTCAGTCAAGA
+
CCCCCGGGGGGGGGGGGFGGGGCGGGGGCGDEGGGGGFEGGGGGGGGGDFGFDGCFGGGGGGGGGGGGGFGGGGGFCEEGGFGGBCFFGFEFFGG@FGGGDFGE:,AFCFFGGEGFGGGGGGGG@EEGGGGGFD=CED?DFGGFGF@86FADFGG+DGGBF?7+5?DG>FFFBDFF>E69FF7<8D,0*;*?@EEGFCGE=6>2(59(09><8@C=@GF1,62=>GAD)26<?E<<C?(..))-45)<2)
@M00200:205:000000000-AKKM3:1:1101:21362:5298 2:N:0:1
TACTAGGGTATCTAATCCTGTTCGCTCCCCACGCTTTCGCGTCTCAGCGTCAGTACCGTCCCAGAGAACCGCCTTCGCCACGGGTGTTCTTCCCGATATCTGCGCATTTCACCGCTACACCGGGAATTCCATTCTCCTCTTCCGGACTCTAGCCAGATGGTTTCAGCCGACATCTCGAGGTTGAGCCTCGAGTTTTCACAGCTGACCTACCTGGCCGCCTACACGCTCTTTAAACCCAGTTCAGTCA
+
CCCCCGGGGGGGGGGGGGGGGGGGGGGGGGGGGGGGGGGGGGGGGGGGGGGGGGGGGGGGGGGGGGGGGGGGGGGGGGGGGGFGGGGGGGGGGGGGGGGGGGGGGGGGGGGGGGGFGGGGGGGGGGGGGGGFGGGGGFGFFFG>GDGFGFG8@FGFFGGFGG@GFFGGDEFFFEFFFFDBGGCCAEGFFGGFFGGCFFC)7;E;@@;CEEFF3?GF1CB718?FFEDGGG>2-521A0:?FFFFFFF
@M00200:205:000000000-AKKM3:1:1101:21076:5326 2:N:0:1
TACCCGGGTATCTAATCCCGTTTGCTCCCCTAGCTTTCGCGCCTCAGCGTCAGAAGAGGTCCAGCGCGCCGCTTTCGCCACCGGAGTTCCTGTAGATATCAACGCATTTCACCGCTCCACCTACAGTTCCGCACGCCCCTACCTCCCTCGAGGCCGACAGTATCTGAGGCAGTTCCACGGTTGAGCCGCGGCATTTCACCCCAGACTTGTCAGCCCGCCTACGCGCCCTTTAAGCCCAGTTCAGTCAAGAC
+
CCCCCGGGGGGGGGGGGGGGGGGGGGGGGGGGGGGGGGGGGGGGGGGGGGGGGGGGGGGGGGGGGGGGGGGGGEGGGGEGGGGGGGGGGGGGGGGGGGGGEGGEEGGGGGGGFGGFGFGGGGGGGGGGGGGGGGDE1<EDFG?A9FGBG>EDGGGEFGGBEGFGFFGGFGFFFFFACFGFGGGFFFGFFGGFFD9FFEGFFFBB???9<A<A<>F8(7>B<<?@0C@C>*2)-)48C2::<AFB4-69<B(
@M00200:205:000000000-AKKM3:1:1101:19237:5344 2:N:0:1
TACGCGGGTATCTAATCCCGTTCGCTACCCTAGCTTTCGCACTTCAGCGTCAGTTGTGGACCAGAGAGCCGCCTTCGCCACCGGTGTTCCTCCTGATATCTACGCATTTCACCGCTCCACCAGGAGTTCCGCTCTCCCCTACCACACTCAAGCAACGCAGTATGCGGGGCAATTCACACGGGTGGGCCGTGGGATTTCACCCTACACTTACGTCGCCGCCTACGCGCGCTTTATACCACGGTCAGTCA
+
CCCCCGGGGGGGGGGGGGGGGGGGGGGGGGGGGGGGCGGGGDGGGGGGGGGGGGGGGGGGGGGGGGGGGGGGGGGGGGGGGGGGGGGGGGGGGGGGGGGGGGGGGGGGGGGGGGGFGGGGGGGGGGGGGGGGGGGGFFGDFGGFGFGDGFGCGGFFFGG>AFEGFAGCBEEDFFFFFFG>CGDGDEGFFGGFFF+00)3<BBFFBFF9AFFF:?C:<C590(4B;8;>))-(.>>>F))((-2,4.56
@M00200:205:000000000-AKKM3:1:1101:23106:5347 2:N:0:1
TACGCGGGTATCTAATCCCGTTTGCTCCCCTAGCTTTCGCGCCTCAGCGTCAGTAACAGGCCAGAGAGCCGCTTTCGCCGCCGGCGTTCCTCCTGATATCTACGCATTTCACCGCTCCACCAGGAATTCCGCTCTCCCCTCCTGCACTCAAGCCCAACAGTATCAGGTGCAGTTCCCCGGTTGAGCCGGGGGATTTCACACCTGACTTATCAGACCGCCTACGCGCACTTTATACCCAATTCAGTCAAGCC
+
CCCCCGGGGGGGGGGGGGGGGGGGGGGGGGGGGGGGGGGGGGGGGGGGGGGGGGGGGGGGGGGGGFGGGGGGGGGGGDGGGGGGGGGGGGGGGGGGGGFFCFGFGDDEFGGGGEGFGGGGGGGC<FGGGGGGGEGGGFGDFGGFGAFBFFFCGGGFFGCFGDEDAFFG>FACA?FF4ADDFEC46CC>>3EF):EF?AGFFB?2?0<<A2<5)5CFFDE60:?@6C:CCC<26>5.<<07):4-5><)))(
@M00200:205:000000000-AKKM3:1:1101:21599:5348 2:N:0:1
TACTGGGGTATCTAATCCTGTTTGCTCCCCACGCTTTCGCGTCTCAGCGTCAGAATCGGCCCAGTGCCCCGCTTTCGCCTCAGGCGTTCCTCTAGATATCTACGCATTTCACCGCTCCACCTAGAGTTCCGAGCACCTCTACCGACCTCAAGCGACGCAGTTTGCCGAGCCGTTCCATCGTTGAGCGATGGGATTTCACTCGACACTTGCGCCGCCGCCTGCACGCCCTTTACCACCAGTTCAGTCAAGCC
+
CCCCCGGGGGGGGGGGGGGGGGGGGGGGGGGGGGGGGGGGGEEGGGGGGGGGGGGGGGGGGGGGGGGGGFEGGGGGGGGGGGGGGDEGGGGGGGGGGGFGGGGGGGGGGGGGGGGEGCGGGFGCFGGGGGD6DE?EGFGFFGF?GFGFGFGCGGGFF>>BG@E8=ADGFGFFFFFF+=:?FGGGFGC>4DEFAE?CF??CE6?;;68>)407;1??09@?<BFF:C>D7>?<A))5A6044)).6<A:>)(
@M00200:205:000000000-AKKM3:1:1101:24738:5353 2:N:0:1
TACACGGGTATCTAATCCTGTTTGCTCCCCACGCTTTCGCGCCTCAGCGTCAGGTACGGGCCAGGAAGCCGCCTTCGCCACCGGTGTTCCTCTCGATATCTACAGATTTCACCCCTACACCGAGAGTTCCACTTCCCTCTCCCGCCCTCAAGCGAGGTAGTTTCGAGCGCCGTTCCTCAGTTAAGCTGAGGTATTTCACACTCGACTTGCCAAGCCGCCTGCGCGCCCTTTAAACCCAATTCAGTCA
+
CCCCCGGGGGGGGGGGGGGGGGGGGGGGGGGGGGGGGGGGGGGGGGGGGGGGGGGGGGGGGGGGFGGGGGGGGGGGGGGGGGGGGGGGGGGGGGGFGGGGGGGFGGCG8FGGGGGFGFFG?8CCFEDGFGDFGGGFGFC5FF?BGBGFGFGGGGDFFEFFGGEGAFGGFGF=9AAFFFGAFEF:@CEAAGFFFGFGFCG?E@3;;;02<E(7@;EE0/=<=66)(:7D)2:2)42:EB0::A2AAB>
@M00200:205:000000000-AKKM3:1:1101:4876:5357 2:N:0:1
TACGCGGGTATCTAATCCTGTTTGCTCCCCATGCTTTCGTGCCTCAGTGTCAAACCAATCGTAGCCACCTGCCTTCGCAATCGGTGTTCTGGATGATATCTATGCATTTCACCGCTACACCATCCATTCCGGCAGCCTCCAATTATTTCAAGCCTCACAGTATCAATGGCACCTCGATTGTTGAGCAACCGTATTTCACCACTGACTTCTAAGGCCACCTACGCACCCTTTAAGCCCAATTCAGTCAAGA
+
CCCCCGGGGGGGGGGGGGGGGGFGGGGGGGGGGGGGGGGGGGGGGGGGGGGGGGGGGG?FGGFGGGGGGGGGGGGGGGGGGGGGGGGDGGGGGGGGGGGGGGGGGGG9EGGGGGDDDGGGGGGGGGGGGFGGGGGDFFGFFGGFGFGBFFGGGGGFFGGFGGFGFFFFFGFEFFFEDF9?DEGFFGGFFGG>ACFCBA7@C=C@C@EA*1*747B:@GFFFF4A@E?C86>=*84(=(33;CE?<))133
@M00200:205:000000000-AKKM3:1:1101:18816:5358 2:N:0:1
TACACGGGTATCTAATCCTGTTTGCTCCCCACGCTTTCGAGCCTCAGCGTCAGTAATGGACCAGTATGTCGCCTTCGCCACTGGTGTTCTTCCGAATATCTACGAATTTCACCTCTACACTCGGAGTTCCACATACCTCTTCCATACTCAAGATAGCCAGTATCCAAGGCAATTCCAAGGTTGAGCCCTGGGCTTTCACCTCTGACTAAACTATCCGCCTGCGCTCCCTTTATTCCCACTTCAGTCA
+
CCCCCGGGGGGGGGGGGGGGGGGGGGGGGGGGGGGGGGGGGGGGGGGGGGGGGGGGGGGGGGGGGGGGGGGGGGGGGFGDGGGGGGFGGGGGGGGGGGGGGGGGGFGGFGGGGGGFGD,FFDD+@+@EGGGFGGGGGFGFFGGFGFGFGFGGGGGBFEDB,=;99C=F?FFDBEFFFF6*C=?FFGGFF?+:AFC38C;@@DF@CC5A5@@=CEGG)7?0)0:@7;9C?>5>**/1?>(25@?C?4>
@M00200:205:000000000-AKKM3:1:1101:15281:5364 2:N:0:1
TACAAGGGTATCTAATCCCGTTTGCTCCCCTGGCTTTCGTGTCTCAGCGTCAGCGGATCCCCAGTCATCTGTTTTCACCGTCGGCGTTCCAAACGATATCTACGCATTTCACCGCTCCACCGTTTGTTCCGATGACCCCTGGATCGCTCAAGACCGCCAGTATGCCCGGCCGTTCCCCGGTTGAGCCGGGGGATTTCACGCGGGCACTTAACGGTCCGCCTACACACGCCTTATACCCAGTTCAGTCA
+
CCCCCGGGGGGGGGGGGFFGGGGGGGGGGGGGGGGGGGGGGGGGGGGGGGGGGGGGGGGGGGGGGGGGGGGGGGGGGGGGGGEGGGGGGGGGGGGGGGEGGGGGGGGGGGGGGGGFGGGGGGGGGGGGGGGGGGGGGFGFFGGFGFGFGFGFGGFFFGG>FFFGFFGGFGFFFFFFFFGFGGGGFGFDEGDFEGGFFFG86>;>F9<<8ADAB;C54<76:,().<5))*,(4<AAG(<B?FFFDAB9
@M00200:205:000000000-AKKM3:1:1101:9733:5365 2:N:0:1
TACTCGGGTATCTAATCCCGTTCGCTCCCCTGGCTTTCGCGCCTCAGCGTCAGGGCGGGCCCAGCGTGCCGCCTTCGCCACCGGTGTTCCTTCCGATATCTACGCATTTCACCGCTCCACCGGAAGTTCCGCACGCCCATACCCCCCTCCAGGCCGGCAGTATCGGGGGCGCTTCCCCAGTTGAGCTGGGGGCTTTCACCTCCGACTCGCCGGCCCGCCTACGCGCGCTTTATGCCCAATTCAGTCAAGAC
+
CCCCCGEGGGGFGGGGGGGGFGGGG>GEGGGGGGGGGGGGGGGGGGGG>CGGGFGGGGGGGGEGFGEGGGD=FGGGFGFGGGGGEEEGGGGGGGDFFG>FGGGFGGGDGGGGGGGDGGGFGGEG:EFGGGEGDGGG5:*-;EGACEGBGFF8?GG>BEG)=:)+(:CEBG@0B?F:F;C5ACDFFFGFFDGFEDGC*)<35:?BB>>FB>F>B>CC2CB0670>9C)1)1(.6442A2,8)64))69:?A.
@M00200:205:000000000-AKKM3:1:1101:5103:5388 2:N:0:1
TACTAGGGTATCTAATCCTGTTTGCTCCCCACGCTGTCGCGCCTCAGTGTCGGCTAAGAGGAGCTTGCGCTCCCACTGCCCAGCAGACCGCCTTCGCCACCGGTGTTCTTCCGGATCTCTACGCATTCCACCGCTACACCCGGAATTCCATCTGCCTCTACAGTGCCCAAGCCCTACAGTCGCCGCGGCAGATTCAGGGTTGAGCCCCGAACTTTCACCGCGGCCTTATAGTGGCCCCCTACGCGCCCTTT
+
CCCCCGGGGGGGGGGGGGGGGGFGGGGGGGGGDGGGGGGGGGGGGGGGGGGGGGGCFFAEFGGGGGGGGGGGGGDFGGGFGGCGFGCEGGGFCFDGGGGGGGGGGGGGFFGG7C=BD?FF@FFGGDGGGGGGGGGCCFGFFGGBEAGFGFGGGFGFFGFFFFE9=AGGFGA=FDF5CF5BC*?D?GG:AD58FC?77458@>;;3@0319(4:49A4CF:9(4<2870:7<-:(8:842(,41931692..
@M00200:205:000000000-AKKM3:1:1101:19571:5389 2:N:0:1
TACTGGGGTATCTAATCCCGTTCGCTCCCCTGGCTTTCGTGTCTCAGCGTCGGCACATCCCCAGCTACCTGTTTTCACCATTGGCGTTCCAAGTGATATCTACGCATTTCACCGCTCCACCACTTGTTCCGGTAGCCCCTAGATGGCCCAAGATTAGCAGTATACCAAGCAGTTCCACGGTTAAGCCGTGGGATTTCACAAGGTACTTACCAATCCGCCTACACACGCTTTATACCCAGTTCAGTCAAGA
+
CCCCCGGGGGGGGGGGGGGGGGGGGGGGGGGGGGGGGGGGGGGGGGGGGGGGGGGGGGGGGGGGGGGGGGGGGFGGGGGGGGGGGGGGGGGGGFFGGGGGGGGGGGGGGGGGGGGFGGGGGGGGGGGGGGGGGGGGEFED?FFFGFDDDEGGFGGFFGGFGGEGFFGGFCFDFCF+DFGEGDGGFGFFFGDFFFCFFEGFEDFEEFCFFEFFFFGG@C;>9BEFBAAC*:=3?67<F@1(7??35;><<;
@M00200:205:000000000-AKKM3:1:1101:6842:5398 2:N:0:1
TACCCGGGTATCTAATCCTGTTTGCTCCCCACGCTGTCGCGCCTCAGCGTCAGATCGAGGCCAGGTCGCCGCCTTCGCCACCGGTGTTCTTCCCAATATCTACGAATTTCACCTCTACACTGGGAATTCCGCGACCCTCTCCTCGCCTCCAGCCCCGCCGTCTCCAGCGCCGCCCCGGGGTTGAGCCCCGGGATTTCACGCCGGACAGGCGGGGCCGCCGACGCGCCCTTTAAAACCAGTTCAGTCAAGA
+
CCCCCGGGGGGGGGGGGGGGGGGGGGGGGGGGGGGGGGGGGEGGGGGGGGGGGGFGGGGGGGGGGGGGGGGGGGGGGDGGGGGGFGGGGGGGGGGGGGGGGGGGGGFGGGGCFGGFGGGGGFGGFGGGGGGGGGDEDFGDFGGFGFGADFGFEGGEFGGFGGBFEFFGFCA@FBFFFFGA=8<7;FFFFGGBEE?F=AG?F:9619;<::>>;9*:,17(,,1)-/>C5*..6)).A<?>24:46--).)
@M00200:205:000000000-AKKM3:1:1101:9883:5403 2:N:0:1
TACAGGGGTATCTAATCCTGTTTGCTCCCCACGCTGTCGCGCCTCAGTGTCGGCTATTGAGCTCTTGCGAGCTCACCGCCCAGCAGACCGCCTTCGCCACTGGTGTTCTTCCGGATCTCTACGCATTCCACCGCTACACCCGGAATTCCATCTGCCTCTACGGTGCCCAAGCAACACAGTTGCCACGGCCGATCTGGAGTTGAGCCCCAGACTTTCACCACAGCATTATGTCGCCACCTCCGCGCACTTT
+
CCCCCGGGGGGGGGGGGGGGGGGGGGGGGGGGGGGGGFGGGGGGGGFGGGGGGGGGGGFGGGGGGGGGGG7CFGGFGGGGGGFGCED<<CGCFCGGGGGFGGGGGGGGGGGGG>C?DFFGGGCGGGCFBFGGGDGGGF8DBGGFDFGEGFFGGGGFAGGAGGFG>EG6***8AEAA>**;FDCDFFG48DEE>E5;AEGEF9CE8(=??D(2@C9>);BF6,/A(9@**2.).88:G0:(3(((((,3).
@M00200:205:000000000-AKKM3:1:1101:26794:5409 2:N:0:1
TACGCGGGTATCTAATCCTGTTTGATCCCCACGCTTTCGTGCCTCAGCGTCAATATTTGCTTAGTAAGCTGCCTTCGCAATCGGTGTTCTACATCATATCTAAGCATTTCACCGCTACATGATGTATTCCGCCTACCTCAACAATATTCAAGACTCATAGTATCAAAGGCAGTTCTACAGTTAAGCTGTAGGATTTCACCCCTGACTTACAAGCCCGCCTACACACCCTTTAACCCCAGTTCAGTCAAGA
+
CCCCCF>FCGGGGFG9EFGCCFGFFGGFGGGGCFGGGGGFGGGGGGGFGECEFGGGGG9FGGGGGGGGGGGGGGGDGGGGGCFFGGF7EEFFEFFFFGFFGGFFFF9FGGCFGGGFGGGGFGGGGGFGGF?EDCDFFFC=?8DFGFG7CDA=9DGFFC??FGCDEFDG*,:>;;DDFF9;DDCFFA8?DC@AFGGGA@E=5==DDF6EEFE*>)63);*/<5@*6**15;>:@*3(65=500748CE3).
@M00200:205:000000000-AKKM3:1:1101:13160:5411 2:N:0:1
TACCCGGGTATCTAATCCTGTTTGATCCCCGCACTTTCGTGCCTCAGCGTCAGTTATAGTTTCGTTAGCTGCCTTCGCAATCGGTGTTCTATGACATATCTAAGTATTTCACCACTACATGTCATATTCCGCCAACGTCATCTATACTCTAGACCTGCAGTATCAATGGCAGTTTCTCAGTTAAGCTGAGAGATTTCACCACTGACTTACAGGTCCGCCTACGCACCCTTTAAGCACACTTCAGTCA
+
CCCCCGGGGGGGGGGGGGGGGGGGGGGGGGGGGGGGGGGFGGGGGGGGGGGGGGGGGGGGGGGGGGGEGGGGGGGGGGGDEGFGGGGGGGGGGFGDGGGGGGCGFGGGGGGGGGGFGGGFFGGGGGGGGGG6CECFEFFFFDFFGFFEGBF8@DFFFGGBGGECEBFGF8:AFFFFCFCFFGGGFGDFFF8@?FD+CEGDCFE@EFF7>8>CBCFGAGF5>C=5=EADC4)*2.8*65((.8?*1*8
@M00200:205:000000000-AKKM3:1:1101:20422:5421 2:N:0:1
TACTAGGGTATCTAATCCTGTTTGCTCCCCACGCTGTCGCGCCTCAGTGTCGGCTATAAGGAGTTTGCACTCCCACTGCCCAGCAGACCGCCTTCGCCACCGGTGTTCTTCCGGATCTCTACGCATTCCACCGCTACACCCGGAATTCCGTCTGCCCCTACCGTGCTCCAGCCCAACAGTCGCCCGCGCCGATCCGGGGTTGAGCCCCGGACTTTCACGAAAGCCTTATCGAGCCGCCTACGCGCCCTTT
+
CCCCCGGGGGGGGGGGGGGGGGGGGGGGGGGGGGGGEFEGGGGGGGGGGGGGDGGGGGGGGFGFGGGGGGGGFFGGGGGGGGGGG@FGFEDEGGGGGGGFGGGGG@FGGGGGGGGFDFFDFGGGFEEFFDFFGGGGGFFDDGG*CDGFGF=?>?G6AFGFFGBCDE?GFGFFFAFFFA5AFCDDBEGBEC7ABGG*>;E3>04(58;?66(9>)2<-:7(,(-.487*2:<B6?36:914?B>(,(,(,)
@M00200:205:000000000-AKKM3:1:1101:8655:5423 2:N:0:1
TACTAGGGTATCTAATCCTGTTTGCTCCCCACGCTTTCGCGTCTCAGCGTCAGTATCCAACCAGGGGGCCGCCTTCGCCACCGGTGTTCCTCCCGATATCTACGCATTTCACCGCTACACCGGGAATTCCACCCCCCTCTTTGGTACTCTAGCTTGCCAGTTTCATGCGTCGTTCCTCGGTTAAGCCGAGGGCTTTCACACATGACTTAGCAGACCGCCTACACGCCCTTTATACCCAATTCAGTCAAGA
+
@CCCCGGGFEFGGEFGGGGGGGGGGGGGGGFFFGGGGGGGGGGGGFGGGGGEGEGGGGFFFCEGGGGGGGGGGGGGGGFFGEFGGGGGGGGGGGCFEGDGCFFGGDBF8FFGGEEEGGGGFEGGGGFFGGCEGADGEBCCBGGFGFGEGFCBEGGFFEDFF74@6:DFD8A@DDF;BFGFGE<FFC6B>CGFDG5*99<?;D3@E@9AB49>28C8,)03((58(*)11>5494<A+4(().444)9537
@M00200:205:000000000-AKKM3:1:1101:24611:5435 2:N:0:1
TACTGGGGTATCTAATCCCGTTCGCTCCCCTGGCTTTCGTTCCTCAGCGTCAGAAAACCCCCAGTGAGCCGCCTTCGCCTCCGGTATTCCTGATGATATCAACGCATTTCACCGCTCCACCATCAGTTCTGCTCACCTCTAGGTTCCTCAAGCGCAGTAGTTTAGAGCGCAATTCCTCGGTTGAGCCGAGGGCTTTCACACCCTACTTTCTGCCCCGCCTACGAACTCTTTACACCCAGTTCAGTCAAGAC
+
A<BCCC,FEGAFGAFEGCFEGGGGGGGGFFFCFFFCFGG8BCEFGCEGGFCCCFFGGFE@FFDGGGCGGGGGGGEFGGGEFG@FGFFC<E=EFAFFEG,E;,:::E7FDFFGG6C5CF=FFEFG@DGGGGGGGGGGCDFD:DF9;D+9=?=FGGGFA>=D=DBC=FFC>C5@**=5CF>>CCCCFFGF>?59@FFGFCFFF?292@EC84*86*6:2CA6(310=C)2::5)>CFFG?65AAA<5<)),4(
@M00200:205:000000000-AKKM3:1:1101:11303:5436 2:N:0:1
TACCGGGGTATCTAATCCCGTTTGCTCCCCTGGCTTTCGTTCCTCAGTGTCAGATGCAGTCCAGAACGCCGCCTTCGCCACCGGTGTTCCTCCAGATATCTACGCATTTCACCGCTACACCTGGAATTCCGCGTTCCTCTCCTGCCCTCGAGCCGACCAGTCTCAGACGCAGTTCCCCAGTTAAGCTGAGGGATTTCACGTCTGACTTAGCCGGCCACCTACGAACCCTTTATACCCAATTCAGTCA
+
CCCCCGGGGGGGGGGGGGGGGGGGGGGGGGGGGGGGGGGGGGGGGGGGGGGGGGGGGGGGGGGGGGGGGGGGGGGGGGFGGGGGGGGGGGFGGG8FGGGGGGGGGGGGFGGGGGGFGGGGGGGGFGGGGFGGGEGGGFGFFFGFFBFDGFGDCGGFFED*ED@FEF7F5@>@EEFFAFCDECFGFGFFFGFF4C?GFCE25>BDFFECEF:@@FG=6CFD1.,8=5>DCD?<4<-.<>FFA><2.<2
@M00200:205:000000000-AKKM3:1:1101:25756:5441 2:N:0:1
TACCGGGGTATCTAATCCTGTTTGCTCCCCACGCTTTCGTGCATGAGCGTCAGTGTTGGCCCAGAAGGCTGCCTTCGCCATCGGTGTTCCTCCACATCTCTACGCATTTCACCGCTACACGTGGAATTCCACCTTCCTCTGCCACACTCGAGCCACGTAGTTTCGAGCGCAATTCCCAAGTTAAGCTCGGGGATTTCACACTCGACTTGCGCGGCCACCTGCGCACACCTTAAGCACAGTTCAGTCA
+
CCCCCGGGGGGGGFFFGGGGGGGGGGGGGGGGGGGGGGGGGGGFFGGGGGGGGCEGFECFFFGGG<EEFDFGGGGGGGGFFGGGEGGGGGGGGDFFGGGGGGGGGGGCGGGGGGGFGFGFGEGGGGFGGGCFGGFFFFGEFFEDFFGFC5=?8CDDDE6DE9;DA?FGEGF9>E7=FFFFGGGGFG@FEDCEFGGGFCFFFDDBDB(0;C@F968C(:A;81:>;EDF*9)9424);2:2<465A))
@M00200:205:000000000-AKKM3:1:1101:8083:5441 2:N:0:1
TACACGGGTATCTAATCCTGTTCGCTCCCCACACTTTCGCTCCTCAGCGTCAGGATATTCCCAGAGAACCGCCTTCGCCACCGGTGTTCCTCCTGATATCTGCGCATTTCACCGCTACACCAGGAATTCCGTTCTCCCCTGAATACCTCTAGTCTGCCCGTATCGGAAGCAAGCACCGAGTTAAGCCCGGTGTTTTCACTCCCGACGCGACAAACCGCCTCCGAGCCCTTTAAGCCCAATTCAGTCAAGA
+
CCCCCGGGGGGGGGGGGGGGGGGGGGGGGGGGGGGGGGCEGGGGGGFGGGGGGGGGGGGGFGGGGGGGGG>GGGGGFGGGCGEGGGGGGGGGGGGGGGGGGGGDGGGGGGGGGDGFGGGGGGGGGGGGGGGGGGGGFF8DFFFFGFGFGFGFGGGFFGG>>DFG=AGGBGFFFCFFFFGAFGFGFGGFF>::?CFFA*=*859592916@F>>@GGFGF<110<1C>G50,4)4)58?:16)).62)64<
@M00200:205:000000000-AKKM3:1:1101:8839:5450 2:N:0:1
TACTAGGGTATCTAATCCCGTTCGCTCCCCTGGCTTTCGTGTCTCAGCGTCAGCACACTCCCAGCTACCTGTTCTCACCATTGGCGTTCCAAATGATATCTACGCATTTCACCGCTCCACCATTTGTTCCGGTAGCCCCTAAGTGGCTCAAGACAACCAGTATACCAAGCAGTTCCACGGTTGAGCCGTGGGATTTCACAAGGTACTTAGAAGTCCGCCTACACACGCTTTAAACCCAGTTCAGTCAAGA
+
CCCCCGGGD<@CFGDFGGFCFGGGGDFGEGGGFFGG8FFGGGG,CFGGDEGDCGGGGGGGGGGGGDFGEFAB?,4CAFG:EAFDFGGEGGGG,EGF?FFC8DEGGGGGFGDFGGGBGG8FF?FG,CD=FCE6CG>E9?A9:=@FGFGFGFGF9DGFFGDFD99F>;+,;D68DEBFFFDBECD=9CFFF+@5579*4;EE5=96=A**00A0>EFDADB>AB@FB=?D949=CEE7EF136<<5?7463)
@M00200:205:000000000-AKKM3:1:1101:27201:5456 2:N:0:1
TACTCGGGTATCTAATCCCGTTCGCTCCCCTGGCTTTCGTGTCTCAGCGTCAGCACACTCCCAGCTACCTGTTTTCACCATTGGCGTTCCAAATGATATCTACGCATTTCACCGCTCCACCATTTGTTCCGGTAGCCCCTAAGTGGCTCAAGATAAGCAGTATACCGAGAAGTTCCACGGTTGAGCCGTGGGATTTCACAAGGTACTTACAAATCCGCCTACACACGCTTTAAACCCAAGTCAGTCA
+
CCCCCGGGGGGG6CF<EFGG6FFEGDGGGGFGDGG88FG,DFGGFEFDGGGCCGGGGGGGGGGGGFGGGGFGGGG=@CCEFFFGGG@+@EFFGCEE9FFGFCFGDGGGFFEFGGDFD7=EFGGGGGFFGGGG>@CE,;C=5FE?EF68AF8=>AFFF9D?,DEGFFGGF+9)+1?5=FD@FCDFFF?DFG559@?C;E5;@@@@;4E4ABFF34>C7CAAD=2)0/0?25>6?33=C11,;C?.19.
@M00200:205:000000000-AKKM3:1:1101:21997:5469 2:N:0:1
TACACGGGTATCTAATCCTGTTTGCTCCCCACGCTGTCGCGCCTCAGCGTCAGCAACGGCCCAGCAGACCGCCTTCGCCACTGATGTTCTTCCCGATCTCTACGCATTCCACCGCTACACCGGGAATTCCATCTGCCTCTACCGTGCTCTAGCCTAACAGTTTAGAAGGCAGCCCTGCGGTTAAGCCGCAGGCTTTCACCACCTACTTATCAGGCCGCCTACGCGCCCTTTACACCCAGTTAAGCCAAGA
+
CCCCCGGGGGGGGGGGGGGGGGGGGGGGGGGGGGGGGGGGEGGGGGGGGGGGGGGFGGGGGGGGGGGGGGGGGGGGGGGGGGFFEFGGGFGGGGGGGGFGGGGGGGGGGCFGGGGFGGGGGGGGGGGGGGGGGGGGGFGFFGGFGFG=CCFFGGGFFGGF7EEGEFGCFFF5?CBFFFGFGGD7@CGFFDGE),=DB)+/)66@E3@FE?<EC3<819B(,8679E8D99?)))5:EB,44))))((.:<
@M00200:205:000000000-AKKM3:1:1101:16263:5470 2:N:0:1
TACTGGGGTATCTAATCCCGTTCGCTCCCCTGGCTTTCGTGTCTCAGCGTCAGCACACTCCCAGCTACCTGTTTTCACCATGGGCGTTCCAGATGATATCTACGCATTTCACCGCTCCACCATCTGTTCCGGTAGCCCCTAAGTGGCTCAAGATCGCCAGTATACCAAGCGGTTCCACGGTTAAGCCGTGGGATTTCACAAGGTACTTAACGACCCGCCTACACACGCTTTAAACCCAGTTCAGTCA
+
CCCCCGGGGGGGGGGGGGGGGGGGGGGGGGGGGGGGGGGGGGGGGGGGGGGGGGGGGGGGGGGGGGGGGGGGGFGGGGGGGGGGGGGGGGFGGFGGGGGGGGGGGGGGGGFGFGDFGEGGFGGGGGGGGGGGGGGGEFC9FGGFGFGFGFGGGGFFDEDBFFFGF=?F:?BBBFFFFFCAFEGGFGGFEGEFFGDGFFGEFF=BEEE<61627=BCBGF>DF=5;?>D:>;37C<@E?@44<?EF37
@M00200:205:000000000-AKKM3:1:1101:14497:5471 2:N:0:1
TACCCGGGTATCTAATCCTGTTTGCTCCCCACGCTGTCGCGCCTCAGTGTCGGCTAAGAGGAGCTTGCGCTCCCACCGCCCAGCAGACCGCCTTCGCCACTGGTGTTCTTCCGGATCTCTACGCATTCCACCGCTACACCCGGAATTCCACCTGCCTCTACGGTGCCCAAGCCCTACAGTCGACGCGGCAGATCCGGAGTTGAGCCCCGGACTTTCACCGCGTCCTTCTAGGGGCCACCTCCGCGCCCTTT
+
C<CCCEGEGGGGGGEGGGGGGGGGGGGGGGGGGGGGGGGGGGGDGGGECFGEEGFCFGGGGGGGDFFGGGGGGGEFE:FGEGGGG@EFGGGD7BFFGGGGGGGGG44=,?9FFGGDG,E,>EGGGCEGGFGDDGGGGFGDECCB7@7EFC,:>FF55DGFGF>3)*;D94@BFDFFA6*37:5?):/.:C=F6?F;.(13359(),3?;17624+24CFFF(4>>*0*2;)).(,2*48((((41-(((()
@M00200:205:000000000-AKKM3:1:1101:19972:5478 2:N:0:1
TACCGGGGTATCTAATCCTGTTTGCTCCCCACGCTTTCGCGCCTCAACGTCAGACCCGGGCCGGAGAGCCGCCTTCGCCACCGGTGTTCCAGCCAATATCTACGAATTTCACCTCTACACTAGCTATTCCACACTCCTCTACCGGTCTCAAGCATGGCAGTATCGAATGCAGTTCCGGGGTTGGGCCCCGAGCTTTCACATCCGACTGAACCTCCCGCCTACGCGCCCTTTAAGCCCAATTCAGTCA
+
CCCC8FGGGGGGGGGGGGGGGGGGGGGGGGGGGGGGGGGCGGGGGG,FFGGGGGF<,+@+:6+@++@FG,CG+CFGGGCG+FFGGGGGG,9,,+,AE5@EFG9F+DGGGGGGG,@;DFGGC,6,,CDGGGG,+@+@FBG9+@FF+9CDG7CF97+*5@0@E+;C5**@AG+*<A++**;9FC7)88C4?)*)277CF)=C)5(;<B>0;)((,(2;7)7((.8;1=EG57.<<)6:C?(8<ADA))6
@M00200:205:000000000-AKKM3:1:1101:17887:5521 2:N:0:1
TACACGGGTATCTAATCCCGTTTGCTCCCCTAGCTTTCGCGCCTCAGCGTCAGTGTCGGTCCAGGAAGCCGCCTTCGCCACCGGTGTTCCTCCGGATATCTACGCATTTCACCGCTACACCCGGAATTCCGCTTCCCTCTCCCGAACTCAAGCCCCGCAGTTTCCCACGCAGTTCCCCAGTTGAGCCGGGGGATTTCACGCGGTACTTCCCGGACCGCCTACGCGCCCTTTCCGCCCAGTTCAGTCACGC
+
C@CCCGGEFGCFGGGGFFGGFFGGGGFDFEGCED<DEFGGGEGGGGGGEGGGCFFEE7FGGGCECG<EBEFGEEFGGGGGGGGFF:?FGGGGDCCCEDFFGGGGGD:=DFDFF8=>>FDGFGE7+3>EFE?EDE88=+@DFDGFEFGFGFF6F+C>BEDA*?AFCFF>9E>):6EF=F*)6,=C),;))8=BB5F;66C?F9;(((6<)).(((*27DE?:<:B1=)7/04)-466:6?(6<A<>A2)-(
@M00200:205:000000000-AKKM3:1:1101:21218:5524 2:N:0:1
TACAAGGGTATCTAATCCCGTTTGCTCCCCTGGCTTTCGCGCCTCAGCGTCAATGCCGGTCCAGGATGTCGCCTTCGCCACCGGTGTTCCTCCAGATATCTACGCATTTCACCGCTACACCTGGAATTCCACATCCCTCTCCCGGATTCAAGCCAACCAGTATCGGACGCAGTTCCTGGGTTGAGCCCAGGGCTTTCACGTTCGACTTAGCAGGCCGCCTACGCGCCCTTTAACCCCAGTTCAGTCCAGAC
+
CCCCCGGGGDGGGGGGGGGGGGGGGGGGGGGGGGGGGGGGG7FFGGGGGGGGGGGGGGGGGGGFGGGFGGGGGGGGFGGGGGGGGGGGGGGGGGGAFFGGGGGGGGGGGGGGGGGFGGGGGGGGGFFGGGGGFGGGGFGFFGGFGADADFG?FGG5DEDFAFBD=D6C5ED=DAAFFFCFFGCGFEFF?7C**==CF?F2@DF=(2>2@=AEF0EE>G:D?@0B0C7C)23))).4C16764546))6).(
@M00200:205:000000000-AKKM3:1:1101:21595:5529 2:N:0:1
TACGCGGGTATCTAATCCTGTTTGCTCCCCACGCTTTCGTGCATGAGCGTCAGTGTTGGCCCAGAAGGCTGCCTTCGCCATCGGTGTTCCTCCACATCTCTACGCATTTCACCGCTACACGTGGAATTCCACCTTCCTCTGCCACACTCGAGCCACGTAGTTTCGAGCGCAATTCCCAAGTTAAGCCCGGGGATTTCACACTCGACATGCGCGGCCAACTGCGCACACTTTATACCCCATTCAGTCAAGAC
+
CCCCCEGGGGGGGGGGGGGGGGGGGGGGGGGGGGGGGGGGFGGGGGGGGGGGGGGGGGFGGGGGGGGGGGGGGGGGGGGGGGGGGGGGGGGGGGGGGGGGGGGGGGDGGGGGGGGFGGGGGGGGGGGGGGGGGGGGGFGFBFDFGFGFGFGCGGGFFGCBCGFF>FGGDGBBFFFFFFG6@C@FFGGFEGEEFDECF5,9>=F<7203)=6<;FGG(*7((5(76CD400<A9264C1349:644<<<2)(
@M00200:205:000000000-AKKM3:1:1101:22635:5538 2:N:0:1
TACGCGGGTATCTAATCCTGTTTGATCCCCACGCTTTCGTGCCTCAGTGTCAATATTCGTGTAGCCAACTGCCTTCGCAATTGATGTTCTATGTCATATCTAAGCATTTCACCGCTACATGACATATTCCGCTCACCTCCACGGTATTCAAGACAGATAGTATCAACGGCAGTTTCCGAGTTAAGCTCGAAGATTTCACAACTGACTTACCTGCCCTCCTACGCACCCTTTAAACCCAGTTCAGTCA
+
CCCCCGGGGGGGFGGGGGGGGGGGGGGGGGGGGGGGGGGGGGGGGGGGGGGGGGGGGGGGGGGGGGGGGGGGGGGGGGGGGG?FF9FGGGFGGGGGGGGGGGGGGGGGGGGGGEGEGGGGGGGGGGGGFGGED6DGGFGDFFGDG5?763E9@FFBFEF?AGDGEFFEBGB=69DBFFDFGGGG7DFFBGGBFG7DAEG*8:C@BBF48A)63>6D>FF====>(:)2:83*9;B11;6@?EFFF<@
@M00200:205:000000000-AKKM3:1:1101:19939:5549 2:N:0:1
TACACGGGTATCTAATCCTGTTCGCTACCCACGCTTTCGTCCATCAGCGTCAATCCATTAGTAGTAACCTGCCTTCGCAATTGGTATTCCATGTAATCTCTAAGCATTTCACCGCTACACTACATATTCTAGTTACTTCCTAATAATTCAAGTTTAGCAGTATCAATGGCCGTTCCACCGTTGAGCGATGGGCTTTCACCACTGACTTACCAAACCGCCTACGGACCCTTTATGCCCAATTCAGTCA
+
CCCCCGGGGGGGGGGGGGGGGGGGGGGGGGGGGGGGGGGGGGGGGGGGGGGGGGGGFDGGGGGGGGGGGGFGGGGGGGGGGGGGGGGGGGGGGGGGCFFGGGF9EEFGGGGGGGDBD7EGGGGGGFDFGGFGGGGGGFGBDFEFF9FEGFGG>DFFFGGFGFEGFFGGFGFAFFF;FBFFG++@:@=BFDCFFFE?FEG@EF@CEFBECA@7=@F50;5ADBDA)4*;;A6=E885?7(:>CC<C4>
@M00200:205:000000000-AKKM3:1:1101:6755:5554 2:N:0:1
TACGGGGGTATCTAATCCTGTTTGCTCCCCACGCTTTCGTGCATGAGCGTCAGTGTTGGCCCAGAAGGCTGCCTTCGCCATCGGTGTTCCTCCACATCTCTACGCATTTCACCGCTACACGTGGAATTCCACCTTCCTCTGCCACACTCCAGCACCATAGTTTCGAGCGCAATTCCAAAGTTAAGCCCCGGGCTTTCACACTCGACTTGCGGCGCCGCCTGCGCACACTTTACACCCACTTCAGTCA
+
CCCCCFGGGGGGGGGGGGFDGG,EGGGGGGAFFGGGGGGGGGFFFGGGGGGGGGFFCC<,FGGGGGFDG8FGGGGGGGGGCCFGGGGGG9DGE=AFGDFGGDGGEECGFFGGF>EDCFFG=6=EGGGGGGFFDG?FGFGE5DG62@DFGFG?DCDFF=8DGFEG=F+@5C*00*3B6B7>FE7E>FGF*7C48CCFFEGC=(>BBFF14;;9((3?>DE:(3-)(2.C*:7<5>>:C??F2))).29
@M00200:205:000000000-AKKM3:1:1101:20214:5578 2:N:0:1
TACTGGGGTATCTAATCCCGTTTGCTCCCCTAGCTTTCGCGCCTCAGTGTCAGTTTCGGTCCAGGATGCCGCCTTCGCCACCGGTGTTCCTCCAGATATCTACGCATTTCACCGCTACACCTGGAATTCCACATCCCTCTCCCGAACTCAAGCCTTGCAGTATCAGACGCAGTTCCCAAGTTAAGCTTGGGGATTTCACGTCTGACTAACAAGGCCACCTACGCGCCCTTTATGCCCAGTTCAGTCAAGA
+
CCCCCGGGGGGGGGGGGGGGGGGGGGGGGGGGGGGGGGGGGGGGGGGGGGGGGGGGGGGGGGGGGGGGGGGGGGGGGGGGGGGGGGGGGGGGGGGGGGGGGGGGGGGGGGGGGGGFGGGGGGGGGGGFGAFGGGGEFFGBFDFFEEGDGFGGGGFFFGGFGGFGFFGGFGFFFFFFFFFAFDFFFGGFFGGFFGG>FEGBDB=DFF4>=E==):CC@FF3@BD898>DCCEEFF<)?6,(7?E<9;E34)
@M00200:205:000000000-AKKM3:1:1101:20369:5579 2:N:0:1
TACACGGGTATCTAATCCTGTTTGCTCCCCACGCTTTCGTGCATGAGCGTCAGTATTGGCCCAGGAGGCTGCCTTCGCCATCGGTGTTCCTCCACATCTCTACGCAGTTCACCGCTACACGTGGAATTCAACCTCCCTCTGCCATACTCCAGCATCGTAGTTTCAAGTGCAATTCCCAGGTTACGCCCGGGGATTTCACGACTGACTTGCGACGCCGCCTGCGACCCCTTTGAACACAGCTCAGTCAAGA
+
8CCCC@FEFG8E<FF9<CFFFCFFGACFFBCGGGD@C5,;BFF9FEFF@@,:7@<<FGGGADFE7,C,@FF,EFG9DFCFCFGGGEB,<@FGG8EF8F=,==9F@C+6,C9A?EG588=E>D@EGGG8,,,@8,=E=;8=F?D?;5DEGFFCE8DF>@+@+=*?9;C=9ABEFDDF?9+?:<7+*@E0<+199@7*4*5:):>)>)*9*98=@2:C3>)(,86)4*5C79:))6:)216().41))-),)
@M00200:205:000000000-AKKM3:1:1101:17287:5621 2:N:0:1
TACGCGGGTATCTAATCCTGTTTGATCCCCACGCTTTCGCGCCTCAGCGTCAGTTACCGTCCAGATGGCCGCCTTCGCCACCGGTGTTCCTCCTGATATCTACGAATTTCACCTCTACACCAGGAATTCCACCATCCTCTCCGGCACTCCAGCCCCGTAGTTTCGAATGCAATTCCACCTTTAAGAGGTGGGCTTTCACACCCGACATACGAAGCCGCCTACGCGCCCTTTATACCCAGTTCAGTCA
+
C@CCCGGGGGGGGGGGGGGGGGGGGGGGGGGGGGGGGGGGGGGGGGGGGGGGGGGGGGGGGGGGFFGGGGGGGGGGGGGGGGGGGGGGGGGGGGGGGGGGGGGGGGGGGGGGGGGFGGGGGGGGGGGGGGGGGGGGGFGFFGGDGEGDGFGGG6DFFG>>AC<FDFGGFGFFFFFFFFGFG<C99>CAFGFDFGFCFEGEF9@=6:@FAE@?=(3@1DEF@??E9E>DCCFF2:<AF5:,6<AF<AD
@M00200:205:000000000-AKKM3:1:1101:8969:5635 2:N:0:1
TACGCGGGTATCTAATCCCGTTTGCTCCCCTAGCTTTCGCGCCTCAGCGTCAGAAGAGGTCCAGCGAGCCGCCTTCGCCACCGGAGTTCCTGATGATATCAACGCATTTCACCGCTCCACCATCAGTTCCGCTCGCCCCTACCTCCCTCGAGACCGTCAGTATTTGAGGCAGTTCCACGGTTGAGCCGCGGGATTTCACCCCAAACTTGACAGCCCGCCTACGCGCCCTTTACGCCCAGTTCAGTCA
+
CCCCCGGGGGGGGGGGGGGGGGGGGGGGGGGGGGGGGGGGGGGGGGGGGGGGGGGFDGGGGGGGGGGGGGGGGGGGGGGGGGGGFGGGGGGGGGGGGGFFGGGGGGGDGGGGGGGFGGGGGGGG9DGGGDGGGGGGEEG>?FC?FFG@C5ECCDFFFGGF:=6+2=BC4EEFFEFFFFGFGGGGFGC:DDG5>ECCFAFBF;F1:?F<<>D4>0CEBGE((.->9EDG)*)6)-49C:,.45))6<A
@M00200:205:000000000-AKKM3:1:1101:20272:5649 2:N:0:1
TACTGGGGTATCTAATCCCGTTCGCTACCCACGCTTTCGTGTCTCAGCGTCAGGAGTGCGCCAGTAAAGTGCCTTCGCATTTGGTGTTCCCCAAGATATCAACGGATTTCACCCCTACACCTTGAGTTCCCTTTACCTCTCGCATCCTCATTAGCCATGCCGTTTCCCCCGCGGTCTCTGGGTTAAGCCCAAAGCCTTTCACGAAGGACTAGCAAAGCCGCCTACACACCCTTTAAGCCCAGTTCAGCCA
+
CCCCCGGGGGGGGGGGGGGGGGGGGGGGGGGGGGGGGGGGGGGGGGGGGGGGGGFGGGGGGGGGGGGGGGGGGGGGGGGGGGGGGGGGGFGGGGGGGGGGD@FGGGGGGGFFGGGFGGGGGFGGGGGGGGGGGGGGGFFFFE>BEF6>FFG8DCDFFGGBCDDDDDGFFGEFFFFFFFGFGGGGFGGFCFGFFG?FA<CCECB99@FBDEFFBEGFBGF2>3;>@GFC**33@EFE9<8@;7;CAAA)(3
@M00200:205:000000000-AKKM3:1:1101:5794:5669 2:N:0:1
TACACGGGTATCTAATCCTGTTTGCTCCCCACGCTGTCGCGCCTCAGCGTCAGCCACAGCCCAGCAGACCGCCTTCGCCACCGGTGTTCTTCCGGATCTCTACGCATTCCACCGCTACACCCGGAATTCCATCTGCCTCTACTGTGCTCGAGCTCGACAGTTCGCACGGCCGACTCGGGGTTGAGCCCCGAGCTTTCACCGCACGCTTGTCAAGCCGCCTACGCGCCCTTTACACCCAATTCAGTCA
+
CCCCCGGGGGGGGGGGGGGGGGGGGGGGGGGGGGGGGGGGGGGGGGGGGGGGGGFFGGGGGGFGGGGGGGGGGDFGGGGGGGGGGGGGGFGGGEEGGGGGGGGGGGGGGGGGGGGFGGGGGGGGGGGGGGGGGFGGGFGFFGGFGFC>F>C6CDGFFGGDFCA?AFGG>GFB4>BEFDC>FGCFAFFFFGCAE:CGFFGFFB19>>:<<4AAB7CE>GB?126B>D<D3>:495A?GB22642)6<A
@M00200:205:000000000-AKKM3:1:1101:19399:5672 2:N:0:1
TACTCGGGTATCTAATCCGCTTCGCTACCCACGCTTTCGTGCCTCAGCGTCAAGAAAGTGCCAGTGAACTGCCTTCGCATTTGGTATTCCCCTCGATATCAACGGATTTCACCCCTACACCGAGAGTTCTGTTCACCTCTCACTTCTTCTAGTTATACCGTTTCTCGCGCGAACTCCGGGTTGAGCCCGGAGATTTAACACAAGACTACTATAACCGCCTACGCACCCTTTAAGCCCAATTCAGTCA
+
CCCCCGGGGGGGGGGGGGG8FGGGGGGGGGGGGGGGGGGGGGGGGGGGGGGGGGGGGGGCGGGGGGGFGGGGGGGGGGCFGGGGGGGGGGFFGGGGGGGGGFGGGGGGGGGGGGGFGGGGGGGGFGGGGGGGGGGGFFFFFGGFGFGFDFFD>FGFFGGDGCEGEFGGFGEFFBFAADGAF>5C>CCFD>EFBFC>F4F5B269BB5B3;?FCEGC9)>17@<5(=:D9D@ECB<?FF<7<<995)6
@M00200:205:000000000-AKKM3:1:1101:21979:5700 2:N:0:1
TACTAGGGTATCTAATCCAGTTCGCTCCCCACGCTGTCGCACATGAGCGTCAGCAAATGCCCAGCCAGCTGGCTTCCCCTTGGGTGTTCCTGCCGATCTCTACGCATTTCACCACTACACCGGCAATTCCACTGGCCTCTGCATCGCTCCAGTTATGGCGTATCGGCACGCATCCCACTGTTAAGCAGTGGACTTTCAGCACCGACGCCCACAACCGCCTGCGTGCGCCTTATGCCCAGTTCAGTCA
+
CCCCCGGGGGGGGGGGGGGGGGGGGGGGGGGGGGGGFFGGGGGGGGFGGFCFEGGGGGGGGGGGGGGGGGGGGGGFFGFGGGGGGGGGGGFGGGGGG>DGGGGGEGGGGFGGGGGB?FGGFGGGGGGGFDFCFEDG=;,=FFGFGFGFGEGGFGGF?FFEGG>?AEGGFGFFFFFFFFGFGG7B6DG>BD?66?CD97F4A=BA=95@=>FFFFGG;3=;7495(*7)*/4))9<<?)((6<<4).<
@M00200:205:000000000-AKKM3:1:1101:26434:5700 2:N:0:1
TCCCGGGTATCTCATCCCGTTTGCTCCCCACGCTTTCGCGCCTCAGCGTCAGGAGATGCCCAGAGACCCGCCTTCGCCACCGGTGTTCCTCCCGATCTCTACACATTTCACCGCTACACCGGGAATTCCAGACTCCTCTGCCTCCCTCAAGAAGACCAGTTTCGGCCGACTCCTCCGGGTTGAGCCCGGAGATTTCACGACCGACTTGACCTCCCGCCTACGCGCCCTTTAAACCCCGTTCAGTCA
+
CCCCCGGGGGGG9EFGFGGGGGGGGGFGGGGGGGEGGGGGGGGGGGGGGGGEEFGFGGGGGGFGGFGGGGGGGGGGGGGGGGEFFGGGGGGGGGGGGGGGFGFGFGEFGGGGGGGFGGGGGGGGGGFGFGGGGGGDFFGFF?FFGDFBCFDGGGFFFGGFGGE>8DDE>GEFFFFFF>D@FE8CF?GADDGEFF9@6?FF966@FF477?<)::EE79>(439>6:>>FC)69<::;(((42AB<9
@M00200:205:000000000-AKKM3:1:1101:8473:5753 2:N:0:1
CCAGGGTATCTAATCCTGTTTGCTCCCCACGCTTTCGAGCCTCAGCGTCAGTAACGGACCAGTATGTCGCCTTCGCCACTGGTGTTCTTCCGAATATCTACGAATTTCACCTCTACACTCGGAGTTCCACATACCTCTTCCGTACTCAAGATAGCCAGTATCAAAGGCAATTCCAAGGTTGAGCCCTGGGCTTTCACCTCTGACTCAACTATCCGCCTACGCTCCCTTTAAGCCCAGTTCAGTCA
+
CCCCCGG<FFGG,EFGGGGGGGGGGGGGGGGGGGGGGFFGGGGFGGGGGGGGGGGGGGEGGGGGGGGGGGGGGGGGEGGGGGGGGGGGGGGGGGGGGFGGGGGGG6FGAFG<FFFFFFEGGGDEFGGDFGGFFFF,=DE7DGDFGFGEGFCGGGGFFCDFGGCFE7D8DGB6F<DFFFGFDGGF5DFFFGFA57,C<=,8@CE=**:)@5@38C:E5*9B>@ADBGF>G+744.67,6*8?EEEB
@M00200:205:000000000-AKKM3:1:1101:25109:5755 2:N:0:1
TACGGGGGTATCTAATCCTGTTTGCTCCCCACGCTTTCGTGCCTCAGTGTCAGGAATTTCCCAGAATGGCGCCTTCGCCGCCGGCCTTCCCCCAGATATCTGCGCATTTCACCGCTACACCTGGCGTTCCCCATTCCCCTGACATCCTCAAGTCACGCAGTATAACGCGCAACTCCCCGGGTAAGCCGCGGGATTTCACACGTTACTTACGCCACCCCCTACGCCCCCCTTATACCCCGCTCAGTCAAGAC
+
CCCCCGGGGGGGGGGGGGGGGGFGGGGGGGGGGGGGGGGGGGGGGGGGGGGGGG8EFFGGGGGCFFGFCFEGGGGGGGGGDFFEGE+AEGGFGGGGGGGGGGFGGGCFGGGGGGEFDE?FFGF8,@>=@DDGGDFGCFGDF?,9EAC:F?,+@FCF?GGF3=7B*=4C5E4@)8FA;DC2*=80*9E5)9*)7*:9FFGA?4,:B?4)64(2(-;5()7((28@(85C)5106-64:((((448>>))))(
@M00200:205:000000000-AKKM3:1:1101:25154:5782 2:N:0:1
TACGCGGGTATCTAATCCCGTTCGCTCCCCTGGCTTTCGTGTCTCAGCGTCAGAACACCCCCAGCGAGCTGTTTTCACCGTCGGCGTTCCAGGCGATATCTACGCATTTCACCGCTCCACCGCCTGTTCCGCTCGCCCCTAGGTGTCTCAAGACCCGCAGTATGCCCAGCCGTTCCACGGTTGAGCCGTGGGATTTCACAAGACACTTACGGGTCCGCCTTCACACGCCTTAAACCCAATTCAGTCAAGA
+
CCCCCGGGGGGGGGGGGGGGGGGGGGGGGGGGGGGGGGGGGGGGGGGGGGGGGGGGGGGGGGGGGGFGGGGGGGGGGGGGGGDGGGGGGGGGGGGGGGGGGGGGGGGGGGFFFCGEGGGGGGGGGGGGGGGGGGGEEDGB?F?FFFGF>EGGGFGFFGG6E>CFFFFGFF?>D?AFFFGAGG5*)>C3))=:5FFGFBFF?<(128744<?B198C>C;0()599F:<*9474>2<C?(().<<<BF)).
@M00200:205:000000000-AKKM3:1:1101:21270:5797 2:N:0:1
TACTAGGGTATCTAATCCCGTTTGCTCCCCTGGCCTTCGTGCCTCAGTGTCAGTAACTGTCCAGAGATTCGCCTTCGCCACTGGTCTTCCTTACGATATCTACGCATTTCACTGCTACACCGTAAATTCCAATCTCCTCTCCAGTACTCAAGCAAAGTAGTATCCAGTGCAGTTCCGGGGTTGAGCCCCGGGATTTCACACCAGACTTGCCTCGCCACCTACGCACCCTTTACGCCCACTTCAGTCC
+
CCCCCGGGGGGGGAFGGGGGGGGGGGGGGGGGGGGGGGGGGGGGGGGGGGGGGGGDFGGGGGGGGGGGGGEGGGGGGGGGGGGGGGGGGGGGGGGGGGEGGGGGGGGGGGAFGFGFGGFFGC>FEGGGGGGGFFCEGFGFDDFFGFGFGFGCGF?DFG?DF@E@EF6E9DB*<DFF>AC5FECFDF=DEDE>5EFCAEGCF>=9DFF<CE@EE8CEFGFFFF)92?8D<46@=29@E<(()/./7.)
@M00200:205:000000000-AKKM3:1:1101:17024:5845 2:N:0:1
TACTAGGGTATCTAATCCCGTTCGCTCCCCACGCTTTCGTACCTCAGCGTCAGAATCGGCCCAGCGGCCTGTTTTCACCTTCGGCGTTCCGATAGATATCAACGCATTTCACCACTCCACCTATCGTTCCGACCGCCCCTACCGAACTCAAGACATACGGTTCGCCGTGCAGTTCCCCGGTTGAGCCGAGGCATTTCACGCGACGCCTGCATCTCCGCCTACGTACCCTTTATGCCCAGTTCAGTCACGAC
+
CCCCCGGGGGGGGGGGGGG7FGGGGGGGGGDCCG@FGGGGGGGGGGGGGGGGD,;@<CFCGGGGG7@FGEF65EFG<FG:=?4@B+FFG84@F:CGGGGG,EG>GGGGGGGG<>FF6FDGG84>E+@FFFC80++@CFGD?F7*+*3CG8EF,;*+06**:90*5?4=AG>*?/BA?;4>FEGCAGGD)2C5)=FFF3@,62(,(4(41(()).<+(C@?FF182C:C*9>F).6>@)(5-):964<40((
@M00200:205:000000000-AKKM3:1:1101:4871:5846 2:N:0:1
TACCGGGGTATCTAATCCCGTTTGCTACCCTAGCTTTCGTGCCTCAGCGTCAGAAGAGGTCCAGTGAGCCGCTTTCGCCACCGGTGTTCCTTAGGATATCAACGCATTTCACCGCTCCACCCTAAGTTCCGCTCACCTCTACCTCCCTCGAGCACAGTAGTTTTGGGCGCAATTCCTCGGTTAAGCCGAGGGATTTCACACCCAACTTTCTGCGCCGCCTACGCACCCTTTAAACCCAATTCAGTCA
+
CCCCCGGGGGGGEFGGGFGGGGFGGGGGGGGGGGGGGFCGFGGGGGGGGGEEGGGFFGFGGGGGGGGGGGGGGCCGGGGCGGGGGGGGGGGGGGGGGCFGGGGG@EGGFGGGGGGFGGGGGGGFAFGGGGEGGGGG?FGFFGFFGFGFGEGGGGFFFGGFGG>GBFGGEGF55EAAFFGDFD5==;AAEG>;BCFFFFGFFDFBD0=4?E?CC@5A>DED06<B<:>D<C)6A4<1C1082:AA><<
@M00200:205:000000000-AKKM3:1:1101:15337:5867 2:N:0:1
TACGGGGGTATCTAATCCTGTTTGCTCCCCACGCTTTCGCACCTCAGCGTCAGTAATGGTCCAGTGAGCCGCCTTCGCCACTGGTGTTCCTCCGAATATCTACGAATTTCACCTCTACACTCGGAATTCCACTCACCTCTACCATACTCAAGACTTCCAGTATCAAAGGCAGTTCCAGAGTTGAGCTCTGGGATTTCACCCCTGACTTAAAAGTCCGCCTACGTGCGCTTTACACCCAGTTCAGTCA
+
CCCCCGGGGGGGGGGGGGGGGGGGGGGGGGGGGGGGGGGGGGGGGGGGGGGGGGGGGGGGGGGGGGGGGGGGGGGGFGGGGGGGGGGGGGGGGGEGGGGGGGGFFGGGGGGGGGGFGGGGGGFGGGGGGDGGGGGGGFGFFGGFGFFEFDFDDFGFFGGFGGC@DFGGACFDFFFFFFGFGFGFFC:CCCCFFGGGFEG@FADDBF;AEE44AEGC>D>@=B??(*8CCDF9CCA@8=14?CC?EFA
@M00200:205:000000000-AKKM3:1:1101:14999:5867 2:N:0:1
TACTGGGGTATCTAATCCTGTTTGCTCCCCACGCTTTCGTGCATGAGCGTCAGTGTTGGCCCAGAAGGCTGCCTTCGCCATCGGTGTTCCTCCACATCTCTACGCATTTCACCGCTACACGTGGAATTCCACCTTCCTCTGCCACACTCTAGCCACGTAGTTTCGAGCGCAATTCCCAAGTTAAGCCCGGGGATTTCACACTCGACTTGCGCGGCCACCTGCGCACACTTTATACCCAATTCAGTCA
+
<CCCCGGDGGGGGGGGGGGGGGGGGGGGGGGGGGGGGGGGGGGGGGGGGGGGGGGGGGGGGGGGGGGGGGGGGGGGGGGGGGGGGGGEGGGGGGGGGGGGGGGGGGGGDFDFFE69=FFGEGFGGGEGGGGDFGGGGFGEFGGFFBGDGB8?D?FFEFGFGGFGDF?EBGFA>@=FFFGFFFG7CGGFFGDEFDFGFFGFFBD2>BF@EFF=@@EEFGF13=>FFGBC*2)46><9C>B(:AADFBF
@M00200:205:000000000-AKKM3:1:1101:23105:5882 2:N:0:1
TACGCGGGTATCTAATCCCGTTTGCTCCCCACGCTGTCGCGCCTCAGTGTCAGCCGGCTCTTGCGAGCCTTCCTGCCCAGCGGGCCGCCTTCGCCACCGGTGTTCTTCCGGATCTCTACGCATTCCACCGCTACACCCGGAATTCCACCCGCCCCTACAGTGCTCAAGCCGAGTAGTTGCCACGGCCGACCCGGGGTTGAGCCCCGGGCTTTCACCGCGACCTTGCTCGGCCACCTACGCGCCCTTTAAGC
+
CCCCCGGGGGGGGGGGGGGGGGGGGGGGGGGGGGGGGGGGGGGGGGGGGGGGGGGGGGGGGGGGGGGGGGGGGGGGGGGGGGEEGGGGGGGGGGGGGGGGEGGGGGGGGGGFFGGFGGGGGGGGGGGGGGGGGEGGGEG=BEGFGFCEFDGGGGGF4F4=GFCCCAF?FFE081.@AA++?9C<:EGE>DGDDG*989C:03(3:>9>9(4(6)<C:D@>>>F?<C*2*/8(-32(03<>((260(894)-
@M00200:205:000000000-AKKM3:1:1101:24023:5886 2:N:0:1
TACTGGGGTATCTAATCCTGTTTGCTCCCCTAGCTTTCGCGCCTCAGCGTCAGTTCCGGTCCAGTGAGCCGCCTTCGCCACTGGTGTTCCTCCCAATATCTACGCATTTCACCGCTACACTGGGAATTCCACTCACCTCTCCCGGACTCAAGCAACGCAGTTTGGAGGGCAGTTCCTCGGTTAAGCCGAGGGATTTCACCCACCACTTGCGAAGCCGCCTACGCGCCCTTTACACCCAATTCAGTCAAGA
+
CBCCCGGGGGGGGGGGGGGGGGGGGGGGGGGGGGGGGGGGGGGGGGGGGGGGGGGGGGGGGGGGGGGGGGGGGGGGGGGGGGGGGGGGGGGGGGGGGGGGGGGGGGGGGGGGGGGFGGGGGGGGG@DGGGGGGGGGGFGFFGGFGBGFFFGGGGGFEGGFGFEGDFGGFGFFFFFBFFG>BCDGFGGB>CGFBGGGFFG=>FFFFFFEFFFFBFGGFGFFD@@F;EEG9*.-)<A0C?0?BA>9<A<),5
@M00200:205:000000000-AKKM3:1:1101:22952:5894 2:N:0:1
TACGCGGGTATCTAATCCTGTTCGCTCCCCACGCTTTCGTCCCTCAGCGTCAATCTGGCACTAGCCGGCTGCCTGCGCCGTTGAGGTTCTTCCCGATCTCTACGCATTCCACCACTACACCGGGAATTCCACCGACCTCGCACCGATTCTAGAGCGACAGTTTCGAACGACCTCGCGCGGGTGAGCCGCGCCTTGTCACGTCCGACTTGTCGTTCCGCCTACGGACCCTTTACACCCCGTTCAGTCAAGCT
+
CCCCCGGGGGGGGFGGGGGGGGGGGGGGGGGGGGGGGGGGGGGGGGGGGGGCCFFGGGGGGGFGGGGGGGGGGGG?>FGEFFE@GEAFGGGGGGGGGGGGGGGFGGGGGFGGGDGFGGGGGGDEGEFFGGGGFECEEEGDBEE>E5>)5B:9DDGA>8;5,B*=5)6CAEB@AFDFDFG3C:5FFGGEF<E>D7CCF2E?2:019>FFF<A?::CF?DB0226@,:>DG47AB<488(44:??A96652),
@M00200:205:000000000-AKKM3:1:1101:5643:5899 2:N:0:1
TACGGGGGTATCTAATCCCGTTCGCTCCCCATGCTTTCGCGCCTCAGCGTCAGATTGCGGCCAATGCGTCGCCTTCGCCACCGGTGTTCCCTGTGATATCTGGGCATTTCACCGCTCCACCACAAGTTCCACGCATCCCTCCGCACCTCAAGCTCCGCAGTATCAAGGCCAGTTCGACGGGTGAGCCGCCGGATTTCAACCTTGACTTACGAAGCCGCCTACGCGCCCTTTAAGCCCAATTCCGTCA
+
CCCCCGGGGGGGGFFGGFGGGGGGGGGGGGGGGGGGGGGGGGGGGGGGGGGGGGGGGGGGG>FGGGGGGGGGGGGGGGGGDGGGGGGGGGGGGGGGGGGGFFGFGCGGDFGFF8E>CEFGGGGDFFDDDEGGGGGGDFGEFGGFGAG9C?FCGCGF>GG>E7ACEA>CAFFBFCFA)59B7EDF:6E>B85>DGC999E<BFFFFFF2A9?:::EFBGD?::?56E;C17:A2)43;:<(.))5:00
@M00200:205:000000000-AKKM3:1:1101:22402:5899 2:N:0:1
TACCGGGGTATCTAATCCTGTTTGCTCCCCACGCTTTCGCGCCTCAGCGTCAATTACGGGCCAGATAGCCGCCTTCGCCACTGGTGTTCTTCCCAATATCTACGAATTTCACCTCTACACTGGGAATTCCACTATCCTCTCCCGCATTCAAGCTCATCAGTATCAAGCGCAGCCCCCAGGTTGAGCCCGGGAATTTCACGCCTGACTTGATAAGCCGCCTACGCGCCCTTTACACCCAGTTCAGTCCAGC
+
CCCCCGGGGGGGGGGGGGGGGGGGGGGGGGGGGGGGGGGGCGGGGGGGGGGGGGGGGGGGGGGGGGGGGGGGGGGGGGGGGGGGGGGGGGGGFGGGGGGGGGCFGDFGGGGGGFGFGECFGGGGG@FGGGFGGGCF=DGEFGGFGFGFGFGFGFGFFGGFGGFGFFGFEGEFF<ABFFGFG@CFFGGFEGGEEGGFFFC=>BBDB24<E7?EFEGG@DFF7;;EFGFG3C?FD<A2:4234.4:))).5(
@M00200:205:000000000-AKKM3:1:1101:17781:5900 2:N:0:1
TACTGGGGTATCTAATCCTGTTTGCTCCCCACGCTTTCGTGCATGAGTGTCAGTGTTGGCCCAGGAGGCTGCCTTCGCCATTGGTGTTCCTCCACATCTCTACGCATTTCACCGCTACACGTGGAATTCCACCTCCCTCTGCCACACTCCAGCCACGTAGTTTCGAGCGCAATTCCCAAGTTAAGCCCGGGGATTTCACACTCGACTTGCGCGGCCACCTGCGCACACTTTACACCCAATTCAGTCA
+
CCCCCGGGGGGGGGGGGGGGGGGGGGGGGGGGGGGGGGGGGGGGGGGGGGGGGGGGGGGGGGGGGGGGGGGGGGGGGGGGGGGGGGFEGGGGGGGGGGGGGGGFGGGGGGGGGGGFGGGGGGGGGGGGGGGGGGGGGFGFFGGFGFGFGFGGGGGFFGGFEGFGFFGGFGFBABFFF5CAFG+5BFG5?CEBFGGGFCC4>BD=FF25B4>@BFG*6FFF@;0>>C>F>+;34))4CB:?9ADBFAF
@M00200:205:000000000-AKKM3:1:1101:20086:5910 2:N:0:1
TACAAGGGTATCTAATCCCGTTTGCTACCCTAGCTTTCGCACCTCAGTGTCAGAATCGGTCCAGTGAGCCGCTTTCGCCACCGGTGTTCCTCCAGATATCTACGCATTTCACCGCTCCACCTGGAGTTCCACTCACCCCTACCGACCTCTAGCACGCCAGTATCGAGCGCAATTCCCCGGTTGAGCCGGGGCATTTCACACACGACTTAGCGCCCCACCTACGTGCTCTTTAAGCCCAATTCAGTCAAGC
+
CCCCCGGGGGGGGGGGGGGGGGGGGGGGGGGGGGGGGGGGGGGCGGGGGGGGGGGGGGGGGGGGGGGGGGEGGGGGGGGGGGGGGGGGGGGGGGGGDGGGGFGGGGFGGGGGEGG>DGGGGGGFFGGGGGGGGGGG@5EDFGGFGFGBGFG?FFGFFGG>D?*DAFF>AG>AFFFFFFG>FED7*>?A4CDDD=?DFFGFFD?109007C@>6(3:(:>3@@?8(;)?77)<AAD4F?12<9A6ADFAB2
@M00200:205:000000000-AKKM3:1:1101:14253:5914 2:N:0:1
TACGGGGGTATCTAATCCTGTTTGCTCCCCACGCTGTCGCGCCTCAGCGTCAGCCACAGCCCAGCGGGCCGCCTTCGCCACCGGTGTTCTTCCGGATCTCTACGCATTCCACCGCTACACCCGCAATTCCACCCGCCTCTACTGTGCTCCAGCGCGCGAGTCTCGAAGGCCGATCCGGGGTTGAGCCCCGGGCTTTCACCCCCGACTCCTCCGGCCGCCTACGCGCCCTTTACACCCAATTCAGTCC
+
C@CCCGGGGCGGGGGGGGGGGGFFGGGFGGGGDGDEGGGGGGGGGGGGGEGGG8FEFGF8<F@FG7CGGGGGGGGGGGGGGGCECFGGFGA?FE:?CFGGGCGGE>FGGF;DG>C5=FFGFEE+5:CGFGCG5*;CGFGF*>,35+=8CFG<G):6)3):*77FF;4CAFF9A1@>>DGB58<C)0:>@3*)):5CF9E<B>>;9B9085:((4CC1C>?((4>9EED704.)68::2:(69)))))
@M00200:205:000000000-AKKM3:1:1101:20152:5939 2:N:0:1
TACGCGGGTATCTAATCCTGTTTGCTACCCACGCTTTCGTGTCTCAGCGTCAGTTACGGTCCAGAAAGCCGTCTACACCACCGGTGTTCCTCCTGATATCTACGCATTTCACCGCTACACCAGGAATTCCACTTTCCTCTCCCGCACTCCAAGTCATTCAGTATTCGGCGCACCCTCCCAGTTGAGCCGGGAGATTTCACACCAAACTTAAACAACCGCCTACACACCCTTGAAACCCAATTCAGTCA
+
CCCCCGGGGGGGGGGGGGCFGGGGGGGGGGGGGGGGGGGGGFFGGGGGGGGGG,FDFCGGGGGGGFFGFGGFGGGGGGFEF@FGGGGGGGG9@FFGGFFCEGGFGG:FGGGGGGGFCFF<EGFEFFEGGFEFGF=FFFFD@GG5EBGAFFGFFDF7;DDD:+C;;CF89>A=BB59<?>A7D=+B8C;?GC685CCFE7@5B277;=A)7>9A@58@5B6(/6A;<BCD*7(.2<<*-(-(6>BA<)6
@M00200:205:000000000-AKKM3:1:1101:23955:5945 2:N:0:1
TACTAGGGTATCTAATCCTGTTTGCTCCCCACGCTTTCGTGCATGAGCGTCAGTATTGGCCCAGAAGGCTGCCTTCGCCATCGGTGTTCCTCCACATCTCTACGCATTTCACCGCTACACGTGGAATTCCACCTTCCTCTGCCATACTCCAGCACCGTAGTTTCGAGCGCAATTCCCAAGTTAAGCCCGGGGCTTTCACACTCGACTTGCGACGCCGCCTGCGCACACTTTACACCCAATTCAGTCA
+
CCCC@FGFFGGGGFFFGGGGGGGGGGGGGGFGGGGGGGDGGGCFFFFGGGGGGGGGGEFGGFEF8CEFGGGGFGGGFGGDDGEEC:FDAEDGGGFGGGGGGGGGG8CFGGAFGGGF>FGGGG@CGFG8AEFGGGGFGFGFFGGFC9DFGBACFFFFEDF*6DDGFFDG>G555DFFFF6A@<9+4<@FF>7*@CFFF?FF:>BF@9)554=9@2C=9CD08?@D0C3C*0)-:<A:C:(.59A).:4
@M00200:205:000000000-AKKM3:1:1101:17026:5949 2:N:0:1
TACGGGGGTATCTAATCCTGTTTGCTCCCCACGCTTTCGCGCCTCAGCGTCAGTTACAGCCCAGAAAGTCGCCTTCGCCACTGGTGTTCCTCCACATCTCTACGCATTTCACCGCTACACGTGGAATTCCACTTTCCTCTTCTGCACTCAAGTCCACCAGTTTTCAGTGCGAACCAGGGTTGAGCCCTGGTCTTAAACACCAAACTTAATGAACCGCCTGCGCGCGCTTTAAACCCAGTTCAGTCA
+
CCCCCGGGGGGGGGGGGGGGGGGGGGGGGGGGGGGGGGGGGGGGGGGGGGGGGGGGGGGGGGGGGGGGGGGGGGGGGGGGGGGGGGGGGGGGGGGGGGGGGGGGGGGGDGGGGGGDDGGGGGGGEFGGGGGGGGGGGFGFFGGFGFGFGFGFFGGFFGGAFGFGEFGGFFFF>AEFFF5FFGFGFGGF6CGFF?FGFBEBFFB=BF47CEFF4EGG9582;:9=0*<7D<A5>BBBEB>4<ADFFA
@M00200:205:000000000-AKKM3:1:1101:14383:5957 2:N:0:1
TACCAGGGTATCTAATCCCGTTCGCTCCCCTGGCTTTCGTGTCTCAGCGTCAGCACACCCCCAGCAACCTGTTTTCACCGTTGGCGTTCCAAGCGATATCTACGCATTTCACCGCTCCACCGCTTGTTCCAGTTGCCCCTAGGTGGCTCAAGACCGCCAGTATACCGAGCAGTTCCACGGTTGAGCCGTGGGATTTCACAAGGTACTTAACGATCCGCCTACACACGCTTTACACCCAATTCAGTCA
+
CCCCCGGGGGGGGGGGGFGGGGGGGGGGGGGGGGGGGGGGGGGGGGGGGGGGGGGGGGGGGGGGGGGGGGGGGGGGGGGGGGGGGGGGGGGGGGGGGGGGGGGGGGFFGFGGGGGFGGCFGGGGEGGFGGFFGGGGFFCDFGGFGFGFGFGGGGGF>E>DDFFGFFGGFG>5FFFFFFGFG*;FACCEEC>DFCEFFFGFBB(74@45<059@BE=;FF;;;;FFGBGC81;6)7383,:2<2---6
@M00200:205:000000000-AKKM3:1:1101:12015:5979 2:N:0:1
TACTGGGGTATCTAATCCCGTTTGCTCCCCTAGCTTTCGCGCCTCAGCGTCAGAAGAGATCCAGTCCGTCGCTTTCGCCACCGGCGTTCCTTCTGATATCAACGCATTTCACCGCTCCACCAGAAGTTCCACGGACCCCTACCTCCCTCAAGATCTCCAGTATCAAAGGCACTTCTACGGTTAAGCCGCAGGATTTCACCCCTGACTTGGAGAACCGCCTACGCGCCCTTTAAACCCAATTCAGTCCAGA
+
CCCCCGGGFGGGGGGGGFGGGGGGGGGDFGGGGGGGGGGGGGGGGGGGGCFGCFGGGGFFEGGGGGGGGGGGG7FGEGGGGGGGGGGGGGGGGGGGGGCFGGGGGGGGGGGGGGGEGGGDFGF8<EC=EFGGGGGEGEGDFGGFGFGBFFG6@D?FCFCAGGEGE+A,@66=?5A>FCGFGGD7BCCEBGEFA?F4B4=B=@=BDFF4*.)7@(?@1<A@@@DA9CEGDF0<>)4,;<?())-)64).43
@M00200:205:000000000-AKKM3:1:1101:20870:5979 2:N:0:1
TACAGGGGTATCTAATCCTGTTTGATCCCCACGCTTTCGTGCCTCAGCGTCAATATATGCTTAGTAAGCTGCCTTCGCAATCGGTGTTCTATAACATATCTATGCATTTCACCGCTACATGTTATATTCCGCCTACCTCAACATAATTCAAGACTAATAGTATCCAAGGCAGTTTCCGAGTTGAGCTCGGAGATTTCACCCCAGACTTAAAAGTCCGCCTACAACCCCTTTAAACCCAGTTCAGTCAAGA
+
CCCCCGDGGGGGGGGGGGGGGGGEFFGFGGEGGGGDFFEGGGFFG8FEEGGDGGGGGGGGGGGGGGGGGGGGGGGGGGGCCGGGGGGGGFGFGGGGGGFFD,EDFGFGGGGGGGD5DGGGGGGFFGGGGGGCD>>>FDF5DFGDG9DDGFGG,8=F?FCDGGEGCFGFFG9A09DFFFG5>=DDF8FFD=6?>DGG9CG*5:818=5=*:81:CA7=DDAAD:*78*3334*69*:899067?<0*.>7*
@M00200:205:000000000-AKKM3:1:1101:24769:5980 2:N:0:1
TACGAGGGTATCTAATCCCGTTTGCTCCCCTGGCTTTCGCTCCTCAGCGTCAGTGTTGGTCCAGGATGCCGCCTTCGCCACCGGTGTTCCTCCAGATATCTACGCATTTCACCGCTACACCTGGAATTCCGCATCCCTCTCCCAATCTCAAGCCATCCAGTATCAGACGCAGTTCCCCGGTTAAGCCGAGGGATTTCACGTCTGACTTAGTTGGCCGCCTACGAGCCCTTTCAGCCCACTTCAGTCAAGCC
+
CCCCCGGGGGGGGGGGGGGGGGGGGGGGGGGGGGGGGGGGGGGGGGGGGGGGGEFGGGGGGGGGGGFGGGEGGGGGGGGGGGGGEEGGGGGGGGGGGAFGFFGGGGDGGGGGGGGDDGGGGGGFEGGGGGDGGGGGGFGFFGGDGFGBFFGDGGGFFGG?F@EGB7DF5@>5<ECAF57>F85+BE@@ACEB9AFGFFGBD2(0*>BF**/14>C+6<3/(3687E>F*;);?64(;,((),)654>2))(
@M00200:205:000000000-AKKM3:1:1101:14589:5989 2:N:0:1
TACTGGGGTATCTAATCCCGTTCGCTCCCCTAGCTTTCGCGCCTCAGCGTCAAGAATGGGCCAGGTAGTCGCCTTCGCCACTGGTGTTCCTCCCGATATCTACGCATTTCACCACTACACCGGGAATTCCACTACCCTCTCCCACCTTCAAGCCGATCAGTTTCCGATGCAGTTTCCCAGTTGAGCCGGGAGCTTTCACATCGGACTTGACCAGCCGCCTGCGCGCTCTTTACACCCAGTTCAGTCAAGA
+
CCCCCGGGGGGGGGGGGGGGGGGGGGGGGGFGGGGGGGGGGGGDGGGGGGGGGGGGGGGGGGGGGGGGGGGGGGGGGGGGGGGCGGGGGFFGGEGEGGGGGFFGGGGGGGGGGFFFDGGGGGGG>C?FGGGGFGDFGFGFFGFFGEGDGFGFDFCEAGGFFG@FEADC5CFC9;>F+;>AFFGGFGGFEGGE*7,:BCG?E:=29@@=BEFFFFGG9GFDD16>(8)99C>FF421C1<82456:))-53
@M00200:205:000000000-AKKM3:1:1101:7554:6004 2:N:0:1
TACAGGGGTATCTAATCCTGTTTGCTCCCCACGCTTTCGTGCATGAGCGTCAGTGTTGGCCCAGAAGGCTGCCTTCGCCATTGGTGTTCCTCCACATCTCTACGCATTTCACCGCTACACGTGGAATTCCACCTTCCTCTGCCACACTCCAGCAAAGTAGTTTCGAGCGCAATTCCCAAGTTAAGCCCGGGGCTTTCACACTCGACTTGCTCTGCCGCCTGCGCACACTTTCTACCCAGTTCAGTCA
+
CCCCCGGGGGGGGGGGGGGGGGGGGGGGGGGGGGDGGGGGGGGGGGGGGGGGGGGGGFCGGGGGGFGGGGGGGGGGGGGGGGGGGGGGGGGGGGGGGGGGFGGGGGGGGGGGGGGFGGGGGGGCFFGGGFGGF8DG=9EDF?F6DFGFGDDFGG8DF;==D9FGA*8@BEF)<DFFFFCFFCF+?CGFFDC55@,9AEGFF4>=)5>DFF4*8;FF28?@>=(51?:D*0<)9)9AC=/4CEEF./7
@M00200:205:000000000-AKKM3:1:1101:10063:6010 2:N:0:1
TACGCGGGTATCTAATCCCGTTCGCTACCCTAGCTTTCGTTCCTCAGCGTCAGAAGAGACCCAGTAAGCCGCTTTCGCCACCGGTGTTCCTGATGATATCAACGCATTTCACCGCTCCACCATCAGTTCCGCTTACCCCTGTCTCCCTCAAGCCACGCAGTATCAAGCGCCATTCCTCGGTTGAGCCGAGGGATTTCACACCTGACTTACGTGGCCGCCTACAACCCCTTTATGCCCAATTCAGTCAAGA
+
CCCCCGGGGGGGGGGGGGGGGGGGGGGGGGGGGGGGGFGGGFGGGGGGGGGGGGGGGGGGGGGGGGGGGGGGGCFGGGGGGGGGGGGGGGGGGGGGGGGGGFGGGGEEGGGGFEGFGGGGGGGGGGGGGGGGGGGGFFGDFGGFGFGFGFF=EGGFFGCEEGFGFFGGFGFFEFFFFFG>CCDC>EFE>DCD:CFGCFGEFFFE1;<?EF;3;DED@DDFFFFF2C>CC<:94)62A?0:AA<2:<42))
@M00200:205:000000000-AKKM3:1:1101:8379:6029 2:N:0:1
TACAAGGGTATCTAATCCTGTTTGCTCCCCTAGCTTTCGTGCCTCAGTGTCAGGAGTTGTCCAGGGACTCGCTTTCGCCACTGGTGTTCCTCTCGATATCTACGCATTTCACTGCTACACCGAGAATTCCAGTCCCCCCTTCAACCCTCTAGCCGAATAGTATCCAATGCAGTTTCTGGGTTGAGCCCAGAGATTTCACATCAGACTTACCCAACCACCTACGCACCCTTTAAACCCAGTTCAGTAA
+
CCCCCGGGGGGGGGGGGGGGGGGGGGGGGGGGGGGGGGGGGGGGGGGGGGGGFGGGGGGGGFGGGGGGGGFGGGGGGGGGGGGDFFGGGGGCFFGG8FGGGGGGGEGGDAFGGFGFGGCFGEGGGGGGG,EFGGDF?>EFFGGFDFG5FFCDGDDFDCGFFDBDDFGGFGFFFFFFFFFBFE8??ED5A6CFF9CFFCFEFFE5@EFEEA5CECEGFGF)004?2=BD?634CEB2;9>5?*>?5)9
@M00200:205:000000000-AKKM3:1:1101:19143:6034 2:N:0:1
TACTGGGGTATCTAATCCCGTTCGCTCCCCTAGCTTTCGCGCATCAGCGTCAGTGTCAGCCCAGCAACCCGCCTTCGCCGCAGGTGTTCCTCTCGATATCTACGCATTTCACCGCTACACCGAGAATTCCAGTTGCCCCTTCTGCACTCTAGCCCCGCAGTATCGGCTGACCTTTCCGGGTTAAGCCCGGAGATTTCACAGTCGACTTGCGGTGGCCGCCTACGCGCCCTTTAAACCCAGTACACTCAAC
+
CCCCCGGGGGGGGFGGGGGGGGFGGGGEGGGGGGGGGGGGGGEGGGGGGGGGEGGFGFG8FGGGGGGFGGGGGGGFFGGGGCEEGGGGGGGG98FGFFEGGGGGGGGGGGGGGEDBGGGGGGGCFGGFCFCDDEFF9DFDF@,<DFD>FDEGGGFB5EGFGF7C>55@58>C>>FFF4*5>**5BCC?6DEDFGDDFCG?<4/8<>F1<6.:?(*937>03(103/:CDD())))-A03:?4)<)).2((
@M00200:205:000000000-AKKM3:1:1101:24770:6049 2:N:0:1
TACTCGGGTATCTAATCCTGTTCGCTCCCCATGCTTTCGCTCCTCAGCGTCAGTAACGGCCCAGAGACCTGCCTTCGCCATCGGTGTTCCTCCTGATATCTGCGCATTCCACCGCTACACCAGGAATTCCAGTCTCCCCTACCGCACTCTAGTCTGCCCGTACCCACTGCAGGCGCAAGGTTAAGCCTTGCGTTTTCACAGCAGACGCGACAAACCGCCTACGAGCTCTTTAAAACCAGTTCAGTCAAGA
+
CCCCCGGGGGGGGGGGFGGFFGGGGGGGGGGGGGGGFGGGGFGGGGGFEGGGGGGGGGCGGCFFGGGGGGGFGGGGGGGGGGGDGGGGGGGGGGGGGFGGGFFEEGGGGDGFG6EBGGGGGGGDCEFGGFGGGFGFG5EDD@F>>>D9DD==D8FF7DD>?DACEFGGFFFE5>@B5BGFGG@>CFGAFD6?>CEGFFCEE=B(7B=299B9>3;C().(25<E2C5CG>A)6))./..):2)<)-64))
@M00200:205:000000000-AKKM3:1:1101:20440:6050 2:N:0:1
TACACGGGTATCTAATCCTGTTTGCTCCCCACGCTTTCGTGCCTCAGCGTCAGTATCGGGCCAGTGAGCCGCCTTCGCCACTGGTGTTCTTGCGAATATCTACGAATTTCACCTCTACACTCGCAGTTCCACTCACCTCTCCCGAACTCAAGATCTTCAGTATCAAAGGCAGTTCTGGAGTTGAGCTCCAGGATTTCACCCCTGACTTAAAGACCCGCCTACGCACCCTTCAAGCACAGTTCAGTCAATA
+
CCCCCGGGGGGGGGGGGGGGGGGGGGGGGGGGGDGGGGGGGGGGGGGGGGGGGGGGGGGGGGGGGGGGGGGGGCGGGGGGGGGGGGGGGGDGGGGGGGGGFCE7FGCGGGGGGGGFGGGGFEGGFGGGGEGGGGGG?FFBBFG>E5DDC:F=BCDFFFGFGGCGBFGG5DFFFFFFFFF9F?7CAGFFFGGFFFCF9A785@BFB;BEEFE=FBC,:CB(((/)5:DG59(7>?</=3;EFE<)1).)))
@M00200:205:000000000-AKKM3:1:1101:5872:6052 2:N:0:1
TACAAGGGTATCTAATCCTGTTTGCTACCCACGCTTTCGCGTCTCAGCGTCAGTACTCGTCCAGAAGGCCGCCTTCGCCACCGGTGTTCCGCTTGATATCTACGAATTTCACCTCTACACCAAGCATTCCACCTTCCTCTCCGAGACTCTAGCGACGCAGTTTCGGGTGCACTTCCATGGTTGAGCCATGGGCTTTCACATCCGACTTGCGTCGCCGCCTACACGCGCTTTATACACAATTCAGTCA
+
CCCCCFFGGGGGGGGGGGGGGGGGGGGGFGGGGGGGFGGGGGGGGGGGGGGGGGGGGGGGGGGFGFGGGGGGGGGGGGGGGGGGGGGGGG8FGGGGFGGGGGGGGGGFFGGGGGGFGGGGGGFGGGGGGGCGGGGEGFGFFGD>E>D6DFGDGGGFFGCAGG@GF5CF9C>CFEF*BFDFFF;CFFFF4*,99FFGFCGFEBB=?>:2=C=>>@E8(/8<<8;;<C>C)9(6:AB)<<(<A<A99))
@M00200:205:000000000-AKKM3:1:1101:6448:6057 2:N:0:1
TACGGGGGTATCTAATCCTGTTTGCTCCCCACGCTTTCGTACATGAGCGTCAGTGTCGGGCCAGGAAGCCGCTTTCGCCACCGGTGTTCCTCCTGATATCTACGAATTTCACCTCTACACCAGGAATTCCGCTTCCCTCTCCCGCACTCAAGCCCACCAGTTTCGGGCGCAATTCCGGGGTTGAGCCCCGGGATTTCACACCCGACTTAGTGCACAGCCTGCGTACGCTTTAAACCCACTTCAGTCA
+
CCCCCGGGGGGGGGFGGGGGGGGGGGGGGGGGGGGGGGGGGGGGGGGGGGGGGGGGGGGGGGG7FFGGFGGGGGGGGGGGGGGGGGGGGGGGGGGGGGGGGGGGGFGGGGGGGGGFGG,AF?DC7EEGGGFGDEGGGFCDFGGFGFGAFF6+EFFFAGFFGGFGAAGG?E>@)8BFF4):F=50=FFFAC5;)*=FFDGFF699;BFFF>A<)<C+3DFF?8;BFE@G3>(:AAD<E<?:AFDB>))
@M00200:205:000000000-AKKM3:1:1101:14013:6071 2:N:0:1
TACAGGGGTATCTAATCCCGTTTGCTCCCCTAGCTTTCGCGCCTCAGCGTCAGTGTCGGTCCAGGAAGCCGCCTTCGCCACCGGTGTTCCTCCGGATATCTACGCATTTCACCGCTACACCCGGAATTCCGCTTCCCTCTCCCGAACTCAAGCCAAGCAGTTTCCCGTGCAGTTCCTCAGTTGAGCCGAGGGATTTCACACGGGACTTGCAAGACCGCCTACGCGCCCTTTACGCCCAGTTCAGTCAAGGC
+
CCCCCGGGGGGGGGCGGGGGGGGGGGGEFGGCFGGGGGGGGGGGG<FGGGGGGGGGGGGGGGGGGGGGGGGGGGGGGGGGGGDGGGGGGGGGGGGEFGGGG8FGGGGGGGGGGGGF>F=FGEEEG7DCFGGGGGGGGFFDFGGFDBGFFFGCFCFAFG6AFFAF5ADG>5>AFEFFFFGFGG79;DGF57EDFGCF87<9B6@F?>D<EC<)7;FC(/:?F?<>(:>D)9,.6811>(8B-<:A444<2)(
@M00200:205:000000000-AKKM3:1:1101:12011:6076 2:N:0:1
TACCCGGGTATCTAATCCTGTTTGATCCCCACGCTTTCGTGCCTCAGCGTCAATATATGCTTAGTTAGCTGCCTTCGCAATCGGTGTTCTATAACATATCTATGCATTTCACCGCTACATGTTATATTCCGCCAACCTCAACATAATTCAAGGCCAATAGTATCCAGGGCAGTTTCCGAGTTGAGCTCGGAGATTTCACCCCAGACTTCAAGGCCCGCCTACACACCCTTTAAACCCAATTCAGTCAAGA
+
ABCCCCFGGGGGGGGGGGGGGGGGGGGGGGGGGGGGGGCGGGGGGFFGEGGGGGGGGGGGGGFGFGGGGGGGGGGGGGGGGGGGGGGGGGGGGGGGFGEGG,EFGFFFFFGGGGGFGG,?ED9EGGDGGFEECEGGGFFDDFCFADGFGFFDFDGFFG8DFGFFEF+,3=F>DEBFFEC5D8+DDFDFECCEBCG?FFGFFAFFFF57*;*ACCFGAD9>A=B;*;6??8BC4@@(:5056>?<?FEF83
@M00200:205:000000000-AKKM3:1:1101:8057:6078 2:N:0:1
TACTGGGGTATCTAATCCTGTTCGCTCCCCACGCTTTCGCGCCACAGCGTCAGTACCGTTCCAGCGAGCTGCCTTCGCCATTGGTGTTCCTCCTGATATCTGCGCATTTCACCGCTACACCAGGAATTCCACTCGCCCCTTCCGGACTCTAGCCAGACAGTTTCCAGCGGCATTCAAAGGTTGAGCCTTTGACTTTCACACCGGACTTATCTGGCCGCCTACGCGCCCTTTATACCCAGTTCAGTCA
+
CCCCCGGGGGGGGGGGGGGGGGGGGGGGGGGGGGGGGGGGGGGGG<FGGGGGGGGGGGGGGGGGGGGGGGFGGGGGGGGDGFFFEGGGGGGGGGGGGGGGGGGGGGGGFFFGGGGFGGGGGGGGGGGGGGGGGGGG8AGDFGGAC9C>FBGDGGGFFGGFGGFG*?;FAGEBDEFFF=C4FCC*;AGFFD?FFGGGFEG@BF>9((634?CEC3?8(>>;<D?:9D)97904A2::C<??A<42)-.
@M00200:205:000000000-AKKM3:1:1101:14292:6083 2:N:0:1
TACTGGGGTATCTAATCCTGTTTGCTCCCCACGCTGTCGCGCCTCAGTGTCGGCTATTGGGAGATTGCTCTCCCACCGCCCAGCAGACCGCCTTCGCCACTGGTGTTCTTCCGGATCTCTACGCATTCCACCGCTACACCCGGAATTCCATCTGCCTCTACGGTGCCCCAGCGACACAGTCGCCATGGCCGATCCGGCGTTGCGCCCCGGCCTTTCACCACGGCCTTATGCCGCCACCTACGCGCCCTTTC
+
CCCCCGGGGGGGGGGGGGGGGGGGFGGGGGFGGGGGGGGGGEGGGDFGGGGGDGGGGGFGGGGGGGGGGGGGGGGGGGGGGGGGCFGGGGGGGGGGGGGGGGGGGFEGGCFGGGG?DAFFGGGGGEGGGGFGGGGGGFGFFGGFGFGFGF8FCGDFFGGFGGFGDE7EF@>@D5?BEFDFGCCD4=688CEF?EE1:01332(,,6;9BF60:2:<4CF<:345426*:C<FFBFFEF(4?009>B;90,)
@M00200:205:000000000-AKKM3:1:1101:14910:6093 2:N:0:1
TACGGGGGTATCTAATCCTGTTTGATCCCCACGCTTTCGTGCCTCAGCGTCAATGACCGCGTAGTGAGCTGCCTTCGCAATGGGTGTTCTATGTCATATCTAAGCATTTCACCGCTACATGACATATTCCGCTTACCTCCACAATATTCAAGATTGATAGTATCAACGGCAGTTTCCGAGTTAAGCCCGGAGATTTCACCACTGACTTACCAACCCACCTACGCACCCCTTAAACCCACTTCAGTCAAGA
+
CCCCCGGGGGGGGGGGGGGGGGGGGGGGGGGGGGGGGGGGGGGGGGGGGGGGGGFGGGGGGGGGGGGGGGGGGGGGGGGDGGFGGGGGGG8FFGGGGGGGGFGGGGGFFGGGGGGFGGGGGFGGGGGGGGGGGGGGGFGFFGGBGFGFGFFFGFFFFGGBDF*=EFFG*@DFFFFFFFGFCEC2BCGFE47?>7EFF4E@=5E3B:BFFBFF=>CG(75=8;?F08>D):3;9;@@@8(,4>92.49>DA
@M00200:205:000000000-AKKM3:1:1101:13812:6093 2:N:0:1
TACAAGGGTATCTAATCCTGTTTGCTCCCCACGCTTTCGAGCCTCAGCGTCAGTCATGGACCAGTAAGTCGCCTTCGCCACTGGTGTTCTTCCGAATATCTACGAATTTCACCTCTACACTCGGAGTTCCACTTACCTCTTCCATACTCTAGGCTATCAGTTTTGAAGGCAATTCCAAGGTTGAGCCCTGGGCTTTCACCTCCAACTTGATAACCCGCCTACGCTCCCTTTACGCCCCATTCAGTAAACA
+
CCCCCGGGGGGGGGGGGGGGGGGGGGGGGGGGGGGGGGGGGGGGGFGGGGGGGGGGGGGGGGGGGGGGGGFGGGGGGGGGGGGGGGGGGGGGGGGGGGGGGGGGGGGGGGGGGGGFGGFFGFGGGGGGGGGGGGGG?DCEFGGFF@?EGFFDFFFFFGGFGG9DD5FG*@D8DFFFFFGFGGG+9ADDFGGFFFCGFEFFB<CBEEF@76;AEFFF)*<)):>5<A@F*5>*95-64-5>:?77..99))
@M00200:205:000000000-AKKM3:1:1101:21514:6113 2:N:0:1
TACACGGGTATCTAATCCTGTTTGCTCCCCACGCTGTCGCGCCTCAGTGTCGGCTATTGAGCCCTTACGAGCTCACCGCCCAGCAGACCGCCTTCGCCACCGGTGTTCTTTCGGATATCTACGCATTCCACCGCTACACCCGAAATTCCACCTGCCTCTACATCGCTCGAGCTCGGCAGTTCGCACGGCAGATCCGGGGTTGAGCCCCGGACTTTCACCACACGCTTACCCAGCCACCTACGCGCCCTTT
+
CCCCCGGGGGGGGGGGGGGGGGGGGGGGGGGGGGGGGGGGDGGGGGGGGGGGGGGGGGFGFGGGGGGGGG7FEGEEGGGGGGAFFFFCDEGGGGGGGGGGGGG@:EGGEGGGGGGEGGGGGGFGEGGGGGGGGGGGGFFFFGGFEFGFDFGGGGGFFGGFGDFGFDDGBGFA4>BBFFDFGGGGFGGEBGEFFGGGFFGF@F0:?<1:>B(904CF<C68:12)4/;CDG(,,6<?G:(5??F439>,:2
@M00200:205:000000000-AKKM3:1:1101:15491:6114 2:N:0:1
TACGCGGGTATCTAATCCTGTTTGCTCCCCACGCTTTCGCGTCTCAGCGTCAGTAACGTCCCAGCGAGCTGCCTTCGCCATAGGTGTTCCTCCCGATATCTGCGCATTTCACCGCTACACCGGGAATTCCACTCGCCTCTTCCGAACTCTAGTCCGGCAGTATCGACCGGCATCCCAGAGTTGAGCCCTGGACTTTCACAGCCGACTTACCGGACCGCCTACACGCTCTTTAAACCCAATTCAGTCAAGC
+
CCCCCGGGGGGGGGGGGGGGGGGGGGGGGGGGGGGGGGGGGGGGGGGGGGGGGGGGGGGGGGGGGGGGGGGGGGGGGGGGGGGGGGGGGGGGGGGGGGGGGGGGGGGGGGGGGGGFGGGGFEEEGGGGGGGGGGGGGFGFFCFBEBGFGFGGGGGBDGDEEFCFFFGEEG>@EFFFAADFGGG7AFFFFGGFFGGGFFG3;@?>;B>0AFFF99EEFDD0-4?@65)91:46<>D?8((4<AFB<4)5?)
@M00200:205:000000000-AKKM3:1:1101:12874:6136 2:N:0:1
TACGCGGGTATCTAATCCTGTTTGCTCCCCTAGCTTTCGCGCCTCAGTGTCAGGTACGGTCCAGTGAGTCGCTTTCGCCACCGGCGTTCCTCTCGATATCTACGCATTTCACCGCTACACCGAGAGTTCCACTCACCCCTCCCGACCTCAAGCCAGGCAGTATCCACGGCCCTTCCTCGGTTGAGCCGAGGGATTTCACCATGGACTTGCCTAGCCACCTACGCCCGCTTTATGCCCAGTCCAGTCAAGA
+
CCCCCGGGGGGGGGGGGGGGGGGGGGGGGGGGGGGGGGGGGGGGGGGGGGGGGGGGGGGGGGGGGGGGGGGGGGGGGGGGEGGGGGFGGGFGGGGGGGGGGGGGGGGGGGGGGGGFDGGGFGGGCEGDGGGGGGGGGFGDFGGFGFGAGFGFF?FFFGGFGG5@EFFGFGDA4BFFFFGBCE<69FGEFGGFFF6CFEFEFFEF@EF)7;;AA?GG<FF(:>?5(/895<0AFFF2:)1?))-.-<AA?A
@M00200:205:000000000-AKKM3:1:1101:27158:6138 2:N:0:1
TACACGGGTATCTAATCCTGTTTGCTCCCCTAGCTTTCGCGCATCAGCGTCAGTATCAGCCCAGTAGCCCGCCTTCGCCTCAGGTGTTCCTCCCGATATCTACGCATTTCACCGCTACACCGGGAATTCCAGCTACCTCTTCCGTACTCTAGTTGGCCAGTATCGGTCGACCCTCCGGGGTTGAGACCCGGGCTTTCACAACCGACTTAACCAACCGCCTCCGCGCCCTTTACACCCAATTCCGTCAAGCT
+
CCCCCGGG@FFFGGGGGGGGGGGGGFGGGGGGGGGFGGGGGGGGGGGGGGGGGGFGGGGGGGGGGGFG9E@FGGGFGGEFEC<=EFGGGGGGGGGGGGGGGGG7FEFEGGEGGGE>DGGGGGGGGGGGGGGGDC8DDFFD?EFAGBDDFFFCDF95D@85DDCF9?GGFGB=?@>BBBCEGE9C*,<?2C=DEEGFA)=54<?B6>F0))/7@?EG(98?(.(.(/09)239))),:638A25(,,21)))
@M00200:205:000000000-AKKM3:1:1101:7461:6146 2:N:0:1
TACTAGGGTATCTAATCCTGTTTGCTCCCCTAGCTTTCGTGCCTCAGTGTCAGGAGTTGTCCAGGGACTCGCCTTCGCCACTGGTGTTCCACTTGATATCTACGCATTTCACTGCTACACCAAGTATTCCAGTCCCCCCTCCAACCCTCAAGCCGAATAGTATCCGATGCAGTTTCCGAGTTAGGCTCGGAGATTTCACATCAGACTTACCCGACCACCTACGCACCCTTTACACCCAATTCAGTCA
+
CCCCCFGGGGGGGCFFGGGGGGGGGGGFGGGEGGGGGGGGGGGGGGGGGGGGCGGGGGGGGGGGGGGGGGFGGEGGGGGGGGGGFFGGGGGGGGG?9?DEDGGGGGEGFGFGFFFFCEFGGGGGGGGGGGGFGGFE?D=0:EG*AADDFD,?E68*9>08D=>DEF8C5606?EFCF>=>D89?DDFF>C7?BCFFF@F7=CA@@E57:C5>)2>;44@5BB=)5C?D<8BCCC)8E(4(9CC3)6)
@M00200:205:000000000-AKKM3:1:1101:6975:6147 2:N:0:1
TACTAGGGTATCTAATCCTGTTTGCTCCCCACGCTTTCGCGTCTCAGCGTCAGTAACGTCCCAGCGAGCTGCCTTCGCAATTGGTGTTCCTCCTGATATCTGCGCATTTCACCGCTACACCAGGAATTCCACTCGCCTCTTCCGTACTCAAGCCCGACAGTATCCACCGGCATCCGAGGGTTGAGCCCCCGACTTTCACAGCGGACTTACCGGACCGCCTACACGCGCTTTCTACCCAATTCAGTCAAGA
+
CCCCCGGGGGGGGGGGGGGGGGGGGFFGGGGGGGGGGGGGGGGGGGGGGGGGGGGGGGGGGGFFGGDGGGGGGGGGGGGGGGGGGGGGGGGGGGGGGGGGGGGGGGGGGGGGGGGFGGGGGGGGGGGGGGGGGGGGGFGFFGGEGFGFGFCCGGGFEGG>F99D7CFGFG?BDFFFFEDBGFDGAGGFFGGFEGCFFFG?EFB@F@@FFFF;>;EE>GD1:?>7(:)>D38).6).:<:0>A<A.6962)
@M00200:205:000000000-AKKM3:1:1101:11292:6150 2:N:0:1
TACTAGGGTATCTAATCCTGTTTGCTCCCCACGCTTTCGTGCCTCAGTGTCAGTTGCGCACCAGTAGGGCCCCTTCGGCTCTGGCCTTCCGAGCAATATCTACGCATTTCACCGCTACACTGCTCGTTCCCCCTACCCCTCACGCACTCAAGTTCGCCAGTATCAAAGGCAGTTCCACGGTTGGGCCGCGGGATTTCACCCCTGACTTAACAAACCCCCTACGACCCCTTTATGCCCACTTCCGTCAAGA
+
CCCCCGGGGGGGGGGGGGGGGGGGGGGGGGGGGGGGGGGGGGGGGEGGGGGGGGGGGGGGGGGGGGGGDGGGGGGGGGGGGGGFGGGGGGDGGGGGGGGGGGGGGGGGGGGGGGGFDG?<FGGGGGGGGGGGDCFG8?EF@DGFG>D5DFF8,?=:>ED5@DBGCBFG5F5=F@FAFFGEFECGB@F?ADEDFC,01*=>@F713=3)6><?),B*(*8622()(27C*7,:4>6<FF(368-(5(-473
@M00200:205:000000000-AKKM3:1:1101:4167:6155 2:N:0:1
TACGGGGGTATCTAATCCCGTTTGCTCCCCTAGCTTTCGCGCCTCAGCGTCAGTAATGGGCCAGATGGGCGCCTTCGCCACCGGTGTTCCTCCTGATATCTACGCATTTCACCGCTACACCAGGAATTCCCCCATCCTCTCCCACACTCAAGCCCAGCAGTATGGGATGCCGTTCCCCGGGTAAGCCGGGGGATTTCACCTCCCACTTTCCGAGCCGCCTACACGCCCTTTCTACCCAGTTCAGTCCAGAC
+
CBCCCDGGGGGGGFEFGGGGGGFCFGGGGGFEFFGGGGFGGGGGGGGGGGGGGGGGGGGGGGGGGGGFGF:FGGGGGGGGGGGGGGGGGGGGGGGGGGGGGFGCGGEEGGGGGEGBGGGGGGGGFGGGGFFFGGGGGFGFFGGFGFGFGAF+@DGAAF+AF8;D@9F,*:F>@AFFFFGE7?5FFFF)2:EF3AFDFEG33:?B?B?B2)9:018C6C@?6?2@?E@G597)55<>F)(8-6)69))))5(
@M00200:205:000000000-AKKM3:1:1101:14844:6166 2:N:0:1
TACTCGGGTATCTAATCCCGTTCGCTCCCCTAGCTTTCGCGCCTCAGCGTCAGGAGAGGTCCAGTGCATCGCTTTCGCCACAGGCGTTCCTTCCGCTATCAACGCATTTCACCGCTCCACCGGAAGTTCCATGCACCTCTACCTCCCTCCAGCATGCCAGTTTCAGCGGCCATTCTCCGGTTGAGCCGGAGTATTTCACCGCCGACTTAGCACACCGCCTACGCGCCCTTTATGCCCACTTCAGTCACGA
+
CCCCCGGGGGGGGGGGGGFGGGGGGGGGGGGGGGGGGGGGDGGGGFGGEFCCGGFE<:FGGGGGGGFGGGEGGGGGGGGGGGGGGDGDFFD,FEF,FFCFF8FCGEGGGGFGF6EADDFFFCGGGGFFGGCCCFGGGFGFFGDFGFGBF5@?EDD+:EFFEC<FE?FGDE*0A=F>FFDAFC4*3>FFA)*8)<B@CEGF2@>>(393);E331B=(2:?::?E0E>>)059))44C2(4)8)4)).)((
@M00200:205:000000000-AKKM3:1:1101:26575:6178 2:N:0:1
TACTCGGGTATCTAATCCTGTTTGCTCCCCATGCTTTCGTGCCTCAGTGTCAGTAATGGTTTAGTAAGCTGCCTTCGCAATTGGTGTTCTGTATCATATCTAAGCATTTCACCGCTACATGACACATTCCGTCTCCCTCAACCACACTCAAGATAATCAGTTTCAAGGGCAGTTCTACAGTTGAGCTGCAGGCTTTCACCCCTGACTTAATTATCCACCTACGCCCCCTTTAAACCCAATTCAGTCA
+
CCCCCGGGGGGGGGGGGGGGGGGGGGGGGGGGFGGGGGGGGGGGGGGGGGGAFGD@FGCFGGGGGGGGGGGGGGGGCGGEGGGGGGGGGGGGGGGGGGGGGGGGGGGGGGGGGCC>GGGGGFGGGGGGGGGFFF,9@?FFFGGFGFGFGFGFAD+<DEDFGGFGFBDF?EF=DEFF+=+0C=++;8D*;DD5AF=8+;DED:DD<D=D99EFFEF,CFFBEF>*)*<?70@;EC9=@AB=;;/7A4B
@M00200:205:000000000-AKKM3:1:1101:17607:6181 2:N:0:1
TACGGGGGTATCTAATCCCGTTTGCTCCCCTAGCTTTCGCACCTCAGCGTCAGTTGTGGACCAGAGAGCCGCCTTCGCCACCGGTGTTCCTCCTGATATCTACGCATTTCACCGCTCCACCAGGAGTTCCGCTCTCCCCTACCACACTCGAGCATTGCAGTCTGCCAGGCAGTTCCACGGGTGCGCCGTGGGATTTCACCGGACACTTGCAATGCCGCCTACGTGCGCTTTAAGCCCAGTTCAGTCACGAT
+
CCCCCEGGGGGGGGGGGGGGGGGGGGGGGGGGGGGGGGGGGGGGGGGGGGGGGGGGGGGGGGFGGGGGGGGGGGGGGGGGGGDGGGGGGGGGGGGGGFGGGGGGGGGGGGGGGGGDGGDDDFGEFCEGGGGGGGGGFDEDFGGFGFG@GFFDGGCCAFGAFGFGEFGGFGFDFFFFFFGFGED*?EEEEGGFAFFCFFGFF909>?FF@F@??)<@6<>02,(..80/19:4)4).;63,)6)6<A>)(((
@M00200:205:000000000-AKKM3:1:1101:15686:6192 2:N:0:1
TACTCGGGTATCTAATCCCGTTCGCTCCCCTAGCTTTCGCGCCTCAGCGTCAGTGTCAGCCCAGCAACCCGCCTTCGCCGCAGGTGTTCCTCTCGATATCTACGCATTTCACCGCTACACCGAGAATTCCAGTTGCCCCTTCTGCACTCTAGTCGCACAGTATCAGTTGACCTTTCCGAGTTAAGCTCGGAGATTTCACAACTGACTTGTGCTGACCGCCTACGCGCCCTTTATGCCCCGTTCAGTCA
+
CCCCCGGGGGGGGGAGGGGGGGGGGGGGGGGGGGGGGGGGGGGGGGGGGGGGGGGGGGGGGGFGGFGGGG:FGGGGGGGGGGGCGGGGGGGGGGGGGGGGGGGGGGGDFGFGGGGFDF9FGGEGG+DFFGFFDEGGGFGDFGGFGFGFGFG=@DDBDECFGGFFFF5@9;ACACFFFEG5@:C@F7:A>DGFFGFCCCFFE?E5:@EFB>:=?C9=EGF(60(:6*:DGG?>A))50,(-448(:<62
@M00200:205:000000000-AKKM3:1:1101:18144:6195 2:N:0:1
TACGAGGGTATCTAATCCCGTTTGCTCCCCTAGCTTTCGCGCCTCAGCGTCAGAAGAGGTCCAGCGCGCCGCTTTCGCCACCGGAGTTCCTGTAGATATCAACGCATTTCACCGCTCCACCTACAGTTCCGCACGCCCCTACCTCCCTCGAGGCCGTCAGTATCTAAGGCAGTTCCACGGTTGAGCCGCGGCATTTCACCCCAGACTTGACAGCCCGCCTACGCGCCCTTTATGCCCAATTCAGTCCAGAC
+
CCCCCFEGGGGGFEFFGGGGGGGGGGGGGGGGGGGGGGGGGGGGGGGGGGGGGGFFGGGGGGGDGGGGGGGGGGGGGGGGGGGGGGGGGGGGGGGGGGGGGGGEGDEGGGFGGDGEDGFGGGGGGGFGGGGGGGGGFFGFFGGAFFGFGFG@CGGFFG5?CFEFECGGAGADFFFFFFGBFGC4AEFADGGFBECFFCF<<6?:03?<2<BF?:FE>GFFF<?E>GFGDC?D4><FGF?0>D<<><)4))(
@M00200:205:000000000-AKKM3:1:1101:4486:6206 2:N:0:1
TACTAGGGTATCTAATCCCGTTCACTCCCCTAGCTTTCGTGCCTCAGCGTCAGAAAATGCCCAGTGTGCCGCTTTCGCTGCTGGCGTTCCTTCCGATATCTACACATTTCACCGCTCCACCGGAAGTTCCACACACCCCTGCATCCCTCCAGTCACCCAGTTTCAAGCGCAGTTTCCCGGTTGAGCCGAGAGATTTCACACCTGACTTAGATAACCGCCTACGCACCCTTTATACCCAGTTCAGTCAAGCT
+
CCCCCGGGGGGGGGGGGFGGGGGGGGGGGGGGDFGGGGGGGGGGGFGGGGGGGGGGGGGGFGGFGGGGGGGGGGGGGGGGGGGGGGGGGGGGGGGDGGGGGGGGGGGGGGCFFEEFGGFGGGE8+CGGGGGGGGDGDBGF?F?FGFGDFFFFGFGFFGGF@DDFE+D?>GFFFFFFFAGDFED09@GBFD1?@FECB*=EBFFFBEFFEECEEFGG2??@@FFA(3::*;E9?5))5/2=6CE3?EF72))
@M00200:205:000000000-AKKM3:1:1101:21175:6220 2:N:0:1
TACACGGGTATCTAATCCCGTTCGCTACCCTAGCTTTCGTGCATGAGCGTCAGAAAATACCCAGTATGCCGCTTTCGCCACCGGTGTTCCTTAGGATATCAACGCATTTCACCGCTCCACCCTAAGTTCCGCATACCTCTGTATTCCTCAAGCACAGCAGTTTCGGGCGCAATTCCTCAGTTGAGCTGAGGGCTTTCACACCCGACTTGCTGCACCGCCTACGCACCCCTTAAGCCCAGTTCAGTCCAGAC
+
CCCCCGGGGGGGGGGGGGGGGGGGGGGGGGGGGGGGGGGGGGGGGFFGEGGGEG<AEFGGGGGGGGGGGGGGGGGGGGGGGGGG@@GGGGGGFFEFGGGGFGGGGGGGGGFGGDGFGF8FGGG,9EAFGGEGGG>EFCGEFGDFGFGCFFG6E6FFFG6FF7;F>>>EEGF5@EAFFFCFGFC+;CF5A55*:>CFA?E6>AB@2>B@*4@@B;FG>GF(63,:1:=5)2,37))/=3(.6:AA<A)-5-(
@M00200:205:000000000-AKKM3:1:1101:17138:6223 2:N:0:1
TACCGGGGTATCTAATCCCGTTTGCTCCCCTAGCTTTCGCGCCTCAGCGTCAGTAACAGGCCAGAGAGCCGCTTTCGCCGCCGGCGTTCCTCCTGATATCTACGCATTTCACCGCTCCACCAGGAATTCCGCTCTCCCCTCCTGCACTCAAGCCCAACAGTATCAGGTGCAGTTCCCCGGTTGAGCCGGGGGATTTCACACCTGACTTATCAGACCGCCTACGCGCTCTTTATACCCAGTCCAGTCAAGCC
+
CCCCCGGGGGGGGFGGGGGGGGGGGGGGGGGGGGGGGGGGGGGGGGGGGGGGGGGGGGGGGGGGGGGGGGGGGGGGGGGGGGGGGDGGGGGGGGGGGGGGGGGGGGGGGGFGGGGFGGGGGGGGGDFGGGGGGGGGFBEDFGGFGFGFGA7DGGGF>559<EEGCAGC*,9<FEFF>FDDGGGCAFG)?GGE:EFF=)<>B?<>BBBFFA<4-8CG07BF(3<E0C)7*2<5955)C<??))6748<>2)(
@M00200:205:000000000-AKKM3:1:1101:11650:6224 2:N:0:1
TACAGGGGTATCTAATCCCGTTCGCTCCCCTGGCTTTCGTGTCTCAGCGTCAGCACACCCCCAGCAACCTGTTTTCACCGTTGGCGTTCCAAGCGATATCTACGCATTTCACCGCTCCACCGCTTGTTCCAGTTGCCCCTAGGTGGCTCAAGATCGCCAGTATACCGAGCAGTTCCACGGTTGAGCCGTGGGATTTCACAAGGTACTTAACGATCCGCCTACACACGCCTTATACCCAGTTCAGTCAAGC
+
CCCCCFGGGGGGGDDGGGGGGGGGGGGGGGGFCGGGGGGGGGGGGFGGGGGGGGGGGGGGGGGFGGGGGGGGGFGGDGGEGGFAFDGGGG8FFGE:=4@FC;FFGGGCEEDGG6C>CF@FDEEGCGGGGGGGGEGGEFGDFGCFGFGFG5??FFF?DEC5DFBFEFC?>G>58AFFCFG?FCDDADFD>7754CF7E?B4;B27:C47@4>2(6CEDGFDD@EF)35<*;/.7)9<C4(6?EE<?C<?))
@M00200:205:000000000-AKKM3:1:1101:12603:6224 2:N:0:1
TACGCGGGTATCTAATCCCGTTTGCTCCCCTAGCTTTCGCGCCTCAGTGTCAGTTTCGGTCCAGGATGCCGCCTTCGCCACCGGTGTTCCTCCAGATATCTACGCATTTCACCGCTACACCTGGAATTCCACATCCCTCTCCCGAACTCAAGCCTTGCAGTATCAGACGCAGTTCCCAAGTTAAGCTTGGGGATTTCACGTCTGACTAACAAGGCCACCTACGCGCCCTTTAAACCCAGTTCCGTCAACA
+
CCCCCGGGGGGGGGGGGGGGGGGGGGGGGGGGGGGGGGGGGGGGGFGGGGGGGGGGGGGGGGGGGGGGGGGGGGGGGGGGGGGGGGGGGGGGGGFGGGGGGGGGGGGGGGGGGGGFGGGGGFGGFGGGGGGGGFGGGFGFFGGBGDGFGFGGGGGFFGGFGGEGFFGGFG>BBEFFFFFFGG:CFGG?A7FB5EE6B5CBDFDBEC@?7B=3@BGG2FFF@;DFFGFG<>3;<4<?E?1>45)34<<4))
@M00200:205:000000000-AKKM3:1:1101:6018:6241 2:N:0:1
TACGAGGGTATCTAATCCGGTTCGCTACCCACGCTTTCGCATCTCAGCGTCAGGGACAGCCCAGGAAGCCGCCTTCGCCACTGGTGTTCCTCCCGATATCTACGTATTTCACCACTACACCGGGAATTCCACCCCCCTCTTTGGTACTCTAGCTTGCCAGTTTCATGCGTCTTTCCTCGGTTGAGCCGAGGGCTTTCACACATGACTTAACAAACCGCCTACACGCCCCTTATGCCCAGTTCAGTCAAGAC
+
@CCCCGGGGGGGGGGGGGGGGGGGGGGGGGGGGGGGGGGGGGGGGGGGGGGGGGGGGGGGGGGGGGGGGGGGGGGGGGGGGGFFA@FFEGFGGGGFGGGGFFGGGDFGFFDFFGGFFCFGGGGCF=DGGGGGGGGGGFGDFCGFGFCEGFGGGGGFFGGFFGEGFFGGFEED>@FFFFC>GG>CAEG):DCBDGGG4?FCEDE89@?EEFFEF7FC0DE;087)1:>C)/(2<A<A;0(,62))6>>437(
@M00200:205:000000000-AKKM3:1:1101:25684:6243 2:N:0:1
TACGCGGGTATCTAATCCCGTTTGCTCCCCTGGCTTTCGCTCCTCAGCGTCAATGCCGGTCCAGGATGCCGCCTTCGCCACCGGTATTCCTCCAGATATCTACGCATTTCACCGCTACACCTGGAATTCTGCATCCCTCTCCCGGATTCAAGCCATCCAGTATCAGACGCAGTTCCCAGGTTGAGCCTGGGGATTTCACGTCTGACTTAGTTGGCCGCCTACGAGCCCTTTAAGCCCAGTTCAGTCA
+
C<CCCGGGGGGGGGGGGGGGGGGEGGGGGGGGGFFGGGGGGGGGGGGGGGGGGGGGGGGGGGGGGGGGGGGGGGEGGGGGCGGGGGGGGGGCFFGEDBDFFGFGGEDEDFGGGGGFGGCGGGEGEEG==EFFGGGCGFGDFGG>EBGFGFGGCFGFFFGFGGFGFAFG>EBF>5BFFFGFFAD*;DF9?*;?85CFFE72@@@9CCF489<C9@FF9CDD03@;6C:<*242<44(;1:34<><>B)
@M00200:205:000000000-AKKM3:1:1101:5175:6248 2:N:0:1
TACTAGGGTATCTAATCCTGTTTGCTCCCCACGCTTTCGAGCCTCAGCGTCAGTAATGGACCAGTATGTCGCCTTCGCCACTGGTGTTCTTCCGAATATCTACGAATTTCACCTCTACACTCGGAGTTCCACATACCTCTTCCATACTCAAGATAGCCAGTATCAAAGGCAATTCCAAGGTTGAGCCCTGGGCTTTCACCTCTGACTAAACTATCCGCCTACGCACCCTTTACACCCAATTCAGTCAAGCT
+
C8CCCFGGGFCGGGFFGG<EGGGGGGGGGGCFEGEGGGGF8GGGGGG8FGGGDF,CF9F<FGGGFGGFFGFGGGGGGGGEGGGFFCFGGGGGGG:FGFFGGGGG?DGGGGFGGGGFGGGGEFGGFEGFG=FFGGFFGC=DFDDFDCGFGF8DD=D5+@D?EFED;DF,;D?)*>FFFF6F==8DFG,DDGG5DCGG+*5*@DFBFCE7@C)C*7;D5?>9==5*)1*9/;)9*/>4BBDFFFE4CE49**)
@M00200:205:000000000-AKKM3:1:1101:26147:6250 2:N:0:1
TACTGGGGTATCTAATCCTGTTTGCTCCCCTGGCTTTCGCGCCTCAGCGTCAATGCCGGTCCAGGATGCCGCCTTCGCCACCGGTGTTCCTCCAGATATCTACGCATTTCACCGCTACACCTGGAATTCCGCATCCCTCTCCCGAATTCAAGCCAACCAGTATCGAACGCAGTTCCTGGGTTGAGCCCAGGGATTTCACGTTCGACTTAGCAGGCCGCCTACGCGCCCTTTAAACCCAATTCAGTCAAGA
+
CCCCCGGGGGGGGGGGGGGGGGGGGGGGGGGFGGGGGGGGGGGGGGGGGGGGGGGGGGGGGGGGGGGGGGGGGGGGGGGGGGGGGGGGGGFGGGGGGGGGGGGFGGGGGGGGGGGFGFGGGGGGGGGGFGFGGGGEGFGFFFGEGEGFGFGGGFGFFGGFGGFGD5DGFGBAAEFFFFFFGED>FGGFFGG>FGGGF*,8BFFFD==@:CEFFFGCBDE;;3;89E@C)2):29ABGF0:AF>DF<)).)
@M00200:205:000000000-AKKM3:1:1101:26022:6255 2:N:0:1
TACCGGGGTATCTAATCCTGTTTGCTCCCCACGCTTTCGCGTCTCAGCGTCAGTATCCAACCAGGGGGCCGCCTTCGCCACCGGTGTTCCTCCCGATATCTACGCATTTCACCGCTACACCGGGAATTCCACCCCCCTCTTTGGTACTCTAGCTTGCCAGTTTCATGCGTCGTTCCTCGGTTAAGCCGAGGGATTTCACACATGACTTAGCAGACCGCCTACACGCCCTTTAAGCCCGGTTAAGTCACTAC
+
CCCCC7CCCGGGGGCECFFFGGGGGGGFGDGGGGGGGFGGGGGGFGCFFFFDCGGGGDGGGGEFEFGEGCGGGGGGFFGGGGEFGCFEGGGGGE7@C+CFGGGGGDGGCGGGGDDFCFCGGG>++8>DFGCACGGGEEG@F7AACAF4CAC8;C>FFFF4>CAFAA>F;CD>):FFFFDBFE7>FFGBE)155CFDFBG4:???FFA<<2263:>F>DD(1337(/0C<C)6)-)(2(((-()..6))))(
@M00200:205:000000000-AKKM3:1:1101:6677:6283 2:N:0:1
TACAGGGGTATCTAATCCCGTTCGCTCCCCTAGCTTTCGCGCCTCAGCGTCAGAAGAGATCCAGTCATGCGCTTTCGCCACCGGCGTTCCTTCTGATATCAACGCATTTCACCGCTCCACCAGACGTTCTCATGACCCCTCCCTCCCTCGAGCCCAGCAGTATCCAACATACTTCTCCGGTTAAGCCGGCGGCTTTCACCTCGGACTTGCTGTTCCGCCTACGCGCCCCTTAATCCCAATTCCGTCAGGTC
+
<6CCCFGGGGGGGGFGGCFGGGCGGGGGGEG9CFGGGGGCFGGG,C@CCFGGG<F<FEGFGGGFGFGG,<@F:F:FGGGD,FC=+48CGGG9F9FEF9;F4@FGB+CFFGGGF=EFGFDG864E+4@=F+EAFFDBE9E9*+@6ABCDG*+=+07?5D755+;E@97,*3+3+>+<CFGFC135BCC>*)/))27;FEG))/267>;@)4<9))AE(78114:EFGFG)1(44).<C081)--.,.1(())
@M00200:205:000000000-AKKM3:1:1101:19365:6313 2:N:0:1
TACGCGGGTATCTAATCCCGTTTGCTCCCCTAGCTTTCGTGCCTCAGCGTCAGGATCCGACCAGAGAGTCGCTTTCGCCGCCGGCGTTCTTCCCGATCTCTACGCATTTCACCGCTCCACCGGGAATTCCACTCTCCCCTCCGGACCTCAAGCCAGACAGTATCGGGCGCAGTTCCTCGGTTGAGCCGAGGGATTTCACACCCGACTGATTCGGCCGCCTACGCACGCCTTAAACCCAGTTCAGTCGAGAC
+
CCCCCGGGGGGGGGGGGGGGGGGGGGGGGGGGFGGGGGGGGGGGGGGGGGGGGGGGGGGGGGGGGGGGGGGCGDCGGGGGGGFGGGCGGGGGGGGGFGGGGGGGGGGGGGGGGGGBDGFGGGGDEGGGGGGGGGGGGFGFFCEFGEC=F6C;FGGFFFCAGD5DD>GG:ED;AEFFFFG5BCDF;?FD.7C3;E69=99),4>F>02604)),(:;2<)427:>0:55*23?-6<3E((4A2464)((,3-
@M00200:205:000000000-AKKM3:1:1101:17418:6321 2:N:0:1
TACTGGGGTATCTAATCCTGTTTGATCCCCACGCTTTCGTGCCTCAGTGTCAATATTCGTGTAGCCAGCTGCCTTCGCAATTGGTGTTCTATGTCATCTCTAAGCATTTCACCGCTACATGACATATTCCGCTGACCTCCACGGTATTCCAGACTGATAGTATCAATGGCAGTTCCCAAGTTTAGCTCGGGGATTTCCCCACTTACTTACCAGCCCACCTCACCACCCATTAAACCCAATTCCGTCCATCC
+
CCCCCGGGGGGGGGEGGGGGGGGDGGGGGGGGDGGGGGGGGGGGGCGCEFGFF<CAFGGG<FE9EF9FGGFGGGGGEF,4C?EEF7FGCGGGGGGGG,9?FEGFF9FFFFFGGGDFCGGFF8EAF9FGFF8ECGCFGFED5,1<FFDDF+9?EFF?FED+,+*?*?C,58*)0;DEFF63C@+++,65@=+**1@?<*50)0)9*6=E78)088DE@DE5)))3*4:;*0.:*>::C2-54*85>((/**(
@M00200:205:000000000-AKKM3:1:1101:17753:6340 2:N:0:1
TACGGGGGTATCTAATCCTGTTTGCTCCCCACGCTTTCGCGCCTCAGCGTCAGTTCCGGTCCAGTGAGCCGCCTTCGCCACTGGTGTTCCTCCCAATATCTACGCATTTCACCGCTACACTGGGAATTCCACTCACCTCTCCCGGACTCAAGCAACGCAGTTTGAGGGGCAGTTCCTCGGTTAAGCCGAGGGATTTCACCCATCACTTGCGAAGCCGCCTACGCGCCCTTTATACCCAGTTCAGTCA
+
CCCCCGGGGGGGGGGGGGGGGGGGGGGGGGGGGGGGGGGGGGGGGGGGGGGGGGGGGGDGGGGGGGGGGGGGGGGGGGGGGGFGGGGGGFGGGGGGGGGGGGGGGGGGGGGGGGGFDGGGGGGGGGGGGGGGGGGGGFGFF?FEEFGFGFGFGGFFEGGFEFCFC5F5DG>>FEFFFFGFGG448CFF;DEABGCCFE@@?D@F<3<3>E09BFGG99DB?B:3(:BG554-:><<F72?F4)5><9
@M00200:205:000000000-AKKM3:1:1101:14444:6344 2:N:0:1
TACTAGGGTATCTAATCCCGTTTGCTCCCCTGGCTTTCGCGCCTCAGCGTCAATGCCGGTCCAGGATGTCGCCTTCGCCACCGGTGTTCCTCCAGATATCTACGCATTTCACCGCTACACCTGGCATTCCACATCCCTCTCCCGGATTCAAGCCAACCAGTATCGGACGCAGTTCCTGGGTTGAGCCCAGGGATTTCACGGTCGGCTTCGCAGGCCGCCTACGCGCCCTTTAAACCCAGTTCAGTCA
+
CCCCCGGGGFGGGGGGGGGGGG,F<FGGGGGGGGGGGGGGGGGGGGGGGGGGGGCAFGGGGEGG8,CFEFFGGGCGGGGGGGGGGGGGGG,AA<FECFGGDGFFGCGGGGGGGGGFGGGGGG89,@EGGG8E82=FCFG8:DGFCB6>DDDD?D?:FGDB=9*?8*7@DGB>9>FF9F90@EDFAC7@49FF4?7FF?F-(5>@(530(.6(:0CEBD>@(4?>(17<)2:D64<BG1(().)))6<
@M00200:205:000000000-AKKM3:1:1101:19721:6350 2:N:0:1
TACAAGGGTATCTAATCCAGTTCGCTCCCCACGCTGTCGCGCCTCAGCGTCAGGTGCGGGCTAGGTGGCCGCCTTCGCCACTGGTGTTCCTGCCGATCTCTACGCATTTCACCACTACACCGGCAATTCCACCACCCTCGCCCGCCCTCCAGTCTGAGCGTATCGGCGCGCTTCCCACCGTTAAGCGGTGGACTTTCAGCACCGACGCCTCAGACCGCCTGCGCGCGCTTTAAACCCAGTTCAGTCA
+
CCCCCGGGGGGGGGGGGGGFGGGGGGGGGGGGGGGGGGGGGGGGGGGGGGGGGGGGGGGGGGGGGGGGGGGGGGGGGGGGGGGGGGGGGGGGGGGGGGGGGGGGGGGGGGGGGGGFGGGGGGEGCGGDGDGGGGGGGFGFF@EEG>GFGFG;@DGFFGGBCDFGFDGEDEEFFFFFFFGFFE<FFFCBFCEFFCCFFFGBF?FFFFBBF?FFFFGD9GF1:?BEBGB<9582<AA<C?<?ABA<AAB
@M00200:205:000000000-AKKM3:1:1101:14254:6361 2:N:0:1
TACTAGGGTATCTAATCCCGTTTGCTCCCCTAGCTTTCGCGTCTCAGCGTCAGTAACCAGCCAGAGCCTCGCCTTCGCCGCCGGTGTTCCTCCTGATATCAACGCATTTCACCGCTCCACCAGGAATTCCAGGCTCCCCTCTGGTCCTCAAGCAAGGTAGTTTCGGGCGCAATTCCTCGGTTAGGCCGAGGGATTTCACACCCGACTTACGATGCCGCCTACACGCGCTTTAAACCCAGTTCAGTCA
+
CCCCCGGGGGGGGGGGGGGGGGGGGGGGGGGGGGGGGGGGGGGGCFGGGGGGGGGGGGGGGGGGGGGGGGGGGGGGGGGC7FFGGGGGGGGGGGGGGGGGGGFFFGC=AFFGFGGBGGGGGGCEF8DFGGFGGDGGEFGDFGEDFFAEGFGFGGFFFGGF9D@FAEGEFGFBD:6@FFGFEGG>F?ADECGB>FGGCEGFE(:1;99;<4=623>>;GEFBBFF<CBCG3()64)(24(,.6AF49>
@M00200:205:000000000-AKKM3:1:1101:14152:6361 2:N:0:1
TACTCGGGTATCTAATCCTGTTTGCTCCCCACGCTGTCGCGCCTCAGCGTCAGCCACAGCCCAGCGGGCCGCCTTCGCCACCGGTGTTCTTCCGGATCTCTACGCATTCCACCGCTACACCCGGAATTCCACCCGCCTCTACTGTGCTCCAGCGCGAGAGTATCGAAGGCCGATCCGGGGTTGAGCCCCGGACTTTCACCCCCGACTCCTCGCGCCGCCTACGCGCCCCTTAACCCCAATTCAGTCAAGAC
+
CCCCCGGGGGGGGGGGGGGGGGGGGGGGGGGGGGGGGGGGGGGGGGGGGGGECFFGGGFGGGGFGGGGGGGGGGGGGGGCGGFGGGGGGGAFGGCEGGGGGGGGGDGGGGGGGGGBGGGGGGGGGDGGGGGGGGGGGFGFFGGFGFGFGFGGGGGFFGGEG>*B>FDE):A@51AFFEGFGCGGFGFFBD7B7EFC?4CABFFF>9,4>7?FF9EG1DB0614>6CEG)74)4)52E:0:2><A2564<3(
@M00200:205:000000000-AKKM3:1:1101:18240:6364 2:N:0:1
TACTCGGGTATCTAATCCTGTTTGCTCCCCTAGCTTTCGCACCTCAGCGTCAGGAACGCGCCAGTCACTCGCTTTCGCCTCCGGCGTTCCTCCTGATATCTACGCATTTCACCGCTTCACCAGGAGTTCCAGTGACCCCTCACGCCCTCGAGCCCGGTATTTTCGGCCGCCGTTTCGACGGTAAGCGTCGAGATTCCACGACCGATTTGCCGAGCCGCCTACGTGCCCTTTACACCCAGTTCAGTCAAAAT
+
CCCCCGGGGGGGGGGGGGGGGGGGGGGGGGGGGGGGGGGGGGGGGGGGGGGGGGGGGGGGGGGGGGGGGGGGGGGGGGGGGGGGGDGGGGGGGGGGGGGGGGGGGGGGGGGGFDGFDFGGGFGGFEFGGGGGGGGGGFGFFGGFGFGFGFE6EGGFFC9FGGF75@DC>E?=EFFFFFDDGGGGFGGEEDC34F@+;<F?@677978:AA>;1>ED>77<(8(.(/<D60).548?E?<7)))))66))))
@M00200:205:000000000-AKKM3:1:1101:11820:6378 2:N:0:1
TACTAGGGTATCTAATCCTGTTTGATCCCCACGCTTTCGTGCCTCAGCGTCAGGAAATCCCCAGCCGGCTGTCTTCACCTTTGGCGTTCCGATAGATATCTACGCATTCCACCGCTCCACCTATCGTTCCACCGGCCTCTAGATTCCTCAAGCTCGGCAGTTCGCCCTGCGGTTCCTCCGTTGAGCGGAGGGCTTTCACAAGACGCTTTCCGAGCCGCCTACGCACCCCTTAAGCCCAATTCACTCAAGA
+
CCCCCGGGGFGGGGGGGGGGGGGGGGGGGGGGGGGGGGGGGGGGGGGGGGGGGGFGFGGGGGGGGGGGGGGGGGGGGGGGGGFGGGGGGGG=FBBGGGGGFGGGGGGGGGCCFEDFGGFGGGFGGGFGGGGGGGGGGBFFFG,CEFGFGFDCF?FFAGGEFFE>=EGGA85@E=>FFFGFCFGGFFGAD4CBFGGGFFF?E=@8<><FFFF?F(:C><>21:05(:<C)14)6A4(;:6:>A<)).(.,)
@M00200:205:000000000-AKKM3:1:1101:14217:6389 2:N:0:1
TACCGGGGTATCTAATCCTGTTTGCTCCCCTAGCTTTCGTGCCTCAGTGTCAGGAGTCGTCCAGAGACTCGCCTTCGGCACTGGTGTTCCTCTCGATATCTACGCATTTCACTGCTACACCGAGAATTCCAGTCTCCCCTCCGACCCTCGAGCCGAATAGTATCCAATGCCATTTCCGAGTTGAGCTCGGAGATTTCACATCGGACTTACCCGACCACCTACGCACCCTTTATACCCAGTTCAGTCAAGA
+
CCCCCGGGGGGGGGGGGGGGGGGGGGGGGGGGFGGGGGGGGGGGGGGGFGGGGGGGGGGGGGDGGGGGGGGGGFGGGEGGGGGGEGGGGGGGGGGGFFGGGGGFGGGGGGFFGGFFGFGCFEEGGGGGGGFGFGGGCF=5ACEDGFGFGFCCEDGF5>=D:FFGFFGFFFAEFFFFFFDFDCF7A,E55CGBEGG>BCFCC=DF252;6;3(/(:?;FA@;@?FFEEG/2=E?E<?F815445<9425).
@M00200:205:000000000-AKKM3:1:1101:9624:6425 2:N:0:1
TACTGGGGTATCTAATCCTGTTTGCTCCCCACGCTGTCGCGCCTCAGTGTCGGCTATTGGACTCTTACGAGTCCACCGCCCAGCAGACCGCCTTCGCCACTGGTGTTCTTCCGGATCTCTACGCATTCCTCCGCTACACCCGGAATTCCATCTGCCTCTACGGTGCCCAAGCCCTCCAGTCGCCGCGGCCGATTCCGGGTTGAGCCCCGAACTTTCACCGCGGCCTTATAGTGGCCCCCTACGCGCCCTTT
+
CCCCCGGGGGGGGGGGGGGGGGGGGGGGGGGGGGGGGGGGCGGGGGGGGGGEEFGGGGGGGGGGGGFGG@CFGGGGGGGGGCFFFECFFEGGGGGGGGGGGGGGGGEGGGGGGD+9C?EG,EDG:CCGGACFCGG@>FEDFDEFGFGFG+,=BFGFFCCFF6>C)@GGFGACFFF5959BFEDCAE=;BGG5>5C+;9=>@0.(46=B099B1:?C<CF?;(3>BC:*C7>BA0:0/9;FF?04(4902(,
@M00200:205:000000000-AKKM3:1:1101:10306:6471 2:N:0:1
TACAAGGGTATCTAATCCCGTTCGCTCCCCTGGCTTTCGTGTCTCAGCGTCAGCACACCCCCAGCGAGCTGTTTTCACCGTTGGCGTTCCAAGCGATATCTACGCATTTCACCGCTCCACCGCTTGTTCCGCTCGCCCCTAGGTGGCTCAAGACGACCAGTATACCGAGCAGTTCCACGGTTGAGCCGTGGGATTTCACAAGGTACTTAGAAGTCCGCCTACACACGCTTTAAACCCCATTCAGTCAAGA
+
CCCCCGGGGGGGGGGGGFGGGGGGGGGGGGGGGGGGGGGGGGGGGGGGGGGGGGGGGGGGGGGGGGCCGGGFFFGGGGFCGGEFGGGGGGGFGGEGGEEGGGGGGGCGFFGGGGGFGGGGGGGGGG>FGGGGDGGGDFGBFGGFG?GFGFEFFGG>ECGFG>EFEFGEFGFDFFFFFFGFGGGGFGGFE45AAEFFFFGF<?<=4;CEE;CCEEGGDCB<8@EF@EFGC/3<24<?G(3(6>>BAFBB?)
@M00200:205:000000000-AKKM3:1:1101:27024:6473 2:N:0:1
TACGGGGGTATCTAATCCTGTTTGCTACCCACGCTTTCGCGCCTCAGTGTCAGGTGTTGTCCAGGGACTCGCCTTCGCCACTGGTGTTCCTCTCGATATCTACGCATTTCACTGCTACACCGAGAATTCCAGTCCCCCCTCCAAACCTCCAGCACGCTAGTATTCAATGCCATTTCAGGGTTGAGCCCTGAGCTTTCACATCAAACTTAACATGCCACCTACGCACCCTTTAAACCCCGTTAAGTCAATA
+
CCCCCGGGGGGGGGGGGGGGGGGGGGGGGGGGGGGGGGGG>FGDGGGGGGGGGGGGGGGGGGGGGGGFGGEGGGGGGGGGGGGGGFFGGGGGGGEF@A>FGGGGGGDGGGGGGGGFGGGGGGGDEGGFGGEFGGGGGFEA>@DFGFFBD?FFFFGF>8D>FG59@<FGF:AE6*++?F:4@DCF9D69FC:AFFFFBFGFFFFBF3@FF**/96+><DF1@;0)6?BG*8))747(*(.-3(,-6-)-))
@M00200:205:000000000-AKKM3:1:1101:22950:6475 2:N:0:1
TACGCGGGTATCTAATCCCGTTTGCTACCCTAGCTTTCGCACCTCAGCGTCAGAAGTTGCCCAGTGGACCGCTTTCGCCTCCGGTGTTCCTCCAGATATCTACGCATTTCACCGCTCCACCTGGAGTTCCGTCCACCCCTACAACTCTCGAGTCCACCAGTATCCGCTGCAGTTCCCCGGTTGAGCCGGGGGATTTCACATCGAACTTAGTGGACCGCCTACGTGCGCTTTACACCCAATTCTGTCA
+
CCCCCGGGGGGGGFFGGGGGGGGGGGGGGGGGGGGGGGGGGGGGGGGGGGGGGGGGGGFGGGGGGGGCGGEGGEGGGGGGGGGGGGGGGGGGGGGGGGGGGGGGGCGGGGGGGGG5CGGGGGGGBEFFGGGGGGGGDBEDFGGFGFG9ADF?>DGFFGG?CFEGFE+@>CFFFFFFFFG5C>GGFEFFFGGF3CFGF?FEEED@DFFFFFFFFEG8,35?:?6885>DGGF24<A?C(8:<<)6A>D
@M00200:205:000000000-AKKM3:1:1101:13971:6518 2:N:0:1
TACTCGGGTATCTAATCCTGTTTGCTCCCCACGCTGTCGCGCCTCAGTGTCGGCTATTGGGAGATTGCTCTCCCACCGCCCAGCAGACCGCCTTCGCCACTGGTGTTCTTCCGGATCTCTACGCATTCCACCGCTACACCCGGAATTCCATCTGCCTCTACGGTGCCCCAGCGACACATTTGCCATGGCCGATCCGGCGTTGAGCCCCGGACTTTCACCACGGCCTTAGTCCGCTCCCTACGCGCCCTTT
+
CCCCCGGGGGGGGGGGGGGGGGGGGGGGGGGGGGGGGGFGGGGGGGGGFGGGEGGGGGGGGGGCFGCEGGGGGGFFGFGGG7FDFFGGGGGGGEGGGGGGGGGGFFFGCFGGGCEEGAGGGFGG7CEGGGGFDGG78?8D>GEFEFGFGF,=DFF;CCGFGCAG5>AFFGFFF)59AA*=;2=CF7E4FDC;5E=*5(2.32336,669>(39<?74CF2(-7>BE6**05<06((:18>B:>>2111:0
@M00200:205:000000000-AKKM3:1:1101:21420:6519 2:N:0:1
TACGGGGGTATCTAATCCTGTTTGCTCCCCACGCTTTCGTGCCTCAGTGTCAATACTCGTGAAGTAAGCTGCCTTCGCAATTGGTGTTCTATGTCATATCTAAGCATTTCACCGCTACATGACATATTCCGCTTACCTACGCGAGATTCAAGACCGATAGTATCAATGGCAGTTTCCAGGTTAAGCCTAGAGATTTCACCACTGACTTATCAGCCCACCTACGCACCCTTTAAACCCAATTCAGTCA
+
CCCCCGGGGGGGGFGGGGGGGGGGGGGGGGGGGGGGGGGGGGGGGGGGGGGGGGFGGGGGGGDFGFDFGGGGGGGGGGGEEGGGFGGGGGFGGGGFGFAFDFGGGGGGGGGGFGEEGGGGGFGGGCDGFAEGDGDFGFGEE6CBG*?DGFG?FGFB5EC>CFEGFFGFAFF5AEAFFF>6FFGCFGGAFCFA>CCE>6?:=B:>37BFCFCEFEG*55ABEB>4;EFC*;3>CC7,=71;4)159E3
@M00200:205:000000000-AKKM3:1:1101:16623:6524 2:N:0:1
TACTCGGGTATCTAATCCTGTTTGCTCCCCACGCTTTCGTGCCTCAGTGTCAATGATCGTGTAGCAAGCTGCCTCCGCTATCGGTGTTCTATGTCATATCTAAGCATTTCACCGCTACATGACATATTCCGCTTACCTCCACGATATTCAAGATTGATAGTATCCACGGCAGTTTCCGAGTTAAGCTCGGAGATTTCACCACGGACTTACCAACCCACCTACGCACCCTTTAAACCCAGTACAGTCA
+
CCCCCGGGGGGGGGGGGGGGGGGGGGGGGGGGGGGGGGGGGGGGGGGGGGGGGGGGGGGGGGGGGGDFGGGGGGGGGGGGGGGGGGGGGGGGGGGGGGGGGGGFFGGGGFGGGGGFGGGGGGGGFEFGGG?EDGGGFFDDFGGFGFGFGFGFDDFFFGGFD=DDBFGCB8AAFDFFF565DEDFFADFF7E>DGGGCE7:C=AAFFFBFFBFFFGGFGF=EEFE@E4C*;3*9*)/4,3=)7<C.;;
@M00200:205:000000000-AKKM3:1:1101:18610:6531 2:N:0:1
TACTAGGGTATCTAATCCCGTTTGCTCCCCTGGCTTTCGCTCCTCAGCGTCAGTGTCGGTCCAGGATGCCGCCTTCGCCACCGGTGTTCCTCCAGATATCTACGCATTTCACCGCTACACCTGGAATTCCGCATCCCTCTCCCGATCTCAAGCCATCCAGTATCGGACGCAGTTCCCCGGTTAAGCCGAGGGATTTCACGTCCGACTGAGTTGGCCACCTACGAGCCCTTTAAACCCCGTTCAGTCA
+
CCCCCGGGGGGGGGFGGGFGGGGGGGGGGGGGGGGGGGGGGGGGGGGGGGGGGGGGEGGGGGGGG7EFFGGGGGGGFGGGGFGGGGGGGGGGGGCCFEGGGGGCF?FGGGGGGEGEGGGGGGGGGDGFGF?EG>DGGFFDFGGFDFGBGFGGFFGFFGGFGFEFF5CE>E95BEFFFFD5>C>8FFC?*;=A4CGFFEFFFDDBFFFF)=65CFFFFGF@FF;BFG:CCD:AB23:?0,43<>AAF2
@M00200:205:000000000-AKKM3:1:1101:5919:6537 2:N:0:1
TACGCGGGTATCTAATCCCGTTCGCTACCCTAGCTTTCGTGCCTCAGCGTCAGTTGAGACCCAGTAAGCCGCTTTCGCCACAGGTGTTCCTTACGATATCAACGCATTTCACCGCTCCACCGTAAGTTCCGCTTACCTCTATCTTCCTCGAGCACGGTAGTTTTGGGCGCAGTTCCTCGGTTGAGCCGAGGGATTTCACACCCACCTTTCCGCGCAGCCTACGCACCCTTTAAACCCAATTCAGTCA
+
CCCCCGDGGGGGFGGGFFGEGGGGGGGGG8EFGGGGGGEGGGGGGFGGGGCGGGGGGGGG7@EFFEFGGGGGGGGGGEGGGGGGGGGGGGDFGGGGGGGG;@FGFGGEGGGFGCE>DFFGGCFGDGGGGGGGGCCFGFGFFFGF8DDECBG6CCDDBF??EF@GF57D5CAAA?9BFFD4FED4;C:BFGGEDGG4;3<?8;@?(,66>7;?<(32,>4:804.4=<D742<B)-(282(4494<29
@M00200:205:000000000-AKKM3:1:1101:7638:6547 2:N:0:1
TACAAGGGTATCTAATCCCGTTTGCTCCCCTGGCTTTCGCGCCTCAGCGTCAATACCGGTCCAGGATGTCGCCTTCGCCACCGGTGTTCCTCCAGATATCTACGCATTTCACCGCTACACCTGGAATTCCACATCCCTCTCCCGGATTCGAGCCTGCCAGTCTCGGACGCAGTTCCCGGGTTGAGCCCGGGGATTTCACGTTCGACTTAACAGGCCACCTACGCGCCCTTTACGCCCAATTCAGTCA
+
CCCCCGGGGGGGGGGGGGGGGGGGGGGGGGGGGGGGGGGGGGGGGGGGGGGGGGGGGGGGGGGGGGGGGGGGGGGGGGGGGGGGGGGGGGGGGGGGGGGGGGGGGGGGGGGGGGGFGGGGGGGGGGGGGGGGGGGGGFGDFGGFGBGFGF8+@CGFFGGFGGFFEFDGDGEAEFFFFFCBGDG49D?FEDDFFDCFFEFDFF@DFFF67><FEFDEFGA3@=?5;DEG3>>4:<:2C:(,<BF2)-)
@M00200:205:000000000-AKKM3:1:1101:24246:6549 2:N:0:1
TACGGGGGTATCTAATCCTGTTCGCTCCCCACACTTTCGCTCCTCAGCGTCAGAACATTCCCAGAGAACCGCCTTCGCCACCGGTGTTCCTCCTGATATCTGCGCATTTCACCGCTACACCAGGAATTCCGTTCTCCCCTGAATGCCTCAAGTCTGCCCGTATCGAAAGCAAGTTCACAGTTAAGCTGTAAGATTTCAATCCCGACGCGACAAACCGCCTACGAGCCCTTTAAACCCAATTCAGTCCAGA
+
CC@CC:FEG7FCDEEFGGEGGFG7FCG@C@@6666@FGGGGEGEF9FF@FEFCFGFGFDFFGGGGGCFGG>GGDG==FGEGGG>F@F:<EDFGC<FBFFEADEEFCCGFAFGFED*+@98>@BCFGGFGEF8DGD@E5CDFG,9EDA=8A,:EF7FFDF>CC@C=FCC>CA5FEFCFFFBFFGCCCFFFGDFAECBB<,0*0)8>=B6;9>>13CE@GB0??:@<GEFCD>2:).(*,(()).).)).))
@M00200:205:000000000-AKKM3:1:1101:5605:6554 2:N:0:1
TACCAGGGTATCTAATCCCGTTTGCTCCCCTGGCTTTCGCGCCTCAGCGTCAGAAGAGGTCCAGCGCGCCGCTTTCGCCACCGGTGTTCCTTCCGATATCTACGCATTTGACCGCTCCACCGGAAGTTCCGCACGCCCCTACCTCCCTCGAGGCCGGCAGTATCAAAGGCACTTCCACGGTTGAGCCGTGGGATTTCACCCCTGACTTGCCGGCCCGCCTACGCGCCCTTTATACCCAATTCCGTCAAGCC
+
CCCCCGGGGGGGGGGGGFGGGGGGGGGGGGGGGGGGGGGGGGGGGGGFGGGGGGGGGGGGGGGGGGGGGGGGGFGGGGGEGGGGGGGGGGGGGGGGEGGGGGGGGGGGGGGGGDGFGGGGGGGGEGGGGGGGGGGGCEGDFFGFGFGDCAE?EGGFFGGFGFFGFFGGFGAFA3FACAGFFEGGAFGA5<EDFGGG7CGF?B:<?:<<<ABF>FE=>D@0(3:0(1099*.)..<<@):(<2)()4:3))(
@M00200:205:000000000-AKKM3:1:1101:27514:6576 2:N:0:1
TACTGGGGTATCTAATCCGGTTCGCTCCCCACGCTGTCGCACCTCAGTGTCAGTATCGTGCCAGTCCGCTGGCTTCCCCTTGGGTGTTCCTGCCGATATCTACGCATGTCACCACTACACGGGCAATTCCACGGACCTCTCACGACCTCTGGTCACACAGTCTGCCATGGCCTCGACCCGTTAAACGGGCCGCTTTACCACGACCCTTGCCTGACCACCTCCTGTCGCCTTACACCCCATTCCACAAAGCC
+
CCCCCGGGGGGGGGGGGGFCFGGGGGCGGGGCGE:@FEDGFEFFFEFCAEG9CFGGC7FFG,C<CFEEE@CFCGGGFFDG8FE,,,@@FG=FF=C7+464,,544AFFFG,BFF?5DC8E+@+6:6DEF,3@@++8=@20*6=DEED5D+,2@79A?,+0,3;?:C+@:DA8*:9AEFD>FC7*+419/CE4??E8+)0)/3>(1(,(,5;373B>=CB(((.))+)/*1()(-).:((())))),(.(((
@M00200:205:000000000-AKKM3:1:1101:23913:6579 2:N:0:1
TACGGGGGTATCTAATCCTGTTTGCTCCCCACGCTTTCGCGTCTTAGCGTCAGTTACCGTCCAGGTGGCCGCCTTCGCCACCGGTGTTCCTCCCAATATCTACGAATTTCACCTCTACACTGGGAATTCCGCCACCCTCTCCGGCACTCCAGCCCGCCAGTTTTGGCAGCACTTCCATGGTTGAGCCATGGGATTTCACTACCAACTTAACGGACCGCCTACACGCGCTTTAAGCCCAATTCAGTCACGAT
+
CCCCCGGGGGGGGGGGGGGGGGGGGGGGGGGGGGGGGGGGGGGGGGGGGGGGGGGGGGGGGGGGGGGGGGGGGGGGFGGGGGGGGGGGGGGGGGGGGGGGGGGGGDGFGGGGGGGFGGGGGGGGFGGGGGGGDGGGGFGDFGGFGFGFGFGGGGGFFGDBGG?E@>FGEGFFFFFFFF>AFEGFFG6;?FGFFGGGFFGFFFFF8;@E89@891BEFGEF:?2:?C)9)/().492C<(8)6))5<A)38(
@M00200:205:000000000-AKKM3:1:1101:9307:6585 2:N:0:1
TACCGGGGTATCTAATCCCGTTTGCTCCCCTAGCTTTCGCGCCTCAGTGTCAGTTTCGGTCCAGGATGCCGCCTTCGCCACCGGTGTTCCTCCAGATATCTACGCATTTCACCGCTACACCTGGAATTCCACATCCCTCTCCCGAACTCAAGCCTTGCAGTATCAGACGCAGTTCCCAAGTTAAGCTTGGGGATTTCACGTCTGACTAACAAGGCCACCTACGCGCCCTTTAAACCCAGTTCAGTCA
+
CCCCCGGGGGGGGGGGGGGGGGGCGGGGGGGGGGGGGGGGGGGGGGGFGGGGGGGFGGGGGGGFGCFGGGGGGGGGGGGGGGGDGGGGGGGGGGGFFGGGGDGGGGGGGGGGGEEECG,EFGGGCEGFGGGGGGGGFFGFFFGFG>GFG5D=DDGFFGGFDFFFEFFGEG*>EEFFFFC6FCG+<DCB6DCA>ECGFED@@D=4CFBC>;)>(28A2?A2>3(0.?DD>943<943B?((76<A4-)
@M00200:205:000000000-AKKM3:1:1101:11960:6590 2:N:0:1
TACTCGGGTATCTAATCCTGTTTGCTCCCCACGCTTTCGCGCCTCAGCGTCGGACCCGGCCCAGCTGGCCGCCTTCGCCACCGGTGTTCTTCCGGATCTCTACGCATTCCACCGCTACACCCGGAATTCCACCCGCCTCTACTGTGCTCCAGCGCGGGAGTCGCCACGGCCGATCCGGGGTTGAGCCCCGGACTTTCACCGCCGCCTTCCCGCGCCGCCTACGCGCCCTTTAAACCCAATTCAGTCCAGAC
+
CCCCCGGGGGGGGGGGGGGGGGGGGGGGGGGGGGGGGGGGEGGGGGGGGGGGGGGGGGGGGGGGGGGGGGGGGGGGGGGEGGFDFGGGGGGGGGDEEGGGGGGGGGGGGGGGGGG>DGGGGGGGGGGGGGGGGGGGGEG@FGGFGFC2<AF?FGGFFG7BEFBDFBGGFGEBFBEFFEGBGGD46C?F>5EEBEFC*5?A(4119;28?FFFF>GE2C;?1:2DBGEG)04))64:EB025<)6>B).,)-
@M00200:205:000000000-AKKM3:1:1101:10133:6612 2:N:0:1
TACTCGGGTATCTAATCCCGTTTGCTCCCCTAGCTTTCGCACCTCAGCGTCAGTTGTGGACCAGAGAGCCGCCTTCGCCACCGGTGTTCCTCCTGATATCTACGCATTTCACCGCTCCACCAGGAGTTCCGCTCTCCCCTACCACACTCGAGTATCGCAGTATGCCAAGCAGTTCCACGGGTGAGCCGTGGGATTTCACTTGCCACTTACGACACAGCCTCCGTGCGCTTTAAACCCAGTTCAGTCAAGAC
+
CCCCCGG:CFGGGCFGGGGGCFFGGGGGGGGDEGGFFF:CFFCFGGGGGCCFCFGGGGEGFFGFGGEE7F+64FFGCFF7FFCEFEGEGFAGGGC,AAEGGGGGGG+@DFAEAEC?C+9AF?EE7CD?FACE+@6E8?>D?8D?FFDB=D88EG9DBGGFC+;9C97<?FF@@AFFFA>*@CDFFFFDEDGE6C17B?F4***(.0.>;8=-5=E8=4313((2(3)5/11)).)(2(452).66)).)-(
@M00200:205:000000000-AKKM3:1:1101:24595:6612 2:N:0:1
TACACGGGTATCTAATCCGGTTCGCTCCCCACGCTGTCGCACCTCAGTGTCAGCATCGTGCCAGTCGGCTGGCTTCCCCTTGGGTGTTCCTGCCGATATCTACGCATATCACCACTACACCGGCAATTCCACCGACCTCTCACGACCTCCAGTCAGGCAGTCTGCCATGGCCTCGACCCGTTAAGCGGGCCGCTTTCACACGACACTTGCCTGACCACCTGCGTTCGCTTTACGCCCAATTCACTCACGA
+
CCCCCGGGGGGGGGGGGGGGGGGGGGGGGGGGGGGGGG8FCGGGGGGGGGGGGGGGFGGGGGGGEGEGG7FCGGGFGGGGDGGGGGGGG9DGGFGEECEGDDFCGECGGGGGGGGFGGGGGE7BFEGFGGGDFGGEGFGFFFG58?GFGACCD=F7:DG>@F7;=?FGFDFFFFEFFFG>CF*:14:5)>C).1*CBFGF32(26>2))68AD0AF?3B(.,(0(1)1*1622831:((().6).63(23
@M00200:205:000000000-AKKM3:1:1101:16598:6615 2:N:0:1
TACAGGGGTATCTAATCCTGTTTGCTCCCCACGCTGTCGCGCCTCAGCGTCAGCCACAGCCCAGCAGACCGCCTTCGCCACCGGTGTTCTTCCGGATCTCTACGCATTCCACCGCTACACCCGGAATTCCATCTGCCTCTACTGTGCTCGAGCTCGACAGTTCGCACGGCCGACTCGGGGTTGAGCCCCGAGCTTTCACCGCACGCTTGTCAAGCCGCCTACGCGCCCTTTAAGCCCAGTTCAGTCA
+
CCCCCGGGGGGGGGGGGGGGGGGGGGGGGGGGGGGGGGGGGGGGGGGGGGGGGGGGGGGGGGGGGGGGGGGGGGGGGGGGGGGGGGGGGGGGGGGDFGGGGGGFGGGGGFGGGGGFGGGGGGDGGEGCEGGGGGGGGFGFFGGFGFFDGEGCEGDEEGGFGGCDAEGGB5@AFFBBFFCBF=DGFGGFFGGFEGGGFFGFFFFFB><<6:ABA<FABDE3::B>>E>D55:<)6).A4:8>B<25><
@M00200:205:000000000-AKKM3:1:1101:25440:6617 2:N:0:1
TACTCGGGTATCTAATCCCGTTTGCTCCCCTAGCTTTCGCGTCTCAGCGTCAGAAATCAGCCAGAGCCTCGCCTTCGCCGCCGGTGTTCCTCCTGATATCAACGCATTTCACCGCTCCACCAGGAATTCCAGGCTCCCCTCTGATCCTCAAGCAAAGTAGTTTCGAGCGCAATTCCTCGGTTAGGCCGAGGGATTTCACACCCGACTTACAATGCCGCCTACACGCGCTTTAAGCCCAGTTCCGGCA
+
CCCCCGGGGGGGGCGGGGGDGGGGGGGGGGGGGGGGGGGGGGGGGGGGGGGGGGFGGGGGGGGGGGGGGGGGGGGGGGGGGGDEGGGGGGGGGGFGGGGGGGGGGGGGGGCGGDGEGGGGGGGDFEGGGGGCDCFFGFGFEG8F:FFDFFFGGG6D5>9<,=EG9?CEBG?85CFFFFC5FE;DA?E4?DEE>FFFF?FC(13>@FBFFE)7?<GF@DEF;7??0C3CCD:<<2<(;(634))-(--
@M00200:205:000000000-AKKM3:1:1101:9787:6624 2:N:0:1
TACAGGGGTATCTAATCCCGTTTGCTACCCTAGCTTTCGTGCCTCAGCGTCAGAAGAGGTCCAGTGAGCCGCTTTCGCCACCGGTGTTCCTTAGGATATCAACGCATTTCACCGCTCCACCCTAAGTTCCGCTTACCTCTACCTCCCTCGAGCACAGTAGTTTTCGGCGCATTTCCTCGGTTAAGCCGCGGGCTTTCCCCCCCAACTTCCTGCGCCGCCTACGCACCCTTTATGCCCAGTTCAGTCA
+
C@CCCFGGGGGGGGDFGGFGGGGEEFGFGGGAFFGGGGGGFG8FGGGGGGGGG9,@,C,;FF,C<E,@FEGG:=FGGGBF@FGGGCGEGE8CF9FGGCEF,EFGGGEGGFGGGGGFDGGGG+@449@EGDEG++6EFFG<DDD?9:DDF>6=EDFF?,?DACCD*9++0@D857CFFAD>F>5C>CFD4*94):C68.0(,166;?FF))-)34?=9D@?::(),:>D57)4)6:);)84<99AA>)
@M00200:205:000000000-AKKM3:1:1101:18118:6636 2:N:0:1
TACTGGGGTATCTAATCCTGTTTGCTCCCCACGCTGTCGCGCCTCAGTGTCGGCTATTGAGTCCTCACGGACTCACCGCCCAGCAGACCGCCTTCGCCACTGGTGTTCTTCCGGATCTCTACGCATTCCACCGCTACACCCGGAATTCCATCTGCCTCTACGGTGCCCCAGCGACACAGTTGCCATGGCCGATCCGGAGTTGAGCCCCGGACTTTCACCACGGCCTTATGCCGCCACCTACGCGCCCTTTC
+
CCCCCGGGGGGGGGGGGGGGGGGGGGGGGGGGGGGGGGCGGGGGGGGGFGGDGGGGCF<FGFGGGFEFFGGGGGCEFCGGGG8EF8FFFEGGGEGFGGGGDDGGCF=F,EFGGCEBGCFCGG@EBECFFDGGGD8=E5@DEGCAG*==D?ADBCFF5@FFGGDFBFGG?GEFF=A>??9?C<FGF76)6C:)8CED3<E/:3C1;8@;3(11,8+<2?9?F?>:75?4D><A9>B6E::7?:B2>9>1<7)
@M00200:205:000000000-AKKM3:1:1101:20878:6638 2:N:0:1
TACTAGGGTATCTAATCCTGTTTGCTCCCCACGCTTTCGTGCATGAGCGTCAGTGTTGGCCCAGAAGGCTGCCTTCGCCATCGGTGTTCCTCCACATCTCTACGCATTTCACCGCTACACGTGGAATTCCACCTTCCTCTGCCACACTCCAGCACCGTAGTTTCGAGCGCAATTCCCAAGTTAAGCCCGGGGCTTTCACACTCGACTTGCGACGCCGCCTGCGCACACCTTATACCCACTTCAGTCA
+
CCCCCGGGGGGGGGGGGGGGGGGGGGGGGGGGGGGGGGGGGGGGGACGGGGGEGGGGGFGGGGGG@EGGGGGGGGGGGGGGGGGGGGGGGGGGGGGGGGGGGGGGGGGGGEFGDGFGG8FGFC7FGGGGGGGGGGGG93DFGGFGFGFGF,DGGGFFGCBCFEGFFGGDGFFF<FFFF6ADAFGFFG5?;5?AEGFFEGCF=@)7@@DBC==B9EG1C=2DF0;>G>C32:<<)6<F?(()))455-
@M00200:205:000000000-AKKM3:1:1101:23022:6639 2:N:0:1
TACCCGGGTATCTAATCCCGTTTGCTCCCCACGCTTTCGCGCCTCAGCGTCAGGAGATGCCCAGAGACCCGCCTTCGCCACCGGTGTTCCTCCCGATCTCTACACATTTCACCGCTACACCGGGAATTCCAGTCTCCTCTGCATCCCTCAAGAACAGCAGTATCGGCCGACCCCCCTCAGTTGAGCCAACGGATTTCACGACCGACTTGCCATCCCGCCTACGCGCCCTTTACGCCCAGTTCAGTCA
+
CCCCCGDEFCFGGDGGGFGGGGFGGGGGGGGGCDGEDEEGGGEGGFCGGGGECEEGGGDEGGCFCE88,EFGGECFGCEFEGGGGGGGGGGGGG@C7CGGGGGGGFG;EFFDGGG5DF@CFEE8CECDDDGFGGFGGFGFFG:FGFF8FDCDE7D5AFCAFF@CA*9@55B>D=?5)2/8@FDGFFGFF*=)8==9;)1:?B1(3241)6:AFFGGFGE08:(>9EDG594A2(,-2((.6>24<42
@M00200:205:000000000-AKKM3:1:1101:7270:6646 2:N:0:1
TACTAGGGTATCTAATCCCGTTTGCTCCCCACGCCTTCGCGCCTCAGCGTCAGGGTAGGCCCAGAGTCCCGCCTTCGCCACCGGTGTTCCTCCCGATCTCTACACATTTCACCGCTACACCGGGAATTCCAGACTCCTCTGCCTCCCTCAAGACACTCAGTTTCGGCCGACCCCGCCGGGTTGAGCCCGGAGATTTCACGACCGACTTGAGCGCCCGCCTACGCGCCCTTTCCACCCAGTTCAGTCAGGA
+
CCCCCGGGGGDFFFFGFGGGFGGGGGGGCCDGGGFFGGGGGCGEGGF8FFGGGGGGGEGFE7FFFGGGFFGDGGGGGCGGGGGGGGGGGGGFEFGEGGGGFFFGFGFDEGFGGGGFGGGGGGCEEGCFGGGGGGGFG5FEFGGFG?8D8;=DGGFFBF?FFGEDA5C@BGD9BAD4@DGFGCGD6<=:>DDDECFF73<=<9(6>>B03>:)41/:3>B181(.455>94).2<>FG?((6)<A26<)((
@M00200:205:000000000-AKKM3:1:1101:14001:6655 2:N:0:1
TACTAGGGTATCTAATCCTGTTTGATCCCCACGCTTTCGTGCCTCAGCGTCAATATATGCTTAGTTAGCTGCCTTCGCAATCGGTGTTCTATAACATATCTATGCATTTCACCGCTACATGTTATATTCCGCCAACCTCAACATAATTCAAGGCCAATAGTATCCAGGGCAGTTTCCGAGTTGAGCTCGGAGATTTCACCCCAGACGTAAAGGCCCGCCTACACACCCTTTAAGCCCAATTCAGTCAAGA
+
CCCCCGGGGGGGGFGGGGGGGGGGGGGGGGGGDGGGGGGGGGGGFGGGGGGGGGGGGGGGGGGGGGGGGGGGGGGGGGGGGGGGGGGGGGGGGGGGFGCCGFDGGGGGGGGGFDGFDGGGGFFCGGGFFEG6DGGGGF?DD=FFGFGEGFGCFG+6DFFFGGF@DFFFFGF5DDDFB5=9FCCE0=CFB>+*31ECAE7CC5:):))1>CB@*5BCB4AAA449>E5?58595*4.;>2==;EF3>@?@)
@M00200:205:000000000-AKKM3:1:1101:22068:6673 2:N:0:1
TACTGGGGTATCTAATCCCGTTTGCTCCCCTGGCCTTCGTGCCTCAGCGTCAGTTGCTGTCCAGAGACTCGCCTTCGCCACTGGTCTTCCTTACGATATCTACGCATTTCACTGCTACACCGTAAATTCCAGTCTCCCCTCCAGCACTCAAGCCACGCAGTATCGAATGCAGTTTCAGGGTTGAGCCCTAAGATTTCACATCCGACTTGCGCGACCGCCTACGCACCCTTTAAACCCAGTTCAGTCAAGA
+
CCCCCGGGGGGGGGGGGGGGGGGGGGGGGGGGGGGGGGGGGGGGGGGGGGGGGGGGGGGGGGGGGFGGGGFGGGGGGGGGGGGGGFCEGGGGGGGFGGEGGGGGGGEGGFGGGFFFGFFGGGGGEGGGGFGFGGGGGFEDF>EFGFGEGFFDGGGFAGG>C@DG=FG8FGFBDBFFFFC9F?DDFF8CF7CFFGDFF72;CCCAAAAFBE5@A95CFGF?FFDE0CEGCF83?378EDDEEF3C?<><@)
@M00200:205:000000000-AKKM3:1:1101:20368:6677 2:N:0:1
TACCAGGGTATCTAATCCCCTTCGCTCCCCTAGCTTTCGTACCTCAGCGTCAGAAGAGACCCAGTAAGCCGCTTTCGCCACCGGTGTTCCTGATGATATCAACGCATTTCACCGCTCCACCATCAGTTCCGCTTACCTCTGTCTCCCTCAAGCACTGCAGTATCGGGCGCAATTCCTCGGTTGAGCCGAGGGCTTTCACACCCGACTAACAGCGCCGCCTACGTACCCTTTAAACCCAATTCAGTCAAGA
+
CCCCCGGGGGGGGGGGGGFGGGGGGGGGGGGGGGGGGGGGG<FDGGGGGGGGGGGGGGCFBFEGGGGGGGGGGGGGGGGGGGDGEGGGGGGGGFGFGGDGGGGGCEGGGGDGEGDEGGGGGGGGCFCFGGGGG8>FGFGEFFGFCFGBGFE?GGGFFGFDFFECD5+@>GFFF6CFFFG5CCDGFFF*5CGE4,C9;CGFEF2(82(63;E@D0::;DE@F@6FFG>D*924)68:EFB0)44445A<?2
@M00200:205:000000000-AKKM3:1:1101:27873:6677 2:N:0:1
TACTAGGGTATCTAATCCCGTTTGCTCCCCTAGCTTTCGCGCCTCAGCGTTAGAAAAGGTCCAGTCTGTCGCTTTCGCCACCGGCGTTCCTTCTGATATCAACGCATTTCACCGCTCCACCAGAAGTTCCACAGACCCCTACCTCCCTCGAGCCAGTCAGTATCCAAGGCACTTCTACAGTTGAGCTGCAGGATTTCACACCGGACTTGACCGACCGCCTACGCGCCCTTTATACCCAGTTCAGTCAAGA
+
CCCCCGGGGGGGGGFFGDFGAFGGGGGGGGFFGGGGGGGGGGGGGGGGGFEGGGGGGGGGGGGGGGGGGGGGEGGGGGGDFFFGGGGGGGGGGGGGGGFFFFFECGGGGGGFGGDFGCFGGFFG<EDFGGDFGGGE@D?DFEGFGFDB8?GGGGGFFGGFGGFG7DGFF@FDAFFFFFGAC:FGFGGFFGGFFFGGF=E*7=>:)52@EFEFBFGE(:874;?BFEDG)284<<A2@?<>49><<4)43>
@M00200:205:000000000-AKKM3:1:1101:25591:6687 2:N:0:1
TACCAGGGTATCTAATCCCGTTTGCTCCCCACGCCTTCGCGCCTCAGCGTCAGGGTAGGCCCAGAGTCCCGCCTTCGCCACCGGTGTTCCTCCCGATCTCTACACATTTCACCGCTACACCGGGAATTCCAGACTCCTCTGCCTCCCTCAAGAACACCAGTTTCGGCCGACTCCTCCGGGTTGAGCCCGGAGATTTCACGACCGACTTGGCGTCCCGCCTCCGCGCCCTTTAAACCCAGTTCAGTCAGTG
+
CCCCCGGGGGGGGGGGGGGGGGGGGGGGGGGGGGGGGGGGGGGGEFGGGGGGGGGGGGGGGEEAFFGGGGGGGGGGGGGGGGGGGGGCFAFGGGGGEEGF8FFFFFGGGFGGFEGEGF?FGGGG:CEFGGGGFGGGFF8DFFFFGFGFFD??GGGFF>FFFGFG@5CCDGFFFFFFFFGEGGDFFGGFEDGFFGGGFEC?FFF9;9>FE3:93;EE9DE0((9D1:BGG*:A<AF?D087)6<2)6))))
@M00200:205:000000000-AKKM3:1:1101:6494:6692 2:N:0:1
TACGAGGGTATCTAATCCCGTTTGCTCCCCTGGCTTTCGTGTCTCAGCGTCAGCGGATCCCCAGTCATCTGTTTTCACCGTCGGCGTTCCAAACGATATCTACGCATTTCACCGCTCCACCGTTTGTTCCGATGACCCCTGGATCGCTCAAGACCGCCAGTATGCCCGGCCGTTCCCCGGTTGAGCCGGGGGATTTCACGCGGGCACTTACCGGTCCGCCTACACACGCCTTAAACCCCGTTCAGTCA
+
CCCCCGGGFGGAEFGGFAFEGGGGGGGGGGGGGGFFFGGGGGGGGGG8FFFGGGGGGGGGGGGEGGGGGGGFGAAEFFFFFGEGGGGGGGFB,AFEFGGGGGGGDCFFGGGGGGGFGGCFGCFGGGFC9EEGGGGGDDGDFFGFGECBDBFFD8FDFCDBEGEFEFGGFEDA?AF;AFGDFGGCFGEDEGGFA77F=ACBBFF90-80)5)(4;:5>D:?<6:03+75)*(389:)2(((((4:A)44
@M00200:205:000000000-AKKM3:1:1101:9058:6695 2:N:0:1
TACTCGGGTATCTAATCCCGTTCGCTACCCTAGCTTTCGTTCCTCAGCGTCAGAAGAGACCCAGTAAGCCGCTTTCGCCACCGGTGTTCCTGATGATATCAACGCATTTCACCGCTCCACCATCAGTTCCGCTTACCCCTGTCTCCCTCAAGCCTTGCAGTATCAAGCGCCATTCCTCGGTTGAGCCGAGGGATTTCACACCTGACTTACAAGGCCGCCTACAAACCCTTTAAGCCCAGTTCAGTCA
+
CCCCCGGGGGGGGGGGGGGGGGGGGGGGGGGGGGGGGGGGGFGGGGGGGGGGGGGFGGGGGGGGGGGGGGGGGGGGGGGGGGGGGGGGGGGGGGGGGGFGFCFGGGGGGGGGGGGFGGGGGGGGEFGGGGGGGGGGGFGFFGGFFFFDGFGGGGGFFGGFGGFGFFFGFGFFDFFFFFGBGDGGFGGE>DDF?GGGFEGCFF=E9BBEEBFFEFGGFG>;<@EF@GFC*9.)79@(;;35;CEFEFF
@M00200:205:000000000-AKKM3:1:1101:14073:6707 2:N:0:1
TACGAGGGTATCTAATCCCGTTTGCTACCCTAGCTTTCGTGCCTCAGCGTCAGTAGAGACCCAGTAAGCCGCCTTCGCCACCGGTGTTCCATCGGATATCAACGCATTTCACCGCTCCACCCGATGTTCCGCTTACCTCTGTCTCACTCAAGCACAGCAGTATCGAAAGCAGTTCCTCAGTTGAGCTGAGGTATTTCACTCCCGACTTGCTGCACCGCCTACGCACCCTTTATGCCCAATTCAGTCA
+
CCCCCCGGGGGGGGGGGGGGGGGGGGGGGGGFFGGGGGGGGGGGGGGGGGGGGGFGGGGGGGGGGGCGGDGGGGGGGGGGGGGGGGGGGGGGGGGGGGGGGGGGGGGGGGGGGGGBGGCGGGG7FGGGGGGGGGGGFBFFFGGFGFG7DFFCGGGFFGGFDFEGF?8CBGFFFFFFFFFFFFFDFGFF5C5?FDFFF@F@5:BFFBBA6;CEF2BF(9B@FF@FDE:DDC@)9C47B;7D3CCECCA
@M00200:205:000000000-AKKM3:1:1101:13063:6711 2:N:0:1
TACTGGGGTATCTAATCCTGTTTGATCCCCACACTTTCGTGCCTCAGTGTCAGTTAAAGCTTAGTAAGCTGCCTTCGCAATAGGTGTTCTTGACGATATCTAAGCATTTCACCGCTACACCGTCAATTCCGCCTACCTCAACTTTACTCAAGTCCATCAGTATCAATGCCACCCTCCCGGTTAAGCCGGGATATTTCAGCACTGACTTAATAGACCACCTACGCACCCTTTAAGCCCAGTTCAGTCA
+
CCCCCFGGGGGGGGGGGGGGGGGGGGGGGGGGGGGGGGEGFGGGGGGGGGGGGGGGGGGGGGGGGGGDGGGGGGGGGGGGFFA@FGGGGGGGGGGCEGGGGGGGGGGGGGGGGGGFGGGGGEGGGGFGGGGGGGGGGBD8DGFFGFGFGFFGGGGFFFGFGGFGFFGFF@?EFFFFFBD>CG6DFGEDFG>BFGGG77E@C<CEFFFEF5@E=AEFDCAD55>BDGFGFF=A<A4=EBB3;CEFEE4
@M00200:205:000000000-AKKM3:1:1101:12794:6732 2:N:0:1
TACGAGGGTATCTAATCCTGTTTGATCCCCACACTTTCGTGCCTCAGCGTCAGTTACAGCCTAGTAAGCTGCCTTCGCTATAGGTGTTCTTGACGATATCTAAGCATTTCACCGCTACACCGTCAATTCCGCCTACCTCATCTGTACTCTAGCCCCGCAGTATCAATGCCACCCTCCCAGTTAAGCTGGGATATTTCAGCACTGACTTACAGGGCCGCCTACGCACCCTTTAAGCCCCGTTCAGTCA
+
CCCCCGGGGGGGGGGGGGGGGGGGGGGGGGGGGGGGGGGGGGGGGGGGGGGGGGGGGGGGGGGGGGGGGGGFGGGGGGGGG9AFFGGDGGGGGGGGGGGGGGGGGGGGGGGGGGGFGGGGGGGGFEFGGGCGGGGGGFGEFGGBGFFCDFGGFFGFFGDEG8FGF?DDFGFFFFFFFDGFFGFGFGGFFCFAAGGGFFGFFBE):@EA*:ACB=>C@DF2/8=D@E8D/*>*84744(6638@F)>)
@M00200:205:000000000-AKKM3:1:1101:24363:6736 2:N:0:1
TACAAGGGTATCTAATCCTGTTTGCTCCCCACGCTTTCGCGTCTCAGCGTCAGTATCCAACCAGGGGGCCGCCTTCGCCACCGGTGTTCCTCCCGATATCTACGCATTTCACCGCTACACCGGGAATTCCACCCCCCTCTTTGGTACTCTAGCTTGCCAGTTTCATGCGTCGTTCCTCGGTTAAGCCGAGGGATTTCACACATGACTTAGCAGACCGCCTACACGCCCTTCAAGCCCAATCCAGTCAAGA
+
@CCCCGGGFGGGGGGFFGGGGGGGGGGGGGGGGGGGGGGGGGGGGGGGGGGGGGGGGGGGGCEGGDGGGGGGGGGGGGGGGGGGGGGGGGDFGGGGGGCGDFGGGGD@CEFFFGGFDFDFGGGEEGCFGGGGGGGGGFGFFGFAGFGEGFGGGGFACGGF,BCFEFGGEGDBFFFFFFGBFGDFAD?BB3C>:ECCC3FEFFFE<2)4:2<AA0@8;C@06?373*7C)2()).40C<::(()..,)6))
@M00200:205:000000000-AKKM3:1:1101:3860:6747 2:N:0:1
TACAGGGGTATCTAATCCTGTTTGCTCCCCTAGCTTTCGTGCCTCAGCGTCAGGAATTGTCCAGGGACTCGCCTTCGCCACTGGTGTTCCTCCCGATATCTACGCATTTCACTGCTACACCGGGAATTCCAGTCCCCCCTCCAATCATCTAGCCGAATAGTATCCCATGCCATTTCCAAGTTGAGCTTGGAGTTTTCCCATGAGACTTACCCGACCACCTACGCACCCTTTATACCCAGTTCATTCAAGCT
+
CCCCCGGGCGGGGGGGGGGGGGGFGGGGGGFGFGGGGGGGGGGGCAGGGGGGGGCFFFEAFGFGGGGGGGEGGGGGGGGGGGFGGGGGGA=9E,:?C:EFFAFF>EFGGGGC9A9+?EGGCG8EGGFGFAEFGG6EF5E>?ECDFF+*?DFCFGDF5B+9EGFGB@DAFGFFFFAFF9;A>DCGFCAC9979*1@BF59*8@E;A*1*:AE==58:(:D2(02)(:89/0;/)19)<3(./)))1195)))
@M00200:205:000000000-AKKM3:1:1101:22175:6778 2:N:0:1
TACTAGGGTATCTAATCCCGTTTGCTCCCCACGCTTTCGCGCCTCAGCGTCAGGGAATGCCCAGAGACCCGCCTTCGCCACAGGTGTTCCTCCCGATATCTACGCATTTCACCGCTACACCGGGAATTCCACCCCCCTCTTTGGTACTCTAGCTTATCAGTTTCATGCGTCCTTCCCCGGTTGAGCCGAGGGATTTCACACATGACTTAACAAACCGCCTACACGCCCTTTAAGCCCAGTTCAGTCAAGA
+
CCCCCGGGGGGGGGGGGGGGGGGGGGGGGGGGGGGGGGGGGGGGGGGGGGGGGFGCGGGGGGGGFGFGGGGGGGGGGGGDGGFGFFGGGGGGGGGGCEEGGGGGGGGGGGGGGGGFGGGGGGGGGDGGGGGGGGGGGBGFFGGFGFGFGFGGGGGFFGG7EFFFFF>9?EFFFFFFAADDG5DF>CGA?):A>GGGFFGFFF@3>@CE4CEFFFGG0CEF61452?FD<C:<<B2:F6::4:>F469))5
@M00200:205:000000000-AKKM3:1:1101:18269:6789 2:N:0:1
TACTGGGGTATCTAATCCTGTTTGCTCCCCATGCTTTCGTGCCTCAGTGTCAAACAAATCGTAGCCACCTGCCTTCGCAATCGGTGTTCTGGATGATATCTATGCATTTCACCGCTACACCATCCATTCCGGCAGCCTCCAATTATTTCAAGCTAGTCAGTATCAATGGCACCTCAACCGTTGAGCGGCTGTATTTCACCACTGACTTAATTAGCCACCTACGCACCCTTTATACCCAATTCAGTCA
+
CCCCCFGGGGGGGGGGGGGGGGGGGGGGGGGGGGGGGGGGGGGGGGGGGGGGGGGGGGGGGGGGGGGGGGGGGGGGGGGFGGGGGGGGGGGGGGGGGGGFDGGGGGGGGGGGGGGFGGGGGGGGGGGEFG?ECEGGGFGDFGGFGFGEGFE8FFFFFEGFGGFGC9DCBFFFFFFFFFGFGGGFFGDEAGD?=CFFFEGBFFEEFFEEFCEF*8CEEGFB=EFBAE5CD6>CFFFECB=:E485?:*
@M00200:205:000000000-AKKM3:1:1101:22271:6800 2:N:0:1
TACCGGGGTATCTAATCCCGTTTGCTCCCCTGGCTTTCGCGCCTCAGCGTCGGCAGAGGTCCAGCAGGCCGCTTTCGCCACCGGAGTTCCTTCCGATATCAACGCATTTCACCGCTCCACCGGAAGTTCCGCCTGCCCCTACCTCCCCCCAGCCGGGCAGTATCGGGGGCACTGGTCCGGTTGAGCCGAACGCTTTCACCCCCGACTGACCCGACCGCCTACGCGCCCTTTCAGCCCAGTTCAGTCAAGAC
+
CCCCCGGGGGGGGGGGGGGGGGGGGGGGGGGGGGGGGGGGGGGGGGGGGGGGEGGGGGGGGGGGGGGGGGGGGGGGGGGGGGGGGGGGGGGGGGGGGGGGGGGGGGGGGGCGFGGFGGGGGGGGEGDFGGGEDGGGGFEBFFGFGFGDGBGDGGD>DGD>,8>D2?DDED)65(=FFFD@C5C648C)<5C;@*CFFFC7?>B6>>>>FF3:9>EG>G@:0<<E3:7<)*4)4622;(4:)5).)6)...(
@M00200:205:000000000-AKKM3:1:1101:13608:6842 2:N:0:1
TACTAGGGTATCTAATCCTGTTTGCTCCCCACGCTTTCGTGCCTCAGTGTCAATGATCGCTTAGTAAGCTGCCTCCGCTATCGGTGTTCTATGTCATATCTAAGCATTTCACCGCTACATGACATATTCCGCTTACCTCAACGATATTCAAGATTGATAGTATCCACGGCAGTTCCCAAGTTAAGCTTGGGGATTTCACCACGGACTTACCAACCCACCTACGCACCCTTTAAACCCAATTCAGTCA
+
CCCCCGGGGGGGGGGGGGGGGGGGGGGGGGGGGGGGGGGGGGGGGGGGGGGGGGGGGGGGGGGGGGGGGGGGGGGGGGGGGGGGGGGGGGGGGGGGGGGGGGGGGGGGGGGGF>CDGG?FGGGGGGGGGGGGGGGGFFFFFGGFGFGFGFGGFFGFFFGFCFE@CFGCDCBABEFFFFGFGFGGFGGFFGD5?GGGFEGFF=A5=>9EFFF;50>>=DD44)7?2=@G8?FC?677B=B2>E?*>CF
@M00200:205:000000000-AKKM3:1:1101:3694:6862 2:N:0:1
TACTGGGGTATCTAATCCCTTTTGCTCCCCACGCTTTCGTGCCTGAGCGTCAGTAACTGTCCAGGAAGCTGCCTTCGCCATTGGTGTTCCTCACGATATCTACGCATTTCACTGCTACACCGTGAATTCCGCTTCCCTCTCCAGTACTCTAGCCGGATAGTTTCGGGCGCAGTTTCAAGGTTAAGCCTTGAGCTTTCACACCCGACACACCCGGCCGCCTGCGCACCCTTTAAACCCAATTCAGTCAAGA
+
CCCCCGGGGGGGGGGGGGGGGGGGGGGGGGGGGGGGGGGGGGGGGFFGGGGGGCFGGGGGGGGGGGGGGGGGGGGGGGGGGFGFFFGGGGGGFFFCCCEGCFGGGGGGCGGEFGGFGGFGDEGGGGCGGGFGGGGFG5?DFGFFGFGEGBFGGGGDFGDFGGE9=ACEEGAFFFFFF5<FGGGCFFEFF>FFAEFGF5;;E)=4@2):4A=@F=BE0CEFD0>)2CBG358<CEA(;:(()--))..<<A
@M00200:205:000000000-AKKM3:1:1101:7449:6876 2:N:0:1
TACTGGGGTATCTAATCCTGTTTGCTCCCCACGCTTTCGCGCCTCAGCGTCAGAAACGGACCAGCGAGCCGCCTTCGCCACGGGTGTTCCGCCGAATATCTACGAATTTCACCTCTACACTCGGCATTCCACTCGCCTCTCCCGTCCTCCAGGCATCCAGTATCGAAGGCAGGTCCGGGGTTGAGCCCCGGGATTTCACCCCCGACTTGAATACCCGCCTACGCGCCCCTTTAACCCAATGCAGTCAAGAC
+
<CCCCCCFFG@FFFDGFGGGGGGFGGGGGGGGGGDGGGEGEFGGGGGGGGGGGGGGGGGGGFCEGGGGGGGGGGDGGGGGGGC>FGGGGGGGGGGGGGGGGGGFGDEGFFDCFFGFGGFFFFFEGCCGGGGGGGGDEDGED@F?7?C5=AG7FFDFF?D95+3B>F5>*:;2*:;ABFDEGCDGFGG):CE)=*0;ACF<27>F0361-5:44<<<(97,(20.,:)9)1,)-4<AF318,4:B<,-42.(
@M00200:205:000000000-AKKM3:1:1101:19584:6887 2:N:0:1
TACGCGGGTATCTAATCCCGTTCGCTCCCCTAGCTTTCGCGCCTCAGCGTCAGTGTCAGCCCAGCAACCCGCCTTCGCCGCAGGTGTTCCTCTCGATATCTACGCATTTCACCGCTACACCGAGAATTCCAGTTGCCCCTTCTGCACTCTAGTCGCACAGTATCAGTTGACCTTTCCGAGTTAAGCTCGGAGATTTCACAACTGACTTTTGCTGCCCGCCTACGCGCCCCTTATGCCCAATTCAGTCA
+
CCCCCGGGGGGGGGGGGGGGGGGGGGGGGGGGGGGGGGGEFGGGGGGGGGGGEFFGGGGGGGGGGGGGGGGDGEGGFGGGGGDGGGGGGGGGGGGGGGCFGFGGGEFGFFGGGDGFGGGGGGGGGGGGGGGGGGGG@DFDFGGFGFGCGFGCGDGFEGGAF@EGFFC:@EFEFF>CFBD5FGGFFGGF>CGAEG?FCFFFFDF4@37?3<);?)+3,1)68,:.(/7<D3<FFA<2<8:<1<<AA<))
@M00200:205:000000000-AKKM3:1:1101:15420:6887 2:N:0:1
TACACGGGTATCTAATCCCGTTCGCTCCCCTGGCTTTCGTGTCTCAGCGTCAGCGCGGCCCCAGTCACCTGTTTTCACCGTCGGCGTTCCAAGCGATATCTACGCATTTCACCGCTCCACCGCTTGTTCCGGTGACCCCTGGCCGGCTCAAGAGACGCAGTATGCCCAGCAGTTCCACGGTTGAGCCGTGGGATTTCACAAGACACTCACGCCTCCGCCTACACACGCTTTAAGCCCAATTCAGTCACTAT
+
CCCCCGGGEGGFFGGGGGGGGGGEGGGGGGGDGGGGGFGFGFGFGGGGGGGGGGGGGGGGGGGGGGFGFGGGGAGFGGF,EF>7CFCFFGFGGGFFGGGGGFGFEEGGFFFEGGEEDFFDF>EEGFCGGGGGGGGGA9EC5FCFG505@6<CE*?CBBDD:=*=EFCFFGFBFEFFFFGEGEGFAFGFE3=>F66DFFF<=DD@164((6;?::GCFGDFF?7F);)75*4)4)-(;4(,:4)-<><))).
@M00200:205:000000000-AKKM3:1:1101:11174:6887 2:N:0:1
TACGGGGGTATCTAATCCTGTTTGCTCCCCACGCTTTCGTGCATGAGCGTCAGTGTTGGCCCAGAAGGCTGCCTTCGCCATCGGTGTTCCTCCACATCTCTACGCATTTCACCGCTACACGTGGAATTCCACCTTCCTCTGCCACACTCGAGCCACGTAGTTTCGAGCGCAATTCCCAAGTTAAGCCCGGGGATTTCACACTCGACATGCGCGGCCACCTGCGCACACTTTAAACCCAGTTCAGTCAAGA
+
CCCCCGGGGGGGGGFGGGGGGGGGGGGGGEFGEGGGGGGGGGGGGFGGGGGGGGGGGFGGFGG@FFFFFGGGGGGGFGGGGGGEGGGDGGGGGGGGGGDGGGGGGGGGGGGGGGGFGGFFEFFE:EDFGGFGGGGGGFG9;@E5DFDDGFGCEGGFFGFA+?;C=?FGFG?9?:FCFFDFFFGGFDFFFGEEEE?C88@3(3;70:?37@><19?=;FF:21(.4?BF9:<<AA<<G(.()).)-:<:2)
@M00200:205:000000000-AKKM3:1:1101:15792:6921 2:N:0:1
TACGCGGGTATCTAATCCTGTTTGCTCCCCACGCTGTCGCGCCTCAGCGTCAGCCACAGCCCAGCGGGCCGCCTTCGCCACCGGTGTTCTTCCGGATCTCTACGCATTCCACCGCTACACCCGGAATTCCACCCGCCTCTACTGTGCTCCAGCGCGAGAGTATCGAAGGCCGATCCGGGGTTGAGCCCCGGACTTTCACCCCCGACTCCTCGCGCCGCCTACGCGCCCTTTACACACAGTTCAGTCA
+
CCCCCGGGGGGGGGGGGGGGGGGGGGGGGCFFGGGGGGGGGGGGGGGGGGGGGGGGGGGGGGGGGGGGGGGGGGGGGGGGGGGGFGFEGGGGGGDGGGGGGGGGGGGGGGGGGGGFGGGFGGGGGGGGGGGGGGGGGFGFFGGFGFGFGFG7FDGEBGG:CGFGFFGGFGFFF6BFFDG>?CGFFGGFFGEFF=FDFAGFFF>B>0(4:><1,,:C9G::6::83:>G9526AA<);(:-4AAAAA4
@M00200:205:000000000-AKKM3:1:1101:24478:6930 2:N:0:1
TACTGGGGTATCTAATCCTGTTTGCTCCCCTAGCTTTCGTGCCTCAGTGTCAGGTGTTGTCCAGGGACTCGCCTTCGCCACTGGTGTTCCTCTCGATATCTACGCATTTCACTGCTACACCGAGAATTCCAGTCCCCCCTCCAAACCTCCAGCACGCTAGTATTCAATGCCATTTCAGGGTTGAGCCCTGAGCTTTCACATCAAACTTAACATGCCACCTACGCACCCCTTAAACCCAGTCAAGTCAAGAC
+
CCCCCGGGGGGGGGGGGGGGGGGGGGGGGGGGGGGGGGGGGGGGGGGGGGGGGGFGGGGGGGGGGGGFFGCFGGGGGGGGGGGGGGGGGGGGGGGGGGGGGGGGGGGGGDFGGGGFGGGGGGGGGGGFGGGGFGDEGEGFB=FFGAGBGFGCFCGDFCD>FGD7D@=D?8DD777?DFC?EDDD9CGFFGC?ACDC@@FEE@5@CEEFFFF<;;6DEG4=@B=*7C?<):3>E**(6(7.)));5))9<)(
@M00200:205:000000000-AKKM3:1:1101:23277:6930 2:N:0:1
TACAAGGGTATCTAATCCTGTTCGCTCCCCACGCTTTCGCTCCTCAGCGTCAGTAATGGCCCAGAGATCCGCCTTCGCCACCGGTGTTCCTCCTGATATCTGCGCATTTCACCGCTACACCAGGAATTCCGATCTCCCCTACCACACTCTAGCTAGCCCGTATCGAATGCAGACCCGGGGTTAAGCCCCGGGCTTTCACACCCGACGTGACAAGCCGCCTACGAGCTCTTTATACCCAGTTCAGTCA
+
CCCCCGGGGGGGGGGGGGGGGGGGGGGGGGFGGGGGGGGGGGGGGGGGGGGGGGGGGGGGGGGGGGGGGGGGGGGGGGGGGGGGGGGGGGGGGGGGGGGGGGGGGGGGGGGGGGGEGFCAFGGGGGFFGGGGGGGGFFGFFGGFGFGFFFGCFGGFFGGFGGDGAFGFFGFFFDFFBFGFGGGGFCCFEGDEFGGGF4FEFFBFFFF>@FFFEDGG@GF::<:7:E>G>7:>64<)<,(,.6>AA>B
@M00200:205:000000000-AKKM3:1:1101:11221:6958 2:N:0:1
TACACGGGTATCTAATCCTGTTTGCTCCCCTAGCTTTCGCGCCTCAGCGTCAGTGTCAGTCCAGAAGGCCGCCTTCGCCACTGGTGTTCTTCCAGATATCTACGCATTCCACCGCTACACCTGGAATTCCGCCTTCCTCTCCTGCACTCTAGGCCGGCAGTTTCAAACGCAGTCCCGGAGTTGAGCCCCGGGGTTTCACGTCTGACTTACCGACCCGCCTACGCGCTCTTTAAACCCAGTTCAGTCA
+
CCCCCGGGGGGGGGGGGGGGGGGGGGGGGGGGGGGGGGGGGGGGGGGGGGGGGGGGGGGGGGGGGGGGGGGGGGGGGGGGGGGGGGGGGGGGGGGGGGGGGGGGGGGGGEFGGGGFGGGFGGGFGGGGGGGGGGGGGFGFFFFFFFFFGFG89DFEFGDE?=DFFFDGFGFFFEAFD57BEFCFFGG>43CB;EE7FEGBDDF@EFFFEE@<D9EEBDEF@;?B;C)97D94)62:>1?BF<2:<AA
@M00200:205:000000000-AKKM3:1:1101:18589:6964 2:N:0:1
TACCGGGGTATCTAATCCTGTTTGCTCCCCTAGCTTTCGTGCCTCAGTGTCAGGTATCGTCCAGAGACTCGCCTTCGCCACTGGTGTTCCTCTCGATATCTACGCATTTCACTGCTACACCGAGAATTCCAGTCTCCCCTCCGACCCTCGCGCCAGATAGTTTCCAATGCCATTTCCGAGTTGAGCCCGGAGATTTCACATCAGACTTTCCCAGCCACCTCCTCACCCTTTCAACCCAATTCACTCAAGA
+
CCCCCGGGGGGGGADFGGFGGGGGGGGGGGGGGGGGGGGG@FGGGGGEFGGG9EGFGEGGGGGFCFFAFGFG@FGGGGGGGGFCE8ECFGGEEF:EGGEGD;FGGEGGGGGGGFGFDGGGGD@8>@FAEGFFGGGGGFGDDGGEG5D<F>1+@DGFB>DFG@92;E7=FFA@CEA+C5CBFE+;*@FFD*1/:?FG+*=68@;**0)1/8B=@EF55C8((/(27;FG5C;)..4=C?D3;)9)9),6;A
@M00200:205:000000000-AKKM3:1:1101:14786:6970 2:N:0:1
TACAGGGGTATCTAATCCCGTTTGCTCCCCACGCTTTCGCGCCTCAGCGTCAGGAGATGCCCAGAGACCCGCCTTCGCCACCGGTGTTCCTCCCGATCTCTACACATTTCACCGCTACACCGGGAATTCCAATCTCCTCTGCATCCCTCAAGAACGGCAGTATCGGCCGACGTTCTTCGGTTGAGCCGAAGGATTTCACGACCGACTTGCCATCCCGCCTACGCGCCCTTTAAGCCCAATTCAGTCAAGCC
+
CCCCCGGGGGGGGGGGGGGGGGGGGGGGGGGGGGGGGGGGEGGGGGGGGGGGGGGGGGGGGGGGGGGGGGGGGGGGGGGGGGGEGGGGGGGGGGGGGGGGGGGGGGGGGGGGGGGFGGGGGGGGCCGGGGGGGGGGGFGFFGGFGFGFG*@=>DG>DG>>GGEC@DDEF592:>FFAFGFGGG6;EGF4DGFFGDFFFGD@BB90;>:<B>2<?G56<>03:(51?EGC7)6)).5F(3:<A<A4)))))(
@M00200:205:000000000-AKKM3:1:1101:23390:7001 2:N:0:1
TACTGGGGTATCTAATCCTGTTTGCTCCCCACGCTTTCGTGCATGAGTGTCAGTATTGGCCCAGGAGGCTGCCTTCGCCATTGGTGTTCCTCCACATCTCTACGCATTTCACCGCTACACGTGGAATTCCACCTCCCTCTGCCATACTCCAGCTCCGTAGTTTCGAGCGCAATTCCCAGGTTAAGCCCGGGGCTTTCACCCTCGACTTGCTCTGCCGCCTGCTCACACTTTAAACCCAATTCAGTCAAGAC
+
CCCCCGGGGGGGGDGGGGGGGGGGGGGGGGGGGGGGGGGGGGGFGFGGGGGGGGGGGGFGFGGGGGDGDGGGGGGGGGGGGGCGGGFEGGGGGGGFGGGGGGGGGGGGFFGGGGGFGGGCEFFCDCGGGGGGGGFFG5CDFEFFFDFEDF,=FGGFFGG5@EEGFFGGBGDADFFFFFG5D?FFFFGFB+@AEG>FAEG3-<9---)83;;E?7C<2CBF=4(8)5670;465);@E0?@)4??<).7)7(
@M00200:205:000000000-AKKM3:1:1101:27993:7024 2:N:0:1
TACTCGGGTATCTAATCCCGTTTGCTACCCTGGCTTTCGTGCCTCAGCGTCAGTTAAGACCCAGTAAGCCGCCTTCGCCACCGGTGTTCCTTAGGATATCAACGCATTTCACCGCTCCACCCTAAGTTCCGCTTACCTCTGTCTTACTCAAGCACAGCAGTATCGAAAGCAGTTCCTCAGTTAAGCTGAGGTATTTCACTCCCGACTTGCTGCACCGCCTACGCACCCTTTAAGCCCAGTTCAGTCA
+
CCCCCGGGGGGGGGGGGGGGGGGGGGGGGGGGGGGGGGGGGEGGGGGGGGGGGFGGGGGGGGGGGGGGGFGDGGGGGGGGGGGGGGGGGGGGGGGGFGGFFGGGGGEGDFGGGGGBGGGGGGGGGGGFGGGGGDGGGFGFFFDFGFGFGF=FGFGFFFGFGGE@AFGDFGFFFFFFFFFAFGFFFGGFAGGFFGGGFEGEF@DBAFF9>C=EFBGGBDD?DD>D@G>G383)79E@F82=457CEFF
@M00200:205:000000000-AKKM3:1:1101:13074:7025 2:N:0:1
TACTGGGGTATCTAATCCCGTTTGCTCCCCTAGCTTTCGCGCCTCAGCGTCAGTGTCGGTCCAGGAAGCCGCCTTCGCCACCGGTGTTCCTCCGGATATCTACGCATTTCACCGCTACACCCGGAATTCCGCTTCCCTCTCCCGAACTCAAGCCTTCCAGTTTTCCGTGCCGTTCCCCAGTTGAGCCGAGGGATTTCACACGGAACTTAGAAGACCGCCTACGCGCCCTTTATACCCAGTTCAGTCA
+
CCCCCGGGGGGGGGGGGGGGGGGGGGGGGGGGGGGGGGEGEGGGGGGGGGGGDGGGFGGGGGGGGDGFGGEGGGGGGGGGGGECFGGGGGGGGGGGGGGGGGGGGGGGGGGGGGGFDGGGGGEGEGGGGGGGGEDFGFGBFGGDG*=@FFFFGDGFFFCFA8C>EFDG5EF55=FAFFGDCF79AFGDF4:A5C,8A?CE;B@9DFFF3;EEC5EC(2=2(4(71=BG<*4)-.)5<<(456)))-4
@M00200:205:000000000-AKKM3:1:1101:24387:7032 2:N:0:1
TACGGGGGTATCTAATCCCGTTCGCTACCCTAGCTTTCGTTCCTCAGCGTCAGAAGAGACCCAGTAAGCCGCTTTCGCCACCGGTGTTCCTGATGATATCAACGCATTTCACCGCTCCACCATCAGTTCCGCTTACCCCTGTCTCCCTCAAGCCTTGCAGTATCAAGCGCCGTTCCTCGGTTGAGCCGAGGGATTTCACACCTGACTTACACGGCCGCCTACAAACCCTTTAAGCCCAATTCAGACA
+
CCCCCGGGGGGGGGGGGGGGGGGGGGGGGGGGGGGGGGG8EFGGGGGGGGGGGFGGCFCEFGGFFFGGGGGGEGGGGGGGGGGGGGGGGGGG=ECGEGGGC=EGGGDGG9DGGGDAGCGGGGCFGGGG9D8>8+=>E?=DA=DFCFFBGBFFFFFC6:CFGGFG@AC,*@BFFFF4B9@4C>*A6@E))C5A?CFFF3+75;@FFFF36A<),,=C;DEF1::4);5997)6-))2;((464.6)5:
@M00200:205:000000000-AKKM3:1:1101:21512:7032 2:N:0:1
TACTGGGGTATCTAATCCCGTTTGCTCCCCTAGCTTTCGCACCTCAGCGTCAGAAACGGTCCAGTGAGCCGCTTTCGCCACCGGTGTTCCTCCTGATATCTACGCATTTCACCGCTCCACCAGGAGTTCCACTCACCCCAACCGTCCTCAAGCCAGGCTGTATCCGATGCAATTCCCCGGTTGAGCCGGGGGCTTTCACATTGGACGGACCTAGCCGCCTACGTGCGCCTTATACCCAATTCAGTCAAGA
+
CCCCCGGGGGGGGGGGGGGGGGGGGGGGGGGGGGGGGGDGGGGGGGGGGGGGGGGGGGGGGGGGGFEGGGGGGGGGGGGGGGGGGGGGGGGGGFGEFGGGGGGGGGGGGGGGGGGFGCGGGGGGCEGCGGGGGGGG8D60?CCDGFDFGFGCGGGFFGGFGFEFFE6EDGFBFFFFF:C9FEGGFFGB>CE>>5CFFFC?CEF;34:9DFF@@FGFBGF<B?:)(2<<*1(5<<<<E>02444)))-).-
@M00200:205:000000000-AKKM3:1:1101:16622:7042 2:N:0:1
TACTGGGGTATCTAATCCCGTTTGCTCCCCTGGCTTTCGCGCCTCAGCGTCAGATGAGATCCAGCGTGCCGCCTTCGCCACCGGAGTTCCTGATGATATCAACGCATTTCACCGCTCCACCATCAGTTCCGCACGCCCCTATCTCCCTCGAGGCCCCCAGTATCCACGGCAGTTCTCCGGTTGAGCCGGAGGATTTCACCACAGACTTGGTGGCCCGCCTACGCGCCCTTTAAACCCAGTTCCGTCAAGGT
+
CCCCCGGGGGGGGGGGGFGGFDGGCGCGGDGGGGGGGGGGGGGGGFGGGFGFCGGGGGGGGGGGGGGGGGGGGGGGFGGEGGGGGG,AFGGGEFGFEGFGGGF7FEEGFGGGGGGADFFGGGGGFG>EFFDGGGGG6DGFFCFFGFGBGFG=>6CBBGG>DF@7EFGGFGD)3*4=@AC4>CCFFGGF>DGFDF:=+1C<EF??40)7=@ED@FEE1CE6(.359C57)0)).6)3;:<(.:-28:??7))
@M00200:205:000000000-AKKM3:1:1101:17087:7067 2:N:0:1
TACAAGGGTATCTAATCCTGTTTGCTCCCCACGCTTTCGTACCTCAGCGTCAATACATGTCCAGTGAGTCGCCTTCACCACTGGTGTTCTTCCGAATATCTACGAATTTCACCTCTACACTCGGAATTCCACTCACCTCTCCATGATTCAAGCCTAGCAGTCTTAAAGGCAATTCCGGGGTTGAGCCCCGGGCTTTCACCTCTAACTTACAAAGCCGCCTACGTACGCTTTAAGCCCAATTCAGTCA
+
CCCCCGGGGGGGGGGGGGGGGGGGGGGGGGGGGGGGGGGGGGGGGGGGGGGGGGGGGGGGGGGGGGGGGGGGGGGGGGGGGGGGGGGGGGGGGGG@FGGGGGGGGGGGGGFGGGFFGGFFGGGGGGGGGGGGGGGGGFFFFFGFFFGFGFGGGGGFFGFFGGEGFFFGBD9DFFFFFEDEGEGGFGGDDCC>>EEFFFG:@C@@AACEEFEF=BGGFGFFFFDF>@85*9=C?745E76;EF?C.).
@M00200:205:000000000-AKKM3:1:1101:10316:7083 2:N:0:1
TACACGGGTATCTAATCCTGTTTGATCCCCACGCTTTCGTGCCTCAGCGTCAATGTCTGCTTAGTGAGCTGCCTTCGCAATCGGTGTTCTATATCATATCTAAGCATTTCACCGCTACATGATATATTCCGCCCACCTCAACAGAATTCAAGACTGATAGTATCAATGGCAGTTTCCGGGTTGAGCCCGGAGATTTCACCACTGACTTAACAGCCCGCCTACACACCCTTTAACCCCAATTCAGTCAAGAC
+
CCCCCGGGGGGGGGGGGGGGGGGGGGGGGGGGGGGGGGDGFGGGGGGGGGGGGGGGGGGGGGGGGFAGGGGGGGGGGGDGGGGGGGGGGGFFGEGGGGFGGGGGGGGGGGGGGGGFGGGGGGGGGGGGGGC>DGGGGFGFFGGFGFDDGFGGEGGFFGCBFGEGFFGGFGFFFDFFFECDGGGGFFFFEGGF5CFFFEEEFFFFFFFFFFFF@D5?2DE=95BFEEBGFF3@E**5B@7@CFFE6>3?<<(
@M00200:205:000000000-AKKM3:1:1101:22792:7089 2:N:0:1
TACCGGGGTATCTAATCCCGTTCGCTACCCTAGCTTTCGTACCTCAGCGTCAGAAGAGACCCAGTAAGCCGCTTTCGCCACCGGTGTTCCTGATGATATCAACGCATTTCACCGCTCCACCATCAGTTCCGCTTACCCCTGTCTCCCTCAAGCCATGCAGTATGAAATGCACTTCCTCGGTTGAGCCGAGGGATTTCACATCTCACTTACGTGGCCGCCTACGCACCCTTTATCCCCAGTTCAGTCA
+
CCCCCGGGGGGGGGGGGGGGGGGGGGGGGGGGGGGGGGGGGGGGGGGGGGGGGGGGGGGGGGGGGGGGGGGGGGGGGGGGGGGEGGGGGGGGGGGGGGGGGGGGGGGGGGGGGGGFGFGGGGGGGFDFGGEEGGGGFFGDFGGFGFGFGFGGGGGFFGGFGGBFEFGGFGFFFFFFFFGEGGGCAFGF>CEEDGGGFEC6*86@CECFFF=3565=>CA?(5(2(38<CC67))16C1:2AFA)).-
@M00200:205:000000000-AKKM3:1:1101:18925:7106 2:N:0:1
TACTGGGGTATCTAATCCCGTTCGCTCCCCTGGCTTTCGCGCCTCAGCGTCAGTGTCGGCCCAGCCACCCGCCTTCGCCGCAGGTGTTCCTCTCGATATCTACGCATTTCACCGCTACACCGAGAATTCCGGTGGCCCCTTCCGCACTCCAGCCCTTCAGTATCGCTTGGCCGCTCCGGGTTAAGCCCGGCGATTTCCCCAGCGACTTGGAGGGCCGCCTACGCGCCCCTTCAGCCCACTCCAGTCACGA
+
CCCCCGGDGGGGGGGGGGGGGGGCGGGGGGGGGGGGGGGGGGGGGGGC@FG:FFGGGGDFGGGFGGGGGGCGGGGGGGGEGGECEGGGGGFGGGE8AACFC,C:B>FFGGAFG>EF6C=EGGDEGGFFGGGGDGGGGFGFFG,*A*3=DAF=DGGFAFFFFD=@=FFF4CA>>BEFFA?)=CC8FFGFF</)2C=91)+(/1:6199,)531(-5:07>2(4179C7D)9(4<267E?:0(87(.4.)((
@M00200:205:000000000-AKKM3:1:1101:13611:7136 2:N:0:1
TACTGGGGTATCTAATCCGGTTCGCTCCCCACGCTGTCGCACCTGAGCGTCAGCTGATGCCCAGTCCGCTGGTTTCCCCCTGGGTGTTCCTGCCGATCTCTACGCATTTCACCACTACACCGGCAATTCCGCGGACCTCTGCACCGCTCGAGCTAAGCCGTATGGGATGGCCTCTCTCAGTTAAGCCAAGAGCTTTCACACCCCACGTGCCAAGCCGCCTGCGTGCGCTTTACACCCAGTTCAGTCAAGA
+
CCCCCGGGGGGGGGGGGGGGGGGGGGGGGGGGGGGGGGGGGGGGGGGGGGGGGGGGGGGGGGGGGGGGGGGGGFGGGGGGGGGGGGGGGGGGGGGGGGGGGGGGGGGGGGGGGGGFGGGGGDEGFGGGGGGGGGGGGBFFFFGFGFGFGFGGGGCFFGGFGGBGFFFGAGFFFFFFFFGFGFGGFGGFFFGFFGGGFFGFF<9:71;;(,644;FG9DF64117(*777>0<FAA?EF<F<BF9<<AF27
@M00200:205:000000000-AKKM3:1:1101:14899:7142 2:N:0:1
TACGCGGGTATCTAATCCCGTTCGCTCCCCTAGCTTTCGCGCATCAGCGTCAGAAGAGATCCAGCAGGCCGCTTTCGCCACCGGCGTTCCTTCCGATATCAACGCATTTCACCGCTCCACCGGCAGTTCCACCTGCCCCTACCTCCCTCAAGACTGTCAGTATCCAAGGCACTTTTCCGGTTAAGCCGAAAGATTTCAACCCCGACTTGGCAAACCGCCTACGCGCCCTTTAAACCCAGTTCAGTCAAGCT
+
CCCCCGGGGGGGGGGGGGGGGGGDGGGGGGGGGGGGGGGGGGDGGFFGGGGGGFCFGFCGGGGF8FGCFGDGGGGGGGG>FFGGCGGGGGG<F<?FGGGGGGGGGGGGGGGGGGGFGGCGDEG+F@FGGGDFGGGGGFGFFGFA:FGBGF6CF7?A9EFAD76:*=F6;FFBF58:FF<>CE5C6@C3))/).=CCAC7;8?;9(-22<30<2(:C15>0(.433C>DDD?2<972C(((4<946:)).))
@M00200:205:000000000-AKKM3:1:1101:3278:7146 2:N:0:1
TACCCGGGTATCTAGTCCTGTTTGCTCCCCACGCTTTCGTGCCTCAGTGTCAATAATCGCTTAGCAAGCTGCCTCCGATATCGGTGTTCTATGTCATATCTAAGCATTTCACCGCTACACGACATATTCCGCTTACCTCAACGATATTCAAGATTGATAGTATCCACGGCAGTTCCCAAGTTAAGCTTGGGGATTTCACCACGGACTTACCAACCCACCTACGCACCCTTTCCACACAGTTCAGTCC
+
CCCCCGGGGGGGGG,EGGGGGGGGGGGGGGGGGGGGGGGGGGGGGGGFFGGFDCC9C<FEG<FFGGCGGGGGGGCFG7@FEGDGGGGGGG=,:5:EFFGGGGGGGGGGGGGGGGGFGGG,@>ECFGGGGGFED8?F8DD=FGE5@*=CFFFG9?DD?9D73C7=;;8E>C5=DEFFFF+ACAC;CF90@6GDDGG7+;@@C)=>)77BEA):@9>87DE2>B=62=?:>5;))146C7@.7??37))
@M00200:205:000000000-AKKM3:1:1101:16959:7156 2:N:0:1
TACGGGGGTATCTAATCCTGTTTGCTCCCCACGCTGTCGCGCCTCAGTGTCGGCTATTGAGCCCTTACGAGCTCACCGCCCAGCAGACCGCCTTCGCCACTGGTGTTCTTCCGGATCTCTACGCATTCCACCGCTACACCCGGAATTCCATCTGCCTCTACGGTGCCCTAGCGACACAGTTGCCACGGCCGATCCGGAGTTGAGCCCCGGACTTTCACCACAGCCTTATGCCGCCACCTACGCGCCCTTT
+
CCCCCGGGGGGGGGGGGGGGGGGGGGGGGGGGGGGGGGGGCGGGGGGGGGGGGGGGGGAFGGGGGGFGGGGGGGGGGGGGGGGGGGGGGGGGGGGFGGGGGGGGGGCGFFGFGEGFGGGGGGGGEEGGGGGGGGGGGFGFFGDFCFGFCFEGGGGFFCGFGFFFFFFGFGFFB(?DDFGFGGGFFGG>DGGFEGGFE?GFFFF:71?<F9299?C7<FFFF<?F?FF4FFB>9BFFGB38?:>0(214<)
@M00200:205:000000000-AKKM3:1:1101:10710:7157 2:N:0:1
TACTGGGGTATCTAATCCCGTTCGCTCCCCTGGCTTTCGCGTCTCAGCGTCAGCAGGCGTCCAGGAGCTCGCTTTCGCCGCGGGCGTTCCTCACGATCTCAACGCATTTCACCGCTCCACCGTGAGTTCCAGCTCCCCCTACGCCCCTCCAGACGGCCCGTATCGCCGCCGGTCCCCCGGTTGAGCCGGGGGCTTTCAGCAAGCGACGCGGCCATCCGCCTACACGCGCCTTATGCCCAATTCAGTCA
+
CCCCCGGGGGGGGGGGGCGGGGGGGGGGGGGFGGGGGCGGGGGGGGGGGGGGGGGGGGGGGGGGGGGGGGGGGGGGGGGGGGGGGGGGGGGGGGGG@GGGGGGGGGDFFGGGGGGDGGGGGGGGG>BFGGGGGGGFFEGFFGDFGFGFGFGCGGDDDEGEED=C@FDCB=)6B>DFFEGBECG47@FB>CEDFCEDBAFA<:BF(39>FFB>B0<86<5:?:B::*>CG)(,4<>9C<?((<<A<4:<
@M00200:205:000000000-AKKM3:1:1101:26718:7161 2:N:0:1
TACACGGGTATCTAATCCTGTTTGCTCCCCACGCTTTCGTTGTTGAGTGTCAGTGCCTATCCAGTTTGCCGCCTTCGCCGCTGGTGTTCCTCCCGATCTCTACGCATTTCACCGCTACACCGGGAATTCCACAAACCCCTCTAGGACTCTAGTCTTGCCGTTTCTAGGGCACTTCCACAGTTAAGCCATGGGATTTCACCCTAGACAAACAAGACCACCTACCAACCCTTTAAACACAGTTCAGTCAAGA
+
CBCCCGGGGGGGGGGGGGGGGGGGGGGGGGGGGGGGGGGGGGGGGGGGGGGGGGGGGGGFFGGGGEEFGGGGGGGGGGGFGGGGGGGGGGGGGGGGDFFGGGGGGGGGGGFGDGEBDFFFGGGGGGF8FFCDD=DDCEGFBFFFGFGFCFGGGGGFBGFFGGEGFFGGFGFAFBFFFFGFGFGG67?CFD?9CGGGFEG:=DF==AED=BBBFFGGBFB2>:>FBEED*74)7><)B@?.))9??CF67)
@M00200:205:000000000-AKKM3:1:1101:22742:7165 2:N:0:1
TACACGGGTATCTAATCCTGTTTGCTCCCCACGCTGTCGCGCCTCAGTGTCGGCTATTGAACCCTCGCGGGTTCACTGCCCAGCAGACCGCCTCCGCCACTGGTGTTCTTCCGGATCTCTACGCATTCTACCGCTACACCCGGAATTCCATCTGCCTCTACAGTACTCAAGCGACACAGTTGCCACGCACGCTCTGGTGTTGAGCACCCGACTCTCACCACAGCCTGATGTCACCCCCTACACCCCATTG
+
CCC<@CGGGGGGGGGGGGCGGGGGGGAEGEFGGGGGGFCCGDFCFGFGAFFGGGF7E<,6EF7B,,8++@@CCG9AE<FEF8:E=,,,ACE:C+A@FEGGG?AF8@@DECFF=68*+5@AF9D+BCBC,,3@88++86E<9CC>C5CC@A;8F++;AE>4D78C*<+5B@*.95A*/;6FCC>>FE7))/*).=5*))2(((.(/)/(((,(((032>5203?::6)*2*-4).)(*,-404<4-((.4)
@M00200:205:000000000-AKKM3:1:1101:25217:7167 2:N:0:1
TACGGGGGTATCTAATCCCGTTTGCTCCCCTGGCTTTCGCGCCTCAGCGTCAATGCCGGTCCAGGATGTCGCCTTCGCCACCGGTGTTCCTTCAGATATCTACGCATTTCACCGCTACACCTGGAATTCCACATCCCTCTCCCGGATTCAAGCCAACCAGTATCGGACGCAGTTCCTGGGTTGAGCCCAGGGCTTTCACGTTCGACTTAGCAGGCCGCCTACGCACCCTTTCACCCCCGCTCAAGTA
+
CCCCCGGGGDGGGGGGGG<FGGDGGGGGGGGCGGGGGGG7FGGGGGGGGGGGGGG8EFGEEFGGGGGFF<EFGGGGGGCGCFEFEGGGF;;,9?,A<EGGGGCGGGGGGGDFGGGFGGGFFED8,DFGGGGGGGGGGFGFFGG>E>+5C9EDGG7FFGGFFCEG85CEAEE2@;+=88*:FEC*?CCF;D55)=CCA)<(//3;?FFDE34?4;>C1>BB:?BD(:@G5*8).)-3C(((47())))
@M00200:205:000000000-AKKM3:1:1101:17715:7222 2:N:0:1
TACCGGGGTATCTAATCCCGTTCGCTACCCTAGCTTTCGTGCCTCAGCGTCAGAAAAGACCCAGTCAGTCGCTTTCGCCACCGGTGTTCCTTCGGATATCAACACATTTCACCGCTCCACCCGAAGTTCCACTGACCTCTGTCTCCCCAGAGCATGGTAGTTTGGGACGCAATTCCTCAGTTAAGCTGAGGGCTTTCACACCCCACTTTCCACGCCGCCTACGCACCCTTTAAGCCCAGTTCAGTCAAGAC
+
@CCCCGGGGGEFGGGFEAFBFFGGD@EFGGFGGGGFGFEGGGGGGGFGGGGGGGGGGGGGGGGGGGGGGGGGGB,?CCGEGGGGFCFGG9=EFGGC@:@FFGGFEFB=FGDFFEC?DGGGGEGDFEDCCFGFFFGGGFCD*3CFGF6)+0@FGGDFFDFFGF*25*=CDEA8?BFFFFDFFAFFF7FFFF55>7;*92:8:@4>@@B*7@>CB?EFFDDD1=;B6EDGC74<.43(2.(,.))).64)2-(
@M00200:205:000000000-AKKM3:1:1101:8417:7228 2:N:0:1
TACTAGGGTATCTAATCCTGTTTGCTCCCCACGCTTTCGAGCCTCAGCGTCAGTAATGGACCAGTATGTCGCCTTCGCCACTGGTGTTCTTCCGAATATCTACGAATTTCACCTCTACACTCGGAGTTCCACATACCTCTTCCATACTCAAGATAGCCAGTATCAAAGGCAATTCCAAGGTTGAGCCCTGGGCTTTCACCTCTGACTAAACTATCCGCCTACGCTCCCTTTATGCCCAGTTCAGTCA
+
CCCCCGGGGGGGGGGGGGGGGGGGGGGGGGGGGGGGGGGGFGGFGGGGGGGGGGGGGGGGGGGGGGGGGGGGGGGGGGCGGGGGGGGGGGGCFFFGGGGGGGGGGGGGGGFGFGGFGGGG9@CCFGGGGGGGGFGGEFGFFGGFGFGFGFGCFGGFFDFFGGFFEFGGFGFDFDD+9;F5FFGGFG?D?F6D6EFGA*7@@585CEEECF<EF*@C5;?AA5>?<EEGFC44<4A6D3(>C?E?C:4
@M00200:205:000000000-AKKM3:1:1101:27804:7242 2:N:0:1
TACTGGGGTATCTAATCCCGTTTGCTCCCCTGGCTTTCGCGCCTCAGCGTCAATGCCGGTCCAGAATGCCGCCTTCGCCACCGGTGTTCCTCCAGATATCTACGCATTTCACCGCTACACCTGGAATTCCGCATTCCTCTCCCGGCTTCAAGCCACCCAGTATCAGACGCAGTTCCCCGGTTGAGCCGAGGGATTTCACGTCTGCCTTAGGCGGCCGCCTACGCGCCCTTTATACCCAGTTCTGTCAAGC
+
CCCCCGGGGGGGGGGGGGGGGGGGGGGGGGGGFFGGGGGGGGGGGGGGGGGGGGGGGGGGGGGGGGGGGGGGGGGGGGGGGGGGGGGGFGGGGGGGGFFGGGGGGGGCGGGGG6C>DGFCDFGGGGGGGGGGDGDFF99:D6DAC*@@G5DFGGGFFEGF?G@GF9FGB>9@AA@BA*C4>;D*?6E>?DE4?CCFF4F<131;)=@4<A@;;BD86C<(-1,.3?:D5>)5<4<6<8426-).6646.5
@M00200:205:000000000-AKKM3:1:1101:6791:7244 2:N:0:1
TACCGGGGTATCTAATCCTGTTTGCTCCCCACGCTTTCGTGCATGAGCGTCAGTGTTATCCCAGGGGGCTGCCTTCGCCATCGGTATTCCTCCACATATCTACGCATTTCACTGCTACACGTGGAATTCTACCCCCCTCTGACACACTCTAGCCGTGCAGTCACAAATGCAGTTCCCAGGTTAAGCCCGGGGATTTCACATCTGTCTTGCACAACCGCCTGCGCACGCTTTAATCCCAATTCAGTCA
+
C@CC@EGGGGGGGGGGGG,CFEFFFGFEGDGEGGGGGGGFCEEE9,C<6@@7:FAFF9F@@F@@FCECCF,BF=E9CEE7FG:CFGFD@EFEG,AEGF,C44B+:8CGCE=E94,++C,A8=EC:=E8AFADF8DEGFGBFCF9FDG5?<E?F6???ECDGD*2>6:EFA8AF@9EF*23@D+++77?D>E9>76C8*4*8706??5?EF>34(68(:><D00:95:<2/05.).)3),,65-).59
@M00200:205:000000000-AKKM3:1:1101:15752:7284 2:N:0:1
TACTAGGGTATCTAATCCCGTTCGCTCCCCTGGCTTTCGTGTCTCAGCGTCAGCACACTCCCAGCAACCTGTTTTCACCATTGGCGTTCCAAACGATATCTACGCATTTCACCGCTCCACCGTTTGTTCCGGTTGCCCCTAAGTGGCTCAAGACCGCCAGTATGCCAAGCAGTTCCACCGTTGAGCGGTGGGATTTCACAAGGCACTTAACGACCCGCCTACACACGCTTTATACCCAGTTCAGTCAAGA
+
CCCCCGGGGGGGGGGGGFGGGGGGGGGGGGGGGGGGGGGGGGGGGGGGGGGGGGGGGGGGGGGGGGGGGGGGGFGGGGGGGGGGGGGGGGGGGGGGGGGGGGGGGGGGFGGGGGGEGFGFFGGGGGGGGGGGGGGGGFGFFGGFGFDDGFGGGGGFFGGFGGF7>FFFFG?CFEFFFFG>FCCFFFGFFDGBA?FGF42*7B=>=BB=EEF@F@EE;D>2;34=@G><5>0C6C5/<=F3)6)46<A9B2
@M00200:205:000000000-AKKM3:1:1101:9839:7299 2:N:0:1
TACAGGGGTATCTAATCCTGTTTGCTCCCCTAGCTTTCGCACCTCAGCGTCAGGAACGCGCCAGTCACTCGCTTTCGCCTCCGGCGTTCCTCCCGATATCTACGCATTTCACCGCTTCACCGGGAGTTCCAGTGACCCCTCACGCCCTCTAGCCCGGTATTTTCAGCCGCCGTTCCAACGGTAAGCGTTGGGATTCCACGACTGATTTGCCGAGCCGCCTACGTGCCCTTTAAACCCAGTTCAGTCA
+
CCCCCGGGGGGGGGGGGGGGGGGGGGGGGGGGGGGGGGGGGGGGGGGGGGGGGGGGGGGGGGGGGGGGGGGGGGGGGGGGGGGGGGGGGGGGGGGGGGGGGGGGGGGGGGGGGGGFGGGGGGGD:CEGGGGGGGGG=DCDFGG5EFGFGFGFGGGFFGD>DDEGFFGGFGEFDFFAFACBEE*1;CGEFGG>FGCFA?F@@FF>@??EFFFB09EEBG>?B?BF?C:C>F04):7.;6:>A9<A<BB
@M00200:205:000000000-AKKM3:1:1101:17150:7309 2:N:0:1
TACCGGGGTATCTAATCCCGTTTGATCCCCACGCTTTCGTCCATGAGCGTCAGTTGCAAACCAGTCGCCTGTCTTCACCTTTGGCGTTCCTCTAGATATCTACGCATTTCACCGCTCCACCTAGAGTTCCAGCGACCCCTTTTGCACTCAAGTCCGACAGTCTACCCAGCAATTTCAGGGTTGAGACCTGATATTTCACAAGGTACTTGTCGGACCGCCTGCGGACCCTTTATACCCAGTTCATTACAGCT
+
CCCCCGGGGGGGGGGGGGGGGGGGGGGGGGGGGGGGGGGGGGGGGFFGGGGGGGGFGGFGGGGGGGEGGGGGGGGGGGGGGGECGGGGGGGGGC?DFEGGGGGGGGGGGGGGG6CADG?FGGDFGGGGGGGFFGCEGEEDFGGFGFGFGF=8FCD5BED?DFEGF?FGFGA8F6CFFFC5FGGGA59FF7E>EGGGFFGF*:>@EEFFEAB=)(145CE6=0(09EEGCC3)75?)87/4?E?).4542))
@M00200:205:000000000-AKKM3:1:1101:26725:7319 2:N:0:1
TACGGGGGTATCTAATCCCGTTTGCTCCCCTGGCTTTCGCGCATCAGCGTCAATATCGGTCCAGGATGCCGCCTTCGCCACCGGTGTTCCTCCAGATATCTACGCATTTCACCGCTACACCTGGAATTCCACATCCCTCTCCCGAATTCAAGCCAACCAGTATCGGACGCAGTTCCTGGGTTGAGCCCAGGGCTTTCACGTTCGACTTAGCAGGCCTCCTACGCGCCCTTTCTGCCCAGTTACGTCCAGC
+
CCCCCGGGGGGGGFGGGGGGGGGGFGGGGGGGDGCAFFFGDGGGGGGGGGGGGGGGGGGGGGGGGGGGGGGEGGDFFGGGGGGGG@F7FGGGGGGCFGGGGGGDEECGAE,FFGGBDGGGGGGCF=FGGCEGFCF8D6DDFFG>C*@55=79:CDCF:**7=@FDE5@AD*)388CACDFFE4CFCF?AFGA)==<+)<;D;;((/;()9)))18*/772<2()(27D)2.))66)/2(()..-.((().
@M00200:205:000000000-AKKM3:1:1101:6532:7332 2:N:0:1
TACTGGGGTATCTAATCCCGTTCGCTACCCTGGCTTTCGTCCCTCAGCGTCAGTTAGGTCCCAGTGAGCCGCCTTCGCCTCCGGTATTCCTGATGATATCAACGCATTTCACCGCTCCACCATCAGTTCTGCTCACCTCTAGCCTACTCAAGCTCGGTAGTTTGGAGCGCAATTCCTCGGTTGAGCCGAGGGCTTTCACACCCCACTTTCCCAGCCGCCTACGAACTCTTTATACCCAGTCAGCAAAGCTC
+
C@CCCGGGGGGGGGGGGGDEGGDGGGEGGGCDFGG<FGGFBFFGGGGEGGGGG<EFAAFGGGGFEFG<FGGGGGGGGGGGGFGEGGFGGGGG9<FFGGFGC;FCGGGGFGFGGGGFGGEGGF9FGDDAFGC;9ADGFBGFFCFFGFGBFFGGG+DEF=D5E90B5D6@>8?5*:9FA+;BFCC**@E**0@*5;?FFEGFE5@F@@B:*98353B@>GFFDFD:(8.CFFF36??3:),.39>))(,.(-.
@M00200:205:000000000-AKKM3:1:1101:13166:7357 2:N:0:1
TACAGGGGTATCTAATCCCGTTCGCTCCCCTAGCTTTCGCGCCTCAGCGTCAGTGTCGGCCCAGCAACCCGCCTTCGCCGCAGGTGTTCCTCTCGATATCTACGCATTTCACCGCTACACCGAGAATTCCAGTTGCCCCTTCCGCACTCTAGCCCCGCAGTATCAGTTGACCTTTCCGAGTTAAGCCCGGAGATTTCACAATTGACTTGCGGTGGCCGCCTACGCCCCCTTTACCACCAGTTCAGTCA
+
CCCCCGGGGGGGGGGGGGGGGGGDGGGGGEFFGGGGGGCGGGGGGGGGGGGGGGGGGGGGGGF8EFGGGGGGGGDGCECEGGGGFCE@FFDGGGGFFG>AADGDGGGGGGGGGCEACFCE8EEGDEGCFFGEF=DFFFGFFGGFGFC5A5B=CFGBEGGE5+*5;;FC6DFEFF894*;/1*C7BCF8?C*6)0=77<F?3=3)76CE<616?B5C8<59BFF@0*5)7)17)646:113)-:<A<2)
@M00200:205:000000000-AKKM3:1:1101:11545:7358 2:N:0:1
TACAAGGGTATCTAATCCTGTTTGCTCCCCTAGCTTTCGTGCCTCAGTGTCAGGAGTTGTCCAGGGACTCGCCTTCGCCACTGGTGTTCCTCTCGATATCTACGCATTTCACTGCTACACCGAGAATTCCAGTCCCCCCTCCAACCCTCCAGCCGAATAGTATCCAATGCCATTTCCGAGTTGAGCTCGGAGATTTCACATCAGACTTACCCGACCACCTACGCACCCTCTACACCCAATCCAGTCAAGAC
+
CCCCCGGGGGGGGGGGGGGGGGGGGGGGGGGGGGGGGGDGGGGGGGGGGGGGGGGGGGGGGGGCFDEGGGFGGGGGGGGGGGFGGGGGGGGGGGEFGGGGGGGFFGFGGGGGGGGFCFGGGDGG78EGGGGGGGGGGB@A?=EFGFGDGFGDGGDD58+;EGFG>FGG5?DEFF7DFB=?FE=@*@CFB7+@AFGDFEG755:58>BEEE9:-5CCFGE=(05?DGBC5*6A)16(44(((5376@))))(
@M00200:205:000000000-AKKM3:1:1101:7642:7362 2:N:0:1
TACAGGGGTATCTAATCCCCTTCGCTCCCCTAGCTTTCGTACCTCAGCGTCAGAAGAGACCCAGTAAGCCGCTTTCGCCACTGGTGTTCCTGATGATATCAACGCATTTCACCGCTCCACCATCAGTTCCGCTTACCTCTGTCTCCCTCAAGCACTGCAGTATCGGGCGCAGTTCCACGGTTGAGCCGTGGGATTTCACACCCGACTGATCTGGCCGCCTACGCACGCTTTAAGCCCAATTCAGTCA
+
CCCCCFFGGDGGGGGGGGGGGGGGGGGGGGGGGGGGGGFGGGGGGGGGGGGGGGGGGFFFGGEGGGFGGGGGGGGGGGGGGGGGGGGGGGGGDGGECBDFGGGGGGGGGGGGGGGFGGGGGGGG9EEDGGCGGCDFDDFFFDGFGFGFG*2=EFGFFGGFFCB==*=C*8*8BEFFAF>5DCGGFFG*@>E?4AFFFFG?E9@2(/8=>78?E48A6DF?281;1?57*28<2))8C?:0))-5>BA
@M00200:205:000000000-AKKM3:1:1101:18792:7363 2:N:0:1
TACAGGGGTATCTAATCCCGTTCGCTACCCTAGCTTTCGCGCCTCAGCGTCAGTATTGGGCCAGATGAGCGCCTTCGCCACCGGTGTTCCTCCTGATATCTACGCATATCACCACTACACCGGCAATTCCACCGACCTCTCACGACCTCCAGTCAGGCAGTCTGCCATGGCCTCGACCCGTTACGCGGGCCGCTTTCACACGACACTTGCCTGACCACCTGCGTGCGCTTTATACCCAGTTCAGTCAAGAC
+
CCCCCGGGGGGGGGGGGGGGGGGGGGGGGGGGGGGGGGGGGGGGGGGGGGGDGGGGGGGGGGGFFG<<EGGGGGGGGGG>FFCGGGGGGGGGGGGGGGGFFGGGGGGDFFFGGGGFGG?FGGCECEFEGGGGGGDGGFGFFGGFDFGBGFCFGGGFFGGFGGEGFFGGACAEFDF>DEGBGGD*9?:6):E5BGGFF6E5=99;9>:A)<?FA0CC2CD02:6>(:7<114)6<<<G?B:ABF2<B)48)(
@M00200:205:000000000-AKKM3:1:1101:9712:7369 2:N:0:1
TACAAGGGTATCTAATCCTGTTTGCTCCCCACGCTTTCGAGCCTCAGCGTCAGTAATGGACCAGTATGTCGCCTTCGCCACTGGTGTTCTTCCGAATATCTACGAATTTCACCTCTACACTCGGAGTTCCACATACCTCTTCCATACTCAAGATAGCCAGTATCAAAGGCAATTCCAAGGTTGAGCCCTGGGCTTTCACCTCTGCCTAAACTATCCGCCTACGCTCCCTTTACGCCCAGTTCAGTCACGAC
+
CCCCCGGGGGGGGGGFFFGGGGGGGGGGGGGGGGGGGGDDFGGGGGGGGGGGEGFGGG9EGGGGGDFEGG8FGGGGGGG7CG8EFFGGGGGGGGGCEFFGGFFGG8EF@FEGFGFFFGGG;?FEEEEGGGGG?FGFGFGFFFFFGF?EGC=6,?959B?*6=CFCFGGFGF5?DDFB++:FF6DFDAFF8=:D8,9?*,:@08>*:@=)8CEF7@<85>AFFFF@A@D;85ACDA=*(/(*/*/1*8*(-(
@M00200:205:000000000-AKKM3:1:1101:18282:7427 2:N:0:1
TACCCGGGTATCTAATCCTGTTCGCTCCCCTAGCTTTCGCGTCTCAGCGTCAGGAACGGCCCAGCGAGCCGCCTTCGCTACTGGTGTTCCTCCCGATATCTGCGCATTTCACCGCTACACCGGGAATTCCACTCGCCTCTACCGTCCTCTAGCCCGGCAGTATCCACCGCACGCCCGAGGTTGAGCCTCAGGTTTTCACGGCAGACTTACCGAACAGCCTACACGCTCTTTATACCCAGTTCAGTCA
+
CCCCCGGDGGGGGGGGGGGGGGGGGGGGGGGGGGGGGGDGGGGGGE9FGGGGDGGGGGGGGGG8FEFGGGGGGDGGGGGGEFE=FFGGGGGGGGGGGGGGGGGGGEFGGGFGDCGEDGCGGGGCBEFEGGGGGGGGGFGEFFFFGFDDFFC+EFFEBC4@FGCGFFFFEEFBFFFB>D):<=CFFGFFFCCFAFECFFFD@BB028:AABFBF>GC1>F:047?BE)71*644<6)<,24:AB>AB4
@M00200:205:000000000-AKKM3:1:1101:11994:7432 2:N:0:1
TACGGGGGTATCTAATCCCGTTTGCTCCCCTAGCTTTCGCGCCTCAGTGTCAGTTTCGGTCCAGGATGCCGCCTTCGCCACCGGTGTTCCTCCAGATATCTACGCATTTCACCGCTACACCTGGAATTCCACATCCCTCTCCCGAACTCAAGTCTTGTAGTATCAGACGCAGTTCCCAAGTTAAGCCTGCGGATTTCCCGTCGGACTGACAACACCACCTACGCTCCCTTTATGCCCAGTTCAGTCACGCT
+
CCCCCGGGGFGGGGFGGGGGGGG;FFGGGGGC<FGGGGDGGGGGGGGGGGGGGFFFGGGEGGGGGGGFGGGGGGGGGGGGGGG@F@FEFCFFFGFFFCDEGGGGGCE:FGGGGDGBCFDGGGGF8FAFFFGGGGGGGFFDFGF5+9=5=99=FFGFAGG7EC;9CF6<5C589A6EC>79DDDF8DFFF*=B4?EC8*<2B2(,16214;E)(/==;FD@15(0(2>F*2,625<2C)(5492))))),((
@M00200:205:000000000-AKKM3:1:1101:13890:7449 2:N:0:1
TACGAGGGTATCTAATCCCGTTTGCTCCCCTGGCTTTCGCGCCTCAGCGTCAATCTCGGTCCAGGATGCCGCCTTCGCCACCGGTGTTCCTCCAGATATCTACGCATTTCACCGCTACACCTGGAATTCCGCATCCCTCTCCCGAATTCAAGCCAACCAGTATCGGACGCAGTTCCTGGGTTGAGCCCAGGGATTTCACGTTCGACTTAGCAGGCCGCCTACGCGCCCTTTATACCCACTTCAGTCA
+
CCCCCGGGGGGGGGGGGGGGGGGGGGGGGGGGGGGGGGGGGGGGGGGGGGGGGGGGGGGGGGGGGGGGGGGGGGGGGGGGGGGGGGGGGGFFGGGFGGFGGGGGFGGGGGCFGGGFGGGGGGGGFGGGGGGGGGGDGFGFFGGBCEGDGFGGGGGFFGGFGCEF9DGGFGFBFEFFFFDFGGGGFGDAFGGEFGGGFEF=5BB@BFFF394C80CC6CB<@8;A6:5CDC?A29<4<3(19?25>AA
@M00200:205:000000000-AKKM3:1:1101:27528:7452 2:N:0:1
TACGAGGGTATCTAATCCTGTTCGCTCCCCACGCTTTCGCGTCTCAGCGTCAGTACCGTCCCAGAGAACCGCCTTCGTCACGGGTGTTCTTCCCGATATCTGCGCATTTCACCGCTACACCGGGAATTCCATTCTCCTCTTCCGGACTCTAGCCAGATGGTTTCAGCCGACATCTCGAGGTTGAGCCTCGAGTTTTCACAGCTGACCTACCTGGCCGCCTACACGCTCTTTAAACCCAGTTCAGTCA
+
CCCCCGGGGGGGGGGGGGGGGGGGGGGGGGGGGGGGGGGGGGGGGGGDGGGGGGGGGGGFFGGGGGGGGGGGGGGGG<FF7C?FGGFGGGDFGGGGEGGGGGGGGEFEGGFFGGGF6:FGGGGDGGG?FGGGGGGGGFGFFGGFGEGFGFGGGDGFFGF9E>@FEF>F>G49D>FFFAG>FG6C??FAFG5?FGGGFC?CE@@E<@(43=@@):C;>DE3(3?5?E>GDC<<<43<>?:7AAB<.<<
@M00200:205:000000000-AKKM3:1:1101:22811:7458 2:N:0:1
TACGGGGGTATCTAATCCCTTTTGCTCCCCACGCTTTCGTGCCTGAGCGTCAGCAATTGTCCAGGTAGCCGCCTTCGCCTCTGGTATTCCTCATGATATCTACGCATTTCACTGCTACACCATGAATTCTGCTACCCTCTCCAATGCTCTAGCCGTGTAGTTTGAGGTGCAATTCCGGGGTTAAGCCCCGGGCTTTCACGCCTCACACACTCGGCCGCCTGCGCACCCTTTACACCCAATTCAGTCAAGA
+
CCCCCGGGGGGGGGGGGFGGGGGGGGGGGGGGGGGGGGGGGGFFGGFGGGGGGGGGGGGFGGGGGFGFGGGGGGGGGGGEFFFCGEFGGGGGG9DFGGFFGGGGGGGGGGGGGGFCDGGFGGFEFAFFGGGGGGGGGFGFFFFDFFGFGFF=E+=@DGGFFGC9=DC=DF6:EEFCC5@DGGGGCCFF5CE>EGGFFF7=29=@FDF>95-7;0CE2C=<6;2A>GEG7>2ADFF?C?((46<9>44)4<
@M00200:205:000000000-AKKM3:1:1101:28317:7463 2:N:0:1
TACGAGGGTATCTAATCCTGTTCGCTCCCCACGCTTTCGTGCCTCAGTGTCAGTTACAGTCCAGAAAGTCGCCTTCGCCACTGATGTTCCTTCCGATATCTACGCATTTCACCGCTACACCGGAAATTCCACTTTCCTCTACTGCACTCTAGCTGAACAGTACCAAATGCAATGCCTAGGTTAAGCCCAGGGATTTCACATCTGACTTATTCAACCACCTACGCACCCTTTCAACCCAATTCAGTCACGA
+
CCCCCGGGGGGGGGGGGGGGGGGGGGGGGGGGGGGGGGGGGGGGGGGGGGGGGFDGGGGGGGGGGGGFGGGGGGGGGGGGGGGGGGGGGGGGGGGGEEDGGGGGGGGGGGGGGGE>DGGGGG=EGBGGCGGGGGFGGFGFFGADFFGEGFA?AFCFFGGFGGFGFFGG7,98;DFBD?FFGA=8DFFFFGGFF7EFFC<AC)0;ACAEE<=5;AD,8;@B9>4?AE@GC?@**16:C9=D64**1>E)(6
@M00200:205:000000000-AKKM3:1:1101:9022:7471 2:N:0:1
TACGAGGGTATCTAATCCCGTTCGCTACCCTGGCTTTCGTGCCTCAGCGTCAGTAGAGACCCAGTAAGCCGCCTTCGCCACCGGTGTTCCTTAGGATATCAACGCATTTCACCGCTCCACCCTAAGTTCCGCTTACCTCTGTCTCACTCAAGCACAGCAGTATCGAAAGCAGTTCCTCAGTTAAGCTGAGGTATTTCACTCCCGACTTGCTGCACCGCCTACGCACCCTTTAAGCCCAGTTCAGTCACGAT
+
CCCCCGGGGGGGGGGGGGGGGGGGGGGGGGGGGGGGGGGGGGGGGGGGDGGGGGGGGGGGGGGGGGGGGGGGGGGGGGGGGGGGGGGGGGGGGGDFGGGGFGGGGGGGGGDFGGGFGGFFGGGG<EFGGGGGGGGGFFGFFGGFF9FEGFGCG?GFFGFFFFFGFF8A>C9@BEFFFFFFCGF9BCEA57CC6FFGF@C@A@@A9AFAEFEBB),=2C?9279?DGFDD<;36>31B1(/.35<6C<)/((
@M00200:205:000000000-AKKM3:1:1101:17115:7489 2:N:0:1
TACTGGGGTATCTAATCCCGTTTGCTCCCCACGCTTTCGTACCTCAGCGTCAGAACGAGCCCAGCGGCCTGTCTTCACCTTCGGCGTTCCGATAGATATCAACGCATTTCACCACTCCACCTATCGTTCCGACCGCCCCTACTCGTCTCAAGACCTGCGGTTCGCCGTGCAGTTCCTCGGTTGAGCCGAGGTATTTCACACGACTCCTGCAGATCCGCCTACGTACGCTTTCCGCCCAGTTCAGTCAAGCT
+
CCCCCFGGGGGGGGGGGGGGGGFGGGGGGGGGGGGGGGGGGGGGGGGGGGGGC9<E@FFF:CFFGG7FGEGGGFGGFGGGGGCCEGGGGGG>CEEGGGGGGGGGGGGDFEGGC9EFGE8EFD,><@8@FFCEDEGGGF>85@CA:CGFGFFFGGGF*DC>CCA7@>4E*A)*0@8BCA*5CEGFFG6=>D:0*+=:+5AE;(61(634)532)5A9(570(.(8<C57*9?)6028C:13:6<9:)4))))
@M00200:205:000000000-AKKM3:1:1101:17058:7490 2:N:0:1
TACAGGGGTATCTAATCCTGTTTGCTCCCCACGCTTTCGCGCCTCAGCGTCAGTGTTGGTCCAGAAAGCCGCCTTCGCCTCTGGTGTTCTTCCTAATATCTACGAATTTCACCTCTACACTAGGAATTCCGCTTTCCTCTGCCAAACTCTAGCCACCCAGTATTAAACGCAGTTCCTAGGTTAAGCCTAGGGCTTTCACGTCTAACTTAAGTGGCCGCCTACGCGCCCTTTATACCCAATTCAGTCACGA
+
CCCCCGGGGGGGGGGGGGGGGGGGGGGGGGFGGGGGGGGGDGGGGGGGGGGGGGGGGGGGGGGGFGGGGGGGGGGGGGGGGGGGGGGGGGGGGGGFGGGGGGGGGGGGGGGGGGGFGFGGGFGGCFGGGFEGDGGGGFGFFFGFFFGFGFGDDDGFFGGBF+CFDDDGFGFFEFFFFF7@FGGFCFGFFGCFA?@DFFGDFFB=EBFE@E5AEFCCB4?==@>A@D?DD<@ECCCCC)08C>C?C<9)/(
@M00200:205:000000000-AKKM3:1:1101:20176:7499 2:N:0:1
TACTAGGTATCTAATCCCCTTCGCTCCCCTAGCTTTCGTACCTCAGCGTCAGAAGAGACCCAGTAAGCCGCTTTCGCCACCGGTGTTCCTGCTGATATCAACGCATTTCACCGCTCCACCATCAGTTCCGCTTACCTCTGTCTCCCTCAAGCACTGCAGTATCGGGCGCACTTCCTCGGTTGAGCCGAGGGCTTTCACACACGACTAACAGCGCCGCCTACGTACCCTTTCAGCCCAATTCAGTCA
+
CCCCBEGGGGGGFCFFGAFGCFGGGGGGGFDCFG,CFGFEFGGGGGGGGE,BFFF<@FFGGGGGACEF<FGGG,EBF@@F<E@FEGGGEFF,EFGFGGGGDFEFEG@FGGFEDGEFGGGFDCF9<EDF=ECEDEFFFFGBDE,29:FD6?,?,6=:@CC9ECD0=?D>BG*8CEFC=979:*C0;8:9AD7AF:?++>9;(/5(:=;<@@AFF>E81D331889819*0*.)).41*,2)))6.6.
@M00200:205:000000000-AKKM3:1:1101:11853:7509 2:N:0:1
TACAAGGGTATCTAATCCCGTTTGCTCCCCTGGCTTTCGTGTCTCAGCGTCAGCACACTCCCAGCTACCTGTTTTCACCATTGGCGTTCCAAATGATATCTACGCATTTCACCGCTCCACCATTTGTTCCGGTAGCCCCTAAGTGGCTCAAGACACCCAGTATACCAAGCAGTTCCACGGGTGAGCCGTGGGATTTCACAAGGTACTTAGGCATCCGCCTACACACGCTTTAAACCCAATTCAGTCA
+
CCCCCGGGGGGGGGGGGGGGGGGGGGGGGGGGGGGGGGGGGGGGGGGGGGGGGGGGGGGGGGGGGGDGGGGGGFGGGGGGGGG8FEFGGGGGGGGGGFGGGGGGGGGGGGGGGGGDGGGGGGGGGGGGGGGDDEGGFFGFFGGFGFGFGFG6DDGFFEGFFFFGFFFGFGFDFCFFFFGDGGDGFGGADGDDAFGGFFGFEDDF;CFEE@@@EFG?AGFDFFFFFGDG5?5@CEB@C;=1;<EE<43
@M00200:205:000000000-AKKM3:1:1101:8368:7511 2:N:0:1
TACTAGGGTATCTAATCCCGTTTGCTCCCCTAGCTTTCGCGCCTCAGCGTCAGTATCGGTCCAGGAAGCCGCCTTCGCCACCGGTGTTCCTCCGGATATCTACGCATTTCACCGCTACACCCGGAATTCCGCTTCCCTCTCCCGAACTCAAGCCCTGCTGTATCCCTTGCAGTTCCCCAGTTGAGCCGGGGGATTTCACAAGGGACTGACAGGACCGCCTACGCGCCCTTTATGCCCAATTCAGTCAAGCT
+
CCCCCGGGGGGGGGGGGFGGGGGGGGGGGGGGGGGGGGGGGGGGGGGGGGGGGGGGGGGEGGGGGFGGGGGGGGDGFGGGGGGGGGGGGGGGGGGGGGFGGGGGGGGGGGGGGGGFGGGGGGGGGEGGGGFGGGGGGFGFFGGBGFGFGFGFFGGFFGGFGCCFFFGFAGFFFFFFFFD5D7>+6DGF?DCA3*6>FCFF3=0:(31;@FEE01BC;GFFFFF)-17<7<).69A2@>:7<24)5:9))))
@M00200:205:000000000-AKKM3:1:1101:4463:7519 2:N:0:1
TACCGGGGTATCTAATCCTGTTCGCTCCCCACACTTTCGCTCCTCAGCGTCAGGTAATGCCCAGAGAACCGCCTTCGCCACCGGTGTTCCTCCTGATATCTGCGCATTTCACCGCTACACCAGGAATTCCGTTCTCCCCTGCATACCTCTAGTCAGCCCGTATCGGAAGCAGGCTCGGGGTTAAGCCCCGAGTTTTCACTCCCGACGTGACAAACCGCCTACGAGCCCTTTAAACCCAATTCAGTCA
+
CCCCCGGGGDGGGGGGGGGGGGGGGGGGGGGGGGFGGGGGGGGGGGGGGGGGGGGGGGGGGGGGGG8FFGCGGGGGGGGGEGGDEGGGGGGGGGGGGGGGFGGDGEEGGFFGGGGFCGGGGGFE@GGGGGGFFGGGG5EDFGCDEFGDFFGGGGFFFGGFGGBFF>7>DGFFFA9AEEDBG5C;FGCAFCEEFCFFFFFF=;<B;BFFFFF?C1:E0>:11:1)(27F54?A2<ABGB0(54<<<AA
@M00200:205:000000000-AKKM3:1:1101:24857:7536 2:N:0:1
TACCCGGGTATCTAATCCCGTTCGCTACCCACGCTTTCGTGTTTCAGTGTCAGATGTGCGCCAGTGAATTGCCTTCGCTTTTGGTGTTCCCCATGATATCAACGGATTTCACCCCTACTCCATGAGTTCCATTCACCCCTCGCACCCTCAAGTCTCTCCGTTTCCACTGCAAGTTTCGGGTTGAGCCCGAAATTTTGACAGAAGACTAAAGAAACCACCTACACACCCTTTAAACCCAATTCATACAAGA
+
CCCCCGGGGGGGGGGGGGGGGGGGGGGGGGGGGGGGGGGGGGGGGGGGGGGGEGGGGFGEGGGGGGDGGFGGGGGGGGGGGGGDGGGGGGGGGGGGGGGGFFGCFEEGFFGGGGGFGGGGGGGGGGGGGGGFGGGGGFGFEGGFGFDDGFGFGGGFFGGDFFDGEFGGBF+*+:?EFEDDFGCGFCFFFGDFFFFG91EEEBEEE=;B:E=*54:FBG?@B=:)*48CCC.9*9;=C<@;><3))9<348
@M00200:205:000000000-AKKM3:1:1101:12923:7544 2:N:0:1
TACGGGGGTATCTAATCCCGTTTGCTCCCCTGGCTTTCGCGCCTCAGCGTCAATACCGGTCCAGGATGCCGCCTTCGCCACCGATGTTCCTCCAGATATCTACGCATTTCACCGCTACACCTGGAATTCCACATCCCTCTCCCGGCTTCAAGCCTGTCAGTCTCGGACGCAGTTCCCGGGTTGAGCCCGGGGATTTCACGTTCGACTTAGCAGGCCGCCTACGCGCCCTTTAAACCCAGTTCAGTCA
+
CCCCCGGGGGGGGGGGGGGGGGGDGGGGGGGGFGGGGGGGGGGGGGGGGGGGGGGGGGGGGGGGGGGFGGGGGGGGGGGGGGGGGGGGGGGGGGGGGGGGGGGGGGGGGGGGGGGFGGGGGGGGAGGGGGFGGFGGGFG5FGGFG*==FFGFGGGFFGDCGFEFE>>EBGF4?AECFED)=CD4;FFF>DE>)E?FFFGF@@@@:<F?<BFFA:EEFGF::7?D>EFGDD)46AA?G00()-6<B9)
@M00200:205:000000000-AKKM3:1:1101:14901:7561 2:N:0:1
TACGAGGGTATCTAATCCCGTTTACTACCCTAGCTGTCGCGTCTGAGTGTCAGAAACAGACCAGAAGATCGCCTTCGCCACTGGTGTTCCTCCCGATATCTACGCATTTCACCACTACACCGGGATTTCCATCTTCCTCTTCTGCTCTCGAGCCCGGTAGTATTAGACGACCTCTCCCAGTTGAGCCGGGAGATTTCACGCCTAACTTACCAAGCCACCTGCACGCGCTTTATGCCCAATTCAGTCACGAT
+
CCCCCGGGGGGGGGGGGGGGGGGGGGGGGGGFCFGGGGGGGGGGGCFGGGGGFFEGGGGGGGGFGGGGGGFEGGGGGGGGGGGCGGGGGGFGGGD:FGGGGFFGGGGGFGGGGGGFDGGGGCCGCCGGFGGGGGGGFFGFFGFBFFGFGFG=EGGF>GDFGF>FE?=D>EFFFFFFFA6*6@>9CCF**@C4>FF>FEG9BBF(7BFEFEFF;(8A=FF@;@@F?C>CD<7CFEF<C;?7<<66>BF)(((
@M00200:205:000000000-AKKM3:1:1101:22981:7562 2:N:0:1
TACTAGGGTATCTAATCCTGTTTGCTCCCCACGCTTTCGTGCCTCAGTGTCAGTTGCGCACCAGTAGGGCCCCTTCGGCTCTGGCCTTCCGAGCAATATCTACGCATTTCACCGCTACACTGCTCGTTCCCCCTACCCCTCACGCACTCAAGTTCGCCAGTATCAAAGGCAGTTCCACGGTTGGGCCGCGGGATTTCACCCCTGACTTAACAAACCACCTACGCACCCTTTATACCCAATTCAGTCA
+
CCCCCGGGGGGGGGGGGGGGGGGGGGGGGGGGEGGGGGGGGGGGGGGGGGGFGGGGGGGGGGGFGGGGGGGGGGGGGGGGGGGCGGGGGGD7:FGGGGGGGGGDGGFGGFCFGGD?GFGGGGGGEEGGGGGGDCGGFFG5:FGFG>GFFBDFFDGEAG6AEDFFBFGG5FFFFFFFFFG*@EDCECF?DDGE4CFCFCFB=:@0;EEEE<>E37CFFGF@;473(=>D<*))6464<?:?4)-5>AD
@M00200:205:000000000-AKKM3:1:1101:4288:7568 2:N:0:1
TACTCGGGTATCTAATCCTGTTTGCTCCCCACGCTTTCGCGTCTCAGCGTCAGTATCCAACCAGGGGGCCGCCTTCGCCACCGGTGTTCCTCCCGATATCTACGCATTTCACCGCTACACCGGGAATTCCACCCCCCTCTTCGATACTCTAGCTTGCCAGTTTCATGCGTCGTTCCCCGGTTAAGCCGGGGGATTTCACACATGACTTCGCAAACCGCCTACACGCCCTTTAAACCCACTTCAGTCAAGAC
+
CCCCCGGGGEGGGGGGGGGGGGAFGGGGGGGGGGGGGGG,CFGGGGGGGGGGGGGGGG9@@F7FCC+:F:CFGGGGGGEF:FGCCEFGG;=FEFGGGEGGGG<FFECFFEFFFEGFGG?DDEC77=?FGG:F?8+@EEE@?AC*<;DED6FFF7CAFFF42=*+/=>CDCA>?(?)16D3C?<+1;68A<E35=FFFA94:::344:))-(4,3:*-93(4020(27>)24:)6<:C1(34))6<FF2,)(
@M00200:205:000000000-AKKM3:1:1101:11881:7579 2:N:0:1
TACGCGGGTATCTAATCCTGTTCGCTCCCCATGCTTTCGCTTCTCAGCGTCAGTAGTGGCCCAGAGACCTGCCTTCGCCATCGGTGTTCCTCCTGATATCTGCGCATTTCACCGCTACACCAGGAATTCCAGTCTCCCCTACCACACTCTAGTCTGCCCGTACCCACTGCAAGTCCGGGGTTGAGCCCCGGATTTTCACAGCAGACGCGACAAACCGCCTACAAGCTCTTTAAGCCCAATTCAGTCA
+
CCCCCGGGGGGGGGFGGGGGGGGGGGGGGGGGGGGGGGEGGGGGGGGGGGGGGGGGGGGGGGGGGGGGGGFGGGGGGGGGGGEEGGGGGGGGGGGGGGGGGGGGGGGGGGGGGGGFGGGGGGGGD8=FGGGGGGGGAFCDFGGFGFGDGFC@FGGBFGGBGGFDFFGF5FF*ACFFFFGFFGDGFDFFFGD>AEGGFFFFFBB2-6:B@6BB9DGCBDF?0:(18C/9:74<<<A7F6(4-6)4:<2
@M00200:205:000000000-AKKM3:1:1101:20459:7583 2:N:0:1
TACTGGGGTATCTAATCCTGTTTGATCCCCACGCTTTCGTGCCTCAGCGTCAATATATGCTTAGTTAGCTGCCTTCGCAATCGGTGTTCTATAACATATCTATGCATTTCACCGCTACATGTTATATTCCGCCAACCTCAACATAATTCAAGGCCAATAGTATCCAGGGCAGTTTCCGAGTTGAGCTCGGAGATTTCACCCCAGACTTAAAGGCCCGCCTACACCCACTTTAAACCCACTTCAGTCAAGA
+
CCCCCEGGGGGGFGGGGGGGGGGGGGGGGGGGDGGGGGGGGGGGGGGGGGGGGGGGGGGGGGGFGGGGGGGGGGGGGGGEEGGCEGGGGGCFGAFGGGGGGGGGFGGGGGFGGEGFGGGGGGGAFGGGGGCEGEGGGFGEFGGFG?FFGFF?CGG6DG67=@D=EFC8:EFDFEFFFFG5FEGG*8EF>DG*<FFCC7EEFFD>DFEC;EFE*58@BCBADFF*)4/?*;@5483:C>(343CEC<3?<4
@M00200:205:000000000-AKKM3:1:1101:14275:7591 2:N:0:1
TACGAGGGTATCTAATCCCGTTTGCTCCCCACGCTTTCGCGCCTCAGCGTCAGGGAATGCCCAGAGACCCGCCTTCGCCACCGGTGTTCCTCCCGATCTCTACACATTTCACCGCTACACCGGGAATTCCAGTCTCCTCTGCATCCCTCAAGAACGGCAGTATCGGCCGACGTTCTTCGGTTGGGCCGAAGGATTTCACGACCGACTTGCCATCCCGCCTACGCGCCCTTTAAACCCAGTTCAGTCAAGAC
+
CCCCCGGGGGGGGGGGGGGGGGGGGGGGGGGGGGGGGGGGGGGGGGGGGGGGGGGGFGGGGGGFFFGGGGGGGGGGGGFGGGGGGGGGGGGGGGGGGGFGGGGGGGGFGGGGGGEECGCFGGGGBECFGEGGGGFFGFGFFGFFGFGFGFCCEGGEB80@,DEGAEGD5?EFEFFFFFGFGCD4>F55:8EBFGGFF?E?0161(31().:AA?FFBG@B670)(2>D)*3>)--,;:((.6<:)6628<(
@M00200:205:000000000-AKKM3:1:1101:20134:7597 2:N:0:1
TACAAGGGTATCTAATCCTGTTTGCTACCCACGCTTTCGCTCCTCAGCGTCAGTGCCGGCCCAGACCACCGCCTTCGCCACCGGTGTTCCTCCTGATATCTGCGCATTTCACCGCTACACCAGGAATTCCGTGGTCCCCTACCGGACTCTAGCCATGGCAGTATCGAGTGGCGTCTCCAGGTTGAGCCTGGAGGTTTCACACCCGACTTGCCAAGCCGCCTACGAGCTCTTTAAGCCCAATTCAGTCA
+
CCCCCGGGGGGGGGGGGGGGGGGGGGGGGGGGGGGGGGGGGFGGGGGGGGGGGGGGGGGGGGGGGGGGGGGGGGGGDFEGGGGEFGGGGGGGGGGGGGGGGGGGGGGGGGGGGGGDGGGGGGCGDFFGGGGGGGGGCFFDFGGFGFGFGFG9EGGFFGGFGGCGFFGGCD>DBD>AFFGAFF>FFEFFFGCAFDECFEB?C;@@(5>92;C@EEGF;356163A0*05>C)6)6><E0(4<2>><6AD
@M00200:205:000000000-AKKM3:1:1101:22339:7598 2:N:0:1
TACGAGGGTATCTAATCCTGTTTGCTCCCCACGCTGTCGCGCCTCAGCGTCAGCCACAGCCCAGCAGGCCGCCTTCGCCACCGGTGTTCTTCCGGATCTCTACGCATTCCACCGCTACACCCGGAATTCCACCTGCCTCTACTGTGCTCGAGTGCACCAGTTCGCACGGCCGACCCGAAGTTGAGCCTCGGGCTTTCACCGCACGCTTGATGCACCGCCTACGCGCCCCTTATACCCAACTCAGTCAAGAC
+
CCCCCGGGGGGGGGGGGGGGGGGGGGGGGGGGGGGGGGGGGGGGGGGGGGGGGGGGGGGGGGGGGGGGGGGGGGGGGGGGEFFGGGGGGGGGGGGGGGGGGGGGGGGGGGGGGGGEGGFGGGGGGGGGGGGGGGGGGFGFFGFBGFGEGFG7DCFFFGGFFFECFFGGAG>2>B>AD;)?CEF7FGG;A<EDFEGGFFGE;:(69>?::?BABAFG;GF041379EBG)9(.4<><EFF(.4<4)6<44<(
@M00200:205:000000000-AKKM3:1:1101:23217:7619 2:N:0:1
TACGCGGGTATCTAATCCTGTTTGCTCCCCACGCTTTCGCACCTCAGCGTCAGTACCGAGCCAGTGAGCCGCCTTCGCCACTGGTGTTCCTCCGAATATCTACGAATTTCACCTCTACACTCGGAATTCCACTCACCTCTCTCGGACTCGAGATTGCCAGTATGAAAGGCAGTTCCGGGGTTGAGCCCCGGGATTTCACCCCTCACTTAACAATCCGCCTACGTGCGCTTTCAACCCCGTTCGGTCA
+
CCCCCGGGGGGGGGGGGGGGGGGGGGGGGGGGGGGGGGGGGGGGGGGGGGGGGGGGGGGGGGGGGGGGGGGGGGGGGGGGGGGGGGGGGGGGGGGGGGGGGGGGG?FGGGGGGGGFGGGGGGGGGGGGGGGGGGGGGDFDFGGEF>888D8CCFG55EFFGGFGC9DGAGFDFFFFEEDFGGG>FGGFFDEFEDFFFC?3=9D;7D<99CAEEFGGFFB;(6(7,875)7:4:<A?C((,(((4:B?
@M00200:205:000000000-AKKM3:1:1101:26685:7636 2:N:0:1
TACAGGGGTATCTAATCCCGTTTGCTCCCCACGCCTTCGCGCCTCAGCGTCAGGGTGCGCCCAGAGCCCCGCCTTCGCCACCGGTGTTCCTCCCGATCTCTACACATTTCACCGCTACACCGGGAATTCCAGGCTCCTCTGCGCCCCTCAAGAAAACCAGTTTCGGCCGACCCCCGCGAGTTGAGCCCGCGGATTTCACGACCGACTTGGCCTCCCGCCTACGCGCCCTTTATACCCAGTTCAGTCA
+
CCCCCGGGGGGGGGGGGGGGGGGGGGGGGGGGGGGGGGGGGGGGGFGGGGGGGGGGGGGGGGGGGGGGGGGGGGGGGGGGGGGGGGGGGGGGGGGGGGGGGGGFGGGGGGDGGCDFGGGGGGDG@EFGFGGFGCCF>FGC?EGAE@DFGFGGGFG*;EGFCFEG=>>EFGDFFDFFFFGFEDGFFGFFADGFFECFF5:?FF>;((28>?B?>FGG>GEBFF(04C5CC4)4<A):EB:4-:<9.)-
@M00200:205:000000000-AKKM3:1:1101:25270:7640 2:N:0:1
TACTAGGGTATCTAATCCCGTTTGCTCCCCTAGCTTTCGCGCCTCAGCGTCAGTGTCGGTCCAGGGACTCGCCTTCGCCACTGGTGTTCCACTTGATATCTACGCATTTCACTGCTACACCAAGTATTCCAGTCCCCCCTCCAAGCCTCTAGCAGAATAGTATCCCGTGACTTTTCGCCGTTGAGCTGCGCGCTTTCACACGAGACTTACCCCACCACCTACGCACCCTTTAAACCCAGTTCAGTCA
+
CCCCCGGGGGGGGGGGGGGCGGGGGGGGGGGFFGGGGGGC@EGGGGGGGGGEGGDGGEGFGC@FEGEFGGGGGGGGGGGGGGGFGFGGGFDEFFCEGFGGGF<DGGGGGGGGGGGFGGCFGGCGAFGFGGAADFDF,9E5AC=FGF8DG?=FEG7F*7D8D@DGE6+63@DB99EF5>+<FC67A:@**;*3:=C7>6?/6>25==@96.;7@5C573>DEE;:?GBD*04))9<@E(1/9>9).)4
@M00200:205:000000000-AKKM3:1:1101:23516:7646 2:N:0:1
TACCGGGGTATCTAATCCCGTTTGCTCCCCACGCTTTCGCGCCTCAGCGTCAGGAAATGCCCAGAGACCCGCCTTCGCCACCGGTGTTCCTCCCGATCTCTACACATTTCACCGCTACACCGGGAATTCCAGTCTCCTCTGCATCCCTCAAGAACGGCAGTATCAGCCGACGTTTCTCGGTTGAGCCGAGAGATTTCACGACTGACTTGCCATCCCGCCTACGCGCCCTTTAAACCCAATTCAGTCACGAT
+
CCCCCGGGGGGGGGGGGGGGGGGGGGGGGGGGGGGGGGGGGGGGGGGGGGGGGGGGGGGGGGGGGGGGGGGGGGGGGGGGGGGDGGGGGGGGFGGGGGGGGGGGGGGGGGGGGCGFGGGGGGGGGGGGGGGGGGFGGFGFFGGFGFGFGFGDFFFBEGGEFDEFFFGGEGEFFFFFFFGFGGGGFGGEBCC>FDEGFCF3(6;BF@A<AC1)9@EF6DFBFF:B9E:CC*2A<A<?E<F244)-))6),2,
@M00200:205:000000000-AKKM3:1:1101:15630:7649 2:N:0:1
TACTAGGGTATCTAATCCTGTTTGCTCCCCACGCTGTCGCGCCTCAGCGTCAGCCACTGCCCAGCAGGCCGCCTTCGCCACCGGTGTTCTTCCGGATCTCTACGCATTCCACCGCTACACCCGGAATTCCGCCTGCCTCTACAGTGCTCGAGCGGCACAGTTCGCATGGCCGACCCGGGGTTGAGCCCCAGGCTTTCACCACACGCTTACGCCGCCGCCTACGCGCCCTTTATACCCAGTTCAGTCA
+
CCCCCGGGGGGGGGGGGGGGGGGGGGGGGGGGGGGGGGCGCFGGGGGGGGGGGGGGGGGGGGGGGGGGGGGGGGGGGGGGGGG>FGGGGGGGGGCFGGGGGGGGGGGGGGGGGGGFGGGGGGGGEGGGGGCEGGGGGFGFFGGBGDGFGBC+@CDFDE5*@FEGFDGGFGFFEFFFFED3<EDGAFFFFGGFFGGFFCGFEF@?BFFFFFFFB>GG9DFFFF?EFGDG3589AAAAE?1?D26<-:9
@M00200:205:000000000-AKKM3:1:1101:14153:7666 2:N:0:1
TACTGGGGTATCTAATCCCGTTTGCTCCCCTGGCTTTCGTGTCTCAGCGTCAGCGAGGTCCCCAGTCATCTGTTTTCACCGTCGGCGTTCCAAACGATATCTACGCATTTCACCGCTCCACCGTTTGTTCCGATGACCCCTAGACCGCTCAAGACCGCCAGTATGCCCGGCCGTTCCCCGGTTGAGCCGGGGGATTTCACGCGGGCACTTAACGGTCCGCCTACACACGCTTTACACCCAGTTCAGTCAA
+
CCCCCGGGGGGGGGGGGGGGGGGGGGGGGGGGGGGGGGGGGGGGGGGGGGGCEGGGGGGGGGGGGGGGGGGGFGGGGGGGEAFEEFGGFEGGFFGDFGG7FGFGGEEGG9DFGGCADGGFGGCGGFGGFGFGCGD9FFDAFGGFGFGBDBEGF=FFFGGFGGAFEFGFDDA55A>FFFF>ECDCFCFADD58A5=C*6<<?BF>>>;6?:<4<08/4979,(3<7C*><CBBB25>F1480(.6<).<2-
@M00200:205:000000000-AKKM3:1:1101:5550:7693 2:N:0:1
TACACGGGTATCTAATCCTGTTTGCTCCCCACGCTTTCGCGCCTCAGCGTCAGTACCAGTCCAGTGAGCCGCCTTCGCCACTGGTGTTCCTCCCAATATCTACGCATTTCACCGCTACACTGGGAATTCCACTCACCTCTCCTGGTCTCAAGCCATGCAGTTTGACAGGCAGTTCCTCGGTTAAGCCGAGGGATTTCACCCGTCACTTGCAAAGCCGCCTACGCGCCCTTTAAGCCCAATTCAGTCA
+
CCCCCGGGGGGGGGGGGGGGGGGGGGGGGG8FGGGGGGGGDGGGGGGGGGGGGGGGGGGGGGGFGGGGGGGGGGGGGGGGGGGGGGGGGGGGGGGEGGGAFGGCFGGGGGGGGGGFGGGGGGFFF,@?FGGGGGGGGFDDFFCF?FGCGFGGGGGFFFGFGGEGFFGGFGFFFFFFFFDBEGGCAFCDFGGFEFFFFCFBB====AEEFEFF>EGG2D?@F;?E;EFGDG3)9A9;C@F:):AABBB
@M00200:205:000000000-AKKM3:1:1101:19067:7701 2:N:0:1
TACTCGGGTATCTAATCCTGTTTGCTCCCCACGCTTTCGCGCCTCAGCGTCAGTATCGGGCCAGTGAGCCGCCTTCGCTTCTGGTGTTCCTCCGAATATCTACGAATTTCACCTCTACACTCGGAATTCCACTCACCTCTCCCGAACTCCAGACATCCAGTATCAAAGGCAGTTCCAGGGTTGAGCCCTGGGATTTCACCCATGACTTAAATATCCGCCTACGCGCCCTTTATGCCCAATTCAGTCA
+
CCCCCGGGGGGGGGGGGGGGGGGGGGGGGGGGGGGGGGGGCGGGGGGGGGGGGGAFGGGGGGGGGGFGGGGGGGGGGGGGGGGGGGGGGGGGGGGGGGGGGGGFFFGGGGGGGGGFGGGGGGDGFGGGGGGGGGGGGFGEFGGFGFGFGFG6EDGFFGGFGGFGFFFGFGFF97CFFF7>>GGG5DFFFCC5AFGCB4<=@B==BBC<C6AEEFFC27?DFF9?@EEG5C46C593B)81>ECE<CA
@M00200:205:000000000-AKKM3:1:1101:5702:7707 2:N:0:1
TACTGGGGTATCTAATCCTGTTTGCTCCCCACGCTTTCGTGCCTGAACGTCGGTGCTGGTCCAGGAAGCCGCTTTCGCCACTGATGTTCCTTCCGATATCTACGCATTTCACCGCTACACCGGAAATTCCGCTTCCCTCTACCGCACCCTAGCTATTCAGTCTCGAATGCAATTCCCAGGTTGAGCCCGGGGCTTTCCCACCCGACTTACATCGCCGTCTACTCACGCTTTAAACCCATTTCAGTCAAGTT
+
CCCCCGGGGGGGGGGGGGGGGGGGGFGGGGGGGGGGGGGGDFGGGGGGGEFEEECDG@<EGGGFGGGGGG@FGEGGDGGCFC@FGGF9FFGGGGGG7FGGDEDEGGCGGGFGG==?DG8FFGG>FCG;FDGGDGC8@FEDFEEFGF+8=DDCFGCFFGGFGGEGF6CGFG+3<=FFCC69@<C**5,99*=44;6?+8=>@>@2(/(64);)1,=8(22,/9)/)+28*1(-4)421,()).-5).642--
@M00200:205:000000000-AKKM3:1:1101:14470:7716 2:N:0:1
TACTCGGGTATCTAATCCAGTTCGCTCCCCACGCTGTCGCACATGAGCGTCAGCAAATGCCCAGCCAGCTGGCTTCCCCTTGGGTGTTCCTGCCGACTCTACGCATTTCACCACTACACCGGCAATTCCACTGGCCTCTGCATCGCTCCAGTTATGGCGTATCGGCACGCATCCCACTGTTAAGCAGTGGACTTTCAGCACCGACGCCCACAACCGCCTGCGTGCGCCTTAAACCCCGTTCCGTCACGACC
+
CCCCCGGGGGGGGGGGGGGGGGGGGGGGGGGGDGGGGGGGGG7ECFFGGGGGDGC@FGGGGGGDGGGGGGGGGGGGGGGGFGEFGGGGGGGFGGGGGGGGGGGGCEFFDFGGGGGFGFGGGGGGEFFGGGGGGFDGGFGFFGFFGFGFGFGFG9DFFGGDGGFDFF6CEGEDEFF5CF*+@:7CA<CFF>6AFFG:+*=*09(59(869216,8E/1C)31,830*.*75444<:B*,:28<048?(-1(-
@M00200:205:000000000-AKKM3:1:1101:3078:7721 2:N:0:1
TACTGGGGTATCTAATCCCGTTTGCTCCCCTAGCTTTCGCGCCTCAGCGTCAGTAACAGACCAGAGAGCCGCTTTCGCCACCGGCGTTCCTCCTGATATCTACGCATTTCACCGCTCCACCAGGAATTCCGCTCTCCCCTCCTGTACTCTAGCCCGACAGTATCCTGTGCAATTCCCCGGTTAAGCCGGGGGCTTTCACACAGGACTTATCAGACCGCCTACGCGCTCTTTAAACCCAGTTCAGTCAACAT
+
CCCCCFFGFGFGGGGGFGGGGGGGGGGCGEGFGGGGFE:CFGGCGGGGGGGGGGFFGGGGGGGCGGGDGGGGG,=F7CEBFF@FGGGGGGFFGGGGGGCGGGGFGGGGA;=FF6EAC:,ED@E7A4DDFGFDGGGGFFGBDEGFGF?>DFGD9DFEFGG>;DCCEF7D>FFFCEFFAFG5>43:A7EE>)4):CFGBFGE@(7(:(;@CECEE@E:>DDFFF<>>57D57A>>4<3;,,.)6<<<<9<),(
@M00200:205:000000000-AKKM3:1:1101:7449:7723 2:N:0:1
TACGGGGGTATCTAATCCAGTTCGCTCCCCACGCTGTCGCACCTCAGCGTCAGCTCATGCCCAGTCCGCTGGCTTCCCCTTGGGTGTTCCTGCCGATCTCTACGCATTTCACCACTACACCGGCAATTCCACGGACCTCTGCATGGCTCCAGTCACGGCGTATCGGCACGCGACCCACCGTTAAGCGGTGGGCTTTCAGCACCGACGCCCGCGACCGCCTGCGCGCGCTTTAAGCCCCGTTCAGTCA
+
CCCCCGGGGGGGGFGGGGGDFGGGGGGGGGGGGGGGGGFGGGGDGGGGGGGGFGDGGGGGGGGGGGGGGGFCGGGGGGGGGG@FGGGGGGGGGGDDEGGGGGGGGGGGGGGGGGGBFGGFFG7BF=FFGGGGGE>EGFGEFGGFFFGCGFCFFFFF>EC?E>AGFFGEFGD9B0BD:EG>F5D3;?E))1:7>CFFFFGA<23;BF>FFF>119EE>GFF6<2>48.))14))6<4;-12:B(44:2
@M00200:205:000000000-AKKM3:1:1101:16756:7744 2:N:0:1
TACGGGGGTATCTAATCCTGTTTGCTCCCCACGCTTTCGTGCCTCAGCGTCAGGACAGGCCCAGCGGGCCGTCTTCACCATCGGCGTTCCCGTAGATATCTACGCATTTCACCGCTCCACCTACGGTTCCGCCCGCCCATACCTGCCTCGAGACCGCTCGTTCGCCCCGCAGTTCCCCGGTTGAGCCGGGGGATTTCACGGGACGCGTGTCGGTCCGCCTACGCACCCTTTATACCCAATTCCGTCA
+
CCCCCGGGGGGGGGGGGGGGGGGGGGGGGGGGGGGGGGGGGGGGGGGGGGGGGGGGGGFGGGGGGDDCGGGGGGGGGGGGGGDEGGFGGGGFGGGGGGGGGGGFG6CGGFGGGGGFGGGGGFDGB=DGEGGGGGGGEDG@5FGFGFGFGDDDGGGFF8C5/98:1BDGAEE>FFFF98CEEGD4:EF>DD=>5C69FFC0:(49>79028?:;>EE9D>60<?F:EFD*90.))66C?(345),,3,
@M00200:205:000000000-AKKM3:1:1101:8952:7760 2:N:0:1
TACAAGGGTATCTAATCCCGTTTGCTCCCCTGACCTTCGTGCATCAGTGTCAGATACTGTCCAGGATCTCGCCTTCGCCACTAGTGTTCCTCTCGATATCTACGCATTTCACTGCTACACCGAGAATTCCAGATCCCCCTCCAGTTCTCTAGCATGGGAGTATCGGATGCTATTCGGAGGTTGAGCCCCCGGATTTCACATCTGACTTTCAACGCCACCTACGCACCCTTTATACCCAGTTCAGTCA
+
CCCCCFGGGGGGGGF9EFFCFCGDFGGFGGGGGGGGGFFGGGGGGGGGGGFGGGGGEFEFGGGGGFFGGGGCFGGGGGGGGGFDFGGGGGGGGGEGFFEFGGGGD>FGGGGGGGGFGG=AEEGGCEDGGGGGFFGC8D>5@GGFGFGFGFGGGGDFFG?BEGCG)9=@AFF=;DFFF?8>F@FFFGG?>CEE>EEFFECE55;;ACCFFE7;AAD8@GFDE(5:2C5C54;CEEC.?32E)6))/9;
@M00200:205:000000000-AKKM3:1:1101:8369:7765 2:N:0:1
TACGAGGGTATCTAATCCCGTTTGCTCCCCTAGCTTTCGCGCCTCAGCGTCAGTAGCAGGCCAGGTGGGCGCCTTCGCCACCGGTGTTCCTCCAGATATCTACGCATTTCACCGCTACACCTGGAATTCCCCCACCCTCTCCTGTACTCAAGCTCAGCAGTTTGGGATGCCGGTCCCCGGGTGAGCCGGGGCATTTCACATCCCACTTACCGAACCGCCTACACGCCCTTTATACCCAATTCAGTCACGAT
+
CCCCCGGGGGGGGGGGGGGGGGGGGGGGGGGGGGGGGGGG:CGGGGGGGGGGGGGGGGGGGGGGGGGCCFGGGGGG<FGGGGGEGGGGGGGGGGFFGGGGGGGGGGGFGGGGGGGFGGGGGGGFFGGGGGGGGGGGG?FFFGG?E<EEGBF=FGGF?CGFGG9=5>GCBFFFEBFFFF54CC4CFGGBED*5AF=@FEGFFE@FFF@@CAF?;@GGFGFF?BFFFG5D<25)<BA<CB??FA::AFA4(((
@M00200:205:000000000-AKKM3:1:1101:9308:7771 2:N:0:1
TACAGGGGTATCTAATCCTGTTTGCTCCCCTAGCTTTCGTGCCTCAGTGTCAGGAGTTGTCCAGGGACTCGCCTTCGCCACCGGTGTTCCTCTCGATATCCACGCATTTCACTGCTCCACCGAGAATTCCACTCCCCCCTTCAACCCTCTATCCCAGTAGTTTCCGATGCAGTTTCGGATTTGAGCTCCGATACTTCACATCAGACTTACCTGACCCCCTACGCACCCTTTATCACCAATTCAGTCCATAC
+
@,,BCEC+FC<F@<@FFGGGC<C<C<FGGGGG,C<EFE:F,B<,FFGGGGGGF<E:FGAA@ECEG,CFEFC>+@B:,8@CFGG+@>BFGGDGGG7<F<=F,,:CBE,B;EEFGCFF+B8?4@+6+44,CDD,69=869C5DF=FGFG)=:@+@=+@58@+@99@;98C5EB6DEFFF50*8D:C*37*;*@95*@++14865A**:6:1*6A9=E,(//889252=><3*/)))))5),6..5??E3)))(
@M00200:205:000000000-AKKM3:1:1101:5606:7774 2:N:0:1
TACTAGGGTATCTAATCCCGTTCGCTCCCCTGGCTTTCGCGCCTCAGCGTCAGTGTCGGCCCAGCTACCCGCCTTCGCCGCAGGTGTTCCTCTCGATATCTACGCATTTCACCGCTACACCGAGAATTCCAGTAGCCCCTTCCGCACTCTAGCACGACAGTATCACTTGGCCGCTCCGGGTTAAGCCCGGAGATTTCACAAGTGACTTGTTGCGCCGCCTACGCGCGCTTTAAGCCCACTTCAGTAA
+
CCCCCGGGGGGGGGGGGGGGGGGGGGGGGGGGGFGGGGGGGGGGGGGGGGGGGGGGGGGGGGGGGGGGGGGGGGGGGGGGGGGGFCGGGGGGGGGGGGGGGGGGGGGGGGGGGGGFGGDGFGGDGEGAD=FGGGGGCFEDFGFEGEG=GFGFG??BFGGEFGCC@>FAAGF@?>?BAED:FEG+6CFFFGGFFFGF8?CC@FCEFF?73><;<(8=4C>:1:?>>G)19/25.<A08:((6324<))
@M00200:205:000000000-AKKM3:1:1101:27751:7778 2:N:0:1
TACAGGGGTATCTAATCCCGTTCGCTCCCCTAGCTTTCGTCCCTCAGCGTCAGAAAAGACCCAGTGGGCCGCTTTCGCCTCCGGTGTTCCTGATGATATCAACGCATTTCACCGCTCCACCATCAGTTCCGCCCACCTCTATCTTCCTCAAGCACGCCGGTTTGAAGCGCAATTCCTCGGTTGAGCCGGGGGATTTCACACCTCACCTAACATGCCGCCTACGGACTCCTTACGCCCAATTCAGTCAAGAC
+
CC@CCEGGCE@GFGFGFCFG@6CFFDFEGGGGDFGGFG7FFEECCFGGGEGGCFGGFCFFEECFGCC<DGGCC,4CFGCC=E=>@7FCEE=FAFGAFGAFEDA:BCGDFGGFF+@5@:FGGF9E<E;CFEEG>E8=EFFF5DFCFFGEFFFCGGG55=C5@6>+:B7FFC>)*88B6BDEFED4>8?>4?5>5*2;=3C?E;(/413)6:?244CE9D5(47,5(1)2*24-8::(:(,(-6)6<A4<)4(
@M00200:205:000000000-AKKM3:1:1101:3532:7790 2:N:0:1
TACGGGGGTATCTAATCCTGTTTGCTACCCACGCTTTCGTGCCTCAGCGTCAATACCGGACCAGTTAGCCGCCTTCGCCACTGGTGTTCCATCCAATATCTGCGAATTTCACCTCTACACTGGATATTCCGCTAACCTCTTCCGGTTTCTAGACAGGCAGTTTCAAAAGCAGTTCCCGGGTTAAGCCCGGGGCTTTCACTTCTGACTTTCCTGCCCGCCTACGCACGCTTTACGCCCAATTCAGTCA
+
CCCCCGGGGGGGGGGGGGGGGGGGGGGGGGGGGGGFFGGGGGGGGGGGGGGGGGGGGGGGGGGGGGGGGFGGGGGGGGGGGGGFFGGGGE=,9AEFGFGGGGDEG=FGGGGGGGGBGGGGGGFGGCFGGFGE8EDFGFGFFGGFG>DAGFGGGGGFF+:>:CEGEFCFFGF)=;FF*9CDFG4F8<F5@DGFBEG4+9EFFFEFC3@EC44<<3CC;CAF;@FFFD5>7*26:01>GBF()664<64
@M00200:205:000000000-AKKM3:1:1101:27913:7815 2:N:0:1
TTACTCGGGTATCTAATCCTGTTTGCTCCCCTAGCTTTCGTGCCTCAGTGTCAGGTGTTTTCCAGGGACTCGCCTTCGCCACTGGTGTTCCTCTCGATATCTACGCATTTCACTGCTACACCGAGAATTCCAGTCCCCCCTCAAACCCTCTAGCAAGGTAGTTTCCAATGCCATTTCCGAGTTGAGCTCGGAGCTTTCACATCCGACTTACCTCACCCCCTACGCACCCTTTATACCCAATTCAGTCA
+
CCCCCGGGGGGGGGGGGGGGGEEFGGGGGFFGGGGGDFGGGGDGGGGGGGGGGGGGGGGGGGGGGGGGGGGGGGGGGGGGGGGGGGGFGGGGGFFDFGGGGGGGGGGECGGGGGGFGFGGGGCEECGGGDDFGGG@?FEBDGGBFFDADFGGGGGFFGFFG8EGEFG8DFFBB99DDD=*8DC=FF610;+:**;CAEFEFEFD=5@94AAB==6;4*9599B:=;?<D38)735?9@E?1>CEF5.)
@M00200:205:000000000-AKKM3:1:1101:5960:7835 2:N:0:1
TACCCGGGTATCTAATCCTGTTTGCTCCCCACGCTGTCGCGCCTCAGTGTCAGCCACTGCCCAGCAGGCCGCCTTCGCCACCGGTATTCTTCCGGATCTCTACGCATTCCACCGCTACACCCGGAATTCTACCTGCCTCTACAGTGCTCAAGCCATAGCAGTTCGCACGGCAGACCCGGGGTTGAGCCCCGGGCTTTCCCCACACGCTTGCCAAGCCACCTACGCGCCCTTTATACCCAATTCAGTCA
+
CCCCCGGGGGGGGGGGGGGGGGGGGGGGGGGGGGGGGGGGGGGGGGGGGGGGGFGGGGGFGGGGGGGGGGGGGGGGGGGGGGGG7@FGGGGGGGGGCFFDDFGGGGDGGFGEGEEEGGGGGGCGGGGGGFGFDFGDFFGFFGG?AFDECE,A9DDFFGGFGFEFA>6C?>>@>CF:A>CAE=5DAFFA5?EB>C5C))+78@0;?@@FB?<:FDFGFGF08(33(287)).446A4<8>?F).6<<A<
@M00200:205:000000000-AKKM3:1:1101:19994:7840 2:N:0:1
TACTGGGGTATCTAATCCCGTTTGCTCCCCTGGCTTTCGTGTCTCAGCGTCAGCGGATCCCCAGTCATCTGTTTTCACCGTCGGCGTTCCAAACGATATCTACGCATTTCACCGCTCCACCGTTTGTTCCGATGACCCCTGGATCGCTCAAGACCGCCAGTATGCCCGGCCGTTCCCCGGTTGAGCCGGGGGATTTCACGCGGGCACTTAACGGTCCGCCTACACACGCTTTAAACCCAATTCAGTCA
+
CCCCCGGGGGGGGGGGGGGGGGGGGGGGGGGGGGGGGGGGGGGGGGGGGGGGGGGGGGGGGGGGGGGGGGGGG<FGFGGGGGDGGGGGGGGGGGGGFGGGGGGGGGGGGGGGGGGFGCEFG>FGGGGGGGEDGGGGDFCDFGGFGFGFGFFDEGG>D@9*3DCFEFGGFGDFFFFFFFGDGGGFFGF)?DDB>GF==CFB:;>B61<F><BA:BEE9<.4:8:<?AEDG/2894)-A?<??<<AD<5<
@M00200:205:000000000-AKKM3:1:1101:18986:7842 2:N:0:1
TACGAGGGTATCTAATCCCGTTTGCTCCCCTGGCTTTCGCTCCTCAGCGTCAATACCGGTCCAGGATGCCGCCTTCGCCACCGGTGTTCCTCCAGATATCTACGCATTTCACCGCTACACCTGGAATTCCGCATCCCTCTCCCGGATCCAAGCCATCCAGTATCAGACGCAGTTCCCCAGTTAAGCTGAGGGATTTCACGTCTGACTTAGTTGGCCGCCTACGAGCCCTTTAAACCCAATTCAGTCA
+
CCCCCGGGGGFGGGGGGGGGGGGGFGGGGGGGGGGGGGGGGGGGGGGGGGGGGGGGGGGGGGGFGDFGGGGGGGGGGGGGGGGGGGGGGGGGGGGEGGGGGGGGGGGGGGGGGGGFGGGGGGGFGGGGGG?EGGGFGFGFFGGFGFDBGFGFGGGFFFGFGGEGCF6DAGB=?EFFFFG5DA>FFGGA67C4AGCFCFG=BB===CF<C*8?E3CE@DA;0@FB1E5<<<;CF))(=7??FFB<BFA
@M00200:205:000000000-AKKM3:1:1101:19820:7852 2:N:0:1
TACTCGGGTATCTAATCCTGTTTGCTCCCCACGCTGTCGCGCCTCAGTGTCAGCAACGGCCCAGCCGACTGCCTTCGCCATCGGTGTTCTTCCCGATCTCTACGCATTCCACCGCTACACCGGGAATTCCATCGGCCTCTACCGTGCTCAAGCCGTGCAGTCTCGGAGGCAGCGCTGCGGTTGAGCCGCAGCATTTCCCCCCCGACTTACACCGCCACCTACGCGCCCTTTATACCCAGTTCAGTCA
+
CCCCCGGGGGGGGGGGGGGGGGGGGGGGGGGGGGGGGGFGCGGGGGGGGGGGFGGGGGEDGGGGGGGGGGGGGGGGGGGGGGGGGGGGGGGGGGGCGGGGGGGFGGGGGEFGGDGFGGGGGGEGC=FGGDFDFG>EGFGFFGG5D5C>GFGFGFGF>EDA;DEDE5<EFGFFFFFEEFGFGGDGFGFDDC=DFFGCA.233;B>BF>FAFAF0>EG9DFFFF1>>E@D372AA<).<)(.)))65>4
@M00200:205:000000000-AKKM3:1:1101:21039:7853 2:N:0:1
TACTAGGGTATCTAATCCCGGTCGCTCCCCTAGCTTTCGCACATGAGCGTCAAGAGCGGGCCAGCAGATCGCTTTCGCCACTGGTGTTCCTTCCGGTATCTACGCATTTTACCGCTACACCGGAAATTCCATCTGCCTCTCCCGCCTTCGAGCTCTGGAGTTTCCAAGGGCCTCCCTCGGTTGAGCCGAGGGCTTTCACCTTGGACTTCCAAAGCCGCCTGCGTGCGCTTTATACCCAGTTCAGTCAACAT
+
CCCCCGGGGGFGGGGGGGGGGGGGGGGGGGGGGGGGGGEGGGGGGFFGGGGGGGGGGDGGGGGGGGFFGGGGGFGGGGGGGGGFGGGGGGGGGGDGGGGGGFGGGGGGFFFAFGGFGGGGGGC=CEGFGFAEGGGGGFDDFGGDGBGAGFGGGGGF*@75DFFGFF>6?CB9ACABFFG5BEGF6ACF><E?BGFDAEGA@FF;@FFFE77?9;CE9DFF<:>DBG@DGDFFFF9>E??3<<)4<922),(
@M00200:205:000000000-AKKM3:1:1101:27902:7854 2:N:0:1
TACAAGGGTATCTAATCCCGTTTGCTCCCCTGGCTTTCGCGCCTCAGCGTCAGGAGGGGTCCAGCGTGCCGCTTTCGCCACCGGCGTTCCTTCCGATATCTACGCATTTCACCGCTCCACCGGAAGTTCCGCACGCCCCTACCCCGCTCGAGCCCAGCCGTATCCGGGGCACTTCTCCAGTTGAGCTGGAGGCTTTCACCCCGGACGCGCTGGGCCGCCTACGCGCCCTTTATACCCAGTTCAGTCAAGAC
+
CCCCCGGGGGGGGGGGGGGGGEGGGGGGGGGGGGGGGGGGGGGGGGGGGGGGGGGGGGGEGGGGGGGEGGGGGGGGGGGGCDFGGEFGGGGGGGGGEGGGGGGGGEGDGFDGGGG>DFFGGDEGGGFFGFDEGGGDCDGB?FGFGFGADBGDGGCAFGC4:DBGCADE)3)8AEFFFF=FC@CDAFDFF4E5):CCFFGFFFBFFB;>0;29(:FF>GF?0:1@9E8CC5)4424-:2,5))))).4))4(
@M00200:205:000000000-AKKM3:1:1101:21759:7870 2:N:0:1
TACTGGGGTATCTAATCCCGTTCGCTCCCCTGGCTTTCGCGTCTCAGCGTCAGTAGGCATCCAGGACCTCGCTTTCGCCACGGGCGTTCCTTCCGATCTCAACGCATTTCACCGCTCCACCGGAAGTTCCAGGTCCCCCTATGCCCCTCCAGACTCGTCGTATCCACGCCACTTCCCCGGTTGAGCCGGGGGATTTCAGCGACAGACGCACGAATCCGCCTACACGCGCTTTACACCCAGTTCAGTCA
+
CCCCCGGGGGGGGGGGGFGGGGGGGGGGGGGGGGGGGGGGGGGGGGGGGGGGGGGGGGGGGGGGGGGGGGGGGGGGGGGGGGGDGGGGGGGGGGGFFGGFFGGGGGGGGGGGECG>GCGGGGGG+BEFGGGGGGGGGFGFFGGFFFGCGFGC>FGFFFGEGGFGFFG>BGFFFFFFFFG4=CDF;8FFEGGFFGCCFAF<B9B>1(.296>B?3*8:D@??37@?;>)//434927F>F?84<>A49A
@M00200:205:000000000-AKKM3:1:1101:3094:7883 2:N:0:1
TACAAGGGTATCTAATCCCGTTTGCTCCCCTAGCTTTCGCACCTCAGCGTCAGTTGTGGACCAGAGAGCCGCCTTCGCCACCGGTGTTCCTCCTGATATCTACGCATTTCACCGCTCCACCAGGAGTTCCGCTCTCCCCTACCACACTCGAGCATCACAGTCTGCCTGGCAGTTCCACGGGTGAGCCGTGGGATTTCACCAGACACTTACGATGCCGCCTACGTGCGCTTTATGCCCACTTCAGTCA
+
9CCCCCGFGGGGGGFEG<F;EGFEGGGGGGGFCFF9FECGEFGGGGGGE@B@7FFFGGGGGGGDGGGCFFEGG@CDCEGCFGGGEGB?DF,FEFCF9@EGFGGGGDCFDFFFDECDGEGGC?DCDE8FGFGGDG8EGFEDFGFFGFGFGFF+>@8FFGFFD+;?<DFC?FA=9;F;+<:**@C*;DGFFG55F<6CF??:B2>BB@380;BBB>GG@C=?(,(.(/)):8(/<3).+,(.6?4.:A2
@M00200:205:000000000-AKKM3:1:1101:5024:7898 2:N:0:1
TACGCGGGTATCTAATCCCGTTCGCTCCCCTGGCTTTCGTGTCTCAGCGTCAGAAGATTCCCAGCGAGCTGTTTTCACCGTCGGCGTTCCAGGCGATATCTACGCATTTCACCGCTCCACCGCCTGTTCCGCTCGCCCCTGAATCCCTCAAGACCCCCAGTCCGCCACGCGGTTCCGCCGTTGAGCGGCGGGATTTCACAATGGCGCTTAGGGGTCCGCCTACACCCGCTTTAAGCCCAATTCAGTCA
+
CCCCCGGGGGGGGFGGGGGGFGGGGGGGGGGGGGGGGGGGGGGFGGGGGGGGGGGGGFGGGGGGGG@@GGGGGFGGGGFCFGFEGGGGGGGGGGDEGFGGGGGGGGGGGGGGBGEDGGGGGGGGDGDGGACEDGGGGFGBFGF9EFFCGFFFGGG5?EGFGG9C49DE4C?=B>FFFFGFGDG*AECBEGGF>EGFF<D<2<A71>6,4(5),3/;:5>443:)3*7/974(6)6)<::4(-.:).64
@M00200:205:000000000-AKKM3:1:1101:15130:7923 2:N:0:1
TACGGGGGTATCTAATCCCGTTTGCTCCCCTGGCTTTCGCGCCTCAGCGTCAGAAGAGGTCCAGTGCGTCGCTTTCGCCACCGGCGTTCCTTCTGATATCAACGCATTTCACCGCTCCACCAGAAGTTCCCTCGACCCCTACCTCCCTCGAGCAAATCAGTATCCAAGGCACTTCTCCAGTTGAGCTGGAGGATTTCACCCCGGACTTGATCTGCCGCCTACGCGCCCTTTCTACCCAGTTCAGTCA
+
CCCCCGGGGGGGGGGGGGGGGGGGGGGGGGGGGGGGGGGGGGGGGGGGGGGGGGGGGGGGGGGGGGGGGGGGGGGGGGGGGGGGGGGDGGGGGGGGGGGFGDGGGGGGGGGGGGGFGGGGGGDCFEFGFFFGGGGGEEGDFGGFGFGFGFG>E>D4FC*;DFECAFGGFGFF6:AFFFF8FEFGFDCAF**==CGGFFGFF@FBFFB<<A?:<AFGBGFFFFFF(8>D<4:):9>4C<<84:4<AD>
@M00200:205:000000000-AKKM3:1:1101:15335:7923 2:N:0:1
TACTGGGGTATCTAATCCTGTTTGCTCCCCACGCTTTCGCGCCTCAGCGTCAGTATCGGACCAGTTGGCCGCCTTCGCCACCGGTGTTCCTCTCGATATCTACGCATTTCACCGCTCCACCGAGAGTTCCAGTCCCCCCTGCCGCCCTCGAGAACCGAAGTTTGTCGCGCACTTCCCCGGTTGAGCCGGGGGATTTCCCACGCCACTTTCGGGCCCGCCTACGCGCCCCTTATGCCCAGTTCAGTCATGTT
+
CCCCCGGGGGGGGFGGGGGGGGGGGGGGGGGGGGGGGGEGEGGGGGGGEFF::FFGGGEEGGFGGGAEGG:CGEGGGEGGGG>7>FG=DCDFGGFFCFCG8,F@F6FFGFFGGCE*=CDFGEGCFEDDFGCGGGGGGFG>?DE>EFG8C>G9:CFFBEC5DF?C-=4DEGBF>>A8?;58<=C>ACG>39>)):CFF)<7:6>?>?045-84((2:(7<60,(02C>C)*.)))-)25:3..:2-6-))-)
@M00200:205:000000000-AKKM3:1:1101:9006:7952 2:N:0:1
TACCGGGGTATCTAATCCTGTTTGCTCCCCACGCTTTCGTGCATGAGCGTCAGTGTTGGCCCAGAAGGCTGCCTTCGCCATCGGTGTTCCTCCACATCTCTACGCATTTCACCGCTACACGTGGAATTCCACCTTCCTCTGCCACACTCTAGCCAAGTAGTTTCGAGCGCAATTCCCAAGTTAAGCCCGGGGATTTCACACTCGACTTGCTCAGCCACCTGCGCACACTTTAAACCCAGTTCAGTCA
+
CCCCCGGGGGGGGGGGGGGGGGGGGGGGGGGGGGGGGGGGGGGGGGGGGGGGGGGGGGGGGGGGGGGGGGGGGGGGGGGGGGGGGGGGGGGGGGGGGGGGGGGGDGGGGGGGGGGFGGGGGFGEEGGGGGGGGGGGGFGFFGGFGFGFGFG+EFFFFFGBFFFGAFFGFC?=?BFFFF?9EECCAE?C>7;@*;CFFEGA>DDBD92554@E73EC(;A1.6;D0=8DDF<).9<,=6?EFEF)7>A
@M00200:205:000000000-AKKM3:1:1101:8819:7974 2:N:0:1
TACCCGGGTATCTAATCCAGTTCGCTCCCCACGCTGTCGCGCCTCAGCGTCAGGTGCGGGCTAGGTGGCCGCCTTCGCCACTGGTGTTCCTGCCGATCTCTACGCATTTCACCACTACACCGGCAATTCCACCACCCTCGCCCGCCCTCCAGTCTGAGCGTATCGGCGCGCTTCCCACCGTTAAGCGGTCGACTTTCAGCACCGCCGCCTCAGACCGCCGTCGCGCGCCTTATACCCAGATCAGTCAAGAC
+
CCCCCGGGGGGGGGGGGGGGGGGGGGGGGGGGGGGGGGGGGGGGGGGFGGGGGDFFEGGCGEGGFFE@FFGGGGGGGGGGGFGGGGGGGDFFGCFFGGGGGGGGGGGGGGGGGGGFGGGGGGGGGGGGGGGGGGFGGFGF5C6?559>F?F7>@@F8?C??CAFABDEFGFBBFA5889.<*/18CG>@):75=EGB27<A719(3293(404)<;2<D1-32715>C)1,)6)).<)8(8:)..6)-2-(
@M00200:205:000000000-AKKM3:1:1101:16893:7985 2:N:0:1
TACAAGGGTATCTAATCCTGTTTGCTCCCCTAGCTTTCGCACCTCAGCGTCAGGAACGCGCCAGTCGCTCGCTTTCGCCTCCGGCGTTCCTCTTGATATCTACGCATTTCACCGCTTCACCAAGAGTTCCAGCGACCCCTCACGCCCTCAAGCCCGGTATTTTCAGCCGCCGTTCCGACGGTAAGCGTCGGAATTCCACGACTGATTTGCCGAGCCGCCTACGTGCCCTTTACACCCAGTTCAGTCAAGAC
+
CCCCCGGGGGGGGGGGGGGGGGGGGGGGGGGGGGGGGGCGGGGGGGGGGGGGGGGGGGGGGGGGGGEGGGGGGGGGEFGGGGF>FGGGGGGGGGGGGGFGGGGGGGGGGGGGGGGFDFFFGFGGEEDFFGGGFGGGCDEBBGGFGFGFG6EFGGGFFGDFFFEFFFGGDGFBFFFF>BGEDE<C6CGEF5:>5FCFACGD16:;3>4:9AD>>0CE>CBFFFBFFGFGG77)624(:,(().-6:AA.,3(
@M00200:205:000000000-AKKM3:1:1101:3756:7992 2:N:0:1
TACGCGGGTATCTAATCCCTTTTGCTCCCCACGCTTTCGTGCCTGAGCGTCAGCAATTGTCCAGGTAGCCGCCTTCGCCTCTGGTGTTCCTCACGATATCTACGCATTTCACTGCTACACCGTGAATTCCGCTACCCTCTCCAATGCTCTCGTCGTGTAGTTTCAGGCGCAGTTCCGGGGTTAAGCCCCGGGATTTCACCCCTGACACACACCACCGCCTGCGCACCCTTTACACCCCATACAGTCAAGAC
+
CCCCCGGGGGGGGGAFGGGGGGFGGGGGGGGGGGGGFGGGGGGGGGGGGGGGGGGFGGCGGGGGGGGGGGDGGGGGGGEGGGGGGFGGGGFFFGFGFGGGFFGGGGGGGGGGGGGFGGCFGEFE?DGFFGGGGGGGGFFFFGGFFFGFGF,++=CB?D6=EGACC?7D?EB8?AF+55D>@C*CFGGF4?=A)=FGF<E)23(38;3@;?/1(/;3.5>6??(79EEGCD?2<9<0:,<:(,,)634)42(
@M00200:205:000000000-AKKM3:1:1101:28268:7992 2:N:0:1
TACCAGGGTATCTAATCCTGTTCGCTCCCCACGCTTTCGTGCCTCAGCGTCAATCCAGGTCTAGCCAGCTGCCTTCGCAATTGGTGTTCTATGGCATATCTATGCATTTCACCGCTACATGCCACATTCCGCTGACCTCATCCTAATTCCAGCTAAGCAGTATCAAAAGCAATTTTACGGTTGAGCCGCAAACTTTCACTCCTGACTTACTTGGCCGCCTACGCACCCTTTACACCCAGTTCAGTCA
+
CCCCCGGGGGGGGGGGGGGGGGGGGGGGGGGGCGGGGGGGGGGGGGGGGEGGGGGGGGGGFGGFGGGGFGGGGCGGGGGGGGGCFFGGFECFEFGFGGGGFACFGFFGGGGGGGG>DEGGGGG@FEGGGGGGCECFDFFDDGGBGFGEGFGDFFGFFFGFGGFGEFGCFFFEFEDD?FDEGGGGFGG5?GCDFF9<=E:EEDEEC58;>*>A5@6@A>9)-:5>ACDGC?>C457=@-5>79?C5))
@M00200:205:000000000-AKKM3:1:1101:8318:8027 2:N:0:1
TACTAGGGTATCTAATCCCGTTCGCTCCCCCAGCTTTCGCGTCTCAGCGTCAGGGACGGCCCAGGTGACCGCCTTCGCCACTGGCGTTCCTCCCGATATCTACGCATTTCACCGCTCCACCGGGAATTCCATCACCCTCTACCGCCCTCAAGCCCGCCAGTATCCCGCGGCGTTCTCCGGTTGAGCCGGAGGATTTCACACGAGACTTAACGGACCGCCTGCACGCGCTTTAAGCCCAATTCAGTCA
+
CCCCCGGGGGGGGGGGGDGGGGGGGGGGGGGGGGGGGGGGGGGGGGGGGGGGGGGGGGGDGGGGGGGGGFGGGGGGGGGGGGGGGGGGGGGGEFGDGGGGCDGGGGGGFGGGGDGFGGGGGGGGGGFGGGGGFGGGGFGDFGG>GDGAGFGGGGGEFGGECGFGFFGGEGBFFFFFFBGAF=CFFGGF:DE>DG?DFFG9>6;0>254<A>?(8CE;CE0,(4?:C>D3C144AA:56:266:)..)
@M00200:205:000000000-AKKM3:1:1101:27572:8028 2:N:0:1
TACGGGGGTATCTAATCCCGTTTGCTCCCCTAGCTTTCGCTCCTCAGCGTCAATGTCGGTCCAGGATGCCGCCTTCGCCACCGGTATTCCTCCAGATATCTACGCATTTCACCGCTACACCTGGAATTCTGCATCCCTCTCCCGAATTCAAGCCATCCAGTATCCGACGCAGTTCCAAGGTTGAGCCTTGGGATTTCACGTCGGACTTAGTTGGCCGCCTACGAGCCCTTTAAACCCAGTTCAGTCA
+
CCCCCGGGGGGGGGGGGGGGGGGGGGGGGGGGGGGGFGGGGFGGFGGGGGGGGGGGGGGGGGGGGGGGGGGGGGGGGGGGGGGGGCFFGGGGGGGGGGGGGGGGGGGGGG9CGGGFGGGGGFGEFGGFGGFGFGGGGFGFFFG>E?DDGFGGGGGFFFGFGGFGFEGGFGFFFFFFFFGFGGG4AFGF46FA)=;DACCDFFF>BF>E9C5593C@@CE?06076CBGF429.6A8EB6>BA24.--
@M00200:205:000000000-AKKM3:1:1101:28024:8039 2:N:0:1
TACTAGGGTATCTAATCCCGTTTGCTCCCCTAGCTTTCGAGCCTCAGCGTCAGAAGAGATCCAGCACGCCGCTTTCGCCACCGGAGTTCCTGTAGATATCAACGCATTTCACCGCTCCACCTACAGTTCCGCATGCCCCTATCTCCCTCGAGGCCGTCAGTATCTGAGGCAGTTCCGCGGTTGAGCCGCGACATTTCACCCCAGCCTTGATAGCCCGCCTACGCTCCCTTTAAACCCAGTGCAGTCAAGA
+
CCCCCGGGGGGGGGGGGGGGGGGGGGGGGGGGGGGGGGGGFGGGGGGGGGGGGGGGGGGGGGGGGGGGGGGGGGGGGGGGGGGGGGGGCFGGGGG9FFDGEFGGGGGGGGGGGDE>DBFGGGGFCGFGGGGGGEGGFFGFFGGFGFDDGFGDDGFDFGGEG@EFC?CAFGFFFFFFFFDDGCG4*<?EFD=AB5<>AFGEFB(((4=;;EFFF<CC(9;@:3?FFGFGF>4<<AA0C?(().--.3-)<A
@M00200:205:000000000-AKKM3:1:1101:28676:8062 2:N:0:1
TACTAGGGTATCTAATCCCGTTCGCTCCCCTGGCTTTCGTGTCTCAGCGTCAGCGCACCCCCAGTCGTCTGTTTTCACCTTTGGCGTTCCAAGCGATATCTACGCATTTCACCGCTCCACCGCTTGTTCCGACGACCCCTGAGTGGCTCAAGACGGGCAGTATACCGAGCGGTTCCACGGTTGAGCCGTGGGATTTCACAAGGTACTTACCCGTCCGCCTACACCCCCTTTAAGCCCAGTTCCGTCCACA
+
CCCCCGGGGGGGGGGGGGGGGGGGFGGGGGGFEGGFGGGGGGGGFFGGGGGD@FGFEGGGGGGGFGGGGGGGGEFFGGGGGGFFGGGDGFGFFGGGGGGGGGGGGCFCFGGGGGGFGGGGG6EGECDFGGGGDGGGDFGDFCDDCFGFGFF=FGGAE>DFFC7F7@*5*:@A>B4FF4C5FGC*;>02875=AFFGF)A5)8(/)).<?AEF@FGD637((.(.(*.9)94).-)4;((,)-6(54,3)(
@M00200:205:000000000-AKKM3:1:1101:9934:8067 2:N:0:1
TACTGGGGTATCTAATCCCGTTTGCTCCCCACGCTTTCGCGCCTCAGCGTCAGGAAATGCCCAGAGACCCGCCTTCGCCACCGGTGTTCCTCCCGATCTCTACACATTTCACCGCTACACCGGGAATTCCAGTCTCCTCTGCATCCCTCAAGAACGGCAGTATCAGCCGACGTTTCTCGGTTGAGCCGAGAGATTTCACGACTGACTTGCCATCCCGCCTACGCGCCCTTTACGCCCAGTTCAGTCA
+
CCCCCGGGGGGGGGGGGGGGGGGGGGGGGGGGGGGGGGGGDGGGGGGGGGGGGGGGGGGGGGGGGGGGGGGGGGGGGGGGGGGCGGGGGGGGGGGGGGGGGGGGGGFFGGGGGGGEDGGGGDGGGGGGGGGGGGGGGFGFFGGFGFGEGFGFFGGEEG>EGGFGFFDGFCDFFFFFFFGFGGGGFGGEFGGAFGGGFFGFF@0;@EFCEF=EE;FF@DFD:<BEFGFGGGFFF66(:3::)44>)62
@M00200:205:000000000-AKKM3:1:1101:25770:8071 2:N:0:1
TACTGGGGTATCTAATCCCGTTTGCTCCCCTGGCTTTCGTTCCTCAGCGTCAGATAACCCCCAGTGAGCCGCCTTCGCCTCCGGTGTTCCTGATGATATCAACGCATTTCACCGCTCCACCATCAGTTCCGCTCACCTCTAGGTTCCTCGAGCGCGACAGTTTAGAGCGCAATTCCTCGGTTGAGCCGAGGGCTTTCACACCCTACTTTCCGCGCCGCCTACGAACTCTTTATGCCCAATTCAGTCA
+
CCCCCGGGGGGGGGGGGGGGGGGGGFGGGGGGGGGGGGGGGGGGGGGGGGGGGGGGGGGGGGGDGGGGGGGGEGGGGGGGGFGGGGGGGGGGGGGGGGGGGFGGGGGGFFGGGDGFGCFGGGFGGGEFGGGGGGGGGFFDFFGFGFGFGFGGGGGFFGGFGGEGCCFGEGFF>EFFAAC>CEGC4>CBEDC>>C5CFFFFFFFDFD@EFEF;@@DC6CDF?::<?E>*7:)--447F>?F949B464
@M00200:205:000000000-AKKM3:1:1101:25280:8082 2:N:0:1
TACAAGGGTATCTAATCCTGTTTGCTCCCCACGCTTTCGTGCATGAGCGTCAGTATTGGCCCAGAAGGCTGCCTTCGCCATCGGTGTTCCTCCACATCTCTACGCATTTCACCGCTACACGTGGAATTCCACCTTCCTCTGCCATACTCCAGCACCGTAGTTTCGAGCGCAATTCCCAAGTTAAGCCCGGGGCTTTCACACTCGACTTGCGACGCCGCCTGCGCCCCCTTTATGCCCAATTCCGTCAAGAC
+
CCC@@FFGGGGGGGGGGGGGGGGGDGGGGGGGGGGGGGGGGGFFGGGGGGGGEG9DFFGGFGEF@AFFGGGGGGGGGGGGGFEDGGGGGGD9FFGFGGGGGGGFG8FGEGGFGGGEDGCFEE,>+9@DBCEFGGGGGFFEFG?FF+0:?FDDF+AFDG?5=DFF8?++@E>AAEFFF57CF:9++<CABC7D>CE?AA@7;:B294@==C(562CE1<>2(3(.(*09)2)).))-22((-6)54?((,3(
@M00200:205:000000000-AKKM3:1:1101:6880:8100 2:N:0:1
TACGAGGGTATCTAATCCTGTTTGCTCCCCTGGCTTTCGCGCCTCAGCGTCAGAACCGATCCAGCAAGCCGCCTTCGCCACCGGTGTTCCTCCTGATATCTACGCATTTCACCGCTCCACCAGGAGTTCCGCTTGCCCCTCTCGGCCTCAAGCCCCGCAGTATCGGATGCCATTCCTTGGTTGAGCCACGGTCTTTCACATCCGACTTACAGAACCGCCTACGCGCCCTTTACTCCCAGTTCAGTCA
+
CCCCCGGGGGGGGGGGGGCGGGCEGGGGGGGFGGGDFGGGGGGGGGGGGGGGGCEFGGGCG@FGGFCFFGGGGGGGGGGGGAFGGGGGGGG<FFGGGGGGGGGGGGGGGGGGGGGFGGGGGFG=FGFGGGGGGEGGGDG8@DFFGEGFG6DD9DF>BC*9EDFGFFDCBFF=8*BFFA8AGGG>FGEF/7CFBGCFFCCEFEDF?F6(/.4;>EGG>GFFFFFFBG>DDGF<)).(;:2()5<46<A
@M00200:205:000000000-AKKM3:1:1101:22924:8106 2:N:0:1
TACGGGGGTATCTAATCCCGTTCGCTCCCCTAGCTTTCGCGCCTCAGCGTCAGTGTCGGCCCAGCAACCCGCCTTCGCCGCAGGTGTTCCTCTCGATATCTACGCATTTCACCGCTACACCGAGAATTCCAGTTGCCCCTTCCGCACTCTAGCCCCGCAGTATCAGTTGACCTTTCCGCGTTAAGCCCGGAGATTTCACAATTGACTTGCGGAGGCCGCCTACGCGCCCTTTAAATCCAATTCCGTCAGG
+
CCCCC7@7@@<EFCF@EFD;F<FFGEGGGGGGGFCFE9CGGGGDGCFGGGGGDFGGGECFFE:CFCFGGGDCF,@EFFGGGEF=:AFBFFGGGGG88==A,@FFG+@CDGFGGCE58C9DGG8ECEACGFC;?9@F:A?CFFFFGFC);+@2>CGF>:*54+929BFC8;A@6=+=;;*:==C*:E+85)*:;:<:@)3-52:?26AFD2(419>EFC)-1(..9/>C<)(5:6:):(,86:2).5??((
@M00200:205:000000000-AKKM3:1:1101:5979:8122 2:N:0:1
TACCAGGGTATCTAATCCTGTTTGCTCCCCACGCTTTCGCGCCTCAGCGTCAGTTGTGGTCCAGTTGGCCGCCTTCGCCACCGGTGTTCTTCCCAATATCTACGAATTTCACCTCTACACTGGGAATTCCACCAACCTCTCCCACACTCCAGTCCCGCCGTATCGGATGCAGTTCCCAGGTTGAGCCCAGGCCTTTCACATCCGACGATCAGGACCGCCTACGCGCCCTTTAAACCCAATTCAGCCAAGCT
+
CCCCCGGGGGGGFFGGFFGGGGGGGGGFGGGGGGGGGEEGGGGGGGGGGEEGEGFGGGGGGGFEGGGGGGGGGGGGGGGEEDGGGGGDGGGGGGDFGGGFGGGGG8FFGGGFG9E?FGGGGGGEEGFFFFFGGGDEGBFEFGGFGFGFFFGFG6DDBCD>8DDF=EGGFGFF5*CCCFG>A9FGFGFFAC7*@C6:+:CE?EDF)/5922(>;=FC;DD<;;?3:5>DDC34A2-281114-.4)(4:1()
@M00200:205:000000000-AKKM3:1:1101:13542:8136 2:N:0:1
TACTGGGGTATCTAATCCCGTTTGCTCCCCTAGCTTTCGTTCCTCAGCGTCAGAAGAGACCCAGTGAGCCGCCTTCGCCTCTGGTGTTCCTGATGATATCAACGCATTTCACCGCTCCACCATCAGTTCCGCTCACCTCTATCTCCCTCGAGCCCAACAGTTTGGAGCGCAATTCCTCGGTTGAGCCGAGGGATTTCACACCCCACTTGATGGACCGCCTACGAACTCTTTACGCCCAATTCAGTCAAGA
+
CCCCCGGGGGGGGGGGGGGGGGGGGGGGGGFGGGGGGGGGGFGGGGEGGEGGCFGGGGGGGGGGGFFGGGDGGGGGGGGGGGGGGGGGGGGGFGGGGGGGD@FCF6CFFFFGGGGEGGGGGGGGFFGFGGGGGGGGF?8DFGGFGFFFGFGDEDGFFGGDEFEG5DG?BGF)@EFFFFG5F59CAFGFFG*:BFGGFEGEB@=>=@DE4BE4*>CF07>(15;>1=FC+3)1931-:?:04<9<<<4))-
@M00200:205:000000000-AKKM3:1:1101:27703:8149 2:N:0:1
TACAGGGGCATCTAATCCTGTTCGCTCCCCACGCTTTCGCTCCTCAGCGTCAGTTGTTGCCCAGAGACCCGCCTTCGCCACCGGTGTTCCTCCTGATATCTGCGCATTTCACCGCTACACCAGGAATTCCAGTCTCCCCTGCAACACTCTAGTCTGCTCGTATCGACTGCAGGCCTGAGGTTGAGCCTCAGGTTTTCACAGCCGACGCAACAAACCGCCTACGAGCTCTTTAAACCCAATTAAGTCAAGAC
+
CCCCCGGGGGGGGGGGGGGGGGGGGGGGGGGGGGGGGGGGGGGGGGGGGGGGGGFFGGGGFFGGGGGGGGGGGGGGGGGGGGGGGGGGGGGGGGGGGGGGGGGGGGGGGGGGGGGFGGEFGGGE@FFGFGGGGGGG8DEDFGGFGFDFGFG9EFGFFFF>CGFGAFDGFFFFFF>5*5*<D:9DFGGFFGGACFFF9AGAA25=>==@=BFFFFGF;G:(881:;8)0+24<AD<?C?2())-69AFFDF(
@M00200:205:000000000-AKKM3:1:1101:22721:8150 2:N:0:1
TACACGGGTATCTAATCCTGTTTGCTCCCCACGCTGTCGCGCCTCAGTGTCGGCTATTGAGCCCTTACGAGCTCACCGCCCAGCAGACCGCCTTCGCCACTGGTGTTCTTCCGGATCTCTACGCATTCCACCGCTACACCCGGAATTCCATCTGCCTCTACAGTGCCCAAGCGACACAGTTGCCACGGCCGATCTTGAGTTGCGCCCCAGACTTTCACCACAGCCTTATGTCGCCACCTACGCGCCCTTT
+
CCCCCGGGGGGGFCCEFGGGGGGGGGGGGGGGGGGGGGGGGGGGGGGGGGGGEGFEGG9FGGFGGGGGFG7FGFFFGDGGGG8FGGGGGGGGGGGDGGGGGGGGCFFGFGGGGGGDGDFGFGGGBE=EAEFFDGGBEFGDEGG5CFGECFAFGGGFFDGFGCCGFF8FFGFFE5AEEFGFGGGGFGGF;DE6BGF7AEFCEF)(,/:;(216;C9C9D=<:((718?*:*)53?0::<(4:(47>0;1<?
@M00200:205:000000000-AKKM3:1:1101:28231:8162 2:N:0:1
TACCCGGGTATCTAATCCTGTTTGCTCCCCACGCTTTCGCGTCTCAGCGTCAGTAACGTCCCAGCGAGCTGCCTTCGCAATTGGTGTTCCTCCCGATATCTGCGCATTTCACCGCTACACCGGGAATTCCACTCGCCTCTTCCGCACTCTAGTCAAGCAGTATCCACCGGCATCCCAGGGTTGAGCCCTGGACTTTAACAGCAGACTTACTGAACCGCCTACACGCGCTTTAAGCCCAATTCAGTCA
+
CCCCCGGGGGGGGGGGGGGGGGGGGGGGGGGGGGGGFGGGGGGGGGGGGGGGGGGGGGGGGGGGGGGGGGGGGGGGFFGGGGGGFGGGGGGGGGGGGGGGGFDGGGGGGGGGGDG>DEGFGGGGC@DFGGGGGGGGGFGFFDDFGBD9;AGGGG+CFGGFGG=DEFGGFG>A>@4FFFGBGED4?FGFAD5AACGF+*,).6@FF@@?E9E??AF*(2:;13;A8E5C<D:4:42(;6::<B>9):)
@M00200:205:000000000-AKKM3:1:1101:28388:8169 2:N:0:1
TACGGGGGTATCTAATCCCGTTTGCTCCCCTAGCTTTCGCGCCTCAGCGTCAGAAAAGATCCAGCGAGCCGCCTTCGCCACCGGAGTTCCTGTGAATATCAACGCATTTCACCGCTCCACTCACAGTTCCGCTCGCCCCTATCTCCCTCGAGGCCGTCAGTATCTAAGGCAGTTCCACGGTTGAGCCGTGGGATTTCACCCCAGACTTGACAGCCCGCCTACGCGCCCTTTAAACCCAGTTCAGTCAAGCT
+
CCCCCGGGGGGGGGGGGGGGGGGGGGGGGGGGGGGGGGGGGGGGGGGGGGGGGGFGGGGGGGGGGGGGGGGGGGGGGGGGGGGGGGGGGGGGGGGGGGGGGGGGGGGGGGGGGGGFGGGGGGFGGGGGGGGGGGGGGDGB?DFC:FGFGFECECGFFGGFGGFGFFG7AFFFFCFFFFGECGG7;?F:37CDF6CGFCEFF6?FFFFB2>?2<?FCFGEFFF?D;E@D><?A)4<3C:(4)6AAA>9)3))
@M00200:205:000000000-AKKM3:1:1101:16066:8188 2:N:0:1
TACCGGGGTATCTAATCCTGTTTGCTCCCCTAGCTTTCGCGCCTCAGTGTCAGTTACGGTCCAGTGAATCGCTTTCGCCACCGGCGTTCCTCTCGATATCTACGCATTTCACCGCTACACCGAGAGTTCCATTCACCCCTCCCGAACTCAAGCTCGGCAGTATCCACGGCAGTTCCTCGGTTGAGCCGAGGGATTTCACCATGCACTTACCAAGCCACCTACGCGCGCTTTACGCCCAGTGCAGTCAAGAC
+
CCCCCEGGGGGGGG<FGGGGGGGFGGGGGGGGFGGGGGDGGGGGG@FGGGGFGGFGGG>FGGGGGGGCFG?FGFGFEFGGGGDDGEGGGFGGGGF8AA?CFDGGDCCEFGAFGCGA+CDGFC=7>=DF9EFG@ECFFFGDBGGEDFG)=;D=98C>AE+9D8=FABG55EB)//BCEC>4>>;66CCE;)553C6;@5E<<EE(/))/)747;@GFFFF;@;(73:59)14))-4,:4,()))-644).3(
@M00200:205:000000000-AKKM3:1:1101:19461:8227 2:N:0:1
TACCAGGGTATCTAATCCTGTTCGCTCCCCACACTTTCGCTCCTCAGCGTCAGTACATTCCCAGAGAACCGCCTTCGCCACCGGTGTTCCTCCTGATATCTGCGCATTTCACCGCTACACCAGGAATTCCGTTCTCCCCTGAATGCCTCAAGTCTGCCCGTATCGAAAGCAAGTTCACAGTTAAGCTGTAAGATTTCACTCCCGACGCGACAGACCGCCTACGAGCCCTTTATGCCCAGTTCAGTCAAGA
+
CCCCCGGGGGGGGGGGGGGGGGGGGGGGGGGGGGGGGGGGGGGGGGGGGGGGGGGGGGGGFGGGGGGGGGGGGGGGGGGGGGGGGGGGGGGGGGGGGGGGGGGGGGGGGGGGFGC>GGGGGGGGF8FGGGFGGGGGFFCDFGGFGFGFGFGDGGFFFGGEGGFG5*=EDGFBFFFFFFGFGGGCACGFFFCAFFFFFE:ABD@AA24>(8=@@BFF9DF;;=1>(=;FFF39<5)484135<AFBF>24)
@M00200:205:000000000-AKKM3:1:1101:21765:8227 2:N:0:1
TACGAGGGTATCTGATCCCGTTTGCTCCCCACGCTTTCGCGCCTCAGTGTCAGTCACCGTCCAGAAGGCCGCCTTCGCCACCGGTGTTCCTCCCGATCTCTACACATTTCACCGCTACACCGGGAATTCCACCTTCCTCTCCGGGACTCAAGAGAAGCAGTTTCGGGCGCCGTTCCTCGGTTGAGCCGAGGGATTTCACACCCGACTTGCCTCCCCGCCTACGCGCCCTTTAAACCCAGTTCAGTCA
+
CCCCCGGGGGGGGGGGGGGGGGGGGGGGGGGGGGGGGGGGGGGGGGGGGGGGGGGGGGGGGGGGGGFFGGGGGGGGGGGGGGGEECGEFGFGGGGGGGGGGGGGGCFGGGGGFGD>DGGGGGGDGDCDFDCFFGGGGF9:F8C>E>DCGA,7C7+:CC?FEDEGD?DGFGFBEFF4BFGDG8DDFG?3>CC3>C?>A5@EF<BF91;FFF:9::EGFGF0::6E>G>CC*89A)5:E:B>AAF9:94
@M00200:205:000000000-AKKM3:1:1101:7158:8228 2:N:0:1
TACTGGGGTATCTAATCCTGTTTGCTCCCCACGCTGTCGCGCCTCAGTGTCAGCAACGGCCCAGCCGACTGCCTTCGCCATCGGTGTTCTTCCCGATCTCTACGCATTCCACCGCTACACCGGGAATTCCATCGGCCTCTACCGTGCTCAAGCCGTGCAGTCTCGGAGGCAGCGCTGCGGTTGAGCCGCAGCATTTCACCCCCGACTTACACAGCCACCTACGCGCCCTTTACACCCACTTCAGTCAAGC
+
CCCCCGGGGGGGGGGGGGGGGGFGGGGGGGGGGGGGGGGGGGGGGGGGGGGGGGGGGGGGGGGGGGGGGGGGGGGGGGGGGGGGGGEGGGGGGGGGDGGGFGGGGGGGGGGG?6C5?FEGGGGGG+@DFGGGGGGGGFGFFFDFGFGB7CGCCFDFBGGFFGEG@5*C>CBA9@4BAEGFGGGFFFG>D:C>)=CFA5CEF>9>>F>F2>222,8/,9>?F8(0(/5>5>).))5:E?1(-85A:B>4))
@M00200:205:000000000-AKKM3:1:1101:8358:8259 2:N:0:1
TACGGGGGTATCTAATCCCGTTCGCTCCCCTGGCTTTCGCGCCTCAGCGTCAGAAGAGGTCCAGTGCATCGCTTTCGCCACAGGTGTTCCTTCCGATATCAACGCATTTCACCGCTCCACCGGAAGTTCCACGCACCTCTACCTCCCTCGAGCACGCCAGTTTCAGCGGCAATTCTCCGGTTGAGCCGAAGTATTTCACCGCCGACTTAACGCACCGCCTACGCGCCCTTTATACCCAGTTCAGTAA
+
CCCCCGGGGGGGGGGGGGGGGGGGGGGGGGGGGGGGGGGGGGGGGGGGGGGGGGGGGGGGGGGGGGGGGGGGGGGGGGGGGGGGGGGGGGGGFGGGCGEGGFFGGEECGGFFGGGBDGGGGGCEGGGGGDFFGEGGGFGEFGEFGFGFGAGDGGGFFGGA?FEF4EGGFGABFFFFFFG?FEGFFGGFACGFF:EGF?FF@FF06>BFFFAFFBGGFGF13:?>(/5>)23-<:)6<4<F2A)5<).
@M00200:205:000000000-AKKM3:1:1101:26391:8260 2:N:0:1
TACAGGGGTATCTAATCCCGTTCGCTCCCCACGCTTTCGCGCCTCAGCGTCAGGACCGACCCAGTCGGCCGCCTTCGCCACGGGTGTTCCTCCTGATCTCTACGCATTTCACCGCTACACCAGGAATTCCACCGACCTCTATCGTCCTCAAGACGCCCAGTTTGCAGCCGCCCTCCCCGGTTGAGCCGGGGGCTTTCAGGCCACACTTAAGCGTCCGCCTACGCGCGCTTTAACCCCAGTTCAGTCAAGAC
+
CCCCCGGGGGGGGGGGGGGGGGGGGGGGGGGGGGGGGGGGGGGGGGGGGGGGGGGGGGGGGGGGGGDFGGGGGGGGGGGGGGGGGGGGGGGGGGGGGGGGGGGGGGGGGGGGGGGFGGGGGGGGFGGGGGGGGGGGGFGFAFGEGFGFGFGCFFGFFGCFFG?FFCGGA>D>BB;BFFG>FECFFGG>5DCEEGGGF9CBFB?:261AA<>948CE>9BFFF:BFE37114).)-(;(3:BFBB<4).,-(
@M00200:205:000000000-AKKM3:1:1101:11831:8261 2:N:0:1
TACAGGGGTATCTAATCCCGTTTACTACCCTAGCTGTCGCGTCTGAGTGTCAGAAACAGACCAGAAGATCGCCTTCGCCACTGGTGTTCCTCCCGATATCTACGCATTTCACCACTACACCGGGAATTCCATCTTCCTCTTCTGCTCTCTAGCCCGGTAGTATTAGACGACCTCTCCCAGTTGAGCCGGGAGATTTCACGCCTAACTTACCAAGCCACCTGCACGCGCTTTACACCCAGTTCAGTCC
+
CCCCCGGGGGGGGGGGGGGGGGG8FFFGGGGGGGGGGGGGGGGGGFGGGGGFFGGGGGGGGGGCGC8FGGDFGGGGGGGGGGGGGGGGGGGGGGGGGGGGGGGGGGGGGGGGGGGF6FGGGGGECEGGGGGGGGGGGFGEFGGFGFFFFFG9EFFFEGGFGG7D7DFFFGF95=FFFFFAFCCFFGFFBDEA47EGC*5>B@F9BBCC@EBF=9FG2DFF2:>8(/)1)16)95=;E3=4CF3<?<7
@M00200:205:000000000-AKKM3:1:1101:25945:8262 2:N:0:1
TACTGGGGTATCTAATCCCGTTTGCTCCCCACGCTTTCGCGCCTCAGCGTCAGGAGATGCCCAGAGACCCGCCTTCGCCACCGGTGTTCCTCCCGATCTCTACACATTTCACCGCTACACCGGGAATTCCAGTCTCCTCTGCATCCCTCAAGAACAGCAGTATCGGCCGACCCCCCTCAGTTGAGCCAAGGGATTTCACGACCGACTTGCCATCCCGCCTACGCGCCCTTTACACCCAATTCAGTCAAGAC
+
CCCCCGGGGGGGGGGGGGGGGGGGGGGGGGGGGGGDGGGGGGGGGGGGGGGGGGGGGGGGGGGGGDGGGGGGGGGGGGGGGGGGGGGGGGGGGGGGGGGGGGGGG8E,=EAFGGGBDGDGGGDGGDGGGGFFGFCGGFGEFGGDFFFE?5DFFGGFFGGFFFE785;C>E>@?>9?48*AFF8+2<?FFG76AFGFFEGD09@9(36<=CEF9>GG6C>3:B6;2C@D)*26).4<E0?F4424ADFAF)(
@M00200:205:000000000-AKKM3:1:1101:22748:8264 2:N:0:1
TACACGGGTATCTAATCCCGTTTGCTCCCCTGGCTTTCGCGTCTCAGCGTCGGCACACCCCCAGCAACCTGTCTTCACCTTTGGCGTTCCAAGCGATATCTACGCATTTCACCGCTCCACCGCTTGTTCCGGTTGCCCCTGAGTGGCCCAAGATCGCCAGTATGCCCAGCAGTTCCACGGTTGAGCCGTGGGATTTCACAAGCCACTTAACGATCCGCCTACACGCGCTTTAAGCCCAGTTCAGTCAAGAC
+
CCCCCGGGGGGGGGGGGGGGGGGEGGGCDGFGGDFGGGGGGGGGGGGGGGGGDGGGGGGGGGGGGGGGGGGGGFGCGGGGGGCGGGGGGFA5EFGC==EGFGGGGGGGGCDFGGD5?FGGGEGGEGGGGE>GGGGG=FGDFGGFGFC8DDEFGGGFFGDFGG=FFFF?FCFFFFFFFFDEF49AFFCA;?EE:C,8A<B852(6334@CCE?1;C82<8(263A6C<CC53-)6)4:2(.)5544>4-42(
@M00200:205:000000000-AKKM3:1:1101:7635:8265 2:N:0:1
TACGGGGGTATCTAATCCCGTTCGCTCCCCTGGCTTTCGTGTCTCAGCGTCAGAAGACCCCCAGCGAGCTGTTTTCACCGTCGGCGTTCCAAGCGATATCTACGCATTTCACCGCTCCACCGCTTGTTCCGCTCGCCCCTAGGTCTCTCAAGGCCGCCAGTATACCCAGCCGTTCCCCGGTTGAGCCGGGGGATTTCACAAGGTACTTAACGGCCCGCCTACACACGCTTTAAGCCCAGTTCAGCCAAGAC
+
CCCCCGGGGGGGGGGGGGGGGGGGGGGGGGGGFGGGGGGGGGGGGFFGGGGGDGGGGGGGGGGCGGGGGGGGFGGGFFFGGGC7FGGGGGGGGGGEFCGGGDFGGEGGGGGGGGGEDCGGGGGG7FFFGGDEDGGGGFGFFGGFGFGFGFGC6D?>DG7DF>5DE=DFAGFFE@F8;;8.<8<6ACE::CEFFE?FF<EAF?BBFFD>BF>60;CE9DE:0227?C3D*/2<)6A0A(4(--).)((.4?(
@M00200:205:000000000-AKKM3:1:1101:14738:8269 2:N:0:1
TACTGGGGTATCTAATCCCGTTCGCTACCCACGCTTTCGTACCTCAGCGTCAGAAAAGGCCCAGCGGCCTGTCTTCACCTTCGGCGTTCCGATAGATATCAACGCATTTCACCACTCCACCTATCGTTCCGACCGCCCCTACCTTTCTCAAGATATGCGGTTCGCCGTGCAGTTCCCCGGTTGAGCCGAGGGATTTCACACGACGCCTGCATATCCGCCTACGTACGCTTTCTACCCAGTTCAGTCC
+
CCCCCGGGGGGGGGGGGGGGGGGGGGGGGGGGGGGGGGGGGGGGGGGGGGGGGGGGGGGGGGGGGGGGGGGGGGGGGGGGGG=:FGCFGGGGGG@FFFGGGGGGGGGGGGGGGGGFGGGGGGGGGGGGGGGGGGGGGEGDFEEFGFGFGFGCFFGFCCDECCDGFFGGFGFFFFACFFG:C55?6FGB)8C>A6EFCEGFE>9613;8033AA9FF39>B?B?F7A571*2)6)6<C26>).5<<A)
@M00200:205:000000000-AKKM3:1:1101:10403:8273 2:N:0:1
TACGAGGGTATCTAATCCTGTTTGCTCCCCACGCTGTCGCACCTGAGTGTCAGTATTGGGCCAGGCAGCCGCCTTCGCCACTGATGTTCCTCCCGATATCTACGCATTTCACCGCTACACCGGGAATTCCACTGCCCTCTCCCATACTCTAGCTAAGTAGTTTCGACTGCAATTCCCAGGTTAAGCCCAGGGCTTTCACAATCGACTTTCTCAGCCACCTGCGTTCGCTTTAAGCCCAGTTCAGTCA
+
CCCCCGGGGGGGGGGGGGGGGGGGGGGGGGGGGGGGGGGGGGGGGGGGGGGGGGGGGGGGGGGGGGGGGGGGGGGGGGGGGGG9FGGGGGGGGGGGGGGGGGGGGGGGGFGGGGGFGGGGGDEGGGGGGGGGGGGGGFGFFFGFGFGFGFGFGGG7DGGFGGFGAFGGBGF@A6CCFFD*@DFC6FGFFG5?EFGGFFGFE>F9BFFFF;*8<8<C=CAB3:2A(35>GFFEC))/;,64;ECECFF
@M00200:205:000000000-AKKM3:1:1101:12263:8291 2:N:0:1
ACAAGGGTATCTAATCCTGTTTGCTCCCCACGCTTTCGTGCCTGAGCGTCAGTGTTGGCCCAGGGGGCTGCCTCGCCATCGGTGTTCCTCCGCATCTCTACGCATTTCACTGCTACACGCGGAATTCCACCCCCCTCTGCCACACTCCAGCCCGCCAGTTTCCCATGCCATTCCCAGGTTACGCCCAATTCAGTCC
+
CCCCCGGGGGGGGFGGGGGGGGGGGGGGGGGGGGGGGGGGGGGGGGGGGGGGGGGGGFFFGGDCE@EGGGDEGGGGGGGGGGGGGGGGGGGGGGGGFGGGFGGGEGGGGFGFGGGFFGDFGGGGGGADFFGGGGGGGFGEFGGFGFDCG??FEGGFBG3BACEGFCFGFG8CFF4;6*CF,:45AGEFFDGFF4=0
@M00200:205:000000000-AKKM3:1:1101:21058:8303 2:N:0:1
TACGCGGGTATCTAATCCCGTTCGCTCCCCTGGCTTTCGTTCCTCAGCGTCAGAAGACCCCCAGTAAGCCGCCTTCGCCTCCGGTGTTCCTGATGATATCAACGCATTTCACCGCTCCACCATCAGTTCCGCTTACCTCTAGGTCCCTCAAGCACGGCAGTTTAGCGCGCAATTCCTCGGTTGAGCCGAGGGCTTTCACACCCTACTTTCCGCGCCGCCTACGAACTCTTTAAGCCCAGTTCAGTCC
+
CCCCCGGGGGGGGGGGGGGGGGGGGGGGGGGFGGGGGGGGGGGGGGGGGGGGGGGGGGGFGGGGGAFFGGGGGGGGGGGEFGEGGGGGGGGGGGGGGFGGGDFGGGGGGGGGGGGDDGGGGGGGGGGGGFEEGGGGGFFEFGCFGFGFGFGFFGG>DEGFDF*?C+;EAE>AFFFFB858=CGGFGFEB<C)3:=C4CGEE?@=DFFEEFE1?(:?BGFFFF6>2:>F::)65444:<B3<464>>)
@M00200:205:000000000-AKKM3:1:1101:24999:8304 2:N:0:1
TACTCGGGTATCTAATCCCGTTCGCTCCCCTGGCTTTCGCGTCTCAGCGTCAGAAAGGGTCCAGGACCTCGCTTTCGCCACGGGCGTTCCTTCCGATCTCAACGCATTTCACCGCTCCACCGGAAGTTCCAGGTCCCCCTACCCCCCTCCAGGCCGGCCGTATCCGCGCCACTTCCCCGGTTGAGCCGGGGGCTTTCAGCCACGGACGTGCCGGCCCGCCTACACGCGCCTTCAACCCAATTCAGTCACG
+
CCCCCGGGGGGGGGGGGGGEGGGGGGGGGGGGGGGGGGGGGGGGGGGGGGGGDGGGGGGGGGGGGGGGGGGGGGGGGGGGGGFGGGGGGGGGGGGGGGFFGGGGGGGGGGGGGGGFGGGGGGGD:CGFGGGFGGGGGFGAFDGFGFGFDBFC?GGBEGGFE4>FCBGC>G>FFFFFFF:>B?C<;EGF):*<DGGGFAGAFFFF(49>??:611>:9357?4?98*8>D3<B2<A<E(,(4245<)6<)(
@M00200:205:000000000-AKKM3:1:1101:23515:8305 2:N:0:1
TACCCGGGTATCTAATCCCGTTCACTCCCCTAGCTTTCGTGCCTCAGCGTCAGTAGATGCCCAGTGTGCCGCTTTCGCTGCTGGCGTTCCTTCCGATATCTACACATTTCACCGCTCCACCGGAAGTTCCACACACCCCTGCATCCCTCCAGTCACCCAGTTTCAAGCGCAGTTTCCCGGTTGAGCCGAGAGATTTCACACCTGACTTAGATAACCGCCTACGCACCCTTTAAGCCCAATTCAGTAAAGCT
+
CCCCCGGGGGGGGGFFEDFDFGGGFGFGGGFFFGEFGGGGGEF?CFEEGCFGGGGFFFGGGGGGEFGGGEEEGGCFCFGGGFGGGGFEGGCEFFEGDFGGGFGGGGGFGGCFFCEACFDFGGGEGGEGGGGGGGGGCAE):CEDFFGFGBFGFFGFF8DD,2;7D9FG>EBABEFFCFGE7CD5AFC?5C9?*,=@1;F?B=36BE:C:>6@E4C6(952:=@>7C8:*0)97)).;@D?)5>F)))6).)
@M00200:205:000000000-AKKM3:1:1101:11621:8307 2:N:0:1
TACGAGGGTATCTAATCCTGTTTGCTCCCCACGCTTTCGTGCATGAGCGTCAGTGTTGGCCCAGAAGGCTGCCTTCGCCATCGGTGTTCCTCCAGATCTCTACGCATTTCACCGCTACACCTGGAATTCCACCTTCCTCTGCCACACTCGAGCCAAGTAGTTTCGAGCGCAATTCCCAAGTTAAGCCCGGGGATTTCACACTAGACTTGCTCAGCCACCTGCGCACACTTTAAGCCCAGTTCAGTCC
+
CCCCCGGDFGGGGGFGGGGGGGGGGGGGGGFGGGGGGGGGGGGGFCFGGGGGGGGGGGGGGGGGGGFGGGGGGGGGGGGGGGC7CFGGGGFGGGGGGGFGGGGGG>FFGGGGGGGBGGGGGGGCG?F?FGFGGGGGGFDEFGGFGFDBFD88CGF6FGGFE=FGAFGGFDB=BFFFFF+;@;C95EE?>C59>EGFAEGEEF2*6*99=CCBCBGF(?FDFF1>;=EG7C;)..41B;,/)1)7.7)
@M00200:205:000000000-AKKM3:1:1101:13562:8308 2:N:0:1
TACTAGGGTATCTAATCCCGTTCGCTACCCTAGCTTTCGTTCCTCAGCGTCAGAAAAGACCCAGTGGGCCGCTTTCGCCACCGGTGTTCCAGATGATATCAACGCATTTCACCGCTCCACCATCTGTTCCGCCCACCTCTGTCTCCCTCAAGTCCGGTGGTTTGAAGCGCAGTTCCCCGGTTGAGCCGGGGGATTTCACACCTCACCTACCAGACCGCCTACGAACTCTTTAAGCCCAATTCAGTCA
+
CCCCCGGGGGGGGGGGGGGGGGGGGGGGGGGGGGGGGGGGGFGGGGGGGGGGGGGGGGGGGGGGGGGGGGGGGGGGGGGFFGGDGGGGGGGGGGFFGGGG=EFFGGGGGGGGCEGFGGGGGGGGGGGGGGDGCCDGGFGFFGG9FFGFGFGFGGGDDGD>EFD>8CFFBEEADFFFFF>>FGG79FGEAC*=;E6CFCFE;FF;@@@<(68;;(==;GFFFF2>(:5>:C9-)420;::(6<FA5<A
@M00200:205:000000000-AKKM3:1:1101:15733:8322 2:N:0:1
TACACGGGTATCTAATCCTGTTTGCTCCCCACGCTTTCGTGCCTCAGTGTCAGTTGCGCACCAGTAGGGCCCCTTCGGCTCTGGCCTTCCGAGCAATATCTACGCATTTCACCGCTACACTGCTCGTTCCCCCTACCCCTCACGCACTCAAGTTCGCCAGTATCAAAGGCAGTTCCACGGTTGGGCCGCGGGATTTCACCCCTGACTTAACAAACCACCTACGCACCCCTTATGCCCAATTCCGTCCAGA
+
CCCCCGGDGGGGGGGGGGGGGGGGGGGGGGGGGGGGGGGGGGGGGGGGGGGGGGGGGGGGGGGGGGGGDFGGGGGGGGGGGGGFGGGGGGGGGGGGGGGGGGGGGGGGGGGGGGGFGGGGGGGGGGEGGGGGGGFGFF?DEGFDGFGAGFFDFFFEFG6>@@>DE9FDFGFFFFFFFFDBFGD>>EFAECEFDG?DC.CA@@D0;EF373<EFFGF@GE;@;652CBD)13).)6-;2<1):)48:(-5-
@M00200:205:000000000-AKKM3:1:1101:5976:8327 2:N:0:1
TACGCGGGTATCTAATCCTGTTTGATCCCCGCACTTTCGTGTTTCAGTGTCAGTAATGGTTTGGCGGACTGCCTTCGCGATCGGTGTTCTATGACATATCTAAGCATTTCACCGCTACATGTCATATTCCATCCGCCTCAACCACACTCAAGAATAACAGTATCTATGGCAGTTCCCCGATTGAGTCGGGGGCTTTCACCACTGACTTATTATCCCACCTGCACACTCTTTAAACCCAATTCAGTCAAGA
+
CCCCCGGGFGGGFGGGFGGFGGGGGGGDDFCFGGGFFGGFFGGGGGGGGGGGGGGGGDFFGGGDEGGCFFGGGFFFGGGGGG7:FGGGCFGGGFGC9FEF8DFGECFFGGFFCEG5=F=EGF;=FG9EBDFGGF>@A568@8@5@98:FFFGFFGFFGGADCE@;EFE5@F=F*?C5?DD::9;*729:>E?3>CFF?EFFD84A;9?9?566555;<83(((2/8)222<2<4)(*4(,.-4.6><:32
@M00200:205:000000000-AKKM3:1:1101:23989:8331 2:N:0:1
TACTAGGGTATCTAATCCCGTTTGCTCCCCTGGCTTTCGCGCCTCAGCGTCAGAAGAGGTCCAGTCCGCCGCTTTCGCCACCGGCGTTCCTTCCGATATCAACGCATTTCACCGCTCCACCGGAAGTTCCGCAGACCCCTACCTCCCTCGAGACAAGCAGTATCCAAGGCACTTTTCCGGTTAAGCCGAAAGATTTCACCCCGGACTTGCTTGCCCGCCTACGCGCCCTTTACACCCAGTTCAGTCA
+
CCCCCGGGGGGGGGGGGGGGGGGGGGGGGGGGGGGGGGEGGGGGGGGGGGGGGGGGGGGGGGGGGGGGGGGGGGGGGGGGGGDGGGGGGGGGGGGGGCEGGGGGGGGGGGGGGGGFGGGGGGGG:EGGGGGGGGDFCFGBFGGFGFGFGFGGGGFFFGGFG8EFEFGF>FFFF3BFFFG?CE7CFGGDF:CDFEFFFFGFFFF00:BF@CEFBFFG6DD<B<?E>C>D3784).4:E8?4)<BAAFB
@M00200:205:000000000-AKKM3:1:1101:24714:8333 2:N:0:1
TACACGGGTATCTAATCCCGTTTGCTCCCCTGGCCTTCGTGCCTCAGCGTCAGGAACTGTCCAGAGTCTCGCCTTCGCCACTAGTGTTCCTCACAATATCTACGCATTTCACTGCTCCACTGTGAATTCCAGACTCCTCTTCAGCCCTCGAGCCCGGCAGTATCGGATGCCATTCCGGAGTTGAGCTCCGGGCTTTCACATCTGACTTACCGTGCAGCCTACGCACCCTTTATGCCCAGTTCAGTCA
+
CCCCCGGGGGGGGGGGGGGGGGGGGGGGGGGGGGGGGGGGFGGGGGGGGGGGGFGEFGGGGGGGGFFGCFGGGGGGGGGGGGGGFBFGGGGG:FGGGGGGGGGGGGGGGGGGGFGFGGGGF8ECEFGGG;FGFGGGGFGF?FGFGB+1=58CE+6:9EDFGGFGFEGC5DFFFEFFF>6AFE7=CFGF?DG5*;@FA;E@EB*>/>BCC=05//B;4FF=E@=;(=?D5;@)6CEEG3,/))1.7CE
@M00200:205:000000000-AKKM3:1:1101:5540:8344 2:N:0:1
TACAGGGGTATCTAATCCCTTTTGCTCCCCACGCTTTCGTGCCTGAGCGTCAGTAACTGTCCAGGAAGCTGCCTTCGCCATTGGTGTTCCTCACGATATCTACGCATTTCACTGCTACACCGTGAATTCCGCTTCCCTCTCCAGTACTCTAGCCGGATAGTTTCGGGCGCAGTTTCAAGGTTAAGCCTTGAGCTTTCACACCCGACACACCCGGCCGCCTGCGCACCCTTTCAACCCCGTTCAGTCCAGAC
+
CCCCCGGGGGGGGGGGGGGGGGGGGGGGGGGGGGGGGGGGGGGGGGGFGGGGGGGGGG<FFAFGEGGGGGGGGGGGGGGGGGFGGGGDGGFFFGG7FCEGFGGDGGGGDFFGCCG9FGF@DDEFD>FGGDFGGGGGGFGB@8EDFFFBCDD?DFGDEGG5C@EGA>>C5CDBEFFFFF9;FF+:AFC6C>C>FGGGFEGFE=A=@A=2)6@@B2CC(8>127(2(*0C**))7618>:,8(4?294)67-(
@M00200:205:000000000-AKKM3:1:1101:13728:8346 2:N:0:1
TACCCGGGTATCTAATCCCGTTCGCTCCCCTGGCTTTCGTGCATGAGCGTCGGCAAAGCCCCAGTCTGTCGCTTTCGCCACCGGCGTTCCTCCCGATCTCAACACATTTCACCGCTCCACCGGGAGTTCCACAGACCCCTAGCTCGCCCGAGCCCTCAAGTCCCCGAAGCACGTCCCCGGTTGGGCCGGGACCTTTCACTTCGGGCTTGGAGAGCCGCCTGCGCACCCTTTATACCCAATTCAGTCAAGA
+
CCCCCGGGGGGGGGGGGGGGGGGGGGGGGGGGGGGGGGGGGGGFGGGGGGGGCGGGGGGGGGGGGGGGGGGGGGGGGGGGGGGDGGGGGGGGGGGGGGGG@EEGGGFGGGGGGGGEGGGGGGEECECFGGGGGGGGEFCCFFGFGFGBGEG7CDGFFG4;DGFGFFGGFGFDE@FEBFD>FED3>FFFF>=DEGGGFFGF28<003119:?B?FGD0CEB::(.3?;C123642.6C>B0<):<ABB2)8
@M00200:205:000000000-AKKM3:1:1101:20612:8352 2:N:0:1
TACGAGGGTATCTAATCCTGTTTGCTCCCCACGCTTTCGCGCCTCAGCGTCAGATCCGGACCAGTAAGCCGCCTTCGCCACTGGTGTTCTTGCGAATATCTACGAATTTCACCTCTACACTCGCAGTTCCACTTACCTCTTCCGGTCTCAAGCCATGCAGTATCGAAGGCAATTCTGTGGTTGAGCCACAGGCTTTCACACCCGACTTACGGCGCCACCTACGCACCCTTTACACCCAATTCAGTCAAAAC
+
CCCCCFEGGGGGGGGGGGGGGGGFGGGGGGGGGGGGGGGGGGGGGGGGGGGGGGGGGGGG@F7EFFGGGEGGGGGGGGGGGGGFAFFGGGFGCCFGGGFGGGFFGGFGFFGGGFGFGGFGGGCEGEEDGGGGCGGGGFFDDG8?G?D5DFFFGF?FBBFD@+CFFFCC>@?8@@AC@1;>FGC798@50*@**;ACACE?6>A2>5-2*82>965C07A@(((5(3.:*0)-)5.48(2344:244A.)-(
@M00200:205:000000000-AKKM3:1:1101:4117:8358 2:N:0:1
TACGAGGGTATCTAATCCTGTTTGCTCCCCACGCTTTCGAGCCTCAGCGTCAGTAACGGACCAGTATGTCGCCTTCGCCACTGGTGTTCTTCCGAATATCTACGAATTTCACCTCTACACTCGGAGTTCCACATACCTCTTCCGTACTCCAGACAGCCAGTATCAACGGCAATTCCAAGGTTGAGCCCTGGGCTTTCCCCTCTGACTACACTATCCGCCTACGCCCCCTTTCAGCCCAATTCAGTCA
+
CCC<@FEGGGGGGGFGGGGGGGGGGGGGGG8C@FGGGGG<FGGGGGGGGGGGGFG<F@FCGE@FGGGGFGGGGGGGFEGGG<FGGGGGGGC<FF7FGDGGGGCE,4FFDFAFEEGFGGA8,8+=+=B8FG;FFGCGCFC85FFBFB+89*2=9+0:6DFFGGEGC7++*@B8FBFF++95@DFCFGGFF*@@AFGGA5E558:36EE*.6>/0*?D);A=9@@B(/8D>7=).7?(=(//.;9)74>
@M00200:205:000000000-AKKM3:1:1101:11984:8361 2:N:0:1
TACCGGGGATCTAATCCTGTTTGCTCCCCACGCTTTCGAGCCTCAGCGTCAGTAATGGACCAGTATGTCGCCTTCGCCACTGGTGTTCTTCCGAATATCTACGAATTTCACCTCTACACTCGGAGTTCCACATACCTCTTCCATACTCAAGATAGCCAGTATCAAAGGCAATTCCAAGGTTGAGCCCTGGGCTTTCACCTCTGACTAAACTATCCGCCTACGCTCCCTTTATGCCCATTTCAGTCA
+
CCCCCGGGGGGGGFGGGGGGGGGGGGFFGGGGGGGGGCFGGGGGFGGGGGGGGGGGGGGGGFGGGGGGGGGGGGGGEGFGGGCGGGGGGGGGGGGGGGGGGGGGGGDFGGGGGGGFGDGFGGE7BEGGGFGGGGGGGFGFFEFFGFGFG6DFGGFFFGFFGGFDB8D8DG*=DEFF7?8DFFFFBEGFF6+?FC7:FA<@CFB*:A@6)8EFFFGEBGF4=95:<EFDGFE??E>:8(8/9??CFE
@M00200:205:000000000-AKKM3:1:1101:18061:8364 2:N:0:1
TACTCGGGTATCTAATCCCGTTTGCTCCCCTAGCTTTCGCGCCTCAGCGTCAGAAGAGATCCAGCGAGCCGCCTTCGCCACCGGAGTTCCTGTGAATATCAACGCATTTCACCGCTCCACTCACAGTTCCGCTCGCCCCTATCTCCCTCGAGGCCGTCAGTATCTCAGGCAGTTCCACGGTTGAGCCGCGGGATTTCACCCCAGACTTGACAGCCCGCCTACGCGCCCTTTATACCCAGTTCAGTCA
+
CCCCCGGGGGGGGGGGGGGGGGGGGGGGGGGGDGGGGGGGGGGGGGGGGGGGGGGGGGGGGGGGGGGEGGGGGGGGGGGGGGGGGGGGGGGGGGGC9FFGGGGGGGGGGGGGGGGEGGGGGGGGGGGCEDDGGGGGGFGDFFGFGFGBGFG+BDGFFGCEG+@FF+=C6D5<FFFFFFD*@C4?;C,:;CCA:CEFF?77<6;<7@EE238A<1CE0CB:??1>0?>D)749A<A<E2:::A2A<9<
@M00200:205:000000000-AKKM3:1:1101:15755:8367 2:N:0:1
TACGCGGGTATCTAATCCCGTTTACTACCCTAGCTGTCGCGTCTGAGTGTCAGAAACAGACCAGAAGATCGCCTTCGCCACTGGTGTTCCTCCCGATATCTACGCATTTCACCACTACACCGGGAATTCCATCTTCCTCTTCTGCTCTCAAGCACGGTAGTATTGGACGACCTCTCCCAGTTGAGCCGGGAGATTTCACGCCCAACTTACCGCGCCACCTGCACGCGCTTTAAGCCCAATTCAGTCA
+
CCCCCGGGGGGGGGGGGGGGGGGGGGGGGGGGGGGGGGGGGGGGGCGGGGGGGGGGGGGGGGGFGFGGGGGGGGGGGGGEGGGGGCFGGGGGFFGGGCEFGGGGGGGGGGGGGGGFGGFGFCGDDGGGGGGGGGGGGFGFBFFFGFFDFFF6DFFEFF+*E+;EEFC8AEFADFFFFFGAFA@@9>CAE4*)/?G>CEF92>>2>@BE<F@@B6EEFGF@E@1A?E:D)*,)6<<:F0(84:92<6)
@M00200:205:000000000-AKKM3:1:1101:6088:8386 2:N:0:1
TACCCGGGTATCTAATCCCGTTCGCTCCCCTGGCTTTCGCGCCTCAGCGTCAATACATGGCCAGTGCGCCGCCTTCGCCTCCGGTGTTCCCTGTGATATCTGAGCATTTCACCGCTCCACCACAAGTTCCGCGCACCCCTCCATGATTCTAGTTCCGCAGTATCGAGGCCACTTCGACGGGTGAGCCGCCGGATTTCAACCTTGACTTACGAAACCGCCTACGCGCCCTTTACGCCCAGTTAAGTCA
+
@CCC,CFEFGGGGGGGGGGGGGCFGGGGGGGFGGGGFGGGGGGGGGGGGGEGEC@FGGGGGGEGEFFCG@GGGGGGEFGDGGGGFGEDGG?FCFGGFG8EDDFGGGFFD4EEFGGFGGFGFGCFGGFGGGGGG6DEG>8D>GGFDF7;CFGC>CF+@EDFED*?09DEDF9=;*9>FBDFDGGGFGGDBC5>;EEC;)=?@E49@8C<A2(3<:E69D36<:()-:>CC*4<):?>G16:<))4))6
@M00200:205:000000000-AKKM3:1:1101:12569:8407 2:N:0:1
TACGCGGGTATCTAATCCTGTTTGCTCCCCACGCTTTCGTGCATGAGCGTCAGTGTTGGCCCAGAGGGCTGCCTTCGCCATCGGTGTTCCTCCACATCTCTACGCATTTCACCGCTACACGTGGAATTCCACCCTCCTCTGCCACACTCCAGCACCCTAGTTTCGAGCGCAATTCCCAAGTTAAGCCCGGGGCTTTCACACTCGACTTGCGACGCCGCCTGCGCACACTCTATACCCAGTTCAGTCA
+
CCCCCGEGGFFGGFFGGGGGGGFFGGGGGGGGGGGGGGEEFGGGFGGGGEGGGGGGGGFGGGGGGGGGGCGGGGGFFGGGEGGDFGGGGG8AFFGGFGGDFGFGDCDEDFEGGDEFGGGGGGF7FCEEGGGGFGGGD5FEFGGFGFGDGFFFGGGF*6+;@@C7=FGGFGD>DFFF5CFFFFFGFFGFED:6A==*?CC?E(:2=>;;AC1>91=?;CB2466B3:@F0*.)4).-<2::4-<>6AA
@M00200:205:000000000-AKKM3:1:1101:20868:8426 2:N:0:1
TACTCGGGTATCTAATCCTGTTTGCTCCCCACGCTTTCGCGCCTCAGCGTCAGAATCGAGCCAGAGAGCCGCCTTCGCCACCGGTGTTCTTCCCAATATCTACGAATTTCACCTCTACACTGGGAATTCCACTCTCCTCTCTCGATCTCAAGCCTTGCAGTATCGAGCGCATTCCCCGGGTTAAGCCCAGGTCTTTAACGCCCGAATTGCAAGACCGCCTGCCCGCCCTTTATGCCCAGTTCAGTCA
+
CCCCCGGGGGGGGGGGGGGGGGGGGGGFGGGGGGGGGGGGGGGGGGGGGGGGGGGGGGGGGGGGGFGGGGGGGGGGGGEGGGGGGGFGGGGGGGGEFGGGGGGGGFGFGGFGGGGFGGGGGGFFGGGGEGEGGGGGGFGCFGGFGFGFGFGGGGGFFGGFGGFGADFEFGF=EFCFFFDFFEGGFGGFAC*;AGG7FAFAB9@>2(--09@CE;FF@GD(/((.6=>G3>))))-)238:<69<-:A
@M00200:205:000000000-AKKM3:1:1101:2790:8427 2:N:0:1
TACTAGGGTATCTAATCCAGTTCGCTCCCCACGCTGTCGCGCCTCAGCGTCAGGTGCGGGCTAGGTGGCCGCCTTCGCCACTGGTGTTCCTGCCGATCTCTACGCATTTCACCACTACACCGGCAATTCCACCACCCTCGCCCGCCCTCCAGTCGGAGCGTATCGGCACCTTTCCCACCGTTAAGCGGTGGACTTTAAGCACCGACGCCTCCGACCGCCTGCGCGCACTTTCTGCCCAATTCAGTCA
+
CCCCCGGGGGGGGGGGGGGGGGGGGGGGGGGGGGGGGGGGDGGGGGFGGGGGGGGGGGGGGGGFGGGFGGGGGG>FFGGGGGGFFGFEFGCFEEGGGGCFGGGGGDCGGGFFGGG5FFGGGGGGGG8EGGGFDFGGDFEB>EEFE?D=FFFFGFGD>B>?E>9?=?DCEFFEFEFFFFGBFEGGFEG:><5>FGCFFC?<A@DF9619>FF?>>GC>GE:BB3>68>C>FB):56<C>FFFFD<A<)
@M00200:205:000000000-AKKM3:1:1101:18301:8435 2:N:0:1
TACAGGGGTATCTAATCCCGTTCGCTCCCCACGCTTTCGTGCCTCAGCGTCAGAATCGGCCCAGTCGCTTGTCTTCACCTTCGGCGTTCCGCTAGATATCTACGCATTTCACCGCTCCACCTAGCGTTCCAACGACCCCTACCGACCTCAAGATCGCCAGTTCGCCCTGCAATTCCACGGTTGAGCCGTGGGATTTCACAAAACGCTTAACGATCCGCCTACGCACGCTTTATACCCAGTTCAGTCA
+
CCCCCGGGGGGGGGGGGGGGGGGGGGGGGGGGGGGGGGGGGGGGGGGGGGGGGGGGGGGGGGGGGGGGGGGGGGGGGGGGGGGCGGGGGGGGGGGFGGGGGGFGGGGGGGGGGGGED=DGGGGGGGEGGGGGGGGGGFDDFGGFGFGFGFGGGGGFBGG>DGADFBDGFGFFFEFFFFGFGGGGFGGEFGGDF?CCFFFCE?<@B62;?3)/8=FE0F321::DF=BG7*2-)6)5F>?4))65>AF
@M00200:205:000000000-AKKM3:1:1101:4113:8439 2:N:0:1
TACTCGGGTATCTAATCCCGTTTGCTCCCCTGGCTTTCGCTCATCAGCGTCAATGCCGGTCCAGGATGCCGCCTTCGCCACCGGTGTTCCTTAGGATATCAACGCATTTCACCGCTCCACCCTAAGTTCCGCTTACCTCTGTCTCACTCAAGCACAGCAGTATCGAGAGCAGTTCCTCACTTAAGCTGAGGTATTTAACTCCCGACTTGCTGCACCGCCTACGAACCCTTTCTCCTCCATTCAGTCATCAC
+
9CCCCGGD@C,<EFF@;CFGF<FEA9FFFGGGFACCE<:CFDCCFFDGG@BFDFAEFEE@FGF@F,ECFGGGGGGGGEGEEF=EE7BCE=,A@EFG9ADFFCF>EEC?AEBFFGG>CF,ADEFEBE=CFFCED8=EF+@6?FGFGFDDGF,AEG?FFGGBE9DF=*@EEGF@ACFFFFC*8,++3,766C596E,?+37A;)>>4=A=94***045-8?59>(0(:):05))).;)=(3C35.7)))))/)
@M00200:205:000000000-AKKM3:1:1101:16557:8439 2:N:0:1
TACTAGGGTATCTAATCCTGTTTGCTCCCCCGGCTTTCGTGCCTCAGTGTCAGGTGTTGTCCAGGGACTCGCCTTCGCCACTGGTGTTCCTCTTGATATCTACGCATTTCACTGCTACACCAAGAATTCCAGTCCCCCCTCCAAACCTCCAGCACAGCAGTATTCAATGCCATTTCAGGGTTAAGCCCTGAGCTTTCACATCAAACTTGCAATGCCACCTACGCACCCTTTACGCCCAGTTCAGTCA
+
CCCCCGGGGGGGGGGGGGGGGGGGGGGGGGGGGGGGGGGGGGGGGGGGGGGGGGGDFGGGGGGGG7FGFFDGGGGGGGGGGGGGGGGGGGGGG,<9FGGGGGGGGGGGGGFGFFGFGFGGGGGFGGEGGFGGFGGFGBEAEGGFGF+8D?FDGFGFFGGFGG7CBFDCFF?<7:?DBCF5FEDF9EDFFGGFACFFFCAE75C*:CFEFE*;=@GGEGFBEEAAAG>DF<E=*522C>BF?*09)).
@M00200:205:000000000-AKKM3:1:1101:24098:8448 2:N:0:1
TACTCGGGTATCTAATCCCGTTCGCTCCCCTAGCTTTCGCGCCTCAGCGTCAGAAGAGATCCAGTCATTCGCTTTCGCCACCGGCGTTCCTTCTGATATCAACGCATTTCACCGCTCCACCAGAAGTTCCAATGACCCCTACCTCCCTCGAGACCAGCAGTATCCAAGGCACTTCTCCAGTTAAGCTGAAGTATTTCACCCCGGACTTGCTGATCCGCCTACGCGCCCTTTCAGCCCAGTTCAGTCA
+
CCCCCGGGGGGGGGGGGDFGGGGGGGGGGGGGGGGGCFEGGGGGGFGGGE@FGGGGGGGGGGGGGGGGGGGGGDGGGGGEGGDGGGE:FCFGGCFGGGGFGGGEGGEGGGGGGGCEGFDFGGFFGGDGGGGGGGGG?FEDDEGFGFGFGFGCFGDFFGFFFG7@EFFGFGACFCFFFFG6DCDDFF9AAGGFFGGG6<GBBBB=@FFBE=6;=EFC9FA2<8;B@D=D88))9)9@A(.,.:5).:A
@M00200:205:000000000-AKKM3:1:1101:19508:8451 2:N:0:1
TACCGGGGTATCTAATCCTGTTTGCTCCCCACGCTTTCGTGCATGAGCGTCAGTGTTGGCCCAGAAGGCTGCCTTCGCCATCGGTGTTCCTCCAGATCTCTACGCATTTCACCGCTACACCTGGAATTCCACCTTCCTCTGCCACACTCCAGCAAAGTAGTTTCGAGCGCAGTTCCCAAGTTAAGCCCGGGGCTTTCACACTCGACTTGCTCCGCCGCCTGCGCACACTTTAAACCCAATTCAGTCA
+
CCCCCGGGGGGGGGGGGGGGGGGGGGGGGGGGGGGGGGGGGGGFGGGGGGGGGGGGGGFGGGGGGGGGGGGGGGGFGGGGGGGDEGGGGGGGGGFFFGCFGGGGG6@FGGGGFGGEDGGGGGGGGFGGGGGGGGGGGFGFFFGFGFGFGFCFGG6DDFFFFGFGF?GGFGFF>EFCF?+;FFFGFGFFDD9?>CGFFCCEF=>BBB92>EEFFDGG9DF@@D0.2:>FFC<CF32:G<?:9AFFBAB
@M00200:205:000000000-AKKM3:1:1101:20715:8456 2:N:0:1
TACTCGGGTATCTAATCCTGTTTGCTCCCCACGCTGTCGCGCCTCAGCGTCAGCAACGGCCCAGCAGACCGCCTTCGCCACTGATGTTCTTCCCGATCTCTACGCATTCCACCGCTACACCGGGAATTCCATCTGCCTCTACCGTGCTCGAGCCTGACAGTTTAGAAGGCAGCCCTGCGGTTAAGCCGCAGGATTTCACCCCCTACTTACCAGGCCGCCTACGCGCCCTTTAAACCCAGTTCAGTCA
+
CCCCCGGGGGGGGGGGGGGGGGGGGGGGGGGGGGGGGGGGGGGGGGGGGGGGGGGGGGGGGGGGGGGGGGGGGGGGGGGGGGGGGGGGGGGGGGGGEGGGGGGGGGGGGGGGGGEBCGGGGGGGGDGGGGGGGGGGGFG5?FGFGFC=GDGGGDDFFGGFAC@DFFCCFGFFFFA>AFDECEGFCGFEFGDDDGGGFEGA?@B;16<EEFEEFFCE>GFFF?6>>GFG3C?<2227E?:46:A).:>
@M00200:205:000000000-AKKM3:1:1101:3671:8461 2:N:0:1
TACTGGGGTATCTAATCTCGTTCGCTACCCTAGCTTTCGTGCCTCAGCGTCAGAGAAGACCCAGTGAGCCGCTTTCGCCACAGGTGTTCCAGATGATATCAACGCATTTCACCGCTCCACCATCTGTCCCGCTCACCCCTATCTTCCTCAAGCACGGCGGATTGGAACGCAATTCCCCGGTTGAGCCGGGGGATTTCACACCCCACCCTCCGCGCCGCCTACGCACCCTTTCAACCCATTTCAGTCAAGTT
+
@ACCCGGDFFCGFFDFG,CE=@FGCF:FGFG9FGGFFFDFFE8FG?8CFFGG>GDFFFGFGGGCGFFFGGGDC7DCGFEEBAEF<EF>9AEEFGFFE9;FE=?::@7@=,@B,4C?CCFBB8E@FB4,9@=+=@>AF*@=*DCDC?FEF8@89+=*3@80++:6=*=?A>?>5>AAF*49CEDCFFDB48*.3:EFF)<<@(19071(8<BF?9E:(178?<67387DDD)).54(2,().:A2:9A))).
@M00200:205:000000000-AKKM3:1:1101:24285:8470 2:N:0:1
TACTAGGGTATCTAATCCCGTTTGCTCCCCTGGCTTTCGTTCCTCAGTGTCAGTTACAGTCCAGGATGCCGCCTTCGCCACCGGTGTTCCTCCAGATATCTACGCATTTCACCGCTACACCTGGAATTCCGCATCCCTCTCCTGCACTCAAGCCACTCAGTATCAGACGCAGTTCCCCAGTTAAGCTGAGGGATTTCACGTCTGACTTAAGTGGCCACCTACGAACCCTTTACACCCAGTTCAGTCATGAC
+
CCCCCGGGGGGGGGGGGGGGGGGGGGGGGGGGGGGGGGGGGGGGGGGEGGGGGGAFGGGGGGGGGGGGGGGGGGGGGGGGGGGGGGGGGGGGGGGGGGGGGGGGGGGGGGGGGGGF+F?EFGGGCFGGGGGGGGGGGBGDFGGFGFGFGFG6EFGFFGGBFGFGEFFG5C5>DEFFFFGDFGGGAFF96C6?DCEGFEGFFFFF5=CEEECECEGE>D4-5:2?9=?768)****7B9(09<?ECFF)19)
@M00200:205:000000000-AKKM3:1:1101:20903:8474 2:N:0:1
TACGGGGGTATCTAATCCCGTTCGCTCCCCTGGCTTTCGCGCCTCAGCGTCAGGGGGGGCCCAGCACGCCGCTTTCGCCACCGGCGTTCCTTCCGATCTCTACGCATTTCACCGCTCCACCGGAAGTTCCGCGTGCCCCTACCCCCCTCGAGGCGACCGTTATCCGAGGCCCTTCCCCGGTTGGGCCGGGGGTTTTAACCCCGGACCCGGCCGCCCGCCTACGCGCCCTTTAAACCCAGTTCAGTCCAGA
+
CCCCCGGGGGGGGGGGGGGGGGGGGGGGGGGGGGGGGGGGGGGGGGGGGGGGGGGGGGGGGGGGGGGGGGGGGDGGGGGGGGGGGGGGEGGGGGGGGGGGGGGGGGDEGGGGGDE:DEFGGECGE8<?FGGGGGGGCFC?FCE@CBC(9):*8955>*>0*1(:573:7EF05(?FF45):*9D):*0><C3)/**/,+-4(4(70,(,,(-2(21,17814(04C@5)0)).)5:E,,())-..)).).
@M00200:205:000000000-AKKM3:1:1101:19802:8479 2:N:0:1
TACGGGGGTATCTAATCCTGTTTGCTCCCCACGCTTTCGTGCATGAGCGTCAGTGTTGGCCCAGAAGGCTGCCTTCGCCATCGGTGTTCCTCCACATCTCTACGCATTTCACCGCTACACGTGGAATTCCACCTTCCTCTGCCACACTCCAGCACCGTAGTTTCGAGCGCAATTCCCAAGTTAAGCCCGGGGCTTTCACACTCGACTTGCGACGCCGCCTGCGCACACTTTAAACCCAGTTCAGTCA
+
CCCCCGGGGGGGGGGGGGGGGGGGGGGGGGGGGGGGGGGGGGGGGGGGGGGGGGGGGGGGGGGGGGGGGGGGGGGGGGGGGGGGGGGGGGGGGGGGGGGGGGGGGGGEGGGGGGGFGGGGEGGGGGGGGGGGGGGGFFGFFGDFFFGDGFGGGGGFFGF>:FFGFFDGFDFFFFFFFF5>FFGGFGCFFGGEF7EFFEGFE@FF1:<;@3:9>@DGFGF0::1:;=5C7>2A<>A:E::(6ADF<AA
@M00200:205:000000000-AKKM3:1:1101:2989:8490 2:N:0:1
TACAAGGGTATCTAATCCCGTTTGCTCCCCTAGCTTTCGCGCCTCAGCGTCAGTGTCGGTCCAGGAAGACGCCTTCGCCACCGGTGTTCCTCCGGTTATCTACGCATTTCACCGCTACACCCGGAATTCCGCTTCCCTCTCCCGAACTCACGCCCGGCAGTTTCCCGCGCCGTTCCCCAGTTGAGCCGGCGGCTTTCACGCGGCACTTATCGGACCGCCTACGCGCCCTTTCCACCCAGATCCGTCACGAC
+
CCCCCGGGGGFFFGGGEDG;CC@@C<FFFEFGGGGFFFGGGDGGEFFECFGG@FCGGEC@FGG@C,66,BFGGG>E@FFGGG:CGDBFFF;?FC:+@=,CFG?FGGGC;E;EACE>D@8E8C+@:+@DFFFGDE>B,DGD5,@?GFGFFF,:,77?5>09,+*+3@DGFCD=)(28AF4)21=8/>EE))*25*/>/6?,100((-424))41:EG9D@(20(0(*8>)28)).-4/(4(.,)((.(((((
@M00200:205:000000000-AKKM3:1:1101:6722:8501 2:N:0:1
TACGGGGGTATCTAATCCCGTTTGCTCCCCTGGCTTTCGCGCCTCAGCGTCAATACCGGTCCAGGATGCCGCCTTCGCCACCGGTGTTCCTCCAGATATCTACGCATTTCACCGCTACACCTGGAATTCCACATCCCTCTCCCGGATTCAAGCCAACCAGTATCGGACGCAGTTCCTGGGTTGCGCCCAGGGATTTCACGTTCGACTTAGCAGGCCGCCTACGCGCCCTTTATACCCAGTTCAGTCA
+
CCCCCGDGGGGGGGGGGCGGGGGGGGGGGGGGFGGGGGGGGGGGGGGGGGGDEFEGGGGGGEFGGGGGGGGGEGGGGGGGGGGGGGGGGGGGGGGGGGFFFFFDGG@FFGGGGDGACFFGFDGGGGGGGGGGGGGGGFGBFFGF6@>8FC,DGGG>FGGAFGFGFADGDGFF5CF8BF48FCD*:E538<C:3AC=CEFD8DF?1710379A)2CE;D;1??F@9E5C)2.)6<4<C<(5<FAF46<
@M00200:205:000000000-AKKM3:1:1101:18033:8503 2:N:0:1
TACGAGGGTATCTAATCCTGTTTGCTCCCCTAGCTTTCGTGCCTCAGTGTCAGGTGTTGTCCAGGGACTCGCCTTCGCCACTGGTGTTCCTCTCGATATCTACGCATTTCACTGCTACACCGAGAATTCCAGTCCCCCCTCCAAACCTCAAGCTCAATAGTATTCAATGCCATTTCAGGGTTGAGCCCTGAGCTTTCACATCAAACTTACCAATCCACCTACGCACCCTTTACGCCCAGTTCAGTCAAGAC
+
CCCCCGGGGGGGGGGGGGGGGGGGGGGGGGGGFGGGGGEGGGGGGGFGFGGGEGGGGGGGGGGCFGGGGGGGGGGFFFEGGGGCFGGGGGGGGGEFGGGGGGGGGEGEGGGGGGGFGGGGGGDEFGGGF,EFGGFGFEE>DGGFF?FDGFGGGCFFFFD?D9>DEFGGFGFEC79D+=7*@ECDA6;?F;CCFA?C?EGCF5=@A5*9@E57@),36AA)):)*0@59*2>4CF@2*(-./9)).)79/7(
@M00200:205:000000000-AKKM3:1:1101:21770:8506 2:N:0:1
TACCAGGGTATCTAATCCCGTTTGCTCCCCTGGCTTTCGCGCCTCAGCGTCAGTAGAGGTCCAGCAGGCCGCTTTCGCCGCCGGAGTTCCTTCCGATATCTACGCATTTCACCGCTCCACCGGAAGTTCCGCCTGCCCCTACCTCCCTCCAGCGCAGCGGTCTCCGAGGCCCTTTTCCGGTTGAGCCGACAGCTTTCACCCCGGACTCGCTGCGCCGCCTACGCGCCCTTTATACCCAGTACAGTCA
+
CCCCCGGGGGGGGGGGGG?FGGGGGGGGGGGFFGGGGGGEEGGGGGGGGGGGGGGGFFGGGGGGGGGGGCFGGDGGGEGGDFEG>@GDGGFFG,+@F@EGGGGGGGGGGGGGCEEAGGGGEEGGGGGFGFEGGG6DD6DDFGGAGFDDGFG6@6;BEGCAGGFGFFCE4C5>FD)4B;1)=CC4AFG>A5=BFGGGFFGF;9>09>>7?9((((2;4>>B?<0@9EDD<*4>)64-A764).)6.)-
@M00200:205:000000000-AKKM3:1:1101:22074:8509 2:N:0:1
TACAAGGGTATCTAATCCCGTTTGCTCCCCTAGCTTTCGCGCCTCAGCGTCAGTAGCAGGCCAGGTGGGCGCCTTCGCCACCGGTGTTCCTCCAGATATCTACGCATTTCACCGCTACACCTGGAATTCCCCCACCCTCTCCTGTACTCAAGCTCAGCAGTTTGGGATGCAGGTCCCCGGGTGAGCCGGGGCATTTCACATCCCACTTACCGAACCGCCTACACGCCCTTTAAACCCAGTTCAGTCACGAC
+
CCCCCGGGGGGGGGGGGGGGGGGGGGGGGGGGGGGGGGGGGGGGGGGGGGGGGGGFGGFGGGGGGGGGEGGGEEGGCFGEGGGGGGGGGGFGGGCFGFGGGGGGGGCFGGGGG>EE6FFGFFGG8EGGGGGGDGGGGFG=DDE:EFFBDFGFDFGFFGGFG?DD@>=8?FF5?CFFFFG5*;C9FFGEFD5?5E7=FEGEC:@>>B;4;<643>GGBGFFFF15,:7C3*59).52881(6)).66A)(-(
@M00200:205:000000000-AKKM3:1:1101:8247:8513 2:N:0:1
TACTGGGGTATCTAATCCCGTTCGCTCCCCTAGCTTTCGCGCCTCAGCGTCAGTGTCAGCCCAGCAACCCGCCTTCGCCGCAGGTGTTCCTCTCGATATCTACGCATTTCACCGCTACACCGAGAATTCCAGTTGCCCCTTCTGCACTCTAGCCCCGCAGTATCGGTTGACCTTTCCGAGTTAAGCCCGGAGATTTCACAATCGACTTGCGGTGGCCGCCTACGCGCCCTTTAAACCCAATTCAGTCA
+
CCCCCGGGGGGGGGGGGFGGGGGGGGGGGGGGGGGGGGGGGGGGGGGGGGGGGGGGFGGGGGGGGGGGGGGGGGGGGGGGGGGGFGGGGGGGGGGG8FGGGGGGGGGGGGGGGGGFGGGGGGGGGGGGGGGGDF8E=DGFFGFFFFGFGBGFGDFDFGGFEG7C9BGGFGFFFEFFFFC>F>FDFGFFFCEA66CDBEGFBEE;;>D2@9>069*A;55(140)2*>DGC?B>A<);(36(69<D.)6
@M00200:205:000000000-AKKM3:1:1101:24950:8516 2:N:0:1
TACTAGGGTATCTAATCCCGTTTGCTCCCCTGGCTTTCGCGCCTCAGCGTCAATGCCGGTCCAGGATGCCGCCTTCGCCACCGGTGTTCCTCCAGATATCTACGCATTTCACCGCTACACCTGGAATTCCGCATCCCTCTCCCGGATTCAAGCCACCCAGTATCAGACGCAGTTCCCCGGTTGAGCCGAGGGATTTCACGTCTGACTTAGGCGGCCGCCTACGCGCCCTTTCTACCCAATTCAGTCA
+
CCCCCGGGGGGGGGGGGGGGGGGGGGGGGGGGGGGGGGGGGEGGGGGGGGGGGGGGGGGGGGGGGGFFGGGGGGGGGGGGGGGGGGGGGGGGGGGGGGGGGGGGGGGGGGGGGGGFGGGGGFFGGGGGGGGGGGGDGFGFFDGFGFGFGFGGGGGFFGGFGGFGFFFGFGFADEFFFFGFEEG*;AEBDC=DBFFGFCC;@FFFFEFFF3@EF>GE>GE(:(38;EEC)*:)-64>F30(:A<4>>B
@M00200:205:000000000-AKKM3:1:1101:27492:8516 2:N:0:1
TACCAGGGTATCTAATCCCGTTTGCTCCCCTAGCTTTCGCACCTCAGCGTCAGTTGTGGACCAGAGAGCCGCCTTCGCCACCGGTGTTCCTCCTGATATCTACGCATTTCACCGCTCCACCAGGAGTTCCGCTCTCCCCTACCACACTCGAGCACCGCAGTATGCCTGGCAGTTCCACGGGTGAGCCGTGGGATTTCACCAGACACTTACGATGCCGCCTACGTGCGCTTTATACCCAGTTCAGTCA
+
CCCCCGGGGGGGGGGGGGGGGGGGGGGGGGGGGGGGGGGGCCFDFGGGGGGGGGGGGGGGGGGGGGFGGGGGGGGGGGGGGGGGGGGGGGEFFGGGGGGGGGGGGGDGGGGGGGGDGGGGGGGGGGDGGGDDGGGFGFGFFGGFGFGFGFG6CDGFEEGEGDFFEFGGACA=?@CFFFGFGCD7AFGBACEAFC64:CGEFFFF=BBEFFFFFFGC(1=7?D@F1C.9)9(6946AE<?7:).:AFF
@M00200:205:000000000-AKKM3:1:1101:6597:8517 2:N:0:1
TACGAGGGTATCTAATCCCGTTTGCTCCCCTAGCTTTCGCACCTCAGCGTCAGTTGTGGACCAGAGAGCCGCCTTCGCCACCGGTGTTCCTCCTGATATCTACGCATTTCACCGCTCCACCAGGAGTTCCGCTCTCCCCTACCACACTCGAGCATTGCAGTCTGCCAGGCAGTTCCACGGGTGAGCCGTGGGATTTCACCGGACACTTGCAATGCCGCCTACGTGCGCTTTATACGCAGTTTAGTCACGAC
+
<CCCCDGGCEEGG@FFF<ECFEFGGGGGGGGGGFGGGGGGGDGG@,CEFCEECEEFG@FGGGDFCGEFGFECFEGFFECEFFEDF:F7<F;EGGAFFCEG8A?FGGD7DADGFGGBDFFFFGGG<CF=FFGGGEGF8DGFFFDFGFGDGFGDEC6DDFG+@DCFEAAFFGF=:>FCFFD>C@D5AFFFFCE5;C6DB0:>=9225>33);@CE<FC28:;13(06:593*,))))(/43,:)-.62<41((
@M00200:205:000000000-AKKM3:1:1101:25310:8522 2:N:0:1
TACTGGGGTATCTAATCCTGTTCGCTCCCCTAGCTTTCGCGTCTCAGCGTCAGGAACGGCCCAGCGAGCCGCCTTCGCTACTGGTGTTCCTCCCGATATCTGCGCATTTCACCGCTACACCGGGAATTCCACTCGCCTCTACCGTCCTCTAGCCCGGCAGTATCCACCGCACGCCCGAGGTTGAGCCTCAGGTTTTCACGGCAGACTTACCGAACAGCCTACACGCTTCTTACACCCAATTCAGGCC
+
CCCCCGGGGGGGGGGGGGGGGGGGGGGGGGGEDGGGGGGGDGGGGGGGGGGGGDFGGGDEG7FGGGCCGGGGGGGGGGEGGGDGGGGGGAEGGGD@FGDGGGGGGGGGGGFGGGGDDEGGGGGGEEGGGGFGGFDGGFGBFGG>EEG9FFGC;FGF>87A:+/BAFGE>EA@4=;8;.))10CCACCFA*A8:<:CA5:(696;1:)4.<??F(:80287:1(?18)**2<>AAA(::(.--69)((
@M00200:205:000000000-AKKM3:1:1101:14750:8532 2:N:0:1
TACTGGGGTATCTAATCCTGTTTGCTCCCCACGCTTTCGTGTCTCAGTGTCAGTTCAGGCCCAGGCGGTTGCTTTCGCCATCGATGTTCCTCCCGATATCTACGCATTTCACCGCTACACCGGGAATTCCGCCGCCCTCTACCGAACTCGAGCTTCCCAGTATCGACTGCAATTCCCAGGTTGAGCCCAGGGATTTCACAACCGACTTAGGAAGCCACCTACACACGCTTTACGCCCAATTCAGTCA
+
CCCCCGGGGGGGGGGGGGGGGGGGGGGGGGGGGGGGGGGGGGGGGGGGGGGGGGGGGGGGGGGGGGGGGGGGG9FGGGGGGGC<FGGGGGGGGGGDDGGGGGGGGGGGGGGGGGGFGGGGGGDD@ECDFGGGGGGEGFGDFGGFGFGFGFGGGGGFFGGFCGECAFGGFGFCCEFFAFC*@<FC6EGFFGDFFG?CACFE3>266917648E9(=E@GFFFF;A<EBGDD:<>?:(::?0)-))-.4
@M00200:205:000000000-AKKM3:1:1101:9847:8555 2:N:0:1
TACACGGGTATCTAATCCTGTTTGCTCCCCACGCTTTCGTGCCTCAGCGTCAGTGTTGTCCCAGATGGCCGCCTTCGCCACTGATGTTCCTCCCGATCTCTACGCATTTCACCGCTACACCGGGAATTCCACCATCCTCTGACACACTCTAGCTTCTCAGTATCCACTGCAGTTCCCAGGTTGAGCCCAGGGCTTTCACAACGGACTTAAGAGACCACCTACGCACGCTTTAAACCCAATTCAGTCAAGC
+
CCCCCGGGGGGGGGFGGGGGGGGGGGGGGGGGGGGGGGGG@FGGGGGGGGGGGGGGGDGGGGGFFGFGDGGGGGGGGGGGGGFFGGGGGGGGGGGGGGGGGGGGGDGGGGGGGGGFGGGGGGGEGGGGGGGGGGGGGFGFFFFFGFGFGFGGGGGFBFFFGGFGFFGGFGF=FEFFFFG5FGGFFFCFACGBDGGGFCGCF4>ADAFEFE*8;3BFDGF:3>@;@E)95D;33)//=7(84><?7CE);)
@M00200:205:000000000-AKKM3:1:1101:20095:8573 2:N:0:1
TACTGGGGTATCTAATCCTGTTTGCTACCCACGCTTTCGAGCCTCAGTGTCAGTTACAGTCCAGAGAGCCGCTTTCGCCACCGGTGTTCCTCCATATATCTACGCATTTCACCGCTACACATGGAATTCCACTCTCCTCTACTGCACTCAAGTCTAACAGTTTCCAATGCACACAATGGTTGAGCCACTGCCTTTTACATCAGACTTATTAAACCACTTGTGCTCGCTTTATACCCAGTTCAGCCAAGTTC
+
CCCCCGGGGGGGGGGGGGGGGFGGGGGGGGGGGGGGGGGGFGGGFGCCFCGGGGGGGGGE<,CECFCGG8FGDEGGDE@F,EGGFGGDGGEGFAFGGGGGGGGGEGGGGGGGGGGFDGGGGC=FGGG?EF8EDGFGGFFEFGEBGFGFGFGGGGFFFG?DDDDF7EGGFGFFFDADFF?FGGDFFCGF*8=D?=E;FEF7**0*>@*0;EF7EF6:=*4:*0*+*4**;@6AC?7;D2;/:?7*07(-*/1
@M00200:205:000000000-AKKM3:1:1101:15553:8575 2:N:0:1
TACTCGGGTATCTAATCCCGTTTGCTCCCCTAGCTTTCGCGCCTCAGCGTCAATGCCGGTCCAGGATGCCGCCTTCGCCACCGGTGTTCCTTAGGATATCAACGCATTTCACCGCTCCACCCTAAGTTCCGCTTACCTCTGTCTCACTCAAGCACAGCAGTATCGAAAGCAGTTCCTCAGTTAAGCTGAGGTATTTCACTCCCGACTTGCTGCACCGCCTACGCACCCTTTAAACCCAATTCAGTCA
+
CCCCCGGGGGGGGGGGGGGGGGGGGGGGGGGGGGGGGGGGGGGGGGGGGGGGGGGGGGGGGGGGGFGDGGGGGGGGGGGGGGGGGGGGGGGGFGGGGGFFGGGGGGGGGGGGGGGFGGGGGGGGEEFGGGGGGGGGGFGFFGGFGFGFGFGGGGGFFGDFG7DGFFCEDGFFFEFCFFFFGG9FCGGFFGGFFGGGFFGEFFDFF>=>==CEBEGG=GFFFFDF1EEG59;3<67(=;7@FFCE?C@
@M00200:205:000000000-AKKM3:1:1101:17628:8591 2:N:0:1
TACTGGGGTATCTAATCCTGTTCGCTACCCACGCTTTCGCTCCTCAGCGTCAGGTAAGGCCCAGAGAGCCGCCTTCGCCACCGGTGTTCTTCCTGATATCTGCGCATTCCACCGCTACACCAGGAGTTCCGCTCTCCCCTGCCTACCTCTAGTCTGCCCGTATCGGAAGCAGGCTCGGAGTTAAGCTCCGAGTTTTCACTCCCGACGCGACGAACCGCCTACGAGCCCTTTCCACCCACTTCAGTCA
+
CCCCCGGGGGGGGGGGGGGGGGGGGGGGGGGGGGGGGGGGGGGGGGGGGGGGEGGGGGGGGGGGGGGGGGGGEGGGGGGDGGGGGGEGGGGGGGGGGGGGGGGGGGGGGGGGGGGFGGGGGGFGGGGGGGGGGG?F?F>DFGGFGFFEGFGFDDGFFGG5:DBGFF>E5;FFFAFFFFD>F?FCFFCFFD>B?=,=A?FEFDF2519@0(6;FFGG>DFFFF?5:E)>978)-<<08:(,)44<-:4
@M00200:205:000000000-AKKM3:1:1101:25044:8602 2:N:0:1
TACGAGGGTATCTAATCCCGTTTGCTCCCCTGGCTTTCGCGCCTCAGCGTCAGAAGAGGTCCAGCGGATCGCTTTCGCCACCGGCGTTCCTTCCGATATCAACACATTTCACCGCTCCACCGGAAGTTCCATCCGCCCCTACCTCCCTCCAGCCTACCAGTATCGACGCCACTTTTCCGGTTGAGCCGAAAGATTTCAACCCCGACTTGGTAGACCGCCTACGCGCCCTTTATGCCCAGTTCAGTCA
+
CCCCCGGGGGGGGGGGGGGGGGGGGGGGGGGGGGGGGGGGGGGGGGGGGGGGGGGGGGGGGGGGGGGGGGGGGGGGGGGGGGGGGGGGGGGGG?FGGGGGFGGGGGGGFEEDFGGDGCFGGGGGDEFGGGGGGGGGE?ECFDGFGFD5CBD7D>DFFDFFF+;C=?*=>CB@4*4=AFGFGGGGFGGFFG=>;?CFFCEE3<<69BFF<:B<<AF69C5?B:?F0:8C5CF2A>23A::469AA:AA
@M00200:205:000000000-AKKM3:1:1101:24972:8606 2:N:0:1
TACAAGGGTATCTAATCCCATTCGCTCCCCTGGCTTTCGCGCCTCAGCGTCAGTTCCGGTCCAGATGGCCGCCTTCGCCACCGGTGTTCTTCCCAATATCTACGCATTTCACCGCTACACTGGGAATTCCGCCATCCCCTCCCGGACTCTAGCCAAGCAGTATCGGGTGCAGTTCCTCGGTTGAGCCGAGGGATTTACCACCCGACTTGATCGGCCGCCTACACGCACTTTAACCCCAATTCAGTCAAGA
+
CCCCCGGGGGGGGGGGGGGGGGGGGGGGGGGGGGGGGGGGDGGGGGGGGGGGGGGGGGGGGGGGGGGGGGGGGGGGGGGGGGGGGGGGGGGGGGGGGGGGGGGGGGGGGGGGGGGFGGGGGGFGFFGGG8DGGGGGFFGFFEGFGBGFGFGDGGGFFGGFG7;FABG>>G6CFFFFFFDFGGDCFGGFFGGFAEG41*,1;?DBFF@<A4??6DGGBGFFBF78:E5D)9<A9--(;((,:AFF>2<)3)
@M00200:205:000000000-AKKM3:1:1101:28716:8630 2:N:0:1
TACCGGGGTATCTAATACTGTTTGCTCCCCACGCTTTCGTGCATGAGCGTCAGTGTTGGCCCAGAAGGCTGCCTTCGCCATCGGTGTTCCTCCACATCTCTACGCATTTCACCGCTACACGTGGAATTCCACCTTCCTCTGCCACACTCCAGCACCGTAGTTTCGAGCGCAATTCCCAAGTTAAGCCCGGGGCTTTCACACTCGACTTGCGACGCCGCCTGCGCCCACTTTAAACCCAATTCAGTCAAGAC
+
CCCCCGGGGGGGGGGGGGGGGGGGGGGGGGGGGGGGGGGGGGGGGGGGGEGGGGGGGGGGGGGGGGGGGGGGGGGGGGGGGGGGGGGGGGGGGGGGGGGGGGGGGGGGGGGGGGGFGGGGGGGGGGGGGGGGGGGGGFGFFGGFGFGFGF?FGFGFFGGFGGCFFFGGFGFABBFFFF:CFF@GFGGFBGGFFGGGFECEF(79B9=@=E@6;>GE2CB;?@>;(:>D<CFFF2)38:03<DA2<2):)3(
@M00200:205:000000000-AKKM3:1:1101:23788:8634 2:N:0:1
TACTAGGGTATCTAATCCTGTTTGCTCCCCTAGCTTTCGTGCCTCAGTGTCAGGTGTTGTCCAGGGACTCGCCTTCGCCACTGGTGTTCCTCTCGATATCTACGCATTTCACTGCTACACCGAGAATTCCAGTCCCCCCTCCAAACCTCCAGCTCAGTAGTATTCAATGCCATTTCAGGGTTGAGCCCTGAGCTTTCACATCAAACTTACCAAGCCACCTACGCACCCTTTAAACCCAATTCAGTCA
+
CCCCCGGGGGGGGGGGGGGGGGGGGGGGGGGGGGGGGGGGGGGGGGGGGGGGFGGGGGGGGGGGGGGGGGGGGGGGGGGGGGGGGGGGGGGGGGGGGGDGGGGGGGGGGFFGGGGFGGGGGGGDG8FFGGGGFGGGGFGFDCDFFFGDGFCFGGGFFGFFGGFFFF@FFGFFFEFFFFGFFGGGFGDFFCEAFGCFAFG@EEFF@FFFFFEEFFG5CGFFFEABAEFGC*)/8*8(:@F=C=778CE
@M00200:205:000000000-AKKM3:1:1101:23740:8634 2:N:0:1
TACCAGGGTATCTAATCCCGTTTGCTCCCCTGGCTTTCGCGCCTCAGCGTCAATACCGGTCCAGGATGCCGCCTTCGCCACCGGTGTTCCTCCAGATATCTACGCATTTCACCGCTACACCTGGAATTCCACATCCCTCTCCCGGATTCGAGCCTGCCAGTCTCGGACGCAGTTCCCGGGTTGAGCCCGGGGATTTCACGTTCGACTTAACAGGCCACCTACGCGCCCCTTACGCCCAATTCAGTCAAGA
+
CCCCCGGGGGGGGGGGGGGGGGGGGGGGGGGGGGGGGGGGGGGGGGGGGGGGGGGGGGGGGGGGGGGGGGGGGGGGFEGGGGGGGGGGGGGGGGGAFGGGGGGGGGGGGGGGGGGFGGGGGGGGGGFGGGGGGGGFFFC=DFGFGFGAFAEFEGGFFGGBEF*5=@0CDDFFAFFFFDD4CC*9;6AFFGC4?5=DFEGD@@@F<6?;CEEE<DG=(:A;E:6EBEBG)9:?BFFBG:2(6444<B>245
@M00200:205:000000000-AKKM3:1:1101:4058:8637 2:N:0:1
TACGCGGGTATCTAATCCTGTTTGATCCCCACACTTTCGTGCCTCAGCGTCAGTTGTAGCCTAGTAAGCTGTCTACACTATCGGTGTTCTTGACGATATCTAAGCATTTCACCGCTACACCGTCAATTCCGCCTACCTCGACTACACTCAAGCCATACAGTATCAATGCCACCCTCCCGGTTAAGCCGGGATATTTCAGCACTGACTTATACGGCCGCCTACGCACCCTTTAAACCCAGTTCAGTCA
+
CCCCCGGGGGGGGGFGGGGGGGGGGGGGGGGGGGGGGGGGGGGGGGGGGGGGGGGGG<FGGGGGGGGGGGGGGGGGGGGGGGGGGGGGGGGGGGGCFGGGGDGGGGGGGGGFFGGFGGFGGGGG7CFFGGGE?EDGGBGFFGGAGFFDGF8DGFGFFGGFG7C@BFGGFFFEFFFFDBG>ECCFFGGFFDC5AFFG>AFF4@EEFFFFEF?E3@GE@3>?FD0>0==D8C3>?44;ED1:242).<<
@M00200:205:000000000-AKKM3:1:1101:3426:8643 2:N:0:1
TACTAGGGTATCTAATCCTGTTTGATCCCCACGCTTTCGTGCATCAGCGTCAATATTTGTGTAGCCAGCTGCCTTCGCAATTGGTGTTCTATGTCATATCTATGCATTTCACCGCTACATGACATATTCCGCTAACCTCCACAACATTCAAGACTAATAGTATCCACGGCAGTTTCCGAGTTAAGCTCGGAGATTTCACCACGGACTTACTAATCCGCCTACGCACCCTTTAAACCCAGTTCAGTCA
+
ACCCCGGGFF8FGCFFFGGGGFGGGGGGGGGGGGGGGGGGGGGFGGGGGGGGGGGGGGGGGGGGCFEFGFGGGGGGGGDEEEEEGGGGGG@<FFFFAFGGGGGGFGGFAGAFDEEA>FDFGGGGGGGFGA8C=EGGFDFF9@DFEFFDGFCFGGGFD9DFFDFF;CDEE45=?EF+?AGFDEGFFGG?@6CEFGF?<EFFE9A=A@A@=CACEEF@AF4<D=A?AE)C:?3;@=35C2(01/>?5CA
@M00200:205:000000000-AKKM3:1:1101:21071:8651 2:N:0:1
TACTGGGGTATCTAATCCCGTTTGCTCCCCTGGCTTTCGTGTCTCAGCGTCGGCACATCCCCAGCAACCTGTTTTCACCTTCGGCGTTCCAAGCGATATCTACGCATTTCACCGCTCCACCGCTTGTTCCAGTTGCCCCTGAATGGCCCAAGACTCCCAGTATGCCCAGCAGTTCCACGGTTGAGCCGTGGGATTTCACGGGGCACTTAACGGCCCGCCTACCCACGCTTTAAGCCCAGTTCAGCAACGAT
+
CCCCCGGGGGGGGGGGGGGGGGGGGGGFGGGGGGGGGGGGGGGGGGGGGGGCFGGGFGGGGGGGGGGGGGGGGGGGDGFFFCFGGGGEGGGF@CGEGGGGGGGGGEFGGGGGEGGFGGGGGEGGGGFGGGGGGGGGDFFDFF,CGDFEGEGG=DFFDDFFGGBD*;@FACF@=CFFFFG?<EDFAAFDBGGEFGGGFEGB9@@>=DF@*/>2,4:?:DDFF;(07ABDD<(6.642@:(.-))6)-.,41(
@M00200:205:000000000-AKKM3:1:1101:13543:8697 2:N:0:1
TACGGGGGTATCTAATCCTGTTTGCTCCCCACGCTTTCGTGCATGAGCGTCAGTGTTGGCCCAGGAGGCTGCCTTCGCCATTGGTGTTCCTCCACATCTCTACGCATTTCACCGCTACACGTGGAATTCCACCTCCCTCTGCCACACTCGAGCCTCGTAGTTTCGAGCGCAATTCCCAAGTTAAGCCCGGGGATTTCACACTCGACTTGCGAGGCCACCTGCGGACACTTTACACCCAGTTCAGTCAAGC
+
CCCCCGGGGGGGGGFGGGGGGGGGGGGGGGGGGGGGGGGGGGGGGGGGGGGGGGGGGGGGGGGGGGGGGGGGGGGGGGGGGGGGGGGGGGGGGGGGGGGGGGGFGGGGFDGGGGGFGGCFEGGGEEFFG8EFFFGGDFGFFGGFGFDDFFG>GDCFEGC?EG@7=FG>>EFBEFFFFFGFFGGFFFCFDGGFFGGGFF+5=FFD@FF?AEFF96E81CF???>)(2)/*:<2444888??.).6<2642)
@M00200:205:000000000-AKKM3:1:1101:23703:8699 2:N:0:1
TACAAGGGTATCTAATCCCGTTTGCTCCCCTGGCTTTCGTGTCTCAGCGTCAGCTCATCCCCAGCGACCTGTTTTCACCTTTGGCGTTCCAAACGATATCTACGCATTTCACCGCTCCACCGTTTGTTCCAGTCGCCCCTAGATGGCTCAAGACCGCCAGTATGCCCAGCCGTTCCACAGTTAAGCCGTGGGATTTCACAAGGCACTTAACGATCCGCCTACACACGCTTTAAACCCCGTTCAGTCAAGA
+
CCCCCGGGGGGGGGGGGGGGGGGGGGGGGGGGGGGGGGGGGGGGGGGGGGGEGGFF<EGGGCGGGGCGGGGGEDFGGGGGGGFGFCGGGGG,AEC>EEEGGGGDGCFGGGGGFDGEDGGCEGGGGEGGGGGFGGGGGEGFFGFDFF6)=FGFGGG55+=>FGEGFF769F5>BFAFFFDFGGG@AD?@DDDEFF?AB6C66:>DDFFFF44292C=(9)(6=(83C>C*124/.738(66=;:)4))-<2
@M00200:205:000000000-AKKM3:1:1101:3247:8713 2:N:0:1
TACCCGGGTATCTAATCCTGTTTGCTCCCCACGCTTTCGCGTCTCAGCGTCAGTATCCAACCAGGGGGCCGCCTTCGCCACGGGTGTTCCTCCCGATATCTACGCATTTCACCGCTACACCGGGAATTCCACCCCCCTCTTTGGTACTCTAGCTTGCCAGTTTCATGCGTCTTTCCTCGGTTGAGCCGAGGGCTTTCACACATGACTTAACAAACCGCCTACACGCCCTTTAAACCCAACACAGTCAAGA
+
-BCCCCFGCF,EDFCC,CEEGGCEFFGGGGGGD@,BC@:FECC:C<<E:@FFGEFGGGFFF:FFEGGGGGEFG7FF@78=BF:@:=CEGGGGECFE++4C,EFGFC:FE,=:FB?*6@EFGGGGF@,6CAEDFEDE59E)4EF>FFC@GCGGGFCAFFFF:C*+;=F9?CE@F?FFFFGFEGD*;+AADDEEFGG4=?CC@:0744A9544)5(;;()0428?0455)12)6A2).;86((,(().6)))
@M00200:205:000000000-AKKM3:1:1101:28199:8731 2:N:0:1
TACAAGGGTATCTAATCCCGTTTGCTCCCCTGGCTTTCGCGCATCAGCGTCAATACCGGTCCAGGATGCCGCCTTCGCCACTGGTGTTCCTCCAGATATCTACGCATTTCACCGCTACACCTGGAATTCCACATCCCTCTCCCGGATTCGAGCCCGCCAGTATCGGACGCAGTTCCTCGGTTGAGCCGAGGGATTTCACGTCCGACTAAGCGGGCCGCCTACGCGCCCTTTAAGCCCAGTTCAGTCAAGA
+
CCCCCGGGGGGGGGGGGGGGGGGGGGGGGGGGGGGGGGGGGGGGGGGGGGGGGGGGGGGGGGGGGGGGGGGGGGGFFGGGGGGGGGGGGFGGGFGFGGGGGGGGGGGGGGGGGGGDGGGGGGGGGF98FGGGGFG8DFGFFFGFG>GAGBGFEDFED8CDCF*?>5:EAEEFEFFFFFGBGGGGFFGFFGGEACFFFFFDFF<@;99934@916?E>C@?FBFFFGFG9C):)643C(35)6A9464:3<
@M00200:205:000000000-AKKM3:1:1101:15377:8747 2:N:0:1
TACTAGGGTATCTAATCCTGTTTGATCCCCACGCTTTCGTGCCTCAGCGTCAATGACCGCGTAGTGAGCTGCCTTCGCAATGGGTGTTCTATGTCATATCTAAGCATTTCACCGCTACATGACATATTCCGCTCACCTCCACGGTATTCAAGACAAATAGTATCAATGGCAGTTCCCGAGTTAAGCTCGGGGATTTCACCACTGACTTACCTGCCCGCCTACGCACCCCTTATACCCAGTTCAGTCA
+
CCCCCGGFGGGGGGGGGGGGGGGGGGGGGGGGGGGGGGGGGGGGGGGGGGGGGGGGGGGGGGGGGFGGGGGGGGGGGGEEGGGGGGGGGGAFGGGGGFGGGGGGFGGGGGGGGGGFGGCFGCFFGGGGGGGGGGGGGFFDFFGFG?DDGFGGGCF6DFGFGGFGFFGGFGF=DEFFF569FEGGFDFFFDCEBGGGFEG9EFF9=CEFCEFAB=:D5DFFFF2?9C>D):3)/)/9C3;4CFFEFF<
@M00200:205:000000000-AKKM3:1:1101:5643:8748 2:N:0:1
TACTAGGGTATCTAATCCCGTTCGCTCCCCTGGCTTTCGCGCCTCAGCGTCAGTGTCAGCCCAGCAACCCGCCTTCGCCGCAGGTGTTCCTCTCGATATCTACGCATTTCACCGCTACACCGAGAATTCCAGTCGCCCCTTCTGCACTCTAGTCGCACAGTATCAGTTGACCTTTCCGAGTTAAGCCCGGAGATTTCACAACTGACTTGTGCTGACCGCCTACGAGCCCTTTATCCCCAGCTACGCCA
+
CCCCCGGGGGGGGGGGGAFGGGGGGFGGGGGCGGGCFFGGEGGGGGGGGGGEGC@BFEFGGGGGGFG,@FCFGEFGFDGEGGGDF9:CFGGGGFGGGGGFG8FGGGGGFCFGGGGFGGFCFE@EE=9DD=D,=,=EC5@DFF9@@9DEGBFC>DG55B7:EFFGAFGFFCF59*03<A*5D>:BAFCA>**:8EC@87CEE9).*684)./7<3BC;C5(,(()/*):F718)-)-34(-(52)4(((
@M00200:205:000000000-AKKM3:1:1101:10761:8761 2:N:0:1
TACGGGGGTATCTAATCCCGTTTGCTCCCCACGCTTTCGCGCCTCAGCGTCAGGGAATGCCCAGAGACCCGCCTTCGCCACCGGTGTTCCTCCCGATCTCTACACATTTCACCGCTACACCGGGAATTCCAGTCTCCTCTGCATCCCTCAAGAACGGCAGTATCGGCCGACCCCCCTGAGTTGAGCCCAGGGATTTACCGACCGACTTGCCATCCCGCCTACGCGCCCTTTACACCCAGTTCAGTCAAGCT
+
CCCCCGGGGGGGGGGGGGGGGGGGGGGGGGCFDGGGGGGGGGGEGGGD@GGGEGDFFCCFGGFFGGGGGGDGGGGGFEGGGGEGCFGGGGG9FEGDEGGGEFGGGGGFGGGGF>E?6FFGFDD8CGDCFG8D2EGGG5CAFGGFEFG5FFC>ECF>>>DB?C<C9>GGAED=B>BEA5;8C7DGFDF35FG3F=CF*)23:BF06>1()6?A9?GG058?(,(79=@<7786>BFBG0:.)-.)-))..))
@M00200:205:000000000-AKKM3:1:1101:13520:8766 2:N:0:1
TACAAGGGTATCTAATCCTGTTTGCTCCCCACGCTTTCGTGCATGAGCGTCAGTGTTGGCCCAGGGGGCTGCCTTCGCCATTGGTGTTCCTCCACATCTCTACGCATTTCACCGCTACACGTGGAATTCCACCCCCCTCTGCCACACTCCAGCCCCGTAGTTTCGAGCGCAATTCCCAAGTTAAGCCCGGGGATTTCACACTCGACTTGCGAGGCCGCCTGCGCACACTTTATACCCAGTTCAGTCA
+
CCCCCGGGGGGGGGGGGGGGGGGGGGGGGGGGDGGGGGGGGGGGGGGGGGGGGGGGGGGGGGGGGGGGGGGGGGGGGGGGGGFGGGGGGGGGGGGGGGGGGGGGGGGGGGGGGGGFGGFGGGGGCE=FGGGGGGGGGFGFFGGFGFDFGFGGGGGDFGDFGGFGFFFGFEFFFF9CFFDFGDGDAGGFFGCE>EEFFFGFFD;<7;FDEFFB>FGG@GFF1:BEBE:F97A4>294C<:4A<24<B<
@M00200:205:000000000-AKKM3:1:1101:7801:8776 2:N:0:1
TACTCGGGTATCTAATCCTGTTTGCTCCCCACGCTTTCGTGCATGAGCGTCAGTGTTGGCCCAGAAGGCTGCCTTCGCCATCGGTGTTCCTCCACATCTCTACGCATTTCACCGCTACACGTGGAATTCCACCTTCCTCTGCCACACTCTAGCCACGTAGTTTCGAGCGCAATTCCCAAGTTAAGCCCGGGGATTTCACACTCGACTTGCGCGGCCACCTGCGCACACTTTAAACCCAATTCAGTCA
+
CCCCCGGGGGGGGGGGGGGGGGGGGGGGGGGGGGGGGGGGGGGGGGFGGGGGGGGGGGGGGGGFGGGGGGGGGGGGGGGGGGGGGGGGGGGGGGGGGGGGGGGGGGGGGFGGGGGFGGGGGGGGGGGGGFAFGGGGGFGFFGGFGFDFGFGGGGGFFGGFEGFGFFGGFGFAFFFFFFFFFAF@CDGFF5EEBGCCA?FFFFFF>>@5B=@>=;EE9DF((/:B>E352:349AAFGF306AA95--
@M00200:205:000000000-AKKM3:1:1101:16956:8787 2:N:0:1
TACTAGGGTATCTAATCCCGTTTGCTCCCCTGGCTTTCGTTCCTCAGTGTCAGTTACAGTCCAGGATGCCGCCTTCGCCACCGGTGTTCCTCCAGATATCTACGCATTTCACCGCTACACCTGGAATTCCGCATCCCTCTCCTGCACTCAAGCCACTCAGTATCAGACGCAGTTCCCCAGTTAAGCTGAGGGATTTCACGTCTGACTTAAGTGGCCACCTACGAACCCTTTAAACCCAATTCAGTCA
+
CCCCCGGGGGGGGGGGGGGGGGGGGGGGGGGGGGGGGGGGGGGGGGGGGGGGFGGGGGGGGGGDGGGGGGGGGGGGDFEGGGGGGGGGGGGGGG?FGGGGGGGGGGGGGGGGGGGFGGGGGDGFFFGGGGFGGGGFGFGFFGGFGFGFGFG?=FGFFG6DFGB89D=DEGF=:EF?DFG>>EGGC7E5CDFFDFCACEGFF=@BEFEEF5>A55CCEGF@=E9?=C?DGC=8*/85C>>>;)9?CE)
@M00200:205:000000000-AKKM3:1:1101:5504:8792 2:N:0:1
TACTCGGGTATCTAATCCTGTTTGCTCCCCACGCTTTCGCGCCTCAGCGTCAATTACGGGCCAGATAGCCGCCTTCGCCACCGGTGTTCTTCCCAATATCTACGAATTTCACCTCTACACTGGGAATTCCACTATCCTCTCCCGCATTCAAGCTCATCAGTATCAAGCGCAGCCCCCAGGTTGAGCCCGGGAATTTCACGCCTGACTTGATAAGCCGCCTACGCGCCCTTTATACCCAATTCAGTCA
+
CCCCCGGGGGGGGGGGGGGGGGGGGGGGGGGGGGGGGGGGGGGGGGGGGGGGGGGGGGGGGGGFFFGGGGGGGGGGGGGGGGGGGGGGGGGGGGGGGGGGFGGGGGGGGGGDFFDFGGGGGGFCFGGGGFGGGFGGGFGFFEG>EFGDGFG8EFGFFFGFGG>CEFFGFGBBFFFF>DG>>EG>FGGFEGGFDFGG>5CBBFFFBEFCFFCF4>EE(::1;=282=BD75)<BFFAC?FFFFFFFF2
@M00200:205:000000000-AKKM3:1:1101:7745:8813 2:N:0:1
TACCCGGGTATCTAATCCCGTTCGCTACCCTAGCTTTCGTGCCTCAGCGTCAGAAAAGACCCAGTGAGCCGCTTTCGCTACCGGTGTTCCTTAGGATATCAACGCATTTCACCGCTCCACCCTAAGTTCCGCTCACCTCTGTCTCCCTCGAGCACGACAGTATTGAGCGCAGTTCCTCGGTTGAGCCGAGGGATTTCACACCCAACTTGTCGCGCCGCCTACGCACCCTTTAAACCCAATTCAGTCA
+
CCCCCGGGGGGGGGFGGFGGGGGGGGGGGGGGGGGGGGGGGGGGGGDGGGGGGGGGGGGGGGGGGGGGGGGGGGGGGGGDEGCCGGGGGGDGGGGFGGGGGGGDGGFDGGFGGEDFGGGGGGGGE@DFGGGGGGDFGFGFFGGFGFGFG>E68DFABG6>FFFFEFFGFDFB?EFFFFGBG>DFFGGFBGC4AFFG+*<<@:9DFF@3;EFDD@EEFGFFFF0;?E>DC50).:77EF?<26<BF<4
@M00200:205:000000000-AKKM3:1:1101:11985:8845 2:N:0:1
TACGCGGGTATCTAATCCCGTTTGCTCCCCTGGCTTTCGTGTCTCAGCGTCGGCGCGTCCCCAGCGACCTGTTTTCACCTTCGGCGTTCCAAGCGATATCTACGCATTTCACCGCTCCACCGCTTGTTCCAGTCGCCCCTGAACGGCCCGAGATCGCCAGTATGCCCAGCAGTTCCACGGGTGAGCCGTGGGATTTCACAAGACACTTAACGATCCGCCTACACACGCCTTATACCCAATGCAGTCA
+
CCCCCFGEGGGGGGGGGGGGGGGGGGFGGGGGGGGGGGCFGGGGGGGGGGGGEGEEGGGGGGGGGEDGGDGGGGGGFGFFGGFGGGGGGGGDCFEECBEGGGGGGGCE8=DFGDGFGGGGGGGGGC8CCFACDGGGAD@=>CCFFEDBGFDC5CF;DEDBC7<CCA88ACF@FEFF+2*5=CD*=E:8=DGF5?07=<F:<20:>BFFBA<:(2CE?FE?6<::)2.9*2:2<926F??7(,6)67A
@M00200:205:000000000-AKKM3:1:1101:4720:8848 2:N:0:1
TACGGGGGTATCTAATCCCGTTTGCTCCCCTGGCCTTCGTGCCTCAGCGTCAGTAACTGTCCAGAGACTCGCCTTCGCCACTGGTCTTCCTTACGATATCTACGCATTTCACTGCTACACCGTAAATTCCAGTCTCCTCTCCAGTACTCTAGCCACGCAGTATCGAATGCAGTTTCAGGGTTGAGCCCTAAGATTTCACATCCGACTTGCGCGACCGCCTACGCACCCTTTCTGCCCAATTCAGTCA
+
CCCCCGGGGGGGGGGGGFGGGGGGGGGGGGGGGFFGGGGGGGGGGGGGGGGGGGGGGGGGGGGGGGGGGGGGGGGGGGGGGGGGGFFEFGGGGGGFGGGGGGGGGGGGFFCGFDFFGGGGGGGG=FGGGDGGGGGGGFGFFEGBGDGFGBGFFFGFBGGDGGEGDFGGFGFFFFFFFFGFGGDCFGC?AC7AFDFGF@FFFFFA>>BFFEA=BFGGFDDD?DDEFGDG*83).1<2A713<F<AAB>
@M00200:205:000000000-AKKM3:1:1101:7571:8853 2:N:0:1
TACTCGGGTATCTAATCCCTTTCGCTACCCTAGCCTTCGTACCTCAGCGTCAGTAAATGTCCAGGAACTCGCCTTCGCCACGAGTCTTCTTCTTGATATCTACGCATTTCACTGCTACACCAAGAATTCCAGTTCCCTCTCCCTTACTCCAGCAAAGCAGTATCACGCGCACTCCAGAGGTTGAGCCCCTGCCTTTCACGCACGACTTACTTTGCAGCCTACGTACCCTTTCTACCCAATTCAGTCAATAT
+
CCCCCGFGGGGGGGGGGDGGGGGGGGGGGGGGFGGGFGGGGGGGGGGGGGGGGGGGGGGGGGGGGFFGGGDGGDGGCGGGGGG7CFGGGGGGFGFGGGGGDFEFGEGGGGAFDFGFFGGFFGGFGGGGGGGGG;EG,9@=D9,3@DFDDFGG8DGF*@D?;?;@DFD83@?@E=FF6;+*8==F5D?FFG6AC?EFFEG@D58)8@D):B47/:?,:DAB48@6>FA**20**185B*,3665)97)1)))
@M00200:205:000000000-AKKM3:1:1101:14148:8857 2:N:0:1
TACTAGGGTATCTAATCCCGTTTGCTCCCCTAGCTTTCGTGCCTCAGCGTCAGTGAAGCCCCAGTGAGCCGCTTTCGCCTCCGGTGTTCCTCACGATATCAACGCATTTCACCGCTCCACCGTGAGTTCCGCTCACCTCTAACTCCCTCGAGCTCAGTAGTTTTGGGCGCAATTCCTCGGTTGAGCCGAGGGATTTCACACCCTACTTTCCGCGCGGCCTACGAACTCTTTACACCCAGTTCAGTCAAGCT
+
CCCCCFGGGGGGGGGGGCFGGGGGGGGGGGGGGGGGGGGGGGGGGGGGGGGGGGGGGGGFGGGGGGGGGGGGGGGGGGGGGGGEGGGGGG8FFGGC==EGFDGEGGGGGGGGGDGFGB=AFEGGFDFACDEGGGGGGFGFFGGFGFGFGFGGGGGF5E@@=7;78?GF>E>5A5=AF@5?C@559<EB5CEFFFGGF?FEE2@B(83*8?>0;(3*(9=BB?B>(:5:2:626248C1:346:6-646)3)
@M00200:205:000000000-AKKM3:1:1101:28723:8859 2:N:0:1
TACTAGGGTATCTAATCCTGTTTGCTCCCCACGCTTTCGTGCCTCAGCGTCAGGACAGGCCCAGTCGCCCGTCTTCACCATCGGCGTTCCAGTAGATATCTACGCATTTCACCGCTCCACCTACTGTTCCGGCGACCCTTACCTGCCTCAAGACCCGCAGTTCGCCCCGCTGTTCCTCGGTTGAGCCGAGGGCTTTCACAAGACGCTTGCTGGTCCGCCTACGCACCCTTTACACCCAGTTCAGTCA
+
CCCCCFFFGGGGGGGGGGGGGGGFGGFCGFEFGGEGGGGGGGGFGGGGGGGGGGGGGGGGEGGGGFEGGGGGGGGEFFFFDFCCGGFGDGFGGGGFAFGGGGGCCEGGGFGDGGGEDFGGGD8EDFGFEFGGDGGGEBFBFFGFGFDEGFGCGGGFFGG*@FCGBEGEDDEAFFFFFFG4C?<GFGG>8CEFAC=FAEEE71(5@FF(:DEEF80<>G>,21(08E@D<CBF)<)3?0(,)-)6:<2
@M00200:205:000000000-AKKM3:1:1101:28493:8862 2:N:0:1
TACAGGGGTATCTAATCCCGTTTGCTCCCCTAGCTTTCGCACCTCAGCGTCAGAGACGGCCCAGTGAGCCGCTTTCGCCACCGGTGTTCCTCCTGATATCTACGCATTTCACCGCTCCACCAGGAGTTCCACTCACCCCAACCATCCTCGAGCCGGGCAGTATTCGATGCAGTTCCCCGGTTGAGCCGGGGGCTTTCACATCGAACGAACCCAGCCGCCTACGTGCGCTTTACACCCAATTCAGTCA
+
CCCCCGGGGGGGGGGGGGGGGGGGGGGGGGGGGGGGGGGGCFFFEFGGGGGGGGGGGGGDGGGGGGGGGGGGGGGGGGGGGGGDFGGGGGGGGGGF<FFFFGGGDGFGGGGGGGGFGGGGGGGGGGEFGGGGGGGGGFGFFGG5DFDEGFGD=DGDEGG>DGFGEAGGACFA?AFF*97?1:CFAFF4;)4=:EFCFEC)3;0@;8>;669:?FGFBGF6<?2;<@3)/914<>27>06?D)5>BAF
@M00200:205:000000000-AKKM3:1:1101:24727:8873 2:N:0:1
TACACGGGTATCTAATCCCGTTCGCTCCCCTAGCTTTCGCGCCTCAGCGTCAGTGTCAGCCCAGCAACCCGCCTTCGCCGCAGGTGTTCCTCTCGATATCTACGCATTTCACCGCTACACCTGGAATTCCGCATCCCTCTCCCGAACTCAAGCCATCCAGTATCACACGCAGTTCCCCGGTTGAGCCGAGGGATTTCACGTGTGACTTAGTTGGCCGCCTACGAGCCCTTTCAACCCAGTTCAGTCAAGC
+
CCCCCGGGGGGGGGGGGEGGGGGGGGGGGGGGGGGGGGGGGGGGGGGGGGGGGGGGGGGGGGGGGGGGGGGGGGGGGGGGFEGGFGGGGGGGGGGGGGDGGGGGGGGGGGGGGGGFGGGGGGGGGGGGGGCGGGG8FFFDFFFFGFGFGFGFFGGFFGGFFDEFFFGFB>?=?@EFFFGFGCCFFGGFFGDFEGGGFFGFFF;?EEFFFFCEFFGFBDFF6::>?EDG0*8)6:<:E04())6<<-4:2.
@M00200:205:000000000-AKKM3:1:1101:10501:8880 2:N:0:1
TACTGGGGTATCTAATCCCGTTTGCTCCCCTAGCTTTCGCACCTCAGCGTCAGTTGTGGACCAGAGAGCCGCCTTCGCCACCGGTGTTCCTCCTGATATCTACGCATTTCACCGCTCCACCAGGAGTTCCGCTCTCCCCTACCACACTCAAGCCAAGCAGTTTGGGATGCAGGTCCCCAGGTAAGCCGAGGCATTTCACATCCCACTTACTTGACCGCCTCCACGCCCTTTAAACCCAGTTCAGTCA
+
CCCCCGGGGGGGGGGGGGGGGGGGGGGGGGGGGGGGGGGGGGGGGGGGGGGGGGGGGGGGGGGGGGGGGGGGGGGGGGGGGGGGGGGGGGGGGGGGGGGGDGGGGGGGGGGGGGGFGGGGGGGEGGGGGGGGDGGGGFGD*@FFGFGFGFGGGGGFFGGFGGEG>EGGAGFFFFFFFF6ACGGGFGGFFGGFEEFDFFGFFEFDFFFBEEF?E9EF@DF0(/=A;EFG<<64?C<@E?DF9<<F4)4
@M00200:205:000000000-AKKM3:1:1101:11303:8880 2:N:0:1
TACAAGGGTATCTAATCCCGTTTGCTCCCCTAGCTTTCGCGCCTCAGCGTCAGAAGAGGTCCAGCGCGCCGCTTTCGCCACCGGAGTTCCTGTGAATATCAACGCATTTCACCGCTCCACTCACAGTTCCGCACGCCCCTACCTCCCTCGAGGCCGTCAGTATCTAAGGCAGTTCCACGGTTGAGCCGCGGGATTTCACCCCAGACTTGACAGCCCGCCTACGCGCCCTTTACGCCCAGTTCCGTCACGAT
+
CCCCCGGDGFGGGGGGGGGGGGGGGGGGGGFDFGGGGGGGGGGGGGGGGGGGGGGGGGCAEGGFGGGEGGDGGGGGCFGGGGDGCEGGGGGGGGFFGGGGEEFGGGGGFGGGGGGFGGCGGFGGFFEFGGGGGGDGEEGF?DDFGFDCGFC76CFB?EG5E+*+@=CCAG>4ACFA@A>?F=C6)>F>D)>>>GC4@<CEDFF0(4344-:A?BFGBGE614(0,:DG)2,))(,(:(:,2))4,(((-4(
@M00200:205:000000000-AKKM3:1:1101:13095:8880 2:N:0:1
TACAGGGGTATCTAATCCCGTTTGCTACCCTGGCTTTCGTGCCTCAGCGTCAGTAGAGACCCAGTAAGCCGCCTTCGCCACCGGTGTTCCTTAGGATATCAACGCATTTCACCGCTCCACCCTAAGTTCCGCTTACCTCTGTCTCACTCAAGCACAGCAGTATCGAAAGCAGTTCCTCAGTTACGCTGAGGTATTTCACTCCCGACTTGCTGCACCGCCTACGCACCCTTTAAACCCAGTTCAGTCA
+
CCCCCGGGGGGGGGGGGGGGGGGGGGGGGGGGFGGGGGGGGGGGGGGGGGGGGGGGGGGGGGGGGGGGGGGGGGGGGGGGGGGGGGGGGGGGGGGGGGGGGFGGGGGGGGGGGGGDGGGGGGGGGFEGGGGGGEGGGFGFFGGFGFGEGFG?EGGFFGGFFCEFA5DGFGFFFFFFFFFFGCG+:>EFFFFFFGGGFCGFF@DFDA@4:A6A@FGFBGD@DF25>GBG5>63?EF@C?=37??56))
@M00200:205:000000000-AKKM3:1:1101:26598:8887 2:N:0:1
TACAAGGGTATCTAATCCCGTTCGCTCCCCTGGCTTTCGCGCCTCAGCGTCAGTGTCGGCCCAGCTACCCGCCTTCGCCGCAGGTGTTCCTCTCGATATCTACGCATTTCACCGCTACACCGAGAATTCCAGTAGCCCCTTCCGCACTCTAGCACGACAGTATCACTTGGCCGCTCCGGGTTAAGCCCGGAGATTTCACAAGTGACTTGTCACGCCGCCTACGCGCCCTTTACACCCAGTTCAGTCACGAT
+
CCCCCGGGGGGGGFGGGGGGGGGGGGGGGGGGGGGGGGGGGGGGGGGGGGGCGFGGGGGGGGGFGGGGGGGGGGGGGGGGGGDGGGGGGGFFGFGEFGGGGGGGGGGGGGGGGGGDDGDFGGDE:>FCGFGFFCFCEFGDBFGDGFGFG?CFFGFDDEC5E9AFEFFG8AAEDA?ADD48FEG8B?=?B7C>5CCGFFF?)67CEC)979=?EFGG6<>?17::6=BGC0.4>2<(8(4>DA<2-.4-((,
@M00200:205:000000000-AKKM3:1:1101:19584:8891 2:N:0:1
TACGGGGGTATCTAATCCCATTCGCTACCCACGCTTTCGTGTTTGAGCGTCAGGAGTGCGCCAGTGTACTGCCTTCGCATTTGGTGTTCCCCATGATATCAACGGATTTCACCCCTACACCATGAGTTCCGTACACCTCTCGCACCCTCAAGTCTGCCCGTTTCCTCTGCATTTCTCGGGTTAAGCCCGAGGCTTTAACAGAGGACTAAACAGACCGCCTACACACCCTTTAAGCCCAGTTCAGTCAAGA
+
CCCCCGGGGGGGGGGGGGG8FFGFGGGGGGGGGGGGFGGGGGGGGGGGGGGGGGGGGGGGGGGDGGFGGGFGGGGGGGGGGGCGGGGGGGGGGGGGGGGGGGGGGDGGGGGGGGGFGGGGGGGGGGGGGGGGGGGGGFGEBGGDGF=DGFGFFGF7BEGEGGEFEFFEFGFEFFF99B*9@EC++DA>DDE4BCGFFFGCBB22>9E@86@E;@>C;DF?DFF;3?BGC5:F)6<,8(83>A94))-)))
@M00200:205:000000000-AKKM3:1:1101:20997:8892 2:N:0:1
TACTAGGGTATCTAATCCCGTTTGCTCCCCTAGCTTTCGTGCCTCAGCGTCAGGATCCGACCAGAGAGTCGCTTTCGCCGCCGGCGTTCTTCCCGATCTCTACGCATTTCACCGCTCCACCGGGAATTCCACTCTCCCCTCCGGACCTCAAGCCAGACAGTATCGGGCGCAGTTCCTCGGTTGAGCCGAGGGATTTCACACCCGACTGATCTGGCCGCCTACGCACGCTTTATACCCAGTTCAGTCA
+
CCCCCGGGGGGGGGGGGGGGGGGGGGGGGGGGGGGGGGGGGGGGGGGGGGGGDGGGGGGGGGGGGGGGGGCFGGGGGGGDGGDGGGGGGGGGGGGGGGGEGGGGGGGGGGGGGGGFG:DFGGCGGEGGGGGGGGGGFFGFFGG>EEGFGFG>FGGFFCFFG7<CAB4EEGFFFF6BFFD;F8DFAFGFDCEBE6?FFFGFF:>BFFFFFFFA<AC=0CB:BFFFFC7>99?AFFA)<2<B>ABA<B)
@M00200:205:000000000-AKKM3:1:1101:8835:8896 2:N:0:1
TACTGGGGTATCTAATCCCGTTCGCTACCCTGGCTTTCGTGCCTCAGCGTCAGAAAAGATCCAGTGAGCCGCTTTCGCCACCGGTGTTCCTTAGGATATCAACGCATTTCACCGCTCCACCCTAAGTTCCGCTCACCTCTATCTTCCTCCAGCACGGTAGTTTTGGGCGCAGTTCCTCGGTTAAGCCGAGGGATTTCACACCCAACTTTCCGCACAGCCTACGCACCCTTTATACCCAGTTCAGTCA
+
CCCCCFGGGGFGGGEGGGGGGGFBFGGGGGGGGGGGGGEFFEGGGGGGGGGGGFGD6ECGGGGGGG9FGGGG7@EFGGGGGCF@FGGGGGGGEG<AFGGGCFGGGDFGGGFGDCE?DGGGFGG@88DFGFGGGGGGGFGE?,EFFFGFGFCFFGF>>36@E9F9=9=8?EEAFFFAA17:CED7=EC55*754CE=C?9<E=BBB@BF*94;03C58C>;@@?A6EEG:<E2)-6<F36BFAA2)))
@M00200:205:000000000-AKKM3:1:1101:8215:8910 2:N:0:1
TACGAGGGTATCTAATCCTGTTTGCTCCCCACGCTGTCGCGCATCAGCGTCAGCATCGGCCCAGCAGGCCGCCTGCGCCACCGGTGTTCTTCCGGATCTCTACGCATTCCACCGCTACACCCGGAATTCCACCCGCCTCTACTGTGCTCAAGCACGACAGTCGCCACGGCCGATCCGGGGTTGAGCCCCGGACTTTCACCGCCGCCTTGTCGCGCCGCCTACGCGCCCTCTCAACCCCGTTCAGTCAAGAC
+
CCCCCGGGGGGGGGGGGGGGGGFGGGGGGGGGCFGGGGGGGGGGGFGGDGGGGGGGGGGGGGGGGFGGGGGGGGGGGGGGGGFGEGFGGGGGGGDFGGGGGGG@FEFGGGGGGGGFGGDFGGEE7EFGGGGGGGGGGBGFFGC6C?FAFFGGGGGFFGGFFCAGFFGCEGFB42>AFED3=?CFAEGFF55>DGGGFDGF19BF>0617))(49EC(174:?<D0CED9*4(.-8?E:1211(.69<4,-(
@M00200:205:000000000-AKKM3:1:1101:3750:8937 2:N:0:1
TACAGGGGTATCTAATCCCATTCGCTACCCTGGCTTTCGTGTGTGAGCGTCAGATTCGGGCCAGTGCGCTGCCTTCGCCTTTGGTGTTCCCCATGATATCAACGGATTTCACCCCTACACCATGAGTTCAACGCACCTCTCCCGACCTCAAGTCATGCCGTCTCGCTCGCAGGCTGGAGGTTGCGCACCCAGATTTACCGAAAGCCTATCATGACCGCACTGCAACCCTTTATGCCCACTTCAGTCAGGAT
+
@CCCC8EGFG@FFGFFGGGFECFFF7FFCEFECGFGFFEGGGGDF,EEGGEEEGGFGGFGGGGGGCGGCC@CF?E:FCEFGCDFCFFFDFE,E,?,@,=F=9BEGEC7=F=D9DCD?@8E8EEB<8==A9,@=+=B8DE<?EGB63=)2*2+7=@@;;?@E+1+=5+@3+<)08**3;5*@@F**4**//;4A6,==*4(8(/:3,()))16?EE6())(.()*/00*20))...-22((63))))))..,
@M00200:205:000000000-AKKM3:1:1101:8237:8941 2:N:0:1
TACTGGGGTATCTAATCCCGTTTGCTCCCCTGGCTTTCGCGCCTCAGCGTCAGTGTCGGTCCAGGATGCCGCCTTCGCCACCGGTGTTCCTCCAGATATCTACGCATTTCACCGCTACACCTGGAATTCCACATCCCTCTCCCGCACTCGAGCCCTCCAGTATCGGATGCAGTTCCCAAGTTAAGCCTGGGGATTTCACGTCCGACTTAGAAGGCCGCCTACGCGCCCTTTAAACCCAGTTCAGTCAAGA
+
CCCCCGGGGGGGGGGGGDGGGGEFGGGGGGGGGGGFFGGGGGGGGGGDGGGGGGGGGGGGGGGGGGGGGGGGGGGGGGGGGGGGGGGGGGGGGGGGGGGGGGGGGGFFGCGGDGGFGGGGGF@EFGCFGGGGGDGEDFGFFGGEGFGFG5D6CGGFFGG55@EG=EGGBGFEFEFFFFFFEAD+BCGFFGGBEC?>9ACB5(:=@BF@=EF)><DF>3><;@?8(=>D74:)<97?53?BFA:)-46<).
@M00200:205:000000000-AKKM3:1:1101:22856:8962 2:N:0:1
TACGAGGGTATCTAATCCTGTTTGCTCCCCACGCTTTCGAGCCTCAGCGTCAGTAATGGACCAGTATGTCGCCTTCGCCACTGGTGTTCTTCCGAATATCTACGAATTTCACCTCTACACTCGGAGTTCCACATACCTCTTCCATACTCAAGATAGCCAGTATCAAAGGCAATTCCAAGGTTGAGCCCTGGGCTTTCACCTCTGACTAAACTATCCGCCTACGCTCCCTTTATACCCAATTCAGTCA
+
CCCCCGGGGGGGGGGGGGGGGGGGGGGGGGGGGGGGGGGGGGGGGGGGGGGGGGGGGGGGGGGGGGGGGGGGGGGGGGGGGGGGGGGGGGGGGGEGGGGGGGGGGGGGGGGGFGGFGFGGGGGGGGGGGGGGGGGGFFGEFGGFGFGFFFGDGFGDFGGFGGFGFFGGFGFDFF9FFFFFFGG?FDFDFGCF?FDGFEGFFFFFEFFF8CEEFFGG=F?AFBDADGDGCD5CEFFCEFDD=CFEFFF
@M00200:205:000000000-AKKM3:1:1101:8985:8966 2:N:0:1
TACAGGGGTATCTAATCCTGTTTGCTCCCCACGCTGTCGCGCCTCAGCGTCAGCAACAGCCCAGCAGGCCGCCTTCGCCACTGATGTTCTTCCCGATCTCTACGCATTCCACCGCTACACCGGGAATTCCACCTGCCTCTACTTTGCTCGAGCCTGCCAGTTTAGAAGGCAGCCTTGAGGTTAAGCCCCGGGATTTCACCCCCTACTTATCAGGCCGCCTACGCGCCCTTTAACCCCAGTTCAGTACAGCC
+
CCCCCGGGGGGGGGGGGGFGGGGGGGGGGGGGGGCEGGGGDGGGGGGGGGGGGGGCGGGGGGGGGF,@FGDGGGGGGGGGGGF?FGGGGFGGGGGEGGGGGGGGGGGGG@;F=88*+84FFGG7FEF8CFFF?,+@8?85+@,+,+60=*60B6+0*4+;EGF@*@9;5,*)<C*****0@CC>FDGF>**28CFC:*=7=BB;;=EC))9).3?=BGA;13<:1:)9<7)65452C((,):2<.)).-,(
@M00200:205:000000000-AKKM3:1:1101:14644:8974 2:N:0:1
TACAGGGGTATCTAATCCTGTTTGCTCCCCACGCTTTCGCACCTCAGCGTCAGTACCGGGCCAGTGAGCCGCCTTCGCCACTGGTGTTCTTGCGAATATCTACGAATTTCACCTCTACACTCGCAGTTCCACTCACCTCTCCCGGACTCAAGCTTCTCAGTATCAAAGGCAGTTCTGGAGTTGAGCTCCAGGATTTCACCCCTGACTTAAAAAGCCGCCTACGTGCGCTTTATACCCAATTCAGTAA
+
CCCCCGGGGGGGGGGGGGGGGGGGGGGGGGGGGGGGGGGGGGGGGGGGGGEGGGGGGGGGGGGGGGGGGGGGGGGGGGGGGGGGGGGGGGGGGGGGGGGGGGGGGGGGGFGGGGGFGGGGGGGDFGEGGGGGGGGGFFFEFDFFGFGFGFG?FGGFFCDDGGFGFAFGFGFFFEFFFFGAFCGDF?CFAFGFFGGCFEGFBADBFEEFFF=EFDCF>CADFF003;>5/9:6?)7573@@CCC)))1
@M00200:205:000000000-AKKM3:1:1101:7042:8974 2:N:0:1
TACGGGGGTATCTAATCCCGTTTGCTCCCCTAGCTTTCGTGCCTCAGCGTCAGTGAAGCCCCAGTGAGCCGCTTTCGCCTCCGGTGTTCCTCACGATATCAACGCATTTCACCGCTCCACCGTGAGTTCCGCTCACCTCTAACTCCCTCAAGCCCAGTAGTTTTAGGCGCAATTCCTCGGTTGAGCCGAGGCATTTCACACCTAACTTTCTGAGCCGCCTACGCACGCTTTAAACCCAGTTCAGTCA
+
CCCCCGGGGGGGGGGGGGGGGGGGGGGGGGGGGGGGGGGGGGGGGGGGGGGGGGGGGGGGGGGGGGGGGGGGGGGGGGGGFGGGGGGGGGGGGGGGGGGGGA?FGGGGGGGGGGD>GGGGGGGGGGGGGGEEGGGGGFGEFGGFGFGFGFF9FGGFFGGFDCEGFFGGFGEBFEFFFFGFGGD9?FGFFGCBEFGGFCFFEF@EFDEFFEFFFFG82D5183?>BC3C*96<)6<BGBFFFB<A)6A
@M00200:205:000000000-AKKM3:1:1101:13639:8974 2:N:0:1
TACTGGGGTATCTAATCCCGTTCGCTCCCCTGGCTTTCGTGCCTCAGTGTCAGTTGAGACCCAGTGTCCCGCTTTCGCCACCGGCGTTCCTGCCAATATCAACACATTTCACCGCTCCACTGGCAGTTCCGGACACCCCTATCTCACTCTAGCACGCCAGTTTAGAATGCAGTTCCCCGGTTGAGCCGAGGGATTTCACATCCTACTTAACATGCCACCTACGCACCCTTTATGCCCAGTTCAGTCA
+
CCCCCGGGGGGGGGGGGGGGGGGGGGGGGGGGGGGGGGGGGGGGGGGGGGGGGGGGGGGGGGGGGGGGGGGGGGGGGGGGGGGGGGGGGGGGGGGGGGGGEFGGGGGGGGGGGGGFGGGGGGGGGEBFGGGGGGGGFFGFFGGFGFGFGFGFGGGBBGGFGGEGF6FGFGFFFFFFFFD>CECGFGGFFCGFFGGGFFGFFFFFEFF4CFFCEEGG/CF8363>@GDGCD8C6?).?;?FFFFAFA4
@M00200:205:000000000-AKKM3:1:1101:7564:8981 2:N:0:1
TACTGGGGTATCTAATCCTGTTTGCTCCCCACGCTGTCGCGCCTCAGTGTCAGAAACTGCCCAGCAGACCGCCTTCGCCACCGGTCTTCCTCCGGATATCTACGCATTTCACCGCTCCACCATTTGTTCCGGTTGCCCCTAAGTGGCTCAAGATAACCAGTATACCCAGCAGTTCCACGGTTGAGCCGTGGGATTTCACAAGGTACTTAGAAATCCGCCTACACACGCTTTAAGCCCAGTTCAGTCAAGA
+
CCCCCGGGGGGGGGGGGGGGGGGGGGGGGGGGGGGGGGGGGGGGGGGGGGGGGGGGGGGGGGGGGGGGGGGGGGGGGGGGGGGGGGGGGGGGGGFDGGGGGGGDGGGGGGGGGEGFGGGGGFGGGGDGGGGGGGGGGFD5DGGFGFGFGFGFGGGFFGGFFFFGE+=FAGFFFFFF?FGEGGGCAFGDDD;DFEFFF?FE=B9EEFF@C:CFEFGG=FF@DDEF8;):C9;3?@E(=((6???5C;<)3<
@M00200:205:000000000-AKKM3:1:1101:8009:8994 2:N:0:1
TACTGGGGTATCTAATCCCGTTCGCTCCCCTGGCTTTCGTGTCTCAGCGTCAGCACACTCCCAGCTACCTGTTTTCACCATAGGCGTTCCAGATGATATCTACGCATTTCACCGCTCCACCATCTGTTCCGGTAGCCCCTAAGTGGCTCAAGATCGCCAGTATACCGAGCGGTTCCACGGTTAAGCCGTGGGATTTCACAAGGTACTTAACGACCCGCCTACACACACTTTAAACCCAGTTCAGTCAAGA
+
CCCCCGGGGGGGGGGGGGGGGGGGGGGGGGGGGGGGGGGGGGGGGGGGGGGGGGGGGGGGGGGGGGFGGGGGGGGGGGGGGGGGGGGGGGGCEGFGGGFFGGGGGGGGGGGGGGGBGFFGGGGGGGGGGGGDDGDFEFGFFGGFGFGFGFFGGGGFFGDFDGFDFFGGFGF50=>9CFGEGED:BFG*9DEEFFFFFEGEBDDBEF?6<EF=@FGC=DF@<@8A@EDG7CEEE98DED1;??CE<33<3)
@M00200:205:000000000-AKKM3:1:1101:9885:8999 2:N:0:1
TACTCGGGTATCTAATCCCGTTTGCTCCCCTAGCTTTCGCACCTCAGCGTCAGTTGTGGACCAGAGAGCCGCCTTCGCCACCGGTGTTCCTCCTGATATCTACGCATTTCACCGCTCCACCAGGAGTTCCGCTCTCCCCTACCACACTCGAGTATCGCAGTATGCCAAGCAGTTCCACGGGTGAGCCGTGGGATTTCACTTGACACTTACGACACAGCCTACGTGCGCTTTATACCCAGTTCAGTCAAGCT
+
CCCCCGGGGGGGGGGGGGGGGGGGGGGGGGGGFGGGGGGGGGGGGGGGGGGGGGGGGGGGGGGGGGGGGGGGGGGGGGGGGGGGGGGGGGGGGGGFGGGGGGGGGGGGGGGGGGGFGGCGGGFEF@EGGGGGGGGGGDE<?FFFGFGDF??DGFFF>EDF>FEFFFGGAGFFFEFFFFG>74976DG*3;>DFGGGFFGC?4:B6334:E=(29EEFGF;./7A@*5CDCDC??E3+...692<AFF-2,)
@M00200:205:000000000-AKKM3:1:1101:15707:9012 2:N:0:1
TACTAGGGTATCTAATCCCGTTCGCTCCCCACGCTTTCGCGTCTCAGCGTCAGGGGTGATCCAGGAAGCCGCCTTCGCCACGGGTGTTCCTGCTGATATCTACGCATTTCACCGCTACACCAGCAATTCCACTTCCCTCTATCACCCTCAAGAAGCGCAGTTTCCAGCGAACTTCCACGGTTGAGCCGTGGGCTTTCCCACCAGACTGCCGCTCCCACCTACACGCGCTTTATGCCCCGTTCAGTCCAGCT
+
[truncated: 47,637,027 more chars]
