# Supplementary material for: Responses of rhizosphere soil bacteria to 2-year tillage rotation treatments during fallow period in semiarid southeastern Loess Plateau
Source: PeerJ. 2020 May 5;8:e8853. doi: 10.7717/peerj.8853 (PMC7207221; doi:10.7717/peerj.8853)
Supplement: Supplemental Information 41 [file peerj-08-8853-s041.gz › G3''L1.R2.fastq]

@M00200:205:000000000-AKKM3:1:2106:24962:10947 2:N:0:1
CGTCTAATGCTGTCAGCTCACTGCTCTGTCGATCATCCCCGCGAATCTCGTACCAGTTAGTCCCCTACTTTTCAGTCTTCATAGTTACTACCAACACAGACAACCGCCAGCGCCGCACGTCTACATCCCTATTCTCCTGCATATCTCCTCACCATCACAACCTCCACTTACCTCGACTCCCTCCAGCCCTCCACTACCTACTCAACCACTCCACGCTCTCACCACCCCCCTTGCACTACCCACC
+
,,;,,,,,,,,6=;;E8,,;;<,;-6,,,<D,,B,B,,,C7+8++66,,,,,:B,:@,C5A,,9,,9?9,<,9,,,5,66,,,,5,C,,C<8=,4,49,,,DC8=7++31++8@8@+++4+,+7,66+,,68+5,,+,+1:,==C732+;,+)7+3=++,6:,****++++,*,++0**4**,***,*3*/1?44*)0*15*0+)(0*:.4)0-)()/*/0+.)(,/3=*(//6))))/(.)((
@M00200:207:000000000-ALC1F:1:1101:7371:16192 2:N:0:5
TACTCGGGTATCTAATCCTGTTTGCTCCCCACGCTGTCGCGCCTCAGCGTCAGCAACGGCCCAGCAGACCGCCTTCGCCACTGATGTTCTTCCCGATCTCTACGCATTCCACCGCTACACCGGGAATTCCATCTGCCTCTACCGTGCTCGAGCTCGACAGTTTAGAAGGCAGCCCTGCGGTTAAGCCGCAGGATTTCACCCCCTACTTACCGAGCCGCCTACGCGCCCTTTATACCCAATAGTCTCA
+
CCCCCGGGGGGGGGGGGGGGGGFGGGGGGGGGGGGGGGGGGGGGGGGGGGGGGGGGGGGGGGGGGGGFFGGGGGGGGGGGGGGGGGGGGFGG=FGGGGGGGGGGGGGGFGGGGEEGGGGGGG>E@EGGGGGAGEDGGGGFFGFCFFGFGFGGGDFGGGGD?9@FFFFGFC6ABFBF4F>CCG?FFGFF:5)8?6AEFEF87>>F@FFFEFF?76E>BBFFFFFF>BFFF??DB>F=?761,4<A<24
@M00200:207:000000000-ALC1F:1:1102:17014:12572 2:N:0:5
TACGCGGGTATCTAATCCCGTTCGCTCCCCTAGCTTTCGCGCCTCAGCGTCAGTGTCAGCCCAGCAACCCGCCTTCGCCGCAGGTGTTCCTCTCGATATCTACGCATTTCACCGCTACACCGAGAATTCCAGTTGCCCCTTCTGCACTCTAGTCGCACAGTATCAGTTGACCTTTCCGAGTTAAGCTCGGAGATTTCACAACTGACTTGTGCTGACCGCCTACGCGCCCTTTACGCCCAATAGTCTCA
+
CCCCCGGGGGGGGGGGGGGGGGGGGGGGGGGGGGGGGGGGGGGGGGGGGGGGGGGGGGGGGGGGGGGGGGGGGGGGGGGGGGGGGGGGGGGGGGGGGGGGGGGGGGGGGGGGGGGGGGGGGGGGGGGGGGGGGGGGGGGGGGGGGGGGGGGGGGGGGGGGGGFGGGGGGGGFGFGGFGGGGGGGFGFFFGGFFFFEFFGFEFFFFFFC@CEFFCFF@E;BD@FFF>B>>BF?FFEFF>?FFFFAF94A
@M00200:207:000000000-ALC1F:1:1103:15250:3246 2:N:0:5
TACAAGGGTATCTAATCCTGTTCGCTCCCCACGCTTTCGCTCCTCAGCGTCAGTTACAGACCAGAGAGTCGCCTTCGCCACTGGTGTTCCTCCACATCTCTACGCATTTCACCGCTACACGTGGAATTCCACTCTCCTCTTCTGCACTCAAGTTTCCCAGTTTCCAATGACCCTCCCCGGTTGAGCCGGGGGCTTTCACATCAGACTTAAGAAACCGCCTGCGAGCCCTTTAAGCCCAATAGTCTCA
+
-ABCCGGGGGGGGGGGGGFGGGGGGEGGGGGGGGGGGGGGGGGFGGGGGGGGGFFGGGGGGGGGGGGGGGGGGDFGGGGGGGFFGGGGGGGGGGGGFGGGGGGGGGGGGGGFGGGEEFGGGGGGGGGGGFGGGGGGGGGGFGGGGGGGGFCF=DGGG?AF=DCFFCEGGGGFF?FGGGGD@EDFGGFGGDCCBEFAFEGFFFF3@EEFEF669;FFBFF??71;089;@;)6.6B74((45AAF<2)
@M00200:207:000000000-ALC1F:1:1103:21134:3698 2:N:0:5
TACTAGGGTATCTAATCCTGTTCGCTACCCATGCTTTCGAGCCTCAGCGTCAGTTACAGACTAGACAGCCGCCTTCGCCACTGGTGTTCTTCCATATATCTACGCATTCCACCGCTACACATGGAGTTCCACTGTCCTCGTCTGCACTCAAGTCTCCCAGTTTCCGATGCACTTCTCCGGTTAAGCCGAAGGCTTTCACATCAGACTTAAAAAACCGCCTGCGCTCGCTTTAAACCCAGTAGTCTCA
+
CCCCCFGGGGGGGGGGGGGGGGGGGGGGGGGGGGGGGGGGFGGGGGGGGGGGGGGGGGGGGGFGFGGGGGGGGGGGGGGGGGGGGGGGGGGGGGGGGGGGGGGGGGGGGGGGGGGGGGGGGGGGGGGGGGGGGGGGGGGGGGGGGGGGGGCGGGGGGGCDGGGGGGGGGGGGGFGFGGGGGGGGGGFG6DDGFFFFFEGFFFFB@CBCECFEFAFEFFFFF=2@=B@;1?DFE;F57;=E<CCE5CF
@M00200:207:000000000-ALC1F:1:1104:15414:2595 2:N:0:5
TACTAGGGTATCTAATCCTGTTTGCTCCCCACGCTTTCGCGCCTCAGCGTCAATGTCGGTCCAGATAGCCGCCTTCGCCACCGGTGTTCTTCCCAATATCTACGAATTTCACCTCTACACTGGGAATTCCGCTATCCTCTCCCGAATTCAAGCAATCCAGTATCAAATGCAGTCCCCAGGTTAAGCCCAGGACTTTCACATCTGACTCGGATCGCCGCCTACGCGCCCTTTAAGCCCAATAGTCTCA
+
CCCCCGGGGGGGGGGGGGGGGGGGGGGGGGGGGGGGGGGGGGGGGGGGGGGGGGGGGGGGGGFGGGGGGGGGGGGGGGGGGGGGGGGGGGGGGGGFGGGGGGGGGGGGGGGGGGGGGGGGGGGGGGGGGGGGGGGGGGGGGGGGGGGGGGFGGGGGGGGFGGGGGGDGGGGGGF6DGGGGGFGGGG6CGGGFFGFEFFFE@6AC@CFG>DFFBFGFFFFFFFDFFFFFF8@FEEFF?F0;86CECDF
@M00200:207:000000000-ALC1F:1:1104:25874:4453 2:N:0:5
TACAGGGGTATCTAATCCCGTTTGCTCCCCTGGCTTTCGCTCCTCAGCGTCAATGCCGGTCCAGGATGCCGCCTTCGCCACCGGTATTCCTCCAGATATCTACGCATTTCACCGCTACACCTGGAATTCTGCATCCCTCTCACGGATTCAAGCCATCCAGTATCGGACGCAGTTCCCAGGTTGAGCCTGGGGATTTCACGTCCGACTTAGTTGACCGCCTACGAGCCCTTTAAGCCCAATAGTCTCA
+
CCCCCGGGGGGGGGGGGGGGGGGGGGGGGGGGGGGGGGGGGGGGGGGGGGGGGGGGGGGGGGGGGGGGGGGGGGGGGGGGGGGGGGGGGGGGGGGGGGGGGGGGEGGGGGGGGGGGGGGGGGGGGGGGGGGGGGGGGGFFGGGGE6EGGGF9DFGGGGDFGGGGGGDGGGGGGFGGGGGCFGFGGGGCFFGDA>6@CEGFFA=B9@FC4>A?CCFA@>>F?D;>?B>;;;@EFFFF?F3(:26AABF
@M00200:207:000000000-ALC1F:1:1104:8964:13915 2:N:0:5
TACCGGGGTATCTAATCCTGTTCGCTCCCCACGCTTTCGCTCCTCAGCGTCAGTTACAGACCAGAGAGTCGCCTTCGCCACTGGTGTTCCTCCACATCTCTACGCATTTCACCGCTACACGTGGAATTCCACTCTCCTCTTCTGCACTCAAGTTCCCCAGTTTCCAATGACCCTCCCCGGTTGAGCCGGGGGCTTTCACATCAGACTTAAGAAACCGCCTGCGAGCCCTTTATGCCCAGTAGTCTCA
+
CCCCCGGGGGGGGGGGGGGGGGGGGGGGGGGGGGGGGGGGGGGGFGGCFFGGGFFGGGGGGGGGGGGGFGGGGFGGGGGGGGGGFFGGCFFGGGGGGGGGGGGFEGGGGGGGGGGGGGGGGGGGGGGGGGGGGFGGGFGGGGGGGGGGGG8EFFGGGGGGGCDGGGGGGGGGGFGGGGGGGGGGGGGGGGGGFGFBA8BCEFF@EEF:;;F<EDGFFF9<<6>FFFFBF<?BFAFFF>:24:442):
@M00200:207:000000000-ALC1F:1:1104:23808:20879 2:N:0:5
TACCGGGGTATCTAATCCTGTTCGCTACCCATGCTTTCGAGCCTCAGCGTCAGTTACAGACCAGACAGCCGCCTTCGCCACTGGTGTTCTTCCATATATCTACGCATTTCACCGCTACACATGGAGTTCCACTGTCCTCTTCTGCACTCAAGTCTTCCAGTTTCCAATGCACTTCTTCGGTTAAGCCGAAGGCTTTCACATTAGACTTAAAAGACCGCCTGCGCTCGCTTTAAACCCAATAGTCTCACGAT
+
CCCCCDGGGGGGGGGGGGGGGGGGGGGGGGGGGGGFGGGGDGGGGGGGCGGDEFFGGGEGGGGGGGGGGGGGGGGGGGGGGGGGGGGGGGGGGGGFGGGGGGGGGGGGCFGGGGGGGGEGGGFFFFGGGGFGGGGFGGGGGGGGGGGCFG8EGGGGGGFGDFGGGGGGGFDFFBGGGGF8EEDGFGGD6+99AGFEFFGEEF75A@AGFC>AC>FA>B=?>==4@E>B@?;E34FF;063;)7?EEE)30(
@M00200:207:000000000-ALC1F:1:1105:3841:7993 2:N:0:5
TACCGGGGTATCTAATCCTGTTCGCTACCCATGCTTTCGAGCCTCAGCGTCAGTTACAGACTAGACAGCCGCCTTCGCCACTGGTGTTCTTCCATATATCTACGCATTCCACCGCTACACATGGAGTTCCACTGTCCTCTTCTGCACTCAAGTCTCCCAGTTTCCGATGCACTTCTCCGGTTAAGCCGAAGGCTTTCACATCAGACTTAACAAACCGCCTGCGCTCGCTTTAAGCCCAATAGTCTCA
+
<CCCCEGGGGGGGGGGGGGGGGGGGGGGGFGGGGGGCFGFCFGGGGGGGCFGGGFGGGGGGGGGEFGGFGEEGGGGGGGGGGGGGGFCFGGGGGGGGGGGGGAFGGEFFGGGGGGGGGFFFFFF@FGGG9FGGGGGGGGGGGGGGGGGGG8FGGGGGFGD?DFGCDEEDGGGGDGG?DGDEG>8CGGGGDCD>FFFFEGFFFFFEEFCFC+/17AFAF@@92=BB6;>DDFEE4FF?F1(4<)9?3?
@M00200:207:000000000-ALC1F:1:1105:24265:8496 2:N:0:5
TACTGGGGTATCTAATCCTGTTCGCTACCCATGCTTTCGAGCCTCAGCGTCAGTTACAGACTAGACAGCCGCCTTCGCCACTGGTGTTCTTCCACATATCTACGCATTCCACCGCTACACATGGAGTTCCACTGTCCTCTTCTGCACTCAAGTCTCCCAGTTTCCGATGCACTTCTCCGGTTAAGCCGAAGGCTTTCACATCAGACTTAAAAAACCGCCTGCGCTCACTTTAAACCCAATAGTCTCAAGA
+
CCCCCGGGGGGFGCFEFGGFE,CFFCGGFFFFFGGGGCGFFGFGG<EFGGGG@CFEFGGGCE9ECEF<EFCEF@EGGGGGGFGBCFFEGF9FGGGFGDFFF9?DFG:CFGGGGGGEEEGFFGGG?AFCEGCAE8=FEFDDGFGFGGGFGG@BAF;E8BFFDDGGA=ECGEFGFFGFFGGDEEG?FCFGGG>7CD5CF@GFFFFF:C3;*=B;62?*:422-2>FBEFE477)9;B;73/33CECFC5<;A
@M00200:207:000000000-ALC1F:1:1105:23542:18382 2:N:0:5
TACGAGGGTATCTAATCCTGTTCGCTACCCATGCTTTCGAGCCTCAGCGTCAGTTACAGACCAGACAGCCGCCTTCGCCACTGGTGTTCTTCCATATATCTACGCATTTCACCGCTACACATGGAGTTCCACTGTCCTCTTCTGCACTCAAGTCTCCCAGTTTCCAATGCACTTCTTCGGTTAAGCCGAAGGCTTTCACATTAGACTTAAAAGACCGCCTGCGCTCGCTTTAAACCCAATAGTCTCAAGA
+
-ACC?CGGFGGGGDDFGGGGGFGGGGGEFGFGGGGGGGGFFGG@EFGGGCFEG@FFEAFGGGGD@FGGGCB@ECEGFGGGGEGD9EB:BEDGC?BFGGAFGFFGGG@B=FCBGEGGGGGGGGFGF?=DFGE9DFFGGGGGEDEEGGGCA+8>4;C,6=EFFGFCFCG8FGFGFDDDGGF>E>88D8DDDD7DF?A59AGF;?BF5:@CEE9*8>FA=EF94>5@F>2699;>)9/8??2()79?EFF?7@
@M00200:207:000000000-ALC1F:1:1106:9487:13149 2:N:0:5
TACTAGGGTATCTAATCCCGTTTGCTCCCCTGGCTTTCGCTCCTCAGCGTCAATGCCGGTCCAGGATGCCGCCTTCGCCACCGGTGTTCCTCCAGATATCTACGCATTTCACCGCTACACCTGGAATTCCGCATCCCTCTCCCGGATTCAAGCCATCCAGTATCAGACGCAGTTCCCCGGTTAAGCCGAGGGATTTCACGTCTGACTTAGTTGGCCGCCTACGAGCCCTTTAAACCCAGTAGTCTCA
+
CCCCCGGGGGGGGGGGGGGGGGGGGGGGGGGGGGGGGGGGGFGGGGGGGGGGGGGFGGGGGGGGGGGGGGGGGGGGGGGGGGGGGGGGGGGGGGGGGGGGGGFGGGGGGGGGGGGGGGGGGGGGGGGGGGGGGGGGGGGGGGGGGGGGGGGFGGGGGGGGGGGGFDGGGGGGDFFGFFGGGGGGGGGD7CGG>FGFFFGDAFFFFFFFECFFFFG)6A@67A@@6A@?FB?D>4=C)(2(:>F44<A
@M00200:207:000000000-ALC1F:1:1106:12444:15092 2:N:0:5
TACTGGGGTATCTAATCCTGTTTGCTCCCCACGCTTTCGTGCATGAGCGTCAGTATCGGCCCAGGGGGCTGCCTTCGCCATCGGTGTTCCTCCACATCTCTACGCATTTCACTGCTACACGTGGAATTCCACCCCCCTCTGCCGTACTCTAGCCGTGCAGTCACAAGCGCCATTCCCAGGTTGAGCCCGGGGATTTCACACCTGTCTTACACAACCGCCTGCGCACCCTTTAAACCCAATAGTCTCA
+
CCCCCGGGGGGGGGGGGGGGGGGGGGGGGGGGGGGGGGGGGGGGGGGGGGGGGGGGGGGGGGGGGGGGGGGGGGGGGGGGGGGGGGGGGGGGGGGGGGGGGGGGGGGGGGGGGGGGGGGGGGGGGGGGGGGGGGGGGGGGGGGGGGGGGGGGFGGGGGGGGGGGGGCFGDGGGFGGFGGGGGGFGGGGG4DGEDGEFFGFFF@FFACE<CA4)6D;1;961:>BFFFFFFFBA<FD;::<0AAFFFF
@M00200:207:000000000-ALC1F:1:1106:19799:24098 2:N:0:5
TACTAGGGTATCTAATCCTGTTCGCTCCCCACGCCTTCGCGCCTCAGCGTCAGGGACGGCCCAGCTGGCCGCCTTCGCCCCAGGTGTTCCGCCGGATCTCTACGCATTTCACCACTACACCCGGCATTCCACCAGCCCCTACCGCCCTCAAGCGGTGCGGTCCCCGACGACCCTCCCCGGTTGAGCCGGGGGCTTTCACGCCGGGCCAGCACCGCCGCCTGCGCGCCGTGTACCCCCAGGAGTCTCAAGAC
+
CCCCCGGGGGGGGGGGGGGGGGGGGGGGGGGGGGGGGGGGGGGGGGGGGGGGGGGFGGGGEGGGGGGGGGGGGGGGGGGGGGGFEGGGGGGGGGGGGGGGGGGFGGGGGGGDGFGGGDEGGGGGGGGGFGGGGFGF@ECFFFGGGCEGGFF9CEG**>E5=E<,=?CCDGGGGFGGFGGCC5577C7DCDCD>)*.74C<F57>;<>1::FFBBD59BB04),(432(,(.(.)*/83(((,(().-488(
@M00200:207:000000000-ALC1F:1:1107:6855:7878 2:N:0:5
TACAGGGGTATCTAATCCTGTTTGCTCCCCTCGCTTTCGCGCCTCAGCGTCAGTCATTGACCAGGTTGCTGCCTTCGCCTCTGGTGTTCTTCCCAATATCTACGCATTTCACCTCTACACTGTGAATTCCACAACCCTCTCCCACTCTCTAGTCTCCACGTATCACATGCAGCTCCGAGGTTAAGCCCCAGTATTTCACATCTGACTGTCTACACCGCCTACACGCCCTTTAAGCCCAGTTGTGACT
+
CCCC,FGGGGGGGGGGGG9FGGGGGGGGGG,6CF,FFGG7FG7F,CF,CGGGG@C,,9,,<FGGGCF,F,FG8FFGGGG,,,BFGGGGG,EG,A,?FFGGGGGG>EEGGGGG,EFGGGGG,=,CDFGGGCF9F8EGGGGG?,944,@DF8EFGGA,,,,6DFGGD9FGCGG+2;D++6@DGG9EFCGF+*=+1?FFFFGFF5BFFFE5**0+33AF)>AD)<)72=F@FFFCC*AFBD=A4C?()9)
@M00200:207:000000000-ALC1F:1:1107:17932:23294 2:N:0:5
TACCGGGGTATCTAATCCTGTTTGCTCCCCACGCTTTCGTGCATGAGCGTCAGTGCAGGCCCAGGGGATTGCCTTCGCCATCGGTGTTCCTCCGCATATCTACGCATTTCACTGCTACACGCGGAATTCCACTCTCCTCTTCTGCACTCAAGTTCCCCAGTTTCCAATGACCCTCCCCGGTTGAGCCGGGGGCTTTCACATCAGACTTAAGAAACCGCCTGCGAGCCCTTTAAGCCCAATAGTCTCA
+
CCCCCGGGFGFFGGGGGGGGGGGGFE9FGGGGGGGGGGGGGGG,FFGCGFDGGGGGFCFFGGEFGGGC:E<F9AEFFGGGGGGGGGGGGGGGGGGGCEEA9EFGGGGG;EFGGGGGFGFCG7EGCGFGGFFFGFDDFGGGGGEGCCEDDFDFGFGGFGGE8EC7ECGGGGGGCFGGGGGDE9C?FGFBC>DDD<*;AEGEF@FF@@ECC<;CE@AA9(3:8122>>5601244499???F:46<4AF
@M00200:207:000000000-ALC1F:1:1108:9239:5954 2:N:0:5
TACACGGGTATCTAATCCCGTTTGCTCCCCTGGCCTTCGTGCCTCAGTGTCAGGAACTGTCCAGAGACCCGCCTTCGCCACTGGTCTTCCTCATGATCTCTACGCATTTCACTGCTACACCATGAATTCCAGTCTCCTCTCCAGTCCTCAAGCACCGCAGTATCGAATGCAGTTTCGGAGTTAAGCTCCGAAATTTCACACCCGACTTACAGCGCCACCTACGCACCCTTTAAACCCAATAGTCTCA
+
CCCCCGGGFGGGGGGGGGGGGGGGGGGGGGGGGGGGGGGGGGGAGGGFGGGGGFGGGGGGGGFGGGGGGGGGGGDGGGGGGGGGGGFGGGGGGGGGFDFGGGGFGGGGGGCDGFGGFFFGGGGGGEGGFGFFGGFFECCFEFFFGGGGGGAFGGGGCCEGGGGGG8@EGGGG?DFGGEDGGGG,BDGGGGB9?F8=FEC<@B?A5=>>@FFCEA4@BGBD)<5?@D=)2734>*8A112;6>CFFEF
@M00200:207:000000000-ALC1F:1:1108:15070:7370 2:N:0:5
TACGGGGGTATCTAATCCCGTTTGCTCCCCTGACCTTCGTGCCTCAGCGTCAGGAACTGTCCAGAGACCCGCCTTCGCCACTGGTCTTCCTTACGATATCTACGCATTTCACCGCTACACCGTAAATTCCAGTCTCCTCTCCAGTCCTCAAGCACGGCAGTATCGAATGCAGTTTCGGAGTTAAGCTCCGAGATTTCACACCCGACTTACCGCGCCGCCTACGCACCCTTTAAACCCAATAGTCTCA
+
CCCCCGGGGGGGGGGGGGGGGGGGGGGGGGGGGGGGGGGGGGGGGGGGGGGGGGGGGGAGGGGGGGGGGGGGGGGGGGGGGGGGGGGGGGGGGGGGGGGGGGGGGGGGGGGGGGGGGGGGGGGGGGGGGGGGGGGGGGGGGGFGGGGGGGGFGGGDDGE6FGGGG?FGGGCFFFGGGG7CEEF@+AFGGCBE*@FFFFGFEFFB=@@FCFF3:6CFBGFFFFFFFFFFFFF9>AFFF??F2:ABFFA
@M00200:207:000000000-ALC1F:1:1108:2708:14795 2:N:0:5
TACCAGGGTATCTAATCCCGTTTGCTACCCACGCTTTCGCGCCTCAGCGTCAGTACCGGTCCAGGGGGCCGCCTTCGCCACCGGTGTTCCTCTCGATATCTACGCATTTCACCGCTACACCGAGAATTCCAGTTGCCCCTTCTGCACTCTAGCCCCGCAGTATCGGCTGACCTTTCCGGGTTAAGCCCGGAGATTTCACAGTCGACTTGCGGTGGCCGCCTACGCGCCCTTTAAACCCAATAGTCTCA
+
CCCCCFGGGGFGGGGGGGGGGGGGGGGGGGGGGGGGGGGGGGGGGGGGGGGGGGGGAFGGGGGGGGGGGGGGGGGGGGGGGDGGFGGDGGGGGGGCFEEEFGGGGGDFGGGGGGGGGGGGGGGGGGFGGGGGFGFFF,=DFGGGGGGGGGGGGFFGGGGCEGGGGGGGGGGGGFGGGGGGGGGGCFFF985AEGGFFFGFEFFF@@<DEF>5<>GF:C622(45;34;6>FDD)79:?174094A<B<
@M00200:207:000000000-ALC1F:1:1109:25937:6454 2:N:0:5
TACTAGGGTATCTAATCCTGTTCGCTCCCCACGCTTTCGCGTCTCAGCGTCAGTACCGTCCCAGAGAGCTGCCTTCGCCATTGGTGTTCTTCCTGATATCTGCGCATTTCACCGCTACACCAGGAATTCCACTCTCCTCTTCCGGACTCTAGCCACGCGGTTTCCGTCGACGTCTGGAGGTTAAGCCTCCAGTTTTCACAACGGACCTGCTTGGCCGCCTACACGCTCTTTATACCCAATAGTCTCA
+
CCCCCGGGGGGGGGGGGGGGGG9FGGGGGGGGGFGGGGGGG@EGGGGCFGGGGGGGFGGFFFGGGFGGGGGGGFGGGGGDGFECFGGGGGGGGGGGGGGGGGGGGGGGGGGFGGGGEGFFGG?FF8FGGEEEFGGGFGGGEFCEEGECGGGEGFGGGGGEGGGGGEGFGDDGGFGGF7C5?G78FGDCFDFF9CCFFFGFA@EE>B2>:*(1;;FF;GBF;A;@<D;@@AAF2<F??>:?B269A?A
@M00200:207:000000000-ALC1F:1:1109:16305:8890 2:N:0:5
TACTAGGGTATCTAATCCTGTTCGCTACCCATGCTTTCGAGCCTCAGCGTCAGTTACAGACCAGACAGCCGCCTTCGCCACTGGTGTTCTTCCATATATCTACGCATTTCACCGCTACACATGGAGTTCCACTGTCCTCTTCTGCACTCAAGTCTTCCAGTTTCCAATGCACTTCTTCGGTTAAGCCGAAGGCTTTCACATTAGACTTAAAAGACCGCCTGCGCTCGCTTTATGCCCAGTAGTCTCA
+
CCCCCGGGGGGGGGGGGGGGGGGGGGGGGGGGGGGGGGGGGGGGGGGFGGGGGFGGGGGGGGGGGGGGGGGGGGGGGGGGGGGGGGGGGGGGGGGFGFGGGGGGGEGGGGGGGGGGGGGGGGGGGGGGGCFFGGGGGGGGGGGGGGGGGGGGGGGGGGGGGGGGGGGGGGGGGFGGFG6CEGEGGGGCAEEFFCGFFFGFFFFCCEFFFFE>ACFF)=AFD>AFF>@FFFBFC?FFDFFFFCECE6?
@M00200:207:000000000-ALC1F:1:1110:11001:11877 2:N:0:5
TACAGGGGTATCTAATCCTGTTTGATCCCCACGCTTTCGTGCCTCAGCGTCAATATCTGTTTAGCCAGCTGCCTTCGCAATTGGTGTTCTATGTCATATCTATGCATTTCACCGCTACATGACATATTCCGCTAACCTCAACAGTATTCAAGAACAATAGTATCCACCGCAATTTCCGAGTTAAGCTCGGAGATTTCACAACGGACTTTCTGTTCCGCCTACGCACCCTTTATACCCAATAGTCTCA
+
CCCCCGGGGGGGGGGGGGGGGGGGGGGGGGGGGGGGGGGGGGGGGGGGGGGGGGGGGGGGGGGGGGGGGGGGGGGGGGGGGGGGGGGGGGGGGGGGGGGGGGGGGGGGGGGGGGGGGGGGGGGGGGGGGGGGEGGGGGGGGGGGGGGGGGGGGGGFGGGGEGGGDGFGGGGGGFFFGDGGGGGGGGGGF6CDEFGFFCGFEFFBFFFFFGFFEFGFFGFFFDFFDF>FFDFFGFFFBBDFFFFFFCE
@M00200:207:000000000-ALC1F:1:1110:21286:14379 2:N:0:5
TACGGGGGTATCTAATCCTGTTCGCTCCCCACGCTTTCGCTCCTCAGCGTCAGTTACAGACCAGAGAGTCGCCTTCGCCACTGGTGTTCCTCCACATCTCTACGCATTTCACCGCTACACGTGGAATTCCACTCTCCTCTTCTGCACTCAAGTTCCCCAGTTTCCAATGACCCTCCCCGGTTGAGCCGGGGGCTTTCACATCAGACTTAAGAAACCGCCTGCGAGCCCTTTACACCCAATAGTCTCA
+
CCCCCGGGGGGGGGGGGGGGGGGGGGGGGGGGGGGGGGGGGGGGGGGGGGGGGGGGGGGGGGGGGGGGGGGGGGGGGGGGGGGGGGGGGGGGGGGGGGGGGGGGGGGGGGGGGGGGGGGGGGGGECGGGGGGGGGGGGGGGGGGGGGGGGFGGGGGFGDGFGGGGFFGFGGGGFGGGGGGGEDDC6??D:EDFGGFFFGFFFF=<3AEEFF6;@FFBGBFFB>>BFF8:BFFGFF?>???7AFA<*4
@M00200:207:000000000-ALC1F:1:1110:23710:20923 2:N:0:5
TACGAGGGTATCTAATCCTGTTTGCTCCCCACGCTTTCGCGTCTCAGCGTCAGTTGCGTTCCAGAGAACCGCCTTCGCCACGGGTGTTCTTCCTGATATCTGCGCATTTCACCGCTACACCAGGAATTCCATTCTCCTCTCCCGCACTCTAGCCTGCCAGTTTCCCACGACCGCTCGGGGTTGAGCCCCGAGATTTCACGCAAGACTTAGCAAGCCGCCTACACGCTCTTTAAGCCCAGTAGTCTCA
+
CCCCCCDGGGGGGGGGGGGGGGGGGGGGGGGGCFGGGGGGGGGGGGGGGGGDGGGFGGGGGGGGGGGGGGGGGGGGGGGGGGCGGGGGGGGGGGGFGFFGGGGDGGGGGGGGGDGGEGFGGGFGFGGGGGGGFGGGGGGGGGFCEEGGGGGCGGGFGF7?FGGGGGFF?EDGGFDGGC9DEGG86CFGFCC)59CFFEF5@B553@FF4D4F38DFFGFF07,:?@?FBFA)0)9688672-6>AC>
@M00200:207:000000000-ALC1F:1:1111:14032:4236 2:N:0:5
TACAAGGGTATCTAATCCTGTTCGCTCCCCACACTTTCGCTCCTCAGCGTCAGGTAATGCCCAGAGAACCGCCTTCGCCACCGGTGTTCCTCCTGATATCTGCGCATTCACCGCTACACCAGGAATTCCGTTCTCCCCTGCATACCTCTAGTCTGCCCGTATCGAAAGCAAGCCATGAGTTAAGCTCATGGTTTTCACTCCCGACGCGACAAACCGCCTACGAGCCCTTTAAGCCCAATAGTCTCA
+
CCCCCGGGGGGGGGGGGGGGG<EFGGGGGGGGGGGEGGGCFGGGGGGGGGGGGCFGGGGC<FEFFFGGGFGGGGGGGGCFEEGEFECGGGG9FFFFFGFF;AFGFG@CGGGGGG>CEFGGGGDG8FG8EGGFFGG9DEFDC8DGFCGCDDFGGGFG8F>>=@C>EE>ECFDDD9+<FFFCFGGGGFF>FF@AGFDFFEFF54?DA@>@D@FFFFGF@B18@<<((678@;<2<4FF?F??9><BFB
@M00200:207:000000000-ALC1F:1:1112:28269:7448 2:N:0:5
TACTGGGGTATCTAATCCTGTTTGCTCCCCACGCTTTCGCGCCTCAGCGTCAGTATCGAGCCAGGTTGCCGCCTTCGCCACCGGTGTTCTTCCCAATATCTACGAATTTCACCTCTACACTGGGAATTCCACAACCCTCTCTCGACCTCTAGTCTATGCGTCTCAAATGCAGTTCCCAGGTTAAGCCCGGGGATTTCACATCTGACTGCATAAACCGCCTACGCGCCCTTTAAACCCAATAGTCTCA
+
CCCCCGGGGGGGGGGGGGGGGGGGGGGGGDGGGGGGGGGGGGGGGGGGGGGGGGGGGGGGGGGGGGGGGGGGGGGGGGGGGGGGGGGGGGGGGGGGGGGGGGGGGGGGGGGGGGGGGGGGGGGGGGGGGEAE?GGEGCDGG,@EGGGGGGGGGGGFGGGCGEDGGGGGGGGGGFGCDGFDGGGFGGGGGGGBBGGEFEGFFFFCECBEFFGCB>G)6;>@@@?BF)6993=)?CFF6DB:BB>>BAB
@M00200:207:000000000-ALC1F:1:1112:3770:9485 2:N:0:5
TACTGGGGTATCTAATCCTGTTCGCTCCCCACGCTTTCGCTCCTCAGCGTCAGTTACAGACCAGAGAGTCGCCTTCGCCACTGGTGTTCCTCCACATCTCTACGCATTTCACCGCTACACGTGGAATTCCACTCTCCTCTTCTGCACTCAAGTTCCCCAGTTTCCAATGACCCTCCCCGGTTGAGCCGGGGGCTTTCACATCAGACTTAAGAAACCGCCTGCGAGCCCTTTAAGCCCAGTAGTCTCA
+
CCCCCGGGGGGGGGGGGGGGGGGGGGGGGGGGGGGGGGGGGGGGGGGGGGGGGGGGGGGEGGGGGGGGGGGGGGGGGGGGGGGGGGGGGGGGGGGFFGFGGGGGGGGGGGGGGGGGGGGGGGGGGGGGGFCCFGGGGGGGGFGGGFGGGG8EFGGDGG+BFEGGGGGGGGGGGFGGGGGGGGCGCGGG>DCDFGGEFEGFFFFFFFFFFE?466GFBF0?DFB;F398?:?B246@BB:3<2644A<
@M00200:207:000000000-ALC1F:1:1112:16889:17100 2:N:0:5
TACCGGGGTATCTAATCCTGTTCGCTCCCCACGCTTTCGTTCCTCAGCGTCAGTACAGGCCCAGAGAACCGCCTTCGCCACCGGTGTTCCTCCTGATATCTGCGCATTTCACCGCTACACCAGGAATTCCGTTCTCCCCTGCATACCTCTAGTCTGCCCGTATCGAAAGCAAGCACCCAGTTAAGCCAGATGATTTCACTCCCGACGCGACAAACCGCCTACGAGCCCTTTAAACCCAATAGTCTCA
+
CCCCCGGGGGGGGGGGGGGGGGGGGGGGGGGGGGGGGGGGGCGGGGGGGGGGGGGGGGGGGGGGGGGGGGGGGGGGGGGGGGGGGGGGGGGGGGGGGGGGGFCGEGGGGGGGGGGGGGGGGGGGGGGGGGGFDGGFFFEGGGGGGGGGGGCGEGGGGGG6CGGGGGGGDFGFFFFGGD*5@+C77EGGG4:>FGGCFEGFF@F4=9@@F9C>B@D53>@0;@F?0>96?BFB>A4?:0:24<>>4:5
@M00200:207:000000000-ALC1F:1:1113:20484:8394 2:N:0:5
TACTGGGGTATCTAATCCTGTTCGCTCCCCACGCTTTCGCTCCTCAGCGTCAGTTACAGACCAGAGAGTCGCCTTCGCCACTGGTGTTCCTCCACATCTCTACGCATTTCACCGCTACACGTGGAATTCCACTCTCCTCTTCTGCACTCAAGTTCCCCAGTTTCCAATGACCCTCCCCGGTTGAGCCGGGGGCTTTCACATCAGACTTAAGAAACCGCCTGCGAGCCCTTTAAACCCAATAGTCTCA
+
CCCCCGGGGGGGGGGGGGGGGGGGGGGGGGGGGGGGGGGGGGGGGGGGGGGGGGGGGGGGGGGGGGGGGGGGGGGGGGGGGGGGGGGGGGGGGGGGGGGGGGGGGGGGGGGGGGGGGGGGGGGGGGGGGGGGGGGGGGGGGGGGGGGGGG8DGGGGGGFGGGGGGGGGGGGGGFGGGGGCGGGGGGGGGGGFFGFEFFGEFFFF=EEFFFGCCDFFFFFFFF@9;DFFF??FA94?1::<?ADF<4<
@M00200:207:000000000-ALC1F:1:1114:21541:14615 2:N:0:5
TACGGGGGTATCTAATCCTGTTTGCTCCCCTAGCTTTCGTGCCTCAGTGTCAGGTGTTGTCCAGGGACTCGCCTTCGCCACTGGTGTTCCTCTCGATATCTACGCATTTCACTGCTACACCGAGAATTCCAGTCCCCCCTCCAAACCTCCAGCTAAGTAGTATTCAATGCCATTTCAGGGTTGAGCCCTGAGCTTTCACATCAAACTTTCCCAGCCACCTACGCACCCTTTAAACCCAGTAGTCTCA
+
CCCCCGGGGGGGGGGGGGGGGGGGGGGGGGGGGGGGGGGGGGGGGGGGGGGGCGGGGGGGGGGFGGGGGGFDGGGFGGGGGGGGGGGGGGGGGGGGGGGGGGGGGGGDGGGGGGGGGGGGGGGGGGGGGGGGGGGGGGGGGGGGGGGGGGGGFFFEFFGGCGGGGGGGGGGGGFGGGGCCGGCFFFF5FFFFFFFCFFGEFFFF4>@EEED*>BF>BAFFFF@>28:@F@@<C9FF?C0;;ECC??E
@M00200:207:000000000-ALC1F:1:1115:27804:8705 2:N:0:5
TACGGGGGTATCTAATCCTGTTCGCTCCCCATGCTTTCGCTCCTCAGCGTCAGTTACGGCCCAGAGATCCGCCTTCGCCACCGGTGTTCCTCCTGATATCTGCGCATTTCACCGCTACACCAGGAATTCCGATCTCCCCTACCGCACTCTAGTCTGCCCGTACCCACTGCAGGTCCAGGGTTAAGCCCTGGATTTTCACAGCAGACGCGACAAACCGCCTACGAGCTCTTTAAACCCAATAGTCTCACGAT
+
CCCCCGGGGGGGGGGGGGGGGGGGGGGGGGGGGGGGGGGGGGGGGGGGGGGGGGGGGGGGGGGGGGGFGGGGGGFADGEFGGGGGGGGGGGGGGGGDGGGGGGGGGGGGFGGGGGGGGGGGGGGFGGGGFGGGGGGG8CFFFF>EDGGGGG@9EG7CFG>CEDGGGGGCFGGFFFGGGGGGFGG>FFGGFGFFGCFFCF?3AFA@F116>F@;DFFFFF6:?BBB>FB>DAADBF;???()66262<)(4(
@M00200:207:000000000-ALC1F:1:1115:11074:20852 2:N:0:5
TACTCGGGTATCTAATCCTGTTTGCTACCCACACTTTCGAGCCTCAACGTCAGTTACAGTCCAGTAAGCCGCCTTCGCCACTGGTGTTCTTCCATATATCTACGCATTCCACCGCTACACATGGAGTTCCACTTACCTCTACTGCACTCAAGTTAACCAGTTTCCAATGCCATTCCGGAGTTGAGCTCCGGGCTTTCACATCAGACTTAATCAACCGTCTGCGCTCGCTTTAAACCCAGTAGTCTCA
+
CCCCCGGGGGGGGGGGGGGGGGGGGGGGGGGGGGGGGGGGGGGGGGGGGGGGGGGGGGGGGGGGGGGGGGGGGGGGGGGGGGGGGGGGGGGGGGGGGGGGGGFGGGGGGFGGGGGGGGGGGGGGGGGGGGGGGGGGFGGGFFECFFFGGG8FCDCFGGGFGFGG8FFGGGFGC?8FG688=8+?DG@DGGGFDGGFFFDEFF+68EFEF;EEFBFFABDFFE=AA=>B=9BCCFFF?D2;EFFE?CE
@M00200:207:000000000-ALC1F:1:1116:21035:15506 2:N:0:5
TACTAGGGTATCTAATCCTGTTTGCTCCCCACGCTTTCGCGCCTCAGCGTCAGTCATGAGCCAGGTTGCCGCCTTCGCCACCGGTGTTCTTCCCAATATCTACGAATTTCACCTCTACACTGGGAATTCCACAACCCTCTCTCACACTCTAGTCTGCACGTATCAAATGCAGCCCCCAGGTTAAGCCCAGGAATTTCACATCTGACTGTCCAAACCGCCTACGCGCTCTTTAAACCCAATAGTCTCA
+
CCCCCGGGGGGGGGGGGGGGGGGGGGGGGGGGGGGGGGGGGGGGGGGGGGGGGGGGGGGGGGGGGGGGGGGGGGGGGGGGGGGGGGGGGGGGGGGGGGGGGGGGGGGGGGGGGGGGGGGGGGGGGGGGGGGGGGGBEGGGGGGGGGGFGGGCCFGGGGGGGGGGGGGGGGGGGFGGGGGGGGGGGGGGGFFFFGFEFEGFFFFFFFFFFF5A8ADFFFFFFF>BBFF7?EEFE<AFFFFFECEEFE<
@M00200:207:000000000-ALC1F:1:1117:8601:5318 2:N:0:5
TACTGGGGTATCTAATCCTGTTTGCTACCCACGCTTTCGAGCCTCAGTGTCAGTATTATGCCAGAAGGCTGCCTTCGCCATCGGTATTCCTCCAGATCTCTACGCATTTCACCGCTACACCTGGAATTCTACCTTCCTCTCACATACTCTAGCTCTACAGTTTCAGATGCAGTTCCCAGGTTAAGCCCGGGGATTTCACATCTGACTTATAGAGCCACCTACGCTCCCTTTAAACCCAATAGTCTCA
+
CCCCCGGGGGGGGGGGGGGGGGGGGGGGGGGGDGGGGGGGGGGGGGGGGGGGGGFGGGGGGGGGGGGGGGGGGGGGGGGGGGGGGGGGGGGGEFGGGGFGFGGGGGGDGGGGFFGGGGGGFFGGGGF8EFGGDGDFGGGGGFGGGGGF=EFGGC?FGFGGGGFFFGFGGFFGGFGGCGGFEGGGGGDDGDEDDGFFFFFCFFFFFCEFEEFFEC@FEADFBEF>=E9BBA?:ACBF>9(0>C>7*8<
@M00200:207:000000000-ALC1F:1:1117:25072:20616 2:N:0:5
TACAAGGGTATCTAATCCTGTTTGCTCCCCACGCTTTCGCGTCTCAGCGTCAGTTACGTCCCAGCGAGCTGCCTTCGCAATTGGTGTTCCTCCCGATATCTACGCATTTCACCACTACACCGGGAATTCCACTACCCTCTCCTGCCTTCGAGTCGATCAGTATCGCGTGACCCTCCCCAGTTGAGCCGGGGGCTTTCACACGCGACTTGATCGACCGCCTGCGCGCTCTTTAAACCCAATAGTCTCA
+
CCCCCGGGGGGGGGGGGGGGGGGGGGGFGGGGGGGDGGGGGGGGGGGGGGGGGGGGGGGGGFGGGGDG>FFGFGGGGGGGGGGGGGGGGGGGGEGCGDGGGGGGGGGGGGGGFFGGGGGDGGGGGGGGFGGGGGGGGGGGGGGGGGG7EFGEGGGGGEGGGGGGCDGGGGGGGFGGDGGD8FFGFGGGG4EFFGFFFFFE@B@:6@9BFAFFB<BFFFF:<BBB;39:3AC>29FF<B3*4<9B6AF
@M00200:207:000000000-ALC1F:1:1118:27022:5840 2:N:0:5
TACGAGGGTCATCTAATCCTGTTCGCTCCCCACGCTTTCGCTCCTCAGCGTCAGTTACAGACCAGAGAGTCGCCTTCGCCACTGGTGTTCCTCCACATCTCTACGCATTTCACCGCTACACGTGGAATTCCACTCTCCTCTTCTGCACTCAAGTTCCCCAGTTTCCAATGACCCTCCCCGGTTGAGCCGGGGGCTTTCACATCAGACTTAAGAAACCGCCTGCGAGCCCTTTAAGCCCAATAGTCTCA
+
CCCCCGGGGGGGFGGGFFGGGGGGGGGGGGGAEGEEC@FFGGGDGGFGGGGGGGGGGGGGGGGGGGGGGGGGGCGGGGGGEEGGEFGGGGGGGGGGGGGGGGGGGGGECFGGAGECGGGGGGGGGGFGGGGGGGGGGGGGAAFDGFGGDFFGGGGGGF?FGGCFDG8=?==FDFGGFGGGGGGDGFGCBGGFFDDBFEFFEFFFE3=;<C3?3C4;@FB0:;(6159(275:>A?=>:<?F:DA><<<
@M00200:207:000000000-ALC1F:1:1118:21181:6818 2:N:0:5
TACAAGGGTATCTAATCCTGTTTGATACCCGCACTTTCGAGCCTCAGTGTCAGTTCCGGCCCGGATGCCTGCCTTCGCGATTGGAGTTCTTCATGATATCTGAGCATTTCACCGCTACACCATGAATTCCAGCATCCCTGAACGGACTCAAGACCGCCAGTTTCAACTGCAGGCCGCAGGTTGAGCCCGCGGATTTCACAACTGACTTGACAGTCCACCTACGCTCCCTTTACACCCAATAGTCTCA
+
CCCCCGGGGGGGGGGGGGGGGGGGGGGGGGGGGGGGGGGGGEGGGGGGGGGGGGGGGGGGGGGGGGGGGGGGGGGGGGGGGGGGFGFFGGGGGGGGGGGGGGGGGGGGGGGGGGGGGEGGGGGGGGGGGGGGGGGGGGGGGDFFGGEGGGFGGGGGGGGGGGGGGGGGGGGGGEDDBGCDGGGGFGGGFGGFFGFFFFGFFFFFFFFC<@E3=@FFFFFFFF?@DGFDFE73;5AAB?<7>AAAAA<
@M00200:207:000000000-ALC1F:1:1118:18909:11747 2:N:0:5
TACGCGGGTATCTAATCCTGTTCGCTCCCCACGCTTTCGCTCCTCAGCGTCAGTTACAGACCAGAGAGTCGCCTTCGCCACTGGTGTTCCTCCACATCTCTACGCATTTCACCGCTACACGTGGAATTCCACTCTCCTCTTCTGCACTCAAGTTCCCCAGTTTCCAATGACCCTCCCCGGTTGAGCCGGGGGCTTTCACATCAGACTTAAGAAACCGCCTGCGAGCCCTTTAAACCCAATAGTCTCA
+
CCCCCGGGGGGGGGGGGGGGGGGGGGGGGGGGGGEGGGGGGGGGGGGGGGGGGGGGGGGGGGGGGGGGGGGGGGGGGGGGGGGGEFGGGGGGGGGGFGGGGGGGGGGGGGGGGGGGGGGGGGGGGGGGGGGGGGGGGGGGGGGGGGGGGGEGFFGGGGGEFFGGGGGFGGGGGFGGFGGGGGGGGGGGFGGFFGFFFEGFFFAFEEFFFFFFFFFFFFF?<:9>>CBFFBG>>AFFBFF7?96<AFF
@M00200:207:000000000-ALC1F:1:1118:12660:12462 2:N:0:5
TACAAGGGTATCTAATCCTGTTTGCTCCCCACGCTTTCGCTCCTCAGCGTCAGTTACGGCCCAGAGACCCGCCTTCGCCACCGGTGTTCCTCCTGATATCTGCGCATTTCACCGCTACACCAGGAATTCCAGTCTCCCCTACCGCACTCTAGTCTGCCCGTATCGACTGCAGGCTCGGGGTTGAGCCCCGAGTTTTCACAGCCGACGCGACAGACCGCCTACGAGCTCTTTAAACCCAATAGTCTCA
+
CCCCCGGGGGGGGGGGGGGGGGGGGGGGGGGGGGGGGGGGGGGGGGGGGGGGGGGGGGGGGGGGGGGGGGGGGGGGGGGGGGGGFGGGGGGGGGGGGGGGGGGGGGGGGGGGGGGGGGGGGGGGGGGGGGGGGGGGGGGGGGGGGGGGGGGFGGGGGGGGGGGGGGGGGGGFGFGGFGGGGGGFFGGFFGDEFGFFFFGFFFFFFFBF>>FFFFFFFFFFBF<BBD9BDFF<<BFFBFFF>AADFBA
@M00200:207:000000000-ALC1F:1:1118:18519:15318 2:N:0:5
TACCGGGGTATCTAATCCTGTTTGCTCCCCACGCTTTCGAGCCTCAGCGTCAGTTACAGACCAGAGAGCCGCTTTCGCCACCGGTGTTCCTCCATATATCTACGCATTTCACCGCTACACATGGAATTCCACTCTCCCCTTCTGCACTCAAGTCTAACAGTTTCCAAAGCGAACAATGGTTAAGCCACTGCCTTTAACTTCAGACTTATTAAACCGCCTGCGCTCGCTTTAAACCCAGTAGTCTCA
+
CCCCCGGGGGGGGGGGGGGGGGGGGGGGGGGGGGFGGGGGFGGGGGGGGGGGGGGGGGGGGGGGGGGGGGGGGGGGGGGGGGGGFFGGGGGGGGGGGGGGGGGGGGGGGGGGGGGGGGGGGGGFGGGGGGGGGGGGDFDGDGGGGGGGGGFGGGGGGGGGGGGGGGGGGGGGGFGGFGGGGGGGGGGGFFGFFGFEFFGFEFEFEF?FFFF?CB@AA>@BDBFB?DFFF?GE)755;0/6?CEEFF
@M00200:207:000000000-ALC1F:1:1118:16509:21968 2:N:0:5
TACAGGGGTATCTAATCCTGTTCGCTCCCCACGCTTTCGCTCCTCAGCGTCAGTTACAGACCAGAGAGTCGCCTTCGCCACTGGTGTTCCTCCACATCTCTACGCATTTCACCGCTACACGTGGAATTCCACTCTCCTCTTCTGCACTCAAGTTCCCCAGTTTCCAATGACCCTCCCCGGTTGAGCCGGGGGCTTTCACATCAGCCTTAAGAAACCGCCTGCGAGCCCTTTAAACCCAATAGTCTCA
+
CCCCCGGGGGGFFGGGGGGGGGGGGGGGGGGGGG@FGGGGGFGFGGGGGGGGGGGGGGGGGFDFDFGGGGGEGGGGGGCCEGGGCFFEGGGGGGGGGGFGGGGGGGD:EGGGFGGGGFFGGFFGEGGGGGGFGGGGGG?D=,DAFGD==D3D@EFFGGGG8EGG8FCFGGG+@FFGDGDD@DDGG67D57>9?CF:FEFE4FEA)0:*79C);()2183131222C041:7<.)9?:?(3?<)4))-
@M00200:207:000000000-ALC1F:1:2101:10446:13251 2:N:0:5
TACTAGGGTATCTAATCCTGTTCGCTCCCCACGCTTTCGCTCCTCAGCGTCAGTTACAGACCAGAGAGTCGCCTTCGCCACTGGTGTTCCTCCACATCTCTACGCATTTCACCGCTACACGTGGAATTCCACTCTCCTCTTCTGCACTCAAGTTCCCCAGTTTCCAATGACCCTCCCCGGTTGAGCCGGGGGCTTTCACATCAGACTTAAGAAACCGCCTGCGAGCCCTTTATACCCAATAGTCTCA
+
CCCCCGGGGGGGGGGGGGGGGGGGGGGGGGGGGGGGGGGGGGGGGGGGGGGGGGGGGGGGGGGGGGGGGGGGGGGGGGGGGGGGGGGGGGGGGGGGGGGGGGGGGGGGFGGGGGGGGGFFGGGGGGGGGGGGGGGGGGGFGGGGGGGFGFGGGGGGGGGGGGFGFGGGFGFFFFGFFGGEEGGGFGFFGFGFFDFEFEFFFFEFBEEFFFFEF8FF9D9<==:>9BF@FFFAAFFGF?004AAFBDF
@M00200:207:000000000-ALC1F:1:2101:13951:24591 2:N:0:5
TACTGGGGTATCTAATCCTGTTTGATCCCCACGCTTTCGTGCCTCAGCGTCAATAACTGTGTAGTAAGCTGCCTTCGCAATTGGTGTTCTATGTCATATCTAAGCATTTCACCGCTACATGACATATTCCGCTTACCTCCACAATATTCAAGACAAATAGTATCCATGGCAGTTTCTGAGTTAAGCTCAGAGATTTCACCACGGACTTACCTGCCCGCCTACGCCCCCTTTAAACCCAATATTCTCA
+
CCCCCGGGGGGGGGGGGGCGGGGG<FGGGGCFGGGGGGGGGGGGGGGGGGGGGGGFGGFEFFGGGGGGGFGGDGGGGGGCF9FGFGGGGGGGGFAFGGGGGGFCGFGGFGGGGGGGGGG9DGDFGFGGGF?E6@EGG+A*=8D?,DFFGFGGGGGGG8DFGGFGBFFGFGFFF=DFFFGFGGG8?DFFFFDFBF@BF*;8*:>9555@7A57=5FFD>1)85):1>5@FFE4<*9C>DB73*9@7<?
@M00200:207:000000000-ALC1F:1:2102:15577:15367 2:N:0:5
TACGCGGGTATCTAATCCTGTTTGCTCCCCACGCTTTCGCAGTTGAGTGTCAGTGCTTGTCCAGGTTGCCGCCTTCGCCTCTGGTGTTCCTCCCGATCTCTACGCATTTCACCGCTACACCGGGAATTCCGCAACCCTCTCCAAGACTCAGAGTCTGACCGTTTCCGGGGCACTTCTGGGGTTAAGCCCCAGGGTTTCACCACCAGACAAATCAGACCACCTACCTGCCCTTTAAACCCAATAGTCTCAA
+
CCCCCGGGGGGGGGGGGGGGGGGGGGGGGGGGGGGGGGGGGGGGGGGGGGGGGGGGGGGGGGGGGGGGGGGGGGGFGGGGGGGGGGGGGGGGGGGGGGGGGGGGGGGGGGGGGGGGGGGGGGGGCGGGGGFGGGGGGGGGGGGGGGGGGGGGGGGGGGGFGGGGGGGGGGGGGFGGFGGFGGGGGGGGGGGGD///2/;?@F?DF;?@@@FFFEGFFFDFFFFFFFFF7:?:>BFFFF6??7?DA<D<AF
@M00200:207:000000000-ALC1F:1:2102:5639:18447 2:N:0:5
TACTGGGGTATCTAATCCCGTTCGCTACCCTAGCTTTCGTGCATCAGCGTCAGAAGAGACCCAGTGAGCCGCTTTCGCCACCGGTGTTCCTTAGGATATCAACGCATTTCACCGCTCCACCCTAAGTTCCGCTCACCTCTGTCTCCCTCCAGCACGGTAGTTTTGGGCGCGCTTCCTCGGTTGAGCCGAGGGATTTCACACCCAACTTTCCGCACAGCCTACGCACCCTTTAAACCCAATAGTCTCA
+
CCCCCGGDGGGGGGGGGGGGGGGGGGGGGFGGGGGGGGGGGGGGGGGGGGGGGGGGFGGGGGGGGGGGFGGDGCFGGGGGGGGGGGGDFGGGGGFCD9FGFGGGGGGGGGGG9CGGGGGGGGGF?EGGGGGDGGGFGGGGGGGGAFFGD=E?FDGGGCFGGGGGG>EE+@9DDEGGFGGGEGGGGGGGGGGC=0->CEFFEA9DFFF3<C=D<>DFFFD;4:;>:B9:?:?)6<FF3(8??24:<<<
@M00200:207:000000000-ALC1F:1:2103:9177:19670 2:N:0:5
TACACGGGTATCTAATCCTGTTTGCTACCCACGCTTTCGAGCCTCAGTGTCAGTTACAGTCCAGAGAGCCGCTTTCGCCACCGGTGTTCCTCCATATATCTACGCATTTCACCGCTACACATGGAATTCCACTCTCCTCTACTGCACTCAAGTCTAACAGTTTCCAATGCACACAATGGTTGAGCCACTGCCTTTTACATCAGACTTATTAAACCACCTGCGCTCGCTTTATACCCAATAGTCTCA
+
@CCCCGGGGGGGGGGFFGGGGGGGGGGGGGGGGGGG?FGGGGGGGGGGGGGGGGGGGGGGGGGGGGGGGGGGGCFGGGGGGGGEGEGGGGGGGGFFGGGGGGGGGGGGGGGGGGGGGGGGFGGGEEFFGFGGFGDFGGGGGGGGFGGFGG8BEFGGGGFGEGGGGGGGGGGGGFGDGGGGGGGGG8?FGGGGFG7AFFGFFFFFFF7+;EAECFCADD@=8B2:AA>D@DFECFF4@=3=:?EFEC
@M00200:207:000000000-ALC1F:1:2104:28811:11229 2:N:0:5
TACCGGGGTATCTAATCCTGTTCGCTACCCATGCTTTCGAGCCTCAGCGTCAGTTACAGACCAGACAGCCGCCTTCGCCACTGGTGTTCTTCCATATATCTACGCATTTCACCGCTACACATGGAGTTCCACTGTCCTCTTCTGCACTCAAGTCTTCCAGTTTCCAATGCACTTCTTCGGTTAAGCCGAAGGCTTTCACATTAGACTTAAAAGACCGCCTGCGCTCGCTTTATGCCCAATAGTCTCA
+
CCCCCGGGGGGGGGGGGGGGGGGGGGGGGGGGGGGGGGGGGGGFGGGGGGEGGGGGGGGGGGGGGGGGGGGGGGGGGGGGGGGGFGGGGGGGFGGGGGGGGGGFEGGEFGGFFGGDGGFGGGFGFGGGGAFGGGGGGGGGGGGGGGGFGGFGGGGGG9EGFAEFGGCFGGGGGFGGGGGDGGGGFGGDGDGGFGGFFEFFCF9A5@C;EEF+*<C4>4@=DF2A>DFFFFF37<6;@E;@F9CEC<5
@M00200:207:000000000-ALC1F:1:2105:22378:5856 2:N:0:5
TACGCGGGTATCTAATCCTGTTCGCTCCCCACGCTTTCGCTCCTCAGCGTCAGTTACAGACCAGAGAGTCGCCTTCGCCACTGGTGTTCCTCCACATCTCTACGCATTTCACCGCTACACGTGGAATTCCACTCTCCTCTTCTGCACTCAAGTTCCCCAGTTTCCAATGACCCCCCCCGGTCGAGCCGGGGGCTTTCACATCAGACTTAAGCAACCGCCTGCGAGCCCTTTATACCCAATAGTCTCAAGA
+
9CCC@EEGFCFCGGGGGGGGGCA7CCEEC@E:FEGGFGGEGFCGGGCGG:,BCEFGFGFFFFFFFFGGGG:=FGGFG7B=:B?DFFFGGGFGGGGGGGC,,CEB:EFGGGGFGC8E@+@,CFGGGGGGFFGF8DDEGGGGGGCDGG=DFGGF=EC8,,68D=D,@F7A+DCGC*=*0=7;C*)//*9DC775:/C?4<FFB?76<B?FDD?<909>()4((723656?0:BD467=3),4)-.<<)6.2-
@M00200:207:000000000-ALC1F:1:2106:24145:7153 2:N:0:5
TACCGGGGTATCTAATCCTGTTTGCTCCCCACGCTGTCGCGCCTCAGTGTCAGAACTGGTCTAGCTGGCCGCCTTCGCCACGAGTGTTCTCCCCCATCTCTACGCATTTCACCGCTACACAGGGAATTCCACCAGCCCCTCCCAGCCTCAAGTCCTGCAGTTTCTACCGACAAAATACAGTTGAGCTGTATGCTTTCACGGTAGACATACAGAACGACCTACGCGCCCTTTAAACCCAATAGTATCA
+
CCCCCGGGGGGGGGGGGGGGGGGGGGGGGGGGGGGGGGGGGGGGGGGGGGGGGGGGGGGGGGGGGGGGGGGGGGGGGGGGGGGGGGGGGGGGGGGGGGGGGGGGGGGGGGGGGGGGGGGGGGGGGGGDGGFGGGGGGGEDGGGGFGEGFDFFGGGCCFGFGFGGGGGGGGGGDFGGGEG7@FFGCGG5FCGGFGGFFFGAEDFAEEFFEFFFABF(01..7A06>EFF6@8)7EFADFFB?BD)5<:
@M00200:207:000000000-ALC1F:1:2106:10644:16559 2:N:0:5
TACGCGGGTATCTAATCCTGTTCGCTACCCATGCTTTCGAGCCTCAGCGTCAGTTACAGACTAGACAGCCGCCTTCGCCACTGGTGTTCTTCCATATATCTACGCATTCCACCGCTACACATGGAGTTCCACTGTCCTCTTCTGCACTCAAGTCTCCCAGTTTCCGATGCACTTCTCCGGTTAAGCCGAAGGCTTTCACATCAGACTTAAAAAACGGCCTGCGCTCGCTTTAAACCCAATAGTCTCA
+
<CCCCGGGGGGGGGGGGGGDGGGGGGGGGGGGGGGFGGEGFGGGGGGGGFGGGGGGGGGGGGCCFGGGGGGGGGGGGGGGGGGGFGFGGGGGGGFGEGFGGFGGGGGGGGGGGGGGGGGGGCFGG8E=EEFFGGGGGGFFGGGFGGF+=DFFGGGGGGFF=FGGGGCE=@+4?AFGGFGCCEDGFGGGD7DDACCAFFCAFEFF34=CACAFFBF5-2,(6A179)(67204))AF7;<7?96<)6A
@M00200:207:000000000-ALC1F:1:2107:24592:9009 2:N:0:5
TACTGGGGTATCTAATCCTGTTCGCTCCCCACGCTTTCGCTCCTCAGCGTCAGTTACAGACCAGAGAGTCGCCTTCGCCACTGGTGTTCCTCCACATCTCTACGCATTTCACCGCTACACGTGGAATTCCACTCTCCTCTTCTGCACTCAAGTTCCCCAGTTTCCAATGACCCTCCCCGGTTGAGCCGGGGGCTTTCACATCAGACTTAAGAAACCGCCTGCGAGCCCTTTAAACCCAATAGTCTCA
+
<CCCCGGGGDFGDFGF<9FGEFGGGEGGGGGGDGGGGGGGGCFCFGGGGGGGGGGGGGGGGFGGGGGGGCEFGGGGGGGDGGFGCFAEFGGGGGGFFGFGGGFGGGCCFGGGGGGGGGGGGGGDEFGGFGGGGGFGDEGGGA=FGGGFGF8EFGGGGGGE@@CFGGFGDADFGFFGGDGCCEG6:CDGDGGGB4?4ACGCBF4A*331;9FEEDF=13(,6=(23B011()64:)0,3408BA<<><
@M00200:207:000000000-ALC1F:1:2108:14298:5869 2:N:0:5
TACTCGGGTATCTAATCCTGTTTGCTCCCCACGCTTTCGCGTCTCAGCGTCAGTATCCAACCAGGGGGCCGCCTTCGCCACCGGTGTTCCTCCCGATATCTACGCATTTCACCGCTACACCGGGAATTCCACCCCCCTCTTTGGTACTCTAGCTTGTCAGTTTCGTGCGTCGTTCCCCGGTTGAGCCGAGGGATTTCACACATGACTTAACAAACCGCCTCCACGCCCTTTAAACCCAATAGTCTCA
+
CCCCCGGGGGGGGGGGGGGGGGGGGGGGGGGGGGGGGGGGGGGGGGGGGGGGGGGGGGGGGGGGGGGGGGGGGGGGGGGGGGGGGGGGGGGGGGGGGGGGGGGGGGGGGGGGGGGGGGGGGGGGGGGGGGGGGGGGGGGGGGGGGGGGGGGGGGFGGGGFGGGF)0=;9EDGGGGGGGGGEGGFGGGGDGGGBFFFFFGB?FFFFFBFFBFFBBGGFFBB15:F?B<BFFD22<CF:?21)465<>A
@M00200:207:000000000-ALC1F:1:2108:14899:11261 2:N:0:5
TACGCGGGTATCTAATCCCGTTTGCTCCCCTGGCCTTCGTGCCTCAGTGTCAGGAACTGTCCAGAGACCCGCCTTCGCCACTGGTCTTCCTCACGATCTCTACGCATTTCACTGCTACACCGTGAATTCCAGTCTCCTCTCCAGTCCTCAAGCACGCCAGTATCGAATGCAGTTTCGGAGTTAAGCTCCGAAATTTCACACCTGACTTAGCGCGCCACCTACGCACCCTTTAAACCCAATAGTCTCA
+
CCCCCGGGGGGGGGGGGGGGGGGGGGGGGGGGGGGGGGGGGGGGGGGGGGGGGGGGGGGGGGGGGGGGGGGGGGGGGGGGGGGGGGGGGGGGGGGEGFGGGGGGGGGGGGGGGGGGGGGGGGGGGGGGGGGGGGGGGGGFGGGGGGGGGGGGGGGGGGGGGGGF5:ADFGGGGGGGGGDGGGGGGGGGGGEDFGGFFFGFFEFFFFFFFC4@E>DGBEFFFFFFFFFFFDFFF9EFFFFD)6<56?E
@M00200:207:000000000-ALC1F:1:2109:21456:4051 2:N:0:5
TACAAGGGTATCTAATCCCTTTTGCTCCCCACGCTTTCGTGCCTGAGCGTCAGCAATTGTCCAGGTAGCCGCCTTCGCCTCTGGTATTCCTCATGATATCTACGCATTTCACTGCTACACCATGAATTCTGCTACCCTCTCCAATGCTCTAGCCATGTAGTTTTGGGTGCAATTCCGGGGTTAAGCCCCGGGCTTTCACGCCCAACACACACGGCCGCCTGCGCACCCTTTATACCCAATAGTCTCA
+
CCCCCGGGGGGGGGGGGGGGGGGGGGGGCFFGGGGGGGGGGGGFFFFGGGGGGGGGGGGGGGGGGGGGGGGGGGGGGGGGGGGGGGGGGGGGGGGGGGGGGGGGGGGGGGGGGEGGGGGGGGGGFGGGGGGGGGGGGFGGGGGGGGGFGFGGGFGCDFGGGGGGDDGGG66BEFFGGGGDGA)59AFGDCCDGDFFFFGFFF>A==9)7B59@):D9?@;<FF@>G626;))9):A;)((.)7?E<<
@M00200:207:000000000-ALC1F:1:2110:12621:2291 2:N:0:5
TACGCGGGTATCTAATCCTGTTCGCTACCCATGCTTTCGTGCCTCAGCGTCAGTTACGGCCCAGTACAATGCCTACGCTATCGGTGTTCCTTATGGTATCTATGCATTTCACCGCTACACCATAAATTCCATGTACCCAGACCGCACTCAAGCCCAACAGTATCAACGGCACTCCAATGGTTGAGCCACTGACTTTCACCGCCGACTTATCGGGCCGCCTCCGCAGCCTTTATACCCAATAGTCTCA
+
CCCC9CFGGDGGGGFGGGGGGGFEGGCGCEF<FFGGGGGEFGGGGGGDGGGGGGA<FEE>FGGGG<EFDEGGGGCFGGFG@BCFGGGGGGGGB99FGGGGGGEGGGGGGGGFGEGGGGGGGCEF,EFGGGFA=DFGG=???FGEEGGGGGGGG?88?GFGGFFFGGG>DGGDFAC57EGCGA*1?GGG>CFBFAFFFEGF44))/9@DFEF?B0D)3>93+86<-(3..586.)17.4(4445A<A<
@M00200:207:000000000-ALC1F:1:2110:10739:3983 2:N:0:5
TACTGGGGTATCTAATCCTGTTTGCTACCCACACTTTCGAGCCTCAACGTCAGTTGTTGTCCAGTAAGCCGCCTTCGCCACTGGTGTTCTTCCATATATCTACGCATTCCACCGCTACACATGGAGTTCCACTTACCTCTATAACACTCAAGTTAACCAGTTTCCAATGCAATTCCGGAGTTGAGCTCCGGGCTTTCACATCAGACTTAATCAACCGTCTACGCTAGCTTTATACCCAATAGTCTCA
+
CCCCCFGGEEGGGGGGGGGGGGGGGGGG,CCFEGGGGGGGFGGGGGFG7FGGGG<FGGFFGGGGGFCFGGGGGGGGGGGGGFGGGGGGGFFEGGGGFGGGGGFGDEGEGGGGGGGGGGGGGGGGF:FGGGFGFAEFGGDFF,9@FFFFGFFCD;DAFAFFCCFG,?=FDG++=DDGG11==@,;F8=DFGD57@C*@C9CFF9?=CB=:=C;F=GF5*:91=@=7)).120/98=A>ED(3**15>?
@M00200:207:000000000-ALC1F:1:2112:12060:14032 2:N:0:5
TACTAGGGTATCTAATCCTGTTTGCTCCCCACACTGTCGCGCCTCAGTGTCAGAACTGGTCTAGCTGGCCGCCTTCGCCACGAGTGTTCTCCCCCATCTCTACGCATTTCACCGCTACACAGGGAATTCCACCAGCCCCTCCCAGCCTCAAGTCCTGCAGTTTCTCCCGACCCCCCACGGTTGAGCCGTGGGCTTTCACGAGAGACATACACGACCACCTACGCGCCCTTTAAACCCAATAGTCTCG
+
CCCCCGGGGGGGGGGGGGGGGG;EGFGGGGGGGGGGGGGGGGGGGGGGFFGGGGGGGGGGGGGGGGGGGGGGGGGGGGGGGGGGFGGGGGGGGGGGGGGGGGGGGGDGGGGGGGGGGGGGGGGGFGGGGGGGGGGGDGGGGGGGGGGGGGGGFGGGGGGGGGGGGGFGGGGCDFCDGGGGE*@CCGGGGGDGFGGFFCGFDFD49BFA<FFFF9GFFFFFFFD0259;9:)-6AFFFB<1:45).4,
@M00200:207:000000000-ALC1F:1:2113:22894:14970 2:N:0:5
TACTGGGGTATCTAATCCTGTTCGCTCCCCACGCTTTCGCTCCTCAGCGTCAGTTACAGACCAGAGAGTCGCCTTCGCCACTGGTGTTCCTCCACATCTCTACGCATTTCACCGCTACACGTGGAATTCCACTCTCCTCTTCTGCACTCAAGTTCCCCAGTTTCCAATGACCCTCCCCGGTTGAGCCGGGGGCTTTCACATCAGACTTAAGAAACCGCCTGCGAGCCCTTTAAACCCAGTAGTCTCA
+
CCCCCGGGGGGGGGGGGGGGGG,BBEGEGGGGGGGGGGGGGGGGGGGGGGGGGGGGGGGGGGGGGFGGGGGGGGGGGGGGGGGGGGGGGGGGGGGGGGGGGGGGGGGGGGGEFGGGGGGGGGGGGGGGGGGGGGGGGGGGGGGGGGGGGG@FGGGGGFDGDGGGGFGGFGGGGGGGGGGGGGCGDFGGGGGGFGGAFFGFFFF9B=E5FFCC<@GFFE@?@?@9>F9?B72<:<F@?6??FDAA<>:
@M00200:207:000000000-ALC1F:1:2113:11524:24098 2:N:0:5
TACAAGGGTATCTAATCCTGTTTGCTCCCCACGCTTTCGCGTCTCAGCGTCAGTCACGTCCCAGCGAGCTGCCTTCGCCATTGGTGTTCCTCCTGATATCTGCGCATTTCACCGCTACACCAGGAATTCCACTCGCCTCTTCCGGACTCGAGCTCGACAGTATCCACCGGCATCCCAGGGTTGAGCCCTGGACTTTCACAGCAGACTTACCGAGCCGCCTACACCACCTTTATACCCAGTAGTCTCATGAT
+
CCCCCGGGGGFGGGGGGGGGGG9FEGGGGGGGGGGGGGGGGGGCFGGGGGGGDGGGGGGGECFFFG7CFGCGGGGGGGGGGGGGGGGGGGGGGGFGDFGGGGGGGGDGGDEGGGGCEGGGDGGGGCCFGGGFGGGGGGGGGGGGDEGGGC@CAEFGECEEGF7EFFGGCCDD>C79CFCDFDEFFFFF4717?F46=@C++;BB=B=<+16((,:D>FF((/.(()(/65).5)*942(.)))..6<))))
@M00200:207:000000000-ALC1F:1:2114:1961:11569 2:N:0:5
TACAGGGGTATCTAATCCTGTTTGCTCCCCACGCTTTCGCGTCTCAGCGTCAGTACCGTCCCAGCGAGCTGCCTTCGCCATTGGTGTTCCTCCCGATATCTGCGCATTTCACCGCTACACCGGCAATTCCACTCGCCTCTTCCGGACTCTAGCCCGACAGTATCAACCGGCATTCAAGGGTTGAGCCCTTGACTTTCACAGCTGACTTACCGGACCGCCTACACGCTCTTTAAACCCAGTAGTCTCA
+
CCCCCFGGGGGGGGGGGGGGGGGGGGGGGGGGGGDGGGGGGGGGGGGGGGGGGGGGGGGGGGFGGGGGGGGGGGGGFGGGGGGCFGGGGGGGGGGGGCCGGGGGGGGGGGGGGGGGGGGGGEG+33FGGGGGGG?@EGGGGGGGG6CGGGFEFGFECGGGEGGGGFGGGEDDCFGGGG<<C<E6DFFCGGGFFGGFFFGF3AFF<@EEFFFFF;GA@FF6:BFBBB?F?BB<-:?@6:BBA4<AFB)
@M00200:207:000000000-ALC1F:1:2114:15353:23062 2:N:0:5
TACAAGGGTATCTAATCCTGTTTGCTCCCCACGCTTTCGCGTCTCAGCGTCAGTTACGTCCCAGCGAGCTGCCTTCGCAATTGGTGTTCCTCCTGATATCTGCGCATTTCACCGCTACACCAGCAATTCCAGTCTCCCCTACCGAACTCAAGTCTGCCCGTATCGACCGCACGCTCCACGTTAAGCGTGGAGATTTCACGGCCGACGCGCCAAACCGCCTACGAGCTCTTTAAACCCAATAGTCTCA
+
CCCCCGGGGGGGGGGGGGGGGGGGGGGGGGGGGGGGGGGGGGGGGGGGGGGEGGGGGGGGGGGGGGGGGGGGGGGGGGGGDFGGGGGGGGGGGGGGGGGGGGGGGGGGGGGCGGGGGGGGGGG93EFGGGGGFGGGGGGGGFGGGGGGGFGFGGGGGGG6EGGCECGEDGDDGFDCCCGGF4ADCEDGGCGAAFGFFCGFFFEFBFFB>)69(8*>9>>12:(,,7-2<A4<A2656B??FF>A:4.
@M00200:207:000000000-ALC1F:1:2115:14301:6914 2:N:0:5
TACGAGGGTATCTAATCCTGTTCGCTCCCCACGCTTTCGCTCCTCAGCGTCAGTATCGGCCCAGAGACCCGCCTTCGCCACCGGTGTTCCTCCTGATATCTACGCATTTCACCACTACACCGGCAATTCCACTACCCTCTCCTGCCTTCGAGTCGATCAGTATCGCGTGACCCTCCCCAGTTGAGCCGGGGGCTTTCACACGCGACTTGATCGACCGCCTGCGCGCTCTTTAAGCCCAATAGTCTCA
+
CCCCCGGGGGGGGGGG;EGGGGGGGGGGGGGGGGGGGGGGGGGGGGGGGGGGGGGGGGGGGGGGFGGGGGGGGG,=F?FGGGGGGGGGGGGGGGGGGGGGGGGGGGGGGGGGGGGGGGGGGGG4@CGGGGGGGGGGGGGGGFGGGGGFGFGFFGGGGGGGGCGGDDGGGGGGGFGGDE>DGGGGGGGGGGGDFGGFFEFFEFF@6>BBFA?AF:GFFFFF<F>F>F>BFDFFFAFFF?(43<BABFF
@M00200:207:000000000-ALC1F:1:2115:24386:11922 2:N:0:5
TACTGGGGTATCTAATCCTGTTTGCTCCCCACGCTTTCGTACATGAGCGTCAGTGTCGGGCCAGGAAGCCGCTTGCGCCACCGGTGTTCCTCCTGATATCTACGAATTTCACCTCTACACCAGCAATTCCGCTTCCCTCTCCCGCACTCAAGCTCGCCAGTTTCGGGCGCAATTCCGGGGTTGAGCCCCGGGCTTTCACACCCGACTTAACGAACAGCCTGCGTACGCTTTATACCCAATAGTCTCA
+
CCCCCGGGGGGGGGGG,CFGFFDGGGGGGGGGGGGGGGEFGGGGGGGGEGGGGEFGGG:FGGGGGGGGFFFGGE6=F+FEFGGGGGGGGGGGGDFFGFGGGGGGGFCGGGGGGGGGGCFCFGG,9EFGGGGGGGGGGGGGGFGGDCGGGG8@FC?GGGGGGGGGGGGGGGGGCFGGGGDGCDGGCFGGGG<DEDG4F3AFF>@9BFEFGBF0??DEBFF?<@;F?B>>:<?BADFF>??0349A2<A
@M00200:207:000000000-ALC1F:1:2116:16005:6660 2:N:0:5
TACTCGGGTATCTAATCCTGTTTGCTCCCCACGCTTTCGCGCCTCAGCGTCAGTCATGAGCCAGGTTGCCGCCTTCGCCACCGGTGTTCTTCCCAATATCTACGAATTTCACCTCTACACTGGGAATTCCACAACCCTCTCTCACACTCTAGTCTGCACGTATTAAATGCAGCTCCCAGGTTAAGCCCGGGGATTTCACATCTAACTGTGCAAACCGCCTACACGCACTTTAAACCCAATAGTCTCA
+
CCCCCGGGGGGGGGGGGGGGGGGGGGGGGGGGGGGGGGGGGGGGGGGGGGGGGGGGGGGGGGGGGGGGGGGGGGGGGGGGGGGGGGGGGGGGGGGGGGGGGGGGGCGGGGGGGGGGGGGGGGG,6@FGGGGGGGGGGGGGGGGFFFGGGGGGGGGGGGGGGGGGDGGDDGFCFFGGFGFGGFGGGGF))33*?CFEFEGFFFFFFFF4EEFFFEFFFDB=@FFFF)(6>@E<C3FF<D0;;EFE?CE
@M00200:207:000000000-ALC1F:1:2116:25913:15952 2:N:0:5
TACTAGGGTATCTAATCCTGTTTGCTCCCCTGGCCTTCGTGCCTCAGTGTCAGTAACTGTCCAGAGATTCGCCTTCGCCACTGGTGTTCCTCCACATCTCTACGCATTTCACCGCTACACGTGTAATTCCACTCTCCTCTTCTGCACTCAAGTTCCCCAGTTTCCAATGACCCTCCCCGGTTGAGCCTGGGGCTTTCACATCAGACTTAAGAAACCGCCTGCGAGCCCTTTAAACCCAATAGTCTCA
+
CCCCCGGGGGGGGGGGGGCEFGFEFEGGGGGFDCFFGCFF@FGGCFFGGGGGGG9CFFEFDCFGFFGGGGEEGGFGFGGGGGEFGGEFFFGFGFGGGGGGDGFGGGGGFGFGFGGGEDGGG8D,6EFGFGGGGGFGGGGGFGCEEDFGGCF>=CGGGGGGFGGGGG8D?DD8?F?DEGGDGG6D?CD)0+0*0?ACFCFA@?EC*:@E77B5*);FABAFFB9)/:4=:B3*7;AF=>(76:C<8@E
@M00200:207:000000000-ALC1F:1:2117:16336:2649 2:N:0:5
TACAAGGGTATCTAATCCTGTTCGCCCCCCACGCTTTCGCTCCTCAGCGTCAGTTACAGACCAGAGAGTCGCCTTCGCCACTGGTGTTCCTCCACATCTCTACGCATTTCACCGCTACACGTGGAATTCCACTCTCCTCTTCTGCACTCAAGTTCCCCAGTTTCCAATGACCCTCCCCGGTTGAGCCGGGGGCTTTCCCATCAGACTTAAGAAACCGCCTGCGAGCCCTCTAAACCCAATAGTCTCA
+
<CCCCGGGGGGGGGGGGGGGGGGGG,CFGGFEFGGGDGGGGGGGGGGGGGGGGGGGGGGGGGGGGGGEGGGGGDGGGGGGGGFGGGGGGGGGGGGGFGGCFBFGDGGGGGGGGGGGGGGGGGGGGGDFGGGGGG8EGGFGGGGGGGGFGGFFGGGGFEGGD=FFGG9A?EFFGFFGDGG>@DG>9?FC>97>4)?(4)087;3<3=@EE<4413*8;:@;@D>BBEB0(,.7))0?31(,5<4:4A<
@M00200:207:000000000-ALC1F:1:2117:28099:11028 2:N:0:5
TACCAGGGTATCTAATCCTGTTCGCGCCCCACGCTTTCGCTCCTCAGCGTCAGTTACAGACCAGAGAGTCGCCTTCGCCACTGGTGTTCCTCCACATCTCTACGCATTTCACCGCTACACGTGGAATTCCACTCTCCTCTTCTGCACTCAAGTTCCCCAGTTTCCAATGACCCTCCCCGGTTGAGCCGGGGGCTTTCACATCAGACTTAAGAAACCGCCTGCGAGCCCTTTAAACCCAATAGTCCCAAGA
+
A@C@CFEGGFGFE<DGAEFCG9FCF+C@FGC@B@FFGGGCF<CECGGGECFEEEFFGGGGG7EFGGGGFGGCGGGFGEGGGGFGEGEFGGFGGFGF<FFECFFGGGEEFGFEF:C6C=FGGGGEGGCDG;D>DEAF,EDCFCDFFGF+@=6EEGGGEEFGFFCFD9@8DFG+=DD+=@?DE9EGGG6C@GGA?DFEAE=FEFEFFFFFCECEFFG5953(63>>>>9<2(5444=F08:,,6))))4<(8
@M00200:207:000000000-ALC1F:1:2118:16531:9339 2:N:0:5
TACAGGGGTATCTAATCCTGTTCGCTCCCCACGCTTTCGCTCCTCAGCGTCAGTTACAGACTAGCGAGTCGCCTTCGCCACTGGTGTTCCTCCACATCTCTACGCATTTCACCGCTACACGTGGAATTCCACTCTCCTCTTCTGCACTCAAGTTCCCCAGTTTCCAATGACCCTCCCCGGTTGAGCCGGGGGCTTTCACATCAGACTTAAGAAACCGCCTGCGAGCCCTTTAAGCCCAGTAGTCTCA
+
CCCCCEGG,BE,E<9CEFGGE@FCGG<@FBFEGGGGGGCGGG@FFCF,@8FFCEGCC<9<F<FFC=@BCGEGGGFGGEFEF@,?C,6@FGGGG,FFFGGEEEFGGGG7E,9EFCCE86=,4@FGGF9DGGCGEC,=DGFG=FCD;DEFGG8AFCE==D8@D8+@2=AF6,2=8?F6?+;CEC>F*;CD5CGFDB6(;/@F4F=@8@EFFFCC6(;F;E;;=(302@9???)6AA??BFF:A9:4-))
@M00200:207:000000000-ALC1F:1:2119:9786:22219 2:N:0:5
TACGAGGGTATCTAATCCTGTTCGCTCCCCACGCTTTCGCTCCTCAGCGTCAGTATCGGCCCAGAGACCCGCCTTCGCCACCGGTGTTCCTCCTGATATCTGCGCATTTCACCGCTACACCAGGAATTCCAGTCTCCCCTACCGAACTCTAGTCTGCCCGTATCGAACGCAGGTCCAGGGTTGAGCCCTGGATTTTCACGTCCGACGTGACAGACCGCCTACGAGCTCTTTAAACCCAATAGTCTCA
+
CCCCCGGGGGGGGGGGGGGGGGGGGGGGGGGGGGGGGGGGGGGGGGGGGGGGGGGGGGGGGGGGGGGGGGGGGGGGGGGGGGGGGGGGGGGGGGGGGGFGGGGGDGGGGGGGGGGGGGGGGGGGGGGGGGDGGGGGGGGGEGGGGGED9EFDFGGGAF?BC?DDGGGGGGGGGFGF@FGGGGGGGFGGGGGAFCFEFFFFF?>@6>6BFFFEEFFFF>>@?FFFBF(46AA29AFFF?6B?ABFBBF
@M00200:205:000000000-AKKM3:1:1101:19385:1907 2:N:0:1
CACTAGGTTCTCTACTCCTGTTTTCTCCCCACGCTTTCTCTCCTCAGCTTCTTTCACGGCCCATTCCTTCTCCTTCTCCTCTTTTTTTCCTCCTTCTCTCTGCGCCTTTCCCCGCTACACCATTCCTTCCCCGCTCCCCTACCGCACTCTCTTCACAGCAGTCTCTTTTGTCGTCTCTTTTTTGTGCCCTTTGTTTTCCCACCCCCCTTCCCGCCCCCCCTCCCATCTCTTTTCTCCCACTCTTCTCCTTT
+
8,8A8,,,;,;;@,,<CCC,;C@,;<,6;B,@+@@@@A,6A;B?C,,;,;;,,;;,<,,+86,,,,;,,9,::9CA,:9,,9,,<,8>ABF??A,,5,@A@,=+6,669A,:4+6?+8,99+,,,,9=A===?+6>13@8*6@*@*=1=?,+366:+,+5,6)65++,?,*2*1:*05++,4;**,719*,*+5433;,1*07)))(/0(00((**,)0(,,,)/+.**0.)))).2(.(4()--.-))))
@M00200:205:000000000-AKKM3:1:1101:17804:1913 2:N:0:1
TCCGGGGTTCTCTACTCCCGTTTTCTCCCCTATCTTTCTCTCCTCATCGTCATTTCATATCCTTCTCTCCGCCTTCTCCTCCTTTTTTCCTCTTTCTCTCATCTCCTTTCCCCTCTCCACTCTCCTTTCCTCTCTCCCCTCTCTCCCTCTCTCCCGTCAGTTTCTCCTGCATTTCCTCTTTTGTGCCTTTTTCTTTCCCCCCATTCTTGCCTGCCCGCCTCCTCGCCCTTTCTCCCCTATATTCTCTCTCT
+
6,8,,+++7,;66,,;;;6+;;;,;;66;@C-,;CC@@,6,;;AC,,;,9;,,,,,,,,<;@,,;,,,6;+68?:?,:6,44,,,,98A@D,4,,,9,9A,,:,:,99==,::,66=?,494,,,,99A=,9?1+99*68*9@:ADD0=*,+,06*36+*7+261++,*6**?;<3++++76++*67+<+,+*7265025)85)*22;**5**145)*38)0)3/1*3;3:***.-1((0**/1//*****
@M00200:205:000000000-AKKM3:1:1101:14247:1914 2:N:0:1
TACTAGGTTCTCTAATCCCGTTTTCTCCCCACGCTTTCTCTCCTCAGCTTCTTTCTCTGCCCATTTCCCCGCCTTCTCCACCTTTTTTCCTCCCTCTCTCTACACCTTTCACCGCTACACCCTTCCTTCCAGTCTCCTCTGCATCCCTCCCTTTCGCCCGTTTCCTCCGCCCTTCTTCTTTTGCGCCCTTTTCTTTCACGACCTTCTTTCCTTCCCGCCTCCTCGCCCTTTTCTCCCCATAGTCTTTCTCT
+
6,8A<,,,<,;<C,,<;CC,CC@,;;6;C@,8+8@@C@,6,;;AE,,;,;;,,,,,,<,;;@,,,,,6;;+88@??,:,,44,,:,:>AEC99,,,4:@ED,A,C,99@A,:,,69+7,9,++,,,99C@,,6969=<@99=,9@*@1=*++,+6**6+06+36*+6,3+*)3:D012++766+*41**+,*+2<2?02))01)*30***1*/*61/*35(-(0(/)2796*/)./2(///)1)1))))))
@M00200:205:000000000-AKKM3:1:1101:11753:1930 2:N:0:1
TACTCGGTTCTCTACTCCTGTTTTCTCCCCTCGCTTTCTTTCCTCAGTGTCCTTTCTTTTCCATCTTCTCTCCTTCTCCACTTTTTTTCCACTTTCTCTCTACGCTTTTCCCTTCTACACCCTTTCTTCCAGTCCCCCCTCCACGCCTCCCTCCGCCTATTTTCCCTTGCCTTTTCTCTTTTAAGCTCCTTTCTTTCACCCCCTCCTTCCCCCACCTCCTCCCCACCCTTTCCTCCCTATACTCTCTCTCT
+
6,8AA,,,8,;<C,,<CCE,C;@,<;C@CBE-+7@CCA,6,6BEE,,<,<6,,,6;CC,<EC,,,,,6,;,;AAAF,:6,:9,,<,8@A=4949,,9,@A=,B,6,6949,::,9:,<,99+,,,,9=E=,,6,+91061<=,*+0=063++,++**46+7+0603+30,3:19?314++33+++,7*0+,+4=@+5*5*0))0)188*133))54-335)-)/-499583***0-1(0.**1*1)*))))
@M00200:205:000000000-AKKM3:1:1101:18117:1934 2:N:0:1
TACGGGGTTCTCTAATCCCGTTTTCTCCCCTATCTTTCTCTCCTCATCGTCTTTCCTGGTCCTTTTTTCCGCCTTCTCCCCCTTTATTCCTCCTTCTCTCTACGCCTTTCTCCGCTACACCTCTCCTTCTACATCCCTCTCCCATACTCCCTCCGTCCAGTCTCTTCCGCCGTTCCCTTTTTAATCCTGTTTCTTTCACGTCTTACTTCTATGGCCGCCTTCTCGCCCTTTCCACCCTATAGTCTCTCTCT
+
6,8,,+++7,;;C,,<C;C,C;;,;6;;C@E-,;C@C@,6,;@CC,,;,:;,,6,,<,,;CC,,,,;+99,88?B=,:9,44+,:,<9AEE?9,,,9,@A=,<,++9?=A,9:+6:+7,44@,,,,999@,9?96==:@=D=A6D6D06*,+4065:6+*@+3=*++333*)38;03++*736++55+*+,++5755071=CC)*131**330),40*3:)..4-:):567***.04(-74)1))))))))
@M00200:205:000000000-AKKM3:1:1101:20517:1973 2:N:0:1
TCCCGGGGTCTCTAATCCCGTTTTCTCCCCTAGCTTTCGCTCCTCAGCGTCATTATCGGTCCATCTCTCCGCCTTCGCCACCTTTTTTCCTCCGTCTCTCTCCGCCTTTCTCCTCTACACCCTTCTTTCCGCTTCCCTCTCCCGAACTCACTCCCTGCTTTTTCCCTTGCAGTTCCCCTTTTGCTCCGGTTTCTTTCACCCGTTTCTTACATGTCCGCCTCCTCTCCCTTTCCTCCCCATTGTCCTTCTCT
+
6,88,+++8,6<C,,<C;C,CC@,<<C;C@F-,;CC@@,,,;@AC,,;+88,,<,66,+8@@,,,,,,9:+8@CB?,8@,,9,,:,:>A=@?=+,,9,99=,9+4+4@=A,::,9<+<,496+,,,9@EA+AD====<D8;@D5+*=1=+,3666;*3=+@+3=0;?=3=**5;+400+*34+++72*****+7554*5*)))))01**1****61(/29(/(0*50;6:=))))/1(//))1.)))))))
@M00200:205:000000000-AKKM3:1:1101:9142:2033 2:N:0:1
TACCCGGTTCTCTAATCCTGTTTTCTCCCCACGCTTTCGCTCCTCAGTGTCATCCCCGGCCCATCCTTCCGCCTTCGCCCCTTTTGTTCTTCCTTCTCTCTACGCCTTCCACCGCTACACCCCGCCTTCCATCTTCCTCTACAGTGCCCACTCTACACAGTTTCCCCTGCCGATCTCTTTTTGAGCCCCTTCCTTTCACCACATCCTTATGTCGCCACCTCCTCGCCCTTTCCCCCCTATATTCTCCCTAC
+
8,8ACBC+7,;CCC,<EEGCGCC,<CC6;B,@+@F,9;,6,;@EEE8C,<C,,6,,:++8@F@,9,,,998BFEFF786,49,,:,:AFFG9A,,,9:@EF8E,C+4?49,::4@?>F,49+++++66E=,D?3+8==@95@7?FFC06*++6+6=+@+*=+*6*+6,5@?)*1<0++++750**5@03*,*/5<+422:>=>).766*/099(*;(/27(-(22:88:*6).)(.4((/))).)))(..(
@M00200:205:000000000-AKKM3:1:1101:8085:2057 2:N:0:1
TACTAGGTTATCTAATCCTGTTTGCTCCCCACGCTTTCGATCCTCAGCGTCAGTACTGGACCAGTCTGTCGCCTTCGCCCCTGTTGTTCTTCCGAATATCTACGACTTTCACCTCTACACTCTTCCTTCCACATACCTCTTCCATACTCCCTCTAGCCAGTTTCCAATGCAATTCCTATTTTGAGCCCTTCTCTTTCACCTCTCACTACTCTATCCGCCTACTCGCCCTTTTACCCCTATATTCTCCATCT
+
68BCCFG,<,;CEC,CEEFFGC@,;C@CCCEECFGCD@,,,;BEE<AAC8@,,<,,C;8<FF8,;,<,<CA@FGGG76@,8?,,:,CEFGG?E,,,8,9@DEGGC+8@D=,9CEGF?EG:>@,,,,9@E=8EF9+9,4E899@<FF?06*,+,663=>DDD+36*++,36+:DFF3++++336+06,:F+,+3===5;@*>DD)*11*)*)53C;:0+3:)0**)33</9)***.)4)-09*2********
@M00200:205:000000000-AKKM3:1:1101:11926:2059 2:N:0:1
TACTGGGGTTTCTACTCCTGTTTTTTCCCCACACTTTCGTTCCTCAGCGTCATTTACCGCCTATTTCTCTGCCTTCGCTCTATTTGTTCTTGTCTCTCTCTAAGCCTTTCCCCGCTACACCGTCCTTTCCGCCTACCTCCTCTGTACTCTCTCCCATCAGTTTCTTTCCCTCCCTCCCTGTTAAGCCGGTTTATTTCAGCACTTACTTCTTCGGCCGCCTCCGCACCCTTTCTTCCCCATAGTACCTCTCT
+
6,8BC<,+8+66CC,6;CF@E6@,,7;,C@<C,FE;@5,;,;;CC,CFC88,,<;,<,6@@F@,<,,,9::@<EE:,66,:,,,<5C?BFG,,9,,9,99@,,,C,99=4,5:6=:6@,9,+9>++49C968D6+91:@)56DBDD90=@,+,060=D6+=+3=*+6,+3+3:>D**3+083+6+71**++3*72+5*7;58@)*300**3*))1*//26((()2/)97;.)))1)2(/33)9)).)))()
@M00200:205:000000000-AKKM3:1:1101:22540:2067 2:N:0:1
TACACGGTTATCTAATCCGGTTTTCTCCCCAGGGCTTCGTCCCTCACCGTCCTTCCCGTTCAATTCCCCCGCCTTCGCCTCCTTTTGTCCCCCGTCTCTTACAGACTTTCCCCTCTACCCCCCCACTTCCTCGCCCCTCTCCCTGTCCCTCTTCTGGCGGTCTCCCCTCAATTCGCTCCTTTGAGCCGTTCTTTTTACCCTGCCCCCTTCCAAACCGCCTCCTCACGCTTTTCACCCTATAGTGTCCCTTT
+
688@B@E,8,;;CC,CEE7BF@6,;,,;CB8-,,,;@@+;,88EFF@E,;8+,,,6;,C8F,,,9,,,,8+8@FEE78B,44,,<,,9?C=4++,,,,94=D,,,,9A=A,B:@AF+C@996++++7,A==AC++863@8;3@*29=)6+,+35554:=*@01+**3,*,**4*3**/*)211+)>0)2*0)+112))+.)(/((((,(/,.))3;6)0((,()-1)1/14)))-./(,.))-)))))-))
@M00200:205:000000000-AKKM3:1:1101:9122:2074 2:N:0:1
TACTGGGTTCTCTAATCCTGTTTTCTCCCCTAGCTTTCTTTCCTCAGTGTCCTGCGTCGTCCATTTCCTCGCCTTCGCCCCTTTTGTTCCTCTCTCTTTCTACGCCTTTCCCTGCTCCACCTTTCCTTCCAGTCTCCCCTCCGACCCTCCCCCCGACTAGTTTTCACTGCCATTTCCTTTTTGAGCTCGTTTCTTTCACATCGTTCTTACACGGCCACCTCCTCGCCCTTTTCCCCCTATAGTCGCCCTCT
+
68ACCFG,8,;<C6,<EFGGGCC,;@CCCCF@,EFCCA,<,<CFGE8F9<<,,,,+8@:FGGE,,,,6<B88@CE@48,,79,,:,:FFGG99A,,9,9C@,EDE+44=A,::9,?,:,49,,,,,99C@,==96@23100610@?+)6*++6063*@+*,+*60++73@6)==+15++3743+*,2300***2@++*73;84))//9*/*10:1:(*00(--)(/2:8;))))./4(///)93((((.((
@M00200:205:000000000-AKKM3:1:1101:22727:2087 2:N:0:1
TACTAGGGTATCTAATCCTGTTTTCTCCCCACGCTTTCTTTCATGAGCGTCATAACAGGCCCATCCCACTGTCTTCACCATTTTCGTTCCGTCCTCTATCTACGCATTTCCCCGCTCCACCGTTCCTTCCATCTTCCCCTGATGCCGTCCACCCCGGTCGTCTCCCGCGCAATTCCTCTTTTGAGCCTACTGCTTTCACGCGGTCCTTCCCGCACCGCCTACTCGCCCTTTCCTCCCTATAGTATCCCCAC
+
6,8AA<E,;,;CCE9EFGFCF;C,<CC@CC8@+@BB@@,<,<;C,6,CB78,,,,,,,,B@::,;;,,;::<AFF;,::,95,,<+:AAEE,,8,,5,9ADDFDF,689@,9:4=A=8=94+,+,,9@F=9DF==@93==9,@=E?D069++4+63*@C?E+)0:3+30+*)0:F3=3++35<**39*0*,*+525425):26((0*1*0(-66583/51(/)0/38:/*.)))../()..)-).)-)(((
@M00200:205:000000000-AKKM3:1:1101:18353:2105 2:N:0:1
TACTGGGTTATCTAATCCCGTTTGCTCCCCACGCTTTCGCGCCTCAGCGTCAGGAGATGCCCATCGCCCCGCCTTCGCCACCTTTGTTCCTCCCTATCTCTACACCTTTCACCGCTACACCGGCACTTCCAGTCTCCTCTGCATCCCTCAAGAACGGCAGTCTCCGCCGACGTTTCTCTTTTGAGCCGATTCATTTCACGACTTACTTGCCATCCCGCCTTCTCGCCCTTTCAACCCTATAGTCTCCACAT
+
68BCCGG,B,CCEF<FFFGGGEE,;CECDFFG7FGCDE,@+8FGGGFFEB@,,,,,:CCFFGF,,,,88@@FCGGG78=,BA,,:5FFGGG<4C,,9AEFGAFGG,=AAE,:C4CE6CG?=+++++7@FGCFD6?DDDDBFDDFCFF1=*,+,+6:5EDEG+;C**3:@EAAEBA33=++7553@?F4?)*+44:=1147@BD(//76))(/>EBC0/22(/)0/37C95:)))-.2((.-).--)))(()
@M00200:205:000000000-AKKM3:1:1101:11036:2118 2:N:0:1
TACTAGGGTATCTAATCCCGTTTGCTCCCCTGGCTTTCGCTCCTCAGCGTCATTGTCAGTCCAGAAATCCGCCTTCGCCACTGGTATTCCTCCCGATATCTACGCATTTCACCGCTACACCGTTTATTCTGCTTTCCTCTACTGAACTCAAATTCAACAGTCTCTCTTGCCCTTCCACTTTTAAGCTGTTTTCTTTCACATAATACTTCTCGATTCGCCTACTCGCCCTTTTTCTCCCATAGTAACTATAT
+
68CBCFG?C,CEFGAEFFFGGFA,6C<;9BEF?EFCEB,,,;8A@FGFGB@,,;6CCFEGGGE,,,,,6;@CFGGGD@B,44,,:CEBEGG<,6+,6+6CFGGGC,6@DA,A:6@>>CD<4+,+,+,9CE;F+33@=ED:+9,;EFC1?+,+466?;E8DD+;=;:66:=:)05*3++++83==+=A*1+,*+6=6+37;EB7**5;C*;*18),@1*3888*;)4/39*)**)*/5)(*0)11****1**
@M00200:205:000000000-AKKM3:1:1101:23445:2118 2:N:0:1
TACGGGGGTATCTAATCCTGTTCGCTCCCCATGCTTTCGCTCCTCAGCGTCAGTTAATGCCCATAGCCCTGCCTTCGCCATCGTTGTTCCTCCTGCTATCTGCGCATTTCACCGCTACACCAGCCCTTCCAGTCTCCCCTACATCAATCTCTTCTGCCCGTCCCCACCGCAGATCCGCTTTTGAGCCCCTTACTTTCACGGCATCCTCGCACAACCGCCTACGCGCTCTTTCTCCCCCATGTTCTCTCCAC
+
68ABCGG+8,CFFE,FFGGFGC@,8@FCD@FFDGGEEE,@FEFAEFGGG@B,,<C,<CEFGFG,,,,9:A@BFFGGD:?:8A,,:48EFGG9AA,,9,@FGGFEE+8?CE,::@CB>FF?>+,,++7@FGGGF26@=6C::@E?=++161,+3=+=@@=DE+)3:*353@<8A=A3****532*9>9?@*,*3=<5+1482=9((0*0-(((.=C?(/:?(/(),2.7**6))))41((.(.-)..))()(
@M00200:205:000000000-AKKM3:1:1101:16207:2124 2:N:0:1
TACACGGGTATCTAATCCTGTTTTCTCCCCACGCTTTCGCGTCTCAGCGTCAGTCTCCAACCATGTCTCCGCCTTCGCCACCTGTGTTCCTCCCCCTTTCTACGCCTTTCCCCGCTACCCCCGTTTTTCCACCCCCCTCTTTGGTACTCTATCTTGCCAGTTTCTTCCGTCGTTCCTCCTTTAAGCCCATGTCTTTCCCCCCTTCCTTCTAAGACCGCCTCCTCGCCCTTGCTCCCCCATAGTCTCTCTCT
+
68A,,BF+@+CEFFCFGGFGGEC,;CCCCF,@:FGFEE76+8@FGFGGGB@,,;,669,:EF:,,,,,6:+8,@FA76@,8,,,:,CF<E=<::,++,49949,++9@=4,,A@+*+8,,9++6,,46,@,7++08@5A053@*,3+*6+,6722+0@8:,53=*3+3<@@8*:50+1**73+2051***,++:=5+*,)((-((-8****1))+*3)22(,(0(30285(()))-1(((.).).)-).,)
@M00200:205:000000000-AKKM3:1:1101:15835:2136 2:N:0:1
TACTAGGGTATCTAATCCCGTTTGCTCCCCTGGCTTTCGCGCCTCAGCGTCAATACCGGTCCAGGATGCCGCCTTCGCCACCGATGTTCCTCCAGATATCTACGCATTTCACCGCTACACCTGGACTTCCACATCCCTCTCCCGGATTCGATCCTTCCAGTCTCGGACGCAGTTCCCGGGTTGAGCCCGTTTATTTCACGTTCTACTTAGAAGGCCGCCTCCGCGCCCTTTCCACCCAATAGTCTCCTGAT
+
AACCCGG?F,FFGGFGGFGGGEF,CEFEDFGFFGGFGF,C+@FGGGFGGFF77FCEEFGGGGG,,,:,BBBFGGGGG@?,?A++>?FGGGFA=<,,9,@EFGGGG6@FFF9@ACEEDGG<?@,,,,6@EFFGGFGFDFGDB=DBGFG0?08+@=?FFGGFG21=)*+5<EE9>EA1;***5;;;>FGFE*,))4=4+1457@D(*>9?8*9/6?FF9):@(/..2=><5<?)).-,2(,.4)6<6)))).)
@M00200:205:000000000-AKKM3:1:1101:14468:2144 2:N:0:1
TACGGGGGTCTCTAATCCTGTTTGCTCCCCACGCTTTCTCGTCTCAGCGTCAGTAACGTCCCATCGCTCTGCCTTCGCCATCTTTGTTCCTCCCGCTCTCTGTGCCTTTCACCGCTACACCGTGCTTTCCACTCGCCTCTTCCGAACTCTATTCCGGCAGTCTCGACTGGCATCCCATCTTTGAGCCCTTTTCTTTCACAGCCTACTTACCGCACCGCCTACTCGCTCTTTCTCCCCCATAGTATCTCTCT
+
88ACCEG+@,CCFC<FGGGGGEC,;EFCF@FGDGGFFC,;,:BECFFFG@F,,C,,<@EFFGG,:,,,:<CEFGGGFB=48,,,<5FGGFC9A?++8++CD=EAF,9A=E,9C=C>DGGD,+,,++,7CFF9D66>@DG8+7=>E*00=<9+322**@7>5+5<)*3*3@*5ACA3*+*47525/>95**,*4=:++*4/875(0076*.(-(.88(/2/(3)9;82;/7.)-)-./(,,3).).))))))
@M00200:205:000000000-AKKM3:1:1101:19464:2171 2:N:0:1
TACTCGGGTATCTAATCCTGTTTGCTCCCCACGCTTTCGTGCCTGAGCGTCATGACAGGCCCAGCAGACTGCCTTCGCCATTGGCGTTCCTGTCGCTATCTATGCATTTCACCGCTCCACCGACAGTTCCGTCTGCCCCTACCTGCCTCACGACCAGGAGTTCACCCCGCAATTCCCCGGTTGAGCCGGTGGCTTTCACAAGATGCTTTCTGGTCCGCCTGCGCACCCTTTCCACCCCGTAGTCTCTCGAT
+
@CCCCGG>F7EFGGGGGGGGGFE,CFFEFFGGGGGFGGCE8BFGGFGGDCF7,,,;CFCFGGG,@,,,BEEFGGGGGBC7B?,,CCGGGGGCEE4,8,=FGGGGG8EDGGCFGGGFGGGED67>++9@FGGGGGFFE5ED5DFFGFF>F?,++66:DE?>D6;+:?DCFD*>BE>4;97*5;77;EFEF**);:C2+*4>>DF0*0887>.<=>EF678?<;(57C>D3*4))).,;(4,703)).).-)(
@M00200:205:000000000-AKKM3:1:1101:22755:2174 2:N:0:1
TACAGGGGTATCTAATCCCGTTTGCTCCCCACGCTTTCGCGCCTCAGCGTCAGGAAATGCCCATAGACCCGCCTTCGCCACCGGTGTTCCTCCCGATCTCTACACCTTTCACCGCTACACCGGCAATTCCAGTCTCCTCTGCATCCCTCAATAACGGCAGTCTCGTCCGACGTTTCTCTGTTGAGCCGACATATTTCACGACCTACTTGCCATCCCGCCTACTCGCCCTTTCCCCCCAGTAGTCGCCCTAC
+
@BCCCGG7F7EEFFGGGFGGGFE,;ECFDFGGGGGGEE7B+@CFEGFGG@C:,,6,CFFGGGG,,,,:9@CFGGGGG=C7BA4+@:FGGGGBBF+,=@=FGFGFF,A?DF9EFGGEDGFE8+++++@FGGGGG9=CDFGDFFGFGFG0=68+,++<@>DA8+3?@*;8ACAFEFF314++75;=AFC46)*)0==4+14:@B>(/5=?46(79;EF055??5);(177)0)))).(2(,(6<:-2((((.(
@M00200:205:000000000-AKKM3:1:1101:19091:2175 2:N:0:1
TACGCGGGTATCTAATCCTGTTTGATCCCCACGCTTTCGTGCCTCAGCGTCAGTTACAGTTTTGTGAGCTGCCTTCGCAATCGGTGTTCTGTTCCATATCTAAGCATTTCACCGCTACATGGCACATTCCGCCCACATCATATGTACTCAAGATCGGCAGTTTCGATGGCAGTTCTGTTGTTAAGCAACTTGCTTTCACCACTTACTTACCGTTCCGCCTCCGCACCCTCTCTTCCCCATAGTCTCTCCAT
+
<ACCCGG7C7EFGGDFGGGGGFF,,CCCCFGGGGGFGD:F8:FFGGGGGCEC7EF,EFGGGGG8C,,,:BFFFGGGG@B+8E,,8?FGGFGF,C5,A,9;D8FFG,CDCBDBC>EEGGGF,,9,:,4@FFFED@+886?*4DFFGD+26+,+,6+:?+CBD+3=)*?:AGFAFC73+?C*8@C?@@,@F*,+49E5+0518>E*3>A6*:)/7@FCA*?@(((22=?C**((/)9.+(/3(.7C7)))(1)
@M00200:205:000000000-AKKM3:1:1101:22960:2194 2:N:0:1
TACCAGGGTATCTAATCCTGTTTGCTACCCACGCTTTCGCTCCTCAGCGTCAGTACTGGCCCAGAGCACCGCCTTCGCCACCGGTGTTCCTCCTGATATCTGCGCATTTCACCGCTACACCAGGCATTCCGTGCTCCCCTACCAGACTCAAGCCACAGCAGTATCGGATGGCGTCTCGCGTTTGAGCCCCGAGTTTTCACATCCGACTTTCTGAGCCGCCTACCAGCTCTTTAAACCCAATAGTCTCC
+
@CCCCGGCFCFGGGFGGGGGGGE,CF9FCFGGGGGCEE@BCFCDFGGGGCC7,C@EFEEGFGG,6,:,BA@FGGGGGB@7C<:+@CCGGGGGFG8,C,=FGGGGG+@CDF9EFGGEDGFEF?,++,9@FGGGG>FFDDE85@=:FFD1=:,+,=@DFEFFG=*=E>=+*59@BFE3:6***4*;F8C95/**/4=4+/4@EFE59(/8>)1/?7<+=)59335)6<;9FC3/))))4-((4).6A4-)
@M00200:205:000000000-AKKM3:1:1101:15007:2205 2:N:0:1
TACCAGGGTATCTAATCCTGTTTGCTCCCCACGCTTTCGTGCATGAGTGTCAGTGTTGGCCCAGGAGGCTGCCTTCGCCATTGGTGTTCCTCCACATCTCTACGCATTTCACCGCTACACGTGGAATTCCACCTCCCTCTGCCACACTCCAGCCACGTAGTTTCGAGCGCAATTCCCAACTTAAGCCCGTGGATTTCACACTCGACTTGCGCGGCCACCTGCGCACACTTTCAACCCTATAGTCTCTCTAT
+
BCCCCGGCGFGGGGGGGGGGGGGCEGGGGGGGGGGFGF@F8FGFGADGFEFA,C<FFFFGFGGD88,,BBBFFGGFF@C7BF9,EFGGGGGFFCE,=A@AFGGFGCFFGG9AFGG>CFFF>@9+8,DFGGGGCDFFGFGDFGGFGFGFGFF+6=DFBGD:+6;C=5+@:C>AEFF4;5+*8;CFCFGFF+**3249+*7;@DF)):9:*6:A2(*=@5AD88(83*)8*+))).)3;((/7?E?)5)))))
@M00200:205:000000000-AKKM3:1:1101:14022:2210 2:N:0:1
TACTCGGGTATCTAATCCCGTTTGCTCCCCTGGCTTTCGCGCCTCAGCGTCAGTGTCGGTCCAGGAAGCCGCCTTCGCCACCGGTGTTCCTCCAGCTATCTACGCATTTCACCGCTACACCTGGAATTCCACTTCCCTCTCCCGAACTCAAGCCATCCAGTATCAGACGCAGTTCCCTGGTTGAGCCAGGGGATTTCACGTCTGACTTCGTTGGCCGCCTACGCGCCCTTTCTGCCCAATAGTCTCA
+
@CCCCGGDG7FGGGGGGGGGGFFCEFGFGGGGGGGGGGDF+BFGGGGGGGGDCFFFFGGGGGG?8<,6AEFGGGGGG@C=CFC7FGGGFGGGGGF,A<EGGGGGG6?FGGFFFGGDGGGGGGC8=,4AGGGGF=FDEFF8;DG5=?GDGFG6DDFFFGGFG+CC<CFFFEBBFEF>AFF5@CD7FFGFF**5@9C7+:DB@BD==CEF*/:=DFGF;C>??;;>;C0>C40)).-.2),(8)6<<:)
@M00200:205:000000000-AKKM3:1:1101:18487:2210 2:N:0:1
TACACGGGTATCTAATCCCGTTTGCTCCCCTAGCTTTCGCGCCTCAGCGTCAGAAGAGGTCCAGCGAGCCGCCTTCGCCACCGTAGTTCCTGATGATATCAACGCATTTCACCGCTCCACCATCAGTTCCGCTCGCCCCTACCTCCCTCGAGACCGTCAGTATTTGAGGCAGTTCCACGGTTGAGCCGCTGGATTTCACCCCATACTTGCCAGCCCGCCTACTCGCCCTTTCTACCCCATAGTCTCT
+
CCCCCGG>FEFGGGGGGGGGGEF,CCFFFFGGGGGFGG:F+@FGGGGGGEF7,,E,FGGGGGG,C7++@FFGGGGGG?C@BF7,:CFGGGGG9FE,A9,FFFFGE6BFGGGFFEDFGFGEECCF9,7@FFCGGCDGCEGFFFFFGFG8F>>+,=7@EGG>F+3+;69*3@?AFEF:>99*6;9;@FG?D)*)2=C;+9=A8@@(,:EEE)(7;?CE>3>?6;)<:E>D9*4)6))4/(,.4,)6.))
@M00200:205:000000000-AKKM3:1:1101:22034:2211 2:N:0:1
TACAAGGGTATCTAATCCTGTTTGCTCCCCACGCTTTCGTGCATGAGCGTCAGTTATAGCCCATAGACCTGCCTTCGCCATCTGTATTCCTCCCGATATCTACGCATTTCACTGCTACACCAAGCATTCCAGTCCCCCCTCCAACCCTCACGCCGAATAGTATCCGATGCAGTTTCCACGTTGAGCTTGCAGATTTCACATCATACTTACCCGACCACCTACCCACCCTTTCCTCCCTATAGTCTCCATAT
+
<CCCCFG7FCFGGGGGGGFGFFF,CFEEFFGGGGGFGF7F,BFGFGFGGEC7,CF9FGFG@FE,,,,:BE8EFGGGGB@4BF,,<CC?@FGFCC+,@++C;FGFD,=?DD9FGFFFGGGFD6,,9,9EFGGGG8AE=?>=?=?DGBC8@5,+6=8@EGFDD+3?EA+69@FEFF73;7+*833+;8FFF*,3+4B5+02;@8C**38A49.074>C955-3((20;)2*9))/1.,*(//7)7?).)))1)
@M00200:205:000000000-AKKM3:1:1101:20037:2213 2:N:0:1
TACCAGGGTATCTAATCCTGTTCGCTCCCCACGCTTTCGCGTCTCAGCGTCAGTACCGTCCCAGAGCGCTGCCTTCGCCATGGGTGTTCTTCCCGATATCTGCGCATTTCACCGCTACACCGGGAATTCCACTCTCCTCTTCCGGACTCTAGCCAAGGGGTTTCCGCCGACATTCCGAGGTTGAGCCTCGGACTTTCACAGCGGACCTACCTGGCCGCCTACACGCGCTTTACACCCAATAGTCTCA
+
@BCCCGGGFEGGGGGGGGGGGGE,CFGGFGGGGGGGGG7@:@FFGGGGGFGCBF9EEFGGGGGF88,+@FFGGGGGGCF:?<,,:FFEDGFEAFC,@+@FCGGGGDCFGGFCGGGFDGGGBE78:+EGFGGFFFGG8<D:8DF>GFGAGFG+@;9A6CD?@98C5**:?C>=BFF:*)))6<C0;C6);**):CF3+1494390(.,634(.8:FG9CD6(3(56:55>C6).).48(,.).5:)-)
@M00200:205:000000000-AKKM3:1:1101:24313:2213 2:N:0:1
TACCAGGTTATCTAATCCCGTTTGCTCCCCTAGCTTTCGCTCCTCAGCGTCACTGTCGGTCCACGAACCCGCCTTCGCCACCGGTGTTCCTCCGGATATCTACGCATTTCACCGCTACACCCGGACTTCCGCTTCCCTCTCCCGAACTCCAGCCAAACAGGTTCCCGTGCAGTTCCTCCTTTGAGCCGACGTATTTCACACGGTACTTGTTAAGCCGCCTACTCGCCCGTGCCTCCCCGTAGTCTCCTTCC
+
-8ABCC@,6,,CFDECG@F@F@6,;C6;CB<DDEFAF<,B,C@FDGFFE@F,,66C6C:@FFG,,+++8B@@=,=EF,8,B<++87?4A@A5=7+,8+9EDDF@>+6@;E9FCED?6CEEFC7+++6=CEEC?6=8?9D89=D>=@C8F56+330;@CFA,33=095::E>8<;@=11**72255DCAE)*))144+/,1;@91(2)9)/)./9CF9)8((/)2,*01)/(((),,*(4,(226)-))).(
@M00200:205:000000000-AKKM3:1:1101:9322:2226 2:N:0:1
TACTAGGGTATCTAATCCTGTTTGCTCCCCACGCTTTCGTGCATGAGTGTCATTGTTGGCCCATTAGTCTGCCTTCGCCATTGGTGTTCCTCCACATCTCTACGCCTTTCCCCGCTACACGTTTACTTCCACCTCCCTCTGCCACACTCCCGCCACGTACTTTCGCGCGCAATTCCCCCTTTAAGCCCGCGTATTTCGCACTCTACTTTCGCGGCCCCCTCCTCCACCTCTCAACCCCATAGTCTCTCTAC
+
86ACCCG,F,;@CFAFEGGGGF;,;@CFFFEGGGGFFG,C,8F?EFFGDCE,,C@BCFEBEFC,,,,6<@CF,EDF7@B4@E,,:,CCCGEE,,A,AFAE89CFE6A?=;9CA>CB>FFB,4,,9,,9E=,@D,=E+*90;@D686=06;?04=CDBB=*+356:*+6*@95:=FA5*+*3,+5+@1<5*4*/*4++)4568;**1/**/(6-(88()0((/(5(*.20*)())(,/(((().)).))).)
@M00200:205:000000000-AKKM3:1:1101:8572:2242 2:N:0:1
TACAAGGGTATCTAATCCTGTTTGCTCCCCACGCTGTCGCGCCTCAGCGTCAGCCACAGCCCAGCGGGCCGCCTTCGCCACCGGTGTTCTTCCGGATCTCTACGCATTCCACCGCTACACCCGGAATTCCACACGCCTCTACTGTGCTCCAGCACGACAGTCGCCACGGCCGATCCGGGCTTGAGCCCCGGCCTTTCACCGCCGCCTTGTCGCGCCGCCTACGCGCCCCTTCAACTCAATAGTCTCACGAT
+
ACCCCFGDFGFEFCGGGGGGGG@CDGDEF;EFGGGGCF<C+@FEFGGFGEE:@,CFEGGGFGGGEC++:CFEGGGGGFBCBF+48F=FFECDF>+@CCFFGGGGF6CFGF=FFC>>DFGDFE8+++@FGDDF617>FFECFFCFEF72=>C7B*?DFGG>,2)*)/;E6559D@BE)0<)1@DCFFE>35*07CG:*4<ABB>04;6:?-.-30:8(15:114:3=3>)/(()-.)2)()..))).))(-(
@M00200:205:000000000-AKKM3:1:1101:16269:2246 2:N:0:1
TACGCGGGTATCTAATCCTGTTTGCTCCCCACGCTTTCGAGCCTCAGCGTCAGTAATGGACCAGTATGTCGCCTTCGCCACTGGTGTTCTTCCGAATATCTACGAATTTCACCTCTACACTCGGAGTTCCACATACCTCTTCCATACTCAAGATAGCCAGTATCAAACGCAATTCCAAGGTTGAGCCGTGGGCTTTCACCTCTTACTAATCTATCCGCCTACTCTCCCTTTACACCCAATAGTCTCC
+
BCCCCGGGGGGGGGGGGGGGGFF8EFGGDEFFGGGGGGE@,CFFGGGGGGGE7F,,FGGFFGGGGAF,CFFGGGDGG:?,B=A8F8:@F;EGFFDDCFADGCGG@8EFGGGGG9FFGGGG9,++48@FG8CFGD8E8<AE9AFFGFFEG7@+,2659DC?D+;=D4=,:=?=>CF?++2*8@9;AFG*9*7**@94+2=*7==*16:*1**/*2?<@<AD9=78*56C;+5*)..6:(,/43./).)
@M00200:205:000000000-AKKM3:1:1101:18708:2248 2:N:0:1
TACTCGGGTATCTAATCCTGTTCGCTCCCCACGCTTTCGTGCCTCAGCGTCAATCCAGGTCTAGCCAGCTGCCTTCGCAATTGGTGTTCTATGGCATATCTATGCATTTCACCGCTACATGCCACATTCCGCTGACCTCATCCTAATTCCAGCTAAGCAGTATCAAAAGCAATTTTACGGTTGAGCCGCAAACTTTAACTCCTTACTTACTTGGCCGCCTACGCACCCTTTAAGCCCAATCGTCTCT
+
@BCCCGGDFEGGGGFGGFGGFGF7CEGGGGFGGGGGGGGGGDFGGGGGGFDFCFFBFGGGGGFFEECEGGFEFFFGGC@:BDA8FGGGGFFGFEB4?AEA;FGGG;EFGFCCFGGAGGGFGFB@F,DFFGFEGCDGGFG)=@EFGFGEGFD3=AF7;8AF=+3?D+?=FC?DFEFFFFD*@E?+*@85*+4*@FF?+57;9EE5=CFFFFFFC9B?57:@D=>>@:EDFFE***05:(53((/3(5)
@M00200:205:000000000-AKKM3:1:1101:14615:2261 2:N:0:1
TACCCGGGTATCTAATCCCGTTCGCTACCCTGGCTTTCGCGCCTCAGCGTCAGAAGAGGTCCAGTGCGTCGCTTTCGCCACGGGTGTTCCTTCCGATATCAACGCATTTCACCGCTCCACCGGAAGTTCCACGCACCTCTACCTCCCTCAAGCGCGCCAGTTTCAGCGGTCATTCTCCAGTTGAGCTGAAGTATTTCACCACTGACTTAACGAACCGCCTACCCGCACTTTACACCCAATATTCGCTCGAT
+
AACACGGGGGGGGGGGGGCGGG8CFG7FGG@<FGGGGGGG@+CFGGGGGGGFG9C66CCBFFGGGCEE@FEG@DGGGFFEC+4@FGGGGGG<FFEDECEGAFGGGGGGGGGGGGGEDGGGGG7@>>FAEGGGGG6BGFDE*3705*=@F66?F+0@ECD>DB<CE++*3*/(=7F+:++)7>1:AF9A6*+::@F:+6@3.6())/>C4940(1::>DB2?7(7;E)>)93).520:16::)--(((((2(
@M00200:205:000000000-AKKM3:1:1101:7524:2325 2:N:0:1
TACGCGGGTATCTAATCCTGTTTGCTCCCCACGCTTTCGCGTCTCAGCGTCAGTTACGTCCCAGCGAGCTGCCTTCGCAATCGGTGTTCCTCCTGATATCTGCGCATTTCACCGCTACACCAGGAATTCCACTCGCCTCTTCCGCACTCTAGCCCGACAGTATCCACCGGCATTCGCGGGTTGAGCCCCCGACTTTCACAGCGGACTTACCGGGCCGCCTCCACGCTCTTTACGCCCAATACTCTCA
+
CCCCCGGGGGGGGGGGGGGGGGGGGGGGGGGGGGGGGGGGGGGGGGGGGGGGGGGGGGGGGGGGGC@GGGFGGGGGGGGGGGGGGGGGGGGGGGGEECFGGCGCGGGGGGGGGGGFGGGGGGGC@FGGGGGGGGGEGFGDFGGDG>D>FFGGGGGFFGGFG7EGFFG8ACA=B=FA)2)4=CC<FGGFFDGE>EEC9)<AA<((-49<4<?0((:?(5;0(4.7:C)77:6)613(:2(45))5).)
@M00200:205:000000000-AKKM3:1:1101:17315:2332 2:N:0:1
TACAAGGGTATCTAATCCTGTTTGCTCCCCACGCTTTCGCGTCTCAGCGTCAGTATCCAACCAGGGGGCCGCCTTCGCCACCGGTGTTCCTCCCGATATCTACGCATTTCACCGCTACACCGGGAATTCCACCCCCCTCTTTGGTACTCTAGCTTGCCAGTTTCATGCGTCGTTCCTCGGTTAAGCCGAGGGATTTCACACATGACTTAGCAGACCGCCTACACGCTCTTTAAGCCCAGTAGTCTCACGAT
+
CCCCCGGGGGGGGGGGGGGGGGGGGGGGGGGGGGGGGGGGCFGGGGGGGGGGGGGGGFEGGGGGGGDEGGGGGGGGGGGGGGGGGGGGGGGGGDEDG=EGGGGGGGGGGGGGGGGFGGGGGGGGGEGGGGGGCECGGEGBFFCAFFGFGFFFGCBFFGGFGGFD69:?BE>BB=FFCF<4<AC78CGEEGGA3FFC:3A?@;).7?BFAFFFF:FGFGDB?B2@F=)9>74A9)),8((45:<2>FF2,3(
@M00200:205:000000000-AKKM3:1:1101:13775:2333 2:N:0:1
TACCAGGGTATCTAATCCCGTTTGCTCCCCTGGCTTTCGTGTCTCAGCGTCAGCGGATCCCCAGTCATCTGTTTTCACCGTCGGCGTTCCAAACGATATCTACGCATTTCACCGCTCCACCGTTTGTTCCGATGACCCCTGGATCGCTCAAGACCGCCAGTATGCCCGGCCGTTCCCCGGTTGAGCCGGGGGATTTCCCGCGGGCACTTAACGGTCCGCCTACACACGCCGTACACCCAATAGTCTCA
+
CCCCCGGGGGGGGGGGGGGGGGGGGGGGGGGGGGGGGGGGGFGGGGGGGGGGGGGGEFGGGGGGGGGGGGGGFGGGGGGGGGGGGGGGGGGGGGGCFGGGGGGGGGGGGGGGE8EBGFGGGGGGFGGGGGECDGCFCFG=FGFFGFC5DDGGFGGBFEG>FGECC8FGFGFAA=FFFFD>FC58AFGB)9=A55*;:)03116276(,2)6<?B889D5(4:()4+7)9*(---(.:9<:(:244)))
@M00200:205:000000000-AKKM3:1:1101:17212:2337 2:N:0:1
TACCAGGGTATCTAATCCCGTTTGCTCCCCTAGCTTTCGCGCCTCAGCGTCAGAAGAGGTCCAGTTACTCGCTTTCGCCACCGGCGTTCCTTCCGATATCAACGCATTTCACCGCTCCACCGGAAGTTCCAGTAACCCCTATCTCCCTCTAGACAAGCAGTATCCAAGGCACTTCTCCGGTTGAGCCGGAGGCTTTCACCCCGGACTTGCTTGCCCGCCTACGCGCCCTCTAAACCCAATAGTCTCA
+
CCCCCGGGGGGGGGGGGGGGGGGGGGGGGGGGGGGGGGGGGGGGGGGGGGCGGGGGGGGGGGGGGGGGGGGGGGGGGGGGGGGGGGGGGGGGGGGGGGGGGGGGGEGFGFGGGGGFGGGGGGDBFGGGGGGGGGGG@DG=5EGFGFGFGFGGGGGFFGGFGGFGFFGGFGFCFBFCFFGFGGGDFGGEADGFFGF;8CG;BF@;(3><ACFFE<CE;DD<;@6B9EDD7*4A9A:?EF:7?9>:<B9
@M00200:205:000000000-AKKM3:1:1101:12352:2350 2:N:0:1
TACTAGGGTATCTAATCCTGTTTGCTCCCCACGCTTTCGTGCATGAGCGTCAGTGTTGGCCCAGAAGGCTGCCTTCGCCATCGGTGTTCCTCCACATCTCTACGCATTTCACCGCTACACGTGGAATTCCACCTTCCTCTGCCACACTCGAGCCACGTAGTTTCGAGCGCAATTCCCAAGTTAAGCTCGGGGATTTCACACTCGACTTGCGCGGCCCCCTGCGCACCCTTTACGCCCAATAGTCACACGAC
+
CCCCCGGGGGGGGGGGGGGGGGGGGGGGGGGGGGGGGGGGGGGGGGGGGGG@GGGGGGCGFGGGGGGGGGGGGGGGGGGGGGGGGGGGGGGGFGGGGGGGGGGGGGGGGGGGGGDFGG8F>=EEG,EDF8FGGGGGGBFEFGGFF9DDGFFGGG6DE=?D=FEG=:?E?=@AFFFFFFGAF<F@;D9A><5>*97FF*=:=)-7>=>@>;(9=>E?(2:(619.,*:97*.>2-17E06?))--).:.2((
@M00200:205:000000000-AKKM3:1:1101:19767:2359 2:N:0:1
TACAAGGGTATCTAATCCTGTTTGCTCCCCACGCTTTCGCGTCTCAGCGTCAGTACCGTCCCAGCGAGCTGCCTTCGCCATTGGTGTTCCTCCCGATATCTGCGCATTTCACCGCTACACCGAGAATTCCAGTTGCCCCTTCTGCACTCTAGTCGCACAGTATCAGTTGACCTTTCCGAGTTAAGCTCGGAGATTTCACAACTGACTTGTGCTGACCGCCTACGCGCCCTTTACACCACATAGTCTCA
+
CCCCCFGGGGGGGGGGGGGGGGGGGGGGGGGFGGGGGGGGGGGGGGGGDGGGGGGGGGGGGGGGGGDGGGGGGGFGGGGG>FGGGGGGGGGGGGGGGGGGGGGGGGEGGGGGGGGAG@FGG>E@FGGGGGGGFG=DADGFFFGFGBD=FFGFGGGFAEGF9CCFEFFG7EFEFFFCFB5@FEGFFFC6?DEEAF7B98=9=DFE==BEFCE:C?FF(8=(61DD18)2:)5)9>C>F(,4)64)))6A
@M00200:205:000000000-AKKM3:1:1101:9459:2364 2:N:0:1
TACTGGGGTATCTAATCCTGTTTGCTCCCCACGCTTTCGCTCCTCAGCGTCAGTACTGGCCCAGGACCCCGCCTTCGCCACCGGTGTTCCTCCTGATATCTGCGCATTCCACCGCTACACCAGGAATTCCAGGTCCCCCTACCAGACTCAAGCCACCCAGTCTCGAATGCAGACCCAAGATTGAGCCTTGGGATTTCACACCCGACTTGACCAGCCACCTACGAGCTCTTTACACCCAGTAGTCTCAAGA
+
CCCCCGGGFGGGGGGGGGGGGGGFGGGGGGGGEGGGGGGGGGGGGGFGEGGGGGGFGGGGGGGGGFGGGGGGGGDCFGFCFGEGGGFEGEGGGGGGGGGGGGGGGGG@D;EEGD6*=C==EF?7FGGGFGGGGDFEFFG>FFFFFDFEGF,=FGGFFGGF?+>E5:?F597*B@?FF?+*,@7DFDGFFFFFFF7CC?74BA)>495(35>;3>F@=FA>E@(:3*0;2;?))1)(46;;C36?<C?3.3
@M00200:205:000000000-AKKM3:1:1101:14030:2371 2:N:0:1
TACGAGGGTATCTAATCCCGTTTGCTCCCCTGGCTTTCGTGTCTCAGTGTCAGCACATCCCCAGCAGCCTGTTTTCACCATTGGCGTTCCGAACGATATCTACGCATTTCACCGCTCCACCGTTCGTTCCAGCTGCCCCTAGATGGCTCAAGACGTCCAGTATACCAAGCAGTTCCACGGGTGAGCCGTGGGATTTCACAAGGTACTTAGACATCCACCTACACACGCTTTAAGCCCAATAGTCTCA
+
CCCCCGGGGGGGGGGGGGGGGGGGGGGGGGGGGGGGGGGGGGGGGGGGGGGGFGGGGGGGGGGGGGFGGGGGGGGGGGGGGGGGGGGGGGDEEGGGFGEGGGGFEGDGFGGGGGGFGGGGGGGGGGGGGGGGGFGGF*DDFGCFGFGFGBGDGGGFBBCFGFEFFFGGFGFFFFFBDFGDEGGCFFGE95CAFGGG6:CEEF2>ECFEEEF@AAF?5DFFBBFFBEBG55?CFE<;@043;><)).)
@M00200:205:000000000-AKKM3:1:1101:19441:2373 2:N:0:1
TACTGGGGTATCTAATCCTGTTTGCTCCCCACGCTTTCGTGCATGAGCGTCAGTGTTGGCCCAGAAGGCTGCCTTCGCCATCGGTGTTCCTCCAGATCTCTACGCATTTCACCGCTACACCTGGAATTCCACCTTCCTCTGCCACACTCCAGCAAAGTAGTTTCGAGCGCAATTCCCAAGTTAAGCTCGGGGCTTTCACACTCGACTTGCTCTGCCGCCTGCGCACACTCTAAACCCAAGAGTCCCAAGAC
+
BACC@DCCFFFGGAFCFEEFEAFGGGGAFGGBGD@FFGGGGGG?FFGCGGEGGGFGGCFCFGGGGFGGGGGGGGGFGGGDEGDCCFGGDGGGGGGGFGGC;FFGCEGGCFFGFDEEDFGFFGFFEFG,,9===EGDD9;EFFGBDFGDGFF=CDF59>D7@@FGFFFGFC5>BEFF+;6:@C99BFAAB7CBAEED<7EEFD27<A):>=6A7*:12<?D=@FB(*58**.9))//;3((,87;)..(((.
@M00200:205:000000000-AKKM3:1:1101:22529:2377 2:N:0:1
TACTAGGGTATCTAATCCCGTTTGCTCCCCACGCTTTCGCGCCTCAGCGTCAGTCACCGTCCAGAAGGCCGCCTTCGCCACCGGTGTTCCTCCCGATCTCTACACATTTCACCGCTACACCGGGAATTCCACCTTCCTCTCCGGGACTCAAGAGAAGCAGTCTCGGGCGCAGTTCCTCGGTTGGGCCGAGGGATTTCACACCCGACTTACCTCCCCGCCTACGCTCCCTTTAAACCCAATAGTCTCAAGA
+
CCCCCGGGGGGGGGGGGGGGGGGGGGGGGGGGGGGGGGGGGGGGGGGGGGGGGGGGGGGGGGGGGGGGGGGGGGGGGGGGGGGGGGGGGGGGFGGGGGFGGGGGFGGGGGGGFGGFGGGGGGGGGGGGFGGGGCFC@FFFFDGFGFG@CCGGCF?AFFF539*2:>DCE5?>DCF6:=DDGEGGFGG3AGGDAFGFA5+?17;@F>B?A>>AB(:C9GFF67?@(1<C*2)-).3:EB:(8AF2)-65?B
@M00200:205:000000000-AKKM3:1:1101:23617:2386 2:N:0:1
TACACGGGTATCTAATCCTGTTTGCTCCCCACGCTTTCGCGTCTCAGCGTCAGTATCCAACCAGGGGGCCGCCTTCGCCACCGGTGTTCCTCCCGATATCTACGCATTTCACCGCTACACCGGGAATTCCACCCCCCTCTTTGGTACTCTAGCTTGCCAGTTTCATGCGTCGTTCCTCGGTTAAGCCGAGGGATTTCACACATGACTTAGCAGACCGCCTACACGCCCTTTAAACCCAATAGTCTCCAGA
+
CCCCCGGGGGGGG<FGGGGGGGGGGGGGGGGGGGGGGGGGGGGGFGGGGGGGGGCEFGGGGGGGGCFCGGEGGGGGGGGGGGGGGGGGGGGGGGGGGGGGGGGGD>:FDEEGGGDA8=DFGGGGEEGDGGFDFGDGGFGFFDFFGFGFGFDC9:C>FCF>EFEGEAG75=A98@FFFAGEFG*;AFGEFD5:>FFGFCEE@B022:A<><<228EF1DE201()3:FDC<?9A4<?>6:(,)6)))).,2
@M00200:205:000000000-AKKM3:1:1101:20894:2415 2:N:0:1
TACCAGGTATCTAATCCCGTTCGCTCCCCTAGCTTTCGCGCCTCAGCGTCAGTGTCGGCCCAGCAACCCGCCTTCGCCGCAGGTGTTCCTCTCGATATCTACGCATTTCACCGCTACACCGAGAATTCCAGTTGCCCCTTCCGCACTCTAGCCCCGCAGTATCAGTTGACCTTTCCGAGTTAAGCCCGGAGATTTCACAATTGACTTGCGGTGGCCGCCTACGCTCCCTTTAAACCCAATAGTCTCA
+
CCCCCGGGGFGGGGGGGGGGGGGGGGGGGGGGGGGFFGGEGGGGGGGGGECGGAFFGGGGDCFFFGGGGCGGGGFFGGGGEDEF@FGGGGCFF@=9AFDFEGFGFEGGFGGGGGGEGGGCECCGD9EABFGDDGGGG*+)*==AGFGF7B,5:?DEBCC?C?5=;?CD>CFEFECF4**/6,9DFF=>;C*/)=9+=5+77)74)19)9.:?B>FF93@:?B0)(27DCF:AA>22C<?75>A<6))
@M00200:205:000000000-AKKM3:1:1101:11474:2442 2:N:0:1
TACTGGGGTATCTAATCCCGTTTGCTCCCCTAGCTTTCGTTCCTCAGCGTCAATGTCGGTCCAGGATGCCGCCTTCGCCACCGGTATTCCTCCAGATATCTACGCATTTCACCGCTACACCTGGAATTCTGCATCCCTCTCCCGAATTCAAGCCATCCAGTATCCGACGCAGTTCCAAAGTTAAGCTTTGGGATTTCACGTCGGACTTAGTTGGCCGCCTACGAGCCCTTTAAACCCAATAGTCTCA
+
CCCCCGGGGGGGGGGGGGGGGGGGGGGGGGGGGGGGGGGGGGGGGGGGGGGGGGGGGGGGGGGGGGGGGGGEGGGGGGEEGGGGGGGGGGGGGGGGGGGGGGGGGGGGGGGGGGGFGGGGGFGGFFDCGGGGGFGGGFGDFGGEGFDDDFGFDCFFFFDBFDDGEFGGFGD>FEFFF@=AFCCC@7EFFFG>FGGCAEG@B=A=):@*9=EEFFGF@DD@2;;=;C5<<C;).6;;1;D;)9?<?EE
@M00200:205:000000000-AKKM3:1:1101:20481:2459 2:N:0:1
TACGGGGGTATCTAATCCGTTTCGCTCCCCTAGCTTTCGTGGTTCAGCGTCAACAATCGCCCAGCTGGCTGCCTTCGCCTTCGGTGTTCCTGTGCATATCAACGGATTTTATCCCTACTTGCACAGTTCCGCCAGCCCCTACGACGTTCGAGTTTAGCCGTATCCGTAGCATTCTCACGGTTAAGCCGTGATCTTTAACCACAGACGCACTATACCGCCTGCCCAACCCTTCAAAACCACTAGTCTCA
+
CCCCCGGGGGGGGGGGGGGGGGGGGGGGGGGGGGGGFGGGGGGGGGGGGGGGGGGGGGGGFGGFGGGGGGGGGGGGGGGGGGFGGGGGGGGGGGGGGGGGDDFGGGDEDCBAGGGFGGGGGGGGAFGGGGGC=CGG?@EDFFEFGFDDGFGC9CCFFFGAEDFG@?>GDGFEFFFFFFGFGGGGFGGFF<FFFGGFFE9=BBBBB2:919>FEC?F?GBFFDD;4@)>C*((546)CB1(.5?AA9:B
@M00200:205:000000000-AKKM3:1:1101:19886:2459 2:N:0:1
TACAGGGGTATCTAATCCTGTTTGCTCCCCACGCTGTCGCGCCTCAGCGTCAGTAATGGACCAGCTCGCCGCCTTCGCCACCGGTGTTCCTCCCGATATCTACGAATTTCACCTCTACACCGGGAATTCCGCCATCCTCTCCAGTATTCAAGTCCCCCAGTTTCGAATGCACTTCCTCGGTTAAGCCGAGGGCTTTCACACCCGACTTAAGGGACCGCCTACGTGCGCTTTAGGCCCAATAGTCTCAAGA
+
CCCCCGGGGGGGGGGGGGGGGGGGGGGGGGGGGGGGGGGGGGGGGGGGGGGGGGGGGGGFGGGFFGGGGGGGGGGGGGGGGEGDGGGGGGGGGGGGGGGGGGGGG?FGGGGGGGGFGGGGGGGGGGGGGGGGDGGGGBGFFGGBGDCEFFGGGGFFFGGFG7CF=FGGFGFFFFFFFFGFGGGDAFGDEGGFFFGGFCCC;696>B;?4<CE3(=EFGFFFFF7(257>C3:6)55C:8<:2:5).62<)
@M00200:205:000000000-AKKM3:1:1101:20929:2464 2:N:0:1
TACAAGGGTATCTAATCCCGTTTGCTCCCCTGACCTTCGTGCCTCAGCGTCAGATACTGTCCAGAGCCCAGCCTTCGCCACTAGTGTTCCTCTCGATCTCTACGCATTTCACTGCTACACCGAGAATTCCAAGCTCCTCTCCAGTCCTCTAGCACAGGAGTATCGGATGCAATTCGGAAGTTGAGCTCCCGGATTTCACATCTGACTTTCTGCGCAGCCTACGCACCCTTTATGCCCAGCAGTCTCAAGA
+
CCCCCGGGGGGGGGGGGGGGGGGGGGGGGGGGGGGFGGGGGGGGGGGGGGGGGGGGGGGGGGGGGGGGGGGGGGGGGGGGGGGFGFGGGGGGFFCEGGGGGGGFGGGDGGFGGGGFGGGGGGGGGGFGGF8=8=88EFCDFFGFFFCDFBA=FGFDFF+<DDE88@GE>FFDBD?DF569F,?D*=FBFFGB5@76CCEEEEAAAE@AEEEECAEG9DF2BBAE=CAGD6>EE4>@FF((0:/007C<@8
@M00200:205:000000000-AKKM3:1:1101:17172:2499 2:N:0:1
TACGCGGGTATCTAATCCTGTTTGCTCCCCACGCTTTCGAGCCTCAGCGTCAGTAATGGACCAGTATGTCGCCTTCGCCACTGGTGTTCCTCCCGATCTCTACACATTTCACCGCTACACTGGGGATTCCACTCACCTCTCCCGGTCTCAAGCCAAGCAGTTTGACAGGCAGTTCCTCGGTTAAGCCGAGGGATTTCACCCGTCACTTGCCAGGCCGCCTACGCGCCCTTTAAGCCCAATCGTCTCAAGA
+
CCCCCDGGGGGGGGGGGGGGGGGGGGGGGGGGGGGGGGGGGGGGGGGGGFGGGGGGGGGGGGGGGGGGGGGGGGGGGGGGGGGGG@FGFFGGGGGGGGGGGGGGGGGGGGGGGGGFDEGGGGGGGGGGGGGGGGGGGBGFFGGFGFGFGFGGGGGFFGGFFGEGEFGGFGF>FFFFFFDDFG7>FGGFFDGD>GGGFCFF=@@FFF?CE3@9@0CE>GF((:?D>GFGCC3<4<<?GFBF(66((.623)
@M00200:205:000000000-AKKM3:1:1101:16330:2499 2:N:0:1
TACTAGGGTATCTAATCCTGTTTGCTACCCACGCTTTCGCGCCTCAGCGTCAGTACCGGTCCAGGGAGCCGCCTTCGCCACCGGTATTCCTCCCAATATCTACGCATTTCACCGCTACACTGGGAATTCTGCTCCCCTCTCCCGGACTCAAGCAATGCCGTATCGGAGGCAGCTCCCGGGTTAAGCCCGGGGATTTCACCTCCGCAGCACACGACCGCCTACGCGCCCTTTAAACCCAATAGTCTCAAGA
+
CCCCCGGGGGGGGGGGGGGGGGGGGGGGGGGGGGGGGGGGGGGGGGGGGGGGGFGGFGGGGGGGGGGGGGGGGGGGGGGGGGGGGGGGGGGGFGGGGGGGGGGGGGDGGGGGGGGFGGFGGGGGFGGFGAFGGGGGGFGFFGGFEDG>FFGDG++;6FGAEDDGFFC858?9>=AFF>>4>CGGFGGFFDEFBGGGFFGF33?0;(6936;;>0>C><>?18:33=>D990<B2<:GB:0)64<:<9A?A
@M00200:205:000000000-AKKM3:1:1101:21205:2508 2:N:0:1
TACTAGGGTATCTAATCCTGTTTGCTACCCACGCTTTCGAGCCTCAGTGTCAGTTACAGTCCAGAGAGCCGCTTTCGCCACCGGTGTTCCTCCAGATATCTACGCATTTCACCGCTACACCTGGAATTCTACATCCCTCTCCCGAACTCAAGCCCTCCAGTATCAGACGCAGTTCCCAGGTTAAGCCGGGGGATTTCACGTCTGACTAAGAAGGCCGCCTACGCGCCCTTTAAGCCCAATAGTCTCACGAT
+
CCCCCGGGGGGGGGGGGGFGGGGGGGGGGGGGGGGGGGGGGGGGGGGGGGGGGGGGGGGGGGGGGGGGGGGGGGGFEGGGGGGGGGGEGGGGGAFGFGGGFGGGGGGDGGGGGGGFGGGGGGGGGGGGGGGGGGGGGFGFFGG>>DGBFFGGGFGFBEGFF8DGFFFGFDFAEEFFFFFFFGGGFGGDF+@BAEGAFCF9BBFFFFF*>3;*69FF@5B?D@DEFGFGG47))6<2C?:02<-..64)32-
@M00200:205:000000000-AKKM3:1:1101:21711:2523 2:N:0:1
TACTAGGGTATCTAATCCTGTTCGCTCCCCTAGCTTTCGCGTCTCAGCGTCAGGAATGGCCCAGCGAGCCGCCTTCGCTACTGGTGTTCCTCCCGATATCTGCGCATTTCACCGCTACACCGGGAATTCCACTCGCCTCTACCACCCTCTAGCCCGGCAGTATCCACCGCCCGCCCGGGGTTGAGCCCCAGGTTTTCACGGCAGACTTACCGAACCGCCTACACGCTCTTTACGCCCAATAGTATCAAGA
+
CCCCCGGGFGGGGGGGGGGGGGGGGGGGGGGGGGGGGGGGGGGGFGGGGGGGGGGGGGGGEFGGGGGGGGGGGGGGGGGGGGGGGGGGGGGGGGCGFGGGGGFGG>FGFFFGGGGFGGGGGGGGFEGGGGGGGGGGG5EFFFGFGFGDGFGGGGGFFGGFGGFFEFGGFG*)9:AABB)8<8>D;FFABDEF6+=>7?FF@>FF<0?<).8?FFEC6D><3:???C5CGG2<B??BE?:0246)).<.43
@M00200:205:000000000-AKKM3:1:1101:21528:2543 2:N:0:1
TACAAGGGTATCTAATCCCGTTCGCTACCCTAGCTTTCGTGCCTCAGCGTCAGGGAAGACCCAGTGAGCCGCTTTCGCCACGGGTGTTCCAGATGATATCAACGCATTTCACCGCTCCACCATCTGTTCCGCTCACCTCTATCTTCCTCGAGCACGGCGGTTTGGAACGCAATTCCCCGGTTAAGCCGGGGGATTTCACATCCCACCCTCCGCGCCGCCTACGCACCCTTTAAACCCAATAGTCTCAAGAC
+
CCCCCGGGGGGGGGGGGFGGGGGGGGGFGGGGGGGGGGGGGGGGGGGGGGGGGGGGGGGGGGGGGGGGGGGGGGGGGGGDGGFGEGGGGGFGGGGGGGGFFEGD:8CFGFFGGGGFGFGGGGGGEGGGEGEGDGGGDFGEFGGFGFGFGFDDGGGFEGGF8C=D8*=E5E?@EEF8FF>>FCG7FF6?EGGBFGGD=?GAA??:??08BFFFF>GC3CB06<?DFGFG<<B<B)4:5:?0:):>AFF62)(
@M00200:205:000000000-AKKM3:1:1101:14570:2565 2:N:0:1
TACCGGGGTATCTAATCCTGTTTGCTCCCCACGCTTTCGCACCTCAGCGTCAGTATCGGTCCAGGTCGCCGCCTTCGCCACTGGTGTTCCTCCCGATATCTACGAATTTCACCTCTACACCGGGAATTCCGCGACCCTCTCCCGTACTCAAGCCTGGTAGTTTCGAAAGCACTTCCTCGGTTAAGCCGAGGGCTTTCACTTCCAACTTACCAAACCGCCTACGTGCGCGTTAAACCCAATAGTCTCAAGA
+
CCCCCGGGGGGGGGGGGGGGGGGGGGGGGGFGGGGGGGGGGGGFEFFFGGGGGGGGGGGGGGGGGGGGGGGGGGDGGGGGGGGGGGFGGGFGGGGGGGEGGGGGGGGGGGGGGGGFGGGGGGGGGGGGGFDEGGGGEFG5?FGFGFGFGFGFGGGFF8+=EF@@=>FGFGFFFFFFFFGBGEGFAFG46CEEFDCCA6@C?@))66174@EFFFGE>GF?<?0)(2.3)14:B243C?<??9<A).:92)
@M00200:205:000000000-AKKM3:1:1101:15787:2580 2:N:0:1
TACAAGGGTATCTAATCCTGTTTGCTCCCCTAGCTTTCGTGCCTCAGTGTCAGGTGTTTTCCAGGGACTCGCCTTCGCCACTGGTGTTCCTCTCGATATCTACGCATTTCACTGCTACACCGAGAATTCCAGTCCCCCCTCAAACCCTCTAGCAAGGTAGTTTCCAATGCCATTTCCGAGTTGAGCTCGGAGCTTTCACATCCGACTTACCTCACCACCTACGCACCCTTTAAACCCAATAGTCTCA
+
CCCCCGGGGGGGGGGGGGGGGGGGGGGGGGGGGGGGGGGGGGGGFGGGGGGGGGGGGGGGGGGGGDGGGGGGGGGGGGGGGGGGGGFGGGGGFGGGGGEGGGGGGGGGFGGGG;FFGGGGFEEGGGGGGGGGGGGFGEEBFFFFGFGDGFGFFGFFF?FFC9CD9FGFFF?5DE7=+5DFGGGG5E,ABDEDBCEFCEGFFFBF558A;B=66=FCEGAB@B>DFG)C7CBE46>5B;;;@)19))<
@M00200:205:000000000-AKKM3:1:1101:19646:2610 2:N:0:1
TACGCGGGTATCTAATCCCGTTCGCTACCCACGCTTTCGTACCTCAGCGTCAGAATCGGCCCAGCGGCCTGTTTTCACCTTCGGCGTTCCGATAGATATCAACGCATTTCACCACTCCACCTATCGTTCCGACCGCCCCTACCGATCTCAAGACATGCGGTTCGCCGTGCAGTTCCTCGGTTGAGCCGAGGGATTTCACACGACGCTTGCATATCCGCCTACGTACGCTTTAAACCCAGTAGTCTCA
+
CCCCCGGGGGGGGGGGGGGGGGGGGGGGGGGGGGGGGGGGGGGFGGGGGGGGGGGGGGGGGGEGGEEFGEGE,AFFEGGGGGGGEGGGGGGDEGGGGGGGFDFGGGGGDEGGGGGFGGGGGGGGFCFGGGGGD>CE:@EDFGG5:@DBFFGFF?F+989;:?(7>>DCEGFC=EFFFFGEGEGF4CFFBGD5BFC99<FAB0,41;,338262)2<:FE1(8?02;./9*:AFA20C(,54<---62
@M00200:205:000000000-AKKM3:1:1101:16314:2616 2:N:0:1
TACGCGGGTATCTAATCCTGTTTGCTCCCCACGCTTTCGCGCCTCAGCGTCAGATTCGGCCCAGTCGGCCGCCTTCGCCACGGGTATTCTTACAGATATCTACGCATTCCACCGCTACACCTGTAATTCTACCGACCTCTACCGATCTCCAGATCCGCAGTATCAGAAGCAGCTTCACGGTTGAGCCGTGAAATTTCACTTCCGACTTACAGGACCCGCCTGCGCGCGCTTTAAACCCAATAGTCTCA
+
CCCCCGGGGGGGGGGGGGGGGGGGGGGGGGGGGGGGGGGGGGGGGGGGGGGGGGGGGGGGGGGGGGGGGGGGGGGGGGGGGGGGGGGGGGGGGGGGGGGGGGGGGGGGGGGGGGGFGGGGGGGGGGGCGGGGGGGGGBGFFGF>GEGFGFGFGGGFFGGFGG?FEFGGFGFFFDAFFFC?FEGGFGGFFGFFFGFFF)+6?4@DF0>FEFAF;;FF;D>FF<FF0877D)-(6-67C::(4?))..:6
@M00200:205:000000000-AKKM3:1:1101:22776:2618 2:N:0:1
TACTGGGGTATCTAATCCTGTTTGATCCCCACACTTTCGTGCCTCAGCGTCAATGTCAGTCTAGTAAGCTGCCTTCGCAATCGGTGTTCTTGACGATATCTATGCATTTCACCGCTACACCGTCAATTCCGCCTACCTCGCCTGAATTCAAGCCCGTCAGTATCAATGGCAATTCTACAGTTGAGCTGCAGGATTTCACCACTGACTTAACAGGCCGCCTACGCACCCTTTAAACCCAATAGTCTCAAGA
+
CCCCCGGGGGGGGGGGGGGGGGGGGGGGGGGGEGGGGGGGGGGGGGGGGGGGGGGGGGGGGGGGGGGGGGGGGGGGFGGGDGGGGGGGGGGGGGGGGGGGFDGGGGGGGFGGGGGFGGFGGDFGGGGGGGGGGGGGGFGAFCEFGFGFGFGFGFGFFGD?FDDGBFGGFGFE6DBFFFGFGFCDFFDFAC<FFGGFFEEE@C@CEFFFFFFFF5:C5C>2:>DE>EBGF<3*/@=3C@;@3C))..7/.3
@M00200:205:000000000-AKKM3:1:1101:20793:2627 2:N:0:1
TACCAGGGTATCTAATCCCGTTTGCTCCCCTGGCTTTCGCTCCTCAGCGTCAATGCCGGTCCAGGATGCCGCCTTCGCCACCGGTATTCCTCCAGATATCTACGCATTTCACCGCTACACCTGGAATTCTGCATCCCTCTCCCGGATTCAAGCCATCCAGTATCGGATGCAGTTCCCAAGTTGAGCCTGGGGATTTCACATCCGACTTAGTTGGCCGCCTACGAGCCCTTTAAACCCAATAGTCTCAAGA
+
CCCCCGGGGGGGGGGGGGGGGGGGGGGGGGGGGGGGGGGGGGGGGGGGGGGGGGGGFGGGGGGGGFGGGGGGGGGGGGGGGGGGGGGGGGGGGGGGGGGGGGGGGGGGGGGGGGGFGGGGGGGGGGGGGGGGGGGGFFGFBFDFGEGFGFGD9?GFFFGFFGFGFFGC>FFFFCFFFFG?FGGGFFGFFGGFBGFFFFGFF=BAAF===E5**0?8@DB@;@D)3?>F5>@CCE8;EF68@ECC37?CFF
@M00200:205:000000000-AKKM3:1:1101:17482:2649 2:N:0:1
TACTAGGGTATCTAATCCTGTTTGCTCCCCACGCTTTCGCGTCTCAGCGTCAGTATCCAACCAGGGGGCCGCCTTCGCCACCGGTGTTCCTCCCGATATCTACGCATTTCACCGCTACACCGGGAATTCCACCCCCCTCTTTGGTACTCTAGCTTGCCAGTTTCATGCGTCGTTCCTCGGTTAAGCCGAGGGCTTTCACACATGACTTAGCAGACCGCCTACACGCCCTTTAAGCCCAATAGTCTCAAGA
+
CCCCCGGGGGGGGGGGGGGGGGGGGGGGGGGGGGGGGGGGGGGGGGGGGGGGGGGGGGGGGFFGGGGGGGGGGGGGGGGGGGGGGGGGGGGGGGGGGGGGGGGGGGGGGCGGGGGFGGGFFDEGEEGGGGFGFGGGGFGFFGGFGFGFFFGFGGGFFGGFGGCGEFCFFGFBFFFFFFDEGGGFAFGEFGGBBECDFFECF?E89;4AAA<AA?GGFGF?F??FBEFGGGFFFFA5C:,3:<A4:ABBF>
@M00200:205:000000000-AKKM3:1:1101:12012:2655 2:N:0:1
TACTAGGGTATCTAATCCCGTTTGCTCCCCACGCTTTCGCGCCTCAGCGTCAGGAAATGCCCAGAGACCCGCCTTCGCCACCGGTGTTCCTCCCGATCTCTACACATTTCACCGCTACACCGGGAATTCCAGTCTCCTCTGCATCCCTCAAGAACGGCAGTATCAGCCGACGTTTCTCGGTTGAGCCGAGAGATTTCACGACTGACTTGCCATCCCGCCTACGCGCCCTTTAAACCCAATAGTCTCAAGA
+
CCCCCGGGGGGGGGGGGGGGGGGGGGGGGGGGGGGGGGGGGGGGGGGGGFGGGGGGGGGGGGGGGGGGGGEGGGGGGGGEGGGGGGGGGGGGGGGGGGGGGGGGFGGGGGGGGGGFGGGGGGGGGGGGGGGGGGGGGFGFFGGCGFDEGFGGGFGFFGGEGGEFEFFGFGFFE>FFFFGFGGGDFGGFECG>FFFGA4C<@F66;E3?<CEFFFG;;DFFFFB@0?@D3C7DFFF<G?FBDAAA2<>><>
@M00200:205:000000000-AKKM3:1:1101:12595:2666 2:N:0:1
TACCAGGGTATCTAATCCTGTTTGCTCCCCACGCTTTCGTGCATGAGCGTCAGTGTTGGCCCAGAAGGCTGCCTTCGCCATTGGTGTTCCTCCACATCTCTACGCATTTCACCGCTACACGTGGAATTCCACCTTCCTCTGCCACACTCCAGCCACGTAGTTTCGAGCGCAATTCCCAAGTTAAGCCCGGGGCTTTCACACTCGACTTGCATGGCCGCCTGCGCACACTTTAAACCCAATAGTCTCAAGAC
+
CCCCCGGGGGGGGGGGGGGGGGGGGGGGGGGGGGGGGGGFGGGGFGGGGGGGGGGFFGGGGGGGGGGGGGGGGGGFGGGGDCFFGGGGGGGGGGGFGFGGGGGGGGGCDGGGGGGFGGGGGGFDGEGGGFEGFG=E=FGFFGGFFFDFGFG6FFGD06?D=8;D50=EAEF@>EFB+9+:@;FFFFGFFGGFBEF>?AE4))0:BA>2*/**80=C=D5;3;60.=5587@CCCE@@<0(4467)<:4))(
@M00200:205:000000000-AKKM3:1:1101:19692:2678 2:N:0:1
TACCGGGGTATCTAATCCCGTTTGCTCCCCTGGCTTTCGCGCCTCAGCGTCAAGAACAGGCCAGGAAGCCGCCTTCGCCACTGGTGTTCCTCCCGATATCTACGCATTTCACCACTACACCGGGAATTCAGCTTCCCTCTCCTGCCTTCAAGTCGCACAGTATCGAATGACCCTCCCCAGTTAAGCCGGGGGATTTCACATTCGACTTACGCGACCGCCTGCGCGCTCTTTAAACCCAGTAGTCTCAAGA
+
CCCCCGGGGGGGGGGGGGGGGGGGGGGGGGGGGGGGGGGGGGGGGGGGGGGGGGGGGGGGGGGGGFGGGGGGGGGGGGGGGGGGGGGGGGGGGGGGGGGGGGGGGGGGGGGGGGGFGGGGGGGGGGGGGGGGGGGGC8?DFGGFGFGEGFGGBFGFDED5EG@FAFGGFDF0;@FEF>FEFGGGFGFEFCGFFGDF66FFFFFECD<DCF<76>EGFGF?BB9@>D5>97)<<<A?G2(5:9AA>:)5)5
@M00200:205:000000000-AKKM3:1:1101:23857:2717 2:N:0:1
TACGCGGGTATCTAATCCCGTTTGCTCCCCACGCTTTCGCGCCTCAGCGTCAGGAAATGCCCAGAGACCCGCCTTCGCCACCGGTGTTCCTCCCGATCTCTACACATTTCACCGCTACACCGGGAATTCCAGTCTCCTCTGCATCCCTCAAGAACGGCAGTATCAGCCGCCGTTTCTCGGTTGAGCCGAGAGATTTCACGACTGACTTGCCATCCCGCCTACGCGCCCTTTACGCCCAATAGTCTCAAGCT
+
CCCCCGGGGGGGGGGGGGGGGGGGGFGGGGGGGGGGGGGGGGGGGGGGGGGGGGGGGGGGGGGGGGGGEGGGGGGGGGGGGGFGGGGGGFGGGGGGGDGGGGGCFCDFGGGGGGGBDGGGGGGEFGGGGGGGGGFFGFGEFGC+B;95CFFGGCD**:CDGGEFE+;1@*:@B=FF+=74<;CC4CF5DGGBFGGGA7+3767>EBF2)249<3;C:DF?6:(89E@D3>:46??FE::02ADA4)4:<))
@M00200:205:000000000-AKKM3:1:1101:17277:2719 2:N:0:1
TACCCGGGTATCTAATCCCGTTTGCTCCCCACGCTTTCGCGCCTCAGCGTCAGGGTGTGGCCAGAGACCCGCCTTCGCCACCGGTGTTCCTCCCGATATCTACACATTTCACCGCTACACCGGGAATTCCAGTCTCCTCTCCACCCCTCAAGGAACGCAGTATCGGCCGCCCTTCTTCGGTTGAGCCGAAGGATTTCACGACCGACTCACGCTCCCGCCTACTCGCCCCTTCAACCCAATAGTCTCAACA
+
CCCCCDGGGGGGGGGGGGGGGGGGGGGGGGFGGGGGGGGGGGGGGGGGGGGGGGGGGGGGGFFGGGGGGGEGGGGGGGGGGGGGGGGGGGGGGGGGGECFGGGFFGGGCADFGGGB>FGDEEEGGGCGFGGGGGGGCFGFFGGFGFGBDFGC?9CF?GCEGGFG9>DGD=5@DBF*BCF>FEGCAFGBEDGFFGFC;):633160((4)(.:048;(7>28?)0(*7<)1(4<))4;(2:)6<<))).()
@M00200:205:000000000-AKKM3:1:1101:17163:2729 2:N:0:1
TACTAGGGTATCTAATCCCGTTTGATCCCCACGCTTTCGTACCTCAGCGTCAGAACAAGCCCAGCTGCCTGTTTTCACCTTCGGCGTTCCGATAGATATCAACGCATTTCACCGCTCCACCTATCGTTCCGACAGCCTCTACTTGCCTCAAGACTCGCAGTTCACCAAGCAGTTCCCCGGTTGAGCCGAGGGATTTCACAAGATGCTTGCAAGTCCGCCTACGTACGCTTTAAACCCAATAGTCTCAAGAC
+
CCCCCGGGGGGGGGGGGGGGGGGGGGGGGGGGGGGGGGGGGGGGGGGGGGGGGGGGGGGGGGGGGGGGGGGGGFFGGGGGGGGGGGFGDGEFEGGGGGAGGFFGGGGGGGCFCG6@GCGGGFDFGGGGGG>GDGGGCFFDFGGFGFGFGFFADGGFFDGEGFEGFFGGFFFFFEFF5AGFGCCFFGGBFGGFFEFFFCCEFFFFE4@>B>@EEFG71)88?@DFFFEC<DFE)6=,B1:<:>4)6)6>?F(
@M00200:205:000000000-AKKM3:1:1101:8914:2733 2:N:0:1
TACTCGGGTATCTAATCCTGTTTGCTCCCCACGCTTTCGCGCCTCAGCGTCAGAACCGGTCCAGGTAGCCGCCTTCGCCACTGGTGTTCCTCCCAGTATCTACGCATTTCACCGCTACACTGGGAATTCCGCTACCCCCTCCCGGCCTCGAGCCTGGCAGTTTCAAAGGCAATTCCTCAGTTGAGCCGAGGGATTTCACCTTTGACTTACCGGGCCGCCTACGCACCCTTTAAACCCAATCGTCCCACTC
+
CCCC@CCCFEGGGCGCGFFGGGGFCFFGG;FGGFDEGGGGGGGGF8EFEFF@FGFEDEG:FEFGCFGFGFDGGGGFFG@ECG<EFFGGFFF<FCFGFCCFFC?98@@EFGGAEBGE>F9?;EDDEDB8EFFGGGGD=DC0@EDFDDCAF>ED@C6*::???77CEF>GAFFF5*BF6FCA@;DGA?FE5CE)86=?>49>E=EFCC3?C;1(22C829512:B:(2)9/70)645281,.(48(-(-((.
@M00200:205:000000000-AKKM3:1:1101:21707:2744 2:N:0:1
TACGGGGGTATCTAATCCCGTTTGCTCCCCACGCTTTCGCGCCTCAGCGTCAGGAAATGCCCAGAGACCCGCCTTCGCCACCGGTGTTCCTCCCGATCTCTACACATTTCACCGCTACACCGGGAATTCCAGTCTCCTCTGCATCCCTCAAGAACGGCAGTATCAGCCGACGTTTCTCGGTTGAGCCGAGAGATTTCACGACTGACTTGCCATCCCGCCTACGCGCCCTTTAAACCCAATAGTCTCAAGAC
+
CCCCCGGGGGGGGGGGGFGGGGGGGGGGGGGGGGGGGGGGGGGGGGGGGGGGGGGGGGGGGGGGGGGGGGGGGGGGGGGGGGGGGGGGGGGGGGGGGGFGGGGG<EFGGGGGFGGEGGGGEGGGGGGGGGGGGGGGGFGFFGGFG?GEGFGGGGGFFGGFGFEGEFGGFGFFBBFFFADFF?DFFFGFFDGEF?EFF5+0;>?9??AFADBA>:F:<GFBB?:51:DGC*4)5<<.A?F?><<<><>A><(
@M00200:205:000000000-AKKM3:1:1101:8376:2745 2:N:0:1
TACGCGGGTATCTAATCCTGTTTGCTCCCCACGCTTTCGTGCATGAGCGTCAGTGTTGGCCCAGAAGGCTGCCTTCGCCATTGGTGTTCCTCCACATCTCTACGCATTTCACCGCTACACGTGGAATTCCACCTTCCTCTGCCACACTCCAGCCACGCAGTTTCGAGCGCAATTCCCAAGTTAAGCCCGGGGCTTTCACACTCTACTTGCATGGCCGCCTGCGCACACTTTAAACCCCATAGTCTCA
+
CCCCCGGGGGGGGGGGGGGGGGGGGGGGGGGGGGGGGGG@FEGGDGGGGGGGGFFE,EFGGGGGFFFGGGGGGGGGGGGGG9FFFCGGGGEG@EFFG,EGGGGGGGGGGGGGGGGFGGGGGFFGG9ECFG;D6=DE,+@DFGGFG*CDGFGGGDGFB+=*CCCF)@CEBGE)<CFF5FF5EDCFFGF3@DGE)5:?BCFFF:B48>??CE83)3BEFGE(/,6>@E)/02<AA2)48(-14>5))).
@M00200:205:000000000-AKKM3:1:1101:16069:2764 2:N:0:1
TACCGGGGTATCTAATCCTGTTTGCTCCCCACGCTTTCGTGCCTCAGCGTCAGTATCGGGCCAGTGAGCCGCCTTCGCCACTGGTGTTCTTGCGAATATCTACGAATTTCACCTCTACACTCGCAGTTCCACTCACCTCTCCCGAACTCAAGATCTTCAGTATCAAAGGCAGTTCTGGCGTTGAGCTCCAGGATTTCACCCCTGACCTAAAGATCCGCCTACGCACCCTTTATACCCAATAGTCTCACGAT
+
CCCCCGGGGGGGGGGGGGGGGGGGGFGGGGGGGGGGGGGGGDGFGGGGGGGFGGFGDGGGGGCDFGGGGGGGGGGGGGGGGGGGGEFGGGEGGGGCGFFGFFGGC?CFGGGGGDE6=EFCFFGGCEEGFFF9+@CFGFGD*DF>EFGFGFGGGCD;EEG?=9*+;D=D*:;8?=FFF?D5CE7CAFF*AFE4FCF>+*2:)>9<2((075*>>*217F>29@F:?EBGF*34?<C3?;2()493))5)(((
@M00200:205:000000000-AKKM3:1:1101:19104:2768 2:N:0:1
TACTGGGGTATCTAATCCCGTTCGCTCCCCTGGCTTTCGTGCCTCAGCGTCAGTAGAGACCCAGTAAGCCGCCTTCGCCACCGGTGTTCCTTAGGATATCAACGCATTTCACCGCCCCACCCTAAGTTCCGCTTACCTCTGTCTCACTCAAGCACAGCAGTATCGAGAGCAGTTCCTCAGTTAAGCTGAGGTATTTCCCTCCCGACTTGCTGCACCGCCTACGCCCCCTTTGTACCCAATAGTCTAAAGA
+
CCCCCGGGGGCGGFGGGGFGFGGEGGGFFGFGFEF?8FEFC@CEFCGFGGGGGFGCFFGGGGC<CFFEEG7@FF:CFFC@FGGFGGGGGGDF9FGCFC8FEFGCCGG7AFFFGG6*=>+@BCDFEEFGFGDE6CDG89=D6@F9:DG7D5EGGGFFFGDBFCECAFGGFG?CF=FCFFCFG,2DFFGFF5C9AEF?+*4>>>DAA==2;>*83(?5(7?(3/2.(/8:)*.)1)1/<46@8C7)))-:A)
@M00200:205:000000000-AKKM3:1:1101:22307:2778 2:N:0:1
TACGAGGGTATCTAATCCTGTTTGCTCCCCACGCTTTCGTGCATGAGCGTCAGTGTTGGCCCAGAAGGCTGCCTTCGCCATTGGTGTTCCTCCACATCTCTACGCATTTCACCGCTACACGTGGAATTCCACCTTCCTCTGCCACACTCCAGCATCGTAGTTTCGAGCGCAATTCCCAAGTTAAGCCCGGGGCTTTCACACTCGACTTGCGACGCCGCCTGCGCACACTTTAAACACACTAGTCTCAAGA
+
CCCCCGGGGGGGGGGGGGGGGGGGGGGGGGGGGGGGGGGGGGGGGGGGGGGGGGGGGGGGGGGGGGGFGGGGGGGGGGGG>FGGGGFGGGGGGGGGGGGGGGGGGGGGGGGGGGGFGGGGGGGGGGGGFGGGFGFDGFGBFFGFGFGFGFGGFGGFFEG?8DEGFFGDEGFFFFFFFFFFGGGFCC<@A5CEFGGDFFGEF@:4BBF?F=>F>=EC>DE046>EFGFG9:)4:<7);:(((54A994<?2
@M00200:205:000000000-AKKM3:1:1101:15154:2787 2:N:0:1
TACTAGGGTATCTAATCCCGTTCGCTCCCCTGGCTTTCGCGCCTCAGCGTCAGCAGAGGTCCAGCGTGTCGCTTTCGCCACCGGCGTTCCTTCCGATCTCTACGCATTTCACCGCTCCACCGGAAGTTCCACACGCCCCTACCTCCCTCGAGGCCGGCGGTATCCGAGGCACTTCCACGGTTGGGCCGTGGGCTTTCACCCCGGACTCGCCTGCCCGCCTGCGCGCCCTTTAAACCCAATAGTCCCA
+
CCCCCGGGGGGGGGGGGGGGGGGGGGGGGGGGGGFGGGGGGGGGGGGGGGGGGGGGFGGGGGGGGGG:BFGGGGGGGGGGGGGGGGCGGGGGGGGEBCFGGGGGGGDEGGGGFGG5=FGGG==B@CFGGGCADEDGG5EDFGG?CAGFGEGCCDGE>CDB=D=C8BGD:EE?FEFFAFD3<8DDAFFB><EBFG5D?:CB09BFFF>??FF?6(:8:DDB(((.-:>DDF:2).8<E(:00:44),)
@M00200:205:000000000-AKKM3:1:1101:14165:2793 2:N:0:1
TACTGGGGTATCTAATCCTGTTTGCTCCCCACGCTTTCGTGCATGAGCGTCAGTGTTGGCCCAGAAGGCTGCCTTCGCCATCGGTGTTCCTCCAGATCTCTACGCATTTCACCGCTACACCTGGAATTCCACCTTCCTCTGCCACACTCCAGCAAAGTAGTTTCGAGCGCAGTTCCCAAGTTAAGCCCGGGGCTTTCACACTCGACTTGCTCCGCCGCCTGCGCACACTTTAAGCCCAGTAGTCTCAAGTT
+
CCCCCGGGGGGGGGGGGGGGGGGGGGGGGGGGGGGGGGGGGGGAFGGFGGGGGFGGGGGGEGCGFGGGGGGGGGGGGGGGGGGGEGGGGGGGGFGGFGDFFGGFECCFCEFGGGGDGGGFGGGGGFGDGGGGFGGFGFGEFFFFGFDDFFFFFFG6DDFDDF>FAFGGFGD9@EF9DFFFG7E+?9<??GDEFGGC+8=EFFDBDAF==484)5CE>DDF306>6=5**;3<C4)6E60/4:AF))6))).
@M00200:205:000000000-AKKM3:1:1101:23987:2812 2:N:0:1
TACTAGGGTATCTAATCCCGTTTACTACCCTAGCTGTCGCGTCTGAGTGTCAGAAACAGACCAGAAGATCGCCTTCGCCACTGGTGTTCCTCCCGATATCTACGCATTTCACCACTACACCGGGAATTCCATCTTCCTCTTCTGCTCTCTAGCCCGGTAGTATTAGACGACCTCTCCCAGTTGAGCCGGGAGATTTCACGCCTAACTTACCAAGCCACCTGCACGCGCTTTAAACCCAGTAGTCTCCAGAC
+
CCCCCGGGGGGGGGGGGGGGGGGGGGGFGGGGGGGGGGGGGGGGGGGGGGGGGGGGGGGGGGGGGGGGGGGGGGGGFFGGGGGGGGGGGGGGGGGGGGGGGFGGDGGGGGGGCGGFGFFGFGGGG7EFGGFGGGGGGFG7DDFFGFGFGFGFGFGFEGGEFGFGEFFFDGFFFFFFFFGFFFFFAGGFDCCD>FCC4A<4BFFDEDFE=6@C==BC2CF=EFB?=E>D)/(;?EE@C((6)99CC?8)63(
@M00200:205:000000000-AKKM3:1:1101:18580:2817 2:N:0:1
TACACGGGTATCTAATCCTGTTTGCTCCCCACGCTTTCGAGCCTCAGCGTCAGTAATGAGCCAGTGTGTCGCCTTCGCCACTGGTGTTCTTCCGAATATCTACGAATTTCACCTCTACACTCGGAGTTCCACACACCTCTCTCATACTCAAGACACACAGTATCAAAGGCAATTCCGAGGTTGAGCCCCGGGATTTCACCCCTGACTTAAATGTCCGCCTACGCTCCCTTTAAACCCAATCGTCTCA
+
CCCCCGGGGGGGGGGGGGGGGGGGGGGGGGGGGGGGGGGGGGGGGGGGGGGGGGGGGGGGGGGFGGGGGGGGGGGGGGGGGGGGGGFGGGFFDFGGGGGGGGGGGGGGGGGGGGGFGGGGGGGGEGGGGGFGGGGEGFFDFGGFGFGBFFGGGGGF*CD?=D>FCFGCFFF=5DFFFFC>FFFG?,:9AG>BBE6>CEGFDFF=))8>AEFCEAF72CBD@(()0=:CCC@CEFF(=2(((/3613C
@M00200:205:000000000-AKKM3:1:1101:9980:2822 2:N:0:1
TACCGGGGTATCTAATCCTGTTCGCTCCCCACGCTTTCGCTCCTCAGCGTCAGGTACGGCCCAGAGACCCGCCTTCGCCACCGGTGTTCCTCCTGATATCTGCGCATTTCACCGCTACACCAGGAATTCCAGTCTCCTCTACCTACCTCAAGCCTGCCCGTATCAACTGCACACCCGGAGTTAAGCCCCGGACTTTCCCAGCAGCCGCGACAGCCCGCCTCCGATCTCTTTAAACCCATTCGTCACAAGAC
+
CCCCCGGGGGGGGGGGGGGGGGFFEGGGGGGGGGGGGGE@FFGFGC8FFFGGG8FF,:@+@FFG8AF<FGGGGEGGGGGGG,FFF+?FGFFFFGFGGGGGGGGGGEEFGGFGGGGFGG?8BFGGGGGGGGG9+6+8=+@DDGGFEFGBDDFF9DD0;F6?E>);*+:CFF5)<@BFF5/36,++4<CF?DEDFECC:3?7)/53(,((32>02(;;9DF?2(3.(2)2*2)4:422;((-)-.8014)4((
@M00200:205:000000000-AKKM3:1:1101:17489:2823 2:N:0:1
TACGAGGGTATCTAATCCTGTTCGCTCCCCTAGCTTTCGCGTCTCAGCGTCAGGAATGGCCCAGCGAGCCGCCTTCGCTACTGGTGTTCCTCCCGATATCTGCGCATTTCACCGCTACACCGGGAATTCCACTCGCCTCTACCATCCTCTAGCCTGGCAGTATCCACCGCACGCCCGGGGTTGAGCCCCGGGGTTTCACGGCAGACTTACCAAACCGCCTACACGCTCTTTAAAACCAATAGTCTCAAGA
+
CCCCCGGGGGGGGGGGGGGGGGGGGGGGGGFGGGGGGGGGGGGGGGGGGGGGGGGGGGGGGGGGGGGGGGGGGGGGGGGGGGGGGGGGGGGGGGGEGGGGGGGGGGGDFGFGGGGEGGFGGGEGGGFGGGFFFGGGGFGFFGGFGFGFGFGFGGGFFGGBFG@CECGGFGFF>2AEDDC>FCC4)>CFBGEFE:5:FEF?FFFF?FFAABFFF0;C9GEFFFFF?C)1/:4<D>24;:1)89>B69A6.-
@M00200:205:000000000-AKKM3:1:1101:16698:2826 2:N:0:1
TACTCGGGTATCTAATCCTGTTTGCTCCCCACGCTTTCGTGCATGAGCGTCAGTGTTGGCCCAGAAGGCTGCCTTCGCCATCGGTGTTCCTCCAGATCTCTACGCATTTCACTGCTCCACTGTGAATTCCAGACTCCTCTTCAGCCCTCGAGCACGGCAGTATCGGATGCCATTCCGGAGTTGAGCTCCGGGCTTTCACATCTGACTTACCGTGCAGCCTACGCACCCTTTATACCCAGTAGTCTCAAGAC
+
CCCCCGEFGGFFFGGGGGGGGGFGGGAFGGGGGGGGGGGGGGGGGGGGGGGDGGGGGG?EFGGGCGFGGGGGGGGGGGGGGGGGFEFGGGFGDEFFGGGGGFEFGGEGGGGGGGG9?FGGGGFG,@DDC=DGFFFGGFGE?ECDFFGDFEGGGGGDFGGFDCEFFF6=5?FDFDFFFF6@F6B9*3,00?EF>C755*=A/>46*:;*/:;2)/B**;?:=B?FFGFG*8346)19:3(.)1.)6<<3)7,
@M00200:205:000000000-AKKM3:1:1101:18853:2844 2:N:0:1
TACCGGGGTATCTAATCCCGTTTGCTCCCCTGGCTTTCGCTCATCAGCGTCAATGCCGGTCCAGGATGCCGCCTTCGCCACCGGTATTCCTCCAGATATCTACGCATTTCACCGCTACACCTGGAATTCTGCATCCCTCTCCCGGATTCAAGCCATCCAGTATCGGATGCAGTTCCCAGGTTGAGCCTGGGGATTTCACATCCGACTTAGTTGGCCGCCTACGAGCCCTTTAAACACAATAGTCTCA
+
CCCCCGGGGGGGGGGGGGGGFGGGGGGGGGGGGGGGGGGGGGGGGGGGGGGGGGGGGGDGGGGGGGGGFGGGGGGGGGCEFGGGGGDGGGGGGGGGGGFFGEFGGGGDGDGGGGGFGGGFGFGGFGFGGGGFGCF8EBDDFDGFEFG=GFGG?FGFFGGFG?CFDFGEEG5=AEFBFFFAD@5DCFGFAFGBFC67FFEC?=B?9=9=CC57CFGF2>):21,:;:;C29=49477=;<ABA:A<29
@M00200:205:000000000-AKKM3:1:1101:11893:2846 2:N:0:1
TACTGGGGTATCTAATCCTGTTTGCTCCCCACGCTTTCGCGTCTCAGCGTCAGTACCGTCCCAGAGTGCTGCCTTCGCCATAGGTGTTCTTCCTGATATCTGCGCATTTCACCGCTACACCAGGAATTCCACACTCCTCTTCCGGACTCTAGCCAGACGGTTTCCATCGACGTCTCGAGGTTGAGCCTCGAGTTTTCACAACGGACCTGTCTGGCCGCCTACACGCTCTTTCTACCCAATTGTCTCA
+
CCCCCGGGGGGGGGGGGGGGGGGGGGGGGGFFGGGGGGGGGGGGGGGGGGGGGGGGGGGGGGGGGGGGGGGGGGGGGGGGGGGGGGGGGGGGGGGFGGFGGGGGGGGGGGGGGGGFGGGFGEFGGGGGGFFGGGGGFBGFFGGFG>GAGFGGFFGFFGD5@D5FFDFF?GFF*>FFFF>EGGG5@EF5AGD59?,D9*=EEFFFAFF2=@E<?DGGBCA<6=;58C:55*.)7767;)/,).).)6<
@M00200:205:000000000-AKKM3:1:1101:13033:2889 2:N:0:1
TACTAGGGTATCTAATCCCGTTTGCTCCCCTAGCTTTCGCGCCTCAGCGTCAAGAACAGGCCAGGTAGTCGCCTTCGCCACTGGTGTTCCTCCCGATATCTACGCATATCACCACTACACCGGGAATTCTATTCTCCTCTGCCTCCCTCAAGTACGCCAGTATCCAAGGACCTCTCACAGTTGAGCCGGGAGCTTTCACCCTAGACTTAACAGACCGCCTGCACTCCCTTTAAACCCAATAGCATCAAGA
+
CCCCCGGGGGGGGGGGGGCGGGGG<ECFGGGD@EGGGGGCGGEG>FGGGGGGG?<FGGGFC:FGFEEFFGGGGGGGGG@FFGGF9FGGGCGGCFFGGGGGGGCGGGG:=FGGGGGFGGGGEECCGEGGGFDDFFCGFFFFBE86F5C=DF8D3+655BDEGG7ED7FEFGF5?5CF8B7FG7=+@EFA>*:9/CFF4EGE42<D>=498E@EE2C:@<586((0)>AG<:EEFFE(=7;();).))/7)7
@M00200:205:000000000-AKKM3:1:1101:22894:2899 2:N:0:1
TACACGGGTATCTAATCCTGTTCGCTACCCACGCTTTCGCTTCTCAGCGTCAGTTACTGCCCAGAGACCCGCCTTCGCCACCGGTGTTCCTCCTGATATCTGCGCATTTCACCGCTACACCAGGAATTCCAGTCTCCCCTGCAGTACTCAAGTCTGCCCGTATCGCCTGCAAGCTCACAGTTGAGCTGTGAGTTTTCACAGACGACGCGACAAACCGCCTACAAGCTCTTTAAACCCAGTAGTCTCAAGAC
+
CCCCCGGGGGGGGGGGGGGGGGGGGGGGGGGGDGGGGGGGGGGGGGGGGGGGGGGGGGEGGGGGGGGGGGDGGGGGGGGGGGGGGGGGGGGGGGGGGGGGGGGGGGGGGGGGGGGFGGFGGFFCFGGGGGGFGGGGGFEDFGGDGFGEGFGGGFCDBFDEGGFGFFGD5DFCFD5?AFFBBCFGAEFFFGGF>:ADFFFEFBB2=:A(55@;F@>E13>@@=;43;/;:*67CC<:*41,646-)66)42(
@M00200:205:000000000-AKKM3:1:1101:11336:2904 2:N:0:1
TACGAGGGTATCTAATCCTGTTTGCTCCCCACGCTTTCGCGCCTCAGCGTCAGGCCCGGACCAGAGAGCCGCTTTCGCCACCGGTGTTCCACCCAATATCTACGAATTTCACCTCTACACTGGGTATTCCACCCTCCCCTTCCGGCCTCCAGCCCTGGTGTTTCGGCCGCACCTCCGGGGTTGAGCCCCGGGCTTTCACAAGCCGACTGCCAGGGCCGCCTACGCGCCCTTCAAACCCAGTAGTCCCA
+
CCCCCGGGGGGGGGGGGGGGGGGGGGGGGGGGGGGGGGGGGGGGGGGGGGGGGGGGGGGGGGGGGGGGGGGGEGGGGGGGGGEGGDEGGGGGGGGGGG8FGGGGGGGGGGGGGGGFGGDFGGGGGGGGGGGGGGDDG>EDFGFBGFGFGFGGFGDFFFFCGDFFAEGGFGFFFFFFBFGAFGGGFFGFF5CDDGCGFEGEEFFFF9>6;0?::?8=?D59:(4>>8BGG3:(5)6<82<:24<A9),2
@M00200:205:000000000-AKKM3:1:1101:18140:2908 2:N:0:1
TACAAGGGTATCTAATCCTGTTTGCTCCCCACGCTTTCGCGCCTCAGCGTCAGTACCGGTCCAGTGAGCCGCCTTCGCCACTGGTGTTCCTCCCGATATCTACGCATTTCACCACTACACCGGGAATTCCACTGCCCTCTCCATGCCTCCAGTCCGAGTGTCTACCGCGACCTCCCCGCGATGAACGCGGCGCTTTCACACGGCACATCCCAGACCACCTACCCACGCTTTAAACCCAATAGTCTCAAGCC
+
CCCCCGFFFGCFGGFGGGGGGGGGGGGGGGEGGG>EFGGGGGGDGGGGEGEEEGFGGGECGCF@FEFBFGEGGDCFFFGGGGC8FFEGFGGFGGECFCEGGGGFGGG>ECAFGGGFGGGGGGGGGGCFECDF?CCFGFG=FGADFFG9DFF=DCG5>6=9<F*C7CGGDEB)*5;BA>DDCCC+8>E>6C*2>C=CF77).79>;>?2,(,)).;F<5<222(74C5C*1(.<).(C?1(2462)-6422(
@M00200:205:000000000-AKKM3:1:1101:20721:2911 2:N:0:1
TACGCGGGTATCTAATCCCGTTTACTACCCTAGCTTTCGCGCCTCAGCGTCAGTGTCAGCCCAGCAACCCGCCTTGGCCGCAGGTGTTCCTCTCGATATCTACGCATTTCACCGCTACACCGAGACTTACAGTTGCCCCTTCTGCACTCTAGCCCCGCAGTATCGGCTGACCTTTCCGAGTTAAGCCCGGAGATTTCACAGTCGACTTGCGGTGGCCGCCTACGCGCCCTTTACGCCAAATAGTCTCA
+
CCCCCEEGGEGGGAGGCEEFCEFGFFGDFEFF<CAEFGCGGBFEFFGCCBEGECEFFFEFFDD@FGGFBE7CEFEF8E,@>FFEEFFG?,95FFGF,4+,,9FFDEFCFCFCBC6*=@DGCGDGG+3,,3@A@@=9@6D=F,2==@D688D?DC+9@:5*4+@FAACG>5A6A*9=A445<*+++58)?G5;>:+3162).77131?044(,63:*(1.9<?:)(/7)5)3):422*,(.4))))).6
@M00200:205:000000000-AKKM3:1:1101:16017:2938 2:N:0:1
TACAGGGGTATCTAATCCCGTTCGCTCCCCTAGCTTTCGCGCCTCAGCGTCAGTGTCAGCCCAGCAACCCGCCTTCGCCGCAGGTGTTCCTCTCGATATCTACGCATTTCACCGCTACACCGAGAATTCCAGTTGCCCCTTCTGCACTCTAGCCCCGCAGTATCGGCTGACCTTTCCGGGTTAAGCCCGGAGATTTCACAGTCGACTTGCGGTGGCCGCCTACGCGCCCTTTAAACCCAGTAGTCTCA
+
CCCCCFGGGGGGGGGGGGGGGGGGGGGGGGGGGGGGGGGGGGGGGGGGGGGGGGGGGGGGGGGGGGGGGGGGGGGGGGGGGGGGFGDEAGDDFGGGGGGGGGGGGGGGGGGGFGGDGGGGGGGGCEGGGGGGGGGGGFG>FEEFGFGFGFFDA@FFAEGFEGEG=5;FDGFFCEFFFADBFGGGFG6F>?EFEGGGFFGC)7;;;9<@)9:><;CF(1046(8D;CEGGD()-54)08?:>AA<AAA>
@M00200:205:000000000-AKKM3:1:1101:17820:2939 2:N:0:1
TACTAGGGTATCTAATCCTGTTTGCTCCCCACGCTTTCGCGCCTCAGCGTCAGTAACGTCCCAGCGAGCTGCCTTCGCTATTGGTGTTCCTCCTGATATCTGCGCATTCCACCGCTACACCAGGAATTCCACTCGCCTCTTCCGTACTCTAGCCCGACAGTATCCACTGGCATTCCAGGGTTGAGCCCTGGACTTTCACAGCAGACTTATCGGGCCGCCTACGCGCTCTTTACACCCAATAGTCTCA
+
CCCCCGGGGGGGGGGGGGGGGGGGGGGGGGGGGGGGGGGGGGGGGGGGGGGGGGEGGGGGGGGGGGGGGGGGGGGGGGEGGFGGGGGGGGGGGGGGGGGGGGGGDDGGFGGGGGGFCGGGGGCEGGGGGGGGGGGGGFGFFGFEGFGFGFDGGCFDEGD*620CCFF7C:6C5@FFFF69FCGGFGC>FCGFFGGFF<F<6B=@=B=CFCEF2=EG@GE@DFFBBG>DCFFFF9>4?<((425)6<-
@M00200:205:000000000-AKKM3:1:1101:19936:2953 2:N:0:1
TACGAGGGTATCTAATCCTGTTCGCTCCCCACACTTTCGCTCCTCAGCGTCAGGTCATTCCCAGAGAACCGCCTTCGCCACCGGTGTTCCTCCCGATATCTGCGCATTTCACCGCTACACCGGGAATTCCACTCGCCTCTTCCGGACTCTAGTCCGGCAGTATCGACCGGCATCCCAGGGTTGAGCCCTGGACTTTCACAGCCGACTTACCGGACCGCCTACACGCCCTTTATACCCAATAGTCTCA
+
CCCCCGGGGGGGGGGGGGGGGGGGGGGGGGGGGGGGGGGGGGGGGGGGGGGGGGGGGGGGGGGGGGGGFGGGDGGFCGGGGGGGGGGGGGGGGGGGGGGGGGGGGGGGGGGGGGGFGGGGGGGEGGG?FGFGGGGGGEG<9DF>GEG5FFFGGFGFEGGFGFCGDFGGDCEFFFFFFFFFFFDFFGGFFGGFFGG=FFGEF?DB>9BDCE2:6;GE9DE0::0)1:)1)259ABF>8)-(3464)6<
@M00200:205:000000000-AKKM3:1:1101:18865:2953 2:N:0:1
TACGAGGGTATCTAATCCTGTTTGCTCCCCACGCTTTCGTGCATGAGCGTCAGTGTTGGCCCAGAAGGCTGCCTTCGCCATCGGTGTTCCTCCACATCTCTACGCATTTCACCGCTACACGTGGAATTCCACCTTCCTCTGCCACACTCGAGCCACGTAGTTTCGAGCGCAATTCCCAAGTTAAGCTCGGGGATTTCACACTCGACTTGCGCGGCCACCTGCGCACACTTTAAACCCAATAGTCTCAAGAC
+
CCCCCGGGGGGGGGGGGGGGGGGGGGGGGGGGGGGGGGGGGGGGGGGGGGGGGGGGGGGGGGGGGGGGGGGGGGGGGGGGGGGGGGGGGGGGGGGGGGGGGGGGGGGGGGGGGGGFGGGGGGGGGGGFGGGGGGGGGFGFFGGFGFGFGFGCGGGFFF6?EGEGFFGGFGFBFFFFFFGFGGGGFGCFFGGFFCECFFGFFD9222=D3C(9@BGG>FF131(>6C@G77<A26<:E:,8824<)6<22<(
@M00200:205:000000000-AKKM3:1:1101:13210:2955 2:N:0:1
TACGGGGGTATCTAATCCCGTTTGCTCCCTACGCTTTCGCGTCTCAGCGTCAGGACAGGCCCAGTCACCCGCTTTCGCCACAGGCGTTCCCTTAGATATCTACGCATTTCACCGCTCCACCTAAGGTTCCAGTGACCTCTACCTGCCTCAAGAATGACAGTATACCGAGCAATTCCCGGGTTGAGCCCGGGGATTTCACAAGGTACTTGCCACTCCGCCTACACGCACTTTAAACCCAATAGTCTCAAGA
+
CCCCCGGGGGGGGGGGGG8FGGGGGGGGGGFGGGGGGGGGG@FGGGGGGGGGGFGGGGGGGGGGGGGFFGGG7FFGGGGGGGGFDGGGG8EFFGCFGGGGGGGGGGGGGGGGGGGF>FGGGGGGGGFFGGGGDDGGFCFEFFGFFFFEGFGGGC81ADFFGGFGF+9C@EE@>@F+3@CBFGGGFGC??DG>EGGGFCG3;00/?EECEF447=GF(:5<<@8;1:DGDFA<<BFFE?(4:<AA2)-4)4
@M00200:205:000000000-AKKM3:1:1101:24087:2966 2:N:0:1
TACGCGGGTATCTAATCCTGTTTGCTCCCCACGCTTTCGCACCTCAGTGTCAGTATCAGTCCAGGTGGTCGCCTTCGCCGCTGGTGTTCCTCCCGATATCTGCGCATTTCACCGCTACACCGGGAATTCCACACTCCCCTACTGGACTCTAGCCACAGCAGTATCGGGTGGCGTCCCCAGGTTGAGCCTGGGGGTCTCACACCCGACTTACTGAGCCGCCTACGAGCTCCTTAAACCATATAGTCTCACG
+
CCCCCGGGEGGGGGGGGGGGGGGGGGGGGGGGGGGGGGGGCGGFFGGEGGGGGGGGGGGGGGGGGFGDGGGGGDGGGGGGGGGDF?CCGGGGGGGDFGGGGGGGGG@FFFGGGGGFGGGGGGGCFEGFGGGCFEFFCFGDFGGFCFGEFFGGFFGFFGFFGFF@ABD:AEBDE>4A8AC)=<C<;CFA6CEFEDE*29CEE8;>;:>>0>><A4<6(7)-1-4>B*07C*,4)-<78().-).:>.-))(
@M00200:205:000000000-AKKM3:1:1101:17895:2975 2:N:0:1
TACTGGGGTATCTAATCCCGTTTGCTCCCCACGCTGTCGCGCCTCAGCGTCAGCAACGGCCCAGCACACCGCCTTCGCCACCGGTGTTCTTCCGGATCTCTACGCATTCCACCGCTACACCCGGAATTCCATGTGCCTCTACCGTGCTCCAGTCTTCCAGTTCGCACGGCCGACTCAGGGTTGAGCCCTGAGCTTTCAACGCACGCTTGAAAAACCGCCTACGCTCCCTTTACACCCAATAGTCTCAAGA
+
CCCCCGGGGGGGGGGGGGGGGGGGGGGGGGGGGGGGGGGGDGGGGGGGGGGGDGGGGGGGGGGGGGGGGGGGGGGGGGGGGGGGGGGGGGGGGGC>E7FGGGFFGGGGGGGGGGGFGGGGGGGGGEDFGGDGFFDGGFGEFFGFGFGDGFGGGGGFAFFFGGEDB?CGFGA=E@BEFFGFGGGG;CGFF<FAFGGFF5+7;@@990((((.)68>E>GFF?<:3-1@C2*:4<<AFGBF7?>44)-4).8
@M00200:205:000000000-AKKM3:1:1101:17379:2990 2:N:0:1
TACCCGGGTATCTAATCCCGTTTGCTCCCCTGGCTTTCGCTCCTCAGCGTCAATACCGGTCCAGGATGCCGCCTTCGCCACCGGTGTTCCTCCAGATATCTACGCATTTCACCGCTACACCTGGAATTCCGCATCCCTCTCCCGGCTCCAAGCCATCCAGTATCAGACGCAGTTCCGCAGTTACGCCGAGGGATTTCACGTCCGACTTCGTTGGCCGCCTACGAGCCCTTTACACCCAATACTCTCCAGAC
+
BBCCCE:FFCGGGFC@<CE6CE@@FACFGEEFFFGFGGGGGGECGF,@@BFGECFGFEC@C:CEGG,@EFGEDFEGGGGCFGGGCFEE9,9,A<<FB<=FAFGG7CGGGGFGG>8?CFGGGGG,B>EFCC?CDC=FEFCD*@EBG*=8DBF=EDF5D?6CGD@F7@7<3:9=0*4+*03@1,++*44*)2554:6;CCG65;(((.(()//(/(3+()7:0(()3?>C5*.<24-,:((()).4.)(.2)(
@M00200:205:000000000-AKKM3:1:1101:17715:3023 2:N:0:1
TACTGGGGTATCTAATCCGGTTCGCTCCCCACGCTTTCGTGCCTTAGCGTCAGAAACAGCCCAGAAAGCCGCCTTCGCCACTGGTGTTCCTCCCGATATCTACGCATTTCACCACTACACCGGGAATTCCGCTTTCCTCTGCTGCCCTCAAGCCCGGTAGTTTCCTCTGACATCTCCCAGTTAAGCCCAGAGATTTCACCAAGGACTTACCAGGCCGCCTACGCCCCCTTTCACCCCAATAGTACAAAGA
+
CCCCCGGGGGGGGGGGGGGGGGDGGGGGGGCBEGGGGGG<FCFG9FGFGGGGGGGFGGG8FGGGGGGGCFGGGGGGGGGGGGGGGGGGGGGGGGEGGGGGGFGGGGGGGGGGG?FBDFGGCCC7FGGFGGFGGCFGGFGFFGG?D?FEGFGAFGG*5+3?ACEGA6C<9<=*+1+4;;5A:F7@8DE***4?*=CFFEF*7-7>((30486935CG(1=(8;(8(:;D5;4))).4::1(.)-))-),(4
@M00200:205:000000000-AKKM3:1:1101:7899:3036 2:N:0:1
TACTGGGGTATCTAATCCTGTTTGCTCCCCACGCTGTCGCGCCTCAGTGTCGGCTATTGAGTCCTTGCGGACTCACCGCCCAGCAGACCGCCTTCGCCACTGGTGTTCTTCCGGATCTCTACGCATTCCACCGCTCCACCCGGAATTCCATCTGCCTCTACGGTGCCCAAGCAACACAGTTGCCACGGCCGATCTGGAGTTGAGCCCCAGACTTTCACCACAGCCTTCTTTCGCCACCTACGCCCCCTCTT
+
CCCCCGGGGGGGGGGGGGGGGGFGGGGGGGGGGGGGGGGGGGGGGGGGFGGGGGGGGGGGGGGGGGGGGGGGEGGGGGGGGC<FF<F8FEGGG>FGGGGGGGGGDFGFGGGG7CGDG9E9EDFGGGGFGEGGGGG8EFC5BE+<1?D7;ECFFGGFFC6*5<AF5>CGF8*0;<FFF4/;@,C:AFEDEGCD)1;+8)*68<..4(,3831=)1<@EGA<7/,78*72:*.6?1:(*,<??F6(2(-4(4)
@M00200:205:000000000-AKKM3:1:1101:13977:3038 2:N:0:1
TACAGGGGTATCTAATCCTGTTTGCTCCCCTAGCTTTCGCGCCTCAGCGTCAGTACTGGTCCAGGAAGCCGCCTTCGCCACTGGTGTTCCTCCCGATATCTACGCATTTCACCGCTACACCGGGAATTCCACTTCCCTCTCCCAGACTCTAGCCGGGCAGTATAAGATGCCATTCCACGGTTAAGCCGTGGGATTTCACATCAAACTTACCCGACCGCCTACGCGCCCTTTAAACCCAATAGTCTCA
+
CCCCCGGGGGGGGGGGGGGGGGGGGGGGGGGGGGGGGGGGGGGGGGGGGGGGGGGGGGGGGGGGGGGGGGGGGGGGGGFGGGGGGGGGGGGGFGGGGGGGGGGGGGGGGGGGGGGFGGGGGGGGGGGGGGGGFFGGGFFFFGGFGFGBFFGGGGGFFDGFGGEGEFGGFGFFFFFFFFGFGGGGFGGFFGGFFD7C9EFEFFFFEFE=EFFEBFGG;GFF;@?A9EDG9<7AFFFFC:3(.<<A44<
@M00200:205:000000000-AKKM3:1:1101:19076:3046 2:N:0:1
TACAGGGGTATCTAATCCCGTTTGCTCCCCTGGCTTTCGCGCCTCAGCGTCAGTTTCGGTCCAGAATGCCGCCTTCGCCACCGGTGTTCCTCCAGATATCTACGCATTTCACCGCTACACCTGGAATTCCACATTCCTCTCCCGAACTCCAGCCTTGTAGTATCAGACGCAGTTCCCAGGTTAAGCCTGGGGATTTCACGTCTGACTGACAAGGCCGCCTACGCGCCCTTTACACCCAATAGTCTCAAGC
+
CCCCCGGGGGGGGGGGGGGGGGGGGGGGGGGGGGGGGGGGGGGGGGGGGGGGGGGGGGGGGGGGGGGGGGGGGGGGGGGGGGGGGGGGGGGGGGGGGGGFGFGGGGGGGGGGGGGFGGGGGGGGGGGGGGGGGGGFGFFFF,ABG5CDGDF+@FGFFGGFGGFGDDDFDDFFFEAFFFGFGCFGFGGFFGGF>CFFFEF>BDBFCC;EFFFF2BGGFG>;;=?A(:>DDG@34?8@C?B?06:<AAA2))
@M00200:205:000000000-AKKM3:1:1101:12949:3046 2:N:0:1
TACAAGGGTATCTAATCCCGTTTGCTCCCCTAGCTTTCGCGCCTCAGCGTCAGTATTGGGCCAGATGAGCGCTTTCGCCACCGGTGTTCCTCCTGATATCTACGCATTTCACCGCTACACCAGGAATTCCCTCATCCTCTCCCATACTCTAGTCCGGCAGTTTGAGATGCAGGTCCTCGGGTGAGCCGAGGGATTTCACATCTCACTTGCCGAACCGCCTACACGCCCTTTAAACCCAATAGTCTCA
+
CCCCCGGGGGGGGFGGGGGGFGGGGGGGGGGGGGGGGGGGGGGGGFGGGGGGGGGGGGDFGGGGFFGGGGGGGCGFGGGEGEFGFFCGGGGGGFDFGGFGGGGGGGGGCGGGGGGFGGGGF8FGGGGGGGGGGGGGGFGFFCGFG5DEGFG?EF9ABDDDFGEGC?FFFDFEFCFF?ADDG,9C>CGFFDEDBG6*1/:ECECC<C=;BCE>@>G=@G3<<:;F@GFG/;3>6>A(;8:?7>A).)<
@M00200:205:000000000-AKKM3:1:1101:11437:3057 2:N:0:1
TACTGGGGTATCTAATCCTGTTTGCTCCCCTAGCTTTCGTGCCTCAGCGTCAGGAGTTGTCCAGGGACTCGCCTTCGCCACTGGTCTTCCTCTCGATATCTACGCATTTCACTGCTACACCGAGAATTCCAGTCTCCCCTCCGACCCTCGAGCCGGATAGTATCCCATGCCATTTCCGAGTTGATCCCGGCGATTTCACATCAGACTTACCCCACAACCTACGCCCCCTCTGCACACGGTATTCTCACGCC
+
-8ACCCFG+C,C@FGCGGF<6;,;;,6;F@FFEFGF<,BF@EGFGFGFEEGDFGGGFCAFGAFGC,CFC<DG>C:F7F@CFGG?C,,,:E;F98FC,A6ADDBFEE,,,C;FE;C+,B9,,@CCC+DDFGGA=DFE2;=8*=@>1<+)=:8C+==0<++*7+0+**6,;8?*<*5CC595@:+++72@*******/=E74>;=:*00*18(6/-:*595(;=()(3.2)*())).)4((((().)65)(((
@M00200:205:000000000-AKKM3:1:1101:19038:3065 2:N:0:1
TACGGGGGTATCTAATCCCGTTTGCTCCCCTGGCTTTCGCGCCTCAGCGTCAATGCCGGTCCAGGATGCCGCCTTCGCCACCGGTGTTCCTCCAGATATCTACGCATTTCACCGCTACACCTGGAATTCCGCATCCCTCTCCCGGATTCAAGCCACCCAGTATCAGACGCAGTTCCCCGGTTGAGCCGAGGGATTTCACGTCTGACTTAGGTGGCCGCCTACGCGCCCTTTCAACACAATAGTCTCAAGA
+
CCCCCGGGGGGGGGGGGGGGGGGGGGGGGGGGGGGGGGGGGGGGGGGGGGGGGGGGGGGGGGGGGGGGGGGGGGGGGGGGCGGGGGGGGGGGGGGGGGGGGGGGDGGGGGGGGGGBDFGFGGGGGGGGGGGGGGGFGFC@FEGDE>DAGFG9@CFFFGGFGGEGC69DB85:D?BFFADAF=DDAFGFFDGFA6A=1)1686@FFF26>D<42<FEFCBB:(4)(:>354?).:>);6,)65<4442282
@M00200:205:000000000-AKKM3:1:1101:14814:3071 2:N:0:1
TACTCGGGTATCTAATCCTGTTTGCTCCCCACGCTTTCGTGCATGAGCGTCAGTGTTATCCCAGGGGGCTGCCTTCGCCATCGGTATTCCTCCACATATCTATGCATTTCACTGCTACACGTGGAATTCTACCCACCTCTGACACACTCTAGCCGTGCAGTCACAACTGCAGTTCCCAGGTTAAGCCCGGGGATTTCACACCTGTCTTGCAGAACCGCCTGCGCACGCTTTAAGCCCAGTAGTTCAC
+
CCC8@FGGGGGGGGGGGGGGGGGGGGGGGGGGGGGGGGGGGGGG@FGGGGGGDFGFEE<B,,;F7F:B@FGEGGGGGGGGGGGGEFFGG;,A494AFGGGGG,@FFFFGGGGDFCFFGGG===++CD?FA,@DG+@+0A568EDGF6DD5,3>D00?GCDFGEGEF>,;@F8?DF@68+?FGFF;D,@>D>DA5CDF<A7)7>E*:AE;6**10>,5C;@DD=E>E5<*:())73;*(((1)1)).)
@M00200:205:000000000-AKKM3:1:1101:12689:3081 2:N:0:1
TACGAGGGTATCTAATCCCGTTCGCTCCCCTAGCTTTCGTGTCTCAGCGTCAGCGCACTCCCAGCAGTCTGTTTTCACCTTTGGCGTTCCAGATGATATCTACGCATTTCACCGCTCCACCATCTGTTCCGACTGCCCCTAAGTGGCTCAAGATAAGCAGTATACCGAGCAGTTCCACGGTTGAGCCGTGGGATTTCACAAGGTACTTACAAATCCGCCTACACACGCTTTAAACCCACTAGTCTCAAGA
+
CCCCCGGGGGGGGGGGGGGGGGGGGGGGGGGGGGGGGGEGGGGDGGGGGGGGGGGGGGGGGGGGGGGGGGGFGGGGGGGGGGGGGGGGGGGGGGGGGGGGGGGGGGGGFGGGGGGFGGGGDGGGFEFGGGGGGGGGG?FDFGGFGFCDDFGGG?FFFDFFGGFGCFDDECEFFFFFFFGECECDFGGEFGGFFFCF>AC<3=):A=EFFFEFE=C8><?925@)>C>C*22CCCA181((/7))..117=
@M00200:205:000000000-AKKM3:1:1101:21139:3084 2:N:0:1
TACGGGGGTATCTAATCCCGTTTGATCCCCTGGCTTTCGCGCCTCAGCGTCACAGGCACCCCAGACAGTCGCTTTCGCCACCGGCGTTCCTCCCGATATCTACGCATTTCACCGCTCCACCGGGAGTTCCACTGTCCCCTGATGCCGTCAAGCGCGGCCGTAGCTCCGGCTGTTCCTCGGTTGGGCCGAGGGATTTCACCGAAACCGCACCGCACCGCCTACGCGCCCTTTATACCCAATCGTTTCAAGA
+
CCCCCGGGGGGFGGGGGGGGGGGGFGGGGGGFFGGGGGGGGGGGGGGGGGGGGGGGGGGGGGGFGGGCFGCFGGGGDGEGGGEEGGGGGGGGGGGFFCEGGGGGGGG7EGGGGGGDGGGGEECC+:>CFGFGGFDGFAFFFG7ACFGAGAGG94C>?GGBCD?G3@FE3=52A8F;+@304/>3.;CE:DE>D**9?<F<1211749>9999;>GGFG>3,32>;E.7)*,-6<26A??0(4(.())6)-
@M00200:205:000000000-AKKM3:1:1101:19465:3085 2:N:0:1
TACTAGGGTATCTAATCCCGTTCGCTACCCTGGCTTTCGCGCCTCAGCGTCAAGAGAGGTCCAGTTGCGCGCTTTCGCCACCGGCGTTCCAGCCAATATCAACGCATTTCACCGCTCCACTGGCTGTTCCCGCAACCCCTACCCCCTTCGAGCCGATCAGTATCCAAAGCACTTTTCCGGTTGAGCCGAAAGATTTCACTCCAGACTTGATCGACCGCCTACGCGCCCTTTAAACCCAGTAGTCTCA
+
CCCCCGGGGGGGGGGGGGGGGGGGGGGGGGGGGGGGGGGGGGGGGGGGGGGGGFGGGGGGGGGGGGGGGGGGGGGGGGGGGGGGGGGGGGGGGGGGGGGFEEEC7EEEGGGGGGGEGGGGGGGGFG>DFCFGGGGGCAEDFCFFGBD<FFGFEGGFFGGFGGEGFFGGFCFFF=FBC?D>F57CFFGFEDEFFGDFA)<?ED@38=@?AE?C0(=/7DB?B?B@(*.9)24:>BA3>11(644:2<2
@M00200:205:000000000-AKKM3:1:1101:11060:3088 2:N:0:1
TACTAGGGTATCTAATCCTGTTCGCTCCCCACACTTTCGCTCCTCAGCGTCAGGTAATGCCCAGAGAACCGCCTTCGCCACCGGTGTTCCTCCTGATATCTGCGCATTTCACCGCTACACCAGGAATTCCGTTCTCCCCTGCATACCTCCAGTCTGCCCGTATCGAAAGCAAGCCAGGTGTTAAGCACCTGGTTTTCACTCCCGACGCGACAAACCGCCTACGAGCCCTTTAAACCCACAAGTCTCAAGA
+
CCCCCGGGGGGGGFGGGGGGGGGGGGGGGGGGEGGGGGGGGGGGFGGGGGGFGGGGGGGGGGGGGGGGGGGGGGGGGGGEEGGGGGGGFGGFGGGGGGGGGGGGGGGCFGGGGGDDGGGGGGGGGGGGGFFFFGGGFFGBFDF?FFFDFFG8FGGFFFGFEDDGFFFGFGF@FD?FFF?FF>@9@FGFACFAACDGFA@AB=9=ABBF295:>@FF;CE(((/>1E:F<9>2A<A7E?F(.(.-.)6A43
@M00200:205:000000000-AKKM3:1:1101:11406:3093 2:N:0:1
TACCAGGGTATCTAATCCCGTTTGCTACCCTAGCTTTCGCGCCTCAGCGTCAAGAACAGGCCAGGAAGTCGCCTTCGCCACTGGTGTTCCTCCCGATATCTACGCATTTCACCACTACACCGGGAATTCCACTTCCCTCTCCTGCCTTCGAGTCGAGCAGTATCGCGTGACCCTCCCCAGTTGAGCCGGGGGCTTTCACACGCGACTTGCACGACCGCCTGCGCGCTCTTTAAACCCAATAGTCTCA
+
CCCCCGGGGGGGGGGFGFGEGGFGGGGFGGGGGGGGGGGGGGGGGGGGGGGGGDGGGGGGGGGGGGGGGGGGGGGGGGGGGGGFFGGGGGGGGGDGGGGGGGGFGE7:;FFGGGGFGGGGGGGGG@BFGFGFFFGG8DGFFFGFGFGFGDGGG+@0:EDFG7*==DGGDGFFFFF>5555@7C<A@C>47*?BE=<F<FC;06(.36;AC34?FGG9DD6:14)45)19*564<<<D6<(56).4:5
@M00200:205:000000000-AKKM3:1:1101:8273:3095 2:N:0:1
TACAGGGGTATCTAATCCTGTTTGCTCCCCACGCTTTCGAGCCTCAGCGTCAGTAATGGACCAGTATGTCGCCTTCGCCACTGGTGTTCTTCCGAATATCTACGAATTTCACCTCTACACTCGGAGTTCCACATACCTCTTCCATACTCAAGATAGCCAGTATCAAAGGCAATTCCAAGGTTGAGCCCTGGGCTTTCACCTCTGACTAAACTATCCGCCTACGCTCCCTTTAAACCCAATAGTCTCA
+
CCCCCGGGGGGGGGGGGGGGGGGGGGGGGGGGGGGGGGGGGGGGGGGGGGGGGGGGGGGGGGGGGGGGGGGGGGGGG@FGGGGGGGGGGGGEFFGGGGGFDEEGCGGGDGGGGGGFGGGGGGGGGGGGGGGGGFGGFBFFFGGFGFGDDFFGCDDFFFGFGGFGFFGGF=D8B699?FFFGD6?DGGFFFC?DCCFBFG5C@@EFFFFFEFE65DDDG5588<44;@F;84CEEBBD293@=>50<?
@M00200:205:000000000-AKKM3:1:1101:17505:3112 2:N:0:1
TACAGGGGTATCTAATCCCGTTCGCTCCCCTGGCTTTCGCGCCTCAGCGTCAGCAGAGGTCCAGCGTGTCGCTTTCGCCACCGGCGTTCCTTCCGATCTCTACGCATTTCACCGCTCCACCGGAAGTTCCACACGCCCCTACCTCCCTCGAGGCCGGCGGTATCCGAGGCACTTCCACGGTTGGGCCGTGGGCTGTCACCCCGGAATCGCCTGCCCGCCTACGCGCCCTTTAAGCCCAATAGTCCCCAGA
+
CCCCCGGGGGGGGGGGGFGGGGGGGGGGGGGGGGGGGGGGGGGGGGGGGGGEGGGGGGGDGFGGGGGGGGGGGGFGGEEGGGGGGGGGGGGGFGGEFFFGGGGGGGGCFGFGGGGDGGGGGGGGGGFGFGDFFGGGGFGBFGGFGFGFGFG7EGGFFDGB5C2FEFGGFGFFFFFFFFGFFCCCEGGFFGEEFE*996+8099;((().46???CE:CE(4(1)(*.9)90<4A97><:())-6-)((4(
@M00200:205:000000000-AKKM3:1:1101:13834:3119 2:N:0:1
TACTGGGGTATCTAATCCTGTTTGCTCCCCACGCTTTCGCACCTCAGCGTCAATACCTGTCCAGCGAGTCGCCTTCGCCACTGGTGTTCTTCCGAATATCTACGAATTTCACCTCTACACTCGGAATTCCACTCGCCTCTCCCGGTCTCAAGCCAGGCAGTTTGACAGGCAGTTCCTCGGTTAAGCCGAGGGATTTCACCCGTCACTTGCCAGGCCGCCTACGCGCCCTTTAAACACAATAGTCTCA
+
@CCCCGGGGGGGGEFGGFGGGGGDFFGDGGGEGGFGGFGG@FEEFGGGEFGCFGGGGGGGGGGFGGFGGGGGG>FEGGGGGFCFECGGGGDGGGGGGGGGGFGGGGGGEADFGGFFGGEGDFG8FEGGGFDFGGCGG>GEFGGFGFDADFE?DFGFFFGD@F9DDCFG?8F86;C9+19>FGD?>E,*<<C>4E,*1*=@5=@22=*/>E=E32;C,9A1;103(=09)92:<2<)@4,<<24<29A
@M00200:205:000000000-AKKM3:1:1101:11111:3123 2:N:0:1
TACGCGGGTATCTAATCCGGTTTGCTACCCACGCTTTCGTGCCTCAGCGTCAAGAAAAGCCCAGCGGGCTGTCTTCACTTTTGGCGTTCCGATAGATCTCTACGCATTCCACCGCTCCACCTATCGTTCCGCCCGCCTCTACTTTCCTCAAGACCAGTAGTATGCCCTGCGGTTCCACGGTTGAGCCGTGGGATTTCACAAAGCACTTACTGGCCCGCCTACGCACCCTTTACACCCAGTAGTCTCAAGA
+
CCCC@GGGGGGGGGGGGGGGGGGGGGGGGGGGGGGGGGGGGGGGGGGGGGGG,CCFDFGC46EDA@BFGGGFGGGFAFE9F9FG@FFGG84:===FF,EGGG,FF>FE=FGDGGGFCGG<838=5@EGGGGG860@@DC)5A,+@B8=FFGFGDGF5,=@EGFF58*,*,/:9A?FF8DBFGDCACF)):78A6CFF?F3@F;@E8E;<9EEFFGG0)8(-:F>?CBG**49)-37E?:,-)6<<AFD7<
@M00200:205:000000000-AKKM3:1:1101:12526:3135 2:N:0:1
TACTCGGGTATCTAATCCCGTTTGCTCCCCTAGCTTTCGCGCCTCAGCGTCAGGTAAGGCCCAGAGATCCGCCTTCGCCACCGGTGTTCCTCCTGATATCTGCGCATTTCACCGCTACACCAGGAATTCCGATCTCCCCTACCTACCTCTAGTCGGGCAGTATCGGATGCAGTCCCGAGGTTGAGCCTCGGGATTTCACATCCGACGCGACAGACCGCCTACGAGCTCTTTAAACCCAATAGTACCAAGAC
+
CCCCCGGGGGGGGGGGGGGGGFEGGGGGGGGGGGGGGGGDGGGGGGGGGGGGGGFFEFGGGGGGGGGFGGGFGGGGFGGFGFEGGGGGGGGGGGGGFGGGGGGGGGGGGGGGGGGDCGGGGGGEGGGGGGGEDGFGGFGFFGGBFFGFGFCFDGGEFGGFGGFGFD>+04:CFFAAA>CBFEGGFGGFFGGF4?69CEG<8=B@FFFFF6@>B(=CFDB(-4:)2C0900))6A7(;<(4:B2))-6:.:(
@M00200:205:000000000-AKKM3:1:1101:19246:3146 2:N:0:1
TACAGGGGTATCTAATCCGGTTCGCTCCCCTAGCTTTCGCGCCTCAGCGTCAGGATTGGCCCAGCCATCCGCCTTCGCCACCGGCATTCCTAGCGATATCTGCGCATTTCACCGCTACACCGCTAGTTCTAATGGCCTCTACCATCCTCAAGTCAACGCAGTATCCGACGCAGTTCCACAGTTAAGCCGTGGGATTTCACGCCGGCCTTACGTAACCGCTTGCGCCCCCTTGATCCCAAATAGTCACA
+
CCCC@CFGGGGGGGGGGGGGGGGGGGGGGGGGGGGGGGGGGGGGGGGFGGGGGFFGCFFEFGGGGGGFGGGGGGGGGGGGGGGGEFGGGGGE;FGG?7CGGGGGGGGGGGGGGGGFGGGGGGE@FCGFGGGFDG?FGFGEFGGFFFFFG+@D=D@FF6+0:D=+;+@CBD>)*)3BFFGF>FGF+2DFDGGF):?C**=C;6@F(((6;)((,.*33);(((-.4*8975:(4<)-;)((...6))62
@M00200:205:000000000-AKKM3:1:1101:21280:3147 2:N:0:1
TACAAGGGTATCTAATCCCGTTTGCTCCCCTAGCTTTCGTGCATCAGCGTCAGAGAAGACCCAGTGAGCCGCTTTCGCCACGGGTGTTCCTCACGATATCAACGCATTTCACCGCTCCACCGTGAGTTCCGCTCACCTCTATCTTCCTCGAGCACGGTAGTTTTGGGCGCAGTTCCTCGGTTGAGCCGAGGGATTTCACACCCAACTTTCCGCGCCGCCTACGCACCCTTTAAACCCAGTAGTCTCAAGAC
+
CCCCCGGEGGGGGGGGGGGGGGGGGGGGGGGGGGGFGGGGGGGGGGGGGGGGGGGGCGDFGGGGGGGGGGGGGGGGGGEGGGFFGGGGGGGGGFFGFFEGGGGDGCGGGEFGF>EFGGGGGGGFGGGCFGEGDGGGFFGB+=EFEFGFGEGGCDDB5@+0@D97)?6FBCEFFEFAFADAEGGGF?FFECGEBFEFFFGCB22(3;8>?EAFD@EG>GE?BF1)-:>C1*844<21C1(84<>>A24-37(
@M00200:205:000000000-AKKM3:1:1101:9166:3164 2:N:0:1
TACGGGGGTATCTAATCCTGTTTGCTCCCCACGCTTTCGTGCATCAGTGTCAGTGATAGTTTCGTTAGCTGCCTTCGCGATCGGTGTTCTGTGACATATCTACGCATTTCACCGCTACATGTCACATTCCGCCAACGCCAACTATACTCAAGAACGACAGTATCAAAGGCAATTTAACAGTTAAGCTGCTAGCTTTCACCTCTGACTTATCATCCCACCTACGCACCCTTTAAACCCAATCGTCTCAAGA
+
CCCCCGGGGGGGGGGGGGGGGGGGGGGGGDGGGGGGGGGGGGGGGGGGGGGGGGGGFGGEGGGGGGGDGGGGGGGGGGGEGGGDGGGGGGGGFEEGGGGGGGGGGGGGGGGGGGGBCCGGDDECGGGGGFFDC>6@ED@>9FGFCFGEGFFFDFGEDGDBE+;7C+<7;,*5*9BF9BFFFGGD<9FFAGGFFCFGFFF.>BE@CE;8*8CEFCC8EGEFEB@D;E:D<*54).)(=1,((/(((()1.7
@M00200:205:000000000-AKKM3:1:1101:15539:3169 2:N:0:1
TACAGGGGTATCTAATCCTGTTTGCTCCCCACGCTTTCGTGCATGAGCGTCAGTGTTGGCCCAGGAGGCTGCCTTCGCCATTGGTGTTCCTCCACATCTCTACGCATTTCACCGCTACACGTGGAATTCCACCTTCCTCTGCCACACTCTAGCCACGTAGTTTCGAGCGCAATTCCCAAGTTAAGCCCGGGGATTTCACACTCGACTTGCGCGGCCACCTGCGCACACTTTAACCCCAATAGTCGCAAGA
+
CCCCCGGGGGGGGGGGGGGGGGGGGGGGGGGGGGGGGGGGGGGGGGGGGGGGGGGGGGGGGGGGGGGGGGGGGGGGGGGGGGGFGGGGGGGGGGGGGGGGGGGGGGGGGGGGGGGFGGGGGGGGGGFGGGGGGGGGFFFFFGGFGFGDGFGGGGGFFGFBEGFGFFGGFGD55DFFFFGFGGGGAA7FEDDDA9FCFEG?:@DFFBD?@CF@@FGGBDA;EF352CAC0;<AD24:EB?14<BB(1;BB0
@M00200:205:000000000-AKKM3:1:1101:11963:3176 2:N:0:1
TACTAGGGTATCTAATCCCGTTTGCTCCCCTAGCTTTCGCTCCTCAGCGTCAATGTCGGTCCAGGATGCCGCCTTCGCCACCGGTATTCCTCCAGATATCTACGCATTTCACCGCTACACCTGGAATTCTGCATCCCTCTCCCGAATTCAAGCCAACCAGTATCAGACGCAGTTCCTAGGTTGAGCCTAGGGATTTCACGTCTGACTTAGTTGGCCGCCTACGAGCCCTTTAAACCCAATAGTCTCA
+
CCCCCGGGGGGGGGGGGFGGGGGGGGGGGGGGGGGGGGGGGGGGGGGGGGGGGGGGGGGGGGGGGGGGGGGGGGGGGGGGGGGGGGGGGGGGGGGGGGFEGGGGGGGGGGGGGGGBGGGGGGGGGGGGGGGGGGGEFFGFFDGDGAGDGFGGGFGFFGGFGGEGEFGGFDEFDFFFFCDFGFFGFGGFFGGFFFGGFFGFF=DD4E;ACCECCBC:@DB?9>28@5:CFD;63;<6=?;85373?53
@M00200:205:000000000-AKKM3:1:1101:11659:3206 2:N:0:1
TACTAGGGTATCTAATCCTGTTTGCTCCCCACGCTTTCGTGCATGAGCGTCAGTGTTGGCCCAGAAGGCTGCCTTCGCCATCGGTGTTCCTCCACATCTCTACGCATTTCACCGCTACACGTGGAATTCCACCTTCCTCTGCCACACTCTAGCCACGTAGTTTCGAGCGCAATTCCCAAGTTAAGCCCGGGGATTTCACACTCGACTTGCGCGGCCACCTGCGCACACTTTAAACCCAGTAGTCTCAAGCC
+
CCCCCGGGGGGGGGGGGGGGGGGGGGGGGGGGGGGGGGGGGGGGGG@FGGGGGGGGGGGGGGGGGGGGGGGGGGGGGGGGGGGGGGGGGGGGGGGGGGGGGFGGGGGGFGGGGGGFGGGGGGGGGFFGGGGGGGGGFFGFFGGFCFGFGFGGGGGFFG8DED9DDFGGDGFFAEFFFAF5@FGCFCFFADGB9EF>FEF4@DF=DFA(*8@95=E=(2=;;16>4E5C5>E<648(C6(5)5:<4)).4)-
@M00200:205:000000000-AKKM3:1:1101:8237:3211 2:N:0:1
TACGGGGGTATCTAATCCTGTTTGCTCCCCACGCTGTCGCGCCTCAGCGTCAGGACTGGTCCAGCTGGCCGCCTTCGCCACGAGTGTTCTCCCCTATATCTACGCATTTCACCGCTACACAGGGAATTCCACCAGCCTCTCCCAGCCTCCAGTCGAGCAGTTTCGACCGCCCCACCACGGTTGAGCCGTGGGCTTTTACAGCCGACTTACCCGACCGCCTACGCCCACTTTATACCCCATAGTCACAAGA
+
CCCCCGGC@FCECFGGGFEEEEDCFFGGGGGGDGF@FDFGGGGGGGGGGGGGGGGGGGFGGGGGGFGG@FGGGGGGDGGGGGDGF=E@FDFGGGGFCGDGGGGFGGGGFGF@FEGFGGDGGGGGFG88F8CFGGGGD5,1*@DFGFGDGFGF,;CED>CFC7;F=FGEECD(?@DFFFG5</8<FGGDFD=>FCG<ACGE)5@>(3(424:?01C?(95((48)(*0700).6)6>+(4?:36))6-),.
@M00200:205:000000000-AKKM3:1:1101:25477:3214 2:N:0:1
TACTAGGGTATCTAATCCTGTTTGCTCCCCACGCTGTCGCGCCTCAGCGTCAGTACTGGCCCAGTCGACCGCCTTCGCCACCGGTGTTCTTCCGGATCTCTACGCATTCCACCGCTACACCCGGAATTCCATCGACCTCTACCAGACTCAAGCCTCCCAGTTCGCACGGCAGACTCGGAGTTAAGCCCCGAGCTTTCACCGCACGCTTGAAAAGCCGCCTACGCGCCCTTTAAACCCAATAGTCTCA
+
CCCCCGGGGGGGGGFGGGGGGGGGGGGGGGFGGGGGEGGGGGGGGGGGGGGGGGGGGGGGGGGGGGGGEGGGGGGGGGGGGGGGCEFDFFGGGGFGGGGGGGGFEGGGG9EGGGDDGGDFFGG8FCFDDFGCDGGEGEGFFGFFFFDDFFGGGGGFFGGFFGEG=DGG>EB9?2>FFE:BECGGFGFFFGEF>ECCFFGFFB99@>@;=D?<ABGGFGFFF?FB>EFG)254AFFBGF01>A4A)<A
@M00200:205:000000000-AKKM3:1:1101:23149:3228 2:N:0:1
TACAGGGGTATCTAATCCCGTTTGCTCCCCACGCTTTCGCGCCTCAGCGTCAGGAGATGCCCAGAGACCCGCCTTCGCCACCGGTGTTCCTCCCGATCTCTACACATTTCACCGCTACACCGGGAATTCCAGTCTCCTCTGCATCCCTCAAGAACGGCAGTATCGGCCGACGTTCCTCGGTTGAGCCGAGGGATTTCACGACCGACTTGCCATCCCGCCTACGCGCCCTTTAAGCCCAATAGTCTCA
+
CCCCCGGGGGGGGGGGGDGGGGGGGGGGGGGGGGGGGGGGGGGGGGFGGGGGGGGGGGGGGGGGGGGGGGGGGGGGGGGGGGGGGGGGGGGGGGGGDGGFCFFFFGGCGGGGGGGEGGGGGGEGGGGGGGGGGGGGGFFCFGGFGFFDGFGCEGGA>EGAFG@GFFGGF8?@F>FFFFCDFDGG8C6;DGDBFGGFFFG?FBFFF096A2:<B0AEFGFFFFBD>EFG<D0<>AF(;?017)-6::>
@M00200:205:000000000-AKKM3:1:1101:19949:3242 2:N:0:1
TACGAGGGTATCTAATCCTGTTTGCTCCCCACGCTGTCGCGCCTTAGCGTCAGTACCGGTCCAGATGGCCGCCTTCGCCACGGGTGTTCTTCCCAATATCTACGAATTTCACCTCTACACTGGGAGTTCCACCATCCTCTCCCGGACTCTAGTCCGCCAGTATCAAACGCAGTTCCCAGGTTGAGCCCGGGCATTTCACGCCTGACTTAGCGAACCGCCTACACGCCCTTTAAACCCAATAGTCTCAAGA
+
CCCCCGGGGGGGGGGGGGGGGGGGGGGGGGGGGGGGGGGGGGGGGGGGGGGGGGGGGGGGGGGGGGGGGGGGGGGGGGGGGGGGGGGGGGGGGGGGGGGGGGGGGFFGGGGGGGGFGEFGGGGGFEEGFGGGDGGGG?DEFGGFGFGFGFE=EFFFAEGFGGFGFFGGDGFFF59EAAGFGGGGFFGFFGGEBF7CFCGFFFFD257?EFFFFFG*,/:0<;E??EF77<DF9AA081(.4<4)-6>922
@M00200:205:000000000-AKKM3:1:1101:19502:3259 2:N:0:1
TACTGGGGTATCTAATCCTGTTTGATCCCCGCACTTTCGAGCCTCAGTGTCAGTTACAGTTTCGTCAGCTGCCTTCGCAATCGGTGTTCTATGACATCTCTATGTATTTCACCACTACATGTCATATTCCGCCAACGGCATCTGTACTCAAGCCCTACAGTATCAATGGCACTTTCACAGTTAAGCTGCGAGATTTCACCACTGACTTATAAGGCCACCTACGCTCCCTTCATACCCAGTAGTCTCAAGA
+
CCCCCGGGGGGGGGGGGGGGGGGGGGGGGGCFFEGGGGGGGGGGGGGGGFGGGGGGGGGGGGGGGGGGGGGFGGGGGGDGGGGGGGGEGGGGGGGGGGGGGGGGGFFGAFGGGGGFGGGGGGCFGGGGGGFGGGGGCBGBFFGFGFGFGDGFFGG?FFFDFGDDBDFC5=:*::FBFFFFGGGCDF9?5?CEFF@=EF7@EF@CBCEEC@EA7*:@:<;CEEA*:;@FF>)19CA=B7>5*9?5<*857>
@M00200:205:000000000-AKKM3:1:1101:21336:3265 2:N:0:1
TACAAGGGTATCTAATCCTGTTTGATCCCCACGCTTTCGTGCCTCAGCGTCAGTTACAGTTTCGTCAGCTGCCTTCGCAATCGGTGTTCTGTGTCATATCTATGCATTTCACCGCTACATGACACATTCCGCCAACGGCATCTGTACTCAAGCCCTACAGTATCAATGGCACGTCTATCGTTAAGCGATAGGATTTCACCACTGACTTATAAGGCCGCCTACGCACCCTTTAAACCCAATAGTCTCA
+
CCCCCGGGGGGGGGGGGGGGGGGGGGGGGGGGGGGGGGGGGGGGGGGGGGGGDGGGGFGGGGGGGGGGGGGGGGGGGGGGGGGGGGGGGGGGGGGGGGGGGGGGGGGGGGGGGGGEGGGGG8FGGFGGGGG>DGGGEBEADFGFGFGEGFGCFC?FFGGFGGDGEFGDFGFFFFFFFFGFGGFFFGEBFGGFFGGF?EA=@CEBFFFFFCE*;@EEAGF=FB2:>E>DC<;C5C@:ED?35CEC)))
@M00200:205:000000000-AKKM3:1:1101:21912:3290 2:N:0:1
TACCAGGGTATCTAATCCCGTTCGCTCCCCTAGCTTTCGCGCATCAGCGTCAGTGTCAGCCCAGCAACCCGCCTTCGCCGCAGGTGTTCCTCTCGATATCTACGCATTTCACCGCTACACCGAGAATTCCAGTTGCCCCTTCTGCACTCTAGCCCCGCAGTATCGGCTGACCTTTCCGGGTTAAGCCCGGAGATTTCACAGTCGACTTGCGGTGGCCGCCTACGCCCCCTTCAAACCCCGTCGTCTCA
+
CCCCCGGGGGGGGGGGGGGGGGGGGGGGGGGGGGGGGGGGGGGGGGGGGGGGGGGGGGGGGGGGGGGGGGGGGGGGGGGGGGGGGGGGGGGGGGGFFCCGCGGGGGGGGGGGGGGFGGGFFGGGG7EGFGGFG8?FGBCD?FGFGFGBFFG=@DFFEGGFE?7E=DGFFCFEFFFFFFG>CEFGFGGFFGGF;C7CFFGFF<@6<FF;A<99;(38@CB>:80.4*775)8(,-68F0(-((((((,.
@M00200:205:000000000-AKKM3:1:1101:15562:3292 2:N:0:1
TACAGGGGTATCTAATCCTGTTTGATCCCCACACTTTCGTGCCTCAGCGTCAGTTACAGCCTAGTAAGCTGCCTTCGCTCTAGGTGTTCTTGACGATATCTAAGCATTTCACCGCTACACCGTCAATTCCGCCTACCTCATCTGTACTCAAGCCCTTCAGTATCAATGGCACAATTCCAGTTGAGCTGAAATATTTCACCACTGCCTTAATAGGCCGCCTACGCACCCTTTAACCCCAATAGTATCAAGAC
+
CCCCCGCGGGGGFGGFDGGFGGDGDGEFGDFGDGFFGGEGGGFFGFDCCFFCGGADGGFGGFCCEFGGGDGFFGGGGGC,B<FFGGFG9EAF9?FCG78FEFGGGGGFGFFGGDGF8FFGGGFGGCDAFGGGGGGGGFGD+,@DF;FFGFG?ED+*58D?EFEGFB+,0D585:87=FGFAFDF68,3;?F9;FFCFECD=DE868C;=*;C*)@8)3<)888*)49?9?:A**1:;9>=5>/**15CE=(
@M00200:205:000000000-AKKM3:1:1101:24061:3325 2:N:0:1
TACAAGGGTATCTAATCCTGTTTGATCCCCACGCTTTCGCGCCTCAGCGTCAGTACTCGTCCAGAGGGCCGCCTTCGCCACCGGTGTTCCTCCTGATATCTACGCATTTCACCGCTACACCGGGAATTCCAGTCTCCTCTGCATCCCTCAAGAACGGCAGTATCAGCCGACGTTTCTCGGTTGAGCCGAGAGATTTCACACCGAACTTAACAGACCGCCTACGCGCCCTTTACGCCCAATAGTCTCAAGA
+
9CCCCGGGGGGGGGGGGGGGGGGGGGGGGGGGGGGGGGGGGGGDGGGGGCGGGGGGGGGGGGGFFFGGGGGGGGGGGGGEFDGGGGGGGGFGGFGGGGGGGGGGDEFEGGGDFGDDGGGGGGGGGGGFCFGGGGCCDFFCFGGFGFGEDF8=EFGFFGGFFG7CCF6C?C>5/>AFFCGFGGDDFGGE?CEFFGGGFEGEFD9>BBFCEFFE@@FC1<B<:(8@08>G9*2<9?:(:2118>BD):5-)5
@M00200:205:000000000-AKKM3:1:1101:20051:3350 2:N:0:1
TACCCGGGTATCTAATCCTGTTCGCTCCCCACACTTTCGCTCCTCAGCGTCAGGTAATGCCCAGAGAACCGCCTTCGCCACCGGTGTTCCTCCTGATATCTGCGCATTTCACCGCTACACCAGGAATTCCAGTTACCCCTACAGCACTCAAGTTATGCCCGTATCGCCTGCACGCCCGGAGTTAAGCCCCAGAATTTCACAGACGACGCGACAAACCACATACGAGCCCTTTAAGCCCAATAGTCTAA
+
CCCCCGGGGGGGGGGGGGGGGGGGGGGGGGGGGGGGGGGGGFGGGGGGGGGGGGGGGGGGGGGGGGGGFGEGGGGGGGGGGGGGGGEGGGGGGGGGGGGGGGGGGGGGGGFGGGGDGGGGGGGDGCFGGGGFGEDGFFFDFDDFGFFFGFGGDDFFBF?FGGFDD@C65:ACFFF?B?CAC8A9ECFF5>C>FGFFFAFEEE@D=@=2390>F;EG@GF(6)7;8*)95*4))699CB6((5992)))
@M00200:205:000000000-AKKM3:1:1101:20168:3379 2:N:0:1
TACGCGGGTATCTAATCCTGTTTGCTACCCACGCTTTCGCGTCTCAGTGTCAGGAATGGTCCAGAAGGCCGCCTTCGCCACCGGTATTCCTCCTAATATCTACGAATTTCACCTCTACACTAGGAATTCCACCTTCCTCTGCCATCCTCGAGCTAGATAGTTTCAAATGCACTTCCTCGGTTGAGCCGAGGGATTTCACATCTGACTTATCTAGCCACCTACACGCCCTTTAAACCCAATAGTCTCA
+
CCCCCGGGGGGGGGGGGGGGGGGGGGGGGGGGGGGGGGGCFCGGGGGGGGGGGGFFGGGFGGGGF<E@FFGGDEGGGGGEE8BF@CFGGGCFFFGFEGGCGDFGDFGGFGGGG9FFGFGGGG9EBFCFGG89+@8FG?=9:9DFFFGFGFED88DDD;DFFDEG7<9DFGFEFFFF<FGFGDGCFGGFFGE>BC7CFAFC?EEEFFFF=9;@ECECEGFDEF(83*):CDEEEEA@7(/634755))
@M00200:205:000000000-AKKM3:1:1101:9098:3383 2:N:0:1
TACTCGGGTATCTAATCCCGTTTGCTCCCCACGCTTTCGCGCCTCAGCGTCAGGGTGTGGCCAGAGACCCGCCTTCGCCACCGGTGTTCCTCCCGATATCTACACATTTCACCGCTACACCGGGAATTCCAGTCTCCTCTCCACCCCTCAAGGCACGCAGTATCGGCCGCCCTTCTTCGGTTGAGCCGAAGGCTTTCACGACCGACTCACGCTCCCGCCTACACGCCCTTTAAACCCAATAGTCTCAACAT
+
CCCCCGGGGGGGGGFGGDGGFGGGGGGGGGGGEG@FFGDGEGGGGGGGGFEGFGGGGGGGGGGFEFDFGFGGGGG=AFGGGGGGGGGGGGGGGGGGGDGGFFEFGFEDFGGGGGGFGGGGG>CGG7DFF9FFFDFFFFFEFGGFGD68DFG?:+=?>E7AEFE@)**@>C>BB=;8+4CAF5566A?B3):))=CC=3<11(,274,8?7?26:EF()002::.(209C<:9:)).2(,3)).44-))()(
@M00200:205:000000000-AKKM3:1:1101:19814:3406 2:N:0:1
TACTAGGGTATCTAATCCTGTTCGCTCCCCCAGCTTTCGCGCCTCAGTGTCAGCAACGGCCCAGGATCCCGCCTTCGCCACCGGTGTTCCTCCTGATATCTGCGCATTTCACCGCTACACCAGGAATTCCACTCTCCTCTTCCGGACTCTAGCCAGACGGTTTCCATCGACGTCTAGAGGTTGAGCCTCTAGTTTTCACAACGGACCTGTCTGGCCGCCTACACGCTCTTTAAAACCAATAGTCTCAAGA
+
CCCCCGGGGGGGGGGGGGGGGGGGGGGGGGGGGGGGGGGGGFGGGGGGGGFGGGGGGGGGGGGGGCGGGGGGGGGGGGGGGGGGGGGGGGGGGGGGFGGGGGGGGGDGGGGGGGDEGEGGGGGGGGFGGGGGGGGGGFDEFGG>C5D=FFFDEGGFFGGFEDFC@AFC5DDFFDFFF>>5DD>FFG?>>FGF1==D>EGCEFFFF>>:=*5@EFGA9:>D@DF)685:*:5?C)4<E02:,4<B9>D9?)
@M00200:205:000000000-AKKM3:1:1101:22080:3414 2:N:0:1
TACAGGGGTATCTAATCCTGTTTGCTCCCCACGCTTTCGCACTTCAGCGTCAGTACCGGACCAGTGAGCCGCCTTCGCCACTGGTGTTCTTCCGGATCTCTACGCATTCCACCGCTACACCCGGAATTCCACCTGCCTCTACCATGCTCGAGCAGTGCCGTCCGCAAGGCCGATCCGGGGTTGAGCCCCGGACTTTCACCCCACGCGTGCACCGCCGCCTACGCGCCCTTTACACCCAATAGTCTCAAGAC
+
CCCCCGGGGGGGGGFGGGGGGGGGGGGGGGGGGGGGGGGGGGGGGGGGGGGGGGGGGGGGGGGGGDGGGGGGGGGGGGGGGGGFGEGGGGGGGGGGGGGGGGGFGGGDDGGGGGGFGGGGGGGGGGGGGGGGGCDGGFGEFGGFGDFEG5@CGDGFFF75@DAGBED>FFAF>9D>AB75C:)CAGGF>GGBDG6CFE7=DF;;FFFF61<B:9ED>GD?BB:B7C5<)939252:E:(334<9))).34(
@M00200:205:000000000-AKKM3:1:1101:10168:3422 2:N:0:1
TACTCGGGTATCTAATCCTGTTTGCTCCCCACGCTGTCGCGCCTCAGCGTCAGCCACAGCCCAGCGGGCCGCCTTCGCCACCGGTGTTCTTCCGGATCTCTACGCATTCCACCGCTACACCCGGACTTCCACCCGCCTCTACTGTGCTCCAGCGCGAGAGTCTCGACGGCCGATCCGGGGTTGAGCCCCGGACTTTCACCCCCGACTCCTCGCGCCGCCTACGCGCCCTTTACCCCCACTAGTCTCAAGAC
+
CCCCCGGGGGGGGGGGGGGGGGGGGGGGGGGGGGGGGGGGGGGGGGGGGGGGEGFGGGGGGGGFGGGDGGGGGGGGGGGGGGGGEGGGGGGGGGDGCFGGGAFCFGGGGGGGGGGFGGGGGGGDG+@9FGGFGGGGG5CCFGGFFFGFGFGGGGDA>E):::*=.6):8CAFEFFFFD55?8DFFGGFFGGBFG67=AF<:919>B6:?<?:0(::(9;1?:BF0?:D)92<A).-?>0173:A<<>97<(
@M00200:205:000000000-AKKM3:1:1101:23479:3461 2:N:0:1
TACAAGGGTATCTAATCCCGTTTGCTCCCCTAGCTTTCGCGCCTCAGCGTCAATGCCGGTCCAGGATGCCGCCTTCGCCACCGGTGTTCCTCCAGATATCTACGCATTTCACCGCTACACCTGGAATTCCGCATCCCTCTCCCGCACTCAAGCCGTCCAGTATCAGACGCAGTTCCCAGGTTAAGCCGGGGGATTTCACGTCTGACTTAGATGGCCGCCTACGCGCCCTTTATGCCCAATAGTCTCA
+
CCCCCGGGGGGGGDGGFGGGFEGGF<FFGGGGGGGGFGGGGGGGGGFGGGGGGGGGFGEGGGFGGGGGGDEGEGGGGGGFGFGGGGGGGGFGGGGGGFGD8EFGGGGGAEDE?EC9CFGDGGGFFGGGGGGGG88@DFF<5DFFGEG9DFGDEGGEFG6CFF7C<FFGFGFF5AAFFBD@F6:8CFGFFGGFFG6F+7C(/3@<343?<>39C@FF9<;B::?33:@D)90))-..;5::0AAD)64
@M00200:205:000000000-AKKM3:1:1101:11172:3472 2:N:0:1
TACTAGGGTATCTAATCCTGTTTGCTCCCCACGCTGTCGCGCCTCAGTGTCGGCTATTGAGTCCTTGCGGACTCACCGCCCAGCAGACCGCCTTCGCCACTGGTGTTCTTCCGGATCTCTACGCATTCCACCGCTACACCCGGAATTCCATCTGCCTCTACGGTGCCCAAGCAACACAGTTGCCACGGCCGATCTGGAGTTGAGCCCCAGACTTTCACCACAGCCTTATGTCGCCACCTACGCGCCCTTT
+
CCCCCGGGGGGGGGGGGGGGGGGGGGGGGGGGGGGGGGGGGGGGGGGGGGGGGGGGGGGFGGGGGGGGGGGGGGGFCEGEGFDGFGGGGEGEGGGGGGGGGGGGGGEGFEFGG>GFGAFGFGGGGGEFEGGGGCDEGFFFFGGD6DGFGFGGFGG5AFGFGGFG=ECGAFADFFAAEFGBCFCGFGGDD5CBDE5:F3>4@EF;3@2118;?;C99);=@<@FF6:9C7:4)8???C8(.2:BF0120:>
@M00200:205:000000000-AKKM3:1:1101:19224:3479 2:N:0:1
TACAAGGGTATCTAATCCTGTTCGCTCCCCACGCTTTCGCTCCTCAGCGTCAGTACAGGCCCAGAGAACCGCCTTCGCCACCGGTGTTCCTCCCGATATCTGCGCATTTCACCGCTACACCGGGAATTCCGTTCTCCCCTACCTGCCTCTAGTCTGCCCGTATCCACCGCAGACCCGGGGTTAAGCCCCGGGCTTTCACGACGGACGCGACAGACCGCCTACGAGCTCTTTAAACCCAATAGTCTCAAGA
+
CCCCCGGGGGGGGGGGGGGGGGGGGGGGGGGGGGGGGGGGGGGGGGGGGGGGGGGGGGGGGGGGGGGGGGGGGGGGGGGGGGGGGGGGGGGGGGGGEGGGDGGGGGGGGGGGGGGEDEGGGGGGGGFGFGGGGGGG,@EBFGGFGFGEFFGCFGGFFGGFEDFGFFGGFGFFEFFFFFGDCEFGFFFFFGGFFCCFFCF;7>>91>>FFFFF>?GF9D36:3::<D7477AAA)88E60(:AB<).<5)-
@M00200:205:000000000-AKKM3:1:1101:19496:3484 2:N:0:1
TACAAGGGTATCTAATCCCGTTTGCTCCCCTGGCTTTCGTGTCTCAGCGTCAGCTCATCCCCAGCGACCTGTTTTCACCTTTGGCGTTCCAAACGATATCTACGCATTTCACCGCTCCACCGTTTGTTCCAGTCGCCCCTAGATGGCTCAAGACCGCCAGTATGCCCAGCCGTTCCACAGTTAAGCCGTGGGATTTCACAAGGAACTTAACGATCCGCCTACACCCCCTTTAAACCCAATAGTCTCA
+
CCCCCGGGGGGGGGGGGGGGGGGGGGGGGGGFGGGGGGGGFGGGFGGGGGGGGFCFGFFGGGGGFGGFFGGBBDFDFGFFGCGGFGGGGGG<EEEGGGGGCGFGGGGGGGGGGGG>DFGDFEEEGGEGGGDGGGDE>?GD:8,5@6=5FFGFGG8>BEGFGGEFEFC65E*5@DFFFFGFGFDFAC63*0=56CCF+/,/7@))55BFB4499@FG=FF?6;;)(3)299@6<CE@GFF@E9)939<
@M00200:205:000000000-AKKM3:1:1101:14827:3493 2:N:0:1
TACTAGGGTATCTAATCCTGTTTGCTCCCCACGCTTTCGCGCCTCAGCGTCAATTACGGGCCAGATAGCCGCCTTCGCCACCGGTGTTCTTCCCAATATCTACGAATTTCACCTCTACACTGGGAATTCCACTATCCTCTCCCGCATTCAAGCTCATCAGTATCAAGCGCAGCCCCCAGGTTGAGCCCGGGAATTTCACGCCTGACTTGATAAGCCGCCTACGCGCCCTTTACACCCAATAGTCTCAAGA
+
CCCCCGGGGGGGGGGGGGGGGGGGGGGGGGGGGGGGGGGGGGGGGGGGGGGGGGGGGGGGGGGGGGGGGGDGGGGGGGGGGGGGGGEGGGGGGGGGGGGGGGFGGFFCFGGGGGGFGEFGGGGGGGGGGGGGGGGGGFGFFGGFGFGFGFGDGFFFCFFFA@CFFFGGFGFAD):>DFGFB:DGFGEFFGGFEGFGFFGDDDFFFFFFF=4/5>FG@DF70(6A;C>DC4)6AFAB>(8724499)).))
@M00200:205:000000000-AKKM3:1:1101:21952:3511 2:N:0:1
TACTAGGGTATCTAATCCTGTTTGCTCCCCACGCTGTCGCGCCTCAGCGTCAGCCACAGCCCAGCGGGCCGCCTTCGCCACCGGTGTTCTTCCGGATCTCTACGCATTCCACCGCTACACCCGGAATTCCATCGACCTCTACCAGACTCAAGCCTCCCAGTTCGCACGGCAGACTCGGAGTTAAGCCCCGAGCTTTCACCGCACGCTTGAAAAGCCGCCTACGCGCCCTTCAAACCCAATAGTCTCAAGAC
+
CCCCCGGGGGGGGGGGGGGGGGGGGGGGGGGGGGGGGGGG7FGGGGGGGGGGGGGGGGGGFGGGGGGGGGGGGGGGGGGGGGGGGGGGGGGGGGGGGGGGFGGGGGGGGGGGGGGFGGGGFGGGGGGDDFGDFEFGGFGFFFFAFFGFG5CCFFGFFGGFCDEGFFDEEGF@FDFFFDCEGGGCFGGFFGGFEEGCA?FFFF>B>B3:BF:B4?GF1>BB?F<B2?BG)9(46:>BGFF1:9<A4ABF?<(
@M00200:205:000000000-AKKM3:1:1101:9796:3520 2:N:0:1
TACGGGGGTATCTAATCCTGTTTGCTCCCCACGCTTTCGCGCCTCAGCGTCAGTACCGGTCCAGTGAGCCGCCTTCGCCACTGGTGTTCCTCCCAATATCTACGCATTTCACCGCTACACTGGGAATTCCACTCACCTCTCCCGGTCTCAAGCCTTCCAGTCTGACAGGCAGTTCCTCGGTTAAGCCGAGGGATTTCACCCGTCACTTGAAAGGCCGCCTACGCGCCCTTTAAACCCAATAGTCTCA
+
CCCCCGGGGGGGGGGGGGGGGGGGGGGGGGGGGGGGGGGGGGGGGGGGGGGGGGGGGGGGGGGGFFGGFFGGGGGGGGGGGGGGGGGFGGGGGGGGGGGGGGGFGGGGGGGGGGGFDGGFEDDC>D8DDEGGFGGGGFGFFGGEGFGFGFGCECFAFF8+3;EFEFGFFCFDFFFFFFGBGGGFFGF)6DCE>68FFEF@?B?;0;FFE33>EFGF;CEFFB6)(*0>755:AAA:EFF?0AB2)).
@M00200:205:000000000-AKKM3:1:1101:8158:3530 2:N:0:1
TACTAGGGTATCTAATCCTGTTCGCTCCCCACGCTTTCGCGTCTCAGCGTCAGTACCGTCCCAGAGAGCCGCCTTCGCCACGGGTGTTCTTCCCGATATCTGCGCATTTCACCGCTACACCAGGAATTCCACCCTCCTCTCCGGTACTCGAGTCTGCCAGTATCCGGCGCACTTCCTCGGGTGAGCCGAGGGCTTTCACACCGAACTTAACAGACCGCCTACGCGCCCTTTAAACCCAATAGTCTCA
+
CCCCCGGGGGGGGGGGGGGGGGGGGGGGGGGGGGGGGGGEGGGGGGGGGGGGGGGGGGGGGGGGGGGGGGGGGGGGGGEFGGEGGGGGFDGGGGGGGGGGGGGGGGGGGGGFGGGFGGGGGGGGGGDFGGGDFGGGGFGFFGGDGEGEGFGDFGGFFGFFG>EFE>7CDGFFFFFFAFGBDCDCFGGFF3EAFGGG=EG?E?B6023<BAFFDFGGFGF<BBF)7EBGDFF<A<<?G:?B0).)6:A
@M00200:205:000000000-AKKM3:1:1101:11950:3535 2:N:0:1
TACGGGGGTATCTAATCCCGTTCGCTACCCACGCTTTCGTACCTCAGCGTCAGAAAAGGCCCAGCGGCCTGTCTTCACCTTCGGCGTTCCGATAGATATCAACGCATTTCACCACTCCACCTATCGTTCCGACCGCCCCTACCTTTCTCAAGATATGCGGTTCGCCGTGCAGTTCCCCGGTTGAGCCGAGGGATTTCACACGACGCCTGCATATCCGCCTACGTACGCTTTACACCCAATAGTCTCA
+
CCCCCGGGGGGGGGGGGGGGGGGGGGGGGGGGGGGGGGGGGGGGGGGGGGGGGGGGGGGGGGGGGGGGDGGGGGGGGGGGGGGGGGGGGGGGGGGGGGGGGGGGFGGGGGCGFGGBGGGGGGGGGGGGGG6CGEGDEFGDFGGFFFGFGFGGGGGF>ED>;D9DF4CC)=4>BEFF6AGFGDGGFGGFDGDEFFAC*:FFBB>>F;BFFFF2><GG<GF0:?B72;BGCD0>2471C?,(,2:924<
@M00200:205:000000000-AKKM3:1:1101:25852:3542 2:N:0:1
TACTCGGGTATCTAATCCTGTTTGATCCCCACGCTTTCGTGCCTCAGCGTCAATGACCGCGTAGTGAGCTGCCTTCGCAATGGGTGTTCTATGTCATATCTAAGCATTTCACCGCTACATGACATATTCCGCTCACCTCCACGGTATTCAAGACAAATAGTATCAATGGCAGTTCCCGAGTTAAGCTCGGGGATTTCACCACTGACTTACCTGCCCGCCTACGCACCCTTTATGCCCAATAGTCTCAAGCC
+
CCCCCGDGC:@C<<@@CEGFA,6C<,CEGGGGGGG7@EFCB@FGC<FFG@C@BEFFGGGGGG7@BCF,AFCFFC9BFEBCF9<D<=@,F==A;FGGFCEEEFGGFDEF;F99?CEFC@,,@DFFD@CA9E=@DEGGG5,:D==?@D8>+?,=@?=:?FCDGGD+*2+@DFFFFD+9D*+*8@CCFGGFF6CB*@,9?;,:@>=3*01:C6)**:E84<;2((68@GBG39;)))1)4313.;6))9</))(
@M00200:205:000000000-AKKM3:1:1101:22458:3555 2:N:0:1
TACAGGGGTATCTAATCCCGTTTGCTCCCCTGGCTTTCGCTCCTCAGCGTCAATATTGGTCCAGGATGCCGCCTTCGCCACCGGTGTTCCTCCAGATATCTACGCATTTCACCGCTACACCTGGAATTCCGCATCCCTCTCCCAAATCCAAGCCATCCAGTATCACACGCAGTTCCCCAGTTAAGCTGAGGGATTTCACGTATGACTTAGTTGGCCGCCTACGAGCCCTTTAAACCCAATAGTCTCA
+
CCCCCGGGGGGGGGGGGGGGGGGGGFGGGGGGGGGGFGGGGFGFGGGGGGGGGGGGGGGGGGGGGGGGGGGGGGDGGGGGGGGGGGGGGGGGGGGGGFGGGGGFFGEGDGFGFGGFGGGGGGGGGGGGGGGGGGGFGFG5FEGFG5DF=DF6DFGBFDFFGFDGEFGGFGFBEEFFFFCDCG?CAFC6A>955CFFAEECFDFF?*:EEFEFE),:>CE??DFF9=>F*;4CFFE@E;;@ECEE??E
@M00200:205:000000000-AKKM3:1:1101:23802:3560 2:N:0:1
TACTGGGGTATCTAATCCCGTTTGCTCCCCTGGCTTTCGCGCCTCAGCGTCAATGCCGGTCCAGGATGCCGCCTTCGCCACCGGTGTTCCTCCAGATATCTACGCATTTCACCGCTACACCTGGAATTCCACATCCCTCTCCCGGATTCGAGCCTGCCAGTCTCGGACGCAGTTCCCGGGTTGAGCCCGGGGATTTCACGTTCGACTTAACAGGCCACCTACGCGCCCTTTAAACCCAATAGTCTCA
+
CCCCCGGGGGGGGGGGGGGGGGGGGGGGGGGGGGGGGGGGGGGGGGGGGGGGGGGGGGGGGGGGGGGGGGGGGGGGGGGGGGGGGGGGGGGGGGGGGGDGGGGGGGGGGGGGGGGFGGGGGGGGGGGGGGGGGGGGFFGBFGGEDB6AFFGCEGGFFGGFGGFGFFGGEGABFFFFFBCBB>DGFGGFFGE?5EFFFFG@FFF@FD@;CEA6ADGG?F>?>:0)(:>G)95)66>:EF<B?AA<9>B
@M00200:205:000000000-AKKM3:1:1101:18577:3575 2:N:0:1
TACGAGGGTATCTAATCCCGTTCGCTCCCCACGCCTTCGCGCCTCAGCGTCAGGGACGGCCCAGCTGGCCGCCTTCGCCACGGGTGTTCCGCCTGATCTCTACGCATTTCACCACTACACCAGGCATTCCACCAGCCCCTACCGCCCTCAAGCGGTGCGGTCCCCGACGACCCTCCCCGGTTGAGCCGGGGGCTTTCACGCCGGGCCAGCCCCGCCGCCTGCGCGCGCTTTAAACCCAGCAGTCTCACGA
+
CCCCCGGGGGGGGGGGGGGGGGGGGGGGGGGGGGGGGGGGGDGGGGGGGGGGGGGGGGGGGGGGGGGGGGGGGGGGGGGGGGGGGGGCFFGFGGGGGGGGGGGGGGGGGGGGCFFDFFFGGG?EGGFFGGGGGGGGGFEDFFGFD?DFFFF9EGG>9CD?EGAGFFDE8?>BB@FEFFGFFEDFFGGB757;3=C49::3:?>F6(4(-1(,4>GG(17(436>(:5/)1(66)28E?1(.2).))-).-
@M00200:205:000000000-AKKM3:1:1101:10538:3581 2:N:0:1
TACCGGGGTATCTAATCCTGTTTGCTCCCCACGCTGTCGCGCCTCAGTGTCAGCAACGGCCCAGCAGAACGCCTTCGCCACTGGTATTCTTCCCGATCTCTACGCATTCCACCGCTACACCGGGAATTCCATCTGCCCCTACCGTGCTCTAGCTCGCCAGTATGACCGGCAGCCCCGCAGTTGAGCCGCGGGATTTCACCAGCCACTTAACGGGCCACCTACGCGCCCTCTAAACCCAATAGTCTCAAGA
+
CCCCCGGGGGGGGGGGGGGGGGGGGGGGGGGGGGGGGGGGGGGGGGGGGGGGGGGGGGGGGGGGGGGGGGGGGGGFGGGCGGGGGGGGGGGGGGGGGEGGGGGGGGGGGEFGGGEDCGGGGGGGGGGGGGGGGFGGDFGFFGGFGFG9FFDFFGGEFGGFEFCGEFDGEGB=BBBFF5CDGGGGFGGFFGGE356=6<?A??<14?2)6<A?>6>E?GFFB?F)(?BG)*44)-3:C:(2:AAB))6)42
@M00200:205:000000000-AKKM3:1:1101:8494:3599 2:N:0:1
TACCAGGGTATCTAATCCTGTTTGCTCCCCTAGCTTTCGCGCCTCAGCGTCAGTGTTGGTCCAGGATGCCGCTTTCGCCACAGGTGTTCCTCCAGATATCTACGCATTTCACCGCTACACCTGGAATTCCACACACCTCTCCCACACTCGAGCACTCTAGTTTCGGACGCAGTCCCTAAGTTAAGCACGGGGATTTCACGTGTGACTTAGAGGGCCGCCTACGCGCCCTTTATACCCAATAGTCTCA
+
CCC,BGGGGGGGGGGGGG9FGGGGGGGGGGG-CFGGGGGGGGGGEGGGGGGGGG,,,CFGGGGG,,,BFFGG7CGGGGGGGGGGGGGGGGGGG8FGGGGGGGGGGGEGGGGGGGGEDGGGG,EFEGC8EEGG61+8CFGFFGG*@ACDG5@C8++*3,=7=+;@>*+3<EFF*)*;**=CFGGGCG,**3*94:CGFFG27))59CFFF==3(-;C=DE7?@?>9EADC<3>)-)<F8((52-659>
@M00200:205:000000000-AKKM3:1:1101:13777:3623 2:N:0:1
TACACGGGTATCTAATCCTGTTTGCTCCCCACGCTTTCGTGCCTGAACGTCGGTACTGGTCCAGGAAGCCGCTTTCGCCACTGATGTTCCTTCCGATATCTACGCATTTCACCGCTACACCGGAAATTCCGCTTCCCTCTACCGTACCCTAGCTATTCAGTCTCGAATGCAATTCCCAGGTTGAGCCCGGGGCTTTCACACCCGACTTAAATAACCGTCTACGCACGCTTTAAACCCAATAGTCTCAAGA
+
CCCCCGGGGGGGGGGGGGGGGGGGGGGGGGGGGGGGGGGGGGGGGGGGGGGGGFGGGGGGGGGGGGGGGGGGGGGGGGGGGGGGGGGGGGGGGGGGGGGGGGGGGGGGGGGGGGGFGGGGGGGGGGGGGAFGGGGFDFGBFGGFGFD>FFGGGGGFFGGBFFFCDFFFFGFBFFFF5AFFGGGGFFEFDGGF>EFGF49?;5@>BFFD*9)..;9C(283?C<3(3.1>7D39A71;:3.)))6.))6)4
@M00200:205:000000000-AKKM3:1:1101:21494:3640 2:N:0:1
TACTGGGGTATCTAATCCGGTTCGCTCCCCTAGCTTTCGCGCCTCAGCGTCAGGAACGGCCCAGTACCTCGCCTTCGCCACCGGCGTTCCTAGCGATATCTGCGCATTTCACCGCTACACCGCTAGTTCCAGGTACCTCTACCGCCCTCTAGTCAACGCAGTATCCGACGGCGTTTCACGGTTGAGCCGTGAGTTTTCACGCCGGACTTACGTAACCGCCTACGCGCTCTTTATACCCCGTAGTCTCA
+
CCCCCGGGGGGGGGGGGGGGGGGGGGGGGGGGGGGGGGGGGGGGGGGGGGGGGGGGGGGGGGGGGGGGGGGGGGGGGGGGGGGGGGGGGGGGGGGEGGGGGGGGGGGGGGGGGGGFGGGGGGGGFGGGGGGGGGGGGFG5:DFEGFGFGFFGGGGFFGGAGGFFCFGC>EFFFFFAAFGFGFDDF6FFEGG>DFGGFBFF<B?F>>FFF<AFF<>85DD>B?FF>/79D*)69:<<E::(42:BB4:6
@M00200:205:000000000-AKKM3:1:1101:23213:3659 2:N:0:1
TACTAGGGTATCTAATCCTGTTTGCTCCCCACGCTTTCGAGCCTCAGCGTCAGTAATGGACCAGTATGTCGCCTTCGCCACTGGTGTTCTTCCGAATATCTACGAATTTCACCTCTACACTCGGAGTTCCACATACCTCTTCCATACTCAAGATAGCCAGTATCAAAGGCAATTCCAAGGTTGAGCCCTGGGATTTCACCCCTCACTTACCGATCCGCCTACGTGCGCTTTATACCCACTATGCTAAAGAC
+
CCCCCGGGGGGGGGGGGGGGGGGGGGGGGGGGGGGGGGGGGGGGGGGGEGGGGGGGGGGGGFGGGGGGGGGGGGGGGGGGGGGGGGFCGGGGGDGGGGGGGGGGGFFGGDGGGGGFGGGGGGGCEEGFGGGGFGGGGFGEFGCFAFGBGFFGGGFDFGFFF8DGFF?F5FFFFDFCD2=@FECFDDG?DDDF?EGFFCG5895=@DA77*:105@EBGF=5>230:9C)92**18*6>>3;**./)./7)(
@M00200:205:000000000-AKKM3:1:1101:11301:3667 2:N:0:1
TACAGGGGTATCTAATCCTGTTTGATCCCCACACTTTCGTGCCTCAGCGTCAGTTACAGCCTAGTAAGCTGCCTTCGCTATCGGTGTTCTTGACGATATCTAAGCATTTCACCGCTACACCGTCAATTCCGCCTACCTCATCTGTACTCAAGCTCCGCAGTATCAATGGCACCCTGACAGTTGCGCTGCCATATTTCACCACTGACTTACAAAGCCGCCTACGCACCCTTTCAACCCAGTAGTCTCA
+
CCCCCGGGGGGGGGGGGGGGGGGGGGGFGGGGGGGGGGGGGGGGGGGGGFFGGGGGGGGGGGGGGGGGGGFGGGFFGGGGGGGGGGGGGGGGGGGEFCCFGFGGGGGGGGF9EGGFGGFGGEGGEEFGGGE6DGCF8+ADFGGFFFFFGFGDGGGFF>=>E9*CDDCDF,*5*:?FFDFBFED+987BB?GAAFC795@EBFFBEFFCEF5A:CGF)*:527>B=EEG:87*888(1(/5)9??6CE
@M00200:205:000000000-AKKM3:1:1101:23954:3693 2:N:0:1
TACAGGGGTATCTAATCCTGTTTGATCCCCACACTTTCGTGCCTCAGCGTCAGTTAAAGCCTAGTAAGCTGTCTACACTATCGGTGTTCTTGACGATATCTAAGCATTTCACCGCTACACCGTCAATTCCGCCTACCTCGACTTCACTCAAGCCCTACAGTATCAATGCCACCCTCCCGGTTAAGCCGGGATATTTCAGCACTGACTTATAGGGCCGCCTACGCACCCTTTAAACCCAATCGTCTCAAGA
+
CCCCCDGGGGGGGGGGGGGGGGGGGGGGGGGGGGGGGGGGGGGGGGGGGGGGGGGGGGGGGGGGGGGGGGGGGGGFCGGGGGGDGGGGGGGGGGGGGGGGGGGGGGGGGGGGGGGFGGGGCGGGGEGGGGGGGGGGGFFD>GGFGFGFGFGGGFFFFGGFFGFGDFGGFGBEB@FAE>G>CEDGFG?A59EFFGFGFFGFCDFFFFFEAAA<A=DE)36@FFD:>EEG55=E?<<@E;@;((/123?544
@M00200:205:000000000-AKKM3:1:1101:16548:3707 2:N:0:1
TACGGGGGTATCTAATCCTGTTTGCTCCCCTAGCTTTCGCGCCTCAGCGTCAGTTGTGGTCCAGTGCGCCGCTTTCGCCACAGGTGTTCCTCCCGATATCTACGCATTTCACCGCTACACCGGGAATTCCACGCACCTCTCCCACACTCCAGCACGGCAGTTTCCCCTGACCGCTCCAGGTTGAGCCTGGAGATTTCACAGAAGACTTACCGCACCGCCTACGCGCCCTTTACACCCAATAGCCTCA
+
CCCCCGGGGGGGGGGGGGGGGGGGGGGGGGGGGGGGGGGGDDGEGGGGGGGGGGGGGGGGGGGGGGGGGGGGGGGGGGDGGGGGGGGGGGGGFGGGGGCGGGGGGGGGGGGGGGGFGGGGGGGGGGGGGGGGGGGGGFGBFFGFGFGFGFGFGGGFEGGF8CEGCFGGFGA;EBBEEFGAFFF6=EGFF3A4;FGDFCGFAF4;;@A?CF;6:BGGBGE0:?FEBD>D<485>>A?E8174))..82
@M00200:205:000000000-AKKM3:1:1101:18991:3712 2:N:0:1
TACTAGGGTATCTAATCCTGTTTGCTCCCCACGCTTTCGTCCCTGAGCGTCAATCCAGACCTAGTGAGCTGCCTTCGCTATCGGTGTTCTATGACATATCTAAGCATTTCACCGCTACATGTCATATTCCGCCCACTTCGATCGAATTCAAGTCTTACAGTATCAATGGCAGTTCTACAGTTGAGCTGTAGGCTTTCACCACTGACTTATAAGACCGCCTGCGGACCCTTTAAACCCAGTAGTCTCACGAT
+
CCCCCGGGGGGGGGGGGGGGGGGGGGGGGGGGGGGGGGGGGGGGGGGGGGGGGGGGGGGGGGGGGGGGGGGGGGGGGGGDGGGGGGGGGGGGGGGGGGGGGGGACFDFGGGGGGGFGGGCFGGGFGGGGGGCDCGGFFGAFGG>EFGFGFGDFDGFFGGFGFEGFFGGFGF=FEFFFF?DFFFGB?C6FGG?F?FFFEGEFFFFFF5;ACC<<EFDBD>>=5@>AC9DCF==?C5B@99>>C5*8??*38(
@M00200:205:000000000-AKKM3:1:1101:11990:3714 2:N:0:1
TACGCGGGTATCTAATCCCGTTCGCTCCCCTAGCTTTCGCGCCTCAGCGTCAGAAGAGGTCCAGTCATCCGCTTTCGCCACCGGCGTTCCTTCTGATATCAACGCATTTCACCGCTCCACCAGAAGTTCCGATGACCCCTACCTCCCTCGAGACAAGCAGTATCTAAGGCACTTTTCCGGTTAAGCCGAAAGATTTCACCCTAGACTTGCTCACCCGCCTACGCGCCCTTTATACCCAGTAGTCTCA
+
CCCCCGGGGGGGGGGGGGGGGGGGGGGGGGGGGGGGGGGGGGGGGGGGGGGGGGGGGGGGGGGGFGGGGGGGGGGGGGGGGGGGGGGGGGGFFGGGGFDFFGGGGGGGGGGGGGGFGGGFGGGGGGGCFGGCGGGGGFE=FGGFGFGFGA+=8CGFAFGFGG@FEF>FFGF=F4AA:BDEGDGGFGG>54=BFG7CA?F@1?@@@EEE@C<EEFGF9DBDFB?D2:;DDG29AFA4A<(.5))-.5>
@M00200:205:000000000-AKKM3:1:1101:21071:3714 2:N:0:1
TACAGGGGTATCTAATCCTGTTTGCTCCCCACGCTTTCGTGCCTCAGTGTCAATGATCGTGTAGTAAGCTGCCTTCGCAATGGGTGTTCTATGTCATATCTAAGCATTTCACCGCTACATGACATATTCCGCTTACCTCCACGATATTCAAGACAGATAGTATCAACGGCAGTTCCCGAGTTAAGCTCGGGGATTTCACCACTGACTTACCTGCCCACCTACGCACCCTTTAAGCCCAATAGTCTCAAGCC
+
CCCCCGGGGDGGGGGGGGGGGGGGGGGGGGGGGGGGGGGGGGGGGGGGGGGGGGGGFGGGGGGGGGGGGGGGGGGGGGGGGGGGGGGGGGFGGGGGGGGGFGGGGGGGGGGGGGGFGE?FGGGGGGGFGGGGGGGGGFFDFGEFCEGFGFDFFGGF5D9+=DDFEFGDFGD=DDFFFFG5FEC@7DFFFGGFFGGFCEFCEFEEC8AA;C8CEFDFBGFFE7)3>EBG5?)=EBB2C=(3;4/1)176=)(
@M00200:205:000000000-AKKM3:1:1101:22634:3732 2:N:0:1
TACACGGGTATCTAATCCTGTTCGCTCCCCACGCTTTCGCTCCTCAGCGTCAGTTCCGGCCCAGAGTGCCGCCTTCGCCACCGGTGTTCCTCCTGATATCTGCGCATTTCACCGCTACACCAGGAATTCCGCACTCCCCTACCGGACTCGAGTCATAGCAGTATCGAGTGGCGTCTCCGAGTTGAGCCCGGAGTTTTCACACCCGACTTGCGAAACCGCCTACGCGCTCTTTACACCCCATAGTCTCACG
+
CCCCCGGGGGGGGGGGGGGGGGGGGGGGGGGGEGEGGGGGGGGGGDGGGGGGGGGGGGGGGGGFGGGGGGGDGGGGGGGGGGCGCFGGGGAFECFGFGGGGDEGGGDGFGGGGGGEDGFGGGCEGGFFGEFGGGGFGFEFFFGFCBGFFFG7FGG?CFGFED*?ED9D?E>A>AE?6?;BC:::88CA;5=4>:=7@<@E)68999B96=3((.:=?55((-4)(*77**)566:2C3(4(.)).--.)(
@M00200:205:000000000-AKKM3:1:1101:16480:3744 2:N:0:1
TACACGGGTATCTAATCCCGTTTGCTCCCCTGGCTTTCGCTCATCAGCGTCAGTGTTGGTCCAGGATGCCGCCTTCGCCACCGGTGTTCCTCCAGATATCTACGCATTTCACCGCTACACCTGGAATTCCGCATCCCTCTCCCAAACTCGAGCCATCCAGTATCGGACGCAGTTCCCCGGTTAAGCCGAGGGATTTCACGTCCGACTTAGTTGGCCGCCTACGAGCCCTTTAACCCCAATAGTCTCA
+
CCCCCGDGFEGGFGGGGFGEGGFGGEEFGGCFFCGGGGGC@FFGGGGGGGGECECEFFGGGGGGFCCF,<@@FGEGGG7F:?CGGGGGGGGFFFFFGGGGGF?:EGGGGGGGDGC5C>@B?FGFFFGF9DDE>EGGGFC5FEGFGFGFGFGCEDG?DFF?FDEC>DGGDCEAFCF>A695C8;79DFE@CEBEFGFFFGBB(6>,3(6>>??3(?C9CE??(17<C)/99?):57(;2(()6>BF<<
@M00200:205:000000000-AKKM3:1:1101:14928:3744 2:N:0:1
TACGGGGGTATCTAATCCTGTTTGCTCCCCACGCTTTCGTGCATGAGCGTCAGTGTTGGCCCAGAAGGCTGCCTTCGCCATCGGTGTTCCTCCACATCTCTACGCATTTCACCGCTACACGTGGAATTCCACCTTCCTCTGCCACACTCTAGCCACGTAGTTTCGAGCGCAATTCCCAAGTTAAGCCCGGGGATTTCACACTCGACATGCCCGGCCACCTGCGCACACTTTAACCCCAGTAGTCCCA
+
CCCCCGGGGGGGGGGGGGGGGGGGGGGGGGGGGGGGGGGGGGCFGGGGGGGGGGFGGGGFFGGGGGGGGGGGGGGGGGGGGGGGGGGCFGGGGGGGGGGGGGGEGGGGGGGGGCGFGGGGGGFGGGGGGGGGGGGGGFGFFFGFGFDDGFGGG?+:@DGFEF@FDFFGDGFBFFFFFFGFGDCF6FGF>DEFDGGFFEC4@==7:>7;84)/31CE;F48;@9:(:@F2:<<<)-,;<??D4<<)))
@M00200:205:000000000-AKKM3:1:1101:17403:3749 2:N:0:1
TACCAGGGTATCTAATCCTGTTTGCTCCCCACGCTGTCGCGCCTCAGTGTCAGTAACTGCCCAGCAGGCCGCCTTCGCCACCGGTCTTCCTCCGGATCTCTACGCATTCCACCGCTACACCCGGAATTCCGCCTGCCCCTACAGCACTCGAGTCTTACAGTCGGCACGGCCGACCCGGGGTTGAGCCCCGGGCTTTCACCACACCCTTATAAGACCACCTACGCGCCCTTTACACCCCGTAGTCTCAACAC
+
CCCCCGGGFGGGGGDGGGGGGGGGGGGGGGGGGGGGGFGGDGGGGGGGGAEFGEGGGGGGFGGGGGGGGGGGGGGG?FGGGGDGGGCAFFGG8F@FCFFGGFFCFECGGFFFGGGFGGGFGGGGGGGFEGGGGGGG,;ED*DCFGFGFCFFCF6CFFGGAEGAGB*;E9*9=>29@?5C;*=38=FGFDCEBEE5CACFA@??<69147254<)<C:FE???(;(/099506><7(2(((48(64<A2(.(
@M00200:205:000000000-AKKM3:1:1101:23609:3779 2:N:0:1
TACTGGGGTATCTAATCCTGTTTGATCCCCACGCTTTCGTGCCTCAGTGTCAATATTTGTGTAGCCAGCTGCCTTCGCAATTGGTGTTCTATGTCATATCTAAGCATTTCACCGCTACATGACATATTCCGCTGACCTCCACAGTATTCAAGACAAATAGTATCAATGGCAGTTTCCGGGTTAAGCCCGGAGATTTCACCACTGACTTACTTGCCCACCTACGCACCCTTTAAACCCAATAGTCTCAAGA
+
CCCCCFGGGGGGGGGGGGGGGGGGGGGGGGGGGGGGGGGGGGFGGGFGGGGGGGGGGGGGGGGGGGFGGGGGGGGGGGGGGGCFGFGGGGGGGGGGGGGGGGGGGGGGGGGGGGDFGGFGGGGGFGGGGGGGGGDFGFGDFGGFGFFDFFCFFGG9FFFFGG7DEFGCFGFFFEFFFFGFGCGGFGD?>6EADG,?FEGFCDB@E5EACFC=:CDF@CB))0:9>EFGF4:6*89>EFB2>*078@?C9*
@M00200:205:000000000-AKKM3:1:1101:19507:3792 2:N:0:1
TACAAGGGTATCTAATCCTGTTTGCTCCCCACGCTTTCGTGCATGAGCGTCAGTGTTGGCCCAGAAGGCTGCCTTCGCCATCGGTGTTCCTCCACATCTCTACGCATTTCACCGCTACACGTGGAATTCCACCTTCCTCTGCCACACTCTAGCCACGTAGTTTCGAGCGCAATTCCCAAGTTAAGCCCGGGGATTTCACACTCGACATGCGCGGCCACCTGCGCACACTTTAAACCCAATAGTGTCAAGA
+
CCCCCGGGGGGGGGGGGGGGGGGGGGGGGGGGGGGGGGGGGG<F<FGGGGGGEGGGGGGGFFGGFGGGDGFGGGGGGGCGGGGGGGGGG,EGGGFGGFGFEGFGGGGGGGGGGGGFGGGGGGFECFGGGGFFGFGG?DG76FD?F?CDDFDGDGFFFFFFGGBF5FDC>EFB>9=?A?FFGF@+;DFCD*:>D7,;FAECB245@B)(*)/(6>CE9FF@8@65;G5C8+7C2547E?0,,5)).)).5<
@M00200:205:000000000-AKKM3:1:1101:23705:3800 2:N:0:1
TACCAGGGTATCTAATCCCGTTTGCTCCCCTGGCTTTCGCTCCTCAGCGTCAATACCGGTCCAGGACGCCGCCTTCGCCACCGGTGTTCCTCCAGATATCTACGCATTTCACCGCTACACCTGGAATTCCACGTCCCTCTCCCGGATTCAAGCCTGCCAGTATCAGACGCAGTTCCCCGGTTAAGCCGAGGGATTTCACGTCTGACTTAGCCAGCCACCTACGAACCCTTTACACCCAATAGTCTCA
+
CCCCCGGGGGGGGGGGGGGGGGGGGGGGGGGGGGGGGGGGGGGGGGGGGGGGGGGGGGGGGGGGGGGGGGGGGGGGGGGGGGGGGEGGGGGGGGGGGGGGGGGGGGGGGGGGGGGFGECGGGGGGGGFGGGGGFGCG?FFFGGFGEDDGFGFGGGFFGG5@CEGFFGGFGFFFFF6>;C>>CDGFGGDADGFEFGGF4<:@6@@3;EFEFF;3?CFDGFF;EF>@EEGDC?2:AA0?(410<<)4<A
@M00200:205:000000000-AKKM3:1:1101:14952:3813 2:N:0:1
TACGAGGGTATCTAATCCTGTTTGCTCCCCACGCTGTCGCGCCTCAGCGTCAGCAACGGCCCAGCAGACCGCCTTCGCCACTGATGTTCTTCCCGATCTCTACGCATTCCACCGCTACACCGGGAATTCCATCTGCCTCTACCGTGCTCGAGCCTGACAGTTTAGAAGGCAGCCCTGCGGTTGAGCCGCAGCATTTCACCCCCTACTTACCAGGCCGCCTACGCGCCCTTTAAACCCAATAGTCTCAAGAC
+
CACCCEGGGGGGGGGGGGGGGGGGGGGGGGGGGGGGGGGGGGGGGGGGGGFGGCGGGGGGGGEGCFEEFGGGGGGGGGGGGGFDE<EFGGGG9FCC=CDGGGGGGGGGGGGGGGGEGGGGGGGGGGFFGGGA7=FGGFGFBFGDFFG5::ECEG?F5DCF,2;C7AG7*;FDFD>FFF>?FC)29?F>))7)2<CCFFG@@F@02=@FFAF).48E09728??D(*79C4:26<28:8(4326-).66)5,
@M00200:205:000000000-AKKM3:1:1101:8590:3817 2:N:0:1
TACTAGGGTATCTAATCCCGTTTGCTCCCCTGGCTTTCGCTCCTCAGTGTCAATGCCGGTCCAGGATGCCGCCTTCGCCACCGGTATTCCTCCAGATATCTACGCATTTCACCGCTACACCTGGAATTCTGCATCCCTCTCCCGGATTCAAGCCATCCAGTATCGGATGCAGTTCCCAAGTTGAGCCTGGGGATTTCACATCCGACTTAGTTGGCCACCTACGAGCCCTTTAAACCCAATAGTCTCAAGA
+
CCCCCFGGGGGGGGGGG9FGGGGGGGGGGGGGGGGGGGDGGGGGGGGGCGGFFGGGGGGGGGGGGGFGCFGGGGGGGGGGGGGGGGEGFFGGGGGGGGGGGGGGGEF@AFDCFCE?DCECFGGGGFFGGGGGFC=EFD,5?FFEGFGAGFG8EFFFFEFFGGFGFEGGEGFFDD9CF8+3E@?CFF9CFGG??59*?=EAEEC25A>=A;EEEB6D@F6=3694>5?F<F@C))7/;3=3@E?3?)7)73
@M00200:205:000000000-AKKM3:1:1101:23952:3821 2:N:0:1
TCGAGGGTATCTAATCCTGTTCGCTCCCCACGCTTTCGCGTCTCAGCGTCAGTACCGTCCCAGAGAGCCGCTTTCGCCACGGGTGTTCCTCCTGATATCTGCGCATTTCACCGCTACACCAGGAATTCCACTCTCCTCTTCCGGACTCTAGCCCGACGGTTTCCATCGACGTCTCGAGGTTGAGCCTCGAGTTTTCACAACGGACCTGTCGGGCCGCCTACACGCCCTTTAAGCCCAATAGTCTCAAGAAC
+
CCCCCGGGGGGGGGGGGGGGGGGGGGGGGGGGGGEGGGGGGGGGGGGGGGGGGGGGGGGGGGGGGGGGGGGGEGFGGFEFGGGGGGGGGGGGGGFFGGGGGGGGCGGGGGGFEGGFGFGFGGDGGGGGGGGGGGGGGFGFFGGFEDDDGFCGFGGFFGGEGGFGFFGCFEEFFFFF4?CEGFFFFGGFDG7F>CF7@CG@?92?@F;;E@F0:;E56C)1:43>>*73>4)5<BFF58,.5<A26-6<4(,
@M00200:205:000000000-AKKM3:1:1101:8684:3825 2:N:0:1
TACTGGGGTATCTAATCCTGTTTGCTCCCCACGCTGTCGCGCCTCAGTGTCGGCTATTGGACCCTCACGGGTCCACCGCCCAGCAGACCGCCTTCGCCACCGGTGTTCTTCCGGATCCCTACGCATTCCACCGCTACACCCGGAATTCCATCTGCCTCTACGGTGCCCAAGCCCTACAGTCGCCGCGGCAGATCTGGAGTTGAGCTCTCACCTTTCACCGCGGCCTTATAGTGGCCCACACAGGCCCCTTT
+
9CCCCEGGGGCGGGGGGC9CEFGFGGGFGGDCGG7FCF@<BFGEFGGCAGGGGGGGFGGFGGEF8C@FG7FG7F:=E@FFDGDEGC,,4@C:++9AE7CCDEC::EFEGC9EFED5D,@FFGGGEE6=@E9?DGGGGDDD>C:*;*30=+2:3BFFFGDFAF89::9,9=9:?9AFF>*+,/)?BGGFFG78=6@78)=4(6..)),))5)())3+)29?((3)(*)**2.5<:(3*(((-((((-((422
@M00200:205:000000000-AKKM3:1:1101:12018:3840 2:N:0:1
TACGGGGGTATCTAATCCTGTTTGATCCCCACACTTTCGTGCCTCAGCGTCAGTTACAGCCCAGTAAGCTGCCTTCGCTATCGGTGTTCTTGACGATATCTAAGCATTTCACCGCTACACCGTCAATTCCGCCTACCTCATCTGTCCTCAAGCTCCGCAGTATCAATGGCACCCTGACAGTTGAGCTGCCATATTTCCCCACTGACTTACCAAGCCGCCTACGCACCCTTTACGCCCACTCGTATCA
+
CCCCCGGGGGGGGGGGGGGGGGEFDEGGGGGGGGGGGGGGGGGGGGGGGGGGGGGGGECFGGGGGFGFGFGGGGGGFGGD:DGDGGGGGFFABDEGGG6FFFFFGGGGGGFGFGGDCGGGGGGGGEFGGGFCD=6EG5D59,@?E7=;D5@=F6FFFEGFGF7C;@C,@FAC?D??66?FFD79?89;;*<=AFGFF*=54>@43<BF4B)865;=2?;>@D?38EFGF53CC1<;GD6((/(((.6
@M00200:205:000000000-AKKM3:1:1101:6329:3863 2:N:0:1
TACTCGGGTATCTAATCCTGTTTGCTCCCCACGCTTTCGTGTCTCAGCGTCAGTATTCGTCCAGTTGGCCGCCTTCGCCACCGGTGTTCCTCTCGATATCTACGAATTTCACCTCTACACCGAGAATTCCACCAACCTCTCCGATACTCTAGCCCGCCAGTTTCGAGTGCACTTCCTGGGTTGAGCCCAGGGCTTTCACACCCGACTTAGCGGACCGCCTACACACGCTTTACACACAGTAGTCTCA
+
CCCCCGGGGGGGGGFGGGGGGGGGGGGGGGGGGGGGGGGGGGGGGGGGGGGGGGGGGGGGGGGGGGGGGGGGGGGGGGGGGGGGGGGGGGGGGGGGGGGGGGGGG8FFFGGGGGGFGGGGGGGGDGGGGGGGGGGGGFGFFGE>C5D7DFGGGFGDFEGFFG@G>9DGFGFEFFFFA8;CFGGG*:EFFFC>BGCGFFGEEF2@22:2CEE=@9EG9DEF@DFFEDAG*7(6):<2;1<B2<AAB><
@M00200:205:000000000-AKKM3:1:1101:16743:3866 2:N:0:1
TACTGGGGTATCTAATCCGGTTCGCTCCCCACGCTTTCGCGCCTCAGCGTCAGTACCGTCCTAGCGAGCTGCCTTCGCCGTTGGTGTTCCTCCTGATATCTGCGCATTCCACCGCTACACCAGGAATTCCACTCGCCTCTTCCGGACTCTAGCCCGACAGTATCCACCCGCTTTCAAAGGTTGAGCCTTTGACTTTCAGAGCGGACTTATCGGGCCGCCTACGCGCTCTTTAAACCCAGTAGTCTCA
+
CCCCCGGGGGGGGGGGGGGGGGGGGGGGGGGGGGGGGGGGGGGGGGGGGGGGGGDGGGGGGGCFGGGGGGGGGGGGGGGFFFGGEGGGGGGGGGGGGGGGGGGGGGEGGGFGGGGFGDGGGGGEGGGGGGGGGGGGGFGFFGGFGEGFGFGFFGGFFGGFGGFDFAGGFEEFDDFFFFFAF?FC6CGFFFFFFGGF6@FC=@90>@>3;?EF;9EGFGF:6,10487<FGB><><7*(3><44<B24
@M00200:205:000000000-AKKM3:1:1101:17195:3897 2:N:0:1
TACGGGGGTATCTAATCCTGTTCGCTCCCCTAGCTTTCGCGCCTGAGCGTCAGGTAAGGCCCAGAGATCCGCCTTCGCCACCGGTGTTCCTCCTGATATCTGCGCATTCCACCGCTACACCAGGAATTCCGATCTCCCCTACCTACCTCGAGCCACGCAGTATCGACTGCAGTTCCGGGGTTGAGCCCCGGGATTTCACATCCGACTTACGTGGCCGCCTGCGCTCGCTTTAAACCCAATAGTCCCAATA
+
CCCCCGGGGGGGGGGGGGGGGGGGGGGGGGGDGGGGGGGGGGGGGFGGEEGGGGGFGGGGGGGGGGGGGGGGGGGGGGEGGGGGDDGGGGGGGGGCFGFGGGFEGGGGAFDFGEGFGGGGGGGG<FGGGGFCCECFGDEDFGGFAFCCG>C>GGFCDGGFGGFGFF4?>FABFFFFEBD>FEC4ACFFEG5:AGFCFCG??E@DFFFF2)((.3>@07>?F?>E(*)99*8)-.43;(,,)66)).-(()
@M00200:205:000000000-AKKM3:1:1101:17451:3903 2:N:0:1
TACTAGGGTATCTAATCCTGTTTGATCCCCACGCTTTCGTGCCTCAGTGTCAATGATTGTGTAGCAAGCTGCCTTCGCTATCGGTGTTCTATGTCATATCTAAGCATTTCACCGCTACATGACATATTCCGCTTACCTCCACAATATTCAAGACTAATAGTATCCACGGCAGTTTCCGAGTTAAGCTCAGAGATTTCACCACGGACTTACTAGCCCACCTACGCACCCTTTATACCCAGTAGTCTCA
+
BCCCCGFGFGGGGGGGGGGGGGGGCCFGGGGGGGGEEGGGGGGGGGGGGGGFGGGGGGGGGGFFGGFGGGGGGGGGGGG@FGFEGGGGGGGGGGGFGGFGGGGGGGGCGFFFGEEFDFGAEGGGGGGGGFGGGGGGGFGDBGFFGBGFGFGGGGFB6ECFGG9DFFGGED>AFFFF75D5FE+C+=,;?F8DFGF=DFFDEFDA@==EEFE=*:CCCGFFFEF?>:9@9A3*299<DBD.94>**07
@M00200:205:000000000-AKKM3:1:1101:10518:3903 2:N:0:1
TACGGGGGTATCTAATCCGGTTCGCTCCCCACGCTTTCGCGTCTCAGCGTCAGGTAGAGCCCAGAGAGCCGCCTTCGCCACTGGTGTTCCTCCCGATATCTACGCATATCACCACTACACCGGGAATTCCACTCTCCTCTACTCTCCTCAAGTCTGCCAGTATCCAAGGACCTCTCCCAGTTGAGCCGGGAGCTTTCACCCTAGACTTAACAGACCGCCTGCACGCCCTTTAAGCCCACTAGTCTCAAGA
+
CCCCCGGGGGGGGGGGGGGGGGGGGGGGGGGGEGGGGGGGGGGGGGGGEEGGEGGGGGFGGGGGGGGGGGGGGGGG?FFGGGGGG?FGGGGGGGGGGGGGGGGDGGGGGGDGGGGFFGGGGDGGFEFGGGGGGGGGGFFE8FFFGFG;F>C?3@D6FFGFFGFFFFGGFGFBFFFFFFGFGC+1?FGEED5BBEF7=CGADDF@3;4<EEE<):CC(5>0<?0)(2>D34>>A94>FF(.8).)-)66<-
@M00200:205:000000000-AKKM3:1:1101:22591:3916 2:N:0:1
TACCGGGGTATCTAATCCTGTTCGCTCCCCACGCTTTCGCACCTCAGCGTCAGAACAAGCCCAGTTGGCCGCCTTCGCCTCTGGTATTCCTCCGGATCTCTACGCATTCCACCGCTACACCCGGAATTCTACCAACCTCTGCTTGTCTCCAGTCGGACAGTATCCCCTGCCATCCACGGGGTTGAGCCCCGGGCTTTCACAGACAGACTTATCCAACCGCCTACGTGCGCTTTAAACCCAATAGTCTCAA
+
CCCCCGGGGGGGGGFGGGGGGFGEFGGGGGGGGGEGGGGGGGEEGGGGGGGGGGGGGGCGGGGGGGGGGGGGGGGGGDGCFGCCGFD<AFGGGGGGFGFGGGGGEGEGGFFFG6CDGGGGDGGGGGDEFFFGGGGGG?D*@FDFGFFDFFGFGGG55ED53?CC0@CGFG5CFFFFFF*>C=;C6CFAFDGFF5*/6>FEFF(/38@?4?3CFE?<@G>(2247(2)97>7(,645<2(41:BAA><4))
@M00200:205:000000000-AKKM3:1:1101:6410:3925 2:N:0:1
TACGAGGGTATCTAATCCCGTTTGCTCCCCTGGCTTTCGTGTCTCAGCGTCAGCGGATCCCCAGTCATCTGTTTTCACCGTCGGCGTTCCAAACGATATCTACGCATTTCACCGCTCCACCGTTTGTTCCGATGACCCCTGGATCGCTCAAGACCGCCAGTATGCCCGGCCGTTCCCCGGTTGAGCCGGGGGATTTCACGCGGGCACTTAACGGTCAGCCTACACACGCTTTAAACCAAGTCGTCTCA
+
CCCCCGGGGGGGEGDGGGGGGGFGGGGGGGFGGGGGGCFGGGGGGFGFEGGGGGGGGGGGFGFGGGGGGGGGGGFGGGGEGGGGGGGGGGGDGFCCB@CFD,?FGGCCFEFGCECEGDDEF6FGGGFFFCEGGGFF8:+80=DFGFGFGFGGGFD>5CDDCGEGFFCEDGFA99F>?A>?F=7;9?C?>CED8CED=)08B332((-4..<<BBEE674:132?0+8CC3:(4<6<:(-.4)-,4((.
@M00200:205:000000000-AKKM3:1:1101:13107:3929 2:N:0:1
TACTGGGGTATCTAATCCTGTTTGCTCCCCACGCTGTCGCGCCTCAGTGTCGGCTATTGGGAGATTGCTCTCCCACCGCCCAGCAGACCGCCTTCGCCACTGGTGTTCTTCCGGATCTCTACGCATTCCACCGCTACACCCGGAATTCCATCTGCCTCTACGGTGCCCCAGCGACACAGTCGCCATGGCCGATCCGGCGTTGAGCCCCGGACTTTCCCCACGGCCTTATGCCGCCACCTACGCCCCCTTT
+
CCCCCGGGGGGGGGGFGGGGGGGGGGGGGGGGGGGGGGGGGGGGGGGGGGGGGGGGGGGGGGGGGGGGGGGGGGGGGGGGGG8FEFGGEGGEGCGGGEEGGGGGGG:FFGGGGCGFGFGGGGGGGGEGGGGFGGGD8DF)<@C9CFGEGF,=EFFFFGGFGG=F=>D?@E>DEFFFFF9ADECDEDF;A<:BDGGG:(2:>BFEF18@B0399<7<)95:;69BBE:9:*4)(-34884,::(((-49<0
@M00200:205:000000000-AKKM3:1:1101:11625:3935 2:N:0:1
TACTAGGGTATCTAATCCTGTTTGCTCCCCACGCTTTCGTGCATGAGCGTCAGTGTTGGCCCAGAAGGCTGCCTTCGCCATCGGTGTTCCTCCACATCTCTACGCATTTCACCGCTACACGTGGAATTCCACCTTCCTCTGCCACACTCCAGCAAAGTAGTTTCGAGCGCAATTCCCAAGTTAAGCTCGGGGCTTTCACACTCGACTTGCTCTGCCGCCTGCGCACACTTTATCCCCAGTCGTCTCA
+
CCCCCGGGGGGGGGGGGGGGGGGGGGGGGGGGGGGGGGGGGGGGGGGGGGGGGGGGGGFGFGGGGGGGGGFGGGGGGGGGGGGGGGGGGGGGGGFGGGFGGGGGGGGGGGGGGGGFGGGGDGG7FFGGGGGGGGGGGFGFFGGFGFGFGFFFCF??FF+=EDFGDDGEEGFFDEFFFF6AFGF7BFEFF>EFFEGGACGFE9BBBBD>BFEFE*BC(:;26B=59E3>7D33../5C;?4)64(/5)
@M00200:205:000000000-AKKM3:1:1101:8707:3946 2:N:0:1
TACTGGGGTATCTAATCCCGTTTGCTCCCCACGCTTTCGCGCCTCAGCGTCAGGAGATGCCCAGAGACCCGCCTTCGCCACCGGTGTTCCTCCCGATCTCTACACATTTCACCGCTACACCGGGAATTCCAGTCTCCTCTGCATCCCTCAAGAATGGCAGTATCGGTCGACCCTCCCCGGTTGAGCCGGGGGCTTTCACGACCGACTTGCCATCCAGCCTACGCGCCCTTTAAACCCAATAGTCTCA
+
CCCCCGGGGGGGGGGGGGGGGGGGGGGGGGGGGGGGGGGGGGGGGGGGGGGGGGGGGGGGGGGGGGGGGGGGGGGGGGGGGGGGGGGGGGGGGGGGGGGGGGGGFFGGFGGGGGG>DGEFGGGGGGGGGFGGGGGGGFGFDGGFGFGDGFFCFFGFFGGFGCCGFFGGFGFFFFFFFFCDEEGGFGG4?55BFG5C=6<=DF>>6>9?D2?>ABG+,7><DF?>9D:C)9:)<45.8(-8)4)6)-5
@M00200:205:000000000-AKKM3:1:1101:23370:4010 2:N:0:1
TACTGGGGTATCTAATCCTGTTTGCTCCCCACGCTTTCGCGCCTCAGCGTCAGCATCGGCCCAGCGAACCGCCTTCGCCACCGGTGTTCTTCCCGATATCTACGCATTCCACCGCTACACCGGGAATTCCATTCGCCTCTACCGAGCTCCAGTCTGCCAGTCTCACCTGCAGCCCCGGCGTTGAGCACCGGGATTTCACAAGTGACTTAGCAAACCGCCTACGCGCCCTTTAAACCCAATAGTCTCAAGAC
+
CCCCCGGGGGGGGGGGGGGGGGGGGGGGGGGGGGGGGGGGGGGGGGGGGGGGGGGGGGGGGGGGGGGGGGGGGGGGGGGGGGGGGGGGGGGGGGGDGEEGGGGGGGGGGFFGGGGDDEDFGGGGGGGGGGGGGGGCEEGFFGGFGFGBGFGGGGFFFGGFGGFGCFFGFGFFF9>FFDGFGGC36FGFFGG>EGCFF)=C@<BFFFFF2AB>)4CC1D5104:7>G@7>90<)47?E:02344:<<A642(
@M00200:205:000000000-AKKM3:1:1101:12936:4019 2:N:0:1
TACTAGGGTATCTAATACTGTTTGCTCCCCACGCTGTCGCGCCTCAGCGTCAGCAACAGCCCAGCAGGCCGCCTTCGCCACTGATGTTCTTCCCGATCTCTACGCATTCCACCGCTACACCGGGAATTCCACCTGCCTCTACTGTGCTCGAGCCCGACAGTTTAGAAGGCAGCCCTGCGGTTAAGCCGCAGGATTTCACCCCCTACTTATCAGGCCGCCTACGCGCCCTTTAAACCCACTCGTCTCAAGA
+
CCCCCGGGGGGGGGGGGGGGGGGGGGGGGGGGDGGGGGGGGGGGGGGGGGGGGGGGGGGGGGGGGGGGGGGGGGGGGGGGGGGGGGGGGGGGGGGGGGGGGGGGGGGGGGGGGGGFGGGGGGGGGGGGGGGGGGGGGFGFFGGFGFGFG>EDCGD>>C>>CFFFFFGGFGFFFDFFFFGDGGCC8CFAAGGEFG7DFFGF?BBFDF8;CEEEFEGG9DF768<:1?>G35:)6:<<C6(4708?08<4)<
@M00200:205:000000000-AKKM3:1:1101:22450:4033 2:N:0:1
TACAGGGGTATCTAATCCTGTTCGCTCCCCACGCTTTCGCGTCTCAGCGTCAGTACCGTTCCAGAGAGCCGCTTTCGCCACGGGTGTTCTTCCTGATATCTGCGCATTTCACCGCTACACCAGGAATTCCACTCTCCTCTCCCGGACTCTAGCCAGATGGTTTCGGCCGACGGCTGGAGGTTGAGCCTCCAGTTTTCACAGCCGACCTACCTGGCCGCCTACACGCTCCTTAAGCCCGGTAGTCTCAAGAC
+
CCCCCGGGGGGGGGGGGGGGGGGGGGGGGGGGGGGGGGGGGGGGGGGGGGGGGGGGGGGGGGGGGGGGGGGGGGGGGGGGGGGGGGGGGGGGGGGGGGGGGGGGGGGEFGGGFCGFGGGGGGGGGGGGGGGGGGGGGFGFFGFEGFGFGFGGGGGFA9DFEGFGFFGGFEFFFFBEF6FEGGGGFFFFFGFFFGDFCCGE)6=F079>@FFF<;FFFGE?6<(0,2)1)9<99<9BG(499:DB).46?-(
@M00200:205:000000000-AKKM3:1:1101:15240:4047 2:N:0:1
TACGCGGGTATCTAATCCCGTTTGCTCCCCTAGCTTTCGCGCCTCAGCGTCAGGAGTGATCCAGCGATCCGCTTTCGCCACCGGCGTTCCTGCCAATATCAACGCATTTCACCGCTCCACTGGCAGTTCCGATCGCCCCTACCACCCTCGAGCTCGCCAGTATCCCGGGCAATTTTCCGGTTGAGCCGAAAGATTTCACCCAAGACTTAACGAACAGCCTACGCGCCCTTTAAACCCAATAGTCCCAAGA
+
CCCCCGGGGGGGGGGGGGGGGGGGGGGGGGGGGGGGGGGGGGGGGGGGGGGGGGGGGGGGGGGGGGGGGGGGGGGGGGGGGGGGGGGGGGFGGGGGGGGGGGGGGGGGGGGGGGGFGGCGGGGG<EGGGGGGGGGGGFGFFGFFGFGFGFGDEDFAFGGEGFCGFFG=BGBDFBFFFBG3<EGGACFEFDE>FFGGF5CEFFF??BF<A2AFFB55:CFB7?2)(:DD)24A24)483:179<<)5><,,
@M00200:205:000000000-AKKM3:1:1101:10173:4067 2:N:0:1
TACAGGGGTATCTAATCCTGTTCGCTCCCCTAGCTTTCGCGTCTCAGCGTCAGGAACGGCCCAGCGAGCCGCCTTCGCTACTGGTGTTCCTCCCGATATCTGCGCATTTCACCGCTACACCGGGAATTCCACTCGCCTCTACCGTCCTCTAGCCCGGCAGTATCCACCGCACGCCCGAGGTTGAGCCTCCGGTTTTCACGGCAGACTTACCGAACAGCCTACACGCTCTTTAAGCCCAATAGTTACAAGA
+
<A@CCEGEBBFFGGFFGFGGFGFGGGG@EGGGGGGG9FGGGGGGGGGGGGGGGGGFGGF@F:FCGGGGGFGGGGGGGGGGGGFGEEFGGGGGEF7FG@6EFGEEGEEFGGGGGGGBGGGGFGGEGGGGGFGDFFGGCDEFFGG5:?D5C6<@C*;>BEDEFF6CAFGF>C42?>?>BEDBGF<6FGC5)*:;5>5DF)=6?FF047>5-9((3(::(*0.34:F:E7C97:69<<:F?0()).))6)-,(
@M00200:205:000000000-AKKM3:1:1101:12475:4070 2:N:0:1
TACCGGGGTATCTAATCCTGTTTGCTCCCCACGCTGTCGCGCCTCAGCGTCAGCCACAGCCCAGCGGGCCGCCTTCGCCACCGGTGTTCTTCCGGATCTCTACGCATTCCACCGCTACACCCGGAATTCCACCCGCCTCTACTGTGCTCCAGCGCGAGAGTCTCGAAGGCCGATCCGGGGTTGAGCCCCGGACTTTCACCCCCGACTCCTCGCGCCGCCTACCCGCCCTTTAAACCCACTAGTCTCAAGCC
+
CCCCCGGGGGGGGGFGGGGGGGGGGGGGGGGGGGGGGGGGGGGGGGGGGGGGGGGGGGGGGGGFFEDGGGGGGGGGFGGGGGGGF@C=FFGGGGGGDGDGGGGGG>FGGGGGGGGBDGGGGGGCFGGGGGFFGGGGGFG5FGGFGFGEGFG9DDGFFGCBGFFGFFFGAGFFFFFFFFCEC5CFFGGFFGE@DGG==)3<?F>9BB9?B2:(4(:E(95(,(,74CEG)*569--4;0(.()...)--4)(
@M00200:205:000000000-AKKM3:1:1101:14526:4078 2:N:0:1
TACAAGGGTATCTAATCCTGTTTGCTCCCCACGCTTTCGAGCCTCAGCGTCAGTAATGGACCAGTATGTCGCCTTCGCCACTGGTGTTCTTCCGAATATCTACGAATTTCACCTCTACACTCGGAGTTCCACATACCTCTTCCATACTCAAGATAGCCAGTATCAAAGGCAATTCCAAGGTTGAGCCCTGGGCTTTCACCTCTGACTAAACTATCCGCCTACGCTCCCTTTAAACCCAATAGTCTCAAGA
+
CCCCCGGGGGGGGGGGGGGGGGGGGGGGGGGGGGGGGGGGGGGGGGGGGGGGGGGGGGFGGGGGGGGGGGGGGGGGGGGGGGGGGGGGGGGGGGGGGGGGGGGGGGGGGGGGGDGFGGGGGGGGGGGGGGGGGGGFGFFFFGGFGFGFGFGGGFGFFGGFFGEGFFGG5DDDFDF9E9DDFDFG:DEFFGFA68?FFEGFEDEFFF@FCCFFFFGFFGEAFBA>4?DGCFFCEAB@G@9(56CF?E*>3>
@M00200:205:000000000-AKKM3:1:1101:14626:4090 2:N:0:1
TACGCGGGTATCTAATCCTGTTTGCTCCCCACGCTTTCGCACCTCAGCGTCAATACCAGTCCAGTGAGCCGCCTTCGCCACTGGTGTTCTTCCGAATATCTACGAATTTCACCTCTACACTCGGAATTCCACTCACCTCTCCTGGATTCAAGCGATGCAGTCTTAAAGGCAGTTCTGGAGTTGAGCTCCAGGCTTTCACCTCTAACTTACACAGCCGCCTACGTGCGCTTTAAACCCAATCGTCTCA
+
CCCCCGGGGGGGGGGGGGGGGGGGGGGGGGGGGGGGGGGGGEGFGGGGGGGGGGGGGGGGGGGGGGGGGGGGGGGGGGGGGGGGGGGGGGGGGGGGGGFGGGGGGGGFFGGGGGGFGGGGFGGGEEGGGGGGGGGGGFGBFGGFGFDEGFAFGGGFFGC5@DDDFFFGFDC5AFFFFB<FGFF9>FFFFGFFF6@DFCFFBBEEA948:AF*:>5@2<?92@(0-3:D:5<9C3)8C7(,306<=DF
@M00200:205:000000000-AKKM3:1:1101:21990:4101 2:N:0:1
TACCCGGGTATCTAATCCTGTTTGCTCCCCACGCTTTCGCGCCTCAGCGTCAATTACGGGCCAGATAGCCGCCTTCGCCACCGGTGTTCTTCCCAATATCTACGAATTTCACCTCTACACTGGGAATTCCACTATCCTCTCCCGCATTCAAGCTCATCAGTATCAAGCGCAGCCCCCCGGTTGAGCCCGGGAATTTCACGCCTGACTTGACAAGCCGCCTACGCGCCCTTTAAACACAATAGTCTCAAGA
+
CCCCCGGGGGGGGGGGGGGGFGGGGGGGGGDCFGGGGGGGGGGGGGGGGGGGGGDAADFGGFGG<FDFFGGGGGGGGGGG7F@GGGGGGFFGGFFFECGGGGGGCDGGGGGGG9DDGGGGFCFGGGGGGGGG?E?EGFGEFD=@+@+:DFGDGGGFDGGDFFEDEC=E5C?=?)<*:*;>5CDF>FD?ACGFFGGGAEGD06(6(3<C34)9>(=CBGF(04-),C5D<0:AAB7);::<44)-).6<2)
@M00200:205:000000000-AKKM3:1:1101:16437:4112 2:N:0:1
TACGAGGGTATCTAATCCTGTTTGCTCCCCACGCTTTCGTGTCTCAGTGTCAGTGTCAGTCCAGATGGCCGCCTTCGCCACTGATGTTCCTCCCGATATCTACGCATTTCACCGCTACACCGGGAATTCCACCATCCTCTACCGCACTCAAGATTACCAGTATCAAATGCAATTCCTAGGTTGAGCCCAGGGATTTCACACCTGACTTAGCAAACCACCTACACACGCTTTAAACCCAATAGTCTCA
+
CCCCCGGGGGGGGGGGGGGGGGGGGGGGGGGGGGGGGGGGGGGGGGGGGGGGGGGGGGGGGGGGGGGGGGGGGGGGGGFEGGGGGGGGGGGGGGGGGGGGGGGGDGGGGGGGGGG>>CGGGGGGGGGGGGFFGGGGGFGFFGGFGDGFGFEFGDFBFGFFFGFGFFGFFGFEFEFFA?DFFDFGFGG56CGFFGFFCCEE@AD=@F@A;;;CEEGDBG4:=5@)5;?D9:(;EFA;E;?@EF??C<C
@M00200:205:000000000-AKKM3:1:1101:22948:4120 2:N:0:1
TACACGGGTATCTAATCCCGTTTGCTCCCCTAGCTTTCGCGCCTCAGCGTCAGTAGCAGGCCAGGTGGGCGCCTTCGCCACCGGTGTTCCTCCAGATATCTACGCATTTCACCGCTACACCTGGAATTCCCCCACCCTCTCCTGTACTCAAGCCGAGCAGTTTGAGATGACGATCCCGGGGTGAGCCCGGGGCTTTCACATCCCACTTACCCGACCGCCTACACGCCCTTTATACCCCATAGTCCACAGAC
+
CCCCCGGGGGGGGGGGGGGGGGGGGGGFGGGF?FGCFGGGEGFGGGFFGGGGGGGFGGFGGGGGGGG@FGFEGEGGGGGGDGGD+CFEFGFGFGGGFGGGGGGGDGGGGGGGFGGFGGGGGFG8F8E8EDFGDGGEGFGDBFGFEDDFGFF+DDD55>CF@D@G7FGF8AC5D8@AF>*@CCG*;8E>A<E>DC5;A5+<E41=E8,;44@E;@D89DE:(8:@:?FC12.)))).3(,(42:)4)).(.(
@M00200:205:000000000-AKKM3:1:1101:15389:4143 2:N:0:1
TACTGGGGTATCTAATCCGGTTCGCTCCCCTAGCTTTCGCGCCTCAGCGTCAGGATTGGCCCAGCCATCCGCCTTCGCCACCGGCATTCCTAGCGATATCTGCGCATTTCACCGCTACACCGCTAGTTCTAATGGCCTCTACCATCCTCAAGTCAACGCAGTATCCGACGCAGTTCCACAGTTGAGCCGTGGTATTTCACGCCGGACTTACGTAACCGCCTGCGCGCCCTTTAAACCCAATAGTCCCA
+
CCCCCGGGGGGGGGGGGGGGGGGGGGGGGGGGGGGGGGGGGGGGGGGGGGGGGGGGGGGGGGGGGGGGGGGGGGGGGGGGGGGGGGGGGGGFEGGGGEGGGGGGGGGGCGGGGGGFGGGGGDEGGGGGGGFGGGGGGBGFFGGFGFGBGF8DDFGFFGG5>CCCEFG>>EBFFFFFFFG6D>C7E@GFFGGBFCFCFCCFFDFFFFB;7CADDFGGFGFFB:?378<DCC<2A26<CB1(8:2.4)4)
@M00200:205:000000000-AKKM3:1:1101:9457:4149 2:N:0:1
TACTGGGGTATCTAATCCTGTTTGATCCCCGCACTTTCGTGCCTCGGCGTCAGTTGCACCCTAGTCTGCTGCCTTCGCAATTGGTGTTCTGGATGGTATCTAAGCATTTCACCGCTACACCATCCATTCCACAGACCTCGTCTGCACTCAAGATACCCAGTATCAAAGGCACTGCGACCGTTGACCGGCCGTCTTTCACCCCTGACTTAAGTCTCCGCCTACGCACCCTTTAATCCCAATAGTCTCACTCC
+
C@CCCGFGEGGGGGFEGDDDFFGGGGGGGGGEGGEFGGGGGGGGGGGG@FE:FGGGGGGDFF8CEFGGGFFGGGGGGGBCFGEFGFFEGGGCCEFCFGGGGGGGGGGGFGGGAEC*@F=FGFFFGFGFGGGCGG+>D*=>FEFFGBFBG?=AFCGFFF8DDFFF>FF8*DFDFFFB*3?*@C>9*5@559E?DCGCF*=>-4)-8;.>C**9/9?,/8A@DF(>?E>DCCE)9)9.?@1(3><C)6))))(
@M00200:205:000000000-AKKM3:1:1101:13549:4150 2:N:0:1
TACTCGGGTATCTAATCCTGTTTGCTCCCCACGCTTTCGTGCCTCAGCGTCAGGACAGGCCCAGTCGCCCGTCTTCACCATCGGCGTTCCCGTAGATATCTACGCATTTCACCGCTCCACCTACGGTTCCGGCGACCCCTACCTGCCTCGAGACCCACCGTTCGCCCCGCAGTTCCCCGGTTGAGCCGGGGGATTTCACGGGACGCGTTCGGGTCCGCCTACGCACCCTTTAAACCCAACAGTCTCA
+
CCCCCGGGGGGGGGGGGGGGGGGGGGGGGGGGGGGGGGGGGDGGGGGGGGGGDGGGGGGGGGGGGGGGGGGGGGGGGGGGGGGGGGGGGGGGGGGGGGGGGGGGGGDGC4EFGGGFGGGGGGGGGGGGGGGGGGGG1<=DFGGFGFGFGFGDGGGFFCGFDD@GF?DEAEBBFEFFAFGFGCGDFFF3B<5>>EEGF<FB:6?>FFF;6?F6;<C84<3108BD?EFG50564427;(((-3>2)46
@M00200:205:000000000-AKKM3:1:1101:20510:4158 2:N:0:1
TACTCGGGTATCTAATCCTGTTCGCTCCCCACGCTTTCGCTCCTCAGCGTCAGTTCCGGCCCAGACCACCGCCTTCGCCACCGGTGTTCCTCCTGATATCTGCGCATTTCACCGCTACACCAGGAATTCCGTGGTCCCCTACCGGACTCTAGCCATGGCAGTATCGAGTGGCCGCTCCAGGTTGAGCCTGAAGTTTTCACACCCGACTTGCCAAGCCGGCTACGAGCTCCTTAAACCCAATCGTCTCA
+
CCCCCGGGGGGGGFGGGGGGGGGGGGGGGGGGGGGGGGGGGGGGGGGGGGGGGGGGGGGGGGGGGGGGGGGGGGGGGGGGGGGGGGEGGGGGGGGGGGGGGGGGGGGGGGGGGGGFGGFGGGGGGGGGGFGGGGGGFFGDFDGFGFGBGFG7EGGFFGGFGGFFEBGGFGFFFFF?BDF4F:CFFFCFFGCFFFFFF4,*1.92>1>>FFFF@EC@=C),68@<6:>CF*29<<4);6<FF(811(.<
@M00200:205:000000000-AKKM3:1:1101:24392:4159 2:N:0:1
TACAGGGGTATCTAATCCCGTTTGCTCCCCTAGCTTTCGCGCCTCAGCGTCAGTATTGGGCCAGATGAGCGCCTTCGCCACCGGTGTTCCTCCTGATATCTACGCATTTCACCGCTACACCAGGAATTCCCTCATCCTCTCCCATACTCAAGACAGGCAGTTTGGGGTGCACGTCCTCGTGTGAGCCGAGGGATTTCACATCCCACTTACCTATCCGCCTACACGCCCTTTACGCCCAATAGTCTCACGAT
+
CCCCCGGGGGFEFGGGEGGGGGGGGGGGGCFGGFGGGGGGEEGGGGGEGGGEFGGGGGGGDCFFFGGGFGG@FFEDFCCFEGGEFCFGFGFD8FGGGFGDGGDGDEGCAF=FGDGFDEGGGGFC<FFGA;AEGGGFGFCEF8DDGFGFFFF+>?D?:DGB?D9D=*=E5::>?=FA@AD?C:7@BFG>AD7*@CFC+5,/*7553B2BFE=EE@G?(18;;8(5288:C;3.7(((44((52:445-)(4,
@M00200:205:000000000-AKKM3:1:1101:11285:4191 2:N:0:1
TACGAGGGTATCTAATCCTGTTTGATCCCCACACTTTCGTGCCTCAGCGTCAGTTTGAGCCTAGTAAGCTGTCTACACTATCGGTGTTCTTGACGATATCTAAGCATTTCACCGCTACACCGTCAATTCCGCCTACCTCGACTCCACTCAAGCCCATCAGTATCAATGCCACCCTCCCGGTTAAGCCGGGATATTTCAGCACTGACTTAATAGGCCGCCTACGCACCCTTTATACCCAATAGTCTCA
+
CCCCCGGGGGGGGGGGGGGGGGGGGGGGGGGGGGGGGGGGGGGGGGGGGGGGGGGGGFGGGGGGGGGGGGGGGGGGGGGGGGGGGGGGGGGGGGGGDGGGGFGGGGGGGGGGFGGFGGGCFGGGGGGGGGGGGGGGGFGA>CEEGFGFGFGDFGGFFGGFGGEFEDGGFFFFFDFFEFG>CG6CFFGFBGE>FFEFFEA@;@@@EFFFEF68A@F8)38(/3-2(4?C/;)47C55C<03;C55)/<
@M00200:205:000000000-AKKM3:1:1101:22710:4209 2:N:0:1
TACTAGGGTATCTAATCCCGTTTGCTCCCCACGCTTTCGAGCCTCAGTGTCAGTTACAGTCCAGAGAGCCGCTTTCGCCACCGGTGTTCCTCCATATATCTACGCATTTCACCGCTACACATGGAATTCCACTCTCCTCTACTGCACTCAAGTCTAACAGTTTCCAATACACACAATGGTTGAGCCACTGCCTTTTACATCAGACTTATTAAACCACCTGCGCTCGCTTTAAACCCAATAGTCTCA
+
CCCCCGGGGGGGGGGGGGGGGGGGGGGGGGGGGGGGGGGGGGGGGGGGGGGGGGGGGGGGGGGGGGGGGGEGGGGGGGGGGGGDGGGGGGGGGGGGGGGGGGGGBEGGGGGGGGGFGGGGGCEGGGGGGGGGGGGGGF8DFGGFGFGFGFFGGGGFFGGFFGEGFBGG*DDEFFFFFF?FFGFFFDD6D=EFACFFFFGFFEF6@@*AE@F=>CEF=DFEB>=9>?ED4C4CEEB5=@7=C8CCCE
@M00200:205:000000000-AKKM3:1:1101:12334:4220 2:N:0:1
TACAAGGGTATCTAATCCCATTCGCTACCTACGCTTTCGTGTCTCAGCGTCAGGAGTGCGCCAGTGAATTGCCTTCGCTTTTGGTGTTCCCCATGATATCAACGGATTTCACCCCTACTCCATGAGTTCCATTCACCTCTCGCATCCTCAAGTCAAGCCGTTTCCTCTGCATGCCCCCGGTTGAGCCGAAGAATTTAACAGAAGACTAACTTGACCGCCTACACACCCTTTAAACCCACTAGTCTCAAGA
+
CCCCCGGGGGGGGGGGGGGGGGGGGGGGGGGGGGGGGGGGGGGGGGGGGGGGGGGGGGGGGEEGGGGGFFGFGGGGGGGGGGGGGGGGGGGGGDFGGGGGGFGGGGGGGGDGGGGFGGGGGGGGGGGGGGGGGGGGGFGEFGGEEFDEGFGGGG@DFGG?C==FE?DA?FFEFE6:?DGEGCDFFGFEEGGFFGGGFEGC5)07)7B@EEFEFEGFBG>@DDFF38AD:*59CFA@C;08EF?75?E?33
@M00200:205:000000000-AKKM3:1:1101:6042:4227 2:N:0:1
TACGAGGGTATCTAATCCTGTTTGCTCCCCACGCTGTCGCGCCTCAGCGTCAGCCACAGCCCAGCGGGCCGCCTTCGCCACCGGTGTTCTTCCGGATCTCTACGCATTCCACCGCTACACCCGGAATTCCACCCGCCTCTACTGTGCCCCAGCGACACAGTTGCCATGGCCGATCCGGAGTTGAGCCCCGGACTTTCACCACGGCCTTATGCCGCCACCTCCGCGCCCTTTAAACCCAGTAGTCTAACCA
+
@CCCCGGGCGGGGGGGGGGGGGGGGGGGGGFFGGGGGFGGGGGGGGGGGGEGGGEFEGGGGCFFGGGGGGGGGGGGGGGFGGGC@FEDGFFGGG@C7=DFGE<FEGGGAFGDFGGFGGGGGGCCEEGFGGGGCE7EGFGBFC7AA9CE4<ECC>D>DEGFGCCGFF>FFE?@FBD>F5DBFCD7AGFFFGGEFEDGFFG>DFFF99?8)).6-,:C>GFF((->9CBGC4:D4)-.*3(.6A4<)-5)()
@M00200:205:000000000-AKKM3:1:1101:19064:4230 2:N:0:1
TACGCGGGTATCTAATCCCGTTCGCTCCCCTAGCTTTCGCGCCTCAGCGTCAGTATCGGGCCAGATGAGCGCCTTCGCCACCGGTGTTCCTCCTGATATCTACGCATTTCACCGCTACACCAGGAATTCCCTCATCCTCTCCCGTACTCAAGCCGAGCAGTTTGGGATGCCGGTCCCCGGTTAAGCCGAGGCATTTCACATCCCACTTACTTGACCGCCTCCCCGCCCTTAAGTCCCATACGCCTCA
+
CCCCCGGGGGGGGGGGGGGGGGGGGGGGGGGGGGGGGGGGGGGGGGGGGGGGGGGGGGGGGGGGFGGGGGGGGGGGGGGGGGGGGGGGGGGGGGGGGGGFGFFGGGGGGFGGGGGFGGGGGGGGGFGGGGFGGGGGGBGFFGGFGFGFGFCFGGGFFGGFCD*B=*9,:6*5*:DEFFGF*=>+:C+=5C5:5FF78<C<E@@6;7(.6<BF<)A9,<>(((()-:>D/*))))-6<2)((((((4>
@M00200:205:000000000-AKKM3:1:1101:24139:4233 2:N:0:1
TACAAGGGTATCTAATCCCGTTTGCTCCCCTAGCTTTCGCGCCTCAGCGTCAGAAGAGATCCAGTCCGCCGCTTTCGCCACCGGCGTTCCTTCCGATATCAACGCATTTCACCGCTCCACCGGAAGTTCCGCAGACCCCTATCTCCCTCGAGCCTATCAGTATCAAAGGCACTGTTACGGTTAAGCCGCAAAATTTCACCCCTGACTTGATAAGCCGCCTACGCGCCCTTTAAACCCAATAGTCTCA
+
CCCCCGGGGGGGGGGGGGGGGGGGGGGGGGGGGGGGGGGGGGGGGGGGGGGGGGGGGGGGGGGGGGGGGGGGGGGGGGGGGGGGGGGGGGGGGGGGGGDFGGGGGGGGGGGFFGGFGGGGGGEEGGGGGGEEGGGGFFED@EGFGCFDGFGGGGGFFGGFGGFGCCGGFGFBFFFFFFDBFGGGFFGEFGGFFGGFFFC<;26?@@@EEACEE8C+:DFF:<B;9C5D55)64AA:EFFFF4>2<AB
@M00200:205:000000000-AKKM3:1:1101:12026:4235 2:N:0:1
TACTAGGGTATCTAATCCTGTTTGCTCCCCACGCTGTCGCGCCTCAGTGTCGGCTATTGGACCCTCACGGGTCCACCGCCCAGCAGACCGCCTTCGCCACCGGTGTTCTTCCGGATCTCTACGCATTCCACCGCTACACCCGGAATTCCATCTGCCTCTACGGTGCCCAAGCCCTACAGTCGCCGCGGCAGATCTGGAGTTGAGCTCCAAACTTTCACCGCGGCCTTTTAGCTGCCACCTACGCCCCCTTT
+
CCCCCGGGGGGGGGGGGGGGGGGGGGGGGGGGGGGGDGGGGEGEGFFGFGGGGGGGGGGGGFDGDGGGGGGGCFGGGGGGGGCFFGFGEGGGGDGFGDEGFGGGGECGCGGGGEGDDEGGGGGGGDEGFGFFDGGBEFFFEGGFDFFCFFAFGGGFFGGFGGFGFFG6*@>B>B9@F*2=CECD5?EAB35567AC89C@893;34=1(46:<AFFFGFF929B;89***.))-,.2).840(((--39<2
@M00200:205:000000000-AKKM3:1:1101:9833:4235 2:N:0:1
TACTAGGGTATCTAATCCTGTTTGCTCCCCACGCTGTCGCGCCTCAGTGTCGGCTATTGAGTCCTTGCGGACTCACCGCCCAGCAGACCGCCTTCGCCACTGGTGTTCTTCCGGATCTCTACGCATTCCACCGCTACACCCGGAATTCCATCTGCCTCTACGGTGCCCAAGCAACACAGTTGCCACGGCCGATCTGGAGTTGAGCCCCAGACTTTCACCCCAGCCTTATGTCGCCACCTACCCGCCCTTT
+
CCCCCFGGGGGGGGGGGGGGGGGGGGGGGGGGDGGGGGGGGGGGGGGGFGGGGGFCFGAFGFGGGGFGGGGGGGGGGGGGGG8FGGGGGGGGGGGFGGGGGGGGCGFFGGGGGEE5DEGGGGGGGEEGFGGGGDDEGFFDEEG>=FGE=977;CCAAEG*@@=>CBC?FGACFFFFFFDFC9=>FGG>EGE?5ECD@4C;;9C(43?F<77DFFGGFGF;6<(048=4>C>2,(-8E:1.5(((-34>?0
@M00200:205:000000000-AKKM3:1:1101:19246:4243 2:N:0:1
TACCAGGGTATCTAATCCGGTTCGCTCCCCACGCTCTCGTGCCTCAGCGTCAGTTGGCAGCCAGGTGGCCGCTTGCGCCACGGGTGTTCTTCCTGATCTCTACGCATTTCACCACTACACCAGGAGTTCCGCCACCCTCGCTGCCCCTCAAGTCTTATCGTATCGGCCCGCCTCGCCCGGTTAAGCCGGGCGCTTTCAGCACCGACGCCCAAGACCGCCTACGCACCCTTTATACCCAGTAGTCTCAAGCT
+
CCCCCGGGGGGGGGGGGGGGGGGGDGGGGGGGGGGGGGGGGGGGEGCGGGGGGFFFDFF7FFGGGGGGGGGGGE@FGGGCGDGGGGGGGFGGGGGGGGGGFFGFGEEGFGGG<=FFFFGGGFFEDCFGGGGG=EDGG?DAF8=B8;F=+*=D>D79+CFFG9@FFFD*9CE45>>DFDCBFCD78CEB:)CABCGGFFFE)5(2((,3(40(.2C@9D7(4235:EDGGG)>444>F>?:--).)6)6<))
@M00200:205:000000000-AKKM3:1:1101:20410:4243 2:N:0:1
TACGCGGGTATCTAATCCTGTTTGCTCCCCACGCTTTCGCTCCTCAGCGTCAGTACCGGCCCAGAGTGCCGCCTTCGCTACGGGCGTTCCTCCCGATCTCTGCGCGTTCCCCCGCCACACCGAGAATTCCAGTTGCCCCTTCTGCACTCTAGCCCCGCAGTATCGGCTGACCTTTCCGGGTTAAGCCCGGAGATTTCACAGTCGACTCGCGGTGGCCGCCTACGCGCCCTTGACGCCCAATACTCTCAAGC
+
CCCCCGGF6FC@,CFGGFA<CECFGFF<FGGGGGCF<EEGGGGF8AFFFFCBFFDGGDGG@FE@FGA?BFEC:,89=BF7FFCF+@+@+@D??:=F+8@,,,:4@+@F+6,:>36*0333>>::B+@@A,,@C,=E<9*)3:@3@+**4+=2;;FD>CG44+/=2?DFF8A@F<FF=57=<*2767<>D)*086+274FA<<?4,-4(43>069**(1),4((53::9<C(()5,-:7((4.)),.47)4)
@M00200:205:000000000-AKKM3:1:1101:17769:4280 2:N:0:1
TACTCGGGTATCTAATCCCGTTTGCTCCCCTAGCTTTCGCGCCTCAGCGTCAGAAAAGGTCCAGCACGCCGCTTTCGCCACCGGAGTTCCTGTAGATATCAACGCATTTCACCGCTCCACCTACAGTTCCGCATGCCCCTACCTTCCTCGAGGCCGACAGTATCTGAGGCAGTTCCACGGTTGAGCCGCGGCATTTCACCCCAGACTTGTCAGCCCGCCTACGCGCCCTTTAAACCCAATCGTCTCA
+
CCCCCGGGGGGGGGGGGGGGGGGGGGGGGGGGGGGGGGGGGGGGGGGGGGGGGGGGDGGGGGGGGGGGGGGGGGGGGGFGGGGGCGGGGGGGGGGGGGFGGGGGGGGGGCDFGDGFGGGGGGGGGGGGGGGGGGGGFFGDFGGFFFFFGFD=BDGEFGGFFGFGFFGGFD>=FFFFFFGBF540*<A5?CEEFGCCFEG3?FD;DFECECFF33C=@GFFFFFE0*>GC5:)<A73;4(,(-4?(8A
@M00200:205:000000000-AKKM3:1:1101:16711:4292 2:N:0:1
TACAGGGGTATCTAATCCCGTTTGCTACCCTAGCTTTCGCGCCTCAGCGTCAGTGTCGGTCCAGGATGCCGCCTTCGCCACCGGTGTTCCTCCAGATATCTACGCATTTCACCGCTACACCTGGAATTCCACATCCCTCTCCCGCACTCGAGCCGTCCAGTATCAGACGCAGTTCCCAGGTTAAGCCGGGGGATTTCACGTCTGACTTAGATGGCCGCCTACGCGCCCTTTATGCCCAATAGTCTCA
+
CCCCCGGGGGGGGGGGGGGGGGGGGGGGGGGGGGGGGGGD:FGGGGGGGGGGGGGGCGECGGGGGGGGGGGGGGGGGGEGGGGGGGGGGGGGGGGGGCFGGGG7:EEGGGGGGGDDGGGCEDGGGGGGGGGGGD?GGFGDFDFDGEDBG5=CED60:+;CG?=FFFG8?GE5AEFFF5C>FGG7>@??*;7>):?CF3@3@?8;364<))).<)=<9GB::?:5(::<3>?9A9-.;31:>26<444
@M00200:205:000000000-AKKM3:1:1101:7164:4292 2:N:0:1
TACAGGGGTATCTAATCCTGTTTGCTCCCCCGGCTTTCGCGCCTCAGTGTCAGGTGTTGTCCAGGGACTCGCCTTCGCCACTGGTGTTCCTCCTGATATCTACGCATTTCACCGCTACACCAAGACTTCCAGTCCCCCCTCCAAACCTCCAGATCAGCAGTATTCAATGCAATTCCCGGGTTAAGCCCCGGGCTTTCACATCAAACTTACCTACCCACCTGCGCGCCCTTTATACCCAATAGTCTCA
+
CCC<CFECFFGGGGGGGGGGGGCFGGFFGGG@CGGGGGG@CFGGGGG9CGGGG?EFC7F6EGGGG,CD,EFGGGGGGGGGGGFE?FFGG9EE,,,?FEFGGGGF:8:FCEFG,BEEGGGFD+9@B,@EGGG,?E?FFAGF*@=9,*=DG?,+@+600@F*@99+;;;;;C+0CCFF*:7AFECF6EF0*;EBBEEGFFE*7==5EFB:.*(**(240:>@E@0>(=>D)2)))95CE)1(8<2)-).
@M00200:205:000000000-AKKM3:1:1101:18199:4300 2:N:0:1
TACCCGGGTATCTAATCCTGTTTGCTCCCCACGCTTTCGAGCCTCAGCGTCAGTAATGGACCAGTATGTCGCCTTCGCCACTGGTGTTCTTCCGAATATCTACGAATTTCACCTCTACACTCGGAGTTCCACATACCTCTTCCATACTCAAGATAGCCAGTATCAAAGGCAATTCCAAGGTTGAGCCCTGGGCTTTCACCTCTGACTAAACTATCCGCCTACGCTCCCTTTATGCCCAATAGTCTCA
+
CCCCCGGGGGGGGGGGGGGGGGGGGGGGGGGGGGGGGGGGGGGGGGGGGGGGGGGGGGGGGGGGGGGGGGGGGGGGGGGGGGGGGGGGGGGGGGGGGGGGGGGFGGGGGGGGGGGFGGGGGFGGF7=FFGGGGGGGGFGFFGGFGFGFGFGGGGGFFGGF8FDDEFGGF8?D5DF7CFG?FEFGFGGFFGGFFG,AFEAE556)>E@E*8EEFEFGDGFA=)4/>EEGF7BEFF47CE(>38>**9@
@M00200:205:000000000-AKKM3:1:1101:19390:4323 2:N:0:1
TACTCGGGTATCTAATCCTGTTTGCTCCCCACGCTGTCGCGCCTCAGTGTCAGCAACGGCCCAGCAGAACGCCTTCGCCACTGGTGTTCTTCCCGATATCTACGCATTCCACCGCTACACCCGGAATTCCACCCGCCTCTCCTGTGCTCCAGCGCGGGAGTCGCCACGGCCGATCCGGGGTTGAGCCCCGCACTTTCACCGCCGCCTTCCAGCGCCGCCTACGCGCCCCTTAAACCCAAGAGTCCCCAGG
+
CCC<CGGGGGGGGGGGGGAFGGGGGGGGGGGGGGGGGGGCGGGG:FGGGGGGGGGGDG>@FGGGFEC66@FGGGDFDGGGG8FGGGGGGCGGGG,=CEEGGGGGCEGG;EDF=@@>DEEFFCGEG7=DGFG,++0CGFGF5,,0@DGFGBFCG>6*9**9?D5C5>?8//)(238)).).4*9DFG*5)1*.8EDDFFG212;;>>1?2<).(4CE9D@((4(0(:>C)*..).)4C0-,((52))((,,
@M00200:205:000000000-AKKM3:1:1101:12127:4333 2:N:0:1
TACGAGGGTATCTAATCCTGTTTGCTCCCCTAGCTTTCGTGCCTCAGTGTCAGGAGTCGTCCAGAGACTCGCCTTCGCCACTGGTGTTCCTCTCGATATCTACGCATTTCACTGCTACACCGAGAATTCCAGTCTCCCCTCCGACCCTCTAGCAGAATAGTATTCAATGCCATTTCTGAGTTGAGCTCAGAGATTTCACATCAAACTTACCCCGCCACCTACGCACCCTTTAAACCCAGCAGTCTCAACA
+
CCCCCGGGGGGGFGGGGGGGGGGGGGGGGGGGGGGGGGGGGGGGGGGGGGGGGGGGGGGGGGGGGGGGGGGGGGGGGGGGGGGGGGGGGGGGGGGGGGGGGGGGGGDECFFGGFGFFGDFGGGGGGGGGG8EGGFFFFGFEGGDGEDDFFCF98DFFGFBFGC89DFFFCDEFFFFFF@7EF7?98=*;:FFFFC7+;<7;5A*:887==CEFFGGFGF22:4*-=?G*00@5==>C5((/51())).(/
@M00200:205:000000000-AKKM3:1:1101:15114:4340 2:N:0:1
TACGCGGGTATCTAATCCTGTTTGCTCCCCACGCTGTCGCGCCTCAGCGTCAGCCACAGCCCAGCGGGCCGCCTTCGCCACCGGTGTTCTTCCGGATCTCTACGCATTCCACCGCTACACCCGGAATTCCACCCGCCTCTACTGTGCTCCAGCGCGGGAGTCGCCACGGCCGATCCGGGGTTGAGCCCCGGACTTTCACCGCCGCCTTCCCGCGCCGCCTACGCGCCCCTTCTACCCCATAGTCTCAAGCC
+
CCCCCGGGGGGGGGGGGGGGGGGGGGGGGGGGGGGGGGGGGGGGGGGGGGGGGGGGGGGGGGGGGGGGGGGGGGGGGGGGGGGGGGGGGADFGGGEFGGGGGGGG+>FFGGGGGGFGGGGFEGG@CEFGGGGDECGGFEFFGF9=:FFGAGDGGGE4C):CF9G<>G5ADE9D(7@;3C>EGC7)3EF>D5>BEEGFFG2(46007:???FFF>GGFGF<6??B0EEG)12(-.66E(20(.)5)6.5?)(
@M00200:205:000000000-AKKM3:1:1101:15315:4349 2:N:0:1
TACTGGGGTATCTAATCCTGTTTGCTCCCCACGCTGTCGCGCCTCAGTGTCGGCTATTGAGTCCTCACGGACTCACCGCCCAGCAGACCGCCTTCGCCACTGGTGTTCTTCCGGATCTCTACGCATTCCACCGCTACACCCGGAATTCCATCTGCCTCTACGGTGCCCCAGCGACACAGTCGCCATGGCCGATCCGGAGTTGAGCCCCGGACTTTCACCACGGCCTTATTCCGCCACCTACGCGCCCTTTT
+
CCCCCGGGGGGGGGGGGGGGGGGGGGGGGGGGGGGGGGGGGGGGGGGGGGGGGGGGGGFGGGGGGGGGGGGGGGGGGGGGGGFGGGGGGEGGGGGGGGGGGGGGGFGFDGGGGGGFGAFAFGGGGGGGFGGGGGGGGFGDEGGFE?CEGFGGFGFFFGFFGFFFDFGGFGFDFFFFFF>47;?DBCGAF475?EC*:(2:@EF8;@;;@9370>+:)?FB?:;D9C?*2*6:?62;E?<F?(((4;0(3))
@M00200:205:000000000-AKKM3:1:1101:21938:4351 2:N:0:1
TACGCGGGTATCTAATCCTGTTTGCTCCCCATGCTTTCGTGCCTCAGTGTCAAATAAATCGTAGCCACCTGCCTTCGCAATCGGTGTTCTGGATGATATCTATGCATTTCACCGCTACACCATCCATTCCGGCAGCCTCCAATTATTTCAAGCTATTCAGTATCAATGGCACCTCAACCGTTGAGCGGCTGTATTTCACCACTGACTTAAACAGCCACCTACGCACCCTTTACGCCCAATCGTCCCAATAT
+
CCCCCGGGGGGGGGGGGGGGGGGGGGGGGGGGGGGGCGEGGGGGGGGGGGGF<FFGGGGGGGGGGGGGGGGGGGGGCFGGGGGDFF=CFGAFAEFGGGGGGFGGGGFGFGGGGGGFGGGGGGGGGGGGGGGGGGGGCBEDFGGBFFGFGBFGGCFCDEGBGGFGFBGG*DFDFFFFFFGBEECC?CE*5CEFCFCEAEACE)):62B<CEFF=DGGFGF26@():CEG1*.;>7;(:<1;(:,4((.((/)
@M00200:205:000000000-AKKM3:1:1101:22594:4365 2:N:0:1
TACGCGGGTATCTAATCCCGGTCGCTCCCCTAGCTTTCGCGCCTGAGCGTCAAGGGCGGGCCAGCAGATCGCTTTCGCCACTGGTGTTCCTTCCGGTATCTACGCATTTTACCGCTACACCGGAAATTCCATCTGCCTCTCCCGCCTTCAAGCCCCGAAGTGTCGAACGGCCTCTCCAAGTTGGGCCGGGAGCTTTCACATCCGACTTTCGGAACCGCCTGCTCGCGCTTTCCGCCCCACAGTGTCAAGAC
+
CCCCCGGGGDGGGGGGGGFGDGGGGGGGGGGGGGGGGGGGGGGG@EFGGGGGGFGCFGEGGFGFCFFC<FGG?FFGGGGGGFGGGGGGFGGGGGGEFGFGGGFFEGGGG;FGGGG>7CEGGDGG*BFGGF73CCDFGAGBA6CD>B<@FFCF,:*?48<5@*9F;8DC>*83:3);=1*6<7?C3;=)59*>>FGFF>744).,134?))((,(:@9C>?11(1(*59)*()-442:0((((.)--.-.)(
@M00200:205:000000000-AKKM3:1:1101:13421:4367 2:N:0:1
TACCGGGGTATCTAATCCTGTTTGCTCCCCACGCTTTCGTGCATGAGCGTCAGTGTTGGCCCAGAAGGCTGCCTTCGCCATTGGTGTTCCTCCACATCTCTACGCATTTCACCGCTACACGTGGAATTCCACCTTCCTCTGCCACACTCCAGCCACGTAGTTTCGAGCGCAATTCCCAAGTTAAGCCCGGGGCTTTCACCCTCGACTTGCATGGCCGCCTGCGCACACTTTAAACCCAACAGTCCAAAGAC
+
CCCCCGGGGGGGGGGGGGGGGGGGGGGGGGGGGGGGGGGGGGGFGEFGGGGGCFGGGGGGFFGGGGGGGGGGGGGGFGGCGFGFGGGDFGGGGGGGGGGGGGGGGEFGDGGGGGGF8FGGGGGDFGGGGGGGGGGGG9@=FGGFG985D?F=FF6?D8=9EDFG>?FGFG*:BEC+A??CC;FD+@F>DC7@5CCGFFD*((629@@9@C=*0:EG0C)(3((0,3);0;8<)6<1A?3(-()))).)4:(
@M00200:205:000000000-AKKM3:1:1101:10896:4369 2:N:0:1
TACGGGGGTATCTAATCCTGTTTGCTCCCCACGCTTTCGTGCATGAGCGTCAGTATTGGCCCAGGAGGCTGCCTTCGCCATCGGTGTTCCTCCACATCTCTACGCATTTCACCGCTACACGTGGAATTCCACCTCCCTCTGCCATACTCCAGCATCGTAGTTTCAAGTGCAATTCCCAGGTTAAGCCCGGGGATTTCACGCCTGACTTGCGACGCCGCCTGCGCACCCTTTACACCCAATAGTCTCCAGAC
+
CCCCCGGGGGGGGGGGGGFGCGGGGGGGGGGGGGGGGGGGGGGGGGGGGGGGGGFFCCFGGFGGFCFGGGGGGGGGGGGGDGGGGGGGGGGDFEFGCFGGGGGGGEFEGGGGCCGFGGGGGFGDFGGGGGFFGCGGGFGDFFGBE5?EGBGGGGGFFGGF>C*=CFD:CEFEFEFFFFGFFGGGFGGFEGC>**;*8<BBFF2@DE9<:45;9;GG9DE1189B1CDG<04)))42EF602).<.).572(
@M00200:205:000000000-AKKM3:1:1101:22647:4391 2:N:0:1
TACTCGGGTATCTAATCCTGTTCGCTCCCCACGCTTTCGCGTCTCAGCGTCAGTACCGTCCCAGAGAGCTGCTTTCGCCATCGGTGTTCTTCCTGATATCTGCGCATTTCACCGCTACACCAGGAATTCCACTCTCCTCTTCCGGACTCTAGCCAAGCAGTTTCCAACGACCGCTGGAGGTTGAGCCTCCAGATTTCACGTCGGACTTGCCTCGCCGCCTACACGCTCTTTAAACCCAATAGTCACAAGA
+
CCCCCGGGGGGGGGGGGGDGGGGGGGGGGGGGGGGGGGGGG:FGGGGGGGGGGGGGGGGGGGGGGGGGGGGG8FGGGGGGCFGEGGGGGGGGGGGGGGGGGGGGGGGGGGGGCGGEGGGGGGGGGGFGGGGGGGGGGFGFFGGFCEGFGFG?FGGFFGGFA+DG;FFFFGEF>A5?>FG>CC>FFFG*@F6F?GGG64EB-5-5@BFFEC3<)(=3(28<?FE),8)19::<>42<EB0<:A)4).:)80
@M00200:205:000000000-AKKM3:1:1101:25670:4398 2:N:0:1
TACACGGGTATCTAATCCCGTTTGCTCCCCTGGCTTTCGCGCCTCAGCGTCAATGCCGGTCCAGGATGTCGCCTTCGCCACCGGTGTTCCTCCAGATATCTACGCATTTCACCGCTACACCTGGAATTCCACATCCCTCTCCCGGATTCAAGCCAACCAGTATCGGACGCAGATCCTGGGTTGAGCCCAGGGATTTCACGTTCGACTTAGCAGGCCGCCTACGCGCCCTTTACACCCAGTAGTCTCA
+
CCCCCGGGGGGGGGGGGGGGGGGGGGGGGGGGGGGGGGGGGGGGGGGGGGGGGGGGGGDEGGGGGGGGGGGGGGGGGGGGGGGGGGGGGGGGGGGGGGGGGGGGEEGGGGGGGGGEGFGGGGGGGGGGGGGGGGGFGBGBFGGFG>==GFGGGGGFFGGFGGFGFFDGFGF5@CFFFFGFGGGFFGGFFGFFFGGGFFFBFDB2BD?FFEFFE;EG9DADF@FEBCBGDC>>FAABE147A2A>AA9
@M00200:205:000000000-AKKM3:1:1101:14095:4417 2:N:0:1
TACGAGGGTATCTAATCCTGTTCGCTCCCCACACTTTCGCTCCTCAGCGTCAGGTCATGCCCAGAGAACCGCCTTCGCCACCGGTGTTCCTCCTGATATCTGCGCATTTCACCGCTACACCAGGAATTCCGTTCTCCCCTGCATACCTCTAGTCTGCCCGTATCGGAAGCACGCTCAGGGTTGAGCCCTGAGTTTTCACTCCCGACGCGACAAACCGCCTACGAGCCCTTTAACCCCAATAGTCTCAAGAC
+
CCCCCGGGGGGGGGGGGGGGGGGGGGGGGGGGGGGGGGGGGGGGGGGGGGGGGGGGGGGGGGGGGGGGGGGGGGGGGGGGGGGGGGGGGGGGFGGGGGGGGGGGGGGGGGGGGGGFGGGGGGGGGGGGGGGGGGFGGFGFFGGFGFGFGFGGGGGFFCGFEGDGDADGBGFDFFDEEFFFGGGFFGGFFGGFFGGGFEFE45>BFBF>FFFF0=GG@GF07?FDBGBG592AB)).;?((5544)69923(
@M00200:205:000000000-AKKM3:1:1101:26243:4420 2:N:0:1
TACTGGGGTATCTAATCCTGTTCGCTCCCCACGCTTTCGCTCCTCAGCGTCAGTAATGGCCCAGAGATCCGCCTTCGCCACCGGTGTTCCTCCTGATATCTGCGCATTTCACCGCTACACCAGGAATTCCGATCTCCCCTACCACACTCTAGCTAGCCCGTATCGAATGCAGACCCGAGGTTAAGCCTCGGGCTTTCACATCCGACGTGACAAGCCGCCTACGAGCTCTTTAAGCCCACTAGTCTCAAGA
+
CCCCCGGGGGGGGGGGGGGGGGGGGGGGGGGGGGGGGGGGGGGGGGGGGGGGGGGGGGGGGGGGGGGGGGGGGGGGGGGGGGGGGGGGGGGGGGGGGGGGGGFGGGGGGGGGGGGFGGGGGGGGGGGGGGGEGGGFDFGFFGFFGFGFGFGFGGGFFGFBGDFGFFGGFGFBFF?CEFGFGGCFAFGFFGE>EGGGFFGCCFB@529=D?FFFDGGFGFFFD@FFD>FF75)-94(;:2(28AAAFFA22
@M00200:205:000000000-AKKM3:1:1101:25047:4431 2:N:0:1
TACAGGGGTATCTAATCCTGTTTGCTCCCCACGCTTTCGCACCTCAGTGTCAGTATCAGTCCAGGTGGTCGCCTTCGCCACTGGTGTTCCTTCCTATATCTACGCATTTCACCGCTACACAGGAAATTCCACCACCCTCTACCATACTCTAGCTCGGCAGTTTTGGATGCAGTTCCCAGGTTGAGCCCGGGGATTTCACATTCAACTTACCGAACCACCTACGCGCGCTTTCTCACCCATAGTCGCAAGA
+
CCCCCGGGGGGGGGGGGGDGGGGGGGGGGGGEGGGGGGGGDGGGGGGGGGGGGGGGGGGGGEFFGGGGGGGGGGGGGGGGGF<EFF@FFFGFGGGGGGFE4EFCGEEGGGGGGGGFGG,AFGGDFGGDEFEFGCFGGFGBFGAD=?DEGFG9DFGBBE69@+06=B8FFFF<<>FFB5=D>=?:6@EFA76@*@7?>7=E?EF*:6EAE@=255:8BFED(6581E)>)/()))))2/(/(.-)((-(4(
@M00200:205:000000000-AKKM3:1:1101:12321:4448 2:N:0:1
TACAGGGGTATCTAATCCTGTTTGCTCCCCACGCTTTCGAGCCTCAGCGTCAGTAATGGACCAGTATGTCGCCTTCGCCACTGGTGTTCTTCCGAATATCTACGAATTTCACCTCTACACTCGGAGTTCCACATACCTCTTCCATACTCAAGATAGCCAGTATCAAAGGCAATTCCAAGGTTGAGCCCTGGGCTTTCACCTCTGACTAAACTATCCGCCTACGCTCCCTTTAAACCCAATAGTCTCAAGA
+
CCCCCGGGGGGGGGGGGGGGGGGGGGGGGGGGGGGGGGGGGGGGGGGGGGGGGGGGGGGGGGGGGGGGGGGGGGGGGGGGGGGGGGGGGGGGGGGGGGGGGGGGGGGG8ACFGGGFGGGGGCDEFGGGGAFGGGGGGFGEFGGFGFGFGFGGGGGFFGGFG8C+CFFGFCFF?EFFFFFFGFGGFGG?FDGFFGG+ACF5=CEEEFBEFFFFFFGGAGF=):@AAEBG>C6AEEFDG>>=B:8<47CC==
@M00200:205:000000000-AKKM3:1:1101:18192:4449 2:N:0:1
TACAAGGGTATCTAATCCCGTTTGCTCCCCTAGCTTTCGCTCCTCAGCGTCAATGCCGGTCCAGGATGCCGCCTTCGCCACCGGTATTCCTCCAGATATCTACGCATTTCACCGCTACACCTGGAATTCTGCATCCCTCTCCCGGATTCAAGCCATCCAGTATCGGACGCAGTTCCCAGGTTGAGCCTGGGGATTTCACGTCCGACTTAGTTGGCCGCCTACGAGCCCTTTATACCCAATAGTCTCA
+
CCCCCGGGGGGGGGGGGCGGGGGGGGGGGGGGGGGGGGGGGGGGGGGGGGGGGGGGGGGFGGGGGGGGGGGGGGGGGGGGGGGGGGGGGGGGGGGFGGGGGGGGGGEEF9EGCGGFGGEGGGGGG@GGGGGGGGGGGFFFFGGFGFG@GFGDFGGFFGGFGGFGDDGGFGFFFFFFFFGFGGCFFGFFA7CBBGGGFEGFFDDB==994C5CEFFFFGFF?FFB0?AGG4@CFE3)386(8AFB24>
@M00200:205:000000000-AKKM3:1:1101:19440:4458 2:N:0:1
TACTGGGGTATCTAATCCTGTTTGCTCCCCACGCTTTCGCGTCTCAGCGTCAGTCACCGTCCAGAGGGCCGCCTTCGCCACCGGTGTTCCTCCTGATATCTACGCATTTCACCGCTACACCAGGAATTCCACCCTCCTCTCCGGGACTCCAGTCCGCCAGTCTCCAATGCACTTCCGCGGGTAAGCCTCGGGCTTTCACATCAGACTTAGCGGACCGCCTACACGCCCTTTAACACCAGTCGTCTCAAGA
+
CCC?AFGGGGGGGGGGGGGGGGGGGGGGGGGEGGGGGGGGGFGGGGGGGGGGGAF<EFEGGGGGGGCC@GGGGGGFGGGGGGGGG7FGGFFFFGGG9FFGGGGGGGGGGGGGEGGFGGGGGGEGGFFGGGGA=EFGG6?9FDG>G5?DFBFF@C6@E+75@D@FCFGA9FFF>89F5*39*:?4AF66FGGFDGFGFE??<4A<EEFFC4)((6?C9DF(3427:C>D)224>A<424(.,(-4(34622
@M00200:205:000000000-AKKM3:1:1101:12840:4459 2:N:0:1
TACTGGGGTATCTAATCCCATTCGCTCCCCTAGCTTTCGTCCCTCAGTGTCAGTTGCGGCCTAGCAGAGCGCCTTCGCCACCGGTGTTCTTCCTGATCTCTACGCATTTCACCGCTACACCAGGAATTCCCTCTGCCCCGAACGCACTCTAGCCGTGTAGTTTCCACTGCCTTTACGAAGTTGAGCTTCGCTCTTTGACAGCAGACTTACACAGCCACCTGCGGACGCTTTAAACCCAATAGTCTCAAGA
+
CCCCCGGGGGGGGGGGGGGGGGGGGGGGGGGGGGGGGGGGGGGGGGGGGGGGGGGGGGGGGGGGGGGGGGGGGGGGGGGGGGGGGGGGGGGGGFGGGGGGGGGGGGGGGGGGGGGFGGGGGGGGGGGGGGGGGGGGGFGFFGGFGFC5?DFDFFGBEFDFFGFGFFGGFGFEFFFFF>F>FFGGFFGAADEBFFGGF6DCEFFFFFFEFEEFFFGGFGFB203E6=BD58@F?)4(=<;47A<A<>AA?2
@M00200:205:000000000-AKKM3:1:1101:17092:4460 2:N:0:1
TACTAGGGTATCTAATCCTGTTTGATCCCCACGCTTTCGTGCCTCAGAGTCAATATTCGTGTAGTGAGCTGCCTTCGCAATTGGTGTTCTATGTCATATCTAAGCATTTCACCGCTACATGACATATTCCGCTCACCTCCACGGTATTCAAGACTGATAGTATCAACGGCAATTTCCGGGTTAAGCCCGGAGATTTCACCACTGACTTACCAGTCCTCCTACGCACCCTTTCAACCCAGTAGTCTCA
+
CCCCCGGGGGGGGGGGGGGGGGGGGGGGGGGGGGGGGGGGGGGGGGGGFGGGGGGGGGGGGFFFFGFGGGGGGGGGGGGCGGGGGGGGGGGGGGGGGGGGGGGGGGGGGGGGGDGFGEGGGGGGGGGGGGGGGGGGGBFDFGGDG?FDGFGGGGGFFGGFGGFGBFGDFGFFFEFFFFCDGGG7DFDDD>6@E?AECECEEFFFFFFEC5CECEFFEDFB@B=5=CDDGDB*58>BE?=>=?EF4CE
@M00200:205:000000000-AKKM3:1:1101:26207:4461 2:N:0:1
TACACGGGTATCTAATCCTGTTTGCTCCCCACACTTTCGTGCCTCAGCGTCAGTCGCGCCCCAGTCACCTGCCTTCGCAATCGGTGTTCTGCGTGATATCTATGCATTTCACCGCTACACCACGCATTCCAGCGACCTCGGGCGAACTCAAGCCCCGCAGTATCAACGGCAGTTCCACGGTTGAGCCGTGGGATTTCACCGCTGACTTACAGGGCCGCCTACGCACCCTTTAAACCCAATAGTCTCA
+
CCCCCGGGGGGGGGGGGGGGGGGGGGGGGGGGEGGGGGGGGGGGGGGGGEGGGGGGGGGGGGGGGGGGGGGGGGGGGGGGGGGDFGGGGGFGGGGFFGFGGGGGGGGGGGGCGGGFGGG=FGGGGGGGGGGGGGGGEEFABGGFGFDDC?FGGGGDFEDECGC7;BDG>EBAFFFFFFDDFEDFFFGFFDEFFCFGA.+.:6117@E544><;BEEBG@?<?:<?5>D7F>)6421;1((.5<9AFF
@M00200:205:000000000-AKKM3:1:1101:23576:4468 2:N:0:1
TACCCGGGTATCTAATCCTGTTTGCTCCCCACGCTTTCGCGTCTCAGCGTCAGTACCGTCCCAGCGAGCTGCCTTCGCCATTGGTGTTCCTCCCGATATCTGCGCATTTCACCGCTACACCGGGAATTCCACTCGCCTCTTCCGGACTCTAGCCCGACCGTATCAACCGGCATTCAAGGGTTGAGCCCTTGACTTTCACAGCTGACTTACCGGACCGCCTAAACGCTCTTTAAACCCAATAGTCTCAAGA
+
@CCCCGGGCFGGGGGFGGGGGGGFFGGGGGFGGGGGGGGGGDEGGGGGGEGGGGGGGGGGEGGFGGGGGGGGGGGGGGGGGAFFFEF7F==EEFCG:=CG;=EFGEDGA9FGGGGED79<8@C@FEGGGGGGGFFGGEGFFFGEGFG8?5EFGGFA>**3:*)*7BFGECBBE3+=BA<)2=5;;6C5;4:AA::7+1:?)1333(45>A(316C8>DB0(,,)-/)9<2.4948(2:?03<<4)44)))
@M00200:205:000000000-AKKM3:1:1101:19338:4477 2:N:0:1
TACTGGGGTATCTAATCCCGTTTGCTCCCCACGCTTTCGCTCCTCAGCGTCAGTTACGGCCCAGAGAACTGCCTTCGCCATCGGTGTTCCTCCTGATATCTGCGCATTCCACCGCTACACCAGGAATTCCATTCTCCCCTACCGCACTCCAGTCTGCCCGTACCCACTGCAGACCCGAGGTTGAGCCTCGGGATTTCACAGCAGACGCGACAAACCGCCTACGAGCTCTTTAAACCCAGTAGTCTCAAGA
+
CCCCCGGGGGGGGGGGGFGGGGGGGGGGGGGGGGGGGGGGGGGGGGGGGGGGGGGGGGGGGGGGGGGGGGGGGGGGGGGGGGGGEGFFGGGGGGGGGGGGGGGGGGGGGEFGGGGFGGDGGGGGGGFGGGGGGGFGGF6DFGGFGFGFGFFGGGGFCGC5CDA=DFDFFGFEF@?FFFGEF8CGAGGFFGGFFGCCFFGFEFFFB2@B@9((68C53<37DF;>?C)9:C<D2448;28:<<A92><633
@M00200:205:000000000-AKKM3:1:1101:9852:4479 2:N:0:1
TACTGGGGTATCTAATCCCGTTCGCTCCCCTAGCTTTCGCGCCTCAGCGTCAGTGTCAGCCCAGCAACCCGCCTTCGCCGCAGGTGTTCCTCTCGATATCTACGCATTTCACCGCTACACCGAGAATTCCACCCCCCTCTTTGGTACTCTAGCTTGTCAGTTTCATGCGTCCTTCCCCGGTTGAGCCGAGGGATTTCACACATGACTTAACAAACCGCCTACACGCCCTTTACACCCAATAGTCTAAAGA
+
CCCCCGGGGGGGGGGGGFGGGGGGGGGGGGGFGGGGGGGGGGGGGGGGGGGGGGGGGGGGGGGGGGGGGGGGGGGGGGFGGGCGGGGGGGGGGGGCGGGGFGGGGGGGGFCFGGDBGGGGGEGE>CGGGGGGFGGDG>>DFGGFGFGFGFGDGGGFFGFCGG<FEF7F5EEFDFFAAFGFGGGGFGGFFGCE>EGGFFF?E0@<AEFF)7737;F89G>?:2(.3?><39?FF>A:82(4:2-66))6))
@M00200:205:000000000-AKKM3:1:1101:24952:4482 2:N:0:1
TACCCGGGTATCTAATCCCGTTTGCTCCCCTAGCTTTCGCGCCTCAGCGTCAGTGTCGGTCCAGGAAGCCGCCTTCGCCACCGGTGTTCCTCCGGATATCTACGCATTTCACCGCTACACCCGGAATTCCGCTTCCCTCTCCCGAACTCAAGCCCGGCAGTCTCCCGTGCCGTTCCTCAGTTGAGCCGAGGGATTTCACACAGGACTTACCGAACCGCCTACGCGCACTTTATACCCAATAGTCTCAAGAC
+
CCCCCGGGGGGGGGGGGGGGGGGGGGGGGGGGGGGGGGGGGGGGGGGGGGGGGGDFGGGGGGGGGGGGGGGGGGDGGGGGGGGGGGGGGGGGGGGGGGGGGGGCGGG7FGGGGGGB6@9BFGGG7>3@FGFGGEGFGFGFFGGDCEG@GF?CGGGF5CDDGF79>ACE5E*:9@FF6:CFCCC7A@GF45=:BD6D@5F5;?@(:?@36;;@(,::>DB6(.3B(:)1)0564)64A<::)6<4)6))<)(
@M00200:205:000000000-AKKM3:1:1101:20463:4483 2:N:0:1
TACACGGGTATCTAATCCCGTTTGCTCCCCTAGCTTTCGCTCCTCAGCGTCAATGTCGGTCCAGGATGCCGCCTTCGCCACCGGTATTCCTCCAGATATCTGCGCATTTCACCGCTACACCAGGAATTCCACTCTCCTCTTCCGGACTCTAGCCAGACGGTTTCTGTCGACGTCTGGAGGTTAAGCCTCCAGTTTTCACAACAGACCTGCCTGGCCGCCTACACGCTCTTTACACCCAATAGTCTCA
+
CCCCCGGGGGGGGGGGGFGGGGGGGGGFGGGGFGGGGGGGGGGFGGGGGGGGGGGGGGGGGGGGGGGGGGGGGGGFGGFGGFGGGGGGGAFGGFGGGGGGFGFEFGGGGGFFFECAGGGGGGG7F@DGG8EFGGGGGFGFFGGFGFGFGFF9>DDDFGGEGG5DEF9,:F>AFFFFFACDGDF>;ACAFGGFFFCFFEFFFF==DB(>:B=EF>FFBGFD?@FA;58CFDFEECADED?8EFAB9BF
@M00200:205:000000000-AKKM3:1:1101:14774:4495 2:N:0:1
TACGAGGGTATCTAATCCTGTTTGCTCCCCACGCTGTCGCGCCTCAGCGTCAGCCACAGCCCAGCGGGCCGCCTTCGCCACCGGTGTTCTTCCGGATCTCTACGCATTCCACCGCTACACCCGGAATTCCACCCGCCTCTACTGTGCTCAAGCACGACAGTCGCCACGGCCGATCCGGGGTTGAGCCCCGGACTTTCACCGCCGCCTTGTCGCGCCGCCTACGCGCCCTTTAAACCCAATAGTCTCAAGAC
+
CCCCCGGGGGGGGGGGGGGGGGGGGGGGGGGGGGGGGGGGGGGGGGGGGGGGGGGGGGGGFGGGGGGGGGGGGGGGGGGGGGGGFGGGGGGGGGGGGGGGGGGGGGGGGFGGGGGFGGGFGGGGGGGGGGGGGGGGGFGFFGGFGFFFGCGGGGGFFEGADCAD>FGGEGE2>:BDFDDFGECGFGGFBGG@5EGGFBGAF9>B>B66:AAFF0:?>GBB<?B>>GDG)*:29<A<G021:4<B256:?A(
@M00200:205:000000000-AKKM3:1:1101:25615:4522 2:N:0:1
TACCGGGGTATCTAATCCTGTTTGCTCCCCACGCTTTCGTGCATGAGCGTCAGTGTTGGCCCAGAAGGCTGCCTTCGCCATCGGTGTTCCTCCACATCTCTACGCATTTCACCGCTACACGTGGAATTCCACCTTCCTCTGCCACACTCGAGCCACGTAGTTTCGAGCGCAATTCCCAAGTTAAGCCCGGGGATTTCACACTCGACATGCGCGGCCACCTGCGCACACTTTATGCCCAGTAGTCCCAAGA
+
CCCCCGGGGGGGGGGGGGGGGGGGGGGGGGGGGGGGGGGGGGGGGGGGGGGGGGGGGGGGGGGGGGGGGGGGGGGGGGGGGGGGFGGGGGGGGGGGGGGGGGGGGGGGGGGGGGGFGGGGGGGGGGFGFDEGGGGFCBADDFGFGFGFGF?CEGGFFFGFEGEGFFFGFGF5>CFFFF;AFFGGFGGFFCEEBGGFFE7<@@=>B==FFFFFB1CC;FF8(6,<>C@F*0)-6<4);8??>><:))-.4?
@M00200:205:000000000-AKKM3:1:1101:20299:4523 2:N:0:1
TACGCGGGTATCTAATCCTGTTTGCTCCCCACGCTTTCGCGTCTCAGCGTCAGTAACGTCCCAGCGAGCTGCCTTCGCAATTGGTGTTCCTCCTGATATCTGCGCATTTCACCGCTACACCAGGAATTCCACTCGCCTCTTCCGTACTCTAGCCCGACAGTATCCACCGGCATTCGAGGGTTGAGCCCCCGACTTTCACAGCGGACTTACCGGACCGCCTACACGCGCTTTAAACCCACTAGTCTCAAGAC
+
CCCCCGGGGGGGGGGGGGGGGGGGGGGGGGGGGGGGGGGGGGGGGGGGGGGGGGGGGGGGGGGGGGGGGGGGGGGGGGGGGGGGGGGGGGGGGGGGGGGGGGGGGGGGGGGGGGGEGGGGGGGGGGGGGFGGGGFGGBEFFGGFGFGFGFGGGGGEDGGEEGEGFFGFFGAAEEFFFFDFGGCCFGGFBDEDBGGGF?FEAFFFFFFFFFF?B>EC9C;(34>::CBC77?4)68:EB(33?AD44<A2>(
@M00200:205:000000000-AKKM3:1:1101:17495:4531 2:N:0:1
TACTAGGGTATCTAATCCTGTTTGCTACCCACGCTGTCGCGCCTCAGTGTCAGAACTGGTCTAGCTGGCCGCCTTCGCCACGAGTGTTCTCCCCCATCTCTACGCATTTCACCGCTACACAGGGAATTCCACCAGCCCCTCCCAGCCTCAAGTCCTCCAGTTTCTACCGACACAATACGGTTAAGCCGTACGCTTTCACAGTAGACATACAGAACCACCTACGCGCCCTTTACGCCCACTAGTCTCA
+
CCCCCGGGGGGGGGGGGGGGGGGGGGGGGGGGGGGGEGGGGGGGGGGGGGGGGGGGGGGGGGGGGGGGDGGGGGGGGGGGGGGFGFFGGGGGGGGGGGGGGGGGGGGGGGGGGGGFGGFFGGGGGF?DFGFGGFGF?ACDDEGFGFG<FFFDFFGFFGGFGFD7DFGGFGFFFBFFFFG>F:DGFFGBACEEFE*@F?GFFFFAEECCF33CFBFG@FB=..6B(=:<)2;7C?;2=<(,,,-.6<<
@M00200:205:000000000-AKKM3:1:1101:18847:4540 2:N:0:1
TACTGGGGTATCTAATCCTGTTTGCTCCCCACGCTTTCGTGCATGAGTGTCAGTGTTGGCCCAGGAGGCTGCCTTCGCCATTGGTGTTCCTCCACATCTCTACGCATTTCACCGCTACACGTGGAATTCCACCTCCCTCTGCCACACTCCAGCCACGTAGTTTCGAGCGCAATTCCCAAGTTAAGCCCGGGGATTTCACACTCGACTTGCGCGGCCACCTGCGCACCCTTTAAACCCAGTAGTCTCACGAC
+
CCCCCECEGGGGFGGGGGGGCFGGGFCGGGGECGGGGGGGGGGGGCCGCFF9@FGGGFFGEF:AFFGGGF<FGFAF,BFGCF9FCDECEADFGGG==EFGFGFGGECFC=DGFDC0=@8FCFFGGGG8FFGGGFGGGFGDFGGFGFDDGFGFGGGFEEGBEG>C006856@9?DDFFFCFG;F9799CA=>>?E,;EE?EE4>4):5@@C@9=9E82>F1@D939E58*2.)<<<48:(:)6)64<>2(-(
@M00200:205:000000000-AKKM3:1:1101:10801:4546 2:N:0:1
TACAGGGGTATCTAATCCCGTTCGCTCCCCTGGCTTTCGCGCCTCAGCGTCAGTGTCGGCCCAGCTACCCGCCTTCGCCGCAGGTGTTCCTCTCGATATCTACGCATTTCACCGCTACACCGAGAATTCCAGTAGCCCCTTCCGCACTCTAGCACGACAGTATCACTTGGCCGCTCCGGGTTAAGCCCGGAGATTTCACAAGTGACTTGTTGCGCCGCCTACGCGCCCTTTAAACCCAATAGTCCCAAGA
+
CCCCCGGGGGGGGGGGGGGGGGGGGGGGGGGGGGGGGGGGGGGGGGGGGGGGGGGGGGGGEGGGGGGGGGGGGGGGGGGGGGGGGGGGGGGGFGGFE=CFFGGGGEGC;FFGGGGFGGGGGGGGECDGGGGGGFGG89CDFGGFGFGFGFG?FGGFFGG>FCECEFCFFC>EAF>AEFC4CEGC8C6?B8:DFGGGFCG57(175CEC<>>;E>CD>DD<043:0C>C/*:>BDAFEF?0:))))).,:<
@M00200:205:000000000-AKKM3:1:1101:9134:4557 2:N:0:1
TACTCGGGTATCTAATCCTGTTTGCTCCCCACGCTGTCGCGCCTCAGTGTCGGCTATTGGGAGATTGCTCTCCCACCGCCCAGCAGACCGCCTTCGCCACTGGTGTTCTTCCGGATCTCTACGCATTCCACCGCTACACCCGGAATTCCATCTGCCTCTACGGTGCCCCAGCGACACAGTTGCCATGGCCGATCCGGCGTTGAGCCCCGGACTTTCACCAAGGCCTTATGCAGCCACCTACGCGCCCTTT
+
CCCCCGGGGGGGGGGGGGGGGGDGGGGGGGGGEGGGGGGGGDGGGGGGAFGGGDGDGFF@FFGFGGGGAFGF<FEEF:FGFFEGFGF,AEEFDGGG7FCEGGGGGGGGGCFGG6C>D<C@4EC++=CDFCEFDGG8C?F<BGC5@D?EGB7?D7CCFG??7C=9)*7DFG>55=BEFAGFF;FFF?<AAFEFDDE4>(169@0()6369(99030<<FF2((,5:66*CF2)6,84C<<>(:6>9(((.)
@M00200:205:000000000-AKKM3:1:1101:5112:4558 2:N:0:1
TACTGGGGTATCTAATCCTGTTCGATCCCCACGCTTTCGTGCCTCAGCGTCAATCCAGGTCTAGCCAGCTGCCTTCGCAATTGGTGTTCTATGGCATATCTACACATTTCACCGCTACACCGGGAATTCCAGTCTCCTCTGCATCCCTCAAGAACGGCAGTATCGGCCGACCCCCCTGAGTTGAGCCCAGGGATTTCACGACCGACTTGCCATCCCGCCTACGCGCCCCTTAAGCCCAATAGTCTCA
+
<CCCCFFGGGGGGGGGGGGGGGGGGFGGGGGEGGGGGGGGGGGGGGGGGGGGGGGFGGGGGGGGGGGGGGGGGGGGGGGGGFGFGGGGGGGGGGGGGFGGDGFGGGGCFGCGFGGFGGGGCGEGEG?FGDFGGGGGGFGFFCEFGFFDGFGFGGGFFDG>EGEG>D8C56<5?AFFFF>AFCDGAECFACC4@CFDCEED=@>F20.67CEFFFDFDGFFF@?36=<D)1::44A>C:?:>A9<49)
@M00200:205:000000000-AKKM3:1:1101:23666:4573 2:N:0:1
TACTGGGGTATCTAATCCTGTTTGCTCCCCACGCTTTCGCGTCTCAGCGTCAGTACCGTCCCAGCGAGCTGCCTTCGCCATTGGTGTTCCTCCTGATATCTGCGCATTTCACCGCTACACCAGGAATTCCACTCGCCTCTTCCGGACTCTAGCCCGGCAGTTTCGGTCGGCATTCAAGGGTTGAGCCCCTGACTTTCACAAACGACTGACCGGCCCGCCTACACGCTCTTTATCCCCAATCGTCTCAAGAC
+
CCCCCGGGGGGGGGGGGGAFGGGGGGGGGGGGGGGGGGGCFFGGGGGGGGG@GDFGFCFEGGGGGGGEGGGG,AFGGGGGGGGG<FGGGGGGGFGFGGGGGGGGGGGGGGGDGGGFGEGGF?FDFDFGGGGGGGGGGFDF?F9*6:?@FFGGADF?BGGFF+;+)0+@@>>AF3+B9BFAGGDFFGCF5*:;6ECG6?FE9(7(6(60;E@90(=*(:>(((4;(10912)66).:*(,230,(((65)-(
@M00200:205:000000000-AKKM3:1:1101:18229:4574 2:N:0:1
TACAGGGGTATCTAATCCTGTTTGCTCCCCCAGCTTTCGCACCTCAGCGTCAGGAACGCGCCAGTCGCTCGCTTTCGCCTCCGGCGTTCCTCCTGATATCTACGCATTTCACCGCTTCACCAGGAGTTCCAGCGACCCCTCACGCCCTCGAGCCCGGTATTTTCAGCCGCCGTTCCGACGGTAAGCGTCGGGCTTCCACGACTGATTTGCCGAGCCGCCTACGTGCCCTTTAAGCCCAGTATTCTCA
+
CCCCCGGGGGGGGGGGGGGGGGGGGGGGGGGGGGGGGGGGFFFGGGGGGGGGGGFGGGGGGGGGGGGGGGGGGGFGGGGGGGGGGGGGGGGGGGGGGGGGGGGGGGGGGGDGGGGFGEGGGGGGEEGGGGGGGDDGG5EDEFGFGADBGEGGGDFEFEC?FGEFFFGGFGF2?@F4?4:5C;3C;FGDEGGF)*55@4+,9909:<BAAFBF6(:?;DBFFF07(25<*7?<<AB?E<34<)--645
@M00200:205:000000000-AKKM3:1:1101:10007:4604 2:N:0:1
TACGAGGGTATCTAATCCTGTTTGCTCCCCACGCTTTCGCGTCTCAGCGTCAGTATCCAACCAGGGGGCCGCCTTCGCCACCGGTGTTCCTCCCGATATCTACGCATTTCACCGCTACACCGGGAATTCCACCCCCCTCTTTGGTACTCTAGCTTGCCAGTTTCATGCGTCCTTCCCCGGTTGAGCCGAGGGATTTCACACATGACTTAACAAACCGCCTACACGCCCTTTAAACCCAGTAGTCTCA
+
CCCCCGGGGGGGGGGGGGGGGGGGGGGGGGGGGGGEGGGGGGGGGGGGGGGGGGGGGGGGGGGGGGGGGGGGGGGGGGFGGGGGGGGGGGGFGGEGDGGGGGGGGGGGGGGGGGGADGGGGGDGGGGGGGGGGCDGGFD@FFFFGFGFGFFFGG9AFFF>DF<FFFGGDED@F?FFFFGBGGG*8EGFECEFFGFGFFGFFFF<BDFA)6>AF<FC6DEBF?FF:EFGCGFFAAA?G:(.4<BFABF
@M00200:205:000000000-AKKM3:1:1101:24534:4640 2:N:0:1
TACTGGGGTATCTAATCCTGTTTGCTCCCCACGCTTTCGCGCCTCAGCGTCGGACCCGGCCCAGCTGGCCGCCTTCGCCACGGGTGTTCTTGCTGATCTCTACGCATTCCACCGCTACACCAGCAATTCCACCAGCCTCTACCGGTCCCTAGATCCGCAGTATCAGAAGCAGCTTCACGGTTGAGCCGTGAAATTTCACTTCCGACTTACCAGACCCGCCTGCGCGCGCTTTAAGCCCCATAGTCTCA
+
CCCCCGGGGGGGGGGGGGGGGGGGGGGGGGGGGGGGGGGGGGGGGGGGGGGGGGGGGGGGGGGGGGGGGGGGGGGGGGGGGGGG@FFGGGFGGGGGGGGGGFGGGCGEGGFGGGGFGGFFGGGGGGGGGGGGGGFCFFGFFFGFGE7AGA<FB7DFFGGFEG7FEFGGFGFDFDFF>AFFGEDDAFGEEGGFFGGGFFGEEFFDFF6<3;@EFFGG=>>9:2:D;:53)7(8<>BBF((4(426)5:B
@M00200:205:000000000-AKKM3:1:1101:14216:4648 2:N:0:1
TACTGGGGTATCTAATCCTGTTTGCTCCCCACGCTTTCGCGCCTCAGCGTCAGCATCGGCCCAGCGAACCGCCTTCGCCACCGGTGTTCTTCCCGATATCTACGCATTCCACCGCTACACCGGGAATTCCATTCGCCTCTACCGAGCTCCAGTCTGCCAGTCTCACCTGCAGCCCCGGCGTTGAGCACCGGGATTTCACAAGTGACTTAGCAAACCGCCTACGCGCCCTTTAAACCCAATAGTCTCAAGA
+
CCCCCGGGGGGGGGGGGGGGGGGGGGGGGGFCEGGGGGGGGGGGGGGGGGGGGGGGGDDG@@BEGEGGGGGGGGEGGGGGGGGGGGGGGGGGGGGGGGGGGGGGGEGGCFGGGGGFGGGGG>EGGCFCEGGGFFGGG>E<9F7@+9DBG>FGD>CFFDG>DGC>EFCGFDF)*::9?>G>FC38AFF;A8:DFGGGF?CE)3:9<<<>4)<953CFFDF?031B9E>D)0:AAB<(/8:(4<<)4)).87
@M00200:205:000000000-AKKM3:1:1101:13437:4658 2:N:0:1
TACTGGGGTATCTAATCCTGTTTGCTCCCCACGCTTTCGTGTCTCAGTGTCAGTGTCAGTCCAGATGGCCGCCTTCGCCACTGATGTTCCTCCCGATATCTACGCATTTCACCGCTACACCGGGAATTCCACCATCCTCTACCGCACTCAAGATTACCAGTATCAAATGCAATTCCTAGGTTGAGCCCAGGGATTTCACACCTGACTTAGCAAACCACCTACACACGCTTTAAACCCAGTAGTCTCAAGAC
+
CCCCCDFGGGGGGGGGGGGGGGGGGGGGGGGGGGGGGGGGGGGGGGGGGGGGGGGGGGGGGGGGAFGGGGGGGGGGGGGDEFBFG,EEFGGGGGGGGGGGGGGGGDGGGGGGGDGE6F8FGGGEGE@8FDFFG?FGFFGFFFGFGFGFDF??FD3BDA7*EGEGF??FFFF0CDF+CCC9><FG5FGFFF6BAFG5E@FFFFFE):.:6*>?E=GC>GB@(7>;BG)5/9(*947(4/((7?)9).97))(
@M00200:205:000000000-AKKM3:1:1101:16213:4665 2:N:0:1
TACGCGGGTATCTAATCCCGTTTGCTCCCCTGGCCTTCGTGCCTCAGCGTCGGCTGCTGCCCAGAGATTCGCTTTCGCCACTGGTCTTCCTTACGATATCTACGCATTTCACTGCTACACCGTAAATTCCAATCTCCTCTACAGCGCCCTAGCAATGCAGTATTGAACGCAATTTTGAGGTTAAGCCCCAAGATTTCACGTCCAACTTACACTGCCGCCTACGCACCCTTTACACCCAGTAGTCTCAAGA
+
CCCCCGGGGGGGGGGGGGGGGGGGGGGGGGGGGGGGGGGGGGGGGGGGGGGGGGGGGGGGGGGGGGGGGGGGGGGGGGGGGGGGGGGGGGGGGGGGGGGGGGGGGCCGGGGGGGGFGGGGGGGGGGGGGGGGGGGGGFGFFGGFGFGFGDGGGG?DFFFFGGFGFFGGFGFFFFFFFFGFGGGGFGFFFGGFFGCE>EFDFBF@EFBEBFFFFFGC@GEFDDFDFG;D<FEC4?ADG@F;FFAADFFA<<
@M00200:205:000000000-AKKM3:1:1101:25953:4666 2:N:0:1
TACGCGGGTATCTAATCCTGTTCGCTCCCCATGCTTTCGCTCCTCAGCGTCAGTTAATGCCCAGAGACCTGCCTTCGCCATCGGTGTTCCTCCCGATATCTACGCATTTCACCGCTACACCGGGAATTCCACCCCCCTCTTTGGTACTCTAGCTTGCCAGTTTCATGCGTCGTTCCTCGGTTAAGCCGAGGGATTTCACACATGACTTAGCAGACCGCCTACACGCCCTTTAAACCCAATAGTCTCAAGAC
+
CCCCCGGGGGGGGGGGGGGGGGGGGGGGGGGGGGGGGGGGGGGGGGGGGGGGGGFGGGGGGGGFGGGGGGFGGGGGGGGDGGGGGGGGFGGGCFEGGGGGGGGGGGGEGGGGGGGBGGGGGGGGG7,=FFFFFGGGGFGFFGGFGFGEGFGGGGGFFCDFCF=FEFGDBGBBFFFAFFGFGGDFFGGFF:C>)=EFFFGFFF@@A@CCE9AE@;F:>GF1::B@0?>DCF79>AB(;:1:4<>FAAD),-(
@M00200:205:000000000-AKKM3:1:1101:23049:4675 2:N:0:1
TACTCGGGTATCTAATCCTGTTTGCTCCCCACGCTTTCGCGTCTCAGCGTCAGTACCGTCCCAGCGAGCTGCCTTCGCCGTTGGTGTTCCTCCCGATATCTGCGCATTTCACCGCTACACCGGGAATTCCACTCGCCTCTTCCGGACTCTAGTCCGGCAGTATCGACCGGCATCCCAGGGTTGAGCCCTGGACTTTCACAGCCGACTTACCGGACCGCCTACACGCTCTTTACGCCCAATAGTCCCAAGA
+
CCCCCGGGGGGGGGGGGGGGGGGGGGGGGGGGGGGGGGGGGGGGGGGGGGGGGGGGGGGGGGGGGGGGGGGGGGGGGGGGFGGGGGGGGGGGGGGDGGGGGFGEGGGGGGGGGGGFGGGGGGGGGGGGGGGGGGGGGFGFF9EAE?G9FFFGGGGADGGFGD7@9FDEBGDFDEFFFFGFGGGGAEGFFGGFFGGDAEGEE?@>@91144:196E?>GF62::58C)9*2A9>,12C:02)-66)4321:
@M00200:205:000000000-AKKM3:1:1101:4744:4683 2:N:0:1
TACCCGGGTATCTAATCCCGTTTGCTCCCCTAGCTTTCGCTCCTCAGCGTCAATGCCGGTCCAGGATGCCGCCTTCGCCACCGGTATTCCTCCAGATATCTACGCATTTCACCGCTACACCTGGAATTCTGCATCCCTCTCCCGGATTCAAGCCATCCAGTATCGGATGCAGTTCCCAGGTTGAGCCTGGGGATTTCACATCCGACTTAGTTGGCCGCCTACGAGCCCTTTAAACCCACTAGTCTCAAGA
+
CCCCCGGGGGGGGGGGGGGGGGGGGGGGGGGGGGGGGGGGGGGGGGGGGGGGGGGGGGGGGGGGGGGGGGGGGGGGGGGGGGGGGGGGGGGGGGGGGGGGGGGGGGGGFDFGFGGFGGGGGGGGFGGGGGGGGGG@FFGBFGGEG>G>FFGGGGGFFGGFFGCG5?DGDG?C?CF9AADFFC59FFGFFGGDBEGGFFGEE@FD=@@>CEEEFFGG>DEF63(5;8=FCD3)?CE38(((..62529)).
@M00200:205:000000000-AKKM3:1:1101:23583:4688 2:N:0:1
TACGGGGGTATCTAATCCGGTTCGCTCCCCACGCTTTCGCGTCTCAGCGTCAGGTAGGGCCCAGAGAGCCGCCTTCGCCACTGGTGTTCCTCCCGATATCTACGCATATCACCACTACACCGGGAATTCCACTCTCCTCTACCCTCCTCAAGTCTGCCAGTATCCAAGGACCTCTCCCAGTTAAGCCGGGAGCTTTCACCCTAGACTTAGCAAACCGCCTGCACGCACTTTAAACGCAATAGTCTCAAGA
+
CCCCCGGGGGGGGGGGGGGFGGGGGGGGGGGGGGGGGGGGGGGGGGGGGGGGGGGGGGGGGGGGGGGGGGGGGGGGGGGGGGFGFGGGGFGGGGGGDGGGGGGGGCEFGFGGFGGFGGFGGGGGGGGFGGGGGGDFGFGEFDFFF5C@DFGGGGGFFGGFCGEGEFGGFGFFFFFAFFGFGGGGFGGFFCEEFGGGFFE<1;@DFAFFFEFC<FGCBGF6?FFF?E:C1934:AD(:;(1-469>FA52)
@M00200:205:000000000-AKKM3:1:1101:20888:4699 2:N:0:1
TACCCGGGTATCTAATCCTGTTTGCTCCCCACGCTTTCGAGCCTCAGCGTCAGTAATGGACCAGTATGTCGCCTTCGCCACTGGTGTTCTTCCGAATATCTACGAATTTCACCTCTACACTCGGAGTTCCACATACCTCTTCCATACTCAAGATAGCCAGTATCAAAGGCAATTCCAAGGTTGAGCCCTGGGCTTTCACCTCTGACTAAACTATCCGCCTACGCTCCCTTTAAACCCAGTAGTCTCAAGAC
+
CCCCCGGGGGGGGGGGGGGGGGGGGGGGGGGGGGGGGGGGGGGGGGGGGGGGGGGGGGGGGGGGGGGGGGGGGGGGGGGEGGGGGGGGGGGGGGGGGGGFGGGGGGGGGGGGGGGFGGGGGGGG:EGGGGGGGGGGFFGFFGGFGFGFGFGGGGGFFFGFGGFGFFGGFGFFFFBDFFGAF9?FB8FFBFCFFF69CEFE<DFF7AAEEFFFF@9@@C>=>:43<C*;9:3@CF@(=@266/8?57CE=E(
@M00200:205:000000000-AKKM3:1:1101:10222:4702 2:N:0:1
TACAAGGGTATCTAATCCTGTTTGATCCCCACACTTTCGTGCCTCAGCGTCAGTATAAGCCTAGTAAGCTGTCTTCACTATCGGTGTTCTTGACGATATCTAAGCATTTCACCGCTACACCGTCAATTCCGCCTACTTCGACTTCACTCAAGTCCATCAGTATCAATGGCACCCTGACAGTTAAGCTGCCATATTTCACCACTGACTTAACAGACCGCCTACGCACCCTTTAAACCCAATAGTCTCAAGA
+
CCCCCGGGGGGGGGGGGGGGGGGGGGGGGGGGGGGGGGGGGGGGGGGGGGGGGGGGGGGGGGGGGGGGGGGGGGGGGGGGGGGDFGGGGC=<EFEEGGGGGGFGGGGEFGDGGGCEGGGGGGGGGGGGGCFGDGGGGF88DGCEGFGFGFGFFFFFFDDBDFFGFFDFFFFFFFFFFFGFFDF@FA96?=EFFGFGBEFFFFF@55=;*:AEEFCF>GF>D@A>AEBG>C>EEFE5@@2>@CEF4**10>
@M00200:205:000000000-AKKM3:1:1101:9196:4705 2:N:0:1
TACCAGGGTATCTAATCCTGTTTGCTCCCCACGCTTTCGTGCCTCAGCGTCAGTTACCGTCCAGAGAGTCGCTTTCGCCACCGGTATTCCTCCCGATATCTACGCATTTCACCGCTACACCGGGAATTCCACTCTCCCCTCCGGCACTCAAGCCCCACAGTTTCTAACGCCCTTCCAGAGCTGAGCCCTGGGCTTTCACGTCAGACTTGTCGGGCCGCCTACGCACCCTTTATACCCAATAGTCTCA
+
CCCCCGGGFGGGGFFGGGGGGGGGGGGGG>FGGGGGFGGGGGGGGGGFGGGGGGGGGGGGGGGGGGCGGGGGGFGGGGFGGGGGGGGGGGGGGGGGGGGGGGGD@GGGGGGGGGGEDCFGGGGGGCF8FDCFDFGGEFCBBGGFGFDDFFCGGGGF?EGFFFEGEFGGFGEFFFFFFFFAFCFGFFDFFFGFFDGDF<FB=2>@:=EC@64@@@D=07:0((2>?GFG*254)6..232(5:2:AFF
@M00200:205:000000000-AKKM3:1:1101:18478:4708 2:N:0:1
TACTGGGGTATCTAATCCTGTTTGCTCCCCACGCTTTCGTGCATGAGCGTCAGTATTGGCCCAGGAGGCTGCCTTCGCCATCGGTGTTCCTCCACATCTCTACGCATTTCACCGCTACACGTGGAATTCCACCTCCCTCTGCCATACTCCAGCATCGTAGTTTCAAGTGCAATTCCCAGGTTAAGCCCGGGGATTTCACGCCTGACTTGCGACGCCGCCTGCGCACCCTTTAAACCCACTAGTCTCACGCT
+
CCCCCGGGGGGGGGGGGGGGGGGGGGGGGGGGGGGGGGGGGGGGGGGGGGGGGGGGGGGGGGGGGGGGGGGGGGGGGEFGGGGGGGGGGGGGGGGGGGGGGGGGGGGGGGGGGGGFGGGGGGGGGGGFGGGGGGGGGFGDFGGFGFGFGFGGGGGFFGCFEFEGFFGGFGF<FEFFFFGFGGGGFGGFFGDB5C6C>CG5@B@FFE6EFEAFF>G8@GE2=69>9E0C973CEFA@G?172?FF<DA)(((
@M00200:205:000000000-AKKM3:1:1101:24525:4717 2:N:0:1
TACAGGGGTATCTAATCCTGTTTGCTCCCCACGCTTTCGAGCCTCAGCGTCAGTAATGGACCAGTATGTCGCCTTCGCCACTGGTGTTCTTCCGAATATCTACGAATTTCACCTCTACACTCGGAGTTCCACATACCTCTTCCATACTCAAGATAGCCAGTATCAAAGGCAATTCCAAGGTTGAGCCCTGGGCTTTCACCTCTGACTAAACTATCCGCCTACGCTCCCTTTATACCCAGTAGTCTCAAGA
+
CCCCCGGGGGGGGGGGGGGGGGGGGGGGGGGGGGGGGGGGGGGGGGGGGGGGGGGGGGGGGGGGGGGGGGGGGGGGGGGGGGGGGG@FGGGGGGEFGFCGFGGGGGGGFGGGGGGFGGGGGGGGGGGGFFFEFFGFG7EEFCGFGF?DCDEFGGGFBDGFGG7CFFGGBFFD?E9DFFGDFGFD5A=FFGDFFFFGFEF@EFBB<8AA8@E@==D@9>DFF@DF>CEG;>494975<EF@:??C5*@83B
@M00200:205:000000000-AKKM3:1:1101:7123:4725 2:N:0:1
TACTGGGGTATCTAATCCCGTTTGATCCCCTGGCTTTCGCGCCTCAGCGTCACAGGCACCCCAGACAGTCGCTTTCGCCACCGGCGTTCCTCCCGATATCTACGCATTTCACCGCTACACCGGGAGTTCCACTGTCCCCTGATGCCGTCGAGTGCGGCCGTAGCCCCGGCTGTTCCTCGGTTGGGCCGAGGGATTTCCCCGAAACCGTACCGCACCGCCTCCGCGCCCTTTCCACCCAATAGTCTCAAGCC
+
CCCCCFGGGGGGGGGGGGGGGGEGGGGGGGGGFFFGFGGGGGGGGGFFGGGEFGGGFGGGEGGGGGGGGGGGGGGGGGGGGGGGGGCFGGGGGGGEFGEGFCEFGGEGFGGGGGGFGGGGGG>E=EEFGGGGGFFGFFFFFGFFFFG>GF69:DGFFGGE5C>FF>DGFGDFFEFFAFG>C8DG:CC5>DG@@6F7*)<?B92>F70-,(1266>C17::(,45-:;C)*)6)691C<0..4)-).))))(
@M00200:205:000000000-AKKM3:1:1101:11585:4738 2:N:0:1
TACTGGGGTATCTAATCCTGTTTGCTCCCCACGCTTTCGTGCATGAGCGTCAGTATTGGCCCAGAAGGCTGCCTTCGCCATCGGTGTTCCTCCACATCTCTACGCATTTCACCGCTACACCGGGAATTCCACTACCCTCTCCCATACTCTAGCTGAGTAGTATCGACTGCAATTCCCAGGTTAAGCCCAGGGCTTTCACAATCGACTGACTCAGCCACCTGCGTTCGCTTTAAACCCACTAGTCTCAAGAC
+
CCCCCGGGGGGGGGGGGGGGGGGGGGGGGGGGGGGGGGGGGGGGGGGGGGGGGGGGGGGGGGGGGGGGGGGGGGGGGGGGGGGGGEFGGGGGGGGGGGGGGFGGGGGDGGGGGGGEGGGGGGGGGGGGGGGGFGGFGFGFF8EFGFGFGFGFGGG?FFFFFCBF=FGDDGF6DEFFFFFFGGGCAFGFFG?DBGFFAEFFEFFFFF=BFFFFFBGG@G@D==B6(=AC?C;7)9=@E2(3(756)7C)))(
@M00200:205:000000000-AKKM3:1:1101:23150:4739 2:N:0:1
TACTGGGGTATCTAATCCTGTTTGCTCCCCACGCTTTCGTGCATGAGCGTCAGTGTTGGCCCAGGAGGCTGCCTTCGCCATTGGTGTTCCTCCACATCTCTACGCATTTCACCGCTACACGTGGAATTCCACCTCCCTCTGCCACACTCCAGCCACGTAGTTTCGAGCGCAATTCCCAAGTTAAGCCCGGGGATTTCACACTCGACTTGCGCGGCCACCTGCGCACACTTTAAACCCAATAGTCTCAAGA
+
CCCCCGGGGGGGGGGGGGGGGGGGGGGGGGGGGGGGGGGGGGGGGGGGGGGGGGFGGGFGGGGGGFGCGGGGGGGGGGEGGCDGEGGEFGGGGGGGGGGGGGG?EGDCFFFFGGGFGGGGGGGGGGCGFGGGF=@>CF?DBFGBGFGFGFGGG?DF?=D?EFFF5:DEEDDFFBFFAF+3@CFGAFF??DC?B59D@?C7=5=BB9=53=5(-6BE@GF(45;)(3)99*)).)4(;((.24.6.6)5?7
@M00200:205:000000000-AKKM3:1:1101:17157:4743 2:N:0:1
TACAAGGGTATCTAATCCTGTTTGATCCCCACACTTTCGTGCATCAGTGTCAGTTAAAGCTTAGTTAGCTGCCTTCGCTATAGGTGTTCTTGACGATATCTAAGCATTTCACCGCTACACCGTCAATTCCGCCAACCTCAACTTTACTCAAGTCCATCAGTATCAATGCCACCCTCCCGGTTAAGCCGGGATATTTCAGCACTGACTTAATAGACCACCTACGCACCCTTTAAACCCAATAGTCCCA
+
CCCCCGGGGGGGGGGGGGGGGGGGGGGGGGGGGGGGGGGGGGGGGGGGGGGGGGGGGGGGGGGGGGGGGGGGGGGGFGGGGGGFGGGGGGGGGGDGEGGGGGGGGGGGGGGGGGGFGGGGGGGGFGGGGGG6DGDGGFGFFGGFGFGFGFGCFFGFFGGFGFEGFFGFFCDDDDFFBEG>CC8DDFGFFGGEFGGG70@E@@EE5)0;CEFFC=FFDFFB585@AGBD/;@CEEE@*8(->>C?*6=
@M00200:205:000000000-AKKM3:1:1101:10992:4743 2:N:0:1
TACAGGGGTATCTAATCCCGTTTGCTCCCCACGCTTTCGCGCCTCAGCGTCAGGAAATGCCCAGAGATCCGCCTTCGCCACCGGTGTTCCTCCTGATATCTGCGCATTTCACCGCTACACCAGGAATTCCGATCTCCCCTACCACACTCTAGCCTGCCCGTATCGAATGCAGACCCGGGGTTAAGCCCCGGGCTTTCACATCCGACGTGACAAGCCGCCTACGAGCTCTTTAAGCCCAATAGTATCAAGA
+
CCCCCGGGGGGGGGGGGGGGGGGGGGGGGGGGGGGGGGGGGGGGGGGGGGGGEGGGGGGGGGGGGGGGGGGGGGGGGGGGGFGGGGFGGGGGGGFGGGGGGGGGGEECGGGFGGGFGGGGCFGGGFFFGGGGGGGGAFEBFFFFGFDDFFB=>=DFFEGBCG=GFFAEF7BEFD@>?A7AGCGF@C?9>DEEF=:DFCGC?@18?FB@@DFFFFGG99@0:4?E?G;F*:B>4<A0A:3(55))).:6<B
@M00200:205:000000000-AKKM3:1:1101:17255:4755 2:N:0:1
TACACGGGTATCTAATCCTGTTTGCTCCCCACGCTGTCGCGCCTCAGTGTCGGCTAAGAGGAGCTTGCGCTCCCACCGCCCAGCAGACCGCCTTCGCCACTGGTGTTCTTCCGGATCTCTACGCATTCCACCGCTACACCCGGAATTCCATCTGCCTCTACGGTGCCCAAGCAACACAGTTGCCACGGCCGATCTGGAGTTGAGCCCCAGACTTTCACCACAGCCTTATGTCGCCACCTACGCGCCCTTT
+
CCCCCGGGGGGGGGGGGGGGGGGGGGGGGGGGGGGGGGGGGGGGGGGGEGGGGGGGGGGGGGGGGGGGGGGGEGFFFGGGGGFGGGGGEEEGGGGGGGGGGGGGGGGGECGGGGGF=FGCFGGGECEGFGGGGGGGGFGDDGG>EFGEGF,CFGGFFFGFGGAF55DFFGADA@FFDAFFFGF>AFGFFGG).>=@A9E;DFEFE@37?@;?359>?FB;?4.>?EFCFF>22:?:8177:<;9;>91:2
@M00200:205:000000000-AKKM3:1:1101:9311:4757 2:N:0:1
TACTGGGGTATCTAATCCTGTTTGATCCCCACACTTTCGTGCCTCAGCGTCAGTTTGAGCCTAGTAAGCTGTCTACACTATCGGTGTTCTTGACGATATCTAAGCATTTCACCGCTACACCGTCAATTCCGCCTACCTCGACTCCACTCAAGCCCATCAGTATCAATGCCACCCTCCCGGTTAAGCCGGGATATTTCAGCACTGACTTAATAGGCCGCCTACGCACCCTTTAAACCCAGTAGTCTCA
+
CCCCCGGGGGGGGGGGGGGGGGGGGGGGGGGGGGGGGGGGFGGGGGGGGGGGGGDEFFGGGGGGFFGFFGGEGGEFGGFGFGGGGGGGGGGDGCFGDGGFG8EGGGGGGGGGGGGFGGGGGGGGEGFGGGGDDEGGGFFDDGEEFBGFGFGGGGGFDFDFFGFGFFFCFFFFFAFA>BD?CE+=BGGA5DC*9CAFFF7A=C@:CE5;A4>C*6DD2@A@?DFE@G?C7?;9C37=E?;FCC??5<3
@M00200:205:000000000-AKKM3:1:1101:22175:4765 2:N:0:1
TACTAGGGTATCTAATCCCGTTTGCTCCCCTGGCTTTCGCGCCTCAGCGTCAATGTCGGTCCAGGATGCCGCCTTCGCCACCGGTGTTCCTCCAGATATCTACGCATTTCACCGCTACACCTGGAATTCCACCCCCCTCTGCCACACTCAAGTCTGCCAGTAACAAGCGCAGTTCCCAGGTTAAGCCCGGGGATTTCACACCTGTCTTAACAAACCGCCTGCGCACGCTTTATACCCAATAGTATCAAGA
+
CCCCCGGGEGGGGGGGGGGGGGGGGGGGGGGGGGGGGGGGGGGGGGGDFFGGGGGGGGGGGGGGGGGGGGGGGGGGGGGGGGGGEGGGGGGGGGGGGGGGGGGGGGEGGGGGGGGEGEGFDFGGGGDFGGEFGEDCEFGDFFGBFFGFGFGGGGFFFFGFFGFGEFFGDDAA9=FCAC>CFDFGAECADDEEEG?DFE7?@9B=>3<4<CEE3=>C9CB2289;>EFC>915):<AFB8234<2)).:?>
@M00200:205:000000000-AKKM3:1:1101:20190:4788 2:N:0:1
TACTGGGGTATCTAATCCTGTTCGCTCCCCACACTTTCGCTCCTCAGCGTCAGATCATGCCCAGAGAACCGCCTTCGCCACCGGTGTTCCTCCTGATATCTGCGCATTTCACCGCTACACCAGGAATTCCGTTCTCCCCTGCATACCTCTAGTCTGCCCGTATCGAAAGCAAGCCCACAGTTAAGCTGTAGAATTTCACTCCCGACGCGACAAACCGCCTACGAGCCCTTTAAACCCAATAGTCTCAAGA
+
CCCCCGGGGGGGGGGGGGGGGGGGGGGGGGGGGGGGGGGGGGGGGGGGGGGGGGDGGGGGGGGGGGGGGGGGGGGGGGGGGGGGGGGGGGGGGGGGGGGGGGGGGEGGFDGGGGGFGFGGGGGGGGGGGGGGGGGGAFGDFGGFGFFDGFGGGGGFFEFDGGFF9DGGFGFEFFFFFFCFC;DGFGGFFCFFFGFGFFFE;BBA@B=2>@FFFFFGFDAFD@DFFG5D494<4<A7E:(15<AF4<A)5>
@M00200:205:000000000-AKKM3:1:1101:25961:4793 2:N:0:1
TACGGGGGTATCTAATCCCGTTTGCTCCCCACGCTTTCGCGCCTCAGCGTCAGTGTCCGTCCAGAAGGCCGCCTTCGCCGCTGGTGTTCCTCCCGATATCTACGCATTTCACCGCTACACCGGGAATTCCGCCTTCCTCTCCGGAACTCAAATCAAGAAGTATCAGCTGCACTTCCCGAGTTAAGCCCGGGGCTTTCACAGTTGACTTGCTTAATCGCCTACGCGCCCTTTATACCCAGTAGTCTCA
+
CCCCCGGGGGGGGGGGGGGGGGGGGGGGGGGGGGGGGGGGGGGGGGGGGGGGGGGGGGGFGGGGGGGGGGGEGGGGGGGGGGGGGGGGGGGGEFGGG=EGGGGGGGGGGGGGGGGEGFGGGGDGEEGGFGGGGGGGGFGFFGGFGFGFGFCFGGGFAF*@?DEGEFGGFGFBF=FFFFG4FEGFFGGFEDGFBGGGFFD)<324A?<4<A9A<AEF?FF668B>;55DGF?))6442)48>A4))54
@M00200:205:000000000-AKKM3:1:1101:13986:4814 2:N:0:1
TACGAGGGTATCTAATCCTGTTTGATCCCCACACTTTCGTGCCTCAGCGTCAGTTACAGCCTAGTAAGCTGCCTTCGCTATAGGTGTTCTTGACGATATCTAAGCATTTCACCGCTACACCGTCAATTCCGCCTACCTCATCTGTACTCTAGCCCCGCAGTATCAATGACACCCTCCCAGTTAAGCTGGGATATTTCAGCACTGACTTACAGGGCCGCCTACGCACCCTTTAAACCCAATAGTCTCAAGA
+
CCCCCGGGGGGGGGGGGGGGGGGGGGGGGGGGGGGGGGGGGGGGGGGGGGGGGGGFGGGGGGFGGGGGGGGGGGGGGGGGGGGGGGGGGGGGGGGFGGGGGFFGCGDFGGGGGEGFGGGGGEGGGCFGGGGGGGDGCFDDFFGFDFGFGFD=@=FBDGGFGGFGEFC,+@DEFFFFFAGFFGGGFCFFFGCACGGDFEDFEFFB5=AEEEF9B58@4?@29B@;5?5?*068*9731,6,/>EE<EFE<3
@M00200:205:000000000-AKKM3:1:1101:17970:4816 2:N:0:1
TACAGGGGTATCTAATCCTGTTTGCTCCCCACGCTGTCGCGCCTCAGTGTCGGCTAAGAGGAGCTTGCGCTCCCACCGCCCAGCAGACCGCCTTCGCCACCGGTGTTCTTCCGGATCTCTACGCATTCCACCGCTACACCCGGAATTCCATCTGCCTCTACGGTGCCCAAGCCCTCCAGTCGCCGCGGCCGATTCAGGGTTGAGCCCCGAACTTTCACCGCGGCCTTATAGTGGCCCCCTACGCGCCCTTT
+
CCCCCGGGGGGGGGGGGGGGGGGGGGGGGGGGGGGGGGGGGGGGGGGGGGGGGGGGGGGGGGGGGGGGGDGGGGGFGGGGGGFGFFGFGEGGGEGGGGGGGGGGGGGGFGGGDGGFGGGFGGGGEGGGGGGGGGCGGFGFFGGD7?CEGF,=;@FFFGFFGGFDCFGGFFFFFFF***2=C*?G?:5):CC:>5FFC8E3:;08:76:9>1><<?C);1672259:62?*--6(40*,4;(3:>1344(()
@M00200:205:000000000-AKKM3:1:1101:15426:4846 2:N:0:1
TACAAGGGTATCTAATCCGGTTCGCTCCCCACGCTGTCGTCCCTGAGTGTCAGGTGCGGACCAGTCGGCTGGCTTCCCCCTGGGTGTTCCTGCCGATCTCTACGCATTTCACCACTACACCGGCAATTCCACCGACCTCTCCCGACCTCTAGTCGTGCAGTCTGTACTGGCCTCGCTCAGTTAAGCCGAGCGCTTTCACAGCGCACTTGCCCGACCACCTGCGGCCGCTTTATCCCCAATTGTCTCAAGA
+
CCCCCGGGGGGGGGGGGGGEGGGGGGGGGGGGGGGGEGGGGGGGGGGGGGGFGGGCGGFGGGGGGGGGGGGGGGGGGGGGGGFGGGEGGGGGGGFFGGFCFFGGGGGGGGGGGGGFGGGGGGGG@E8EGGGDDGGG8DGBFGGFEBD5CFGFGGGF>ECFGGFCAACGFCF>A=>@5ADFFCGF6AF5A?GEFG7CBC7)7=@@9>6=))/5(6?819B<3:05(*77)14):)).2(-4).5<4)4.))
@M00200:205:000000000-AKKM3:1:1101:4675:4862 2:N:0:1
TACCCGGGTATCTAATCCTGTTTGCTCCCCTAGCTTTCGTGCCTCAGTGTCAGGATTTGTCCAGGGACTCGCCTTCGCCACTGGTGTTCCACTTGATATCTACGCATTTCACTGCTACACCAAGTATTCCAGTCCCCCCTCCAATCCTCCAGCTCAGTAGTATTCAATGCCATTTCCAAGTTAAGCTCGGAGCTTTCACATCGAACTGACCAAGCCACCTACGCACCCTTTCAACCCACTAGTCTCAAGA
+
CCCCCGGGGGGGGGGGGGGGGGEGGGGGGGGGGGGGGGGGGGGGGGG<FGGGGGGGGGGGGGGGGGGGFGGGGGGGGGGGGGGGGGGGGGFFGGGGGGGGGGFGGGGGGGGG<BFFGGFFFGGG?EDFGFG;D8=EG@==?EGFGFFDGFGGG8DFF=DFFGFCDB9,9DFDFBDFFF?DFDFG?A=?5+1<@FFGFFGFFEFBB@8=8)85=CGDFFFCEE2?AGEG7@=*8**7:=(56B/4>?E/>B
@M00200:205:000000000-AKKM3:1:1101:17188:4874 2:N:0:1
TACTAGGGTATCTAATCCTGTTTGCTCCCCACGCTGTCGCGCCTCAGTGTCAGCAACGGCCCAGCAGAACGCCTTCGCCACTGGTATTCTTCCCGATCTCTACGCATTCCACCGCTACACCGGGAATTCCATCTGCCCCTACCGTGCTCTAGCTCGCCAGTATGACCGGCAGCCCCGCAGTTGAGCCGCGGGATTTCACCAGCCACTTAACGGGCCACCTACGCCCCCCTTAAAACCAATAGCACCAAGA
+
BCCCCFFFFFGGGFEGGFGGGGGFGGGGGGGGGGGGFGGGGGGGGGGGEFGGGGGGGGGGGGD8FGGFDFFCGFEFFGGEGGGFEFEFFFFFGGG,+>8FGGFFECCEGCDGGGGDDGGGFGEECBFGGCCF?FGA8?FFFGGE66C5=+EDD+BDFGG>F?EG7BCGEGFFA@EDB>7?C>++)5;:AGD3:CCCFCFFF@F@;;0A)6ABF?GG0CF?(51528>D3>(52))./.,484))).341:
@M00200:205:000000000-AKKM3:1:1101:26977:4890 2:N:0:1
TACAAGGGTATCTAATCCTGTTTGCTCCCCCGGCTTTCGTGCCTCAGTGTCAATACCGGTCCAGGATGCCGCCTTCGCCACCGGTGTTCCTCCAGATATCTACGCATTTCACCGCTACACCTGGAATTCCACATCCCTCTCCCGGATTCGAGCCTTCCAGTCTCGGACGCAGTTCCCGGGTTGCGCCCGGGGATTTCACGTCCGACTTAGACGGCCGCCTACGCGCCCTTTAAACCCAGTAGTCTCACGAT
+
BCCCCGGGGGFG9DGFGFGC<FGGGGGEGGGGGGGGGGGGGGGGGCFCEGGFFGFGGGEGGFGGGGGGGGGGGGCFFGGGG@FGGGGDGFDF8F@CEFDG;4C:@>EGGGFGGEGE>79FFDFFGFGGGGFGF@FEFFFFF,=*@>D9DBGGGGGFFGGBGG<F59CEFDEFFF61@B*:FE?*/1:9)5*8)2:D=ED;(/4:(((()9;.618:>C7(,1(0(2857*))-).(2-4,-6.))6))(-(
@M00200:205:000000000-AKKM3:1:1101:12468:4923 2:N:0:1
TACTAGGGTATCTAATCCTGTTTGATCCCCACGCTTTCGCGCCTCAGCGTCAGTCTTGGTCCAGGAAGTCGCCTTCGCCACTGGTGTTCCTTCCGATATCTACACATTTCACCGCTACACCGGAAATTCCACTTCCCTCTACCAGACTCTAGATAGGTAGTCTCGAATGCCATTCCCAGGTTAAGCCCAGGGCTTTCACACCCGACTTACCCAACCACCTACGCGCCCTTTAAACCCAATAACCTCA
+
-CCCCGGGFGAFGGGGGGGGGFFEGGGGGGGGGGGGGGGGGGGGGGGGGGGGGCCFF6FFGGGFFGG?FGGEEGGGGGGGGGC?FGGGGGGAFFG7,CCG;FGGGGGGGGDGGGEFGGGGGGGBC=>EGFGGGAFGGFGDFGCFFFG5D5==;@FF?@EFFGECEFFGFG55D9C??+=9@6=?FFG5A7C*914*<*@A@)1):>=A;==4=44=AF?B(056>DFC20)9<)78@0=(/)).)53
@M00200:205:000000000-AKKM3:1:1101:7866:4924 2:N:0:1
TACAAGGGTATCTAATCCCGTTTGCTCCCCACGCTTTCGCGCCTCAGCGTCAGGAAATGCCCAGAGACCCGCCTTCGCCACCGGTGTTCCTCCCGATCTCTACACATTTCACCGCTACACCGGGAATTCCAGTCTCCTCTGCATCCCTCAAGAACGGCAGTATCAGCCGACGTTTCTCGGTTGAGCCGAGAGATTTCACGACTGACTTGCCATCCCGCCTACGCGCCCTTTAAACCCAATAGTCTCC
+
CCCCCGGGGGGGGGGGGGGGGGGGGGGGGGGGGGGGGGGGGGGGDGGGGGGGGGGGGGGGGGGGGGGGGGGGGGGGGGGGGGGGGGGGGGGGGGGGDGGGGGGGGGGGGGGFFGGFGGGGGGCGGGGCGGGGGGGGGFGFFFGFGFGFGFGGGGGB>EGEEFEC@FGGFGEFE9AFCFGFGGGGFGFEFGDBFGFGFEFFF@D93=AEEFFA38CCDDE?(.253C;D590:6<><E?F7>FDF>4)
@M00200:205:000000000-AKKM3:1:1101:18255:4928 2:N:0:1
TACGAGGGTATCTAATCCCGTTCGCTCCCCTAGCTTTCGCGCCTCAGCGTCAGTGTCAGCCCAGCAACCCGCCTTCGCCGCAGGTGTTCCTCTCGATATCTACGCATTTCACCGCTACACCGAGAATTCCAGTTGCCCCTTCTGCACTCTAGTCGCACAGTATCAGCTGACCTTTCCGAGTTAAGCTCGGAGATTTCACAACTGACTTGTGCTGACCGCCTACGCGCCCTTGAAACCCAATCGTCTCA
+
CCCCCFGGGGGGGGGGGFGGGGGGGGGGGGGGGGGGGGGGDGGGGGGGGGGGGGDGDGGDGGGF@CEFFFGGGGGGGGGGGGC:EFGDGGFGGGGGGGGGGGGGGDGGGGGGGCEFGGGGGG7CEEGCGGGFG,6>F5AD6EFBGDGFGFGG;DCBBGGFGGFGEF+@:CFEF9BFF>GEFDFGCG,;@CCBEGGDFEFE=@EE3@EF3C=484+6@)8123@A9*>DDD:()).4;6?14(44,((-
@M00200:205:000000000-AKKM3:1:1101:10606:4947 2:N:0:1
TACGCGGGTATCTAATCCCGTTTGCTCCCCTGGCTTTCGCGCCTCAGCGTCAATGCCGGTCCAGGATGTCGCCTTCGCCACCGGTGTTCCTCCAGATATCTACGCATTTCACCGCTACACCTGGAATTCCACATCCCTCTCCCGGATTCAAGCCAACCAGTATCGGACGCAGTTCCTGGGTTGAGCCCAGGGATTTCACGTTCGACTTAGCAGGCCGCCTACGCGCCCCTTATACCCAATAGTCCCAAGA
+
CCCCCGGGGGGGGGGGGGGGGGDGGGGGGGGGGGGGGGGGGGGGGGGGGGGGGGGGFEEBFGGGGDFCEGGGGGGGGGGGGGGGFGFGGGGDGGFCFEFGGGGGGGGGGGGGGDEE8FFGGEGGGGGGGGGGD8DDGFD)9E?B8*7);9E?C6CFF6C6,BEGA5CE*;D2?EFCAAFFGG4CAAA;FC:;5=6=F?F0/3=;;??;3CEF3@GE1<B014(0(*7<)*3.6A9:@>23>))6))51?.
@M00200:205:000000000-AKKM3:1:1101:11531:4949 2:N:0:1
TACGAGGGTATCTAATCCTGTTTGATCCCCACGCTTTCGTGCCTCAGCGTCAATGACCGCGTAGTGAGCTGCCTTCGCAATGGGTGTTCTATGTCATATCTAAGCATTTCACCGCTACATGACATATTCCGCTCACCTCCACGGTATTCAAGACAAATAGTATCAATGGCAGTTCCCGAGTTAAGCTCGGGGATTTCACCACTGACTTACCTGCCCGCCTCCGCACCCTTTATGCCCAATAGTCTCA
+
CCCCCGGGGGGGGGGGGGGGGGGGGGGGGGGGGGGGGGGGGGGFGGGGGGGGGGGGGGGGGGGGGGGGGGGGGGGGGGGCFGFGGGGGGGGGGGGEGGFGFGGCFGGGGGGGGGGFGGGFGGCFGGGGGGCGGGGFGFGDFDGFG5DFFF=DFGGFBE8DGGFCB+=FFFBAFFFFFFGFGECF?EAFDG6?A>F>9AF@>><=EFFFEFBC=B>EDGD92-/:>CADF<)7.9<7E8((/9?E559
@M00200:205:000000000-AKKM3:1:1101:25770:4951 2:N:0:1
TACGAGGGTATCTAATCCCGTTCGCTCCCCTGGCTTTCGTGCCTCAGCGTCAGAAAAGACCCAGTAAGCCGCCTTCGCCACCGGTGTTCCTAATGATATCAACGCATTTCACCGCTCCACCATTAGTTCCGCTTACCTCTGTCTCTCTCGAGCTCGGCAGTATTGAGCGCAATTCCTCGGTTGAGCCGAGGGCTTTCACACCCAACTTGCAAAGCCGCCTACGCACACTTTAAGCCCAATAGTCTCAAGA
+
BCCCCGGGFGGGGGGGGGGGGGGGGGGGGGGGGGGGGGGGGGGGGGGGGEGDGGGGGGGGFFFGGGGGGGGGGDEFFFGDGGFC@F47FFFGGGGGCFGGFGFCF>C7DEGGGGG*=4@ECGFDFG@C;FEC>EGF?DDEFFGF:DFFGBFGDGGFFGGFCCCCCCFGFGA=*611=F>9FCDFFGGFEGG>DGGFFC?<B>>@2;196)7;C@FA6DB083;51?><9C7B).<(;662426)6)6542
@M00200:205:000000000-AKKM3:1:1101:5294:4958 2:N:0:1
TACCGGGGTATCTAATCCCGTTTGCTCCCCTGGCTTTCGCTCCTCAGTGTCAATCTCGGTCCAGGATGCCGCCTTCGCCACCGGTATTCCTCCAGATATCTACGCATTTCACCGCTACACCTGGAATTCTGCATCCCTCTCCCGAATTCAAGCCAACCAGTATCAGACGCAGTTCCCAAGTTGAGCCTGGGGATTTCACGTCTGACTTAATTGGCCACCTACGCGCCCTTTAAACCCAGTAGTCTCA
+
CCCCCGGGGGGGGGGGGGGGGGFGGGGGGGGGGGGGGGGGGGGGGGGGGGGGGGGGGGGGGGGGEFGGGGGGGGGGGGGEEGEGGGGGGGGGGGGGGFGGGGGGGGGGGGFGGEGFGGGGGGGFGGEFGGGGGGGGGFGFFGGFGFG9DFGFFGGFFGDFGFDDCDFGDE5=B@FFFFGAF:?CFDGFFFGDDGCFBEGFFD=DFFF4AEEFEEFFBGA2;=54>EAD>7)7?37@E13;3;??C?)
@M00200:205:000000000-AKKM3:1:1101:17235:4969 2:N:0:1
TACAAGGGTATCTAATCCTGTTTGCTCCCCACGCTTTCGTGCATGAGTGTCAGTGTTGGCCCAGGAGGCTGCCTTCGCCATTGGTGTTCCTCCACATCTCTACGCATTTCACCGCTACACGTGGAATTCCACCTCCCTCTGCCACACTCCAGCCACGTAGTTTCGAGCGCAATTCCCAAGTTAAGCCCGGGGATTTCACACTCGACTTGCGAGGCCACCTGCGCACCCTTTAACCCCACTCGTCTCAAGA
+
CCCCCGGGGGGGGGGGGGGGGGGGGGGGGGGGGGGGGGGGGGGGGGGGGGGGGGGGGGGGGGGGGGGGGGGGGGGGCGGGGGGGGGGGGGGGGGGGGGGGGGGGGGGGGFGGGDEBCFGGGGGDDFGGGGGGGGGGEDGFFFGFGFGDGFG6FGGFFG6:CGF@AFCE>GDADEFFFFGFGA9++@EFFDE>*;E5F4,*>4:)):=2:*(((/BE9C53;@(8:C):/*6>E)/(=1(((,.4((.)4-
@M00200:205:000000000-AKKM3:1:1101:8423:4972 2:N:0:1
TACAGGGGTATCTAATCCTGTTTGCTCCCCACGCTTTCGAGCCTCAGCGTCAGTAATGAGCCAGTGTGTCGCCTTCGCCACTGGTGTTCTTCCGAATATCTACGAATTTCACCTCTACACTCGGAGTTCCACACACCTCTCTCATACTCAAGACACCCAGTATCAAAGGCAATTCCGAGGTTGAGCCCCGGGATTTCACCCCTGACTTAAATGTCCGCCTACGCTCCCTTTATACACAGTAGTCTCA
+
CCCCCFGGGGGGGGGGGGGGGGGGGGGFG>DFGGGGGGGGGGGGGGGGGGGCGEFGFGGGGGGGGGGGGGGGGGGGGGEGGGGGC@FFFFGGEFGFGGGGFGF:FFGCGGGFEEFFFFGFAFGG=C4DGFGGGGGCGFGFDEGFGF8*?DDDGGFF5EGFGFFGBFGGFFFFFEF7:ADAED7F*:;C?DEFEGFGFAAC9BF2>BA6AE4*7>;,>D?@@FF6(;490+)7C??<F8249C?EE<6
@M00200:205:000000000-AKKM3:1:1101:7269:5020 2:N:0:1
TACTCGGGTATCTAATCCTGTTCGCTCCCCACACTTTCGCTCCTCAGCGTCAGGATATTCCCAGAGAACCGCCTTCGCCACCGGTGTTCCTCCTGATATCTGCGCATTTCACCGCTACACCAGGAATTCCGTTCTCCCCTGAATACCTCTAGTCTGCCCGTATCGGAAGCAAGCCAGGTGTTAAGCACCTGGTTTTCACTCCCGACGCGACAAACCGCCTACGAGCCCTTTATACCCAATAGTCTCAAGCT
+
CCCCCGGGGGGGGGGGGGGGGGGGGGGGGGGGGGGGGGGGGGGGGGGGGGGGGGGGGGGGGGGGGGGGGFGGGGGGGGGGGGGGGGGGGGGGGGGGGGGGGGGGGGGFGGGGGGGFGGGGGGGGFCFFGGGGGGFG@D8DFGGFGFGEGFGGGGGBFFGFGGFF@>CEFGFFA)<AFF7FFEGDFGGF59CFFFGGFFGF*5>=AFF>BFF@BFGGFGF@<;@>@GFGCD:AF<4AG>?7:A)).)697))
@M00200:205:000000000-AKKM3:1:1101:16735:5024 2:N:0:1
TACGAGGGTATCTAATCCTGTTCGCTCCCCACGCTTTCGCGTCTCAGCGTCAGTACCGTCCCAGAGAGCTGCTTTCGCCATAGGTGTTCTTCCTGATATCTGCGCATTTCACCGCTACACCAGGAATTCCACTCTCCTCTTCCGGACTCTAGCCGACTGGTTTCCGGCGACATCTCGAGGTTGAGCCTCGAGTTTTCACACCAGACCTAGCCGGCCGCCTACACGCTCTTTACACCCAATAGTCTCAAGAC
+
CCCCCGGGGGGGGGGGGGGGGGGGGGGGGGGGGGGGGGGGGGGGGGGGGGGGGGGGGGGGGGGGGGGGGGGGGGGGGGGGGGGGGGFGGGGGGGGGFGGGGGGGGGGGGGGGGGGFGGGEGGFDDEGGGFFGFCFGGFGEFFGEDBGFGFGGGGD>DEDDEFDG@DGGBGEFFFFFFFGEGGGGFGGFFDGFFECFFEFFFDB=96?FFFFFFFGG;GD(4:?F?EBGC><4A><7?(4:DABFFAF<)5(
@M00200:205:000000000-AKKM3:1:1101:23128:5032 2:N:0:1
TACGAGGGTATCTAATCCTGTTTGCTACCCACGCTTTCGCGCCTCAGCGTCAGATGCGGACCAGGGACTCGCCTTCGCCGCCGGTGTTCCTCTCGATATCTACGCATTTCACCGCTCCACCGAGAGTTCCAGTCCCCCCTACCGCCCTCAAGAACCGAGGTTTGGCGCGCACTTCTCCGGTTGAGCCGGGGGATTTCACACGCAACCTACGGAACCGCCTACGCCCCCTTTACACCCCAACCTCTATAAA
+
CCCCCGGGGGGGGFGGGGGGGGGGGGFGGGGGGGGGGGGGGGGGGGGGGGGGGGGGGGGDGGGGGGGGDD7FGGDGFGGFGCFDFFFDFF=B;FFGGGDGFFGGGGD7EFEGGEEAGE8FE6C8FEB:@FFFFFC=F?6A?8CA7DGFGFF?DFGFBCD/***20?CC88535;F+;6<BFC)*0<:)8):>EDC6F<9)(,-(46(.4??F(,8@())4(.-)(/)1)*45-.).*70(-(,.))))))
@M00200:205:000000000-AKKM3:1:1101:26070:5051 2:N:0:1
TACGAGGGTATCTAATCCTGTTTGCTCCCCACGCTGTCGCGCCTCAGTGTCAGCAACGGCCCAGCAGAACGCCTTCGCCACTGGTATTCTTCCCGATCTCTACGCATTCCACCGCTACACCGGGAATTCCATCTGCCCCTACCGTGCTCTAGCTCGCCAGTATGACCGGCAGCCCCGCAGTTGAGCCGCGGGATTTCACCAGCCACTTAACGGGCCACCTCCGCGCCCTCTATACCCAATAGTCTCA
+
CCCCCGGGGGFGGGGGDGGGGGDGGGFGGGGGGGGGGFFGGDDGGGFFGGGDFGDFEGGGEGGGGFGGGGGGGGGFEEGGGFFFGE,E<EAFAAFCCEGGGFGFFED7,A;9FBEF>FGGDED7CCFFGDFFFEFFFFFF?8DBGFG9FFD7,=@EFDGE8@;E<FGGBE>>D>?ADDGDFFGCAFF6))7)):0;AEGE83::B?0249<?968C:FFF0<6BBG3CC*1)).).A>(())-6:))
@M00200:205:000000000-AKKM3:1:1101:7729:5054 2:N:0:1
TACACGGGTATCTAATCCCGTTCGCTCCCCTGGCTTTCGCGCCTCAGCGTCAGTGTCGGCCCAGCAACCCGCCTTCGCCGCAGGTGTTCCTCTCGATATCTACGCATTTCACCGCTACACCGAGAATTCCAGTTGCCCCTTCCGCACTCTAGCACGACAGTATCACTTGGCCGCTCCGAGTTAAGCCCGGAGATTTCACAAGTGACTTGTTGCGCCGCCTCCGCCCCCTTTAAACCCAACAGTCTCAATC
+
CCCCCFEGGGFGFFGFEGGGGGGEGDGGGGGGGGGGFGGGGGGGGGGGGGGGGGGGGGGGGGGGGGFGGGGGGEGGGGGGGGCGGGFGGGGGGGGGFFGGAFGGGGGDGFGGGDEBDGFGGGG73@=EGGEFD@DFFFGBFGGFGDGA?8FCFFGFFGGDGC;EEFFFFGF99>>B;):8C;FF6CG4?5E>>?7C75C<3=).<E?<73739(:?(/81(415(*09/*5):4),;442,14?<)44-)
@M00200:205:000000000-AKKM3:1:1101:16025:5054 2:N:0:1
TACTGGGGTATCTAATCCTGTTTGCTCCCCACGCTTTCGCGTATCAGCGTCAGTATCCAACCAGGGGGTCGCCTTCGCCACAGGTGTTCCTCCCGATATCTACGCATTTCACCGCTACACCGGGAATTCCACCCCCCTCTTTGGTACTCTAGCTTGCCAGTTTCATGCGTCGTTCCCCGGTTGAGCCGAGGGATTTCACACATGACTTAACAAACCGCCTACACGCCCTTTAAACCCAATCGTCTCAAGA
+
CCCCCGGGGGGGGGGGGGGGGGGGGGGGGGGGGGGGGGGGGGGGGGFGGGGGGGGGGGGGGGGGGGGDGGGGGGGGGGGGGGGGFGG@FGGGGGEGEGGGGFGGGGGGFGGGGGG>DFGGGEEEGGGGGGGGGGGGDEGFFGFFGFG7=FFBFGGFFFG5E7EGEF>FEGFBFFFFFAGBCGGGFGG3>)553769CEGF@@88AEE9<49)53FF(9>B??:?:E3C77>A)6<08?01((.4(1):>2
@M00200:205:000000000-AKKM3:1:1101:17230:5056 2:N:0:1
TACCAGGGTATCTAATCCTGTTTGCTCCCCACGCTTTCGTGCATGAGTGTCAGTGTTGGCCCAGGAGGCTGCCTTCGCCATTGGTGTTCCTCCACATCTCTACGCATTTCACCGCTACACGTGGAATTCCACCTCCCTCTGCCACACTCCAGCCACGTAGTTTCGAGCGCAATTCCCAAGTTAAGCCCGGGGATTTCACACTCGACTTGCGCGGCCACCTGCGCCCACTTTAAACCCAATCGTCTCAAGA
+
CCCCCGGGGGGGGGGGGGGGGGGGGGGGGGGGGGGGGGGGGGGGGGGGGGGGGGGGGGGGGGGGGGGGGGGGGGGGGGGGGGGGGGGGGGGGGGGGGGGGGGGGGGGGGGGGGGG>DFFGGFFEGCGGGGGGGGGGGFGFFGGFGFGBDFGDFGGFFGGFEGFGA?DDBGFFFFFFFFGFGCG@FE6?BDC5ACEFF*,8=BFFFFFFEF2=@>GG>FF8@@(.,3:D873C?47;8(,(((.,,4<:B>
@M00200:205:000000000-AKKM3:1:1101:18659:5071 2:N:0:1
TACTGGGGTATCTAATCCTGTTTGCTACCCTAGCTTTCGTCCCTGAGCGTCAGTAATGAGCCAGTTAAGCGCCTTCGCGACTGGTGTTCCTCCCGATCTCTGCAGATTTCACCCTTACACCGGGAATTCCCTTAACCCCTCTCATACTCTAGTCTGGAAGTTTCAAATGCAGTTCCACAGTTGAGCTGTGGGATTTCACATCTGACTTTCCGAACCGCCTACGGACCCTTTACACCCACTAGTCTCAAGAC
+
CCCCCGGGGGGGGGGGGGGGGFGGGGGGGGGGGGGGGGGGGGGGG@EGGGGGGGGGGGFGFFGGGGGGGFGGGGGGGGGDEGGGGFGGGFGGFCFGGGFGGGGGGGGGGGGGGGGFFGGGGGGGGGGGGGFGF8FF=DG>EFFFGFGFGBE8>DGFFG6*=DEGF?DFFGBDFFFFFFGFGGFGAFG6BDG>?GGFF@F<<@7A@E@ECEAAFDGGBGFFFFD52=57;<5>)938E;(6=3.7<EE)7@(
@M00200:205:000000000-AKKM3:1:1101:21401:5074 2:N:0:1
TACTCGGGTATCTAATCCTGTTTGCTCCCCACGCTTTCGCGTATCAGCGTCAGTATCCAACCAGGGGGCCGCCTTCGCCACAGGTGTTCCTCCCGATATCTACGCATTTCACCGCTACACCGGGAATTCCACCCCCCTCTTTGGTACTCTAGCTTATCAGTTTCATGCGTCCTTCCCCGGTTGAGCCGAGGGATTTCACACATGACTTAACAAACCGCCTACACGCCCTTTAAACCCAATAGTCTCACGAT
+
CCCCCGGGGGGGGGGGGGGGGGGGGGGGGGGGGGGGGGGGGGGGGGGGGGGGGGGGGFFGGGGGGGDGGGGGGGGGGGGGGFGFGGGGGGGG8CFGGGGGGGGGGGGGGGGFGGGEDF?EFGDGG8FGGGGGFGGGGFGFFGGFGFGFGFGFGGGFC@@AGGFGC6:DEEDAFFFFFFG;FEGC6CFFF3E35FGGFEC?=;=3@;E)9)-67:F@>G@(,428?E5DGG?F9A<?54310<A9>F<-.8(
@M00200:205:000000000-AKKM3:1:1101:22479:5085 2:N:0:1
TACGCGGGTATCTAATCCTGTTCGCTCCCCACGCTTTCGCGCCTCAGCGTCAGTACCGTTCCAGCGAGCTGCCTTCGCCATTGGTGTTCCTCCTGATATCTGCGCATTTCACCGCTACACCAGGAATTCCACTCGCCCCTCCCGGACTCTAGCCAGACAGTTTCCAGCGGCATTCAAAGGTTGAGCCTTTGACTTTCACACCGGACTTATCTGGCCGCCTACGCGCTCTTTAAACCCAGTAGTCTCA
+
CCCCCGGGFGGGGGGGGGGGGGGGGGGGGGGGGGGGGGGGDGGGGGGGGGGGGGGGGGGGGGGGGGGGGGGGGGFGFGGGGGGFFGGGGGGGGGGGGGCGGFGDGGGGGGGGGGGFGGGGFFGGGFGGGGGGGGGGGDGFF@EDGDGAGFF<>FGFFGGFGF@DEFGGFGFBFFFFFFGFGGG46FGFFGGFFGFFFFGFEF96>>68CFCFFFGE@DFBF?13487>FG99--8,A:6:4566<AA
@M00200:205:000000000-AKKM3:1:1101:21736:5086 2:N:0:1
TACTGGGGTATCTAATCCTGTTTGCTCCCCTAGCTTTCGTGCCTCAGTGTCAGGTGTTGTCCAGGGACTCGCCTTCGCCACTGGTGTTCCTCTCGATATCTACGCATTTCACTGCTACACCGAGAATTCCAGTCCCCCCTCCAAACCTCCAGCACGCTAGTATTCAATGCCATTTCAGGGTTGAGCCCTGAGCTTTCACATCAAACTTAACATGCCACCTACGCACCCTCTAAACCCACTAGTCTCAAGA
+
CCCCCGGGGGFGFEFFGGGFFEGFGFGGGGFGFFFFGGGGGECFGGGGGGGGGGGGGGGGGGGGGGGGGGGG>:EEGGDGGGGGGGGGGGGGGGGGG<CFGGGGGDFGGGGGG9DDD9EFGGGGGDFGGGGGGFGGGFGAEGGFFFC8DFG+6=D?BCD>=99DE7CFFGFD?=++3=85D=CCAG,:5+@6A,,=+7,>7EB5C:570:AEFFF27FA560@>2C):4*(7*9;@E9((67?)1)))/)
@M00200:205:000000000-AKKM3:1:1101:23939:5111 2:N:0:1
TACTAGGGTATCTAATCCCGTTTGCTCCCCACGCCTTCGCGCCTCAGCGTCAGGGTGCGCCCAGAGCCCCGCCTTCGCCACCGGTGTTCCTCCCGATCTCTACACATTTCACCGCTACACCGGGAATTCCAGGCTCCTCTGCGCCCCTCAAGAAAACCAGTTTCGGCCGACCCCCGCGAGTTGAGCCCGCGGATTTCACGACCGACTTGGCCTCCCGCCTACGCGCCCTCTACACCCACTAGTCTCAAGAC
+
CCCCCGGGGGGGGGGGGGGGGGGGGGGGGGGGGGGGGGGGGGGGEGGGGFGGGGGGGGGGGGGGGGGGGGGGGGGGGGGGGGGGGEGGGGGGGGGGGGGGGGGGGGGGGGGGGGGFGGGGGGGGGGGGGGGGGGGGGFGFFGGEGFG=7F7:D?FFFGGFEF@FFEDGFGFADDFDEEC>FEGFFFGFFGGF:CEGFFGF?9>BFBF:ABBFFFGGFGF?BBFFBGEG9*4)6A:1C:(.22:AABF.5>(
@M00200:205:000000000-AKKM3:1:1101:18487:5120 2:N:0:1
TACCCGGGTATCTAATCCTGTTTGCTCCCCACGCTTTCGCGCCTCAGCGTCAGTTCCGGTCCAGTGAGCCGCCTTCGCCACTGGTGTTCCTCCCAATATCTACGCATTTCACCGCTACACTGGGAATTCCACTCACCTCTCCCGGTCTCGAGCCAGGCAGTCTGGCAGGCAGTTCCTCGGTTAAGCCGAGGGATTTCACCCGCCACTTGCTAGGCCGCCTACGCGCCCTTTAAGCCCAGTAGTCTCA
+
CCCCCGGGGGGGGGGGGGGGGGGGGGGGGGGGGGGGGGGGGGGGGGGGGGGGGGGGGGDEGGGGGGGGGGGGGGGGGGGGGGGGGGGGGGGGGGGGGGGGGGGGGGGGGGGGGGGFGGGGGGGGGGGGGGGGGGGGGFGFFGGFGFGFGFG6>DGBFGGFGGFGBFGGFGF=AEFFAF5AGGGFFGFFFGGFAGGFFFGEFFFF9;;EFECC?@DC;DEFF@DFFGFGCCBAAFB8F?:2>ABFFFF
@M00200:205:000000000-AKKM3:1:1101:13662:5127 2:N:0:1
TACTCGGGTATCTAATCCTGTTTGATCCCCACACTTTCGTGCCTCAGCGTCAGTTGTAGCCTAGTAAGCTGTCTACACTATCGGTGTTCTTGACGATATCTAAGCATTTCACCGCTACACCGTCAATTCCGCCTACCTCGACTACACTCAAGCCCTACAGTATCAATGCCACCCTCCCGGTTAAGCCGGGATATTTCAGCACTGACTTATAGGGCCGCCTACGCACCCTTTACACCCAATAGTCTCA
+
9CCCCEGGGGGGGGGGGGGGGGGGFFGGGGGGGGGGGGGGGFGEGGGGGGGGGGGGGGGGGGGGGGGGGGGGGGGGGGGGGGGGGGGGGGGGGGGG@F>FGGGGGGFEGGGGCEGFGGGAFCGGFGGGGGGGGGGGGFF@DGGFGFGFGFE=F+=FFGGFGGFGFFGGF@DEFFFF:BG>FCCFFGG>DCE>FFECFFFEFFFFF:5ACE/8*4EEFGA@@(6)(4?C*0)9CE33==<F).6<<69
@M00200:205:000000000-AKKM3:1:1101:19721:5136 2:N:0:1
TACAAGGGTATCTAATCCCGTTTGCTCCCCACGCCTTCGCGCCTCAGCGTCAGGGTAGGCCCAGAGTCCCGCCTTCGCCACCGGTGTTCCTCCCGATCTCTACACATTTCACCGCTACACCGGGAATTCCAGACTCCTCTGCCTCCCTCAAGAAGACCAGTTTCGGCCGACTCCTCCGGGTTGAGCCCGGAGATTTCACGACCGACTTGACCTCCCGCCTACGCGCCCTTTATACCCACTAGTCTCAAGA
+
<CCABEGEFG8FGGGCGC@6CCE@<FCGGGGG@FFFCG<FFGG@FGFGG@B7@<,;@BGGGGDFGGED,5:FGC7:BF:7,ACEFG@CG9,,9@FD+C?F8DEEBEC9EFAF?EE>DC8EE=8>+>3ACED9?=8D?580;EG6AFGFGBFD@8=9:D9CE+CGD>>:?:BB>5;4ABDEE5C?4<;548*?B*=:@5C0:@99;1>;EF@<)58A9C>?B?F30?)7)*)6)66)<70(3)69)4)6)5
@M00200:205:000000000-AKKM3:1:1101:10524:5139 2:N:0:1
TACGCGGGTATCTAATCCTGTTTGATCCCCACACTTTCGTGCCTCAGTGTCAGTTACAGCTTGGTAAGCTGCCTTCGCTATCGGTGTTCTTGACGATATCTATGCATTTCACCGCTACACCGTCAATTCCGCCTACCTCATCTGTACTCAAGCCCTGCAGTATCAATGGCACCCTCTCAGTTAAGCTGAGATATTTCACCACTGACTTACAGGGCCACCTACGCACCCTTTAAACACACTAGTCTCA
+
CCCCCGGGGGGGGGGGGGGGGGGGGGGGGGGGGGGGGGGGGGGGGGGGGGGGGGGGGGGGGGGGGGGGGGGGGGGGGGGGGGGGGGGGGGGGGGGGCFEGGGGGFFGGGFFGGGGFGGGGGGGGGGGGGGGGGGGGGFGFFGGFGFGFGFGGFFGBFGGFFGEGFFGGFGFEDAFFFFGFGFFGACGFFGGFFGGFFCFEEFFEF@@EEFFFDFDEFGFFFEF5)=8DF<B=<C:*=9(((/?C57C
@M00200:205:000000000-AKKM3:1:1101:6215:5140 2:N:0:1
TACAAGGGTATCTAATCCTGTTTGCTCCCCACGCTTTCGCGCATCAGCGTCAGTACCGGTCCAGTGAGCCGCCTTCGCCACTGGTGTTCCCCCCAATATCTACGCATTTCACCGCTACACTGGGGATTCCACTCACCTCTCCCGGTCTCAAGCCAAGCAGTTTGACAGGCAGTTCCTCGGTTAAGCCGAGGGATTTCCCCCGTCACTTGCCAGGCCGCCTACGCGCCCTTTAAACCCAGTAGTCTCA
+
CCCCCGGGGGGGGGGGGGGGGGGGGGGGGGGGGGGGGGGGGGGGEGGGGGGGGGGGGGGGGGGFGGGGGGDEGGGGGGGGGGGFGEFGGGGGGGGGGGFGGGFGGGDGGGGGGGGFGGGGGDGGGGCFGGGGGGGGGFGBBDEDGEG>CDFGGGGFFGC5ECCDCFGFFGFFFEFFFFDAFGGDFCGEBDGFFGFF8*=(-:?F?FFCEFFA)28E0DE@<@FF0=BG59?B4<<:E61.5<<<).-
@M00200:205:000000000-AKKM3:1:1101:24500:5141 2:N:0:1
TACCGGGGTATCTAATCCTGTTTGATCCCCACACTTTCGTGCCTCAGCGTCAGTTGAAGTCTAGTAAGCTGTCTTCACTATCGGTGTTCTTGACGATATCTAAGCATTTCACCGCTACACCGTCAATTCCGCCTACCTCGACTCCACTCAAGCCCATCAGTATCAATGCCACCCTCCCGGTTAAGCCGGGATATTTCAGCACTGACTTACTAGGCCGCCTACGCACCCTTTAAACCCAATAGTCTCAATA
+
CCCCCGGGGGGGGGGGGGGGGGGGGGGGGGGGGGGGGGGGGGGGGGGGGGGGGGGGFGG@FGFG<FFGGGGGGGGGFGCGGGGGGGGGGGFGGGGGGGGGGFGGGFFGCFFFFGGFGGGGGGGGGGGGFEGGGGGGGFGFFGGAGFGFGFGGGGFBDFGFGFBGFFGEFGFE5=?5AFGFGG788CFFF5C>AFFGF5ACC55<@EFFF*6>A5BC4)?@>B=?=EEG3*47EFFFGF034<FE</<E).
@M00200:205:000000000-AKKM3:1:1101:9608:5161 2:N:0:1
TACGCGGGTATCTAATCCTGTTTGCTCCCCACGCTTTCGCGTCTCAGCGTCAGTATCGGTCCAGGAAGCCGCCTTCGCCACTGGTGTTCCTTCGAATATCTACGGATTTCACCCCTACACTCGAAATTCCACTTCCCTCTCCCGTACTCAAGTTTGCCAGTTTCCAATGCACTTCCCAGCTTGAGCCCGGGGCTTTCACATCAGCCTTACCTAACCGCCTACACGCCCTTTACGCCCAATAGTCTCCAGCT
+
CCCCCGGGGGGGGGGGGGGGGGGGGGGGGGGGGGGGGGGGGGGGGGGGGGGGGFFGGGDFCGGGGG8EGGDFGGGGGGCFGGGGFGGGGGCFGGFGGGGGAF9@FCEGGGGGGGGFGGGGCFFEFGGGGGGGGGGGGFC0@3@9?@G5D9DF>9CDFFGF@D@+;79DFFC@F<F5AFG*<;>F*@C5BDC>>5C<=*=/47>E)07*>(5>C3BE(:.((658(*2:);/--319G0,1446-)6).8()
@M00200:205:000000000-AKKM3:1:1101:10037:5162 2:N:0:1
TACTGGGGTATCTAATCCCGTTCGCTCCCCTGGCTTTCGTGCCTGAGCGTCGGCAAAGCCCCAGTCTGTCGCTTTCGCCACCGGCGTTCCTCCCGATCTCAACACATTTCACCGCTCCACCGGGAGTTCCACAGACCCCTAGCTCGCCCGAGCCTCTCAGTCCCCGAAGCACGTCCCCGGTTGGGCCGGGGCATTTCACCCCGGGCTTGAGAAGCCGCCTGCGCACCCCTTAAACCCACTAGTCTCAAGAC
+
CCCCCGGGGGGGGGGGGGGGGGGGGGGGGGGGGGGGGGGGGGGGGGGGGGGGDEGGGGGGGGGGGGGGGGGGGFGGGGFGGGGDGGGGGGGGFGGGGGGGGGGGGGGGCGGGGGGEDGGGGGDG+CCCGGGGGGFGGFGDFGGFGFGFGFGGGG5AAF>FGG=GFBGGFGFFFFF4?FGFE?DGAFF>AD:<BGF7?)38:>B999249,5,62?EBG@316271CED)91>44>7>?B047AF2<>6<A(
@M00200:205:000000000-AKKM3:1:1101:14548:5181 2:N:0:1
TACGCGGGTATCTAATCCTGTTTGCTCCCCACGCTTTCGCGTCTCAGCGTCAGTGTCGTCCCAGCGAGCTGCCTTCGCCATTGGTGTTCCTCCTGATATCTGCGCATTTCACCGCTACACCAGGAATTCCACTCGCCTCTTCCGAACTCAAGCCCGACAGTTTCCACCGGCATTCCAGGGTTGAGCCCTGGACTTTCACGGCGGACTTGTCGGGCCGCCTACACGCTCTTTACGCCCAATAGTCTCAAGCT
+
CCCCCGGGGGGGGGGGGGGGGGGGGGGGGGGGGGGGGGGGGGGGGGGGGGGGDGGGGGGGGGGGGGGGGGGGGGGGGGGGGFGGGGGGFGGGGGGGGGFGGGGGGGGGGGGGGGGFGGGGGFEEFGGGGGGGGGGGGFG5DFGEG>DFGFGGGGGFFGGAFF<;EFGFFGEFFFFFFFGFGFGFFGGFFF/AACEGA3A?FF>;99>)44<<>FGEF<>:BBFF?D7D9:AF<B?>C11??96A)66)).)
@M00200:205:000000000-AKKM3:1:1101:6537:5185 2:N:0:1
TACGGGGGTATCTAATCCCGTTTGCTCCCCTGGCTTTCGCTCCTCAGTGTCAATGCCGGTCCAGGATGCCGCCTTCGCCACCGGTATTCCTCCAGATATCTACGCATTTCACCGCTACACCTGGAATTCTGCATCCCTCTCCCGGATTCAAGCCATCCAGTATCGGATGCAGTTCCCAAGTTGAGCCTGGGGATTTCACATCCGACTTAGTTGGCCACCTACGAGCCCTTTATCCCCAATAGTCTCA
+
CCCCCFGGGGGGGGFGG9FGGGDFGGGGGGGGGGGGGGGGGGGGGGGFGGGGGGG@@CEGGGFGG7FFGGGGGGGGGGGGGGGGGGDGGGGGGGG9FGGGDGGGGGGGGGAFF>E5CFCGGGGGCC98FFGGGGGFGFCDFFF5CBD=?FE+EFGFFGGA@+CFDED85DFFFFFFF5FF:D9DFFFFA974@C6=F?7CCFFFDBBF3>E6<(B<@DFF3@F>(=>C07;4C)9;F0(8?<<24-:
@M00200:205:000000000-AKKM3:1:1101:9806:5190 2:N:0:1
TACTGGGGTATCTAATCCTGTTTGCTCCCCACGCTTTCGTGCATGAGCGTCAGTGTTGGCCCAGAGGGCTGCCTTCGCCATCGGTGTTCCTCCACATCTCTACGCATTTCACCGCTACACGTGGAATTCCACCCTCCTCTGCCACACTCCAGCCAAGTAGTTTCGAGCGCAATTCCCAAGTTAAGCCCGGGGCTTTCCCACTCGACTTGCTCGGCCGCCTGCGCCCCCTTTAAACCCAGTCGTCTCAAGCT
+
CCCCCGGGGGGGGGGGGGGGGGGGGGGGGGGGGGGGGGGGGGGGGGGGGGGGGGGGGGGGGGGGGFGEEGGGGGGGGGGDECGEGGGGGGGGGGGGFGGGGFGFGGGGGGGGGGGBGGFGDGGGG9EGGGGGGGGGGFGFFGGFGFGFG*A=DFFFD@??FCFGAFGGAEFAE@FCFB:?DFGFAFF>579ABE7DFACFB2:>D@@@30*8(9EEBGF??@9E0/.95*.4)6<<E?:7)-4313<)4,)
@M00200:205:000000000-AKKM3:1:1101:14049:5200 2:N:0:1
TACAAGGGTATCTAATCCTGTTTGCTCCCCACGCTTTCGAGCCTCAGCGTCAGTAATGAGCCAGTGTGTCGCCTTCGCCACTGGTGTTCTTCCGAATATCTACGAATTTCACCTCTACACTCGGAGTTCCACATACCTCTTCCATACTCAAGATAGCCAGTATCAAAGGCAATTCCAAGGTTGAGCCCTGGGCTTTCACCTCTGACTAAACTATCCGCCTACGATCCCTTTAAACCCAGTAGTCTCA
+
CCCCCGGGGGGGGGGGGGGGGGGGGGGGGGGFGGGGGGGGGGGFGGGGGGCFGGGGGGGGGGGGGGGGGGGGGGGGGGEFGGGGFGGGGGGGGGGGGGGGGGCG7EGGGGGGGGGFGGGGFCFGGGEGGGGGGGGGGFGEFGGFGFGCGFGGDDGFCBDBFGCFFFGGFFF)*DF;EF?DFG6D5DF?DFGFFCF?FEGE58=@AEEECFFECCGG95?DA5=*)=@FFCEFCEB2E9(014@E<4/
@M00200:205:000000000-AKKM3:1:1101:12686:5214 2:N:0:1
TACGCGGGTATCTAATCCCGTTTGCTCCCCTGGCTTTCGCGCCTCAGCGTCAATACCGGTCCAGGATGCCGCCTTCGCCACCGATGTTCCTCCAGATATCTACGCATTTCACCGCTACACCTGGAATTCCACATCCCTCTCCCGGATTCAAGCCTGTCAGTCTCGGACGCAGTTCCCGGGTTGAGCCCGGGGATTTCACGTTCGACTTAGCAGGCCGCCTACGCGCCCTTTAAACCCAATAGTCTCA
+
CCCCCGGGGGGGGGGGGGGGGGGGGGGGGGGGDGGGGGGGGGGGGGGGGGGGGGGGGGGGGGGGGGGGGGGGGGGGGGGGGGGGGGGGGGGGGGGGGGGGGGGGGGGGGGGGGGGFGGGGGGGGGGGGGDFFGGGGGFGDFGFEEEGFGFGGFGGFFGGFGGFGECGGFGFFBFFFFEGBFGGGFGGFBDEB:CGGFCGFFFFDFF;?F<AFBFGGFG@?62:BBGEG<C?<9A<<G?112<>>:DA
@M00200:205:000000000-AKKM3:1:1101:13851:5220 2:N:0:1
TACGAGGGTATCTAATCCTGTTTGCTCCCCACGCTGTCGCGCCTCAGTGTCAGTAACTGCCCAGCAGGCCGCCTTCGCCACCGGTCTTCCTCCGGATCTCTACGCATTCCACCGCTACACCCGGAATTCCGCCTGCCCCTACAGTACTCGAGCCTGACAGTCGGCATGGCCGACCCGGGGTTGAGCCCCGGGCTTTCACCACACCCTTATCACGCCACCTACGCGCCCCTTAAACCCAGTAGTCTCAAGA
+
CCCCCGGGGGGGGGGGGGGGGGGGGGGGGGFFGGGGGGGGGGGGGGGGGGGGGGGGGGGGGGGGGGGGGGGGGGGGGGGGGGEFGFFGGGGGGGDGCFGGGGGGGGGDGFGGGGDDGGGFFEGGGGGGGFFGGGGGGFGFFGGFGFGFGFGGGDGFFGDFFFFGAEGGFGFBFFFFFFGFGEDFFGGFDGG>DEGGFCGAF@D??90:04:AB?FGFGFF04?:1C:C/1,82:>BD?B>2)-6)6>6<2
@M00200:205:000000000-AKKM3:1:1101:18740:5224 2:N:0:1
TACGCGGGTATCTAATCCTGTTCGCTCCCCACGCTTTCGCGTCTCAGCGTCAGTACCGTCCCAGAGAGCTGCTTTCGCCATAGGTGTTCTTCCTGATATCTGCGCATTTCACCGCTACACCAGGAATTCCACTCTCCTCTTCCGGACTCTAGCCGACTGGTTTCCGGCGACATCTCGAGGTTGAGCCTCGAGTTTTCACACCAGACCTAGCCGGCCGCCTACACGCTCTTTAAACCCAATAGTCTCAAGAC
+
CCCCCGGEGGGGGGGGGGGGGGGGGGGGGGGGGGGGGGGGGGGGGGGGGGGGGGGGGGGGGGGGGGGGGGGGGFGGGGGGGGGGGGGGGGGGGGGGGGGGGGGGGGGGGGGGGGDBGGGGGGGGGGGGFFFGGGGGFBEEFGG>EBCBGFGGGGGFFGGAGFFGCECE>EEBFFFFFFGFGDC*9E6AFG=D=EFDFFGCE;;0;@;@EEFF>@GGFGD(:BB?,8)>C75)6><1AB01:A4444<AB)(
@M00200:205:000000000-AKKM3:1:1101:4493:5228 2:N:0:1
TACCAGGGTATCTAATCCCGTTCGCTACCCACGCTTTCGTACCTCAGCGTCAGAATCGGCCCAGCGGCCTGTTTTCACCTTCGGCGTTCCGATAGATATCAACGCATTTCACCACTCCACCTATCGTTCCGACCGCCCCTACCGATCTCAAGACATGCGGTTCGCCGTGCAGTTCCTCGGTTGAGCCGAGGGATTTCACACGACGCCTGCATATCCGCCTACGTACGCTTTCAACCCAATCGTCTCA
+
CCCCCGGGGGGGGGFGGGGGGGGGGGGGGGGGGGGGGGGGGFGFGGGGGGEGGGGGGGGGGGGGGGGGGGGGGGGGGGGFGGGGGGGGGGG@:FGG9BCFGFGDEEFGGFFFFGGBFGGGGGDGGGGGGGEGGGGEGEGDFFGBG>CDCF,7EGGF>DCFEG9DBFGC>EAEFECFFFGEGGGGFG?EFGDD>GGGA6CEEF9(4--(33(6:<C::D511::58:>)*11)6A2,831((-,2(14
@M00200:205:000000000-AKKM3:1:1101:17595:5237 2:N:0:1
TACTGGGGTATCTAATCCTGTTTGCTCCCCGCGCTTTCGTGCATGAGCGTCAGTGTTGGCCCAGAAGGCCGCCTTCGCCATTGGTGTTCCTCCACATCTCTACGCATTTCACCGCTACCCGTCGAATTCCACCTTCCTCTCCCACACACGAGCCACGTAGTTTCCAGCGCAATTCCCAAGTTAAGCCCGGGGATTTCACACCCGACTTGCCCGGCCACCTGCGCACCCTTTACACCCACTTCTCTTAAGGC
+
CCCCCEFEFGGGGGFFGG,CFC<FFGGGGG77@@@EFEFFGG,E,CEFGFGB:,<69CFEGGEGFC,@D,@FFFGGGGGE,,:AFFCFFGFFE,A,E=FGG;?FGGFDFGGGG6EFDG,A44+8@+@DFGFG6,2@=DFF*DFFG*6)6*6+@D?D*++5@CCF*1+@*@A5?8+BFFF*>>+91>?F>7*)0=C=C<?CE(2139(/.)(.((3=08AB??1)(2)110))))-.?<(4).)-)))-)).
@M00200:205:000000000-AKKM3:1:1101:20143:5237 2:N:0:1
TACTAGGGTATCTAATCCTGTTCGCTCCCCACACTTTCGCTCCTCAGCGTCAGGAATGGCCCAGCTTTCCGCCTTCGCCACCGGCGTTCCTAGCGATATCTGCGCATTTCACCGCTACACCGCTAGTTCCAAAAGCCTCTACCATCCTCAAGCCAACGCAGTATCCGACGCAGTTCCACAGTTGAGCCGTGGGATTTCACGCCGGACTTACGTAGCCGCCTGCGCGCCCTTCAAACCCAGTAGTCTCA
+
CCCCCGGGGGGGGGGGGGGGGGGGGGGGGGFEDGGGGGGGGGGGGGGGGGGGGGGGGGGGGGGGGGGFGGGGGGGGGGGGGGGGGGGGGGGGG?FEEGGGGFGGGGDFGGGGGGGFGGGFGGDCFGCGGGFGFG?8F*DDFGGFGBCDFDGGGGGFFGCAGC@70CDGFGFFF=66BFG>C2=>ACFFD*:??CCF*/CEFB09@F>;@CEDF@CC=DB13,(89=DGDD1(5)6<F(4:.494<))6
@M00200:205:000000000-AKKM3:1:1101:15626:5240 2:N:0:1
TACAAGGGTATCTAATCCCGTTTGCTCCCCTGGCTTTCGCTCCTCAGCGTCAATACCAATCCAGGATGCCGCCTTCGCCACCGGTGTTCCTCCAGATATCTACGCATTTCACCGCTACACCTGGAATTCCGCATCCCTCTCTTGGATTCAAGCCATCCAGTCTCAGACGCAGTTCCCCGGTTAAGCCGAGGGATTTCACGTCTGACTTAGTTGGCCGCCTACGAGCCCTTTATACCCAATAGTCACCAAC
+
CCCC<FGGGGGGGGGGGGGGGGGGGGGGGGGGGGGGGGGGGFGDGGGGGGGGGFFDFGCAFGGGGFC8FGGGDGGGGGGGGGGGFGGGGGGGGGGGGGGGGGGCEDGGGGGGGGGFDFGGG?ED8>FGGG8@?>>FFF88DE;?FFFEFFGGE=0<DGDFGC=FD?FGFGFFFFFFAADEC>CCAEGD*@C>?FG4+*,:0925=44?::*1*(4,-9578@@;1CBC**.))7<9C)(6).-4).))(-
@M00200:205:000000000-AKKM3:1:1101:9368:5246 2:N:0:1
TACAAGGGTATCTAATCCTGTTCGCTCCCCTAGCTTTCGCGTCTCAGCGTCAGGAACGGCCCAGCGAGCCGCCTTCGCTACTGGTGTTCCTCCCGATATCTGCGCATTTCACCGCTACACCGGGAATTCCCCTCGCCTCTACCGTCCTCTAGCCCGGCAGTATCCACCGCACGCCCGAGGTTGAGCCTCAGGTTTTCACGGCAGACTTACCGACCAGCCTACACGCCCTTTACACCCAATAGTCCCA
+
CCCCCGGGGGGGGGGGGGGGGGGGGGGGGGGGGGGGGGGGGGGGGGGGGGGGGGGGGGGGGGGGGGGGGGGGGGGGGGGGGGEGGEGGGGGGGGGGGGGGGGGGGGGGGGGGG6ED6FCGGGGDFGFGGC,=DG>EGEGFFGGFGFG9CFGCFDGFFG49DFCGCFGGFG5@FFFBD)::FC9<4C?AFCGAF6?CFCCDD;462::ADA:??(::2F>3??:56C)995?4)-53:1,2)6>4).4
@M00200:205:000000000-AKKM3:1:1101:11883:5252 2:N:0:1
TACTAGGGTATCTAATCCCGTTTGCTCCCCTAGCTTTCGCGCCTCAGCGTCAGTGTCGGTCCAGGAAGCCGCCTTCGCCACCGGTGTTCCTCCGGATATCTACGCATTTCACCGCTACACCCGGAATTCCGCTTCCCTCTCCCGAACTCAAGCCTTCCAGTTTTCCGTGCAGTTCCCCAGTTGAGCCGCGGGCTTTCACCCGGAACTTAGAAGACCGCCTACGCGCCCTTTCAACCCACTAGTCTCAAGC
+
CCCCCGGGGGGGGGGGGGFGGGGGGGGGGGFDGGGFGGGGGGGGGGGGGGGGGGAEFCCCFGGGAFFGGGGGGGGGGGGGGFGGGGGGGGGGGGGGGGGGGGGGGGGGGGGGGGGFGGGGGGGGGGGGGD1C==8DGFGFFGGF6@GFGFGFF?+@*DFFGFF;=873*4**<*BFA95@FF+=>EF4*/:;):CGF)+)6,(.374CA).9C2CE1CD?:3:E1C5C5>>))64:8:(.34-)).).42
@M00200:205:000000000-AKKM3:1:1101:7845:5256 2:N:0:1
TACTGGGGTATCTAATCCTGTTCGCTCCCCACGCTTTCGCTCCTCAGCGTCAGTAATGGCCCAGAGATCCGCCTTCGCCACCGGTGTTCCTCCTGATATCTGCGCATTTCACCGCTACACCAGGAATTCCGATCTCCCCTACCACACTCTAGCCTGCCCGTATCGAATGCAGACCCGGGGTTAAGCCCCGGGCTTTCACATCCGACGTGACAAGCCGCCTACGAGCTCTTTACGACCAGTAGTCTCA
+
CCCCCGGGFGGGGGGGGGGGGGGGGGGGGGFGGGGGGGGGGGGGGGGGGGGGGGGGGGGGGGGGGGGGGGGGGGGGGGGGGGGEFEGGGGGGFGGGGGCFGFGEGGGGFDGGGGGEGGGGCFGGGGGGGGG>DGGGGFGDFGGFGFGDFBG?FFFFFGDEGC5D@FCFAFFFFFFFFFDAGEFF>FC?BD56BGFG85CEFFBFD67>;81;C;EGB55,2:?@?5)>DDD)6?(4:60)5694).6
@M00200:205:000000000-AKKM3:1:1101:25286:5260 2:N:0:1
TACTGGGGTATCTAATCCCGTTCGCTACCCTGGCTTTCGTGCCTCAGCGTCAGAAAAGACCCAGTGAGCCGCTTTCGCCACCGGTGTTCCTTAGGATATCAACGCATTTCACCGCTCCACCCTAAGTTCCGCTCACCTCTGTCTTCCTCGAGCACGGTCGTTTTGAGCGCCATTCCTGGGTTAAGCCCAGGGATTTCACACCCAACTTTCCGCGCCGCCTACGCACCCTTTAAACCCAATAGTCTCA
+
C8CCCFGDEGGGGFGGGGGGGG@B:CGGFGGGGGGGGGGGGGGGGDGFEGGGGF@FGFGGEGGGGGGGGGCFFEGFGFGGGFGGFGGGGGGGGGGGFGE;C;FFGGGGGGC,FEG>DFFGGDGGFGGGG=AC>?DGG?FEFEGFFFFEGE>CGDD55++*59>6=?FGDGD5@EFFF+*0@:*5+5=*3/C>FFGFB7F559-5((:4*94:09>C@GDF6;;:,/7D99494:<:E?170<>>9A9
@M00200:205:000000000-AKKM3:1:1101:25660:5260 2:N:0:1
TACCCGGGTATCTAATCCTGTTTGCTCCCCTAGCTTTCGCACCTCAGCGTCAGGAACGCGCCAGTCACTCGCTTTCGCCTCCGGCGTTCCTCCTGATATCTACGCATTTCACCGCTTCACCAGGAGTTCCAGTGACCCCTCACGCCCTCGAGCCCGGTATTTTCGGCCGCCGTTACGACGGTAAGCGTCGGGATTTCACGACCGATTTGCCGTGCCGCCTACGTGCCCTTTACACACAGTAGTCTCACGAT
+
CCCCCGGGGEGGGGGGGGGGGGGGGGAFFGFGGGGGGGGGGEGGGGGGGGGGGGFFGGGGGGGGEFAC9AFGGGGGEGGGF<FGG:FFGGGGGFGGFCDGGG<F7CFGGAFGGC=@G:EGGGGGGG8?,DEGCFGGGDCDBGGFFFGBDBDC677?E8C*:2;FF>G:9E>@5()28:):CEFD4<EBEDEA>EG*+.A<?;9(790?<44,((:89C>13?(0,87C*232).4)2215)6.)).))(((
@M00200:205:000000000-AKKM3:1:1101:20474:5278 2:N:0:1
TACGGGGGTATCTAATCCTGTTTGCTCCCCACGCTGTCGCGCCTCAGCGTCAGCACGGGGACAGATTGCTCTGCCCCCTTCCGGCCCAGCAGACCGCCTTCGCCACCGGTGTTCTTCCGGATCTCTACGCATTCCACCGCTACACCGGGAATTCCATCTGCCCCTACCGTGCTCTAGCCCGCCAGTCTGATCGGCAGCCCCGGAGTTGAGCCCCGGGAGTTCACCAACCACTTAACGGGCCACCTACGCGC
+
CCCCCGGGGEGGGGGGGGGGGGGGGGGGGGGGGGGGGGGGGGGGGGGGGGGGGGGGGDGDGGGGGGGGGGGGGGFEGGGGFGGGGGGGGGGGGGGEGGGGFGFGGGGGGGGFGFGFGFGEEEGGGGFGGG>>DGFGFFGFFGEFGFGFD>EGGGGFFGGFFC=GBFGGDFFF:CFF66C;CGDG30AC@F1AFEGGF?:<BF>;>2(4::?<BBGD1C)424A?5<FCD31?946>590(9?60:::?9>9
@M00200:205:000000000-AKKM3:1:1101:22740:5286 2:N:0:1
TACGCGGGTATCTAATCCCGTTTGCTCCCCACGCCTTCGCGCCTCAGCGTCAGGGTGCGCCCAGAGCCCCGCCTTCGCCACCGGTGTTCCTCCCGATCTCTACACATTTCACCGCTACACCGGGAATTCCAGGCTCCTCTGCGCCCCTCAAGAAAACCAGTTTCGGCCGACCCCCGCGAGTTGAGCCCGCGGATTTCACGACCGACTTGGCCTCCCGCCTACGCGCCCTTTACACCCACTAGTCTCAAGA
+
CCCCCGGGGGGGGGGGGGGGGGGGGGGGGGGGGDGGGGGGGGGGGGGGGGGGGGGGGGGGEGGGGGGGGGGGGGGGGGGGGGGGGGGGGFGGGGGGGGGGDGGGGGGFFFFGGGGFDFGCFGGGGC8CGGGGGGFGEFGFFGGEGFGFGFGGC;*;A>>AGG<+5?D:;EFFFFFFFFGFG5*?:CFFEGGDDEGFF<G<?>F969>?<?F?FFCC6DBBFFFFFGFD)04)6)53C?(,4<<BA<<4?A
@M00200:205:000000000-AKKM3:1:1101:23641:5289 2:N:0:1
TACGAGGGTATCTAATCCTGTTTGCTACCCACGCTTTCGCTCCTCAGCGTCAGTTCCAGCCCAGAGTGCCGCCTTCGCCGCTGGTGTTCCTCCCGATATCTGCGCATTCCACCGCTACACCGGGAATTCCGTTCTCCTCTACCAAACTCTAGCCATAGCAGTATCGACGGCAGTGCCGAGGTTGAGCCTCGGTATTTCACCGCCGACTTACTAAGCCGCCTACGCGCTCTTTAAACCCAGTAGTCTCA
+
CCCCCDECGFCEE6FFAECACEFAFEGFGFFGGEGCFAFGEGGEGGGFGGGGGFGGGGFGDGFGGFGFGFGCBC?FGGGGGGGGGG=FFGFGGGGE:FEGGG?=C@C+=A=FEC69=4=FGGGECC?DC8=DF8DFED,:?EAFCFGEGDC?D8=5CFGFGDECA>FGDGFFFFFFFFCFGGGFFGFF66CE5,7C66E<ADF69>B9;CE37CCF?<)428?E(:>)>9<)64<<E(413>A<A-:5
@M00200:205:000000000-AKKM3:1:1101:21411:5295 2:N:0:1
TACACGGGTATCTAATCCCGTTTGCTCCCCTGGCTTTCGCGCCTCAGCGTCAATACCGGTCCAGGATGTCGCCTTCGCCACAGGTGTTCCTCCCGATATCTACGCATTTCACCGCTACACCGGGAATTCCACCCCCCTCTTTGGTACTCTAGCTTGCCAGTTTCATGCGTCGTTCCCCGGTTGAGCCGAGAGATTTCACACATGACTTAACAAACCGCCTACACGCACTTTAAGCCCAATAGTCTCAAGA
+
CCCCCGGGGGGGGGGGGGGGGGGGGGGGGGGGGGGGGGGGGGGGGGGGGGGGGFGGGGGGGGGGGGGGGGFGGGGGGGGGGGFFGGGGGGGGGGGGGGGC;EGGGGGGGGGGGGGFDGFCGGGGGGGGGGGGFGGGGFGDFGFFGFGFGFGFGGGFFD7CFGFGFFGGBGFBEAFFFFG4F=5CACF>;9*8>DFFFFGEFFFFFFFCEFEF3=FG9DE<1(2??GBG<68<4).(22:?2))6<94672
@M00200:205:000000000-AKKM3:1:1101:5449:5298 2:N:0:1
TACGGGGGTATCTAATCCCGTTCGCTCCCCTGGCTTTCGCGCCTCAGCGTCAGTGTCAGCCCAGCAACCCGCCTTCGCCGCAGGTGTTCCTCTCGATATCTACGCATTTCACCGCTACACCGAGAATTCCAGTTGCCCCTTCTGCACTCTAGTCGCACAGTATCAGTTGACCGTTCCGAGTTAAGCCCGGAGATTTCACAACTGACTTGTGCTGACCGCCTACGCCCCCTTTAAACCAACTAGTCTCA
+
CCCCCGGDGGGGGGGGGGEFGGFFGEGGGGGCGGGGFFGGGGGGG@GGGGGDGCFG<D,AAFFGGGGFAFGGGGGGGGGDGCCGFGGCG9AGFF+AFFGGFGGGGGGGGGGGFGGFGGGED>BEFE9EGGGGGE7E2@GC?8CFGFGFGFGGCDDFBECFGG4+;B=CFFFBA0?6?;<)@:7CFGF:8)=>3?FGFFGF3;E8=EA9)16)74+55:>(((.)(*0977:24)-8@((-,()))-)6
@M00200:205:000000000-AKKM3:1:1101:27256:5299 2:N:0:1
TACTGGGGTATCTAATCCCGTTTGCTCCCCTGGCTTTCGTTCCTCAGTGTCAGATGCAGTCCAGAACGCCGCCTTCGCCACCGGTGTTCCTCCAGATATCTACGCATTTCACCGCTACACCTGGAATTCCGCGTTCCTCTCCTGCCCTCGAGCCGACCAGTCTCAGACGCAGTTCCCCAGTTAAGCTGAGGGATTTCACGTCTGACTTAGCCGGCCACCTACGAACCCTTTAAAACCAATAGTCTCAAGC
+
CC<CCGGGDGGGEGGGGGGG,EDGGDGGGGGGGGGGGGGGGGGGGGGGGFGFGGGGGGAFCFGGGGGGGFGGE@CCFGGGGGGGGGGGDGGGGGGGG98FAFGGDGGGDGGEC6EDCGGGGGGGFFC8EF?E=6=B=9EBBFABF6FBGD+=E>D>EECFFGCGFA:FDD?595@>C>7?F7CC8>,6?FDBAFEDFE?>>9328CE5@4>6>=GE@GF@;;38?E5C49377.)/;0827)-)).6AD2
@M00200:205:000000000-AKKM3:1:1101:8712:5314 2:N:0:1
TACTAGGGTATCTAATCCCGTTTGCTCCCCTAGCTTTCGCGCCTCAGCGTCAATACCGGTCCAGAGAGCCGCCTTCGCCGCCGGTGTTCCTCCCAATATCTACGCATTTCACCGCTACACCCGGAATTCCACCCGCCTCTACTGTGCTCCAGCGCGGGAGTCGCCACGGCCGATCCGGGGTTGAGCCCCGGACTTTCACCGCCGCCTTCCCGCGCCGCCTACGCGCCCTTTACACCCAATAGTCCCAAGAC
+
CCCCCGGGGGGGGGGGGGGGGGGGGGFGGDGGGGGGGGGGGGGGGGGGGGGGGGGGGGGGGGGGGGGGGGGGGGGGGGGGGGGGGGFGGGGGGGFGGGGGGGGGGGGDFGGGGGGFGGGGGGGGGGGGGGGGGGGGGFGFBCGFGFG@FAFFFGGFEEC4=F@D94CGFGDFE0>EFFGFG8DCFGF>@CE)<CFFFACDF9BFFFF:8:1470CEFG@?B?B>9GDG35:2<AABGB(34>))).8.:((
@M00200:205:000000000-AKKM3:1:1101:16684:5326 2:N:0:1
TACAAGGGTATCTAATCCTGTTCGCTCCCCACGCTTTCGCGTCTCAGCGTCAGTACCGTCCCAGAGAGCCGCCTTCGCCACGGGTGTTCTTCCTGATATCTGCGCATTTCACCGCTACACCAGGAATTCCACTCTCCTCTTCCGGACTCTAGCCAAGCGGTTTCCACCGACATCTCGAGGTTGAGCCTCGAGTTTTCACAGCGGACCTGCCTGGCCGCCTACACGCTCTTTATGCCCAATAGCCTCAGGAT
+
CCCCCFGGFGDGGGGGGGF<FGGGGGGGGGGGGDGGGGEGGGGE@FFGGF@@CEGGGGGGF@CEEFGEGGGGGGGGGGFGGGFE4@FGDDD9FGGGGD;FGFFG@EC7DFDFGGGFGCGGGFEECEGGGFFGGGGFFB8EFFF?CBGAGFGGGDFBFFDEEC)<0;CFBEEFEFF>FFGBF,;?FGCA6DC?6=,=+8C?==>96:6(6@@<EFGCBDE(44:7?E>DG74>FFB8E3(.4>).6:?((()
@M00200:205:000000000-AKKM3:1:1101:15326:5328 2:N:0:1
TACACGGGTATCTAATCCCGTTTGCTCCCTACGCTTTCGCGTCTCAGCGTCAGGACAGGCCCAGTCACCCGCTTTCGCCACAGGCGTTCCCTTAGATATCTACGCATTTCACCGCTCCACCTAAGGTTCCAGCGACCTCTACCTGCCTCAAGAATGACAGTATACCGAGCAATTCCCGGGTTGAGCCCGGGGATTTCACAAGGTACTTGCCACTCCGCCTACACGCGCTTTAAACCCAATAGTCTCAAGA
+
CCCCCGGGGGGGGGGGGGGGGGGGGGGGGGGGGGGGGGGGDGGGGGGGGGGGGGGGGGGGGGGGGGGGGGGGGGGGGGGGGGFGGGGGGGGGGGFGGGGGGGGGGGGGGGFGGGGFGGGGGGGGGGGGGGGGGGGGGFGFFGGFGFGFGFCFGGGFFGFFFFCGFFGGDGFFFFFFFDDEGGGGFGGFDCCE4C66BEFCED(.73C)7C;<@EGG?DD?F@;5;CDG5*(:A<70?1(4))6<29A)).
@M00200:205:000000000-AKKM3:1:1101:14649:5332 2:N:0:1
TACGGGGGTATCTAATCCGGTTCGCTCCCCACGCTTTCGCGCCTCAGCGTCAGGTGGAGCCCAGTGAGCCGCCTTCGCCACTGGTGTTCCTCTCGATATCTACGCATTTCACCACTACACCGAGAATTCCGCTCACCTCTGCTCACCTCAAGTCCGCCAGTATCCAAAGACCGCTCCCAGTTGAGCCGGGAGATTTCACCTCGGACTTAACGAACCGCCTGCGCGCCCCTTAAACCCAGTAGTCTCAAGAC
+
CCCCCGGGGGGGGGGGGGGGGGGGGGGGGGGGGGGGGGGGGGGGGGGGGGGGGGGGGGGGGGGGGGGGGGGGGGGGGGGGGGGGGGGGGGGGGGDCCFCGFGGGGGDGGGGGGGGFFGGGGGGGEGGGGGGGGGGGGFGFFE7AGFGFGFGGGGGFFGGEGFE@>FGDACFB?B8?EFGFGG778AGFBDG:EF?FF)<AED?;9@FFFFF?1<GG>>>6-,1>>EEG)1.:)-47E2,(.25<)69444(
@M00200:205:000000000-AKKM3:1:1101:4239:5349 2:N:0:1
TACTAGGGTATCTAATCCTGTTTGATCCCCACACTTTCGTGCCTCAGCGTCAGTTACAGCCTAGTAAGCTGCCTTCGCTATCGGTGTTCTTGACGATATCTAAGCATTTCACCGCTACACCGTCAATTCCGCCTACCTCATCTGTACTCAAGCTCCGCAGTATCAATGGCACCCTGACAGTTGAGCTGCCATATTTCACCCCTGACTTACAAAGCCGCCTACGCACCCTTTACACCCACTAGTCTCA
+
CCCCC9FGGGGGGGGGGGFFGGDEGGGGGGGG7F@EFDGGGGG<EFFGGGGGCC,<EF@GGGGGGGFCGGGGGGGGDGGGGGGDEEGGGGADCFG:FCEFFEDFGGF@EGFEFEGFDGGGGGGGG@FGGG8A>CDFF?FFFGGDDDF9FDFG,=DFBD=5CD*=E9DD6FFFFFFF5*=D=EFG6DGFFFEFFC;C9*=*0)1=)5:0*:8A@8:@)7A=9=>*7CDD7<68*9;BGD2>@=C))7?
@M00200:205:000000000-AKKM3:1:1101:14958:5353 2:N:0:1
TACGGGGGTATCTAATCCTGTTTGCTCCCCACGCTGTCGCGCCTCAGTGTCAGCAACGGCCCAGCAGAACGCCTTCGCCACTGGTATTCTTCCCGATCTCTACGCATTCCACCGCTACACCGGGAATTCCATCTGCCCCTACCGTGCTCGAGCTCGCCAGTCTGACCGGCAGCCCCGGAGTTCAGCCCCGGGATTTCACCAGCCACTTAACAAGCCACCTACGCGCCCTTTAAACCCAGCATGCTCAAGAC
+
CCCCCGGGGGGGGGGGGGGGGGGGGGGFGGGGGGGGGGGGDGGGGGGGGGGGGGGGGGGGGGGGGGGCGGGGGGGGGGGGGGGGEFGGGGFGGGGGGGGGGGGGGGGGGGGGGCEFGG,DFEGGGCFGGGGFGFGGGBFFFGGFGFGFG?GCE?FFEGGFGGFGEFGE>E6@DBFFF:C5CC+;AFCDEDEFBGGF@AGDFFFBF:(.44<<)4FG7CFFFFFD08DG52)69A<?EF:01)).)6>.3<(
@M00200:205:000000000-AKKM3:1:1101:25895:5387 2:N:0:1
TACGAGGGTATCTAATCCTGTTTGCTCCCCACGCTTTCGTGCATGAGCGTCAGTGTTGGCCCAGAAGGCTGCCTTCGCCATTGGTGTTCCTCCACATCTCTACGCATTTCACCGCTACACGTGGAATTCCACCTTCCTCTGCCACACTCCAGCCACGTAGTTTCGAGCGCAGTTCCCAAGTTAAGCTCGGGGCTTTCACACTCGACTTGCGCGGCCGCCTGCGCACACTTTAAACCCAATAGTCTCAAGA
+
CCCCCGGGGGGGGGGGGGGGGGGGGGGGGGGGGGGGGGGGGGFGFGGGGGGGGGGGGGGGGGGGFEEFGDGGGGGGGGGG7FGGFGGGGGGGGGGGGGGGGGGGGGFGFGGGGGGDGGGGGEGGG?FGGGGGD,AEGFGDFGGFFFDDGFGGGGGFF>FFEGFGDFGDDEEFFFFFFAGFGFFF7ECA59>5DGGGFFGF=)):BBADBF2@B2CE><;03=2;(:)95?)5:BF7C:?124>DAA>:,5
@M00200:205:000000000-AKKM3:1:1101:18544:5398 2:N:0:1
TACTAGGGTATCTAATCCTGTTTGCTCCCCTGGCTTTCGTGCCTCAGCGTCAGGTCTTGTCCAGGAACTCGCCTTCGCCACTGGTGTTCCTCTCGATCTCTACGCATTTCACTGCTACACCGAGAATTCCAGTTCCCCCTCCAAGCCTCCAGCTCCGCAGTTTCTAATGCCATTTCCAGGTTGGGCCTGGAGATTTCACATCAGACTTGCAAAGCCGCCTACGCAACCCTTTAAACCCAATAGTCTCA
+
CCCCCGGGGGGGGGGGGGGGGGGGGGGGGGGFGGGGGGGGGGGGGGGGGGGGGFGGFGGGGDGGFGGGGGGGGGGGGGGGGGGCFGGGGGGGGGGDEGGGGDEGGGGGGGGGAEFFFGGGGGDEGGFGGGGG?DFGGFG5BEFFFFFEDFGGFC=6AGGFGGFGFF+EFG56?E99DF?DFGFDBFGE56EFFGCEFEF7C@E5C)5A@5>**:B@ADD=AD2?(48CCCB)/79*?937;@).7)9)
@M00200:205:000000000-AKKM3:1:1101:20179:5401 2:N:0:1
TACTCGGGTATCTAATCCTGTTCGCTCCCCACACTTTCGCTCCTCAGCGTCAGTAATGGACCAGTATGTCGCCTTCGCCACTGGTGTTCTTCCGAATATCTACGAATTTCACCTCTACACTCGGAGTTCCACATACCTCTTCCATACTCAAGATAGCCAGTATCAAAGGCAATTCCAAGGTTGAGCCCTGGGCTTTCACCTCTGACTAAACTATCCGCCTACGCTCCCTTTAAACCCAATAGTCTCAAGA
+
CCCCCGGGGGGGGGGGGGGAFGGGGGGGGGGGGGGGGGGGGGGGGGGGGGGGGGGGGGGGGGGGGGGGGGGGGGGGGGGGGGGGGGGGGGGGGGGGGGGGGGGGGGG7EGGGGGDFDFFGGGGGGGGGGGGGGGGGGFFFFAFFGFGFGFGGGGGFF?DFGDBGEFGF5DFDFFFFF7D9FE=C5D=FDDFFF6@CAFGFF@557A<C*55ACC9C5DFDFFF4)4@F>F5;66@=B>97=:EECC7835
@M00200:205:000000000-AKKM3:1:1101:8756:5433 2:N:0:1
TACTCGGGTATCTAATCCTGTTTGCTCCCCACGCTTTCGTGCATGAGCGTCAGTGTTGGCCCAGGAGGCTGCCTTCGCCATCGGTGTTCCTCCACATCTCTACGCATTTCACCGCTACACGTGGAATTCCACCTCCCTCTGCCACACTCTAGCCAAGTAGTTTCGAGCGCAGTTCCCAAGTTAAGCCCGGGGCTTTCACACTCGACTTGCTCGGCCGCCTGCGCACCCTTTAAACCCAATCGTCTCA
+
CCCCCGGGGGGGGGFFGGGGGGFFGGGGGGGFGGGGGGGGGGGFGGGGGGGGEFGGGGGGGGGGGGGGGGGGGGGGGGGGGGGGGGGGGGGGGGGGGFGGGGGGGDDECEFFGGGDGGFGGGGGGGDFGGGGGGGGGFGBDDGDGFCDGBDFFFGFFFFFGGFG=DFGFGDAF7CACFFAF;EFAF,3@DGF>C5;AA:A4)575@D2>C6:5(5*:DB((6,.(=5732)9<A><E<0(((,,(()
@M00200:205:000000000-AKKM3:1:1101:5526:5444 2:N:0:1
TACTAGGGTATCTAATCCTGTTTGCTCCCCACGCTGTCGCGCCTCAGTGTCGGCTATTGGGAGATTGCTCTCCCACCGCCCAGCAGACCGCCTTCGCCACTGGTGTTCTTCCGGATCTCTACGCATTCCACCGCTACACCCGGAATTCCATCTGCCTCTACGGTGCCCCAGCGACACAGTTGCCATGGCCGATCCGGAGTTGAGCCCCGGCCTTTCACCACGGCCTTATGCCGCCACCTACGCGCCCTTTT
+
CCCCCGGGGGGGGGGGGGGGGGEGGGGGGGGGGGGGGGGGEGGGGGGGGGGGGGGGGGGGGGDGGGGGGGGGGG,AFEGEGGCGCF8FFEGEGGGGGEGGGGGG8FCFCGGFG>EDGDFGFGGGEGDGGFGGGGGEEDFDAEEDGFGFFFGGFFGFFGGFGGFG)?FGFGFD51?BFFFFFACFB?,;AFG>8:=*:(268/.;;=3;BF(6<@C?.;F76(476CFCG><303>1C(,(5(449>>918)
@M00200:205:000000000-AKKM3:1:1101:6785:5446 2:N:0:1
TACTAGGGTATCTAATCCTGTTCGCTACCCACGCTTTCGCTCCTCAGCGTCAGGTAAGGCCCAGAGAGCCGCCTTCGCCACCGGTGTTCTTCCTGATATCTGCGCATTCCACCGCTACACCAGGAGTTCCGCTCTCCCCTGCCTACCTCTAGTCTGCCCGTATCGGAAGCAGGCTCGGAGTTGAGCTCCGAGTTTTCACTCCCGACGTGACGAACCGCCTACGAGCCCTTTAAGCCCAGTAGTCTCA
+
CCCCCGGGGGGGGGGGGGGGGGGGGGGGGGGGGGGGGGGGGGGGGGGGGGGGGGGGGGGGGGGGGGGGGFDCGGGGGGGGGGGGGFGGGGGGGGGGGGGGGGGGGGGGGGGGGGGFGGGGGGGGGGGGGGGGGGGGEFGFFFGBGFGD=FAGGGGF7FG>EGFD=>DEBG6@FFAFD?GFGGFFFG,;AGEFFGGGFFGFFF=@@>>(8?@3;0:E>DEF?B<@:EEGCG2:ADABG??2:>FA)65
@M00200:205:000000000-AKKM3:1:1101:13472:5449 2:N:0:1
TACTAGGGTATCTAATCCTGTTTGATCCCCACGCTTTCGTGCCTCAGCGTCAATGTCTGCTTAGTGAGCTGCCTTCGCAATCGGTGTTCTATGACATATCTAAGCATTTCACCGCTACATGTCATATTCCGCCCACATCAAACACATTCAAGATCGACAGTATCAATGGCAGTTCTGCAGTTAAGCTGCAGGCTTTCACCACTGACTTATCAACCCGCCTACGCACCCTTTATACCCAGTCGTCTCA
+
CCCCCGGGGGGGGGGGGGGGGGGGGGGGGGGGGGGGGGGGGGGGGGGGGGGGGGCFFGGGGGGGGGGGGGGGGGGGGGG@FGFGGGGGGGGGGGGGGGCFG;FGDGGFGGGGGGGFDFGGGGGFGGGGGGFGGGDGGFFFFGGFGFFEGFGFGGGF>EGEGFFGFFGD5DF@?DFF?FGFEFGGFFFF?DC6B8DGFDGFBFEFFF@CEFAFF)@65;5>=:5@AC9CC*>6AEFC<@(.*((/(87
@M00200:205:000000000-AKKM3:1:1101:17684:5454 2:N:0:1
TACTAGGGTATCTAATCCCGTTTGCTCCCCTGGCTTTCGCTGATCAGCGTCAATGCCGGTCCAGGATGCCGCCTTCGCCACCGGTATTCCTCCAGATATCTACGCATTTCACCGCTACACCTGGAATTCTGCATCCCTCTCCCGGATTCAAGCCATCCAGTATCGGATGCAGTTCCCAAGTTGAGCCTGGGGATTTCACATCCGACTTAGACGGCCGCCTACTAGCCCTTTATGCCCAATAGTCTCA
+
CCCCCGGGGGGGGGGGGGGGGGGGGGGGGGGGGGGGGGGGGGGGGGGGGGGGGGGGGGGGGCEGGGGGGGGGGGEGGGGGCGGGGGGGGGGGGGDFGGGGGGGFGGGGGGGGGGGEGGGFGFFFFFGGGGFFGGFEFFGBFGGEGFGFFFGGGGFB6EGFGGEG=>DEDGFFFFFFFFFFGG++:8EFAG5?AEFFF@76EE@AAF=28CCB(58:(7>0(/;1.<AGFCE<364<F;;FEEFECF<
@M00200:205:000000000-AKKM3:1:1101:12899:5460 2:N:0:1
TACTGGGGTATCTAATCCCGTTTGCTCCCCTAGCTTTCGCGCCTCAGCGTCACGTGCACCCCAGACGATCGCTTTCGCCACCGGCGTTCCTCCCGATATCTACGCATTTCACCGCTCCACCGGGAGTTCCATCGTCCCCTGATGCAGTCCAGCGCGGCCGTCGCCCGGGCAGTTCCTCGGTTGAGCCGAGGGATTTCACCCGAACCGTCCCGCACAGCCTACGCGCCCTTTAAGACCAATAGTCTCAAGA
+
CCCCCGGGGGGGGGGGGGGGGGGGGGGGGGGGGGGGGGGGGGGDGGGGGGGGGGGGGGGGGGGGGGGGGGGGGGGGGGGGGGGGGGGGGGGGGGGG@CGGGGGGGGGGGGGGGDGEGGGGGGGGGGGGGGCGGGGGGFGD?GGFGFGEGFGFGDGFEGD>ED@<>DG=AC>@FEFFCFDB@59CAGGEEDEDE=?=FDGBBFFFFBF4(4:>>08C?G>?>:172?@G394::A23C??)4:<A)))63A
@M00200:205:000000000-AKKM3:1:1101:12471:5463 2:N:0:1
TACTGGGGTATCTAATCCTGTTCGCTCCCCACGCTTTCGCGTCTCAGCGTCAGTACCGTCCCAGAGAGCCGCCTTCGCCACGGGTGTTCTTCCCGATATCTGCGCATTTCACCGCTACACCGGGAATTCCACTCTCCTCTTCCGGACTCTAGCCAAACGGTTTCCACCGACGTCTCGAGGTTAAGCCTCGAGTTTTCACAGCGGACTTGCTTGGCCGCCTACACGCTCTTTAAACCCAATAGTCTCCAGG
+
CCCCCGGGGGGGGGGGGGGGGGCF>FFGGGGGCGGGGGGGGBFGGGFGGGGGGGGFF@FGECGG8EFGG<FGGGGGGG>ECCFGCFGGGGGG;,FFFGGGGGGGGGGGGGGGGGGFGGGGGG@8@ECFGGCGFC7DGFGFBGGF7?7=G5EC399C5DDDG7=DCFG,9*:5D=A;6)9?FGG++>CFF3C)*2A7+<ECA;,9;B(73)-451FFF5B0215?6E5C7C<>A))38167:).)))).((
@M00200:205:000000000-AKKM3:1:1101:4156:5465 2:N:0:1
TACAAGGGTATCTAATCCTGTTCGCTCCCCACGCTTTCGCTCCTCAGCGTCAGTTCCGGCCCAGAGTGCCGCCTTCGCCACCGGTGTTCCTCCTGATATCTGCGCATTTCACCGCTACACCAGGAATTCCGCACTCCCCTACCGGACTCGAGTCATAGCAGTATCGAGTGGCGTCTCCGAGTTGAGCCCGGAGTTTTCACACCCGACTTGCTAAACCGCCTACGAGCCCTTTAAACCCAATAGTCTCA
+
CCCCCGGGGGGGGGGGGGGGGGGGGGGGGGGGGGGGGGGGGGGGGGGGGGGGGGGGGGDGFGGGGGGDGGGGGGGGGGGGGGGGEGGGGGGGFF@FGGFGDGGGGGGEFFGGEEGFGGGGGCEG?G88FEGG6C>EFFGDFFD?EDDBCDFGGG?EFCC8EFEGCA5EFFFDFFFDFFCAC@CCAFGFFGGA5?FCA?:CCF;960(:<AEF3C+08CB;0(4>:*))172).:AAG::(.44:24<)
@M00200:205:000000000-AKKM3:1:1101:25929:5466 2:N:0:1
TACGAGGGTATCTAATCCTGTTTGCTCCCCACGCTTTCGTGCATGAGTGTCAGTGTTGGCCCAGGAGGCTGCCTTCGCCATTGGTGTTCCTCCACATCTCTACGCATTTCACCGCTACACGTGGAATTCCACCTCCCTCTGCCACACTCCAGCCACGTAGTTTCGAGCGCAATTCCCAAGTTAAGCCCGGGGATTTCACACTCGACTTGCGCGGCCACCAGCGCACACCTTAAACCCAGTCGTCTCAAGA
+
@CCCCGGGGGGGGGGGGGGGGFGGGGGGFGGGGGGGGGGFGGGGGGDCFGGDFGGGGGGGGGGGGGGGGGGGGGGFGGGGDFGGGGD7FFFGGFEFCDDFEGFFGGG,DEDEFEGAD79ACGGG@EFGD,=,==DF+;FDFGGFGFDBFDFGD?DDEGG*+D98=??EE+9>56BFFFGFG7F+4<E@9@*9>>?7FEFEE9D==955=45@=5==7<A(/,(06?38*2)))451A6:0)---11:),<
@M00200:205:000000000-AKKM3:1:1101:7035:5470 2:N:0:1
TACTAGGGTATCTAATCCTGTTTGCTCCCCACGCTTTCGAGCCTCAGCGTCAGTAATGGACCAGTATGTCGCCTTCGCCACTGGTGTTCTTCCGAATATCTACGAATTTCACCTCTACACTCGGAGTTCCACATACCTCTTCCATACTCAAGATAGCCAGTATCAAAGGCAATTCCAAGGTTGAGCCCTGGGCTTTCACCTCTGACTAAATTATCCGCCTACGCTCCCTTTAAACCCAGTAGTCTCA
+
CCCCCGGGGGGGGGFGGGGGGGGGGGGGGGGGGGGGGGGGGGGGGGGGGGGGGGGGGGGGGGGGGGGGGGFFGGGGGGDGGGGGGGGGGGGGGGGGGGGGGGGGGGGGGGGFEGGBGGFGCGGGGGGGGGGGGGGGGFGEFGGDDBFFGFDFFGGBFFFFGGFGCFGGFGFFFFFFFFGFGG6F5D,:DG?DFGGGAEFEEBB80:57=);7@EG,0<5>=CF>AGDGF7>E*/:<77938C8C949
@M00200:205:000000000-AKKM3:1:1101:7440:5485 2:N:0:1
TACAGGGGTATCTAATCCTGTTTGCTCCCCACGCTTTCGTGCATGAGCGTCAGTGTTGGCCCAGAGGGCTGCCTTCGCCATCGGTGTTCCTCCACATCTCTACGCATTTCACCGCTACACGTGGAATTCCACCCTCCTCTGCCACACTCCAGCCAAGTAGTTTCGAGCGCAATTCCCAAGTTAAGCCCGGGGCTTTCACACTCGACTTGCTCGGCCGCCTGCGCACCCTTTAAAACCAATAGTCTCA
+
CCCCCGGGGGGGGGGGGGGGGFDGGGGGGGGGGGGGGGGGGGGGGGGGGGGGGGGGGGGGGGGGGGDGGGGGGGGGGGGGGGGEFGGGGGGGGFGGGGGGGDGCFGFGFFGGGGGFDGGGD=EGFFFGGFGCFGGGGFGBFGGFGFGFGFGGGFGF5EDDDF>CAF+@AGFF589F*@DFFFFCCFEF>>EDFGFDFCFCEFFDFF@2=C=B98CEBGF6<=9A;EBG*9444:))141>FA>446A
@M00200:205:000000000-AKKM3:1:1101:15374:5519 2:N:0:1
TACTGGGGTATCTAATCCTGTTTGCTCCCCTAGCTTTCGTGCCTCAGTGTCAGGGCTCGTCCAGAGACTCGCCTTCGCCACTGGTGTTCCTCTCGATATCTACGCATTTCACTGCTACACCGAGAATTCCAGTCTCCCTTCCGATCCTCAAGCCAGAGAGTTTCCAGTGCCATTTCTGAGTTAAGCTCAGAGATTTCACACCAGACTTTCCCGGCCACCTACGCACCCTTTAAGCCCATTCGTCTCAAGA
+
CCCCCGGGGGGGGGGGGGGGGGGGGGGGGGGGGGGGGGGGGGGGGGGGGGGGGGGGGGGGGGGGGGGGGGGGGGGGGGGDFGGGGGGGGGGGGGGGFGGGGGGGGGGGFGGGGGGFGGGGGGCEGGGGGGGGGGDGFFGFFGGFGF>EFFGGGGFFFGCBFFE8DFGF?GFF79DFFBFDF,6+D8=FFFECAG9EFFG@@5==8=E57*:6=8C:AFF2)0752*8C4;B4?BB@GB(**152(6?C<)
@M00200:205:000000000-AKKM3:1:1101:15714:5520 2:N:0:1
TACGAGGGTATCTAATCCTGTTTGCTACCCACGCTTTCGCGCCTCAGCGTCAGTTGCGGGCCAGGGTGTCGCTTTCGCCACCGGTGTTCCTCTAGATATCTACGCATTTCACCGCTCCACCTAGAGTTCCACACCCCCCTCCCGCACTCGAGCACTGCAGTACAGCGCGCAGTTCCGGGGTTGAGCCCCGGCATTTCACACGCCGCTTGCAGCACCGCCTACGCGCCCTTTCAACCCACTAGTCTCAAGA
+
CCCCCGGGGGGGGGGGGGGGGGGGGGGGGGGGGGGGGGGGGGGGGFGGGFFGGGGGGGGGGGGGGDGFGGGGGGFGEGGGGGGGCFEGGGFFGECFFGGGGGFGGGGGG;,CFEDEDGFGGGFE9DGGGGGGGGGGGFE=@@EAEEGAC?F*@DFFFG:AGGEF4ACE98/5??B=ABDAC8CCFFG>>CGFE*C7?4C4?6>FFFB6::)84(2;9CD:310)4=>D)2:)65<?GF0((.6<)5>5<<
@M00200:205:000000000-AKKM3:1:1101:20762:5524 2:N:0:1
TACGAGGGTATCTAATCCTGTTTGCTCCCCACGCTTTCGCGCCTCAGCGTCAATTACGGGCCAGATAGCCGCCTTCGCCACCGGTGTTCTTCCCAATATCTACGAATTTCACCTCTACACTGGGAATTCCACTATCCTCTCCCGCATTCAAGCTCATCAGTATCAAGCGCAGCCCCCAGGTTGAGCCCGGGAATTTCACGCCTGACTTGATAAGCCGCCTACGCGCCCTTTAAACCCAGTAGTCTCAAGA
+
CCCCCGGGGGGGGGGGGGGGGGGGGGGGGGGGGGGGGGGGGGGGGGGGGGGGGGGGGGGGGGGGGGGGGGGGGGGGGGGGGGGGGGGGGGGGGGGGGGGGGGGGGGGGGGGGGGGFGGGGGFGGGGGGFDFGFFGFGFGFF@EAG5D@FFGCE?FFFGGFGGBGFFGG>EFBF)<5@>DADCCFFGGFFGG*9FGGC47>BDDFF=EFBE?*8<CF63A(,:?)(38>C52AF>A0;::BAA4.)-6>2<
@M00200:205:000000000-AKKM3:1:1101:18656:5528 2:N:0:1
TACGAGGGTATCTAATCCTGTTTGCTCCCCACGCTTTCGTGCATGAGCGTCAGTGTTGGCCCAGAGGGCTGCCTTCGCCATCGGTGTTCCTCCACATCTCTACGCATTTCACCGCTACACGTGGAATTCCACCCTCCTCTGCCACACTCCAGCACCATAGTTTCGACCGCAATTCCCAAGTTAAGCCCGGGGCTTTCACCCTCGACTAGCGGCCCCCCCGTCCCACACTTTACACCCAACCGTCCCAAGAC
+
CCCC<FEGGG8,,C<CFEC,EFF@CDGGGG@C:FEGC<6CCFF9@CC<@@,8,6C@F@,EF<@<FEF,@F,FBFFF@F@=F@C:CCGDFF;F,AFEAF=BF;B::CFGF;,CAC65+@,E=DF7C>D,C=94A60>C?DEFGD5D?8)63,+@DDD*=+0=D;E=?+69?>):0=?6;:*@D2<8@,*0;***4;*88E*7295(89((0144(=:(95(-((0)2)1*:3:<<DBE1(((-4(,,<2,.(
@M00200:205:000000000-AKKM3:1:1101:6801:5541 2:N:0:1
TACTGGGGTATCTAATCCCGTTCGCTCCCCTAGCTTTCGCGCCTCAGCGTCAGTGTCAGCCCAGCAACCCGCCTTCGCCGCAGGTGTTCCTCTCGATATCTACGCATTTCACCGCTACACCGAGAATTCCAGTTGCCCCTTCTGCACTCTAGCCCCGCAGTATCAGTTGACCTTTCCGGGTTAAGCCCGGAGATTTCACAACCGACTTGCGGTGGCCGCCTAAGCGCCCTTTAAACCCCATAGTCTCA
+
CCCCCGGGGGGGGGGGGFGGGGGGGGGGGGGGGGGGFFGGGGGGGGGGGGGGGDFGGGGGGGGGGGGGGGGGGGGGGGDFGGGEFGGGGGGGGGGGGGGGGGGGGGFGGGAFFGGB8FFGGGGGCGGCFD:FGGGGFFFDFGGFGFGEG8AFG8DFFGD5A7;7;EFGFGFFFFFFFEGEGGGGFGFAFGEFBG?F8?GF3=DF90:?@EFFF0B=@D>B:()03:@GGC1)6<<)2((432:BAA9:
@M00200:205:000000000-AKKM3:1:1101:17873:5543 2:N:0:1
TACCAGGGTATCTAATCCCGTTTGCTCCCCTAGCTTTCGCACCTCAGCGTCAGGATTGGACCAGAGAGCCGCCTTCGCCACCGGTGTTCCTCTTGATATCTACGCATTTCACCGCTCCACCAAGAGTTCCGCTCTCCCCTACCAACCTCTAGCACCGCAGTCTGCCAAGCAGTTCCACGGGTAAGCCGTGGGATTTCACTCCACACTTGCGGTGCCGCCTACGTGCGCTTTAAACCCAATAGTCTCAAGA
+
CCCCCGGGGGGGGGGGGGGGGGGGGGGGGGGGGGGGGGGGGGGGGGGGGGDGGGGGGGGGGGGGGGGGGGGGGGGGGGGGGGGGGGGGGGGGGGGGGGGGGGGGGGGCFGGGGGGFGFFGGGGGGGDFGGEGGGGG8FGFFGG*DDGFGFGFGGGFEEGAEG9DDFFGFGFBFEFFFFGBEEGGFGGFFGGFFGGGF?FEFDFFFDFFFF>@D=EC>GADFD?5(=:C)28)7>A?C(233>9)):AA)4
@M00200:205:000000000-AKKM3:1:1101:17985:5555 2:N:0:1
TACGAGGGTATCTAATCCTGTTTGCTCCCCACGCTTTCGTGCATGAGCGTCAGTGTTGGCCCAGGAGGCTGCCTTCGCCATTGGTGTTCCTCCACATCTCTACGCATTTCACCGCTACACGTGGAATTCCACCTCCCTCTGCCACACTCGAGCCCCGTAGTTTCGAGCGCAATTCCCAAGTTAAGCCCGGGGATTTCACACTCGACTTGCGAGGCCACCGGCGCACACTTTAACCCCAATAGTCTCACGAC
+
CCCCCGGGGGGGGGGGGGGGGGGGGGGGGGGGGGGGGGGGGGGFFFGGGGGGGGGGGGGGGGGGGGGGGGGGGGGGGGGGGGFGGGGGGGGGGGGGGGGGGGGGGGGGGGGGGGGFGGGGGGGDFGGGGGGGGGGGGFGFFGGFGFGDGFGGGGGFFGG5@FEFDFFGAE>AFFFF58CFEGFGFGGFFDG>?C8=CEGFFFFF=@@9BFFFB0CE2<4((,4>287C*:5<A).4EB?1?<4>4>9),((
@M00200:205:000000000-AKKM3:1:1101:15013:5567 2:N:0:1
TACTCGGGTATCTAATCCTGTTTGCTCCCCACGCTTTCGCGTCTCAGCGTCAGTCACTGTCCAGAAGGCCGCCTTCGCCACCGGTGTTCCGCTTGATATCTACGAATTTCACCTCTACACCAAGCATTCCACCTTCCTCTCCAGGACTCTAGCCCTGCAGTTTCGAGTGCACTTCCATGGTTGAGCCATGGGATTTCACGCCCGACTTGCAGACCCGCCTACCCGCGCTTTAAACCCAGTAGTATCAAGC
+
CCCCCFGGGEGGGGGGGGGGGGGGGGGGGGGGEGGGGFCEGGFEGGFGGDGGGGGGG9EFGGGGGGGGGGGGGGGGGGGGGGGGGG7FGGGGGFCFFGFGGGGGGFFFEFGGGGG5AF8FDFFGGGGGGGGGGFFGGFGFFFG5,<FFGFGD;FF**6?DFD>F>FFD5AEEB5F8+1=*7,;708CFBC@?FGGGF5:8585@99@)*96*1(6,(98@25(/.5.:)2,))>)(432().7.).66))
@M00200:205:000000000-AKKM3:1:1101:16529:5579 2:N:0:1
TACGGGGGTATCTAATCCTGTTTGCTCCCCACGCTTTCGCACCTCAGCGTCAGATCTGGACCAGTTAGCCGCCTTCGCCACTGGTGTTCTTCCCAATATCTACGAATTTCACCTCTACACTGGGAATTCCACTAACCTCTTCCAGCCTCTAGAAAGCCAGTATCGAAGGCAATTCTGGAGTTGAGCTCCAGGATTTCACCCCCGACTTAACAATCCGCCTACGTGCGCTTTACGCCCAATAGTCTCAAGA
+
CCCCCGGGGGGGGGGGGGGGGGGGGGGGGGGGGGGGGGGG:CFGGGGGGGGGGGCFGGGGGGGGGGGGGGGGGGGGGGGEEDGGGGGGGGGGGFFGGGGGGGGGDGGGGACFGGGFGGGGGGGGEGDFGEDFGGGGGFGFFGGFGFGBGFGGGCFBF8DFGGFGAFGG5:F8CEFCCFCAFFFCADEFFCFFFGGFFEEC)::425@@FFFFBFGC>GE2030;3;AG>C@EFF;2E?;3)).-))..44
@M00200:205:000000000-AKKM3:1:1101:4997:5587 2:N:0:1
TACAAGGGTATCTAATCCTGTTTGCTCCCCACGCTTTCGCGTCTCAGCGTCAGTCATCGTCCAGAAGGCCGCCTTCGCCACCGGTGTTCCGCTTGATATCTACGAATTTCACCTCTACACCAAGCATTCCACCTTCCTCTCCGAGACTCGAGCTGCGCAGTTTCGGGTGCACTTCCGTGGTTGAGCCACGGGATTTCACATCCGACTTGCGCAGCCGCCTACACGCGCTTTAAACCCAATAGTCTCA
+
CCCCCGGGGGGGGGGGGGGGGGGGGGGGGGGGGGGGGGGGGGGGGGGGGGGGEGGGGGGGGGGGGGGGGGGGGGGGGGGGGGGGGGGGGGGGGGGGGDFGGGGGGFGGGGGGGGGFDFGGGGFGGGGGGGGGGGGG8?EDFFGFGFGFG?FDGGGFEGGFGGCE5>CF>>*9CEFFDFGEGFG4AFFFA4E>EE?FFEG4CEFFFBB1.>;6;1CC9C:<0=;;?GDG<7,-5630816?4A4).64
@M00200:205:000000000-AKKM3:1:1101:12655:5596 2:N:0:1
TACGAGGGTATCTAATCCTGTTTGATCCCCACGCTTTCGTGCCTCAGCGTCAGTAACAGTTTTGTGAGCTGCCTTCGCAATCGGTGTTCTGTGCCATATCTAAGCATTTCACCGCTACATGGCACATTCCGCCCACATCATATGTACTCAAGATCGGCAGTATCAATGGCAGTTCCGTTGTTAAGCAACAGGATTTCACCACTGACTTACCGTTCCGCCTACGCACCCTTTATACCCAATAGTCTCAAGC
+
CCCCCGGGGGGGGGGGGGGGGGGGGGGGGGGGGGGDGGGGGGFFGGGGGGGGGGGGGGGGGGGFGGGGGGGGGGGGGGGGGGFFGGGGGGGGGGGGCFFGGGGFGGGGFGGGGGGFDGFFFDGGGFFGGGF>?EGGGFGFFGGFGFGFGFGGGGGFFGG>FDEGFFFGFGFFFFFFFFGD:ECFFGGFFGGFA777<;@:CDF568A75A@ACDF65CD47>DA=E4C<CF:E?@?F>(8>E5<CCEF3)
@M00200:205:000000000-AKKM3:1:1101:14708:5599 2:N:0:1
TACAGGGGTATCTAATCCTGTTTGCTCCCCACGCTGTCGCGCCTCAGCGTCAGCAACGGCCCAGCAGAACGCCTTCGCCACTGGTATTCTTCCCGATCTCTACGCATTCCACCGCTACACCGGGAATTCCATCTGCCCCTACCGTGCTCTAGCTCGCCAGTCTGATCGGCAGCCCCGGGGTTGAGCCCCGGGATTTCACCAACCACTTAACGAGCCGCCTACGCGCCCTTTAACCCAATAGTCTCA
+
CCCCCGGGGGGGGGGGGGGGGGGGGGGGGGGGGGGGGGGGGGGGGGGGGGGGGGGGGGGGGGGGGGGGGGGGGGGGGGGGGFFGGGGGGGGGGGGGGGGGGGGGGGGGGFGGGGGFGGGGGGGGGGGGGGGFDDGGF5FFFGGAGFG=G7FGGDFFFGGFGGFGEFF>DGFFFBDFFEC>CEGGFGGFFGGFFGGGC?F8337<@BB2ABFF?6EG2<B03.-)-:>C7>2<4A<BG08).))--6
@M00200:205:000000000-AKKM3:1:1101:23120:5613 2:N:0:1
TACCGGGGTATCTAATCCTGTTTGATCCCCGCACTTTCGAGCCTCAGTGTCAGTTATAGTTTCGTTAGCTGCCTTCGCAATCGGTGTTCTATGACATCTCTATGTATTTCACCACTACATGTCATATTCCGCCAACGGCAACTACACTCAAGTCCTCCAGTATCAATGGCAATTTCTCAGTTAAGCCGAGAGATTTCACCACTGACTTAGAAGACCACCTACGCTCCCTTTACACACAATAGTATCAAGA
+
CCCCCGGGGGGGGGGGGGGGGGGGGGGGGGGGGGGGGGGGGGGGGGGGGGGGGFGGGGGGGGGGGGGGGGGGGGGGGGGGGGGGGGGGGGGGGGGGGGGGGGGGF;FGGGGGGGGFGGGGGGGGGGGGGGGGGG>DEFGBBGGFGFGFGFFGGFDFF>D5DC73CFFG*,;DFDEFBFGFGE9D7@D*:6CAFFCF1*,:@8))0:A>;C@7AEFE:CD5===B)46C;CEF4>B*65-0>48*/79C<)
@M00200:205:000000000-AKKM3:1:1101:11525:5615 2:N:0:1
TACAAGGGTATCTAATCCTGTTTGCTCCCCACGCTTTCGCGCCTCAGCGTCAGTCTTCGTCCAGGTGGTCGCCTTCGCCACCGGTGTTCCTCCCAATATCTACGAATTTCACCTCTACACTGGGAATTCCACCACCCTCTCCGAGACTCAAGCCAAGCAGTATCAGATGCACGTCCTGGGTTGAGCCCAGGGATTTCACATCTGACTTACGAGGCCGCCTACGCGCCCTTTAAACCCAATAGTCTCA
+
CCCCCGGGGGGGGGGGGGGGGGGGGGGGGGGGGGGGGGGGGGGGGGGGGGGGGGGGGGGGGGGGGGGGGGGGGGGGGGGGGGGGGGGGGGGGGGGGGGGGGGGGG?GGGGGGGGGFGGGGGGGGGGGGGGGGGGGGGFGBFGGFGFGFGFGFFFGFFFGFGGFGFFGGFC8=?CF>AAFCFCCFFGG?FGGBFGGGFEFEEFF48;AE*9@FFFGC2CA?;=?5;D59:;@<EFEDEFB7)5.<4:2
@M00200:205:000000000-AKKM3:1:1101:10154:5621 2:N:0:1
TACACGGGTATCTAATCCCGTTTGCTCCCCTAGCTTTCGCGCCTCAGCGTCAGTGTCGGTCCAGGAAGCCGCCTTCGCCACCGGTGTTCCTCCGGATATCTACGCATTTCACCGCTACACCCGGAATTCCGCTTCCCTCTCCCGAACTCAAGCCCGTCAGTTTCCCGTGCCCTTCCTCAGTTGAGCCGAGGGATTTCACACGGGACTTATCGGACCGCCTACGCGCCCTTTAAGCCCAATAGTCTCA
+
CCCCCGGGGGGGGGGGGGGDGGGGGGGGGGGGGGGGGGGGGGGGGGGGGGGGGGGGGGGGGGGGGCGGGGGGGGGGGGGGGGGEGGFGGGGGGGFGGGGFGFFFGGEGGGGGGGG>>FFDGGGGEGGGGGFGGGGEGFDDFGGBGDG@FAF@DGGFF>*:C9ACCFGGBGF)65?FFF:6DG+>AGFA)CGFE=EDFEG?E:0109(7CEEF0(3:(>:0(3:5(/7>)7?9AA2:F:::,:<445>
@M00200:205:000000000-AKKM3:1:1101:17755:5630 2:N:0:1
TACTGGGGTATCTAATCCTGTTTGCTCCCCACGCTTTCGAGCCTCAGCGTCAGTAATGGACCAGTATGTCGCCTTCGCCACTGGTGTTCCTCTCGATATCTACGCATTTCACTGCTACACCGAGAATTCCAGTCCCCCCTCCAAACCTCCAGCACGCCAGTCTTCAATGCCATCTCAGGGTTAAGCCCTGAGCTTTCACATCAAACTTAACATGCCACCTACGCACCCTTTACACCCAATAGTCTCAAGA
+
CCCCCGGGGGGGGGGGGGGGGGGGGGGGGGGGGGGGGGGFFEGGGGGGGGGGGGG<EFFGGGGGGGGGGGFGGGGGGGGGGGGGGGGGGGGGEGDCGGGGGGGGGDGGGGGGBDGFCF9FDEGGGDFGGGGGGGGGG>G>A=,:DFFBFDFDGCF>E3?>D+;+;@=:DGFFF)<?C9+*@C+=FGG*;76AFGGC?EG7;@E9AEEE*8A4A2D86CF=))(8(4?D7?=E6EF=EF(6@<.)))1).)
@M00200:205:000000000-AKKM3:1:1101:18116:5642 2:N:0:1
TACGAGGGTATCTAATCCGATTCGCTACCCACGCTTTCGTGCCTCAGCGTCAAGAAAGTGCCAGTGAACTGCCTTCGCATTTGGTATTCCCCTCGATATCAACGGATTTCACCCCTACACCGAGAGTTCTGTTCACCTCTCACTTCTTCTAGTTATACCGTTTCTCGCGCGAACTCCGGGTTGAGCCCGGAGATTTAACACAAGACTAATATAACCGCCTACGCACCCTTTACACCCAGTAGTCTCA
+
CCCCCGGGGGGGGGGGGGGGGGGGGGGGGGGGGGGGGGGGGGGGGGGGGGGGGGGGGGGGGGGGGGGGGGGGGGGGGGGGGGGGGGGGGGGGGGGGGGGGGGGGGDEGGGGGGGGFGGGGGGGGGGGGGGFGGGGGG?FFFFGFGFGEGFFDDFGFFGGFFG<FFFDGDGEAFFFFFFG>FGGFFGFFFGGFAGCCFCGEEFB=BF::BEF3CFGGFDEF?@180:=D>8@3>B<,??(.-:<2A<)
@M00200:205:000000000-AKKM3:1:1101:15928:5644 2:N:0:1
TACGCGGGTATCTAATCCCGTTCGCTCCCCTAGCTTTCGCGCCTCAGCGTCAGTGTCAGCCCAGCAACCCGCCTTCGCCGCAGGTGTTCCTCTCGATATCTACGCATTTCACCGCTACACCGAGAATTCCAGTTGCCCCTTCTGCACTCTAGCCCTGCAGTATCGGCTGACCTTTCCGGGTTAAGCCCGGAGATTTCCCAGTCGACTTGCAGAGGCCGCCTACGCGCCCTTGATACCCAATAGTCTCA
+
CCCCCGGGGGGGGGGGGGGGGGGGGGGGGGGGGGGGGGGGGGGGGGGGGGGGGGGGGGGGGGGGGGGGGGGGGGGGGGGGGGGGGGGDFFGGGGGGGGGGGGGGGGGGGGGGGGGBGGGGGGGGGGFEGGCFFEGGFFG5?FFFGFFAFFG?FACFFGGFGG7@AFGGFGFFF39FF>DEGGGGFFGFFD5>>FGC+)+))(76160(76)37;E8?C5(4(453:@DGC:(5<2AG>22134<A45:
@M00200:205:000000000-AKKM3:1:1101:22604:5649 2:N:0:1
TACTCGGGTATCTAATCCCGTTCGCTCCCCTAGCTTTCGCGCCTCAGCGTCAGAAGAGATCCAGTCATTCGCTTTCGCCACCGGCGTTCCTTCTGATATCAACGCATTTCACCGCTCCACCAGAAGTTCCAATGACCCCTACCTCCCTCGAGACGAGCAGTATCCAAGGCACTTTTCCGGTTAAGCCGAAAGATTTCACCCCGGACTTGCTCACCCGCCTACGCGCCCTTTAAACCCAATAGTCTCAAGAC
+
CCCCCGGGGGGGGGGGGGGGGGGGGGGGGGGGGGGGGGGGGGGGGGGGGGGGGGGFGGGGGGGGGGGGGGGGGGGGGGGGGGGGGGGGGGGGGGGGEG8EFGGGGGGGGGGGGGGDGGGGFFGGGGEGGGGGGGFGEFGFFGGFGFGDFEGDFDG5?EDFGGFGFFGGFGFFFEFFFFDFEGG8FGF>A41?AEGFFCGEBBFF022;E9745@EG9DF6;D632C@G<<:).:A?>(((,)6<:25)57(
@M00200:205:000000000-AKKM3:1:1101:21579:5658 2:N:0:1
TACGAGGGTATCTAATCCTGTTCGCTCCCCACGCTTTCGCTCCTCAGCGTCAGTTACGGCCCAGAGAACTGCCTTCGCCATCGGTGTTCCTCCTGATATCTGCGCATTCCACCGCTACACCAGGAATTCCATTCTCCCCTACCGCACTCCAGTCTGCCCGTACCCACTGCAGGCCCGAGGTTGAGCCTCGGGATTTCACAGCAGACGTGACAAACCGCCTACGAACTCTTTAAACCCAATAGTCTCAAGAC
+
CCCCCGGGGGGGGGGGGGGGGGGGGGGGGGGGGGGGGGGGGGGFGGGGGGGGGGGGGGGGGGGGGGDFGGGGGGGGGGGGGGGGGGGGGGGGGGGGGGGGGGGGGGGGGGGGGGGFGGFGGGGGGEFGGGGGFGGGDFGB5DGDGFGFGFFG;DDBFFGBGGDD@AGGFGACFADFFFDABGCC98F4?DE*8:FDFFGF=B:BBDBFF02?C@FG0DBF;=?32CAG>::<467(;2?(8<AAB<A<3A(
@M00200:205:000000000-AKKM3:1:1101:5808:5689 2:N:0:1
TACGCGGGTATCTAATCCTGTTTGATCCCCACGCTTTCGTGCCTCAGTGTCAATATTCGTGTAGCCAGCTGCCTTCGCAATTGGTGTTCTATGTCATATCTAAGCATTTCACCGCTACATGACATATTCCGCTGACCTCCACAGTATTCAAGACAAATAGTATCAATGGCAGTTTCCGGGTTAAGCCCGGAGATTTCACCACTGACTTACTTGACCACCTACGCACCCTTTAAGCCCCATAGTCTCA
+
CCCCCGGGGGGGGGGGGGGGGGGGGGGGGGGGDGGGGGGGGDGGGGGGGGGGFCGGGGGGGGGGGGGGGGGGFGGGGGGGGCGGGGGGGGDFFGGGGGFGGGGGGGGGGGGGGGGBGGGFGGGGGGGGG8EEDCDFCFDDBGGF9EFFCDG8>FGFFFGFGGBFDBCF*8?)6;E+=>=BGGGGFGGFF6EEFGF>F<E58>@)18A;6BCF6*>D5;@=5.<62C?C<<BCC@B3*((/336?CCC
@M00200:205:000000000-AKKM3:1:1101:16326:5691 2:N:0:1
TACGCGGGTATCTAATCCCCTTCGCTCCCCTAGCTTTCGTACCTCAGCGTCAGAAGAGACCCAGTAAGCCGCTTTCGCCACTGGTGTTCCTGATGATATCAACGCATTTCACCGCTCCACCATCAGTTCCGCTTACCTCTGTCTCCCTCAAGCACTGCAGTATCGGGCGCACTTCCTCGGTTGAGCCGAGGTATTTCACACCCGACTTACGCGGCCGCCTACGCACCCTTTAAGCCCAATAGTCTCAAGA
+
CCCCCGGGGGGGGGFGGGGGGGGGGGGGGGGGGGGGGGGGGFGGGGGGGGGGGGGGGGGGGGGGGGGGGGGGEGGGGGGGEGGGFGEGGGGGGFGGFGFGADFFDGGGFGGGGGGFGGGGGFDGGGGAC=EGCCDGGBG5FCFFG5DFGFG6EDGFFGGFGD>DAFDGFGB)585;BF>>FEGFAFG>:?GBFGGGF?ECEDB9>F6;<@4<00=C1C>0:?B3(87C*93-:)4:F1(()6.46))68.
@M00200:205:000000000-AKKM3:1:1101:19280:5700 2:N:0:1
TACAAGGGTATCTAATCCTGTTTGCTCCCCACGCTTTCGTGCCTGAACGTCGGTACTGGTCCAGGAAGCCGCTTTCGCCACTGATGTTCCTTCCGATATCTACGCATTTCACCGCTACACCGGAAATTCCGCTTCCCTCTACCGTACCCTAGCTATTCAGTCTCGAATGCAATTCCCAGGTTGAGCCCGGGGCTTTCACACCCGACTTAAATAACCGTCTACGCACGCTTTAAGCCCAATAGTCTCAAGA
+
CCCCCGGGGGGGGGGGGGGGGGGGGGGGGGGGGGGGGGGGGGGGGGGGGGGGGGGGGGGGGGGGGGGGGGGGGGGGGGGGGGGGGGAFFGGFGGGGGGGGGGGGGGGDCGGGGEGDDGGGGGGGEEG8FFFGGGGGGFGDFGGFGFGDGFGGGGG7DFDFGGFGFFGF5EF6EEFFFFGFGGGGFGFFFGGABECDAEGEB<@9(55@EFEFF4C6>DD1()6A@GECDDFFCA93C:(8:>>4))).32
@M00200:205:000000000-AKKM3:1:1101:10581:5701 2:N:0:1
TACTCGGGTATCTAATCCTGTTTGCTCCCCACGCTGTCGCGCCTCAGCGTCAGCAACAGCCCAGCAGGCCGCCTTCGCCACCGATGTTCTTCCCGATCTCTACGCATTCCACCGCTACACCGGGAATTCCACCTGCCTCTACTGTGCTCGAGCCCGACAGTCTCGGAGGCAGCCCTGTGGTTGAGCCACAGGATTTCACCCCCGACTTATCAGGCCGCCTACGCGCCCCTTAAAACCAATAGTCTCACGAT
+
CCCCCGCF@@EGGGFGGFFGFGGACD<AF7EC@FFGGGCGGGGC@EFGDFG:CDGGGGGGGGGFDFFGGGGGG:FFCEGEGA7C=FG9FFGFFGD@+CEGGGGGGD=:@:;FFC>?DGCEGGGCEE,8FCDDF?+8ABFDFGGFGFD*=9@=>D69>C@BFGEFEF4C>59254;6;?CFGED4/5C;FCEF4EG*:51;;(3(13(/6<CFF3CC9DBB(,4B1C@D)142<2),232).))6624-48(
@M00200:205:000000000-AKKM3:1:1101:4795:5719 2:N:0:1
TACGGGGGTATCTAATCCCGTTCGATTCCCACGCTTTCGTGTTTCAGCGTCAGGTGCGCGCCAGTAGAGTGCCTTCGCATTTGGTGTTCCCCATGATATCAACGGATTTCACCCCTACACCATGAGTTCCCTCTACCCCTCGCGACCTCTTAGTCGTACCGTTTCTTCCGCATTTCCCGGCTTGAGTCCGAGAGCTTTTACCAACGACTAATACGACCGCCCACAAACCCTGTAAAACCAATACTACCAA
+
CCCCC>CEGC<FGGFCGGGEFCFEGFFGGCEFGGGGGGGCD6E@FGGGDGGGE<99EECEFFGDCEGFFGGGG9;E@:CCG9,<CEFFGGGGGGGAAFA,@=FEEGEF,EFFGEGFGGGGGGAFF8DEFGGGF,2EC6=5:@6?EEDAA0<;;2CB5BFAC909>A+=CEA9D9@AFFGA*=DDFEC6AC5))=7C6?+/)/.)37(6?;)9?)**.9)2((,76*77D3(()--)+.346?:3<2)(.)
@M00200:205:000000000-AKKM3:1:1101:17547:5723 2:N:0:1
TACTGGGGTATCTAATCCTGTTTGATCCCCACACTTTCGTGCCTCAGCGTCAGTTACAGCCTAGTAAGCTGCCTTCGCTATAGGTGTTCTTGACGATATCTAAGCATTTCACCGCTACACCGTCAATTCCGCCTACCTCATCTGTACTCTAGCCCATCAGTATCAATGCCACCCTCCCGGTTAAGCCGGGATATTTCAGCACTGACTTAATAGGCCGCCTACGCACCCTTTAAACCCAATAGTCTCA
+
CCCCCGGGGGGGGGGGGGGGGGGGGGGGGGGGGGGGGGGGGGGGGGGGGGGGGGGGGGGGGGGGGGGGGGGGGGGGFGGDGGGGGGGGGGGGGGGGGFEGGFGFGGGGGGGGGGGFGGGGGGGGGGGGGGFGGGDGGFGFFGGFGFGFGFGCFGGFFGGFGGFGFFGGFDDEFFFFFFG?>E669E?D>9CBFFGGFFGFFFFF@EEFCEE5ACGF)CE25:4A(=BGFFB4CE=:E<@@FF?CC?C
@M00200:205:000000000-AKKM3:1:1101:4642:5736 2:N:0:1
TACGGGGGTATCTAATCCCGTTCGCTACCCTAGCTTTCGCGCCTCAGCGTCAGTATTGGGCCAGATGAGCGCCTTCGCCACCGGTGTTCCTCCTGATATCTACGCATTTCACCGCTACACCAGGAATTCCCTCATCCTCTCCCATACTCAAGTCGCGCAGTTTGGGATGCAGGTCCCCGGGTAAGCCGGGGGATTTCACATCCCACTTAAGCAACCGCCTACACGCCCTTTACGCCCAATAGTCTCA
+
CCCCCGGGGGGGGGGGGGGGGGGGGGGGGGGGCGGGGGGGGGGGGGGGGGGGGGFGGGGGGGGGGGGGGGGGGGGGGGGGGGGGGGGGGGGGGGGGGGGGGGGGGGGGGGGGGGGFGGGGGGGGGGGGGGGDGGGFGFGFFGGFGFGCDFGCFGGF>EGEEF=CA5FD5FB;FFFFFFGDC:D4*<C5>D585CFGFBGBFFFBF?BD<)))-5C6>DE?BF0@1EFGCF?B)(46E:(42<AAA<A
@M00200:205:000000000-AKKM3:1:1101:27189:5737 2:N:0:1
TACAGGGGTATCTAATCCCGTTCGCTCCCCTAGCTTTCGCGCCTCAGCGTCAGTGTCAGCCCAGCAACCCGCCTTCGCCGCAGGTGTTCCTCTCGATATCTACGCATTTCACCGCTACACCGAGAATTCCAGTTGCCCCTTCTGCACTCTAGCCCCGCAGTATCAGTTGACCTTTCCGGGTTAAGCCCGGAGATTTCACAACCGACTTGCGGTGGCCGCCTACGCGCCCTTTAAACCAAATAGTCTCA
+
<CCCCFCFFGGFGGGCF9FFDFGGG7FGGGGGFGFGGFGGGGGGGFGCFFGGGGFGGGFGGGDFGGGGGGGCC7E,AF?FGG:CFF,,AEFFGGCFF86F;8FGCEGG8FGGGCGFGGGGGGGGEGCCE9FFFFG9=;+5DD8B9DG5DDC=E?DEECCEGF7@EFFG>F9C>@FAFFD>FCF7+<C54?5?BFFG6*=8>D?F06907C>F4(10,979??FEB87)9),2254)0(4(-6<FB<A2
@M00200:205:000000000-AKKM3:1:1101:23544:5739 2:N:0:1
TACAAGGGTATCTAATCCCGTTCGCTCCCCTAGCTTTCGCGCCTCAGCGTCAGTGTCAGCCCAGCAACCCGCCTTCGCCGCAGGTGTTCCTCTCGATATCTACGCATTTCACCGCTACACCGAGAATTCCAGTTGCCCCTTCTGCACTCTAGCCCCGCAGTATCGGCTGCCCGTTCTGGGTTAAGCCCAGAGATTTCACAGTCGACTTGCGGTCGCCGCCTACGCGCCCCTTACACCCAATAGTCTCA
+
CCCCCGGGGGGGGGGGGGGGGGGGGGGGGGGGGGGGGGGGGGGGGGGGGGGGGGGGGGGGGGGGGGGFFGGGGGGGGGGGGGGG<FFGGGGGFFGGFGGGGGGGGGGDGGGGGGGFGGGGGGGGGGGGCFGGGEGGGFGDF8ADGFGFGFGFFGDEAGGFGGECDFGGF*0:58FAACFACEFFFG,@AFGFFGGGFFG<E.>2>2;<3C>>D(387C841-4528>DG)2(.(.)23(-,4<44).4
@M00200:205:000000000-AKKM3:1:1101:10036:5753 2:N:0:1
TACGCGGGTATCTAATCCCGTTCGCTCCCCTAGCTTTCGCGCATCAGCGTCAGTGTCAGCCCAGCAACCCGCCTTCGCCGCAGGTGTTCCTCTCGATATCTACGCATTTCACCGCTACACCGAGAATTCCAGTTGCCCCTTCTGCACTCTAGCCCCGCAGTATCGGCTGACCTCTCCGGGTTAAGCCCGGAGATTTCACAGTCGACTTCCGGTGGCCGCCTGCGCCCCCTTTACACCCACTAGTCTCC
+
CCCCCGGGGGFGGGGGGGDGGGGGGGGGGGG@FGGGGGGGGGDGGGGGGGG:FGCFGG9FFCF@FGG=FCGGGGGGGGEC7:FEEFGGGGGG9F:,<AEGGGGGGGGGGGGGGGGFGGGCFCEE@CGGGGG8=FGGGFG)34,4:CGEFFFDGGGF5CGBE+*=59C:?@?=6.160?D4FEC:8AFF>5/));+:A)<5)/)(,6?()519F(**47>(((,),*8)>)3)6)).02((.(,)))))
@M00200:205:000000000-AKKM3:1:1101:24150:5759 2:N:0:1
TACCAGGGTATCTAATCCTGTTTGCTCCCCACGCTTTCGCGCCTCAGCGTCAGTAATGAGCCAGTATGTCGCCTTCGCCACTGGTGTTCTTCCGAATATCTACGAATTTCACCTCTACACTCGGAGTTCCACATACCTCTTCCATACTCAAGATAGCCAGTATCAAAGGCAATTCCAAGGTTGAGCCCTGGGCTTTCACCTCTGACTAAACTATCCGCCTACGCTCCCTTTACACCCAATCGTCTCA
+
CCCCCGGGFGGGGGGGGGGFGGGGGGGGGGGGGGGEGGCEEGGGGGDFGCCFGGGFGGGGGGGFGDFCGGGGGGGGGGGGGGGGFGFGFGFGGGGFGGGGGGGDGDDGGGGGGGGFGFGGA=DEGGGGGFGG6EGGGFGFFFGFFFGEDDGGF?F+=DF?@?EGFFG8*=:5:8DDFFF9EEFGFG??6?8F69EDC7,0*:@C@797@CEFFFGFFFEF>:DD4C9DD8B4*/7>E9(((/:7(5>
@M00200:205:000000000-AKKM3:1:1101:18816:5763 2:N:0:1
TACAAGGGTATCTAATCCTGTTCGCTCCCCACGCTTTCGCGCCTCAGCGTCAGTACCGTCCCAGAGAGCTGCTTTCGCCATCGGTGTTCTTCCTGATATCTGCGCATTTCACCGCTACACCAGGAATTCCACTCTCCTCTTCCGGACTCTAGCCAGGTAGTTTCCAACGACCGCTGGAGGTTGAGCCTCCAGATTTCACGTCGGACTTACCTGGCCGCCTACGCGCTCTTTAAACCCAATAGTCTCA
+
CCCCCGGGGGGGGGGGGGGGGGGGGGGGGGGGGGGGGGGGGGGGGGGGGGGGGGGGGGGGGGGGGGGGGGGGGGGGGGGGGGGGGGGGGGGGGGGGGGGGGGGGGGGGGGGGGGGFGGGGGGGGGGGGGGGGGGGFGFGCDEGFGFGFGFG9EFGFFGGFGGFGFFGG5DDAFFFFEFG>FGGGFGGFFCCFFFFFFFGFFFF=>@FFEEFEFDFF>GF2?FFA;E>DC0:<46<?G?B())4<44)
@M00200:205:000000000-AKKM3:1:1101:16796:5765 2:N:0:1
TACCGGGGTATCTAATCCCGTTTGCTCCCCACGCTTTCGCGCCTCAGCGTCAGGGAATGCCCAGAGACCCGCCTTCGCCACCGGTGTTCCTCCCGATCTCTACACATTTCACCGCTACACCGGGAATTCCAGTCTCCTCTGCATCCCTCAAGAATGGCAGTATCGGCCGACCCCCCTGAGTTGAGCCCAGGGATTTCACGACCGACTTGCCATCCCGCCTACGCGCCCTTTAAACCCAATAGTCTCCAGA
+
CCCCCGGGGGGGGGGGGGGGGGGGGGGGGGGGGGGGGGGGGGGGGGGGGGGGGGGGGGGGGGGGGGGGGGGGGGGGGGGGGGGGGGGGGGGGGGGGGGGGGFGGGGGDFGGGGGGFGGGGGGGGGGGGGGGGGGGGGFGFFGGFGFGFGFGFGFGFFCDBGGFGF>DGEGFBFFFFFFF;FFFFFGDFAGFEFGCDFFD1;>>FB;9(3<><<?G=<GFFFFFF>EFG<*:244<?GF6BFBF<A9))(5
@M00200:205:000000000-AKKM3:1:1101:5132:5765 2:N:0:1
TACTGGGGTATCTAATCCTGTTCGCTCCCCACGCTTTCGCGTCTCAGCGTCAGTACCGTCCCAGAGAGCCGCCTTCGCCACGGGTGTTCTTCCTGATATCTGCGCATTTCACCGCTACACCAGGAATTCCACTCTCCTCTTCCGGACTCTAGCCAGACGGTTTCCATCGACCTCTGGAGGTTAAGCCTCCAGTTTTCACAACGGACCTGTCTGGCCCCCTACACGCTCTTTAAACCCAATCGCCCCAAGAC
+
CCCCCGGGGGGGGGGGGGGGGGGGGGGGGGGGGGGGGGEGEGGGGGGGGGGGGGGGGGGGGGGGGGGGGGGGGGGGGGGGGGGDEGGGGGGGGGGFGGGGGGGGGGGGGGGGGGEFGGGGGGGGGFGGGGGGGGGGGFGFFGGBE>DFGFG?FGGFFGGFGGFGFF7<?6@AFFA59A7BGFGGAGGFF;4;ACCFFEGFB22>2/,/(9;)75CC(2:>6<()(3):**7<-:34E633(((((-(-43(
@M00200:205:000000000-AKKM3:1:1101:5331:5767 2:N:0:1
TACTAGGGTATCTAATCCTGTTTGCTCCCCACGCTTTCGTGCATGAGCGTCAGTGTCAGCCCAGGGGGCTGCCTTCGCCATCGGTGTTCCTCCAGATCTCTACGCATTTCACTGCTACACCTGGAATTCCACCCCCCTCTTCCACACTCTAGCCTCCCAGTTTCAAACGCAGTTCCCACGTTAAGCCCGGGGCTTTCACATCTGACTTAAGCGGCCGCCTGCGCACGCTTTACACACAATATCCTCACGAC
+
CCCCC<EFGGGGGGGGGGGGGGGGGGGGGGGGGGEFGGEGGGGGFECAFGGGGGGE;E9EEFFGGGGGGGGGGGGGGGGGGGEFGGGGGEDGGG,,AFFFE;FFGGGGFGGG99DFGGGGCC8E,4>FF==DF>>EE>EDFG9FGFG8D+,=BF89:B?F8BDFE;CC5:5=DFFFFF+3@8FF8@49A5=4*4=C?<F**)06?EE58464(28C0CE1139FFG3C<76<)63)28:)6)-6).408:(
@M00200:205:000000000-AKKM3:1:1101:20618:5771 2:N:0:1
TACGAGGGTATCTAATCCTGTTTGCTCCCCACGCTTTCGCACCTCAGCGTCAGTACCGGACCAGTGGGCCGCCTTCGCCACCGGTGTTCTTCCTAATATCTACGAATTTCACCTCTACACTAGGAATTCCACCCACCTCTTCCGGACTCAAGACGTGCTGTATCAAGGGCAGTTCCGAAGTTGAGCTCCGGGATTTCACCCCTGACTGACCCATCCGCCTACGTTCGCTTTATGCCCAATAGTCTCAAGAC
+
CCCCCGGGGGGGGGGGGGGGGGGGGGGGGGGGGGGGGGGGGGGGGGGGGGGGGGGGGGGGGGGGGGGGGGGGGGGGGGGGGGGGGGDEGGGFGGGGGGGGFAG@GGGGGGGGGGGFGGGGFDGGGGGGGCFGGEGGGFFFFDG5CBGFGFGFC?=DBFFFGG@FFFGFBD?>97EADFGBF7;C*@CFFD7BFGGFFFGFF>=@BE*8>2(023EF08>(,6653<=D5C@C5/9)+),42))))6<24-(
@M00200:205:000000000-AKKM3:1:1101:22049:5774 2:N:0:1
TACAGGGGTATCTAATCCCGTTCGCTCCCCTAGCTTTCGCGCCTCAGCGTCAGTGTCGGCCCAGCAACCCGCCTTCGCCGCAGGTGTTCCTCTTGATATCTACGCATTTCACCGCTACACCAAGAATTCCAGTTGCCCCTTCCGCACTCTAGCCCCGCAGTATCAGTTGACCTTTCCGAGTTAAGCTCGGAGATTTCACAACTGACTTGCGGCGGCCGCCTACGCGCCCTTTACGCCCAGTAGTCTCA
+
CCCCCGGGGGGGGGGGGGGGGGGGGGGGGGGGGGGGGGGGGGGGGGGGGGGGGGGGGGGGGGGGGGGGGGGGGGGGGGGGGGGGGGGGGGFGGGGFFEEGGGGGGGGGGGGGGGGEGGGGGGGGGGGGGGGGEDGGGFGDFGGFGFGFGFG=FGFFFE65:CFFFFGGFGFEFFFFABD>FGGC6;@FF4E?BFDBCFFFFFFE=3@E<>69:48CBD532(1)41>CD):7<<0<G;BF?F9>4)5:
@M00200:205:000000000-AKKM3:1:1101:16646:5788 2:N:0:1
TACCCGGGTATCTAATCCCGTTTGCTCCCCACGCTTTCGAGCCTCAGCGTCAGTAATGGACCAGTATGTCGCCTTCGCCACTGGTGTTCTTCCGAATATCTACGAATTTCACCTCTACACTCGGAGTTCCACATACCTCTTCCATACTCAAGATAGCCAGTATCAAAGGCAATTCCAAGGTTGAGCCCTGGGCTTTCACCTCTGACTAAACTATCCGCCTACGCTCCCTTTAAACCCAATAGTCTCAATA
+
CCCCCGGGGGGGGGGGGGGGGGGGGGGGGGGGGGGGGGGGGGGGGGGGGGGGGGGGGGGGGGGGGGGGGGGGGGGGGGGGGGGGGGGGGGGGGGGGDFGGGGGGGGGGFFCFGGGFGGGGGGGGCEEGGGGGGGGGGFGFFGGFGFD7DFGGGGFBFFGBADEFEFGGFGFDBEFDFFGFGFGGFGFFFGC?FEGGFCG**8C@EF@C@@EFFFGG);B5)44BFGFGFCECCFE>E@BBFFE?C?7545
@M00200:205:000000000-AKKM3:1:1101:18871:5790 2:N:0:1
TACACGGGTATCTAATCCTGTTTGCTACCCAAGCTTTCGCACCTCAGCGTCAGAAACGAGCCAGAGAGTCGCTTTCGCCACCGGTGTTCCTTCTGATATCTACGCATTTCACCGCTCCACCAGAAGTTCCACTCTCCCCTCTCGTCCTCAAGAGACACAGTTTCCGAAGCAGTTCCCCAGTTGAGCTGGGGGATTTCACAACGGACATGCATCCCCGCCTACGTGCTCTTTATACCCAGTAGTCTCAGGAT
+
CCCCCGGGGGGG9@FFGGFFGGGGGGGGFGGFGF?GGGDEGGGGGGGGGBFG:6EFGGGGG>EFGDF>FGGGG7FG:FFEEG7F7>=FFFFFGGFGEG=F8;E=:+64@EGGGCE*==@E>DFE<E=FFGGGFFFGDBEBD8=B13=)BFCGCD+@F8CF,?7CD>+@*@AC8>?1;*=?C,+53@95>>CDFD:;+2:**/)--(53>EEC?3BE2<D@6;20(=)3@C3).))157==4C??C5A)(4)
@M00200:205:000000000-AKKM3:1:1101:7254:5797 2:N:0:1
TACGAGGGTATCTAATCCTGTTTGCTCCCCACGCTGTCGCGCCTCAGCGTCAGCACGGGGACAGATTGCTCTGCCCCCTTCCGGCACAGCAGACCGCCTTCGCCACCGGTGTTCTTCCGGATCTCTACGCATTCCACCGCTACACCCGGAATTCCGTCTGCCCCTACCGTGCTCCAGCCCAACAGTCGCCCACGCCGATCCGGGGTTGAGCCCCGGACTTTCACGCGAGCCTTATCCAGCCGCCTACGCGC
+
CCCCCGGGGGGGGGGGGGGGGGGGGGGGGGGGGGGGGGGDGGGGGGGGGGGGGGFGCFEGGGGGGGEGGFFGFGFGEFFGGCFC7FFFCGFFFGDGGGGCGDGGEGF@EF=FEFFFGGGC3CC=DEFEFE==?FEFGFE5?>EAE?DF**CDEDGFADGFGA=9BF7EB>>@A8FF)6<)<*97)5<5>C*0:**98(/3;?6>934(4:B(415*,9.4)66B1;5)/7902)-60:?21>91(,.-4,7
@M00200:205:000000000-AKKM3:1:1101:12816:5800 2:N:0:1
TACTAGGGTATCTAATCCCGTTTGCTCCCCTGGCTTTCGCGCCTCAGCGTCAGAAGAGGTCCAGCGGATCGCTTTCGCCACCGGCGTTCCTTCCGATATCAACACATTTCACCGCTCCACCGGAAGTTCCATCCGCCCCTACCTCCCTCCAGCTTACCAGTATCGAAGCCACTTTTCCGGTTGAGCCGAAAGATTTCAACCCCGACTTGGTAAACCGCCTACGCGCCCTTTATACCCAATAGTCCCAAGA
+
CCCCCGGGGGGGGGGGGGGGGGGGGGGGGGGGGGGGGGGGGGGGGGGGGFGGGGGGGGGGGGGGGGGGGGGGGGGGGGGGGGGGGGGGGGGGGGGEGGDGGGGGEFGGFCGGGGGFGGGGCEGGEGGGGGGDGGGGCBEFFGGFGFGFGDGGGGGAFGFA@CCF=FGG>8ABFAF@+;CBFC4CFGG>E4=DAGFGFFGF677>>@B?EEEFFC?8;GF::?:)2:>37>5<:<<DFF<08><)).)4::
@M00200:205:000000000-AKKM3:1:1101:20628:5812 2:N:0:1
TACAAGGGTATCTAATCCCGTTTGCTCCCCTGGCTTTCGCTCCTCAGCGTCAATGCCGGTCCAGGATGCCGCCTTCGCCACCGGTATTCCTCCAGATATCTAAGCATTTCACCGCTACACCGTCAATTCCGCCTACCTCATCTGTACTCAAGCTCCGCAGTATCAATGGCACCCTGACAGTTGAGCTGCCATATTTCACCACTGACTTACAAAGCCGCCTACGCACCCTTTATACCCAATAGTCTCA
+
CCCCCGGGGGGGGGGGGGGGGGGGGGGGGGGGGGGGGGGGGGGGGGGGGGGGGGGGGGGEGGGGGGGGGGGGGGGGGGFGEGGGGDGGGGGCGGFFGGGGGGFGGGGGGGGGGGGFGGGCFGGEGGGGGGGGGGGGGBGEDFAFGFGFGFGGGG??EGGEGD7FFFGGFGFFFA?FFFFFGC==?C7AA;CA>GGCFC7@@CEFF2>EEFFEF2EGFDD>552?2?>CCC3C37)1?728).9<)..
@M00200:205:000000000-AKKM3:1:1101:20210:5839 2:N:0:1
TACTCGGGTATCTAATCCCGTTTGCTCCCCTGGCTTTCGTGCCTCAGCGTCAGGAAATGTCCAGAGACTCGCCTTCGCCACTGGTGTTCCACTTGATATCTACGCATTTCACTGCTACACCAAGTATTCCAGTCTCCCCTCCATTCCTCCAGCCGAATAGTATCCGACGCAGTTTCCAAGTTAAGCTTGAAGATTTCACGTCAGACTTACCCGACCGCCTACGCACCCTTTAAAACCAATAGTCTCAAGA
+
CCCCCGGGGGGGGGGGGGGGGGGGGGGGGGGGGGGGGGGGGGGGGGGGGGGGGGGGGGGGGGGGGGGGGGGGGGGEGGGGGGGGGGGGGGGFGFGGFGGGGGGGGEEEGDFFGGGFGEG?DGGGFFGGGGGGGGFGFBE5@CGFGFF9DFFFDC=DDGGFGG*?FEGG*+:AFFFFFDEFA,62+@FFFC7AFC7<F7<:@9A568@*008=ABGGFD?29(5)(=?DF5ECEF)7B=(4=6C?3)99)7
@M00200:205:000000000-AKKM3:1:1101:23593:5865 2:N:0:1
TACTAGGGTATCTAATCCTGTTTGCTCCCCACGCTGTCGCGCCTCAGCGTCAGCCACAGCCCAGCGGGCCGCCTTCGCCACCGGTGTTCTTCCGGATCTCTACGCATTCCACCGCTACACCCGGAATTCCACCCGCCTCTACTGTGCTCCAGCGCGAGAGTATCGAAGGCCGATCCGGGGTTGAGCCCCGGACTTTCACCCCCGACTCCTCGCGCCGCCTACGCGCCCTTTATGCCCAATAGTCTCA
+
CCCCCGGGGGGGGGGGGGGGGGGGGGGGGGGGGGGGGGGGGGGGGGGGGGGGGGGGGGGGGGGGGGGGGGGGGGGGGGGGGGGGGGGGGGGGGGGGGGGGAFGGGGGGGGCFGGGFGGGGGGGGGDGGGGGGGEGGGFGFFGGFGFGFFFGCGGGEDEDECGFG@FFG4FA@D1ABFFDFG=DF49C5ADG:>CF>9>GA?>>B>921:47?B9EE;DBBF?BFFGEG)029<A9>F:6124<A2>4
@M00200:205:000000000-AKKM3:1:1101:7455:5867 2:N:0:1
TACGAGGGTATCTAATCCTGTTTGCTCCCCTAGCTTTCGTGCCTGAGCGTCAGGAATTGTCCAGGGACTCGCCTTCGCCACTGGTGTTCCTCTCGATATCTACGCATTTCACTGCTACACCGAGAATTCCAGTCCCCCCTCCAACCCTCTAGCCGAATAGTATCCAATGCCATTCCGCAGTTAAGCTGCGGGATTTCACATCAGACTTACCCGACCACCTGCGCACCCTTTAACCCCAATCGTCTCA
+
CCCCCGGGGGGGGGGGGGGGGGFGGGGGGGGGGGGGGGGFCGGGGGGGGGGGGGGGGGGGGGGGGGGGGGGGGGGGGGGGGGGFGGGGGGGGFGGFGGGGGFGFGGGGGGGGFGGFGGGGGDEGGDGGGGGGGGGGGF6>EG?DCBGFG?99B6CB5+=+=FFGCF?=*@DE?:CFFFGFGFD9+9AAFGE*??CFFEGC?36.>EE8>E5;(-=?@GFDFF;>@G>DFC4EE).47;;;@(8<6()
@M00200:205:000000000-AKKM3:1:1101:27417:5876 2:N:0:1
TACGGGGGTATCTAATCCCGTTTGCTCCCCTAGCTTTCGCACCTCAGCGTCAGTTGTGGACCAGAGAGCCGCCTTCGCCACCGGTGTTCCTCCTGATATCTACGCATTTCACCGCTCCACCAGGAGTTCCGCTCTCCCCTACCACACTCGAGCACCGCAGTATGCCTGGACGTTCCACGGGTGAGCCGTGGGATTTCACCAGACACTTACGATACCGCCTACGTGCGCTTTACACCCCATAGTCTCACGCC
+
CCCCCGGGGGGGFGGFGGGGFGDGGEGGGGGGFGFCFGGGDGGGCFGFGGGGGFFF@BFGGGFGGGGGFCFGGG7FGGGGGC7FFEGDGGGGGGFDGGFF;=E@FDGGGGGGG+@*=F?DD@GD7EFFFGGDDEGGF?E55ED6DFD);*ACEDFFBD50ADA;EBC7*1*/3:?FCFG4=?<<A8CA)2*>)=CGC59@34@08DF334=@1(=@6D>(-3<778>7)1(6)62:8(,(4?)6>FB)(((
@M00200:205:000000000-AKKM3:1:1101:21130:5877 2:N:0:1
TACACGGGTATCTAATCCTGTTTGCTCCCCACGCTTTCGCGTCTCAGCGTCAGTAACGTCCCAGCGAGCTGCCTTCGCCATAGGTGTTCCTCCCGATATCTGCGCATTTCACCGCTACACCGGGAATTCCACTCGCCTCTTCCGAACTCTAGTCCGGCAGTATCGACCGGCATCCCAGAGTTGAGCCCTGGACTTTCACAGCCGACTTACCGGACCGCCTCCACGCTCTTTATACCTAATAGTCTCA
+
CCCCCGGGGGGGGGGGGGGGGGGGGGGGGGFGGGGGGGGGGGGGGGGGGGGGGGGGGGGGGGFGGGDGGGGGGGGGGGGGGGFEGGGGGGGGGGGEGGGGGGGGGGEGGGGGGGGFGGGGGGGG7CF8FGFGGGGGEDEEFFGBGAG5CFFCAFGFFGDFGGFGFFGGFDBBFFFFFFGFGFGGFGGFFCG;FGGFFFGFA@@FFFFF97@<00CGFGF6((.><E395:66BDDB+6)5))6>A))
@M00200:205:000000000-AKKM3:1:1101:11222:5889 2:N:0:1
TACACGGGTATCTAATCCTGTTTGCTCCCCACGCTTTCGCGTCTCAGCGTCAGTATCCAACCAGGGGGCCGCCTTCGCCACCGGTGTTCCTCCCGATATCTACGCATTTCACCGCTACACCGGGAATTCCACCCCCCTCTGCCACACTCAAGCCAAGTAGTTTCGAGCGCAATTCCCAAGTTAAGCCCGGGGATTTCAAACCCGACTTGCTAGCCCGCCTGCGCACCCTTTATACCCAATAGTCCAC
+
CCCCCGGGGGGGGGGGGGGGGGGGGGGGGGGGGGGGGGGGGEGGGGGGGGGGGGGGGCEGGGGF@FGEGGGGGGGGGGGGGGGGGGGGGGGGGC:@CGGGGGGGGGGGCGGGFDE5CGGDD>EGGGGGFGF9DC+BEBG@AG9*9ACCF*@;??CAA5+BF@7CAFC:/CD@>=FAF8CFGCFC+><FBGDFFGFG?)+))(-29;9().)))(2;()0,(((0(?)112.4<<4><7628)).--,
@M00200:205:000000000-AKKM3:1:1101:20691:5890 2:N:0:1
TACAAGGGTATCTAATCCCGTTTGCTCCCCTAGCTTTCGCGCCTCAGCGTCAATGCCGGTCCAGGATGCCGCCTTCGCCACCGGTGTTCCTCCAGATATCTACGCATTTCACCGCTACACCTGGAATTCCACATCCCTCTCCCGGATTCAAGCCTTCCAGTCTCAGACGCAGTTCCCGGGTTGAGCCCGGGGATTTCACGTCTGACTTAGAAGGCCGCCTACGCGCCCTTTAAACCCAATAGTCTCAAGA
+
CCCCCGGGGGGGGGGGGGGGGGGGGGGGGGGGGGGGGGGGGGGGGGGGGGGGGFGGGGGGGGGGGGGGGGGGGGGGGGGGGGGGGEGGGGGGGGGGGGGFGGGGGGGGFGGGGGGD6CGFGGGGGGGGGGGGGGGGGFDDF?FBE>DAFFGD9DGFFGG+EFDGD?DF?GEBDCFFFFDDFDDGFGGFEGEFF5FCFCGFFB((.>E?EECC3=EF;DBF6@?56EFD<*.6)54:?<6(3)56)66),.
@M00200:205:000000000-AKKM3:1:1101:24625:5891 2:N:0:1
TACCGGGGTATCTAATCCCGTTTGCTACCCTAGCTTTCGCGCCTCAGCGTCAAGAACAGGCCAGGAAGTCGCCTTCGCCACTGGTGTTCCTCCCGATATCTACGCATTTCACCACTACACCGGGAATTCCACTTCCCTCTCCTGCCTTCAAGTCGAGCAGTATCGCGTGACCCTCCCCAGTTGAGCCGGGGGCTTTCACACGCGACTTGCACGACCGCCTGCGCGCTCTTTAAACCCAATAGTCTCC
+
CCCCCGGGGGGGGGFGGGGGGGGGGGGGGGGGGGGGGGGGGGGGGGGGGGGGGA<<FFGGGGGGFFGGGGCGGGGGGGG7FGFGGGGGGGGG87FFGGGGGGGGDGGGGGCFFEDDDEFGGGGGGDFGGGFGGGCEEF?DFFGFGFDBGBEGGGGBBEDFE+*?=>CC>CFFF@FEF>FFGGF7A6?B@GD>DEFFBFGEFFF@;(1<AA?B?:GCBGFF??F@7?<DFD2>9<>?G:4<054>>A)
@M00200:205:000000000-AKKM3:1:1101:6071:5908 2:N:0:1
TACAGGGGTATCTAATCCCGTTTGCTACCCTAGCTTTCGTGCCTCAGCGTCAGTAGAGACCCAGTAAGCCGCCTTCGCCACCGGTGTTCCTTAGGATATCAACGCATTTCACCGCTCCACCCTAAGTTCCGCTTACCTCTGTCTCACTCAAGCACAGCAGTATCGAAAGCAGTTCCTCAGTTAAGCTGAGGTATTTCACCCCCGACTTGCTGCACCGCCTACGCACCCTTTAAGCCCAATAGTCTTA
+
CCCCCGGGGGGGGGGGGG<FGGGGGGDGGGGFGGGGGGGFFGGGGGFGGGGGGGGGGG<BFFFFGGGGGGDEGGGGGGGG:FCGGGGGG;E,A?=CFGGGFGGGGGGGGGGGGGGBGEGGF87>F=FGGFEGC+CFCFGEF,EFGFGE+;?CE=DFFGG5EGFG=D?8AGFDFFF++1+;FF9=BA9*:FC6?@@CFEG*):18:B:):A666)?,-58((89>9E>D<CFF).)5B=DF)1.5).6
@M00200:205:000000000-AKKM3:1:1101:24049:5926 2:N:0:1
TACAAGGGTATCTAATCCCGTTTGCTCCCCTGGCTTTCGCGCCTCAGTGTCAGTTTCGGTCCAGGATGCCGCCTTCGCCACCGGTGTTCCTCCAGATATCTACGCATTTCACCGCTACACCTGGAATTCCACATCCCTCTCCCGAACTCGAGCCTTCCAGTATCAGACGCAGTTCCCAGGTTAAGCCGGGGGATTTCACGTCTGACTCAAAAGGCCACCTCCGCGCCCTTTAAACCCAATAGTCTCACGA
+
CCCCCGGGGGGGGGGGGAGGGGGGGGGGGGGGGGGGGGGGDGGGGGGGGGGGGFGGGGGGGGGCGFGGFGGGGGGGGGGGGGGGGGGGGGGGGGG<FGEFGAFGGCCCGG,CFGGFGG?FGGGGG,EFGGGGFGFEGFGFFGGF+9CDGDGGGGFFFGCDF7DFEFCE5C>@>AFF5?F?F@:>=DCB?59?DEEFFEGFFF;6)67C44)./(8EDGF3(6459EBC)9))).8:C0:7)44:6<<)3(
@M00200:205:000000000-AKKM3:1:1101:20648:5937 2:N:0:1
TACCCGGGTATCTAATCCTGTTTGCTACCCACGCTTTCGCGCATCAGCGTCAGTACCGGTCCAGGTAGCCGCCTTCGCCACTGGTGTTCCTCCCAATATCTACGCATTTCACCGCTACACTGGGAATTCCGCTACCCCCTCCCGGCCTCAAGCCAAGCAGTTTCAAAGGCAGTTCCTCAGTTGAGCCGAGGGATTTCACCTTTGACTTGATGGGCCGCCTACGCGCCCTTTACACCCAATCGTCTCAAGCT
+
CCCCCGGGGGGGGGGGGGGGGGGGGGGGGGGGGGGGGGGGGGGGGGGGGGGGGGGGGGGGGGGGGGGGGGGGGGGGGGGGGGGGGGGGGGGGGGGGFGGGGGGGGGGGGGGGGGGDGGGGFFFGGEFGGGGGGGGGGFGAECEFGFGFGFGGGGGFFDCFGCEDEFGG*,0:;CFFFFGFFFGGFGGFFGDEFGGC+8@EEFF=?*<C3*)1;6CF9C>@7;05.:DD:736>DBFG?FF062:((.42))
@M00200:205:000000000-AKKM3:1:1101:22176:5981 2:N:0:1
TACACGGGTATCTAATCCCGTTTGCTCCCCTAGCTTTCGCGCCTCAGCGTCAGTAGAGATCCAGTGGGTCGCTTTCGCCACCGGCGTTCCTTCTGATATCAACGCATTTCACCGCTCCACCAGAAGTTCCACCCACCCCTACCTCCCTCGAGCTCGCCAGTATCAAAGGCACTTCTACAGTTGAGCTGCAGGATTTCACCCCTGACTTGGCAAGCCGCCTACGCGCCCTTTAAGCCCAATAGTCTCA
+
CCCCCGGGGGGGGGGGGGGGGGGGGGGGGGGGGGGGGGGGGGGGGGGGGGGGGGGGGGGGGGGGGGGGGGGGGFGGGGGGGGGGGGGGGGGGGGGGGGGGGGGGGGGGGGGGGGGDGGGGGGGGFGDEGGGFGGGGGFGFFGGFGFGFGFG=EGGB>EG5@CCGF9DFFFFCFCFFFFCFFFCFFGG6ACFF*4B=8*=@DFF2((>?37=F3;EFFGFF;@7;@GEG/944AA24;8BBFBF>2<A
@M00200:205:000000000-AKKM3:1:1101:23660:5983 2:N:0:1
TACTGGGGTATCTAATCCCGTTTGCTCCCCTGGCTTTCGTTCCTCAGCGTCAGAAAACCCCCAGTGAGCCGCCTTCGCCTCCGGTATTCCTGATGATATCAACGCATTTCACCGCTCCACCATCAGTTCTGCTCACCTCTAGGTTCCTCAAGCACAGCAGTATCGAAAGCAGTTCCTCAGTTAAGCTGAGGTATTTCACTCCCGACTTGCTGCACCGCCTACGCACCCTTTAAACCCAATAGTCTCAAGA
+
CCCCCGGGGGGGGGGGGGGGGGGGGGGGGGFFFFGGFGGGGGGGGGGGGGGGGGGGGGGGGGGGGGGGGGGGGGGGGGGGGGGGGDGGGGGGGGGGFGGGGFGGGGGDGGGGGGGFGEGGFGGGGGGFGGGGGGGGGFFEFGGFGFG7BBFGGGGFFGCDGDEFDFF8BGFDFEFFB?DFFFG98<:AFGGFFGFGC@GFFCDFFF58@FC.7:>DAGFFFFFFFEDD583C<4@(4;D;@C3<5)<?43
@M00200:205:000000000-AKKM3:1:1101:7172:6005 2:N:0:1
TACGCGGGTATCTAATCCTGTTCGCTCCCCACGCTTTCGCTCCTCAGCGTCAGTATCGGCCCAGAGACCCGCCTTCGCCACCGGTGTTCCTCCTGATATCTGCGCATTTCACCGCTACACCAGGAATTCCAGTCTCCCCTACCGAACTCTAGCCTGCCCGTATCGACTGCAGACCCGCAGTTGAGCCACGGGCTTTCACAGTCGACGCGACAAGCCGCCTACGAGCTCTTTAAACCCAATAGTCTCAAGAC
+
CCCCCGGGGGGGGGGGGGGGGGGGGGGGGGGGGGGGGGGGGGGGGGGGGGGGGGGGGGGGGGGGGGGGGGGGGGGGCGGGGGGGEGGGGGGGGGF9EDGGGGGGGGGGGGGGGCGDDGCFGGGGFGGGGFG8DGGGFFGFFFGFD?G@FFFCFFCAAFGEEGDGA*@EBGFFADFFFFGFE,:=ACGF4<EF)=5DF)A?;EE;;>;149F9>2>F6CB?BFF@?C.C7C442622C837?4594AA-5)(
@M00200:205:000000000-AKKM3:1:1101:16764:6024 2:N:0:1
TACGAGGGTATCTAATCCTGTTCGCTCCCCACGCTTTCGCGTCTCAGCGTCAGTACCGTCCCAGAGAGCCGCTTTCGCCACGGGTGTTCCTCCAGATATCTGCGCATTTCACCGCTACACCAGGAATTCCGATCTCCCCTACCTGCCTCCAGCTCGGACGTATCGGACGCAGTTCCGGGGTTGAGCCCCAGGATTTCACGACCGACTTTCCGAGCCGCCTACGCGCTCTTTAAACCCAATAGTCTCA
+
CCCCCGGGGGGGGGGGGGGGGGGGGGGFGGGGGGGGGGGGGGGGGGGGGGGGGGGGGGGGGEGGGGGGGGGGGGGGGGGGGGFGEGGGGGGGGGFGDGFGGGGGGGGGGGGGGGGFGGGGGGGGGGGGGGGGGGGGFFEDDGGFGFGEGFFFGFGF>G+*:CCG95?GFGFFFFFFE458CC3CA9*>=CGFFGGGFFG;?FFF>00(64<::0CEFG>:08170=3***.)6<A7EF0:2)5<5.)
@M00200:205:000000000-AKKM3:1:1101:6170:6028 2:N:0:1
TACTGGGGTATCTAATCCTGTTTGCTCCCCACGCTTTCGCACCTCAGCGTCAGTATTGAACCAGGAGGCCGCCTTCGCCACCGGTATTCCTCCACATATCTACGCATTTCACCGCTACACGTGGAATTCTACCTCCCTCTCTCATACTCTAGCCGATCAGTATCGAATGCAGTTCCCAGTTTGAGCCCGGGGCTTTCACACCCGACTTAATCAGCCGCCTCCGCGCCCTTTAACCCCAGTAGTCTCAAGAC
+
CCCCCGGGGGGGGFFGGGGGGGGGGGGGGGFGGGGGGGGGGGGGGGGGGGGGGGGGGGGGGGEGGGGGGGGGGGGGGGGGGGGGGGGGGGGGGGGEGFFFG8FDGGGGGGGGGGGEGG9FGGGGGGGFFF,@DEDFGFGDFGGBGFGFGFGFGGG*5C=0@DDF5??FFGFFFFFFFFGA9D@8C8FFEDEDDGFF+*5*>@F>(/-08@57*5:C(C5(((,::=3919)44))1C((.)).5))6.)5(
@M00200:205:000000000-AKKM3:1:1101:11077:6045 2:N:0:1
TACTGGGGTATCTAATCCCGTTTGCTCCCCTGGCTTTCGTGTCTCAGCGTCAGCGGATCCCCAGTCATCTGTTTTCACCGTCGGCGTTCCAAACGATATCTACGCATTTCACCGCTCCACCGTTTGTTCCGATGACCCCTGGATCGCTCAAGACCGCCAGTATGCCCGGCCGTTCCCCGGTTGAGCCGGGGGATTTCACGCGGGCACTTAACGGTCCGCCTACACACGCTTGATACCCAATAGTCCCA
+
CCCCCGGGGGGGGGGGGGGGGGGGGGGGGGGGGGGGGGGGGGGGGGGGGGGGGGGGGGGGGGGGGGGGGGGGGGGGEFFGGGEGGGGGGGGFGGGGGGGGGGGGGGGGGGGGGGGDGGGGGGGGGGGGGGGGGGGGDFEFF6@FGFGFGFG8EDGDFGGEGGFGFADE>EDAEFF>FFGFGDDGFGGFEGGFEEG4FFGFF69>>B<:7A>A<FEDFG38?:?F:+75<50(.46488<FFFA<)),5
@M00200:205:000000000-AKKM3:1:1101:6577:6047 2:N:0:1
TACAAGGGTATCTAATCCTGTTTGCTCCCCACGCTTTCGTGTCTCAGCGTCAGAATCGGCCCAGCGCCCCGCTTTCGCCTCAGGCGTTCCTCTAGATATCTACGCATTTCACCGCTCCACCTAGAGTTCCAGGCGCCTCTACCGACCTCAAGCGACGCAGTATGCCGAGCCGTTCCAGCGTTTCGCACTGGCATTTCACTCGACACTTACCCCGCCTCCTACACCCCCTTTAAACCCACTAATCTCAACAC
+
C8CC8FFGGGGGGFGGGGGGGGGGGGGGGGGGGGGGGGGGFGGGGGGGGGGGGGGGGG>FCGGGGGGGGGGGGEFGGGGGGGFFGGGGGGGGGFGGGGGGGFGGGGGGGGFGGGGBGGGGGGGGGGGGGGGCCFGGGFGFFFG58ADBFFGGGGD?BE9*ACEGEA@CEG9)9<AFFAD;F=)*)4*854:A)A?DFEC74306;@F34)((,(:E(901,4(0(15C1*5:>)3?C?(3((.4-662(4(
@M00200:205:000000000-AKKM3:1:1101:25837:6047 2:N:0:1
TACCCGGGTATCTAATCCTGTTTGCTCCCCACGCTTTCGTGCATGAGCGTCAGTGTTGGCCCAGGGGGCTGCCTTCGCCATTGGTGTTCCTCCACATCTCTACGCATTTCACCGCTACACGTGGAATTCCACCCCCCTCTGCCACACTCCAGCCAAGTAGTTTCGAGCGCCATTCCCAAGTTAAGCCCGGGGCTTTCACACTCGACTTGATCGGCCGCCTGCGCACACCTTAAACCCAATAGTCTCAAGA
+
CCCCCGGGGGGGGGGGGGGGGGGGGGGGGGGGGGGGGGGGGGGFGGGGGGGGGGGGGGGGGGDGGGGGGGGGGGGGGGGGGGGGGGGGGGGGGGGFGGGGGGFFGEEGGGGGGGGFGGGGGGGEFGGGGGGGGGGGDDGFFGGFGFGFDF8DCFDCFECFFG<FDFGGFGFFFFFFFFGFGGCGFDFFFC=D4=CC8?GEF@FF6>;@4))917EGFDF:??>30C>F*23A>9<2CB(.4.6:)<A6>>
@M00200:205:000000000-AKKM3:1:1101:18149:6061 2:N:0:1
TACAAGGGTATCTAATCCCGTTTGCTCCCCTGGCTTTCGCGCCTCAGCGTCAATGCCGGTCCAGGATGTCGCCTTCGCCACCGGTGTTCCTCCAGATATCTACGCATTTCACCGCTACACCAGGAATTCCACTCGCCTCTTCCGCACTCTAGCCCGACAGTATCCACCGGCTTTCGAGGGTTGAGCCCCCGACTTTCACAGCGGACTTACCGGGCCGCCTACACGCTCTTTAAACCCAATAGTCTCAAGA
+
CCCCCGGGGGGGGGGGGFGGGGGGGGGGGGGGGGGGGGGGGGGGGGGGGGGGGGGGGGGGGGGGGGGGGGGGGGGGGGGGGGGGDGFGGGGGGGGCGGGGGGGGGGGGGGGGGGGFGGGGGGGGGGGGGGGGGGGGGBEEFGG>GBGFGFGFGGGFFGGFGGEGFFGGFGFFFFFFFFCEGGCCFGGFFGEEEGC@A?GFAF>19>FFEEEF96EG>D>:?:05:E)9*2:A)<<:GF(42<<<949AF)
@M00200:205:000000000-AKKM3:1:1101:15475:6065 2:N:0:1
TACGAGGGTATCTAATCCTGTTTGCTCCCCACGCTTTCGCGCCTCAGCGTCAATTACGGGCCAGATAGCCGCCTTCGCCACTGGTGTTCTTCCCAATATCTACGAATTTCACCTCTACACTGGGAATTCCACTATCCTCTCCCGCATTCAAGCTCATCAGTATCAAGCGCAGCCCCCAGGTTGAGCCCGGGAATTTCCCGCCTGACTTGATAAGCCGCCTACCCGCACCTTACACCCCATAGTCTCAAGAC
+
CCCCCE7CGGGGGGAFGGGGGGGGGGGGGGCFGGEGGGGGGGGGGG8EGEGGG9FGGGDGGDEGGFGGGGDGGGEGGGGGEGGFFGG@FGGGGDFGGGFGD8FGE?D7DFFGGFGF8FFCFGFFGD8=FGAF+=DG??A9@DCBCBGAGBD9@8DDDG++3=*DEDFG>E58DB*:9?DA:D*06:E**;*99FECF49((52(3(8/*7?4/*?C9>>80((.(*:C)2.>3.)4:(-.(.6<))6),-,
@M00200:205:000000000-AKKM3:1:1101:5040:6069 2:N:0:1
TACACGGGTATCTAATCCTGTTTGCTCCCCACGCTTTCGCGTCTCAGCGTCAGTACCGTCCCAGAGAGCTGCTTTCGCCATAGGTGTTCTTCCTGATATCTGCGCATTTCACCGCTACACCAGGAATTCCACTCTCCTCTTCCGGACTCTAGCCAGATGGTTTCCGATGACATCTCGAGGTTGAGCCTCGAGTTTTCACACCGGCCCTACCTGGCCGCCTACACGCTCTTTAAACCCAATAGTCTCAAGAC
+
CCCCCGGGGGGGGGGGGGGGGGGGGGGGGGFGGGGGGDFEGFE=FFGGGGGGGGGGGGGGGGGGGGGCGGFGGGGGGGGGGGGCFFFGGGGGGGFGGFFFFGGGGGGGFFAFFGGE+CFGGFCGGFGGGGF=9AFGGFGFFGGFD9DBGFGC9FFFBED?FGBCFFGGFFFD+@BFAACDFGC?*,@AF575FEEGF=A*:A>5)7(/>=>BE>GFBCA?(/4;<E>GGGC)/)35@6(/69-:AFF-4<(
@M00200:205:000000000-AKKM3:1:1101:12428:6073 2:N:0:1
TACGAGGGTATCTAATCCTGTTTGCTCCCCACGCTTTCGTGCCTCAGTGTCAGTGCTGGTCCAGGGTGTCGCCTTCGCCACAGATGTTCCTCCCGATATCTACGCATTTCACTGCTACACCGGGAATTCCACACCCCTCTACCGCACTCTAGGTCGCCAGTATCGGCCGACCCTCCGGGGTTGAGCCCCGGGCTTTCACAGCCGACTTAACGAGCCGCCTACGCGCCCTTTAAACCCACTCGTCTACAGAC
+
CCCCCGGGGGGGGGGGGGGGGGGGGGGGGGGGGGGGFGGGGGGGGGGGGGGGGGGGGGGGGGGGGGGGGGGGGGGGGGGGGGFGFGGGGGGGGGGGEEDGGGGGGGGGGGGGGGGFFGCEFGGGGGGGGGGGGGDGGFGDFGGFGFGFGFGGGGGFFGGFDFBFAEGEFGDBEC>EBBCACEDFFGGFFGGFFEFFF?F5>;DFFBF(/><;?FGGFGE6B1276EFG5<:)6<<:EB(((-.:814<?D(
@M00200:205:000000000-AKKM3:1:1101:27152:6086 2:N:0:1
TACACGGGTATCTAATCCCGTTTGCTCCCCTGGCTTTCGCGCCTCAGCGTCAGCATCATCCCAGAGACTCGCCTTCGCCACTGGTGTTCCTCCCGATATCTACGCATTTCACCGCTACACCGGGAATTCCAGTCTCCTCTGATGTGCTCGAGCTGAACAGTATGAGATGCAGGTCCCCGGTTGAGCCGGGGGATTTAACATCCCACTTATTCAGCCGCCTACACGCCCTTTATAACCAATAGTCTCA
+
CCCCCGGG@FGGFGGGGGGGGGGGGGGGGGGGGGGGGGGGGGGGGGFGGEGGGGGGGGGGGGGGGGGGGGGGGGGGCGGDFFFFGGGGGGGFFFGFEGGGGGGGGGGGGGGGGCED8@FGGCGCEEGGGGGGGGGGGFGFFAEFG?80=@E@EGGFFFFFGGFGCADGFGFFFFF5;3;>FE9D*,CA>>CDEGFGFFGFEE@DE;;33?<<CEFCFGF?::771:<C<C4<<4))386>:24-)..
@M00200:205:000000000-AKKM3:1:1101:21394:6096 2:N:0:1
TACACGGGTATCTAATCCTGTTTGATCCCCACGCTTTCGTGCCTCAGCGTCAATAATGGTTTAGTGATCTGCCTTCGCAATCGGTGTTCTGTTGCATATCTAAGCATTTCACCGCTACATGCAACATTCCAACCACCTCAACCACATTCGAGACGATCAGTTTCAATGGCAATTCTACAGTTAAGCTGCAGGCTTTCACCACTGACTTAATCATCCGCCTACGCACCCTTTAAACCCAGTAGTCTCA
+
CCCCCGGGGGGGGGFGGGGGGGGGGGGGGGGGGGGGGGGGGGGGGGGGGGGGGGGGGGGGGGGGGGGGGGGGGGGGGGGGGGGGGGGGGGGGGGGGGGGGGGGGGGGGGGGGGGGFGGGGGGGGGGGGGFGGFEDGGFGFF8EFGFGFGFFFDGDFFGGFFG7FEFGG5DD=FFFFFFGFGG=@FFGFFGGFEGFDFFGFFFFFFFEE@EFECEEA=FFDAC8A>CEGCD=E48>2C>>E6;?EC4?
@M00200:205:000000000-AKKM3:1:1101:20773:6108 2:N:0:1
TACTAGGGTATCTAATCCTGTTCGCTCCCCTAGCTTTCGCGCCTCAGCGTCAGGTAAGGCCCAGAGATCCGCCTTCGCCACCGGTGTTCCTCCTGATATCTGCGCATTTCACCGCTACACCAGGAATTCCGATCTCCCCTACCTACCTCCAGCCCGGAAGTATCGGATGCAGGCCCGGGGTTGAGCCCCGGGTTTTCACCACCGACTTTCCGGGCCGCCTACGCTCGCTTTAACCCCAATAGTCTCAAGA
+
CCCCCGGGGGGGGGGGGGGGGGGGGGGGGGGGGGGGGGGGGEGGGGGGGGGGGGGGGGGGGGGGGGGGGGFGGGGGGGGGGGGGGGEGGGGGGGGGGGGGGGGGGGGGGGGGGDGEDGFGGGGG=EGGGGGGGGGGDDCDFGGFFFGFGFGD?FGDFGDBFGEFDAGGDFFFFF*@DDGFFE*;;DEFFGGB?=ECA5<)/1:@>B96EE312:EE09><:?::(/0/*1-6><34:662))6<45<>BF
@M00200:205:000000000-AKKM3:1:1101:18046:6115 2:N:0:1
TACTGGGGTATCTAATCCCGTTCGCTCCCCTAGCTTTCGCGCCTCAGCGTCAGTGTCAGCCCAGCAACCCGCCTTCGCCGCAGGTGTTCCTCTCGATATCTACGCATTTCACCGCTACACCGAGAATTCCAGTTGCCCCTTCTGCACTCTAGCCCCGCAGTATCGGCTGACCGTTCTGGGTTAAGCCCAGAGATTTCACAGTCGACTTGCGGTGGCCGCCTACGCGCCCTTTAAACCCAATAGTCTCA
+
CCCCCGGGGGGGGGGGGGGGGGGGGGGGGGGGGGGGGGGGGGGGGGGGGGGGGGGGGGGGGGGGGGGGGGDGGGGGGGGGGGEGGGGGGGGGGGGGGGGGGGGGGGGGGGGGGGGFGGGGGGGGGGGGGGGGGGGGGFGFFGGFGFGEGFGDFFGEFGDEGF*DDFGGACFFFDFFFFFACEGGFGGF6CF:)<CBF?FFFFFFDF@@EEF0<95@@GE.6,4<>57>G33)6)63CBF??:2:A<AB
@M00200:205:000000000-AKKM3:1:1101:16813:6117 2:N:0:1
TACTAGGGTATCTAATCCTGTTTGCTCCCCACGCTTTCGCTCCTCAGCGTCAGTACTGGCCCAGGATCCCGCCTTCGCCACCGGTGTTCCTCCTGATATCTGCGCATTCCACCGCTTCACCAGGAGTTCCAGCGACCCCTCACGCCCTCGAGCCCGGTATTTTCAGCCGCCGTTCCGACGGTAAGCGTCGGGATTCCACGACTGATTTGCCGAGCCGCCTACGTGCACTTTACACCCAATAGTCTCA
+
CCCCCGGGGGGGGGGGGGGGGGGGGGGGGGGGGGGGGGGGGGGGGGGGGGGGGGGGGGGGGGGGGGGGGGGGGGGGGGGGGGGGGGGGGGGGGGGGGGGGGGGGGGGGGCFGGGGFGGGGGGGGGGGGGGGFGGGG=?CD?GGFGFGFGFGDGGGFFG+<EGEGFFGGFGAABFFFFADAEEGDFFGFFGGFFGGCAEG@(7@B@CCEFFFB>>GE>GF18?B72CFGFC>>>AA:84<0?9AADF<
@M00200:205:000000000-AKKM3:1:1101:19302:6127 2:N:0:1
TACACGGGTATCTAATCCTGTTTGCTCCCCACGCTTTCGCGTCTCAGCGTCAGTGACGTCCCAGCGAGCTGCCTTCGCAATTGGTGTTCCTCCTGATATCTGCGCATTTCACCGCTACACCAGGAATTCCACTCGCCTCTTCCGTACTCTAGCCCGACAGTATCCACCGGCATTCGAGGGTTGAGCCCCCGACTTTCACAGCGGACTTACCGGGCCGCCTACACGCGCTTTAAACCCAGTAGTCTCAAGA
+
CCCCCGGGGGGGGGGGGGGGGGGGGGGGGGGGDGGGGGGGGGGGGGGGGGGGGGGGGDGGGGGGGGGGGDFGGGGGGGGGGGGGGGGGGGGGGGEFGGGGGGGGGEGGGGGGGGGFDGGGGGGGGGGGGGDGGGGGCB>DFGGBG?DDGFFBEGGD?G>53?*CEFDFE6@@FEFFFFGBFG4;FGGFDDEEFGGFFEGCE@06(36@EFF?F>GGFDEBFFB:1C7757<<BFA3;((.).5444A<FB
@M00200:205:000000000-AKKM3:1:1101:22194:6131 2:N:0:1
TACTGGGGTATCTAATCCTGTTTGCTCCCCACGCTTTCGCGCCTCAGCGTCAATTACGGGCCAGATAGCCGCCTTCGCCACCGGTGTTCTTCCCAATATCTACGAATTTCACCTCTACACTGGGAATTCCACTATCCTCTCCCGCATTCAAGCTCATCAGTATCAAGCGCAGCCCCCAGGTTGAGCCCGGGAATTTCACGCCTGACTTGATAAGCCGCCTACGCGCCCTTTATACCCAGTACTCTCA
+
CCCCCGGGGGGGGGGGGGGGGGGGGGGGGGFGGGGGDGGGGGGGGGGGGGGGGGGGGGGGGGGGGGGGGG:CGGGGGGGGGGGGECGDGGGGGGGGGGGGGDGG>DFGGGGGGGGDDGGGGGDGGCF?FGFGGFGFGFGFFGGFGEGDFFG8FFGFFGFFF7;=7<=FEG5=DCF>BF55DE**0DGFDGDBFGGGFEGFF>BD=2B4;@/9?=EE>GE7053>1EDGD4?2:>AAGB(84):<2>B
@M00200:205:000000000-AKKM3:1:1101:7465:6191 2:N:0:1
TACAGGGGTATCTAATCCCGTTTGCTCCCCACGCTTTCGCGCCTCAGCGTCAGGGAATGCCCAGAGACCCGCCTTCGCCACCGGTGTTCCTCCCGATCTCTACACATTTCACCGCTACACCGGGAATTCCAGTCTCCTCTGCATCCCTCAAGAACGGCAGTATCGGCCGACCCCCCTGAGTTGAGCCCAGGGCTTTCACGACCGACTTGCCATCCCGCCTACGCGCCCCTTAAACCCACTCGTCTCACGAT
+
CCCCCGGGGGGGGGGGGGGGGGGGGGGGGGGGGGGGGGGGGGGGGGGGGGGGGGGFGGGGGDFGGFGGGGGGGGGGFGGGGGGGGGGGGGGFFGGGGGGGGGGGGGGGGGGGGGGFGGGGGECE7BFGGGGFGGGGGFGFFF8FEFFFGFFGFGG>?CDFFGFG=*9@BCBBB>AEEFGAFEBGFFGFFGCE3CFGF3C;D>>B;BFF)6(-::CF?DFF082B;EEG)137))-8E<(3(4:2(4:4:F(
@M00200:205:000000000-AKKM3:1:1101:23872:6195 2:N:0:1
TACCGGGGTATCTAATCCTGTTTGCTCCCCACGCTTTCGCGTCTCAGCGTCAGTATCCAACCAGGGGGCCGCCTTCGCCACCGGTGTTCCTCCCGATCTCTACGCATTTCACCACTACACCGGGCATTCCACTACCCTCTCCCACCTTCAAGCCGATCAGTTTCCGATGCAGTTTCCCAGTTGAGCCGGGAGCTTTCACATCGGCCTTGCCCAGCCGCCTGCGCGCTCTTTAAACCCAGTAGTCTCA
+
C@CCCDGGGGGGGGFGGGGFGGGGGGGGGGGGDGGGGGCGGFFEGACFEFG7CFDFFGGGGGGGGGCGGGGGGGGGGGGGGGEGGGGGGGGGGGGGG+@FG,EDGDFGGGGGGGGFCFGGGEEE+@DEGGAEFGGGGFDFFGGFGFFEG*EFGGD>*@7?F@CGEBC89?>6B?6BF=*)?C:8;8CA;/CA)2<FBFG3<8;?(/6;@(445(8;1<DFFFFFFG)>CC<2<)2<C:(.))6:):9
@M00200:205:000000000-AKKM3:1:1101:27317:6212 2:N:0:1
TACCGGGGTATCTAATCCCGTTTGCTCCCCTAGCTTTCGCTCCTCAGCGTCAATGTCGGTCCAGGATGCCGCCTTCGCCACCGGTATTCCTCCAGATATCTACGCATTTCACCGCTACACCTGGAATTCTGCATCCCTCTCCCGAATTCAAGCCATCCAGTATCACACGCAGTTCCCAGGTTAAGCCTGGGGATTTCACGTGTGACTGAGTTGGCCGCCTACGAGCCCTTTACACCCAGTAGTCTCA
+
CCCCCGGGGGGGGGGGGGGGGGGGGGGGGGGGGGGGGGGGGGGGGGGGGGGGGGGGGGGGGGGGGGGGGGGGGGGGGGGGGGGGGGGGGGGGGGGFGGGGGGGGGGGGGFGGGEGDGGGGGGFGGGGGGGGGGGGFGFFDFGFFG>DDGFGGGGGFFGFFGG>FFFGGFGFFFCFFFFDADC2<A7FFFG5AA:EFFEGB57<B48E*:39?C=FE2?AD08;)(/:CFC);<C<18?0/9969)))
@M00200:205:000000000-AKKM3:1:1101:25613:6215 2:N:0:1
TACAGGGGTATCTAATCCTGTTTGCTCCCCACGCTTTCGTGCATGAGTGTCAGTGTTGGCCCAGGAGGCTGCCTTCGCCATTGGTGTTCCTCCACATCTCTACGCATTTCACCGCTACACGTGGAATTCCACCTCCCTCTGCCACACTCCAGCCACGTAGTTTCGAGCGCAATTCCCAAGTTAAGCCCGGGGATTTCACACTCGACATGCGCGGCCACCTGCGCACACTTTAAGCCCAGTAGTCTCAAGCT
+
CCCCCFGGGEEGGGGGGGGGGGGGGGGGGGGGGGGGGGGGGEGGGGFFFFGGEFGGFGFGGFGFGGFGGFC:FGGGFGEGGGGGGGGGGEFGGCGDEFGGCGGGGGGG=9ECA>>BD=FGGGFGEGC8FGFFGGGGEF==FGGFGFGDCD8=FFGF>BF*3?*6:DDGEGBA>*+?@?F6>3CFFCF?ECGD*9;DFEGEEFFDB==2>3(-55:E1C5(/31;@EFG2236374?D624556<AAF4)))
@M00200:205:000000000-AKKM3:1:1101:22844:6218 2:N:0:1
TACGGGGGTATCTAATCCCGTTCGCTCCCCTGGCTTTCGCGCCTCAGCGTCAGTATCGGCCCAGTAGCCCGCCTTCGCCTCAGGTGTTCCTCCCGATATCTACGCATTTCACCGCTACACCGGGAATTCCAGCTACCTCTTCCGTACTCTAGTCAATCAGTATCAGTCGACCCTCCGGGGTTGAGCCCCGGGCTTTCACAACTGACTTAACCGACCGCCTACGCGCCCTTTACACCCAATAGTCTCA
+
CCCCCGGGGGGGGGGGGGGGGGGGGGGGGGGGFGGGGGGGCFGGGGFGGGGGGGGGGGGGGGGGGGGGGGGGGGGGGGGGGGCGGGGGGGGGGGGGGGGGGGGGGGGGFGGGGGGFDGGGGGGDGDGGGGGGGFGGFFGFFEGFGFGFGFGGGGGFAFGFGGCGAFGGF5A@EFFFF>CDFGGFFFGFD3E:BD=DFC??E:7:D:FFFA9A>>EG>DE???F:>C>D5C:<BFBBGF?<0:<A44>
@M00200:205:000000000-AKKM3:1:1101:9955:6229 2:N:0:1
TACAGGGGTATCTAATCCTGTTTGCTCCCCACGCTTTCGTGCATGAGCGTCAGTGTTGGCCCAGGGGGCTGCCTTCGCCATTGGTGTTCCTCCACATCTCTACGCATTTCACCGCTACACGTGGAATTCCACCCCCCTCTGCCACACTCCAGCCAAGTAGTTTCAAGTGCAATTCCCAGGTTAAGCCCGGGGATTTCACGCCTGACTTGCGACCCCGCCTGCGCCCCCTTTAAACCCAATACTCTCACCAC
+
CCCCCGGGGEFGG9FGGGGGGGGGGGGGGGGGGGGGGGGGGG,EFDDGCGGDFGGFG8AFGGEC7@FDFEGGGGGGFGGGGGEEGGGGGGGGG,EAFGGGGGGGGC:FFGGFG=C9?F,F8@E7=EFGGGGG?EDGGFGF*@D6DFDDFFG@FGG*DDDDF97;*4?FACCAFFFFFA9FGG+:+@9F5*9@*:CCCCG(5=B5(5;C3=/(((3=(>A?2;B8(=>>1*4).).4C0(4)).).5<.,4(
@M00200:205:000000000-AKKM3:1:1101:21702:6232 2:N:0:1
TACAGGGGTATCTAATCCCGTTCGCTCCCCACGCCTTCGCGCCTCAGCGTCAGGGTCGGCCCAGCCGGCCGCCTTCGCCACGGGTGTTCCCCCCGATCTCTACGCATTTCACCACTACACCGGGGATTCCACCGGCCCCTACCGCCCTCAAGTCGCGCGGTCCCCGACGACCCTCCCCGGTTGAGCCGGGGGCTTTCACGCCGGGCCCACGCGACCGCCTGCGCGCGCTTTACGCCCAGTAGTCTCAATGC
+
CCCCCGGGGGGGGGGGGGGGGGGGGGGGGGGGGGGGGGGGGGGGGGGGGGG:FFGGGGFGGGGGGGGGGGGGGGGGGGGGGGGGGGGGGGGGGGGGGGGGGGGGGEGGGGGGGGGFGG?EGEEGGGGGGG:EGCDG>>EBFGGFGFGFG4C=CDDF>GDEGGFG?F7ED*7>F0;>FFDFEGD4FCG@E:EDFGGC64E<?619>(;B<?090,:C9D>1,1-)3CB<)*1):::>E01(.)6).4)4-)(
@M00200:205:000000000-AKKM3:1:1101:22241:6236 2:N:0:1
TACTAGGGTATCTAATCCTGTTCGCTACCCACGCTTTCGCTCCTCAGCGTCAGGTAAGGCCCAGAGAGCCGCCTTCGCCACCGGTGTTCTTCCTGATATCTGCGCATTCCACCGCTACACCAGGAGTTCCGCTCTCCCCTGCCTACCTCTAGTCTGCCCGTATCGGAAGCAGGCTCGGAGTTGAGCTCCGAGTTTTCACTCCCGACGTGACGAACCGCCTACGAGCCCTTTAAACCCAATAGTCTCAAGA
+
CCCCCGGGGGGGGGGGGGGGGGGGGGGGGGGGGGGGGGGGGGGGGGGGGGGGGGGGGD@FGGGGGFGE<FGGGGGGGGGGGCFGGGGGGGGGFGFFGGGGGGGDGGEEFGGGGGGFCGGGGGBBBCFGGG>EGGFGGFGFFGGFAFGEGFGGGFFFF9DEGDFGFF9+@F6CABFF>BCBFFG+6DDFFDED4ECDFFF587>2=B;B761;;6EE9DEFBFF51CEF**44653(;:1<)).:<B26<4
@M00200:205:000000000-AKKM3:1:1101:22183:6238 2:N:0:1
TACGGGGGTATCTAATCCTGTTTGCTCCCCACGCTTTCGCGTCTCAGCGTCAGTACCGTCCCAGCGAGCTGCCTTCGCCATTGGTGTTCCTCCCGATATCTGCGCATTTCACCGCTACACCGGGAATTCCACTCGCCTCTTCCGGACTCTAGCCCGACAGTATCAACCGGCTTTCAAGGGTTGAGCCCTTGACTTTCACAGCTGACTTACCGGACCGCCTACACGCTCTTTAAACCCAATAGTCTCAAGA
+
CCCCCGGGGGGGGGGGGGGGGGGGGGGGGGGGGGGGGGGGGGGGGGGGGGGGGGGGGGGGGGGGGGGGGGGGGGGGGGGGGGGFFCGGGGGGGGGGGGGGGGGGGGGGGGGGGGGEGGGGGGGGFGGGGGGGGGGGGFGFFGGFEBGFGFGCFGGEDG4@FD?CCFGGFGFBFFFAAFCDGGG*6AEFFGGFFGGGFEGFF;;E@06:AFBF>>GGFGF6<?BFFE5C7CAFF<AFGF(3)6>266<<?<
@M00200:205:000000000-AKKM3:1:1101:7937:6238 2:N:0:1
TACGAGGGTATCTAATCCCGTTTGCTCCCCTAGCTTTCGCGTCTCAGCGTCAGAAACCAGCCAGAGCCTCGCCTTCGCCGCCGGTGTTCCTCCTGATATCAACGCATTTCACCGCTCCACCAGGAATTCCAGGCTCCCCTCTGGTCCTCAAGCAAGGTAGTTTCGGGCGCAATTCCTCGGTTAGGCCGAGGGATTTCACACCCGACTTACGATGCCGCCTACACGCGCTTTACACCCACTAGTCTCAAGCT
+
CCCCCGGGGGGGGGGGGGGGGGGGGGGGGGGGGGGGGGGGGGGGGGGGGGGGGGGGGGGGGGGFGGGGGGGGGGEFFGGGGGGGGGGDGGGGGGGGGGFGGGGGDEGDFFGGGGGFGGGGGGGGF@EGFGGGGGGGG?EFDFGFGFGFGFGGFCAC?FGFGFEFA>GG>GE@E@CCFFC>FEGG4CFFEGGFF=FFAEGF@D@0(.,:);8;@0CC9DFF?:BF?G5D393<).3<51,((,6)5-6)2))
@M00200:205:000000000-AKKM3:1:1101:5285:6243 2:N:0:1
TACAGGGGTATCTAATCCTGTTTGATCCCCACGCTTTCGTGCCTCAGTGTCAATATATGCGTAGCCAGCTGCCTTCGCAATTGGTGTTCTATGTCATATCTAAGCATTTCACCGCTACATGACATATTCCGCTAACCTCCACAATATTCAAGACTGATAGTATAAATGGCAGTTTCCAAGTTAAGCTCGGAGATTTCACCACTGCATTACCAACCCACCTACGCACCCTTTAAACCCAATAGTCTCA
+
CCCCCGGGGGGGGGGGGGGGGGGGGGGGGGGGGGGGGGGGGGGGGGGGEGGGGFGGGGCGGGGGGGGGGGGGGGGGGGGGGGFGGGGGGGGGGGGGGFGGGGGGGGGGGGFGGEGFGGGGFGGB?9;CE;?>CEGGFFGFF8DFG+=DDDCFGGGF5=D<=ED+;23,;@D>DDFFFFGFGFCD7D=F>+8@BFF+=D8DEDEE*0;CCEEE@AGG@GEFFF5?ACD7*3>*9695C>>5:48?4*8
@M00200:205:000000000-AKKM3:1:1101:13123:6243 2:N:0:1
TACACGGGTATCTAATCCTGTTTGCTCCCCACGCTTTCGTGCATGAGCGTCAGTGTTGGCCCAGAAGGCTGCCTTCGCCATCGGTGTTCCTCCACATCTCTACGCATTTCACCGCTACACGTGGAATTCCACCTTCCTCTGCCACACTCTAGCCAAGTAGTTTCGAGCGCAATTCCCAAGTTAAGCCCGGGGATTTCACACTCGACTTGCTCAGCCACCTGCGCACACTTTAAACCCAATAGTCTCAAGA
+
CCCCCGGGGGGGGGGGGGGGGGGGGGGGGGGGGGGGGGGGGGGGGGGGGGGGGGGGGGGGGGGGGGGGGGGGGGGGGGGGGGFFGEGGGGGGGGGFGGGGGGGGGGGGGGGGGGGFGGGGGGGGGFFFGGGGFGGFGFGFFGGFGFGFGFGGGGG*@E+?EGFGF?D>>GF=>CFAFB6?@C<CFGGFE*@>BD;7ECCEFFFDDA?>@CCBCDFF@FAF=BFB@GFGGCE?)9@;E;0()1/9?EF)3;
@M00200:205:000000000-AKKM3:1:1101:16594:6261 2:N:0:1
TACGGGGGTATCTAATCCTGTTTGCTCCCCACGCTGTCGCGCCTCAGTGTCAGAAACTGCCCAGCAGACCGCCTTCGCCACCGGTCTTCCTCCGGATCTCTACGCATTCCACCGCTACACCCGGAATTCCGTCTGCCTCTACAGTCCTCGAGTTTGACAGTCGGCACGGCAGATCCGGGGTTGAGCCCCGGACTTTCACCACACCCTTATCAAACCACCTACGCGCCCTTTAAACCCAATAGTCTCACGAC
+
CCCCCGEGGGGGGGFGGGGGGGGGGGGGGGGGCFGGGGGGCGGGGFGGGGGGFGGCGGFGGGGFGGDFGGGGGGGGFGGGGGGDGCFGGGGGGGGGEGGGGGGDEGGGGGGGGGGFGGCFGGGGG7FFGGGFGGGGGFGFFGGFGFGEGF5?FGGFAGGFGGDDFEG?BG>28BFFFADAC?CC4@CFFCC)85EGFFGF?F6??B:B)6<2)9FF(18?:?:B6EFG)2)).443C(2,:466)6<223(
@M00200:205:000000000-AKKM3:1:1101:27553:6264 2:N:0:1
TACAGGGGTATCTAATCCTGTTTGCTCCCCTAGCTTTCGCGCCTCAGCGTCAGTGTCAGTCCAGAAGGCCGCCTTCGCCACTGGTGTTCTTCCAGATATCTACGCATTCCACCGCTACACCTGGAATTCCGCCTTCCTCTCCTGCACTCTAGGTCGGCAGTTTCAAACGCAGGCCCGGAGTTGAGCCCCGGGATTTCACGTCTGACTGATCGACCCGCCTACGCGCCCTTTAAACCCAATAGTCTAAAGA
+
CCCCCGGGEEFGFGGGGGGGGGGGGGGFGGGGGGGFCGGGGGGGGGGGGGGGGFFFFGGGGGGGGGGGGGGGGGGGGGFEGGGGGFFGGGGCFFFFFGGGFGGGGGGEAE=5EGGFGGGFGCFFFFF,CDFGGEDDCBDEFGGFGFG6CFGGGGGFFGGFFF77DFFFDEDAABFBADDBGGFF5@FF?DEF6?6;6>EDDFF=:CE*77>3<;EC99A(266)6?5>7*8).642;(4:74>A9)).8<
@M00200:205:000000000-AKKM3:1:1101:3566:6265 2:N:0:1
ACTAGGGTATCTAATCCCGTTTGCTCCCCTGGCTTTCGCGCCTCAGCGTCAGTGTCAGCCCAGCAACCCGTCTTCACCTCAGGTGTTCCTCTTGATATCTACGCATTTCACCGCTACACCAAGAATTCCGATTGCCCCTTCTGCACTCTAGCCGAGTAGTATCAGTTGACCTTTCCGAGCTAAGCCCGGAGATTTCACCACTGACTGGCGCTGGCCGCCTACGCGCCCATTCAACCCAATAGTCTCA
+
-A<BCECDECFFGGFGGGGGCGCFGGGGGGGFC,EE9BFGGGGGGGGCB@BCFGGGGAFFGE<FGFFGGG@GF7=FFGCFCFBAEFFFGFD<9CFGGFFCDGGGDEDEFFGGGGG>DEDEDEEGGFGFGF+6+8=ECAG)9,@DFF+:+?DF,6+0*7??EDBFFFFCFE+:DEBD>5=*8,=:ACFF*+@?A,<+1*,3)))*01*/545)4(1:=74-561=6:BD*2>)15?(1/,(6).6A>>
@M00200:205:000000000-AKKM3:1:1101:19958:6300 2:N:0:1
TACAAGGGTATCTAATCCCGTTTGCTCCCCTGGCTTTCGCGCCTCAGCGTCAGAAAGGGTCCAGCACCTCGCCTTCGCCACCGGAGTTCCGCTGGATATCAACGCATTTCACCGCTCCACCCAGCGTTCCAGATGCCCCTACCCTCCTCCAGACCACCAGTATCTAAGGCACTTCCCCAGTTAAGCTGGGGGCTTTCACCCCGGACTTGGTGGTCCGCCTACGCGCCCTTTAAACCCAATAGTCTCAAGCT
+
CCCCCGGGGGGGGGGGGGGGGGGGGGGGGGGGGGGGGGGGGGGGGGGGGGGGGGGGGGGGGGGGGGGGGGGGGGGGGGGEGGDGGEFGGGGGGGGGGGGGGGGGGGGGGGFGGGGFGGGGGGGGGGGGGGGGFGGGEFFDFGGFGFGFGFGFGGGFFGGFG?EC7EFGFFFFFFFFFFGFGG9EFEFFFDGFDGGGF4CEFFF@>29<)4=@@;FGBGFD@FDA9=EGGCB94:>BGB?<?BABF4A<>))
@M00200:205:000000000-AKKM3:1:1101:25738:6334 2:N:0:1
TACCAGGGTATCTAATCCCGTTTGCTCCCCTGGCTTTCGCGCCTCAGCGTCAATACCGGTCCAGGATGCCGCCTTCGCCACCGGTGTTCCTCCAGATATCTACGCATTTCACCGCTACACCTGGAATTCCACATCCCTCTCCCGGATTCGAGCCTGCCAGTCTCGGACGCAGTTCCCGGGTTGAGCCCGGGGATTTCACGTTCGACTTAGCAGGCCGCCTACGCGCCCTTTAAACCCAATAGTCTCA
+
CCCCCGGGGGGGGGGGGGGGGGGGGGGGGGGGGGGGGGGGGGGGGGGGGGGGGGGGGGGGGGGGGGGGGGGGGGGGGGGGGGGGGGGGGGGGGGGGGGFGGGGGGGGGGGGGGED>CFCEGGGGFFAFFGGDCFGGGFF0;DFDGECADFGGGGGFFGFBFDEG<F6EFGBAFEFFFFGFGCGGFGGFFGDA:>FFFF9=3=@;06;DFFEFF?EE0<@:B?F@3/))9*5<<4B?E(280).))).
@M00200:205:000000000-AKKM3:1:1101:15499:6335 2:N:0:1
TACAAGGGTATCTAATCCTGTTCGCTCCCCACGCTTTCGCTCCTCAGCGTCAGGTAAGGCCCAGCAAGCCGCCTTCGCCACCGGTGTTCCTCCTGATATCTGCGCATTTCACCGCTACACCAGGAATTCCACTTGCCCCTACCTACCTCTAGCCGGCCCGTATCCACCGCAGACCCGCAGTTAAGCTGCGGGCTTTCACGGCAGACGCGACCAGCCACCTACGAGCCCTTTATGCCCAATAGTCTCA
+
CCCCCGGGGGFGGGGGGGGGGGGGGGGGGGGGGGGGGGGGGGGGFGGGGGGE@GGCFFGGDGGGGGGGGGGGGGGGGGGGGGGEFCGGFGFGGGGGFGGGGGGGGGGGGGGGGGGBGGGGGFGG<E8EGGFGFGGG?DFFFDFFGFGFGFGBFGGEFGGFG6=?CCGGFGF59@FFFFDBEGF7BFEFFGE68CFFFCEDFFF9@=>>(49B;?GF?GFFB?:5:=)177.)6<<8F7(4).<B4:4
@M00200:205:000000000-AKKM3:1:1101:26238:6370 2:N:0:1
TACCGGGGTATCTAATCCCGTTTGCTACCCTAGCTTTCGTGCCTCAGCGTCAGTAGAGACCCAGTAAGCCGCCTTCGCCACCGGTGTTCCATCGGATATCAACGCATTTCACCGCTCCACCCGATGTTCCGCTTACCTCTGTCTCACTCAAGCACAGCAGTATCGAGAGCAGTTCCTCAGTTGAGCTGAGGTATTTCACTCCCGACTTGCTGCACCGCCTACGCACCCTTTAAACCCTGTAGTCTCACGAT
+
CCCCCGGGGGGGGGGGGGGGGGGGGGGGGGGGGGGGGGGGGGGGGGGGGGGGGGGGGGGGFGGGGGGGGGGGGGGGGGGGGGGGGGGGGGGGGGCCFGFGE;FGGGGGGGGGFGGDGGGGGGGEG>DFGGEGGDDGGFGEFGGFGFGDFFGDFGGFFGGFDFFGFFFGFGFCAC;FFFG5F=D@FFGFFGGFFFFGFE,>B:B24@A=:C:BE9C8(923<@DDF=>G*;;67733:(55?)7??EC1.((
@M00200:205:000000000-AKKM3:1:1101:5178:6374 2:N:0:1
TACGCGGGTATCTAATCCTGTTCGATCCCCACGCTTTCGTGCCTCAGCGTCAGTTTGGCCCTCGTGAGCTGTCTTCACTATCGGTGTTCTGTGCCATATCTAAGCATTTCACCGCTACACGGCACATTCCGCCCACGTCGAGCCTACTCAAGAGCAACAGTATCAATGGCAATTCTACGGTTAAGCCGCAGGATTTCACAAATGACTTATTGCCCCGCCTACGCACCCCTTAAGCCCAATAGTCTCAAGAC
+
-8CCC>@:@FGGGC<@CFGG@<FC,;EFECEGD+66C5:F@C<?CE<EFB@@:FFGGGG<FCGGEF8FFG8FE,CE@FF9?<=CB?C,?EFFFGGFF5=;,4C=:4=9,CDAFC+*=FD<E6C@@,@8FFD6?E>EGFDAAEEEGFG589@8E++3ADF6<+*?ECGA58F@F@8=@EG*7ADGFG99>7CFFD7C+*=**(*943846E8?E=F83>;1;DDF;::7)1(54?EBG?:376<2<)64).(
@M00200:205:000000000-AKKM3:1:1101:15494:6385 2:N:0:1
TACCAGGGTATCTAATCCTGTTTGCTCCCCACGCTTTCGCACCTCAGCGTCAGTACCGGACCAGTGGGCCGCCTTCGCCACCGGTGTTCTTCCTAATATCTACGAATTTCACCTCTACACTAGGAATTCCACCCACCTCTTCCGGACTCGAGATTTGCAGTATCAAAGGCAGTTCCGAGGTTGAGCCCCGGGATTTCACCCCTGACTTACAAATCCGCCTACGTGCGCTTTAAACCCAGTAGTCTCA
+
CCCCCGGGGGGGGGGGGGGGGGGGGGGGGGGGGGGGGGGGGGGGFGGGGGGDGGGGGGDGGGGGGGGFGGGGGGGGGGGGGGGGGGGGGGGGGGGGGGGGGGGGGFGGGGGGGGGFGGFGGFDFFFCFGGGGGGGGGFFFFGGBGFGFGFG6DFGFFGGFGFFGE7AC6FFFFEFFFFG>FGGGAFF>>DGEDGGGF5@BFFBB2>>C4>=:3>C<;CB0031;(*AG):(9).78C:24-)-:>FF
@M00200:205:000000000-AKKM3:1:1101:18262:6387 2:N:0:1
TACTAGGGTATCTAATCCTGTTCGCTCCCCACGCTTTCGCGTCTCAGCGTCAGTACCGTCCCAGAGAGCCGCCTTCGCCACGGGTGTTCTTCCTGATATCTGCGCATTTCACCGCTACACCAGGAATTCCACTCTCCTCTTCCGGACTCTAGCCACACGGTTTCCATCGACAGCTCGAGGTTGAGCCTCGAGTTTTCACAACGGACCTGCATGGCCGCCTACACGCTCTTTAAGCCCAATAGTCCCAAGA
+
CCCCCFGEFGGGGGF9FFGGFGGGGGGGGGGEGGGGGGCFEGGCEEFFGFGEGGGGEFG:FGGGGGGGFGGGGGGGGGGGGGGGGGEDGGGGGGGGGGGGGGF7FGDGGGGGGGGFGGGGGGGGGGF,CEFGGGGGGFGFFGGAD>>AGFGFDGGFFEC@@6><CFGGDGBAFFFFFDDFGGGCFGGFFD=;6=CCFEGEE(5:(:9;3,/.7@GGBG5;06EF<C7<574)-)62;02(,5AB)).2((
@M00200:205:000000000-AKKM3:1:1101:19838:6391 2:N:0:1
TACGAGGGTATCTAATCCTGTTCGCTCCCCACGCTTTCGCTCCTCAGCGTCAGTTGTTGCCCAGAGACCCGCCTTCGCCACCGGTGTTCCTCCTGATATCTGCGCATTTCACCGCTACACCAGGAATTCCAGTCTCCCCTGCAACACTCTAGTTTGCTCGTATCGACTGCAGACCCGAGGTTGAGCCTCGGGATTTCACAGCCGACGCAACAAACCGCCTACGCGCGCTTTACACCCAACAGTCTCCAGAC
+
CCC@CEFGGGGGGDEFGFCCFGGGGGGGGGCFFGGEGGGGGGGGGGGGGGGGGDDFGGGGGGGEEGGGEGGGDGGGGGGGGGGGG:FEGGGGGGGGGGCGGGGGGGCCFGGGGGCBDCGGG6EG@F?FGG8=DGGGGFGDFD,9AFGEGFFF36?@DA7>C+8=1*=+@CACFF*;5*<@:DFFFGFFFGGF>EGGAECEB2=2=@16;0>@07C:2CB((68)-:))1*,<4<<?GF:(4().)6))42(
@M00200:205:000000000-AKKM3:1:1101:20462:6392 2:N:0:1
TACCAGGGTATCTAATCCTGTTTGCTCCCCACGCTGTCGCGCCTCAGCGTCAGGACTGGGCCAGCTGGCCGCCTTCGCCACGAGTGTTCTCCCCCATCTCTACGCATTTCACCGCTACACGGGGAATTCCACCAGCCCCTCCCAGCCTCAAGTCATGCCGTTTCCACCGCACCTCCACGGGTACACCGTGGGCTTTCCCAGCGGACAGACCCAACCGCCTACGCGCCCCTTAAACCCAACAGTCCCAAGA
+
CCCCCGGGGGGGGGGGGGGGGGGGGGGGGGGGGGGGGGGGGGGGGGGGGGGGGGFGGGGGGGGGGGGGGGGGGGGGGGGGGGGGGGGGGGGGGGGEGGGGGGGGGEGGGGGGGGGFGGEGGGGDG7FGGGGGGGGGGEGFFCEFGFGFGF8?CDGFFEGAGD@GFFGG>C5=?86;9AD4<=9?8FC)?CCBFGCCA494@DB((3:=(6,((:EG13B1(1-03EFG)9,)64<::0((3:<<)))3((
@M00200:205:000000000-AKKM3:1:1101:15744:6400 2:N:0:1
TACTGGGGTATCTAATCCTGTTTGCTCCCCTAGCTTTCGCGCCTCAGCGTCAGTATCCGTCCAGAAGATCGCCTTCGCCACTGGTGTTCCTCCCGATATCTACGCATTTCACCGCTACACCGGGAATTCCACCACCCTCTCCCGGCCTCGAGCCCGACAGTTTCCGCGGCAGTTCCTCGGTTGAGCCGAGGGATTTCACCGTGGACACATCAGGCCGCCTACGCGCCCTTTAAACCCAATAGTCTCC
+
CCCCCGGGGGGGGGGGGGGGGGGGGGGGGGGGGGGGGGGGGGGGGGGGGGGGGGGGGGGGGGGGG<F8FGFGEGGGGGGEDEEFFFGEGGGGGGG:F:CGGGGGGGGGGGGGFGGFDGGGGGGGG7DGGGGGG?FGGFGFF=EEDFGFGFGDGGG5*BDEGFFGA>C*@GFF*AFFFFGD@EGFFGGE):E>5ECCFEGFFF004E8<0:?<<0@E;D@?::?D>5>CD75)6)).;?::>2:5<>)
@M00200:205:000000000-AKKM3:1:1101:19312:6421 2:N:0:1
TACTGGGGTATCTAATCCTGTTTGCTCCCCACGCTTTCGTGCATGAGCGTCAGTGCAGGCCCAGGGGATTGCCTTCGCCATCGGTGTTCCTCCGCATATCTACGCATTTCACTGCTACACGCGGAATTCCATCCCCCTCTGCCGCACTCCAGCCATGCAGTCACAAATGCAGTTCCCAGGTTGAGCCCGGGGATTTCACATCTGTCTTGCAAAGCCGCCTGCGCACGCTTTATGCCCAATAGTCTCACGAT
+
CCCCCGGGGGGGGGGGGGGGGGGGGGGGGGGGGGGGGGGGGGGGGGFGGGGGGGGGGGGGEGGFGDGGGGFGGDGGGFF=FGGEGGGGGGGGGGGGGFDGFGGGGDGGFAAFGGGFGFFGGE@@>EGGGGGGGFFGGFGFFGGEGFGFGFG=FFDFFGGFFGFGFF79BFFEFEFFFF>>CFF>FGFFFDEB>EGGF?@*9BCCEFFEEEF*4=CG@GFF?F@FBEAD*136>B>AC2???AAABFF)80(
@M00200:205:000000000-AKKM3:1:1101:10951:6433 2:N:0:1
TACTGGGGTATCTAATCCTGTTTGCTCCCCACGCTTTCGCGTCTCAGCGTCAGTCACCGTCCAGATGGCCGCCTTCGCCACTGGTGTTCCTTCCGATATCTACGAATTTCACCTCTACACCGGAAATTCCGCCATCCTCTCCGGGACTCCAGCCAGGCAGTATCGGGTGCAGTTCCGGGGTTGGGCCCCGGGCTTTCACATCCGACTTACCTGGCCGCCTACACGCGCTTTAAGCCCAATAGTCTCACGA
+
CCCCCGGGGGGGGGGGGGGGGGGGGGGGGGGGGGGGGGGGGGGGGGGGGGGGGGGGGGGGGGGGGGGGGGGGGGGGGGGGGGGGGGGGGGGGGGGGGGGGGGGGGGGGGGGGGGGFDFGGGGGGGGGGGGGGGG>>GFGFFFDEGFGFGFG=EGGFFGGFGCEGF5DG>CFEFFFFFFDEEEGGBFF>BGGFD5ADFFG<<;@?;>>FFF;9@@GDFGF?0:?F<=371*2A<AB>F0:3?ABD<AA41(
@M00200:205:000000000-AKKM3:1:1101:25263:6434 2:N:0:1
TACTCGGGTATCTAATCCTGTTTGCTCCCCACGCTTTCGCGTCTCAGCGTCAGTACCGTCCCAGCGAGCTGCCTTCGCCATTGGTGTTCCTCCCGATATCTGCGCATTTCACCGCTACACCGGGAATTCCACTCGCCTCTTCCGGACTCTAGCCCGACAGTATCAACCGGCTTTCCAGGGTTGAGCCCTTGACTTTCACAGCTGACTTACCGGACCGCCTACACGCTCTTTAAACCCAATAGTCCCCAGAC
+
CCCCCGGGGGGGGGGGGGGGGGGGGGGFGGGDGEGFGGGGGGGGGGFGEGGCGFEGGGGGCGGGGG:FFGEGGGGGGGG:BFA<FFGDEEFFGGGCFGGGGGGGGGG@FGCFGGG58BEGGG>CCEGGGGGGGGGBC?CD8@FADEGAFFF8FDFFFG5?AFCF@FFF4:5A9B4+8B<4<:4*2:F>F804=ECCC?F5@;;3)/;53;8<B>EE(/<?(.45?E>D9042)644C(,.).6-).(.4,(
@M00200:205:000000000-AKKM3:1:1101:7727:6439 2:N:0:1
TACCCGGGTATCTAATCCTGTTTGCTCCCCACGCTTTCGCGTCTCAGCGTCAGTATCCAACCAGGGGGCCGCCTTCGCCACCGGTGTTCCTCCCGATATCTACGCATTTCACCGCTACACCGGGAATTCCACCCCCCTCTTCAGTACTCTAGCTTGCCAGTTTCATGCGTCGTTCCCCGGTTGAGCCGGGGGATTTCACACATGACTTCACAAACCGCCTACACGCCCTTTCAACCCAATAGTCTCA
+
CCCCCGGGGGGGGGGGGGGGGGDFGGGGGGGGGGGGGGFGGGGGGGGGGGGGEGGGGGGGGGGGDGGGGGGGGGGGGGGGGGGGGGGGGGGGGGGGECEGGGGGGGCFGGGGGGGFGGGGGGGDFCFGGGFFGGGEGBGFFCFCF;CEGF77BFGFFGGFGGEGFFFGFGEFF@FFFFGBCCDFFGGFBGGB3=:DF4AAB<DB))-5)6>F3<EF;GEFBF?F6EFD5C)44<21C1(,)66)<<<
@M00200:205:000000000-AKKM3:1:1101:15387:6460 2:N:0:1
TACCCGGGTATCTAATCCTGTTTGCTCCCCACGCTTTCGCGTCTCAGCGTCAGTCACCGTCCAGATGGCCGCCTTCGCCACCGGTGTTCCTCTCGATATCTACGAATTTCACCTCTACACCGAGAATTCCACCATCCTCTCCGGGACTCAAGCCCTGCAGTTTCGAGTGCACTTCCTCGGTTGAGCCGAGGGCTTTCACACCCGACTTGCAGGGCCGCCTACACGCGCTTTACACCCAGTAGTCTCA
+
CCCCCGGGGEFGGGGGGGGGGGGGGGGGGGGGDGGGGGDGGGGGGGGGGGGGGGGGGGGGGGGGGGGGGGGGGGGGGGGGGGGEGGGGGGGGGGGGG8>FGGGGG?GGGGGGGGGFFGGGGGCEGEGGGGGGGCDGGFGEFDGEC>DDGFGDGGGFFGFFGGFG5:CGFGFFFEFFFFGDEGGGFGGFADG>B=CFFFGEE>B@FFB?FF88@>EEBGFFFFF:(2)7)9:2<2<?E?27-:A<<4<
@M00200:205:000000000-AKKM3:1:1101:23803:6465 2:N:0:1
TACCCGGGTATCTAATCCTGTTTGCTCCCCCGGCTTTCGTGCCTCAGTGTCAGGTGTTGTCCAGGGACTCGCCTTCGCCACTGGTGTTCCTCTTGATATCTACGCATTTCACTGCTACACCAAGAATTCCAGTCCCCCCTCCAAACCTCCAGCACCGTAGTATTCAATGCCATTTCAGGGTTGAGCCCTGAGCTTTCACATCAAACTTACCATGCCACCTACGCACCCTTTAAACTCAATAGTCTCA
+
CCCCCEEGGGGGGGGGGGGGGGGGGGGGGGFGGGGGGGGFFGGGGGGGGGGCGGEGGGGGGGGGGEGGGGGGGDGFDEDEGGG?CEGGGFGGGFGDGGGGFAFFGCGGDGFFGCFFGGCGGGGGC=,@AFFFGGGC?BEAFECF8DDDGFFFGFGFFGFD@F9DFFFGFC?EFDA7;E7AE<C??CFFFG,;F:9CFFGFF@C66>BF**<EE46<*;A>B4>45=;D4*09*8=*574CC3?E??<
@M00200:205:000000000-AKKM3:1:1101:10236:6478 2:N:0:1
TACTCGGGTATCTAATCCTGTTTGCTCCCCACGCCTTCGCGTCTCAGCGTCAGTACCGTCCCAGAGAGCCGCCTTCGCCACGGGTATTCCTCCTGATATCTGCGCATTTCACCGCTACACCGGGAATTCTACTCTCCTCTTCCGGACTCTAGCCAGACGGTTTCCGCCGACATCTCGACGTTGAGCCTCGAGTTTTCACAGCAGACCTACCTGGCCGCCTACACGCCCTTTCACCCCAATAGTCCCCAGAC
+
CCCCCGGDGGGGGGGGGGGGGGGGGGGGGGFEGG,EFGG7F@FGGFGGGGGGGGCEGCGCEGGGDGF,,FGG+FCGFGGGGEFCG+EFGGG<:FGCFGGGGFFEGGEGGGGG9>EBDGGGG++6>8DEG,C:DGGGGFFE+@=A+:DFGFG7DFG60+0<CCAGFD>*?*:=>79FA4*?CC45)>:06**)1=?CFFG?4=@3;@(=@E6)7(;8(:BB?F07(8)97<B4<483E0?F.6>)))((-,(
@M00200:205:000000000-AKKM3:1:1101:5081:6488 2:N:0:1
TACGGGGGTATCTAATCCTGTTTGCTCCCCACGCTTTCGCGCATCAGCGTCAGAACCGGTCCAGGTAGCCGCCTTCGCCACCGGTGTTCCTCCCAATATCTACGCATTTCACCGCTACACTGGGAATTCCGCTACCCTCTCCCGGCCTCGAGCCGAGTGGTTTCCAAGGCAGTTCCCCGGTTGAGCCGAGGGATTTCACCCAGGACTTACACAGCCGCCTACGCGCCCTTTCAACCCCATCGTCTCAAGAC
+
CCCC87CEGGFGGGGGGGGGFGGFGGCFGGFGGGGDFDGGGG:CGFGCGGGGGGFGEFD:FGFG?CF<FGGGGGGGGGGGGGEECFGDGFGGGEC8F8=FCFG:FGGGE@9FFGGFGGGG7,88FDFFF98@=+=DCFECFGGFGFGDGFGGGGDF***3>;:85B>:85):AEFFA8C5C=C*8C6):)1.8:C=*)03030(-8:)4A)-518C1DF0<7(.(:><)*,).<4(;((4(4(((.4.25(
@M00200:205:000000000-AKKM3:1:1101:13207:6499 2:N:0:1
TACGCGGGTATCTAATCCTGTTCGCTCCCCACACTTTCGCTCCTCAGCGTCAGGACATGCCCAGAGAACCGCCTTCGCCACCGGTGTTCCTCCTGATATCTGCGCATTTCACCGCTACACCAGGAATTCCATTCTCCCCTGCATGCCTCAAGTCTGCCCGTATCGAAAGCAAGCACCCAGTTAAGCTGGATGTTTTCACTCCCGACGCGACAAACCGCCTACGAGCCCTTTAAGCCCAATAGTCTCAAGAC
+
CCCCCGGDGGGGGGGGGGGGGGGGGGGGGGGGGGGGGGGGGGGGGGGGGGGGGGGGGGGGGGGGGGGGGGGGGGGGGGGGGGGD>FFGGGGGGFGFGG8EFGGGGGGGGGGGGGGFGGGGGGGGFGGGGGGGGGGGDFGFFGGFGFGFGFGGGGGFFGGFGGFG>FGGDGFFFFFFFFGFFCDGFF7AA*=FAFGGFEGFFD292>@F90,79FGGBGFF6?<>:CEG*2)5)92:GF<F?A66:>AFF7(
@M00200:205:000000000-AKKM3:1:1101:20417:6500 2:N:0:1
TACCAGGGTATCTAATCCTGTTTGATCCCCACACTTTCGTGCCTCAGCGTCAGTTACTCCTTAGTAAGCTGCCTTCGCTATCGGTGTTCTGGCCGATATCTAAGCATTTCACCGCTACACCGTCCATTCCGCTTACCTCATCAGTACTCTAGCCCTCCAGTATCAATTGCACCTCGACAGTTAAGCCTCCGTATTTCACAACCGACTTAATGCGCCGCCTACGCACCCTTTACACCCAATAGCTCTAAGCC
+
CCC@<FGGGGGGGGGFFFGFGGGG9FGGGGGGEGGGGCEEDGGGGGGGGGGGGEE<FC<AE,EGGCGG@,BFGGGG?FCC,9FCGGGGGG,A,,+8B:EFGFFGCEFGCAFFG,@BDE8=,4,>4=CFGGGGD++@FFGBFF,:,=DEG+,?9+0;FEGB:9D9*+?,;DF:DDD*0*6?EF2CBD,*;7@*:,AFA@E*==))1:@A*9@/*/>*-3:@@F=B=C;D*2/9)7)(=2(6).)))))))((
@M00200:205:000000000-AKKM3:1:1101:24210:6501 2:N:0:1
TACGCGGGTATCTAATCCCGTTTGCTCCCCTGGCTTTCGCTCATCAGCGTCAATGTCGGTCCAGGATGCCGCCTTCGCCACCGGTATTCCTCCAGATATCTACGCATTTCACCGCTACACCTGGAATTCTGCATCCCTCTCCCGAATTCAAGCCATCCAGTATCGGACGCAGTTCCCAGGTTGAGCCTGGGGATTTCACGTCCGACTTAGTTGGCCGCCTACGAGCCCTTTCAACCCACTAGTCTCA
+
CCCCCGGGGGGGGGGGGGGGGFGGGGGGGGGGGGGGGGGGGGGGGGGGGGGGGGGGFGGGGGGGGGGGGGGGGGGGGGGGGGGGGGGGGGGGGGFGFFFFGFGGGGGGFGGGGGGFGGGGGGGGCGEGFGGGGGDGGFGFFGGFDBGDFFGFFGGFFDGFGGFGA5CGFDDA?EFFFF>FFFGGFGG>FGGFA?FG+*=2:6>@969?3CFFFFGFF38;?@;><EEGFC:)<A<2;?(33<A4))6
@M00200:205:000000000-AKKM3:1:1101:10164:6517 2:N:0:1
TACCCGGGTATCTAATCCCGTTTGCTACCCTAGCTTTCGCGCCTCAGCGTCAAGAACAGGCCAGGAAGTCGCCTTCGCCACTGGTGTTCCTCCCGATATCTACGCATTTCACCACTACACCGGGAATTCCACTTCCCTCTCCTGCCTTCGAGTCGAGCAGTATCGCGTGACCCTCCCCAGTTGAGCCGGGGGCTTTCACACGCGACTTGCACGACCGCCTGCGCGCTCTTTAAACCCAATAGTCTCA
+
CCCCCEEGGGGGGGGGGAFGGGGGGGGGGGGGGGGGGGGGCFGGGGGGGGGGGGGFGGCFGEGGFGGGGGGGGGGGGGG@GGGGFGGGGGGG8F7CFGGGGGCGGGGFGGGGFGGFGGGGGGDGGGGGGFFGGFGDGFGBFGGFGFGFGFFGGFGFFDDFGGFFFBDEBEFEFBFFFDFFB;:CAEFF*75)0C=FF<EFF>@B>B;:<DF??:CEBG@,46>FFG5C7*6)):<(;84:72--:>9
@M00200:205:000000000-AKKM3:1:1101:10094:6524 2:N:0:1
TACCGGGGTATCTAATCCTGTTCGCTCCCCACGCTTTCGCGTCTCAGCGTCAGTACCGTCCCAGAGAGCTGCCTTCGCCATTGGTGTTCTTCCTGATATCTGCGCATTTCACCGCTACACCAGGAATTCCACTCTCCTCTTCCGGACTCTAGCCAGACGGTTTCTGTCGACGTCTGGAGGTTAAGCCTCCAGTTTTCACAACAGACCTGCCTGGCCGCCTACACGCTCTTTAAACCCAGTAGTCTCA
+
CCCCCGGGGGGGGGGGGGGGGGGGGGGGGGGGGGGGGGGGGGGGGGGGGGGGGGGGGGGGGGGGGGGGGGGGGGGGGGGGGGGGGGGGGFGGGGFGGGGGGGGGGGGGGGGGGGGFGGGGGGGGGGGGGGGGGGGGGFGFFEGEGFGFGFGDGGGFFGDDEGAGEFGGFEEBFFF>6AF5F6DFFGGFFDFAFFGGFEGFF?FBDBBFDFDFFFGGBDB;FDFFDC5<3>?5<C<3E:?7DBBD>DA
@M00200:205:000000000-AKKM3:1:1101:17259:6525 2:N:0:1
TACGCGGGTATCTAATCCTGTTTGCTCCCCACGCTTTCGAGCATGAGCGTCAGTGTTGGCCCAGAGGGCTGCCTTCGCCATCGGTGTTCCTCCACATCTCTACGCATTTCACCGCTACACGTGGAATTCCACCCTCCTCTGCCACACTCCAGCCAAGTAGTTTCGAGCGCAATTCCCAAGTTAAGCCCGGGGCTTTCACACTCGACTTGCTCGGCCGCCTGCGCACACTTTCCGCCCAATAGTCTCACGCT
+
CCCCCGGGGGGGGGGGGGGGGGGGGGGGGGGGGGGGGGGGGGGGGGGGDGGGGGGGGGGGGGGGGGFCFGEGGGGGGGGGGGGGGGGGGGGGGGGGFGGGGGGGGGD>FGGGGGGFGGFGGDDC@EFGGGGGGGGGGFGFFGGFGFGFGFG6G6+;DF9CE=CG=?CGBEAADFFFFAF5FFC7+>EFDDGDFEGGB?FEE=;;29@;;E;EFFGD9DDB::07>GDF5:449::(C0(4>2.6-:6)(,(
@M00200:205:000000000-AKKM3:1:1101:18035:6525 2:N:0:1
TACTGGGGTATCTAATCCTGTTTGCTCCCCTAGCTTTCGTGCCTCAGCGTCAGGAGTTGTCCAGGGACTCGCCTTCGCCACTGGTGTTCCTCTCGATATCTACGCATTTCACTGCTACACCGAGAATTCCAGTCCCCCCTCCAACCCTCTAGCCGAATAGTATCCAATGCCATTCCGCAGTTAAGCTGCGGGATTTCACATCAGACTTACCCGACCACCTGCGCACCCTTTAAACCCAATAGTCTCAAGC
+
CCCCCGGGGGGGGGGGGGGGGGGGGGGGGGGGGGGGGGGGGGGGGGGGGGGGGGGGGGGGGGGGGGGGGGGGGGGGGGGGGGGGGGGGGGDFGGDFGGGGGGGGGGGGGGGGGGGFGFGGG6EEGGGGFCFGGGGGDB6=BEGFGFDFGFG8D8C?DEF5EFFG>FFGDCFEFCBF?DG5FGGF7AA6ACEEFG6;=6:EA@E=3.7ECE:EBFG5@GED(((5>G3C**63?C38E2183>CC?EF23,
@M00200:205:000000000-AKKM3:1:1101:12321:6535 2:N:0:1
TACCCGGGTATCTAATCCTGTTTGCTCCCCACGCTTTCGCACCTCAGCGTCAGTACCGGACCAGTGGGCCGCCTTCGCCACCGGTGTTCTTCCTAATATCTACGAATTTCACCTCTACACTAGGAATTCCACCCACCTCTTCCGGACTCGAGACCTACAGTATCAAAGGCAATTCCGAGGTTGAGCCCCGGGATTTCACCCCTGACTTGAAAGTCCGCCTACGTGCGCTTTACACTCAATAGTCTCA
+
CCCCCGGGGGGGGGGGGGGGGGGGGGGGGGGGGGGGGFGGGGGGGGGGGGGGGGGGGGGGGGFGGGGDGFEGGGEF@FF7FFF7FGGGGGGGGGG<FEAFDGGGGCG7EGGGGGFFFGGCGGGFFDFGGGFGGGGGGFGFFGGFGFGFGFF6DDGFF@7FFG7+C<C7?DA@FFFA5:7>FG>DAG6@EGGF>CFF+><B==B>;EEE88;7@FDGFGE14@(;=EBD7964))5):8?<))-)-62
@M00200:205:000000000-AKKM3:1:1101:13981:6541 2:N:0:1
TACGGGGGTATCTAATCCCGTTCGCTCCCCTGGCTTTCGCGCCTCAGCGTCAGTGTCGGCCCAGCTACCCGCCTTCGCCGCAGGTGTTCCTCTCGATATCTACGCATTTCACCGCTACACCGAGAATTCCAGTAGCCCCTTCCGCACTCTAGCACGACAGTATCACTTGGCCGCTCCGGGTTAAGCCCGGAGATTTCACAAGTGACTTGTTGCGCCGCCTACGCGCCCTTTATGCCCAATAGTCTCA
+
CCCCCGGDGGGGGGGGGGGGGGGGGGGGGGGGFGGGGGGGGGGGGGGGGGG7FFGGGGGGGGGGGGFGGGGGGGGGGGGGGDEEGGCGGGGGGGGFEGGGGGGCGCEGGGGGGGGFGG,FGGGDFEGGFGFGGGGGGFGFFGGFGFGBGFF7E>DEDE4?C@CF*=CFF?ABFF>BDECAGGGGFGFFE>:))7@FFFGB7?>):9AFF>6:B68;1CB:0:BFFGBD<424<)4);)(3):<46A>
@M00200:205:000000000-AKKM3:1:1101:8499:6561 2:N:0:1
TACCGGGGTATCTAATCCTGTTTGCTCCCCACGCTTTCGCGCCTCAGCGTCAGTAAGTGTCCAGGAGGCCGCCTTCGCCACCGGTGTTCCTCCGGATATCTACGAATTTCACCTCTACACCCGGAATTCCGCCATCCCTCTCCACTACTCTAGACCGATAGTTTCGGATGCAGTTCCTGAGTTGAGCCCAGGGATTTCACAACCGACTTGTCGGCCCGCCTACGCGCGCTTTATGCCCAATAGTCTCA
+
CCCCCGGGGGGGGGGGGGGGGGGGGGGGGGFGGGGGGGGGGGGGGGGGGGGGGGGGGGGGGGGGGGGGGGGGGGGGGGGCCFEFGGGGGGGGFG@FGGGGGEFDFGGGGGGGGGGFGGGDFGGGGGGGGGGDGGGGFFGFFGGFFFGFGFGGFFGFAC?5CG5C<>DGFGF@AAFFFFDAAFFGFC?AAGGFEFGFFCEEF@DD69@;<<<8<9D=(70,4((07:0)C318BFFF7(262><<2)6:
@M00200:205:000000000-AKKM3:1:1101:11418:6575 2:N:0:1
TACGCGGGTATCTAATCCTGTTTGCTCCCCACGCTGTCGCGCCTCAGCGTCAGCCACAGCCCAGCGGGCCGCCTTCGCCACCGGTGTTCTTCCGGATCTCTACGCATTCCACCGCTACACCCGGAATTCCACCCGCCTCTACTGTGCTCCAGCGCGACAGTCGCCACGGCCGATCCGGGGTTGAGCCCCGGACTTTCACCGCCGCCTTGTCGCGCCGCCTACGCGCCCTTTACACCCCGTAGTCTCA
+
CCCCCGGGGGGGGGGGGGGGGGGGGGGFGGGGGGGGGGGGDGGGGGGGGGGGCFGGGGGGGGGGGGGGGGGGGGGGGGGGGGGGGGGGGGGGGGGEEGGGGGGFGGGGGGGGGGGFGGGGGGDD@:DGGGGGGEDGGFGFFGGFGFGFGFG;FDGBFE4>EF@G05DGFGFFFFFBFED):EGGFGG:BGCEFGG794EFF9909;28><B?B>EEBDE<??:B>EEG)02))).2:(,(,24AAD2
@M00200:205:000000000-AKKM3:1:1101:16396:6588 2:N:0:1
TACGGGGGTATCTAATCCTGTTTGCTCCCCTAGCTTTCGCGCCTCAGCGTCAGTATCCGTCCAGAAGACCGCCTTCGCCTCTGGTGTTCCTCCCGATATCTACGCATTTCACCGCTACACCGGGAATTCCGTCTTCCTCTCCGGAACTCAAGTCCTCCAGTATCAACTGCACCTCCACGGTTAAGCCGTGGCATTTCACAGCCGACTTTGAGGACCACCTACGCGCCCTTTAAACCCAATAGTCTCA
+
CCCCCGGGGGGGGGGGGGGGGGGGGGGGGGGGGGGGGGGGGGGGGGGGGGGGGGGGGGGGGGGGGGGGGGGGGGGGGGGGGGGGGGGGGGGFGGGGGGGGGGGGGGGFGGGGGGGFGGGGGGGGGGGGGGGGGGGGGFGFFGGFDBGFGFGGGGGFFFGFGGFGFFGGFGFFFFFFFFGFGGGGFGGFFGGFFGCFFFGFF@?FFFFFFFFFDFGG?FFFFBFF08@GCFBFFF<:EBB??BFBFFF
@M00200:205:000000000-AKKM3:1:1101:9996:6596 2:N:0:1
TACCGGGGTATCTAATCCTGTTTGATCCCCACACTTTCGTGCCTCAGCGTCAGTTACAGCCTAGTAAGCTGCCTTCGCTATAGGTGTTCTTGACGATATCTAAGCATTTCACCGCTACACCGTCAATTCCGCCTACCTCATCTGTACTCTAGCCCCGCAGTATCAATGCCACCCTCCCAGTTAAGCTGGAATATTTCAGCACTGACTTACAGGGCCGCCTACGCACCCTTTAAACCCAATAGTCTCA
+
CCCCCEEGGEGGGGGGGGGGGGGGGGGEGCFGEGGGFGEGGGGGGGGGGGGDGGGGGGGGGGGGGGGGGGGGGGGGFEGGGGGFGGGGGGGGGGEFFGGGGGGF=FGGGGGGGGGFCFGGGGGGGDGFGGFGGGGGGFC5DAFBFFCEGFGFFDFFFGGFGGFGEFG86@BDFFFFF>GF>7FGFGGFFG,99EFFF*@ECDFEFE6AEFFE@4CCB>D@2:=/>CBD*;3<3>;387<@3EFE?EF
@M00200:205:000000000-AKKM3:1:1101:17172:6596 2:N:0:1
TACTGGGGTATCTAATCCCGTTTGCTCCCCTGGCTTTCGCTCCTCAGCGTCAGTAATGGTCCAGGATGCCGCCTTCGCCACCGGTGTTCCTCCAGATATCTACGCATTTCACCGCTACACCTGGAATTCCGCATCCCTCTCCCATACTCCAGCCATCCAGTATCAGACGCAGTTCCCCGGTTAAGCCGAGGGATTTCACGTCTGACTTAGTTGGCCACCTACGAGCCCTTTAAAACCAATAGTCTCA
+
CCCCCGGGGGFGFGGGGCFGEEF@EGGGGGDGGGGGGFGGGGGGGGGGEGGGGGFGGGGGGGGFGGFFFGGGGGGGGGGGGGGGGGGGGGGGGGFFGGGGFFFGGGFGGGFGGGGFGGGGGFFGGGGGGGGGDGG8EFFDFCGFGFGFGFG6DDFFFGGFFD>FD@FFFGFFAFFFFAG>F>5?BC75@7E>>?C@>ECBB9DDC48<:EFFEB6C6??8;@13;E>D82))))/.*/1)63<C?F?
@M00200:205:000000000-AKKM3:1:1101:27457:6611 2:N:0:1
TACTAGGGTATCTAATCCTGTTTGCTCCCCACGCTGTCGCGCCTCAGTGTCAGCCATCGCCCAGCAGGCCGCCTTCGCCACCGGTGTTCTTCCGGATCTCTACGCATTCCACCGCTACACCCGGAATTCCACCTGCCTCTACGATGCTCGAGCCCGGCAGTATCGTTGGCCGACCCGGGGTTGAGCCCCGGGCTTTCACCACCGACTTGCCGCGCCACCTACGCGCCCTTTACGCCCAATAGTCTAAAGAC
+
CCCCCGGGGGGGGGGGFGFGGGGGGGGGGGGGGGGGGGGGGEGGGFGGFGGGGGGGGGGGGGEGGGGGGGGGGGGGGGGGGGEGEGGGGGGGFGGGGDGGGGGGGGGGGFGGGGGFGGFGGGGGG>FGGGDGGGFCDFGF5,1@DFD=FEECECFFFGGEGC*?@FFDFFFAEFEEFF<5FEGGFGGFDGEAAGFCFFG<?BF>9>F:7AFFF>GGBGFF27459:><)2)<)2?>E:?:)4)6)))-.5(
@M00200:205:000000000-AKKM3:1:1101:24796:6611 2:N:0:1
TACTAGGGTATCTAATCCTGTTCGCTCCCCACGCTTTCGCTCCTCAGCGTCAGTATCGGCCCAGAGACCCGCCTTCGCCACCGGTGTTCCTCCTGATATCTGCGCATTTCACCGCTACACCAGGAATTCCAGTCTCCCCTACCGAACTCCAGCCTGCCCGTATCGACTGCAGACCACACGGTTGAGCCGCGGGTTTTCACGGCAGACTTACCGAACCGCCTACACGCCCCTTAAACCCAATAGTCTCAAC
+
CCCCCGGGGGGGGGGGGGGGGGGGGGGGGGGGGGGGGGGEGFEFFGGGGFEGGGGGGGGGGGGFCFGFGGGGGGGGGGCG7FGDGGEEFGG<FG=FGGGGGCAFGGGGGFDFGGGBGGGG8DF@EGGGFGFDFEDGGFGFFFFE6@DDGFDGGGGFFGGFGGFGFFC@>FFBCBF>FFDB7DD*91?A4D:;>EEGFEGF;D@B9DF@?<4:2(*2()032-3?0*0*/)(.)):AC:(4(4).:44-6(
@M00200:205:000000000-AKKM3:1:1101:21493:6613 2:N:0:1
TACAAGGGTATCTAATCCTGTTTGCTCCCCACGCTTTCGCGTCTCAGCGTCAGTTGTCGTCCAGAAAGCCGCCTTCGCCACCGGTGTTCCTCCTGATATCTACGAATTTCACCTCTACACCAGGAATTCCACTTTCCTCTCCGACACTCAAGAAAGACAGTTTCAAGTGCAGTTCCCAGGTTGAGCCTGGGGATTTCACACCTGACTTATCTCCCCGCCTACACGCCCTTTACACCCAGTAGTCTCA
+
CCCCCGGGGGGGGGGGGGGGGGGGGGGGGGGGGGGGGGGGGGGGGGGGGGGGGGGGGGGGGGGGFGFGCGGGGGGGGGGGGFGEGGGGGGGGGGGGGFFGGGGGGGGGFGGGGGGFGFCGGFFGG?FGGGGFGGGGGFGFFGGBGFDFGFG+@FFFDFFFGDDGFFFGFGCEDEFFA;CFFEDGFGFFFFD>AGGGFFGFEA5@2B=E=AACE*6;75;2(5(;>C5CCCE<C?<@E;;;47CE5?3
@M00200:205:000000000-AKKM3:1:1101:25959:6663 2:N:0:1
TACTCGGGTATCTAATCCAGTTCACTCCCCACGCTGTCGCGCCTCAGCGTCAGGTGCGGGCTAGGTGGCCGCCTTCGCCACTGGTGTTCCTGCCGATCTCTACGCATTTCACCACTACACCGGCAATTCCACCACCCTCGCCCGTCCTCCAGTCTGAGCGTATCGGCGCGCTTCCCACCGTTAAGCGGTGGACTTTCAGCACCGACGCCTCAGACCGCCTGCGCGCGCTTTATAACCAATAGTCTCAAGA
+
CCCCCGGGGGGGGGGGGGGGGGGGGGGGGGGGGGGGGGGGGGGGGGGGGGGGGGGGGGGGGGGCGGGGGGGGGGGGGGGGGGGGGGGGGGGGGGGGGGGDGGFGGGGGGGGGGDFFGBDGGGGGCGCFCF89@GFEG5?@>@EBEFGFGFG>FGC@8BG>?D>47?9>4EEFFFAAFFGFC/>FFGGFEDGFFGGGF?GFF:B>F>6>>(((87EC6DFB?F>@>=<D39().)).35(4?DD2)64473
@M00200:205:000000000-AKKM3:1:1101:12016:6665 2:N:0:1
TACAAGGGTATCTAATCCTGTTTGCTCCCCCGGCTTTCGTGCCTCAGTGTCAGGTGTTGTCCAGGGACTCGCCTTCGCCACTGGTGTTCCTCTTGATATCTACGCATTTCACTGCTACACCAAGAATTCCAGTCCCCCCTCCAAACCTCCACCACAGTAGTCTTCAATGCCATTTCAGGGTTGAGCCCTGAGCTTTCACATCCAACTTACCATCCCACCTACCCACCCTTTCAACCCAATAGTCTCAACAT
+
C@CCCGGGGFEFGGGGGGGGGGFGGGGGGGGGEGGGGGGGCFGGGGGGGGGGGGGGGGGGGDFDED,BFGDGGGGGFECFGGGCCFFEFGGFF9<EBFFDFAEFGGEEGCFGGFGFFGGGGGG,:@DGGGFGGGGGCBC8BGGDGFGFGF,+7DFF?EC+=+;CDF8FDFFD+*=;?++3@88768FFF+,3@GG+8*,;0))))):58A5*;),1)434):);>C*9*00***0(655B548>4@31(/(
@M00200:205:000000000-AKKM3:1:1101:16422:6669 2:N:0:1
TACAAGGGTATCTAATCCTGTTTGCTCCCCACGCTTTCGAGCCTCAGCGTCAGTAATGGACCAGTATGTCGCCTTCGCCACTGGTGTTCTTCCGAATATCTACGAATTTCACCTCTACACTCGTAGTTCCACATACCTCTTCCATACTCAAGATAGCCAGTATCACAGGCAATTCCAAGGTTGAGCCCTGGGCTTTCACCTCTGACTAAACTATCCGCCTACGCTCCCTTTAAACCCAGTAGTCTCA
+
CCCCCGGGGGGGGGGGGGGGGGGGGGGGGGGGGGGGGGDGGCFGGGGGGGGGGGGEFGFGGGGGGGGGGFFGGGGGGGGDEGFGFGGGGFDGGGGCGGGGGGGGGDFGGGGGGGGF8FEFFFF,4@EGGGGGGGGGG9FEFGGFGFGFGFG?FGF?BFCFGFEFFBF,*@F5D57DFFGDGGGGFGGFFGFF?FGDF7FB@CEF@C=E5@E<ACFDDFBAFF9?AGDFC:)9>EBBE2(784>EE44
@M00200:205:000000000-AKKM3:1:1101:16206:6685 2:N:0:1
TACAGGGGTATCTAATCCTGTTCGCTCCCCATGCTTTCGCTCCTCAGCGTCAGTTAATGCCCAGAGACCTGCCTTCGCCATCGGTGTTCCTCCTGATATCTGCGCATTTCACCGCTACACCAGGAATTCCAGTCTCCCCTACATCACTCTAGTCTGCCCGTACCCACCGCAGATCCGGAGTTGAGCCCCGGACTTTCACGGCAGACGCGACAAACCGCCTACGAGCTCTTTAAACCCAATAGTCTCA
+
CCCCCGGGGGGGGGGGGGGGGGGGGGGGGGGGGGGGGGGGGGGGGGGGGGGGGGGGGGGGGGGGGFGGGGGGGGGGGGDGGGGGGGGGGGGGGGGGGGFEGGGGGGGGGGGGGGDDGEGGGGGGCFGGGGGGGGGGEFEFFGGFGFGEGFGGGGGFFFFBGDFGFDGGFGFADFFFF?D>E68F9CGFEGCFEEFFFEGDA=@95:@F2>FFF@GG@GDD03;>?C>C:C94<A228?B:?9A>A24
@M00200:205:000000000-AKKM3:1:1101:11509:6691 2:N:0:1
TACTGGGGTATCTAACCCCGTTTGCTCCCCTGGCTTTCGCGCCTCAGCGTCAATACCGGTCCAGGATGCCGCCTTCGCCACCGATGTTCCTCCAGATATCTACGCATTTCACCGCCACACCTGGAATTCCACATCCCTCTCCCGGATTCAAGCCTGTCAGTCTCGGACGCAGTTCCCGGGTTGAGCCCGGGGATTTCACGTTCGACTTAGCAGGCCGCCTACGCGCCCTTTACACCCAATAGTCTCA
+
CCCCCGGGGGGGGGGGDGGGGGGGGGGGGGGGGGGGGGGGGGGGGGGGGGGGGGGGGGGGGGGGGGGGGGGGGGGGGGEGGGGGGGGGGGGGGGGGGGGGGGGGGGGGGGGGGGGFGGGGGGGGGGGGGGGGGDFFGFGFFFFFGBGAGFG@?FGFFGGCGGCFC59CAGFBFFFFFFGFGDGC>EC?AGG;=EFGFF?=DFF0;;(6>4@?<@DGFD>:<?B3>E5D3>:4ABA:E(6:?2:ABF>
@M00200:205:000000000-AKKM3:1:1101:27154:6697 2:N:0:1
TACGCGGGTATCTAATCCTGTTTGCTCCCCACGCTTTCGTGCCTGAACGTCGATGCTGGACCAGGAAGCCGCTTTCGCCACTGGTGTTCCTTCCGATATCTACGCATTTCACCGCTACACCGGAAATTCCGCTTCCCTCTTCCGCATCCTAGCTATGCAGTCTCGAATGCAATTCCCAGGTTGAGCCCGGGGCTTTCACATCCGACTTACATAACCGTCTCCGCACGCTTTAAACCCCATAGTCTCAAGA
+
CCCCCGGGGGGGGGGGGGGGGGGGGGGGGGGGGGGGGGGGGGGGGGGGGGGGGGAFGDCDFGFGGFGGGGGGGCFGGGGGGGGGGGGGGGGFFFGEGGGGGGGGGGGGGGGGGGGFGGGGGGGGGGGACFGGGGGGGF8=FEEFGDGFGAGGCCCCAFFFFG@<@A7:FGF@6@FFFFGF:>*49DFFFGGFFGGGBEGFE@@@@B0(947<ECGG9<>3(.(8>E3979B)6)-,*,3<,:A<<4:43)
@M00200:205:000000000-AKKM3:1:1101:20155:6710 2:N:0:1
TACTGGGGTATCTAATCCCGTTTGCTCCCCTAGCTTTCGCGCCTCAGCGTCAGAAGAGGTCCAGCGCGCCGCTTTCGCCACCGGAGTTCCTGTAGATATCAACGCATTTCACCGCTCCACTTACAGTTCCGCACGCCTCTACCTCCCTCGAGGCCGTCAGTATCTAAGGCAGTTCCTCGGTTGAGCCGCGGCATTTCACCCCAGACTTGCCAGCCCGCCTACGCGCCCTTTAAACCCAATAGTCCCAAGAC
+
CCCC8EGDGGGGGGGGGFFGGGGGGGGGGGG<CFFGFGGG>GGGGGGGGGG@C<EA8@FGGGGGFGGGGGDG:CFGGGGGGFCDEDGGGGG,99,CFGGGCGGGGGEFGGGGF6CBDGGG,,8EDCGGGGGG>EGGG5CDFGC5,;CDD>E++=+**40@C@050B<DFGFDFFCF+BDDEE)?FGGFBCE):7FFF?FE<07(313)7)(6:0;?0DB268286C3D5*3>A).8?<3:?DFF)52:0((
@M00200:205:000000000-AKKM3:1:1101:23510:6723 2:N:0:1
TACTGGGGTATCTAATCCCGTTCGCTCCCCTAGCTTTCGCGCCTCAGCGTCAGTGTCAGCCCAGCAACCCGCCTTCGCCGCAGGTGTTCCTCTCGATATCTACGCATTTCACCGCTACACCGAGAATTCCAGTTGCCCCTTCTGCACTCTAGCCCCGCAGTATCAGTTGACCTTTCTGGGTTAAGCCCAGAGATTTCACAACTGACTTGCGTTGGCCGCCTACGCGCACTTTCTTCCCAATAGTCTCA
+
CCCCCGGDGGGGGGGGGDGGGGGGGGGGGGGGGGGGGGGGGGGGGGGGGGGGGGGGGGGGGGGGGGGGGGGGGGGGGGGGGGCEGFGGGFGGGGGGGGGGGGGGGGDGFFGGGGG>6FGGGGGGG7FFGG8DDDGFFFFDFGGFGFGBCFGFG?D>DDDFC?7CCFFFCFC=@EFFA>D*@EC++>9?ADCFFFEF=AC?*2>2;BEF@:@(5(*9)/.67(68:*81554).6).<1A<13<-)6AA
@M00200:205:000000000-AKKM3:1:1101:12051:6726 2:N:0:1
TACCGGGTATCTAATCCCGTTTGCTCCCCTAGCTTTCGCGCCTCAGCGTCAAGAAACAGGCCAGGTAGTCGCCTTCGCCACTGGTGTTCCTCCCGATATCTACGCCTTTCACCACTACACCGGGAATTCCACTACCCTCTCCTGCCTTCGAGTCGATCAGTATCGCGTGACCCTCCCCAGTTGCGCCGGGGGCTTTCACACGCGACTTGACCGACCGCCTGCGCGCTCTTTATGCCCAACAGTCTCAAGAC
+
CCCCCGDFFFFFF<EEFFGGFGEGGGGGGG,CAF@FFEGEGFEGEGGCC@F:6CCAEEFFGEFDGG<FFE:FGEC,AFFE78<<C<CFFGFFGG7==:@GF;A:F+E@=DGGFFGD8FFE8=@+++@FAF8DF=FGF?FDFGGFGFGEGF+6@=CBD?>5C+5+8*33*+:=9)@5@?*9358+:5:*:)583CFC8.:<;BF((4(1).,,,-?C9G>6:6B>FD@<F*))-.44:)((,46,)66)5.(
@M00200:205:000000000-AKKM3:1:1101:23087:6751 2:N:0:1
TACTCGGGTATCTAATCCTGTTTGCTCCCCCGGCTTTCGTGCCTCAGTGTCAGGTGTTGTCCAGGGACTCGCCTTCGCCACTGGTGTTCCTCTCGATATCTACGCATTTCACTGCTACCCCTAGAATTCCAGTCTCCCCTCCAAACCTCCAGCAGGGTAGTTGTCAATGCCATTTCCGGGTTACGCCCTTAGCTTTCACATTACACTTACCACGCCACCTCCGCACCCTTTACACCCAGTAGTCTCAAGAC
+
<,B@B@CFGGGGG9EFGGGGGGGFFC<EFGGG7CGCEGGGGD8FFCFGAEFC@FEDEGF<AFFGGG7@,<,FFEGGGGGGG?F8FDFBFEDGA<,9A,6FGEGGGGGBF9,@,=FF3?,AD+4@FFGF9EF=3,+9=*15:8,03*68D*6?CF6*0@A>E+*33?33?8?D+>79+0+*8A?+:CE>D+23+@;C?7;*;***9@A67A6;=5>FBGF))/(//?5D4068>7A5:1=(;))11<?))33
@M00200:205:000000000-AKKM3:1:1101:13262:6760 2:N:0:1
TACGGGGGTATCTAATCCTGTTTGCTCCCCACGCTTTCGTGCATGAGCGTCAGTATTGGCCCAGGAGGCTGCCTTCGCCATCGGTGTTCCTCCACATCTCTACGCATTTCACCGCTACACGTGGAATTCCACCTCCCTCTGCCATACTCCAGCATCGTAGTTTCAAGTGCACTTCCCAGGTTAAGCCCGGGGATTTCACGCCTGACTTGCGACGCCGCCTGCGCACCCTTTCCACCCAGCAGTCTCAAGAC
+
CCCCCGGGGGGGGGGFFGGGGGGGGGGGGGFGCFEGGGGGDGGGGECFDGGCFFFGGC9B,DFFGGGGGGGGGGGGFFGGGGG>FFFFGGGGGGGGFGGGGGGGGCEGGGGGGEGFGFFGGGGGGGGCFGGGGDGGGFGDFGGFGFGEGFCDGCDF5+:?CGECE;+@=EF*8@FFF>55FGGF6ACAF>E>AGFGF*,5>5>=BEFE3>969>GG0DD1(.(53EFG37)).))4C((.,360)6:)))(
@M00200:205:000000000-AKKM3:1:1101:6170:6765 2:N:0:1
TACTGGGTTACTTAATCCCGTTTGCTCCCTTAGCTTTCGCGCCTCGGGGTCGGAAAAGATCCACCGACCCGCCTTCGCCCCGGGAGTTCCTATTGAAACCACGGCTTTTAACCCTCCCACCATTATTCCCGCTCGCCCCTATCCCCTCCGAGGCGGTCGTATCCGGAGCAGTTCCTCGGTTTGGGCCCCGGGTTTTACCCCAGGCTTTGAAGGCCCGCCTCGCCGCCTTTATAACCCAAAGGCCCCACATC
+
CCCCCGG,666,<C6,FG,@FGC,,,CFG,C-@,CFD,,8+8@=7,6++6,+6@FG<C@@F,,,,87+@7+@+F:,,BF,C+@7+>F,A4=A,,,,,,,9@+++4+8A,,4C,,,5=3,A+,8,,,83A,+3+66=EF+)*5@*5@+)0**<*33)/*)),*(+()*8)*./;)+++)1)4***)3/).97777:/*)05<:0(((((-)--,4;8(5),,((.(87**2-))))(2,(,,(((((,(,.,
@M00200:205:000000000-AKKM3:1:1101:14332:6766 2:N:0:1
TACTAGGGTATCTAATCCGGTTCGCTCCCCACACTTTCGCGCCTCAGCGTCACGAGCTGTCCAGCGAGCTGCCTTCGCCATGGGTGTTCCTACCAGTATCTACGCATTCCACCGCTACACTGGTAATTCCACTCGCCTCTCCAGCCGTCCAGCCTGCCAGTACCCACTGCCGACCCGGGGTTGAGCCCCGGTCTTTAACAACGGACTTAACAAACCGCCTACGCGCCCTTTAAGCCCAGTAGTCTCA
+
CCCCCGGGGGGGGGGGGGGGGGGGGGGGGGGGGGGGGGGGGGGGGGGGGGGGGGGGGGGGGGGGGGGGGGGGGGGGGGGGGGGGGGGGGGGGGGGGGGGGGGFGGGGGGFGGGGGFGGGGGGFGGGGGGGGGGGGGGFGFFGGFGFGFGFGGGGGFFGGFGGFGFFGGFGFBFFEFEBCBECDFFGFFFGGFFGGFFEGFF@96;>0EEFEFFFGGFGF((.-<>G>DCCDD))64E?<05AFA>AB
@M00200:205:000000000-AKKM3:1:1101:17847:6781 2:N:0:1
TACGGGGGTATCTAATCCTGTTTGCTCCCCACGCTGTCGCGCCTCAGTGTCGGCTATTGAGTCCTTGCGGACTCACCGCCCAGCAGACCGCCTTCGCCACTGGTGTTCTTCCGGATCTCTACGCATTCCACCGCTACACCCGGAATTCCATCTGCCTCTACGGTGCCCAAGCAACACAGTTGCCACGGCCGATCTGGAGTTGAGCCCCAGACTTTCACCACAGCCTTATGTCGCCACCTACGCGCCCTTTT
+
CCCCCGGGGGGGGGGGGGGGGGGGGGGGGGGGGGGGGGGGDGGGGGGGGGGG>FGGGGFGGGGGGGFGGGGGGGFGFCGGGGFGGGGGGEGGGGGGGGGGGGGGGGEGFGGGGCEFGFGGGGGGGEEGFGGCGGGEGFGFFGGFEFFEFFCFCCGFFGGFGFAG=DGGFCAFF3/6?4;?FGGGFF=AEGE>DE=7@7=(:>C283:B(:2<?FGG4>F?F2.58:?4C>4).0:<E3:4:?649>96?2)
@M00200:205:000000000-AKKM3:1:1101:7707:6789 2:N:0:1
TACACGGGTATCTAATCCTGTTCGCTACCCACGCTTTCGCTCCTCAGCGTCAGGTAAGGCCCAGAGAGCCGCCTTCGCCACCGGTGTTCTTCCTGATCTCTGCGCATTCCACCGCTACACCAGGAGTTCCGCTCTCCCCTGCCTACCTCTAGTCTGCCCGTATCGGAAGCAGGCTCGGAGTTGAGCCCCGAGTTTTCACAATCGACTTGCGCGGCCGCCTCCGAGCTCTTTAAACCCAATAGTCTCA
+
CCCCCGGGGCFGFFFGGGFGGGGGGG7FFFFGGGGGGGGGGFGGGFGGGGGGGGGGGGGGGGGGGGGCFGGGGGGGGGGCGFGGGGGGGGGGGGGGG,=FFGGGGGGG8F;EFEEF>FFGGG?@<8DEGGECDEGG8?EDFGFBFFGFGFGGFDFFFDGFG+8?=?D>EGFBFB699:7@CF8=AC,988*8/=@CBEGC334(3973/>0(60EE95B((4,09=3C*:442))4;11::DFF9<)
@M00200:205:000000000-AKKM3:1:1101:24975:6794 2:N:0:1
TACGCGGGTATCTAATCCTGTTCGCTCCCCACGCTTTCGTGCCTCAGCGTCAGTTACAGCCTAGTAAGCTGCCTACGCAATCGGTGTTCTTGATGGTATCTATGCATTTCACCGCTACACCATCAATTCCGCCTACCTCGTCTGTACTCAAGCCTTACAGTATCAATGGCAGTTCCACATTTGAGCTGTGGGCTTTCACCACTGACTTATAAGGCCGCCTACGCACCCTTTAAACCCAATAGTCTCA
+
CCCCCGGGGGGGGGGGGGGGGGGGGGGGGGGGGGGGGGGGGGGGGGGGGGGGGGGGGGGGGGGGGGGGGGGGGGGGGGGGGGGGGGGGGGGGGGFGFGGGGGGGGGGGGGGGGGGEGGGGGGGGGGGGGGDCCGGGGFG5FGGFGFGFGFF?BFGFFGGFGGEGFFGG?FFFFFFFFFG*=CC+:8CAFF,@5@CGF5:>EF5=3)<EEF<E*76;=DFF=@94(*2::>)))1=@@(,3))).973
@M00200:205:000000000-AKKM3:1:1101:18076:6802 2:N:0:1
TACCAGGGTATCTAATCCCGTTTGCTCCCCACGCTTTCGCGCCTCAGCGTCAGGAAATGCCCAGAGACCCGCCTTCGCCACCGGTGTTCCTCCCGATCTCTACACATTTCACCGCTACACCGGGAATTCCAGTCTCCTCTGCATCCCTCAAGAACGGCAGTATCAGCCGACGTTTCTCGGTTGAGCCGAGAGATTTCACGACTGACTTGCCATCCCGCCTACGCGCCCTTTATGCCCAATCGTCTCA
+
CCCCCGGGGGGGGGGGGGGGGGGGGGGGGGGGGGGGGGGGDGGGGGGGGGGGGGGGGGGGGGGGGGGGGGGGGGGGGGGGGGGGGGGGGGFGGFCGEEGGGGGGGGGGGGGGGGGFGGGGGGGGGGGGGGGGGGGGGFGFFGGFGFGEGFGGGGGDBGG>FCEFFFGGFGFFFBFF>FDFGGGFFFF4BDGF4FGGFFGFF@FFFEEC<EFEF4CF6DDF;??BBDFG3754AAA7@?1:((4?FFF
@M00200:205:000000000-AKKM3:1:1101:21531:6802 2:N:0:1
TACTCGGGTTCTAATCCCGTTTGCTCCCCTAGCTTTCGCTCCTCAGCGTCAATGTCGGTCCAGGATGCCGCCTTCGCCACCGGTATTCCTCCAGATATCTACGCATTTCACCGCTACACCTGGAATTCTGCATCCCTCTCCCGAATTCAAGCCATCCAGTATCACACGCAGTTCCCAGGTTAAGCCTGGGGATTTCACGTGTGACTTAGTTGGCCGCCTACGAGCCCTTTAAACCCAGTAGTCTCA
+
CCCCCGGGGGGFFEFGFFGGGGGGGGGGGGFGGGGGGCEFGGGGGGGGGGEEGGGGGGGGGFFFFFFGGGGGGGGGGGGGGGCFGGGGGGGGGGGGGGGGFGGGEGGGGGGGGGGFGGGFFGGFFGGGGGGGGGGGGFGFFGE5=ADEGFCGGGGFFGGFFGFFFFGDDEBFFEFFFC6AECFFFFGF>*@9@CF@>AC@2>=EEE>/9AEC2>BC=CD=@56?@E37CF3)9@3(*,=<6CECE?
@M00200:205:000000000-AKKM3:1:1101:21014:6804 2:N:0:1
TACGAGGGTATCTAATCCCGTTTGCTCCCCTAGCTTTCGCGCCTCAGCGTCAGTATCGGTCCAGGAAGCCGCCTTCGCCACCGGTGTTCCTCCGGATATCTACGCATTTCACCGCTACACCCGGAATTCCGCTTCCCTCTCCCGAACTCAAGCCCTGCTGTATCCCTTGCAGTTCCCCAGTTGAGCCGGGGGATTTCACAAGGGACTGACAGGACCGCCTACGCGCCCTTTATACCCAATAGTCTCA
+
CCCCCGGGGGGGGGGGGGGGGGGGGGGGGGGGGGGGGGGGEGGGGGGGGGGGGGGGGGGGGGGGGGGGGGGGGGGGGGGGGGEGGGGGGGGGGGGGGGGGGGGGGGGGGGGGGGGFGGGGGGGGGGGGGGGGGGGGGFGFFGGFGFGFGFGGFGGFFGGFGG@FEFGGFGFEFFFFFFGFFFFGFGG>*/7:)CGFF3FF@?D1;2;D@;<@6<FFBGFFFFFF;EED7C:BAA<2<<6??FFA)4)
@M00200:205:000000000-AKKM3:1:1101:26245:6815 2:N:0:1
TACAGGGGTATCTAATCCTGTTCGCTCCCCACGCTTTCGTGCATGAGTGTCAGTGTTGGCCCAGGAGGCTGCCTTCGCCATTGGTGTTCCTCCACATCTCTACGCATTTCACCGCTACACGTGGAATTCCACCTTCCTCTGCCTCACTCTAGCATCGTCGTTTCGAGCGCAATTCCCAAGTTAAGCCCGGCGCTTTCACTCTCGACTTGCGACGCCGCCTGCGCACACTTTAAACCCAATAGTCTGTAGCT
+
CCCCCGGGGGGGGGGGGGGGGG9BFGGGGGGGGGGGGGGFCG<F@FG,EGGGGF9B,6FCG@FF69,@FEGGGGGGGGGGCBEGGGGGGGGFG,EFGGGGGFAFGGGGGGGGGGGFGGGCC,E@?=FDGG,,+,=EGFGF*ED+2*6>C+=D9++5<++3@+:F=563<EB8>@+10*+;E;CFFF,<?775@CCFA:F*>.0>3(2(*>5254BE@7>D0(65(28F9><)))5?EF1:49AA9))-).)
@M00200:205:000000000-AKKM3:1:1101:27661:6822 2:N:0:1
TACTAGGGTATCTAATCCCGTTCGCTCCCCTGGCTTTCGTGCCTCAGCGTCAGAAAAGACCCAGTAAGCCGCCTTCGCCACCGGTGTTCCTAATGATATCAACGCATTTCACCGCTCCACCATTAGTTCCGCTTACCTCTGTCTCTCTCGAGCTCGGCAGTATTGAGCGCAATTCCTCGGTTGAGCCGAGGGCTTTCACACCCAACTTGCAACGCCGCCGACGCACCCTTTAAACCCAATAGTCTCA
+
ACC@BFCCCCEFGGGFGGGG<EGEE@FGGGGGGG88C@CFC@FGGGGGGECEGGGGGGGCDFDFEGGGFFFGGGGCGGGDEFGGGEFFFGCGFGGGGGCFDEGCFEC=EAFFF6@5?@8,@DFAFD9,@CEGGEG@FFFEDDG7DF=*8?FD6DGDEGG5@FFGEFGGFG5@5@F7BFD5>@D;*@CDFDDFFG6?A4=CE22>B5(7CC34).8*(1)(--,)-:;D**4)65)1A:3224<D4))
@M00200:205:000000000-AKKM3:1:1101:8721:6827 2:N:0:1
TACTCGGGTATCTAATCCCGTTTGATCCCCACGCTTTCGCGTCTCAGCGTCAGGACAGGCCCAGTGCTCCGCTTTCGCCACCGGCGTTCCCCTAGATATCAACGCATTTCACCGCTCCACCTAGAGTTCCAAGCACCCCTACCTGCCTCAAGCCCAGCAGTATACCAAGCGCGTCCTCGGTTGAGCCGAGGGATTTCACAAAGTACTTACCAAGCCGCCTACACGCCCTTTATGCCCAATCGTCTCAAGA
+
CCCCCGGGGGGGGGGGGGGGGGGGGGGGGGGGGGGGGGGGGGGGGGGGGGGGGGGGGGGGGGGGGGGGGGGGGEGFGGGGGGGGGG7FGGGGGGGG9FFGGGGGGGFEFFGGGEDDGGGGGGGGGGDFGGGGFGGGGFGFFFGFGFGBGFFGGGGFFGGCFGFGFFGGFGDAF>E@DFDDFCCC;?EBBDGFF=C=FCFE@D;FFF???)4>;DGFBD:7?74)4C><C5?4AA9>CB(((-2880:AB)
@M00200:205:000000000-AKKM3:1:1101:17977:6836 2:N:0:1
TACAGGGGTATCTAATCCTGTTTGATCCCCACGCTTTCGTGCCTCAGCGTCAATGACCGCGTAGTGAGCTGCCTTCGCAATGGGTGTTCTATGTCATATCTAAGCATTTCACCGCTACATGCCATATTCCGCCTTCCTCCACGGCATTCAAGCTAAATAGTACCAATGGCAGTTCCCGAGTTAAGCCCGGGGATTTCACCACTTACTTACCTGCCCGCCTACGCACCCTTTACACCCAGTAGTCTCAAGAC
+
@<C@8@BFFGGGF,6C9FFFGGGD9FFGGFFGDGGGG9:EDGGGGGFGEFGGGGE,CF7FG:C7,9,C@,<FGGG9FFF:BF8BE7FCF;DFE?F9,,,9;,BFFC,9=;DFGC>BDEFD;,8DFCC,;4=@8++C=DD=?FCA+@00=2@9,6+=8334@+260*+,*86>;7F9:30*@322?71*3+4*0*,44*=63<)**.*121:AB)<C(?89(0(/3E0:*2))).)5B1(()))1151)))(
@M00200:205:000000000-AKKM3:1:1101:23738:6844 2:N:0:1
TACGAGGGTATCTAATCCTGTTTGCTCCCCACGCTGTCGCGCCTCAGTGTCGGCTATTGGGAGATTGCTCTCCCACCGCCCAGCAGACCGCCTTCGCCACTGGTGTTCTTCCGGATCTCTACGCATTCCACCGCTACACCCGGAATTCCATCTGCCTCTACGGTGCCCCAGCGACACAGTCGCCATGGCCGATCCGGAGTTGAGCCCCGGACTTTCACCACGGCCTTATAGTGGCCCCCTACGCGCCCTTT
+
CCCCCGGGGGGGGGGGGGGGGGGGGGGGGGGGGGGGGGGGGGGGGGGGGGGGGGGGGGGGGGGGGGGGGGGGGG?FFGGGGGFFCFGGFEGEEGGGGGGEGGGGGFFGCGGGGEGFGGGGGGGGGGEGEFCFGG>EGFGDBGGFGFGFGFEGEFFFFGGFGGFGFEFGFGFFFADDAFCFGDDGEDCAFGCEEEG4>(:;@3?(58;?91(4479:4DF??42@0/900?>BA?<?*(4(4:0-(-7>;7,
@M00200:205:000000000-AKKM3:1:1101:23285:6852 2:N:0:1
TACCGGGGTATCTAATCCCGTTCGCTCCCCTGGCTTTCGTGTCTCAGCGTCAGCACACCCCCAGCGAGCTGTTTTCACCGTTGGCGTTCCAAACGATATCTACGCATTTCACCGCTCCACCGTTTGTTCCGCTCGCCCCTAGGTGGCTCAAGATCGCCAGTATACCCAGCAGTTCCACGGTTGAGCCGTGGGATTTCACAAGGTACTTAACGATCCGCCTACACCCGCTTTACACCCAATAGTCCCA
+
CCCCCGGGGGGGGGGGGGGGGGGGGGGGGGGGGGGGGGGGGGGGGGGGGGGGGGGGGGGGGGGGGGGGGGGGGFGGGGGGFGFGGGGGGGF@EFG@DEGGGGGGGGGGGGGFGGGFGGGGGGGGGGGGGGDGGGGGGFGF?8=D6?F@GFGGGFFFEEDBFGFFFFGFFFFFFFFFFFGDEGGFFGGFFGGFA6CF:*=?@;@FFFFFE<71;?>E6DDDFFE;(=<C5*:4>9)4><1:24-))))
@M00200:205:000000000-AKKM3:1:1101:6924:6857 2:N:0:1
TACCCGGGTATCTAATCCTGTTTGCTCCCCACGCTGTCGCGCCTCAGTGTCGGCTATTGAGTCCTCACGGACTCACCGCCCAGCAGACCGCCTTCGCCACTGGTGTTCTTCCGGATCTCTACGCATTCCACCGCTACACCCGGAATTCCATCTGCCTCTACGGTGCCCCAGCGACACAGTTGCCATGGCCGATCCCGGGTTGAGCCCCGGACTTTCACCCCCGACTCCTCGCGCCGCCTACGCGCCCTTT
+
CCCCCGGGGGGGGGGGGGGGGGGGGGGGGGGGGGGGGGGGGGGGGGGGGGGGGGGGGGGGGGGGGGGGGGGGGGGGGGGGGGGGFGGFGGGGGGGGGGGGGGGGGGGGGGGGGG>>DEGGGGGGGGGGGGGDGGGGGFGFFGGEGF6ADFCGC7DFFGGFGFFG>BGGF5DFBBABD4DFFFGGFGFFFGCAEGG*:6E>@BFF;@;DF>;BFFGFFGFFFF9B>/79*24;>39BC;?((8>909>B<)
@M00200:205:000000000-AKKM3:1:1101:15363:6870 2:N:0:1
TACCAGGGTATCTAATCCTGTTCGCTCCCCACGCTTTCGCTCCTCAGCGTCAGTACCGTCCCAGAGAGCTGCCTTCGCCATTGGTGTTCTTCCTGATATCTGCGCATTTCACCGCTACACCAGGAATTCCACTCTCCTCTTCCGGACTCTAGCCACACGGTTTCCGTCGACGTCTGGAGGTTGAGCCTCCAGTTTTCACAACGGACCTGTTTGGCCGCCTACACGCTCTTTAAACCCAGTAGTCTCA
+
CCCCCGGGGGGGGGGGGGGGGGGGGGGGGGGGGGGGGGGGGGGGGGGGGGGGGGGGGGGGGGGFECCFFGGGGGGGGGGGGGGGGGGGGGGGGGGGGGGGGGGGGGGGGGGGGGGFGGGGGGDGFGGGGGGGGGGGGFGFFGFBGFGFGFG8@DGFFED5EDFGEFGGFDFFFDFFA<>>FGGGFGDFAG>FFFFCFEGCB992<=53>=BE2(?8@DF<1=EADG):5;75)../=;@EC>AA4:9
@M00200:205:000000000-AKKM3:1:1101:22206:6872 2:N:0:1
TACGGGGGTATCTAATCCTGTTTGCTACCCTAGCCTTCGTGCCTCAGAGTCAGGAGTCTTCCAGAGAGCTGCCTTCGCCATTGGCGTTCCTCTTGATATCTACGCATTTCACCGCTACACCAAGAATTCCGCTCTCCCCTACCTGCCTCGAGCTCGGGAGTATCGGATGCAGGCCCGGGGTTGAGCCCCGGGTTTTCACATCCGACTTTCCGAGCCGCCTACGCGCTCTTGAAACCCAATAGTCTCA
+
CCCCCGGGGGGGGGGGGGGGGGGGGGGGGGGGGGGGGGGGGGGGGGGGGGGGGGGGGGGFEGGGG@FGGGGGGGFFFGFGGCGGGGEGGGGGG,?EFGGGGGGGGC:FFGCFGGGFGGGGGGGGGFFGGGGGGGGGGB=DDGFFFF?BDBECEDFFFCCDG?CC>*3A0@AEFA*9??CDF5;*;CF;475?5*A>F5C<)/=0?B9;??3;7>GE>GE?6?009C.7*:)))681CB??)5)).6.
@M00200:205:000000000-AKKM3:1:1101:12032:6875 2:N:0:1
TACGAGGGTATCTAATCCTGTTCGATCCCCACGCTTTCGTGCATCAGCGTCAATAACGGCTTAGACAGCTGCCTTCGCAATCGGTGTTCTGAGACATATCTATGCATTTCACCGCTACTTGTCTCATTCCGCCGTCTTCAACCGCATTCAAGCACTTCAGTATCAAGGGCACTGCGACAGTTGAGCTGCCGTCTTTCACCCCTGACTTAAAGTGCCGCCTACGCACCCTTTACACCCAATAGTCTCA
+
CCCCCGGGGGGGGGGGGGGGGGGGGGGGGGGGGGGGGGGGGGGGGGGGGGGGGGGGGGGGGGFFGGGGGGGGGGGGGGGGGGFCFGGGGGGGGGGGGGDGGGGGGFAFFGGGGGGFGGGGGGGGGGGGGGFGDEGGFDD9DEEEGFGDGFG9FFGFFF7?DFEFDF8C5C5AFFF5>DDBGGGGFGFAFGCDFGGGFEGEFAF=BE6E=E==<8<C(:?(6>?:?EFGFCFE)7;@CD?(5>EC)7?
@M00200:205:000000000-AKKM3:1:1101:12483:6881 2:N:0:1
TACTGGGGTATCTAATCCCGTTCGCTCCCCTGGCTTTCGCGCCTCAGCGTCAGAAGAGGTCCAGTGCTTCGCTTTCGCCACAGGTGTTCCTTCCGATATCAACGCATTTCACCGCTCCACCGGAAGTTCCAAGCACCTCTACCTCCCTCGAGCACGCCAGTTTCAGCGGCAATTCTCTGGTTGAGCCAAAGTATTTCACCACCGACTTAACGCACCGCCTACGCGCCCTTTAAACCCAATAGTCTCAAGA
+
CCCCCGGGGGGGGGGGGGGGGGGGGGGGGGGGGGGGGGGGGGGGGGGGGGGGGGGGGGGGGGGGGGGGGGGGGGGGGGGGGGFGGGGGGGGGGGGGGGGGFFGGGGGGGGGGGGGEGGGGGGGBFEFAFGGGGGGGGFGFFGGFGFGFGBCDGGGEFGGFDFEFFFGGFGFFFEFFFFGFGGGGFGGFFFGFFFGGFFGFFD@F>BB6EFF?BFGC9CD;7:,.9E>C<<:<A6<:C??:3))6-64>?A
@M00200:205:000000000-AKKM3:1:1101:18718:6901 2:N:0:1
TACACGGGTATCTAATCCCGTTTGCTCCCCTAGCTTTCGCGCCTCAGCGTCAAGAACAGGCCAGGTAGTCGCCTTCGCCACTGGTGTTCCTCCCGATATCTACGCATTTCACCACTACACCGGGAATTCCACTACCCTCTCCTGCCTTCGAGTCGATCAGTATCGCGTGACCCTCCCCAGTTGAGCCGGGGGCTTTCACACGCGACTTGAACGACCGCCTGCGCGCTCTTTACACCCAATAGTCTCAAGAC
+
CCCCCGGFGGGGGGGGGFGGGGGGGGGGGGGGGGGGGGGGGGGGGGGGGGGGGFFGGGFGGGGGGGGGGGGGGGGGGGGGGGGGGGGGGGGGGGGGGGGGGGGGGCFGGGGGGGGFGGFFGCGGEGGGGFGGGDGG?:FDFGGFGFG=DD6?EGGFFGGFGGEGFFGG5>F@FFFFEFCBF7C>ADGD4C>>EEGFFCEEFBF>F23?<<7?<BEG;C>((30018.9306699>:E?FB79AF<A)).8(
@M00200:205:000000000-AKKM3:1:1101:11605:6905 2:N:0:1
TACCCGGGTATCTAATCCCGTTCGCTCCCCTAGCTTTCGCGCCTCAGCGTCAAGAATGGGCCAGGTAGTCGCCTTCGCCACTGGTGTTCCTCCCGATATCTACGCATTTCACCACTACACCGGGAATTCCACTCTCCTCTCCCACCTTCAAGCCGATCAGTTTCCGACGCAGTTTCCCAGTTGAGCCGGCAGATTTCCCATCGCACTTGACCCGCCGCCTGCGCGCTCTTTACACCCAGTAGTCTCACGCT
+
C8CCCEGEGGGGGGFGGG8BFGGDGCEFGGG9CFGDFGGGG@FGGFCGGGEFG?E@FCFAFFCFEFF9@AFEGGEGFGG:FFEFGGGEGFGGGGGDGCEGA;BDFDG:EFAFF9=DDGFFECEED4>EFGF9=1+@1+@D:EGB?*=)=0=9EFD*9B+;C=C9CA6+:@38D896B4**6;=C*<EB>)*60CFGA*93.=2(/7,44..7((==(17:1((74C>DF*.))-).2(3(.)625::6(,,
@M00200:205:000000000-AKKM3:1:1101:17993:6925 2:N:0:1
TACTGGGGTATCTAATCCTGTTTGCTCCCCACGCTTTCGTGCATGAGCGTCAGTGTTGGCCCAGAAGGCTGCCTTCGCCATCGGTGTTCCTCCACATCTCTACGCATTTCACCGCTACACGTGGAATTCCACCTTCCTCTGCCACACTCTAGCCACGTAGTTTCGAGCGCAATTCCCAAGTTAAGCCCGGGGATTTCACACTCGACTTGCGCGGCCACCTGCGCACACTTTAAACCCAGTAGTCTCAAGAC
+
CCCCCGGGGGGGGGGGGGGGGGGGGGGGGGGGGGEGGGGGGGGGGGGGGGGGEGGGGGGGFGGGFGFGGGGGGGFEFFEGGG@FFGGDAFGGGGGGGGGGGGGGGGGGEEGGGGGFGGGGGGFEFGFGGGGGGDDFGFGFFGGFGFGDGFF=DGGFFF8DEGFG>ACEBGB=>EFFCF6:F:;9+@C?E7E**41;@A7AEFD=25(23C@F24BEFGFFFF;DBC;F*:)4)624E02:D2>6)-).)4(
@M00200:205:000000000-AKKM3:1:1101:11461:6926 2:N:0:1
TACTAGGGTATCTAATCCCGTTCGCTCCCCACGCTTTCGCGCCTCAGCGTCAGATCCGGTCCAGGTAGCCGCCTTCGCCACCGGTGTTCCTCCCAGTATCTACGCATTTCACCGCTACACTGGGAATTCCGCTACCCTCTCCCGGCCTCGAGCGAGACAGTTTCCAAGGCAGTTCCTCGGTTGAGCCGAGGGATTTCACCCAGGACTTGTCAAGCCGCCTACGCGCCCTTTAAACCCAATAGTCTCA
+
CCCCCGGGGGGGGGGGGGGGGGGGGGGGGGGGGGGGGGGGGGGGGGGGGGGGGGFFGGGGGGGGGGFGGGGGGGGGGGGGGGGGGGGGGGGGGGFCFFGGGGGGGCDGGGGGGGGFGG?FGGGCEGGGGGGGGGGGGFGDFFDAGFGAGFGDGGGFFE5CFGFGFFGFAEF4ACFFFFGEBGDFFFGFFGGEDFGCC?CA<@FD(6;@A<7??@FG97<124:>1CEG3725A2<086(.44:5644
@M00200:205:000000000-AKKM3:1:1101:15338:6927 2:N:0:1
TACAAGGGTATCTAATCCTGTTTGCTCCCCACGCTTTCGTGTCTCAGCGTCAGTATTCGTCCAGTTGGCCGCCTTCGCCACCGGTGTTCCTCTCGATATCTACGAATTTCACCTCTACACCGAGAATTCCACCAACCTCTCCGATACTCTAGCCCGCCAGTTTCGAGTGCACTTCCTGGGTTGAGCCCAGGGCTTTCACACCCGACTTAGTGGACCGCCTACACACACTTTCAGCCCAATAGTCACA
+
CCCCCGGGGGGGGGGGGGGGGGGFGGGGGGGGGGGGGGGGGGGGGGGGGGGGGGGGGGGGGGGGGFFGGGGGGGGGGGGGGGE@FGGGGGGGGGG?F<CFGDGGGCFGGGFGGGGFGGGGGGDGD8FGGGGGGGGGEFGFF8@>GFGFGFG9D?FBECD>DFEGA*:DFGCC5EFFF?;?FGGFAFCFFFC>>CFGFFGFF2A==@F2688=2BCF>DFFFF3FEG3D*2))))1(==D1)7:<-42
@M00200:205:000000000-AKKM3:1:1101:17151:6930 2:N:0:1
TACTGGGGTATCTAATCCTGTTTGATCCCCACACTTTCGTGCCTCAGCGTCAGTTACAGCCTAGTAAGCTGCCTTCGCTATAGGTGTTCTTGACGATATCTAAGCATTTCACCGCTACACCGTCAATTCCGCCTACCTCATCTGTACTCTAGCCCCGCAGTATCAATGCCACCCTCCCAGTTAAGCTGGGATATTTCAGCACTGACTTACAGGGCCGCCTACGCACCCTTTAAACCCAATAGTCTCA
+
CCCCCGGGGGGGGGGGGGGGGGGGGGGGGGGGGGGGGGGGGGGGGGGGGGCGGGGGGGGGGGGGGGGGGGGGGGGGGGGGGGGGGGGGGGGGGGGGGGGGGGGGFGGFG9;FGDGFGGGGGEGGGGGGGGGEDGGGGFGFFGGFGFGFGFGDEDFFFGDFG?D9DFFDFEFEFFFFF>DFGCGCFFGFF6CFACFGFFGFCCB@@5CE5AEFFFGGADEFA=@4@G;DF<>*9@:BG<DDE<?C?C?
@M00200:205:000000000-AKKM3:1:1101:19884:6938 2:N:0:1
TACCCGGGTATCTAATCCTGTTTGCTCCCCACGCTTTCGTGCATGAGCGTCAGTGTTGGCCCAGGAGGCTGCCTTCGCCATTGGTGTTCCTCCACATCTCTACGCATTCACCGCTACACGTGGAATTCCACCTCCCTCTGCCACACTCAAGCCTCGTAGTTTCGAGCGCAATTCCCAAGTTAAGCCCGGGGATTTCACACTCGACATGCGCGGCCACCTGCGCCCCACTTAAACCCAATAAGCTCCACATC
+
CCCCCGGGGGGGGGGGGGGGGGGGGGGGGGGGGGGGGGGGGGGGGGGGGGGGGGGGGGGGGGGGGGGGGGGGGGGGGGGGGGGGGGGGGGGGGGGGGGGGGGGGGGGGGFAFGGGFGGDCF?EEGDFGEGGGFGGGGFFEFFDFGD8:6DCFF?C?9>??FGF=)*=@AE>AFCFF*?7<C7FC+@7*57>9?FC99EGEB=>B=25*7(-(6:E8(854/(6)(*)12:6:>A?F*3(.))))),5(())
@M00200:205:000000000-AKKM3:1:1101:26110:6944 2:N:0:1
TACAGGGGTATCTAATCCTGTTTGATCCCCACACTTTCGTGCCTCAGCGTCAGTTTGAGCCTAGTAAGCTGTCTACACTATCGGTGTTCTTGACGATATCTAAGCATTTCACCGCTACACCGTCAATTCCGCCTACCTCGACTCCACTCAAGCCCATCAGTATCAATGCCACCCTCCCGGTTAAGCCGGGATATTTCAGCACTGACTTAATAGGCCGCCTACGCACCCTTTATACCCAGTAGTCTCA
+
CCCCCGGGGGGGGGGGGGGGGGGGGGGGGGGGGGGGGGGGGGGGGGGGGEGGGGGGGGGCGGGGGGGGGGGGGGGDDFFGFGGGGGGGGGGGGGGGFGDECGGGGFCFG9CEECGFGGGGGDGDFGGDCDFCDGDFFFG=5@EAGFGFGFGGG@=DFDFFFDBFDCF8DDFEFFFFEBGEGGGC7CFBEDGFAFEGFFGFFFEFE@CCFECFCECFADFF@BFB2:5DC4;<)9)9B<8@EFFF3.6
@M00200:205:000000000-AKKM3:1:1101:18456:6981 2:N:0:1
TACAGGGGTATCTAATCCCGTTCGCTCCCCTAGCTTTCGCGCCTCAGCGTCAGTGTCAGCCCAGCAACCCGCCTTCGCCGCAGGTGTTCCTCTCGATATCTACGCATTTCACCGCTACACCGAGAATTCCAGTTGCCCCTTCTGCACTCTAGCCCCGCAGTATCGGTTGACCTTTCCGGGTTAAGCCCGGAGATTTCACAATCGACTTGCGGTGGCCGCCTACGCGCCCTTTATACCCAATAGTCTCA
+
CCCCCGGGGGGGGGGGGGGGGGGGGGGGGGGGGGGGGGGGGGGGGGGGGGGGGGGGGGGGGGGGGGGGGGGGGGGGGGGGGGDGGGGGGGGGGGGGGGGGGGGGGGGGGGGGGGGFGGGGGGGGGGGFGGGGGGGGDFFFFGFBGFGFGFGBEFGFFGDAEG@FABGGFGFEFFAFFEDFGEGGFGGFFDGD);FFFFGC<EE?D>D0)96>@>>F;D@0:<B@08>DGD:?>AAFG024<0:<>4:A
@M00200:205:000000000-AKKM3:1:1101:28220:6988 2:N:0:1
TACTCGGGTATCTAATCCTGTTTGCTCCCCACGCTTTCGCGCCTCAGCGTCAGACCCGGGCCAGAGAGCCGCTTTCGCCACCGGTGTTCCAGCCAATATCTACGAATTTCACCTCTACACTGGCTATTCCACCCTCCTCTCCCGGTCTCCAGCCCGGCCGTCTCGGACGCCGTTCCGGGGTTGAGCCCCGGGCTTTCACGTCCGACTGGCCGGGCCGCCGGCGCGCCCGTTATACCCAATAGTCTCAAGGC
+
CCCCCGGGGGGGGGGGGGGGFFFFGGGGGGGGGGDCGGGGDGGGGGGGGGGGGGGGGGEFFFGGGEEGGGED7=::FFFEGFEGEFFEAFDFGGGFGFCC4@EGG?FGFGGGEDEFGGGEF?ED=BFFGGGADCGGG5@=FDGFGFD=DD9+@8D?BEDA:D57@FDC5*:=8=FFFF5>:=5C6A*8BGC>EGGFF3A8<B0(-2(4(323328835B(271;0:)9)).(44<4C481:9):)6)-,)(
@M00200:205:000000000-AKKM3:1:1101:7055:6992 2:N:0:1
TACGAGGGTATCTAATCCTGTTTGATCCCCACACTTTCGTGCCTCAGCGTCAGTTAAAGCTTAGTAAGCTGTCTACACTATCGGTGTTCTTGACGATATCTAAGCATTTCACCGCTACACCGTCAATTCCGCCTACCTCAACTTTACTCAAGTCCTTCAGTATCAATGCCACCCTCCCGGTTAAGCCGGGATATTTCAGCACTGACTTAAAAGACCGCCTACGCACCCTTTAAACCCAATAGTCTCA
+
CCCCCGGGGGGGGGGGGGGGGGGGGGGGGGGGCFGGGGGAFFGGGGGGGGGGGGGGGGGGGGGGGGFGGGGGGGFDCFFGGGGGGGGDGGGGGGGGGGGGGGGGGGGGGGGGGGGFGGGGFEGGGGGGGGGGDEDFGFGEFGCFGFGFGFC=;@FFFGGFGGFGFFGFFEF<FAFFDBGBFE8A7DGFACEBFFEGFFAEEFE@EFF<ECCEFFFFAD>9A@@?2:AGCFFF*95@E03()9CE3?E
@M00200:205:000000000-AKKM3:1:1101:9068:6998 2:N:0:1
TACTCGGGTATCTAATCCTGTTCGCTACCCTAGCTTTCGTGCCTCAGCGTCAGAAGAGACCCAGCGAGCCGCCTTCGCCACCGGTGTTCCTGATGATATCAACGCATTTCACCGCTCCACCATCAGTTCCGCTCGCCTCTGTCTCCCTCTAGCCACGCAGTATCGGGCGCAATTCCTCGGTTGAGCCGAGGGATTTCACACCCGACTTACGCGGCCGCCTACGCACCCTTTATACCCAATAGTCTCA
+
CCCCCGGGGGGGGGGGGGGGGGGGGGGGGGGGGGGFGFGGGCFGGGGGGGGGGGGGGGGG8FFGGGGGGGGGGEFGGGGGGGGGGGGGGGGGGGGGGGGGGGGGGGGGGGGGGGGAGG=FFGGGFFEFGGGGGGGGCEGFFGGFGFDDGFGGFG?DEGGFGGFG=A7C>EDFF@FFFFGDECGGFFGFADGEFGGGCEGCE032>BFDCF?@BFGD>G;<::B@1EFG5>:<F264@?03:)-::))
@M00200:205:000000000-AKKM3:1:1101:13634:7005 2:N:0:1
TACCCGGGTATCTAATCCTGTTCGCTCCCCACGCTTTCGCGTCTCAGCGTCAGTACCGTCCCAGAGACCCGCCTTCGCCACGGGTGTTCCTCCCGATATCTGCGCATTCCACCGCTACACCGGGAATTCCAGTCTCCTCTTCCGGACTCTAGCCATGCGGTTTCCACCGACCTCTGGAGGTTGAGCCTCCAGTTTTCCCAGCGGCCCTGCATGGCCGCCTCCACGCGCTTTATACCCAATAGTCTCA
+
CCCCCGGGGCGGGGGGGGGGGGGGGGGGGGGGGGGGGGGGGGGGGGGGGGGGGGGGGGGGGGGCGFFGGGGGGGGGGGGGGGFFFFFCFGGGGGE7FDGDFEGGGGGGFEGGGGGFGGGGGGGGCEGGGDDFGGFEFD?EFGGDG*CAFFGCGGGFFDC>CG9FE>>FDGEFDBFFF+*5=<C<6CGFFGFF799CC)37;@06(.91<B0<B:FGFG>?((,78C8<5/3)4--:8?(3246>AFB
@M00200:205:000000000-AKKM3:1:1101:18099:7019 2:N:0:1
TACACGGGTATCTAATCCTGTTTGCTCCCCACGCTGTCGCGCCTCAGTGTCAGCAACGGCCCAGCAGAACGCCTTCGCCACTGGTGTTCTTCCCGATCTCTACGCATTCCACCGCTACACCGGGAATTCCATCTGCCCCTACCGTGCTCTAGCCCGCCAGTCTGACCGGCAGCCCCGGAGTTGAGCCCCGGGATTTCACCGACCACTTAACGAGCCACCTACGCGCCCTTTAAGCCCAATATGCTCA
+
CCCCCGGGGGGGGGFGGGFGGGGGGGGGGGGGGGGGGGFGEGGDGFGFGGGGGGGFGGEGGGGGGDF,BFFGGGGGGGGGGGGGGGGGGGGGGGDDGGGGGGGGGGGGFFGGGGGF6FEGGGGDECGGGGFGGDFGFFGFFGFEFFGFGFC7EFGFBGGEGGFGAACEBGF=DFFEFB)6<CFC;CF3>CE>3C;6A<FADB>6>F>AA4A6?0CC?FF?7:(79E:D)74A2)).A0::04))).6
@M00200:205:000000000-AKKM3:1:1101:17591:7027 2:N:0:1
TACTAGGGTATCTAATCCCGTTTGCTCCCCACGCTTTCGCGCCTCAGCGTCAGGAAATGCCCAGAGACCCGCCTTCGCCACCGGTGTTCCTCCCGATCTCTACACATTTCACCGCTACACCGGGAATTCCAGTCTCCTCTGCATCCCTCAAGAACGGCAGTATCAGCCGACGTTTCTCGGTTGAGCCGAGAGATTTCACGACTGACTTGCCATCCCGCCTACGCGCCCTTTAAACCCAATAGTCTCAAGAC
+
CCCCCGGGGGGGGGGGGFGGGGGGGGGGGGGGGGGGGGGGEGGGGGGGGGGGGGGGGGGGGGGGGGGGGGGGGGGGGGGGGGGGGGGGGGGGGGGGGGFGGGGGFGGGGGGGGGGEDFGGGDGGEEFGGGGGGGGGGFGFFGGFGFDDFFGCFGGEBDGAGGEGFFGFBEFFFFFFFFG>FEGGAFFF><E>FGGGFFGD@FFFF@9?<EFFEFGC?DE@<@?3;EFG)95>A)3(2(-(4)64<<4).)(
@M00200:205:000000000-AKKM3:1:1101:14772:7033 2:N:0:1
TACACGGGTATCTAATCCTGTTTGCTACCCACGCTTTCGCGCATCAGCGTCAGAACCGGTCCAGGTAGCCGCCTTCGCCACCGGTGTTCCTCCCAATATCTACGCATTTCACCGCTACACTGGGAATTCCGCTACCCCCTCCCGGCCTCAAGCCAAGCAGTTTCAAAGGCAGTTCCTCAGTTGAGCCGAGGGATTTCACCTTTGACTTGCTGGGCCGCCTACGCGCCCTTTAAACCCAATAGTCTCA
+
CCCCCGGGGGGGGGGGGGGGGGGGGGGGGGGGGGGGGFGGGGGGGGGGGGGGGGGGGGGGGGGGGGG@FGGGGGGGGGGGGGGGGGGGGGGGGGGGGGGGGGGGGGGGFGGGGGGFGGGGGGGGGGGGGGGGGGGGGFCBFGGFGFGFGFF;ECFFFGGF7C@CEFGFFG>DFEFFFFG4FGGFFGGEFDEFFCF4ACFEFFECCE?E@FFFFFGFFGFFF@05(:7<550))-3:E1?7?AFF).4
@M00200:205:000000000-AKKM3:1:1101:25163:7049 2:N:0:1
TACGGGGGTATCTAATCCTGTTTGCTCCCCACGCTTTCGTGCATGAGCGTCAGTGTTGGCCCAGAAGGCTGCCTTCGCCATCGGTGTTCCTCCACATCTCTACGCATTTCACCGCTACACGTGGAATTCCACCTTCCTCTGCCACACTCGAGCCACGTAGTTTCGAGCGCAATTCCCAAGTTAAGCTCGGGGATTTCACACTCGACTTGCGCGGCCACCTGCGCACACTTTATACCCAATCGTCTCACGAT
+
CCCCCGGGGGGGGGGGGGGGGGGGGGGGGGGGGGGGGGGGFGGGGFFGGGGGGGGGGGGGGGGGGGGGGGGGGGGGGGGGGGGGGGGGGGGGGGGGGGGGGGGFGGGGGGFGGGCAGEGGGGGGG9CGGGGGFCGG?DFFF8EFGFCDFF8=EGGFDFCACGFGA56EEGFFFEFFFF46FDGF>C:FFG5B?EFG88F?EFF6(:(4@E9B96BE>GF:0:2)(1<D*:))6556+3(((,8:.:<)(((
@M00200:205:000000000-AKKM3:1:1101:9676:7065 2:N:0:1
TACTGGGGTATCTAATCCTGTTCGCTCCCCACGCTTTCGTCCATCAGCGTCAATCCACTGTTAGTAACCTGCCTTCGCAATGGGTATTCCATGTAATATCTAAGCATTTCACCGCTACACTCCATATTCTAGTTACTTCACAATAATTCAAGTCCTGCAGTATCAATGGCAGTTCGACAGTTGAGCTGCCGGATTTCACCACTGACTTACAAAACCGCCTACGGACCCTTTATACCCAATCGTCTCAAGCT
+
CCCCCGGDGGGGGGGGGFGGGGGGGGGGGFCGGGGGGGGGGGGGGFFGGGGGCGGGGGGGGCFGGG<FEFFGGGGGGEEG@FCFGGG9F,@AFGCDFEFGFCFGGGGGDFFCB>>DCFCGG,EEF,4,:DDE8DDGGFGFBF9DGFGFGF8FGGFFBEFFGGFGFFGGFGF=D;;?*0+<EEF8D8@*D?E>58CFFFF**:=55=EEFFFFE5@E=**0>@=4)4990;56<C?1<79=(/9B(5**0*)
@M00200:205:000000000-AKKM3:1:1101:19541:7084 2:N:0:1
TACTGGGGTATCTAATCCTGTTCGCTCCCCACGCTTTCGCGTCTCTGCGTCAGTACCGTCCCAGAGAGCCGCTTTCGCCACGGGTGTTCCTCCTGATATCTGCGCATTTCACCGCTACACCGGGAATTCCACTCTCCTCTTCCGGACTCTAGCCCGACGGTTTCCATCGACATCTCGAGGTTGAGCCTCGAGTTTTCACAACGGACCTGCCGGGCCGCCTACACGCTCTTTACGCCCAATAGTCTCC
+
CCCCCGGGGGGGGGGGGGGGGGGGGGGGGGGGGGGGGGGGGGGGGGGGGGGGGGGGGGGGGGGGGDFGGGGGG>FGGGGGGGEGGGGGGGGGGGGGGGGGGGGGGGGGGGGGGGGFGGGGGEGE=EGGGGGGGGGGGFGFFGG>EBD)=BGBDFGB5BC@CGFGFFGGE?BDEFFFAFD:FC*C;EFFFG*:A:CCF?CE8?F(2(65@@;>F;ED6DD014(7:E)9>:4<)4(6E2(.24<))))
@M00200:205:000000000-AKKM3:1:1101:9105:7108 2:N:0:1
TACGCGGGTATCTAATCCTGTTTGCTCCCCACGCTTTCGCGCCTCAGCGTCAGTACCGTCCCAGCGAGCTGCCTACGCCATTGGTGTTCCTCCTGATATCTGCGCATTTCACCGCTACACCAGGAATTCCACTCGCCCCTTCCGGACTCTAGCCAAACAGTTTCCAGCGGCATTCACAGGTTGAGCCTGTGACTTTCACACCGGACTTATCTGGCCGCCTAGGCGCTCTTTAAACCCAGTAGTCTCA
+
CCCCCGGGGGGGGGGGGGGGGGGGGGGGGGGGGGGGGGGGDGGGGGGGGGGGGGGGGGGGGGGGGGEGGGGGGGGGGGGGGGGGGGGGGGGGGGGGGGGGGGGGGGGGGGGGGGGDGGGGGGGGFFGGGGGGGGGG8AEFFGGED>CBGFGCGGGFFGGFGGFGEFGGFGE=DEFFFFGAFCGFFGGFFGGFFGGGFFEEFFF>19@3CEEEECFFBGF::(179=.99C)):)58C834<B>>BF>
@M00200:205:000000000-AKKM3:1:1101:6850:7119 2:N:0:1
TACGAGGGTATCTAATCCTGTTTGCTCCCCACGCTTTCGCGCCTCAGCGTCAGGCCCGGACCAGAGAGCCGCTTTCGCCACCGGTGTTCCACCCAATATCTACGAATTTCACCTCTACACTGGGTATTCCACCCTCCTCTTCCGGCCTCCAGCCCATGTGTTTCGGCCGCACCTCCGGGGTTGAGCCCCGGGCTTTCACGAGCCGACTGCATGGGCCGCCTACGCGCCCTTTAAACCCAATAGTCTCA
+
CCCCCGGGGGGGGGGGGGGGGGGGGGGGGGGGGGGGFGGGGGGGGGGGEGGGGGGGGGGGGGGGGGGGGGGGGGGGGGGGGGGGGGGGGGGGGGGFGGGGGGGGDFEGGGGGGGGFGGGGGGGGGFGGGGGGGGGGGFGFFDFFGFGFGFGGGGGFAFGFGFFGFFDCAGFBF=FFEFGDGDGGFFGFDG5>B=FGF5<60;FBFF>11:BA<?8C?559?(:BB5>DG)44>A92F:0:7?AFFABA
@M00200:205:000000000-AKKM3:1:1101:11770:7120 2:N:0:1
TACGCGGGTATCTAATCCTGTTTGCTCCCCACGCTTTCGAGCCTCAGCGTCAGTAATGAGCCAGTGTGTCGCCTTCGCCACTGGTGTTCTTCCGAATATCTACGAATTTCACCTCTACACTCGGAGTTCCACACACCTCTCTCATACTCAAGACACCCAGTATCAAAGGCACTTCCGAGGTTGAGCCCCGGGATTTCACCCCTGACTTAAATGTCCGCCTACGCTCCCCTTAAACCCAGTAGTCTCAAGAC
+
CCCCCGGGGGGGGGGGGGGGGGGGGGGGGGGGGGGGGGGCFGGGG<EFGGGGGGGGGGFGGGGGGGGGFGGGGGGGDFGGGGGGGGGGGGGGGGGGGGGGGFGGCFGGFFCFGGFFFGGGGGDGEC>8FF;DFEDG8*@DFGG?FFG:?F8ADDGFFGGFGF7CFF+=FFF);)*;B59*@EFFFGFFEDG4@5C99?CFBBFF:@>*94*<?CGC;D>;13<>6ED3*2(44;A8E<?24)692<26<8,
@M00200:205:000000000-AKKM3:1:1101:7588:7125 2:N:0:1
TACGGGGGTATCTAATCCGGTTCGCTCCCCACGCTCTCGCGCCTCAGCGTCGGCCCTCGGCCCAGGAGACCGCCTTCACCACCGGTGTTCCGCCGGATCTCTACGCATTTCACCACTACACCCGGCATTCCGTCTCCCTCGACCGCGCCCCAGCCAGCCCGTCCCGGGCCCATCACGGGGTTGAGCCCCGCACTTACAGGCCCGACTGAGCCAGCCGCCTACGCGCCCTTTACACCCCATAGTCACA
+
CCCCCGGGGGGGGFGGGGGGGGGGGGGGGGGGGGGGGGGGGGGDGFGGGGGGEECGGGGGGFGCFDGGGG@E:FG7FFGGGG:FEGGGGGFGEFGEDEEDEFFFCC@FGGFFFDGAG<F7FFGG@EEG,,=DFGGG?A>@B*:ACBD(9>=5EFGF:FFEEC1C<@3=>G3:?2?F:))0:C70?FG)>):5BEF*89?(-2?1,403):B7:BGGFGFF??:B(?;C9*52>AA:C0<(326<2<)
@M00200:205:000000000-AKKM3:1:1101:26896:7128 2:N:0:1
TACCGGGGTATCTAATCCTGTTTGCTCCCCACGCTGTCGCGCCTCAGTGTCGGCTAAGAGGAGCTTGCGCTCCCACTGCCCAGCAGACCGCCTTCGCCACCGGTGTTCTTCCGGATCTCTACGCATTCCACCGCTACACCCGGAATTCCATCTGCCTCTACAGTGCCCAAGCCCTACAGTCGCCGCGGCAGATTCGGGGTTGAGCACCGAACTTTCACCGCGGCCTTATAGTGGCCACCTAACCGCCCTTT
+
CCCCCGGGGGGGGGGGGGGGGGGGGGGGGGGGGGGGGGGGGGGGGGGGGGGGEEGGGGGGFGGGGGGGGGGGGGGGGGGGGG8FGFGGGGGGGGGGGGGGGGGGG?@FDGGGG6EBGGGFGGGGGG>:BFGGGGGGGFFDEGEEG?F7?CEGFGGFFGGAGDEGEFAF5F45F>FFFFCFGGGG4CEB>G=>F?C*ABC>FFF73)4:B99;::C@);?692(74899CDF4)4??+(448)(.4>F33(.
@M00200:205:000000000-AKKM3:1:1101:7847:7129 2:N:0:1
TACACGGGTATCTAATCCCGTTTGCTCCCCTGGCTTTCGCTCATCAGTGTCAATGCCGGTCCAGGATGCCGCCTTCGCCACCGGTATTCCTCCAGATATCTACGCATTTCACCGCTACACCTGGAATTCTGCATCCCTCTCCCGGATTCAAGCCATCCAGTATCGGATGCAGTTCCCAAGTTGAGCCTGGGGATTTCACATCCGACTTAGTTGGCCACCTACGAGCCCTTTATACCCAATAGTCTCA
+
CCCCCGGGGGGGGFGGGGGGGGGGGGGGGGGGGGGGGGGGGGGGGGGGGGGGGGGGGGGGGGGGGGGGGGGGGGGGGGGGGGGGGGGGGGGGGGGGGGGGGGGFEGGGGGGGGGDEGGGGGGGGGGGFGGGGGGGEGFGFFFGEDADFGFGGGFGFFGGFGGFGFFD=>GFFBCFFFF?5FAGGFGGFFG5BECFGFFG*>.<=@BA=CEFFFFGGFGF2;@2)8::C;;37<)65B@;@;FFF339
@M00200:205:000000000-AKKM3:1:1101:27943:7144 2:N:0:1
TACGAGGGTATCTAATCCTGTTTGCTCCCCACGCTTTCGCGTCTCAGCGTCAGTTACGTCCCAGCGAGCTGCCTTCGCAATTGGTGTTCCTCCTGATATCTGCGCATTTCACCGCTACACCAGGAATTCCACTCGCCTCTTCCGCACTCTAGCCCGACAGTATCCACCGGCATTCGAGGGTTGAGCACCCGACTTTCACAGCGGACTTACCGGGCCGCCTACACGCCCCTTACACCCAATAGTCCCCAGAC
+
CCCCCGGGGGGGGGGGGGGGGGGGGGGGGGGGGGGGGGGGGGGDGGGGGGGGGGGGGEGGGGGGGGGGGGGGGGGGGGGGCGGGFGFGGGGGGGGGGGGGGGGGDD7BEFFGGGGFGGGGGGGGGGGGGGGGF,DGGDGEFDFFGDGBGFF9=DF>DEGFFGFGFFF@>EBFFBFFCFDEFF999E,;A*?:55/:+9CC<@((6123);1363>E>D>1,(4818)))1().)).:((,,))--)(.-4(
@M00200:205:000000000-AKKM3:1:1101:3999:7153 2:N:0:1
TACAGGGGTATCTAATCCTGTTTGCTCCCCACGCTTTCGCTCCTCAGCGTCAGTACTGGCCCAGGATCCCGCCTTCGCCACCGGTGTTCCTCCTGATATCTGCGCATTCCACCGCTACACCTGGAATTCCACATCCCTCTCCCGGATTCGAGCCTGCCAGTCTCGGACGCAGTTCCCGGGTTGAGCCCGGGGATTTCACGTTCGACTTAACAGGCCACCTACGCGCCCTTTAAACCCAATAGTCTCA
+
@CCCCGGGGGGGGGGDGGFGGGGGGGGGGGGGGGGGGGGGGFGGGGGGGFGGGGGGGGFGGGGGGGGGGGGGGGDGGGGGGGGG>F=CGGGGGGGGGGGGGGGGGGGGGFFFEEGFGGGGGGGD@8,DGGGGGGGFGFGFFFFE6DD=8AFC>CGFFCFFGGBFFADGBE>AA;FBFD<9>**96DCAEGC;/A6=BCE?=8DFFD;;<C))7=GG<FF;(/?B>D:CD54))642;(4?)45ADFF
@M00200:205:000000000-AKKM3:1:1101:7559:7153 2:N:0:1
TACCGGGGTATCTAATCCTGTTCGCTCCCCACGCTTTCGCTCCTCAGCGTCAGTTGTTGCCCAGAGACCCGCCTTCGCCACCGGTGTTCCTCCTGATATCTGCGCATTTCACCGCTACACCAGGAATTCCAGTCTCCCCTGCAACACTCTAGTTTGCTCGTATCGACTGCAGACCCGAGGTTGAGCCTCGGGATTTCACAGCCGACGCAACAAACCGCCTACGAGCTCTTTAAACCCAGTAGTCTCAAGA
+
CCCCCGGGGGGGGGGGGGGGGGGGGGGGGGGGGGGGGGGGGGGGGGGGGGGGGGGGGGGGGGGGGGGGGGGGGGGGGGGGGGGGGGGGGGGGGGGGGGCFGGGGGGGGGGGGGGGFGGGGGGGGGGGGGGGGGGGGDFGFFGGFGFGFGFGGEFDBFGFEGGFGFFGGFGFFFF@FFFD>:CF9FGF4AGGF>CFGFCFFEFF@=BFFF@FFFFGG0C:?BB1>BG)>7>4A26<?GF::2<A<<BF22<
@M00200:205:000000000-AKKM3:1:1101:7041:7191 2:N:0:1
TACGCGGGTATCTAACCCTGTTCGCTCCCCATGCTTTCGCTCCTCAGCGTCAGGTAATGCCCAGAGAACCGCCTTCGCCACCGGTGTTCCTCCTGATATCTGCGCATTCCACCGCTACACCAGGAATTCCGTTCTCCCCTGCATACCTCTAGTCCGCCCGTATCGGAAGCACGCTCAAGGTTGAGCCTTGAGTTTTCACTCCCGACGTGACGGACCGCCTACGAGCCCTTTACACCCAATAGTCTCAAGAC
+
CCCCCGGGGGGGGGGGGGGGGGGGGGGGGGGGGGGGGGGGGGGGGGGGGGGGGGGGGGGGGGGGGGGGGGGEGGGGGGGDGFGGGGGGGGFFGGGGFFFGGGFCGGDFGGGGGGGFGGFGFGGGFGGGGGGGFGGGA6>DDDGFGFG7FFGCFDFFAEG5ECDGDA>>5DF@BB>DFAFAG9DFFFGAFFDAFGFFFFGFFD99?9;@;<7?FDGE6CD<??15(:7CD5:BF2-8E?002>AD26<-,)(
@M00200:205:000000000-AKKM3:1:1101:18835:7205 2:N:0:1
TACCAGGGTATCTAATCCCGTTCGCTACCCTGGCTTTCGTACCTCAGCGTCAGTAGAGACCCAGTGAGCCGCCTTCGCCACCGGTGTTCCTGATGATATCAACGCATTTCACCGCTCCACCATCAGTTCCGCTCACCTCTGTCTCACTCAAGCTCAGCAGTTTCGGGCGCAATTCCTCGGTTGAGCCGAGGGCTTTCACACCCGACTTGCTAAGCCGCCTACGCACGCTCTAAACACAATCGTCTCCAGCC
+
C<CCCFGGGGGGGGGGGGGEGGGDGGGGGGGFFGGGGGGGGGGGGGFGGGGGGGA9EFFGGGGGGFGCGGGGGGGGGGGGGGGGGGGGGGGGDFCGGGGGG;F@GDFGGGGGGGG>DFDEGGGG9=@;EGEGDGGGGFGFFGGFGFGFGFF8DDFFFGCFFD*CA5?EBGF=AFFFFFG>FGGGFFG>*;>?AFFFFFGFE55259BFE<4C)6C@@CB?;;<>(2<D**14<A3);4,5(((.17)-(((
@M00200:205:000000000-AKKM3:1:1101:11212:7211 2:N:0:1
TACGGGGTATCTAATCCTGTTTGCTCCCCTAGCTTTCGCGCCTCAGCGTCAGTACTGGTCCAGGAAGCCGCCTTCGCCACTGGTGTTCCTCCCGATATCTACGCATTTCACCGCTACACCGGGAATTCCACTTCCCTCTCCCAGACTCTAGCCGGGCAGTATAAGATGCCATTCCACGGTTAAGCCGTGGGATTTCACATCAAACTTACCCGACCGCCTACGCGCCCTTTAAACCCAGTAGTCTCACGATC
+
CCCCCGGGGGGGGGGGGGGGGGGGGGGGGGGGGGGGGEGGGGGGGGGGGGGGGGGGGGGGGFCFGGGGGGGFGGGGGFFFGG@FGGGGGGGGGGDGGGGG8FGGGGCFGGGGGGGFGGGGGDEGFGGGGGGGGGGGGFGFF@FBGFGDGF8DDDG>DGGFGGFFFFGGA66AFFFFFF5?FGCFBCDFFD7FA;9@F?EFFEFFFFC38562@BE=9C><D8@5;G5)DFFAFFFF8::BFFF<AA).4(,
@M00200:205:000000000-AKKM3:1:1101:5882:7211 2:N:0:1
TACTCGGGTATCTAATCCCGTTTGCTCCCCTGGCTTTCGCTCCTCAGTGTCAGTGTTGGTCCAGGATGCCGCCTTCGCCACCGGTGTTCCTCCAGATATCTACGCATTTCACCGCTACACCTGGAATTCCGCATCCCTCTCCCAAACTCAAGCCATCCAGTATCAGACGCAGTTCCCCGGTTAAGCCGAGGGATTTCACGTCTGACTTAGTTGGCCACCTACGAGCCCTTTCAACCCAGTAGTCCAAAG
+
CCCCCGGGGGFGFGGGGGGGGGFGGEGFGGFGGFGGGGGGGGGGGGGFGFGGGGGFFEGEGGGGGGFEDDGGEGGGGG@CFAGDGEGGGCFGGGGFFEGGADFFGEGGCFDFFGGFGGCEFFGGGGGFGFGGDD=88??DFG@;ADGFGFC=EG?FFFFFG89DD9==:@95:DFFFFDFEE>:FAC?*@E4AC?DC?G=545=>;=CCECC4688;C?2(62:(3)155)..7)5:01(9C?E))))/
@M00200:205:000000000-AKKM3:1:1101:23093:7211 2:N:0:1
TACTGGGGTATCTAATCCTGTTCGCTCCCCACGCTTTCGCTCCTCAGCGTCAGTATCGGCCCAGAGACCCGCCTTCGCCACCGGTGTTCCTCCTGATATCTGCGCATTTCACCGCTACACCAGGAATTCCAGTCTCCCCTGCCGAACTCAAGTCTGCCCGTATCGACCGCAGGCTCGGGGTTAAGCCCCAAGTTTTCACGGCCGACGCGACAAACCGCCTACGAGCTCTTTAAACCCAATAGTCTCA
+
CCCCCGGGGGGGGGGGGGGGGGGGGGGGGGGGGGGGGGGGGGGGGGGGGGGGGGGGGGGGGGGGGGGGGGGGGGGGGGGGGGGGGGGGGGGGGGGGGGGGGGGGGEGGGGGGGGGFGGGGGGGGGGGGGGGGGGGGGF689FG>8AGFGFGGGGGFFGGFGGFFFFGEBEFFFFFFFFGFGGDCFF6:>DEA=CFFA?@;?B>>66;B>06>>:DFBDEBF?0.-:5<7>:5<>)3;11():6464<
@M00200:205:000000000-AKKM3:1:1101:4309:7212 2:N:0:1
TACCGGGGTATCTAATCCTGTTTGATCCCCGCACTTTCGAGCCTCAGCGTCAGTTACAGCTTCGTTAGCTGCCTTCGCAATCGGTGTTCTATGACATATCTAAGTATTTCACCACTACATGTCATATTCCGCCAACGGCAACTGTACTCTAGATAAGCAGTATCAATGGCAGTTCCATCGTTAAGCGATGGGATTTCCCCACTGACTTACCTACCCGCCTACGCTCCCTTTACACCCAATCGTCTCA
+
CCCCCGGGGGGGGGGGGGGGGGGGGGGGGGGGGGGGGGGGGGGGGGGGGGGGGGGGGGGGGGGGGGGGGGGGGGGGGGG@GGFGGGGGGGGGGGGGGGGGGGGGGGGGGGGGGFGFGG8FFGGGGGGFGGGGGGGG>DGFFGGFGFGDF7=DEFF?FGGFGGEGFFGFFFF=FFFFF?FDGGCCFGGB5C9CFGGG+*4=C=@@E@CEEFFE*6>=4DD=@=@D9*??48;*4*)5B16@(32(/:C
@M00200:205:000000000-AKKM3:1:1101:22777:7215 2:N:0:1
TACTAGGGTATCTAATCCTGTTTGCTCCCCACGCTTTCGCGCTTCAGCGTCAATCTCCGTCCAGGTGGTCGCCTTCGCCACCGGTGTTCCTCCTGATATCTACGAATTTCACCTCTACACCAGGAATTCCACCACCCTCTCCGGGATTCAAGCAACTCAGTATCAGCTGCACTTCCTGGGTTGAGCCCAGGGATTTCACAGTTGACTTTAGTCGCCGCCTACGCGCCCTTTACCCCCCATAGTCTCC
+
CCCCCGGGGGGGGGGGGGGGGGGGGGGGGGGGGGGGGGGGGG+FFGGGGGGGGGGGGGGGGGGGGGGFGGEGGGGGFGGGGGGGGGGGGGGGGGEFGGGGGGGGGGGGGGGGGFGFGFFGGGGGGGGCFGGGGGGGEFGFFGGDGFGFGFGDGFCFFFGFGGFGFCGGFGFEFFFFFFF5FEGGFGGFFGG>>FGGF?:A6=48AB?E?EFFFFGGFDF9531>6C)897@4<)63E(41:2:A<A7
@M00200:205:000000000-AKKM3:1:1101:23406:7216 2:N:0:1
TACGCGGGTATCTAATCCTGTTTGCTCCCCACGCTTTCGCGCATCAGCGTCAGAACCGGTCCAGGTAGCCGCCTTCGCCACTGGTGTTCCTCCCAGTATCTACGCATTTCACCGCTACACTGGGAATTCCGCTACCCTCTCCCGGCCTCGAGCCAGGCAGTTTCCAAGGCAGTTCCTCGGTTGAGCCGAGGGCTTTCACCCAGGACTTGCCTAGCCGCCTACGCGCCCTTTAAACCCCATAGTCTACAGAC
+
CCCCCGGGGGCCFEGCFGFGGGGGGGGGGGGGGGDGGFCGGGGGGGGFGFGGGGGFGGGGEGGGGGGGGGGGGCFGCFGGGGGGGGFGGGGGGGGGGEGGGGGGGEGDFF;?FGGEGGGGFGGGGGFGFGGGGDDDD??DF8?AG>CAGBEGCCGFFG75@B5FFFGFFGFDAEAFCFDDB*CC46??B<CE)=CFFE+7=?0=;(4<748C33CC>G5((3370:;GC5.4)6)2*,(,(56))))))-(
@M00200:205:000000000-AKKM3:1:1101:4236:7218 2:N:0:1
TACAGGGGTATCTAATCCTGTTTGATCCCCACACTTTCGTGCCTCAGCGTCAGTTACAGCCTAGTAAGCTGTCTACACTATCGGTGTTCTTGACGATATCTAAGCATTTCACCGCTACACCGTCAATTCCGCCTACCTCGACTGCACTCAAGTCCATCAGTATCAATGCCACCCTCCCGGTTAAGCCGGGATATTTCAGCACTGACTTAATAGACCGCCTCCGCACCCTTTAAACCCAATCGTCTCA
+
CCCCCGGGGGGGGGGGGGGGGGGGGGGGGGGGGGGGGGGGGGGGGGGGGGGGGGGGGGGGGGGGGGGGGGGGGGGFGGGFGGGGGGGGGGGGGGEGGGGFGGGGFFGEGGFFCGGFGGGGDEGGFGGGGFCGGGGGGFGAEEGEGFGFFFCDFFGFFGGF8CEGFFGFFFFEFFFF>EC*@@??FF75?CCEFGGGFEFEEF@5*3:58*;*8:9D);B2(//89E4CF4E>EC33E6;F;;7(((.
@M00200:205:000000000-AKKM3:1:1101:14214:7226 2:N:0:1
TACAGGGGTATCTAATCCCGTTTGCTCCCCTGGCTTTCGCGCCTCAGCGTCAATACCGGTCCAGGATGCCGCCTTCGCCACCGGTGTTCCTCCAGATATCTACGCATTTCACCGCTACACCTGGAATTCCACATCCCTCTCCCGGATTCAAGCCTTCCAGTCTCAGACGCAGTTCCCCAGTTACGCTGAGGGATTTCACGTATGACTTAGTTGGCCGCCTACGAGCCCTTTCAACCCAATAGTCTCA
+
CCCCCGGGGGGGGGGGGGGGGGFGGGGGGGGGGGGGGGGGGGGGGGGGGGGCGGGGGGGGGGGFFFGGGGGGGGGGGGGGGGGGGGGGGGGGGGFGGGGGGGGGGGGGGGGGGGGFGGFGGFGGGFGFGGGGGGGGGFGFFGGFGBGFGBGCFGGFFGGBFG7?=FCGFGFFFFFF>F>9F9C+3;7@AF>5?CFGFFGB=(8BFEC?ECFEFBGE>GE@<DF=?EFG*;36?C3:ED:(54)))6:
@M00200:205:000000000-AKKM3:1:1101:21928:7233 2:N:0:1
TACCAGGGTATCTAATCCCGTTTGCTCCCCCAGCTTTCGCGCCTCAGCGTCAAGAACAGGCCAGGAAGTCGCCTTCGCCACTGGTGTTCCTCCCGATATCTACGCATTTCACCACTACACCGGGAATTCCACTTCCCTCTCCTGCCTTCAAGTCGAGCAGTATCGAATGACCCTCCCCAGTTAAGCCGGGGGCTTTCACATTCGACTTATTCGACCGCCTGCGCGCTCTTTAAGCCCAGTAGTCTCA
+
CCCCCGGGGGGGGGGGGGGGGGGGGGGGGGGGGGGGGGGGGGGGGGGGGGGGGGGGGGGGGGGGGGGGGGGGGGGGGGGGGGGGGGGGGGGGGGGGGGGGGGGGGGGGFGGGGGGFFGGGGGGGGGF8EGGGGFDEGF?5D8=FGFGEGFFGGGGFFGGFGGEF59CFFCA@ACFFFFGFCEF7CEFEFC>AFG=CA3<<?5?<<132>??E@FG=>GF1:.4@>C57DC499245E(4>24AAAA)
@M00200:205:000000000-AKKM3:1:1101:10749:7235 2:N:0:1
TACTCGGGTATCTAATCCTGTTTGCTCCCCACGCTTTCGCACCTCAGCGTCAGTATCAGTCCAGCGAGTCGCCTTCGCCACTGGTGTTCCACCGAATATCTACGAATTTCACCTCTACACTCGGTATTCCACTCGCCTCTCCTGACCTCCAGGCTTGCAGTCTAGAAGGCAGTTCCAGAGTTGAGCTCTGGGATTTCACCCCCTACTTACAAACCCGCCTACGTGCGCTTTAAACCCAATAGTCTCA
+
CCCCCGGGFGGGGGGGGGGGGGGGGGGGGGGGGGGGGGGGGGGGGGGGGGGGGGGGGGGGGGGGGGGGGGGGGGGGGGGGGGGGGGGGGGGGGGGFGGGGGGGGGGGGGGGGGFGFGGFGGGGEGGGGGGGGGGGGGFGEFGGFGFGCFFGDGGGFFGGFDFBGCFFGDFFDFEFFFFG5FFGFFGGFFGGFAFGGFCFFBFFADFFEEFFF6=FEAGFFFFFFBEDDC<D<C3;;E;0=E3?FE?<
@M00200:205:000000000-AKKM3:1:1101:15369:7240 2:N:0:1
TACTCGGGTATCTAATCCTGTTTGCTCCCCTAGCTTTCGTGCCTCAGTGTCAGGAAGTGTCCAGGGACTCGCCTTCGCCACTGGTGTTCCACTTGATATCTACGCATTTCACTGCTACACCAAGTATTCCAGTCCCCCCTCCACTCCTCCAGCCGGATAGTATCCAATGCAGTTTCTGAGTTGAGCTCAGAGATTTCACATCAGACTTACCCGACCACCTACGCACCCTTTAAACCCAATCGTCTCAAGA
+
CCCCCGGDGGGGGGDFGGGGGGGGGGGGGGGFGGGGGGGGGGGGGGGGGGGGGGGGGGFGGGGGGGGGGGGGGGGGGGGGGGG@FFFGGGGGGGGGGGGGGGGGGGGGGGGGGAFFGGGGG?EGFGGGGGFFDGFFDDEBFGGFFFGFGFF6D?D59E8?FCFGFFGF5@D6FFFFFFGDE8+=;AEDF8EFFFGGF7EEF585>CCCC6=C))@CAFF):@)*-8?D4?>=*0.7B(5-((-(/())/)
@M00200:205:000000000-AKKM3:1:1101:17521:7253 2:N:0:1
TACAAGGGTATCTAATCCTGTTTGCTCCCCACGCTTTCGCGTCTCAGCGTCAGTTACGTCCCAGCGAGCTGCCTTCGCAATTGGTGTTCCTCCTGATATCTGCGCATTTCACCGCTACACCAGGAATTCCACTCGCCTCTTCCGCACTCTAGCCCGACAGTATCCACCGGCTTTCGCGGGTTGAGCCCCCGACTTTCACAGCGGACTTACCGGACCGCCTACACGCGCTTTAAACCCCATAGTCTCA
+
CCCCCGGGGFGGGGAFGGGGGGGCFGGGGGGGGGGGGG,BCFFGFGGGGGGGGGGGGGGGGGGGGGCBFGCGGGGGGGCEGF@GGGGGGGGGGG@EF<EGGGGDGEGGGGGGGGGFGGGGC+@=F,>EGFGGGF8EGFGFFGGFGDG>GDA9F8D?DEDBG7CF7FCFEGA=?CF>*339CEDCFFFFFGG:EGEFFCGF3074;99<FA516(:C9DE61:7F:E5C91-)-).3C(2(42:6)62
@M00200:205:000000000-AKKM3:1:1101:24903:7258 2:N:0:1
TACTAGGGTATCTAATCCCGTTCGCTCCCCTGGCTTTCGTGTCTCAGCGTCGGCACAGCCCCAGCTACCTGTTTTCACCATTGGCGTTCCAAGTGATATCTACGCATTTCACCGCTCCACCACTTGTTCCGGTAGCCCCTAGCTGGCTCAAGAGTCGCAGTATACCAAGCCGTTCCACGGTTAAGCCGTGGGATTTCACAAGGTACTTACAACTCCGCCTACACACCCTTTATACCCAATAGTCTCAACAT
+
CCCCCFGGGGGGGGGGGGGGGGGGGGGGGG<CDGGGGGGCFEGGGGGGGGGGGCF:F,CFGGGGCDFGGCGD<FGEAFFFACEGCGCEGGGFF5?FFCGGGGG7FGGGGGGGGGGFGEFGGG78ECFDFG8CD8=EG*@DD?DF9FG)=DGG9=60@BDA8FDEE9D8DE*=DD5;9FGFEE*<FGGF57;BFGGFAEG*:4)*:CEFC=*/06CF5?D?@FE4.=)897);3C?E?)(5)7/.1))7()(
@M00200:205:000000000-AKKM3:1:1101:19259:7261 2:N:0:1
TACTCGGGTATCTAATCCTGTTTGCTCCCCACGCTTTCGCGTCTCAGCGTCAGTCACTGTCCAGAAGACCGCCTTCGCCACCGGTGTTCCACTTGATATCTACGAATTTCACCTCTACACCAAGTATTCCATCTTCCTCTCCAGGACTCTAGCTGCGCAGTTTCGGGTGCACTTCCATGGTTAAGCCATGGGATTTCACGCCCGACACACGCTGCCGCCTACACGCGCTTTAAGCCCAATAGTCTCA
+
CCCCCGGGGGFGGGGGGGGGGGGGGGGGGGGGGGGGGGGGGGGGGGGGGGGGGGGGGGGGGGGGGGGGGGGGGGGGGGGGGGGEGGGGGGGGGGFGGGGGGGGGGGGGGGGGGGGFFGGGGGGGGGGGGGGGGGGGGFGFFGGFGFGFGFG@FGGFFGGFGGBGA>>=5EFFFFFFFFGA@EGGFGGFFFDAFGFGFEF@@=AFFA=@B?BBFDGFBGFFFF(;3CEGG7()9>3(28::2<<9<92
@M00200:205:000000000-AKKM3:1:1101:3329:7267 2:N:0:1
TACTCGGGTATCTAATCCCGTTCGCTCCCCTAGCTTTCGCGCCTCAGCGTCAGTGTCAGCCCAGCAACCCGCCTTCGCCGCAGGTGTTCCTCTCGATATCTACGCATTTCACCGCTACACCGAGAATTCCAGTCGCCCCTTCTGCACTCTAGCCCCGCAGTATCGGCTGACATTTCCGAGTTAAGCCCGGAGATTTCTCAGTCGACTCGAGGTGGCCGCCTACGCGCCCTTTAAACCAACTAGTCTCCAGC
+
<CCCCGCFGGGGGGGGG,FCEFFCGGGGGGDGGGGGGEBFGG@CGGGGGBCEEEFGGGGFFGFFGFGGFGGEGGGFFGGFGGGGFEF@FFGFGGGD,9+FEFGC7C@+=94C9EE5DCGGGGGCGGGCFGG8C,=+@BE=*DE?FBFDGFGG,?9>BE75@F*<>E>F>,6*1:=BA>73>:FDFE8>BGE4):<7+)2)9?E<?B@(/((.67>68<)4<410-10<D5(.-:9380((,5>).))-)((
@M00200:205:000000000-AKKM3:1:1101:7232:7277 2:N:0:1
TACAGGGGTATCTAATCCTGTTTGCTCCCCACGCTGTCGCGCCTCAGTGACGGCTATTGGACTCTTACGAGTCCACCGCCCAGCAGACCGCCTTCGCCACTGGTGTTCTTCCGGACTCTAGCCCGACGGTTTCCATCGACGTCTCGAGGTTGAGCCTCGAGTTTTCACAACGGACCTGCCGGGCCGCCTACACGCTCTTTAAACCCAATAGTCTCC
+
CCCCCGGGGGGGGGGGGGGGGGGGGGGGGGGGGGGGGGGGGGGGGGGGGGGDFGGGGGGGFGGGGGGGGGGGGGFGGGGGGGGGGGGFGGG@EEGGGGGGFGGGGGGGGGGGGGGFGGFFGGFFF=>EC@EGGGDFGFGFFCGFGAFFG?G?BFFFFGGFGFAGEFBEF?D>BDFFFAFAFEDGFGD3BCCFFGGGFFFE<C43:B:6<FD))692
@M00200:205:000000000-AKKM3:1:1101:16365:7299 2:N:0:1
TACGGGGGTATCTAATCCCGTTTGCTCCCCTGGCTTTCGCTCATCAGCGTCAATGCCGGTCCAGGATGCCGCCTTCGCCACCGGTATTCCTCCAGATATCTACGCATTTCACCGCTACACCTGGAATTCTGCATCCCTCTCCCGGATTCAAGCCATCCAGTATCAGACGCAGTTCCCAGGTTGAGCCTGGGGATTTCACGTCTGACTTAGTTGGCCGCCTACGAGCCCTTTACGCCCACTAGTCTCA
+
CCCCCGGGGGGGGGGGGGGGGGGGGGGGGGGGGGGGGGGGGGGGGGGGGGGGGGGGGGGGGG@EGGGGGGGGGGGGGGGGGGGGGGGGGGGGGGGGGGGGGGGGGGGGGGGGGGGFGGGGGGGGGGGGGGGGGGGGGFGDFFGFGFGAGFGGGGGFFGGFGGFGFFGGBEEFEFFFFFGFGGGGFGGFFC=;5EGGFEGBBFFFCEA)9<EFCFGGFGF6@DF:1:>GD<?5<:<(:3(24<<FBFA
@M00200:205:000000000-AKKM3:1:1101:27086:7314 2:N:0:1
TACAGGGGTATCTAATCCTGTTTGCTCCCCACGCTTTCGCGCCTCAGCGTCAATACCGGTCCAGGATGTCGCCTTCGCCACCGGTGTTCCTCCAGATATCTACGCATTTCACCGCTACACCTGGAATTCCACATCCCTCTCCCGGATTCACGCCAACCAGTATCGGACGCAGTTCCTGGGTTGAGCCCAGGGATTTCACGTTCGACTTAGCAGGCCGCCTACGCGCCCTTTAAACCCAATAGTCTCAAGAC
+
CCCCCGGECFEFCF@EFEGGA@FFGGAEGGGFGGGGGGGDGDFFEGFFDGGGGEFGGGG:FFGFGGGDFGGGG7::,BCFGG7BFCFCG9EGFG@G9FFFGGGGGGFEGFFFFG>>>F9,DFGGD=92FDFGGGG8FF85@@F?E?65DF,=EFGFFGGFEF@F=BDG5CBBB5BBBF45D>*09<7?FF=45:8?FE<5@3(>9(60>.>C<0*8;D:8;83:;=>D59)).))(2(,(.6:<<9-4.2(
@M00200:205:000000000-AKKM3:1:1101:23990:7315 2:N:0:1
TACTCGGGTATCTAATCCCGTTTGCTCCCCTAGCTTTCGCGCCTCAGCGTCAGTGTCGGTCCAGGAAGCCGCCTTCGCCACCGGTGTTCCTCCGGATATCTACGCATTTCACCGCTACACCCGGAATTCCGCTTCCCTCTCGCGAACTCAAGCCCTGCTGTTTCCCTTGCAGTTCCCCAGTTGAGCCGGGGGATTTCACCCGTCACTTGCAAAGCCGCCTACGCGCCCTTTAACCCCAGTAGTCTCA
+
CCCCCGGGGGGGGG<FGGFGGGGGGGGGGGGGFGGGGGGGDGGGGGGGGGGGGGGFFCG:FEGGGGGGGGGGGGGGGGGGGGGGCGGGGGGGG:CEGEFGFDFGGGGGGGGGGGGFGGCGGGGGG>FFGGFGGEDGGFGFFGG>>5DFGF,C9D*??FCFC?EG;AF9;FA:8AFFFFFFFGG+;?E;>)::ACFGFFG32>2;0:4-9<4:<BFFFGEBFFF52?>GC4?2A243;:(52<--)64
@M00200:205:000000000-AKKM3:1:1101:25993:7334 2:N:0:1
TACGGGGGTATCTAATCCTGTTTGATCCCCACACTTTCGTGCCTCAGCGTCAGTTAAAGCTTAGTAAGCTGTCTGCACTATCGGTGTTCTTGACGATATCTAAGCATTTCACCGCTACACCGTCAATTCCGCCTAACTCAACTTTACTCAAGTCCTTCAGTATCAATGCCACCCTCACAGTTAAGCTGTGATATTTCAGCACTGACTGATAGGACAGCCTACGCACCCTTTCAAACCAATAGTCTCACCA
+
C8CCC@@+7BFFD@@ECF9C;CE8@6E6F,,FE@EC9,,;4CB,C,E@7@7@:CFDFGCFAF@CCCFFF9FFGFFGGEC,CFCCGCB:FF8EECC7,88EFGF=C9=ADE,,?+@*=FFFGCEECC;FGFGGDG6,61=D5=,0:D9BDF@=>D+++6==,6*+92=,;D9=61:FDFCFC3+++7B*1+7C+@,@+*7;A=@=*19*3>;0:>6=);:7>)<?DGFG/*)/9?*.1@=378.))/7)(7
@M00200:205:000000000-AKKM3:1:1101:18972:7337 2:N:0:1
TACTAGGGTATCTAATCCTGTTTGCTCCCCACGCTGTCGCGCCTCAGCGTCAGCACGAGGAGAGATTGCTCTCCCCTCTCCCGGCCCAGCAGACCGCCTTCGCCACCGGTGTTCTTCCGGATCTCTACGCATTCCACCGCTACACCCGGAATTCCGTCTGCCCCTACCGTGCTCGAGCCCCACAGTCGCCCGCGCCGATCCGGGGTTGAGCCCCGGACTTTCACGCGAGCCTTATCGATCCGCCTACGCGC
+
CCCCCGGGGGGGGGGGGGGGGGGGGGGGGGGGGGGGGGGGGGGGGGGGGGGGGGGGGGGGGGG7FFGGGGGGGGGGGGGGGGGGGGGGFGGGGGGDGGGGGGGGGGGGGGGGGGGDGFE7CGGGGGGGGGEGGGGFFFEAFGGFGFGF>BCCGGGFFGGFGGFGCFGGFGFFFFFB4BGFG5C:)5C4>DG>>*=CAFC>?<F(77(430>B?BEE,<.)6<5=:C)19C;022<A*-(.30086(300(4
@M00200:205:000000000-AKKM3:1:1101:12032:7338 2:N:0:1
TACGCGGGTATCTAATCCTGTTTGCTACCCAAGCCTTCGTCTCTCAACGTCAGTTATTACATAGAAGGACGCCTTCGCCGTTGACAGTCCTCCTGGTATCAAAAAATTTTATCTCTACTCCAGAAATTCTTCCTTCTCATATATAACTCTAGTAAAAAAGTACTCTTTTAGAGTTTAATTTACCGTCTACATACCCTTTAAACCCAATAGTCTCA
+
CCCCCGGGGGGGGGGGGGGGGGGGGGGGGGGGGGGGGGGGGGGGGGGGGGGGGGGGGGGGGGGFGGGGGGGGGGGGGGGGGGGGGGGGGGGGGGGGGGFGE,EFGCGGGFFGGGGFGGGGGFCE<EFFGGGGGGGGGFGEFGGFGFDDFFGGGGGCFGD>FGEDFFFFFGF5D=FFF<DFFGGC>DCFFGCFFGGGFFG7>CEBD5=DF5;E;ED
@M00200:205:000000000-AKKM3:1:1101:23891:7340 2:N:0:1
TACCGGGGTATCTAATCCCGTTTGCTCCCCACGCTTTCGCGCCTCAGCGTCAGGGAATGCCCAGAGACCCGCCTTCGCCACCGGTGTTCCTCCCGATCTCTACACATTTCACCGCTACACCGGGAATTCCAGTCTCCTCTGCATCCCTCAAGAACGGCAGTATCGGCCGACCCCCCTGAGTTGAGCCCAGGGATTTCACGACCGACTTGCCATCCCGCCTACGCGCCCTTTACGCCCAATAGTCTCA
+
CCCCCGGGGGGGGGGGGGGGGGGGGGGGGGGGGGGGGGGGGGGGGGGGGGGGGGGGGGGGGGGGGFGGFGGGGGGGGGGGGGGGGGGGGGGGGGGGGGGGGGGGGCFGGGFGGGGFGGGGGGGGBCFFGGGGGGGGGFGFFGGFGFGFGFGCEDFDEDCDGDAF=BGGFE?FFDEFFF8;FC71)>EFFGGBFFFG86F<D9:6111()::<4,AF6<>647(72E@G)*46::66E6270<BFBF<
@M00200:205:000000000-AKKM3:1:1101:27982:7353 2:N:0:1
TACTGGGGTATCTAATCCTGTTTGCTCCCCACGCTGTCGCGCCTCAGTGTCAGCCACTGCCCAGCAGGCCGCCTTCGCCACCGGTGTTCTTCCGGATCTCTACGCATTCCACCGCTACACCCGGAATTCCATCTGCCTCTACAGTGCCCAAGCGACGCAGTCGCCGCGGCCGATTCAGGGTTGAGGCCCGAACTTTCACCGCACGCGTGAGAAGCCGCCTACGCCCCCTTTAAACCCAATAGCCTCAAGG
+
CC<CCGGGGGGGCGGGGGGGGGGGGGGGGGGGGGGGGGGGGGFCFFFGGGGGGGGFGFGGGGGGGFGGDGGGGGGGGGGGDGGGGGGGGGGGGDCFEEGGGG9DFGGGDE9AGEE>DGGGGEGGGGFFGGGGGGGGEFC5DGDDDF9DDF6DC==??GG>ECDDAD5**:?=D>BFFF:)4<DG4*=5))2:)5AF=CFE(290((-(-(().4@C17>(-.(.(/0)9*5)))).;:(4))))).(58)
@M00200:205:000000000-AKKM3:1:1101:24802:7355 2:N:0:1
TACCGGGGTATCTAATCCTGTTTGCTCCCCACGCTTTCGCACCTCAGCGTCAGTAATGGACCAGTGAGCCGCCTTCGCCACTGGTGTTCCTCCGAATATCTACGAATTTCACCTCTACACTAGGAGTTCCACTCACCTCTTCCGGACTCAAGATCGCCAGTATCGAAGTCAGTTCCGGGGTTGAGCCCCGGGATTTCACCCCCGACTTAAATGTCCGCCTCCGCTCCCTTTACGCCCCATAGTCTCC
+
CCCCCGGGGGGGGGGGGGGGGGGGGGGGGGGGGGGGGGGGGGGGGGGGGGGGGGGGGGFGGGGGGGGGGGGGGGGGGGGGGGFGGGGGGGGCGGGGGGGGGGGGGFFGGGGGGGGFDAAFGGDG8EFGGGGGGGGGGFGEFEGDGFGAFF=6@DGFFGGEGGFG>FFG*@<7?CAF5*+*@@C*9:@FDDEE4:?CF?7==@@B>9@())1?CCF<3C>((/7;1?>9<C?>531>E(4(48<<46)
@M00200:205:000000000-AKKM3:1:1101:24865:7366 2:N:0:1
TACAGGGGTATCTAATCCTGTTTGCTCCCCACGCTGTCGCGCCTCAGTGTCGGCTATAAGGAGTTTGCACTCCCACTGCCCAGCAGACCGCCTTCGCCACTGGTGTTCTTCCGGATCTCTACGCATTTCACTGCTACACCATGAATTCTGCTACCCTCTCCAATGCTCTAGCCATGTAGTTTGAGGTGCAATTCCGGGGTTAAGCCCCGGGCTTTCACGCCTCACACACTTGGCCGCCTGCGCACCCTTTC
+
CCCCCGGGGGGGGGGGGGGGGGGGGGGGGGGGGGGGGGGGGGGGGGGGGGGGGGDGGGGGFGEGGGGGGGGGGGGGGGGGGG,FCCFGFEGFGEFGGGGGGGFGCFEGFGGGGGGBGGGCGGGGFEEFFFFGGGGGGFGFFGGDDDFEGFGGGGDFFFDDGGEGBFDFFFDDFFFFFF7EGGF?5:F??CFFFGGC>BGFFFAE;5>D>>@=>2BAEFFB937;=9ADGG@33;52891(:19927(84:)
@M00200:205:000000000-AKKM3:1:1101:23743:7376 2:N:0:1
ACACGGGTATCTAATCCTGTTTGCTCCCCACGCTTTCGTGCATGAGTGTCAGTGTTGGCCCAGGAGGCTGCCTTCGCCATTGGTGTTCCTCCACATCTCTACGCATTTCACCGCTACACGTGGAATTCCACCTCCCTCTGCCACACTCCAGCCACGTAGTTTCGAGCGCAATTCCCAAGTTAAGCCCGGGGATTTCACACTCGCCTTGCGCGGCCCCCTGCGCACACTTTAAACCCAATAGTCTCAAGCTC
+
CCCCCGGGGGGGGGGGGGGGGGGGGGGGGGFGGGDGGGGFGGGGGGGGGGGGGGGGGFFDFGGGGGGGGGGGGGGGGFFFGGGGFFGGGGGGGGFGGGGGGGFG?EGGFGGGGGGFGDGEGGGGAEFGEFFGG?FGGFGFFGGFFFGD6@8DGGGFFFCBGGFD56DEDE9@FF?FF66?DA+C5@F5*@;5:C<9FF:B=B=):693:5@>@FE*:D3=?3>572<70:).-5(4*(())69AFA))).5
@M00200:205:000000000-AKKM3:1:1101:24734:7390 2:N:0:1
TACTCGGGTATCTAATCCCGTTTGCTCCCCTGGCTTTCGCGCCTCAGCGTCAGATGTGGTCCAGTATGCCGCCTTCGCCACCGGAGTTCCTATCGATATCAACGCATTTCACCGCTCCACCGATAGTTCCGCATACCCCTACCACCCTCGAGGCACCCAGTATTCAAGGCAGTTCTCCAGTTGAGCTGGAGGATTTCACCCCGGACTTGAGCACCCGCCTACGCGCCCTTTAAACCCAATAGTCTCAAGA
+
CCCCCGGGGGGGGGGGGGGGFFGGGGGGGGGGFGGGGGGGGGGGGGFCFEGGGGFGGGGGGGGGGGGGGGGGGEGGGGGGGGGGCCFGFGGGGGGF?FEGDFGGGGDCGGGGGGGEGGGGGGEGEGGGGGEGGDGGFFFDFGCFFFGDD*A=CD>A5EDFFF@+;B@C5@9);>BAFFGFC2:CFFFAAFF4*=9C85==B@BF9>9@8EF@EFGE6CB143<BBD3D)7)).420:1(4)---)4:AF-
@M00200:205:000000000-AKKM3:1:1101:25665:7399 2:N:0:1
TACTAGGGTATCTAATCCTGTTCGCTCCCCACGCTTTCGCTCCTCAGCGTCAGTATCGGCCCAGAGACCCGCCTTCGCCACCGGTGTTCCTCCTGATATCTGCGCATTTCACCGCTACACCAGGAATTCCAGTCTCCACTGCCGAACTCCAGTGATGCCCGTATCGACCGCAAGCTCAGGGTTAAGCCCCAAGTTTTCACGACCGACGCGACACACCGCCTACGAGCCCCTTATAACCACTACTCTCA
+
CCCCCGGGGGGGGGGGGGGGGGFGGEGGGGGGGGGGGGGGGGGGFGGFEFEGGGGGGGDGGDGFFGGGEGGGGGGGGGGGDFGGGEGGGGGGGGGGGGGGGAFEGEEEGGGGGGGFGGGGGEGE@FGGGGFF==?E91=EFFGAC?>=FFC?=8D+5@+;CDBGFFD@BGFAFFF>FFFAC=99B7</:DCAAC9=84CC=@F2069(:9;>FFFD())2360.(/))**41)<))342:08(6:437
@M00200:205:000000000-AKKM3:1:1101:9688:7407 2:N:0:1
TACAGGGGTATCTAATCCGGTTCGCTCCCCTAGCTTTCGCGCCTCAGCGTCAGGGGTGGCCCAGCCATCCGCCTTCGCCACCGGCATTCCTAGCGATATCTGCGCATTTCACCGCTACACCGCTAGTTCTAATGGCCTCTACCATCCTCAAGCCAACGCAGTTTCCGCCGCAGTTCCACAGTTGAGCCGTGGGATTTCACGCCGGACTTACGTCGCCGCCTGCGCGCCCTTTAAACCCAATAGTCGCA
+
CCCCCFGGGGGGGDGGG9CCFGGEEGGGGGGFGGG9FGCFGGEFEEDGCFDGEG8FF7FGGFGDGGFGGGGFGGDEFDGDGGGGGDGGGGGDFGEC<FGGGGGGGGEGGFGGG>C5+C=FFGCCFG,,CF=8FF7E?FGFFFFFGF7@C5,?F?6;?EDECD5CAB7*:>>9>=FAF@DFC;:==>EFF<C):572AC961:@0(2968<A?F(2:4779?3?)78>CDC(5A:<AF<<1<)):A((4
@M00200:205:000000000-AKKM3:1:1101:13026:7416 2:N:0:1
TACTGGGGTATCTAATCCCGTTCGCTCCCCTGGCTTTCGTGTCTCAGCGTCAGCACACTCCCAGCTGTCTGTTTTCACCTTTGGCGTTCCAAACGATATCTACGCATTTCACCGCTCCACCGTTTGTTCCGACAGCCCCTAAGTGGCTCAAGAAGACCAGTATACCGAGCAGTTCCACGGTTGAGCCGTGGGATTTCACACCCGACTAACAGCGCCGCCTACGTACCCTTTATACCCAATAGTCTCACGAC
+
CCCCCGGGGGGGGGGGGGGGGGGGGGGGGGGGFFGGGGGGGGGGGGGGGGGGDGGGGGGGGGGGGGGGGGGGDGGGGGGGGGFFGGGGGGGDFFEGGGGGGGGCGGGGGGGGGGGFDGFGGGGGGGGGGGGGGGDGEDEDFGGFGFGFGFGGFFGFFGGFGGECEC=@BGD@FEFFFFGEGGGDFGGFFGEAFGGGF<FEEAFFA>B(07@EFBGE(C><<@FF38BF7C.><696B<?FF))6<)4)1:(
@M00200:205:000000000-AKKM3:1:1101:7842:7427 2:N:0:1
TACTGGGGTATCTAATCCTGTTTGCTCCCCTAGCTTTCGTGCCTCAGCGTCAGGAGTTGTCCAGGGACTCGCCTTCGCCACTGGTGTTCCTCTCGATATCTACGCATTTCACTGCTACACCGAGAATTCCAGTCCCCCCTCCAACCCTCTAGCCGAATAGTATCCAATGCCATTCCGCAGTTAAGCTGCGGGATTTCACATCAGACTTACCCGACCACCTGCGCACCCTTTAAACCCACTAGTCTCAAGAC
+
CCCCCFGGGGGGGFGGGGGGGGGGGGGGGGGDEFGGGG@CBFGGGFGGGGGGDDFGGGGGGGG<A,<FFGDGGGGGCGGGGGE8F@EFGGGGFG>FGGGGGGGFGGGGGGDGF,@9=FFGGGDGD8FGGGGGGFGGGDGBFEGFEFGFGB8+>F>D53?D:+0?DD=FFGB*+5;<?5+?CECF7E9*;;1?5C?CFCFA?E6>EFF*6;:;@2CG@GBB(86)(:5CC53))17@C7(6;3)93C>6).(
@M00200:205:000000000-AKKM3:1:1101:7305:7427 2:N:0:1
TACTGGGGTATCTAATCCTGTTTGCTACCCACGCTTTCGCGCCTCAGCGTCAGAAACCGGCCAGGGTACCGCTTTCGCCACCGGTGTTCCTCTCGATATCTACGCATTTCACCGCTACACCGAGAGTTCCATACCCCCCTCCGGTCCTCTAGAACCGCAGTCCAGCGCGCAGTTCCGTGGTTGAGCCACGGGATTTCACACGCTGCTTGCGGAACCGCCTACGCGCCCTTTACGCCCCATAGTCTCA
+
CCCCCGGGGGGGGGGGGGGGGGGGGGGGGGGGGGGGGGGGGGGEGGGGGGGGGGGGGGGGGGGGGGGGGGGGG@FGGGGGGGGGGGGGGGGGFGEGGGGGGGGGGGGGGGGGGGGFDFGGFCEGCEDFGGGFGGGEGFEAFC@9;BDEFCFGGGGFFGG>;FFG3FDED:)55CF@>AD>FFGGFGGFFG5BDCFGFCFEF;BF?BB48<BF>>DC(/521:?B9EEGGG?<506(2(,.()).4-4
@M00200:205:000000000-AKKM3:1:1101:14304:7437 2:N:0:1
TACGCGGGTATCTAATCCGGATCGCTCCCCACGCTTTCGCTCCTGAGTGTCAGGACCAGTCCAGATCGCCGCCTTCGCCACTGGTGTTCCTCCCGATATCTACGAATTTCACCTCTACACCGGGAATTCCGCGATCCTCTTAAGTACTCAAGCACTGCAGTTTCGGATGCACTTCCATGGTTAAGCCGTGGGATTTCACATCCGACTTGCGATGCCGCCTACGTGCGCTTTAAACCCAATAGTCGCAAGAC
+
CCCCCGGGGGGGGGGGGGGGECEGGGGGGGGGGGGGGGGGGGGGGCFGGGGGDGGGGGGGGGGGGGGFGGGGGGGGGGGGGGDGGGGGGGGGGGGGG>EFGGGGGGGGGGGGGGGFFGGGGGGGGGGGGGGGGGGGGFGF?FGCGFGFGFE?EFGFFCFAEGEFFFGGFGAEFFFFFFG>CG>FFGGEFDDEFGFFF?CCF@DFFFFF)7:@DFGG@GF:38:5:CBDC18<A9<7>?(4?4<B(((96?(
@M00200:205:000000000-AKKM3:1:1101:8397:7440 2:N:0:1
TACCGGGGTATCTAATCCCGTTTGCTCCCCTGGCCTTCGTGCCTCAGTGTCAGTAACTGTCCAGAGATTCGCCTTCGCCACTGGTCTTCCTTACGATATCTACGCATTTCACTGCTACACCGTAAATTCCAATCTCCTCTCCAGTACTCTAGCAGGGCAGTATCCAGTGCAGTTCCGGGGTTGAGCCCCGGGATTTCACACCAGACTTACCTCGCCACCTACGCACCCTTTACACCCAGTAGTCTCA
+
CCCCCGGGGGGGGGGGGGCFGGGGGGGGGGFGGGGGGGGFCGFGGGGGGGGGGGGDGFGFGFFGGGGGGGGGGGGGGGGDFGGGGGGGGGGFGG@EFGCFGGGGGGGGGGGGDGGFGGFFGGGGGGGFGEGGF,DFFFG9;EFBDFFEGFFD9?FD>EGDDFEGFF6DBDD9<;CD**+9F=6@6?F?DGD557?DFFG*):52@B=AEEF4>=EE27AFEB=>(:5C37@<9CA@C??E<3<39)9
@M00200:205:000000000-AKKM3:1:1101:17256:7455 2:N:0:1
TACTAGGGTATCTAATCCCGTTCGCTCCCCTAGCTTTCGCGCCTCAGCGTCAGTGTCAGCCCAGCAACCCGCCTTCGCCGCAGGTGTTCCTCTCGATATCTACGCATTTCACCGCTACACCGAGAATTCCAGTTGCCCCTTCTGCACTCTAGTCGCACAGTATCAGTTGACCTTTCCGAGTTAAGCTCGGAGATTTCACAACTGACTTGTGCTGACCGCCTACGCGCCCCTTAAACCCCATAGTCTCA
+
CCCCCGGGGGGGGGFGGGGGGGGGGGGGGGGGGGGGGFGGGGGGGGGGGGGGGGGGGGGGGGGGGGGGGGGGGGGGGGGGGGDGGGGGGGGGGGGFF@EGGGGGGGGGGGGGGGGFGGGGGGDCEGGGGFCGGGGGFFCDFFGFGFGFGFF=EFGFAEDFGGFGFFGG?DFFFFFFFFG5@><++@:@B*C?*1BCBEEFE>EF@=E?B@3>EED6BCA,;7D>@5):D3?<D2<7E((8:??BF2<B
@M00200:205:000000000-AKKM3:1:1101:18480:7483 2:N:0:1
TACTGGGGTATCTAATCCCGTTCGCTCCCCACGCTTTCGCCCCTCAGCGTCAGGGTCGAGCCAGAGGGCCGCCTTCGCCACGGGTGTTCCTCCTGATCTCTACGCATTTCACCGCTACACCAGGAATTCCACCCTCCTCTCTCGCCCTCAAGCGCGGCAGTTTCCAGCCACCCTCCCCGTTTGAGCCGGGGGCTTTCAGGCCGGATTGGCCGCGCCGCCTACCCGCGCTTCATACCCACTAGTCCCCAGCT
+
C<CCCGGGGGDGG9FGFGGGGF@7F@FG<@FC::6CFD@F@,FEGFGG@G:E@FGDFGCFEGG<C@@,@,@FC@@A=?7=FG>:@77=AEFGFG<<E?=EEDAD++8+=F4CF8+0+:EFCF,8F88A=,:906D7C66*5=95>DDBGFC+@:?D*:/:DBEF4A:6;,6>B9>ABFD)48C@3AF>3553BC*7=)92:3>(1((41(804(2849;(-1(7>E)9CC().4).<7(222<)),(((.)
@M00200:205:000000000-AKKM3:1:1101:20334:7485 2:N:0:1
TACCGGGGTATCTAATCCTGTTCGCTCCCCACGCTTTCGTGCCTCAGCGTCAATATAGGTCTAGCCAGCTGCCTTCGCAATTGGTGTTCTATGGCATATCTATGCATTTCACCGCTACATGCCACATTCCGCTAACCTCATCCTAATTCTAGCCTCGCAGTATCAAAAGCAATTTTACGGTTGAGCCGCAAACTTTCACTCCTGACTTACAAAGCCGCCTACGCACCCTCTAAACCCAATAGTCTCA
+
CCCCCGGGGGGGGGGGGGGGGGGGGGGGGGGGEGGGGGGGGGGGGGGGGGGGGGGGGGGGGGGGGGGGGGGGGGGGGGGGGGGGGGGGGGGGGGGGG<EGGGGGGGGGGGGGG>EFGFFFGGGGGGGGFFEEGGDGFFGFFGGFGFGEGFGFGDFFAEGDGGFGEFCFFF5DFBD?FFDBFGGFAF6??DEFFCFFFFFCC@EE8@BFFFFE@:?@:*8=>BD)9EEGF*6E3C@DE?1@3EC5?EF
@M00200:205:000000000-AKKM3:1:1101:25111:7498 2:N:0:1
TACTGGGGTATCTAATCCTGTTTGCTCCCCACGCTGTCGCGCCTCAGTGTCGGCTAAGAGGAGCTTGCGCTCCCATCGCCCAGCAGACCGCCTTCGCCACCGGTGTTCTTCCGGATCTCTACGCATTCCACCGCTACACCCGGAATTCCATCTGCCTCTACGATGCCCAAGCCCTACAGTCGCCGCGGCAGATTCAGGGTTGAGCCCCGAACTTTCACCGCGGCCTTCTAGTGGCCACCTACGCGCCCTTT
+
CCCCCGGGGGGGGGGGGGGGGGGGGGGGGGGGGGGGGGGGGGGGGGGGGGGGGGGGGGGGGGGGGGGGGGGGGGGGGGGGGGGGGGGGGDGFGGGGGGGGGGGGDGGGGGFGGGGFGGGGGGGGCGGGGGGDGGDEEFF8DGGDGFGAFFFGFGGFFGGFGCAGFFGG>FABFFFFFF4@B*;?)=E3>DE>FFG7A3:(66=;3(63614;?<:AAD?<04,84;;002<4<:0(+,4..5130,9>2(.
@M00200:205:000000000-AKKM3:1:1101:9110:7572 2:N:0:1
TACAGGGGTATCTAATCCCGTTTGCTCCCCTAGCTTTCGCACCTCAGCGTCAGAGACGGCCCAGTGAGCCGCTTTCGCCACCGGTGTTCCTCCTGATATCTACGCATTTCACCGCTCCACCAGGAGTTCCACTCACCCCAACCATCCTCGAGCCGGGCAGTATTCGATGCAGTTCCCCGGTTGAGCCGGGGGCTTTCACATCGAACGAACCCAGCCGCCTACGTGCGCTTTAAACCCAATAGTCTCAAGAC
+
CCCCCGGGGGGGGGGGGFGGGGGGGGGGGGGGGGGGGGGGDGGGGGGGGGGGDGGGGGGGGGGGGGEGGGGGGGGGDGGGGGGGGGGGGGGGGGGGGGGGGGGGGGGGGGGGGGGFGGGGGGGD<EGGGGGGGGGGGFCDEGGFFFGFGFG>EGGFFG>BGGCFFFFGAEF@FFFFFFG>FEDFFFGDFGEEEEFFFEFEFEF1@?BD:(46:0@FBGD?FFFF?FBG>50<9223C(130:AF):4.83(
@M00200:205:000000000-AKKM3:1:1101:21795:7578 2:N:0:1
TACTAGGGTATCTAATCCCGTTCGCTCCCCTGGCTTTCGCGCCTCAGCGTCAGGGCGGGCCCAGCGTGCCGCCTTCGCCACCGGTGTTCCTTCCGATATCTACGCATTTCACCGCTCCACCGGAAGTTCCGCACGCCCCTACCCCCCTCCAGGCCGGCAGTATCGGGGGCGCTTCCCCAGTTGAGCTGGGGGCTTTCACCTCCGACTCGCCGGCCCGCCTACGCGCCCTTTAAACCCAATAGTCTCA
+
CCCCCGGGGGGGGGGGGFGGGGGGGGGGGGGGCFGGGGDGEGGGGGGGGGGGEGGGECFGGGGGGGEEGGDGGGGFGGGGGGC>C:FGFGGGGGGGD7EGGGGGF=FGGGGGGGGADEFFFEGGGGFGGGCEGGGGGFEDFFGFGFGFGFG*BCC>3CGBGGFG;BDE>CEF@6DFFF*<CF7?F?E4?3C355=>@AF8>?0(7>0:<69BBBE:(9BBF<6>9E>5)*.)6<<083((4)-64:<
@M00200:205:000000000-AKKM3:1:1101:6577:7581 2:N:0:1
TACGGGGGTATCTAATCCCGTTTGCTCCCCACGCTTTCGCGCCTCAGTGTCGGCTAAGAGGAGCTTGCGCTCCCACTGCCCAGCAGACCGCCTTCGCCACCGGTGTTCTTCCGGCTCTCTACGCATTCCACCGCTACACCCGGAATTCCATCTGCCTCTACAGTCCACAAGCCCTACAGTCGCCGCGGCAGATTCTGGGTCGATCCCCGTACTTTCACCGCCGCCTCCTAGTGTCCCCCTACGCGCCCTCT
+
ACC88@F7@@EFF9CEGGG76@F@GCFFEDFC7CCEDGCFFGF:FFAFCFD7++,8,:C94,6=<C=FCCFC:A:AC,:AFCF<,,,,ABE48CF=FDC=8CGG74:F=,@D:C+9D8DD99+3+3+,9E98DC7+@5CC5C*0@*2:83,25=DFFGG4D7)5*;+<;,62/:)/A88=A*7CDE*.59*)*++*18*:(4((,(((3(((-)0<);=19((04*.*02)-))))2.-71:(49006(((
@M00200:205:000000000-AKKM3:1:1101:19555:7584 2:N:0:1
TACGAGGGTATCTAATCCTGTTCGCTCCCCACGCTTTCGCTCCTCAGCGTCAGTACCGGCCCAGAGTGCCGCCTTCGCTACGGGTGTTCCTCCCGATCTCTGCGCATTTCACCGCTACACCGGGAATTCCACACTCCCCTACCGGACTCTAGTCACGGCAGTCTCACGTGGCGCCTCCACGTTGAGCGTGGAGATTTCACACGTGACTTGCCGAACCGCCTACGAGCTCCTTAAACCCAGTAGTCTCA
+
CCCCCGGGGGGGGGGGGGGGGGGGGGGGGGGGGGGGGGGGGGGGGGGGGGGGGGGGGGGGGGGGGGGGGGGGGGGGGGGGGG>FGGGGGGGGGGGGGGGGGDGGGGGGGGGGGGGFGGGGGGGGGGFFGGGGGGGGGFGFFGGFGDGFGFGFGGGF>CD>EFBCC6DGFDDB4@BFFFGFC=8>5CFBECG3A?AFF?FE<E0@;@DEC26>6,/:7).433?)3/739*(66442;2:67<ABF<<)
@M00200:205:000000000-AKKM3:1:1101:23927:7591 2:N:0:1
TACTGGGGTATCTAATCCTGTTTGCTCCCCACGCTTTCGCGCCTCAGTGTCAGGTGTTGTCCAGGGACTCGCCTTCGCCACTGGTGTTCCTCTCGATATCTACGCATTTCACTGCTACACCGAGAATTCCAGTCCCCCCTCCAAACCTCCAGCACAGCCGTATTCAATGCCATTTCAGGGTTAAGCCCTGAGCTTTCACATCAAACTTGCCATGCCACCTACGCCCCCCTTATACCCAGTAGTCTCAAGCC
+
CCCCCGGGGGGGGCGGGGGGGGGGGGGGGGGGGGGGGGGGGGGGGEFGGGGCFGGGGECFGGGGGGGGGGFGGGGGFGGGGGGGGFFGGGGGGGGGGGGGGFGGGGGGGGCGGFG@DGGGGGGGGEGGGGDDGGGGGDEFFGGFGFGFGFF6FGFF?F+9A88DDF+@96F*=AFFFA?*@@7FFGFFFC9FAFEFFEFEEE**9<=6CEB;E4C63C4(03=4(48<)7(/)9.7<)2@C4<?EF3.))(
@M00200:205:000000000-AKKM3:1:1101:10991:7592 2:N:0:1
TACGGGGGTATCTAATCCCGTTTGCTCCCCTGGCCTTCGTGCCTCAGTGTCAGTAACTGTCCAGAGATTCGCCTTCGCCACTGGTCTTCCTTACGATATCTACGCATTTCACTGCTACACCGTAAATTCCAATCTCCTCTCCAGTACTCTAGCAAAGCAGTATCCAGTGCAGTTCCGGGGTTGAGCCCCGGGATTTCACACCAAACTTGCCCCGCCACCTACGCACCCTTTAAACCCCATAGTCTCAAGCT
+
CCCCCGGGGGGGGGGGGFGGGGGGGGGGGGGFFGGGGGCGGGGGGGGGGGGGGGGGGGGGGGGGGGGGGGFFGGGGFGGGGGC<FFGGGCFGGGGFGGGGGGGGGGGGGGGGGFGFGGDGGGGEECFGGGGGGGGGFFGDFEG?FFDDGFGCGGFB?FD*@8CDDFD=DFF9FDBD9?D>CE>69FD>B*@B*;FFFEGAB2<BFFEC*@7=BBEG6C;/54833C>D7C3))/;=B(2602AD)56<)))
@M00200:205:000000000-AKKM3:1:1101:5432:7621 2:N:0:1
TACCCGGGTATCTAATCCTGTTTGCTACCCACGCTTTCGCGCCTCAGCGTCAGAGCTGGACCAGAGACTCGCCTTCGCCACCGGTGTTCCTCTCGATATCTACGCATTTCACCGCTCCACCGAGAGTTCCAGTCTCCCCTCCCCGCCTCGAGCACCGAAGTTTGGTCCGCACTTCCCCGGTTGAGCCGGGGGATTTCACGCGCCACTTTCGGCACCGCCCACGCGCCCCTTAACCCCAATAGTCTCAAGAC
+
@CCCCEGGGGGGGGGGGGGGGGGGGGGGGGGGGGGGGGGGCFGGGGGGCFGGEFGGGGFGGGGGFGGGGG@FGFGCGGGGGGGGGGG>FGGGCGFGGGGGACFGGCC?EGGGGGG?DGCGGGGGE8@@FGGGFGGFGBEDAGE*=@G)=A>CCGGFFG5*5+;B8A7:@>>>AFFFA4):<C5CFFCEED=A376=?)<:(4099::<AA02(4?CBD>((-(0(27D)/876))(;((.4)5)-))))-(
@M00200:205:000000000-AKKM3:1:1101:11630:7623 2:N:0:1
TACTGGGGTATCTAATCCTGTTCGCTCCCCACGCTTTCGCGTCTCAGCGTCAGTACCGTCCCAGAGAGCTGCTTTCGCCATCGGTGTTCTTCCTGATATCTGCGCATTTCACCGCTACACCAGGAATTCCACTCTCCTCTTCCGGACTCTAGCCAGATGGTTTCCGGCGACCTCTCGAGGTTAAGCCTCGAGTTTTCACACCGGACCTACCTAACCGCCTACACGCGCTTTAACCCCAATAGTCTCA
+
CCCCCGFEGGGGGGFGGGGGGGGGGGGGGGGGCFGGGGGGGGGGGGGGGGGGGGFGGCGGGGGFGGGGGGGGGGGGCGGEGGC@FGGGGGGGGFGDFGGGGGG7FGGGGGGGGGGFGGGGGGGGGGGGGGGGCGGGFFGFFGGEGBG=FFFDGDD5FGGFGFBDEEDGE6A@EE6;?F4?C8B81,<?F?5)?C,BB4BEE@>2539DFE;@)6CC9GB0(3;A?G>D)96)4).(;121:446<DA
@M00200:205:000000000-AKKM3:1:1101:24464:7626 2:N:0:1
TACTGGGGTATCTAATCCCGTTCGCTACCCTAGCTTTCGTGCATCAGCGTCAGTTGAGACCCAGTGAGCCGCTTTCGCCACCGGTGTTCCTTAGGATATCAACGCATTTCACCGCTCCACCCTAAGTTCCGCTCACCTCTATCTCACTCAAGCACAGTAGTTTTGGGCGCAGTTCCTCGGTTAAGCCGAGGGATTTCACACCCAACTTTCTGCACAGCCTACGCACCCTTTAAACCCAGTAGTCTCA
+
CCCCCGGGGGGGGGGGGGGGGGGGGGGGGGGGGGGGFGGGGGGGGFGGGGGGGGGGGGGGEGGGGGG?GGGGGEGGGGGFGGGGGGGGGGGGGGGGGGGGFFGGGDFGGEGGGCE*CCEGGEGGGGGGGGGGGGDCGFGFFGGFGFGFGFCCGGGFFG8DEFDDDEGG5E?>BEFFAFDEGGCF>7CB?CEF>ECGFFGFF5>>=@B@CEFFF4CF3C>(46()6?=D285;C);1:(/()./<AB)
@M00200:205:000000000-AKKM3:1:1101:22446:7633 2:N:0:1
TACTAGGGTATCTAATCCTGTTCGCTCCCCACACTTTCGCTCCTCAGCGTCAGGTAATGCCCAGAGAACCGCCTTCGCCACCGGTGTTCCTCCTGATATCTGCGCATTTCACCGCTACACCAGGAATTCCGTTCTCCCCTGCATACCTCTAGTCTGCCCGTATCGAAAGCAAGCATCGAGTTAAGCCCGATGTTTTCACTCCCGACGCAACAAACCGCCTACGAGCCCTTTATGCCCAATAGTCTCAAGAC
+
CCCCCGGGGGGGGGGGGGGGGGGGGGGGGGGGGGGGGGGGGFGGGGGGGDGGGGGGGGGGGGGGGGGGGGGGGGGGGGGGGGGGFGGGGGGGGGGGGGGGGGGGGGGGGGGGGGGFGGGGGGGD@FGGGGGFGGGGFFCD?GGFFFGCFFGGGGGFFFG>EDDFA?DEAGFFFFFFFFF?FEGGFGFF5*CEFC@CF?FEE4<27=@@=29B9DGGFGFFF@1=3C>G7>4;EBF>?>FF?9).52)6<A(
@M00200:205:000000000-AKKM3:1:1101:14748:7634 2:N:0:1
TACGAGGGTATCTAATCCGGTTTGCGCCCCAGGGCTTCGTCCCTCACTGTCGGAGCCGTTCTAATGTGACGCCTTCGCCACTGGTCCTCCCCGAAGGATTACAGGATTTTACCCCTACCCCTCGAGTAGCTCACATCTCTCCCGGTCCCAAGCCTGCCGGTCTACCCGGCGTTCGATACGTTGAGCGCATCGCTTTACCCAGGCATCTAACAGGCCAGCTACGGACGCTTTAAACCCAGTAGTCTCAAGA
+
CCCCCGGGGGGGGGGGGGGGGGGCFEGGGGGGGGCFGGDFEGGGGGGGGGGGDGGGGGGGGGGGGFGAFGGGGGGG@FGGGGGCFGGGGDEGGECCF?FGCDFFGGGG8FFGGDFFGGGGGGGDG7EE;DGGGG+@D=FEFGGFGFGAD5==DDGFFGDBGGFGF5FE>*:@EDF*B?DAFCD56C=B45EA55CFAEGFE?06=;@EEEF;<1CE075:ADF:4?3519(5547083:(6:<B-4).))
@M00200:205:000000000-AKKM3:1:1101:24331:7636 2:N:0:1
TACTAGGGTATCTAATCCTGTTTGCTCCCCACGCTTTCGTGCATGAGCGTCAGTGTTGGCCCAGAAGGCTGCCTTCGCCATCGGTGTTCCTCCACATCTCTACGCATTTCACCGCTACACGTGGAATTCCACCTTCCTCTGCCACACTCTAGCCACGTAGTTTCGAGCGCAATTCCCAAGTTAAGCCCGGGGATTTCACACTCGACTTTCGCGGCCACCTGCGCACACCTTAAGCCCAATAGTCTCAAGAC
+
CCCCCGGGGGGGGGGGGGGGGGGGGGGGGGGGGGGGGGGGGGGGGGGGGGGGGGGGGGGGGGGGFGAGGGGGGGGGGGGGGGGGGGGGGGGGGGGGGGCFGGGGGGGGGGGGGGGFDEGGGGFEGGGGGGGGGGGGGFGEFGGFGFGFGFFGDGGFBFD5EFDC=FCEEGFF>DBFFFGFGEGGCFCFFGGFFGGGFEGEF:=2))-/*95>>>GGBGF((/6>>E)7/;).>3.4A:1?F>64-549))(
@M00200:205:000000000-AKKM3:1:1101:27517:7645 2:N:0:1
TACAGGGGTATCTAATCCTGTTTGCTCCCCTAGCTTTCGTGCCTCAGTGTCAGGAGTTTTCCAGGGACTCGCCTTCGCCACTGGTGTTCCACTTGATATCTACGCATTTCACTGCTACACCAAGTATTCCAGTCCCCCCTCAAACCCTCGAGCAAGGTAGTTTCCAATGCCATTTCCGAGTTGAGCTCGGAGCTTTCACATCCGACTTACCTCACCACCTACGCACCCTTTCAACCCAATATTCTCA
+
CCCCCFGGGGGGGGGGGGGGGGGGGGGGGGGGGGGGGGGGGGGGGGGGGGGGGGGGGGGGG9FFGGCGDGGGGGGGGGGEGGGGGGGGGGF9FGGGGGGFAFFFEGGGFGGGG;EFGGGGGGFFGG;FGGGGG?DFFFE=BG8DGFDDGEC6=DD?DDFF@DEGCF@EDCFEFECFDED>D8GF5=EFEG65@CFFFCGCEFF5>AA>EB=696E:BFFFFBDF9EA<9;)*1/*:E<0=))1975C
@M00200:205:000000000-AKKM3:1:1101:19076:7650 2:N:0:1
TACTAGGGTATCTAATCCTGTTCGCTCCCCACGCTTTCGCTCCTCAGCGTCAGTATCGGCCCAGAGATCCGCCTTCGCCACCGGTGTTCCTCCTGATATCTGCGCATTTCACCGCTACACCAGGAATTCCGATCTCCCCTACCGAACTCTAGCCTGCCCGTATCGACTGCAGACCCGGGGTTAAGCCCCGGGCTTTCACAACCGACGCGACAAGCCGCCTACGAGCTCTTTCTACCCAATAGTCTCCAGAC
+
CCCCCGGGGGGGGGGGGGGGGGGGGGGGGGGGGGGGGGGGGGGGGGGGGGGEGGGGGGGGGGGGGDFFFGFGGGGGGGGGGGDCGGGGGGGGGGGGGGFGGGGGGGGGGGGGGGGFGFGGGGGE@FGGGGGGGGGGGFGDFFGFDEGFGFG7EGGFFFFFGDDGFFGG*348B:9>?595FEG>>FGFFDGFFEFGB?CE<?@F@6(96>FF1?FG9D@?(4?E:=)9:*4)6:4<C<2??F6:44)67A(
@M00200:205:000000000-AKKM3:1:1101:13251:7654 2:N:0:1
TACTCGGGTATCTAATCCTGTTTGCTCCCCACGCTTTCGCGCCTCAGCGTCAGTACCAGTCCAGTGAGCCGCCTTCGCCACTGGTGTTCCTCCCAATATCTACGCATTTCACCGCTACACTGGGAATTCCACTCACCTCTCCTGGTCTCAAGCCATGCAGTTTGACAGGCAGTTCCTCGGTTAAGCCGAGGGATTTCACCCGTCACTTGCAAAGCCGCCTACGCGCCCTTTAACCCCAACAGTCTCAATAT
+
CCCCCGGGGGGGGGGGGGGGGGGGGGGGGGGGGGGGGGGGGGGGGGGGGGGGGGGGGGGGGGGGGGGGGGGGGGGGGGGGGGFFGGGGGGGGGGGGGGGGGGGGGGGGGGGGGGGFGGCGGCCFGGGCFGGGGGGGFFGFFGGFFFGFGFGGGGGFFGGBDFEC9DF??FFDFEFFDFG*@ECD7AGDFCEE5FGFF<C:9=54):AEF=*8*6BE2CED(/(:;E>DGF=.9)73C(3(-4>BAF<A)))
@M00200:205:000000000-AKKM3:1:1101:26660:7683 2:N:0:1
TACTCGGGTATCTAATCCCGTTTGCTCCCCTGGCTTTCGCTCCTCAGCGTCAATGTCGGTCCAGGATGCCGCCTTCGCCACCGGTATTCCTCCAGATATCTACGCATTTCACCGCTACACCTGGAATTCTGCATCCCTCTCCCGACTTCAAGCCATCCAGTATCGGATGCAGTTCCCAGGTTGAGCCTGGGGATTTCACATCCGACTTACTTGGCCGCCTACGCGCCCTTTACACCCAGTAGTCTCA
+
CCCCCGGGGGGGGGGGGGGGGGDGGGGGGGGGGGGGGGGGGGGGGGGGGGGGGGCFFF@FGGGCFFGGGGGGGGGGGGGGGGGGGDGFFFGFFFGGGGGGFFFGGGGGGGGGGGGFGGCGGGGEFFGGGGGGG8DFGFGBB?E>E*=ADFGFGGGFFFGFGC7+8@=>AF8CFFCFFFF5@A;CACCA>5FF*@7;FEGEA4>27@92**98>38CBGB>?D<D(=:>)*/))/)6B<?:2)6<<A4
@M00200:205:000000000-AKKM3:1:1101:21322:7688 2:N:0:1
TACGAGGGTATCTAATCCCGTTTGCTCCCCACGCTTTCGCGCCTCAGCGTCAGTTCCGGTCCAGTGAGCCGCCTTCGCCACTGGTGTTCCTCCCAATATCTACGCATTTCACCGCTACACTGGGAATTCCACTCACCTCTCCCGGACTCAAGCAAAGCAGTTTGGAAGGCAGTTCCTCAGTTGAGCCGAGGGATTTCACACGGGACTTGTTAAGCCGCCTACGCGCCCTTTAAACCCAATAGTCTCA
+
CCCCCGGGGGGGGGGGGGGGGGGGGGGGGGGGDGGGGGGGGGGGGGFGGGGGDGGGGGGGGGGGGGGDGGGGGGGGGGGGGGFFGFGFGGGGGGGGGFGGGGGFGGGGGGGGGGGFDGGGFFGGGGGGGGFGGGGGGFGFFGGFGBG=DBEGGGG5FECFGGEGFF7:?FF@FFFFFFGFFFCG>A7A>DCEFFFGFEGFF>B@=@FFEFF3);CE2>><;@DB0=EGCF:A)<<0CB:?0:AF22)
@M00200:205:000000000-AKKM3:1:1101:14979:7690 2:N:0:1
TACGAGGGTATCTAATCCTGTTTGCTCCCCACGCTTTCGTGCCTCAGTGTCAGTGCTGGTCCAGGCAGTCGCCTTCGCCACAGATGTTCCTCCCGATCTCTACGCATTTCACTGCTACACCGGGAATTCCACTGCCCTCTACCGCACTCTAGCCCGCCAGTATCCAGTGCAATTCCCAGGTTGAGCCCAGGGCTTTCACATCAGACTTAACGAACCACCTACGCACGCTTTATACCCAATAGTCTCA
+
CCCCCGGGGGGGGGFGGGGGGGGGGGGGGGGGGGGGGGGGGGGGGGGGGGGGGGGGGGGGGGGGGGGGGGGGGGGGGGGGGFF8FFGGGGGGGGDGDGGGGGGGGGGGGGGGGGGFGGDFGGGGDEGGGGGGGGGGGFGFFGGBGBD8DFF+DGF>BGDBFDFFFFGG5DD7CEF7?5:5FFC+?87?AC99?FFFFFG7EEE*>BEAC*1>2:BE@GFFEEFF?EDG<884<3?EF76;8C7<3<<
@M00200:205:000000000-AKKM3:1:1101:24502:7721 2:N:0:1
TACAGGGGTATCTAATCCTGTTTGCTCCCCACGCTGTCGCGCCTCAGTGTCAGCAACGGCCCAGCAGAACGCCTTCGCCACTGGTATTCTTCCCGATCTCTACGCATTCCACCGCTACACCGGGAATTCCATCTGCCCCTACCGTGCTCTAGCTCGCCAGTCTGACCGGCAGCCCCGGAGTTGAGCCCCGGGATTTCACCAGCCACTTAACGGGCCACCTACGCGCCCTCTAAACCCAGCCGTCTCA
+
C@CCCGGGGGGGGGGGGGGGGGGGGGGGGGGGGGGGGGGGGGGGG<FGGGGGGGGGGGGGGGGGGGGGGGGGGGGGGGGGGGGGGGGGGGGGGGGEFGGGGFGGGGFFGGGGGGGFGGGGGGGGGGFGGGGGGGGGCBGD?EGFGFGDGFGGGFFFFGGFGGFGEFGG5EB=DF>BD>)8F:>FFFGF><5>)=;CFCGFF?D?0;1@F3>?F0:EFGFB:00>BGFG)*.3>2(3CBF((,-3229
@M00200:205:000000000-AKKM3:1:1101:18797:7729 2:N:0:1
TACTGGGGTATCTAATCCTGTTTGCTCCCCACGCTGTCGCGCCTCAGTGTCGGCTATTGAGTCCTCACGGACTCACCGCCCAGCAGACCGCCTTCGCCACTGGTGTTCTTCCGGATCTCTACGCATTCCACCGCTACACCCGGAATTCCATCTGCCTCTACGGTGCCCTAGCGACACAGTTGCCACGGCCGATCCGGAGTTTAGCCCCGGACTTTCACCACAGCCTTATGCCGCCACCTACGCGCCCTTTC
+
CCCCCGGGGGGGGGGGGGGGGGGGGGGGGGGGGGGGGGDGEGGGGGFGGGGCFGGGGGDGGGGGDFFGGG@GGG8EGEGGGG8FFE@FFGGGGGG=FEGD8=FGFF7FFGGGGEGEGGGGGGGE?EEGFGGGGGG7EFGFFGGECFGFGFGGGGGFFFCFGGFG5AFGFCFE5):*:>4ACFGGFGG)?D55>GG4),1;@))..38?(667>5<<<F?<?46>68FFD7<B(3((2.,3>B011>>6?D)
@M00200:205:000000000-AKKM3:1:1101:25999:7733 2:N:0:1
TACTGGGGTATCTAATCCTGTTTGCTCCCCACGCTTTCGTGCATGAGCGTCAGTGTTGGCCCAGAGGGCTGCCTTCGCCATCGGTGTTCCTCCACATCTCTACGCATTTCACCGCTACACGTGGAATTCCACCTCCCTCTGCCACACTCTAGCCAAGTAGTTTCGAGCGCAGTTCCCAAGTTACGCTCGGGGCTTTCACACTCGACTTGCTCGGCCGCCTGCGCACACTTTAACCCCAATAGTCTCA
+
CCCCCGGGGGGGGGGGGGGGGGGGGGGGGGGGGGGGGGGGGGGGGGGGDGGGGGGGGGFGFGGGGGGGGGGGGGGGFGGGGGGGGGGGGGGGGGGGGGGGGDGGGGGGGGGGGGGFGGGCEDFGG@GGGGCCGCFFEFGFFGFFG6DDGF9DFGGFFF?FEFDC=5FGDGFBEEFFFF76>CF+*:ABED5?EGGGFCGFFB29==29BE>EF58;6DD?10(:>GAF<F3?))3:E,(4,6:A2))
@M00200:205:000000000-AKKM3:1:1101:25606:7733 2:N:0:1
TACTAGGGTATCTAATCCTGTTTGATCCCCACGCTTTCGTGCCTCAGCGTCATTAAAACCTTAGTAAGCTGCCTTCGCAATCGGTGTTCTGTGACATATCTATGCATTTCACCGCTACTTGTCACATTCCGCCTACCTCAAGTTTAATCCAGCTCCTCAGTATCAAGGGCACTGCGATGGTTGAGCCACCGTCTTTCACCCCTGACTTAAAAAGCCGCCTACGCACCCTTTAAACCCAATAGTCTCA
+
CCCCCGGGGGGGGGGGGGGGGGGGGGGGGGGGGGGGGGGGGGGGGGGGGGGGGGGGGGGGGGFGGGGGGGGGGGGGGGGGGGGGGGGGGGGGGGGGGGGGGGGFGA;FFGGGFGGFGGGGGGGGGGGGFGGGGGGGGFGFBFGFGCGFDDDFDFGFFGF?GGEFF+?FBCFFFEFF*DDAFGGGFGDFFGDDDFGFF<:C@BDF@CEFF77EFFFG@DFFFFFFDE?DFC==CEFFD=>::;CC?59
@M00200:205:000000000-AKKM3:1:1101:13856:7751 2:N:0:1
TACCAGGGTATCTAATCCTGTTTGCTCCCCACGCTTTCGCGCATCAGCGTCAGAACCGGTCCAGGTAGCCGCCTTCGCCACCGGTGTTCCTCCCAATATCTACGCATTTCACCGCTACACTGGGAATTCCGCTACCCTCTCCCGGCCTCGAGCCGAGTAGTTTCCAAGGCAGTTCCCCGGTTGCGCCGAGGGATTTCACCCAGGACTTACTCAGCCGCCTACGCGCCCTTTAAGCCCAATAGTCTCACGAT
+
CCCCCGGGGGGGGGGGGGGGGGGGGGGAFGFGGGGGGGGGGGGGGGGGGEGGGGGGFGGGGGGGGFGFGGGGEBFFGGGGGGGGGGGGGGGGFGGGEFGGGGGGEGCFCFFGGGG>DGGFFDEGGFDGGG?EG+CFGFGFFGF>GFCDGFGD8DGEDG*9@<=9=9C?FFFAF6+=;AD>F8D*6CG:B37>)*0;A<C7;1;0:=@@C3CEA?E6(/52613<6=5959>A))-4;:3(5:9AAA2.(-(
@M00200:205:000000000-AKKM3:1:1101:3270:7774 2:N:0:1
TACCGGGGTATCTAATCCCGTTTGCTACCCTAGCTTTCGTGCCTCAGCGTCAGTTGAGACCCAGTAAGCCGCCTTCGCCACCGGTGTTCCTTAGGATATCAACGCATTTCACCGCTCCACCCTAAGTTCCGCTTACCTCTGTCTCACTCAAGCGCAGCAGTATCGAAAGCAATTCCTCAGTTAAGCTGGGGTATTTCACTCCCGACTTGCTACACCGCCTACGCACCCGTTAAACCCAATAGTCTCAAGAC
+
CCCCCGGGGGGGGGGGGGGGGGFGGGGGGGGGFGGGGGGGGGGGGGGGGGGGGGGGGGGGGGGAFGGGGGGGGGGGGGGGGGGGGGGGGGGFGGF<EGFGGGGGGGEGGGGGGGG*=FDEGGG8FFGGGGGGGEGG?DGFFGGFGFG<DFE6EDD>5CDBFC*?@5C85DF@ACFFF8?FD:=+@CE695?>AFGGFFC:A))):=@@3:*7>:FF@4?=;3(06CAD)//21<;;C00=@362)6)).)(
@M00200:205:000000000-AKKM3:1:1101:22890:7774 2:N:0:1
TACTAGGGTATCTAATCCTGTTTGCTCCCCACGCTGTCGCGCCTCAGCGTCAGCCACAGCCCAGCGGGCCGCCTTCGCCACCGGTGTTCTTCCGGATCTCTACGCATTCCACCGCTACACCCGGAATTCCACCCGCCTCTACTGTGCTCAAGCACGACAGTCGCCACGGCCGATCCGGGGTTGAGCCCCGGACTTTCACCGCCGCCTTGTCGCGCCGCCTACGCGCCCTTTAAACCCAATAGTCCCAAAAC
+
CCCCCGGGGGGGGGGGGGGGGGGFGGGGGGGGDGGGGGGGCGGGGGGGGGGGGGGGGGGGGGGFGGGDGGGGGGGGGGGGEGEGGGGGGGGGGGGGEGGGGGGFGDGGGGGGGGGFGGFGGGEGGEGGGGGFFGGGGFGFFGGFGFGFGFFCFGGFDEDAFFACF>GDBED=49BFFFD>FGGGFFGFFGG@:CGFB)08:>>09>6?FFF?<0CE6C@?(2(0-:@D374)..54A:(0):>)),)((((
@M00200:205:000000000-AKKM3:1:1101:21648:7779 2:N:0:1
TACTAGGGTATCTAATCCTGTTTGCTCCCCACGCTTTCGTGCCTGAGCGTCAGTGCTGGTCCAGATGGCCGCCTTCGCCACGGATGTTCCTCCCGATCTCTACGCATTTCACCGCTACACCGGGAATTCCGCCATCCTCTACCGCACTCTAGCTCGCCAGTATCCATCGCCATTCCCAGGTTGAGCCCAGGGCTTTCACGACAGACTTAACGAACCGCCTACGCACGCTTTAAGCCCAGTAGTCTCA
+
CCCCCGGGGGGGGGGGGGGGGGGGGGGGGGGGGGGGGGGGGGGGGGGGGGGGGGGGGGGGGGGGGGE@FFFGGGGGGGGEGG@FGDGGGGGGGGC@GGGGGGGGGGGGGGGGGDGFGGFFFGGGCGFGGGGGGGGFGFGFFGG>EFGFGFGGGGGFFGGEGGFGFFGGFGFFFFFFFFFFFDC7FGGFFGGD>CFGFFGF=B>=2>=E4>>6?<GG>DF3;;?A0CBG*92A)44(;(334>45>A<
@M00200:205:000000000-AKKM3:1:1101:10532:7798 2:N:0:1
TACGGGGGTATCTAATCCTGTTTGCTCCCCACGCTTTCGCGTCTCAGCGTCAGTACCGTCCCAGAGAGCCGCCTTCGCCACAGGTGTTCTTCCCGATATCTGCGCATTTCACCGCTACACCGGGAATTCCAGCTACCTCTTCTGTACTCTAGCCTGCCAGTATCGGTCGACCCTCCGGGGTTGAGCCCCGGGCTTTCACGACCGACTTAACAGACCGCCTACGCGCCCTTTCACCCCAATAGTCTCAAGAC
+
CCCCCGGGGGGGGGGGGGGGGGGGGGGGGGGGGGGGGGGGGGGGGGGGGGGGGGGGGGGGGGGGGGGCDGGGGGGG?FGGGGGGGGGGGGGGGGEEGEEGGGGGGEGGGGGGGCEADG?GGDG7+@EEGGGGGGFGGFGFFGF?F7?;DCF8EFFAF8FFF7A759;EED5>B:8A))5)<=CCA8FFE:CA>ECFFA9(412(49>()).63:FGFG>8:?0.1:BD70,):).4C:04:4A<)44)42(
@M00200:205:000000000-AKKM3:1:1101:23079:7799 2:N:0:1
TACGGGGGTATCTAATCCTGTTTGCTCCCCACGCTTTCGTGCATGAGCGTCAGTGTTGGCCCAGGAGGCTGCCTTCGCCATTGGTGTTCCTCCACATCTCTACGCATTTCACCGCTACACGTGGAATTCCACCTCCCTCTGCCACACTCAAGCCTCGTAGTTTCGAGCGCAATTCCCAAGTTAAGCCCGGGGATTTCCCACTCGACTTGCGAGGCCGCCTGCGCACACTTTAAACCCAATAGTCTCA
+
CCCCCGGDGGGGGGGGGGGGGGGGGGGGGGGGGGGGGGGGGGGGGFFGDGGGGGGGGGFGGGGGGGGGGGGGGGGGEGGGGGFFGCGGGGGGGGGCGGGGGGGCFGGGGGGGGGGFGGGGEFCEEFGGGGCGFGGD>*=DFCGFGFGDGFE=9DDF>DD?ECEF=*+@?E9@DEFFFF56FCFG9DFFEDEB4EFC1/,826@6((,33>369;8C,>@B?<0>;E592*))).-4;(8:2.6<4<4
@M00200:205:000000000-AKKM3:1:1101:17488:7803 2:N:0:1
TACGAGGGTATCTAATCCCGTTTACTACCCTAGCTGTCGCGTCTGAGTGTCAGAAACAGACCAGAAGATCGCCTTCGCCACTGGTGTTCCTCCCGATATCTACGCATTTCACCACTACACCGGGAATTCCATCTTCCTCTTCTGCTCTCAAGCACGGTAGTCTTGAATGACCTCTCCCAGTTGAGCCGGGAGATTTCACATCCAACTTACCGCGCCACCTGCACGCGCTTTAAACCCAGTAGTCTCAAGCC
+
CCCCCGGGGGGGGGGGGGGGGGGGGGGGGGGGGGGGGGGGGGGGGFFGGGGFFGGGGGGGGGGGGFCGGGCFGGGGGGGGGGGGGGFGFGGGGGGDGGGGGGGGGEGGGGGGF?FFFGFGFE7@F7DFGGGGGGFGGFGFFFFFGFGFGFG=>DFB>GG>=+;?DDDDBFFDBDFFFFG?FA8+*@C**04**1E9B*AA*6>)>@=B=EE)>-:E@GF(.8(2:C>C35;3<3<=E<3@E4?EEE?).)(
@M00200:205:000000000-AKKM3:1:1101:21153:7808 2:N:0:1
TACGCGGGTATCTAATCCTGTTTGCTCCCCACGCTTTCGCGCCTCAGCGTCAGTACCGGTCCAGTGAGCCGCCTTCGCCACTGGTGTTCCTCCCAATATCTACGCATTTCACCGCTACACTGGGAATTCCACTCACCTCTCCCGGTCTCAAGCCATGCAGTCTGGCAGGCAGTTCCTCGGTTAAGCCGAGGGATTTCACCCGCCACTTGCAAAGCCGCCTACGCGCCCTTTAAGCCCAATAGTCTCAAGAC
+
CCCCCDGGGCFGGGGGGGGGGGGGGGGGGGGGGGGGGGGGEGGGGGGGGGGGGGGGGGGGGGGGGGF<FGGGGGGGGGGGGGGGGGGGGGGGGGGGGFGGGGGGGGGGGGGGGGGFDFFGGGCFFGFGGGGGGGGGGFCBDFGFGFGFGFF?FGGFFGGFGGFDCFDGFGAAFEFFFFDAFGGGFGCBFG*:?GFGFFGF?>FF9D@;<CF?).?<3)86141:,:.>C5>)))4:F?(8:AA<FA44).(
@M00200:205:000000000-AKKM3:1:1101:20982:7819 2:N:0:1
TACTGGGGTATCTAATCCCGTTTGCTCCCCTAGCTTTCGCGCATCAGCGTCAGGAAGGGTCAAGTCCGCCGCTTTCGCCACTGGCGTTCCCACCGATATCAACACATTTCACCGCTCCACCGGTAGTTCCGCGGACCCCTATCCCCCTCGAGCAGTGCAGTACTGGGAGCAATTCCACGGTTGAGCCGATGGGATTTCACTTCCAACTTACACCGCCGCCTACGCGCCCCTTAAACCCAATAGTCTCA
+
CCCCCGGGGGGGGGGGGGGGGGGGGGGGGGGGGGGGGGEGGGGGGGGGGGGGGGEFGGGGGGGGGGGGGGGGGCGGGGGGGGECCFFGGGGGGGGGGGDGGGGGGGGGGGFEDCGEGGGGGEGGFCBFGGGGGGDGGFGFFGGFGFDAGFDDGGGAAGFF7C:CEA4FFGFBFEFFFFD?FEGFFGGFB3=55AFCFC@ECFFF<EEDE3>44;589DBBB8:761>DGD0:7<:>??B:1:AA)-6:
@M00200:205:000000000-AKKM3:1:1101:26629:7829 2:N:0:1
TACTGGGGTATCTAATCCTGTTTGCTCCCCACGCTTTCGCACCTCAGCGTCAATGACCGTCCAGCCCAGCGCCTTCGCCACTGGTATTCCTCCCGATATCTACGAATTTCACCTCTACACCGGGAATTCTCTGGGCCCCTCCGGTATTCAAGCCGATCAGTTTCGGATGCACTTCCGGGGTTGAGCCCAGGGCTTTCACATCCGACTTGATCGGCCGCCTACGTGCGCTTTACGCCCAATAGTCTCAAGA
+
CCCCCGGGGGGGGGEGGGGGGGGGGGGGGGGGGGGGGGGGCFGGGGGGGGGGGGGGGGGGGGGGGGGGGGGGGGGGGGGGGGGGG9FGGGGGFDGCEGGGGGGGGGGGGGCGGGGFFGGGGGGGGBFCFAEGG8DGFDGFFGGBE>D>FD:?EFG>BE6:DGFC=EGGFGACFCAFDB9>FGGFFF6A)C55?FGG=*C?<@1?03>DEFECF0:A,9;B:?:5:@)19/1)661(8:1(44..-6)48)
@M00200:205:000000000-AKKM3:1:1101:23039:7836 2:N:0:1
TACACGGGTATCTAATCCCGTTTACTACCCTAGCTGTCGCGTCTGAGTGTCAGAAACAGACCAGAAGATCGCCTTCGCCACTGGTGTTCCTCCCGATATCTACGCATTTCACCACTACACCGGGAATTCCATCTTCCTCTTCTGTTCTCTAGCCCGGTAGTATTAGACGACCTCTCCCAGTTGAGCCGGGAGATTTCACGCCTAACTTACCAAGCCACCTGCACGCACTTTAAGCCCAATATTCTCAAGA
+
C@CCCGGGGFGGGGGGGGGGGGGGGFFGGGGGGGGGGGGGGGGGF9FGGGGGAEGGGGGGGGGFFGF@DFGGD@FDGGG7@FDFGGGGGGGDFGGGGDGGFGG7@EEGGGFGGCFFC=E<FGG7ECD,FF,EFFFFGFGEFFGFGFG>DFG9E6DDEGGFGFEGB;CF>EDBEEAFFFF*@DF7A6F59*@@*99CA?:B>BFF)097@>@F==5CBGF=(0(0:8)898=<)).58(,/)))96<<).)
@M00200:205:000000000-AKKM3:1:1101:5379:7840 2:N:0:1
TACCGGGGTATCTAATCCTGTTCGCTCCCCACGCTTTCGCTCCTCAGCGTCAGTTACGGCCCAGAGACCCGCCTTCGCCACCGGTGTTCCTCCTGATATCTGCGCATTTCACCGCTACACCAGGAATTCCAGTCTCCTCTACCGCACTCTAGTCTGCCCGTATCGCCTGCAGGCTCGGGGTTGAGCCCCGAGTTTTCACAGCCGACGCGACAGACCGCCTACGCGCCCTTTAAATCCACTAGTCTCA
+
CCCCCGGGGGGGEFFGGFGFFGEGGEGFEGFGGGGEGGGGGGGFGGGGEEGD@EEEFCEGGGGGGEGGGGGGEFGGFGFC@EC@CFGGFG,CFG?F9B=FCFFED8FCCFGGG>C>6CEFF@EEF,@FFGG8EF9DE+@DFAA0@?C@FF9DECFF7FFD8D@CD**@*@F@F9*;****=:)*;C4?DDE>8==DF<FE)6((3;909>>07(;;(7:?12()(2)1)2)49)).<?(.73-64<2
@M00200:205:000000000-AKKM3:1:1101:5254:7843 2:N:0:1
TACCGGGGTATCTAATCCCGTTTGCTCCCCTAGCTTTCGCGCCTCAGCGTCAGTGTCGGTCCAGGATGCCGCCTTCGCCACCGGTGTTCCTCCAGATATCTACGCATTTCACCGCTACACCTGGAATTCCACATCCCTCTCCCGCACTCAAGCCTTGTAGTATCAGACGCAGTTCCCAAGTTAAGCCTGGGGATTTCACGTCTGACTGACAAGGCCGCCTACGCGCCCTTCAAACCCAATAGTCTCA
+
CCCCCGGGGGGGGGFGGFFGGGAFGGGGGGGFGGGGGFFGDGGGGGGGGGGGGGGGGGGGGGGGD,,6EFEGGGGGGGGGGFGGGGGGGGGGGCFFACEFGFGGGGGGFGGGGGGFDFFDGGFFFGCGGGGGFFFGGFGFFGG>EFGFGFGDGFCF53+9@CAGC9+8@C>AFFFF>5;AFAG7+>FAFDF4/AC>=5773-:BE=>5:6=4:2CC():@;@1:(=8D1>(.:42:C??1):>>4)-
@M00200:205:000000000-AKKM3:1:1101:22281:7844 2:N:0:1
TACTCGGGTATCTAATCCTGTTCGCTCCCCACGCTTTCGCGCCTCAGCGTCAGTTACAGACCAGAGAGTCGCCTTCGCCACTGGTGTTCCTCCACATCTCTACGCATTTCACCGCTACACGTGGAATTCCACTCTCCTCTTCTGCACTCAAGTTCCCCAGTTTCCAATGACCCTCCACGGTTGAGCCGTGGGCTTTCACATCAGACTTAAGTAACCGCCTGCGCGCGCTTTACACCCAATAGTCTCA
+
CCCCCGGGGGGGGGGGGGGGGGGGGGGGGGGGGGGGGGGGGGGGGGGGGGGGGGGGGGGGGGGGGGGGGGGGFEGGGGGGGGGGGGGGGGGGGGGGGGCGGGGGGGGGGGGGGGGFGGGGGGG7FFCFFG;CFGGGFFGF5E;DGFGFGFFF=EG9FFG5@DBF>DDGFFFDFDF*3?D*8CCFFGE59*:B>CCFF6EC4>E=6@>AAAA*/>CCFGF?29(8;EBD<C(6;53(43<()).4:AB
@M00200:205:000000000-AKKM3:1:1101:20230:7845 2:N:0:1
TACTGGGGTATCTAATCCCGTTTGCTACCCTAGCTTTCGTCCCTGAGCGTCAGTAGTGAGCCAGTAAAGCGCCTTCGCGACTGGTGTTCCTCCCGATCTCTGCAGATTTCACCCTTACACCGGGAATTCCCTTTACCCCTCTCACACTCAAGTCTGGAAGTTTCGAATGCAGTTCCACAGTTGAGCTGTGGGATTTCACATCCGACTTTCCAGACCGCCTACGGACCCTTTAAACCCAGTAGTCTCA
+
CCCCCGGGGGGGGGGGGFGGGGGGGGGGGGGGGGGGGGGGGGGGGGGGGGGGGGGGGGGGGGGGGGGGGGGGGGGGGGGGGGGGGGGGGGGGGGGCEGGGGGGGG8FFGGGGGFGFGGGGGGGG@EGGGGGGGGGG9FFDFGGFGFGDGFG?EGGFFGGFFGFGDFGGFDCEFEFFFFGFGGCGFFFAFGFAFGGGFEG@ECFFA=A=AEA?EFFFFGFDFFFEFE>CCF34)74;@10.1)/9EC?
@M00200:205:000000000-AKKM3:1:1101:24695:7846 2:N:0:1
TACGGGGGTATCTAATCCTGTTTGCTCCCCATGCTTTCGCGTCTCAGCGTCAGTATCTGCCCAGAGAGCCGCCTTCGCCACTGGTGTTCCTCCCGATATCTACGAATTTCACCTCTACACCGGGAATTCCGCTCTCCTCTTCAGTACTCCAGCTCCGTAGTATCAAGTGCACTTCCAGGGTTGAGCCCTGGGCTTTCACACCTGACTTGCGGAACCGCCTACACGCGCTTTAAACCCAATAGTCTCA
+
CCCCCGGGGGGGGGGGGGGGGGGGGGGGGGGGGGGGGGGGGGGGGGGGGGGGGGGGGGGGGGGGGGGGGGGGGGGGGGGGGGGGGGGGGGGGGGGDGGGGGGGGGGGGGGGGGGGFGGGGGGCE+@FGGFEEGGGFGFGFFGGFGDFFGFGGGGGFFGCDGFFG5EFGFGFCFFFFFF5AFFG>FGGFFGD>AEFFF@EEFDDE25:7>CB(:@GGFDE;?DFFFG>G39:>24<<C?1?D46>AB9
@M00200:205:000000000-AKKM3:1:1101:4091:7847 2:N:0:1
TACCGGGGTATCTAATCCTGTTTGCTCCCCACGCTGTCGCGCCTCAGTGTCAGTATCTGCCCAGCAGGCCGCCTTCGCCACCGGTCTTCCTCCGGATCTCTACGCATTCCACCGCTACCCCCGGAATTCCGCCTGCCCCTACAGCACTCTAGTCCAACAGTCGGCACGGCCGCCCCGGGGTTGCGCCCCGGGCTTTCTCCACACCCTTATCAGCCCACCTACGCGCCCTTTCAGACCAACAGTCTCAACAC
+
B,BCCFGGGGGGFEGGGGCFFCEDGGGFGGFGGGGGGG8FFGG@F8FGGGG9FC,BFGCA:FFGGCCFGFCFECFFCEGGGGGGBFGGGGGGGGG>:CDGGGGGGG:FGGCFFCE5DG,?D6C7:B+2AFGGDG8D=96):FG5C?FEFFF@E?C+<D5*7387=*;C*=>2)/5?>8584*//)/CB73:)8/5<F)<4922:B>B0.)6)-);;(9>2:B(79E>C)*,)6)).;((,-().6<A),)(
@M00200:205:000000000-AKKM3:1:1101:7294:7856 2:N:0:1
TACCGGGGTATCTAATCCTGTTTGCTCCCCACGCTTTCGTGCATGAGTGTCAGTGTTGGCCCAGGAGGCTGCCTTCGCCATTGGTGTTCCTCCACATCTCTACGCATTTCACCGCTACACGTGGAATTCCACCTCCCTCTGCCACACTCCAGCCACGTAGTTTCGAGCGCAATTCCCAAGTTAAGCCCGGGGATTTCACACTCGACTTGCGCGGCCACCTGCGCACACTTTCAACCCAATAGTATCAAGCT
+
CCCCCGGGGGGGGGGGGGGGGGGGGGGGGGGGGGGGGGGGGGGGGGGGGGGGGGGGGGDGGGGGGGGGGGGGGGGGGGGEFGGGGGGDGGGGGGGGGGGGGGGGGGGGGGGGGGGFGGGGGGGEEGGCFGGGC8DFDFGFF?FFGFGFGFGGGGFFFGGFGGFG=FFG5C>=56F?FF9?F<F91@FFEDC4AECF><EC==DD=>DFFF@B2>>E6CA@;@(:(3)90:A):4<3C<((4<9)6<46<))
@M00200:205:000000000-AKKM3:1:1101:10016:7899 2:N:0:1
TACTGGGGTATCTAATCCTGTTTGCTCCCCACGCTTTCGCGTATCAGCGTCAGTATCGGACCAGGAGGCCGCCTTCGCCACCGGTGTTCCTCCAGATATCTACGCATTTCACCGCTACACCTGGAATTCCACCTCCCTCTTCCGTACTCTAGTCCGTCAGTTTCACGCGCATTTCCCCGGTTAAGCCGGGGGCTTTCACACATGACTTAGCGGACCGCCTACACGCCCTTTAAACCCAATAGTCTCA
+
CCCCCGGGGGGGGGGGGGGGGGGGGGGGGGGGGGGGGGGGGGGGGGGGGGGGGGGGGGGGGGGGGGDEGGGGGGGGGGGGGGGGGGGGGGGGGGGGGGGCGGGGGGGGGGGGGGGFGGGGGGGD@EDFGGGGGGGGGFGFFGGFGFGFGCF9EDGEFGGFGFCGFFGGEGB=A=CFFFG>FGDGFGGFFCGBFG=FF?GF@DFF@@<C4>>B>>EE(7730805:EFGC5)).)5.;<27:AAAF<)
@M00200:205:000000000-AKKM3:1:1101:23955:7909 2:N:0:1
TACGAGGGTATCTAATCCTGTTTGCTCCCCTAGCTTTCGTGCCTCAGTGTCAGGTGTTGTCCAGGGACTCGCCTTCGCCACTGGTGTTCCTCTCGATATCTACGCATTTCACTGCTACACCGAGAATTCCAGTCCCCCCTCCAAACCTCCAGCACGCTAGTATTCAATGCCATTTCCGGGTTGAGCCCTGAGCTTTCACCTCAACCTTAACATGCCACCTCCGCACCCTTTAAACCCCATAGTCTCACGAT
+
CCCCCGGGGFFGGGGGGGGFGFGGGGGGGGGGGGGGGGGGGGGGGGGGGGGGGGGGGGGGGGGAFGGGGGGGGGGGGGGGGGGGGGGDGGGGGGFGGGGGGGGDGGGGGGGGGGGFDGFGGGGGGG9EFGGGGGGGGFD5@GFFGFGDGFG6DFGFFGC?D+;FEFDGBEDDF<D?+395FE=9*@7CF9@9FCECF55*8C5>)-0:*:.*/>F6*29:(((5(:5D*8)4)93=7,(((/175)))(,(
@M00200:205:000000000-AKKM3:1:1101:9480:7914 2:N:0:1
TACCGGGGTATCTAATCCCGTTTGCTCCCCTGGCTTTCGCGCCTCAGCGTCAGTTTCGGTCCAGAATGCCGCCTTCGCCACCGGTGTTCCTCCAGATATCTATGCATTTCACCGCTACACCTGGAATTCCACATTCCTCTCCCGAACTCAAGCCACCCAGTATCAGACGCAGTTCCCAAGTTAAGCCTGGGGATTTCACGTCTGACTGAGGCGGCCGCCTACGCGCCCTTTAAACCCAATAGTCTCA
+
CCCCCGGGGGGGGGGGGGGGGGGGGGGGGGGGGGGGGGGGGGGGGGGGGGGGGGGGGGEGGGGGGGFGGGGGGGGGGGGGGGGGGGGGGGGGGGFFGGGGGGGFFGGGGGGGGEGFGGGGGGGCAFFGGGGGGGGGGFGFFFGFGFGFGFGD9FFFFEGBF=EGCFGGEGDB>ECFFFCFGC@9FGGFF?C4?EFFFFGB>>:=CEE=9>BBF@GC>3>87=0BFGDGDDD<).4(A6((596)6<)
@M00200:205:000000000-AKKM3:1:1101:9203:7941 2:N:0:1
TACAGGGGTATCTAATCCCGTTTGCTCCCCACGCCTTCGCGCCTCAGCGTCAGGGTAGGCCCAGAGTCCCGCCTTCGCCACCGGTGTTCCTCCCGATCTCTACACATTTCACCGCTACACCGCGAATTCCAGACTCCTCTGCCTCCCTCAAGACAAACAGTTTCGGCCGACTCCTCCGCGTTGAGCCCGGAGATTTCACGACCGACTTGTCCTCCCGCCTACGCGCCCTTTAAACCCAATAGTCTCA
+
CCCCBGGGGGGGGGGGGGFGGGGGGGGGGGFGGGDGGGGEEGGGGGGGGGGG7,FF<FFG8CCGF<C<F8CGGGGGGGGGCFCEGGGGGG=FBFEGGGFGGGFAFFCGGGGGGGGFGGGGGE+4+@CGGGC8DF?EA8E9*@E6FF8=F69:,++*3@06ECCF>5CED5?256;F94*2=E):4CFF;D*5.=FGFFG1(7:16>>FFFFF4AFC>CDBFFF>(:>D597)4<>1C??FB4AF<>)
@M00200:205:000000000-AKKM3:1:1101:23588:7947 2:N:0:1
TACTCGGGTATCTAATCCTGTTTGCTACCCACGCTTTCGGGCATGAGCGTCAGTATCGAGCCAGAGGGCCGCTTTCGCCACAGGTGTTCCTCCTGATATCTACGAATTTCCCCTCTACACCAGGAATTCCACCCTCCTCTCTCGTACTCAAGTCCAACAGTATCGGATGCAGTTCCGGAGTTGAGCCCCGGGTTTTCACACCCGACTTGTTGTACCGCCTCCGCCCGCTTTACACCCAATAGTCTCACGCT
+
CCCCCGGGGGGGGGGGGGGGGGGGGGGGGGGGGGGGGGGGEGGGGGGGGGGGGGGGGEGGDFGGGGGDGEFECEGDCGGGCFG??<FEGGGGGEE,AAFGGGGFGCGGGG,?,@8*+<@F,=E8F8DFGDGGGDGG>FGFFAE>CDFDCF?DGG8DFGF9=@E@>>C6?,@AAEFFFBCDFE+?CFGF>DE>*;7>9<CEE259299(58>>(03+/7.,(/,;;5.392()628<E(8?><>2)6<-(.(
@M00200:205:000000000-AKKM3:1:1101:19190:7952 2:N:0:1
TACCCGGGTATCTAATCCTGTTTGCTCCCCTAGCTTTCGTGCATGAGCGTCAGTTTCTGTCCAGGTAGCCGCCTTCGCCACCGGTGTTCCTCCTGATATCTACGCATTTCACCGCTACACCAGGAATTCCGCTACCCCCTCCAGAACTCTAGCTTGTCAGTTTTGAATGCAGGCTCTGGGTTAAGCCCAGAGTTTTCACATCCAACTTAGCAAACCGCCTGCGCACCCTTTAAACCCAATAGTCTCC
+
CCCCCGEGGGGGGCFGGGGGGGGGGGGGGGGFFGGGGGGGGGGGFGFGGGGGGGGGGGGGGGG8FFFFGGGGGGGGFEGEGGG7CCFGGGGGGGGGGGGGGGGGEDGGFFGGFEGFDGGGGGGC<FDGGGGGGGGGFF8@DGG5FFGFGFADGFFFFFCF=F9DD*=FFG+*;>FFFF+3@EC:FGGFFGF*+<@?FFGCC=CE@EFF*69A16EFF4BFFF2?=EFG<7)))448E(2@3)9CC<)
@M00200:205:000000000-AKKM3:1:1101:21453:7952 2:N:0:1
TACTGGGGTATCTAATCCTGTTTGCTCCCCACGCTTTCGCTCCTCAGCGTCAGTACTGGCCCAGGATCCCGCCTTCGCCACCGGTGTTCCTCCTGATATCTGCGCATTCCACCGCTACACCAGGAATTCCAGATCCCCCTACCAGACTCTAGCCGTGCAGTATCGAACGCAGGCTCGGGGTTGAGCCCCGCGTTTTCACAATCGACTTGCGCGGCCGCCTACGAGCTCTTTCAACCCAATCGTCTCACGGT
+
CCCCCGGGGGGGGGGGGGGGGGGGGGGGGGGGEGGGGFEGGGGGGGGGGGGGCFGGGGGGGGGGGGGGGGGGGGGGGGGGGGDEGDGGGGDEFG8FEFFGGGGGGGGGGFGGGGGFCGGGG?8+==EGGF;DDFFFDF@>FFGFGFGEFFFDFFDE5EGFFGFG9AFFFGFAF=*;>59*>ED7>FGFFG*8?*?DF5C);8E6@>FD<E9((6>C;D>BF?:825)*2:))-541?3:<(3186<A)(-(
@M00200:205:000000000-AKKM3:1:1101:14123:7973 2:N:0:1
TACAAGGGTATCTAATCCCGTTCGCTCCCCACGCTTTCGTGCCTCAGCGTCAGAATCGGCCCAGTCGCTTGTCTTCACCTTCGGCGTTCCGCTAGATATCTACGCATTTCACCGCTCCACCTAGCGTTCCAACGACCCCTACCGACCTCAAGATCGCCAGTTCGCCCTGCAATTCCACGGTTGAGCCGTGGGATTTCACAAAACGCTTAACGATCCGCCTACGCACGCTTTAAACCCAATAGTCTACAGA
+
CCCCCGGGGGGGGGGGGGGGGGGGGGGGGGGGGGGGGGGGGGGGGGGGGGGGDGGGGGGGGGGGGGGGGGGGGGGGFGGFGGF=FGGGGGGGGGGGGFFGGGGGGGGGGGGGGGGFGGGCFGGGGGGGGGGFGGGGGFGFFGGFEEGFGFG6EGGFFGGBEFECAFGCFGFEFFFFAFC4DEGFAFF;AC5BAFGGFEGF7;;@BF?F6CFDD,;82FEDFBBF?=7</9<)<AA7EF(,,).54).))6
@M00200:205:000000000-AKKM3:1:1101:11234:7985 2:N:0:1
TACTGGGGTATCTAATCCCATTCGCTACCCACGCTTTCGTGCCTGAACGTCGGTACTGGTCCAGGAAGCCGCTTTCGCCACTGATGTTCCTTCCGATATCTACGCATTTCACCGCTACACCGGAAATTCCGCTTCCCTCTACCGTACCCTAGCTATTCAGTCTCGAATGCAATTCCCAGGTTGAGCCCGGGGCTTTCACACCCGACTTAAATAACCGTCTACGCACGCTTTAAACCCAATAGTCTCAAGA
+
CCCCCGGGGGGGGGGGGGGGGGGGGGGGGGGGGGGGGGGGGGGGGGGGGGGGGGGGGGGGGGGGGGGFGGGGGGGGGGGGGGF9FFGGGGGGGGGGGGGGGGGGGGGGGGGGGDEBGGGFFGEGEEGGGGGGGGGGFFGDDAGFGFDAGFG=FGGFFFGFGGDDDFGGFGFFFEFFFF69DFFGFGEFE9**3=;FF?C5=>>(6@9@ECEC349@9D>1=<(53:=D*9;C944:E1:B?6<A).653<
@M00200:205:000000000-AKKM3:1:1101:17782:8001 2:N:0:1
TACTCGGGTATCTAATCCTGTTTGCTCCCCACGCTTTCGCGTCTCAGCGTCAGTACCGTCCCAGCGAGCTGCCTTCGCCGTTGGTGTTCCTCCCGATATCTGCGCATTTCACCGCTACACCGGGAATTCCACTCGCCTCTTCCGGACTCAAGCAACGCAGTTTGGAGGGCAGTTCCTCAGTTAAGCCGAGGGATTTCACCAACCACTTGCGAAGCCGCCTACGCGCCCTTTAAACCCAGTAGTCTCC
+
CCCCCGGGGGGGGGGGGGGGGGGGGGGGGGGGGGGGGGGGGGGGGGGGGGGGGGGGGGGGGGGGGGEGGGGGGGGGGGGGGGGGGFFGGGFGGGGCGFGGFFGGGGGGGGGGGGGF>FGGGGGGEEFGGGGGGGGGGFGFFGGFEFGFGFGGGCGFFGGFEGCFD>75@EFAF49CFFFFGFG@FGGBEGE3>CFFFFGFEDFFF6;E@EB1>FGGFDEF6<?:1C:D)*.):<<?GFB:A9AF<>2
@M00200:205:000000000-AKKM3:1:1101:18578:8004 2:N:0:1
TACAAGGGTATCTAATCCTGTTCGCTCCCCACACTTTCGCTCCTCAGCGTCAGGTCATTCCCAGAGAACCGCCTTCGCCACCGGTGTTCCTCCTGATATCTGCGCATTTCACCGCTACACCAGGAATTCCGTTCTCCCCTGAATACCTCTAGTCTGCCAGTATCGGAAGCAAGCGCCGTGTTAAGCACGGCGTTTTCACTCCCGACGCGACACACCGCCTACGAGCCCTTTAAACCCAATAGTCACCAGAC
+
CCCCCGFGGGGGGGGGFGGGGGGCGGGGGGGGGGGGGGGGGGGGGGGGGGGGGGGGGGGGGGGGGCFFGGEGGGEFGGGGGGGDFGGGGGAFFFG9<?;;=DF:F4?FFAEFFEC>CFCFD6,@BFGGGGFFGFGG9F68DFFFGDGED5A9E=?==D+0=@;9ADGD?GF5DC555*3:FCGFADGABDGDA:EDF<BCBB=((-/61>B@33;?9C>6?73):E5>9>2A2)..*(((.:6:))4.80(
@M00200:205:000000000-AKKM3:1:1101:23692:8016 2:N:0:1
TACTGGGGTATCTAATCCCGTTTGCTCCCCTGGCTTTCGCGCCTCAGCGTCAATGCCGGTCCAGGATGTCGCCTTCGCCACCGGTGTTCCTCCAGATATCTACGCATTTCACCGCTACACCTGGAATTCCACATCCCTCTCCCGGATTCAAGCCAACCAGTATCGGACGCAGTTCCTGGGTTGAGCCCAGGGATTTCACGTTCGACTTAGCAGGCCGCCTACGCGCCCTTTAAACCCAATAGTCTCC
+
CCCCCGGGGGGGGGGGGGGGGGGGGGGGGGGGGGGGGGGGDGGGGGGGGGGGGGGGGGGGGGGGGGGGGGFGGGGGGGGGGGGGGGGEGGGGGGGGGFGGGGGGGGGGFGGGGGGFGGGGGGGFG@DFGGFEFEGED?FFFGGFGFG=FFFFGGGFFGGFGGFGFBDGDE5)3>FFFFGA:AD?FFEFFGFEFEFGFEF====9@DF=C;3CA1C?;GBF@3<A4*7DDC,6)<ABGF23).6<:2)
@M00200:205:000000000-AKKM3:1:1101:18931:8036 2:N:0:1
TACTGGGGTATCTAATCCCGTTTGCTCCCCTGGCTTTCGCGCCTCAGCGTCAGAAGAGGTCCAGCGGATCGCTTTCGCCACCGGCGTTCCTTCCGATATCAACACATTTCACCGCTCCACCGGAAGTTCCATCCGCCCCTACCTCCCTCCAGCCTACCAGTATCGAAGCCACTTTTCCTGTTGAGCCGAAAGATTTCAACCCCGACTTGGTAGACCGCCTACTCGCCCTTTCAGTCCAATAGTCTCA
+
C@CCCGGGGGGGGGGGGGGGFFGDGGGGGGDGCFGGGGCF@FGGGGGGGGGGGGCFF@@FGGG@DCCCGGGGGFGGGGGGGGG7FFGGGGGFFFCFGFGGGGGFGGCGGGGGGGGF+FDFGD8@BCGGGGFFGG6D@A8=9D9FCF>87?FDFGGFFGCAF8EF=A>ADGFB4*/9E47+79*+1>64:)*:4,=CFFG?;86(3,((/)/9><FGFGBB00)0,:>G3<:2A<)6<)))4:)).-4
@M00200:205:000000000-AKKM3:1:1101:20456:8044 2:N:0:1
TACGCGGGTATCTAATCCTGTTCGCTCCCCACGCTTTCGCTCCTCAGCGTCAGTTGTTGCCCAGAGACCCGCCTTCGCCACCGGTGTTCCTCCTGATATCTGCGCATTTCACCGCTACACCAGGAATTCCAGTCTCCCCTGCAACACTCTAGTTTGCTCGTATCGACTGCAGACCCGAGGTTGAGCCTCGGGATTTCACAGCCGACGCAACAAACCGCCTACGAGCTCTTTAAACCCACTAGTCTCACGAC
+
CCCCCGGGGDGGGGGGGGGGGGGGGGGGGGGGGGGGGGGGGGGGGGGGGGGGGGGGGGFGGGGGGGGGGGEGGGGGGGDGGGG74CFEGGGGGGDFGGGGGGGGGGGDGFCFF=EFGGGGGGFC+@DGGGGGGGGGCFEDFF88EFGEGFG=;CFFFGG5@D@?)@DE>CFFFDFF4>D45DD9*8EFFGG>5CFCF?@CA1=>B0(2,6>807FG>GE6?B(8(:3<7*.5).),*2(.48-4))6),((
@M00200:205:000000000-AKKM3:1:1101:12855:8045 2:N:0:1
TACTAGGGTATCTAATCCCGTTTGCTCCCCTAGCTTTCGCGCCTCAGCGTCAGTGTCGGTCCAGGAAGCCGCCTTCGCCACCGGTGTTCCTCCGGATATCTACGCATTTCACCGCTACACCCGGAATTCCGCTTCCCTCTCCCGAACTCAAGCCCGTCAGTTTCCCGTGCCATTCCTCAGTTGAGCCGAGGGATTTCACACGGGACTTATCGGACCGCCTACGCGCCCTTTACACCCAGTAGTCCCAATAT
+
CCCCCGGGGGGGGGGGGGGGGGGGGGGGGGGGGGGGGGGGGGGGGGGGGGGGGGGGGGGGGGGGGGCCGGGGGGGGGGGGGGGGGGGGGGGGGGGGGGFFGGGGGGGGGGGGGGGFGGGGGCEGGGGGGGGGGGGGGFGFFDDEGFGFGFGGGGGFFGGEFGFGFFGG>EFEFEFFFFGFGCGDFGGFFGGD>ACFF7CEF@@B0;@<C376;@GCBGE6<:0)(18>19844423E618>A<)).-4())
@M00200:205:000000000-AKKM3:1:1101:15787:8049 2:N:0:1
TACTGGGGTATCTAATCCTTTTTGCTCCCCACGCTTTCGTGTTTCAGTGTCAGGGTCGCCCCAGCTAACTGCCTTCGCTTTTGGTGTTCCCGACCATATCAACGGATTTCACCCCTACTTGGTCAGTTCCGTTAGCCTCTAACGCCCTCTGAGTCTAGCAGTATTGGCAGCAGCTCAAAGGTTAAGCCGATGAGATTTAACTGCCAACTTACTAAACCACCTACACACCCTTTAAACCCAATAGTCTCAA
+
CCCCCGGGGGGGGGGGGGGGGGGGGGGGGGGGGGGGGGGGGGGGGGGGGGGGFGGGGGGGGGGGGFFEGGGGGGGGGGGGGGGEGFGGGGGDCGG7AEGGGGEGG>FGGGGGGGGFGGGGGDEGFCGGGGGGGGGGGFGFFGGFGFC8DFGGGFGFFFGFGG9FF;DGFGFFFFFFFF88:DCGFGFFB5>9BF,=CEGFFEC@C=EFDFFFEAFCEGFDFF=AFFFDDDB>6:<:<3((1:3;<?5)).
@M00200:205:000000000-AKKM3:1:1101:24627:8070 2:N:0:1
TACAGGGGTATCTAATCCTGTTTGCTACCCACGCTTTCGCTCCTCAGCGTCAGTTTCGGCCCAGAGTGGCGCCTTCGCCACCGGTGTTCCTCCTAATATCTGCGCATTTCACCGCTACACTAGGAATTCCCCACTCCCCTACCGAACTCTAGTCACGGCAGTATCGAGTGCACGCTTTGGGTTAAGCCCAAAGTTTTCACATCCGACTTACCGAACCGCCTACGACCTCTTTATACCCAATAGTATCA
+
CCCCC8CEGGGGGFGGGGGGGGGGGGGGGGGGGGGGGGGGFFGGGGGGDGGGDFGGGGDGGGDEFFFEGDFGGGGGGGGGGGGGFG@FGGGGFGGGGDCGGGGCF>FGGGGGGGGEGGCGFFG?DEGCGGGGGG6EFFCDFFGFCDGFGFA9FGDFFCDAEGFGF>FGFCFEFCB*@C8A@:CCAFFF>49*ABC@FEEEFF939>>=@EE=@;*=9)).3(6)(*.)C4.:<AB<7:):??2>)4:)
@M00200:205:000000000-AKKM3:1:1101:9470:8079 2:N:0:1
TACTAGGGTATCTAATCCTGTTTGCTCCCCTAGCTTTCGCGCCTCAGCGTCAGTGTCAGTCCAGAAGGCCGCCTTCGCCACTGGTGTTCTTCCAGATATCTACGCATTCCACCGCTACACCTGGAATTCCGCCTTCCTCTCCTGCACTCGAGGACTGCAGTTTCCAAGGCAGTCCCGGGGTTGAGCCCCGGGCTTTCACCTCGGACTTACAGTCCCGCCTACGCGCCCTTTAAACCCAATAGTCTCA
+
CCCCCGGGGGGGGGGGGGGGGGGGGGGGGGFFGGGGGGGGCGGGGGGGEGGGGGGGGGGGGGGGGGGFGGGGGGGGGGGGGGGGGGGGGGGGGGGCFGFFGGGGGGGGGEFGGGDFGGGGGGGF@FGGGGFGGGGGFFGBFGGFGFGFGFGC6DGFFGGFGGFGFF7E?GFFFFFFD>CAF@>DFGGFBDEBEG>FFFF>BFFF(5=ECEFEFFGF;DBD(67BBGFG:5442).8E?FB0<BF4<A
@M00200:205:000000000-AKKM3:1:1101:8795:8087 2:N:0:1
TACCAGGGTATCTAATCCTGTTTGCTCCCCACGCTGTCGCGCCTCAGTGTCAGCCACAGCCCAGCGGGCCGCCTTCGCCACCGGTGTTCTTCCGGATCTCTACGCATTCCACCGCTACACCCGGAATTCCACCCGCCTCTACTGTGCTCCATCGCGGGCGTCGCCACGGCCGATCCGGGGTTGAGCCCCGGACTTTCACCGCCGCCTTCCCGCGCCGCCTACGCGCCCTTTCCGCCCAATAGTCTCCAGCC
+
CCCCCGGGGGGGGGGGGGGGGGGGGGGGGGGGGGGGGGGGDGGGGGGGGGGGGGGGGGGGGGGGGGGGGGGGGGGGGGGGGGFGEGGGGGGGGGEFGGGGGGGGGGGGGGGGGGGFGGGGGGEGGGGDFGFGGGGGGFGFFGGF:AFCDFF+@9?5BE46EDBGFAGD5CEFE;BEFB3;CCGFFDFF:C585EGC?)<8?>B9>F?B<:??B0?CBGF<07(018>CC<8)<060C(42)6<A4<).5((
@M00200:205:000000000-AKKM3:1:1101:10260:8090 2:N:0:1
TACGCGGGTATCTAATCCTGTTTGCTCCCCTAGCTTTCGTGCCTCAGTGTCAGGTATCGTCCAGAGACTCGCCTTCGCCACTGGTGTTCCTCTCGATATCTACGCATTTCACTGCTACACCGAGAATTCCAGTCTCCCCTCCGACCCTCGAGCCAGATAGTTTCCAATGCCATTTCCGAGTTGAGCCCGGAGATTTCACATCAGACTTTCCCAGCCACCTACGCACCCTTTAAACCCAATAGTCTCA
+
CCCCCGGGGGGGGGGGGGGGGGGGGGGGGGGGGGGGGGGGGGGGGGGGGGGGGGGGGGCGGGGFGGGGGGFGGGGGGGGGGGGFGGGGGGGGGGG8FFGGGGGGGGDBFGEFGGGFGGGGGDGECGGGGGGGGGGGCFGFFCGEGFDDGFDGGGGFFDGF=FCGFFGFFGFFFEFFFEC>FEFFAFFFF>5BE6B>@4CEEEE3>BE<CCEFFBFF>FF3EE?FFEFG*2))14;@E@?8EFF5CEC
@M00200:205:000000000-AKKM3:1:1101:20394:8125 2:N:0:1
TACACGGGTATCTAATCCCGTTCGCTCCCCTAGCTTTCGCGCCTCAGCGCCAGTGTCGGCCCAGCAACCCGCCTTCGCCGCAGGTGTTCCTCTCGATATCTACGCATTTCACCGCTACACCGAGAATTCCAGTTGCCCCTTCCGCACTCTAGCCCCGCAGTATCAGTTGACCTTTCCGAGTTAAGCCCGGAGATTTCACAATTGACTTGCGGATGCCCCCTACGCGCCCTTTAAAACCAGTAGTCCCA
+
CCCCCGGGGGGGGGGGGGCGGGGGGGGGGGGGGGGGGGGGGGGGGGGGGGEGGGGGGGGG,CFGGGGGGGGGGCFFGGGGGGD@<FDFGFEGEGGEFGGGGGGFGGGGFEGGGGGFGGGGG6>EFGGGAGGGGGFG9DF>FFF>EEGFGFGCF?6AEED5AFE@EFFGFCFEA6FFFF4AC*=C+>C5?8:BEGG@16A?<83)6;CE)43>@(383*0(-(.)3*07C50:)66):,,1-6AB)))5
@M00200:205:000000000-AKKM3:1:1101:18699:8130 2:N:0:1
TACTCGGGTATCTAATCCTGTTCGCTCCCCACGCTTTCGTGCCTCAGCGTCAATCCAGGTCTAGCCAGCTGCCTTCGCAATTGGTGTTCTATGGCATATCTATGCATTTCACCGCTACATGCCACATTCCGCTGACCTCATCCTAATTCTAGCCATGCAGTATCAAAAGCAATTTTACGGTTGAGCCGCAAACTTTCACTCCTGACTTACATAGCCGCCTACGCACCCTTTATACCCAGTAGTCTCA
+
CCCCCGGGGGGGGGGGGGGGGGGGGGGGGGGGGGGGGGGGGGGGGGGGGGGEGGGGGGGGGFFAGGGGGGGGGGGGGGF>CF<FGGGGGGGGGGG,EFCG=FGGFFGGGDGFGGGEGGGGG8E9FFFGGGCCDG>EFFGFFGGD;@DDFFG8;DFFFCGFFFFGEFGFFGFFFFFFFDDFGGDCBFG>>?7AFGAFFFFCA@@5AEFA@CEFF5C,849):44B9CEC593@EF<CC3>:E9CC?E5
@M00200:205:000000000-AKKM3:1:1101:18538:8132 2:N:0:1
TACGGGGGTATCTAATCCCGTTTGCTCCCCTGGCTTTCGCGCCTCAGCGTCAATACCGGTCCAGGATGCCGCCTTCGCCACCGGTGTTCCTACTGATATCAACGCATTTCACCGCTCCACCATTAGTTCCGCTTACCTCTGTCTCCCTCGAGCCCAACAGTATTGAGCGCAATTCCTCGGTTGAGCCGAGGGCTTTCACCCCCAACTTGCTAGGCCGCCTACGCACCCTTTATGCCCAGTAGTCCTAACAT
+
CCCCCGGGGGGGGGGGGEGGGGGGGGFGFGGEGGGGGFCGGGGGGGGGECGGGGFFFF@CFGGGG7F8EF@F:FFFCCG7FEGCGGGGFFGG,CEA<<E;@FGGGGGDFGGGGCEBGG8FG89F9,@DDDCE0C8FF<9D*@ECG*309*1;E9>ACCFA,+2=06;?9CA)9*+=8B7)=*/;)8:?BG*=:6*;4?+)(,3:7(34))-)6(2<2D31(31>1C>D19)).)22;31().-).)--(,)
@M00200:205:000000000-AKKM3:1:1101:21647:8137 2:N:0:1
TACGAGGGTATCTAATCCTGTTTGCTCCCCACGCTGTCGCGCCTCAGCGTCAGCACGGGGACAGATTGCTCTGCCCCCTTCCGGCCCAGCAGACCGCCTTCGCCACCGGTGTTCTTCCGGATCTCTACGCATTCCACCGCTACACCCGGAATTCCGTCTGCCCCTACCGTGCTCCAGCCCAACAGTCGCCCACCCCGATCCGGCGTTGAGCCCCGGACTTTCACCGCGGCCTTATAGTGGCCACCTCCGCC
+
CCCCCGGGGGGGGGGGGGGGGGGGGGGGGGGGGGGGGGGGCGGGGGGGGGGGCGGGGEFEEGGDFFGFGGGGGGFFFGGFFGEGGEGFGGGCFGGGGGGGGGGGEGGGEFG=FFFFGGGGDEGGGGGGGGGGGGGGGFGAEEEFFFGF9B*@FCFFFFCFGFFGFAFG4:6=48A)1AFFGFGF6@EDFGG:A*=C>(2:?79(,2((2(:BF6/13C5).5<F38>)9<><)).)3.)(((.3<B139<(
@M00200:205:000000000-AKKM3:1:1101:10377:8139 2:N:0:1
TACAGGGGTATCTAATCCCGTTTGCTACCCACGCTTTCGCGCCTCAGCGTCAGTACCAGCCCAGGGGACCGCCTTCGCCACTGGTGTTCCTCCCAATATCTACGCATTTCACCGCTCCACCTACAGTTCCGCATGCCCCTACCTTCCTCGAGGCCGTCAGTATCTAAGGCAGTTCCACGGTTGAGCCGCGGCATTTCACCCCAGACTTGACAGCCCGCCTACGCGCCCTTTAAACCCAATAGTCTCAAGCT
+
CCCCCGGDGGGGGGGGGFGGGGGGGGGGGGGGGGGGGGDGDGGGGGGGGGGGGGGGGGFGGGGGGDGGGGGGGGGGGGGGGGFFGGGGGGGGGGGGCFFGGGGGGGGGGFDGGGGFGGCFGGGGCGGGGGGGGGDG8DGDFGGFFFFEFBG=@CDBEGGFGGEDC7CFAFFAFFFFFFC0DEGGFF?4@D5??=C>A77@DFF(/=;<;@;C@?GEFGF647::>G5C7*8<)6<<C1-.3449:>2))))
@M00200:205:000000000-AKKM3:1:1101:15559:8142 2:N:0:1
TACTCGGGTATCTAATCCCGTTTGCTCCCCTAGCTTTCGCTCCTCAGCGTCAATGTCGGTCCAGGATGCCGCCTTCGCCACCGGTATTCCTCCAGATATCTACGCATTCCACCGCTACACCGGGAATTCCATCTGCCCCTACCGTGCTCTAGCTCGCCAGTCTGACCGGCAGCCCCGGAGTTGAGCCCCGGGATTTCACCAGCCACTTAACGGGCCACCTACGCGCCCTTTAAACCCAATAGTCTCA
+
CCCCCGGGGGGGGGGGGGGGGGGGGGGGGGGGGGGGGGGGGGGGGGGGGGGGGGGGGGGGGGGGGGGGGGGGGGGGGGGGGGDEGCFGGGGGGGGGGGGGGGGGGGGGGGGGGGGFGGGGGGGGGGGGGGGGGGGGFFFDFGGFGFGFGFGGGGDDFGGFGGFGFFGDEGFFE8AFDD*:FFGGFGGFFGG>D:CFFFGFFFFFFFF3)7A<@DGG?FF:???B0EFG5F?F)4<<E<<:><AFAFB
@M00200:205:000000000-AKKM3:1:1101:15215:8150 2:N:0:1
TACGCGGGTATCTAATCCTGTTTGCTCCCCACGCTTTCGTGCCTGAGCGTCAGTGTTGGCCCAGGGGGCTGCCTTCGCCATCGGTGTTCCTCCGCATCTCTACGCATTTCACTGCTACACGCGGAATTCCACCCCCCTCTGCCACACTCCAGCCCGCCAGTTTCCCATGCCATTCCCAGGTTAAGCCCGGGGCTTTCACATCGGACACAACGGACCGCCTGCCCACGCTTTAAACCCAATAGTCTCCAGAC
+
CCCCCGGGGGGGGGGGGGGGGGGGGGGGGGGGDGGGGGGGFGGGGGFGGGGGGGGGGGFGGGGGGEGGGGGGGGGGGGGGGGCFEGGGFGGGGGGGGEFFGGGFGGGGDFEFGGFFGGGGGEEEFDBGGGFDGGGGGFGBFGGFGFGFGFG5>CGFFCDEFFEFEFGG4FFFFFFB==C)@CCCACEFF5=38C=CFFFEC;?(149?:((--:EG0D>(44(7:G@5**39A)5(;1044).4-.):()(
@M00200:205:000000000-AKKM3:1:1101:5271:8154 2:N:0:1
TACCAGGGTATCTAATCCTGTTCGCTCCCCATGCTTTCGCTCCTCAGCGTCAGTTAATGCCCAGAGACCTGCCTTCGCCATCGGTGTTCCTCCTGATATCTGCGCATTTCACCGCTACACCAGGAATTCCAGTCTCCCCTACATCACTCTAGCCTGCCCGTACCCACCGCAGATCCGGAGTTGAGCCCCGGACTTTCACGGCAGACGCGACAAACCGCCTCCGCGCTCTTTAAACCCAACAGACTCAAGAC
+
CCCCCFFGFGGGGGGGGGGGGGFFGGGGGGGGFGGGGGGGEGGGGGFCGGGGGEEFGFEFFGGDGGFGGGGGGGGFGGGGGGGGGGEGGGFGGFGGGFGDFGGGGGGGGGGGFEGFCFAFGGCGG,@EGCFADG+CDDEFFGGFG9==DFADGGFFBFD5C===>DC8>GEB**@6D9+3@@7+3@??ED55@EGGF<CD4AB=(-(/(...6@EE9DE1(:0),/)1**6)).7:E08(-((.3:2(4-(
@M00200:205:000000000-AKKM3:1:1101:5677:8156 2:N:0:1
TACTGGGGTATCTAATCCTGTTCGCTCCCCACGCTTTCGCTCCTCAGCGTCAGTATCGGCCCAGAGACCCGCCTTCGCCACCGGTGTTCCTCCTGATATCTGCGCATTTCACCGCTACACCAGGAATTCCAGTCTCCCCTACCGAACTCAAGTCTGCCCGTATCCACCGCAAGCCCACAGTTAAGCCGCCGGTTTTCACGATAGAAGCAACAAACCGCCTACGAGCTCCTTATACACAATAGTCTCACGA
+
C@CCCGGGGGGGGGGGGGGGGGGGGGGGGGGGGGGGGGGGGGGGGGGGGGGGGGGGGGGGGGGGFGGGGFFGGGGGGDGEGGG7FGGDGGGGGGGGGGGGGDGDEEGEFFGGGDGEGGFGGGGGGC8=FG8DFFGGGFGDFGGFG5DFGFGGGGFBDFC>:CCDEFGGDG9@>CF>65*6<A=BAFGEE)?B67CGAEGFFFF?)).68(=@22C=(:8;6:0815)0*26<4AA)34:)).<A<DA513
@M00200:205:000000000-AKKM3:1:1101:6540:8156 2:N:0:1
TACTAGGGTATCTAATCCTGTTTGCTCCCCACGCTTTCGTGCATGAGTGTCAGTGTTGGCCCAGAAGGCTGCCTTCGCCATCGGTGTTCCTCCACATCTCTACGCATTTCACCGCTACACGTGGAATTCCACCTTCCTCTGCCACACTCCAGCACCATAGTTTCGAGCGCAATTCCCAAGTTAAGCCCGGGGCTTTCACACTCGACTTGCGGCGCCGCCTGCGCACACTTTAAACCCAATAGTCTCA
+
CCCCCGGGGGGGGDGGGGGGGGGGGGGGGGGGGGGGGGGGGGGGGGGGGGGGGGGGGGGGGGGGGGGGGGGGGGGGGGGGGGGGGGGGGGGDFGGFGGGGGGGGGGGGGGGGGGGFGGGGGGFDFFGGGGGGFDGGFFGFFGGFGFGFGFFGGGGFFGF*EFFGD?FEFGFF5DFFFFGFGEGGFGFFFGGFFGGGFFGFEFFB9AFAFF===-BCFDA(611B;GEC*25<2<<(;<(()-64)6<
@M00200:205:000000000-AKKM3:1:1101:14426:8164 2:N:0:1
TACTGGGGTATCTAATCCGGTTCGCTCCCCTAGCTTTCGCGCCTCAGCGTCAGGAGTGGCCCAGCCATCCGCCTTCGCCACCGGCATTCCTAGCGATATCTGCGCATTTCACCGCTACACCGCTAGTTCTAATGGCCTCTACCATCCTCAAGTCAACGCAGTATCCGACGCAGTTCCACAGTTGAGCCGTGGTATTTCACGCCGGACTTACGTAACCGCCTGCGCGCCCTTTAAACCCAGCAGCTTCA
+
CCCCCGGGGGGGGGGGGGGGGGGGGGGGGGGGGGGGGGGGCGGGGGGGGGGGGGGGGGGGGGGGGGGGGGGGGGGGGGGGGGGGGGGGGGGFFDEEDEEGGGGGGGGGGGGGGGEEGGGGGGGGGEGFGFGFFCFGE?FDFFGFDFDEGFGGGGGFFGGFGGEFFFD>DDBFF=8FFFGFGFGD9@FFFGE>>?FGAEGEF=DFF>B@@CE?@3*3))8124:>>*@DD<<,44)88140(48(()))
@M00200:205:000000000-AKKM3:1:1101:26544:8166 2:N:0:1
TACTCGGGTATCTAATCCTGTTTGCTCCCCACGCTTTCGTGCATGAGCGTCAGTGTTGGCCCAGGAGGCTGCCTTCGCCATTGGTGTTCCTCCACATCTCTACGCATTTCACCGCTACACGTGGAATTCCACCTCCCTCTGCCACACTCGAGCCCCGTAGTTTCGAGCGCAATTCCCAAGTTAAGCCCGGGGATTTCCCACTCGACTTGCGAGGCCACCTGCGCACACTTTACACCCCGTAGTCTCA
+
CCCCCGGGGGGGGGGGGGGGGGGGGGGGGGGGGGGGFGGGFGGGGFGGGGGGCGGGGGGGGGGDGGDGFGFEGFGGGGGGGGGGGGGGGGGGGCFFGGGGGGGFEEGGGGGGGDGFGGGGDEFEFGGGGGGGGFGGGFGFFGGFGFGDG*@6CGFABGD5=DDFD58E5E>BDCFFFFCA>CGDBDGFFGGF>E7DF*,.8>B=26>@3C>BFBGG7<A@153:;E)/*08)6))(:(-310:<>>B
@M00200:205:000000000-AKKM3:1:1101:16139:8180 2:N:0:1
TACCAGGGTATCTAATCCCGTTCGCTCCCCTGGCTTTCGTGTCTCAGCGTCAGCACACCCCCAGCGAGCTGTTTTCACCGTTGGCGTTCCAAGCGATATCTACGCATTTCACCGCTCCACCGCTTGTTCCGCTCGCCCCTAGGTGGCTCAAGACGACCAGTATACCGAGCAGTTCCACGGTTGCGCCGTGGGATTTCACAAGGTACTTAGAAGTCCGCCTACACACGCTTTATGCCCAATAGTCTCA
+
CCCCCGGGGGGGGGGGGGGGGGGGGEGGGGGGGGGGGGGGGGGAFGFGEGGGGGGGGGGGGGGGGGGGGGGGGGGGGGFFGGCFGGGGGGGGGGGGGGGGGGGGGEGGGGGGGGG>CCGGGEGGGGFGFGGGGGGCEFG=FGGFGFDBFFGGD;DAE@7?9C;FFFG5?EDBAEFFFFG>F:?*85CDFDCBAFG*+/CCE@6=C.)7<<9<CFG;;>A??:BFFC@D:7<><A)-0:?:))6).6<
@M00200:205:000000000-AKKM3:1:1101:3166:8193 2:N:0:1
TACGCGGGTATCTAATCCTGTTTGCTCCCCACGCTTTCGTGCATGAGCGTCAGTATTGGCCCAGGAGGCTGCCTTCGCCATCGGTGTTCCTCCACATCTCTACGCATTTCACCGCTACACGTGTAATTCCACCTCCCTCTGCCATACTCCAGCATCGTAGTTTCAAGTGCAATTCCCAGGTTAAGCCCGTGGATTTCACGCCGGACTTGCGCAGCCCCCTGCGCACCCTTTCATCCCAATAGTCTCAAGAC
+
CCCCCDGDF:FFF<CFGGFGDE<@EFGGGGFG:FGGGGCG,CFGFFFGCFG,BFGGFC<FGGG8@F,BF@E7EFGGDGGF:F:,B7BFGGDFEDAFAEFFGGGGG6CFGGGGGGD*=CFF+@E,:C@=FGGGC=DEGFGFBF8:89FEDB,8DFGFEDFFEF7F99@DCFF*=8B;957:FDCF>CE9>**0*2=CFEFF=))(//5BEC9(((1*(12(634;6:5C30.).).4;4??2)..6<2)))(
@M00200:205:000000000-AKKM3:1:1101:10856:8203 2:N:0:1
TACTCGGGTATCTAATCCTGTTTGCTCCCCACTCTTTCGCGCCTCAGCGTCAGTAATGGCCCAGCGAGCCGCCTTCGCCACCGGTGTTCTTCCTGATCTCTACGCATTCCACCGCTACACCAGGAATTCCGCTCGCCTCTACCACACTCGAGCCTGCCAGTCCCGCGTGCCGTTCCGGGGTTGAGCCCCGGGATTTCACACGCGGCTTAGTAAGCCGCCTACACGCCCTTTCCACCCAGTAGTCTCA
+
CCCCCGGGGGGGGGGGGGGGGGGGGGGGGGGGGGGGGGGGEGGGGGGGGGGGGGGGGGGGGGGGGGCEGGGGGGGGGGGGGGGGGGGGGGGGGGGGGGGGGGGFEEGGGGGGGGGEGGGFGGCEFGGGGGGGGGGGGFGFFGGFGFD8FFFDGGGFFGG?D;8:ABDEBGF=9>A*957?F=DGFGGFFDE5=CFGFFG<;;>96607??DF24CF0>B621(04?7C)0,)6:21C:?:<AFF2>)
@M00200:205:000000000-AKKM3:1:1101:7479:8214 2:N:0:1
TACTCGGGTATCTAATCCTTTTTGCTCCCCACGCTTTCGTGCCTCAGTGTCAGAAACGCGCCAGTCTGCTGCCTTCGCCTTTGGTGTTCCCCACGATATCAACGGATTTCACCCCTACACCGTGAGTTCCACAGACCTCTCGCGCCCTCTAGTCTTGCCGTATCAATTGCGGTGACACAGTTGCGCTGTGACATTTAACAACAGACGCGCAACACCACCTACGCACCCTTCAAACCCAAACGTCCCCAACC
+
CCCCCGG>FGGGFGGGGGGFGGEGGFGGGGGGGGGGFGGGGGDFGGFFFFGGCGAFGCECG@FGGGF<E9AF@ED:DFGEEFCDF@FFGGGGGGEFFGCGGFFCF>FEGGGGFGGFGGFFGDB@DCFAFD=ADG?FFB=DDEG5+0@BGF==,=DD9=D<EDDC*1+,*@:83)@5BC>>@:C+0:75A9CF+2=C9*,/*<2:((62(9@2(=5C(:)((/(:0*2:9<()-))4;(4((,46((4:,,(
@M00200:205:000000000-AKKM3:1:1101:21830:8232 2:N:0:1
TACTGGGGTATCTAATCCTGTTTGCTCCCCACGCTTTCGCGTCTCAGCGTCAGTACCGTCCCAGCGAGCTGCCTTCGCCATTGGTGTTCCTCCCGATATCTGCGCATTTCACCGCTACACCGGGAATTCCACTCGCCTCTTCCGGACTCTAGCCCGACAGTATCAACCGGCATTCAAGGGTTGAGCCCTTGACTTTCACAGCTGACTTACCGGACCGCCTACACGCTCTTTCAACCCAATAGTCTCAAGAC
+
CCCCCGGGGGGGGGGGGGGGGGGGGGGGGGGGGGGGGGGGGGGGGGGGGGGGGGGGGGGGGGGGGGEEGGGGGGGGGGGGGGGGGFGGGGGGGGGEEGGGGGGGGGGGGGFGFGGEGGGGGGD>FEFGGGGGFFFEEEGBFGGFGEGFGFGFGGGFEG>BE9*<AFGGFGFFFFFF9FF4=<D<AFGFFD?FFCC@@?FEE<F1@@FFFFFF61CCFGFB6:7??C3>5:))66:<>?6??BFF9AAF22,
@M00200:205:000000000-AKKM3:1:1101:25130:8234 2:N:0:1
TACTGGGGTATCTAATCCCGTTTGCTCCCCTGGCTTTCGCTCCTCAGCGTCAGTATTGGTCCAGAATGCCGCCTTCGCCACCGGTGTTCCTCCAGATATCTACGCATTTCACCGCTACACCTGGAATTCCGCATTCCTCTCCCAAACTCAAGCCATCCAGTCTCACACGCAGTTCCCCGGTTGAGCCGAGGGATTTCACGTGTGAGTTAGTTGGCCGCCTGCGAGCACTTTAAACCCAATAGTCTCAAGA
+
CCCCCGFGEFFFGGGGDEFGEEAFGFFAGGGGGGGGGGGEGFFFGFGGDGFFGEFGGGGFGFGC<AGGGGGC7C7:FGGGGGC7>FE:FFFGGGFCFEGGGGEFGGGGG9=F,@>?DFGFG88EFEAFDFDEDC8=;=F9FDFFFFG8AFGFGF?FFGF5ED730=DC>C5=?EDF?F65@:CGFG?9<>*:B7CDBE?<>=@2*8/08>@?F:,15<DD(31238)9**)).9)/=6<(8)4444)6<)
@M00200:205:000000000-AKKM3:1:1101:18499:8239 2:N:0:1
TACGCGGGGTATCTAATCCCGTTTGCTCCCCACGCTTTCGCGCCTCAGCGTCAGGAAATGCCCAGAGACCCGCCTTCGCCACCGGTGTTCCTCCCGATCTCTACACATTTCACCGCTACACCGGGAATTCCAGTCTCCTCTGCATCCCTCAAGAACGGCAGTATCAGCCGACGTTTCTCGGTTGAGCCGAGAGATTTCACGACTGACTTGCCATCCCGCCTACGCGCCCTTTAAACCCAGTAGTCTCA
+
CCCCCGGGGGGGGGGGGGEFGFGGGGGGFGGGGGGGGFGGGGGGGGGGGGGGGGGGGGGGGGGGGGGGGFFGGGDFGGGGGGGGGGGGGGGFGGGGGGGGGGGGGGGFDFFFGGGFGFE9BFGGGGG7DEGGGGGFGFGFFGGFGFGFGFFGG>CFDCGEDGFGFFCFFGF>4(:AFFGBDCDGFF?;B3*)0AFGF<C),--42>?DF>A:A9CD:D:(4337>57<<32,64<7C?1::264)6:<
@M00200:205:000000000-AKKM3:1:1101:19096:8242 2:N:0:1
TACGCGGGTATCTAATCCCGTTTGCTACCCACGCTTTCGCGCATCAGCGTCAGAACCGGTCCAGGTAGCCGCCTTCGCCACCGGTGTTCCTCCCAATATCTACGCATTTCACCGCTACACTGGGAATTCCGCTACCCCCTCCCGGCCTCGAGCCCGACAGTTTCAAAGGCAGTTCCTCAGTTGAGCCGAGGGATTTCACCTTTGACTTACCGGGCCGCCTACGCGCCCTTTCAACCCAGTAGTCTCA
+
CCCCCDEGGGGGGGGGGGGGGGGGGGGGGGGGGGGGGGGGGGGGGGGGGGGE7EGGGGGGGGGGGFF=FGGGGGGGGGGGGGDGGGGGGGGGGGGGGGGGGGGFFGGGGGGGGEGFGGFGGGGGF8FDF8DGDEGG8DC>EGGFGFGFGFGDGGGFFG>?CFEG?BGFFGFDFCFFFFFFFFC+;CF5))C:DGGGF?FA33;<?:A<9<BF>6ECB3>?081>(/8C7*54:)43C<(.)<A<):4
@M00200:205:000000000-AKKM3:1:1101:12254:8243 2:N:0:1
TACAAGGGTATCTAATCCTGTTTGCTCCCCACGCTGTCGCGCCTCAGCGTCAGCAACGGCCCAGCAGACCGCCTTCGCCACTGATGTTCTTCCCGATCTCTACGCATTCCACCGCTACACCGGGAATTCCATCTGCCTCTACCGTGCTCTAGCCTGACAGTTTAGAAGGCAGCCCTGCGGTTACGCCGCAGGATTTCACCCCCTACTTATCAGGCCGCCTACGCGCCCTTTAAACCCAGTAGTCTCCAGAC
+
CCCCCGFEGGGGGGGGGGGGGGGGGGGGGGGGGGGGGGFGCGGGGGGGGGGG>GGDGGGGFGGGGCGGGGGGGGGEGGGCGGFEEFGGGGFGFGGFEFFGGGGGGGGGGGGFG6=0=CCGGGDGE=E8FC:FFFGG85,8DFGFG*C)6DA=DGGF*8+0EC@G*A9EAFA=AFEFAFDEEC7*9EC;BDE4?E74AEGEFF6>0=@4</4)?)?C>DB?<::3,*>C77.).643C?1(-66:29)5(40
@M00200:205:000000000-AKKM3:1:1101:21523:8247 2:N:0:1
TACTAGGGTATCTAATCCTGTTTGATCCCCACGCTTTCGCGCCTCAGCGTCAGTCTTGGTCCAGGAAGTCGCCTTCGCCACTGGTGTTCCTTCCGATATCTACACATTTCACCGCTACACCGGAAATTCCACTTCCCTCTACCAGACTCTAGCTAGACAGTCTCGAATGCCATTCCCAGGTTAAGCCCAGGGCTTTCACATCCGACTTACCTAACCGCCTACGCGCCCTTTACACCCAATAGTCTCA
+
CCCCCGGGGGGGGGGGGGGGGGGGGGGGGGGGGGGGGGGGGGGGGGGGGGGGGGGGGGGGGGGGGGGGGGGGGGGGGGGGGGGFGGGGGGGGGGGDEFCFEGGGGGGGGGGGAEGFGGGGDCEGGGGGFGGGFGGGGBGFFFGFGBDBGFGFFD=DFGGFFGFGEFCGFFFEFCFFFB6<FGGGFGGFFGFED?FDFFGFFEFFA@BFEFFEFFG@9DEFFB(:>C5C:8347?A1:;6;;CCC3<<
@M00200:205:000000000-AKKM3:1:1101:9144:8251 2:N:0:1
TACTGGGGTATCTAATCCTGTTTGCTCCCCACGCTTTCGCGCCTCAGCGTCAGTTCCGGTCCAGTGAGCCGCCTTCGCCACTGGTGTTCCTCCCAATATCTACGCATTTCACCGCTACACTGGGAATTCCACTCACCTCTCCCGGTCTCAAGCCATCCAGTCTGACAGGCAGTTCCTCGGTTAAGCCGAGGGCTTTCACCCGTCACTTGAATAGCCGCCTACGCGCCCTTTATGCCCAATCGTCCCAATAC
+
CCCCCGGGEGFGGGGGGGGGGGGFGGGGGGGGECCGGGFGCGGGGGGGEB7FDFGGGG>FFGGFGGAFGGGGGEEFGGG>FDFFFGGCGEEFGGF8??=9=EC,4ACFGGGGGGG58CFGADCF8,=EFC;4+ACFG?D<D4=*@9=5D98AGCF5D?=@FFF7*==E*@C53;C++=?5CG>+1<?5>9>951ACFEC*7(/5>@F4.7:88>9E2D.,1805(*5C)7))6)-.;)((.-.(,(51())
@M00200:205:000000000-AKKM3:1:1101:11216:8256 2:N:0:1
TACCCGGGTATCTAATCCTGTTTGCTCCCCACGCTGTCGCGCCTCAGCGTCAGCAACGGCCCAGCAGACCGCCTTCGCCACTGGTGTTCTTCCCGATCTCTACGCATTCCACCGCTACACCGGGAATTCCATCTGCCTCTACCGTGATCCAGCCCGACAGTTCAGAAGGCAGCCTTGCGGTTGAGCCGCAAGATTTCACCCCCTGCTTACCGGGCCGCCTACGCGCCCTTTAAACCCAATAGTCTCAAGA
+
[truncated: 49,835,077 more chars]
