# Supplementary material for: Responses of rhizosphere soil bacteria to 2-year tillage rotation treatments during fallow period in semiarid southeastern Loess Plateau
Source: PeerJ. 2020 May 5;8:e8853. doi: 10.7717/peerj.8853 (PMC7207221; doi:10.7717/peerj.8853)
Supplement: Supplemental Information 42 [file peerj-08-8853-s042.gz › G3L2.R1.fastq]

@M00200:207:000000000-ALC1F:1:1101:21751:1859 1:N:0:5
ACTGGGCTTAAAGTGTGCGCAGGCGGCCGAGCAAGTCGAGTGTGAAATCCCCGAGCTTAACTTGGGAATTGCGCTCGAAACTACTTGGCTGGAGTGTGGCAGAGGGGTTTGTACTTCCACTTGTATCGGTGCAATGCTTAGAGATGTGGATGAACACCAATTTCGAATGCAGCCCCCTTTGCCACCACTTACGCTCATGCACGACAGCTTTGGTAGCAAACAGTATTATTTACCCCCTTACTCT
+
CFG??DFGGCA99CAFAE7FEC+@++8C:7+7+,,CC,6+C,C,,,,<CEFF+++@CE,,CFE,,,,,:C,C,=CF@7<7@EFFGE,,BF++,,B8C,+:,++++++++8+,,,:@DD<B,C,C<,:++B++,,C,@,7=,,@,9,@,,,,,,3@,8<+3D,,7,*3,,75,4>>BCB,,,>D,,4,=C,,5*//=8C,4,;***));+=+0+/++/++*2)*++31++3:+22/:;376)*))
@M00200:207:000000000-ALC1F:1:1101:11327:1862 1:N:0:5
ACTGGGTTTAAAGGGCGCGTAGGCGGTCCTGTGAGTCGGATGTGAAAGACCTTGGCTCAACCAAGGAATGGCATCCGAAACTGCGGGGCTGGAGGCCGAAAGGGGCAAGCGGAACTCCTGGTGGAGCGGTGAACTGCGTCGATATCAGGAGGAACACCGGTGGCGAAGGCGGCTTGCTGGATCGGTTCTGACGCTGAGGCGCGAAAGCCAGGGGAGCATACGGTATTAGATACCCTTGTATGAT
+
AFFCC9ECF8@,,,;B7@:F7+,C++@@@E9C,,,CE+++8+:,,,,,,:CEF,,:CC,,CC,,,,,,:,,:,CEA7,,+@C,=,+++8@++,,+BA7++++,++83++83+++87@FF8,@,++,:3*@**,,7,7*>***>,4=,,,,***,6,6<**=**2*****41*1?:*5<++*0<**1AEF++<*27**/*/*15**))2*****))))***2)*))09***1*27/9))9***))
@M00200:207:000000000-ALC1F:1:1101:16740:1927 1:N:0:5
ATTGGGTTTAAAGGGCGCGTAGGCGGTCAGCACAAGTCAGTTGTGAAATCTCCGAGCTTAACTCGGAAAGGTCAACTGATACTGTGCGACTAGAGTGCAGAAGGGGCAACTGGAATTCTCGGTGTAGCGGTGAAATGCGTAGATATCGAGAGGAACACCTGCGGCGAAGGCGGGTTGCTGGGCTGACACTGACGCTGAGGCGCGAAAGCTAGGGGAGCGAACGGGATTAGATACCCTAGTAAGT
+
<FGFGGGGGGGGGDDFCFEG@E7C7:@F7<E,C8,<CE<CFF9E:A,,CFFFE:+:@FE99FEFE7:=+,,EF<9EGEFFCEFFF9CF7@C=EADE9A?998E8:7C:79FA8,4CAFFF>+@BC9,A>7CC+,9ABDCF@EED9@FF7<8:<,,@7@BG:>:*8B5*1*::**:CB>F9BC5C8ECEFGC+<55CEE=EC<CC*/)90<:9C4)))9))7>753)07*6*9*:;?F4)=**))
@M00200:207:000000000-ALC1F:1:1101:13869:1943 1:N:0:5
ATTGGGTTTAAAGCGTGTGTAGGCGGACCGTTAAGTGCCCGCGTGAAATCCCCCGGCTCAACCGGGGAACGGCCGGGCATACTGGCGGTCTTGAGCGGTCCAGGGGTCATCGGAACAAACGGTGGAGCGGTGAAATGCGTAGATATCGTTTGGAACGCCGACGGTGAAAACAGATGACTGGGGACCTCGCTGACGCTGAGACACGAAAGCCAGGGGAGCAAACGGGATTAGATACCCGAGTTAT
+
CFGCGGFFGFFDCCFFDG8FEA9DCC7@FEFF><<ECCCECC7@:,,,CFEEDB7::7B<9E=::@@++B:7FB+::CEF8FF<@E::FFF??<<=++CCE98,+B@F7@@,>+*@B,,>**C*>*,>:7F7*<<C@CCC:F7@9@FCFG:::,:<*<C87<**A>5+<+;86*3:+<<9*/?52AFGGEC=5A*ACC55+9*2*)7**:6*:**/))195)1))5)0016*0*7;?))08)-)
@M00200:207:000000000-ALC1F:1:1101:8306:1945 1:N:0:5
ACTGGGTATAAAGCGTGTGTAGGCGGATGCCTAAGTACCTTGTGAAATCCCACGGCTCACCCGTGGAACTGCTCGGTATACTGGGTGTCTTGAGCCACTTAGGGGCTACCGGAACAAATGGTGGAGCGGTGAAATGCGTAGATATCATTTGGAACGCCAATGGTGAAAACAGGTAGCTGGGAGTGTGCTGACGCTGAGACACGAAAGCCAGGGGAGCAAACGGGATTAGATACCCTAGTA
+
<EFG8CFEEECD<@FC@FCFFG,C+:7CCFDFC<,CCECEG9F8<@,<C,6CC+8:CC,CFE:C7::9EE,<CC@+8CD??C,6C96@=DE,?,C=,CAEC,,,+>@8,4++4+=,:,9,,:57+,=7+C7+,?DDCCF7@7F,C>FFGF9,@9>7C:7>B:7=>,@,,::,>@@9,@,>88;@8DGFG,9DC>C9/;9,:CD5**2*;,*//))/)***8:D)):.;*38+:77?))17
@M00200:207:000000000-ALC1F:1:1101:13147:1949 1:N:0:5
ATTGGGTTTAAAGTGTGCGCAGGCGGCCGAGCAAGTCGAGTGTGAAAGCCCCGAGCTTAACTTGGGAACTGCGCTCGAAACTACTTGGCTAGAGTGTGGCAGAGGGAGGTGGAATTCCACGTGTAGCGGTGAAATGCGTAGAGATGTGGAGGAACACCGATGGCGAAGGCAGCCTCCTGGGCCAACACTGACGCTCATGCACGACAGCGTGGGGAGCAAACAGGATTAGATACCCCCGTACTAT
+
EGE9DEFEFCD<DFCGDGCFC77F77@FC7@C7<8EFC@@FCC9<99,CFDC:+@BCE,<<F<9<,,CFE<CCFFGDF?:FFGGGGC8FG9<99FCC,?F8++=+=:++8+++,:DF9<D7B8D8<C+:BC+,3CFD@@7:BF,@>F9F9:77,@,>>77F77:*85**:8>8EGGDF,::8C>CC8EF69>>EDEGGCE?FC=*/)<*:**/)5)8***974))9@*/*97:*98<377)).4
@M00200:207:000000000-ALC1F:1:1101:10589:1951 1:N:0:5
ATTGGGTATAAAGCGTGCGTAGGCTGGCCGTTCAGCGTTTTGTGAAAGCCCCCGGCTCAACCGGGGAATTTCGGGACGGACTGGCGGCCTTTAGGCAGGTATGGGCGGTCCGAACTGTCGGTGGAGCTGTGAAATGCGTAGCGATCGACATGACTGCCTATTGTGAATACGGTCCGCTGTGCCTGTCCTTACGCTCAGGCCCGAAAGCTTTGGGAGCACACAGGATTATCTACCCTCTTATGAT
+
@FE98AF<FEE9,C@C,F+FB+,;,,,8C7@@,,6@+6BCF,C,,6,,;E@@C@+@@F,,CF7++++,:C,C<:++8+++@@,,B++=FF<,,,5B,++:,E8,,B+++8++++8<>DD**@***,8,383,,,7,>*6*5*1*2=**=**,,,7,<<>+F,+7+++++4**5;B*:B**2<:<+<CEG++2*11:10***1/**))2+3+++**/0***1)*))08***1*207@F4B***))
@M00200:207:000000000-ALC1F:1:1101:23377:1972 1:N:0:5
ATTGGGCTTAAAGAGCGTGTAGGCGGTTCGGTAAGTCGGCTGTGAAAGTCCAGGGCTCAACCCTGGGATGCCGGTCGATACTGCCGGACTAGAGTTCGGAAGAGGCGAGTGGAATTCCCGGTGTAGCGGTGAAATGCGCAGATATCGGGAGGAACACCAATGGCGAAGGCAGCTCGCTGGGACGTTACTGACGCTGAGACGCGAAAGCGTGGGGAGCAAACAGGATTATATACCCCAGTA
+
GGGGGGGGGGGGGGGGGGGGGGGGGGGGGGGGCGFGGDDGGDGGCFC9EFGGDCCGGGFGGGGGCDFFFFGGGGGGGGGGGGGGGCGGGGGGFGGGGDECFDDFFGC@>FF7E9FGGGGDEGCCECF>FE7+@CGGGGGGGGG9FCEGGDCCCFGCFEFDG,8CEEDC@FGGE?CEEC5*8@FEGGGGGGCGGGDCEGGGDGG55CCF*A5CGDDCE*>6FFGF49F6*99=::6;:3FB
@M00200:207:000000000-ALC1F:1:1101:10995:2004 1:N:0:5
ATTGGGTTTAAAGGGTGCGTAGGCGGCGCGGAGGGTGGGATGTGAAATCCCCCAGCTTAACTGGGGAATTGCGTTCCAAACCGCCGTGCTCGAGGAAGATAGAGGTGAGCGGAACAGATGGTGGAGCGGTGAAATGCGTTGATATCATCTGGAACACCCGTGGCGAAAGCGGCTCACTGGGTCTTCTCTGACGCTGAGGCACGAAAGCTAGGGTAGCGAACGGGATTAGATACCCCAGTA
+
GGGGGGGGGGGGGGGGGGGGGGGGGDFGGGG7::7FEDDFGGG9CDAFFFGGGGDGGGCFFGGGFDGGFFCFGGGGGGGGGGGGGGGGGGGGDGGCDCCGGFGFDGGC8FFGD7FFGFGDCGGGG>FGDEE*DEFFFGGGGFGDGFGFGGFGGGFGGEEGG>8CCECC7E@C5BEFGGFF>GGGFGGECCCCGDGCEF==CFGD*<DFGCCEGFG*<D)7CD3>)7FF*=FF:99>D)96
@M00200:207:000000000-ALC1F:1:1101:23329:2027 1:N:0:5
ATTGGGTTTAAAGGGTGCGTAGGCGGGATATTAAGTCAGTGGTGAAATCTCTCAGCTCAACTGAGAAACTGCCGTTGATACTGATGTTCTTGAGTTTGGCTGAAGTGGGCGGAATGAGGCATGTAGCGGTGAAATGCATAGATATGCCTCAGAACACCAATTGCGAAGGCAGCTCACTAAACCAATACTGACGCTGAGGCACGAAAGCGTGGGGAGCAAACAGGATTAGATACCCGGGTA
+
GGGGGGGGGGGGGGGGGGGGGGGGGGGGGGGGGGGGGGGGGGGGGGGGGGGGGGGGGGGGGGGGGGGGGGGGGGGGGGGGGGGGGGGGGGGGGGGGGGGGGGGGGGGGGGGGGGGGGGGGGGGGGGGGGGGGGGGGGGGGGGGGGGGGGGGGGGGGGGGGGGGGDGGGGGGGGGGGGGGGGGGGGGGGGGGGGGGGGGGGGGGGDGGGDGDEGDGGFGGGGFGF4@FFFFFFGDFBFBFF
@M00200:207:000000000-ALC1F:1:1101:13533:2045 1:N:0:5
ATTGGGCATAAAGGGTGCGCAGGCGGCGTCGCAAGTCAGGCGTGAAATCCCCGGGCTTAACCTGGGAATTGCACTTGAAACTACGATGCTGGAGTATGGCAGAGGGAGGTGGAATTCCACGTGTAGCGGTGAAATGCGTAGAGATGTGGAGGAACACCGATGGCGAAGGCAGCCTCCTGGGCCAATACTGACGCTCATGCACGAAAGCGTGGGGAGCAAACAGGATTAGATACCCCGGTA
+
GGGEFGDFGFGGGGGGGGEGGCFGECCCFEEG7FGGGGAFGEEGGGDFGEEDCCFFFG@EFGGGCCFDFGGGGGGGFCGGGGGFDEGGCFC,BFGGGFGFEE@DGD::+BFFC9FFGG9AEF<FF9F7>F++,@CCGGFGGEG9FCFFF9C7FCF,@FEEECE<ECBBEGGEGFGGGGGCFEGGGFGGG?FGGGGGGFE:<CFE73>C5E*:C3*9:F><C>FF<?86=@F4:D)8B)7<
@M00200:207:000000000-ALC1F:1:1101:21774:2057 1:N:0:5
ATTGGGTTTAAAGGGTGCGTAGGTGGGTTGGTAAGTCCGTGGTGAAATCCCCAAGCTTAACTTGGGAACTGCCGTGGATACTATCAATCTTGAATATCGTTGAGGTAAGCGGAATATGTCATGTAGCGGTGAAATGCTTAGATATGACATAGAACACCGATAGCGGAGGCAGCTTACTAAGCGATCATTGACACTGAGGCACGAAAGCGTGGGGAGCAAACAGGATTAGATACCCTAGTA
+
GGGGGGGGGGGGGGGGGGGGGGGGGGGGGGGGGGGGGGGGGGGGGGGGGGGGGGGGGGGGGGGGGGGGGGGGGGGGGGGGGGGGGGGGGGGGGGGGGGGGGGGGGGGGGGGGGGGGGGGGGGGGGGGGGGGGGGGGGGGGGGGGGGGGGGGGGGGGGGGGGGGGGGGGGGGGGGGGGGGGGGGGGGGGGGGGGGGGGGGGGGGGGGGG=EGGGGGGFGGGGFGFAFFFFFFFGGFFFFFF
@M00200:207:000000000-ALC1F:1:1101:12242:2058 1:N:0:5
ACTGGGTATAAAGGGTGCGTAGGCGGCGCGGAAAGTCGGGTGTGAAATCCCTCGGCTCAACCGAGGAATGGCGCTCGAAACTACCGTGCTCGAGGAAGGCAGAGGTGAGCGGAACTCAGGGTGGAGCGGTGAAATGCGTTGATATCCTGAGGAACACCGGTGGCGAAAGCGGCTCACTGGGCCTTTTCTGACGCTGATGCACGAAAGCTAGGGGAGCAAACGGGATTAGATACCCCCGTA
+
GGGGGGGGGGGGGGGGGGGGGGGGGGGGGGGDEGGGGGGGGGGGGGGGGGGGGGGGGGGGGGGGGGGGGGGGGGGGGGGGGGGGGGGGGGGGFGGGGGGGGGGGGGGGGGGGGDGGGGGGGGGGGGGGGGGGFGGGGGGGGGGFGGGGGGGGGGGGGGGGGGGGGGGGGGGDGEGGGGCFGGGGGGGGGGGFCGDDEGGGGGGG*CDGGCFGGGDC3DFCDEGF3DFF?FFBCGFFFBEF
@M00200:207:000000000-ALC1F:1:1101:18854:2076 1:N:0:5
ACTGGGTGAAAAGCGTGTGTAGGCGGATCGTTAAGTACCTTGTGAAATCCCACGGCTCAACCGTGGAACTGCTGGGTATACTGGCGGTCTTGAGCCACCTAGGGGCAACTGGAACAAGCGGTGGAGCGGTGAAATGCGTAGATATCGCTTGGAACGCCAACGGTGAAAACAGGTTGCTGGGGGTGTGCTGACGCTGAGACACGAAAGCCAGGGGCGCGAACGGGATTAGATACCCGAGTA
+
GGG@EG@FDFFAECF;@FCFFGGGGGE:@FFGCEFGGCFFFG<6CFCCGGFGGGGGGFFCEFGFAGDD@CFGGGGGGGGAFGFCGGCFGGC?F<F??FFGGGGCG+>?FFF4=,FFGAFE@GGGCCGGCF7<@3@,CFFGGDDC,DCGFGB7>BF7FGEEFGDEGGCGCGGFFCFFF,2BGG5:E8C;9<+=AEGGGGFFC*/7=D3FGC58CC)/77><5>5.5>446@4/:*9)).>F
@M00200:207:000000000-ALC1F:1:1101:22817:2082 1:N:0:5
ACTGGGTTTAAAGGGTGCGTAGGCGGCTTTATAAGTCCGTGGTGAAAGCCAACAGCTCAACTGTTGAACTGCCATGGATACTGTAAGGCTTGAGTACAGACGAGGTAGGCGGAATGGATGGTGTAGCGGTGAAATGCATAGATACCATCCAGAACACCGATTGCGTAGGCAGCTTACTAGGCTGTAACTGACGCTGAGGCACGAAAGCGTGGGGAGCGAACAGGATTAGATACCCTTGTA
+
GGGGGGGGGGGGGGGGGGGGGGGGGGGGGGGGFFGGGGGGGGGGGGGGGGGGGGGGGGGGGGGGGGGGGGGGGGGGGGGGGGGGGGGGGGGGGGGGGGGGGGGGGGGGGGGGGEGGGGGGGGGGGGGGGGGGGGGGGGGGGGGGGGGGGGGGGGGGGGGGGGGGGGGEEGGGGGGGGGGGGGGGGGGGGGGGDGGGGGGGGGGGCGGFGEEG5CDDADCDD@FF5FB6969FGC7?4)09
@M00200:207:000000000-ALC1F:1:1101:21192:2092 1:N:0:5
ATTGGGTATAAAGGGCGCGTAGGCGGGCTGTCAAGTCTGGGGTGAAATGCCGCGGCTCAACCGTGGAACTGCCTTAGATACTGACGGCCTCGAGGGAGGTAGGGGCGTGCGGAACTGTAGGTGGAGCGGTGAAATGCGTTGATATCTACAGGAACTCCGGTGGCGAAAGCGGCGCGCTGGACCTCTTCTGACGCTGAGGCGCGAAAGCTAGGGGAGCAAACGGGATTAGATACCCTCGTA
+
GGGGGGGGGGGGGGGGGGGGGGGGGGGGGGGGGGGGGGGGGGGGGGGGGGGGGGGGGGGGGGGGGGGGGGGGGGGGGGGGGGGGGGGGGGGGGGGGGGGGGGGGGGGGGGGGGGGGGGGGGGGGGGGGGGGGGFGGGGGGGGGGGGGGGGGGGGGGFGEGGGGGGGGGGGDGGGGGGGGGGGGGGGGGGGDGGGGGGGGGGGGGGDDGGGGGGGGGFGGGGFGE3BF6=F?BGGFFFDFB
@M00200:207:000000000-ALC1F:1:1101:9751:2107 1:N:0:5
ATTGGGTTTAAAGGGCGCGTAGGCGGCCTGATAAGTAGGGGGTGAAATCCTGCGGCTTAACCGCAGGGCTGCCTTCTAAACTGTCGGGCTCGAGCACAGTAGAGGCAGGTGGAATTCCCGGTGTAGCGGTGGAATGCGTAGAGATCGGGAAGAACATCAGTGGCGAAGGCGGCCTGCTGGGCTGTTGCTGACGCTGAGGCGCGACAGCGTGGGGAGCAAACAGGATTAGATACCCCTGTA
+
GGGGGGGGGGGGGGGGGGGGGGGGGGGGGGGGGGGGGGGGGGGGGGGGGGGGGGGGGGGGGGGGGGGGGGGGGGGGGGGGGGGGGGGGGGGGGGGGGGGGGGGGGGGGGGGGGFGGGGGGGGGGGGGGGGGGGGGGGGGGGGGGGGGGGGDGGGGGGGGGGGGGGGGGGGGGGGGGGGGGGGGGGGGGGGGGGGGGEGGGGGGGGGGGGGGGDG5)7F<GGFCF:?F?@=FFGFFFFFFF
@M00200:207:000000000-ALC1F:1:1101:18049:2109 1:N:0:5
ATTGGGTTTAAAGGGTGCGTAGGAGGGCAGGAAAGTCAGTGGTGAAATCTCCGGGCTTAACTCGGAAACTGCCGTTGATACTACTTGTCTTGAATATCGTGGAGGTGAGCGGAATATGTCATGTAGCGGTGAAATGCTTAGATATGACATAGAACACCAATTGCGAAGGCAGCTCGCTACACGAATATTGACTCTGAGGCACGAAAGCGTGGGGATCAAACAGGATTAGATACCCTAGTA
+
GGGGGGGGGGGGGGGGGGGGGGGGGGGGGGGGGGGGGGGGGGGGGGGGGGGGGGGGGGGGGGGGGGGGGGGGGGGGGGGGGGGGGGGGGGGGGGGGGGGGGGGFGGGGGGGGGGGGGGGGGGGGGGGGGGGGGFGGGGGGGGGGGGGGGGGFGGGGGGGGGGGGGGGGGGGGGGGGGGGGGGGGGGGGGGGGGGGGGFGGGGGGGGGGGGGGGGG<FGDGGFGFFFFFFFFFGGFFFFFF
@M00200:207:000000000-ALC1F:1:1101:13005:2113 1:N:0:5
ACTGGGCTTAAAGGGCGCGTAGGCGGCCAGCGCAAGTCAGTTGTGAAATCTCCGAGCTTAACTCGGAAAGGTCAACTGATACTGCGCGGCTAGAGTGCGGAAGGGGCAACTGGAATTCTCGGTGTAGCGGTGAAATGCGTAGATATCGAGAGGAACACCTGCGGCGAAGGCGGGTTGCTGGGCCGACACTGACGCTGAGGCGCGAAAGCTAGGGGAGCGAACGGGATTAGATACCCGGGTA
+
GGGGGGGGGGGGGGGGGGGGGGGGGGGGGGGGGGGGGGGGGGGGGGGGGGGGGGGGGGGGGGGGGGGGGGGGGGGGGGGGGGGGGGGGGGGGGGGGGGGGGGGEGGGEFGGGGGGGGGGGGGGGGGGGGGGGGGGGGGGGGGGGGGGGGGGGGGGGGGGGGGGGGGGGGGGGGGGDGGGGDEGGGGGGGGGGGGGGGGGGGGGGDCGGGGGGFGDDDGGDGFGFEFBFFFFFDGFFFFFB)
@M00200:207:000000000-ALC1F:1:1101:15063:2124 1:N:0:5
ATTGGGTTTAAAGGGCGCGTAGGCGGCGGTGTAAGTTGGAAGTGAAATCCCATCGGCTCAACCGTGGAATTGCTCCCAGTACTGCACTGCTCGAGGGGGATAGGGGTCCGCGGAACTACCGGTGGAGCGGTGAAATGTGTTGATATCGGTGGGAACGCCAGTGGCGAAAGCGGCGGACTTGACCCTTCCTGACGCTGATGCGCGAAAGCTAGGGGAGCAAACGGGATTAGATACCCGGGTA
+
GGGGGGGGGGGGGGGGGGGGGGGGGGGGGGGGGGGGGGGGGGGGGGGGGGGGGGGGGGGGGGGGGGGGGGGGGGGGGGGGGGGFGGGGGGGGGGGGGGGGGGGGGGGGGGGGGGGGGGGGGGGGGGGGGGGGGGFGGGGGGGGFGFGGGGGGGGGGGGGGGGGGGDGGGGGGGGGGGGGGGGGGGGGGGGGGGGGGGGGCF3DEGGGGGGGGGGDDFGGFGFGDFD5?FFFFGGFFFEFFF
@M00200:207:000000000-ALC1F:1:1101:13942:2130 1:N:0:5
ATTGGGTTTAAAGCGTGTGTAGGTGGATGTCTAAGTACCTTGTGAAATCCCACGGCTCACCCGTGGAACTGCTTGGTATACTGGACGTCTTGAGCCATCTAGGGGCAGCTGGAACGAACGGTGGAGCGGTGAAATGCGTAGATATCGTTCGGAACGCCAATGGTGAAAACAGGCTGCTGGGGATGTGCTGACACTGAGACACGAAAGCCAGGGGAGCAAACGGGATTAGATACCCTAGTA
+
GGGGGGGGGGGGGGGGGGGGGGGGGGGGGGGGGGGGGGGGGGGGGGGGGGGGGGGGGGGGGGGGGGGGGGGGGGGGGGGGGGGGGGFFGGGGGGGGGFFFGFFFGGGGGGGGGGGGGGGGGFGGGGGGGGGGGGGGGGGGGGGGGGGFFGGGGGGGGGGGFGGGGGGGGFGGGGEFGGGFGGG5CFGFGGGGGGGG?FFFFGGGGGGG=FFGGGDGFGGGGFGFFFFFFFFFGGFFFFFF
@M00200:207:000000000-ALC1F:1:1101:23166:2139 1:N:0:5
ATTGGGTTTAAAGGGTGCGTAGGTGGGTTGATAAGTCAGTGGTGAAATCTCTGAGCTTAACTCGGAAACTGCCATTGATACTATCAATCTTGAATATCGCGTAGGTAAGCGGAATATGTCATGTAGCGGTGAAATGCTTAGATATGACATAGAACACCAATTGCGAAGGCAGCTTACTTCACGATCATTGACACTGAGGCACGAAAGCGTGGGGAGCAAACAGGATTAGATACCCTTGTA
+
GGGGGGGGGGGGGGGGGGGGGGGGGGGGGGGGGGGGGGGGGGGFGGGFGGGGGGGGGFFGGGGGGGGGGGGGGGGGGGGGGGGGGGGGGGGGGGGGGGGGGGGGGGGGGGGGGGGGGGGGCGGGGGGGGGGGGGGGGGGGGGGGGGGGGGGGGGGGGGGGGFGGDGGGGGGGGGGGGGGGGGGEFFGGGGGGFGGGGGGGGGGGGGGGGEGEGGGGFGGFGFFFFFFFF=FFG7AFFFFF
@M00200:207:000000000-ALC1F:1:1101:10482:2149 1:N:0:5
ACTGGGCATAAAGGGTGCGTAGGTGGGCAGGTAAGTCAGTGGTGAAATCCCCGAGCTTAACTTGGGAACTGCCGTTGATACTATCTGCCTTGAATATCGTGGAGGTAAGCGGAATATGTCATGTAGCGGTGAAATGCTTAGATATGACATAGAACACCTATTGCGAAGGCAGCTTACTACACGATCATTGACACTGAGGCACGAAAGCGTGGGGAGCAAACAGGATTAGATACCCTTGTA
+
GGGGGGGGGGGGGGDGGGDFECGGGGGGGGGGFFGGGGGGGGFGCFGGGGGGGGGGGDFGGGGGGGGGGGGGGGBFD@FFGGGGGEFGGFGGGGGGGGGGGGGFGGGGCFGGEFGGGGGGGGGGGGGG@FEFEFFGGGGGGGGFEFGGGGGGGGGFGGFFGFGGEGECGGGGGGFGGAFF?CCGDFGG7:CFCCC9A?CFEDDGGGGGGEGGCC*8ACGGGFGFF6A4AF+8@F4AFFFA
@M00200:207:000000000-ALC1F:1:1101:23230:2149 1:N:0:5
ATTGGGTTTAAAGGGCGCGTAGGCGGGCTGTCAAGTCTGGGGTGAAATGCCGCGGCTCAACCGTGGAACTGCCTTAGATACTGACGGCCTCGAGGAAGGTAGGGGCATGCGGAACTGTAGGTGGAGCGGTGAAATGCGTTGATATCTACAGGAACTCCGGTGGCGAAAGCGGCGTGCTGGACCTTTTCTGACGCTGAGGCGCGAAAGCTAGGGGAGCAAACGGGATTAGATACCCGCGTA
+
GGGGGGFGGGGGGGGGGGGGGGGGGGGGGGGGGGGGGGGGGGGGGGGGGGGGGGGGGGGGGGGGGGGGGGGGGGGGGGGGGGGGGGGGGGGGGGGGGGGGGGGGGGGGGGGGGGGGGGGGGGGGGGGGGGGGGGGGGGGGGGGGGGGGGGGGGGGGGGGGGGGGGGGGGGGCGGGGGGGGGGGGGGGGGGGFGGGGGGGGGGGEGGGGGGGGGGDG@FGGGEDEFFFFFFF?FGFFEB;D
@M00200:207:000000000-ALC1F:1:1101:21438:2174 1:N:0:5
ATTGGGCATAAAGGGCGCGTAGGCGGCGCGAGGAGTCGGGGGTGAAAGTCCGGGGCTCAACCCCGGATCGGCCTTCGAGACTCTCGCGCTGGAGCACAGTAGAGGCGGGTGGGATTCCGGGTGTAGCGGTGGAATGCGTAGAGATCCGGAAGAACACCGGTGGCGAAGGCGGCCCGCCGGGCTGTGGCTGGCGCTGGGGCGCGGCAGCGTGGGGAGCAAACAGGATTAGATAACCTTGTA
+
GGGGGGGGGGGGGGGGGGGGGGGGGGGGGGGGGGGGGGGGGGGGGGGGGGGGGGGGGGGGGGGGGGGGGGGGGGGGGGGGGGGGGGGGGGGCCGGGGGGGGGGGGGGGG*<C*88<<CC@G*:<7<C*:;8E59<CFG88:>9:+<@CECE8*<*0*;CG:?EFC*:8C8CG*:ECC*:*?*2*22C57**/:=C=*;5*:DC**)93*:ED:)*1.19F5@*5.0=69**1*2?86*9*
@M00200:207:000000000-ALC1F:1:1101:18762:2176 1:N:0:5
ATTGGGTTTAAAGGGCGCGTAGGTGGCTTGGTAAGCGTGCGGTGAAAGCTCGAGGCTCAACCTCGAGTCTGCCGTGCGAACTGCCGAGCTGGAGCACGGTAGAGGCACATGGAATTCCGGGTGTAGCGGTGGAATGCGTAGAGATCCGGAAGAACACCGGTGGCGAAGGCGGTGTGCTGGGCCGTAGCTGACACTGAGGCGCGACAGCGTGGGGAGCAAACAGGATTAGATACCCTTGTA
+
FGGGGGFGGGGGGGGGGGGGGGGGGGFGGGGGGGGGGEGCEGGGGGGG8FGG:FGGGGGGGGGGGGGGFFGGGGGCEGEGGGGGGGGGGGGGGGGGGGGGGGGGGGGGGFFGGGGGGGGGGGGGGGGGGGGGGGGFGGGGGGGGGGF@EFGGGGGGGGE>FGGGGGGGGGEGGGCDGGGGDGGGGGGFCEFGFGGGGGGGGGGDEDD4CC=EGGGGFGGFGFGFFFFFF??4*99FFFFF
@M00200:207:000000000-ALC1F:1:1101:21576:2193 1:N:0:5
ATTGGGTTTAAAGTGTGCGCAGGTGGCCGCGCAAGTCGAGTGTGAAATCCCCGAGCTTAACTTGGGAATTGCGCTCGAAACTACGTGGCTCGAGTGTGGCAGAGGAAGGTGGAATTCCACGTGTAGCGGTGAAATGCGTAGAGATGTGGAGGAACACCGATGGCGAAGGCAGCCTTCTGGGCCAACACTGACGCTCATGCACGAAAGCGTGGGGAGCAAACAGGATTAGATACCCCTGTA
+
GGGGGGGGGGGGGGGGGFGGGGGGGGGGGGGGGGGFGGGGGGGGGGGGGGGGGGGGGGEFGGGGGGGGGGGGGGGGGGGGGGGGGGGGGFGGGGGGFGGGGGGGGGGGGGGGGGGFGGGGGGGDFGGGGFFGGGGGGCFFGGGCFGFGGGGGGGGGGGGGGGGGEGCEGGGGGGGGGGGGGGGGGGGGGGGGGECEEGGCCCFGGGGGGEGGGGGGBGFFG@GF56B?FFFFGCF)7>FF
@M00200:207:000000000-ALC1F:1:1101:9166:2193 1:N:0:5
ATTGGGTTTAAAGGGTGCGTAGGCGGCCTTATAAGTCAGTGGTGAAAGCCCATCGCTCAACGATGGAACTGCCATTGATACTGTAAGGCTTGAGTACAGACGAGGTAGGCGGAATTGATGGTGTAGCGGTGAAATGCATAGATACCATCAAGAACACCGATTGCGTAGGCAGCTTACTAGGCTGTAACTGACGCTGAGGCACGAAAGCGTGGGGAGCGAACAGGATTAGATACCCTGTA
+
GGGGGGFGGGGGGGGGGGGGGGGGGGGGGGGGGGGGGGGGGGGGGGGGGGGGGGGGGGGGGGGGGGGGGGGGGGGFFGGGGGGGGGGGGGGGGGGGGGGGGGGGGGGGGGGGGGGGGGGGGGGGGGGGGGGGGGGGGGGGGGGGGGGGGGGGGGGGGGGGGGFGGGGGGGGGGGGGGGGGGGFGGGGGGGGGGEGGGGGGGGGGGGGGGGGGGGGGFGGGGBGFFFFFFFFFGGFFFFF
@M00200:207:000000000-ALC1F:1:1101:7968:2212 1:N:0:5
ATTGGGTATAAAGGGTGCGTAGGTGGTGAGGTAAGTCGGATGTGAAAGCTCCGAGCTCAACTCGGAAACGGCATTGGAAACTACCTTGCTCGAGGGTTTGAGGGGGGACTGGAATACTTGGTGTAGCAGTGAAATGCGTAGATATCAAGTAGAACACCAGTGGCGAAGGCGAGTCCCTGGAAAACTCCTGACACTGAGGCACGAAAGCTAGGGGAGCAAACGGGATTAGATACCCCGGTA
+
GAGGGGGDGGGGGGG9CFGGGGG6EGGFGDEFGGGGG,FCCGGGGGGDFF@EF7FGGGGGGG9@7+6C,CCECE,C=FGGGGC8=FFFGG?CFGE@,,,=FGGFDGC*5,@:FFFFG9FDCFGGGGG9>CFGGGGGGCGGGGGGGGF<F,>CGA<CGF7BFGGGGGGGGGGGECFGGFGGGG:*88<89EFFFGDGGEF=:>DEG3DFGGGGGCC<@GGDDDC:5>FFFFFFGFF3:>DF
@M00200:207:000000000-ALC1F:1:1101:12523:2226 1:N:0:5
ATTGGGTTTAAAGGGTGCGTAGGTGGGTTGGTAAGTCCGTGGTGAAATCCCCGAGCTTAACTTGGGAACTGCCATGGATACTATCAGCCTTGAATGTCGTGGAGATGAGCGGAATATGTCATGTAGCGGTGAAATGCTTAGATATGACATAGAACACCAATTGCGAAGGCAGCTCGTTACGCGAATATTGACACTGATGCACGAAAGCGTGGGGATCAAACAGGATTAGATACCCTCGTA
+
GGGGGGGGGGGGGGGGGGGGGGGGGGGGGGGGGGGGGGGGGGGGGGGGGFGGGGGGGGGGGGGGGGGFDFGGGGGGGGGGGGGGGGGGGGGGFGGGGGGGGGGGGGGGGGCEGDGGGGGGGGGGGGGGGGGGGGGGGGGGGGGGGGGGGGGGGGGGGCEGGGGDECGGGGGGGGGGGGGGGGGGGGGGGFGGGGGGGGGGGGGGGGGGGGGGGGDCFGGGGFGFFFFFFFFFGFFFFFFF
@M00200:207:000000000-ALC1F:1:1101:7354:2261 1:N:0:5
ATTGGGTTTAAAGGGTGCGTAGGCGGGCCATTAAGTCAGTGGTGAAATCCTCCGACTCAATCGGAGAACTGCCATTGATACTATTGGTCTTGAATACAGTTGAGGTGGGCGGAATGTGTCGTGTAGCGGTGAAATGCTTAGATATGACACAGAACACCGATTGCGAAGGCAGCTCGCTAAACTGATATTGACGCTGAGGCACGAAAGCGTGGGGATCAAACAGGATTAGATACCCTGGTA
+
GGGGGGGGGGGGGGGGGGGGGGGGGGGGGGGGGGGGGGGGGFGGGGFGGGGGGGGGGGGGGGGGGGDGGGGGGGGGGGGGGGGGGGGGGGGGGGGGGGGGGGFGGGG@FGGGGGGGGGGGGGGFFFGGGGGGGFGGGGFGGGGGGGCGGGGGGGGGFGGGGGGGGG*BCFGGGGGGGGGGGGGGGGGGGFECGGDGCCFGDGD5><DGGGEEGCGGFGGGGFFFFFFFFFFFGCFFFFFF
@M00200:207:000000000-ALC1F:1:1101:13375:2273 1:N:0:5
ACTGGGTTTAAAGGGCGCGTAGGCGGCCTGATAAGTAGGGGGTGAAATCCTGCGGCTTAACCGCAGGGCTGCCTTCTAAACTGTCAGGCTTGAGCACAGTAGAGGCAGGTGGAATTCCCGGTGTAGCGGTGGAATGCGTAGAGATCGGGAAGAACATCAGTGGCGAAGGCGGCCTGCTGGGCTGTTGCTGACGCTGAGGCGCGACAGCGTGGGGAGCAAACAGGATTAGATACCCCAGTA
+
GGGGGGGGGGGGGGGGGGGGGGGGGGGGGGGGGGGGGGGGGGGGGGGGGGGGGGGGGGGGGGGGGGGGGGGGGGGGGGGGGGGGGGGGGGGGGGGGGGGGGGGGGGGGGGGGGGGGGGGGGGGGGGGGGGGGGGGGGGECFEGGGGGGGGGGGGGGFGGGGGGGGGGGGGGGGGGGGGGGGGGGGGGGGGGGDGGGGGGGGGGGGGGGGGGGEGGGFCFFGFGF>FFFFB?FGFFFBE:F
@M00200:207:000000000-ALC1F:1:1101:22936:2287 1:N:0:5
ACTGGGTTTAAAGGGCGCGTAGGCGGGATGGCAAGTCGGTCGTGAAATCCCTCGGCTCAACCGAGGAACGTCGGCCGATACTGCCGTTCTTGAGGGATGCAGAGGAGACTGGAATTCCCGGTGTAGCGGTGAAATGTGTAGAGATCGGGAGGAACACCGGTGGCGAAGGCGGGTCTCTGGGCATTTCCTGACGCTGAGGCGCGAAAGCGTGGGGAGCAAACGGGATTAGATACCCTAGTA
+
GGGGGGFGGGGGGGGGGGGGGGGGGGGGGGGGGGGGGGGGGGGGGGGGGGGGGGGGGGGGGGGGGGGGGGGGGGGGGGGGGGGGGGGGGGGGGGGGGGGGGGGGGGGGGGGGGGGGGGGGGGGGGGGGGGGGGGGGGGGGGGGGGGFGGGGDGGGGGGGGEEDFGGGGGGGGGGGGGGGGGGGFGGG7FGGGGGGGDGFFGGGCGCDGC:EGGGGGFC*9CBGFD:467FFFGGFF@FFF
@M00200:207:000000000-ALC1F:1:1101:12821:2291 1:N:0:5
ATTGGGCTTAAAGGGCGTGTAGGCGGTTAGGTAAGTGGGACGTGAAATCCCTCGGCTCACCCGAGGACCTGCATCCCAAACTGCCTTACTTGAGTATGGGAGAGGATGAGGGAATTCCTGGTGTAGCGGTGAAATGCGTAGATATCAGGAGGAACACCGGTGGCGAAGGCGCTCATCTGGCCCAATACTGACGCTGAGGCGCGAAAGCTAGGGTAGCGAACGGGATTAGATACCCGTGTA
+
GGGGGGGGGGGGGGGGGGGGGGGGGGFGGGGGGGGGGGGGGGGGGGGGGGGGGGGGGGGGGGGGGGGGGGGGGGGGGGGGGGGGGGGGGGGGGGGGGGGGGGGGGGGGGGGGGGGGGGGGGGGGGGGGGGGGGGGGGGGGGGGGGGGGGGGGGGGGGGGGGGGGGGGDGGGGCEGGGGGGGGGGGGFGGGGGGGGEEGGGGGGGGGGGGGGGGFFGFGGGGFC>@@:FFFFFFGFEFFFF
@M00200:207:000000000-ALC1F:1:1101:13103:2292 1:N:0:5
ACTGGGTATAAAGCGCGCGTAGGTGGCACGGTGCGTCGGTGCTGAAAGCGCCGGGCTTAACCCGGCGAGGTGTGCCGATACGACCGGGCTCGAGGCCAGCAGAGGGTGGCGGAATTCCGGGTGTAGTGGTGAAATGCGTAGAGATCCGGAGGAACGCCGGTGGCGCAAGCGGCCACCTGGGCTGGACCTGACACTGAGGTGCGATAGCGTGGGGAGCAAACGGGATTAGATACCCTTGTAAGA
+
GGGGGGGGGGGGGGGGGGGGGGGGGGGGGGGGGGGGGGGGGGGGGGGGGGGGGGGGGGGGGGGGGGGFGGGGGGGGGGGGGGGGGGGGGEGGGGGGGGGGGGGGGGGGGFGGECFGGGGGGGGFFFFGGFCGGGGGCFCCEGGGGFFFCFCGGFCEEGGGEEGGGGGGGGGGGGGGGDGCFGGGGGGGFGGGGFGGGFFGGGGGFC<DG=EGGDDC>DF<C@DE5:.*/86BFGF@?F6979>
@M00200:207:000000000-ALC1F:1:1101:10125:2297 1:N:0:5
ATTGGGTGTAAAGGGTGCGTAGGCGGCAGTGTAAGTTGGACGTGAAATCCTGGGGCTCAACCTCAGAATTGCGTTCAATACTGCATTGCTAGGGCGCTGTAGAGGAGATTGGAATTTACGGTGTAGCAGTGAAATGCGTAGATATCGTAAGGAAGACCAGTGGCGAAAGCGAATCTCTGGGCAGCAGCCGACGCTGAGGCACGAAGGCCAGGGGAGCAAACGGGATTAGATACCCGCGTA
+
GGGGGGGGFGGGGGGGEGGGGEGGFGGGGGGFGGCGGGGGGGFGGGGGGGGGGECGGGGGGCFCFGGGGGGGDGEGGGGGGGGGGGGGGGGGGGFGGGGGGFFGGGGGGGDGGGGGGGGGGG7FGGGGGGGFFGGGGCGGGGFGGGCGGGGGGGGFGGGGG,@FGDEECCEGGGGGGGGFGGGEGFGGGGGGGGGGGGGGGGGGEDGGCF7CGGCGEGG>C>GFFF:4?B?FFCFE>EDF
@M00200:207:000000000-ALC1F:1:1101:9635:2297 1:N:0:5
ATTGGGTTTAAAGGGTGCGTAGGTGGCCCTGTAAGTCAGTGGTGAAATATCTCAGCTTAACTGAGAGGGTGCCATTGATACTGCAGGGCTTGAGTACAGATGAGGTAGGCGGAATTGACGGTGTAGCGGTGAAATGCATAGATATCGTCAAGAACACCGATAGCGAAGGCAGCTTACCAAGCTGTAACTGACACTGAGGCACGAAAGTGTGGGGATCAAACAGGATTAGATACCCCAGTA
+
GGGGGGGGGGGGGGGGGGGGCFGGGGGGGGGGGCGGGGGFGGFGGGGGGFGGGGGGGFGGGGGGG9FGGGGGGGGGGAFGGGGFGGGGGGGGGGGGGGGGFGGGGGGFGGGGGGGGGGGGGGGGGGGGGGGGFGGGGGGGGGGGGGGGGGGGGGGGGGGGGGGGGGGGGGGGGGGGGGGCF8FCEFGGGCGGGGFGGGGGEGDCE*?FFFCAC4CGFGGGGFGFFFFFFFFFGGF338AF
@M00200:207:000000000-ALC1F:1:1101:8602:2302 1:N:0:5
ATTGGGTTTAAAGGGCGCGTAGGCGGCCTGTTAAGTCGAACGTGAAATCCCCGGGCTCAACCCGGGAACTGCGTCCGAAACTGGCAGGCTTGAATCCGGGAGAGGGATGTGGAATTCCAGGTGTAGCGGTGAAATGCGTAGATATCTGGAGGAACATCGGTGGCGAAGGCGACATCCTGGACCGGTATTGACGCTGAGGCGCGAAAGCCAGGGGAGCAAACGGGATTAGATACCCGAGTA
+
GGGGGGGGGGGGGGGGGGGGGGGGGGGGGGGGGGGGGGGGGGGGGGGGGGGGGGGGGGGGGGGGGGGGGGGGGGGGGGGGGGGGGGGGGGGGGGGGGGGGGGGGGGGGGGGGGGGGGGGGGGGGGGGGGGGGGGGGGGGGGGGGGGGGGGGGGGGGFGCGGGGFEGGGGGGGGGGCGGGGGGGGGEGGGGGGGGCGGGGGGGGGGGGFFFGGDDGGFGGCGDDFF>@FFFFFGGFFFFFF
@M00200:207:000000000-ALC1F:1:1101:20772:2303 1:N:0:5
ATTGGGCTTAAAGGGCGCGTAGGTGGCTTGGCAAGCGTGTGGTGAAAGCCCGGGGCTCAACCCCGGGTCTGCCGTGCGAACTGCTATGGCTCGAGCACTGTAGAGGCAGGTAGAATTCCGGGTGTAGCGGTGGAATGCGTAGAGATCCGGAAGAATACCGGTGGCGAAGGCGGCCTGCTGGGCAGTGGCTGACACTGAGGCGCGACAGCGTGGGGAGCAAACAGGATTAGATACCCGGGTA
+
GGGGGGGGGGGGGGGGGGGGGGGGGGGGGGGGGGGGG@FGGGFGGGGGGGGGGGGGGGGGGGGGGGGGGGGGGGGGGGGGGGGGGGGGGGGGGGGGGGGGFGGGGGGGGGGGGGFGGGGGGGGGGGGGGGDGGGGGGGGGGGGGFEFGFGFGDGFGGFGGFEEGFGGGGGGGGGGGGCFGGGGGGGGGGGGFGGGCGGGGGGGGGGGGGGGGGGGGFGGFFFGFFF6BF=FFGG?FBFDFF
@M00200:207:000000000-ALC1F:1:1101:16694:2315 1:N:0:5
ACTGGGCATAAAGGGTGCGTAGGTGGGTTGGTAAGTCAGTGGTGAAATCCCCGAGCTTAACTTGGGAACTGCCATTGATACTATCAGTCTTGAATATCGTGGAGGTTAGCGGAATATGTCATGTAGCGGTGAAATGCTTAGATATGACATAGAACACCAATTGCGAAGGCAGCTGGCTACACGAATATTGACACTGAGGCACGAAAGCGTGGGGATCAAACAGGATTAGATACCCGAGTA
+
GGGGGGGGGGGGGGGGGGGGGGGGGGGGGGGGGGGGGGGGGGGGGGGGGGGGGGGGGGGGGGGGGGGGGGGGGGGGGGGGGGGGGGGGGGGGGGGGGGGGGGGGGGGGGGGGGGGGGGGGGGGGGGGGGGGGGGGGGGGGGGGGGGGGGGGGGGGGGGGGGGGGGGGGGGGGGGGGGGGGGGGGGGGGGGGGGGGGGGGGGGGGGGGGDGGGDGGGFGGGGFGFFFFFFFFFGGFFFFFF
@M00200:207:000000000-ALC1F:1:1101:12116:2316 1:N:0:5
ATTGGGCTTAAAGGGTGCGTAGGCGGCCCTGTAAGTCAGTGGTGAAATATCTCAGCTTAACTGAGAGGGTGCCATTGATACTGCAGGGCTTGAGTACAGATGAGGTAGGCGGAATTGACGGTGTAGCGGTGAAATGCATAGATATCGTCAAGAACACCGATAGCGAAGGCAGCTTACCAAGCTGTAACTGACGCTGAGGCACGAAAGTGTGGGGATCAAACAGGATTAGATACCCCGGTA
+
GGGGGGGGGGGGGGGGGGGGGGGDGGGGGGGGGGGGGGGGGGGGGGGGGGGGGGGGGGGGGGGGGGGGGGGGGGGGGGGGGGGGGGGGGGGGGGGGGGGGGGGGGGGGGGGGGGGGGGGGGGGGGGGGGGGGGGGGGGGGGGGGGGGGGGGGGGGGGGGGGGGGGGGGGGGGGGGGGGGGGGGGGGGGGGGGGGGGGGGGGGGGCGGCFGGDGGDDFGCFGFGFFFFFFFFFGGFFBE@@
@M00200:207:000000000-ALC1F:1:1101:13735:2329 1:N:0:5
ACTGGGCATAAAGGGCGCGTAGGCGGGCTGCCAAGTCTGGGGTGAAATCCCACGGCTCAACCGTGGAACTGCCTCAGATACTGGCGGCCTCGAGGGAGGTAGGGGCATGCGGAACTATGGGTGGAGCGGTGAAATGCGTTGATATCCATAGGAACTCCGGTGGCGAAGGCGGCGTGCTGGACCTCTTCTGACGCTGAGGCGCGAAAGCCAGGGGAGCAAACGGGATTAGATACCCCCGTA
+
GGGGGGGGFGGGGGGGGGGGEGGFGGGGGGGGGFGGGGGGGGGGGGGGGGGGGGGGGGGGGGGGGEFGGGGGGDGGGGGGGGGGGGGCGGGGGGGGGGG:FFGGGGGFGGGGGGGGGGGGGGGGEGGGGGGFFGGDGGGGGGGGGGGGGGGGGGGGGCEEGGGGGGGGGGEGDEGGGGGGDGFGGGEGGGGGGG3CEGGGGGGGGGDFGGGGGDGDDGGFGFG@EBF?=?F@:FF:@EBD
@M00200:207:000000000-ALC1F:1:1101:15782:2337 1:N:0:5
ATTGGGTATAAAGGGCGCGTAGGCGGTGCGGCACGGTCCGGGTGAAAGCCCTCGGCTCAACCGAGGAATTGCCTGGGCAACGACCGCGCTGGACGGCATCAGGGGAAGATGGAACTCCCGGTGGAGCGGTGAAATGCGTAGATATCGGGAGGAACGCCGGTGGCGAAAGCGATCTTCTGGGGTGCACGTGACGCTGAGGCGCGAAAGCTAGGGGAGCAAACGGGATTAGATACCCTAGTA
+
GGGGGGGGGGGGGGGGGGGGGGGGGGGGGGGGGGGGGGGGGGGGGGGGGGGGGGGGGGGGGGGGGGGGGGGGGGGGGGGGGGGGGGGGGGGGGGGGGGGGGGGGGGGGGGGGGGGGGGGGGFGGGGGGGGGGGGGGGGGGGGGGGGGGGGGGGGGGGGGGEGGGGGGGGGGGFGGGDGGGGGGGGGGGGGGGGGGGGGGGGGGGGGGGFGGGGGGGFGGGGFGFFFFFFFBFGFFFFFFF
@M00200:207:000000000-ALC1F:1:1101:14634:2347 1:N:0:5
ATTGGGTTTAAAGCGCGTGTAGGCGGTTCGGTAAGTCCGCTGTGAAAGTCGGGGGCTCAACCCTCGAAAGCCGGTGGATACTGTCGGGCTAGAGTACGGAAGAGGCGAGTGGAATTCCTGGTGTAGCGGTGAAATGCGCAGATATCAGGAGGAACACCAATTGCGAAGGCAGCTCGCTGGGACGTAACTGACGCTGAGACGCGAAAGCGTGGGGAGCAAACAGGATTAGATACCCTCGTA
+
GGGGGGGGGGGGGGGGGGGGGGGGGGGGGGGGGGGGGGGGGGGGGGGGGGGGGGGGGGGGGGGGGGGGGGGGGGGGGGGGGGGGGGGGGGGGGGGGGGGGGGGGGGGGGGGGGGGGGGGGGGGGGGGGGGGGGGGGGGGGGGGGGGGGGGGGGGGGGGGGGGGGGGGGGGGGGGGGGGGGGGGGGGGGGGGGGGGGGFGGGGGGGGGGGGGGGGGGFGGGGFGFFFFFFFFFGGFFFFFF
@M00200:207:000000000-ALC1F:1:1101:12059:2353 1:N:0:5
ATTGGGTGTAAAGCGTGTGTAGGCGGACTTCTAAGTACCTTGTGAAATCCCACGGCTCAACCGTGGAACTGCTTGGTATACTGGTTGTCTTGAGCCACTTAGGGGCAGTCGGAACAGACGGTGGAGCGGTGAAATGCGTAGATATCGTCTGGAACGCCAACGGTGAAAACAGACTGCTGGGAGTGTGCTGACGCTGAGACACGAAAGCCAGGGGAGCAAACGGGATTAGATACCCCAGTAAG
+
<FGFFGFFCEACFGGFGGGAAFFC:CB@:FECFDFGGGGFFGEDGCA@EEGDFGGGEGFCGFGGGDCCFFGEGGGCFFDFGGGGGGCCDF9<EFGGG@<FGCF<FEGGGGE@F@:=FCFGGGFFD=FFEFECFFAFDGFFGGCGGGGGGGGFGCGFEEGDGECFFGGGGCGGGGDF?EGFGGGGGEFF:CFG57CEGGF968DGGCD<:=FGGGGGFGGF485>)).*96702*9>EF:=*9
@M00200:207:000000000-ALC1F:1:1101:18418:2359 1:N:0:5
ACTGGGTATAAAGGGTGCGTAGGCGGCCCTATAAGTCAGTGGTGAAAGCCCATCGCTCAACGATGGAACTGCCATTGATACTGTAGGGCTTGAGTACAGACGAGGTAGGCGGAATTGATGGTGTAGCGGTGAAATGCATAGATACCATCAAGAACACCGATTGCGTAGGCAGCTTACTAGGCTGTAACTGACGCTGAGGCACGAAAGCGTGGGGAGCGAACAGGATTAGATACCCCTGTA
+
GGGGGGGGGGGFGGGGGGGGGGGGGGGGGGGGGGGGGGGGGGGGGGGGFFFFGGGGDGGGGGGGGEGGGGGGGG<CFFFGGGGFGGGGGGFGGGGGGGCFGGGEGFGGGGGGGGGGGGFGFBFEGGGGE:BFGGGGGGGGGGGGGGGCFGGGGGGGGGGGGGGGGGGGGGGG>EGGGFGGGGGGFGGGGGFEGEDGGGGGGGGGGGGGGGGGGGGG3DGDDBGFFFFFFFFFFGFFFFFF
@M00200:207:000000000-ALC1F:1:1101:9003:2385 1:N:0:5
ACTGGGTTTAAAGCGTGTGTAGGCGGATGTCTAAGTGCCTTGTGAAATCCCACGGCTCAACCGTGGAACTGCTGGGCATACTGGATGTCTTGAGCGGTCTAGGGGCGAGCGGAACAGATGGTGGAGCGGTGAAATGCGTAGATATCATCTGGAACGCCTATGGTGAAAACAGCTCGCTGGGGACCTGCTGACGCTGAGACACGAAAGCCAGGGGAGCGAACGGGATTAGATACCCCTGTA
+
GGGGGGGGGGGGGGGGGGGGGGGGGGGGGGGGGGGGGGGGGGGGGGGGGGGGGGGGGGGGGGGGGGGGGGGGGGGGGGFGGGGGGGGGGGGGGGGGGGGGGGGGGGGGGGGGGGGGGGGGGFGGFGGGGGGGGGGGGGGGGGGGDGGGGGGGGGGGGGGGGGGGGGG@CEGGGFGGEGGGGGGGGGGF6CFGGGGDGGGGCFGGGGGGGGGGGGGGFGGG3@GFEFF4?BFFGGFFFFFF
@M00200:207:000000000-ALC1F:1:1101:9441:2412 1:N:0:5
ATTGGGTTTAAAGGGTGCGTAGGTGGTGAGGTAAGTCGGATGTGAAATCTCCGGGCTCAACCCGGAAATGGCATTGGAAACTACCTTGCTGGAGGATTTGAGGGGGGATTGGAATACTTGGTGTAGCAGTGAAATGCGTAGATATCAAGTGGAACACCAGTGGCGAAGGCGAATCCCTGGAAAATACCTGACACTGAGGCACGAAAGCTAGGGGAGCAAACAGGATTAGATACCCCAGTA
+
GGGGGGGGGGGGGGGGGGGGGGGGGGGGGGGGGGGGGGGGGFGGGGGGGGGGGGGGGGGGGGGGGGGGGGGGGGGGGGGGGGGGGGGGGGGGGGGGFGFGGGGGGGGGDGGGGGGGGGGGGGGGGGFGGGGGGGGGGGGGGGGGGGGGGGGFGGGGGGGGGGGGGGGGGFEGGGGGGGGGGGGGGGGGGGGGGGGGGGGGGGGGEGGGGGGGGGGGFGGGGFGFF??FFFFFDC6FEEFF
@M00200:207:000000000-ALC1F:1:1101:8356:2426 1:N:0:5
ATTGGGTTTAAAGCGTGTGTAGGCGGCGTGTTAAGTGCGATGCGAAATCTTGTGGCTCAACCATATAGACTGTATCGCATACTGGCATGCTAGAGGATGGCAGAGGCAAGTGGAATTTGTAGTGTAGCAGTGAAATGCGTAGATATTACAAGGAACACCAATGGCGAAGGCAGCTTGCTGGGCCATATCTGACGCTGAGACACGAAAGCGTGGGGAGCGAACAGGATTAGATACCCGCGTA
+
GGGGGGGGGGGGGGGGGGGGGGGGGGGGGGGGGGGGGGGGGGGGGGGGGGGGGGGGGGGGFFGFGGGGGGGGGGGGGGGGGGGGGGGGGGGGGGGGGGGGGGGGGGGDEGFGGGGGGGGGGGGGGGCGGGFGGGGGGGGGGGGGGGGGGGGGGGFGFGGGGGGGGGDGGGGFGEGFGGGGGGGGGGG7EGGGGGGGGGGGGGGGGGGGGGGGDDGGFGGD<ACFFF7?FFFFGCFF5BFFE
@M00200:207:000000000-ALC1F:1:1101:19840:2453 1:N:0:5
ATTGGGCATAAAGTGTGCGCAGGCGGCCGAGCAAGTCGAGTGTGAAATCCCCGAGCTTAACTTGGGAATTGCGCTCGAAACTACTTGGCTGGAGTGTGGCAGAGGGGGGTGGAATTCCACGTGTAGCGGTGAAATGCGTAGAGATGTGGAGGAACACCAATGGCGAAGGCAGCCCCCTGGGCCAACACGGACGCTCATGCACGAAAGCGTGGGGGGCAAACAGGATTAGTAACCCGCGTA
+
FGGGGGF<FGGGGGGFGGGGGGGCGGCCCGGCGGGGGGECC@FFGGGC,,C@FDGGG8FGG9<?FE8F<6C<CBGGGGGG:<?5EGAC8FG@BCE<EFGGCE7F?CCGC7FCG:F:F,C9C<*?B:,=7*4CF9,2,41*<8<7C?+C@+A5E8*;CG>5+<001:5E58@CG*;E88CFC*AEGFC**1/8***/*:<+92*:E3)*/*2?=))).5C7CFF449***00/:>555)07
@M00200:207:000000000-ALC1F:1:1101:13458:2473 1:N:0:5
ATTGGGTTTAAAGGGCGCGTAGGCGGGCCGCAAAGTCAGGGGTGAAATCCTCCAGCTCAACTGGAGAACTGCCTTTGATACTGGCGGTCTTGAGTGGGGTAGGGGCATGCGGAACAATGGGTGGAGCGGTGAAATGCGTTGATATCCATTGGAACTCCGGTGGCGAAAGCGGCGTGCTGGACCTCTACTGACGCTGAGGCGCGAAAGCCAGGGGAGCAAACGGGATTAGATACCCTAGTA
+
GGGGGGGGGGGGGGECGGGGGGGGGGGGEGDGDGGGEGGGGGGGGGGGGGFGGGGGGGGFGGGGGGGGGGGGGGGGGGGGGGGGGGGGEGFGGGBFGGGGGGFGGGGGGFGFCCGGGGGGGGGGFGGGGGGGGGGGGFGGGGGGGGGGGFGGFEFCGGGGGFGGDGGGGFGGGGGGGGGGGGCGGGCGFFFGGGGGGGGGGGGDDGGGGGGGGGGDDGGGGEGF37?*6FFFG:F@5>?F
@M00200:207:000000000-ALC1F:1:1101:9394:2503 1:N:0:5
ACTGGGTTTAAAGAGCGCGCAGGCGGTCGTGCAAGTCGCGTGTGAAAGCCCCCGGCTCAACTGGGGAGGGTCACGCGATACTGTTCGACTCGAAGGCAGGAGAGGGAAGTGGAATTCCCGGTGTAGTGGTGAAATGCGTAGATATCGGGAGGAACACCAGTGGCGAAGGCGACTTCCTGGCCTGTTCTTGACGCTGAGGCGCGAAAGCTAGGGTAGCAAACGGGATTAGATACCCGTGTA
+
FGFFFF@@FFGCFACGGGGGC@F7@FCFG@FEGD6:CFEDGGCFD@E<FGFGGGCFGDFFGGGGGGGGGDFGGGGCC7>FC,FEGGGGGGGGFFGGGGGGC+DE:FF<FG<9FFGGCFGG:@FF9@FFGBCFGC;FFFGEC@FGCFFCEEGD7FGFCGGGFGFGGDEBDF@EEGGGDFCEGCGFGCECC:98CEGGEGG5CGGGGGGGGGFCG*>D60>C539@BB466=*9:<<77B@;
@M00200:207:000000000-ALC1F:1:1101:22521:2512 1:N:0:5
ATTGGGCTTAAAGGGTGCGTAGGTGGGTTGGTAAGTCAGTGGTGAAATCCCCGAGCTTAACTTGGGAACTGCCATTGATACTATCAGTCTTGAATACCGTGGAGGTCAGCGGAATATGTCATGTAGCGGTGAAATGCTTAGATATGACATAGAACACCAATTGCGAAGGCAGCTGGCTACACGAATATTGACACTGAGGCACGAAAGCGTGGGGATCAAACAGGATTAGATACCCTCGTA
+
GGGGGGGGGGGGGGGFGDGGGGGFGGGGGGGGGGGGGGGGGGGGGGGGFGGGEGGGGGGGGGGGGGGGGFEFGGFGGGGGGGGGFEGGGGGGGGGGFGGGGGGGGGGGGGGGGGGGGFFGFGFGGGGGGCFGGGGGGGGGFGGGGGGGGGGGGGGGGGFGGGFGC8BECGFEGGGGD6EGGGGEG6FFFGGFGFGFGC9CEDDEEGGDDEGGGGGD?FGDFFCFFFC=/AAFFGFAFEF>
@M00200:207:000000000-ALC1F:1:1101:11965:2537 1:N:0:5
ACTGGGCTTAAAGCGTGTGTAGGCGGGTCGTTAAGTGCCTTGTGAAATCCCACAGCTCACCTGTGGAACTGCTTGGCATACTGGCGATCTTGAGCCACTTAGGGGCAACCGGAACAAACGGTGGAGCGGTGAAATGCGTAGATATCGTTTGGAACGCCAATGGTGAAAACAGGTTGCTGGGAGTGCGCTGACGCTGAGACACGAAAGCCAGGGGAGCAAACGGGATTAGATACCCCGGTAAGA
+
GGGGGGGGGGGGGGGFGGGGGGFGGGGGGGGGGGGGGGGGGGGGGFFCGFGGGGGGGGGGGGGGFGGGGGGGGGGGGGGGGGGGGGGGGGGGGGGGGGFGGCGGGGGGGGGGGGGGGGGGGGGGGGGGGGGGGFGGGGGGGGGGGGGGGGGGGGGGGGGGGGGGGFFCGGGFGGGGGGGGGGGGGGEEGGGGGGGGEGGGGGGGEDGGGFGGGGGGFGFGG>G@>@FFF=?FF<FF@@375?A
@M00200:207:000000000-ALC1F:1:1101:10352:2539 1:N:0:5
ACTGGGTGTAAAGAGCGTGTAGGCGGTCCGGTAAGTCAGCTGTGAAAGTCAAGGGCTCAACCCTTGAATGCCGGTTGATACTGTCGGGCTAGAGTCCGGGAGAGGCGAGTGGAATTCCCGGTGTAGCGGTGAAATGCGCAGATATCGGGAGGAACACCAATGGCGAAGGCAGCTCGCTGGGACGGTACTGACGCTGCGACGCGAAAGCGTGGGGAGCAAACAGGGTTAGATACCCTCGTA
+
GCEE@C6B@FDGFDFFFFCCFFGFED:FGGGC@@F<FFFGGGGGGGG<FFGAFGDEGFEEAFFGGGF<<DA6:FFBE,,C<?<EF<@7@F,C9EEFDFGGCCEFDGGC74+48,?FGC9:::>><?AGCEGDFAFGG<F7C:BF=;+5@CFGCGGCCCECG,,>>CC*:BC8*?<ECBEGGGCCEGGDGG78/*//*21*:3D5C)95**:EGD*9:529F:<:)85:@46B:*9/<>55
@M00200:207:000000000-ALC1F:1:1101:19784:2545 1:N:0:5
ACTGGGTTTAAAGGGCTCGTAGGCGGTTTGTCGCGTCGGGAGTGAAAACACTGGGCTTAACTCAGTGCTTGCTTCCGATACGGGCAGACTAGAGGTATTCAGGGGAGAACGGAATTCCTGGTGTAGCGGTGAAATGCGCAGATATCAGGAGGAACACCGGTGGCGAAGGCGGTTCTCTGGGAATGTCCTGACGCTGAGGAGCGAAAGTGTGGGGAGCGAACAGGATTAGATACCCCAGTA
+
GGGGGGFGGGGGGGGGGGGGEGGGGGCGGGGGGGGFGGGGGGGGGGGGGGGGGGGGCFE<EFGGGGGGGFGGGGGGGGGGGGGGGGGGGGGGCFGGGGGGFGGGGGEGGGGGGGGGFFGGGFFGGGGGGFGGFGGGGGGGGGGGGFEGGGGGGGGGGGGGGGGFGGGGGGGGGGGFFFGGGGGGCGG<CEGGGGDGEGFGGGGDEGGFFGGGGGGGFGGDD>FFF?FFF=FFGCFF::F6
@M00200:207:000000000-ALC1F:1:1101:11288:2547 1:N:0:5
ATTGGGTTTAAAGGGCGTGTAGGCGGTCAAGTAAGTGGAATGTGAAATGCCTCGGCTTACCCGGGGACCTGCATCCCAAACTGCTTGGCTTGAGTATGGGAGAGGATGAGGGAATTCCTGGTGTAGCGGTGAAATGCGTAGATATCAGGAGGAACACCGGTGGCGAAAGCGCTCATCTGGCCCAATACTGACGCTGAGGCGCGAAAGCTAGGGGAGCAAACGGGATTAGATACCCTGGTA
+
GGGGGGGGGGGGGGGGGGGGGGGGGGGGGGGGGGGGGGGGGGGGGGGGGGGGGGGGGGGGGGGGGGGGGGGGGGGGGGGGFFGGGGGGGGGGGGGGGGGGGGGGGGGGGGGGGGGGGGGGGGGGGGGGGGGGGGGGGGGGGGGGGGGGGGGGGGGGGGEGGGGGGGGGGGGGGGGGGGGGGFGGGGGGGGGGGGDGGGGFGGGGGGGDFFGGGGDGFFDGFBDE:BFFFFFFGGFF>>F=
@M00200:207:000000000-ALC1F:1:1101:19199:2557 1:N:0:5
ACTGGGCTTAAAGGGCGTGTAGGCGGTTCGGCAAGTGAGATGTGAAATCCCTCGGCTCACCCGAGGACCTGCATCTCAAACTGCCGGACTAGAGTATGGGAGAGGATGAGGGAATTCCTGGTGTAGCGGTGAAATGCGTAGATATCAGGAGGAACACCGGTGGCGAAAGCGCTCATCTGGCCCAATACTGACGCTGAGGCGCGAAAGCTAGGGGAGCAAACGGGATTAGATACCCCTGTA
+
GGGGGGGGGGGGGGGGGGGGGGGGGGGGGGGGGGGGGGGGGGGGGGGGGGGGGGGGGGGGGGGGGGGGGGGGGGGGGGGGGGGGGGGGGGGGGGGGGGGGGGGGGGGGGGGGGGGGGGGGGGGGGGGGGGGGGFGGGGGC:CGGGGFGGGGGGGGGGGGGGGEC@ECEGGGGGGGGGGGGGGGGGGFGGGGGGGGGGGGGGGGGDGGGGGGGGGGGFGCDFEG@BBF??BFFGGFFFFFF
@M00200:207:000000000-ALC1F:1:1101:10711:2560 1:N:0:5
ATTGGGTTTAAAGGGTGCGTAGGCGGCTTTGTAAGTCAGTGGTGAAATATGGCAGCTCAACTGTCAGGGTGCCATTGATACTGCGGAGCTTGAGTACAGATGAGGTAGGCGGAATTGACGGTGTAGCGGTGAAATGCTTAGATATCGTCAAGAACACCGATAGCGAAGGCAGCTTACTAGGCTGTAACTGACGCTGAGGCACGAAAGTGTGGGGATCAAACAGGATTAGATACCCGGGTA
+
GGGGGGGGGGGGGGGGGGGGGGGGGGGGGGGGGGGGGGGGGGGGGGGGGGGGGGGGGGGGGGGGGGGGGGGGGGGGGGGGGGGGGGGGGGGGGGGGGGGGGGGGGGGGGGGGGGGGGGGGGGGGGGGGGGGGGGGGGGGGGGGGGGGGGGGGGGGGGGGGGGGGGGGGGGGGGGGGGGGGFGGGGGGGGGGGGGGGEGGGGGGGGGGGGGGGGGGGFGG7*AFFFFFFFFFFGGFEE:BF
@M00200:207:000000000-ALC1F:1:1101:15224:2569 1:N:0:5
ATTGGGTGTAAAGGGTGCGTAGGTGGGCAGGTAAGTCAGTGGTGAAATCTCCGGGCTTAACTCGGAAACTGCCATTGATACTATCTTTCTTGAATACCGTGGAGGTCAGCGGAATATGTCATGTAGCGGTGAAATGCTTAGATATGACATAGAACACCAATTGCGAAGGCAGCTGGCTACACGAATATTGACACTGATGCACGAAAGCGTGGGGATCAAACAGGATTAGATACCCGCGTAAGA
+
GGGGGGGGGGGGGGGGGGGGGGGGGGGGGGGGGGGGGGGGGGGGGGGGGGGGGGGGGGGGGGGGGGGGGGGGGGGGGGGGGGGGGGGGGGGGGGGGGGGGGGGGGGGGGGGGGGGGGGGGGGGGGGGGGGGGGGGGGGGGGGGGGGGGGGGGGGGGGGGGGGFGGGGGGGGGGGGGGGGGGGGGGGGGGGGGGGGGGGGGGGCGGGGGGGGEGGGDFGGGGFGFF;FFFFFFGGFFEFFFFFF
@M00200:207:000000000-ALC1F:1:1101:15855:2571 1:N:0:5
ATTGGGTATAAAGGGTGCGTAGGCGGTGTCCTAAGTCAGTTGTGAAATACGGCAGCTTAACTGTCGAGGTGCAATTGATACTGGGATACTTGAGTACTGATGAGGTATGCGGAATGGACGGTGTAGCGGTGAAATGCTTAGATATCGTCCAGAACACCGATAGCGAAGGCAGCATACTAAGGAGTAACTGACGCTGAGGCACGAAAGTGTGGGGATCAAACAGGATTAGATACCCCGGTA
+
GGGGGGFGFGGGGGGGGGGCGGGGGGGGGGGGGGGGGGGCFGGGGGGGGGGGGGGGGGGGGGFFGGGGGGGGGGGGGGGGGGGGGFGGGGGGGGGGGGGGGGGGGGGGGGGGGGFGGGGGGGGGGGGGGGGGEGGGGGGGGGGGGGGGGGCFGGGGGGGGGGGGGGGGGGFGGFCFGGGGGF6FGFGGGGGGGGGGEGFGGGGGGGGFGGGDGCDDFGGFFFGFFFFFF7=FGGAFFFFF
@M00200:207:000000000-ALC1F:1:1101:12608:2595 1:N:0:5
ATTGGGTATAAAGGGCGCGTAGGCGGTGCCGTAAGCGGCGTGTGAAATCCCAGGGCTCAACCCTGGGGCTGCGCGCCGTACTGCGGCGCTCGAGTACGGGAGGGGGGTGTGGAACTCTAGGTGGAGCGGTGAAATGCGTAGATATCTAGAGGAACACCGGTGGCGAAAGCGACACCCTGGCCCGTAACTGACGCTGAGGCGCGAAAGCGTGGGTAGCAAACAGGATTAGATACCCTAGTA
+
GGGGGGGFFGGGGGGGGGGGGGGGGGGGGGE@CFFFGGGGBFGGFGGGGGGGEFGGGGGGGGGFGGGGGGGGGGGGGGGGGFFGGGGGGEGGGGGGGGGGGGGDGGGGGGGGGGGGGGGGGGGGCFFGGGGGGGGGGGGGGGGGGFFGGGGGGGGGGGGGGGGGGGGGGGGGGGGCEGGGEGGGGGEEFFFGGG3CCFGGGGGGGGGGGGGGGDFGFGFGGFGFFFFFFFFFGGFFFFFF
@M00200:207:000000000-ALC1F:1:1101:20089:2596 1:N:0:5
ATTGGGTTTAAAGGGCGCGTAGGCGGCTTTGCAAGTGACGGGTGAAATCCCTCGGCTTAACCGAGGAACTGCCTGTCAGACTGTGAGGCTTGAGACCGGGAGAGGTGAGTGGAATTCCCAGTGTAGCGGTGAAATGCGTAGATATTGGGAGGAACACCAGTGGCGAAGGCGGCTCACTGGACCGGAACTGACGCTGAGGCGCGAAAGCGTGGGGAGCAAACAGGATTAGATACCCTCGTAAGA
+
GG@<CGCEE<E<E<F7@FFFEGEFCFGFFGGEFECGEFGGGCF@FAC<EC<FFGCGFCEE<EFCCGGFFF9FG,FEFGGAFGDFG9EFGFCFFF<=B@CFD@FCEFC,=?FCEFFGCFGBGGGGAFGGEC@D<DFFFCFFGCGFFGGGGAFDGCFGGC8DFG7F@@B:8,*:EEGGGFGGGGGGGGGGC6CGG=1:8C=5EGGGGGGGGG5C535>3*>C<FD44<???@FBF*<7<>FB77:
@M00200:207:000000000-ALC1F:1:1101:14671:2603 1:N:0:5
ATTGGGTTTAAAGGGAGCGTAGGCGGCGTGGTATGTCAGATGTGAAATCCCGGGGCTCAACCCCGGAACTGCATCCGATACTGCCATGCTTGAGGGTTGGAGAGGTAGCTGGAATTCTCGGTGTAGCAGTGAAATGCGTGGATATCGAGAGGAACACTCGTGGCGAAGGCGAGCTACTGGACAACATCTGACGCTGAGGCTCGAAGGCCAGGGGAGCAAAAGGGATTAGATACCCCAGTA
+
GGGGGGBFGGGGGGGGGGGGGGGGGGGGCGFGGGGGGGGDFGGGGGGGGGGGGGGGGGGGGGGEBFGGGGGGGGGGGGGGGGGGGGGGGGGGGGGGGGGGFGGGGGGGGGGGFGGFGGGGFGGGGGGGGGGGGGGGGGGGGGGGGGGGGCFGGGGGGGGGGGGGGGGGGGGGG5BFGGGGGFFGFFFFGGGGGGGGGGFGFGGGGGGGGGGGGGGGFGGGGFD>@FFFFFFFGFFF5@FF
@M00200:207:000000000-ALC1F:1:1101:22482:2671 1:N:0:5
ATTGGGTATAAAGGGTGCGCAGGCGGCGTCGCAAGTCAGGCGTGAAATCCCCGGGCTTAACCTGGGAATTGCACTTGAAACTACGATGCTGGAGTATGGCAGAGGGAGGTGGAATTCCACGTGTAGCGGTGAAATGCGTAGAGATGTGGAGGAACACCGATGGCGAAGGCAGCCTCCTGGGCCAATACTGACGCTCATGCACGAAAGCGTGGGGAGCAAACAGGATTAGATACCCCAGTA
+
GGGGGGGGGGGGGGGGGGGGGGGGGGGGGGGGGGGGGGGGGGGGGGGGGGGGGGGGGGGGGGGGGGGGGGGGGGGGGGGGGGGGGGGGGGGGGGGGGGGGGGGGGGGGGGGGGGGGGGGGGGGGGGGGGGGGGGGGGGGGGGGGGGGGGGGGGGGGGGGGGGGGGGGGGGGGGGGGEFGGGGGGGGGGGGGGGGGGGGGGGGGGGGGGGGGGGGGGDGGGGFGFFFFFFFFFGGFFEEFF
@M00200:207:000000000-ALC1F:1:1101:18185:2676 1:N:0:5
ATTGGGTTTAAAGGGCGCGTAGGTGGCCCGTTAAGTGGTCGGTGAAATCCCGTGGCTCAACTGCGGGGCTGCCGGTCAGACTGGCGAGCTAGAGCACGGTAGGGGCAGATGGAATTCCCGGTGTAGCGGTGGAATGCGTAGAGATCGGGAAGAATACCAGTGGCGAAGGCGTTCTGCTGGGCCGTTGCTGACACTGAGGCGCGACAGCGTGGGGAGCAAACAGGATTAGATACCCCAGTA
+
GGGGGGGGGGGGGGGGGGGGGGGGGGGGGGGGGGGGGGGGGGGGGGGGGGGGGGGGGGGGGGGGGGGGGGGGGGGGGGGGGGGGGGGGGGGGGGGGGGGGGGGGGGGGGGGGGGGGGGGGGGGGGGGGGGGGGGGGGGGGGGGGGGGGGGGGGFFFGGGGGGGGGEGEGGGGGGGGGGGGGGGGGGGGGGGGGGGGGGGGDDGGGGGGGGGGGGGGEGGFDFGFFF?FFF==>>F>EDFF
@M00200:207:000000000-ALC1F:1:1101:11146:2686 1:N:0:5
ATTGGGTTTAAAGGGCGCGTAGGCGGCCTGCTAAGTCGGATGTGAAATCCCTCGGCTCAACCGAGGAACTGCATCCGATACTGGCGGGCTTGAATCCGGGAGAGGGATGTGGAATTCCAGGTGTAGCGGTGAAATGCGTAGATATCTGGAGGAACACCGGTGGCGAAGGCGGCATCCTGGACCGGTATTGACGCTGAGGCGCGAAAGCTAGGGGAGCAAACGGGATTAGATACCCTAGTAAGA
+
GGGGGGGGGGGGGGGGGGGGGGGGGGGGGGGGGGGGGGGGGGGGGGGGGGGGGGGGGGGGGGGGGGGGGGGGGGGGGGGGGGGGGGGGGGGGGGGGGGGGGGGGGGGGGGGGGGGGGGGGGFGGGGEFGFGGGGGGGGGGGGGGGGGGGGGGGGGGGDEGGGGGGDEEEFEGGGGGGGGGGGFGGGGGGGGGGGGGGFGGGGGGGGGGFFGGFGGGFGGG4BGFFFFFFFFFGGFFFFFFF?A
@M00200:207:000000000-ALC1F:1:1101:15635:2705 1:N:0:5
ATTGGGTATAAAGGGCGCGTAGGCGGCTTGACAAGTCCAAGGTGAAATCCCTCGGCTCAACCGAGGAACTGCCTTGGAAACTGTCTGGCTTGAGGCCGGGAGAGGGTAGTGGAATTCCCAGTGTAGCGGTGAAATGCGTAGATATTGGGAGGAACACCGGTGGCGAAGGCGGCTACCTGGACCGGATCTGACGCTGATGCGCGAAAGCGTGGGGAGCAAACAGGATTAGATACCCCAGTA
+
GGAFGGEGGGGGFGGGGGGCFGGGGGGGGGGGGGGFGCGGGCFGGGFFGGG<FGGGGGGGGFGGGGGGGGGGGGCFGDCFFGGDGGGGGFEGFDFCGGGGGGGGGGGFCFGGGGGGGGGGGGGCFGFCFEFGFGGGGGGEFGGGGGGGGGGGDGGGGEGGGGGFEEGGGGGGGGGGBCCF>8F8?E==9:EFGCDCGGGGEGGDG5/CCCCECDGDEGFGGFF@F4=?F?=FFF)8>E@6
@M00200:207:000000000-ALC1F:1:1101:18691:2713 1:N:0:5
ACTGGGTTTAAAGGGCGCGTAGGCGGGCTGTCAAGTCTGGGGTGAAATCCCGCGGCTCAACCGTGGAACTGCCTCAGATACTGACGGTCTCGAGGGAGGTAGGGGCGAGCGGAACTGATGGTGGAGCGGTGAAATGCGTTGATATCATCAGGAACTCCGGTGGCGAAGGCGGCTCGCTGGACCTCTTCTGACGCTGAGGCGCGAAAGCCAGGGGAGCAAACGGGATTAGATACCCTGGTA
+
GFGGGGGGGGGGGGGE:FGGGGGGGGG7FEF,FFGGGGGCFGGGGGGE<EC::FGGGBFGGGG:=>FG,FGGGF<<FGGGGGGDECF:FGFGGDE++3385E=CFDEG:::FGGD:DDFFGGG>FGGGGGGGGGGGGDGCGGGGGGG:<2FGGGA<FGC8FEGGGGGGGGDGEGC*CGD:CCCEEF<@FFGGGGGGG5E7*>C7EGGGA>FEEDGGFFGGG>GFFFFFFFFFGFFF4FFF
@M00200:207:000000000-ALC1F:1:1101:17953:2722 1:N:0:5
ATTGGGTATAAAGGGTGCGTAGGTGGTGAGGTAAGTCGGATGTGAAAGCTCCGAGCTCAACTCGGAAACGGCATTGGAAACTACCTTGCTCGAGGGTTTGAGGGGGGACTGGAATACTTGGTGTAGCAGTGAAATGCGTAGATATCAAGTAGAACACCAGTGGCGAAGGCGAGTCCCTGGAAAACTCCTGACACTGAGGCACGAAAGCTAGGGGAGCAAACAGGATTAGATACCCGTGTA
+
GGGGGGGGGGGGGGGGGGGGGGGGGGGGGGGGGGGGGGGGGGGGGGGGGGGGGGGGGGGGGGGGGGGGGGGGGGGGGGGGGGGGGGGGGGGGCFGGGGGGGGGGGGGGGGGGGGGGGGGGGGGGGGGGGGGGGGGGGGGGGGGGGGGGGGGGGGGGGGGGGGGGGGGGGGGGGGGGGGGGGGGGGGGFGGGGGGGGGGGGGGGGGGGGGGGFGGGGFGG:DFDFFFFF?FFFGGFFFFFF
@M00200:207:000000000-ALC1F:1:1101:15977:2738 1:N:0:5
ACTGGGTTTAAAGGGTGCGTAGGCGGCCCAGAAAGTGTCCTGTGAAATCCCACGGCTCAACCGTGGAATTGCGGGGCAAACTACTGGGCTTGAGGAAGGTAGAGGCGGGTGGAACGATAGGTGGAGCGGTGGAATGCGTAGAGATCTATCGGAACGCCGAAGGTGAAGACAGCCCGCTGGGCCTTTCCTGACGCTCAGGCACGAAAGCGTGGGGAGCAAACCGGATTAGATACCCCGGTA
+
GGGGGGGGGGGGGGGGGGGGGGGGGGGGGGGGGGGGGGGGGGGGGGGGGGGGGGGGGGGGGGGGGGGGGGGGGGGGGGGGGGGGGGGGGGGGGGGGGGGGGGGGGGGGG@CGFFGGD@FEG;9F7FFGDCGDDFGGGEFGGGFGGGFCFFCFE>CFCGECEGGGGCFGG?FF8@EEGGGCGGGGGGGGGGGGG=*58CFFGGDC5CDCG*:EGG97:DG:*5>@75BFFF4@CFFFFB5>
@M00200:207:000000000-ALC1F:1:1101:18973:2755 1:N:0:5
ATTGGGTTTAAAGGGCTCGTAGGTGGCCAACTAAGTCAGACGTGAAATCCCTCGGCTTAACCGGGGAACTGCGTCTGATACTGGATGGCTTGAGTTTGGGAGAGGGATGCGGAATTCCAGGTGTAGCGGTGAAATGCGTAGATATCTGGAGGAACACCGGTGGCGAAGGCGGCGTCCTGGACCAACACTGACACTGAGGAGCGAAAGCCAGGGGAGCAAACGGGATTAGATACCCCAGTA
+
GGGGGGGGGGGGGGGGGGGGGGGGGGGGGGGGGGGGGGGGGGGGGGGGGGGGGGGGGGGGGGGGGGGGGGGGGGGGGGGGGGGGGGGGGGGGGGGGGGGGFGEGGGGGGGGGGGGGGGGGGGGGGGGGGGGGGGGGGGGGGGGGGGGGGGGGGGGGGGGGGGGGGGGGGGGGGGGGGGGGGGGGGGGGGGGGGGGGGGGGGGGGGDGGGGGGGGGGFGGGGFGB:>FFFFFFGGFFFFFF
@M00200:207:000000000-ALC1F:1:1101:23351:2758 1:N:0:5
ATTGGGTTTAAAGGGCTCGTAGGCGGTTTGTCGCGTCGGGAGTGAAAACTCAGGGCTTAACCCTGAGCCTGCTTCCGATACGGGCAGACTAGAGGTATGCAGGGGAGAACGGAATTCCTGGTGTAGCGGTGAAATGCGCAGATATCAGGAGGAACACCGGTGGCGAAGGCGGTTCTCTGGGCATTACCTGACGCTGAGGAGCGAAAGTGTGGGGAGCGAACAGGATTAGATACCCCAGTA
+
GGGGGGGGGGGGGGGGGGGGGGGGGGGGGGGGGGGGGGGGGGGGGGGGGGGGGGGGGGGGGGGGGGGGGGGGGGGGGGGGGGGGGGGGGGGGGGGGGGGGGGGGGGGGGGGGGGGGGGGGGGGGGGGGGGGGGGFGGGGGGGGGGGGGGGGGGGGGGGGGGGGGGGGGGGGGGGGGGGGGGFFGGGGFFFGGGGGGGFGGGGGGCDGGGGGGCGGGFGDDGFGFFFFFFFFFGGFFFFFF
@M00200:207:000000000-ALC1F:1:1101:13915:2766 1:N:0:5
ATTGGGTTTAAAGCGCACGTAGGCGGCATTGTAAGTGTCTGGTGAAATCCCACGGCTCACCCGTGGAACTGCCAGGCATACTGTGATGCTCGAGTGTGGTAGGGGAGAGCGGAACTCCTGGTGGAGCGGTGAAATGCGTAGATATCAGGAGGAACACCGGTGGCGAAGGCGGCTCTCTGGTCCACAACTGACGCTGAGGTGCGAAAGCTAGGGGAGCAAACGGGATTAGATACCCCTGTA
+
GGGGGGGGGCGGGGGGGGGGGGGGGGGGGGGGGGGGGGGGGGGGGGGGGGGGGGGGGGGGGGGGGGGGGGGGDGGGGGGGGGGGGGGGGGGGGGGGGGGGGGGGGGGGGGGGGGGGGGGGGGGGGGGGGGGGGGGGGGGGGGGGGGGGGCGEGGGGGGGGGGGGGGGEGGGGGGGGGGFGGGGGGGGGGGGGGGGGGGGGGGGGGGGGGGGGFGCDEGDFGFGFEEF=?FFFGGFFF>FF
@M00200:207:000000000-ALC1F:1:1101:13096:2771 1:N:0:5
ACTGGGTTTAAAGGGCTCGTAGGCGGCCAACTAAGTCATACGTGAAATCCCTCAGCTTAACTGGGGAACTGCGTGTGATACTGGATGGCTTGGATTTGGGAGAGGGATGCGGAATTCCAGGTGTAGCGGTGAAATGCGTAGATATCTGGAGGAACACCGGTGGCGAAGGCGGCATCCTGGACCAATATTGACGCTGAGGAGCGAAAGCCAGGGGAGCAAACGGGATTAGATACCCTCGTA
+
GGGGGGGGGGGGGGGGGGGGGGGGGGGGGGGGGGGGGGGGGGGGGGGGGGGGGGGGGGGGGGGGGGGGGGGGGGGGGGGGGGGGGGGGGGGGGGGGGGGGGGGGGGGGGGGGGGGGGGGGGGGGGGGGGGGGGGGGGGGGGGGGCFGGGGGGGGGGFGGGGGGGGGGGGGGGGGGGGGGGGGGGGGGGGGGGGGGGGGGGGGGGGGGGGGGCGGGGFGGGGFGFDDFFFFFFGGFF>DFF
@M00200:207:000000000-ALC1F:1:1101:23004:2779 1:N:0:5
ATTGGGTTTAAAGGGCGCGTAGGCGGGCAGGCAAGTCAGGGGTGAAAGCCCACGGCTCAACCGTGGAAGTGCCTTTGATACTTCCTGCCTCGAGGGAGGTAGGGGCGTGCGGAACTTCCGGTGGAGCGGTGAAATGCGTAGATATCGGAAGGAACACCGGTGGCGAAAGCGGCGCGCTGGACCTCTTCTGACGCTGAGGCGCGAAAGCCAGGGGAGCAAACGGGATTAGATACCCGGGTA
+
GDGGGGGGGGFGGFDEDGGGGGGGGGDFGEFEGGGGGGGGGGGGGGGGGGGGG@FCFGGGGGGGGGGGGG?GGGGGAEGCFAFEEFGGGGGGGDCECGCGDFG:7CFGGGGGGGGGGGCEF7>CCGGGEGGGGFGGGGGGGGGCCCEFCFGGGGGGGDEGFCGGDEGGGGGGG>EGGGGEE=CCFFEFGDEGGGGGG*AFGGD>C7DFFGGGGGG3@G<CFFD:5B?=@FF*:C@:B)8>
@M00200:207:000000000-ALC1F:1:1101:15635:2780 1:N:0:5
ATTGGGTGTAAAGGGTGCGTAGGCGGCCATGTAAGTGAGGTGTGAAATCCCTCGGCTCAACCGAGGAACTGCGCTTCATACTGCATGGCTTGAGGGAGACAGGGGTCAGCGGAACTGATGGTGGAGCGGTGAAATGCGTTGATATCATCAGGAACACCGGTGGCGAAAGCGGCTGACTGGGTCTCTTCTGACGCTGAGGTACGAAAGCTAGGGTAGCGAACGGGATTAGATACCCTTGTAAGA
+
GGGGGGGEGGGGGGGGGGEGGGGGGGGGGGGGGGGGGFGGFDFGGFFGGGGGGGGGGGFGGGGGGGGGGGGGGGG:=FGGGFGGGFGGGGGG8FFGGGGGGGFGGGGGGGGGDGGGEGFGGGGGFGGGGGGGGGGGGGGGGGGGGGGGGGFGGGGGGGGDGGGGGGGGGGGGGEGGGGGGGGGDGGGGGGFGGC3CCGGGGGGGGGGGGCFCGGGGFGD)7<<5)<;?FFFFGFFFFFBFFFD
@M00200:207:000000000-ALC1F:1:1101:15069:2781 1:N:0:5
ATTGGGTTTAAAGGGTGCGTAGGTGGATTGGTAAGTCAGTGGTGAAAGCCCCAGGCTCAACTTGGGAACTGCCATTGATACTGCTGATCTTGAGTGCATATGATGTGGGCGGAATATGACATGTAGTGGTGAAATACTTAGATATGTCATAGAACACCGATTGCGAAGGCAGCTCACAAAACTGCAACTGACACTGAGGCACGAAAGCGTGGGGATCAAACAGGATTAGATACCCCCGTAAGA
+
GGGGGGGGGGGGGGGGGGGGGGGGGGGGGGGGGGGGGGGGGGGGGGGGGGGGGGGGGGGGGGGGGGGGGGGGGGGGGGGGGGGGGGGGGGGGGGGGGGGGGGGGGGGGGGGGGGGGGGGGGGGGGGGGGGGGGGGGGGGGGGGGGGGGGGGGGGGGGGGGGGGGGGGGEGGGGGGGGGGGGGGGGGGGGGGGGGGGGGGGGGGGGGGGDGEGGGGGFGGGGFGFFFFFFFFFGGFFFFEDFFF
@M00200:207:000000000-ALC1F:1:1101:16871:2818 1:N:0:5
ATTGGGCTTAAAGAGCGTGTAGGCGGCCACGTAAGTCCGGTGTGAAAACTCGAGGCTTAACCTCGAGATGTCATCGGAAACTATTTGGCTAGAGTCCGGAAGAGGAGAGTGGAATTCCTGGTGTAGCGGTGAAATGCGCAGATATCAGGAAGAACACCTATGGCGAAAGCAGCTCTCTGGGACGGTACTGACGCTGAGACGCGAAAGCGTGGGGAGCGAACAGGATTAGATACCCCTGTA
+
@CEC@FCAFGDCF,CCBFCFG9@<@@F@@FCFFFEEEFE+@:BFGGF9CFG@E@FCFGF,CC<FE@EEDEECDGCFCCFFEFD<EGEAAEFA<F@A<7>4>FFFG@=FFGGGF@F=FAFF<E=F?FE:=BB<,5@?FGGGCFEA3,8@><=,DD@<B::@AFFFE:8BEGFGGC8BD9;EG6@>C8*/=CFF*?CEE:CGCC<==/C;:E7CGGDD3C<)77D54?F=??7=7297FF6*
@M00200:207:000000000-ALC1F:1:1101:18416:2820 1:N:0:5
ATTGGGCGTAAAGGGTGCGTAGGTGGGCAGGTAAGTCAGTGGTGAAATCTCCGGGCTTAACCCGGAAACTGCCATTGATACTATCTGTCTTGAATACCCTGGAGGTGAGCGGAATATGTCATGTAGCGGTGAAATGCTTAGATATGACATAGAACACCCATTGCGAAGGCAGCTCACTACGGGAATATTGACACTGAGGCACGAAAGCGTGGGGATCAAACAGGATTAGATACCCGAGTA
+
DGGGGGGGGGGGGGGGGGGGGGGGGGGGGGGGGGGGGFGGGGGGGGGGGGGGGGGGGGGAFGGGGGGGGFGGGGGGGGGGGGGGGGGGGFGGGGGGGGGFGFGGGGFGGGGGGGGGGGGFFFGGGGGGGGGGGGGDFGCFGFGFGGGGGGGGGGAEGF>FEFDGEGECEGGGGGCFGFGGGGGCEF6ED7CEGGFCGFFGGGGEGGDGGGEEGGDD>D;CFAGFAFA=FFFFGGFEFAFF
@M00200:207:000000000-ALC1F:1:1101:11198:2829 1:N:0:5
ATTGGGTTTAAAGGGCGCGTAGGTGGCGGGGTAAGCGTGTGGTGAAAGTTCGGGGCTCAACTCCGAATCGGCCATGCGAACTGCTTCGCTCGAGCACTGTAGAGGCAGATGGAATTCCGGGTGTAGCGGTGGAATGCGTAGAGATCCGGAAGAACACCGGTGGCGAAGGCGGTCTGCTGGGCAGTGGCTGACACTGAGGCGCGACAGCGTGGGGAGCAAACAGGATTAGATACCCGAGTA
+
GGGGGGGGGGGGGGGGGGGGGGGGGGGGGGGGGGGGGGGGGGGGGGGGGGGGGGGGGGGGGGGGGGGGGGGGGGGGGGGGGGGGGGGGGGGGGGGGGGGGGGGGGGGGGGGGGGGGGGGGGGGGGGGEGGGGGGGGGGGGGGGGGGGGGGGGGGGGGGGGGGGGGGGGGGGGGGGGGGGGGGGGGGGGGGGGGGFGGFFGGGGGGGGGGGGGGGGGFGGGGFF>FFFFFFFFFFFFFFFF
@M00200:207:000000000-ALC1F:1:1101:16936:2836 1:N:0:5
ATTGGGTTTAAAGGGCGCGTAGGCGGGCTGCCAAGTCAGGGGTGAAATCCTCCGGCTCAACCGGAGAACAGCCCCTGATACTGGCGGCCTCGAGGGAGGTAGGGGCCGATGGAACTTCCGGTGGAGCGGTGAAATGCGTAGATATCGGAAGGAACGCCGGTGGCGAAAGCGATCGGCTGGACCTCTTCTGACGCTGAGGCGCGAAAGCTAGGGGAGCAAACGGGATTAGATACCCGGGTA
+
@<@E@FCB7,E@@,@F:6@F:+CC@++7@@@EEE8F<6E@FBFGC=CEEFGGFCGGGC<FFECCGG:BFG<,BFEGGE<?BEAF8=FGGCG=+8=F7F@F>EB:FEGEC7><@3DFCGC@<>1C73:C:<<FB<C<;C<CECCCCFGG:<1<FGFEEFGG**:C8CGGCCC*/@CEE@8>*CC:C<9:+++AEGCGGGGGGG<E5)97C79FC<5DEFD6D@CE)5)99?7*:6955>75
@M00200:207:000000000-ALC1F:1:1101:16277:2839 1:N:0:5
ATTGGGTTTAAAGGGTGCGTAGGAGGGCAGGTAAGTCAGTGGTGAAATCTCCAAGCTTAACTTGGAAACTGCCGTTGATACTATCTGTCTTGAATACCGTGGAGATGAGCGGAATATGTCATGTAGCGGTGAAATGCTTAGATATGACATAGAACACCAATTGCGAAGGCAGCTCGTTACACGAATATTGACTCTGAGGCACGAAAGCGTGGGGATCAAACAGGATTAGATACCCTCGTA
+
GGGGGGGGGGGGGGGGGGGGGGGFGGGGGGGGGGGGGGGGGGGGGGGGGGGGGGGGGGGGGGGGGGGGGGGGGGGGGGGGGGGGGGGGGGGGGGGGGGGGGGGGGFGGGGGDGGGGGGGGGGGGGGGGDGGFGGGGGGGGGGGGGGGGGGGGGGGGGGGGGGGGDGGGGGGCGGGGGGGGGGDEGGGGGGGGGGGGGGGGGGGGGGGGCGGGG4DGFGGFGFGFFFFFFFFFGGFFFFFF
@M00200:207:000000000-ALC1F:1:1101:14865:2845 1:N:0:5
ACTGGGTGTAAAGCGCGTGCAGGTGGCGCGGTAAGTTGGGCGTGAAATCTCCCGGCTCAACTGGGAGAGGTCGTCCAATACTACCGTGCTTGAGAGCAGAAGAGGAAGATGGAATTCCCGGTGTAGTGGTGAAATGCGTAGATATCGGGAGGAACACCAGTGGCGAAGGCGATCTTCTGGTCTGTTTCTGACACTCAGACGCGACAGCTAGGGTAGTAAACGGGATTAGATACCCTCGTA
+
GGGGGGGGGGGGGGGGGGGGGGGGGGGGGGGGGGGGGGGGGGGGGGGGGGGGGGGGGGGGGGGGGGGGGGGGGGGGGGGGGGGGGGGGGGGGGGGGGGGGGGGGGGGGGGGGGGGGG9FGGGGGGGGGGGGGGGGGGGGGGGGGGGGGGGGGGGGGGGGGGGGCGGGGGGGGGGGGGGGGGGGGGGGGGGGGGGGGFGGGGGGGGGGGGGGGGGGGFGGGGFGFFFFFFFFFGGFFFEFF
@M00200:207:000000000-ALC1F:1:1101:16860:2864 1:N:0:5
ATTGGGTGTAAAGGGCGTGTAGGCGGGAAGGTAAGTCGGGCGTGAAATCCCTGGGCTCAACCCAGGAACTGCACTCGAAACTACTTTTCTTGAGTGCCGGAGAGGAAAGCGGAATTCCTGGTGTAGAGGTGAAATTCGTAGATATCAGGAGGAACACCAGTGGCGAAGGCGGCTTTCTGGACGGTAACTGACGCTGAGACGCGAAAGCGTGGGGAGCAAACAGGATTAGATACCCTAGTA
+
GGGGGGGGGGGGGGGGGGGGGGGGGGGGGGGGGGGGGGGGGGGGGGGGGGGGGGGGGGGGGGGGGGGGGGGGGGGGGGGGGGGGGGGGGGGGGGGGGGGGGGGGGGGGGGGGGGGGGGGGGGGFGGGGGGGGGGGGGGGGGGGGGGGGGGGGGGGGGGGGGGGGGGGGGGGGGGGGGGGGGGGGGGGGGGGGGGGGGGGGGDDEEGGGGGGGGGGGFGGGGFGFFFFFFFFFGGFFFFFF
@M00200:207:000000000-ALC1F:1:1101:8356:2870 1:N:0:5
ATTGGGTTTAAAGGGCGCGTAGGCGGCTTGCCAAGTCAGGGGTGAAATCCTGCAGCTCAACTGTAGAAGTGCCTTTGATACTGGCGAGCTCGAGGGAGGTAGGGGTGGGTGGAACTTCTGGTGGAGCGGTGAAATGCGTTGATATCAGAAGGAACGCCGGTGGCGAAAGCGACCCACTGGATCTCTACTGACGCTGAGGCGCGAAAGCTAGGGGAGCAAACGGGATTAGATACCCGCGTA
+
GGGGGGGGEFGGGGGGGGGGGGGGGGGGGGGGGGGFGGGGGGGGGGGGGFGGGGGGFFFFGDGGGGGGGEFGCFGGGGGGGGGGGGGGGE8FEGGGDGGGGGGGGFGGGECFGGG8EF9FGGGGGGGGGGEGGGGGGGGGGFGFGGGFCGGGGGGGGGGGGGGCEEGEGGGGGEEF>EGGGGFGFF@CCFGGGGGGGGG=ECDCEGGGGCGGGGDGBFGG453>@E5@F4=6:CF>EFFF
@M00200:207:000000000-ALC1F:1:1101:17855:2885 1:N:0:5
ATTGGGTTTAAAGGGTGCGTAGGCGGCTATATAAGTCAGTGGTGAAAGCCCGCAGCTCAACTGCGGAATTGCCATTGAAACTGCATAGCTTGAATCTGGTTGAAGTGGGCGGAATACATCATGTAGCGGTGAAATGCTTAGATATGATGTAGAACACCGATTGCGAAGGCAGCTCACTAAGCCAACATTGACGCTGAGGCACGAAAGCGTGGGTAGCGAACAGGATTAGATACCCCTGTA
+
GGGGGGGGGGGGGGGGGGGGGGGGGGGGGGGGGGGGGGGGGGGGGGGGGGGGGGGGGGGGGFGGGGGGFGGGGGGGGGGGGGGGGGGGGGGGGGGGGGGGGGGGGGGCFGGGGGGGGGGGGGGGGGGGGGGGGGGGGFGGGGGGGGGGGGFGGGGGGGGGGGGGGGGGGGGGGGGGGGGFGGGFCFGCGGGGGGGGGGGGGGDGGGGGDEGGGGGDFGDGDEGFFFFFFFFFGGFFFFFF
@M00200:207:000000000-ALC1F:1:1101:20227:2897 1:N:0:5
ACTGGGTTTAAAGGGCGCGTAGGCGGGATGGCAAGTCGGTCGTGAAATCCCTCGGCCCAACCGAGGAACGTCGATCGATACTGCTGTTCTTGAGGATTGCAGAGGAGACTGGAATTCCCGGTGTAGCGGTGAAATGTGTAGAGATCGGGAGGAACACCGGTGGCGAAGGCGGGTCTCTGGGCAATTCCTGACGCTGAGGCGCGAAAGCGTGGGGAGCAAACGGGATTAGATACCCCAGTA
+
EFF<<9F7FC9CF<F;CEEGCFFGG7FCE:FG86F@9CFEGCF@,6,CCFFGGG:B,7,C::>@FGG<FFFGGG:=:CC=>F9F?EG<FFGC<<FFCFCAA=5D<,33DC,,:B<=F,C3>>FBA9,@@3@*@=F>DFC9>BFF9:<CF7FE<BE,CEGGGGG,BEE*788ECE88E9+06;CFG?79:E7CGGCG8*72*1/:C3CGG=EE=DG)7<56/)<).076*9=?CF?@ED)/
@M00200:207:000000000-ALC1F:1:1101:19499:2906 1:N:0:5
ACTGGGTGTAAAGCGTGTGTAGGCGGATGCCTAAGTGCCTTGTGAAATCCCACGGCTCAACCGTGGAACTGCTTGGCATACTGGGTGTCTTGAGCCATCCAGGGGTCGCTGGAACAAACGGTGGAGCGGTGAAATGCGTAGATATCGTTTGGAACGCCAAAGGTGAAGACAGGCGACTGGGGATGTGCTGACGCTGAGACACGAAAGCCAGGGGAGCAAACGGGATTAGATACCCGAGTA
+
GGGFGGGGGGGGGGGFGGGGGGGGGGGGGGGGGGGGGGGGGGGGGGGGGGGGGGGGGGGGGGGGGEGGGGGGGGGGGGGGGGGGGFFGGGGGGGGGGGGGGGGGGGGGGGGGGGGGGGGGGFFGGGGEGGGGGGGGGGGGGGGDFGGGGGGGGGGGGGGGGGGGFFGGGCGGGGGD>:EGGGGEGGGGCEFFECDGGGGGGGGGGGGGGGGGGDDGFGGGF555374=@?67FGFFFF>:
@M00200:207:000000000-ALC1F:1:1101:12813:2912 1:N:0:5
ATTGGGTTTAAAGTGTGCGCAGGCGGCCGAGCAAGTCGAGTGTGAAAGCCCCGGGCTTAACTTGGGAATTGCGCTCGAAACTACTTGGCTGGAGTGTGGCAGAGGGGGGTGGAATTCCACGTGTAGCGGTGAAATGCGTAGAGATGTGGAGGAACACCAATGGCGAAGGCAGCCCCCTGGGCCAACACTGACGCTCATGCACGAAAGCGTGGGGAGCAAACAGGATTAGATACCCTGTA
+
GGGGGGGGGGGGGGGGGGGGGGGGGGGGGGGGGGGGGGGGGGGGGGGGGGGGGGGGGGGGGGGGGGGGGGGGGGGGGGGGGGGGGGGGGGGGGGGGGGGGGGGGGGGGGGGGGGGGGGGGGGGGGGGGGGGGGGGGGGGGGGGFGGGGGGGGGGGGGGGGGGGGGGGGGGGGGGGGGGGGGGGGGGGGGGGGGGGGGGGGGGGGGGGGGEGGGGGGFGGGGFGFFFFFFFFFDFFFFFF
@M00200:207:000000000-ALC1F:1:1101:21142:2922 1:N:0:5
ATTGGGTTTAAAGGGTGCGTAGGCGGTTCGTTAAGTCAGGTGTGAAATCCCTCGGCTCAACCGGGGAATTGCGCTTGAAACTAGCGGGCTGGAGCGAGGCAGGGGTATGTGGAACTTCCGGTGGAGCGGTGAAATGTGTAGATATCGGAAGGAACGCCGGTGGCGAAAGCGGCATACTGGGCCTTGTCTGACGCTGAGGCACGAAAGCTAGGGGAGTGAACGGGATTAGATACCCCTGTA
+
GGGGGGGGGGGGGGGGGGGGGGGGGGGGGGGGGGGGGGGGGGGGGGGGGGGGGGGGGGGGGGGDGGDDGGGGGGGGGGGGGGGGGGGDGGGGGGGGGG=EFGGGGGGGGGGGGGGGCGGGGGGGGGGGGGGGGGGGGGGFCFGGGGGGGGEEGGGGGGGGGGGGGGGGGGGCEGGGGGGFGFGGCFGGGGGGGGGGDFGGGFGDGDGGGCGFGD5<:FGFGFG)7@4*1=?**>@@F:66
@M00200:207:000000000-ALC1F:1:1101:17448:2935 1:N:0:5
ATTGGGTTTAAAGGGTGCGTAGGCGGAAAAGTAAGTCCGTGGTGAAATCTCCGAGCTTAACTCGGAAACTGCCGTGGATACTATTTTTCTTGAATGTTGTGGAGGTTTGCGGAATATGTCATGTAGCGGTGAAATGCTTAGATATGACATAGAACACCGATTGCGAAGGCAGCAGGCTACACAAATATTGACGCTGAGGCACGAAAGCGTGGGGATCAAACAGGATTAGATACCCTTGTA
+
GGGGGGGGGGGGGGGGGGGGGGGGGGGGGGGGGGGGGGGGGGGGGGGGGGGGGGGGGGGGGGGGGGGGGGGGGGGGGGGGGGGGGGGGGGGGGGGGGGGGGGGGGGGGGGGGGGGGGGGGGGGGGGGGGGGGGGGGGGGGGGGGGGGGGGGGGGGGGGGGGGGGGGGGGGGGGGGFGGGGGGGGGGGGGGGGGGGGGGGGGGGGGGGGGGGGGGGGFGGGGFFFFFFFFFFFGCFFFFFF
@M00200:207:000000000-ALC1F:1:1101:11378:2939 1:N:0:5
ATTGGGTTTAAAGGGCTCGTAGGCGGTTTGTCGCGTCGGGAGTGAAAACATCCAGCTTAACTGGGTGCTTGCTTTCGATACGGGCAGACTTGAGGTATGCAGGGGAGAATGGAATTCCTGGTGTAGCGGTGAAATGCGCAGATATCAGGAGGAACACCGGTGGCGAAGGCGGTTCTCTGGGCATTACCTGACGCTGAGGAGCGAAAGTGTGGGGAGCGAACAGGATTAGATACCCCAGTA
+
GGGGGGGGGGGGGGGGGGGGGGGGGGGGGGGGGGGGGGGGGGGGGGGGGGGGGGGGGGGGGGGGGGGGGGGGGGGGGGGGGGGGGGGGGGGGGGGGGGGGGGGGGGGGGGGGGGGGGGGGGGGGGGGGGGGGGGGGGGGGGGGGGGGGGGGGGGGFGGGGGGGGGGGGGGGGGGGGGGGGGGGGGGGGGGGGGGCEGGGEGGGGGGGGGGGGGGGDEGGGGFGFFFFFFFFFGG6FBB?F
@M00200:207:000000000-ALC1F:1:1101:19922:2944 1:N:0:5
ACTGGGCTTAAAGGGTGCGTAGGCGGCGCGGTAAGTTGGGTGTGAAATCCCTCGGCTCAACCGAGGAATTGCGCTTGATACTGCCGTGCTCGAGGGAGACAGAGGTGAGCGGAACTTAGGGTGGAGCGGTGAAATGCGTTGATATCCTAAGGAACACCAGTGGCGAAAGCGGCTCACTGGGTCTCTTCTGACGCTGAGGCACGAAAGCTAGGGGAGCGAACGGGATTAGATACCCTTGTA
+
GGGGGGGGGGGGGGGGGGGGGGGCGGGGGGGGGGGGFGGGGGGGGGGGGGGFGGGGGDDGG@FEGGGGGGGGGGGCGGGGGGGGF:FGGGGGGGGGDGGGGGGGGGFGGCCGGG7FFFFFFGGGFGGGGGGGGGGGGGGGGGGGGGGGGGGGGG7FGGGFGGGGGGGGGGGGG51<FFFGGGCBF?CCGGGGGGGGGGGCEGGGGGGGGFGGGGGGFGGGGFGDFFFFFFFFGGFF@FFF
@M00200:207:000000000-ALC1F:1:1101:24103:2951 1:N:0:5
ATTGGGTTTAAAGGGCGCGTAGGCGGGAGGCCAAGTCGGTCGTGAAATCCGCGGGCTCAACTCGCGGGGGTCGGCCGAAACTGGTTTTCTTGAGGGGCGCAGAGGAGCCTGGAATTCCCGGTGTAGCGGTGAAATGTGTAGAGATCGGGAGGAACACCGGTGGCGAAGGCGGGGCTCTGGGCGCACCCTGACGCTGAGGCGCGAAGGCGTGGGGAGCAAACGGGATTAGATACCCGCGTA
+
GGFGGGGGGGGGGGGGGGGGGGGGGGGGGGGGGGGGGGGGGGGGGGGGGGGGGGGGGGGGGGGGGGGGGGGGGGGGEDGGGGFGGGGGGGGGGGGDGGGGGGGGFGGGGGGCGBFFGGGGEGGCFGGGGEGGGGGGFGGFGGCGDGGGCDEE8FGFFGGGGGGGGGGGGGGGGGG*@CFGGGGGGEEDFD6FGGCGGGGGGGGGGGGGGGGGGG5DDGGGGEGFBEFF==?@FD?BEBF:
@M00200:207:000000000-ALC1F:1:1101:13476:2953 1:N:0:5
ACTGGGCTTAAAGGGCGCGTAGGCGGCTTGGCAAGTCAAAGGTGAAATCCCTCGGCCCAACCGAGGAACTGCCTTTGATACTGCCTCGCTTGAGGCCGGGAGAGGGTAGCGGAATTCCCAGTGTAGCGGTGAAATGCGTAGATATTGGGAGGAACACCAGTGGCGAAGGCGGCTACCTGGACCGGTTCTGACGCTGATGCGCGAAAGCGTGGGGAGCAAACAGGATTAGATACCCTAGTA
+
GGGGGGGGGGGGGGGGGGGGGGGGGGGGGGGGGGGGGGGGGGGGGGGGGGGGGDGGGGGGGGGGGGGGGGGGGGGGGGGGGGGGGGGGGGGGGGGGGGEGGGGDGGGGGGGGGGGGGGGGGGGGGFGGGGCGGGGGGGGGGGFGGGGGGGGGGFGGGGGGCFFGGGGGGGGGGG5FGGGGGGGGGEGGGFFGGGDGGGGGGGGEDDDGDGGDGG<C>GFDGFG:)9@?F4=BGGFFFFFF
@M00200:207:000000000-ALC1F:1:1101:20382:2985 1:N:0:5
ACTGGGTTTAAAGGGCGCGTAGGCGGGCGGACAAGTCTCTCGTGAAAGCCCACGGCTCAACCGTGGAATTGCGGGAGATACTGTCTGTCTTGAGTCCGGGAGAGGAGGGTGGAATTCCCAGTGTAGCGGTGAAATGCGTAGATATTGGGAGGAACACCGGTGGCGAAGGCGGCTCTCTGGACCGGTACTGACGCTGAGGCGCGAAAGCTAGGGGAGCAAACGGGATTAGATACCCGCGTA
+
GGGGGGGGGGGGGGGGGGGGGGGGGGGGGGGEGGGGGGGGGGGGGGGGGGGGGGGGGEGGGGGGGGGGGGGGEEGGGGGGGGGGGGGGGGGFGGGFGGGGGGGGGGGGGGGDGGGGGGGFGGGGGGGGGGGFFFGGGGGGGGGGGGGGGGGGGGGGGGGGGGGGGGGGGGGGGCGGGGGGGGGCEEEEGGGGGGGGGGGGGGGG5DGGGGFGGGC<>FGFGFGEFBFFFFFFGGFFFFF@
@M00200:207:000000000-ALC1F:1:1101:24408:3006 1:N:0:5
ACTGGGTTTAAAGGGCGCGTAGGCGGCCTGATAAGTCGGGGGTGAAAGCCTGTGGCTCAACCACAGAATTGCCTTCGATACTGTCGGGCTTGAGACCGGAAGAGGTAAGTGGAACTGCGAGTGTAGAGGTGAAATTCGTAGATATTCGCAAGAACACCAGTGGCGAAGGCGGCTTACTGGTCCGGTTCTGACGCTGAGGCGCGAAAGCGTGGGGAGCAAACAGGATTAGATACCCCCGTA
+
GGFGGDGGGGGGGEGGGGGGGGGGGGGGGGGGGGGGGGDGGGGGGGGGGGFGFGGGGGGGGGGGGGGEECFEGGGGGGFFGGGGGGGGGGGGGGGGGDGGGGGGGGGGGFGFGGGGGGGGGEFGFFFGGGFGGGGEGC<FGGGGGGGGGGGGGGGGGGGGGGGGGEGEGGGCEC8<CGFCGGGGDEGGGGGGGGGEGFGGGGGGGDDGGGDGGGGGFGGF5>FF>/8==6=FGGF5>BFF
@M00200:207:000000000-ALC1F:1:1101:18477:3014 1:N:0:5
ATTGGGTTTAAAGGGTGCGTAGGCGGCCATGTAAGTGAGGTGTGAAATCCCTCGGCTCAACCGAGGAACTGCGCTTCATACTGCATGGCTTGAGGGAGACAGGGGTCAGCGGAACTGATGGTGGAGCGGTGAAATGCGTTGATATCATCAGGAACACCGGTGGCGAAAGCGGCTGACTGGGTCTCTTCTGACGCTGAGGTACGAAAGCTAGGGTAGCGAACGGGATTAGATACCCTAGTA
+
GGGGGGGGGGGGGGGGGGGGGGGGGGGGGGGGGGGGGGGGGGGGGGGGGGGGGGGGGGGGGGGEEGGGGGGGGGGGGGGGGGGGGGGGGGGGGGGGGGGGGGGGGGGGGGGGGGGGGGGGGFGGGGGGGGGGGGGGGGGGGGGGGGGGGGGGGGGGGGGGGGGGGGGGGFGGGGGFGFGGGGGFFGGGGGGGGCDEGGCGGGGGFCDCGGGGGGGGFGGG<DGEDEFFFFFFGGFFFFFF
@M00200:207:000000000-ALC1F:1:1101:15427:3039 1:N:0:5
ACTGGGTTTAAAGGGCGTGTAGGCGGTCTGCTAAGTCATGTGTGAAATCCCTCGGCTTAACCGAGGAACGACGCATGAAACTGGCAAGCTAGAGTACCAAAGAGGGGGGTGGAATTCCCGGTGTAGCGGTGAAATGCGTAGATATCGGGAGGAACACCGGTGGCGAAGGCGGCCCCCTGGTTGGATACTGACGCTGAGACGCGAAAGCGTGGGGAGCAAACAGGATTAGATACCCCGGTA
+
GGGGGGGGGGGGGGGGGGGGGGGGGGGGGGGGGGGGGGGGGGGGGFGGGGGGGGGGGGGGGGGGGGGGGGGGGGGGGGGGGGGGGGGGGGGGGGGGGGGGEFGGGGGGGGGGGGGGGGGGGGGGGGGGGGGGGGGGGGGGGEGGGGGGGGGGGGGGGGGGGGGGGGGCCFDGGGGDGGGGGGGGGGGGGGGGGGGGGGGGGGGGGGGGGGGGDGDGEDGFGFGFFFFFFFF4>F:FFEEF
@M00200:207:000000000-ALC1F:1:1101:19244:3040 1:N:0:5
ACTGGGTGTAAAGGGCGCGTAGGCGGGATGGCAAGTCGGTCGTGAAATCCCTCGGCTCAACTGAGGATCGTCGATCGATACTGCCGTTCTTGAGGATTGCAGAGGAGACTGGAATTCCCGGTGTAGCGGTGAAATGTGTAGAGATCGGGAGGAACACCGGTGGCGAAGGCGGGTCTCTGGGCAATTCCTGACGCTGAGGCGCGAAAGCGTGGGGAGCAACCGGGATTAGATACCCCCGTA
+
GFGGGG<FGGGGGGGGGGGBFGGGEGG>FGGFFGGGGGGGGGGGGGGGGGGGFGGGG7EAFFG98FGGGGFECFGGGEFFEAFFGGG7EFGGGDGCGFGGFCBF=>BCGGGGGGGFGDGEEFGGGGGGGCEFCFFGGGGGGAFCAF@FCFGFCGFEGGGGFGGGCEEEEFEEG8E@FGGGFDCFC+CFF?08==5ECF=FCGDCC55<CEGGGGDGDGG*27D:BFF=?BB*:DFFDDFF
@M00200:207:000000000-ALC1F:1:1101:18790:3055 1:N:0:5
ATTGGGTTTAAAGCGCACGTAGGCGGTCTGTTAAGTCAGATGTGAAAGCCCCCGGCTCAACCGGGGAACTGCATTTGATACTGGCAGGCTCGAGAACGGTAGGGGTGAGTGGAACTCCAGGTGGAGCGGTGAAATGCGTAGATATCTGGAGGAACACCGGTGGCGAAAGCGGCTCACTGGACCGTAACTGACGCTGAGGTGCGAAAGCTAGGGTAGCAAACGGGATTAGATACCCCAGTA
+
GGFGGGGGGGGGGGGGGGGGGGGGGGGGGGFGGGGGGGGGGGGGGGGGGGGGGGGGGGGGGGGGGGGGGGGGGGGGGGGGGGGGGGGGGGGGGGGGGGGGGGGGGGGGGGGGGGGGGGGGGGFGFGGGGGGGGGGGGGGGGGGGGGGGGGGGEFGGGGGGGGGGGGGGGFGGGEGGGGGGGGGGGGGGGGGGGGGGGGGGGGGGGGGGFGGGGGGGFFGGGFGEDEFF69=@D4?>BFFF
@M00200:207:000000000-ALC1F:1:1101:25250:3057 1:N:0:5
ACTGGGTTTAAAGGGCGCGTAGGCGGGCTGTCAAGTCCGGGGTGAAATCCTCCCGCTCAACGGGAGAACGGCCTCGGATACTGACGATCTCGAGGGGGATAGGGGCACGCGGAACTGTGGGTGGAGCGGTGAAATGCGTTGATATCCATAGGAACTCCGGTGGCGAAGGCGGCGTGCTGGATCCCTTCTGACGCTGAGGCGCGAAAGCCAGGGGAGCAAACGGGATTAGATACCCCAGTA
+
GGGGGGGGGGGGGGGGGGGGGGGGGGGGGGGGGGGGGGGGGGGGGGGGGGGGGGGGGGGGGGGGGGGGGGGGGGGGGGGGGGGGGGGGGGGGGGGGGGGGGGGGGGGGGGGGGGDGGGGGGGGGFGGGGGGGGGGGGGGGGGGGGGGGGGGGGGGGGGGGGGGGGGDDGGGGGGGGGGGGGGGGGGGGGGGGGGGGGGGGGGGGCDGGGGGGGGGGFGGGGFGFFEFFF?FFGGFFFF?4
@M00200:207:000000000-ALC1F:1:1101:17891:3067 1:N:0:5
ATTGGGTTTAAAGGGTGCGTAGGTGGGTTGGTAAGTCAGTGGTGAAATCCCCGAGCTTAACTTGGGAACTGCCATTGATACTATCAGTCTTGAATACCGTGGAGGTCAGCGGAATATGTCATGTAGCGGTGAAATGCTTAGATATGACATAGAACACCAATTGCGAAGGCAGCTGGCTACACGAATATTGACACTGAGGCACGAAAGCGTGGGGATCAAACAGGATTAGATACCCTCGTA
+
GGGGGGGGGGGGGGGGGGGGGGGGGGGGGGGGGGGGGGGGGGGGGGGGGGGGGGGGGGGGGGGGGGGGGGGGGGGGGGGGGGGGGGGGGGGGGGGGGGGGGGGGGGGGGGGGGGGGGGGGGGGGGGGGGGGGGGGGGGGGGGGGGGGGGGGGGGGGGGGGGGGGGGGGGGGGGGGGGGGGGGGEGGGGGGGGGGGGGGGGGGGGGGGGGGGGGGGGFGGGGFGFFFFFFFFFGGFFFEFF
@M00200:207:000000000-ALC1F:1:1101:14476:3074 1:N:0:5
ACTGGGTTTAAAGGGTGCGTAGGCGGCCATGTAAGTGAGGTGTGAAATCCCTCGGCTCAACCGAGGAACTGCGCTTCATACTGCATGGCTTGAGGGAGACAGGGGTAAGCGGAACTGATGGTGGAGCGGTGAAATGCGTTGATATCATCAGGAACACCGGTGGCGAAAGCGGCTTACTGGGTCTCTTCTGACGCTGAGGTACGAAAGCTAGGGTAGCGAACGGGATTAGATACCCGTGTA
+
GGGGGGGGGGGGGGGGGGGGGGGGGGGGGGGGGGGGGGGGGGGGGGGGGGGGGGGGGGGGGGGGGGGGGGGGGGGGGGGGGGGGGGGGGGFGGGGGGDGGGGGGGGGGGGGGGGGGGGGGGGGGGGGGGGGGGGGGGGGGGGGFGGGGGGGGGGGGGGGGGGGFGGGGGGGGGGGGGGGGGGGGGGGGGGGGGGGGGGDGGGGGGDGGGGGGGGFGFG5DG>CB5>FFFF=6CCF).8F5
@M00200:207:000000000-ALC1F:1:1101:8080:3085 1:N:0:5
ACTGGGTGTAAAGGGCGTGTAGGCGGTTTGTTAAGTCATGTGTGAAATCCCCCGGCTCAACCGGGGAACGACGCATGAAACTGGCAAGCTAGAGTACTGAAGAGGGAGGTGGAATTCCCGGTGTAGCGGTGAAATGCGTAGATATCGGGAGGAACACCGGTGGCGAAGGCGGCCTCCTGGTCAGATACTGACGCTGAGACGCGAAAGCGTGGGGAGCAAACAGGATTAGATACCCCGGTA
+
GGGGGGGGGGGGGDEGG@FGGGGGGGGGGGGGGFGGGGGDGGGGGGGGGGFGCGGGGGGGGGGGGGGGGGGGDCEDCFGGGGGGGGFGGGGGGGGGG9E?FGGGGG7CGGGFGGGG9FFGGGGGGGGGGGGG9D<CCGGGGEGGGDGE>FGGGGGGGGGGGGGF@EEGEFE5C*=BGGGGGG@CFGGFGC:CEEGGGGGFGGGGGDGGGGGGGGGGEGFCGF4>FFFF=69FGGFFD:@>
@M00200:207:000000000-ALC1F:1:1101:8351:3091 1:N:0:5
ATTGGGTGTAAAGGGTCGGTAGGCGGTTTGATAAGTGCCCGGTGAAATCCCACGGCTTAACCGTGGAACGTCCGGGTAGACTGTCAGACTTGAGGACTGGAGGGGCAAGCGGAATTCCCGGTGTAAGGGTGAAATCTGTAGATATCGGGAGGAACACCAGTGGCGAAGGCGGCTTGCTAGACAGTCCCTGACGCTGAGCGACGAAAGCGTGGGGAGCAAACAGGATTAGATACCCTGGTA
+
F<FGGGGGGGGGGGGGGGGGGGGGGGGG7@C9FGGGGGEFEGGGGGGG,6C6:CFGGCGGGGE:F:FGGCDGGG:CFGGGGGF?AAE?FGGGGGC8+AFGGGDEG+@D@=FGGGGGGGGGGGGGGFFGGGGGGGG=,CFGGGGGGGGGGGGGGGGGGGGGGG7FGGGGGGGC5CECGFFGGGGC;93>C?FGGGGDEG6=EGDEEDGGGDEGGDCCEGGGGFGFFFFFFFFFGGFFFFFF
@M00200:207:000000000-ALC1F:1:1101:10871:3096 1:N:0:5
ATTGGGTTTAAAGGGTGCGTAGGCGGGCAGGTAAGTCAGTGGTGAAATCTCCAAGCTTAACTTGGAAACTGCCGTTGATACTATCTGTCTTGAATACTGTGGAGGTGAGCGGAATATGTCATGTAGCGGTGAAATGCTTAGATATGACATAGAACACCAATTGCGAAGGCAGCTCACTACACAGCCATTGACGCTGAGGCACGAAAGCGTGGGGATCAAACAGGATTAGATACCCGGGTAAGA
+
GGGGGGGGGGGGGGGGGGGGGGGGGGGGGGGGGGGGGGGGGGGGGGGGGGGGGGGGGGGGGGGGGGGGGGGGGGGGGGGGGGGGGGGGGGGGGGGGGGGGGGGGGGGGGGGGGGGGGGGGGGGGGGGGGGGGGGGGGGGGGGGGGGGGGGGGGGGGGGGGGGGGGGGGGGGGGGGGGFGGGGGGGGGGGGGGECGGGGGGGGGGGGGGGGGDGGGDFGGGGFGFF;FFFFFFGGABDFFFFFF
@M00200:207:000000000-ALC1F:1:1101:15896:3106 1:N:0:5
ATTGGGTTTAAAGGGCTCGTAGGCGGTTCGTCACGTCGGGAGTGAAAACTCGGAGCTTAACTCCGAGCCTGCTTCCGATACGGGCAGACTAGAGGTAGGCAGGGGAGAGCGGAACTCCTGGTGTAGCGGTGGAATGCGCAGATATCAGGAAGAACACCGGTGGCGAAGGCGGCTCTCTGGGCCTTACCTGACGCTGAGGAGCGAAAGCGTGGGTAGCGAACAGGATTAGATACCCCAGTA
+
GGGGGGGGGGGGGGGGGGGGGGGGGGGGGGGGGGGGGGGGGGGGGGGGGGGGGGGGGGGGGGGGGGGGGGGGGGGGGGGGGGGGGGGGGGGGGGGGGGGGGGGGGGGGGGGGGGGGGGGGGGGGGGGGGFGGGGGGGGGGGGGGGGGGGFGGGGGGGGGGGGGGGGGGGGGGGGGGGGGGGGGGGGGGGGGGGGGGGGGGGGC=EGGGGGGGGGGGFGGDGFGFF@FFFFFFGGFFEFFF
@M00200:207:000000000-ALC1F:1:1101:12805:3125 1:N:0:5
ATTGGGTATAAAGGGTGCGTAGGTGGGTTGGTAAGTCCGTGGTGAAATCCCCGAGCTTAACTTGGGAACTGCCATGGATACTATCAGCCTTGAATGTCGTGGAGATGAGCGGAATATGTCATGTAGCGGTGAAATGCTTAGATATGACATAGAACACCAATTGCGAAGGCAGCTCGTTACGCGAATATTGACACTGATGCACGAAAGCGTGGGGATCAAACAGGATTAGATACCCCCGTA
+
GGGGGGGGGGGGGGGGGGGGGGGFGGGGGGGGGGGGGGGGGGGGGGGGGGGGGGGGGGGGGGGGGGGGGGGGGGGGGGGGGGGGGGGGGGGGGGGGGGGGGGGGGGGGGGGGGGGGGGGGGFGGGGGGGGGGGGGGGGFGGGGGGGGGGGGGGGGGGGGGGGGFGGGGGGGGGGGGGGGGGGGGGGGGGGGFGGGGGGGGGGGGGGGCGGGGGGDCFGFGGFGFFFFFFFFFGGFFFF>B
@M00200:207:000000000-ALC1F:1:1101:6495:3136 1:N:0:5
ATTGGGTTTAAAGGGCGCGTAGGCGGCTTGCCAAGTCAGGGGTGAAATCCTGCAGCTCAACTGTAGAAGTGCCTTTGATACTGGCGAGCTCGAGGGAGGTAGGGGTGGGTGGAACTTCTGGTGGAGCGGTGAAATGCGTTGATATCAGAAGGAACGCCGGTGGCGAAAGCGACCCACTGGATCTCTACTGACGCTGAGGCGCGAAAGCTAGGGGAGCAAACGGGATTAGATACCCCTGTAAGA
+
GGGGGGFFGGGGGGGGGGGGGGGGGGGGGGGGGGGGGGGGGGGGGGGGGGGGGGGGGGGGGGGGGGGGGGGGGGGGGGGGGGGGGGGGGEGGGGGGGGGGGGGGGGGGGGGGGGGGGGGGGGGGGGGGGGGGGGGGGGFGGFGGGGGGCGGGGGGGGGGGGGGFGGGEGGGGGGGGGGGGGGGGGGF;CGFFGGGGDGGGGGGCEGGGGGGGGGGGFGGG4@<BBEFFFBFFGGFFFFF?FFF
@M00200:207:000000000-ALC1F:1:1101:13831:3180 1:N:0:5
ATTGGGTTTAAAGCGCGTGTAGGCGGCTGGGTAAGTCGGGTGTGAAATCCCTCAGCTCAACTGAGGAACTGCGCCCGAAACTACCTTGCTTGAGGTCTGGAGGGGAGAGTGGAATTCCCGGTGGAGCGGTGAAATGCGTAGATATCGGGAGGAACGCCGGTGGCGAAAGCGACTCTCTGGACAGATCCTGACGCTGAGACGCGAAAGCTAGGGGAGCAAACGGGATTAGATACCCGCGTA
+
GGGGGGCFGGGGGGGEGFGGGGGGGGGDFGGGGGGGGGGGFGGGGGGGGGDFEGGGGGGGGGGGGGGFFGGGGGGCFGGGGGGGFGGGGGGGGGGGGGGGGGGGGEEGGFGGGGGGGGFEGGFEGGGGGGGGGGGGGGGGGGGGGGEEGGGGGGGGDGGGGGGFGGGEECEGEGE;EGGGGGGGC?CGGFGGEC<EGGGGGGGGGDGF+<FGFGGGFFCFGBD>BFFFFFFFGDFFFFFE
@M00200:207:000000000-ALC1F:1:1101:19844:3201 1:N:0:5
ACTGGGTTTAAAGGGTGCGTAGGCGGCCCTGTAAGTCAGTTGTGAAATACGGCAGCTTAACTGTCGAGGTGCAATTGATACTGCGGGGCTAGAGTACTGATGAGGTAAGCGGAATGGACGGTGTAGCGGTGAAATGCTTAGATATCGTCCAGAACACCGATAGCGAAGGCAGCTTACTAAGGAGTAACTGACGCTGAGGCACGAAAGTGTGGGGATCAAACAGGATTAGATACCCGGGTA
+
GFGGGGGGEGGGGGGGGGEFEGGGGGGGGGGGGGGECEGGGFGGGGGGGGGGGGGGGGGGGFGFEFGGGFFFFGGGGGGGGGFGGGGGGGGGFGGFGFGFFGGGGGGGGGGGC@DGGGGGCCFFGGGGGFFGEFGGGFGGGGGGCFGG7FGGGGGGGGGECFGEEEDEEGGGGGGGG9BFGGGFGGGGGGGGGG<=C8CGGCGGGGDCFFGGGDD<F7FGGFFF@4FF?FF?77?5BE>:
@M00200:207:000000000-ALC1F:1:1101:21758:3215 1:N:0:5
ATTGGGTTTAAAGCGCGTGCAGGTGGTTCGGTAAGTTGGGCGTGAAATCTCCCGGCTCAACTGGGAGAGGTCGTTCAATACTACCGAACTTGAGAGCAGAAGAGGAAGATGGAATTCCCGGTGTAGTGGTGAAATGCGTAGATATCGGGAGGAACACCAGTGGCGAAGGCGATCTTCTGGTCTGTTTCTGACACTCAGACGCGACAGCTAGGGTAGTAAACGGGATTAGATACCCTGGTA
+
GGGGGGGGGGGGGGGGGGGGGGGGGGGGGGGGGGGGGGGGGGGGGGGGGGGGGGGGGGGGGGGGGGGGGGGGGGGGGGGGGGGGGGGGGGGGGGGGGGGGGGGGGGGGGGGGGGGGGGGGGGGGGGGGGGGGGGGGGGGGGGGGGGGGGGGGGGGGGGGGGGGGGGGGGGGGGGGFGGGGGGGGGGGGGGGGGGGGGGGGGGGGGGGGGGGGGGGGFGGGFEGD>BFFFFFFGDF@FFFF
@M00200:207:000000000-ALC1F:1:1101:9816:3236 1:N:0:5
ACTGGGTTTAAAGGGTGCGTAGGCGGCGAATTAAGTCAGAGGTGAAAGCCTGCAGCTCAACTGTAGAACTGCCTTTGATACTGGTTCGCTTGAGTACAGATGAAGTGGGCGGAATGTGACAAGTAGCGGTGAAATGCATAGATATGTCACAGAACACCGATTGCGAAGGCAGCTCACTAAAGTGTAACTGACGCTGAGGCACGAAAGCGTGGGGATCAAACAGGATTAGATACCCTCGTA
+
FGGGGGGGGGFGGGGGGGGEEFGGGDFGEFGGGGGGFCEGEGFFFGGGGGGGGGFGGDGGGGGGGGGFGFGGGGFDFGGGGGGGGFGGGGGGGGFGAFEGGGGGEGGG@FDGGGGGGGGGGGGFFDGGGEFEFCEGGGEGFFDFGGGGGG=FFGC<FC@EGGGGGDEGGGGGGGGGG9EGFG;CDFGGGGGGGGDDEGGGGGCCE<CGGCE55795:F6CCFF5F4@=6@7B7F??F55@
@M00200:207:000000000-ALC1F:1:1101:10505:3239 1:N:0:5
ACTGGGTTTAAAGGGTGCGTAGGCGGCGGCACAAGTCAGGTGTGAAATCCCCCGGCTCAACCGGGGAACAGCGCTTGAAACTAGGTCGCTCGAGTGAGGCAGGGGTATGTGGAACTTCCGGTGGAGCGGTGAAATGTGTAGATATCGGAAGGAACGCCGGCGGCGAAAGCGGCATACTGGGCCTTGTCTGACGCTGAGGCACGAAAGCTAGGGGAGTGAACGGGATTAGATACCCCCGTA
+
GGGGGGGGGGGGGGGGGGGGGGGGGGGGGGGGGGGGGGGGGGGGGGGGGGGGGGGGGGEFGGGGGGEGGGGGGGGGGGGGGGGGGGGGGGGGCGGGGGGGGDGGGGGGGGGGGGGGGGGGGGGGFCGGGGGG9FGGGGGGGGGGGGGDGGGGGGGGGGGGGGGGGGGGGGGGGGGEFGEEGGGGFGGGGGGGGGGGCFGGGGGGE*5CFFGGGGGGFGGGGFGBDFFFFFFFFC?FB>BB
@M00200:207:000000000-ALC1F:1:1101:11462:3244 1:N:0:5
ACTGGGTTTAAAGGGTGCGTAGGCGGCCATGTAAGTGAGGTGTGAAATCCCTCGGCTCAACCGAGGAACTGCGCTTCATACTGCATGGCTTGAGGGAGACAGGGGTCAGCGGAACTGATGGTGGAGCGGTGAAATGCGTTGATATCATCAGGAACACCGGTGGCGAAAGCGGCTGACTGGGTCTCTTCTGACGCTGAGGTACGAAAGCTAGGGTAGCGAAAGGGATTAGATACCCGTGTA
+
GGGGGGGGGGGGGGGGGGGGGGGGGGGGGGGCFFFGGFGGFFFGGGGGGGGGGGGGGGGGGGGGGGGGGGGGGGGGGGGGGGGGGGGGGGGGGGGGGGGGGGGGGGGGGGGGGGGGGGGGGGGGGGGGGGGFFGGGGGGGGGGGFGGGGGGGGFCCFGGGGGGGGGGGGGGGGGGGFGGGGGGFDFGGGGGGCE<GGGGGGGGGGGGGGGGGGGGGFGGG)09>54;FFFFBGFFDFFFF
@M00200:207:000000000-ALC1F:1:1101:10432:3248 1:N:0:5
ACTGGGCATAAAGGGTGCGTAGGCGGCCATGTAAGTGAGGTGTGAAATCCCTCGGCTCAACCGAGGAACTGCGCTTCATACTGCATGGCTTGAGGGAGACAGGGGTCAGCGGAACTGATGGTGGAGCGGTGAAATGCGTTGATATCATCAGGAACACCGGTGGCGAAAGCGGCTGACTGGGTCTCTTCTGACGCTGAGGTACGAAAGCTAGGGTAGCGAACGGGATTAGATACCCGCGTA
+
GGGGGGGGGGGGGGGGGGGGGGGGGGGGGGGFGGGGFGGGGGGGGGGGGGGGGGGGGGGGGGGGGGGGGGGGGGGGGGGGGGGGGGGGFEGGGGGGGGGGGGGGGGGGGGGGGGGGGGGGGGGGGGGGGGGGGGGGGGGGGGGGFGGGGGGGGGGGGGGGGGGGGGGGGGGGGGGGGGGGGGGGGGGGGGGGGGGGGCFGGGGGEDGGGGGGGGGGFGGGGFGEF>@FFFFFFGF:@ED@
@M00200:207:000000000-ALC1F:1:1101:16129:3254 1:N:0:5
ATTGGGTTTAAAGGGTGCGTAGGCGGCCCTGTAAGTCAGTGGTGAAAGCCTCCAGCTCAACTGGAGAACTGCCATTGATACTGCAGGGCTTGAGTACAGACGAGGTTGGCGGAATTGATTGTGTAGCGGTGAAATGCATAGATACAATCAAGAACTCCGATTGCGTAGGCAGCTAACTAGGCTGTAACTGACGCTGAGGCACGAAAGCGTGGGGAGCGAACAGGATTAGATACCCGCGTAAGA
+
GGGGGGGGGGGGGGGGGGGGGGGGGGGGGGGGGGGGGGGGGGGGGGGGGGGGGGGGGGGGGGGGGGGGGGGGGGGGGGGGGGGGGGGGGGGGGGGGGGGGGGGGGGGGGGGGGGGGGGGGGGGGGGGGGGGGGGGGGGGGGGGGGGGGGGGGGGGGGGGGGGFGGGGGGGGGGGGGFDGGFCGGGGGGGGGGGCDGGGGGEFGGGGGGGEGGGGGGFGDGGFGFFFFFFFFFFGFBEFFFFFF
@M00200:207:000000000-ALC1F:1:1101:14465:3257 1:N:0:5
ACTGGGTTTAAAGGGTGCGTAGGCGGCCAATTAAGTCAGTGCTGAAATACTCTAGCTTAACTAGAGGGGTGGCATTGATACTGATTGGCTTGAGTGAAGTCGAAGTAGGCGGAATTGACGGTGTAGCGGTGAAATGCTTAGATATCGTCAAGAACACCGATAGTGAAGACAGCTTACTAGACTTCAACTGACGCTGAGGCACGAAAGTGTGGGGATCAAACAGGATTAGATACCCGAGTA
+
GGGGGGGGGGGGGGGGGGGGGGGGGGGGGGGGGGGGGGGGGGGGGGGGGGGGGGGGGGGGGGGGGGGGGGGGGGGGGGGGGGGGGGGGGGGGGGGGGGGGGGGGGGGGGGGGGGGGGGGGGGGGGGGGGGGGGGGGGGGGGGGGGGGGGGGGGGGGGGGGGGGGGGGGGGGGGGGGGGGGGGGGGGGGGGGGGGGGGGGGGGGGGGGGGGGGGDGGFGGGGFGFFFFFFFFFGFFFFFFF
@M00200:207:000000000-ALC1F:1:1101:13751:3263 1:N:0:5
ATTGGGTTTAAAGCGTGTGTAGGCGGAATGGTAAGTACCTTGTGAAATCCCACGGCTCAACCGTGGAACTGCTCGGTATACTGCTTTTCTTGAGCCACTTAGGGGCTGTCGGAACAAACGGTGGAGCGGTGAAATGCGTAGATATCGTTTGGAACGCCAACGGTGAAAACAGACAGCTGGGAGTGTGCTGACGCTGAGACACGAAAGCCAGGGGAGCGAACGGGATTAGATACCCTAGTAAGA
+
GGGGGGGGGGGGGGGGGGGGGGGGGGGGGGGGGGGGGGGGGGGGGGGGGGGGGGGGGGGGGGGGGGGGGGGGGGGGGGGGGGGGGGGGGGGGGGGGGGGGGGGGGGGGGGGGGGGGGGGGGGGGGGGGGGGGGGGGGGGGGGFGFGGGGGGGGGGGGGGGGGGGGGGGGFGGGGGGGGFGGGGGGGGGGGGGGGGGGGGGGGGGGGGCFGGGGGGDFGDGGFDFE3??FFFFFGFFFFFFFBA
@M00200:207:000000000-ALC1F:1:1101:13674:3273 1:N:0:5
ATTGGGTTTAAAGGGTGCGTAGGTGGAGTGGTAAGTCAGTGGTGAAATCTCCAAGCTTAACTTGGAAACTGCCGTTGATACTATCATTCTTGAATATCGTGGAGGTAAGCGGAATATGTCATGTAGCGGTGAAATGCTTAGATATGACATAGAACACCGATTGCGAAGGCAGCTTGCTACACGATCATTGACACTGAGGCACGAAAGCGTGGGGATCAAACAGGATTAGATACCCCAGTA
+
GGGGGGGGGGGGGGGGGGGGGGGGGGGGGGGGGGGGGGGGGGGGGGGGGGGGGGGGGGGGGGGGGGGGGGGGGGGGGGGGGGGGGGGGGGGGGGGGGGGGGGGGGGGGGGGGGGGGGGGGGGGGGGGGGGGGGGGGGGGGGGGGGGGGGGGGGGGGGGGGGGGGGGGGGGGGGGGGGGGGGGGGGGGGGGGGGGGGGGGFGGGEGGGGGGGGGGGGFGGGGFGFFFFFFFFFG4AFDFFF
@M00200:207:000000000-ALC1F:1:1101:11300:3301 1:N:0:5
ATTGGGTTTAAAGGGCGCGTAGGCGGCCTGCTAAGTCGGATGTGAAATCCCTCGGCTCAACCGAGGAACTGCATCCGATACTGGCGGGCTTGAATCCGGGAGAGGGATGTGGAATTCCAGGTGTAGCGGTGAAATGCGTAGATATCTGGAGGAACACCGGTGGCGAAGGCGGCATCCTGGACCGGTATTGACGCTGAGGCGCGAAAGCTAGGGGAGCAAACGGGATTAGATACCCTCGTAAGA
+
GGGGGFFCEGGGGGGGGGGGGGGGGGCFGFFGGGGGGGGEGGGGGGGGFGG<FGGGGGGGGGGGEGEEFGGGGFGGGGGGGGGA=FGGGGGGGGGGGGGG+@BFGGEFEGGGGGGGF>CFGGGFGGGGBF@CFGGGGGGGGGCGFGFF?<:FEGGGGGGEFGCCGGGDEGC>EE5<E9EFFEFGGEECFFFGGGGGGGGGGGGGGGGC9FFGGGDDFGGFGFGE@EFFFFFFGGF@FE>>F>A
@M00200:207:000000000-ALC1F:1:1101:12603:3303 1:N:0:5
ACTGGGTTTAAAGGGCGCGTAGGCGGACTCGTAAGTCTGTGGTGAAAGCCCCCAGCTCAACTGGGGAAGGGCCTTGGATACTGCGAGTCTGGAGGAGGGTAGGGGCATCTGGAACGCTGGGTGGAGCGGTGAAATGCGTTGATATCCAGCGGAACTCCGGTGGCGAAGGCGAGGTGCTGGACCCTTTCTGACGCTGAGGCGCGAAAGCCAGGGGAGCGAACGGGATTAGATACCCGAGTAAGA
+
GGGGGGFEGGGGGGGGGGGGGGGGGGGGGGGGGGGGGGGGGGGGGGGGGGGGGGGGGGDGGGGGGGGGGGGGGGGGGGGGGGGGGGGGGGGFEFGGGGGGGGGGGGGGGGGGGGFGGGGGGGGGGGGGGGGGGGGGGGGGGGGFGGFGGGGGGGGGGGGGGGGGGGGGGGGGGGGGGGGGGGFGGGGGGGGGGDDGE8EGGGGGGGGGGDCGDGGGFGGGGFGFF@)*6@?F7>6>>BFFFF<
@M00200:207:000000000-ALC1F:1:1101:16524:3307 1:N:0:5
ACTGGGCTTAAAGCGCACGTAGGCGGCTTTCTAAGTCAGGGGTGAAATCCTGGAGCTCAACTCCAGAACTGCCTTTGATACTGGAAAGCTTGAGTTCGAGAGAGGTGAGTGGAACTGCGAGTGTAGAGGTGAAATTCGTAGATATTCGCAAGAACACCAGTGGCGAAGGCGGCTCACTGGCTCGATACTGACGCTGAGGTGCGAAAGCGTGGGGAGCAAACAGGATTAGATACCCCGGTA
+
GGGGGGGGGGGGGGGGGGGGGGGGGGGGGGGGGGGGGGGGGGGGGGGGGGGGGGGGGGGGGFGCFGGFGGFFGGGGGGGGFGGGGGGCFGGFGGGGGGGGGGGGGGGGGGGGGCFGGGGGGGGFFGGGGGGGGGGFGGFGGGGGGFFGGGGGGGGGGGGGGGGGEEGGGGEGGCCGFGFGGGGGGGGGGGGFGGGGGFFGGFDCED54EGGGGGGGFGFGGFGFFFBFFFF?CFFFFFFF
@M00200:207:000000000-ALC1F:1:1101:20406:3317 1:N:0:5
ATTGGGCTTAAAGGGTACGTAGGCGGTGCCGTAAGTCGGGTGTGAAATCCCTCGGCTCAACCGAGGAACTGCGCCCGATACTGCGGTGCTTGAGGGAGACAGGGGTGAGCGGAACTGATGGTGGAGCGGTGAAATGCGTTGATATCATCAGGAACACCAGTGGCGAAAGCGGCTCGCTGGGTCTCTTCTGACGCTGAGGTACGAAAGCTAGGGTAGCGAACGGGATTAGATACCCCAGTA
+
GGGGGGGGGGGGGGGGGGGGGGGGGGGGGGGGGGGGGGGGGGGGGGGGGGGGGGGGGGGGGGGGGGGGGGGGGGGGGGGGGGGGGGGGGGGGGGGGGGGGGGGGGGGGGGGGGGGGGGGGGGGGGGGGGGGGGGGGGGGGGGGGGGGGGGGGGGGGGGGGGGGGGGGGGGGGGGGGGGGEEGGGGGGGGGGGGGGGGGGGGGGGEGGGFDGGGGGGFGGGGFGFFDFFFFFFGGFFDFFF
@M00200:207:000000000-ALC1F:1:1101:22726:3340 1:N:0:5
ATTGGGTTTAAAGGGTGCGTAGGCGGCGGCACAAGTCAGGTGTGAAATCCCCCGGCTCAACCGGGGAACAGCGCTTGAAACTAGGTCGCTCGAGTGAGGCAGGGGTGCATGGAACTTCCGGTGGAGCGGTGAAATGTGTAGATATCGGAAGGAACGCCGGCGGCGAAAGCGGTGCACTGGGCCTTGTCTGACGCTGAGGCACGAAAGCTAGGGGAGTGAACGGGATTAGATACCCTCGTA
+
GGGGGGGGGGGGGGGGGGGGGGGGGGGGGGGGGGGGGGGGGGGGGGGGGGGGGGGGGGGGGGGGGGGGGGGGGGGGGGGGFGGGGGGGGGGGGGGGGGGGGGGGGGGGGGGGGGGGGGGGGFGGGGGGGGGFGGGGGGGGGGGGGGGGGCGGGGGGGGGGGGGGGGGGGFGGEGG@<<@EGGGGGGGGGGFGDEGGDGGGGGDEEGDGFFGGGGDGFCGGGFC>>@FFFFFFGFFF>:7>
@M00200:207:000000000-ALC1F:1:1101:14776:3348 1:N:0:5
ATTGGGTGTAAAGGGTGCGTAGGCGGCCGAGTAAGTCAGGAGTGAAAGTTTGCGGCTCAACCGTAAAATTGCTTTTGATACTGCTCAGCTAGAATTAGGATGAGGTCAGCGGAATGTGGCATGTAGCGGTGAAATGCATAGATATGCCATAGAACACCAATTGCGAAGGCAGCTGGCTAGACCTGGATTGACGCTGAGGCACGAAAGCGTGGGGATCGAACAGGATTAGATACCCGCGTA
+
GGGGGGFGFGGGGGGGGGGGGGGGGGGGGGGGGGGGGGGGGGGGGGGGGGCGGGGGGGGGGGGGGGGGGGGGGGGGGGGGGGGGGGGGGGGGGGGGGGGGGGGGGGGGGGFGGGGGGGGGGGGGGGGGGGGGGGGGGGGGGGGGGGGGGGGGGGGGGGGGGGGGGGGGGGFGGGGGGGGGGGGGGGGGGGGGGGGGGGGGGGGGGGGGGGGGGDGDFGDGCEGFF46FFFFFGD4@EFEF
@M00200:207:000000000-ALC1F:1:1101:12770:3353 1:N:0:5
ATTGGGTTTAAAGCGTGCGTAGGCGGTTTTGTAAGTTTGGTGTGAAATCTCCCGGCTCAACTGGGAGGGTGCGCCGAAAACTGCAAGGCTGGAGTGTGGGAGAGGTAGGCGGAATTCCTGGTGTAGCGGTGAAATGCGTAGATATCAGGAGGAACACCTGTGGTGTAGACGGCTTACTGGACCATGACTGACGCTGAGGCACGAAAGCGTGGGGAGCAAACAGGATTAGATACCCGAGTAAGA
+
GFGGGGGGGGGGGGGGGGG@FGDFFE@@FGGCFAEFEEFGFFGEFFGGGFGGGEGGGGGDGCCFDECGG?EC>FFEGDFGGGGGGCFGGDFGFE,B<FFGGGCFGADFGGGGG@FCGCEFGFGFGGGGGFGGGGGGGGCCGGGGFF9FFFGGGGGGGGGEFGF::FFFFGGDGCEGCFGGGGFGDFCEC?F?EGDGCCEFGFGGGDGGGGGGGGGD3<DCFFC@@FB*?B4@FC68>EFF4B<
@M00200:207:000000000-ALC1F:1:1101:10564:3363 1:N:0:5
ATTGGGTTTAAAGCGCACGTAGGCGGCATCGTAAGTGTCTGGTGAAATCCCACGGCTCACCCGTGGAACTGCCCGGCAGACTGCGATGCTCGAGTGTGGTAGGGGAGAACGGAACTCCTGGTGGAGCGGTGAAATGCGTAGATATCAGGAGGAACACCGGTGGCGAAGGCGGTTCTCTGGTCCACAACTGACGCTGAGGTGCGAAAGCTAGGGGAGCAAACGGGATTAGATACCCTGGTA
+
GGGGGGGGGGGGGGGGGGGGGGGGGGGGGGGGGGGGGGGGGGGGGGGGGGGGGGGGGGGGGGGGGGGGGGGGGGGGGGGGGGGGGGGGGGGGGGGGGGGGGGGGGGGGGGGGGGGGGGGGGGGGGGGGGGGG@GGGGGGGGGGGGGGGGGGGGGGGGGGGGGGGGGGGCGGGGEGGGGGGGGGGGGGGGGGGGGGGGGGFGGGGGGGGGGGGGGGGFGGGGFGEF:FFFFFFG<FFFFFF
@M00200:207:000000000-ALC1F:1:1101:15635:3398 1:N:0:5
ACTGGGTTTAAAGGGCGCGTAGGCGGTGCCGCAAGCGGCGTGTGAAATTCCGGGGCTCAACCCCGGAACGGCGCGCTGGACTGCGGTGCTCGAGTGCGGGAGGGGGGTGCGGAACTCTAGGTGGAGCGGTGAAATGCGTAGATATCTAGAGGAACACCGGTGGCGAAAGCGACACCCTGGCCCGCAACTGACGCTGAGGCGCGAAAGCGTGGGTAGCAAACAGGATTAGATACCCTAGTA
+
GGGGGGGGGGGGGGGGGGGGGGGGGGGGGGGGGGGGGGGGGGGGGGGGGGGGGGGGGGGGGGGGGGGGGGGGGGGGGGGGGGGGGGGGGGGGGGGGGGGGGGGGGGGGGGGGEGGGGGCFGGGGGGGGGGGGGGGGGGEGGGGGGGGGGGGGGGGGGGGGEGGGGGGGGGGGGGGGGGGGGGGGGEEGGGEGGGGGEGGGEGGGDDGGEGG=EDGGFGGGGFGF:?FF6F@?GGFFFFFF
@M00200:207:000000000-ALC1F:1:1101:12311:3402 1:N:0:5
ATTGGGTTTAAAGGGTGCGTAGGCGGCTTGGTAAGTAGGGTGTGAAAGCCCCCAGCTCAACTGGGGAACTGCACTCTATACTGGCGAGCTGGAGTGAGCTAGGGGTGTGTGGAACTGCCAGTGGAGCGGTGAAATGCGTAGATATCGGCAGGAACGCCGGTGGCGAAAGCGACACACTGGGTCTCAACTGACGCTGAGGCACGAAAGCCAGGGGAGCGAACGGGATTAGATACCCGAGTA
+
GGGGGGG,FGGGG<FGG@FGGGGGGG+++7,CFGGG,,;8FGGGGGGAGGG:F:FGGGGGGCF8FGGGGGGG9,:,6CFGGGG89+++@FCGGGB4CF,,CFGGGGD>?BEGGGG@,,B,BFGGGGGGGGGGGGGG9FF+CGGGG9F+++@FEGGEGG**>FGGGGGGGG88*81?EGGGGCFG?F;CGGGGGDGGGG*AEGGGGGGGGGGGGGGGF)9DGFGFBEFFFFFFGGF5)7>;
@M00200:207:000000000-ALC1F:1:1101:22065:3417 1:N:0:5
ATTGGGTTTAAAGGGCGCGTAGGCGGGATGGCAAGTCGGTCGTGAAATCCTTCGGCCCAACCGAAGAACGTCGATCGATACTGCTGTTCTAGAGGATTGCAGAGGAGACTGGAATTCCCGGTGTAGCGGTGAAATGTGTAGAGATCGGAAGGAACACCGGTGGCGAAGGCGGGTCTCTGGGCAATTCCTGACGCTGAGGCGCGAAAGCGTGGGGAGCAAACGGGATTAGATACCCGCGTA
+
GGGGGGGGGGGGGGGGGGGGGGGGGGGGGGGGGGGGGGGGGGGGGGGGGGGGGGGGFGGGGDGGGGGGGGGGGGGGGGGGGGGGGGGGGGGGGGGGGGGGGGGGGGGGGGGGGGFGGGGGGGEGGFGGEGGFGGGGGGGGDGGGGGGG7CEFGGGGGGGGGGGGGGGGGGGGGGGDGGGGGGGCGCF?9+3C5EGGGDFFGGGGGGGGC5EGGGGGFFFC4>CDFE@6?FF?D49<7)7:
@M00200:207:000000000-ALC1F:1:1101:16650:3434 1:N:0:5
ATTGGGTATAAAGGGCGCGTAGGCGGTCTTCTAAGTCCTGTGTGAAATCCCTCGGCTCAACTGAGGAACTGCACGGGATACTGGATGACTTGAGTTCGGGAGAGGGAAGCGGAATTCCGGGTGTAGCGGTGAAATGCGTAGATATCCGGAGGAACACCGGTGGCGAAGGCGGCTTCCTGGACCGATTACTGACGCTGAGGCGCGAAAGCTAGGGGAGCAAACGGGATTAGATACCCCAGTA
+
GGGGGGGGGGGGGGGGGGGGGGGGGGGGGGGGGGGGGGGGGGGGGGGGGGGGGGGGGGGGGGGGGGGGGGGGGGGGGEGGGGGGGGGGGGGGGGGGGGGGGGGGGGGGGGGGGGGGGGGGGGGGGGGGGGGGGGGGGGGGGGGGGGGGGGGGGGGGGGGGGGGGGGGEGGGGGGGGGGGGGGGGGGGEGGGGGGGGGGGGDGGGGGGGFGGGGGDCDGGGGFGFFE>FFFFFGG?FFFFFF
@M00200:207:000000000-ALC1F:1:1101:24703:3459 1:N:0:5
ATTGGGTATAAAGGGCGCGTAGGCGGCAATTCAAGTCAGCTGTGAAATCTCCGGGCTTAACTCGGAACGGTCAGCTGATACTGCTTTGCTAGAGTGCAGAAGGGGCAATCGGAATTCTTGGTGTAGCGGTGAAATGCGTAGATATCAAGAGGAACACCTGAGGTGAAGACGGGTTGCTGGGCTGACACTGACGCTGAGGCGCGAAAGCTAGGGTAGCAAACGGGATTAGATACCCTGGTA
+
GGGGGGGGGGGGGGGGGGGGGGGGGGGGGGGGGGGGGGGGGGGGGGGGGGGGGGFGGGGGGGGGGGGGGGGGGGGGGGGGGGGGGGGGGGGGGGGGGGGGGGGGGGGGGGGGGGGGGGGGGGGGGGGGGGGGGGGGGGGGGGGGGGGGGGGGGGGGGGGFGGGGGGGGEGGGGGGGGGGGDCFGGGGFGGGGGGGGGGGGGGGEGGGGGGFFGC67FFFGGFDFF>FFFFFFGCFF4>FF
@M00200:207:000000000-ALC1F:1:1101:14839:3463 1:N:0:5
ATTGGGCATAAAGGGTGCGTAGGCGGCCTATTAAGTCAGTGGTGAAATATCTCAGCTTAACTGAGAAGGTGCCAATGATACTGATGGGCTTGAGTACAGATGAGGTAGGCGGAATTGACGGTGTAGCGGTGAAATGCTTAGATATCGTCAAGAACACCTATAGCGAAGGCAGCTTACTAGGCTGTAACTGACGCTGAGGCACGAAAGTGTGGGGATCAAACAGGATTAGATACCCTCGTA
+
GGGGGGGGGGGGGGGFGEGGGGGGGDGGDFF,CFGFGFGGGGGGFFGGFGGE<EFGGGGGGFGFDFFEGGFGGFC<FFFFGAGAA<FGGGFGGGGDFFGGFGGGGGGGF9FGGGGGGGGGGGGGGGGGGGGGGGGGGG<FGGGGGGGFFGGGGGGGGGGGGGGGGGGGGGGG6FFFFGGGGGGGGCFGGGGGG>>EGGGGGGGGGGGGGGGEECC7>CFGGFFFFFCFFFFFGGFFAFFF
@M00200:207:000000000-ALC1F:1:1101:12769:3464 1:N:0:5
ATTGGGTGTAAAGGGTGCGCAGATGGTCTGACAAGTTAGCAGTGGGAAATCGAGGCTCAACCTCGTGGAAACTGGTAATACTGTCTGACTTGAGTACAGGAGAGGTTAACGGAACTCCATGTGGAGCGGTAAAATGCGTAGATATATGGAAGAACACCAATAACGGCGAAGGCAGTTAACTATTCTGTTACTGACATTGAGGCACGAAAGCGTGGGGAGCAAAACGGATTAGATACCCGCGTA
+
GGGGGGGGFGGGGGGGGGGGGGGGGGGGGGGGGGGGGGGGGGGGGGGGGGGGGGGGGGGGGGGGGGGGGGGGGGGGGGGGGGGGGGGGGGGGGGGGGGGGGGGGGGGGGGGGGGGGGGGGGGGGGGGGGGGGGGGGGGGGGGGGGGGGGGGGGGGGGGGGGGGGGGGGGGGGGGGGGGGGGGGGGGGGGGGGGGGGGFGGGGFCGGGGGGGGGGGGFGGGGFGFFFFFEFFFGGFFFFFFFFB
@M00200:207:000000000-ALC1F:1:1101:12557:3467 1:N:0:5
ACTGGGCTTAAAGGGCTCGTAGGCGGTTTGTCACGTCGGGAGTGAAAACTCAGGGCTCAACCCTGAGCGTGCTTCCGATACGGGCAGACTAGAGGTATGCAGGGGAGAACGGAATTCCTGGTGTAGCGGTGGAATGCGCAGATATCAGGAGGAACACCGGTGGCGAAGGCGGTTCTCTGGGCATTACCTGACGCTGAGGAGCGAAAGCATGGGGAGCGAACAGGATTAGATACCCCAGTA
+
GGGGGGGGGGGGGGGGGGGGGGGGGGGGGGGGGGGGGGGGGGGGGGGGGGGGGGGGGGGGGGGGGGGGGGGGGGGGGGGGGGGGGGGGGGGGGGGGGGGGGGGGGGGGGGGGGGGGGGGGGGGGGGGGGGGGGGGGDGGGGGGGGGGGGGGGCFFGGGGGGGGGGGGGGGGGGGGGFGDFGGGGGGGGGGGGGGGGEGGGGGDGGD3FGGGGGGGG@GDGGFGFF)9@@BFFDG@FEFFF
@M00200:207:000000000-ALC1F:1:1101:24190:3474 1:N:0:5
ATTGGGTTTAAAGGGTGCGTAGGCGGCTGTGTAAGTCAGGAGTGAAAGTTTGCGGCTCAACCGTAAAATTGCTTTTGATACTGCATGGCTAGAATTAGGATGAGGTCAGCGGAATGTGGCATGTAGCGGTGAAATGCATAGATATGCCATAGAACACCAATTGCGAAGGCAGCTGGCTAGACCTGGATTGACGCTGAGGCACGAAAGCGTGGGGAGCGAACAGGATTAGATACCCGGGTA
+
GGGGGGGGGGGGGGGGGGGGGGGGGGGGGGGGGGGGGGGGGGGGGGGGGGGGGGGGGGGGGGGGGGGGGGGGGGGGGGGGGGGGGGGGGGGGGGGGGGGGGGGGGGGGGGGGGGGGGGGGGGGGGGGGGGGGGGGGGGGGGGGGGGGGGGGGGGGGGGGGGFGGGGGGGGGGGGGGGFGGGGGGGGGGFGGGGGGGGGGGGGGGGGGFGGGGGGGGFGGGGEGAFFFFFFFFGGFBFDDB
@M00200:207:000000000-ALC1F:1:1101:6988:3483 1:N:0:5
ATTGGGTTTAAAGGGTGCGTAGGCGGCGCGGTAAGTCGGGTGTGAAATTTCGAGGCTTAACTTCGAAACTGCATTCGATACTGCCGTGCTTGAGGACTGGAGAGGAGACTGGAATTTACGGTGTAGCGGTGAAATGCGTAGATATCGTAAGGAAGACCAGTGGCGAAGGCGGGTCTCTGGACAGTTCCTGACGCTGAGGCACGAAGGCCAGGGGAGCAAACGGGATTAGATACCCTGGTA
+
GGGGGGGGGGGGGGGGGGGGGGGGGGGGGGGGGGGCGGGGDGGGGGGGGGGGGGGGGGGGGGGGGGGGGFGGGGGGGDFGGGGGGGGGGGFGGGFGGGGGGGGGGGGECFGGFGGGFGGGGGGGGGGGGGGFGGGGGGGGGGGGGGGGGGGGGGGGGGGGGGGGGGGGGGGGGDGGGGGGGGGGGGCFGGGGGGGGGGGGGGGGGGGGGGGGGGDGEGGGGFDFFEFFFFFFDFF4>F?F
@M00200:207:000000000-ALC1F:1:1101:24033:3484 1:N:0:5
ACTGGGTTTAAAGGGCGCGTAGGCGGTGCGTTAAGTCGGCGGTGAAATACTTCGGCTCAACCGGAGAATTGCCGCTGAAACTGGCGTGCTCGAGGGAGGTAGAGGTGCGTGGAACTTCCGGTGGAGCGGTGAAATGCGTTGATATCGGAAGGAACACCTGTGGCGAAAGCGATGCACTGGACCTCTTCTGACGCTGAGGCGCGAAAGCCAGGGGAGCGAACGGGATTAGATACCCTAGTA
+
GGGGGGGGGGFGGGGGGGGGGGGGGGGGGGGGGGGGGGGGGGGGGGGGGGGGGGGGGGGGGGGGGGGGGGGGGGGGGGGGGGGGGGGGGGGGGGGGGGGGGGGGGGGGGGGGGGGGGGGGGGGGGGGGGGGGFGGGGGGGGGGGGGGGGEGGGGFFGGGGGGGGGGGGGGGGGGGGGGGFGGGGGFGGGEGFGGGGGGFFGGGGGGGFG=FGGGGG>DGDCEGBB>FFFFFFGGFFFFFF
@M00200:207:000000000-ALC1F:1:1101:19686:3498 1:N:0:5
ATTGGGCTTAAAGGGCGTGTAGGCGGTCCGCTAAGTCTGATGTGAAAGCCCGGGGCTCACCCCCGGAAGGGCATTGGAAACTGGCGGACTCGAGTCCCGGAGAGGAAGGTGGAATTCCTGGTGTAGCGGTGAAATGCGTAGATATCAGGAGGAATACCGGTGGCGAAGGCGGCCTTCTGGACGGTGACTGACGCTGAGACGCGAAAGCGTGGGGAGCAAACAGGATTAGATACCCCGGTA
+
GGGGGGGGGGGGGGGGGGGGGGGGGGGGGGGGGGGGGGGGGGGGGGGGGGGGGGGGGGGGGGGGGGGGGGGGGGGGGGGGGGGGGGGGGGGGGGGGGGGGGGGGGGGGGGGGGGGGGGGGGGGGGGGGGGGGGGGGGGGGGGGGGGGGGGGGGGGGGGGGGGGGGGGGGGGGGCGGGGGGGGGGGGGGGGGGGGGGGGGGGGGGEGGGGGGGGGGGFG4FGFGFFFFFFFFFGCFFFDBE
@M00200:207:000000000-ALC1F:1:1101:9692:3505 1:N:0:5
ATTGGGCTTAAAGGGTGCGTAGGCGGCCATGTAAGTGAGGTGTGAAATCCCTCGGCTCAACCGAGGAACTGCGCTTCATACTGCATGGCTTGAGGGAGACAGGGGTAAGCGGAACTGATGGTGGAGCGGTGAAATGCGTTGATATCATCAGGAACACCGGTGGCGAAAGCGGCTTACTGGGTCTCTTCTGACGCTGAGGTACGAAAGCTAGGGGAGCGAACGGGATTAGATACCCGAGTA
+
DGCFGGGGDFEEGG@FC;@C;F@E@F>FEEDCADFECEFGDDCCGGFGGGFGGCEECF6C@FC@FDGFGGGGGGGFGGDECFGGCDFFGF8F<FFF=CC?<FFCGFEFEF7F@EFE=EEEFFCFDGGGGFGCF9FFA:FECFGGGEG9BFCF::@FGCEGEGGGDEEGCGGGD>1B:;,?CEFGGGGGDGCGG5CCGGGCECDDF3>FGGG=5DD77DGDDDGFEF?FF*@F>FF35)8>
@M00200:207:000000000-ALC1F:1:1101:13792:3532 1:N:0:5
ATTGGGTGTAAAGCGCGTGCAGGTGGCGCGGTAAGTTGGGCGTGAAATCTCCCGGCTCAACTGGGAGAGGTCGTTCAATACTACCGTGCTTGAGAGCAGAAGAGGAAGATGGAATTCCCGGTGTAGTGGTGAAATGCGTAGATATCGGGAGGAACACCAGTGGCGAAGGCGATCTTCTGGTCTGTTTCTGACACTCAGACGCGACAGCTAGGGTAGTAAACGGGATTAGATACCCTCGTA
+
GGGGGGGGGGGGGGGGGGGGGGGGGGGGGGGGGGGGGGGGGGGGGGGGGGGGGGGGGGGGGGGGGGGGGGGGGGGGGGGGGGGGGGGGGFGGGGGGGGGGGGGGGGGGGGGGGGGGGGGGGFGGGGGGGGGGGGGGGGGGGGGGGGGGGGGGGGGGGGGGFGGGGGGGGGGGGFGFGGGGGGGGFGGGGGGGGGGGGGGGGGGGGGGFGGGGGGFGFGGGFEGFF@FFFFFFFF@?F>FF
@M00200:207:000000000-ALC1F:1:1101:20363:3549 1:N:0:5
ATTGGGTTTAAAGCGCACGTAGGCGGTCCGCTAAGTCAGTTGTGAAATCCCTCGGCTCAACCGAGGAGCTGCACCTGATACTGGCGGGCTCGAGAACGGTAGGGGTGAGTGGAACTCCAGGTGGAGCGGTGAAATGCGTAGATATCTGGAGGAACACCGGTGGCGAAGGCGGCTCACTGGACCGTATCTGACGCTGAGGTGCGAAAGCTAGGGTAGCAAACGGGATTAGATACCCTCGTA
+
GGGGGGGEGGGGGGG:EFGGGGGGEGGGGGGGGGGEEAFGGGGGGGGGE<@8CBFGGGGGGGDBCGDEGGGGGGGGE@FGGGGGGGDCGEFGGGDFGG@8A=>@GGGFGAFGGGGGG73FFFGFGGGGGGGGGGGGG@FGGGGGGG92DF>FGGGCFGGCFCEGGGGGGGEGGGGGGGGGG@EEEG=FGGGGGGGGGCF</>GGDDG*9?GGDGG5@CGGG3DFFFFFFFFFGGF6>BFF
@M00200:207:000000000-ALC1F:1:1101:23594:3564 1:N:0:5
ATTGGGTATAAAGGGTGCGTAGGTGGTGAGGTAAGTCGGATGTGAAAGCTCCGAGCTCAACTCGGAAATGGCATTGGAAACTACCTTGCTAGAGGGTTTGAGGGGGGACTGGAATACTTGGTGTAGCAGTGAAATGCGTAGATATCAAGTGGAACACCAGTGGCGAAGGCGAGTCCCTGGAAAACTCCTGACACTGAGGCACGAAAGCTAGGGGAGCAAACAGGATTAGATACCCTTGTA
+
GGGGGGGGGGGGGGG@FGGGGGGGGGGFFGGEFGGGGGGECGGGGGGGGDGF:FGGGGGGGGGGGGGGFGFGFFGDFGCFGGGGFEFFGGGGGGGGGGDEGGFGGGGGGGGGGGFCGFGGGGGGGGGGGGGGGGGGGGGGGDGGGGGFGGGGGGGGFGGGGGGGGGGGDFEGC:*3AEGGGDFFGFGFF6:FGGGGGGGGCFDEGGGGGFGGGGGGFGFGGFGF>FFFFFFFGGFF?FFF
@M00200:207:000000000-ALC1F:1:1101:17536:3564 1:N:0:5
ATTGGGTTTAAAGGGCGCGTAGGTGGCCTGTTAAGTCGAACGTGAAATCCCCGGGCTCAACCCGGGAACTGCGTCCGAGACTGGCAGGCTCGAATCCGGGAGAGGGATGTGGAATTCCAGGTGTAGCGGTGAAATGCGTAGATATCTGGAGGAACACCGGTGGCGAAGGCGGCATCCTGGACCGGTATTGACGCTGAGGCGCGAAAGCCAGGGGAGCAAACGGGATTAGATACCCCCGTA
+
GGGGGGGGGGGGGGGGGGGGGGGGGGGGGGGGGGGGGGGGGGGGGGGGGGGGGGGGGGGGGGGGGGGGGGGGGGGGGGGGGGGGGGGGGGGGGGGGGGGGGGGGGGGGGGFGGGGGGGGGGGGGGGGGGGGGGGGGGGGGGGGGGGGGGGGGGGCGGGGGGGGGGGGGGGGGGGGGGGGGGGGGGGGGCCGGGGGGGGGGGGGGGGGGGGGGGGGGEGGGGFGFFBFFFF?BFF@FFFFF
@M00200:207:000000000-ALC1F:1:1101:11668:3566 1:N:0:5
ATTGGGTATAAAGGGTGCGTAGGCGGCCTGTTAAGTCAGGGGTGAAAGACGGTAGCTCAACTATCGCAGTGCCCTTGATACTGATGGGCTTGAATGGACTAGAGGTAGGCGGAATGAGACAAGTAGCGGTGAAATGCATAGATATGTCTCAGAACACCGATTGCGAAGGCAGCTTACTATGGTCTTATTGACGCTGAGGCACGAAAGCGTGGGGATCAAACAGGATTAGATACCCGTGTA
+
GGGGGGGGGGGGGGGGGGGGGGGGGGGGGGGGGGGGGGGGGGGGGGGGGGGGGGGGGGGGGGGGGGGGGGGGGGGGGGGGGGGGGGGGGGGGGGGGGGGGGGGGGGGGGGGGGCFGGGGGGGGGGGGGGGGGGGGGGGGGGGGGGGGGGGGGGGGGGGGGGGGGGGGGGGGDGGGGGGGGGGGGGGGGGFGGEGGGEGGGGGGGGGGGGGGGGGGDFGGGFFGFFFFFFFFFGGFEEFFF
@M00200:207:000000000-ALC1F:1:1101:11808:3568 1:N:0:5
ATTGGGTTTAAAGGGTGCGTAGGCGGCGCGGAAAGTAGGGTGTGAAATCCCTCGGCTCAACCGAGGAATTGCGCTCTAAACTACCGTGCTCGAGGGAGATAGAGGTGAGCGGAACTTAGGGTGGAGCGGTGAAATGCGTTGATATCCTAAGGAACACCGGTGGCGAAAGCGGCTCACTGGATCTCTTCTGACGCTGAGGCACGAAAGCTAGGGTAGCGAACGGGATTAGATACCCTTGTA
+
GGGGGGFGGGGGGGGGGGGGGGGGGGGGGGGGGGGGGGGGGGGGGGGGGGGGGGGGGGGGGGGGGGGGGGGGGGGGGGGGGGGGGGGGGGGGGGGGGGGGGGGGGGGGGGGGGGGGGGGGGGGGGGGCFBFGGGGGGGGGGGGGGGGGGGGGGGGGGGGGGGGGGGGGGGGGGGGGGGGFCGFGGGGGGGGGEGGGGGGGGGGGGGGGGGGGGGGGFGGGGFGFFFFFFF=?7FFFFFFB
@M00200:207:000000000-ALC1F:1:1101:17806:3580 1:N:0:5
ATTGGGTATAAAGCGTGTGTAGGCGGAAGCGTAAGTGCCTTGTGAAATCCCACGGCTCAACCGTGGAACTGCTGGGCATACTGCGTTTCTTGAGCCAGCCAGGGGTCGTCGGAACAAACGGTGGAGCGGTGAAATGCGTAGATATCGTTTGGAACGCCAAAGGCGAAAGCAGACGACTGGGGCTGAGCTGACGCTGAGACACGAAAGCCAGGGGAGCAAACGGGATTAGATACCCCAGTA
+
GGGGGGGGGGGGGGGGGGGGGGGGGGGGGGGGGGGGGGGGGGGGGGGGGGGGGGGGGGGGGGGGGGGGGGGGGGGGGGGGGGGGGGGGGGGGGGGGGGGGGGGGGGGGFGGGGGGGGGGGGGGGGGGGGGGGGGGGGGGGGGGGFGGGGGGGGGGGGFGGGGGGGGGGGGGGGGGGGGGGGGGGGGGGGGGGGGGGGGGGGGGDG<DGGGGGGGGGFGGGGFGEF>4F6=?FFFFFBEFF
@M00200:207:000000000-ALC1F:1:1101:10412:3593 1:N:0:5
ATTGGGTTTAAAGCGCGCGTAGGCGGCGTCGTAAGTGTCGGGTGAAATCCCACGGCTCACCCGTGGAACTGCCCGGCAGACTGCGATGCTCGAGTGTGGTAGGGGAGAGCGGAACTCCTGGTGGAGCGGTGAAATGCGTAGATATCAGGAGGAACACCGGTGGCGAAGGCGGCTCTCTGGTCCACAACTGACGCTGAGGTGCGAAAGCTAGGGGAGCAAACGGGATTAGATACCCGAGTA
+
GGGGGGGGGGGGGGGGGGGGGGGGGGGGGGGEGGGFGGGGGDGGGGGGGGGGGGGGGGGGGGGGGGGGGGGGGGGGGGGGGGGGGGGGGGGGGGGGGGGGGGGGGGGGGGGGGGGGGGGGGGGGGGGGGGGGGGGGGGGGGGGGGGGGGGGGGGGGGGGGGEDFC7EGGGGGGGGGGGGFGGGGGGGGGFGGGGGGCC5EGGGGCDGG9FGDFGDDFGG4CEGD>BFFFFFFGGFFD@FF
@M00200:207:000000000-ALC1F:1:1101:12164:3603 1:N:0:5
ACTGGGCTTAAAGAGCGTGTAGGCGGTTCGGTAAGTCGGCTGTGAAAGTCCAGGGCTCAACCCTGGGATGCCGGTCGATACTGCCGGACTAGAGTTCGGAAGAGGCGAGTGGAATTCCCGGTGTAGCGGTGAAATGCGCAGATATCGGGAGGAACACCAATGGCGAAGGCAGCTCGCTGGGACGTTACTGACGCTGAGACGCGAAAGCGTGGGGAGCAAACAGGATTAGATACCCTAGTA
+
GGGGGGGGGGGGGGGGGGGGGGGGGGGGGGGGGGGGGGGGGGGGGGGGGGGGGGGGGGGGGGGGGGGGGGGGGGGGGGGGGGGGGGGGGGGGGGGGGGGGGGGGGGGGGGGGGGGGGGGGGGGGGGGGGGGGGGGGGGGGGGGGGGGGC@FGGGGGGEGGGGGGGGGGGGGGGGGGGGGGGGGGGGGGGGGGGGGGGGGGGGGGGGGGGEGGGGGGFGGGGFGFFFFFFFFFGGF@FFFF
@M00200:207:000000000-ALC1F:1:1101:15448:3604 1:N:0:5
ATTGGGTATAAAGGGCGTGTAGGCGGTCTGCTAAGTCATGTGTGAAATCCCTCGGCTTAACCGAGGAACGACGCATGAAACTGGCAAGCTAGAGTACCAAAGAGGGGGGTGGAATTCCCGGTGTAGCGGTGAAATGCGTAGATATCGGGAGGAACACCGGTGGCGAAGGCGGCCCCCTGGTTGGATACTGACGCTGAGACGCGAAAGCGTGGGGAGCAAACAGGATTAGATACCCCGGTA
+
GGGGGGGGGGGGGGGGGGGGGGGGGGGGGGGGGGGGGGGGGGGGGGGGGGGGGGGGGGGGGGGGGGGGGGGGGGGGGGGGGGGGGGGGGGGGGGGGGGGGGGGGGGGGGGGGGGGGGGGGGGGGGGGGGGGGGGGGGGGGGGGGGGGGGGGGGGGGGGGGGGGGGGGGGGGGGGGGGGGGGGGGGGGGGGGGGGGGGGGGGGGGGGGGDGGGGGGGFGGGGFFFFFFFFFFFGFFFFEFE
@M00200:207:000000000-ALC1F:1:1101:7532:3625 1:N:0:5
ATTGGGCTTAAAGGGCGCGTAGGCGGGCTGTCAAGTCTGGGGTGAAATCCCGCGGCTCAACCGTGGAACTGCCTTAGATACTGACGACCTCGAGGAAGGTAGGGGCATGCGGAACTGTAGGTGGAGCGGTGAAATGCGTTGATATCTACAGGAACTCCGGTGGCGAAAGCGGCGTGCTGGACCTTTTCTGACGCTGAGGCGCGAAAGCTAGGGGAGCAAACGGGATTAGATACCCTAGTA
+
GGGGGGGGGGGGGGGGGGGGGGGGGGGGGGGGGGGGGGGGGGEGFGGGGGGGGGGGGGGGGGGGGDGGGGGGGGGGGGGGGGGGGGGGGGGDEGGCFGGGGFGGGFGGGGGGGGGGGGGGGGGGGFGGGGGFGGGGFGGGGGGCFGGGGGGGGFGGGGGGGGGGEGGEEGGGGGGGGGGGGFFGGDFFFGGCEEGGGGCGDGGGGGDGGGEG=DGGDGFFF)9>>DFFFFFFG>FFF5FF
@M00200:207:000000000-ALC1F:1:1101:18640:3630 1:N:0:5
ATTGGGTATAAAGGGTGCGTAGGCGGAGGCGTAAGTGCTTCGTGAAATCCCACGGCTCAACCGTGGAACCGCGGGGCATACTGCGTCTCTTGAGGTCGGTAGGCGCCGCCGGAACTGTAGGTGTAGCGGTGAAATGCGTAGATATCTACAGGAACGCCGATGGTGAAGACGGGCGGCTAGGCCGATTCTGACGCTGAGGCACGAAAGCGTGGGGATCAAACAGGATTAGATACCCGCGTA
+
GGGGGGGGGGGGGGGGDGGGGGCFGEGGGGEEGGGGGGFGGGGGGGFFGG<FGGGGGGGGGCFCGGDGG@EGEEB@FGGGGGGGGE:@FGGGGGFGGDGGGGGGGGGGG:FGGGEGGFFGGGGGGGGGGGGGGGGGGGGGGGGGGGGGGGGGGGGGDGGGGGGGGGGGGGGGC>C5CECFGGDG=CCFGGGGGGGGGGGGGGGGGGGFGGGGGGDCFGGGGFGFFFFFFFFFGGFE5@DD
@M00200:207:000000000-ALC1F:1:1101:19783:3630 1:N:0:5
ATTGGGTTTAAAGTGTGCGCAGGCGGCCGAGCAAGTCGAGTGTGAAAGCCCCGAGCTTAACTTGGGAACTGCGCTCGAAACTACTTGGCTAGAGTGTGGCAGAGGGAGGTGGAATTCCACGTGTAGCGGTGAAATGCGTAGAGATGTGGAGGAACACCGATGGCGAAGGCAGCCTCCTGGGCCAACACTGACGCTCATGCACGAAAGCGTGGGGAGCAAACAGGATTAGGTACCCCAGTA
+
CECEFGF,BFGG<@FE<EF@CBGG7@CEGGGGGAEFFCC:FEFGDECFFCFC@7FCC8,9FE<FFGGGFFGFEGGGGGFGEFGGGEEFFFEGGCFGGFCFCGGGGGG@FEFFG<?FGGGGDE<>F9FFG>@FFF9<CFFF7>FCFEFGACCFC:FFG7CG7@7FEDEEGGFEEGFFG6C,=5=CFF==FCCF5:7EG?:+025555CFD77ECG*>>3497595769??996:**8>E?F
@M00200:207:000000000-ALC1F:1:1101:15908:3634 1:N:0:5
ACTGGGTTTAAAGGGTGCGTAGGTGGGTTGGTAAGTCAGTGGTGAAATCTCCGAGCTTAACTTGGAAACTGCCGTTGATACTATCAATCTTGAATATCGCGTAGGTAAGCGGAATATGTCATGTAGCGGTGAAATGCTTAGATATGACATAGAACACCAATTGCGAAGGCAGCTTACTTCACGATCATTGACACTGAGGCACGAAAGCGTGGGGAGCAAACAGGATTAGATACCCCAGTA
+
GGGGGGFGFGGGGGGGGGGFGGGFFGGGGGGGGGGGGGGGGGEFGFFGGGGGGGGGGFGGGGGGGGGGGGGGGGGDGFGGGGGGGGGGGGGGGGGGGGGGGGGGGGGGGGGGGGGGGGGGGFGGGGGGGGGGGGGGFGGGGGGFGGGGGGGGGGGGGGGGGGGGGGGGGGGGGGGGGGGGGGGGFGDGGGGGGCFGGGGGGGGGGGGFE9CEEGGGFGGGGFGFFFFFAFFFGCF)8AFF
@M00200:207:000000000-ALC1F:1:1101:17618:3663 1:N:0:5
ATTGGGTTTAAAGGGAGCGTAGGTGGACTGGTAAGTCAGTTGTGAAAGTTTGCGGCTCAACCGTAAAATTGCAGTTGATACTGTCAGTCTTGAGTACAGTAGAGGTGGGCGGAATTCGTGGTGTAGCGGTGAAATGCTTAGATATCACGAAGAACTCCGATTGCGAAGGCAGCTCACTGGACTGCAACTGACACTGATGCTCGAAAGTGTGGGTATCAAACAGGATTAGATACCCTCGTA
+
GGGGGGFGGGGGGGGGGGGGGGGGGGGGGGGGGGGGGGGFGGGGGGGGGGGGGGGGDGGGGGGGGGGGGGGGGGGGGGGGGGGGGGGGGGGGGGGGGGGGGGGGGGGGGGGGGGGGGGGGGGGGGGGGGGGGGGGGGGGGGGGGGGGGGGGGGGGGGGGGGGGGGGGGGGGGGGGFGGGGGGGGGGGGGGGGGGGGGGGGGGGGGGGGGGGGDDGGFGGGGFGFFFFFFFFFGGFFFFFF
@M00200:207:000000000-ALC1F:1:1101:10288:3665 1:N:0:5
ACTGGGTATAAAGCGTGCGTAGGCGGCTCAGAAAGTTGGGTGTGAAATGCCTCGGCTCAACCGAGGAATTGCGCCCAAAACTACTGGGCTTGAGGGAGTTAGAGGTGAGCGGAACTCACGGTGGAGCGGTGAAATGCGTTGATATCGTGAGGAACACCGGAGGCGAAAGCGGCTCACTGGGGCTTCACTGACGCTGAGGCACGAAAGCTAGGGGAGCAAACGGGATTAGATACCCGGGTA
+
GGGGGGGGGGGGGGGGGGGGGGGGGGGGGGGGGGGGGGGGGGGGGGGGGGGGGGGGGGGGGGGGGGGGGGGGGGGGGGGGGGGGGGGGGGGGGGGGEGGGGGGGGGGGGGGGGGGGGGGGGGGGGGGGGGGGGGGGGGGGEGGGGGGGGFGGEFGGGGGGGGGGGGGGGGGGDGGGGGGGGGGGFGGGGGGGGGGGGGGGGGGG=CGGGGGGGGGGFGGCFFGFFFFFFF=FFFFFFFFF
@M00200:207:000000000-ALC1F:1:1101:21169:3673 1:N:0:5
ATTGGGTTTAAAGAGCGTGTAGGCGGCCAAACAGGTCCGTTGTGAAAACTGGAGGCTTAACCTCCAGACGTCGACGGAAACCGTGTGGCTAGAGTCCGGAAGAGGAGAGTGGAATTCCTGGTGTAGCGGTGAAATGCGCAGATATCAGGAAGAACACCAATGGCGAAGGCAGCTCTCTGGGACGGTACTGACGCTGAGACGCGAAAGCGTGGGGAGCGAACAGGATTAGATACCCCAGTA
+
GGGGGGGGGGGGGGGGGGGGGGGGGGGGGGGGGGGGGGGGGGGGGGGGGGGGGGGGGGGGGGGGGGGGGGGGGGGGGGGGGGGGGGGGGGGGGGGG9BFFGGGGGGGGGGGGGGGGGGFGGGGGGGGGGGGGGGGGGGGGGDGGGGGGGGGGGGGGGGGGGGGGGG>EGGGGGGGGGGGGGGGGGGGGGGGGGGGGGGGGGGGGGCDGGGGGGGGGFGGGGFGFFFFFFFFFFGFFFFFF
@M00200:207:000000000-ALC1F:1:1101:23570:3679 1:N:0:5
ATTGGGTATAAAGGGCGCGTAGGCGGTTCTGTAAGTCGGATGTGAAAGACCTTGGCTCAACCAAGGAATGGCATCCGATACTGCGGGGCTTGAGGCCGAGAGGGGCAAGCGGAACTCCTGGTGGAGCGGTGAAATGCGTAGATATCAGGAGGAACACCGGTGGCGAAGGCGGCTTGCTGGATCGGTTCTGACGCTGAGGCGCGAAAGCCAGGGGAGCAAACGGGATTAGATACCCTAGTA
+
GGGGGGGGGGGGGGGGEFEGGGGGGGGGGGGGGGGGGGGGGGGGGGGGGGGGGGGGGGGGGGGGGGGGGFFGGGGGGGGGGGGGGGGGGGGGGGGGGGGGGGGGGGGGGGGDGEGGGGGGGGGGDGGGGGGGCGFGGGGGGGGG@FEGGGGGGGGGGGGEGGGGGGGGGGGGDE*:F7CFFFGGG=:=FFGGGGGGGGFGGCGE5DGFG=CG5CGC:GGGC@GEE@FFFFFFFC6*<>FF
@M00200:207:000000000-ALC1F:1:1101:20067:3744 1:N:0:5
ATTGGGTTTAAAGGGCGTGTAGGCGGTCTGCTAAGTCATGTGTGAAAGCCCTCGGCTTAACCGAGGAACGACGCATGAAACTGGCAAGCTAGAGTACCAAAGAGGGGGGTGGAATTCCCGGTGTAGCGGTGAAATGCGTAGATATCGGGAGGAACACCGGTGGCGAAGGCGGCCCCCTGGTTGGATACTGACGCTGAGACGCGAAAGCGTGGGGAGCAAACAGGATTAGATACCCCCGTA
+
GGGGGGGGGGGGGGGGGGGGGGGGGGGGGGGGGGGGGGGGGGGGGGGGGGGGGGGGGGGGGGGGGGGGGGGGGGGGGGGGGGGGGGGGGGGGGGGGGGGGGGGGGGGGGGGGGGGGGGGGGGGGGGGGGGGGGGGGGGGGGGGGGGGGGGGGGGGGGGGGGGGGGGGGGGGGGGGGGGGGGGGGGCDGFGGGGGDGCGGGGGD7CDGFGGG5EGGGFGC<FFGF>?F?FFFFGGFFF:;3
@M00200:207:000000000-ALC1F:1:1101:10371:3747 1:N:0:5
ATTGGGTTTAAAGGGCGCGTAGGTGGCGGCCCAAGTCCATGGTGAAAGCTCGATGCTCAACATCGAGTCGGCCACGGAGACTGGGTTGCTCGAGCACTGTAGGGGCAGATGGAATTCCGGGTGTAGCGGTGGAATGCGTAGAGATCCGGAAGAACACCGGTGGCGAAGGCGGTCTGCTGGGCAGTTGCTGACACTGAGGCGCGACAGCGTGGGGAGCAAACAGGATTAGATACCCGGGTA
+
GGGGGGGGGGGGGGGGGGGGGGGGGGGGGGGGGGGGGGGGGGGGGGGGGGGGGGGGGGGGGGGGGGGGGGGGGGGGGGGGGGGGGGGGGGGGGGGGGGGGGGGGGGGGGGGGGGGGGGGGGGGGGGGGGGGGGGGGGGGGGGGGGGGGGGGGGGGGGGGGGGGGGGGGGGGGGGGGGGGGDGGGGGGGGGCGGGGGGGGGGGGGGGGGGGGGGGDGFDGGGFGFFFFFFFFFGGFEFFF:
@M00200:207:000000000-ALC1F:1:1101:13917:3750 1:N:0:5
ATTGGGTTTAAAGGGCGCGTAGGCGGGTGCTCAAGTCCGGGGTGAAATCCTCCAGCTCAACTGGAGAACTGCCTCGGATACTGGGTGCCTCGAGGGTGGTAGGGGTATGCGGAACTATCGGTGGAGCGGTGAAATGCGTTGATATCGATAGGAACTCCGGTGGCGAAGGCGGCATACTGGACCACATCTGACGCTGAGGCGCGAAAGCCAGGGGAGCAAACGGGATTAGATACCCTAGTA
+
GGGGGGGGGGGGGGGGGGGGGGGGGGGGGGGGGFGGGGGGGGGGGGGGGGGGGGGGFGGGGGGGGGGGGGGGGGGGCFGCGGGGGGGGGGGGGGGGGGGEGGGGGGGGGGGGGGGGGGGGGGGGGGGGGGGGGGGGGGGGGGGGGGGGGGGGFFGGGGGGGGGGGGEGGGGGGGGGGGGGGGGGGGGGGGGGGGGGGGGGGGGGEGDCCGGFGDCDEGFCDDGFFBFFFFFFGDFFFFFF
@M00200:207:000000000-ALC1F:1:1101:9507:3753 1:N:0:5
ATTGGGTTTAAAGGGCGCGCAGGCGGCTTGGCAAGTCGAGTGTGAAATCCCTTGGCTTAACTAAGGAATGGCGCTCGAAACTACCTCGCTAGAGGACGGGAGAGGGAAGTGGAACTCTCGGTGTAGGGGTGAAATCTGTAGATATCGAGAGGAACACCGGTGGCGAAGGCGGCTTCCTGGCCCGTAACTGACGCTGAGGCGCGAAAGCGTGGGGAGCAAACAGGATTAGATACCCTAGTA
+
GGGGGGGGGGGGGGGGGGGGGGGGGGGGGGGGGGGGGGGGGGGGGGGGGGGGGGGGGGGGGGGGGGGGGGGGGGGGGGGGGGGGGGGGGGGGGGGGGGGGGGGGGGGGGGGGGGGGGGGGGGGGGGGGGGGGGGGGGGGGGGGGGGDGGGGGGGGGGGGGGGGGGGGGGGGGGGGGGGGGGGGGGGGGGGGGGGGGGGG=EGGGGGGGGGGDGGGGFGFFGFGFFFFFFFFFGFFFFFFF
@M00200:207:000000000-ALC1F:1:1101:6221:3783 1:N:0:5
ACTGGGTATAAAGGGTGCGTAGGAGGGCAGGTAAGTCAGTGGTGAAATCTCCGAGCTTAACTTGGAAACTGCCGTTGATACTATCTGTCTTGAATATTGTGGAGGTGAGCGGAATATGTCATGTAGCGGTGAAATGCTTAGATATGACATAGAACACCAATTGCGAAGGCAGCTCGCTACACATATATTGACTCTGAGGCACGAAAGCGTGGGGATCAAACAGGATTAGATACCCCAGTA
+
GGGGGGGGGGGGGGGGGGGGGGGGGGGGGGGGGGGGGGGGGGGGGFGGGGGGGGGGGGGGGGGGGGGGGGGGGGGGGGGGGGGGGGGGGGGGGGGGGGGGGGGFGGGGGGGGGGGGGGGGGGGGGGGGGGGGGGGGGGGGGGGGGGGGGGGGGGGGGGGGGGGGGGGGGGGGGGGGGGGGGGGGGGGGGGGGGGGGGGGGGGGGEGGGGGGGGGGGFFDGGFGFFFFFFFFFGGFFFFFF
@M00200:207:000000000-ALC1F:1:1101:8858:3785 1:N:0:5
ATTGGGTGTAAAGGGCGCGTAGGCGGGCGGCCAAGTCAAGGGTGAAAGCCTCCAGCTCAACTGGAGAAGTGCCTTTGATACTGGTCATCTTGAGGGAGGTAGGGGCGTGCGGAACTTCCGGTGGAGCGGTGAAATGCGTAGATATCGGAAGGAACACCGGTGGCGAAAGCGGCGCGCTGGACCTCTTCTGACGCTGAGGCGCGAAAGCCAGGGGAGCAAACGGGATTAGATACCCTAGTA
+
GGGGGGGGGGGGGGGGGGGGGGGGGGGGGGGGGGGGGGGGGGGGGGGGGGGGGGGFGGGGGGGGGGGGGGGGGGGGGGGGGGGGGGGGGGGGGGGGGGGGGGFEGGGGGGGGGGGGGGGGGGGGGGGGGGGGGGGGGGGGGGGGGGGGGGGCFGGGGGGGGGGGGGGGGGGGGGGDGGGGGGGGGGGGGGGGGCDGGGGGGGGGGGDFGGGGGGGGFGGGGFGFFDFFFFFFGC@?F>FF
@M00200:207:000000000-ALC1F:1:1101:15379:3795 1:N:0:5
ATTGGGTATAAAGCGTGTGTAGGCGGGTCGTTAAGTGCCTTGTGAAATCCCACAGCTCACCTGTGGAACTGCTTGGCATACTGGCGATCTTGAGCCACTTAGGGGCAACCGGAACAAACGGTGGAGCGGTGAAATGCGTAGATATCGTTTGGAACGCCAATGGTGAAAACAGGTTGCTGGGAGTGCGCTGACGCTGAGACACGAAAGCCAGGGGAGCAAACGGGATTAGATACCCCTGTA
+
GGGGGGGGGGGGGGGGGGGGGGGGGGGGGGGGGGFGGGGGGGGGGGGGGGGGGGGGGGGGGGGGGFGGGGGGGGGGGGGGGGGGGGGGGGGGGGGGGGGGGGFGGGGGGGGGGGGGGGGGGGGGGGGGGGGGGGGGGGGGGGGGGGGFGGCFGGGGDGEDGGGGGGFFGGGGGGGGGGGG5:*=6FDEGGEGGGGGGGGGGGGGGGGGGGFGGC3CBGGGG39>F>FFFFF=7FFFFF@F
@M00200:207:000000000-ALC1F:1:1101:13707:3798 1:N:0:5
ATTGGGCATAAAGGGTGCGTAGGTGGGTTGGTAAGTCAGTGGTGAAATCCCCGAGCTTAACTTGGGAACTGCCATTGATACTATCAGTCTTGAATACCGTGGAGGTCAGCGGAATATGTCATGTAGCGGTGAAATGCTTAGATATGACATAGAACACCAATTGCGAAGGCAGCTGGCTACACGAATATTGACACTGAGGCACGAAAGCGTGGGGATCAAACAGGATTAGATACCCTAGTAAGA
+
GGGGGGGGGGGGGGGGGGGGGGGGGGGGGGGGGGGGGGGGGGGGGGGGGGGGGGGGGGGGGGGGGGGGGGGGGGGGGGGGGGGGGGGGGGGGGGGGGGGGGGGGGGGGGGGGGGGGGGGGGGGGGGGGGGGGGGGGGGGGGGGGGGGGGGGGGGGGGGGGGGGGGGGGGGGGGGGGGGGGGGGGGGGGGGGGGGFGGGGGGGGGGGGGGGGGGGGGFGGGGFGFFFFFFFFFGDFFFFFFAF?
@M00200:207:000000000-ALC1F:1:1101:7952:3804 1:N:0:5
ATTGGGCTTAAAGGGTGCGTAGGTGGGCAGGTAAGTCAGTGGTGAAATCTCCGGGCTTAACCCGGAAACTGCCATTGATACTATCTGTCTTGAATACCGTGGAGGTGAGCGGAATATGTCATGTAGCGGTGAAATGCTTAGATATGACATAGAACACCAATTGCGAAGGCAGCTCACTACGCGAATATTGACACTGAGGCACGAAAGCGTGGGGATCAAACAGGATTAGATACCCCCGTA
+
GGGGGGGGGGGGGGGGGGGGGGGGGGGGGGGGGGGGGGGGGGGGGGGGGGGGGGGGGGGGGGGGGGGGGGGGGGGGGGGGGGGGGGGGGGGGGGGGGGGGGGGGGGGGGGGGGGGGGGGGGGGGGGGGGGGGGGGGGGGGGGGFGGGGGGGCGGGGGGGCGGGGGGGGGGGGGFFGGGGGGGGGGGGGGCFFFGF?EFCGGGGGGDDFGGG=CDGGFGGGGFGFFFC4=CFFGGFA>7BE
@M00200:207:000000000-ALC1F:1:1101:25835:3831 1:N:0:5
ATTGGGTTTAAAGCGTGTGTAGGCGGACTTCTAAGTACCTTGTGAAATCCCACGGCTCAACCGTGGAACTGCTCGGTATACTGGTCGTCTTGAGCCACCTAGGGGCGAGCGGAACAAGCGGTGGAGCGGTGAAATGCGTAGATATCGCTTGGAACGCCAACGGTGAAAACAGCTCGCTGGGGGTGTGCTGACGCTGAGACACGAAAGCCAGGGGAGCGAACGGGATTAGATACCCCCGTA
+
GGGGGGGGGGGGGGGGGGGGGGGGGGGGGGGGGGGGGGGGGGGGGGGGGGGGGGGGGGGGGGGGGGGGGGGGGGGGGGGGGGGGGGGGGGGGGGGGGGGGGGGGGGGGGGGGGGGGGGGGGGGGGGGGGGGGGGGGGGGGGGGGGGGGGGGGGGGGGGGGGGGGGGGGGGGGGGGDGGGG5CCEGGGGGDGGGGGGGGGFFF3CECD:FGGGGGGDEGGGGFGF3@FFFFFFCFFFBBD@
@M00200:207:000000000-ALC1F:1:1101:25272:3835 1:N:0:5
ATTGGGTTTAAAGTGTGCGCAGGTGGCCGCGCAAGTCGAGTGTGAAATCCCCGAGCTTAACTTGGGAATTGCGCTCGAAACTACGTGGCTGGAGTGTGGCAGAGGGAGGTGGAATTCCACGTGTAGCGGTGAAATGCGTAGAGATGTGGAGGAACACCAATGGCGAAGGCAGCCTCCTGGGCCAACACTGACACTCATGCACGAAAGCGTGGGGAGCAAACAGGATTAGATACCCCGGTAAGA
+
EGGFGDBBCEFFGEFCGGGEGGDFFDGFEGGGGGGFGGG@E<<F,C<FFF,9CCF:F,<FGGGGFF<FG,C,?>FFGE<F@5?FEGFECFF@8,:EF?@==:FE<@FBCGFGGGGGFGC?F@FD8BFC7B7>3CFDGG>FF7>9FDGE,D,>>CFCCFG8C,3F:>B8C:>5>>:>DBF6CGEEFFFE7F789FF6ECC:+:7=*9DDEGEEG)9C>G*CGFG)))94688=FGFFFB@5)64
@M00200:207:000000000-ALC1F:1:1101:19332:3841 1:N:0:5
ACTGGGTATAAAGCGTACGTAGGCGGATCGTTAAGTCAGGGGTGAAAGCCTGGAGCTCAACTCCAGAACTGCCTTTGATACTGGCGATCTTGAGACCGGGAGAGGTGAGTGGAACTGCTAGTGTAGAGGTGAAATTCGTAGATATTAGCAAGAACACCAGTGGCGAAGGCGGCTCACTGGCCCGGTACTGACGCTGAGGTACGAAAGCGTGGGAGGAAACCGGAATAGATAACCTAGTTAGAAT
+
GGGGGGGGGGGGGGGGGGGGGGGGGGGGGGGGGGGGGGGGGGGGGGGGGGGGGGGGGGGGGGGGGGGGGGGGGGGGGGGGGGGGGGGGGGGGGGGGGGGGGGGGGGGGGGGGGGGGGGGGGGGGGGGGGGGGGGGGFGFGGGGGGGGGGGGGGGGGGGGGGGGGGGGGGGGGGGGGGGGGGGGGGGGGGGGGGGGGGGGGGGGGGGGGGGGGG4*).9C**)9))7***0*/9C/)***99*-)
@M00200:207:000000000-ALC1F:1:1101:22768:3844 1:N:0:5
ACTGGGTATAAAGGGTGCGTAGTTGGGTTGATAAGTCAGTGGTGAAATCTCTGAGCTTAACTCGGAAACTGCCATTGATACTATCAATCTTGAATATCGCGTAGGTAAGCGGAATATGTCATGTAGCGGTGAAATGCTTAGATATGACATAGAACACCAATTGCGAAGGCAGCTTACTTCACGATCATTGACACTGAGGCACGAAAGCGTGGGGAGCAAACAGGATTAGATACCCGAGTA
+
GGGGGGGGGGGGGGGGGGGGGGGGGGGGGGGGGGGGGGGGGGGGGGGGGGGGGGGGGGGGGGGGGGGGGGGGGGGGGGGGGGGGGGGGGGGGGGGGGGGGGGGGGGGGGGGGGGGGGGGGGGGGGGGGGGGGGGGGGGGGGGGGGGGGGGGGGGGGGGGGGGGGDGGDGGGGGGGGGGGGGGGGGGGGGGGGGGGGGGGGGGGCEGGGGGGGGGGGFGGGGFGFFFFFFFFFGGFFB5>F
@M00200:207:000000000-ALC1F:1:1101:11019:3854 1:N:0:5
ATTGGGTTTAAAGGGTGCGTAGGAGGGCAGGTAAGTCAGTGGTGAAATCTTCGAGCTTAACTCGGAAACTGCCGTTGATACTATCTGTCTTGAATCCCGTGGAGATGAGCGGAATATGTCATGTAGCGGTGAAATGCTTAGATATGACATAGAACACCAATTGCGAAGGCAGCTCGTTACACGAAGATTGACTCTGAGGCACGAAAGCGTGGGGATCAAACAGGATTAGATACCCCAGTA
+
GGGGGGGGGGGGGGGGGGGEGGGGGGGGGGGGGGGGGGGGGGGGGGGGGGGGGGGGGGGGGGGGGGGGGGGGGGGGGGGGGGGGGGGGGGGGGGGGGGGGEGGGGGGGGGGGGGGGFGFGGGGGGGGGGEGFGGGGGFGGGGGGGGGGGGGGGGGFFGFFGGGGGGGGGGGGGGGGGFGGGGGGGGGGGGGGGGGGGGGGGGGCEDGGGGGEEDDD>GGGGAF:F4+;FFFFG9F:BBFF
@M00200:207:000000000-ALC1F:1:1101:20066:3872 1:N:0:5
ATTGGGTTTAGAGGGCTCGTAGGCGGTCTGTCACGTCGGGAGTGAAAACTCAGGGCTTAACCCTGAGCCTGCTTCCGATACGGGCAGACTAGAGGTATGCAGGGGAGAACGGAATTCCTGGTGTAGCGGTGAAATGCGCAGATATCAGGAGGAACACCGGTGGCGAAGGCGGTTCTCTGGGCATTACCTGACGCTGAGGAGCGAAAGTGTGGGGAGCGAACAGGATTAGATACCCCCGTA
+
GGGGGGGGGG9FGGGGGGGGGGGGGGGGGGGGGGGGGGGGGGGGGGGGGGGGGGGGGGGGGGGGGGGGGGGGGGGGGDGGGGGGGGGGGGGGGGGGGGGGGGGGGGGGGGGDEGGGGGGGGGGGGGGGGGGGGGGGGGGGGDGGGGGGGCFGGFGGGGGGGGGGGGGGGGGGGGGGGGGGGGGGGGGGGGGGGGGGGGGFEGGEE3CFGGGGGDCDFGGDGFFF56==?FFFGGFF@>B:
@M00200:207:000000000-ALC1F:1:1101:10799:3882 1:N:0:5
ATTGGGTTTAAAGGGCGCGCAGGCGGCTTGGCAAGTCGAGTGTGAAATCCCTTGGCTTAACTGAGGAATGGCGCTCGAAACTACCTCGCTGGAGGGCGGGAGAGGGAAGTGGAACTCTCGGTGTAGGGGTGAAATCTGTAGATATCGAGAGGAACACCGGTGGCGAAGGCGGCTTCCTGGCCCGTACCTGACGCTGAGGCGCGAAAGCGTGGGGAGCAAACAGGATTAGATACCCCCGTA
+
GGGGGG;@;CFAFGDCGGGGGDCGEGEEGGGGGFGFEGEGGGGGGGFG<CF8EFGGGGDG9CF9EF8EF@EFGG7CCEGGDC?FGFGG>@FDGF7+CFG7FGDEEGGFG>FG@C<<@DACFGGGGGGGGGGCFFG,@F@FGFDFGFG@FD:CCGC:<FECGGGFECEE@FEE>EDFFFGGD*ACEC58CE6@EC<5*27*=735CDDDCEEECDD<BFCCF:*).6@??4**:69)75>:
@M00200:207:000000000-ALC1F:1:1101:17230:3901 1:N:0:5
ACTGGGCTTAAAGCGCGTGTAGGCGGCCTGGCAAGTCGGGTGTGAAAGCCCTCGGCTCAACCGAGGAAGTGCGCCCGAAACTGCTATGGCTTGAGTGCCGGAGAGGGTGGCGGAATTCCCCAAGTAGAGGTGAAATTCGTAGATATGGGGAGGAACACCGGTGGCGAAGGCGGCCACCTGGACGGTGACTGACGCTGAGACGCGAAAGCGTGGGTAGCAAACAGGATTAGATACCCGGGTA
+
GGGGGGGGGGGGGGGGGGGGGGGGGGGGGGGGGGGGGGGGGGGGGGGGGGGGGGGGGGGGGGGGGGGFGGGGGGGGGGGGGGGGGGGGGGFGGGGGGGGGGGGGGGGGGGGGGGGGGGGGGGGGGGGGGGGGGGGGGGGGGGGFGGGGGGDGGGGGGGGGGGGGGGGGGGGGGGGGGFFGGGGGGGGGGGGGGGGGGGGGGGGGGDGGGGGGGGGGFFFGGFGFFF@FFFFFGG?FFFFFF
@M00200:207:000000000-ALC1F:1:1101:8269:3925 1:N:0:5
ATTGGGCTTAAAGCGTGCGTAGGCGGATGTGCAGGCGTCGTGTGAAAGCCCTCGGCTCAACCGGGGAATTGCACGGCGAACCGCACGTCTCGAGACAAGTAGGGGCGGCCGGAACGATAGGTGGAGTGGTGAAATGCGTTGATATCTATCGGAACGCCAAAGGTGAAGACAGGCCGCTGGGCTTGTTCTGACGCTGAGGCACGAAAGCGTGGGGAGCAAACGGGATTAGATACCCTAGTA
+
GGGGGGGGGGGGGGGGGGGGGGGGGGGGGGGGGGGGGGGGGGGGGGGGGGGGGGGGGGGGGGFGGGGGG8FGGGGGGGGGEGGFGGEFGGGGGGGGGGGGGGGGGGGGFGGGGGGFGBFEGFGFFFGCGFCFGGCEGGGGGGFGFGGGFGGGDEGGEFGGGFGGGDFGGGGGGGGGGGDGGGGFGFFGGFFGDGGGGGGGD59EDDDFGEEEEGGGFGGGFEGFFFFFFF4?FDFFF>8B
@M00200:207:000000000-ALC1F:1:1101:13955:3930 1:N:0:5
ATTGGGTTTAAAGGGCGTGTAGGCGGTCAGGTAAGTGGGACGTGAAATCCCTCGGCTCACCCGAGGACCTGCGTCCCAAACTGCTTGACTTGAGTATGGGAGAGGATGAGGGAATTCCTGGTGTAGCGGTGAAATGCGTAGATATCAGGAGGAACACCGGTGGCGAAGGCGCTCATCTGGCCCAATACTGACGCTGAGGCGCGAAAGCTAGGGGAGCAAACGGGATTAGATACCCGCGTA
+
GGFGGGGFGGGGGGECF@CEGGGGGGGEGFGFGGGGGGD<EFGGFGGGGEAFFGGGGGGGGGGGGEGGFGGGGGGFGGGGGFGFGGGGGGGGGGGFGGGFDGGGGFFEGFFCEFGFEGGFGGGGGGGGGGGGGGGGGGGGGGDGGFGFEGECEGGGGGGGCGGC@EGEEGGGCGGGGGGGC,CEGFCFGCFGGECGGFFFGGG5EGGGFGGGGGGGBG49<D<B5@4=?F?FFCFF)7>@
@M00200:207:000000000-ALC1F:1:1101:12288:3935 1:N:0:5
ACTGGGTTTAAAGGGTGCGCAGGCGGCCGAGTGTGTGAGGCGTGAAAGCCCGGGGCTTAACCCCGGAATTGCACCTCAAACTACACGGCTAGAGCATAGGAGAGGGTAGCAGAATTCATGGTGTAGCAGTGAAATGCGTAGATATCATGAGGAATACCAGAGGCGAAGGCGGCTACCTGGACAATTGCTGACGCTCAGGCACGAAAGCGTGGGGAGCAAAAGGGATTAGATACCCGCGTA
+
GGGGGGGGGGGGGGGGGGGGGGGGGGGGGGGGGGGGGGGGGGGGGGGGGGGGGGGGGGGGGGGGGGGGGGGGGGGGGGGGGGGGGGGGGGGGGGGGGAFGGGGGGGGGGGGGGGGGGGGGGGGGGGGGGGGGGGGGGGGGGGGGGGGGGGGGGFGGGGGGGGFGGGGGGGGGGGGGGGGGGGGGGGGGFGGGGGDGGGGGGGGGGGGGGEGGGGGGFGGGGFGFFFFFFFFFGGFFFFB>
@M00200:207:000000000-ALC1F:1:1101:15830:3935 1:N:0:5
ATTGGGTTTAAAGGGTGCGTAGGCGGCCCTGTAAGTCAGTGCTGAAATATCCCAGCTTAACTGGGAGGGTGGCATTGATACTGCGGGGCTAGAGTACAGATGAGGTAGGCGGAATTGACGGTGTAGCGGTGAAATGCTTAGATATCGTCAAGAACACCTATAGCGAAGGCAGCTTACTAGGCTGTAACTGACGCTGAGGCACGAAAGTGTGGGGATCAAACAGGATTAGATACCCGAGTA
+
GGGGGGGGGGGGGGGGGGGGGGGGGGGGGGGGGGGGGGGGGGGGGGGGGGGFGGGGGGGGGGGGGGGGGGGGGGGGGGGGGGGGGGGGGGGGGGGGGGGGGGGGGGGGGGGGGGGGGGGGGGGGGGGGGGGGGGGGGGGGGGGGGGGGGGGGGGGGGGGGGGGGGGGGGGGGGGGFCGGGGGGGGGGGGGGGGGGGCGGGGFGGGGGGGGGGGGGGFGGGGFGFF@BFFFFFGGF>@EFF
@M00200:207:000000000-ALC1F:1:1101:18732:3947 1:N:0:5
ATTGGGTATAAAGGGCGCGTAGGCTGTGCGGTACGGTTCGGGTGAAATCCCTCGGCTCAACCGAGGAACTGCCCGGGCGACGGCCGCGCTGGACTGCATCAGGGGACGATGGAACTCCCGGTGGAGCGGTGAAATGCGTAGATATCGGGAGGAACGCCGGTGGCGAAAGCGATCGTCTGGGGTGCATGTGACGCTGAGGCGCGAAAGCTAGGGGAGCAAACGGGATTAGATACCCGCGTA
+
GGGGGGGGGGGGGGGGGGGGGGGGGGGGGGGGGGGGGGGGGGGGGGGGGGGGGGGGGGGGGGGGGGGGGGGGGGGGGGGGGGGGGGGGGGGGGGGGGGGGGGGGGGGGGGGGGGGGGGGGGGGGGGGGGGGGGGGGGGGGGGGGGGGGGGGGGGGGGGGGGGGGGGGGGGGGGGGGGGGGGGGGGGGGGGGGGGGGGGGGGGGGGGGGGGGGGGGGFGGGGFGF@BFFFFFFGGFDFFFF
@M00200:207:000000000-ALC1F:1:1101:9240:3972 1:N:0:5
ATTGGGTATAAAGGGCGCGTAGGCGGGATGGCAAGTCAGTCGTGAAATCTCTCGGCTCAACCGAGAAACGTCGGCTGATACTGCCGTTCTTGAGGGATGCAGAGGAGACTGGAATTCCCGGTGTAGCGGTGAAATGTGTAGAGATCGGGAGGAACACCGGTGGCGAAGGCGGGTCTCTGGGCATTTCCTGACGCTGAGGCGCGAAAGCGTGGGGAGCAAACGGGATTAGATACCCTAGTA
+
GGGGGGGGGGGGGGGGGGGGGGGGGGGGGGGGGGGGGGGGGGGGGGGGGGGGGGGGGGGGGGGGGGGGGGGGGGGGGGGGGGGGGGGGGGGGGGGGGGGGGGGGGGGGGGGGGGGGGGGGGGGGGGGGGGGGGGGGGGGGGGGGGGGGGGGGGGGGGGGGGGGGGGGGGGGGGGGGGGGGGGGGGFFGGGGGGGGGEGGGGGGGGGGGGEGGGGGGBGGGGFGFFFFFFF?FFGFFFFFF
@M00200:207:000000000-ALC1F:1:1101:17747:3995 1:N:0:5
ACTGGGTTTAAAGGGCGCGTAGGCGGCTATTCAAGTGGCGGGTGAAATCCCTCGGCTTAACCGAGGAACTGCCTGCCAGACTGGATGGCTTGAGACCGGGAGAGGTGAGTGGAATTCCCAGTGTAGCGGTGAAATGCGTAGATATTGGGAGGAACACCAGTGGCGAAGGCGGCTCACTGGACCGGTACTGACGCTGAGGCGCGAAAGCGTGGGGAGCAAACAGGATTAGATACCCGGGTAAGA
+
GGGGGGGGGGGGGGGGGGGGGGGGGGGGGGGEGGGGGGGGGGFGFGGGGGGFGGGGGGGGFGGGGGGGGGGGGGGGGGGGCFGGGFGGGFEEEFGGGGGGDCFGG@DGGFFGGGGGGGFFGCFCGFFFGCECGGGGFG>FGGGA;AFGGCEGEC:FFCFG9BF<EGGCE>EGDGGGGCFGGGDGGGGDCFCCGG75/;E*2)C5EDDFGCGGGGCC>5<CC@DFF?7=*0*10>6>BB3>FFD
@M00200:207:000000000-ALC1F:1:1101:20260:3996 1:N:0:5
ATTGGGCTTAAAGGGTGCGTAGGTGGGTTGGTAAGTCCGTGGTGAAATCCCCAAGCTTAACTTGGGAACTGCCGTGGATACTATCAATCTTGAATATCGTTGAGGTAAGCGGAATATGTCATGTAGCGGTGAAATGCTTAGATATGACATAGAACACCGATAGCGGAGGCAGCTTACTAAGCGATCATTGACACTGAGGCACGAAAGCGTGGGGAGCAAACAGGATTAGATACCCTAGTA
+
GGGGGGGGGGGGGGGGGGGGGGGGGGGGGGGGGGGGGGGGGGGGGGGGGGGGGGGGGGGGGGGGGGGGGGGGGGGGGGGGGGGGGGGGGGGGGGGGGGGGGGGGGGGGGGGDGFGGGGGGGGGGGGGGGGGGGFGGGGGGGFGGGGGGGGGFGGGGGGGGGGGGGGGGGGGGGGGGGGGGGGGGGGGGGFGGGGGGFGGGGGGGGGGGGGGDGDDGFGGGGFGFFFFFFFFFGGFFFFFC
@M00200:207:000000000-ALC1F:1:1101:6825:4016 1:N:0:5
ATTGGGTGTAAAGCGTGCGCAGGCGGTGGCTTGTGTCAGGTGTGAAAGCCCCGGGCTTAACCTGGGAATTGCGCTTGAAACTAGGTCGCTAGAGTGCGTCAGAGGGGGGTGGAATTCCACGTGTAGCAGTGAAATGCGTAGAGATGTGGAGGAACACCGATGGCGAAGGCAGCCCCCTGGGATGACACTGACGCTCAGGCACGAAAGCGTGGGGAGCAAACAGGATTAGATACCCTCGTAAGA
+
G@FGGGGGGGGGGGGFDGGGGGGGGGGGGFGGGGGGGCFGGGGGGGGGGGFFEFGGGGGGGGAFFG8<<,EFEGGGGGGGGGGGGGGEGGGGGGGGGGGGGGGGGDGGGGGGGGCGGGGGGGGGGGGGGGGGGGGGGGGGGEGGGFGGGGGGGGGGGGG5EEGGGGGCGGFGGFGGGGGGF*CEFGGGGGGGGGGGGCFGEFGGGCDGGGGGGGGGEGGDGFGF4;?FFFFFGGF=@EFEF@A
@M00200:207:000000000-ALC1F:1:1101:8927:4026 1:N:0:5
ATTGGGTATAAAGCGTGTGTAGGCGGATCGTTAAGTACCTTGTGAAATCCCACGGCTCAACCGTGGAACTGCTCGGTATACTGGCGATCTTGAGCCACCTAGGGGCAACTGGAACAAGCGGTGGAGCGGTGAAATGCGTAGATATCGCTTGGAACGCCAACGGTGAAAACAGGTTGCTGGGGGTGTGCTGACGCTGAGACACGAAAGCCAGGGGAGCGAACGGGATTAGATACCCCAGTAAGA
+
GGGGGGGGGGGGGGGGGGGGGGGGGGGGGGGGGGGGGGGGGGGGGGGGGGGGGGGGGGGGGGGGGGGGGGGF<FGGGGGGGDEGGGGGGGGGFGGGGGGGDGGGGGGGGGFFGGGGFGGGGGGGGGGGGDGGGGGGGGGGGGGGGGGGGGGGGGGGGGGGGGGGGGGGGGGGGGGGGGGGGDGEGGGGGGGFEGGGGGGGGGGGGGGGGGGGGGDG>C<DGFCFB>FFFFF6FF:@EFFFFFF
@M00200:207:000000000-ALC1F:1:1101:6647:4026 1:N:0:5
ATTGGGTTTAAAGGGCGCGTAGGTGGCGGGATAAGCGTGCGGTGAAAGCTCGGGGCTCAACCCCGAGTCGGCCGTGCGAACTATTCTGCTTGAGCACTGTAGAGGCAGGCGGAATTCCGGGTGTAGCGGTGGAATGCGTAGAGATCCGGAAGAACACCGGTGGCGAAGGCGGCCTGCTGGGCAGTAGCTGACACTGAGGCGCGACAGCGTGGGGAGCAAACAGGATTAGATACCCCAGTA
+
DGGG?@CGC@EEF9CFGGGECGGGGGGG+@FFCFCFGC@FFG@C<FFGGAFC@EGEEGGGGFGG:4>FC=FGG@FCGG7=CF<FFGGGGFGGDDEDFG8FE<9F8FG@E7>E@+>,@D@>FGGFGGGFC:CFFGGGG7<<*<AAFFGFDBE7<:FECFCGG7*+18?*?E*CD*CEF@<6;FCGGGG+C99E9+79FG5=EGC*119CEEG5EDCC:C47D)9F@FFFF6=BFCF:BEF?
@M00200:207:000000000-ALC1F:1:1101:17102:4043 1:N:0:5
ATTGGGTTTAAAGCGTGTGTAGGCGGACTTGTAAGTACCTTGTGAAATCCCACAGCTTAACTGTGGAACTGCTTGGTATACTGCTTGTCTTGGGCCACTTAGGGGTTACCGGAACAAACGGTGGAGCGGTGAAATGCGTAGATATCGTTTGGAACGCCAATGGTGAAAACAGGTAACTGGGAGTGTGCCGACGCTGAGACACGAAAGCCAGGGGAGCGAACGGGATTAGATACCCTAGTA
+
GGGGGGGGGGGGGGGGGGGGGGGGGGGGGGGGGGGGGGGGGGGGGGGGGGGGGGGGGGGGGGGGGGGGGGGGGGGGGGGGGGGGGGGGGGGGGGGGGGGGGGGGGGGGGGGGGGGGGGGGGGGGFFGGGGGGGGGGGGGGGGGGGGGGGGGDGGGGGGGGGGGGGGGGGGGGGGGGGGGGGGGGGGGGGGGGGGGGGGGGGGGGGGGGGGGGGGGGFDGGDFGFB>FFFFFFGGFFFFFF
@M00200:207:000000000-ALC1F:1:1101:11387:4055 1:N:0:5
ATTGGGTTTAAAGGGTGCGTAGGTGGGCAGGTAAGTCAGTGGTGAAATCTCCGAGCTTAACTCGGAAACTGCCATTGATACTATCTTTCTTGAATACCGTGGAGGTCAGCGGAATATGTCATGTAGCGGTGAAATGCTTAGATATGACATAGAACACCAATTGCGAAGGCAGCTGGCTACACGAATATTGACACTGATGCACGAAAGCGTGGGGATCAAACAGGATTAGATACCCCTGTA
+
GGGGGGGGGGGGGGGGGGGGGGGGGGGGGGGGGGGGGGGGGGGGGGGGGGGGGGGGGGGGGGGGGGGGGGGGGGGGGGGGGGGGGGGGGGGGGGGGGGGGGGGGGGGGGGGGGGGGGGGGGGGGGGGGGGGGGGGGGGGGGGGGGGGGGGGGGGGGGGGGFGGGGG>EGGGGGGGGGGGGGGGDEGGGGGFGGGGGGGGFGGGDEGCFCEGGGGGGFGGFFACFFFFFFFFFGFAFFFFF
@M00200:207:000000000-ALC1F:1:1101:17777:4069 1:N:0:5
ATTGGGTTTAAAGGGCGCGTAGGCGGCCATGCGTGTCTTCCGTGAAATCCCTCGGCTCAACCGAGGACGTGCGGAAGAAACTGCAAGGCTCGAGTCCGGAAGAGGGGGGCGGAATTCCCAGTGTAGCGGTGAAATGCGTAGATATTGGGAGGAACACCAGTGGCGAAGGCGGTCCCCTGGGCCGGAACTGACGCTGAGGCGCGAAAGCGTGGGTAGCAAACGGGATTAGATACCCGCGTA
+
GGGGGGGGGGGGGGGGGGGGGGGGGGGGGGGGGGGGGGGGGGGGGGGGGGGGGGGGGGGGGGGGGGGGGGGGGGGGGGGGGGGGGGGGGGGGGGGGGGGEGGGGGGGGGGGGGGGGGGGGGGGGGGGGGGGGGGGGGGGGGGGGGGGGGGGGGGGGGGGGGGGGGGGGGGGGGGGGGGGGGGGGGGGGGGGGGGGGGGGGGGGGGDGGEEGGGGGGFGGGGE3@F>?=FFFFGDFFFFE>
@M00200:207:000000000-ALC1F:1:1101:5881:4071 1:N:0:5
ATTGGGCTTAAAGGGCGCGTAGGCGGGTCCGGCAGTCAGGGGTGAAATCCCACGGCCCAACCGTGGAAGTGCCTCTGATACTTCGGACCTCGAGGGAGGTAGGGGCGTGCGGAACTCAGGGTGGAGCGGTGAAATGCGTAGATATCCTGAGGAACACCGGTGGCGAAAGCGGCGCGCTGGATCTCTTCTGACGCTGAGGCGCGAAAGCCAGGGGAGCAAACGGGATTAGATACCCCAGTA
+
GGGGGGGGGFFGGGGGGGGGGGGGGGGGGGGGGGGFGGGGGGFGGGGGGGGGGGGGGGGGEGGGGGCGGGGGGGGGGGGGGGGFGGGGDDBFGGGGGGGGGGGGGGGGGGGGGDGGGGGGDFGGFGGGGGGGGGGGGGGGGGGGGGGFFGGGGFFGGGGGGGGGGDGEECEG>EGGGGGGGGGGGCGGGGCGGD3:8EFGGGGGGGG5EGGGCD75>DDF<)>@:>?F@FF=D7@@FFFF
@M00200:207:000000000-ALC1F:1:1101:25225:4083 1:N:0:5
ACTGGGTTTAAAGGGTGCGTAGGTGGGTCTGTAAGTCCGTGGTGAAATCTCCAAGCTTAACTTGGAAACTGCCGTGGATACTATAGGTCTTGAATACCGTGGAGGTGAGCGGAATATGTCATGTAGCGGTGAAATGCTTAGATATGACATAGAACACCAATTGCGAAGGCAGCTCACTACACGACTATTGACACTGAGGCACGAAAGCGTGGGGATCAAACAGGCTTAGATACCCTGGTA
+
FGGGGG<FEFGEAGGFFD@FGECFGGGGEGG<FGDEFDGGGEFGEDEGGGGFAEEGFFFFFFCGEFGGGGFGGGDEGCEAEFGGADEFAEFFFGGGFGGGGGGFCEEGCDGEGCGFFCFGGFG?FGGGGCFFCEGFGGFFGGGG;EFD9EEFEGF8F+>DFCEGGGCEGGGGD8FG,3EFGGCCC@GF:EE9CF7C7AFDCCDE5?CGGEECCDDC6CDFFFGF))2/1@@@C<AAA3A6
@M00200:207:000000000-ALC1F:1:1101:15121:4084 1:N:0:5
ATTGGGTTTAAAGGGTGCGCAGGCGGCGTCGCAAGTCAGGCGTGAAATCCCCGGGCTTAACCTGGGAATGGCACTTGAAACTACGATGCTGGAGTATGGCAGAGGGAGGTGGAATTCCACGTGTAGCGGTGAAATGCGTAGAGATGTGGAGGAACACCGATGGCGAAGGCAGCCTCCTGGGCCAATACTGACGCTCATGCACGAAAGCGTGGGGAGCAAACAGGATTAGATACCCCGGTA
+
GGGGGFGGGGFGGFGGGGGGGGGGGGC@F:FEGGGFGGGFGGGGGGGGGGGGGGGGGGGGGGGGGGGGGGGGGGGGG9=FGGGG7EFGGGGGFEFEFGGGGGGFGDC=>FFFGGGGGGAFEGGGFCF@FFGGGFGGGGGGGGC;BB@FDDFDEGGGGGGGGGGGGGGGGFGGG5BFFGGGGG55CCCFGGGGGGGGGGGGGGGGGD35CECGGGGGFGGGGFG>FFFF@FFFGGF>BBF:
@M00200:207:000000000-ALC1F:1:1101:5921:4085 1:N:0:5
ATTGGGTTTAAAGGGCACGTAGGCGGCTCGGCAAATCGGTCGTGGAATCTCGACGCTTACCGTCGAAACGGCGGCCGAAAATACCGGGCTCGAGGGCGTGAGGGGTCACTGGAACTCCTGGTGAAGCGGTGAAATGCGTAGATATCAGGAGGAACGCCGGAGGCGAAAGCGAGTGACTGGCGCGTTCCTGACGCTGAGGTGCGAAAGCTAGGGGAGCAAACAGGATTAGATACCCTAGTA
+
GGGGGGFEGGGGGGGGGGGGGGGGGGGEGGGGGGGGGGGGGGGGGGGGGGGGGGGGGGGGGGGGGGGGGGGGGGGGFEEGGGGGGGGGGGGGGGGGGGGGGGGGGGGGGGGGGGGGGGGGGGGGGGGGGGEGGGGGGGGGGGGGGGGGGGGGGGGGECGGGGGGGGGGGDGEGGGGGGGGGGGGEGGGGGGGGGGGGGGGFGGGGGGGCFGGGGGDFGGGDFGFFF=66F47D>;?FFFF
@M00200:207:000000000-ALC1F:1:1101:17096:4090 1:N:0:5
ATTGGGTTTAAAGGGTGCGTAGGCGGTGCAGCAAGTCGGGAGTGAAATACCTCAGCTTAACTGAGGAACTGCTTTCGATACTGCTGTGCTTGAGTAAGACAGAGGTAAGCGGAACTTAGGGTGGAGCGGTGAAATGCGTTGATATCCTAAGGAACACCGGTGGCGAAGGCGGCTTACTGGGTCTTAACTGACGCTGAGGCACGAAAGCCAGGGTAGCAAACGGGATTAGATACCCCCGTA
+
F,EFGGG7FGGFG<FC@FG;FGGGGGGGCFG8FGGGFDGGEGGGGGGGGGG,CFGGG9FFG9FFGGGGGGGGFF9FEGGGGGGFFCCFFGGGGGGFF<FEGFGGGGGFG,=FEGGGEBFFFGGGGGGGGEGGGGGGGGGGGGGGGGAAFFFEFCDFGCGGFGGGGGGGEGGGGECBFGGGF8<C7CFGGGGGGGGDGG=CEGGGGGGGG=F=EFCGFGFCGBDEFEFF@FFFGG?5)>EF
@M00200:207:000000000-ALC1F:1:1101:21516:4104 1:N:0:5
ATTGGGTATAAAGCGTACGTAGGCGGATCTGCAGGCGTCGTGTGAAATACCTCGGCTCAACCGAGGAACTGCACGGCGAACCGCAGGTCTTGAGACGAGTAGGGGCGGTCGGAACGATAGGTGGAGTGGTGAAATGCGTTGATATCTATCGGAACGCCGAAGGTGAAGACAGGCCGCTGGGCTCGTTCTGACGCTGAGGTACGAAAGCGTGGGGAGCAAACGGGATTAGATACCCCGGTA
+
GFGGGGGGGGGGGGGGGGGGGGGGGGGGGGGGGGGGGGGGGGGGGGGGGGGGGGGGGGGGGGGGGGGGGGGGGGGGGGGGGGGGGGGGGGGGGGGGGGGGGGGGGGGGGGGGGGGGGGGEGGGGGGFGGGGGGGGGGGGGGGGGGGGGGGGGGGGGGGGGGGDGGGGGGGGGGDGGGGGGGGGGGEGGGGGGGGGGEGGGGGGGGGDGGEEGGDGGFGGGGFGFFFFFFFFFGDFFFFFF
@M00200:207:000000000-ALC1F:1:1101:18008:4113 1:N:0:5
ACTGGGTTTAAAGGGTGCGTAGGCGGCTTTGTAAGTCAGTGGTGAAATATGGCAGCTCAACTGTCAGGGTGCCATTGATACTGCGGAGCTTGAGTACAGATGAGGTAGGCGGAATTGACGGTGTAGCGGTGAAATGCTTAGATATCGTCAAGAACACCGATAGCGAAGGCAGCTTACTAGGCTGTAACTGACGCTGAGGCACGAAAGTGTGGGGATCAAACAGGATTAGATACCCCTGTA
+
GGGGGGGGGGGGGGGGGGGGGGGGGGGGGGGGGGGGGGGGGGGGGGGGGGGGGGGGGGGGGGGGGGGGGGGGGGGGGGGGGGGGGGGGGGGGGGGGGGGGGGGGGGGGGGGGGGGGGGGGGGGGGGGGGGGGGGGGGGGGGGGGGGGGGGGGGGGGGGGGGGGFGGGGGGGGGGGGGGGGGGGGGGGGGGGGGGGGGGGGGGGGGGGDGGGGGGG<FGGGGFGFFFFFFFFFGGFFFFFF
@M00200:207:000000000-ALC1F:1:1101:24501:4113 1:N:0:5
ATTGGGCTTAAAGGGCGCGTAGGCGGCCACCGCAAGTCGACTGTGAAATCTCCGGGCTTAACCCGGAACGGTCAGCCGATACTGCGGGGCTAGAGTGCAGAAGGGGCAACTGGAATTCTCGGTGTAGCGGTGAAATGCGTAGATATCGAGAGGAACACCTGCGGCGAAGGCGGGTTGCTGGGCTGACACTGACGCTGAGGCGCGAAAGCTAGGGGAGCGAACGGGATTAGATACCCGGGTA
+
GGGGGGGGGGFGGGDGGGGCGEGGGGGGGGGGGGGGGGGEGFGGGGGGGGGGGGGGGGGGGGGGGGGGGGGGGGGDGGGGEGGGAFGGGGGGGGGGGGGGGFGGGGDFGGGGGCFFGGGGGGFFGGGGGGGGGGGGGGGGGGGGGGGGGGCCEEFGFGGGGEEGGGGGGGGGGGGGGGGGGGGGGGGCFGGGFGGGGGGG5DGECDDGGGGGGGGGFGGGGFGDFD))9?@FGG?FFFFE@
@M00200:207:000000000-ALC1F:1:1101:18191:4113 1:N:0:5
ATTGGGTGTAAAGAGCATGTAGGTGGTCTTGTTAGTCCTTCGTTAAAGCTCCTGGCTTAACCGGGAAGATGCGTTGGAAACGGCAAGACTAGAGGGCGCGAGAGGTTTGCAGAACTCATGGTGTAGGGGTGAAATCCGTTGATATCATGGGGAATACCAAATGCGAAGGCAGCAAACTGGCGCGTTCCTGACACTGAGATGCGAAAGCGTGGGTAGCGAATGGGATTAGATACCCTCGTA
+
GGGGGGGGGGGGGGGGGGGGGGGGGGGGGGGFGGGGGFGGGGFGGGGGGGGGGGGGGGGGGGGGGDGGGGGGGGGGGGGFFGGGGGGGGGGGGFGGGGGGGGGGGGGGGGGGGGGGGGGGGFGGGGGGGGGGGGGGGGGGGGGFFFGGGGGGGGGGGG=DFGGFGDEGGGGGGG6:>@FFGGGGGGGGGFGGGGGDFGGGGGGGGGGFEGGDC<DD;DGGDFG45F:?==47CGFFF>FE
@M00200:207:000000000-ALC1F:1:1101:25641:4120 1:N:0:5
ATTGGGTTTAAAGCGTGCGTAGGCGGATGTGCAGGCGTCGTGTGAAAGCCCTCGGCTCAACCGGGGAATTGCACGGCGAACCGCATGTCTCGAGACAAGTAGGGGCGGTCGGAACGATAGGTGGAGTGGTGAAATGCGTTGATATCTATCGGAACGCCAAAGGTGAAGACAGACCGCTGGGCTTGTTCTGACGCTGAGGCACGAAAGCGTGGGGAGCAAACGGGATTAGATACCCCTGTA
+
GGGGGGGGGGGGGGGGGGGGGGGGGGGGGGGGGGGGGGGGGGGGGGGAFGGGGGGGGGGGGGGGGGGGGGCFGGGGGGGGGGGG7FGGGGGGFGGGG@DFGGGG7FGEGGGGCGGCFGGGFFFG:FFFFGGGGGGGGGGG>CCFGGGGGGGGGGCGGGGGF7FGFFF?CFDFGGFGGGGDCCEG8EFGGGGFEGGCCFC=5DDGGG3<CGGGGGGGEGGGFDGF>@F?@FFBFGFFFFFF
@M00200:207:000000000-ALC1F:1:1101:10227:4122 1:N:0:5
ACTGGGCTTAAAGGGAGCGTAGGCCGGAGATTAAGCGTGTTGTGAAATGTAGACGCTCAACGTCTGCACTGCAGCGCGAACTGGTTTCCTTGAGTACGTAGGAAGTTGGCGGAATTCGTGGTGTAGCGGTGAAATGCTTAGATATCACGAAGAACTCCGATTGCGAAAGCAGCTGACTGTATCGTAACTGACGCTGAAGCTCGAAAGTGTGGGTATCGAACAGGATTAGATACCCCTGTA
+
GGFCFGGGGGGGGGGGGGGGGGGGGGGGGGFGGGGGGGEFGGEFGGGFGGGGGGGGGGGFGGGGGGGFFFGGGGGGGGGGGEFGGGGGFEGGGGEFEGFGGGGGGGGGGGGGGGG@FFEFGGEGGGGGGGGGGGG<DFDFGGGGGGGGGGGGGGGGG7EGGGGGGGEEECEEGGFGGGGGGGGGGGGGCGGGGGDGGGGGGGGGGGGGFGGEEGGCFDGGGFGFF6BFFFFFGGFFFF:*
@M00200:207:000000000-ALC1F:1:1101:11591:4132 1:N:0:5
ATTGGGTATAAAGTGTGCGCAGGCGGCGCCGCAAGTCGAGTGTGAAAGCCCCGGGCTTAACTTGGGAATTGCGCTCGAAACTATGGTGCTGGAGTGTGGCAGAGGAAGGTGGAATTCCACGTGTAGCGGTGAAATGCGTAGAGATGTGGAGGAACACCGATGGCGAAGGCAGCCTTCTGGGCCAACACTGACGCTCATGCACGAAAGCGTGGGGAGCAAACAGGATTAGATACCCTAGTA
+
GGGGGGGGGGGGGGGGGGGGGGGGGGGGGGGGGGGGGGGGGGGGGGGGGGGGGGGGGGGGGGGGGGGGGGGGGGGGGGGGGGGGGGGGGGGGGGGGGGGGGGGGGGGGGGGGGGGGGGGGGGGGGGGGGGGGGGGGGGDGGGGGGGGGGGGGGGGGGGGGGGGGGGGGGGGGGGGGGGGGGGGGGGGGGGGGGGGGGGGGGGGGGGGGGGGGGGGGFGGGGFGFFFFFFFFFGGFFFFF?
@M00200:207:000000000-ALC1F:1:1101:14458:4134 1:N:0:5
ATTGGGTATAAAGGGCGCGTAGGCGGCCTGCTAAGTCGAACGTGAAATCCCTGGGCTCAACCCAGGAACTGCGTTCGATACTGGTTGGCTTGAATTCGGGAGAGGGATGCGGAATTCCAGGTGTAGCGGTGAAATGCGTAGATATCTGGAGGAACACCGGTGGCGAAGGCGGCATCCTGGACCGACATTGACGCTGAGGCGCGAAAGCCAGGGGAGCAAACGGGATTAGATACCCTAGTA
+
GGGGGGGGGGGGGGGGGGGGGGGGGGGGGGGGGGGGGGGGGGGGGGGGGGGGGGGGGGGGGGGGGGGGGGGGGEGGGGFGGGGGGGGGGGGGGGGGGGGGGGGGGGGGGGGGGGGGGGGGGGGGGGGGGGGGGGGGGGGGGDGGGGGGGGGGGGGGGGGGEGGGGGGGGGGGGGGGGGGGGGGGGGGGGFFFGGGGGGF=EGGEGGDGGGGGGDGGFGGGGFGFFBFFFFFFDGFFFFFF
@M00200:207:000000000-ALC1F:1:1101:9784:4134 1:N:0:5
ATTGGGTATAAAGGGCGCGTAGGCGGCTTGGCAAGTCAAAGGTGAAATCCCTCGGCCTAACCGAGGAACTGCCTTTGAAACTGCTTGGCTTGAGGCCGGGAGAGGGTAGCGGAATTCCCAGTGTAGCGGTGAAATGCGTAGATATTGGGAGGAACACCAGTGGCGAAGGCGGCTACCTGGACCGGTTCTGACGCTGAGGCGCGAAAGCGTGGGGAGCAAACAGGATTAGATACCATCGTA
+
GGGGGGGGGGGGGGGGGGGGGGGGGGGGGGGGGGGGGGGGGGGGGGGGGGGGGGGGGGGGGGGGGGGGGGGGGGGGGGGGGGGGGGGGGGGGGGGGGGGGGGGGGGGGGGGGGGGGGGGGGGGGGGGGGGGGGGGGGGGGGGGGGGGGGGGGGGGGGGGGGGGGGGGGGGGGGGGGGGGGGGGGGGGGGGGGGGGGGGGGGGGGGGGGGGGGGGGGFGGGGFGFFFFFFFFFGGFF?BFF
@M00200:207:000000000-ALC1F:1:1101:19741:4139 1:N:0:5
ATTGGGTTTAAAGCGTGTGTAGGCGGGTCGTTAAGTACCTTGTGAAATCCCACAGCTCAACTGTGGAACTGCTCGGTATACTGGCGATCTTGAGCCACTTAGGGGCTGTCGGAACAAACGGTGGAGCGGTGAAATGCGTAGATATCGTTTGGAACGCCAAAGGTGAAAACAGACAGCTGGGAGTGTGCTGACGCTGAGACACGAAAGCCAGGGGAGCGAACGGGATTAGATACCCCTGTAAGAC
+
GGGGGGGEFGGGGGGGGEGGGGFGGDG@FEFGGGGGGGGGGGGGGGFGG@FGGGDGFCFGGGGGGFGGFGFGGFGGFGGGGGGGGGDGGGGGFFFGGGGGGCFGGGGGEGFDEGGGGGGGGCFC=FGGGGGGGGGD9FGGDEGGAFGEFFG@CFDBF<EGEFGFCGFFFGGGGGGGG?FC8:C;EGFGFF7EGGDGGGGGFGDGG5C<FGGDEGGDEGD:DED@>B4??F/9>DFFFFFFFB>)
@M00200:207:000000000-ALC1F:1:1101:8791:4144 1:N:0:5
ATTGGGTGTAAAGGGTGCGTAGGCGGTTTGTTAAGTCAGGTGTGAAATCCCCCGGCTCAACCGGGGAACAGCGCTTGAAACTAGCAGACTGGAGTGAGGCAGGGGTGTGCGGAACTTCCAGTGGAGCGGTGAAATGTGTAGATATTGGAAGGAACGCCGGCGGCGAAAGCGGCACACTGGGCCTTGTCTGACGCTGAGGCACGAAAGCTAGGGGAGTGAACGGGATTAGATACCCTCGTA
+
GGGGGGGGGGGGGGGGGGGGGGGGGGGGGGGGGGGGGGGGGGGGGGGGGGGGGGGGGGGGGGGGGGGGGGGGGGGGGGGGGGGGGGGGGGGGGGGGGGGGEGGGGGGGGGGGGEGGGGGGGGGGGGGGGFGGFGGGGGGGGGGGGGGGGGGGGGGGGGGGGGGGGGGGGGGGGGGGGFFFGGGGGGGGGGGGGGGGGGGGEFDGGGGGGGGGGGGGFGCFGFDE:3?FFFFFGGFFF@FB
@M00200:207:000000000-ALC1F:1:1101:10512:4155 1:N:0:5
ACTGGGTTTAAAGAGTTCGTAGGCGGCGCGGAAAGTGGGGTGTGAAAGCCCTCGGCCTAACCGAGGAATTGCGCTCCAAACTACCGCGCTCGAGGGAGATAGAGGTGAGCAGAACTGATGGTGGAGCGGTGAAATGCGTTGATATCATCAGGAATACCGGAGGCGAAGGCGGCTCACTGGGTCTCTTCTGACGCTGAGGAACGAAAGCTAGGGGAGCAAACGGGATTAGATACCCGCGTAAGA
+
GGGGGGGGGGGGGGGGGGGGGGGGGGGGGGGGGGGGGGGGGGGGGGGGGGGGGGGGGGGGGGGGGGGGGGGGGGGGGGGGGGGGGGGGGEGGGGGGGGG8FGGGGGGGGGGGGGGGGGGGGGGGGGGGGGGGGGGGGDGGGGFGFGGGGFGGGCFGGGGGGGGGDGGGGGGEGGGGGFGGGGGGGGGGGGGGGGGGGGFGGFDGGGGGFFGGFDGGBFGGFFG37B@F=7*9FGFFEF>B:FF
@M00200:207:000000000-ALC1F:1:1101:16540:4165 1:N:0:5
ATTGGGTTTAAAGCGTACGTAGGCGGATATGCAGGCGTCGTGTGAAATACCTCGGCTCAACCGAGGAATTGCACGGCGAACCGCATGTCTTGAGATCGGTAGGGGCGGTCGGAACGATAGGTGGAGTGGTGAAATGCGTTGATATCTATCGGAACGCCGAAGGTGAAAACAGGCCGCTGGGCCGATTCTGACGCTGAGGTACGAAAGCGTGGGGAGCGAACGGGATTAGATACCCTCGTA
+
GGGGGGGGGGGGGGGGGGGGGGGGGGGGGGGGGGGGGGGGGGGGGGGGGGGGGGGGGGGGGGGGGGGGGGGGGGGGGGGGGDGGEGGFGGGGGGGGGGGGGGGGGGGGGGGGGGGGDGGGGGGGGGGGGGGGGGGGGGGGGGGGGGGGGGGGGGGGGGGGGGGGGGGGGGGGGGCCGGGGGGGGG?=CFGGGGGGG=FGFGFGCEDDGGEGGGGGGFGGGGFGFFEFFFFFFGGFFFFFB
@M00200:207:000000000-ALC1F:1:1101:26191:4174 1:N:0:5
ATTGGGTGTAAAGGGTGCGTAGGCGGAATAGTAAGTCAGTGGTGAAAGCCTGCAGCTTAACTGTAGAATTGCCATTGATACTGCTAATCTTGAGTACATATGAAGTGGGCGGAATGTGTCATGTAGCGGTGAAATGCTTAGATATGACACAGAACACCGATTGCGAAGGCAGCTCACTAAACTGTAACTGACGCTGAGGCACGAAAGCATGGGGAGCAAACAGGATTAGATACCCGCGTA
+
GGGGGGGGGGGGGGGGGGGEGGGGGGDCGFGGGGGGGGGGGGGGGGGGGGGGGGGGGGGGGGGGGGGGGGGGGEGGGFGGGGGGGGGGGGGGGGGGGGGGGGGGGGGGGCGGGGGGGGGGGGGGGGGGGGGGGGGGGGGGGGGGGGF;FFFEGGGFGGCCC7@FGGEGEDFEG8::DDFGGGC9;FFGGEAECDGEGFGGGGGGGGG<EFGGGCGGFGGGDAC);FCAAA6+:C;>85:B
@M00200:207:000000000-ALC1F:1:1101:14513:4181 1:N:0:5
ATTGGGTATAAAGGGCGCGTAGGCGGCGACGTAAGTTGGAAGTGAAATCCCATCGGCTCAACCGTGGAGTTGCTCCCAGTACTGCGTTGCTTGAGCGAGATAGGGGCCTGTGGAACTGCCGGTGGAGCGGTGAAATGTGTTGATATCGGCGGGAACGCCAGTGCCGAAAGGGACAGGCTGGACCTTTGCTGACGCTGAAGCGCGAAAGCTAGGGTAGCGAACGGGATTAGATACCCCCGTA
+
GGGGGGGGGGGGGGGGGGGGGGGGGGGGGGGGGGGGGGGGGGGGGGGGGGGGGGGGGGGGGGGGGGGGGGGGGGGGGGGGGGGGGGGGGGGGGGGGGGGGGGGGGGGGGGGGGGGGGGGGGGGGGGGGGGGGGGGGGGGGGGGGGGGGGGGGGEGGEEGDCFGGGDEGGCGGGE58ECFFECCG6FGECGGFFGGGDGF66CDECDG<*<:0CD<<BFG5DB7@E>>FFFF6>:F6FD:BB
@M00200:207:000000000-ALC1F:1:1101:8687:4190 1:N:0:5
ATTGGGTTTAAAGCGTGTGTAGGCGGATCGTTAAGTACCTTGTGAAATCCCACGGCTCAACCGTGGAACTGCTCGGTATACTGGCGATCTTGAGCCACCTAGGGGCAACTGGAACAAGCGGTGGAGCGGTGAAATGCGTAGATATCGCTTGGAACGCCAACGGTGAAAACAGGTTGCTGGGGGTGTGCTGACGCTGAGACACGAAAGCCAGGGGAGCGAACGGGATTAGATACCCCGGTG
+
GGGGGGGGGGGGGGGGGGGGGGGGGGGGGGGGGGGGGGGGGGGGGGGGGGGGGGGGGGGGGGGGGGGFGGGGGGGGGGGGGGGGGGGGGGGGGGGGGGGGGGGFFGGGGGGGGGGGGGGGGGGGGGGGGGGGGGGGGGGGGGGGGGGGFGGGGGGGGGGGGGGFGGGGGGGGGGGGGGGGGGGGGGGGGGGGGGGGEGGGGGDGDGGGGGGGGGCDFDDGGFGF:>?FFFF=FGFFDF>B
@M00200:207:000000000-ALC1F:1:1101:21621:4212 1:N:0:5
ACTGGGTGTAAAGGGCGCGTAGGCGGCTTTTCAAGTGACGGGTGAAATCCCTCGGCTTAACCGAGGAACTGCCTGTCAGACTGGAAGGCTTGAGACCGGGAGAGGTGAGTGGAATTCCCAGTGTAGCGGTGAAATGCGTAGATATTGGGAGGAACACCAGTGGCGAAGGCGGCTCACTGGACCGGAACTGACGCTGAGGCGCGAAAGCGTGGGGAGCAAACAGGATTAGATACCCGCGTA
+
GGGGGGGGGGGGGGGGGGGGGGGGGGGGGGGGGGGGGGGGGGGGGGGGGGGGGGGDGGGGGGGGGGGGGGGGGGGGGGGGGGGGGGGGGGGGGGGGGGGGGGEGGGGGFGGGGGGGFFGGGGGGGGGGGGGGGGGGGGGGGGGGGGGFGGGGEGGGGGGGGGGGGGGGGGGGGEGGGGGGGGGGGGECFGGGGGGGEGGGGDGGGGGGGEGGGG3C:FDFDFFFFF??FFFFGGFDFFD5
@M00200:207:000000000-ALC1F:1:1101:22888:4214 1:N:0:5
ATTGGGCATAAAGGGTGCGTAGGCGGCTTTGTAAGTCAGTGGTGAAATATGGCAGCTCAACTGTCAGGGTGCCATTTATACTGCGGAGCTTGAGTACAGATGAGGTAGGCGGAATTGACGGTGTAGCGGTGAAATGCTTAGATATCGTCAAGAACACCGATAGCGAAGGCAGCTTACTGGGCTGTAACTGACGCTGAGGCACGAAAGTGTGGGGATCAAACAGGATTAGATACCCTAGTA
+
GGGGGGGGGGGGGGGGGGGEGGGGGGDGFGGGGGGGGFGCGGGGGGGGGGGGGGGGGGGGGGGEFGFGGGGGGGGFFGCGGGGCEDGEGGGGGGGGGFGFGGGGGGGGGGGGGGGGGGGGGGGGGGGGGGGGGGGGGGGGGGGGGGGGGFGGGGGGGGGGEGGGGGGGGGGGGGGGGGGGGFGGCGGGGGGGGDGGGGGGDFGGGGGGGGGGGD55FGFGGFFFFFFFFFFFGGFFFFFF
@M00200:207:000000000-ALC1F:1:1101:20666:4225 1:N:0:5
ATTGGGTATAAAGGGTGCGTAGGTGGGTTGGTAAGTCAGTGGTGAAATCTCCGTGCTTAACATGGAAACTGCCATTGATACTACTGGTCTTGAATTTTCTGGAGGTTAGCGGAATATGTCATGTAGCGGTGAAATGCTTAGATATGACATAGAACACCAATTGCGAAGGCAGCTAACTACAGGGATATTGACACTGAGGCACGAAAGCCAGGGGAGCGAACGGGATTAGATACCCGAGTA
+
GFGGGGGCGGGGGGGCFGGBFGG<FGDGGGDGGGGGGGGGGGGGGGGGGDADGGGGGAFFGGGGGGCGGGGGFDGGGGGGGGGGFFGGGGGGGGGC?CEFD<?FGFFGG9CFFFGGDFGFDGGGGGGGGGGGGGGGGGGGGGGGGGGACEFGGGGEGGGFG?EGGGGGGGGGCFGGGD;DCFGGGGGCGCEECFGDGGGG>FGGGGGFCGFGG4C*59DDGEDFFDFFAFFADFFFFEFF
@M00200:207:000000000-ALC1F:1:1101:11909:4230 1:N:0:5
ACTGGGTTTAAAGCGTGCGTAGGCGGATGTGCAGGCATGTTGTGAAATCCCATGGCTCAACCATGGAATTGCTTCGTGAACCGCACATCTTGAGGCAGGTAGGGGCGGTCGGAACGATAGGTGGAGCGGTGAAATGCGTAGATATCTATCGGAACGCCAAAGGAGAAGTCAGGCCGCTGGGCCTGTCCTGACGCTGAGGCACGAAAGCGTGGGTAGCAAACGGGATTAGATACCCCCGTA
+
GGGGGGGGGGGGGGGGGGGGGGGGGGGGGGGGGGGGGGGGGGGGGGGGGGGGGGGGGGGGGGGGGGGGGGGGGGGGGGGGGGGGGGGGFGGGGGGGGGGGGGGGGGGGEGGGGGGFFFGGGGGGGGGGGGGGGGGGGGGGGGGGGGGGGGGGGGGGGGGGFFGGGGGGGGGGGGGGGGGGGGGGGGGGGGGFGGGGGGGGGGGGGGGGGGGGGGGGFGGGGBDFF:?FFFFFGGFFFFDF
@M00200:207:000000000-ALC1F:1:1101:22511:4232 1:N:0:5
ATTGGGTTTAAAGCGCGCGTAGGCGGATTTGCAAGTCGGGGGTGAAAGCCCGAGGCTCAACCTCGGAACTGCCCTCGATACTGCAAATCTCGAGTCCGAGAGGTGAGTGGAATTCCTAGTGTAGAGGTGAAATTCGTAGATATTAGGAAGAACACCAGTGGCGAAGGCGGCTCACTGGCTCGGTACTGACGCTGAGGCGCGAAAGCGTGGGGAGCAAACAGGATTAGATACCCGAGTA
+
GDEGGGEGGGGGGGGGGGDFGGGGGGGGGEGGGGGFGCFGGGGGGGGGGGGGGGGGGGGGGGGGGEFGGGGGGGGGGGGGGGGGGGGGGDFFFEGGGEGGGGGGGGGGGGGGFGGGGGFDFFCCFGCCFFGDFFGGBCFFGGGGGGGFGGGGGGGGGGGGGGGGGGGGGDGEGGGGGGFGGGGGCEFGDFGGGEGGGGGDECC*>GGGGGECGGGGF6DFGFGFFFFF?F69CG:DFF
@M00200:207:000000000-ALC1F:1:1101:16040:4236 1:N:0:5
ATTGGGTGTAAAGGGCGCGTAGGCGGGATGGCAAGTCAGTCGTGAAATCTCTCGGCTCAACCGAGAAACGTCGGCTGATACTGCCGTTCTTGAGGGATGCAGAGGAGACTGGAATTCCCGGTGTAGCGGTGAAATGTGTAGAGATCGGGAGGAACACCGGTGGCGAAGGCGGGTCTCTGGGCATTTCCTGACGCTGAGGCGCGAAAGCGTGGGGAGCAAACGGGATTAGATACCCTTGTA
+
GGGGGGGGFFGGGGGGGGGGGGGGGGGGGGGGGGGGGGGGGGGGGGGGGGGGGGGGGGGGGGGDGGGGGGGGGGGGGGGGGGGGGGEEGGGGGGGGDGGGGGGGGGGGGGGGGGGGGGGGGGGGGGGGGGGGGGGGGGGGGGGGGGGGGGGGGGGGGGGGGEGGGGGGGGGGGGGGGGGGGGGGGGGGGGGGGGGGGEGGGGGGGGGGG5CCCGGGFGDDFFGFFFFFFFFFGGFFF?/7
@M00200:207:000000000-ALC1F:1:1101:11751:4240 1:N:0:5
ATTGGGTATAAAGCGTGTGTAGGCGGATTCGTAAGTGTCTTGTGAAATCCCACGGCTCAACCGTGGAACTGCTGGGCATACTGCGAGTCTTGAGCCGGCCAGGGGTCACCGGAACAAGCGGTGGAGCGGTGAAATGCGTAGATATCGCTTGGAACGCCGACGGTGAAAACAGGTGACTGGGGCCGCGCTGACGCTGAGACACGAAAGCCAGGGGAGCGAACGGGATTAGATACCGCGTA
+
GGFGGGGGGGGGGGGGGGGGGFGGGGGGGGGGFGGGGGGGGGGGGGGGGGGGGGGGGGGGGGGGGGGGGGGGGGGGGGGGGGFGGGGGGGGGGGGGGGGGGFGGGGGGGGGGGGGGGGGGGGGECFGGGGGGGGGGGGGDGGGGGGEGCGGGGGGGGGDGGGGGGFGGGGGGG9BFGGG>FGGGEGGGECEGGGGGGGGGGFGGG5DFCFGGGGGGFGGGGFDEFF??976FFFEFFF>
@M00200:207:000000000-ALC1F:1:1101:15247:4250 1:N:0:5
ATTGGGTTTAAAGGGTGCGTAGGTGGTGAGGTAAGTCGGATGTGAAATCTCCAGGCTCAACCTGGAAACGGCATTGGAAACTACCTTGCTAGAGGTTTTGAGGGGGGACTGGAATTCTCGGTGTAGCAGTGAAATGCGTAGATATCGAGAGGAACACCAGTGGCGAAGGCGAGTCCCTGGAAAACACCTGACACTGAGGCACGAAAGCTAGGGGAGCAAACAGGATTAGATACCGCGTA
+
G<FGGGGGGGGGGAFGGGGGGGGGGGGGE@@FGGGGG7F+FFGGGGGFGEG,CFGGGGGGGGGGGFGG@DGGGDGGGGAFGGGCCE??FGGGGGEAF,9CFG8FGGCG<AFGGGGGGGGGGGGGGGGGGGGGGGGGGGGGGGCFGGGBFGGGGGGGAFGCGGGGGGGGGG@C8E8FDGGGGD@F*;CGGGGGGGGGGGGGGGGGGGGG+:C=GGGGFGGGGFGFFFFF@FFFGGF::DB
@M00200:207:000000000-ALC1F:1:1101:12209:4257 1:N:0:5
ACTGGGTTTAAAGCGCACGTAGGCGGCATTGTAAGTGTCTGGTGAAATCCCACGGCTCACCCGTGGAACTGCCAGGCATACTGTGATGCTCGAGTGTGGTAGGGGAGAGCGGAACTCCTGGTGGAGCGGTGAAATGCGTAGATATCAGGAGGAACACCGGTGGCGAAGGCGGCTCTCTGGTCCACAACTGACGCTGAGGTGCGAATGCTAGGGGAGCAAACGGGATTAGATACCGCTGTA
+
FF@DFFA7;E<CF<FCCFDGFACD@EG7F@@C@F<C,CFCDEGDFEAFGGGFGGGDC@FGD<FGGGG<FG9F,=FGGC=FFFCFFCCGGE9BFEDAAFFEE,DEF::?FGDGDCC89F<FFFGGFGF@F:F?DFF<,FF+C@GG,@;A7>F@CC<CFFGGFC7:C8C@7DBCECCCGFGFFGFDFCCC?FCFGED58CFCGGD=E)9FEGEFG<CDBGDFGE:7:<4@FFBFGG)5555@
@M00200:207:000000000-ALC1F:1:1101:18847:4258 1:N:0:5
ATTGGGCTTAAAGGGTGCGTAGGCGGCCCTGTAAGTCAGTGGTGAAAGCCTCCAGCTCAACTGGAGAACTGCCATTGATACTGCAGGGCTTGAGTACAGACGAGGTTGGCGGAATTGATTGTGTAGCGGTGAAATGCATAGATACAATCAAGAACTCCGATTGCGTAGGCAGCTAACTAGGCTGTAACTGACGCTGAGGCACGAAAGCGTGGGGAGCGAACAGGACTAGATACCCTGGTACGAT
+
EFGFGDGGGGG,FGECBFGCGFG@FGGCFFGFGGGGGDG<@FEF9CFFGGE<CCFCGGGGGGGE@F<FFGGCGGC6CAEEFGFAFFDGDFEC@EGGGGFCFC+CCF@EGFC:C7FAFEGEDFEFCA9CFEGCFFFGFGGGGGGGGG:FGD,FE,=>F8BECFGG:CBGCFG>E6>E6,;9:@FFEC>FF?:61=CEECFDGCDGG4CCGGDEC3*9:78<7>FF>)946F*=C<:?45961<,-
@M00200:207:000000000-ALC1F:1:1101:25662:4264 1:N:0:5
ATTGGGTTTAAAGGGCGCGTAGGCGGCTGATCAAGTCCGGGGTGAAATCCTGCAGCTTAACTGTAGAAGTGCCTTGGATACTGGTCGGCTCGAGGGAGGTAGGGGTCTGTGGAACTGCTGGTGGAGCGGTGAAATGCGTTGATATCAGCAGGAACGCCGGTGGCGAAAGCGACGGACTGGACCTCTTCTGACGCTGAGGCGCGAAAGCTAGGGGAGCAAACGGGATTAGATACCCTAGTA
+
GGGGGGGGGGGGGGGGGGGGGGGGGGGGGGGGGEGGGGGGGGGGGGGGGGGGGGGGGGGGGGGGGGGGGGGGGGGGGGGGGGGGGGGGGFGGGGGGEGGGGGGGGGGGGGGGGGGGGGGGGGGGGGGGGGGGGGGGGGGGGGGGGGGGGGGGGGGGEGGGGGGGGGGGGGGGGGGGEGGGGGGGGGGGFFGGGGGGGGGGGGGGGGGGGGGGGGGGDGFGGFCEFFFFFFFFGGFFFFFF
@M00200:207:000000000-ALC1F:1:1101:7638:4274 1:N:0:5
ATTGGGCTTAAAGCGTACGTAGGCGGATATGCAGGCGTCGTGTGAAAGCCCTCGGCTCAACCGAGGAATTGCACGGCGAACCGCATGTCTTGAGATCGGTAGGGGCGGTCGGAACGATAGGTGGAGTGGTGAAATGCGTTGATATCTATCGGAACGCCGAAGGTGAAAACAGGCCGCTGGGCCGATTCTGACGCTGAGGTACGAAAGCGTGGGGAGCAAACGGGATTAGATACCCTCGTA
+
GGGGGGGGGGGGGGGGGGGGGGGGGGGGGGGGGGGGGGGGGGGGGGGGGGGGGGGGGGGGGGGGGGGGGGGGGGGGGGGGGGGGGGGGGGGGGGGGGGGGGGGGGGGGGGGGGGGGFGGGGGGGGGGGGGGGGGGGGGGGGGGGGGGGGGGGGGGGGGGGGGGGGGGGGGGGGGGGGGGGGGGGGGGGGGGGGGGGGGGGGGGGGGGGGGGGGGGGFGGGGDGEBFFFFFFFGGFFFFFF
@M00200:207:000000000-ALC1F:1:1101:14210:4282 1:N:0:5
ATTGGGTTTAAAGAGCTCGTAGGCGGTCTGTCGCGTCTGGTGTGAAATCCCATGGCTCAACTGTGGGCTTGCATCGGGTACGGGCAGACTAGAGTGCTGTAGGGGAGACTGGAATTCCTGGTGTAGCGGTGGAATGCGCAGATATCAGGAGGAACACCGATGGCGAAGGCAGGTCTCTGGGCAGTTACTGACGCTGAGGAGCGAAAGCATGGGGAGCGAACAGGATTAGATACCCCAGTA
+
GGGGGGGGGGGGGGGGGGGGGGGGGGGGGGGGGGGGGGGGGGGGGGGGGGGGGGGGGGGGGGGGGGGGGGGGGGGGGGGGGGGGGGGGGGGGGGGGGGGGGGGGGGGGGGGGGGGGGGGGGGGGGGGGGGGGGGGGGGGGGGGGGGGGGGGGGGGGGGGGGGGGGGGGGGGGGGGGGGGGGGGGGFGGFGGGGGGGGGGGGGGGGGGGGFGFGGGGFGGGGFGFFFFFFFFFGGFFF>FF
@M00200:207:000000000-ALC1F:1:1101:16393:4301 1:N:0:5
ATTGGGTATAAAGGGCTCGTAGGCGGCCAACTAAGTCAGACGTGAAATCCCCAGGCTCAACCTGGGAACTGCGTCTGATACTGGATGGCTTGAATTCGGGAGAGGGATGCAGAATTCCAGGTGTAGCGGTGAAATGCGTAGATATCTGGAGGAATACCGGTGGCGAAGGCGGCATCCTGGACCGACATTGACGCTGATGAGCGAAAGCTAGGGGAGCAAACGGGATTAGATACCCTTGTA
+
GFFGGGGGGGGFGGGGGGGGGGGFGGGGGGGFGFGGGGGGGGFGGGGGGGGGGGGGGGGGGGGGGGGGGGGGGGGGGGGGGGGGGAFFGGGGGGGGGGGGGCGGGGGGGGGGFGGGGGGGGGGGGGFGGGEGGFGGGGGGGGGGFGFGFGGGGGFGFGGGGGGGGGDCGFEGGGGGFFG6FGCEGGE=FDGGGGDGEFC7CFGGE759?CFGEGGGBF4CF>77;>4=FFFFG*<@FFFF
@M00200:207:000000000-ALC1F:1:1101:26214:4324 1:N:0:5
ATTGGGCTTAAAGTGTGCGCAGGCGGCAGAGCAAGTCGAGTGTGAAAGCCCCGGGCTTAACTTGGGAATTGCGCTCGAAACTACTTTGCTGGAGTGTGGCAGAGGAAGGTGGAATTCCACGTGTAGCGGTGAAATGCGTAGAGATGTGGAGGAACACCGATGGCGAAGGCAGCCTTCTGGGCCAACACTGACGCTCATGCACGAAAGCGTGGGGAGCAAACAGGATTAGATACCCTCGTA
+
GGGGGGGGGGGGGGGGGGGGGGGGGGGGGGGGGGGGGGGGGGGGGGGGGGGGGGGGGGGGGGGGGGGGGGGGGGGGGGGGGGGGGGGGGGGGGGGGGGGFFGGGGFGGGGGGGGGGGGGGGGGGGGGGGCGGGGFGGGGGGGGGGGGGGGGGGGGGGGGGGGGFEDCEGGGGDGGFGGGGGGGGGGGGGG9CGGGGGGFGDCFEEDGGGEGGGGDGBGGGGFGFFFFFFBBFGGF@>BFE
@M00200:207:000000000-ALC1F:1:1101:14145:4331 1:N:0:5
ACTGGGTATAAAGGGTGCGTAGGTGGACTAGTAAGTCAGTGGTGAAATCTCTGGGCTTAACTCAGAAACTGCCATTGATACTATTAGTCTTGAATACCGTGGAGGTCAGCGGAATATGTCATGTAGCGGTGAAATGCTTAGATATGACATAGAACACCAATTGCGAAGGCAGCTGGCTACACGAATATTGACACTGAGGCACGAAAGCGTGAGGATCAAACAGGATTAGATACCCGTGTA
+
FEGFGGCFFGGGGGG<BFGFFGGGGGFFGFGEF<FFGDFFFGGGGGGFGGGGGGGGGCGFFEFGGGEGGGGGAEF9FFF,ECCEEFFCEEAFFFFFG8FCFECFECFFDEEFFFFFAFFGFGGGGGGGGCFFGDFGG,CFGFFA;FC9FGGDC;FEACEGFCFGGGG7BFGGGFFFGCDGCDEGGGFFFFEGG79EEGGE6DDEEDDGCCGGDFGGFCC:C>F646B*;BFBF8ABB?FA
@M00200:207:000000000-ALC1F:1:1101:6663:4331 1:N:0:5
ATTGGATTTAAAGGGTGTGTAGGCGGTTCTCTAAGTCTGGTGTGAAATCTCCCGGCTCAACTGGGAGGGTGCGCCGGAAACTGGAGGGCTAGAGTGCGGGTGGGAGAGTGGAATTCCTGGTGTAGCGGTGAAATGCGTAGATATCCGGAGGAACACCTGTGGTGTAGACGGCTCTCTGGACCGTAACTGACGCTGAGACACGAAAGCGTGGGTAGCCAACAGGATTAGATACCCCTGTA
+
FD<FF9C<DGGGGGECFCGGGGGGGGGGGGGF9FFFGGDGFFGGGFFGGGGGGDGGEFFGGFFGFCFGGGGGGGGEGE@F@CFGG?FGGGGFFCEFFCF++4@F,+++5CD<F<F,C5,=3B65A,+>CC+=FFC<>3+++,8,8,+@+*@*@FCC*7,22>8>>92,5*>88B8,?>F?8<:8*8=1=+0/7:9/A120*:CCC35//1:8:757*0CD*)/709/**1/1>FF376@
@M00200:207:000000000-ALC1F:1:1101:7693:4341 1:N:0:5
ATTGGGTTTAAAGGGTGCGTAGGTGGGTTGGTAAGTCCGTGGTGAAATCCCCAAGCTTAACTTGGGAACTGCCGTGGATACTATCAATCTTGAATATCGTTGAGGTAAGCGGAATATGTCATGTAGCGGTGAAATGCTTAGATATGACATAGAACACCGATAGCGGAGGCAGCTTACTAAGCGATCATTGACACTGAGGCACGAAAGCGTGGGGAGCAAACAGGATTAGATACCCCTGTA
+
GGGGGGGGGGGGGGGGGGGGGGGGGGGGGGGGGGGGGGGGGGGGGGGGGGGGGFGGGGGFGGGGGGGGGGGGGGGGGGGGGGGFGGGFGGGFFGGGGGGGGGGGGGGGGGGGGGGGGGGGGGGGGGGGGGGGGGGGGGGGGGGFGG9EFGGGGGFGGGGGGGGGGGGG>EGGGGDGGGGGGGGGFGEGGGFGGGGGGGGGGGDGGGGGGGGGGGDGFGFFFFGFFFFFFFFFGGFFFFFF
@M00200:207:000000000-ALC1F:1:1101:14957:4343 1:N:0:5
ACTGGGCTTAAAGCGTGCGTAGGCGGATCGTTAAGCGTTTTGTGAAATCCCACGGCTCAACCGTGGAATTGCAGGGCGAACTGGCGATCTTGAGGTCGGTAGGGGTCGTTGGAACGCTAGGTGGAGCGGTGAAATGCGTAGATATCTAGCGGAACGCCGAAGGTGAAGACAAGCGACTGGGCCGATTCTGACGCTGAGGCACGAAAGCGTGGGGAGCGAACGGGATTAGATACCCCGGTA
+
GGGGGGGGGGGGGGGGGGGGGGGGGGGGGGGGGGGGGGGGGGGGGGGGGGGGGGGGGGGGGGGGGGGGGGGGGGGGGGGGGGGGGGGGGGGGGGGGGGGEGGGGGGGGGGGGGGGGGGGGGGGGGGGGGGGGGGGGGGGGGGGGGGGGGGGGGGGGGGGGGGGGGGGGGGGGGFGGGGGGGGGGGGGGGGGGGGGGGGGGGGGGGGDGGEGGGGGGFGGGGFGFFE4=FFFFGGFFFFF>
@M00200:207:000000000-ALC1F:1:1101:14104:4346 1:N:0:5
ATTGGGTTTAAAGGGTGCGTAGGCGGCCCGGTAAGTCAGTGGTGAAAGCCTCCAGCTCAACTGGAGAACTGCCATTGATACTGCCGGGCTTGAGTACAGACGAGGTTGGCGGAATTGATTGTGTAGCGGTGAAATGCATAGATACAATCAAGAACTCCGATTGCGTAGGCAGCTAACTAGGCTGTAACTGACGCTGAGGCACGAAAGCGTGGGGAGCGAACAGGATTAGATACCCCAGTAAGA
+
FGGGGGCEFGGGGGGGGGGGGGGCGGFGFGGGGGGGGGGAFGGFCFGGGGGGGGGGFGFGFFGGGGGGGGGGFGGDFFGGGGGDGGGCGGGEGGGGGGFGGGGGGFGEGGEGGGGGGEFDAFFCGGFGGFFGFGDGGGGGGGGGGGGGGFGCFGGGC:>CEFEFGGEGGGGGGGGGGCGGGGGGGGE9FGCGGGGGGFGGGG7EGGGDGCC?EGGDFGDDDEGFFF4??@F??F6@@>?F?FA
@M00200:207:000000000-ALC1F:1:1101:9456:4354 1:N:0:5
ACTGGGTTTAAAGGGCGCGTAGGTGGTCAGGTAAGGGTGTGGTGAAAGTCCGGGGCTCAACCCCGGATCTGCCGTGCCGACTGCTTGACTGGAGCATTGCAGAGGCAGATGGAATTCCGGGTGTAGCGGTGGAATGCGTAGAGATCCGGAAGAAGACCGGTGGCGAAGGCGATCTGCTGGGCAATGGCTGACACTGAGGCGCGACAGCGTGGGGAGCAAACAGGATTAGATACCCTGGTA
+
GGGGGGGGGGGGGGGGGGGGGGGGGGGGGGGFGGGGGFGGGGGGGGGGGGGGGGGGGGGGGGGGGGGGGGGGGGGGGGGGGGGGGGGGGGGGGGGGGGGGGGGGGGGGGGGGGGGGGGGGGGGGGGGGGGGGGGGGGGGGGGGGGGGGGGGGGGGGGGDGGGDGGGGGGGGGGGGGGGGGGGGGGGGGGGGGGGGGGGGGGGGGGGGGGEGGGGGGFGGGGFGFFFFFFFFFGGFFFFFF
@M00200:207:000000000-ALC1F:1:1101:11809:4356 1:N:0:5
ACTGGGCATAAAGGGCGCGTAGGCGATTCGATGAGTCTTATGTGAAAGCCCAGAGCTTAACTCTGGAAGTGCACGAGATACTGTCGAATTTGAGTTCAGGAGAGGAAAGCAGAATCCCCGGTGTAGCGGTGAAATGCGTAGATATCGGGAGGAATACCAGTGGCGAAGGCGGCTTTCTGGACTGACACTGACGCTGAGGCGCGAAAGCCAGGGGAGCAAACGGGATTAGATACCCGGGTA
+
GGGGGGGGGGGGGGGGGGGGGGGGGGGGGGGGGGGGGGGGGGGGGGGGGGGGGGGGGGGGGGGGGGGGGGGGGGGGGGGGGGGGGGGGGGGGGGGGGGGGGGGGGGGGGGFGGGGGGGGGGGGGGGGGGGGGGGGGGGGGGGGGGGGGGGGGGGGGGGGGGGGGGGGGGGGGGGGGGGGGGGGGGGGGGGGGGGGGGGGGGGGGGGGGGGGGGGGGDFGGGFGEEFFFFFFFGFFEFFFF
@M00200:207:000000000-ALC1F:1:1101:11925:4358 1:N:0:5
ATTGGGTGTAAAGTGTGCGCAGGCGGCAGAGCAAGTCGAGTGTGAAAGCCCCGGGCCTAACTTGGGAATGGCGCTCGAAACTACTTTGCTGGAGTGTGGCAGAGGAAGGTGGAATTCCACGTGTAGCGGTGAAATGCGTAGAGATGTGGAGGAACACCGATGGCGAAGGCAGCCTTCTGGGCCAACACTGACGCTCATGCACGAAAGCGTGGGGAGCAAACAGGATTAGATACCCCAGTAAGA
+
FDGFGGFFGGFFGFG6CFGGGGEGGGGGBFDFEG8FFE:FGGED<FAF8FDEFCEC+?<F<FGEFGGFFEECFGCGGDECF<FEFE,EF,C<B?4AF,BFGDDGGGCEC?EE7FFFEC?9FF@DBDE>C>FGGGGGC:CEECF;@F@C@<:FEGGGGCCEECEG8BCCCC@EC8C?B9CCF8;8E8CE7?<<CC*:81@F971:59CCEG*:EGGGECCFGFGF>FFFFF4@>G@>BE??F6<
@M00200:207:000000000-ALC1F:1:1101:8626:4374 1:N:0:5
ATTGGGTTTAAAGGGCAGGTAGGTGGTCGTGCAAGTCTATTGTGAAATCCCAGGGCTCAACCCTGGAACTGCAGTGGAAACTGCACGGCTTGAGTATCGGAGAGGTGAGGGGAATTCTCGGTGTAAGGGTGAAATCTGTAGAGATCGAGAGGAATACCAGTGGCGAAGGCGCCTCACTGGCCGATAACTGACACTGAGCTGCGAAAGCCAGGGGAGCAAACAGGATTAGATACCCTAGTAAGA
+
GGGFGGFFCFFGGG@CEGCCE<DFFFGGGG@FGGGGGFEGGGGGFGFGGGGGFGGGGGGG?FGGGGGGFFGFGFFFA@FGAFGGFGGGGGGGGGGGGECEECGGGGGFGGGGC:EEGFGEGCFGGGGGGFEDGFFGFGGFGEFDGGFEFGGGFCDDFFGGGGCEGEEEGGGGGGGGGFGFEGGGGGGFG?FC?FG?A,CCC0CEEGGFGGFGCDG789CGGFGFF;6A*;+7:4AFFFFFFFF
@M00200:207:000000000-ALC1F:1:1101:10193:4392 1:N:0:5
ATTGGGTATAAAGGGCGCGTAGGCGGGCGGTCAAGTCCGGGGTGAAAGCCCCCAGCTCAACTGGGGAAGTGCCTCGGATACTGATCGCCTCGAGGGGGATAGGGGCGTGCGGAACTTCCGGTGGAGCGGTGAAATGCGTAGATATCGGAAGGAACACCGATGGCGAAAGCAGCGCGCTGGATCCCTTCTGACGCTGAGGCGCGAAAGCCAGGGGAGCGAACGGGATTAGATACCCTGGTA
+
GGGGGGGGGGGGGGGGGGGGGGGGGGGGGGGGGGGGGGGGGGGGGGGGGGGGGGGGGGFGGGGGGGGGGGGGGGGGGGGGGGGGGGGGGGGGGGGGGGGGDGGFGEGGGGGGGGGGGGGGGGGGGGGGGGGGGGGGGGEGGGGGFGGGDGEGGGGFGGGGGGGGGGGGGGGGGGGGGGGGGGGGGGGGGGGGGG7CGGGGEDDGGGGGGGGGGGGGFDGGGEGBDFF?FFFFGGFFFFFF
@M00200:207:000000000-ALC1F:1:1101:18966:4394 1:N:0:5
ATTGGGTTTAAAGTGTGCGCAGGCGGCTGAGCAAGTCGAGTGTGAAATCCCCGGGCTTAACTTGGGAATTGCGCTCGAAACTACTTGGCTGGAGTATGGCAGAGGAAGGTGGAATTCCACGTGTAGCGGTGAAATGCGTAGAGATGTGGAGGAACACCGATGGCGAAGGCAGCCTTCTGGGCCAATACTGACGCTCATGCACGAAAGCGTGGGGAGCAAACAGGATTAGATACCCGTGTA
+
GGGGGGGGGGGGGGGGGGGGGGGGGGGGGGGGGGGGGGGGGGGGGGGGGGGGGGGGGGGGGGGGGGGGGGGGGG7FGGGGGGGGGGGGGGGGGGGGGGGGGGFGGFGGGGGGGGGGFGGGGGGGGGGGGDEGGGGGGGGGGGGGFGGGFGGGGGGGGGGGGGGGGGGGGGGGGGGGGGGGGGGGGGGGC?FGGGGGEFGGGGGDGGGGGGGDGGGGFGFGGFGFFFF46=87CGFEEFFF
@M00200:207:000000000-ALC1F:1:1101:7178:4396 1:N:0:5
ATTGGGTTTAAAGGGCGCGTAGGCGGTCCTGTGAGTCGGATGTGAAAGACCTTGGCTCAACCAAGGAATGGCATCCGAAACTGCGGGGCTGGAGGCCGAAAGGGGCAAGCGGAACTCCTGGTGGAGCGGTGAAATGCGTAGATATCAGGAGGAACACCGGTGGCGAAGGCGGCTTGCTGGATCGGTTCTGACGCTGAGGCGCGAAAGCCAGGGGAGCAAACGGGATTAGATACCCTAGTA
+
GGGGGGGGGGGGGGGGGGGGGGGGGGGGGGGGGGGGGGGGGGGGGGGGGGGGGGGGGGGGGGGGGGGGGGGGGGGGGGGGGGGGGGGGGGGGGGGGGGGGGGGGGGGGGGGGGGGGGGGGGGGGGGGGGGGGGGGGGGGGGGGGGGGGGGGGGGGGGGGGGGGGGGGGGGGGGGGGGGGGGGGGGGGGGGGGGGGGGGGGGGGEEGGGGGGGGGGGFGGGGFDDBDFFFFFFGGFFFFFF
@M00200:207:000000000-ALC1F:1:1101:6690:4401 1:N:0:5
ACTGGGCATAAAGGGCGCGTAGGCGGGATGGCAAGTCGGTCGTGAAATCCTTCGGCTCAACCGAAGAACGTCGGCCGATACTGCCGTTCTTGAGGGATGCAGAGGAGACTGGAATTCCCGGTGTAGCGGTGAAATGTGTAGAGATCGGGAGGAACACCGGTGGCGAAGGCGGGTCTCTGGGCATCTCCTGACGCTGAGGCGCGAAAGCGTGGGGAGCAAACGGGATTAGATACCCGCGTA
+
GGGGGGGGGGFGGGGGCGGFGGEGGDGEEFGGGGGFEGGGGGGGGGGGFGGGGGGGDFGGGGGGGGGEGGGGGGGGGDGFGGGGGGGGGGGFGGGGGGGGGGGGGGGFGGGFFGGGGGGGGGGGFFFGGGGGFFFGGFFGGGGCFGGGGGG@FFGGCECEFGGGGGGG7EGGGGDGGCGFFGGFGFGGGGGFGGGGCGGGGGGGGDDGGEGGGGGG@DGGGFGFED:F@@FFDFFDFF@D
@M00200:207:000000000-ALC1F:1:1101:20004:4404 1:N:0:5
ATTGGGTTTAAAGGGTGCGTAGGCGGGATATTAAGTCAGTGGTGAAATCTCTCAGCTCAACTGAGAAACTGCCGTTGATACTGATGTTCTTGAGTTTGGCTGAAGTGGGCGGAATGAGGCATGTAGCGGTGAAATGCATAGATATGCCTCAGAACACCAATTGCGAAGGCAGCTCACTAAACCAATACTGACGCTGAGGCACGAAAGCGTGGGGAGCAAACAGGATTAGATACCCCTGTA
+
GGGGGGFGGGGGGGGGGGGGGGGGGGGGGGGGGGGGGGGFGGGGGGGGGGGGGGGGGGGGGGGGGGGGGGGGGGFGGGGGGGGGGGGGGGGGGGGGGGGGGGGGGGGGGGGGGFGGGGGGGGGGGGGGGGGGGGGGGGGGGGGGGGGGGGGGGGGFGGGGGGGGGGGEGGGGGGGGGGGGGGGGGGGFGGGGGGGGEGGGGGGGGGDCGECEGGGGDGGGGFCF:FFFFFFFGGFFFF??
@M00200:207:000000000-ALC1F:1:1101:5150:4412 1:N:0:5
ACTGGGCATAAAGGGCGCGTAGGCGGTTACGAAAGTCAGGCGTGAAAGTTCACGGCTCAACTGTGGCAGTGCGTCTGATACTTCGTTGACTTGAGGTCGGTAGAGGTAGATGGAACAAGCGGTGTAGCGGTGAAATGCACAGATATCGCTTGGAACGCCGGTGGCGAAGGCGATCTACTGGGCCGTACCTGACGCTGATGCGCGAAAGCTAGGGGAGCGAACCGGATTAGATACCCGAGTA
+
GGGGGGGGGGGGGGGGGGGGGGGGGGGGGGGGGGGGGGGGGGGGGGGGGGGGGGGGGGGGGAFGGGGGGGGGGGGGGGGGGGGGGGGGGGGGGGGGGGGGFGGGGGFGGF9FGGGGGGEGGGGGGGGGGGGGGGFGGGGGGGGGGGGGGGFFGGEFGGDGEGGGGGGGGGGGGGGGGGFFFGGGGGGGEFGGGGGCGGGGGGGGGGGGG?CFGGGDDGGDGFGFF>>DFFFFGGFFFFBFF
@M00200:207:000000000-ALC1F:1:1101:12440:4426 1:N:0:5
ATTGGGTTTAAAGCGCGTGTAGGCGGATTCGTGCGTCTGTCGCTGAAATCCCCCGGCTCAACCGGGGAAGGGGCGTGGATACGACGAGTCTGGAGGGGCATAGGGGGACCTGGAACTTCCGGTGGAGCGGTGAAATGCGTTGAGATCGGAAGGAACGCCCGTGGCGAAAGCGAGGTCCTGGATGCCTACTGACGCTGAGACGCGAAAGCCAGGGGAGCGAACGGGATTAGATACCCTGGTA
+
GGGGGGGGGGGGGGGGGGGGGGGGGGGGGGGGGGGGGGGGGGGGGGGFGGGGGGGGGGGGGGGGGGGGGGGGGGGGGGGGGGGGGGGGGGGGGFGGGGCGGFGGGGGGGGDGFGGGGGGGGGGGGGGGGGGGGGGGGGGGGGGGGCDFFGGGGGGGGGBEGGEGGGGGGGGGGGGGGGGGFGGGGFGGGGDGGGGGGGGGGGGGGGGGFGGFGGGGFDDGDFDEE>BFFFFFGGFFFFF:@
@M00200:207:000000000-ALC1F:1:1101:26558:4430 1:N:0:5
ATTGGGTTTAAAGCGTGTGTAGGCGGATTCGTAAGTGTCTTGTGAAATCCCACGGCTCAACCGTGGAACTGCTGGGCATACTGCGAGTCTTGAGCCGGCCAGGGGTCACCGGAACAAGCGGTGGAGCGGTGAAATGCGTAGATATCGCTTGGAACGCCGACGGTGAAAACAGGTGACTGGGGCCGCGCTGACGCTGAGACACGAAAGCCAGGGGAGCGAACGGGATTAGATACCCCCGTA
+
GGGGGGGCFGFGGGG@@@FFGGGGGG:CFGGGGFGGGGGGEGGGGGGGGGGGGGGGGGG9FGGGGGGGGGGGGCGEGGGFGGGGGGDFGGCGGGCC>FC:FGFGGFBFGGGGGGGG,?,FFGGGGGGGGGGGGGGGGGGGGGGGGGDC,>FGGGGGGGGC>FG:EFF@9FCF5C<BCFGG>EGE8?*CEGGGGGGGGG76:FDD=GGF6FGGGGDGFDCDGD9B53;FFFFFGG@F55BB
@M00200:207:000000000-ALC1F:1:1101:16054:4435 1:N:0:5
ACTGGGTTTAAAGGGTGCGTAGGTGGGCAAGTAAGTCAGTGGTGAAATCTCCGGGCTTAACCCGGAAACTGCCATTGATACTATTTGTCTTGAATACTGTGGAGGTCAGCGGAATATGTCATGTAGCGGTGAAATGCTTAGATATGACATAGAACACCAATTGCGAAGGCAGCTGGCTACACAAATATTGACACTGAGGCACGAAAGCGTGGGGATCAAACAGGATTAGATACCCTCGTA
+
GFGGGGGGGGGGGGGGGGGGGEGFGGEGGGGFGGGGGFGFGGGGGGGGGGGGGGGGGCGGGGGGGGGGGGGGGGGGGGGGGGGGGGGGGGGGGGGFGGFGGGGGGGGGGGGGGGGGGGGGGGGGGGGGEFFGGGGGGGGGGGGGGGGGCGGGGGGGGGGGGGGGGGGGGGGGGFFGEFGGGGGGEDFGGFGGCFGFGGGGDGGGEGGGDCEEEGG:?DFFFFGFFFFFFFFFGGFFFFFE
@M00200:207:000000000-ALC1F:1:1101:13938:4446 1:N:0:5
ACTGGGTTTAAAGGGTGCGTAGGCGGTCGCGCAAGTCGGATGTGAAATCTCAGGGCTCAACCCTGAAACTGCATTCGATACTGCGTGGCTAGAGTGCTGGAGGGGAGACTGGAATTTACGGTGTAGCAGTGAAATGCGTAGATATCGTAAGGAAGACCAGTGGCGAAGGCGAGTCTCTGGACAGCAACTGACGCTGAGGCACGAAGGCCAGGGGAGCAAACGGGATTAGATACCCCAGTAAGA
+
GGGGGGFEEGGGGGGGGGGGGGGGGGGGEGGGGGGGGGGGGGGGGGGGGGGGGGGGGGGGGGGGGGGGGGGGGGGGGGGGGGGGGGGGGGGGGGGGGGGGGGGGGGGGGGGGGGGGGGGGGGGGGGGGGGGGGGGGGGGGGGGGFGGGGFGGGGGGGGGGFGFGGGGGGGGGGGGGGGGGGGGGGGGFGGGGGGGGGGGGGGGGGGDGCFGGGGGGFGGGGFGEFFFFFFFFFFFF:DFFFFA
@M00200:207:000000000-ALC1F:1:1101:16420:4457 1:N:0:5
ATTGGGTTTAAAGGGTGCGTAGGCGGTCCTATAAGTCAGTGCTGAAATATCCCGGCTTAACCGGGAGGGTGGCATTGATACTGCAGGACTTGAGTGAAGTCGAGGTAGGCGGAATTGACGGTGTAGCGGTGAAATGCTTAGATATCGTCAAGAACACCGATAGTGAAGACAGCTTACTAGACTTCAACTGACGCTGAGGCACGAAAGTGTGGGGATCAAACAGGATTAGATACCCTAGTA
+
GGGGGGGGGGGGGGGGGGGGGGGGGGGGGGGGGGGGGGGGGGGGGGGGGGGGGGGGGGGGGGGGGGGGGGGGGGGGGGGGGGGGGGGGGGGGGGGGGGGGGGGGGGGGGGGGGGGGGGGGGGGGGGGGGGGGGGGGGGGGGGGGGGGGGGGGGGGGGGGGGGGGGGGGGGGGGGGGGGGGGGGGGGGGGGGGGGGGGGGGGGGGGGGGGGGGGGGGFGGGGFGFFFFFFFFFGGFFFFFF
@M00200:207:000000000-ALC1F:1:1101:11977:4473 1:N:0:5
ACTGGGTTTAAAGGGCGCGTAGGCGGGCCATCAAGTCCGGGGTGAAATACTTCGGCTCAACCGGAGAACAGCCTTGGATACTGATGGTCTCGAGGGAGATAGGGGTGCGTGGAACTTCCGGTGGAGCGGTGAAATGCGTAGATATCGGAAGGAACGCCGATGGCGAAAGCAGCGCACTGGATCTCTTCTGACGCTGAGGCGCGAAAGCTAGGGGAGCGAACGGGATTAGATACCCTCGTA
+
GGGGGGGGGGGGGGGGGGGGGGGGGGGGGGGGGGGGGGGGGGGGGGGGGGGGGGGGGGGGGGGGGGGGGGGGGGGGGGGGGGGGGGGGGGGGGGGGGGGGGGGGGGGGGGGGGGGGGGGGGGGGGGGGGGGGGGGGGGGGGGGGGGGGGGGGGGGGGGGGDGGGGGGGGGGGGGGGGGGGGGGGGGGGGGGGGGDEGGGGGGGGGGGGGGGFFGGGFGGGGFGFFE@FFFFFGGFFFFFF
@M00200:207:000000000-ALC1F:1:1101:14189:4473 1:N:0:5
ATTGGGTGTAAAGAGCGTGTAGGCGGTTCGGTAAGTCGGCTGTGAAAGTCCAGGGCTCAACCCTGGGATGCCGGTCGATACTGCCGGACTAGAGTTCGGAAGAGGCGAGTGGAATTCCCGGTGTAGCGGTGAAATGCGCAGATATCGGGAGGAACACCAATGGCGAAGGCAGCTCGCTGGGACGTTACTGACGCTGAGACGCGAAAGCGTGGGGAGCAAACAGGATTAGATACCCCAGTA
+
GGGGGGGGGGGGGGGGGGGGGGGGGGGGGGGGGGGGGGGGGGGGGGGGGGGGGGGGGGGGGGGGGGGGGGGGGGGGGGGGGGGGGGGGGGGGGGGGGGGGGGGGGGGGGGGGGGGGGGGGGGGGGGGGGGGGGGGGGGGGGGGGGGGGGGGGGGGGGGGGGGGGGGEGGGGGGGGGGGGGGGGGGGGGGGGGGGGGGFFGGGGGGGGGGDCCEGGGFGGGGFGFFFFFFFFFGGF>EFFF
@M00200:207:000000000-ALC1F:1:1101:4973:4476 1:N:0:5
ACTGGGTTTAAAGAGCTCGTAGGCGGTTTGTCGCGTCTGCCGTGAAAGTCCGGGGCTCAACTCCGGATCTGCGGTGGGTACGGGCAGACTAGAGTGATGTAGGGGAGACTGGAATTCCTGGTGTAGCGGTGAAATGCGCAGATATCAGGAGGAACACCGATGGCGAAGGCAGGTCTCTGGGCATTAACTGACGCTGAGGAGCGAAAGCATGGGGAGCGAACAGGATTAGATACCCTGGTA
+
GCFGGGGGGGGGGGGGGGGGGGGGGGGGGGGGGGGGGGGGGGGGGFGGGGGGGGGGGGGGGGGGGGGGGGGGGGGGGGGGGGGGGGGGGGGGGGDEFGGGGFGGGGGGGGGGGGGGGGGGGGGGGGGGGEGGGGGGGGGGGGGGGGGGGGGGDFGGGGGGGGGGGGGGGGGGGGGFGGGGGGGGFFGGGGGGGGGGGCCF=FGGGDGGGFGGGGGDBDGGGFGFFF?@FFFFGG@FFFFF
@M00200:207:000000000-ALC1F:1:1101:11746:4481 1:N:0:5
ACTGGGTTTAAAGGGTGCGTAGGCGGCCCTATAAGTCAGTGCTGAAATATCCCGGCTTAACCGGGAGGGTGGCATTGATACTGTAGGGCTTGAGTGTAGTCGAGGTAGGCGGAATTGACGGTGTAGCGGTGAAATGCTTAGATATCGTCAAGAACACCGATAGTGTAGACAGCTTACTAGGCTACAACTGACGCTGAGGCACGAAAGTGTGGGGATCAAACAGGATTAGATACCCGGGTA
+
GGGGGGGGGGGGGGGGGGGGGGGGGGGGGGGGGGGGGGGGGGGGGGGGGGGGGGGGGGGGGGGGGGGGGGGGGGGGGGGGGGGGGGGGGGGGGGGGGGGGGGGGGGGGGGGGGGGGGGGGGGGGGGGGGGGGGGGGGGGGGGGGGGGGGGGGGGGGGGGGGGGGGGGGGGGGGGGGGGGGGGGGGGGGGGGGDGGGGGGGGGGGGGDGGGGGGGGGFGGGGFGFFFFFFFFFGFFDF>FF
@M00200:207:000000000-ALC1F:1:1101:25312:4482 1:N:0:5
ATTGGGTTTAAAGGGTGCGTAGGTGGGTCTGTAAGTCCGTGGTGAAATCTCCAAGCTTAACTTGGAAACTGCCGTGGATACTATAGGTCTTGAATACCGTGGAGGTGAGCGGAATATGTCATGTAGCGGTGAAATGCTTAGATATGACATAGAACACCAATTGCGAAGGCAGCTCACTACACGACTATTGACACTGAGGCACGAAAGCGTGGGGATCAAACAGGATTAGATACCCTCGTA
+
FDA<FEF@FFFDGGFEG@FG@:FEFC:@FGFFGGGEDFFFGGCFEFEG<FEFGGCDAFFFFFC@CF<<E@C@8C@FECDGGFFDGGFCEEGCCDFCFFEE<F7DFFC?EEG:FGFGGGGGGGFGFDGGD:@FFFCFGD,AEFGG=FAFAGFFAEFGG:FGGCBFECCECFDEE8>BGGG?DCEGGEGGGCAEGGG?FGGGGGDGE>D4CEE55C7DFCCFGFC:A664AFFF>*8AF>>>
@M00200:207:000000000-ALC1F:1:1101:22997:4485 1:N:0:5
ATTGGGTTTAAAGGGTGCGTAGGCGGCGCAAGTAAGTCAGGAGTGAAAGTTTGCGGCTCAACCGTAAAATTGCTTTTGATACTGCTGTGCTAGAATTAGGATGAGGTCAGCGGAATGTGGCATGTAGCGGTGAAATGCATAGATATGCCATAGAACACCAATTGCGAAGGCAGCTGGCTAGACCTGGATTGACGCTGAGGCACGAAAGCGTGGGGATCGAACAGGATTAGATACCCTTGTA
+
GGGGGGEGEEFFGGGGGGGGGGGGGGGGGGCFFGGGGFGGFFFGGGCFFCFCFGGGGECEGGGGGGFGGFGGGGFGFCGGGFGGGGGGGGGGGGAEFFGGFGGGGGFGEEFECFFGEGGGGGFGGGGGGGGEGGFGFFGGGGGGGGFFGGGGGGGGGGGGGGGGFGEGDEGFGCFFFGGGGGGGFGGFFGFCEG4=CEGGGGGGGGGGGGGD5DDDDGDGDFGF>>F??F=BGG4<??FF?
@M00200:207:000000000-ALC1F:1:1101:23550:4489 1:N:0:5
ATTGGGCTTAAAGCGTACGTAGGCGGACATGTAAGTATCGTGTGAAATCCCCCGGCTCAACCGGGGAATTGCACGATAAACTGCATGTCTTGAGGTCGGTAGGGGCCGTCGGAACGCTCGGTGGAGCGGTGAAATGCGTAGATATCGAGCGGAACGCCAAAGGTGAAGACAGGCGGCTGGGCCGAAACTGACGCTGAGGTACGAAAGCGTGGGGAGCAAACGGGATTAGATACCCGAGTA
+
GGGGGGGGGGGGGGGGGGGGGGGGGGGGGGGGGGGGGGGGGFGGGGGGGGGGGGGGGGGGGGGGGGGGGGGGGGGGGGGGGGGGGGGGGGGGGGGGGGGGGGGGGGGGGGGGGGGGGGGGGGGGGGGGGGGGGGGGGGGGGGGGGGGGGGGGGGGGGGGGGGGGGGGGGGGGGGGGGGGGGGGGGGGGGGFGGGGGGGGGGGGGGGGGGCCGDCGGEGGGGFGFFFFFFFFFCFFFEFFF
@M00200:207:000000000-ALC1F:1:1101:19721:4495 1:N:0:5
ATTGGGTTTAAAGGGCGCGTAGGTGGCGGCATAAGGCTGTGGTGAAAGTCCGGGGCTCAACTCCGGATCGGCCGTGGCAACTGTGTCGCTAGGGCACCGTAGAGGCAGATGGAATTCCGGGTGTAGCGGTGGAATGCGTAGAGATCCGGAAGAACACCAGTGGCGAAGGCGGTCTGCTGGGCGGTGAGCTCGTAAGGGCTCAATAGCCGACACTGAGGCGCGACAGCGTGGGGAGCAAACAGG
+
GGGGGGGGGGGGGGGGGGGGGGGGGGGGGGGGGGGGGGGGGGGGGGGGGGGGGGGGGGGGGGGGGGGDGGGGGGGGGGGGGGGGGGGGGGGGGGGGGGGGGGGGGGGGGGGGGGGGGGGGGGGGGGGGGGGGGGGGGGGGGGGGDGGGGGGGGGGGGGGGGGGGGGGGGGGGGGGGGGGGGGGGGGFGGGGGGGGGGGGGGGGGGGGGGGGGGGGGFGGGGFGFFFFFBFFFGGFFFFFFFFF
@M00200:207:000000000-ALC1F:1:1101:9391:4495 1:N:0:5
ATTGGGCTTAAAGAGCGTGTAGGCGGTCAGGTAGGTCGGTTGTGAAAACTGGAGGCTCAACCTTCAGAGGTCGACCGAAACCCCCTGGCTAGAGTCCGGGAGAGGAGAGTGGAATTCCTGGTGTAGCGGTGAAATGCGCAGATATCAGGAAGAACACCCGTGGCGAAAGCGGCTCTCTGGAACGGTACTGACGCTGAGACGCGAAAGCGTGGGGGGCGAACAGGATTAGATACCCTAGTA
+
GGGGGGGGGGGGGGGGGGGGGGGGGGGGGGFGGGGGGGGGGGGGGGGGGGGGGGGGFFGGGGGFGGGGGGGGGGGGGGGGGGGGGGGGGGGGGGGGGGGGGGGGDGGGGGGGGGGGGFGGGGGGGADEE@FGGGGGGGGGGGGGGGGGFGGGGFGGGFECGGEGGGGGGGGGGGGCFFGGGGGGCCFEGGGGGGGGGGFCEDGGGGGGECEECGGGFGGGGBFFFFF4?FB=FGFF@;?F
@M00200:207:000000000-ALC1F:1:1101:14956:4500 1:N:0:5
ACTGGGTTTAAAGGGCGCGTAGGTGGCCCGGTCAGTCTTTGGTGAAAGCGCGGGGCTCAACCCTGCGTCGGCCAGGGATACTGCCGCGGCTCGAGCACTGTAGAGGCAGGCGGAATTCCGGGTGTAGCGGTGGAATGCGTAGAGATCCGGAAGAACACCGGTGGCGAAGGCGGCCTGCTGGGCAGTTTGGCTGACACTGAGGCGCGACAGCGTGGGGAGCAAACAGGATTAGATACCCCAGTC
+
GGGGGGFCFGGGGGGGGGGGGGGGGFGGGGGBFCGGGGGGGGFGGGGCFGGDEGGGGGGGDGGGGGGGGGGGGGGGGGFGGGGGGGEGGG>FEGGGGGGGGDGGGGGGGGGGGGGFGGGGEGFGGGGGGGF<FGGGGGGGGGGCF@9FFGGGEGGGGGEGGGGGGGGGGGGGGGGGGGCFCCCGGFFGGGGGGGGDGGGG?CGDGGGGDGFGGGGDFCDD3@CFFFFF?BF@77@8?)7)5<)
@M00200:207:000000000-ALC1F:1:1101:19265:4501 1:N:0:5
ATTGGGTTTAAAGGGTGCGTAGGAGGGCAGGTAAGTCAGTGGTGAAATCTCCGAGCTTAACTTGGAAACTGCCGTTAATACTATCTGTCTTGAATATTGTGGAGGTGAGCGGAATATGTCATGTAGCGGTGAAATGCTTAGATATGACATAGAACACCAATTGCGAAGGCAGCTCGCTACACATATATTGACTCTGAGGCACGAAAGCGTGGGGATCAAACAGGATTAGATACCCCTGTA
+
GFEEFGGECFFGEGGEFGGFGGGGFEGG<FFGCFEFAFAFFGGGGFEGGDDFDCB:@E9FFFGCGFFFFCEDFGG@@<FCG<CAFGG<AFDDFEGCFC?FEEGGGGGGGFGGGECGGGGFGGGGGFFFFG7AFFGGFFGF=EFAA@EGEGGFCF?AFG88=,@F8=EEG@88ECFGD:CEE?FEGF:;2=7DEFFFCGG*:CC7EC***=?E5D55?D*:F48A46A6=AAA:CFFFFF6
@M00200:207:000000000-ALC1F:1:1101:10494:4502 1:N:0:5
ATTGGGTTTAAAGGGCGCGTAGGCGGCATGGCAAGTCAGGTGTGAAAGCCCCGGGCTCAACTCGGGAACTGCATCTGAAACTGCTGTGCTTGAGTCCTGGAGGGGGTAGTGGAATTCCCAGTGTAGCGGTGAAATGCGTAGATATTGGGAGGAACACCGGTGGCGAAGGCGGGTTGCTGGGCTGACACTGACGCTGAGGCGCGAAAGCTAGGGGAGCGAACGGGATTAGATACCCCTGTAAGGT
+
GGGGGGGGGGGGGGGGGGGGGGGGGGGGGGGGGGGGGGGGGGGGGGGGGGGGGGGGGGGGGGGGGGGGGGGGGGGGGGGGGGGGGGGGGGGGGGGGGGGGGGGGGGGGGGGGGGGGGGGGGGGGGGGGGGGGGGGGGGGGGGGGGGGGGGGGGGGGGGGGGGGGGGGGGGGGGGGGGGGGGGGGGGGGGGGGGGGGGGGGGGGGGGGGGGGGGGGGFGGGGFGFFFFFFFFFG6FFFFFFFFF4
@M00200:207:000000000-ALC1F:1:1101:7884:4505 1:N:0:5
ATTGGGTTTAAAGGGTGCGTAGGCGGCCCTGTAAGTCAGTGCTGAAATATCCCAGCTTAACTGGGAGGGTGGCATTGATACTGCGGGGCTAGAGTACAGATGAGGTAGGCGGAATTGACGGTGTAGCGGTGAAATGCTTAGATATCGTCAAGAACACCTATAGCGAAGGCAGCTTACTAGGCTGTAACTGACGCTGAGGCACGAAAGTGTGGGGATCAAACAGGATTAGATACCCCGGTA
+
GGGGGGGGGGGGGGGGGGGGGGGGGGGGGGGGGGGGGGGGGGGGGGGGGGGGGGGGGGGGGGFGGGGGGGGGGGGGGGGGGGGGGGGGGGGGGGFGGGGGGGGGGGGGGGGGGGGGGGGGGGGGGGGGGGGGGFGGGGGGGGGGGGGGGGGGGGGGGGGGGGGGGGGGDGGGGGGFGFGGGGGGGGGGGGGFGGGGEGGGGGGCGGGGGGGGGGGGFGGDFFGFFFF@?FFFGD?F>B<)
@M00200:207:000000000-ALC1F:1:1101:8635:4515 1:N:0:5
ATTGGGTTTAAAGCGTGTGTAGGCGGAAGCGTAAGTGCCTTGTGAAATCCCACGGCTCAACCGTGGAACTGCTGGGCATACTGCGTTTCTTGAGCCAGCCAGGGGTCGTCGGAACAAACGGTGGAGCGGTGAAATGCGTAGATATCGTTTGGAACGCCAAAGGCGAAAGCAGACGACTGGGGCTGAGCTGACGCTGAGACACGAAAGCCAGGGGAGCAAACGGGATTAGATACCCGCGTA
+
GGGGGGFGGFGGGGGEGEFGGGGGEGGEEFFGGGGGGFFFGGGFGGGG9ECFDGGGGEFGGGGGGGDGGGGGGGGCGFFGGDFF=8,>EAEGGGGDFF?FF?FGG4CFCDFCGGDFFGA=CFGG@FEGEGGGFFGDGGGGGGGGAFE:DCEFGGGGGGG7CFFGGEGCEFGG6CCCGGGGFCE>CGGG?EGGGGGEEGGGGFGGGGGGGCGF:3C<DGGCD5<DBFFF?F?F>FF5:>DE
@M00200:207:000000000-ALC1F:1:1101:12237:4517 1:N:0:5
ATTGGGCTTAAAGGGTGCGTAGGCGGTCTTATAAGTCAGTGCTGAAATATCCCGGCTTAACCGGGAGGGTGGCATTGATACTGTAGGACTTGAGTAAAGTTGAGGTAGGCGGAATTGACGGTGTAGCGGTGAAATGCTTAGATATCGTCAAGAACACCGATAGTGTAGACAGCTTACTAAGCTTTAACTGACGCTGAGGCACGAAAGTGTGGGGATCAAACAGGATTAGATACCCCAGTA
+
GGGGGGFGGGGGGFGGGGGGGGGGGGGGGGGGGGGFGGGGFGGGGGGGGGGGGGGGGGGGGGGGGFGDFGGGGGF<FGGGGGGGGGGFGGGEEFFGGGGGGGGGGGGGGGGGGGGGGGGGGGGGGGGGGGGGGGGGGGGGGGGGGGGGGGGGGGFGGGGGGGGGGGGGGGGGGGGGGGGGGGGGGGGGGGGGGGGGGGGGGGGDGGGGGGGGGGGGFGGFGFGFFFFFFFFFGGFFEFFF
@M00200:207:000000000-ALC1F:1:1101:23222:4522 1:N:0:5
ATTGGGTTTAAAGGGTGCGTAGGCGGCTTTGTAAGTCAGTGGTGAAATATGGCAGCTCAACTGTCAGGGTGCCATTGATACTGCGGAGCTTGAGTACAGATGAGGTAGGCGGAATTGACGGTGTAGCGGTGAAATGCTTAGATATCGTCAAGAACACCGATAGCGAAGGCAGCTTACTAGGCTGTAACTGACGCTGAGGCACGAAAGTGTGGGGATCAAACAGGATTAGATACCCCGGTA
+
FGGGGGGGGGGGGGGEGGGGGEGGGGE7CDFGGGFGEFFGGGFGGFFFGCF,CEFGGGGGGGGFDGFFGGGGDFGG9F@FFGGCFE:FFGBECFFGGGGGDFFFFGFF7FGGGGGGGGFDECDGGGGGGEGGGFGGGGGGGGGGGF:D8FF@FGGGGGDGGGGGGE>EGG>EDFCEGGFGGGGGGGGGGGGFEGGGGGGG5CGC7>CGFGGGDGG3FGGCGFGFFFFFFFFFGG)5777B
@M00200:207:000000000-ALC1F:1:1101:5434:4536 1:N:0:5
ATTGGGTTTAAAGGGTGCGTAGGTGGATTAGTAAGTCAGTGGTGAAATCTCCGGGCTTAACCCGGAAACTGCCATTGATACTATTAGTCTTGAATACCGTGGAGGTCAGCGGAATATGTCATGTAGCGGTGAAATGCTTAGATATGACATAGAACACCAATTGCGAAGGCAGCTGGCTACACGAGCATTGACACTCAGGCACGAAAGCGTGGGGATCAAACAGGATTAGATACCCTGGTA
+
GGGGGGGGGGGGGGGGGGGGGGGGGGGGGGGGGGGGGGGGGGGGGGGGGGGGGGGGGGGGGGGGGGGGGGGGGGGGGGGGGGGGGGGGGGGGGGGGGGGGGGGGGGGGGGGGGGGGGGGGGGGGGGGGGGGGGGGGGGGGGGGGGGGGGGGGGGGGGGGFGFFGGGGGGGGGGGGGGGGGGGGGGGE?FGGGGGGGGGGGGGGGGGGGGGGGGGG4FGGGGFGFFFFFFFFFGGFFF>FF
@M00200:207:000000000-ALC1F:1:1101:15798:4552 1:N:0:5
ATTGGGTTTAAAGCGTGCGCAGGCGGTGATGTAAGACGGATGTGAAATCCCCGGGCTCAACCTGGGAACTGCATTTGTGACTGCATCGCTGGAGTGCGGCAGAGGGGGATGGAATTCCGCGTGTAGCAGTGAAATGCGTAGATATGCGGAGGAACACCGATGGCGAAGGCAATCCCCTGGGCCTGCACTGACGCTCATGCACGAAAGCGTGGGGAGCAAACAGGATTAGATACCCGGGTA
+
GGGGGGFGGGGGGGGGGGGGGGGGGGGGGGGGGGGGGGGGGGGGGGGGGGGGGGGGGGGGGGGGGGGGGGGGGGGGGGGGGGGGFGGGGFGGGGGFGGGGGGFGGEGGGGGGGGGGGGGGGGGGGGGGGGFGGGGGGGGGGGGGGGGGGGGGGGGGGGGGGGGGGGGGGGGGGCGGGGGCFFGGGGFGGGGG=EDEGGGGGFGCEGDC5EGGDDCDFG<CFFGF@67=FFB?GGFFB@;@
@M00200:207:000000000-ALC1F:1:1101:11995:4553 1:N:0:5
ACTGGGTATAAAGGGTGCGTAGGTGGGCAGGTAAGTCAGTGGTGAAATCTCCGGGCTTAACCCGGAAACTGCCATTGATACTATCTGTCTTGAATACCGTGGAGGTGAGCGGAATATGTCATGTAGCGGTGAAATGCTTAGATATGACATAGAACACCAATTGCGAAGGCAGCTCACTACGCGAATATTGACACTGAGGCACGAAAGCGTGGGGATCAAACAGGATTAGATACCCCTGTA
+
GGGGGGGGGGGGGGGGGGGGGGGGGGGGGGGGGFFGGGGGGGGGGGGGGGGGGGGGGGFGGGGGGGGGGGGGGGGGGGGGGGGGGGGGGCFGGGGGGGGGGGGGGGGGGGGGGGGGGGGGGGGGGGGGGCFGGGGGGGGGGGGGGFFGFFGGGGGGGGGGGGGGGGGGGGGCGGFFGGGGGGGGEEGGCFGGGGGGGGGFGGGEGGDGGEGDEDDD:FGGGFGFFFFFFFFFG*=>FFFF
@M00200:207:000000000-ALC1F:1:1101:7741:4561 1:N:0:5
ATTGGGCTTAAAGGGTGCGTAGGTGGGCAAGTAAGTCAGTGGTGAAATCTCCGGGCTTAACCCGGAAACTGCCATTGATACTATTTGTCTTGAATACTGTGGAGGTCAGCGGAATATGTCATGTAGCGGTGAAATGCTTAGATATGACATAGAACACCAATTGCGAAGGCAGCTGGCTACACAAATATTGACACTGAGGCACGAAAGCGTGGGGATCAAACAGGATTAGATACCCGCGTA
+
GGGGGGGGGGGGGGGGGGGGGGGGGGGGGGGGGGGGGGGGGGGGGGGGGGGGGGGGGGGGGGGGGGGGGGGGGGGGGGGGGGGGGGGGGGGGGGGGGGGFGGGGGGGGGGGGGCFGGGGGGGGGGGGGGGGGGGGGGGGGGGGGGGGGGGGGGGGGGGGGGGGGDGGGGGGGGGGGGFGGGGGGGGGGGFAFGGGGFGGGGGGGEGGGGGGGGCCGFGGGGFFFFFFFFFFFGGFEEEFF
@M00200:207:000000000-ALC1F:1:1101:12035:4571 1:N:0:5
ACTGGGTTTAAAGGGCGCGTAGGTGGCGACCCAAGTCAATGGTGAAAGCTCGATGCTCAACATCGAGTCGGCCACTGATACTGGGTTGCTTGAGCACTGTAGAGGCAGATGGAATTCCGGGTGTAGCGGTGGAATGCGTAGAGATCCGGAAGAACACCGGTGGCGAAGGCGGTCTGCTGGGCAGTTGCTGACACTGAGGCGCGACAGCGTGGGGAGCAAACAGGATTAGATACCCTCGTA
+
GGGGGGGGGGGGGGGGGGGGGGGGFGGEECC@FGGGGGGFFGGGGGGGFCFGCFGGGGGGGGGGGGGGEGGGGEFGGGGGGGGGGGGGGGGGGGGFGGEFFGFGGGGGGFGGGGGGGGGGGGGGGGGGGGGGGGGGGGGGGGGGGGGFGGGGGGGGGGGDGCGGGGGGGGGGGDEGGGGGGGGGGGGGGGGGGGGGGGGGGGGGGGGGGGGGGGGGFGGGGFGFFFFFFFFFGGFFFFFF
@M00200:207:000000000-ALC1F:1:1101:16622:4572 1:N:0:5
ATTGGGTTTAAAGGGCGCGTAGGCGGGTCACCAAGTCCGGGGTGAAATCTTTCGGCTCAACCGGAAAATTGCCTTGGATACTGGCGGTCTCGAGGGAGGTAGGGGCATGTGGAACTTCCGGTGGAGCGGTGAAATGCGTTGATATCGGAAGGAACGCCGGTGGCGAAAGCGACGTGCTGGACCTCTTCTGACGCGGATGCGCGAAAGCTAGGGGAGCAAACGGGATTAGATACCCCCGTA
+
CDFEGGGFEFEGG9CGGGG:FGEFGC7FG8CFFEEFFGGGGEFBFEEFGC<C,B:CFGGGFGCF>FCEFE9F,5EEEFGGGGGF8BE=FF,FFEEGGFGCEGGGG+383,@FFF8D3F,@FFC7CFFGFFGFFFGGGG:*:BAC;FEGFGGGCFG:FGEDGGGGDGGEEF*/:8:?FGGG58C*A9+<??FGGG)7CCCCCGGGGGGG+:9FFGDGEGDDF>GFE>F4@=7@GFF:DD55
@M00200:207:000000000-ALC1F:1:1101:18284:4589 1:N:0:5
ATTGGGTATAAAGCGTGTGTAGGCGGATCGTTAAGTACCTTGTGAAATCCCACGGCTCAACCGTGGAACGGCTGGGTATACTGGCGGTCTTGAGCCACCTAGGGGCAACTGGAACAAGCGGTGGAGCGGTGAAATGCGTAGATATCGCTTGGAACGCCAACGGTGAAAACAGGTTGCTGGGGGTGTGCTGACGCTGAGACACGAAAGCCAGGGGAGCGAACGGGATTAGATACCCGCGTA
+
GGGGGGGGGGGGGGGGGGGGGGGGGGGGGGGGGGGGGGGGGGGGGGGGGGGGGGGGGGGGGGGGGGGFGGGGGGGGGGGGGGGGGGGGDGGGGGGGGGGGDGGGGGGGGGGGGGGGGFGGGGGD@CGGDEGGGGGFGGGGDGFGFGGGGGGGGGGGGFGGGGGGGGFGGGGGGFGGGGFFDGGGGGEGGG?FGGGD8@FGGGGG5CDF6CE5CDGGDDC5D3DEBDF4FB=4F495>B@:
@M00200:207:000000000-ALC1F:1:1101:16241:4611 1:N:0:5
ACTGGGTTTAAAGCGCGTGTAGGCGGCAGGCCAAGTCTGTGGTGAAATCGCCCGGCTCAACTGGGCGGGGTCCATGGAAACTGGTCAGCTGGAGGACGGTAGAGGTGAGTGGAATTCCCGGTGTAGTGGTGAAATGCGTAGAGATCGGGAGGAACACCCGTGGCGAAGGCGGCTCACTGGGCCGGTCCTGACGCTGAGACGCGAAGGCGTGGGGAGCGAACGGGATTAGATACCCTCGTA
+
GGGGGGGGGGGGGGGGGGGGGGGGGGGGGGGGGGGGGGGGGGGGGGGGGGGGGGGGGGGGGGGGGGGGGGGGGCGGGGGGGGGGGGGGGGGGFGGGGGGGGGGGGGGGGGGGGGGGGGGGGGGGGFGGGGGGGGGGGGGGGGGGGGGGGGGGGGGGGGGGGGGGGGGGGGGGGGGGGGGGGGGGGGGGGGGGGGGGCGGGGGGDGGDGGGGGEGGGFGCDGFGBFBFFFFFFFDFFFFF>
@M00200:207:000000000-ALC1F:1:1101:13750:4614 1:N:0:5
ACTGGGCTTAAAGGGCGCGTAGGCGGGATGGCAAGTCAGTCGTGAAATCTCTCGGCTCAACCGAGAAACGTCGGCTGATACTGCCGTTCTTGAGGGATGCAGAGGAGACTGGAATTCCCGGTGTAGCGGTGAAATGTGTAGAGATCGGGAGGAACACCGGTGGCGAAGGCGGGTCTCTGGGCATCTCCTGACGCTGAGGCGCGAAAGCGTGGGGAGCAAACGGGATTAGATCCCCTAGTA
+
GGGGGGGFGGGGGGGGGGGGGGGGGGDDGGGGGGGFGFGFGGGGGGGGGGGGFGGGGGGGGFEGGGGGGGFGEEGGEGGGGGGGGGGGGGGGGGGGGGGGGGGGGGGGGGGGGGGGGGGGGGGGGGGGGGGGGGGGGGGGGGGGGGGDGGGGGGGGGGGGGGGGGGGGGGGGGEGGGGGGGGGGGGFGGGGGGGGGGGGGGGGGGGGGGEGGEDCDEGGGGFDF>EFFF?**293>FFFF
@M00200:207:000000000-ALC1F:1:1101:6760:4623 1:N:0:5
ATTGGGTTTAAAGAGCGTGTAGGCGGCCAGGTAGGTCGGTTGTGAAAACTGGAGGCTCAACCTTCAGAGGTCGACCGAAACCATCTGGCTAGAGTCCGGGAGAGGAGAGTGGAATTCCTGGTGTAGCGGTGAAATGCGCAGATATCAGGAAGAACACCCGTGGCGAAAGCGGCTCTCTGGAACGGTACTGACGCTGAGACGCGAAAGCGTGGGGAGCGAACAGGATTAGATACCCCAGTA
+
GGGGGGGGGGGGGGGGGGGGGGGGGGGGGGGGGGGGGGGGGGGGGFGGGGGGGGGGGGGGGGGGGGGGGGGGGGGGGGGGGGGGGGGGGGGGGGGGGGGGGDGGDCFFDGGGG9EFGGGGFGFGGGGGGGGGFGGFGGGCFGGCFGGGFGGGCGGGGFECGGGGGGEGGDGGGGGGGFCGGGGGGGGGGGGGGGDGGGGGGGGGED3FGGGGGDDDFG)CDE4>54=4FFFFG7?F>>FF
@M00200:207:000000000-ALC1F:1:1101:12342:4625 1:N:0:5
ATTGGGTTTAAAGCGTGCGTAGACGGTTACGTAAGTCGGGTGTGAAAGCCCCGGGCTCAACCTGGGAATTGCATTCGAGACTGCGCAGCTAGGGTGCGGAAGAGGGAAGCGGAATTTCCGGTGTAGCGGTGAAATGCGTAGATATCGTTTGGAACGCCAATGGTGAAAACAGGTAACTGGGAGTGTGCCGACGCTGAGACACGAAAGCCAGGGGAGCGAACGGGATTAGATACCCCAGTA
+
GGEFFGGGEGGGGGGGGGGGGEGGGGGGGGGGGFGFFGGGGGGGFGGGGFFGGGGGGGGGGGGGDFGGGGGFGGGGGGGGCGFGGGGGGGGGFFGGGGGEGGFGGGGGEFGGGGFGGGGGGGGGGGGGGGGGGGGGDGEGGGGGFGGGGGGGAFGGGEGGGGFGG?EGGGGGGGGFGGGFGGGEFGGD9EGGCEGGDGGGFGGGGGGDFGFG=GGGFG3>D@D:;B??FFF=DD?>:@F4
@M00200:207:000000000-ALC1F:1:1101:24469:4641 1:N:0:5
ATTGGGCTTAAAGTGTGCACAGGCGGCGGAGCAAGTCGAGTGTGAAAGCCCCGGGCTTAACTTGGGAACTGCGCTCGAAACTACTTTGCTGGAGTGTGGCAGAGGAAGGTGGAATTCCAGGTGTAGCGGTGAAATGCGTAGAGATCTGGAGGAACACCGATGGCGAAGGCAGCCTTCTGGGCCAACACTGACGCTCATGCACGAAAGCGTGGGGAGCAAACAGGATTAGATACCCTCGTA
+
GGGGGGGGGGGGGGGGGGGGGGGGGGGGGGGGGGGGGGGGGGGGGGGGGGGGGGGGGGGGGGGGGGGGGGGGGGGGGGGGGGGGGGGGGGGGGGGGGGGGGGGGGGGGGGGGGGGGGGGGGGGGGGGGGGGGGGGGGGGGGGGGGGGGGGGGGGGGGGGGGGGGGGGGGGGGGGGGGGGGGGGGGGGGGGGGGGGGGGGGGGGGGGGGGGGGGGGGFGGGGFGFFFFFFFFFCFFFFFFE
@M00200:207:000000000-ALC1F:1:1101:7412:4647 1:N:0:5
ATTGGGTTTAAAGGGTGCGTAGGCTGTGCGGAAAGTTGGGTGTGAAATACCTCAGCTTAACTGAGGAACGGCGCTCAAAACTACCGTGCTCGAGGGAGATAGAGGTGAGCGGAACTTAGGGTGGAGCGGTGAAATGCGTTGATATCCTAAGGAACACCGGTGGCGAAAGCGGCTCACTGGATCTTTTCTGACGCTGAGGCACGAAAGCTAGGGTAGCGAACGGGATTAGATACCCCCGTA
+
GGGGGGGGGGGGGGGGGGGGGGGGGGGGGGGGGGGGGGGGGGGGGGGGGGGGGGGGGGGGGGGGGGGGGGGGGGGGGGGGGGGGGGGGGGGGGGGGGGGGGGGGGGGGGGGGGGGGGGGGGGGGGGGGGGGGGGGGGGGGGGGGGGGGGGGGGGGGGGGGGGGGGGGGGGGGGGGGGGGGGGGGGGGGGGGGGGGGGGFGGGGGGDDGGGGGGGGGFGGGGFGFFDFFFFFFFF?FFDEF
@M00200:207:000000000-ALC1F:1:1101:7226:4650 1:N:0:5
ACTGGGTTTAAAGAGCGCGCAGGCGGTCGTTCAAGTCGCGTGTGAAAGCCCCCGGCTCAACTGGGGAGGGTCACGCGATACTGATCGACTCGAAGGCAGGAGAGGGTAGTGGAATTCCCGGTGTAGTGGTGAAATGCGTAGATATCGGGAGGAACACCAGTGGCGAAGGCGACTACCTGGCCTGTTCTTGACGCTGAGGCGCGAAAGCTAGGGGAGCAAACGGGATTAGATACCCGAGTA
+
GGGGGGGGGGGGGGGGGGGGGGGGGGGGGGGGGGGGGGGGGGGGGGGGGGGGGGGGGGGGGGGGGGGGGGGGGGGGGGGGGGGGGGGGGGGGGGGGGGGGGGGGGGGGGGGGGGGGGGGGGGGGGGGGGGGGGGGGGGGGGGFGGGGGGGGGDGGGGGGGGFGGGGGGGGGGGGGGGGGGGGGGGGGFCFFGGGDGCEGGGGGGGGGCFGGGGGGGFFDFGFCEBEFFFFFFGFFDBFFF
@M00200:207:000000000-ALC1F:1:1101:21265:4651 1:N:0:5
ACTGGGTTTAAAGGGTGCGCAGGCGGCCAAGTGTGTGAGGCGTGAAAGCCTGGGGCTTAACTCCAGAATTGCACCTCAAACTACATGGCTGGAGCATTGGAGAGGGTAGCAGAATTCACGGTGTAGCAGTGAAATGCGTAGATATCGTGAGGAATACCAGAGGCGAAGGCGGCTACCTGGACAATTGCTGACGCTCAGGCACGAAAGCGTGGGGAGCAAAAGGGATTAGATACCCTTGTA
+
GGGGGGEEGGGGGGGGGGGGGGGGGGGGGGGFGGGGGGGGGGGGGGGGGGGGGCFGGGGGGGGGGGGGGGGGGGGGGGGGGGFGFGGFFGGGEGGDGFGGGGGGGGGGGGGGGGGGGGGFGGGGGGGGGGGGFGGGGGGGGDGGGGGFGGDGGGGGDFFGCFFGDEEGGGECEEEGGGGG6FFFCGGGGGFGGGGGGFGGGGGEEDGGGGGGGGDGFFG4CFGFFFFFFFFFGFFF?FBF
@M00200:207:000000000-ALC1F:1:1101:8910:4651 1:N:0:5
ATTGGGTGTAAAGGGTGCGTAGGCGGCCCTGTAAGTCAGTTGTGAAATACGGCAGCTTAACTGTCGAGGTGCAATTGATACTGCGGGGCTAGAGTACTGATGAGGTAAGCGGAATGGACGGTGTAGCGGTGAAATGCTTAGATATCGTCCAGAACACCGATAGCGAAGGCAGCTTACTAAGGAGTAACTGACGCTGAGGCACGAAAGTGTGGGGATCAAACAGGATTAGATACCCCAGTA
+
FGGGGGGGGGGGGGGGGGGGGGGGGGGGGGGGGGGGGGGGGGGGGGGGGGGGGGGGGGGGGGGGGGGGGGGGGGGGGGGGGGGGGGGGGGGGGGGGGGGGGGGGGGGGGGGGGGGGGGGGGGGGGGGGGGGGGGGGGGGFGGGGFGGGGGGGGGGGGGGGGGGGGGGGGGGGGGGGGGGFGGGGGGGGGGGGGDGGGGGGGGGGGGGGGGGEGGGGFFGGGFGFFFFFFFFFGGFFFFFF
@M00200:207:000000000-ALC1F:1:1101:15022:4655 1:N:0:5
ATTGGGTTTAAAGGGCTCGTAGGCGGTTCGTCACGTCGGGAGTGAAAACTCGGAGCTTAACTCCGAGCCTGCTTCCGATACGGGCAGACTAGAGGTAGGCAGGGGAGAGCGGAACTCCTGGTGTAGCGGTGGAATGCGCAGATATCAGGAAGAACACCGGTGGCGAAGGCGGCTCTCTGGGCCTTACCTGACGCTGAGGAGCGAAAGCGTGGGTAGCGAACAGGATTAGATACCCTAGTA
+
GGGGGGGGGGGGGGGGGGGGGGGGGGGGGGGGGGGGGGGGGGGGGGGGGGGGGGGGGGGGGGGGGGGGGGGGGGGGGGGGGGGGGGGGGGGGGGGGGGGGEGGGGGEEGGGGGGGGGGGGGGGGGGGGGGGGGGGGGGGGGGGGGGGGGGGGGGGGFGGGGGGGGGGGGGGGGGGGGGGGDGGGGGGGGGGGGGGGGGGGGGGCGGGGGGGGGGGGFGGDGFGF:?FFFFFFGGFFFFFF
@M00200:207:000000000-ALC1F:1:1101:8224:4703 1:N:0:5
ACTGGGTTTAAAGGGTGCGTAGGCGGCCTATTAAGTCAGTGGTGAAATATTTCAGCTCAACTGGAATTGTGCCATTGATACTGATGGGCTTGAGTACAGATGAGGTAGGCGGAATTGACGGTGTAGCGGTGAAATGCTTAGATATCGTCAAGAACACCTATAGCGAAGGCAGCTTACTAGGCTGTAACTGACGCTGAGGCACGAAAGTGTGGGGATCAAACAGGATTAGATACCCCGGTA
+
GFGGGGGGGGGGGGGGGGGGGGGGGGEGGGGGGGGGGGGGGGGGGGGGGGGGGGGGGGGGGGGGGGGGGGGGGGGEGGGGGDFGGGGGGGGGGGGGGGGGGGGGGGGGGGGGGGGGGGGDFGGGGGGDGGGGGGGGGGGGGGGGGGGGGGDFGGGGGGGDFGFFEGGDGGDGGFGGGFGGGGGGGGGGGGGGGGGDGCGGGGGGGGGCGGGGGGGDAGGGFF<AFA@=FFFFFCF:BEFF
@M00200:207:000000000-ALC1F:1:1101:13332:4715 1:N:0:5
ACTGGGTATAAAGGGTGCGTAGGCGGCCTATTAAGTCAGTGGTGAAATATTTCAGCTTAACTGGAATTGTGCCATTGATACTGATGGGCTTGAGTACAGATGAGGTAGGCGGAATTGACGGTGTAGCGGTGAAATGCTTAGATATCGTCAAGAACACCTATAGCGAAGGCAGCTTACTAGGCTGTAACTGACGCTGAGGCACGAAAGTGTGGGGATCAAACAGGATTAGATACCCGGGTA
+
GGGGGGGGGGGGGGGGGGGGGGGGGGGGGGGGGGGGGGGGGGGGGGGGGGGGGGGGGGGGGGGGGGFGGGGGGGGGGGGGGGGGGGFGGGGGGGGGGGGGGGGGGGGGGGEFGGGGGGGGGGGGGFGGGGGGGGGGGGGGGAEFGGEGGGEGGGGGGGGGGGGGGGGGGGGGGGGCDFGGGGGCGGGGGGGGGGG>DGCGGGGG*9DGGG9CG:?DF4D7F57).AF=FF7;CFFFFFFF
@M00200:207:000000000-ALC1F:1:1101:15619:4716 1:N:0:5
ATTGGGTATAAAGAGCGTGTAGGCGGCCAGGTAGGTCTGCTGTGAAAACTCGAGGCTCAACCTCGAGCTGTCGGTGGAAACCATCTGGCTAGAGTCCGGAAGAGGAGAATGGAATTCCTGGTGTAGCGGTGAAATGCGCAGATATCAGGAAGAACACCCGTGGCGAAGGCGGTTCTCTGGGACGGTACTGACGCTGAGACGCGAAAGCGTGGGGAGCAAACAGGATTAGATACCCTAGTA
+
GGGGGGGGGGGGGGGGGGGGGGGGGGGGGGGGGGGGGGGGGGGGGGGGGGGGGGGGFGGGGGGGGGGGGGGGGGGGGGGFGGGGGGGGGGGGGGGGGGGGGGGGGGGGGGGGGGGGGGGGGGGGGGGGGGGGGGGGGGGGGGGGGGGGGGGGGGGGFGGGGGGGGGGGGGGGGCEGGGGGGGGGGGGGGGGGGGGGEGFGCGGGEDGGGCCEGGDGFGGGGFGFFFF?FFFFFFFF?FFF
@M00200:207:000000000-ALC1F:1:1101:26048:4720 1:N:0:5
ACTGGGTTTAAAGGGCGCGTAGGCGGTTACGAAAGTCAGGCGTGAAAGTTCACGGCTCAACTGTGGCAGTGCGTCTGATACTTCGTTGACTTGAGGTCGGTAGAGGTAGATGGAACAAGCGGTGTAGCGGTGAAATGCACAGATATCGCTTGGCACGCCGGTGGCGAAGGCGATCTACTGGGCCGTACCTGACGCTGATGCGCGAAAGCTAGGGGAGCGAACCGGATTAGATACCCGTGTAAGC
+
E8EFEEF,@CE9EFEGGGGGGEEGGGCF@FGGGEGGGGFCFGFG7DFFGGGGGGGGEGGDFGGDD,<,:E=FFFFFGFF<FGEGGGGGGFGGF9FFFGGD=<C9F=BE,C<AF8E8?FFDF7FFGGGGEG>FGFGFGDEFGG=>FFGGCE7DF,@FGGGGGGGG>BE*88FE88CF?FGGGG=5?E;E/99*<CC5=*?EGDD7EC5C6:CEEGG>DGGDD>DEED:5*9*9CF)95>@F>BA)
@M00200:207:000000000-ALC1F:1:1101:16642:4732 1:N:0:5
ATTGGGTTTAAAGCGCACGTAGGCGGCATTGTAAGTGTCTGGTGAAATCCCACGGCTCACCCGTGGAACTGCCAGGCATACTGTGATGCTCGAGTGTGGTAGGGGAGAGCGGAACTCCTGGTGGAGCGGTGAAATGCGTAGATATCAGGAGGAACACCGGTGGCGAAGGCGGCTCTCTGGTCCACAACTGACGCTGAGGTGCGAAAGCTAGGGGAGCAAACGGGATTAGATACCCGGGTA
+
GGGGGGGGGGGGGGGGGGGGGGGGGGGGFGGGGGGGGGGGGGGGGGGGGGGGGEGGGGGGGGGGGGGGGGGGGGGGGGGGGGGGFGGGGGGGGGGGGGGGGGGGGGGGGGEGDFEFFGGGGGGGGGGGGGGGGEFGGGGCGGGGGGGFDCGGGGGGGGGGGGEGGGGGDGGGEGGCGGGGGGGGGGGGGGDGGGGDEGGFGGGGGGGGFGF6EGDDECFGGDG@FFFF?=?FGF?;3>>@
@M00200:207:000000000-ALC1F:1:1101:9215:4734 1:N:0:5
ATTGGGTTTAAAGGGTGCGTAGGCGGCCTATTAAGTCAGTGGTGAAATATTTCAGCTCAACTGGAATTGTGCCATTGATACTGATGGGCTTGAGTACAGATGAGGTAGGCGGAATTGACGGTGTAGCGGTGAAATGCTTAGATATCGTCAAGAACACCTATAGCGAAGGCAGCTTACTAGGCTGTAACTGACGCTGAGGCACGAAAGTGTGGGGATCAAACAGGATTAGATACCCTCGTA
+
GFFFGGGGGGGGGGGGGGGGGGGGGEEGGGGGGGFGGGGGGGFGFGGGGGGGFGGGGGGGGGFGFFCFGGGGGGGGGGFGGGGFGFDGGGGGGGGGGGGGFFEGGGGFFGGGGGGGGGGGGGGGGGGGGGGGGGGGGGGGGGGGGGGGGGGGGGGGGGGGGGGGGGGGEGGGGGGGGGGGFFGGGGFGGGGGGGGGGGGGGGGDEGGGFGFGEDGDFGGFGFGFFFFFFFFFGFFFAEFF
@M00200:207:000000000-ALC1F:1:1101:25856:4735 1:N:0:5
ATTGGGTATAAAGCGCGTGTAGGCGGCATGGTAAGTCGGGTGTGAAATCCCTCGGCCTAACCGAGGAATTGCGCCCGAAACTACCTTGCTTGAGGACCAGAGGGGAGCCTGGAATTCCTGGTGGAGCGGTGAAATGCGTTGATATCAGGAGGAACACCGGCGGCGAAGGCGAGGCTCTGGCTGGTTACTGACGCTGAGACGCGAAAGCTAGGGGAGCAAACGGGATTAGATACCCGCGTA
+
GGGFGGEFGGGGGGGGGGGGGGGGGGGGGGGCCFGGGGGGGGGGDGGGGGGDGGGG7FGGGGGGGGGGGGGGGGCGGGGGGGGGGGGGGGDFGGGFGGGGGGGGGGGGGGG@DCFFGFGGGFGDDFGGGGGGGGGCGGGGGGGGGFGAFCE@FF@FGGGEEFEGGGDEDFGGGDG5;8FFFFGGGGGGGG7<5EDCEGGG=DDE59DF7:?F=CCGBD<*9:55)7?=6*167C@BEF:)
@M00200:207:000000000-ALC1F:1:1101:15963:4737 1:N:0:5
ATTGGGTGTAAAGGGCGCGTAGGCGGTCCGATAAGTCCCGTGTGAAATCCCTCGGCTCAACTGAGGAATGGCACGGGAAACTGACGGGCTTGAGTTCGGGAGAGGGAAGCGGAATTCCGGGTGTAGCGGTGAAATGCGTAGATATCCGGAGGAACACCGGTGGCGAAGGCGGCTTCCTGGACCGACACTGACGCTGAGGCGCGAAAGCTAGGGGAGCAAACGGGATTAGATACCCCCGTA
+
GGGGGGGGGGGGGGGGGGGGGGGGGGGGGGGGGGFGGGGGGGGGGGGGGGGGGGGGGGFGGGGGGGGGGGGGGGGDEGGGGGGGGGGGGGGGGGGGGGGGGDGGGGGGDGGGGGGFGGGGCFGGGGGGGGGGDFCGGGGGGGGGGGGGGDGGGGGGGGGGGGGGDGEGGGGGGGGGGFGGGGFEGGGGGGGGGGGGGGGGGGGGGGDFGGGFGGGGFGFFC;CDDFFFFFFFFGF3>>DF
@M00200:207:000000000-ALC1F:1:1101:18837:4750 1:N:0:5
ATTGGGTGTAAAGGGTGCGTAGGCGGCCCTGTAAGTCAGTTGTGAAATACGGCAGCTTAACTGTCGAGGTGCAATTGATACTGCGGGGCTAGAGTACTGATGAGGTAAGCGGAATGGACGGTGTAGCGGTGAAATGCTTAGATATCGTCCAGAACACCGATAGCGAAGGCAGCTTACTAAGGAGTAACTGACGCTGAGGCACGAAAGTGTGGGGATCAAACAGGATTAGATACCCCAGTA
+
GGGGGGGGGGGGGGGGGGGGGGGGGGGGGGGGGGGGGGGGGGGGFGGGGGGGGGGGGCEGGGGGGGDGGGGGGGGGGGGGGGGGGGGGGGGGGGGGGGGGGFGGGGGGGGGGGGGGGGGGGGGGGFGGGGGGGGGGGGGGGGGGGGGGGGGGGGGGGGGGGGGGGGGDGGGGGGGGGGGGGGGGGGGGGGGGGGGGGGGGEGGDGGDFGG?EEGGGFFGGGFGFFFFF??FFGG@F>BF?
@M00200:207:000000000-ALC1F:1:1101:6989:4753 1:N:0:5
ATTGGGTGTAAAGGGTGCGTAGGCGGTCGGGTAAGTTTCATGTGAAATCTCCAAGCTCAACTTGGAAATGGCATGGAATACTATTCGGCTAGAGGATTGGAAGGGGGACTGGAATTCCAGGTGTAGCAGTGAAATGCGTAGATATCTGGAGGAACACCAGTGGCGAAGGCGAGTCCCTGGACAATTCCTGACGCTCAGGCACGAAAGCTAGGGGAGCAAACAGGATTAGATACCCTCGTA
+
,CCFGFGGGEEEFGGGGGGFGGCFEGEGGGCGGGGFGGGF<@FFGGGGGGGGGGFG@F@FGG<FCFG9FFGGGGFFGGGFGGGGGGGGGFGFGFGEGGGG9FEGCGGGGGGGGGGDGFGG8EFGGGGGGFCGCEGFGGE77:DFFGGGGGGCGCFFGGGGGG8BCE8E@FE8EGGGGGG3D:>FFFGGGF9DECGGGCCCFGGGCD/99<<<*)9>AGDFGFGA)=C*0+:@:>)0>75)
@M00200:207:000000000-ALC1F:1:1101:14356:4774 1:N:0:5
ACTGGGCATAAAGGGTGCGTAGGCGGCCATGTAAGTGAGGTGTGAAATCCCTCGGCTCAACCGAGGAACTGCGCTTCATACTGCATGGCTTGAGGGAGACAGGGGTAAGCGGAACTGATGGTGGAGCGGTGAAATGCGTTGATATCATCAGGAACACCGGTGGCGAAAGCGGCTTACTGGGTCTCTTCTGACGCTGAGGTACGAAAGCTAGGGTAGCGAACGGGATTAGATACCCCAGTA
+
GGGGGGGGGGGGGGGGGGGGGGGGGGGGGGGGGGGGGGGGGGGGGGGGGGGGGGGGGGGGGGGGGGGGGGGGGGGGGGGGGGGGGGGGGGGGGGGGGGGGGGGGGGGGGGGGGGGGGGGGGGGGGGGGGGGGGGGGGGGGGGGGGGGGGGGGGGGGGGGGGGGGGGDGGGGGGGGGGGGGGGGGGGGGGGGGGGGGGFCGFGDGFGGGGGGGGGGGFGGGG3CBFFFFFFFFGGFFEFFF
@M00200:207:000000000-ALC1F:1:1101:10246:4791 1:N:0:5
ATTGGGTTTAAAGGGTGCGTAGGTGGTGAGGTAAGTCGGATGTGAAATCTCCGAGCTCAACTCGGAAATGGCATTGGAAACTACCTTGCTAGAGGATTGGAGGGGAGACTGGAATGCTTGGTGTAGCAGTGAAATGCGTAGATATCAAGCGGAACACCAGTGGCGAAGGCGAGTCTCTGGACAATTCCTGACACTGAGGCACGAAAGCCAGGGGAGCAAACGGGATTAGATACCCTTGTA
+
GGGGGGFCCFGGGGGGEGGFEFGGGGGGGGGGGGGGGGGGGGGGGGGGGGFGGGGGEGGGGGGGGGGGGGGGGGFGGGDGGGGGFGFFGGGGCCFGGAFGGGDGGGGGFFGGGGFFGGGGGGGGFGGGGGGFFDGGGGGGGGGDGGGGGGDCFGGGGGGGCFFGGGEGCGGEGGGGGGGGGGGGGGGGGGFCGGGGGGFGGGGGGGGG=6CFCGCGFGGGGFCADAFFAFFAF8F?;FF?
@M00200:207:000000000-ALC1F:1:1101:7787:4793 1:N:0:5
ATTGGTTTAAAGGGTGCGTAGGCGGCCTATTAAGTCAGTGCTGAAATATCCCGGCTTAACCGGGAGGGTGGCATTGATACTGATGGGCTTGAGTAGAGTCGAGGTAGGCGGAATTGACGGTGTAGCGGTGAAATGCTTAGATATCGTCAAGAACACCGATAGTGTAGACAGCTTACTAGACTCAAACTGACGCTGAGGCACGAAAGTGTGGGGATCAAACAGGATTAGATACCCCCGTA
+
GGGGGGGGGGGGGGGGGGGGGEGGGGGGGGGGGFFGGGGGGEEGGGFDGGGGGGGGGGGGGDGGGGGGGGGGGGGGGGGGGGGGGGGGGGGDGGGGGGGGGGGGGGGGG>GGEFGFGGGDCG@FFGGGFGGGGFGGGDFGGGGGGGGGCFGGGGGGGGGGGGCGGGFFGGGFGGFGGGCFFGGDFFGGGGGGGGGGGGGGCCDEGGGGGFECC9CGFGGDF@C@4BFFFFFBF6)7BE>
@M00200:207:000000000-ALC1F:1:1101:25347:4802 1:N:0:5
ACTGGGTTTAAAGGGTGCGTAGGCGGGTTTTTAAGTCAGAGGTGAAATCCTGGAGCTCAACTCCAGAACTGCCTTTGATACTGAGAATCTTGAGTATGGGAGAGGTGAGTGGAACTGCGAGTGTAGAGGTGAAATTCGTAGATATTCGCAAGAACACCAGTGGCGAAGGCGGCTCACTGGCCCATAACTGACGCTGAGGCACGAAAGCGTGGGGAGCAAACAGGATTAGATACCCCTGTA
+
GGGGGGGGGGGGGGGGGGGGGGGGGGGFEGGGGGGGGGGGGGGGGGGGFFGGGGGGGGGGGGFGGGGGGGGGGGGGGDGGGGGGGFGGGGGGGGGGGGGGGGGGGGFGGFGGGGGGGGGFGGGGGGFDGGGFGGGGGGGGGGGGGGGGGGGGGGGGGGGFGDGDGGGGDGEGGGGFEGGFGDFEGGGGGGGGGGGGGGGGCGGGGGGGGGGGGGGGFGGGGFFFFFFFFFFFFGFFFFFF
@M00200:207:000000000-ALC1F:1:1101:10298:4804 1:N:0:5
ATTGGGTTTAAAGCGCACGTAGGCGGCTGGGTCCGTCCGATGTGAAAGCCCCCGGCTCAACCGGGGAATTGCATCGGAGACCGCCCGGCTCGAGGATGGTTGGGGTGAGTGGAACTCCTGGTGGAGCGGTGAAATGCGTAGATATCAGGAGGAACACCGGTGGCGAAAGCGGCTCACTGGACCATCTCTGACGCTAAGGTGCGAAAGCTAGGGGAGCAAACGGGATTAGATACCCCAGTAAGA
+
GFGGGGGGGGGGGGGGGGGGGGDGGGGGGEEFGGGGGGGEGGGGGFGGGGGGGGGGGGGGGGGGGGGGGGGGGGGGGGEEFGGGFEGGGGGGGGGGDFFDCFGGGGGGGGGGGGGGGGGGGFGGGGGGGGGGGGGGGGGGGDGGFGGGGGGGGGGGGGGGGGEGGEGEEFGCEGGGGF:EECGGGGFGG?EGGGCGGGGFGGG=EGCFFECFFGG5DGGGFE:DFB:FFFFFFGFFEEFFFFB
@M00200:207:000000000-ALC1F:1:1101:20809:4813 1:N:0:5
ACTGGGCTTAAAGAGCGTGTAGGCGGTCCGGTAAGTCGGCTGTGAAAGTCCAGGGCTCAACCCTGGGATGCCGGTCGATACTGCCGGACTAGAGTTCGGAAGAGGCGAGTGGAATTCCCGGTGTAGCGGTGAAATGCGCAGATATCGGGAGGAACACCTATGGCGAAGGCAGCTCGCTGGGACGTTACTGACGCTGAGACGCGAAAGCGTGGGGAGCAAACAGGATTAGATACCCCAGTACGAT
+
GGGGGGGGGGGGGGGGGGGGGGGGGGGGGGGGGGGGGGGGGGGGGGGGGGGGGGGGGGGGGGGGGGGGGGGGGGGGGGGGGGGGGGGGGGGGGGGGGGGGGGGGGGGGGGGGGFGGGGGGGGGGGGGGGGGGGGGGGGGGGGGGGGGGGGGGGGGGGGGGGFGGGGDGGGGGGGGGGGGGGGGGGGGGFGGGGGGGGGGGGGG5EDGGGGGGGG3DFGGDFFGFFFFF@FFFGG?FEFFF*>B,
@M00200:207:000000000-ALC1F:1:1101:25898:4823 1:N:0:5
ATTGGGTGTAAAGGGTGCGTAGGTGGGCAGGTAAGTCAGTGGTGAAATCTCCGGGCTTAACTCGGAAACTGCCGTTGATACTATCTGTCTTGAATATCGTGGAGGTTAGCGGAATATGTCATGTAGCGGTGAAATGCTTAGATATGACATAGAACACCCATTGCGAAGGCAGCTAACTACACGATCATTGACACTGAGGCACGAAAGCGTGGGGAGCAAACAGGATTAGATACCCGAGTA
+
GGGGGGGGGGGGGGGGGGGGGGGGGGGGGGGGGGGGGGGGGGGGGGGGGGGGGGGGGGGGGGGGGGGGGGGGGGGGGGGGGGGGGGGGGGGGGGGGGGGGGGGGGGGGGGGGGFGGGGGGGGGGGAFGGGGGGFFGFGGGGGGGGGGGGGGGGGGGGGGGGGGGGGGGGFGGDGGDGGGGGGGGFC*<AFGGGGFGGDGFGGGGGGDGGEDCEGGGFGGGGFFAFFFFFFFF>F)=DBFF
@M00200:207:000000000-ALC1F:1:1101:19199:4835 1:N:0:5
ATTGGGTTTAAAGCGCGTGTAGGCGGCCAGATAGGTCTGCTGTGAAAACTCGAGGCTCAACCTCGAGCTGTCGGCGGAAACCATCCGGCTAGAGTCCGGAAGAGGAGAGTGGAATTCCCGGTGTAGCGGTGAAATGCGCAGATATCGGGAAGAACACCTGTGGCGAAGGCGGCTCTCTGGGACGGTACTGACGCTGAGACGCGAAAGCGTGGGGAGCAAACAGGATTAGATACCCCTGTA
+
GGGGGGGGGGGGGGGGGGGGGGGGGGGGGGGGGGGGGGGGGGGGGGGGGGGGGGGGGGGGGGGGGGGGGGGGGGGGGGGGGGGGGGGGGGGGGGGGGGGGGGGGGGGGGGGGGGGGGGGGGGGGGGGGGGGGGGGGGGGGGGGGGGGGGGGGGGGGGGGGGGGGGGGGGGGGGGGGGGGGGGGGGGGGGGGGGGGGCEGGGGGGGGGGGGGGGGGGFGFCFFGFFFFFFFFFGGFFFFFF
@M00200:207:000000000-ALC1F:1:1101:15159:4850 1:N:0:5
ATTGGGTTTAAAGGGTGCGTAGGCGGCCCGTTAAGTCAGCGGTGAAATCCCAGGGCTCAACCCTGGAACTGCCGTTGATACTGGCGGGCTTGAGTTCGGTTAAGGCGGGCGGAACTGGTGGTGTAGCGGTGAAATGCATAGATACCACCAAGAACCCCGATTGCGTAGGCAGCTCGCTGAGCCGAAACTGACGCTGAGGCACGAAAGCGTGGGGAGCGAACAGGATTAGATACCCTAGTA
+
GGGGGGGGGGGGGGGGGGGGGGGGGGG@FECFGGGEGGGGGGGGGGGGGGGGGGGGGGGGGGGGGGGGGGGGGGGGGGGGGGGGGCGGGGGGGGGFGGGGGGGGGGGGGDGGGGEGGGCEFGGGGGFDGGGGGGGGGGFGGGGGFGFCCFFGGGGGGGGGGGGGGCE>EGGCC*A>EGGG8FGGD=GGGGGGGGGEGCFGGGGGGGGGGGCGGGGGEDDG<.7@FFFFFFFFFGF?5FFF
@M00200:207:000000000-ALC1F:1:1101:18797:4854 1:N:0:5
ACTGGGTTTAAAGGGCGCGTAGGCGGCCTGGCAAGTGACGGGTGAAATCCCTCGGCTTAACCGAGGAACTGCCTGTCAGACTGTTAGGCTTGAGACCGGGAGAGGTGAGTGGAATTCCCAGTGTAGCGGTGAAATGCGTAGATATTGGGAGGAACACCAGTGGCGAAGGCGGCTCACTGGACCGGTACTGACGCTGAGGCGCGAAAGCGTGGGGAGCAAACAGGATTAGATACCCGAGTA
+
GGGGGGGGGGGGGGGGGGGGGGGGGGGGGGGGGGGGGGGGGGGGGGGGGGGGGGGGGGGGGGGGGGGGGGGGGGGGGGGGGGGGGGGGGGGGGGGGGGGGGGGGGGGGGGGGGGGGGGGGGGGGGGGGGGGGGGGGGGGGGGGGGGGGGGGGGGGGGGGGGGGGGGGGGGGGGGGGGGGGGGGGGGGGGFFGGGCGGGGGGDGGGGGFGCGGGGGGFGGGGFGF@FFFFFFFGGFFFFFF
@M00200:207:000000000-ALC1F:1:1101:9405:4870 1:N:0:5
ATTGGGTTTAAAGGGCGCGTAGGCGGTCTGCCAAGTCAGGGGTGAAATCTTTCGGCTCAACCGGAAAAGTGCTTCTGATACTGGCGGACTTGAGGGAGGTAGGGGCATGTGGAACTTCCGGTGGAGCGGTGAAATGCGTTGATATCGGAAGGAACGCCGGTGGCGAAAGCGACGTGCTGGACCTCTTCTGACGCTGAGGCGCGAAAGCTAGGGGAGCGAACGGGATTAGATACCCTAGTA
+
EFFF@AFGGGGGFFEGGGGGGEEFEEGGGGGGGGGGGGGGGDGGGGGGGGGGGGDGDGGGGFGGGGEGGFGGGGGGGGGGGGGG@FEDFGGGFGGGFGEGFGGGGGGGGFGGGGGGGGFGGGGEGFGGGCEFFGFFGGGGEBFGGGGGGGDEG?GEEGGDFCEGGCEGGGGGGGECF>EGGFCFGFGGGGGGDGGGGGGGGG5ECDC792A;EG37)97DGFDB>>?=?F??GG??FFFF
@M00200:207:000000000-ALC1F:1:1101:19340:4883 1:N:0:5
ATTGGGTTTAAAGGGCGCGTAGGCGGTTCCGAAAGTGGCCCGTGAAATCCCCCGGCTCAACCGGGGAAGTGCGGACCAAACTTCGGTGCTCGAGGCTGGGAGGGGAGACTGGAACTCTCGGTGGAGCGGTGAAATGCGTAGATATCGAGAGGAACACCGGTGGCGAAGGCGAGTCTCTGGTCCAGCTCTGACGCTGAGGCGCGAAAGCGTGGGTAGCAAACAGGATTAGATACCCCAGTA
+
GGGGGGGGGGGGGGGGGGGGGGGGGGGGGGGGGGGGGGGGGGGGGGGGGGGGGGGGGGGGGGGGGGGGGGGGGGGGGGGGGGGGGGGGGGGGGGGGGGGGGGGGGGGGGGGGGGGGGGGGGGGGGGGGGGGGGGGGGGGGGGGGGGGGGGGGGGGGGGGGGGGGGGGGGGGGGGGGGGGGGFGGGGGGGGGGGGGGGFGGGGGGGGGGGGGGGGGGFGGGGFGFFFBFFFFFCFFFFFFF
@M00200:207:000000000-ALC1F:1:1101:7379:4888 1:N:0:5
ACTGGGCATAAAGGGTGCGTAGGTGGTTTGTTAAGTCAGGGGTGAAATCCCGCGGCCCAACCGTGGAACTGCCTTTGATACTGGCGAACTTGAGTGCGTGAGGGGTAGGGGGAACGAGCAGTGTAGCGGTGAAATGCGTAGATATTGCTCGGAAGGCCAGAGCCGAAGGGGCCCTACTGGTGCGCAACTGACACTGAGGCACGAAAGCGTGGGGAGCAAACAGGATTAGATACCCCCGTA
+
GGGGGGGGGGGGGGGEFGG;CFGFGGGGGGFGGGGGGGGGGGGGGFGFGGGGGGGGGGGGGGGGFGEGGFFGGGGFGGGGGFGGGGGGGGGGCGGGGGGGGGGGGGGGGGGGGGGGGGGGGGFGGGGGGCFGFFGCFFFFGGGGGGGGGGGGGGGGGGGGGGGGCECEECCEGGGGGGGGGGGEGGGGGFGGGGF9FE5:EF5EEGGGGG=CCDCDEG*CFFGFF/96@F?FGF6FFFEE
@M00200:207:000000000-ALC1F:1:1101:7227:4889 1:N:0:5
ACTGGGTATAAAGGGTGCGTAGGCGGCCATGTAAGTGAGATGTGAAATCCCTCGGCTCAACCGAGGAACTGCGCTTCATACTGCATGGCTTGAGGGAGACAGGGGTAAGCGGAACTGATGGTGGAGCGGTGAAATGCGTTGATATCATCAGGAACACCGGTGGCGAAAGCGGCTTACTGGGTCTCTTCTGACGCTGAGGTACGAAAGCTAGGGTAGCGAACGGGATTAGATACCCTTGTA
+
GGGGGGGGGGGGGGGGGGGGGGGGGGGGGGGGGGGGGGGGGGGGGGGGGGGGGGGGGGGGGGGGGGGGGGGGGGGGGGGGGGGGGGGGGGGGGGGGGGGGGGGGGGGGGGGGGGGGGGGGGGGGGGGGGGGGGGGGGGGGGGGGGGGGGGGGGGGGGGGGGGGGGGGGGGGGGGGGGGGGGGGGGGGGGGGGGGGGGGGGGGGGGGGGGGGGGGGGFGGGGDDB@>F6FFFFFGFFFFFF
@M00200:207:000000000-ALC1F:1:1101:8802:4897 1:N:0:5
ATTGGGTTTAAAGGGCGCGTAGGCGGTGCGGCACGGTTCGGGTGAAATCCCTCGGCTCAACCGAGGAATTGCCTGGGCAACGACCGCGCTGGACGGCATCAGGGGAAGATGGAACTCCCGGTGGAGCGGTGAAATGCGTAGATATCGGGAGGAACGCCGGTGGCGAAAGCGATCTTCTGGGGTGCACGTGACGCTGAGGCGCGAAAGCTAGGGGAGCAAACGGGATTAGATACCCCCGTA
+
GGGGGGGGGGGGGGGGGGGGGGGGGGGGGGGGGGGGFGGGGGGGGGGGGGGGGGGGGGGGGGGGGGGGGGGGGGGGGGGGGGGGGGGGGGGGGGGGGGGGGGGGGGGGGGGGGGGGGGGGGFGGGGGGGGGGGFGGGGGGGGGGGGGGGGGGGGGGGGGGFGGGGGGGGGGE>CDGGGFGGGEGEEGGGGGGDGGGGCFFGDGG5DDGFEGGGDCC7D7DG>755>F??@BFF9)75@E:
@M00200:207:000000000-ALC1F:1:1101:8254:4913 1:N:0:5
ACTGGGTTTAAAGGGCGCGTAGGCGGTGAATTAAGTCAGTTGTGAAATACGGCAGCTCAACTGTCGAGGTGCAATTGATACTGGTTCACTTGAGTACTGATGAGGTATGCGGAATGGACGGTGTAGCGGTGAAATGCTTAGATATCGTCCAGAACACCGATAGCGAAGGCAGCATACTAAGGAGTAACTGACGCTGAGGCACGAAAGTGTGGGGATCAGACCGGATTAGATACCCCAGTAAGA
+
G<FGGGGFCFGGGFE-@@FEGEG<CF@7DFFGGGGGFFGD@FFDFFG,@F77F+@FFFGGGFGE6CEG7CEFF,CCCEFGGGG<C<CEE5?F5C?A<EE<FFAEF=E,=,BFEG7F?E@FEB+8AE9FEFE+AF,,C,C;,>C=9F:>F>>FCFBDFEDG<CGFE78*87@CE:D92?9,?C:,D:,>,9<@EG5==C*75*7:>DCC+CCCCC**)0*2;):5.8@F=BFF7FFFDE4*96)
@M00200:207:000000000-ALC1F:1:1101:7469:4924 1:N:0:5
ATTGGGTATAAAGAGCTCGTAGGCGGTTTGTTGCGTCGGCTGTGAAATCCCGAGGCTCAACCTCGGGTCTGCAGTCGATACGAGCAAACTAGAGTGTTGCAGGGGAGACTGGAATTCCTGGTGTAGCGGTGAAATGCGCAGATATCAGGAGGAACACCGGTGGCGAAGGCGGGTCTCTGGGCAACAACTGACGCTGAGGAGCGAAAGCGTGGGGAGCGAACAGGATTAGATACCCA
+
GGGGGGGGCEFFDGGGGGEFGGGGGGG@FGG<CFGGGGGGGGGFCDGGGGGGDFGGFGGGGF8E:FFEFFGGGGFGEFGFEGDEGGFGGGGGGGGGGF?EFEGECFEGF9=GFGGFFGGFFGGGGGAFGGGGGGGGGGGGGGGGGAFGGGG@FGGDFGDGCCGFEEGGEFGCCGDGGG?6CF6E=FFGGF?GCCGGEGFGGGGGDDGGGGD=EG<DFGDGG@FFFFFFFFFFGFF?
@M00200:207:000000000-ALC1F:1:1101:19896:4952 1:N:0:5
ACTGGGTTTAAAGGGTGCGTAGGCGGTCCGTTAAGTCTGATGTGAAAGCCCTGGGCTCAACTCAGGAATGGCATTGGAAACTGGCGGGCTAGAATACCGGAGAGGGAAGCGGAATTCCTGGTGTAGCGGTGAAATGCGTAGATACCAGGAGGAACACCGGTGGCGAAGGCGGCTTCCTGGACGGATTATTGACGCTGAGGCACGAAAGCGTGGGGAGCAAACGGGATTAGATACCCGCGTA
+
GGGFGGFGDGGGGGGGGGEGGGGGGGGGGGFEEGGGFFGGGGGGFGGGGFFGGGGGGGGGGGGFFG<CFFGG,EFDGGGGGGGGGGGGGGGGGGGGAFFGBFEFGGGGDGGGGGGGGDFGDFFGGGGGCFGG9DGGGEGGGDGGF:@<FFEGEGGGGGGDGEGGGGGGGGGGGGEGGGGFGGGGEGGGGGFGGEDCGCEGG3*:=GDDGGCCEGG57DFGGFGEBBD5=FFF7>;?@EB>B
@M00200:207:000000000-ALC1F:1:1101:21142:4970 1:N:0:5
ATTGGGCATAAAGAGCGTGTAGGCGGTCCGGTAAGTCGGCTGTGAAAGTCCAGGGCTCAACCCTGGGATGCCGGTCGATACTGCCGGACTAGAGTTCGGAAGAGGCGAGTGGAATTCCCGGTGTAGCGGTGAAATGCGCAGATATCGGGAGGAACACCTATGGCGAAGGCAGCTCGCTGGGACGTTACTGACGCTGAGACGCGAAAGCGTGGGGAGCAAACAGGATTAGATACCCGAGTA
+
GGGGGGGGGGGGGGGGGGGGGGGGGGGGGGGGGGGGGGGGGGGGGGGGGGGGGGGGGGGGGGGGGGGGGGGGGGGGGGGGGGGGGGGGGGGGGGGGGGGGGGGGGGGGGGGGGGGGGGGGGGGGGFGGGGGGGGGGGGGGGGGDEGDGGGGGGGGGGGGGGGGGGGGGGGGEGGGGGDGGGGGGGGGGGGGGGGGE=8:FGGGCCDGGEEGGGGCGFDGFGFGFFFFFFFFFGGFEEEFF
@M00200:207:000000000-ALC1F:1:1101:11335:5009 1:N:0:5
ATTGGGTTTAAAGGGTGCGTAGGCGGTGCAGCAAGTCGGGAGTGAAATACCTCAGCTTAACTGAGGAACTGCTCTCGATACTGCTGTGCTTGAGTGAGACAGAGGTAAGCGGAACTTAGGGTGGAGCGGTGAAATGCGTTGATATCCTAAGGAACACCGGTGGCGAAGGCGGCTTACTGGGTCTTATCTGACGCTGATGCACGAAAGCTAGGGGAGCAAACGGGATTAGATACCCCTGTA
+
GGGGGGGGGGGGGGGGGGGGGGGGGGGGGGGGGGGGGGGGGGGGGGGGGGGGGGGGGGGGGGGGGGGGGGGGGGGGGGGGGGGGGGGGGGGGGGGGGGGGGGGGGGGGGGGGGGGGGGGGGGGGGGGGGGGGGGGGGGGGGGGGGGGFFGGGGGGGGGCEGGGGGGGGGGGGGDGGGGGGGGGGGGGGGGGGGGGGGGGGGGGGGGGGGGGGGGGGFGGFGFG@>BFFFFFFGGFFF@FF
@M00200:207:000000000-ALC1F:1:1101:20622:5013 1:N:0:5
ACTGGGTATAAAGGGTGCGTAGGCGGTGTCCTAAGTCAGTTGTGAAATACGGCAGCTTAACTGTCGAGGTGCAATTGATACTGGGATACTTGAGTACTGATGAGGTATGCGGAATGGACGGTGTAGCGGTGAAATGCTTAGATATCGTCCAGAACACCGATAGCGAAGGCAGCATACTAAGGAGTAACTGACGCTGAGGCACGAAGGTGTGGGGATCAAACAGGATTAGATACCCTAGTA
+
GGGGGGCFGGFFGFGFGGGGGGGFEDGGEGGGGGGGGGGGGGFGGFFFCDEGGGGEFFGFFGGFGGGEGFFFCFGFGGGGGGGGGGDEEEFFGGGGGGGFFEDFGGGGGGGGGGGGGGFFGGGEGGGGDCCFEFGGFFCGGGGGGGGFGGDGFFFCGGGGGFECGEEEGGCGGFGFGFGGGGGGGGGECFCGEEGGGGG*=CDEDGGGDFGGEGCC>FFF4;FFFAFFFFFF:DFFFFF?
@M00200:207:000000000-ALC1F:1:1101:22012:5032 1:N:0:5
ACTGGGTGTAAAGGGCGCGTAGGCGGTCAGCACAAGTCAGTTGTGAAATCTCCGAGCTTAACTCGGAAAGGTCAACTGATACTGTGCGACTAGAGTGCAGAAGGGGCAACTGGAATTCTCGGTGTAGCGGTGAAATGCGTAGATATCGAGAGGAACACCTGCGGCGAAGGCGGGTTGCTGGGCTGACACTGACGCTGAGGCGCGAAAGCTAGGGGAGCGAACGGGATTAGATACCCTAGTA
+
GGGGGGGGGGGGGGGGGGGGGGGGGGGGGGGGGGGGGGGGGGGGGGGGGGGGGGGGGGGGGGGGGGGGGGGGGGGGGGGGGGGGGGGGGGGGGGGGGGGGGGGGGGGGGGGGGGGGGGGGGGGGGGGGGGGGGGGGGGGGGGGGGGGGGGGGGGGGGGGGGGGGGGGGGGGGGGGGGGGGGGGGGGGGFGGGGGGGGGGGGGGGGGGGGFGGGGGGFGGGGFGFFF@FFFFFGG?FFFFFF
@M00200:207:000000000-ALC1F:1:1101:5359:5072 1:N:0:5
ATTGGGTATAAAGGGTGCGTAGGCGGCCTGTTAAGTCAGAGGTGAAAACTTGCAGCTCAACTGTAAGCTTGCCTTTGATACTGATGGGCTTGAATAAACTAGAGGTAGGCGGAATGTGACAAGTAGCGGTGAAATGCATAGATATGTCACAGAACACCAATTGCGAAGGCAGCTTACTATGGTTTAATTGACGCTGAGGCACGAAAGCGTGGGGATCAAACAGGATTAGATACCCCAGTA
+
GGGGGGGGGGGGGGGGGGGGGGGGGGGGGGGGGGGGGGGGGGGGGGGGGGGGGGGGGGGGGGGGGGGGGGGGGGGGGGGGGGGGGGGGGGGGGGGGGGGGGGGGGGCFGFGGGGGGGGGGGGGGGGGGGGGGGGGGGGGGGGGGFGGGGGFGGGGGGGGGGGGGGGGGGGGGDGGGGGGFGGCCFGGGGGGGGGDGGFGGGGGGGGGFGGEGGCDGFFFGGFGFFFFFFFFFGC4>B>FF
@M00200:207:000000000-ALC1F:1:1101:26074:5079 1:N:0:5
ACTGGGCTTAAAGCGTACGTAGGCGGATATGCAGGCGTCGTGTGAAATCCCTCGGCTCAACCGAGGAACTGCACGGCGAACCGCATGTCTTGAGATCGGTAGGGGCGGTCGGAACGATAGGTGGAGTGGTGAAATGCGTTGATATCTATCGGAACGCCGAAGGTGAAAACAGGCCGCTGGGCCGATTCTGACGCTGAGGTACGAAAGCGTGGGTAGCGAACGGGATTAGATACCCCAGTA
+
GGGGGGGGGGGGGGGGGGGGGGGGGGGGGGGGGGGGGGGGGGGGGGGGGGGGGGGGGGGGGGGGGGGGGGGGGGGGGGGGGGGGGGGGGGGGGGGGFFG?FGGGGGGGFEGGGEGG:FEGFGGGFGFGGGGGGGGGGGGGGGGGGGGGDFGGGGGGGGGGGGGGGGGGGGFGGGEGGGGGGGEG5EEFGGDGGGDECFGGGGGGGGGGGGGGGGGGFDGGGFGFDFFFFFFFGGF;@FFF
@M00200:207:000000000-ALC1F:1:1101:4648:5083 1:N:0:5
ATTGGGTTTAAAGGGTGCGTAGGTGGGTTGGTAAGTCAGTGGTGAAATCCCCGAGCTTAACTTGGGAACTGCCATTGATACTATCAGTCTTGAATACCGTGGAGGTCGGCGGAATATGTCATGTAGCGGTGAAATGCTTAGATATGACATAGAACACCAATTGCGAAGGCAGCTGACTACGCGAGTATTGACACTGAGGCACGAAAGCGTGGGGATCAAACAGGATTAGATACCACAGTA
+
FGGGGGGDCFGGGCEGGGG@FFEEGGGGGGGGDFEFGCE@FGF@FFFFGFGGFEBFFDFFFGGGGGGGGGFFCFFCAFGEGGGGGFGGGEGGGFGFGGGGGGEFGGGD=BFCFEGGG<@?FFGFFFGCD:FGGGGGGCGGGGGFGGFGADFGFGDFBCD,FDGCC:CCEGGGDFFFGCEGGGGGC4D,=FGGFGGF?EFFCFDEGDCFGGGCGG39>GG>FFGFF)=FFFFFGG*95@FF
@M00200:207:000000000-ALC1F:1:1101:5880:5086 1:N:0:5
ATTGGGTTTAAAGGGTTCGTAGGTGGCCTGCTAAGTCACACGTGAAATCCCTCAGCTTAACTGGGGAACTGCGTGTGAGACTGGCGGGCTTGAGTGCAGGAGAGGAACGCGGAATTCCAGGTGTAGCGGTGAAATGCGTAGATATCTGGAGGAACACCGGTGGCGAAGGCGGCGTTCTGGACTGCTACTGACACTGAGGAACGAAAGCCAGGGGAGCAAACGGGATTAGATACCCCAGTA
+
GGGGGGCGGGGGGFGCFGGGGGGEGGFGGGGGGFGGGGGGGGGGGGGGGGGGGGGGGDGGGGGGGGGGGGGGGFGGGGGEGGGGGGGEGEGGGGGGGGGGGGGGGGGFGEGGGGGGGGGGGGGGGGGGGGGGGGGGGGGGGGGGGGGGGGGGGGGGFFGGGGGGGGGGGGGGGGGGGGGGFGGGCGGGCGGGGGGGGGGGCGGGGGGGFGGGGGDGDGGGGFGFFFFFFFFFFGFFEFFF
@M00200:207:000000000-ALC1F:1:1101:24186:5097 1:N:0:5
ACTGGGTTTAAAGGGTGCGTAGGCGGCTTTATAAGTCAGTGGTGAAATCCTGTCGCTTAACGACAGACGTGCCATTGATACTGTAGAGCTTGAGTACAGATGCCGTTGGCGGAATGTGTCATGTAGCGGTGAAATGCATAGATATGACACAGAACACCGATTGCGAAGGCAGCTGACGAAACTGTAACTGACGCTGAGGCACGAAAGCGTGGGGATCAAACAGGATTAGATACCCTAGTAAGA
+
GGGGGGGGGGGGGGGGGGGGGGGGGGGGGGGGGGGGGGGGGGGGGGGGGGGGGGGGGGGGGGGGGGGGGGGGGGGGGGGGGGGGGGGGGGGGGGGGGGGGGGGGGGGGGGGGGGGGGGGGGGGGGGGGGGGGGGGGGGGGGGGGGGGGGGGGGGGGGGGGGCGGGEGGGGGEGFGGGGGGEGFGGGGGGGGGGGGGGGGGGFDGGGGGGGGGGDDCFFFGGFGFF@FFFFFFG67FFFFFFFF
@M00200:207:000000000-ALC1F:1:1101:13226:5118 1:N:0:5
ACTGGGTGTAAAGAGTTCGTAGGCGGCGCGGAAAGTAGGGTGTGAAAGCCCTCGGCTCAACCGAGGAATTGCGCTCTAAACTGTCGCGCTCGAGGAACCTAGAGGTGAGCGGAACTGATGGTGGAGCGGTGAAATGCGTTGATATCATCAGGAACACCGGAGGCGAAGGCGGCTCACTGGGGGTTATCTGACGCTGAGGAACGAAAGCCAGGGGAGCAAACGGGATTAGATACCCCAGTAAGA
+
GGGGGGFGGGGGGGGGGGGGGGGGGGGGGGGGGGGGGGGGFGGGGGGGGGGGGGGGGGGGGGGGGGGGGGGGGGGFGGGGGGGGGGGGGGGGGGGGGGGGGGGGGGGGGGGGGGGGGGGGGGGGGGGGGFGGGGGGGGGGGGGGGGGGGGGGGGGGGGGGGGGGGGGGGGGGGGGGGGGGGGGGGGGGGGGGGGGGGGGGGGGGGGGGGGGGGGGGFGGGGFGFFEFFFFFFF6<>:DFFFFF
@M00200:207:000000000-ALC1F:1:1101:16151:5119 1:N:0:5
ATTGGGCTTAAAGGGCGCGTAGGCGGCGCGGTAAGTCACTTGTGAAATCTCTGAGCTTAACTCAGAACGGCCAAGTGATACTGCAGTGCTAGAGTGTGGAAGGGGCAATCGGAATTCTTGGTGTAGCGGTGAAATGCGTAGATATCAAGAGGAACACCTGAGGTGAAGACGGGTTGCTGGGCCAACACTGACGCTGATGCGCGAAAGCCAGGGGAGCAAACGGGATTAGATACCCTCGTA
+
GGGGGGGGGGGGGGGGGGGGGGGGGGGGGGGGGGGGGGGGGGGGGGGGGGGGGGGGGGGGGGGGGGGGGGGGGGGGGGGGGGGGGGGGGGGGGGGGGGGGGGGGGGGGGGGGGGGGGGGGGGGGGGGGGGGGGGGGGGGGGGGGGGGGGGGGGGGGFGGGGGGGGGGGGGGGGGGGGGGGGGGGGGGGFGGGGGGGGGGGGGGGGGGGGGGGGGGGFGGGGFGFFFFFFFFFGFFFFFFF
@M00200:207:000000000-ALC1F:1:1101:11343:5121 1:N:0:5
ATTGGGTTTAAAGTGTGCGCAGGCGGCAGAGCAAGTCGAGTGTGAAAGCCCCGAGCTTAACTTGGGAATTGCGCTCGAAACTACTTTGCTGGAGTGTGGCAGAGGAAGGTGGAATTCCACGTGTAGCGGTGAAATGCGTAGAGATGTGGAGGAACACCGATGGCGAAGGCAGCCTTCTGGGCCAACACTGACGCTCATGCACGAAAGCGTGGGGAGCAAACAGGATTAGATACCCCCGTA
+
GGGGGGGGGGGGGGGGGGGGGGGGGGGGGGGGGGGGGGGGGGGGGGGGGGGGGGGGGGGGGGGGGGGGGGGGGGGGGGGGGGGGGGGGGGGGGGGGGGGGGGGGGGGGGGGGGGGGGGGGGGGGGGGGGGGGGGGGGGGGGGGGGGGGGGGGGGGGGGGGGGGGGGGGGGGGGGGGGGGGGGGGGGGGGGGGGEDGGGGGGGGGGGGGGGDGEGGGFGGGGFCFFFFFFFFFGFFFFFEB
@M00200:207:000000000-ALC1F:1:1101:16503:5124 1:N:0:5
ACTGGGTTTAAAGTGTGCGCAGGCGGCCGAGCAAGTCGAGTGTGAAATCCCCGAGCTTAACTTGGGAATTGCGCTCGAAACTACTTGGCTGGAGTGTGGCAGAGGGGGGTGGAATTCCACGTGTAGCGGTGAAATGCGTAGAGATGTGGAGGAACACCAATGGCGAAGGCAGCCCCCTGGGCCAACACTGACGCTCATGCACGAAAGCGTGGGGAGCAAACAGGATTAGATACCCCAGTAAGA
+
GGGGGGGCGGGGGFGEGFGEGGGGGGDCFGEFEGGGGGGGGGGGGGGGGGGGGGGGGGGGGCGGGGGGGGGGGGGGGGFGGFFBFFGGGGEGGGGGGGEGGGGGGGGDGGGGGGGGGGGGGGGGGGCGGGGGGGGGGGGGGGGGGGEGGGGGGFGGGGGFGGGGGGEEGGFGGCEDEGGGFEFGFCGGFGFGGGGGGCGFEGGGGGGGGEGGGGGGFGGDCFGFF?FFFFFFGGFFBEFFFF2
@M00200:207:000000000-ALC1F:1:1101:19166:5127 1:N:0:5
ACTGGGTTTAAAGCGTGCGTAGGCGGATGTGCAGGCATGTTGTGAAATCCCTCGGCTCAACCGGGGAATTGCTTCGTGAACCGCACATCTTGAGGCAAGTAGGGGCGGTCGGAACGATAGGTGGAGCGGTGAAATGCGTAGATATCTATCGGAACGCCGACGGTGAAGACAGGCCGCTGGGCTTGTTCTGACGCTGAGGCACGAAAGCGTGGGGGGCAAACGGGATTGGATACCCGAGTA
+
GCGGGGF7FGGGGGGC,FGGGGGGGGDG@F9@FFFEF,F@,CFGGGFGGGDE<:FGGGGGGGGC7FGGGGGGGGF@E,4CFCF=:=FGGGGGGGCG:AF<@F9FGEGC>=FGGGGECF<:FGGFGG8FGGGGGGG:FGGGGGGGGFE9FF:FGGG@FG88CFGGGGGGFGCGCCG5EGGGCFE8EC:EFFGGGGGGDGG5*9DGGGGGGGDGG3)9)9<**8<B5B4).**/CF6>7)0<
@M00200:207:000000000-ALC1F:1:1101:17172:5128 1:N:0:5
ACTGGGTGTAAAGCGCGTGTAGGCGGCATGGTAAGTCGGGTGTGAAATCCCTCGGCCTAACCGAGGAATTGCGCCCGAAACTACCTTGCTTGAGGACCAGAGGGGAGCCTGGAATTCCTGGTGGAGCGGTGAAATGCGTTGATATCAGGAGGAACACCGGCGGCGAAGGCGAGGCTCTGGCTGGTTACTGACGCTGAGACGCGAAAGCTAGGGGAGCAAACGGGATTAGATACCCTAGTA
+
FFEC@CCFGGGGGGGGGFGGEGGGGDGGGGFEFGGFGGGGGCGDGCGCCFGGGGGGGGC=FGGGGEEFGFGGGGGGGGGGCFFGGGF?EF<E?=B8DFFGGFC@FGGGGGGFFEGGFGGGGGGGEGGGGEGGGCGGGEGGGGGCDFGFFGEC:CGGG@8EGEGGGGE@CGGGGGD;C8CFFGGCG7CGCC+<EGGG=CCGEGGDED3CCCGE5C<DFGCF<5<>B)7@FF4=CF@FF@FF
@M00200:207:000000000-ALC1F:1:1101:22674:5151 1:N:0:5
ATTGGGTTTAAAGCGTGTGTAGGCGGAAGCGTAAGTGCTTTATGAAATCCCACGGCTTAACCGTGGAACTGCTTGGCATACTGCGTTTCTTGAGCCACTCAGGGGTCGCTGGAACAAACGGTGGAGCGGTGAAATGCGTAGATATCGTTTGGAACGCCAAAGGTGAAAACAGGCGACTGGGAGTGTGCTGACGCTGAGACACGAAAGCCAGGGGAGCAAACGGGATTAGATACCCCCGTA
+
GFFGGGCGGGGGGGGBFBFFGGGGGGEEDGCGEGGGGAAFFGGAF,@FGGGC<FFGGEGGGGDBFFE<FGGFGGGGGGGGGGCCCCECFGCFGGFGEEF==FGGG@EFDBFEGF@FECFEGEFFEFFEGEEFGGGGGGGGGGFGGGFGGGGGG;FFGGE8:FEGGGGGGGGGDFE:EGGDFCEGGGCFG9FFCEDECCGFGG<E58CF=6FFECDGEGG475<:5:.**=BFGGF:B:5)
@M00200:207:000000000-ALC1F:1:1101:15584:5159 1:N:0:5
ATTGGGTTTAAAGGGCGCGTAGGCGGCCTGGTAAGTAGGGGGTGAAATCCTGCGGCTTAACCGCAGGGCTGCCTTCTAAACTGTCAGGCTCGAGCACGGTAGAGGCAGATGGAATTCCCGGTGTAGCGGTGGAATGCGTAGAGATCGGGAAGAACATCAGTGGCGAAGGCGGTCTGCTGGGCCGTTGCTGACGCTGAGGCGCGACAGCGTGGGGAGCAAACAGGATTAGATACCCTGGTA
+
GGGGGGGGGGGGGGGGGGGGGGGGGGGGGGGGGGGGGGGGGGGGGGGGGGGGGGGGGGGGGGGGGGGGGGGGGGGGGGGGGGGGGGGGGGGGGGGGGGGFGGGGGGGGGGGGGGGGGGGGGEGGGGGGGGGGGGGGGGGGGGGGGFGGGGGGGGGGGGGGGGGGGGGGGGGGGGGGGGGGG=FEGGGCFGGGGGGGGGGGGGGGGGGGGGGGGGGGFGGGGFGFFFFFFFFFGCFFFFFF
@M00200:207:000000000-ALC1F:1:1101:25025:5167 1:N:0:5
ATTGGGCTTAAAGGGTGCGTAGGCGGACTGTTAAGTCAGTGGTGAAAGCTCCGAGCCTAACTCGGAAATTGCCATTGATACTGATGGTCTTGAGTACATTTGAGGTGGGCGGAATGTGTCATGTAGCGGTGAAATGCTTAGATATGACACAGAACACCGATTGCGAAGGCAGCTCACTAAACTGTAACTGACGCTGAGGCACGAAAGCGTGGGGAGCAAACAGGATTAGATACCCCAGTA
+
GGGGGGGFGGGGGGGFGGGEGGGGGGEGCFGGGGGGGGGFGGGGGGGGGGGCGGGGGGGGGGGGGGGGG<FGEFGEGGGGGGGGGGGFGGGGGGGGGDFC9FGGGGFFGGDGGGGGGGAFFFGGFGFGGGFDGGGGGCAFGGGGGFD9CFFGGGFGGGGEG+DFGGGGGGFGGGGGGGFCGGGEFFGGGGGGG5DEGGGGGGGGGGDDEEEEGGGGDGGGGFGFF67=FFFFF46>EFFF
@M00200:207:000000000-ALC1F:1:1101:13964:5184 1:N:0:5
ATTGGGCTTAAAGGGCGCGTAGGCGGTGCGGCACGGTCCGCGTGAAATCCCTCGGCTCAACCGAGGAATTGCGCGGGCAACGACCACGCTGGACGGCATCAGGGGAAGATGGAACTCCCGGTGGAGCGGTGAAATGCGTAGATATCGGGAGGAACGCCGGTGGCGAAAGCGATCTTCTGGGGTGCCTGTGACGCTGAGGCGCGAAAGCTAGGGGAGCAAACGGGATTAGAACCCCAGTA
+
GGGGGGFCGGGGGEGGGGGGGGGGGGGEDGGEGGGGGECEGGGGGGGGGGGCEGGGGGGGGGGGGGGGGGGGGGGGGGGGGGFGGGGGGGGGG<FCEEEEGGDGGEGGGGFGGEFGAEGGGGGGGGGGGGGGGGGGGGGGGGFGGGGGEGGGGGGGDGGGGGGGGGGGGGGG8EGGGGFGGCGGD6:<FGGGGGGGGGGFGGGGGGGGDGGGGGGGFGGGGDGFFFFFFFFBGGFEBFF
@M00200:207:000000000-ALC1F:1:1101:10477:5228 1:N:0:5
ATTGGGCTTAAAGGGCGCGTAGGCGGCCCGCTAAGTCGAACGTGAAATCCCCGAGCTCAACTCGGGAACTGCGTCCGATACTGGCGGGCTTGAATCCGGGAGAGGGATGCGGAATTCCAGGTGTAGCGGTGAAATGCGTAGATATCTGGAGGAACACCGGTGGCGAAGGCGGCATCCTGGACCGGCATTGACGCTGAGGCGCGAAAGCTAGGGGAGCAAACGGGATTAGATACCCTAGTA
+
GGGGGGGGGGGGGGGGGGGGGGGGGGGGGGGCGGGGGGGGGGGGGGGGGGGGGGGGGGGGGGGGGGGGGGGGGGGGGGGGGGGGGGGGGGGDGGGGGGGGGGGGGGGCCGEGGGGGFGGGGGGGGGGGGGGFGGFGFGGGGGGGGGGGGGGGGGGFGGGDFEEACEGGGFGGEGGFFGGGF6FGGG=EGGGGGGGECGGGGGGGGGGGGGGGGGC37FGGFFGFFBFFFFFFFG@=5;@F
@M00200:207:000000000-ALC1F:1:1101:7229:5233 1:N:0:5
TTTGGGTTTAAAGGGCGCGTAGGCGGCCTGGTAAGTAGGGGGTGAAATCCTGCGGCTTAACCGCAGGGCTGCCTTCTAAACTGTCAGGCTCGAGCACAGTAGAGGCAGGTGGAATTCCCGGTGTAGCGGTGGAATGCGTAGAGATCGGGAAGAACATCAGTGGCGAAGGCGGCCTGCTGGGCTGTTGCTGACGCTGAGGCGCGACAGCGTGGGGAGCAAACAGGATTAGATACCCTGGTA
+
GGFCAFCGEGGAGCEGGGDGGGDGCGGGGGG<@FGGGGGGGDCFG,CFFGGGGGGGGGGGGGGEGGGGGGGGGCGGGGGFGGGGGFEFFFFGFEGGGGGFDFGFFFGEGFFGG@FGGGFCGGGGGGGGGGGGEGGGGGGGD7F9BEGGGFE@:FGGGCGGGGGGG:>:EGEEGGGGGE?CEGGGGGGGGGGGGGGCCFDFGGGDGDGFGCCE*C*9>FF*9:F@596@FFF?G*6*7>?6
@M00200:207:000000000-ALC1F:1:1101:25656:5263 1:N:0:5
ATTGGGTTTAAAGCGCACGTAGGCGGCATCGTAAGTGTCTGGTGAAATCCCACGGCTCACCCGTGGAACTGCCCGGCAGACTGCGATGCTCGAGTGTGGTAGGGGAGAACGGAACTCCTGGTGGAGCGGTGAAATGCGTAGATATCAGGAGGAACACCGGTGGCGAAGGCGGTTCTCTGGTCCACAACTGACGCTGAGGTGCGAAAGCTAGGGGAGCAAACGGGATTAGATACCCCCGTA
+
GGGGGGGGGGGGGGGGGGGGGGGGGGGCFGGGGGGGGGGGGGGGGGGGGGGGGGGGGGGGGGCGGGGGGGGGGFGDGGGGGGGGGGGGGGGGGGGGGGGGGGGGGDGGGGGGGGGGGGGGGGGGGGGGGGGFGGGGGGGGGGGGGGGGGGGGGGGGGGDGFGGGGGDEGGGG8EEFFGGGGGGGGGGGGGGGGGGGGGGGGGGGGGGGGGGGGGGGFGGGGFDFFEFFFFFFGGFFE:>B
@M00200:207:000000000-ALC1F:1:1101:17578:5265 1:N:0:5
ATTGGGTATAAAGAGCGTGTAGGCGGTCCGGTAAGTCGGCTGTGAAAGTCCAGGGCTCAACCCTGGGATGCCGGTCGATACTGCCGGACTAGAGTTCGGAAGAGGCGAGTGGAATTCCCGGTGTAGCGGTGAAATGCGCAGATATCGGGAGGAACACCTATGGCGAAGGCAGCTCGCTGGGACGTTACTGACGCTGAGACGCGAAAGCGTGGGGAGCAAACAGGATTAGATACCCCTGTA
+
GGGGGGGGGGGGGGGGGFGGGGGGGGGGGGGGGGGGGGGGGGGGGGGGGGGGGGGGGGGGGGGGGGGGGGGGGGGGGGGGGGGGGGGGGGGGGGGGGGGGGGGGGDGGGFGGGGGGGGGGGGGGGGGGGGGGGGGGGGGGGGGGGGGGGGGGGGGGGGDGGGGGGGGGGGGGGGGGGGGGGGGGGGGGGGGGGGGGGGFGGGGGGGGGGGGGGGGGFGGGGFGFFFFFFFFFGGFFFFFF
@M00200:207:000000000-ALC1F:1:1101:10334:5273 1:N:0:5
ATTGGGTGTAAAGGGCGCGTAGGCGGTCAGCACAAGTCAGTTGTGAAATCTCCGGGCTTAACTCGGAAAGGTCAACTGATACTGTGCGACTAGAGTGCAGAAGGGGCAACTGGAATTCTCGGTGTAGCGGTGAAATGCGTAGATATCGAGAGGAACACCTGCGGCGAAGGCGGGTTGCTGGGCTGACACTGACGCTGAGGCGCGAAAGCCAGGGGAGCGAACGGGATTAGATACCCGCGTA
+
GGGGGGGGGGGGGGGGGGGGGGGGGGGGGGGGGGGGGGGGGGGGGGGGGGGGGGGGGGGGGGGGGGGGGGGGGGGGGGGGGGGGGGGGGGGGGGGGGGGGGGGGGGGGGGGGGGGGGGGGGGGGGGGGGGGGGGGGGGGFGGGGGGGGGGGGEGGGGGGGGGGGGGGEGGGGGGGGGFGGGGGGGGGFFFGGGGGDGGGGGGGGGGGGGGGGGGGGFGGGGFGFFFFFFFFFGGFFBEFFB
@M00200:207:000000000-ALC1F:1:1101:18904:5282 1:N:0:5
ATTGGGTTTAAAGAGCACGTAGGTGGTGCGCTAAGTCGTGTGTGAAATGCCCCGGCTCAACCGGGGAATTGCGCTCGATACTGGCGTGCTAGAGGTCGGTAGGGGTGAGTGGAACTCCAGGTGGAGCGGTGAAATGCGTAGATATCTGGAGGAACACCGGTGGCGAAAGCGGCTCACTGGACCGATTCTGACACTGAGGTGCGAAAGCTAGGGTAGCAAACGGGATTAGATACCCTCGTA
+
GGGGGGGGGGGGGGGGGGGGGGGGGGGGGGGGGGGGGGGGGGGGGGGGGGGFGGGGGGGGGGGGGGGGGGGGGGGGGGGGGDGGGGGGGGGGGGGFGGGGGGGGGGGGGGGGGGGGGGGGGGGGGGGGGGGGGGGGGGGGGGGGGGGGGGGGGGGGGGGGGGGGGGGGGGGGG>EGGGGGGGGGGGGGGGGGGGGGGGGGGGGGGGGGGGGGGDGGFGGGGBGFFDFFFFFFGGFFFF>:
@M00200:207:000000000-ALC1F:1:1101:25585:5287 1:N:0:5
ATTGGGTTTAAAGGGCGTGTAGGCGGTATGTTAAGTCATGTGTGAAATCCCTCGGCTCAACCGGGGAACGACGCATGAAACTGGCAAGCTAGAGTACCAAAGAGGGTGGTGGAATTCCCGGTGTAGCGGTGAAATGCGTAGATATCGGGAGGAACACCTGTGGCGAAGGCGGCCACCTGGTTGGATACTGACGCTGAGACGCGAAAGCGTGGGGAGCAAACAGGATTAGATACCCTAGTA
+
GGGGGGGGGGGGGGGGGGGGGGGGGGGGGGGGGGGGGGGGGGGGGGGGGGGGGGGGGGGGGGGGGGGGGGGGGGGGGGGGGGGGGGGGGGGGGGGGGGGGGGFGGGFGGGGGGGGGGGGGGGGGGGGGGGGGGGGGGGGGGGGGGGGGGEGEGGGGGBFFGGFFGGGGGGGGG5CFEGGGGGGGFFFFDGGGGGGGGGEGGGGGGGGGGGGGGGDGEGGGGFGFFFFFFFFFFFFFFFFF
@M00200:207:000000000-ALC1F:1:1101:7055:5294 1:N:0:5
ACTGGGTTTAAAGTGTGCGCAGGCGGCGTTGCAAGTCGAGTGTGAAAGCCCCGAGCTTAACTTGGGAATTGCGCTCGAAACTACGATGCTGGAGTGTGGCAGAGGAAGGTGGAATTCCAGGTGTAGCGGTGAAATGCGTAGAGATCTGGAGGAACACCGATGGCGAAGGCAGCCTTCTGGGCCAACACTGACGCTCATGCACGAAAGCGTGGGGAGCAAACAGGATTAGATACCCCTGTA
+
GGFFGGCBFGGGEFFDF<FGEGGGGGGGFGGGGGGDGGEGGGFFGGGGGFGGGGGGGGFCFGFFDEGGGFDCGGCGGGGGGGGGGGGGGGDFGGGFGGGFGFFDGGGFGFGGGGGGGGEGFGGGGGFGGGGFDDFGCE@FGGGGGFFGGGGGGGGGGGGGCGGGGEGGGGGGGFDFGFCFFGGEGGGGGGGGGGDGGGGFGFGGGGGGGGCDEGGGFGGGGFGFFFFFFFFFF*<>FF?F
@M00200:207:000000000-ALC1F:1:1101:22421:5301 1:N:0:5
ATTGGGTTTAAAGGGCGCGCAGGCGGCTACGTAAGTCCGGCGTGAAATCCCACGGCTCAACTGTGGAACTGCGTCGGATACTGCGTTGGCTTGAGGATGGTAGAGGCCTTTAGAACTAGGGTGTAGCGGTGAAATGCGCAGATATCGCTAGGAATGCCGGTGGCGAAGGCGGAAGGCTGGGCCATTCCTGACGCTGAGGCGCGAAAGCTAGGGGAGCGAACGGGATTAGATACCCTTGTAAGA
+
GGGGGFFEEGF<CFCGGGGGGGGGGGGGCGGFCFGGFFGGGCF@FFGGF?FCFGGGGGGGFGGGDDCFGFGGGGGGGDFGGGGGGGGGGG8?FGGFGFFGFGGGGGGGGFGFAFFGGGFGFD=FGGDGGGDGGGFFFGGGGGGGGGGGCFCF7CCFFGGGFGGGGGGDGGGGGGGGGFGGGGGGGGGG7?FF=**:?ECFGGGGGC5C:CCF7DDC77DDD5<5<:5F?@@F76?=F79=??A
@M00200:207:000000000-ALC1F:1:1101:22888:5316 1:N:0:5
ATTGGGCTTAAAGGGCGCGTAGGCGGCCATCTAAGTCAGACGTGAAATCCCCCGGCTTAACCTGGGAACTGCGTCTGATACTGGACGGCTCGAGTATGGGAGAGGGATGTAGAATTCCAGGTGTAGCGGTGAAATGCGTAGATATCTGGAGGAATACCGGTGGCGAAGGCGGCATCCTGGACCATTTACTGACGCTGAGGCGCGAAAGCTAGGGGAGCAAACGGGATTAGATACCCTTGTA
+
GGGGGGGGGGGGGGGGGGGGGGGGGGGGGGGAFFGGGGGGGGGGGGGGGGGGGGGGGGGGGGGGGGFFGGGGGGGGGGGGGGGGGGGGGEGGCGFFFGGGGGGGGGGGGGGFGGFDGFGGFGGGGFGGEGEGGFGGFEGG7FGGGGGGGGGGEGFDGGGGGGGGGGGGGGEGGDEGCFGGGGGGGGGCFGGGGGGGGGGFGGDEGGGGD9FFFGGGFGGGGFGBEDDFFFFFGGFFFFFFF
@M00200:207:000000000-ALC1F:1:1101:12886:5317 1:N:0:5
ATTGGGTGTAAAGGGTGCGCAGGCGGTAAAGTAAGTCAGTGGTGAAATCCCTTCGCTCAACGAAGGAACTGCCATTGATACTGCTATACTTGAATATAGTCGAAGTGGGCGGAATGTGACATGTAGCGGTGAAATGCTTAGATATGTCACAGAACACCGATAGCGAAGGCAGCTCACTAGACTAACATTGACGCTCATGCACGAAAGCGTGGGGAGCGAACAGGATTAGATACCCTTGTA
+
GGGGGGGGGGGGGGGGGGGGGGGGGGGGGGGGGGGGGFGGGGGGGGGGGGGGGGGGGGGGGGGGGGGGGGGGFGGGGGGFFGGGGGGGGGGGGGGGGGGGGGGGGGGFGFGGGGGGGGGGGGGGGGGGGGGGGGGGGGGGGGGGFFGGGGFGGGGGGGGGGGGGGGGGGGGGGGGGGGGGGGGGGGGFFGGGGGGGGGGGGGGGGGGFGCEGGGG<>DDGGFGFFFF?FFBFGGFFFFFF
@M00200:207:000000000-ALC1F:1:1101:19020:5320 1:N:0:5
ACTGGGTTTAAAGTGTGCGCAGGTGGCCGCGCAAGTCGAGTGTGAAATCCCCGAGCTTAACTTGGGAATTGCGCTCGAAACTACGTGGCTCGAGTGTGGCAGAGGAAGGTGGAATTCCACGTGTAGCGGTGAAATGCGTAGAGATGTGGAGGAACACCGATGGCGAAGGCAGCCTTCTGGGCCAACACTGACGCTCATGCACGAAAGCGTGGGGAGCAAACAGGATTAGATACCCCCGTA
+
GGGGGGGGGGGGGGGGGGGGGGGGGGGGGGGGGGGGGGGGGGGGGGGGGGGGGGGGGGGGGGGGGGGGGGGGGGGGGGGGGGGGGGGGGGGGGGGGGGGGGGGGGGGGGGGGGGGGGGGGGGGGGGGGGGGGGGGGGGGDGGGGGGGGGFGGGGGGGGGGGGGGGCGEGGGGGGGGGGGGGGGGGGGGGGGGGGDGGGGGGGGGGDGGGGGGGGGGFGGGGFGFFF?6FFFFGGF3>>FF
@M00200:207:000000000-ALC1F:1:1101:18375:5328 1:N:0:5
ACTGGGTTTAAAGGGCGCGTAGGCGGTGAGGTGTGTGTGATGTGAAAGCCCCGGGCTTAACCTGGGAAGTGCATCGCAAACTATCTGACTAGAGTATATGAGAGGGTGGCGGAATTTCCGGTGTAGCGGTGAAATGCGTAGAGATCGGAAGGAACGTCAATGGCGAAGGCAGCCACCTGGCATAATACTGACGCTGAGGCGCGAAAGCGTGGGGAGCGAACAGGATTAGATACCCCAGTA
+
GGGGGGFFGGGGGGGGGGGGGGGGGGFGGGGEFFGGGGGGGGGGGGGGGGGGGGGGGGGGGGGGGGGGGGGGGGGGGGGGGGGGGGGGGGGGGGGGFGGGGGGGGGGGGGGGGGFGGGGGGGGGGGGGGFEGGGGGGGGGGGGGGGGDGEGGGGGEGGGGGGGGGGGGGGGGGGGGGGFGFGGGGGGGGGGGGGGGGGGGGGGGGD<FGGGGGGGGFGGGGFGF@44?FFFFGG6@BEFF
@M00200:207:000000000-ALC1F:1:1101:13495:5332 1:N:0:5
ATTGGGTTTAAAGGGTGCGTAGGTTGACCGGGAAGTCAGTGGTGAAATACTCTCGCTTAACGAGAGAACTGCCGTTGATACTATCGGTCTTGAATACGGTGGAGGCGGGCGGAATGTGTCATGTAGTAGTGAAATACTTAGATATGACACAGAACACCTATTGCGAAGGCAGCTCGCTACGCCGTCATTGACACTGAGGCACGAAAGCGTGGGGATCAAACAGGATTAGATACCCCGGTA
+
G@FGGGCGGGGGGGGGGGGGGGGGGFGFFEDGGGGGGGGFFGGGGGGGGG<FFEGGG@FGGFGEBFDGFGGGGGGGGGGGGGFCEGGFGGGGGGGGEE,EFGGGGGCGGGGGGGGGGGGGGGGGGGGFGGGGGGGGGAFFGGGGGGGGGGGGGGGGGGGGGGGGGGGGGGGGGGDCEGGEGCCGGGGGGGGGDGGGGGGGGGGGGGGGGGGEGGDGFGDGGFGFFFF@??FFG7?FFBFD
@M00200:207:000000000-ALC1F:1:1101:10390:5342 1:N:0:5
ACTGGGTTTAAAGGGCTCGTAGGCGGCCAACTAAGTCATACGTGAAATCCCTCAGCTTAACTGGGGAACTGCGTGTGATACTGGATGGCTTGGATGTGGGAGAGGGATGCGGAATTCCAGGTGTAGCGGTGAAATGCGTAGATATCTGGAGGAACACCGGTGGCGAAGGCGGCATCCTGGACCATTATTGACGCTGAGGAGCGAAAGCCAGGGGAGCAAACGGGATGAGATACCCGAGTAAGA
+
GGGGGGGDDGGCGGGGGGGGGFGGEGFGEGGGGFGGGFGGGGGFGGGGGGGGGGG?<ECCFGGGGGGGGGGGFFEFFGGGGFGGFGGGCCDFCFFFEFFGFCGGGGGGGGGGGGGGGGGGCEFEEGGGGGGGEGGGGDFGGGGGGDGGDGGGFDFGGBCCCFECEDCGGGGGGGCFFGGGGGGGFDGGC7ECEG3EGFDCEGDGCDDFGFFEGGDGFGGDG>DEFF)/?FFFGDFEFFFFFFB
@M00200:207:000000000-ALC1F:1:1101:20025:5349 1:N:0:5
ACTGGGTATAAAGGGCGCGTAGGCGGCCGGCCAAGTCAGGGGTGAAATCCTGCAGCTTAACTGTAGAAGAGCCTTTGATACTGGCCGGCTCGAGGGAGGTAGGGGTGCGTGGAACTTCTGGTGGAGCGGTGAAATGCGTTGATATCAGAAGGAACGCCGGTGGCGAAAGCGACGCACTGGATCTCTACTGACGCTGAGGCGCGAAAGCTAGGGGAGCAAACGGGATTAGATACCCCTGTA
+
GGGGGGGGGGGGGGGGGGGGGGGGGGGGGGGGGGGGGGGGGGGGGGGGGGGGGGGGGGGGGGGGGGGGGGGGGGGGGGGGGGGGGGGGGGGGGGGGDGGGGGGGGGGGGGGGGGGGGGGGGGGGGGGGGGGGGGGGGGGGGGGGGGGGGGGGGGGGEGGGFGGGGGGGGGGGGGGGCEGGGGGGGGFGFGGGGGGGGGGGGGGGGGDFGGGFGGGGFGGGGFGFFFFFFFFFGGFFFFFF
@M00200:207:000000000-ALC1F:1:1101:24377:5349 1:N:0:5
ATTGGGCTTAAAGGGTGCGTAGGCGGCCCTGTAAGTCAGTGGTGAAATATCTCAGCTTAACTGAGAGGGTGCCATTGATACTGCAGGGCTTGAGTACAGATGAGGTAGGCGGAATTGACGGTGTAGCGGTGAAATGCATAGATATCGTCAAGAACACCGATAGCGAAGGCAGCTTACCAAGCTGTAACTGACGCTGAGGCACGAAAGTGTGGGGATCAAACAGGATTAGATACCCCCGTA
+
GFGGGGGGEGGGGGGGGGGGGGGGGGGGGGGGGGGGGGGGGG<FFGGGGGGGGGGGGGGGGGGGGGGGGGEFGGGGGGGGGG,CFFGDGGGGGGGGGGGGGGGFGGGGGFGCE@FFGGG@BCGGGFGCGGGFGGGGGGGGGGGGGGGFGGGFGGGGGGGEGGGGCGGGGGGGGGGGGGGGGGGGGGGECFGGGGGGGGGFGGGD=DGGG??EEGDDFGGFGFCFFFFFFC7BFD?7:D:>
@M00200:207:000000000-ALC1F:1:1101:27228:5351 1:N:0:5
ACTGGGTTTAAAGCGTGCGTAGGCGGATGCGCAGGCGTCGTGTGAAAGCCCTCGGCTCAACCGAGGAATTGCACGGCGAACCGCGCGTCTTGAGACAAGTAGGGGCGGTCGGAACGATAGGTGGAGTGGTGAAATGCGTTGATATCTATCGGAACGCCAAAGGTGAAGACAGACCGCTGGGCTTGTTCTGACGCTGAGGCACGAAAGCGTGGGGAGCAAACGGGATTAGATACCCGAGTAAGA
+
GGGGGGFGGGGGGGGGGGGGGGGGGGGGGGGGGGGGGGGGGGGGGGGGGGGGGGGGGGGGGGGGGGGGGGGGGGGGGGGGEDCCFGGGGGGGGGGGGGGGGGGGGGGGGGGGGGGGGFGGGFGGGGFGGGGGGGGGGBFGGGGGGGGGGGGGGGGGGGGGGGGGGGGGGGGGGFEEGCCDGGGGEFGGFGGGGGGGDGGFGGDEEGGFGEGGGGGG@GGGGFGFFFFFFFFBFGF@7>FFFFF
@M00200:207:000000000-ALC1F:1:1101:4689:5352 1:N:0:5
ATTGGGTTTAAAGGGCGCGTAGGCGGCGTGCTAAGTCGAACGTGAAATCCCCGGGCTCAACCCGGGAACTGCGTCCGAGACTGGCATGCTTGAATCCGGGAGAGGGATGTGGAATTCCAGGTGTAGCGGTGAAATGCGTAGATATCTGGAGGAACATCGGTGGCGAAGGCGGCATCCTGGACCGGTATTGACGCTGAGGCGCGAAAGCCAGGGGAGCAAACGGGATTAGATACCCGCGTA
+
GGGGGGGGGGGGGGGGGGGGGGGGGGGGGGGGGGGGGGGGGGGGGGGGGGGGGGGGGGGGGGGGGGGGGGGGGGGGGGGGGGGGGGGGGGGGGGGGGGGGGGGGGGGGGGGGGGGGGGGGGGGGGGGGGGGGGGGGGGGGGGGGGGGGGGFGGGGGGGGGGGGGGGGGGGGGGGGGGGGGGGGGGGGGGECGGGGGGGGGGGGGGGGGGGGGGGGGFGCGGFGFFFFFFFFFGGFFFFFF
@M00200:207:000000000-ALC1F:1:1101:16742:5366 1:N:0:5
ATTGGGTATAAAGGGCGTGTAGGCGGTCAGGTAAGTGTGATGTGAAATCCCTCGGCTCACCCGAGGACCGGCATCGCATACTGCTTGGCTTGAGTACGGGAGAGGATGTGGGAATTCCTGGTGTAGCGGTGAAATGCGTAGATATCAGGAGGAACACCGGTGGCGAAGGCGCACATCTGGCCCGATACTGACGCTGAGGCGCGAAAGCTAGGGGAGCAAACGGGATTAGATACCCGAGTA
+
GGGGGGGGGGGGGGGGGGGGGGGGGGGGGGGGGGGGGGGGGGGGGGGGGGGGGGGGGGGGGGGGGGGGGGGGGGGGGGGFFGGGGGGGGGGGGGGGGGGGGGGGGGGGGGGGGGGGGGGGGGGGGGGGGGGGGGGGGGGGGGGGGGGGGGGGGGGGGDGGGGGGGGGGGGGGGGGGGGGGGGGEGGGGGGGGGGDGGGGGGGGGGGGGFGGGGDGGFGFGGFGFFFFFFFFFGGFFFFFF
@M00200:207:000000000-ALC1F:1:1101:7009:5377 1:N:0:5
ACTGGGCTTAAAGGGTGCGTAGGTGGGCAGGTAAGTCAGTGGTGAAATCTCCGGGCTTAACTCGGAAACTGCCGTTGATACTATCTGTCTTGAATATCGTGGAGGTTAGCGGAATATGTCATGTAGCGGTGAAATGCTTAGATATGACATAGAACACCCATTGCGAAGGCAGCTAACTACACGATCATTGACACTGAGGCACGAAAGCGTGGGGAGCAAACAGGATTAGATACCCCAGTA
+
GGGGGGGGGGGGGGGGGGGGGGGGGGGGGGGGFGGGGGGGGGGGGGGGGGGGGGGGGGGGGGGGGGGGGGGGGGGGGGGGGGGGGGGGGGGGGGGGGGGGGGGGGGGGGGGGGGGGGGGGGGGGGGGGGGGGGGGGGGGGGGGGGGGGGGGGGGGGGGGGGGGGGEGGGGGGGGGGGGGGGGGGGGGGGGGGGGGGGGGGGGGGGGGGGGGGGGDGEGGGGFGFAFFFFFFFGGFFFFFF
@M00200:207:000000000-ALC1F:1:1101:15679:5423 1:N:0:5
ATTGGGTTTAAAGGGCACGTAGGCGGCTCGGCAAATCAGTCGTGGAATCCCAACGCTTACCGTTGGAACGGCGGCTGAAAATACCGGGCTAGAGGGCGTGAGGGGTCACTGGAACTCCCGGTGAAGCGGTGAAATGCGTAGATATCGGGAGGAACGCCGGAGGCGAAAGCGAGTGACTGGCGCGTTCCTGACGCTGAGGTGCGAAAGCTAGGGGAGCAAACAGGATTAGATACCCTGGTA
+
EEFEFGC@@DGFGGGGGCEEFECFGDGGDGCGGGFFGGGEGGGGGGGGG@EGGGGDGGCEGGGGEGGGGGGEBFGFGGGGGCFFGGDEGFGFCDGGDGCCGGFEGEGFGGGEFFGFGGGGCGGF9FGEGGEGGGGGGGGGGEBCCFFGGEEGG@CGGGGGGGGGGGDEGEGGE>FF7C9CEGGGGGGGCFF8=E3C5FCGGGGDEDDGFFEGGD:DFG44C:5>>?FFF==6F>F6>;;=
@M00200:207:000000000-ALC1F:1:1101:14992:5428 1:N:0:5
ACTGGGTTTAAAGTGTGCGCAGGCGGCGTCGCAAGTCGAGTGTGAAAGCCCCGGGCTTAACTTGGGAATTGCGCTCGAAACTACGGTGCTGGAGTGTGGCAGAGGAAGGTGGAATTCCACGTGTAGCGGTGAAATGCGTAGAGATGTGGAGGAACACCGATGGCGAAGGCAGCCTTCTGGGCCAACACTGACGCTCATGCACGAAAGCGTGGGGAGCAAACAGGATTAGATACCCCTGTAAGA
+
GGGGGGGGGGGGGGGGGGGGGGGGGGGGGGGGGGGGGGGGGGGGGGGGGGGGGGGGGGGGGGGGGGGGGGGGGGGGGGGGGGGGGGGGGGGGGGGGGGGGGGGGGGGGGGGGGGGGGGGGGGGGGGGGGGGGGGGGGEGGGGGGGGGGGGGGGGGGGGGGGGGGGGGGGGGGGGFFGGGGGGGDGFGGGGGGGGDGGFGFGGGGGGGG=7*?EGGGFGGGGFCFF:FFFFFFFGFFFFFFFFF
@M00200:207:000000000-ALC1F:1:1101:11155:5430 1:N:0:5
ACTGGGTTTAAAGTGTGCGCAGGTGGCCTCGCAAGTCGAGTGTGAAATCCCCGGGCTTAACTTGGGAATTGCGCTCGAAACTACGGGGCTTGAGTGTGGCAGAGGGAGGTGGAATTCCACGTGTAGCGGTGAAATGCGTAGAGATGTGGAGGAACACCAATGGCGAAGGCAGCCTCCTGGGCCAACACTGACACTCAGGCACGAAAGCGTGGGGAGCAAACAGGATTAGATACCCCGGTAAGA
+
GGGGGGGGGGGGGGGGGGGGGGGGGGGGGGGGGGGGGGGGGGGGGGGGGGGGGGGGGGGGGGGGGGGGGGGGGGGGGGGGGGGGGGGGGGGGGGGGGGGGGGGGGGGGGGGGGGGGGGGGGGGGGGGGGGGGGGGGGGGGGGFFGGGGGGGGGGGGGGGGGGGGGGGGGGGGGGGGGGGGGGGGGGGGGGGGGGGGGGGGGGGGGGGGGGGGCDDDEGGFGFGFFFFFFFFF=GF:>BFDEF4
@M00200:207:000000000-ALC1F:1:1101:4779:5433 1:N:0:5
ATTGGGTTTAAAGAGCTCGTAGGCGGCTTGTCGCGTCGACTGTGAAAACCCGCGGCTCAACCGCGGGCCTGCAGCCGATACGGGCAGGCTAGAGTTCGGTAGGGGAGACTGGAATTCCTGGTGTAGCGGTGAAATGCGCAGATATCAGGAGGAACACCGGTGGCGAAGGCGGGTCTCTGGGCCGATACTGACGCTGAGGAGTGAAAGCGTGGGGAGCGAACAGGATTAGATACCCGGGTA
+
@CFF@DFEEFGGFCEFFGGGGFGGGGGGGEFEFGGFGGGGEEGGGGGGGGGCGECGGGGGGFGGGEE7CF@E<FG8@+@FGGGGGGGGGGGGDFFGGDEECEFED@F7<FGC:@FFGGFFG>FFGGGGGGGF,CFGGGGEG7FC;FGGGGGGGBFGCF@@<F8F88EGE@EDGEGFGF7CCFFCEEEGGC?E=:CEC8C?5*0<::>CCE7C*7*7<DDD3DF>:?46@4?FC>?>>>:>
@M00200:207:000000000-ALC1F:1:1101:5384:5437 1:N:0:5
ATTGGGTTTAAAGTGTGCGCAGGTGGCTGAGCAAGTCGAGTGTGAAATCCCCGGGCTTAACTTGGGAATTGCGCTCGAAACTACTTGGCTCGAGTGTGGCAGAGGAAGGTGGAATTCCAGGTGTAGCGGTGAAATGCGTAGAGATCTGGAGGAACACCGATGGCGAAGGCAGCCTTCTGGGCCAACACTGACGCTCATGCACGAAAGCGTGGGGAGCAAACAGGATTAGATACCCCTGTA
+
GGGGGGGGGGFGGGGGGGGGGGGFGGGGGGGGGGGGGGGGGGGGGGGGGGGGGGGGGGFGGGGGGGGFFGGGGGGGGEGGGGGGGGGGGGGGDGGGGGGGGGGGFGGGGGGGGFGGGGFFAFGGAFGGGGGGGGFGGGGGGGGGGGGGGGGGGGGGGGGGGGGGGEEDGGGGGGGGGGGD>FG>DGFEFGGGGGGEGGCFGGFEEDGGGGGDGDDGFGFGGFFFF?9@=FF?:FFFFFFF
@M00200:207:000000000-ALC1F:1:1101:10294:5441 1:N:0:5
ATTGGGTTTAAAGGGCGCGCAGGCGGCTTGGCAAGTCGAGTGTGAAATCCCTTGGCTTAACTAAGGAATGGCGCTCGAAACTACCTCGCTAGAGGACGGGAGAGGGAAGTGGAACTCTCGGTGTAGGGGTGAAATCTGTAGATATCGAGAGGAACACCGGTGGCGAAGGCGGCTTCCTGGCCCGTATCTGACGCTGAGGCGCGAAAGCGTGGGGAGCAAACAGGATTAGATACCCTTGTA
+
GGGGGGGGGGGGGGGGGGGGGGGGGGGGGGGGGGGGGGGGGGGGGGGGGGGGGGGGGGGGGGGGGGGGGGGGGGGGGGGGGGGGGGGGGGGGGGGGGGGGGGGGGGGGGGGGGGGGGGGGGGGGGGGGGGGGGGGGGGGGGGGGGGGGGGGGGGGGGGGGGGGGGGGGGGGGGGGGGGGGGGGGGGFGGGGGGG:=EGGGGGGGGGGGGEGGGGGGFGGGGFGFFFFFFFFFGGFFFFFF
@M00200:207:000000000-ALC1F:1:1101:23698:5447 1:N:0:5
ATTGGGTTTAAAGAGCTCGTAGGTGGTTCGATAAGTCGGGTGTGAAAACTCTGGGCTTAACTCAGAGACGCCACCTGATACTGTCGTGACTTGAGTCTGGTAGGGGAGTGTGGAATTCCCAGTGTAGCGGTGAAATGCGCAGATATTGGGAGGAACACCAGTGGCGAAGGCGGCACTCTGGGCCAGTACTGACACTGAGGAGCGAAAGCGTGGGTAGCGAACAGGATTAGATACCCCAGTA
+
GGGGGGGGGGGGGGGGGGGGGGGGGGGGGGGGGGGGGGGGGGGGGGGGGGGGGGGGGGGGGGGGGGGGGGGGGGGGGGGGGGGGGGGGGGGGGGGGGGGGGGGGGGGGGGGGGGGGGGGGGGGGGGGGGGGGGGGGGGGGGGGGGGGGGGGGGGGGGGGGGGGGGGGGGGGGGGGGGGGGGGGGGGGGGGGGGGGGGGGGGGGGEGGGGGGGGGGGFGGGGFGFFFFFFFFFGGFFFB>F=
@M00200:207:000000000-ALC1F:1:1101:24218:5470 1:N:0:5
ATTGGGTTTAAAGGGTGCGTAGACGGTATGTTAAGTTCGTTGTTAAAGGTTTCAGCCTAACTGGAAAATTGCGATGAAAACTGGCGTACTAGAGGGTGAGAGAGAGAAGTGGAATTCCTGGAGTAGCGGTAAAATGCGTGGATCTCAGGAGGAACACCAATGGCGAAGGCAGCTTCTTGGCTCATTCCTGACGTTGAGGCACGAAAGCGTGGGGAGCAAACAGGATTAGATACCCCAGTAAGA
+
GGGGGGFGGGGGGGGGGGGGGGGGGGGGGGGGGGGGGGGGGGGGGGGGGGGGGGGGGGGGGGGGGGGGGGGGGGGGGGGGGGGGGGGGGGGGGGGGGGGGGGGGGGGGGGGGGGGGGGGGGGGGGGGGGGGGGGGGGGEGGGGGGGGGGGGGGGGGGGGGGGGGGGGGGGGGGGGGFFGGGGGGGGGGFGGGGGGGFGGGGGGGGGGGGGGGGGGGFGGGGFGFFAFFAFFFFFFF>EFFFFF
@M00200:207:000000000-ALC1F:1:1101:23864:5480 1:N:0:5
ATTGGGTTTAAAGGGTGCGTAGGTGGTGAGGTAAGTCGGATGTGAAATCTCCGAGCTCAACTCGGAAATGGCATTGGAAACTACCTTGCTAGAGGATTGGCGGGGAGACTGGAATGCTTGGTGTAGCAGTGAAATGCGTAGATATCAAGCGGAACACCAGTGGCGAAGGCGAGTCTCTGGACAATTCCTGACACTGAGGCACGAAAGCCAGGGGAGCAAACGGGATTAGATACCCGAGTAAGA
+
FGEFGGFGG,C9EGCCCFGGGGGE,FFFCFFG,C<FFGG7FGEEGF9FCC<FEGGEEGGCFGG@FD:+CFCFGG<F<@EFGGGGGGF?FGGAEFG<CFG8,8CEGCDGGFGFGGGFGGGFEF@D<DGAFCFGG9FAFDGFECF;CFC3FGGGC7EEGCEGFG,CBCCEEFE>EEG9;EGCGG8FC?GGGGFGGF<EGCCFEG5>><D<EF5:CDD3)>CFFFCF5>:F?*98DDFB5)<)=9<
@M00200:207:000000000-ALC1F:1:1101:18670:5484 1:N:0:5
ATTGGGTTTAAAGGGCGCGTAGGCGGGCCAGCGAGTCTGGGGTGAAATCCTCCGGCCCAACCGGAGAAGTGCCCCCGATACTGCTGGCCTGGAGGGAGGTAGGGGCGTGTGGAACTTCCGGTGGAGCGGTGAAATGCGTAGATATCGGAAGGAACGCCGGTGGCGAAAGCGACGCGCTGGACCTCTTCTGACGCTGAGGCGCGAAAGCCAGGGGAGCAAACGGGATTAGATACCCTAGTA
+
GCFFFFCGGGACFF;FGGGGGG7FGFCFF@FGFEGGFEE@EC@FFCEGGGFGDE+4>FEGGGGGGECFFG@9FFGGGGGCGGGGGFGGGDF@FCFGCFGBDFG:FGD@:838>CFCFGGG<5<@*<AGGGDGFFFC9F<<1=FC9FDGCFGDGFGD7<8EG5*;>EEECCGGGEDGGEE5@CFCC<EGG9<9CEG5C;7FGDGE=777CFG8E3CC@DDDC@CD>5)66*==>CF@FFF4
@M00200:207:000000000-ALC1F:1:1101:13292:5489 1:N:0:5
ACTGGGTTTAAAGGGTGCGTAGGCGGCCCTGTAAGTCAGTGCTGAAATATCCCAGCTTAACTGGGAGGGTGGCATTGATACTGCGGGGCTAGAGTACAGATGAGGTAGGCGGAATTGACGGTGTAGCGGTGAAATGCTTAGATATCGTCAAGAACACCTATAGCGAAGGCAGCTTACTAGGCTGTAACTGACGCTGAGGCACGAAAGTGTGGGGATCAAACAGGATTAGATACCCCCGTA
+
GGGGGGGCFGGGGGGGGGGGGGGGGGGGGFGGGGGGGGGGGGGGGGGGGGGFGGGGFGGGGGGGGGGGGGGGGGGGGGGGGGGGECGGGGGGGGGGGGGGGGGGGGGFGGGGGGGGGGGDGGGGGGGGGGGGGGGGGGGGFCFGGGGCFGGGGGGGGGGFGGGGGGGGGGGGGCFEFCFGGGGGGGGGGGGGDGGGGGGGGGGGGGGDGGGGGGG:FGGGGFGFFFFFFF?FGGF>;DFF
@M00200:207:000000000-ALC1F:1:1101:9398:5493 1:N:0:5
ATTGGGTGTAAAGTGTGCGCAGGTGGCTGAGCAAGTCGAGTGTGAAATCCCCGGGCTTAACTTGGGAATTGCGCTCGAAACTACTTGGCTCGAGTGTGGCAGAGGAAGGTGGAATTCCAGGTGTAGCGGTGAAATGCGTAGAGATCTGGAGGAACACCGATGGCGAAGGCAGCCTTCTGGGCCAACACTGACGCTCATGCACGAAAGCGTGGGGAGCAAACAGGATTAGATACCCCAGTA
+
GGGGGGGGFGGGGGGGGGGGGGGGGGGGGGGGDGGEGGGGGGGGGGGGGGGGGGGGGFFGGGGGGGGGGFGGGGFGGGGGGGGGGGGGGGGEGGGGGGGGGGGGGGGGGGGGGGGGGGGGGGGGGGGGGFEGGGGGGGGGDGGGGGGGGGGGGGGGFGGGGGCFGGGGGGGGGGGFGGGGGDGGGGGGFFGGGGDGGGGGGGGGGGDCEGGGEDDGFG4DFF<4:F??FF6FF6?FBEFF
@M00200:207:000000000-ALC1F:1:1101:21964:5495 1:N:0:5
ACTGGGTTTAAAGGGTGCGTAGGCTGTGCGGAAAGTTGGGTGTGAAATCCCTCGGCTTAACCGAGGAACTGCGCCCAAAACTACCGTGCTCGAGGGAGACAGAGGTGAGCGGAACTTAGGGTGGAGCGGTGAAATGCGTTGATATCCTAAGGAACACCGGTGGCGAAAGCGGCTCACTGGGTCTCTTCTGACGCTGAGGCACGAAAGCTAGGGGAGCGAACGGGATTAGATACCCGTGTAAGCT
+
GGGGGGGGGGGGGGGGGGGGGGGGGGEGFFGG@FFFGFGGEEGGFGGGGGGFGGGDFGFGGGGGGGGGGGGGGGFGGFGDCFGGGGGGGCGGGEGGDGGGGGGFGGFGFGDGGGGGFGGDFDEGCFFCGGGFFFEGFGFGFGGGFGGGGFFGGGGGGGECC:ECEGGGGFEGGGGGCCGGGGGGGGGGGGFGDEDCCFE555CECDGGGGDFGGC70)9<DEGE3:.96===DG6>D5)59*))
@M00200:207:000000000-ALC1F:1:1101:22623:5496 1:N:0:5
ACTGGGTTTAAAGTGTGCGCAGGCGGCCATGCAAGTCGAGTGTGAAAGCCCCGGGCTTAACTTGGGAATTGCGCTCGAAACTACGTGGCTGGAGTGTGGCAGAGGAAGGTGGAATTCCACGTGTAGCGGTGAAATGCGTAGAGATGTGGAGGAACACCGATGGCGAAGGCAGCCTCCTGGGCCAACACTGACGCTCATGCACGAAAGCGTGGGGAGCAAACAGGATTAGATACCCGTGTA
+
GGGGGGGGGGGGGGGGGGGGGGGGGGGGGGGGGGGGGGGGGGGGGGGGGGGGGGGGGGGGGGGGGGGGGGGGGGGGGGGGGGGGGGGGGGGGGGGGGGGGGEBFGGGGGGGGGGGGGGGGGGGGGGGGGFGGGGGGGGFGGGGGGGGGGGGGGGGGGGGGGGGGGGGGGGGGGGGGGFGGFGGGGGGGGGGGGGGGGGGGGGGGGGGGEEGGGGGGEGGGGFGF4:@FFFFBFFFDBEFF
@M00200:207:000000000-ALC1F:1:1101:14285:5506 1:N:0:5
ATTGGGTTTAAAGGGCGCGTAGGCGGGGAGGTAAGTCGGGTGTGAAATCCCTCGGCCCAACCGAGGAACTGCGCCCGAGACTGCTTCTCTTGAGTCCCGGAGAGGAAGATGGAATTCCCGGTGTAGCGGTGAAATGTGTAGAGATCGGGAGGAACACCGGTGGCGAAGGCGGTCTTCTGGACGGTGACTGACGCTGAGGCGCGAAAGCGTGGGGAGCAAACGGGATTAGATACCCGTGTA
+
GGGGGGGGGGGGGGGGGGGGGGGGGGGGGGGGGGGGGGGGGGGGGGGGGGGGGGGGGGGGGGGGGGGGGGGGGGGGGGGGGGGGGGGGGGGGGGGGGGGGGGGGGGGGGGGGGGGGGGGGGGGGGGGGGGGGGGGGGGGGGGGGGGGGGGGGGGGGGGGGGGGGGGGGGGGGGGGGGGGGGGGGGGGGGGGGGGGGGGGGGGGGGGGGGGGGGGGGFGGGG>DFFFFFFFFFGFFDEFFF
@M00200:207:000000000-ALC1F:1:1101:8542:5536 1:N:0:5
ATTGGGTATAAAGGGTGCGTAGGCTGCGAGGAGGGTGGGGTGTGAAATCCCTCGGCTTAACCGAGGAATTGCGCTCCAAACCGCCTTGCTGGAGTGAGACAGAGGTGAGCGGAACTAATGGTGGAGCGGTGAAATGCGTTGATATCATTAGGAACACCAGAGGCGAAGACGGCTCACTGGGTCTCAACTGACGCTGATGCACGAAAGCTAGGGTAGCGAACGGGATTAGATACCCCCGTA
+
GGGGGGGGGGGGGGGGGGGGGGGGGGGGGGGGGGGGGGGGGGGGGGGGGGGGGGGGGGGGGGGGGGGGGGGGGGGGGGGGGGGGGGGGGGGGGGGGGGGGGGGGGGGGGGGGGGGGGGGGGGGGGGGCEGGGGGGGGGGGGGGGGGGGGGGGGGGGGGGGGGDGGGGGGGGDGCGFFFECGFGGGGGGGGGGGGGGGGGFGGGGGGGGGGD8FFGGFGGGGFGFEBFFFFFFGGFFB3>:
@M00200:207:000000000-ALC1F:1:1101:17088:5546 1:N:0:5
ACTGGGTATAAAGGGCGCGTAGGCGGTCGATCAAGTCCGGGGTGAAATCCTGCAGCTTAACTGTAGAAGTGCCTTGGATACTGATCGGCTCGAGGGAGGTAGGGGTCTGTGGAACTTCTGGTGGAGCGGTGAAATGCGTTGATATCAGAAGGAACGCCGGTGGCGAAAGCGGCAGACTGGACCTCTTCTAACGCTGAGGCGCGAAAGCTAGGGGAGCAAACGGGATTAGATACCCGTGTA
+
GGGGGGGGGGGGGGGGGGGGGGGGGGGGGGGGGGGGGGGGGGGGGGGGGGGGGGGGGGGGGGGGGGGGGGGGGGGGGGGGGGGGGGGGGGGGGGGGGGGGGGGGGGGGGGGGGGGGGGGGGGGGGGGGGGGGGGGGGGGGGGGGGGGGFGGGGGGGGGDGGGGFGGGGGGGGGGGGGGGGGGGGGGGGGGFGEEGGGGGGGGGGGGGGGFGGGGGGFGCGGFGEFFFFFFFFGGFFFFFF
@M00200:207:000000000-ALC1F:1:1101:14967:5550 1:N:0:5
ACTGGGCTTAAAGGGCTCGTAGGCGGTTCGACAAGTCGGGTGTGAAACCTCCAGGCTCAACCTGGAGACGCCGCTCGAAACTGTTGTGACTAGAGTCCGGTAGAGGAGTATGGAATTCCTGGTGTAGCGGTGGAATGCGCAGATATCAGGAGGAACACCAGTAGCGAAGGCGATACTCTGGGCCGGTACTGACGCTGAGGAGCGAAAGCATGGGGAGCGAACAGGATTAGATACCCTTGTA
+
GGGGGGGGGGGGGGGGGGGGGGGGGGGGGGGGGGGGGGGGGGGGGGGGGGGGGGGGGGGGGGGGGGGGGGGGGGGGGGGGGGGDGGGGGGGGGGGGGGGGGGGGGGGGGGGGGGGGGGGGGGGGGGGGGGGGGGGGGGGGGGGGGGGGGGGGGGGGGGGGGGGFGGGGGGGGGGGGGGGGGGGGGGGGGGGGGGGGGGGGGGGGGGGGGGGGGGGGFGGGGFGFF@FFFF?BCFF???F@F
@M00200:207:000000000-ALC1F:1:1101:26286:5560 1:N:0:5
ATTGGGTTTAAAGAGCGCGCAGGCGGTCGATTTAGTCGCGTGTGAAAGCCCCCGGCTCAACTGGGGAGGGTCACGCGATACTGATCGACTCGAAGGCAGGAGAGGGTAGTGGAATTCCCGGTGTAGTGGTGAAATGCGTAGATATCGGGAGGAACACCAGTGGCGAAGGCGACTACCTGGCCTGTTCTTGACGCTGAGGCGCGCAAGCTCGGGGAGCAAACGGGATTAGATCCCCCTGTACGAT
+
,EFFGDCEEGGFF@FGEGGGECEGGGGGGEEFGDFGGGC7FFG7FFDAAFFEGFGGCG@FGFGGFCFDF7BFFGGGCFFGGGEEDFFGGGGFGGGGGGGEGGGGGGGGE,B8FFGCFGGCFCEGGF;CFGGGFAFGGDG<CFGFFFGEDE7FCFGEGDFFGCEGEGGGCGGEGCCFFGGDGGGGGG9CGG7CEGC5857EC<5*:755667**9<3>37FDE:>)8FF?FF*97FEFF?F*.((
@M00200:207:000000000-ALC1F:1:1101:25835:5570 1:N:0:5
ATTGGGTATAAAGAGCGCGCAGGCGGCCTGGCAAGTCGGGTGTGAAATCCCGGGGCTCAACCCCGGGACTGCATCCGATACTGTCAGGCTAGAGGTAGGTAGGGGAGATCGGAATTCCTGGTGTAGCGGTGAAATGCGCAGATATCAGGAGGAACACCGGTGGCGAAGGCGGATCTCTGGGCCTTACCTGACGCTCAGGCGCGAAAGCTAGGGGAGCGAACAGGCTTAGATACCCCGGTA
+
FGFGDCFGGGGGCCEFC:CGEEGGGGGGGGGGACCFFGGGGGGGGGAF9FCCC7FEE<<FG8EGGDGGDB@FGFGFCFGDGGGE<FEFFF8A<FFGGGGGGCGGGDEFFGGFD@D@DFGGF>DGCGAFCEECFFFF,FFGGE?;FGGGGFDGGGGGGCCC<FGGGDGGGGGD>EGG9C9FGGFEFF6C?EFFCGCGCGGCEGGGD3<<?FGGC37D87599)*7)8))9*94**0085@3
@M00200:207:000000000-ALC1F:1:1101:6918:5575 1:N:0:5
ACTGGGCTTAAAGGGTGCGTAGGCGGCCCTGTAAGTCAGTGGTGAAAGCCTCCAGCTCAACTGGAGAACTGCCATTGATACTGCAGGGCTTGAGTACAGACGAGGTTGGCGGAATTGATTGTGTAGCGGTGAAATGCATAGATACAATCAAGAACTCCGATTGCGTAGGCAGCTAACTAGGCTGTAACTGACGCTGAGGCACGAAAGCGTGGGGAGCGAACAGGATTAGATACCCTAGTA
+
GGGGGGGGGGGGGGGGGGGGGGGGEGGGGGGGGGGGGGFFFGGGGGGGGGGGFGFGGGGGGGGFGGGGGGGGGGF<FFGGFFG9FGFGGGGGGGGGGGGEGGECG@F@FFEGGGGGGGFGGGFGCGFG>BFFEFGGFGGGCDFGGGGGGFGGGGGGGGG>EGGGGGGGDFEGGGGGGGGGFC?FGGFGEFCGGGG7EFGG*68*CD<FCEEECDG38DDGCDGFF6F@6*7779?@F@/8
@M00200:207:000000000-ALC1F:1:1101:24241:5575 1:N:0:5
ATTGGGTGTAAAGGGAGCGTAGGTGGACTGGTAAGTCAGTTGTGAAAGTTTGCGGCTCAACCGTAAAATTGCAGTTGATACTGTCAGTCTTGAGTACAGTAGAGGTGGGCGGAATTCGTGGTGTAGCGGTGAAATGCTTAGATATCACGAAGAACTCCGATTGCGAAGGCAGCTCACTGGACTGCAACTGACACTGATGCTCGAAAGTGTGGGTATCAAACAGGATTAGATACCCGGGTA
+
E,6CFFB7@CEFFFFFEGGEGE@6FF<F<ECF,CFFE<9CCFF7FGFF,<;@FFCFCFEFG8C@<,DFAFAFCDGFGGEGFAC,:,CFGAFGGGG<EEEFFGFFG,4DFGGCC=DEFFFGGGGEAEE:FFE@=EBAF,A=FEFD;;@;FB7:FDDFGGGG@FFGEEEGE8,@E8,@>FABF8,@6<FGFCFGGCFGD:F?FFG58D<2C9<5CD:*::7CG:7AA4A*01;A>FA))5:3
@M00200:207:000000000-ALC1F:1:1101:14515:5595 1:N:0:5
ATTGGGTTTAAAGAGCGTGTAGGCGGTCCGGTAAGTCAGCTGTGAAAGTCAAGGGCTCAACCCTTGAATGCCGGTTGATACTGTCGGGCTAGAGTCCGGAAGAGGCGAGTGGAATTCCCGGTGTAGCGGTGAAATGCGCAGATATCGGGAGGAACACCAATGGCGAAGGCAGCTCGCTGGGACGGTACTGACGCTGAGACGCGAAAGCGTGGGGAGCAAACAGGATTAGATACCCGCGTA
+
GGGGGGFGGGGGGGGGGGGGGGGGGGGGGGGGGGGFGGGGFGGGGGGGGGGGGGGGGGGGGGGGGGGGEGGGGGGGGGGGGGGGGGGGGGGGGG<BFEGEGGFGGGGGGCFGGGGGGGGGGGGGGGGGGGGGGGGGGGGGGGGGGGGGGGGGGGGGGGGGGGGGGGGGGGGGGFGGGGEDGGGGGEFGGGEGGCDGGGDGCGGGCCDGDCEEEDDDE379CF*7:6=FFF?FGDF>>@BB
@M00200:207:000000000-ALC1F:1:1101:4221:5613 1:N:0:5
ATTGGGTTTAAAGCGTGCGCAGGCGGTTTTGTAAGCCAGATGTGAAATCCCCGGGCTTAACCTGGGAATGGCATTTGGGACTGCAAGGCTGGAGTGCGGCAGAGGAGACTGGAATTCCCGGTGTAGCAGTGAAATGCGTAGATATCGGGAGGAATACCGATGGCGAAGGCAGGTCTCTGGGCTGACACTGACGCTCATGCACGAAAGCGTGGGGAGCAAACAGGATTAGATACCCTGGTA
+
GGFFGGGGGGGGGGGGGGGGGGGGGGGGGGGGGGGGGGGGGGGGGGGGGGGGGGGGEGGGGGGGGGDFGGGGGGGGGGGFGCGGGGGGGGGGGGF<FGDGGGFGGGGGGGGGGGGGFGGGGGGGGGGFGGGCGGGGGGEGGGGGGGGGEEFGGGCGGGG@CFGGGGGGGGGGGGGGCCFGCGGCFGFGGGGGGCDEGGGGGGGDEGGGGGGGGDDDFGGDGFGFFFF4FFFFFDFFFFFF
@M00200:207:000000000-ALC1F:1:1101:10602:5617 1:N:0:5
ATTGGGTTTAAAGGGTGCGTAGGCGGTCCTATAAGTCAGTGCTGAAATATCCCGGCTTAACCGGGAGGGTGGCATTGATACTGCAGGACTTGAGTGAAGTCGAGGTAGGCGGAATTGACGGTGTAGCGGTGAAATGCTTAGATATCGTCAAGAACACCGATAGTGAAGACAGCTTACTAGACTTCAACTGACGCTGAGGCACGAAAGTGTGGGGATCAAACAGGATTAGATACCCCAGTA
+
GGGGGGGGGGGGGGGGGGGGGGGGGGGGGGGGGGGGGGGGGGGGGGGGGGGFGGGGGGGGGGGGGGGGGGGGGGGGGGGGGGGGGGGGGGGGGGGGGGGGGGGGGGGGGGGGGGGGGGGGGGGGGGGGGGGGGGGGGGGGGGGGGGGGGGGGGGGGGGGGGGGGGGGGGGGGGGGGGGGGGGGGGGGGGGGGGGGGGGGFGG3AEGGGGGGGGDGGFGGGD@FFF:FFFFFFGFFFF>FF
@M00200:207:000000000-ALC1F:1:1101:22617:5630 1:N:0:5
ATTGGGTTTAAAGGGTGCGCAGGCGGGAAGGTAAGTTAGAGGTGAAATCTCACGGCTCAACCGTGAAACTGCCTTTGATACTGCTTTTCTTGAGTTAGGGAGAGGTTGATGGAATTCCAGGTGTAGCGGTGAAATGCGTAGATATCTGGAAGAACACCGGTGGCGAAGGCGGTCAACTGGCCCTAAACTGACGCTCAGGCACGAAAGCGTGGGGATCAAACAGGATTAGATACCCGAGTA
+
GGGGGGGGGGGGGGGGGGGGGGGGGGGGGGGFGGGGGGGGGGGGGGGFGGGGGGGGGEGGGGGGGGGGGGGGGGGGGGGGGGGGGGGGGGGGGGGGGGGG8CFFGGGGGGGGGGGGGGGGGFGGGFGEGGGGGGGGGGGGGEGGGGGGGGGGGGGGGGCCGGGCEEGGDGDDCEGGBFFCG@FGGFGGGDGGGGGGGGGGFFDGGDGF=EGGGGGG>GGFG>FFF?BF6@?7F<FEF>FF
@M00200:207:000000000-ALC1F:1:1101:20200:5643 1:N:0:5
ATTGGGTTTAAAGGGCGCGTAGGTGGCGTCGCAAGTCGATGGTGAAAGCTCGCCGCTCAACGGCGAGTCGGCCATTGATACTGCGAGGCTTGAGCACTGTAGAGGCTAATGGAATTCCGGGTGTAGCGGTGGAATGCGTAGAGATCCGGAAGAACACCGGTGGCGAAGGCGGTTAGCTGGGCAGTTGCTGACACTGAGGCGCGACAGCGTGGGGAGCAAACAGGATTAGATACCCTCGTA
+
FGGGGGGGGGGGGGGGGFGGGGGGGGGGGGGEGGGGGGGGGGGGGGGGGCGEGGGGGGGGGGGGGGGGGGGGEEGGGGGGGGGGGGEFGGGGGGGGGGDGGGGGGGGCGGGGGGGGGGGGGGGGGGGGGGGGGGGGGGGGGGGGGGGGGGGGGFGGGGGGGGGGGGGGGGGG5?CFGGGGCFFGFGGGGGGGGFGGGFFGGGGGGGGGGEGGGGGGFGGGFFGFFFFFFFFFCFF?>BFF
@M00200:207:000000000-ALC1F:1:1101:4956:5652 1:N:0:5
ATTGGGTTTAAAGGGTGCGTAGGCGGCGCGGTAAGTTGGGTGTGAAATCCCTCGGCTCAACCGAGGAATTGCGCTTGATACTGCCGTGCTCGAGGGAGACAGAGGTGAGCGGAACTTAGGGTGGAGCGGTGAAATGCGTTGATATCCTAAGGAACACCAGTGGCGAAAGCGGCTCACTGGGTCTCTTCTGACGCTGAGGCACGAAAGCTAGGGGAGCGAACGGGATTAGATACCCCCGTA
+
GGGGGGGGGGGGGGGGGGGGGGGGGGGGGGGGGGGGGGGGGGGGGGGGGGGGGGGGGGGGGGGGGGDGGGGGGGGGGGGGGGGGGGGGGGGGGGGGGGGGGGGGGGGGGGGGGGGGGGGGGGGGGGGGGGGGGGGGGGGGGGGGGGGGGGGGGGGGGGGGGGGGGGGEGGGGGGGGGGGGGGGGGGGGGGGGGGGGGGGGGGGGGGGGGGGGFGGGFGDDGFGFFFFFFFFFGGFFF:BD
@M00200:207:000000000-ALC1F:1:1101:26022:5657 1:N:0:5
ATTGGGTTTAAAGGGCTCGTAGGCGGTTCGTCACGTCGGGAGTGAAAACTCGGAGCTCAACTCCGAGCCTGCTTCCGATACGGGCAGACTAGAGGTAGGCAGGGGAGAGCGGAACTCCTGGTGTAGCGGTGGAATGCGCAGATATCAGGAAGAACACCGGTGGCGAAGGCGGCTCTCTGGGCCTTACCTGACGCTGAGGAGCGAAAGCGTGGGTAGCGAACAGGATTAGATACCCTAGTA
+
GGGGGGGGGGGGGGGGGGGGGGGGGGGGGGGGGGGGGGGGGGGGGGGGGGGGGGGGGGGGGGGGGGGGGGGGGGGGGGGGGGGGGGGGGGGGGGGGGGGGGGGGGGGGGGGGGGGGGGGGGGGGGGGGGGGGGGGGGGGGGGGGGGGGGGGGGGGGGGGGGGGGGGGEGGCEGEGGGGGGGGGGGFGGGGGGGGGGGGGFGGGGG)3CCGGGGGGGFGGGGFGFFFFFF44*:FFFFF=F
@M00200:207:000000000-ALC1F:1:1101:27448:5659 1:N:0:5
ATTGGGTTTAAAGGGTGCGTAGGCGGCAATTCAAGTCAGGTGTGAAATGCCTGAGCTCAACTGAGGCATTGCGCTTGAAACTGAACTGCTTGAGTATCCCAGGGGTGTGCGGAACTGCCAGTGGAGCGGTGAAATGTGTTGATATTGGCAGGAACACCGGAGGCGAAAGCGGCACACTGGGGGATAACTGACGCTGAGGCACGAAAGCCAGGGGAGCGAACGGGATTAGATACCCCTGTA
+
GG<CFGFGDGGGGGDFGGGGGGDGGCFGGGGGGGAEFFEEGGGGGGGGGGGGGFGGGFAFCGGGGFGGGGFGGG7FGFFFGGFFG@FGGGGGGGGGGGAF=EFEGEGGGGGGGGGGGGF@FGFGCDGDG+>=B?FGGGGFGFGFGGCFCEGDCFG,@>CDE<C@88E8C>BEC5BFFGGCF5CCCGG6EFGGGGDEGDGCE85=CDDGGFFFGG5DEGCDD>7@3>FFF6@FG*<>F@FF
@M00200:207:000000000-ALC1F:1:1101:9842:5698 1:N:0:5
ATTGGGTATAAAGGGCGCGTAGGCGGCCTTCTAAGTCGGACGTGAAAGCCCCAGGCTTAACCTGGGAACTGCGTCCGATACTGGAAGGCTTGGATTCGGGAGAGGGATGTGGAATTCCAGGTGTAGCGGTGAAATGCGTAGATATCTGGAGGAACACCGGTGGCGAAGGCGGCATCCTGGACCGAGATCGACGCTGAGGCGCGAAAGCTAGGGGAGCAAACGGGATTAGATACCCGTGTA
+
GGGGGGGGGGGGGGGGGGGGGGGGGGGGGGGFFFGGGGGGGGGEGGGGGGGGGGGGGGGGGGGGGGGEGGGGGGDDCEEGGFGFFGGGGGGCGF9?ECGGGDGGGGGGGGFGGGGGGGGGCDGGFFGGGGGGGFGGGGGGGGGGCGGGGGCFGFFGGFGEGDCGEEGGGGGGDEGCCFGCGGGDEGEFGGGGGGGGGGFGGGGGG3CFEFGGGGDDBFG*>3>D;@?6=FFFGGF@FFF:
@M00200:207:000000000-ALC1F:1:1101:21447:5708 1:N:0:5
ATTGGGTTTAAAGGGTGCGTAGGCGGCGCAGTAAGTCAGGAGTGAAAGTTTGCGGCTCAACCGTAAAATTGCTTTTGATACTGCTGTGCTAGAATTAGGATGAGGTCAGCGGAATGTGGCATGTAGCGGTGAAATGCATAGATATGCCATAGAACACCAATTGCGAAGGCAGCTGGCTAGACCTATATTGACGCTGAGGCACGAAAGCGTGGGGAGCGAACAGGATTAGATACCCCAGTAAGA
+
GGGGGGGGGGGGGGGGGGGGGGGGGGGGGGGGGGGGGGGGCFGGCGGGGGGGGGGGGGGGFGGGGGGGGGGGGGGGGGGGGGGGGGGGGGGGFFFGGGGGGFFGGGGGGGGGGGGGGGGGGGGGGGGGDFGFGGFGFGGGFGGGGGGGGGGGFGFGDGGGGGFGGEEGGGGGGGGGGGGGGGGGGG?EC:CFDCCDEGGGG4<EEGGGGGEGGGGGFG:D5)9FFFFFFFBFGFFFBDFFFF<
@M00200:207:000000000-ALC1F:1:1101:15899:5709 1:N:0:5
ATTGGGTTTAAAGGGTGCGTAGGCGGTCTATTAAGTCAGTGGTGAAATATGGCAGCTTAACTGTCAGGGTGCCATTGATACTGATGGACTTGAGTGAAGTCGAAGTAGGCGGAATTGACGGTGTAGCGGTGAAATGCTTAGATATCGTCAAGAACACCGATAGTGAAGACAGCTTACTAGGCTTATACTGACGCTGAGGCACGAAAGTGTGGGGATCAAACAGGATTAGATACCCTTGTA
+
GGGGGGGGGGGGGGGGGGGGGGGGGGGGGGGGGGGGGGGGGGGGGGGGGGGGGGGGGGGGGGGGGGGGGGGGGGGGGGGGGGGGGGGGGGGFGGGGGGGGGGGGGGGGGGGGGGGGFFGGGGGGGGGGGGGGGGGGGGGGGGGGGGGGGGGGGGGGGGGGGGGGGGGGGGGGGGGGGGGGGGGGGGGGGGGGGGGGGGGGGGGGGGGGGGGGGGGGFGGGGFGFFFFFFFFFGGAFFFFF
@M00200:207:000000000-ALC1F:1:1101:11508:5733 1:N:0:5
ACTGGGTTTAAAGCGCACGTAGGCGGCTAGGTCCGTCCAATGTGAAAGCCCCCGGCTCAACCGGGGAATTGCATCGGATACAGCCTGGCTTGAGGACGGTTGGGGTGAGTGGAACTCCTGGTGGAGCGGTGAAATGCGTAGATATCAGGAGGAACACCGGTGGCGAAAGCGGCTCACTGGACCGTTTCTGACGCTGAGGTGCGAAAGCTAGGGGAGCAAACGGGATTAGATACCCGAGTA
+
GGGGGGGGGGGGGGGGGGGGGGGGGGGGGGGGGGGGGGGGGGGGGGGGGGGGGGGGGGGGGGGGGGGGGGGGGGGGGGGGGGGGGGGGGGGGGGGGGGGGGGGGGGGGGGGGGGGGGGGGGGGGDFGGGGGGGGGGGGGDGGGGGGGGGGGGGGGGGGGGGGGGGGGGGGGGGGGGGGGGGGGGGGGGGGGGGGGGGGGGGGGGGGGGGGGFGGGGFGGGGBCB3D?@FFFFGGFFDDFF
@M00200:207:000000000-ALC1F:1:1101:25738:5734 1:N:0:5
ATTGGGTTTAAAGGGTGCGTAGGTGGGCAGGTAAGTCAGTGGTGAAATCCCCGAGCTTAACTTGGGAACTGCCGTTGATACTATCTGTCTTGAATATCGCGGAGGTAAGCGGAATATGTCATGTAGCGGTGAAATGCTTAGATATGACATAGAACACCGATTGCGAAGGCAGCTTACTACACGATCATTGACACTGAGGCACGAAAGCGTGGGGAGCAAACAGGATTAGATACCCCAGTA
+
GGGGGGGGGGGGGGGGGGGGGGGGGGGGGGGGGGGGGGGGGGGGGGGGGGGGGGGGGGGGGGGGGGGGGGGGGGGGGGGGGGGGGGGGGGGGGGGGGGGGGGGGGGGGGGGGGGGGGGGGGGGGGGGGGGGGGGGGGGGGGGGGGGGGGGGGGGGGGGGEEGGGGGGGGGGGGGGGGGGGGGGGGGGGGGGGGGGGGGFGGGGDGGGGGGEGGGGGFGGGGFGFFFFFFFFFFGF@>:FF
@M00200:207:000000000-ALC1F:1:1101:26719:5744 1:N:0:5
ATTGGGTTTAAAGGGCGTGTAGCCGGGTCGGCAAGTCAGATGTAAAATCCATGGGCTTAAACCATGAACTGCATTTGAAACTGTTGATCTTGAGTGTCGGAGGGGCAGATGGAATTCCTAGTGTAGCGGTGAAATGCGTAGATATTAGGAGGAACACCAGTGGCGAAGGCGATCTGCTGGACGATAACTGACGGTGAGGCGCGAAAGCGTGGGGAGCAAACAGGATTAGATACCCCCGTA
+
GGGGGF@FDFGGGGGGGGGGGGGGGGGGGGGGEGGGGGGGGGGGGGFGGGGGGGG8EFFG9EEFGDFFGGGGGGGGGGFFAFDFGGEGAFGGGGGGFGGGGEGGDGGGGGGGFGGGGFGFFAFGGGC>:BFGGGGGDFFEGGGGGCFGGGGGGGGGFGFGDFGEC>E8EGEGEGGFGGGGGFGGGCCFCFFF=C7CCFG=EDGGGDGGGGCEEDGGBGGDCFGFF@FF*8B?C*<;377:
@M00200:207:000000000-ALC1F:1:1101:24000:5764 1:N:0:5
ATTGGGTTTAAAGGGTGCGTAGGTGGCGAGGTAAGTCGGATGTGAAAGCTCGGAGCTCAACTCCGAAATGGCATTGGAAACTACCTTGCTCGAGGGTTGGAGGGGGGCCTGGAATGCTTGGTGTAGCAGTGAAATGCGTAGATATCAAGCGGAACACCAGTGGCGAAGGCGAGTCCCTGGACAACTCCTGACACTAAGGCACGAAAGCTAGGGGAGCAACCCGGATTAGATCCCCGTGTA
+
AFGGGGGDGCFGGCEGDGGGGGGGGGGGEFDGGFGGGGG:FGGGCGFGGGGGGGGGGG@FGGGGGE7FFFFGFGGGGGCGGGGGGGGFGGGGGCGDGGGGCAFGGGD*>><>DCCC,@;F7F7FCFFGFCCFG,@BFCEC@:F,FEFECFD1FFGGGGG*<E:CCE8E8CCCC:FGGCF5*;F*8<FCF69<?E7+<86:09<EG5/>+<C=E)1).1C*0)95)85=F*/*9C>5>)0.
@M00200:207:000000000-ALC1F:1:1101:11378:5766 1:N:0:5
ATTGGGCTTAAAGGGCGCGTAGGCGGGGAGGTAAGTCGGGTGTGAAATCCCTCGGCCCAACCGAGGAACTGCGCCCGAGACTGCTTCTCTTGAGTCCCGGAGAGGAAGATGGAATTCCCGGTGTAGCGGTGAAATGTGTAGAGATCGGGAGGAACACCGGTGGCGAAGGCGGTCTTCTGGACGGTGACTGACGCTGAGGCGCGAAAGCGTGGGGAGCAAACGGGATTAGATACCCGCGTA
+
FGGGGGGGGGGGGGGGGGGGGGGGGGGGGEGGGGGGGGGGGGGGGGGGGGGGGGGGGGGGGGGGGGGGGGGGGGGGGGGGGGGGGGGGGGGGGGGGGGGGGGCFGGGGGGAFFFGGGGGGGGGGGGGDGGGGDFGGGGGGGGGGGGGGGFGDEGGFGGGGGGGGDGDEGGGGGGGGGGGGGGGGGGGFGGGGGGGG5CFGGGDEG3DGGGGGGGDGFGGDDEDF:@)7?8=7CDFB:>>@
@M00200:207:000000000-ALC1F:1:1101:4291:5768 1:N:0:5
ACTGGGCTTAAAGGGCGCGTAGGTGGTCAGGTAAGGGTGTGGTGAAAGTCCGGGGCTCAACCCCGGATCTGCCGTGCCGACTGCTTGACTGGAGCATTGCAGAGGCAGATGGAATTCCGGGTGTAGCGGTGGAATGCGTAGAGATCCGGAAGAAGACCGGTGGCGAAGGCGATCTGCTGGGCAATGGCTGACACTGAGGCGCGACAGCGTGGGGAGCAAACAGGATTAGATACCCTAGTA
+
GGGGGGGGGGGGGGGGGGGGGGGGGGGGGGG@FGGGGGGGGGGGGGGGGGGGGGGGGGGGGGGGGGGGGGGGGGGGGGGGGGGGGGGGGGGGGGGGGGGGGGGGGGGGGGGGGGGGGGGGGGGGFGGGGGGGGGGGGDGGGGGGGGGGGGGGGGGGGGGGGGGGGEGDGGGGGGGGGGGGDGGGGGGGGGGGGG<CCFGFGGGGGGGFGGGEGGGCBFDGGFGFFFFFFFFFGGFFFFFF
@M00200:207:000000000-ALC1F:1:1101:19116:5775 1:N:0:5
ACTGGGTGTAAAGGGCTCGTAGGCGGTTTGTCGCGTCGGGAGTGAAAACCAGGTGCTTAACACCTGGCTTGCTTTCGATACGGGCAGACTAGAGGTATGCAGGGGAGAACGGAATTCCTGGTGTAGCGGTGAAATGCGCAGATATCAGGAGGAACACCGGTGGCGAAGGCGGTTCTCTGGGCATGACCTGACGCTGAGGAGCGAAAGTGTGGGGAGCGAACAGGATTAGATACCCGCGTAAGA
+
GGGGGGEGFGFGGGGGGGGGGGDCFEGGDEFGDFGGGGGGDGEFFFGGEG<FGFEEGGGGGGGGGGGGFGGGGFFGGGGFEFGGGFC@FGCFGFGFD?AFGCF:F>:?=FEGGGGGGGGFGF=FGGGGGGGGGFCFGCGGECFGG9ABFCGGDFFG7CCGCFEBB>:4BEGGGG*<CFGGFGG6*<0>7AC6=*8755E6=C3CCD5CFFGEED*)<3975><FF)9?6*09*>?3<><@37<
@M00200:207:000000000-ALC1F:1:1101:15857:5781 1:N:0:5
ACTGGGTTTAAAGGGTGCGTAGGCTGTGCAGTAAGTTGGGTGTGAAATCCCTCGGCTCAACCGAGGAACTGCGCCCAATACTGCTGTACTAGAGGAAGATAGGGGTAAGCGGAACTGATGGTGGAGCGGTGAAATGCGTTGATATCATCAGGAACACCGGTGGCGAAAGCGGCTTACTGGATCTTTTCTGACGCTGATGCACGAAAGCTAGGGTAGCGAACGGGATTAGATACCCTAGTA
+
GGGGGGGGGGGGGGGGGGGGGGGGGGGGGGGGGGGGGGGGGGGGGGGGGGGGGGGGGGGGGGGGGGGGGGGGGGGGGGGGGGGGGGGGGGGGGGGGGGGGGGGGGGGGGGGGGGGGGGFGGGGGGGGGGGGGGGGGGGGGGGGGGGGGGGGFGFGGGGGGGGGGGGGGGGGGGGGGGGGGGGGGGFGGGGGGGGGGGGGGGGGGGDGGFGGGGGGGFGGGGFGFFBFFFFFFGFFFFFFF
@M00200:207:000000000-ALC1F:1:1101:9063:5788 1:N:0:5
ATTGGGTATAAAGGGCGCGTAGGCGGGTTGGCAAGTCGGTCGTGAAATCCCCGGGCTCAACCTAGGGGGGTCGGCCGATACTGCCGTTCTTGAGGGATGCAGAGGAGACTGGAATTCCCGGTGTAGCGGTGAAATGCGTAGAGATCGGGAGGAACACCGGTGGCGAAGGCGGGTCCCTGGGCATTCACTGACGCTGAGGCGCGAAAGCGTGGGGAGCAAACGGGATTAGATACCCCAGTA
+
FGGGGGG9FGGGG9FGGGG:FGG,CF:+8@+,FFGGCE:6,@FGFGGGGGG7FEGGGGGGG@,,CF,++*5C@:FECF:FGGGAFG71CF:FEF@C7,=<FGGGG8FF7FGGGGGGGGGEGGEEGFGGGEGGGGGG+:EGEGGGGF5EEEGGGFGGFGDCGGGGGGEEGFGGC88*;CEG*A*2+<<CCFC8CGGCCDF5CDGGGGGGGGGGGGDGFGGGG)CB>>5@FFF=DGF:>EF*
@M00200:207:000000000-ALC1F:1:1101:14005:5795 1:N:0:5
ATTGGGTATAAAGAGCACGTAGGTGGTTCGCTAAGTCACGTGTGAAATCCCCCGGCTTAACCGGGGAATTGCGCGTGATACTGGCGGACTCGAGGCGGGTAGGGGTGAGCGGAACTCCAGGTGGAGCGGTGAAATGCGTAGATATCTGGAGGAACACCGGTGGCGAAAGCGGCTCACTGGACCCGATCTGACACTGAGGTGCGAAAGCTAGGGTAGCAAACGGGATTAGATACCCTTGTAAGA
+
GGGGGGGGGGGGGGGGGGGGGGGGGGGGGGGGGGGGGGGGGGGGGGGGGGGGGGGGGGGGGGGGGGGGGGGGGGGGGGGGGGGGGGGGGGGGGGGGGGGGGGGGGGGGGGGGGGGGGGGGGCGGGGGGGGGGGGGGGGGGGGGGGGGGGGGGGGGGFGGGGGGGGGGGGGDGGCEFGGGGGGGGGGGGGGCEF?6FGGGG5CDGGGGGGGFGGGGGFCGGGEGFFDF4*/09DGFFF@?FF?5
@M00200:207:000000000-ALC1F:1:1101:24204:5812 1:N:0:5
ATTGGGTTTAAAGGGTGCGTAGGCGGCCATGTAAGTGAGGTGTGAAATCCCTCGGCTCAACCGAGGAACTGCGCTTCATACTGCATGGCTTGAGGGAGACAGGGGTCAGCGGAACTGATGGTGGAGCGGTGAAATGCGTTGATATCATCAGGAACACCGGTGGCGAAAGCGGCTGACTGGGTCTCTTCTGACGCTGAGGTACGAAAGCTAGGGTAGCGAACGGGATTAGATACCCGGGTA
+
GGGGGGGGGGGGGGGGGGGGGGGGGGGGGGGGGGGGGGGGGGGGGGGGGGGGGGGGGGGGGGGGGGGGGGGGGGGGGGGGGGGGGGGGGGGGGGGGGGGGGGGGGGGGGGGGGGGGGGGGGGGGGGGGGGGGGGGGGGGGGGGGGGGGGGGGGGGGGGGGGGGGGGGGGGGGGGGGGGGGGGGGGGGGGGGGGGGGGGGGGGGGGGGGGGGGGGGGFGGGGFGFFF?FFFFFGGFFF>BF
@M00200:207:000000000-ALC1F:1:1101:12423:5818 1:N:0:5
ATTGGGTTTAAAGGGTGCGTAGGTGGGTTGGTAAGTCAGTGGTGAAATCCCCGAGCTTAACTTGGGAACTGCCATTGATACTATCAGTCTTGAATACCGTGGAGGTTAGCGGAATATGTCATGTAGCGGTGAAATGCTTAGATATGACATAGAACACCAATTGCGAAGGCAGCTGGCTACACGAATATTGACACTGAGGCACGAAAGCGTGGGGATCAAACAGGATTAGATACCCTAGTA
+
GGGGGGGGGGGGGGGGGGGFGGGGGGGGGGGGGGGGGGGGGGGGGGGGGGGGGGGGGGGGGGGGGGGGGGGGGGGGGGGGGGGGGGGGGGGGGGGGGGGGGGGGGGGGGGGGGGGFGGGGGGGGGGGGGGGGGGGGGGGGGGGGFFGGGGGGGFGGGGGGGGGGGGCGDFGDGGGGGGGGGGGGGGGGGGGGGGGGGGGGGGGGGGGGG5CGGGDCFGGGGFGFFFCFFFFFGGFFFFFF
@M00200:207:000000000-ALC1F:1:1101:6596:5823 1:N:0:5
ATTGGGTATAAAGCGTGTGTAGGCGGATGCCTAAGTACCTTGTGAAATCCCACGGCTCAACCGTGGAACTGCTGGGTATACTGGGCGTCTTGGGCCATTCAGGGGCGACTGGAACAAGCGGTGGAGCGGTGAAATGCGTAGATATCGCTTGGAACGCCGAAGGTGAAAACAGGTCGCTGGGGATGTGCCGACGCTGAGACACGAAAGCCAGGGGAGCAAACGGGATTAGATACCCGGGTA
+
GGGGGGGGGGGGGGGGGGGGGGGGGGGGGGGGGGGGGGGGGGGGGGGGGGGGGGGGGGGGGGG,EGGGGGGGGGGGGGGGGGGGGGGGGGGGGGGGGGGGGGGGGGGGGGGGGGGGGGGGGGGGGGGGGGDFGGGGGGGGGGGGGGGGGGGGGFGEFGGGGGGGGGGGGGGGGGGGGGGGGGGGGGGGGGGGGGGGEFGGGGGGGGGGGGGGEGGGFGGDGFGEFF4??FF4FCFBFE@@
@M00200:207:000000000-ALC1F:1:1101:25965:5830 1:N:0:5
ATTGGGCTTAAAGGGCGCGTAGGCGGTTCTGTAAGTCGGATGTGAAAGACCTTGGCTCAACCAAGGAATGGCATCCGATACTGTGGGGCTTGAGGCCGAGAGGGGCAAGCGGAACTCCTGGTGGAGCGGTGAAATGCGTAGATATCAGGAGGAACACCGGTGGCGAAGGCGGCTTGCTGGATCGGTTCTGACGCTGATGCGCGAAAGCCAGGGGAGCAAACGGGATTAGATACCCTCGTA
+
GGGGGGGGGGGGGGGGGGGGGGGGGGGGGGGGGGGGGGGGGGGGGGGGGGGGGGGGGGGGGGGGGGGGGGGGGGGGGGGGGGGGGGGGGGGGGGGGGGGGGGGGGGGGGGGGGGGGGGGGGGGGGGGGGGGGGGGGGGGGGGGGGGGGGGGGGGGGGGGGGGGGGGGGGGGGGGGGGGGGGGGGGEGGGGFFGECGGGGGGGGGGGGGGGGGGG:DFGGGGFGFFBFFFFFFGGFFFFFF
@M00200:207:000000000-ALC1F:1:1101:6058:5834 1:N:0:5
ATTGGGTTTAAAGGGCGCGTAGGCGGCTAGACAAGTCAAAGGTGAAATCCCTCGGCTCAACTGAGGAACTGCCTTTGAAACTGTCTGGCTTGAGGCCGGGAGGGGGTAGCGGAATTCCCAGTGTAGCGGTGAAATGCGTAGATATTGGGAGGAACACCAGTGGCGAAGGCGGCTACCTGGACCGGTACTGACGCTGATGCGCGAAAGCGTGGGTAGCAAACAGGATTAGATACCCGCGTA
+
GGGGGG@FEGGGGGGGGGGFGGGFGGGGGGGGGGGGGGGGGGGGGGGGGGGGGGGGGGGGGGGGGGFGGGGGGGGGGGGGGGGGGGGGGGGGGGGGGGGGCCFEGGGGGGGGGGGGGGFGGGGGGGGGGEGGGGFAFGFDGGGGGGGGGGGGGGCFGGGGFGGGGGGGC@EG5CGGGGGGGGGGGG?=EF+<7C7EEFGGGGGCGGGGGGGGGGGG?FGGG>5>FF@FFF6?FG4>BFFF
@M00200:207:000000000-ALC1F:1:1101:23558:5834 1:N:0:5
ATTGGGTTTAAAGCGTGTGTAGGCGGACCGTTAAGTGCCCGCGTGAAATCCCCCGGCTCAACCGGGGAACGGCCGGGCATACTGGCGGTCTTGAGCGATCCAGGGGTCATCGGAACAAACGGTGGAGCGGTGAAATGCGTAGATATCGTTTGGAACGCCGACGGTGAAAACAGATGACTGGGGATCCGCTGACGCTGAGACACGAAAGCCAGGGGAGCAAACGGGATTAGATACCCCAGTA
+
GGGGGGGGGGGGGGGGGGGGGGGGGGGGGGGGGGGGGGGGGGGGGGGGGGGGGGGGGGGGGGGGGGGGGGGGGGGGGGGGGGGGGGGGGGGGGGGGGGGGGGGGGGGGGGGGGGGGGGGGGGGFGGGGGGGGGGGGGGGGGGGGGGGGGGGGG@FGGGGGGGGGGGGGGGGGGGGGGGGGGGGGGGGF5:EEGGGGGGGGGGDEGDGGGGGF=CDGFGGGG>DFF:7FFFFFGCFFFEFFF
@M00200:207:000000000-ALC1F:1:1101:22968:5842 1:N:0:5
ATTGGGCTTAAAGCGCGTGTAGGCGGATCGTTAAGTGTCTTGTGAAATCCCACGGCTCAACCGTGGAACTGCTGGGCATACTGGCGATCTTGGGCCACTCAGGGGCAACCGGAACAAGCGGTGGAGCGGTGAAATGCGTAGATATCGCTTGGAACGCCAAAGGTGAAGACAGGTTGCTGGGGGTGTGCCGACGCTGAGACGCGAAAGCCAGGGGAGCAAACGGGATTAGATACCCCCGTA
+
GGGGGGGGGGGGGGGGGGGGGGGGGGGGGGGGGGGGGGGGGGGGGGGGGGGGGGGGGGGGGGGGGGGGGGGGGGGGGGGGGGGGGGGGGGGGGGGGGGGGGGGGGGGGGGGGGGGGGGGGGGGGFGGGGGGGGGGGGGGGGGGGGGGGGGGGGGGGGGGGGGGGGGGGGGGGGGGGGGGGGGGGGGGGGDCGGGGGGGGGGGGGGDCGGGGGGDDDFGGGGFGF>DFFF==BGFFFFFFF
@M00200:207:000000000-ALC1F:1:1101:15493:5846 1:N:0:5
ACTGGGTTTAAAGCGCGTGTAGGCGGCTTGGCAAGTCGGATGTGAAAGCCCACGGCTCAACCGTGGAAGCGCATCCGAAACTGCTTCGCTTGAGTCTCGGAGAGGAAGGTGGAATGCTTGGTGTAGAGGTGAAATTCGTAGATATCAAGCAGAACACCTGCGGCGAAGGCGGCCTTCTGGACGATGACTGACGCTGAGACGCGAAAGCGTGGGGAGCAAACAGGATTAGATACCCCAGTA
+
GGGGGGGGGGGGGGGGGGGGGGGGGGGGGGGGGGGGGGGGGGGGGGGGGGGGGGGGGGGGGGGGGGGGGGGGGGGGDGGGGGGGGGGGGGGGGGGGGGGGGGGGGGGGGGGGGGGGGGGGGGGGGGGGGGGGGGGGGGGGGGGGGGGGGGGGGGGGGGGGGGGGGGGGGGGGGGGGGGGGGGGGGGGGGGGGGGGGGGGGGGGGGGGGGGGGGGGGFGGGGFGF@:FFFFFFGFFFFFFF
@M00200:207:000000000-ALC1F:1:1101:24118:5873 1:N:0:5
ACTGGGTTTAAAGGGTGCGTAGGCGGCGCAGTAAGTCAGGAGTGAAAGTTTGCGGCTCAACCGTAAAATTGCTTTTGATACTGCTGTGCTAGAATTAGGATGAGGTCAGCGGAATGTGGCATGTAGCGGTGAAATGCATAGATATGCCATAGAACACCAATTGCGAAGGCAGCTGGCTAGACCTATATTGACGCTGAGGCACGAAAGCGTGGGGAGCGAACAGGATTAGATACCCCTGTA
+
GGGGGGGGGGGGGGGGGGGGGGGGGGGGGGGGGGGGGGGGGGGGGGGGGGGGGGGGGGGGGGGGGGGGGGGGGGGGGGGGGGGGGGGGGGGGGGGGGGGGGGGGGGGGGGGGGGGGGGGGGGGGGGGGGGEAFFGGGGGGGGFGGGGFGGGGGGGGGGFFGGEGGGGGGGGGGGGFGGGGGGGGGGGGGGGGGGGGGGGGGGGGGGGGGGGEGGGGEGGGGECFFFFFFFFFGGFFFFFF
@M00200:207:000000000-ALC1F:1:1101:19405:5891 1:N:0:5
ATTGGGCTTAAAGCGCACGTAGGCGGTCTGCTAAGTCGGGTGTGAAATCCCTCGGCTCAACCGAGGAATTGCACCCGATACTGGCAGGCTCGAGGGTGGTAGGGGTGAGTGGAACTCCAGGTGGAGCGGTGAAATGCGTAGATATCTGGAGGAACACCGGTGGCGAAAGCGGCTCACTGGACCACATCTGACGCTGAGGTGCGAAAGCTAGGGTAGCAAACGGGATTAGATACCCTCGTA
+
GGGGGGGGGGGGGGGGGGGGGGGGGGGGGGGGGGGGGGGGGGGGGGGGGGGGGGGGGGGGGGGGGGGGGGGGGGGGGGGGGGGGGGGGG<FGGGGGGGGGGGGGGGGGGGGGGGGGGGGGGGGGGGGGGGGGGGGGGGGGGGGGGGGGGGGGGGGGGGGGGGGGGGGGGGGGGGGGGGGGGGGGGG6EGFFFEGGGGGFGGGGGGGGFGGGGGGGGFGGGGDGEDFFFFFFFGGFFFFFD
@M00200:207:000000000-ALC1F:1:1101:25658:5907 1:N:0:5
ACTGGGTTTAAAGGGTGCGTAGGCTGTGCGGAAAGTTGGGTGTGAAATACCTCAGCTTAACTGAGGAACTGCGCTCAAAACTACCGTGCTCGAGGGAGACAGAGGTGAGCGGAACTTAGGGTGGAGCGGTGAAATGCGTTGATATCCTAAGGAACACCGGTGGCGAAAGCGGCTCACTGGGTCTCTACTGACGCTGAGGCACGAAAGCTAGGGTAGCGAACGGGATTAGATACCCCGGTA
+
GGGGGGGGGGGGGGGGGGGGGGGGGGGGGGGGGGGFGGGGGGGGGGGGGGGGGGGGGGGGGGGGFGGGGGGGGGGGGGGGGGGGGGGGGFGGGGGGGGGGGGGGGGGGGGGGGGGGGGGGGGGGGGGGGGGGFFFGGGGGGGGGGGGGGGGGGGGGGGGGGGGGGGGGGGGGGGGGGGGGGFGGGGGGGGGGGGGGDGGCGGGGCDGGGGGGGGGGFGGDGFGFF5FFFF?FGFFFDB>>
@M00200:207:000000000-ALC1F:1:1101:20025:5908 1:N:0:5
ATTGGGTTTAAAGGGTGCGTAGGTTGACCGGAAAGTCAGTGGTGAAATGCCCTCGCTTAACGAGGGAACTGCCGTTGATACTATCGGTCTTGAATACGGTGGAGGCGGGCGGAATGTGTCATGTAGCGGTGAAATGCTTAGATATGACACAGAACACCTATTGCGAAGGCAGCTCGCTACGCCGTCATTGACACTGAGGCACGAAAGCGTGGGGATCAAACAGGATTAGATACCCGGGTA
+
GGGGGGGGGGGGGGGGGGGGGGGGGGGGGGGGGGGGGGGGGGGGGGGGGGGGGGGGGGGGGGGGGGGGGGGGGGGGGGGGGGGGGGGGGGGGGGGGGGGGGGGGGGGGGGGGGGGGGGGGGGGGGGGGGGGGGGGGGGGGGGGGGGGGGGGGGGGGGGGGGGGGGGGGGGGGGGGGGGGGGGGGGGGGGGGGGGGGGGGGGGGGGGGGGGGGGGGGFGFGGFGFFFFFFFFFFGFFFFFF
@M00200:207:000000000-ALC1F:1:1101:14787:5944 1:N:0:5
ACTGGGTTTAAAGGGTCCGTAGGCGGTTTGGAAAGTCGGATGTGAAAGCCCACAGCTTAACTGTGGAACTGCATTCGAAACTTCCAGACTAGAGTATGAGAGGGGTAAAGGGAATTCCCGGTGTAAGGGTGAAATCTGCAGAGATCGGGAGGAACACCAGTCGCGAAGGCGCTTTACTGGCTCATTACTGACGCTCAGGGACGAAAGCTAGGGTAGCAAACGGGATTAGATACCCTGGTA
+
GGGGGGGGGGGGGGGGGGGGGGGGGGGGGGGGGGGGGGGGGGGGGGGGGGGGGGGGGGGGGGGGGGGGGGGGGGGGGGGGGGGGGGGGGGGGGGGGGGGGGGGGGGGGGGGGGGGGGGGGGGGGGGGGGGGGGGGFGGCGGGGGGGGGGGGGGGGGGGFGGGGGGGGGGGGGGGGGGGGGGGGGGGGGGFGFGGG=EGGGGGGGGGGGGFGGE<FGFGGGGFGAEFFFFFFFCGFFFFFF
@M00200:207:000000000-ALC1F:1:1101:11115:5954 1:N:0:5
ATTGGGTATAAAGGGTGCGTAGGCGGCCCTGTAAGTCAGTGCTGAAATATTCCAGCTTAACTGGGAGGGTGGCATTGATACTGTGGGGCTAGAGTACAGATGAGGTAGGCGGAATTGACGGTGTAGCGGTGAAATGCTTAGATATCGTCAAGAACACCTATAGCGAAGGCAGCTTACTAGACTGTAACTGACGCTGAGGCACGAAAGTGTGGGGATCAAACAGGATTAGATACCCCAGTA
+
GGGGGGGGGGGGGGGGGGGGGGGGGGGGGGGGGGGGGGGGGGGGGGGGGGGGGGGGGGGGGGGGGGGGGGGGGGGGGGGGGGGGGGDGGGGGGGGGGGGGGGGGGGGGGGGGGGGGGGGGGGGGGGGGGGGGGGFGGGGGGGGGGGGGGGDGGGGGGGFGGGGGGGGGGGGGGGGGGGGGGGGGGGGGGGGGGGGGGGGGGGGGGGGGGGGEEDGDFGGGGFGFFFFFFFFFGGFFFEFF
@M00200:207:000000000-ALC1F:1:1101:20917:5963 1:N:0:5
ATTGGGTTTAAAGCGCGTGTAGGCGGTCCGGTAAGTCGGCTGTGAAAGTCCAGGGCTCAACCCTGGGATGCCGGTCGATACTGCCGGACTAGAGTTCGGAAGAGGCGAGTGGAATTCCCGGTGTAGCGGTGAAATGCGCAGATATCGGGAGGAACACCAATGGCGAAGGCAGCTCGCTGGGACGTTACTGACGCTGAGACGCGAAAGCGTGGGGAGCAAACAGGATTAGATACCCCGGTA
+
FFGGGGGGGGGFFGGGGEFGGFGGGGFGGGGGEGEGGGDEDGGGGGGGGGGGGGGGGGGGGGGGGGGGGDGGEGFEEEGFGFGGGGGGGGGFCGEFGEGCGGEGGGGGGGGG?FGGFDGGGF@GGFGGGGGGGGGFGGGGEGFFFFEGGEGCGGGFGGGGGGGGECCEEGFEEDGGGGGGCFFC;;8C<CGGGG<CCEGFGGDCG555CGEGEC3CE<FGCFC>@;BFF@F7>CF37B>>
@M00200:207:000000000-ALC1F:1:1101:22879:5969 1:N:0:5
ACTGGGCTTAAAGGGCACGTAGGCGGCTCGGCAAATCGGTCGTGGAATCTCGACGCTTACCGTCGAAACGGCGGCCGAAAATACCGGGCTCGAGGGCGTGAGGGGTCACTGGAACTCCTGGTGAAGCGGTGAAATGCGTAGATATCAGGAGGAACGCCGGAGGCGAAAGCGAGTGACTGGCGCGTTCCTGACGCTGAGGTGCGAAAGCTAGGGGAGCAAACAGGATTAGATACCCCCGTA
+
GGGGGGGGGGGGGGGGGGGGGGGGGGGGGE>CFGGGGGEGGGGGGGGGGGGGGGGGGGGGGGGGEGGGGGCGGGGGGGGGCFFFGGGGGFGGGGGGGGGGEDGGEFFGG9FGGGFFGGF:FGGGGGGGGGGGGGGGGGGGGGG@FF@FG:F>FGGGGGGGDGGGGGGGGGGGGGC9@GCF5CEGE5:FGGGGGGGGGGGGFGGGG3CFFF6CFGGGFGFFGFGFFFFFFFFFGGF)<BEF
@M00200:207:000000000-ALC1F:1:1101:10120:5973 1:N:0:5
ACTGGGCATAAAGGGCGCGTAGGCGGCGATATAAGTTGGAAGTGAAATCCCATCGGCTCAACCGTGGAATAGCTCCCAGTACTGTATCGCTCGAGGGGGATAGGGGTTTGCGGAACTACCGGTGGAGCGGTGAAATGTGTTGATATCGGTGGGAACGCCAGTGGCGAAAGCGGCAAACTTGACCCTTCCTGACGCTGAGGCGCGAAAGCTAGGGGAGCAAACGGGATTAGATACCCCAGTA
+
GGGGGGGGGGGGGGGGGGGGGGGGGGGGGGGGGGGGGGGGGGGGGGGGGGGGGGGGGGGGGGGGGGGGGGGGGGGGGGGGGGGGGGGGGGGGGGGGGGGGGGGGGGGGGGGGGGGGGGGGGGGGGGGGGGGF<FGGGGGGGGFGGGGGGGGGGGGGGGDGGGGGGGGGEEGGGGEGGGGGGGGDGGGGGGGGGGDEGG5FGGGGE)>DGGGGGGGD@GGFGF55>@;4FFFFGGFFFEFFF
@M00200:207:000000000-ALC1F:1:1101:21287:5990 1:N:0:5
ATTGGGTATAAAGCGCGTGTAGGCGGTCCGGTAAGTCGGTTGTGAAAGTCCAGGGCTCAACCCTGGGATGCCGATCGATACTGCCGGACTAGAGTCCGGAAGAGGCGAGTGGAATTCCCGGTGTAGCGGTGAAATGCGCAGACATCGGGAGGAACACCAATGGCGAAGGCAGCCCGCTGGGACGGTACTGACGCTGCGACGCGAAAGCGTGGGTAGCAAACAGGATTAGATACCCCGGTA
+
FGGDFGFCGGGGGFCGEFFGFEEGGBF@@:@FE:FFCFDFGGGEEFFDFFGFDGEGGCCCEF:EFFFFFGDFG74:CFGGGGG9,+7+F>FGFGGC9F774+BBAFE@CF7+EFG<FGGDGECB=CFECFGGFGFGGGGGDGDFGG77FB@FEGG7FF7BFGGGGDEEDGGGG*:8E8BE8F=>:C@ECF?FDEDC*:5**9):=3C<EGCGG3**0:07D)7.7@F==*9*?FF)8@F>
@M00200:207:000000000-ALC1F:1:1101:13236:5990 1:N:0:5
ATTGGGCTTAAAGGGTGCGTAGGCGGCCCTGTAAGTCAGTGCTGAAATATCCCAGCTTAACTGGGAGGGTGGCATTGATACTGCGGGGCTAGAGTACAGATGAGGTAGGCGGAATTGACGGTGTAGCGGTGAAATGCTTAGATATCGTCAAGAACACCTATAGCGAAGGCAGCTTACTAGGCTGTAACTGACGCTGAGGCACGAAAGTGTGGGGATCAAACAGGATTAGATACCCCGGTA
+
GGGGGGGGGGGGGGGGGGGGGGGGGGGGGGGGGCGGGGGGGGGGGGGGGGGGGGGGGGGGGGGGGGGGGGGGGGGGGGGGGGGGGGGGGGGGGGGGGGGGGGGGGGGGGGGGGEGGGGGGGGGGGGGGGGDGGGGGGGGGGGGGGGGGGGEGGFGGGGFFGFGGGGC@EGGGGGG?GGGFGGGGGDGGGGGGGGGGECGCECGC5CDDCEFDGD*5>GGGGFGF)<6FFF??>DFFFEB>
@M00200:207:000000000-ALC1F:1:1101:6172:5990 1:N:0:5
ACTGGGTGTAAAGGGCGCGTAGGCGGGGAGGCAAGTCGGGTGTGAAATCCCTCGGCTCAACCGAGGAACTGCGCCCGAAACTGCTTCTCTTGAGTCCCGGAGAGGAAGGTGGAATTCCCGGTGTAGCGGTGAAATGTGTAGAGATCGGGAGGAACACCGGTGGCGAAGGCGGCCTTCTGGACGGTGACTGACGCTGAGGCGCGAAAGCGTGGGGAGCAAACGGGATTAGATACCCCAGTA
+
GGGGGGGEGGGGGGGGGGGGGGGGGGGGGGGGGGGGGGDGFEGGGGGFGGGGGGGGGGGFGGGGGFGGGGGGGGEGGGGGGGGGGGGGGFFGFGGGDEGGCEGEFCFGGGGGFG9FFGDFGGGGGGFGGGGGGG<FGFG;FFFFGGDGGCGEGFCFCFEGCFEDCCBEEF5EGGGGGGGFFGGCEGECFCGGGGD=CCCGGGG5CGGGGGEC=C5DEF07CEGF>E4@6=F*:DFF>>;*
@M00200:207:000000000-ALC1F:1:1101:27546:6022 1:N:0:5
ACTGGGCATAAAGAGCGTGTAGGCGGTCCGGTAAGTCGGTTGTGAAAGTCGGGGGCTCAACCCTCGGAGGCCGACCGATACTGTCGGGCTAGAGTCCGGAAGAGGCGAGTGGAATTCCTGGTGTAGCGGTGAAATGCGCAGATATCAGGAGGAACACCAATGGCGAAGGCAGCTCGCTGGGACGGTACTGACGCTGAGACGCGAAAGCGTGGGGAGCAAACAGGATTAGATACCCGAGTA
+
GGFFDGCFFDGGGGGGGGGGGGGGGGGGGEGGEGGGGGGGGGGGGGAFFGGGGG7CGGGGFGCFGGGGGEGGFEGCFGGDGEGGGGGGG>FGGGGGGGGGGGGFGGGGGGGGCGGGCGFG?FFFGGGGGGGGGFGGGGGE<FFCFGGGCCFEDGGGGGGGGCFGGGGG@EFGG6<;E>8EGDCCG2;C:?CFGG<CCC<?ECC:5DDF:EGGDGDD:F4795<77)9@F4/97>?)87>@
@M00200:207:000000000-ALC1F:1:1101:8073:6027 1:N:0:5
ACTGGGCTTAAAGGGTGCGTAGGCGGCCATGTAAGTGAGGTGTGAAATCCCTCGGCTCAACCGAGGAACTGCGCTTCATACTGCATGGCTTGAGGGAGACAGGGGTAAGCGGAACTGATGGTGGAGCGGTGAAATGCGTTGATATCATCAGGAACACCGGTGGCGAAAGCGGCTTACTGGGTCTCTTCTGACGCTGAGGTACGAAAGCTAGGGTAGCGAACGGGATTAGATACCCTTGTA
+
GGGGGGGGGGGGGGGGGGGGGGGGGGGGGGGGGGGGGGGGGGGGGGGGGGGGGGGGGGGGGGGGGGGGGGGGGGGGGGGGGGGGGGGGGGGGGGGGGGGGGGGGGGGGGGGGGGGGGGGGGGGGGGGGGGGGGGGGGGGGGGGGGGGGGGGGGGGGGGGDGGGGGGGGGGGGGGGGGGGFGGGGGGGGGGGGGGGGGGGGGGGGGGGFGGGGDGGGFGGGGFGFDFFFFFFFGGFFFFFF
@M00200:207:000000000-ALC1F:1:1101:22640:6029 1:N:0:5
ACTGGGTTTAAAGGGCACGTAGGCGGTCACGTATGTCTGCTGTGAAAGCGCACGGCTCAACCGTGTGAAGTCGGTAGAAACTGCGGGACTTGAGGCTGGGAGAGGTTGGTGGAATTCCCTGTGTAGCGGTGAAATGCGTAGATATAGGGGAGAACACTCGTGGCGAAGGCGGCCAGCTGGACCAGCCCTGACGCTGAGGCGCGACAGCGTGGGGAGCAAACAGGATTAGATACCCTCGTA
+
GGGGGGGGGGGGGGGG8FFGFGGGEGGGGGGGGGGGGGGGGGGGGGGGGGGGGGGGGGGGGGGGGGGEFFGGGGGGGGGGGGGGGGGGGGGGGGGGGGGGGGFGGGGGGGGGGGGGGGGGGGGGGGGGFGGGGFGGGGGGGGGFGFFCFGGGGFGGGGGGGGGGGGGGGGCEGGGGGGGGGGGGGGEGGGGGGGDCGGGGGGGGGGGGGGEGGDDGFGGFGFGF4;FFFFFFG7??FDFD
@M00200:207:000000000-ALC1F:1:1101:22859:6035 1:N:0:5
ATTGGGTTTAAAGGGCGTGTAGGCGGTTCGGCAAGTGAGATGTGAAATCCCTCGGCTCACCCGAGGACCTGCATCTCAAACTGCCGGACTAGAGTATGGGAGAGGATGAGGGAATTCCTGGTGTAGCGGTGAAATGCGTAGATATCAGGAGGAACACCGGTGGCGAAAGCGCTCATCTGGCCCAATACTGACGCTGAGGCGCGAAAGCTAGGGGAGCAAACGGGATTAGATACCCCAGTA
+
FAGGGGGGGGGGGGGGGFGGGGGGGGGGGGGGEGGGFFEGGFGGGGGGGGGGGGGGGGGGGGGEGGGGGGGGGGGGGGGGGGGGGGGGGGGGGGGGGGGGGGDGGFGGGFGGGGGGGGGGGGGGGGGGDGGGGGGGGGGGGEGGGGFFGDGGG7FEFGGGGGGGGGE8EGGGCGGGGGGGGGGGDGFGG7CGDGGGGGGGGGGGECGGGFGGFGGGFFGGGFGB@DFFF?F?GGF@FEF4
@M00200:207:000000000-ALC1F:1:1101:8695:6035 1:N:0:5
ATTGGGTTTAAAGCGCACGTAGGTGGCGACGTAAGTCGGGTGTGAAAGCCCCGGGCTCAACCTGGGAATTGCATTCGAGACTGTGTTGCTGGAGTACGGAAGAGGAAGGCGGAATTCCCGGTGTAGCGGTGAAATGCGTAGATATCGGGAGGAACATCAGTGGCGAAGGCGGCCTTCTGGTCCAGTACTGACACTCAAGTGCGAAAGCGTGGGGAGCAAACAGGATTAGATACCCCCGTA
+
GGGGGGGGGGGGGGGGGGGGGGGGGGGGEGGGGGFGGGG@FGGGGGEGDFGGGGGGGGGGGGGGGGGGFGGGGGGGGG<FGGGGGGGGGGGGGGGFGGGDGGGGGFFFGGGGGGGGGFDFEGGGGGGGGG7FFFGGGCFFGEGGGGGDEEGGGGGFGGGGGFGGGGCEGGDGGGGGGGGGGG8E<ACGGGGGGGGGG6CFGGGEEGGGGGGGDCD<DFFGGFGFFFF44*@FGGF:>@E5
@M00200:207:000000000-ALC1F:1:1101:9219:6043 1:N:0:5
ATTGGGCATAAAGGGTGCGTAGGCGGTGCAGCAAGTCGGGAGTGAAATACCTCAGCTCAACTGAGGAACTGCTTTCGATACTGCTGTGCTTGAGTGAGACAGAGGTAAGCGGAACATCGGGTGGAGCGGTGAAATGCGTTGATATCCGATGGAACACCGGTGGCGAAGGCGGCTTACTGGGTCTCTACTGACGCTGAGGCACGAAAGCTAGGGTAGCAAACGGGATTAGATACCCTCGTA
+
GGGGGGGGGAGGGGGGGGGGGGGGGGGGGGGGEFGGGGGGCGGGGGGGGGGGGGGGGGFGGGGGGGGGGGGGGFFGGFGFGGGGGGGGGGGGGGGGGGGGGGCFGGGGGGGGCCEGGGGGGGGG@FGGGGGFGFGGGGGGEGGGGGGGGGGG7DFGGGGGGGGGG@CGGGGGGGGGGGDFCFGGGGGGGGGGGGGG=FFGDFDDG3DDGGGGGGGGFFG<FFG>)7FFFFFFGFF@7B@D
@M00200:207:000000000-ALC1F:1:1101:23648:6044 1:N:0:5
ATTGGGTTTAAAGAGCGTGTAGGCGGCCAGACAGGTCTGTTGTGAAAACTGGAGGCTTAACCTCCAGACGTCGACAGAAACCGTCTGGCTAGAGTCCGGAAGAGGAGAGTGGAATTCCTGGTGTAGCGGTGAAATGCGCAGATATCAGGAAGAACACCAATGGCGAAGGCAGCTCTCTGGGACGGTACTGACGCTGAGACGCGAAAGCGTGGGGAGCGAACAGGATTAGATACCCCGGTA
+
GGGGGGGGGGGGGGGGGGGGGGGGGGGGGGGGGGGGGGGGGGGGGGGGGGGGGGGGGGGGGGGGGGGFGGGGGGGGGGGGGGGGGGGGGGGGGGGGGGGGGGFGGGGGGGGGGGGGGGGGGGGGGGGGGGGGFGGGGGGGGGGGGGGGGGGGGGGGGGGGGGGGGGGGGGGGGGGGGGGGGGGGGGGGGGGGGGGGDFGGGGGEEGGGGGGGDGGGFDGGDFG>F@F6@BFFFGFFFFE>
@M00200:207:000000000-ALC1F:1:1101:21143:6046 1:N:0:5
ATTGGGTTTAAAGGGCGCGTAGGTGGTTCTGTATGTCTACTGTGAAAGCGTACAGCTCAACTGTATTTTGTCGGTAGAAACTGCAGGACTTGAGGCTGGGAGGGGCTGGTGGAATTCCCCGTGTAGCGGTGAAATGCGTAGAGATGGGGGAGAACACTCGTGGCGAAGGCGGCCAGCTAGACCAGTTCTGACACTGAGGCGCGACAGCGTGGGGAGCAAACAGGATTAGATACCCTAGTA
+
GGGGGGGGGGGGGGGGGGGGGGGGGGGGGGGGGGGGGGGGGGGGGGGGGGGGGGGGGGGGGGGGGGGGGGGGGGGGGGGGGGGGGGGGGGGGFGGGGGGGGGGGGGGGGGGGGGGGGGGGGGGGGFGGGGDGGGGGGGGGGEFGGGGGGDCFEGG<FGGGGFGGGGGGGGGGGGGGGGGGGGGGGGGGGGGGGGGGGGGGGGD=GGGGGGGGGGGDFG4CFFFFFFFFFFFFGGFFFFFF
@M00200:207:000000000-ALC1F:1:1101:23558:6055 1:N:0:5
ATTGGGTATAAAGGGCGCGTAGGCGGCCGATTAAGTCGGGGGTGAAAGCCTGTGGCTCAACCACAGAATTGCCTTCGATACTGATTGGCTTGAGACCGGAAGAGGTCAGTGGAACTGCGAGTGTAGAGGTGAAATTCGTAGATATTCGCAAGAACACCAGTGGCGAAGGCGGCTGACTGGTCCGGTTCTGACGCTGAGGCGCGAAAGCGTGGGGAGCAAACAGGATTAGATACCCGCGTA
+
CGFGGFFGGFGGGFGGGGGGGDEFGGGGGGGCFGGGGGGGGGGGGGGGGGGDGGGGFGGGFDDFGFF=EAF<EGGGGGGCFGGGGCFGDGGGGFGGGGGC=CEFFDF,CFFCFFFFGGGCFCG=F,@F7FF:DFGGGFCF:CFGFGGGGGCFGGGGGEGEF<CE*B8:ECGGGGGGG+<BFGGGGEGGGGGFGGGCE5CCEGDE:D5CEG=C533CB3*07>FF;)*76@B?>CFFFFF5
@M00200:207:000000000-ALC1F:1:1101:19311:6064 1:N:0:5
ATTGGGTTTAAAGCGCACGTAGGCGGCATCGTAAGTGTCCGGTGAAATCCCACGGCTCACCCGTGGAACTGCCTGGCAGACTGCGATGCTCGAGTGTGGTAGGGGAGAGCGGAACTCCTGGTGGAGCGGTGAAATGCGTAGATATCAGGAGGAACACCGGTGGCGAAGGCGGCTCTCTGGTCCATGTCTGACGCTGAGGTGCGAAAGCTAGGGGAGCAAACGGGATTAGATACCCCGGTA
+
GGGGGGGGGGGGGGGGGGGGGGGGGGGGGGGGGGGGGGGGGGGGGGGGGGGGGGGGGGGGGGGFGGGGGGGGGGGGGGGGGGGGGGGGGGGGGGGGGGGGGGGGGGGGGGGGGGGGGGGGGGFGDFGGGGGGGGGGGGEGFFFGGGGGGGGGGGGGGGGGGGGGGGGGGGGGGGGGGGGGGGGGGGGGGGFGGGGGGGGGGGGGGDGGGGFGGDGGFGFGGFC:@EFFF?=7DF4<>>D5
@M00200:207:000000000-ALC1F:1:1101:7728:6072 1:N:0:5
ACTGGGTATAAAGGGTGCGTAGGTGGCCCCGTAAGTCAGTGGTGAAATATCTCAGCTTAACTGAGAGGGTGCCATTGATACTGCGGGGCTTGAGTACAGATGAGGTAGGCGGAATTGACGGTGTAGCGGTGAAATGCATAGATATCGTCAAGAACACCGATAGCGAAGGCAGCTTACCAAGCTGTAACTGACACTGAGGCACGAAAGTGTGGGGATCAAACAGGATTAGATACCCGCGTA
+
GGGGGGGGGEG@EFGGGFGGCGGGGGGGGGGGE@EGGFGGGGFGGG<FFGGGGFGGGG,CFGCGFGGC@FCGGGGFGGGGGGAFFEGGGGGGGGGGGGGFECGGFGAC<FGGDFEFFFFGEGGGGGGGG>FGDDDFFGGGGGGCGGFGGGG@FFGGGGDGEEEGECEGGGFGGGGGFGGGGGGGG?FGGGGGGGGGG?5C7FG5EDGCEGCEEGGGFF7FGFFA@FF*64@FGGFFFDFF
@M00200:207:000000000-ALC1F:1:1101:24948:6073 1:N:0:5
ATTGGGTTTAAAGGGCGCGTAGGCGGGCTGTCAAGTCTGGGGTGAAATCCCACGGCTCAACCGTGGAACTGCCTCGGATACTGACGGCCTCGAGGGGGGTAGGGGCGTGCGGAACTGTGGGTGGAGCGGTGAAATGCGTTGACATCCACAGGAACTCCGGTGGCGAAGGCGGCACGCTGGACCTTTTCTGACGCTGAGGCGCGAAAGCCAGGGGAGCAAACGGGATTAGATACCCTAGTA
+
EGGGF?FGGFFGGGCGFGGGGCCGG@FGGGGGG<EFGGGGGD@FFAECAFFGFFGGCFFGGGGGGEEB?FCEEFFFF:FGGFGGGDGGDGFF=FGGGCC<F@<:CGGGGGGGGGGGG@ECCC8ECGGGGEED@7@CF8EDC5CGGGFGGGGGGGGGGGDGGGGFCCCGGGDGD:CGE5CE@GFGGFGGG7EC=ED5/AFD5D557)/5EGG==C/>BCFCGDGF35)=9@?FGF@?)7@=
@M00200:207:000000000-ALC1F:1:1101:11873:6073 1:N:0:5
ATTGGGTTTAAAGCGTGTGTAGGCGGATCGTTAAGTACCTTGTGAAATCCCACGGCTCAACCGTGGAACTGCTTGGTATACTGGCGATCTTGAGCCACCTAGGGGCAACTGGAACAAGCGGTGGAGCGGTGAAATGCGTAGATATCGCTTGGAACGCCAACGGTGAAAACAGGTTGCTGGGGGTGTGCTGACGCTGAGACACGAAAGCCAGGGGAGCGAACGGGATTAGATACCCGAGTA
+
GCGGGFFGGGGGGGGGCGGGGGGGGE:FGGGGGGGGDFGGGDFGGGGCGFGGGGGGGGGFGGGEGGEFGGGGGGGGGGGGGGGGGGGGGGGGGGGGGGGG<BFCEGFFFGGGGGGGFGGGG=BF@FDGEGGCDEGGGGGGGGGGGGGGGGGGC3FEFGG8F@EGGGGGFGGFGFCGGGGGGGGGGGGGGCFCEDGGGGGGGGGG*CGGDGGGGGCDBGD<5@D>7>F6?F47DFFB>EFF
@M00200:207:000000000-ALC1F:1:1101:7371:6081 1:N:0:5
ATTGGGTATAAAGTGTGCGCAGGTGGCCGAGCAAGTCGAGTGTGAAATCCCCGGGCTTAACTTGGGAATTGCGCTCGAAACTACTTGGCTAGAGTGTGGCAGAGGAAGGTGGAATTCCAGGTGTAGCGGTGAAATGCGTAGAGATCTGGAGGAACACCGATGGCGAAGGCAGCCTTCTGGGCCAACACTGACGCTCATGCACGAAAGCGTGGGGAGCAAACAGGATTAGATACCCCAGTA
+
GGGGGGGGGGGGGFGFGGGGGGGGGGGDGGGGGGGGGGGGGGGGGGGGGCGGGGGGGCFGGFGGGGGGDGGGEEGGGGFGGGGGGGGGGGGGGGGGGGGGGGGGGGGGGGFFGGGGCGCEAFFGGGGGGGCGDGGFGGGGGGGFGGGGGGGGGGGGGGGGGGGGGGEGEGGGGCC?FGGCFFGGFFGGGGGGEGGGGGGGGGGGEGGGGGEGGGGC>GGGGFG:FFFF@FB8FGFF@)<F
@M00200:207:000000000-ALC1F:1:1101:3798:6087 1:N:0:5
ACTGGGCTTAAAGGGCGCGTAGGCGGGATGGCAAGTCAGTCGTGAAATCTCTCGGCTCAACCGAGAAACGTCGGCCGATACTGCCGTTCTTGAGGGATGCAGAGGAGACTGGAATTCCCGGTGTAGCGGTGAAATGTGTAGAGATCGGGAGGAACACCGGTGGCGAAGGCGGGTCTCTGGGCATTTCCTGACGCTGAGGCGCGAAAGCGTGGGGAGCAAACGGGATTAGATACCCCTGTA
+
GGGGGGGGGGGGGGGGGGGGGGGGGGGGGGGGGGGGGGGGGGGGGGGGGGGGGGGGGGGGGGGGGGGGGGGGGGGGGGGGGGGGGGGGGGGFGGGGGFDGGGGFGEGGGGGGGGGGGGGGGGGGGGGGGGGGGGGGGFGGGGGGGGGGGDGGGGGGGGGGGGGGGGDGGGGGGGGGGGGGGGGGFGFGGDFGGGDGDGGGGD7CEDDGEGCEGGDCEGGGGFDFEBF?F=6BGGFFFF??
@M00200:207:000000000-ALC1F:1:1101:7115:6096 1:N:0:5
ATTGGGTTTAAAGGGCGCGTAGGCGGGCTGTCAAGTCTGGGGTGAAATCCCGCGGCTCAACCGTGGAACTGCCTTAGATACTGACGGCCTCGAGGGAGGTAGGGGCGTGCGGAACTGTAGGTGGAGCGGTGAAATGCGTTGATATCTACAGGAACTCCGGTGGCGAAAGCGGCGCGCTGGACCTCTTCTGACGCTGAGGCGCGAACGCTAGGGGAGCAAACGGGATTAGCTACCCCTGTA
+
GGGGFGGGGGF<FFEGGGEGGGGGCFEGGGGGFGCFGGGGGGGGFGGGGGGGGGFGGGFDGFDC@CCBGGGGGFGFGGGGGGGGGGGGGGGGCEGGDGGGFGGG>FGGEGGCFFGGBFECCFFG<BFCEGDCG9FGGGGGGGGGGGGGGFFCC+=CCGCCFC8FGE8ECFGGGCGGGGGGGGGGGGCGG??FCE7E5C5FEDGG7)5CCEG6:)19@*7*17*).8?6*)19FFFFFFF6
@M00200:207:000000000-ALC1F:1:1101:16202:6116 1:N:0:5
ATTGGGTTTAAAGGGTGCGTAGGCGGCCAAGTAAGTCAGGAGTGAAAGTTTGCGGCTCAACCGTAAAATTGCTTTTGATACTGCTAGGCTGGAATTAGGATGAGGTCAGCGGAATGTGGCATGTAGCGGTGAAATGCATAGATATGCCTTAGAACACCAATTGCGAAGGCAGCTGGCTAGACCTGGATTGACGCTGAGGCACGAAAGCGTGGGGAGCGAACAGGATTAGATACCCCTGTA
+
FGGGGGGGGGGGGGGEFEGGGGGGGGDG@EGGFAEGGEGFCGGGGGGGGF<FGGGGGGGGGGGGGFFGGG<FFCFFGGGGGGGGAFGGGGGGG8FB9FEGGGGFGGFGGGGCFFGG?F<FEGGGGGGGGGGGGGGGGD?FGGGGGCFGCFCDFFGGGGGGGFCGGG+@EGGGGGGFGGGGFGGFGGG9?FGGDGDGGGGGEDCGDGGGGGGGGGGGFGGGGAGFFFFFFFFFGCFFFFFF
@M00200:207:000000000-ALC1F:1:1101:22149:6128 1:N:0:5
ATTGGGTTTAAAGGGCGCGTAGGCAGGCCGGCGCGTCAGAGGTGAAAGCCCCCGGCTCAACCGGGGAAGGGCCTCTGATACCGCCGGTCTCGAGGGAGGTAGGGGCGGCTGGAACTTCCGGTGGAGCGGTGAAATGCGTAGATATCGGAAGGAACGCCGGTGGCGAAAGCGAGCCGCTGGACCTCATCTGACGCTGAGGCGCGAAAGCCAGGGGAGCGAACGGGATTAGATACCCGGGTA
+
GGGGGGGGGGGGGGGGGGGGGGGG,CGGGGGGGGGGGGGGGGFGGGGGGGGGGGGGGGGGGGGGGGGGGEGGGGGGGGGGGGGGGGGGGGGGGEGGEGGEGGGGGGGGGGGGGGGGGGGGDFEGGGGGGGGGGFGGGEGFGGGGGGGGGGGGGGGGGGGGEDGGEGGGDGGGGGGGGGGGGFGGGGGGGGGGGGDEGGGGGGGGGGDGF6CGEGD55C37CECDB>:?68=FC4)58)7.
@M00200:207:000000000-ALC1F:1:1101:9764:6129 1:N:0:5
ACTGGGTTTAAAGGGCGTCTAGGCGGTTTGGTAAGTCTGATGTGAAAATGCGGGGCTCAACTCCGTATTGCGTTGGAAACTGCCAAACTAGAGTACTGGAGAGGTAGGCGGAACTACAAGTGTAGAGGTGAAATTCGTAGATATTTGTAGGAATGCCGATGGGGAAGCCAGCCTACTGGACAGATACTGACGCTAAAGCGCGAAAGCGTGGGTAGCAAACAGGATTAGATACCCCAGTA
+
GGGGGEGGGGGDFGEGGGGG@FFGEEGCGGGF<CFFFGGCFGC@EEEGEEGGDGEGGGGGGGGGGGGG<AFGFGGGGFGGGCGGGGGGGGF9FFFGGFGGFGEGBDFGGGGG:FGGGFEGFCFGDCDFGFAFCF=FGGFF:FFGFGGGGGACCDFFGG>EGGFGGGDEFEEFGGGGGGGFGGGGFCFGGGFGDGDECDFGGDDC*CFDE5C?GGGGF77DF?C>FFFFFF?FFFFBEF4
@M00200:207:000000000-ALC1F:1:1101:6128:6137 1:N:0:5
ATTGGGCTTAAAGGGTGCGTAGGCCGCGCGGAGGGTGGGATGTGAAATCCCCCGGCTCAACCGGGGAATAGCGTCCCAAACCGCCGTGCTCGAGGGAGACAGAGGTGAGCGGAACTGATGGTGGAGCGGTGAAATGCGTTGATATCATCAGGAACACCAGTGGCGAAAGCGGCTCACTGGGTCTTTCCTAACGCTGAGGCACGAAAGCTAGGGGAGCGAACGGGATTAGATACCCCAGTA
+
GGGGGGGGGGGGGGGGGGGGGGGGGGGGGGGGGGGGGGGGGGGGGGGGGGGGGGGGGGGGGGGGGGGGGGGGGGGGGGGGGGGGGGGGGGGGGGGGGGGGGGGGGGGDGGGGGGGGGGGGGGGGGGGGGGGGGGGGGGGGGGGGGGGGGGGGGGGGGGGGGGGGGDGGGGGGGGGGGGGGGGGGGGGGGGGGGGGGGGGGGGGGGGGGGGGGGGGGFGGGGFGFFFFFFFBFGGFFFFF4
@M00200:207:000000000-ALC1F:1:1101:22291:6161 1:N:0:5
ATTGGGTTTAAAGGGCGCGTAGGTGGCCTGTTAAGTCGAACGTGAAATCCCCGGGCTCAACCCGGGAACTGCGTCCGAGACTGGCAGGCTCGAATCCGGGAGAGGGATGTGGAATTCCAGGTGTAGCGGTGAAATGCGTAGATATCTGGAGGAACACCGGTGGCGAAGGCGGCATCCTGGACCGGTATTGACGCTGAGGCGCGAAAGCCAGGGGAGCAAACGGGATTAGATACCCTAGTA
+
GGGGGGGGGGGGGGGGGGGGGGGGGGGGGGGGGGGGGGGGGGGGGGGGGGGGGGGGGGGGGGGGGGGGGGGGGGGGGGGGGGGGGGGGGGGGGGGGGGDGFEEGGGGGGGGGGGGGGGGGGGGGFFGGGGGGGGGGGGGGGGGGGGGGGGGGGGGGGGGGGGGGGEEGGGGGGGEGGGGGGGGGGGGGGGGGGGGGGGCEGGGDE<GGGGGGGGDGFGGFGDDEFFFFFFFFGGFFFFFF
@M00200:207:000000000-ALC1F:1:1101:19926:6170 1:N:0:5
ATTGGGCTTAAAGGGTGCGTAGGTGGGCAGGTAAGTCAGTGGTGAAATCTCCGGGCTTAACCCGGAAACTGCCATTGATACTATCTGTCTTGAATACCCTGGAGGTGAGCGGAATATGTCATGTAGCGGTGAAATGCTTAGATATGACATAGAACACCCATTGCGAAGGCAGCTCACTACGGGAATATTGACACTGAGGCACGAAAGCGTGGGGATCAAACAGGATTAGATACCCTTGTA
+
GFGGGGGGGDGGFAFFDGGGGECG<C:FF;CGFGFGGGGGGGGDFFGGG<@@CFDGGGGGGGGCCF:FGGGDGCFGGGGGGC9EFGGGGGGGGGGGFGGGFGFFDCGGEGGCFGDG<EFG<BEEF<FFGGGC9FFGGGGGFFGCFGAFCGAFC;DDFGGG:CFGECE7CFGCGFGGGGGGGECB?CGG,@AFDFGGC:;?EGGGEC>DGG=C?)?DFGC7DFCF:F8AAAFAGGFFA517
@M00200:207:000000000-ALC1F:1:1101:5779:6172 1:N:0:5
ATTGGGTTTAAAGGGTGCGCAGGCGGATTTGTAAGTCAGTGGTGAAAGCCCCGGGCTCAACCTGGGAATTGCCGTTGATACTGCAAGTCTTGAGTATAGTTGAGGTGGGCGGAATACATCATGTAGCGGTGAAATGCTTAGATATGATGTAGAACACCGATTGCGAAGGCAGCTCACTAAACTATAACTGACGCTCAGGCACGAAAGCGTGGGTATCAAACAGGATTAGATACCCGAGTA
+
GGGGGGGGGGGGGGGGGGGGGGGGGGGGGGGGGGGGGGGGGGGGGGGGGGGGGGGGGGGGGGGGGGGGGGGGGGGGGGGGGGGGGGGGGGGGGGGGGGGGGGGGGGGGCGGGGGGGGGGGGGGGGGGGGGGG@FGGGGGGGFGGGGGGGGGGGGGGGGGGGGFGGGGGDGGGGGGGGGGGGGGGGGGGGFGGGGGGGCFGGGGGGGGGGGGDDDF<FFGGGFDFFFFF@FFFGGFFFEFF
@M00200:207:000000000-ALC1F:1:1101:20290:6174 1:N:0:5
ACTGGGTGTAAAGGGTGCGTAGGCGGGCAGGTAAGTCCGTGGTGAAATCTCCGAGCTTAACTCGGAAACTGCCGTGGATACTATCTGTCTTGAATACTGTGAAGGTGAGCGGAATATGTCATGTAGCGGTGAAATGCTTAGATATGACATAGAACACCAATTGCGAAGGCAGCTCACTGCGCAGCGATTGACGCTGAGGCACGAAAGCGTGGGGATCAAACAGGATTAGATACCCTCGTA
+
GGGGGGGGGGGGGGGGGGGGGGGGGGGGGGGGGGGGGGGGGGGGGGGGGGGGGGGGGGGGGGGGGGGGGGGGGGGGGGGGGGGGGGGGGGGGGGGGGGGGGGGGGGGGGGGGGGGGGGGGGGGGGGGGGGGGGGGGGGGGGGGGGGGGGGGGGGGGGGGGGGGGGGGGGGGGGGGGGGGGGGGGGGCGGGGGGGGGGGGGGGGGGGGGGGGGGGGGFGGGGFGFFFFFFFFFGGFFFFFF
@M00200:207:000000000-ALC1F:1:1101:6728:6181 1:N:0:5
ATTGGGTGTAAAGGGCTCGTAGGCGGTTTGTCGCGTCGGGAGTGAAAACTCAGGGCTTAACCCTGAGCCTGCTTCCGATACGGGCAGACTCGAGGTATGCAGGGGAGAACGGAATTCCTGGTGTAGCGGTGAAATGCGCAGATATCAGGAGGAACACCGGTGGCGAAGGCGGTTCTCTGGGCATTACCTGACGCTGAGGAGCGACAGTGTGGGGAGCGAACAGGATTAGATACCCCAGTA
+
GGFGFGGGEGGGGFGGFGCFEDFGGDFGGGGGGGEECFGGDEFFCFGGGGGGGGGGGGGFGGGGGG8FGGGGGGGGFFGGGCE:FBEGFG8FE:FGFGFFEDFGEDGD=FGGGGGGGGFGGGCFCCDFCFGF<FGGFGGDECF;CF9A:DGGDGGGGGGG<CGGECGGGGGGE8EGFFFF>EGGGGGFFGCF/***:@C7EGD=*7<FFG7CGG3935C<CDGFFF?=?FBF74?>BBFF
@M00200:207:000000000-ALC1F:1:1101:19740:6182 1:N:0:5
ACTGGGTTTAAAGGGTGCGTAGGCTGCGCGGCAAGTTGGGTGTGAAATCCCTCGGCTCAACCGAGGAACTGCGCCCAAAACTGCCGTGCTCGAGGAAGATAGAGGTAAGCGGAACTTACGGTGGAGCGGTGAAATGCGTTGATATCGTAAGGAACACCTGTGGCGAAAGCGGCTTACTGGGTCTTTTCTGACGCTGATGCACGAAAGCTAGGGGAGCAAACGGGATTAGATACCCTAGTA
+
GGGGGGGGGGGGGGGGGGGGGGGGGGGGGGGGGGGGGGGGGGGGGGGGGGGGGGGGGGGGGGGGGGGGGGGGGGGGGGGGGGGGGGGGGGGGGGGGGGGGGGGGGGGGGGGGGGGGGGGGGGGGGGGGGGGGGGGGGGGGGGGGGGGGGGGGFGGGGGGGGGGGGGGGGGGGGGGGGGGGGGGGGGGGGGGGGGGGGGGGGGGGGGGGGGGGGGGGFGGGGFGFFFFFFFFFGGFFFFFF
@M00200:207:000000000-ALC1F:1:1101:7565:6187 1:N:0:5
ACTGGGCTTAAAGCGCGTGTAGGCGGTTCGGTAAGTCCGCTGTGAAAGTCGGGGGCTCAACCCTCGAATGCCGGTGGATACTGTCGGGCTAGAGTGCGGAAGAGGCGAGTGGAATTCCTGGTGTAGCGGTGAAATGCGCAGATATCAGGAGGAACACCAATTGCGAAGGCAGCTCGCTGGGACGTTACTGACGCTGAGACGCGAAAGCGTGGGGAGCAAACAGGATTAGATACCCCTGTA
+
GGGGGGGGGGGGGGGGGGGGGGGGGGGGGGGGGGGGGGGGGGGGGGGGGGGGGGGGGGGGGGGGGGGGGGGGGGGGGGGGGGGGGFEGGGFG9FGGGGGEGGGFGGGGGGGGGGGGGGGGGGGGFGGGGGGGCGGGGGGGGGGGGGGGGFGGCFGGGGGGGGFGGGGGGGGGGGGGGGGGGGGGGG=EEFFGGGDCGGGGGGGDEDGGDGGGGGDGEGGCGFGFFFFF=7@FGGFFFFFF
@M00200:207:000000000-ALC1F:1:1101:25715:6188 1:N:0:5
ATTGGGTTTAAAGGGCGCGTAGGCGGGCAGCCTGGTCGGGGGTGAAATCTTTCAGCTTAACTGGAAAACAGCCCCCGATACCGGCCGTCTGGAGGGAGGTAGGGGCATGCGGAACTTCCGGTGGAGCGGTGAAATGCGTAGAGATCGGAAGGAACGCCGGTGGCGAAAGCGCCGTGCTGGACCTCTTCTGACGCTGAGGCGCGAAAGCCAGGGGAGCGACCGGGATTACATACCCGCGTA
+
<CEGF<6CCFCFF<BFGGCCCC,EFDCGGEGGGF7CFFGDGE>CCGGGGFG?FF<,B?EGGFA8EFFEFFEFFFGGGGGCFDFGG:@FGGG<<,:CC@FGF<<@@C3FABG@FGFGCFGDEG:*@FCF@<FC<:F,CFG:<<F99<@1C7FF7C<*;8CCEGE6*/*:88C*2?EGGG9CGDGC<C7++<FC55958C=FCG):*/9CFG*AC793>CC))09.)7;9*9=*0CF@ED5.
@M00200:207:000000000-ALC1F:1:1101:12641:6198 1:N:0:5
ACTGGGTTTAAAGGGTGCGTAGGCGGTGCAGCAAGTCGGGAGTGAAATACCTCAGCTCAACTGAGGAACTGCTCTCGATACTGCTGTGCTTGAGTGAGACAGAGGTAAGCGGAACATCGGGTGGAGCGGTGAAATGCGTTGATATCCGATGGAACACCGGTGGCGAAGGCGGCTTACTGGGTCTCTACTGACGCTGAGGCACGAAAGCTAGGGTAGCAAACGGGATTAGATACCCCCGTA
+
GGGGGGGGGGGGGGGGGGGGDFGGGGGGGGGGGGGGGGGGGGGGGGGGGGGGGGGGGGGGGGGGGGGGGGGGGGGGGGGGGGGGGGGGGGGGFGGGGGGGGGGGGGGGGGGGGGGGGGGGGGGGGGGGGGGGGGGGGGGGGGGGGGGGEGGGGGGGGGGGGGGGGDCGGGGGGGGGGGGGGGGGGGGGGGGGGGGGGGGFGGDGEGGGGGGGGGGGFGGGGFGFEFFFFFFFGGFFFBFF
@M00200:207:000000000-ALC1F:1:1101:23170:6215 1:N:0:5
ATTGGGTTTAAAGGGCGCGTAGGCGGTTACGAAAGTCAGGCGTGAAAGTTCACGGCTCAACTGTGGCAGTGCGTCTGATACTTCGTTGACTTGAGGTCGGTAGAGGTAGATGGAACAAGCGGTGTAGCGGTGAAATGCACAGATATCGCTTGGAACGCCGGTGGCGAAGGCGATCTACTGGGCCGTACCTGACGCTGATGCGCGAAAGCTAGGGGAGCGAACCGGATTAGATACCCCCGTA
+
GFFGGGGGGGGGGGGGGGGEEGGGGGCG:FGGGGGGGGGGGGGGGGFGGFGGGGGGGGGGGFGGGGGGGCFGGGGFGGGGGGGGGGGGGGGGGGGGGGGEFEGFGGGGFFGGGFGGGGGGGGGGGGGGGGGGGGGGGAGEFGGFFGGDGFGGGCFGGGGEGGGGGGGGGGGGGEGGGGGGGGGGGGGGGGGGGGGGGDGGGGDGG5CDGGGGGGGGFGGGGFDDF3.7FFFFGFF:@:BFD
@M00200:207:000000000-ALC1F:1:1101:9667:6227 1:N:0:5
ACTGGGTTTAAAGCGTGCGTAGGCGGCTCTTCAAGTGCTTTGTGAAAGCCCTCGGCTCAACCGAGGAATTGCTTGGCATACTGGGGAGCTTGAATCATCTAGGGGCAGCTGGAACTGACGGTGGAGCGGTGAAATGCGTAGATATCGTCAGGAACGCCAACGGCGAAAGCAGGCTGCTGGGGATGCATTGACGCTGAGGCACGAAAGCCAGGGTAGCGAACGGGATTAGATACCCGTGTA
+
GGGGGGGGGGGGGGGGGGGGGGGGGGGGGGGGGGGGGGGGGGGGGGGGGGGGGGGGGGGGGGGGGGGGGGGGGGGGGGGGGGGGGGGGGGGGGGGGGGGGGGGGGGGGGGGGGGGGGGGGGGGGGGGGGGGGGGGGGGGGGGGGGGGGGGGGGGGGGGGGGGGGGGGGGGGGGGGGGGGGGGGGGGGGGGGGGGGGGGGGGGGGGDGGGGGGGGGGFDDCDEGFFBFFFFFFGGFFFDFF
@M00200:207:000000000-ALC1F:1:1101:19402:6231 1:N:0:5
ATTGGGTTTAAAGGGCTCGTAGGCGGTCTGTCGCGTCGGGAGTGAAAACTCAGGGCTTAACCCTGAGCCTGCTTCCGATACGGGCAGACTAGAGGTATGCAGGGGAGAATGGAATTCCTGGTGTAGCGGTGAAATGCGCAGATATCAGGAGGAACACCAGTGGCGAAGGCGGTTCTCTGGGCATTACCTGACGCTGAGGAGCGAAAGTGTGGGGAGCGAACAGGATTAGATACCCTCGTA
+
FGGGGFFGGGGGGGGGFFGGGGGGEGFGGGGGGGGEGGGGGEGGGGGGGGGGGGGGGGGFFGGGGGGGGGGGGGGGGGGGGGGGGGGGGGGGGGGGGGGGGGGGGGGGGGFFFFGGGGGGGGGGGGFGGGGGGGCDGGGGGDGDGGGGG<FGGGGFG@BGFCCGGCCGGGGGGDGGGGGGGGGGGGGFFC?FGGGGGGG+CGGD5DDDFGGGGGGGDDDDGFGFFFF667=FGFF?@BF>
@M00200:207:000000000-ALC1F:1:1101:15710:6235 1:N:0:5
ATTGGGTTTAAAGGGTGCGTAGGCGGGGCGGTAAGTCAGTGGTGAAATCCTGCAGCTTAACTGTAGAATTGCCATTGATACTGCCGTCCTTGAATGCGCTCGACGTGGGCGGAATGTGCCGTGTAGCGGTGAAATGCTTAGATATGGCACAGAACACCGATAGTGAAGACAGCTCACGAGGGCGTTATTGACGCTGAGGCACGAAAGCGTGGGGATCGAACAGGATTAGATACCCTTGTA
+
GGGGGGGGGGGGGGGGGGGFGGGGGGG7BGEEGEGGGFFFGGGGGGGGGFGGGGGGGDFGGFEFGGECGGFGEECGGGGABFFGGGGGEGGGGCGGGCFFGGGGGCEG@FGGGCGGGGDFGGGGGGGGGGGGGFGFFGGGGGGGFFECFFCFGGGFGGD8FGGGGGGGFGG8BGGGFGG5CDCGG:CFFFGGGG5C8E=C=9DEEGDFGGGGGD3CFDDGGEGF>?FFFB==FGFFFFFF
@M00200:207:000000000-ALC1F:1:1101:16972:6250 1:N:0:5
ATTGGGTATAAAGGGCTCGTAGGCGGTTAGTCACGTCGGGAGTGAAAACTCAGGGCTCAACCCTGAGCGTGCTTCCGATACGGGCTGACTAGAGGTATGCAGGGGAGAACGGAATTCCTGGTGTAGCGGTGGAATGCGCAGATATCAGGAGGAACACCGGTGGCGAAGGCGGTTCTCTGGGCATTACCTGACGCTGAGGAGCGAAAGCATGGGGAGCGAACAGGATTAGATACCCCTGTA
+
GGGGGGGGGGGGGGGGGGGGGGGGGGGGGGGGGGGGGGGGGGGGGFGGGGGGGGGGGGGGGGGGGGGGGGGGGGGGGGGGGGGGGGGGGGGGGGGGGGGGGGGGGGGGGGGGGGGGGGGGFGGGGGGGGGGGGGGGGGGGGGGGGGGGGGGGGGGGGGGGGGGGGGGGGGGGGGGGGGGGGGGGGGGGGGGFGGGGGDGGGGGGGGGGGGGGGGGGFGGGGFGFFFFFFFFFGG?FFFFF
@M00200:207:000000000-ALC1F:1:1101:7509:6252 1:N:0:5
ATTGGGTATAAAGGGTGCGTAGGCGGTGCAGCAAGTCGGGAGTGAAATACCTCAGCTTAACTGAGGAACTGCTCTCGATACTGCTGTGCTTGAGTGAGACAGAGGTAAGCGGAACTTAGGGTGGAGCGGTGAAATGCGTTGATATCCTAAGGAACACCGGTGGCGAAGGCGGCTTACTGGGTCTCTACTGACGCTGAGGCACGAAAGCCAGGGTAGCAAACGGGATTAGATACCCCAGTA
+
GGGGGGGGGGGGGGGGGGGGGGGGGGGGGGGGGGGGGGGGGGGGGGGGGGGGGGGGGGGGGGGGGGGGGGGGGGGGGGGGGGGGGGGFGGGGGGGGGGGGGGGGGGGGGGGGGGGGGGGGGGGGGGGGGGGGGGGGGGGGGGGGGGGGGGGGDGGGGGGEGGGGGGGGDGGGGGGGGGGGFGGGGGGGGGGGGGGGGGGGEGGGGGGGGGGGGGGGFGGGGFDE>EFFFFFFGFFFFFFF
@M00200:207:000000000-ALC1F:1:1101:17338:6252 1:N:0:5
ATTGGGTTTAAAGGGCGCGTAGGCGGCCTGCTAAGTCACACGTGAAATCCCTCGGCTCAACCGGGGAACTGCGTGTGATACTGGCGGGCTCGAATTCGGGAGAGGGATGTGGAATTCCAGGTGTAGCGGTGAAATGCGTAGATATCTGGAGGAACACCGGTGGCGAAGGCGGCATCCTGGACCGAGATTGACGCTGATGCGCGAAAGCTAGGGTAGCAAACGGGATTAGATACCCCAGTA
+
GGGGGGGGGGGGGGGGGGGGGGGGGGGGGGGGGGGGGGGGGGGGGGGGGGGGGGGGGGGGGGGGGGGGGGGGGGGGGGGGGGGGGGGGGGGGGGGGGGGGDGGGGGGGGGGGGGGGGGGGGGGGGGGGGGGGGGGGGGGGGGGGGGGGFGGGGGGGGGGGGGGGGGGGGGGGGGGGGGGGGGGGGGGGGGGGGGGGGGGGGGGGGGGGGGGGGGGGFG7FGEGFFFFFFFFFGG?FFFFF
@M00200:207:000000000-ALC1F:1:1101:7951:6254 1:N:0:5
ATTGGGTTTAAAGGGCGCGTAGGCGGGTGCTCAAGTCTGTGGTGAAATCCTCCGGCTCAACCGGAGAACTGCCATGGATACTGGGTGTCTCGAGGGTGGTAGGGGTGTGCGGAACTATCGGTGGAGCGGTGAAATGCGTTGATATCGATAGGAACTCCGGTGGCGAAGGCGAGTCTCTGGGCTGATACTGACGCTGATGCTCGAAAGCTAGGGGAGCAAACGGGATTAGATACCCGCGTA
+
GGGGGGGGGGGGGGGGCGGGGGGGGGGGGGGGCEDFGEGGGDGFGGFGGGGGGGGGCFFFGGGGDFEGGGGGGFGGGGGFGGGGGAFGGGGG=FGDFGGGGGGGGFFGEGGD3@FGFFGEGFGGGGGGCFGFGGGGGGGGGGGGGGG7FFEGGGGGGGGDGGDGGG5EGGGGGGGGGGGGGGGGGGGGGG+C5EG5?CCFF>DEG5DGGGCFD3CGEFDGGFGFFFFFF4@6CDFFFFFF
@M00200:207:000000000-ALC1F:1:1101:8665:6290 1:N:0:5
ATTGGGTTTAAAGGGTGTCAAGGCGGTCATGTTAGTCTTCCGTAAAATCCGTGGGCTCAACCTACGGCTCGCGGGAGAAACGGCATGACTTGAGGTCGGAAGAGGTGCGTGGAACTCACGGTGTAGGGGTGAAATCCGTTGATATCGTGGGGAACACCAAAGGCGAAGGCAGCGCACTGGTCCGAATCTGACGCTCACACACGAAAGCCAGGGTAGCGAACGGGATTAGATACCCCAGTA
+
GGGGGGGGGGGGGGGGGGGGGGGGGGGGGGGGGGGGGGGGGGGGGGGGGGGGFGGGGGGGGGGGGGGGGGGGGGGGGGGGGGGGGGGGGGGGGGGGGGGGFGGGGGGGGGGGGGGGGGGGGGGGGGGGGGGGGGGGGGGGGGGGGGGGGGGGGGGGGGGGGGGGGGGGGGGGEGGGGGGGGGGGGGGGGGGGGGGGGGGGGGGGGGGGGGGGGGGGFGGGGFGFE35@F??FGFFFE>@F
@M00200:207:000000000-ALC1F:1:1101:16818:6319 1:N:0:5
ATTGGGTTTAAAGGGCGCGTAGGCGGTCACGTATGTCTGCTGTGAAAGTACACGGCTCAACCGTGTGAAGTCGGTAGAAACTGCGAGACTTGAGGCTGGGAGAGGTTGGTGGAATTCCCTGTGTAGCGGTGAAATGCGTAGATATAGGGGAGAACACTCGTGGCGAAGGCGGCCAGCTGGACCAGCCCTGACGCTGAGGCGCGACAGCGTGGGGAGCAAACAGGATTAGATACCCCAGTA
+
GGGGGGGGGGGGGGGGGGGGGGGGGGGGGGGGGGGGGGGGGGGGGGGGGGGGGGGGGGGGGGGGGGGGGGGGGGGGGGGGGGGGGGGGGGGGGGGGGGGGGGGGGGGGGGGGGGGGGGGGGGGGGGGGGGGGGGGGGGGGGGGGGGGGGGGGGGGGGGGGGGGGGGGGGGGGGGGGGGGGGGGGGGGGGGGGGGGGGGGGGGGGGGGGGGGGGGGGFGGGGFGFFFFFFFFFGGFFFFFF
@M00200:207:000000000-ALC1F:1:1101:12464:6327 1:N:0:5
ATTGGGTTTAAAGGGTGCGTAGGTTGACCGGGAAGTCAGTGGTGAAATACTCTCGCTTAACGAGAGAACTGCCGTTGATACTATCGGTCTTGAATACGGTGGAGGCGGGCGGAATGTGTCATGTAGTAGTGAAATACTTAGATATGACACAGAACACCTATTGCGAAGGCAGCTCGCTACGCCGTCATTGACACTGAGGCACGAAAGCGTGGGGATCAAACAGGATTAGATACCCTCGTA
+
GGGGGGGGGGGGGGGGGGGGGGGGGGGGGGGGGGGGGGGGGGGGGGGGGGGGGGGGGGGGGGGGGGGGGGGGGGGGGGGGGGGGGGGGGGGGGGGGGGGGGGGGGGGGGGGGGGGGGGGGGGGGGFGGGGGGGGGGGGGGGGGGGGGGGGGGGGGGGGGGGGGGDGGGGGGGGGGGGGGGGGGDGGGGGGGGGGGGGFGGGGGGGGGGDGGGGGDGFGGGGFGFFFFFFFFFG<FFFEFF
@M00200:207:000000000-ALC1F:1:1101:17749:6336 1:N:0:5
ATTGGGTTTAAAGGGTGCGTAGGTGGGTTGGTAAGTCAGTGGTGAAATCCCCGAGCTTAACTTGGGAACTGCCATTGATACTATCAGTCTTGAATACCGTGGAGGTCAGCGGAATATGTCATGTAGCGGTGAAATGCTTAGATATGACATAGAACACCAATTGCGAAGGCAGCTGGCTACACGAATATTGACACTGAGGCACGAAAGCGTGGGGATCAAACAGGATTAGATACCCGAGTA
+
GGGGGGGGGGGGGGGGGGGGGGGGGGGGGGGGGGGGGGGGGGGGGGGGGGGGGGGGGGGGGGGGGGGGGGGGGGGGGGGGGGGGGGGGGGGGGGGGGGGGGGGGGGGGGGGGGGGGGGGGGGGGGGGGGGGGGGGGGGGGGGGGGGGGGGGGGGGGGGGGGGGGGGGGGGGGGGGFGGGGGGGGGGGGGGGGGGGGGGGGGGGCGGGGGGGGGGGGFGGGFFGFFFFFFFFFGGFADDFF
@M00200:207:000000000-ALC1F:1:1101:8345:6350 1:N:0:5
ATTGGGTGTAAAGCGTACGTAGGCGGATCTGCAGGCGTCGTGTGAAATACCTCGGCTCAACCGAGGAACTGCACGGCGAACCGCAGGTCTTGAGACGAGTAGGGGCGGTCGGAACGATAGGTGGAGTGGTGAAATGCGTTGATATCATCAGGAACACCAGTGGCGAAGGCGGCTGACTGGGTCTTTCCTAACGCTGAGGCACGAAAGCTAGGGGAGCGAACGGGATTAGATACCCTTGTA
+
GGGGGGGEGGGGGGGGDGGGGGGGGGDEGG<,CEFC@FCFFGGGGGGGGGFFGGGGGGGGGGGGGGGDFGDGG<CCCBFGG+F@:FGGGGGGGGC9?EG:FF?FF7F+3+@FGGG>F@FCFGGDGGCGGGGGGGGGGGG:FGFGG9@9@FGGGGGGGGGGGGGGGGGGGGGGGG>F?CGGG?8@FG+CGCFGGGGGGGGGGGGGGGGG90CFGGDDFDGGD>:BFFFFFFFFGGF6FFFF
@M00200:207:000000000-ALC1F:1:1101:10888:6353 1:N:0:5
ACTGGGCGTAAAGCGCGTGTAGGCGGCCAGGTAAGTCGGATGTGAAAGCCCGGGGCCCAACCCCGGAACTGCACCCGATACTGCCTGGCTGGAGTCCCGGAGAGGATGGCGGAATTTCCGGTGTAGAGGTGAAATTCGTAGATATCGGAAGGAACACCAGTGGCGAAGGCGGCCATCTGGACGGTGACTGACGCTGAGACGCGAAAGCGTGGGGAGCAAACAGGATTAGATACCCTAGTA
+
GGGGGGGGGGGGGGGGGGGGGGGGGGGGGGGGGGGGGGGGGGGGGGGGGGGGGGGGGGGGGGGGGGGGGGGGGGGGGGGGGGGGGGGGGGGGGGGGGGGGGGGGGGGGGGGGGGGGGGGGGGGGGGGGGGGGGGGGGGCFGGGGGGGGGGGGDEGGGGGGGFGGGGGGGGGGGDGGGGFGGGGGGGGGGGGFGEDGGGGGGGDE5DDFGGDGGGGGEDFGG@CFFFBFFFFFGGFFFFB?
@M00200:207:000000000-ALC1F:1:1101:15797:6356 1:N:0:5
ATTGGGTGTAAAGGGCTCGTAGGCGGCCAACTAAGTCATACGTGAAATCCCTCAGCTTAACTGGGGAACTGCGTGTGATACTGGATGGCTTGGATTTGGGAGAGGGATGCGGAATTCCAGGTGTAGCGGTGAAATGCGTAGATATCTGGAGGAACACCGGTGGCGAAGGCGGCATCCTGGACCAATATTGACGCTGAGGAGCGAAAGCTAGGGGAGCAAACGGGATTAGATACCCTAGTA
+
GG9E@EFFGGGGGEGGGGGGGCF,6@+FCDD<C@EFFFGFGEFGG<CFGGG,CCC@E@FFF<FGGD,:F<EFF=F?FCFGFGGCE<FDGGFGG8FFFEFGGGCFD:CCFGEGDGEFGGFE<FFE9A?FEFGDFDFGGGGG@FGGFGCF;FFCEDDGG7EEGEEGC>E*@@CEE8ECBFG8>FGGGFGF:CFDGDGGGGGFGGGG5<DGFFGGCCDC>D<GG>DB3)769BF=FGFF?5F?
@M00200:207:000000000-ALC1F:1:1101:11652:6361 1:N:0:5
ACTGGGTTTAAAGCGTGTGTAGGCGGACCGTTAAGTGCCCGCGTGAAATCCCCCGGCTCAACCGGGGAACGGCCGGGCATACTGGCGGTCTTGAGCGATCCAGGGGTCATCGGAACAAACGGTGGAGCGGTGAAATGCGTAGATATCGTTTGGAACGCCGACGGTGAAAACAGATGACTGGGGATCCGCTGACGCTGAGACACGAAAGCCAGGGGAGCAAACGGGATTAGATACCCCCGTA
+
GGGGGGGGGGGGGGGGGGGGGGGGGGGGGGGGGGGGGGGGGGGGGGGGGGGGGGGGGGGGGGGGGGGGGGGGGGGGGGGGGGGGGGGGGGGGDCGGGGGGGGGGGGGGGGGGGGGGGGGGGGGGGGFGGGGGGGGGGGGGGGGGGGGGGGGGGGGGGGGGGGGGGGGGGGGGGGGGGGGGGFGGGGGGGGGGGGGGGGGGGGGEE37<FGGGGGGGFGFGGFGFDFFFFFFFGG?@>DFFF
@M00200:207:000000000-ALC1F:1:1101:5973:6368 1:N:0:5
ATTGGGTTTAAAGCGCGCGCAGGCGGGACTAGCAAGTCGGGAGTGAAATCTCGGGGCTCAACTCCGAGGCTGCTTCCGAAACTGCGGACCTGGAGAACGGTAGAGGTGGGTGGAATTCCCGGTGTAGCGGTGGAATGCGTAGAGATCGGGAAGAACACCTGTGGCGAAGGCGGCCCACTGGGCCGGTTCTGACGCTGAGGCGCGAAAGCGTGGGGAGAAAACAGGATTAGATACCCCAGTA
+
FEFGGGGGGGGGGGGEGGGGGGGGGGGCFFGCEFFEFCFCE:CGEFGFEG?CFFGG7CCFGGC,AF:F=>44:FB?F=FGC=FF9FBF@CBDFCFF,8@C>>FDDFFCCGCEC<C=F=@F@FGE:3F,>F>F@7:<FCF<FEGGGGCFBFCFCFFFC:*?CC<F7CE*=E;:5E>EGCFF@5=@CCEG5:C9FGGCECECGG<=C7DD?E=EGDGC>*9CD575>4)99=FBD7?@007<*
@M00200:207:000000000-ALC1F:1:1101:20747:6371 1:N:0:5
ATTGGGTTTAAAGGGCGTGTAGGCGGTCAGGTAAGTGGGACGTGAAATCCCTCGGCTCACCCGAGGACCTGCGTCCCAAACTGCTTGGCTTGAGTATGGGAGAGGATGAGGGAATTCCTGGTGTAGCGGTGAAATGCGTAGATATCAGGAGGAACACCGGTGGCGAAGGCGCTCATCTGGCCCAATACTGACGCTGAGGCGCGAAAGCTAGGGGAGCAAACGGGATTAGATACCCGAGTA
+
GGGGGFGGGGGGGGGGGEGGGGGGGGGGGGGGFEGGGFGFGEGGFDFFGGFGGG>CFGGGGGGGGEGGGGGGCCFGGGFGFFGFG9FCEG<4F=FGGFGGGEG@FDFEEFGDGGGGGGGGFFGFFFGEGGGGFEGGGGGDD7FGGGGDG@F<FFCFGGGGGG8FGGGG7FECCEGGGGGGCEFEFGFGFGFEGD*ACCGGGGGGGDDG?EC6=D3C>GG7DFDB>B5?@=@4FGFE@>>>
@M00200:207:000000000-ALC1F:1:1101:8274:6393 1:N:0:5
ATTGGGTTTAAAGCGTGTGTAGGCGGGCCGTTAAGTACCTTGTGAAATCCCACGGCTTAACCGTGGAACGGCTGGGTATACTGGCGGTCTTGAGCCACTTAGGGGCTACCGGAACAAGCGGTGGAGCGGTGAAATGCGTAGATATCGCTTGGAACGCCGACGGTGAAAACAGGTAGCTGGGAGTGTGCTGACGCTGAGACACGAAAGCCAGGGGAGCGAACGGGATTAGATACCCCTGTA
+
GGGGGGGGGGGGGGGEGGGGGGGGGGGDGGGGGGGGGDGGGGGGGGGGGFCFGGGGGGGGGGGGGGGGGGGGGGGGGGGGGGGGGGGGGGGGGGGGGGGGGGGGGGGGGGGGGGGGGGGGGEDGGGGGGGGGGGGGGGGGGGGGGGGGGGGGGGGGGGGGGGGGGGGGFCFGGFGGGGFGGGGGGGGGGGDGGGGGGGGDGGGGGGGFFGGGCCDGFDGC5BGD@DFF==FFGCF:FFFF
@M00200:207:000000000-ALC1F:1:1101:13547:6403 1:N:0:5
ATTGGGTTTAAAGGGCGCGTAGGCGGGATGGCAAGTCAGTCGGTTGTGAAAGCCCTCGGCTCAACCGAGGAAGTGCTACCGATACTGCTTGGCTTGAGGTCCGGAGGGGTGAGTGGAATTCCCGGTGGAGCGGTGAAATGCGTAGAGATCGGGAAGAACGCCGGCGGCGAAAGCGACTCACTGGTCGGATCCTGACGCTGAGGTGCGAAAGCTAGGGGAGCAAACGGGATTAGATACCCTAGT
+
GGGGGGGGGGGGGGGGGGGGGGGGGGGGGGGGGGGGGGGGGGGGGGGGGGGGGGGGGGGGGGGGGGGGGGGGGGGGGGGGGGGGGGGGGGGGGGGGGGGGGGGGGGGGGGGGGGGGGGGGGGGGGGGGGGGGGGGGGGGGGGGGGGGGGGGGGGGGGGGGGGGGGGGGGGGGGGGGGGGGGGGGGGGGGGGGGGGGGGGGGGGGGGGGGGEGGGGGFGGGGFGFFFFDBFFFGD4@FFFFFFF
@M00200:207:000000000-ALC1F:1:1101:15419:6409 1:N:0:5
ACTGGGTTTAAAGGGCGCGTAGGCGGCGCGGTAAGTCACTTGTGAAATCTCTGAGCTTAACTCAGAACGGCCAAGTGATACTGCAGTGCTAGAGTGTGGAAGGGGCAATCGGAATTCTTGGTGTAGCGGTGAAATGCGTAGATATCAAGAGGAACACCTGAGGTGAAGACGGGTTGCTGGGCCAACACTGACGCTGAGGCGCGAAAGCCAGGGGAGCAAACGGGATTAGATACCCCCGTA
+
GGGGGGGGGGGGGGGGGGGGGGGGGGGGGGGGGGGGGGGGGGGGGGGGGGGGGGGGGGGGGGGGGGGGGGGGGGGGGGGGGGGGGGGGGGGGGGGGGGGGGGGGGGGGGGGGGGGGGGGGGGGGGGGGGGGGGGGGGGGGGGGGGGGGGGGGGGGGGGGGGGGGFGGGGGGGGGGGGGGGGGGGGGGGGGGGGGGGGGGGGGGGGGGGGGGGGGGGFGGGGFGDFFFFFFFFGGFFFFFF
@M00200:207:000000000-ALC1F:1:1101:22427:6422 1:N:0:5
ACTGGGTTTAAAGCGCGTGTAGGCGGTTCGGTAAGTCTGCTGTGAAAGTCCAGGGCTCAACCCTGGGATGCCGGTGGATACTGTCGGACTAGAGTGCGGAAGAGGCGAGTGGAATTCCCGGTGTAGCGGTGAAATGCGCAGATATCGGGAGGAACACCAATTGCGAAGGCAGCTCGCTGGGACGTGACTGACGCTGAGACGCGAAAGCGTGGGGAGCAAACAGGATTAGATACCCCCGTA
+
GGGGGGGGGGGGGGGGGGGGGGGGGGGGGGGGGGGGGGGGGGGGGGGGGGGGGGGGGGGGGGGGGGGGGGGGGGGGGGGGGGGGGGGGGGGGGGGGGGGGGGGGGGGGGGGGGGGGGGGGGGGGGGGGGFGGGGGGGGGGGGGGGGGGGGGGGGGGGGGGGGGGGGGGGGGGGGGGGGGGGGGGGGGGGGGGGGGGGGGGDGGGGGGGGEEEEDDDBGGGGFGFFFFF?FFFGGFFFF>>
@M00200:207:000000000-ALC1F:1:1101:19901:6447 1:N:0:5
ATTGGGTTTAAAGGGCGCGTAGGCGGCCATCTAAGTCAGACGTGAAATCCCCCGGCTTAACCTGGGAACTGCGTCTGATACTGGACGGCTTGAGTATGGGAGAGGGATGTAGAATTCCAGGTGTAGCGGTGAAATGCGTAGATATCTGGAGGAATACCGGTGGCGAAGGCGGCATCCTGGACCATTACTGACGCTGAGGCGCGAAAGCTAGGGGAGCAAACGGGATTAGATACCCCGGTA
+
GGGGGGGGGGGGGGGGGGGGGGGGGGGGGGGGGGGGGGGGGGGGGGGGGGGGGGGGGGGGGGGGGGFGGGGGGGGGGGGGGGGGGGGGGGGGGGGGGGGGFGGGGGGGGGGGGGGGGGGGGGDFGGGGGGGGGGGGGGGGGGGGGGGGGGGGGGGFGGGGGGGGGGGG>FGGGEEGGGGGGGGGGGFFFGGGGDGGGGGGGGGGDDGGGGGGFDGGFFGCC><@:BFFFB?=FGFFF>B@
@M00200:207:000000000-ALC1F:1:1101:10387:6450 1:N:0:5
ATTGGGTTTAAAGGGCTCGTAGGCGGCCAACTAAGTCATACGTGAAATCCCTCAGCTTAACTGGGGAACTGCGTGTGATACTGGATGGCTTGGATTTGGGAGAGGGATGCGGAATTCCAGGTGTAGCGGTGAAATGCGTAGATATCTGGAGGAACACCGGTGGCGAAGGCGGCATCCTGGACCAATATTGACGCTGAGGAGCGAAAGCCAGGGGAGCAAACGGGATTAGATACCCGCGTA
+
GGGGGGGGEGGFFGGGGGGGGGGGDGEGGFGGGGGGGGGGGFGFGGGGGGGFGFFGGGGGGGGFFGEEGGGGGCGGGGGGGFGGGFFGGEFGGFFAEGGG<FEGGDGGGGGGGGGCFEGG?FFGFFGGGGGGGGGCGGEGGGEEAFDFGFCFGGGDFE:7FFDFGCEC8CEGGGGGGGGGFFGGGCDG7EGGGGGGEGFGGGGEGGCDGFDGGDGDE<7FGD35>>)=@7FFFFFFFFE@
@M00200:207:000000000-ALC1F:1:1101:9842:6466 1:N:0:5
ATTGGGTTTAAAGGGCGCGTAGGCGGCCTTGTGAGTCAGACGTGAAATCCCCAGGCTTAACTTGGGAACTGCGTCTGATACTGCAAGGCTCGAGTGCGGGAGAGGGATGTGGAATTCCAGGTGTAGCGGTGAAATGCGTAGATATCTGGAGGAACACCGGTGGCGAAGGCGGCATCCTGGACCGACACTGACGCTGAGGCGCGAAAGCTAGGGGAGCAAACGGGATTAGATACCCGTGTA
+
GGGGGGGGGGGGGGGGGGGGGGGGGGGGGGGGGGGGGGGGGGGGGGGGGGGGGGGGGGGGGGGGGGGGGGGGGGGGGGGGGGGGGGGGGGGGFGGGGGGGGGEGGGGGGGGGGGGCGFFGGGGGGGGGGGGGGGGGGGGGGGGGGGGGGGGGCFGGGGGGGGGGGGGGCFEGGGGGGGGGGGGGGGGGGGGGGGGGGGGGGGGGGCDGFGGFGGGGFFG4FEGEFFFFFFFFFCF:5@FF
@M00200:207:000000000-ALC1F:1:1101:24670:6470 1:N:0:5
ACTGGGTTTAAAGCGTGTGTAGGCGGACTTCTAAGTACCTTGTGAAATCCCACGGCTCAACCGTGGAACTGCTCGGTATACTGGTCGTCTTGAGCCACCTAGGGGCGAGCGGAACAAGCGGTGGAGCGGTGAAATGCGTAGATATCGCTTGGAACGCCAACGGTGAAAACAGCTCGCTGGGGGTGTGCTGACGCTGAGACACGAAAGCCAGGGGAGCGAACGGGATTAGATACCCTGGTA
+
GGGGGGGGGGGGGGGGGGGGGGGGGGGGGGGGGGGGGGGGGGGGGGGGGGGGGGGGGGGGGGGFGGGGGGGGGGGGGGFGGGGGGGGGGGGGGGGGGGGGGFGGGGGGGGGGDGEGGGGGEFGGGGGGGGGGGGGGGGGGGDGGGGGGGFFGFGGGGGDGGGGGGGGGFGGGGGGGGGGGGGGGGEDGFGCGGGGEGGGGGGGGE<CGGGGGGGGGFGGGGFC>@EF=FFFFD66FF@FF
@M00200:207:000000000-ALC1F:1:1101:9551:6475 1:N:0:5
ATTGGGTTTAAAGAGCGCGCAGGCGGTCGTTCAAGTCGAGTGTGAAAGCCCCCGGCTCAACTGGGGAGGGTCACTCGATACTGATCGACTCGAAGGCAGGAGAGGGTAGTGGAATTCCCGGTGTAGTGGTGAAATGCGTAGATATCGGGAGGAACACCAGTGGCGAAGGCGACTACCTGGCCTGTTCTTGACGCTGAGGCGCGAAAGCTAGGGGAGCAAACGGGATTAGATACCCCAGTAAGA
+
GGGGGGGGGGGGGGGGGGGGGGGGGGGGGGGGGGGGGGGGGGGGGFGGGGGGGGGGGGFFGGGGGGGGGGGGGGGGGGGGGGGGGGGGGGGGEGGGGGGGEGGGGGGGGGGGG9FGGGGGGGGGCFGGGGGGGGGGGGGGGGGGGGGGGGGGGGGGGGGGGGGGGEGGGGGGGGGGGGGGGGGGGGGGFGFGGGGGGGGFGGGG=DCGGGGG=CDDFFG7>BGFFFFFFFFFGGFF>3;FFF>
@M00200:207:000000000-ALC1F:1:1101:24747:6491 1:N:0:5
ATTGGGTTTAAAGGGTGCGTAGGCGGTTTAGAAAGTCAGATGTGAAAGCCCACAGCTCAACTGTGGAACTGCATCTGAAACTTCTGAACTTGAGTGCGAGAGAGGTAAAGGGAATTCCCGGTGTAAGGGTGAAATCTGCAGAGATCGGGAGGAACACCAGTAGCGAAGGCGCTTTACTGGCTCGTAACTGACGCTGAGTGCACGAAGGCATGGGGAGCAAACGGGATTAGATACCCCTGTA
+
GGGGGGGGGGGGGGGGGGGGGGGGGGGGGGGGGGGGGGGGGGGGGGGGGFGGGGGGGGGGGGGGGGGGGGGGGGGGGGGGGGGGGGGGGGGGFGGGGGGGDGGGGFGGGGGGGGGGGGGGGGGGGGGGGGGGGGGGGGGGGGGGGGGGGEGGEGGGGGGGGAFGGGGGGGEGGEGEGGGGGFGGGGGGGGGGGGGGGFGGGGGGGGGGG=CEFGDDBGGGGFGFEFFFFFFFGGFFFFFF?
@M00200:207:000000000-ALC1F:1:1101:12469:6492 1:N:0:5
ATTGGGTTTAAAGGGTGCGTAGGTGGTGAGGTAAGTCGGATGTGAAATCTCCGAGCTCAACTCGGAAATGGCATTGGAAACTACCTTGCTAGAGGATTGGAGGGGAGACTGGAATGCTTGGTGTAGCAGTGAAATGCGTAGATATCAAGCGGAACACCAGTGGCGAAGGCGAGTCTCTGGACAATTCCTGACACTGAGGCACGAAAGCCAGGGGAGCAAACGGGATTAGATACCCCAGTA
+
GGGGGGGGGGGGGGGGGGGGGGGGGGGGGGGGGGGGGGGGGGGGGGGGGGGGGGGGGGGGGGGGGGGGGGGGGGGGGGGGGGGGGGGGGGGGGGGDGGGGGGGGGGGGGGGGGGGGGGGGGGGGGGGGGGGGGGGGGGGGGGGGGGGGGGGGGGGGGGGGGGGGGGGGGGGGGGGGGGGGGGGGGGGGGGGGGGGGDFDGGGGGGGGGGGGGGGGGFGGGGFGDFFFFFFFFGGFFFFFF
@M00200:207:000000000-ALC1F:1:1101:27501:6502 1:N:0:5
ATTGGGTTTAAAGCGCGCGTAGGCGGCTTGGCAAGTCGGGGGTGAAAGCCCGCAGCTCAACTGCGGAACTGCCTTCGATACTGCCGGGCTTGAGGGCGGGAGGGGTGATTGGAACTCCAGGTGTAGCGGTGAAATGCGTAGATATCTGGAGGAACACCGGAGGCGAAGGCGAATCACTGGACCGCTTCTGACGCTGAGGCGCGAAAGCTAGGGGAGCAAACAGGCTTAGATACCCGTGTA
+
FGGFGAFFGGGGFFGGGGGCGGGGGGGGGGGGGFGGGEFGGDFEGGGGGGGEFGGGGGGGGGGGGDEFGFFGGGGGGGGGGGEGGECCGGGGFFGGGGGGGGGGGD:EFCFFEGGGGGGGFGFGGGGGGGEFFGGGGGGGGGGFGGGGFGGDGCGGGGEGECGGGG>E>CEGGEGGGGGCFGFGGG5EEF9<EEDGGFFFED7EEGGGCC9E5CC<5<DCF>GF)).9/979C4;>75@F
@M00200:207:000000000-ALC1F:1:1101:4215:6507 1:N:0:5
ATTGGGCTTAAAGGGCTCGTAGGCGGTTCGTCACGTCGGGAGTGAAAACTCGGAGCTCAACTCCGAGCCTGCTTCCGATACGGGCAGACTAGAGGTAGGCAGGGGAGAGCGGAACTCCTGGTGTAGCGGTGGAATGCGCAGATATCAGGAAGAACACCGGTGGCGAAGGCGGCTCTCTGGGCCTTACCTGACGCTGAGGAGCGAAAGCGTGGGTAGCGAACAGGATTAGATACCCCAGTA
+
GGGGGGGGGGGGGGGGGGGGGGGGGGGGGGGGGGGGGGGGGGGGGGGGGGGGGGGGGGGGGGGGGGGGGGGGGGGGGGGGGGGGGGGGGGGGGGGGGGGGGGGGGGGGGGGGGGGGGGGGGGGGGGGGGGGGGGGGGGGGGGGGGGGGGGGGGGGGGGGGGGGGGGGGGGGGGGGGGGGGGGGGGGGGGFGGGGGGGGGGGGGGGGGGGGGGGGGGFGGGGFGFFFFFFFFFGFFFFFFF
@M00200:207:000000000-ALC1F:1:1101:27612:6517 1:N:0:5
ATTGGGTTTAAAGGGTGCGTAGGCGGGCCTTTAAGTCAGTGGTGAAATCCTCCGACTCAATCGGAGAACTGCCATTGATACTATTGGCCTTGAATACAGTTGAGGTGGGCGGAATGTGTCGTGTAGCGGTGAAATGCTTAGATATGACACAGAACACCGATTGCGAAGGCAGCTCGCTAAACTGTGATTGACGCTGAGGCACGAAAGCGTGGGGATCAAACAGGATTAGATACCCCCGTA
+
GGGGGGGGGGGGGGGGGGGGGGGGGGGGGGGGGGGGGGGGGGGGGGFGGGGGGGGGGGGGGGGGGGGGGGGGGGGGGGGGGGGGGGGGGGGGGGGGGGGGGGGFGGFGGGGGEGGGGGGGGGGGGGGGGDDFEGGGGGGGGGGGGGGGGDGFGGGGGGEGGGGCCGGG7FGGGGGGGGGGGGGGGGFGGGGFGGGGEGGGGGDGGGGC=EGGGGGGFGFGD@GF>?FFFFBFF<FFFF@B
@M00200:207:000000000-ALC1F:1:1101:22379:6520 1:N:0:5
ATTGGGTTTAAAGGGTGCGTAGGCGGGACGATAAGTCAGTGGTGAAATCCTGCAGCTTAACTGTAGAATTGCCATTGATACTGTCGTTCTTGAGTACGCTCGACGTGGGCGGAATGTGCCGTGTAGCGGTGAAATGCTTAGATATGGCACAGAACACCGATCGCGAAGGCAGCCCACGAGGGCGAAACTGACGCTGAGGCACGAAAGCGTGGGGATCGAACAGGATTAGATACCCGTGTA
+
CFFGGGFGGFGGGGGFGGGGGCEGGGD@FFGGGGEGG9FGGGGFGGGDCFFGFCGGGGGGGGGGGGDEFGGFCEF?FGGGGGGGGGGGEGGGGCFGGDFGGGGEGGEGGGFGGGGGD?BCF=FGC<FFGEGCGAFFACFGGGFDGGGBFEGFGFGGGGDD@FCCCEEGGGGGE,*;:B8BCEEGDGGEC9CFCCCCC=:CEC377C3C>C5=EGCCFG3CC)9>>F4=6*=BGGFFFFFF
@M00200:207:000000000-ALC1F:1:1101:8010:6547 1:N:0:5
ATTGGGTATAAAGCGTGTGTAGGCGGAAGCGTAAGTGCCTTGTGAAATCCCACGGCTCAACCGTGGAACTGCTGGGCATACTGCGTTTCTTGAGCCAATCAGGGGTCGTCGGAACAAACGGTGGAGCGGTGAAATGCGTCGATATCGTTTGGAACGCCAAAGGCGAAAGCAGACGACTGGGATTGCGCTGACGCTGAGACACGAAAGCCAGGGGAGCAAACGGGATTAGATACCCGCGTA
+
GGGGGGGGGGGGGGGGEGGFGGFFGGCGGGGGGGGGGGGGGGGGGFGGGGGGGGGGGGGGGGCFFEGGGGGGGGFFGGGGGFDGGGGGGGGCFFGFGGGFCFEFGEGGGFCGGGGGGGGGCGGG7FGECCC<CF<FGGF+@FC7FFGFGGEFGGGGCCEGGGFGGGGEGGGGCGGGGGGGGGGGCCEEEGGGGGG=EF76AGGEEGDGGGGGDGGGFDGGGDDFBBFFFFFFFFFFFFD>
@M00200:207:000000000-ALC1F:1:1101:11226:6548 1:N:0:5
ACTGGGTGTAAAGCGTGCGTAGGCGGTTTGCCGTGTCCTGTGTGAAAGCCCCGGGCTCAACCTGGGAATTGCATGGGAAACTGGCAGGCTTGAGTGTGGCAGAGGAGGGTGGAATTCCGCGTGTAGCAGTGAAATGCGTAGAGATGCGGAGGAACACCGATGGCGAAGGCAGCCCTCTGGGCCAACACTGACGCTCAGGCACGAAAGCGTGGGGCTCAAACAGGATTAGATATCCGGGTA
+
GGDGDFEEGFGGGGGGGGGEGGGG>FGGEGGGG@@ECFCFGGGGEF@9FGGGGG>FGGGFFFCDC=<FFFEF9EFF=FEFGGG<<FGGGGGEGG,EF<CG<FDGGFGGGGG:CEC<FAE@F>C@,?F<95>F<AABFD::+8FCF,@CF:FEDCG,:CED@FGGD7:BGFGDDFEFGGGGGGGG=FCGFC:CEECCCE?C*;D5*93*C5=CC5*)7>67FFG55F=FFF@B*09>E37.
@M00200:207:000000000-ALC1F:1:1101:10168:6549 1:N:0:5
ATTGGGTTTAAAGGGTGCGTAGGCGGCCTATTAAGTCAGGGGTGAAAGACGGTGGCTCAACCATCGCAGTGCCTTTGATACTGATGGGCTTGAATGCAGCTGAGGTAGGCGGAATGTGACAAGTAGCGGTGAAATGCATAGATATGTCACAGAACACCGATTGCGAAGGCAGCTTACTAAAGTGCAATTGACGCTGAGGCACGAAAGCGTGGGGATCAAACAGGATTAGATACCCGTGTA
+
GGGGGGGGGGGGGGGGGGGGGGGGGGFGGCGGGGGGGG9FFGGGGGGGGGGDGGGGGGGGGGDCAFFGGFCFFGGGGGGGGGGGGGGGGGFGGCFGGGGGCGGGGGGGGGGDGGGGGGGEFFFGGGGGGGGGGGGGGGGGGGGGGGF=@FCGGGGGGGGDGGGGEGGGGGGGGGGGGGGCEEFGGFFGGGGGDGGGGFGGGGGGGGGGDGGGGGGGFGFGGFGFFFFFFFFFGGFBB:FF
@M00200:207:000000000-ALC1F:1:1101:20194:6552 1:N:0:5
ACTGGGTTTAAAGTGTGCGCAGGTGGCCGCGCAAGTCGAGTGTGAAATCCCCGAGCTTAACTTGGGAATTGCGCTCGAAACTACGTGGCTCGAGTGTGGCAGAGGAAGGTGGAATTCCACGTGTAGCGGTGAAATGCGTAGAGATGTGGAGGACCACCGATGGCGAAGGCAGCCTTCTGGGCCAACACTGACGCTCATGCACGAAAGCGTGGGGAGCAAACAGGATTAGATACCCTAGTAAGAC
+
FGGGGGEG;FCAEGGGGFGDEGGE6F,E:FGDCECGGGGGGGCFC<@FFGECEC@FGGAEFF9@<F<<=CEDGC:FGGEEFGGFDE@7F8FG:BFFGGGGGG7FCF@GGGF@+:EFGFEFEGGGGG9FGBCEGFGGGCF=:==FFCG9D=FCE+@7F*@CFBCFC7*>BEGBEDGCF9;BEFGEGGGEGGGFEEDG5EFGGFG5*:>FCEGCC)*)07>*C)*)0?*/7*9=FCF=)097@FB)
@M00200:207:000000000-ALC1F:1:1101:22866:6553 1:N:0:5
ACTGGGTGTAAAGGGTGCGTAGGCGGCTTTGTAAGTCAGTGGTGAAATATGGCAGCTCAACTGTCAGGGTGCCATTGATACTGCGGAGCTTGAGTACAGATGAGGTAGGCGGAATTGACGGTGTAGCGGTGAAATGCTTAGATATCGTCAAGAACACCGATAGCGAAGGCAGCTTACTAGGCTGTAACTGACGCTGAGGCACGAAAGTGTGGGGATCAAACAGGATTAGATACCCTCGTA
+
GGGFGGFFGGGGGGGGGGGGEGGGGGGGGGGGGGGGGGGGGGFDFGGEGGFCGDGGGGGGGGGGGGGGGGGGGGGGFGGGGGGGGGGGGGGEFGGGGGGGGFGGGGGGGGGDGEGGGGGGGGGGGGGGGGGGCAFGGGGGGGGGGGGGGFEGFGGDGEGGGGGGGGGGDFGEGGGGGGGGGGGGGCEFCGFGCGGGGGGGGFG5>GGGGGFEEDGCFFGGGFDFAFFF=?FFG40=FF@E
@M00200:207:000000000-ALC1F:1:1101:6185:6585 1:N:0:5
ATTGGGTTTAAAGGGCGCGTAGGTGGCTTGGTAAGCGTGCGGTGAAAGCTCGAGGCTCAACCTCGAGTCTGCCGTGCGAACTGCCGAGCTGGAGCACGGTAGAGGCACATGGAATTCCGGGTGTAGCGGTGGAATGCGTAGAGATCCGGAAGAACACCGGTGGCGAAGGCGGTGTGCTGGGCCGTAGCTGACACTGAGGCGCGACAGCGTGGGGAGCAAACAGGATTAGATACCCTTGTA
+
GGGGGGGGGGGGGGGGGGGGGGGGGGGGGEGGGGGGGGGGGGGGGGGGGGGGGGGGGGGFGGGGGGGGGGGGGGGGGGGGGGGGGGGGGGGG?FGGGGGGGGGGGGGGGGGGGGGGGGGGGGGGGGGGGCEGCFGGGGGGDEGGGGGGGCFGAFGDGGGGGGGGGGGGGGGGGGGGGGFGGGGGGEGGGFFGFGGGGFFGGGGDEGGGGGCEGGCDBGGFGFGFFFFFFFFFFGFF@FFB
@M00200:207:000000000-ALC1F:1:1101:25137:6590 1:N:0:5
ATTGGGTGTAAAGGGTGCGTAGGCGGCTTTATAAGTCCGTGGTGAAAGCCAACAGCTCAACTGTTGAACTGCCATGGATACTGTAAGGCTTGAGTACAGACGAGGTAGGCGGAATGGATGGTGTAGCGGTGAAATGCATAGATACCATCCAGAACACCGATTGCGTAGGCAGCTTACTAGGCTGTAACTGACGCTGAGGCACGAAAGCGTGGGGAGCGAACAGGATTAGATACCCGGGTA
+
GGGGGGGGGGGGGGGGGGGGGGGGGGGGGGGGGGGGGGGCGGGGGGGGGGGGGGGGGGGGGGGGGGGGGGGGGGGGGGGGGGGGGGFGGGGGGGGGGGGGGGGGGGGGGGGGGGGGGFGGGGGGGGGGGCEGGGGGGGGGGGGGGGCFG?FGGGGGGGGGGGGGGGGGGGGGCGGGDFGGGGGGGGGGGGGGGGGGGGGGGGDCGCDGGGGGGGGGFGGGG>FFFF?FF4=FCF)>EFFD
@M00200:207:000000000-ALC1F:1:1101:7181:6596 1:N:0:5
ATTGGGTTTAAAGGGCGCGTAGGCGGTGTGTCAAGTCAGGCGTGAAAGCCCCGGGCTCAACCTGGGAACGGCGCTTGAGACTGGCACGCTCGAGTTCGGGAGAGGATGGTGGAATTCCCAGTGTAGAGGTGAAATTCGTAGATATTGGGAAGAACACCGATGGCGAAGGCAGCCATCTGGACCGACACTGACGCTGAGGCGCGAAAGCGTGGGGAGCAAACAGGATTAGATACCCTTGTA
+
GGGGGGGGGGGGGGGGGGGGGGGGGGGGGGGGGGGGGGGGGGGGGGGGGGGGGGGGGGGGGGGGGGGGGGGGGGGGGGGGGGGGGGGGGGGGGGGGGGGGGGGGGGGGGGGGGGGGGGGGGGGGGGGGGGGGGGGGGGGGGGGGGGGGGGGGGGGGGGGGGGGGGGGGGGGGGGGGFFFFGGGGGGGGGGGGGGGECFFGGGGGGGGGGGGGGGGGFGGGGFGFFFFFFFFFFCFFFFFF
@M00200:207:000000000-ALC1F:1:1101:9115:6596 1:N:0:5
ACTGGGTGTAAAGCGTGTGTAGGCGGATCGTTAAGTACCTTGTGAAATCCCACGGCTCAACCGTGGAACTGCTGGGTATACTGGCGATCTTGAGCCACCTAGGGGCGAGCGGAACAAGCGGTGGAGCGGTGAAATGCGTAGATATCGCTTGGAACGCCGACGGTGAAAACAGCTCGCTGGGGGTGTGCTGACGCTGAGACACGAAAGCCAGGGGAGCGAACGGGATTAGATACCCTTGTA
+
GGGGGGGGGGGFGGGGGGGGGGGGGGGGGGGGGFGGGGGGGGGGGGGGGGGGGGGGGGGEGGGGGGGGGGGGGGGGGGGGGGGGGDGGGGGGGGGGGGGGFFGGGGGCFGGGGGGGGGGGGGGGFFGGGGGGGGGGGGGGGGGGFFCFGGGGGGGGGGGGGGDGGGGGFGFCFFGGGGGGGGGGGGGGF7AFGGGDD8EFGGG=CDGGGDGCGGGGFGGGGEGE.)86?*7BF69FFFFF
@M00200:207:000000000-ALC1F:1:1101:26186:6597 1:N:0:5
ACTGGGTGTAAAGGGCGTGCAGGCGGCGGCGCAAGTGTCGAGTGAAATCCCATCGCTCAACGATGGAACGGCTCGGCAAACTGCGTCGCTTGAGGTCGGTAGAGGTGCTCGGAACTCTAGGTGGAGCGGTGAAATGCGTAGATATCTAGAGGAACGCCTGAGGCGAAAGCGGGGCACTGGGCCGATTCTGACGCTGAGACGCGAAAGCGTGGGGAGCAAACAGGATTAGATACCCGCGTA
+
GGGGGGGGFGGGGGGGGGGGGGGGGDGGGGGGGEGGGGGGDEGFGFEGGGGGGGGGGGGGGG<FGDEFGGGGGGGGGGGFGGGGGGGGGGGGFGGGGGGGGGGGGGGGGGDGEGGGGGGGFGGGGGGGGGGGGGGGGGGGGGGGGGGGGGGGGGGGGGGGGGGGGGGGGGGGGGGGGGCFEGGGGGGGGGCFDGCECFGGDD<E>3DGEGCECG5DE3FFF)>F@4=?F*@FGFFFBDFD
@M00200:207:000000000-ALC1F:1:1101:20908:6633 1:N:0:5
ATTGGGTATAAAGAGCTCGTAGGCGGCTTGTTGCGTCAGCTGTGAAAACCCGCAGCTCAACTGTGGGCTTGCAGCTGATACGGGCAGGCTTGAGTTCGGTAGGGGAGACTGGAATTCCTGGTGTAGCGGTGAAATGCGCAGATATCAGGAGGAACACCGGTGGCGAAGGCGGGTCTCTGGGCCGATACTGACGCTGAGGAGCGAAAGCGTGGGGAGCGAACAGGATTAGATACCCCAGTA
+
GGGGGGGGGGGGGGGGGGGGGGGGGGGGGGGGGGGGGGGGGGGGGGGGGGGGGGGGGGGGGGGGGGGGGGGGGGGGGGGGGGGGGGGGGGGGGGGGGGGGGGGGGGGGGGGGGGGGGGGGGGGGFFGGGGGGGGGGGGGGGGGGGGFGGGGGGGGGGGGGGGGGGGGGGGGGGGGGGGGGGGGGGGGGGGGGGGGGGGGFEGGGGGGGGGGGGDCCDGDGDDFF:?BFFFFFFGFFFFFF
@M00200:207:000000000-ALC1F:1:1101:7683:6640 1:N:0:5
ATTGGGCATAAAGAGCGTGTAGGCGGCCCGATAAGTCCGCTGTGAAAGTCCAGGGCTCAACCCTGGAATGCCGGTGGATACTGTCGGGCTCGAGTTCGGAAGAGGTGAGTGGAATTCCTGGTGTAGCGGTGAAATGCGCAGATATCAGGAGGAACACCAATGGCGAAGGCAGCTCACTGGGACGATACTGACGCTGAGACGCGAAAGCGTGGGGAGCAAACAGGATTAGATACCCTAGTA
+
EFGGGGGGGGFFGGGGGGGGEGFGG@GEGGEEFCGGGGGGGGGGGFFFGGGGGGDGGGGGGGDGGGGAFFGGGGGGDFGGGGGGGFGGGGGG>EGGGGDGDFGGGGFDFGGGGGGGGGGGGFFFEFGGGG7DEGGGG7FFGGGGGGFGEFEGFFGGFFFGGGGGGGGGGGGGGGGGGGGGGGGGGGGGGGGGGGGGCFGGGGDDCDGGGGGGDDDGFGGGF@FF@FBFFFFFGGFFFFFF
@M00200:207:000000000-ALC1F:1:1101:16231:6642 1:N:0:5
ATTGGGTTTAAAGGGTGCGTAGGTGGGCTAGTAAGTCCGTGGTGAAATCTCCAAGCTTAACTTGGAAACTGCCGTGGATACTATTAGTCTTGAATCTCGTGGAGGTAAGCGGAATATGTCATGTAGCGGTGAAATGCTTAGATATGACATAGAACACCGATAGCGAAGGCAGCTTGCTACACGAGTATTGACACTGAGGCACGAAAGCGTGGGGATCAAACAGGATTAGATACCCTCGTA
+
FGGGGGGGGGGGGGGGGGGGGGGGGGGGGFGGGGGGGGGGGGGGGGGGGGGGGGGGGGGGGGGGGGGGGGGGGGGGGGGGGGGGGCEGGGGGGGGGGGGGGDFGGGGGGGGGGGGGGGGGGGGGGGGGGGGGGGGGGGGGGCGGGGGGGGGGGGGGGGGGGGGGDGEGGGGGGGGGGGGGGGGGGGGGGFDFGGGGFCGGGGG>9CCGEGGGGC<<FCGGGFFFFFFFFAFFGGFFFFFB
@M00200:207:000000000-ALC1F:1:1101:15793:6642 1:N:0:5
ATTGGGTTTAAAGCGTCCGCAGGTGGTCGTGCAAGTGCGCTGTGAAAGCGCTCGGCTTAACTGAGCGAGGCCAGTGCAGACTGCGCGACTGGAGGCCGGGAGAGGTCGGTGGAATTGCCGGTGTAGTGGTGAAATGCGTAGAGATCGGCAGGAACACCCAAGGGGAAGCCAGCTGACTGGCCCGGTCCTGACACTCAGGGACGACAGCGTGGGGAGCGAACCGGATTAGATACCCTAGTA
+
GGGGGGGEGGGGGGGGGGGGGGGGGGGGGGGGGGGGGGGGGGGGGGGGGGGGGGGGGGGGGGGGGGGGGGGGGGGGGGGGGGGGGGGGGGGGGGGGGGGGGGGGGGGGGGGGGGFGGFGGGEGGDGGGGGGGGGGGGGGGGGGGGGGGGGGGGGGGGGGGGGGEGGGGGGEGGGGGGGGGGCFGGGGGGGGGGGGGGFGGGGGGGGGGGGGGGGGGFGGGGFGFFFF@F4?FGFFFFFFF
@M00200:207:000000000-ALC1F:1:1101:15831:6646 1:N:0:5
ATTGAGCTTAAAGGGTGCGTAGGCGGCCTATTAAGTCAGTGCTGAAATATCCCGGCTTAACCGGGAGGGTGGCATTGATACTGATGGGCTTGAGTGGAGTCGAGGTAGGCGGAATTGACGGTGTAGCGGTGAAATGCTTAGATATCGTCAAGAACACCGATAGTGTAGACAGCTTACTAGGCTCAAACTGACGCTGAGGCACGAAAGTGTGGGGATCAAACAGGATTAGATACCCTAGTA
+
GGGGGGGGGGGGGGGGGGGGGGGGGGGGGGGGGGGGGGGGGGGGGGGGGGGGGGGGGGGGGGGGGGGGGGGGGGGGGGGGGGGGGGGGGGGGGGGGGGGGGGGGGGGGGGGGGGGGGFGGGGGGGGGGGGGGGGGGGGGGGGGGGGGGGGGGGGGGGGGGGGGGGGGGGGGGGGGGGGGGGGGGGGGGGGGGGGGDCGGGGGDCGGGGGGGGDGDGFGGGGFGFFFF@FFFFGGFFFFFF
@M00200:207:000000000-ALC1F:1:1101:22849:6647 1:N:0:5
ACTGGGTTTAAAGGGTGCGTAGGCGGCTTTGTAAGTCAGTGGTGAAATATGGCAGCTCAACTGTCAGGGTGCCATTGATACTGCGGAGCTTGAGTACAGATGAGGTAGGCGGAATTGACGGTGTAGCGGTGAAATGCTTAGATATCGTCAAGAACACCGATAGCGAAGGCAGCTTACTAGGCTGTAACTGACGCTGAGGCACGAAAGTGTGGGGATCAAACAGGATTAGATACCCCCGTA
+
GGGGGGGGGGGGGGGGGGGGGGGGGGGGGGGGGGGGGGGGGGGGGGGGGGGGGGGGGGGGGGGGGGGGGGGGGGGGGGGGGGGGGGGGGGGGGGGGGGGGGGGGGGGGGGGGGGGGGGGGGGGGGGGGGGGGGGGGGGGGGGGGGGGGGGGGGGGGGGGGGDGGGGGGGGGGGGGGGGGGGGGGGGGGGDCFGGGGGGGGGGCEGGGGDGGGGGGGFGGGGFGFFFFFFFFFGGFFEDEE
@M00200:207:000000000-ALC1F:1:1101:9430:6650 1:N:0:5
ATTGGGTTTAAAGGGCGCGTAGGCGGCGACTCAAGTCTGGGGTGAAATCCTTCGGCTCAACCGGAGAAGTGCCTTGGATACTGGGTCGCTCGAGGGGGATAGGGGCATGCGGAACTTCCGGTGGAGCGGTGAAATGCGTAGATATCGGAAGGAACGCCGGTGGCGAAAGCGGCATGCTGGGTCCCTTCTGACGCTGAGGCGCGAAAGCCAGGGGAGCAAACGGGATTAGATACCCTAGTA
+
GGGGGGGGGGGGGGGGGGGGGGGGDGGGGGGGGGGGGGGGGGGGGGGGGGGGGGGGGGGGGGGGEGGGGGGGGGGGGGGGGGGGGGGGGGGGFGGGGGGGGGGFGGGGGGGGGGGGGGGGGGGGFCGGGGDFGCFGGGGGGGGGGGGGGGGGGFGGGGGGGGDGEGGGGGGGGGGGGGGGDGGGGGGGFCCEGGGEDFGGGGGGG<DGGFGDDDGGFDFGGDDFFFFFFBFFFGFF?FFF
@M00200:207:000000000-ALC1F:1:1101:13407:6657 1:N:0:5
ATTGGGTTTAAAGAGCGTGTAGGCGGTTCGGTAAGTCTGCTGTGAAATCCTGGGGCTCAACCCCGGGCGTGCAGCGGATACTGCCGGGCTAGAGGGTGGTAGAGGCGAGTGGAATTCCCGGTGTAGCGGTGAAATGCGCAGATATCGGGAGGAACACCAGTAGCGAAGGCGGCTCGCTGGGCCACTCCTGACGCTGAGACGCGAAAGCATGGGGAGCGAACAGGATTAGATACCCTAGTA
+
GGGGGGGGGGGGGFGGGGGGGGGGGGGGGGGGGGGGGGGGGGGGFGGGGGGGGCGGGGGGGGGGGGGGCGGGGGGGGGGGGGGGGGGGGGGGGGGGGGGGGFGGGGGGGGGGGGGGGGGGGGGGGFGGGGGGGGGGGGGGGDGGGGGGGGGGGGGGGGGGGGGGGGGCEGGGGGGGGGGG5CEEFFGGGGGGGGGGGGGGGGGGDDDGFGGFGGGDBDGGGFGFFFFFF4@FGF6=?>FF
@M00200:207:000000000-ALC1F:1:1101:9088:6685 1:N:0:5
ATTGGGTATAAAGGGCGCGTAGGCGGCTTTGCAAGTGACGGGTGAAATCCCCCGGCTTAACCGGGGAACTGCCTGTCAGACTGCATGGCTTGAGACCAGGAGAGGTGAGTGGAATTCCCAGTGTAGCGGTGAAATGCGTAGATATTGGGAGGAACACCAGTGGCGAAGGCGGCTCACTGGACTGGTACTGACGCTGAGGCGCGAAAGCGTGGGGAGCAAACAGGATTAGATACCCCCGTA
+
GGGGGGGGGGGGGGGGGGGGGGGGGGGGGGGGGFGGGGGGGGGGGGGGGGGGGGGGGGGGGGGGGGGGGGGGGGGGGGGGGGGGGGGGGGGGGGGGGGGGGGGGGGGGGGGGGGGGGGGGGGFGGGGGGGGGFGGGGGGGGGGGGGGGGGGGGGGGGGGGGGGGGGGGGG@EGGGGGGGGGD9FGGFCFGGGGGGGGGGGGGGGGGGGGGGGGGGDDGGGGFGFFFFFFFFFGFFFFFFD
@M00200:207:000000000-ALC1F:1:1101:20491:6705 1:N:0:5
ACTGGGTATAAAGGGTGCGTAGGCGGTGCGCTAAGTCGGTGGTGAAATACTTCGGCTCAACCGGAGAATTGCCTCTGAAACTGGCGTGCTCGAGGGAGGTAGAGGTGCATGGAACTTCCGGTGGAGCGGTGAAATGCGTTGATATCGGAAGGAACACCTGTGGCGAAAGCGGTGCACTGGACCTCTTCTGACGCTGAGGCACGAAAGCCAGGGGAGCGAACGGGATTAGATACCCTAGTA
+
GGGGGGGGGGGGGGGGGGGGGGGGGGGGGGGGGGGGGGGGGGGGGGGGGGGGGGGGGGGGGGGGGGGGGGGGGGGGGGGGGGGGGGGGGGGGGGGGGGGGGGGGGGGGGGGGGGGGGGGGGGGGGGGGGGGGGGGGGGGGGGGGGGGGGGGGGGGGGGGGGGGGGGGGGGGGGGGGGGGGGGGGGGGGGGGGGGGGGGGGGGGGGGGGGGGGGGGCDGGGGEGF@EFFFFFFGGFFFFFF
@M00200:207:000000000-ALC1F:1:1101:5038:6719 1:N:0:5
ATTGGGCTTAAAGGGTGCGTAGGCGGTCGCGCAAGTCGGATGTGAAATCTCAGGGCTCAACCCTGAAACTGCATTCGATACTGCGTGGCTAGAGTGCTGGAGGGGAGACTGGAATTTACGGTGTAGCAGTGAAATGCGTAGATATCGTAAGGAAGACCAGTGGCGAAGGCGAGTCTCTGGACAGCAACTGACGCTGAGGCACGAAGGCCAGGGGAGCAAACGGGATTAGATACCCTGGTA
+
GGGGGGGGCFGGGGGGGGGGGGGGGGGGGGGGGGGGGGGGGGGGGGGGGFGGGGGGGGGGGGGGGGGGGGGGGGGGFGGGGGGGGGGGGGGGGGFGGFGGEGGDGGFGGGGGEFGGGGGGGGGGGGGGGGGGGGGGGGGGGGGGGGGGGGGGGGGGGGGGGGGGGGGGGGGGGGGEGGGGFGGGGGCGCGGGGGGGGGGGGGG7EDGGGGG5CGGGFGGGGFDB:DFFFFFFGGFFF>F6
@M00200:207:000000000-ALC1F:1:1101:26664:6722 1:N:0:5
ATTGGGTTTAAAGTGTGCGCAGGTGGCCGCGCAAGTCGAGTGTGAAATCCCCGAGCTTAACTTGGGAATTGCGCTCGAAACTACGTGGCTCGAGTGTGGCAGAGGAAGGTGGAATTCCACGTGTAGCGGTGAAATGCGTAGAGATGTGGAGGAACACCAGTGGCGAAGGCGATCTTCTGGTCTGTTTCTGACACTCAGACGCGACAGCTAGGGTAGTAAACGGGATTAGATACCCGCGTA
+
GGGGGGGGGGGGGGGGGGGGGGGGGGGGGGGGGGGGGGGGGGGGGGGGGGGGGGGGGGGGGGGGGGGGGGGGGGGGGGGGGGGGGGGGGGGGGGGGGGGGGGGGGGGGGGGGGGGGGGGGGGGGGGGGGGGGGGGGGGGGGGGGGGGGGGGDGGGGCGGGGGGGGGGGGGGGGGGGGGGGGGGGGGGGGGGGGFGGGFFGEGGGGGGGGGGGGGGGFGGGGFGFEF?@FFFFGG4>BFEE
@M00200:207:000000000-ALC1F:1:1101:7462:6731 1:N:0:5
ACTGGGTTTAAAGAGCTCGTAGGCGGTTTGTCGCGTCGGCCGTGAAAACTTGGGGCTTAACCCCGAGCCTGCGGTCGATACGGGCAGACTTGAGTTCGGCAGGGGAGACTGGAATTCCTGGTGTAGCGGTGAAATGCGCAGATATCAGGAGGAACACCGGTGGCGAAGGCGGGTCTCTGGGCCGATACTGACGCTGAGGAGCGAAAGCGTGGGGAGCGAACAGGATTAGATACCCCCGTA
+
GGGGGGGGGGGGGGGGGGGGGGGGGGGGGGGGGGGGGGGGGGGGGGGGGGGGGGGGGGGGGGGGGGGGGGGGGGGGGGGGGGGGGGGGGGGGGGGGGGGGGGGGGGGGGGGGGGGGGGGGGGGGGGGGGGGGGGGGGGGGGGGGGGGGGGGGGGGGGGGGGGGGGEGGGGGGGGGGGGGGGGGGGDCGGGFFGGGGGGGGGGGGEGGGGGGGGGGDFD:DDFGFFFFFFFFFGGFFEFBB
@M00200:207:000000000-ALC1F:1:1101:8245:6740 1:N:0:5
ACTGGGTTTAAAGGGCACGTAGGCGGCTCGGCAAATCGGTCGTGGAATCCCGACGCTTACCGTCGGAACGGCGGCCGAAAATACCGGGCTCGAGGGCGTGAGGGGTCACTGGAACTCCTGGTGAAGCGGTGAAATGCGTAGATATCAGGAGGAACGCCGGAGGCGAAAGCGAGTGACTGGCGCGTTCCTGACGCTGAGGTGCGAAAGCTAGGGGAGCAAACAGGATTAGATACCCGCGTA
+
GGGGGGGGGGGGGGGGGGGGGGGGGGGGGGGGGGGGGGGGGGGGGGGGGGGGGGGGGGGGGGGGGGGGGGGGGGGGGGGGGGGGGGGGGGGGGGGGGGGGGGGGGGGGGGGGGGGGGGGGGGGGGGGGGGGGGGGGGGGGGGGGGFGGGGGGGGGGGGGGGGGGGGGGGGGGGGGGGGGGGGGGGGDGGGGFGGGGGGGGFGGGGGG5CGGGGGGGBCGGGFGFFFF?FF??FCFEFFFE
@M00200:207:000000000-ALC1F:1:1101:15678:6741 1:N:0:5
ACTGGGTGTAAAGGGCGCGTAGGTGGCCCGACAAGTCAATGGTGAAAGCTCGACGCTTAACGTCGAGTCGGCCACTGATACTGTTGGGCTGGAGCACTGTAGAGGCTCATGGAATTCCGGGTGTAGCGGTGGAATGCGTAGAGATCCGGAAGAACACCGGTGGCGAAGGCGGTGAGCTGGGCAGTTGCTGACACTGAGGCGCGACAGCGTGGGGAGCAAACAGGATTAGATACCCCAGTA
+
GGGGGGGGGGGGGGGGGGGGGGGGGGGGGGGGGGGGGGGGGGGGGGGGGGGGGGGGGGGGGGGGGGGGGGGGGGGGGGGGGGGFGGGGGGGGGGGGGGGGGGGGGGGGGGGGGGGGGGGGGGGGGGGGGGGGGGGGGGGGGGGGGGGGGGGGGGGGGGGGGEGGGDGGGGGGGGGGGGGGGGGGGGGFGGGGGGGGGGGGGGGGGGGGGEEGGDGDFFFGGFGFFFF?FFFFGF@FEFFF
@M00200:207:000000000-ALC1F:1:1101:22709:6743 1:N:0:5
ATTGGGTTTAAAGGGTGCGTAGGCGGCAATTCAAGTCAGGTGTGAAATGCCTGAGCTCAACTGAGGCATTGCGCTTGAAACTGAACTGCTCGAGTATCCCAGGGGTGTGCGGAACTGCCAGTGGAGCGGTGAAATGTGTTGATATTGGCAGGAACACCGGAGGCGAAAGCGGCACACTGGGGGATAACTGACGCTGAGGCACGAAAGCCAGGGGAGCGAACGGGATTAGATACCCCTGTA
+
GGGGGFGGGGGGGGGGGGEGGGCGGGGGGGGGGGGGGGGGGGGGGGGGGGGGGGFGGFGGGGFGGGDGGGGGGGGGGGFGGGGGGGGGGGGGGGGFGGFGGGGGGBEGGGGGGGGGGGGDEFGGGEFFGFGGGGGGGGGGGGGFGGGGGGGGGGGGGGGGGGCCGDEGGFGGGGGCGGGGFGGGGGGFGGGGGGDEE8=FEGDCE7DGGGGG=<CCDG3CGFDB>DF?==FFGG@FFFF6
@M00200:207:000000000-ALC1F:1:1101:10259:6746 1:N:0:5
ACTGGGTTTAAAGGGTGCGTAGGAGGGCAGGTAAGTCAGTGGTGAAATCTCCAAGCTTAACTTGGAAACTGCCGTTGATACTATCTGTCTTGAATACCGTGGAGGTGAGCGGAATATGTCATGTAGCGGTGAAATGCTTAGATATGACATAGAACACCAATTGCGAAGGCAGCTCACTACACGAATATTGACTCTGAGGCACGAAAGCGTGGGGATCAAACAGGATTAGATACCCGGGTA
+
GGGGGGEFEEGGGGGGGGGFGGGGGGGGGGEGGGGFFGGGGGGGGGGGGGGGGGGGGGGGGGGGGGGGGGGGGGGGGGGGGGGGGGGGGGGGGGGGGGGGGGGGGGGGGGGGGGGGGGGGGGGGGGGGGGGGGGFGGGGGGGGGGGGGGGGGGGGGGGGGGGGGGGGGGGGGGGGGGFCFGGGGGGGGFGGGGCGGGGGG>CDGGGGGGGGGEDGGFGFGGFGFFFFFFFFFGGFFFFFF
@M00200:207:000000000-ALC1F:1:1101:25342:6759 1:N:0:5
ACTGGGTTTAAAGCGCACGTAGGCGGTCTGTTAAGTCAGGTGTGAAAGCCCCCGGCTCAACCGGGGAACAGCATTCGATACTGGCAGACTCGAGGATGGTAGGGGTGAGTGGAACTCCAGGTGGAGCGGTGAAATGCGTAGATATCTGGAGGAACACCGGTGGCGAAAGCGGCTCACTGGACCATTACTGACGCTGAGGTGCGAAAGCTAGGGTAGCAAACGGGATTAGATACCCCCGTA
+
GGGGGGGGGGGGGGGGGGGGGGGGGEGGGGGGGGGGGGGGGGGGGGGGGGGGGGEGGGGGGGGGGGGGGGGGGGGGGGGGGGGGGGDGGGGGGGGGGGGFGGGGGGDFGGGGGGGGGGGGGGFGGGGGGGGGGFGGAFFGGGFCFGGGGFF>BFGGGGGGGGCFGGGCCGGGGGGGGGGGGFGGGGGGGG9FGGGGGGGGCFGGGGGGGGGGGGGGFGGGGF:@5>FFFFFFFGFFFFFF
@M00200:207:000000000-ALC1F:1:1101:15873:6773 1:N:0:5
ACTGGGTTTAAAGGGAGCGTAGGAGGGCAGGTAAGTCAGTGGTGAAATCTTCGAGCTTAACTCGGAAACTGCCGTTGATACTATCTGTCTTGAATACCGTGGAGATGAGCGGAATATGTCATGTAGCGGTGAAATGCTTAGATATGACATAGAACACCAATTGCGAAGGCAGCTCGTTACACGAATATTGACTCTGAGGCTCGAAAGCGTGGGGATCAAACAGGATTAGATACCCGGGTA
+
GGGGGGGGGGGGGGGGGGGGGGGGGGGGGGGGGGGGGGGGGGGGGGGGGGGGGGGGGGGGGGGGGGGGGGGGGGGGGGGGGGGGGGGGGGGGGGGGGGGGGGGGGGGGGGGGGGGGGGGGGGGGGGGGGGGGGGGGGGGGGGGGGGGGGGGGGGGGGGGGGGGGGGGGGGGGGGGGGGGGGGGGGGGGGGGGGGGGGGGGGGDGGGGGGGGGGGGGFGGGGFFFFFFFFFFFGGFFDFFF
@M00200:207:000000000-ALC1F:1:1101:12600:6790 1:N:0:5
ATTGGGTTTAAAGGGCGCGTAGGCGGTGCGTTAAGTCGGCGGTGAAATACTTCGGCTCAACCGGAGAATTGCCGCTGAAACTAGCGTGCTCGAGGGAGGTAGAGGTGCGTGGAACTTCCGGTGGAGCGGTGAAATGCGTTGATATCGGAAGGAACACCTGTGGCGAAAGCGATGCACTGGACCTCTTCTGACGCTGAGGCGCGAAAGCCAGGGGAGCGAACGGGATTAGATACCCCGGTA
+
GGGGGGGGGGGGGGGGGGGGGGGGGGGGGGGGGGGGGGGGGGGGGGGGGGGGGGGGGGGGGGGGGGGGGGGGGGGGGGGGGGGGGGGGGGGGGGGGGGGGGGGGGGGGGGGGGGGGGGGGGGGGGGGGGGGGGGGGGGGGGGGGGGGGGGGGGGGGGGGGGGGGDGGGGGGGGGGGGGGGGGGGGGGGGGGGGGDGGGGGGGGGCDDGCFGGDD<CEGGDGFD:BB@@FFF?>FFFE@FE
@M00200:207:000000000-ALC1F:1:1101:14573:6793 1:N:0:5
ATTGGGTATAAAGGGTGCGTAGGCGGCCCTGTAAGTCAGTGCTGAAATATCCCAGCTTAACTGGGAGGGTGGCATTGATACTGCGGGGCTAGAGTACAGATGAGGTAGGCGGAATTGACGGTGTAGCGGTGAAATGCTTAGATATCGTCAAGAACACCTATAGCGAAGGCAGCTTACTAGGCTGTAACTGACGCTGAGGCACGAAAGTGTGGGGATCAAACAGGATTAGATACCCTTGTA
+
GGGGGGGGGGGGGGGGGGGGGGGGGGGGGGGGGGGGGGGGGGGGGGGGGGGGGGGGGGGGGGGGGFGGGGGGGGGGGGGGGGGGGGGGGGGGGGGGGGGGGGGGGGGGGGGGGGGGGGGGGGGGGGGGGGGGGGGGGGGGGGGGGGGGGGGGGGGGGGGGGGGGGGGGGGGGGGGGGFFGGFGGGGGGGGGGGGGGGGGFGGGGGGGGGGGGGGGGFGGGGFGFFFFFFFFFGGFFFFFF
@M00200:207:000000000-ALC1F:1:1101:21913:6800 1:N:0:5
ACTGGGTTTAAAGGGTGCGTAGGTGGGCAAGTAAGTCAGTGGTGAAATCTCCGGGCTTAACCCGGAAACTGCCATTGATACTATTTGTCTTGAATACTGTGGAGGTCAGCGGAATATGTCATGTAGCGGTGAAATGCTTAGATATGACATAGAACACCAATTGCGAAGGCAGCTGGCTACACAAATATTGACACTGAGGCACGAAAGCGTGGGGATCAAACAGGATTAGATACCCTTGTA
+
GGGGGGGGGGGGGGGGGGGGGGGGGGGGGGGGGGGGGGGGGGGGGGGGGGGGGGGGGGGGGGGGGGGGGGGGGGGGGGGGGGGGGGGGGGGGGGGFGGGGGGGGGGGGGGGGGGGGGGGGGGGGGGGGGGGGGGGGGGGGGGGGGGGGGGGGGGGGGGGGGGGGCGGGGGGGGGGGGGGGGGGGGGFGGGGGGGGGGGGGGGGGGGGGGGGDGGGGFFFGGFGFFFFFFFFFGGFFFFFF
@M00200:207:000000000-ALC1F:1:1101:12166:6800 1:N:0:5
ACTGGGTTTAAAGCGCGTGTAGGCGGTCCGGTAAGTCCGCTGTGAAAGTCGGGGGCTCAACCCTCGGATGCCGGTGGATACTGTCGGGCTTGAGTACGGAAGAGGCGAGTGGAATTCCTGGTGTAGCGGTGAAATGCGCAGATATCAGGAGGAACACCAATTGCGAAGGCAGCTCGCTGGGACGTTACTGACGCTGAGACGCGAAAGCGTGGGGAGCAAACAGGATTAGATACCCCAGTA
+
GGGGGGGGGGGGGGGGGGGGGGGGGGGGGGGGGGGGGGGGGGGGGGGGGGGGGGGGGGGGGGGGGGGGGGGGGGGGGGGGGGGGGGGGGGGGGGGGGGGGGGGGGGGGGGGGGGGGGGGGGGGGGGGGGGGGGGGGGGGGGGGGGGGGGFGGGGGGGGGGGGGGGGGDEGGGGGGGGGGGGGGGGGGGGGGGGGGGGGGGGGGGGGGGGGGGGGGDDFGGGFGFFFFFFFFFGGFFF36F
@M00200:207:000000000-ALC1F:1:1101:15151:6821 1:N:0:5
ATTGGGCTTAAAGGGTGCGTAGGCGGCCCCGCAAGTCTGACGTGAAAGCCCAGGGCTCAGCTCTGGAAGGGCGTTAGAAACTGCGGGGCTCGAGTGCCGGAGGGGAGAGTGGAATTCCCGGTGTAGCGGTGAAATGCGTAGATATCGGGAGGAATACCGGTAGCGAAAGCGACTCTCTGGACGGCAACTGACGCTGAGGCACGAAAGCGTGGGGAGCAAACAGGATTAGATACCCGTGTA
+
GGGGGGGGGGGGGGGGGGGGGGGGGGGGGGGGGGGGGGGGGGGGGGGGGGGGGGGGGGGGGGGGGGGGFGGGGFG@FGGGGGGGGGGGGGGGGGGGGGGGGGGGGCFGGGGGGGGGGGGGGGGGGGGGGGGGGGGGGGFGGGGGGGGGGGGGGGGGGGDGGGGGGG*=EGGGGGGFGGGGGGGGGGGGGGGGGGGGGGGGGGGGGGGGGGDGGGGGFGGGGFGFFFFF??FFGGFEBBFF
@M00200:207:000000000-ALC1F:1:1101:4225:6831 1:N:0:5
ATTGGGTGTAAAGGGCGCGTAGGCGGGATGGCAAGTCAGTCGTGAAATCTCTAGGCTTAACCTAGAAACTGCCGTTGATACTATTTGTCTTGAATATCATGGAGGTAAGCGGAATATGTCATGTAGCGGTGAAATGCTTAGATATGACATAGAACACCGATAGCGAAGGCAGCTTACTACATGTTAATTGACGCTGAGGCACGAAAGCGTGGGGAGCAAACAGGATTAGATACCCCCGTA
+
GGGGGGGGGGGGGGGGGGGGGGGGGGGGGGGGGGGGGGGGGGGGGGGGGGGGGGGGGGGGGGGGGGGGGGGGGGGGGGGGGGGGGGGGGGGGGGGGGGGGGGDGGGGGGGGGGGGGGGGGGGGGGGGGGGGGGGGGGGGGGGGGGGGGGGGGGFGGGGGGGGGGGGGGEGGDGGGGGGGGGGGGGGDFFGGGGGGGGGFGGGGGGGGGDGGEGGGGFGGGGFGFFFFFFFFFGG?FDFFF
@M00200:207:000000000-ALC1F:1:1101:7854:6835 1:N:0:5
ACTGGGTATAAAGGGCGCGTAGGTGGCCCGACAAGTCAGTGGTGAAAGCTCGACGCTTAACGTCGAGTCGGCCACTGATACTGTTGGGCTGGAGCACTGTAGAGGCTCATGGAATTCCGGGTGTAGCGGTGGAATGCGTAGAGATCCGGAAGAACACCGGTGGCGAAGGCGGTGAGCTGGGCAGTTGCTGACACTGAGGCGCGACAGCGTGGGGAGCAAACAGGATTAGATACCCCTGTA
+
GGGGGGGGGGGGGGGGGGGGGGGGGGGGGGGGGGGGGGGGGGGGGGGGGGGGGGGGGGGGGGGGGGGGGGGGGGGGGGGGGGGGGGGGGGGGGGGGGGGGGGGGGGGGGGGGGGGGGGGGGGGGGGGGGGGGGGGGGGGGGGGGGGGGGGGGGGGGGGGGGGGGGGGGGGGGGGGGGGGGGGGGGGGGGGGGGGGGGGGGGGGGEDDGGGGGGGGGFGGGGFGFFFFFFFFFGGFFFFFF
@M00200:207:000000000-ALC1F:1:1101:19356:6841 1:N:0:5
ATTGGGTTTAAAGGGTGCGTAGGTGGGCAGGTAAGTCAGTGGTGAAATCTCTGGGCTTAACCCAGAAACTGCCATTGATACTATCTGTCTTGAATACCGTGGAGGTCAGCGGAATATGTCATGTAGCGGTGAAATGCTTAGATATGACATAGAACACCAATTGCGAAGGCAGCTGGCTACACGAATATTGACACTGATGCACGAAAGCGTGGGGATCAAACAGGATTAGATACCCCAGTA
+
FGF@EFGGCGGGFGEFFGCGG@FGGGDFGEEGGDGFGCFFCEFGGDEGGFFFGFGGGGGFDGDGGEFFGGGGFEFFFGAEGGFGGGGGGGFGCCFCGFGFEG7FECFGGGGGE@FGGGGFDFGGFCF7FCGGGGGGGGFGGGGGGGF;:FFGGGGFFF=DFFGGCCEGEGGGGGGGGGGGGGGE8EGFCGGGCCFCAFFGGGG7EGDFGC9CEGGGFGGGGADF86FF=FFFFFFAABFF
@M00200:207:000000000-ALC1F:1:1101:24681:6849 1:N:0:5
ACTGGGTTTAAAGTGTGCGCAGGTGGCCGCGCAAGTCGAGTGTGAAATCCCCGAGCTTAACTTGGGAATTGCGCTCGAAACTACGTGGCTCGAGTGTGGCAGAGGAAGGTGGAATTCCACGTGTAGCGGTGAAATGCGTAGAGATGTGGAGGAACACCGATGGCGAAGGCAGCCTTCTGGGCCAACACTGACGCTCATGCACGAAAGCGTGGGGAGCAAACAGGATTAGATACCCTAGTA
+
GGGGGGGGEGGGGGGGGGGGGGGGGGGGGGGGGGGGGGGEFFGGGGGGGGGGGGGGGGGGGGGGGGGGGGGGGGGGGGGGGGGGGGGGG8BFEGGGGGGGFGGGGGGGEGGGE@FFGGGGGGGGGGGGGGGFGGGGGGGGGGGGGGGGGGGGGGGGGGGGEGGC>EEEEFECGGGGGGDGFGGGFGGG79FCEC5EEGGG?FFEGCDGGGDEGGGGFGGGGFGFFFFFF?66>F?6?FBF
@M00200:207:000000000-ALC1F:1:1101:12953:6851 1:N:0:5
ACTGGGTATAAAGGGCGCGTAGGCGGCCTGGTAAGTAGGGGGTGAAATCCTGCGGCTTAACCGCAGGGCTGCCTTCTAAACTGTCAGGCTTGAGCACAGTAGAGGCAGGTGGAATTCCCGGTGTAGCGGTGGAATGCGTAGAGATCGGGAAGAACATCAGTGGCGAAGGCGGCCTGCTGGGCTGTTGCTGACGCTGAGGCGCGACAGCGTGGGGAGCAAACAGGATTAGATACCCGAGTA
+
GGGGGGGGGGGGGGGGGGGGGGGGGGGGGGGGGGGGGGGGGGGGGGGGGGGGGGGGGGGGGGGGGGGGGGGGGGGGGGGGGGGGGGGGGGGGGGGGGGGGGGGGGGGGGGGGGGGGGGGGGGGGGGGGGGGGGGGGGGGGGGGGGGGGGGGGGGGGGGGGGGGGGEEGGGGGGGGGGGGGGGGGGGGGGGGGGGGGGGGGGGGGGGGGGGGGGGGGFGGGGFGF@F?FFFFFGGFFFFFF
@M00200:207:000000000-ALC1F:1:1101:3294:6853 1:N:0:5
ATTGGGTTTAAAGGGTGCGTAGGTGGTGACGCAAGTCTGGTGTGAAATCTCGGAGCTCAACTCCGAAATTGCACCGGATACTGCGTGACTCGAGGACTGTAGAGGAGATCGGAATTCACGGTGTAGCAGTGAAATGCGTAGATATCGTGAGGAAGACCAGTTGCGAAGGCGGATCTCTGGGCAGTTCCTGACACTGAGGCACGAAGGCCAGGGGAGCAAACGGGATTAGATACCCCCGTA
+
GGGGGGEGGGGGGGGGGGGGGGGGGGGGGGGGGGGGGGGGGGGGGGGGGGGGGGGGGGGGGGGGGGGGGGGGGGGGGGGGGGGGGGGGGGGGGGGGGGGGGGGGGGGGGGGGGGGGGFGGGGGGGGGGGGGGGGGGGGGGGGGGGGGGGGGGGGGFGGGGGGGGGGGGGGGGGGGGGGGGGGGGGGGGGG<<CCFGGGGGGFGGGGGGGGGGGGGGFGGGGFGFEFFFFFFFDF?F@EFF
@M00200:207:000000000-ALC1F:1:1101:11506:6858 1:N:0:5
ATTGGGTGTAAAGGGTGCGTAGGCGGCCATGTAAGTGAGGTGTGAAATCCCTCGGCTCAACCGAGGAACTGCGCTTCATACTGCATGGCTTGAGGGAGACAGGGGTAAGCGGAACTGATGGTGGAGCGGTGAAATGCGTTGATATCATCAGGAACACCGGTGGCGAAAGCGGCTTACTGGGTCTCTTCTGACGCTGAGGTACGAAAGCTAGGGTAGCGAACGGGATTAGATACCCTAGTA
+
GGGGGGGGGGGGGGGGGGGGGGGGGGGGGGGGGGGGGGGGGGGGGGGGGGGGGGGGGGGGGGGGGGGGGGGGGGGGGGGGGGGGGGGGGGGGGGGGGGGGGGGGGGGGGGGGGGGGGGGGGGGGGGGGGGGGGGGGGGGGGGGGGGGGGGGGGGGGGGGGGGGGGGGGGGGGGGGGGGGGGGGGGGGGGGGGGGGGGGGGGGGGGGGGGDFGFFGDFGGGGFGFFFFFFFFBFGFFFFFF
@M00200:207:000000000-ALC1F:1:1101:7082:6866 1:N:0:5
ATTGGGTTTAAAGGGCGCGTAGGCGGTGCGTTAAGTCGGTGGTGAAATACTTTGGCTCAACCAGAGAATTGCCGCTGAAACTGGCGTGCTAGAGGGAGGTAGAGGTGCATGGAACTTCCGGTGGAGCGGTGAAATGCGTTGATATCGGAAGGAACACCTGTGGCGAAAGCGGTGCACTGGACCTCTTCTGACGCTGAGGCGCGAAAGCCAGGGGAGCGAACGGGCTTAGATACTCCTGTA
+
FDF@@@BFEFGGGGGGGGGGEGEGGCEG+78CFFF,CF:@FGFGGGADFCFFFGCG8F@CCF@F8C<<ECFFFGGGEBEAGGAFFGFGGF<<EFCE:=@FGFEGGGGGC9@F@FGEFCFGGCB@+3BFE3@CDD9F9FGDEGGFGGGGCFF<::CFFE,>FCFGBEGDGGEGGGDGDGFFGGGCFFGGFC?FD59>CFFFGDDG=535=FGFEC55:/37CDD>)85/644=:*9?=FFF
@M00200:207:000000000-ALC1F:1:1101:12278:6867 1:N:0:5
ATTGGGTTTAAAGGGCGCGTAGGCGGTGTGTCAAGTCAGGCGTGAAAGCCCCGGGCTCAACCTGGGAACCGCGCTTGAGACTGGCACGCTAGAGTTCGGGAGAGGATGGTGGAATTCCCAGTGTAGAGGTGAAATTCGTAGATATTGGGAAGAACACCGATGGCGAAGGCAGCCATCTGGACCGACACTGACGCTGAGGCGCGAAAGCGTGGGGAGCAAACAGGATTAGATACCCTCGTA
+
GGGGGGGGGGGGGGGGGGGGGGGGGGGGGGGGGGGGGGGGGGGGGGGGGGGGGGGGGGGGGGGGGGGGGGGGGGGGGGGGGGGGGGGGGGGGGGGGGGGGGGGGGGGGGGGGGGGGGGGGGGGGGGGGGGGGGGGGGGGGGGGGGGGGGGGGGGGGGGGGGGGGGGGGGGGGGGGGGGGGFGGGGGGGGGCGGGGGGGGGGGGGGGGGGGGGGGDGFGGFGFGF>FFF@FF=:FFFFB>>
@M00200:207:000000000-ALC1F:1:1101:26636:6868 1:N:0:5
ACTGGGTTTAAAGGGCGCGTAGGCGGGCTGACAAGTCTGGGGTGAAATGCCGCGGCTCAACCGTGGAACTGCCTTAGATACTGTCGGCCTCGAGGGAGGTAGGGGCATGCGGAACTGTAGGTGGAGCGGTGAAATGCGTTGATATCTACAGGAACTCCGGTGGCGAAAGCGGCGTGCTGGACCTCTTCTGACGCTGAGGCGCGAAAGCTAGGGGAGCAAACGGGATTAGATACCCTCGTA
+
GGGGGGGGGGGGGGGGGGGGGGGGGGGGGGGGGGGGGGGGGGGGGGGGGGGGGGGGGGGGGGGGGGGGGGGGGGGGGGGGGGGGGGGGGGGGGGGGFGGGGGGGGGGGGGGGGGGGGGGGGGGGGGGGGGGGGGGGGGGGGGGGGGGGGGGGGGGGGGGGGGGGGGGGGGGGGGGDCGGGGGGGGGGGGGFFEGDGGGGGGGGGGCGGGGGGGGGGFG<DGFGEFDFFFF?FFG<@:7@D
@M00200:207:000000000-ALC1F:1:1101:25519:6891 1:N:0:5
ACTGGGTATAAAGGGCGTGTAGGCGGTTTGTTAAGTCATGTGTGAAATCCCTCGGCTCAACCGGGGAACGACGCATGAAACTGACAAGCTAGAGTACCAAAGAGGGGGGTGGAATTCCCGGTGTAGCGGTGAAATGCGTAGATATCGGGAGGAACACCTGTGGCGAAGGCGACCCCCTGGTTGGATACTGACGCTGATACGCGAAAGCGCGGGGAGCAAACAGGATTAGATACCCGAGTA
+
GGGGGGGGFGCFDFGGGGGGGGGFGGGGGGGDAFGEGGGGGFGGEGGGGFGGGGGGGEFGGGGGGGGGGGGEFGGGGGGGGGGGGFGGGGGGGGGGFGGGGGGGGGGGEFGGGGGGGGGGGGEFGGFGGFGGGGGGCFGGGGGGGGGGDEE>EGGGFEFFFGGGEECGEFEEEGG;EECFGGGGGGFGFGGGEGDGGGCEFCDE=DDDG5CEGDDDFCCFGFFF:49767=?GDFB@>FF
@M00200:207:000000000-ALC1F:1:1101:23745:6905 1:N:0:5
ATTGGGTTTAAAGGGTGCGTAGGCGGACTGATAAGTCAGCGGTGAAATCCCACGGCTCAACTGTGGAACTGCCGTTGATACTGTTAGTCTTGAATGCAGATGATGTGGGCGGAATATGACATGTAGTGGTGAAATACTTAGATATGTCATAGAACACCGATTGCGAAGGCAGCTCACAAAACTGTGATTGACGCTGAGGCACGAAAGCGTGGGGATCAAACAGGATTAGATACCCGAGTA
+
FFGGGGGGGGGGGGGGGGGGGGGGGG7FGGGGGGGGGGGGGGGGGGGGGDEGGGGGGGGGGGGGGGGGFGGGGGGCCFGGGGGGGGGGGGGGGGGGGGGDGGGGGGGGGGGGGGGFEGAFGGGGFFGGGGGGCGGGGGGGGGGGGDFGGGGGEGGGGGGGGGGGGGGGGGGGD8@EGGGGGGGGGGFGGGGGDGGGGG=E?FG5?5?FEGDGGGGGFFGGGFGFFFFFFFFFGGF>DDFF
@M00200:207:000000000-ALC1F:1:1101:21583:6908 1:N:0:5
ATTGGGTATAAAGCGCACGTAGGCGGCATTGCAAGTGTCCGGTGAAATCCCACGGCTCACCCGTGGAACTGCCTGGCAGACTGCAATGCTCGAGTGTGGTAGGGGAGAGCGGAACTCCTGGTGGAGCGGTGAAATGCGTAGATATCAGGAGGAACACCGGTGGCGAAGGCGGCTCTCTGGTCCACAACTGACGCTGAGGTGCGAAAGCTAGGGGAGCAAACGGGATTAGATACCCTGGTA
+
GGGGGGGGGGGGGGGEEGGGGGGFGGGGGGDDGGFGGGGGCGGGGGGGGGGGGGGGGGGGGECFGGGGDGGGGGFDFGGFFFGFFEFGGGGGGGGGGGGGGGGGGGGGGDEGGGDGGGFGGGF7FGGGGGGGGGGGGGGGGGFGGGCFFGGGGGCGGGGGGGGGGGGGGGGGGC>FGGGGFGEGGFGGGGGGGGGGGGGGGGGGGGGGFCFGGGGGFGGGGFDFFFFFFFF?CF@FFFFF
@M00200:207:000000000-ALC1F:1:1101:27035:6909 1:N:0:5
ACTGGGCGTAAAGGGCGCGTAGGCGGTCACGACAAGTCAGTTGTGAAATCTCTGGGCTTAACTCAGAACGGTCAACTGATACTGTCGGACTAGAGTGCAGAAGGGGCAACTGGAATTCTCGGTGTAGCGGTGAAATGCGTAGATATCGAGAGGAACACCTGCGGCGAAGGCGGGTTGCTGGGCTGACACTGACGCTGAGGCGCGAAAGCTAGGGGAGCGAACGGGATTAGATACCCCAGTA
+
GGGGGGGGGGGGGGGGGGGGGGGGGGGGGGGGGGGGGGGGGGGGGGGGGGGGGGGGGGGGGGGGGGGGGGGGGGGGGGGGGGGGGGGGGGGGGGGGGGGGGGGGGGGGGGGGGFGGGGGGGGGGGGGGGGGGGGGGGGGGGGGGGGGGGGGGGGGGFGGGGGGGGGGEGGGGGGGEGGGGGGGGGGGGFGGGGGGGGGGGGGGGGGGGGGGGGGGGBDDGGFGFFFDFFFFFFGF:>EDFF
@M00200:207:000000000-ALC1F:1:1101:23848:6911 1:N:0:5
ATTGGGTTTAAAGGGTGCGTAGGCGGCCTATTAAGTCAGTTCTGAAATATCCCGGCTTAACCGGGAGGGTGGGATTGATACTGATGGGCTTGAGTGGAGTCGAGGTAGGCGGAATTGACGGTGTAGCGGTGAAATGCTTAGATATCGTCAAGAACACCGATAGTGTAGACAGCTTACTAGACTTCAACTGACGCTGAGGCACGAAAGTGTGGGGAGCAAACGGGATTAGATACCCGAGTA
+
GGGGGGGGGGGGG9FEG@FGGGGGGGEGC,6EFGGGGCF@FCFGGGGE9FGA<FGGGGFGGGE:F+FC+866CCFEFGGGGGG,CFG@FGBEGGGAE9FE?FFGGC=<F@FFGGGGC5FEGGGGGGGGGGGGGGGGGG<FGGGGGGGCDFFGGGGGGGGDG7EFGCGGFGGGGGCEGGFGGFGC?9;FGGGGGGGGEGCGCF:5CDG7EGGGGGGGFGGGGBGBBFFFFBFFGGFFBBFF
@M00200:207:000000000-ALC1F:1:1101:10313:6925 1:N:0:5
ATTGGGTTTAAAGGGTGCGTAGGCGGCCGCGTAAGTCGGGTGTGAAATCCCTCGGCTCAACCGAGGAATTGCGCCCGATACTGCGTGGCTAGAGGGAGACAGAGGCGAGCGGAACTGATGGTGGAGCGGTGAAATGCGTTGATATCATCAGGAACACCGGTGGCGAAGGCGGCTCGCTGGGTCTCTTCTGACGCTGAGGCACGAAAGCTAGGGTAGCGAACAGGATTAGATACCCTGGTA
+
GGGGGGGGGGGGGGGGGGGGGGGGGGGGGGGGGGGGGGGGGGGGGGGGGGGGGGGGGGGGGGGGGGGGGGGGGGGGGGGGGGGGGGGGGGGGGGGGGGGGGGGGGGGGGGGGGGGGGGGGGFFGGGGGGGGGGGGGGGGGGGGGGGGGGGGGGGGGGGGGGGGGGGGGGGGGGGGGGGGGGGGGGGGGGGGGGGGGGGGGGGGGGGGGGGGGGGG:?DGGGFGFFFFFFFFFFGFFFFFF
@M00200:207:000000000-ALC1F:1:1101:11705:6925 1:N:0:5
ATTGGGTTTAAAGGGTGCGTAGGCGGCGCAGTAAGTCAGGAGTGAAAGTTTGCGGCTCAACCGTAAAATTGCTTTTGATACTGCTGTGCTAGAATTAGGATGAGGTCAGCGGAATGTGGCATGTAGCGGTGAAATGCATAGATATGCCATAGAACACCAATTGCGAAGGCAGCTGGCTAGACCTATATTGACGCTGAGGCACGAAAGCGTGGGGAGCGAACAGGATTAGATACCCCAGTA
+
GGGGGGGGGGGGGGGGGGGGGGGGGGGGGGGGGGGGGGGGGGGGGGGGGFGGGGGGGGGGGGGGGGGGGGGGGGGGGGGGGGGGGGGGGGGGGGGGGGGGGGGGGGGFGGGGGGGGGGGGGGGGGGGGGGGFGGGGGGGGGGGGGGGFGGGGGGGGGGGGGGGGGGGGGGGGGGGGGGGGGGGGGGGGGGGGGGGGGCGGGGGGGGGGGGGGGGDDFGGGGFGFFFFFFFFFFFFFFFFF
@M00200:207:000000000-ALC1F:1:1101:6970:6941 1:N:0:5
ATTGGGCTTAAAGCGTGCGCAGGCGGTTGTGCAAGACAGGTGTGAAATCCCCGGGCTTAACCTGGGAACTGCACTTGTGACTGCACGGCTGGAGTACGGCAGAGGGGGATGGAATTCCGCGTGTAGCAGTGAAATGCGTAGATATGCGGAGGAACACCGATGGCGAAGGCAGTCCCCTGGGCCTGTACTGACGCTCATGCACGAAAGCGTGGGGAGCAAACAGGATTAGATACCCGCGTA
+
GGGGGGGGGGGGGGGGGGGGGGGGGGGGGGGGGGGGGGGGGGGGGGGGGGGGGGGGGGGGGGGGGGGGGGGGGGGGGGGGGGGGGGGGGGGGGGGGGGGGGGGGGGGGGGGGGGGGGGGGGGGGGGGGGGGGGGGGGGGGGGGGGGGGGGGGGGGGGGGGGGGGGGGGGGGGGGGGGGGGGGGGGGGGGGGGGGGGGGGGGGGGGGGGDGGGGGGGFGGFGFFFFFFFFFFFGGFFFFFF
@M00200:207:000000000-ALC1F:1:1101:13669:6966 1:N:0:5
ACTGGGTTTAAAGCGTGCGTAGGCGGATGTGCAGGCGTCGTGTGAAAGCCCTCGGCTCAACCGGGGAATTGCACGGCGAACCGCACGTCTCGAGACAAGTAGGGGCGGCCGGAACGATAGGTGGAGTGGTGAAATGCGTTGATATCTATCGGAACGCCAAAGGTGAAGACAGGCCGCTGGGCTTGTTCTGACGCTGAGGCACGAAAGCGTGGGGAGCAAACGGGATTAGATACCCCAGTAAGA
+
GGGGGGGGGGGGGGGGGGGGGGGGGGGGGEFFGGGD7FGEFGGGGGGGGFGGGGGGGGGGGFFGGEGGGF9FFEFEDGGEG7FCFGE<BFGFGCGGDGGFDFFGCEEGGCEFCCEGGCEGG,:C1<:FCF7FFGGGGGGDCFFFF9FGFGGCCF:<FBEC@?>E6E?FGGGE5FCEE*:8>*CFGEF?++3<CC<**;CE*1>CG5C<7:CED3*>)1*7*75>>5?6966@CF:F57/=?82
@M00200:207:000000000-ALC1F:1:1101:26113:6973 1:N:0:5
ACTGGGTTTAAAGCGTACGTAGGCGGATGTGCAGGCGTCGTGTGAAATACCTCGGCTCAACCGAGGAATTGCACGGCGAACCGCACGTCTTGAGACAACTATGGGCGGTCGGAACGATAGGTGGAGTGGTGAAATGCGTTGATATCTATCGGAACGCCGAAGGTGAAGACAGGCCGCTGGGGTTGTTCTGACGCTGAGGTACGAAAGCATGGGGAGCGAACGGGATTAGATACCCGCGTA
+
GFGGGGGGGGGGGGGGGEEGGGGGGGGGGGGGGGGC:CFCGGGGGGGGGGGFGGGGGGGGGGGGGGGGGGGGGFEGFFEGGCG:CEGGGGGGGG8F=BFFGGGFGGGGGGEGGG7C@<<FGGGFGGEGGGGGGGGGGGGFGGGGGGGCGFGGGGGGGGGGDCGFGGGGGGGGGCEGGGDGGGGG=EFGGGGGGGGGGGFCCGGGGGDG??FGGGGGFGGDD55:DFFFFFFFGGFF3>DD
@M00200:207:000000000-ALC1F:1:1101:20645:6978 1:N:0:5
ATTGGGTTTAAAGGGTGCGTAGGTGGTCTATTAAGTCAGTGCTGAAATATCCCGGCTTAACCGGGAGGGTGGCATTGATACTGATGGACTTGAGTAAAGTTGAGGTGGGCGGAATTGACGGTGTAGCGGTGAAATGCTTAGATATCGTCAAGAACACCTATTGCGAAGGCAGCTCACTAAGCTTTAACTGACACTGAGGCACGAAAGTGTGGGGATCAAACAGGATTAGATACCCGCGTA
+
GGGGGGGGGGGGGGGGGGGGGGGGGGGGGGGGGGGGGGGGGGGGFGGGGGGGGGGGGGGGGGFGGGGGGGGGGGFEGGGGGGGGGGGGGDEGGGGGGGGGGFGGGGGGGGGGGGGFGGGGGGGGGGFGGGGGGGGGGGGGGGGGGGGGGGGGGGGGGGGGGGGGGGGGGGGEGGGEDGGGGGGGGGGGGGGGGGGFGGGGEGGGGGGGGGGEGGDGFGGGGFGFFFFFFFFFGGAE3@ED
@M00200:207:000000000-ALC1F:1:1101:12792:6983 1:N:0:5
ACTGGGTGTAAAGCGCGTGTAGGCGGTCCGGTAAGTCGGTTGTGAAAGCCCAGGGCTCAACCCTGGGATGCCGACCGATACTGTCGGACTAGAGTTCGGAAGAGGCGAGTGGAATTCCCGGTGTAGCGGTGAAATGCGCAGATATCGGGAGGAACACCAATGGCGAAGGCAGCTCGCTGGGACGTTACTGACGCTGAGACGCGAAAGCGTGGGGAGCAAACAGGATTAGATACCCTTGTA
+
GGGGGGGGGGGGGGGGGGGGGGGGGGGGGGGGGGGGGGGGGGGGGGGGGGGGGGGGGGGGGGGGGGGGGGGGGGGGGGGGGGGGGGGGGGGGGGGGGGGGGGGGGGGGGGGGGGGGGGGGGGGGGGGGGGGGGGGGGGGGGGGGGGGGGGGGGGGGGGGGGGGGGGGGGGGGGGGGGGGGGGGGEGGGGGGGGGGGGGGGGGGGGGGGGGGGGGGGFFDFFFDFFF???==FGGFFFFFF
@M00200:207:000000000-ALC1F:1:1101:8320:6996 1:N:0:5
ATTGGGTTTAAAGAGCGTGTAGGCGGTCCGGTAAGTCAGCTGTGAAAGTCAAGGGCTCAACCCTTGAATGCCGGTTGATACTGTCGGGCTAGAGTCCGGAAGAGGCGAGTGGAATTCCCGGTGTAGCGGTGAAATGCGCAGATATCGGGAGGAACACCAATGGCGAAGGCAGCTCGCTGGGACGGTACTGACGCTGAGACGCGAAAGCGTGGGGAGCAAACAGGATTAGATACCCCGGTA
+
<@@C<<=@@<F<FAFFF@BFFFGF:@@@CCCFEEGGGGDFACCCFCEFF,9EEDGF,@ECGEG8<FGCFG9F@FBCG8EFF?EFECFE++==FACF,?FC7FEEGG=:=FGD<A?@A,8CF33CA?ECBEED3>33FGC7B7FAFGGGC:F7<@>ACGGC,54,4CGGG78BG6BEEEDCEDGGDCCC9E78E=>E=@79*1/:*95*7:5875/9)5C4F:*5.?=F**09C4).75>:
@M00200:207:000000000-ALC1F:1:1101:11070:6999 1:N:0:5
ACTGGGTGTAAAGGGCGCGTAGGTGGCACGATCAGCGTGCGGTGAAAGCTCGGGGCTCAACCCCGAGTCGGCCGTGCGAACTGTCGAGCTCGAGCACTGTAGAGGCGGGTGGAATTCCGGGTGTAGCGGTGGAATGCGTAGAGATCCGGAAGAACACCGGTGGCGAAGGCGGCCCGCTGGGCAGTGGCTGACACTGAGGCGCGACAGCGTGGGGAGCAAACAGGATTAGATACCCCAGTA
+
GGGGGGGGGGGGGGGGGGGGGGGGGGGGGGGGGGGGGGGGGGGGGGGGGGGGGGGGGGGGGGGGGGGGGGGGGGGGGGGGGGGGGGGGGGGGGGGGGGGGGGGGGGGGGGGGGG9DFFFEGEGFFFFGG:CFFFECCG:<FGFBCFFGDEGGGG7:2FEGGG>CECG5EFGGCGGGDECCG58CGCFEC75CFF7E?8ECEDGGGGG4C1=EGD<C>FGG::CF;)76==47*>4;5<?7
@M00200:207:000000000-ALC1F:1:1101:11140:7001 1:N:0:5
ATTGGGTTTAAAGGGTGCGTAGGCGGCTTTATAAGTCCGTGGTGAAAGCCAACAGCTCAACTGTTGAACTGCCATGGATACTGTAAGGCTTGAGTACAGACGAGGTAGGCGGAATGGATGGTGTAGCGGTGAAATGCATAGATACCATCCAGAACACCGATTGCGTAGGCAGCTTACTAGGCTGTAACTGACGCTGAGGCACGAAAGCGTGGGGAGCGAACAGGATTAGATACCCCGGTA
+
GGGGGGGGGGGGGGGGGGGGGGGGGGGGGGGGGGGGGGGGGGGGGGGGGGGGGGGGGGGGGGGGGGGGGGGGGGFGGGGGGGGGGGFGGGGGGGGGGGGGGGGGGGGGGGGGGGGGGGGGGGGGGGGGGGGGGGGGGGGGGGGGGGGGGGGFGGGGCEGGGGGGGGGGGGGGGGGGGGGGGGGGGGGGGGGGGGGGGGGGGGGGGGGGGGGGGGDGFGGGGEGFFFFFFFFFGGFFFFFE
@M00200:207:000000000-ALC1F:1:1101:5421:7012 1:N:0:5
ATTGGGTTTAAAGGGCTCGTAGGCGGCCAACTAAGTCGGACGTGAAATCCCCAGGCTCAACTTGGGAACTGCGTCCGATACTGGATGGCTTGAATTCGGGAGAGGGATGCAGAATTCCAGGTGTAGCGGTGAAATGCGTAGATATCTGGAGGAATACCGGTGGCGAAGGCGGCATCCTGGACCGACATTGACGCTGATGAGCGAAAGCCAGGGGAGCAAACGGGATTAGATACCCTGGTA
+
GGGGGGGGGGGGGGGGGGGGGGGGGGGGGGGGGGGGGGGGGGGGGGGGGGGGGGGGGGGGGGGGGGGGGGGGGGGGGGGGGGGGGGGGGGGGGGGGGGGGGGGGGGGGGGGGGGGGGGGGGDFGGGGGGGGGGGGGGGGGGGGGGGGGGGGGGGGGGGGGGGGGGGGGGGDGGGGGGGGGGGGGGGGGGGGGGGGGGGGGGGGGG<5CFGGGGGGGFGGGGFGFFFFFFFFFGGFFFFFF
@M00200:207:000000000-ALC1F:1:1101:6614:7015 1:N:0:5
ACTGGGTATAAAGCGCGCGTAGGCGGCTCGGAAAGTCGGGCGTGAAATGCCGGGGCTCAACCCCGGGACTGCGTCCGATACTTCCGAGCTGGAGGTAGGTAGGGGAGATCGGAATTCCTGGTGTAGCGGTGAAATGCGCAGATATCAGGAGGAACACCGGTGGCGAAGGCGGATCTCTGGGCCTTACCTGACGCTGAGGCGCGAAAGCTAGGGGAGCGAACAGGATTAGATACCCTAGTA
+
GGGGGGGGGGGGGGGGGGGGGGGGGGGGGGGGGGGGGGGGGGGGGGFGGGGGGGGGGGGGGGGGGGGGGGGGGGGGGGGGGGGGFCCGGGGGCAFEFGGG9FGGGGGGGGGGGGGGGGGGDGGGEFGGGGGGGGGGGGGGGEGGFGGGGGGDEGGBCCEGGGGGGGGGGGGGDDEFGGGGGGG>FDEGGGCCEGGGGGGGGGGGGGGGGFGGGGGGFGGGGFGFFFF@F4=FGGF?FFFF
@M00200:207:000000000-ALC1F:1:1101:7965:7019 1:N:0:5
ATTGGGTATAAAGCGTACGTAGGCGGATATGCAGGCGTCGTGTGAAATCCCCCGGCTCAACCGGGGAACTGCACGGCGAACCGCATGTCTTGAGATCGGTAGGGGCTGTCGGAACGATAGGTGGAGTGGTGAAATGCGTTGATATCTATCGGAACGCCGAAGGTGAAGACAGGCAGCTGGGCCGATTCTGACGCTGAGGTACGAAAGCGTGGGTAGCGAACGGGATTAGATACCCCGGTAAGAC
+
FF,CEDF<@FEEFGGFCGG<@E;FG7@FEAA9FG@FG:CF@CFGF<<FFD8FGG@7:C<CEFFEBF@FGGGGGGG7C:FGGG4FF:CBFE9FFEGFGGGF,>FEGGCFDEFC@7CF>DCF8<3@3<@<B@:3@F9:FF>FEC<FCFGFGGGGG7FGG*:CC:EF2BFGGGGCBECC>*?CGGGGG5C7+2<<CCCE5F5EFGDEGGDCCGG57>:DFDCDD07;)87?7?BFCFFFB57;BFF)
@M00200:207:000000000-ALC1F:1:1101:19315:7020 1:N:0:5
ATTGGGCTTAAAGCGTGTGTAGGCGGGTCGTTAAGTGCCTTGTGAAATCCCACAGCTCACCTGTGGAACTGCTTGGCATACTGGCGATCTTGAGCCACTTAGGGGCAACCGGAACAAACGGTGGAGCGGTGAAATGCGTAGATATCGTTTGGAACGCCAATGGTGAAAACAGGTTGCTGGGAGTGCGCTGACGCTGAGACACGAAAGCCAGGGGAGCAAACGGGATTAGATACCCGCGTA
+
GGGGGGGGGGGGGGGGGGGGGGGGGGGGGGGGGGGGGGGGGGGGGGGGGGGGGGGGGGGGGGGGGGGGGGGGGGGGGGGGGGGGGGGGGGGGGGGGGGGGGGGGGGGGGGGGGGGGGGGGGGGGGGGGGGGGGGGGGGGGGGGGGGGGGGGGGGGGGFGGGGGGGGGGGGGGGGGGGGGGGGGGGGGEGGGGGGGGGGGGGGGGGGGGGGGGGGGGEFGGGFGFFBFFFFFFGGFFFFFF
@M00200:207:000000000-ALC1F:1:1101:15620:7023 1:N:0:5
ATTGGGTTTAAAGCGCGTGTAGGCGGCCCGGCACGTCCGTCGCTGAAAGCCCCCGGCTCAACCGGGGAAGGGGCGCGGATACGACCGGGCTGGAGCGAGGTAGGGGGCGCCGGAACTGCCGGTGGAGCGGTGAAATGCGTTGAGATCGGCAGGAACGCCCGTGGCGAAAGCGGGCGCCTGGACCTCCGCTGACGCTGAGACGCGAAAGCCAGGGGAGCGAACGGGATTAGATACCCCGGTA
+
GGGGGGGGGGGGGGGGGGGGGGGGGGGGGGGGGGGGGGGGGGGGGGGGGGGGGGGGGEGGGGGGGGGGGGGGGGGGGGGGGGGGGGGGGGGGGGGGGGGGGGGGGGGGGGGGGEGGGGGGGGGGGGGGGGGGGGGGGGGGGGGGGGGGGGGGGGGGGGGGGGGGGGGGGGGGGGGGGGGGGGGGGGGGGGGGGGGGGGGGGGGGGGGGGGGGGGGGFGGGGFGFFE:@FFFFGFFFFFFFF
@M00200:207:000000000-ALC1F:1:1101:16018:7024 1:N:0:5
ATTGGGTTTAAAGGGTGCGTAGGCGGCTTATTAAGTCAGGGGTGAAAGACGGTGGCTCAACCATCGCAGTGCCTTTGATACTGATGAGCTTGAATACACTTGAGGTAGGCGGAATGTGACAAGTAGCGGTGAAATGCATAGATATGTCACAGAACACCAATTGCGAAGGCAGCTTACTAAGGTGCAATTGACGCTGAGGCACGAAAGCGTGGGGATCAAACAGGATTAGATACCCCAGTA
+
<F<@CC@FGGGGFGEFGG@GEGG@GGGGGGGFFFGGGGGGGDGEFGGGGGGGGGGG@FFGGGGGGDGGEGGFFFFF<FGGGFGGCGGGFGEGGGFCGFGGFGG<FGGGGGGGGF7FFGGGGGGGGGGGG@FGGGFAFEDCBFFGGGGGGGGF8F@FGGGGGGGGG@:CEGFGGGGGGGGG6C;EFFFFDFGGGGGGEGFGGGGGGGGGDECEGCGGFGGGGACFFFFAFFFFFCF5>BF=
@M00200:207:000000000-ALC1F:1:1101:9545:7031 1:N:0:5
ATTGGGCTTAAAGGGCGCGTAGGCGGGCCGCACAGTCAGGGGTGAAAGCCTCCAGCTCAACTGGAGAAGTGCCTTTGATACTGGCGGCCTCGAGGGGTGCAGGGGCGTGCGGAACTTCGGGTGGAGCGGTGAAATGCGTAGATATCCGAAGGAACACCGGTGGCGAAGGCGGCACGCTGGACACCTTCTGACGCTGAGGCGCGAAAGCCAGGGGAGCAAACGGGATTAGATACCCCCGTA
+
GGGGGGGGGGGGGGGGGGGGGGGGGGGGGGGGGGGGGGGGGGGGGGGGGGGGGGGGGGGGGGGGFGGGGGGGGGGGGGGGGGGGGGGGGGGGGGGGGGGGGGGGGGGGGGGGGEGGGGGGGGGGGGGGGGGGGGGGGGGGGGGGGGGGGGGGGBFGGGGGGGGGGEGGGGDGGGGGGGGGGGGGGGGGGGGGGGGGGGGGGGGGGGGGGGGGGDDGFGG4>BDDFFFFFFFFGGF@EFF>
@M00200:207:000000000-ALC1F:1:1101:15050:7033 1:N:0:5
ATTGGGTTTAAAGTGTGCGCAGGTGGCTGAGCAAGTCGAGTGTGAAATCCCCGGGCTTAACTTGGGAATTGCGCTCGAAACTACTTGGCTCGAGTGTGGCAGAGGAAGGTGGAATTCCAGGTGTAGCGGTGAGATGCGTAGAGATCTGGAGGAACACCGATGGCGAAGGCAGCCTTCTGGGCCAACACTGACGCTCATGCACGAAAGCGTGGGGAGCAAACAGGATTAGATACCCTCGTA
+
GGGGFGGGEGGGGGGGGGGGGGEGGGGGGGGGGGGGGGGGGGGGGGGGGGGGGGGGGGFGGGGGGGGFFGGGGGGGGGGGGGFFEFGGGGGGGGGGGFFGGGGGGGGGGGGGFGFGGGGGGFGGGGGGGGGGGGGGGGGGGGGGGGGGGGG@FGGGGGGE:FGFEGEGGGFGGGGGGGGGGGGGGGFGGGGGGGGGGGGGGFGCGGGGGGGGGG3DFGGGGFGFFFFFFFBFGG4?FFFE
@M00200:207:000000000-ALC1F:1:1101:11867:7034 1:N:0:5
ATTGGGTTTAAAGGGCGCGTAGGCGGGCTGTCAAGTCTGGGGTGAAATGCCGCGGCTCAACCGTGGAACTGCCTCAGATACTGACGGCCTCGAGGGAGGTAGGGGCGAGCGGAACTGTGAGTGGAGCGGTGAAATGCGTTGATATTCACAGGAACTCCGGTGGCGAAGGCGGCTCGCTGGACCTCTTCTGACGCTGAGGCGCGAAAGCCAGGGGAGCAAACGGGATTAGATACCCCTGTA
+
GGGGGGGGGGGGGGGGGGGGGGGGGGGGGGGGGGGGGGGGGGGGGGGGGGGGGGGGGGGGGGGGGGGGGGGGGGGGGGGGGGGGGGGGGGGGGGGGFGGGGGGGGGGGGGGGGGGFGGGGGGGGGGGGGGGGGGGGGGGGGGGGGGGGGGGGGGGGGGGGGGGGGGGDGGGEDEGGGGGGGGGGGGGGGGGGGGGGGGGGGGGGGGGGGGGGGGDDFGGGGFGFFFFFFFFFCFFFFFF?
@M00200:207:000000000-ALC1F:1:1101:8338:7042 1:N:0:5
ATTGGGTTTAAAGCGCGTGTAGGCGGTCCGGTAAGTCGGCTGTGAAAGTCCAGGGCTCAACCCTGGGATGCCGGTCGATACTGCCGGACTAGAGTTCGGAAGAGGCGAGTGGAATTCCCGGTGTAGCGGTGAAATGCGCAGATATCGGGAGGAACACCAATGGCGAAGGCAGCTCGCTGGGACGTTACTGACGCTGAGACGCGAAAGCGTGGGGAGCAAACAGGATTAGATACCCCAGTA
+
FGGGGGCC@DFFGGG@F@@FFGFGGGG7CGGGGDGFAFGCGG<FEFFFF9E<CAEDGCFGFFGGGGCGGCGGG:FF7F7,>EFFC=CGCFFE?FGGFG:7?FGCFGD7CCEGEFGGGEGGGEGGGGGDDG:FGGFFGCCFGDFCEBCFGCB@:7F@F=C@,C<FGGGGGG78C*+BC58CGFFGG=C;<9FGCEGCC*9<EC3:CDD5/:5CCCDGECFGG:4<)09****9C>F>7.<F
@M00200:207:000000000-ALC1F:1:1101:25058:7055 1:N:0:5
ATTGGGTTTAAAGCGTGTGTAGGCGGGTCGTTAAGTGCCTTGTGAAATCCCACAGCTCACCTGTGGAACTGCTTGGCATACTGGCGATCTTGAGCCACTTAGGGGCAACCGGAACAAACGGTGGAGCGGTGAAATGCGTAGATATCGTTTGGAACGCCAATGGTGAAAACAGGTTGCTGGGAGTGCGCTGACGCTGAGACACGAAAGCCAGGGGAGCAAACGGGATTAGATACCCTCGTA
+
GGGGGGGGGGGGGGGGGGGGGGGGGGGGGGGGGGGGGGGGGGGGGGGGGGGGGGGGGGGGGGGGGGGGGGGGGGGGGGGGGGGGGGGGGGGGGGGGGGGGGGGGGGGGGGGGGGGGGGGGGGGGGGGGGGGGGGGGGGGGGGGGGGGGGGGGGGGGGGGGGGGGGGGGGGFGGGGGGGGGGGGGGGGC=EGGGGGGGGGGGGGGGGGGFGGGGGGGFGGGGFGFFFFFFFFFCFFFFFFE
@M00200:207:000000000-ALC1F:1:1101:13961:7062 1:N:0:5
ATTGGGTTTAAAGGGCACGTAGGCGGCTCGGCAAATCGGTCGTGGAATCTCGACGCTTACCGTCGAAACGGCGGCCGAAAATACCGGGCTCGAGGGCGTGAGGGGTCACTGGAACTCCTGGTGAAGCGGTGAAATGCGTAGATATCAGGAGGAACGCCGGAGGCGAAAGCGAGTGACTGGCGCGTTCCTGACGCTGAGGTGCGAAAGCTAGGGGAGCAAACAGGATTAGATACCCTTGTA
+
GGGGGGGGGGGGGGGGGGGGGGGGGGGGGGGGGGGGGGGEGGGGGGGGGGGGGGGGGGGGGGGGGGGGGGGGGGGGGGGGGGGGGGGGDGGGGGGGGGGGGGGGGGGGGGGGGGGGGGGGGGGGGGGGGGGGGGGGGGGGGGGGGGGGGGGGGGGGGGGGGGGGGGGGGFGGGEGGGGGGGGGGGGGGGGGFEGGGGGGGFGGGGGGGGGGGGGGGFGGGGFF>FFFFFFFFGGFFFFFF
@M00200:207:000000000-ALC1F:1:1101:5469:7064 1:N:0:5
ACTGGGCATAAAGGGTGCGTAGGCTGTGCGGAAAGTCGGTTGTGAAATACCTCAGCTTAACTGAGGAACTGCAGTCGATACTGCCGTGCTAGAGGAAGATAGAGGTAAGCGGAACTTAGGGTGGAGCGGTGAAATGCGTTGATATCCTAAGGAACACCGGTGGCGAAGGCGGCTTACTGGATCTTTTCTGACGCTGAGGCACGAAAGCTAGGGTAGCGAACGGGATTAGATACCCTAGTA
+
GGGGGGGGGGGGGGGGGGGEGGGGGGGGGGGGGGGFGGGGGGGGGGGGGGGGGGGGGGGGGGGGGGGGGGGGGGGGGGGGGGGGGGGGGGGGGGGGGGGGGGGGGGGGGGGGGGGGGGGGGGGGGGGGEFFGGGGGGGGGGGGGGGGGGGGGGGGGGGGGGGGGGGGGGGGGGGGGGGGGGGGGGGGGGGGGGGGGGGGFGGGGGGGGGGGGGGGGFGGGGFGFFFFFFFFFGGFFFFFF
@M00200:207:000000000-ALC1F:1:1101:17907:7069 1:N:0:5
ACTGGGTATAAAGGGCGCGTAGGCGGTGCGTTAAGTCGGCGGTGAAATACTTCGGCTCAACCGGAGAATTGCCGCTGAAACTAGCGTGCTCGAGGGAGGTAGAGGTGCGTGGAACTTCCGGTGGAGCGGTGAAATGCGTTGATATCGGAAGGAACACCTGTGGCGAAAGCGATGCACTGGACCTCTTCTGACGCTGAGGCGCGAAAGCCAGGGGAGCGAACGGGATTAGATACCCTAGTA
+
GGGGGGGGGGGGGGGGGGGGGGGGGGGGGGGGGGGGGGGGGGGGGGGGGGGGGGGGGGGGGGGGGGGGGGGGGGGGGGGGGGGGGGGGGGGGGGGGGGGGGGGGGGGGGGGGGGGGGGGGGGGGGGGGGGGGGGGGGGGGGGGGGGGGGGGGGGGGGGGGGGGGGGGGGGGGGGGGGGGGGGGGGGGGGGGGGGGGGGGGGGGGGGGFFGGGGGGGFGGDGFGFFFFFFFFFGGFFFFFF
@M00200:207:000000000-ALC1F:1:1101:23308:7076 1:N:0:5
ATTGGGTTTAAAGTGTGCGCAGGTGGCCTCGCAAGTCGAGTGTGAAATCCCCGGGCTTAACTTGGGAATTGCGCTCGAAACTACGGGGCTCGAGTGTGGCAGAGGGAGGTGGAATTCCACGTGTAGCGGTGAAATGCGTAGAGATGTGGAGGAACACCAATGGCGAAGGCAGCCTCCTGGGCCAACACTGACGCTCATGCACGAAAGCGTGGGGAGCAAACAGGATTAGATACCCGAGTA
+
GGGGGGGGGGGGGGGGGGGGGGGGGGGGGGGGGGGGGGGGGGGGGGGGGGGGGGGGGGGGGGGGGGGGGFFGGGGGGGGGGGGGGGGGGGGGGGGGGGGGGGGGGGGGGGGGGGGGGGFGGCGGGGGGGGGGGGGGGGGGGGGGGGGGGGGGGGGGGGGGGGGGGGGGGGGGGGGGGGGGGGGGGGGDGGGGGGDGGGGGGGGGGGGGGEGGGGGGFGGFGFGFF46=FF@FFGF;>5>F
@M00200:207:000000000-ALC1F:1:1101:19848:7077 1:N:0:5
ACTGGGTTTAAAGGGCGCGTAGGCGGCTTGCCAAGTCGGTGGTGAAATCCTGCAGCTTAACTGTAGAAGTGCCTCCGATACTGGCAGGCTCGAGGGAGGTAGGGGTCTGTGGAACTTCTGGTGGAGCGGTGAAATGCGTTGATATCAGAAGGAACGCCGGTGGCGAAAGCGACGGACTGGACCTCTTCTGACGCTGAGGCGCGAAAGCTAGGGGAGCAAACGGGATTAGATACCCGCGTA
+
GGGGGGGGGGGGGGGGGGGGGGGGGGGGGGGGGGGGGGGGGGGGGGGGGGGGGGGGGGGGGGGGGGGGGGGGGGGGGGGGGGGGGGGGGGGGGGGGGGGGGGGGGGGGGGGGGGGGGGGGGGGGGGGGGGGGGGGGGGGGGGGGGGGGGGGGGGGGGGGGGGGGGGGGGGGGGGGGGEGGGGGGGGGGGGGGGGGGGGGGGGGGGGGGGGGGGGGGFGGGGFGFFFFFFFFFGGFFFFFE
@M00200:207:000000000-ALC1F:1:1101:17029:7086 1:N:0:5
ATTGGGTGTAAAGAGCGCGCAGGCGGTCGTTCAAGTCGCGTGTGAAAGCCCCCGGCTCAACTGGGGAGGGTCACGCGATACTGATCGACTCGAAGGCAGGAGAGGGTAGTGGAATTCCCGGTGTAGTGGTGAAATGCGTAGATATCGGGAGGAACACCAGTGGCGAAGGCGACTACCTGGCCTGTTCTTGACGCTGAGGCGCGAAAGCTAGGGGAGCAAACGGGATTAGATACCCCGGTA
+
GGGGGGGGGGGGGGGGGGGGGGGGGGGGGGGGGGGGGGGGGGGGGGGGGGGGGGGGGGGGGGGGGGGGGGGGGGGGGGGGGGGGGGGGGGGGGGGGGGGGGGGGGGGGGGGGGGGGGGGGGGGGGGGGGGGGGGGGGGGGGGGGGGGGGGGGGGGGGGGGGGGGGGGGGGGGGGGGGGGGGGGGGGGGGGGGGGGGGGGGGGGGGGGFFGGGGGGGFGGCFEGFFFFFFFFFGFFFFEE:
@M00200:207:000000000-ALC1F:1:1101:26999:7092 1:N:0:5
ACTGGGTATAAAGCGCGTGTAGGCGGTCCGGTAAGTCGGCTGTGAAAGTCCAGGGCTCAACCCTGGGATGCCGGTCGATACTGCCGGACTAGAGTTCGGAAGAGGCGAGTGGAATTCCCGGTGTAGCGGTGAAATGCGCAGATATCGGGAGGAACACCAATGGCGAAGGCAGCTCGCTGGGACGTTACTGACGCTGAGACGCGAAAGCGTGGGGAGCAAACAGGATTAGATACCCCAGTA
+
DFFGGGGGGDGFGFGGGGGGCEGGGGGGGEGGEGGGFBEGFEGGGGGGEFDGGGGGGGGCFGEFGGGGFGGGGGCFGDGGGGA?FEGGGDGFGGFGGGGDGGGGFGFGE>FFC9BFGFGGGGEGGGGGGFGFGGGGCCGEGEGFFGGGDGGCCFGGCEFBCGGGGGGGGGGGDFGEG888CC=C;E8C:CFGGGGGGFFGGGGGGGGGGCEEECDGEDCCFFG57?4?FFFFGFFFDF?F
@M00200:207:000000000-ALC1F:1:1101:3383:7095 1:N:0:5
ATTGGGTTTAAAGAGCGCGCAGGCGGTCGTACAAGTCGCGTGTGAAAGCCCCCGGCTCAACTGGGGAGGGTCACGCGATACTGTTCGACTCGAAGGCAGGAGAGGGAAGTGGAATTCCCGGTGTAGTGGTGAAATGCGTAGATATCGGGAGGAACACCAGTGGCGAAGGCGACTTCCTGGCCTGTTCTTGACGCTGAGGCGCGAAAGCTAGGGTAGCAAACGGGATTAGATACCCGCGTA
+
FCCFFFCF;DAFGGGFGGGGGGGGGGGGGGGGGGGGGGGGGGGGGGGGGGGGGGGG>FGGGGGGGGGGGGGGGGGGGGGGGGGGGGGGGGGGGGGGGGGGGGGGGGGGGGGGGGGGGGGGGGGGGGGGGGGGGGGGGGGGGGFGFGGGGGGGGFFGGGGGFFGGGGGGGGGGGGGGGGGGGGGFGFGCGGGGGGGGGGGGGGGGGGGGGGGGGGGGFGGFGBGFEFFFFFFFFGFFFFDF
@M00200:207:000000000-ALC1F:1:1101:12029:7098 1:N:0:5
ATTGGGTTTAAAGGGTGCGTAGGCGGTCTTGTGCGTCGGTGCTGAAAGCGCCCGGCTTAACCGGGCGAGGCGTGCCGATACGATAAGACTTGAGGGGCAGCGAGGGTGGCGGAACTCCTGGTGTAGTGGTGAAATGCGTAGAGATCAGGAAGAACACCCGTGGCGCAAGCGGCCACCTGGCTGCCAACTGACGCTGAGGCACGAGAGCGTGGGGAGCGAACCGGATTAGATACCCGGGTA
+
GGGGGGGGGGGGGGGGGGGGGGGGGGGGGGGGGGGGGGGGGGGGGGGGGGGGGGGGGGGGGGGGGGGGGGGGGGGGGFGGGGGGGGGGGGGGGGGGGGGGGGGGGGGGGGGGGGGGGGGGGGGGGGGGGGGGGGGGGGGGGGGGGGGGGGGGGGGGGGGGGGGGGGGGGGGGGGGGGGGGGGGGGGGGGGGGGGGGGGGGGGGGGGGGGEGGEGGGFGGGGFDEFF:FFFFFGFFFFFFF
@M00200:207:000000000-ALC1F:1:1101:5175:7127 1:N:0:5
ATTGGGTTTAAAGGGCGTGTAGGCGGTCAAGTAAGTGGAATGTGAAATGCCCCGGCTCACCCGGGGACCTGCATCCCAAACTGCTTGACTCGAGTATGGGAGAGGATGAGGGAATTCCTGGTGTAGCGGTGAAATGCGTAGATATCAGGAGGAACACCGGTGGCGAAAGCGCTCATCTGGCCCAATACTGACGCTGAGGCGCGAAAGCTAGGGGAGCAAACGGGATTAGATACCCGAGTA
+
GGGGGGGGGGGGGGGGGGGGGGGGGGGGGGGGGGGGGGGGGGGGGGGGGGGGGGGGGGGGGGGGGGGGGGGGGGGGGGGGGGGGGGGGGGGGGGGGGGGGGGGGGGGGGGGGGGGGGGGGGGGGGGGGGGGGGGGGGGGGGGGGGGGGGGGGGGGGGGEGGGGGGGGDGGGGGGGGGGGGGGGGGGGGGGGGGGGGGGGGGGGGGGGGGGGGGGGGFGGGGDGFFF?FFFFFF<FEEFFF
@M00200:207:000000000-ALC1F:1:1101:8624:7136 1:N:0:5
ATTGGGTTTAAAGGGTGCGTAGGCTGTGCGGAAAGTTGGGTGTGAAATCCCTCGGCTTAACCGAGGAACTGCGCCCAAAACTACCGTGCTCGAGGGAGACAGAGGTGAGCGGAACTTAGGGTGGAGCGGTGAAATGCGTTGATATCCTAAGGAACACCGGTGGCGAAAGCGGCTCACTGGGTCTCTTCTGACGCTGAGGCACGAAAGCCAGGGGAGCGAACGGGATTAGATACCCCAGTA
+
GGGGGGGGGGGGGGGGGGGGGGGGGGGGGGGGGGGGGGGGGGGGGGGGGGGGGGGGGGGGGGGGGGGFFFFGGGGGGGGGGGGGGGGGGGGGGGGGGGGGGGGGGGGGGGGGGGGGGGGGGGGGGGGGGGGGGGGGGGGGGGGGGGGGGGGGGGGGGGGGGGGGGGGGGGGGGGGGGGGGGGGGGGGGGFGGGGGGGGFGGGGGGGGGGGGGGGGGFGGGGFGFFFFF@FFFGGFFEBFF
@M00200:207:000000000-ALC1F:1:1101:3721:7147 1:N:0:5
ACTGGGTATAAAGCGCGCGTAGGCGGTTTGGCAAGTCGGATGTGAAATCCCGAGGCTCAACCTCGTGACTGCATCCGATACTGCCCGACTAGAGGTAGGTAGGGGAGATCGGAATTCCTGGTGTAGCGGTGAAATGCGCAGATATCAGGAGGAACACCGGTGGCGAAGGCGGATCTCTGGGCCTTACCTGACGCTGAGGCGCGAAAGCTAGGGGAGCGAACAGGATTAGATACCCCTGTC
+
GGGGGGGGGGGGGGGGGGGGEGGGGGGGGGGGGGGGGGGGGGGGGGGGGGGGGGGGGGGGGGGGGGGGGGGGGGGGGGGGGGGGGGGCGGGGGGGGGGGGGGGGGEGGGGGGGGGGGGGGGGGGGGGGGGGGGGGGGGDFGGGGGGGGGFGGGGGGGGGGGGGGGCGGDFGGGGGGGGGGGGGGGGGGGGGGGGGGGGGGGGGGGCGCGGGGGGGGFGG3DEFFFFF4?F?FGGF@FFF)
@M00200:207:000000000-ALC1F:1:1101:17969:7151 1:N:0:5
ACTGGGTTTAAAGGGCGCGTAGGTGGCTGTGTAAGTCGGGGGTGAAATGCTGCGGCTCAACCGCAGCGCTGCCTCCGAGACTGCACGGCTTGAGCACGGTAGAGGCCGATGGAATTCCCGGTGTAGCGGTGGAATGCGTAGAGATCGGGAAGAACACCGATGGCGAAGGCAGTCGGCTGGGCCGTTGCTGACACTGAGGCGCGACAGCGTGGGGAGCAAACAGGATTAGATACCCTAGTA
+
GGGGGGGGGGGGGGGGGGGGGGGFGGGGGGGGGGGGGGGGGGGGGGGGGGGGGGGGGGGGGGGGGEGGGGGGGFGGGGGGGGGGGGGGGGGGGGGGGGGGGGFGEGGGGGGGGFGGGFGGGG@FGGGGGFFDGDFGGGGGGGGGCGGDGGGGGGGGGGGGGGGGGGGGGGGGGGDGGGGDGGGEGGGGGGGGGGDGGGGGGGGGGGGGGGGGGDGGEGFDGFGF4:B*=?FFGGFF4>7F
@M00200:207:000000000-ALC1F:1:1101:13510:7163 1:N:0:5
ACTGGGTTTAAAGGGTGCGTAGGCGGTGCAGCAAGTCGGGAGTGAAATACCTCAGCTCAACTGAGGAACTGCTCTCGATACTGCTGTGCTTGAGTGAGACAGAGGTAAGCGGAACATCGGGTGGAGCGGTGAACTGCGTTGATATCCGATGGAACACCGGTGGCGAAGGCGGCTTACTGGGTCTCTACTGACGCTGAGGCACGAAAGCTAGGGTAGCAAACGGGATTAGATACCCCTCTA
+
EA@;@FFF7@C6@FEFFEGEGEDGGGGCCEGF8EF6C77CF@C<FGGGC<F,CEDGGGGGGGGFFGGFDFG9CFDFEF<DG9FGDCFFFCF<EGEFDC,CFGGF<F<FFGD@FE=EFFG7FFGG@,AF>F@F9,C5===+@FGDFF=+8:>CF<FCEG@7FFGGD7*B@EEGEC:?F9CG5CCFF9<@CGGFGGGG8F=5*87EG<5CF79CCGG3<FGGG>37.75698@FFGFFF))0
@M00200:207:000000000-ALC1F:1:1101:10571:7183 1:N:0:5
ATTGGGTATAAAGGGTGCGTAGGCGGGTTGGTAAGTCCGTGGTGAAATCCCCAAGCTTAACTTGGGAACTGCCGTGGATACTATCAATCTTGAATATCGTGGAGGTAAGCGGAATATGTCATGTAGCGGTGAAATGCTTAGATATGACATAGAACACCAATTGCGTAGGCAGCTTACTACACGATCATTGACGCTGAGGCACGAAAGCGTGGGGAGCAAACAGGATTAGATACCCCTGTA
+
FFGGGGGGGGGGGGGGGEGGGGGGGGCC@FGGGGGGGGGCCFGGGGGGGGFGGGGGG<CFGGEEFFGGFG<FEFGEGGGGGGGGGGGFGGGGGAFF?DECFCEFGGFGGGGGGGGGGGGFFGGGGFGGCGGGGGFGGGGGGGGGGGGGGFFFFGGGGGGFGGGGDEGGGGCBEGB,DFFF6F8C8DECFCFGGGGGGFGGGGDEG<DGC7CCC:DC>FGGGFFFFFFFFFFFCGFFFFFF
@M00200:207:000000000-ALC1F:1:1101:23690:7185 1:N:0:5
ATTGGGCTTAAAGTGTGCGCAGGTGGCTGAGCAAGTCGAGTGTGAAATCCCCGGGCTTAACTTGGGAATTGCGCTCGAAACTACTTGGCTCGAGTGTGGCAGAGGAAGGTGGAATTCCAGGTGTAGCGGTGAAATGCGTAGAGATCTGGAGGAACACCGATGGCGAAGGCAGCCTTCTGGGCCAACACTGACGCTCATGCACGAAAGCGTGGGGAGCAAACAGGATTAGATACCCTGGTA
+
GGGGGGGGGGGGGGGGGGGGGGGGGGGGGGGGGGGGGGGGGGGGGGGGGGGGGGGGGGGGGGGGGGGGGGGGGGGGGGGGGGGGGGGGGGGGGGGGGGGGGGGGGGGGGGGGGGGGGGGGGGGGGGGGGGGGGGGGGGGGGGGGGGGGGGGGGGGGGFEGGGGGGGGGGGGGGGGGGGGGGGGGGGGGFGGGGGGGGGGFGGGGGGGGGGGGDDGGFGG45FGFFFFFFFFFGGFFFFF@
@M00200:207:000000000-ALC1F:1:1101:28048:7199 1:N:0:5
ACTGGGTTTAAAGGGTGCGTAGGCGGCGGCACAAGTCAGGTGTGAAATCCCCCGGCTCAACCGGGGAACAGCGCTTGAAACTAGGTCGCTCGAGTGAGGCAGGGGTATGTGGAACTTCCGGTGGAGCGGTGAAATGTGTAGATATCGGAAGGAACGCCGGCGGCGAAAGCGGCATACTGGGCCTTGTCTGACGCTGAGGCACGAAAGCTAGGGGAGTGAACGGGATTAGATACCCGCGTA
+
F@FGGGEFGGGGGGGFGGGGGGGGGGGGDCECGGGGGGFGGGGGGGGGG8F,@>FGGDFGG,>:FCGFCDAFEGCFGG=FGGDEGFCCGGFGGGGGCFGFGGGGGBFFFCFGGGGG9,,FGGGGGGGGGGGGGGGGFGGGGGGGGGGC:FGGGGG:FECE*FG*?EG?CGGGE8C@CGGGGGGC+<0CGGGGGGDGGGGGDGDGGGGG?FGGGGCD)7CFGFGEDEFFFFFFF4?55@FF
@M00200:207:000000000-ALC1F:1:1101:8169:7206 1:N:0:5
ACTGGGTTTAAAGTGTGCGCAGGCGGCGTCGCAAGTCGAGTGTGAAAGCCCCGGGCTTAACTTGGGAATTGCGCTCGAAACTACGGTGCTGGAGTGTGGCAGAGGAAGGTGGAATTCCACGTGTAGCGGTGAAATGCGTAGAGATGTGGAGGAACACCGATGGCGAAGGCAGCCTTCTGGGCCAACACTGACGCTCATGCACGAAAGCGTGGGGAGCAAACAGGATTAGATACCCGAGTA
+
GGGGGGGGGGGGGGGGGGGGGGGGGGGGGGGGGGGGGGGGGGGGGGGGGGGGGGGGGGGGGGGGGGGGGGGGGGGGGGGGGGGGGGGGGGGGGGGGGGGGGGGGGGGGGGGGGGGGGGGGGGGGGGGGGGGGGGGGGGGGGGGGGGGGGGGGGGGGGGGGGGGGGGGGGGGGGGGGGGGGGGGGGGGGGGFGGGGGGGGGGGGGGGGGGGGGGGGGFGGGGFGFFFFFFFFFGGFFFFFF
@M00200:207:000000000-ALC1F:1:1101:24513:7209 1:N:0:5
ATTGGGTTTAAAGCGCACGTAGGCGGCGAGGCGTGGGGGACGTGAAAGGCTGCGGCTCAACCGCAGCAGGTCGTCCTCGACTGCCTTGCTTGAGGGGGGCAGGGGCAGACGGAACTTCCGGTGGAGCGGTGAAATGTGTTGAGATCGGAAGGAACGCCGGCGGCGAAAGCGGTCTGCTGGACTTCGCCTGACGCTCAGGTGCGAAAGCCAGGGGAGCAAACGGGATTAGATACCCTCGTA
+
EFGGGGGGEGGGGGGDFFF6EFFGGGG:FG:6@FCE@FCGGGGEFFGGCGEDGFGEGEGGGFGCFEEF<FFGGGGEEGGGCGGCGCF=AFFFADC:@FDEGGFGD5CCCGGD8C?@+<0CEGGDFGGGG>CGGDF<CFEGF?FCCFG>EECCGGGGGGGGE>C5EEGEEGGG>EEECFGGGF+<EEGGG5EGEGGGCG*A<FGDGD7CECGFEGDDDGD<D5DF@:7?@FF?FCFFFEFF
@M00200:207:000000000-ALC1F:1:1101:13463:7211 1:N:0:5
ATTGGGTATAAAGGGTGCGTAGGCGGTGCAGCAAGTCGGGAGTGAAATACCTCAGCTTAACTGAGGAACTGCTTTCGATACTGCTGTGCTTGAGTGAGACAGAGGTAAGCGGAACTTAGGGTGGAGCGGTGAAATGCGTTGATATCCTAAGGAACACCGGTGGCGAAGGCGGCTTACTGGGTCTCTACTGACGCTGAGGCACGAAAGCTAGGGTAGCAAACGGGATTAGATACCCTCGTA
+
GGGGGGGGGGGGGGGGEGGGGGGGGGGGGGGGGGGGGGGGGGGGGGGGGGGGGGGGGGGGGGGGGGGGGGGGGGGGGGGGGGGGGGGGGGGGGGGGGGGGGGFGGGGGGGGGGGGGGGGGGGGG?GGGGGGGGGGGGGGGGGGGGGGGFGFFGFGGGGGGGGGGGDEGGGGGGDGGGGG6CCFGGGGGGGGGEGGGC=EF=FDE:CD4?FCC5DGCFGGGGBD335?@?FF*CDF=FEFD
@M00200:207:000000000-ALC1F:1:1101:22972:7230 1:N:0:5
ATTGGGTTTAAAGGGTGCGTAGGCGGACAGGTAAGTCAGTGGTGAAATCTCCGAGCTTAACTCGGAAACTGCCGTTGATACTATTTGTCTTGAATATCATGGAGGTAAGCAGAATATGTCATGTAGCGGTGAAATGCTTAGATATGACATAGAATACCGATAGCGAAGGCAGCTTACTACATGTTAATTGACGCTGAGGCACGAAAGCGTGGGGAGCAAACAGGATTAGATACCCGTGTA
+
GGGGGGGGGGGGGGGGGGGGGGGGGGGGGGGGGGGGGGGGGGGGGGGGGGGGGGGGGGGGGGGGGGGGGGGGGGGGGGGGGGGGGGGGGGGGGGGGGGGGGGGGGGGGGGFFGGGGGGGGGGGGGGGGGGGGGGGGGGGGGGGGGGGGGGGGGGGGGGGGGGGGGGGGGGGGGGGGGGGGGGGFGGFECFGGGGGGGGGGGGGGGGGGGGGGGGGGEGGGGFG:AFFFFFFFGFFEFFFF
@M00200:207:000000000-ALC1F:1:1101:24866:7242 1:N:0:5
ATTGGGTTTAAAGGGTGCGTAGGCGGCCATGTAAGTGAGGTGTGAAATCCCTCGGCTCAACCGAGGAACTGCGCTTCATACTGCATGGCTTGAGGGAGACAGGGGTCAGCGGAACTGATGGTGGAGCGGTGAAATGCGTTGATATCATCAGGAACACCGGTGGCGAAAGCGGCTGACTGGGTCTCTTCTGACGCTGAGGTACGAAAGCTAGGGTAGCGAACGGGATTAGATACCCCAGTA
+
GGGGGGGGGGGGGGGGGGGGGGGGGGGGGGGGGGGGGGGGGGGGGGGGGGGGGGGGGGGGGGGGGGGGGGGGGGGGGGGGGGFGGGGGGGGGGGGGGGGGGGGGGGGGGGGGGGGGGDGGGGGGGGGGGGGGGGGGGGGGGGGGGGGGGGGGGGGGGGGDEGGGGGGGEGGGGGGCFGGGGGGGGFG7AC@FGGGGGGGGGGDGGGDGGGGGGGGGFGGDGEDFD>4?F=4@FF?FFFFF
@M00200:207:000000000-ALC1F:1:1101:19160:7243 1:N:0:5
ATTGGGTGTAAAGAGCGTGTAGGCGGTCCGGTTAGTCGGCTGTGAAAGTCCAGGGCTCAACCCTGGGCTGCCGGTCGATACTGCCGGACTAGAGTCCGGAAGAGGCAAGTGGAATTCCCGGTGTAGCGGTGAAATGCGCAGATATCGGGAGGAACACCAATGGCGAAGGCAGCTTGCTGGGACGGTACTGACGCTGAGACGCGAAAGCGTGGGGAGCAAACAGGATTAGATACCCCAGTA
+
GDC<<CGCFEFFEC6EGGGG@CAEEEGGFGEFFF<FFGG>FGGFCCEFGFFG8FEGGGGGFFFEGGG,CFEGG:FFFDF=FGEFF:+FGGGG<,EEG7F:>F<EFG7ADFFGF9?DGEGDGGDFB=DCFFGCGGGGG>:B@3FFFGEGGCGGD:FCEGGGGGGGGG*:7CEGDGGGGG?CEFFGCE8CFFFGCEGGEG9EED35:7<FDGEGC3DDEC56C55;:49*9487DD9:.)/9
@M00200:207:000000000-ALC1F:1:1101:23029:7252 1:N:0:5
ATTGGGTTTAAAGGGTGCGTAGGAGGGCAGGTAAGTCAGTGGTGAAATCTCCAAGCTTAACTTGGAAACTGCCGTTGATACTATCTGTCTTGAATACCGTGGAGGTGAGCGGAATATGTCATGTAGCGGTGAAATGCTTAGATATGACATAGAACACCAATTGCGAAGGCAGCTCACTACACGAATATTGACTCTGAGGCACGAAAGCGTGGGGATCAAACAGGATTAGATACCCTAGTA
+
GGGGGGGGGGGGGGGGGGGGGGGGGGGGGGGGGGGGGGGGGGGGGGGGGGGGGGGGGGGGGGGGGGGGGGGGGGGGGGGGGGGGGGGGGGGGGGGGGGGGGGGGGGGGGGGGGGGGGGGGGGGGGGGGGGGGGGGGGGGGGGGGGGGGGGGGGGGGGGGGGGGGGGGGGGGGGGGGGGGGGGGGGGGGGGGGGGGGGGGGGGGGGGGGGGGGGGGGFGGGGFGFFFFFFFFFGGFFFFFF
@M00200:207:000000000-ALC1F:1:1101:13392:7262 1:N:0:5
ATTGGGTTTAAAGGGCGCGTAGGCGGTCTGCTAAGCGTGTGGTGAAAGCTCGGGGCTCAACCCCGAGTCGGCCGTGCGAACTGGTGGACTGGAGCATGTCAGAGGCAGGCGGAATTCCGGGTGTAGCGGTGGAATGCGTAGAGATCCGGAAGAACACCGGTGGCGAAGGCGGCCTGCTGGGACATGGCTGACGCTGAGGCGCGACAGCGTGGGGAGCAAACAGGATTAGATACCCTGGTA
+
GGGGGGGGGGGGGGGGGGGGGGGGGGGGGGGGGGGGGFGGGGGGGGGGGGGGGGGGGGGGGGGGGGEGGGGGGGGGGGGGGGGGGGGGGGGGGGGGGGGGGGGGGGGGGGGGGGGGGGGGGGGGGGGGGGGGFGGGGGGGGGGGGGGGGGGGGGGGGGGGGGGGGGEEGGGGGGGGGGGGGDGGFGGGGGGGDDGGDGGGGGGGGGGGGEGGG<CDFGFFG:5>FFFFFFFFGFFFF>FF
@M00200:207:000000000-ALC1F:1:1101:18754:7267 1:N:0:5
ATTGGGTTTAAAGGGTGCGCAGGCGGTAAAGTAAGTCAGTGGTGAAATCCTGCAGCTCAACTGCAGAACTGCCATTGATACTGCTATACTTGAATATAGTCGAAGTGGGCGGAATGTGACATGTAGCGGTGAAATGCTTAGATATGTCACAGAACACCGATAGCGAAGGCAGCTCACTAGACTAACATTGACGCTCATGCACGAAAGCGTGGGGAGCGAACAGGATTAGATACCCCTGTA
+
GGGGGGGGGGGGGGGGGGGGGGGGGGGGGGGGGGGGGGGGGGGGGGGGGGGGGGGGGGGGGGGGGGGGGGGGGGGGGGGGGGGGGGGGGGGGGGGGGGGGGGGGGGGGGGGGGGGGGGGGGGGGGGGGGGGGGGGGGGGGGGGGGGGFGGGGGGGGGGGGGGGGGGGGGGGGGGGGGGGGGGGGGGGGGGGGGGGGGGGGGGGGGGGGGGGGGGGGFGGGGFGFFFFFFFFFGGFFFFFF
@M00200:207:000000000-ALC1F:1:1101:26250:7268 1:N:0:5
ATTGGGTTTAAAGAGCGTGTAGGCGGTCCGGTAAGTCGGCTGTGAAAGTCCAGGGCTCAACTCTGGGATGCCGGTCGATACTGCCGGACTAGAGTTCGGAAGAGGCGAGTGGAATTCCCGGTGTAGCGGTGAAATGCGCAGATATCGGGAGGAACACCTATGGCGAAGGCAGCTCGCTGGGACGTTACTGACGCTGAGACGCGAAAGCGTGGGGAGCAAACAGGATTAGATACCCTTGTA
+
GGGGGGGGGGGGGGGGGGGGGGGGGGGGGGGGGGGGGDGGGGGGGGGGGGGGGGGGGGGGGGGGGGGGGEFGGGGGGGGGGGGGGDCCGGGGGGGFGGGDGGGGGGGGGFGGGGCFGGGGGGGGGGGGGGGGGGGGGGEEGGGGGGGGGDGGGGGGGGGGGGGGDGGGGGGGGGGGGGGGGGGGGGGGGGGGGGGGGGGFGGG7C5<FGEEGGGGGFDDGGFGFFFFFFFFFGGFFFFFF
@M00200:207:000000000-ALC1F:1:1101:12428:7276 1:N:0:5
ATTGGGTGTAAAGGGTGCGTAGGAGGGCAGGTAAGTCAGTGGTGAAATCTCCAAGCTTAACTTGGAAACTGCCGTTGATACTATCTGTCTTGAATATTGTGGAGGTGAGCGGAATATGTCATGTAGCGGTGAAATGCTTAGATATGACATAGAACACCAATTGCGAAGGCAGCTCACTACTCAATTATTGACTCTGAGGCACGAAAGCGTGGGGATCAAACAGGATTAGATACCCGAGTA
+
GGGGGGGGGGGGGGGGGGGGGGGGGGGGGGGGGGGGGGGGGGGGGGGGGGGGGGGGGGGGGGGGGGGGGGGGGGGGGGGGGGGGGGGGGGGGGGGGGGGGGGGGGGGGGGGGGGGGGGGGGGGGGGGGGGGGGGGGGGGGGGGGGGGGGGGGGGGFGGGGGGGGGGGGGGGGGGGGGGGGGGGGGGGGGGGGGGGGGGGGGGGDGDDGGGGGGGGGFGGGGFGFFFFFFCCFGGFFFFFF
@M00200:207:000000000-ALC1F:1:1101:7828:7282 1:N:0:5
ATTGGGTTTAAAGCGCGTGTAGGCGGCCCTGCAAGTCGGGTGTGAAATCCCATGGCTCAACCATGGAAGTGCACTCGAAACTGCAGGGCTAGAGTCCTGGAGAGGAAGGTGGAATGCTTGGTGTAGAGGTGAAATTCGTAGATATCAAGCGGAACACCGGTGGCGAAGGCGGCCTTCTGGACAGTGACTGACGCTGAGACGCGAAAGCGTGGGGAGCAAACAGGATTAGATACCCTCGTA
+
GGGGGGGGGGGGGGGGGGGGGGGGGGGGGGGGGGGGGGGGGGGGGGGGGGGGGGGGGGGGGGGGGGGGGGGGGGGGGGGGGGGGGGGGGGGGGGGGGGGGGGGGGGGGGGGGGGGGGGGGGGGGGGGGGGGGGGGGGGGGGGGGGGGGGGGGGGGGGGGGGGGGGGGGGGGGGGGGGGGGGGGGGGGGGGGGGGGGGGGGDGGGGGGGGGGGGGGGFGGGGFGFFFFFFFFFGGFFFFFF
@M00200:207:000000000-ALC1F:1:1101:12212:7288 1:N:0:5
ATTGGGTGTAAAGCGTGCGTAGGCGGATGCGCAGGCGTCGTGTGAAAGCCCTCGGCTCAACCGAGGAATTGCACGGCGAACCGCGCGTCTTGAGACAAGTAGGGGCGGTCGGAACGATAGGTGGAGTGGTGAAATGCGTTGATATCTATCGGAACGCCAAAGGTGAAGACAGACCGCTGGGCTTGTTCTGACGCTGAGGCACGAAAGCGTGGGGAGCAAACGGGATTAGATACCCTAGTA
+
GGFGGGEFGGGGGGGGGGGGGGD9FG::B@6:B+F+@CC7FEFGFEFGGGG,6@CGGEFGGFEFGGGGGGGGG9D+8C:FGGGGC+@FFG7FFG?FFBF<FFCFEGGG<>>CGGEG<:8F?FGFCG<FGFGGGFGGGGGGGFCGGGGDB:FEGG:FDGGGGGGGGCGFCGGGFGFE>EGG*AF5:E9FGGFGGGGGGGG*:DGGGGGFGEGGEG7CEGGGGBDD@EFFFFFFG<?4?>FF
@M00200:207:000000000-ALC1F:1:1101:20595:7292 1:N:0:5
ACTGGGCTTAAAGGGTGCGTAGGTTGCCGATTAAGTCAGCGGTGAAAGTCAGTGGCTCAACCATTGAACTGCCGTTGAAACTGGTTGGCTTGAGTACGTACGGGGCAGGCGGAATGCGTGGTGTAGCGGTGAAATGCATAGATATCACGCAGAACCCCGATCGCGAAGGCAGCCTGCCAGGCCGTGACTGACACTGATGCACGAAAGCGTGGGTATCGAACAGGATTAGATACCCTTGTA
+
GGGGGGGGGGGGGGGGGGGGGGGGGGGGGGGGGGGGGGGGGGGGGGGGGGGGGGGGGGGGGGGGGGGGGGGGGGGGGGGGGGGGGGGGGGGGGGGGGGGGGGGGGGGGG7FDGGGGGGGGGGGGGGGGGGGGGGGGGGGGGGGGGGGGGGGGGGGGGGGGGGGGGGGGGGGGGGGGGGGGGGGGGGGGGGGGGGGGGGGGGGGGEGGGDGGGGGGGFGCFGFGFFFFFFFFFGGFFFFFF
@M00200:207:000000000-ALC1F:1:1101:18461:7307 1:N:0:5
ACTGGGTTTAAAGGGTGCGCAGGCGGGCCTGTAAGTCAGGGGTGAAAGCCATCGGCTCAACCGATGAACTGCCCTTGATACTGCAGGTCTTGAGTCCTGGAGAGGCTGTCGGAATTCGTGGTGTAGCGGTGAAATGCGTAGATATCACGAGGAACACCGGATGCGTAAGCGGACAGCTGGACAGGTACTGACGCTCAGGCACGAAAGCGTGGGGAGCGAACAGGATTAGATACCCTAGTA
+
GGGGGGGGGGGGGGGGGGGGGGGGGGGGGGGGGGGGGGGGGGGGGGGGGGGGGGGGGGGGGGGGGGGGGGGGGGGGGGGGGGGGGGGGGGGGGGGGGGGGGGGGGGGGGGGGFGGGGGGGGGGGGGGGGEGGGGGGGGGGGGGGGGGGGEGGGGGGGGGGGGGGGGDGGGGGGGGGGGGGGGGGGGGGGGGFCGDGC?;A5CGGGGGGGGGGGGGGFGDGGFG:@FBFFFFFGGFFFFFF
@M00200:207:000000000-ALC1F:1:1101:11972:7308 1:N:0:5
ACTGGGTGTAAAGTGTGCGCAGGCGGCGTCGCAAGTCGAGTGTGAAAGCCCCGGGCTTAACTTGGGAATTGCGCTCGAAACTACGGTGCTGGAGTGTGGCAGAGGAAGGTGGAATTCCACGTGTAGCGGTGAAATGCGTAGAGATGTGGAGGAACACCGATGGCGAAGGCAGCCTTCTGGGCCAACACTGACGCTCATGCACGAAAGCGTGGGGAGCAAACAGGATTAGATACCCTTGTAAGA
+
GGGGGGFGGGGGGGGGGGGGGGGGGGGGGGGGGGGGGGGGGGGGGGGGGFGGGGGGGGGGGGGGGGGGGGGGGGGGGGGGGGGGGGGGGGGGGGGGGGGGGGGGGGGGGGGGGGGGGGGGGGGGGGGGGGEGGGGGFGGGGGGGGGGGGGGGGGGGGGGGGGGGGGGGGGGGGGGGGGGGGGFGGGGGGGGGGGGGGFGGGGGGECDGGECGGGGD>FGGGFGFFFFFFFFBFGFFFFFFFFF
@M00200:207:000000000-ALC1F:1:1101:22282:7320 1:N:0:5
ACTGGGTTTAAAGGGTGCGTAGGAGGGCAGGTAAGTCAGTGGTGAAATCTTCGAGCTTAACTCGGAAACTGCCGTTGATACTATCTGTCTTGAATCCCGTGGAGATGAGCGGAATATGTCATGTAGCGGTGAAATGCTTAGATATGACATAGAACACCAATTGCGAAGGCAGCTCGTTACACGAAGATTGACTCTGAGGCACGAAAGCGTGGGGATCAAACAGGATTAGATACCCTGGTA
+
GGGGGGGGGGGGGGGGGGGGGGGGGGGGGGGGGGGGGGGGGGGGGGGGGGGGGGGGGGGGGGGGGGGGGGGGGGGGGGGGGGGGGGGFFGGGGGGGGGGGGGGGFGGGGGGGGGGGGGGGGGGGGGGGGGGGGGGGGGGGGGGGGGGGGGGGGGGGGGGGGGGGGEEGGGGGGGGGGGGGGGGGGGEGAFGGGGGGGGGGGGGGDGGGGGGGGGGGFGGGGFGFFFFFFFFFG4AAFF;F
@M00200:207:000000000-ALC1F:1:1101:16117:7375 1:N:0:5
ATTGGGTTTAAAGCGCGCGTAGGCGGCGTCGTAAGTGTCGGGTGAAATCCCACGGCTCACCCGTGGAACTGCCCGGCAGACTGCGATGCTCGAGTGTGGTAGGGGAGAGCGGAACTCCTGGTGGAGCGGTGAAATGCGTAGATATCAGGAGGAACACCGGTGGCGAAGGCGGCTCTCTGGTCCACAACTGACGCTGAGGTGCGAAAGCTAGGGGAGCAAACGGGATTAGATACCCGCGTA
+
GGGGGGGGGGGGGGGGGGGGGGGGGGGGGGGGGGGGGGGGGGGGGGGGGGGGGGGGGGGGGGGGGGGGGGGGGGGGGGGGGGGGGGGGGGGGGGGGGGGGGGGGGGGGGGGGGGGGGGGGGGGGGGGGGGGGGGGGGGGGGGGGGGGGGGGGGGGGGGGGGGGGGGGGGGGGGGGGGGGGGGGGGGGGGGGGGGGGGGGGGGGGGGGGGGGGGGGGFGDGGEGFFBFFFFFFGGFFFDDF
@M00200:207:000000000-ALC1F:1:1101:25755:7383 1:N:0:5
ATTGGGTGTAAAGGGTGCGTAGGCGGTGCAGCAAGTCGGGAGTGAAATACCTCAGCTCAACTGAGGAACTGCTCTCGATACTGCTGTGCTTGAGTGAGACAGAGGTAAGCGGAACATCGGGTGGAGCGGTGAAATGCGTTGATATCCGATGGAACACCGGTGGCGAAGGCGGCTTACTGGGTCTCTACTGACGCTGAGGCACGAAAGCTAGGGTAGCAAACGGGATTAGATACCCGCGTA
+
GGGGGGGGGGGGGGGGGGGGGGGGGGGGGGGGGGGGGGGGEGGGGGGGGGGGGGGGGGGGGGGGGGGGGGGGGGGGGGGGGGGGGGGGGGGGGGGGGGGGGGGGGGGGGGGGGGGGGGGGGGGGGGGGGGGGGGGGGGGGGGGGGGGGGGGGGGGGGGGGGGGGGGGGGGGGGGGFFGGGGGGGGGGGGGGGGGGGGGGGGGGGGGGGGGGGGGGGFGGGGFGFFFFFFFFFGGF@E>EB
@M00200:207:000000000-ALC1F:1:1101:16707:7383 1:N:0:5
ATTGGGTTTAAAGGGCGCGTAGGCGGTCGGGCAAGTCCGGGGTGAAATCCTGCAGCTCAACTGTAGAAGTGCCTTGGATACTGCCCGGCTCGAGGGAGATAGGGGTCTGTGGAACTTCTGGTGGAGCGGTGAAATGCGTTGATATCAGAAGGAACGCCGGTGGCGAAAGCGACAGACTGGATCTCTTCTAACGCTGAGGCGCGAAAGCTAGGGGAGCAAACGGGATTAGATACCCTAGTA
+
GGGGGGCBFFGGGGGGGGGGGGGGGGGGGGGGGGGGGGGGGGGGGGGGGGGGGGGGGFFGGGGGGGGGGGGGGGGGGGGGGGGGGGGGGGGGGGGGDGCCEFFGGEGGG?DGGCGGGGGGGGGGFGGGGGGFGGGGGGGGGGGGGGGGGGGGGGGGGGGGGGGGGGGGCFEGGGGGGGGGFDGFGGFGGFGGGGGGGGGGEGGDD<DGGGGGGGDDDCGGFDDFFFF=FFFFFGF?FFF?
@M00200:207:000000000-ALC1F:1:1101:19966:7407 1:N:0:5
ATTGGGCTTAAAGGGCGCGTAGGCGGGCGATCAAGTCGGTGGTGAAATCCTACAGCTTAACTGTAGAACTGCCTCCGATACTGGTTGTCTCGAGGAAGGTAGGGGCGTGCGGAACAGTTGGTGGAGCGGTGAAATGCGTTGATATCAACTGGAACTCCGGTGGCGAAGGCGGCACGCTGGACCTTTTCTGACGCTGAGGCGCGAAAGCCAGGGGAGCAAACGGGATTAGATACCCTCGTA
+
GGGGGGGGGGGGGGGGGGGGGGGGGGGGGGGGGGGGGGGGGGGGGGGGGGGGGGGGGGGGGGGGGGGGGGGGGGGGGGGGGGGGGGGGGGGGGGGGGGGGGGGGGGGGGGGGGGGGGGGGGGGGGGGGGGGGGGGGGGGGGGGGGGGGGGGGGGGGGGGGGGGGGGGGGGGEGGGGGGGGGGGGGGGGGGGGDGGGGGGGGGGGGGGGGGGGGGDCEGGGGFGF@DFFFFFFGGFFFFFF
@M00200:207:000000000-ALC1F:1:1101:22531:7411 1:N:0:5
ATTGGGTTTAAAGGGTGCGTAGGCGGACCGACACGCGTCCCGTGAAATCCCCCGGCTCAACCGGGGAACTGCGGGGCGAACGAGCGGTCTCGAGGCAGGTATGGGCGGGCGGAACCGTAGGTGGAGCGGTGAAATGCGTAGATATCTACGGGAACGCCGATGGTGAAGACGGCCCGCTGGGCCTGTCCTGAGGCTGAGGCACGAAAGCGTGGGGAGCAAACAGGATTAGATACCCCAGTAAGA
+
GGFEGGGG@FGGGGGGEGGGGGGGGGEGGEEGGEGGEGGGGGGGGEGFGGGGGGGFFGGGFGGGCEGGGGFGGGGGGGGGEGGGGGGGE<CFCCEEEGGGGGGGGGGGC@FEE8?CE*8CC::>88,??:?8C?+C:*;58A:9FGGGGGG558/;;C8?*;;CFG6+<*;C58*:**:CEC=E=7C?+0+0:A5**2*:*/*/:/>4**2CCC*/.97*55C:F?F66=69*9?7B36408>
@M00200:207:000000000-ALC1F:1:1101:18671:7431 1:N:0:5
ACTGGGTATAAAGTGTGCGCAGGTGGCTGAGCAAGTCGAGTGTGAAATCCCCGGGCTTAACTTGGGAATTGCGCTCGAAACTACTTGGCTCGAGTGTGGCAGAGGAAGGTGGAATTCCAGGTGTAGCGGTGAAATGCGTAGAGATCTGGAGGAACACCGATGGCGAAGGCAGCCTTCTGGGCCAACACTGACGCTCATGCACGAAAGCGTGGGGAGCAAACAGGATTAGATACCCTAGTA
+
EDCFE-CE6<EF@FFGFCEGGDEFF8FFCFFFEGGFGGDGGFGG9@C@,FFGGGEGE@FFFDGA<FCF<CFGGGFGGG@@C<<FGC<,A=FGGFGGFGCG<BDG+F,44:?BFGG@<FGGGGGGFF9BEFFD,FEDFDGC7CD;AFFF9D>BFFGFGG8+@F87:85C>EE3>EBDCCFE>>FGCEEEFF9C5C*=?7:CFGDG593D/::8539DFC49C45>:)=@@47FCDF?F4=7
@M00200:207:000000000-ALC1F:1:1101:25896:7431 1:N:0:5
ACTGGGTATAAAGGGTGCGTAGGCGGCCTATTAAGTCAGTGCTGAAATATCCCGGCTTAACCGGGAGGGTGGCATTGATACTGATGGGCTTGAGTGGAGTCGAGGTAGGCGGAATTGACGGTGTAGCGGTGAAATGCTTAGATATCGTCAAGAACACCGATAGTGTAGACAGCTTACTAGGCTCAAACTGACACTGAGGCACGAAAGTGTGGGGATCAAACAGGATTAGATACCCTCGTA
+
EGFGGGE9FEDFE,8F;FEGEC79FCFC@<FEFFFGGGGFGGGGF9CF,6CFFCGGGGGCCFFGG@@:7FGCGCFFGGGFGGG<FED,FA8@E=FFF9EGFGEFGG@FG,:+=CFFCC?FEFFFFE<CGGD7<=FGDGGDGGGCFFCF<FCCGGCFGGGGG<@FFCFFGGC?FC9DFF@,,=@6:5<FG,4A,=FA,C=**;DD5CDG<1+AE3*:8FF7FF:)5;F?@@BFFG:@>>>:
@M00200:207:000000000-ALC1F:1:1101:15004:7439 1:N:0:5
ACTGGGTTTAAAGGGCGCGTAGGCGGGATGGCAAGTCGGTCGTGAAATCTCTCGGCTCAACCGAGAAACGTCGGCCGATACTGCCGTTCTTGAGGGATGCAGAGGAGACTGGAATTCCCGGTGTAGCGGTGAAATGTGTAGAGATCGGGAGGAACACCGGTGGCGAAGGCGGGTCTCTGGGCATTTCCTGACGCTGAGGCGCGAAAGCGTGGGGAGCAAACGGGATTAGATACCCTAGTA
+
GGGGGGGGGGGGGGGGGGGGGGGGGGGGGGGGGGGGGGGGGGGGGGGGGGGGGGGGGGGGGGGGGGGGGGGGGGGGGGGGGGGGGGGGGGGGGGGGGGGGGGGGGGGGGGGGGFGGGGGGGGGGGFGGGGGGGGGFGGGGGGGGGGGGGGGGGGGGGGGGGGGGGGGGGGGGGGGGGGGFGGGGGGGGGCGGGGGGGGGGGGGGGGGGGGGGGGCDFGD<FBDFFFFFF4BBFGFFFFFF
@M00200:207:000000000-ALC1F:1:1101:16711:7463 1:N:0:5
ATTGGGTTTAAAGGGTGCGTAGGTGGGCAGGTAAGTCAGTGGTGAAATCTCCGGGCTTAACCCGGAAACTGCCATTGATACTATCAGTCTTGAATACCGTGGAGGTAAGCGGAATATGTCATGTAGCGGTGAAATGCTTAGATATGACATAGAACACCAATTGCGAAGGCAGCTTACTACCCGAATATTGACACTGAGGCACGAAAGCGTGGGGATCAAACAGGATTAGATACCCTAGTA
+
GGGGGGGGGGGGGGGGGGGGGGGGGGGGGGGGGGGGGGGGGGGGGGGGGGGGGGGGGGGGGGGGGGGGGGGGGGGGGGGGGGGGGGGGGGGGGGGGGGGGGGGGGGGGGGGGGGGGGGGGGGGGGGGGGGGGGGGGGGGGGGGGGGGGGGGGGGGGGGGGGGGGGGGGGGGGGGGGGGGGGGGGGGGGGGGGGGGGGGGGGGGGGGGGGGGGGGGGFGGGGFGFFFFFFFFFGGFFFFFF
@M00200:207:000000000-ALC1F:1:1101:4863:7464 1:N:0:5
ATTGGGTTTAAAGGGCGCGTAGGCGGGCTGTCAAGTCTGGGGTGAAATCCCGCGGCTCAACCGTGGAACTGCCTCAGATACTGACGGCCTCGAGGGAGGTAGGGGCGAGCGGAACTGTGAGTGGAGCGGTGAAATGCGTTGATATTCACAGGAACTCCGGTGGCGAAGGCGGCTCGCTGGACCTCTTCTGACGCTGAGGCGCGAAAGCCAGGGGAGCAAACGGGATTAGATACCCTCGTA
+
GGGGGGGGGGGGGGGGGGGGGGGGGGGGGGGGGGGGGGGGGGGGGGGGGGGGGGGGGGGGGGGGGGGGGGGGGGGGGGGGGGGGGGGGGGGGFGGGGGGGGGGGGGGGGGGGGGGGGGGGGGGGFGGGGGGGGGGGGGGGDGGGGGGGGGGGGGGGGGDGGGGGGGGGGGGGGGGGGGGGGGGGGGGGGGGGDGGGGGGGGGGGGGGGGGGGGGDGFGGFGFGBFB@FFF7=DGFFF:>>
@M00200:207:000000000-ALC1F:1:1101:17646:7464 1:N:0:5
ATTGGGTATAAAGGGCGTGTAGGCGGTTTGTTAAGTCATGTGTGAAATCCCTCGGCTCAACCGGGGAACGACACATGAAACTGACAAGCTAGAGTACCAAAGAGGGGGGTGGAATTCCCGGTGTAGCGGTGAAATGCGTAGATATCGGGAGGAACACCAGTGGCGAAGGCGAGTCTCTGGGCTGATACTGACGCTGATGCTCGAAAGCTAGGGGAGCAAACGGGATTAGATACCCCGGTA
+
FGGGFGFG@EAECEDGGFEFGGGFGGGGGGFEEFGFEGGGGGGGGGGGGFGGGGGGGGECFGGEEEGGGGGG7FGGGGGGGGGGGGGGGGAFGGGGDFGFGGGGGGGGGGGEGFGEFCGGGGGGGGGEGGGGCFFFGGFDGCCEGGGGGECEGGGCAEFGGGGGGGGGEGGGGGGGGGGGGGGGGFGGGGGGGDDGEGGGGGGGGGCGGGGGGGC<B<*6D>D:>>?F6?F?FGFFFFD)
@M00200:207:000000000-ALC1F:1:1101:19954:7472 1:N:0:5
ACTGGGTATAAAGGGTGCGTAGGTGGTGAGGTAAGTCGGATGTGAAATCTCCGAGCTCAACTCGGAAATGGCATTGGAAACTACCTTGCTAGAGGATTGGAGGGGAGACTGGAATGCTTGGTGTAGCAGTGAAATGCGTAGATATCAAGCGGAACACCAGTGGCGAAGGCGAGTCTCTGGACAATTCCTGACACTGAGGCACGAAAGCCAGGGGAGCAAACGGGATTAGATACCCGAGTA
+
GGGGGGGGGGGGGGGGGGGGGGGGGGGGGGGGGGGGGGGEGGGGGGGGGGGGGGGGGGGGGGGGGGGGGGGGGGGGGGGGGGGGGGGGGGGGGGGGGGGGGGDEGFGGGGGGGGGGGGGGGGGGGGGGGGGGGDGGGEGFGGGGGGGGGGGGGGGGGGGGGGGGGGGGEGGGGGGCCGGGGGGGGGFGGGFGGGGGGGGGGGDGGGGGDGGGGGGGFGGGGFDB>DFFFFFF>FFFFDFF
@M00200:207:000000000-ALC1F:1:1101:11710:7518 1:N:0:5
ATTGGGTTTAAAGGGCGCGTAGGCGGGATGGCAAGTCGGTCGTGAAATCCCTTGGCTCAACTGAGGGGAGTCGGCCGATACTGCTGTTCTTGAGGGATGCAGAGGAGACTGGAATTCCCGGTGTAGCGGTGAAATGTGTAGAGATCGGGAGGAACACCGGTGGCGAAGGCGGGTCTCTGGGCATCTCCTGACGCTGAGGCGCGAAAGCGTGGGGAGCAAACGGGATTAGATACCCGAGTA
+
GGGGGGGGGGGGGGGGGGGGGGGGGGGGGGGGGGGGGGGGGGGGGGGGGGGGGGGGGGFGGGGGGGGGGGGGGGGGGEGGGGGGGGGGGGGGFGGGGGGGGGGGGGGGGGGGGFGGGGGGGGGGGGGGDFGGGGGGGGGGGGGFGGGGGCFGGGGGGGGEGGGGGG>EGGGGGGGGGGGGDGGGGDFGGGGFGGGDCFGGGGGGCGGGGGGGCGGDFGG755D>EFFFF4@=FF@D3>>F
@M00200:207:000000000-ALC1F:1:1101:13907:7524 1:N:0:5
ATTGGGTTTAAAGCGTGCGTAGGCGGATGTGCAGGCGTCGTGTGAAAGCCCTCGGCTCAACCGGGGAATTGCACGGCGAACCGCACGTCTCGAGACAAGTAGGGGCGGCCGGAACGATAGGTGGAGTGGTGAAATGCGTTGATATCTATCGGAACGCCAAAGGTGAAGACAGGCCGCTGGGCTTGTTCTGACGCTGAGGCACGAAAGCGTGGGGAGCAAACGGGATTAGATACCCGGTA
+
GGGGGGGGGGGGGGGGGGGGGGGGGGGGGGGGGGGGGGGGGGGGGGGGGGGGGGGGGGGGGGGGGGGGGGGGGGGGGGGEGGGGGGGGGGGGGGGGGGGGGGGGGGGGGGGGGGGGDGGGGGGGFGFGGGGGGGGGGGGGGGGGGGGGGGGGGGGGGGGGGGGGGGGGGGGGGGGGGGEEGGGGGGGGGGGGGGGGGGGGGGGGGGGGGGGGGGGDBFGDGFGFFFFFFFFFGGFFFFF
@M00200:207:000000000-ALC1F:1:1101:17124:7531 1:N:0:5
ATTGGGTATAAAGTGTGCGCAGGCGGCCGAGCAAGTCGAGTGTGAAAGCCCCGAGCTTAACTTGGGAACTGCGCTCGAAACTACTTGGCTAGAGTGTGGCAGAGGGAGGTGGAATTCCACGTGTAGCGGTGAAATGCGTAGAGATGTGGAGGAACACCGATGGCGAAGGCAGCCTCCTGGGCCAACACTGACGCTCATGCACGAAAGCGTGGGGAGCAAACAGGATTAGATACCCGCGTA
+
GGGGGGGGGGGGGGGGGGGGGGGGGGGGGGGGGGGGGGGGGGGGGGGGGGGGGGGGGGGGGGGGGGGGGGGGGGGGGGGGGGGGGGGGGGGGGGGGGGGGGGGGGGGGGGGGGGGGGGGGGGGGGGGGGGGGGGGGGGGGGGGGGGGGGGGGGGGGGGGGGGGGGGGGGGGGGGGGGGGGGGGGGGFGGGGGGGGGGGGGGGGGGGGGGGGGGDGDFGFGGFGFF?F=FFFFGGFFFFF@
@M00200:207:000000000-ALC1F:1:1101:24682:7577 1:N:0:5
ATTGGGTTTAAAGGGTGCGTAGGCGGCCAGGTAAGTCAGGAGTGAAAGTTTGCGGCTCAACCGTAAAATTGCTTTTGATACTGCCAGGCTAGAATTAGGATGAGGTCAGCGGAATGTGGCATGTAGCGGTGAAATGCATAGATATGCCATAGAACACCAATTGCGAAGGCAGCTGGCTAGACCTGGATTGACGCTGAGGCACGAAAGCGTGGGGAGCGAACAGGATTAGATACCCTCGTA
+
AFDFFDBCEGD9CFEFCGFFE:FGD7::FFGFGFCE@FGGGGGEFGGFGGGGFGGGEFDGFAFFG:FGGGGGG<EGECEGGGGGEGGGGGGEE<FAF<?5EFGGGGGGGGGDFDFGGGFG@EFFDGFGGGEFFFGGGGFGFEFGGGGCDFGGFFEGGEGGGGGGG8CGGFGBEGG6BDAFGCFFFGEC?79DGEDEGFFEGGGG*?7F5CEEGD5DFDCGGE5FFFFFFBBFGDFF@BFE
@M00200:207:000000000-ALC1F:1:1101:25930:7589 1:N:0:5
ACTGGGTGTAAAGGGTGCGTAGGCGGGCAAGTAAGTCAGTGGTGAAATCTCCGGGCTTAACTCGGAAACTGCCGTTGATACTATTTGTCTTGAATATCATGGAGGTAAGCGGAATATGTCATGTAGCGGTGAAATGCTTAGATATGACATAGAACACCGATAGCGAAGGCAGCTTACTACATGTTCATTGACGCTGAGGCACGAAAGCGTGGGGAGCAAACAGGATTAGATACCCTAGTA
+
GGGGGGFCFFGGGGEFEGEGGGGGGGGGGGGGGGGGGGGGGGGGGGGGGFGFGGGGGGGGGGGGGGGGGGGGGGGGGGGGGGGGGFGGGGFGGGGGGGGGFGGGGGGGGGGGGGGGGGGGGGGGGGG7FGGGGGGGAAFCCFGFFGDGGGFCFGGGGG78F:EGGEGGGGCEEGFGGGGFGFGFFFECGFFFGGGGE==C=FDEEGGGGEEEEG5<><C6FFF)<@FFFFBFGDFF@FFF
@M00200:207:000000000-ALC1F:1:1101:6778:7594 1:N:0:5
ACTGGGTATAAAGGGCGCGTAGGCGGCGAGGCAAGTCGGGTGTGAAATCCCTCAGCTCAACTGAGGAACTGCGCCCGAAACTACCTTGCTAGAGTGCAGGAGAGGAGAGTGGAACTCCTAGTGGAGCGGTGAAATGCGTAGAGATTAGGAGGAACGCCGGTGGCGAAAGCGACTCTCTGGCCTGTTACTGACGCTGAGGCGCGAAAGCTAGGGGAGCAAACGGGATTAGATACCCTAGTACGAT
+
EFGGCCFGGGGGGGGGEFGGGGGGGGGEGEEGGGGGGGGGGGGCGFFGGGGGGGGGGGGFGCGGGGGGGGGGGGGEDGEGGG<?EFGGGGFCFGEFFEGGCCFGGGG8FFF7BFGFAFEGFGGD=FFGEGFFGGGGGGGG@CCFGCE@FGG>FCGGGGG7F7EGDEGCCGGGGEGFGGDFGGGGGGFGFC+CEEGGGGDG*CD*>DGGGGCD5C<D>GDGC3937>4*9?=6:F:?7)9F*.:0
@M00200:207:000000000-ALC1F:1:1101:22280:7601 1:N:0:5
ATTGGGTTTAAAGGGCGCGTAGGCGGGCCGGCAAGTCCGGGGTGAAAGCCCCCAGCTCAACTGGGGAAGCGCCTTGGATACTGCCGATCTCGAGGGAGGTAGGGGCGTGCGGAACTTCCGGTGGAGCGGTGAAATGCGTAGATATCGGAAGGAACACCGGTGGCGAAAGCGGCGCGCTGGACCTCTTCTGACGCTGAGGCGCGAAAGCCAGGGGAGCAAACGGGATTAGATACCCTAGTA
+
GGGGGGGGEGGGGGGGGGGGGGGGGGGGGGGGGGGGGGGGGGGGFGGGGGGGGGGGGGGGGGGGGGGGGGGGG7FGGGGGGGGGGGCGGDF@FEGGGDGGFFGG@GGGEGGGGGGGGGGGGEGGGGGGGGGFA?FGFECECFFFGGGGGGGDCFGGGGGGC58CEEGGGFEGGDGDEEGGGFFGGF?+:ECC=EGGGCFGGGGGGGGGGFF5CGCCD*CFCEG3)<@FFFFFF<69<F@F
@M00200:207:000000000-ALC1F:1:1101:9436:7607 1:N:0:5
ATTGGGTTTAAAGAGTCCGTAGGCGGCGCGGAAAGTGGGGTGTGAAAGCCCTCGGCTCAACCGAGGAACTGCGCTCCAAACTACCGTGCTAGAGGAACCTAGAGGTGAGCAGAACAGATGGTGGAGCGGTGAAATGCGTTGATATCATCTGGAATACCGGAGGCGAAGGCGGCTCACTGGGAGTTTTCTGACGCTGAGGGACGAAAGCCAGGGTAGCGAACGGGATTAGATACCCCAGTA
+
GDEGGGGGEGGFGGGGGGGGGCDFECFGGGGGE:EEFFGGFGGGGGGGGFFGGGGGGGG<FGGEGEGGGGGGGGEGGGGCFGCFGGGGGG9AEFGGGGGGFGGDFGGGGGDD<,DGFFFGCFFGFFGGEGGGFFCCGGFGFBFCFGGGGGG?,@FEGGGGGGGGGCGGGFDCEEG?EGGGG6CEDCCFC?CCCECEE=FCEC37>*7DGGGGDCFGFGDGC5533>4@F49@GGFF55?6
@M00200:207:000000000-ALC1F:1:1101:12969:7607 1:N:0:5
ATTGGGTTTAAAGAGCGTGTAGGCGGCCAGGTAGGTCGGTTGTGAAAACTGGAGGCTCAACCTTCAGAGGTCGACCGAAACCATCTGGCTAGAGTCCGGGAGAGGAGAGTGGAATTCCTGGTGTAGCGGTGAAATGCGCAGATATCAGGAAGAACACCCGTGGCGAAAGCGGCTCTCTGGAACGGTACTGACGCTGAGACGCGAAAGCGTGGGGAGCGAACAGGATTAGATACCCTTGTACGAT
+
GGGGGGGGGGGGGGGGGGGGGGGGGGGGGGGGGGFGGGGGGGGGGGGGGGGGGGGGGGGGGGGGGGFGGGGGEEGGGGGGGGGGGGGGGGGGGGGGGEGGGGGGGGGGGGGGGFGGGGGG@FFGGGGGGGGGGFGGGGGGGGGGGGGGGGGFFGGGGGEGGGGGGEBEGGGGDEGFGGGGGGGGEEGGGGGGGGGGDGGGGGCGCGGGGGGGGGGC@DGGGEFFF6FFF/@67D4FFFFF*5:4
@M00200:207:000000000-ALC1F:1:1101:13542:7611 1:N:0:5
ACTGGGTATAAAGTGTGCGCAGGCGGCCGAGCAAGTCGAGTGTGAAAGCCCCGAGCTTAACTTGGGAACTGCGCTCGAAACTACTTGGCTAGAGTGTGGCAGAGGGAGGTGGAATTCCACGTGTAGCGGTGAAATGCGTAGAGATGTGGAGGAACACCGATGGCGAAGGCAGCCTCCTGGGCCAACACTGACGCTCATGCACGAAAGCGTGGGGAGCAAACAGGATTAGATACCCTAGTA
+
GGGGGGGGGGGGGGGGGGGGGGGGGGGGGGGGGGGGGGGGGGGGGGGGGGGGGGGGGGGGGGGGGGGGGGGGGGGGGGGGGGGGGGGGGGGGGGGGGGGGGGFDFGGGGGGGGGGGGGGGGGGGGGGGGGGGGFFFFCGEEGGGGGGGGGGGGGGEGGGGGGGGDGGGGGGEGGGGGGGGGGGGGGFGGF?GGGGGGGGFFGFDCCGGGGGGGGGGFGGGGFGFFFFFF?49DGFFFFFF
@M00200:207:000000000-ALC1F:1:1101:24709:7626 1:N:0:5
ACTGGGTTTAAAGGGCGCGTAGGTGGCCCGCCAAGTCACTGGTGAAAGCTCGATGCTTAACATCGAGTCGGCCAGTGATACTGGTGGGCTGGAGCACTGTAGAGGCTCATGGAATTCCGGGTGTAGCGGTGGAATGCGTAGAGATCCGGAAGAACACCGGTGGCGAAGGCGGTGAGCTGGGCAGTTGCTGACACTGAGGCGCGACAGCGTGGGGAGCAAACAGGATTAGATACCCCTGTA
+
GGGGGGGGGGGGGGGGGGGGGGGFGGGFFGC@FGGFGFC9CFGGGGGG,9CFF8FGGAFGGFEGG<<FFGGGGE<CF?9FGGCE94:CGGGGGGGGG8FDFGFGGGCFEGFGGGGGGGGGGEGGGGGGGGGGGGGGGGGGGGGGGGGGGGGGGGGGGGGGGGGGGGGGGGDG*8*=FGGGGF6;EFCCFFGG6CGFFGGGGGGGGGGGGGGGGGGGFGCFFFG4>FFFFFFFFGFFFFFF
@M00200:207:000000000-ALC1F:1:1101:26483:7628 1:N:0:5
ATTGGGTTTAAAGGGCGTGTAGGCGGTTACGTAAGTCCGGCGTGAAAACTCGCGGCTCAACTGCGAAACCGCGTCGGATACTGCGTTGACTTGAGGGCGGTAGAGGCAGATGGAACTAGCGGTGTAGCGGTGAAATGCACAGATATCGCTAGGAACGCCGGTGGCGAAGGCGATCTGCTGGGCCGTTCCTGACGCTGAGGCGCGAAAGCTAGGGGAGCGAACCGGATTAGATACCCTCGTA
+
GGGGGGGGGGGGGGGGGGGGGGGGGGGGGGGGGGGGGGGGGGGGGGGGGGGGGGGGEGGGGGGGGGGGGGGGGGGGGGGGGGGGGGGGGGGGGGGGGGGGGGGDGGGGGGGGFFFGGFGGGGGDFGGGGGGGGGGGGGGGGGGGGFGDGGGGGGDGGGGGDGDGGGDE8CGGGGGGGGGGGGGGGGGGGGDEGGGGGDGGFGGGGG<DGGFCCGGGFGGDDFG@EDFEFFFBGGFF?FFFE
@M00200:207:000000000-ALC1F:1:1101:16738:7644 1:N:0:5
ACTGGGTTTAAAGGGTGCGTAGGAGGGCAGGGAAGTCAGTGGTGAAATCTCCGGGCTTAACTCGGAAACTGCCGTTGATACTCTCTGTCTTGAATACCGTGGAGGTGAGCGGAATATGTCATGTAGCGGTGAAATGCTTAGTTATGACATAGACAACAAATTGCGAAGGCAGCTAACAACACGAATATTGACTCTGAGGCACGAAAGCGTGGGGATCAACCGGGATTAGATACCGGAGTAAAAT
+
GGGGGGGGGGGGGGGGGGGGGGGGGGGGGGGGGGGGGGGGGGGGGGGGGGGGGGGGGGGGGGGGGGGGGGGGGGGGGGGGGGGGGGGGGGGGGGGGGGGGGGGGGGGGGGGGGGGGGGGGGGGGGGGGGGGGGGGGGG9;>,,77,9,,83,C,,3@,@,DF;,+>8E83,++,,,4,,6@3@C*;:E,2=,:,+,2>**13*4C*)2*4AEGC**)2C**)/)):)0*+11CG533)))**.)
@M00200:207:000000000-ALC1F:1:1101:26815:7651 1:N:0:5
ATTGGGCTTAAAGGGTGCGTAGGTGGGCAGGTAAGTCAGTGGTGAAATCTCCGGGCTTAACTCGGAAACTGCCGTTGATACTATCTGTCTTGAATATCGTGGAGGTTAGCGGAATATGTCATGTAGCGGTGAAATGCTTAGATATGACATAGAACACCCATTGCGAAGGCAGCTAACTACACGATCATTGACACTGAGGCACGAAAGCGTGGGGAGCAAACAGGATTAGATACCCGAGTA
+
GGGGGGGGGGGFGGGGGGGGGGGGGGGGGGGGGGGGGGGGGGGGGGGGGGGGGGGGGGFFGGGGGGGGGGGGGGGGGGGGGGGGGGGGGGGGGGGGGGGGGGGGGGGGGGGGDEEFGGGGGGGGFFGDGGGGCCFGDEGGCDGAFGGGGGGG;FGGGCEGGGGGGGGGGGGGGGCFGGGGGGGGFGGGFCFFGGGGG6FGGGGGGGDGGCEEEDGG:<5DFFGF5);FFFFFC7AEFFFA
@M00200:207:000000000-ALC1F:1:1101:5522:7657 1:N:0:5
ATTGGGTTTAAAGGGCGTGTAGGCGGTCTGCTAAGTCATGTGTGAAATCCCTCGGCTTAACCGAGGAACGACGCATGAAACTGGCAAGCTAGAGTACCAAAGAGGGGGGTGGAATTCCCGGTGTAGCGGTGAAATGCGTAGATATCGGGAGGAACACCGGTGGCGAAGGCGGCCCCCTGGTTGGATACTGACGCTGAGACGCGAAAGCGTGGGGAGCAAACAGGATTAGATACCCCTGTA
+
FE<FGGFGDEFFGGGGEFGGFFGFGGGGEGGGGGGGGGGGGGGGGGCFGGGGGEGGGGGGGCCEEGGGGGGGGGDGGGGGGGGGGFFFGGGGGGGGDEFFEGFGGGDGGEGGFGGGFGDEGFGGGGGGG@CFG9FEGGFGGGGGGGDECGGGEGGCGGGCE5CGEEGGCGGGG5EGGGGCGGGGGGGGGGFGDGGGDGGGGGGGGGGGGGGGGGGGFGGGDFGFFFF4@FFFGGFFFFF4
@M00200:207:000000000-ALC1F:1:1101:25295:7663 1:N:0:5
ATTGGGTTTAAAGGGTGCGTAGGCGGCCCTGTAAGTCAGTGGTGAAATACTGCAGCTTAACTGTAGCATTGCCATTGATACTGTAGGGCTTGAGTACAGATGAGGTAGGCGGAATTGATGGTGTAGCGGTGAAATGCATAGATACCATCAGAAACCCGATTTCGAAAGGAACCTAATAAGCTGTAAATGACGGCGAGGGACGGAAGCCTTGGGGTCGGAACGGGTTTAGTTACCGGTTTAGGAT
+
GGGGGGGGGGGGGGGGGGGGGGGGGGGGGGGGGGGGGGGGGGGGGGGGGGGGGGGGGGGGGGGGGGGGGGGGGGGGGGGGGGGGGGGGGGGGGGGGGGGGGGGGGGGGGGGGGGGGGGGGGGGGGGGGGGGGGGGGGGGGGGGGGGGGGG9,E,,,8++3@+,,+8+@,,,,+63>,,@,4,,,3@,3,,,******44**))4C)**+0=CF))*)):7)):)).))*/*/:C)).))0*)))
@M00200:207:000000000-ALC1F:1:1101:26585:7663 1:N:0:5
ATTGGGTTTAAAGCGCACGTAGGCGGACTCTTAAGTCGGTGGTGAAATCCTGGAGCTCAACTCCAGAACTGCCTTCGATACTGGGAGTCTCGAGTTCGGGAGAGGTGAGTGGAACTGCGAGTGTAGAGGTGAAATTCGTAGATATTCGCAAGAACACCAGTGGCGAAGGCGGCTCACTGGCCCGATACTGACGCTGAGGTGCGAAAGCGTGGGGAGCAAACAGGATTAGATACCCTAGTA
+
GGGGGGGGGGGGGGGGGGGGGGGGGGGGGGGGGGGGGGGGGGGGGGGGGGGGGGGGGGGGGGGGGGGGGGGGGGGGGGGGGGGGGGGGGGGGGGGGGGGGGGGGGGGGGGGGGGGGGGGGGGGGGGGGGGGGGGGGGGGGGGGGGGGGGGGGGGGGGGGGGGGGGGGGGGGGGGGGGGGGGFGGGGGGGGGGGGGCEFGGFGGGGGGGGGGGGDDDFGGGGFGFFFFFFF?B7>FFFFFF
@M00200:207:000000000-ALC1F:1:1101:12704:7676 1:N:0:5
ATTGGGTTTAAAGGGCGCGTAGGCGGTGCGGTGCGGTTCCGGTGAAATCCCTCGGCCCAACCGAGGAACAGCCGGGGCAACGGCCGCGCTCGACGGCATCAGGGGACAGTGGAACTCCCGGTGGAGCGGTGAAATGCGTAGATATCGGGAGGAACGCCGGTGGCGAAAGCGACTGTCTGGGGTGCCTGTGACGCTGAGGCGCGAAAGCCAGGGGATCAAACGGGATTAGATACCCTCGTA
+
GGGGGGGGGGGGGGGGGGGGGGGGGGGGGGGGGGGGGGGGGGGGGGGGGGGGGGGGGGGGGGGGGGGGGGGGGGGGGGGGGGGGGGGGGGGGGGGGGGGGGGGGGGGGGGGGGGGGGGGGGGGGGGGGGGGGGGGGGGGGGGGGGGGGGGGGGGGGGGGGGGGGGGGGGGGGGGGGGGGGGGGGGGGGGGGGGGGGGGGGGGGGGDGGGGGGGGDCFGGGGEGFBFFFFFFFGGFFFEFF
@M00200:207:000000000-ALC1F:1:1101:19763:7680 1:N:0:5
ATTGGGTTTAAAGGGCTCGTAGGTGGCCAACTAAGTCGGACGTGAAATCCCTCGGCTTAACCGGGGAACTGCGTCCGATACTGGTTGGCTTGAGTTTGGGAGAGGGATGCGGAATTCCAGGTGTAGCGGTGAAATGCGTAGATATCTGGAGGAACACCGGTGGCGAAGGCGGCATCCTGGACCAATACTGACGCTGAGGAGCGAAAGCCAGGGGAGCAAACGGGATTAGATACCCGAGTA
+
GGGGGGGGGGGGGGGGGGGGGGGGGGGGGGGGGGGGGGGGGGGGGGGGGGGGGGGGGGGGGGGGGGGGGGGGGGGGGGGGGGGGGGGGGGGGGGGGGGGGGGGGGGGGGGGGGGGGGGGGGGGGGGGGGGGGGGGGGGGGGGGGGGGGGGGGGGGGGGGGGDEGGGGGGGGGGGGGGGGGGGGGGGGGGGGGGGGGGGGGGGGGGGGGGGGGGGGGBGGGGFGFD@FFFFF=FGFFFFFF
@M00200:207:000000000-ALC1F:1:1101:19177:7682 1:N:0:5
ACTGGGTTTAAAGCGTGTGTAGGCGGACCGTTAAGTGCCCGCGTGAAATCCCCCGGCTCAACCGGGGAACGGCCGGGCATACTGGCGGTCTTGAGCGGTCCAGGGGTCATCGGAACAAACGGTGGAGCGGTGAAATGCGTAGATATCGTTTGGAACGCCGACGGTGAAAACAGATGACTGGGGACCTCGCTGACGCTGAGACACGAAAGCCAGGGGAGCAAACGGGATTAGATACCCCCGTA
+
GGGGGGGGGGGGGGGGGGGGGGFGGDEGGGGGGGGGGGGGGGGGGGGGGGGGGGGGGGGGGGGGGGGGGGGGGGGGGGGGGGGDFGGGGGGGGFGGGGGEFGGGGGEGGGGGGGGGGEGGGGGGGFGGGGGCFGFGGGDGGDFFGGGGGFGGGGG:FGEGGGGGGGGFGGGGGCCFGGGGFG5>CE=@CCEEEG3EEEGGFGFGCGGGGGGGGG:GDDCF7FCB>DBEFF?FF=46937>FF
@M00200:207:000000000-ALC1F:1:1101:21879:7702 1:N:0:5
ATTGGGTTTAAAGGGTGCGTAGGCGGCCGAGTAAGTCAGGAGTGAAAGTTTGCGGCTCAACCGTAAAATTGCTTTTGATACTGCTCAGCTAGAATTAGGATGAGGTCAGCGGAATGTGGCATGTAGCGGTGAAATGCATAGATATGCCATAGAACACCAATTGCGAAGGCAGCTGGCTAGACCTGGATTGACGCTGAGGCACGAAAGCGTGGGGATCGAACAGGATTAGATACCCTCGTA
+
DFGGGGGGGGGGGGGFGGGGGGGGGGGG@+6CEFGGFEFF<FGFGGGACC@CCFGGGGGGGCC=EBCE?FGGAFGG9@EFGGGF9F9CFFFD<FGDCGG?BFGGGG?FFGDEGGDGFFCFEGGGGGGGGGGGGGGF<DFCFFGCGEED,CFEFGGGFGGEGGGGGGGGGG@CCCF?EFGFFG8CC8CCGGGG>GGEGG5F*;D5C5DGEGGGG3DCFGDFGF*=FFF?6@FFG*9FFFF3
@M00200:207:000000000-ALC1F:1:1101:23208:7703 1:N:0:5
ATTGGGTTTAAAGGGTGCGTAGGCGGCTATGTAAGTCAGGAGTGAAAGTTTGCGGCTCAACCGTAAAATTGCTTTTGATACTGCATGGCTAGAATTAGGTTGAGGTTAGCGGAATGTGGCATGTAGCGGTGAAATGCATAGATATGCCATAGAACACCAATTGCGAAGGCAGCTGGCTAGACCTTTATTGACGCTGAGGCACGAAAGCGTGGGGAGCGAACAGGATTAGATACCCCCGTA
+
FGGGEGFFGFFGFGGGGGGGGGGGGGGGGGGFGGGGGGGGEGFFFFCFEGGFFGGGDEEGGGGGGGFFGGGGGAFGGGGGGGGGGGGGGEGFFGFGGFGGGGGGGGGGGGGGGGGGGGGFFGGGGGGGGEEFGGGGGGGGGGGGGFGGGGFGGGGGGGGGGGGGGGGGGGGGGGGGGGGGGGGGGGFGGGFGGGGDGGGGGGGGG*7DCEGGGGG:BDGGGBGFAA=6F6=FGGFFFFFF
@M00200:207:000000000-ALC1F:1:1101:15900:7705 1:N:0:5
ATTGGGTTTAAAGGGTGCGTAGGCGGCTTTGTAAGTCAGTGGTGAAATATGGCAGCTCAACTGTCAGGGTGCCATTGATACTGCGGAGCTTGAGTACAGATGAGGTAGGCGGAATTGACGGTGTAGCGGTGAAATGCTTAGATATCGTCAAGAACACCGATAGCGAAGGCAGCTTACTAGGCTGTAACTGACGCTGAGGCACGAAAGTGTGGGGATCAAACAGGATTAGATACCCCAGTA
+
DGGGGGEGGGFGGGGGGGGGGGGGGGGGGGGEFFFFGGGEFG6D<FGGGGGGGGGGFGGGGGGFFFFGGGGGGGGGGGGGGGGGGGGGGFGGGGGGGGGFFGGGGGGGGGEGGGGGGGGGGGFGGGGGDBF7BFGGGGFGGGGGGGGGGGGGFGFGGGGGGGGGGGGGCFGGEGGFGGGGGGGGGGEFGGGGGGGGGGGGDGG5CDGGGGGGDDGGFG;D4)>FF?FFF7BFGGFFFFFF
@M00200:207:000000000-ALC1F:1:1101:28102:7730 1:N:0:5
ATTGGGTTTAAAGGGTGCGTAGGTGGATTGGTAAGTCCGTGGTGAAATCCCCGAGCTTAACTTGGGAACTGCCATGGATACTATTAATCTTGAATGTCGTGGAGATGAGCGGAATATGTCATGTAGCGGTGAAATGCTTAGATATGACATAGAACACCAATTGCGAAGGCAGCTCGTTACGCGAATATTGACACTGATGCACGAAAGCGTGGGGATCAAACAGGATTAGATACCCCAGTA
+
FFGGGGFGGGDFGGGGGGGGDEGGGGFGGGGGGGGGFGGGGGGGGGGGGGGGGGGGGFFFFGGGGGGGGGGGGFGGGGGGGGFFGGEGGCGGGGGGGGGGGGGGGGGFGGGGGGGGGGGFFEFFECGGGEGGGFGGEFGCFFCEFFGFGFDFF9<FGGGGFFGFGGEGGGGGGGGGGGGEG6EEGGGFEGGGFGGGGGGGGGGGGD5;EEGGGG*:FDDFGFFFFFFFFFFFC<FF>BAF
@M00200:207:000000000-ALC1F:1:1101:13791:7737 1:N:0:5
ACTGGGTATAAAGCGCGTGTAGGCGGATCGTTAAGTGTCTTGTGAAATCCCACGGCTCAACCGTGGAACTGCTGGGCATACTGGCGATCTTGGGCCACTCAGGGGCAACCGGAACAAGCGGTGGAGCGGTGAAATGCGTAGATATCGCTTGGAACGCCAAAGGTGAAGACAGGTTGCTGGGGGTGTGCCGACGCTGAGACGCGAAAGCCAGGGGAGCAAACGGGATTAGATACCCCTGTA
+
GGGGGGGGGGGGGGGGGGGGGGGGGGGGGGGGGGGGGGGGGGGGGGGGGGGGGGGGGGGGGGGGGGGGGGGGGGGGGGGGGGGGGGGGGGGGGGGGGGGGGGGGGGGGGGGGGGGGGGGGGGGGGGGGGGGGGGGGGGGGGGGGGGGGGGGGGGGGGGGGGGGGGGGGGGGGGGGGGGGGGGGGGGGGGGGGGGDEEGGGGGDGEDDGGGGGGGGGFGGGGFGFFFFFF?FFFGFFFFFF
@M00200:207:000000000-ALC1F:1:1101:19676:7741 1:N:0:5
ATTGGGTATAAAGGGTGCGTAGGCGGGCAGGTAAGTCAGTGGTGAAATCTCCGGGCTTAACCCGGAAACTGCCGTTGATACTATCTGTCTTGATTATCGTGGAGGTAAGCGGAATATGTCATGTAGCGGTGAAATGCTTAGATATGACATAGAACACCCATTGCGAAGGCAGCTTACTACACGATCATTGACGCTGAGGCACGAAAGCGTGGGGAGCAAACAGGATTAGATACCCCTGTA
+
GGGGGGGGGGGGGGGGGGGGGGGGGGGGGGGGGGGGGGGGGGGGGGGGGGGGGGGGGGGGGGGGGGGGGGGGGGGGGGGGGGGGGGGGGGGGGGGGGGGGGGGGGGGGGGGGGGGGGGGGGGGGGFGGGGGGGGGGGGGGGGGGGGGGGGGGGGGGG>EGGGGGGGGGGGGGGGGGGGGGGGGGGGGGFGGGGGGGGGGGGGGGGGDGGGGGGGGGFGGFGFGFFFFFFFFFGDFFFFF?
@M00200:207:000000000-ALC1F:1:1101:3833:7746 1:N:0:5
ATTGGGTTTAAAGAGCGCGCAGGCGGTCGATTTAGTCGCGTGTGAAAGCCCCCGGCTCAACTGGGGAGGGTCACGCGATACTGATCGACTCGAAGGCAGGAGAGGGTAGTGGAATTCCCGGTGTAGTGGTGAAATGCGTAGATATCGGGAGGAACACCAGTGGCGAAGGCGACTACCTGGCCTGTTCTTGACGCTGAGGCGCGAAAGCTAGGGGAGCAACCGGGATTAGATACCCCAGTA
+
GGGGGGGGGGGGGGGGGGGGGGGGGGGGGGGGGGGGGGGGGGGGGGGGGGGGGGGGGGGGGGGGGGGGGGGGGGGGGGGGGGGGGGGGGGGGGGGGGGGGGDGGGGGGGGGGGGGGGCGGGGGEEEGGGGGGGGGGGGGGGGGGGGGGGGGGGGGGGGGFGGGGGGGGGGGGGGGGGGGGGGGGGGGGGFGGGGGGEFGGGGGGGGGGFCFGGGGGFGG*9>DFFFFFFFFFGGFFFFFF
@M00200:207:000000000-ALC1F:1:1101:12174:7747 1:N:0:5
ATTGGGTTTAAAGGGCGCGTAGGCGGCGCGGTAAGTCACTTGTGAAATCTCTGAGCTTAACTCAGAACGGCCAAGTGATACTGCAGTGCTAGAGTGTGGAAGGGGCAATCGGAATTCTTGGTGTAGCGGTGAAATGCGTAGATATCAAGAGGAACACCTGAGGTGAAGACGGGTTGCTGGGCCAACACTGACGCTGATGCGCGACAGCCAGGGGAGCAAACGGGATTAGATACCCCAGTA
+
GFGGGGFEGGGGGGGGGGGGGGGGGGGEGGGGGGGGGGGGGGGGGGFFGGGFGGGGGGGGGGGGGGGGGGGGCGGGGGGGGGGGFGFGGGGFGGEFGGGGFDFGGGGGGGFGGCDGGGGGGGGGGFGGGGGCGGGGGGGGGGGGGGEFGGGGGGGGGGGGGGGGFGGGGGDE>BEGGGGGGG5EGGFGGGGGGGGGGGGGCDDG5CCGCGFCEGGDFFGGGFGED>;FFFFFGDFFE3??
@M00200:207:000000000-ALC1F:1:1101:24713:7765 1:N:0:5
ATTGGGTATAAAGAGTTCGTAGGCGGCGCGGAAAGTAGGGTGTGAAAGCCCTCGGCTCAACCGAGGAATTGCGCCCTAAACTGCCGTGCTAGAGGAACCTAGAGGTGAGCAGAACTGATGGTGGAGCGGTGAAATGCGTTGATATCATCAGGAATACCGGAGGCGAAGGCGGCTCACTGGGGGTTTTCTGACGCTGAGGAACGAAAGCCAGGGGAGCGAACGGGATTAGATACCCGCGTA
+
GGGGGGGGGGGGGGGGGGGGGGGGGGGGGGGGGGGGGGGGGGGGGGGGGGGGGGGGGGGGGGGGGGGGGGGGGGGGGGGGGGGGGGGGGGGGGGGGGGGGGGGGGGGGGGGGGGGGGGDFFGGGGGGGGGGGGGGGGGGGGGGGGGGGGGGGGGGGGGGGGGGGGGGGGGGGGGGGG?FGGGGGGGGGGGGGGGGEGGGGGGGGGGDFCGFGEGGGFGDGGDCFFBFFFFF?G7?EB@BB
@M00200:207:000000000-ALC1F:1:1101:12764:7773 1:N:0:5
ACTGGGTTTAAAGTGTGCGCAGGTGGCTGAGCAAGTCGAGTGTGAAATCCCCGGGCTTAACTTGGGAATTGCGCTCGAAACTACTTGGCTCGAGTGTGGCAGAGGAAGGTGGAATTCCACGTGTAGCGGTGAAATGCGTAGAGATGTGGAGGAACACCGATGGCGAAGGCAGCTTACCAAGCTGTAACTGACGCTGAGGCACGAAAGTGTGGGGATCAAACAGGATTAGATACCCCAGTA
+
GGGGGGGGGGGGGGGGGGGGGGGGGGGGGGGGGGGGGGGGGGGGGGGGGGGGGGGGGGGGGGGGGGGGGGGGGGGGGGGGGGGGGGGGGGGGGGGGGGGGGGGGGGGGGGGGGGGGGGGGGGGGGFGGGGGFGGGGGGGGGGGCFFGGGGGGGGGGGGEGGGGGGGGGGGGGGGGGGGGGGGGGGGGGGCCFGGGGGFGGGGGG5CDCDGGGGD<CFGDGGFGFFFFFF=67DGFFDFFF
@M00200:207:000000000-ALC1F:1:1101:22900:7776 1:N:0:5
ATTGGGTTTAAAGGGTGCGTAGGTGGGCAAGTAAGTCAGTGGTGAAATCTCCGGGCTTAACCCGGAAACTGCCGTTGATACTATTTGCCTTGAATATCGTGGAGGTAAGCGGAATATGTCATGTAGCGGTGAAATGCTTAGATATGACATAGAACACCGATTGCGAAGGCAGCTTACTACACGATCATTGACACTGAGGCACGAAAGCGTGGGGAGCAAACAGGATTAGATACCCCGGTA
+
GGGGGGGGGGGGGGGGGGGGGGGGGGGGGGGGGGGGGGGGGGGGGGGGGGGGGGGGGGGGGGGGGGGGGGGGGGGGGGGGGGGGGGGGGGGGGGGGGGGGGGGGGGGGGGGGGDGGGGGGGGGGGGGGGGGGGGGGGGGGGGGGGGGGGGGGDGFGGGGGGGGGGGGGGGGGGGGGGGGGGGGGGGGGGGGGGGGGGGGGGG>CGGGGDG=E5CDGFGGGGF4AAFFFFFFFGFFFD>EE
@M00200:207:000000000-ALC1F:1:1101:4014:7791 1:N:0:5
ATTGGGCTTAAAGGGTGCGTAGGTGGCCCCGTAAGTCAGTGGTGAAATATCTCAGCTTAACTGAGAGGGTGCCATTGATACTGCGGGGCTTGAGTACAGATGAGGTAGGCGGAATTGACGGTGTAGCGGTGAAATGCATAGATATCGTCAAGAACACCGATAGCGAAGGCAGCTTACCAAGCTGTAACTGACACTGAGGCACGAAAGTGTGGGGATCAAACAGGATTAGATACCCCGGTA
+
GGGGGGGGGGGGGGGGGGGGGGGGGGGGGGGGGGGGGGGGGGGGGGGGGGGGGGGGGGGGGGGGGGGGGGGGGGGGGGGGGGGGGGGGGGGGGGGGGGGGGGGGGGGGGGGGGGGGGGGGGGGGGGGGGGGGGGGGGGGGGGGGGGGGGGGGGGGGGGGGGGGGGGGGGGGGGGGGGGGGGGGGGGGGGGGGGGGGGGGGGGGGGGGGGGGGGGGGFGGGGFGFFFFFFFFFGGFFEBDF
@M00200:207:000000000-ALC1F:1:1101:20426:7804 1:N:0:5
ATTGGGTTTAAAGGGCGTGTAGGCGGCTTCGCAGGTCGGTGGTGAAAGCATACAGCTCAACTGTATTGAGCCACGGAAACGGCGGAGCTTGAGGCTGGGAGGGGCTGGTGGAATTCCCTGTGTAGCGGTGAAATGCGTAGAGATGGGGGAGAACACTCGTGGCGAAGGCGGCCAGCTGGACCAGTTCTGACGCTGAGACGCGAAAGCGTGGGGAGCAAACAGGATTAGATACCCCGGTA
+
GGGGGGGGGGGGGGGGGGGGGGGGGGGGGGGGGGGGGGGGGGGGGGGGGGGGGGGGGGGGGGGGGGGGGGGGGGGGGGGGGGGGGGGGGGGGGGGGGGGGGGGGGGGGGGGGGGGGGGGGGGGGGGGGGGGGGGGFGGGGGGFFGGGGGGGGGGGGGGGGGGGGGGGGGGGGGGGGGGGGGGGGGGGGGGGGGGGGFGGGGGGDEGGGGGGGGGGGFGDGGFFF:FF=FFF6CFFEFFE
@M00200:207:000000000-ALC1F:1:1101:22449:7819 1:N:0:5
ATTGGGTTTAAAGTGTGCGCAGGTGGCTGAGCAAGTCGAGTGTGAAATCCCCGGGCTTAACTTGGGAATTGCGCTCGAAACTACTTGGCTCGAGTGTGGCAGAGGAAGGTGGAATTCCACGTGTAGCGGTGAAATGCGTAGAGATGTGGAGGAACACCGATGGCGAAGGCAGCCTTCTGGGCCAACACTGACGCTCATGCACGAAAGCGTGGGGAGCAAACAGGATTAGATACCCTAGTA
+
GGGGGGGGGGGGGGGGGGGGGGGGGGGGGGGGGGGGGGGGGGGGGGGGGGGGGGGGGGGGGGGGGGGGGGGGGGGGGGGGGGGGGGGGGGGGGGGGGGGGGGGGGGFGGGGGGGGGGGGGGGGGGGGGGGGGGGGGGGGGGGGGGGGGGGGGGGGGGGGGGGGGGGGGGGGGGGGGGGGGGGGGGGGGGGGGGGGGGGGGGGGGGGGGDEGGGGGGFG:FGFGFFFFFFFFFGGFFFFFF
@M00200:207:000000000-ALC1F:1:1101:12756:7836 1:N:0:5
ATTGGGCTTAAAGGGTGCGTAGGCGGCTATGTAAGTCAGGAGTGAAAGTTTGCGGCTCAACCGTAAAATTGCTTTTGATACTGCATGGCTAGAATTAGGATGAGGTCAGCGGAATGTGGCATGTAGCGGTGAAATGCATAGATATGCCATAGAACACCAATTGCGAAGGCAGCTGGCTAGACCTGGATTGACGCTGAGGCACGAAAGCGTGGGGAGCGAACAGGATTAGATACCCGCGTA
+
FGFEGGGGGGFGGGGGGGGGGFGGGGGGGGGGGGGFGGGFGDFGGGGGGGGGGGGGEGGGGGGGGGGGGGGGGGGGGGGGGGGGGFFGGFFGFGFGGGGGGGGGGGGGGGGGGGGGGGGGGFGGGGGGGGGGGGGGGGFGGGGGGGGFGGGGGCGDGGGGGGGGGECEDGGGGGGGGGGFGGGGGGGGGGFGGGGGGGGGGGGGGGGGGEEEEDCDFGGGDDGFFACF@FFFDC?;B>5>
@M00200:207:000000000-ALC1F:1:1101:3223:7880 1:N:0:5
ATTGGGTATAAAGGGTACGTAGGCGGCGCTGTTAGTCGGGTGTGAAAGCCCTCGGCTCAACCGAGGAATTGCGCCCGATACTGCAGTGCTTGAGGGAGACAGAGGTAAGCGGAACTGATGGTGGAGCGGTGAAATGCGTTGATATCATCAGGAACACCGGTGGCGAAAGCGGCTTACTGGGTCTCTTCTGACGCTGAGGTACGAAAGCTAGGGGAGCGAAGGGGATTAGATACCCGAGTA
+
GG<FGGGFGFGFGGGGGGGGGGGFGGGGGGGGFGGGFFEGE@8FFFC<F@<FFCFGGGCFAFBGGGGGGGGGGGEEF+4=FFGGFGGGFEFFEGGGGGD@<EFGFGDF@B@E=>:,CF<DG<@FCDDG>GDGGC=FDGGEGEGFFFBFAFGGFGFFFGDECCGFECCEGGGGE>EFGCGCFFG6CFDGGG99=EDGEG=79C5=7<DFCGFDCGGD3C37C><:5<5=FFF?>6)8>BF@
@M00200:207:000000000-ALC1F:1:1101:24608:7889 1:N:0:5
ATTGGGTTTAAAGCGTACGTAGGCGGATGTGCAGGCGTCGTGTGAAAGCCCTCGGCTCAACCGAGGAATTGCACGGCGAACCGCATGTCTTGAGACAAGTAGGGGCGGTCGGAACGATAGGTGGAGTGGTGAAATGCGTTGATATCTATCGGAACGCCGATGGTGAAGACAGGCCGCTGGGCTTGTTCTGACGCTGAGGTACGAAAGCATGGGGAGCGAACGGGATTAGATACCCGTGTA
+
GGGGGGGGGGGGGGGGGGGGGGGGGGGGGGGGGGGGGGGGGGGGGGGGGGGGGGGGGGGGGGGGGGGGGGGGGGGGGGGGGGGGGGGGGGGGGGGGGGGGGGGGGGGGGGGGGGGGFFEGGGGGCGGGGGGGGGGFGGGGGGGGGGGGGGGGGGGEGGGGGGGGGGGGGGGGGGGGGGGGGGGGGGGGGGGFGGGGGGGGGGGGGGGGG?FFGGGGFGCCCBD@>>:??FFFGFFFFE>F
@M00200:207:000000000-ALC1F:1:1101:10789:7893 1:N:0:5
ATTGGGTTTAAAGGGTGCGTAGGCCGCGCGGAGGGTGGGATGTGAAATCCCCCGGCTCAACCGGGGAATAGCGTCCCAAACCGCCGTGCTCGAGGGAGACAGAGGTGAGCGGAACTGATGGTGGAGCGGTGAAATGCGTTGATATCATCAGGAACACCAGTGGCGAAAGCGGCTCACTGGGTCTTTCCTAACGCTGAGGCACGAAAGCTAGGGGAGCGAACGGGATTAGATACCCTAGTA
+
GGGGGGGGGGGGGGGGGGGGGGGGGGGGGGGGGGGGGGGGGGGGGGGGGGGGGGGGGGGGFGGGGGGGGGGGGGGGGGGGGGGGGGGGGGGGGGGGGGGGGGGGGGGGGGGGGGGGGGGGGGGGGGGGGGGGGGGGGGGGGGGGGGGGGGGGGGGGGGGGGGGGGGGGGGGGGGGGGGGGGGGGFGGGGGGGGDDGGFGGGGGCGGG4CFGGGGGGFGGGGFGFFFFF@FF?GDFFFFFF
@M00200:207:000000000-ALC1F:1:1101:18226:7900 1:N:0:5
ATTGGGTGTAAAGAGCGTGTAGGCGGTCCGGTAAGTCGGCTGTGAAAGTCCAGGGCTCAACCCTGGGATGCCGGTCGATACTGCCGGACTAGAGTTCGGAAGAGGCGAGTGGAATTCCCGGTGTAGCGGTGAAATGCGCAGATATCGGGAGGAACACCTATGGCGAAGGCAGCTCGCTGGGACGTTACTGACGCTGAGACGCGAAAGCGTGGGGAGCAAACAGGATTAGATACCCTCGTA
+
GGGGGGGGGGGGGGGGGGGGGGGGGGGGGGGGGGGGGGGGGGGGGGGGGGGGGGGGGGGGGGGGGGGGGGGGGGGGGGGGGGGGGGGGGGGGGGGGGGGDGGGGGGGGGGGGGGGGGGGGGGGGGGGGGEGGGGGGGGGGGGGGGGGGGGGGGGGGGGGGGGGGGGGGGGGGGGGGGGGGGFGGGGGGGGGGGGGGGGGGGGGGEGGGGGGGGGDGFGGGGFGFFFFFFFFFGGFFFFFF
@M00200:207:000000000-ALC1F:1:1101:14565:7900 1:N:0:5
ACTGGGTATAAAGGGTGCGCAGGCGGTAAAGTAAGTCAGTGGTGAAATCCTGCAGCTCAACTGCAGAACTGCCATTGATACTGCTATACTTGAATATAGTCGAAGTGGGCGGAATGTGACATGTAGCGGTGAAATGCTTAGATATGTCACAGAACACCGATAGCGAAGGCAGCTCACTAGACTAAAATTGACGCTCATGCACGAAAGCGTGGGGAGCGAACAGGATTAGATACCCTCGTA
+
GGGGGGGGGGGGGGGGGGGGGGGGGGGGGGGGGGGGGGGGGGGGGGGGGGGGGGGGGGGGGGGGGGGGGGGGGGGGGGGFGFGGGGGGGGGGGGGGGGGGGGGGGGGGGGGGGGGGGGGGGGGGGGGGGGGGGGGGGGGGGGGGGGGFGGGGGGGGGGGGGGGGGGGGGGGGGGGGGGGGGGGGGGGGGFGGGGG5EFGGGFGGGDGGGGGGGGGGFGGGGFGFFFFFFFFFGGFFFFFE
@M00200:207:000000000-ALC1F:1:1101:11259:7905 1:N:0:5
ATTGGGTTTAAAGGGCTCGTAGGCGGTTCGGTAAGTCGGGTGTGAAACCTCCAGGCTCAACCTGGAGACGCCACCCGATACTGCTGTGACTTGAATCTGGTAGGGGAGCACGGAATTCCTGGTGTAGCGGTGAAATGCGCAGATATTAGGAGGAACACCGGTGGCGAAGGCGGGTCTCTGGGCCGATACTGACGCTGAGGAGCGAAAGCGTGGGGAGCGAACAGGATTAGATACCCCAGTA
+
GGGGGGGGGGGGGGGGGGGGGGGGGGGGGGGGGGGGGGGGGGGGGGGGGGGGGGGGGGGGGGGGGGGGGGGGGGFGGGGGGGGGGGGGFGGGGGGGGGGGGGGGGGGGGGGGGGGGGGGGGGGGGGGGGGGGGGGGGGGGGGGFGGGGGGGGGGGGGGGGGGGGGGGGGGGGGGGGGGGGGGGGGGGGGGGGGGGGGGGGGGGGGGGGGGGGGGGGFGGGGFGFFFFFFFFFGGFFFD@FF
@M00200:207:000000000-ALC1F:1:1101:24305:7907 1:N:0:5
ATTGGGTTTAAAGGGCGCGCAGGCGGCGGTGTAAGTTGGAAGTGAAATCCCATCGGCTCAACCGTGGAATTGCTCCCAGTACTGCATCGCTCGAGGGGGATAGGGGTCTGCGGAACTACCGGTGGAGCGGTGAAATGTGTTGATATCGGTGGGAACGCCAGTGGCGAAAGCGGCAGACTTGACCCTTCCTGACGCTGAGGCGCGAAAGCTAGGGGAGCAAACGGGATTAGATACCCTGGTA
+
GGGGGGGGGEGGGGGGGGG7FGGGGGGGGFFFGGGGGGGGGGGGGGGGGFGGGGGGGGGGGGGGGGGGGGGGGCGGGGGGGGGGGGGGGGGGGGGGGGGGGGGGGGGGGGGGGGGGGGGGGGFGGGGGGGGGGGGGGGGGGGGGGGGGGGGGGGGGGGGGGGGGGGGGGGGGGGGGGGGGGGGGGGGGGGGGGGGGGGGGFDGGGGGGDFCFGGGGFGDFGFGFFF>@FFFFGFFF6>>@F
@M00200:207:000000000-ALC1F:1:1101:18071:7908 1:N:0:5
ATTGGGTTTAAAGGGCGCGTAGGCGGGCGATCAAGTCAGGGGTGAAATCCCCCGGCTCAACCGGGGAAGTGCCTCTGATACTGATCGCCTCGAGGGAGGTAGGGGCGTGCGGAACTTCCGGTGGAGCGGTGAAATGCGTAGATATCGGAAGGAACACCGGTGGCGAAAGCGGCGCGCTGGACCTCTTCTGACGCTGAGGCGCGAAAGCCAGGGGAGCGAACGGGATTAGATACCCCGGTA
+
GGGGGGGGGGGGGGGGGGGGGGGGGGGGGGGGGGGGGGGGGGGGGGGGGGGGGGGGGGGGGGGGGGGGGGGGGGGGGGGGGGGGGGGGGGGGGGGGGGGGGGGGGGGGGGGGGGGGGGGGGGGGGGGGGGGGGGGGGGGGGGGGGGGGGGGGGGGGGGGGGGGGGGGGGGGGGGGGGGGGGGGGGGGGGGGGGGGGGGGGGGGGGGGGGGGGGGGGFGGGGFGFFFFFFFFFGGFFDFEB
@M00200:207:000000000-ALC1F:1:1101:25491:7909 1:N:0:5
ACTGGGTTTAAAGAGCTCGTAGGCGGCTTGGCAAGTCGGGTGTGAAACCTCCAGGCTCAACCTGGAGACGCCACTCGATACTGCTATGGCTAGAGTCCGGTAGGGGACCACGGAATTCCTGGTGTAGCGGTGAAATGCGCAGATATCAGGAGGAACACCGGTGGCGAAGGCGGTGGTCTGGGCCGGCACTGACGCTGAGGAGCGAAAGCGTGGGTAGCAAACGGGATTAGATACCCGTGTA
+
GGGGGGGGGGGGGGGGGGGGGGGGGGGGGGGGGGGGGGGGGGGGGGGGGGGGGGGGGGGGGGGGGGGGGGGGGGGGGGGFGGGGGGGGGGGGGGGGGGGGGGGGGGGGGGGGGGGGGGGGGGGGGGGGGGGGGGGGGGGGGGGGGGGGGGGGGGGGGGGGGGGGGGGGGGGGGGGGGGGGGGGGGGGGGGGGGGGGGGGGGGGGGGGGGGGGGGGGFGGGDFGFFDFFFFFFGGFFEFFFF
@M00200:207:000000000-ALC1F:1:1101:11470:7914 1:N:0:5
ACTGGGTATAAAGCGTGTGTAGGCGGATGTCTAAGTGCCTTGTGAAATCCCATGGCTCAACCATGGAACTGCTGGGCATACTGGACGTCTTGAGCCATCCAGGGGTCGCTGGAACAAACGGTGGAGCGGTGAAATGCGTAGATATCGTTTGGAACGCCAAAGGTGAAGACAGGCGACTGGGGATGTGCTGACGCTGAGACACGAAAGCCAGGGGAGCAAACGGGATTAGATACCCTTGTA
+
GGGGGGGGGGGGGGGGGGGGGGGGGGGGGGGGGGGGGGGGGGGGGGGGGGGGGGGGGGGGGGGGGGGGGGGGGGGGGGGGGGGGGGGGGGGGGGGGGGGGGGGGGGGGGGGGGGGGGGGGGGGGGGGGGGGGGGGGGGGGGDGGGGGGGGGGGGGGGGGGGGGGGGGGGGGGGGGGGGGGGGGGGGGGGGGGGGGGGGGFGGGGGGGGGGGGGGGGFGGGGFGFFFFFFFFFGGFFFFFF
@M00200:207:000000000-ALC1F:1:1101:8322:7918 1:N:0:5
ACTGGGTTTAAAGGGCGCGCAGGCGGTTACGTAAGTCCGGCGTGAAATCCCACGGCTTAACTGTGGAACTGCGTCGGATACTGCGTTGACTTGAGGATGGTAGAGGCCATTAGAACTAGCGGTGTAGCGGTGAAATGCGCAGATATCGCTAGGAATGCCGGTGGCGAAGGCGGATGGCTGGGCCACTCCTGACGCTGAGGCGCGAAAGCTAGGGGAGCGAACCGGATTAGATACCCTAGTA
+
GGGGGGFGGGGGGGGDEGGGGGGGGGFGGCGGGGGGGGGGGGGGEGGFGGGGGGGGG=FGGGFFGGGGGGGGGGGGGGGGGGGGG@FGGGGGGGGGFGGGGGGGGGGGFFGGGGGGGGFFGGGGGGGGGGGGGGGGGFGGGGGGGGGGGFGGGGGFGGGGGGGGGGGGGGGGGGGGGGGGGGGG=CCEGGGGGGGGEEGGGGGGGGGGGGGGGGGGFGGGGFGFFFDEFFFFGGF@F@FFF
@M00200:207:000000000-ALC1F:1:1101:18759:7931 1:N:0:5
ATTGGGTATAAAGGGTGCGTAGGCGGGCAGGTAAGTCAGTGGTGAAATCTCCAAGCTTAACTTGGAAACTGCCGTTGATACTATCTGTCTTGAATATTGTGGAGGTGAGCGGAATATGTCATGTAGCGGTGAAATGCGTAGATATGACATAGAACACCAATTGCGAAGGCAGCTCACTACACCATCATTGACTCTGAGGCACGACAGCGTGGGGATCAAACAGGATTAGATACCCCTGTA
+
GGGGGGGGGGGGGGG-CGGGGGG,CF::66@FFGGGECFGCFGGGGGAFFGG,CFGG9FGG<@FGFFGGGGGFGG7?6,CFGF9EFG?FFFGGFGG,,FFEGGGGGC<FDGDGEGEF<:BBFFGGGGGGGG7FEFGG+CFGDDDC,7,>FGGGGGGCFG@FEGGDEGGGGBCEC:9EGC66D,>@@<;:E?F7CDCFGGGCGGG*9DFGGDEEGGCFFGGGAGFFFF6ACFFGGFF:FFF
@M00200:207:000000000-ALC1F:1:1101:7009:7942 1:N:0:5
ACTGGGTGTAAAGGGCGCGTAGGCGGCTTGATAAGTCAAAGGTGAAATCCCTCGGCTCAACTGAGGAACTGCCTTTGAAACTGTCTGGCTTGAGGCCGGGAGGGGGTAGCGGAATTCCCAGTGTAGCGGTGAAATGCGTAGATATTGGGAGGAACACCGGTGGCGAAGGCGGCTACCTGGACCGGTTCTGACGCTGATGCGCGAAAGCGTGGGTAGCAAACAGGATTAGATACCCTGGTA
+
GGGGGGGGGGGGGGGGGGGGGGGGGGGGGGGGGGGGGGGGGGGGGGGGGGGGGGGGGGGGGGGGGGGGGGGGGGGGGGGGGGGGGGGGGGGGGGGGGGGGGGGGGGGGGGGGGGGGGGGGGGGGGGGGGGGGGGGGGGGGGGGGGGGGGGGGGGGGGGGGGGGGGGGGGGGGGGGGGGGGGFGGGGGGGGGGGGGGGGGGGGGGGGGGGGGGGGGGFGGGGFGFF:?F?FFFFGF?>FFF
@M00200:207:000000000-ALC1F:1:1101:3168:7948 1:N:0:5
ATTGGGGTAAAGTGTGCGCAGGTGGCCGCGCAAGTCGAGTGTGAAATCCCCGAGCTTAACTTGGGAATTGCGCTCGAAACTACGTGGCTCGAGTGTGGCAGAGGAAGGTGGAATTCCACGTGTAGCGGTGAAATGCGTAGAGATGTGGAGGAACACCGATGGCGAAGGCAGCCTTCTGGGCCAACACTGACGCTCATGCACGAAAGCGTGGGGAGCAAACAGGATTAGATACCCTCGTA
+
GGGGGGGGGGGGGGGGGGGGGGGGGGGGGGGGGGGGGGGGGGGGGGGGGGGGGGGGGGGGGGGGGGGGGGGGGGGGGGGGGGGGGGGGGGGDEGGGGGGGGGGGGGGGGGGGGGGGGGGGGGGGGGGGGGGGGGGGGGGGGGGGGGGGGGGGGGGGGGGGGGGGGEGGFFGGGGGGGGGGGFGGGGGGGGGGDCGGGGGGGG*7=DFGGGDCCCDDFG4CGFGFFFF6@FFFFFFFEFF
@M00200:207:000000000-ALC1F:1:1101:14223:7956 1:N:0:5
ATTGGGTTTAAAGGGTGCGTAGGCGGCCTATTAAGTCAGTGGTGAAATATTTCAGCTTAACTGGAATTGTGCCATTGATACTGATGGGCTTGAGTACAGATGAGGTAGGCGGAATTGACGGTGTAGCGGTGAAATGCTTAGATATCGTCAAGAACACCTATAGCGAAGGCAGCTTACTAGGCTGTAACTGACGCTGAGGCACGAAAGTGTGGGGATCAAACAGGATTAGATACCCCTGTA
+
GGGGGGGGGGGGGGGGGGGGGGGGGGGGGGGGGGGGGGGGGGGGGGGGGGGGGGGGGGGGGGGGGGGGGGGGGGGGGGGGGGGGGGFGGGGGGGGGGGGGGGGGGGGGGGGGGGGGGGGGGGGGFFGGDGGGGGGGGGGGGGGGGGGGGGGGFGGGGGGGGGGGGGGGGGGGGGGGGGGGGGGGGGGGGGGGDGGGDGFGGGGEGDGGGFGGGDDGFGDFGFGFFFFFFFFFGGFFFFFF
@M00200:207:000000000-ALC1F:1:1101:21325:7962 1:N:0:5
ATTGGGTTTAAAGAGCTCGTAGGCGGTTTGTCGCGTCTGCCGTGAAAGTCCGGGGCTCAACTCCGGATCTGCGGTGGGTACGGGCAGACTAGAGTGATGTAGGGGAGACTGGAATTCCTGGTGTAGCGGTGAAATGCGCAGATATCAGGAGGAACACCGATGGCGAAGGCAGGTCTCTGGGCATTAACTGACGCTGAGGAGCGAAAGCATGGGGAGCGAACAGGATTAGATACCCGAGTA
+
GGGGGGGGGGGGGGGGGGGGGGGGGGGGGGGGGGGEGGGGGGGECGGGGGGGGGGGGGGGGGGGGGDGGGGGGDFGGGGGGGGGGGGGGGGGGGGGFFGGGGGGGGGGGGGGGGGGGGGGGGGGGFFGGGDFFGGGGDGGGGGFFGGGGGGGEFGGFFGGGGGGGGGGGGGGGGGGGGGFCGGFEDFGGGGGGGDE5CF?EGGGGGGF7CGGGDDGFGGGG>FF@4?6FFFFGGF:>DFF
@M00200:207:000000000-ALC1F:1:1101:3641:7963 1:N:0:5
ATTGGGTTTAAAGGGCGCGTAGGCTGTGCGGTACGGTTCGGGTGAAATCCCTCGGCTCAACCGAGGAACTGCCCGGGCGACGGCCGCGCTGGACTGCATTAGGGGACGATGGAACTCCCGGTGGAGCGGTGAAATGCGTAGATATCGGGAGGAACGCCGGTGGCGAAAGCGATCGTCTGGAGTGCATGTGACGCTGAGGCGCGAAAGCTAGGGGAGCAAACGGGATTAGATACCCCAGTA
+
GGGGGGGGGGGGGGGGGGGGGGGGGGGGGGGGGGGGGGGGGGGGGGGGGGGGGGGGGGGGGGGGGGGGGGGGGGGGGGGBFGGGGGGGGGGGGGGGGGGGGGGGG7FFEEGGGGGGGGGGGGGGGGGGGGGGGGGGGGGGGGGGGGGGGGGG@FGGGGGGCGGGGGGGGGGGGGGGGGGGGGGGGGGGGGGGGGGGGGGFEGGGEGGGGGGGGGGGEFGGGFGFF>FF@?FFGGFFEEF?
@M00200:207:000000000-ALC1F:1:1101:13171:7971 1:N:0:5
ATTGGGTTTAAAGGGCGTGTAGGCGGTTTGTTAAGTCATGTGTGAAATCCCTCGGCTCAACCGGGGAACGACGCATGAAACTGACAAGCTAGAGTACCAAAGAGGGGGGTGGAATTCCCGGTGTAGCGGTGAAATGCGTAGATATCGGGAGGAACACCTGTGGCGAAGGCGACCCCCTGGTTGGATACTGACGCTGATACGCGAAAGCGTGGGGAGCAAACAGGATTAGATACCCGAGTA
+
GGGGGGGGGGGGGGGEG6CFGGGGGGGGGGGGGGGGGAEFFGGGGGGGFGFC,@FGGGGGGGDDCGGCGEFGGGG,=FGFGGGFGGGGGGGGGGGGGEFG@EGEGG:FE:FCGGGGG93<:FEFGGGGDGGGGGGGGCCGGGEGGEEGGDGGGGGDGCFCC8;FGGGEEGGGGG*;:CE5<AEEF+02??<FDGGGGGGGGGDGGDGC5*AEG:7DDGGGF><>FFFF4@FFGGFDB5)7
@M00200:207:000000000-ALC1F:1:1101:5223:7974 1:N:0:5
ATTGGGTGTAAAGGGCGCGTAGGTGGCCTGTTAAGTTGAACGTGAAATCCCCGGGCTCAACCCGGGAACTGCGTCCGAGACTGGCAGGCTCGAATCCGGGAGAGGGATGTGGAATTCCAGGTGTAGCGGTGAAATGCGTAGATATCTGGAGGAACACCGGTGGCGAAGGCGGCATCCTGGACCGGTATTGACGCTGAGGCGCGAAAGCCAGGGGAGCAAACGGGATTAGATACCCTTGTA
+
GGGGGGGGGGGGGGGGGGGGGGGGGGGGGGGGGGGGGGGGGGGGGGGGGGGGGGGGGGGGGGGGGGGGGGGGGGGGGGGGGGGGGGGGGGGGGGGGGGGGGGEGGGGGGGGGGGGGGGGGGFGGGGGGGGGGGGGGGGGGGGGGGGGGGCGGGGGGG7CEFGGGGGGEGGGGGGGGGGGGGGGGDGGGGGGGGGGGGGGGGDDGCCGFFGGFGGGGFGG45@C@7@FFFFFFGGFFFFFF
@M00200:207:000000000-ALC1F:1:1101:19609:7977 1:N:0:5
ACTGGGTGTAAAGGGCGTGTAGGCGGTTCGGTAAGTGGGATGTGAAATCCCTCGGCTCACCCGAGGACCTGCATCCCATACTGCTGAGCTTGAGTACAGGAGAGGGTGGGGGAATTCCTGGTGTAGCGGTGAAATGCGTAGATATCAGGAGGAACACCGGTGGCGAAGGCGCCCACCTGGCCTGCTACTGACGCTGAGGCGCGAAAGCTAGGGGAGCAAACGGGATTAGATACCCACGTA
+
GFGGGGGGGGGGGGGGGFGGGGGGGGGCCC7FGGGGGGGGGGGGGGGGGGGFEEGGGGGGGCEFGGGGGGGGGGFEFGGGGGGGGGGFGGFGGFGGGGGGGGGGGGGEDDEGGEGGGGGGGGGGGGGGEGGGGGGGGGGGGGFGGFGGGGGGGGGGGGGDGGGGEGGGGGGG5B>8EGGGGGGGGFEGGGGGGGGGGGGGGGGGGGGGGFGFCDGGE<D6FFG>7:F=F4=?FFF*)0>F
@M00200:207:000000000-ALC1F:1:1101:25007:7980 1:N:0:5
ATTGGGCATAAAGCGTACGTAGGCGGATCTGCAGGCGTCGTGTGAAATACCTCGGCTCAACCGAGGAACTGCACGGCGAACCGCAGGTCTTGAGACGAGTAGGGGCGGTCGGAACGATAGGTGGAGTGGTGAAATGCGTTGATATCTATCGGAACGCCGAAGGTGAAGACAGGCCGCTGGGCTCGTTCTGACGCTGAGGTACGAAAGCGTGGGGAGCAAACGGGATTAGATACCCCTGTA
+
GGGGGGGGGGGGGGGGGGGGGGGGGGGGGGGGGGGGGGGGGGGGGGGGGGGGGGGGGGGGGGGGGGGGGGGCGGGGGGGGGGGGGGGGGGGGGGGGGGGGGGGGGGGGGGGGGGGGFGGGGGGGGGGGGGGGGGGGGGGGGGGGGGGGGGGGGGGGGGGGGGGGGGGGGGGGGGGGGGGGGGGGGGGGGGGGGGGGGGGGGGGGFGGGGEGGGGGGFGGGGFGFFEFFFFFFGGFFFFFF
@M00200:207:000000000-ALC1F:1:1101:12326:7985 1:N:0:5
ATTGGGCATAAAGAGCGTGTAGGCGGTCCGGTAAGTCAGCTGTGAAAGTCAAGGGCTCAACCCTTGAAAGCCGGTTGATACTGTCGGGCTAGAGTCCGGAAGAGGCGAGTGGAATTCCCGGTGTAGCGGTGAAATGCGCAGATATCGGGAGGAACACCAATGGCGAAGGCAGCTCGCTGGGACGGTACTGACGCTGAGACGCGAAAGCGTGGGGAGCAAACAGGATTAGATACCCCAGTA
+
GGGGGGGGGGGGGGGGGGGGGGGGGGGGGGGGGGFGGGGGGGGGGGGGGGGGGGGGGGGGGGGGGFGGGGGGGGGGGGGGGGGGGGGGGGGGGGGGGGGGGGGGGGGGGGGGGEGGGGGGGGGGGGGEGGGGGGGGGGGGGGGGGGGGGGGGGGGGGGGGGGFGGGDDGGGGGGGGGDEGGGGGGGGGGGGGGGGGGCGGGGGGCDGGGGGDEDGGBFGC<FGF:?FFFFFFGGFFFFFF
@M00200:207:000000000-ALC1F:1:1101:24051:7992 1:N:0:5
ACTGGGTTTAAAGTGTGCGCAGGTGGCTGAGCAAGTCGAGTGTGAAATCCCCGGGCTTAACTTGGGAATTGCGCTCGAAACTACTTGGCTCGAGTGTGGCAGAGGAAGGTGGAATTCCACGTGTAGCGGTGAAATGCGTAGAGATGTGGAGGAACACCGATGGCGAAGGCAGCCTTCTGGGCCAACACTGACGCTCATGCACGAAAGCGTGGGGAGCAAACAGGATTAGATACCCGTGTA
+
GGGGGGGGGGGGGGGGGGGGGGGGGGGGGGGGGGGGGGGGGGGGGGGGGGGGGGGGGGGGGGGGGGGGGGGGGGGGGGGGGGGGGGGGGGGGGGGGGGGGGGGGGGGGGGGGGGGGGGGGGGGGGGGGGGGGGGGGGGGGGGGGGGGGGGGGGGGGGGGGGGGGDGGGGGGGGGGGGGGGGGGGGGGGGGGGGGDGGGGGGGGGGGGGGGGGGGGGFGGGGFGFFFFFFFFFG<?BEDFF
@M00200:207:000000000-ALC1F:1:1101:6489:8005 1:N:0:5
ATTGGGTGTAAAGGGTGTGTAGGCGGCTGGACAAGCAGGGTGTGAAAGGCCTCGGCTCAACCGGGGCATTGCGCTCTGGACTGTCCGGCTCGAGCAAGACAGGGGTGTGCGGAACTTCCAGTGGAGCGGTGAAATGTGTTGATATCGGAAGGAACGCCGGTGGCGAAAGCGGCACACTGGGTCTTGTCTGACGCTGAGACACGAAAGCCAGGGGAGCGAACGGGATTAGATACCCTGGTA
+
GGGGGGFGGGGFGGGGGGGGGGGGGGGGGGGGGGGGGGGGGGGGGGGGGGGGGGGGGGGGGGGGGGGGGGGGGGGGGGGGGGGGGGGGGGGGGGGGGGGGGGGGGGGGGGGGGGGGGGGGGFGGGGGGGEGFGGGGFGGGGGGGGGGGGDGGGGGGGGGGGGGGGGGGGGGGGGGGGGGGGGGGGGGGGGGCEGGGGGGGGFGDEGDFGGGGGGGGFGGGDDDFDDFFF44@FG4@FFFF
@M00200:207:000000000-ALC1F:1:1101:7779:8009 1:N:0:5
ATTGGGTTTAAAGCGTGTGTAGGCGGATCGTTAAGTATCTTGTGAAATCCCACGGCTCAACCGTGGAACCGCTGGATAGACTGGCGATCTTGAGAGGCCTAGGGGCCATCGGAACAAGCGGTGGAGCGGTGAAATGCGTAGATATCGCTTGGAACGCCGGCGGCGAAAGCGGATGGCTGGGGGCCTTCTGACGCTGAGACACGAAAGCCAGGGGAGCGAACGGGATTAGATACCCCGGTA
+
GGGGGGGGGGGGGGGGGGGGGGGGGGGGGGGGGGGGGGGGGGGGGGGGGGGGGGGGGGGGGGGGGGGGGGGGGGGCGGCFGGGGGGGGGGGGGGGFGGGGGGGGGGGGGGGGGGGG=BFGGGGGGGGGGGGGGGGGGGGGGGGGGGGGGGGGGGGGGGGGGGDFGGGGGGGGEGGGGGGGGGGGGGGGGFGGGGGGGGEGGGGGGDGGGGGGGGGGFGDDGFGFFE?FFFFFGGFFFFE:
@M00200:207:000000000-ALC1F:1:1101:19497:8011 1:N:0:5
ATTGGGTGTAAAGGGTGCGTAGGCGGTCCTGTAAGTCAGTTGTGAAATACGGCAGCTTAACTGTCGAGGTGCAATTGATACTGCGGGACTAGAGTACTGATGAGGTAAGCGGAATGGACGGTGTAGCGGTGAAATGCTTAGATATCGTCCAGAACACCGATAGCGAAGGCAGCTTACTAAGGAGTAACTGACGCTGAGGCACGAAAGTGTGGGGATCAAACAGGATTAGATACCCCAGTA
+
GGGGGGGGGGGGGGGGGGGGGGGGGGGGGGGGGGGGGGGGGGGGGGGGGGGGGGGGGGGGGGGGGGGGGGGGGGGGGGGGGGGGGGGGGGGGGGGGGGGGGGGGGGGGGGGGGGGGGGGGGGGGGGGGGGGGGGGGGGGGGGGGGGGGGGGGGGGGGGGGDGEGGGGGGGGGGGGGGGGGGGGGGGGGGGGGGGGGGGGGGGGGEGGGGGFGGGGDFGGGGFGFFFFFFFFFGGFFEFF?
@M00200:207:000000000-ALC1F:1:1101:17351:8040 1:N:0:5
ATTGGGCATAAAGGGTGCGTAGGCTGTGCGGAAAGTCGGTTGTGAAATACCTCAGCTTAACTGAGGAACTGCAGTCGATACTGCCGTGCTAGAGGAAGATAGAGGTAAGCGGAACTTAGGGTGGAGCGGTGAAATGCGTTGATATCCTAAGGAACACCGGTGGCGAAGGCGGCTTACTGGATCTTTTCTGACGCTGAGGCACGAAAGCTAGGGTAGCGAACGGGATTAGATACCCGCGTA
+
GGGGGGGGGGGGGGGGGGGGGGGGGGGGGGGGGFFFGGGGGGGGGGGGGGGGGGGGGGGGGGGGGGGGGGGGGGGGGEGGGGGGGGGGGGGGGGGGFGGGGGGGGGGGGGGGDGGFGGGGGGGGGGGGGFGGGGGGGGGGGGGGFGGGGGGFFFGGGGEGGGGGGGGGGGGGGGDFFCGGGGGGGGGGGGGGGGGGGGGGGGGG5CDGGGGGGGGGFGGGCDGEE:FF??FFGG:>>@FE
@M00200:207:000000000-ALC1F:1:1101:4897:8043 1:N:0:5
ATTGGGTTTAAAGAGCACGTAGGCTGCGCGCTAAGTCAGGTGTGAAATCCCCCGGCTCAACCGGGGAACTGCACCTGATACTGGCGTGCTCGAGGACGGTAGGGGTGAGTGGAACTCCAGGTGGAGCGGTGAAATGCGTAGATATCTGGAGGAACACCGGTGGCGAAAGCGGCTCACTGGACCGTCTCTGACGCTGAGGTGCGAAAGCTAGGGTAGCAAACGGGATTAGATACCCGTGTA
+
GGGGGGGGGGGGGGGGGGGGGGGGGGGGGGGGGGGGGGGGGGGGFGGGGDGFGGGGGGGGGGGGGGGFFGGGGGGGGGFGGGGGGGGGGGGGDGGGGGGGGGGGGGG?FFFFGDFGGGGGGGGGGGGG@FGGGGGGGGGGGGGGDFGGGFFEG,@EGFGGGGGGGGGCEGGGGGGGGGGGGGGDEG*<?FGGGGGGGGGGFFDEECGF9FFFGF4>FGGFGFGEFF4@FFFBGGFFDEF@
@M00200:207:000000000-ALC1F:1:1101:24617:8049 1:N:0:5
ATTGGGTGTAAAGGGTGCGTAGGCGGCGCGGTAAGTCGGGTGTGAAATTTCGAGGCTTAACTTCGAAACTGCATTCGATACTGCCGTGCTTGAGGACTGGAGAGGAGACTGGAATTTACGGTGTAGCGGTGAAATGCGTAGATATCGTAAGGAAGACCAGTGGCGAAGGCGGGTCTCTGGACAGTTCCTGACGCTGAGGCACGAAGGCCAGGGGAGCAAACGGGATTAGATACCCTTGTA
+
GFFGGGFGGGGGGGGGGGGGGGGGGGGGGGGGGGGGGGGGGGGGGGGGGGGGGGGGGGGGGGGGGGGGGGGGGGFGGGGGGGGGGGGGGGGGGGGGGGGGGGGGGGGGGGFFFGGGGGGEGGGGGGGDCGFFGFGGGGEEGGGGGGGGGGGGGGGGGGGGGGGGGGGGGGGGGGGGGGGGGGGGGGGGGGFFEEGGGGGGGGGG=DDGCFGGGGGGFGFGGEGDEFFFFFFFGGFFFFFF
@M00200:207:000000000-ALC1F:1:1101:10050:8057 1:N:0:5
ACTGGGTTTAAAGGGTGCGTAGGTGGGTTGGTAAGTCCGTGGTGAAATCCCCGAGCTTAACTTGGGAACTGCCATGGATACTATCAGCCTTGAATGTCGTGGAGATGAGCGGAATATGTCATGTAGCGGTGAAATGCTTAGATATGACATAGAACACCAATTGCGAAGGCAGCTCGTTACGCGAATATTGACACTGATGCACGAAAGCGTGGGGATCAAACAGGATTAGATACCCTAGTA
+
GGGGGGGGGGGGGGGGGGGGGGGGGGGGGGGGGGGGGGGGGGGGGGGGGEGGGGGGGGGGGGGGGGGEFGGGGGGGGGGGGGGGGGGGGGGGGGGGGGGGGGGGGGGGGGGGGGGGGGGGGGGGGGGGGGGGGGGGGGGGGGGGGGGGGGGGGGGGGGGGGGGGGEGGGGGGGGGGGGGGGGGGGGGGGGGGFGGGGGCFGGC5CGGCEGGGGGGDFGGGGFGFFFFFFFFFGCFFFFFF
@M00200:207:000000000-ALC1F:1:1101:13271:8057 1:N:0:5
ATTGGGTTTAAAGAGCGTGTAGGCGGTCCGGTAAGTCGGCTGTGAAAGTCCAGGGCTCAACCCTGGGATGCCGGTCGATACTGCCGGACTAGAGTTCGGAAGAGGCGAGTGGAATTCCCGGTGTAGCGGTGAAATGCGCAGATATCGGGAGGAACACCTATGGCGAAGGCAGCTCGCTGGGACGTTACTGACGCTGAGACGCGAAAGCGTGGGGAGCAAACAGGATTAGATACCCGCGTA
+
GGGGGGGGGGGGGGGGGGGGGGFFGGGGGGGGGGGGGGGGGGGGGGGGGGGGGGGGGGGGGGGGGGGGGGGGGGGGGGGGGGGGGGGGGGGGFGGGGGGGGGGGGGGEEGDEFGGGGGGGGGGGGGGGGGGGGGGGGGGGGGGGGGGGGGGGGGGGGGGGGGGGGGGGGGGGGFGGGGGGECCEEGGGGGGGGGGGGFFGGGGGG3CGGGGGDGGDDGDGGFGFFFF??FFFFFFFF>B3
@M00200:207:000000000-ALC1F:1:1101:8732:8066 1:N:0:5
ATTGGGTATAAAGGGCGCGTAGGCGGGATGGCAAGTCAGTCGTGAAATCTCTCGGCTCAACCGAGAAACGTCGGCTGATACTGCCGTTCTTGAGGGATGCAGAGGAGACTGGAATTCCCGGTGTAGCGGTGAAATGTGTAGAGATCGGGAGGAACACCGGTGGCGAAGGCGGGTCTCTGGGCATTTCCTGACGCTGAGGCGCGAAAGCGTGGGGAGCAAACGGGATTAGATACCCGAGTA
+
GGGGGGGGGGGGGGGGGGDGGGGGGGGGGGGCGFGGGEGEFGGGFGGGGGGGGGGGFEFGGGGGEEGGGGGGGEGGGFFDGGFGGGBFGGGGFGGGGGGGGGGGGDGGGGGGGGGGGGGCFFGGFCFGDGGFGFFFGGGGFGGGGGGGGGGGG:CGGGGGGGGGE*BEEEDGGGDGG7CECGFGGGGCFE9FEGGDCCFFGDDGDDGFCEEG55DDD<47F@<@DB?FFFF?F*075)0)
@M00200:207:000000000-ALC1F:1:1101:7759:8069 1:N:0:5
ATTGGGTTTAAAGGGTGCGTAGGCGGATTGGTAAGTCCGTGGTGAAATCCCCGAGCTTAACTTGGGAACTGCCGTGGATACTATCAGTCTTGAATATCGTGGAGGTAAGCGGAATATGTCATGTAGCGGTGAAATGCTTAGATATGACATAGAACACCAATTGCGTAGGCAGCTTACTACTCGATCATTGACGCTGAGGCACGAAAGCGTGGGGAGCAAACAGGATTAGATACCCTCGTA
+
EGGGGGGGGGGGGGGGDGGGGGGGGGCFFFGGGGGGGGGGGGGGGGGGGFCCFGGGGDGGGGGAEGGGGGGGFGGGGGGGGGGGFF<EFGGGGEGGGGGGGGGGGGGGGGGGGGFGGGGGFGGGGGFEGGGGGGGGGGGGGFGCGGGGGGGGGGGGGGGFGFGGGGGGGGGGGFFGGGGGFGGGFGGGFFFGEGGGEGGFGGGDGGGGGGGGGGGDFG4CFFFFFFFFFAFFFGF=A@FF
@M00200:207:000000000-ALC1F:1:1101:15934:8072 1:N:0:5
ATTGGGTTTAAAGCGTGTGTAGGCGGACTTCTAAGTGCCTTGTGAAATCCCACGGCTCAACCGTGGAACTGCTGGGCATACTGGGAGTCTTGGGCCATTCAGGGGCAACTGGAACAAGCGGTGGAGCGGTGAAATGCGTAGATATCGCTTGGAACGCCGAAGGTGAAAACAGGTTGCTGGGGATGTGCCGACGCTGAGACACGAAAGCCAGGGGAGCAAACGGGATTAGATACCCCAGTA
+
GGGGGGGGGGGGGGGGGGGGGGGGGGGGGGGGGGGGGGGGGGGGGGGGGGGGGGGGGGGGGGGGGGGGGGGGGGGGGGGGGGGGGGGGGGG<FGGGGGGGGGGGGGGGGGGGGGGGGGGGGGGGGGGGGGGGGGGGGGGGGGFGGGGGGGGGGGGGGGGGGGGGGGGGGGGGGGGGGGGGGGGGGGGGGGGGGGGGGGFGGGGGGGGGGGGGGGGGFGGGGFGFF:47FFFFGGFFEFFF
@M00200:207:000000000-ALC1F:1:1101:9034:8085 1:N:0:5
ACTGGGTTTAAAGGGTGCGTAGGCGGAAAAGTAAGTCCGTGGTGAAATCTCCGAGCTTAACTCGGAAACTGCCGTGGATACTATTTTTCTTGAATGTTGTGGAGGTTTGCGGAATATGTCATGTAGCGGTGAAATGCTTAGATATGACATAGAACACCGATTGCGAAGGCAGCAGGCTACACAAATATTGACGCTGAGGCGCGACAGCGTGGGGAGCAAACAGGATTAGATACCCTGGTA
+
DGGGGGGGGGGGGCEGGGGGGGGGGGGGCFFFGGGGGGGEFGGGGGGGGGFFEGEGGFGGGGGGEGEGFGGGGGFEGGFGGGFG<FEDFFFGGCGGGFGFGGFEGFGGGGDFGCFFDEFGDGGGGGGGGGGGGGGGGGGGDGGGGGGGDC=DFGGGGFE@C7DFDGGGGGGGGGFC5FFGGGFGGDC:FGGGGGGGGGGGGDGGGDGGGEGGGGDGFFFDGFD>;6FFFFFFGGF?:@FB
@M00200:207:000000000-ALC1F:1:1101:7221:8110 1:N:0:5
ATTGGGTTTAAAGAGCGCGTAGGCGGCCAGATAAGTCCGGTGTGAAAGTCACAGGCTCAACCTGTGAATGCCGCTGGAAACTGTCTGGCTAGAGTCCGGAAGGGGCGAGTGGAATTCCTGGTGTAGCGGTGAAATGCGCAGATATCAGGAGGAACACCAATGGCGAAGGCAGCTCGCTGGGACGGTACTGACGCTGAGGCGCGAAAGCGTGGGGAGCAAACAGGATTAGATACCCTAGTA
+
GGGGGGGGGGGGGGGGGGGGGGGGGGGGGGGGGGGGGGGGGGGGGGGGGGGGGGGGGGGGGGGGGGGGGGGGGGGGGGGGGGGGGGGGGGGGGGGGGGGGGGGGGGGGGGGGGGGGGGGGGGGGGGGGGGGGGGGGGGGGGGGGGGGGGGGGGGGGGGGGGGGGGGGGGGGGGGGGGGGGGFGGGGFGGGGGGGGGGGGGGGGGGGGGGGGGGGGDFGGGGFGFFFFFFFFFGGFFFFFF
@M00200:207:000000000-ALC1F:1:1101:22659:8120 1:N:0:5
ACTGGGTATAAAGGGTGCGTAGGCGGAAACTTAAGTGTCTTGTGAAATCCCACGGCTCAACCGTGGAACCGCAGGGCATACTGGGTTTCTTGAGGCTGGTATGCGCCGCCGGAACTGTAGGTGTAGCGGTGAAATGCGTAGATATCTACAGGAACGCCGACGGTGAAGACGGGCGGCTGGGCCAGTTCTGACGCTGAGGCACGAAAGCGTGGGGATCAAACAGGATTAGATACCCGAGTA
+
GGGGGGGGGGGGGGGGGGGFGGGGGGGGGGGGGGGGGFGGGGGGGGGGGGGFGGGGGGGGGGGGGGGGGGGGGGFGGGGGGGGGGGGGGGGGGGGGGGGGGGGGGGCGGGGEGGGGGGGGGGGGGGGGGGGGGGGGGGGGGGGGGGGGGGGGGGGGGGGGGGGGGGGGGGGGGGGGGGGGGGEGGGGGG7CFEGDGGGGGGFGGGGDGGGGGGGGGFGGGGFGFFFBF6?FFGFFFFEFF
@M00200:207:000000000-ALC1F:1:1101:20583:8126 1:N:0:5
ACTGGGTTTAAAGGGCGCGTAGGCGGTAAGATGGGTGTGATGTGAAAGCCCCGGGCTTAACCTGGGAAGTGCATCGCAAACTATCTAACTGGAGTATATGAGAGGGTGGCGGAATTTCCGGTGTAGCGGTGAAATGCGTAGAGATCGGAAGGAACGTCAATGGCGAAGGCAGCCACCTGGCATAATACTGACGCTGAGGCGCGAAAGCGTGGGGAGCGAACAGGATTAGATACCCCAGTA
+
GGGFGGGGGGGGGGGGGGGGGGGGGGEGGGGGGGGGGGGGGGGGGGGGGGGGGGGGGGGGGGGGGGGGGGGGGGGGGGGGGGGGGGGGGGGGGGGFGGGGGGGGGGGGGGGGGGGGGGGGGGGGGGGGGGGGGGGGGGGGGGGGGGGGGGGGGGGGGGGGGGGGGGGGGGGGGGGGGGGGGGGGGGGGGGGGGGGGGGFGGGGGGGG:EEEEDGGGFGGGGFGFFFFFFF?FGGFFEFFF
@M00200:207:000000000-ALC1F:1:1101:25430:8139 1:N:0:5
ACTGGGTTTAAAGGGCGCGTAGGCGGCTCAGCAAGTCGGGGGTGAAATCTTTCGGCTCAACCGGAAAAGTGCCTTCGATACTGCTGGGCTCGAGGAGGGTAGGGGTCACGGGAACGACCAGTGGAGCGGTGAAATGCGTTGAGATTGGTAGGAACGCCGGTGGCGAAAGCGCGTGACTGGACCCTCCCTGACGCTGAGGCGCGAAAGCTAGGGGAGCAAACGGGATTAGATACCCTAGTA
+
CD9@FGECF@FGGGGEDGEFEGDGEFGGGGGGG<E,C:BG@EC:FGFGGG9FG@FDFCFGFGGGGGGGDFG9EFFGGGFE><?FGFFGF@D+:CF>FCGBFGF>EG=F<F<FEGGGGEBFF>FF9F@GC><FGC@FDC:7C*?2?,@F=CFFFFFGGEGGFDDGG8CCECG5::E5;CCFFGGGGG=EC7685=*:=FGGGDDCGGG49C<:CD<C>C9CFDG:5))9=?4BGDFFF576
@M00200:207:000000000-ALC1F:1:1101:9955:8155 1:N:0:5
ACTGGGTTTAAAGGGCTCGTAGGCGGCCAACTAAGTCATACGTGAAATCCCTCAGCTTAACTGGGGAACTGCGTGTGATACTGGATGGCTTGGATTTGGGAGAGGGATGCGGAATTCCAGGTGTAGCGGTGAAATGCGTAGATATCTGGAGGAACACCGGTGGCGAAGGCGGCATCCTGGACCAATATTGACGCTGAGGAGCGAAAGCCAGGGGAGCAAACGGGATTAGATACCCGAGTA
+
GGGGGGGGGGGGGGGGGGGGGGGGGGGGGGGGGGGGGGGGGGGGGGGGGGGGGGGGGGGGGGGGGGGGGGGGGGGGGGGGGGGGGGGGGGGGGGGGGGGGGGGGGGGGGGGGGGGGGGGGGGGGGGGGGGGGGGGGGGGGGGGGGGGGGGGGGGGGFGGGGGGGGGGEGGGGGGGGGGGGGGGGGGGGGGGGGGDGGGGGGGGGGGGGGGGGGGGGFGGGGEGFFFFFFFFFGGFFFFFF
@M00200:207:000000000-ALC1F:1:1101:5600:8171 1:N:0:5
ACTGGGTATAAAGGGCGCGTAGGTGGCTCGTTAAGTGGTCGGTGAAATCCCGGAGCTCAACTCCGGGGCTGCCGGTCAGACTGGCGGGCTAGAGCACGGTAGGGGCAGATGGAATTCCCGGTGTAGCGGTGGAATGCGTAGATATCGGGAAGAACACCAGTGGCGAAGGCGTTCTGCTGGGCCGTTGCTGACACTGAGGCGCGACAGCGTGGGGAGCAAACAGGATTAGATACCCCGGTA
+
GGGGGGGGGGGFGGGGGDCCCGCFGFF<E@GFGGCEFFFGEEEEGGGGGGGGEGGGGAFEFFGGGGGEGGGGGGDGCBFFGGGGGGGGG>EDEF9FBEG<FFGGGDBCCCGFGGGGGGGGGGGFFGFGDEGECFFGGGGGGGCFGGGGDGGGGCCFGEFFEFGGEEEGGGEGGG5<:FGGGGGCCE8/?EGGGGFGGGGGGGD57<CC5CGGGG5DDCGGF>5476=F6769DFFFDDDF
@M00200:207:000000000-ALC1F:1:1101:12653:8221 1:N:0:5
ATTGGGTTTAAAGGGCGCGTAGGCGGTCCTGATCGTCGGATGTGAAAGGCCTGGGCTCAACCTGGGAACTGCATCCGATACGGCGGGACTGGAGTGTGGGAGAGGTTGGTGGAATTCCCAGTGTAGAGGTGAAATTCGTAGATATTGGGAAGAACACCGGTGGCGAAGGCGGCCAACTGGACCACAACTGACGCTGAGGCGCGAAAGCGTGGGGAGCAAACAGGATTAGATACCCCCGTAAGA
+
FGGGGFFGGGGGGGGGGGGGGGGGGGGGGGGGGGGGGGGGGGGGFGGGGGGGGGGGDGGGGGGGGGGGGGGGGGGGGDGGGGGGGGGDGAFFFGFGFGGG8EFGGGGGGGGGGGGGGGGGGGGGGFFGGGGGGGGGGFGGGCFFFGGGFFGGGGGGGGGGGGGG@@EEGGGGGGGGGGGGFCCCEEFECFGFGG3CDFGFGGGGGDGCEC5EEGD3>DFGG5<FF4?=667=:FFF:57777A
@M00200:207:000000000-ALC1F:1:1101:14176:8222 1:N:0:5
ACTGGGTTTAAAGGGCGCGTAGGCGGCCACCGCAAGTCGACTGTGAAATCTCCGGGCTTAACCCGGAAAGGTCAGCCGATACTGCGGGGCTAGAGTGCAGAAGGGGCAACTGGAATTCTCGGTGTAGCGGTGAAATGCGTAGATATCGAGAGGAACACCTGCGGCGAAGGCGGGTTGCTGGGCTGACACTGACGCTGAGGCGCGAAAGCTAGGGGAGCGAACGGGATTAGATACCCTAGTA
+
GGGGGGDFGGGGGGGGGGGGGGGGGGGGGGGGGGGGGGGGGGGGGGGGGGGGGGEFGGGGGGGGGGGGDGGGGGGGGGCGGGGGGGEGGGGGGGGGGGGGGGGGGGGGGGGGGGGGGGGGGGGGGGGGGGGGGGGGGGGEGGGGGGGGGGGGGFGGGGGFFGGGGGGGGGGGGGGGGGGGGGGCGGFFFGGGGGGEGGGGGGGG=CDGGGGGGGGGFGGGDFGFFFEFFF46D>?FFFFFF
@M00200:207:000000000-ALC1F:1:1101:14879:8225 1:N:0:5
ACTGGGCTTAAAGGGTGCGTAGGTGGCGGGGTAAGTCAGGTGTGAAATCTCGGGGCTCAACCCCGAAACTGCACTTGATACTGCCTTGCTCGAGTACTGGAGAGGAGATTGGAATTTACGGTGTAGCAGTGAAATGCGTAGATATCGTCAAGAACACCGATAGTGTAGACAGCTTACTAGGCTTTAACTGACGCTGAGGCACGAAAGTGTGGGGATCAAACAGGATTAGATACCCCTGTA
+
GGGGGGGGGGGGGGGGGGGGGGGGGGGGGGGGGGGGGGGGGGGGGGGGGGGGGGGGGGGGGGGGGGGGGGGGGGGGGGGGGGGGGGGGGGGGGGGGGGGGGGGGGGGGGGGGGGGGGGGGGGGGGGGGGGGGGGGGGGGGGGGGGGGCFGGGGGGGGGGGGGGGGGGGGGGGGGGGGGGGDGFGGGGGGGGGGGGGGGGGGGGGGGGGGGGGGGGCFGGGGFGFFFFF@FFFGGFFFFFF
@M00200:207:000000000-ALC1F:1:1101:4387:8244 1:N:0:5
ATTGGGTTTAAAGGGCTCGTAGGCGGTTTGTCGCGTCGGGAGTGAAAACGCCGTGCTTAACACGGCGCTTGCTTTCGATACGGGCAGACTAGAGGTATGCAGGGGAGAACGGAATTCCTGGTGTAGCGGTGAAATGCGCAGATATCAGGAGGAACACCGGTGGCGAAGGCGGTTCTCTGGGCATTACCTGACGCTGAGGAGCGAAAGTGTGGGGAGCGAACAGGATTAGATACCCGAGTA
+
GGGGGGGGGGGGGGGGGGGGGGGGGGGGGGGGGGGGGGGGGGGGGGGGGGGGGGGGGGGGGGGGGGGGGGGGGGGGGGGGGGGGGGGGGGGGGGGGGGGGGGGGGGGGGGGGGGGGGGGGGGGGGGGGGGGGGGGGGGGGGGGGGGGGGGGGGGGGGGGGGGGGGGGGGGGGGGGGGGGGGGGGGGGGGGGGGGGGEFGCEGGCGDDFFFGGGGGGEGGGGFGFFFFFFFFFGG?DEEFF
@M00200:207:000000000-ALC1F:1:1101:28553:8255 1:N:0:5
ATTGGGTTTAAAGCGTGTGTAGGCGGACTCGTAAGTACCTTGTGAAATCCCACGGCTCAACCGTGGAACTGCTTGGTATACTGCTTGTCTTGAGCCACTTAGGGGCTGTCGGAACAAACGGTGGAGCGGTGAAATGCGTAGATATCGTTTGGAACGCCAAAGGTGAACACAGACAGCTGGGAGTGTGCTGACGCTGAGACACGAAAGCCAGGGGATCGAACGGGCTTAGATACCCCCGTA
+
DGGGFGGEC<FCEFCF@CCECEAFEG@FGFGGGEGGGGGDGCFF<CEFFGGGG@+CEE<EEGGF@B@FFE9CFGCCFDAFGGGGGG9FGFGFADDFFFFGC<<FEGGGGGCGGCEG8=FFF?DEDEF::FCFFFFG,@@C=+7;33CFEGGEFCEEG:743DFGGGG,@FFGGGGCFC,,>D>>@FGGFDG??ECCECFFFCCCCDDGGGGGC5<5=DGC<B5))856@=FFGGFFBBE5
@M00200:207:000000000-ALC1F:1:1101:5996:8256 1:N:0:5
ATTGGGTATAAAGGGTGCGTAGGCGGCGCGGTAAGTCGGGTGTGAAATTTCGAGGCTTAACTTCGAAACTGCATTCGATACTGCCGTGCTTGAGGACTGGAGAGGAGACTGGAATTTACGGTGTAGCGGTGAAATGCGTAGATATCGTAAGGAAGACCAGTGGCGAAGGCGGGTCTCTGGACAGTTCCTGACGCTGAGGCACGAAGGCCAGGGGAGCAAACGGGATTAGATACCCTAGTA
+
GGGGGGGGGGGGGGGGGGGGGGGGGGGGGGGGGGGFGGGGGGGGGGGGGGGGGGGGGGGGGGGGGGGGGGGGGGGGGGGGGGGGGGGGGGGGGGGGGGGGGGGGGGGGGGGGGGGGGGGGGGGGGGGGGGGGGGGGGGGGGGGGGGGGGGGGGGGGGGFGGGGGGGGGGGGGGGGGGGGGGGGGGGGGGGEAEEGGGGGGGGGGGGGGCFGGGGGGFGGGGFGFFFFFFFFFGFFFFFFF
@M00200:207:000000000-ALC1F:1:1101:3152:8260 1:N:0:5
ATTGGGTTTAAAGGGCGCGTAGGCGGTGCGTTAAGTCGGCGGTGAAATACTTCGGCTCAACCGGAGAATTGCCGCTGAAACTGGCGTGCTCGAGGGAGGTAGAGGTGCGTGGAACTTCCGGTGGAGCGGTGAAATGCGTTGATATCGGAAGGAACACCTGTGGCGAAAGCGATGCACTGGACCTCTTCTGACGCTGAGGCGCGAAAGCCAGGGGAGCGAACGGGATTAGATACCCTCGTAAGA
+
GGGFFGFFEEFGGGGGGGGGGGGGGGGGGGGGGGGGGGGEGGGFGGGGGGGGGGGGFGGGGGGGGGGGFFGGGGGGGGGGFGGGGGGGGFFFEGGGEGGGGGGGGFGGGFGGGGGGGGGFGFGGGGGGGGGGGGGGGEFGGGGGGGGGEEGGGGCFGFGEFGGGGGGGGGEGGGGFCFFFGGGGGGGFFGGGGEGGGGGGGGD:CCDCGCFFGGGGDGGGCBD378596?@B7D7?FFFFF>:
@M00200:207:000000000-ALC1F:1:1101:15526:8276 1:N:0:5
ATTGGGTTTAAAGGGCGTGTAGGCGGTCAAGTAAGTGGGATGTGAAACGCCTCGGCTTACCCGAGGACCTGCATCCCAAACTGCTTGGCTTGAGTATGGGAGAGGATGAGGGAATTCCTGGTGTAGCGGTGAAATGCGTAGATATCAGGAGGAACACCGGTGGCGAAAGCGCTCATCTGGCCCAATACTGACGCTGAGGCGCGAAAGCTAGGGGAGCAAACGGGATTAGATACCCTAGTA
+
GGGGGGGGGGFFGGGGGGGGGGGGGGGGGGGGGGGGGGGGGGGGGGGGGGGGGGGGGGGGGGGGGGGGGGGGGGFEGGGFFGGGGGGGGGGGGGGGGGGGGG7FGFGGGGGGGGGGGGGGGGGGGFGGGGGFGGGGGGGGDGGGGGFGGGGGGGGFGGGGGGGGEEEGGGGDCGEGGGGCGCFGFGAFFFEGGGGGGGFG=DDGECGFFFGFGG<DEGGGGEG@)7F?F?FFGGFF459*
@M00200:207:000000000-ALC1F:1:1101:13058:8302 1:N:0:5
ATTGGGTTTAAAGGGCGTGTAGGCGGTTTGTTAAGTCATGTGTGAAATCCCTCGGCTCAACCGGGGAACGACGCATGAAACTGGCAAGCTAGAGTACCAAAGAGGGGGGTGGAATTCCCGGTGTAGCGGTGAAATGCGTAGATATCGGGAGGAACACCTGTGGCGAAGGCGGCCCCCTGGTTGGATACTGACGCTGAGACGCGAAAGCGTGGGGAGCAAACAGGATTAGATACCCTCGTA
+
GGGGGGGGGGGGGGGGGGGGGGGGGGGGGGGGGGGGGGGGGGGGGGGGGGGCFGGGGGGGGGGGGGGGGGGGGGD7CEGGGGGGGGGGGGGGGGGGGGGGGGGGGGGGGGGGGCFGFGGGGGGGGGGGGGGGGCFGGGGGGGGGGGGGGGGGGGGGGGGGGGGGGGCGGGGGGEGGGGGFC<EGGGFGGGGGGGGGGGGFGGGGGGGGGGGGGGCDEGGGG:FFFFFFF?FFGGFFFFF>
@M00200:207:000000000-ALC1F:1:1101:20601:8306 1:N:0:5
ACTGGGTTTAAAGGGCGCGTAGGCGGGGGACCAAGTCCGGGGTGAAATCTTTCGGCTCAACCGGAAAACTGCCTTGGATACTGGTCTTCTTGAGGGAGGTAGGGGCAGGTGGAACTTCCGGTGGAGCGGTGAAATGCGTTGATATCGGAAGGAACGCCGGTGGCGAAAGCGACCTGCTGGATCTCTTCTGACGCTGAGGCGCGAAAGCTAGGGGAGCGAACGGGATTAGATACCCGCGTAAGA
+
GGGGGGGGGGGGGGGGGGGGGGGGGGGGGGGGGGGGGGGGGGEGGGGGGGGGGGGGGGGGGGGGGGGGGGGGGGGGGGGGGGGGGGGGGGGGGGGGGGGGGGGGGGGGGDGGGGGGGGGGGGGGGGGGGGGGGGGGGGGGGGGGGGGGGGGGGGGGGGGGGGGGGGGGGFGGGGGGGGGGGGGGGGGGGGGGGGGGCFGGGGGGGGGGGGGFGGGGFGGGGBGEEFFFFFFFGGFDDFEB>FF
@M00200:207:000000000-ALC1F:1:1101:10628:8306 1:N:0:5
ATTGGGCTTAAAGGGCGCGTAGGCGGCTCCGCAAGCATCGCGTGAAATCCCATGGCTCAACCATGGAACTGCGCGTTGGACTGCGGTTCTCGAGGGCGGGAGGGGGGTGTGGAACTCTAGGTGTAGCGGTGAGATGCGTAGATATCTAGAGGAACACCGGTGGCGAAAGCGACACCCTGGCCCGCATCTGACGCTGAGGCGCGAAAGCGTGGGTAGCAAACAGGATTAGATACCCTTGTAAGA
+
GGFGGGGGGFGGGFEGGGGCGGGGGDGGGGGGGGGGGGGGGGFGCGGGGGGGGGGGGGGFGGGGGGGGGFGGCCCFCGGGGGGGGGFFGGGEGGEGGGGGGGGGGE:EEEGGFGGEG@FFGGGGGGGCEGDG*<EFG>EEGGC9FGGCFGGFGGG8FGGGGDEGGGGGGGGGEGGGGGCG@C=88E8C9CFGGGG=?F7FEDGEGCCC*:CGGDFGFGGGGFF:4?FFFF??FG@FFF@F=@A
@M00200:207:000000000-ALC1F:1:1101:22040:8306 1:N:0:5
ATTGGGTATAAAGCGTGCGTAGGCGGTTTGCTAAGTCGGTTGTGAAAGCCCTGGGCTTAACCTGGGAATTGCAGTCGATACTGGCAGGCTAGAGAACGGTAGAGGGAGGCGGAACTCCAGGTGTAGCGGTGAAATGCGTAGATATCGGGAAGAACACCGATGGCGAAGGCAACCACCTGGGCCTGAACTGACTCTGAGGCACGAAAGCGTGGGTAGCAAACAGGATTAGATACCCGGGTA
+
GGGGGGGGGGGGGGGGGGGGGGGGGGGGGGGGGGGGGGGGGGGGGGGGGGGGGGGGGGGGGGGGGGGGGGGGGGGGGGGGGGGGGGGGGGGGGGGGGGGGGGGGGGGGGGGEEGGGGGGGGGGGGGDFGGGGGFGGGGGGGGGGGGGGGGGGGGGFGGGGGGGGGGGGGGGGGGGGGGG5CGGGGGFGGGGGGGGGFFGGGGDGGDGGGGGGGGGGFGGGGFGFFFFFFFFFGGFEFFEF
@M00200:207:000000000-ALC1F:1:1101:16662:8308 1:N:0:5
ATTGGGTTTAAAGGGTGCGTAGGTGGTGACGCAAGTCTGGTGTGAAATCTCGGAGCTCAACTCCGAAATTGCACCGGATACTGCGTGACTCGAGGACTGTAGAGGAGATCGGAATTCACGGTGTAGCAGTGAAATGCGTAGATATCGTGAGGAAGACCAGTTGCGAAGGCGGATCTCTGGGCAGTTCCTGACACTGAGGCACGAAGGCCAGGGGAGCAAACGGGATTAGATACCCTTGTA
+
GCFGGGGGGGGGGGGGGGGGGGGGGGGGDEEEGGGGGGGCGGGGGGGGFGGDFGGGGDGGGGC<@F@FFGGGGGGGGGGGGGGGGGGGGGGGGGGGGGGGDGGGGFGGGGGGGGGCFCDGDFGGGGGGGGGGGGGGGGGGGGGGGFEG8<FGGGGDGGGGGGGGGGGGGGGGEDGDGGGGG>>EGGGCGGC8?CCCFFGGGGGGGGGGGCGFGDDDEGGGGFGFFFFFFFFFGGFFFFFF
@M00200:207:000000000-ALC1F:1:1101:8151:8322 1:N:0:5
ATTGGGTTTAAAGGGTGCGTAGGCGGCGCGGAAAGTAGGGTGTGAAATCCCTCGGCTCAACCGAGGAATTGCGCCCTAAACTACCGTGCTCGAGGAAGATAGAGGTGAGCGGAACTTAGGGTGGAGCGGTGAAATGCGTTGATATCCTAAGGAACACCGGTGGCGAAAGCGGCTCACTGGATCTTTTCTGACGCTGATGCACGAAAGCTAGGGTAGCGAACGGGATTAGATACCCCCGTA
+
GGGGGGGGGGGGGGGGGGGGGGGGGGGGGGGGGGGGGGGGGGGGGGGGGGGGGGGGGGGGGGGGGGGGGGGGGGGGGGGGGGGGGGGGGGGGGGGGGGGGGGGGGGGGGGGGGGGGGGGGGGGGGGGGGGGGGGGGGGGGGGGGGGGGGGGGGGGGGGGGGGGGGGGGGGGGGDGGGGGGGGGGGGGGGGGGGGGGGGGGGGGGGGGGGGGGGGGGFGGGGFDFFFFFFFFFGG?FFFFF
@M00200:207:000000000-ALC1F:1:1101:10190:8343 1:N:0:5
ACTGGGTTTAAAGAGCGTGTAGGCGGCCCGATAAGTCCGCTGTGAAAGTCCAGGGCTCAACCCTGGAATGCCGGTGGATACTGTCGGGCTCGAGTCCGGAAGAGGTGAGTGGAATTCCTGGTGTAGCGGTGAAATGCGCAGATATCAGGAGGAACACCAATGGCGAAGGCAGCTCACTGGGACGGTACTGACGCTGAGACGCGAAAGCGTGGGGAGCAAACAGGATTAGATACCCGAGTTA
+
GGGGGGGGGGGGGGGGGGGGGGGGGGGGGGGGGGGGGGGGGGGGGGGGGGGGGGGGGGGGGGGGGGGGGGGGGGGGGGGGGGGGGGGGGGGGGGGGGGGGGGGGGGGGGGGGGGGGGGGGGGGGGGGGGGGGGGGGGGGGGGGGGGGGGGGGGGGGGGGGGGGGGGGGGGGGGGGGGGGGGGGGGGGGGGGGGGGGGGGGGGGGGGGGGGGGGGGGFGGGGFFFFFFFFFFFGGFFF:@FF
@M00200:207:000000000-ALC1F:1:1101:3389:8348 1:N:0:5
ATTGGGTTTAAAGAGCGTGTAGGCGGCCAGGTAGGTCCGTTGTGAAAACTCGAGGCTTAACCTCGAGATGCCGACGGAAACCATCTGGCTAGAGTCCGGAAGAGGAGAGTGGAATTCCCGGTGTAGCGGTGAAATGCGCAGATATCGGGAAGAACACCTATGGCGAAGGCAGCTCTCTGGGACGGTACTGACGCTGAGACGCGAAAGCGTGGGGAGCGAACAGGATTAGATACCCCAGTA
+
GGGGGGGGGGGGGGGGGGGGGGGGGGGGGGGGGGGGGGGFGGGGGGGGGGGGGGGGGGGGFGGGGGGGGGGGGGGGGGGGGGGGGGGGGGGGGGFGCFFGGGGGGGGGGGGGGGGGGFFGGGGGGGGGGFGGGGGGGGGGGGGGGFGGGGGGGGGGGFDFFGGGGGGGGGGGGGGGGGGGGGGGGGGGGGFFGGGGGGGGGDGGEGGGGGGGGGGGBDDGGFGFF4FFFFFFFC;FEFFF
@M00200:207:000000000-ALC1F:1:1101:16912:8350 1:N:0:5
ATTGGGTTTAAAGGGCGCGTAGGTGGCCCGCCAAGTCACTGGTGAAAGCTCGATGCTTAACATCGAGTCGGCCAGTGATACTGGTGGGCTGGAGCACTGTAGAGGCTCATGGAATTCCGGGTGTAGCGGTGGAATGCGTAGAGATCCGGAAGAACACCGGTGGCGAAGGCGGTGAGCTGGGCAGTTGCTGACACTGAGGCGCGACAGCGTGGGGAGCAAACAGGATTAGATACCCTGGTA
+
GGGGGGGGGGGGGGGGGGGGGGGGGGGGGGGGGGGGGGGGGGGGGGGGGGGGGGGGGGGGGGGGGGGGGGGGGGGGGGGGGGGGGGGGGGGGGGGGGGGGGGGGGGGGGGGGGGGGGGGGGGGGGGGGGGGGGGGGGGGGGGGGGGGGGGGGGGGGGGGGGGGGGGGGGGGGGGGGGGGGGGGGGGGGGGGGGGGGGGGGGGGGGGGGGGGGGGGGFGGFGFGFFFF?67?FGGFFFFFF
@M00200:207:000000000-ALC1F:1:1101:21813:8355 1:N:0:5
ACTGGGCTTAAAGGGTGCGTAGGTGGGCAGGTAAGTCAGTGGTGAAATCTCCGGGCTTAACTCGGAAACTGCCGTTGATACTATCTGTCTTGAATATCGTGGAGGTTAGCGGAATATGTCATGTAGCGGTGAAATGCTTAGATATGACATAGAGCACCCATTGCGAAGGCAGCTAACTACACGATCATTGACACTGAGGCACGAAAGCGTGGGGATCAAACAGGATTAGATACCCTTGTA
+
GGGGGGGGGGGGGGGGGGGGGGGGGGGG8FGGGGGGGGGGGGGGGGGGGGGGGGGGGGGGGGGGGGGGGGGGGGGGGGGGGGGGGGGGGGGGGGGGGGGGGGGGGGGGGGGGGGGGGGGGGGGGGGGGGGGGGGGGGGGGGGGGGGGGGGGGG,CFGGGGGGGGGGGGDGGGGGGGGGGGGFGGGGGGGGGGGGGGGGFGGGDGEGGGGGGGGGGGFGGGGFGFFFFFAAFFGGFFFFFF
@M00200:207:000000000-ALC1F:1:1101:3556:8367 1:N:0:5
ATTGGGTTTAAAGGGCGCGTAGGCGGGTCCGGCAGTCAGGGGTGAAATCCCACGGCCCAACCGTGGAAGTGCCTCTGATACTTCGGACCTCGAGGGAGGTAGGGGCGTGCGGAACTCAGGGTGGAGCGGTGAAATGCGTAGATATCCTGAGGAACACCGGTGGCGAAAGCGGCGCGCTGGATCTCTTCTGACGCTGAGGCGCGAAAGCCAGGGGAGCAAACGGGATTAGATACCCGCGTA
+
GGGGGGGGGGGGGGGGGGGGGGGGGGGGGGGGGGGGGGGGGGGGGGGGGGGGGGGGGGGGGGGGGGGGGGGGGGGGGGGGGGGGGGGGGFGGCFGGFGGGGGGGGGGGGGGGGGGGGGGGGGGGGGGGGGGGGGGGGGGGGGGGGGGGGGGGGGGGGGGGGGGGGGGGGGGGGGGGGGGGGGGGGGGGGGGGGGGGGGGGGGGGGGGGGGGGGGGGEGGGGFGFEFFFFFFFGGFFDFED
@M00200:207:000000000-ALC1F:1:1101:28521:8369 1:N:0:5
ATTGGGTTTAAAGCGTGTGTAGGCGGATGCCTAAGTACCTTGTGAAATCCCACGGCTCACCCGTGGAACTGCTTGGTATACTGGGTGTCTTGAGCCACTTAGGGGCTACCGGAACAAATGGTGGAGCGGTGAAATGCGTAGATATCATTTGGAACGCCAATGGTGAAAACAGGTAGCTGGGAGTGTGCTGACGCTGAGACACGAAAGCCAGGGGAGCAAACGGGATTAGATACCCTTGTA
+
GGGGGGGDFGGGGGGFEGGCEFFGGGGGGGGGGGGGG<CEEGFFGGFGGGGGGGEFGGGGGGGGGGDGGG9<FFGGGGEGFG<C@C:>AFDFC=FGGGFE?FG=CEEFFFGGGEEGFCDGGGGCBFGDGGDFG?FCFEECEGFFDFFGGCGFGFGGGC@E?CDCBFCCG778B>>FGGGGG>CE>@DFCF9D7EGEDGGFGFGGDDGFFGGFEDC<)CDC*:D>;BFFAFFFG4)7?F=F
@M00200:207:000000000-ALC1F:1:1101:24161:8375 1:N:0:5
ATTGGGTTTAAAGGGCGCGTAGGCGGGCGGGCAAGTCTCTCGTGAAAGCCCACGGCTTAACCGTGGAACTGCGGGAGATACTGCCTGTCTTGAGTCCGGGAGAGGAGGGTGGAATTCCCAGTGTAGCGGTGAAATGCGTAGATATTGGGAGGAACACCGGTGGCGAAGGCGGCTCTCTGGACCGGTACTGACGCTGAGGCGCGAAAGCTAGGGGAGCAAACGGGATTAGATACCCTAGTA
+
GGGFGGGGDGGDGGGGGGGGGGGGGGGGGGGGGGGGGFGGGGGGGGGGGEGGGGGGGGGGGGGCGGGGGGGGGGGGGGFGGGGGGGGGGGGFGGGGGGGGEGGGGGGGGGGGFGCCFGGGFCFCGGGGGGGGGGGGGGFEGGGGGGGGFGGGGGGGGGGGDGGGGCEGGGGGCGGGGDGGFCFGG/:;A7:FGGGC=FCGEDGDGGG:FFGGGDGGDGGGGDGFF:FFFFFFGG4?FF?=
@M00200:207:000000000-ALC1F:1:1101:28216:8409 1:N:0:5
ATTGGGTATAAAGAGCACGTAGGTGGTTCGCTAAGTCACGTGTGAAATCCCCCGGCTTAACCGGGGAATTGCGCGTGATACTGGCGGACTCGAGGCGGGTAGGGGTGAGCGGAACTCCAGGTGGAGCGGTGAAATGCGTAGATATCTGGAGGAACACCGGTGGCGAAAGCGGCTCACTGGACCCGATCTGACACTGAGGTGCGAAAGCTAGGGTAGCAAACGGGATTAGATACCCCCGTA
+
GGGGGGGEGFGGGGGGGGGFFFEGGGGGGDGEEGGGGGGGGGGGGGFGFFCGGGGGGGGGFGGGGGGEECFGGGGGGFGGGGGGFGGEGEGGGEGGGGGFEGGGGCGGGFGGGGGGFGGGG,DFGGGGCFCGDFDGCEGGGGFEFC<FGGGGCFGFC<EGFGGGGGGGGGGCG5EG7<9;@6;CCE=CCF?CGGCF9CCEFGGGGGDCFGGGGFFGFGGGGFGFD:@FFFFF=C?F:>@>
@M00200:207:000000000-ALC1F:1:1101:13424:8412 1:N:0:5
ACTGGGCATAAAGGGCGCGTAGGCGGGGAGGCAAGTCGGGTGTGAAAGCCCTCGGCTCAACCGAGGAACGGCGCCCGAAACTGCTTCTCTTGAGTCCCGGAGAGGAAGGTGGAATTCCCGGTGTAGCGGTGAAATGTGTAGATATCGGGAGGAACACCGGTGGCGAAGGCGGCCTTCTGGACGGTGACTGACGCTGAGGCGCGAAAGCGTGGGGAGCAAACGGGATTAGATACCCTCGTA
+
GGGGGGGGGGGGGGGGGGGGGGGGGGGGGGGGGGGGGGGGGGGGGGGGGGGGGGGGGGGGGGGGGGGGGGGGGGGGGGGGGGGGGGGGGGGGGGGGFGGGGGGGGGGGGGGGGGGGGGGGGGGGGGGGGGGGGGGGGGGGGGGGGGGGGGGGGGGGGGGGGGGGGGGGGGGGGGGGGGGFGGGEGGGGG?CFGGGGGGGGGGGGGGGGGGGGGGGGFGGGGFCB)>FF6FFF=FFFFFFF
@M00200:207:000000000-ALC1F:1:1101:9309:8430 1:N:0:5
ATTGGGTTTAAAGGGCGCGTAGGTGGCCACCATAAGGCCGCGGTGAAAGTTCGGGGCTCAACCCTGAATCGGCCGCGGCGACTGTGGGGCTCGGGCACCGTAGAGGCAGATGGAATTCCGGGTGTAGCGGTGGAATGCGTAGAGATCCGGAAGAACACCAGTGGCGAAGGCGGTCTGCTGGGCGGTGGATCCGCAAGGGTCCAATAGCCGACACTGAGGCGCGACAGCGTGGGGAGCAAACAGG
+
GGGGGGGGGGGGGGGGGGGGGGGGGGGGGGGGGGGGGGGGGGGGGGGGGGGGGGGGGGGGGGGGGGGGGGFGGGGGGGGGGGGGGGGGGGGGGGGGGGGGGGGGGGGGGGGGGGGGGGGGGGGGGGGGGGGGGGGFGGGGGFEGGGGGGGGGGGGGGGGGGGGGGGGGGGGGGGGGGGGGGGGGGGGGGGGGFGGGGGGGGGGGFCFGGEEGGGGGFGFFDFGFFFFFFFFFGD:@FF??FFFB
@M00200:207:000000000-ALC1F:1:1101:12907:8438 1:N:0:5
ATTGGGTATAAAGGGTGCGTAGGCGGTGCGTTAAGTCGGTGGTGAAATACTTTGGCTCAACCAGAGAATTGCCGCTGAAACTGGCGTGCTCGAGGGAGGTAGAGGTGCATGGAACTTCCGGTGGAGCGGTGAAATGCGTTGATATCGGAAGGAACACCTGTGGCGAAAGCGGTGCACTGGACCTCTTCTGACGCTGAGGCACGAAAGCCAGGGGAGCGAACGGGATTAGATACCCCGGTA
+
GGGGGGGGGGGGGGGGGGGGGGGGGGGGGGGGGGGGGGGGGGGGGGGGGGGGGGGGGGGGGGGGGGGGGGGGGGGGGGGGGGGGGGGGGGGGGGGGGGGGGGGGGGGGGGGGGGGGGGGGGGGGGGGGGGGGGGGGGGGGGGGGGGGGGGGGGGGGGGGGGGGGGGGGGGGGGGGFFEGGGGGGGGGGGGGGGGGGGGGGGGGGGGGGGGGGEGGGFGGGGFGDFFFFFFFFGGFFE@DB
@M00200:207:000000000-ALC1F:1:1101:10125:8444 1:N:0:5
ATTGGGTTTAAAGCGCACGTAGGTGGCGACGTAAGTCGGGTGTGAAAGCCCCGGGCTCAACCTGGGAATTGCATTCGAGACTGCATTGCTGGAGTACGGAAGAGGAAGGCGGAATTCCCGGTGTAGCGGTGAAATGCGTAGATATCGGGAGGAACATCAGTGGCGAAGGCGGCCTTCTGGTCCAGTACTGACACTCAAGTGCGAAAGCGTGGGGAGCAAACAGGATTAGATACCCGTGTA
+
GGGGGGGGGGGGGGGGGGGGGGGGGGGGGGGGGGGGGGGGGGGGGGGGGGGGGGGGGGGGGGGGGGGGGGGGGGGGGGGFFGGGGGGGGGGGGGGGGGGGGGGGGGGGGGGGGGGGGGGGGGGGGGGGGGGGGGGGGGGGGGGGGGGGGGGGGGGGGGGGGGGGGGGGGGGGGGGGGGGGGGGGGGGGGGGGGGGGGGGGGGGGGGGGGGGGGGGGFGGGG>CFFFFFFFFFGGFFFFFF
@M00200:207:000000000-ALC1F:1:1101:10530:8448 1:N:0:5
ATTGGGCTTAAAGGGTGCGTAGGTGGGTTGGTAAGTCAGTGGTGAAATCCCCGAGCTTAACTTGGGAACTGCCATTGATACTATCAGTCTTGAATTCCGTGGAGGTTAGCGGAATATGTCATGTAGCGGTGAAATGCTTAGATATGACATAGAACACCAATTGCGAAGGCAGCTGGCTACACGAATATTGACACTGAGGCACGAAAGCGTGGGGATCAAACAGGATTAGATACCCTAGTA
+
GGGGGGGGGGGGGGGGGGGGGGGGGGGGGGGGGGGGGGGGGGGGGGGGGGGGGGGGGGGGGGGGGGGGGGGGGGGGGGGGGGGGGGGGGGGGGGGGGGGFGGGFDGGGGGGGGGGGFGGGGGGGGFGGGGGGGGGGGGGGGGGGGGGGGGGFGGGGGGGGGGGGGGGGGGGGGGGFGGGGGGGGGGGGGGGGGGGGGCFFGGGGGGGGDGGGGDGGFGGGGFGAFFFFFFFFGGFFFAFF
@M00200:207:000000000-ALC1F:1:1101:27551:8460 1:N:0:5
ATTGGGTATAAAGGGCGCGTAGGCGATTCTATAAGTCTTGTGTGAAAGCCCAGAGCTTAACTCTGGAAGTGCATGAGATACTGTAGGATTTGAGTTCCGGAGAGGAAGATGGAATTCCCGGTGTAGCGGTGAAATGCGTAGATATCGGGAGGAACACCAGTGGCGAAGGCGATCTTCTGGACGGATACTGACGTTGAGGCGCGAAAGCTAGGGGAGCAAACGGGATTAGATACCCGCGTA
+
GGGGGGGGGGGGGGGGGGGGGGGGGGGGGGGGGGGGGGGGGGGGGGGGGGGGGGGGGGGGGGGGGGGGGGGGGGGGGGGGGGGGGGGGGGGGGGGGGGGGGGGGGGGGGGGGGGGGGGGGGGGGGGGGGGGGGGGGGGGGGGFGGGGGGGGGGGGGGGGGFFGGGEGGGGGGDGGGGGGGGGGGGGGGGGGGGCCFGGGGGGGGGGGGGGGGGGGGFGGGGFGDD>@FFFFFGGFFFEEF
@M00200:207:000000000-ALC1F:1:1101:6589:8485 1:N:0:5
ATTGGGTTTAAAGGGTGCGTAGGCGGTGCAGCAAGTCGGGAGTGAAATACCTCAGCTTAACTGAGGAACTGCTCTCGATACTGCTGTGCTTGAGTGAGACAGAGGTAAGCGGAACTTAGGGTGGAGCGGTGAAATGCGTTGATATCCTAAGGAACACCGGTGGCGAAGGCGGCTTACTGGGTCTCTACTGACGCTGAGGCACGAAAGCTAGGGTAGCAAACGGGATTAGATACCCGCGTA
+
GGGGGGGGGGGGGGGGGGGGGGGGGGGGGGGGGGGGGGGGGGGGGGGGGGGGGGGGGGGGGGGGGGGGGGGGGGGGGGGGGGGGGGGGGGGGGGGGGGGGGGGGGGGGGGGGGGGGGGGGGGGDFGGGGGGGGGGGGGGGGGGFGGGGCEFGGGGGGGGGGGGGGGGGGGGGGGGGGGGGGGGGGGGGGGGGGGGGGGGGGGGGGGGGGGGGGGGGFGGCFEGFFFFFFFFFGGFFFFFB
@M00200:207:000000000-ALC1F:1:1101:27757:8496 1:N:0:5
ATTGGGTTTAAAGGGCGCGTAGGCGGCCTTCTTAGTCGGACGTGAAATCCCCAGGCTCAACTTGGGAACTGCGTCCGATACTGGAGGGCTCGAGTGCGGGAGAGGGATGTGGAATTCCAGGTGTAGCGGTGAAATGCGTAGATATCTGGAGGAACACCGGTGGCGAAGGCGGCATCCTGGACCGACACTGACGCTGATGCGCGAAAGCTAGGGGAGCAAACGGGATTAGATACCCCCGTA
+
GGGGGGGGGGGGGGGGGGGGGGDGGGGGGGGGGGGGGGGGGGGGGGGGGGGGGGGGGGGGGGGGGGGGGGGGGGGGGGGGGGGGGGGGGGGGGGGGGGGGGGGGGGGGGGGCGGGGGGGFGFGGGGGGGGGGGGGGGGGGGGGGGCGGG9FEGGGGGGGGGGGGGGGEDGGGGGGGGGFGGGGCGGGGGGDFECDGGGGGGGDGGGGFGGGGGGGGFGGCGFGD>B:@FFFFGGFFFFFF
@M00200:207:000000000-ALC1F:1:1101:28862:8505 1:N:0:5
ATTGGGTGTAAAGGGCGCGTAGGCGGCGGTGTAAGTTGGAAGTGAAATCCCATCGGCTCAACCGTGGAATTGCTCCCAGTACTGCACTGCTCGAGGGGGATAGGGGTCCGCGGAACTACCGGTGGAGCGGTGAAATGTGTTGATATCGGTGGGAACGCCAGTGGCGAAAGCGGCGGACTTGACCCTTCCTGACGCTGATGCGCGAAAGCTAGGGGAGCAAACGGGCTTAGATACCCCGGTA
+
CAFGGGGGE<FEGGGGGGGGGGGGDCGGGFGGDFGFFFDFFFFGGGFEEFGFGGFGGGGFEG@CBFG:FGFFFFFGF@FGFGGGGGEFFGDFE:FEGGG7FDGFFEFGGGGGEECGGGGGECFCFFGGGECFCF@CFFECBF;FGGGCGGGC>::FGGG7FC@FED=EGGG>EGGG8CEF79FGFFGGFGGFFGGGG89:CDGGC5><C<+<*9CGEGGCD>C)>)8@?FFFGDF4@:E75
@M00200:207:000000000-ALC1F:1:1101:5945:8506 1:N:0:5
ATTGGGTTTAAAGGGTGCGTAGGCGGTCTGTTAAGTCAGCGGTGGAATTTAGGGGCTCAACCTCTACCGTGCCGTTGATACTGGCAGTCTGGAATGCGGATGCCGTGGGAGGAATGTGTGGTGTAGCGGTGAAATGCATAGATATCACACAGAACACCGATTGCGAAGGCATCTCACGAATCCGCAATTGACGCTGAGGCACGAAAGCGTGGGGATCAAACAGGATTAGATACCCTCGTA
+
GGGGGGGGGGGGGGGFDGGGGGGGGGGGGGGGGGGGGGGGGGGG+DCFGGGGFGGGGGGGGGGGGGGGGGGGCFGFGGGGGGFGFGGGGGGGGGGGGGGGGGGGGGGGGGGGGGGGFDGFGGGGGGFGGGGGGFGGFDGGGGGGGGGGAFGGGGGGGGGGGGGGGGGGGGGGGC;FGGGGGGGGCEEEGGGFDGGGGGGGG<CEEGGGGG=GGDGD3C4FGFGFFFFF?FFFGGFFFDFD
@M00200:207:000000000-ALC1F:1:1101:12107:8538 1:N:0:5
ACTGGGTATAAAGGGTGCGTAGGCGGCCCGTTAAGTCAGTGGTGAAATCCCAGGGCTCAACCCTGGAACTGCCATTGATACTGACGGGCTTGAGTTCGGTTAAGGCGGGCGGAACTGGTGGTGTAGCGGTGAAATGCATAGATACCACCAAGAACCCCGATTGCGTAGGCAGCTCGCTGAGCCGAAACTGACGCTGAGGCACGAAAGCGTGGGGAGCGAACAGGATTAGATACCCTCGTA
+
GGGGGGGGGGGGGGGGGGGGGGGGGGGGGGGGGGGGGGGGGGGGGGGGGGGGGFGGGGGGGGGGGGGGGGGGGGGGGGGGGGGGGGGGGGGGGGGGGGGGDGGFGGGGGGGGGGGGGGGCGGGGGCGGGGGGGGGGGGGGGGGGGGGGGEGGCFGGGGGGGGGGDGEEEGGEGGGGGGEDFGGGGGGGFECGGGGEDGGGCFGG=GDGGCECED55>GGGGFGFFFFFF??FGGFFFFFE
@M00200:207:000000000-ALC1F:1:1101:16746:8540 1:N:0:5
ATTGGGTATAAAGGGCGCGTAGGCGGTTTGTTAAGTCGGTCGTGAAAGCCCGGGGCTCAACCCCGGAGGGTCGACCGATACTGGCAGGCTAGAGTACAGAAGAGGTAGCTGGAATTCCCGGTGTAGCGGTGAAATGCGTAGATATCGGGAGGAACACCTGAGGCGAAGGCGGGCTACTGGGCTGATACTGACGCTGAGGCGCGAAAGCTAGGGGAGCAAACGGGATTAGATACCCTGGTA
+
GGGGGGGGGGGGGGGGGGGGGGGGGGGGGGGGGGGGGGGGGGGGGGGGGGGGGGGGGGGGGGGGGGGGGGGGGGGGGGGGGGGGGGGGGGGGGGGGGGGGGGGGGGGGGGGGGGGGGGGGGGGGGGGGGGGGGGGGGGGGGGGGGGGGGGGGGGGGGGGGGGGGGGGGGGGGGGGGGGGGGGGGGGFFGGGGGGGGGGGGGGGGGDGGGGGGGDGGFGGGGDCBEEFFFFFFGGFFFFFF
@M00200:207:000000000-ALC1F:1:1101:8289:8540 1:N:0:5
ATTGGGTTTAAAGGGTGCGTAGGCGGTCCTATAAGTCAGTGCTGAAATATCCCGGCTTAACCGGGAGGGTGGCATTGATACTGCAGGACTTGAGTGAAGTCGAGGTAGGCGGAATTGACGGTGTAGCGGTGAAATGCTTAGATATCGTCAAGAACACCGATAGTGAAGACAGCTTACTAGACTTCAACTGACGCTGAGGCACGAAAGTGTGGGGATCAAACAGGATTAGATACCCGAGTA
+
GGGGGGGGGGGGGGGGGGGGGGGGGGGGGGGGGGGGGGGGGGGGGGGGGGGGGGGGGGGGGGGGGGGGGGGGGGGGGGGGGGGGGGGGGGGGGGGGGGGGGGGGGGGGGGGGGGGGGGGGGGGGGGGGGGGGGGGGGGGGGGGGGGGGGGGGGGGGGGGGGGGGGGGGGGGGGGGGGGGGGGGGGGGGGGGGGGGGGGGGGGGGGGGGGGGGGGGGFGGGGFGFFFFFFFFFGGF>BFFF
@M00200:207:000000000-ALC1F:1:1101:24586:8542 1:N:0:5
ATTGGGCGTAAAGAGCGTGTAGGCGGTCCGGTAAGTCAGCTGTGAAAGTCAAGGGCTCAACCCTTGAATGCCGGTTGATACTGTCGGGCTAGAGTCCGGAAGAGGCGAGTGGAATTCCCGGTGTAGCGGTGAAATGCGCAGATATCGGGAGGAACACCAATGGCGAAGGCAGCTCGCTGGGACGGTACTGACGCTGAGACGCGAAAGCGTGGGGAGCAAACAGGATTAGATACCCCAGTA
+
GGGGGGGGGGGGGGGGGGGGGGGGGGGGGGGGGGGGGGGGGGGGGGGGGGGGGGGGGGGGGGGGGGGGGGGGGGGGGGGGGGGGGGGGGGGGGGGGGGGGGGGGFGGGGGGGGGGGGGGGGGGGGGGGGGGGGGGGGGGGGEGGGGGGGGGGGGGGGGGGGGGGGGGGGGGGGGGGGGGGGGGGGGGGGFGGGGGGC=FGGGDGEGDGGGEGGGGCEGDGGFG4>?*7@FFFGGFFFFFF
@M00200:207:000000000-ALC1F:1:1101:8377:8567 1:N:0:5
ATTGGGTTTAAAGGGCGCGTAGGCGGTTTCGTAAGTCAAGGTTGAAATCCGGCGGCTCACCCGTCGAAGTGGCCTCGATACTGCGGAACTAGAATCATGGAGGGGTGCGCGGAACTTGTGGTGGAGCGGTGAAATGCTCAGATATCACAGGGAACACCGGAGGCGAAGGCGGCGCACTGGCCATGTATTGACGCTGAGGCGCGAAAGCCAGGGGAGCGAACGGGATTAGATACCCCTGTA
+
GGGGGGGGGGGGGGGGGGGGGGGGGGGGGGGGGGGGGGGGGGGGGGGGGGGGGGGGGGGGGGGGGGGGGGGGGGGGGGGGGGGGGGGGGGGGGGGGGGGGGGGGGGGGGGGGGFGGGGGGGGGGGFGGGGGGGGGGGGGGGGGGGGGGGGGGGGGGGGGGGGGGGGGGGGGGGEGGGGGGGGGGGGGGG7FGGGGGGGGGGGGGGGGGGGGGGGGGFGGGGFD>FFFFFFFFGGFFFFFF
@M00200:207:000000000-ALC1F:1:1101:7093:8568 1:N:0:5
ATTGGGTATAAAGGGTGCGTAGGCGGCGCGGAAAGTTGGGTGTGAAATCCCTCGGCTCAACCGAGGAACTGCGCCCAAAACTGCCGTGCTTGAGGGAGACAGAGGTGAGCGGAACTTAGGGTGGAGCGGTGAAATGCGTTGATATCCTAAGGAACACCAGTGGCGAAAGCGGCTCACTGGGTCTCTTCTGACGCTGAGGCACGAAAGCTAGGGTAGCGAACGGGATTAGATACCCCAGTA
+
GGGGGGGCFGFFGGGGGGGGDECGCGGGGGGGGGGGGEGGGGGGGFFGGFGGGCGGGGGGGFCFCGGGGGGGGEGGGGGGGGGGGGGGGGGGGGFC:7FFFGGGGDFFGGGGGGG8FFGFGGG>FGGGGGGCGGGGGGGGGGGGGGGGG9FCGGGGGGFFGGGGGCEEEGDEGGGGGGEGGFGGFGFGGGEGGGGGCFGGGGDGCGGGGGGGADCDFDGDGFGFFEF?FFFFGGF35>FF
@M00200:207:000000000-ALC1F:1:1101:13612:8572 1:N:0:5
ACTGGGCTTAAAGCGTGTGTAGGCGGGTCGTTAAGTACCTTGTGAAATCCCACGGCTCAACCGTGGAACTGCTTGGTATACTGGCGATCTTGAGCCACTTAGGGGTTACCGGAACAAACGGTGGAGCGGTGAAATGCGTAGATATCGTTTGGAACGCCAATGGTGAAAACAGGTAACTGGGAGTGCGCTGACGCTGAGACACGAAAGCCAGGGGAGCGAACGGGATTAGATACCCTAGTA
+
GGGGGGGGGGGGGGGGGGGGGGGGGGGGGGGGGGGGGGGGGGGGGGGGGGGGGGGGGGGGGGGGGGGFGGGGGGGGGGGGGGGGGGGGGGGGGGGGGGGGGGGGGGGGGGGGEGGGGGGGGGGGGGGGGGGFFGGGGGGGGGGGGGGGGGGGGGGCEGGGGGGGGGGGGGGGGGGGGGGGGGGGGGGGGGGGDGGGGGGGGGGGGDDGGGGGGGDGEGGGGBD>DDFFFFFFFGF??;FF
@M00200:207:000000000-ALC1F:1:1101:8812:8575 1:N:0:5
ATTGGGTTTAAAGGGCAGGTAGGTGGCTATGTAAGTCTGGTGTGAAATCCCAGGGCTCAACCCTGGAACTGCATTGGAAACTACATAGCTTGAGTACCGGAGAGGTGAGGGGAATTCTCGGTGTAAGGGTGAAATCTGTAGATATCGAGAGGAACACCAGTGGCGAAGGCGCCTCACTGGCCGGTAACTGACACTGAGCTGCGAAAGCAAGGGGAGCAAACAGGATTAGATACCCCTGTA
+
<EFFFGFFGDCCFGGFGGEFDEFEF<FFGGGFGFGGEEFGEGGG<CFFGGGGFGEEGGGGFGFGGGGGGGGGGGGGG<EEGGGGGGGGGGGGGGGFFGGGDG+:FGGCFGGGGGGGGGGGGFF:<FDCFGGG9FGFFGGGGGGCAFFGGGGGB?A,AF@FFGGGDGECCGDEEGGGGGGGGFGGGGGGFGGGGGDFG?CGGGG5?75F?F=ECD<DDC*9FFFFFFFAF+@AC4;AF:F7
@M00200:207:000000000-ALC1F:1:1101:14678:8580 1:N:0:5
ATTGGGTGTAAAGTGTGCGCAGGCGGCGTCGCAAGTCGAGTGTGAAATCCCCGAGCTTAACTTGGGAATTGCGCTCGAAACTACGATGCTGGAGTGTGGCAGAGGAAGGTGGAATTCCACGTGTAGCGGTGAAATGCGTAGAGATGTGGAGGAACACCAATGGCGAAGGCAGCCTTCTGGGCCAACACTGACGCTCATGCACGAAAGCGTGGGGAGCAAACAGGATTAGATACCCTAGTA
+
GGGGGGGGGGGGGGGGGGGGGGGGGGGGGGGGGGGGGGGGGGGGGGGGGGGFGGGGGGFGGGFGGGG@FFFGGGEGGGGEGGGGGCFFGGGGGGEFFFGD<F<FFGGGGDFGGGGGGGCBEFGGGGGGGGGGGGGGGGGGGGGGGGGDFCGE@FGGGGGGGFGGEGGGGGGGGGGGG?CCFFFGGFCGGGGGG=*AEFFGGGGGDDGGGEGGGGGGFGFGGFGFFFFFFFFFGGFFFFFF
@M00200:207:000000000-ALC1F:1:1101:27245:8592 1:N:0:5
ATTGGGTTTAAAGCGTGTGTAGGCGGATGCCTAAGTACCTTGTGAAATCCCACGGCTCACCCGTGGAACTGCTTGGTATACTGGGTGTCTTGAGCCACTTAGGGGCTACCGGAACAAATGGTGGAGCGGTGAAATGCGTAGATATCATTTGGAACGCCAATGGTGAAAACAGGTAGCTGGGAGTGTGCTGACGCTGAGACACGAAAGCCAGGGGAGCAAACGGGATTAGATACCCTAGTA
+
GGGGGGGGGGGGGGGGGGGGGGGGGGGGGGGGGGGGGGGGGGGGGGGGGGGGGGGGGGGGGGGGGGGGGGGGGGGGGGGGGGGGGGGGGGGGGGGGGGGGGGGGGGGGGGGGGGGGGGGGGGGGGGGGGGGGGGGGGGGEGGGGGGGGGGGGGGGGEGEGGGGGGGGGGGGGGGGGCGGGGGGGGGGGGGGGGGGGGGGGGGGGEDDFGGGGGGGGFGGGGDDEFFFFFFCFGFFFFFFF
@M00200:207:000000000-ALC1F:1:1101:17638:8612 1:N:0:5
ATTGGGTTTAAAGGGTGCGTAGGAGGGCAGGTAAGTCAGTGGTGAAATCCCCAAGCTTAACTTGGGAACTGCCGTTGATACTATCTGTCTTGAATACCGTGGAGGTGAGCGGAATATGTCATGTAGCGGTGAAATGCTTAGATATGACATAGAACACCAATTGCGAAGGCAGCTCGCTACACGAATATTGACTCTGAGGCACGAAAGCGTGGGGATCAAACAGGATTAGATACCCTGGTA
+
GGGGGGGGGGGGGGGGGGGGGGGGGGGGGGGGGGGGGGGGGGGGGGGGGGGGGGGGGGGGGGGGGGGGGGGGGGGGGGGGGGGGGGGGGGGGGGFGGGGGGGGGGGGGGGGGGGGGGGGGGGGGGGGGGGGGGGGGGGGGGGGGGGGGGGGGGGGGGGGGGGGGGGGGGGGGGGGGGGGGGGGGGGGGGGGGGGGGGGGGGGGGGGGGGGGGECDGFGFGGFGFFFFFFFFCGFFFFFFA
@M00200:207:000000000-ALC1F:1:1101:28536:8614 1:N:0:5
ACTGGGTTTAAAGCGCGCGCAGGCGGACACGCGCATCGGCGGTGAAAGCCCCCCGCTCAACGGGGGAGGGTCCGTCGAGATGGCGTGTCTGGAGGCAGGGAGAGGCCAGTGGAATTCCGGGTGTAGTGGTGAAATGCGTAGAGATCCGGAGGAACACCAGTGGCGAAGGCGGCTGGCTGGACCTGACCTGACGCTGAGGCGCGAAGGCGTGGGGAGCGAACGGGATTAGATACCCGCGTACGAT
+
GGGGFGGGGGGGGGGGGGGGGGGGGGGGGGGGGGGGGGGGGGGGGGGGGGGGGGGGGGGGGGGGGGGEGGGGGEFGC@FGGGGGGEGGGGGGGGGG@CEGFGGGGGGGG<FGFGGGGGGGGGGGGGGGGFGGEGGGGGGGGGGGGGGGG*CEEGFFGGGGFGGGGGDGGGGGGGGGGGGGGGGGGGGGGGG?5ECGGGGGG<D=GGGFGEEGGGGDFDDGGFGF@D?FFF47?D:BDBD:)54(
@M00200:207:000000000-ALC1F:1:1101:3311:8617 1:N:0:5
ATTGGGTTTAAAGGGTGCGTAGGCGGCTATGTAAGTCAGGAGTGAAAGTTTGCGGCTCAACCGTAAAATTGCTTTTGATACTGCATGGCTGGAATTAGGATGAGGTCAGCGGAATGTGGCATGTAGCGGTGAAATGCATAGATATGCCATAGAACACCAATTGCGAAGGCAGCTGGCTAGACCTGGATTGACGCTGAGGCACGAAAGCGTGGGGAGCGAACAGGATTAGATACCCTCGTA
+
GGGGGGFCFGGGGGGFGGGGGGEGGEGEEDFFGGGGGGGGGEFGGGGGGGGFDGGGGEFGGGGGFEGGFGGGGFGFFGGFGGGGGFFFGFGGGCD=FGGFGGGGGGEGGGGGGGGGFGGG@EEGGGGGGGGGGGGGGCFFGGGGGGGD:DAFGGGGGGGDGGGGGGGGGGDGEGC?EG9FGG?,,@CAGGGGGCDGEGGGEGGGGGGGGGGGGGGGEDGDGFFFF?FFFFFFGCFF@@FE
@M00200:207:000000000-ALC1F:1:1101:7153:8620 1:N:0:5
ATTGGGTTTAAAGGGAGCGTAGGTGGACTGGTAAGTCAGTTGTGAAAGTTTGCGGCTCAACCGTAAAATTGCAGTTGATACTGTCAGTCTTGAGTACAGTAGAGGTGGGCGGAATTCGTGGTGTAGCGGTGAAATGCTTAGATATCACGAAGAACTCCGATTGCGAAGGCAGCTCACTGGACTGCAACTGACACTGATGCTCGAAAGTGTGGGTATCAAACAGGATTAGATACCCCAGTA
+
GGFGGGGEGGGGGGGGGGGGGGGGGGGGGGGGGGGGGGFGGGGGGGGGGGGGGGGGGGGGGGGGGGGGGGGGGGGGGGGGGGGGGGGGGGGGGGGGGGGFGGGGGGGGGGGGGGGGGGGGGGGGGGGGGGGGGGGGGGGGGGGFEDGGGGGGGGGGGGGGGGGGGGGGGGGGGGGGGGGGGGGGGGGGGGGGGGGFFGGGGGGGGGGGGGGGGD8DCFGFFFGFFAFFFFFFGGFF>>=6
@M00200:207:000000000-ALC1F:1:1101:24998:8626 1:N:0:5
ATTGGGTTTAAAGAGCGTGTAGGCGGCCAAGCAGGTCCGTTGTGAAAACTGGAGGCTTAACCTCCAGACGTCGACGGAAACCGCATGGCTAGAGTCCGGAAGAGGAGAGTGGAATTCCTGGTGTAGCGGTGAAATGCGCAGATATCAGGAAGAACACCAATGGCGAAGGCAGCTCTCTGGGACGGTACTGACGCTGAGACGCGAAAGCGTGGGGAGCGAACAGGATTAGATCCCCCGTA
+
GGGGGGFGGGGGGGGGGGGGGGGGGGGGGGGGGGGGGGGGGGGGGGGGGGGGGFGGGGGGGGGGGGGGGGGGGGGGGGGGGGGGGGGGGGGGGGGGGGGDFGFGGGGGGGGGGGGGGGFGGGGGGGGGGGGGGGGGGGGGGGGGGGFGGGGGGGAFGGGGGGGGCEGGGGGGGGGFEGFFCEGGGEFGFEGGGGGGGFGFGGGGGGGGDEEGGGGGFGGDD:GFFFFF?FF?>DFBEFF
@M00200:207:000000000-ALC1F:1:1101:3227:8629 1:N:0:5
ACTGGGTTTAAAGGGCGTGTAGGCGGTCAGGTAAGTGGGATGTGAAATGCCCCGGCTCACCCGGGGACCTGCATCCCAAACTGCTTGGCTTGAGTATGGGAGAGGATGAGGGAATTCCTGGTGTAGCGGTGAAATGCGTAGATATCAGGAGGAACACCGGTGGCGAAGGCGCTCATCTGGCCCAATACTGACGCTGAGGCGCGAAAGCTAGGGGAGCAAACGGGATTAGATACCCCAGTA
+
GGGGGGGGGGGGGGGGGGGGGGGGGGGGGGGGGGGGGGGGGGGGGGGGGGGGGGGGGGGGGGGGGGGGGGGGGGGGGGGFFGGGGGGGGGGGGGGGGGGGGGGGGGGGGGGGGGGGGGGGGGGGGGGGGGGGGGGGGGGGGGGGGGGGGGGGGGGGGGGGGGGGGGGGGGGGGGGGGGGGGGGGGGFFFGGGGDDGGGGGGGGGEGGGGGGGGGGGFGGGGFGFFFFFFFFFGGFFDDFF
@M00200:207:000000000-ALC1F:1:1101:28724:8643 1:N:0:5
ATTGGGTTTAAAGCGTGCGTAGACGGTTATTTAAGTCGGATGTGAAAGCCCCGGGCTCAACCTGGGAATTGCATTCGAGACTGAATAGCTAGGGTGCGGTAGAGGGAAGCGGAATTTCCGGTGTAGCGGTGAAATGCGTAGATATCGGAAGGAACATCAGTGGCGAAAGCGGCTTCCTGGACCAGCACCGACGTTCAGGCACGAAAGCGTGGGGAGCAAACAGGATTAGATACCCCAGTA
+
GGGGGGGGGGGGGGGGEGGGGGGGGGGGGGGGGGGGGGGGGGGGGGGGGGGGGGGGGGGGGGGGGGGGGGGGGGGGFGGGGGGGGGGGGGGGFGGDGGGGGGGGGGGGGGGGCEGGGGGCFGGGGGGGGGGGEGGGGGGD@FGGGGGGGGDDGCFGGGGFGGGGGGD78DEEEGGGGGGGGGGGFGGGFGGGGGGFGGGGGGGEEDCG=EEGGGGG@FGCG@FFFFFFFFFFGGFFDDFF
@M00200:207:000000000-ALC1F:1:1101:22472:8649 1:N:0:5
ATTGGGTTTAAAGCGCATGTAGGTGGCTTAGTTAGTCTGATGTGAAAGCCCCGGACTCAATTCGGGAAGTGCATTGGATACTGCTAGGCTGGAGTATGGGAGAGGTGAGCGGAATTCCAGGTGTAGAGGTGAAATTCGTAGATATCTGGAGGAACAACAGTGGCGAAGGCGGCTCACTGGACCATTACTGACACTGAGATGCGAAAGCGTGGGGAGCAAACAGGATTAGATACCCGCGTA
+
GGGGGGGGGGGGGGGGGGGGGGGGGGGGGGGGGGGGGGGGGGGGGGGGGGGGGGGGGGGGGGGGGGGGGGGGGGGGGGGGGGGGGGGGGGGGGGGGGGGGGGGGGGGGGGGGGGGGGGGGGGGGFGGGGGGGGGGGGGGGGGGGGGGGGGGGGGGGGGGGGGGGGGGGGGGGGGGGGGGGGGGGGGGGGGGGGGGGGGGGGGDGGDGGGGGGGGGGFGGGGFGFFFFFFFFFGGFDFFFF
@M00200:207:000000000-ALC1F:1:1101:23463:8661 1:N:0:5
ACTGGGTTTAAAGGGTGCGTAGGCGGCTATGTAAGTCAGTTGTGAAATACCTCGGCTTAACCGAAGGAAGTGCGATTGATACTGCGTAGCTTGAATCAGGTTGAGGTAGGCGGAATGTGACATGTAGCGGTGAAATGCTTAGATATGTCATAGAACACCGATTGCGAAGGCAGCTTACTGGGCTTTGATTGACGCTGAGGCACGAAAGCGTGGGGAGCAAACAGGATTAGATACTCTAGTA
+
FF,EFF<@7CFEGGDCFGCFGG;ECEG7B<FFG<F6CC6<C@FGGGGFGFFEF:@CFGG,:C::@FGF?CGGCGCDDF<A,EF,6F?FGGGGGGD@FAGGFGGGFCFFGDFGGGFGGGGFGG,CFFFGGEGGGFGFFFGFFDCFDFGFAFFGGGGGGGGGDGCFFGGEC87BEGGGFCF;DCCFC,>E<CGGGGGGCC55=9CEGGDDCGEGEGGCDCFCCFGFF>:FFF4@:D*19?FFF
@M00200:207:000000000-ALC1F:1:1101:4526:8667 1:N:0:5
ATTGGGTATAAAGGGCGCGTAGGTGGCTGTGTAAGTCGGGGGTGAAATGCTGCGGCTCAACCGCAGCGCTGCCTCCGAGACTGCACGGCTTGAGCACGGTAGAGGCCGATGGAATTCCCGGTGTAGCGGTGGAATGCGTAGAGATCGGGAAGAACACCGATGGCGAAGGCAGTCGGCTGGGCCGTTGCTGACACTGAGGCACGACAGCGTGGGGAGCAAACAGGATTAGATACCCCGGTA
+
GGGGGGEGGGGGGGGGDGGGGGDCFGFFDCCFCFGGGFGGGGGGFGGGFGG9=CCFGGGGGCGGGGGCFECFGEEBEDEGGGGGFGGEGGGGGE8?D7+:FEGGFCFCCFCF@GGGF=>CFGGCGGGGGGGGGGGGFDGGGGGGGFF@*:F@FGCFGGEGG7BFEGGGGGGGGF5CCFC/*2;?EGGCEFGGFGGGFCFF*9D5EDGGGGEGG)9DD5*7D;F:FF?FF=F?GGFFFFD>
@M00200:207:000000000-ALC1F:1:1101:27152:8673 1:N:0:5
ACTGGGTATAAAGAGCGTGTAGGCGGCCAGACAGGTCCGTTGTGAAAACTAGAGGCTTAACCTCTAGACGTCGATGGAAACCGTCTGGCTAGAGTCCGGAAGAGGAGAATGGAATTCCTGGTGTAGCGGTGAAATGCGCAGATATCAGGAAGAACACCCGTGGCTAAGGCGGTTCTCTAGTACGGTACTGACGCTGAGACGCGAAAGCGTGGGGAGCGAACAGGATTAGATACCCGCGTA
+
GGGGGGCAFFGGGGGGGGGGGGGCGGGGGGCFFGGGGGGFGGGGGGGFGGGGGGFGGGGGGFFGGGGFEGGGGDGGGGGGGFGE:FGGGGGGGGGG<FDGGGFGGGGGGGGGGGGGGGGGGGGGGGGDGGGGGGGGGGGEGGGGGGGGGGGGGGCGGGBCFGGGDGGGGGGGCEGGGGGGBC@EEG=EGGGGGGGGGGF6CDGDEGGGCEGGGGGD@GGGGFGFFFFFFFFFGG::BBFF
@M00200:207:000000000-ALC1F:1:1101:11043:8685 1:N:0:5
ACTGGGTATAAAGAGCGTGTAGGCGGCCAGGTAGGTCTGCTGTGAAAACTCGAGGCTCAACTTCGAGATGTCGGCGGAAACCATCTGGCTAGAGTCCGGAAGAGGAGAGTAGAATTCCTGGTGTAGCGGTGAAATGCGCAGATATCAGGAGGAATACCCGTGGCGAAAGCGGCTCTCTGGGACGGTACTGACGCTGAGACGCGAAAGCGTGGGGAGCAAACAGGATTAGATACCCCCGTA
+
GGAC8EFFF,CF<FGFEFGGFAFGEGGEEDFFGGFFFGGGG<FFFGCFGDGCFGEG8C<@EEFDGCEFGGGGGGGG7FGFDDFGEEGGGGF<=FGDFGGGG:EFGGGGGGGDFCDAFGBFFAFGGGGGGFGG=BDEGGGCE7DECGGFF7C7CFGFGG8CCE@@EEGGG?EEDG>FFFGCCFGEEEDECFDFCEDGGGGGDD35C9<CCEGD*)75>FC7D;F@FF6FFF6?>G)8;7>5
@M00200:207:000000000-ALC1F:1:1101:14350:8693 1:N:0:5
ATTGGGTTTAAAGAGCGTGTAGGCGGTCCGGTAAGTCAGCTGTGAAAGTCAAGGGCTCAACCCTTGAATGCCGGTTGATACTGTCGGGCTAGAGTCCGGAAGAGGCGAGTGGAATTCCCGGTGTAGCGGTGAAATGCGCAGATATCGGGAGGAACACCAATGGCGAAGGCAGCTCGCTGGGACGGTACTGACGCTGAGACGCGAAAGCGTGGGGAGCAAACAGGATTAGATACCCCAGTA
+
GGGGGGGGGGGGGGGGGGGGGGGGGGGGGGGGGGGGGGGGGGGGGGGGGGGGGGGGGGGGGGGGGGGGGGGGGGGGGGGGGGGGGGGGGGGGGGGGGGGEGGGGGGGGGGGGGGGGGGGGGGGGGGGGGGGGGGGGGGGGGGGGGGGGGGGGGGGGGGGGGGGGGGGGGGGGGGGGGGGGGGGGGGFGGFGGGGGGGGGGGGGGGGGGGGGGGGGGFGGCGFGFFFFF@BFFGGFFDDFF
@M00200:207:000000000-ALC1F:1:1101:20489:8710 1:N:0:5
ACTGGGTTTAAAGGGCGCGTAGGCGGGATGGCAAGTCGGTCGTGAAATCCCTCGGCTCAACCGAGGAACGTCGATCGATACTGCTGTTCTTGAGGATTGCAGAGGAGACTGGAATTCCCGGTGTAGCGGTGAAATGTGTAGAGATCGGGAGGAACACCGGTGGCGAAGGCGGGTCTCTGGGCAATTCCTGACGCTGAGGCGCGAAAGCGTGGGGAGCAAACGGGATTAGATACCCGCGTA
+
GGFF<<-6C<<@F@,@@CFFE:CGDG7FE:<FG,@:CBFGGGFCFD66CFFFGGGGC?5FFFG7@CFFGEFD:4=EGFGFGG<BEFFC<<E<8BFDFFGFDGAFG=CFB?>FDBA,F3>3F@FCFC=FC3><EG;@FGGFGD;BBFEE@:7>@FFFF>88CB*=C88E7*=CCEEEFGF@:C*A?++30<<FG59*8**:5DC5/)9*>*:E5C7D>F*>FBG5)..7677*:CF3>>E)
@M00200:207:000000000-ALC1F:1:1101:8873:8711 1:N:0:5
ACTGGGTTTAAAGGGTGCGTAGGCGGCCTTTTAAGTCAGCGGTGAAAGTCTGTGGCTCAACCATAGAATTGCCGTTGAAACTGGGAGGCTTGAGTATGTTTGAGGCAGGCGGAATGCGTGGTGTAGCGGTGAAATGCTTAGATATCACGCAGAACCCCGATTGCGAAGGCAGCCTGCCAAGCCATGACTGACGCTGATGCACGAAAGCGTGGGGATCAAACAGGATTAGATACCCTTGTA
+
GGGGGGGGGGGGGGGGGGGGGGGGGGGGGGGGGGGGGGGGGGGGGGGGGGGGGGGGGGGGGGGGGGGGGGGGGGFGGGGGGGGGGGGGGGGGGGGGGGGGGGGCGGGGGGGGGGGGGGGGGGGGGGGGGGGGGGGGGGGGGGGGGGGGGGGGGFGGGGGGGGFGGGGGGGGEGGGGGGGGFGGGGGGGGFGGGGGGGGGGGGGD5DDGGGGGGGGDFGCFG@GFFFFFFFFFGGFFFFFF
@M00200:207:000000000-ALC1F:1:1101:20995:8711 1:N:0:5
ATTGGGCATAAAGGGTGCGTAGGCGGCTTTGTAAGTCAGTGGTGAAATATGGCAGCTCAACTGTCAGGGTGCCATTGATACTGCGGAGCTTGAGTACAGATGAGGTAGGCGGAATTGACGGTGTAGCGGTGAAATGCTTAGATATCGTCAAGAACACCGATAGCGAAGGCAGCTTACTAGGCTGTAACTGACGCTGAGGCACGAAAGTGTGGGGATCAAACAGGATTAGATACCCTCGTA
+
GGGGGGGGGGGGGGGGGGGGGGGGGGGGGGGGGGGGGGGGGGGGGGGGGGGGGGGGGGGGGGGGGGGGGGGGGGGGGGGGGGGGGGGGGGGGCFGGGGGGGGGGGGGGGGGGGGGGGGGGGGGGGGGGGGGGGGGGGGGGGGGGGGGGGGGGGGGGGGGGGGGGDEGGGGGGGGGGGGGGGGGGGGGGGGGGDGGGGGFGGGGGGGGGGFFEGDGGFGFGGFGFFFFFFFFFGCFFFBFF
@M00200:207:000000000-ALC1F:1:1101:23955:8714 1:N:0:5
ACTGGGTTTAAAGGGCTCGTAGGCGGCCAACTAAGTCATACGTGAAATCCCTCAGCTTAACTGGGGAACTGCGTGTGATACTGGATGGCTTGGATTTGGGAGAGGGATGCGGAATTCCAGGTGTAGCGGTGAAATGCGTAGATATCTGGAGGAACACCGGTGGCGAAGGCGGCATCCTGGACCAATATTGACGCTGAGGAGCGAAAGCTAGGGGAGCAAACGGGATTAGATACCCGCGTA
+
GGGGGGGGGGGGGGGGGGGGGGGGGGGGGGGGGGGGGGGGGGGGGGCGGGGGGGGGGGGGGGGGGGGGGGGGGGGGGGGGGGGGGGGGGGGGGGGGGGGGFEGDDGGGGGGGGGGGGGGGGGGGGGGGEGGGFGFGGGGGCFGGGGGGGGGDGDGGGGGDGGGGGGDCGGGGGGGGGFGEFGGGGGGGGGGGGGGGCFGGEF3EE5CFG?CC=GGGFGGFFBGEEFFFFF?FGGFFFD>@
@M00200:207:000000000-ALC1F:1:1101:23595:8714 1:N:0:5
ATTGGGTTTAAAGGGTGCGTAGGAGGGCAGGTAAGTCAGTGGTGAAATCTCCAAGCTTAACTTGGAAACTGCCGTTGATACTATCTGTCTTGAATACCGTGGAGGTGAGCGGAATATGTCATGTAGCGGTGAAATGCTTAGATATGACATAGAACACCAATTGCGAAGGCAGCTCACTACACGAATATTGACTCTGAGGCACGAAAGCGTGGGGATCAAACAGGATTAGATACCCTAGTA
+
GGGGGGGGGGGGGGGGGGGGGGGGGGGGGGGGGGGGGGGGGGGGGGGGGGGGGGGGGGGGGGGGGGGGGGGGGGGGGGGGGGGGGGGGGGGGGGGGGGGGGGGGGGGGGGGGGGGGGGGGGGGGGGGGGGGGGGGGGGGGGGGGGGFGGGGGGGGGGGGFGGGGGGGEGGGGGGGGGGGGGGGGGGGGGGGGGGGGGGGGGGGGGGGGGGGGGGDGFGGGGFGFFFFFFFFFGGFFFFFF
@M00200:207:000000000-ALC1F:1:1101:26528:8730 1:N:0:5
ATTGGGTTTAAAGGGTGCGTAGGCGGCTTTGTAAGTCAGTGGTGAAATATGGCAGCTCAACTGTCAGGGTGCCATTGATACTGCGGAGCTTGAGTACAGATGAGGTAGGCGGAATTGACGGTGTAGCGGTGAAATGCTTAGATATCGTCAAGAACACCGATAGCGAAGGCAGCTTACTAGGCTGTAACTGACGCTGAGGCACGAAAGTGTGGGGATCAAACAGGATTAGATACCCCAGTA
+
GGGGGGGGGGGGGGGGGGGGGGGGGGGGGGGGGGGGGCFGGGGGGGGG<FFGGGGGGGGFGGGGGGGGGG:FCDGGGGGGGGGGGD@FGGGGEFGFGGGFGGGGGGFGFFGGGGGGGEFGGGGGGGGDGGGGGCFGGGGGGFFDGGGGGGGGGFGGGGGGGDGGGGGGGGGGGGFFGGGGGFGGGGGGGFGGGGGGGGGGDGGDCDGGGGDE=DD:F4*;DFGFFFFFFFFFGGFF@@F6
@M00200:207:000000000-ALC1F:1:1101:3795:8736 1:N:0:5
ATTGGGCTTAAAGTGTGCGCAGGTGGCTGAGCAAGTCGAGTGTGAAATCCCCGGGCTTAACTTGGGAATTGCGCTCGAAACTACTTGGCTCGAGTGTGGCAGAGGAAGGTGGAATTCCAGGTGTAGCGGTGAAATGCGTAGAGATCTGGAGGAACACCGATGGCGAAGGCAGCCTTCTGGGCCAACACTGACGCTCATGCACGAAAGCGTGGGGAGCAAACAGGATTAGATACCCCGGTA
+
GGGGGGGGGGGGGGGGGGGGGGGGGGGGGGGGGGGGGGGGGGGGGGGGGGGGGGGGGGGGGGGGGGGGGGGGGGGGGGGGGGGGGGGGGGGGGGGGGGGGGGGGGGGGGGGGGGGGGGGGGGGGGGGGGGGGGGGGGGGGGGGGGGGGGGGGGGGGGGGGGGGGGEDGGGGGGGGGGGGGGGGGGGGGGGGGGGGGGGGGGGGGGGGGGGDGGDGGD3<GGFGFFFFFFFFFGGFFE:D5
@M00200:207:000000000-ALC1F:1:1101:22119:8739 1:N:0:5
ATTGGGTTTAAAGGGCGCGTAGGCGGGCTGTCAAGTCTGGGGTGAAATCCCACGGCTCAACCGTGGAACTGCCTTAGATACTGACGGCCTCGAGGGAGGTAGGGGCGAGCGGAACTGTGAGTGGAGCGGTGAAATGCGTTGATATTCACAGGAACTCCGGTGGCGAAGGCGGCTCGCTGGACCTTTTCTGACGCTGAGGCGCGAAAGCTAGGGGAGCAAACGGGATTAGATACCCGCGTA
+
GGGGGGGGGGGGGGGGGGGGGGGGGGGGGGGGGGGGGGGGGGGGGGGGGGGGGGGGGGGGGGGGGGGGGGGGGGGGGGGGGGGGGGGGGGGGGGGGGGGGGGGGGGGGGGGGGGGGGGGGGGGGGGGGGGGGGGGGGGGGGGGGGGGGGGGGGGGGGGGGGGGGGGGGDGGGGGGGGGGGGGGGGGGGGGGGGGGGDGGGGGGG=DDGGGGGGGGGFG4FGFGFFFFFFFFFGGFFEFDB
@M00200:207:000000000-ALC1F:1:1101:17641:8749 1:N:0:5
ATTGGGCTTAAAGGGCGCGTAGGCGGCTTGCCAAGTCGGGGGTGAAATACTTCAGCTTAACTGGAGAAGTGCCTTCGATACTGGCGGGCTTGAGGGAGGTAGGGGTCTGTGGAACTTCTGGTGGAGCGGTGAAATGCGTTGATATCAGAAGGAACGCCGGTGGCGAAAGCGACGGACTGGACCTCTTCTGACGCTGAGGCGCGAAAGCTAGGGGAGCAAACGGGATTAGATACCCCCGTA
+
GGFGGGGGGGGGGGGGGGGGEGGGEGGGGGGDGGGGGGGEGGEGGGGGGGGGGGGGGGGGGGGGGGGGGGGGGGGGGGGGGGGGGGGGGGGGGGGEFGDCFGGGGFGGGFAGGGGGGGGGCFGGGDFGGGGFGGGGGGGDGFGDFGCEFFDGGGGGGGGGEEEGDGG8CFGGGGGGGGGGGGGGGFGGGGFFCE*7EGCFEGGG=DDGGGCEGGDGEF5FG@DD:>@@FFFF=D?FD>7B
@M00200:207:000000000-ALC1F:1:1101:8553:8750 1:N:0:5
ACTGGGTATAAAGGGCGCGTAGGCGGCGCGGTAAGTCACTTGTGAAATCTCTGAGCTTAACTCAGAACGGCCAAGTGATACTGCAGTGCTAGAGTGTGGAAGGGGCAATCGGAATTCTTGGTGTAGCGGTGAAATGCGTAGATATCAAGAGGAACACCTGAGGTGAAGACGGGTTGCTGGGCCAACACTGACGCTGAGGCGCGAAAGCCAGGGGAGCAAACGGGATTAGATACCCTTGTA
+
GFGGGGGGGGGGGGGGGGGGGGGGGGGGGGGGGGGGGGGGGGGGGGGGGGGGGGGGGGGGGFGGGGGGGGGGDFCFFGGGGGGGGGGGGGGGGGGGGGGGGGGGDGGGFGGGGGG8FFGGFGGGFGGGGGGGGGGGGD:FFEFGGGGGGGGGGGFGGGGFFGFGGGGGGGGGGGGGGGGGGGGGGGGGFGGGGGGEGGGCGGGEEGGC=7FGGDGGFGGGGFGFFB??F6*7CGFFFFFF
@M00200:207:000000000-ALC1F:1:1101:9952:8755 1:N:0:5
ATTGGGTTTAAAGAGTCCGTAGGCGGCTTGTTAGGTGAGGTGTGAAATCCCTCGGCCCAACCGAGGAATTGCGCTTCAAACCGGCAAGCTAGAGGAGGATAGAGGTGGGCGGAACTGATGGTGGAGCGGTGAAATGCGTTGATATCATCAGGAACACCGGAGGCGAAGGCGGTCCACTGGGTCCTATCTGACGCTGAGGGACGAAAGCTAGGGGAGCGAACGGGATTAGATCCCTTCGTA
+
GGGGGG@FGGGGGGGG@FG,EEGGGGGGGGGGGGGGGGGF<DGGGFGF<CFGGGGG@@FGGGGGEEDFGGGGEGCFDGGCCDEGEGE445C5<?B8CFGAEGGGFGGGGFGGG7==<CFGGGGGD<=FFCGGGGG9,>FGFGGCGGGGGGGFEFFFFGGEGDCGGGGG@CGEGDDG+?C98FCFDC@<<FGF*:DEEG55*9CGGC5C9CFGG33)7CD3<>DF>B;*/**00C)9?).5
@M00200:207:000000000-ALC1F:1:1101:24770:8760 1:N:0:5
ACTGGGCTTAAAGGGCGCGTAGGCGGCCATCTAAGTCAGACGTGAAATCCCCCGGCTTAACCTGGGAACTGCGTCTGATACTGGACGGCTTGAGTATGGGAGAGGGATGTAGAATTCCAGGTGTAGCGGTGAAATGCGTAGATATCTGGAGGAATACCGGTGGCGAAGGCGGCATCCTGGACCATTACTGACGCTGAGGCGCGAAAGCTAGGGGAGCAAACGGGATTAGATACCCGTGTA
+
GGGGGGGGGGGGGGGGGGGGGGGGGGGGGGGGGGGGGGGGGGGGGGGGGGGGGGGGGGGGGGGGGGGGGGGGGGGGGGGGGGGGGGGGGGGGGGGGGGGGGGGGGGGGGGGGGGGGGGGGGGGGGGGGGGGGGACGC:FEGGGGGGGGGGGGGGGFGGGGGGCFD@EGEGGGGGDGGGFGGGGFCFFCFGGGGG:5EGGGGGGGCDDFFGGGGGGGEGGGFFDEB>FFFFFFGGFFFDFF
@M00200:207:000000000-ALC1F:1:1101:22189:8762 1:N:0:5
ATTGGGTTTAAAGAGTCCGTAGGCGGCATGTTAGGTGAGGTGTGAAATCCCCCGGCTCAACCGAGGAATTGCGCTTCAAACCGGCGTGCTTGAGGAAGATAGAGGTGGGCGGAACTGATGGTGGAGCGGTGAAATGCGTTGATATCATCAGGAACACCGGAGGCGAAGGCGGCCCACTGGGTCTTTTCTGACGCTGAGGGACGAAAGCTAGGGGAGCGAACGGGATTAGATACCCTCGTA
+
GGGGGGFGGGGGFGFGGGGGGEGGGGGGDGGGGGGGGGGGFFGGGCGGGGGGGGGGGGFDGGGGGGEGGGGGGGGCFGGGGGGGGGFE@?FGFGFFGFEEFGFGGGGGEGEGGGGGGGGGGGGGGGFEGGGGGGGC;FGGEFGCGGGGGGGGGGGGGGGGGGGEGGGGGFGGGCEGGGGGGGGGGGGGGGGGGDGGGGGGGGDGDGGGDFFGFGGGEGGGD>GFF@FFFF46:D)95@FE
@M00200:207:000000000-ALC1F:1:1101:12178:8787 1:N:0:5
ACTGGGTTTAAAGGGCGCGTAGGCGGGATGGCAAGTCGGTCGTGAAATCCTTCGGCTCAACCGAAGAACGTCGGCCGATACTGCCATTCTTGAGGGATGCAGAGGAGACTGGAATTCCCGGTGTAGCGGTGAAATGTGTAGAGATCGGGAGGAACACCGGTGGCGAAGGCGGGTCTCTGGGCATCTCCTGACGCTGAGGCGCGAAAGCGTGGGGAGCAAACGGGATTAGATACCCCAGTA
+
GGGGGGGGGGGGGGGGGGGGGGGGGGGGGGGGGGGGGGGGGGGGGGGGGGGGGGGGGGGGGGGGGGGGGGGGGGGGGGGGGGGGGGGGGGGGGGGGGGGGGGGGGGGGGGGGGGGGGGGGGGGGGGGGGGGGGGGGGGGGGGGGGGGGGGGGGGGGGGGGGGGGGGGGGGGGGGGGGGGGGGGGGGGGGGGGGGGGGGGGGGGEGGGGGGGGGGGGBGGGGEGDDEFFFFFFGGFFFFFF
@M00200:207:000000000-ALC1F:1:1101:21803:8797 1:N:0:5
ATTGGGCTTAAAGGGAGCGTAGGCGGCGTGGTAAGTCAGATGTGAAATCCCGGGGCTCAACCCCGGAACTGCATCCGATACTGCCATGCTTGAGGGTTGGAGAGGTAGCTGGAATTCTCGGTGTAGCAGTGAAATGCGTGGATATCGAGAGGAACACTCGTGGCGAAGGCGAGCTACTGGACAACATCTGACGCTGAGGCTCGAAGGCTAGGGGAGCAAAAGGGATTAGATACCCGAGTA
+
GGGGGGGGGGGGGGGGGGGGGGGGGGGGGGGGGGGGGGGGGGGGGGGGGGGGGGGGGGGGGGGGGGGGGGGGGGGGGGGGGGGGGGGGGFGGCFFGFGGGGGFGGGGGGGGGGGGGGGGGGGGGGGGGGGGGGGGGGGGGGGGGGGGGGGGGGGGGFGGGGGGGGGGGGGGGGGGGFGGGGGGGGGGGGGGGGGGGGGGGGGGGGGGGGGGGDDDG@F4<<FDFFF44?F?FFFFEEFFF
@M00200:207:000000000-ALC1F:1:1101:17421:8797 1:N:0:5
ATTGGGTTTAAAGGGCGCGTAGGCGGGCAGGCAAGTCAGGGGTGAAAGCCCACGGCTCAACCGTGGAAGTGCCTTTGATACTTCCTGCCTCGAGGGAGGTAGGGGCGTGCGGAACTTCCGGTGGAGCGGTGAAATGCGTAGATATCGGAAGGAACACCGGTGGCGAAAGCGGCGCGCTGGACCTCTTCTGACGCTGAGGCGCGAAAGCCAGGGGAGCAAACGGGATTAGATACCCCGGTAAGGT
+
EFGGGGFGGGGGGGGGGGGGGGGGGGGGGGGGFFGGGFFFGGGGGGGGGGGGGGGGEGGGGGGGGGGGGGGGFGGGGGGGGGGGGGGFGGGGEGGGGGGGGGGGGGGEEGGGGGGGGGGGGGGGCGGGGGGGGGGFGGGGGGGGGGGDEGGGGFGGGEEGGGGGGGGEGGGGGEGGGGGGGGGFFFGGGGCFEGCGGGGGGGGGDDDFGGGGGGGGFGCFGEGFF@F=FFBFFCFFFF@DF4>-
@M00200:207:000000000-ALC1F:1:1101:15005:8798 1:N:0:5
ATTGGGTTTAAAGAGTGCGTAGGCGGCGTGACAAGTGAGGGGTGAAATCCTGTCGGCTCAACCGTAGGGTGGCCATTCATACTGTCGCGCTCGAGGGAGGTAGGGGCCGGCGGAACTTCCAGTGGAGCGGTGAAATGTGTTGAGATTGGAAGGAACGCCAGTGGCGAAAGCGGCCGGCTGGATCTCTACTGACGCTGAGGCACGAAAGCCAGGGGAGCAAACGGGATTAGATACCCCCGTA
+
GGGEFGFGGGGGGGGGGGGGGGGGGGGGGGGGGGGGGGGGGGGGGGGGGGGGGGGGGGEGGGGGGGGGGGGGGGGGGGGGGGGGGGGGGGGGGEGGGDGEGGGGGGGGGGGGGGGGGFFGGGFFGGGGGEFFCFFGGGGGGGFFGGGGGGFGDGGGGGGGGGGGGGGGGGGGGGGGGGGGGGGGGGGGGFCGGGGGGGGGGGGGGGGGGGGGGGGGFGGGGFGEFFFFFFFFGCF?FEDEF
@M00200:207:000000000-ALC1F:1:1101:25140:8799 1:N:0:5
ATTGGGTTTAAAGGGTGCGTAGGCGGTGCAGCAAGTCGGGAGTGAAATACCTCAGCTCAACTGAGGAACTGCTCTCGATACTGCTGTGCTTGAGTGAGACAGAGGTAAGCGGAACATCGGGTGGAGCGGTGAAATGCGTTGATATCCGATGGAACACCGGTGGCGAAGGCGGCTTACTGGGTCTCTACTGACGCTGAGGCACGAAAGCTAGGGTAGCAAACGGGATTAGATACCCTAGTA
+
GGGGGGGGGGGGGGGGGGGGGGGGGGGGGGGGGGGGGGGGGGGGGGGGGGGGGGGGGGGGGGGGGGGGGGGGGGGGGGGGGGGGGGGGGGGGGGFGFGGGGGGGGGGGGGGGGGGGGGGGGGGGGGGGGGGGGGGGGGGGGGFGGGGGGGGGGGGGGGGGGGGGGGGGGGGGGGGGGGGGGGGGGGGGGGFFGDGGEFCGGGDGGCDGFFGG=FGGFGGGGFDBFEFFFFFFGFFFFFFF
@M00200:207:000000000-ALC1F:1:1101:27343:8803 1:N:0:5
ATTGGGCTTAAAGTGTGCGCAGGCGGCCGAGCAAGTCGAGTGTGAAATCCCCGAGCTTAACTTGGGAATTGCGCTCGAAACTACTTGGCTGGAGTGTGGCAGAGGGGGGTGGAATTCCACGTGTAGCGGTGAAATGCGTAGAGATGTGGAGGAACACCAATGGCGAAGGCAGCCCCCTGGGCCAACACTGACGCTCATGCACGAAAGCGTGGGGAGCAAACAGGATTAGATACCCCAGTA
+
GG<FGGGGGGGCFFFFDGCEGGDDDEFDGEGGGGGFFFGGGGEFFGFGGGGGGEEGDGGGGFCFGDFFGGGGDG:FEGGGGGGGGAFGGGGGGGGFGFFFGFGGGGGGGGGGGFGECGGGGGFFGGGEDFGGFC@FFFCGECGFCC<CFGGDEGF>F;CEEFC:CEEEGCFD>8>CE5AFG=F8@ECEGGGGGE7EEGCFFGGGGGG:7AEGGGCC3CFGG@C:>F4?FF4@CF@F)77=
@M00200:207:000000000-ALC1F:1:1101:10955:8803 1:N:0:5
ATTGGGTTTAAAGCGCGCGTAGGCGGCCAGATAAGTCCGGTGTGAAAGTCACAGGCTCAACCTGTGAATGCCGCTGGAAACTGTCTGGCTAGAGTCCGGAAGGGGCGAGTGGAATTCCTGGTGTAGCGGTGAAATGCGCAGATATCAGGAGGAACACCAATGGCGAAGGCAGCTCGCTGGAACGGTACTGACGCTGAGGCGCGAAAGCGTGGGGAGCAAACAGGATTAGATACCCGTGTA
+
GGGGGGGGGGGGGGGGGGGGGGGGGGGGGGGGGGGGGGGGGGGGGGGGGGGGGGGGGGGGGGGGGGGGGGGGGGGGGGGGGGGGGGGGGGGGGGGGGGGGGGGGGGGGGGGFGGGGGGGGGGGGGGGGGGGGGGGGGGGGGGGGGGGGGGGGGGGGGGGGGGGGGGGGGGGGGGGGGGGGGGGGGGEEFGGGGGGGGGGGGGGGGGGGGGGGGGGCDGGGGFGFFFFFFFFFGGFDEFFF
@M00200:207:000000000-ALC1F:1:1101:18075:8820 1:N:0:5
ATTGGGTTTAAAGGGCGCGTAGGCGGTCACGTATGTCTGCTGTGAAAGCGCACGGCTCAACCGTGTGAAGTCGGTAGAAACTGCGGGACTTGAGGCTGGGAGAGGTTGGTGGAATTCCCTGTGTAGCGGTGAAATGCGTAGATATCAGGAGGAACACCGGTGGCGAAGGCGGCTTGCTGGATCGGTTCTGACGCTGAGGCGCGAAAGCCAGGGGAGCAAACGGGATTAGATACCCCTGTA
+
GGGGGGGGGGGGGGGGGGGGGGGGGGGGGGGGGGGGGGGGGGGGGGGGGGGGGGGGGGGGGGGGGGGGGGGGGGGGGGGGGGGGGGGGGGGGGGGGGGGGGGGGGGGGGGGGGGGGGGGGGGGGGGGGGGGGGGGGGGGGGGGGGGGGGGGGGGGGGGGGGGGGGGGGGGGGGGGGGGGGGGGGGGGGFGGGDGGGGGGGGGGGGGGGGGGGGGGGFGCGGFDE>EFFFFFFGGFFFFFF
@M00200:207:000000000-ALC1F:1:1101:21301:8825 1:N:0:5
ATTGGGTATAAAGCGTGTGTAGGCGGACGGGTAAGTACCTTGTGAAATCCCACGGCTCAACCGTGGAACTGCTCGGTATACTGCCCGTCTTGAGCCACTTAGGGGCTGTCGGAACAAACGGTGGAGCGGTGAAATGCGTAGATATCGTTTGGAACGCCAAAGGTGAAAACAGACAGCTGGGAGTGTGCTGACGCTGAGACACGAAAGCCAGGGGAGCGAACGGGATTAGATACCCGGGTA
+
[truncated: 96,835,235 more chars]
