# Supplementary material for: Responses of rhizosphere soil bacteria to 2-year tillage rotation treatments during fallow period in semiarid southeastern Loess Plateau
Source: PeerJ. 2020 May 5;8:e8853. doi: 10.7717/peerj.8853 (PMC7207221; doi:10.7717/peerj.8853)
Supplement: Supplemental Information 43 [file peerj-08-8853-s043.gz › G3'L2.R1.fastq]

@M00200:207:000000000-ALC1F:1:1101:17317:2869 1:N:0:5
ATTGGGTTTAAAGCGTGCGCAGGCGGTGATGTAAGACAGGTGTGAAATCCCCGGGCTTAACCTGGGAACTGCATTTGTGACTGCATCGCTGGAGTGCGGCAGAGGGGGATGGAATTCCGCGTGTAGCAGTGAAATGCGTAGATATGCGGAGGAACACCGATGGCGAAGGCAATCCCCTGGGCCTGCACTGACGCTCATGCACGAAAGCGTGGGGAGCAAACAGGATTAGATACCCCAGTA
+
GGGGGGGGGGGGGGGGGGGGGGGGGGGGGGGGGGGGGGGGGGGGGGGGGGGGGGGGGGGGGGGGGGGGGGGGGGGGGGGGGGGGGGGGGGGGGGGDGGGGGGGGGGGGGGGGGGGGGGGGGGGGGGGGGGGGGGGGGGGGGGGGGGGGGGGGGGGGGGGGGGGGGGGGGGGGGGGGGGGGGGGGGGGGGGGGGGGGGGGGGGGGGGGGGGGGGGGGFGGGGFGFFFFFFFFFGGFFFFFF
@M00200:207:000000000-ALC1F:1:1101:17352:2874 1:N:0:5
ATTGGGCTTAAAGGGCTCGTAGGCGGCCAACTAAGTCCGACGTGAAATCCCAAGGCTTAACCTTGGAACTGCGTCGGATACTGGATGGCTTGAATTCGGGAGAGGGATGCAGAATTCCAGGTGTAGCGGTGAAATGCGTAGATATCAAGTAGAACACCAGTGGCGAAGGCGAGTCCCTGGAAAACTCCTGACACTGAGGCACGAAAGCTAGGGGAGCAAACAGGATTAGATACCCCAGTA
+
GGGGGGGGGGGGGFGGFFGGGGGGGGGFCFEGGFGGGGGEFGGGGGGGGGGGCEGGGGGGGGGGGGGGGGGGGGGGEGGGGGGGFGFGGGGGGFGGGFGGGGGGGGGGGGGGGGGGGGGGGGGGGGGGGGGGGGGGGGGGGGGGGGFGGGFGGGGGGGGGGGGDGGGGGGGGEGGGGGGGGGGGGFFGGGGGGGGFFGGGGGGGGGGGGGGCGGGDEGGGGFGFFFFFFFFFGGFFFFF?
@M00200:207:000000000-ALC1F:1:1101:6502:4605 1:N:0:5
ATTGGGTTTAAAGGGTGCGTAGGCGGCGCAGTAAGTCAGGAGTGAAAGTTTGCGGCTCAACCGTAAAATTGCTTTTGATACTGCTGTGCTAGAATTAGGATGAGGTCAGCGGAATGTGGCATGTAGCGGTGAAATGCATAGATATGCCATAGAACACCAATTGCGAAGGCAGCTGGCTAGACCTATATTGACGCTGAGGCACGAAAGCGTGGGGAGCGAACAGGATTAGATACCCTAGTA
+
GGGGGGGGGGGGGGGGGGGGGGGGGGGGGGGGGGGGGGGGGGGGGGGGGGGGGGGGGGGGGGGGGGGGGGGGGGGGGGGGGGGGGGGGGGGGGGGGGGGGGGGGGGGGGGGGGGGGGGGGGGGGGGGGGGGGGFGGGGGGGGGGGGGGGGGGGGGGGGGGGGGGGGG>EGGGGGGGGGGGGGGGGGCGFFECEGDG=CGGGGGGDGGGG=:CGGDC>DGGG54:F:?FFFFFGFFFFFFF
@M00200:207:000000000-ALC1F:1:1101:11052:7112 1:N:0:5
ACTGGGTTTAAAGGGCGCGTAGGCGGGATGGCAAGTCAGTCGTGAAATCTCTCGGCTCAACCGAGAAACGTCGGCTGATACTGCCGTTCTTGAGGGATGCAGAGGAGACTGGAATTCCCGGTGTAGCGGTGAAATGTGTAGAGATCGGGAGGAACACCGGTGGCGAAGGCGGGTCTCTGGGCATTTCCTGACGCTGAGGCGCGAAAGCGTGGGGAGCAAACGGGATTAGATACCCGCGTA
+
GGGGGGFGGDGGGGGGGGGGGGGGGGGDDGGGGFFGGGGGGGGGGGGGGGGFGGGGGGDGGFGGGGGGFGGGGGGGGGGGGGGGG@?FFFEFGGGGGGGGGFEGGGGGGGGGFGGGGCFFGFGGGGCGGGG@FGGGGGGGGGGG=FGGGEGFGGGGGGGGGG8FGGEGGGGGGGGGGGGGGGGGGCFFFGGEEGDGGGGGGDC5:CGGEGGGGGGDEC9FD@C@ED?FFBF?:CFF@DDF
@M00200:207:000000000-ALC1F:1:1101:20551:7438 1:N:0:5
ACTGGGTGTAAAGGGCGCGTAGGCGGTCTGGTAAGTCCCGTGTGAAATCCCTCGGCTCAACTGAGGAATGGCACGGGAAACTGCTTGGCTTGAGTTCGGGAGAGGGAAGCGGAATTCCGGGTGTAGCGGTGAAATGCGTAGATATCCGGAGGAACACCGGTGGCGAAGGCGGTTCTCTGGGCATGACCTGACGCTGAGGAGCGAAAGCATGGGGAGCGAACAGGATTAGATACCCGCGTA
+
GGGGGGGGGGGGGGGGGGGGGGGGGGGGGGGGGGGGGGGGGGGGGGGGGGGGGGGGGGGGGGGGGGGGGGGGGGGGGGGGGGGGGGGGGGGGGGGGGGGGGGGGGGGGGGGGGGGGGGGGGGGGGGGGGGGGGGGGGGGGGGGGGGGGGGGGGGGGGGGGGGGGGGGGGGGGGGGGGGGGGGGGGGGGGGGGGGGGGGGDEGGGGGGGGGGGGGDGFGGGGFGFF:FFFFFFGGFDFFFF
@M00200:207:000000000-ALC1F:1:1101:14555:7818 1:N:0:5
ATTGGGTTTAAAGGGCGCGTAGGCGGCCTGGCAAGTGACGGGTGAAATCCCTCGGCTTAACCGAGGAACTGCCTGTCAGACTGCTGGGCTTGAGACCGGGAGAGGTGAGTGGAATTCCCAGTGTAGCGGTGAAATGCGTAGATATTGGGAGGAACACCAGTGGCGAAGGCGGCTCACTGGACCGGAACTGACGCTGAGGCGCGAAAGCGTGGGGAGCAAACAGGATTAGATACCCTTGTA
+
GGGGGGGGGGGGGGGGGGGGGGGGGGGGGGGGGGGGGGGGGGGGGGGGGGGGGGGGGGGGGGGGGGGGGGGGGGGGGGGGGGGGGGGGGGGGGGGGGGGGGGGGGGGGGGGGGGGGGGGGGGGGGGGGGGGGGGGGGGGGGGGGGGGGGGGGGGGGGGGGGGGGGGGGGGGGGGGGGGGGGGGGGGGGGGGGGGGGDGGGGGGG=DGGGGGGGGGGFGGGGFGFFFFFFFFFGGF@FFFF
@M00200:207:000000000-ALC1F:1:1101:22558:8277 1:N:0:5
ACTGGGTGTAAAGGGCGCGCAGGCGGCGGTGCTGGCCCGGCGTGAAAGCCCCCGGCTCAACCGGGGAGGGTCGTCGGGGACCGCACCGCTTGAGGGCGGTAGGGGCTGGTGGAATGCCTGGTGTAGTGGTGAAATGCGTAGAGATCAGGCGGAACACCCGTGGCGAAGGCGGCCAGCTGGGCCGACCCTGACGCTGAGGCGCGAAGGCGTGGGGAGCGAACGGGATTAGATACCCGGGTA
+
GGGGGGGGGGGGGGGGGGGGGGGGGGGGGGGGGGGGGGGGGGGGGGGGGGGGGGGGGGGGEGGGGGGGGGGGGFGGGGGGGGGGGGGGGGGGGGGGGGGGGGGGGGGGGFGGGGGGGGGGGFGFGGGGGFGGGGGGGGGGGGGGGGGGGGGGGGGGGGGGGGGGGGGGGGGGGGGGGFGGGGGGGGEGGGGGEEDGGGGGGGGGGGGGGGGGGGGGFGGGGFGB>:FFFB=@G7FDFFFF
@M00200:207:000000000-ALC1F:1:1101:13639:8683 1:N:0:5
ATTGGGTTTAAAGAGCGTGTAGGCGGTCCGGTAAGTCGGTTGTGAAAGCCCAGGGCTCAACCCTGGGATGCCGACCGATACTGTCGGACTAGAGTTCGGAAGAGGCGAGTGGAATTCCCGGTGTAGCGGTGAAATGCGCAGATATCGGGAGGAACACCTATGGCGAAGGCAGCTCGCTGGGACGTTACTGACGCTGAGACGCGAAAGCGTGGGGAGCAAACAGGATTGGATACCCGTGTA
+
GGGGGGGGGGGGGGGGGGGGGGGGGGGGGGGGGGGGGGGGGGGGGGGGGGGGGGGGGGGGGGGGGGGGGGGGGGGGGGGGGGGGGGGGGGGGGGGGGGGGGGGGGGGGGGGGGGGGGGGGGGGGGGGGGGGGGGGGGGGGGGGGGGGGGGGGGGGGGGGGGGGGGGGGDGGGGGGGGGGGGGGGGGGGGGGGGGGGGGGGGGGGGGGGGGGGGGGGFGGGGFGFFFFF>66@GGFFFDF>
@M00200:207:000000000-ALC1F:1:1101:9626:8936 1:N:0:5
ATTGGGTTTAAAGGGCGCGTAGGTGGCCCGTTAAGTGGTTGGTGAAATCCCGGGGCTCAACTCCGGGGCTGCCGATCAGACTGGCGGGCTAGAGCACGGTAGGGGCAGATGGAATTCCCGGTGTAGCGGTGGAATGCGTAGAGATCGGGAAGAATACCAGTGGCGAAGGCGTTCTGCTGGGCCGTTGCTGACACTGAGGCGCGACAGCGTGGGGAGCAAACAGGATTAGATACCCGCGTA
+
GGGGGGGGGGGGGGGGGGGGGGGGGGGGGGGGGGGGGGGGGGGGGGGGGGGGGGGGGGGGGGGGGGGGGGGGGGGGGGGGGGGGGGGGGGGGGGGGGGGGGGGGGGGGGGGGGGGGGGGGGGGGGGGGGGGGGGGGGGGGGGGGGGGGGGGGGGGGGGGGGGGGGGGGGGGGGGGGGGGGGGGGGGGGGGGGGGGGGGGGGGGGGGGGGGGGGGGDFDFGGFGFFFFF=4FFGG4BEEFF
@M00200:207:000000000-ALC1F:1:1101:4515:8990 1:N:0:5
ATTGGGTTTAAAGGGCGCGTAGGCGGCCAGTCAAGTGGAAGGTGAAATCCCTCGGCTTAACCGAGGAACTGCCTTCCAGACTGTTTGGCTTGAGACCAGGAGAGGTGAGTGGAATTCCCAGTGTAGCGGTGAAATGCGTAGATATTGGGAGGAACACCAGTGGCGAAGGCGGCTCACTGGACTGGTACTGACGCTGAGGCGCGAAAGCGTGGGGAGCAAACGGGATTAGATACCCTCGTA
+
GGGGGGGGDFFGGGGGGGGGGGGGGGGEEGGGFGGGGGGGGGGGGGGGGGGGGGGGGGGGGGGGGGGGGGGGGGGGGGGGGGGGGGGGGGGGGGGGFGGGGGGGGGGGGGGGGGGGGGGGGGGGGGGGGGGGGGGGGGGGGGGGGGGGGGGGGGGGGGGGGGGGGGGEGGGGGCCFGGGGGGGGGGFFFFCFGEGGGGGGGGGDGGDGGGGGGGGGFGGGGBC:53;FFFFFGGFFFFFF
@M00200:207:000000000-ALC1F:1:1101:12895:8997 1:N:0:5
ATTGGGCTTAAAGGGCGCGTAGGCGGCTTTGCAAGTGACGGGTGAAATCCCTCGGCTTAACCGAGGAACTGCCTGTCAGACTGCATGGCTTGAGACCAGGAGAGGTGAGTGGAATTCCCAGTGTAGCGGTGAAATGCGTAGATATTGGGAGGAACACCAGTGGCGAAGGCGGCTCACTGGACTGGTACTGACGCTGAGGCGCGAAAGCGTGGGGAGCAAACAGGATTAGATACCCTCGTA
+
GGGGGGGGGGGGGGGGGGGGGGGGGGGGGGGGGGGGGGGGGGGGGGGGGGGGGGGGGGGGGGGGGGGGGGGGGGGGGGGGGGGGGGGGGGGGGGGGGGGGGGGGGGGGGGGGGGGGGGGGGGGGGGGGGGGGGGGGGGGGGGGGGGGGGGGGGGGGGGGGGGGGGGGGGGGGGGGGGGGGGGGGGGEFFGGGGGGGGGGGGGGGGGGGGGGGGGGGFGGGGFGFF?=?FFFFGGFFFFFF
@M00200:207:000000000-ALC1F:1:1101:8811:9458 1:N:0:5
ACTGGGTGTAAAGAGCTCGTAGGCGGCTTGTCGCGTCGACTGTGAAATCCCGTGGCTCAACTGCGGGTCTGCAGTCGATACGGGCAGGCTAGAGTTCGGTAGGGGAGACTGGAATTCCTGGTGTAGCGGTGAAATGCGCAGATATCAGGAGGAACACCGGTGGCGAAGGCGGTCGACTGGGCCAGTACTGACGCTGAGGCGCGACAGCGTGGGGAGCAAACAGGATTAGATACCCGCGTA
+
GGGGGGGGGGGGGGGGGGGGGGGGGGGGGGGGGGGGGGGGGGGGGGGGGGGGGGGGGGGGGGGGGGGGGGGGGGGGGGGGGGGGGGGGGGGGGGGGGGGGGGGGGGGGGGGGGGGGGGGGGGGGGGGGGGGGGGGGGGGGGGGGGGGGGGGGGGGGGGGGGGGGGGGGGGGGGGGGGGGGGGGGGGGGGGGGGGGGGGGFEDGGGGGGGGGGGG3DFGGGGFGFFFFFFFFFGGFFEFFE
@M00200:207:000000000-ALC1F:1:1101:2194:10684 1:N:0:5
ATTGGGTTTAAAGCGTGCGTAGGCGGATGTGCAGGCGTCGTGTGAAAGCCCTCGGCTCAACCGGGGAATTGCACGGCGAACCGCACGTCTCGAGACAAGTAGGGGCGGCCGGAACGATAGGTGGAGTGGTGAAATGCGTTGATATCTATCGGAACGCCAAAGGTGAAGACAGGCCGCTGGGCTTGTTCTGACGCTGAGGCACGAAAGCGTGGGGAGCAAACGGGATTAGATACCCGCGTA
+
GGGGGGGGGGGGGGGGGGGGGGGGGGGGGGGGGGGGGGGGGGGGGGGGGGGGGGGGGGGGGGGGGGGGGGGGGGGGGGDGGGGGGGGGGGGGGGGGGGGGGGGGGGGGGGGGCFFGFGGGGGGGFGGGGGGGGGGGGGGGGGGGGGGGGGGGGGGGGGGCGGGGGGGGGGGGGGGGGGGGGGGGGGGCCEGGG5DGGGGGGGGGGGDGGEGGGGDGFGGCCEGFFEFFFFFFFGFE>EFE
@M00200:207:000000000-ALC1F:1:1101:11366:10694 1:N:0:5
ATTGGGTTTAAAGCGTGCGCAGGCGGTTGTGCAAGACCGATGTAAAATCCCCGAGCTTAACTTGGGAATTGCATTGGTGACTGCACGGCTAGAGTGTGTCAGAGGGGGGTAGAATTCCACGTGTAGCAGTGAAATGCGTAGAGATGTGGAGGAATACCGATGGCGAAGGCAGCCCCCTGGGATAACACTGACGCTCATGCACGAAAGCGTGGGGAGCAAACAGGATTAGATACCCCAGTA
+
GGGGGGGGGGGGGGGGGGGGGGGGGGGGGGGGGGGGGGGGGGGGGGGGGGGGGGGGGGGGGGGGGGGGGGGGGGGGGGGGGGGGGGGGGGGGGGGGGGGGGGGGGGGGGGGGGGGGGGGGGGGGGGGGGGGGGGGGGGGGGGGGGGGGGGGGGGGGGGGGGGGGGGGGGGGGGGGGGGGGGGGGGGGGGGGGDGGGGGGGGGGGGGGGGGGGDGGGEGGGGFGFFFFFFF49:C?FDEFF
@M00200:207:000000000-ALC1F:1:1101:6724:10984 1:N:0:5
ACTGGGTTTAAAGGGTGTGTAGGCGGTAATGTTAGTCTCATGTCAAAGCCTGTCGCTTAACGACAGATCCGCATGGGAAACGGCATAACTAGGAGGGTGCGAGAGGTGAATGGAACTCACGGTGTAGGGGTGAAATCCGTTGATATCGTGGGGAACGCCAAAAGCGAAGGCAATTCACTGGCGCATACCTGACGCTGAAACACGAAAGCCAGGGTATCGAATGGGATTAGATACCCCTGTA
+
GGGGGGGGGGGGGGGGGGGGGGGGGGGGGGGGGGGGGGFGGGGGGGGGGGGGGGGGGGGGGGGGGGGFGGGGGGGGGGGGGGGGGGGGGGGGGDFGGGGGGGDGGGGGGGGGGGGGGGGGGGGGGGGGGGGGGGGGGGFGGGGGGGGGGGGGGGGGGGGGGGGGGGGDEGGGGGGGGGGGGGGGGGGGGGGGGGGGGGGGGGGGGGGGGGGGFGFGFFGGGFDFFFFF?F?FFGFF>FFFF
@M00200:207:000000000-ALC1F:1:1101:24415:12030 1:N:0:5
ATTGGGTGTAAAGCGTGTGTAGGCGGACTGTTAAGTACCTTGTGAAATCCCACGGCTCAACCGTGGAACTGCTCGGTATACTGGCGGTCTTGAGCTGCTTAGGGGTCGTCGGAACAAACGGTGGAGCGGTGAAATGCGTAGATATCGTTTGGAACGCCAATGGTGAAAACAGACGACTGGGAGCATGCTGACGCTGAGACACGAAAGCCAGGGGAGCGAACGGGATTAGATACCCGAGTA
+
GGGGGGGGGGGGGGGGGGGGGGGGGGGGGGGGGGGGGGGGGGGGGGGGGGGGGGGGGGGGGGGGGGGFFFGGGGGGGGGGGGGGGGGGGGGGGGGGGGGGGGGGGGGGGGGGGGGGGGGGGGGGGGGGGGGGGGGGGGGGGGGGGGGGGGGGGGGGGGGGGGGGGGGGGGGGGGGGGGGGGGGGGGGGGGGGGGGGGGGGGGGGGGGCGFGGGGGGEDGGGFGFFFFFF?FFGGFEFB;F
@M00200:207:000000000-ALC1F:1:1101:6494:12349 1:N:0:5
ACTGGGTGTAAAGAGCGTGTAGGCGGCCAGACAGGTCCGTTGTGAAAACTAGAGGCTTAACCTCTAGACGTCGATGGAAACCGTTTGGCTAGAGTCCGGAAGAGGAGAATGGAATTCCTGGTGTAGCGGTGAAATGCGCAGATATCAGGAAGAACACCCGTGGCTAAGGCGGTTCTCTAGTACGGTACTGACGCTGAGACGCGAAAGCGTGGGGAGCAAACAGGATTAGATACCCCCGTA
+
GGGGGGGGGGGGGGGGGGGGGGGGGGGGGGGGGGGGGGGGGGGGGGGGGGFGGGGGGGGGGGGGGGGGGGGGGGGGGGGGGGGGGGGGGGGGGGGGGGGGGGGGGGGGGGGGGGGGGGGGGGGGGGGGGFGGGGGGGGGGGGGGGGGGGGGGGGGGGGGGGGGGGGGGGGGGGGGGGGGGGGGGEGGGGGGGGGGGGGGGGGGDGDGGGGGGGGGGFGGGGFGFFFFF46@?F<FFBB>B
@M00200:207:000000000-ALC1F:1:1101:29200:12874 1:N:0:5
ACTGGGTGTAAAGAGCTCGTAGGCGGCTTGTCACGTCGGATGTGAAAGCCCGAGGCTTAACCTCGGGTCTGCATTCGATACGGGCTAGCTAGAGTGTGGTAGGGGAGATCGGAATTCCTGGTGTAGCGGTGAAATGCGCAGATATCAGGAGGAAAACCGGTGGCGAAGGCGGGTCTCTGGGCCGATACTGACGCTGAGGAGCGAAAGCGTGGGGAGCGAAAAGGATTAGATACCCTCGTA
+
G,EFGGGE@FFGGGGGGGGEGGGGGGC@FEEAFEFFGGGFGGGGCFGG86CFFFGGGGGGGGGGGDGGEGGFGFG9FDEGBCFGFEDFF,EFEBCFGGDGFGGGDCFEFDGGGGGGGG9DF>8=AD9@:>FFCFGGFED+:+73=,@CDCFGDF,FFGEG<FE:CE>EGGG8E:=6+<BBF=C5:588EGFG5**:CGGFE35CGCD9E=>CED3<<DCG)77>466/****0>/*77;3
@M00200:207:000000000-ALC1F:1:1101:4430:13195 1:N:0:5
ATTGGGTTTAAAGGGCGCGTAGGCGGCCTGCTAAGTCGAACGTGAAATCCCCGAGCTCAACTCGGGAACTGCGTCCGATACTGGCAGGCTTGAATCCGGGAGAGGGATGTGGAATTCCAGGTGTAGCGGTGAAATGCGTAGATATCTGGAGGAACACCGGTGGCGAAGGCGACATCCTGGACCGGTATTGACGCTGAGGCGCGAAAGCCAGGGGAGCAAACGGGATTAGATACCCCTGTA
+
FGGGGGGEGGGGGGGCGGGGGGGGGGGGGGGGGGGGGGGGGGGGFFC@FFGGGG@7=FGDGGGGGGGGGFGGGGGGDGCG:9FFGGGEGGDFGGGGGGGGCGFGGGEGGFGGACFFFFFGGGGCEEGGEFGGG9<<@CFG73@FF,@FGGGDGD<,>FEEFG>FEGEE8FGGDC5B8FGGGGGGGGGFDGCFE55CC;FF5C<ECDGGGGGGGDD<)9D6C)735BFF6*98FFFFFF@=
@M00200:207:000000000-ALC1F:1:1101:10162:13203 1:N:0:5
ATTGGGTGTAAAGTGTGCGCAGGTGGCCTCGCAAGTCGAGTGTGAAATCCCCGGGCTTAACTTGGGAATTGCGCTCGAAACTACGGGGCTCGAGTGTGGCAGAGGGAGGTGGAATTCCACGTGTAGCGGTGAAATGCGTAGAGATGTGGAGGAACACCAATGGCGAAGGCAGCCTCCTGGGCCAACACTGACGCTCATGCACGAAAGCGTGGGGAGCAAACAGGATTAGATACCCGCGTA
+
GGGGGGGGGGGGGGGGGFGGEGGFFGGGGFFGGGEGFFDGGGGGCEFFGGGGEGGGEEFGGGGGGFGGGGGGGGDGGGGGGGGGGGGCECFCE@FFGGGGGGGDFGGGCGGG@FFCFEFGGGGFFGGGGGGDGGGGGGCFEGGGGGGGGGGGGFCFGGGGGFGGGGGGGGGGGGFGCCGGGGGGGGFGGGGGGGGGCGFGGGGGG38DGEGGCDD53C<CD7C>FF6@FF=FFCFED:7B
@M00200:207:000000000-ALC1F:1:1101:4757:13613 1:N:0:5
ATTGGGTTTAAAGGGTGCGTAGGCGGTGCAGCAAGTCGGGAGTGAAATACCTCAGCTTAACTGAGGAACTGCTTTCGATACTGCTGTGCTTGAGTGAGACAGAGGTAAGCGGAACTTAGGGTGGAGCGGTGAAATGCGTTGATATCCTAAGGAACACCGGTGGCGAAGGCGGCTTACTGGGTCTCTACTGACGCTGAGGCACGAAAGCTAGGGTAGCAAACGGGATTAGATACCCCTGTA
+
GGGGGGGGEDFGGFGGGGGGGGEGGGGGGGGGFFGGGGGGGCFFFCFGGGGGGGGGGGDFGGGGGGGGGGGGFDGGGFGGGGFGGGFFCFEFGGGGGFGGGGGCCFF@@EEEEEGEGGGGGGGCDFGGGGGFG9FDGDGGECFDFGGGGF8>BFGGGGDDGECF@CGGDGGGGGGGGGFFFFGGGGGFCFDFGGGGC85E7FDCCG3FGGGFCFG<?D:CF>3@3<5FF?FFGDF@FFF*
@M00200:207:000000000-ALC1F:1:1101:10191:14576 1:N:0:5
ACTGGGCTTAAAGGGTGCGTAGGCGGTCGCGCAAGTCGGATGTGAAATCTCAGGGCTCAACCCTGAAACTGCATTCGATACTGCGTGGCTAGAGTGCTGGAGGGGAGACTGGAATTTACGGTGTAGCAGTGAAATGCGTAGATATCGTAAGGAAGACCAGTGGCGAAGGCGAGTCTCTGGACAGCAACTGACGCTGAGGCACGAAGGCCAGGGGAGCAAACGGGATTAGATACCCTCGTA
+
GGGGGGGGGGGGGGGGGGGGGGGGGGGGGGGGGGGGGGGGGGCGGGGGGGGGGGGGGGGGGGGGGGGGGGGGGGGGGGGGGGGGGGGGGGGGGGGGGGGGGGGGGGGGGGGGGGGGGGGGGGGGGGGGGGGGGGGGGGGGGGGGGGGGGGGGGGGGGGGGGGGGGGGGGGGGGGGGGGGGGGGGGGGGGGEFGGGGGGGGGGGGGGGGGGGGGGGGFGGFFBDFFFFFFFFFGGFFFFFF
@M00200:207:000000000-ALC1F:1:1101:14948:15488 1:N:0:5
ACTGGGTGTAAAGGGCACGTAGGCGGCTCGGCAAATCAGTCGTGGAATCCCAACGCTTACCGTTGGAACGGCGGCTGAAAATACCGGGCTAGAGGGCGTGAGGGGTCACTGGAACTCCTGGTGAAGCGGTGAAATGCGTAGATATCAGGAGGAACGCCGGAGGCGAAAGCGAGTGACTGGCGCGTTCCTGACGCTGAGGTGCGAAAGCTAGGGGAGCAAACAGGATTAGATACCCTGGTA
+
GGGGGGFGGGGGGGGGGGGGGGGGGGGGGGGGGGGGGGGGGGGGGGGGGGGGGGGGGGGGGGGGGGGGGGGGGGGGGGGGGGGGGGGGGGGGGGGGGGGGGGGGGGGGGGGGGFGGGGGGGGGGGGGGGGGGGGGGGGGGGGGGGGGGGGGGGGGGGFGGGGGGGGGGGGGGGGGGGFGGGGGGGGGGGGDGGGGEGGGGGGGGGGGGGGGGGGGGFGFFFFGFFFFFF=FFFFFFFFFF
@M00200:207:000000000-ALC1F:1:1101:27671:17021 1:N:0:5
ACTGGGCGTAAAGGGCTCGTAGGTGGCCAACTAAGTCAGACGTGAAATCCCTCGGCTTAACCGGGGAACTGCGTCTGATACTGGTTGGCTTGAGTTTGGGAGAGGGATGCGGAATTCCAGGTGTAGCGGTGAAATGCGTAGATATCTGGAGGAACACCGGTGGCGAAGGCGGCATCCTGGACCAACACTGACGCTGAGGAGCGAAAGCCAGGGGAGCAAACGGGATTAGATACCCGAGTA
+
GGFGGGGGGGGGGGGGGGGGGGGGGGGGGGGGGGGGGGGGGGGGGGGGGGGGGGGGGDGGGGGGGGGGGGEG7BFGGGGGGGGGGGDEFF=FCFGGGGGGGGGGGGGGGGGGGGGGGGFGFGGGGGGGGGGGFGGGGGGGGGFFGGGGCGGEGGGGGGGECGEGGGGEGGGGGGGGCFGFGGGGGGGGGGGGGDCCEGGFGGDCEGGGGGCGGDGDFGGGG35>B@FFFFFFGFFBF>FF
@M00200:207:000000000-ALC1F:1:1101:22706:17082 1:N:0:5
ATTGGGTTTAAAGGGCGCGTAGGCGGCCACCGCAAGTCAGTTGTGAAATCTCCGAGCTTAACTCGGAAAGGTCAACTGATACTGCGGGGCTAGAGTGCGGAAGGGGCAACTGGAATTCTTGGTGTAGCGGTGAAATGCGTAGATATCAAGAGGAACACCTGCGGCGAAGGCGGGTTGCTGGGCCGACACTGACGCTGAGGTGCGAAAGCGTGGGGAGCAAACAGGATTAGATACCCCGGTA
+
GGGGGGGGGGGGGGGGGGGEGGGGGGGGEGGGGGGGGGGGGGGGGGGGGGGGGGGGGGGGGGGGGGGGGGGGGGGGGGGGGGGGGGGGGGGGGGGGGGGGGGGGGGGGGGGGGGGGGGGGGGGGGGFFGGGGGGGFGGGGGGGGGGGGGGGGGGGGFGGGGGGCGGGGGGGDEGEEGGGGGGGGGGGGGGGGGGGEEGGGGGGGGDGGGGGEEGGGFGFFGFG?>5:=F?FFGD@@@5@DB
@M00200:207:000000000-ALC1F:1:1101:18980:18671 1:N:0:5
ACTGGGCGTAAAGAGCTCGTAGGCGGTTTGTCGCGTCGGCCGTGAAAACTTGGGGCTTAACTCCAAGCTTGCGGTCGATACGGGCAGACTTGAGTTCGGCAGGGGAGACTGGAATTCCTGGTGTAGCGGTGAAATGCGCAGATATCAGGAGGAACACCGGTGGCGAAGGCGGGTCTCTGGGCCGACACTGACGCTGAGGAGCGAAAGCGTGGGGAGCGAACAGGATTAGATACCCTAGTA
+
GGGGGGGGGGGGGGGGGGGGGGGGGGGGGGGGGGGGGGGGGGGGGGGGGGGGGGGGGGGGGGGGGGGGGGGGGGGGGGGGGGGGGGGGGGGGGGGGGGGGGGGGGGGGGGGGGGGGGGGGGGGGGGGGGGGGGGGGGGGGGGGGGGGGGGGGGGGGGGGGGGGGGGGGGGGGGGGGGGGGGGGGGGDGGGGGGGGGGGGGGGGGGGGGGGGGGGGGFDDGGEGFFFFFFFFFGGFFFF6?
@M00200:207:000000000-ALC1F:1:1101:23508:19313 1:N:0:5
ATTGGGTGTAAAGGGTGCGTAGGCGGCCTGCTGCGTCGGTGCTGAAAGCGCCCGGCTTAACCGGGCGAGGCGTGCCGATACGAGCGGGCTGGAGCCTTGGCGAGGGTGGCGGAACTCCTGGTGTAGTGGTGAAATGCGTAGAGATCAGGAAGAACACCCGTGGCGCAAGCGGCCACCTGGCCAAGAGCTGACGCTGAGGCACGAGAGCGTGGGGAGCGAACCGGATTAGATACCCTCGTA
+
GGGGGGGGGGGGGGGGGGGGGGGGGGGCCGGGGGGEGGGGGGGGGGGGGGGDGGGGGGGGGGGEGGGEGGGGGEEGGGGGGGC:FCGGGGGGGGGGGGGGGGGGGDEGGFGGGGGGGGGGGGGCFGGGGGGGGGGGGGGGGGGGGG?FFFGGGGGGGGGGEGGGGGGDEFCG5EGFGGGGGGGGG6FGGFCGGGGGGGGGGGGEGCGGG7EGGGGGEDCDDDGFFFFFFFFFFGFFFFFE
@M00200:207:000000000-ALC1F:1:1101:10692:20466 1:N:0:5
ACTGGGTATAAAGCGCGTGTAGGCGGTCCGGTAAGTCCGCTGTGAAAGTCGGGGGCTCAACCCTCGAAAGCCGGTGGAAACTGTCGGGCTAGAGTGCGGAAGAGGCGAGTGGAATTCCTGGTGTAGCGGTGAAATGCGCAGATATCAGGAGGAACACCAATTGCGAAGGCAGCTCGCTGGGACGTAACTGACGCTGAGACGCGAAAGCGTGGGGAGCAAACAGGATTAGATACCCCTGTA
+
GGGGGGGGGGGGGGGGGGGGGGGGGGGGGGGGGGGGGGGGGGGGGGGGGGGGGGGGGGGGGGGGGGGGGGGGGGGGGGGGGGGGGGGGGGGGGGGGGGGGGGGGGDGGGGGGGGGGGGGGGGGGGGGGGGGGGGGGGGGGGGGFGGFGGGGGGGGGGGGGGGGGGGGGGGGG>CGGGGGGGGGGGGGGGGGGGGGEGGGGGGGGDDGGGGGGGGGGFGGGGFFFF?FFFFFFGGFFFFFF
@M00200:207:000000000-ALC1F:1:1101:18971:20966 1:N:0:5
ACTGGGCTTAAAGTGTGCGCAGGTGGCTGAGCAAGTCGAGTGTGAAATCCCCGGGCTTAACTTGGGAATTGCGCTCGAAACTACTTGGCTCGAGTGTGGCAGAGGAAGGTGGAATTCCAGGTGTAGCGGTGAAATGCGTAGAGATCTGGAGGAACACCGATGGCGAAGGCAGCCTTCTGGGCCAACACTGACGCTCATGCACGAAAGCGTGGGGAGCAAACAGGATTAGATACCCCAGTA
+
GGGGGGGGGGGGGGGGGGGGGGGGGGGGGDGGGGGGGGGGGGGGGGGGGGGGGGGGGGGGGGGGGGGGGGGGGGDGGGFGGGFGGGFGGGGGGGGGGGGGGGFGGGGDEGGGGGGGGGGGGGGGGGGGGGGGGGGGGGGGGGGGG9FGGGGGGGGGGGGGGGGGGGGGGGGGGFGCFGGGGGCEGFGGGGGGGGGGEGGGGGGG=DGGGGGGGGGGFGGCGFGF@F?=FFFFFGFFFFFF
@M00200:207:000000000-ALC1F:1:1101:16570:21409 1:N:0:5
ATTGGGTATAAAGGGTGCGTAGGTGGCCGGTTAAGTCCGACGTGAAATCTCCGAGCCTAACTCGGAAACTGCATCGGAAACTATCCGGCTCGAGGGTTGGAGGGGGGACTGGAATACTCGGTGTAGCAGTGAAATGCGTAGATATCAAGTGGAACACCAGTGGCGAAGGCGAGTCCCTGGACAACTCCTGACACTGAGGCACGAAAGCTAGGGGAGCAAACAGGATTAGATACCCCCGTAAGA
+
E,EFGGF9FFFFG9FCF@FEFGGEFGE,6@CEEGGG9,B+8@FGFFFDF<F<7@CFFDFEF,:FGDEGFFFGF,6B?BCEFFC?F,CCGFFFEGCC=,@FGGGDGDCFEGGFDFFC<,,8C<C<FDFFFFFGFFFFGE=<FE9CFF@EGGGGFFFC@CCF<<C5>EG*:CC8ECC+AF<FC:8888+0<A?C?CFFGGDE=CDGGDD43CFGFDDG>5CC95<FF4*=?F47:2/8>@>5:>9
@M00200:207:000000000-ALC1F:1:1101:26190:21703 1:N:0:5
ATTGGGCATAAAGCGAACGGAGGAGGCCAAGAAGGGACGAGGGGAAAGAAGACGGAGAAAACGGGGAAGTGCATCGGATACAGCTTGGCTTGAGGACGGTTGGGGTGAGGGGAACTCCGGGTGGAGCGGGGAAAGGCGTAGATATCAGGAGGAACACCGGAGGCGAAAGCGGCTCAACGGACCGTTACTGACGCGGAGGTGCGAAAGCAAGGGGAGCAAACGGGAAGAGAGACCCCTGGTAGA
+
GGGGGGGGGGGGGG@8@FG,BF7867BFG8<,;,,,;:+:6++++,8@6,,6:@7,+8,,,C:F77:7,C9FFGGGGGGGGGGGGGGGGGGGGGGGGGGGGGGGGGGGG,+7:BFGGG+>FGGGGGG77**1CF>,:*=F7CF9FCGCCCFGEFGGGG77*1=@8?EECC55??EF+285:CEEGGGGGGGC:C)/:EGGG47*:5)*++**293/09CFGFGF)08)))))29;@F))/*1.
@M00200:207:000000000-ALC1F:1:1101:25866:22211 1:N:0:5
ACTGGGCGTAAAGCGTGTGTAGGTGGCTTCCTAAGTCGGTTGTGAAATCCCTGGGCTCAACATGGGAATAGCAGTCGATACTGGAAAGCCCGAGTTCGGTAGAGGGCGGCGGAATTCCCGGTGTAGCGGTGAAATGAGTAGATATCGGGAGGAACATCGATGGCGAAAGCAACAGCCTGGGCCTGAACTGACACGGAGACACGAAAGCGTGGGGAGCAAACAGGATTAGATACACGAGTAAGA
+
9C@96EC67CB<EFFGGGF@EFGGC8C@FFGFGE8C,@@FEF:7FDFGG8FE@6,C<DFF,,:C<7,,C,CC@F@FB@:F:,CF=F,C?,:CF:4C<BCFFGGGCEFDECECFGGGGEDEE>FGGG93C@<<,,3F,@,@=FFG@FF@@1<**6FFG<>CFFCF7:B1:9F69*=9CFCFGGGGCCE8<E7<EC**:8::CF3CEGGGG=>:C7D/7C**15F>F0**/1**2*9>:>))994
@M00200:207:000000000-ALC1F:1:1101:11499:22925 1:N:0:5
ATTGGGTTTAAAGGGTTCGTAGGTGGCCACTTAAGTCAGACGTGAAATCCCTCAGCTTAACTGGGGAACTGCGTCTGATACTGCGTGGCTTGAGTGCAGGAGAGGAATGCGGAATTCCAGGTGTAGCGGTGAAATGCGTAGATATCTGGAGGAACACCGGTGGCGAAGGCGGCATTCTGGACTGTAACTGACACTGATGAACGAAAGCCAGGGGAGCAAACGGGATTAGATACCCCAGTA
+
GGGGGGGGGGGFGGGGGGGEGGGGGFGGGGGGGGGGGGGGGDFGGGGGGGGGGGGGGGGGGGFGGGGGGGGGGGGGGGGGGGGGGGGGGGGGGGGGGGFGGGGGGGGGGGGDGEGGGGGGGFCGGGGGGGGGGFGGGGGGGGGGGGGFFA:FCCGGGGGGGGG88E++3DEEGGGGGFGGGGFGGGCFGDFGGGFFFCFGGG47CGDFGGGGE<<5>GFFGEDDA>F?FFFFFGF::BFB
@M00200:207:000000000-ALC1F:1:1101:20911:23911 1:N:0:5
ATTGGGCATAAAGGGCTCGTAGGCGGTTGGTCACGTCGGGAGTGAAAACTCAGGGCTCAACCCTGAGCGTGCTTCCGATACGGGCCGACTAGAGGTATGCAGGGGAGAACGGAATTCCTGGTGTAGCGGGGGAATGCGCAGATATCAGGAGGGACACCGGTGGCGAAGGCGGTGCGATGGGCATCACCTGACGCTGAGGAGCGAAAGCGTGGGTAGCGAACAGGATTAGACACCCCAGTAACAT
+
EGGGA6-ECFGG99FCCFG@@F>FCCF7F@FE<FC6C@CC7CFF9FCDFGCFGGG7@,,6,6B<FC@FFG@,CFFCF,:7FC7FDEGGDC7<<?<,CDE<,?FEEF:3BF73+3BFECF,BBD<,7E:F+@@C@F@@>@::<,?CF9<2>*111**<=:*44*+=C8:*;C8/****22/CCC8+<9:97*<5*775@E6:CD=*))*/:***>F5)95))0075)9*09/1*/07>E@*/*.)
@M00200:207:000000000-ALC1F:1:1101:23720:24668 1:N:0:5
ATTGGGTTTAAAGGGCGCGTAGGCGGGATGGCAAGTCAGTCGTGAAATCTCTCGGCTCAACCGAGAAACGTCGGCTGATACTGCCGTTCTTGAGGGATGCAGAGGAGACTGGAATTCCCGGTGTAGCGGTGAAATGTGTAGAGATCGGGAGGAACCCCGGTGGCGAAGGCGGGTCTCTTGGCATCTCCTGACGCTGAGGCGCGAGAGCGTGGGGTGCAAACGGGATTAGATACCCTAGTA
+
AA@@9C@B,;CCFGCFGCFC7FCCCGCBF@FCE<FE@E,<E:CFGDA<FCFAFGEEFFEGFFGEC=CFCGGGE@CGGCFD9<FGGGEEGGCFBE,=:FEFC5B<FCFGGD5BBF<=,55B:@BCG9FC+8@3D9@,@<F,>7@FBC::BFFD*6D**>CG<:8FGEDEGG7C>CE8C9+<@C6FF7CEFF7<*/1:CF=5CD<**/)/12***1)/7<>07>D>D>4*9974:09@4>F7
@M00200:207:000000000-ALC1F:1:1102:23312:2657 1:N:0:5
ATTGGGTTTAAAGGGCGCGTAGGCGGGCAGGCAAGTCAGGGGTGAAAGCCCACGGCTCAACCGTGGAAGTGCCTTTGATACTGCCTTTCTCGAGGGAGGTAGGGGCGTGCGGAACTTCCGGTGGAGCGGTGAAATGCGTAGATATCGGAAGGAACACCGGTGGCGAAAGCGGCGCGCTGGACCTCTTCTGACGCTGAGGCGCGAAAGCCAGGGGAGCAAACGGGATTAGATACCCCGGTA
+
GGGGGGGGGGGGGGGGGGGGGGG9FGCFDGG@GGGGAAGGFGGGFGGGGGGGGGGGGGGGGFD:FCEGGFGGGGGGGGGGGGGFGFGGGGGCGGGG7FECGFFGGGGFGEGGGGGGDFGGGGGEGGGEGGGGGGGGGGGGCGGGGGGGGGDFGGGGGGEGGGGGGGGECFEDEGEGEGGGFGGGGGGGGGGGDGGGGGGGGGGGGGGGGGGGCEDGDFFGFDGGFGGFGFFGGGGFFGFG
@M00200:207:000000000-ALC1F:1:1102:8065:2669 1:N:0:5
ATTGGGTATAAAGGGCTCGTAGGCGGTTCGTCACGTCGGGAGTGAAAACTCGGAGCTTAACTCCGAGCCTGCTTCCGATACGGGCAGACTAGAGGTAGGCAGGGGAGAGCGGAACTCCTGGTGTAGCGGTGGAATGCGCAGATATCAGGAAGAACACCGGTGGCGAAGGCGGCTATCTGGGCCAATACTGACGCTGAGGAGCGAAAGCGTGGGGAGCAAACAGGATTAGATACCCTAGTA
+
GGGGGGGGGGGGGGGGGGGGGGGGGGGGGGGGGGGGGGGGGGGGGGGGGGGGGGGGGGGGGGGGGGGGGGGGGGGGGGGGGGGGGGGGGGGGGGGGGGGGGGGGGGGGGGGGGGGGGGGGGGGGGGGGGGGGGGGGGGGGGGGGGGGGGGGDGGGGGGGGGGGGGGGGGGGGGGGGGGGGGGGGGGGGGGGFEDCGGGGGGGGGGGGGGGCGGGGGGFGGGGGGFGGFGFFGGGGF?GFG
@M00200:207:000000000-ALC1F:1:1102:20953:4175 1:N:0:5
ACTGGGTATAAAGCGCGTGTAGGCGGTCCGGTAAGTCCGCTGTGAAAGTCGGGGGCTCAACCCTCGGATGCCGGTGGATACTGTCGGGCTTGAGTACGGAAGAGGCGAGTGGAATTCCTGGTGTAGCGGTGAAATGCGCAGATATCAGGAGGAACACCAATTGCGAAGGCAGCTCGCTGGGACGTTACTGACGCTGAGACGCGAAAGCGTGGGGAGCAAACAGGATTAGATACCCCTGTA
+
GGGGGGGGFGGFFGGGGGGGGGGGEGGGGGGGGGGGGGGGGGEGGFGGGGGGGGGGGGFFGGGFGGGGGGGGGGGGGGFGGFDGGGGGEEFGGGGGGGGDGEFGGGEGECEFC@FGFGGGGGFGGGGGDFE:FFGGGGGGGGFGFGGGGGGDGGCFGGGGGGFFGC8FGGGGGGGGGGECGCGEEFFG9CGFEGGEEGGFGGGEGGGGGGGGCGGGGGCC=DECFFGFGFFGCFGFFDFF
@M00200:207:000000000-ALC1F:1:1102:15384:4842 1:N:0:5
ATTGGGTGTAAAGGGCGCGTAGGCGGCCTGATAAGTAGGGGGTGAAATCTCGCGGCTCAACTGCGAGGCTGCCTCCTAAACTGTCGGGCTCGAGCACAGTAGAGGCAGGTGGAATTCCCGGTGTAGCGGTGGAATGCGTAGAGATCGGGAAGAACATCGGTGGCGAAGGCGGCCTGCTGGGCTGTTGCTGACGCTGAGGTGCGACAGCGTGGGGAGCAAACAGGATTAGATACCCGCGTA
+
GGGGGGGGGGGGGGGGGGGGGGGGGGGGGGGGGGGGGGGGGGGGGGGGGGGGGGGGGGGGGGGGGGGGGGGGGGGGGGGGGGGGGGGGGGGGGGGGGGGGGGGGGGGGGGGGGGGGGGGGGGGGGGGGGGGGGGGGGGGGGGGGGGGGGGGGGGGGGGGGGGGGGGGGGGGGGGGGGGGGGGGGGGGGGGGGGGDGEGGGGGGGGGGGGGGGGGGGGGGGGGGGFGGFGFFGGGGFFGFG
@M00200:207:000000000-ALC1F:1:1102:16845:6600 1:N:0:5
ACTGGGTTTAAAGGGCGCGTAGGCGGGCTGTCAAGTCTGGGGTGAAATCCCGCGGCTCAACCGTGGAACTGCCTCAGATACTGACGGTCTCGAGGGAGGTAGGGGCGAGCGGAACTGATGGTGGAGCGGTGAAATGCGTTGATATCATCAGGAACTCCGGTGGCGAAGGCGGCTCGCTGGACCTCTTCTGACGCTGAGGCGCGAAAGCCAGGGGAGCAAACGGGATTAGATACCCCCGTA
+
GGGGGGGGEGGGGGGGGGGGGGGGGDGGGGFGGGGGGGGGGGGGGGFGGGGGGGGG@EFGCFGFGGEGGGGGGGGFGGGGGGFFFFGGGGGGFGGGGGGGGGGGGGGGGGGCEGGGGGGFEGGGGGGGGGGGGGGGGGGGGGGGGGGGGGFGGGGGGGGGGGGGGGEGGGGEE?GGGEGGGGGGGGGGGGGGEGEGGGGGGGGEEDGGGGGG=EGGDGFGGGGGFGF=GFFGGGG:>GFD
@M00200:207:000000000-ALC1F:1:1102:20599:6709 1:N:0:5
ATTGGGTTTAAAGGGCTCGTAGGCGGCCAACTAAGTCAGACGTGAAATCCCCAGGCTCAACCTGGGAACTGCGTCTGATACTGGATGGCTTGAATTCGGGAGAGGGATGCAGAATTCCAGGTGTAGCGGTGAAATGCGTAGATATCTGGAGGAATACCGGTGGCGAAGGCGGCATCCTGGACTGACATTGACGCTGATGAGCGAAAGCTAGGGGAGCAAACGGGATTAGATACCCGCGTA
+
GGGGGGGGGGGGGGGGGGGGGGGGGGGGGGGGGGGGGGFGGGGGGGGGGGGGGGGGGGGGGGGGGGGGGGGGGGGGGGGGGGGGGGGGGGGGFGGGGGGGGGGGGGGGGGGGGGGGGGGGGGGGGGGGGGGGGGGGGGGGGGGGGGGGGGGGGGGFGGGGGGGGGGGGGGGGGGGGGGGGGGGGGGGGFGGGGGGGGGGGGGGGGGGGGGGGCECCGGGGGGDGFGFFGFFGGGGFFGFG
@M00200:207:000000000-ALC1F:1:1102:11512:7465 1:N:0:5
ATTGGGTATAAAGTGTGCGCAGGCGGCCGAGCAAGTCGAGTGTGAAATCCCCGGGCTTAACTTGGGAATTGCGCTCGAAACTACTTGGCTGGAGTGTGGCAGAGGGGGGTGGAATTCCACGTGTAGCGGTGAAATGCGTAGAGATGTGGAGGAACACCAATGGCGAAGGCAGCCCCCTGGGCCAACACTGACGCTCATGCACGAAAGCGTGGGGAGCAAACAGGATTAGATACCCGTGT
+
GGGGGGGGGGGGGGGGGGGGGGGGGGGGGGGGGGGGGGGGGGGGGGGGGGGGGGGGGGCFGGGGGGGGGGGGGGEGGGGGGGGGGGGGGGGGGGGGGGGGGGGFFGGGGGGGGCFGGGGGGGGGGGGGGGGGGGGGGGGGGDF<FGEFGGGGGGGGGGGGGGGGGGGGGGGGGGGGGGGGGGGGGGGGGGGGGGGEGGGGGGGGDCGGGGGGGGGGGFDCGGGG5CGFG6?7CEF>:CF
@M00200:207:000000000-ALC1F:1:1102:18906:7551 1:N:0:5
ATTGGGTTTAAAGGGCGCGTAGGTGGTCTGCCAAGTCCGGGGTGAAAGCCTCCAGCTCAACTGGAGAAGTGCCTTGGATACTGGCGGACTCGAGGGAGGTAGGGGCAACTGGAACTTCCGGTGGAGCGGTGAAATGCGTTGATATCGGAAGGAACGCCGGTGGCGAAAGCGAGTTGCTGGATCTCTTCTGACGCTGAGGCGCGAAAGCCAGGGGAGCAAACGGGATTAGATACCCTAGTA
+
GGGGGGGGGGGGGGGGGGGGGGGGGGGGGGGGGGGGGGGGGGGGGGGGGGGGGGGGGGGGGGGGGGGGGGGGGGGGGGGGGGGGGGGGGGGGGGGGGGGGGGGGGGGGGGGGGGGGGGGGGGGGGGGGGGGGGGGGGGGGGGGGGGGGGGGGGGGGGGGGGGGGGGGGGGGGGGGGGGGGGGGGGGGGGGGGGGGGGGGGGGGGGGDGGGGGGGGGGGDFGGGGDGGFGFFFGGGFFFFG
@M00200:207:000000000-ALC1F:1:1102:26166:7580 1:N:0:5
ATTGGGCGTAAAGAGCGTGTAGGCGGTCAGGTAGGTCGGTTGTGAAAACTGGAGGCTCAACCTTCAGAGGTCGACCGAAACCCCCTGGCTAGAGTCCGGGAGAGGAGAGTGGAATTCCTGGTGTAGCGGTGAAATGCGCAGATATCAGGAAGAACACCCGTGGCGAAAGCGGCTCTCTGGAACGGTACTGACGCTGAGACGCGAAAGCGTGGGGAGCGAACAGGATTAGATACCCTGGTA
+
GGGGGGGGGGGGGGGGGGGGGGGGGGGGGGGGGGGGGGGGGGGGGGGGGGGGGCGGGGGGGGGGGGGGGGGGGGGGGGGGGGGGGGGGGGGGGGGGGGGGCFGGGGGGGGGGGGGGGGGGGGGGGGGGGGGGGGGGGGGGGGGGFGGGGGGFGGGGGGGDGGGGGEGEGGGGGGGGGGGGGGGGGGGGGFCGGGGGGGFGGDGEGGGGGGGGGGGGGGGGGGGGFGGFGFFGFGGFFFFG
@M00200:207:000000000-ALC1F:1:1102:17882:7694 1:N:0:5
ACTGGGTATAAAGCGTGTGTAGGTGGATGTCTAAGTACCTTGTGAAATCCCACGGCTCACCCGTGGAACTGCTTGGTATACTGGATGTCTTGAGCTATCTAGGGGCAGCTGGAACGAACGGTGGAGCGGTGAAATGCGTAGATATCGTTCGGAACGCCAATGGTGAAAACAGGCTGCTGGGGATACGCTGACACTGAGACACGAAAGCCAGGGGAGCAAACGGGATTAGATACCCCAGTA
+
GGGGGGGGGGGGGGGGGGGGGGGGGGGGGGGGGGGGGGGGGGGGGGGGGGGGGGGGGGGGGGGGGGGGGGGGGGGGGGGGGGGGGGGGGGGGGGGGGGGGGGGGGGGGGGGGGGGGGGGGGGGGGGGGGGGGGGGGGGGGGGGGGGGGGGGGGGGGGGGGGGGGGGGGGGGGGGGGGGGGGGGGGGGGGGGGGGGGGGGGGGGGGGGGGGGGGGGGGGGGGGGGFGGFGFFGGGGFFGFG
@M00200:207:000000000-ALC1F:1:1102:8524:8383 1:N:0:5
ACTGGGTATAAAGGGCGCGCAGGTGGCGGTGCTGGCCCGGCGTGAAAGCCCCCGGCTCAACCGGGGAGGGTCGTCGGGGACCGCACCGCTTGAGGGCGGTAGGGGCTGGTGGAATGCCTGGTGTAGTGGTGAAATGCGTAGAGATCAGGCGGAACACCCGTAGCGAAGGCGGCCAGCTGGGCCGACCCTGACACTGAGGCGCGAAGGCGTGGGGAGCGAACGGGATTAGATACCCCTGTA
+
GGGGGGGGGGGGGGGGGGGGGGGGGGGGGGGGGGGGGGGGGGGGGGGGGGGGGGGGGGGGGGGGGGGGGGGGGGGGGGGGGGGGGGGGGGGGGGGGGGGGGGGGGGGGGGGGGGGGGGGGGGGGGGGGGGGGGGGGGGGGGGFGGGGGGGGGGGGGGGGGGGGGGGGGGGGGGGGGGGGGGGGGGG?EGGGGGGGGGGEGGGGGGGGGGGGGGGGGGGGGGGGG><CFGFFGGGGFFGFG
@M00200:207:000000000-ALC1F:1:1102:18181:8725 1:N:0:5
ACTGGGTATAAAGCGCGTGTAGGCGGCTATGCAAGTCGGGCGTGAAATCCCACGGCTCAACCGTGGAAGTGCACTCGAAACTGCGTAGCTAGAGTCCTGGAGAGGAAGGTGGAATGCTTGGTGTAGAGGTGAAATTCGTAGATATCAAGCGGAACACCGGTGGCGAAGGCGGCCTTCTGGACAGTGACTGACGCTGAGACGCGAAAGCGTGGGGAGCGAACAGGATTAGATACCCTAGTA
+
GGGGGGGGFGGGGGGGGCEGGGGGGGGGGGGGGEGGGGGGGGGGGGGGGFGFGGGGGCGGGGGGGGE=DFGGGGGGGCCFEGGGGGGGGGGGGGGGGFFGGG8?FFGGGGGGFGGFGGGGGGGGGGGFGGGGGGGGGFFFFGGGGGGG@FDGGGGGGGDGGGGGEGGGGGGDGGGGGGGGGGGGFGGGGGGGGDDGGGGGGGGG8EGEEGGGGGGGGGGDCGGFFFGFFFFGGGGFFGFC
@M00200:207:000000000-ALC1F:1:1102:23584:8732 1:N:0:5
ATTGGGCTTAAAGGGTGCGCAGGCGGTCCCGCAAGTCAGGCGTGAAATCCCCGGGCTTAACCTGGGAATGGCACTTGAAACTACGGGACTTGAGTGTGGCAGAGGGAGGTGGAATTCCACGTGTAGCGGTGAAATGCGTAGATATGTGGAGGAACACCAATGGCGAAGGCAGCCTCCTGGGTCAACACTGACGCTCATGCACGAAAGCGTGGGGAGCAAACAGGATTAGATACCCGAGTA
+
GGGGGGGGGGGGGGGGGGGGGGGGGGGGGGGGGGGGGGGGGGGGGGGGGGGGGGGGGGGGGGGGGGGGGGGGGGGGGGGGGGGGGGGGGGGGGGGGGGGGGGGGGGGGGGGGGGGGGGGGGGGGGGGGGGGGGGGGGGGGGGGGGGGGGGGGGFFGGGGGGGGGGGGGGGGGGFGGGGGGGGGGGGGGGGGGGGGGGGGGGGGGGGGGGCEGGGGGGGGGGGGGFGGFGF?G?GFDEGFG
@M00200:207:000000000-ALC1F:1:1102:28476:8876 1:N:0:5
ATTGGGCGTAAAGGGCGCGTAGGCGGCCTGCTAAGTCGAACGTGAAATCCCTGGGCTCAACCCAGGAACTGCGTCCGATACTGGTTGGCTTGAATCCGGGAGAGGGATGTGGAATTCCAGGTGTAGCGGTGAAATGCGTAGATATCTGGAGGAACACCGGTGGCGAAGGCGACATCCTGGACCGGTATTGACGCTGAGGCGCGAAAGCTAGGGGAGCAAACCGGATTAGATACCCGTGTA
+
GGGGGGGGGGGGGGGGGGGGGGGGGGGGGFGGGGFFGGGGGGGGGGFFGGGGGGGGGGGGGGGGGGGGGGGGGGGGGGGGGGGGGGGGGGGEGGGGGGGGCFEGGGGGGGGGEGGFGGGGGGGGGGGGGGEGGGGGG@FGGGGGGGGGGGGGGGGGGGGGGGGGGGGGGGGGGGGGGGGGFFGGGEGGGGGGGGG=EGGGGGGGGGCFFGGGGEGGGGGGGGGGBCDFG?FGGG*7>*<G
@M00200:207:000000000-ALC1F:1:1102:29014:9764 1:N:0:5
ACTGGGCTTAAAGGGCGCGTAGGCGGGCGGACAAGTCTCTCGTGAAAGCCCACGGCTCAACCGTGGAATTGCGGGAGATACTGTCTGTCTTGAGTCCGGGAGAGGAGGGTGGAATTCCCAGTGTAGCGGTGAAATGCGTAGAGATCCGGAAGAACACCAGTGGCGAAGGCGGTCTGCTGGGCGGTGAGTCCGCAAGGACTCAATAGCCGACACTGAGGCGCGACAGCGTGGGGAGCAAACAGG
+
GGGCFGGGGGFCFGGGDEGGGGGGGDEEG:CF:FFGGGGGGGFF@F,C,CFGGGGGGGGDGGEGGE7AFGGGGGG7=ECFGGGGGGGCFGGGA=D,CCFG:>:FE@FCEFBGGGAE=FFDEABD;CFEFFGGG9DFGGGEFGEGGGGGGGG<FFGGGDCFGCFEEGGCECGGCEGGGGGCC5:8CCECC+@EGECC>GGGFGFGCFCFGEEEEGF7CCFE5DGD:DC5<>BG=7<>FD4*<5:
@M00200:207:000000000-ALC1F:1:1102:12059:9838 1:N:0:5
ATTGGGTTTAAAGGGTGCGTAGGTGGGCAGGTAAGTCAGTGGTGAAATCTCCGGGCTTAACTCGGAAACTGCCATTGATACTATCTGTCTTGAATACCGTGGAGGTCAGCGGAATATGTCATGTAGCGGTGAAATGCTTAGATATGACATAGAACACCAATTGCGAAGGCAGCTGGCTACACGAATATTGACACTCAGGCACGAAAGCGTGGGGATCAAACAGGATTAGATACCCTAGTA
+
GGGGGGEEGFGGGGGGE;EFGGGGGGGGGGGGGGGGFCFFFGGGGGGGGGGGGGGGGGGGGGGGGCFGGGGGGFGGGGGGGGGGGGGGGGGGGGGGGFGGGGGGGGGGGGGDEGGGGGGFGGGGGGGGGGGGGGGGGGGFGGGGGGGGGGGGFGGGGGGGGGGGGGGGGGGGGGGGGGGGGGGGGGGGGGGGGGGGGGGGGGGGGGGGGGGGGGCEGGGFGGGFFGGFGFFGGGGFFGFG
@M00200:207:000000000-ALC1F:1:1102:10876:13107 1:N:0:5
ATTGGGTTTAAAGAGCGTGTAGGCGGCCAAACAGGTCCGTTGTGAAAACTGGAGGCTTAACCTCCAGACGTCGACGGAAACCGTGTGGCTAGAGTCCGGAAGAGGAGAGTGGAATTCCTGGTGTAGCGGTGAAATGCGCAGATATCAGGAAGAACACCAATGGCGAAGGCAGCTCTCTGGGACGGTACTGACGCTGAGACGCGAAAGCGTGGGGAGCGAACAGGATTAGATACCCCAGTA
+
GGGGGGGGGGGGGGGGGGGGGGGGGGGGGGGGGGGGGGGGGGGGGGGGGGGGGGGGGGGGGGGGGGGGGGGGGGGGGGGGGGGGGGGGGGGGGGGGGGGGGGGGGGGGGGGGGGGGGGGGGGGGGGGGGGGGGGGGGGGGGGGGGGGGGGGGGGGGGGGGGGGGGGGGGGGGGGGGGGGGGGGGGGGGGGGGGGGGGGGGGGGGGGGGGGGGGGGGGGGGGGGGFGGFGFFGGGFFEGFG
@M00200:207:000000000-ALC1F:1:1102:6281:13284 1:N:0:5
ATTGGGTTTAAAGCGTGCGTAGGCGGTTTGCTAAGTCGGTTGTGAAAGCCCTGGGCTTAACCTGGGAATTGCAGTCGATACTGGCAGGCTAGAGAACGGTAGAGGGAGGCGGAACTCCAGGTGTAGCGGTGAAATGCGTAGATATCTGGAAGAACACCGATGGCGAAGGCAACCTCCTGGGCCTGTTCTGACGCTGAGGCACGAAAGCGTGGGTAGCAAACAGGATTAGATACCCTAGTA
+
GGGGGGGGGGGGGGGGGGGGGGGGGGGGGGGGGGGGGGGGGGGGGGGGGGGGGGGGGGGGGGGGGGGGGGGGGGGGGGGGGGGGGGGGGGGGGGGGGGGGGGGGGGGGGGGGGGGGGGGGGGGGGGGGGGGGGGGGGGGGGGGGGGGGGGGGGGGGGGGGGGGGGGGGGGGGGGGGGGGGGGGGGGGGGFGGGGGGGGGGGGGEEGGGGGGGGGGGGGGGGGGGFGGFGFFGGGGFFGFG
@M00200:207:000000000-ALC1F:1:1102:6722:13956 1:N:0:5
ATTGGGTGTAAAGAGCTCGTAGGCGGTTTGTCGCGTCTGCTGTGAAAACCTAAGGCTCAACCTTGGGCTTGCAGTGGGTACGGGCAGACTAGAGTGCGGTAGGGGTGACTGGAATTCCTGGTGTAGCGGTGGAATGCGCAGATATCAGGAGGAACACCGATGGCGAAGGCAGGTCACTGGGCCGCAACTGACGCTGAGGAGCGAAAGCATGGGGAGCGAACAGGATTAGATACCCGCGTA
+
GGGGGGGGGGGGGGGGGGGGGGGGGGGGGGGGGGGGGGGGGGGGGGFGGGGGGGGGGGGGGGGGGGGGGGGGGGGGGGGFGGGGGGGGGGGGGGGGGGGGGGGGGGGGGGGGGGGGGGGGFGGGGGGGGGGGGGGGGGGGGGGGGGGGGGGGGFGGGGGGGGGGGGGGGGGGGGGGGGGGGGGGGCGGGGGGGGGGGGGGGGGGGGGGGGGGGGGGGGGGGGGGFGFFGFFGGGFEFDBG
@M00200:207:000000000-ALC1F:1:1102:22431:14112 1:N:0:5
ATTGGGTTTAAAGGGTGCGTAGGCGGTCCTATAAGTCAGTGCTGAAATATCCCGGCTTAACCGGGAGGGTGGCATTGATACTGTAGGACTTGAGTAAAGTTGAGGTAAGCGGAATTGACGGTGTAGCGGTGAAATGCTTAGATATCGTCAAGAACACCTATTGCGAAGGCAGCTTACTAAGCTTTAACTGACGCTGAGGCACGAAAGTGTGGGGATCAAACAGGATTAGATACCCGTGTA
+
GGGGGGGGGGGGGGGGGGGGGGGGGGFGGGGGGGGGGGGGGGGGGGGGGGGGGGDGGDGGGGGGGGGGGGGGGGGEFGGGGGGGGGGGGGGGGGGGFGGGGGGGGGGGGGGGGEFFFFGGGGGGGGGGGGGGGGGGGGGGGGGGGGGGGGEGGGGGGGGGGGGGGGGGGGGGDGGFGGGGGGGGFGFGGGGGGGGGGGGGGGGGGGGGGGGGGGDGGGFFGGGFAFFAGFFGGGGF@D@G
@M00200:207:000000000-ALC1F:1:1102:10081:14390 1:N:0:5
ATTGGGTGTAAAGGGTGCGTAGGCGGCCTTATAAGTCAGTGGTGAAAGCCCATCGCTCAACGATGGAACTGCCATTGATACTGTAAGGCTTGAGTACAGACGAGGTAGGCGGAATTGATGGTGTAGCGGTGAAATGCATAGATACCATCAAGAACACCGATTGCGTAGGCAGCTTACTAGGCTGTAACTGACGCTGAGGCACGAAAGCGTGGGGAGCGAACAGGATTAGATACCCCTGTA
+
GGGGGGGGGGGGGGGGGGGGGGGGGGGGGGGGGGGGGGGGGGGGGGGGGGGGGGGGGGGGGGGGGGGGGGGGGGGEFGGGGGGGGGGGGGGGGGGGGGGGGGGGGGGGGGGGGGGGGGGGGGGGGGGGGGGGGGGGGGGGGGGGGGGGGGGGGGGGGGGGGGGGGGGGGGGGGGGGGGGGFGGGGGGGGGGGGGGGGGGGGFGGGGGGGGGGGGDGGGGGEGGGFGGFFFFGGFGFFGFG
@M00200:207:000000000-ALC1F:1:1102:15587:14992 1:N:0:5
ACTGGGCGTAAAGCGTGTGTAGGCGGAAGCGTAAGTGCTTTGTGAAATCCCACGGCTTAACCGTGGAACTGCTTGGCATACTGCGTTTCTTGAGCCACTCAGGGGTCGCTGGAACAAACGGTGGAGCGGTGAAATGCGTAGATATCGTTTGGAACGCCAAAGGTGAAAACAGGCGACTGGGAGTGTGCTGACGCTGAGACACGAAAGCCAGGGGAGCAAACGGGATTAGATACCCCTGTA
+
GGFGG@F@FG;DFAFCCFEFGE,CFEEFFGGE@FFC<FFECGGFEF@CC,CE<F@FGGGG9FF6EF=<FEGGGG=FGGDG,CCFBC:+C?FGGGGGFGEFFEEFGDB@FGC:EEFGFGGGGGGE78,3FCFG93C9BFGCG=9<DFFGFGCCGFFEGGDGFGGGGGGGGCEFFGGDCC8F@CEEGFGGGGG8CGCEGFGGGGG=CEGGGGFD5:)>DCEGGDG<>)2*9*6*:CC>@C7C
@M00200:207:000000000-ALC1F:1:1102:28257:15406 1:N:0:5
ATTGGGTGTAAAGCGTGCGCAGGCGGTGATGTAAGACAGGTGTGAAATCCCCGGGCTTAACCTGGGAACTGCATTTGTGACTGCATCGCTGGAGTGCGGCAGAGGGGGATGGAATTCCGCGTGTAGCAGTGAAATGCGTAGATATGCGGAGGAACATCAGTGGCGAAGGCGGCTACCTGGCCCAATACTGACACTCAGGTGCGACAGCGTGGGGAGCAAACAGGATTAGATACCCGTGTA
+
GGGGGG;@FGGFFFGGGGECEGGGGGFFFEFGGGGGGGGGGGGGGGGGGGGFGGGGGGGGF@E@GGGGGGGGGGGFGGGGGGGGGGGGGGDEFGFGFGGGGGCFGGGGEGCGGGGGGGGGCGGGGGGCFFGGFGGGDGGGGGFGDF9FGGGGGGGFFGGGGGGGGGGGGGDGGGGFFFGGGC5EFGGGGGGGGGFGGGGGGGGGGGGGGGGGGGGGGGGGGDCGFGGFGFFGCFF>EGFG
@M00200:207:000000000-ALC1F:1:1102:24150:15544 1:N:0:5
ATTGGGCTTAAAGGGCGCGTTGGTGGTCAGGTAAGGGTGTGGTGAAAGTCCGGGGCTCAACCCCGGATCTGCCGTGCCGACTGCTTGACTGGAGCATTGCAGAGGCAGATGGAATTCCGGGTGTAGCGGTGGAATGCGTAGAGATCCGGAGGAAGACCGGTGGCGAAGGCGGCCTGCTGGGCAGTTACTGACACTGATGCGCGACAGCGTGGGGAGCAAACAGGATTAGATACCCGAGTA
+
GGGGGGGGGGGGGGGGGGGGGGGGGGGGGGGFGGGGGFGGGGGGGGGGGGGGGGGGGGGGGGGGGGGGGGGGGGGGGGGGGGGGGGGGGGGGGGGGGGGGGGGGGGGGGGGGGGGGGGGGGGGGGGGGGGGGGGGGGGGGGGGGGGGGGGGGGGGGGGGGGGGGGGGGGGGGGGGGGGGGGGGGGGGGGGGGGGGGGGGGGGGGGGGGGGGGGGGGGGGGGGGGFG=FGFFGGGGFFGFG
@M00200:207:000000000-ALC1F:1:1102:5985:16068 1:N:0:5
ACTGGGTTTAAAGGGTGCGTAGGCGGTTCTGAAAGTCTGATGTGAAATCTCCAGGCCCAACCTGGAAATGGCATTAGAAACTACAGGGCTAGAGGCTTGGAGGGGGAACTGGAATTCTCGGTGTAGCAGTGAAATGCGTAGAGATCGAGAGGAACACCAGTGGCGAAGGCGAGTTCCTGGACAAGTCCTGACGCTGAGGCACGAAAGCCAGGGGAGCAAACAGGATTAGATACCCCAGTA
+
GGGGGGGFGGGGGGGGGGGGGGGGGGFGGGGGGGGGGGGGGGGGGGGGGGGGGGGGCGGGGGDCDGGGGGGGGGGGGGGGGGGGGGGGGGGFGFGGGGGGGGGGGGGGGGGGGGGGGGGGGGGGGGGCGFFGGGGGGGFGGGGGEGFGGGGGGGGGFGFCFFGGGGGGGGGGGGGGGGG7>DEFGGGGFDGG5CGC5CFGGGGGGGGGGGGGD7DGGGFGGGGFFCGFFFFFGCFF>5;F
@M00200:207:000000000-ALC1F:1:1102:25891:16436 1:N:0:5
ATTGGGCGTAAAGGGCGCGTAGGCGGGATGGCAAGTCAGTCGTGAAATCTCTCGGCTCAACCGAGAAACGTCGGCTGATACTGCCGTTCTTGAGGGATGCAGAGGAGACTGGAATTCCCGGTGTAGCGGTGAAATGTGTAGAGATCGGGAGGAACACCGGTGGCGAAGGCGGGTCTCTGGGCAATTCCTGACGCTGAGGCGCGAAAGCGTGGGGAGCAAACGGGATTAGATACCCTCGTA
+
GGGGGGGGGGGGGGGGGGGGGGGGGGGGGGGGGGGFGGGGGGGGGGGGGGGGGGGGGGGGFGGGGGGGGGGGGGGGGGGGGGGGGGGGGGGGGGGGGGGGGGGGGGGGGGGGGGGGGFGGGGGGGGCGGGGGGGGGGGFFGGGGFFFGGGGGGGGGBEGGGGGFFFGGDDCGGEEFGGGGGGGGGCCFGGGFGGGGGGGFGGGGGGGGGEGGGGGGGGGFGGGGF<C@G?@DE74?FDFG
@M00200:207:000000000-ALC1F:1:1102:24842:17293 1:N:0:5
ATTGGGTTTAAAGTGTGCGCAGGCGGCTGAGCAAGTCGAGTGTGAAATCCCCGGGCTTAACTTGGGAATTGCGCTCGAAACTACTTGGCTGGAGTATGGCAGAGGAAGGTGGAATTCCACGTGTAGCGGTGAAATGCGTAGAGATGTGGAGGAACACCGATGGCGAAGGCGGCTTCCTGGACCGACACTGACGCTGAGGCGCGAAAGCTAGGGGAGCAAACGGGATTAGATACCCGAGTA
+
GGGGGGGGGGGGGGGGGGGGGGGGGGGGGGGGGGGGGGGGGGGGGGGGGGGGGGGGGGGGGGGGGGGGGGGGGGGGGGGGGGGGGGGGGGGGGGGGGGGGGGGGGGGGGGGGGGGGGGGGGGGGGGGGGGGGGGGGGGGGGGGGGGGGGGGGGGGGGGGGGGGGGGGGGGGGGGGGGGGGGGGGGGGGFFGGGGGGGGGGGGGGGGGGGGGGGGGGGGFGGGGGFGGFGFFGGGGFFGFG
@M00200:207:000000000-ALC1F:1:1102:12019:17360 1:N:0:5
ATTGGGTTTAAAGCGTGCGTAGGTGGTTTGTTAAGTCTGATGTGAAAGCCCTGGGCTCAACCTGGGAATGGCATTGGATACTGGCGAGCTAGAGTGCGGTAGAGGGCAGTGGAATTCCCGGTGTAGCAGTGAAATGCGTAGAGATCGGGAGGAACATCTGTGGCGAAGGCGACTGCCTGGACCAGCACTGACACTGAGGCACGAAAGCGTGGGGAGCAAACAGGATTAGATACCCGCGTA
+
GGGGGGGGGGGGGGGGGGGFGGGGGGGGGGGGGGGGGGGGGGGGGGGGGGGGGGGGGGGGGGGGGGGGGGGGGGGGGGGGGGGGGGGGGGGGGGGGGGGGGGGGGGGGGGGGFGGGGGGGGGGGGGGGGGGGGGGGGGGGGGGGGGGGGGGGGGGGGGGGGGGGGGGGGGGGGGGGGGGGGGGGFGGGGGGGGGGGGGGGGGGGGGGGGGGGGGGGGGGGGGGGFGGFGFFGGGGBFGFG
@M00200:207:000000000-ALC1F:1:1102:14726:18810 1:N:0:5
ATTGGGTTTAAAGCGTGCGCAGGCGGTGATGTAAGACAGATGTGAAATCCCCGGGCTCAACCTGGGAACTGCATTTGTGACTGCATCGCTGGAGTGCGGCAGAGGGGGGTGGAATTCCCGGTGTAGCGGTGAAATGCGTAGATATCGGGAGGAACACCTGTGGCGAAGGCGGCCCCCTGGTTGGATACTGACGCTGATACGCGAAAGCGTGGGGAGCAAACAGGATTAGATACCCCTGTA
+
GGGGGGECGGGGGGGGGGEGGCCFGGGGGGGGGCFGFDFGGGGGGGGGGGGGGEGGGGG@FGGGGGGGGGGGGGGGGGGCGGGGFCFGGGGEEGFGGGGGGGCFGGGGGGGGGAFGGFFGDFGGGGGGGGGGGGGFGEGGGECEGGGGEECEE>FGGGGGGGGFGC?>CEGGG8CEEGFGGGGGCFCD<77C8CCCCFCFGGGDC5EGGGGGGEDDGGGFCFF:>GG?G4=*AFG>FGFD
@M00200:207:000000000-ALC1F:1:1102:4810:18850 1:N:0:5
ACTGGGTTTAAAGGGCGCGTAGGCGGCCTGCTAAGTCGGACGTGAAATCCCCCGGCTCAACCGGGGAACTGCGTCCGATACTGGTGGGCTCGAATCCGGGAGAGGGATGTGGAATTCCAGGTGTAGCGGTGAAATGCGTAGATATCTGGAGGAACACCGGTGGCGAAGGCGGCATCCTGGACCGGCATTGACGCTGAGGAGCGAAAGCCAGGGGAGCAAACGGGATTAGATACCCTAGTA
+
GGGGGFGGGGGDGGGGGGGFEGGGGGGGGGGGGGGGGGGGGGGGGFGGGGGGGEGGEGGGGGGGDEEGGGGGGGGGGCFGGGGGFGGGGFGGGGFGGGGGEGGGEGGGGGGGFGGGGGGGCFFCGGGGGGGFGGGCFGGGGDGGGGGGFGGGGCF7FF:7BCFGGDGFGGDGGGGGGGGGFGGGGGGG7FFGEEEGGGEE=CGDE5:68CGFGGGEDGDGFGGGE3CFF@*0<CC@FD?C
@M00200:207:000000000-ALC1F:1:1102:8828:19641 1:N:0:5
ATTGGGCTTAAAGGGCGCGTAGGCGGCCTTGCAAGTGGCGGGTGAAATCCCTCGGCTTAACCGAGGAACTGCCTGCCAGACTGCAAGGCTCGAGACCGGGAGAGGTGAGTGGAATTCCCAGTGTAGCGGTGAAATGCGTAGATATCGGGAGGAACATCGATGGCGAAAGCAACCGCCTGGGCCTGAACTGACACTGAGACACGAAAGCGTGGGGAGCAAACAGGATTAGATACCCCCGTA
+
GGGGGGGGGGGGGGGGGGGGGGGGGGGGGGGGGGGGGGGGGGGGGGGGGGGGGGGGGGGGCGGGGGGGGGGGGGGGGGGGGGGGGGGGFGGGGGGGGGGGGGGGGGGGFFGGFGGGGGGGGGGGGGGGGGGGGGGGGGGGGGGGGFGGGGDGGGGGGGGEGGGGGEGGGGGGGEGGGGGGGGGGGGGGGGGGGGGGGGGFFFEGGGGGGGGGGECECFGG5<C<>G7?F??GGG4FBDFG
@M00200:207:000000000-ALC1F:1:1102:22151:20135 1:N:0:5
ATTGGGTTTAAAGGGTGCGTAGGCGGCAGTGTAAGTTGGACGTGAAATCTTGGGGCTTAACCTCAAAATTGCGTTCAATACTGCATTGCTAGGGCGCTGTAGAGGAGATTGGAATTTACGGTGTAGCAGTGAAATGCGTAGATATCGTAAGGAAGACCAGTGGCGAAAGCGAATCTCTGGGCAGCAGCCGACGCTGAGGCACGAAGGCCAGGGGAGCAAACGGGATTAGATACCCTCGTA
+
GGGGGGGGGGGGGGGGGGGGGGGGGGGGGGGGGGGGGGGGGGGGGGGGGGGGGGGGGGGGGGGGGGGGGGGGGGGGGGGGGGGGGGGGGGGGGGGGGGGGGGGGGFGGGGGGGGGGGGGGGGGGGGGGGGGGGGGGGGGGGGGGGGGGGGGGGGGGGGGGGGFGGGGDGGGGGGG@FCGGGGGGGGGFGDGGDGGGGGFGGGGGGGGGGGGGGGGGGGGGGGGGFGGFGBFGGFGF3<FG
@M00200:207:000000000-ALC1F:1:1102:6236:20446 1:N:0:5
ATTGGGTTTAAAGGGCGCGTAGGCGGCTTGATAAGTCAAAGGTGAAATCCCTCGGCTCAACTGAGGAACTGCCTTTGAAACTGTCGAGCTTGAGGCCGGGAGGGGGTAGCGGAATTCCCAGTGTAGCGGTGAAATGCGTAGATACTGGGAGGAACACCGGTGGCGAAGGCGGCTACCTGGACCGGTTCTGACGCTGAGGCGCGAAAGCGTGGGTAGCAAACAGGATTAGATACCCTGGTA
+
GGGGGGGGGGGGGGGGGGGGGGGGGGGGGGGGGGGGGGGGGGGGGGGGGGGGGGGGGGGGGGGGGGGGGGGGGGGGGGGGGGGGGGGGGGGGGGGGGGGGEGGGGGGGGGGGGGGGGGGGGGGGGGGGGGGGGGGGGGGGGGGGGGGGGGGGGGGGGGGGGGGGGGGGGGGGGGGGGGGGGGFGGGGGGGGGGGGGGGGGGGGGGGGGGGGGEGGGFGGCGGGGFGGFGFFGGGGFFGFG
@M00200:207:000000000-ALC1F:1:1102:5080:21133 1:N:0:5
ATTGGGCTTAAAGGGCTCGTAGGTGGCCAATTAAGTCAGGCGTGAAATCCCCAGGCTCAACTTGGGAACTGCGTCTGATACTGGTTGGCTTGAATTCGGGAGAGGGATGCAGAATTCCAGGTGTAGCGGTGAAATGCGTAGATATCTGGAGGAATACCGGTGGCGAAGGCGGCATCCTGGACCGACATTGACGCTGAGGAGCGAAAGCTAGGGGAGCAAACGGGATTAGATACCCTAGTA
+
GGGGGGGGGGGGGGGGGGGGGGGGGGGGGGGGGGGGGGGGGGGGGGGGGGGGGGGGGGGGGGGGGGGGGGGGGGGGGGGGGGGGGGGGGGGGGGGGGGGGGGGGGGGGGGGGGGGGGGGGGGGGGGGGGGGGGGGGGGGGGGFGGGGGGGGGFGGGGGGGGGGGGGGGGGGGGGGGGGGGGGGGGGGGGGGGGGGGGGGGGGGGGGGGGGGGGGGGGGGFGDEGFGGFGFFGGGGF@GFG
@M00200:207:000000000-ALC1F:1:1102:6341:22600 1:N:0:5
ACTGGGTTTAAAGCGTGCGTAGGCGGTTGGTTAAGTCTGTCGTGAAAGCCCTGGGCTCAACCTGGGAATGGCGATGGATACTGGCCAGCTAGAGTGTGATAGAGGATGGCGGAATTCCCGGTGTAGCGGTGAAATGCGTAGAGATCGGGAGGAACATCCGTGGCGAAGGCGGCCATCTGGATCAACACTGACGCTGAGGCGCGACAGCGTGGGGAGCAAACAGGATTAGATACCCTAGTA
+
GGGGGGFEFGGGGGGGGGGGGGGGGGGGGGGGGGGGGGGGFGGGGGGGGGGGGGFGGGGGGCFFGGGGGGGGGGGGGGGGGGGGGFGGGGGGGGGGGGGEFGGGGGGGGGCFGGGGGGFGGGCEGGGGGGGGGGGGGGGGGGGGGGGGGGGEGGFGFGG@GGDGGGGGGGGGGGGFGGGGFFBCFCFGGGGGEEGGGFGGEGGGCCEGGGGGGGGGGGGGGGG4:FFFGFFGFFCFFGFG
@M00200:207:000000000-ALC1F:1:1102:16592:25001 1:N:0:5
ATTGGGTTTAAAGGGCGCGTAGGCGGCCTGCTAAGTCGGACGTGAAATCCCTCGGCTCAACCGGGGAACTGCGTCCGATACTGGTGGGCTCGAATCCGGGAGAGGGATGTGGAATTCCAGGTGTAGCGGTGAAATGCGTAGATATCTGGAGGAACACCGGTGGCGAAGGCGGCATCCTGGACCGACATTGACGCTGATGAGCGAAAGCTAGGGGAGCAAACGGGATTAGATACCCGAGTA
+
GGGGGGGGGGGGGGGGGGGGGGGGGGGGGGGGGGGGGGGGGGGGGGGGGGGGGGGGGGGGGGGGGGGGGGGGGGGGGGGGGGGGGGGGGGGGGGGGGGGGEGGGGGDFGGGGGGGGDGGGGCFFEGGGGGGGGGGGFFFGGGGGGGGGGGFCGGGGGDGGCEGGGGGGGGGGGEGGGGGGG>FGGGGGFGG7;;EGGGGGGGEEGGGGCFGGGGG5/:CGGDGG>7CFGFF>CFGB5CFG
@M00200:207:000000000-ALC1F:1:1103:10251:2262 1:N:0:5
ATTGGGTTTAAAGGGTGCGTAGGCGGTCGCGCAAGTCGGATGTGAAATCTCAGGGCTCAACCCTGAAACTGCATTCGATACTGCGTGGCTAGAGTGCTGGAGGGGAGACTGGAATTTACGGTGTAGCAGTGAAATGCGTAGATATCGTAAGGAAGACCAGTGGCGAAGGCGAGTCTCTGGACAGCAACTGACGCTGAGGCACGAAGGCCAGGGGAGCAAACGGGATTAGATACCCCAGTA
+
GGGGGGGGGGGGGGGGGGGGGGGGGGGGGGGGGGGGGGGGGGGGGGGGGGGGGGGGGGGGGGGGGGGGGGGGGGGGGGGGGGGGGGGGGGGGGGGGGGGGGGGGGGGGGGGGGGGGGGGGGGGGGGGGGGGGGGGGGGGGGGGGGGGGGGGGGGGGGGFGGGGGGGGGGGGGGEGGGGGGGGGGGGGGGGFEGGGGGGGGGGGGEGGGGGFGGGGGGGGGGGGGGGGFGFDFFFCGGGGG
@M00200:207:000000000-ALC1F:1:1103:8913:2694 1:N:0:5
ACTGGGTTTAAAGGGCGCGTAGGCGGATTCTCAAGTCCGGGGTGAAATCCTCCAGCTCAACTGGAGAACTGCCTCGGATACTGGGTGTCTCGAGGGTGGTAGGGGTATGCGGAACTATCGGTGGAGCGGTGAAATGCGTTGATATCGATAGGAACTCCGGTGGCGAAGGCGGCATACTGGACCACATCTGACGCTGAGGCGCGAAAGCCAGGGGAGCGAACGGGATTAGATACCCTGGTA
+
GGGGGGGGGGGGGGGGGGGGGGGGGGGGGGGGGGGGGGGGGGGGGGGGGGGGGGGGGGGGGGGGGGGGGGGGGGGGGGGGGGGGGGGGGGGGGGGGGGGEGGGGGGGGGGGGGGGGGGGGGGGGGGGGGGGGGGGGGGGGGGGGGGGGGGDGGGGGGGGGGGGGGGGGGGGGGGGGGGGGGGGGGGGGGGGGGGGGGGGCGDGGGGGGGGGGGGGGGGGGGGGDGGGFGFFFFGF477CG
@M00200:207:000000000-ALC1F:1:1103:24130:2743 1:N:0:5
ATTGGGTGTAAAGGGCGCGTAGGCGGCTTGACAAGTCCAAGGTGAAATCCCTCGGCTCAACCGAGGAACTGCCTTGGAAACTGTCTGGCTCGAGGCCGGGAGAGGGTAGTGGAATTCCCAGTGTAGCGGTGAAATGCGTAGATATTGGGAGGAACACCGGTGGCGAAGGCGGCTACCTGGACCGGATCTGACGCTGATGCGCGAAAGCGTGGGGAGCAAACAGGATTAGATACCCCTGTA
+
GGGGGGGGGGGGGGGGGGGGGGGGGGGGGGGGGGGGGGGGGGGGGGGGGGGGGGGGGGGGGGGGGGGGGGGGGGGGGGGGGGGGGGGGGGGGGGGGGGGGGGGGGGGGGGGGGGGGGGGGGGGGGGGGGGGGGGFGGGGGGGGGGGGGGGGDEFGGGGGGGGGGGGGGGGGGGGGGGGEFGGGGGGGGGGGGGGGGGGGGGGGGGGGGGGGGGGGGGGGGGGFGGGGFGFGDGE4CGGDC
@M00200:207:000000000-ALC1F:1:1103:20485:5718 1:N:0:5
ATTGGGTGTAAAGGGCGCGCAGGCGGCTTGGCAAGTCGAGTGTGAAATCCCTTGGCTTAACTGAGGAATGGCGCTCGAAACTACCTCGCTAGAGGACGGGAGAGGGAAGTGGAACTCTCGGTGTAGGGGTGAAATCTGTAGATATCGAGAGGAACACCGGTGGCGAAGGCGGCCTGCTGGGCAGTAGCTGACACTGAGGCGCGACAGCGTGGGGAGCAAACAGGATTAGATACCCCTGTA
+
GGGGGGGGGGGGGGGGGGGGGGGGGGGGGGGGGGGGGGGGGGGGGGGGGGGGGGGGGGGGGGGGGGGGGGGGGGGGGGGGGGGGGGGGGGGGGGGGGGGGGGGGGGGGGFGGGGGGGGGGGGGGGGGGGGGGGGGGGGGGGGGGGGGFGGGGGGGGGGGGGGGGGGGGGGGGGGGGGGGGGGGGGGGGGGGGGGGGGGGGGGGGGGGGGEGGDGGGGGGGGGGGGGGFGFGGGFGGFGGG
@M00200:207:000000000-ALC1F:1:1103:27210:6854 1:N:0:5
ATTGGGCTTAAAGCGCGTGTAGGCGGTTCAGTAAGTCTGCTGTGAAAGTCCAGGGCTCAACCCTGGAATTGCCTTCGATACTGAGAGTCTTGAGTTCGGAAGAGGTTGGTGGAACTGCGAGTGTAGAGGTGAAATTCGTAGATATTCGCAAGAACACCAGTGGCGAAGGCGGCCAACTGGTCCGATACTGACGCTGAGGCGCGAAAGCGTGGGGAGCAAACAGGATTAGATACCCTAGTA
+
GGGGGGGGGGGGGGGGGGGGGGGGGGGGGGGGGGGGGGGGGGGGGGGGGGGGGGGGGGGGGGGGGGGGGGGGGGGGGGGGGGGGGGGGGGGGGGGFGGGEGGGGGGGGGEGDFGGGGGGGGGGGGGFFGGGGGGGGGGGGGGGGGGGGGGGGGGFGDGGGGGGGGGGGGGGGGGGGGGGGGGGGGGGEFGGGGGGGGGFFGGGGGGGGGGGGGGGGGGGGFFCCFGGFGFGGGGFFFGGF
@M00200:207:000000000-ALC1F:1:1103:17851:7260 1:N:0:5
ACTGGGCTTAAAGGGTGCGTAGGTGGTGAGGTAAGTCGGATGTGAAATCTCCGGGCTCAACCCGGAAATGGCATTGGAAACTACCTTGCTGGAGGATTTGAGGGGGGATTGGAATACTTGGTGTAGCAGTGAAATGCGTAGATATCAAGTGGAACACCAGTGGCGAAGGCGAATCCCTGGAAAATACCTGACACTGAGGCACGAAAGCTAGGGGAGCAAACAGGATTAGATACCCCAGTA
+
GGGGGGGGFGGDGGGGGGGGGGGGGGGGGGGGGGGGGGGGGGGGGGGGGGGGGGGGGGGGFGGGGEGGGGGGGFGFGGGGGGGGGGGGGGGEFFGDGGFGCGFECFEGDGGDFGGGGGGGEFGGGFGGFCFFGGGGGGGGEGGGGGGGGGGGGGGFGGGGGGGGGGGDCGGGGGGDGC?FCFFGGGGGGGGGGGGG9FEF8EEEECEGGGC8CEGGGGGFGGGGGGGFG=FGFGFCDGFG
@M00200:207:000000000-ALC1F:1:1103:4441:7386 1:N:0:5
ACTGGGCTTAAAGCGTGTGTAGGCGGATCGTTAAGTGCCTTGTGAAATCCCACGGCTTAACTGTGGAACGGCTGGGCATACTGGCGGTCTTGAGCCATCTAGGGGCGACTGGAACAAACGGTGGAGCGGTGAAATGCGTAGATATCGTTTGGAACGCCAATGGTGAAAACAGGTCGCTGGGGATGCGCTGACGCTGAGACACGAAAGCCAGGGGAGCAAACGGGATTAGATACCCGAGTA
+
GGGGGGGGGGGGGGGGGGGGGGGGGGGGGGGGGGGGGGGGGGGGGGGGGGGGGGGGGGGGGGGGGGGGGGGDGGGGGGGGGGGGGGGGGGGGGGGGGGGGGGGGGGGGGGGGGGGGGGGGGGGGFGGGGGGGGGGGGGGGGGGGGGGGGFGGGGGGGGGGGGGGGGGFGGGGDFGGGGFGGGGGGFGGGGGGEEGGGGGGGGGGGGGGGGGGGGDEGGGGGGGGGGGFGFGGGGGGGGGG
@M00200:207:000000000-ALC1F:1:1103:19621:7854 1:N:0:5
ATTGGGCGTAAAGAGCATGTAGGTGGTCTTGTTAGTCCTTCGTTAAAGCTCCTGGCTTAACCGGGAAGATGCGTTGGAAACGGCAAGACTAGAGGGCGCGAGAGGTTTGCAGAACTCATGGTGTAGGGGTGAAATCCGTTGATATCATGGGGAATACCAAATGCGAAGGCAGCAAACTGGCGCGTTCCTGACACTGAGATGCGAAAGCGTGGGTAGCGAATGGGATTAGATACCCGTGTA
+
GGGGGGGGGGGGGGGGGFGGGGGGGGGGGGGGGGGGGGGGGGGGGGGGGGGGGGGGGGGGGFGGGGGGGGGGGGGGGGGGGGGGGGGGGGGGGGGGGGGGGGGGGGGGGGFGGGGGGGGGGGGGGGGGGGGGGGGGGGDGGGGGGGGGGGFGGGGGGGGGGGGGGGGGGGGGGGGGGGGGCEGDGGGGGGFGGGGGGGGGGGDGGGGGGGGGGGFEGGGGGGFDGGGFGFGFGGGGGGGG
@M00200:207:000000000-ALC1F:1:1103:14453:8711 1:N:0:5
ATTGGGTTTAAAGGGTGCGTAGGTGGTGAGGTAAGTCGGATGTGAAAGCTCCGAGCTCAACTCGGAAATGGCATTGGAAACTACCTTGCTAGAGGGTTTGAGGGGGGACTGGAATACTTGGTGTAGCAGTGAAATGCGTAGATATCAAGTGGAACACCAGTGGCGAAGGCGAGTCCCTGGAAAACTCCTGACACTGAGGCACGAAAGCTAGGGGAGCAAACAGGATTAGATACCCTAGTA
+
GGGFGFGGGGGGGDGFEGEFGGGGGGFGGGGGGGGGGGGEGGGGGGGGGGGGGGGGGGGGGGGGGGGEGGGGGGGGCCFFGGGGGGGGGGGGGGGGEEFGFGGGGGGGGGGCFGGGGGFGGGFFGGGGGGFEG;DFGGEGGGGGGGGGFGGFGGGGGGGGGGFGGEDGGGGDGGGGGGGGGFGFGGGGGEGGGGGFFGFGGGGGCCEFGGGCFDDEGGGFGGGGGGGFCFDGGGDFGGGG
@M00200:207:000000000-ALC1F:1:1103:12974:9312 1:N:0:5
ACTGGGTGTAAAGCGTGCGCAGGCGGTCTTTTAAGACAGGTGTGAAAGCCCCGAGCTTAACTTGGGAATTGCGCTTGTGACTGGAAGGCTCGGAGTGCGGAAGAGGGAGCTGGAATTCCTGGTGTAGCAGTGAAATGCGTAGAGATGTGGAGGAACACCGATGGCGAAGGCAGCCTTCTGGGCCAACACTGACGCTCATGCACGAAAGCGTGGGGAGCAAACAGGATTAGATACCCCAGTA
+
GGGGGGGGGGGGGGGGGGGGGGGGGGGGGGGGGGGGGGGGGGGGGGFGGGGGGEGGGGGGGGGGGGGGGGGGGGGGGGGGGGGGGGGGGGGGGGGGGGGGGGGGGGGGGGGGGGGGGGGGGGGGGGGGGGFFFFGGGGGGGGGGGGGGGGGGGGGGGGGGGGGDGGGEGGGGGGGGGGGGGGFGGGGGGGGGGGGGGGGGGFGGDEGGGGGGGGGGGGGFGGGGGGGFGFGGGG<FCDDGF
@M00200:207:000000000-ALC1F:1:1103:11380:9805 1:N:0:5
ATTGGGTTTAAAGGGCTCGTAGGCGGTTTGTCGCGTCGGGAGTGAAAACCCAGGGCTTAACCCTGGGCTGGCTTCCGATACGGGCAGACTAGAGGTATGCAGGGGAGAACGGAATTCCTGGTGTAGCGGTGAAATGCGCAGATATCAGGAGGAAAACCGGTGGCGAAGGCGGTTCTCTGGGCATTACCTGACGCTGAGGAGCGAAAGTGTGGGGAGCAAACGGGATTGGATACCCTCGTA
+
GGGGGGGGGGGGGGGGGGGGGGGGGGGGGGGGGGGGGGGGGGGGGGGGGGGGGGGGGGGGGGGGGGGGFGDCFFGEFFGGGGGG7FFGGGGGFFFFGGGGFEGGG@CFGGGGGGGGGD,>FFFFCCEGE:CFGGFFC@FCE7FFG;CFGFDCF>,,@CCGCFC<FGDEEEFGGEGGC9FEB>CFF@F9++*5888EDFG?EDC=C5C+<<CEGGC=3CF6CDED5DD)26:>CC*9<D<D
@M00200:207:000000000-ALC1F:1:1103:19504:9927 1:N:0:5
ATTGGGTTTAAAGGGTGCGTAGGCGGCTATGTAAGTCAGGAGTGAAAGTTTGCGGCTCAACCGTAAAATTGCTTTTGATACTGCATGGCTAGAATCAGGATGAGGTTAGCGGAATGTGGCATGTAGCGGTGAAATGCATAGATATGCCATAGACACCAATTTCGAAGGCAACTTGGTAAAACCTCCTTGGAGCTGAGGCACGAAAACGTGGGGAGCGGACAGGATTAGGTACCCCCCTAAGATT
+
GGGGGGGGGGGGGGGGGGGGGGGGGGGGGGGGGGGGGGGGGGGGGGGGGGGGGGGGGGGGGGGGGGGGGGGGGGGGGGGGGGGGGGGGGGGGGGGGGGGGGGGGGGGGGGGGGGGGGGGGGGGGGGGGGGGGGGGGGGGGGGGGGGGGGGGGG9<,@<F,C,3,3D+@,3,+,,8,43,,8E+,,,,@,,,3,,33,6*1,1*4?*1*04BGG59*1*=***2*2;0*++++3=FD))19)0).
@M00200:207:000000000-ALC1F:1:1103:28409:10493 1:N:0:5
ATTGGGCTTAAAGCGTGCGTAGGTGGTTTGTTAAGTCTGATGTGAAAGCCCTGGGCTCAACCTGGGAATGGCATTGGATACTGGCAGTCTAGAGTGCGGTAGAGGGGTGTGGAATTCCCGGTGTAGCAGTGAAATGCGTAGATATCGGGAGGAACATCTGTGGCGAAGGCGACACCCTGGACCAGCACTGACACTGAGGCACGAAAGCGTGGGGAGCAAACAGGATTAGATACCCGGGTA
+
GGGGGGGGGGGGGGGFGGGGGGGGGGFFGGGGGGGGGGGGGGGGGGGGGGGGGGGGGGGGEFGGCGFGGGGGGGGGGGGGGGGGGGGGGGGGGGGGGGGGGGGGGGGGGGGGGGGGGACFEGGGGGFGGGGGGGFGGGGGGDGGGGGGGFGGGGGGGGGFGGGGGGGGGDEEGGGGGGGGGFGGGGGF6?FGGGGGGGGFGFGGGGGGGEEGGGDGGGGCCFFGGGGFGFGGFC7<DC7<
@M00200:207:000000000-ALC1F:1:1103:21538:11198 1:N:0:5
ATTGGGTTTAAAGGGCGCGTAGGCGGCTAGGTAAGTGGGGTGTTAAATCTCCCGGCTCAACCGGGAACCTGCACCTCATACTGCTTAGCTTGAGTATAGGAGAGGAGACTGGAATTCCCGGTGTAGCGGTGAAATGCGTAGATATCGGGAGGAACACCAGTGGCGAAGGCGAGTCTCTGGCCTGTTCTTGACGCTGAGGCGCGAAAGCTAGGGGAGCAAACGGGATTAGATACCCGCGTA
+
GGGGGGGGGGGGGGGGGGGGGGGGGGGGGGGFGGGGGGGGGGGGGGGGGGGGGGGGGGGGGGGGGGGGGGGGGGGGGGGGGGGGGGGGGGGGGGGGGGGGGGGGGGGGGGGGGGGGGGGGGGGGGGGGGGGGGGGGGGGGGGGGGGGGGGGGGGGGGGGGGGGGGGGGGGGGGGGGGGGGGGGGGGGGGGGGGGGGGGGGGGGGGGGGGGGGGGGGGGGGGGGGGGGFGFGGGGGGGGGG
@M00200:207:000000000-ALC1F:1:1103:14905:11630 1:N:0:5
ACTGGGTGTAAAGGGCGCGTAGGCGGCCACCGCAAGTCGACTGTGAAATCTCTGGGCTTAACCCAGAACGGTCAGCCGATACTGCGGGGCTAGAGTGCAGAAGGGGCAACTGGAATTCTCGGTGTAGCGGTGAAATGCGTAGATATCGAGAGGAACACCTGCGGCGAAGGCGGGTTGCTGGGCATTTCCTGACGCTGAGGCGCGAAAGCGTGGGGAGCAAACGGGATTAGATACCCCAGTA
+
GGGGGGGGGGGGGGGGGGGGGGGGGGGGGGGGGGGGGGGGGGGGGGGGGGGGGGGGGGGGGGGGGGGGGGGGGGGGGGGGGGGGGGGGGGGGGGGGGGGGGGGGGGGGGGGGGGGGGGGGGGGGGGGGGGGGGGGGGGGGGGGGGGGGGGGGGGGGGGGGGGGGGGGGGGGGGGGGGGGGGGGGGGGGGGGGGGGGGGGGGGGGGGGGGGGGGGGGGGGGGGGGGGCFGFGGGGGFFGGGF
@M00200:207:000000000-ALC1F:1:1103:14463:11985 1:N:0:5
ACTGGGTTTAAAGGGCGCGTAGGCGGTTGGATAAGTCAGCTGTGAAAACCACGAGCTCAACTTGTGGCCTGCAGTTGAGACTGTCTGGCTAGAGTGTGGGAGAGGGAAGTGGAATTCCTGGTGTAGCGGTGAAATGCGTAGATATCAGGAGGAACACCGGTGGCGAAGGCGGCATCCTGGACCATTATTGACGCTGAGGAGCGAAAGCCAGGGGAGCAAACGGGATTAGATACCCGAGTA
+
GGGGGGGGGGGGGGGGGGGGGGGGGGGGGGGGGGGGGGGGGGGGGGGGGGGGGGGGGGGGGGGGGGGGGGGGGGGGGGGGGGGGGGGGGGGGGGGGGGGGGGGGGGGGGGGGGGGGGGGGGGGGGGGGGGGGGGGGGGGGGGGGGGGGGGGGGGGGGGGGGGGGGGGGGGGGGGGGGGGGGGGGGGGGGGGGGGGGGGGGGGGGGGGGGGGGGGGGDGGGGDGGGDGFGFGGGGGGGGGG
@M00200:207:000000000-ALC1F:1:1103:5699:12208 1:N:0:5
ACTGGGCGTAAAGCGCACGTAGGCGGCCATGTCAGTCGGGTGTGAAAGCCCTCGGCTCAACCGAGGAACTGCGTCCGATACTGCATGGCTTGAGGTCCGGAGGGGTGAGTGGAATTCCCGGTGGAGCGGTGAAATGCGTAGAGATCGGGAAGAACGCCGGCGGCGAAAGCGACTCACTGGTCGGATCCTGACGCTGAGGTGCGAAAGCTAGGGGAGCAAACGGGATTAGATACCCCAGTA
+
GGGGGDFGECFGGGGGGEGGGEGGGGGGEGGFFGGGGGGGGGGGEGGDGFGGGGGGGGGGGGGGGGGGGGGGDGGGGGGGGGGGGGGGGGGGG@CGGGGDBCEGG>CEC>FGGGFGGCGGGGGG7>FGGGGGGGGGGGGGGCFFGGGGGGEEGGGGGGGGGGGGGGDGGGGGG5EFECFDFFGGEGGGGGGGGGGGDF=FGGGGGGGCFGGCFG5EGGG6CGEDG3D@GFFF?<F5CDCD
@M00200:207:000000000-ALC1F:1:1103:21019:13381 1:N:0:5
ATTGGGCGTAAAGCGCGTGTAGGCGGGTGATCAAGTCGGATGTGAAATCCCCAGGCTCAACCTGGGAACTGCATTCGAAACTGGTCGCCTTGAGTGCTGGAGAGGGAAGCGGAATTCCTGGTGTAGAGGTGAAATTCGTAGATATCAGGTGGAACACCAGTGGCGAAGGCGGCTTTCTGGACGGTAACTGACGCTGAGACGCGAAAGCGTGGGGAGCAAACAGGATTAGATACCCGCGTA
+
CGGGGGGGGGGGGGGGGGGGGFGGGGGGGFGGGGGGGGGGGGGGGGGGGGGGGGGGGGGGGGGGGGGGGGGGGGGGGGGGGGGGGGGGGGGGGGGGGGGGDGCCEGGGGGGGGGGGGGGGGFGGGGGGGGGGCFGFGFGFEGGGGGGGGGGGGGGGGGGGGGGGGGGGGGGGGGGDCFGGGGEGGGDGGGGGCEGGGGGF=EEGGGGG5?CDEEGGDFGFGFFCGGGFDFGGC?FGGDG)
@M00200:207:000000000-ALC1F:1:1103:6049:13551 1:N:0:5
ATTGGGTATAAAGAGCTCGTAGGTGGTTCAGTAAGTCGGGTGTGAAACCTCCAGGCTCAACCTGGAGACGCCACCCGATACTGCTGTGACTAGAGTCCAGTAGGGGAGCATGGAATTCCTGGTGTAGCGGTGAAATGCGCAGATATCAGGAGGAACACCAGTGGCGAAGGCGGTGCTCTGGGCTGGAACTGACACTGAGGAGCGAAAGCGTGGGGAGCGAACAGGATTAGATACCCTTGTA
+
GGGGGGGGGGGGGGGGGGGGGGGGGGGGGGGGFGGGGGGGGGGGGGGGGGGGGGGGGGGGGFGGGGGGFGGGGGGGGGGGGGGGGGGGGGGGGGGGGGGGFGGGGGGGGGGGGGGGGGGGGGGGGGGGGGGGGGGGGFGEGGGGGGGFGGGGGGGGGGGGGGGGGGGGGGGGGGGGGGGGGGGGGGGFFGGGGGGGGGGGGGGGGGGGGGEGGGGGG5EGGGGGGGGFFFGGGGFFGGGGF
@M00200:207:000000000-ALC1F:1:1103:8600:14015 1:N:0:5
ATTGGGCGTAAAGAGCTCGTAGGCGGCTCGGTAAGTCGGGTGTGAAAACTCGGGGCTCAACCCCGAGACGCCACTCGATACTGCCATGGCTTGAGTCCGGTAGGGGAGCAGGGAATTCCTGGTGTAGCGGTGAAATGCGCAGATATCAGGAGGAACACCGGTGGCGAAGGCGCTGCTCTGGGCCGGTACTGACGCTGAGGAGCGAAAGCGTGGGTAGCAAACAGGATTAGATACCCCAGTA
+
GGGGGGGGGGGGGGGGGGGGGGGGGGGGGGGGGGGGGGGGGGGGGGGGGGGGGGGGGGGGGGGGGGGGGGGGGGGGGGGFFGGGGGGGGGGGGGGGGGGGGGGGGGGGGGGGGGGGGGGGGGGGGGGGGGGGGGGGGGGGGGGGGGGGGGGGGGGGGGGGGGGGGGGGGGGGGGGGGGGGGGGGGGGGGGGGGGGGGGGGGGGG5=EEFEGGGGGGGGGGGGFFGGGBC@FGGGFGCGGG@
@M00200:207:000000000-ALC1F:1:1103:13314:14313 1:N:0:5
ATTGGGTATAAAGGGCGCGTAGGCGGGGAGGCAAGTCGGGTGTGAAATCCCTCGGCTCAACCGAGGAACTGCGCCCGAAACTGCTTCTCTTGAGTCCCGGAGAGGAAGGTGGAATTCCCGGTGTAGCGGTGAAATGTGTAGAGATCGGGAGGAACACCGGTGGCGAAGGCGGCCTTCTGGACGGTGACTGACGCTGAGGCGCGAAAGCGTGGGGAGCAAACGGGATTAGATACCCCGGTA
+
GGGGGGCDFGGGGGGGDGG@FGGGGGGDCEDGGGCGGDCEFGFGFGGFGEGGDBFEGGGGGGGCFGGGGGGGGGGDGEGGGGGGGFGFFFD<FDGGFFGCCFGGEFGGE>FFGGGGGG<CFFGGGGGGGFGCE;FFGGGE@;BFFGGEGEGGBFABGCFGGGGGGGDGEFGGGGGGGGGGGGGG5EFFGCFGGGG>CGGGDGG88EGGD=ECCEGGGCCGGGG<CGG6FFGFGGF7DDGG
@M00200:207:000000000-ALC1F:1:1103:3425:15784 1:N:0:5
ACTGGGTGTAAAGGGCGCGTAGGCGGCTCTGATCGTCGGATGTGAAAGGCCTGGGCTCAACCTGGGAACGGCATCCGATACGGCAGGGCTTGAGTGTGGGAGAGGTTGGTGGAATTCCCAGTGTAGAGGTGAAATTCGTAGATATTGGGAAGAACACCGGTGGCGAAGGCGGCCAACTGGACCACAACTGACGCTGAGGCGCGAAAGCGTGGGGAGCAAACAGGATTAGATACCCGTGTA
+
GGGGGGEFFGGGGGGGGGGGGGGGGGGGGGGGGGGFGGGGFGFGGGGGGGGGGGGGGGGGGFGGGGGGGGGGGGGGGGGFGGGEGGGGG,BFGGAFBFGGGGGGGGFGGGGGGGCCFFGGFBDDDFGFGDFGGGFCGFAFFG9FFFFGGGGGGGFGGGEGGGGGGGGGGGFGGGEGGGGGGGGGGGCECFGFGGEEGGGGEGGGGGG6CACEGGGGGGGGGGGGGGGFGFDFF<CDDDGF
@M00200:207:000000000-ALC1F:1:1103:9101:15862 1:N:0:5
ACTGGGTTTAAAGAGTCCGTAGGCGGCTTGTTAGGTGAGGTGTGAAATCCCTCGGCCCAACCGAGGAATTGCGCTTCAAACCGGCAAGCTTGAGGAGGATAGAGGTGGGCGGAACTGATGGTGGAGCGGTGAAATGCGTTGATATCATCAGGAACACCGGAGGCGAAGGCGGCTCACTGGGGGTTATCTGACGCTGAGGAACGAAAGCCAGGGGAGCAAACGGGATTAGATACCCTAGTA
+
GGGGGGGGGGGGGGGGGGGGGGGGGGGGGGGGGGGGGGGGGGGGGGGGGGGGGGGGGGGGGGGGGGGGGGGGGGGGGGGGGGGGGGGGGGGGGGGGGGGGGGGGGGGGGGGGGGGGGGGGGGGGGGGGGGGGGGGGGGGGGGGGGGGGGGGGGGGGGGGGGGGGGGGGGGGGGGGGGGGGGGGGGGGGGGGGGGEGGGGGGGGGGGGGGGGGGGGGGGGGGGGGGGGFGFGGGGGGGGGG
@M00200:207:000000000-ALC1F:1:1103:29166:16015 1:N:0:5
ATTGGGTTTAAAGGGCTCGTAGGCGGCCAACTAAGTCACACGTGAAATCCCTCGGCCCAAACGGGGAACTGCGTGTGAGACTGGATGGCTTGAGTCTGGGAGAGGAATGCGGAATTCCAGGTGCAGCGGTGAAATGCGTAGATATCTGGAGGAACACCGGTGGCGAAGGCGGCATTCTGGACCAACACTGACGCTGAGGAGCGAAAGCCAGGGGAGCAAACGGGATTAGATACCCCAGTA
+
,@-CD<BB;<FGGGG7EFFF,6,C+:CFEDFCGDFGCFAAEFF8@F,9,CAEFGG>,+BC,CCC7:>FGG,9CFG7=,?,5?=F@FGGG<,+B5<<??AG<?74:BFEC9CG+>B5<FFG8==,,:F:7B:D@9CB,@8=+3@FDGG,,,,5CF7BC@<C<FCD<CGGG,*48*B9+2,<<8*;:C>EGFGGG*/:*;@FG=EC8*/*0;FF*/)/)CGGGGD3</>***20+<799D*:
@M00200:207:000000000-ALC1F:1:1103:20288:16079 1:N:0:5
ATTGGGTATAAAGGGCGTGTAGGCGGTCTGTTAAGTCATGTGTGAAATCCCTCGGCTCAACCGGGGAAGGACGCATGAAACTGACAAGCTAGAGTACCAAAGAGGGGGGTGGAATTCCCGGTGTAGCGGTGAAATGCGTAGATATCGGGAGGAACACCGGTGGCGAAGGCGGCCCCCTGGTTGGATACTGACGCTGAGACGCGAAAGCGTGGGGAGCGAACGGGATTAGATACCCCAGTA
+
GGGGGGGGGGGGGGGGGGGGGGGGGGGGGGGGGGGGGGGGGGGGGGGGGGGGGGGGGGGGGGGGGGGGGGGGGGGGGGGGGGGGGGGGGGGGGGGGGGGGGGGGGGGGGGGGGGGGGGGGGGGGGGGGGGGGGGGGGGGGGGGGGGGGGGGGGGGGGGGGGGGGGGGGGGGGGGGGGGGGGGGGGGGGGGGGGGGGGGGGGGGGGGGGGGGGGGGGGGGGGDEDDGFFFFGGCGGGGGGG
@M00200:207:000000000-ALC1F:1:1103:7072:16404 1:N:0:5
ACTGGGTGTAAAGGGCTCGTAGGCGGCCAACTAAGTCAGACGTGAAATCCCTCGGCTTAACCGGGGAACTGCGTCTGATACTGGATGGCTTGAGATTGGGAGAGGGATGCGGAATTCCAGGTGTAGCGGTGAAATGCGTAGATATCTGGAGGAACACCGGTGGCGAAGGCGGCGACCTGGACAGGAACTGACACTCAACTACGAAAGCGTGGGGAGCAAACAGGATTAGATACCCTAGTA
+
GGGGGGGGGGGGGGGGGGGGGGGGGGGGGGGGGGGGGGGGGGGGGGGGGGGGGGGGGGGGGGGGGGGGGGGGGGGGGGGGGGGGGGGGGGGGGGGGGGGGGGGGGGGGGGGGGGGGGGGGGGGGGGGGGGGGGGGGGGGGGGGGGGGGGGGGGGGGGEGGGGGGGGGGGGGGGGGGGGGGGGGGGGGGGGGGGGGGFGGGGGGGGGGGGGGGGGGGDFGGGGGGGGGFGFGGGGGGGGGG
@M00200:207:000000000-ALC1F:1:1103:19855:16524 1:N:0:5
ATTGGGTTTAAAGGGCGCGTAGGCGGTGCCGTAAGTCTGGTGTGAAATCCCCGAGCTTAACTCGGGTCCCGCGCCAGAGACTGCGGTGCTCGAGTGTGGGAGAGGAGAGTGGAATTCCCGGTGTAGCGGTGAAATGCGTAGATATCGGAAGGAACATCAGTGGCGAAGGCGACTTCCTGGCCCGATACTGACACTGAGGCGCGAAAGCGTGGGGAGCAAACAGGATTAGATACCCGAGTA
+
GGGGGGGGGGGGGGGGGGGGGGGGGGGGGFGGGGGGGGGGGGGGGGGGGGGGGGGGGGGGGGGGGGGGGGGGGGGGGGGGGGGGGGGGGGGGGGFDFFGGGGGGGGGDGGGGGGGGGGGGGGGGGGGGGGGGGGGGGGGGGGGGGGGGGGGGGGGGGGGGGGGGGGGGGGGGGCGGGGGGGFFGEGGGGGGGGGGGGGGGGGGGGGGGGGGGGGGGGGGGGGGGGGGFGBGGGGGGGGGG
@M00200:207:000000000-ALC1F:1:1103:4945:17450 1:N:0:5
ACTGGGCTTAAAGAGCGCGCAGGCGGCTGGTCAAGTCCGATGTGAAATCTCCCGGCTCAACTGGGAAACTGCATCGGAAACTGATCGGCTTGAAGGTGGGAGAGGGTAGTGGAATTCCCGGTGTAGTGGTGAAATGCGTAGATATCGGGAGGAACACCAGTGGCGAAGGCGACTACCTGGCCCATTCTTGACGCTGAGGCGCGAAAGCTAGGGGAGCGAACGGGATTAGATACCCCCGTA
+
FGGGGGGGGGGGGGGGGGGGGGGGGGGGGGGGGGGGGGGGGGGGGGFGGGGGGGGGGGGGGGGGGGGGGGGGGGGGGGGGGGGGGGGGGGGGGGGGGGGGGGGGGGGGGGGGGGGGGGGGGGGGGGGGGGGGGGFGGGGGGGFGGGGGDGGGGGGGGGGGGGGGC>EGGGGDEGGGGGGGGGGGGGFFGF9FGGGGGGGGGGDCGGGGGGGFFGGGCGDGGGGGGDGF4?FGFGGGGGGG
@M00200:207:000000000-ALC1F:1:1103:19114:18326 1:N:0:5
ACTGGGCGTAAAGGGCTCGTAGGTGGCCAACTAAGTCAGACGTGAAATCCCTCGGCTTAACCGGGGAACTGCGTCTGATACTGGATGGCTTGAGTTTGGGAGAGGGACGCGGAATTCCAGGTGTAGCGGTGAAATGCGTAGATATCTGGAGGAACACCGGTGGCGAAGGCGGCGTCCTGGACCAACACTGACACTGAGGAGCGAAAGCCAGGGGAGCAAACGGGATTAGATACCCCTGTA
+
GDFGGGGGGGGGGGGGGGGGGFGGGGGGFGFFGGGGGGGGGGGGGGGGGGGGGGGGG7CGGGGEGGGGGGGGGGCFGGGGGGGG<FF<FGGGGGGGGGGGDGGGGDEEGGFGGGGGGGGGGGGGGGGGGGGGGGGGGGGGGGGGGGGGGGGDGCFGGGDDGGGGGGGGGGDCEGEGGGGGGGGGGGFGGGGGGGGGGGGCGGDEEGGGFFGGGGGGGGGGGCGGGGGFG*:7EFGDD<<D
@M00200:207:000000000-ALC1F:1:1103:3725:19679 1:N:0:5
ACTGGGTTTAAAGCGTACCGATAGGTGGTTTATCAAGTCTGGGGTAAAAGCCGGAAGCTCAACTTCCGCGTTTGCTTTAGATACTGATAGGCTAGAGGGGCAAAGAGGTGCTTGGAACCAACGGTGTAGTAGTGAAATGCGTTGATATCGTTGGGAACACCGAAAGCGAAGGCAGAGCACTGGGTGCCACCTGACACTGCTAGGACGAAAGCGTGGGTAGCGAATGGGATTAGATACCCGAGT
+
GGGGGGGGGGGGGGGGGGGGCEEGGFGGGGGGGGGGGGGGGGGGGGGGGFGGGGGGGGDGG9CFCFGEGGGGGGFGGFGGDFFGGG,EFGGGGGE9FGGDGEGFGGGGGGGGGGGGGGFGGGGGGGGGGGGGGGFFFFCGDFFFGGGGGGGGGGD<FGGGGGGFGEGDGGGGGEGFGGGGGGG>FEG>FGGGB?FGGFFGCGEFEGDGGGGGGGDC):C5+CGDDGGFFF5DG:FCGFGDBGB
@M00200:207:000000000-ALC1F:1:1103:19645:20150 1:N:0:5
ATTGGGCTTAAAGCGCACGTAGGCGGATCGTTAAGTCGGGGGTGAAATCCTGGAGCTCAACTCCAGAACTGCCTTCGATACTGGCGATCTTGAGTCCGGAAGAGGTGAGTGGAACTCCTAGTGTAGAGGTGGAATTCGTAGATATTAGGAAGAACACCAGTGGCGAAGGCGGCTCACTGGTCCGGTACTGACGCTGAGGTGCGAAAGCGTGGGGAGCAAACAGGATTAGATACCCTTGTA
+
GGGGGGGGFFGGGGGECGGGGGGGGGGGGGGGFGGGGGGGGGGGGFEGFFGGGGGFGGGGGGGGGGGGGGGGGGGGGFGGGGGGFCEGGFGGGGGGGGGGGGGGGGGGGGGGGGGGGGGGGE?EDFDGGFFFGGFFDDGGGGFFFGGGGGGGGGGGGGGGFFGGGGGGEGGGGGDFGGGCGGGDEGGEFGGGGG=C5EFGGGGG=EEGG;CEGGGGGGGGFGGGGGGFGFCFCG6DGFFF
@M00200:207:000000000-ALC1F:1:1103:18225:20294 1:N:0:5
ATTGGGTTTAAAGAGCTCGTAGGCGGTTCGGTAAGTCACGTGTGAAATCTCCACGCTTAACGTGGAGGGGTCACGTGATACTGCCGTGACTAGAGTCCGGTAGGGGAGTGTGGAATTCCCGGTGTAGCGGTGAAATGCGCAGAGATCGGGAGGAACACCCGTAGCGAAGGCGGCACTCTGGGCCGGAACTGACGCTGAGGAGCGAAAGCGTGGGGAGCAAACAGGATTAGATACCCTTGTA
+
GGGGGGGGGGGGGGGGGGGGGGGGGGGGGGGGGGGGGGGGGGGGGGGGGGGGGGGGGGGGGGGGGGGGGGGGGGGGGGGGGGGGGGGGGGGGGGGGGGGGGGGGGGGGGGGGGGGGGGGGGGGGGGGGGGFGGGGGGGGGGGGGGGGGGGGGGEGGGGGGGGGGGGGGGGGGGGGGGGGGGGGGGGEGGGGGGGGGGGGGGGGGGGGGGGGGGGGGDGGGGGGGGGGFGFGGGGCGGGGGF
@M00200:207:000000000-ALC1F:1:1103:6189:21362 1:N:0:5
ATTGGGTTTAAAGGGTGCGTAGGTGGTGAGGTAAGTCGGATGTGAAAGCTCCGAGCTCAACTCGGAAATGGCATTGGAAACTACCTTGCTCGAGGGTTTGAGGGGGGACTGGAATACTTGGTGTAGCAGTGAAATGCGTAGATATCAAGTAGAACACCAGTGGCGAAGGCGAGTCCCTGGACAGTTCCTGACACTGAGGCACGAAGGCCAGGGGAGCAAACGGGATTAGATACCCCCGTA
+
GFGGGGB;FFGGGGGEEFECEGGEFG@FFGGFGGGFGFGGFFFGGGGGGFAFFGGGFGGGGGGEEEGGFFGFGFFEGGFGFFDFECFFFFGFGGGGBC:CFGDFGGGGGEFGGGFC>@A<F>FFFGFCFDEGGG?FFG@CFGDECFA;C@BFFFCEFFCFCEFEFGGGGFGEGC:@09AFGGFGECFFDF<<<<8<EGF588CEGEEC*8CFEEDEDEFFGCCCD>*9CF::9297<>5C
@M00200:207:000000000-ALC1F:1:1103:15697:21458 1:N:0:5
ATTGGGCTTAAAGGGCTCGTAGGCGGTTTGTCGAGTCGGGAGTGAAAACCAGGTGCTTAACACCTGGCTTGCTTTCGATACGGGCAGACTAGAGGTATTAAGGGGAGAACGGAATTCCTGGTGTAGCGGTGAAATGCGCAGATATCAGGAGGAACACCGGTGGCGAAGGCGGTTCTCTGGGAATGACCTGACGCTGAGGAGCGAAAGTGTGGGGAGCGAACAGGATTAGATACCCCAGTAAGA
+
CFFFGGGGGFFFGCG@C9@CCFGGGG@FCCC,@6@FF:FCCCBFFGGCCC<FGCE@D,ED9C@B,C<A,,6,,6F,8FEDCFGGCFBD=??AEFFBF,,,5A<ECBCC@ECD@FC,:?FEEFGFFFEFG+@BECF<?>+==::<,C@DAFFEEC<F>C*5*>:F@<EC*61:**6,BB?@CFF+<<+5<:F+88;3:>598*/8=EC2<9@8ECCE57:7?CFCC*067907<+*9*1976C<
@M00200:207:000000000-ALC1F:1:1103:13290:22015 1:N:0:5
ATTGGGTATAAAGGGTGCGTAGGTGGGTTGGTAAGTCCGTGGTGAAATCCCCAAGCTTAACTTGGGAACTGCCGTGGATACTATCAATCTTGAATATCGTTGAGGTAAGCGGAATATGTCATGTAGCGGTGAAATGCTTAGATATGACATAGAACACCGATAGCGGAGGCAGCTTACTAAGCGATCATTGACACTGAGGCACGAAAGCGTGGGGAGCAAACAGGATTAGATACCCTAGTA
+
GDGGGGGGGGGGGGGGGGGGGGGGGGGGGGGGGGGGGGGGGGGGGGGGGGGGGGGGGGGGGGGGGGGGGGGGGGGGGGGGGGGGGGGGGGGGGGGGGGGGGGGGGGGGGGGGGGGGGGGGGGGGGGGGGGGGGGGGGGGGGGGGGGGGGGGGGGGGGGGGGGGGDGEGEGEGGGGGGGFFGGGGGGGGGGGGGGCFFGGGGGGGDGDFEECCDDGGGGFFGGGGGGGFGFGGGFGFFFFG
@M00200:207:000000000-ALC1F:1:1103:20267:23024 1:N:0:5
ATTGGGTTTAAAGTGTGCGCAGGCGGCTGAGCAAGTCGAGTGTGAAATCCCCGGGCTTAACTTGGGAATTGCGCTCGAAACTACTTGGCTGGAGTATGGCAGAGGAAGGTGGAATTCCACGTGTAGCGGTGAAATGCGTAGAGATGTGGAGGAACACCGGTGGCGAAGGCGGCATCCTGGACCAATACTGACGCTGAGTGAGCGAAAGCCAGGGGAGCAAACGGGATTAGATACCCCCGTA
+
GGGGGGGGGGGGGGGGGGGGGGGGGGGGGGGGGGGGGGGGFGGGGGFGGFGGGGGGGGGGGGGGGGGGGGGGGGGGGGGGGGGGFGGGGCFEGGGGGGGGGGGGGGGGGGGGGGGGGGGGGGGGGGGGGGGFFGFGGGDGGGGFGGGGGFGGCFFGCFFFFGGGGDDFFFEGGCGFCFFGFGFGGGGF9FGCEG5EEEFGF6FGGEGG6CGGGGGGGGFFFFGDCC<?FFDFGGG>F3>>B
@M00200:207:000000000-ALC1F:1:1103:22443:23475 1:N:0:5
ATTGGCTGTAAAGGGTGCGTAGGCGGTGCAGCAAGTCGGGAGTGAAATACCTCAGCTTAACTGAGGAACTGCTTTCGATACTGCTGTGCTTGAGTAAGACAGAGGTAAGCGGAACTTAGGGTGGAGCGGTGAAATGCGTTGATATCTTAAGGAACACCGGTGGCGAAGGCGGCTTACTGGGTCTTAACTGACGCTGAGGCACGAAAGCCAGGGTAGCAAACGGGATTAGATACCCCGGTA
+
FFGGGGGGGGGGGGGGGGGGGGGFGGGG7@FFGGGGGGGGGGGGGGGGGGDFGGFGG,FFGGGGGFGGGFFGFFEFGGGGGGGGGGGGGGGGGGGFFG9<FGGGFFFGG?GGGGCG<FAFGGGCFGGGGGDGGGGGGGGGGGGGGG,,@FGFGGGGEGGGGGGGGGGGGG>EBCEFDFGGGCECCCC;CGGGGGGGGGGFDGGGGGGGF9CGGCFEGGGGCG53CCFF4@GFDF<FGDGG
@M00200:207:000000000-ALC1F:1:1103:23568:24290 1:N:0:5
ATTGGGTGTAAAGCGTGCGTAGGTGGTTTGTTAAGTCTGATGTGAAAGCCCTGGGCTCAACCTGGGAATTGCATTGGATACTGGCAGGCTAGAGTGCGGTAGAGGATGGCGGAATTCCCGGTGTAGCAGTGAAATGCGTAGAGATCGGGAGGAACATCTGTGGCGAAGGCGGCCATCTGGACCAGCACTGACACTGAGGCACGAAAGCGTGGGGAGCAAACAGGATTAGATACCCCAGTA
+
GA<C@EGGCDECGGGFGDFFECGGAC6CFFF<AEGEFGFFGGGGFGGFGEFF@FFDDCCFD<FEGG8FA<EGGEGGGGGCFFFGGGGG:==EDFFAFC@FGGEFCG@EGCFCF:<<EFGGGFECFG?EFGGEGGFGGGGGEGGAF9DFGGDGDFEGGCAFFFGGGDEGGFGGC@8?>DFGGFEFGCFGGF?EF8FGGFC=E8ECEGGGEGG85C<CDGG+2>FDF<*99@*>?7CCCDGF
@M00200:207:000000000-ALC1F:1:1103:19651:24537 1:N:0:5
ACTGGGTGTAGCGGTGGAATGCGTAGAGATCCGGAAGAACACCGGTGGCGAAGGCGGCCCGCTGGGCAGTGGCTGACGCTGAGGCGCGACAGCGTGGGGAGCAAACAGGATTAGATACCCCGGTA
+
GGGGGGGGFGGGGGCCFGGGGEGGFGGGGDFGGGGEGGGGGGGGGGGGGGFGGGGGGGEEGGGGGGGGGGFGDGGGFGGGGGGGGGDGGGDGGGFEGGGGGEGFGGGGFGGGGFGGGG<<DCDFG
@M00200:207:000000000-ALC1F:1:1104:8032:2258 1:N:0:5
ACTGGGTTTAAAGGGCGCGTAGGCGGCTTGCCAAGTCGGGGGTGAAATACTTTAGCTTAACTGGAGAAGTGCCTTCGATACTGGCGGGCTTGAGGGAGGTAGGGGTCTGTGGAACTTCTGGTGGAGCGGTGAAATGCGTTGATATCAGAAGGAACGCCGGTGGCGAAAGCGACGGACTGGACCTCTTCTGACGCTGAGGCGCGAAAGCTAGGGGAGCAAACGGGATTAGATACCCCAGTA
+
GFGGGGGGGGGGGGGGGGGFGGGGGGGGGGGGGGGGGD>GEGGGGGGGGGGGGGGGGGGGGGGFGGGGGGGFGGGGGGGGGGGGGGGEFGGGDGGEFEE:<FGDCFGGGFFFGFGFGGGGGGGG@CFFEFGGGGDFCFCCCCFCCCFGGGGGGGGGGGGGGGGGGDGGGFGEEGDGCEGGGEFGGG7EGGGG?8CE>FEE:8=CEGCGGGGGGGDGGGGGGG5<CD46>:*CGG673DGG
@M00200:207:000000000-ALC1F:1:1104:16382:3172 1:N:0:5
ACTGGGTATAAAGAGCGCGCAGGCGGTCGTTCAAGTCGCGTGTGAAAGCCCCCGGCTCAACTGGGGAGGGTCACGCGATACTGATCGACTCGAAGGCAGGAGAGGGAAGTGGAATTCCCGGTGTAGTGGTGAAATGCGTAGATATCGGGAGGAACACCAGTGGCGAAGGCGACTTCCTGGCCTGTTCTTGACGCTGAGGCGCGAAAGCTAGGGGAGCAAACGGGATTAGATACCCCAGTA
+
GGGGGGGGGGGGGGGGGGGGGGGGGGGGGGGGGGGGGGGGGGGGGGGGGGGGGGGGGGGGFFGGGGGGGGGGGGGGGGGGDFGGGGGGGGGGGGGGGGGGGGGEGGGGEGGGFGGGGFGGGGGFGGFFGGGGGGGGGGGGGGGGGGEGGGGGGGGGCG:C?FGGGGGGGGGGGGGFEGGGGGGGGGGGGGFGGGGGGGGGGGGGGGGGGGGGGGGGGDGGGGGGD<FFF77DFFGGGGGG
@M00200:207:000000000-ALC1F:1:1104:20268:4209 1:N:0:5
ACTGGGTTTAAAGGGCGCGTAGGCGGACAGTTTAGTCAGAGGTGAAAGCCCAGGGCTCAACCTTGGAATAGCCTTTGATACTGGCTGTCTTGAGTTCGGGAGAGGTGAGTGGAATGCCGAGTGTAGAGGTGAAATTCGTAGATATTCGGCGGAACACCAGTGGCGAAGGCGACTCACTGGCCCGATACTGACGCTGAGGCGCGAAAGCGTGGGGAGCAAACAGGATTAGATACCCCGGTA
+
GGGGGGGGGGGGGGGGGGGGGGGGGGGGGGFGGGGGGGGGGGGGGGGGGGGGGGGGGGGGGGGGGGGGGGGGGGGGFGGGGGGGGGGGGGGGGGGGGGGGGGGGGGGGGGGGGGGGGGGEGFGEFGGGGGGGGGGGGGGGGGGGGGGGGGGGGGGFGGGGGGGFEGGGGGGGGDGGGGGGGGGGGEC:CFGGGGGGGGGGGGGGGGGGGGGGGGGGGGGGGGGGGFFFGGGGFFCFGGDC
@M00200:207:000000000-ALC1F:1:1104:16196:4757 1:N:0:5
ACTGGGTGTAAAGGGCGCGTAGGTGGCGGCATAAGGCCGTGGTGAAAGTCGGGGGCTCAACCCTTGATCGGCCATGGCAACTGTGTCGCTAGGGCACCGTAGAGGCAGATGGAATTCCGGGTGTAGCGGTGGAATGCGTAGAGATCCGGAAGAACACCAGTGGCGAAGGCGGGTTGCTGGGCTGACACTGACGCTGAGGCGCGAAAGCTAGGGGAGCGAACGGGATTAGATACCCGAGTA
+
GGGGGGGGGGGGGGGGGGGGGGGGGGGGGGGGGGGGGGGGGGGGGGGGGGGGGGGGGGGGGGGGGGGGGGGGGGGGGGGGGGGGGGGGGGGGGGGGGGGGGGFGGGGGGGGGGGGGGGGGGGGGGGGGGGGGGGGGGGGGGGGGGGGGGGGGGGGGGGGGGGGGGGGGGGGGGGGGGGGGGGGGGGGGGGGGGGGGGGGGGGDGDGGGGGGGGGDGGGGEGGGGGDGGGFGFCGGGGGGG
@M00200:207:000000000-ALC1F:1:1104:9427:5833 1:N:0:5
ACTGGGTTTAAAGGGCGCGTAGGCGGTCAGCACAAGTCAGTTGTGAAATCTCCGAGCTTAACTCGGAAAGGTCAACTGATACTGTGCGACTAGAGTGCAGAAGGGGCAACTGGAATTCTCGGTGTAGCGGTGAAATGCGTAGATATCGAGAGGAACACCTGCGGCGAAGGCGGGTTGCTGGGCTGACACTGACGCTGAGGCGCGAAAGCTAGGGGAGCGAACGGGATTAGATACCCTTGTA
+
GGGGGGGGGGGGGGGGGGGGGGGGGGGGGGGGGGGGGGGGGGGGGGGGGGGGGGGGGGGGGGGGGGGGGGGGGGGGGGGGGGGGGGGGGGGGGGGGGGGGGGGGGGGGGGGGGGGGGGGGGGGGGGGGGGGGGGGGGGGGGGGGGGGGGGGGGGGGGGGGGGGGGGGGGGGGGGGGGGGGGGGGGGGFFFGGGGGGGGGGGGGGGGGGGGGGGGGGGGGGGGGGGGCFFGGGGGGGGDFFB
@M00200:207:000000000-ALC1F:1:1104:10214:6790 1:N:0:5
ATTGGGTTTAAAGCGTACGTAGGCGGATATGCAGGCGTCGTGTGAAAGCCCTCGGCTCAACCGAGGAATTGCACGGCGAACCGCATGTCTTGAGACAAGTAGGGGCTGTCGGAACGATAGGTGGAGTGGTGAAATGCGTTGATATCTATCGGAACGCCGATGGTGAAAACAGACAGCTGGGCTTGTTCTGACGCTGAGGTACGAAAGCGTGGGGAGCGAACGGGATTAGATACCCTAGTA
+
GGGGGGGGGGGGGGGGGGGGGGGGGGGGGGGGGGGGGGGGGGGGGGGGGGGGGGGGGGGGGGGGGGGGGGGGGGGGGGGGGGGGGGGGGGGGGGGGGGGGGGGGGGGGGGGGGGGGGGGGGGGGFGFGGGGGGGGGGGGGGGGGGGGGGGGGGGGGGGGFEGGGGGGGGGGGGGGGGGGGGGGGGGGGGGGGGGGGGGGGGGGGGGGGGGGGGGGGGGGGGGGGGGGGGGGGG7DGGGGG
@M00200:207:000000000-ALC1F:1:1104:6963:6830 1:N:0:5
ATTGGGCGTAAAGCGCGTGCAGGCGGCCTTGCAAGTCGGACGTGAAATCCCACGGCTCAACCGTGGAAGTGCATTCGAAACTGCGAGGCTGGAGTCCTGGAGAGGAAAGTGGAATACTCGGTGTAGAGGTGAAATTCGTAGATATCGAGTGGAACACCGGTGGCGAAGGCGGCTTTCTGGACAGGTACTGACGCTGAGACGCGAAAGCGTGGGGAGCAAACAGGATTAGATACCCGCGTA
+
GGGGGGGGGGGGGGGGGGGGGGGGGGGGGGGGGGGGGGGGGGGGGGGGGGGGGGGGGGGGGGGGGGGGGGGGGGGGGGGGGGGGGGGGGGGGGGGGGGGGGGGGGGGGGGGGGGGGGGGGGGGGGGGGGGGGGGGGGGGGGGGGGGGGGGGGGGGGGGGGGGGGGGGGGGGGGGGGGGGGGGGGGGGGGGGGGDGGGGGGGGGGGGGGGGGGGGGGDGFCGGGGGGGGGGGGGGGDGGGG
@M00200:207:000000000-ALC1F:1:1104:22184:7324 1:N:0:5
ACTGGGTGTAAAGGGTCCGCAGGCGGATTTATAAGTCAGTGGTGAAAGCCCGTTGCTCAACAACGGAACTGCCATTGATACTGTAAGTCTTGAATTCGGTCGAAGTGGGCGGAATATGACATGTAGCGGTGAAATGCTTAGATATGTCATAGAACACCGATAGCGAAGGCAGCTCACTAGGCCTGGATTGACGCTCAGGGACGAAAGCGTGGGGAGCAAACAGGATTAGATACCCCCGTA
+
GGGGGGGGGGGGGGGGGGGGGGGGGGGGGGGGGGGGGGGGGGGGGGGGGGGGGGGGGGGGGGGGGGGGGGGGGGGGGGGGGGGGGGGGGGGGGGGGGGGGGGGGGGGGGGGGGGGGGGGGGGGGGFGGGGGGGGGGGGGGGGGGGGGGGGGGGGGGGGGGGGGGGGGGGGGGGGGGGGGGGGGGGGGGGGGGGGGGGGGGGGGGGGGGGGGGGGGGGGFGGGGGGGGGGGGGGGFGGGGG
@M00200:207:000000000-ALC1F:1:1104:28068:7590 1:N:0:5
ACTGGGTTTAAAGCGTGTGTAGGTGGCTTCCTAAGTCGATTGTGAAATCCCTGGGCTCAACCTGGGAATTGCAGTCGATACTGGGGAGCTCGAGTTCGGTAGAGGACGGCGGAATTCCCGGTGTAGCGGTGAAATGCGTAGATATCAGGAGGAATACCGGTGGCGAAGGCGGCCTTCTGGACGGTGATTGACGCTGAGACGTGAAAGCGTGGGGAGCAAATAGGAATAGATACCCCAGTA
+
GGGCGGGG>EFFEFCFGGCEE<FFGGGF@FGGGFFF,@FG9FEFGGGGGG<FECCE@@EGFCFGGGGGF6@FFFGGGGE@FCFADDEEGDF:>BCCAFGG<FDDGGGEFGECFCDEE?FF76CB<9F+>F:DF99==>FDGG,,8@<3@AC>:B<F,7@F@FECFEG*>:>8*=1+?EG9@CCCEGG9@C998858CGF9;*;AC+<*8;/:8EDGCE6<+*+22*2922*20<67*97:
@M00200:207:000000000-ALC1F:1:1104:22994:8411 1:N:0:5
ACTGGGCTTAAAGGGCGCGCAGGCGGCTTGGCAAGTCGAGTGTGAAATCCCTTGGCTTAACTGAGGAATGGCGCTCGAAACTACCTTGCTGGAGGATTTGAGGGGGGATTGGAATACTTGGTGTAGCAGTGAAATGCGTAGATATCAAGTGGAACACCAGTGGCGAAGGCGAATCCCTGGAAAATACCTGACACTGAGGCACGAAAGCTAGGGGAGCAAACAGGATTAGATACCCCTGTA
+
GGGGGGGGGGGGGGGGGGGGGGGGGGGGGGGGGGGGGGGGGGGGGGGGGGGGGGGGGGGGGGGGGGGGGGGGGGGGGGGGGGGGGGGGGGGGGGGGGGGGGGGGGGGDGGGGGGGGGGGGGGGGGGGGGGGGGGGGGGGGGGGGGGGGGGGGGGGGGGGGGGGGGGGGGGGGGGGGGGGGFGGGGGGGGGGGGGGGGGGGGGGGGGGGGGGGGGGGGGGGGGG4FGGGGGGGGGGGGGGG
@M00200:207:000000000-ALC1F:1:1104:26691:10077 1:N:0:5
ACTGGGTTTAAAGCGCGTGTAGGCGGCCTTGTAAGTCCGTTCTGAAAGTCCGGGGCTCAACCCCGGGAGGCGGATGGATACTGCAAGGCTCGAGTACGGAAGAGGCGAGTGGAATTCCCGGTGTAGCGGTGAAATGCGCAGATATCGGGAGGAACACCAATGGCGAAGGCAGCTCGCTGGGACGTTACTGACGCTGAGACGCGAAAGCGTGGGGAGCAAACAGGATTAGATACCCCTGTA
+
GGGGGGGGGGGGGGGGGGGGGGGGGGGGGGGGGGGGGGGGGGGGGGGGGGGGGGGGGGGGGGGGGGGGGGGGGGGGGGGGGGGGGGGGGGGCGGGGGGGGGGGGGGGGGGGGGGGGGGGGGGGGGGGGGFGGGGGGGGGGGGFGGGGGGGGGGGGGGGGGGGGGGGGGGGGGGGGGGGGGGGGGGGGGGGGGGGGGGFGFGGGGGGDGGGGGGGGGGGGG=FGFFGGGFCDGGGFGGGCG
@M00200:207:000000000-ALC1F:1:1104:4241:10808 1:N:0:5
ATTGGGTTTAAAGGGCGCGTAGGTGGCCACCATAAGGCCGCGGTGAAAGTTCGGGGCTCAACCCTGAATCGGCCGCGGCGACTGTGGGGCTAGGGCACCGTAGAGGCAGATGGAATTCCGGGTGTAGCGGTGGAATGCGTAGAGATCCGGAAGAACACCAGTGGCGAAGGCGGTCTGCTGGGCGGTGGATCCGCAAGGGTCCAATAGCCGACACTGAGGCGCGACAGCGTGGGGAGCAAACAGG
+
GGGGGGGGGGGGGGGGGGGGGGGGGGGGGGGGGGGGGGGGGGGGGGGGGGGGGGGGGGGGGGGGGGGGGGGGGGGGGGGGGGGGGGGGGGGGGGGGGGGGGGDGGGGGGGGGGGGGGGGGGGGGGGGGGGGGGGGGGGGGGGGGGGGGGGGGGGGGGGGGGGGGGGGGGGGGGGGGGGGGGGGGGGGGGGGGGGGGGGGGGGFGGGGGGGGGGGGGGGGGGGGGGGGGGGGGGGGGGGGGFGB?
@M00200:207:000000000-ALC1F:1:1104:28779:10981 1:N:0:5
ACTGGGTTTAAAGGGCTCGTAGGCGGCCAACTAAGTCCGACGTGAAATCCCCAGGCTCAACCTGGGAACTGCGTCGGATACTGGATGGCTTGAATTCGGGAGAGGGATGCAGAATTCCAGGTGTAGCGGTGAAATGCGTAGATATCTGGAGGAATACCGGTGGCGAAGGCGGCATCCTGGACCGACATTGACGCTGAGGAGCGAAAGCTAGGGGAGCAAACGGGATTAGATACCCCGGTA
+
GGGGFFGGGGGFGGGGGGGGGGGGGGGGGGGGGGGGGGGGGGEGGGGGGGGGFGGGGGGGGGGGGGGGGGGGGGGGGFGGGGGGFGGGGGGCFFGGGFGG@EEFGCGGEGGGGFGGGGGGGGGGGFFGGGGGGFGGGGGGGGFFFGGEGGFECGGGGGGGGGGGGGEGGGGGGGGGGGGGGGGGGGGGGGGGGGGGGGGCGGGGGGGGF?FCFEDGGGGGFDGGGGGGGFGGGGGGGC<D
@M00200:207:000000000-ALC1F:1:1104:27722:11305 1:N:0:5
ACTGGGTTTAAAGGGCTCGTAGGCGGCCAACTAAGTCGGATGTGAAATCCCCAGGCTCAACCTGGGAACTGCATCCGATACTGGATGGCTTGAATCCGGGAGAGGGATGCAGAATTCCAGGTGTAGCGGTGAAATGCGTAGATATCTGGAGGAATACCGGTGGCGAAGGCGGCGACCTGGACGGATACTGACGCTGAGGTGCGAAAGCGTGGGGAGCAAACAGGATTAGATACCCGAGTA
+
GGGGGGGGGGGGGGGGGGGGGGGGGGGGGGGGGGGGGGGGGGGGGGGGGGGGGGGGGGGGGGGGGGGGGGGGGGGGGGGGGGGGGGGGGGGGGGGGGGGGGGGGGGGGGGGGGGGGGGGGGGGGGGGGGGGGGGGGGGGGGGGGGGGGGGGGGGDGGGGGDGGGGGGGGG@EGGGGGGGGGGGGGGDGDGFGGGGGGGGGGGGGGGGFGEGGGDCGDG6EFGGGGGGGGGCFFACDGG<F
@M00200:207:000000000-ALC1F:1:1104:29545:12115 1:N:0:5
ACTGGGATTAAAGGGTTCGTAGGTGGCCCGCTAAGTCACACGTGAAATCCCTCAGCTTAACTGGGGAACTGCGTGTGAGACTGGCGGGCTCGAGTGCAGGAGAGGAACGCGGCATTCCAGGTGTAGCGGTGAAATGCGTAGATATCTGGAGGAACACCGGTGGCGAAGGCGGCGTTCGGGACTGTATCTGACACTGAGGAACGAAAGCCAGGGGAGCAAACGGGATTAGGTACCCCTGTA
+
GGGFDF@F9<EAFGEGGGDE@FGG9FFGGGGEGGF<FGGFGGG?FGGGFFECFF<FAFFFFCFFDE,BFGGGFCECFFEEFGFGFFGGE@FGC@C<B,BFFGFEEDGGG7CD:F:BE9,EFFC>,,3>73+<FFED,3CFE*,,7@FCFDFFGG8D,>FE::<<<=*4<<@ECEGGB*8?5:68+<@7A00+A?+<<088;*2*;C5C*;CCCE)*)2AC=*:9*)9*0**2++7*9DCC
@M00200:207:000000000-ALC1F:1:1104:29270:12237 1:N:0:5
ATTGGGTTTAAAGGGCGCGTAGGCGGCTTCATAAGTCCTGGGTGAAAGCCCTCGGCTCAACCGAGGAATTGCCTTGGATACTGTGAAGCTCGAGGCTGGAAGAGGGCAGTGGAATTCCCGGTGTAGCGGTGAAATGCGTAGATATCGGGAGGAACACCAGTGGCGAAGGCGGCTGCCTGGGCCAGTTCTGACGCTGAGGCGCGACAGCGTGGGGAGTGAACTGGATTAGATACCCCGGTA
+
GGGGGGGGGGGGGGGGGGGGGGGGGGGGGGGGGGGGGGGGGGGGGGGGGFGGGGDGGCGGFFGGGGGGGGGGGGGGGGGGGGGGGGGGGGGGGGGGGGGGFGFFGGGGGGGGGGGGGGGGGGGFGGGGGGGGGGGGGGGGGGGGGGGGGGGGGGEGGGGGGGGGGGGGGGGGGGEEFGGGGGGEGGGGGGGGGGGGGGGGEDGGGGGGEGGGECGGGGGCGCGGGGGGGGFGGDFGGDDG
@M00200:207:000000000-ALC1F:1:1104:14725:12631 1:N:0:5
ATTGGGCTTAAAGAGCTCGTAGGCGGCTTGGCAAGTCGGGTGTGAAACCTCCAGGCTCAACCTGGAGACGCCACTCGATACTGCTATGGCTAGAGTCCGGTAGGGGACCACGGAATTCCTGGTGTAGCGGTGAAATGCGCAGATATCAGGAGGAACACCGGTGGCGAAGGCGACTACCTGGCCCATTCTTGACGCTGAGGCGCGAAAGCTAGGGAAGCGAACGGGATTAGATACCCTCGTA
+
GGGGGGGGGGGGGGGGGGGGGGGGGGGGGGGGGGGGGGGGGGGGGGGGGGGGGGGGGGGGGGGGGGGGGGGGGGGGGGGGGGGGGGGGGGGGGGGGGGGGGGGGGGGGGGGGGGGGGGGGGGGGGGGGGGGGGGGGGGGGGGGGGGGGGGGGGGGGGGGGGGGGGGGGGGGGGGGGGGGGGDGGGGGGGGGGGGGGGGGGGGGGGGGGGFGGGGGGGGGGGGGDDDGGGGGGGGGGGGDGD
@M00200:207:000000000-ALC1F:1:1104:15042:12785 1:N:0:5
ACTGGGCTTAAAGGGTGCGTAGGCGGCGCAGTAAGTCAGGAGTGAAAGTTTGCGGCTCAACCGTAAAATTGCTTTTGATACTGCTGTGCTAGAATTAGGATGAGGTCAGCGGAATGTGGCATGTAGCGGTGAAATGCATAGATATGCCATAGAACACCAATTGCGAAGGCAGCTGGCTAGACCTATATTGACGCTGAGGCACGAAAGCGTGGGGAGCGAACAGGATTAGATACCCCCGTA
+
GGGGGGGGGGGGGGGGGGGGGGGGGGGGGGGGGGGGGGGGGGGGGGGGGGGGGGGGGGGGGGGGGGGGGGGGGGGGGGGGGGGGGGGGGGGGGGGGGGGGGGGGGGGGGGGGGGGGGGGGGGGGGGGGGGGBFFGGGGGGGGGGGGGGGGGGGGGGGGGGGGGGGGGGGGGGGGGGGGGGGGGGGGGGGGGGGGGGGGGGGGGGGGGGGGGGGGGGGGGGGGGGGGGGGFFGGFGGCGGG
@M00200:207:000000000-ALC1F:1:1104:11646:12879 1:N:0:5
ATTGGGTTTAAAGAGCTCGTAGGCGGTTCGATAAGTCGGACGTGAAATCTCCACGCTCAACGTGGAGGGGCCGTTCGATACTGTCGTGACTCGAGTCCGGTAGGGGAGTGTGGAATTCCCGGTGTAGCGGTGAAATGCGCAGAGATCGGGAGGAACACCCGTAGCGAAGGCGGCACTCTGGGCCGGTACTGACGCTGAGGAGCGAAAGCGTGGGGAGCAAACAGGATTAGATACCCGCGTA
+
GGGGGGGGGGGGGGGGGGGGGGGGGGGGGGGGGGGGGGGGGGGGGGGGGCFGFGGGGGGGGGGGGGGGGGGGGGGGGGGGGGGGGGGGGDFGGGGGGGGGGGGGGGGGGGGGGFGFGG9FFGGGGGGGGGGGGGFGGGGGGGGGGGFGGGGGGGGGGGGGGGGGFECFEGGGGGGGGGGFGGGFDGGGGGGGGGGGGGDGFGGGGGGGGGGGGGDGGGCGGGGGGFFFGCCFEFGGDGGGF
@M00200:207:000000000-ALC1F:1:1104:11531:13149 1:N:0:5
ATTGGGCGTAAAGGGCGCGTAGGCGGGATGGTAAGTCGGTCGTGAAATCCCTCGGCTCAACCGAGGAACGTCGGCCGATACTACCGTTCTTGAGGGATGCAGAGGAGACTGGAATTCCCGGTGTAGCGGTGAAATGTGTAGAGATCGGGAGGAACACCGGTGGCGAAGGCGGGTCTCTGGGCATCTCCTGACGCTGAGGCGCGAAAGCGTGGGGAGCAAACGGGATTAGATACCCTGTA
+
GGGGGGGGGGGGGGGGGGGGGGGGGGGEFGGGGGGGGGGGGGGGGGGGGGGGGGGGGGGGGGGGGGGGGGGGGGGGGGGGGGGGGGGGGGGGGGGDGGGGGGGGGGGGGGGGGGGGGGGGGGGGGGGGGGGGGGGGGGGGGGGGGGCGGGGGGGGGGGGGGGGGGGGGGGGGGGGGFGGFFGGGGGGGGGGGGGGGGGGGGGGGGGEFGEGGGGGGGGGGGGGGGGGGF=FFGGGGGGG
@M00200:207:000000000-ALC1F:1:1104:28522:13250 1:N:0:5
ATTGGGTTTAAAGGGTTCGTAGGCGGCCTTGTAAGTGGGGTGTGAAATCCCTCGGCTCAACCGAGGAATGGCGCTCCAAACTACACGGCTTGAGGGAGACAGGGGTAAGCGGAACTGATGGTGGAGCGGTGAAATGCGTTGATATCATCAGGAACACCGGTGGCGAAGGCGGCATCCTGGACCGACATTGACGCTGATGAGCGAAAGCCAGGGGAGCAAACGGGATTAGATACCCCTGTA
+
GGGGGGGGGGGGGGGGGFGGGGGGGGGDGFFFGGGGGCFGGGGGGEFGGGDDGGGGGDGFGGGFGGEGGGGGCDGEFGGGGGGGGGGDGGDFGFFDGGGGGGGGGGGGGGGGGGGGGGGGGGGGGGGGGGDGGCGFGGGGGFGGGGGGCFGGGGGGGGGGGGDGGGGGGGGGGGGFFEGGGGGGGGGGFGFGG=?E>CGGF<EGGGGG=EGCEEGGGGGECDEGGGFGGG=FCEGGFGGG
@M00200:207:000000000-ALC1F:1:1104:3353:13359 1:N:0:5
ATTGGGCGTAAAGGGTGCGTAGGCGGCCGTGCAAGTCTGGCGTGAAAGCCCCGGGCTCAGCCCGGGAAGTGCGCTCGAAACTGCACGGCTCGAGTGCCGGAGGGGAGAGTGGAATTCCTGGTGTAGCGGTGAAATGCGTAGATATCAGGAGGAATACCGGTGGCGAAAGCGACTCTCTGGACGGCAACTGACGCTGAGGCACGAAAGCGTGGGGAGCAAACAGGATTAGATACCCCGGTA
+
GAAADFGFFGGGGGGFGEEFGGGGCC@CFGGFFGGFEFGGGGFGGGGGEEFGDGGGGGFFFDBFCGGGDGGGGG:@FGGGGGGGCFGGGGGGECFFFGGGGGGDGGGEGFGGGGFCGCFFGFGFFFGGGEFGGGGGGGFGEGGG;EGGGGCGEGGGGGGGFEGGGGEEGGC8ECE7:@FGGC8CEGGGFGGGEGEEEFGGDGGGEEGFE:CGGGGGGFGGGFGGG4?FGGC:<CGG<DGG
@M00200:207:000000000-ALC1F:1:1104:18149:13982 1:N:0:5
ATTGGGTTTAAAGGGCGCGTAGGCGGCTTTTTAAGTGAGGCGTGAAAGCCCTGGGCTTAACCCAGGAGGTGCGTTTCATACTGAAGAGCTTGAGTACGAGAGAGGAAAGTGGAATTCCTAGTGTAGAGGTGAAATTCGTAGATATTAGGAAGAACACCAGTGGCGAAGGCGGCTTTCTGGCTCGTAACTGACGCTGAGGCGCGAAAGCGTGGGGAGCAAACAGGATTAGATACCCGAGTA
+
GGGGGGGGGGGGGGGGGGGGGGGGGGGGGGGGGGGGGGGGGGGGGGGGGGGGGGGGGGGGGGGGGGGGDGGGGFGGGGGGGGGGGGGGGGGGGGGGGGGGGGGGGGGGGGGGGGGGGGGGGGGGGGGGGGGGGGGGGGGGGGGGGGGGGGGGGGGGGGGGGGGGGGGGGGGGGGGGGGGGGGGDGGGEGGGGGGGGGGGGGGGGGDEGGGGGGGGGGGGGGGGGGGGGGGGGGGGGCDGG
@M00200:207:000000000-ALC1F:1:1104:10070:15186 1:N:0:5
ATTGGGTTTAAAGCGTCCGCAGGTGGACGTGTGCGTCTGCTGTTAAATGGCAGGGCTCAACCCTGATCACGTTGCAGTGGATACGACACGTCTAGAGGAAGGAAGAGATGAACGGAACTCATGGTGAAGCAGTGAAATGCGTTGATATCATGGGGAACACCAATTGCGAAGGCAGTTCATTGGTCCTTTCCTGACACTCAGGGACGACAGCGTGGGGAGCGAAGCGGATTAGATACCCGCGTA
+
GGGGGGGGGGGGGGGGGGGGGGGGGGGGGGGGGGGGGGGGGGGGGGGGGGGGGGGGGGGGGGGGGGGGGGGGGGGGGGGGGGGGGGGGGGGGGGGGGGGGGGGGGGGGGGGGGGGGGGGGGGGGGGGGGGGGGGGGGGGGGGGGGGGGGGGGGGGGGGGGGGGGGGGGGGGGGGGGGGGGGGGGGGGGGGGGGFGGGGGGGEGGGGGGGGGGGGGGGGGGGGGGGGGGGGFGGGGGFGDGEG>
@M00200:207:000000000-ALC1F:1:1104:22734:16458 1:N:0:5
ATTGGGCTTAAAGGGCGCGCAGGCGGCTACGTAAGTCCGGCGTGAAATCCCACGGCTCAACTGTGGAACTGCGTCGGATACTGCGTTGGCTTGAGGATGGTAGAGGCTTTTGGAACTAGCGGTGTAGCGGTGAAATGCGCAGATATCGCTAGGAACGCCGGTGGCGAAGGCGGAAAGCTGGGCCATTCCTGACGCTGAGGCGCGAAAGCTAGGGGAGCGAACCGGATTAGATACCCCGGTA
+
GGGGGGGGGGGGGGGGGGGGGGGGGGGGGGGGGGGGGGGGGGGGGGGGGGGGGGGGGGGGGGGGGGGGGGGGGGGGGGGEFGGGGFGGGGGGGGGGGGGGGGGGGGGGGGGGGGGGGGGGGGGGGGGGGGGGGGGGGGGGGGGGGGGGGGGGGGGGGGGGGGGGGGGGGGGGGGGGGGGGGGGGGGGGGGGGGGEGGGGGGGGGGGGGGGGFGGGGGGGGGGGGDDCGGGGGFDFGFGGGD
@M00200:207:000000000-ALC1F:1:1104:13548:16667 1:N:0:5
ACTGGGTGTAAAGGGCGCGTAGGTGGCGGCATAAGGCTGTGGTGAAAGTCTGGGGCTCAACTCCAGATCGGCCGCGGCGACTGTGTCGCTTGGGCACCGTAGAGGCAGATGGAATTCCGGGTGTAGCGGTGGAATGCGTAGAGATCCGGAAGAACACCAGTGGCGAAGGCGGTCTGCTGGGCGGTGAGCTCGCGAGAGCTCAATAGCCGACACTGAGGCGCGACAGCGTGGGGAGCAAACAGG
+
GGGGGGGGGGGGGGGGGGGGGGGGGGGGGGGGGGGGGGGGGGGGGGGGGGGGGGGGGGGGGGGGGGGGGGGGGGGGGGGGGGGGGGGGGGGGGGGGGGGGGGGGGGGGGGGGGGGGGGGGGGGGGGGGGGGGGGGGGGGGGGGGGGGGGGGGGGGGGGGGGGGGGGGGGGGGGGGGGGGGGGGGGGGGGGGGGGGGGGGGGGGGGGGGGGGGGGGGGGGGGGGGGDGGGGGGGGDGFGFGFGF
@M00200:207:000000000-ALC1F:1:1104:26566:18300 1:N:0:5
ATTGGGTGTAAAGGGTGCGTAGGCGGCGCTACAAGTCGGGTGTGAAATCCCTCAGCTTAACTGAGGAACTGCGCCCGAAACTGTAGTGCTGGAGTGAGGCAGGGGTGAGCGGAACTGATGGTGGAGCGGTGAAATGTGTTGATATCATCAGGAACACCGGTGGCGAAGGCGGCTCACTGGGCCTTTACTGACGCTGAGGCACGAAAGCTAGGGGAGCAAACGGGATTAGATACCCTCGTA
+
GGGDFCGGGG-FFGGGGGGGGGGGGGGGGGGGGFGGGGGGEGGGFGDGGGGGGGGGGGFGGGGGGGGGGGGGEGGGGGGGGGGGFEGGGGGFEGGGGCEGDGGGGGGGGGGGEEGGGGGGGGGFGFGGGEGGGFGGGFFFB9FGFGGGGGGFGGGGGGGEEG:CCEDGGGGGGGGGGGGGGGGGGGGFGCCFGGGG5C8FGGGGEEGGGCFFGEGGGF6CGGGGGGGGGFF:CGGGGGGG
@M00200:207:000000000-ALC1F:1:1104:26480:18682 1:N:0:5
ACTGGGTGTAAAGGGTGCGTAGGCGGCGCGGTAAGTCGGGTGTGAAATTTCGAGGCTTAACTTCGAAACTGCATTCGATACTGCCGTGCTTGAGGACTGGAGAGGAGACTGGAATTTACGGTGTAGCGGTGAAATGCGTAGATATCGTAAGGAAGACCAGTGGCGAAGGCGGGTCTCTGGACAGTTCCTGACGCTGAGGCACGAAGGCCAGGGGAGCAAACGGGATTAGATACCCTTGTA
+
GGGGGGGGGGFFFFEGGGGGGGGGGGGGGECFCCFGGGGGGGGGGGEFAFGGGGGGGDFGGGGGGGGGGGGGGGGGGGGFGGFGFGGGGGGGGGGFGGGGFGGGGGEGGGGGGGGGGGGGDGGGGGGGGGGGGGGFGGGDGGFGGGGGGGGGGFGCFGFFFFGGGGGGGGGGGGGGGGGGCGGGGGGFGGGGGGGGEGGGGGGGGGGGFCCFGE<CDEEEGGGDGGGFFFG7FGGGGGGC
@M00200:207:000000000-ALC1F:1:1104:21250:18710 1:N:0:5
ACTGGGTGTAAAGTGTGCGCAGGCGGCGTTGCAAGTCGAGTGTGAAATCCCCGAGCTTAACTTGGGAATTGCGCTCGAAACTACGATGCTCGAGTGTGGCAGAGGAAGGTGGAATTCCACGTGTAGCGGTGAAATGCGTAGAGATGTGGAGGAACACCGATGGCGAAGGCAGCCTTCTGGGCCAACACTGACGCTCATGCACGAAAGCGTGGGGAGCAAACAGGATTAGATACCCTAGTA
+
GGGGGGGGGGGGGGGGGGGGGGGGGGGGGGGGGGGGGGGGGGGGGGGGGGGGGGGGGGGGGGGGGGGGGGGGGGGGGGGGGGGGGGGGGGGGGGGGGGGGGGGGGGGGGGGGGGGGGGGGGGGGGGGGGGGGGGGGGGGGGGGGGGGGGGGGGGGGGGGGGGGGGGGGGGGGGGGGGGGGGGGGGGGGGGGGGGGGGGGGGGGGEGGGGGGGGGGGGGGGGGGGGGGGGGGGGGGGGGGG
@M00200:207:000000000-ALC1F:1:1104:21045:20910 1:N:0:5
ACTGGGTTTAAAGGGCTCGTAGGCGGTTTGTCGCGTCGGGAGTGAAAACTCAGGGCTCAACCCTGAGCGTGCTTCCGATACGGGCAGACTAGAGGTATGCAGGGGAGAACGGAATTCCTGGTGTAGCGGTGGAATGCGCAGATATCAGGAGGAACACCGGTGGCGAAGGCGGTTCTCTGGGCATGACCTGACGCTGAGGAGCGAAAGCATGGGGAGCGAACAGGATTAGATACCCCGGTA
+
GGGGGGGGGGGGGGGGGGGGGGGGGGGGGGFGGGGGGGGGGGGGGGGGGGGGGGGGGGGGGGGGGGGGGGGGGGGGGGGGGGDGDGGGGGGGGGGGGGGGGGGGGGDGGGGGGGGGGGGGGGGGGGGGGGDGGGGGGGGGGGGGGCGGGGGGGGGGGGGGGGGGGGGGGGGGEGGFFGGGGGGGGG8FGGGGGGGGGGGGGGGGGGGGGGGGGGGGGGGGGGGGGGGGGGGGGGGGGGGG
@M00200:207:000000000-ALC1F:1:1104:6419:20982 1:N:0:5
ATTGGGTTTAAAGGGTGCGTAGGCGGCCAGGTAAGTCAGGAGTGAAAGTTTGCGGCTCAACCGTAAAATTGCTTTTGATACTGCCAGGCTAGAATTAGGATGAGGTCAGCGGAATGTGGCATGTAGCGGTGAAATGCATAGATATGCCATAGAACACCAATTGCGAAGGCAGCTGGCTAGACCTGGATTGACGCTGAGGCACGAAAGCGTGGGGAGCGAACAGGATTAGATACCCCGGTA
+
GGGGGGGGGGGGGGGGGGGGGGGGGGGGGGGGGGGGGGGGGGGGGGGGGGGGGGGGGGGGGGGGGGFGGGGGGGGGGGGGGGGGGGGGGGGGGGGGGGGFGGCGGGGGGGGGGGGGGGGGGGGGGGGGGGGGGGGGGGGGGGGFGGGGDBDGGGGGGGGGGGGGGGGGGGGGGGGGGGGGGGGGGGGGGGGGDGGG5EGGGGGG*CEGGGDGGGGGGGEGGDGGGFDGGGGGGGGGGDGC
@M00200:207:000000000-ALC1F:1:1104:14944:21259 1:N:0:5
ATTGGGCTTAAAGGGTGCGTAGGCGGAATAGTAAGTCAGTGGTGAAAGCCTGCAGCTTAACTGTAGAATTGCCATTGATACTGCTAATCTTGAGTACATATGAAGTGGGCGGAATGTGTCATGTAGCGGTGAAATGCTTAGATATGACACAGAACACCGATTGCGAAGGCAGCTCACTAAACTGTAACTGACGCTGAGGCACGAAAGCATGGGGAGCAAACAGGATTAGATACCCCAGTA
+
GFGGGGGGGFGGGGGGGGGGGGGGGGGGGGGGGGGGGGGGGGGGGGGGGGGGGGGGGGGGGGGGGGGGGGGGGGGGGGGGGGGGGGGGGGGGGGGGGGGGGGGGGGGGGGGGGGGGGGFGGGGGGGGGGGGGGGCEAEDFFGFGGGGGGGGGGGGGGGFGGGGGGGGGGGGGGGGGGFGGGGGGGGGGGGGGGCGGGGGGGGGGGGGGGGGGGGGGGGGGGGGGGGFGFGGGF?CGGGGG
@M00200:207:000000000-ALC1F:1:1104:17012:21595 1:N:0:5
ACTGGGTATAAAGGGCTCGTAGGCGGCCAACTAAGTCAGACGTGAAATCCCTCAGCTTAACTGGGGAACTGCGTCTGATACTGGATGGCTTGGATCCGGGAGAGGGATGCGGAATTCCAGGTGTAGCGGTGAAATGCGTAGATATCTGGAGGAACACCGGTGGCGAAGGCGGCATCCTGGACCGGTATTGACGCTGAGGAGCGAAAGCCAGGGGAGCAAACGGGATGAGATACCCCAGTAAGA
+
GGGGGGGGGGGGGGGGGGGGGGGGGGFGEFFFDFGFFFGGGGCFGGGFFG8EGFFGGGFFFFGGGGGGGDFFGFFGGFGFFGGGGGGGGGGGGGGFGEFGFG@FGGGFGGGGGG7FFGAFGFGFEFFEGGGFFGGGGGGGGGGCFFFGGGFGGGGE,+@FFCCDFCFEE7BB8BCC,4<EFFGGGGGGFFC5B*3=8=FFGGG=C=CE20;CEE5CDDE?FGGGCD*0<>*0+029*<9C6>4
@M00200:207:000000000-ALC1F:1:1104:7508:22168 1:N:0:5
ATTGGGTATAAAGGGCGCGTAGGCGGTTTCGTAAGTCAAGGTTGAAATCCGGCGGCTCACCCGTCGAACTGGCCTTGATACTGCGAAGCTTGAGGTGCGGAGGGATGCGTGGAACTTGTGGTGGAGCGGTGAAATGCCCAGATATCACAGGGAACACCGGTGGCGAAGGCGACGCATTGGCCGCAATCTGACGCTGAGGCGCGAAAGCATGGGGAGCGAACGGGATTAGATACCCTGGTA
+
-EFFGGEFGGGGFGGGGGGGDEGGGG+@:,CFFDFGGGGGFGGGGFGGGG::CC@CCGCFG?:FFGEGF@FFGGFGGF<EGGGGDGCE7FFGCEDF7BBGGDCFF@FGGCBC>FDFCC=BEF3<FFGCDG:CFGCCFBFFFGGGFC,,3:FCFFGFGGGGGGGFEGEG7EEGGGC:>EGCG@8:CECFGDCCEDGGGFFGEGG8CCEGFCEG>EG*9CEEEDGDDDGGCCGFFGFGGFGF
@M00200:207:000000000-ALC1F:1:1104:18150:23269 1:N:0:5
ACTGGGCTTAAAGCGCGTGTAGGCGGCAGCGTGTGTCGGGCGTGAAATCCCACGGCTCAACCGTGGAAGTGCACTCGAAACTGCGCAGCTAGAGTCCTGGAGAGGAAGGTGGAATGCTTGGTGTAGAGGTGAAATTCGTAGATATCAAGCGGAACACCGGTGGCGAAGGCGGCTTTCTGGACAGTGACTGACGCTGAGGCGCGAAAGCTAGGGGAGCAAACGGGATTAGATACCCTGGTA
+
GCFGGGGGGGGGG<FGGCFGGGGGEGGF+8FFFCGGGGGGGGGGGFGGGFFDFGGGGGGGGGGCGGDGCEFGGF,ADF@F@FFGC7:@EGCGFEDFFFGC=F=FGGGG7AFGGCFGGDAFCFFFCFCDGDGGGGGC<CCDFG<CGGFCFGGGGGGFGGGGGGGGGGGCEGGGD**5>C@F<FGGG9CCFDCCGGEG>FFGGGGEGGGGDFDGF5)>DGGGGGGGG:C*0>:CCGGFGDC:
@M00200:207:000000000-ALC1F:1:1104:18129:23899 1:N:0:5
ATTGGGTGTAAAGGGTGCGTAGGCGGCATGTTAAGTCACAGGTGAAATCCAACGGCCCAACCGTTGAACTGCCTGTGATACTGGCGTGCTCGAGGACGTGAGGGGTAGGGGGAACGAGCAGTGTAGCGGTGAAATGCGTAGATATTGCTCGGAAGGCCGGAGCCGAAGGGGCCCTACTGGTACGTAACTGACGCTGAGGCACGAAAGCGTGGGGAGCAAACAGGATTAGATACCCCAGTA
+
ACEGGGGGG<<FGGGGGCFGDGGFGGGGEGGFFGGGFGGGGFGGGC9EED@EGEDEFGEFGGGGGGGGGGGFGFGFFEEGGGGDGGGGGFFE7?FFGGEEACFGG:=F?@CGG@+BFECFFFGFCDFGGCCC3,@F9:::F@<=AFC9F,C@C7BEFGCGGGG:*4<*FGC@:8:BBB@CFGGGGGGGGGG?E:=CGFCCGGC8EC5@888CD=97D**0;/:D*7>C6:DGG69<<9<7
@M00200:207:000000000-ALC1F:1:1104:17625:24321 1:N:0:5
ATTGGGTTTAAAGGGTGCGTAGGCGGCCCTATAAGTCAGTGGTGAAAGCCCATCGCTCAACGATGGAACTGCCATTGATACTGTAGGGCTTGAGTACAGACGAGGTAGGCGGAATTGATGGTGTAGCGGTGAAATGCATAGATACCATCAAGAACACCGATTGCGTAGGCAGCTTACTAGGCTGTAACTGACGCTGAGGCACGAAAGCGTGGGGAGCGAACAGGATTAGATACCCCCGTA
+
GGGGGGGGGGGGGGGGGGGGGGGGGGGGGGGGGGGGGGGGGFGGGFGFGGGFGGDGGGGGGGGGGDGFGGGGF,CCFGGGGGGGDGDEGGGGGGGGGFFGGGGGGGGGFGFGGGGGGGFGGDFGFGGGGGGGGGGGGGGGDFGGFFFFGGGGFGFGGGGG+CFGGGGGGGGGGGGGFGF?FGGGG9ECGFC,CCGCC8>CEFCE5EDFGC8ECGG55EE=C)6>F<FCGDGC0ACGGDDG
@M00200:207:000000000-ALC1F:1:1104:23177:24824 1:N:0:5
ATTGGGTATAAAGGGTGCGTAGGTGGTGAGGTAAGTCGGATGTGAAAGCTCCGAGCTCAACTCGGAAATGGCATTGGAAACTACCTTGCTAGAGGGTTTGAGGGGGGACTGGAATACTTGGTGTAGCAGTGAAATGCGTAGATATCAAGTGGAACACCAGTGGCGAAGGCGAGTCCCTGGAAAACTCCTGACACTGAGGCACGAAAGCTAGGGGAGCAAACAGACTTAGATACCCCGGTA
+
GGGGGGEGGGGGGGGGGGGGEGGGGGGGFGGGGGGGGCGEGCFGGGAFGGGGGGGGGFGGFGGGDCCEGGGGGGGGGGGGGGGAEGGDGGGGGGGGGG@E<FGCCFGGGFEFGGFGGGGCFGGGGGD@FGCFBEFG9BGEGEGFGFGFGGGCC@AFCCCFGGFGGDCEEFFGGG*+<CFGGEGGGFGFFGGGGGGF9EFG5@=5*CGGC<<E>CCED7*0@47**2:CF7:*9729/)17
@M00200:207:000000000-ALC1F:1:1105:15295:2171 1:N:0:5
ATTGGGCTTAAAGGGCTCGTAGGCGGTTAGTCACGTCGGGAGTGAAAACTCAGGGCTCAACCCTGAGCGTGCTTCCGATACGGGCTGACTAGAGGTATGCAGGGGAGAACGGAATTCCTGGTGTAGCGGTGGAATGCGCAGATATCAGGAGGAACACCGGTGGCGAAGGCGGTTCTCTGGTCATTACCTGACGCTGAGGAGCGAAAGCATGGGGAGCGAACAGGATTAGATACCCGAGTA
+
GGGGGGGGGGGGGGGGGGGGGGGGGGGGGCGGGGGGGGGGEGGGGGFGGGGCFFGGGGFGGGGGGGFGGGGGGGGGGGGGGGGGGDGGGGGGGGGGGGGGGGGGGGGGCEGDGGEGGGFAGGGGGGGGGGGGDFGGGGGGGGGGGF<FGGGGGGGGGGGGGGDGGGGGGGGECFGFGGGG+>CFGGGGGGGGGGGGGGGFEFGGGEGGGGGGGGGGGGGDGEGFFGFFGFGGGGGCBGGG
@M00200:207:000000000-ALC1F:1:1105:14250:3496 1:N:0:5
ATTGGGTTTAAAGGGCTCGTAGGCGGTTTGGCAAGTCGGATGTGAAAACTCCAGGCTTAACCTGGAGATGCCATTCGATACTGCTATGACTTGAGTTCGGTAGGGGCGCATGGAATACCCGGTGTAGCGGTGAAATGCTTAGATATCGGGTGGAACACCAGTGGCGAAGGCGGTGCGCTGGGCCGAAACTGACGCTGGTGAGCGAAAGCGTGGGTAGCAAACAGGATTAGATACCCTAGTA
+
GGGGGGGGGGGGGGGGGGGGGGGGGGGGGGGGGGGGGGGGGGGGGGGGGGGGGGGGGGGGGGGGGGGGGGGGGGGGGGGGGGGGGFGGGGGGGGGGGGGGGGGGGGGGGGGGGGGGGGGGGGGGGGGGGGGGGGGGGGGGGGGGGGGGGGGGGGGGGGGGGGGGGGGGGGGGGGGGGGGGGGGGGDGGGGGGGGGGGGGGGFGEEGGGGGGGGGGGGGGGGGGGGFGGFFGGGFGGFGGGG
@M00200:207:000000000-ALC1F:1:1105:6582:3743 1:N:0:5
ATTGGGCGTAAAGAGCGTGTAGGCGGCCCGGTAAGTCCGCTGTGAAAGTCCAGGGCTCAACCCTGGAATGCCGGTGGATACTGTCGGGCTCGAGTCCGGAAGAGGTGAGTGGAATTCCTGGTGTAGCGGTGAAATGCGCAGATATCAGGAGGAACACCGGTGGCGAAAGCGCTCATCTGGCCCAATACTGACGCTGAGGCGCGAAAGATAGGGGAGAAAACGGGATTAGATACCCCAGTA
+
FDFGEFCC@@7CE9E<FFEGFA<FE@:6C@@C+@@CEFCEFGGGDFFGCEE@FFGGADECGGCCCGF<?6?EEEFG@FFCFCDEFGDC=+AF+BAFEC@4=>FF=BDFGFFG<555B?<DCGGDGFGGG>C<D<@F<FE+C+<,=FAFEBFGF@FG>EEC>>FC>7***,=78<8CFCFC7C8CBCFGFCGFC?*BBEFGG8CCC=E*<CGGEED**0C7;=EC3)9**@FGGF*9>*7*
@M00200:207:000000000-ALC1F:1:1105:6375:4207 1:N:0:5
ATTGGGTTTAAAGAGCGCGCAGGCGGCCCGACAAGTCGGGTGTGAAATCTCGGGGCTCAACCCCGGAACTGCATCCGATACTGCCGGGCTAGAGGTAGGTAGGGGAGATCGGAATTCCTGGTGTAGCGGTGAAATGCGCAGATATCAGGAGGAACACCGGTGGCGAAGGCGGGTCTCTGGGCCGATACTGACGCTGAGGAGCGAAAGCGTGGGGAGCGAACAGGATTAGATACCCCTGTA
+
FGDEFCB;FFCGGGGGGGGCGGGGGG7FCBFGGDGGDGG@C@@F<<FFG9?CFGD=C<<==48FCDGCFE?FGGGGEE@:FAE<EEEE::,B,ECA=B@FCEGDG::C=<FC7<<8F<E>FGGA:FDDC@<<FAGE;CGGGGGDGG;FGCGEF<<,<CFCFCFCE:8=F7FCEC**<@9FFF*?CEE>@F0CEEEGD8E8E@C88>E*:CEGGGGG5C=5?=GF*0:676*23<01<FG0
@M00200:207:000000000-ALC1F:1:1105:22224:4706 1:N:0:5
ACTGGGCTTAAAGTGTGCGCAGGCGGCCGAGCAAGTCGAGTGTGAAAGCCCCGGGCTTAACTTGGGAATTGCGCTCGAAACTACTTGGCTGGAGTGTGGCAGAGGGGGGTGGAATTCCACGTGTAGCGGTGAAATGCGTAGAGATGTGGAGGAACACCAATGGCGAAGGCAGCCCCCTGGGCCAACACTGACGCTCATGCACGAAAGCGTGGGGAGCAAACAGGATTAGATACCCCAGTA
+
GGGGGGGGGGGGGGGGGGGGGGGGGGGGGGGGGGGGGGGGGGGGGGGGGGGGGGGGGGGGGGGGGGGGGGGGGGGGGGGEGGGGGGGGGGGGGGGGGGGGGGGGGGGGGGGGGGGGGGGGGGFGGGGGGGGGGGGGGGEGGGGGGGGGGGGGGGGGGGGGGGGGGGGGGGGGGGGGGGGGGGGGGGGGGGGGGGGGGGGGGGGGGGGGGGEGEGGGEGGFGGGGFFGFGFGFF?DGFGGG
@M00200:207:000000000-ALC1F:1:1105:9743:5603 1:N:0:5
ATTGGGTTTAAAGCGCACGCAGGTGGCTGAGTCAGTCGATTGTGAAAGCCCTGGGCTTAACCTGGGAATTGCAGTCGATACTACTCAGCTAGAGTATGGGAGAGGGTAGTGGAATTCCCGGTGTAGCGGTGAAATGCGTAGATATCGGGAGGAACATCAGTGGCGAAGGCGGCTACCTGGCCCAATACTGACACTCAGGTGCGACAGCGTGGGGAGCAAACAGGATTAGATACCCTCGTA
+
GGGGGGGGGGGGGGGGGGGGGGGGGGGGGGGGGGGGGGGGGGGGGGGGGGGGGGGGGGGGGGGGGGGGGGGGGGGGGGGGGGFGGGGGGGGGGGGGGGGGGGGGGGGGGGGGGGGGGGGGG@FGGGGGGGGGGGGGGGGGGGGGGGGGGGGGGGGGDGGGGGGGGGGGGGGGGGGGGGGGGFGGGGGFGGGGGGGGGGGGCGCCGGDGGGGGDGDGGGGGGGGFFGGGGFGGGGG4FDGG
@M00200:207:000000000-ALC1F:1:1105:8458:6001 1:N:0:5
ACTGGGTTTAAAGTGTGCGCAGGTGGCCGCGCATGTCGAGTGTGAAATCCCCGAGCTTAACTTGGGAATTGCGCTCGAAACTACGTGGCTAGAGTGTGGCAGAGGGAGGTGGAATTCCACGTGTAGCGGTGAAATGCGTAGAGATGTGGAGGAACACCAATGGCGAAGGCAGCCTCCTGGGCCAACACTGACACTCATGCACGAAAGCGTGGGGAGCAAACAGGATTAGATACCCGCGTA
+
GGGGGGGGGGGGGGGGGGGGGGGGGGGGGGGGGGGGGGGGGGGGGGGGGGGGGGGGGGGGGGGGGGGGGGGGGGGGGGGGGGGGGGGGGGGGGGGGGGGGGGGGGGGGGGGGGGGGGGGGGGGGGGGGGGGGGGGGGGGGGGGGGGGGGGGGGGGGGGGGGFGGGGGGGGGGGGGGGGGGGGGGGGGGGGGGGGGGGGGGGGGGGGGGGGGGGGGGGGGGGGGGGGGGGFCGGGFGFGGG
@M00200:207:000000000-ALC1F:1:1105:23349:6270 1:N:0:5
ATTGGGCTTAAAGGGCGCGTAGGCGGCTTGACAAGTCAAAGGTGAAATCCCTCGGCTCAACTGAGGAACTGCCTTTGAAACTGTCTGGCTTGAGGCCGGGAGAGGGTAGCGGAATTCCCAGTGTAGCGGTGGAATGCGTAGAGATCGGGAAGAACATCGGTGGCGAAGGCGGCCTGCTGGGCTGTTGCTGACGCTGAGGCGCGACAGCGTGGGGAGCAAACAGGATTAGATACCCTAGTA
+
GGGGFFGGFGGGGGGGGGGGGGGGGGGGGEGGGGGGGGGGGGGGGGGGGGGGGGDEFFDFGGGGGGGGGGF@FFGGGGGGG<FGGGGGGGGDFFGGGGGGGGGGGGGGGGGGGGGGFGGGGGGDFGGGGDGGGGGGGGGGGGGG9DFCGGGGGG>>FFFGFGEFGDBEGGGGGGGGGFFCEEDGGGGGGFFGGGCGGGFGGDGGGC=*:;EEGGGGEGFGGGG7CCCCFFFD:CGG@<CC
@M00200:207:000000000-ALC1F:1:1105:16328:7553 1:N:0:5
ATTGGGTTTAAAGGGTGCGTAGGTGGTGGGGTAAGTCGGATGTGAAATCTCCGAGCTCAACTCGGAAATGGCATTGGAAACTACCCTGCTGGAGGGTCGGAGGGGGGACTGGAATGCTTGGTGTAGCAGTGAAATGCGTAGATATCAAGTGGAACACCAGTGGCGAAGGCGAGTCCCTGGACAACTCCTGACACTGAGGCACGAAAGCTAGGGGAGCAAACAGGATTAGATACCCCCGTA
+
FGGGGGGGGGGFEGGFGGGGGGGGGGGGGGGGGCGGGGGGGGGGFGGGGGGGGGGGGGGGGGGGGGGGFGGGGGGGFGCFGGGGGGGGGGGGGGGGGGGGGGG>FCGEGGGGGGFGGGGGGGGGGGGGGGDFFGGGGGGEGEGGFGGGGGGGFDG7FFGGGGGCEEEDECEG8CGG@CGGGGGFGGGGGGGGGFGGGG5FCCGGGDEFGGFC5CGEGGFCFGGFGCCCGFGGGGGFDGGG
@M00200:207:000000000-ALC1F:1:1105:9266:8229 1:N:0:5
ACTGGGCATAAAGCGCACGTAGGCGGACTGTTAAGTCGGGGGTGAAATCCTGGGGCTCAACCTCAGAATTGCCTCCGATACTGGCAGTCTCGAGTGCGGGAGAGGTGAGTGGAATTCCCAGTGTAGAGGTGAAATTCGTAGATATTGGGAAGAACACCAGTGGCGAAGGCGGCTCACTGGCCCGTAACTGACGCTGAGGTGCGAAAGCGTGGGGAGCAAACAGGATTAGATACCCGAGTA
+
F<CEFEGGGGGGGGGGGDEFGFGGGDC@@FECFGCFFEGDGDBC@EECGFGCDGGDGGGGGGEF8F<,5EFGG<F<FGEDGGGGGCEGG9<FCGFGGDGEFGGGG5A,D5AF==FGGGGFGGGG<FFGG@FFGGGGGGCFFGGCFGFGGGGGGGGFGGGGG@FGEGEGGGGEEGCCFGGGEGGGG@EGFGGGD5*1*;5C;C58CG/?C=ECG55>57:CGFGGC4?*9*:CFFGG>D77
@M00200:207:000000000-ALC1F:1:1105:18244:10567 1:N:0:5
ATTGGGTGTAAAGGGCGCGTAGGCGGTTGCCTAAGCGTGCGGTGAAAGCCTGGGGCTCAACCCCGGGTCGGCCGTGCGAACTGGGTGACTCGAGCACTGTAGAGGCAGGCGGAATTCCGGGTGTAGCGGTGGAATGCGTAGAGATCCGGAAGAACACCGGTGGCGAAGGCGGCCTGCTGGGCAGTGGCTGACGCTGAGGCGCGACAGCGTGGGGAGCAAACAGGATTAGATACCCCTGTA
+
GGGGGGGGGGGGGGGGGGGGGGGGGGGGGGGGGGGGGGGGGGGGGGGGGGGGGGGGGGGGGGGGGGGGGGGGGGGGGGGGGGGGGGGGGGGGGGGGGGGGGGGGGGGGGGGGGGGGGGGGGGGGGGGGGGGGGGGGGGGGGGGGGGGGGGGGGGGGGGGGGGEGGGGGGGGGGGGGGGGGGGGGGGGGGGGGGGGGGGGGGGGGGGGGGGGGGGGGGGGFGGGGGCGDGFGGGGGGFGGG
@M00200:207:000000000-ALC1F:1:1105:23867:11082 1:N:0:5
ACTGGGTATAAAGAGCGTGTAGGCGGTCCGGTAAGTCAGCTGTGAAAGTCAAGGGCTCAACCCTTGAAAGCCGGTTGATACTGTCGGGCTAGAGTCCGGAAGAGGCGAGTGGAATTCCCGGTGTAGCGGTGAAATGCGCAGATATCGGGAGGAACACCAATGGCGAAGGCAGCTCGCTGGGACGTTACTGACGCTGAGACGCGAAAGCGTGGGGAGCAAACAGGATTAGATACCCCTGTA
+
GGGGGGGGGGGGGGGGGGGGGGGGGGGGGGGGGEGGGGGGGGGGGGGGGGGGGGGGGGGGGGGGGFGGGGGGGGGGGGGGGGGGGGGGGGGGGGGGGGGGGGGGGGGGGGGGGGGGGGGGGGGGGGGGGGGGGGGGGGGGGGGGGGGGGGGGGGGGGGGFGGGGGGGGGGGGGGGGGGGGGGGGGGGGGGGGGGGGCFGGGGDGGDEGCGGGGGGGGGD?FFGGGGGGGFGGGGGGFGGG
@M00200:207:000000000-ALC1F:1:1105:16070:11085 1:N:0:5
ATTGGGCGTAAAGCGTGCGCAGGCGGTGATGTAAGACAGGTGTGAAATCCCAGGGCTTAACCTTGGAACTGCATTTGTGACTGCATCGCTGGAGTGCGGCAGAGGGGGATGGAATTCCGCGTATAGCAGTGAAATGCGTAGATATGCGGAGGAACACCGATGGCGAAGGCAGCTCGCTGGGACGGTACTGACGCTGAGACGCGAAAGCGTGGGGAGCAAACAGGATTAGATACCCCTGTA
+
GGGGGGGGGGGGGGGGGGGGGGGGGGGGGGGGGGGGGGGGGGGGGGGGGGGGGGGGGGGGGGGGGGGGGGGGGGGGGGGGGGGGGGGGGGGGGGGGGGGGGGGGGGGGGGGGGGGGGGGGGGGGGGGGGGGGGGGGGGGGGGGGGGGGGGGGGGGGGGGGGGGGGGGGGGGGGGGGGGGGGGGGGGGGGGGGGGGGGGGGGGGGGGGGGGGGGGGGGGGGGGGGGGGGGFGGGFFGFGGG
@M00200:207:000000000-ALC1F:1:1105:4391:12055 1:N:0:5
ATTGGGTTTAAAGGGCGCGTAGGCGGCCTGCTAAGTCGAACGTGAAATCCCTGGGCTCAACCCAGGAACTGCGTCCGATACTGGTTGGCTTGAATCCGGGAGAGGGATGCGGAATTCCAGGTGTAGCGGTGAAATGCGTAGATATCTGGAGGAACACCGGTGGCGAAGGCGGCATCCTGGACCGGCATTGACGCTGAGGCGCGAAAGCCAGGGGAGCAAACGGGATTAGATACCCGCGTA
+
GGGGGGGGGGGGGGGGGGGGGGGGGGGGGGGGGGGGGGGGGGGGGGGGGGGGGGGGGGGGGGGGGGGGGGGGGGGGGGGGGGGGGGGGGGGGGGGGGGGGGGGGGGGGGGGGGGGGGGGGGGGGGGGGGGGGGGGGGGGGGGGGGGGGDFGGGGGGGGGGGGGGGGGGGGGGGGGGGGGGGGGGGGGGGGGGGGGGGGGGGGGGGGGGGGGGGGGGGGGGGG7DGGGGGFGGGGGGFGGG
@M00200:207:000000000-ALC1F:1:1105:7522:13357 1:N:0:5
ACTGGGTTTAAAGGGCGTGTAGGCGGTTCGGTAAGTGGGATGTGAAATGCCCCGGCTCACCCGGGGACCTGCATCCCAAACTGCTGAGCTTGAGTACAGGAGAGGGTGGGGGAATTCCAGGTGTAGCGGTGAAATGCGTAGATATCTGGAGGAACACCGGTGGCGAAGGCGCCCACCTGGCCTGCTACTGACGCTGAGGCGCGAAAGCTAGGGGAGCAAACGGGATTAGATACCCCTGTA
+
GGGGGGGGGGGGGGGGDGGGFGGGGGGGGGGGF@EFGGCDGGGGF<EFGGFFGGGGEGFGFGGGEGDGGGFGGGGGGFCFFGFFFGGGGGGGGGGGGFFFFG8FCGGGGGGGGGGGGGGGGGGEDGGEGFGDGGGGGGGGGDFGGCGGGGGF@FGGGGGGGGGGGGGGEGEGDGCGGGGGGGFCFGGGGGGGGGGGCGGGGGGCECGFGGGF>8CC=FGCF5CGGGFCC6F7CGGGFDFF
@M00200:207:000000000-ALC1F:1:1105:27762:15282 1:N:0:5
ACTGGGTTTAAAGGGTGCGTAGGTGGCCCTGTAAGTCCGTGGTGAAAGCCTCTCGCTTAACGAGAGAACTGCCATGGATACTGCAGGGCTTGAGTCCAGACGAGGTTGGCGGAATGGATGGTGTAGCGGTGAAATGCATAGATACCATCCAGAACCCCGATTGCGTAGGCAGCTGACTAGGCTGGTACTGACACTGAGGCACGAAAGCGTGGGGAGCGAACAGGATTAGATACCCTTGTA
+
FGAEFDDGFCFCFCFFGGG@FE7F@DFFFGGFGFFGGGEGG7FCEFG9<FGGFCEEGFFGGC,FCCFFGGFGGGGFGFGGGGFCFGD:=FFGFGGGGDGGGGGGEGG8FFGGGEGGGFFC7FGGGBFGG+@CAFFGCFFF9CF9FFGGC<F<D8@<:>+@+@FG7FECFGGGGFCGGFGGFG,:CFBBF,BF:F8E9DFGEFGDEE=?CCEDCCDCCECEGC*CFGCGF?FGGFG=F<::
@M00200:207:000000000-ALC1F:1:1105:7249:15340 1:N:0:5
ATTGGGCTTAAAGCGTGTGTAGGCGGGTCGTTAAGTGCCTTGTGAAATCCCACGGCTCAACCGTGGAACTGCTGGGCATACTGGCGATCTTGGGCCACCTAGGGGTCACCGGAACAAGCGGTGGAGCGGTGAAATGCGTAGATATCGCTTGGAACGCCGGCGGCGAAAGCGGGTGACTGGAGGTGTGCCGACGCTGAGACACGAAAGCCAGGGGAGCGAACGGGATTAGATACCCGTGTA
+
GAFGGGGGGCEFDACBBCCFGGGFGDE@FFFGC@CFDGFGFFFGGGFAFFFFGGGGEGGFDEC?FGEDFFGGFCDGDFGGFGGGGGC:@FGFGGFFDABFFFFFGBGGGGFEGGGGGGFGEBECFFGGGFGGGGGE9FGGGEFFGGCCAFGD@;@EGGGGGGGGGE@GGGGD8?C>8FFGFGGCFGECFEDGGGCEGGGGFCEGGGGFGGGGGGDEGGECEEEC><54CFFGGGGGD7C4
@M00200:207:000000000-ALC1F:1:1105:21996:16175 1:N:0:5
ATTGGGTTTAAAGGGCGCGTAGGCGGGATGGCAAGTCGGTCGTGAAATCCTTCGGCCCAACCGAAGAACGTCGATCGATACTGCTGTTCTAGAGGATTGCAGAGGAGACTGGAATTCCCGGTGTAGCGGTGAAATGTGTAGAGATCGGGAGGAACACCGGTGGCGAAGGCGGGTCTCTGGGCAATTCCTGACGCTGAGGCGCGAAAGCGTGGGGAGCAAACGGGATTAGATACCCCGGTA
+
GGGGGGGGGGGGGGGGGGGGGGGGGGGGGGGGGGGGGGGGGGGGGGGGGGGGGGGGGGGGGGGGGGGGGGGGGGGGGGGGGGGGGGGGGGGGGGGGGGGGGGGGGGGGGGGGGGGGGGGGGGGGGGGGGGGGGGGGGGGGGGGFGGGGGGGGGGGGGGGGGGGGGGGGGGGGGGGGGGGGGGGGGGGGGGGGGGGGGGGGGGGGGGGGGGGGGGCGGGFGGGEGGDGGGFGGGGGGFC57
@M00200:207:000000000-ALC1F:1:1105:4880:16206 1:N:0:5
ACTGGGCTTAAAGAGCGTGTAGGCGGCCCGATAAGTCCGCTGTGAAAGTCCAGGGCTCAACCCTGGAATGCCGGTGGATACTGTCGGGCTCGAGTTCGGAAGAGGTGAGTGGAATTCCTGGTGTAGCGGTGAAATGCGCAGATATCAGGAGGAACACCAATGGCGAAGGCAGCTCACTGGGACGATACTGACGCTGAGACGCGAAAGCGTGGGGAGCAAACAGGATTAGATACGCCGGTA
+
FC@FC<<6CC<EFDFCC6CFEGGGEC@:@FBBFFCEEEGGCGCCFFCE<@FC@CF:F@EEG<@ECCEFFD<=6CFFG@CACEGGGC@F:+BC+B=FFGGCCF?F=5DE<FGGG<ED<FDF<FFF9FCFE+@C<>@FCG7FFEFCCF=FGFEGDCCCGCEGG@F7CFGGGGCC7,?FF;FCCGGGEGD*<CFGGGGGEGFFE88>5=:C88:EGG3>>7*0;=EF/6>C=8:FC**9>GD3
@M00200:207:000000000-ALC1F:1:1105:14548:16314 1:N:0:5
ACTGGGTTTAAAGAGCGCGCAGGCGGTCGATCAAGTCGAGTGTGAAAGCCCCCGGCTCAACTGGGGAGGGTCATTCGATACTGATCGACTCGAAGGCAGGAGAGGGTAGTGGAATTCCCGGTGTAGTGGTGAAATGCGTAGATATCGGGAGGAACACCAGTGGCGAAGGCGACTACCTGGCCTGTTCTTGACGCTGAGGCGCGAAAGCTAGGGGAGCAAACGGGATTAGATACCCTAGTA
+
GGGGGGGGGGGGGGGGGGGGGGGGGGGGGGGGGGGGGGGGGGGGGGGGGGGGGGGGGGGGGGGGGGGGGGGGGGGGGGGGGGGGGGGGGGGGGGGGGGGGGGGGGGGGGGGGGGGGGGGGGGGGGGGGGGGGGGGGGGGGGGGGGGGGGGGGGGGGGGGGGGGGGGGGGGGGGGGGGGGGGGGGGGGGGGGGGGGGGGGFGGGGGGGGGGGGGGGGGGGGGGGGGGGGGFGGG?FGFGGG
@M00200:207:000000000-ALC1F:1:1105:18330:16847 1:N:0:5
ACTGGGTTTAAAGGGCACGCAGGTGGCTTGGCTAGTCGGATGTGAAAGCCCCGGGCTTAACTTGGGAATTGCATTCGATACTGCCGAGCTAGAGTATGGGAGAGGGATGTGGAATTCCAGGTGTAGCGGTGAAATGCGTAGATATCTGGAGGAACACCGGTGGCGAAGGCGGCATCCTGGACCGGTATTGACGCTGAGGCGCGAAAGCCAGGGGAGCAAACGGGATTAGATACCCGCGTA
+
GGGGGGGGGGGGGGGGGGGGGGGGGGGGGGGFGGGGGGGGGGGGGGGGGGGGGGGGGGGGGGGGGGGGGGGGGGGGGGGGGGGGGGGGGGGGGGFGGGGGGGGGGGGGGGGGGFGGGGGGGFGGGGGGGGGGGGGGGGGGGGGGGGGGGGGGGGGGGGGGGGGGGGGEGGGGGGGGGGGFGGGGGEDGCCEGGGGGGGGGGGGGGGGGGGGGGG<GGGGGGGEGGGGGGFGGGGGGDGGG
@M00200:207:000000000-ALC1F:1:1105:20907:17044 1:N:0:5
ACTGGGTTTAAAGGGCGCGTAGGCGGGATGGCAAGTCAGTCGTGAAATCTCTCGGCTCAACCGAGAAACGTCGGCTGATACTGCCGTTCTTGAGGGATGCAGAGGAGACTGGAATTCCCGGTGTAGCGGTGAAATGTGTAGAGATCGGGAGGAACACCGGTGGCGAAGGCGGGTCTCTGGGCATTTCCTGACGCTGAGGCGCGAAAGCGTGGGGAGCAAACGGGATTAGATACCCCAGTA
+
GGGGGGGGGGGGGGGGGGGGGGGGGGGGGGGGGGGGGGGGGGGGGGGGGGGGGGGGGGGGGGGGGGGGGGGGGGGGGGGGGGGGGGGGGGGGGGGGGGGGGGGGGGGGGGGGGGGGGGGGGGGGGGGGGGGFGGGGGGGGFGGGGGGGGGGGGGGFGGGGGGGGGGGGDCCEGGGGGGGGGGGGGGGGGGFGGGGGEGGGEEGG:EGGGGGGGGGGGGGGFEGGGGGFG7FGGGC9>DGG
@M00200:207:000000000-ALC1F:1:1105:16853:17154 1:N:0:5
ATTGGGTTTAAAGGGCGCGTAGGTGGCGACATAAGGCTGTGGTGAAAGTCTGGGGCTCAACTCCAGATCGGCCGTGGCAACTGTGTTGCTTGGGCACCGTAGAGGCAGATGGAATTCCGGGTGTAGCGGTGGAATGCGTAGAGATCCGGAAGAACACCAGTGGCGAAGGCGGTCTGCTGGGCGGTGAGTCCGCAAGGACTCAATAGCCGACACTGAGGCGCGACAGCGTGGGGAGCAAACAGG
+
GGGGGGGGGGGGGGGGGGGGGGGGGGGGGGGGGGGGGGGGGGGGGGGGGGGGGGGGGGGGGGGGGGGGGGGGGGGGGGGGGGGGGGGGGGGGGGGGGGGGGGGGGGGGGGGGGGGGGGGGGGGGGGGGGGGGGGGGGGGGGGGGGGGGGGGGGGGGGGGGGGGGGGGGGGGGGGGGGGGGGGGGGGFFGGGGGGGGGGGDFGGGGGGGGGGGGGGGGGGGGGGGGGGGGDGGGGGGFGGGGGF
@M00200:207:000000000-ALC1F:1:1105:24484:17475 1:N:0:5
ATTGGGCTTAAAGGGTGCGTAGGCGGGCTATTAAGTCAGTGGTGAAAGCCCCCAGCCTAACTGGGGAACTGCCATTGATACTGATGGTCTTGAGTACATTTGAGGTGGGCGGAATGTGTCATGTAGCGGTGAAATGCTTAGATATGACACAGAACACCGATTGCGAAGGCAGCTCACTAAACTGTAACTGACGCTGAGGCACGAAAGCGTGGGGAGCAAACAGGATTAGATACCCCAGTA
+
GGGGGGGGGGGGGGGGGGGGGGGGGGGGGGGGGGGGGGGGGGGGGGGGGGGGGGGGGGGGGGGGGGGGGGGGGGGGGGGGGFGGGGGGGGGGGGGGGGGGGGGGGGGGGGGGGGGGGGGGGGGGGGGGGCEEFGFGGGDFGGGGGGGGGGGGGGGGGGGGGGGGGGGGGGGGGGGGGGGGGGGGGGGGGGFGGDGGGCFGGFGGGGGGGGGGGGDG=FGFCFGGFGFGGFGGG?FGDGFF
@M00200:207:000000000-ALC1F:1:1105:9323:18821 1:N:0:5
ATTGGGTTTAAAGGGTGCGTAGGCGGCCCTATAAGTCAGTGCTGAAATATCCCGGCTTAACCGGGAGGGTGGCATTGATACTGTAGGGCTTGAGTGAAGTCGAGGTAGGCGGAATTGACGGTGTAGCGGTGAAATGCTTAGATATCGTCAAGAACACCGATAGTGAAGACAGCTTACTAGACTTCAACTGACGCTGAGGCACGAAAGTGTGGGGATCAAACAGGATTAGATACCCCGGTA
+
GGGGGGGGGGGGGGGGGGGGGGGGGGGGGGGGGGGGGGGGGGGGGGGGGGGGGGGGGGGGGGGGGGGGGGGGGGGGGGGGGGGGGGGGGGGGGGGGGGGGGGGGGGGGGGGGGGGGGGGGGGGGGGGGGGGGGGGGGGGGGGGGGGGGGGGGGGGGGGGGGGGGGGGGGGGGGGGGGGGGGGGGGGGGGGGGGGGGGGGGGGGGGGGGGFGGGGGDGGGGGGGGGGGGGFGGGGGGBGGG
@M00200:207:000000000-ALC1F:1:1105:18751:19070 1:N:0:5
ATTGGGTGTAAAGGGCGCGTAGGCGGGCGGACAAGTCTCTCGTGAAAGCCCACGGCTCAACCGTGGAATTGCGGGAGATACTGTCTGTCTTGAGTCCGGGAGAGGAGGGTGGAATTCCCAGTGTAGCGGTGAAATGCGTAGATATATGGAAGAACACCAGTGGCGAAGGCGGCTCTCTGGTCTGCAACTGACGCTGAGGCTCGAAAGCATGGGTAGCGAACAGGATTAGATACCCTTGTA
+
GGGGGGGGGGGGGGGGGGGGGGGGGGGGGGGGGGGGGGGGGGGGGGGGGGGGGGGGGGGGGGGGGGGGGGGGGGGGGGGGGGGGGGGGGGGGGGGGGGGGFGGGGGGGGGGGGGGGGGGGGGGGFGGGGGGGGGGGGGGGGGGGGGGGGGGGGGGGGGGGGGGGGGGGGGGGGGGGGGGGGGGGGGGGGFGGGDGEEGGGGGGGGEEGFGGGGGGGGGGGGGGGGGGGGFGGGGGGFGGF
@M00200:207:000000000-ALC1F:1:1105:7017:20177 1:N:0:5
ACTGGGTTTAAAGGGTGCGTAGGCGGCGCGGTAAGTTGGGTGTGAAATCCCTCGGCTCAACCGAGGAATTGCGCTTGATACTGCCGTGCTCGAGGGAGACAGAGGTGAGCGGAACTTAGGGTGGAGCGGTGAAATGCGTTGATATCCTAAGGAACACCAGTGGCGAAAGCGGCTCACTGGGTCTCTTCTGACGCTGAGGCACGAAAGCTAGGGGAGCGAACGGGATTAGATACCCGAGTA
+
GGGGGGGGGGGGGGGGGGGGGGGGGGGGGGGGGGGGGGGGGGGGGGGGGGGGGGGGGGGGGGGGGGGGGGGGGGGGGGGGGGGGGGGGGGGGGGGGGGGGGGGGGGGGGGGGGGGGGGGGGGGGGGGGGGGGGGGGGGGGGGGGGGGGGGGGGGGGGGGGGGGGGGGGGGGGGGGGGGGGGGGGGGGGGGGGG5EGGFGGGEEGGGGG79FGFGGGGGGCEGGGDGGGGFGFFGGGFGFG
@M00200:207:000000000-ALC1F:1:1105:8152:20483 1:N:0:5
ATTGGGCATAAAGCGTGCGTAGGCGGCTCAGAAAGTTGGGTGTGAAATGCCTCGGCTCAACCGAGGAATTGCGCCCAAAACTACTGGGCTTGAGGGAGTTAGAGGTGAGCGGAACTCACGGTGGAGCGGTGAAATGCGTTGATATCGTGAGGAACACCGGAGGCGAAAGCGGCTCACTGGGGCTTCACTGACGCTGAGGCACGAAAGCTAGGGGAGCAAACGGGATTAGATACCCTTGTA
+
GGGGGGGGGGGGGGGGGGGGGGGGGGGGGGGGGGGGGGGGGGGGGGGGGGGGGGGGGGGGGGGGGGGGGGGGGGGGGGGGGGGGGFFGGGFGFGGGGGGGFGGGGGGGFDEGGGGGGGGGGGGGGGGGGGGGGGGGGGGFGGGGGGGGGGGGGFGGGGGGGGGGGGGGGGGGGGGGGGG7EGGGGGGGGGGGGGGGDFGDGGGGEGCGGGG8CEGGGGCCFGGDGGCDD@DFFGGGFGGG
@M00200:207:000000000-ALC1F:1:1105:24063:22266 1:N:0:5
ACTGGGCATAAAGGGCGCGTAGGTGGCGGCATAAGGCCGCGGTGAAAGTTCGGGGCTCAACCCTGAATCGGCCGCGGCGACTGTGTCGCTCGGGTACCGTAGAGGCAGATGGAATTCCGGGTGTAGCGGTGGAATGCGCAGAGATCCGGAAGAACACCAGTGGCGAAGGCGGTCTGCTGGGCGGTGGGACCGAAAGGGCTCTTCAACCGACACTGAGGCGCGACAGCGTGGGGAGCAAACAGG
+
D<EGFGFGGGGGGGG@FGGGGGGGGGFGDC@FGGGGGGGDFGFCGFEFGG<FFGDGGGGGGGGFGGGGGGGGGGGFDEGGGDGFFGGGDFFCFGGFFFGGGEFF8CGGEFFGGFFF,,?FGF@F9FCEGEEGG?,8?<11=*=+?,?FFGGEFGG?7<F7FCFG/8?EGGGG>?EGCFG?C*:8C*8?888CE5C:;*:;CCF7@7<C:EEDCC67CF5=5EC55)77*)1):*9<5994>43
@M00200:207:000000000-ALC1F:1:1105:18450:22800 1:N:0:5
ACTGGGCGTAAAGGGCGCGTAGGCGGGATGGCAAGTCAGTCGTGAAATCTCTCGGCTCAACCGAGAAACGTCGGCTGATACTGCCGTTCTTGAGGGATGCAGAGGAGACTGGAATTCCCGGTGTAGCGGTGAAATGTGTAGAGATCGGGAGGAACACCGGTGGCGAAGGCGGGTCTCTGGGCATTTCCTGACGCTGAGGCGCGAAAGCGTGGGGAGCAAACGGGATTAGATACCCGCGTA
+
GGGGGGGGGGGGGGGGGGGGGGGGGGGGGGGGGGGGGGGGGGGGGGGGGGGGGGGGGGGGGGGGGGGGGGGGGGGGGGGGGGGGGGGGGGGGGGGGGGGGGGGGGGGGGGGGGGGGGGGGGGGGGGGGGGGGGGGGFGGGGGGGGGGGGGGGGGGGGGFGGGGGGGGGGGGGGGGGGGGGGFFGGGGGFGFGGGGGGGGGGDCEGGGGGDGGEGDCEFEGGEGGCDFCGFCGCCG<BDDD
@M00200:207:000000000-ALC1F:1:1105:8755:23053 1:N:0:5
ATTGGGTGTAAAGGGTGCGTAGGCGGCCATGTAAGTGAGGTGTGAAATCCCTCGGCTCAACCGAGGAACTGCGCTTCATACTGCATGGCTTGAGGGAGACAGGGGTAAGCGGAACTGATGGTGGAGCGGTGAAATGCGTTGATATCATCAGGAACACCGGTGGCGAAAGCGGCTTACTGGGTCTCTTCTGACGCTGAGGTACGAAAGCTAGGGGAGCGAACGGGATTAGATACCCTAGTA
+
9CF@9FFGGGDGGGEGGEGE;+8C@FGGCGGGGDCFGFGGA@ECCFFFGGGG8@CG<FD<CCFFCFCFGGGCB:>CGGFCFFEAFFGE,,C>?5=FE=CGGGGCGGGGGGFGG+@=E<FD9FCFDFF:>:F+FFA<=F:FECFFGCFC=B<F7FF<FE>FFEGFG7CFG,11**BB,?CFGG8BFGG>;CG9*;=87C50<>C88=CEF7+0**9EEGE5//A<C)>DFFGGGGGGFCGD
@M00200:207:000000000-ALC1F:1:1105:21503:23873 1:N:0:5
ATTGGGCATAAAGGGCTCGTAGGCGGTTCAGTAAGTCGGGTGTGAAAACTCAGGGCTCAACCCTGAGCGGCCACCCGATACTGCTGTGACTTGAGTCCGGTAGGGGAGTGGGGAATTCCTGGTGTAGCGGTGAAATGCGAAGAAATCAGGAGGAACACCGGTGGCGAAGGCGCCACTCTGGGCCGAGACTGAAGCTGAGGAGCGAAAGCGTGGGTAGCAAACAGGATTGGATACCCGAGTA
+
GGGGGGC@FGGGGGGGFGGGGGGGGGGGG9FFGGGGGGGDGGGGGGGDG,FFGGGGGGGGGGC8F8C,6@+@F<6?FGFGDGGADFGGE,5,:9B?BAE7:7FFGG7+B,BFCF@FDFFGF@AFD95,@7=:FF9@<>@++@+,,873@@7FFFG:F@*F7:F<D7B:F7<1CFGG82,;?7=EG8>:/+25++02++;1<E*1:78*8*AEGD1+/0<FCG5F/*9**)*2<CC7B:)9D
@M00200:207:000000000-ALC1F:1:1105:13535:23947 1:N:0:5
ATTGGGTTTAAAGAGCGTGTAGGCGGCCAGACAGGTCCGTTGTGAAAACTCGAGGCTCAACCTCGAGACGTCGATGGAAACCGTCTGGCTAGAGTCCGGAAGAGGAGAGTGGAATTCCTGGTGTAGCGGTGAAATGCGCAGATATCAGGAGGAACACCCGTGGCGAAAGCGGCTCTCTGGGACGGTACTGACGCTGAGACGCGAAAGCGTGGGGAGCAAACAGGATTAGATACCCCAGTA
+
GGGGGGGGGGGGGGGGGGGGGGGGGGGGGGGGGGGGGGGGGGGGGGGGGGGGGGGGGGGGGGGGGGGGGGGGGGGGGGFGGGGGGGGGGGGGGGGGGGGGGGGGGGGGGGGGGGGGGGGGGGGGGGGGGGGGGGGGGGGGGGGGDGGGGGGGGGGGGGGGGGGGGGGEGGGGGGGGGGGGGGGGGGFGGGGGGGGGEGGGGDDCGGGGGGDEGG3EEGCGDGFGF<DC6@FGGGGGFGGF
@M00200:207:000000000-ALC1F:1:1105:22156:24270 1:N:0:5
ATTGGGTTTAAAGGGCTCGTAGGCGGTTTGTCGCGTCGGGAGTGAAAACACCGGGCTTAACTCGGTGCTTGCTTTCGATACGGGCAGACTAGAGGTATGCAGGGGAGAACGGAATTCCTGGTGTAGCGGTGAAATGCGTAGATATCTGGAGGAACACCGGTGGCGAAGGCGGCATCCTGGACCAATATTGAAGCTGAGGAGCGAAAGCTAGGGGAGCAAACGGGATTAGATACACTAGTAAGA
+
GGGGGGFGFFGGGGGGGGGGGGGGGGGGGGGGGGGGGGGGEGGGGGGGGFFGGGGGGGGGGGGGGEGGGFGGGGGGGGGGGGGDEEGGFDF@FGGGGGGFFFGGGEGGGGGGDEFGGFFFGFGFCGFFGCF@<@DFGGF:FFAFCFGGGGGGGFFFFCCG:EGGGGDGG7F8B@7E<CFFC7<BC7FC7:<9ACFGG8CCGFGCCEGF?9CF8C5EEEGFACGGGDF4*/2>9+2:@FGFFFA
@M00200:207:000000000-ALC1F:1:1105:11066:24313 1:N:0:5
ACTGGGCTTAAAGCGTGTGTAGGTGGATGGCTAAGTACCTTGTGAAATCCCACGGCTCACCCGTGGAACTGCTTGGTATACTGGACGTCTTGAGCCATCTAGGGGCAGCTGGAACGAACGGTGGAGCGGTGAAATGCGTAGATATCGTTCGGAACGCCAATGGTGAAAACAGGCTGCTGGGGATGTGCTGACACTGAGAAACGAAAGCAAGGGGAGCAAACGGGATAGGATACCGTAGTAGGAT
+
F<FGGGFGGGGGGCC=CFFGGGGFGGFGG,<F<FGGGD<CCFGGGGGCF,;EFFGGGEFEGEC8BF@FGGGGGGDCCFGGGAGGG8C?FGFGGG@CFA=,EFGGGFC:,CFGGG8:CF:CFFGGGGGGGCFGGGGGGG=FCC,EAGG<>DCBFGGEEC+5BFG<DFF9=C:D7:@8ECFGGCEE8,>;DCFC9FFFF6,,1,*=ECEC,,<ECC8:EFGEC*=CCD****326C*1)*120*).
@M00200:207:000000000-ALC1F:1:1105:10610:24742 1:N:0:5
ACTGGGTTTAAAGAGCTCGTAGGCGGCTCGGTAAGTCGGGTGTGAAAACTCGGGGCTCAACCCCGAGACGCCACTCGATACTGCCATGGCTTGAGTCCGGTAGGGGAGCAGGGAATTCCTGGTGTAGCGGTGAAATGCGCAGATATCAGGAGGAACACCGGTGGCGAAGGCGCTGCTCTGGGCCGGTACTGACGCTGAGACGCGAAAGCGTGGGGAGCGAACAGGATTAGATACCCCAGTA
+
GGGGGGGGGGGGFGGGGFEGGGDGGGGFGGGGGGGGGGGGGGGGGGGDGGGGGGDGFDGGGGDGGGGGGGGGGGGGGGGGGGGGGGGGGGFAFGGGGGGGGGGGGGFGGGGFGGGGGGGGGGGGGGGGGG@FFFFFGG7@FGGFGG9A9FFFDEADFFCGDGG>FFEGGE*BEGG>CEGDGFGGGCCECFGC:EEGGGGFFCGG:CEEGGCCECCA*:==?CCCGF4:*17*<CC<557CC
@M00200:207:000000000-ALC1F:1:1106:22127:3040 1:N:0:5
ATTGGGTTTAAAGTGTGCGCAGGTGGCTGAGCAAGTCGAGTGTGAAATCCCCGGGCTTAACTTGGGAATTGCGCTCGAAACTACTTGGCTAGAGTGTGGCAGAGGAAGGTGGAATTCCACGTGTAGCGGTGAAATGCGTAGAGATGTGGAGGAACACCGATGGCGAAGGCAGCCTTCTGGGCCAACACTGACGCTCATGCACGAAAGCGTGGGGAGCAAACAGGATTAGATACCCGCGTA
+
FGGGGGEGGGGGGFGFGGGGGGGGGGGGGGGGGGGGGGGGGGGGGGGGGFEFGGGGGGGGGFGFGGGGGFGGGGGGCFEGGGGGGGGDGGGGGGGGGGGGGGGGGGGGGGGGGGGFGGGGGGGGGGGGGGGGGGGGCGFFGGGGGEGGGGGGGGGGGGGGGGGGEEGGGGGGGGGGGGGGGGGGGGGGFGGGGGGGGGGGGGGGGGGFEGGGGGGGDGGGGGGGGGCGGGGGGCGDGCGG
@M00200:207:000000000-ALC1F:1:1106:18953:3551 1:N:0:5
ATTGGGCTTAAAGGGTGCGTAGGTGGTGAGGTAAGTCGGATGTGAAATCTCCGAGCTCAACTCGGAAATGGCATTGGAAACTACCTTGCTAGAGGATTGGAGGGGAGACTGGAATGCTTGGTGTAGCAGTGAAATGCGTAGATATCAAGCGGAACACCAGTGGCGAAGGCGAGTCTCTGGACAATTCCTGACACTGAGGCACGAAAGCCAGGGGAGCAAACGGGATTAGATACCCGTGTA
+
GGGGGGGGGGGGGGGGGGGGGGGGGGGGGGGGGGGGGGGGGGGGGGGGGGGGGGGGGGGGGGGGGGGGGGGGGGGGGGGGGGGGGGGGGGGGGGGGGGGGGGGGGGGGGGGGGGGGGGGGGGGGGGGGGGGGGGGGGGGFEGGGGGGGGGGGGGGGGGGGGGGGGGGGGGGGGGGGGGGGGGGGGGGGGGEDFFGGGGGGGGGGGGGGGGGGGD=CGGGGGGEGDGGGGGGG?F6CDCFF
@M00200:207:000000000-ALC1F:1:1106:10404:4487 1:N:0:5
ATTGGGTTTAAAGGGCGTGTAGGCGGTTACGTAAGTCCGGCGTGAAAACTCACGGCTCAACTGTGAACCCGCGTCGGATACTGCGTTGACTTGAGGGCGGTAGAGGCAGATGGAACTAGCGGTGTAGCGGTGAAATGCACAGATATCGCTAGGAACGCCGGTGGCGAAGGCGATCTGCTGGGCCGTTCCTGACGCTCATGCGCGAAAGCTAGGGGAGCGAACCGGATTAGATACCCCAGTA
+
EGGGGGGGGGGGGGGGGGGGGGGGGGGGGGGGGGGGGGGGGGGGGGGGGGGGGGGGGGGGGGGGGGGGGGGGGGGGGGGCGGGGGGGGGGGGGFGGGGGGGDGGGGGGGGGGGGGGGGGFFGGEGGGGGGEGGFFGDGGGGGFGGFGGGFFGGGGGGGEGGGGGGDGGGGGGGD>EGFG8CEGGCECGGGGGGEGEEGGGGCGGGGGGGGFGGGDGG=5/:CEGD<5DGFGDGGCFGDGGG
@M00200:207:000000000-ALC1F:1:1106:23129:4637 1:N:0:5
ATTGGGTTTAAAGGGCGCGTAGGCGGGTCTCCAAGTCTGTGGTGAAATCCCCCGGCTCAACCGGGGAAGTGCCGTGGATACTGGAGACCTCGAGGAGGGTAGGGGCATCTGGAACAGTAGGTGGAGCGGTGAAATGCGTAGATATCGGGAGGAACATCGATGGCGAAAGCAACCGTCTGGGCCTGAACTGACACTGTGACACGAAAGCGTGGGGAGCAAACAGGATTAGATACCCGGGTA
+
GGGGGGGGGGGGGGGGGGGGGGGGGDGGGGGGGGGGGGGGGGGGGGGGGGGGGGEGGGGGGGGGGGGGGGGGGGGGGGGGGGGGGGGGGGGGGGGGGGGGGGGGGGGGGGGGGGGGGGGGGGGGF7CFGGGGFGGGGDGGGDGGGGGGGGGGGGGGGGGGGGGGGGGGGGGGGGGGGGGEFGGGGGGGGGGGGCFGFGGGFCGGEEE?EECEGGGGGGGGGDE<GCCFFDGGGFGDGGGG
@M00200:207:000000000-ALC1F:1:1106:4823:5342 1:N:0:5
ACTGGGTTTAAAGGGCGCGTAGGTGGCGGCATAAGGCTGTGGTGAAAGTCCGGGGCTCAACTCCGGATCGGCCGTGGCAACTGTGTCGCTAGGGCACCGTAGAGGCAGATGGAATTCCGGGTGTAGCGGTGGAATGCGTAGAGATCCGGAAGAACACCAGTGGCGAAGGCGGTCTGCTGGGCGGTGAGCTCGTAAGGGCTCAATAGCCGACACTGAGGCGCGACAGCGTGGGGAGCAAACAGG
+
F<FGGGFGEGGGGF7EFGG6@FGGF@EGFFCFFGGDFFCGC8EDF<EFG9EFC@FGCDFGG<FFCC7==BGEE+@F@CE9FGEGFGGE77=FEFF7FGGG7BBBFGCG?@FGGAF<F<DG7+@>F=<@+8:CFGGG;FFFG>9;BFEF<:@CEGG7F:F77<CFFFEE<CCCEF@8+2?C78*:>*8>CCCG:?*20@E6EFGGGGDFC888CG9+9:8C5CEC3D/7**))/:77><>CCC2
@M00200:207:000000000-ALC1F:1:1106:16439:6144 1:N:0:5
ATTGGGTTTAAAGTGTGCGCAGGCGGCCGAGCAAGTCGAGTGTGAAATCCCCGAGCTTAACTTGGGAATTGCGCTCGAAACTACTTGGCTGGAGTGTGGCAGAGGGGGGTGGAATTCCACGTGTAGCGGTGAAATGCGTAGAGATGTGGAGGAACACCAATGGCGAAGGCAGCCCCCTGGGCCAACACTGACGCTCATGCACGAAAGCGTGGGGAGCAAACAGGATTAGATACCCGAGTA
+
GGGGGGFGGGGFGGGGGGGGGGGGGGGGEGG@B@FGGGGGGGGGGGGGGGGGGGGGG@FFGFGGGGGGDFGGGGGGGGFCGGGGGGGGGGGGFGGGGGGGGGDEFGGDDGGGGGFGGGFGGGGGFGGGGGGGGGGGGGGGGGGDGGGGGGGCCCGFGGGGGGGGGGGGDGGGGGGGGGGGDCGGFF>EGGGGGGGGGGGGGGGEEEEFGGGGGGGDGDFGGGGFCFFF=7DGGGF<7CGG
@M00200:207:000000000-ALC1F:1:1106:24884:7187 1:N:0:5
ATTGGGTGTAAAGGGCGCGTAGGCGGGATGGCAAGTCAGTCGTGAAATCCCTGGGCTCAACTCAGGGGGGTCGGCTGATACTGCCGTTCTTGAGGGATGCAGAGGAGACTGGAATTCCCGGTGTAGCGGTGAAATGTGTAGAGATCGGGAGGAACACCGGTGGCGAAGGCGGGTCTCTGGGCATTCCCTGACGCTGAGGCGCGAAAGCGTGGGGAGCAAACGGGATTAGATACCCCCGTA
+
GGGGGGGGFGGGGGGGGGGGGGGGGGGGGGGGGGGGGGGGGGGGGGGGGGGGGGGGGGGGGGGGGGGGGGGGGGGGGGGGGGGGGGGGGGGGGGGGGGGGGGGGGFGGGGGGGGGGG:FGGEGGFGGGGGGGFGGGGGGEGGGGGGFEGGGGDFGGGGGGGGGGEGGGGGGGGEGGFGGFFGGGGGGGGGGCEGCEEGFGGGGGGGGGGCGGEGGGGGGGGGDGG3F6DCFGGGGD<5DD
@M00200:207:000000000-ALC1F:1:1106:5302:7446 1:N:0:5
ATTGGGCTTAAAGGGCGCGTAGGCGGCCATCTAAGTCAGACGTGAAATCCCCCGGCTTAACCTGGGAACTGCGTCTGATACTGGACGGCTTGAGTATGGGAGAGGGATGTAGAATTCCAGGTGTAGCGGTGAAATGCGTAGATATCTGGAGGAATACCGGTGGCGAAGGCGGCATCCTGGACCATTACTGACGCTGAGGCGCGAAAGCTAGGGGAGCAAACGGGATTAGATACCCTAGTA
+
GGGGGGGGGGGGGGGGGGGGGGGGGGGGGGGGGGGGGGGGGGGGGGGGGGGGGGGGGGGGGGGGGGGGGGGGGGGGGGGGGGGGGGGGGGGGGGGGGGGGGGGGGGGGGGGGGGGGGGGGGGGGGGGGGGGGGGGGGGGGGGGGGGGGGGGGGGGGGGEEGGGGGGGGGGGGGGGGGGGGGGGGGGGGGGGGGGGGGGGGGGGGGGGGGGGGGGGGGGGGFGGGGGGGGGCCG<CGGGGG
@M00200:207:000000000-ALC1F:1:1106:17520:8124 1:N:0:5
ATTGGGCGTAAAGGGTGCGCAGGCGGCCACCGCAAGTCGACTGTGAAATCTCCGGGCTTAACCCGGAACGGTCAGCCGATACTGCGGGGCTAGAGTGCAGAAGGGGCAACTGGAATTCTCGGTGTAGCGGTGAAATGCGTAGATATCGAGAGGAACACCTGCGGCGAAGGCGGGTTGCTGGGCTGACACTGACGCTGAGGCGCGAAAGCTAGGGGAGCGAACGGGATTAGATACCCAGTAAGA
+
<EGG-CFGGDEFCF@CFB:F@FC+@@F@CFFGEEECFGFCC:FF9@@FECE<FGC@CEFGFGGFBGGEFFEGGGGGFE+CCCEFBCGG>C7=FF<BFGGG<D<F@=C@<>FEGCFFGFC<E@CFEFCEGGCE@DFFC9FBCEB;;@C:FFFGGCCFCB<+C:<CFG@FGDEEEGECEGGFFGGGGGCFCFGFFE;8CE>FDEGGCCE8;9:C@*:EGGC):77757)*>FGDFCG6>CD::FB
@M00200:207:000000000-ALC1F:1:1106:22118:8356 1:N:0:5
ATTGGGTGTAAAGAGCTCGTAGGCGGTTTGTCGCGTCGGCCGTGAAAACTTGGGGCTTAACTCCAAGCTTGCGGTCGATACGGGCAGACTTGAGTTCGGCAGGGGAGACTGGAATTCCTGGTGTAGCGGTGAAATGCGCAGATATCAGGAGGAACACCGGTGGCGAAGGCGGGTCTCTGGGCCGATACTGACGCTGAGGAGCGAAAGCGTGGGGAGCGAACAGGATTAGATACCCTCGTA
+
GGGGGGGGGGGGGGGGGGGGGGGGGGGGGGGGGGGGGGGGGGGGGGGGGGGGGGGGGGGGGGGGGGGGGGGGGGGGGGGGGGGGGGGGGGGGGGGGGGGGGGGGGGGGGGGGGGGGGGGGGGGGGGGGGGGGGGGGGGGGGGGGGGGGGGGGGGGGGGGGFGGGGGGGGGGGGGGGGGGGGGGGGGGGGGGGGEEEGGGFGGGEE57@ECGGGGCEDGGDEGGGFGFGF7>FFGGGGGGG
@M00200:207:000000000-ALC1F:1:1106:25950:9362 1:N:0:5
ATTGGGCATAAAGGGTGCGTAGGCGGTCGGGTAAGTCTGATGTGAAATCCCACGGCTTAACCGTGGAACGGCTTGGTATACTGGTCGTCTTGAGCCACTTAGGGGCTACCGGAACAGATGGTGGAGCGGTGAAATGCGTAGATATCATCTGGAACGCCAATGGTGAAAACAGGTAGCTGGGAGTGTGCTGACGCTGAGACACGAAAGCCAGGGGAGCGAACGGGATTAGATACCCGAGTA
+
GGGGGGGGGGGGGGGGGGGGGGGGGGGGGGGGGGGGGGGGGGGGGGGGGGGGGGGGGGGGGGGGGGGGGGGGGGGGGGGGGGGGGGGGGGGGGGGGGGGGGGGGGGGGGGGGGGGGGDFGGGGGGGGGGGGGGGGGGGGGGGGGGGGGGGGGGGGGGGGGGGGFGGGGGGGGGBEGGGGGGGGGGGGGGGGGGGGGGGGGGGGGEGGGFGGGGGGGGGCDGGGGGGCGGGGGGGC<DGGD
@M00200:207:000000000-ALC1F:1:1106:23085:9736 1:N:0:5
ATTGGGCTTAAAGCGTGTGTAGGCGGATCGTTAAGTGCCTTGTGAAATCCCACGGCTTAACTGTGGAACGGCTGGGCATACTGGCGGTCTTGAGCCATCTAGGGGCTACTGGAACAAACGGTGGAGCGGTGAAATGCGTAGATATCGTTTGGAACGCCAATGGTGAAAACAGGTAGCTGGGGATGAGCTGACGCTGAGACACGAAAGCCAGGGGAGCAAACGGGATTAGATACCCGCGTA
+
GGGGGGGGGGGGGGGGGGGGGGGGGGGGGGGGGGGGGGGGGGGGGGGGGGGGGGGGGGGGGGGGGGGGGGGGGGGGGGGGGGGGGGGGGGGGGGGGGGGGGGGGGGGGGGGGGGGGGGGGGGGGGGGGGGGGGGGGGGGGGGGGGGGGGGGGGGGGGGGGGGGGGCGGGGGGGGGGGGGGGGGGGGGGGGGGGGGGGGGGGGGGGGGGGGGGGGGDDGGGGGGGGGGGGGGGGGGGGGGG
@M00200:207:000000000-ALC1F:1:1106:13625:10256 1:N:0:5
ATTGGGCTTAAAGGGCGCGTAGGCGGTTGGATAAGTCAGCTGTGAAAACCACGGGCTTAACTCGTGGCCTGCAGTTGAGACTGTCTGGCTTGAGTGTGGGAGAGGAGAGTGGAATTCCTGGTGTAGCGGTGAAATGCGTAGATATCAGGAGGAACACCGGTGGCGAAGGCGGCTCTCTGGACCACAACTGACGCTGAGGCGCGAAAGCTAGGGGAGCAAACAGGATTAGATACCCCCGTA
+
GGGGGGGGGGGGGGGGGGGGGGGGGGGGGGGGGGGGGGGGGGGGGGGGGGGGGGGGGGGGGGGGGGGGGGGGGGGGGGGGGGGGGGGGGGGGGGGGGGGGGGGGGGGGGGGGGGGGGGGGGGGGGGGGGGGGGGGGGGGGGGGGGGGGGGGGGGGGGGGGGGGGGGGGGGGGGGGGGGGGGGGGGGGGGGGGGGGGGGGGGGGGGGGGGGGGGGGGGGGGGGGGGGGGGGGFG6DFGGGG
@M00200:207:000000000-ALC1F:1:1106:9554:10430 1:N:0:5
ATTGGGTGTCAAGGGTGCGTAGGCGGGTCTGTAAGTCGAGGTTGAAATATCCGGGCTCAACTCGGGGCACGGCCTCGAAACTGCAGATCTCGAGTCGAGAAGAGGGTAGTGGAATTGCCGGTGTAGCGGTGAAATGCGTAGATATCGGGAGGAACACCAGTGGCGAAGGCGGCTACCTGGTCTCGCACTAACGCTGATGCACGCAAGCTGGGGGAGCGAACGGTATTAGATACCCCGGTA
+
EF<<9@FEC66FFGGFGGGFGGGGDCFBFDF<CFGE<FEGGGFAC<,CFG<@:FCC=F=9CFDFG7:FCFGGGGGGGGFEGGDFFGFGGAFE8FECEEGGGDC8FCGDGFFB,,CD,5,>F6>FB>FFD8C@F,@=FFGGGCFF;FGG7*>:*@F7FEGFFCDGEEGGECGC7<8B<CCCGDFGFGCE5C++*28AE++0+0@855>FCFGC8EEGGG8CE7C**97>FDFGG+9<55CC
@M00200:207:000000000-ALC1F:1:1106:22168:11582 1:N:0:5
ATTGGGTGTAAAGCGTGCGCAGGCGGCTTTGCAAGACAGATGTGAAATCCCCGGGCTTAACCTGGGAACTGCATTTGTGACTGCATTGCTGGAGTGCGGCAGAGGGGGATGGAATTCCGCGTGTAGCAGTGAAATGCGTAGATATGCGGAGGAACACCGATGGCGAAGGCAATCCCCTGGGCCTGCACTGACGCTCATGCACGAAAGCGTGGGGAGCAAACAGGATTAGATACCCTTGTA
+
GGGGGGGGGGGGGGGGGGGGGGGGGGGGGGGGGGGGGGGGGGGGGGGGGGGGGGGGGGGGGGGGGGGGGGGGGGGGGGGGGGGGGGGGGGGGGGGGGGGGGGGGGGGGGGGGGGGGGGGGGGGGGGGGGGGGGGGGGGGGGGGGGGGGGGGGGGGGGGGGGGGGGGGGGGGGGGFGGGGGGGGGGGGGGGGGGGGGGGGGGGGGGGGGGGGGGGGGGGGGGGGGGGGGGGGGGGGGGGGG
@M00200:207:000000000-ALC1F:1:1106:5885:11634 1:N:0:5
ACTGGGTTTAAAGAGCTCGTAGGCGGCTTGGCAAGTCGGGTGTGAAAACTCCAGGCTCAACCTGGAGATGCCACTCGATACTGCCATGGCTTGAGTCTGGTAGGGGAGCACGGAATTCCTGGTGTAGCGGTGAAATGCGCAGATATCAGGAGGAACACCGGTGGCGAAGGCGGTGCTCTGGGCCAGTACTGACGCTGAGGAGCGAAAGCGTGGGGAGCAAACAGGATTAGATACCCCCGTA
+
F<FGGGG7FFFGGFGGFGGCFGG9FE7FC+,@EFDFG>F:FGGGGGGFGFGAFFGGGGFGGGFFGEFEEF,FF<FFGGGGGGGF,C<,,CFC:=,?F<F<5AAFFC7@+D,C+@7F=F,BFE?B4:,<F@CEGGC<AC7:+F=<<F99DCFFEGGEAF7C:<FGFCG@FGCCEFCC,B<F?2:**15B7;+5BEE*8EFFGGC*CE55*:CEGDD=)5CGFGCFC<D:77*:CE<C/)/9C
@M00200:207:000000000-ALC1F:1:1106:26580:12217 1:N:0:5
ACTGGGTTTAAAGCGCGTGTAGGCTGCTGCGCAAGTCGGATGTGAAATCCCACGGCTCAACCATGGAAGTGCATTCGAAACTGCGTAGCTAGAGTTTTGGAGAGGAAGGCGGAATACTCGGTGTAGAGGTGAAATTCGTAGATATCGAGTGGAACACCGGTGGCGAAGGCGGCCTTCTGGACAATGACTGACGCTGGAACGCGAAAGCGTGGGGAGCAAACAGGATTAGATACCCGCGTA
+
GGGGGGGGGGGGGGGGGGGGGGGGGGGGGGGGGGGGGGGGGGGGGGGGGGGGGGGGGGGGGGGGGGGGGGGGGGGGGGFGGGGGGGGGGGGGGGGGGGGGGGGGGFGGGGGGGEGGGGGGGGGGGGGGGGGGGGGGGGGGGGGGGGGGGGGGFGGGGGGGGGGGGGGGGGGGGGDFGGGGGGGFGGGGGGGGGGGGGGGGGGGGGC=FGGGGGGDGGG?F=FGGFCGGGGGGGGCDGGGG
@M00200:207:000000000-ALC1F:1:1106:4258:12291 1:N:0:5
ATTGGGTTTAAAGCGCACGTAGGTGGATTGCCAAGTCGGGGGTGAAATCCTGGAGCTCAACTCCAGAACTGCCTTCGATACTGGCGATCTTGGAGTCCGGGAGAGGTGGGTGGAACTGCGAGTGTAGAGGTGAAATTCGTAGATATTCGCAAGAACACCAGTGGCGAAGGCGGCTCACTGGCCCGGTACTGACACTGAGGTGCGAAAGCGTGGGGAGCAAACAGGATTAGATACCCCTGTA
+
GGGGGGGGGGGGGGGGGGGGGGGGGGGGGGGGGGGGGGGGGGGGGGGGGGGGGGGGGGGGGGGFGGGGGGGGGGGGGGGGGGGGGGGGGGGGGGGGGGGGGGGGGGGGGGGGGGGGGGGGGGFFGGGGGGGGGGGGGGGGGGGGGGGGGGGGGGGGGGEGGGGGGGGGGGGGGGGGGGGGGGGGGGGEEGGGGGGGGGGGGGGGEGGGGGGGGGGDCGGGGGGGGFGFGGGGGGGGGGGGG
@M00200:207:000000000-ALC1F:1:1106:21929:12391 1:N:0:5
ACTGGGTTTAAAGGGCGCGTAGGCGGCGTGACAAGTCACTTGTGAAATCTCCGGGCTTAACTCGGAACGGCCAAGTGATACTGTCGTGCTAGAGTGCAGAAGGGGCAATCGGAATTCTTGGTGTAGCGGTGAAATGCGTAGATATCAAGAGGAACACCTGAGGTGAAGACGGGTTGCTGGGCTGACACTGACGCTGAGGCGCGAAAGCTAGGGGAGCAAACGGGATTAGATACCCTCGTA
+
GGGGGGGGGGGGGGGGGGGGGGGGGGGGGGGGGGGGGGGGGGGGGGGGGGGGGGGGGGFGGGGGGGGGGGGGGGGGGGGCFGGGGGGGGGGGGGGGGGGGGGGGGGGGGGGGGGGGGGGGGGGGGGGGGGGGGFGGGGGGGGGGGGGGGGGGGGGGGGGGGGGGGGGGGGGGGGGGGGGGGGGGGGFGGGGGGGGGGGCGDDGG8EEGGGGGFGGGGGGGGGGGGGGGCDGGGGGGGGG<
@M00200:207:000000000-ALC1F:1:1106:17391:12794 1:N:0:5
ATTGGGTTTAAAGGGCGCGTAGGCGGACCTCCAAGTCCGGGGTGAAATACTTCGGCTCAACCGAAGAATTGCCTGGGCTACTGGAGCTCTCGAGGGAGGTAGGGGCCGACGGAACTTCCGGTGGAGCGGTGGAATGCGTAGAGATCGGAAGGAACGCCGGTGGCGAAAGCGGTCGGCTGGACCTCTACTGACGCTGAGGCGCGAAAGCCAGGGGAGCGAACGGGATTAGATACCCTCGTA
+
GGGGGGGGGGGGGGGGGGGGGGGGGGE:FFDAFGGFG@F+CFGGGFGFCGG9CFGGGGGGGGC@7FECEEFGGFFGG,9FGG<,9E,4FG,FFGFC+?FGGG@FGG7FCFGGGGFGGGCEGGEG@EGGGCF*>FGGGGGGGGGGGGGG@F@FCGGDEGGGGGGGGGG7FGGGCEDGGGGGFGF*AF<C7+<@EGDGGGGGGGGG5EED8:FGGGGGG55DGD*CCD57CFDF+?FCFGGG
@M00200:207:000000000-ALC1F:1:1106:13974:12922 1:N:0:5
ATTGGGTTTAAAGCGCGTGTAGGCGGCTTGTTAAGTCGGGTGTGAAAGCCCTCAGCTCAACTGAGGAAGGGCGCCCGAAACTGGCGAGCTTGAGTGTCGGAGAGGATGGCGGAATACCCCAAGTAGAGGTGAAATTCGTAGATATGGGGTGGAACACCGGTGGCGAAGGCGGCCATCTGGACGACAACTGACGCTGAGACGCGAAAGCGTGGGGAGCAAACAGGATTAGATACCCCAGTA
+
GGGGGGGGGGGGGGGGGGGGGGGGGGGGGGGGGGGGGGGGGGGGGGGGGGGGGGGGGGGGGGGGGGGGGGGGGGGGGGGGGGGGGGGGGGGGGGGGGGGGGGGGGGGGGGGGGGGGGGGGGGGFGGGGGGGGGGGGGGGGGGGGGGGGGGGGGGGGGGGGGGGGGGGGGGGGGGGGGGGGGGGGGGGGGGGGGGGGGGGGGGGGGGEFGGGGGGGGGGGGGGGGGGFGGGGGGGGGGGGG
@M00200:207:000000000-ALC1F:1:1106:8102:13057 1:N:0:5
ACTGGGCTTAAAGGGCGCGTAGGCGGCGTGACAAGTCACTTGTGAAATCTCCGGGCTTAACTCGGAACGGTCAAGTGATACTGTCGTGCTAGAGTGCGGAAGGGGCAACTGGAATTCTTGGTGTAGCGGTGAAATGCGTAGATATCAAGAGGAACACCTGCGGCGAAGGCGGGTTGCTGGGCCGACACTGACGCTGAGGCGCGAAAGCTAGGGGAGCGAACGGGATTAGATACCCCCGTA
+
GGGGGGGGGGGGGGGGGGGGGGGGGGGGGGGGGGGGGGGGGGGGGGGGGGGGGGGGGGGGGGGGGGGGGGGGGGGFGGGGGGGGGGGGGGGGGGGGGGGGGGGGGGGGGFGGGGGGGGGGGGGGGGGGGGGGGGGGGGGGGGGGGGGGGGGGGGFGGGGGGGGGGGGGGGGGGGGGGGGGGGGGGGEGFGGGGE5EEGGGGGGGGGGGGGGGGGGGGGGGGGGGGDGGGGGG?FFGGGGG
@M00200:207:000000000-ALC1F:1:1106:15298:13193 1:N:0:5
ATTGGGTTTAAAGAGTTGCGTAGGTGGCATAGCAAGTAGATAGTGAAAGCGTGTGGCTCAACCATATACACATTATCTAAACTGCTAAGCTAGAGGGCGAGAGAGGTTACTAGAATTCCTTGTGTAGGAGTGAAATCCGTAGATATAAGGAGGAATACCGATGGCGTAGGCAGGTAACTGGCTCGTCCCTGACACTAAGGCACGAAAGCGTGGGTAGCAAACGGGATTAGATACCCCAGTA
+
GGGGGGGGGFGGGGGGGGGGGGGGGGGGGGGGGGGGGGGGGFGGGGGGGGGGGGGGGGGGGGGGGGGGGGGGGGGGGGGGGGGGGGGGGGGGGGGGGGGGGGGGGGGGGGGGGGGGGGGGGGGGGGGGFGGGGGGGGGGGGGGGGGGGGGGGGGGGGFGCEGGGGDGGGDGGGEGGGGGGGGGGGEGCGGGGGGGGGGGGGGGGGGGGGGGDGGGGGGGFFGGGGGGGGGGGGGCGFGDGG
@M00200:207:000000000-ALC1F:1:1106:7077:13881 1:N:0:5
ACTGGGTTTAAAGCGCGTGTAGGCGGCCCGGTAAGTCCGCTGTGAAAGTCGGGGGCTCAACCCTCGGATGCCGGTGGATACTGTCGGGCTCGAGTACGGAAGAGGCGAGTGGAATTCCTGGTGTAGCGGTGAAATGCGCAGATATCAGGAGGAACACCAATTGCGAAGGCAGCTCGCTGGGACGTTACTGACGCTGAGACGCGAAAGCGTGGGGAGCAAACAGGATTAGATACCCGCGTA
+
GGGGGGGGGGGGGGGGGGGGGGGGGGGGGGGGGGGGGGGGGGGGGGGGGGGGGGGGGGGGGGGGGGGGGGGGGGGGGGGGGGGGGGGGGGGGGGGGGGGGGGGGGGGGGGGGGGGGGGGGGGGGGGGGGGGGGGGGGGGGGGGGGGGGGGGGGGGGGGGGGGGGGGGGGGGGGGGGGGGGGGGGGGGGGGGGGGGGGGFGGGGGGGGGGGGGGGGGGGGGGGGGGGGGGGGGGGGGGGGG
@M00200:207:000000000-ALC1F:1:1106:5800:14046 1:N:0:5
ACTGGGTATAAAGGGTGCGTAGGTGGCATGGCCAGTTTGATGTGAAAGCTCAGGGCTTAACCCTGAAATGGCATTGAATACTGCTGTGCTGGAGGTTTGGAGGGGGGACTGGAATTCTTGGTGTAGCAGTGAAATGCGTAGATATCAAGAGGAACACCAGTGGCGAAGGCGAGTCCCTGGACAACACCTGACACTGAGGCACGAAAGCTAGGGGAGCAAACAGGATTAGATACCCGTGTA
+
GGGGGGGGGGGGGGGGGGGGGGGGGGGGGGGGGGGGGGGGGGGGGGGGGGGFGGGGGGGGGGGGGGGGGGGGGGGGGGGGGGGGGGGGGGGGGGGGGGGGGGGGGGGGGGGGGGGGGGGGGGGGGGGGGGGGGGFGGGGGGGGGGGGGGGGGGGGGGGGGGGGDGGGGGGGGGGFGCFGFGGFGGGGGGGGGGGGGGGGGGGGGGGGGGGGGGDGGGGGGGGGGGGGGGGGGGFFDGGGG
@M00200:207:000000000-ALC1F:1:1106:1792:14267 1:N:0:5
ATTGGGTGTAAAGAGCGCGCAGGCGGTCGATCAAGTCGCGTGTGAAAGCCCCCGGCTCAACTGGGGAGGGTCACGCGATACTGATCGACTCGAAGGCAGGAGAGGGAAGTGGAATTCCCGGTGTAGTGGTGAAATGCGTAGATATCGGGAGGAACACCAGTGGCGAAGGCGACTTCCTGGCCTGTTCTTGACGCTGAGGCGCGAAAGCTAGGGGAGCAAACGGGATTAGATACCCGAGTA
+
GGGGGGGGGGGGGGGGGGGGGGGGGGGGGGGGGGGGGGGGGGGGGGGGGGGGGGGGGGGGGGGGGGGGGGGGGGGGGGGGGGGGGGGGGGGGGGGGGGGGGGGGGGGGGGGGGGGGGGGGGGGGGGGGGGGGGGGGGGGGGGGGGGGGGGGGGGGGGGGGGGGGGGGGGGGGGGGGGGGGGGGGGGGGGGGGGGGGGGGGGGGGGGGGGGGGGGGGGGGGGGGGGGGFGGGGGCFGGGGG
@M00200:207:000000000-ALC1F:1:1106:20312:14299 1:N:0:5
ACTGGGCATAAAGCGCACGTAGGCGGCCAACTAAGTCAGACGTGAAATCCCTCGGCTTAACCGGGGAACTGCGTCTGATACTGGATGGCTTGAGTTCGGGAGAGGGATGTGGAATTCCAGGTGTAGCGGTGAAATGCGTAGATATCTGGAGGAATACCGGTGGCGAAGGCGGCATCCTGGACCGGCATTGACGCTGAGGAGCGAAAGCCAGGGGAGCAAACGGGATTAGATACCCTCGTA
+
GGGGGGGGGGGGGGGGGGGGGGGGGGGGGGGGGGGGGGGGGGGGGGGGGGGGGGGGGGGGGGGGGGGGGGGGGGGGGGGGGGGGGGGGGGGGGGGGGGGGGGFGGGGGGGGGGGGGGGGGGGGGGGGGGGGGGGGGGGGGGGGGGGGGGGGGGGFGGGGDGGGGGGGGGGGGGGGGGGGGGGGDGGGGCCFGGGGGGGGGGGGGGGGGGGGGGDGGGGGGGGGGCGGCC>CDGGGGGGGD
@M00200:207:000000000-ALC1F:1:1106:27523:14509 1:N:0:5
ACTGGGCTTAAAGGGCGCGTAGGCGGCTTTGCAAGTGACGGGTGAAAGCCCTCGGCTTAACCGAGGAACTGCCTGTCAGACTGTGAGGCTTGAGACCGGGAGAGGTGAGTGGAATTCCCAGTGTAGCGGTGAAATGCGTAGATATTGGGAGGAACACCAGTGGCGAAGGCGGCTCACTGGACCGGAACTGACGCTGAGGCGCGAAAGCGTGGGGAGCAAACAGGATTAGATACCCCAGTA
+
GGGGGGGGGGGGGGGGGGGGGGGGGGGGGGGGGGGGGGGGGGGGGGGGGGGGGGGGGGGGGGGGGGGGGGGGGGGGGGGGGGGGGGGGGGGGGGGGGGGGGGGGGFGGGGGGGGGGGGGGGGGGGGGGGGDGGGGGGGFGGGGCCFFFFGGGGGGGGGGGGGGGGGDGGGGGGGGGGGFGG8CGGDEEGGGFGGGGGGGGGGGGEGGGGGGGGGG5CFCFGGGGGGGGGFGGGG:FDDCG
@M00200:207:000000000-ALC1F:1:1106:8334:15556 1:N:0:5
ACTGGGCGTAAAGGGCTCGTAGGCGGCCAACTAAGTCATACGTGAAATCCCTCAGCTTAACTGGGGAACTGCGTGTGATACTGGATGGCTTGGATGTGGGAGAGGGATGCGGAATTCCAGGTGTAGCGGTGAAATGCGTAGATATCTGGAGGAACACCGGTGGCGAAGGCGGCATCCTGGACCATTATTGACGCTGAGGAGCGAAAGCCAGGGGAGCAAACGGGATTAGATACCCCTGTA
+
GFGGGGGGGGGGGGGGGGGGGGGGGGGGGGGGGGGGGGGGGGGGGGGGGGGGGGGGGGGGFGGGGGGGGGGGGGGGGGGGGGGGGGGGGFGFGGFFDGGGGGGGGGGGGGGGGGGGGGFGGFGGGGGGGGGGGGGGGGGGGGFGGFGGGGGGGGGGGEFGGGGGGEEGGGGGGGGGCGGGGGGGGGGGGGGGGCEGGGGGGGGGGGGGGGGGGGGGDFGFGGDGGGFGGGGGFGGGFFGG
@M00200:207:000000000-ALC1F:1:1106:14795:16148 1:N:0:5
ACTGGGCTTAAAGAGCGTGTAGGCGGTTCGGTAAGTCGGCTGTGAAAGTCCAGGGCTCAACCCTGGGATGCCGGTCGATACTGCCGGACTAGAGTTCGGAAGAGGCGAGTGGAATTCCCGGTGTAGCGGTGAAATGCGCAGATATCGGGAGGAACACCAATGGCGAAGGCAGCTCGCTGGGACGTTACTGACGCTGAGACGCGAAAGCGTGGGGAGCAAACAGGATTAGATACCCCAGTA
+
GGGGGGGGGGGGGGGGGGGGGGGGGGGGGGGGGGGGGGGGGGGGGGGGGGGGGGGGGGGGGGGGGGGGGGGGGGGGGGGGGGGGGGGGGGGGGGGGGGGGGGGGGGGGGGGGGGGGGGGGGGGGGGGGGGGGGGGGGGGGGGGGGGGGGGGGGGGGGGGGGGGGGGGGGGGGGGGGGGGGGGGGGGGGGGGGGGGGEGGGGGGGGGGGGGGGGGGGGGGGGGGGGGGGCFGGGGGGGGGG
@M00200:207:000000000-ALC1F:1:1106:10455:16546 1:N:0:5
ATTGGGTTTAAAGGGCGCGTAGGCGGCCATCTAAGTCAGACGTGAAATCCCCCGGCTTAACCTGGGAACTGCGTCTGATACTGGACGGCTTGAGTATGGGAGAGGGATGTAGAATTCCAGGTGTAGCGGTGAAATGCGTAGATATCTGGAGGAACACCGGTGGCGAAGGCGGCATCCTGGACCGATACTGACGCTGAGGAGCGAAAGCCAGGGGAGCAAACGGGATTAGATACCCTCGTA
+
ECFGGGGGGGGGFG@CEGGGDGGGGEG@CFFGEFGGFGC<<@F:FFGGGFG?EGGGGGGGGGG8FGGGGDGGCG@GCE<FGGFGGG7EGGCCFF?FFGFFCGGEGGGG@BEGGGGGG9C,DFCFGFCC:FECDFG<F7FECFFCFEFFFFGGGGGGGGG7C*>>FGEGGG7CCCGGGGGG7>FC8::EFGGGGGGGE;8+*;ECCEGFC65*8*//CAE<8CEG55FGGGGGGGGCCDGD
@M00200:207:000000000-ALC1F:1:1106:12371:17269 1:N:0:5
ACTGGGTGTAAAGGGTGCGTAGGTGGTCGCGTAAGTCCGATGTGAAATCCCGGAGCTCAACTCTGGAACTGCATTGGATACTATACGACTAGAGGGTTGGAGGGGGGACTGGAATTCTCGGTGTAGCAGTGAAATGCGTAGATATCGAGAGGAACACCGGTGGCGAAGGCGAGTCCCTGGACAACTCCTGACGCTGAGGCACGAAAGCTAGGGGAGCAAACAGGATTAGATACCCCAGTA
+
GGGGGGGGGGGGGGGGGGGGGGGGGGGGGGGGGGGGGGGGGGGGGGGGGGGGGGGGGGGGGGGGGGGGGGGGGGGGGGGGGGGGGGGGGGGGGGGGGGGGGGGGGGGGGGGGGGGGGGGGGGGGGGGGGGGGGGGGGGGGGGGGGGGGGGGGGGGGGGGGGGGGGGGGGGGGGGGGGGGGGGGGGGGGCFGGGGGGGGGGGGGGGGGGGGFFEGGGGGGGGGGGGGGGGGGGGG6CCDGG
@M00200:207:000000000-ALC1F:1:1106:17874:17478 1:N:0:5
ATTGGGTGTAAAGGGCGCGTAGGCGGCCACCGCAAGTCGACTGTGAAATCTCCGGGCTTAACCCGGAAAGGTCAGCCGATACTGCGGGGCTAGAGTGCAGAAGGGGCAACTGGAATTCTCGGTGTAGCGGTGAAATGCGTAGATATCGAGAGGAACACCTGAGGTGAAGACGGGTTGCTGGGCTGACACTGACGCTGAGGCGCGAAAGCTAGGGTAGCAAACGGGATTAGATACCCCAGTA
+
GGGGGGGGGGGGGGGGGGGFGGGGGGGGGGGGGGGGGFGGGGGGGGGGGGGGGGGGGGGGGGGGGGGGGGGGFGGGGGGGGGGGGGGGGGGGGGGGGGGGGGGGGGGGGGGGGGGGGGGGGGGGGGGGGGGGGFGFGGGGGGGGGGGGGGGGGGGGGGGGGGGGGGGGGGGGGDGGGFGGGGGGGGG?CCGGGGGGGGGGGGGGGGDGGGGGGGGGGGFGGGGGGGGGDCFCEG9>F<DGF
@M00200:207:000000000-ALC1F:1:1106:20628:18810 1:N:0:5
ATTGGGCTTAAAGGGCGCGTAGGCGGCCACCGCAAGTCGACTGTGAAATCTCCGGGCTTAACCCGGAACGGTCAGCCGATACTGCGGGGCTAGAGTGCAGAAGGGGCAACTGGAATTCTCGGCGTAGCGGTGAAATGCGTAGATATCGGGAGGAACACCGGTGGCGAAGGCGGCCCCCTGGTTGGATACTGACGCTGAGACGCGAAAGCGTGGGGAGCAAACAGGATTAGATACCCGCGTA
+
GGGGCE<FEGCEFG7FEGG@C@FEEC@F@FGGE@FFFDGGEGGGFGF<DGGGGG7FFGFGGAFGGGDCFEGF=FGF@BFFEGGD9FGGECGFFDGGGGGGGG8@FECGFGGDGFFFE=F=FC*>CFGGGG1:FEGGFGG<FCCCGGDFECFGGGGEGEGDGBFEGGGDGEGGGD>ECGGFGGGCGGGGECFGFCG5EGGGGGGGCGGGGGGGD5E=C5*9?CCDGCF>FFFCFFGGGGGGC
@M00200:207:000000000-ALC1F:1:1106:16301:18918 1:N:0:5
ACTGGGCTTAAAGCGCACGTAGGCGGATCGTTAAGTCGGGGGTGAAATCCTGGAGCTCAACTCCAGAACTGCCTTCGATACTGGCGATCTTGAGTCCGGAAGAGGTGAGTGGAACTCCTAGTGTAGAGGTGGAATTCGTAGATATTAGGAAGAACACCAGTGGCGAAGGCGGCTCACTGGTCCGGTACTGACGCTGAGGTGCGAAAGCGTGGGGAGCAAACAGGATTAGATACCCTCGTA
+
GGGGGGGGGGGGGGGGGGGGGGGGGGGGGGGGGGGGGGGGGGGGGGGGGGGGGGGGGGGGGGGGGGGGGGGGGGGGGGGGGGGGGGGGGGGGGGGGGGGGGGGGGGGGGGGGGGGGGGGGGGGGGGGGGGGGGGGGGGGGGDGGGGGGGFGGEGGGGGGGGGGGGGGGGGGGGGGGGGGGCFFECE5EGEDGGGGGGG>FCFGG=EEGGGGDGDGCGGGGGFGGGGGGGGGGGGGGGGGG
@M00200:207:000000000-ALC1F:1:1106:16645:21061 1:N:0:5
ATTGGGTTTAAAGGGCGCGTAGGCGGCCACCGCAAGTCGACTGTGAAATCTCCGGGCTTAACCCGGAAAGGTCAGCCGATACTGCGGGGCTAGAGTGCAGAAGGGGCAACTGGAATTCTCGGTGTAGCGGTGAAATGCGTAGATATCGAGAGGAACACCTGCGGCGAAGGCGGGTTGCTGGGCTGACACTGACGCTGAGGCGCGAAAGCTAGGGGAGCGAACGGGATTAGATACCCTAGTA
+
GGGGGGGGGGGGGGGGGGGGGGGGGGGGGGGGGGGGGGGGGGGGGGGGGGGGGGGGGGGGGGGGGGGGGGGGGGGGGGGGGGGGGGGGGGGGGGGGGGGGGGGGGGGGGGGGGGGGGGGGGGGGGGGGGGGGGGGGGGGGGGGGGGGGGGGGGGGGGGGGGGGGGGGGGGGGGGGGGGGGGGGGGGGFFGGGGGGGGGGGGGGGGGGGGGGGGGGGGGGGGGGGGGGGGGGGGGFGGGGGG
@M00200:207:000000000-ALC1F:1:1106:11208:21260 1:N:0:5
ATTGGGTTTAAAGGGCGCGTAGGCGGCTTATCAAGTCAGGCGTGAAATTCCCGGGCTCAACCTGGGGGCTGCGCTTGATACTGATGAGCTTGAATGCGGGAGAGGATAGTGGAATTCCCAGTGTAGAGGTGAAATTCGTAGATATCAGGAAGAACACCTATGGCGAAAGCAGCTCTCTGGGACGGTACTGACGCTGAGACGCGAAAGCGTGGGGAGCGAACAGGATTAGATACCCTAGTA
+
GGGGGGFFGFGGGGGGGGGGGGGGGGGGGGGGGGGGGGGGGGGGGGGGGGGGGGGGGGGGGGGGGGGGGGGGGGGGGGGGGGGGGGGGGGGGGGGGGGGGGGGGGGGGGGGGGGGGGGGGGFGGGGGGGGGGGGGGGGGGGGGGGGGGGGGGGGGFGEGGGGGGGGGGGGGGGGGGGGGGGGGGGGGGGGGGGGGGGGGGGGGGGGGGGGGGGGGGGGGGGGGGGGGGGGGGGGGGGGGG
@M00200:207:000000000-ALC1F:1:1106:23522:21680 1:N:0:5
ATTGGGTTTAAAGGGTGCGTAGGCGGCCCTGTAAGTCAGTGCTGAAATATCCCAGCTTAACTGGGAGGGTGGCATTGATACTGCGGGGCTAGAGTACAGATGAGGTAGGCGGAATTGACGGTGTAGTGGTGAAATGCTGAGATATCGTCAAGAACACCTATAGCGAAGGCAGCTTACTAGGCTGTAACTGACGCTGAGGCACGAAAGTGTGGGGATCAAACAGGATTAGATACCCGTGTA
+
F<<FCFG7@CFGFAEG,@C6B:;@+++@C,EF@F,;6EFCFC<EC9AF@EFAAFFG@<EDGAEFDFEGGGGGGG<FFEE?EFAFGD=CF>FF=?FFFB<<<,,5,,=?<<=CC=F8CBDCEF@+DF,8D=F9=9,CFG,C<9DF9FGGD7@FCA3F7*@FFG9FCCE@>:F8:FGDFFFB@FCF><EFFFD:>5CC5BF=CC8E:55;<;CGCEDDGFGCCFFGF47CGF*:+<*9/9CG
@M00200:207:000000000-ALC1F:1:1106:19756:21859 1:N:0:5
ATTGGGTATAAAGGGTGCGTAGGCGGCGCGGAAAGTAGGGTGTGAAATCCCTCGGCTCAACCGAGGAATTGCGCTCTAAACTACCGTGCTCGAGGGAGATAGAGGTGAGCGGAACTTAGGGTGGAGCGGTGAAATGCGTTGATATCCTAAGGAACACCGGTGGCGAAAGCGGCTCACTGGATCTCTTCTGACGCTGAGGCACGAAAGCTAGGGTAGCGAACGGGATTAGATACCCAGTA
+
GGGGGGGGGGGGGGGGGGGGGGGGGGGGGGGGGGGGGGGGGGGGGGGGGGGGGGGGGGGGGGGGGGGGGGGGGGGGGGGGGGGGGGGGGGGGGGGGGGGGGGGGGGGGGGGGGGGFGGGGGGGGGGGGGGGGGGGGGGGGGGGGGGGGGGGGGGGGGGGGGGGGGGGGGGGGGGGFGGGGGGGGGGGGGGGGGGGGGGGGGGGGGGGGGGGGGFGGGGGGGGGGDD<F=7CF<FCFDGG
@M00200:207:000000000-ALC1F:1:1106:8453:22183 1:N:0:5
ACTGGGCATAAAGGGTGCGCAGGTGGGCTGATAAGATCGATGTGAAAGCCCCGGGCTTAACCCGGGAATGGCATTGGAAACTGTTGGTCTGGAGGGTTGGAGGGGGGACTGGAATTCTTGGTGTAGCAGTGAAATGCGTAGATATCAAGAGGAACACCAGTGGCGAAGGCGAGTCCCTGGACAAACCCTGACACTGAGGCACGAAAGCCAAGGGAGCAAACAGGATTAGATACCCCCGTA
+
GGGGGGGFFGGGGGGGGGGGGGGGGGGGGGGGGGG,EGGGGGGGGGGGGFGGGGGGGGGGFGGGGGGGGGGGFFGGGGGGGGGGGGGGGGGGGGGGGGGGGGGGGGGGGGGGGGGGGGGFGGGGGGGGGFGGGFDGGEGGGGGGGDFGGGGGGGGGG7FGGGGGGGGGGCEEGCFCGFGGGGGGGGC8CFGGGGGGCGGGGGGGGGGGGFGGGGGDCC;FFFGFGFGGFGGGGGFGGGDG
@M00200:207:000000000-ALC1F:1:1106:7479:22855 1:N:0:5
ATTGGGTGTAAAGGGCTCGTAGGCGGTTAGTCACGTCGGGAGTGAAAACTCAGGGCTCAACCCTGAGCGTGCTTCCGATACGGGCTGACTAGAGGTATGCAGGGGAGAACGGAATTCCTGGTGTAGCGGTTGAATGCGCAGATATCAGGAGGCACACCGGTGGCGAAGGCGGTTCTCTGGGCATTACCTGACGCTGAGGAGCGAAAGCATGGGGAGCGAACAGGACTAGATACCCTTGTA
+
@9CFGGE7FFFG<EFEGGGFGDFGCF+C;<CFEGEEGCGG>76CAFFACEFGCC<CCGGFGGGGGFFCEFFGGGG8FFEGGG7CGCEGGC<8E9<FF<E9,A<=F++4BFGGG77FFGGCCFFGGGGFG=+@DC=FACEFC:DCCFFGF,+6*6D:,6CFFG7C>>**<,<EC@EGDCC78*9C<+52;CF+388=5**3**:887:*+CCF**5*9787:CA4**29**2:+02>*0::
@M00200:207:000000000-ALC1F:1:1106:19263:23119 1:N:0:5
ATTGGGTTTAAAGGGTGCGTAGGCGGCGCAGTAAGTCAGGAGTGAAAGTTTGCGGCTCAACCGTAAAATTGCTTTTGATACTGCTGTGCTAGAATTAGGATGAGGTCAGCGGAATGTGGCATGTAGCGGTGAAATGCATAGATATGCCATAGAACACCAATTGCGAAGGCAGCTGGCTAGACCTATATTGACGCTGAGGCACGAAAGCGTGGGGAGCGAACAGGATTAGATACCCGCGTA
+
GGGGGGGGGGGGGGGGGGGGGGGGGGGGGGGGGGGGGGGGGGGGGGGGGGGGGGGGGGGGGGGGGGGGGGGGGGGGGGGGGGGGGGGGGGGGGGGGGGGGGGGGGGGGGGGGGGGGGGGGGGGGGGGGGGGFGFGFGGDFGGGGGGGGGGGGGGGGFGGGGGGGGGGGGGGGGGGGDGGGGGGGGGGGGFGFGGGGGGGGGGGEGGGGGGCGGGGGDGGGEGEGGFGGFFGG+C*9DGGG
@M00200:207:000000000-ALC1F:1:1106:11962:23703 1:N:0:5
ACTGGGTTTAAAGAGCGTGTAGGCGGTCCGGTAAGTCGGCTGTGAAAGTCCAGGGCTCAACCCTGGGATGCCGGTCGATACTGCCGGACTAGAGTTCGGAAGAGGCGAGTGGAATTCCCGGTGTAGCGGTGAAATGCGCAGATATCGGGAGGAACACCTATGGCGAAGGCAGCTCGCTGGGACGTTACTGACGCTGAGACGCGAAAGCGTGGGGAGCAAACAGGATTAGATACCCTAGTA
+
GGGGGGGGGGGGGGGGGGGGGGGGGGGGGGGGGGGGGGGGGGGGGGGGGFGGGGGGGGGGGGGGGGGGGGGGGGGGGGGGGGGGGGGGGGGGGGGGGGGGGGGGGGGGGGGGGGGGGGGGGEGEGGGGGGGGGGGGGGGGGGGGGGGGGFGGGGGFGGGGGGGGGGGCGGGGGGGGGGGGGGGGGGGGGGGGGGGGGGGGGGGGEGE6EGGDGGGGGGGGCFGDGFF7FCDG?FFFF5FG
@M00200:207:000000000-ALC1F:1:1107:8713:2058 1:N:0:5
ATTGGGTTTAAAGGGCTCGTAGGCGGTTTGTCGCGTCGGGAGTGAAAACCAGGTGCTTAACACCTGGCTTGCTTTCGATACGGGCAGACTGGAGGTATGCAGGGGAGAACGGAATTCCTGGTGTAGCGGTGAAATGCGCAGATATCAGGAGGAACACCGGTGGCGAAGGCGGTTCTCTGGGCCGACACTGACACTGAATCGCGAAAGCGTGGGGAGCGAACAGGATTAGATACCCTTGTA
+
GGGGGGGGGGGGGGGGGGEGGGGGGGFGGFG@BFEGGGEGCEFGCGFFCF@D7FFGGE<9F6C===EFFGGGGGGDGGGAC<FC::CFGG8FGF+BEEE<EADEE@CFFFGGGDGGFEF9FFEGGGFGGGGEGGGGGG@FGFGGG9,@>7*CFGGCFGG@F*CFCF:FDGDG:ECEGG:+B;51*=C>CFFFFFF?FFEGCGG5CEGGEGGGGGC7<57*::DC<FF*7BC>CFGFGFGF
@M00200:207:000000000-ALC1F:1:1107:13505:2950 1:N:0:5
ACTGGGTTTAAAGGGCGTGTAGGCGGTTTGTTAAGTCATGTGTGAAATCCCTCGGCTCAACCGGGGAACGACGCATGAAACTGGCAAGCTAGAGTACCAAAGAGGGCAGTGGAATTCCCGGTGTAGCGGTGAAATGCGTAGATATCGGGAGGAACACCGGTGGCGAAGGCGGCCCCCTGGTTGGATACTGACGCTGAGACGCGAAAGCGTGGGGAGCAAACAGGATTAGATACCCGTGTA
+
GGGGGGGGGGGGGGGGGGGGGGGGGGGGGGGGGGGGGGGGGGGGGGGGGGGGGGGGGGGGGGGGGGGGGGGGGGGGGGGGGGGGGGGGGGGGGGGFGGGGGGGGGGGGGGGGGGGGGGGGGGGGGGGGGGGGGGGGGGGGGGGGGGGGGGGGGGGGGGGGGGGGGGGGGGDGGGGGGGGGGGGGGGGGGGGGGGGGGGGGGGGGGGGGGGGGGGGDGGGGGGGGF<FFFFGGGGGEEFGG
@M00200:207:000000000-ALC1F:1:1107:17378:4044 1:N:0:5
ACTGGGCTTAAAGCGTGTGTAGGCGGATGCCTAAGTACCTTGTGAAATCCCACGGCTCAACCGTGGAACTGCTGGGTATACTGGGTGTCTTGAGCCACCTAGGGGCGAGCGGAACAGACGGTGGAGCGGTGAAATGCGTAGATATCGTCTGGAACGCCAATGGTGAAGACAGCTCGCTGGGGGTGCGCTGACGCTGAGACACGAAAGCCAGGGGAGCGAACGGGATTAGCTACCCGAGTA
+
GFGGGGGGGGGFGGEGECGGGDGGGGG7EFGECFGGDFGFEFEFGGGFGGGGGGGGGGGDGGGGGGGGGG9EGDGDEFGGFFGGFF@FGEFAFGDGGFC,F<E=7@B@CC@FGGGGGEF7B8>CC@FFDGGGGEGGGGGCFDGFFCGGGGGFGGFE7C<*,3,>FGCGGFGGFFGCGGG*88E7:*:CCEGGGGDGGCCE6=5CE5CGFC58CE):3CEEG55<D)>FG)*2+:<58@FC
@M00200:207:000000000-ALC1F:1:1107:26720:4759 1:N:0:5
ATTGGGTTTAAAGGGCTCGTAGGTGGCCAACTAAGTCAGACGTGAAATCCCTCGGCTTAACCGGGGAACTGCATCTGATACTGGATGGATTGAGATTGGGAGAGGGATGCGGAATTCCAGGTGTAGCGGTGAAATGCGTAGATATCTGGAGGAACACCGGTGGCGAAGGCGGCATCCTGGACCAACACTGACACTGAGGAGCGAAAGCCAGGGGAGCAAACGGGATTAGATACCCCTGTA
+
;CEE9@CCFGGGGCGGFGGEG8BFGFFCGGGGFGGGGGGGGGGG<FEFGGGGGEGCC@@EFF:FFGGGGGFGGFFGG<FGGGGGFGGF<,E@<FEEFGGGGGDGGGGFEDECFGGGGEGGG<?CFGGGGEGG9,EFF@F@CBCFGGG9<DFF+>FGG+@<FEGGGGGGGGGGGGGGGGGGGGFGGGDEGEGGFG?FFG5FEFE=EED?96;FCEGECF6CGEGDCCC7CFG*3<*>EFGC
@M00200:207:000000000-ALC1F:1:1107:7264:5507 1:N:0:5
ACTGGGCATAAAGGGCTCGTAGGCGGCCAACTAAGTCATACGTGAAATCCCTCAGCTTAACTGGGGAACTGCGTGTGATACTGGATGGCTTGGATTTGGGAGAGGGATGCGGAATTCCAGGTGTAGCGGTGAAATGCGTAGAGATCAGGAGGAACACCCGTGGCGAAGGCGGCTCTCTGGTCGACATCTGACGCTGAGACGCGAAAGCGTGGGGAGCGAACGGGATTAGATACCCCGGTA
+
GGGGGGGGGGGGGGGGGGGGGGGGGGGGGGGGGGGGGGGGGGGGGGGGGGGGGGGGGGGGGGGGGGGGGGGGGGGGGGGGGGGGGGGGGGGGGGGGGGGGGGGGGGGGGGGGGGGGGGGGGGGGGGGGGGGGGGGGGGGGGGGGGGGGGGGGGGGGGGGGGGGGGGGGGGGGGGGGGGGGGGGGGGGGGGGGGGGGGGGGGGGEEGGGGGGGGGGGGGGGGGGDDGGGGFGGGGGFGFGG
@M00200:207:000000000-ALC1F:1:1107:8272:6591 1:N:0:5
ATTGGGTTTAAAGGGTGCGTAGGTGGGTTGGTAAGTCAGTGGTGAAATCTCCGAGCTTAACTTGGAAACTGCCATTGATACTATCAGTCTTGAATATTGTGGAGGTCAGCGGAATATGTCATGTAGCGGTGAAATGCTTAGATATGACATAGAACACCAATTGCGAAGGCAGCTGGCTACTCAATTATTGACTCTGAGGCACGAAAGCGTGGGGATCAAACAGGATTAGATACCCCGTA
+
@AF<EFCCGGFDFGGGGGGGGGEEFGFFGE@BAEFGGGGGEDECFGCGFGGGGGC@C<FAFGFGCFEF<FGFFFGGGFFGFGFGGGGGGCFCF<<FDEFFD7FFGGFF8ECDGGBFGG<E,,CEF<EBE=F?FFFGFFDGD9DFFGGGGGGAGGGGGGGGCCEFEGGGGGGGGGGGCFCDFF9DFF,@C;FCFFGGFGCFCFGGDGGGGGGGDEGGGGF7CFFCDFFFFFGGF<FF=83
@M00200:207:000000000-ALC1F:1:1107:20675:6741 1:N:0:5
ACTGGGTATAAAGAGCGTGTAGGCGGTCCGGTAAGTCCGCTGTGAAAGTCCAGGGCTCAACCCTGGAATGCCGGTGGATACTGTCGGGCTAGAGTCCGGAAGAGGCGAGTGGAATTCCTGGTGTAGCGGTGAAATGCGCAGATATCAGGAGGAACACCGATGGCGAAGGCAGCTCGCTGGGACGGTACTGACGCTGAGACGCGAAAGCGTGGGGAGCAAACAGGATTAGATACCCTTGTA
+
GGGGGGGGGGGGGGGGGGGGGGGGGGGGGGGGGGGGGGGGGGGGGGGGGGGGGGGGGGGGGGGGGGGGGGGGGGGGGGGGGGGGGGGGGGGGGGGGGGGGGGGGGGGGGGGGGGGGGGGGGGGGGGGGGGGGGGGGGGGGGGGGGGGGGGGGGGGGGGGGGGGGGGGGGGGGGGGGGGGGGGGGGGGGGGGGGGGGGGFGEGGGGGGGGGGGGG3EGGGGGGGGGGGGGFGFGGGFGFGG
@M00200:207:000000000-ALC1F:1:1107:10782:6870 1:N:0:5
ACTGGGCATAAAGGGCTCGTAGGCGGTTTGTTACGTCGGGAGTGAAAACTCGGGGCTTAACCCCGAGCCTGCTTCCGATACGGGCAGACTAGAGGTATGCAGGGGAGAACGGAATTCCTGGTGTAGCGGTGAAATGCGCAGATATCAGGAGGAACACCGGTGGCGAAGGCGGTTCTCTGGGCATTACCTGACGCTGAGGAGCGAAAGTGTGGGGAGCGAACAGGATTAGATACCCCAGTA
+
GGGGGGGGGGGGGGGGGGGGGGGGGGGGGGGGGGGGGGGGGGGGGGGGGGGGGGGGGGGGGGGGGGGGGGGGGGGGGGGGGGGGGGGGGGGGGGGGGGGGGGGGGGGGGGGGGGGGGGGGGGGGGGGGGGGGGGGGGGGGGGGGGGGGGGGGGGGGGGGGGGGGGGGGGGGGGGGGGGGGGGGGGGGGGGGGGGGGGGGGGGGGGGGGFGGGDGGGGGGG:5CCFGGGGFGGGGGFCBFG
@M00200:207:000000000-ALC1F:1:1107:6141:7226 1:N:0:5
ACTGGGTTTAAAGGGCTCGTAGGCGGCCAACTAAGTCATACGTGAAATCCCTCAGCTTAACTGGGGAACTGCGTGTGATACTGGATGGCTTGGATTTGGGAGAGGGATGCGGAATTCCAGGTGTAGCGGTGAAATGCGTAGATATCTGGAGGAACACCGGTGGCGAAGGCGGCATCCTGGACCAATATTGACGCTGAGGAGCGAAAGCCAGGGGAGCAAACGGGATTAGATACCCCCGTA
+
GGGGGGGEGGGGG<B7EFFGGGGGGG7CEDEGGGGGGGGGFFGGGGGGGGG8FFGGGF9FFDGFGG@CFGGFEECGGFFFDEGGFAFDFGCGG8FCEECGAFGGCEFGGGGGGGCAFGGGGFGGGFGGGEEGGGGGGGGGGGGGCFGGG9FG7BEGGEGDGGGGGGCFFGGCEC8<<:FCFF:E;E6<FGGGGGGGCFFCECGEGE5FEC>FGE3CDG7?CE3D*9FGFFGGGGG:EFGC
@M00200:207:000000000-ALC1F:1:1107:7618:7475 1:N:0:5
ATTGGGTATAAAGGGCTCGTAGGCGGCCAACTAAGTCATACGTGAAATCCCTCAGCTTAACTGGGGAACTGCGTGTGATACTGGATGGCTTGGATTTGGGAGAGGGATGCGGAATTCCAGGTGTAGCGGTGAAATGCGTAGATATCTGGAGGAACACCGGTGGCGAAGGCGGCATTCTGGACCGAAACTGACGCTGAGGCGCGAAAGCCAGGGGAGCAAACGGGATTAGATACCCCAGTA
+
GGGGGGGGGGGGGGGGGGGGGGGGGGGGGGGGGGGGGGGGGGGGGGGGGGGGGGGGGGGGGGGGGGGGGGGGGGGGGGGGGGGGGGGGGGGGGGGGGGGGGGGGGGDGGGGGGGGGGGGGGGGGGGGGGGGGGGGGGGGGGGGGGGGGGGGDGGGGGGGGGGGGCEEGGGGGGGGGGGGGGGEGGGEGGGGGGGGGGGGGGGGGGGGGGGGGGGGGGGGGGCGGGGGGGFGGGGFFEBG=
@M00200:207:000000000-ALC1F:1:1107:10500:8053 1:N:0:5
ACTGGGCGTAAAGGGCTCGTAGGCGGCCAACTAAGTCATACGTGAAATCCCTCAGCTTAACTGGGGAACTGCGTGTGATACTGGATGGCTTGGATTTGGGAGAGGGATGCGGAATTCCAGGTGTAGCGGTGAAATGCGTAGATATCTGGAGGAACACCGGTGGCGAAGGCGGCATCCTGGACCAATATTGACGCTGAGGAGCGAAAGCCAGGGGAGCAAACGGGATTAGATACCCCAGTA
+
GGGGGGGGGGGGGGGGGGGGGGGGGGGGEFGGGGGGGCFFGGGGGGGGFGGDGGGGGDEFGDGC<FGGGGGGCGECFFGGGGGGCFFFGGCFGGCB,CECFEGGGDGEGGGGGGGGGGFGGGGGGFGGGGGGGGGGGGGGGGGGGGGGGGGGGGGG<FFEFGGGGGGGGGGGG@EGGGGGEGGCBFG?EGGGGGGGGGG,7CEGGGCCFGGGGGGGGGGGGEGGGGGGGFGGGGGFE:FG
@M00200:207:000000000-ALC1F:1:1107:11800:8272 1:N:0:5
ATTGGGCATAAAGGGAGCGTAGGCGGCGTGGTAAGTCAGATGTGAAATCCCGGGGCTCAACCCCGGAACTGCATCCGATACTGCCGTGCTTGAGGGTTGGAGAGGTAGCTGGAATTATCGGTGTAGCAGTGAAATGCGTGGATATCGATAGGAACACTCGTGGCGAAGGCGAGCTACTGGACAACATCTGACGCTGAGGCTCGAAGGCTAGGGGAGCAAAAGGGATTAGATACCCCCGTA
+
9F99<EEGFE9<E6;@FEBF7FCEECFG@6CFFGC@@9FGGCFCFC@,:FFF@E:FGGFF<FCB=F+FF8CEF<FFGG7:CAFGCC==BFG<:=FC=FGCFCAFGGFGG<?F=<,,BCFC7FGFFCFCFGF9@FFFGGGFGE,@FFF:CFEFGCFD@F>F>C@FGE*4FBFB:EGFGCF<CEF@F88C@C<CEEEECCC@ECCEG*:EFG8CGGG55:EGGGDG5C*9**?*+<C3C397
@M00200:207:000000000-ALC1F:1:1107:10031:8876 1:N:0:5
ATTGGGCATAAAGGGTACGTAGGCGGCCTGATAAGTCAGTGGTGAAAACTAGCAGCTCAACTGTTAGCGTGCCATTGATACTGCCAGGCTTGAGTATAGTAGAGGTGGGTGGAATTCTACATGTAGCGGTGAAATGCTTAGATATCGGGAGGAACACCAGTGGCGAAGGCGGCCGCCGAGCCTGCACCTGACGCTGAAGCGCGACAGCGTGGGGAGCAAACGGGATTAGATACCCCTGCA
+
GGGGGGGGG<FGGGCCFGGGGGGGGGGGGFG9EFEGGFGGGGGGGGGGGGFDGGGGGGGGGGGGFDFC@CEGG9EFGGGGGGGGGGGGGFGGGFAFGGGEGFAFGGGGGG:7FEG<FGGGGGGGGGFGGGEFECFGCGGCFCC@FGGGDDGGGGFFFGGGGGGGCEEE7<CGDGGGGGGDGDGG>FGGGGGGG5EC8BF:CEGGGGGGGEEGGCC*5:EGGGDG3DFGCB>:FGGFGF*2
@M00200:207:000000000-ALC1F:1:1107:25751:9394 1:N:0:5
ACTGGGTATAAAGGGCGCGTAGGCGGTTACGAAAGTCAGGCGTGAAAGTTCACGGCTCAACTGTGGCAGTGCGTCTGATACTTCGTTGACTTGAGGTCGGTAGAGGTAGATGGAACAAGCGGTGTAGCGGTGAAATGCACAGATATCGCTTGGAACGCCGGTGGCGAAGGCGATCTACTGGGCCGTACCTGACGCTGATGCGCGAAAGCTAGGGGAGCGAACCGGATTAGATACCCCGGTA
+
GGGGGGGGGGGGGGGGGGGGGGGGGGGGGGGGGGGGGGGGGGGGGGGGGGGGGGGGGGGGGGGGGGGGGGGGGGGGGGGGGGGGGGGGGGGGGGGGGGGGGGGGGGGGGGGGGGGGDFGGGGGGGGGGGGGGGGGGGGGGGGGGGGGGGGGGGGGGGGGGGGGGGGGGGGGGGGGGGGGGGGGGGGGGGG+?CGGGGGGGGGGGGGDG6EGGGGGGGGGGGDDGGDDGGFGGGGGFGFGGF
@M00200:207:000000000-ALC1F:1:1107:25621:9408 1:N:0:5
ATTGGGTTTAAAGTGTGCGCAGGTGGCCGCGCATGTCGAGTGTGAAATCCCCGGGCTTAACTTGGGAATTGCGCTCGAAACTACGTGGCTGGAGTGTGGCAGAGGAAGGTGGAATTCCAGGTGTAGCGGTGAAATGCGTAGAGATCTGGAGGAACACCGATGGCGAAGGCAGCCTTCTGGGCCAACACTGACACTCATGCACGAAAGCGTGGGGAGCAAACAGGATTAGATACCCTAGTA
+
GGGGGGGGGGGGFGGFFGGFEGGEEFEGGGGDFGGGFGFFGGFGGGGGGGF<CCEFGEFFFFCEDFCC<EFG7FCCFGFGGFFCE@A+BDCFFFGGFA:=FGGGGGFFCFGGFGGGFFGFGGGG9FFEGGGFFDGGAFBFGGF<F@FGF9@C:BFGCB7@:CECECC<*>DECDFECGGFCF*:BFEB<BCFFFE*8B>F9+AE=EE=EEGG@C3CCCFGDGGGFFGGFFGF97*7:5CD
@M00200:207:000000000-ALC1F:1:1107:25765:9594 1:N:0:5
ATTGGGTTTAAAGCGCGCGTAGGCGGTTTTTTAAGTCTGATGTGAAAGCCCACGGCTCAACCGTGGAGGGTCATTGGAAACTGGAAAACTTGAGTGCAGAAGAGGAAAGTGGAATTCCATGTGTAGCGGTGAAATGCGCAGAGATATGGAGGAACACCAGTGGCGAAGGCGACTTTCTGGTCTGTAACTGACGCTGATGTGCGAAAGCGTGGGGATCAAACAGGATTAGATACCCCTGTA
+
GGGGGGGGGGGGGGGGGGGGGGGGGGGGGGGGGGGGGGGGGGGGGGGGGGGGGGGGGGGGGGGGGGEGGGGGGGGGGGGGGGGGGGGGGGGGGGGGGGGGEGGGGGGGGFGGGGGGGGGGGGGGFGGGGGGGGGGGGGGGGGGGGGGGGGGGGGGGGGGGGGGGGGGGGGGGGGGGGGGGGGGGGGGGGGGGGGGGGGGGGGGGGGGFGGGGEEGDGGGGGGGGGGGGGFGGGGGFGFGG
@M00200:207:000000000-ALC1F:1:1107:14403:9802 1:N:0:5
ATTGGGTTTAAAGGGCGCGTAGGCGGCCATCTAAGTCAGACGTGAAATCCCCCGGCTTAACCTGGGAACTGCGTCTGATACTGGACGGCTTGAGTATGGGAGAGGGATGTAGAATTCCAGGTGTAGCGGTGAAATGCGTAGATATCTGGAGGAATACCGGTGGCGAAGGCGGCATCCTGGACCATTACTGACGCTGAGGCGCGAAAGCTAGGGGAGCAAACGGGATTAGATACCCGGGTA
+
GGGGGGGGGGGGGDGGGGGGGGGDGGDGCFGGGFGGGDFGCGGGGGGGGGGGGGGGGEGGGGGGGGGGGGGGGGGGGGFGGGGG@FCGGGGGGGGGGGGCGGGGGGGFGGFGGGGGFGD?FGGGGGGGGGGGGGGGGGGGGGGGGGFF<FGGGGFGGGGGGGGGGGGGGGG7ECEGGGGFGGD8<CEFFFCFCGGGGGGFDDGDGGGGDEGGGGGDDG?FGCDGGGGGGFGGGGGF8>D3
@M00200:207:000000000-ALC1F:1:1107:14702:9878 1:N:0:5
ATTGGGCTTAAAGGGCGCGTAGGCGGCCTGCTAAGTCGAACGTGAAATCCCTGGGCTCAACCCAGGAACTGCGTCCGATACTGGTTGGCTTGAATCCGGGAGAGGGATGTGGAATTCCAGGTGTAGCGGTGAAATGCGTAGATATCTGGAGGAACACCGGTGGCGAAGGCGGCATCCTGGACCGGCATTGACGCTGAGGCGCGAAAGCCAGGGGAGCAAACGGGATTAGATACCCGGGTA
+
GGGGGGGGGGGFFGGGEDGGFCGGEGGGEFGCFFFFFEGGGCGGFFGFGG<FDDCAFFGGGGDEGF@EFGF<FGG:CGEGGFFGGGGGGGG@FGGGGGECGECFCEFGGFFFGGCFEGG<FFE??BFGGFGGFFCF9FGGGCFCDFF=CDFE7DGE@BCCFCGGGEEEGGGGGEGCC@CGGGGGGGGGC?7<CC8EEFGGG=EGGGGFG8CDEED*7EGGGGDCDD57C8>CG<FFG>GD
@M00200:207:000000000-ALC1F:1:1107:10623:10428 1:N:0:5
ATTGGGTTTAAAGAGCTCGTAGGCGGTTTGGCAAGTCGGGTGTGAAAACTCCGGGCTCAACTCGGAGACGCCACTCGATACTGCCATGACTCGAGTCCGGTAGGGGAGTGCGGAATTCCTGGTGTAGCGGTGAAATGCGCAGATATCAGGAGGAACACCGGTGGCGAAGGCGGCACTCTGGGCCGGTACTGACGCTGAGGAGCGAAAGCGTGGGGAGCGAACAGGATTAGATACCCTAGTA
+
GGGGGGGGGGGGGGGGGGGGGGGGGGGGGGGGGGGGGGGGGGGGGGGGGGGGGGGGGGGGGGGGGGGGGGGGGGGGGGGGGGGGGGGGGGGGGGGGGGGGGGGGGGCEFGFGGGGGGGGGGDD=A<DGEEGGGGCFFGGECFCCDFFGFCFEFGCFGGGG@FGGGGGGGGGEE7CCFGGGGGGFGCE>EFFGFGGCEEGFFCECEGCGGC8EEGC7<ECG5E<GC4CF7@CDFGG69)2?F
@M00200:207:000000000-ALC1F:1:1107:10209:10548 1:N:0:5
ATTGGGCGTAAAGCGCACGTAGGTGGCGACGTAAGTCGGGTGTGAAAGCCCCGGGCTCAACCTGGGAATTGCATTCGAGACTGCATTGCTGGAGTACGGAAGAGGAAGGCGGAATTCCCGGTGTAGCGGTGAAATGCGTAGATATCGGGAGGAACATCAGTGGCGAAGGCGGCCTTCTGGTCCAGTACTGACACTCAAGTGCGAAAGCGTGGGGAGCAAACAGGATTAGATACCCTTGTA
+
GGGGGGGGGGGGGGGGGGGGGGGGGGGGGGGGGGGGGGGGGGGGGGGGGGGGGGGGGGGGGGGGGGGGGGGGGGGGGGGFGGGGGGGGGGGGGGGGGGGGGGGGGGGGGGGGGGGGGGGGGGGGGGGGGGGGGGGGGGGGGGGGGGGGGGGGGGGGGGGGGGGGGGGGGGGGGGGGGGGGGGGGGGFFFGGGGGGGGGGGGGGGGGGGGGGGGGGGGGGGGGGGGGGGGFGGGGGFFFGG
@M00200:207:000000000-ALC1F:1:1107:4379:11190 1:N:0:5
ATTGGGTGTAAAGCGTGTGTAGGTGGCTTCCTAAGTCGGTTGTGAAATCCCTGGGCTCAACCTGGGAATTGCAGTCGATACTGGGAAGCTCGAGTTCGGTAGAGGACGGCGGAATTCCCGGTGTAGCGGTGAAATGCGTAGATATCGGGAGGAACATCGATGGCGAAAGCAACCGTCTGGGCCTGAACTGACACTGAGACACGAAAGCGTGGGGAGCAAACAGGATTAGATACCCGCGTA
+
GGGGGGGGGGGGGGGGGGGGGGGGGGGGGGGGGGGGGGGGGGGGGGGGGGGGGGGGGGGGGGGGGGGGGGGGGGGGGGGGGGGGGGGGGGGGGGGGGGGGGGGGGGGGGGGGGGGGGGGGGGGGGGGGGGGGGGGGGGGGGGGGGGGGGGGGGGGGGGGGGGGGGGGGGGGGGGGGEGGGGGGGGGGGGGGGGGGGGGGDFGGGGGEGGGGGGGGGGGGGGGGGGGFFFFCFGGG@GFGG
@M00200:207:000000000-ALC1F:1:1107:21253:11464 1:N:0:5
ACTGGGTTTAAAGCGCGTGTAGGCGGACTGTTAAGTCGGGGGTGAAATCCCGAGGCTCAACCTCGGAATTGCCTTCGATACTGGCAGTCTTTGAGTCCGGGAGAGGTGAGTGGAACTCCTAGTGTAGAGGTGAAATTCGTAGATATTAGGAAGAACACCAGTGGCGAAGGCGGCTCACTGGCCCGGTACTGACGCTGTGACGCGAAAGCGTGGGGAGCAAACAGGATTAGATACCCCGGTA
+
GCGGGGGGGGGGGGGEGCFGGGGGGGDCF@FGGGGGG>FGGGGGGGGGFGGG>FGGGGGGGGGECF@FGGGGGGGGGGGGGGGFCFEDFGGGFG<FA?F7:CFGG:CFFCFFFGBFDFFGGGFCDFFGEFFFFGEF=<5@@F*@;@F9=>CFFCADFGFG:FGFECGGG@7C8CGDFC<+2C88E7ECCDFFD88EECG97AEGGGEEG5EEGGD55CCG67CGGFGFFF*:<EG:C7CC@
@M00200:207:000000000-ALC1F:1:1107:3322:12597 1:N:0:5
ACTGGGTATAAAGCGTGTGTAGGCGGAATGGTAAGTACCTTGTGAAATCCCACGGCTCAACCGTGGAACTGCTCGGTATACTGCTTTTCTTGGGCCACTTAGGGGCTGTCGGAACAAACGGTGGAGCGGTGAAATGCGTAGATATCGTTTGGAACGCCAACGGTGAAAACAGACAGCTGGGAGTGTGCTGACGCTGAGACACGAAAGCCAGGGGAGCGAACGGGATTAGATACCCGAGTA
+
GGGGGGFFGGGGGGGGGGFFDFGGGGGGFGGGGGGGGGGGGGGGFGGGFFGFGGG:FFFGGGGGGGGEFFGGFFEGFGGGGGGGGEGGGGGFEGGGGGGFFGGGDEFGGGGGGGGGGGGGG:FFGFGGG:FFGGFGGEGDEEGGGGGDF@FGFDFGEGGEGGD@FCGFGFFGG,DEDGFGGGGEGFGE@FECCGGGEGGGGFCCEGEFGGGGCEGGC5:CEGDGD79F=FGGEFGE8557
@M00200:207:000000000-ALC1F:1:1107:3896:13440 1:N:0:5
ATTGGGCTTAAAGGGTGCGTAGGCGGCCATGTAAGTGAGGTGTGAAATCCCTCGGCTCAACCGAGGAACTGCGCTTCATACTGCATGGCTTGAGGGAGACAGGGGTCAGCGGAACTGATGGTGGAGCGGTGAAATGCGTTGATATCATCAGGAACACCGGTGGCGAAAGCGGCTCTCTGGTCCACAACTGACGCTGAGGTGCGAAAGCTAGGGGAGCAAACGGGATTAGATACCCTAGTA
+
GGGGGGGGGGGGGGGGGGGGGGGGGGGGGGGGGGGGGGGGGGGDGGFGGGGGGGGGGGGGGGGGGGGGGGGGGGGGGGGGGGGGGGGGGGGGGGGGGGGGGGGGGGGGGGGGGGGGGGGGGGGGGGGGGGGGGGGGGGGGGCGFFGGGGGGG@FGGGGGGGGGGGGCCFGGEGGGGGGGFGGGGGGGGGGGGGGGGGGGGFGGGGEGGGGGGGGGGGGGGGGDGGGG=F?DDGFGFFFGD
@M00200:207:000000000-ALC1F:1:1107:27084:14784 1:N:0:5
ATTGGGTATAAAGCGCACGTAGGCGGACTCTTAAGTCGGTGGTGAAATCCTGGAGCTCAACTCCAGAACTGCCTTCGATACTGGGAGTCTCGAGTTCGGGAGAGGTGAGTGGAACTGCGAGTGTAGAGGTGAAATTCGTAGATATTCGCAAGAACACCAGTGGCGAAGGCGGCTCACTGGCCCGATACTGACGCTGAGGTGCGAAAGCGTGGGGAGCAAACAGGATTAGATACCCTTGTA
+
GGGGFGGGGGGGGGGGGGGGGGGGGEGFGGGGGGGG9CGGGGGGGGGGGGFFGGGGGGGGGGGGGGGGGGGGGGGGGGGGGGGGGFGGGGGGGGGGGGGGFGGGDFGFGGGGGGGGGGGGGGGGCFGFGGGGGGGGGGGGGGGGGGEGGGGGGGGFGGGGGGGGGGGGDFCCG7EFGGGGGGGGGGGGGGGGGGCGEGGGGGGGGGGGGGGGGGDGGGGGGGGGCDGGGFG7CFFFFFCG
@M00200:207:000000000-ALC1F:1:1107:2001:15957 1:N:0:5
ATTGGGCGTAAAGGGTGCGTAGGAGGGCAGGAAAGTCAGTGGTGAAATCCTAGAGCTTAACTCTAGAACTGCCGTTGATACTACTTGTCTTGAATATCGTGGAGGTGAGCGGAATATGTCATGTAGCGGTGAAATGCTTAGATATGACATAGAACACCAATTGCGAAGGCAGCTCACTACACGAATATTGACTCTGAGGCACGAAAGCGTGGGGATCAAACAGGATTAGATACCCTGGTA
+
GGGGFEFGGGCGGFGGGGGGGGGGGGEGGEGGFGGGGGGGGGGGG@FGGGGGCEFFGGFFGGGGGGFGGGGFGGGGGEGDGGGGGGGGGGGGGGGGGGFGGGGGGGGGGGGGGGGGGGGGGGGGGGGGGGGGGGGGGGGGGGGFFGGGGGGGGGGGGGGGGGGGGGE>FGFEEFGGGGGGGGGGDCCAFFGGGGGGGGGGGGGGEGGGGGGGGGGGGGGGGGGGGGGFGFGGFGGAFFGF
@M00200:207:000000000-ALC1F:1:1107:11380:16224 1:N:0:5
ATTGGGTTTAAAGGGCGTGTAGGCGGGCCATCAAGTCAGGGGTGAAAGCCCCCAGCTCAACTGGGGAAGTGCCTTTGATACTGGTGGTCTCGAGGGGGATAGGGGCGTGCGGAACTTCCGGTGGAGCGGTGAAATGCGTAGATATCGGAAGGAACACCGGTGGCGAAAGCGGCGCGCTGGATCCCTTCTGACGCTGAGGCGCGAAAGCCAGGGGAGCGAACGGGATTAGATACCCTGGTA
+
AEGFGGGGGGGGGGGEG:FGGGGGGGDGGGGGGGGGDFEGGGGBEFFGGGFGDGGGGFFD<CCFFCEGFFCFEGFGEGGGGFGGGGGEFGGEFEGCBFCCEEF<FFGGGGGGDEGGCFAFFEGG@FGG7CCE3;@<FFGEGDGGGFEEGE:C<CFGFGGGGECCGC@EFDEGCEEGGD8EFGGFCFEFFGGG>EGEEFGCEGGG*:5?FGGGGGGGG55*:=DD3CCC7FCFC<C?;>FC
@M00200:207:000000000-ALC1F:1:1107:12220:17311 1:N:0:5
ATTGGGTTTAAAGCGCGTGTAGGCGGTCCGGTAAGTCGGCTGTGAAAGTCCAGGGCTCAACCCTGGGATGCCGGTCGATACTGCCGGACTAGAGTTCGGAAGAGGCGAGTGGAATTCCCGGTGTAGCGGTGAAATGCGCAGATATCGGGAGGAACACCAATGGCGAAGGCAGCTCGCTGGGACGTTACTGACGCTGAGACGCGAAAGCGTGGGGAGCAAACAGGATTAGATACCCGGGTA
+
GCGGGGGGGGGGGGGGGCEGGGGGGGGGGGGGGGGGGGGGGGGGGGGGGGGGGGGGGGGGGGGGGGFFGCGGGBGGGGGGGGGGGGGGGGGGGGF?FGGDGGGGGGGGGGGGGGGGGGGGGGGGGGGGGGGGGGGGGGGGGGGGGGGGGGGGGGGGGGGGGGGGGGGGGGGGGGGGGGGGGCEGGGGGGGGGGGGGGGGGGGGGGGGGGGGGDGGGGGGGGGGGGGFFF?DCCFGFCBGG
@M00200:207:000000000-ALC1F:1:1107:8067:17578 1:N:0:5
ACTGGGTTTAAAGCGCACGTAGGTGGCGACGTATGTCGGGTGTGAAAGCCCCGGGCTCAACCTGGGAATTGCATTCGAAACTGCGTTGCTGGAGTACGGAAGAGGAAGGCGGAATTCCCGGTGTAGCGGTGAAATGCGTAGATATCGGGAGGAACATCAGTGGCGAAGGCGGCTACCTGGATTGACACTGACACTGAGGCGCGAGAGCGTGGGGAGCAAACAGGATTAGATACCCTAGTA
+
GGA6EGC@;FGGGGGGGGGEFGGGGGGGGGG@FGAFGFG@CFB6@EEGGGGG@@7FGGGGGGG@EE<CF8C??FFGGCEGGGGGGGGC7EECECFAF:CFG:FFFGGGGGE=FEGGGCE3FEEFCGFGGGGGGCGGG@BBCGFGGGGGGDCEEGFCGGGEGD:EFDGGGG7CEEEFGGFGCDCGFGGGGGGGFFGECGC5CGG5C5CC*:CEED*>D5CFC=FDGDGG6F*:C?4?;7CF
@M00200:207:000000000-ALC1F:1:1107:6189:17716 1:N:0:5
ATTGGGCTTAAAGGGTGCGTAGGCGGCCTATTAAGTTTGTCGTGAAATCTCCCGGCTCAACTGGGAGGGTGCGGCGGATACTGATGGGCTTGGAGTGCGGGAGAGGAGAGTGGAATTCCTGGTGTAGCGGTGAAATGCGTAGATATCAGGAGGAACACCGGCGGTGTAGACGGCTCTCTGGACCGTAACTGACGCTGAGGCACGAAAGCGTGGGTAGCAAACAGGATTAGATACCCTAGTA
+
GGGGGGGGGGGGGGGGGGGGGGGGGGGGGGGGGGGGGGGGGGGGGGGGGGGFGGGGGGGGGGGGGGGGGGGGGGGGGGGGGGGGGGGGGGGGGGGGGGGGG:@:FGGGDEGGGGGGGGGGGGGGGGGGGGGGGGGGGGGGGGGGGGGFGGGGGGGGGGGGGGGGGGGGGGGGGGGGGGGGGGGDEEEGGGGGGGGGGGGGFGGGGGDEGGGGGGDGGGGGGGGGGGGGGFGGGGFFGFGGF
@M00200:207:000000000-ALC1F:1:1107:25021:18391 1:N:0:5
ACTGGGCATAAAGCGTGCGTAGGTGGTTTGTTAAGTCTGATGTGAAAGCCCTGGGCTCAACCTGGGAATGGCATTGGATACTGGCGAGCTAGAGTGCGGTAGAGGGTAGTGGAATTCCCGGTGTAGCAGTGAAATGCGTAGAGATCGGGAGGAACATCTGTGGCGAAGGCGACTACCTGGACCAGCACTGACACTGAGGCACGAAAGCGTGGGGAGCAAACAGGATTAGATACCCCCGTA
+
GGGGGGGGGGGGGGGGGGGGGGGGGGGGGGGGGGGGGGGGGGGGGGGGGGGGGGGGGGGGGGGGGGGGGGGGGGGGFGGGGGGGGGGGGGGGGGGGGGGGGGGGGGGGGGGGGGGGGGGGGGGGGGGGGGGGGGGGGGGGGCFGGGGEGGGGGGGGGGGGFGGGGGGGGGGGGGGGGGGGGFGGGGGGGGGGGGGGGGGGGGGGGGGGGGDGECCECGDFFFGFFGGGGFGGGFGFGFCD
@M00200:207:000000000-ALC1F:1:1107:9829:18506 1:N:0:5
ACTGGGTGTAAAGCGTCCGTAGGTGGTCATGTAAGTCGGTCGTCAAAGCACAGGGCTTAACCCTGTAATGGCGGTGGAAACTGCACGACTAGAGAGAGGTAGGGGTAGAGGGAATTCCCAGTGTAGCGGTGAAATGCGTAGAGATTGGGAAGAACATCGGTGGCGAAAGCGCTCTACTGGACCTCATCTGACGCTGATGGACGAAAGCTAGGGGAGCGAATGGGATTAGATACCCCAGTA
+
GGGGGGGGGGGGGGGGGGGGGGGGGGGGGGGGGGGGGGGGGGGGGGGGGGGGGGGGGGGGGGGGGGGGGGGGGGGGGGGGGGGGGGGGGGGGGGGGGGGGGGGGGGGGGGGGGGGGGGGGGGGGGGGGGGGGGGGGGGGGGGGGGGGGGGGGGGGGGGGGGGGGGGGGGGGGGGGGGGGGGGGGGGGGGGGGGGGGGGGGGGGGGGGGGGGGGGGGGGGGGGGGGFGGGFGGGGG@GEDG
@M00200:207:000000000-ALC1F:1:1107:7020:18887 1:N:0:5
ACTGGGTTTAAAGAGCGTGTAGGCGGTCCGGTAAGTCGGTTGTGAAAGTCCAGGGCTCAACCCTGGGATGCCGATCGATACTGTCGGACTAGAGTTCGGAAGAGGCGAGTGGAATTCCCGGTGTAGCGGTGAAATGCGCAGATATCGGGAGGAACACCAATGGCGAAGGCAGCTCGCTGGGACGTTACTGACGCTGAGACGCGAAAGCGTGGGGAGCAAACAGGATTAGATACCCCCGTA
+
FGGGFGGECGGFGEFGGGGGGGFGGEGEGGCF@:FFEGGGGGEEFGGFGGFCGFEGGGGGGG:FFGG@FGGGGD6FGGGGGAGGGFE@FFFFGGGGFGGEGEGGGGEGGGGGGFFGGGGGEFGGGFGGE=F@CEGGGGGGGFFCGGGEEEGGEFGCGGCGGFGGGEGGGGCGGGGGGGGGDGGGGGGGGGFGGGGGGGGGGGG5EEEGDEGGDGD5CF:CC*>FFGFGGFFGGCC0C>GG
@M00200:207:000000000-ALC1F:1:1107:17649:20302 1:N:0:5
ATTGGGTTTAAAGAGCACGTAGGCGGCAAGGTATGTCGGGTGTGAAATCCCTCGGCCCAACCGAGGAATTGCGCCCGAAACTACCTTGCTTGAGGATGGAAGGGGAGCGTGGAATTCCTGGTGGAGCGGTGAAATGCGTTGATATCAGGAGGAACACCGGCGGCGAAGGCGACGCTCTGGTCCATTACTGACGCTGAGGTGCGAAAGCCAGGGGAGCAAACGGGATTAGATACCCCTGTA
+
GGGGGGGGGGGGGGGGGGGGGGGGGGGGGGGFGGGGGGGGGGGGGGGGGGGGGGGGGGGGGGGGGGGGGGGGDGGGGGDEGFGGGGFGGFGGGGGFGGGGGGGGEDCGGGGGGGGGGGGFFGGG<DCEEGECCDCFGGGG>FGGGGGGGGGGEGGEGGGGGGGGGGGFEGGGGGGGGGGGFGGGGFGGGDCGEG=CGGFFGGGGGGGGGGGGGGCEGGGGGGG<CDCDFBGGGGGFGF<C
@M00200:207:000000000-ALC1F:1:1107:14206:21094 1:N:0:5
ACTGGGTGTAAAGGGTGCGTAGGCGGTGCAGCAAGTCGGGAGTGAAATACCTCAGCTCAACTGAGGAACTGCTCTCGATACTGCTGTGCTTGAGTGAGACAGAGGTAAGCGGAACATCGGGTGGAGCGGTGAAATGCGTTGATATCCGATGGAACACCGGTGGCGAAGGCGGCTTACTGGGTCTCTACTGACGCTGAGGCACGAAAGCTAGGGTAGCAAACGGGATTAGATACCCTAGTA
+
GGGGGG<FCFGDFGGDFEEFEGFGGGGEG@FGGCFGFGGG7FFGGGGGFGC6,<EFEFGGGGGFGGGGGGGGAF<EEGF<CAFFGGFFGGFGFFFFCFFCCFEGGFGCFFGGGGGFDCFGG?FE7FFGGCFGGGGGGGG+@F<DDFEE7:FCGGF<FFGGFGGCFGDEGGGGGG@CGFGGD23+BBFGGG7:>EEGDGE*=>CGGGGGGGGGEC67*+A?C5<7CDC0*/::?FC?*)2:
@M00200:207:000000000-ALC1F:1:1107:15892:21159 1:N:0:5
ATTGGGTATAAAGTGTGCGCAGGCGGCGCCGCAAGTCGAGTGTGAAAGCCCCGGGCTTAACTTGGGAATTGCGCTCGAAACTATGGTGCTGGAGTGTGGCAGAGGAAGGTGGAATTCCACGTGTAGCGGTGAAATGCGTAGAGATGTGGAGGAACACCGATGGCGAAGGCAGCCTTCTGGGCCAACACTGACGCTCATGCACGAAAGCGTGGGGAGCAAACAGGATTAGATACCCGAGTA
+
GGGGGGGGGGGGGGGEGGGGGGGGGGGGGGGGGCFGGGGGGGGGGGGGGGGG@FGGG8FGG<FFGGFGGGGGGGGGGGFGGGGEGGGGGGGGGGGFFGGGGGGGGGGGGFGGFGGGGGGDFGGGCDGGGGGCCFGGGGGGGGGGGGGGGGGGGGGGGGGGGGGGGGGGGGGGGGGGGGGGGGCEFCFGGGGGEGGGGGGGDGGG5EGGGGDDEGGGGGCFGGG44CF=CFGGGGGDEEGG
@M00200:207:000000000-ALC1F:1:1107:25125:21275 1:N:0:5
ACTGGGCTTAAAGGGTAGGTAGGTGGTCTCATTTGTCAGGGGTGAAAGCCTTGGGCTTAACCCAAGAAGTGCCCCTGAAACGGTGAGACTAGAGTGCTGGAGAGGGTCGTGGAATTCCCGGTGTAGCGGTGAAATGCGTAGAGATCGGGAGGAACACCAGAGGCGAAGGCGGCGACCTGGACAGTGACTGACACTCAACTACGAAAGCGTGGGGAGCAAACAGGATTAGATACCCGCGTA
+
FEEFFG@FAEEFGGGCFGGEEGGGGGGGGGGGGGGGGGGGGGFGGGGGGGGFGGFGDFGGGGGGGGFGGGGGGGGGGGEFGGGGGGGFCGGGGFFGGGFFGGGGGGFGGGGGGFGGCGGGGGGGGGGGGCEGGG9FDGFCFGGDFGGGGGGGGFGGGGGGGGGGGGGGGGGGGGGEEGGGGG6CCFGGGGGGGGGGFBFGFCCCEEGGGGGGGGGGGCFF=EFGGGGGGFF>FG<>EBGD
@M00200:207:000000000-ALC1F:1:1107:8940:21351 1:N:0:5
ATTGGGCATAAAGGGCTCGTAGGCGGCCAACTAAGTCACACGTGAAATCCCCAGGCTTAACCTGGGAACTGCGTGTGATACTGGATGGCTTGAATTCGGGAGAGGGATGCAGAATTCCAGGTGTAGCGGTGAAATGCGTAGATATCTGGAGGAATACCGGTGGCGAAGGCGGCATCCTGGACCGACATTGACGCTGAGGAGCGAAAGCTAGGGGAGCAAACGGGATTAGATACCCCAGTAAGA
+
GGGGGGGGFGGGGGGGGGGGGGGGGGGGEFFFGGGFGFGGFGFGGGGGFFGGEFGGGGGG9EEFFGGGGFGGFFGGGGGGGDFGGFGGGFGGGGFECFGGGGGGGGGGGFEFFFCFEGFGGAEEFGGGGEEGGGCFDFFEGGEFCAFDGGGGEFDDF,@CFFGFGGEGGBFEGCCC8CFGGEFBEED5>BC9C5AEEGGGG:EECCC6<<ACFED7C=CCAECCD)*7C@7:++2);79CBF<
@M00200:207:000000000-ALC1F:1:1107:21183:22459 1:N:0:5
ATTGGGCTTAAAGGGCGTGTAGGCGGTTTGTTAAGTCATGTGTGAAAACCCTCGGCTCAACCGGGGAAGGGCGCATGAAACTGGCAAGCTAGAGTACCAAAGAGGGGGGTGGAATTCCCGGTGTAGCGGTGAAATGCGTAGATATCGGGAGGAACACCTGTGGCGAAGGCGGCCCCCTGGTTGGATACTGACGCTGAGACGCGAAAGCGTGGGGAGCAAACAGGATTAGATACCCTGGTA
+
GGGGGGFGGGGGGGGGG@GGGGGGGGGGGDGGGGGGGGGGGGGGGGGGGGGFGGGGGC@FGGEFGEGGFGGGGGGGGGGGGGFFGGGFGGGGGGGGFGFGGGFCEGGGGGGGGGGDFGFGGGGGGGFFGGGGGGGGCFGGDGF?C@8ECEGGGGGGGGFCFGGGGGEE8CGDE58*:EGGG?EGGFGGGGGGDEGGGF7CEGC5CEG6?8>EE=DGGCGGGGG*7<7CGFGGDGG4*7>7
@M00200:207:000000000-ALC1F:1:1107:22957:22949 1:N:0:5
ATTGGGTATAAAGGGCGCGTAGGCGGCCGATCAAGTCGGGGGTGAAAGCCTGTGGCTCAACCACAGAATGGCCTTCGATACTGTTTGGCTTGAGACCGGAAGAGGTCAGTGGAACTGCGAGTGTAGAGGTGAAATTCGTAGATATTCGCAAGAACACCAGTGGCGAAGGCGGCTGACTGGTCCGGTTCTGACGCTGAGGCGCGAAAGCGTGGGGAGCAAACAGGATTAGATACCCTTGTA
+
GGGGGGGGGAFGGGGGGEFGGGGFEDGGGGGGGGGGGGGGGGGGG9CFG=EFGFGGGGGGGGGGGF@FGGGGGGGGGFGGGGGGGGGGFFGECCEGGGFGGDBF@FGGGGGFGGGGGGGGGGGFGGGGCGFGCCFFFGGGGGGGGGGFCGEEGGFGFFFGGGFEG>EFGG7E*CEDFG,*C?CCC*::C?FGEE588@FC7CE?ECCGG8*/8*95DFE?FGGF4FGGGFGGGFG?GFGF
@M00200:207:000000000-ALC1F:1:1107:12927:23236 1:N:0:5
ACTGGGTCTAAAGCGTGCGCAGGCGGTGATGTAAGACAGTTGTGAAATCCCCGGGCTCAACCTGGGAACTGCATCTGTGACTGCATCGCTGGAGTACGGTAGAGGGGGATGGAATTCCGCGTGTAGCAGTGAAATGCGTAGATATGCGGAGGAACACCGATGGCGAAGGCAATCTCCTGGACCTGTACTGACGCTCATGCACGAAAGCGTGGGGAGCAAACAGGATTAGATACCCTCGTA
+
FFFFEGG-FFGFFGGGGGEGGG7FFEGG,CCFGGF9FFFGEE@FEGEFDCFFFGEGEGFGGG,@F@@F7FAFFCAFGC6CFGFCFFG>FGGDFGG8EEG<AFCFEC7@7?FE8E?EGGG7CCF>A?FGGF>CFGFFGG@BGGAGGD9CGGFEGFFGFGE7CFDGEGGGEGDFC,,,6BFG7F8,*?9+<;CFG=EGGFECEFGGEEGFGGEGCEG*>FF?E5D*59CFD8FGGG4=*09C
@M00200:207:000000000-ALC1F:1:1108:14653:3005 1:N:0:5
ATTGGGTGTAAAGGGTTCGTAGGTGGCCTACTAAGTCAGACGTGAAATCCCTCAGCTTAACTGGGGAACTGCGTCTGATACTGGGGGGCTTGAGTGCAGGAGAGGAACGCGGAATTCCAGGTGTAGCGGTGAAATGCGTAGAGATGTGGAGGAACACCAATGGCGAAGGCAGCCCCCTGGGCCAACACTGACGCTCATGCACGAAAGCGTGGGGAGCAAACAGGATTAGATACCCCAGTA
+
GGGGGGGGGGGGGGGGGGGGGGGGGGGGGGGGGGGGGGGGGGGGGGGGGGGGGGGGGGGGGGGGGGGGGGGGGGGGGGGGGGGGGGGGGGGGGGGGGGGGGGGGGGGGGGGGGGGGGGGGGGGGGGGGGGGGGGGGGGGGGGGGGGGGGGGGGGGGGGGGGGGGGGGGGGGGGFGGGDGGGGGGGGGGFGGGGGGGGGGGGGGGGGGGGGGGGGGGGGGGGGGGFGGGGFGGGGGGEGFG
@M00200:207:000000000-ALC1F:1:1108:18562:3929 1:N:0:5
ACTGGGCTTAAAGCGCGCGTAGGCGGACATCTAAGTCAGGGGTGAAATCCCAAGGCTCAACCTTGGAACTGCCTTTGATACTGGACGTCTGGAGTTCGGGAGAGGTGAGTGGAATTCCGAGTGTAGAGGTGAAATTCGTAGATATTCGGAGGAACACCAGAAGCGAAGGCGGCTCACTGGCCCGATACTGACGCTGAGGCGCGAAAGCGTGGGGAGCAAACAGGATTAGATACCCCTGTA
+
GGFEGCGGFGFGGGGGGGGGGGEGGGGGGGGGGGGGGGGGGGGGGGGGGGGGGFFGCFGGFGGGFGGFGGGGGFGDGGGGGGGFFGGGGGGGGGGGGGGGGGEGGGGGGGGGGGGGGGGGGGGGFFFGGGGGGGGGGFGGGGGGGGGGGGGGGGGGGGGGGEFGGGGGGGGGDCEFGGGGFF>EEEGE9CGGGGGGDCFGGGG8EEEFG8CGGDGGGDEGGGGGFGGFGFGGCFGC>F?*
@M00200:207:000000000-ALC1F:1:1108:25531:4731 1:N:0:5
ATTGGGTTTAAAGCGTGTGTAGGCGGACCGTTAAGTGCCCGCGTGAAATCCCCCGGCTCAACCGGGGAACGGCCGGGCATACTGGCGGTCTTGAGCGGTCCAGGGGTCATCGGAACAAACGGTGGAGCGGTGAAATGCGTAGATATCGTTTGGAACGCCGACGGTGAAAACAGATGACTGGGGACCTCGCTGACGCTGAGACACGAAAGCCAGGGGAGCAAACGGGATTAGATACCCTGGTA
+
GGGGGGGGGGGGGGGGGGGGGGGGGGGGGGGGGGGGGGGGGGGGGGGGGGGGGGGGGGGGGGGGGGGGGGGGGGGGFGGGGGDGGGGGFGGGGGGGGDFGGGGGGGGGGGGGGGGGGGGGGGGGG@FGGCGGGGGGGGDFEGGGGGGGGGCGGGGFCGC@FEGGGGGGGGGFF;EFGGDGGGGGGGGGGGGGGGGCEEDGGFF=EGGGGGCGFFGDD58CFGF?4C5C5=FGCFF*9F?F?A
@M00200:207:000000000-ALC1F:1:1108:19019:5699 1:N:0:5
ACTGGGTTTAAAGGGCGCGTAGGCGGCCTGGTAAGTAGGGGGTGAAATCTTGCGGCTCAACTGCAAGGCTGCCTCCTAAACTGTCAGGCTTGAGCACAGTAGAGGCAGGTGGAATTCCCGGTGTAGCGGTGGAATGCGTAGATATCGGGAGGAACACCGGTGGCGAAGGCGGCCCCCTGGTTGGATACTGACGCTGAGACGCGAAAGCGTGGGGAGCAAACAGGATTAGATACCCGCGTA
+
GGGGGGGGGGGGGGGGGGGGGGGGGGGGGGGGGGGGGGGGGGGGGGGGGGGGGGGGGGGGGGGGGGGGGGGGGGGGGGGGGGGGGGGGGGGGGGGGGGGGGGGGGGGGGGGGGGGGGGGGGGGGGFGGGGGGGGGGGGGGGGGGGGGGGGGGGGGGGGGGGGGGGGGGGGGGGGGGGGGGGGGGGGGGGGGGGGGGGGGGGGGGEGGGG?EG>:CCGFG?FFF*4FGFFFGGFGG3:*7D
@M00200:207:000000000-ALC1F:1:1108:8610:6436 1:N:0:5
ACTGGGTTTAAAGGGCGCGTAGGCGGCGCGGTAAGTCACTTGTGAAATCTCTGAGCTTAACTCAGAACGGCCAAGTGATACTGCAGTGCTAGAGTGCAGAAAGGGCAATCGGAATTCTTGGTGTAGCGGTGAAATGCGTAGATATCAAGAGGAACACCTGAGGCGAAGGCGGGTTGCTAGGCTGACACTGACGCTGAGGCGCGAAAGCCAGGGGAGCAAACGGGATTAGATACCCGTGTA
+
GGGGGGGGGGGGGGGGGGGGGGGGGGGGGGGGGGGGGGGGGGGGGGGGGGGGGGGGGGGGGGGGGGGGGGGGGGGGGGGGGGGGGGGGGGGGGGGGGGGGGGFGGGGGGGGGGGGGGGGGGGGGGGGGGGGGGGGGGGGGGGGGGGGGGGGGGGGGGGGGGGGGGGGGGGGGGGGGGGGGGGGGGGGEGGGGGGGGGGGGGGGGGGGGGGGGGDGGGGGGGGD>:DFGGFGGFGGGFE?G
@M00200:207:000000000-ALC1F:1:1108:20351:7107 1:N:0:5
ATTGGGCTTAAAGGGCGCGTAGGCGGCGCGATAAGGCGGCGGTGAAAGTCCGGGGCTCAACCCCGGATCGGCCGTGGCGACTGTCGCGCTGGAGCACAGTAGAGGCGGGTGGAATTCCGGGTGTAGCGGTGGGATGCGTAGAGATCCGGAAGAACACCGGTGGCGAAGGCGGCGTTCTGGACTGCAACTGACACTGAACAACGAAAGCCAGGGGAGCAAACGGGATTAGATACCCGCGTAAGA
+
GGGGGGGGGGGGGGGGGGGGGGGGGGGGGGGGGGGGGGGGGGGGGGGGGGGGGGGGGGGGGGGGGGGGGGGGGGGGGGGGGGGGGGGGGGGGGGGGGGGGGGGGGGGGGCCFCFFGCGGGGCG5:A7:E/CE*:3ACCCGGEF9+0<;:/C8;ECE6EEECEGFGCC:E8EG5?**88CF9*0;CFG6+A@FG?+<:@CGG5:8EGC;CCFCEG=CCCGG8CDC01*090::<<FDD5,7;8)
@M00200:207:000000000-ALC1F:1:1108:9159:7546 1:N:0:5
ATTGGGTGTAAAGTGTGCGCAGGCGGCCGAGCAAGTCGAGTGTGAAATCCCCGGGCTTAACTTGGGAATTGCGCTCGAAACTACTTGGCTGGAGTGTGGCAGAGGAAGGTGGAATTCCACGTGTAGCGGTGAAATGCGTAGAGATGTGGAGGAACACCGATGGCGAAGGCAGCCTTCTGGGCCAACCCTGACGCTCATGCACGAAAGCGTGGGGAGCAAACGGGATTAGATACCCCAGTA
+
@FFGGFCFFCFEFFAFGGEGEGCCGGEGGDGGGGGGEEEGGGEFCEGGFGGFEGGGGDCFDFFFFG<EE,FFCG>BC:FEFGGGGEGGGGGD=FEEGCEDCF@DFEEEFFGGGFCGGGGGG<FGFFGDE7C=,3@>FFG@FCFCGGGG9@E@@CGGGFCBCFGG@FGCBGGGG,22B9;,B5F8;C*1=CFGGGCEEGGFF7A*=E56*C=C>>CDDG?FGDDC(5*00/:*<C6FD=57
@M00200:207:000000000-ALC1F:1:1108:5833:7751 1:N:0:5
ATTGGGTGTAAAGTGTGCGCAGGTGGCTGAGCAAGTCGAGTGTGAAATCCCCGGGCTTAACTTGGGAATTGCGCTCGAAACTACTTGGCTCGAGTGTGGCAGAGGAAGGTGGAATTCCAGGTGTAGCGGTGAAATGCGTAGAGATCTGGAGGAACACCGATGGCGAAGGCAGCCTTCTGGGCCAACACTGACGCTCATGCACGAAAGCGTGGGGAGCAAACAGGATTAGATACCCGAGTA
+
GGGGGGGGGGGGGGGGGGGGGGGGGGGGGGGGGGGGGGGGGGGGGGGGGGGGGGGGGGGGGGGGGGGFGGGGGGGGGGGGGGGGGGGGGGGGGGGGGGGGFGGGGGGGGGGGGGGGGGGGGGGGGGGGGGGGGGGGGGGGGGGGGGGGGGGGGGGGGFCGGGGGGGGGGGFGCFCCFGGGGGGGGGFGGGGGGGGGGGGGGGGGGGGFGG5EEEGGGGFGFGGGBGGGGFFGFGFGFGFG
@M00200:207:000000000-ALC1F:1:1108:11035:7880 1:N:0:5
ATTGGTCATAAAGGGTGCGTAGGCGGCCATGTAAGTGAGATGTGAAATCCCTCGGCTCAACCGAGGAAGTGCATTTCATACTGCATGGCTTGAGGGAGACAGGGGTAAGCGGAACTGATGGTGGAGCGGTGAAATGCGTTGATATCATCAGGAACACCGGTGGCGAAAGCGGCTTACTGGGTCTCTTCTGACGCTGAGGTACGAAAGCTAGGGGAGCGAACGGGATTAGATACCCGAGTA
+
GFGGGGGGGGGGGGGGGGGGGGGGGGGGDFAFGGGGFGGGGGGGGGGGGGGGGGGGGGGGGGGGGGGGGGGGGGFCFGGGGGGFGGGGGGFGGGFGGGDGGGGGGGGFGGGGGGFGGFAFGGGDFGGGGGDGGGGGGGGGGGGGGGGGGGGGGGGGDGGGGGGGGGGEGGGGG7CGGGGGGGGGGFFCFGGGDGGGGGGGGGGGGGGGGGGGGGGGGGGGGDDEFGCGGFGGG4C9:GF<
@M00200:207:000000000-ALC1F:1:1108:25628:7903 1:N:0:5
ATTGGGTTTAAAGAGCGCGTAGGCGGCCAGATAAGTCCGGTGTGAAAGTCACAGGCTCAACCTGTGAATGCCGCTGGAAACTGTCTGGCTAGAGTCCGGAAGGGGCGAGTGGAATTCCTGGTGTAGCGGTGAAATGCGCAGATATCAGGAGGAACACCAATGGCGAAGGCAGCTCGCTGGGACGGTACTGACGCTGAGGCGCGAAAGCGTGGGGAGCAAACAGGATTAGATACCCCAGTA
+
GGGGGGGGGGGGGGGGGGGGGGGGGGGGGGGGGGGGGGGGGGGGGGGGGGGGGGGGGGGGGGGGGGGGGGGGGGGGGGGGGGGGGGGGGGGGGGGGGGGGGGGGGGGGGGGDGEGGGGGGGGGGGGGGGGGGGGGGGGGGGGGGGGGGGGGGGGGGGGGGGGGGGGGGGGGGGGGGGGGDGFFGGGEEEGGGGGGGGGGGGGGGGGGGGGDGGGGGCFGGGGGF?GDD7?CFFFFF>EFG
@M00200:207:000000000-ALC1F:1:1108:15438:8061 1:N:0:5
ACTGGGTATAAAGGGCGTGTAGGCGGTTTGTTAAGTCATGTGTGAAATCCCTCGGCTCAACCGGGGAACGACGCATGAAACTGACAAGCTAGAGTACCAAAGAGGGGGGTGGAATTCCCGGTGTAGCGGTGAAATGCGTAGATATCGGGAGGAACACCTGTGGCGAAGGCGACCCCCTGGTTGGATACTGACGCTGATACGCGAAAGCGTGGGGAGCAAACAGGATTAGATACCCCGGTA
+
GGGGGGGGGGGGGGGGGGGGGGGGGGGGGGGGGGGGGGGGGGGGGGGGGGGGGGGGGGGGGGGGGGGGGGGGGGGGGGGGGGGGGGGGGGGGGGGGGGGGGGGGGGGGGGGGGGGGGGGGGGGGGGGGGGGGGGGGGGGGGGGGGGGGGGGGGGGGGGGGGGFFGGGGGGGGGGGGGGGGCFGGGGGGGGGGCGGGGGFFGGGGGGGGGEGGGGGGGGGGGDGGFGGGGFGGGGGGEE>G
@M00200:207:000000000-ALC1F:1:1108:10013:8512 1:N:0:5
ATTGGGCGTAAAGGGTGCGTAGGCGGCCCTGTAAGTCAGTGGTGAAAGCCTCCAGCTCAACTGGAGAACTGCCATTGATACTGCAGGGCTTGAGTACAGACGAGGTTGGCGGAATTGATTGTGTAGCGGTGAAATGCATAGATACAATCAAGAACTCCGATTGCGTAGGCAGCTAACTAGGCTGTAACTGACGCTGAGGCACGAAAGCGTGGGGAGCGAACAGGATTAGATACCCCCGTA
+
GGGGGGGGGGGGGGGGGGGGGGGGGGGGGGGGGGGGGGGGGGGGGGGGGGGGGGGGGGGGGGGGGGGGGGGGGGFEEFFGGGGGGGGGGGGGGGGGGGGGGGGGGGGGGGGGGGGGGGGGGGGGGGGGGFCGGGGGGGGGGGGGGGGGGGGGGGGGGGGGGGGGGGGGGGGGGGFGGGGGGGFCGGGGGGGGGGGGGGGGGG=DGGGGGGCEDEDGGGGGGDFG?GGDCBFGGGGGFE?G
@M00200:207:000000000-ALC1F:1:1108:12747:8918 1:N:0:5
ATTGGGCTTAAAGAGTCCGTAGGCGGCTTGTTAGGTGAGGTGTGAAATCCCTCGGCCCAACCGAGGAATTGCGCTTCAAACCGGCAAGCTAGAGGAGGATAGAGGTGGGCGGAACTGATGGTGGAGCGGTGAAATGCGTTGATATCATCAGGAACACCGGAGGCGAAGGCGGTTCACTGGGTCCTATCTGACGCTGAGGGACGAAAGCTAGGGGAGCGAGCGGGATTAGATACCCTAGTA
+
GGGGGGGGGGGGGGGGGGGGGGGGGGGGGGFFFGGGGGGGGGGGGGGGGCGGGGGGGGGGGGGGGGGGGGGGGGEGGFGGGGGGGGGGGFFGGEGGGGGGGGGGGGGGGGGGGGGGGGGGGFFGGGGGGEGGGGGGGGGGGGGGFGGGGGGGGGGGFGGGGGGGGGGGGGGGG@BFGGGGGGGGGGGGGGGGGEGGGGGGGGGEGGGGGGGGGDEGGGGEEGGE>DCGG4CDAFGGF::C
@M00200:207:000000000-ALC1F:1:1108:26181:9319 1:N:0:5
ATTGGGTTTAAAGGGCGCGTAGGTGGCGACATAAGGCTGTGGTGAAAGTCTGGGGCTCAACTCCAGATCGGCCGTGGCAACTGTGTTGCTTGGGCACCGTAGAGGCAGATGGAATTCCGGGTGTAGCGGTGGAATGCGTAGAGATCCGGAAGAACACCAGTGGCGAAGGCGGTCTGCTGGGCGGTGAGTCCGCAAGGACTCAATAGCCGACACTGCGGCGCGACAGCGTGGGGAGCAAACAGGT
+
GGGGGGGGGGGGGGGGGGGGGGGGGGGGGGGGGGGGGFGGGGGDGGDFGGGGGG@F:,FE<@CFF<<@EG7FCCCF+@E9@FF<FGGGGGGGGGGGEFEFFEFFDF7E7FG?CEF<FFEGGCEEGGGG7FCEEDGGDFGGEGGAFGGGGGCFGCCBFGGGGGFGCFE@FGGGE@EF;FEF@EEGGEEGFGGGGGGGGGG6AE?F7CFFC8C8:AE*9:CG=DGC1CCDDFDG>CCG>G7F:F?)
@M00200:207:000000000-ALC1F:1:1108:4471:9514 1:N:0:5
ATTGGGTTTAAAGGGTGCGCAGGCGGTCGTGTGTGTCAGGTGTGAAATCCCGGAGCTTAACTCCGGAACTGCGCCTGAAACTACACGACTAGAGCATTGGAGAGGGAAGTGGAATTCATGGTGTAGCAGTGAAATGCGTAGATATCATGAGGAACACCAGAGGCGAAGGCGACTTCCTGGACAATTGCTGACGCTCAGGCACGAAAGCATGGGGAGCAAAAGGGATTAGATACCCCAGTA
+
GGGGGGGGGGGGGGGGGGGGGGGGGGGGGGGGGGGGGGGGGGGGGGGGGGGGGGGGGGGGGGGGGGGGGGGGGGGGGGGGGGGGGGGGGGGGGGGGGGGGGGGGGGGGDGGGGGGGGGGGGGGGGGGGGGGGGGGGGGGGGGGGGGGGGGGGGGGGGGGGGGGGGGGGGGGGGGGGGGGGGGGGGGGGGGFGGGGGGGGGGGGGGGGGGGGGGGDGGGGGGGG517CFGFGGGGFFBGFG
@M00200:207:000000000-ALC1F:1:1108:8518:10025 1:N:0:5
ATTGGGCTTAAAGGGTGCGTAGGTGGGCTTGTAAGTCAGTGGTGAAATCTCCGTGCTTAACATGGAAACTGCCATTGATACTATAGGTCTTGAATTATCTGGAGGTTAGCGGAATATGTCATGTAGCGGTGAAATGCTTAGATATGACATAGAACACCAATTGCGAAGGCAGCTGGCTACAGGTACATTGACACTGAGGCACGAAAGCGTGGGGATCAAACAGGATTAGATACCCCTGTA
+
GGGGGGGGGGGGGGGGGGGGGGGGGGGGGGGGGGGGGGGGGGGGGGGGGGGGGGGGGGGGGGGGGGGGGGGGGGGGGGGGGGGGGGGGGGGGGGGGGGGGGGGGGGGGGGGGGGGGGGGGGGGGGGGGGGGGGGGGGGGGGGGGGGGGGGGGGGGGGGGGGGGGGGGGGGFGGGGGGGGGGGGGGGGGGGGGGGGFGGGGEGGGGGGGGGGEG>CDCFGGGGGB>FGGCFGGF<CGFFFG
@M00200:207:000000000-ALC1F:1:1108:12343:10189 1:N:0:5
ATTGGGCTTAAAGGGTGCGTAGGCCGCACGGTAAGTCAGAGGTGAAATCCCGGAGCTCAACTCCGGAATGGCCTCCGATACTGCCGTGCTCGAGGACTGGAGAGGAGTCTGGAATTCACAGTGGAGCAGTGAAATGCGTAGATATTGTGAGGAACACTAGTGGCGAAGGCGAGACTCTGGACAGTTCCTGACGCTGAGGCACGAAGGCCAGGGGAGCAAACGGGATTAGATACCCTTGTA
+
GGGGGGGGGGGGGGGGGGGGGGGGGGGGGGGGGGGGGGGGGGGGGGGGGGGGGGGGGGGGGGGGGGGGGGGGGGGGGGGGGGGGGGGGGGGGGGGGGGGGGGGGGGGGGGGGGGGGGGGGGGGGGGGGGGGGGGGGGGGGGGGGGGGGGGGGGGGGGGGGGGGGGGGGGGGGGGGGGGGGGGGGGGGGGGGFGGGGGGGGGGGGGGGGGGGGGGGGGGGGGGGE:DGGGFGGFGGFFGBG
@M00200:207:000000000-ALC1F:1:1108:24179:10447 1:N:0:5
ATTGGGTTTAAAGAGCGCGCAGGCGGTCGTGCAAGTCGCGTGTGAAAGCCCCCGGCTCAACTGGGGAGGGTCACGCGATACTGCTCGACTCGAAGGCAGGAGAGGGAAGTGGAATTCCCGGTGTAGTGGTGAAATGCGTAGATATCGGGAGGAACACCAGTGGCGAAGGCGACTTCCTGGCCTGTTCTTGACGCTGAGGCGCGAAAGCTAGGGTAGCAAACGGGATTAGATACCCGAGTA
+
GFFFGGGGEFFGFEFGGGGGGGGGGEGGGGGGGGFFFGGGGGGGGGGGGFGEGGG@=FGGFFGGGGGGGGGGGGEGGEEGGFGGFGGGGEGGGGGGGGGGGGGECEECEGGGGGGGGFGEG>CFGGGFFGFFEFGGGGGEEEGGCFEGEGGEGGGGGFCCCCDEFGG>CFFGEBCFEGCCEFGFFGGGGGDCGDEGGGGGGDDGDECFGCFGGGGCGGGGFG3;1<FGGFGCC77>3:<<
@M00200:207:000000000-ALC1F:1:1108:4738:10691 1:N:0:5
ACTGGGTTTAAAGGGCTCGTAGGTGGCCAACTAAGTCAGACGTGAAATCCCTCGGCTTAACCGGGGAACTGCGTCTGATACTGGATGGCTTGAGATTGGGAGAGGGATGCGGAATTCCAGGTGTAGCGGTGAAATGCGTAGATATCTGGAGGAACACCGGTGGCGAAGGCGGCATCCTGGACCAACACTGACGCTGAGGAGCGAAAGCCAGGGGAGCAAACGGGATTAGATACCCTTGTA
+
GGGGGGGGGGGGGGGGGGGGGGGGGGGGGGGGGGGGGGGGGGFGGGGGGGGGGGGGGGGGGGGGGGGGGGGGGGGGGGGGGGGGFGGGGGGGFGGFGGGGGEGGGGGGGGGGGCCFGGGGGGGGGGGGGGGGGGGGGGGGGGGGGGGGGGGGGGGGGGGGGGGFGGGGGGGGGGGGGGGGFGGGGGGGGGGGGGGGGGGGGGGGGGGGCGGGGGGDGGGGGGGCBGGGGFFGFGGGFCAG
@M00200:207:000000000-ALC1F:1:1108:12328:11470 1:N:0:5
ATTGGGCTTAAAGGGCTCGTAGGCGGTATGTCGCGTCGGGAGTGAAAACTCGGAGCTTAACTCCGAGCCTGCTTCCGATACGGGCAGACTAGAGGTAGGCAGGGGAGAGCGGAACTCCTGGTGTAGCGGTGGAATGCGCAGATATCAGGAAGAACACCGGTGGCGAAGGCGGTCTGCTGGGCAGTGGAGTCGCAAGACTCTTTTAGCCGACACGGAGGCGCGACAGCGTGGGGAGCAAACAGG
+
GGFGGGGGFG@EEFGGGGEGCFGGGGCGGGFECFFFGGFCGGGF96<CFFFGFECF=FFFFCFGGDGGGGGGGCAFFGG:FGGGGC=+=AFF<@FGGFFDFGGGGGGGGGGDCFGEFFFFDFFC<C9CFFEG<FFGGGGGFCA,7F9FG7B@EFG:FGCFBFDFF*:F>7F7=FCFF+7CE>C8@EGFCGFGECCC*0A8:CFGEFFGECEGE*:/>CEGG<3:(9<77BDG:597FC?FFG?
@M00200:207:000000000-ALC1F:1:1108:6452:11474 1:N:0:5
ATTGGGTTTAAAGGGCGCGTAGGCGGGGAGGTAAGTCGGGTGTGAAATCCCTCGGCCCAACCGAGGAACTGCGCCCGAGACTGCTTCTCTTGAGTCCCGGAGAGGAAGGTGGAATTCCCGGTGTAGCGGTGAAATGTGTAGAGATCGGGAGGAACACCGGTGGCGAAGGCGGCCTTCTGGACGGTGACTGACGCTGAGGCGCGAAAGCGTGGGGAGCAAACGGGATTAGATACCCCGGTA
+
GGGGGGGGGGGGGGGGGGGGGGGGGGGGGGGGGGGGGGGGGGGGGGGGGGGGGGGGGGGGGGGGGGGGGGGGGGGGGGGGGGGGGGGGGGGGGGGGGGGGGGFGGGGGGGGGGGGGGGGGGGGGGGGGGGGGGGGGGGGGGGGGGGGGGGGGGGGGGGGGGGGGGGGGGGGGGGDGGGGGGGGGGGGGGGFGGGGGGGGGGGGEGGEGGGGGGGDDGGGGGGGD?GGGGFDC9DGGF59D
@M00200:207:000000000-ALC1F:1:1108:18044:11512 1:N:0:5
ACTGGGCGTAAAGAGCGCGCAGGCGGTCGTGCAAGTCGCGTGTGAAAGCCCCCGGCTCAACTGGGGAGGGTCACGCGATACTGCTCGACTCGAAGGCAGGAGAGGGAAGTGGAATTCCCGGTGTAGTGGTGAAATGCGTAGATATCGGGAGGAACACCAGTGGCGAAGGCGACTTCCTGGCCTGTTCTTGACGCTGAGGCGCGAAAGCTAGGGTAGCAAACGGGATTAGATACCCTTGTA
+
GGGGGGGGGGGGGGGGGGGGGGGGGGGGGGGGGGGGGGGGGGGGGGGGGGGGGGGGGGGGGGGGGGGGGGGGGGGGGGGGGGGGGGGGGGGGGGGGGGGGGGGGGGGGGGGGGGGGGGGGGGGGGGGGGGGGGGGGGGGGGGGGGGGGGGGGGGGGGGGGGGGGGGGGGGGGGGGGGGGGGGGGGGGGGGGGGGGGGGGGGGGGGGGGGGGGGGGGGGGGGGGGFGGGGFGGGCFFFFFG
@M00200:207:000000000-ALC1F:1:1108:20599:12082 1:N:0:5
ACTGGGCTTAAAGGGTGCGTAGGCGGCCTATTAAGTCAGTGGTGAAATATTTCAGCTTAACTGGAATTGTGCCATTGATACTGATGGGCTTGAGTACAGATGAGGTAGGCGGAATTGACGGTGTAGCGGTGAAATGCTTAGATATCGTCAAGAACACCTATAGCGAAGGCAGCTTACTAGGCTGTAACTGACGCTGAGGCACGAAAGTGTGGGGATCAAACAGGATTAGATACCCCTGTA
+
GGGGGGGGGGGGGGGGGGGGGGGGGGGGGGGGGGGGGGGGGGGGGGGGGGGGGGGGGGGGGGGGGGGGGGGGGGGGGGGGGGGGGGGGGGGGGGGGGFGGGGGGGGGGGGGGGGGGGGGGGGGGGGGGGGGGGGGGGGGGGGGGGGGGGGGGGGGGGGGFGGGGGGGGGGGGGFGGGGGGGGGGGGGGGGGGGGGGGGGGGGGGGGGGGGGGGFGGGGGGFGGFFGGGGFGGFFGGFGFG
@M00200:207:000000000-ALC1F:1:1108:26589:12307 1:N:0:5
ATTGGGTTTAAAGCGCGTGTAGGCGGCCTCGTGTGTCGGGCGTGAAATCCCACGGCTTAACCGTGGAAGTGCACTCGAAACTGCGAGGCTGGAGTACTGGAGAGGATGGTGGAATGCTCGGTGTAGAGGTGAAATTCGTAGATATCGAGCGGAACACCGGTGGCGAAGGCGGCCATCTGGACAGTCACTGACGCTGAGACGCGAAAGCGTGGGGAGCAAACAGGATTAGATACCCCCGTA
+
GGGGGGGGGGGGGGGGGGGGGGGGGGGGGGGGGGGGGGGGGGGGGGGGGGGGGGGGGGGGGGGGGGGGGGGGGGGGGGGGGGGGGGGGGGGGFGGGGGGGFGGGGGGGGGGGGGGGGGGGGGGGGGGGGGGGGGGGGGGGGGGGGGGGGGGGGGGGGGGGGGGGGGGGGGGGGGGGGGGGGGGGGGGGGGGGGGGGGGGGGGGGGGGGGGGGGGGGGGGGGGGGFGGGGFGGFFFGFE?G
@M00200:207:000000000-ALC1F:1:1108:29378:13686 1:N:0:5
ATTGGGCGTAAAGCGTGAGTAGGTGGCTCGCTAAGTCGGTTGTGAAATCCCTGGGCTCAACCTGGGAATTGCAGTCGATACTGGCAAGCTCGAGTTCGGTAGAGGGTGACGGAATTCCCGGTGTAGCGGTGAAATGCGTAGATATCGGGAGGAACATCGATGGCGAAGGCAATCACCTGGGCCTGAACTGACACTGAGACACGAAAGCGTGGGTAGCAAACAGGATTAGATACCCACGTA
+
FGGGGG<@FGGGGFG8C-FFGGG6FDCDGGEGGGGGGGGCFGGGFGF9CFGFGGGGGGGGGG8CFG8FGFGGFGGGGGGGGGGGGGGGGGCFGGGGFGGCFGGGGC@C7,BFGGGGGGGGGGGGGGGGGGG<FEFGGGGCGGGGGFCEGGGGGGGGCE@FGFEGGGCGDGF7,,2?FGFGGD8C;BFGGGGG?FGGGGGG6FGGGGGGGGGGGGGCFFFCFGFF0CFGGFGGGFG*874F
@M00200:207:000000000-ALC1F:1:1108:8333:13809 1:N:0:5
ATTGGGTTTAAAGGGTGCGTAGGTGGTGAGGTAAGTCGGATGTGAAAGCTCCGAGCTCAACTCGGAAATGGCATTGGAAACTACCTTGCTCGAGGGTTTGAGGGGGGACTGGAATACTTGGTGTAGCAGTGAAATGCGTAGATATCAAGTAGAACACCAGTGGCGAAGGCGAGTCCCTGGAAAACTCCTGACACTGAGGCACGAAAGCTAGGGGAGCAAACAGGATTAGATACCCCCGTA
+
GGGGGGGGGGGGGGGGGGGGGGGGGGGGGGGGGGGGGGGGGGGGGGGGGGGGGGGGGGGGGGGGGGGGGGGGGGGGGGGGGGGFGGGGGGGGGGGGFGGGGGGGGGGGGGGGGGGGGGGGGGGGGGGGGGGGGGGGGGGGGGGGGGGFGGGGGGGGGGFFFGFGGGGGGGGGGGFGGGGGGGGGGGGGGGGGGGGGGGGGEGGGGGGGGGGGGGGGGGGGGGGGFGGGGFGGF<GD>GFG
@M00200:207:000000000-ALC1F:1:1108:27925:13865 1:N:0:5
ATTGGGTTTAAAGGGTGCGTAGGTGGGCAGGTAAGTCAGTGGTGAAATCTCCGGGCTTAACCCGGAAACTGCCATTGATACTATCTGTCTTGAATACCGTGGAGGTGAGCGGAATATGTCATGTAGCGGTGAAATGCTTAGATATGACATAGAACACCAATTGCGAAGGCAGCTCACTACGCGAATATTGACACTGAGGCACGAAAGCGTGGGGATCAAACAGGATTAGATACCCCAGTA
+
GGGGGGGGGGGGGGGGGGGGFGEFFGGGGGGGGGGGGGGGGFGFFGGGGGGGGGGGGGGGGGEGGGGGGGGEGGGGGGGGGGFGGGGGGGGGGGGGGGGGGGGGGGGGGGGGGGGGGGGGGGGGFGGGDGGGGGGGGGGGGFGGGGGGGGGGGFFGFGGCFFGGGGGGGGGGGD?FGGGG>CEGGEGGFGGGGGGGGGGGGGGEGGDGGGCGGGGGGGGGGGGGDGGGGFFGGF<DEGFF
@M00200:207:000000000-ALC1F:1:1108:3258:14030 1:N:0:5
ACTGGGCTTAAAGCGCGTGTAGGCGGCCTTGTAAGTCCGTTCTGAAAGTCCGAGGCTCAACCTCGGGAGGCGGATGGATACTGCAAGGCTCGAGTCCGGAAGAGGCGAGTGGAATTCCCGGTGTAGCGGTGAAATGCGCAGATATCGGGAGGAACACCAATGGCGAAGGCAGCTCGCTGGGACGGTACTGACGCTGAGACGCGAAAGCGTGGGGAGCAAACAGGATTAGATACCCGTGTA
+
GGGGGGGGGGGGGGGGGFGGGGGGGGGGGGGGGGGGFGGFGGGGGGGGGGGGGGGGGGGGGGGGGGGGGGGGGGGGGGGFGGGGGGGGGGGGGGGGGGGGEGGGGGGGGCFGGGGGFGGGGCGGGGGGGFGGGGGGGGGGGGGGFFFGGGGGGGGGGGGGGGGGGGGGGGGGGFGGGGGGGGGGGGGGGGGGGECEEGGFEGGGGGG@E?EGGGEGDFF+2>CC?CFGGFCFCGGD>C?F
@M00200:207:000000000-ALC1F:1:1108:18044:14992 1:N:0:5
ACTGGGTATAAAGTGTGCGCAGGCGGCGTCGCAAGTCGAGTGTGAAAGCCCCGGGCTTAACTTGGGAATTGCGCTCGAAACTACGGTGCTGGAGTGTGGCAGAGGAAGGTGGAATTCCACGTGTAGCGGTGAAATGCGTAGAGATGTGGAGGAACACCGATGGCGAAGGCAGCCTTCTGGGCCAACACTGACGCTCATGCACGAAAGCGTGGGGAGCAAACAGGATTAGATACCCGTGTA
+
GGGGGGGGGGGGGGGGGGGGGGGGGGGGGGGGGGGGGGGGGGGGGGGGGGGGGGGGGGGGGGGGGGGGGGGGGGGGGGGGGGGGGGGGGGGGGGGGGGGGGGGGGGGGGGGGGGGGGGGGGGGGGGGGGGGGGGGGGGGGGGGGGGGGGGGGGGGGGGGGGGGGGGGGGGGGGGGGGGGGGGGGGGGGGGGGGGGGGGGGGGGGGGGFGGEGGDGGGGGGGGGGFGGGGFGGGGGGFGFG
@M00200:207:000000000-ALC1F:1:1108:8385:15089 1:N:0:5
ATTGGGCTTAAAGGGCGCGTAGGCGGGATGGCAAGTCAGTCGTGAAATCTCTCGGCTCAACCGAGAAACGTCGGCTGATACTGCCGTTCTTGAGGGATGCAGAGGAGACTGGAATTCCCGGTGTAGCGGTGAAATGTGTAGAGATCGGGAGGAACACCGGTGGCGAAGGCGGGTCTCTGGGCATTTCCTGACGCTGAGGCGCGAAAGCGTGGGGAGCAAACGGGATTAGATACCCTGGTA
+
GGGGGGGGGGGGGGGGGGGGGGGGGGGGGGGGGGGGGGGGGGGGGGGGGGGGGGGGGGGGGGGGGGGGGGGGGGGGGGGGGGGGGGGGGGGGGGGGGGGGGGGGGGGGGGGGGGGGGGGGGGGGGGGGGGGGGGGGGGGGGGGGGGGGGGGGGGGGGGGGGGGGGGGGGGGGGGGGGGGGGGGGGGGGGGGGGGGGGGGGGGGGEGGGG?EGEDEDGGGGGGGGFGGGGFGGGGGGFDBG
@M00200:207:000000000-ALC1F:1:1108:22528:15233 1:N:0:5
ATTGGGCTTAAAGAGCTCGTAGGCGGTTCGGCAAGTCACGTGTGAAATCTCCACGCTCAACGTGGAGGCGCCACGTGAGACTGCTGTGACTAGAGTCCGGTAGGGGAGTGTGGAATTCCCGGTGTAGCGGTGAAATGCGCAGAGATCGGGAGGAACACCCGTAGCGAAGGCGGCACTCTGGGCCGGTACTGACGCTGAGGAGCGAAAGCGTGGGGAGCAAACGGGATTAGATACCCGCGTA
+
GGGGGGGGGGGGGGGGGGGGGGGGGGGDGEGGGGGGGGGGGGGGGGGGGGGGGGGGCFGGGGFGGGGGGGGEEEGGGGGGGFGGGGGGGGGGGGGGFGGDCFGGGGGG@FGGGGGGGGFGGGGGGGGGGGGGFGGGGGGGGGGGGGGGGGFGGGGGGGGGGGGGGGEEEGGGGFECCFGGGGGGGGGGGGGGGGGGGGGGFGGGEGGGGGGGGGGDDGCGGGGGFDGDFFGFGGGGFGFGE
@M00200:207:000000000-ALC1F:1:1108:4836:15418 1:N:0:5
ACTGGGTTTAAAGGGCGCGTAGGCGGATCTTTAAGTCGGGGGTGAAAGCCCAGGGCTCAACCCTGGAATTGCCTTCGATACTGAAGATCTCGAGACCGGAAGAGGTAAGTGGAACTGCGAGTGTAGAGGTGAAATTCGTAGATATTCGCAAGAACACCAGTGGCGAAGGCGGCTTACTGGTCCGGTTCTGACGCTGAGGCGCGAAAGCGTGGGGAGCAAACAGGATTAGATACCCTGGTA
+
GGGGGGGGGGGGGGGGGGGGGGGGGGGGGGGGGGGGGGGGGGGGGGGGGGGGGGGGGGGGGGGGGGGGGGGGGGGGGGGGGGGGGGGGGGGGGGGGGGGGGGGGGGGGGGGGGGGGGGGGGGGGGGGGGGGGGGGGGGGGGGGGGGGGGGGGGGGGGGGGGGGGGGEGGGGGGGEGGGGGGGGGGGGGGGGGGGGGGGGGGGGGCGGGGGGGGGDGGGGGGFGGFGGF6BGGGGGGF*5C
@M00200:207:000000000-ALC1F:1:1108:9538:16485 1:N:0:5
ACTGGGTTTAAAGGGCGCGCAGGCGGCTGCTCAAGTCAGGCGTGAAAGGCCTGGGCTCAACCCGGGAATTGCGCTTGAGACTGGGCTGGCTTGAGTGCGGGAGAGGATGGTGGAATTCCCAGTGTAGAGGTGAAATTCGTAGATATCGGGAGGAACACCGGTGGCGAAGGCGGCCCCCTGGTTGGATACTGACGCTGAGACGCGAAAGCGTGGGGAGCAAACAGGATTAGATACCCTCGTA
+
GGGGGGGGGGGGGGGGGGGGGGGGGGGGGGGGGGGGGGGGGGGGGGGGGGGGGGGGGGGGGGGGGGGGGGGGGGGGGGGGGGGGGGGGGGGGGGGGGGGGGGGGGGGGGGGGGGGGGGGGGGGGGGGGGGGGGGGGGGGGGGGGGGGGGGGGGGGGGGGGGGGGGGGGGEFGGEEGGGGGGGGGGGGGGFGGGGGGGGGGGDGGEDGGGGGGGGGGGGFGGGGGFGFGGFGGGGGFFG>GF
@M00200:207:000000000-ALC1F:1:1108:27448:16966 1:N:0:5
ATTGGGTTTAAAGCGTGCGTAGGCGGTTTTCTAAGTCTGCCGTGAAAGCCCCGGGCTCAACCCGGGAATGGCGGTGGATACTGGAAAGCTGGAGTGCGGTAGAGGAGGGTGGAATTCCCGGTGTAGCGGTGAAATGCGTAGAGATCGGGAGGAACACCCAGGGCGAAAGCAGCCACCTGGGCATCAACTGACGCTGAGGGACGAAAGCGTGGGGAGCGAACCGGATTAGATACCCGGGTA
+
GGGGGGGGGGGGGGGGGGGEEGGGGGGGGGEEGGGGGFFFGGGDGGGGG<FEGGGGGFFGG@,@FDFGGGGGGGE@FGGGGGF8@8FFGGGGGGGE9FGFEGGGGGGGGGGGGGGFGGGGEGGGGGGGGGGGGGGGGGGGGGGGGGGGGGDDGFGGGGD@CFGGGGDGGGGGGFFFFGGGGGGGGGFGGGFGGGGGGGG8=FGGGEGG52/C8?C7C=CEG5C>>GGGGFGCGGGDFG9D
@M00200:207:000000000-ALC1F:1:1108:3789:18584 1:N:0:5
ACTGGGTGTAAAGGGCGCGTAGGCGGTGGATCAAGTCAGGCGTGAAAGCCCCGGGCTCAACCTGGGAACCGCGCTTGAGACTGGTGCGCTAGAGTTCGGGAGAGGATGGTGGAATTCCCAGTGTAGAGGTGAAATTCGTAGATATTGGGAAGAACACCGATGGCGACGGCAGCCAGCTAGACCAGTTCTGACACTGAGGCGCGACAGCGTGGGGAGCAAACAGGATTCGATACCCGGGTACGAT
+
<CFCDFGGGF<EAFDGCE:F>FEGGGGG7FFF8<EFFDF?FGGDGGGGGG7BCECGEGFECFGGGFGGGGGGGGGGGGGGGGGGGGGGG7FGF=FGGF:FEE:BFDGGFGGCCFGGGGGGG<FFC9DFCFBFGFGGG?F<<BCCF9FCF,@<ACFGFGGEEEGGG7*=7FF8EFCFGGF++;<BFEGGG?9CGFGGFCECG=EGEGGFC;C55>C55**+;FC@66:**1?C?C<<>5->);64
@M00200:207:000000000-ALC1F:1:1108:11003:18587 1:N:0:5
ACTGGGTTTAAAGAGTTCGTAGGCGGTTGGGAAAGTTGGGTGTGAAAGCCCTCGGCTTAACCGAGGAATTGCGCTCAAAACTACCTGACTAGAGGAAGATAGAGGTGAGCAGAACTGATGGTGGAGCGGTGAAATGCGTTGATATCATCAGGAATACCGGAGGCGAAGGCGGCATCCTGGACCGGTATTGACGCTGAGGCGCGAAAGCCAGGGGAGCAAACGGGATTAGATACCCCAGTA
+
GGAEFDEF;<C-CFFGEAFGFFGFGGGDGEG8<EFCEGGGBFGGFGGFGG<FEG@FFGGGFGGGGGGGGEFFFGGGGFEFGGGGGFFGDGFGAFGGGFGGGGFCFGGGFGGGFGGGFG<BEFFCG=FFDGDGGGGGGGGGGFF<FF<DGGFGGGGGFFGEGFGGGDGGC:CECGCGC9CFGFDG@3:891;>CEGGEFFFEEGGCEGDG8:FEEEGGFGGGGGGF75=FFDC<CFG@=?F
@M00200:207:000000000-ALC1F:1:1108:27351:19657 1:N:0:5
ATTGGGCTTAAAGAGCGCGCAGGCGGCTGGGCAAGTCCGATGTGAAAGCTTCCGGCTTAACTGGAAAATTGCATCGGAAACTGCTCGGCTTGAAGGTGGGAGAGGGTAGCGGAATTCCCGGTGTAGTGGTGAAATGCGTAGATATCGGGAGGAACACCAGTGGCGAAGGCGGCTACCTGGCCCACTCTTGACGCTGAGGCGCGAAAGCTAGGGGAGAAAACGGGATTAGATACCCTGGTA
+
GGGGGGGGGGGGGGGFEGGGGGGGGGFGGGGGGGGGFGGGGGGGGGGGGGAFGGDGGDFGGFGGGGGGGFDFFGGGDEFGFFF9??FEFFDECFGGGGEE?CFGDGGG@8FCFEFGGCFGG>:CDFDFFFFGGGCB9>C<BEED@,CFGGGDFGGGGEGGFG71>FEGDGGDEGGGCFGGG5>CGGDFFFGFGD5E/8C**:CED5C8FG6ECGG<*:CFFDC8(97C**0:<7C7):4:
@M00200:207:000000000-ALC1F:1:1108:17099:20009 1:N:0:5
ACTGGGTTTAAAGCGCTCGCAGGTGGTCCGATGCGTCGTGCGTGAAAGCCCCCGGCTCAACTGGGGAGTGTCGTGCGATACGGTCGGACTGGAGGCCAGTAGGGGGATGCGGAATTCCGGGTGTAGTGGTGGAATGCGTAGAGATCCGGAGGAACACCAGCGGCGAAGGCGGCATCCTGGACTGGTCCTGACACTCAGGAGCGAAAGCGTGGGGAGCGATCCGGATTAGATACCCCTGTA
+
GGGGGGGGGGGGGGGGGGGGGGGGGGGGGGGGGGGGGGGGGGGGGGGGGGGGGGGGEGGGGGGGGGGGGGGGGGDGGGGGGGGGGGGGGGGGGGGGGGGCFGGGGGGGGGGGC@FEGGGGCFGGGGGGGGGGGGGGGGGGGGGFGGGGGGGGGGGGGGGGGGGGGGGGGGGGGEGGGGGGFFFFGGGGGFGGGGGGGGG8=FGGEGGGGEEEGDCDDGGGGGGCBDGFFFGGGCFGFG?F
@M00200:207:000000000-ALC1F:1:1108:15315:20699 1:N:0:5
ATTGGGTGTAAAGGGCTCGTAGGCGGTTTGTCGCGTCGGGAGTGAAAACGCCGTGCTTAACACGGCGCTTGCTTTCGATACGGGCAGACTAGAGGTATGCAGGGGAGAACGGAATTCCTGGTGTAGCGGTGAAATGCGCAGATATCAGGAGGAACACCGGTGGCGAAGGCGGTTCTCTGGGCATTACCTGACGCTGAGGAGCGAAAGTGTGGGGAGCGAACAGGATTAGATACCCTAGTA
+
GGGGGGGGGGGGGGGGGGGGGGGGGGGGGGGGGGGGGGGGGGGGGGGGGGGGGGGGGGFGGGGGGGGGGGGGGGGGGGGFGGGGGGGGGGGGGGGGGGGGGGGGGCGGGGGGGGGGGGGGGGGGGGGGGGGGGFGGGGGDEEGGGGGGGGGGGCFGGGGGGGGGGGGGGGGGCGGGGCFGGGGGGFGGGGGGGGGGEFGFCFGGEEE<EGGGDGGDGGCGGGGG?:FFFFFC<FGGFDAF
@M00200:207:000000000-ALC1F:1:1108:5909:21299 1:N:0:5
ACTGGGTTTAAAGCGTGCGCAGGCGGTGATGTAAGACAGGTGTGAAATCCCCGGGCTTAACATGGGAACTGAATTTGTGACTGCATCGCTGGAGTGCGGCAGAGGGGGATGGAATTCCGCGTGTAGCAGTGAAATGCGTAGATATGCGGAGGAACACCGATGGCGAAGGCAATCCCCTGGGCCTGCACTGACGCTCATGCACGAAAGCGTGGGGAGCAAACAGGATTAGATACCCCTGTA
+
EFF<<C@6-CFAF-@=@@FGEEGF@C@FFFFFGFF66;C@;CCCGGGGGGGFGG@FFFAFFDGGGFFG@GG,E9FECCFCFGECFEFFC<FGEFCFEDEGDFFGCEC>F@FGGGD<:5B+CGGEFFGGF>FGGGGFAGGEGE@FFFFEDCCCGGGGFGGGGGGGGGGGGGGGG7BFB<FGGGGGBBC8CFGGGGCG>+?C@@8/:CE6EAEEE?=D<CFFFGGFB*?CGFGGE7C3>=:F
@M00200:207:000000000-ALC1F:1:1108:17241:22624 1:N:0:5
ATTGGGTATAAAGGGTGCGTAGGTGGTGAGGTAAGTCGGATGTGAAAGCTCCGAGCTCAACTCGGAAATGGCATTGGAAACTACCTTGCTAGAGGGTTTGAGGGGGGACTGGAATACTTGGTGTAGCAGTGAAATGCGTAGATATCAAGTGGAACACCAGTGGCGAAGGCGAGTCCCTGGAAAACTCCTGACACTGAGGAGCGAAAGTGTGGGGAGCGAACAGGATTAGATACCCGCGTA
+
GGGGGGGGGGGFGGGGGGGGGGGGGGGGGGGGGGGGGGGDGEGGGGGGGGGGGGGGGGGGGGGGGGGGGGGGGGGGGGGGGGGGGGGGGCFGGGGGGGGGGG?FGCEGGGGGGGGGGGGGGGGGFGGGGGGGGGGGGGGGGGGGGGGGGGGGGGGFGGFGGGGGGDEEGFGGGGGFGGFGGGGGGFFFCGGGGGCCFGFG5CECEEE?ECGGD8CDDEG=CDGC:6:FFFGGG4DCDE>G
@M00200:207:000000000-ALC1F:1:1108:10269:22819 1:N:0:5
ATTGGGTTTAAAGCGCGTGTAGGCGGCTTGGCAAGTCGGGTGTGAAAGCCCCGGGCTCAACCTGGGAAGTGCACTCGAAACTGCTTCGCTGGAGTGCCGGAGAGGGAAGCGGAATTCTCGGTGTAGAGGTGAAATTCGTAGATATCGAGAGGAACACCGGTGGCGAAGGCGGCTTCCTGGACGGTAACTGACGCTGAGACGCGAAAGCCAGGGGAGCAAACGGGATTAGATACCCTAGTA
+
GGGGGGGGGGGGGGGGGGGGGGGGGGGGGGGGGGGGGGGGGGGGGGGGGGGGGGGGGGFGGGGGGGGGGGGGGGGGGGGEGGGGGGGGGGGGGGGGGGGG:FGGGGGGDGGEGGFGGGGGGFECFGEGGGGGFGGGGGGGGGGGGGGGFGGGGGGGGGGGDFGGFGECEFECEFEBFGGGFGGGGGGFGGGGGGGGGFGGGGGGGGGFCCFFDEED3::68CDGBDDDG?G*<*7C?FAC
@M00200:207:000000000-ALC1F:1:1108:12682:24629 1:N:0:5
ATTGGGTGTAAAGAGCTCGTAGGCGGTTTGGCAAGTCGGGTGTGAAAACTCCGGGCTCAACTCGGAGACGCCACTCGATACTGCCATGACTCGAGTCCGGTAGGGGAGTGCGGAATTCCTGGTGTAGCGGTGAAATGCGCAGATATCAGGAAGAACACCCGTGGCTAAGGCGGTTCTCTAGTACGGTACTGACGCTGAGACGCGAAAGCGTGGGGAGCGAACAGTATTAGATACCCTGGTC
+
FCFDCFGGGFFGFGFGEAEGGD@F:ECCFG>F<CFFGGGGGG+CFFEF<CEFEG7++C@AFEFG@:=CEEEFCFGGFG,4+?,5E<FCFFGGGFEGCF?CGCBCCC==8B94@F7BFFGFGGE@FCFGGG3=<DDBFGFCFC:FAFBFCGGC:>FGGD@FDGG:@:EAF:FCE<CE@B@FG;FCCECGGFFFCGECB5><EG==5>C50?CE5ECDGCE=EDGG)07C7@FF+:*>?::F*
@M00200:207:000000000-ALC1F:1:1108:8367:25100 1:N:0:5
ATTGGGCGTAAAGCGCGTGTAGGCGGCCCGGTAAGTCCGCTGTGAAAGTCGGGGGCTCAACCCTCGAAAGCCGGTGGATACTGTCGGGCTAGAGTACGGAAGAGGCGAGTGGAATTCCTGGTGTAGCGGTGAAATGCGCAGATATCAGGAGGAACACCAATTGCGAAGGCAGCTCGCTGGGACGTGACTGACGCTGAGACGCGAAAGCGTGGGGAGCAAACAGGATTAGATACCACAGTA
+
GDFFGGGGFFGGGGGGGCFGGGGGGGGGGEGGGGGGGGGGGGEGGGGGGGGCEGGDGGFGGGGFCFGGGGGGGGGGGGGGGCGFGGGGGGGGFGFGFFGGGCFG@CFGGGGGGGCCFGGGGFGFGCEFDGGGGGCCFGGEGG9FCGEEFDCGGGFGCBGGCFFFGGGCGGFGGGGGGDEEEDFG>C>E@CGGG5?EEGCCGCE8EEEGGG=EDG=3)/2CCGDF?7CGCF0:FG*9FF<F
@M00200:207:000000000-ALC1F:1:1109:15901:1970 1:N:0:5
ATTGGGTTTAAAGAGCTCGTAGGCGGTCTGTCGCGTCGGCTGTGCAATCCCGCGGCTCCACCTCGGGTCTGCAGTCGATACTGGCAAACTGGAGTGTTGCAGGGGAGACTTGAATTCCTGGTGTAGCGGTGAAATGCGCAGATATCATGAGGAACACCGGTGGCGAATGCGGGTCTCTTGGCCGATACTGCCGCTCAGGCGCGAAAGCGTTGGGAGCGAACAGGATTAGATACCTTTTTACGCT
+
96EFFFGGGC<FA9C-;E;8B-6<@:CFE,CC@,68@77FGCC@,C,CFFF7+++@EF,,CFFD,7:<>C=?B454??F8C,,,,,5BFFGF,<FGAE<A=AC+==++A,,,8,BDFGCB,BBFFB,8+8+3,,@<C7>@@7F,@B7,,7,<:FF,@F>:C**>****2?4**<C:FG+,:C:8*4*=C?+?*::*:AC6/CC***1;*;*185**:=5*C5C7*94+)*27?C*2:*77*/(4
@M00200:207:000000000-ALC1F:1:1109:18813:3366 1:N:0:5
ATTGGGTATAAAGCGCACGTAGGCGGCTTTGTAAGTTAGAGGTGAAAGCCCGGAGCTCAACTCCGGAACTGCCTTTAAGACTGCATCGCTTGAATCCAGGAGAGGTGAGTGGAATTCCGAGTGTAGAGGTGAAATTCGTAGATATTCGGAAGAACACCAGTGGCGAAGGCGGCTCACTGGACGGTAACTGACGCTGAGGCGCGAAAGCGTGGGGATCAAACAGGATTAGATACCCTAGTA
+
GGGGGGGGGGGGGGGGGGGGGGGGGGGGGGGGGGGGGGGGGGGGGGGGGGGGGGGGGGGGGGGGGGGGGGGGGGGGGGGGGGGGGGGGGGGGGGGGGGGGGGGGGGGGGGGGGGGGGGGGGGGGGGGGGGGGGGGGGGGGGGGGGGGGGGGGGGGGGGGGGGGGGGGGGGGGGGGGGGGGFGGGGGGGGGGGGGGGGGGGGGGGGGGGDGGGGGGGGGGGGGGGGGFF>6>FGGGGGGGG
@M00200:207:000000000-ALC1F:1:1109:12865:4003 1:N:0:5
ATTGGGTTTAAAGGGCGCGTAGGCGGCGCGGTAAGTCACTTGTGAAATCTCTGAGCTTAACTTGGAACGGTCAGCTGATACTGATGTGCTAGAGTGCAGAAGGGGCAACCGGAATTCTTGGTGTAGCGGTGAAATGCGTAGATATCAAGAGGAACACCTGAGGTGAAGACGGGTTGCTGGGCTGACACTGACGCTGAGGCGCGAAAGCTAGGGTAGCAAACGGGATTAGATACCCCAGTA
+
GGGGGGGGGGGGGGGGGGGGGGGGGGGGGGGGGGGGGGGGGGGGGGGGGGGGGGGGGGGGGGGGGGGGGGGGGGGGGGGGGGGGGGGGGGGGGGGGGGGGGGGGGGGGGGGGGEGGGGGGGGGGGGGGGGGGGGGGGGGGGGGGGGGGGGGGGGGGGGGGGGBEFGGGGGGGGFEGGGGGGGGGGGBFGGGGGGGGGGGFEGGGGGGGGGGGGGGEFGGGGGGGGGFF?FGGGF<FDGGG
@M00200:207:000000000-ALC1F:1:1109:23440:4421 1:N:0:5
ATTGGGCTTAAAGTGCGCGTAGGCGGGATGGCAAGTCAGTCGTGAAATCTCTCGGCTCAACCGAGAAACGTCGGCTGATACTGCCGTTCTTGAGGGATGCAGAGGAGACTGGAATTCCCGGTGTAGCGGTGAAATGTGTAGAGATCGGGAGGAACACCGGTGGCGAAGGCGGGTCTCTGGGCATTTCCTGACGCTGAGGCGCGAAAGCGTGGGGAGCAAACGGGATTAGATACCCCAGTA
+
GGGGGGGGGGGFGGGGGGGGGGGGGGGGGGGGGGGGGGGGGGGGGGGGGGGGGGGGGGGGGGGGGGGGGGGGGGGGGGGGGGGGGGGGGGGGGGGGGFGGGGGGGGGGGGGGGGGGGGGGGGGGGGGGGGGGGGGGGGGGGGGGGGGGGGGGGGGGGGCBFGGGGGGGGGGGEFGFGGGGGGGGGGGGGGGDGGGGGGGGGGGGGGGFGGGGGGGGGGFEFDGDGG793@GGFGGGGGGG
@M00200:207:000000000-ALC1F:1:1109:16512:4466 1:N:0:5
ACTGGGTGTAAAGAGCGTGTAGGCGGCCCGGTAAGTCCGCTGTGAAAGTCGGGGGCTCAACCCTCGAATGCCGGTGGATACTGTCGGGCTAGAGTGCGGAAGAGGCGAGTGGAATTCCTGGTGTAGCGGTGAAATGCGCAGATATCAGGAGGAACACCAATTGCGAAGGCAGCTCGCTGGGACGTAACTGACGCTGAGACGCGAAAGCGTGGGGAGCAAACAGGATTAGATACCCTAGTA
+
GGFGGGFGCGGGGFGGGGGGFFFGGGGEGGGFGGGGGGGGGGCGFFFGGGGGGGGGDEFGGGCGGEGGGGGGGGGEFGGAFGGGGGGGGGGGGGGGGGEGGGGGGGGGGFGG<FGGGGGGFGGGCFF<C@FGFFGGGGGGDEGGGGGGGFGGDGGFGGGGGFEGGD8FDGGGGBCGEEEEG@EEECGGGGGGEGGEECFGGG8EGDGGGCGEG55CECGGGG6C7<<<<FGGGFGGGFGG
@M00200:207:000000000-ALC1F:1:1109:6241:4986 1:N:0:5
ACTGGGCTTAAAGGGCGTGTAGGCGGTCAGGTAAGTGGAACGTGAAATCCCTCGGCTCACCCGAGGACCTGCGTCCCAAACTGCTTGGCTTGAGTATGGGAGAGGATGAGGGAATTCCTGGTGTAGCGGTGAAATGCGTAGATATCAGGAGGAACACCGGTGGCGAAGGCGCTCATCTGGCCCAATACTGACGCTGAGGCGCGAAAGCTAGGGGAGCAAACGGGATTAGATACCCGCGTA
+
GGGGGGGFGGGGGGGGGFGGGGGGGGGGDGGGGGGGGFGGGGGGGGGGGGGGGGGGGGGGGFB@FEGGGGGGGGGGGGGFFDGGGDFGGGFGGGEFGGGGFGEGGFGGGEGGGFGFFGGGGGGGGGGGGGGGGGGGGGGGGGGGGGGGF<FGGGGGGGGGGGGGGGGGGGGGCFDGGGGGGGGGEGGGGGGGGDEGGGGGGGGGGGGGCFGGGGGGGGGFFDGGGGFC<BGG?FFCG:DG
@M00200:207:000000000-ALC1F:1:1109:5524:5136 1:N:0:5
ACTGGGTGTAAAGGGCGCGTAGGCGGGATGGCAAGTCGGTCGTGAAATCTCTCGGCTCAACCGAGAAACGTCGGCCGATACTGCCGTTCTTGAGGGATGCAGAGGAGACTGGAATTCCCGGTGTAGCGGTGAAATGTGTAGAGATCGGGAGGAACACCGGTGGCGAAGGCGGGTCTCTGGGCATTTCCTGACGCTGAGGCGCGAAAGCGTGGGGAGCAAACGGGATTAGATACCCCCGTA
+
GGGGGGGGGGGGGGGGGGGGGGGGGGGGGGGGGGGGGGGGGGGGGGGGGGGGGGGGGGGGGGGGGGGGGGGGGGGGGGGGGGGGGGGGGGGGGGGGGGGGGGGGGFGFGGDGGGGGGGGGGGGGGGGGGGGGGGGGFGGGGGGGGGGGGGGGGGGGGGGGGGGGGGGGFGGGG>CGGFGGG5FGFGFGGGGGGGGGGGGGEGGGGGGGEEGGGEGGGGGFGGGGGGFF?FGGCGGGGDDD
@M00200:207:000000000-ALC1F:1:1109:16327:5845 1:N:0:5
ATTGGGTATAAAGCGTGCGCAGGCGGTTTTGTAAGCCAGATGTGAAATCTCTGAGCTTAACTCAGAACGGCCAAGTGATACTGCAGCGCTAGAGTGTGGAAGGGGCAATCGGAATTCTTGGTGTAGCGGTGAAATGCGTAGATATCAAGAGGAACGCCTGAGGTGAAGACGGGTTGCTGGGCCAACACTGACGCTGAGGCGCGAAAGCCAGGGGAGCAAACGGGATTAGATACCCCTGTA
+
GGGGGGGGGGGGGGGGGGGGGGGGGGGGGGGGGGGGGGGGGGGGGGGGGGGGGFGGGGGGGGGGGGGGGGGGGGGGGGGGGGGGGGGGGGGGGGGGGGGGGGGGGGGCFGGGGGGGGGGGGGGGGGGGGGGGGGGGGGGGGGGGGGGCFGGGGGGGGGGGGGBFGGGGGGDGGGGGGGGFGGGGGGGGGGGGGGGGGGGGGGDGGGGGGGGGGGGGGGGGFGGGGGFF?4CGGGCFFGGG
@M00200:207:000000000-ALC1F:1:1109:14285:6598 1:N:0:5
ATTGGGTTTAAAGGGCGCGTAGGCGGTGTGTCAAGTCAGGCGTGAAAGCCCCGGGCTCAACCTGGGAACCGCGCTTGAGACTGGCACGCTCGAGTTCGGGAGAGGATGGTGAAATTCGTAGATATTGGGAAGAACACCGATGGCGAAGGCAGCCATCTGGACCGACACTGACGCTGAGGCGCGAAAGCGTGGGGAGCAAACAGGATTAGATACCCGCGTA
+
GGGGGGGGGGGGGGGGGGGGGGGGGGGGGGGGGGGGGGGGGGGGGGGGGGGGGGGGGGGGGGGGGGGGGGGGGGGGGGGGGGGGGGGGGGGGDGGGGGGGGGGGGGGGGGGGGGGGGGFGGGGGGGGGGGGGGGGGGGGGGGGGGGGGGGGGGGGGGGGGGGGEGGGFGGGGGGGGDGFGGGGGGGGGDGGGGGDGGGGGGGGGGGGGGGGGGGGDGGGG
@M00200:207:000000000-ALC1F:1:1109:24969:7429 1:N:0:5
ATTGGGTTTAAAGTGTGCGCAGGTGGCTGAGCAAGTCGAGTGTGAAATCCCCGGGCTTAACTTGGGAATTGCGCTCGAAACTACTTGGCTCGAGTGTGGCAGAGGAAGGTGGAATTCCAGGTGTAGCGGTGAAATGCGTAGATATCTGGAGGAACACCGGTGGCGAAGGCGGCATCCTGGATCGACACTGACGCTGAGGCGCGAAAGCTAGGGTAGCAAACGGGATTAGATACCCCTGTA
+
GGGGGGGGGGGGGGGGGGGGGGG@FGFGGGGGGGGGGGGGFFGGGGGGCGGFGGGGGGGGGAFEEGFFGG@FEGGGGGGGEGGGGGD<CFGGEGGDAFEGGGFGFEFGDGGGGGGEGGGCCFCFAAFGGGGFFCACFEGGEEGGGGGGGFGCFDDBFBFEGGFFCGDFCFGDCFCG@BBA8,,4;:B*C?;BE8CECGDFGGGGD==?FCFFGFGDCGGGGGGG553+)*:>EF97<FGG
@M00200:207:000000000-ALC1F:1:1109:16683:7585 1:N:0:5
ATTGGGCGTAAAGAGCGTGTAGGCGGTCCGGTAAGTCAGCTGTGAAAGTCAAGGGCTCAACCCTTGAATGCCGGTTGATACTGTCGGGCTAGAGTCCGGAAGAGGCGAGTGGAATTCCCGGTGTAGCGGTGAAATGCGTAGATATCGAGAGGAACACCTGCGGCGAAGGCGGGTTGCTGGGCCGACACTGACGCTGAGGCGCGAACGCCAGGGGAGCGAACGGGATTAGATACCCTAGTA
+
-FEFGFGEFEBFCFFFGFGGCCDGGE7FEEDEGEEC9@ECCGGFFCFGGGFFGGGGGGCEGGGGGG9CFGCFGG:CGDFEFEFFFFGGGGG89FFGFGDE>EEFFGGECFGGG,AFFGGGGGGG9FGEDCC=E,FFFGG>CFGGGGEEFFGE>FCFFFFGGG7EGDGE7F:8E:CCCG+<CGGD>CEGGF+<EEGEGCC5EG8EC*:5=CGCCG:ED55C*75*55:6<**0<DFG*7CD
@M00200:207:000000000-ALC1F:1:1109:7010:8666 1:N:0:5
ATTGGGTTTAAAGCGTGAGTAGGTGGCTCGCTAAGTCGGTTGTGAAATCCCTGGGCTCAACCTGGGAATTGCAGTCGATACTGACGAGCTAGAGTTCGGTAGAGGGTGGCGGAATTCCCGGTGTAGCGGTGAAATGCGTAGATATCGGGAGGAACATCGATGGCGAAGGCAACCACCTGGGCCTGAACTGACACTGAGACACGAAAGCGTGGGTAGCAAACAGGATTAGATACCCGCGTA
+
E@AEGGC;CFFGFGGGGGGFFFFFGFGGCFGGGGC<EFGGGEFEGGFGGGGGGGGGGGGFGDFGGGGCEEGGFCCFGEGGCEGGGGDEGGDFFCGGFCGFG=FFCE?FEFBFFEFG9FGD7BFGFG9FGGGCGDDGGGGGGGGGGGGDGEED::C,:DFGFGEGGGEFC8CCG,=FGGGGGGCC:E2CFGGGFGC?9CBCFFECEEGGCC>G=?:EDFCCFGFG59A<<FGFFFGDDDGD
@M00200:207:000000000-ALC1F:1:1109:14950:9476 1:N:0:5
ACTGGGTGTAAAGGGCGCGTAGGCGGTGTGTCAAGTCAGGCGTGAAAGCCCCGGGCTCAACCTGGGAACCGCGCTTGAGACTGGCACGCTCGAGTTCGGGAGAGGATGGTGGAATTCCCAGTGTAGAGGTGAAATTCGTAGATATTGGGAAGAACACCGATGGCGAAGGCAGCCATCTGGACCGACACTGACGCTGAGGCGCGATAGCGTGGGGAGCAAACAGGATTAGATACCCTAGTA
+
<CGGGFCCCEGCFGFECFGFGGGGGGEGBEGGFCFGFEGGGGGCFGCFGEFEGGGGEGDFDGGGGFGFGGGGGG@FGAEEEFGGGEAFGECFGG<=C:+F:=C=7FC<FGG@D<FGGGFCEBFDCGAFFGGC<FFAFGG@FGFGGCBFGGGGFFFC:FEFG:EFGGCF<CCEE<CFC<CBEGGGGDGGCCC6;E/8:8@C/:5/?ECGEC8:55*:7:C6A<C5DD4356::F4CCF*C:
@M00200:207:000000000-ALC1F:1:1109:22623:11297 1:N:0:5
ACTGGGCATAAAGAGCGCGCAGGCGGTCGATTTAGTCGCGTGTGAAAGCCCCCGGCTCAACTGGGGAGGGTCACGCGATACTGATCGACTCGAAGGCAGGAGAGGGTAGTGGAATTCCCGGTGTAGTGGTGAAATGCGTAGATATCGGGAGGAACACCAGTGGCGAAGGCGACTACCTGGCCTGTTCTTGACGCTGAGGCGCGAAAGCTAGGGGAGCAAACGGGATTTGATACCCGTGTA
+
GGGGGGGGGGGGGGGGGGGGGGGGGGGGGGGGGGGGGGGGGGGGGGGGGGGGGGGGGGGGGGGGGGCEGGGGGGGGGGGGGGGGGGGGGGGGGGGGGGGGGGGGGGGGGGGGGGGGGGGGGGGGGGGGGGGGGGGGGGGGGGGGGGGGGGGGGGGGGGGGGGEGGCEGGGGGGGGGGGGGGGGGGGGGGGGGGDEGCFFGEDEGGGEGGGGGC>5ECGGFCGGGGG?+6BFFFFGGDDGG
@M00200:207:000000000-ALC1F:1:1109:22721:11416 1:N:0:5
ATTGGGCTTAAAGGGCTCGTAGGCGGTATGTCGCGTCGGGAGTGAAAACTCGGAGCTTAACTCCGAGCCTGCTTCCGATACGGGCAGACTAGAGGTAGGCAGGGGAGAGCGGAACTCCTGGTGTAGCGGTGGAATGCGCAGATATCAGGAAGAACACCGGTGGCGAAGGCGGCTCTCTGGGCCTTACCTGACGCTGAGGAGCGAAAGCGTGGGTAGCGAACAGGATTAGATACCCTCGTA
+
GGGGGGGGGGGGGGGGGGGGGGGGGGGGGGGGGGGGGGGGGGGGGGGGGGGGGGGGGGGGGGGGGGGGGGGGGGGGGGGGGGGGGGGGGGGGGGGGGGGGGGGGGGGGGGGGGGGGGGGGGGGGGGGGGGGGGGGGGGGGGGGGGGGGGGGGGGGGGGGGGGGGGGGGGGGGGGGGGGGGGGGGGGGGGGGGGGGGGGGGGGGGGGGGGGGGGGGGGGGGGGGGGGD@>FGGGGGGGGGG
@M00200:207:000000000-ALC1F:1:1109:14820:11533 1:N:0:5
ACTGGGTTTAAAGGGCGCGTAGGCGGCTTCTCACGCGTGCGGTGAAAGCTCGGGGCTTAACTCCGAGTCTGCCGTGCGAACGGGGAGGCTTGAGTCTGGTAGAGGTCGATGGAATTCCGGGTGTAGCGGTGGAATGCGCAGATATCAGGAGGAACACCGGTGGCGAAGGCGGTTCTCTGGGCATGACCTGACGCTGAGGAGCGAAAGCATGGGGAGCGAACAGGATTAGATACCCTAGTA
+
GGGGGGGGGGGGGGGGGGGGGGGGGGGGGGGGGGGGGGGGGGGGGGGGGGGGGGGGGGGGGGGGGGGGGGGGGGGGGGGGGGGGGGGGGGGGGGGGGGGGGGGGGGGGGGGGGGGGGGGGGGGGGGGGGGGGGGGGGGGGGGGGGGGGGGGGGGGGGGGGGGGGGGGGGGGGGGGGGGGGFGGGGGGGGGGGGGGGGGGGGGGGGGGGGFGGGGGGGGGGGGGGGGFC?FGGGGGGGGGG
@M00200:207:000000000-ALC1F:1:1109:22864:11688 1:N:0:5
ATTGGGTTTAAAGAGCTCGTAGGCGGCTGATCGCGTCGGTTGTGAAAGCTCAGGGCTCAACCCTGAGACGCCAATCGATACGGATCGGCTAGAGGTAGGTAGGGGAAAGTGGAATTCCTGGTGTAGCGGTGAAATGCGCAGATATCAGGAGGAACACCGGTGGCGAAGGCGGCTTTCTGGGCCTTACCTGACGCTGAGGAGCGAAAGCTGGGGGAGCAAACAGGATTAGATACCCTCGTA
+
GGGGGGGGGGGGGGGGGGGGGGGGGGGGGGGGGGGGGGGGGGGGGGGGGGGGGGGGGGGGGGGGGGGGGGGGGGGGGGGGGGGGGGGGGGGGGGGGGGGGGGGGGGGGGGGGGGGGGGGGGGGGGGGGGGGGGGGGGGGGGEGGGGGGGGGGGGGGGGGDGGGGGGGGGGGGGGGGGGGGGGGGGGGGGGGGGGGGGGGGGGGGGGGGGGFGGGGGGGGGGGGGGGFFFFGGGGGFGGGG
@M00200:207:000000000-ALC1F:1:1109:17978:12269 1:N:0:5
ACTGGGTGTAAAGGGCGCGTAGGCGGGATGGCAAGTCGGTCGTGAAATCCCTGGGCTCAACTCAGGGGGGTCGGCCGATACTGCCGTTCTTGAGGGATGCAGAGGAGACTGGAATTCCCGGTGTAGCGGTGAAATGTGTAGAGATCGGGAGGAACACCGGTGGCGAAGGCGGGTCTCTGGGCATTCCCTGACGCTGAGGCGCGAAAGCGTGGGGAGCAAACGGGATTAGATACCCTGGTA
+
GGGGGGGGGGGGGGGGGGGGGGGGGGGGGGGGGGGGGGGGGGGGGGGGGGGGGGGGGGGGGGGGGGGGGGGGGGGGGGGGGGGGGGGGGGGGGGGGGGGGGGGGGGGGGGGGGGGGGGGGGEGGGGEGGGGFGGGGGGGGGGGGGGGGGGGGEGGFGGGGGGEFGGGGGGGGGGE6FFGGGGGGGGGFGGGGGGGGGGGGGGGGGGGGGGGGGCGGGGGGGGGGGGF6<FGGFGGGFGGG
@M00200:207:000000000-ALC1F:1:1109:15872:14162 1:N:0:5
ATTGGGTGTAAAGGGCGCGTAGGTGGCCTGTTAAGTCGAACGTGAAATCCCCGGGCTCAACCCGGGAACTGCGTCCGAGACTGGCAGGCTCGAATCCGGGAGAGGGATGTGGAATTCCAGGTGTAGCGGTGAAATGCGTAGATATCTGGAGGAACACCGGTGGCGAAGGCGGCATCCTGGACCGGTATTGACGCTGAGGCGCGAAAGCCAGGGGAGCAAACAGGATTAGATACCCTCGTA
+
FDFGCCBC@EGE<A@FGECCFGDFCGCD@FCCEAEFGGGFGGGGCF<FEGEGGEB+FGAFFEFGE@FCCFGCFGFFCGCFGEBAEEFGGGGC+A<7FGECCCBCCFEDFD?F,D<3><C9=3::E=F7@FC<>FGGGEFF@C=F;FFGFGG@FFGFGC:15><=:C:41;<CG:CCGC;,<CGGG8*290<28CCEC/8;CGGEEC5FEFG5/1>==C*A7<CC5D<C26CCF46=*>9>
@M00200:207:000000000-ALC1F:1:1109:12317:14785 1:N:0:5
ACTGGGTGTAAAGGGCTCGTAGGCGGCCAACTAAGTCGGACGTGAAATCCCCAGGCTCAACTTGGGAACTGCGTCCGATACTGATTGGCTTGAATCCGGGAGAGGGATGCAGAATTCCAGGTGTAGCGGTGAAATGCGTAGATATCTGGAGGAATACCGGTGGCGAAGGCGGCATCCTGGACCGGCATTGACGCTGATGAGCGAAAGCTAGGGGAGCAAACGGGATTAGATACCCGTGTA
+
GGGGGGGGGGGGGGGGGGGGGGGGGGGGGGGGGGGGGGGGGGGGGGGGGGGGGGGGGGGGGGGGGGGGGGGGGGGGGGGGGGGGGGGGGGGGGGGGGGGGGGGGGGGGGGGGGGGGGGGGGGGGGGGGGGGGGGGGGGGGGGGGGGGGGGGGGGGGGGGGGGCEGGGGGGGGGGGGGGGGGGGGDGGGGGGGGGGGGGGGGGGGGGGGGGGGGGGGGGGGGGGGGGBE?FGGGGGGGGGG
@M00200:207:000000000-ALC1F:1:1109:28006:15078 1:N:0:5
ATTGGGCATAAAGGGCGCGTAGGCGGCGGTGTAAGTTGGAAGTGAAATCCCATCGGCTCAACCGTGGAATTGCTCCCAGTACTGCATCGCTCGAGGGGGATAGGGGTCTGCGGAACTACCGGTGGAGCGGTGAAATGTGTTGATATCGGTGGGAACGCCAGTGGCGAAAGCGGCAGACTTGACCCTTCCTGACGCTGAGGCGCGAAAGCTAGGGGAGCAAACGGGATGAGATACCCTAGTA
+
GGGGGGGGGGGFGGGGGGGGGGGGGGEEFEGGGGGGGFFGGGFGGGGGG,EFFFCCFCEGGGGGGG7EGGGGGGGGGGDFGGGGGGGDGDGGGCGGGGGGCEGGGGGGGGGGGGGGGFGFGD@F7DFCEC>F:FBFCFFFFGGGGF@<CFFDG@GFCFG>FFGGGGDGGGGGGEGGGG?GGGGCF?*AFFC?CGGGD5CECEDC?E7:CFGDCFDGGDCGFGGDGGF;4?7C?FF6=5<FF
@M00200:207:000000000-ALC1F:1:1109:19328:15245 1:N:0:5
ATTGGGTGTAAAGGGCGCGTAGGTGGCCGAGCAAGGTCGCGGTGAAAGCCCGGGGCTCAACCCCGGGTCGGCCATGCGAACTGCCAGGCTGGAGCACGGTAGAGGCCAATGGAATTCCGGGTGTAGCGGTGGAATGCGTAGAGATCCGGAAGAACACCGGTGGCGAAGGCGGTTGGCTGGGCCGTGGCTGACACTGAGGCGCGACAGCGTGGGGAGCAAACAGGATTAGATACCCTTGTA
+
GGGGGGGGGGGGGGGGGGGGGGGGGGGGGGGGGGGGGGGGGGGGGGGGGGGGGGGGGGGGGGGGGGGGGGGGGGGGGGGGGGGGGGGGGGGGGGGGGGGGGGGGGGGGGGGGGGGGGGGGGGGGGGGGGGGGGGGGGGGGGGGGGGGGDGGGGGGGGGGGGGGGGGGGGGGGGGGGGGGGGGGGGGGGGGGGGGGGGGGGGGGGGGGGGGGGGGCEEGCGGGGGGGF<<8DGFFGGFGGG
@M00200:207:000000000-ALC1F:1:1109:11669:15664 1:N:0:5
ATTGGGTTTAAAGGGCGCGTAGGCGGGATGGCAAGTCGGTCGTGAAATCCCTTGGCTCAACTGAGGGGAGTCGGCCGATACTGCTGTTCTTGAGGGATGCAGAGGAGACTGGAATTCCCGGTGTAGCGGTGAAATGTGTAGAGATCGGGAGGAACACCGGTGGCGAAGGCGGGTCTCTGGGCATTAACTGACGCTGAGGAGCGAAAGCATGGGGAGCGAACAGGATTAGATACCCTAGTA
+
GGGGGGCGGGGGGGGGGGGGGGGGGGGGGGGGGGGGGGGGGGGGGGGGGGGGGGGGGGGGGGGGGGGGGGGGGGGGGGGGGGGGGGGGGGGGGGGGGGGGGGGGGGGGGGGGGGGGGGGGGGGGGGGGGGGGGGGGGGGGGGGGGGGGGGGGGGGGGGGGGGGGGGGGGGGGGGGGGGGGGGGGGGGGGGGGGGGGGGGGGGGGGGGGGGGGGGGGGGGGGGGGGGFC?FGGGGGGGGGG
@M00200:207:000000000-ALC1F:1:1109:19491:15681 1:N:0:5
ACTGGGTTTAAAGAGCGCGCAGGCGGTCGATTTAGTCGCGTGTGAAAGCCCCCGGCTCAACTGGGGAGGGTCACGCGATACTGATCGACTCGAAGGCAGGAGAGGGTAGTGGAATTCCCGGTGTAGTGGTGAAATGCGTAGATATCGGGAGGAACACCAGTGGCGAAGGCGACTACCTGGCCTGTTCTTGACGCTGAGGCGCGACAGCTAGGGGAGCAAACGGGATTAGATACCCCTGTA
+
GGFGGGC;CGGGGGGGGGGGGGDCFCGGGGGG@FGFGGGGGGGGGGFGFFGGGEEGGGGGGGEGGG@GGGEGGGGGGC7FGFGGGGGEGGGGDFCEGGDGCGGGGGGGFCDFGG<DF=FG<@FBFGGGFGGGGG,@EFFGGEGFGGGGGEGGGGGFFGGFF@FGGCEE:8FEGEEGGCFFGFFFGGGGGGEGGGG8EFGFGGGG*>EGFGGCCGGGGGGGC<5=<<?C8FCGGFFGGGFC
@M00200:207:000000000-ALC1F:1:1109:7210:16782 1:N:0:5
ATTGGGCTTAAAGGGCTCGTAGGCGGTTTGGCAAGTCGGATGTGAAACCTCCAGGCTTAACCTGGAGACGCCATTCGATACTGCTATGACTTGAGTTCGGTAGGGGCGCATGGAATACCCGGTGTAGCGGTGAAATGCATAGATACCACCAAGAACCCCGATTGCGTAGGCAGCTCGCTGAGCCGAAACTGACGCTGAGGCACGAAAGCGTGGGGAGCGAACAGGATTAGATACCCCTGTA
+
GGGGGGGGGGGGGGGGGGGGGGGGGGGGGGGGGGGGGGGGGGGGGGGGGGGGGGGGGGGGGGGGGGGGGGGGGGGGGGGGGGGGGGGGGGGGGGGGGGGGGGGGGGGGGGGGGGGGGGGGGGGGGGGGGGGGGGGGGGGGGGGGGGGGGGGGGGGGGGGGGGFGGGGFGGGGGGGGGGGGGGGGGBBCGGGGGGGGGGGGGGGGGGEGGGGGGGDEGGGGGGEGGGB<8@GGGGGGGGGGF
@M00200:207:000000000-ALC1F:1:1109:23300:16801 1:N:0:5
ACTGGGTTTAAAGGGCGCGTAGGCGGCCACCGCAAGTCGACTGTGAAATCTCCGGGCTTAACCCGGAACGGTCAGCCGATACTGCGGGGCTAGAGTGCAGAAGGGGCAACTGGAATTCTCGGTGTAGCGGTGAAATGCGTAGATATCGAGAGGAACACCTGCGGCGAAGGCGGGTTGCTGGGCTGACACTGACGCTGAGGCGCGAAAGCCAGGGGAGCGAACGGGATTAGATACCCCAGTA
+
GGGGGGGGGGGGGGGGGGGGGGGGGGGGGGGGGGGGGGGGGGGGGGGGGGGGGGGGGGGGGGGGGGGGGGGGGGGGGGGGGGGGGGGGGGGGGGGGGGGGGGGGGGGGGGGGGGGGGGGGGGGGGGGGGGGGGGGGGGGGGGGGGGGGGGGGGGGGGGGGGGGGGGGGGGGGGGGGGGGGGGGGGGGCCFGGGGGGGDGGGGGGGGGGGGGGDGGGGGGGGGGGGGB*5FGGGGCCDGGGF
@M00200:207:000000000-ALC1F:1:1109:8624:17716 1:N:0:5
ACTGGGTTTAAAGGGCTCGTAGGCGGCCAACTAAGTCACACGTGAAATCCCTCAGCTTAACTGGGGAACTGCGTGTGATACTGGATGGCTTGGATCCGGGAGAGGGATGCGGAATTCCAGGTGTAGCGGTGAAATGCGTAGATATCTGGAGGAACACCGGTGGCGAAGGCGGCATCGTGGACCGGTATTGACGCTGAGGAGCGAAAGCCAGGGGAGCAAACGGGAGTAGATAGCCCGGTA
+
CG-CC6EBFEAC<FGGG@:@F9FG@F@@FGGC8F<<CF<<FEEFFGGGGEC@EFF@F9F9@9CFFCFGCEF,?8BFCA,CFGGGGCCC=CF@EF9FFFCG:F@4?@FA?FGCBF<8FFFGGAFDFG5=FGGGGGCFD7==FGGGAFA=FG<<C7FGGGGG@C@:<<E7@FDDG7:C*6=*=CFDEBE59CCCGGGGGGFFCCCEEDEGGGCFGC9/:FF+CG55/)-+6B7:+:C093C3
@M00200:207:000000000-ALC1F:1:1109:22323:19311 1:N:0:5
ATTGGGCTTAAAGGGCGCGTAGGCGGCTTTGCAAGTGACGGGTGAAATCCCTCGGCTTAACCGAGGAACTGCCTGTCAGACTGTGAGGCTTGAGACCGGGAGAGGTGAGTGGAATTCCCAGTGTAGCGGTGAAATGCGTAGATATTGGGAGGAACACCAGTGGCGAAGGCGGCTCACTGGACCGGAACTGACGCTGAGGCGCGAAAGCGTGGGGAGCAAACAGGATTAGATACCCCAGTA
+
GGGGGGGGGGGGGGGGGGGGGGGGGGGGGGGGGGGGGGGGGGGGGGGGGGGGGGGGGGGGGGGGGGGGGGGGGGGGGGGGGGGGGGGGGGGGGGGGGGGGGGGGGFGGGGGGGGGGGGGGGGGGGGGGGGGGGGGGGGGGGGGGGGGGGGGGGGGGGGGGGGGGGGGGGGGGD<CEGGGGGFFCCCEEFGGGGGGEGGGGGGGGGGGGGGGGGGGGCGGGGGGGGDDF8FFDG4DGGGGG
@M00200:207:000000000-ALC1F:1:1109:7952:20031 1:N:0:5
ACTGGGCTTAAAGGGCGTGTAGGCGGTTAGGTAAGTGGAACGTGAAATCCCTCGGCTCACCCGAGGACCTGCGTCCCAAACTGCCTAGCTTGAGTATGGGAGAGGATGAGGGAATTCCTGGTGTAGCGGTGAAATGCGTAGATATCAGGAGGAACACCGGTGGCGAAGGCGCTCATCTGGCCCAATACTGACGCTGAGGCGCGAAAGCTAGGGGAGCAAACGGGATTAGATACCCTCGTA
+
GGGGGGGGGGGGGGGGGGGGGGGGGGGGGGGGGGGGGGGGGGGGGGGGGGGGGGGGGGGGGGGGGGGGGGGGGGGGGGGGGGGGGGGGGGGGGGGGGGGGGGGGGGGGGGGGGGGGGGGGGGGGGGGGGGGGGGGGGGGGGGGGGGGGGGGGGGGGGGGGEGEGGGGGGGGGGGGGGGGGG8EGFGFGGGGGGGCGGGGGGGGGGGGGGGGGGGGGGCGGGDCGGGFF?F779FG4CDFG
@M00200:207:000000000-ALC1F:1:1109:10740:20457 1:N:0:5
ATTGGGTATAAAGGGCGCGTAGGCGGCCATGCGTGTCTTCCGTGAAATCCCTCGGCTCAACCGAGGACGTGCGGAAGAAACTGCAAGGCTCGAGTCCGGAAGAGGGGGGCGGAATTCCCAGTGTAGCGGTGAAATGCGTAGATATTGGGAGGAACACCAGTGGCGAAGGCGGTCCCCTGGGCCGGAACTGACGCTGAGGCGCGAAAGCGTGGGTACAAACGGGGTTAGGTAACCATGTTAGAAT
+
GGGGGGGGGGGGGGGGGGGGGGGGGGGGGGGGGGGGGGGGGGGGGGGGGGGGGGGGGGGGGGGGGGGGGGGGGGGGGGGGGGGGGGGGGGGGGGGGGGGGGGFGGGGGGGGGGGGGGGGGGFFGGGGGGGGGGGCGGGCGGGGGGGGGGGGGGGGGGEGGGGGGGGGGGGGGGGGGGGGGGGGGGGEGFGGGGGGGGGGGGGGGGGGGGGGG8:*++<C/*9E5)9(*,0**<C*9*0*:*+).
@M00200:207:000000000-ALC1F:1:1109:20440:20501 1:N:0:5
ACTGGGCGTAAAGTGTGCGCAGGCGGCCGAGCAAGTCGAGTGTGAAATCCCCGAGCTTAACTTGGGAATTGCGCTCGAAACTACTTGGCTGGAGTGTGGCAGAGGGGGGTGGAATTCCACGTGTAGCGGTGAAATGCGTAGAGATGTGGAGGAACACCAATGGCGAAGGCAGCCCCCTGGGCCAACACTGACGCTCATGCACGAAAGCGTGGGGAGCAAACAGGATTAGATACCCCAGTA
+
GGGGGGGGGGGGGGGGGGGGGGGGGGGGGGGGGGGGGGGGFGGGGGGGGGGGGGGGGGGGGGGGGGGGGGGGGGGGGGGGGGGGGGGGGGGGGGGGGGGGGGGGGGGGGGGGGGGGGGFGGGGGGGGGGGGGGGGGGGGGGGGGGGGGGGGGGGFGGGGGGGGGGGGGGGGDGFGGEGGGGGGGGGGGGGGGGEGGGGGGGGGGGGGGGGGGGGGGGGGGGGGGGGBFDFFGG4CGGGGG
@M00200:207:000000000-ALC1F:1:1109:14451:20887 1:N:0:5
ATTGGGCGTAAAGGGCGCGTAGGCGGCCACCGCAAGTCGACTGTGAAATCTCCGGGCTTAACCCGGAACGGTCAGCCGATACTGCGGGGCTAGAGTGCAGAAGGGGCAACTGGAATTCTCGGTGTAGCGGTGAAATGCGTAGATATCGAGAGGAACACCTGCGGCGAAGGCGGGTTGCTGGGCTGACACTGACGCTGAGGCGCGAAAGCTAGGGGAGCAAACGGGATTAGATACCCCTGTA
+
FGGGGG9FGGGGGGGGGGGGGGGGGGGGGGGG@FE@F9FGGGCGGGGGGG,<9FG=+>=FEFGGGGGGD+CFGG<?<CF>B>FFF+@C=+63<FFFFFCGGFFFGGGGG7BFCG<C:FGGG7>:>>BCFCCFGG9F:?>F:<*3@CFG<CFGCE<CCFFF,CECFEG*C5:?C5EEC59EE;E8CEGDCFFCC=88C:EC8:C=EG*8;FCFGFD51*:F6CEE3*70)70:CD<F3/*9F
@M00200:207:000000000-ALC1F:1:1109:20268:21233 1:N:0:5
ACTGGGTTTAAAGAGCGTGTAGGCGGCCCGATAAGTCCGCTGTGAAAGTCCAGGGCTCAACCCTGGAATGCCGGTGGATACTGTCGGGCTCGAGTTCGGAAGAGGTGAGTGGAATTCCTGGTGTAGCGGTGAAATGCGCAGATATCAGGAGGAACACCAATGGCGAAGGCAGCTCACTGGGACGATACTGACGCTGAGACGCGAAAGCGTGGGGAGCAAACAGGATTAGATACCCGAGTA
+
FGGGGGFFGGGGGFGGGGGGGGGGCEGGGGGGGGGGGGGGGGGGGGGGFFGGGGGGGGGGGGGGGGFEFGGGGGGGGGGGGGGGGGGGGEGGCGGGGGGGEGGGGEFGGGGGGGGGGGGGGGGGGGGGGCGGGGGGGGEGCEGGGGGGGFGGGGGGGGGGGGGGGGEFCGGGGGGCFGGGGD:CEE7CFGFGGGGGDGGGGGGGGGGGGGEDEGGGGCGGGCE=GD><<FFGF4CDGGGG
@M00200:207:000000000-ALC1F:1:1109:8310:21271 1:N:0:5
ATTGGGTGTAAAGGGCGCGTAGGCGTTCTTTCAAGTCTTGTGTGAAAGCCCCGGGCCTAACCTGGGAAGTGCACAAGATACTGGGAGGATAGAGTTCCGGAGAGGAAGATGGAATTCCCGGTGTAGCGGTGAAATGCGTAGATATCGGGAGGAACACCAGTGGCGAAGGCGATCTTCTGGACGGATACTGACGTTGAGGCGCGAAAGCTAGGGGAGCAAACAGGATTAGATACCCCAGTA
+
FFGGGGGGFFGGGGGGGGGGEGGGGGGGGGGGGGGGGGGGGGGGGGGGGGGGGGGGGGGGGGGGGGGGGGGGGGGGGGGGGGGGGGGGGGGGGFFGFGGGGGGGGGGGGGGGGGGGGGGGGGGGGGGGGGGGGGGFGGGGGGCGGGGGGGGGGGGGGEFGGGGGGGGGGGGGGGFDGGGGGGGGGGGGGGGGGEGGGGGGG=EGEGGGGGGGGGGGGGGGGFGGGG>C8FCGC69DGGGG
@M00200:207:000000000-ALC1F:1:1109:23304:21318 1:N:0:5
ATTGGTTTAAAGCGCGCGTAGGCGGCCCGGTAAGTCCGTTGTGAAAGTCGAAGGCTCAACCTTCGAATGCCGATGGATACTGCCGGGCTCGAGTCCGGAAGAGGCGAGTGGAATTCCTGGTGTAGCGGTGGAATGCGCAGATATCAGGAGGAACACCGATAGCGAAGGCAGCTCGCTGGGACGGTACTGACGCTGAGGCGCGAAAGCGTGGGGAGCGAACAGGATTAGATACCCTCGTA
+
DFEEGFGGFGGGGGGGGGFFGGGGGGGGGGGGGGGFFGGGEFFGGGGFGEGFGGGFGGFGGFGGEGGDFFGGGFGGDFFGGGDFEGDC:DFEEFFGGGGGGDFGGGGGCFFFFFFGA<@DF@DAF@FG@CEFF9DFFFFEG9A@FFFDEGFFFCCCCED*<=>CE<CCFCE8B<ECEB=CF0:CEC8+<<<?5AEECECE*:C::C6:;?CEG?<51*/*/2:C<*)3.*22<9*9DC*
@M00200:207:000000000-ALC1F:1:1109:21026:21751 1:N:0:5
ATTGGGTTTAAAGGGCTCGTAGGCGGCCAACTAAGTCAGACGTGAAATCCCCAGGCTCAACCTGGGAACTGCGTCTGATACTGGTTGGCTTGAATCCGGGAGAGGGATGCAGAATTCCAGGTGTAGCGGTGAAATGCGTAGATATCTGGAGGAACACCGGTGGCGAAGGCGGCGTCCTGGACCAACACTGACACTGAGGAGCGAAAGCCAGGGGAGCAAACGGGATTAGATACCCCTGTA
+
GGGGGGGGGGGGGGGGGGGGGGGGGGGGGGGGGGGGGGGGGGGGGGGGGGGGGGGGGGGGGGGGGGGGGGGGGGGGGGGGGGGGGGGGGGGGGGGGGGGGGGGGGGGGGGGGGGGGGGGGGFGGGGGGGGGGGGGGFGGGGGGGGGGGGGGGGGGGGGGGGGGGGGGGGGGGGGGGGGGGGCFBFGGGGGGFGGGGGGGGGFGGGGGGGFGGD>DGEGGGGGEEDGFD?FFFG<FDCFGF
@M00200:207:000000000-ALC1F:1:1109:6840:21922 1:N:0:5
ATTGGGTGTAAAGGGCGCGTAGGCGGCTCGCTAAGTCGAACGTGAAATCCCCGGGCTCAACCCGGGAACTGCGTCCGATACTGGCAGGCTTGAATCCGGGAGAGGGATGTGGAATTCCAGGTGTAGCGGTGAAATGCGTAGATATCTGGAGGAACACCGGTGGCGAAGGCGGCATCCTGGACCGGTATTGACGCTGAGGCGCGAAAGCCAGGGGAGCAAACGGGATTAGATACCCGCGTA
+
GGGGGGGGGGGGGGGGGGGGGGGGGGGGGGGGGGGGGGGGGGGGGGGGGGGGGGGGDGGGGGGGGGGGGGGGGGGGGGGGGGGGGGGGGGGGGGGGGGGGEGGGGGGGGGGGGGGGGGGGGGGGGGGGGGGGGFGGGGGGGGGGGGGGGGGG>EGGGGGGGGEGGGGGGGGGGGGGGGGGGGGGGGGGGGGFGGGGGGGGDGGGGGGGGGG>EE<EGGGGGGGGGG?94FDGGGDCDGG3
@M00200:207:000000000-ALC1F:1:1109:19922:22079 1:N:0:5
ATTGGGTTTAAAGCGCACGTAGGCGGACTTTCAAGTCAGGGGTGAAATCCCGGGGCTCAACCTCGGAATTGCCTTTGATACTGTAGGTCTCGAGTCCGGAAGAGGTGGGTGGAATTCCTAGTGTAGAGGTGAAATTCGTAGATATTAGGAAGAACACCGGTGGCGAAGGCGGCCCACTGGTCCGGTACTGACGCTGAGGTGCGAAAGCGTGGGGAGCAAACGGGATTAGATACCCTCGTA
+
GGGGGGGGGGGGGGGGGGGGGGGGGGGGGGGGGGGGGGGGGGGGGFGGGGGGGGGGGGGGGGGGGGGGGGGGGGGGGGGGGGGGGGGGGGGGGGGGGGGEGGGGGGGGGGGGGGGGGGGGGGGGGGGGGGGGGGGGGGGGGGGGGGGGGGGFGGGGGGGGGGGGGGGDGGGGGGGGGGGGGGGCGEEGGGGGGGGGGGFGGGGEGGGGGGGGGGGGGGFFGGGGGC?C<4DDCG6CGCGG
@M00200:207:000000000-ALC1F:1:1109:23952:22195 1:N:0:5
ATTGGGTGTAAAGGGTGCGTAGGCTGCACGGTAAGTCAGAGGTGAAATCCCGGAGCTCAACTCCGGAATGGCCTCCGATACTGCCGTGCTCGAGGACTGAAGAGGAGTCTGGAATTCACAGTGGAGCAGTGAAATGCGTAGATATTGTGAGGAACACTAGTGGCGAAGGCGAGACTCTGGACAGTTCCTGACGCTGAGGCACGAAGGCCAGGGGAGCAAACGGGATTAGATACCCTTGTA
+
GGGGGGGGGGGGGGGGGGGGGEGGGGGGGGGGGGGGGGGGGGGGGGGGGFGGDGEGGGGGGGGGGGGGGGGGGGGGGCGGGGGGGGGGGGGGGGGGGGGFGGGGGGGGGGGGGGGGGGGGGGGGGGGGGG8FGGGGGGGGGGGGGGGGEGDFGGGGGGGGBAFGDFGGGGGGGGGGGGGGGGGGGGGGGCFEEEGGEGGGGGDGG=CFGGGGGEGGGGGGGGEG73=9<=FGFGFGF<FG
@M00200:207:000000000-ALC1F:1:1109:17328:22453 1:N:0:5
ACTGGGTTTAAAGTGTGCGCAGGCGGCCGAGCATGTCGAGTGTGAAAGCCCCGGGCTTAACCTGGGAACTGCGCTCGAAACTACTTGGCTGGAGTGTGGCAGAGGAAGGTGGAATTCCACGTGTAGCGGTGAAATGCGTAGAGATGTGGAGGAACACCGATGGCGAAGGCAGCCTTCTGGGCCAACACTGACGCTCATGCACGAAAGCGTGGGGAGCAAACAGGATTCGATACCCGCGTA
+
GFEEECEGEGG<C;FFFGG>FEEGEEGGGECEEE@FFDC@FDFGGGC@E66@@7CCFFFFFFDGFDGCEFCGCGB:FFGCCF?FEFFGGFF7,EFFGFGGGGCFGGF=CBFFBEFFGGGFGGFDDFGEG@+DFFEFGF>:FCCFAFFGGGGE7DGGFEG@FG<BFBEC*:FCCG6E9BGGG=;8CGF>CFFF>E8EGFF96CEAEG=6=:88::CCE*:87FGC<F)+-9CGGFCDDD5D
@M00200:207:000000000-ALC1F:1:1109:22637:22579 1:N:0:5
ACTGGGCTTAAAGCGTACGTAGGCGGATCTGCAGGCGTCGTGTGAAATACCTCGGCTCAACCGAGGAACTGCACGGCGAACCGCAGGTCTTGAGACGAGTAGGGGCGGTCGGAACGATAGGTGGAGTGGTGAAATGCGTTGATATCTATCGGAACGCCGAAGGTGAAGACAGGCCGCTGGGCTCGTTCTGACGCTGAGGTACGAAAGCGTGGGGAGCAAACGGGATTAGATACCCCGGTA
+
GFGGGGGGGGGGGGGGGGGFGGGGGGGGGGGFGGGGGGGGGGGFFGGGGFCFFEEGFCFGFFFFEGGGGGG9FGGGGGGGGGGGGGGCFGFGGGFGG>F=FGGGGGGGGGGGDGGGGGGGGFEG7DDECCFGGGGGGGGFGGC@FFGEFGC<FCEEFDEGGGFFFGGGGGGGG58EGEGDCGC8>/;8CFCC>E8EE5@GGFG5FGGGGGGGDGGGGGDGCDGG*)(+,*::<*9*9C5D
@M00200:207:000000000-ALC1F:1:1109:11435:23599 1:N:0:5
ATTGGGCGTAAAGAGCGCGCAGGCGGTCGTGCAAGTCGCGTGTGAAAGCCCCCGGCTCAACTGGGGAGGGTCACGCGATACTGCTCGACTCGAAGGCAGGAGAGGGAAGTGGAATTCCCGGTGTAGTGGTGAAATGCGTAGATATCGGGAGGAACACCAGTGGCGAAGGCGACTTCCTGGCGTGTTCTTGACGCTGAGGCGCGAAAGCTAGGGGAGCAAACGGGATTAGATCCCCCCGTA
+
FGGGDCFGGGCGGGGFEGCF:FGEC@FFGGGGG<@EE@FGGGEGGGEEEF@FCGEC@FFEGFGCEEEEDGFGGGGGC+CFGFGGGGECFGGGC=FFGFEGDGCEDG+BFFGGCGGGGGG@:@C7,>FGGFCC:B@FCEGGGECFFEGG@1<CF:FFFDF@BFGGE7*<CFEGEBCFGGDGF*2:;8<F7@CGGG8E=E558:5/8*C6<F90@EDE*:6EEC5*19:+,8**37CCGGC7
@M00200:207:000000000-ALC1F:1:1109:10960:25067 1:N:0:5
ATTGGGTTTAAAGCGCACGTAGGCGGCATTGCAAGTGTCCGGTGAAATCCCACGGCTCACCCGTGGAACTGCCTGGCAGACTGCAATGCTCGAGTGTGGTAGGGGAGAGCGGAACTCCTGGTGGAGCGGTGAAATGCGTAGATATCAGGAGGAACACCGGTGGCGAAGGCGGCTCTCTGGTCCACAACTGACGCTGAGGTGCGAAAGCTAGGGGAGCAAACGGGATTAGATACCCGAGTA
+
GGGGGGGGGGGGGGGGGGGGGGGGGGGGGGGGGGGGGGGGGGGGGGGGGGGGGGGGGGGGGGGGGGGGGGGGGGGGGGGFEFFGGGGGGGGGGGGGGGGGGGGGGGGGGGGGGGGGGGGGGGGGGGGGGGGGGGGGGGGGGGGGGGGGGGGGGGGGGGGGGGGGGGGGGGGGGEGGGGGGFGG?FGGGGGGGGDDEEFGFGGGGGGG8FGFFCEGGGGGGGDGGGD:E28FGEFGDCCFG
@M00200:207:000000000-ALC1F:1:1110:13847:2788 1:N:0:5
ATTGGGTTTAAAGCGTGTGTAGGCGGCTTGGAAAGTGGGGTGTGAAAGCCCTCGGCTCAACCGAGGAATTGCGCTCCAAACTACCGAGCTTGAGTAGGCTAGAGGTGAGCAGAACTGATGGTGGAGCGGTGAAATGCGTTGATATCATCAGGAATACCGGAGGCGAAGGCGGCTCACTGGGACCTAACTGACGCTGAGGAACGAAAGCTAGGGGAGCAAACGGGATTAGATACCCCAGAAGATT
+
GGGGGGGGGGGGGGGFCGGGGGGGGGGGGGGGGGGGGGDGEGCEFGGGGGGGGGGGGGGGGGGGGGGGGFEGGGGGGGGGGGGGGGGGGG,B?FGGGFGGGGGEFGGGGGGGGGGGGCFGGGGGGGGGGGGGGGGGGGGGGGGGGGDGGGGFGGGGFGGGGGGGGGCGGGGGGFGGG@FCFB9CG@C@@<EGGGGG7FGGEGG=EEGGGGGFFC3=EGFGGGGE7D46?F7CCECCGC47(+-.
@M00200:207:000000000-ALC1F:1:1110:6752:3562 1:N:0:5
ACTGGGTTTAAAGCGCGCGTAGGTGGCTTGATAAGCCGGTTGTGAAAGCCCCGGGCTCAACCTGGGAACGGCATCCGGAACTGTCAAGCTAGAGTGCAGGAGAGGAAGGTAGAATTCCCGGTGTAGCGGTGAAATGCGTAGAGATCGGGAGGAATACCAGTGGCGAAGGCGGCCTTCTGGACTGACACTGACACTGAGGTGCGAAAGCGTGGGTAGCAAACAGGATTAGATACCCCCGTA
+
GGGGGGGGGGGCGGGGGGGGGGGGGGGGGGGGGGGGGGGGGGGGGGGGGGGGGGGGGGGGGGGGGGGGGGGGGGGGGGGGGGGGGGGGGG,CFGGGGGGGGGFGGGGGDGGGGFGGGGGGGGGGGGGGGGGFGGGFGGEGGGGGGGGGGGDGGGGGGGGGGGGGGGGGEGGGGGGGGGGFEFGGGGGGGGGGGGGGGGGGGGGGGGGGGGGGGGFGGGG6FGGGFFGFGFGGGGGFGGGG
@M00200:207:000000000-ALC1F:1:1110:5599:3879 1:N:0:5
ACTGGGCTTAAAGGGCTCGTAGGCGGTTTGTCGCGTCGGGAGTGAAAACCTTGGGCTTAACTCAGGGCTTGCTTTCGATACGGGCAGACTAGAGGTATGCAGGGGAGAACGGAATTCCTGGTGTAGCGGTGAAATGCGCAGATATCAGGAGGAACACCGGTGGCGAAGGCGGTTCTCTGGGCATGATCTGACGCTGAGGAGCGAAAGCCAGGGGAGCAAACGGGATTAGATACCCTAGTA
+
GGGGGGGGGGGGGGGGGGGGGGGGGGGGGDGGGGGGGGGGGGGGGGGGGGFGGGGGGGGGGGGGGGGGGGGGGGGGGGGGGGEGGGGGGGGGGGGGGGGGGGGGGGGGGGGGGGGGGGGGGFGGGGGGGGGGGGGGGGGGGGGGGGGGGGGGGGGGGGGGGGGGGGGGGGGGDGGGGGGEFBFFGGGGGGGGGGGGGGGGGGGGGGGGGGGGG8BGGGGGGGGGGGGFGFGGGEGGGGGG
@M00200:207:000000000-ALC1F:1:1110:13664:5703 1:N:0:5
ATTGGGCGTAAAGAGTTCGTAGGCGGCGCGGAAAGTGGGGTGTGAAAGCCCTCGGCTCAACCGAGGAATTGCGCTCCAAACTGCCGTGCTTGAGGAGGCTAGAGGTAAGCAGAACTGATGGTGGAGCGGTGAAATGCGTTGATATCATCAGGAATACCGGAGGCGAAGGCGGCTTACTGGGACCTTTCTGACGCTGAGGAACGAAAGCTAGGGGAGCAAACGGGATTAGATACCCCTGTA
+
GGGGGGGGGGGGGGGGGGGGGGGGGGGGGGGGGGGGGGGGGGGGGGGGGGGGGGGGGGGGGGGGGGGGGGGGGGGGGGGGGGGGGGGGGGBFGGGGGGGGGGGGGGGGGGGGGGGGGGGGGGGGGGGGGGGGGGGGGGGGGGGGGGGGGGGGGGGGGGGGGGGGGGGGGGGGGDGGGGGFFGGGGFGGGGGGGGGGGGGGGGGGGGGGGGGGGEEGGGGGCGGGDDGFGFGGGCGGGGGF
@M00200:207:000000000-ALC1F:1:1110:25058:6714 1:N:0:5
ATTGGGTATAAAGCGCACGTAGGTGGCGACGTATGTCGGGTGTGAAAGCCCCGGGCTCAACCTGGGAATTGCATTCGAAACTGCGTTGCTGGAGTACGGAAGAGGAAGGCGGAATTCCCGGTGTAGCGGTGAAATGCGTAGATATCGGGAGGAACATCAGTGGCGAAGGCGGCCTTCTGGTCCAGTACTGACACTCAAGTGCGAAAGCGTGGGGAGCAAACAGGATTAGATACCCCTGTC
+
GGGGGGGGGGGGGCFGGGGGFGGGGGGDFGGGGGGGGGGGGGGGG9AFGDGGG@CFGGGGGGGFGGGGGFGGGGGGGGGGGGGGGGGEGGGGGGFFFFGDGGGGGG=<CGGDBFGGCGG7F=FCABFEGGGGGGGGGGGGG+EFGGGG7@EEGFGGFG,FFCGDGCF@FGCEEEEGGGGCFGGGGEFGGFGGFFFFF?FGCGEGDEGGGGGGG>):EEF7CFE5*C7=+7CGG?<CF5C*
@M00200:207:000000000-ALC1F:1:1110:3990:8624 1:N:0:5
ATTGGGCGTAAAGGGCTCGTAGGCGGCCAACTAAGTCGGATGTGAAATCCCCAGGCTCAACTTGGGAACTGCATCCGATACTGGATGGCTTGAATTCGGGAGAGGGATGCAGAATTCCAGGTGTAGCGGTGAAATGCGTAGATATCTGGAGGAATACCGGTGGCGAAGGCGGCATCCTGGACCAATATTGACGCTGAGGAGCGAAAGCCAGGGGAGCAAACGGGATTAGATACCCTGGTA
+
GGGGGGGGGGGGGGGGGGGGGGGGGGGGGGGGGGGGGGGGGGGGGGGGGGGGGGGGGGGGGGGGGGGGGGGGGGGGGFGGGGGGGGGGGGFEFGGGGGGGGGGGGGGGGGGGGGGGGGGGGGGGFGGGGGGGGGGGGGGGGGGGGGGGGGGGGGGGGGGGGGGGG@FGGGGGGGGGGGGCGGGGGGFCFGGFEGGGCGGGGGGGGGGGGGGGGDDGGGGCGGGGDGGFFFGGGFGGGGGG
@M00200:207:000000000-ALC1F:1:1110:24290:9177 1:N:0:5
ATTGGGCTTAAAGCGCGTGTAGGCGGCTTGGCAAGTCGGGTGTGAAATCCCTCAGCTCAACTGAGGAAGTGCGCCCGAAACTGCTTTGCTTGAGTGCCGGAGAGGATGGCGGAATTCCCCAAGTAGAGGTGAAATTCGTAGATATGGGGAGGAACACCGGTGGCGAAGGCGGCCATCTGGACGGTTACTGACGCTGAGACGCGAAAGCGTGGGGAGCAAACAGGATTAGATACCCGAGTA
+
GGGGGGGGGGGGGGGGGGGGGGGGGGGGGGGGGGGGGGGEFGGGGGGGGGGGGGGGGGGGGGGGGGGGGGGGGGGGGGGGGGGGGGGGGGFGGGGGGFGGGGGGGGGGGGGGGGGGGGGGGGGGGGGGGGGGGGGGGGGGGGGGGGGGGGGGGGGGGGGGGDGGGGGGGGGGGGGFEGGGGGGGGGDGGFGGGGGGGGFGEGGGGGGGGGGGGGFGGGGGGGGGGGGFGFGGAGFGDGFG
@M00200:207:000000000-ALC1F:1:1110:17368:9388 1:N:0:5
ATTGGGCATAAAGTGTGCGCAGGTGGCCGCGCAAGTCGAGTGTGAAATCCCCGGGCTTAACTTGGGAATTGCGCTCGAAACTACGTGGCTGGAGTGTGGCAGAGGGAGGTGGAATTCCACGTGTAGCGGTGAAATGCGTAGAGATGTGGAGGAACACCAATGGCGAAGGCAGCCTCCTGGGCCAACACTGACACTCATGCACGAAAGCGTGGGGAGCAAACAGGATTAGATACCCTAGTA
+
6CFCGCEGDCDAFCFCFE,+6@@FA8<,6@F:CCE@E:B@FGFDEEEFE,,C@BEGEF<EEGDGCF@E<FCGGG@=++,?FGEGGGCCCG+4FFFFAGG7BFGGG:+?@8DB=?FFBF??F<DFFGGFEEGGFDFFFGFFE<FGGCF=AF<7@<F<FCE>FFFGGG7CGGGGGCFDGGGG=FFC>BFEEGGGGGFDGF?FCGFGGCEGGGGCGGFGGF6FGFGGDFGFGFGFGFCGFGD:
@M00200:207:000000000-ALC1F:1:1110:16666:9600 1:N:0:5
ACTGGGTATAAAGAGCGTGTAGGCGGCCAGACAGGTCCGTTGTGAAAACTAGAGGCTTAACCTCTAGACGTCGATGGAAACCGTCTGGCTAGAGTCCGGAAGAGGAGAATGGAATTCCTGGTGTAGCGGTGAAATGCGCAGATATCAGGAAGAACACCCGTGGCTAAGGCGGTTCTCTAGTACGGTACTGACGCTGAGACGCGAAAGCGTGGGGAGCGAACAGGATTAGATACCCTAGTA
+
GGGGGGGGGGGGGGGGGGGGGGGGGGGGGGGGGGGGGGGGGGGGGGGGGGGGGGGGGGGGGGGGGGGGGGGGGGGGGGGGGGGGGGGGGGGGGGGGGGGGGGGGGGGGGGGGGFGGGGGGGGGGGGGGGGGGGGGGGGGGGGGGGGGGGGGGGGGGGGGGGGGGGGGGGGGGGGGGGGGGGGGGGGGGGGGGGGGGGGGGGGGGGGGGGGGGGEFGGGGGGGGGGGGFGFGGGFGGGGGG
@M00200:207:000000000-ALC1F:1:1110:9338:10424 1:N:0:5
ATTGGGTGTAAAGGGCGCGTAGGCGGCCTGCTAAGTCGAACGTGAAATCCCTGGGCTCAACCCAGGAACTGCGTCCGATACTGGTTGGCTTGAATCCGGGAGAGGGATGTGGAATTCCAGGTGTAGCGGTGAAATGCGTAGATATCTGGAGGAACACCGGTGGCGAAGGCGACATCCTGGACCGGTATTGACGCTGAGGCGCGAAAGCCAGGGGAGCAAACGGGATTAGATACCCTTGTA
+
GGGGGGGGGGGGGGGGGGGGGGGGGGGGGGGGGGGGGEGGGGGGGGGGGGGGGGGGGGGGGGGGGGGGGGGGGGGGGGGGGGGGGGGGGGGGGGGGGGGGGGGGGGGGGGGGGGGGGGGGGGGGGGGGDGGGGGGGGGGGGGGGGGGGGGGGGFGGGGGGGGGGGGGGGGGGGGGGGGGC6CGGD88EGGFGGGGGGGGGG5:EGGDGGGGGGGDGGGGFFCEC9DCFGFGGGGGGG<FF
@M00200:207:000000000-ALC1F:1:1110:4765:10496 1:N:0:5
ACTGGGCGTAAAGGGCGTGTAGGCGGTCTGCTAAGTCATGTGTGAAAGCCCTCGGCTTAACCGAGGAACGACGCATGAAACTGGCAAGCTAGAGTACCAAAGAGGGGGGTGGAATTCCCGGTGTAGCGGTGAAATGCGTAGATATCGGGAGGAACACCGGTGGCGAAGGCGGCCCCCTGGTTGGATACTGACGCTGAGACGCGAAAGCGTGGGGAGCAAACAGGATTAGATACCCTGGTA
+
GGGGGGGEFGGGGGGGGGGGGGGGGGGGGGGGGGGGGGGGGGGGGGGGGGGGGGGGGGGFGGGGGGGGGGGGGGGGGGGGGGGGGGGGGGAFGGGGGGGDGGGGGGGGGGGGGGGGGGGGGGGGGGGGGGGGGGGGGGGGGGGGGGGGGGGDGFGGGGGDGGGGGGGGGGGGG8CEGGGGGGGGGGGGGGGGGGGGGGGGGGGGGGGGGGGGGGFGGGCFGGGGGGGFGFGGGGGGGGGG
@M00200:207:000000000-ALC1F:1:1110:17426:11022 1:N:0:5
ACTGGGTATAAAGGGTGCGTAGGTGGTGAGGTAAGTCGGATGTGAAATCTCCGGGCTCAACCCGGAAATGGCATTGGAAACTACCTTGCTTGAGGATTTGAGGGGGGATTGGAATACTTGGTGTAGCAGTGAAATGCGTAGATATCAAGTGGAACACCAGTGGCGAAGGCGAATCCCTGGAAAATACCTGACACTGAGGCACGAAAGCTAGGGGAGCAAACAGGATTAGATACCCGAGTA
+
GGGGGGGGGGGGGGGGGGGGGGGGGGGGGGGGGGGGGGGGGGGGGGGGGGGGGGGGGGGGGGGGGGGGGGGGGGGGGGGGGGGGGGGGGGGGGGGGGGGGGGGGGGGGGGGGGGGGGGGGGGGGGGGGGGGGGGGGGGGGGGGGGGGGGGGGGGGGGGGGGGGGGGGGGGGGGGGGGGGDGGGGGGGGGGGGGGGGGGGGGGGGGGGGFGGGGE@GEGGGGGGGGGGFGFGGGGGDGGGG
@M00200:207:000000000-ALC1F:1:1110:26357:11318 1:N:0:5
ATTGGGCGTAAAGGGCGCGTAGGCGGCCACCGCAAGTCGACTGTGAAATCTCCGGGCTTAACTCGGAAAGGTCAGCCGATACTGCGGGGCTAGAGTGCAGAAGGGGCAACTGGAATTCTCGGTGTAGCGGTGAAATGCGTAGATATCGAGAGGAACACCTGCGGCGAAGGCGGGTTGCTGGGCTGACACTGACGCTGAGGCGCGAAAGCTAGGGGAGCGAACGGGATTAGATACCCCGGTA
+
GGGGGGGEGGGGGGGGGGGGGGGGGGEGGGGGGGGGGGGGGGGGGCGGGGFGGGGGGGGCFGGGGG>CEGFGGGEGGGGEGGGGGGGGGGEFGGGFGGFABFGEGGGEFGGGEFEFGGGGG@GGGGGGGGGGDFGGGGGGGGC@GGGE7F7FC7FFGGGGGGGGDG:CGGFECEEEEFGFGEG>G>GF<FCGGGGGGC5FGGGGGGGGGGFCFC55CGCEEDEDD*9<C=FF7FF7DD<DF
@M00200:207:000000000-ALC1F:1:1110:7112:11541 1:N:0:5
ACTGGGCGTAAAGGGTGCGCAGGCGGCCCGCTCAGTCCGAAATGAAATGCCGGGGCTCAACCCCGGCGCCGTTTCGGATACTGGCGGGCTCGAGACGGGGCGAGGAGGCCGGAATGGACGGTGTAGCGGTGAAATGCGTAGAGATCGTCCGGAACGCCGATTGCGCAGGCAAGCCTCTGGCCCCGCTCTGACGCTCAGGCACGAAAGCGTGGGTAGCGAACAGGATTAGATACCCCAGTA
+
GGGGGGGGGGGGGFGGGGGGGGGGGGDGGGGGGGGGGGGGGGGGGGGGGGGGGGGGGGGGGGDGGGGGGGGFEGGEGGGGGGGGGGGGGG7FGGFGGEGGGGGGGGGGFCEGGGGGGGGGGGGGGGGGGGGGGGGGGGGGGGGGGGGGGGGGGGGEGGGGGGGGGGGGGGGGGGGGGGGGGGCCEG?EFGGGGGEGGGGGFFGEGGGGGGGGGEFGGGGGGGGGCFGFGFGGGGGGGGGG
@M00200:207:000000000-ALC1F:1:1110:12568:12893 1:N:0:5
ATTGGGTTTAAAGGGTGCGCAGGCGGTCCCGCAAGTCAGGCGTGAAATCCCCGGGCTTAACCTGGGAATGGCACTTGAAACTACGGGACTTGAGTGTGGCAGAGGGAGGTGGAATTCCACGTGTAGCGGTGAAATGCGTAGATATGTGGAGGAACACCAATGGCGAAGGCAGCCTCCTGGGTCAACACTGACGCTCATGCACGAAAGCGTGGGGAGCAAACAGGATTAGATACCCTAGTA
+
GGGGGGGGGGGGGGGGGGGGGGGGGGGGGGGGGGGGGGGGGGGGGGGGGGGGGGGGGGGGGGGGGGGGGGGGGGGGGGGGGGGGGGGGGGEFGGGGGGGGGGGGGGGGGGGGGGGGGGGGGGGGGGGGGGGGGGGGGGGGGGGGGGGGGGGGGGGGGGGGGGGGGGGGGGGGGFGGGGG:CFGFGGGGGGGGGGGGGGGGGGGGGGGGGGGGGGFGGGGGGGGGGGGFGFGGGFGGFGGG
@M00200:207:000000000-ALC1F:1:1110:24638:13584 1:N:0:5
ATTGGGTTTAAAGGGCGCGTAGGCGGCTTTGCAAGTGACGGGTGAAAGCCCTCGGCTTAACCGAGGAACTGCCTGTCAGACTGTGAGGCTTGAGACCGGGAGAGGTGAGTGGAATTCCCAGTGTAGCGGTGAAATGCGTAGATATCGGAAGGAACATCAGTGGCGAAAGCGGCTTCCTGGTCCAGCACCGACGTTCAGGCACGAAAGCGTGGGGAGCAAACAGGATTAGATACCCCCGTA
+
GGGGGGGGGGGGGGGGGGGGGGGGGGGGGGGGGGGGGGGGGGGGGGGGGGGGGGGGGGGGGGGGGGGGGGGGGGGGGGGGGGGGGGGGGGFGGGGGGGGGGGGGGGGGGGGGGGGGGGGGGGGGGGGGGGGGGGFGGGEGGGGGGGGGGGGGGGGGGGGGGGGGGGGGGGGGGBEGGGGGGGGGGGGGGGGGGGGGGGGGGGGGGGGGGGGGGGFGGGGGGGGGGGGFGFGGGFFGGGGG
@M00200:207:000000000-ALC1F:1:1110:1774:14103 1:N:0:5
ATTGGGTTTAAAGGGTGCGTAGGCGGGATAGTAAGTCAGTGGTGAAAACCTGCAGCTTAACTGCAGAACTGCCATTGATACTGCTAACCTAGAGTACAGCTGATGTGGGCGGAATGTGTCGTGTAGCGGTGAAATGCTTAGATATGACACAGAACACCGATTGCGAAGGCAGCTCACAAAACTGTAACTGACGCTGAGGCACGAAAGCGTGGGGATCGAACAGGATTAGATACCCCCGTA
+
GGGGGGGGGGGGGGGGGGEGGGGGGGGGGGGGGGGGGGGGGGGGGGGGGGGGGGGGGGGGGGGGGGCFGGGGGGGGGGGGGGGGGGGGGGGGGGGGGGGGGGGGGGGGGGGGGGGGGGGGGGGGGGGGGGGDGDGGGGGGGGGGGGGGGGGG8DGGGGGGGGGGGGGGGGGGGGGGGFD>FBCFFFFGGGGGGGGGGFFGGGDCCEGGGGGEGGDGGGDFGGGGCGFFGFGCFGGGGGDD
@M00200:207:000000000-ALC1F:1:1110:8403:14179 1:N:0:5
ACTGGGCGTAAAGGGCGCGTAGGCGGCCTGCTAAGTCGGATGTGAAATCCCTCGGCTCAACCGAGGAACTGCATCCGATACTGGCGGGCTTGAATCCGGGAGAGGGATGTGGAATTCCAGGTGTAGCGGTGAAATGCGTAGATATCTGGAGGAACACCGGTGGCGAAGGCGGCATCCTGGACCAACACTGACGCTGAGGAGCGAAAGCCAGGGGAGCAAACGGGATTAGATACCCTCGTA
+
GGGGGGGGGGGGGGGGGGGGGGGGGGGGGGGGGGGGGGGGGGGGGGGGGGGGGGGGGGGGGGGGGGGGGGGGGGGGGGGGGGGGGGGGGGGGGGGFGGGGGGGGGGGGDGGGGGGGGGGGGGGGGGGGGGDFGGGFGGGGGEGGGCEFGFGGGGGGGGGGGGGGGGGGGGGGGDGGCGGFFF@F@CEGGGGGGEEEGGGFGGGGGC*:*;EEDEFGEGGG8<5EGGGFGF7:<AFGGGGG
@M00200:207:000000000-ALC1F:1:1110:23122:14383 1:N:0:5
ATTGGGCGTAAAGCGTGCGTAGGCGGTTTACTAAGTCGGTTGTGAAAGCCCTGGGCTTAACCTGGGAATTGCAGTCGATACTGGCAGGCTAGAGAACGGTAGAGGGAGGCGGAACTCCAGGTGTAGCGGTGAAATGCGTAGATATCTGGAAGAACACCGATGGCGAAGGCAACCTCCTGGGCCTGTTCTGACGCTGAGGCACGAAAGCGTGGGTAGCAAACAGGATTAGATACCCCAGTA
+
GGGGGGGGGGGGGGGGGGGGGGGGGGGGGGGGGGGGGGGGGGGGGGGGGGGGGGGGGGGGGGGGGGGGGGGGGGGGGGGGGGGGGGGGGGGGGGGGGGGGGGGGGGGGGGGGGGGGGGGGGGGGGGGGGGGGGGGGGGFGGGGGGGGGGGGGGGGGGFFGGGGGGGGGGGGGGGCGCGGGGGGEGCGGGGGGGGGGGGGGGGGGGGGGGGGGDG@EGGGGGCGFGGGFGFGGGGFGGDFG
@M00200:207:000000000-ALC1F:1:1110:26703:14682 1:N:0:5
ATTGGGTTTAAAGAGCGTGTAGGCGGTCCGGTAAGTCGGCTGTGAAAGTCCAGGGCTCAACTCTGGGATGCCGGTCGATACTGCCGTTCTTGAGGGATGCAGAGGAGACTGGAATTCCCGGTGTAGCGGTGAAATGTGTAGAGATCGGGAGGAACACCGGTGGCGAAGGCGGGTCTCTGGGCATTTCCTGACGCTGAGGCGCGAAAGCGTGGGGAGCAAACGGGATTAGATACCCTAGTA
+
GGCGGGFGGFGGGGGGGGGGGFGGGGGGGGEGEGGGGGGGGGGGGGGGGGGFFGGGE7EFGGFGGGFGGGGGGDFFGGGGGGGGGGGD@F<EEGGGDGDCEGGGGGGGGFGGGEFGGAFFGFGGGGGGGGGFEFGGGGGGFGGGGGGGGGEFGGGGFEGEGGGGGDFGGFGGGCE@CFG,:B8BFE+>CGFGGGGD8FGC=EE=CGEGG8CCEEDDGGGGFDCE*75@GFGGFGDDFGFD
@M00200:207:000000000-ALC1F:1:1110:8765:15806 1:N:0:5
ACTGGGCATAAAGGGTGCGCAGGCGGACGTGTGTGTCAGGTGTGAAATCCCGGAGCTTAACTCCGGAACTGCGCCTGAAACTACATGACTAGAGCATTGGAGAGGGAAGTGGAATTCATGGTGTAGCAGTGAAATGCGTAGATATCATGAGGAACACCAGAGGCGAAGGCGACTTCCTGGACAATTGCTGACGCTCAGGCACGAAAGCATGGGGAGCAAACAGGTTTAGATACCGTCGTA
+
GGDFFFG9EEGGGGGFGGGGGGEGGG+@FG7EEFEFGFFG6EC,CCFGG<@BF:CCF,CCC,,C@C=@F8ED=+B7FC8<C,EF@FFE8E,?EGGG9<E@FG@FDD7F=5C=E9,,A<FGFFAFE9,5FFFGF9A<?=3@3+:?AFF3,CFFFCF@FC>DCFCFGC<E>FFGG7:FGGGCCGG>F,2<,,;?85*:BF8B@78C/5CF6+?CG*)*/AFCCDG5*2:9C4*:@F*9C5<F
@M00200:207:000000000-ALC1F:1:1110:17725:16444 1:N:0:5
ATTGGGCATAAAGCGTACGTAGGCGGATATGCAGGCGTCGTGTGAAATCCCTCGGCTCAACCGAGGAACTGCACGGCGAACCGCATGTCTTGAGATCGGTAGGGGCGGTCGGAACGATAGGTGGAGTGGTGAAATGCGTTGATATCTATCGGAACGCCGAAGGTGAAAACAGGCCGCTGGGCCGATTCTGACGCTGAGGTACGAAAGCGTGGGGAGCGAACGGGATTAGATACCCTTGTA
+
GGGGGGGFGGFFGGGEGGGGGGGGGGGGEGGGGGGGGGFGGGGGGGGGGGGDEGGGGGGGFFEGGGGFGGGFGGGGDE>FGGGGGGGGGGAFGGGGGGGCEFGGGCFGEEFGGGGF:<F:FFFGFFFFGFFGGGGGFGGCGGGGGCCCC9<CGEEGGEFCEFGFGGGGGFFGC*AEC>GEG58C8C;C9FGGGGDGGGGGGGGGEGGGGGGGGGFGG5=C?7EEDDC@C7CCCFG*CFG=
@M00200:207:000000000-ALC1F:1:1110:17430:17169 1:N:0:5
ACTGGGTATAAAGGGCTCGTAGGCGGCCAACTAAGTCATACGTGAAATCCCTCAGCTTAACTGGGGAACTGCGTGTGATACTGGATGGCTTGGATTTGGGAGAGGGAAGCGGAATTCCCGGTGTAGCGGTGAAATGCGTAGATATCGGGAGGAACACCAGTGGCGAAGGCGGCTTCCTGGACCAGCACTGACGCTGATGCGCGAAAGCTAGGGGAGCAAACAGGATTAGATACCCGGGTA
+
GGGGGGGGGGGGGGGGGGGGGGGGGGGGGGGGGGGGGGGGGGGGGGGGGGGGGGGGGGGGGGGGGGGGGGGGGGGGGAEFGGGGCFFGGGEFGEFGGGGGGGGGGGGGGGGGGGGGGGGGGGGGFFGGGGGGGGGGGGGGFGGGGGGGGCGEDGGGGGGGGGGDGGGDGGGGGGGGGGGGGGF8FFFGGGDGEGEEEGGGGGDE8CEGGGGFG>>EGGC7FGGGDFGFGFGFGGGGGGGD
@M00200:207:000000000-ALC1F:1:1110:12867:17690 1:N:0:5
ATTGGGTTTAAAGGGCTCGTAGGCGGCCAACTAAGTCCGACGTGAAATCCCAAAGCTTAACTTTGGAACTGCGTCGGATACTGGATGGCTTGAATTCGGGAGAGGGATGCAGAATTCCAGGTGTAGCGGTGAAATGCGTAGATATCTGGAGGAATACCGGTGGCGAAGGCGGCATCCTGGACCGACATTGACGCTGAGGAGCGAAAGCTAGGGGAGCAAACGGGATTAGATACCCCAGTA
+
GFGGGGGGGGGGGGGGGGGGGGGGGGGGGGGGGGGGGGGGGGGGGGGGGGGGGGGGGGGGGGGGGGGGGGGGGGGGGGGGGGGGGGGGGGGGGGGGGGGGGGGGGGGGGGGGGFFGGGGGGFGGGGGGGGGGGGGGGGGGGGGGGGGGGGGGGGGGGGGGGGGGGGGGGFGGDCGGGGGGGFGGGGGGGGGGGG>CEGGGGGGEGGGGGGGGGGFGCFGGGGGGGGGFGFGGG<6FCDGG
@M00200:207:000000000-ALC1F:1:1110:21817:19490 1:N:0:5
ATTGGGTGTAAAGCGCGTGTAGGCGGCTCGGCAAGTCGGGTGTGAAAGCCCTGGGCTTAACCTAGGAAGTGCACTCGAAACTGCCAAGCTTGAGTTCTGGAGAGGAAGGCGGAATTCTCGGTGTAGAGGTGAAATTCGTAGATATCGAGAGGAACACCGGTGGCGAAGGCGGCCTTCTGGACAGCAACTGACGCTGAGACGCGAAAGCGTGGGGAGCAAACAGGATTAGATACCCCAGTA
+
GGEEFGCFGFFGGGGGGGGFGGGGGCCGGGGCGFGEGGGGFGFGGF<FFFGGGGGGGGFF?CFGGGFAGFFACFGFGGGGDGEGGGGGGGGFGGEABFFFGGFGD=FFGGDCGGGGGDGCF3==FFGGGGGG@@=>DFFGFGFFGGC@<FGGGCDFCCGGFEEFFEEGECECEFGGBEFF?FFCGG899BBFGDCECFGGGGGGEECFGGGGCCEGGGFFCGFFG4:6C?F>G<9FGDDF
@M00200:207:000000000-ALC1F:1:1110:5764:20004 1:N:0:5
ATTGGGTTTAAAGGGTGCGTAGGCGGTGGCGTAAGTCAGTTGTGAAATTCCCCGGCTTAACCGGCGGGACTGCGATTGATACTGCGTTACTTGAATCAGGTTGAGGTAGGCGGAATGTGACATGTAGCGGTGAAATGCTTAGATATGTCATAGAACACCGATTGCGAAGGCAGCTTGCTGGACCTGTATTGACGCTGAGGCACGAAAGCGTGGTGAGCAAACAGGATTAGATACCCCAGTA
+
GGGGGGCFEGGGGGGG;FECEGGCFGGGDAFFEFGFGFGGCFFEGGGGAFAFFEGGGCFFGGGGDGEGGDFFGGCFFGGGGGGFGGGEGGEGGGGGGGD@<=FGGDFGDCDEGEGGGFGGGGFGGGGFGDC@FGG9CFGFGGGFGGGGGFGCEGGGGGGGGGGGGGGDGGGFGGGGFFFFE:C:CB>+CFGGGG8==EG>8EFCEGEECCCGE87CGGGFFFFF/77@CFF>7EF*9<DF<
@M00200:207:000000000-ALC1F:1:1110:20263:20171 1:N:0:5
ACTGGGCTTAAAGTGTGCGCAGGTGGCCGCGCAAGTCGAGTGTGAAATCCCCGAGCTTAACTTGGGAATTGCGCTCGAAACTACGTGGCTCGAGTGTGGCAGAGGAAGGTGGAATTCCACGTGTAGCGGTGAAATGCGTAGAGATGTGGAGGAACACCAATGGCGAAGGCAGCCTCCTGGGCCAACACTGACACTCATGCACGAAAGCGTGGGGAGCAAACAGGATTAGATACCCCAGTA
+
GGGGGGGGGGGGGGGGGGGGGGGGGGGGGGGGGGGGGGGGGGGGGGGGG<FFGGGGGGGGGGGGGGGGGGGGGGEGGGGGGGGGGGGGGGGGGGFGGGGGGGGGGGGGGGGGGGGGGGGGGGGGGGGGGGGGGGGGGGGGGGGGGGGGGGGGGFFFGGGGGGGGGGGGGGGGGGGFGGGFGGFGGFGD9<BGGGFGGGGCGGG*C5CFEEGGGDEGGFGGGF7CCFCFGFGGECCFG<F>
@M00200:207:000000000-ALC1F:1:1110:23649:20937 1:N:0:5
ATTGGGTTTAAAGGGTGTGTAGGCGGTCGCGCAAGTCTGGTGTGAAATCTTCACCACTCAACGGGAAGAGGTCACTGGAAACTGCGTGACTTGAGTTTGGTAGAGGCGAGCGGAATTCCTGGTGTAGCGGTGGAATGTGTAGATATCAGGAAGAACACCGGTGGCGAAGGCGGCTCGCTGGGCCAATACTGACGCTGAAACACGAAAGCGTGGGGAGCAAACGGGATTAGATACCCTCGTA
+
GGGGGGFGGGDGFGGGGGGGFGGGGGGGGGGGGFGGGGGGGGGGFGGGGGGGGGGGGGGCGGGGGGGGFGGGGGGGGGGCFGGGGGGGGGGGGGGGGGGGGFGFGGCGGGGGGGGGGGGGGGGGGGGGGGGGGGGGGGGGGGGGGGGGFGFFGFFFGGGGGGGGGGGGGGFCGDGGGGGFGGGGGDGGGGGGGGGGGGFFGGGGGG5CGGGGGGDEGGGGGGGGDCDFCFC7AECGFCDC?
@M00200:207:000000000-ALC1F:1:1110:6522:22006 1:N:0:5
ATTGGGTTTAAAGGGTGCGTAGGTGGTGAGGTAAGTCGGATGTGAAAGCTCCGAGCTCAACTCGGAAATGGCATTGGAAACTACCTTGCTCGAGGGTTTGAGGGGGGACTGGAATACTTGGTGTAGCAGTGAAATGCGTAGATATCAAGTAGAACACCAGTGGCGAAGGCGAGTCCCTGGAAAACTCCTGACACTGAGGCACGAAAGCTAGGGGAGCAAACAGGATTAGATACCCTAGTA
+
GFGGGGFCEFEFGFGGDGEFBFG<CEGCDD<FG,EFFEGECCEFGDGAF,6CFCEECFEEEEGG@GFFFECGGGFFGGGGGGGGEFFEEGGD7CCFGC7FFCEBEGGGGGGGG,F,FFFFCCCDFFGGC<DF<CC:;FFC<<FFGGF9FGGGFCFGGGGFFF:BFGC:*:11CCFG8<F5*3CEFECFDF7+<<8CFCFGGGGE8EGGFGGGF8>EEF*<FFCCGG7FGFCC?CFGGCFG
@M00200:207:000000000-ALC1F:1:1110:6493:22477 1:N:0:5
ACTGGGCTTAAAGGGTGCGTAGGCGGTCGGGTAAGTCTGACGTGAAATCTTCAAGCTCAACTTGGAAACTGCGTCGGATACTATTCGGCTTGAGGAATGGAGGGGAGACTGGAATACTTGGTGTAGCAGTGAAATGCGTAGATATCAAGTGGAACACCAGTGGCGAAGGCGAGTCTCTGGACATTTCCTGACGCTGAGGCACGAAAGCCAGGGGAGCAAACGGGATTAGATACCCTAGTA
+
GGGGGGGGGGGGGGGGGGGGGGGGGGGGGGGGGGGGGGGGGGGGGGGGGGGGGGGGGGGGGGGGGGGGGGGGGGGGGGGGGGGGGGGGGGGGGGGGGGGGGGGGGGGGGGGGGGGGGGGGGGGGGGGGGGGGGGGGGGGGGGGGGGGGGGGGGGGGGGGGGDGGGGGGGGGGGGGGGGGGGGGGGFGGGGFFGGGGGCGGGCCEGGGGGGGGGGBGGGFGGGGGGGFFGFGGCGDGGGGG
@M00200:207:000000000-ALC1F:1:1110:16245:22565 1:N:0:5
ACTGGGTATAAAGCGCACGTAGGTGGCGACGTAAGTCGGGTGTGAAATCCCCGGGCTCAACCTGGGAATTGCATTCGAGACTGCATTGCTGGAGTACGGAAGAGGAGGGCGGAATTCCCGGTGTAGCGGTGAAATGCGTAGATATCGGGAGGAACATCAGTGGCGAAGGCGGCCCTCTGGTCCAGTACTGACACTCAAGTGCGAAAGCGTGGGGAGCAAACAGGATTAGATACCCGCGTA
+
GGGGGGGGGGGGGGGGGGGGGGGGGGGGGGGGGGGGGGGGGGGGGGGGGGGGGGGGGGGGGGGGGGGGGGGGGGGGGGGGGGGGGGGGGGFGGGGGGGGGGGGGGGGGGGGGGGGGGGGGGGGGGGGGGGGGGGGGGGGGGGGGGGGGGGGGGGGGGGGGGGGGGGGGGGGGGEGGGGGFGGEFGGGFGGGGGGGGGGGGGGGGGGGGDEGGGGFGGGGCCFGGDFDFFFGGGGGGGGDG
@M00200:207:000000000-ALC1F:1:1110:12686:22868 1:N:0:5
ATTGGGTTTAAAGGGCGTGTAGGCGGGAAGGTAAGTCGGGCGTGAAATCCCTGGGCTCAACCCAGGAACTGCACTCGAAACTACTTTTCTTGAGTGCCGGAGAGGAAAGCGGAATTCCTGGTGTAGAGGTGAAATTCGTAGATATCAGGAGGAACACCAGTGGCGAAGGCGGCTTTCTGGACGGTAACTGACGCTGAGACGCGAAAGCGTGGGGAGCAAACAGGATTAGATACCCCTGTA
+
GGGGGGGGGGGGGGGGGGGGGGGGGGGGGGGGGGGGGGGGGGGGGGGGGGGGGGGGGGGGGGGGGGGGGGGGGGGGGGGGGGGGGGGGGGGGGGGGGGGGDGGGGGGGGGGGGGGGGGGGGFGGGGGGGGGGGGGGGGGGGGGGGGGGGGGGGGGGGGGGGGGGGGGCCGDEGGEGGGG@FGGGGGGGGGGGGGGEGGDGGGGGEE=FGGGGGDEGGG?FGGGGFD:?GFGGGGGGGGGG
@M00200:207:000000000-ALC1F:1:1110:10093:24283 1:N:0:5
ATTGGGTTTAAAGGGTGCGTAGGCGGACAGGTAAGTCAGTGGTGAAATCTCTGGGCTTAACTCAGAAACTGCCGTTGATACTATTTGTCTTGAATATCATGGAGGTAAGCGGAATATGTCATGTAGCGGTGAAATGCTTAGATATGACATAGAACACCGATAGCGAAGGCAGCTTACTACATGATGATTGACGCTGAGGCACGAAAGCGTGGGGAGCAAACAGGATTAGATACCCTGGTA
+
GGGGGGGGGGGGGGGGGGGGGGGGGGGGGGGGGGGGGGGGGGGGGGGGGGGGGGGGGGGGGGGGGGGGGGGGGGGGGGGGGGGGGGGGGGGGGFGGGGGFGGGGGGGGGGGGGGGGGGGGGGGGGGGGGDGGGGGGGGGGGGGGGGGGGGGGGFFGGDGGGGDGGGGGGGGGGGGCGGGFGFGGFGFFGFGGGGGGCCDGDFECGGCFGGGDDGEGGGGGGGGGGGGFGFGGG6<=FFGG
@M00200:207:000000000-ALC1F:1:1110:13003:24762 1:N:0:5
ACTGGGCTTAAAGCGTGTGTAGGCGGATCGTTAAGTACCTTGTGAAATCCCACGGCTCAACCGTGGAACTGCTCGGTATACTGGCGATCTTGAGCCACCTAGGGGCAACTGGAACAAGCGGTGGAGCGGTGAAATGCGTAGATATCGCTTGGAACGCCAACGGTGAAAACAGGTTGCTGGGGGTGTGCTGACGCTGAGACACGAAAGCCAGGGGAGCGAACGGGATTAGATACCCTTGTA
+
GGGGGGGGGGGGGGGGGGGGGGGGGGGGGGGGGGGGGGGGGGGGGGGGGGGGGGGGGGGGFGGGGGGGGGGGGGGGGGGFGGGGGGGGGGGFFFGGGGGFGGF@FGGFGGGGGFGFFFGGGGGGFFGGGGGGGGGGGGGGGGGGGGDGGGGGGGGGGGEDGGGCFC9=FFFDFFFGGGG?CE5:CCEGF9CFGGEGGG?CEGGGGE=C8FFFED3/7=E5=5CE3C4=C*:*0<CCC77?
@M00200:207:000000000-ALC1F:1:1111:19348:2050 1:N:0:5
ATTGGGTTTAAAGGGCGCGTAGGCGGCTTCGTATGTCGGGTGTGAAAGCCCACCTCTTAAAGGTGGAATTGCATTCGAAACTACGGGGCTGGAGTGCCGGAGAGGATGGTGGAATTCCTGGTGTAGAGGTGAAATTCGTAGATATCAGGAGGAACACCGGTGGCGAAGGCGGCCATCTGGACGGTAACTGACGCTGAGGCGCGAAAGCGTGGGGATCAAACAGGATTAGATACCCTCGTA
+
GGGGGGGGGGGGGGGGGGGGGGGGCGGG@FGGGGGGGFE@GEGGGGGGGGGGGDGGGGGGGDFGGGGGGGFGDFGGGFGGGGDFGGG7FG:FGGCGGGGEGGFGGFCGFGGGGG<FE?EFDGGFGGEAFEGCFGG<F=FGGGGGGG,9<>CEGGGDFGGGGGGGGGGDGGGG5CCFGGFCCFGCE8>BFGDFEGGGDGGGCEG*?EGGDGDGGDBGGGGFFGGGGGG?CFFGGGFGF3D*
@M00200:207:000000000-ALC1F:1:1111:8954:2269 1:N:0:5
ATTGGGTTTAAAGGGCGCGTAGGCGGCTTCGTATGTCGGGTGTGAAAGCCCACCTCTTAAAGGTGGAATTGCATTCGAAACTACGGGGCTGGAGTGCCGGAGAGGATGGTGGAATTCCTGGTGTAGAGGTGAAATTCGTAGATATCAGGAGGAACACCGGTGGCGAAGGCGGCCATCTGGACGGTAACTGACGCTGAGGCGCGAAAGCCAGGGGAGCAAACGGGATTAGATACCCGAGTA
+
GGGGGGGGDGGGGGGGGGGGGGGGGGGGGGGFGGGGGGGGGGGGGGGGGGGGGGGGFGGGGGGGGGGGGGGGGGGGGGGGGGGGGGGGGGGGGGGGFFEGGGEGGGGGGGGGGGGGGGGGGFFFDF@FGGGGGGGGGGGGGGFGFGGGGGGGGGGGGGGCGGEGGGGGDFGGG:CFGGGGGGGGEFGGGGGGGGEGGGGGGGGGEGGGCGGGGD9EGGFGGDGDCDFFGFGGGGGGFGGG
@M00200:207:000000000-ALC1F:1:1111:14025:2523 1:N:0:5
ACTGGGTTTAAAGGGCGCGTAGGTGGCCTGGTCAGCGTGCGGTGAAAGCTCGGGGCTCAACCCCGAGTCGGCCGTGCGAACTGCTGGGCTTGAGCACTGTAGAGGCAGGCGGAATTCCGGGTGTAGCGGTGGAATGCGTAGAGATCCGGAAGAACACCGGTGGCGAAGGCGGCCTGCTGGGCAGTTGCTGACACTGAGGCGCGACAGCGTGGGGAGCAAACAGGATTAGATACCCTTGTA
+
GGGGGGGGGGGGGGGGGGGGGGGGGGGGGGGGGGGGGGGGGGGGGGGGGGGGGGGGGGGGGGGGGGGGGGGGGGGGGGGGGGGGGGGGGGGGGGGGGGGGGGGGGGGGGGGGGGGGGGGGGFGCGGGGGGGGGGGGGGGGGGGGGGGGGGGGGGGGGGGGGGGGGGGGGGGGGEGGGGGGGCGGGGGGGGGGGGFGGGGGGGGGGGGGGEGGGGFGGGGGGGGGGGGFGFGGFGFGFGDG
@M00200:207:000000000-ALC1F:1:1111:21720:2783 1:N:0:5
ACTGGGTTTAAAGGGCGCGTAGGCGGCCTGGTAAGTAGGGGGTGAAATCCTGCGGCTTAACCGCAGGGCTGCCTTCTAAACTGTCAGGCTTGAGCACAGTAGAGGCAGGTGGAATTCCCGGTGTAGCGGTGGAATGCGTAGAGATCGGGAAGAACATCAGTGGCGAAGGCGGCCTGCTGGGCTGTTGCTGACGCTGAGGCGCGACAGCGTGGGGAGCAAACAGGATTAGATACCCCAGTA
+
GGGGGGGGGGGGGGGGGGGGGGGGGGGGGGGGGGGGGGGGGGGGGGGGGGGGGGGGGGGGGGGGGGGGGGGGGGGGGGGGGGGGGGGGGGFGGGGGGGGGGGGGGGGGGGGGGGGGGGGGGGGGGGGGGGGGGGGGGGGGGGGGGGGGGGGGGGGGGGGGGGGGGGGGGGGGGGGGGGGGG7CEGGGGGGGGGGGGGGGGGGGGGGGGGGGGGGFGGGGGG5?CCFFFFFGGGGCGFGGG
@M00200:207:000000000-ALC1F:1:1111:22942:3009 1:N:0:5
ATTGGGTTTAAAGGGCGCGTAGGCGGACAGTTAAGTTGGGGGTGAAAGCCCGGGGCTCAACCTCGGAATTGCCTTCAATACTGGCTGTCTTGAGTGTGAGAGAGGTGTGTGGAACTCCGAGTGTAGAGGTGAAATTCGTAGATATTCGGAAGAACACCAGTGGCGAAGGCGACACACTGGCTCACTACTGACGCTGAGGCGCGAAAGCGTGGGGAGCAAACAGGATTAGATACCCCAGTA
+
GGGGGGGGGGGGGGGGGGG@FEGGGGGGGGGGGGGGGGGGGDGGGGFFGEGGGGDFEGGGGGGGGGGGGGGGGGGGGGGGGGGGGGGGGGGGFFGGGGGGFGGGGGGGGGGGGGGGGGGGG>FFEGGGGGGGGGGGGGGGGGGGGGGGG>FEFGGGGGGGGFGG<E:FFGGGGGEGGGGFFEFGGGGFCGGFGGG>EFFGGGGGG=GGGGGGGG?GGGGC@GGGGCF?F?CF+<9FFGGG
@M00200:207:000000000-ALC1F:1:1111:5767:3993 1:N:0:5
ACTGGGCGTAAAGGGTGCGTAGGCGGCCCGTTAAGTCAGTGGTGAAATCCCAGGGCTCAACCCTGGAACTGCCATTGATACTGACGGGCTTGAGTTCGGTTAAGGCGGGCGGAACTGGTGGTGTAGCGGTGAAATGCATAGATACCACCAAGAACCCCGATTGCGTAGGCAGCTCGCTGAGCCGAAACTGACGCTGAGGCACGAAAGTGTGGGGATCAAACAGGATTAGATACCCTAGTACGAT
+
C@C@@@CFFFGGGCCFFGGFB+@<CFC:FFCFGGG6C<CFGGFDFAFFGGFDFD>:<<F<<CCF@FGGC8,CFFGCFEEFFEEFGGGGDF<FCE?<,BF?:85?<EECGGGGCEB<C<>>7*@F9A=F@BCCAAE:,<FFF@FGGC@:FF@:ECEC::C<@<FFGG81*<,=*?EE@8C<F8@>CEEGFFFCGGCCC5C;*2;CE5:0<CFCDE?EGFGF6CG4<CC794:FG6CCFDDC)811
@M00200:207:000000000-ALC1F:1:1111:8425:4254 1:N:0:5
ATTGGGCTTAAAGGGTGCGTAGGCGGCCTTATAAGTCAGTGGTGAAAGCCCATCGCTCAACGATGGAACTGCCATTGATACTGTAAGGCTTGAGTACAGACGAGGTAGGCGGAATTGATGGTGTAGCGGTGAAATGCATAGATACCATCAAGAACACCGATTGCGTAGGCAGCTTACTAGGCTGTAACTGACGCTGAGGCACGAAAGCGTGGGGAGCGAACAGGATTAGATACCCCTGTA
+
GGGGGGFGGFGGGGGGGCGGG@CGGGCFCGGGGGGFFGGGGGGGGGGG8EFEGGGGGGGGGG@FGGGGGGGFGGGEFGGGGGGGGGGGGGGDGGGGGFGGGGGGGGGGGGGGGGGGGGGAFFGGGGGGGGGGGGCFGGGGGGGGGFGGCGCGGGGGGEGGGEF:FFGGGGGGGGGFGGGGGGGGGGDGFGGGGGGGGGGGGGGG8CEGDEEDCF;GGGG=EGFFGGD?CBFGGC43>CDF
@M00200:207:000000000-ALC1F:1:1111:7431:5180 1:N:0:5
ATTGGGTTTAAAGCGTGCGTAGGTGGTGAGTTAAGTCTGTCGTGAAAGCCCCGGGCTCAACCTGGGAATGGCGATGGATACTGGCTCGCTAGAGTGCGGTAGAGGAGAGTGGAATTCCCGGTGTAGCAGTGAAATGCGTAGAGATCGGGAGGAACATCAGTTGCGAAGGCGGCTCTCTGGACCAGCACTGACACTGAGGCACGAAAGCGTGGGGAGCAAACAGGATTAGATACCCCCGTA
+
GGGGGGCE;FF@FGGGE7FFGGGGGGGGGGE<FGGFGFFGFGGGGGGFGFGGDGGGGGGGGGGGGGC8FGGGECGGGFCEGGEFGGCGGG@FGGGGGEE:CFFGGGDGGGGGFGGGGGGGGGGGGGGCFGGFGGGGGGGGGGGFGGGGDEGDFGGGGGGGGCFGGGGGGGGGG@B8BFG,<=EFGGGFGGGFGGGGF2*CEGGGDGGGGCEED18E5CEFGGGFDFFF99CFG69D@GGC
@M00200:207:000000000-ALC1F:1:1111:4969:5364 1:N:0:5
ATTGGGTTTAAAGGGCGCGTAGGCGGCCTGGTAAGTAGGGGGTGAAATCCTGCGGCTTAACCGCAGGGCTGCCTTCTAAACTGTCAGGCTCGAGCACAGTAGAGGCAGGTGGAATTCCCGGTGTAGCGGTGGAATGCGTAGAGATCGGGAAGAACATCAGTGGCGAAGGCGGCCTGCTGGGCTGTTGCTGACGCTGAGGCGCGACAGCGTGGGGAGCAAACAGGATTAGATACCCGGGTA
+
GGGGGGGGGGGGGGGGGGGGGGGGGGGGGGGFFGGGGGGGGGGGGGGGGGGGGGGGGGGGGGGGGGGGGGGGFGFGGGGGGGGGGGGGGGGGGGGDGFGFGGGGGGGGGGGGGGGGGGGGGGGGGGGGGGGGFGGGGGFGGGGGGGGGGGGGGGGGGGGGGGGGGGGGGGGGE<C@FFGGGGGGGGGCGGGGGGGGGGGFGGGGGGGCGGGGGG?EEFGGGGGGGGG@GFGGGGGGFGGG
@M00200:207:000000000-ALC1F:1:1111:6985:5668 1:N:0:5
ATTGGGTGTAAAGGGCGTGCAGGCGGTTTGTTAAGTCTAGGGTGAAAGCTCCCGGCTCAACTGGGAGAGGTCCTTGGATACTGGCAGACTTGAGGAGGGTAGAGGAGAGTGGAATTCCCGGTGTAGTGGTGATATGCGTAGATATCGGGAGGAACACCAGTGGCGAAGGCGGCTCTCTGGGCCCTACCTGACGCTGAGACGCGAAAGCGTGGGGAGCGAACCGGATTAGATACCCTAGTA
+
GGGGGGFGFGGGGGGGGGGGFFE@FECBFGGGGGGFFFGGFGFFGGFGFGGGGGGGCFGGGGGGGGGEEEFGGGGGGCGGGGGFGFFFGGFF,EFEFCECEGFFGFGGGFGFGGGGEFGGGEGGFFFGF?FFGGGGGGGGEDDFFFFGGECECFGGGGGGFGGGG@CC@FEGGGGFF@FF=FAE5CGGGGGGGGCECG??AGGGCCGGDG=>CC?GGGGGGDGDDGDFGF:?FGFGFGGF
@M00200:207:000000000-ALC1F:1:1111:23542:6088 1:N:0:5
ACTGGGTTTAAAGCGCGCGTAGGCGGTTTTTTAAGTCTGATGTGAAAGCCCACGGCTCAACCGTGGAGGGTCATTGGAAACTGGAAAACTTGAGTGCAGAAGAGGAAAGTGGAATTCCATGTGTAGCGGTGAAATGCGTAGAGATGTGGAGGAACACCAATGGCGAAGGCAGCCTTCTGGGCCAACACTGACGCTCATGCACGAAAGCGTGGGGAGCAAACAGGATTAGATACCCCTGTA
+
GGGGFGFGGGGGGGGGGGGGGGGGGGGGGGGGGGGGGGGGGGGGGGGGGGFAFGGGGGGGGGGGGGFFGGFGGGGGGGGGGGGGGGGGGGGGGFGGGGGGGFGGGGGGGGGGFGGGGGGGGGFGCFGGGGGGGGGFFGEGGGGEFGGGGGGGGGGGGGGGGGGFGGGGGGGGGGGGGGGGGFGGGGGGGGGGGEEGGGFGGGGGEGGGGGGGGG;GGGGGGGGGGGGFGFGGGGCFFGGG
@M00200:207:000000000-ALC1F:1:1111:20167:6362 1:N:0:5
ATTGGGTTTAAAGGGTGCGTAGGCGGCTTATTAAGTCAGGGGTGAAAGACGGTGGCTCAACCATCGCAGTGCCTTTGATACTGATGAGCTTGAATACACTTGAGGTAGGCGGAATGTGACAAGTAGCGGTGAAATGCATAGATATGTCACAGAACACCAATTGCGAAGGCAGCTCACAAAGCCACTATTGACGCTGAGGCACGAAAGCGTGGGGATCAAACAGGATTAGATACCCTAGTA
+
GGGGGGGGGGGFGGGGGGGGGGGGGGGGGGGGGGGGGGGGGGGGGGGGFGGGGGGGGGGGGGGGDGGGGGGGGGGGGGGFGGGGGGGGGGGGGFFFGGGGGG<FEGGFFGGGEGGGGGGGFFFGGGGGGGGGGGGGGGGGGGGGGGGGGGGFGGGGGGGGGGFFGEGGGGGDGFGFGGFGGDFGGGCGGCDGGDGCE:FGGGG=ECEFEGG>CF?=C=7CGGGC*;CFC7C7@FGGFGGG
@M00200:207:000000000-ALC1F:1:1111:20775:6713 1:N:0:5
ATTGGGTTTAAAGGGCGCGTAGGCGGCTCGACGTGTCCAAGGTGAAATCCCTCGGCTCAACTGAGGAACTGCCTTGGAAACTGTCGAGCTTGAGGCCGGGAGGGGGTAGCGGAATTCCCAGTGTAGCGGTGAAATGCGTAGATATTGGGAGGAACACCAGTGGCGAAGGCGGCTACCTGGACCGGTTCTGACGCTGATGCGCGAAAGCGTGGGTAGCAAACAGGATTAGATACCCTCGTA
+
GGGGGGGGGGGGGGGGGGGGGGGGGGGGGGGGGGGGGGGGGGGGGGGGGGGGGGGGGGGGGGGGGGGGGGGGGGGGGGGGGGGGGGGGGGGGGGGGGGGGGGGGGGGGGGGGGGGGGGGGGFGGGGGGGGGGGGGGGGGGGGGGGGGGGGGGGGGGGGGGGGGGGGGGGGGGGGEGGGGGGFGGGEEGGGGGGGGGGGGGGGGGGGGGGGGGGGAGGGFFGGGGGGGFGFGGGGGGFGGG
@M00200:207:000000000-ALC1F:1:1111:10457:6754 1:N:0:5
ATTGGGTTTAAAGGGTGCGTAGGTGGCGTCGTAAGTCGGGTGTGAAATTTCGGAGCTTAACTCCGAAACTGCATTCGATACTGCGGTGCTTGAGGACTGGAGAGGAGACTGGAATTTACGGTGTAGCAGTGAAATGCGTAGAGATCGTAAGGAAGACCAGTGGCGAAGGCGGGTCTCTGGACAGTTCCTGACACTGAGGCACGAAGGCCAGGGGAGCAAACGGGATTAGATACCCCAGTA
+
GGGGGGGGGGGGGGGGGGGGGGGGGGGGGGGGGGGGGGGGGGGGGGGGGGGGGGGGGGGGGGGGGGGGGGGGGGGGGGGGGGGGGGGGGGGGGGGGGGGGGGGGGGEGGGGFGFGGGGGGGGGGGGGGGGGGGGGGGGGGEFGGGGGGGGGGGGGGGGGGGGGGGGGCCFEGGGGGGGGFGGGGGGGGGGBFGGGGGGGGGGGGGGGGGGGGGGFGGG6CGDEGGGGFFFG7CF4DFDGG
@M00200:207:000000000-ALC1F:1:1111:5664:7289 1:N:0:5
ATTGGGTATAAAGGGTGCGTAGGCGGTGTCCTAAGTCAGTTGTGAAATACGGCAGCTTAACTGTCGAGGTGCAATTGATACTGGGATACTTGAGTACTGATGAGGTATGCGGAATGGACGGTGTAGCGGTGAAATGCTTAGATATCGTCCAGAACACCGATAGCGAAGGCAGCATACTAAGGAGTAACTGACGCTGAGGCACGAAAGTGTGGGGATCAAACAGGATTAGATACCCTAGTA
+
GGGGGGGGGGGGGGGGGGGGGGGGGGGGGGGGGGGGGGGGGGGGGGGGGGGGGGGGGGGGGGGGGGGGGGGGGGGGGGGGGGGGGGGGGGGGGGGGGGGGGGGGGGGGGGGGGGGFGGGGGGGGGGCFGGGFGGGGGGGGGGGGGGGGGGGCDFFGGGGGGGGGGGGGGGGGGFEGGGFFFFGGGGGGGGGGGGGGGGGGGGGGGGGGGGGGGGFGGGGGGGGGGGGFFFGGGGGFFGGG
@M00200:207:000000000-ALC1F:1:1111:10279:8129 1:N:0:5
ATTGGGTGTAAAGGGCGCGTAGGTGGCGGCCCAAGTCCATGGTGAAAGCTCGATGCTTAACATCGAGTCGGCCACGGAGACTGGGTTGCTCGAGCACTGTAGGGGCAGATGGAATTCCGGGTGTAGCGGTGGAATGCGTAGAGATCCGGAAGAACACCGGTGGCGAAGGCGGTCTGCTGGGCAGTTGCTGACACTGAGGCGCGACAGCGTGGGGAGCAAACAGGATTAGATACCCTTGTA
+
GGGGGGGGGGGGGGGGGGGGGGGGGGGGGGGGGGGGGGGGGGGGGGGGGGGGGGGGGGGGGGGGGGGGGGGGGGGGGGGGGGGGGGGGGGGGGGGGGGGGGGGGGGGGGGGGGGGGGGGGGGGGGGGGGGGGGGGGGGGGGGGGGGGGGGGGGGGGGGGGGGGGGGGGGGGGGGGGGGGGGGGGGGGGGGGGGGGGGGGGGGGGGGGGGGGGGGFGGGGGGGGGGGGFGFGGGGGGFGGG
@M00200:207:000000000-ALC1F:1:1111:6495:8293 1:N:0:5
ATTGGGTTTAAAGGGCTCGTAGGCGGCCAACTAAGTCACACGTGAAATCCCTCGGCTCAACCGGGGAACTGCGTGTGAGACTGGATGGCTTGAGTTTGGGAGAGGAATGCGGAATTCCAGGTGTAGCGGTGAAATGCGTAGATATCTGGAGGAACACCGGTGGCGAAGGCGGCATTCTGGACCAACACTGACGCTGAGGAGCGAAAGCCAGGGGAGCAAACGGGATTAGATACCCCAGTA
+
GGGGGGGGGGGGGGGGGGGGGGGGGGGGGGGGGGGGGGGGGGGGGGGGGGGGGGGGGGGGGGGGGGGGGGGGGGGGGGGGGGGGGGGGGGGGGGFGGGGGGGGGGGGGGGGGGGGGGGGGGGGGGGGGGGGGGGGGGGGGGGGGGGGGGGGGGGGGGGGGGGGGGGGGGGGGGGGGGGGGGFGGGGGGGGGGGGGGGGGGGGGGGGGGGGGGGGFGGGGGGGGGGCGFGFGGGFGG@DGG
@M00200:207:000000000-ALC1F:1:1111:6792:8780 1:N:0:5
ACTGGGCTTAAAGGGTGTCAAGGCGGTTATGTTAGTCGTTCGTTAAATCCGTGGGCTCAACCTACGGCTCGCGAGCGAAACGGCATGACTAGAGGTTGGAAGAGGTGCGTGGAACTCACGGTGTAGGGGTGAAATCCGTTGATATCGTGGGGAACACCAAAGGCGAAGGCAGCGCACTGGTCCAAATCTGACGCTCACACACGAAAGCCAGGGTAGCGAACGGGATTAGATACCCCAGTA
+
GGGGGGGGGGGGGGGGGGGGGGGGGGGGGGGGGGGGGGGGGGGGGGGGGGGGGGGGGGGGGGGGGGGGGGGGGGGGGGGGGGGGGGGFGGGGGGGGGGGGGGGGGGGGGGGGGGGGGGGGGGGGGGGGGGGGGGGGGGGGGGGGGGGGGGGGGGGGGGGGGGGGGGGGGGGGGGGGGGGGGGGGGGGGGGGGGGGGGGGGGGGGGGGGGGGFEG>EGGGGGGGGGGGFGFGGGGGGFGGG
@M00200:207:000000000-ALC1F:1:1111:14468:9142 1:N:0:5
ATTGGGTTTAAAGAGCGTGTAGGCGGCCACTCAAGTCGAATGTGAAACCTCGAGGCTTAACCTCGAGCCTGCATTCGATACTGGGCGGCTAGAGTCTGGTAGGGGGATCTGGAATTCCTGGTGTAGCGGTGGAATGCGCAGATATCAGGAGGAACACCGGTGGCGAAGGCGGGATCCTGGGCCAGTACTGACGCTGAGGAGCGAAAGCGTGGGGAGCAAACAGGATTAGATACCCGGGTA
+
GGGGGGGGGGGGGGGGGGGGGGGGGGGGGGGGGGGGGGGGGGGGGGGGGGGGGGGGGGGGGGGGGGGGGGGGGGGGGGGGGGGGGGGGGGGGGGGGGGGGGGGGGGGEGGGGGFGGGGGGGGGGGGGGGGGGGGGGGGGGGGGGGGGGGGGGGGGGGGGDGGGGGGGGGGGGG*BFGGGGGGFGGGGGGGGGGGGGGGGGGGGGGGGGGGGGGE?GGGFFGGGGGGGFGFGGGGGGEDGG
@M00200:207:000000000-ALC1F:1:1111:6469:10926 1:N:0:5
ATTGGGTATAAAGCGTGTGTAGGCGGACCGTTAAGTACCTTGTGAAATCCCACGGCTCAACCGTGGAACGGCTGGGTATACTGGCGGTCTTGAGCCACCTAGGGGCGAGCGGAACAAGCGGTGGAGCGGTGAAATGCGTAGATATCGCTTGGAACGCCGACGGTGAAAACAGCTCGCTGGGGGTGTGCTGACGCTGAGACACGAAAGCCAGGGGAGCGAACGGGATTAGATACCCTTGTA
+
GGGGGGGGGGGGDGGCFGGGGFFGEEEGGGGGGGGFGGGGGGGFFGGGGFGGGGGGGGGGGGEFGEDGGGGGEGGGGGGGGGEGGGDFG@FGGGGGGFGDGFGGDFGCEGGGEFGGGFFEE>FCCCFGGGGGGGGGGGC@CFFGGGFEGFGGGGGGGGGGGGGFF7FFGGGGG:FEG*;CEEEEGGGGEFGE>55CEGGGGGGGGGGCGFGGG>9=*:::CDEGD3C=E?FGGGGG5DDD
@M00200:207:000000000-ALC1F:1:1111:13682:11097 1:N:0:5
ATTGGGTATAAAGCGCGCGTAGGCGGTTTTTTAAGTCTGATGTGAAAGCCCACGGCTCAACCGTGGAGGGTCATTGGAAACTGGAAAACTTGAGTGCAGAAGAGGAAAGTGGAATTCCATGTGTAGCGGTGAAATGCGCAGAGATATGGAGGAACACCAGTGGCGAAGGCGACTTTCTGGTCTGTAACTGACGCTGATGTGCGAAAGCGTGGGGAGCAAACAGGATTAGATACCCCTGTA
+
GGGGGGGGGGGGGGGGGGGGGGGGGGGGGGGGGGGGGGGGGGGGGGGGGGGGGGGGGGGGGGGGGGGGGGGGGGGGGGGGGGGGGGGGGFGGGGGGGGGGGGGGGGGGGGGGGGGGGGGGGGGGGGGGGGGGGGGGGGGGGGGGGGGGGGGGGGGGGGGGGGGGGGGGGGGGGGGGFFGGGGGGGGGGGGGGGGGGGGGGGGGGGGGGGGGGG>3EEGGGGGGGGGGFGFGGGGGGFGGG
@M00200:207:000000000-ALC1F:1:1111:17300:11341 1:N:0:5
ACTGGGTTTAAAGGGTGCGTAGGTGGGTTGATAAGTCAGCGGTGAAATCTCTGAGCTTAACTCGGAAACTGCCATTGATACTATCAATCTTGAATATCGCGTAGGTAAGCGGAATATGTCATGTAGCGGTGAAATGCTTAGATATGACATAGAACACCAATTGCGAAGGCAGCTTACTTCACGATCATTGACACTGAGGCACGAAAGCGTGGGGAGCAAACAGGATTAGATACCCCCGTA
+
GGFFGFGGDCFEGGEGEGGFEGEFFDGGGGGGDCEGGGGGGGCEGGDFGGFGGEGGFFGFGEFGGGGGGGGGGGGGGFGCGGGGGGFGFFGGGGGDFFGGGGGGGGGGGGGGGCFFGGFGGGGGGGGGGGGGGGGGGGGCGCFEGGEFGGGGGGGGGGGFGGGGGGGGGF?FGGGFGFGDDFGGGGGGGGGFFFFFGGGDEGDCEDCFCEEGGB@GGCCCFGCF*9DFGFGGGGCF>DGG
@M00200:207:000000000-ALC1F:1:1111:28622:11574 1:N:0:5
ACTGGGTTTAAAGCGTACGCAGGCGGCTTTGCAAGACAGGTGTGAAATCCCCGGGCCTAACCTGGGAACTGCATTTGTGACTGCATGGCTAGAGTTTGTCAGAGGGGGGTGGAATTCCACGTGTAGCAGTGAAATGCGTAGAGATGTGGAAGAACACCGATGGCGAAGGCAGCCCCCTGGGATGTGACTGACGCTCATGTACGAAAGCGTGGGGAGCAAACAGGATTAGATACCCCAGTA
+
GGGGGGGGGGGGGGGGGGGGGGGGGGGGGGGGGFGGGGGGGGGGGGGGGGGGGGGGGGFGGGGGFGGGGGGGGGGGGGGGGGGGGGGGGFFGGGGGGGGGGGEFGDGGGGGGGGGGGGGGG:CFGGGGGGGGGGFGGGGGCCGFG?FGDCFGGGGGGGGGGGGGGGGGEGGGCEGGGGGGE@FGGGGGGFEGGGDG8EGGGGGEFCEGECGEG5:EGGFFCGGFGDGFC?CFFCDFDGGG
@M00200:207:000000000-ALC1F:1:1111:20194:12051 1:N:0:5
ATTGGGTTTAAAGGGCTCGTAGGCGGCCAACTAAGTCGGATGTGAAATCCCCAGGCTCAACTTGGGAACTGCATCCGATACTGGATGGCTTGAATCCGGGAGAGGGATGCAGAATTCCAGGTGTAGCGGTGAAATGCGTAGATATCTGGAGGAATACCGGTGGCGAAGGCGGCATCCTGGACCGGCATTGACGCTGAGGAGCGAAAGCCAGGGGAGCAAACGGGATTAGATACCCTAGTA
+
GGGGGGGGGGGGGGGGGGGGGGGGGGFGGGGGGGGGGGGGGGGGGGGGGGGGGGGGGGGGGGGGGGGGGGGGGGGGGGGGGGGGGGGGGGGGGGGGGGGGGGGGGGGGGGGGGGGGGGGGGGGGGGGGGGGGGGGGGGGGGGGGGGGGGGGGGGGGGGGGGGGGGGGGGGGGGGGGGGGGGGGGGGEGGGGGGGGGGGGGGGGGGGGGGGGGEGFGGGGGGGGGGGGFGFGGFFGGFGGG
@M00200:207:000000000-ALC1F:1:1111:20301:12823 1:N:0:5
ATTGGGCGTAAAGAGCTCGTAGGCGGCTTGGCAAGTCGGGTGTGAAACCTCCAGGCTTAACCTGGAGACGCCACTCGATACTGCTATGGCTAGAGTCCGGTAGGGGACCACGGAATTCCTGGTGTAGCGGTGAAATGCGCAGATATCAGGAGGAACACCGGTGGCGAAGGCGGTGGTCTGGGCCGGCACTGACGCTGAGGAGCGAAAGCGTGGGTAGCAAACAGGATTAGATACCCTAGTA
+
GGGGGGGGGGGGGGGGGGGGGGGGGGGGGGGGGGGGGGGGGGGGGGGGGGGGGGGGGGGGGGGGGGGGGGGGGGGGGGGGGGGGGGGGGGGGGGGGGGGGGGGGGGGGGGGGGGGGGGGGGGGGGGGGGGGGGGGGGGGGGGGGGGGGGGGGGGGGGGGGGGGGGGGGGGGGGEGGGGGGGGGGGGGGGGGGGGGGGGGGGGGGDGGGGGGGGEFGGGG7EGGGGGGFGFGGGGGGFGGGF
@M00200:207:000000000-ALC1F:1:1111:24400:13194 1:N:0:5
ATTGGGCTTAAAGGGTTCGTAGGTGGCCAACTAAGTCAGACGTGAAATCCCTCGGCTCAACCGGGGAACTGCGTCTGATACTGGTTGGCTTGAGTGCAGGAGAGGAACGCGGAATTCCAGGTGTAGCGGTGAAATGCGTAGATATCTGGAGGAACACCGGTGGCGAAGGCGGCGTTCTGGACTGCAACTGACACTGAGGAACGAAAGCCAGGGGAGCAAACGGGATTAGATACCCGAGTA
+
GGGGGGGGGGGGGGGGGGGGGGGGGGGGGGGGGGGGGGGGGGGGGGGGGGGGGGGGGGGGGGGGGGGGGGGGGGGGGGGGGGGGGGGGGGGGGGGGGGGGGGGGGGGGGGGGGGGGGGGGGGGFGGGGGGGGGGGGGGGGGGGGGGGGGGGGGGGGGGGGGGGGGGGGGGGGGGGGGGGFGEDGGGGGGGGGGGGGGGGGFGGGGGGGGGGGGE>GGGGGGGGGGDDFGFGGGGGGDDGG
@M00200:207:000000000-ALC1F:1:1111:25177:13589 1:N:0:5
ACTGGGTGTAAAGTGTGCGCAGGTGGCCGAGCAAGTCGAGTGTGAAATCCCCGGGCTTAACTTGGGAATTGCGCTCGAAACTACTTGGCTAGAGTGTGGCAGAGGAAGGTGGAATTCCAGGTGTAGCGGTGAAATGCGTAGAGATCTGGAGGAACACCGATGGCGAAGGCAGCCTTCTGGGCCAACACTGACGCTCATGCACGAAAGCGTGGGGAGCAAACAGGATTAGATACCCGGGTA
+
GGGGGGGGGGGGGGGGFGGGEGGGGGGGGGGGGGGGGGGGGGGGGGGGGGGGGGGGGGGGGFGGGGGGGGGGGGGGGGGGGGGGGGGGGGGGGGGGGGGG@FGGGGGGGGGGGGGGGGGGGGFGGGGGGGEGGGGGGGGGGGG?FGFFFGGGGGGGGGGGGGGGGGDEGGGGGFFGGGGFFGGGGGGGGGGGEGGGGGGGGGGGGDCGGGGGGG;GGGGFGGGFGGGFGBGGGFGGD9D<
@M00200:207:000000000-ALC1F:1:1111:10114:14247 1:N:0:5
ACTGGGTTTAAAGAGCGCGCAGGCGGTCGATTTAGTCGCGTGTGAAAGCCCCCGGCTCAACTGGGGAGGGTCACGCGATACTGATCGACTCGAAGGCAGGAGAGGGTAGTGGAATTCCCGGTGTAGTGGTGAAATGCGTAGATATCGGGAGGAACACCAGTGGCGAAGGCGACTACCTGGCCTGTTCTTGACGCTGAGGCGCGAAAGCTAGGGGAGCAAACGGGATTAGATACCCCAGTA
+
GGGGGGGGGGGGGGGGGGGGGGGGGGGGGGGGGGGGGGGGGGGGGGGGGGGGGGGGGGGGGGGGGGGGGGGGGGGGGGGGGGGGGGGGGGGGGGGGGGGGGGGGGGGGGGGGGGGGGGGGGEGGGGGGGGGGGGGGGGGGGGGGGGGGGGGGGGGGGGGGGGGGGGGGGGGGGGGGGGGGGGGGGGGGGGGGGGGGGGGGGGGGGGGGGGGGGG>GGGGGGGGGGGGFGFGGCFDF>DGG
@M00200:207:000000000-ALC1F:1:1111:12482:14448 1:N:0:5
ATTGGGTTTAAAGGGCGCGTAGGCGGCGCGGTAAGTCACTTGTGAAATCTCTGAGCTTAACTCAGAACGGCCAAGTGATACTGCAGTGCTAGAGTGTGGAAGGGGCAATCGGAATTCTTGGTGTAGCGGTGAAATGCGTAGATATCAAGAGGAACACCTGAGGTGAAGACGGGTTGCTGGGCCAACACTGACGCTGAGGCGCGAAAGCCAGGGGAGCAAACGGGATTAGATACCCTTGTA
+
GGGGGGGGGGGGGGGGGGGGGGGGGGGGGGGGGGGGGGGGGGGGGGGGGGGGGGGGGGGGGGGGGGGGGGGGGGGGGGGGGGGGGGGGGGGGGGGGGGGGGGGGGGGGGGGGGGGGGGGGGGGGGGGGGGGGGGGGGGGGGGGGGGGGGGGGGGGGGDGGGGGGGGGGGGGGGGGGGGGEEGGGGGGGGGGGGGGGGGGGGGGGGGGGGGGGGGBGGGGGGGGGGGGFGFFFFGGGFGGF
@M00200:207:000000000-ALC1F:1:1111:20396:15302 1:N:0:5
ATTGGGTTTAAAGCGTGCGTAGGTGGTTTGTTAAGTCTGATGTGAAAGCCCTGGGCTCAACCTGGGAATGGCATTGGATACTGGCGAGCTAGAGTGCGGTAGAGGGTAGTGGAATTCCCGGTGTAGCGGTGAAATGCGTAGATATCGGGAGGAACACCAGTGGCGAAGGCGGCTGCCTGGGCCAGTTCTGACGCTGAGGCGCGAAAGCGTGGGGAGCAAACAGGATTAGATACCCGCGTA
+
GGGGGGGGGGGGGGGGGGGGGGGGGGGGGGGGGGGGGGGGGGGGGGGGGGGGGGGGGGGGGGGGGGGGGGGGGGGGGGGGGGGGGGGGGGGGGGGGGGGGGGGGGGGGGGGGGGGGGGGGGGGGGGGGGGGGGGGGGGGGGGGGGGGGGGGGGGGGGGGGGGGGGGGGGGGGGGGGGGGGGGGGGGGGGGGGGGGGGGGGGGGGGGGGGGGGGGFGGGGGGGGGGGGFGFGFGGGGFGGG
@M00200:207:000000000-ALC1F:1:1111:4262:15404 1:N:0:5
ATTGGGTATAAAGGGTGCGTAGGCGGTCTATTAAGTCAGTGGTGAAATATGGCAGCTCAACTGTCAAGGTGCCATTGATACTGATGGACTTGAGTGAAGTCGAAGTAGGCGGAATTGACGGTGTAGCGGTGAAATGCTTAGATATCGTCAAGAACACCGATAGTGAAGACAGCTTACTAGGCTTATACTGACGCTGAGGCACGAAAGTGTGGGGATCAAACAGGATTAGATACCCTAGTA
+
GGGGGGGGGGGGGGGGGGGDGGGGGGGGGGGGGGGFGGGGGGGGFGGGGGGGGGGGGGGGGGGGGFFGGGGGGGGGGGGFGGGGGGFGFGGGGGGGGFFFGGGGGGGGGGGFGGGCFFGGGGGGGGGGGGGGGGGGGGGGGFGGGGGGGGGGGGFCFGGGGGGGFGGGGGGGGGFGGGGGGGGFFGGAEFFGE>CEEGGGDGGGGGGGGGGGGDFDDGGGGGGGGGGFGFGGGGGFFGGG
@M00200:207:000000000-ALC1F:1:1111:27190:15483 1:N:0:5
ATTGGGTTTAAAGGGTGCGTAGGCGGCCTATTAAGTCAGGGGTGAAAGACGGTGGCTCAACCATCGCAGTGCCTTTGATACTGATAGGCTTGATTACACTTGAGGTAGGCGGAATGTGACAAGTAGCGGTGAAATGCATAGATATGTCACAGAACACCAATTGCGAAGGCAGCTTACTAAGGTGTTAATGACGCTGAGGCACGAAAGCGTGGGGATCAAACAGGATTAGATACCCTCGTA
+
GGGGGGFGGGGGGGGGGGGGGGGGGGGGGGGGGGGGGGGGGGGGGGGGGGGGGGGGGGGGGGGGGGGGGGGGGGGGGGGGGGGGGGGGGGGGGGGGGGGGGGGGGGGGGGGGGGGGGGGGGFGGGGGGGGGGGGGGGGGGGGGGGGGFGGGGGGGGGGGGGGGFGGGGGGGGGGGGGGGGGGFGGGGGGGGGGEGGGGGGEGGGGGGGGGGGGGFEGGGGGGGGDFGFGFGGGGG=FCFG
@M00200:207:000000000-ALC1F:1:1111:6417:15880 1:N:0:5
ATTGGGTATAAAGGGCGCGTAGGCGGCGCGGTAAGTCACTTGTGAAATCTCTGAGCTTAACTCAGAACGGCCAAGTGATACTGCAGTGCTAGAGTGTGGAAGGGGCAATCGGAATTCTTGGTGTAGCGGTGAAATGCGTAGATATCAAGAGGAACACCTGAGGTGAAGACGGGTTGCTGGGCCAACACTGACGCTGAGGCGCGAAAGCCAGGGGAGCAAACGGGATTAGATACCCCGGTA
+
GGGGGGGGGGEFGGGGGGGGGGGGGGGGGGGGGGGGGGGGGGGGGGGGGGGGGGGGGGGGGGGGGGGGGGGGGGGGGGGGGGGGGGGGGGGGGGGGGGGGGGGGGGGGGGGGGGGGGGGGGGGGGGGGGGGGGGGGGGGGGGGGGGGGGGGGGGGGGGGGGGGGGGGGGGGGGGGGGGGGGFGGGGGGGGGGGGGGGGGGGGGGGGGGGGGGGGFGGGGGGGGGGDGFFFGGGGGGEGGG
@M00200:207:000000000-ALC1F:1:1111:17488:16339 1:N:0:5
ATTGGGTGTAAAGGGCTCGTAGGCGGCCAACTAAGTCAGACGTGAAATCCCCAGGCTCAACCTGGGAACTGCGTCTGATACTGGATGGCTTGAATCCGGGAGAGGGATGCAGAATTCCAGGTGTAGCGGTGAAATGCGTAGATATCTGGAGGAATACCGGTGGCGAAGGCGGCATCCTGGACCGGCATTGACGCTGAGGAGCGAAAGCTAGGGGAGCAAACGGGATTAGATACCCGCGTA
+
GGGGGGGGGGGGGGGGGGGGGGGGGGGGGGGGGGGGGGGGGGGGGGGGGGGGGGGGGGGGGGGGGGGGGGGGGGGGGGGGGGGGGGGGGGGGGGGGGGGGGGGGGGGGGGGGGGGGGGGGGGGGGGGGGGGGGGGGGGGGGGGGGGGGGGGGGGEFFGFGGGGGGGGGGGGGGGGGGGGGGGFGGGGGGGGGGGGGGGGGGGGGEEGGGGFGGE6EDGGGFDGDGGGFGFCGGGCDDGGG
@M00200:207:000000000-ALC1F:1:1111:9585:16714 1:N:0:5
ACTGGGTTTAAAGCGTGCGCAGGCGGTGATGTAAGACAGATGTGAAATCCCCGGGCTCAACCTGGGAACTGCATTTGTGACTGCATCGCTGGAGTGCGGCAGAGGGGGATGGAATTCCGCGTGTAGCAGTGAAATGCGTAGATATGCGGAGGAACACCGATGGCGAAGGCAATCCCCTGGGCCTGCACTGACGCTCATGCACGAAAGCGTGGGGAGCAAACAGGATTAGATACCCCTGTA
+
GGGGGGGGGGGGGGGGGGGGGGGGGGGGGGGGGGGGGGGGGGGGGGGGGGGGGGGGGGGGGGGGGGGGGGGGGGGGGGGGGGGGGGGGGGGGGGGGGGGGGGGGGGGGGGGGGGGGGGGGGGGEGGGGGGGGGGGGGGGGGGGGGGGGGGGGGGGGGGGGGGGGGGGGGGGGGFGGGGGFGGGGGGGGGGGGGGGGGGGGGGGEGGGGGGGGGE?EEGGGGGGGGGGFGFGGGFFFFGGG
@M00200:207:000000000-ALC1F:1:1111:12408:17000 1:N:0:5
ATTGGGTTTAAAGCGCGTGTAGGCGGGCTGGAAAGTCGGGCGTGAAATCCCCAGGCTCAACCTGGGAACTGCACTCGAAACTCCCAGTCTAGAGTGGTGGAGAGGGAAGTGGAATTCCTGGTGTAGAGGTGAAATTCGTAGATATCAGGAGGAACACCAGTGGCGAAGGCGGCCTTCTGGACTGACACTGACGCTGAGGCGCGAAAGCTAGGGGAGCAAACAGGATTAGATACCCTGGTA
+
GGGGGGGGGGGGGGGGGGGGGGGGGGGGGGGGGGGGGGGGGGGGGGGGGGGGGGGGGGGGGGGGGGGGGGGGGGGGGGGGGGGGGGGGGGGGGGGGGFGGGGGGGGEGGGGGGGGGGGGGGGGGGGGGGGGGGGGGGGGGGGGGGGGGGGGGGGGGGGGGGGGGGGGGGGGGGCEGGGGGGGFGGGGGGGGGGGGGGGGGGGGGGGGGGGGGGC>GGGGGGGGGGGGFGFGGGGGGFCGG
@M00200:207:000000000-ALC1F:1:1111:27409:18561 1:N:0:5
ATTGGGTTTAAAGAGCGCGCAGGCGGTCGTTCAAGTCGCGTGTGAAAGCCCCCGGCTCAACTGGGGAGGGTCACGCGATACTGATCGACTCGAAGGCAGGAGAGGGTAGTGGAATTCCCGGTGTAGTGGTGAAATGCGTAGATATCGGGAGGAACACCAATGGCGAAGGCGGCTACCTGGACCGGAACTGACGCTGAGGCGCGAAAGCGTGGGTAGCAAACAGGATTAGATACCCGGGTA
+
GGGGGGFGGGGGGGGGGGGGGGGGGGGGGGGGGGGGGGGGGGGGGGGGGDGGGGGGDGGGGGGGGGGGGGGGGGGGGGGGGGGGFGGGGGGGGGGGGGGGGGGGGGEGGGGGGGGGGGGGGGGGGGGGGGGGGGGGGGGGGGGGGGEGGGGGGGGGGGGGGGGGGGGGGGGGGGGGGGGGFCGGGGCECGCCGDCGGFGGGEGGGGGGGGGGGG<GCEGFFGFC<CGFGFFGGG<DFGGG
@M00200:207:000000000-ALC1F:1:1111:13122:19310 1:N:0:5
ACTGGGTTTAAAGGGTGCGTAGGTGGTCGGGTAAGTCTCATGTGAAATCTCCAAGCTCAACTTGGAAATGGCATGGGATACTATTCGGCTAGAGGATTGGAGGGGGGACTGGAATTCCCGGTGTAGCAGTGAAATGCGTAGATATCGGGAGGAACACCGGTGGCGAAGGCGGCCCCCTGGTTGGATACTGACGCTGAGACGCGAAAGCGTGGGGAGCAAACAGGATTAGATACCCCTGTA
+
GGGGGGFGGGGGGGGGGGGGGGGGGGGGGGGGGGGGGGGGGGGGGGGGGGGGGGGGGGGGGGGGGGGGGGGGGGGGGGGGGGGGGGGGGGGGGGGGGGGGGGGGGGGGGGGGGGGGGGGGGGGGGGGGGGGGGGGGGGGGGGGGGGGGGGGGGGGGGGGGGGGGGGGGGGGGGGGGGGGGGGGGGGGGGGGGGGGGGGGGGGGGGGGGGGGGGEFGGGGGGGGGGGGFGFGGFGFGFGGG
@M00200:207:000000000-ALC1F:1:1111:25093:19804 1:N:0:5
ATTGGGTATAAAGGGCGCGTAGGCGGGCTGCCAAGTCTGGGGTGAAATCCCACGGCTCAACCGTGGAACGGCCTCGGATACTGGCGGCCTCGAGGGAGGTAGGGGCATGCGGAACTATGGGTGGAGCGGTGAAATGCGTTGATATCCATAGGAACTCCGGTGGCGAAGGCGGCGTGCTGGACCTCTTCTGACGCTGAGGCGCGAAAGCCAGGGGAGCGAACGGGATTAGATACCCGGGTA
+
GFGFGGGGGGGGGGGGGGGGGGGGGGGGDFGGGGGGGGGGGGGGGGGGGCEFGGGGGGGGGGGGFGGGCFGGGGGGGGGGGGGGGGGGGGGGCFEGFGGGGGGGGGGGGGGEGGGGCGGGGGGGGGGGEGGGGGGCGGGCD<FFGGGGGGGGGGGGGGGGGGGGGDEE58CEGGEEGGGGGGGGGGCFCGGGGGGGGFGGGGGEGGGGFCCGGGFGGEGGGDCC3DFFGBGGGGGGE3CC
@M00200:207:000000000-ALC1F:1:1111:24857:19966 1:N:0:5
ATTGGGTGTAAAGGGTGCGTAGGCGGTCTATTAAGTCAGTGGTGAAATATGGCAGCTCAACTGTCAAGGTGCCATTGATACTGATGGACTTGAGTGAAGTCGAAGTAGGCGGAATTGACGGTGTAGCGGTGAAATGCTTAGATATCGTCAAGAACACCGATAGTGAAGACAGCTCGTTACGCGAATATTGACACTGATGCACGAAAGCGTGGGGATCAAACAGGATTAGATACCCTAGTA
+
GGGGGGGGGGGGGGGGGGGGGGGGGGGGGGGGGGGGGGGGGGGGGGGGGGFGGGGGGGGGGGGGGGGGGGGGGGGGGGGGGGGGGGGGGGGGGGGGGGGGGDGGGGGGGGGGGGGGGGGGGCGGGGGGGGGGGGGGGGGGGGGGGGGGGGGGGGGGGGGGGGGGGGGGGGGGGGGGGGGGDFGEGGGGGGGGGGGFGGGGGGGGGGGGGGGGGG@EGGGGGGCG<DGFGFGGGC<CFGGF
@M00200:207:000000000-ALC1F:1:1111:8193:20220 1:N:0:5
ATTGGGTTTAAAGCGCGCGTAGGCGGTTTTGTAAGTCGGATGTGAAATCCCCGGGCTCAACCTGGGAACTGCATACGATACTGCGAGTCTAGAGTGTGGTAGAGGGAAGCGGAATTCCGGGTGTAGCGGTGAAATGCGTAGATATCCGGAGGAACATCAGTGGCGAAGGCGGCTTCCTGGACCAACACTGACGCTGAGGCGCGAAAGCGTGGGGAGCAAACAGGATTAGATACCCTAGTA
+
GGFGGFGGGGGGGFGGGGGGGGGGGGFFGGGGGGGGGEGGGCFGGGGGGGGGGGGGGGGGGGGGGGGGGGGGGFGGGGGCFEGGGGG:FGGGGGGGGGGFGGGGGGGGGGGGGGGGGGGGG>FFEGFGGGGGGGGGGGGGGGFGGGGGGGGGGGGGGGGGGGGGGGGGGGGGGFGGGGGGF:9FGGCEFFFGGGGGGGGGGDGGGGGGGGEGGC?EGGGGGGGGGGGFGFFGGGGGFGCF
@M00200:207:000000000-ALC1F:1:1111:10296:20627 1:N:0:5
ACTGGGTTTAAAGCGCACGTAGGCGGTCCGTTAAGTCAGGTGTGAAAGCCCCCGGCTCAACCGGGGAATGGCATTTGATACTGGCGGACTTGAGGATGAGATGGGTGGGCGGAACTCCAGGTGGAGCGGTGAAATGCGTAGATATCTGGAGGAACACCGGTGGCGAAAGCGGCCCACTGGACCATCACTGACGCTGAGGTGCGAAAGCTAGGGTAGCAAACGGGATTAGATACCCCTGTA
+
GGGGGGGGGGGGGGGGGGGGGGGGGGGGGGGGGGGGGGGGGGGGGGGGGGGGGGGGGCGGGGGGGGGGGGGGGGGFGGGGGGGGGGGGGGGGGGGGGGGGGGGGGGGGGGGGGGGGGGGGGCFGGGGGGGGGGGGGGGGGGGGGGGGGGGGGGGGGGGGGGGGGGGGGGGGGGGGGGGGFGGGGGGGF9CFGCCEEGGGGFGGGGGGGGGGGGGBGGGGGGGGGGGGFGFGGGGGGFGGG
@M00200:207:000000000-ALC1F:1:1111:9652:21678 1:N:0:5
ACTGGGCTTAAAGGGTGCGTAGGCGGTGTGGTAAGTCGAATGTGAAATCTCGGAGCTCAACTCCGAAACTGCATTCGATACTGCCATACTCGAGGATTGTAGAGGAGATCGGAATTCACGGTGTAGCAGTGAAATGCGCAGATATCAGGAGGAACACCGGTGGCGAAGGCGGTTCTCTGGGCATGATCTGACGCTGAGGAGCGAAAGTGTGGGGAGCGAACAGGATTAGATACCCCTGTA
+
GGGGGGGGGGGGGGGGGGGGGGGGGGGGGGGGGGGGGGGFGGGGGGGGGGGGGGGGGGGGGGGGGGGGGGGGGGGGGGGGGGGGGGGGGGGGGGGGGGGGGGGGGGGGCFGGGGGGGGGGGGGGGGGGGGGGGGGGGGGGEEGFFFFGGGGGGFGGGGGGGGGGGGGEFFGGGGGGGGGC>CFGGGF>FF?EGGGGGGGFGGGGCECEGGGGGF@GGEG5E5?CFFGFGFFGG?FGFGGG
@M00200:207:000000000-ALC1F:1:1111:15948:21791 1:N:0:5
ATTGGGTTTAAAGGGCGTGTAGGCGGGCAGGTAAGTCGGGCGTGAAATCCCTGGGCTCAACCCAGGAACTGCACTCGAAACTACCAGTCTTGAGTACCGGAGAGGAAAGCGGAATTCCTGGTGTAGAGGTGAAATTCGTAGATATCAGGAGGAACACCAGTGGCGAAGGCGGTTCTCTGGGAATATCCTGACGCTGAGGAGCGAAAGTGTGGGGAGCGAACAGGATTAGATACCCCCGTAAGCG
+
GGGGGGGGGGGGGGGGGGGGGGGGGGGGGGGGGGGGGGGGGGGGGGGGGGGGGGGGGGGGGGGGGGGGGGGGGGGGGGGGGGGGGGGGGGGGGGGGGDFGGGGGGGGGGGGGGGGGGGGGGFGGGGGGGGGGGGGGGGGGGGGGGGGGGGGGGGGGGGGGFFGGGGGGGGGGGGGGGGGGGGGGGGGGGGGGGGGGGGFCEGGGGGGGGGGGG::EGGGGEGGGGFFFFFFGEFGGFGGG:8<7
@M00200:207:000000000-ALC1F:1:1111:25045:23213 1:N:0:5
ATTGGGCTTAAAGCGCACGTAGGTGGCGACGTAAGTCGGGTGTGAAAGCCCCGGGCTCAACCTGGGAATTGCATTCGAGACTGCATTGCTGGAGTACGGAAGAGGAAGGCGGAATTCCCGGTGTAGCGGTGAAATGCGTAGATATCGGGAGGAACATCAGTGGCGAAGGCGGCATCCTGGACCAACACTGACGCTGAGGAGCGAAAGCCAGGGGAGCAAACGGGATTAGATACCCGAGTA
+
GGGFGGGGGGGGGGGGGGGF,EGGGGGGFGGGGGGGGGGGGGGGGGDFGGGGGGGGGGGGGGGGGFG<FGGGGGGGGGGGFGGGGGGGGFFFE@EGGGGGGGFFGGGGGGGGCFCGGGGGGGGGGGGGGGGGGGGGGDGEECCGCFCEC@FECGFGGGGGGGGGGCEEGGGGGGE7<CF7CE:CE83:@FCGDGEGGGGF=FGDE*CFGFFEEGB5EGGGGDECDDD?EFGFGGG<@CC>
@M00200:207:000000000-ALC1F:1:1111:8616:23689 1:N:0:5
ATTGGGTTTAAAGGGCTCGTAGGCGGCCAACTAAGTCAGACGTGAAATCCCTCAGCTTAACTGGGGAACTGCGTCTGATACTGGATGGCTTGGATTCGGGAGAGGGATGCGGAATTCCAGGTGTAGCGGTGAAATGCGTAGATATCTGGAGGAACACCGGTGGCGAAGGCGGCATCCTGGACCGACATTGACGCTGAGGAGCGAAAGCCAGGGGAGCAAACGGGATTAGATACCCTTGTA
+
GGGGGGGGEGGGGGGGGGGGGGGGGGGGGGGGGGGGGGGGGGGGGGGGGGGGGGGFFGFGGGGGGGGG@FGGGGGGGGGGGGGGGGGGGGGGCEGCGGGGFGGGGCEFGDFGGGGGGGGGGFGGGGGGGEGGGGGGGGGGGGGGGGGGFGGGGGGGFFGCFGGGGGGEGGDGGGGGGGGFEFFEEEGGGGGGGGGGGGGGGGGGGGE6CDFFGG>GGGGGGGEDCDGFG4>DG?CC:FGF
@M00200:207:000000000-ALC1F:1:1111:12639:24721 1:N:0:5
ATTGGGTTTAAAGGGTGCGCAGGCGGTGTGGTAAGTTTGGTGTGAAATCCTGGGGCTCAACCCCAGAATTGCACTGAATACTGCCATGCTAGAGGACTGGAGAGGAGATTGGAATTCACGGTGTAGCAGTGAAATGCGTAGATATCGTGAGGAAGACCAGTGGCGAAGGCGAATCTCTGGACAGTTCCTGACGCTCATGCACGAAGGCTAGGGGAGCAAACGGGATTCGATACCCTCGTA
+
GGGGGGGEGGFGGGGGGGGGGGGGGGGGGGGGGGG@EGGGGGGGGGGGGGFGGGGGGGFGGCGGGGGGGGFCFGGGGGGFGGGGGGGGGGGGGGGGGGGGGD=FFFGFGGGGFFGGGGGGGD?FBC9FDGGGFGGGGGGGEFDFGGGGGGGGGGGCDCGGFGFGC+@EFC:BE@*=DFGFG7DFDA?DCFFGG?51:DFFCGGGG=C,,:;:F7(==FGGGGGDDD4**3:97+;C3DGG
@M00200:207:000000000-ALC1F:1:1111:12901:24886 1:N:0:5
ACTGGGCTTAAAGGGCGCGTAGGTGGTTTGATAAGGGTGTGGTGAAAGTCCGGGGCTCAACCCCGGATCTGCCGTGCCGACTGTCAAACTCGAGGACTGTAGAGGCAGACGGAATTCCGGGTGTAGCGGTGGAATGCGTAGAGATCCGGAGGAAGACCGGTGGCGAAGGCGGTCTGCTGGGCAGTTTCTGACACTGAGGCGCGACAGCGTGGGGCGCAAACAGGATTCGATACCCCTGTA
+
GGGGGGGGGGGGGGGGGGGGGGGFGGGGGGGGDFFGGFFFEGGGGGGGEFGGGGGGGGGGGGGGGGGGGGGGGGGGGGGGGGGGGGGGGGGGGGGGGGGGGGGGGGGGGGGGGGFEFGGGGCFGGGGGGGGGGFGGGGGGGGFFGGGFEFGGGFGGGCCECCGGGGGGGGGGGEGGGGGGC:FGCGGFGGGG:CFGFCF8EGGDG55FG*8CEC(:5CGGGFGGFD7**1:CEFDCFF<C
@M00200:207:000000000-ALC1F:1:1111:21891:25023 1:N:0:5
ATTGGGTGTAAAGGGCGCGTAGGCGGCCCGCTAAGTCGAACGTGAAATCCCCGGGCTCAACCCGGGAACTGCGTCCGATACTGGCAGGCTTGAATCCGGGAGAGGGATGTGGAATTCCAGGTGTAGCGGTGAAATGCGTAGATATCTGGAGGAACACCGGCGGCGAAGGCGGCATCCTGGACCAACACTGACGCTGAGGCGCGAAAGCTAGGGGAGCAAACGGGATTAGATACCAGGGTA
+
@EFDFAFGGGGGCEGGGGGGGGDGBEGGGFGGG7FEFGCGGGGGG7@EEEFGGG@FEGFGG8F:CBCF@EFGGFGGGGGGGGGGFFGDGGGDGFFGGGG7FFGGGDEFGGGGGGGC<FDFF<CGGGFFGGGCFGFGCFFFGEGF;?@F9DFFGGFEGGD7*1<F?/8***2:5*:C@C?6786CFEFGGC?8CEC>C*;@ECEGDC5CFG9EGGBGGCGGCDE337>=99*;FF**5<5>
@M00200:207:000000000-ALC1F:1:1111:14232:25043 1:N:0:5
ACTGGGCGTAAAGGGCGCGTAGGTGGCCCGTTAAGTGGTCGGTGAAATCCCGTGGCTCAACTGCGGGGCTGCCGGTCAGACTGGCGAGCTAGAGCACGGTAGGGGCAGATGGAATTCCCGGTGTAGCGGTGGAATGCGTAGAGATCGGGAAGAATACCAGTGGCGAAGGCGTTCTGCTGGGCCGTTGCTGACACTGAGGCGCGACAGCGTGGGGAGCAAACAGGATTAGATACCCCAGTA
+
GGGGGGGGGGGGGGGGGGGGGGGGGGGGGGGGGGGGGGGGGGGGGGGGGGGGGGGGGGGGGGGGGGGGGGGGGGGGGGGGGGGGGGGGGGGGGGGGGGGGGGGGGGGGGGGGGGGGGGGGGFGGGGGGGFGGGGGGGGGGGGGGGGFGGGGGGGGGGGGFFDGGGGDGGGGGEGCGGFGDCAFGGCEEGGCFGFGDFFGGGE==EGGGGEGGGE:G=CFGGFEGGFGFG?GGG+>F@GG*
@M00200:207:000000000-ALC1F:1:1112:23383:2193 1:N:0:5
ATTGGGTTTAAAGGGCGCGTAGGCCGCTTGTTAAGTCGGGTGTGAAAACTCTGGGCTCAACCCAGAGCCTGCATTCGAAACTGACGAGCTAGAGTTCTGGAGGGGAAAGCGGAATTCCTGGTGTAGCAGTGAAATGCGTAGATATCAGGAGGAACACCAGTGGCGAAGGCGGTCTGCTGGACGACAACTGACGGTGAGGCGCGAAAGCGTGGGGAGCAAACAGGATTAGATACCCCGGTA
+
GGGCGGGEGGGFGGDFCG@CFGGGGGGGDCGGGGFGGGGGGGGCCGFFGGGGGGGGFGGGGGGGGGGGGDGFFCFFGGGCFFGGGGGGGCCF<FFBF9FCECCF=F@@AFEEEGGGGGGGGFGGGGGGGGGFGGGFFCF=FE<CFGGFGF@:@FGGFEFF7FFEGGDGGFGGGGGFFGGGGGGEGCGG@CGGGE:C8FGGGEG===EGGGG8CCEDDCC7CFF<CG7DFFGGGGC/<7CD
@M00200:207:000000000-ALC1F:1:1112:11029:2284 1:N:0:5
ATTGGGTATAAAGGGCGTGTAGGCGGTCAAGTAAGTGGGATGTGAAATCCCTCGGCTCACCCGAGGACCTGCATCCCAAACTGCTTGGCTTGAGTATGGGAGAGGATGAGGGAATTCCTGGTGTAGCGGTGAAATGCGTAGATATCAGGAGGAACACCGGTGGCGAAGGCGCTCATCTGGCCCAATACTGACGCTGAGGCGCGAAAGCTAGGGGAGCAAACGGGATTAGATACCCCTGTA
+
GGGGGGGGGGGGGGGGGGGGGGGGGGGGGGGGGGGGGGGGGGGGGGGGGGGGGGGGGGGGFGGGGGGGGGGGGGGGGGGFFFGFGGGGGGGGGGGGGGGGGGGGGGGGGGGGGGGGGGGGGGGGGGGGGGGGGGGGGGGGGEGGFGGGGGGGGGGGGGGGGGGGGGGGGGGGGGGGGGGFGGGGFGFFCFGGGDEEGGGDGGGGGGGFGGGGGGGGGGGGGGGGDGGGGF=DFCCFFC<D
@M00200:207:000000000-ALC1F:1:1112:9325:2545 1:N:0:5
ATTGGGTTTAAAGAGCTCGTAGGCGGTGTGTCGCGTCGGTCGTGAAAACTTGGGGCTTAACCCTGAGCTTGCGGTCGATACGGGCATCACTGGAGTTCGGCAGGGGAGACTGGAATTCCTGGTGTAGCGGTGAAATGCGCAGATATCAGGAGGAACACCGGTGGCGAAGGCGGGTCTCTGGGCCGATACTGACGCTGAGGAGCGAAAGCGTGGGGAGCGAACAGGATTAGATACCCGCGTA
+
GGGGGGGGGGGGGGGGGGGGGGGGGGGGGGGFGGGGGGGGGGEEGGGGGGGGGGGGGGGGGGGGGGGGFGGGGGFCDGGCEGGGGGGGGGGGGGGGGFGGDGGGGGGGGFGGGGGGGGGGFGFGGGGGGGFGGGGGEFGGEECFECFFFFFGDGGGGG>FEEGGGGGGG@FGGGEGFGGGGGGGGCCGGGGGGGGDEEGGGGGEGGEEGGCECEDCDEE18CEFGF*:FFFFGFG47)7C:
@M00200:207:000000000-ALC1F:1:1112:25061:4326 1:N:0:5
ATTGGGTTTAAAGGGCTCGTAGGTGGCCAACTAAGTCATACGTGAAATCCCTCGGCTTAACCGGGGAACTGCGTCTGATACTGGATGGCTTGAGTTTGGGAGAGGGATGCGGAATTCCAGGTGTAGCGGTGAAATGCGTAGATATCTGGAGGAACACCGGTGGCGAAGGCGGCATCCTGGACCAACACTGACACTGATGAGCGAAAGCCAGGGGAGCAAACGGGATTAGATACCCCTGTA
+
GGGGGGGGGGGGGGGGGGGGGGGGGGGGGGGGGGGGGGGGGGGGGGGGGGGGGGGGGGGGGGGGGGGGGGGGGGGGGGGGGGGGGGGGGGGGGGFFGGGGGGGGGGGGGGGGGGGGGGGGGGGGGGGGGGDGGGFGGGGGGGGGGGGGFGGGGGGGGGGGGGGGGGGGGGGGGGG7FCFGGG,=FGEGGGGGFGEFG?FGGGGGGGGGGGGGGEGGGGGGGDEGGCGGGFGGGGGGFGGG
@M00200:207:000000000-ALC1F:1:1112:10256:5586 1:N:0:5
ATTGGGTTTAAAGGGTGCGTAGGCGGCGCGTCAAGTCAGTTGTGAAATCTTAAGGCTTAACCTTAAGCGGTCAACTGATACTGTCGTGCTAGAGTGCAGAAGGGGCAATCGGAATTCTTGGTGTAGCGGTGAAATGCGTAGATATCAAGAGGAACACCTGAGGTGAAGACGGGTTGCTGGGCTGACACTGACGCTGAGGCACGAAAGCTAGGGTAGCAAACGGGATTAGATACCCCAGTA
+
GGGGGGGGGGGGGGGGGGGGGGGGGGGGGGGGGGGGGGGGGGGGGGGGGGGGGGGGGGGGGGGGGGGGGGGGGGGGGGGGGGGGGGGEGGGGGGGGGGGGGGGGGGGGGGGGGGGGGGGGGGGGGGGGGGGGGGGGGGGGGGGGGGGGGGGGGGGGGGGGGGGGGGGGGGGGGGGGGGGFGGFGGGGGGGGGGGGGGGGGGGGGGGGGGGGGGFGGGGGGGG=DGGGGGFGGGFGGFGGG
@M00200:207:000000000-ALC1F:1:1112:27622:6434 1:N:0:5
ACTGGGTTTAAAGGGCGTGTAGGCGGTTACGTAAGTCCGGCGTGAAAACTCACGGCTCAACTGTGAACCCGCGTCGGATACTGCGTTGACTTGAGGGCGGTAGAGGCAGATGGAACTAGCGGTGTAGCGGTGAAATGCAGAGATATCGCTAGGAACGCCGGTGGCGAAGGCGATCTGCTGGGCCGTTCCTGACGCTCATGCGCGAAAGTTAGGGGCGCGAACCGGATGAGATACTCGGATA
+
6<EECFFFEFDFGGGGG:EFGGGGGGGG7EFGGFGFGCFC7FEEGGGC,@E<8FFGG7EEFFFGFGGCFGE7FFCFDGGE@?F5:B4>+,,,:,BEFCCE==@9CF=>+8BF==9FDF,3<FGGFC<=<F@@C,,@F3=,=:CFEG9C:>11,,>F7*<<FGGG+CE:CE@**44:9+<08**;*2;863+0<C58**99FDGGC5*:3++<;8>*)2:7ECC3397)2)02<<**0*)/0
@M00200:207:000000000-ALC1F:1:1112:3886:6595 1:N:0:5
ATTGGGTTTAAAGGGTGCGTAGGCGGCCTTATAAGTCAGTGCTGAAATATCCCAGCTTAACTGGGAGGGTGGCATTGATACTGTAGGGCTTGAGTCGAGTTGAGGTTGGCGGAATTGACGGTGTAGCGGTGAAATGCTTAGATATCGTCAAGAACACCGATAGTGAAGACAGCTAACTAAGCTCAAACTGACGCTGAGGCACGAAAGTGTGGGGATCAAACAGGATTAGATACCCCTGTA
+
GGGGGGGGGGGGGGGGGGGGGEGGGGGGGGGGGGGGGGGGGGGGGGGGGGGGGGGGGFFGGGGGGGGGGGGGGGGGGGGGGGGGGGGGGGGGGDFGGEEGGGGGGGGGGGGDCEGGGGGGGGGGGGGGGGGGGGGGGGGGGGGGGGGGGGGGGFGGGGGGGGGGGGGGGGGGGGGGGGGFGGGGGGFGGGGGGGGD7CFGGGGGGGGGGGFCGGGGGGGGGGGGGGGGF6::EGGGFGGC
@M00200:207:000000000-ALC1F:1:1112:16249:6744 1:N:0:5
ACTGGGTGTAAAGGGTGCGTAGGTGGCGCGGTAAGTCGGGTGTGAAATTTCGAGGCTTAACTTCGAAACTGCATTCGATACTGCCGTGCTTGAGGACTGGAGAGGAGACTGGAATTTACGGTGTAGCGGTGAAATGCGTAGATATCGTAAGGAAGACCAGTGGCGAAGGCGGGTCTCTGGACAGTTCCTGACGCTGAGGCACGAAGGCCAGGGGAGCAAACGGGATTAGATACCCCAGTA
+
GGGGGGGGFGGGGGGGGGGGGGGGGGGGGGGGGGGGGGGGGGGGGGGGGGGGGGGGGGGGGGGGGGGGGGGGGGGGGGGGGGGGGGGGGGGGGGGGGGGGGGGGGGGGGGGGGGGGGGGGGGGGGGGGGGGGGGGGGGEGGGGGGGGGGGGGGGGGGGGGGFGGGGGGGGGGGGGGGGGGGGGGGGGGGGGGGGGGGGGGGDGGGGGGGGGGGGGGGGGGCDGGD3<FGFCFGFGGFGGG
@M00200:207:000000000-ALC1F:1:1112:6966:7396 1:N:0:5
ATTGGGTATAAAGAGCGCGCAGGCGGTCGATTTAGTCGCGTGTGAAAGCCCCCGGCTCAACTGGGGAGGGTCACGCGATACTGATCGACTCGAAGGCAGGAGAGGGTAGTGGAATTCCCGGTGTAGTGGTGAAATGCGTAGATATCGGGAGGAACACCAGTGGCGAAGGCGACTTCCTGGCCTGTTCTTGACGCTGAGGCGCGAAAGCTAGGGTAGCAAACGGGATTAGATACCCTTGTA
+
GGGGGGGGGGGFGGGGGGGGGGGGEGGGGGGGGGGGGGGGGGGGGGGGGGGGGGGGGGGGGGGGGGGGGGGGGGGGGGGGGGGGGGGGGGGGGGGGGGGGGGGGGGGGGGGGGGGGGGGGGGGGGGGGGGGGGGGGGGGGGGGGGGGGGGGGGGGGGGGGGFGGGGDEGGGGGGGGGGGGD>FGFGGGGGGGGGGGGGGGG=CEGGGGF:CGGGGGGGGF@DEGGGGGGFGGGGGG<FG7
@M00200:207:000000000-ALC1F:1:1112:27696:7543 1:N:0:5
ACTGGGCTTAAAGGGCTCGTAGGCGGCCAACTAAGTCAGACGTGAAATCCCCAGGCTCAACCTGGGAACTGCGTCTGATACTGGATGGCTTGAATCCGGGAGAGGGATGCAGAATTCCAGGTGTAGCGGTGAAATGCGTAGATATCTGGAGGAACACCGGTGGCGAAGGCGGCATCCTGGACCGGTCTTGACGCTGAGGAGCGAAAGCCAGGGGAGCAAACGGGATTAGATACCCGAGTA
+
GGFGGFGGFGGGGGDEGGGGGGGFCFGGFGGFGEGGGGGGGGGGGGGGGGGGDCFFGGGGFGGGFFFFFGGGGGGGGGGFGFGGGGGGGGFGGAFGGGGGGCEGGCCFGGGCFFGGGGGGGGGFGGGGGGGGFFFGGCGGGGDD=DFGGCGGGFG@FGGEGGGGEEGGGGGGCECGGGGGGGGGGGGGGGGGGGDGEFEFGGEGEGCGFEGGGGDDDGGGGGDGDG*06@:*9CCD:DCC
@M00200:207:000000000-ALC1F:1:1112:16053:8401 1:N:0:5
ATTGGGTTTAAAGGGCAAGTAGGTGGTCTCATTTGTCTGGGGTGAAAGCCTTGAGCTTAACTCAAGAAGTGCCCCAGAAACGGTGAGACTGGAGTCCTGGAGAGGGTCGTGGAATTCCCGGTGTAGCGGTGAAATGCGTAGAGATCGGGAGGAACACCAGAGGCGAAAGCGGCGACCTGGACAGGTACTGACACTCAACTGCGAAAGCGTGGGGAGCAAACAGGATTAGATACCCCTGTA
+
GGGGGGGGGGGGGGGGGGGGGGGGGGGGGGGGGGGGGGGGGGGGGGGGGGGGGGGGGGGGGGGGGGGGGGGGGGGGGGGGGGGGGGGGGGGGGGGGGGGGGGGGGGGGGGGGGGGGGGGGGGGGGGGGGGGGGGGGGGGGGGGGGGGGGGGGGGGGGGGGGGGGGGGGGGGGGGGGGGGGGGGGGGGGGGGGGGGGGGGGGGGGGGGGGGGGGGGGGGGGGGFGGGGGGFGFFGGGFGGG
@M00200:207:000000000-ALC1F:1:1112:3684:8467 1:N:0:5
ATTGGGTATAAAGCGCGTGTAGGCGGAGCGTTAAGTCTGGCTTGAAAGCCCCCAGCTCAACTGGGGAGAGTGGCTGGAAACTGGCGTTCTTGAGGGCGACAGAGGAGTGTGGAATTCCTGGTGTAGCGGTGAAATGCGTAGAGATCAGGAGGAACACCCGTGGCGAAGGCGGCACTCTGGGTCGCACCTGACGCTGAGACGCGAAAGCGTGGGGAGCGAACGGGATTAGATACCCTCGTA
+
GGGGGGGGGGGGGGGGGGGGGGGGGGGGGGGGGGGGGGGGGGGGGGGGGGGGGGGGGGGGGGGGGGGGGGGGGGGGDGGGGGGGGGGGGGGGGGCGGGGGGGGGGGGGGGGGGGGGGGGGGGGGGGGGGGGGGGGGGGGGDGFGGGGGGGGGGGGGGGGGGGGGGGGGGGGGGGGGGGGFGGGGGGGGGGGGGGGGGGGGDGGGEDEGG?CEDEGEGGEGGGGGGGGGGFGGGGGC)9DC
@M00200:207:000000000-ALC1F:1:1112:14878:9267 1:N:0:5
ATTGGGCATAAAGCGCACGTAGGTGGCGACGTAAGTCGGGTGTGAAAGCCCCGGGCTTAACCTGGGAATTGCATTCGAGACTGCATTGCTGGAGTACGGAAGAGGAAGGCGGAATTCCCGGTGTAGCGGTGAAATGCGTAGATATCGGGAGGAACATCAGTGGCGAAGGCGGCCTTCTGGTCCAGTACTGACACTCAAGTGCGAAAGCGTGGGGAGCAAACAGGATTAGATACCCCAGTA
+
GGGGGGGGGGGGGGGGGGGGGGGGGGGGGGGGGGGGGGGGGGGGGGGGGGGGGGGGGGGGGGGGGGGGGGGGGGGGGGGFFFGGGGGGGGGGGGGGGGGGGGGGGGGGGGGGGGGGGGGGGGGGGGGGGGGGGGGGGGGGGGGGGGGGGGGGGGGGGGGGGGGGGGGGGGGGGGGGGGGGGGGGGGFFGGGGGGGGGGGGGGGGGGGGGGGGGGGGGGGGGGGGGGGGGFGGGGGGBGGG
@M00200:207:000000000-ALC1F:1:1112:16699:9383 1:N:0:5
ATTGGGTTTAAAGAGCGTGTAGGCGGTCCGGTAAGTCGGTTGTGAAAGTCCAGGGCTCAACCCTGGGATGCCGATCGATACTGTCGGACTAGAGTTCGGAAGAGGCGAGTGGAATTCCCGGTGTAGCGGTGAAATGCGCAGATATCGGGAGGAACACCAATGGCGAAGGCAGCTCGCTGGGACGTTACTGACGCTGAGACGCGAAAGCGTGGGGAGCAAACAGGATTAGATACCCCCGTA
+
DFGGGGGEEEGGGGGGEFGGGGGGEGGGCFGGGGGFGFDBFGFGGFGGGFGGGGGGCFGGGGEGFGGGGGGGGGCEGGGGDEGGGGGGGGFGGGGGGGGDGGGFEFFCFGGGGGFGGGFGDFF:BGGEDFGGGGGGGGGDEEFCEEFCFFGG7FGGCGFEFFFFGGGC:FFCGCEDGGGCEGGGCFCEFC?GGDGC8CFFGGGEGGCCEGCCGEGEG57CCGGGFD7CGBGG7<*9>GG3
@M00200:207:000000000-ALC1F:1:1112:28355:9865 1:N:0:5
ATTGGGTTTAAAGCGTACGTAGGCGGATCTGCAGGCGTCGTGTGAAATACCTCGGCTCAACCGAGGAACTGCACGGCGAACCGCAGGTCTTGAGACGAGTAGGGGCGGTCGGAACGATAGGTGGAGTGGTGAAATGCGTTGATATCTATCGGAACGCCGAAGGTGAAGACAGGCCGCTGGGCTCGTTCTGACGCTGAGGTACGAAAGCGTGGGGAGCAAACGGGATTAGATACCCGCGTA
+
F-CEFGG;FGGFFGE@FGG6FFD<FGGGG9C,EEGE:FFFGGFGGGGGGGGGCEEGGGGGG?::FGGFGGGGGGFC7:+=F+@FGC74EFGGGF8FC4@BFGAGGCGE<:+FGGE@33CFGGGFGG<FFFGGGGGG9FGCCG,@FGGF;<BFGG*1=FF4:CF<FFGFGGCCGGGGGGGG*C*;8:FFEGGGGGGDGGGGCGGECGGGECGG=CEGDGGGFDGGGGDFFFGGGG6C5DGD
@M00200:207:000000000-ALC1F:1:1112:21570:10186 1:N:0:5
ACTGGGTATAAAGGGCGCGTAGGCGGCGTCGTAAGTCAGATGTGAAAGCCCCTGGCTTAACCAGGGAATTGCATCTGAAACTGCGGTGCTTGAATCCGGGAGGGGAGAGTGGAATTCCCGGTGTAGCGGTGAAATGCGCAGATATCGGGAAGAACACCCATGGCGAAGGCAGCTCTCTGGGACGGTACTGACGCTGAGACGCGAAAGCGTGGGGAGCGAACAGGATTAGATACCCTTGTA
+
GGFGGGGGDGGGGFGGGGGFCGGGGGGGGGGGFGGEFGGGGGGGGGGFFGGGFFGFGGGGGGGGGGGG@FGGGGGCGGGGGFEFGCFEEFGDGCFGD>FFGGDEECEGGGGGGGGGGGGEEFCGFFCFGFF>FG9FGGGGGGGGDEGGGCEFFFGGGGGGGGFGEFDGGGGGGCFGGGC,BF>EGGGGC9FGC=CEDE7CEGGC5=CFEEGDGDC=CEC:EGGCC7:D=BC7CCDCFGFC
@M00200:207:000000000-ALC1F:1:1112:3969:10562 1:N:0:5
ACTGGGTTTAAAGCGCGTGTAGGTGGATTGGTGTGTCAGATGTGAAATCCCTGGGCTCAACCCAGGAACTGCACCTGAAACTACCAGTCTTGAGTGGTGGAGAGGGAAGTGGAATTCCTGGTGTAGAGGTGAAATTCGTAGATATCAGGAGGAACACCAGTGGCGAAGGCGGCTTCCTGGACACCAACTGACGCTGAGACGCGAAAGCGTGGGGAGCAAACAGGATTAGATACCCTAGTA
+
GGGGGGGGGGGGGGGGGGGGGGGGGGGGGGGGGGGGGGGGGGGGGGGGGGGGGGGGGGGGGGGGGGGGGGGGGGGGGGGGGGGGGGGGGGGGGGGGGGGGGGGGGGEFGGGGGGGGGGGGGGGGGGGGGGGGGGGGGGGGGGGGGGGGGGGGGGGGGGGGGGGGDGGGGGGGGGGGGGGFFGGGGG5CGGGGGGGGGGGGGGGGGGGFEGGGGGGGGG6CGGGG4CFFFFGGGGGF@GGG
@M00200:207:000000000-ALC1F:1:1112:11386:10664 1:N:0:5
ACTGGGTTTAAAGGGCTCGTAGGCGGCCATCTAAGTCAGACGTGAAATCCCTCGGCTTAACCGGGGAACTGCGTCTGATACTGGATGGCTTGAGTTTGGGAGAGGGATGCGGAATTCCAGGTGTAGCGGTGAAATGCGTAGATATCTGGAGGAACACCGGTGGCGAAGGCGGCATCCTGGACCAATACTGACGCTGAGTGAGCGAAAGCCAGGGGAGCAAACGGGATTAGATACCCCCGTA
+
GGGGGGGGGGGGGGGGGGGGGGGGGGGGGGGGGGGGGGGGGGGGGGGGGGGGGGGGGGGGGGGGGGGGGGGGGGGGGGGGGGGGGGGGGGGGGGFGGGGGGGFGGGGGGGGGGGGGGGGGGGGGGGGGGGGGGGGGGGGGGGGGGGGGGGGDGGGGGGGGGGGGGGGGGGGGGGGGGGGGGGGGGGGGGGGGGGGGGGGGGGGGGGGGGGGGGGGGGGGGGGGGGGGGGFGGGGCG@DGGF
@M00200:207:000000000-ALC1F:1:1112:18286:14008 1:N:0:5
ACTGGGCATAAAGGGCGTGTAGGCGGTCGAGTAAGTGGGATGTGAAATGCCTCGGCTCACCCGGGGACCGGCATCTCAAACTGCTTGGCTAGAGTACGGGAGAGGATGAGGGAATTCCTGGTGTAGCGGTGAAATGCGTAGATATCAGGAGGAACACCGGTGGCGAAAGCGCTCATCTGGCCCGATACTGACGCTGAGGCGCGAAAGCTAGGGGAGCAAACGGGATTAGATACCCCGGTA
+
GGGGGGGGGGGGGGGGGGGCFFGGGGGGGBCG8EFCFGFGFCFGGGGGGGGFGGDGF@FGGGGGFGGGFGGGGGGGGFGFFGFGFGF>GGFG9CGGGGGC=FGGCFGGGGFFG8=5?FGGGGGGGGGD>CE7FCGGGEE:>FGGGGGG?,C<FCFFGC@ECFEGCF*CFFEECEGG9C9FF:8ED5CEFFGGCE*3:B=F5558E5EFGD6;88=EGFEGGGGGDC9>C=:*309FB)97
@M00200:207:000000000-ALC1F:1:1112:10861:14389 1:N:0:5
ATTGGGCGTAAAGGGCGTGTAGGCGGTTAGGTAAGTGGGACGTGAAATCCCTCGGCTCACCCGAGGACCTGCATCCCAAACTGCCTTACTTGAGTATGGGAGAGGATGAGGGAATTCCTGGTGTAGCGGTGAAATGCGTAGATATCAGGAGGAACACCGGTGGCGAAGGCGCTCATCTGGCCCAATACTGACGCTGAGGCGCGAAAGCTAGGGTAGCGAACGGGATTAGATACCCCGGTA
+
GGGGGGGGFGGGGGGGGGGGGGGGGGGGGGGGGGGGGGGGGGGGGGGGGGGGGGGGGGGGGGGGGGGGGGGGGGGGGGGGGGGGGGGGGGGGGGGGGGGGGGGGGGGGGGGGGGGGGGGGGGGGGGGGGGGGGGGGGGGGGGGGGGGGGGGGGGGGGGGGGGGGGGGGGGGGGGGGGGGGGFGGFGGFGGGGGGGGGGGGGGGGGGGGGGGGGGGGFGGGGGGGGGGGGFGGGFGGFGGG
@M00200:207:000000000-ALC1F:1:1112:22994:14964 1:N:0:5
ACTGGGCATAAAGGGCGCGTAGGCGGCTTTGCAAGTGACGGGTGAAATCCCTCGGCTTAACCGAGGAACTGCCTGTCAGACTGTGAGGCTTGAGACCGGGAGAGGTGAGTGGAATTCCCAGTGTAGCGGTGAAATGCGTAGATATTGGGAGGAACACCAGTGGCGAAGGCGGCTCACTGGACCGGAACTGACGCTGAGGCGCGAAAGCGTGGGGAGCAAACAGGATTAGATACCCGAGTA
+
FGGGFGGGGGGGFGGGGGDGGGGGGGCFGGGGGCFGGGGCBGGGGGGGGECEGGGGGGGGGGGCGGDGFGGGGGGGGGGGGGGGGGGGGGGGDFFF7>FCGGGGGGGGG?FCEGGGFGGGGDFGGGDGGFGGGGGGGGDCGCFGFFGFGGGGGGGGGGGGGGGGGG7>FGGCGGGGFGGGCFGEEGCGFGGGGGE=EGGGGGC=CEEGEGGGGGGGGGGGGGGGGGGGFFFGGGGGFCF*
@M00200:207:000000000-ALC1F:1:1112:15148:15660 1:N:0:5
ATTGGGTTTAAAGCGCACGCAGGTGGCTGAGTCAGTCGATTGTGAAAGCCCTGGGCTTAACCTGGGAATTGCAGTCGATACTACTCAGCTAGAGTATGGGAGAGGGTAGTGGAATTCCCGGTGTAGCGGTGAAATGCGTAGATATCGGGAGGAACATCAGTGGCGAAGGCGGCTACCTGGCCCAATACTGACACTCAGGTGCGACAGCGTGGGGAGCAAACAGGATTAGATACCCTCGTA
+
GGGGGGGGGGGGGGGGGGGGGGGGGGGGGGGGGGGGGGGGGGGGGGGGGGGGGGGGGGGGGGGGGGGGGGGGGGGGGGGGGGGGGGGGGGGGGGGGGGGGGGGGGGGGGGGGGGGGGGGGGGGGGGGGGGGGGGGGFGGGGGGGGGGGGDGGGGGGGGGGGGGGGGGGGFGGGGGGGGGGGGGGGGGGGGGGGGGGGGGGGGDGGGGGGGGGGGGGGGGGGGGGGGGDGFGGGFCGFGGG
@M00200:207:000000000-ALC1F:1:1112:27610:15841 1:N:0:5
ATTGGGTATAAAGGGCGCGTAGGCGGCGCGGTAAGTCACTTGTGAAATCTCTGAGCTTAACTCAGAACGGCCAAGTGATACTGCAGTGCTAGAGTGTGGAAGGGGCAATCGGAATTCTTGGTGTAGCGGTGAAATGCGTAGATATCAAGAGGAACACCTGAGGTGAAGACGGGTTGCTGGGCCAACACTGACGCTGAGGCGCGAAAGCCAGGGGAGCAAACGGGATTAGATACCCCTGTA
+
FDGGGGGGGGGGGGGGGGGGGGGGGGGGGGGGGGGGGGGGGGGGGGGGGGGGGGGGGGGGGGGGGGGGGGGGGGGGGGGGGGGGGGGGGGGGGGGGGGGGGGGGGGGGGGGGGGGGGGGGGGGGGGGGGGGGGGGGGGGFGGGGGGGGGGGGGGGGGEGGGGGGGGGGGGGGGGGGGGGGDGGGGGFEFGGGGGGGGGGFGGGGGGDGGGGGGGGGGGGGGGGGGGGGGFGFFGGGFGGG
@M00200:207:000000000-ALC1F:1:1112:21493:16623 1:N:0:5
ACTGGGTTTAAAGGGTGCGTAGGCGGTCGGGTAAGTCTGATGTGAAATCTCCGAGCTCAACTCGGAAATGGCATTGGATACTATTCGGCTAGAGAATCGGAGGGGGGACTGGAATACTTGGTGTAGCAGTGAAATGCGTAGATATCAAGTGGAACACCAGTGGCGAAGGCGAGTCCCTGGACGATTTCTGACGCTGAGGCACGAAAGCTAGGGGAGCAAACAGGATTAGATACCCTGGTA
+
GGGGGGGGGGGGGGGGGGGGGGGGGGGGGGGGGGGGGGGGGGGGGGGGGGGGGGGGGGGGGGGGGGGGGGGGGGGGGGGGGGGGGGGGGGGGGGGGGGGGGGGGGGGGGGGGGGGGGGGGGGGGGGGGGGGGGGGGGGGGGGGGGGGGGGGGGGGGFGGGGGGGGGGGGGGGGGGGGGGFFGGGGFGGGGGGGGGGGGGGGGGGGGGGGGGGGGGGGFGGGGGGGGGGGFGGFGGGFGGG
@M00200:207:000000000-ALC1F:1:1112:14676:17254 1:N:0:5
ACTGGGCGTAAAGGGTGCGTAGGCGGCCCTGTAAGTCAGTGGTGAAAGCCTCCAGCTCAACTGGAGAACTGCCATTGATACTGCAGGGCTTGAGTACAGACGAGGTTGGCGGAATTGATTGTGTAGCGGTGAAATGCATAGATACAATCAAGAACTCCGATTGCGTAGGCAGCTAACTAGGCTGTAACTGACGCTGAGGCACGAAAGCGTGGGGAGCGAACAGGATTAGATACCCTAGTA
+
GGFDFGGG6@F@FFEGGCGGGEDCGGGGGGGGGAF@EEFECCFFGGFFGG<FFEDGGGGAEG@DEAGGGGDGF@FAFGGGGFGGGGFCEFFGFECFFGFCCBEEEG@DEGGGGGGFG,AFFGGGGGGC@FEFGGGGGGGGGGGGGGGGGGGFEDDFGFEGGGEGEGGGDGGGGGGGFFECFFGGGDFGGGCG>CEDCFFFEG5CEEGGG:EEDEEGGGCCGDGDDFGGC?GFF69>FGGF
@M00200:207:000000000-ALC1F:1:1112:19573:17525 1:N:0:5
ACTGGGTGTAAAGGGTTCGTAGGTGGCCACTTAAGTCAGACGTGAAATCCCTCAGCTTAACTGGGGAACTGCGTCTGATACTGCGTGGCTTGAGTGCAGGAGAGGAATGCGGAATTCCAGGTGTAGCGGTGAAATGCGTAGATATCTGGAGGAACACCGGTGGCGAAGGCGGCATCCTGGACCAACACTGACGCTGAGGCGCGAAAGCTAGGGGAGCAAACGGGATTAGATACCCGCGTA
+
GGGGGGGGGGGGGGGGGGGGGGGGGGGGGGGGGGGGGGGGGGGGGGGGGGGGGGGGGGGGGGGGGGGGGGGGGGGGGGGGGGGGGGGGGGGGGGGGGGGGGGGGGGGGGGGGGGGGGGGGGGGGGGGGGGGGGGGGGGGGGGGGGGGGGGGGGGGGGGGGGGGGGGGGGGGGGGGGGGGGGGGGGGGGGGGGGGDGGGGGGGGGGGGGGGGGGGGGGGGGGGGGGGGGGFGGGGFDFGGD
@M00200:207:000000000-ALC1F:1:1112:11025:19711 1:N:0:5
ATTGGGTTTAAAGCGTACGTAGGCGGATGTGCAGGCGTCGTGTGAAAGCCCCCGGCTCAACCGGGGAATTGCACGGCGAACCGCACGTCTTGAGACAAGTAGGGGCTGTCGGAACGATAGGTGGAGTGGTGAAATGCGTTGATATCTATCGGAACGCCGATGGTGAAAACAGACAGCTGGGCTTGTTCTGACGCTGAGGTACGAAAGCGTGGGGAGCGAACGGGATTAGATACCCGAGTA
+
GGGGGGGGGGGGGGGGGGGGGGGGGGGGGGGGGGGGGGGGGGGGGGGGGGGGGGGGGGGGGGGGGGGGGGGGGGGGGGGGGGGGGGGGGGGGGGGGGGGGGGGGGGGGFGGGGGGGGGGGGFGGGGGGGGGGGGGGGGGGGGGGGGGGGGGGGGGGGGGGGGGGGGGGGGGGGGGGGGGGGGGGGGGGGGGGGGGGGGGGGGGGGGGGGEGGGGGGGGGGEGGGGGGGGFDGFECG:DGG
@M00200:207:000000000-ALC1F:1:1112:10779:19920 1:N:0:5
ACTGGGCTTAAAGGGCTCGTAGGTGGCCAACTAAGTCAGACGTGAAATCCCTCGGCTTAACCGGGGAACTGCGTCTGATACTGGATGGCTTGAGTTCGGGAGAGGGATGCGGAATTCCAGGTGTAGCGGTGAAATGCGTAGATATCTGGAGGAACACCGATGGCGAAGGCAGCCTTCTGGGCCAACACTGACGCTCATGCACGAAAGCGTGGGGAGCAAACAGGATTAGATACCCTAGTA
+
GGGGCFGGGGGEGGGGGGGGGGGGGGGGGGGGGGGGGGGGGGGGGGGGGGGGGGGGFGGGGGGGGCGGGGFGGGGFFGGGGGGGGGGGGFGGCFFFGGEGFGFGGGGGGFEEFGGGGGGGFGGGGDFEEGGGGFGGGGGGDGGFFGFGGGGGDGGGGGGGGGGGGGGGFGGGGCGGGGGFEGGGGGGGGGGGGGGGGGGGFFGEGGGGGEGGGGCEGG?FGGFFFGFD4?GFGGFGFGGG
@M00200:207:000000000-ALC1F:1:1112:15507:20188 1:N:0:5
ATTGGGTATAAAGGGTGCGTAGGCGGCGTGTCAAGTCAGTTGTGAAATCTTAAGGCTTAACCTTAAGCGGTCAACTGATACTGTCATGCTAGAGTGCAGAAGGGGCAATCGGAATTCTTGGTGTAGCGGTGAAATGCGTAGATATCAAGAGGAACACCTGAGGTGAAGACGGGTTGCTGGGCTGACACTGACGCTGAGGCACGAAAGCTAGGGTAGCAAACGGGATTAGATACCCCAGTA
+
GGGGGGGGGGGGGGGGGGGGGGGGGGGGGGGGGGGGGGGGGGGGGGGGGGGGGGGGGGGGGGGGGGGGGGGGGGGGGGGGGGGGGGGGGGGGGGGGGGGGGGGGGGGGGGGGGGGGGGGGGGGGGGGGGGGGGGGGGGGGGGGGGGGGGGGGGGGFGGGGGGGGGGGGGGGGGGGGGGGGGGGGGGGGGGGGGGGGGGGGGGGGGGGGGGGGGGGGGGGGGGGGGGGGGFGGGFGGFGGG
@M00200:207:000000000-ALC1F:1:1112:13642:22260 1:N:0:5
ATTGGGCGTAAAGGGCGCGCAGGCGGTTCGTTAAGTCCGAGGTGAAATCTCCTGGCTCAACTGGGAGGGGTCTTCGGATACTGGCGGGCTTGAGGTGAGCAGAGGTGAGCGGAATTCTGGGTGTAGTGGTGAAATGCGTAGATATCCAGAGGAACACCAGTGGCGAAGGCGGCTCACTGGGCTCCACCTGACGCTGAGGCGCGAAAGCGTGGGGAGCGAACCGGATTAGATACCCCTGTA
+
GGGGGGGGFGGGGGGGGGGGGGGGGGGGGGGGGGGGGGGGGGGGGGGGGGGGGGGGGGGGGGGGGGGGGGGGGGGGGGGGGGGGGGGGGGGGGGGGGGGGGGGGGGGGGGGGGGGGFGGGGFFGGGGGGGGGGGGGGGGGGGGGGGGFGGFGGGGGGGGGGGGGGGGGGGGGE>8<AFCGGGGGGGGGGGGGGGGDEGGGGGGGGGGGGGGGGGGGGGGGGDEGDGGGCFFGCGGFFGGF
@M00200:207:000000000-ALC1F:1:1112:10029:22910 1:N:0:5
ACTGGGTTTAAAGGGCGCGTAGGCGGCCTGTTAAGTCGAACGTGAAATCCCCGGGCTCAACCCGGGAACTGCGTCCGAAACTGGCAGGCTTGAATCCGGGAGAGGGATGTGGAATTCCAGGTGTAGCGGTGAAATGCGTAGATATCTGGAGGAACATCGGTGGCGAAGGCGACATCCTGGACCGGTATTGACGCTGAGGCGCGAAAGCCAGGGGAGCAAACAGGATTAGATACCCCAGTA
+
GGGGGGGGGGGGGGGGGGGGGGGGGGGGGGGGGGGGGGGGGGFGGGGGGGGGGGGGGGGGGGGGGGGGGGGGGGGGGGGGGFFGGGGGGGGGGGGGGGGGGGGGGGGGGGGGGGGGGGGGGGGGGGGGGGGGGGGFGGGGGGCGGGGGGGGGGGFFFGDG:FEFGGEEGGDGDEGG+?F7ECFGGEGFGGGGGGGGDFGCGGGGGGD6=CEFGEEG:FGG8<FFCC>6CF>CEFG3>GFG
@M00200:207:000000000-ALC1F:1:1112:13521:23596 1:N:0:5
ATTGGGTATAAAGCGCACGTAGGCGGCTTTGTAAGTTAGAGGTGAAAGCCCGGAGCTCAACTCCGGAACTGCCTTTAAGACTGCATCGCTTGAACGTCGGAGAGGTAAGTGGAATTCCGAGTGTAGAGGTGAAATTCGTAGATATTCGGAAGAACACCAGTGGCGAAGGCGACTTACTGGACGACTGTTGACGCTGAGGTGCGAAAGCGTGGGGAGCAAACAGGATTAGATACCCGGGTA
+
GGGGGGGGGGGGGGGGGGGGGGGGGGGGGGGGGGGGGGGGGGGGGGGGGGGGGGGGGGGGGGGGGGGGGGGGGGGGGGGGGGGGGGGGGGGGGGGGGGGGGGGGGGGGGGGGGGGGGGGGGGGGGGGGGGGGGGGGGGGGGGGGGGGGGGGGGGGGGGGGGGGGGGGEGGGGGGGGGGGGGGEGGGGGGFGGGGGGGGGGGGGGEGGGGGGDGDGGGGGFGGGDF<CFGFFGGCFGFGGG
@M00200:207:000000000-ALC1F:1:1112:24338:24063 1:N:0:5
ACTGGGCTTAAAGCGCGTGTAGGCGGCTCTGCAAGTCGGATGTGAAATCCCACGGCTCAACCATGGAAGTGCATTCGAAACTGCAGGGCTAGAGTCCTGGAGAGGAAGGTGGAATGCTTGGTGTAGAGGTGAAATTCGTAGATATCAAGCGGAACACCGGTGGCGAAGGCGGCCTTCTGGACAGTGACTGACGCTGAGACGCGAAAGCGTGGGGAGCAAACAGGATTAGATACCCTAGTA
+
GGGGGGGGGGGGGGGGGGGGGGGGGGGGGGGGGGGGGGGGGGGGGGGGGGGGGGGGGGGGGGGGGGGGGGGGGGGGGGGGEGGGGGGGGGGGGGGGGGGGGGFGGGGGGGGGDFGFGGGGGGGGGGGGGGGGGFGGGGGGGGGGGGGGGGDGGGGGGGGEGGGGGGGGGFGGGDEGFGG@?FGDGFFFFGGGGDEGGGGGECEGGDC?E=GGGGDGGGGG5CFGGGDF68C7C<6CFGGG
@M00200:207:000000000-ALC1F:1:1112:22204:24629 1:N:0:5
ATTGGGTTTAAAGGGCGCGTAGGCGGCCTGCTAAGTCGAACGTGAAATCCCTGGGCTCAACCCAGGAACTGCGTCCGATACTGGTTGGCTTGAATTCGGGAGAGGGATGTGGAATTCCAGGTGTAGCGGTGAAATGCGTAGATATCTGGAGGAACACCGGTGGCGAAGGCGGCATCCTGGACCGATATTGACGCTGATGCGCGACAGCGTGGGGAGCAAACAGGATTAGATACACCGGTA
+
DGGGGGGGGGGGGGGGGGGGGGGGGGGGGGGGGGGGGGGGGGGGGGGGGGGGGGGGGGGGFFGGFGGGGGGGGGGGGGGGGGGGGGGGGGGDFGGGGGGGGGGDFGGGGGGGGGGGGGGGG5CFDFGGGGGGGGGFCFGGEGGGGGGFGGG7@BFGAFGGFGDFGGGGGFGGDE8FGFGFGDGGGGGGF?FF:C*/8FGGG=EGDGGFEGGGDGGGDFDC51:7CCCDC?7>F7C*>D55
@M00200:207:000000000-ALC1F:1:1113:23097:3159 1:N:0:5
ATTGGGCGTAAAGGGTGCGCAGGCGGCCAAGTGTGTGAGGCGTGAAAGCCTGGAGCTTAACTCCAGAATTGCACCTCAAACTACATGGCTAGAGCATTGGAGAGGGTAGCGGAATTCACGGTGTAGCAGTGAAATGCGTAGATATCGTGAGGAACACCAGAGGCGAAGGCGGCTACCTGGACAATTGCTGACGCTCAGGCACGAAAGCGTGGGGAGCAAAAGGGATTAGATACCCGTGTA
+
GGGGGGGGGGGGGGGGGGGGGGGGGGGGGGGGGGGGGGGGGGGGGGGGGGGGGGGGGGGGGGGGGGGGGGGGGGGGGGGGGGGGGGFGGGGFGGGGGGGGGGGGGGGGGGGGGGGGFGGGGGGGGGGGGGGGGGGGGGGGGGGGGGGGGGGGGGGGGGGGGGGGGGGGGGGGGGGGGGGGGGGGGGG9EGGGGG=EEGGGGGDDEGGGGGGGGGGGGFGGGGGGCFGGGFGGGGGDEGFG
@M00200:207:000000000-ALC1F:1:1113:21610:3670 1:N:0:5
ATTGGGTTTAAAGGGCTCGTAGGCGGTTTGTCGCGTCGGGAGTGAAAACACTGGGCTTAACTCAGTGCTTGCTTCCGATACGGGCAGACTAGAGGTATGCAGGGGAGAACGGAATTCCTGGTGTAGCGGTGAAATGCGCAGATATCAGGAGGAACACCGGTGGCGAAGGCGGTTCTCTGGGCATTACCTGACGCTGAGGAGCGAAAGTGTGGGGAGCGAACAGGATTAGATACCCCCGTA
+
GGGGGGGGGGGGGGGGGCFGGGGGGGGGGGGGGGGGGGGG7EGGGGGGGGGGFGGGGGGGGGGGGGGGGGFGFGGGGGGGGGGGGGGGGFGGGGGGGGGGGGGGGGGGGGGGGGGGGGGGGGGGGGGGGGGFGGGGGGGGGGGGGGGGGGGGCGGGGGGGGGGGGGGGGGGGGCEGGGGGGGGGGGGGGFGGGEGGGGCFEFGECCG:FGGGGGGGGG5EGGGC5FGGGFDGGGDD3C>D
@M00200:207:000000000-ALC1F:1:1113:8170:4016 1:N:0:5
ATTGGGTGTAAAGGGCGTGTAGGCGGTCTGCTAAGTCATGTGTGAAATCCCTCGGCTTAACCGAGGAACGACGCATGAAACTGGCAAGCTAGAGTACCAAAGAGGGGGGTGGAATTCCCGGTGTAGCGGTGAAATGCGTAGATATCGGGAGGAACACCGGTGGCGAAGGCGGCCCCCTGGTTGGATACTGACGCTGAGACGCGAAAGCGTGGGGAGCAAACAGGATTAGATACCCCTGTA
+
GGGGGGGGGGGGGGGGGGGGGGGGGGGGGGGGGGGGGGGGGGGGGGGGGGGGGGGGGGGGGGGGGGGGGGGGGGGGGGGGGGGGGGGGGGGGGGGGGGGGGGGGGGGGGFGGGGGGGGGGGGGGGGGGGGGGGGGGGGGGGGGGFGGGGGGGGGGGGGGGGGGGGGGGGGGGGGGGGGGGFGGGGGGGGGGGGDEGGGGGGGGGGGGFGGGGGGGGGGCFDFEGFFGFFFFGGGGGFGFG
@M00200:207:000000000-ALC1F:1:1113:19366:4026 1:N:0:5
ACTGGGCTTAAAGGGTGCGTAGGCGGTTATCTAAGTCAGGTGTGAAATCTCTCGGCTCAACCGGGAAACTGCGCTTGAAACTGGGTGACTGGAGGGATGCAGGGGTGTGTGGAACTTCCGGTGGAGCGGTGAAATGTGTAGATATCGGAAGGAACGCCGGCGGCGAAAGCGGCATACTGGGCCTTGTCTGACGCTGAGGCACGAAAGCTAGGGGAGTGAACGGGATTAGATACCCTAGTA
+
GGGGGGGGGGGGGGGGGGGGGGGGGGGGGGGGGGGGGGGGGGGGGGGGGGGGGGGGGGGGGGGGGGGGGGGGGGGGGGGGGGGGGGGGGGGGGGGGGGGGGGGGGGGGGGGGGGGGGGGGGGGGGGGGGGGGGGGGGGGGGGGGGGGGGGGGFGGGGGGGGGGGGGGGGGGGGGGCFFFFFCGGGGGGGGGGGGGGGGFGDGDGGGGGGGGGGGGGGGGGGGGGGGGGGFGGGDGGFGFG
@M00200:207:000000000-ALC1F:1:1113:13368:4225 1:N:0:5
ATTGGGTTTAAAGGGCTAGTAGGCGGCTTAGCAAGTCGGGTGTGAAAACTTCAGGCTCAACCTGGAGCGGCCATCCGATACTGCTATGGCTAGAGTCCGGTAGGGGACCACGGAATTCCTGGTGTAGCGGTGAAATGCGCAGATATCAGGAGGAACACCGATGGCGAAGGCAGTGGTCTGGGCCGGAACTGACGCTGAATAGCGAAAGCGTGGGTAGCGAACAGGATTAGATACCCTCGTA
+
GGGGGGGGGGGGGGGGGGGGGGGGGGGGGGGGGGGGGGGGGGGGGGGGGGGGGGGGGGGGGGGGGGGGGGGGGGGGGGGF@FGGGGGGGGGGGGGGGGGGGGGGGGGGGGGGGGGGGGGGGGGGGGGGGGCFGGGGGGGGGGGGGGGGGGGGGGGGGGGGGGGGGGDGGGGGGGGGGGGGGGGGEGGGGGDGGGGCEGGGGGGGGGGGGGGGGGDFGFEGGGGGGGGDGFFCGDCG6C@GF
@M00200:207:000000000-ALC1F:1:1113:21830:5273 1:N:0:5
ATTGGGCTTAAAGGGCGCGTAGGCGGCCACCTAAGTCAGACGTGAAATCCCCCGGCTCAACCGGGGAAGTGCCTCTGATACTGGTCGTCTCGAGGGAGGTAGGGGCGTGCGGAACTTCCGGTGGAGCGGTGAAATGCGTAGATATCGGAAGGAACACCGGTGGCGAAAGCGGCGCGCTGGACCTCTTCTGACGCTGAGGCGCGAAAGCCAGGGGAGCGAACGGGATTAGATACCCCAGTA
+
GGGGGGGGGGGGGGGGGGGGGGGGGGGGGGGGGGGGGGGGGGGGGGGGGGGGGGEGGGGGGGGGGGGGGGGGGGGGGGGGGGGGGGGGFGGGGGFGDGGEGGGGGGGEGGGGGGGGGGGGGFGGFGGGGGGF@FGFFFGGGGGGGGGGGGGGGGGGGGGGGGGGGGGGGGGGGGGGGGGCCGFFGDFGGDFGGGEGGGGGGGCEEGGGGFFGCGGCDGGGGGEGGDDDFFGFCFFGFGFG
@M00200:207:000000000-ALC1F:1:1113:14716:7802 1:N:0:5
ATTGGGCTTAAAGGGCGCGTAGGTGGCGGCGTCAGCGTGCGGTGAAAGCTCGGGGCTCAACCCCGAGTCGGCCGTGCGAACTGCGTCGCTCGAGCACTGTAGAGGCAGGCGGAATTCCGGGTGTAGCGGTGGAATGCGTAGAGATCCGGAAGAACACCGGTGGCGAAGGCGGCCTGCTGGGCAGTGGCTGACACTGAGGCGCGACAGCGTGGGGAGCAAACAGGATTAGATACCCTAGTA
+
GGGGGGGGGGGGGGGGGGGGGGGGGGGGGGGGGGGGGGGGGGGGGGGGGGGGGGGGGGGGGGGGGGGGGGGGGGGGGGGGGGGGGGGGGGGGGGGGGGGGGGGGGGGGGGGGGGGGGGGGGGGGGGGGGGGGFFGGGGGGGGGGGGGGGGGDGGGGGGGGGGGGGGGGGGGGGGGGGGGGGGEGGGGGGGGGGGGGGGFGGGGGGGGGGGGDEGGGGGGGGGGGGGGFGFGGGGGGFGFD
@M00200:207:000000000-ALC1F:1:1113:28093:8458 1:N:0:5
ATTGGGTGTAAAGCGTGTGTAGGTGGCTCGCTAAGTCGGTTGTGAAATCCCTGGGCTCAACCTGGGAATTGCAGTCGATACTGATGAGCTAGAGTTCGGTAGAGGGTGACGGAATTCCCGGTGTAGCGGTGAAATGCGTAGATATCGGGAGGAACATCGATGGCGAAGGCAATCACCTGGGCCTGAACTGACACTGTGACACGAAAGCGTGGGTAGCAAACAGGATTAGATACCCCAGTA
+
@-CFFGFG@<<<6FC@CEF;CF9EEGF8@FEGGC8<E@@@FFFGFG9CF8FFGGGD,CAFFGC@<6C8@F<6EFF<8@FF=,E9FGFFG9FEE6,C,BFCFCFGGGGGD<CFGE@EE?AFGFCFGFGGGGG@<?A<EFBC@F<?FFGCFC=C8>F@C<@FF,@:@FECCE@EFCDFCGCCD8DB88CFCCFGGFGGGFD:B,=5CEGGE8EG*?+=99+3ACC7DGG*9;7C9D*C)>FC
@M00200:207:000000000-ALC1F:1:1113:15635:10599 1:N:0:5
ATTGGGTATAAAGCGCGTGTAGGCGGTCCGGTAAGTCCGCTGTGAAAGTCGGGGGCTCAACCCTCGAATGCCGGTGGATACTGTCGGGCTAGAGTGCGGAAGAGGCGAGTGGAATTCCTGGTGTAGCGGTGAAATGCGCAGATATCAGGAGGAACACCTATTGCGAAGGCAGCTCGCTGGGACGTTACTGACGCTGAGACGCGAAAGCGTGGGGAGCAAACAGGATTAGATACCCCTGTA
+
GGGGGGGGGGGGGGGGGGGGGGGGGGCGGGGGGGGGGGGGGGGGGGGGFGGGGGGGGGGGGGGGGGGGGGGGGGGGGGGGGGGGGGGGGGGGGGGGGGGGGGGGGGGGGGGGFGGGGGGGGGGEFFGGGGGGGGGGGGGGGGGGGGGGGGGGGGGGGGGFGGGGGEGGGGFEEGGGGGGGGCGGGGGGGGGGGGGGGGGGGGGGGGGGGGGGGGGGGGGGGGGGGFCFFFGFFGGGFGFG
@M00200:207:000000000-ALC1F:1:1113:18901:10802 1:N:0:5
ATTGGGCTTAAAGGGTGCGTAGGCGGCTTTGAAAGTCTGATGTGAAATCTCCAGGCCCAACCTGGAAACGGCATTAGAAACTACAGGGCTGGAGGCTTGGAGGGGGAACTGGAATGCTCGGTGTAGCAGTGAAATGCGTAGAGATCGAGCGGAACACCAGTGGCGAAGGCGAGTTCCTGGACAAGACCTGACGCTGAGGCACGAAAGCCAGGGGAGCAAACAGGATTAGATACCCGGGTA
+
GGGGGGGGGGGGGGGGGGGGGGGGGGGGGGGGGGGGGGGGGGGGGGGGGGGGGGGGGGGGGGGGGGGGGGGGGGGGGGGGGGGGGGGGGGGGGGGGGGGGGGGGGGGGGGGGGGGGGGGGGGGGGGGGGGGGGGGGFDCCCGGGGGGGGGGGGGGGGGGGGGGGGGGGGGGGGGGGGGGFFGGGGGGGGDFGGGGGGGCGGFGG5=EGGGGGGGGGGGGFFGGGGGGC?@D:FGGGFDDG
@M00200:207:000000000-ALC1F:1:1113:9789:11333 1:N:0:5
ATTGGGTTTAAAGGGTGCGTAGGCGGCCCGTTAAGTCAGTGGTGAAAGCCTCCAGCTCAACTGGAGAACTGCCATTGATACTGACGGGCTTGAGTACAGACGAGGTTGGCGGAATTGATTGTGTAGCGGTGAAATGCATAGATACAATCAAGAACTCCGATTGCGTAGGCAGCTAACTAGGCTGTAACTGACGCTGAGGCACGAAAGCGTGGGGAGCGAACAGGATTAGATACCCTCGTA
+
GGGFGGGGGGGDFFGGGGGGGGGGGGDFFEGGEFFFF9EFGGGGGFEGGGGGGCGGGGF@FEEGGGGFGGGGGGDFGGGGGGGGGGGDBFFEGGEFGGGFFGCCFGDGGGG7FFGFGG9BGGGGGGGGGGGDF<FCGGGGFFGGGGFGGGGGCGGGFGDGGGCFGGGGCFF@EGGGGGG>@GGFFG;DCECG>EECBC7?EFGCCECGGDECGGGEGGGGGDCG5FGF+9DGG<C=FGFG
@M00200:207:000000000-ALC1F:1:1113:17317:12963 1:N:0:5
ATTGGGTTTAAAGGGCTCGTAGGCGGCCAACTAAGTCATACGTGAAATCCCTCAGCTTAACTGGGGAACTGCGTGTGATACTGGATGGCTTGGATTTGGGAGAGGGATGCGGAATTCCAGGTGTAGCGGTGAAATGCGTAGATATCTGGAGGAACACCGGTGGCGAAGGCGGCATCCTGGACCAATATTGACGCTGAGGAGCGAAAGCCAGGGGAGCAAACGGGATTAGATACCCCGGTA
+
GGGGGGGGGGGGGGGGGGGGGGGGGGGGGGGGGGGGGGGGGGGGGGGGGGGGGGGGGGGGGGGGGGGGGGGGGGGGGGGGGGGGGGGGGFGGGFGGGGGGGGGGGGGGGGGGGGGGGFGGGGGGGGGGGGGGGGGGGGGGGGGGGGGGGGGGGGGGGGGGGGEGDGGGGGGGGGGGGGGGGGGGGGGGGGGGGGGGGGGGGGGGGGGGGGFGGGGGGGGGGGCDDDDCFFGGGGGGFGFG
@M00200:207:000000000-ALC1F:1:1113:7694:13150 1:N:0:5
ACTGGGTTTAAAGGGCGCGTAGGCGGGATGGCAAGTCAGTCGTGAAATCTCTCGGCTCAACCGAGAAACGTCGGCTGATACTGCCGTTCTTGAGGGATGCAGAGGAGACTGGAATTCCCGGTGTAGCGGTGAAATGTGTAGAGATCGGGAGGAACACCGGTGGCGAAGGCGGGTCTCTGGGCCGATACTGACGCTGAGGAGCGAAAGCGTGGGGAGCGAACAGGATTAGATACCCGTGTA
+
GGGGGGGGGGGGGGGGGGGGGGGGGGGGGGGGGGGGGGGGGGGGGGGGGGGGGGGGGGGGGGGGGGGGGGGGGGGGGGGGGGGGGGGGGGGGGGGGGGGGGGGGGGGGGGGGGGGGGGGGGGGGGGGGGGGGFGGGGGGGGGGGGGGGGGGGGGGGGGGGGGGGGGGGGGGGGGGGGGGGFGGGGGGGGGGGGGGGGGGGDGGGGGGGGGGEEGGGGGGGGGGGGGGGGFFGGGGGFGFD
@M00200:207:000000000-ALC1F:1:1113:19426:13474 1:N:0:5
ACTGGGTGTAAAGCGCGTGTAGGCGGGACGGCAAGTGTCGGGTGAAAGCCCTCGGCTCAACCGAGGAATGGCCTGGCAAACTGCCGTCCTTGAGGCAGGCAGAGGTGGCTAGAACGACGGGTGGAGCGGTGAAATGCGTAGATATCCGTTGGAATGCCAGCGGCGAAAGCAGGCCACTGGGCCTGTCCTGACGCTGAGACGCGAAAGCGTGGGGAGCAAACAGGATTAGATACCCCAGTA
+
GGGGGGGGGGGGGGGGGGGGGGGGGGGGGGGGGGGGGGGGGGGGGGGGGGGGGGGGGGGGGGGGGGGGGGGGGGGGGGGGGGGGGGGGGGGGGGGGGGGGGGGGGGGGGGGGGGGGGGGGGGGGGGGGGGGGGGGGGGGGGGGGGGGGGGGGGGGGGGGGGGGGGGGGGGGGGGGGGGGGGGGGGGGGGGGGGGGDCGGGGGGGGGGGGGGGGGGGGGGGGGGGGGGGGFGGFGGGFGFF
@M00200:207:000000000-ALC1F:1:1113:22926:13694 1:N:0:5
ATTGGGTTTAAAGAGCTCGTAGGCGGTCTGTCGCGTCGGCTGTGAAAACTCGGGGCTCAACCCCGAGCCTGCAGTCGATACGGGCAGACTAGAGTGCGGTAGGGGAGACTGGAATTCCTGGTGTAGCGGTGAAATGCGCAGATATCAGGAGGAACACCGGTGGCGAAGGCGGGTCTCTGGGCCGTAACTGACGCTGAGGAGCGAAAGCGTGGGGAGCGAACAGGATTAGATACCCTGGTA
+
GGGGGGGGGGGGGGGGGGGGGGGGGGGGGGGGGGGGGGGGGGGGGGGGGFGGGGGGGGGGGGGGGGGGGGGGGGGGGGGGGGGGGGGGGGGGGGGGGGGGGGGGGGGGGGGGGGGGGGGGGGGGGGGGGGGGGGGGGGGGGGGGGGGGGGGGGGGGGGGGGGGGGGGGGGGGGGGFGGGGGGGGGGGGGGGGGGGGGGGGGGGEGGGGGEEGGGGGGGGEGDGGGGFGGFGGGGGGFGFG
@M00200:207:000000000-ALC1F:1:1113:5006:13913 1:N:0:5
ATTGGGTTTAAAGGGTGCGCAGGCGGTAAAGTAAGTCAGTGGTGAAATCCTGCAGCTCAACTGCAGAACTGCCATTGATACTGCTATACTTGAATATAGTCGAAGTGGGCGGAATGTGACATGTAGCGGTGAAATGCTTAGATATGTCACAGAACACCGATAGCGAAGGCAGCTCACTAGACTAAGATTGACGCTCATGCACGAAAGCGTGGGGAGCGAACAGGATTAGATACCCTGGTA
+
GGGGGGGGGGGGGGGGGGGGGGGGGGGGGGGGGGGGGGGGGGGGGGGGGGGGGGGGGGGGGGGGGGGGGGGGGGGGGGGGGGGGGGGGGGGGGGGGGGGGGGGGGGGGGGGGGGGGGGGGGGGGGGGGGGGGGGGGGGGGGGGGGGGGGGGGGGGGGGGGGGGGGGGGGGGGGGGGGGFGGGGGGGGGGGFGGEEGGGGGGGFGGGGGGGGGGGGGGGGEGGGGGGGGGFGGGGGGF7FF
@M00200:207:000000000-ALC1F:1:1113:24951:14782 1:N:0:5
ATTGGGTGTAAAGGGCTCGTAGGCGGTTTGTCACGTCTGCTGTGAAAACTGGAGGCTCAACCTCCAGCCTGCAGTGGGTACGGGCAGACTAGAGTGCGGTAGGGGAGATTGGAATTCCTGGTGTAGCGGTGGAATGCGCAGATATCAGGAGGAACACCGATGGCGAAGGCAGATCTCTGGGCCGTAACTGACGCTGAGGAGCGAAAGCATGGGGAGCGAACAGGATTAGATACCCCAGTA
+
GGGGGGGGGGGGGGGGGGGGGGGGGGGGGGGGGGGGGGGGGGGGGGGGGGGGGGGGGGGGGGGGGGGGGGGGGGGGGGGGGGGGGGGGGGGGGGGGGGGGGGGGGGGGGGGGGGGGGGGGGGGGGGGGGEGGGGGGGGGGGGGGGGGGGGGGGGGGGGGGGGGGGGGGGGGGGGGGGGGGGGGGGGGGGGGGGGGGGGGGGGGGGGGGGGGGGGGGGGGGGGGGGGGGGFGGGGFGFGFG
@M00200:207:000000000-ALC1F:1:1113:8396:15427 1:N:0:5
ATTGGGCGTAAAGGGTGCGTAGGCGGTCCTATAAGTCAGTGCTGAAATATCCCGGCTTAACCGGGAGGGTGGCATTGATACTGTAGGACTTGAGTAAAGTTGAGGTTGGCGGAATTGACGGTGTAGCGGTGAAATGCTTAGATATCGTCAAGAACACCTATTGCGAAGGCAGCTAACTAAGCTTTAACTGACGCTGAGGCACGAAAGTGTGGGGATCAAACAGGATTAGATACCCTAGTA
+
FGGGGG-@FGGGGGGCFGGGGGGCGGGGGCFFGGGGD,EFG<FGGGGDF,F9@FGGG@GGGGG:F:C@+CFBG8F,5E<FGGGGGGFGGGGGGGFG<,FF9EFGGE,FG,FGGGGGGG9FGGGGGGGGGGGGGGGGGEGGGGGGGGG<BCEGGGGGGGDCFFGGGGGGGGDCC>9DFGC,>EBCGGGGGGGGGGGGGGGGGGGGGGG<FGGGGGG=FGGGGFGGGGGGGFGGGGGG@FBF
@M00200:207:000000000-ALC1F:1:1113:11756:15864 1:N:0:5
ACTGGGTTTAAAGGGTGCGTAGGCGGCCCGTTAAGTCAGTGGTGAAATCCCAGGGCTCAACCCTGGAACTGCCATTGATACTGACGGGCTTGAGTTCGGTTAAGGCGGGCGGAACTGGTGGTGTAGCGGTGAAATGCATAGATACCACCAAGAACCCCGATTGCGTAGGCAGCTCGCTGAGCCGAAACTGACGCTGAGGCACGAAAGCGTGGGGAGCGAACAGGATTAGATACCCTTGTA
+
GGGGGGGGGGGGGGGGGGGGGGGGGGGGGGGGGGGGFGGGGGGGGGGGGGGGGGGGGGGGGGGGGGGGGGGGGGGGGGGGGGGGGGGGGGGGGGGGGGGGGGGGGGGGGGGGGGGGGGGGGFGFGGGGGGGGGGFGGGGGGGGGGGGGGGGGGGGGGGGGGGGGGGGGGGGGGFGGGGGGGGGGGGGGGGGGGEEGGGGGGGGGGGGGGEGGGGGGGGGGGGGGGGGFFFC>FGGGFGFF
@M00200:207:000000000-ALC1F:1:1113:8672:16656 1:N:0:5
ATTGGGTTTAAAGCGCGTGTAGGCGGGCCGACAAGTCAGATGTGAAATCCCTGAGCTCAACTCAGGAACTGCATTTGAAACTGTCGGCCTTGAGTGGTGGAGAGGGAAGCGGAATTCCTGGTGTAGAGGTGAAATTCGTAGATATCAGGAGGAACACCGGTGGCGAAGGCGACTTCCTGGACACCAACTGACGCTGAGACACGAAAGCGTGGGTAGCGAACGGGATTAGATACCCTGGTA
+
GGGGGGGGGGGGGGGGGGGGGGGGGGGGGGGGGGGGGGGGGGGGGGGGGGGGGGGGGGGEGGGGGGGGGGGGGGGGGGGGGGGGGGGGGGGGGGGGGFGGGGGGGGGGGGGGGGGGGGGGGGGGGGGGGGGGGGGGGGGGGGGGGGGGGGGGGGGGGGGGGGGGGGGGGGGGGGGGGGGCGGGGGFFGGGGGGGGGGGGGGGGGGGGGGGGEGGGGGGGDGGGGGCCFF=FGGGGGFG@G
@M00200:207:000000000-ALC1F:1:1113:25394:17850 1:N:0:5
ATTGGGTTTAAAGGGCGCGTAGGCGGTTACGAAAGTCAGGCGTGAAAGTTCACGGCTCAACTGTGGCAGTGCGTCTGATACTTCGTTGACTTGAGGTCGGTAGAGGTAGATGGAACAAGCGGTGTAGCGGTGAAATGCACAGATATCGCTTGGAACGCCGGTGGCGAAGGCGATCTACTGGGCCGTACCTGACGCTGATGCGCGAAAGCTAGGGGAGCGAACCGGATTAGATACCCCCGTA
+
GGGGGGGGGGGGGGGGGGGGGGGGGGGGGGGGGGGGGGGGGGGGGGGGGGGGGGGGGGGGGGGGGGGGGGGGGGGGGGGGGGGGGGGGGGGGGGGGGGGGGGGGGGGGGGGGGGGGGGGGGGGGGGGGGGGGGGGGGGGGGGGGGGGGGGGGGGGGGGGGGGGGGGGGGGGGGGGGGGGGGGGGGGGGGGGGGGGGGGGGGGGGGGGGGGGGGGGGGGGGGGGGGGGGGFGGG>FGFGFGF
@M00200:207:000000000-ALC1F:1:1113:25452:18249 1:N:0:5
ATTGGGCATAAAGAGCACGTAGGCTGCGCGCTAAGTCAGGTGTGAAATCCCCCGGCTCAACCGGGGAACTGCACCTGATACTGGCGTGCTCGAGGACGGTAGGGGTCAGTGGAACTCCAGGTGGAGCGGTGAAATGCGTAGATATCTGGAGGAACACCGGTGGCGAAAGCGGCTCACTGGACCGTCTCTGACGCTGAGGTGCGAAAGCTAGGGTAGCAAACGGGATTAGATACCCGTGTA
+
GGGGGGGGGGGGGGGGGGGGGGGGGGGGGGGGGGGGGGGGGGGGGGGGGGGGGGGGGGGGGGGGGGGFFGFGGGGGGGGGGGGFGGGGGGGGGGDEGGGGGGGGGEGGGGGGGGGGGGGGGGGFGGGGGGGGGGGGGGGEGGGGGGGGGGGGGGGGGGGGGGDGGGGGGGGDGECEGGGCFGGGGGGGGGGGGGGGDGGGGGGGGGGGGGFCGFGGGFGGGGGDCGGFGFFFGGGDEGFG
@M00200:207:000000000-ALC1F:1:1113:2983:18517 1:N:0:5
ATTGGGCTTAAAGTGTGCGCAGGTGGCTGAGCAAGTCGAGTGTGAAATCCCCGGGCTTAACTTGGGAATTGCGCTCGAAACTACTTGGCTCGAGTGTGGCAGCGGAAGGTGGAATTCCAGGTGTAGCGGTGAAATGCGTAGAGATCTGGAGGAACACCGATGGCGAAGGCAGCCTTCTGGGCCAACACTGACGCTCATGCACGAAAGCGTGGGGAGCAAACAGGATTAGATACCCCAGTA
+
AF@FGGGG@FCFGEGEDGEGGCGGFF8EGCCFG8EFGGGGGGG<E,CCF8FGEGGGGDGGGGG@<CAFEFDGGGEFC@EGGGGGGCGDCFGGGCG@EGGGGG+@FGGGG<E=@AEFFGGGEGGGFFFGGCCECCGGCFEGGGF>AFGGFF,BC8D,@FF7FEGF:*:BGG7CGCFFC9D,D8EBBFFGGGFGD8CEEGGGFG5=8>*7CE/B8C*:C*:CFGGC<CC=?/:FEFF*83)>
@M00200:207:000000000-ALC1F:1:1113:9178:20372 1:N:0:5
ACTGGGTTTAAAGGGCGCGTAGGTGGCGACCCCAGTCCATGGTGAAAGCTCGTCGCTTAACGACGAGTCGGCCACGGATACTGGGTTGCTCGAGCGATGTAGAGGCAGGTGGAATTTCGGGTGTAGCGGTGGAATGCGTAGATATCCGAAAGAACACCGGTGGCGAAGGCGGCCTGCTGGGCATCCGCTGACACTGAGGCGCGACAGCGTGGGGAGCAAACAGGATTAGATACCCTCGTA
+
GGGGGGFEGGGGGGGFGGGFGGGGGGGGGGCGGGGGGGFFGGGGGGGGGGGGGGGGDGGGGGGGGGGFGGGGEEFFGGCGGGFGGGGGGGGFFGGGG8FGGGGGGFGGGFGGFFFGGGGGGGGFFGGGGGGGGGGGGGGGGEGFGCGGGGGGGGGFGGGGGGGGGGGGGGEGD@EGGGCFGFFG6AEGEEDGGGGFGGGGGGGEGGGGGEGGGGDGDFCFFGGGDCFGG*CD?7C=>DFD
@M00200:207:000000000-ALC1F:1:1113:17371:20852 1:N:0:5
ACTGGGTGTAAAGCGTGTGTAGGTGGCTTCCTAAGTCGGTTGTGAAATCCCTGGGCTCAACCTGGGAATTGCAGTCGATACTGGGAAGCTAGAGTTCGGTAGAGGACGGCGGAATTCCCGGTGTAGCGGTGAAATGCGTAGATATCGGGAGGAACATCGATGGCGAAGGCGGGTCTCTGGGCCGATACTGACGCTGAGGAGCGAAAGCGTGGGGAGCAAACGGGATTAGATACCCTGGTA
+
GGGGGGGGGGGGGGGGGGGGGGGGGGGGGGGGGGGGGGGGGGGGGGGGGGGGGGGGGGGGGGGGGGGGGGGGGGGGGGGGGGGGGGGGGGGGGGGGGGGGGGGGGGGGGGGGGGGGGGGGGGGGGGGGGGGGGGGGGGGGGGGGGGGGGGGGGGGGGGGGGGGGGGGGGGGGGGGGGGGGGGGGDGGGGGGGGGGGGGGGGGGGGGDGGGGGGGGGGGGGGGGGDGGGGFGGGG:DFGFG
@M00200:207:000000000-ALC1F:1:1113:17059:21013 1:N:0:5
ATTGGGTTTAAAGGGCGCGTAGGTGGCCTGGTAAGTAGGGGGTGAAATCTCGTGGCTCAACTGCGAGGCTGCCTCCTAAACTGTCAGGCTTGAGCAGAGTAGAGGCAGGTGGAATTCCCGGTGTAGCGGTGGAATGCGTAGAGATCGGGAAGAACATCGGTGGCGAAGGCGGCCTGCTGGGCTCTTGCTGACACTGAGGCGCGACAGCGTGGGGAGCAAACAGGATTAGATACCCCAGTA
+
FGGGGGGGGGGDGGGGGGGGGGGGGGGGGGGGCFCGGGGGGGGGGGGGGGGGGGGGGGGGGGGGGGGGGGGGGGGGGGGGGGGGGGGGGGGGGGGGGGGGCGFDDEGEGGGGGGGGGGGGGGGGGGGGGGGGGGGGGGGGGGGGGGGGGEGG7DFGGGGGGGEGGEGGGFCEGGGGGGGFDGGGGGGGGGGGGGGGGGGGGGECGGGGGGGGGGDGGGCCGGFFGFGGF=FFDGGG>5?C
@M00200:207:000000000-ALC1F:1:1113:25514:21216 1:N:0:5
ACTGGGTATAAAGGGCTCGTAGGCGGCCAACTAAGTCATACGTGAAATCCCTCAGCTTAACTGGGGAACTGCGTGTGATACTGGATGGCTTGGATTTGGGAGAGGGATGCGGAATTCCAGGTGTAGCGGTGAAATGCGTAGATATCTGGAGGAACACCGGTGGCGAAGGCGGCATCCTGGACCATTATTGACGCTGAGGAGCGAAAGCCAGGGGAGCAAACGGGATTAGATACCCGCGTA
+
GGGGGGGGGGGGGGGGGGGGGGGGGGGGGGGGGGFGGGGGGGGGGGGFGGGGGGGGGFGGGGGGGGGGGGGGG@FGGFGGGGGGGDGGGGFGGGGGGGGGGGGGGGGFGGGGGGGGGGGGGFGEFFFFEGDGGGGEGGGGGGDCFGGGGGGGGGGGGGGE:@FFGGGC7FEEEGGGGGGGGGGGF?FDFGGG8CGGGE7CCGCGCEEFFG5F5?5=DC7EFC5DCDFCFFFGGGG3@D:)
@M00200:207:000000000-ALC1F:1:1113:8063:21983 1:N:0:5
ATTGGGCTTAAAGGGCTCGTAGGCGGTTTGTCGCGTCGGGAGTGAAAACCAGGTGCTTAACACCTGGCTTGCTTTCGATACGGGCAGACTAGAGGTATTCAGGGGAGAACGGAATTCCTGGTGTAGCGGTGAAATGCGCAGATATCAGGAGGAACACCGGTGGCGAAGGCGGTTCTCTGGGAATGACCTGACGCTGAGGAGCGAAAGTGTGGGGAGCGAACAGGATTAGATACCCGCGTA
+
GGGGGGGGGGGGGGGGGGGGGGGGGGGGGGGGGGGGGGGGGGGGGGGGGGGGGGGGGGGGGGGGGGGGGGGGGGGGGGGGGGGGGGGGGGGGGGGGGGGGGGGGGGEGGDDGGGGGGGGGGGGGGFGGGGGGGGFGGGGGGGGGCGGGGGGGGGGGCFGGEGGGGGGCEGGGEGDGFGFGGFGGFE+<FFE88EEDCCC<EFGEDGEFDGF5CEDGDEGGEGGGF*:7E?>DFFG5BG>D
@M00200:207:000000000-ALC1F:1:1113:19301:22001 1:N:0:5
ACTGGGCATAAAGGGCGCGTAGGCGGCCACCGCAAGTCGACTGTGAAATCTCCGGGCTTAACCCGGAAAGGTCAGCCGATACTGCGGGGCTAGAGTGCAGAAGGGGCAACTGGAATTCTCGGTGTAGCGGTGAAATGCGTAGATATCGAGAGGAACACCTGCGGCGAAGGCGGGTTGCTGGGCTGACACTGACGCTGAGGCGCGAAAGCTAGGGGAGCGAACGGGATTAGATACCCCAGTA
+
GGGGGGGGGGGGGGGGGGGGGGGGGGGGGGGGGGGGGGGGGGGGGGGGGGGGGGGGGGGGGGGGGGGGGGGGGGGGGGGGGGGGGGGGGGGGGGGGGGGGGGGGGGGGGGGGGGGGGFGGGGGGGGGGGGGGGGGGGGGGGGGGGGGGGGGGGFGGGGGGGGGGGGEGGGGDEGGGGGGEGGGGGGGEFGGGGGCEGGGGGGGDEGGGFFGGGFCEGGGGGGE3CCDGGFGGGGCG3>@FF
@M00200:207:000000000-ALC1F:1:1113:20316:22155 1:N:0:5
ACTGGGTGTAAAGCGCGTGTAGGCGGCTTGGCAAGTCGGATGTGAAAGCCCACGGCTCAACCGTGGAAGCGCATCCGAAACTGCTTCGCTCGAGTCTCGGAGAGGAAGGTGGAATGCTTGGTGTAGAGGTGAAATTCGTAGATATCAAGCAGAACACCTGCGGCGAAGGCGGCCTTCTGGACGATGACTGACGCTGAGACGCGAAAGCGTGGGGAGCAAACAGGATTAGATACCCTCGTA
+
GGGGGGGGGGGGGGGGGGGGGGGGGGGGGGGGGGGGGGGGGGGGGGGGGGGGGGGGGGGGGGGDGGGGGGGGGGGGGGGGGGGGGGGGGGGGGGGGGGGGGGDGGGGGGGGGGGDFGGFGGGGFCFFGGGGGGGGGGGGGGGGGGGGGGGGGGGGGGGGGGGGGGGGGGGGGGGGGGGGGCGGGGGGGGGGGEGGGGGFGGGEGGGGGGGGGGGGGGGGGGGFFGGGGGFFGEGGGFGFG
@M00200:207:000000000-ALC1F:1:1113:22655:22163 1:N:0:5
ATTGGGTTTAAAGCGCGTGTAGGCGGGGCGGTGCGTCGGCCGCTGAAATCCCCCGGCTCAACCGGGGAAGGGGCGCCGAGACGACCGGCCTGGAGCGACGTAGGGGGAACTGGAACTTCCGGTGGAGCGGTGAAATGCGTTGAGATCGGAAGGAACGCCCGTGGCGAAAGCGAGTTCCTGGACGTCGGCTGACGCTGAGACGCGAAAGCCAGGGGAGCGAACGGGATTAGATACGCCGGTA
+
FGGGGGGGGEGGGGGGGGGGGGGGGGGGGGGFGGGGGGGGGGGGGGGGGFGGGGGGGGGGGFGGGGGGGGGGGGGGGGGGGGGGEGGGGGGGGGFGGGGD:FGGGGGGGFEGGGGGGGGGDGCEEGFGGGCGGDGGGEEGGGDGGFGFGDGGGGFFGEEGGEEGGGEGGG?EEGCC<CGGFFGGGGGGDGGFFGGGGGGGGGEEEGGDCFGGGGGGGGGGGGGGGDG*09CFFF*77<BDF
@M00200:207:000000000-ALC1F:1:1113:14097:22569 1:N:0:5
ATTGGGTTTAAAGGGCTCGTAGGTGGCCAACTAAGTCAGACGTGAAATCCCCAGGCTCAACTTGGGAACTGCGTCTGATACTGGATGGCTTGAATTCGGGAGAGGGATGCAGAATTCCAGGTGTAGCGGTGAAATGCGTAGATATCTGGAGGAATACCGGTGGCGAAGGCGGCATCCTGGACCGAGATTGACACTGAGGAGCGAAAGCCAGGGGAGCAAACGGGATTAGATACCCCCGTA
+
GGGGGGGGGGGGGGGGGGGGGGGGGGGGGGGGGGGGGGGGGGGGGGGGGGGGGGGGGGGGGGGGGGGGGGGGGGGGGGGGGGGGFGGGFGGGGGGGGGGGGGGGGGEGGCFGGGGGGGGGGGGGGGGGGGGGGGGGGGGGGGGGGGGGGGFGGGGGGGGGGGGGGGGGGGGGGGGGFGGFGGGGGG8E?FGGGGGGGGGGGGGEEEGGGGGGGGGGGGGFGGGGGDGGGFGGGFGGDCDD
@M00200:207:000000000-ALC1F:1:1113:13448:23546 1:N:0:5
ACTGGGTTTAAAGGGCTCGTAGGCGGTTTGTCGCGTCGGGAGTGAAAACACCGGGCTTAACTCGGTGCTTGCTTTCGATACGGGCAGACTGGAGGTATGCAGGGGAGAACGGAATTCCTGGTGTAGCGGTGAAATGCGCAGATATCAGGAGGAACACCGGTGGCGAAGGCGGTTCTCTGGGCATTACCTGACGCTGAGGCGCGAAAGTGTGGGGAGCGAACAGGATTAGATACCCCCGTA
+
GGGGGFGGEGGGGGEGG-@FECCGGG@@F@CE:<CF@7C7+C@FGGGFGGCFGGEGGCFFGA,,=BBFAF@FFGGGGGCFG7C:=FEFFGFFGGGEEEFFGGGGDFE:>FEGGGGGFGFGDBFFFDDFEGG7<<FGFEGFGCCCAECF7DFCGCDF,>:FCGGGGD8CGC@EC=E9FGDFCFDBEG+<FGGF>E8E>GG*?5?EGGG<E@@CGEC59:CEGGC<<4>C9@>FFFCF))5C
@M00200:207:000000000-ALC1F:1:1114:14822:2500 1:N:0:5
ACTGGGTGTAAAGGGCGCGTAGGCGTTCTTTCAAGTCTTGTGTGAAAGCCCCGGGCCTAACCTGGGAAGTGCACAAGATACTGGGAGGATAGAGTTCCGGAGAGGAAGATGGAATTCCCGGTGTAGCGGTGAAATGCGTAGATATCGGGAGGAACACCAGTGGCGAAGGCGATCTTCTGGACGGATACTGACGTTGAGGCGCGAAAGCTAGGGGAGCAAACAGGATTAGATACCCTAGTA
+
GGGGGGGGGGGGGGGGGGGGGGGGGGGGGGGGGGGGGGGGGGGGGGGGGGGGGGGGGGGGFGFGGGGGGGGGGGGGGGGGGGGGGGGGGGGGGGGGGGGGGGGGGGGGGGGGGGGGGGGGGGGGGGGGGGGGGGGGGGGGGGGGGGGGGGGGGGGGGGGGGGGGGGGGGGGGGGGGGGGGGGGGGGGGGGGGGEGGGF<>GEGGGGGGGGGGGGGGGGGGGGFGFGGFGFGGGGGFGGFF
@M00200:207:000000000-ALC1F:1:1114:11445:2662 1:N:0:5
ACTGGGCTTAAAGGGCGCGTAGGCGGGAGGACAAGTCGGTCGTGAAATCTTCGGGCTCAACCCGGAGGCGTCGGCCGAAACTGTTTTTCTTGAGGGAGGCAGAGGAGTCTGGAATTCCCGGTGTAGCGGTGAAATGTGTAGAGATCGGGAGGAACACCGGTGGCGAAGGCGGGACTCTGGGCTATAACTGACGCTCATGCACGAAAGCGTGGGGAGCAAACAGGATTAGATACCCTAGTA
+
GGGGGGGGGGGGFGGGGGGGGGGGGGGGGGGGGGGGGGGFGGGGEGGGGGGGGGGGGGGGGGGGGGGGGGGGGGGGGGGGGGGGGGGGGGGGGGGGGGGGGGGGG8FGGGGGGGGGGGGGGGGGDDGGGEGG9<BFFGFGGGGGGGGGGGGGGGGGGGGGGGGGGGGGGGGGGGGGGGGGGGGGGGFGGGGGGGGGGGCFGFGCGGGGGGGGGCGGGGGF=FCGFFGFGFGGGGGFFGFG
@M00200:207:000000000-ALC1F:1:1114:24178:2973 1:N:0:5
ACTGGGTATAAAGGGTGCGTAGGCGGCCTATTAAGTCAGTGGTGAAATATTTCAGCTCAACTGGAATTGTGCCATTGATACTGATGGGCTTGAGTACAGATGAGGTAGGCGGAATTGACGGTGTAGCGGTGAAATGCTTAGATATCGTCAAGAACACCTATAGCGAAGGCAGCTTACTAGGCTGTAACTGACGCTGAGGCACGAAAGTGTGGGGATCAAACAGGATTAGATACCCCAGTA
+
GEGGGGGGGGGGGGGGGGGGGGGFGGGGGGGGGGGGGGGEFGGGGGGGFGCFGGGGGGGGGGGGGGGGGGGGGGGEFGGGGGGGGGGGGGGGFGGGGGGFCFGGGGGGGGGGGGGGGAFGGGGGGGGGGGGGGGGGGGGGGGGGGFFFFGGGGGGGGGFFGGGGGGGGGGGGGFBFGGGG7FGGGGFGGGGGEGGGGGGFGGGDGGG7EFFGDGGGGGFGGGGGFGGFGFGGGGFFDGFG
@M00200:207:000000000-ALC1F:1:1114:7108:2984 1:N:0:5
ATTGGGTGTAAAGAGCGTGTAGGCGGTCAGGTAGGTCGGTTGTGAAAACTGGAGGCTCAACCTTCAGAGGTCGACCGAAACCCCCTGGCTAGAGTCCGGGAGAGGAGAGTGGAATTCCTGGTGTAGCGGTGAAATGCGCAGATATCAGGAAGAACACCCGTGGCGAAAGCGGCTCTCTGGAACGGTACTGACGCTGAGACGCGAAAGCGTGGGGAGCGAACAGGATTAGATACCCGTGTA
+
GFGGGGFGGGGGGFGGGEGGGGGGGGGGGGGGGGGGGGGGGGGGGGGGGGGGGGGGGGGGGGGGGGFGGGGGGGDFGGGGGDFCFDFFFGGGGGGFFCFG:FDEGGGGGGGGGFGFFGGGGGGGGFGGGGGGGFGFGGGGGGGGGGGGGGGGGGGGGGGEGGGGGGGGGGGGGGGGGGGGGGGGGGGGGGGGG58?EGF=EEGGGGGGGGGGGGGGGD5EGDGGFGGFGFGCEG<CDD@G
@M00200:207:000000000-ALC1F:1:1114:11812:3206 1:N:0:5
ATTGGGCATAAAGGGTGCGTAGGCTGTGCGGAAAGTTGGGTGTGAAATCCCTCGGCTTAACCGAGGAACTGCGCCCAAAACTACCGTGCTCGAGGGAGACAGAGGTGAGCGGAACTTAGGGTGGAGCGGTGAAATGCGTTGATATCCTAAGGAACACCGGTGGCGAAAGCGGCTCACTGGGTCTCTTCTGACGCTGAGGCACGAAAGCCAGGGGAGCGAACGGGATTAGATACCCCGGTA
+
GGGGGGGGGGGGGGGGGGGGGGGGGGGGGGGGGGGGGGGGGGGGGGGGGGGGGGGGGGGGGGGGGGGFGGGGGGGGGGGGGGGGGGGGGGGGGGGGGGGGGGGGGGGGGGGGGGGGGGGGGGGGGGGGGGGGGGGGGGGGGGGGGGGGGGGGGGGGGGGGGGGGGGGGGGGGGGGGGGGGGGGGGGGGGGGGGGGGGGCFGGGGGGGGGGGGGGGGGGGGGGGGFGGFGFGGGFGGGGFG
@M00200:207:000000000-ALC1F:1:1114:22448:3310 1:N:0:5
ATTGGGTTTAAAGAGCGCGTAGGCGGTCCGGTTAGTCGGTTGTGAAAGTCGGGGGCTCAACCCTCGGATGCCGATCGATACTGCCGGGCTAGAGTCCGGAAGAGGCGAGTGGAATTCCTGGTGTAGCGGTGAAATGCGCAGATATCAGGAAGAACACCAATGGCGAAGGCAGCTCTCTGGGACGGTACTGACGCTGAGACGCGAAAGCGTGGGGAGCGAACAGGATTAGATACCCCTGTA
+
GGGGGGGGGGGGGGGGGGGGGGGGGGGGGGGCGGGGFGGGEGGGGGGGGGGGGGGGGGGGGGGGGGGGGGGGGGGDGGGGGGGGGGGGGGGGGGGGGGGGGGGGGEGGGGGGGGGGGGGGGFGGFGEGGFGGGGGGFGGGGGGGGGGGGGGGFGCFCGFGFGGGGGGCGCFGGGFGDGGGGGFGGEGGGGGGGGGEGGGFGCEEGGG6ECEGGGGGGDEG=DFGFGFFG=CGCCC3<FFC
@M00200:207:000000000-ALC1F:1:1114:11001:3959 1:N:0:5
ATTGGGTATAAAGCGTGCGTAGGCGGTTTGCTAAGTCGGTTGTGAAAGCCCTGGGCTTAACCTGGGAATTGCAGTCGATACTGGCAGGCTAGAGAACGGTAGAGGGAGGCGGAACTCCAGGTGTAGCGGTGAAATGCGTAGATATCTGGAAGAACACCGATGGCGAAGGCAACCTCCTGGGCCTGTTCTGACGCTGAGGCACGAAAGCGTGGGTAGCAAACAGGATTAGATACCCGTGTA
+
GGGGGGGGGGGGGGGGGGGGGGGGGGGGGGGGGGGGGGGGGGGGGGGGGGGGGGGGGGGGGGFGGGGGGGGGGGGGGGGFGGGGGGGGGGGGGGGGGGGGGGGGGGGGGGGGGGGGGGGGGFGGGGGGGGEGGGGGGGGGGGGGGGGGGGGGGGGGGGGGGGGGGGGGGFGGGGGGGGGGGGFGGGGGFGGGGGGGGG@>GGEGGEEDEEGGGGFGGGGGGGGGFGGFGFGGGGGDGGFG
@M00200:207:000000000-ALC1F:1:1114:8834:4264 1:N:0:5
ATTGGGTTTAAAGGGTGCGCAGGCGGCCCCGCAAGTCAGGCGTGAAATCCCCGGGCTCAACTTGGGAATGGCGCTTGAAACTACGGGGCTGGAGTGTGGCAGAGGGAGGTGGAATTCCACGTGTAGCGGTGAAATGCGTAGAGATGTGGAGGAACACCGATGGCGAAGGCAGCCTCCTGGGCCAACACTGACGCTCATGCACGAAAGCGTGGGGAGCAAACAGGATTAGATACCCCAGTA
+
GGGGGGGGGEGGGGGGGGGGGGGGGGGGGGGGGGGGGGGGGGGGGGGGGGGGGGGGGGGGGGGGGGFGGGGGGGGGGGGGGGGGGGGGGGGGGGGGGGGGGGGGGGGGGGGGGGGGGGGGGGGGGGGGGGGGFGGGGGGDEFDFGGGGGFGGGGGGGGGGGGGGGGGGGGGGGGGGGGGGGGGGGGGGGGGGGGGGGGGFGGGGGGGGGGGGGGGGGGGGGGGGFFGFGFGGGGFGGGFG
@M00200:207:000000000-ALC1F:1:1114:19537:4952 1:N:0:5
ATTGGGTTTAAAGCGCGTGTAGGCGGCCAAGTAAGTCCGTTCTGAAAGCTCGGGGCTCAACCCCGGGAGGCGGATGGATACTGTTTGGCTCGAGTCCGGAAGAGGCGAGTGGAATTCCCGGTGTAGCGGTGAAATGCGCAGATATCGGGAGGAACACCAATGGCGAAGGCAGCTCGCTGGGACGGTACTGACGCTGAGACGCGAAAGCGTGGGGAGCAAACAGGATTAGATACCCTTGTA
+
GGGGGGFEGGGGGFGGGBCCAFEGDGGGGDGGGGFGGGGCF8FGGGG9F,,BEFGC@FCDGF7,+8F@:C,=FDGCGGEFGGC5,BFFGGGGE:F>FGC3=FFGGGGFGEGGFFFFCFCEEEFGAEGG7FF:CFFGGGGGGGGGCF*<<C7FEGGGGG>CE7EFE@EGDGC8ECF8EGGGDCFGGC>CGFFGGGGGCC<?GGGD*:=EGGGGD8ECD9FFGGGFFFF=C?>>FCF*0>07
@M00200:207:000000000-ALC1F:1:1114:15579:4981 1:N:0:5
ACTGGGTTTAAAGGGCTCGTAGGCGGCCAACTAAGTCGGATGTGAAATCCCCAGGCTCAACCTGGGAACTGCATCCGATACTGGATGGCTTGAATTCGGGAGAGGGATGCAGAATTCCAGGTGTAGCGGTGAAATGCGTAGATATCGGAAGGAACGCCGGTGGCGAAAGCGGCGGTCTGGGCCTTGTCTGACGCTGAGGCACGAAAGCTAGGGGAGTGAACGGGATTAGATACCCGTGTA
+
GGGGGGGGGGGGGGEGGGGGGGGGGGGGGGGGGGGGGGGGGGGGGGGGGGGGGGFGGGGGGGGGGGGGGGGGGGGGEGGGGGGGGGGGGGGGGGGGGGGGGGGGGGGGGGGGGGGGGGGGGGGGGGGEGFGGGGGGGGGGGGGGFGGGGGGGGGGGGGGGGGGGGGGGGFGGGGGGGGGGGGCEGGGGGGGGGGGGGGGFGGGGGGEGGGGGGGGGGFCEFGGGFGFFGFGGGGCDDGFG
@M00200:207:000000000-ALC1F:1:1114:11979:5321 1:N:0:5
ATTGGGTTTAAAGGGCGCGTAGGCGGGTGGTCAAGTCGGGGGTGAAATCGTTCGGCCCAACCGGACAAGGGCTTCCGATACTGACTGTCTCGAGGGAGGTAGGGGTCGAGGGAACTGGTGGTGGAGCGGTGAAATGCGTAGATATCACTAGGAACGCCGGTGGCGAAAGCGCTCGACTGGACCTCTTCTGACGCTGAGGCGCGAAAGCCAGGGGAGCAAACGGGATTAGATACCCGTGTA
+
GGGGGGGGGGGGGGGGGGGGGGGGGGGGGGGGGGGGGGGGGGGGGGGGGGGGGGGGGGGGGGGGGGGGGGGGGGGGGGGGGGGGGGGGGGGGGGGGGGGGGGGGGGGGGGGGGGGGGGGGGGGGGGGGGGGGGGGGGGGGGGGGGGGGGGGGGGGGGGGGGGGGGGGGGGGGGGGGGGGGGGGGGCGGGGGGGGGGGG:5EGGGGGGGGGGGGGGGGGGGGGGGEGGFGFGGGGGDGGFG
@M00200:207:000000000-ALC1F:1:1114:3673:6167 1:N:0:5
ATTGGGTTTAAAGGGCGCGTAGGCGGGATGGCAAGTCAGTCGTGAAATCTCTCGGCTCAACCGAGAAACGTCGGCTGATACTGCCGTTCTTGAGGGATGCAGAGGAGACTGGAATTCCCGGTGTAGCGGTGAAATGTGTAGAGATCGGGAGGAACACCGGTGGCGAAGGCGGGTCTCTGGGCATCTCCTGACGCTGAGGCGCGAAAGCGTGGGGAGCAAACGGGATTAGATACCCTTGTA
+
GGGGGGGGGGGGGGGGGGGGGGGGGGGGGGGGGGGGGGGGGGGGGGGGGGGGGGGGGGGGGGGGGGGGGGGGGGGGGGGGGGGGGGGGGGGGGGGGGGGGGGGGGGGGGGGGGGGGGGGGGGGGFCGGGGGGGGGGGGGGGGGGGGGGGGGGGGGGGGGGGGGGGGDGGGGGGGGGGGGGFGGGGGGGGGDGGGGGEGFFGGGGGGGGGGGGGGGGGFGCFGEGEGGFGFGGGGGGGGFG
@M00200:207:000000000-ALC1F:1:1114:8093:6653 1:N:0:5
ATTGGGTTTAAAGGGTGCGTAGGCGGGTCTTTAAGTCAGGGGTGAAATCCTGGAGCTCAACTCCAGAACTGCCTTTGATACTGAAGATCTTGAGTTCGGGAGAGGTGAGTGGAACTGCGAGTGTAGAGGTGAAATTCGTAGATATTCGCAAGAACACCAGTGGCGAAGGCGGCTCACTGGCCCGATACTGACGCTGAGGCACGAAAGCGTGGGGAGCAAACAGGATTAGATACCCCCGTA
+
GGGGGGGGGGGGGGGGGGGGGGGGGGGGGGGGGGGGGGGGGGGGGGGGGGGGGGGGGGGGGGGGGGGGGGGGGGGGGGGGGGGGGGGGGGGGGGGGGGGGGGGGGGGGGGGGGGGGGGGGGGGGGGGGGGGGGGGGGGGGGGGGGGGCGGGGGGFGGGGGGGGGGGGGGGDGGGGGGGGGGCFGGGGGGGGGGGGGGF@=EGGGGGEGGGGGGDGGGGGGGFFG@GFFGF7CGGGGGGE<
@M00200:207:000000000-ALC1F:1:1114:5374:6816 1:N:0:5
ATTGGGTGTAAAGCGCGCGTAGGCAGCAGCGTGTGTCGGGCGTGAAATCCCACGGCTCAACCGTGGAAGTGCACTCGAAACTGCGCAGCTAGAGTCTCGGAGAGGAAGGCGGAATGCTTGGTGTAGAGGTGAAATTCGTAGATATCAAGCGGAACACCGGTGGCGAAGGCGGCCTTCTGGACGATGACTGACGCTGAAGCGCGAAAGCGTGGGGAGCAAACAGGATTAGATACCCGTGTA
+
GGGGGGGGGCGGGGGGGGGGGGGGGGGGGGGGGGGGGGGGGGGGGGGGGGGGGGGGGGGGGGGGGGGGGGGGGGGGGGGFFGGGGGGGGGGGGGGGGGGGGGGGGGFGGGGGGGGGGGGGGGGGGGGGGGGGGGGGGGGGGGGGGGGGGGGGGGGGGGGGGGGGGGGGGGGGGGGGGGGGGGGGGGFEEGGGGGGGGG6FGGGGGCEGGGGGGDGGGGGGGGGGFGFFGFGGGGGGGGFG
@M00200:207:000000000-ALC1F:1:1114:7209:6992 1:N:0:5
ATTGGGTTTAAAGCGCACGTAGGCGGCTTGGCAAGTCGGATGTGAAATCCCTCGGCTCAACCAAGGAAGTGCATCCGAAACTGCTGAGCTTGAGTACGAAAGAGGATCGCGGAATTCCCGGTGTAGAGGTGAAATTCGTAGATATCGGGAGGAACACCAGTGGCGAAGGCGGCGATCTGGGTCGATACTGACGCTGAGGTGCGAAAGCGTGGGGAGCAAACAGGATTAGATACCCCTGTA
+
GGGGGGGGGGGGGGGGGGGGGGGGGGGGGGGGFGGGGGGGGGGGGEFGFGGGGFGGFEGGGGGGGGGGGGGGGGGGGGGCFEEDFGGGGGGFGGGGGGGGGGGGGFEFEFGGGGFGFGCFGCCBDFGGGDEGGGGGGFGGGGGGFGEGDEGGGGGGGGGGGFGCEEGEFGGGGEEEF7FGCFGE>CFG:EGGGEGE:FGFG@=CGDE2CEGGDEEEDGGGGG?>FGDFFFGGCFF5FGFF
@M00200:207:000000000-ALC1F:1:1114:4690:7011 1:N:0:5
ATTGGGTATAAAGAGCTCGTAGGCGGTTCGGTAAGTCGGATGTGAAAACTTTGGGCTCAACCCAAAGCGTGCACTCGATACTGCTGTGACTAGAGTTCGGTAGGGGAGTGGGGAATTCCTAGTGTAGCGGTGAAATGCGCAGATATTAGGAGGAACACCGGTGGCGAAGGCGCCACTCTGGGCCGAAACTGACGCTGAGGAGCGAAAGCGTGGGTAGCAAACAGGATTAGATACCCTAGTA
+
GGGGGGGGGGGGGGGGGGGGGGGGGGGGGGGGGGGGGGGGGGGGGGGGGGGGGGGGGGGGGGGGGGGGGGGGGGGGGGGGGGGGGGGGGGGGGGGGGGGGGGGGGGGGGGGGGGGGGGGGGGGGGGGGGGGGGGGGGGGGGGEFGGGGGFGGGGGGGGGGGGGGGGGGGGGGEGGGDFGGGGGGG:EEGGGGGGGGGGFFGGGGEGGGGGGGGGGGGGGFFGGGFFFFGFFGGFGGFGFGF
@M00200:207:000000000-ALC1F:1:1114:13232:7609 1:N:0:5
ATTGGGCGTAAAGAGCGTGTAGGCGGCCCGATAAGTCGGTTGTGAAAGTCAAGGGCTCAACCCTTGAAAGCCGGCCGATACTGTCGGGCTAGAGTCCGGAAGAGGCGAGTGGAATTCCTGGTGTAGCGGTGAAATGCGCAGATATCAGGAGGAACACCAATGGCGAAGGCAGCTCGCTGGGACGGTACTGACGCTGAGACGCGAAAGCGTGGGGAGCAAACAGGATTAGATACCCCAGTA
+
GGGGGGGGG+BFGGFGGGGGGGGGGGGGGGGGGGGGGGGGGGGGGGGGGGGGGGGGGGGGGGGGGGGGGGGGGGGGGGGGGGGGGGGGGGGGGGGGGGGGGGGGGGGGGGGGGGGGGGGGGGGGGGGGGEGGGGGGGGGGGGGGFGGGGFGEGGGGGGGGGGGGGGDGGGGGGGGGGGGGGGGGDGGGGGGGGGGEE=<=EGGGGGGGGGGGGGGGGGGGGGGGFGGFC=CFCGGGDGFG
@M00200:207:000000000-ALC1F:1:1114:20951:8290 1:N:0:5
ACTGGGTTTAAAGGGCTCGTAGGCGGTTTGTCGCGTCGGGAGTGAAAATCCAGGGCTTAACTCTGGACTGGCTTCCGATACGGGCAGACTAGAGGTATGCAGGGGAGAACGGAATTCCTGGTGTAGCGGTGAAATGCGCAGATATCAGGAGGAACACCGGTGGCGAAGGCGGTTCTCTGGGCCGTGACTGACGCTGAGGAGCGAAAGCGTGGGTAGCAAACAGGATTAGATACCCCAGTA
+
GGFGGGGGGGGFGGGGGFEGGDFGGGEGFGGGGGGFGDGGGEGGGGGGGFGGGGGGFGGFGGGGGGFGGGGGGGGGGGGGGGGDFEGGGD?FGEGGGGGGGGGGGCEEGFGDB=FCGGGCGGGGGGGEG=F7FFFGGCCCFDGF<FDFGGGGGFGGFGGGFGGDCEGDGGEGGGGGFGGGGFEEEEDFCFGECGCG5CFFGGG55CCFEEGCCE?EFFDEGGGG:CFFE4CG<F6C<D?G
@M00200:207:000000000-ALC1F:1:1114:4150:8858 1:N:0:5
ATTGGGTTTAAAGGGCTCGTAGGCGGCCAACTAAGTCATACGTGAAATCCCTCAGCTTAACTGGGGAACTGCGTGTGATACTGGATGGCTTGGATTTGGGAGAGGGATGCGGAATTCCAGGTGTAGCGGTGAAATGCGTAGATATCTGGAGGAACACCGGTGGCGAAGGCGGCATCCTGGACCAATATTGACGCTGAGGAGCGAAAGCCAGGGGAGCAAACGGGATTAGATACCCTCGTA
+
GGGGGGGGGGGGGGGGGGGGGGGGGGGGGGGGGGGGGGGGGGGGGGGGGGGGGGGGGGGGGGFGGGGGGGGGGFGEGGGGGGGGGGGGGGGGGGGGGGGGFEFGGGGGGGGGGFGGGGGGGGGGGGGGGGGGGGGGGGGGGGGGFGFGGGGGGGGGGGGGGGGGGGGGGGGGGGGGGGGGGGGGGGGGGGGGEDEGGGFAEFGGGGEGGGFGGGGG<FGGGGGGEGGFGFFFFFGGGG>G
@M00200:207:000000000-ALC1F:1:1114:10902:9720 1:N:0:5
ATTGGGTTTAAAGGGTGCGTAGGCGGATTGGTAAGTCCGTGGTGAAATCCCCGAGCTTAACTCGGGAACTGCCATGGATACTATCAGTCTTGAATATCATGGAGGTAAGCGGAATATGTCATGTAGCGGTGAAATGCTTAGATATGACATAGAACACCAATTGCGAAGGCAGCTTACTACGCGATAATTGACGCTGAGGCACGAAAGCGTGGGGATCAAACAGGATTAGATACCCCGGTA
+
GGGGGGGGGGGGGGGGGGGGGGGGGGGGGGGGGGGGGGGGGGGGGGGGGGGGGGGGGGGGGGGGGGGGGGGGGGGGGGGGGFGGGGGGGGGGGGGGGGGGGGGGGGGGGGGGGGGGGGGGGGGGGGGGGGGGGGGGGGGGGGGGGGGGGGGGGGGGGGGGGGGGGGGGGGGGGGGGGGGGDDGGGGGGGGGGGGGGGGEAGGGDEGGFGGGDGGGGGGDGGGGGFGGFGFGGGFFFDDFG
@M00200:207:000000000-ALC1F:1:1114:6335:10459 1:N:0:5
ATTGGGTTTAAAGCGCGTGTAGGCGGCATGGCAAGTCGGGTGTGAAAGCCCTGGGCTCAACCCGGGAACTGCGTCCGATACTGGCAGGCTTGAATCCGGGAGAGGGATGCGGAATTCCAGGTGTAGCGGTGAAATGCGTAGATATCTGGAGGAACACCGGTGGCGAAGGCGGCATCCTGGACCGGCATTGACGCTGAGGCGCGAAAGCCAGGGGAGCAAACGGGATTAGATACCCTCGTA
+
GGGGGGGGGGGGGGGGGGGGGGGGGGGGGGGGGGGGGGGGGGGGGGGGGGGGGGGGGGGGGGGGGGGGGGGGGGGGGGGGGGGGGGGGGGGGGGGGGGGGGGGGGGDGGGGGGGGGGGGGGGGGGGGGGGGGGGGGGGGGGGGGGGGGGGGGGGGGGGGGGGGGGGGGGGGGGGGGGGGGGGGGGGGDGGGGGGGGGGFFGGGDGGGGGGGGDGGGGGGGGDGGFDGFGFGGGGGGGGFG
@M00200:207:000000000-ALC1F:1:1114:1858:11787 1:N:0:5
ACTGGGCGTAAAGGGCGCGTAGGCGGTCTTGCAAGTCCCGTGTGAAATCCCTCGGCTCAACTGAGGAACTGCACGGGAAACTGCTTGGCTTGAGTTCGGGAGAGGGAAGCGGAATTCCGGGTGTAGCGGTGAAATGCGTAGATATCCGGAGGAACACCGGTGGCGAAGGCGGCTTCCTGGACCGACACTGACGCTGAGGCGCGAAAGCTAGGGGAGCAAACGGGATTAGATACCCTCGTA
+
GGGGGGGGGGGGGGGGGGGGGGGGGGGGGGGGGGGGGGGGGGGGGGGGGGGGGGGGGGGGGGGGGGGGGGGGGGGGGGGFFGGGGGGGGGGGGGGGGGGGGGGGGGGGGGGGGGGGGGGGGGGGGGGGGGGGGGGGGGGGGGGGGGGGGGGGGGGGGGGGGGGGGGGGGGGGGGGGGGGFGGGGGGGGGGGGGGGGGGGFGGGGGGGGFGGGGGGGGGGGGGGGFGGFGFGGGGGGGGFG
@M00200:207:000000000-ALC1F:1:1114:8808:12271 1:N:0:5
ACTGGGTATAAAGGGCGCGTAGGCGGACTTGTAAGTCGGGAGTGAAAACTCGGGGCTCAACCCCGAGCCTGCTTCTGAAACTGCGAGTCTTGAGGACCGGAGAGGAAAGTGGAATTCCTAGTGTAGCGGTGGAATGCGTAGATATTAGGAAGAACACCAGTGGCGAAGGCGACTTTCTGGACGGTTCCTGACGCTGAGGCGCGAAAGCTAGGGGAGCAAACAGGATTAGATACCCTAGTA
+
GGGGGGGGG9FGGGGGGGGGGGGGGGGGGGGGGGGGGGGGGGGGGGGGGGGGGGGGGGGGGGGGGGGGGGGGGGGGGGFGGGGGGGGGGGGGGGGGGGGGGGGGGGGGGGGGGGGGGGGGGGGGGGGGGGGGGGGGGGGGGGGGGGGGGGGGGGGGGGGGGGGGGGGGGGGGGGGGGGGGGGGGGGDGGGGFGGGGEG<AEGGGGDGFGGGGGEGEGGCGGGGGFGGFDFGGGFGGGGFG
@M00200:207:000000000-ALC1F:1:1114:12618:12419 1:N:0:5
ATTGGGTATAAAGGGCTCGTAGGCGGCCAACTAAGTCCGACGTGAAATCCCCAGGCTCAACCTGGGAACTGCGTCGGATACTGGATGGCTTGAATTCGGGAGAGGGATGCAGAATTCCAGGTGTAGCGGTGAAATGCGTAGATATCTGGAGGAATACCGGTGGCGAAGGCGGCATCCTGGACCGACATTGACGCTGATGAGCGAAAGCTAGGGGAGCAAACGGGATTAGATACCCGAGTA
+
GGGGGGGGGFGGGGGGGGGGGGGGGGGGGGGGGGGGGGGDGGGGGGGGGGGGGGGGGGGGGGGGGGGGGGGGGGGGGDGGGGGGGGGGGGGGGGGGGGDGFGGGGGGGGGGGGGGGGGGGGGGGGGGGGGGGGGGGGGGDGGGGGGGGGGGGGGGGGGGGGGGGGGGGGGGGGGG@GGGGGGGGEGGGGGGGGGGGGGCFGGDCEGGG?EFGGEGGGGGGGDDG:DFFGFGGGDGDGGFG
@M00200:207:000000000-ALC1F:1:1114:27267:12430 1:N:0:5
ATTGGGCATAAAGGGCGCGTAGGCGGCCACCGCAAGTCGACTGTGAAATCTCCGGGCTTAACTCGGAAAGGTCAGCCGATACTGCGGGGCTAGAGTGCAGAAGGGGCAACTGGAATTCTCGGTGTAGCGGTGAAATGCGTAGATATCGAGAGGAACACCTGCGGCGAAGGCGGGTTGCTGGGCTGACACTGACGCTGAGGCGCGAAAGCTAGGGGAGCGAACGGGATTAGATACCCCAGTA
+
GGGGGGGGGGFGGGGGGGGCGGGGGGGGEF@FGGGGFGGGGGGGGGGGGGFGGDGGGGFGGGGGGGGGGGGGGEGCFGGEGGGGGGGGGGGFGGGGGGGGGGGFGGDFFFEGGGGGGGGGGGCFGFF9FGGEGGGGGGEFGEGFGGGGGGG:FGGDFGEFFDCCFFGGGED58>CEEGFFGDGCEEFG8ECGGEGGGGG>FGGGDGGGGGGGGGGDCDDGGGGGEGD?GFC:?FFCFDBDF
@M00200:207:000000000-ALC1F:1:1114:22037:12794 1:N:0:5
ACTGGGCGTAAAGAGCGTGTAGGCGGTCCGGTAAGTCGGCTGTGAAAGTCCAGGGCTCAACCCTGGGATGCCGGTCGATACTGCCGGACTAGAGTTCGGAAGAGGCGAGTGGAATTCCCGGTGTAGCGGTGAAATGCGCAGATATCGGGAGGAACACCTATGGCGAAGGCAGCTCGCTGGGACGTTACTGACGCTGAGACGCGAAAGCGTGGGGAGCAAACAGGATTAGATACCCCAGTA
+
GGGGGGGGGGGGGGGGGGGGGGGGGGGGGGGGGGGGGGGGGGGGGGGGGGGGGGGGGGGGGGGGGGGGGGGGGGGGGGGGGGGGGGGGGGGGGGGGGGGGGGGGGGGGGGGGGGGGGGGGGGGGGGGGGGGGGGGGGGGGGGGGGGGGGGGGGGGGGGGGGGGGGGGGGGGGGGGGGGGGGGGGGGGGGGGGGGGGGGGFGGGGGGEGGGGGGGGGGGGGGGGGFGGFGFGGGGGGGGFG
@M00200:207:000000000-ALC1F:1:1114:7736:13547 1:N:0:5
ACTGGGTTTAAAGAGCGCGCAGGCGGTCGTACAAGTCGCGTGTGAAAGCCCCCGGCTCAACTGGGGAACTGCGCGGGAAACTGACGGACTTGAGTTCGGGAGAGGGAAGCGGAATTCCGGGTGTAGCGGTGAAATGCGTAGATATCCGGAGGAACACCGGTGGCGAAGGCGGCTTCCTGGACCGACACTGACGCTGAGGCGCGAAAGCTAGGGGAGCAAACGGGATTAGATACCCGCGTA
+
GGGGGFGGGGGGGGGGGGGGGGGGGGGCFGGGGGGGGGGGGDGGGCCGGE@FGGGGGGGGGGGGGGCCFFGGGGGCGFGGGGGGGGDGGGGFGGFCFGGG7FFDGEEE:FGGGGGGGGGGGGGGGGGGGGDGGGGFGGGGGGGGGG@FGGGGGGGGGEGDFGDGGEDGCGDDGDGGGFGGF>EGGGCEFFGGGGGCEG8>EGGGCC=EEGGEE5*:CFG7FD5D>DFF6?GCFDF5DG57
@M00200:207:000000000-ALC1F:1:1114:15190:13773 1:N:0:5
ACTGGGTGTAAAGGGCGCGTAGGCGGCTTTATAAGTCGGGGGTGAAAGCCTGTGGCTCAACCACAGAATTGCCTTCGATACTGTAGAGCTTGAGACCGGAAGAGGTAAGTGGAACTGCGAGTGTAGAGGTGAAATTCGTAGATATTCGCAAGAACACCAGTGGCGAAGGCGACACCCTGGACCAGCACTGACACTGAGGCACGAAAGCGTGGGGAGCAAACAGGATTAGATACCCTCGTA
+
GGGGGGGGGCFGGGGGGGGGFEGGGEGGGGGGGGGGGGGGDGGGGGFFGGGGGGGGGGGFFGGGGGGGGGGGGGGGFFFFGGFGGGFFGGGGGGGGGGDFEFFGGGGGGGGGGGGGGGGGGGFFFGGGGGGGFCEGGGFGGGGGGGGGGGGGGGGGGGGGGGGGGGGEDGGGGGGFGGGFGGGGGGGGGGGGGGGFGGGFGGGGGGGFGGGGGCEGGGGGGGGFFGGFGFGFF69DFDFG
@M00200:207:000000000-ALC1F:1:1114:21009:14499 1:N:0:5
ACTGGGCTTAAAGGGCTCGTAGGCGGCCAACTAAGTCACACGTGAAATCCCCAGGCTTAACCTGGGAACTGCGTGTGATACTGGATGGCTTGAATTCGGGAGAGGGATGCAGAATTCCAGGTGTAGCGGTGAAATGCGTAGATATCTGGAGGAATACCGGTGGCGAAGGCGGCATCCTGGACCGACATTGACGCTGAGGAGCGAAAGCTAGGGGAGCAAACGGGATTAGATACCCTGGTA
+
GGGGGGGGGGGGGGGGGGGGGGGGGGGGGGGGGGGGGGGGGGGGGGGGGGGGGGGGGGGGGGGGGGGGGGGGGGGGGGGGGGGGGGGGGGGGGGGGGGGGGGGGGGGGGGGGGGGGGGGGGFGGGGGGGGGGGGGGGGGGGGGGGGGGGGGGGGGGGGGGGGGGGGGGGGGGGGGGGGGGGGGGGGGGGGGGGGGGGGGFGGGGGGGGGGGGGGGGGGFGGGGGFGGFF@CGGCGFGGFG
@M00200:207:000000000-ALC1F:1:1114:14139:15039 1:N:0:5
ACTGGGCGTAAAGGGCGCGTAGGTGGCTTGCTAAGCGTGTGGTGAAAGCCTGGGGCTCAACCCCAGGTCTGCCGTGCGAACTGGCAAGCTTGAGCATAGTAGAGGCAGGTGGAATTTCGGGTGTAGCGGTGGAATGCGTAGATATCCGAAAGAACACCGGTGGCGAAGGCGGCCTGCTGGGCTATTGCTGACACTGAGGCGCGACAGCGTGGGGAGCAAACAGGATTAGATACCCCAGTA
+
GGGGGGGGGGGGGGGGGGGGGGGGGGGGGGGGGGGGGGGGGGGGGGGGGGGGGGGGGGGGGGGGGGGGGGGGGGGGGGGGGGGGGGGGGGGGGGGGGGGGGGGGGGGGGGGGGGGGGGGGGGGGGGGGGGGGGGGGGGGGGGGGGGGGGGGGGGGGGGGGGGGGGGGGGGGGGGGGGGGGGGGGGGGGGGGGGGGGGGFFGGGGGGGGDGGGGGEGGGGGGGGGFGGFGFGGGGGGGGFG
@M00200:207:000000000-ALC1F:1:1114:3255:15092 1:N:0:5
ATTGGGTGTAAAGGGCGCGTAGGCGGTGCTGCAAGCGGCGTGTGAAATTCCGGGGTTCAACCCCGGAACGGCGCGCCGGACTGCAGTGCTCGAGTGCGGGAGGGGGGTGCGGAACTCTAGGTGGAGCGGTGAAATGCGTAGATATCTAGAGGAACACCGGTGGCGAAAGCGACACCCTGGCCCGCAACTGACGCTGAGGCGCGAAAGCGTGGGTAGCAAACAGGATTAGATACCCTAGTA
+
GGGGGGGGFFFGGGGGGGGGGGGGGGGGGGGGGGGGGGGGGGGGGGGGGGGGGGGGGGGGGGGGGGGGGGGGGGGGGGGGGGGGGGGGGGGGGGGGGGGGGGGGGGGGGGGGGGGGGGGGGGGGGGGGGEEFGGGGGGGGGGGGGGGGGGGGGGGGGGGGGEGGGGGGGGGGGGGFGGGGGGGGGGEGEGGGGGEGGG;FGGGGGGGGGGGGGGGEGGCGGGGGFGC?FFFGGCGGGGFG
@M00200:207:000000000-ALC1F:1:1114:11425:15860 1:N:0:5
ATTGGGTTTAAAGGGCTCGTAGGCGGTTCGTCACGTCGGGAGTGAAAACTCGGAGCTTAACTCCGAGCCTGCTTCCGATACGGGCAGACTAGAGGTAGGCAGGGGAGAGCGGAACTCCTGGTGTAGCGGTGGAATGCGCAGATATCAGGAAGAACACCGGTGGCGAAGGCGGCTCTCTGGGCCTTACCTGACGCTGAGGCGCGAAAGCGTGGGGAGCGAACAGGATTAGATACCCTGGTA
+
GGGGGGGGGGGGGGGGGGGGGGGGGGGGGGGGGGGGGGGGGGGGGGGGGGGGGGGGGGGGGGGGGGGGGGGGGGGGGGGGGGGGGGGGGGGGGGGGGGGGGGGGGGGGGGGGGGGGGGGGGGGGGGGGGGGGGGGGGGGDGGGGGGGGGGGGFGGGGGGGGGGGGGGGGGGGGGGGGGGGGGGGGGGGGGGGGGCGEGEFGGGGGGGGGGGGGGGGGGGEGGGGFGGFGFGGGFGGGGFF
@M00200:207:000000000-ALC1F:1:1114:3093:16639 1:N:0:5
ACTGGGTGTAAAGTGTGCGCAGGCGGCCATGCAAGTCGAGTGTGAAAGCCCCGGGCTTAACTTGGGAATTGCGCTCGAAACTACGTGGCTGGAGTGTGGCAGAGGAAGGTGGAATTCCACGTGTAGCGGTGAAATGCGTAGAGATGTGGAGGAACACCAATGGCGAAGGCAGCCTTCTGGGCCAACACTGACGCTCATGCACGAAAGCTAGGGGAGCGAACGGGATTAGGTACCCTTGTA
+
GGGGGGGGGGGGGGGGGGGGGGGGGGGGGGGGGGGGGGGGGGGGGGGGGGGGGGGGGGGGGGGGGGGGGGGGGGGGGGGGGGGGGGGGGGGGFFGGGGGGGGGGGGGGGGGGGGGGGGGGGGGGGGGGGGGGGGGGGGGGGGGGGGGGGGGGGGGGGGGGGGGGGGGEGGGGGGGGGGGGGGGGGGGGGGGGGGGGGGFFGGGGGGGGFGGGGGGGGGGGGGGDFGGFG?FGGGGGGGFC
@M00200:207:000000000-ALC1F:1:1114:4407:17237 1:N:0:5
ATTGGGTGTAAAGGGCGTGTAGGCGGTTTGTTAAGTCATGTGTGAAATCCCTCGGCTCAACCGGGGAACGACGCATGAAACTGGCAAGCTAGAGTACCAAAGAGGGGGGTGGAATTCCCGGTGTAGCGGTGAAATGCGTAGATATCGGGAGGAACACCTGTGGCGAAGGCGACCCCCTGGTTGGATACTGACGCTGATACGCGAAAGCGTGGGGAGCAAACAGGATTAGATACCCCTGTA
+
GGGGGGGGGGGGGGGGGGGGGGGGGGGGGGGGGGGGGGGGGGGGGGGGGGGGGGGGGGGGGGGGGGGGGGGGGGGGGGGGGGGGGGGGGGGGGGGGGGGGGGGGGGGGGGGGGGGGGGGGGGGGGGGGGGGGGGGGGGGGGGGGGGGGGGGGGGGGGGGGGGGGGGGGGGGGGGGGGGGGGGGGGGGGGGGGGGGGGGCFFGGGGGGGGGGEEGGGGGGGGGGGFGGFGFGGGGGGGGFG
@M00200:207:000000000-ALC1F:1:1114:8289:17476 1:N:0:5
ATTGGGTTTAAAGGGCGCGTAGGCGGCCCGCTTAGTCGGACGTGAAATCCCTCGGCTCAACCGAGGAACTGCGTCCGATACTGGCGGGCTCGAATCCGGGAGAGGGATGTGGAATTCCAGGTGTAGCGGTGAAATGCGTAGATATCTGGAGGAACACCAGTGGCGAAGGCGGCATCCTGGACCGGTATTGACGCTGAGGCGCGAAAGCCAGGGGAGCAAACGGGATTAGATACCCCTGTA
+
GGGGGGFGGGGGGGGGGGGGGGGGGGGGGGGGGGGGGGGGGGGGGGGGGGGGGGGGGGGGGGGGGGGGGGGGGGGGGGGGGGGGGGGGGGGGGGGGGGGGGGGGGGGGGGGGGGGGGGGGGDFFFGGEGGGGGGGGGGGGGGGFGGGGGGGGGGGGGGGGGGGGGGGGGGGGGGGGGGGGGGGGGGEGGGGFEGGGGGGFGEEGGGGGGGGGDGGGGGGGGGGGFDGFFFDC:FGGGGFG
@M00200:207:000000000-ALC1F:1:1114:22324:18784 1:N:0:5
ATTGGGTTTAAAGGGCGCGTAGGCGGGCCGCCGCGTCCGGGGTGAAAGCCTCCGGCTTAACCGGAGCAGGGCCTCGGGTACGGGCGGTCTAGAGGGGGGTAGGGGCGTGCGGAACACTGGGTGGAGCGGTGAAATGCGCAGATATCAGGAGGAACACCGGTGGCGAAGGCGGTTCTCTGGGCATTACCTGACGCTGAGGCGCGACAGCGTGGGGATCAAACAGGATTAGATACCCCTGTA
+
GGGGGGGGGGGGGGGGGGGGGGGGGGGGGGGGGGGGGGGGGGGGGGGGGGGGGGGGGGGGGGGGGGGGGGGGGGGGGGGGGGGGGGGGGGGGGGGGGGGGGGGGGGGGGGGGGGGGGGGGGGGGGGGGGGGGGGGGGGGGGGGGGGGGGGGGGGGGGGGGGGGGGGGGGGGGGGGGGGGGGGGGGGGGGGGGGGGGGGGFGGGGGGGGGEGGGGGCDFGGGGCGFGGFGFGGGGGGGGFG
@M00200:207:000000000-ALC1F:1:1114:12992:18846 1:N:0:5
ATTGGGTTTAAAGGGCGCGTAGGTGGCCTGTTAAGTCGAACGTGAAATCCCCGGGCTCAACCCGGGAACTGCGTCCGAGACTGGCAGGCTCGAATCCGGGAGAGGGATGTGGAATTCCAGGTGTAGCGGTGAAATGCGCAGATATCAGGAGGAACACCAATGGCGAAGGCAGCTCGCTGGGACGTGACTGACGCTGAGACGCGAAAGCGTGGGGAGCAAACAGGATTAGATACCCCTGTA
+
GGGGGGGGGGGGGGGGGGGGGGGGGGGGGGGGGGGGGGGGGGGGGGGGGGGGGGGGGGGGGGGGGGGGGGGGGGGGGGGGGGGGGGGGGGGGGGGGGGGGGGGGGGGGGGGGGGGGGGGGGGGGGGGGGGGGGGGGGGGGGGGGGGGGGGGGGGGGGGGGGGGGGGGGGGGGGGGGGGGGGGGGGGGGGGGGGGGGGGFFGGGGGGGGGGGGGGGGGGGGGGGFFGFFG?FGGGGGGGFG
@M00200:207:000000000-ALC1F:1:1114:9001:19146 1:N:0:5
ATTGGGTGTAAAGGGCTCGTAGGCGGTTTGTCGCGTCGGGAGTGAAAACTCAGGGCTCAACCCTGAGCGTGCTTCCGATACGGGCAGACTAGAGGTATGCAGGGGAGAACGGAATTCCTGGTGTAGCGGTGGAATGCGCAGATATCAGGAGGAACACCGGTGGCGAAGGCGGTTCTCTGGGACGTAACTGACGCTGAGACGCGAAAGCGTGGGGAGCAAACAGGATTAGATACCCGAGTA
+
GGGGGGGGGGGGGGGGGGGGGGGGGGGGGGGGGGGGGGGGGGGGGGGGGGGGGGGGGGGGGGGGGGGGGGGGGGGGGGGGGGGGGGGGGGGGGGGGGGGGGGGGGGGGGGGGGGGGGGGGGGGGGGGGGFGGGGGGGGGGGGGGGGGGGGGGGGGGGGGGGGGGGGGGGGGGGGGGGGGGGGGGGGGGGGGGGDEGGG:@EGGGGGGGGGGGGGGGGGGFGFGFFDFFGFGGFGGGGGFF
@M00200:207:000000000-ALC1F:1:1114:19193:19362 1:N:0:5
ACTGGGTGTAAAGGGCGCGTAGGCGGCTTTGCGTGTCTCCCGTGAAATCCCTCGGCTCAACCGAGGACGTGCGGAAGAAACTGCAAGGCTCGAGTCCGGAAGAGGGGGGCGGAATTCCCAGTGTAGCGGTGAAATGCGTAGATATTGGGAGGAACACCAGTGGCGAAGGCGGTCCCCTGGGCCGGAACTGACGCTGAGGCGCGAAAGCGTGGGTAGCAAACGGGATTAGATACCCTCGTA
+
GGGGGGGGGFGGGGGGGGGGGGGGGGGGGGGGGGGGGGGGGGGGGGGGGGGGGGGGGGGGGGGGGGGGGGGGGGGGGGGGGGGGGGGGGGGGGGGGGGGGGGGGGGGGGGGGGGGGGGGGGGGGGGGGGGGGGGGGGGGGGGGGGGGGGGGGGGGGGGGGGGGGGGGGGGGGGGGGGGGGGGGGGGEEGGGGGGGGGG@FGGGGGGGGGGGGGGGGGGGGGGGGBDGFGFGGGFFGGGFD
@M00200:207:000000000-ALC1F:1:1114:25766:19759 1:N:0:5
ACTGGGTTTAAAGGGCGCGTAGGTGGCCACTATAAGGCCGCGGTGAAAGTTCGGGGCTCAACCCTGAATCTGCCGCGGCGACTGTAGGGCTTGGGCACCGTAGAGGCAGATGGAATTCCGGGTGTAGCGGTGGAATGCGTAGAGATCCGGAAGAACACCGGTGGCGAAGGCGGTCTGCTGGGCGGTGGACCCGTGAGGGTCCAATAGCCGACACTGAGGCGCGACAGCGTGGGGAGCAAACAGG
+
GGGGGGGGGGGGGGGGGGGGGGGGGGGGGGGGGGGGGGGGGGGEGGEGGGGGGGGGGGGGGGGGGGFGGGGGGGGGGGGGDGGGGGGGDGGGGGGGGGGGGGGGGGGGGGGGGGGGGGGGGGGGGGGGGGGGGFGGGGGGDGFGGGGGGGGGGGGGGGGDGGGGGD7FEGGGGGGGGGGGFGGGGGGGGGGGGGGF?CED?FFGFGGGGGGGEGGGGGFGGDEGFGGFGEGGGGGGGGFFFGF<
@M00200:207:000000000-ALC1F:1:1114:11574:20380 1:N:0:5
ATTGGGCATAAAGAGTCCGTAGGCGGCTTGTTAGGTGAGGTGTGAAATCCCTCGGCCCAACCGAGGAATTGCGCTTCAAACCGGCAAGCTAGAGGAGGATAGAGGTGGGCGGAACTGATGGTGGAGCGGTGAAATGCGTTGATATCATCAGGAACACCGGAGGCGAAGGCGGTCCACTGGGTCCTATCTGACGCTGAGGGACGAAAGCTAGGGGAGCGAACGGGATTAGATACCCGCGTA
+
GGGGGGGGGCFGGGGGGGGGGGGGGGGGGGGFGGGGGGGGGGGGGGGGGGGGGGGGGGGGGGGGGGGGGGGGGGGGGGGGGGGGGGGGGGGGGGGGGGGGGGGGGGGGGGGGGGGGGGGGGGGGFGGGGGGGGGGGGGGGGGGGGGGGGGGGGGGGGGGGGGGGGGGGCGGGGGGGGGGGGGGGGGGGGGGGGGGGEGC@EFGGDGGGGGGGGGGGGGGDGGGGFGGFGFGGGGGGGGFG
@M00200:207:000000000-ALC1F:1:1114:23247:20466 1:N:0:5
ATTGGGTTTAAAGGGCGCGTAGGTGGCGACATAAGGCTGTGGTGAAAGTCTGGGGCTCAACTCCAGATCGGCCGTGGCAACTGTGTTGCTTGGGCACCGTAGAGGCAGATGGAATTCCGGGTGTAGCGGTGGAATGCGTAGAGATCCGGAAGAACACCAGTGGCGAAGGCGGTCTGCTGGGCGGTGAGTCCGCAAGGATTCAATAGCCGACACTGAGGCGCGACAGCGTGGGGAGCAAACAGG
+
GGGGGGGGGGGGGGGGGGGGGGGGGGGGGGGGGGGGGGGGGGGGGGGGGGGGGGGGGGGGGGGGFGGGGGGGGGGGGGGGGGGGGGGGGGGGGGGGGGGGGGGGGGGGGGGGGGGGGGGGGGGGGGGGGGGGGGGGGGGGGGGGGGFGGGGGGGGGGGGGGGGGGGGGGGGGGGGGGGGGGGGGGGGGGGGGGGGGGGC?GGGGGGFGGGGGGGGGGGGGGGGGFGFDGEGGGDGGGFFGFGF
@M00200:207:000000000-ALC1F:1:1114:25224:20883 1:N:0:5
ACTGGGTTTAAAGGGCGCGTAGGCGGGGAGGTAAGTCGGGTGTGAAATCCCTCGGCCCAACCGAGGAACTGCGCCCGAGACTGCTTCTCTTGAGTCCCGGAGAGGAAGATGGAATTCCCGGTGTAGCGGTGAAATGTGTAGAGATCGGGAGGAACACCGGTGGCGAAGGCGGTCTTCTGGACGGTGACTGACGCTGAGGCGCGAAAGCGTGGGGAGCAAACGGGATTAGATACCCGTGTA
+
GGFCEFFFGFGGGGGGGGGGGGGGGGGGGG@FGGGGGGGGGGGGGGGGG<FFGEGGGGGGGGGGGGDFFGGCGGGGGGGEGGGGCFGGGGGGGGGGGGGG7FBGE8@FGGGGGGGGGGGGEFGGGGGGGGGFGGGGGFGGGFGFGGGGGGGGG@FFGGGGGGGGGGEEGFGGGGGGDDGF?CED>FFFGGGGGGGGGG5<EEGE8EGGG=EEGGGGGGGGGDGGF3FF?=DFG4CC7CFD
@M00200:207:000000000-ALC1F:1:1114:25089:21016 1:N:0:5
ATTGGGTTTAAAGGGTGCGTAGGAGGGCAGGGAAGTCCGTGGTGAAATCTCCGAGCTTAACTCGGAAACTGCCGTGGATACTCTCTGTCTTGAATCCCGTGGAGATGAGCGGAATATGTCATGTAGCGGTGAAATGCTTAGATATGACATAGAACACCAATTGCGAAGGCAGCTCGTTACACGAAGATTGACTCTGAGGCACGAAAGCGTGGGGATCAAACAGGATTAGATACCCCCGTA
+
GGGGGGGGGGGGGGGGGGGGGGGGGGGGGGGGGGGGGGGGGGGGGGGGGGGGGGGGGGGGGGGGGGGGGGGGGGGGGGGGGGGGGGGGGGGGGGGGGGGGGGGGGGGGGGGGGGGGGGGGGGGGGGGGGGGGFGGGGFFGGGGGGGGGGGGGGGGGGGGGGGGGGGGGGCFECFFGGGGGGGGGGGGGGGGGGGGGGCCFGGECGEGG5?5?8EGGGGGGFGGGFGGFGFGGFFGGGG5D
@M00200:207:000000000-ALC1F:1:1114:14531:21407 1:N:0:5
ACTGGGTATAAAGTGTGCGCAGGCGGCCGAGCAAGTCGAGTGTGAAATCCCCGAGCTTAACTTGGGAATTGCGCTCGAAACTACTTGGCTGGAGTGTGGCAGAGGGGGGTGGAATTCCACGTGTAGCGGTGAAATGCGTAGAGATGTGGAGGAACACCAATGGCGAAGGCAGCCCCCTGGGCCAACACTGACGCTCATGCACGAAAGAGTGGGGAGCAAACAGGATTAGATACCCCAGTAAGA
+
GE9FGGCEFFFFGFFGFFFGCFGFGGFGFGGGGGFFEFGGFGFGGGFFF,CFFGEBCFGGCFFEFGFFFGGFCFFDFEFEFEEFEEFGF@CEGGEEFFGFFGGGGGGGGFGGDD:?<F<?F=F,2F?CE<CCFC9F<F<<BFGGCC0<FDGGGGE>8;8@8@F8?EEEEC>EC8**18;CF@F8@CC/+<C<EC*;8+<6<2;?EDD*;:ACFCCE7CED8<CFF6*/96*230**1997=C<
@M00200:207:000000000-ALC1F:1:1114:6729:21897 1:N:0:5
ACTGGGCTTAAAGCGCACGTAGGCGGACTCTTAAGTCGGTGGTGAAATCCTGGAGCTCAACTCCAGAACTGCCTTCGATACTGGGAGTCTCGAGTTCGGGAGAGGTGAGTGGAACTGCGAGTGTAGAGGTGAAATTCGTAGATATTCGCAAGAACACCAGTGGCGAAGGCGGCTCACTGGCCCGATACTGACGCTGAGGTGCGAAAGCGTGGGGAGCAAACGGGATTAGATACCCGTGTA
+
GGGFGGGGGGGGGGGGGGGGGGGGGGGGGGGGGGGGGGDGGGGGGFGGGGGGGGGGGGGGGGGGGGGGGGGGGGGGGFFGGGGGFGDGGGGGGGGGGGGGGGGEGGGGGGFGGGGGGGGGGGGGGGCCDGGGGGGGGGGGGGGGGGGGFGGGFGGGGGGGGGGGGGGGGGGCEEGGGGGDFFGEEEGGGGFGEGGGGF=AFGGDG55CECEG>8EEGF*<FDC53CF=E@FGGGGGCD><
@M00200:207:000000000-ALC1F:1:1114:16271:23911 1:N:0:5
ATTGGGCTTAAAGCGTGCGTAGGTGGTTCGTTAAGTCTGATGTGAAAGCCCTGGGCTCAACCTGGGAATGGCATTGGAAACTGGCGATCTAGAGTGCGGTAGAGGGCAGTGGAATTCCCGGTGTAGCAGTGAAATGCGTAGAGATCGGGAGGAAGACCGGTGGCGAAGGCGGCCTGCTGGGCAGTTACTGACACTGAGGCGCGACAGCGTGGGGAGCAAACAGGATTAGATACCCTAGTA
+
GGGGGGGGGGGGGGGGGGGGGGGGGGGGGGGGGGGGGGGGGGGGGGGGGFGGGGGGGGGGGGGGGGGGGGGGGGGGGGGGGGGGGGGGGGGGGGGGGGGGGGGGGGGGGGGGGGGGGGGGGGGGGGGGGGFGGFGGGGGCGGGGFGGGGGDGGGGGGGGGGGGGGG7::CGDGDGGGGGGGGGGGGGGGFGGGFFGGG<5CEGGGGGGGGGGGGGGGFFCGG?<>FC?FFGFFGGGGGF:
@M00200:207:000000000-ALC1F:1:1114:12932:24853 1:N:0:5
ACTGGGTTTAAAGGGCGCGTAGGCGGATCTTTAAGTCGGGGGTGAAAGCCCAGGGCTCAACCCTGGAATTGCCTTCGATACTGGAGATCTTGAGACCGGAAGAGGTAAGTGGAACTGCGAGTGTAGAGGTGAAATTCGTAGATATTCGCAAGAACACCAGTGGCGAAGGCGGCTTACTGGTCCGGTTCTGACGCTGAGGCGCGAAAGCGTGGGGAGCAAACAGGATTAGATACCCCCGTA
+
GGGGGGGGGGGGGGGGGGGGGGGGGGGGGGGGGGGGGGGGGGGGGGGGGGGGGGGGGGGGGGGGGGGGGGGGGGGGGGGGGGGGGGGGGGGGGGGGGGGGGGGGGGGGGGGGGGGGGGGGGGGGGFGGGGGFEFGGGGGGGGFFAFGGGGGGGGGGEGGGGGGGGGGGGGGGGGGGGGGGGGGGGGGGFGGGGGGGGGGFGGGEGGGGE8CEDGGGGGGC@FGGFFFFFF>DCFGGGGD)
@M00200:207:000000000-ALC1F:1:1115:17358:4089 1:N:0:5
ATTGGGTTTAAAGAGCTCGTAGGCGGTTCGATAAGTCGGGTGTGAAACCTCCAGGCTCAACCTGGAGACGCCACCCGATACTGTCGTGACTAGAGTCCAGTAGGGGAGCGTGGAATTCCTGGTGTAGCGGTGAAATGCGCAGATATCAGGAGGAACACCAGCGGCGAAGGCGGCGCTCTGGGCTGGAACTGACGCTGAGGAGCGAAAGCGTGGGGAGCGAACAGGATTAGATACCCGCGTA
+
GGGGGGGGGGGGGGGGGGGGGGGFGGGGGGGGGGGGCGGGGGGGGGGGGGGGGGGGGGGGGGGGGGGGGGGGGEGGEGGGGGGGGGGGGGGFFGGF<EFF<EFGGGGGGGCFGGGDGGGGGFFFFGFGEGEGGGGFGCGGGGG,FFFGFGFGGGFCGGGGGFGDGGGGGGF888:E8CEG8BEFCEGF?6@FFE58;CG=GGG8CEGEE=:EGGGGEDEGGDCGCDGFG>C7FCF67CDGD
@M00200:207:000000000-ALC1F:1:1115:4548:5281 1:N:0:5
ACTGGGTGTAAAGCGTGCGTAGGTGGTTCGTTAAGTCTGATGTGAAAGCCCTGGGCTCAACCTGGGAATGGCATTGGATACTGGCGACCTAGAGTGCGGTAGAGGGGTGTGGAATTCCCGGTGTAGCAGTGAAATGCGTAGATATCGGGAGGAACATCTGTGGCGAAGGCGACACCCTGGACCAGCACTGACACTGAGGCACGAAAGCGTGGGGAGCAAACCGGATTAGATACCCCGGTA
+
GGFGGFGCFEFEFFGGGGGGGGGCAFFGGGGGGGGGGGCGFGGGGGGFGCDFGGGGGGDCGGGGGGGGGGFGGGGGGFG9FFCGGG>CFGGGGGGGGDGGGGGDDEDFGGCFFGGCFGGGCFGCEFGGGC<,FFGFGEEG++E9FFGEG@FDGGGGDGGGGGGGGGEC@CCGGGDGGGFGGGFDCGFFF6>FGGGCF65:5CE5CEGGGGDE8*/7E3EFG*CCDGDFF<CGGGFFGDE:
@M00200:207:000000000-ALC1F:1:1115:13121:5933 1:N:0:5
ATTGGGTGTAAAGGGCGCGTAGGCGGCTCGATAAGGCTTGCGTGAAAGTCCGGGGCTCAACCCCGGATCGGCGCGGGCGACTGTTGGGCTGGAGCACGGTAGGGGCAGACGGAATTCCGGGTGTAGCGGTGGAATGCGTAGAGATCCGGAAGAACACCGGTGGCGAAGGCGGCCCGCTGGGCAGTGGCTGACACTGAGGCGCGACAGCGTGGGGAGCAAACAGGATTAGATACCCCAGTA
+
<AFGGEFEGG<CFFEFEGEGCGGGDCEFGGC@EEGEFGAFGGFGGGGCFGGE==FGGGGGGFFFF:CFEECC=CG==CFGGGGGDDGGGF<FGGGGGGE*<:FCEEDBFF::C<FFFECE@FG<<FGDCFCGGGGCGGFGG>FGCFFFB<FGGGGGGEECCGGFGGEGGGGGGGGGGGC>GGGG:CC5;7CGFG@F@FDGGGEECEGGD;:?887DEFG6;DCFCCCFFFGFGCFGDDFG
@M00200:207:000000000-ALC1F:1:1115:16785:6446 1:N:0:5
ATTGGGTGTAAAGGGCGCGTAGGCGGACCCGTAAGTCGGGAGTGAAAACTCGGGGCTCAACTCCGAGCCTGCTTCTGAAACTGCGGGTCTTGAGGACCGGAGAGGAGAGCGGAATTCCTGGTGTAGCGGTGGAATGCGTAGATATCAGGAAGAACACCGGCGGCGAAGGCGGCTCTCTGGGACGGTACTGACGCTGAGACGCGAAAGCGTGGGGAGCAAACAGGATTAGATACCCCAGTA
+
GGGGGGFGGGGGGGGGGGGGGGGGGGGGGGGGGGGGGGGGGGGGGGGGGGGGGGGGGGGGGGGGGGGGGGGGGGGGGGGGGGGGGGGGGGGGGGGFGGGGGGGGGGGGGGGGGGGGGGGGGGGGGGGGGGGGGGGGGGGGGGGGGGGGGGGGGGFGGGDGGGGGGGGGGGGGDEGGGGGGGFGGGGGGGGGGDGGGGGGGGGGGGEGGGGGGGGGGGGGFGGGGGGGFFFFGGCFGGGFG
@M00200:207:000000000-ALC1F:1:1115:4020:7186 1:N:0:5
ATTGGGCGTAAAGCGAGTGTAGGTGGTTGTCCAAGTTGGATGTGAAAGCCTTGAGCTCAACTCAAGAAATGCATTCAGGACTGGATGGCTAGAGGACCGGAGAGGATAGTGGAATTCCCAGTGTAGTGGTGAAATACGTAGAGATTGGGAAGAACACCAGTGGCGAAGGCGGCTATCTGGACGGTTTCTGACACTAAGACTCGAAAGCGTGGGGAGCAAACAGGATTAGATACCCCAGTA
+
GGGGGGGGGGGGGGGGGGGGGGGGGGGGGGGGGGGGGGGGGGGGGGGGGGGGGGGGGGGGGGGGGGGGGGGGGGGGGGGGGGGGGGGGGGGGGGGGGGGGGGGGGGGGGGGGGGGGGGGGGGGGGGGGGGGGGGGGGGGGGGGGGGGGGGGGGGGGGGGGGGGGGGGGFGGGGGGGGGGGGGGGEGGCFGGGGGGGGFGGGGGGGGGGGGGGGGGGGGGGGGGGFDGFGFGGGFCCGGFG
@M00200:207:000000000-ALC1F:1:1115:23456:7336 1:N:0:5
ATTGGGTTTAAAGGGTGCGTAGGTGGTGAGGTAAGTCGGATGTGAAAGCCCCGGGCTTAACCCGGGAATGGCATTGAATACTGCAGATCTGGAGGATTGGAGGGGGGACTGGAATTCTTGGTGTAGCAGTGAAATGCGTAGATATCAAGAGGAACACCAGTGGCGAAGGCGAGTCCCTGGACAATTCCTGACACTGAGGCACGAAAGCTAGGGGAGCAAACAGGATTAGATACCCGAGTA
+
GGGGGGGGGGGGGGGFGGGGGGGGGGGGGGGGGGGGGGGGGGGGGGGGGGGGGGGGGGGGGGGGGGGGGGGGGGGGGGGGGGGGGGGGGGGGGGGGGGGGGGGGGGGGGGGGGGGGGGGGGGGGGGGGGGGGGGGGGGGGGGGGGGGGGGGGGGGGGGGGGGGGGGEGGGGGGGGGFGGGGGG8EAF@EGGGGGGGGGGGGGGGCGGGGGGGDCDGGGGGGGGGGFGFGDGGFDGGGGFG
@M00200:207:000000000-ALC1F:1:1115:11110:7519 1:N:0:5
ACTGGGTTTAAAGCGCGTGCAGGTGGCTTGGTAAGTTAGGCGTGAAATCCCCCGGCTCAACTGGGAGAGGTCGTCTAATACTATCGGGCTAGAGAGCAGAAGAGGAAGATGGAATTCCCGGTGTAGTGGTGAAATGCGTAGATATCGGGAGGAACACCAGTGGCGAAGGCGATCTTCTGGTCTGTTTCTGACACTCAGACGCGACAGCTAGGGTAGTAAACGGGATTAGATACCCTGGTA
+
E-FFGGEBFEFGAFFFGBCGFGGFG@6E@@CFGGFG9EE8EFFEGGFGG<F,C@FGGGGGG96@,,@FE7<ECGDCFGAFEGF,5=:CFEDFGGCFGFG8FFFEF@<FFDFGFGGGGG9+@FGGGG9FEGFEFFGGGGGGECAEG,3+>FGGG<FEGGGGGGGGG:>CFFGGC7:FGGGGGG9CE,1=EFCGFGG?CFGGGGG5*===8+>CF:FD<CFGGCCDCDGFGDGGFDFD57@>
@M00200:207:000000000-ALC1F:1:1115:11771:7783 1:N:0:5
ACTGGGTGTAAAGAGCTCGTAGGCGGTTTGGCAAGTCGGGTGTGAAAACTCCGGGCTCAACTCGGAGACGCCACTCGATACTGCCATGACTCGAGTCCGGTAGGGGAGTGCGGAATTCCTGGTGTAGCGGTGAAATGCGTAGATATCTGGAGGAACACCGGTGGCGAAGGCGGCATCCTGGACCGACATTGACGCTGAGGAGCGAAAGCCAGGGGAGCAAACGGGATTAGATACCCCAGTA
+
GGGGGGGGGGGGGGGGGGGGGGGGGGGGGGGGGGGGGGGGGGGGGGGGGGGGGGGGGGGGGGGGGGGGGGGGGGGGGFGGGGGGGGGGGGGGGGGGGGGGGGGGGGGGGGGGGGGGGGGGGGGGGGGGGGGGGGGGGGGGGGGGGGGGGGGGGGGGGGGGGGGGGGEGGGGGGGGGGGGGGGGGGGGGGGGGGGGGGGGGGGGGGCGGGGGGGGGGGGGGGGDGGGDFG?GGGGGDGGFGF
@M00200:207:000000000-ALC1F:1:1115:12839:8866 1:N:0:5
ACTGGGCTTAAAGCGCACGTAGGCGGATCTTTAAGTCAGGGGTGAAATCCTGGAGCTCAACTCCAGAACTGCCTTTGATACTGGGGATCTCGAGTCCGGAAGAGGTGAGTGGAACTCCGAGTGTAGAGGTGAAATTCGTAGATATTCGGAAGAACACCAGTGGCGAAGGCGGCTCACTGGTCCGGTACTGACGCTGAGGTGCGAAAGCGTGGGGAGCAAACAGGATTAGATACCCCTGTA
+
GGGGGGGGGGGGGGGGGGGGGGGGGGGGGGGGGGGGGGGGGGGGGGGGGGGGGGGGGGGGGGGGGGGGGGGGGGGGGCGGGGGGGGDGGGGGGGGGGGGGGGGGFGFGGGGGGGGGGGGEGGGGGFFGGGGGGGGDGGGGGGGGGCGGGGGGGGFDGGFFGGGGGGGGGGGGGGGGGGGDEGGGCCCEGGDGCGGGGGGGGGGGGGGGGEEGGGGGEGG6FFFFGGGFEDGGGGGGFGFG
@M00200:207:000000000-ALC1F:1:1115:24591:8927 1:N:0:5
ACTGGGTTTAAAGGGCGCGTAGGCGGTGCGTTAAGTCGGCGGTGAAATACTTCGGCTCAACCGGAGAATTGCCGCTGAAACTGGCGTGCTCGAGGGAGGTAGAGGTGCGTGGAACTTCCGGTGGAGCGGTGAAATGCGTTGATATCGGAAGGAACACCTGTGGCGAAAGCGATGCACTGGACCTCTTCTGACGCTGAGGCGCGAAAGCCAGGGGAGCGAACGGGATTAGATACCCTCGTA
+
GGGGGGGGGGGGGGGGGGGGGGGGGGGGGGGGGGGGGGGGGGGGGGGGGGGGGGGGGGGGGGGGGGGGGGGGGGGGGGGGGGGGGGGGGGGGGGGGGGGGGGGGGGGGGGGGGGGGGGGGGGGGGGGGGGGGGGGGGGGGGGGGGGGGGGGGGGGGGGGGGGGGGGGGGGGGGGGGGGGGFGFFGGGGGGGGGGGGGGGGGGGGGGCGEFGGGGGGGGGGGGGGGDGFGFFGGGGGGGFD
@M00200:207:000000000-ALC1F:1:1115:9319:9143 1:N:0:5
ACTGGGTATAAAGCGCGCGTAGGCGGCGGTGCTGGCCCGGCGTGAAAGCCCCCGGCTCAACCGGGGAGGGTCGTCGGGGACCGCACCGCTTGAGGGCGGTAGGGGCTGGTGGAATGCCTGGTGTAGTGGTGAAATGCGTAGAGATCAGGCGGAACACCCGTGGCGAAGGCGGCCAGCTGGGCCGTCCCTGACGCTGAGGCGCGAAGGCGTGGGGAGCGAACGGGATTAGATACCCCAGTA
+
GGGGGGGGGGGGGGGGGGGGGGGGGGGGGGGGGGGGGGGGGGGGGGGGGGGGGGGGGGGGGGGGGGGGGGGGGGGGGGGGGGGGGGGGGGGGGGGGGGGGGGGGGGGGGGGGGGGGGGGGGFFFGGGGGGGGGGGGGGGGGGGGGGGGGGGGGGGGGGGGEGGGGGGGGGGGGGGGGGGGGGGGGGGGGGGGGGGGEGGGGGGGGGGGGGGGGGGGGGCEEDGGGDGF?<FGGGGFDGFG
@M00200:207:000000000-ALC1F:1:1115:9159:10196 1:N:0:5
ATTGGGTATAAAGGGCGCGTAGGCGGTCAGCACAAGTCAGTTGTGAAATCTCCGGGCTTAACTCGGAAAGGTCAACTGATACTGTGCGACTAGAGTGCAGAAGGGGCAACTGGAATTCTCGGTGTAGCGGTGAAATGCGTAGATATCGAGAGGAACACCTGCGGCGAAGGCGGGTTGCTGGGCTGACACTGACGCTGAGGCGCGAAAGCCAGGGGAGCGAACGGGATTAGATACCCCCGTA
+
GGGGGGGGGEFGGGGGGGGGGGGGGGGGGGGGGGGGGGGGGGGGGGGGGGGGGGGGGGGGGGGGGGGGGGGGGGGGGGGGGGGGGGGGGGGGGGGGGGGGGGGGGGGGGGGGGGGGGGGGGGGGGGGGGGGGGGGGGGGGGGGGGGGGGGGGGGGGGGGGGGGDGGDGGGGGGGGGGGGGGGGGGGGCCFGGGGGGGGGGGGGGGGGGGGGGGGGDGGGGGGGGGGGFGFGGGGGGGGDGF
@M00200:207:000000000-ALC1F:1:1115:23598:10207 1:N:0:5
ATTGGGTGTAAAGGGCGCGTAGGCGGCCAGTCAAGTGGAAGGTGAAATCCCTCGGCTCAACCGGGGAACTGCGTCTGAGACTGGAAGGCTTGAATCCGGGAGAGGGATGTGGAATTCCAGGTGTAGCGGTGAAATGCGTAGATATCTGGAGGAACACCGGTGGCGAAGGCGGCATCCTGGACCGGTATTGACGCTGAGGCGCGAAAGCCAGGGGAGCAAACGGGATTAGATACCCCTGTA
+
GGGGGGCCFGGGGGGGGGGGGGGGGDGDGGGGGGGGGGFGGGGFGGGGGGGGGGGGGGGGGGGGGGGGGGGGGGGGGFGFGGGGGGGGGGGGGGGGGGGGGGEGGGGGGGGGGGGGGGGGGGGGGGGGGGGGGGGGGGFGGGGGGGGGGGGGGGGGGGGGGGGGGGGGGGGGGGGGGGGGGGGGGGGGGGGGGGGGGGGCEGGCEGGGFGGGGGDGGGGGGGGGGDF@GFGGGGGGGGFG
@M00200:207:000000000-ALC1F:1:1115:5285:10721 1:N:0:5
ACTGGGTTTAAAGCGTGCGTAGGTGGCCTGTTAAGTCAGGTGTGAAATCCCTGGGCTCAACCTGGGAACTGCATTTGATACTGGCGGGCTGGAGTGTGGTAGAGGGTAGTGGAATTCCAGGTGTAGCGGTGAAATGCGTAGATATCCGGAGGAACACCGGTGGCGAAGGCGGCTTCCTGGACCGACACTGACGCTGAGGCGCGAAAGCTAGGGGAGCAAACGGGATTAGATACCCTCGTA
+
GGGGGGGGGGGGFGGGGGGGGGGGGGGGGGGGGGGGGGGGGGGGGGGGGGGGGGFGFGGGGGGGGGGDFFGGGGGFGGGGGFGGGGGGG:FGAFFGGFGGGGGGFDGGGGGGGGGGGFGGGGGGGGGGEFGGGGGGGGGGEGGGGGGGD@FDGGGGGGGGGGGGGGGGDGFEGGEFECGGGGGGGGGGGGDGEGCCEGFGGDGGGGGGGGGGGEDCEGGGGDGGGGG?@AGGGGGGGGFG
@M00200:207:000000000-ALC1F:1:1115:11207:10869 1:N:0:5
ACTGGGCATAAAGGGCGCGTAGGCGGCTATTCAAGTGGCGGGTGAAATCCCTCGGCTTAACCGAGGAACTGCCTGCCAGACTGGATGGCTTGAGACCGGGAGAGGTGAGTGGAATTCCCAGTGTAGCGGTGAAATGCGTAGATATTGGGAGGAACACCAGTGGCGAAGGCGGCTCACTGGACCGGTACTGACGCTGAGGCGCGAAAGCGTGGGGAGCAAACAGGATTAGATACCCTGGTA
+
GGGGGGGGGGGGGGGGGGGGGGGGGGGGGGGGGGGGGGGGGGGGGGGGGFGGFGGGGGGGGGGGGGGGGGGGFGCFGGFGDGGGGFGGGGGGGGFFFGGGEGFEFFFGDFGGDFGGGGGGGGGGGGGGGGGGGGGGGGGE@C@DGGGGGGCGGGGGGGGGGGGGGGGGGGGD7CEGGGGGGGD:EC?8CGGGEGGG5CCFECEGGGGEG*;EDGDGG<FGFFGGC6C?9:>DCDCFGGFG
@M00200:207:000000000-ALC1F:1:1115:2629:11200 1:N:0:5
ATTGGGCGTAAAGAGCTCGTAGGCGGCTTGTCGCGTCGACTGTGAAAACCTGCGGCTCAACCGTATGGTCTGCAGTCGATACGGGCAGGCTAGAGTTCGGTAGGGGAGACTGGAATTCCTGGTGTAGCGGTGAAATGCGCAGATATCAGGAGGAACACCGGTGGCGAAGGCGGGTCTCTGGGCCGATACTGACGCTGAGGAGCGAAAGCGTGGGGAGCGAACAGGATTAGATACCCGGGTA
+
GGGGGGGGGGGGGGGGGGGGGGGGGGGGGGGGGGGGGGGGGGGGGGGGGGGGFGGGGGGGGGGGGGGGGGGGGGGGGGGGGGGGGGGGGGGGGGGGGGCFFGGGGGGGGGGGGFGGGGGGGGGGGGGGGGGGGGGGGGGGGGCDGGGGGFGGGGGGGGGGGFGGGGGGGGGGGGGEFGGGGGGGGGGGGGGGGGGEGEGGGGGGEEGGGGGGGGGGGGGGGGGGGGFFFDGCCGGGDDFGE
@M00200:207:000000000-ALC1F:1:1115:9968:11746 1:N:0:5
ATTGGGCTTAAAGGGCGCGTAGGCGGCGTGGTAAGTCACTTGTGAAATCTCTGAGCTTAACTCAGAACTGCCAAGTGATACTGCTGTGCTAGAGTGCAGAAGGGGCAATCGGAATTCTTGGTGTAGCGGTGAAATGCGTAGATATCAAGAGGAACACCTGAGGTGAAGACGGGTTGCTAGGCTGACACTGACGCTGAGGCGCGAAAGCCAGGGGAGCAAACGGGATTAGATACCCGCGTA
+
GGGGGGGGGGGGGGGGGGGGGGGGGGGGGGGGGGGGGGGGGGGGGGGGGGGGGGGGGGGGGGGGGGGGGGGGGGGGGGGGGGGGGGGGGGGGGGGGGGGGGGGGGGGGGGGGGGGGGGGGGGGGGGGGGGGGGGGGFGGGGGGGGGGGGGGGGGGGGGGGGGGGGGGGGGGGGGGGGGGGGGGGGGGGFGGGGGGGGGGCGGGGGGGGGGGGGGGGGGGGGGGGGGGFGFGGGGGGGGFG
@M00200:207:000000000-ALC1F:1:1115:27821:11906 1:N:0:5
ATTGGGTATAAAGGGCTCGTAGGCGGCCAACTAAGTCATACGTGAAATCCCTCAGCTTAACTGGGGAACTGTGTGTGATACTGGATGGCTTGGATTTGGGAGAGGGATGCGGAATTCCAGGTGTAGCGGTGAAATGCGTAGATATCTGGAGGAACACCGGTGGCGAAGGCGGCATCCTGGACCAATATTGACGCTGAGGAGCGAAAGCCAGGGGAGCAAACGGGATTAGATACCCCAGTA
+
GGGGGGGGGGGGGGGGGGGGGGGGGGGGGGGGGGGGGGGGGGGGGGGGGGGGGFGGGGGGGGGGGGGGGGFEFGGGGGGGGGGCFGGGGGGGGEG<EFGGGGGGGGGGGGGGGGGGGGDEFFFGGGGGGCGGGGGGGGCFGGGGGGGGGGGGGGGGGGGGGGGGGGGGGGGGGG7?CGGGCGG85BFGCFGGGGGDGFGGGGGGGGGGCGGFEGDDDGDFGGGGCDFFGFGGGG:CGGFF
@M00200:207:000000000-ALC1F:1:1115:9490:12151 1:N:0:5
ACTGGGTTTAAAGGGCTCGTAGGCGGCCAACTAAGTCATACGTGAAATCCCTCAGCTTAACTGGGGAACTGCGTGTGATACTGGATGGCTTGGATTTGGGAGAGGGATGCGGAATTCCAGGTGTAGCGGTGAAATGCGTAGATATCTGGAGGAACACCGGTGGCGAAGGCGGCATCCTGGACCAATATTGACGCTGAGGAGCGAAAGCTAGGGGAGCAAACGGGATTAGATACCCTAGTA
+
GGGGGGGGGGGGGGGGGGGGGGGGGGGGGGGGGGGGGGGGGGGGGGGGGGGGGGGGGGGGGGGGGGGGGGGGGGGGGFGGGGGGGGGGGGGGGGGGGGGGGGGGGGGGGGGGGGGGGGGGGGGGGGGGGGGGGGGGGGGGGGGGGGGGGGGGGGGGGGGGGGGGGGGGGGGGGGGGGGGGGGGGGGGGGGGGGGGGGGGGGGGGGGGGGGGGGGGGGGGGGGGGGGGFGFGGGGGGGGFG
@M00200:207:000000000-ALC1F:1:1115:29070:12372 1:N:0:5
ATTGGGTTTAAAGCGTACGTAGGCGGATCTGCAGGCGTCGTGTGAAATCCCTCGGCTCAACCGGGGAACTGCATGGCGAACCGCAGGTCTTGAGACAAGTAGGGGCGGTCGGAACGATAGGTGGAGTGGTGAAATGCGTTGATATCTATCGGAACGCCGAAGGTGAAAACAGACCGCTGGGCTTGTTCTGACGCTGAGGTACGAAAGCGTGGGTAGCGAACGGGATTAGATACCCTGGTA
+
GGGGGGGGGGGGFGGGGGGGGGGGGGGGGGGGFGGGGCEGCCCFCFGGGGGGGGGGCGGGGGGGGDGGFGFGGGGGGCECGGGGGGGGFFFGFG<A=,BEGGD7FGGGGGGGDEDEGFGGGGGG*<FGCCEGF@CFFFF@FGGAEEFCE@:FCFGGFCEG7FDG?FCF:CAEFC8ECE5EGDGGG6E?+<++88EC*;EG?CEGGGGGGGGDCCFGG):CEDC55DC??AFCG<F*0>FC
@M00200:207:000000000-ALC1F:1:1115:18260:12480 1:N:0:5
ATTGGGTATAAAGGGCGCGTAGGCGGCTACTTAAGCGTGTGGTGAAAGTCCGGGGCTCAACCCCGGATCGGCCGTGCGAACTGAGTGGCTCGAGCACTGTAGAGGCAGGTGGACTTCCGGGTGTAGCGGTGGAATGCGTAGAGATCCGGAAGAACACCGGTGGCGAAGGCGGCCTTCTGGACGGTGACTGACGCTGAGACGCGAAAGCGTGGGGAGCAAACAGGATTAGATACCCCAGTA
+
E<EGDECEEA<CD<@;CBFB@@,CCFGG:CFGCEGGG:F@CCF@,F9ECFEE:FGGD<CEFEECGD+C>=:F@F>>F@::FB??BF?=CFFGGD73FF<DFG9<,:==>,:FG,>D9DB@F+CB9CB:7><<F:CBFCFFEFG9>CBF*1F7FBCCFEF7<FG@<C8FGF7*5::EGF9+9C8EEEFGGDCF5EC*:FDECCE==*:CG:C?G=<)/*8+2>5596C?C):C<C979C7:
@M00200:207:000000000-ALC1F:1:1115:23186:13219 1:N:0:5
ATTGGGTGTAAAGGGTGCGTAGGCGGCCATGTAAGTGAGGTGTGAAATCCCTCGGCTCAACCGAGGAACTGCGCTTCATACTGCATGGCTTGAGGGAGACAGGGGTCAGCGGAACTGATGGTGGAGCGGTGAAATGCGTTGATATCATCAGGAACACCGGTGGCGAAAGCGGCTGACTGGGTCTCTTCTGACGCTGAGGTACGAAAGCTAGGGTAGCGAACAGGATTAGATACCCCTGTA
+
GGGGGGGGGGGGGGGGGGGGGGGGGGGGGGGGGGGGGGGGFGGGGGGGGGGGGGGGGGGGGGGGGGGGGGGGGGGGGGGGGGGGGGGGGGGGGGGGGGGGGGGGGGGGGGGGGGGGGGGGGGGGGGGGGGGGGGGGGGGGGGGGGGGGGGGGGGGGGGGGGGGGGGGGGGGGGGGGGGGGGGGGGGGGGGGGGGGGGGF?CGGGGGGGGGGGGFGGGGGGGGGGGGGFC>FGGGGGGGFG
@M00200:207:000000000-ALC1F:1:1115:18011:13335 1:N:0:5
ACTGGGCTTAAAGCGCGTGTAGGCGGCCTGTTAAGTCGACTGTGAAAGCCCTTGGCTCAACCAAGGAAGTGCAGTCGAAACTGGCAGGCTAGAGTCCCGAAGAGGATGGCGGAATGCCCAGTGTAGAGGTGAAATTCGTAGATATTGGGTAGAACACCAGTGGCGAAGGCGGCCATCTGGGAGGCGACTGACGCTGAGACGCGAAAGCGTGGGGAGCAAACAGGATTAGATACCCTAGTA
+
GGGGGGGGGGGGGGGGGGGGGGGGGGGGGGGGGGGGGGGGGGGGGGGGGGGGGGGGGGGGGGGGGGGGGGGGGGGGGGGGGGGGGGGGGGGGGGGGGGGGGGGGGGGGGGGGGGGGGGGGGGGGGGGGGGGGGGGGGGGGGGGGGGGGGGGGGGGGGGGGGGGGGGGGGGGGGGGGGGGGGGGGGGGGGDGGGGGGGGGGGGGGGGGGGDGGGGGGGGGGGGFGGGGFGFGGGFGGGGFG
@M00200:207:000000000-ALC1F:1:1115:24589:14853 1:N:0:5
ATTGGGTTTAAAGCGTGCGTAGGCGGTTTCTTAAGTCGGATGTGAAAGCCCTGGGCTCAACCTGGGAATGGCACTCGATACTGGGAAGCTGGAGTGCGGTAGAGGAGGGTGGAATTCCCGGTGTAGCGGTGAAATGCGTAGAGATCGGGAGGAACATCAGTGGCGAAGGCGACCCTCTGGACCAGCACTGACGCTGAGGCACGAAAGCGTGGGGAGCAAACAGGATTAGATACCCTCGTA
+
GGGGGGGGGGGGGGGGGGGGGGGGGGGGGGGGGGGGGGGGGGGGGGGGGGGGGGGGGGGGGGGGGGGGGGGGGGGGGGGGGGGGGGGGGGGGGGGGGGGEGGGGGGGGGGGGGGGGGGGGGGGGGGGGGGGGGGGGGGGGGGGFGGGGGGGGGGGGGGGGGGGGGGGGGGGGGGGFGGGGGGGGGGGGGGGGGGGGGGGGGGGGGGGGGGGGGGGGGGGGGGGGFFGFFAGGGGGGGGFG
@M00200:207:000000000-ALC1F:1:1115:5761:15023 1:N:0:5
ACTGGGCTTAAAGGGCTCGTAGGCGGCCAACTAAGTCAGACGTGAAATCCCCAGGCTCAACCTGGGAACTGCGTCTGATACTGGATGGCTTGAATTCGGGAGAGGGATGCAGAATTCCAGGTGTAGCGGTGAAATGCGTAGATATCTGGAGGAACACCGGTGGCGAAGGCGGCATCCTGGACCGGCATTGACGCTGAGGCGCGAAAGCCAGGGGAGCAAACGGGATTAGATACCCTTGTA
+
FECFEGGGGGGGGGDCE@FGFDCEBCGGGFGGECDFFGGGEGGGFGGAFG8FEGGGGGGAFFGGGGGFGGDFCBFEF9CFGGGC@FEFGGGGDFG9CFFGFGGGGGGDGCFFGFCFG9<FFEFGGGGGDGGGGFGGFGFEG7BF9FEGGG8CGDCFFGDGGD73<FC7:B:B78:CCCCFGCFEGEEEFFCB58C**8CC=CEED5E68AFC5:<DEGGGGDDGGGGFG>CFCCDCFFFF
@M00200:207:000000000-ALC1F:1:1115:12013:15180 1:N:0:5
ATTGGGTTTAAAGCGCGTGCAGGCGGATTGGTATGTGCCGTGTGAAAGCTCCCAGCTTGCCTGGGAGAGGTCGCGGTAGACAGCCGATCTGGAGGCTCGGAGAGGTTAGTGGAATTCCCGGTGTAGTGGTGAAATGCGTAGATATCGGGAGGAACACCAGTGGCGCAAGCGGCTAACTGGCCGAGACCTGACGCTGAGACGCGACGGCGTGGGGAGCAAACCGGATTAGATACCCTAGTA
+
GGGGGGGGGGGGGGGGGGGGGGGGGGGGGGGFGGGGGGGGGGGGGGGGGGGGGGGGGGGGGGGGGGGGGGGGGGGGGGGGGGGGGGGGGGGGGGGGGGGGGGGGGGGGGGGGGGGGGGGGGGGGGGGGGGGGGGGGGGGGGGGGGGGGGGGGGGGGGGGGGGGGGGGGGGGGGGGGGGGGGGGGGGGGFGGGGGGGGGGGGGGGGGGGGGGGGGDGGGGGFGGGGGGFGAGGGGGGDGFG
@M00200:207:000000000-ALC1F:1:1115:12089:15736 1:N:0:5
ATTGGGTTTAAAGCGCGCGTAGGCGGACCTGCAAGTCGGGGGTGAAAGCCCGAGGCTCAACCTCGGAACTGCCTTCGATACTGCGGGTCTCGAGTCCGGGAGAGGTGAGTGGAATTCCTAGTGTAGAGGTGAAATTCGTAGATATTAGGAAGAACACCAGTGGCGAAGGCGGCTCACTGGCCCGGTACTGACGCTGAGGCGCGAAAGCGTGGGGAGCAAACAGGATTAGATACCCTAGTA
+
GGGGGG;CFCFGGGGGGGGGGGGGGGDEFFCEGGGGGC:7FCGGGGGFGFFG7FGGGGGGGGCFGGGGGGGGEF<FCF?EGGGF=:>>FGGGGGGG<CFFGGGGG,DGGGGGGGGGFGFFGGGGGGFGGGGGGGGGGFGFGGGGGFFFFFCFGGEFGGGGGGGGGGGGGGGDDGGGGGGGFC:EDGEEEFFFDG5CDGG*>EGGGGDFGGGEGGGGGGGFGGGGGGGFGFGGGGGFGGFG
@M00200:207:000000000-ALC1F:1:1115:16996:16609 1:N:0:5
ACTGGGTTTAAAGGGCGCGTAGGCGGCTTGGCAAGTCAAAGGTGAAATCCCTCGGCTCAACCGAGGAAGTGCATTTCATACTGCATGGCTTGAGGGAGACAGGGGTAAGCGGAACTGATGGTGGAGCGGTGAAATGCGTTGATATCATCAGGAACACCGGTGGCGAAAGCGGCTTACTGGGTCTCTTCTGACGCTGAGGTACGAAAGCTAGGGGAGCGAACGGGATTAGATACCCCAGTA
+
GGGGGGGGGGGGFGGGGGGGGEGGGGGGGGGGGGGGGGGGGGGGGGGGGGGGGGGGGGGGFFGGGGEGGGGGGGGGGGGGGGGGGGGGGGGGGGGGGGGGGGGGGGGGGGGGGGGGGGGGGGGGGGGGGGGGGGGGGGGGGGGGGGGGFGGGGGGGFGGGGDGGGGGGGGGGGGGGGGFGGGGGGGGGCGGGGGGGCDFGGFGGGGGGGGGGGGGGGGGGGDDGCDFFFAGCGGDCGGFG
@M00200:207:000000000-ALC1F:1:1115:10812:17383 1:N:0:5
ATTGGGTTTAAAGGGTGCGTAGGCGGACTTGCAAGTCAGTGGTGAAATCTCCGGGCTTAACTCGGAAACTGCCATTGATACTGCAGATCTTGAGTACAGATGATGTTGGCGGAATATGACATGTAGCGGTGAAATGCATAGATATGTCATAGAACACCGATTGCGAAGGCAGCTGACAAAACTGTAACTGACGCTGAGGCACGAAAGTGTGGGGATCAAACAGGATTAGATACCCGTGTA
+
GGGGGGFGGGGGGGGGGGGGGGGGGGGGGGGGGGGGGGGGGGGGGGGGGGGGGGGGGGGGGGGGGGGGGGGGGGFGGGGGGGGGGGGGGGGGGGGGGGGGGGGGGGGGGGGGGGGGGGGGGGGGGGGGGGGGGGGGFGGGGGGGGGGGGGGGGGGGGGGGGGGGGGGGGGGGGGGGGGGGGGGGGGGGGFGGGGDGGGGGGGGGGDEEFGGGGGGGGGGGGGGGGGGFCEGG7FGDGGFG
@M00200:207:000000000-ALC1F:1:1115:6332:18406 1:N:0:5
ACTGGGCTTAAAGCGTGTGTAGGCGGCCAAGCAAGTCGGATGTGAAAGCCCAGGGCTCAACCCTGGAAGTGCACTCGATACTGCCTGGCTTGAGTATCGGAGAGGTTGGTGGAATTCTCGGTGTAGAGGTGAAATTCGTAGATATCGAGAGGAACACCGGCGGCGAAGGCGGCCAACTGGACGAATACTGACGCTGAGACACGAAAGCGTGGGGAGCAAACAGGATTAGATACCCGGGTA
+
GGGGGGGGGGGGGGGGGGGGGGGGGGGGGGGGGGGGGGGGGGGGGGGGGGGGGGGGGGGGGGGGGGGGGGGGGGGGGGGGGGGGGGGGGGGGGGGGGGGGGGFFGGGGGGGGGFGGGGGGGGGGGGGGGGGGGFGGGGGGGGGGGGGGGGGGGGGGGGGGGGGGGGGGGGGGGGGGGGGGGGGGGGGGGGGGGGGGGGGGGGGGGGGGGGGGGGGGGGGGGGGGGGGFFFGGG6FGGGFG
@M00200:207:000000000-ALC1F:1:1115:26264:19059 1:N:0:5
ACTGGGTGTAAAGGGCGCGTAGGCGGGATGGCAAGTCAGTCGTGAAATCTCTCGGCTCAACCGAGAAACGTCGGCTGATACTGCCGTTCTTGAGGGATGCAGAGGAGACTGGAATTCCCGGTGTAGCGGTGAAATGTGTAGAGATCGGGAAGAATACCAGTGGCGAAGGCGTTCTGCTGGGCCGTTGCTGACACTGAGGCGCGACCGCGTGGGGAGCAAACAGGATTAGATACCCTTGTA
+
CFFGGGGGGGEFGGGGGGGGGDGGGGGDG@,C9C,FG,CCEFFG,FEGGFFCEEFGFGGGGGGCFEFDGGED=7FGGCDFFG<AFBBFGGGGFF?EGDGGC?FE737<FGGC?AAEGGGEC63F,3C:F3+<,@FFFFE,E=FCFGGDC*>F73>D<F>C>?FE*<*=FF:GGGFF?FCCBFCCC8CGEF?FFC<CG6CF=ECEG*:EGGGGCC<<C<CFGC*1>F09+6C7CFGGFF?:
@M00200:207:000000000-ALC1F:1:1115:16838:20229 1:N:0:5
ATTGGGTTTAAAGGGCGCGTAGGCGGCCATCTAAGTCAGACGTGAAATCCCCCGGCTTAACCTGGGAACTGCGTCTGATACTGGACGGCTTGAGTATGGGAGAGGGATGTAGAATTCCAGGTGTAGCGGTGAAATGCGTAGATATCTGGAGGAATACCGGTGGCGAAGGCGGCATCCTGGACCATTACTGACGCTGAGGCGCGAAAGCTAGGGGAGCAAACGGGATTAGATACCCGGGTA
+
GGGGGGGGGGGGGGGGGGGGGDGGGGGGGGGGGGGGGGGGGGGGGGGGGGGGGGGGGGGGFGGGGGGGGGGGGGGGGFGGGGGGGGGGGGGGGGGGGGGGGGGGGGGGGGGGGGGGGGGGGGGGGGGGGGGGGGGGGGGGGGGGGGGGGGGGGGGGGGGGGGGGGGGGEGGGGGGGGGGGGGGGFGGGGGGGGGGGGGGGGGGGGGGGGGGGGGGGGGGGGGGGGGCFCAGGGGCDGDEG
@M00200:207:000000000-ALC1F:1:1115:19462:20608 1:N:0:5
ATTGGGTTTAAAGGGCTCGTAGGCGGCCATCTAAGTCAGACGTGAAATCCCTCGGCTTAACCGGGGAACTGCGTCTGATACTGGATGGCTTGAGTTTGGGAGAGGGATGCGGAATTCCAGGTGTAGCGGTGAAATGCGTAGATATCTGGAGGAACACCGGTGGCGAAGGCGGCATCCTGGACCAATATTGACGCTGAGGAGCGAAAGCCAGGGGAGCAAACGGGATTAGATACCCCTGTA
+
GGGGGGGGGGGGGGGGGGGGGGG9FGGGGGGGGGGGGGGGGGGGGGGGGGGGGGGGGGGGGGGGGGGGGGGGGGGGGGGGGGGGGGGGGGGGGGGGGGGGGGGGGGGGGGGGGGGGGGGGGGGGGGGGGGGGGGGGGGGGGGGGGGGGGGGGGGGGGGGGGGGGGGGGGGGGGGGGGGGGGGGGGGGGFGGGGGGGGGGGGGGGGGGGGGGGGGGGGGGGGGGGGGGFFDGGGDGFGGFG
@M00200:207:000000000-ALC1F:1:1115:23391:21628 1:N:0:5
ATTGGGCGTAAAGCGTGTGTAGGTGGCTCGCTAAGTCGGTTGTGAAATCCCTGGGCTCAACCTGGGAATTGCAGTCGATACTGATGAGCTCGAGTTCGGTAGAGGGTGACGGAATTCCCGGTGTAGCGGTGAAATGCGTAGATATCGGGAGGAACATCGATGGCGAAGGCAATCACCTGGGCCTGAACTGACACTGTGACACGAAAGCGTGGGTAGCAAACAGGATTAGATACCCGTGTA
+
GGGGGGGGGGGGGGGGGEGGGGGGGGGGGGDFDGGGGGGGGGGGGGGFGGGGGGGGGFGGDGGGGGGGGGGGGGGGGGGGGGGGGGGGGGGGGGGGGGGGGGGGGGGGGGGGGGGGGGGGGGGGGGGGGGGGGGGGGGGGGGGGGGGGGGGGGGGGGGGGFGGGGGGGGGGFG>EEGGGGGGFGGFGGGGGGDGFGGGGGFGGGGGGGGGGGGCGGGGGGGGGGGGGFGFGGFFGGCGFG
@M00200:207:000000000-ALC1F:1:1115:5286:21641 1:N:0:5
ACTGGGTTTAAAGCGCGTGTAGGCGGTTCGGTAAGTCGGCTGTGAAAGTCCAGGGCTCAACCCTGGGATGCCGGTCGATACTGCCGGACTAGAGTTCGGAAGAGGCGAGTGGAATTCCCGGTGTAGCGGTGAAATGCGCAGATATCGGGAGGAACACCAATGGCGAAGGCAGCTCGCTGGGACGTTACTGACGCTGAGACGCGAAAGCGTGGGGAGCAAACAGGATTAGATACCCCTGTA
+
GGGGGGGGGGGGGGGGGGGGGGGFGGEGCCFFFGGGGGGGGGFFGFFGFGFEGGCFEEEFGGGGEFGGGGGGGGFGGGGGDGGFEFDGGGGGGGGG9FGGGGFGGGDGG@FGGFA8FGDEE+@BFF<CEFGEFGGGFG7BFFFGC3CCEGGGGFFDCFFG7CFFEEECEDG@CCCEG7EEGGGGDGGGGGF8CE55/;ECCECCCE=F82*CCEGGGCFFG479DD>?<):><*9D5C)*
@M00200:207:000000000-ALC1F:1:1115:20157:21764 1:N:0:5
ATTGGGTTTAAAGCGCGTGCAGGCGGCCGACTAAGTCCGGTGTGAAAGCCCGGGGCTCACCTCCGGAAGTGCGCTGGAAACTAGTCGGCTAGAGTACGGGAGAGGGAAGCGGAATTCCTGGTGTAGCGGTGAAATGCGTAGATATCAGGAGGAACACCGGCGGCGAAGGCGGCATCCTGGACCGACATTGACGCTGAGGAGCGAAAGCTAGGGGAGCAAACGGGATTAGATACCCTAGTA
+
GGGGGGGGGGGGGGGGGGGGGGGGGGGGGGGGGGGGGGGGGGGGGGGGGGGGGGGGGGGGGGGGGGGGGGGGGGGGGGGGGGGGGGGGGGGGGGGGGGGGGGGGGGGGGGGGGGGGGGGGGGGGGGGGGGGGGGGGGGGGGGGGGGGGGFCGGGGGGGGGGGGGGGGGGGGGGGGGGDGFGGGGGGGGGGGGGGGGGGGGGGGGGGGGFGGFGGGGGGGD=DGGGGGFF<GC9CGGCFFG
@M00200:207:000000000-ALC1F:1:1115:20841:22100 1:N:0:5
ACTGGGTTTAAAGGGCTCGTAGGCTGCCAACTAAGTCAGACGTGAAATCCCTCGGCTTAACCGGGGAACTGCGTCTGATACTGGATGGCTTGAGTTTGGGAGAGGGATGCGGAATTCCAGGTGTAGCGGTGAAATGCGTAGATATCTGGAGGAACACCGGTGGCGAAGGCGGCATCCTGGACCAACACTGACGCTGAGGAGCGAAAGCCAGGGGAGCAAACGGGATTAGATACCCGCGTA
+
GGGGGGGGGGGGGGGGGGGGGGGGGGGGGGGGGGGGGGGGGGGGGGGGGGGGGGGGGGGGGGGGGGGGGGGGGGGGGGGGGGGGGGGGGGGGGGDGGGGGGGGGGGGGGGGDFGGGGGGGGFGGGGGGGGGGGGGGGGGGGGGGGGGGGGGDGGGGGGGGGGGGGGGGGGGGGGGGGGGGGGGGFGGCGFFGGGGGGGGGGFGGGGGGGGGFEGGGGGGGGGGG:<CF?<CFFGGGGG>G
@M00200:207:000000000-ALC1F:1:1115:25448:22226 1:N:0:5
ACTGGGCGTAAAGCGCGTGTAGGCGGCAGCGTGTGTCGGGCGTGAAATCCCATGGCTTAACCATGGAAGTGCACCCGAAACTGCGCAGCTAGAGTCCTGGAGAGGAAGATGGAATACTTGGTGTAGAGGTGAAATTCGTAGATATCAAGTGGAACACCGGTGGCGAAGGCGGTCTTCTGGTCAGTGACTGACGCTGAGACGCGAAAGCGTGGGGAGCAAACAGGATTAGATACCCTAGTA
+
EFDC8FGCFC@DCFEGG@FFE<EFCC7FGGDFGGGFG7CCFG7@8D<?<<CFCF=FEGGFGGGGDFFGF==EFGDGGEEEGGFGGGGGGDFDCFD<E<C@,,4FF,D<DGGGA9<FFFGGC?C><FGFG=+><,@,CF>DCFGG9=,<F<CGGC@<FFG*5>7FG@1CDGGGCEC<FGGD24<CCFFFFGGFGGDEGGCF58*:C5C6//1://*/*>6EFGG474066):CF6FGFC?F
@M00200:207:000000000-ALC1F:1:1115:22843:23520 1:N:0:5
ATTGGGTTTAAAGGGTGCGTAGGCGGTCCTATAAGTCAGTGCTGAAATATCCCGGCTTAACCGGGAGGGTGGCATTGATACTGCAGGACTTGAGTGAAGTCGAGGTAGGCGGAATTGACGGTGTAGCGGTGAAATGCTTAGATATCGTCAAGAACACCGATAGTGAAGACAGCCTACTAGACTTCAACTGACGCTGAGGCACGAAAGTGTGGGGATCAAACAGGATTAGATACCATAGTA
+
F9FGFFGGEEFGGDGGGGGGGGGGGGGGCF<FFGGGGAEAFF<FEGGGGFG,E@FGGGGGGC@CE7FD7FG:CEFCFGGGGGGGCFGGGG<EFGFFECFGGGGGDF<?FD+=FEGGGFGGGCFGGGGGGGGGGFGGGDGGFFFFGFC<C<>FGFAFGGGGDCGECFGGFFGGF*,8DF?D,6=;,2>A9,CFEGEEECG55ACEGGD@+>9CEGG*AFFGFFGGGGGFG)*:C7*:>D@C
@M00200:207:000000000-ALC1F:1:1115:10248:24791 1:N:0:5
ATTGGGCTTAAAGAGCGTGTAGGCGGCCCGATAAGTCCGCTGTGAAAGTCCAGGGCTCAACCCTGGAATGCCGGTGGATACTGTCGGGCTCGAATCCGGAAGAGGTGAGTGGAATTCCTGGTGTAGCGGTGAAATGCGCAGATATCAGGAGGAACACCAATGGCGAAGGCAGCTCACTGGGACGGTATTGACGCTGAGACGCGAAAGCGTGGGGAGCAAACAGGCTTAGATACCCCCGTA
+
GGGGGGCGGGGGGGGGGGGGFGGGGGGGGGFGGGGGGEFGGGGGGDEDF9EFGGGFGGGGGGDFGGGCFG9FGGGGGFFGGGGGGGGGGGCCGGGGGGGG:CFGCEFDCGGGGGGGGGGGGGGGGGGGGEGGFGGFGGEFGGGGGFGGGGGDGFGGGEFGGGGGGGGGGG@@EGF9E9;BC6AEGEG=+<CGGGGDC>CEGGGGCGEC:CEGGGDGEFGGGG<***9)<4C>9CFC<DB<
@M00200:207:000000000-ALC1F:1:1116:17671:4037 1:N:0:5
ATTGGGTTTAAAGAGCGTGTAGGCGGCCAGACAGGTCCGTTGTGAAAACTAGAGGCTTAACCTCTAGACGTCGATGGAAACCGTCTGGCTAGAGTCCGGAAGAGGAGAATGGAATTCCTGGTGTAGCGGTGAAATGCGCAGATATCAGGAAGAACACCCGTGGCTAAGGCGGTTCTCTAGTACGGTACTGACGCTGAGACGCGAAAGCGTGGGGAGCGAACAGGATTAGATACCCCGGTA
+
GGGGGGGGGGGGGGGGGGGGGGGGGGGGGGGGGGGGGGGGGGGGGGGGGGGGGGGGGGGGGGGGGGGGGGGGGGGGGGGGGGGGGGGGGGGGGGGGGGGGGGGGGGGGGGGGGGGGGGGGGGGGGGGGGFGGGGGGGGGGGGGGGGGGGGGGGGGGGFEGGGGGGGGGGGGGGGGFGFGGGGGGGGGGFGGGGGGGGGGGGGGGGGGGGGGGGGGGGGGGGGGGFGGFGFGGEFGFDGGG
@M00200:207:000000000-ALC1F:1:1116:12728:5466 1:N:0:5
ATTGGGTTTAAAGTGTGCGCAGGTGGCTGAGCAAGTCGAGTGTGAAATCCCCGGGCTTAACTTGGGAATTGCGCTCGAAACTACTTGGCTCGAGTGTGGCAGAGGAAGGTGGAATTCCAGGTGTAGCGGTGAAATGCGTAGAGATCTGGAGGAACACCGATGGCGAAGGCAGCCTTCTGGGCCAACACTGACGCTCATGCACGAAAGCGTGGGGAGCAAACAGGATTAGATACCCCGGTA
+
GGGGGGGGGGGGGGGGGGGGGGGGGGGGGGGGGGGGGGGGGGGGGGDCF@FFECFGGGGFGGGGGGGCFDCGGGGGGGGGGGGGGGGGGGGGGGGGGGGGGGGGGGGGGGGGFGGFGGGFGGGGDFGGGGGGGGGGGGGGGGGFGGGGFGGGDFGGGGGGGGGGGGGGGGGGGGGFGGGFGGGGGGGGGGGGGG=CEGGGGGG8EGGGDEEGGGGGGGGGGGGGFDG?+:DGGGGFFGGD
@M00200:207:000000000-ALC1F:1:1116:11245:5488 1:N:0:5
ATTGGGCATAAAGAGCTCGTAGGCGGTTTGTCGCGTCGGCCGTGAAAACTTGGGGCTTAACTCCAAGCTTGCGGTCGATACGGGCAGACTTGAGTTCGGCAGGGGAGACTGGAATTCCTGGTGTAGCGGTGAAATGCGCAGATATCAGGAGGAACACCGGTGGCGAAGGCGGGTCTCTGGGCCGATACTGACGCTGAGGAGCGAAAGCGTGGGGAGCGAACAGGATTAGATACCCCTGTA
+
GGGGGGGGGGGGGGGGGGGGGGGGGGGGGGGGGGGGGGGGGGGGGGGGGGGGGGGGGGGFGGGGGGGGGGGGGGGGGGGGGGGGGGGGGGGFGGGGGGGGGGGGGGGGGGGGGGGGGGGGGGGGGGGGGGGGGGGGGGGGGGGGGGGGGGGGGGGGGGGGGGGGGGGGGGGGGEEGGGGGGGGGGDEGFGGGGGGGGGGGGGGGGGGGGGGGGGGGGGGEGGGGFGGFFDGGFGG@FGGG
@M00200:207:000000000-ALC1F:1:1116:12703:5619 1:N:0:5
ATTGGGTATAAAGAGCTCGTAGGCGGTTCGGTAAGTCGGGTGTGAAAACTCTGGGCTCAACCCAGAGCCGCCACTCGATACTGCTGTGACTCGAGTGCGGTAGGGGAGCGGGGAATTCCTGGTGTAGCGGTGAAATGCGCAGATATCAGGAGGAACACCAGTGGCGAAGGCGCCGCTCTGGGCCGTGACTGACGCTGAGGAGCGAAAGCGTGGGTAGCAAACAGGATTAGATACCCCAGTA
+
FGGGGGGGGGGGGGGGGGGGGGGGGGGGGGGGGGGGGGGGGGGGGGGGGGGGGGGGGGGGGGGGGGGGGGGGGGGGGGGGGGGGGGGGGGGGGGGGGGGGGDGGGGGGGGGGGGGGGGGGGGGGGGGGGGGGGGGGGGGGGGGGGGGGGGGGGGGGGGGGGGGGGGGGGGGGGGGGGGGGGGGGGGGGGGGGGGGGGGGGGGGGEGGGGGGGGDGGGGGGGGGGFGGFF<FGGGGFFGGGF
@M00200:207:000000000-ALC1F:1:1116:15682:7394 1:N:0:5
ACTGGGTTTAAAGCGTGCGTAGGCGGTTGGTTAAGTCTGTCGTGAAAGCCCTGGGCTCAACCTGGGAATGGCGATGGATACTGGCTAGCTAGAGTGTGATAGAGGATGGCGGAATTCCCGGTGTAGCGGTGAAATGCGTAGAGATCGGGAGGAACATCCGTGGCGAAGGCGGCCATCTGGATCAACACTGACGCTGAGGCACGAAAGCGTGGGGAGCAAACAGGATTAGATACCCGAGTA
+
GGGGGGGGGGGGGGGGGGGGGGGGGGGGGGGGGGGGGGGGGGGGGGGGGGGGGGGGGGGGGGGGGGGGGGGGGGGGGGGGGGGGGGGGGFGGGGGGGGGGGGGGGGGGGGGGGGGGGFGGGGGGGGGGGGGGGGGGGGGGGGGGGGGGGGGGGGGGGGGGGGGGGGGGGGGGGGGGGGGGGGGGGGGGGGGGGGGGGGGGGGGGGGGGGGGGGGGGGGGGGGGGFGGFGFGGGGGFEGGG
@M00200:207:000000000-ALC1F:1:1116:16197:7420 1:N:0:5
ATTGGGTTTAAAGCGTGCGCAGGCGGTCTGCTAAGAGAGGTGTGAAATCCCCGGGCTTAACCTGGGAACTGCGCTTCTAACTGGCAGGCTTGAGTGTGGCAGAGGGGGGTGGAATTCCACGTGTAGCAGTGAAATGCGTAGAGATGTGGAGGAACACCGATGGCGAAGGCAGCCCCCTGGGCTAACACTGACGCTCATGCACGAAAGCGTGGGGAGCAAACAGGATTAGATACCCTAGTA
+
FGGGGCGGGGGDGGGGGEGCGGGGEGGGGGFG,CFC9FFEGGGGEFGGGGGGGGGGGGGGGGGCGGGCFGGGGGGGGGFGGGFGG<FEGGEEGFEFGG7BACFGGGGGGGGCGGGFGFFGGGGGGGFGFFGF:CFGGEFFCFFCCGFGFAFGGFGGGGGEGGGGG>EGGGFGG8EGGG>CDFFG6@EGFGCGEGCE>9CFCGGEDE=?ECEGGG=DG5CFGC4:5FF*:4FFGGGF4FFG
@M00200:207:000000000-ALC1F:1:1116:15066:7524 1:N:0:5
ATTGGGTTTAAAGGGTGTGTAGGCGGTTATGTTAGTCTTCCGTAAAATTCTTCGGCTCAACCGGGGGCTCGCGGGGGAAACGGCATAACTTGAGGATGGAAGGGGTCTCTGGAACTCATGGTGTAGCGGTGAAATGCGTTGATATCATGGGGAACACCGAAAGCGAAGGCAAGAGACTGGTCCACTCCTGACGCTGAAACACGAAAGCGTGGGTCGCGAATGGGATTAGATACCCTAGTA
+
FGGGGGG@CFGGGGGGEFCFEDFFEGGGGGGGFGFFAAEGGGGGEEGGGGGGGGGGGGGG8FECFGFFGGGGGGGDG+CDDGDCGDFFGFGGGGF<FGEGGCFEGCFGFFFCGGGGGGFGGEEF@<FGDF7FDCCFC1=<FFCEF;C;FCFGGGGCGFGGGGD7<FGGED;8;8CECC?FGGGGGFGFFCF88*;CEFGGGGGEDGEFG8=CGC6C35CECFGCFGG4+):DFGF*<CC>
@M00200:207:000000000-ALC1F:1:1116:16210:8203 1:N:0:5
ATTGGGTATAAAGGGTGCGTAGGTGGTGAGGTAAGTCGGATGTGAAAGCTCCGAGCTCAACTCGGAAATGGCATTGGAAACTACCTTGCTCGAGGGTTTGAGGGGGGACTGGAATACTTGGTGTAGCAGTGAAATGCGTAGATATCAAGTAGAACACCAGTGGCGAAGGCGAGTCCCTGGAAAACTCCTGACACTGAGGCACGAAAGCTAGGGGAGCAAACAGGATTAGATACCCCAGTA
+
GGGGGGGGGGGGGGGGGGGGGGGGGGGGGGGGGGGGGGGGGGGGGGGGGGGGGGGGGGGGGGGGGGGGGGGGGGGGGGGGGGGGGGGGGGGGGGGGGGGGGGGGGGGGGGGGGGGGGGGGGGGGGFGGGGGGGGGGGGEGGGGGGGGGGGGGGGGGGGGGGGGGGGGGGGGGGGGGGGGGGGGGGGGGGGGGGGGGGGGGGGDGGGGGGGGCGGGGGGGGGGGGFGGFF<FGGDGFFGGG
@M00200:207:000000000-ALC1F:1:1116:8584:8746 1:N:0:5
ATTGGGTTTAAAGGGTGCGTAGGTGGTCTATTAAGTCAGTGCTGAAATATCCCGGCTTAACCGGGAGGGTGGCATTGATACTGATGGACTTGAGTAAAGTTGAGGTGGGCGGAATTGACGGTGTAGCGGTGAAATGCTTAGATATCGTCAAGAACACCTATTGCGAAGGCAGCTCACTAAGCTTTAACTGACACTGAGGCACGAAAGTGTGGGGATCAAACAGGATTAGATACCCCGGTA
+
<FFGGGGGGGGGGGGGGGGGGGGGFGGGGGGGGGGGGGGGGGGGGGGGGGGGGGFGGGGGGGGG7:CGGGGGGGGFGGGGGFGGGGGGGGGGGGFGGGGGGGFFGGGGGGEGGGGFGGGGGGGGGFGGGGGGGGGGGGGGGGGGGGGGGGGGGFFGFGGGDGGGGGGGGGFGGGDDECGGGGG,DFGDGGGGGGGGGGGGGGGGDEGCGGGDGGGGDGGGGGGGFGGFFCGGGCGFBCCD
@M00200:207:000000000-ALC1F:1:1116:4349:9886 1:N:0:5
ACTGGGCTTAAAGGGCGCGTAGGCGGTCAGCACAAGTCAGTTGTGAAATCTCCGAGCTTAACTCGGAAAGGTCAACTGATACTGTGCGACTAGAGTGCAGAAGGGGCAACTGGAATTCTCGGTGTAGCGGTGAAATGCGTAGATATCGAGAGGAACACCTGCGGCGAAGGCGGGTTGCTGGGCTGACACTGACGCTGAGGCGCGAAAGCTAGGGGAGCGAACGGGATTAGATACCCCCGTA
+
GGGGGGGGGGFGGGGGGGGGGGGGGGGGGGGGGGGGEGGGGGGGGGGGGGGGGGGGGGGGGGGGGGGGGGGFGFFGGGGGGGGGGGGGGGGGGFGGGGGGGGGGGGGGGGGGGFFGGGGGGGGGGGGGGGGGGGGGGGGGGGGGGGGGFGGGGFGGGGGGGGGGGGGGGGGGGGGGGGGGGGGGGGGCFGEGGGEGGDGGGGGGGGGG?CGGGGGGGGGCGGGGFCDFG<FGGGFF)<DDD
@M00200:207:000000000-ALC1F:1:1116:2106:10008 1:N:0:5
ATTGGGTTTAAAGGGTGCGTAGGCGGCCCTGTAAGTCAGCGGTGAAATCCCACGGCTCAACCGTGGAACTGCCGTTGATACTGCGGGGCTTGAGTTCGTCCGAGGTCGCTGGAATGCGTGGTGTAGCGGTGAAATGCATAGATATCACGCAGAACACCGATTGCGAAGGCAGGTGACTGGGGCGCGACTGACGCTGAGGCACGAAAGTGTGGGGAGCAAACAGGATTAGATACCCCAGTA
+
GGGGGGGGGGGGGGGGGGGGGGGGGGGGGGGGGGGGGGGGGGGGGGGGGGGGGGGGGGGGGGGGGGGGGGGGGGGGGGGGGGGGGGGGGGGGGGGGGGGGGGGGGGGGGGGGGGGGGGGGGGGGGGGGGGGGGGGGGGGGGGGGGGGGGGGGGGGGGGGGGGGGGGGGGGGGGGGGGGGGGGGGGGGGGGGGGGGGGGGGGGGGGGGGGGGGGGECGGGGGGGGFGGFF<FFGGGFFGGG
@M00200:207:000000000-ALC1F:1:1116:19296:10679 1:N:0:5
ACTGGGTTTAAAGGGCTCGTAGGCGGCCAACTAAGTCATACGTGAAATCCCTCAGCTTAACTGGGGAACTGCGTGTGATACTGGATGGCTTGGATGTGGGAGAGGGATGCGGAATTCCAGGTGTAGCGGTGAAATGCGTAGATATCTGGAGGAACACCGGTGGCGAAGGCGGCATCCTGGACCATTATTGACGCTGAGGAGCGAAAGCCAGGGGAGCAAACGGGATTAGATACCCGGGTA
+
GGGGGGGGGGGGGGGGGGGGGGGGGGGGGGGGGGGGGGGGGGGGGGGGGGGGGGGGGGGGGGGGGGGGGGGGGGGGGGGGGGGGGGGGGGGGGGGGGGGGGGGGGGGGEGGGGGGGGGGGGGGGGGGGGGGGGGGGGGGGGGGGGGGGGGGGGGGGGGGEGGGGGGEGGGGGGGGGGGGGGGGGGGGGFGGGGGGGGGGGGGGGGGGGGGGGGGGGGGGGFGGGDGGFCACDGGGFFGGD
@M00200:207:000000000-ALC1F:1:1116:2264:10959 1:N:0:5
ACTGGGTATAAAGCGCGTGCAGGTGGCGCGGTAAGTTGGGCGTGAAATCTCCCGGCTCAACTGGGAGAGGTCGTCCAATACTACCGTGCTTGAGAGCAGAAGAGGAAGATGGAATTCCCGGTGTAGTGGTGAAATGCGTAGATATCGGGAGGAACACCAGTGGCGAAGGCGATCTTCTGGTCTGTTTCTGACACTCAGACGCGACAGCTAGGGTAGTAAACGGGATTAGATACCCCAGTA
+
GGGGGGGGGGGGGGGGGGGGGGGGGGGGGGGGGGGGGGGGGGGGGGGGGGGGGGGGGGGGGGGGGGGGGGGGGGGGGGGGGGGFGGCEGGFGGGGGGGGGGGGGGGGGGGGGGGGGGGGGGGGGGGGGGGGGGGGGGGGGGGGGGGGGGGGGGGGGGGGGGGGGGGGGGGGGGGGGFGGGGF?FGFFGGGGGGGGGGGGGDGGG8CEGGGGGGGGGGGGGGGGGFGGFEBFGGGGFFGFG
@M00200:207:000000000-ALC1F:1:1116:8540:11059 1:N:0:5
ATTGGGTATAAAGCGCACGTAGGCGGACTCTTAAGTCGGTGGTGAAATCCTGGAGCTCAACTCCAGAACTGCCTTCGATACTGGGAGTCTCGAGTTCGGGAGAGGTGAGTGGAACTGCGAGTGTAGAGGTGAAATTCGTAGATATTCGCAAGAACACCAGTGGCGAAGGCGGCTCACTGGCCCGATACTGACGCTGAGGTGCGAAAGCGTGGGGAGCAAACAGGATTAGATACCCCTGTA
+
GGGGGGGGGGGGGGGGGGGGGGGGGGGGGGGGGGGGGGGGGGGGGGGGGGGGGGGGGGGGGGGGFGGGGGGGGGGGGGGGGGGGGGGGGGGGGGGGGGGGGGGGGGGGGGGGGGGGGGGGGGGGGGGGGGGGGGGGGGGGGGGGGGGGGGGGGGGGGGGGGGGGGGGGGGGGGGGGGGGGGGGGGGGGGGGGGGGGGGGGGGGGGGGGGGCEGGGGGGGGFGGGFGGFFFFGGFGFFFGG
@M00200:207:000000000-ALC1F:1:1116:25917:12249 1:N:0:5
ATTGGGTTTAAAGCGCACGTAGGCGGCGTCGTAAGTGTCGGGTGAAATCCCACGGCTCACCCGTGGAACTGCCCGGCAGACTGCGATGCTAGAGTGTGGTAGGGGAGAGCGGAACTCCTGGTGGAGCGGTGAAATGCGTAGATATCAGGAGGAACACCGGTGGCGAAGGCGGCTCTCTGGTCCACAACTGACGCTGAGGTGCGAAAGCGTGGGGAGCAAACAGGATTAGATACCCCGGTA
+
FGGGGGGGGGGGGGGGGGDGGGGGGGGGGGGGGGGGGGGGGGGGGGGGGGGFGGGGGGGGGGGGGGGGGGGGGGGGGGGGGGGGGGGGGGGGGGGGGGGGGGGGDGGGGGGGGGGGGGGGGGGGGGGGGGGGGFGGGGGGGGGFGGGGGGGDGGGGGGGGGGGGGGEGGGGGGGGGGGGGGGGGGGGGGDGGGGGGDGGGCFGGECGGGGGGGGGGGGGFGGGGFGGF?<GFGGGFFDGG
@M00200:207:000000000-ALC1F:1:1116:2001:12320 1:N:0:5
ACTGGGCGTAAAGGGCTCGTAGGTGGCCAACTAAGTCAGACGTGAAATCCCTCGGCTTAACCGGGGAACTGCGTCTGATACTGGATGGCTTGAGTTTGGGAGAGGGATGCGGAATTCCAGGTGTAGCGGTGAAATGCGTAGATATCTGGAGGAACACCGGTGGCGAAGGCGGCATCCTGGACCAATACTGACGCTGAGGAGCGAAAGCCAGGGGAGCAAACGGGATTAGATACCCCTGTA
+
GGGGGGGGGGGGGGGGGGGGGGGGCGGGGGGGGGGGGGGGGGGGGGGGGGGGGGGGGGGGGGGGGGGGGGGGGGGGGGGGGGGGGGGGGGGGGGGGGGGGGGCCGGGGGGGGGGGGGGGGGGGGGGGGGGGGGFGGGGGGGGGGGGGGGFFGGGGGGGGGGGDGG>EEGGDGGGGGFGGEGGGGGGFGGGGGGGGGGGGGGGGCGGGGGGGGGGGDGGGGGDDDDGGFDBGGGGGFFGGG
@M00200:207:000000000-ALC1F:1:1116:29471:13179 1:N:0:5
ATTGGGCTTAAAGAGCGCGCAGGCGGTCGATCAAGTCGCGTGTGAAAGCCCCCGGCTCAACTGGGGAGGGTCACGCGATACTGATCGACTCGAAGGCAGGAGAGGGTAGTGGAATTCCCGGTGTAGTGGTGAAATGCGTAGATATCGGGAGGAACACCAGTGGCGAAGGCGACTACCTGGCCTGTTTCTTGACGCTGAGGCGCGAAAGCTAGGGGAGCAAACGGGATTAGATACCCCGGTACG
+
FFGGGG@EGGGGGGGGGGGEGGGGDG@FGC7FGGGGGGGGGGGGGGGGGAFGGGGGGGGGGCFFGGFCCEFGGFDDEGFGGGGGFG7?FG:FGF:FGGGGGGGGGGCFEFGGGGGGGGFGGGGGGC@DGGGGGGGGGEGGGGGGGGGGEGGGGGGGGGGGGGGGGGEGGGGGGGGGFDFGGGGGGFGCF7CFFG=8EGGGGEGGGGGG6<CGFG5<5:EGFFGGF<G4:<>DCFG@>C3DD*4
@M00200:207:000000000-ALC1F:1:1116:28030:14097 1:N:0:5
ACTGGGTGTAAAGAGCTCGTAGGCGGTCTGTCGCGTCGGCTGTGAAAACCCGGGGCTCAACTCCGGGCCTGCAGTCGATACGGGCAGACTAGAGTTCGGTAGGGGAGACTGGAATTCCTGGTGTAGCGGTGAAATGCGCAGATATCAGGAGGAACACCGGTGGCGAAGGCGGGTCTCTGGGCCGAAACTGACGCTGAGGAGCGAAAGCGTGGGGAGCGAACAGGATTAGATACCCGCGTA
+
GGGGGGGGGGGGGGGGGGGGGGGGGGGGGGGGGGGGGGGGGGGGGGGGGGGGGGGGGGGGGGGGGGGGGGGGGGGGGGGGGGGGGGGGGGGGGGGAFGGGEFGGGGGGGGGGGGGGGGGGGFGGGGGGGFGFGGGGGGGGGGGGGGGGGGGGGGGGFGGGGGGGGGGGGGGGGGEGGGGGGGGD/8EGGGFGGGGGGGGGGGGGGGGGGGGGGGEGGGGEGGGGFGF@GDGFGFG:DDGG
@M00200:207:000000000-ALC1F:1:1116:4537:14156 1:N:0:5
ATTGGGTATAAAGCGTGCGTAGGTGGTTTGCTAAGTCAGGTGTGAAATCCCAGGGCTCAACCCTGGAACTGCATTTGATACTGGCAGGCTAGAGTGTGGTAGAGGATAGTGGAATTCCCGGTGTAGCGGTGAAATGCGTAGATATCGGGAGGAACATCAGTGGCGAAGGCGGCTATCTGGACTAACACTGACACTGAGGCACGAAAGCGTGGGGAGCAAACAGGATTAGATACCCTCGTA
+
GGGGGGGGGGGGGGGGGGGGGGGGGGGGGGGGGGGGGGGGGGGGGGGGGGGGGGGGGGGGGGGGGGGGGGGGGGGGGGGGGGGGGGGGGGGGGGGGGGGGGGGGGGGGGGGGGGGGGGGGGGGGGGGGGGGGGGGGGGGGGGGGGGGGGGGGGGGGGGGGGGGGGGGGGGGGGGGGGGGGGGGGGGGGGGGGGGGGGGGGGGGGGGGGGGGGGGGGGGGGGGGGFGGFFFGGFGGFFGGG
@M00200:207:000000000-ALC1F:1:1116:15194:14221 1:N:0:5
ACTGGGTTTAAAGTGTGCGCAGGTGGCTGAGCAAGTCGAGTGTGAAATCCCCGGGCTTAACTTGGGAATTGCGCTCGAAACTACTTGGCTCGAGTGTGGCAGAGGAAGGTGGAATTCCAGGTGTAGCGGTGAAATGCGTAGAGATCTGGAGGAACACCGATGGCGAAGGCAGCCTTCTGGGCCAACACTGACGCTCATGCACGAAAGCGTGGGGAGCAAACAGGATTAGATAACCTAGTA
+
9FGGGGGGGGGGGGGGGGGGGGGGGGGGGGGGGGGGGGGGGGGGGGGGGGGGGGGGGGGGGGGGGGGGGFGGGGGGGGGGGGGGGGGGGGGGGGGGGGGGGGGGGGGGGGGGGGGGGGGGGGGGGGGGGGGGGGGGGGGGGGGGGGGGGGGGGGGGGGGEGGGGGGGGGGGGGGGGGGGGGGGGGGGEGFEGGGGGGGGGGGGGECEGGEEEGGGGGGGGGFCFFGGF9<G7CFDFFCGF
@M00200:207:000000000-ALC1F:1:1116:13507:14393 1:N:0:5
ATTGGGCTTAAAGGGTGCGTAGGCGGCCCTGTAAGTCAGTGCTGAAATATCCCAGCTTAACTGGGAGGGTGGCATTGATACTGCGGGGCTAGAGTACAGATGAGGTAGGCGGAATTGACGGTGTAGCGGTGAAATGCTTAGATATCGTCAAGAACACCTATAGCGAAGGCAGCTTACTAGGCTGTAACTGACGCTGAGGCACGAAAGTGTGGGGATCAAACAGGATTAGATACCCTTGTA
+
GGGGGGGGGGGGGGGGGGGGGGGGGGGGGGGGGGGGGGGGGGGGGGGGGGGGGGGGGGGGGGGGGGGGGGGGGGGGGGGGGGGGGGGGGGGGGGGGGGGGGGGGGGGGGGGGGGGGGGGGGGGGGGGGGGGGGGGGGGGGGGGGGGGGGGGGGGGGGGGGGGGGGGGGGGGGGGGGGGGGGGGGGGGGGGGGGGGGGGGGGGGGGGGGGGGGGGGGGGGGGGGGFGGFE<CFGGGFFGGG
@M00200:207:000000000-ALC1F:1:1116:23753:14788 1:N:0:5
ACGGGCTTAAAGGGTGCGTAGGTGGTGGGGTAAGTCGGATGTGAAATCTCCGAGCTCAACTCGGAAATGGCATTGGAAACTACCCTGCTGGAGGGTCGGAGGGGGGACTGGAATGCTTGGTGTAGCAGTGAAATGCGTAGATATCAAGCGGAACACCAGTGGCGAAGGCGAGTCCCTGGACGACTCCTGACACTGAGGCACGAAAGCTAGGGGAGCAAACAGGATTAGATACCCCAGTA
+
GGGG@GGGDGGFFGCFGFF@BCGGGGFGGDG;C<F6BCFC@FG9<EFE<FFG+@FGG<FFAFE7@F7FEGGFGGGGGGGGAFDGGGGGFDC@<CEGFGGGDDCE+>*>FGFBBCEC@3?CFGGFGF,8?CFFGFGFC<FGGGFFGFGGGCEE:F8:E88FGFGG55/88:8>*0<@ECCCFC8E>EF@6FGG80@:C8E>7*;EC5C2<@CGCGED5ECF877:):7?<):7?FG3:F*
@M00200:207:000000000-ALC1F:1:1116:13297:14838 1:N:0:5
ACTGGGTTTAAAGCGCGCGTAGGCGGTTACTTAAGTCGGATGTGAAAGCCCTCGGCTTAACTGAGGAAGTGCACCCGAAACTGAGTAGCTAGAGTACGAAAGAGGGTCGCGGAATTCCCGGTGTAGAGGTGAAATTCGTAGATATCGGGAGGAACACCGGTGGCGAAGGCGGCGACCTGGGTCGAGACTGACGCTGAGGCGCGAAAGCTAGGGGAGCAAACGGGATTAGATACCCGAGTA
+
GGGGGGGGGGGGGGGGGGGGGGGGGGGGGGGGGGGGGGGGGGGGGGGGGGGGGGGGGGGGGGGGGGGGGGGGGGGGGGGGGGGGGGGGGGGGGGGGGGGGGGGGGGGGGGGGGGGGGGGGGGGGGGGGGGGGGGGGGGGGGGGGGGGGGGGGGGGGGGGGGGGGGGGGGGGGGGGGGGGGGGGGGGGGFGGGGGGGGGGGGGGGGGGGGGGGGGGGGGGGGGDGDGGFCAFGGGGFBGGG
@M00200:207:000000000-ALC1F:1:1116:27533:15730 1:N:0:5
ATTGGGTTTAAAGGGCGCGTAGGCGGTCCTGTGAGTCGGATGTGAAAGACCTTGGCTCAACCAAGGAATGGCATCCGAAACTGCGGGGCTGGAGGCCGAAAGGGGCAAGCGGAACTCCTGGTGGAGCGGTGAAATGCGTAGATATCAGGAGGAACACCGGTGGCGAAGGCGGCTTGCTGGATCGGTTCTGACGCTGAGGCGCGAAAGCCAGGGGAGCAAACGGGATTAGATACCCCGGTA
+
GGGGGGGGGGGGGGGGGGGGGGGGGGGG:FGGGGGGGGGGGGGGGGGGGGGGGGGGGGGGGGGCGGGGGGGGGGDGGGEGGGGGGGGGGGGGGGGGGGGGGGGGGGGGGGGGGGGGGGGGGGGGGGGGGGGGGGGGGGCFEFGGGGGGGFDGGGGGGGGGGGGGGGGGGGGGEE8EGGGGGGGGG:EEGGGGGGGGGGGGGGGGGDGGGGGGEGGGGGGGGGGGBGGFGFGGGCGFBGDG
@M00200:207:000000000-ALC1F:1:1116:12588:16524 1:N:0:5
ATTGGGTTTAAAGAGCTCGTAGGCGGCTTGTCGCGTCGTCTGTGAAATCCCGCGGCTCAACTGCGGGTCTGCAGGCGATACGGGCAGGCTAGAGTTCGGTAGGGGAGACTGGAATTCCTGGTGTAGCGGTGAAATGCGCAGATATCAGGAGGAACACCGGTGGCGAAGGCGGGTCTCTGGGCCGATACTGACGCTGAGGAGCGAAAGCGTGGGGAGCGAACAGGATTAGATACCCCAGTA
+
GGGGGGGGGGGGGGGGGGGGGGGGGGGGGGGGGGGGGGGGGGGGGGGGGGGGGGGGGGGGGGGGGGGGGGGGGGGGGGGGGGGGGGGGGGGGGGGGGGGGGGGGGGGGGGGGGGGGGGGGGGGGGGGGGGGGGGGGGGGGGGGGGGGFGGGGGGGGGGGGGGGGGGGGGGGGGGGGGGGGGGGGCEEEFGGGGGGGGGG?EFGGGGGGGGGGGGGGGGGGGGGGFGFFGFGGGGGFFGGG
@M00200:207:000000000-ALC1F:1:1116:7124:16885 1:N:0:5
ACTGGGTTTAAAGGGCGCGTAGGCGGCCTAGCAAGTGGCGGGTGAAATCCCTCGGCTTAACCGAGGAACTGCCTGCCAGACTGCCTGGCTCGAGACCGGGAGAGGTGAGTGGAATTCCCAGTGTAGCGGTGAAATGCGTAGATATTGGGAGGAACACCAGTGGCGAAGGCGGCTCACTGGACCGGAACTGACGCTGAGGCGCGAAAGCCAGGGGAGCAAACGGGATTAGATACCCTAGTA
+
GGGGGGGGGGGGGGGGGGGGGGGGGGGGGGGGGGGGGGGGGGGDGGGGGGGGGGGGGGGGGGGGEGDGGGGGGGGGGGGG7EFGGGCFFGGGDGGGFFGGDEGGDD@>FFGGGGGGFFGGGGGFDCEFD>FGGEGGGGFCC:CFGGGGGGGGGGGGGECCFDFCGEEGGGGGGGGGGGGF6;CEGGG5CFGFGGGCEFGGGGGGGEC?;FGGGGDDDGGGDGDGFG<@<4CGGGGF@C:F
@M00200:207:000000000-ALC1F:1:1116:18930:17401 1:N:0:5
ACTGGGCGTAAAGGGCGCGTAGGCGGCTCGCTAAGTCGAACGTGAAATCCCCGGGCTCAACCCGGGAACTGCGTCCGATACTGGCAGGCTTGAATCCGGGAGAGGGATGTGGAATTCCAGGTGTAGCGGTGAAATGCGTAGATATCTGGAGGAACACCGGTGGCGAAGGCGGCATCCTGGACCGGCATTGACGCTGAGGCGCGAAAGCCAGGGGAGCAAACGGGATTAGATACCCTAGTA
+
GGGGGGGGGGGGGGGGGGGGGGGGGGGGGGGGGGGGGGGGGGGGGGGGGGGGGGGGGGGGGGGGGGGGGGGGGGGGGGGGGGGGGGGGGGGEGGGGGGGGGEFGGGEGGGGGGGGGGGGGFEFGGGGGGGGGGGGGGGGGGGGGGGGGGGGGGGGGGGGGGGGGGGGGGGGGGGGGGGGGGGGGGGGDEGFGGGGGEFGGGGGGDGGGGGGGGGGGGGEFGGGGFDGFGFGGGGGFFGGF
@M00200:207:000000000-ALC1F:1:1116:9758:17787 1:N:0:5
ACTGGGTTTAAAGGGTGCGTAGGCGGCCCTGTAAGTCAGTGCTGAAATATCCCGGCTTAACCGGGAGGGTGGCATTGATACTGCAGGGCTTGAGTAAAGTTGAGGTTGGCGGAATTGACGGTGTAGCGGTGAAATGCTTAGATATCGTCAAGAACACCTATTGCGTAGGCAGCTAACTAAGCTTTAACTGACGCTGAGGCACGAAAGTGTGGGGATCAAACAGGATTAGATACCCCAGTA
+
GGGFGGGGGGGGGGGGGGGGGGGGGGGGEFGGFGGEGGGGGGGGGGGGGGGGGGGGGGGGGGGGGEGGGGGGGGGGGFGGGGGGGGGGGEGGGGGGGGGGGGGGGGGGGGGGEGGGCGGGGGGGGGGGGGGGFGGGGGGGGGGGGGGGGGGGGGGGGGGGGGCGGGGGCCFGGGGGGGGGGGGGGGGGGGGGGGGGGGFGGGGGGEGCFGGGGGGGG=EGFGGFFGGF64CGFF6@DGGG
@M00200:207:000000000-ALC1F:1:1116:13837:18675 1:N:0:5
ACTGGGTTTAAAGCGCGCGTAGGCGGCCTGTTAAGTCGAACGTGAAATCCCCGGGCTCAACCCGGGAACTGCGTCCGAAACTGGCAGGCTCGAATTCGGGAGAGGGATGCGGAATTCCTGGTGTAGCGGTGAAATGCGTAGATATCAGGAGGAACACCGGTGGCGAAGGCGCTCATCTGGCCCAATACTGACGCTGAGGCGCGAAAGCTAGGGGAGCAAACGGGATTAGATACCCCCGTA
+
GGGGGGGGGGGGGGGGGGGGGGGFGGGGGGGGGGGGGGGGGGGGGGGGGGGGGGGGGGGGGGGGGGGGGGGGGGGGGGGGGGGGGGGGGGGGGGGGGGGGGGEGGGGGGGGGGGGGGGGGGGGGGGGGGGGGGGGGGGGGGGGGGGGGGGGGGGGGGGGGGGGGGGGGGGGGGGGGGGGGGGGGGGGFGGGGGGGGGGGGGGGGGGGGGGGGGGGGGGFGGGGGDCFFFFGGGGGFFGGG
@M00200:207:000000000-ALC1F:1:1116:9729:19039 1:N:0:5
ATTGGGTTTAAAGTGTGCGCAGGTGGCTGAGCAAGTCGAGTGTGAAATCCCCGGGCTTAACTTGGGAATTGCGCTCGAAACTACTTGGCTCGAGTGTGGCAGAGGAAGGTGGAATTCCAGGTGTAGCGGTGAAATGCGTAGAGATCTGGAGGAACACCGATGGCGAAGGCAGCCTTCTGGGCCAACACTGACGCTCATGCACGAAAGCGTGGGGAGCAAACAGGATTAGATACCCGCGTA
+
GGGGGGGGGGGGGGGGGGGGGGGGGGGGGGGGGGGGGGGGGGGGGGGGGGGGGGGGGGGGGGGGGGGGGGGGGGGGGGGGGGGGGGGGGGGGGGGGGGGGGGGGGGGGGGGGGGGGGGGGGGGGGGGGGGGGGGGGGGGGGGGGGGGGGGGGGGGGGGGGGGGGGGGGGGGGGGGGGGGGGGGGCFDGGGGGGGGGGGGGGGGGGGGGGGGGGGGGGGGCGGGGFGGFG<FGGGGFFGGC
@M00200:207:000000000-ALC1F:1:1116:5108:19248 1:N:0:5
ATTGGGTTTAAAGGGTGCGTAGGCGGTGCAGCAAGTCGGGAGTGAAATACCTCAGCTTAACTGAGGAACTGCTTTCGATACTGCTGTGCTTGAGTAAGACAGAGGTAAGCGGAACTTAGGGTGGAGCGGTGAAATGCGTTGATATCCTAAGGAACACCGGTGGCGAAGGCGGCTTACTGGGTCTTAACTGACGCTGAGGCACGAAAGCCAGGGTAGCAAACGGGATTAGATACCCTAGTA
+
GGGGGGGGGGGGGGGGGGGGGGGGGGGGGGGGGGGGGGGGGGGGGGGGGGGGGGGGGGGGGGGGGGGGGGGGGGGGGGGGGGGGGGGGGGGGGGGGGGGGGGGGGGGGGGGGGGGGGGGFGGGGGGGGGGGGGGGGGGGGGGGGGGGGGGGGGGGGGGGGGGGGGGGGGGGGGGGGGGGGGFGGGGGGGGGGGGGGGGGCGGGGGGGG=FGGGGGGGGGFGGGGFGGFFAGGGGGFFGGG
@M00200:207:000000000-ALC1F:1:1116:19583:19374 1:N:0:5
ACTGGGTGTAAAGGGTGTGTAGGTGGCGTTATTAGTCTTCTGTTAAATCCCTGGGCTTAACCCAGGATCTGCGGAGGAAACGGTAATGCTCGAGGATGCGAGGGGTGAATGGAACTCATGGAGTAGGGGTGAAATCCGTTGATATCATGGGGAACACCAAAAGCGAAGGCAATTCACTGGCGCATTCCTGACACTGAAACACGAAAGCGTGGGTAGCGAACTGGATTAGATACCCTAGTA
+
GGGGGGGGGGGGGGGGGFGGGGGGGGGGGGGGGGGGGGGGGGGGGGGGGGGGGGGGGGGGGGGGGGGGGGGGGGGGGGGGGGGGGGGGGGGGGGGGGGGGGGGGGGGGGGGGGGGGGGGGGGGGGGGGGGGGGGGGGGGGGGGGGGCGGGGGGGGGGGFGGGGGGGGGGGGGGGGGGGGGGGGGGGGGGGGGGGGGGGGGGGGGGGGGGGGGGGGDGGGGGGGGFGGFCAFFFGGFFGGF
@M00200:207:000000000-ALC1F:1:1116:5978:19425 1:N:0:5
ATTGGGCGTAAAGGGTGCGTAGGTGGGCAGGTAAGTCAGTGGTGAAGTCCCCGAGCTTAACTCGGGAACTGCCGTTGATACTATCTGTCTTGAATATCGTGGAGGTAAGCGGAATATGTCATGTAGCGGTGAAATGCTTAGATATGACATAGAACACCCATTGCGAAGGCAGCTTACTACACGATCATTGACACTGAGGCACGAAAGCGTGGGGAGCAAACAGGATTAGATACCACCGTA
+
FGGGGGGGFGGGGGGFGGGGGGGGGGGGGGGGGGGGGGGGGGGGGGGFFFGGGGGGGGGGGGGGGGGGGGGGGFGEGGGGGGGGGGGGGGFGGGGGGGGGGGGGGGGGGGGGGGGGGGGGGGGGGGFGGGEGGGGGGG9FEGGGGFGGGCGGGGGFGGGFFGGFEGGGGCF@E7CFGGGFDDGECCGGGGGGGFCGGGGGDGGGGGGGDGEG8:EGGGFF@DFGF;+*297CAF*8:C9C
@M00200:207:000000000-ALC1F:1:1116:10818:19433 1:N:0:5
ATTGGGTGTAAAGGGCTCGTAGGCGGCCAACTAAGTCGGACGTGAAATCCCCAGGCTCAACTTGGGAACTGCGTCCGATACTGGATGGCTTGAATTCGGGAGAGGGATGCAGAATTCCAGGTGTAGCGGTGAAATGCGTAGATATCTGGAGGAATACCGGTGGCGAAGGCGGCATCCTGGACCGACATTGACGCTGATGAGCGAAAGCCAGGGGAGCAAACGGGATTAGATACCCCCGTA
+
GFFF@F@F@EFGGGGCGGDGGGGG@FG>FGGFGGGFFFGDFGFCFFGGGGEGGEGG<FGGGGFFG<ACFGGGGGGGGG@CCFGG<FGFGGGEGGGDGGCFFGDDGGEGGGGDFDFGGGGDCFFAFFGGGG:FGGGEGGGGGGAA<FGFA<F:CC<<FFEGGGCFG@CFGGGCGEEC:FGCFFD8CECEFGGGGGECCGG7C?8EG5EGGG5FEGGG:=FGGG5EE3DFC<F>AFGFFGG3
@M00200:207:000000000-ALC1F:1:1116:22360:19456 1:N:0:5
ACTGGGTTTAAAGGGCGCGTAGGCGGTCTAGCAAGTCCCGTGTGAAATCCCCAGGCTCAACCTGGGAACTGCGTCTGATACTGGATGGCTTGAATCCGGGAGAGGGATGCAGAATTCCAGGTGTAGCGGTGAAATGCGTAGATATCTGGAGGAATACCGGTGGCGAAGGCGGCATCCTGGACCGGCATTGACGCTGAGGAGCGAAAGCTAGGGGAGCAAACGGGATTAGATACCCTAGTA
+
GGGGGGGGGGGGGGGGGGGGGGGGGGGGGGGGGGGGGGGGGGGGGGGGGGGGGGGGGGGGGGGGGGGGGGGGGGGGGGGGGGGGGGGGGGGGGGGGGGGGGGGGGGGGGGGGGGGGGGGGGGGGGGGGGGGGGGGGGGGGGGGGGGGGGGGGGGGGGGGGGGGGGGGGGGGGGGGGGGGGGGGEGGGGGGGGGGGGGGGGGGGGGGGGGGGGGGGGGGGGGGGGFGGFGAFGFGGFFGGG
@M00200:207:000000000-ALC1F:1:1116:18310:20719 1:N:0:5
ATTGGGTTTAAAGGGCTCGTAGGCGGTCTGTTGCGTCAGGAGTGAAAACTCGGGGCTTAACCCCGAGCCTGCTTCTGATACGGGCAGACTAGAGGTATGCAGGGGAGAACGGAATTCCTGGTGTAGCGGTGAAATGCGCAGATATCAGGAGGAACACCGGTGGCGAAGGCGGTTCTCTGGGCATTACCTGACGCTGAGGAGCGAAAGTGTGGGGAGCGAACAGGATTAGATACCCCTGTA
+
GGGGGGGGGGGGGFGGGGGGGGGGGGGGGGGGGGGGGGGGGGGGGGGGGFFGCGGGGGGGGGGEGGGGGGGGGGGGGGGGFGGGGGGGGGGGFGGGGGGGGGGGGGGGGGGGGGGGGGGGGGC=FGFGGFGGGGGGFGEDGGGGFGGGGGGGGGGGGGGEGGDGGGGGGGGGGGGGGGG7CCEEFGGC9EFGGEEEEGGFGGGGEEGFGGGDGGGGGEGCEDDC>GCFG9DFGFGF>GGG
@M00200:207:000000000-ALC1F:1:1116:14797:20821 1:N:0:5
ACTGGGTTTAAAGGGCGCGTAGGCGGTGTGTCAAGTCAGGCGTGAAAGCCCCGGGCTCAACCTGGGAACGGCGCTTGAGACTGGCACGCTCGAGTTCGGGAGAGGATGGTGGAATTCCCAGTGTAGAGGTGAAATTCGTAGATATTGGGAAGAACACCGATGGCGAAGGCAGCCATCTGGACCGACACTGACGCTGAGGCGCGAAAGCGTGGGGAGCAAACAGGATTAGATACCCCAGTA
+
GGGGGGGGGGGGGGGGGGGGGGGGGGGGGGGGGGGGGGGGGGGGGGGGGGGGGGGGGGGGGGGGGGGGGGGGGGGGGGGGGGGGGGGGGGGGGGGGGGGGGGGGGDGGGGGGGGGGGGGGGGGGGGGGGGGGGGGGGGGGGGGGGGGGGGGGGGGGGGGGGGGGGGGGGGGGGGGGGGGGGGGGGGEEGGGGGGGGGGGGGEEECGGGGGGGGGGGGGGGGGGGFGGFGFGGGGGFFGGG
@M00200:207:000000000-ALC1F:1:1116:5932:22609 1:N:0:5
ATTGGGTGTAAAGCGTGCGCAGGCGGTTTGCTAAGACCGATGTGAAATCCCCGGGCTCAACCTGGGAACTGCATTGGTGACTGGCAGGCTAGAGTATGGCAGAGGGGGGTAGAATTCCACGTGTAGCAGTGAAATGCGTAGAGATGTGGAGGAATACCGATGGCGAAGGCAGCCCCCTGGGCCAATACTGACGCTCATGCACGAAAGCGTGGGGAGCAAACAGGATTAGATACCCTAGTA
+
FGGGGGGGGGGGGGGGGGGGGGGGGGGGGGGGGGGGGGGGGGGGGGGGGGGGGGGGGGGGGGGGGGGGGGGGGGGGGGGGGGGGGGGGGGGGGGGGGGGGGGGGGGGGGGGGGGGGGGGGFGGGGGGFFFGGGGGGGECGGGGGGGGGGGGGGGGGBFGGDGECEGGGGGGGGGGGGGGGGFFGGGGFFGGGGDCEGGGGFGFGEGEGGGGEGGGGDGGGGGGGFGGFGA=FFGGFFGGG
@M00200:207:000000000-ALC1F:1:1116:15035:22737 1:N:0:5
ATTGGGTATAAAGCGTGCGCAGGCGGTTCGTTAAGTTCGATGTGAAAGCCCCGGGCTCAACCTGGGAACTGCATTGGAAACTGGCGAGCTTGAGTGTGGCAGAGGGGGGTGGAATTCCGCGTGTAGCAGTGAAATGCGTAGAGATGCGGAGGAACACCGATGGCGAAGGCAGCCCCCTGGGCCAACACTGACGCTCAGGCACGAAAGCGTGGGGAGCAAACAGGATTAGATACCCTAGTA
+
GGGGGGGGGGGGGGGGGGGGGGGGGGGGGGGGGGGGGGGGGGGGGGGGGGGGGGGGGGGGGGGGGGGGGGGGGGGGGGGGGGGGGGGGGGGGGGGGGGGGGGGGGGGGGGGGGGGGGGGGGGGGGGGGGGGGGGGGGGGGGGGGGGGGGGGGGGGGGGGGGGGGGGGGGGGGGGGGGGGGGGGGGGGGGGGGGGGGG6EFGFGGDCECGEGGGDGGG=FDFCFGFFFFFAGGDFGFFGFF
@M00200:207:000000000-ALC1F:1:1116:23461:23299 1:N:0:5
ATTGGGTGTAAAGCGTGTGTAGGTGGCTTCCTAAGTCGGTTGTGAAATCCCATCGGCTCAACCGTGGAATTGCTCCCAGTACTGCATCGCTCGAGGGGGATAGGGGTTTGCGGAACTACCGGTGGAGCGGTGAAATGTGTTGATATCGGTGGGAACGCCAGTGGCGAAAGCGGCAAACTTGACCCTTCCTGACGCTGAGGCGCGAAAGCTAGGGGAGCAAACGGGATTAGATACCCCGGTA
+
GGGGGGGGGGGGGGGGGGGGGGGGGGGGGGGGGGGGGGGEEGGGGGGGGGGFGFGGDGGGGGGGGGGGGGGGFGDFFGGGGGGGFGGGGEGGEEEGGGGGDGGGGGGGGGDGGGEFGGFFGGEGGGGGFGCEFGGGGGFGFGFGGGGGGGGGGGGGGGGEGGGGGG7:=FFCGGCCFGGGGGFFGGGF6CFFFGGGGEGGGCEG8EEDCFFGCGGDGG=F8F3C>CGFG<FGGFGFFDGGE
@M00200:207:000000000-ALC1F:1:1116:11257:23982 1:N:0:5
ATTGGGTTTAAAGGGTGCGCAGGCGGTCGTGTGTGTCAGGTGTGAAATCCCGGAGCTTAACTCCGGAACTGCGCCTGAAACTCCATGACTAGAGCATTGGAGAGGGAAGTGGAATTCATGGTGTAGCAGTGAAATGCGTAGATATCATGAGGAACACCAGAGGCGAAGGCGACTTCCTGGACAATTGCTGACGCTCAGGCACGAAAGCATGGGGAGCAAAAGGGATTAGATACCCGAGTA
+
GGGGGGGGGGGGGGGGGGGGGGGGGGGGGGGGGGGGGGGGGGGGGGGGGGGGGGGGGGGGGGGGGGGFFGGGGGGGGGGGGGGGGGGGGGGGGGGGGGGGGGGGGGGGGGGGGGGGGGGGGGGGGGGGGGGGGGGGGGGGGGGGGGGGGGGGGGGGGGGGGGGGGGGGGGGGGGGGGGGGGGGGGGGGGGGGGGGGGGGGGGGGGGGGGFGGGGGGGGGGGFGGFGGF<<>FGGGEEGGG
@M00200:207:000000000-ALC1F:1:1116:23695:23991 1:N:0:5
ACTGGGTGTAAAGGGCGCGTAGGCGGCCTGCTAAGTCGAACGTGAAATCCCTGGGCTCAACCCAGGAACTGCGTCCGATACTGGTTGGCTTGAATCCGGGAGAGGGATGTGGAATTCCAGGTGTAGCGGTGAAATGCGTAGATATCTGGAGGAACACCGGTGGCGAAGGCGACATCCTGGACCGGTATTGACGCTGAGGCGCGAAAGCCAGGGGAGCAAACGGGATTAGATACCCCTGTACGAT
+
GGDFGG@FFCDEFFECFGGGDDFGGDDEFCFFFG,CC:CEF@FFF,CFGGGGGFGFGGFFGGGDGFCFGFFFGGDEECE@FGDAFFFCGGG=DFBFG>@F7+B4?CFCFF9E<=FFFCGC@FFGE>FGC@:B=@FDGFGCEGGC:,,@@9DFGGFCC@CFGCEG*1:*=A::BFCFGFC@CFFGC1:>CDFF88CEE5F5:C*::>5CFF5:;=*9)::FCG*:)95?9-*2<F0<57C**13-
@M00200:207:000000000-ALC1F:1:1116:21614:24123 1:N:0:5
ACTGGGTTTAAAGGGTTCGTAGGTGGCCACTTAAGTCAGACGTGAAATCCCTCAGCTTAACTGGGGAACTGCGTCTGATACTGCGTGGCTTGAGTGCAGGAGAGGAATGCGGAATTCCAGGTGTAGCGGTGAAATGCGTAGATATCTGGAGGAACACCGGTGGCGAAGGCGGCATTCTGGACTGTAACTGACACTGATGAACGAAAGCCAGGGGAGCAAACGGGATTAGATACCCTTGTA
+
GGGGGGFGGGGGGGGFGGGGGGGFGGGGFFGGGGGGGGECGDFEFGGGGGFCGGGFEFGFFDCGFGGGFFGGGGGGGGGGGGGGG@FGGGGEGGGGGGGGGGECEGGGCFGGGGGGFGDGGBAEEFDGGGDFFGFGGGGGGGCFGGGFCFGGGF8FGGGGGDGAFEGGGFDDCCEB,@FG9>;DDFB;=FGGB>AECC;=FFFGGG5CFGGGG=*8CCFGFDGG3DCFC2CCFDGFF<FF
@M00200:207:000000000-ALC1F:1:1116:20671:24329 1:N:0:5
ACTGGGCATAAAGAGCTCGTAGGCGGTTCGGTAAGTCGGGTGTGAAAACTCTGGGCTCAACCCAGAGCCGCCACCCGATACTGCTGTGACTTGAGTTCGGTAGGGGAGCGGGGAATTCCTGGTGTAGCGGTGAAATGCGCAGATATCAGGAGGAACACCAGTGGCGAAGGCAGCTCACTGGGACGATACTGACGCTGAGACGCGAAAGCGTGGGGAGCAAACAGGATTAGATACCCCAGTA
+
GGGGGGGGGGGGGGGFGGGGGGGFGGFEGGGGGGGGGGGGGGGGGGGGGGGGGGGGGGGGGGGGGGGGGGGGGGGGGGGGGGGGGGGGGGGGFFGDFFEGFFGGGGGGGGGGGFGGGGGFGGGGGGGGGG<FGGGGGGGGGGGGGGCEGGFGGGGGGGEFGGGGGGE:EGGGGGGGGGFGGGGCGGGGG?FGGGGDGGCFFGGGGGGGFDCEGGGDDDGFFGFGFDCF?7F79C*6@CGD?
@M00200:207:000000000-ALC1F:1:1117:17049:2483 1:N:0:5
ATTGGGTTTAAAGGGTGCGTAGGCGGCCTATTAAGTCAGTGGTGAAATATCTCAGCTTAACTGAGAAGGTGCCAATGATACTGATGGGCTTGAGTACAGATGAGGTAGGCGGAATTGACGGTGTAGCGGTGAAATGCTTAGATATCGTCAAGAACACCTATAGCGAAGGCAGCTTACTAGGCTCAAACTGACGCTGAGGCACGAAAGTGTGGGGATCAAACAGGATTAGATACCCCTGTA
+
GGGGGGGGGGGGGGGGGGGGGGGGGGGGGGGGGGGGGGGGGGGGGGGGGGGGGGGGGGGGGGGGGGGGGGGGGGGGGGGGGGGGGGGGGGGGGGGGGGGGGGGGGGGGGGGGGGGGGGGGGGGGGGGGGGGGGGGGGGGGGGGGGGGGGGGGGGGGGGGGGGGGGGGGGGGGGGGGGGGGGGGGGGGGGGFFGGGGGGGGGGGGEGGGGGGGGGGDFGFGGGGFFFGGGFGGGFGGFGFG
@M00200:207:000000000-ALC1F:1:1117:13469:3253 1:N:0:5
ATTGGGTTTAAAGGGCGCGTAGGCGGGTGCTCAAGTCCGGGGTGAAATCCTCCAGCTCAACTGGAGAACTGCCTCGGATACTGGGTGTCTCGAGGGTGGTAGGGGTATGCGGAACTATCGGTGGAGCGGTGAAATGCGTTGATATCGATAGGAACTCCGGTGGCGAAGGCGGCATACTGGACCACCTCTGACGCTGAGGCGCGAAAGCCAGGGGAGCAAACGGGATTAGATACCCGCGTA
+
GGGGGGGGGGGGGGGGGGGGGGGGGGGGGGGGGGGGGGGGGGGGGGGGGGGGGGGGGGGGGGGGGGGGGGGGGGGGGGGGGGGGGGGGGGGGGGGGFGGGGGGGGGGGGGGGGGGGGGGGGGGGGGGGGGGGGGGGGGGGGGGGGGGGGGGGGGGGGGGGGGGGGGGGGGGGGGGGGGGGGGGGFGGGGGGGGGGGGGDGGGGGGGGGGGGGGGGGGGGDGGDGFGGDFFGGGFGGFGFG
@M00200:207:000000000-ALC1F:1:1117:20940:3713 1:N:0:5
ACTGGGTTTAAAGGGCGCGTAGGTGGCCCGTTAAGTGGCTGGTGAAATCCCGGGGCTCAACTCCGGGGCTGCCGGTCAGACTGGCGAGCTAGAGCACGGTAGGGGCAGATGGAATTCCCGGTGTAGCGGTGGAATGCGTAGAGATCGGGAAGAATACCAGTGGCGAAGGCGTTCTGCTGGGCCGTTGCTGACACTGAGGCGCGACAGCGTGGGGAGCAAACAGGATTAGATACCCCAGTA
+
GGGGGGGGGGGGGGGGGGGGGGGGGGGGGGFFGGGGGGGGGGGGGGGGGGGGGGGGGGGGGGGGGGGGGGGGGGGGGGGGGGGGGGGGGGGGGGGGGGGGGGGGGGGGGGGGGGGGGGGGGGGGGGGGGGGGGGGGGGGGGDFGFGGGGGDGGEFGGGGGGGGGGGGGGGGEGGGGFGGGGFGGGGGGGGGGGGGGCGGGGGGGGEGFDGGGDGGGGGGDFGFG;FCCFFGGFGCFEGFF
@M00200:207:000000000-ALC1F:1:1117:20992:4285 1:N:0:5
ATTGGGTGTAAAGGGCTCGTAGGTGGCCAACTAAGTCAGACGTGAAATCCCCAGGCTTAACCTGGGAACTGCGTCTGATACTGGATGGCTTGAATTCGGGAGAGGGATGCAGAATTCCAGGTGTAGCGGTGAAATGCGTAGATATCTGGAGGAATACCGGTGGCGAAGGCGGCATCCTGGACCGAGATTGACACTGATGAGCGAAAGCCAGGGGAGCAAACGGGATTAGATACCCCTGTA
+
GGGGGGFGCFGGFGGGGGGGGGGGGGGFGGGGGCFEFGFFFGGGGCGGGGGGGGGGGGGGGGGGGGGGGGGGGGGGGGGGGGGFFGGGGGGGG@FGGGFGFGDGGGFGGGGFFGFFGGGGGGFGGGGGGGGGGGGGGGGGGEGGGGGGFGDG@DFFGGGGFCGGGFGDGGDGGGGGFGGGGFGGDGC>FGGFGGGGGGGGGFC5*=DFGGGCEGGGGGGGGGDGFGGD47FFGGCC>CFG
@M00200:207:000000000-ALC1F:1:1117:13570:4881 1:N:0:5
ATTGGGTTTAAAGGGCGCGTAGGCGGGATGGCAAGTCAGTCGTGAAATCCCTGGGCTCAACTCAGGGGGGTCGGCTGATACTGCCGTTCTTGAGGGATGCAGAGGAGACTGGAATTCCCGGTGTAGCGGTGAAATGTGTAGAGATCGGGAGGAACACCGGTGGCGAAGGCGGGTCTCTGGGCATTCCCTGACGCTGAGGCGCGAAAGCGTGGGGAGCAAACGGGATTAGATACCCCAGTA
+
GGGGGGCFGGGGGGGGGGGGGGGGGGGGGGGGGGGGGGGGGGGGGGGGGGGGGGGGGGGGGGGGGGGGGGGGGGGGGGGGGGGGGGGGGGGGGGGGGGGGGGGGGGGGGGGGGGGGGGGGDFFGGGGGGFGGGGGGGGGGGGGGGGGGGGGGGGGGGGEGGGGGGGGGGGGDEGGGGGGGGGGGGGCFGFGGGGEEGGGGGGGGGEGGGGGGDGGGGGCFGGGGEC9=GFGGF?CCBGFG
@M00200:207:000000000-ALC1F:1:1117:8622:8624 1:N:0:5
ATTGGGTTTAAAGCGTCCGCAGGTGGTCGTGCAAGTGCCGTGTGAAAGCGCTCGGCTTAACTGAGCGAGGCCAGGGCAGACTGCACAACTCGAGGTCGGGAGAGGTCGGTGGAATTGCCGGTGTAGTGGTGAAATGCGTAGAGATCGGCAGGAACACCCAAGGGGAAGCCAGCTGACTGGCCCGCACCTGACACTCAGGGACGACAGCGTGGGGAGCGAACCGGATTAGATACCCTGTA
+
<EEFCE@6BFFFCCFGEG:+@CFE<8BFGCCB@EAFFFGGCFEFC@A<F7@FCCFFFEDFGCFCFDCGEC==FGDFC<BCCD=<ADECGFG7<BFFD+8:=C:FGG8FEGDEG=<FFGGGEGEGGGGGGDEFB<FGGGGGG@F9FFFGGEC*CFGAFEFG:<CCCFGGGGGGGGFGGGGFC,;78EGEGEFGGG9EEG*C@FG5E8CGG:EE88<CGGG5*>DE35<D*=C7<?CGFF*
@M00200:207:000000000-ALC1F:1:1117:9046:8759 1:N:0:5
ATTGGGTTTAAAGGGTTCGTAGGTGGCCAACTAAGCCAGACGTGAAATCCCTCAGCTTAACTGGGGAACTGCGTCTGGGACTGGATGGCTTGAGTGCAGGAGAGGAACGCGGAATTCCAGGTGTAGCGGTGAAATGCGTAGATATCTGGAGGAACACCGGTGGCGAAGGCGGCATCCTGGACCAACACTGACGCTGAGGAGCGAAAGCCAGGGGAGCAAACGGGATTAGATACCCTTGTA
+
GGGGGGGGGGGGGGGGGGGFGGGGGGGGGGGGGGGGGGGGGGGGGGGGGGGGGGGGGGGGGGGGGGGGGGGGGGGGGGGGGGGGGGGGGGGGGGGGGGGGGGGGGGGGGGGGGGGGGGGGGGGGGGGGGGGGGGGGGGGGGGGGGGGGGGGGGGGGGGGGGGGGGGGGGGGGGGGGGGGGGGGGGGGGGGGGGGGGGGGGGGGGGGGGFGGGGGGGGGGGGGGGFGGGGFGGGGGFFGFG
@M00200:207:000000000-ALC1F:1:1117:21668:8938 1:N:0:5
ACTGGGTATAAAGCGCACGTAGGCGGCATTGTAAGTGTCTGGTGAAATCCCACGGCTCACCCGTGGAACTGCCAGGCATACTGTGATGCTCGAGTGCGGTAGGGGAGAGCGGAACTCCTGGTGGAGCGGTGAAATGCGTAGATATCAGGAGGAACACCGGTGGCGAAGGCGGCCAACTGGACCACAACTGACGCTGAGGCGCGAAAGCGTGGGGAGCAAACAGGATTAGATACCCGCGTA
+
GGGGGDFGGFGGGGGDGCEEF8FFGGGGGFGGFGGGGEGGGGGGGGGFFFF<6CC@EGGFCFE8CC7FFGG9F<<DGGGGGGG9<?AEG<F=CG,F,44FFGGGGGGGGFCDEGFDGGA<DGFGGF@@FEGFGGF<FDFBCF@CGEGGGFD7FFGGGGGDFE*2>FGG>EFE*BEFF?FGGGG@5CFC6B?CC8CEGGC;5/:C=EDFGGGD:8957C:ECGGCF::DCFCFCFCDBGDG
@M00200:207:000000000-ALC1F:1:1117:23234:8990 1:N:0:5
ATTGGGTATAAAGGGCGCGTAGGCGGGATGGCAAGTCAGTCGTGAAATCTCTCGGCTCAACCGAGAAACGTCGGCTGATACTGCCGTTCTTGAGGGATGCAGAGGAGACTGGAATTCCCGGTGTAGCGGTGAAATGTGTAGAGATCGGGAGGAACACCGGTGGCGAAGGCGGGTCTCTGGGCATTTCCTGACGCTGAGGCGCGAAAGCGTGGGGAGCAAACGGGATTAGATACCCTGGTA
+
GGGGGGGGGGCFEGGGGGGGGGGGGGGGGGGGGGGGGGGGGGEFGGGGGGGGGGGGGGGGGGGGGGGGGGGGGGGGGGGGGGGGGGFGGGGGGGGGFGGGGGGGGGGCGGFGGCGGGGGGGGGGGGGGGGGGFGGGGGGGGGGGGGGEGDEFGGGFGEFGEGGGGGGGGGGGGGGGGGGGGGGFGGGGGFGGGGGGGGGGGDGCEGGFG=EEGGGGGGGGGGGD>DFFFFDGFAFFFGFG
@M00200:207:000000000-ALC1F:1:1117:19964:9012 1:N:0:5
ATTGGGTGTAAAGGGCGCGTAGGCGGGATGGCAAGTCAGTCGTGAAATCTCTCGGCTCAACCGAGAAACGTCGGCTGATACTGCCGTCCTTGAGGGATGCAGAGGAGCCTGGACTTCCCGCTGTCGCGGTCAAATGTGTAGAGCTCGGGCGCCCCACCGGCGCCGACGGCCGGCCTCTGCGCATTCCCCGACGCCGCGCCGCGCCCCCGTCGCGCGCACACCCCCCCCCCTCCCCCTCCCCCAC
+
FGGGGGGGGGGGGGGGGGGGGGGGGGGGGGGGGGGGGGGGGGGGGGGGGGGFGEFGDFAEGGG7>+BFG=CF7CFD==55F5@FG=8+@48?5,4++:4E,,58+3++8:=+,8:,CFG:++++,+:3+5+*,7,87,73,,3,,@>*15**1*=*=F*1***=*****:**2*:1A+++2?8**+<C***:1?**/**::C8*/*):******)):)*2:*)/))))))//:EGG>7)*.)(-
@M00200:207:000000000-ALC1F:1:1117:15602:9120 1:N:0:5
ATTGGGCTTAAAGCGTGCGCAGGCGGTGATGTAAGACAGGTGTGAAATCCCAGGGCTTAACCTTGGAACTGCATTTGTGACTGCATCGCTGGAGTGCGGCAGAGGGGGATGGAATTCCGCGTGTAGCAGTGAAATGCGTAGATATGCGGAGCAACACCGATGGCGAAGGCAATCCCCTGGGCCTGCACTGACGCTCATGCACGAAAGCGTGGGGAGCAAACAGGATTAGATACCCTGTA
+
EEFECFG@C<CEEGG@C@:+CCDGCC:F<CCFCC9CFEGG<CEF9E,<CFGGGGGCF@FFEF,CFFGGFF<E<CFGGGGGGGCGFGGGD<CCCA4CFFEFCBD7FCFEGFGG@,5B<FCEFFEGGFGF?ADDGGA==FFEGBF<BDF<:@@+5<ECCEGEGCFFCFEGGDFFGG:<BFGEF5BGGGGGGGGGGG=EGDGGGGGGG7<FEEGGGGDGGGGFFFGCFCCFG?CGGFFGFGF
@M00200:207:000000000-ALC1F:1:1117:17174:9289 1:N:0:5
ATTGGGCTTAAAGGGTGCGTAGGCGATTCTATAAGTCTTGTGTGAAAGCCCAGAGCTTAACTCTGGAAGTGCATGAGATACTGTAGGATTTGAGTTCCGGAGAGGAAGATGGAATTCCCGGTGTAGCGGTGAAATGCGTAGATATCGGGAGGAACACCAGTGGCGAAGGCGATCTTCTGGACGGATACTGACGTTGAGGCGCGAAAGCTAGGGGAGCAAACGGGATTAGATACCCCTGTA
+
GGGGGGGGGGGGGGGGGGGGGGGGGGGGGGGGGGGGGGGGGGGGGGGGGGGGGGGGGGGGGGGGGGGGGGGGGGGGGGGGGGGGGGGGGGGGGGGGGGGGGGGGGGGGGGGGGGGGGGGGGGGGGGGGGGGGGGGGGGGGGGGGGGGGGGGGGGGGGGGGGGGGGGGGGGGGGGGGGGGGGGGGGGGGGGGGGGGGGFGGGGGGGGDGGGGGGGGGGGGGGGGGFGGGGFGGFGDGFGFG
@M00200:207:000000000-ALC1F:1:1117:11354:9424 1:N:0:5
ATTGGGTATAAAGCGCACGTAGGCGGTCTGTTATGTCGGATGTGAAAGCCCTTGGCTCAACTGAGGAAGTGCATCCGAAACTGGCAGGCTAGAGTACGAAAGAGGATCGCGGAATTCCCGGTGTAGAGGTGAAATTCGTAGATATCGGGAGGAACACCGGTGGCGCAGGCGGCGATCTGGGTCGATACTGACGCTGAGGTGCGAAAGCGTGGGGAGCAAACAGGATTAGATACCCCTGTA
+
GGGGGGGGDFEGGGGGGGGFGGGGGGGGGFFGGGGGGGE@CFGGGAFGGGGGGGGGGGGGGGGGGGGGGGGGGGGGGGGGGGGGGGGGGGFGGFFGGGEGGGGGGGGGGGGGGGGAFGGGE>F=FCFFGC>DFGGGGGGGGGCEFFGG@CCBFGGGGGGGGDEGG*>EGGGEGG78CEGFFGGGDECEGCFCGG=EGGGGGCCEE5DGGECGGGGGGGC6EFGGFDDFF?FFG6>FFFF7
@M00200:207:000000000-ALC1F:1:1117:4219:9734 1:N:0:5
ATTGGGTTTAAAGCGCACGTAGGTGGCGACGTAAGTCGGGTGTGAAAGCCCCGGGCTCAACCTGGGAATTGCATTCGAGACTGTGTTGCTGGAGTACGGAAGAGGAAGGCGGAATTCCCGGTGTAGCGGTGAAATGCGTAGATATCGGGAGGAACATCAGTGGCGAAGGCGGCCTTCTGGTCCAGTACTGACACTCAAGTGCGAAAGCGTGGGGAGCAAACAGGATTAGATACCCCCGTA
+
GGGGGGGGGGGGGGGGGGGGGGGGGGGGGGGGGGGGGGGGGGGGGGGGGGGGGGGGGGGGGGGGGGGGGGGGGGGGGGGGGGGGGGGGGGGGGGGFGGGGGGGGGGGGGGGGGGGGGGGGGGGGGGGGGGGGGGGGGGGGGGGGGGGGGGGGGGGGGGGGGGGGGGGGGGGGGEEGGGGGGGGFGGCFGGGGGGGGGCFFGGGGGGGGGGGGGGGGGGGGGGGGFFCGGFGGGGGCD5>D
@M00200:207:000000000-ALC1F:1:1117:23736:10574 1:N:0:5
ATTGGGTGTAAAGAGCTCGTAGGCGGTCTGTCGCGTCGGCTGTGAAATCCCGAGGCTCAACCTCGGGTCTGCAGTCGATACGGGCAAACTGGAGTGTTGCAGGGGAGACTGGAATTCCTGGTGTAGCGGTGAAATGCGCAGATATCAGGAGGAACACCGGTGGCGAAGGCGGGTCTCTGGGCAACAACTGACGCTGAGGAGCGAAAGCGTGGGGAGCGAACAGGATTAGATACCCTTGTA
+
AFG<DFGGGGGGGGGGGGGGEGGGGGGGGGGGGGEGGCGGGGGGGGGGGGGGGGGGGGGGGGGGGGGGGGGGFFGGG=FFGGFGGGDBFFFFGGGGGGDGGGGGGCGGGGGGGGGGGGGGFGFFGGGGGGGBFGFGGGGGGGGGGGGGGGDGCEGEGGGGFGGGG:CGGGGGGGEGGGGGGGGGGGCGGGGGGGGG5EGDEGGGG5CFGGGDGGCDGGEEGGGFFFGGG?GCFFFGFGFF
@M00200:207:000000000-ALC1F:1:1117:12379:10650 1:N:0:5
ATTGGGTTTAAAGGGCGCGTAGGCGGCCTGCTAAGTCACACGTGAAATCCCTCGGCTCAACCGGGGAACTGCGTGTGATACTGGCGGGCTTGAATTCGGGAGAGGGATGTGGAATTCCAGGTGTAGCGGTGAAATGCGTAGATATCTGGAGGAACACCAGTGGCGAAGGCGGCATCCTGGACCGAGATTGACGCTGATGCGCGAAAGCTAGGGTAGCAAACGGGATTAGATACCCGTGTA
+
GGGGGGGGGGGGGGGGGGGGGGGGGGGGGGGGGGGGGGGGGGGGGGGGGGGGGGGGGGGGGGGGGGGGGGGGGGGGGGGGGGGGGGGGGGGGGGGGGGGGFGGGGGFGGGGGGGGGGGGGGGGGGGGGGGGGGGGGGGGGGGGGGGGGGGGGGGGGGGGGGGGGGGGGGGGGGGGGGGGGGGGGDGGGDFFGGGGEGGGGGGGGGEGGGGGGGGGGGGGGGDGG>DGFGFGGGGGGFDFG
@M00200:207:000000000-ALC1F:1:1117:22744:10913 1:N:0:5
ACTGGGTTTAAAGCGTGCGCAGGCGGTGATGTAAGACAGATGTGAAATCCCCGGGCTCAACCTGGGAATTGCATGGGAAACTGGCGGGCTTGAGTGCGGCAGAGGGGGGTGGAATTCCGCGTGTAGCAGTGAAATGCGTAGAGATGCGGAGGAACACCGATGGCGAAGGCAGCCCCCTGGGCCGACACTGACGCTCAGGCACGAAAGCGTGGGGAGCAAACAGGATTAGATACCCCCGTA
+
GGGGGGGGGGGGGGGGGGGGGGGGGGFGGGGGGGGGGGGGGGGGGGGGGGGGGGGGGGGGGGGGGGGGGGGGGGGGGGGGGGGGGGGGGGGGGGGGGGGGGGGGGGGGGGGGGGGGGGGGGGGGGGGGGGGGGGGGGGGGGGGGGGGGGGGGGGGGGGGGGGGGGGGGGGGGGGDCEGGGGGGGGEGGGGGGGGGGGGGGGGGGGGGGGGGGGGGGGGFGFGGGFGGGGFGGGCGC>DDG
@M00200:207:000000000-ALC1F:1:1117:12012:11392 1:N:0:5
ATTGGGTTTAAAGGGCGCGTAGGCGGCCTGATAAGTAGGGGGTGAAATCCTGCGGCTTAACCGCAGGGCTGCCTTCTAAACTGTCGGGCTCGAGCACAGTAGAGGCAGGTGGAATTCCCGGTGTAGCGGTGGAATGCGTAGAGATCGGGAAGAACATCAGTGGCGAAGGCGGCCTGCTGGGCTGTTGCTGACGCTGAGGCGCGACAGCGTGGGGAGCAAACAGGATTAGATACCCTCGTA
+
GGGGGGGGGGGGGGGGGGGGGGGGGGGGGGGGGGGGGGGGGGGGGGGGGGGGGGGGGGGGGGGGGGGGGGGGGGGGGGGGGGGGGGGGGGGGGGGGGGGGGGGGGGGGGGGGGGGGGGGGGGGGGGGGGGGGGGGGGGGGGGGGGGGGGGGGGGGGGGGGGGGGGGGGGGGGGGGGGGGGGGGGGGGGGGGGGGGGGGGGGGGGGGGGGGGGGGGGGGGGGGGGFGGGGFGGGGGGFGFG
@M00200:207:000000000-ALC1F:1:1117:21471:11406 1:N:0:5
ATTGGGTTTAAAGGGCGCGTAGGCGGCTGATCAAGTCGGGTGTGAAATCCCTCGGCTCAACCGAGGAACTGCACCCGATACTGGTCGGCTAGAGTCCGGGAGGGGATGGCGGAATTCCCAGTGTAGCGGTGAAATGCGTAGATATTGGGAAGAACACCAGTGGCGAAGGCGGCCATCTGGACCGGAACTGACGCTGAGGCGCGAAAGCCAGGGGAGCGAATGGGATTAGATACCCCAGTA
+
GGGGGGGGGGGGGGGGGGGGGGGGGGGGGGGGGGGGGGGGGGGGGGGGGGGGGGGGGGGGGGGGGGGFFGGGGGGGGGGGGGGGGGGGGGGGGGGGGGGGGGGGGGGGGGGGGGGGGGGGGGGGGGGGGGGGGGGGGGGGGGGGGGGGGGGGGGGGGGGGGGGGGGGGGGGGGGGGGGGGGGGGGGEEGGGGGGGGGGGGGGGGGGGGGGGGGGGGGGGEGGGGFFGGGFGGFFGGFGFG
@M00200:207:000000000-ALC1F:1:1117:27937:12699 1:N:0:5
ATTGGGTATAAAGGGCGCGTAGGCGGCCTGCTAAGTCGAACGTGAAATCCCCGGGCTCAACCCGGGAACTGCGTCCGATACTGGCAGGCTTGAATCCGGGAGAGGGATGCGGAATTCCAGGTGTAGCGGTGAAATGCGTAGATATCTGGAGGAACACCGGTGGCGAAGGCGGCATCCTGGACCGGCATTGACGCTGAGGCGCGAAAGCCAGGGGAGCAAACGGGATTAGATACCCTAGTA
+
GEGGGGFDFGGGGGGGGGGGGGGGGGGGFGGGGGGEGGEGGGGGGGGGGGFFCEGGG<FGGGGGGGC:EFFG@FCFCFGG+?FFGAFGGGGEFGGGGGGGFGG=7F@,BDCCFEGGGFFGFD>=<DCFGGGGD=FFGGG>::,@;CFFGCCEGGFGG7F7<FEFDEGE74FEGGDF@FFCFCC5EEGGGGGFC58EEFEGGGGGGG56CCFGGGC5EGGGGGGC3CC4*/2*3<7=?5/:
@M00200:207:000000000-ALC1F:1:1117:25808:13752 1:N:0:5
ATTGGGCTTAAAGGGCGCGTAGGCGGCTTCGTATGTCGGGTGTGAAAGCCCACCTCTTAAAGGTGGAATTGCATTCGAAACTACGGGGCTGGAGTGCCGGAGAGGATGGTGGAATTCCTGGTGTAGAGGTGAAATTCGTAGATATCAGGAGGAACACCGGTGGCGAAGGCGGCCATCTGGACGGTAACTGACGCTGAGGCGCGAAAGCGTGGGGATCAAACAGGATTAGATACCCTCGTA
+
A@FFCFFGGGGACAFGGG:@C:FGGDGGGGGDCEEGCEG7FGGGGGGFGDFGGGGGGFD<<EFGGG7<EFGG9EGGGGG@FGGGEEGGGGGGFGFF,FFE+:6:FEGDFFGGGFGGGCFFG,BFB?DCFFGG,<@FGGGC@FCG9FGGGCCGGFG,DFGGGGGDCGGGDGGGGEEGGGG?+2=BEGEEFFC+8=*::C@8EGG=C8DF8?E8EE7<7F6?GDGGF<CFG4*0CCGGFGFG
@M00200:207:000000000-ALC1F:1:1117:9052:14250 1:N:0:5
ATTGGGTTTAAAGGGCGCGTAGGCGGCCTTCTAAGTCGGACGTGAAATCCCCAGGCTTAACTTGGGAACTGCGTCTGATACTGGAAGGCTTGAGTGCGGGAGAGGGATGTGGAATTCCAGGTGTAGCGGTGAAATGCGTAGATATCTGGAGGAACACCGGTGGCGAAGGCGGCATCCTGGACCGACACTGACGCTGAGGCGCGAAAGCCAGGGGAGCAAACGGGATTAGATACCCTAGTA
+
GGGGGGGGGGGGGGGGGGGGGGGGGGGGGGGGGGGGGGGGGGGGGGGGGGGGGGGGGGGGGGGGGGGGGGGGGGGGGGGGGGGGGGGGGGGGGGGGGGGGEGGFGGGGGGGGGGGGGGGGGGGGGGGGGGGGGGGGGGGGGGGGGGGGGGGGGGGGGGGGGGGGGGGGGGGGGGGGGGGGGGGGGGGGGGGGGGGGGGGGGGGGGGGGGGGGGGGGGGGGGGGGFGGGGFGGGGGGFGFG
@M00200:207:000000000-ALC1F:1:1117:4942:14853 1:N:0:5
ACTGGGCGTAAAGCGTGTCTCGGCGGGTAGGAAAGTCAGATGTTAAAGATCCCGGCTTAACCGGGAGAGTGCGTTTGATACTTCTTATCTTGAGTTGGGGAGGGATGAGCGGAATTCCTGGTGTAGCAGTGAAATGCGTAGAGATCAGGAGGAACACCGGTGGCGAAAGCGGCTCATTGGCCCTATACTGACGCTTACACACGAAAGCGTGGGTAGCAAACAGGATTAGATACCCTTGTA
+
GGGGGGGGGGGGGGGGGGGGGGGGGGGGGGGGGGGGGGGGGGGGGGGGGGGGGGGGGGGGGGGGGGGGGGGGGGGGGGGGGGGGGGGGGGGGGGGGGGGGGGGGGGGGGGGGGGGGGGGGGGGGGGGGGGGGGGGGGGGGGGGGGGGGGGDGGGGGGGGGGGGCGGGGGGGGGGGGGGGGGGGGGGGGGGGGGGGGGGGGGG=EGGCGGGGGGGGGGGGGGGGGFGGGGFGGGGGGFGFG
@M00200:207:000000000-ALC1F:1:1117:29109:15032 1:N:0:5
ATTGGGCTTAAAGGGCGCGTAGGCGGCCTGGTAAGTCAAAGGTGAAATCCCTCGGCTCAACCGAGGAATTGCCTTTGAAACTACCTGGCTTGAGGCCGGGAGGGGGTAGCGGAATTCCCAGTGTAGCGGTGAAATGCGTAGATACTGGGAGGAACACCGGTGGCGACGGCGGCTACCTGGACCGGTTCTGACGCTGATGCGCGAAAGCGTGGGGAGCAAACAGGATTAGATACCCGAGTATGAT
+
GGFEGFGGF<<EFGGGDCF@FFGC:BCEFF,CFAACF6F9<<EEEFFGFFECF:F@F@@EFGGGC7+,CF9EFFGGF9<CFFF@DFAFGGGGG8F@FFGD:F74@=FC+>=>+:CEEGB9=>,@3,<@C>C@F;F9CEG:3@FC;3@F:>*5*<>7FG@GF**FEE7:F7*/:CCFGC9;CCGD5:?>EGGG>C=8*AFFEG=:5:3EEG5:=57CG36CG4CF@72C4=FGF?63)/7**;<)
@M00200:207:000000000-ALC1F:1:1117:28278:16541 1:N:0:5
ATTGGGTTTAAAGGGCTCGTAGGCGGCCAACTAAGTCAGACGTGAAATCCCTCGGCTTAACCGGGGAACTGCATCTGATACTGGATGGCTTGAGTTCGGGAGAGGGATGTGGAATTCCAGGTGTAGCGGTGAAATGCGTAGATATCTGGAGGAACACCGGTGGCGAAGGCGGCATCCTGGACCGACACTGACGCTGATGAGCGAAAGCCAGGGGAGCAAACGGGATTAGATACCCCGGTA
+
GGGGCGF;FFDGGDGGGGGGGG@FCEGGGGGGGFGGGGGFGGGGGCFGGGGGGDEEGGGGGGGGDGGGGGGGGGGGFCDFG9FGF?FGFG<CEEBGEFGG7FEGGGGGGGGGGGGGGGGGG@FGGGGGCGGGGGGGGGGGGDGGCFGGGGCFDGGGGDGEFFGCGCECCCGGGGGGGFFFGGGGGGGGGGGGGGGGEFGGFGGGEEDFGC=F8C<7CCFFDGGGD:CF47FF?FGGFGDG
@M00200:207:000000000-ALC1F:1:1117:19510:16580 1:N:0:5
ATTGGGCTTAAAGAGCGCGCAGGCGGTCGTGCAAGTCGCGTGTGAAAGCCCCCGGCTCAACTGGGGAGGGTCACGCGATACTGCTCGACTCGAAGGCAGGAGAGGGAAGTGGAATTCCCGGTGTAGTGGTGAAATGCGTAGATATCGGGAGGAACACCAGTGGCGAAGGCGACTTCCTGGCCTGTTCTTGACGCTGAGGCGCGAAAGCTAGGGTAGCAAACGGGATTAGATACCCTGGTA
+
GGGGGGGGGGGGGGGGGGGGGGGGGGGGGGGGGGGGGGGGGGGGGGGGGGGGGGGGGGGGGGGGGGGGGGGGGGGGGGGGGGGGGGGGGGGGGGGGGGGGGGGGGGGGGGGGGGGGGGGGGGGGGGGGGGGGGGGGGGGGGGGGGGGGGGGGGGGGGGGGFGGGGGGGGGGGGGGGGGGGGGGGGGGGGGGGGGGGGGGGGGGGGGGGGGGGGGGGGGGGGGGGFGGGGFGGGGFGFGFG
@M00200:207:000000000-ALC1F:1:1117:6198:17100 1:N:0:5
ATTGGGTTTAAAGGGCGCGTAGGCGGTTCGTTGCGTCAGATGTGAAAGCCCCGGGCTCAACCTGGGAACTGCATTTGATACGGGCGGGCTTGAATCCAAGAGAGGGTGGTGGAATTCCCAGTGTAGAGGTGAAATTCGTAGATATTGGGAAGAACACCAGTGGCGAAGGCGGCCACCTGGCTTGGTATTGACGCTGAGGCGCGAAAGCGTGGGGAGCAAACAGGATTAGATACCACAGTA
+
G<FFFGGEG@FGGGGDGGGEE@FFFECEGGGFFFFGG@C@@EFFF<FGFFGGCGEEDF<EEFGGGFDEGGGGGFFGGGGF<=EEGGGGEGGGFDFGF9FDCDGGG@FGGGGGFFCGGGF:F>FCCFGCGFFFGGGGGGEFGEGGGFGGG:BFFGGG@FGGEFFGDCCFGG@EGGGFGGGGGFFGECGCGGGGCE=5:CGGG5C8>EDGGCEGGGC):7CEGFGGFFFGG*:*<7*2>FFC
@M00200:207:000000000-ALC1F:1:1117:14884:17198 1:N:0:5
ACTGGGTTTAAAGGGCGTGTAGGCGGTTCGGTAAGTGGGATGTGAAATGCCCCGGCTCACCCGGGGACCTGCATCCCAAACTGCTGAGCTTGAGTACAGGAGAGGGTGGGGGAATTCCAGGTGTAGCGGTGAAATGCGTAGATATCTGGAGGAACACCGGTGGCGAAGGCGCCCACCTGGCCTGCTACTGACGCTGAGGCGCGAAAGCTAGGGGAGCAAACGGGATTAGATACCCGTGTA
+
GGGGGGGGGGGGGGGEGGGGGGGGGGGGGGGGGGGGGGGGGGGGGFGGGGGGGGGGGGGGGGGGGGGGEGGGGGGGGGGGGFGGGGGFGGGGGGGGGFGGCFGFGGFGGGGGGGGGGGGGGGGGGGGGGGGGGGGGGGGGGGGGGGGGGGGECGGGGGGGGGGGGGGGGGGGGEGGGGGGGGGGGGGGGGGGGGGGEGGFGGGGGEGGGGGGGGCGDGGGGGGGFGGGFFGGGGGGFGFG
@M00200:207:000000000-ALC1F:1:1117:14524:17969 1:N:0:5
ACTGGGTGTAAAGTGTGCGCAGGTGGCCACGCAAGTCGAGTGTGAAATCCCCGAGCTTAACTTGGGAATTGCGCTCGAAACTACGTGGCTCGAGTGTGGCAGAGGAAGGTGGAATTCCACGTGTAGCGGTGAAATGCGTAGAGATGTGGAGGAACACCGATGGCGAAGGCAGCCTTCTGGGCCAACACTGACGCTCATGCACGAAAGCGTGGGGAGCAAACAGGATTAGATACCCTTGTA
+
GGGGGGFGGGGGGGGFGGGGGGGGGGGGGGGGGGGGGGGGGGGGGGGGGGGGGGGGGGGGGGGGGGGGGGGGGGGGGEGGGGGGGGGGGGGGGGGGGGGGGGGGGGGGGGGGGGGGGGGGGGGGGGGGGGGGGGGGGGGGGGGGGGGGGGGGGGGGGGGGGGGGGGGGGGGGGGGGGGGGGGGGGGGGGGGGGGGGGGGGGGGGGGGG5CGGGGGDGGGFGGGGFGGGFFFGGG4=?FFG
@M00200:207:000000000-ALC1F:1:1117:25164:18381 1:N:0:5
ATTGGGTTTAAAGGGCGCGTAGGCGGCCTGGTAAGTAGGGGGTGAAATCCTGCGGCTTAACCGCAGGGCTGCCTTCTAAACTGTCAGGCTCGAGCACGGTAGAGGCAGATGGAATTCCCGGTGTAGCGGTGGAATGCGTAGAGATCGGGAAGAACATCAGTGGCGAAGGCGGTCTGCTGGGCCGTTGCTGACGCTGAGGCGCGACAGCGTGGGGAGCAAACAGGATTAGATACCCGCGTA
+
GGGGGGEEGGGGGGGGGGGGCFGGGGGGGGGFFEEFGGEGDGGEGGGGGGGCGGGGGCGGGGGGGGGGDGGGGGGDGGGFGGGEEFGGGGGGGGEGGGGGGGGGGGGGFFGGGGGGGGGGGGGGGGGGGGGGGGGGGGGGGGGG@FGG@FGDFFGGGGGGGGGGGGGGGGCGCGGGGGGFGGGGGGGGGGGGGGGG5EGGGG=CEG<FG8:EGGGDGCCGGFCG@F777FFGGGFCBGFG
@M00200:207:000000000-ALC1F:1:1117:21701:18508 1:N:0:5
ATTGGGTTTAAAGGGCGCGTAGGCGGGCCGCATAGCCAAGGGTGAAATCCTCCGGCTCAACCGGAGAAGGGCCTTTGGAACTGGCGGCCTCGAGGGATGCAGGGGCGTGCGGAACTTCGGGTGGAGCGGTGAAATGCGTAGATATCCGAAGGAACACCGGTGGCGAAGGCGGCACGCTGGACATCTTCTGACGCTGAGGCGCGAAAGCCAGGGGAGCAAACAGGATTAGATACCCGCGTA
+
FFGC9@CCBFGGCG>F:FG:CFGGGDEGGGGCCFGGGDFFGGC=CFEGF8EGGDGF::<F<FGGGDBAEDG@C7B?D=EFGE5=FFGEG:F@=+::BBFD<F<C@FE*5>C7>>C,>DFFG<FE7:CGG<F:>F:FGEFECEGGFFFCFF>*8@FGGGGG>888/:/:CC8/::5CGC*:CFC@FFEFFCCFC5*18E5CEE8EEEGGGGGFED95/>CFG:5=;2?*C*20?C4DB9><
@M00200:207:000000000-ALC1F:1:1117:7372:18511 1:N:0:5
ATTGGGTTTAAAGTGTGCGCAGGTGGCTGAGCAAGTCGAGTGTGAAATCCCCGGGCTTAACTTGGGAATTGCGCTCGAAACTACTTGGCTCGAGTGTGGCAGAGGAAGGTGGAATTCCACGTGTAGCGGTGAAATGCGTAGAGATGTGGAGGAACACCGATGGCGAAGGCAGCCTTCTGGGCCAACACTGACGCTCATGCACGAAAGCGTGGGGAGCAAACAGGATTAGATACCCGAGTA
+
GGGGGGGGGGGGGGGGGGGGGGGGGGGGGGGGGGGGGGGGGGGGGGGGGGGGGGGGGGGGGGFFGGGGGGGGGGGGGGGGGGGGGGGGGGGGGGGGGGGFGGGGGGGGGGGGGGGGGGGGGGGGGGGGGGGGGGGGGGGGGGGGGGGGGGGGGGGGGGGGGGGGGGGGGGGGGGGGGGGGGGGEGGGGGGGGGGEGGGGGGGGGGGGGGEGDGGGGGGGGG<<CFGGGFFGGFGGGFGFG
@M00200:207:000000000-ALC1F:1:1117:15313:18710 1:N:0:5
ATTGGGCTTAAAGCGTGCGCAGGCGGCTCATTGCGCCCGGCGTGAAAGCCCCCGGCTCAACCGGGGAGGGTCGTCGGGGACGGGTGAGCTTGAGGGTATCAGGGGTTGGTGGAATTCCCGGTGTAGTGGTGAAATGCGTAGAGATCGGGAGGAACACCCGTGGCGAAGGCGGCCAACTGGGATACACCTGACGCTGAGGCACGAAGGCGTGGGGAGCGAACGGGATTAGATACCCTAGTA
+
GGGGFGGGGGGGGGGGGGGGGGGGGGGGGGGGGGGGGGGGGGGGGGGGGGGGGGGGGGGGFGGGGGFGGGGGGGGGGGGGGGGGGGFGGGGGGGGGGGGGGGGGGGGGGGGGGGGGGGGGGGGFFFGGGFGGGCGGGGGGGGGGGGGGGGGGGGGGGGGGGGGGGGGGGGGDGGGGGGGGGGFGGGGGGGGGGGGGGFGGGFGEGGGGG=CEGGDGGGGGGGGGFGDGGFGGGG<D?F?G
@M00200:207:000000000-ALC1F:1:1117:4688:18799 1:N:0:5
ACTGGGTATAAAGCGTGTGTAGGCGGACGTCTAAGTGCTTTGTGAAATCCCACGGCTCAACCGTGGAATGGCTTGGCATACTGGACGTCTTGGGCCACCTAGGGGCGAGCGGAACAGACGGTGGAGCGGCGAAATGCGTAGATATCGTCTGGAACGCCAATGGTGAAAACAGCTCGCTGGGGGTGTGCCGACGCTGAGACACGAAAGCCAGGGGAGCGAACGGGATTAGATACCCGCGTA
+
GGCD8F;CFFGD<<FGGECE<<;F@FGGGCF@<<FGGG<C<FCFGG@EGGFCFGGG:FGF,CFBEGF,C6FDGFG:FGE=F6?=EFFFG@FAEFGFFGFFG=,94+4+>@FG+CFGGGGGCB@3@DDFG+C>:FGGG:><F*@C;>FFFG>F,C<FCC7*?CF2?F9C:<CBE<@E5*1=*8*/8CC90C88CEGGC>7968C=EGDGF*/*CC9):C*:=D>C@)00>*::C77<><:)
@M00200:207:000000000-ALC1F:1:1117:6683:18825 1:N:0:5
ACTGGGTTTAAAGGGCGCGTAGGCGGCGTGACAAGTCACTTGTGAAATCTCCGGGCTTAACCCGGAGCGGCCAAGTGATACTGTCGTGCTAGAGTGCGGAAGGGGCTACTGGAATTCTCGGTGTAGCGGTGAAATGCGTAGATATCGAGAGGAACACCTGCGGCGAAGGCGGGTAGCTGGGCCGACACTGACGCTGAGGCGCGAAAGCCAGGGGAGCGAACGGGATTAGATACCCCAGTA
+
GGGGGGGGGGGGGGGGGGGGGGGGGGGGGGGGGGGGGGGGGGGGGGGGGGGGGGGGGGGGGGGGGGGGGGGGGGGGGGGGGGGGGGGGGGGGGGGGGGGGGGGGGGGGGGGGGGGGGGGGGGGGGGGGGGGGGGGGGGGGGGGGGGGGGGGGGGGGGGGGGGGGGGGGGGGGGGGGGGGFGGGGGGGGGGGGGGGGGGGGGGGGGGGGGFGGGGGGGGGGGGGGEGGGG=DGFGFGFGFG
@M00200:207:000000000-ALC1F:1:1117:14972:18865 1:N:0:5
ATTGGGTTTAAAGGGCTCGCAGGCGGTTTCTTAAGTCTGATGTGAAAGCCCCCGGCTCAACCGGGGAGGGTCATTGGAAACTGGGGAACTTGAGTGCAGAAGAGGAGAGTGGAATTCCACGTGTAGCGGTGAAATGCGTAGAGATGTGGAGGAACACCAGTGGCGAAGGCGACTCTCTGGTCTGTAACTGACGCTGAGGAGCGAAAGCGTGGGGAGCGAACAGGATTAGATACCCCCGTA
+
GGGGGGGGGGGGGGGGGGGGEGGGGGGGDGGGGGGGGGGGGGGGGFFGGGGGGGGGGGGGGGGGGGGGGGGFGGGGGGGGGGFGGGGGGFGGGGGGFGGGGGCEGFGGGGGGGGGGGGGGGGGFGGGGGGEGGCGFGGGGGGFGGGGGGFGEGFGGGGGGGGGCGGGGGFEGGGGGGGGGGGGGGGGGCFGFGGGGGGFGGGGGEDGGGGGGGGGDGDEEGC<F>CDGGFGGGGGGFGFG
@M00200:207:000000000-ALC1F:1:1117:23088:19212 1:N:0:5
ATTGGGTTTAAAGCGCGCGTAGGCGGACCTGCAAGTCGGGGGTGAAAGCCCGAGGCTCAACCTCGGAACTGCCTTCGATACTGCGGGTCTCGAGTCCGGGAGAGGTGAGTGGAATTCCTAGTGTAGAGGTGAAATTCGTAGATATTAGGAAGAACACCAGTGGCGAAGGCGGCTCACTGGCCCGGTACTGACGCTGAGGCGCGAAAGCGTGGGGAGCAAACAGGATTAGATACCCTTGTA
+
GGGGGGGGGGGGGGGGGGGGGGGGGGDGGGGGGGGGGGGGGGGGGGGGGGGGGGGGGGGGGGGGGGGGGGGGGGGGGGGGGGGGGGGGGGGGGGGGGGGGGGGGGGGGGGGGGGGGGGGGGGGGFGGGGGGGGGGGGGGDGGGGGGGFFGGGGGGGGGGGGGGGGGEEGGGGGGGGGGGGG>FCEGEGGGFGGGGEEGGGGG5CCEDGDEGGGGGDDGFGGGGGFGGGFFGGGGGGFFFG
@M00200:207:000000000-ALC1F:1:1117:9664:19279 1:N:0:5
ATTGGGTGTAAAGGGCGCGTAGGCGGGCTGTCAAGTCTGGGGTGAAATCCCGCGGCTCAACCGTGGAACTGCCTCAGATACTGACGGCCTCGAGGGAGATAGGGGCGAGCGGAACTAATGGTGGAGCGGTGAAATGCGTTGATATCATTAGGAACTCCGGTGGCGAAGGCGGCTCGCTGGATCTTTTCTGACGCTGAGGCGCGAAAGCTAGGGGAGCAAACGGGATTAGATACCCCCGTA
+
FGGGGGGGGFGFGG@CCGGEEFCFGGGGGGFFEGGGGGAFGGEGFGGGGGGGGGEGGGGGGGGGGEFGGGFGGFGFFFCFGGGGGGGGGGGGCFDGCG7DFGGGGGGGEECEEEGGFGGGGGGGGGGGDFGGGF@FGGGGGG@<FFFCCFG:BFGGGGDGFFGGECGG>FGEGGGGGGGCCFFGGGGG9CEFGE=E5CFGGCC5:CDEF7@CGGDGGG6?F<DE374>FFGGGGG3>GEC
@M00200:207:000000000-ALC1F:1:1117:20578:20250 1:N:0:5
ACTGGGTTTAAAGAGCTCGTAGGCGGTGTGTCGCGTCGGTCGTGAAAACTTGGGGCTTAACCCTGAGCTTGCGGTCGATACGGGCATCACTGGAGTTCGGCAGGGGAGACTGGAATTCCTGGTGTAGCGGTGAAATGCGCAGATATCAGGAGGAACACCGGTGGCGAAGGCGGGTCTCTGGGCCGATACTGACGCTGAGGAGCGAAAGCGTGGGGAGCGAACAGGATTAGATACCCGTGTA
+
GGGGGGGGGGGGGGGGGGGGGGGGGGGGGGGFGGGGGGGGGGGGGGGGGGGGGGGGGGGGGGGGGGGGGGGGGGGGGGGGGGGGGGGGGGGGGGGGGGGGGGGGGDGGGGGGGGGGGGGGGGGGGGGGGGGGGGGGGFGGGGGGGGGGGGGGGGGGGGGGGGGGGGGEGGGGGGGGGGGGGGGGGEGDGGGGGGGGGGGGGGGGGEGGGGGGGGGGGGGGGGGGFCFFGFGGGGGGFGFGF
@M00200:207:000000000-ALC1F:1:1117:9333:20378 1:N:0:5
ATTGGGTTTAAAGCGTGCGTAGGCGGGCCGTTAAGCACTCCGTGAAAGCCCCCGGCTCAACCGGGGAACAGCGGGGTGGACTGGCGGCCTTGAGGCAGGTATGAGCGGACGGAACTGTCGGTGGAGCGGTGAAATGCGTAGAGATCGACAGGAACGCCTATGGTGAAGACGGTCCGCTGGGCCTGTCCTGACGCTCAGGCACGAAAGCGTGGGGAGCAAACAGGATTAGATACCCCTGTA
+
GGGGGGGGGGGGGGGGGGGGGGGGGGGGGGGGGGGGGGGGGGGGGGGGGGGGGGGGGGGGGGGGGGGGGGGGGGGGGGGGGGGGGGGGGGGGGGGGGGGGGGGGGGGGGGGGGGGGGGGGGCGGGGGGGFGGGGGGGGGGGGGGGGGGGGGGGGGGGGGGGGGGGGGGGGGGGGGGGGGGDGGGGGGGGGGG5CEEGGGGC=EGGGGFGCEGGGGG=FGGFGGGFGGF==DG7C6CFGFG
@M00200:207:000000000-ALC1F:1:1117:19689:21737 1:N:0:5
ACTGGGTTTAAAGCGTGCGTAGGTGGTGAGTTAAGTCTGTCGTGAAAGCCCCGGGCTCAACCTGGGAATGGCGATGGATACTGGCTCGCTAGAGTGCGGTAGAGGAGAGTGGAATTCCCGGTGTAGCAGTGAAATGCGTAGAGATCGGGAGGAACATCAGTTGCGAAGGCGGCTCTCTGGACCAGCACTGACACTGAGGCACGAAAGCGTGGGGAGCAAACAGGATTAGATACCCTTGTA
+
GGGEFGFCFGGGFFGBFGGEGGGFFGEGGFGFGFGGGGEFGGGGGGGGGGGGGGGGGGGGGGGFFGGCGGGGGGGGGGGGFGGGGFG>BEGGFGGGGGGCFGGGGFEEGGGGG9EEFGGGGGGCGGGFGGGGGGFA9FF+@FBACFFGCEE:BGFCFFCGGCEGGFGGDCFCD:CGC9EGGGF8CEEGFGGGGGFGGGCFGGG5CCGGGCGDEEC55DFFGCCFFGFFGFCFGFCFFDFG
@M00200:207:000000000-ALC1F:1:1117:23386:22151 1:N:0:5
ATTGGGTTTAAAGGGTGCGTAGGTGGTGAGGTAAGTCGGATGTGAAAGCTCCGAGCTCAACTCGGAAATGGCATTGGAAACTACCTTGCTCGAGGGTTTGAGGGGGGACTGGAATACTTGGTGTAGCAGTGAAATGCGTAGATATCAAGTAGAACACCAGTGGCGAAGGCGAGTCCCTGGAAAACTCCTGACACTGAGGCACGAAAGCTAGGGGAGCAAACAGGATTAGATACCCTCGTA
+
GGGGGGGGGGGGGGGGGGGCEGGGGGGGGGGGGGGGGGGEEGGGGGGGGEGGGGGDDGGGGGGEGGGGGGGGGFDGGGGGGGFGGGGGGGFCFGGGGGGGAGGFGGGGGGGGGGGGGGGGGGGGGGFEFGGGFFFGGGGGGGCFGGGGGGGGGGGGGGGGGFFGGGGDEGGGGGGGFGGGFGGGGGGGGGGGGGGGFGC8CFGGGDGGGGGFCGCGDFGGGGGGFGFGGFGGGGGGFG>5
@M00200:207:000000000-ALC1F:1:1117:18529:22874 1:N:0:5
ATTGGGCTTAAAGGGCGTGTAGGCGGTTACGTAAGTCCGGCGTGAAAACTCACGGCTCAACTGTGAACCCGCGTCGGATACTGCGTTGACTTGAGGGCGGTAGAGGCAGATGGAACTAGCGGTGTAGCGGTGAAATGCACAGATATCGCTAGGAACGCCGGTGGCGAAGGCGATCTGCTGGGCCGTTCCTGACGCTCATGCGCGAAAGCTAGGGGAGCGAACCGGATTAGATACCCTGGTA
+
GGGGGGGGGGGGGGGGGGGGGGGGGGGGGGGGGGGGGGGGGGGGGGGGGGGGGGGGGGGGGGGGGGGFGGGGGGGGGGGGGGGGGGGGGGFGGGGGGGGGGGEGGGGGGFGGGGGFGGGGGGEFGGGGGGGGGGGGGGGGGGGGGCFGGGGGGGGGGGGGGGGGGGGGGGGGGEFGGGGGGGGGGGEGGGGGGGGDGGGEDECEGCCEDFGFGGGGCDEGGDDGFGGGGFCFGGGGFGFGF
@M00200:207:000000000-ALC1F:1:1117:8706:25004 1:N:0:5
ATTGGGTTTAAAGCGCGTGTAGGCGGCTTGGCAAGTCGGTTGTGAAATCCCGGGGCCCAACCCCGGAACTGCATTCGAAACTGCCTCGCTAGAGTCCCGGAGAGGAAGGCGGAATTCCCGGTGTAGAGGTGAAATTCGTAGATATCGGGAGGAACACCAGCGGCGAAGGCGGCCTTCTGGACGGTGACTGACGCTGAGACGCGAAAGCGTGGGGAGCAAACAGGATTAGATACCCTAGTA
+
GGGGGGGGGGGGGGGGGGGGGGGGGGGGGGGGGGGGGGGGGGGDGGGGGGGGGGGGGGGGGGGGGGGGGGGGGGGGGGGGGGGFFEFGGGDGGGGGGGGGGGGGGGFGGFEGDGGGGGGGGGGGGGGGGGGFFGGGGGGGG7CFFGGGGGGDGGGGGGGGDGGGGGGEGGCC>EGFGGGCEF8EEGGGGGGGGGGGC>?FGGGGGECFGGGGGGD):*:FGF4AFFGGGFFGGFGGFCFC
@M00200:207:000000000-ALC1F:1:1118:10104:2215 1:N:0:5
ACTGGGTTTAAAGGGCTCGTAGGCGGTCTGTTGCGTCAGGAGTGAAAACTCGGGGCTTAACCCCGAGCCTGCTTCTGATACGGGCAGACTAGAGGTATGCAGGGGAGAACGGAATTCCTGGTGTAGCGGTGAAATGCGCAGATATCAGGAGGAACACCGGTGGCGAAGGCGGTTCTCTGGGCATTACCTGACGCTGAGGAGCGAAAGTGTGGGGAGCTAACAGGATTAGATACCCCCGTA
+
GFGGGGGGGGGGGGGGGGGGGGGGGGEFEDGGCFGBFFGGCGGGGGGGGG9FDGGGGCGGGG8FCBC:FGGGGGGGGCFGGGGGCBEDGGDFGGFEFDFA<5?CF7FCEGGGGGGGG9FGGGGGGGGGGGGGGGGGGGGEGGGGGGGFGG@GGGG7FGGGGGGGGGGGGGGGEGGCGFGG7;E6<B9FGGGGGGGGGFGGCFGGGGEGGEFGGGGG9(.<CCGF::FGFFGGGGFG3CEG
@M00200:207:000000000-ALC1F:1:1118:11680:2920 1:N:0:5
ATTGGGCTTAAAGGGCTCGTAGGCGGCCAACTAAGTCAGACGTGAAATCCCCAGGCTCAACCTGGGAACTGCGTCTGATACTGGTTGGCTTGAATTCGGGAGAGGGATGCAGAATTCCAGGTGTAGCGGTGAAATGCGTAGATATCTGGAGGAATACCGGTGGCGAAGGCGGCATCCTGGACCGACATTGACGCTGAGGAGCGAAAGCTAGGGGAGCAAACGGGATTAGATACCCTAGTA
+
GGGGGGGGGGGGGGGGGGGGGGGGGGGGGGGGGGGGGGGGGGGGGGGGGGGGGGGGGGGGGGGGGGGGGGGGGGGGGGGGGGGGGGGGGGGGGGGGGGGGGGGGGGGGGGGGGGGGGGGGGGGGGGGGGGGGGGGGGGGGGGGGGGGGGGGGGGGGGGGGGGGGGGGGGGGGGGGGGGGGGGGGGGGGGGGGGGGGGGGGGGGDGGGGGGGGGGGGB(4EFGGFE1CFGFGGGGGC5FFG
@M00200:207:000000000-ALC1F:1:1118:25687:3418 1:N:0:5
ATTGGGTTTAAAGGGCGCGTAGGCTGTGCAGCACGGCTCGGGTGAAATCCCTCGGCCCAACCGAGGAACTGCCCGGGCGACGGCTGCGCTGGACTGCATCAGGGGCGGGTGGAACTTCCGGTGGAGCGGTGAAATGCGTAGATATCGGAAGGAACGCCGGTGGCGAAAGCGACCCGCTGGGGTGCAAGTGACGCTGAGGCGCGAAAGCCAGGGGAGCTAACAGGATTAGATACCCCAGTA
+
GGGGGGGGGGGGFGGGGGGGGGGGGGGGGGGGGGGGGGGGGGGGGGGGGGGGGGGGGGGGGGGGGGGGGGGGGGGGGGGGGEGGGGGGGGGGGGGGGGGFGGGGGGGGGCGGGFGGGGGGGEGGGGFGGGGGFGGGGG:FGFFGGFGD;CGGCGGGCGGGEEGGGGGGEFGGG>EE?8EGGGEGGGGG?FG7EGDGEGGGGGGGGGGFGFCEGGCD1(.+3>C?;,CCGFGGGG*9DDFC
@M00200:207:000000000-ALC1F:1:1118:12456:3578 1:N:0:5
ACTGGGTTTAAAGGGCGCGTAGGCGGGATGGCAAGTCAGTCGTGAAATCTCTCGGCTCAACCGAGAAACGTCGGCTGATACTGCCGTTCTTGAGGGATGCAGAGGAGACTGGAATTCCCGGTGTAGCGGTGAAATGTGTAGAGATCGGGAGGAACACCGGTGGCGAAGGCGGGTCTCTGGGCATTTCCTGACGCTGAGGCGCGAAAGCGTGGGGAGCGAACGGGATTAGATACCCTTGTA
+
GGGGGGGGGGGGGGGGGGGFGGGGGGGGGGGGGGGGGGGGGGGGGGGGGFGGGGGGGGGGGGGGGGGGGGGGGGGGGGGFFGGGGFC@DGGGGGGGGGGGFFFGFGGGGGGGGFGFGGGGGGGGGGGGEGEGFCFGGGGFGGGGGFGGGGGDG7,3FCFECEGGDGGGG@CGGGGGCCGGGGFDF:CGCCDCEECC>FGFGGGGG5CFGCCEGGDG>,4/19E:24<C6@**+9>D4*9C
@M00200:207:000000000-ALC1F:1:1118:7413:4231 1:N:0:5
ACTGGGTTTAAAGGGTGCGTAGATGGCGCAATAAGTTAACAGTGGGAAATCGAGGCTCAACCTCGTGGAAGCTGGTAATACTATTGTGTTCGAGTGCAGGAGAGGTTAACGGAACTCCATGTGGAGCGGTAAAATGCATAGATATATGGATGAACACCAATAACGGCGAAGGCAGTTAACTATTCTGCTACTGACATTGAGGCACGAAAGCGTGGGGAGCAAAACGGATTAGATACCCCTGTA
+
GGGGGGGGGGGGGGGGGGGGGGGGGGGGGGGGGGGGGGGGGGGGGGGGGGGGGGGGGGGGGGGGGGGGGGGGGGGGGGGGGGGGGGGGGGGGGGGGGGGGGGGGGGGGGGGGGGGGGGGGGGGFAGGGGGGGGGGGGGGGGGGGGGGGGGGGGGFGGDFGGGGGGGDGGGGGGGGGGGGGGGGGGGGGGGGGGGGGGGFFGGGGGGGDGDGG8ECDF(:CEGF@F3DDGEGGGGGGCFFGFGF
@M00200:207:000000000-ALC1F:1:1118:16478:5011 1:N:0:5
ACTGGGTGTAAAGGGCTCGTAGGCGGTTTGTCGCGTCGGGAGTGAAAACCTTGGGCTTAACTCAGGGCTTGCTTTCGATACGGGCAGACTAGAGGTATGCAGGGGAGAACGGAATTCCTGGTGTAGCGGTGAAATGCGCAGATATCAGGAGGAACACCGGTGGCGAAGGCGGCTCGCTGGCTCGATACTGACGCTGAGGTGCGAAAGCGTGGGGAGCGAACAGGATTAGATACCCCTGTA
+
GGGGGGGGGGGGGGGGGGGGGGGGGGGGGGGGGGGGGGGGGGGGGGGGGGGGGGGGGGGGGGGGGGGGGGGGGGGGGGGGGGGGGGGGGGGGGGGGGGGGGGGGGGGGGGGGGGGGGGGGGFGGGGGGGEGGGGGGGGGGGGGGGGGGGGGGGGGGGGGGGGGGGGGGGGGGGGGGGGGGGGGGGGGGGGGGGGGGGGFGGGG5EGEGGGGGGGGGB(4CCDD?*57CF?FGDGGGGGFG
@M00200:207:000000000-ALC1F:1:1118:22647:5377 1:N:0:5
ATTGGGTATAAAGGGCTCGTAGGCGGTTTGTCGCGTCGGGAGTGAAAACTCAGGGCTCAACCCTGAGCGTGCTTCCGATACGGGCAGACTAGAGGTATGCAGGGGAGAACGGAATTCCTGGTGTAGCGGTGAAATGCGCAGATATCAGGAGGAACACCGATGGCGAAGGCAGTGGTCTGGGCCGGAACTGACGCTGAATAGCGAAAGCGTGGGTAGCTAACAGGATTAGATACCCGCGTAAG
+
GGGGGGGCFGGGGGGGGFGGDGGGGGFGDEFGGGGGGEGGEGGGGGGGGCFFFCFEGGGGGG,C,:6C>=FGFG9CFG7FGCF7CF:DGGCFGFFF@FGDEGGGG>:F8FGFDGGGGGFGFGCEGGGGGGE?@FGGGGGGGGGGGC;FGC@FF:FGGGC:FCCGECGGGGCEEG@4CF7FB>*:BECGDCCGGGDGD+<07+*:*=EEDEEEGCGG?..<CFD<*,;969*0<6C557@D37
@M00200:207:000000000-ALC1F:1:1118:21172:5867 1:N:0:5
ATTGGGTTTAAAGCGTGTGTAGGCGGACTGTTAAGTACCTTGTGAAATCCCACGGCTCAACCGTGGAACTGCTCGGTATACTGGCGGTCTTGAGCTGCTTAGGGGTCGTCGGAACAAACGGTGGAGCGGTGAAATGCGTAGATATCGTTTGGAACGCCAATGGTGAAAACAGACGACTGGGAGCATGCTGACGCTGAGACACGAAAGCCAGGGGAGCTAACGGGATTAGATACCCGTGTA
+
GGGGGGGGGGGGGGGGGGGGGGGGGGGGGGGGGGGGGGGGGGGGGGGGGGGGGGGGGGGGGGGGGGGGGGGGGGGGGGGGGGGGGGGGGGGGGGGGGGGGGGGGGGGGGGGGGGGGGGGGGGGGGGGGGGGGGGGGGGGGGGGGGGGGGGGGGGGGGGGGGGGGGGGGGGGGGGGGEGGGGGGGGGGGGGGGGGGGGGGGGGGGGC=FGGGGGGGG9.-<ADGF*(>DFFGGGGGGGGFG
@M00200:207:000000000-ALC1F:1:1118:18184:6191 1:N:0:5
ATTGGGTTTAAAGGGCGCGTAGGTGGCGGCCCAAGTCCATGGTGAAAGCTCGATGCTTAACATCGAGTCGGCCACGGAGACTGGGTTGCTCGAGCACTGTAGGGGCAGATGGAATTCCGGGTGTAGCGGTGGAATGCGTAGAGATCCGGAAGAACACCGGTGGCGAAGGCGGTCTGCTGGGCAGTTGCTGACACTGAGGCGCGACAGCGTGGGGAGCGAACAGGATTAGATACCCGCGTA
+
GGGGGGFGGFGGFGGGGGGGDGGGGGGGGGGGGGFGGGGGGGGGGGGGGGGGGGGGGGGFGGGGGGGGGGGGGGGGGGGGGGGFFGGGGGGGGGGGGGGGGGGGEGGG7FGCGCGEFGGGGCFGGGGGGGEGFGGGGGGGDGGGGGGGGDGGGCGGGGGGGGGGGGEEDGGDGGE@FGGGCFGGGGGGGGGGGGGGGGGFGGGGGGGGDE>EEEEGB06:EDF?;:FFFFGGGGGGGGF5
@M00200:207:000000000-ALC1F:1:1118:23828:8338 1:N:0:5
ACTGGGTTTAAAGGGCGCGTAGGCGGCTTGGCAAGTCAAAGGTGAAATCCCTCGGCTCAACTGAGGAACTGCCTTTGAAACTGCCTGGCTTGAGGCCGGGAGGGGGTAGCGGAATTCCCAGTGTAGCGGTGAAATGCGTAGATATTGGGAGGAACACCAGTGGCGAAGGCGGCTACCTGGACCGGTTCTGACGCTGATGCGCGAAAGCGTGGGTAGCAAACAGGATTAGATACCCGGGTA
+
FGGGCGGGGGGGGGGGGGGGGGGGGGGGGGDGFFGGGGGGGGGGGGGGGGGGGGGGGGGFGGDFGGG@FGGGGGGGGGGFGGGGGGGGGGGGGFCFGGDGGGGDGGG@FGGCF+DFGGGGGGGGGGGGGGGGFCGGGGGEEEGAFGGGFCEGEGFFGGGCGGGGDGEGGGCEGGGGGGGDGGGGGCEGGGGFGGEE8EFGEGCE57CFCGEGGGGG?-)3CFGF88F*9@GCGGGC7<>D
@M00200:207:000000000-ALC1F:1:1118:8224:8513 1:N:0:5
ACTGGGTTTAAAGGGTGCGTAGGTGGCATGGCAAGTTTGATGTGAAAGCTCAGGGCTTAACCCTGAAATGGCATTGAATACTGCTGTGCTGGAGGTTTGGAGGGGGGACTGGAATTCTCGGTGTAGCAGTGAAATGCGTAGATATCGAGAGGAACACCAGTGGCGAAGGCGAGTCCCTGGACAACACCTGACACTGAGGCACGAAAGCCGGGGGAGCAAACAGGATTAGATACCCTAGTA
+
GGGGGGGGGGGGGGGGGGGGGGGGGGGGGGGGGGGGGGGGGGGFFGFGGGGGGGGGGGGGGGGGFGGFGGGGGGGGGGGGGGGGGGGGGGGGGGGGDGGGGGGGDGGGGGGGGGGGGGGGGGGGGGGGGGGGGGEEGGGGGGEFFGD@EGGEEG8CFCFDFGGGGGCGEGGEDEDGGGGGGGGGGGGEGE6<CGGGGGGGGGGGGGGGGGGCGGGGF(8?FFGF*8FGFFDGGGGC4CFG
@M00200:207:000000000-ALC1F:1:1118:20052:8973 1:N:0:5
ATTGGGTTTAAAGGGTGCGTAGGTGGGTTGGTAAGTCAGTGGTGAAATCTCCGAGCTTAACTTGGAAACTGCCATTGATACTATCAGTCTTGAATACCGTGGAGGTCAGCGGAATATGTCATGTAGCGGTGAAATGCTTAGATATGACATAGAACACCAATTGCGAAGGCAGCTGGCTACACGAATATTGACACTGAGGCACGAAAGCGTGGGGATCAAACAGGATTAGATACCCCAGTA
+
GGGGGGGGGGGGGGGGGGGGGGGGGGGGGGGGGGGGGGGGGGGGGGGGGGGGGGGGGGGGGGGGGGGGGGGGGGGGGGGGGGGGGGGGGGGGGGGGGGGGGGGGGGGGGGGGGGGGGGGGGGGGGGGGGGGGGGGGGGGGGGGGGGGGGGGGGGGGGGGGGGGGGGGGGGGGGGGGGGGGGGGGGGGGGGGGGGGGGGGGGGGGGGGGGGGGGGGGF(0<CFGF<;GGGFGGGGGGGGFG
@M00200:207:000000000-ALC1F:1:1118:24892:10086 1:N:0:5
ATTGGGTTTAAAGGGCGCGTAGGCGGCCATTCAAGTCAGAGGTGAAAGCCCAAGGCTCAACCTTGGAATTGCCTTTGATACTGTTTGGCTTGAGACCGGAAGAGGTAAGTGGAACTGCGAGTGTAGAGGTGAAATTCGTAGATATTCGCAAGAACACCAGTGGCGAAGGCGGCTTACTGGTCCGGTTCTGACGCTGAGGCGCGAAAGCGTGGGGAGCGAACAGGATTAGATACCCTTGTA
+
CGGG@GGGGFFGGGGCGGGGEGGGGGGGGGGGGGGGGFGFGGGGGGGGGGFGGGDFGGFGFFFEECGFGGGGGGGGGGGFFFFEGGGGGGGGGGGGGGECEEFFGGGGCFG@FDGGFCECG:FFGGGECFGFBFGGGGGGGGGGGGFGGGGGFGGGGGGGGGGGGGCEGGGDEGGGGGGGGGGGDECGGGGGGGGGGG=CGCEECEGFECE=ECEDB(4CCDF?*5CFFBFCC79C<<FF
@M00200:207:000000000-ALC1F:1:1118:7738:10689 1:N:0:5
ATTGGGTGTAAAGGGTGCGTAGGCGGTTATCTAAGTCAGGTGTGAAATCTCTCGGCTCAACCGGGAAACTGCGCTTGAAACTGGGTGACTGGAGGGATGCAGGGGTGTGTGGAACTTCCGGTGGAGCGGTGAAATGTGTAGATATCGGAAGGAACGCCAGCAGCGAAAGCGGCACACTGGGCATCTACTGACGCTGAGGCACGAAAGCTAGGGGAGTCAACGGGCTTAGATACCCGTGTA
+
GGGGGGGGGGGGGGGGGGGGGGGGGGGGGGGGGGGGGGGGGGGGGGGGGGGGGGGGGGGGGGGGGGGGGGGGGGGGGGGGGGGGGGGGGGGGGGGGGGGGGGGGGGGGGGGGGGGGGGGGGGGGFGGGGGGCGGGGGGGGGGGGGGGGGGGGGGGGGGGGGGGGGGGGGGGGGGGGGGGGGGGGGGGGGGGGGGGGGGGGGGGGGGGGGGGGGGGGB.6FGGGF*(9CGFGGGGGGGDFG
@M00200:207:000000000-ALC1F:1:1118:23847:11045 1:N:0:5
ATTGGGTGTAAAGGGCGCGCAGGCGGCTTGGCAAGTCGAGTGTGAAATCCCTTGGCTTAACTGAGGAATGGCGCTCGAAACTACCTGGCTGGAGGACGGGAGAGGGAAGTGGAACTCTCGGTGTAGGGGTGAAATCTGTAGATATCGAGAGGAACACCGGTGGCGAAGGCGGCTACCTGGCCCGTACCTGACGCTGAGGCGCGAAAGCGTGGGGAGCTAACAGGCTTAGATACCCCTGTA
+
EGGGGGGGGGFGGGGGGGGGGGGGGGGGGGGGGGGGGGGGGGGGGGGGGGGGGGGGGGGGGGGGGGGGGGGGGGGGGGGGGGGGGGGGGGGGGGGGGGGG?FGGGGGGGGGGGGGGGGGGGGGGFGGDGGGGGGGGGGGGGGGGGGGGGGGG7FGGGGGGGGGGGGGGGGGGGGGGGGGGGGGGGGGGGGGGGGGGGGGGGGGEGEGGGGGDEGGG>(.<FGG?*4DFGFGFGGGFGGFG
@M00200:207:000000000-ALC1F:1:1118:20469:11252 1:N:0:5
ATTGGGTATAAAGGGCGTGTAGGCGGGAAGGTAAGTCGGGCGTGAAATCCCTGGGCTCAACCCAGGAACTGCACTCGAAACTACTTTTCTTGAGTGCCGGAGAGGAAAGCGGAATACCTGGTGTAGAGGTGAAATTCGTAGATATCAGGTGGAACACCAGTGGCGAAGGCGGCTTTCTGGACCGAAACTGACGCTGAGGCGCGAAAGCCAGGGGAGCTAACGGGATTAGATACCCCAGTA
+
GGGGGGFDFGGGGGGGGFGGGGGGGGGFGGGGGGGGGGGGGGGEEGGGGGGGGGGGGGGGGGGGGGGGGGGGGGGGGGGGGGGGGGGGGGGGGGGGGGGGCCEGGGGGGGGGGGGGGGGGGFFBFFFGGGFGGGGGGGEFGGGGGGGGGGGGGGGGGGGGGGGGGGGGGGGGGDGGGGFFGGGGGGCEGFGGGGEEGGGGG=5C=EGGGGGFGGGG>(.AFDEB24FCFFGGGGC>DGFG
@M00200:207:000000000-ALC1F:1:1118:7134:11986 1:N:0:5
ATTGGGTTTAAAGGGCTCGTAGGCGGTTTGTCACGTCGGGAGTGAAAACTCAGGGCTCAACCCTGAGCGTGCTTCCGATACGGGCAGACTAGAGGTATGCAGGGGAGAACGGAATTCCTGGTGTAGCGGTGGAATGCGCAGATATCAGGAGGAACACCGGTGGCGAAGGCGGTTCTCTGGGCATTACCTGACGCTGAGGAGCGAAAGCATGGGGAGCGAACAGGCTTAGATACCCCAGTA
+
GGGGGGGGGGGGGGGGGGGGGGGGGGGDGGGGGGGGGGGGGGGGGGGGGGGGGGGGGGGGGGGGGGGGGGGGGGGGGGGGGGGGGGGGGGGGGGGGGGGGGGGGGGGGGGGGGGGGGGGGGGGGGGGGGGGGGGGGGGGGGGGGGGGGGGGGGGGGGGGGGGGGGGGGGGGGGGGGGGGGGGGGGGGGGGGGGGGGGGGGGGGGGGGGGGGGGGEDB,4>EGG<*45DGFGFGGGGGGFD
@M00200:207:000000000-ALC1F:1:1118:14146:12087 1:N:0:5
ACTGGGTTTAAAGAGCTCGTAGGCGGTTTCGTAAGTCGGATGTGAAAACTCCAGGCTCAACTTGGAGACGCCATTCGATACTGCGATGACTTGAGTCCGGTAGGGGAGTGTGGAATTCCTGGTGTAGCGGTGAAATGCGCAGATATCAGGAGGAACACCGGCGGCGAAGGCGGCACTCTGGGCCGGTACTGACGCTGAGGAGCGAAAGCGTGGGTAGCAAACAGTATTAGATACCCGTGTA
+
GGGGGGGGGGGGGGGGGGGGGGGGGGGGGGGGGGGGGGGGGGGGGGGGGGGGGGGGGGGGGGGGGGGGGGGGGGGGGGGGGGGGGGGGGGGGGGGGGGGGGGGGGGGGGGGGGGGGGGGGGGGGGGGGGGGGGGGGGGGGGGGGGGGGGGGGGGGGGGGGGGGGGGGGGGGGGGGGGGGGGGGGGGGGGGGGFGGGGGGGDEFGECEGGGGGGGGGB,6EGGGF06CFGFGGGGGGGGFGF
@M00200:207:000000000-ALC1F:1:1118:23612:12798 1:N:0:5
ACTGGGTATAAAGTGTGCGCAGGTGGCCGCGCAAGTCGAGTGTGAAATCCCCGGGCTTAACTTGGGAATTGCGCTCGAAACTACGTGGCTAGAGTGTGGCAGAGGAAGGTGGAATTCCACGTGTAGCGGTGAAATGCGTAGAGATGTGGAGGAACACCGATGGCGAAGGCAGCCTTCTGGGCCAACACTGACGCTCATGCACGAAAGCGTGGGGAGCTAACAGGATTAGATACCCGAGTA
+
GFFFGGFGFGGGGGGGGGGGGGGGGGGFGGGGGEGFCGGGFGGGGFFGGGGGGGGGGGGEEGGGGGGF<FGGGGGGGGGGGGGGGGDEECEFGGGGGGGDFEGGGGGGGGGG@FFFFGGGGFGFGGGGGFG@FFGGGGGCFFGGGFGFGFGGGGGGGCCGEGGGGGEGCGEE7DGGCEFFFGFEGDFECFFFGG5EGCFGGGGGDCECEED=CC=50(.<<CF?*.7DFFGFGGGGGGFF
@M00200:207:000000000-ALC1F:1:1118:17801:13121 1:N:0:5
ATTGGGTTTAAAGTGTGCGCAGGCGGCCGAGCAAGTCGAGTGTGAAAGCCCCGGGCTTAACTTGGGAATGGCGCTCGAAACTACTTGGCTGGAGTGTGGCAGAGGGGGGTGGAATTCCACGTGTAGCGGTGAAATGCGTAGAGATGTGGAGGAACACCGGTGGCGAAGGCGGCCCCCTGGTTGGATACTGACGCTGAGACGCGAAAGCGTGGGGAGCAAACAGGATTAGATACCCCCGTA
+
GGGGGGGGGGGGGGGGGGGGGGGGGGGGGGGGGGGGGGGGGGGGGGGGGGGGGGGGGGGGGGGGGGGGGGGGGGGGGGGGGGGGGGGGGGGGGGGGGGGGGGGGGGGGGGGGGGGGGGGGGGGGGFGGGGGGGGGGGGGGGGGGGGGGGGGGGGGGGGGGGGGGGGGGGGGGGGGGGGGGGGGGGGGGGGGGGGGGGGGGGGGGGGGGGGGGGGGGF?FGGGGF;:FGGFGGGFGGCGEC
@M00200:207:000000000-ALC1F:1:1118:17330:13439 1:N:0:5
ATTGGGTATAAAGCGTGCGTAGGTGGTTCGTTAAGTCTGATGTGAAAGCCCTGGGCTCAACCTGGGAATGGCATTGGAAACTGGCGATCTAGAGTGCGGTAGAGGGCAGTGGAATTCCCGGTGTAGCAGTGAAATGCGTAGAGATCGGGAGGAACATCTGTGGCGAAGGCGACTGCCTGGACCAGCACTGACACTGAGGCACGAAAGCGTGGGGAGCGAACAGGATTAGATACCCCAGTA
+
GGGGGGGGGGGGGGGGGGGGGGGGGGGGGGGGGGGGGGGGGGGGGGGGGGGGGGGGGGGGGGGGGGGFGGGGGGGGGGGGGGGGGGGGGGGGGGGGGGGGGGGGGGGGGGGGGGGFGAFGGGGGGGGGGGFGGGGGGGGGGGGGGGGGGGGGGGGGGGGGGGGGGGGGGGGGGGGDGGGGGGGGGGGGGGGGGGGGGGGGGGGGGGGGGGGGGGDDB(9GGGGF5:GDFFGGGGGGGGFG
@M00200:207:000000000-ALC1F:1:1118:13453:13812 1:N:0:5
ACTGGGTTTAAAGCGCGTGCAGGCGGCCTTGCAAGTCGGACGTGAAATCCCACGGCTCAACCGTGGAAGTGCATTCGAAACTGCGAGGCTGGAGTCCTGGAGAGGAAAGTGGAATACTCGGTGTAGAGGTGAAATTCGTAGATATCGAGTGGAACACCGGTGGCGAAGGCGGCTTTCTGGACAGGTACTGACGCTGAGACGCGAAAGCGTGGGGAGCTAACAGGATTAGATACCCTGGTA
+
GGGGGGGGGGGGGGGGGGGGGGGGGGGGGGGGGGGGGGGGGGGGGGGGGGGGGGGGGGGGGGGGGGGGGGGGGGGGGGGGGGGGGGGGGGGGGGGGGGGGGGGGGGGGGGGGGGGGGGGGGCGGGGGGGGGGGGGGGGGGGGGGGGGGGGGGGGGGGGGGGGGGGGGGGGGGGDGGGGGGGGGGGGGGGGGGGGGGGGGGGGGGGGGGGGGGGGGGF34EFGGF;:FGGFFGGDFCGGFG
@M00200:207:000000000-ALC1F:1:1118:21879:13870 1:N:0:5
ACTGGGTTTAAAGGGCTCGTAGGCGGCCAACTAAGTCGGACGTGAAATCCCCAGGCTCAACCTGGGAACTGCGTCTGATACTGGATGGCTTGAATCCGGGAGAGGGATGCAGAATTCCAGGTGTAGCGGTGAAATGCGTAGATATCTGGAGGAATACCGGTGGCGAAGGCGGCATCCTGGACCGGCATTGACGCTGAGGAGCGAAAGCCAGGGGAGCGAACGGGATTAGATACCCCAGTA
+
GGGGGGEGGGGGGGGGGGGGGGGGGGGGGGGGGGGGGGGGGGGGGGGGGGCFGGGGGGGGGGGGGGGGGGGGGGGGGGGGGDGGGGGGGGGGGGGGGGGGGGFGGGGGGGGGGGGGGGGFGFGGGGGCCFGGGGGGGGGGGDDFFGFGGGGGEGCGGGGGFGGGGGGGGGGGGGGGGGGGGGGGGGGGGGGGGGDGGCFFGGCGGGGGGGGGGDEG>,9EGGGF59CFFFGGGGGGGGFF
@M00200:207:000000000-ALC1F:1:1118:12482:14037 1:N:0:5
ATTGGGTTTAAAGGGCGCGTAGGCGGTTACGAAAGTCAGGCGTGAAAGTTCACGGCTCAACTGTGGCAGTGCGTCTGATACTTCGTTGACTTGAGGTCGGTAGAGGTAGATGGAACAAGCGGTGTAGCGGTGAAATGCACAGATATCGCTTGGAACGCCGGTGGCGAAGGCGATCTACTGGGCCGTACCTGACGCTGATGCGCGAAAGCTAGGGGAGTGAACCGGATTAGATACCCTGGTA
+
GGGGGGGGGGGGGGGGGGGGGGGGGGGGGGGGGGGGGGGGGGGGGGGGGGGGGGGGGGGGGGGGGGGGGGGGGGGGGGGGGGGGGGGGFGGGGGGGGGGGGGDGGGFGGFGGGGGGGGGGGGGGGGGGGGGGGGGGGGGGGGGGGGGGGGGGGGGGGGGGGGGGGGGGGGGGGGGGGGGGGGGGGGGGGGGGGGGGGGGGGGGGEGDGGGGGGGGDB(.<FGGB*4CDGFDFGGGGGGFGF
@M00200:207:000000000-ALC1F:1:1118:11795:15250 1:N:0:5
ACTGGGTTTAAAGGGTGCGTAGGCGGACCGGAACGCGTCCCGTGAAATCCCCCGGCTCAACCGGGGAACTGCGGGGCGAACGGCCGGACTTGAGGCAGGTATGGGCGGGCGGAACCGTAGGTGGAGCGGTGAAATGCGTAGATATCTACGGGAACGCCGATGGTGAAGACGGCCCGCTGGGCCTGTCCTGACGCTGAGGCACGAAAGCGTGGGGAGCTAACGGGATTAGATACCCTCGTA
+
GGGGGGGGGGGGGGGGGGGGGGGGGGGGGGGGGGGGGGGGGGGGGGGGGGGGGGGGGGGGGGGGGGGGGGGGGGGGGGGGGGGGGGGGGGGGGGGGGGGGGGGGGGGGGGGGGGGGGGGGGGGGGGGGGGGGFFGGGGGGGGGGGGGGGGGGGGGGGGGGGGGGGGGGGGGGGGGGGGGGGGGGGGGGGGGGGGEGEFGGGGGGGGGGGCGGGG5<7()38CGF*3CCGFGGGGGGGGFG
@M00200:207:000000000-ALC1F:1:1118:22862:16275 1:N:0:5
ATTGGGCTTAAAGAGCGCGCAGGCGGTCGTTCAAGTCGCGTGTGAAAGCCCCCGGCTCAACTGGGGAGGGTCACGCGATACTGATCGACTCGAAGGCAGGAGAGGGTAGTGGAATTCCCGGTGTAGTGGTGAAATGCGTAGATATCGGGAGGAACACCAGTGGCGAAGGCGACTACCTGGCCTGTTCTTGACGCTGAGGCGCGAAAGCTAGGGGAGCCAACGGGATTAGATACCCCAGTA
+
GGGGGGGGGGGGGGGGGGGGGGGGGGGGGGGGGGGGGGGGGGGGGGGGGFGGGGGGGGFGGGGGGGGGGGGGGGGGGGGGGGGGGGGGGGGGGGGGGGGGGGGGGGGGGGGGGGFGGGGGGGGGGGGGGGGGGGGGGGGGGGGGGGGGGEGGGGGGGGGGGGGGGGCFGGGGGDGGGGGGGGGFGGGGGGGGGGEGG5FGGGGGGDEFGGGDFGGGF(.CEDGF*45CCFGFG<CGDDFG
@M00200:207:000000000-ALC1F:1:1118:28464:16528 1:N:0:5
ACTGGGTATAAAGGGCTCGTAGGCGGCCAACTAAGTCGGACGTGAAATCCCTCGGCTTAACCGGGGAACTGCGTCCGATACTGGATGGCTTGAGTTTGGGAGAGGGATGCGGAATTCCAGGTGTAGCGGTGAAATGCGTAGATATCTGGAGGAACACCGGTGGCGAAGGCGGCATCCTGGACCAACACTGACGCTGATGAGCGAAAGCCAGGGGAGCTAACGGGATTAGATACCCCTGTA
+
GGGGGGFFGGGGGGGEGGGGGGGGGGGGGGGGGGGFGGGGGGGGGGGGGGGGGGGGGGGGGGGGGFGGGGGGGFEEGGGGGGGGFGGGGGGGGGGFFFGGCGGGGGGCFGGGGGGGFFFGGGGGGGGGGGGGGGGGGGGGGGGGGGGGGCGGGGGGGCFGGDGGGGGGGGGGGDE:FGGGGG*;B;FGGGDGGGGGGCGGGGGGGGGGGFGGGDGGF(.A<CG?;3CGGFGGGDGCDGFG
@M00200:207:000000000-ALC1F:1:1118:8646:16662 1:N:0:5
ATTGGGTGTAAAGGGCTCGTAGGCGGTTAGTCACGTCGGGAGTGAAAACTCAGGGCTCAACCCTGAGCGTGCTTCCGATACGGGCTGACTAGAGGTATGCAGGGGAGAACGGAATTCCTGGTGTAGCGGTGGAATGCGCAGATATCAGGAGGAACACCGGTGGCGAAGGCGGTTCTCTGGGCATTACCTGACGCTGAGGAGCGAAAGCATGGGGAGCTAACAGGCTTAGATACCCCTGTA
+
GGGGGGGGGGGGGGGGGGGGGGGGGGGGGGFGGGGGGGGGGGGGGGGGGGGGGGGGGGGGGGGGGGGGGGGGGGGGGGGGGGGGGGGGGGGGGGGGGGGGGGGGGGGGGGGGGEFFFGGGGFGGGGGGGGGGGGGGGGGGGGGGGGGGGGDEFGGGGGGGGGGGGGGGGGGGGGGGGGGGGGGGGGGGGFFEGGEGGGGGGGGGGGGDFFGGGEGG9(-<8CG?*45FGFGG<CGFCGFG
@M00200:207:000000000-ALC1F:1:1118:10707:17150 1:N:0:5
ACTGGGCTTAAAGGGCGCGTAGGCGGTGCGGTACGGTTTCGGTGAAATCCCTCGGCCCAACCGAGGAACAGCCGGGGCTACGGCCGCACTAGACGGCATCAGGGGACAGTGGAACTCCCGGTGGAGCGGTGAAATGCGTAGATATCGGGAGGAACGCCGGTGGCGAAAGCGACTGTCTGGGGTGCCTGTGACGCTGAGGCGCGAAAGCCAGGGGATCAAACGGGATTAGATACCCTTGTA
+
GGGGGGGGGGGGGGGGGGGGGGGGGGGGGGGGGGGGGGGGGGGGGGGGGGGGGGGGGGGGGGGGGGGGGGGGGEGGGGGGGGGGGGGGGGGGGGGGGGGGGGGGGGGGGGGGGGGGGGGDGGGGFGGGGGGGGGGGGGGGGGGGGGGGGGDGGGGGGGGGGGGGGGGGGGDEGGGGGGGGGGGGGGGGGGGGGGGGGGFGDGGGGGGGGGGGGGGG:(.<FGGF*4CFGFGGFGGGGGFG
@M00200:207:000000000-ALC1F:1:1118:26898:17245 1:N:0:5
ACTGGGTGTAAAGGGCGTGTAGGCGGCCGATCAAGTCGGGTGTGAAATCCCTCGGCTCAACCGAGGAACTGCACCCGATACTGCTTGGCTAGAGTCCGGGAGGGGATGGCGGAATTCCCAGTGTAGCGGTGAAATGCGTAGATATTGGGAAGAACACCGGTGGCGAAGGCGGCCATCTGGTCCAGTACTGACACTCAAGTGCGAAAGCGTGGGGAGCCAACAGGATTAGATACCCCCGTA
+
GGGGGGGGGGGGGGGGGGGGGGGGGGGGGGGEGGGGGGGGGGGGGGGGGFCGGGGGGGGGGFGEGGEFGGFGGGGGGGGGGGGGGGFG<=EAFGGGGGGGEEGGGGGGGGGGGGGGFGGGGGGGFEFGGGDGGGFFGGEDC<FCFGGFCDFEGGGGGGGGGGGGCFCCFGGGGCGGGF?FGFFGFF@:C7@FG7CECCGGGGGDGGGGGEDGGGEGF-5AC<C?/4DGGFF>9FFGGDFG
@M00200:207:000000000-ALC1F:1:1118:2966:18736 1:N:0:5
ATTGGGTTTAAAGGGCGCGTAGGCGGCTATGTAAGTCGGGCGTGAAATCCCAGGGCTCAACTCTGGAACTGCGTTCGATACTGCATTGGCTTGAGGATGGTAGAGGCTCGTGGAACTAGCGGTGTAGCGGTGAAATGCGCAGATATCGCTAGGAACGCCGGTGGCGAAGGCGACGGGCTGGGCCACTCCTGACGCTGAGGCGCGAAAGCCAGGGGAGCGAACGGGATTAGATACCCCAGTA
+
GGGGGGGGGGFGGGGGGGGGGGGGGGGGGGGGGGGGGGGGGGGGGGGGGGGGGGGGGGGGGGGGGGGGGGGGGGGGGGGGGGGGGGGGGGGGGGFGGGGGGGGGGGGGGGGGGGGGGGGGGGGGGGGG7EFGGGGGGGDGGGGGGGGGGGGGGGGGGGGGGGGGGGGGGGGGGGGGGGGGGGGGGFFCGGGGGGGGG5@FGGGGG=EGFGE*::ED>1;=EGE?*1)2>@FFFGGFFDDGF
@M00200:207:000000000-ALC1F:1:1118:3426:18982 1:N:0:5
ACTGGGTTTAAAGGGCGCGTAGGCGGCCTTGTCAGTCAGACGTGAAATCCCCAGGCTTAACCTGGGAACTGCGTCTGATACTACAAGGCTGGAGTTCGGGAGAGGAATGTGGAATTCCAGGTGTAGCGGTGAAATGCGTAGATATCTGGAGGAACACCGGTGGCGAAGGCGGCATTCTGGACCGAAACTGACGCTGAGGCGCGAAAGCCAGGGGAGCGAACGGGATTAGATACCCCGGTA
+
GGGGGGFFFGGGGGGGGGGEGGGGGGGGGGGGGFGFGGGGGGGGGGGGGGGGGGGGGGGGGGGGGGGGFFGGGGDGGGGGGGGGGGGGGGFGGGDFFGGGGGGGGGGGGGGGGGGGGGGGGFEEDFGGGFGGGGGGGGGGGGGGGGGGGGGGGGGGGGGGGGGGGGGGGGGGGGGGGGGGGGFEDEGEFGGGGGCEGGGGGGEEGGGGFFCCEEGGF,32:DDF;3CFGFGGGFGFDGFG
@M00200:207:000000000-ALC1F:1:1118:19875:19020 1:N:0:5
ATTGGGCGTAAAGGGTGCGTAGGCGGCCATGTAAGTGAGGTGTGAAATCCCTCGGCTCAACCGAGGAACTGCGCTTCATACTGCATGGCTTGAGGGAGACAGGGGTCAGCGGAACTGATGGTGGAGCGGTGAAATGCGTTGATATCATCAGGAACACCGGTGGCGAAAGCGGCTGACTGGGTCTTTTCTGACGCTGAGGAACGAAAGCTAGGGTAGCTAACGGGATTAGATACCCGAGTA
+
GGGGGGGGGGGGGGGGGGGGGGGGGGGGGGGFGFFGGGGGGGGGGGGGGGGGGGGGGGGGGGGGGGGGGGGGGGGGGGGGGGGGGGGGGFFGCGGGGGGGGGGGGGGGGGGGDGGGGGGGGGGGGGGGGGGGGGGGGGGGGGGGGGGGGGGGDGGGGGGGGGGGGGGGGGGGGGGGGGGGGGGGGGGGGGGGGGGGGFGGGGGGGGCFGGGGGGGD?).<FGEF*6CGGFGGGFGGGGFG
@M00200:207:000000000-ALC1F:1:1118:22629:19112 1:N:0:5
ATTGGGTTTAAAGGGTGCGTAGGCGGCGCTGCAAGTGTCTTGTGAAATCCCACGGCTCAACCGAGGAATTGCGCCCGATACTGCAGTGCTTGAGGGAGACAGAGGTAAGCGGAACTGATGGTGGAGCGGTGAAATGCGTTGATATCATCAGGAACACCGGTGGCGAAAGCGGCTTACTGGGTCTCTTCTGACGCTGAGGTACGAAAGCTAGGGGAGCGAAGGGGATTAGATACCCCCGTA
+
GGGGGGGGGGGGGGGGGGGGGGGGGGGGGGGGGGGGGGGGGGGGGGGGGGGGGGGGGGGGGGGGGGGGGGGGGGGGGGGGGGGGGGGGGGGGGGGGGGGGGGGGGGGGGGGGGGGGGGGGGGGGGGGGGGGGGGGGGGGGGGGGGGGGGGGGGGGGGGGGGGGGGGGGGGGGGGGGGGGGGGGGGGGGGGGGGGGGGGGGGGGGGGGGGGGGGGGGF(4EEDGF8:FFGFGGGGFCDGFG
@M00200:207:000000000-ALC1F:1:1118:10682:19266 1:N:0:5
ATTGGGTGTAAAGGGCGCGTAGGCGGCCTCCTAAGTCGGACGTGAAAGCCCCAGGCTTAACCTGGGAACTGCGTCCGATACTGGGAGGCTTGGATTCGGGAGAGGGATGTGGAATTCCAGGTGTAGCGGTGAAATGCGTAGATATCTGGAGGAACACCGGTGGCGAAGGCGGCATCCTGGACCGAGATCGACGCTGAGGCGCGAAAGCTAGGGGAGCTAACGGGATTAGATACCCTGGTA
+
GGGGGGGGGGGGGGGGGGGGGGGGGGGGGGGGGGGGGGGGGGGGGGGGGGGGGGGGGGGGGGGGGGGGGGGGGGGGGGGGGGGGGGGGGGGGGGGGGGGGGGGGGGGGGGGGGGGGGGGGGGGGGGGGGGGGGGGGGGGEGGGGGGGGGGGGGGGGGGGGGGGGGGGGGGDGGGGGGGGGGGGGGGGGGGGGGGGGGGGGGGGGGGGGGGGGGGDGB(5<FDGF?9GGGFGGGGFFGFFG
@M00200:207:000000000-ALC1F:1:1118:7522:20054 1:N:0:5
ACTGGGCGTAAAGGGCTCGTAGGCGGCCAACTAAGTCACACGTGAAATCCCCAGGCTTAACCTGGGAACTGCGTGTGATACTGGATGGCTTGAATTCGGGAGAGGGATGCAGAATTCCAGGTGTAGCGGTGAAATGCGTAGATATCTGGAGGAATACCGGTGGCGAAGGCGGCATCCTGGACCGACATTGACGCTGAGGAGCGAAAGCTAGGGGAGCGAACGGGATTAGATACCCCAGTA
+
GGGGGGGGGGGGGGGGGGGGGGGGGGGGGGGGGGGGGGGGGGGGGGGGGGGGGGGGGGGGGGGGGGGGGGGGGGGGGGGGGGGGGGGGGGGGFGGGGGGGGGGGGGGGGGGGGGGGGGGGGGGGGGGGGGGGGGGGGGGGGGGGGGGGGGGGGGGGGGGGGGGGGGGGGGGGGGGGGGGGGGGGGGGGGGGGGGGGGGGGGGGGGGGGGGGGGGGG>(,:CGEF29GGFFGGGFGGGGFG
@M00200:207:000000000-ALC1F:1:1118:25679:21191 1:N:0:5
ACTGGGTATAAAGGGCGCGTAGGCGGCAATTTAAGTCATCTGTGAAATCTCCGGGCTTAACTCGGAACGGTCAGATGATACTACTTTGCTAGAGTGCAGAAGGGGCAATCGGAATTCTTGGTGTAGCGGTGAAATGCGTAGATATCAAGAGGAACACCTGAGGTGAAGACGGGTTGCTGGGCTGACACTGACGCTGAGGAGCGAAAGTGTGGGGAGCGAACAGGATTAGATACCCTAGTA
+
GGGGGGGGGGGGGGGGGGGGGGGGGGGGGGGGGGGGGGGGGGGGGGGGGGGGGGGGGGGGGGGGGGGGGGGGGGGGGGGGGGGGGGGGGGGGGGGGGGGGGGGGCGGGGGGGGGGGGGGGGGGGGGGGGGGGGGGGGGGGGGGGGGGGGGGGGGGGGGGGGFFFGGFGGGGGGGGDFGGFGGGGGGGGGDFEGGEDGGGGGGG=EGGFGFFEGGGGF06EED?<2:7CD?DFFGCGGGFG
@M00200:207:000000000-ALC1F:1:1118:24591:23010 1:N:0:5
ACTGGGCGTAAAGCGCGTGTAGGCGGATCGTTAAGTGCCTTGTGAAATCCGACGGCTCAACCGTGGAACCGCTGGGCATACTGGCGGTCCTGGGCCACTCAGGGGTCACCGGAACAAGTGGTGGAGCCGTGAAATGCGTAGATATTGCTTGGAACGCCGTAGGTGAAGACAGGTGACTGGGGGTGTGCCGACGCTGAGACGCGAAAGCCAGGGGAGTCAACGGGCCTAGATACCCGAGTA
+
GFFGFF@FFGG@FGGGGGGGGFGGECCFC6CCEF9E,CCC,,:E,CAE@E+6@FE=+,,CCF=6CFFGFGG7:+C+EF8AEEAFGGE@@+C<FFF=FD=,,8DDF>FF@,33+8+BF<3,@@+C7<,+3@B*FE337*6**<<,,,7@;;,C:>CE*CC<:<<F,7:C@CFC85++5+:C**1=C**+A5*2*2*1**++***12C5CF**;*:*),,.<+/*-*(1**0*2+9DD)/77
@M00200:207:000000000-ALC1F:1:1118:18961:23274 1:N:0:5
ATTGGGCTTAAAGCGTCCGTAGCTGGCTTGTTAGATGCCTGGGTAAATCGATGCGCTCAACGCATCGAACTCCGGGTAGACCGGCAAGCTTGGGACCGGGAGAGGCGTGAGCTACTCGAGGGGTAGGGGTAAAATCCTGTAATCCTTCGGGGAGGACCAGTGGCGAAGGCGTCACGCTAGAACGGCTCCGACAGTGAGGGACGAAGCCCTGGGGCGCTAACCGGATTAGATACCCGAGTA
+
GGGGGGGGGGGGGGGGGGGGGGGGGGGGGGGGGGGGGGGGGGGGGGGGGGGGGGGGGGGGGGGGGGGGGGGGGGGGGGGGGGGGGGGGGGGGGGGGGGGGGGGGGGGGGGGGGGGGGGGGGGGGGGGGGGGGGGGGGGGGGGGGGGGGGGGGGGGGGGGGFGGGGGG@FCGGGGGGFGGGGGGGGGGDEGCGGEGGFGGGGGGGGGGCGFGGFGGD>,4:0>EB*(7>C@CFG4CGCC>C
@M00200:207:000000000-ALC1F:1:1118:13271:23410 1:N:0:5
ACTGGGTGTAAAGGGCGCGTAGGCGGCTTGGTAAGTCGGGGGTGAAAGTCAGCGGCTCAACCGCTGGACTGCCTTCGAGACTGCCTGGCTTGAGCATGGTAGAGGCTGGCGGAATTCCCGGTGTAGCGGTGGAATGCGTAGAGATCGGGAAGAACATCGGTGGCGAAGGCGGCCAGCTGGGCCATTGCTGACGCTGAGGCGCGACAGCGTGGGGAGCTAACAGGATTAGATACCCGGGTA
+
GGGGGGGGGGGGGGGGGGGGGGGGGGGGGGGGGGGGGGGGGGGGGGGGGGGGGGGGGGGGGGGGGGGGGGGGGGGGGGGGGGGGGGGGGGGGGGGGGGGFGGGFGGGGGGGGGGGGGGGGGGGGGGGGGGGGGGGFGGGGGGGGGGGGGGGGGGGGGGGGGGGGGGGG>EGEEGGGGGGGGGGGGGGGGGGGGGGGGGGGGGEDGGGGGGGGGGGGF,)<FFF1*.:=FFGGG4DGGGDG
@M00200:207:000000000-ALC1F:1:1118:12423:23672 1:N:0:5
ATTGGGCATAAAGGGTGCGTAGGCGGCTATGTAAGTCAGGAGTGAAAGTTTGCGGCTCAACCGTAAAATTGCTTTTGATACTGCATGGCTGGAATTAGGATGAGGTCAGCGGAATGTGGCATGTAGCGGTGAAATGCATAGATATGCCATAGAACACCAATTGCGAAGGCAGCTGGCTAGACCTGGATTGACGCTGAGGCACGAAAGCGTGGGGAGCTAACAGGATTAGATACCCCAGTA
+
GGGGGGGGGGGGGGGGGGGGGGGGGGGGGGGGGGGGGGGGGGGGGGGGGGGGGGGGGGGGGGGGGGGGGGGGGGGGGGGGGGGGGGGGGGGGGGGGGGGGFGGGGGGGGGGGGFGGGGGGGGGGGGGGGGGGGGGGGGGGGGGGGGGAFGGGGGGGFGGGGFFFGGGGGFFGGGGGGGECFGGGGGGAFGGGGGGGGFFGGGDGGGGGGGGGGGGG@/7AADG786DGGACFF6CGGGFC
@M00200:207:000000000-ALC1F:1:1118:15410:24540 1:N:0:5
ATTGGGTGTAAAGGGTGCGTAGGCGGTCTATTAAGTCAGTGCTGAAATATCCCGGCTTAACCGGGAGGGTGGCATTGATACTGATGGACTTGAGTAAAGTTGAGGTTGGCGGAATTGACGGTGTAGCGGTGAAATGCTTAGATATCGTCAAGAACACCTATTGCGAAGGCAGCTAACTAAGCTTTAACTGACGCTGAGGCACGAAAGTGTGGGGATCCAACAGGATTAGATACCCGAGTA
+
GGGGGGGGGGGGGGGGGGGGGGGGGGGGGGGGGGGGGGGGGGGGGGGGGGGGGGGGGGGGGGGGGGGGGGGGGGGFGGGGGGGGGGGGGGGGGGGGGGGGGGGGGGGGGGGGGGGGGGGGGGGGGGGGGGGGGGGGGGGGGGGGGGCFGGGGGGGGGGGGGGGGGGGGGGGGGGGGGGGGGGGGGGGGGGGGGGGGGGGCEGGGGGGGGFGDGGDG;(.=9FGF::GGGFGGGGGGGG>C
@M00200:207:000000000-ALC1F:1:1119:11928:2100 1:N:0:5
ATTGGGTATAAAGCGTGCGTAGGCGGCTGAGAAAGTTGGGTGTGAAATCCCTCGGCTCAACCGAGGAATTGCGCTCAAAACTACTTGGCTTGAGGGAGTTAGAGGTGAGCGGAACTAATGGTGGAGCGGTGAAATGCGTTGATATCATTAGGAACACCGGTGGCGAAAGCGGCTCACTGGGACTCTTCTGACGCTGAGGCACGAAAGCTAGGGTAGCGAACGGGATTAGATACCCCGGTA
+
GGGGGGGGGGGGGGGGGGGGGGGGGGGGGGGGGGGGGGGGGGGGGGGGGGGGGGGGGGFGGGGGGGGGFGGGGGGGGGGGGGGGGGGGGGGGGGGGCGGGFGGGGFGGGFGGGGGGGFGGGFFGGGGGGGGGGGGGGGGGGGGGFCFGGGGGGGGFFGGGGGGGGGGGGGGGGGGGGGGGGGGGFGGGGGFGGGGGGGGGGGGGGGGGGGGGFGGGGGGDECDGG3CDD?GGGGGGGGFD
@M00200:207:000000000-ALC1F:1:1119:8667:2384 1:N:0:5
ACTGGGTGTAAAGGGTGCGTAGGTGGCATGGTAAGTTTGATGTGAAAGCTCAGGGCTCAACCCTGAAATGGCATTGAATACTACTGTGCTGGAGGTTTGGAGGGGGGACTGGAATTCTTGGTGTAGCAGTGAAATGCGTAGATATCAAGAGGAACACCAGTGGCGAAGGCGAGTCCCTGGACAACACCTGACACTGAGGCACGAAAGCCGGGGGAGCAAACAGGATTAGATACCCGAGTA
+
FGGF@EGG@EECE-;C;CB-66C;FCEC@FF@<CF,,<E<FFEFEF<6F<EF@<FEEF,FCFFFA<8FGE<EEF<FGGCGGGGGGCCF@FG<F@F6FGEGFCCFB=++@,F<FGAFFGGFGF<<FCGD:@FCGCFFAFCCEECG@>@FE:<CG7FC:<FCCFFGGGE@:FCBCE7CB9F8C88;CGD8CGGDCCCFGFGCEFG=87E:;?EGG*:7757C@CC5:9CD=F>C2+9<DG>7
@M00200:207:000000000-ALC1F:1:1119:24776:3772 1:N:0:5
ATTGGGTTTAAAGCGCACGTAGGCGGTCTGTTAAGTCAGGTGTGAAAGCCCCCGGCTCAACCGGGGAATTGCATTTGATACTGGCAGGCTCGAGAACGGTAGGGGTGAGTGGAACTCCAGGTGGAGCGGTGAAATGCGTAGATATCTGGAGGAACACCGGTGGCGAAAGCGGCTCACTGGACCGTCACTGACGCTGAGGTGCGAAAGCTAGGGTAGCAAACGGGATTAGATACCCCCGTA
+
GGGGGGGGGGGGGGGGGGGGGGGGGGGGGGGGGGGGGGGCFGGGGGGGGGGGGGGGGGGGGGGGGGGGCGGGGGGGGGGGGGGGGGGGGEGEGGCFGGGGGGGGGGGGGGGGGGGGGGGFFCEGGGGGGGGGGGGGGGEGGGGFFGGGGGGGGGGGGGGGGGGGGGGGGGGGGCEFGGGGGGFEEGGGFGGFDGCCEGGGGDEGGGGGGGGGEFGGGGGGGGDGGGD>DFGFGGFGGGEG
@M00200:207:000000000-ALC1F:1:1119:19127:3914 1:N:0:5
ATTGGGTTTAAAGCGCGTGTAGGCGGCTATGCAAGTCGGATGTGAAAGCCCTCGGCTCAACCGGGGAAGTGCACCCGAAACTGCAAAGCTAGAGTCTCGGAGAGGATCGTGGAATTCTCGGTGTAGAGGTGAAATTCGTAGATATCGAGAGGAACACCGGTGGCGAAGGCGGCGATCTGGACGATGACTGACGCTGAGACGCGAAAGCGTGGGGAGCAAACAGGATTAGATACCCCTGTA
+
GGGGGGGGGGGGGGEFGGGGDFDGEGGGDFGGGGGGGCFEGGGGGGGGGGDFGEGGGGGGGGGGGGGDGFFGGGGGG:FFGGGGGGAEFGGEAGGGGFCDGG@FDDEF@FEFFFGDGCFEFB:FFCFGGGGGGGGGFDG<FGGGGGGGCFEGFGFGG@FCFGGGGGEGGGGGGDGGGGGGGGEEGGGGGFGGGGGGGC9FGGGEGEGGGEGDGGG<ECGGGGGGFFGF=@GGGGGGGGFG
@M00200:207:000000000-ALC1F:1:1119:18063:5163 1:N:0:5
ATTGGGTTTAAAGGGCGCGTAGGCGGCTTCTCACGCGTGCGGTGAAAGCTCGGGGCTTAACTCCGAGTCTGCCGCGCGAACGGGGAGGCTTGAGTCTGGTAGAGGTCGATGGAATTCCGGGTGTAGCGGTGGAATGCGTAGAGATCCGGAAGAACACCGGTGGCGAAGGCGGTCGACTGGGCCAGTACTGACGCTGAGGCGCGACAGCGTGGGGAGCAAACAGGATTAGATACCCCTGTA
+
FGFGGG-6@EFGGGCGGE@@CCEG@FGFGGGGGF6FCBCEECCFFGGGFCFG@GGDGGGGGGGFGDBDECFGFG+:=FFGGGGCF@FGDFGE<FGEGGGDFGGG<@>CFGGGGFF3>CCCF5<>:FFEE><EEFCFGDCFGFGGGGGGD@FGFGFFCFFGGGCGEF5E8@C8EGGEGGGCFCFEECCFCFD@ECG=8EGC?:CEEGG=GGG8ECC<2/:7:5CF>429=@CFFGF77CFG
@M00200:207:000000000-ALC1F:1:1119:25417:6523 1:N:0:5
ATTGGGTATAAAGAGCGTGTAGGCGGCCAGACAGGTCCGTTGTGAAAACTCGAGGCTCAACCTCGAGACGTCGATGGAAACCGTCTGGCTAGAGTCCGGAAGAGGAGTGTGGAATTCCTGGTGTAGCGGTGAAATGCGCAGATATCAGGAAGAACACCTATGGCGAAGGCAGCACTCTGGGACGGTACTGACGCTGAGACGCGAAAGCGTGGGGAGCGAACAGGATTAGATACCCCTGTA
+
GGGGGGCFGGGGGFGGE@FGFFFGGGGGGG<6FGC@FGG<FG:FFGGGGGGGGGGGFGGGGGGFGEG8FFGGGGEGGGDGGGGFGGGGGGGFFGGGGGGCFGGGGGEGFGGGGGG<FFFGG<FGFCGGGF=DGGAFFGGCGGGGFGGGCCGGGEFGGGFGGGDGGDDGGGG7BEFCFFFE8:FECEFEGGGGGGDGCGGGEE=EGG=FGGGEED5DGGDDGGGDGGGCF?FGFGGFGGF*
@M00200:207:000000000-ALC1F:1:1119:27265:6675 1:N:0:5
ACTGGGTTTAAAGCGCACGTAGGCGGTCCGCTAAGTCAGTTGTGAAATCCCTCGGCTCAACCGAGGAGCTGCACCTGATACTGGCGGGCTCGAGAACGGTAGGGGTGAGTGGAACTCCAGGTGGAGCGGTGAAATGCGTAGATATCTGGAGGAACACCGGTGGCGAAGGCGGCTCACTGGACCGTATCTGACGCTGAGGTGCGAAAGCTAGGGTAGCAAACGGGATTAGATACCCTTGTA
+
GGGGGGGGGGGGGGGGGGGGGGGGGGGGGGGGGGGGGGGGGGGGGGGGGGGGGGGGGGGGGGGGGGGGGGGGGGGGGGGGGGGFGGGGGGGGGGGGGGGGGGGGGGGGGGGGGGGGGGGGGFGGGGGGGGGGGGGGGGGGGGGGGGGGGGGGGGGGGGGGGGGGGGGGGGGGGCGGGGGGGGGGGGGGGGGGGGGDEGGGGGGGGGGGGGFGGGFGGGGGGCDGEGGFGFGGGFC=<FFF
@M00200:207:000000000-ALC1F:1:1119:5630:6902 1:N:0:5
ATTGGGTTTAAAGGGTGCGTAGGCGGCCATGTAAGTGAGGTGTGAAATCCCTCGGCTCAACCGAGGAACTGCGCTTCATACTGCATGGCTTGAGGGAGACAGGGGTCAGCGGAACTGATGGTGGAGCGGTGAAATGCGTTGATATCATCAGGAACACCGGTGGCGAAAGCGGCTGACTGGGTCTCTTCTGACGCTGAGGTACGAAAGCTAGGGTAGCGAACGGGATTAGATACCCCCGTA
+
GGGGGGGGGGGGGGGGGGGGGGGGGGGGGGGGGGGGGGGGGGGGGGGGGGGGGGGGGGGGGGGGGGGGGGGGGGGGGGGGGGGGGGGGGGGGGGGGGGGGGGGGGGGGGGGGGGGGGGGGGFFGGGGGGGGGGGGGGGEGGGGGGGGGGGGGGGGGGGGGGGGGGGGGGGGDGGGCFGGGGGGGGGGGGGGGGEGGGGGGGGGGGGDGGF?FGGGGGGGGDDGGC<FFG?GGFGD<39BG
@M00200:207:000000000-ALC1F:1:1119:7329:8055 1:N:0:5
ATTGGGCTTAAAGGGCGCGTAGGCGGGCTATCAAGTCCGGGGTGAAATCCTCCAGCTCAACTGGAGAACGGCCTCGGATACTGATGGTCTCGAGGGGGATAGGGGCACACGGAACTGTGGGTGGAGCGGTGAAATGCGTTGATATCCATAGGAACTCCGGTGGCGAAAGCGGTGTGCTGGATCCCTTCTGACGCTGAGGCGCGAAAGCCAGGGGAGCAAACGGGATTAGATACCCGAGTA
+
GGGGGGGGGGGGGGGGGGGGGGGGGGGGGGGGGGGGGGGGGGGGGGGGGGGGGGGGGGGGGGGGGGGGGGGGGGGGGGGGGGGGGGGGGGGGGGGGGGGGGGGGGGGGGGGGGGGGGGGGGGGGGGGGGGGGGGGGGGGGGGGGGGGGGGGGGGGGGGGGGGGGGGGGGGGGGGGGGGGGGGGGGGGGGGGGGGGGGGGGGGGGGGGGGGGGGGGGGGGGGGGGGGGGGFGGGGGGGGFG
@M00200:207:000000000-ALC1F:1:1119:9513:8099 1:N:0:5
ATTGGGTTTAAAGGGCGTGCAGGCGGCGGCGCAAGTGTCGAGTGAAATCCCATCGCTCAACGATGGAACGGCTCGGCAAACTGCGTCGCTTGAGGTCGGTAGAGGTGCTCGGAACTCTAGGTGGAGCGGTGAAATGCGTAGATATCTAGAGGAACGCCTGAGGCGAAAGCGGGGCACTGGGCCGATTCTGACGCTGAGACGCGAAAGCGTGGGGAGCAAACAGGATTAGATACCCCTGTA
+
GGGGGGGGGGGGGGGGGGGGGGGGGGGGGGGGGGGGGGGGGGGGGGGGGGGGGGGGGGGGGGGGGGGGGGGG:FGGGGGFFFGGGGGGGGGGGGGGGGGGGGGGGGGGGGGGGGGFFGGGFFFGGGGGGGGGGGGGGGGGGGGGGGGGGGGGGGGGGGGGGGGGGGGGGGGGGGGGGGGGGGGGGGGGGGGGGGGGGGGGGGGGGGEGGEEEGGGGGGGGGGGGGFGGGFGGGCFGGGFG
@M00200:207:000000000-ALC1F:1:1119:17830:8245 1:N:0:5
ATTGGGTTTAAAGGGTGCGTAGGCGGCGCGGTAAGTCGGGTGTGAAATCTCGGAGCTTAACTCCGAAACTGCATTCGATACTGCCGTGCTTGAGGACTGGAGAGGAGACTGGAATTTACGGTGTAGCGGTGAAATGCGTAGATATCGTAAGGAAGACCAGTGGCGAAGGCGGGTCTCTGGACAGTTCCTGACGCTGAGGCACGAAGGCCAGGGGAGCAAACGGGATTAGATACCCTGTA
+
GGGGGGFFGGGGGGGGGGGGGGGGGGGGGGGGGGGGGGGGFFGGGGGGGGGGGGGGGGGGGGGGGGGGGGGGGGGGGGGGGGGGGGGGGGGGGGGGGGGGGGGGGGGGGGGGGGGGGGFGGBDFEGGGGGGFFFGGGGGGGGGGGGEGFGFGCGGGGGDGFGGGGGEGGFGGGCEGG9FGGGFGECGGCEFGGEGGGGGGGFGGDGGE=8FGGDEGEGGGADGGG55DG6CC?649FDF
@M00200:207:000000000-ALC1F:1:1119:10845:8393 1:N:0:5
ACTGGGTATAAAGGGCGCGTAGGCGGCATTGTTAGTCACTTGTGAAATCTCCGGGCTTAACTCGGAACGGCCAGCTGATACTGATGTGCTAGAGTGCAGAAGGGGCAATCGGAATTCTTGGTGTAGCGGTGAAATGCGTAGATATCAAGAGGAACACCTGAGGTGAAGACGGGTTGCTGGGCTGACACTGACGCTGAGGCGCGAAAGCCAGGGGAGCAAACGGGATTAGATACCCTTGTA
+
GGGGGGGGGGGGGGGGGGGGGGGGGGGGGGGGGGGGGGGGGGGGGGGGGGGDFGGGGGGGGGGGGGGGGGGGGGGGGGGGGGGGGGGFGGGGGGGGGGGGGGGGGGGGGGGGGGGGGGGGGFGGGGGGGGGGGGGGGGGGGGGGGGGGGGGGGGGGGFGGGGGGGGGGGGGGGGGGGGGGGGGDGGGGGGGGGGGGGGGGGGGGGGGGGGGGGGGGGGGGGGGGGGGGGFGGGFGFGGFG
@M00200:207:000000000-ALC1F:1:1119:14624:9059 1:N:0:5
ACTGGGTTTAAAGGGCGCGTAGGCGGCCTGCTAAGTCGAACGTGAAATCCCTGGGCTCAACCCAGGAACTGCGTCCGATACTGGTTGGCTTGAATCCGGGAGAGGGATGTGGAATTCCAGGTGTAGCGGTGAAATGCGTAGATATCTGGAGGAACACCGGTGGCGAAGGCGACATCCTGGACCGGCATTGACGCTGAGGCGCGAAGGCGTGGGGAGCGAACGGGATTAGATACCCCTGTA
+
GGGGGGGGGGGGGGGGGGGGGGGGGGGGGGGGGGGGGGGGGGGGGGGGGGGGGGGGGGGGGGGGGGGGGGGGGGGGGGGGGGGGGGGGGGGGGGGGGGGGGGGGGGGGGGGGGGGG<FGGGDFGGGGGGGGGGGGGGGGGGGGGGGGGGGGGGGGGGGGGGGGGGGGGGGGGGGGGGGGGGGGGGGGGGGGGGGGGGGGGGGGGGGGGGGGGGGGGGGGGGGGGGGGGGFGGGGGGGGFG
@M00200:207:000000000-ALC1F:1:1119:15753:9203 1:N:0:5
ACTGGGTTTAAAGGGTGCGCAGGCGGCCCCGCAAGTCAGGCGTGAAATCCCCGGGCTCAACTTGGGAATGGCGCTTGAAACTACGGGGCTGGAGTGTGGCAGAGGGAGGTGGAATTCCACGTGTAGCGGTGAAATGCGTAGAGATGTGGAGGAACACCGATGGCGAAGGCAGCCTCCTGGGCCAACACTGACGCTCATGCACGAAAGCGTGGGGAGCAAACAGGATTAGATACCCCTGTA
+
GGGGGGGGGGGGGGGGGGGGGGGGGGGGGGGGGGGGGGGGGGGGGGGGGGGGGGGGGGGGGGGGGGGGGGGGGGGGGGGGGGGGGGGGGGGGGGGGGGGGGGFFGGGGGGGGGGGGGGGGGDGFGGGGGGGGGGGGGGECFFGGGGGGFEGEGGFGGGGGGGGGGGGGGGGGGGGGGGGGGGGGGGGGGCFGGG5CEGFFGGFGGGGGGEEGGD=CEGGGCFGFEGGFFFFFGCGGGGFG
@M00200:207:000000000-ALC1F:1:1119:4900:9363 1:N:0:5
ATTGGGTATAAAGGGCGCGTAGGTGGCGACCCAAGTCAATGGTGAAAGCTCGATGCTCAACATCGAGTCGGCCACTGATACTGGGTTGCTCGAGCACTGTAGAGGCAGATGGAATTCCGGGTGTAGCGGTGGAATGCGTAGAGATCCGGAAGAACACCGGTGGCGAAGGCGGTCTGCTGGGCAGTTGCTGACACTGAGGCGCGACAGCGTGGGGAGCAAACAGGATTAGATACCCGCGTA
+
GGGGGGGGGGGGGGGGGGGGGGGGGGGGGGGGGGGGGGGGGGGGGGGGGGGGGGGGGGGGGGGGGGGGGGGGGGGGGGGGGGGGGGGGGGGGGGGGGGGGGGGGGGGGGGGGGGGGGGGGGFGGGGGGGGGGGGGGGGGGGGGGGGGGGGGGGGGGGGGGGGGGGGGGGGGDGGGGGGGFGGGGGGGGGGGGGGGGGGGGGGGGGGGGGGGGGGGGGGGGGGGGGGGGGFGGGGFCGGFG
@M00200:207:000000000-ALC1F:1:1119:6780:9440 1:N:0:5
ATTGGGTGTAAAGCGTGTGTAGGCGGTCTGCTAAGTCGGGTGTGAAAGCCCTGGGCTCAACCCAGGAAGTGCACTCGAAACTGGCAGGCTAGAGTACTGGAGAGGTTGGTGGAATTCTCGGTGTAGAGGTGAAATTCGTAGATATCGAGAGGAACACCGGTGGCGAAGGCGGCCAACTGGACAGATACTGACGCTGAGACACGAAAGCGTGGGGAGCAAACAGGATTAGATACCCTCGTA
+
GGGGGGGGGGGGGGGGGGGGGGGGGGGGGGGGGGGGGGGGGGGGGGGGGGGGGGGGGGGGGGGDGGFGGGGGGGGGGGGGGGGGGGGGGGGGGGGGGGGGGGGGGGGGGGGGGGGFGGGGGFFGFFFGGGGGGGGGGGGGGGGGGGG@<FDEFFGGGGGGGGGGGGGGGGGGGGGGGGGGGGGGFGGGGGGGGGGGGFDGGGGGGGGGGGGGGGGGGGFGGGGG5FG=DFGGGGGGGGFG
@M00200:207:000000000-ALC1F:1:1119:21081:10468 1:N:0:5
ACTGGGTGTAAAGCGCGTGTAGGTGGATTGGTGTGTCAGATGTGAAAGCCCTGGGCTCAACCCAGGAACAGCACCTGAAACTACCAGTCTTGAGTGGTGGAGAGGGAAGTGGAATTCCTGGTGTAGAGGTGAAATTCGTAGATATCAGGAGGAACACCAGTGGCGAAGGCGGCTTCCTGGACACTAACTGACGCTGAGACGCGAAAGCGTGGGGAGCAAACAGGATTAGATACCCTAGTA
+
GGGGGGGGGGGGGGGGGGGGGGGGGGGGGGGGGGGGGGGGGGGGGGGGGGGGGGGGGGGGGGGGGGGGGGGGGGGGGGGGGGGGGGGGGGGGGGGGGGGGGGGGGGGGGGGGGGGGGGGGGFFGGGGGGGGGGGGGGGGFGGGGGGGGGGGGGGGGGGGGGGGGGFGGGGGGGGGGGGGGGGGGGGGGGGGGDGGGGGGGGGGGGGGGGGGGGGDGGGCGGGGGFGGGGFGGGGGGGGFG
@M00200:207:000000000-ALC1F:1:1119:6108:11140 1:N:0:5
ATTGGGCTTAAAGGGCTCGTAGGTGGCCAACTAAGTCGGACGTGAAATCCCTCGGCTTAACCGGGGAACTGCGTCCGATACTGGTTGGCTTGAGTTTGGGAGAGGGATGCGGAATTCCAGGTGTAGCGGTGAAATGCGTAGATATCTGGAGGAACACCGGTGGCGAAGGCGGCATCCTGGACCAATACTGACGCTGAGGAGCGAAAGCGTGGGGAGCAAACAGGATTAGATACCCCCGTA
+
GGGGGGGGGGGGGGGGGGGGGGGGGGGGGGGGGGGGGGGGGGGGGGGGGGGGGGGGGGGGGGGGGGGGGGGGGGGGGGGGGGGGGGGGGGGGGGGGGGGGGGGGGGGGGGGGGGGGGGGGGFGGGGGGGGGGGGGGGGGGGGGGGGGGGGGGGBFGGGGGGGGGGGGGGGGGGGGGGGGGGGGGGGGGGGGGGGGGGGGGGGGGGGGGGGGGGGGGGGGGGGGGGGGGGFGGFFG5DGFG
@M00200:207:000000000-ALC1F:1:1119:18885:11469 1:N:0:5
ATTGGGCGTAAAGCGCACGTAGGCGGATGTGTCAGTCAGGGGTGAAATCCCGGAGCTCAACTCCGGAACTGCCTCTGATACAGCACATCTTGAGTTCGAGAGAGGTGGGTGGAATTCCTAGTGTAGAGGTGAAATTCGTAGATATTAGGAAGAACACCGGTGGCGAAGGCGGCCCACTGGCTCGATACTGACGCTGAGACGCGAAAGCGTGGGGAGCAAACAGGATTAGATACCCTGGTA
+
[truncated: 26,561,920 more chars]
