# Supplementary material for: Responses of rhizosphere soil bacteria to 2-year tillage rotation treatments during fallow period in semiarid southeastern Loess Plateau
Source: PeerJ. 2020 May 5;8:e8853. doi: 10.7717/peerj.8853 (PMC7207221; doi:10.7717/peerj.8853)
Supplement: Supplemental Information 44 [file peerj-08-8853-s044.gz › G3''L2.R1.fastq]

@M00200:207:000000000-ALC1F:1:1101:12399:7141 1:N:0:5
ATTGGGTTTAAAGGGCGCGTAGGTGGTCAGGTAAGGGTGTGGTGAAAGTCCGGGGCTCAACCCCGGATCTGCCGTGCCGACTGCTTGACTGGAGCATTGCAGAGGCAGATGGAATTCCGGGTGTAGCGGTGGAATGCGTAGAGATCCGGAAGAAGACCGGTGGCGAAGGCGATCTGCTGGGCAATGGCTGACACTGAGGCGCGACAGCGTGGGGAGCAAACAGGATTAGATACCCGGGTA
+
GGGGGGGGGGGGGGGGGGGGGGGGGGGGGGGGGGGGGGGGGGGGGGGGGGGGGGGGGGGGGGGGGGGGGGGGGGGGGGGGGGGGGGGGGGGFGGGGGGGGGGGGGGGGGGGGGCGGGGGGGGGGGGGGGGGGGGGGGGGGGGGGGGGGGGGGGGGGGGGGGGGGGGGGGGGGGGGGGGGGGGGGGGGGGGGGGGGGGGGGGGGGGGGGGGGGGGGGFGCGGFGFFFFFFFFFGGFFFFEF
@M00200:207:000000000-ALC1F:1:1101:7805:19376 1:N:0:5
ATTGGGTTTAAAGCGTGTGTAGGCGGGTCGTTAAGTGCCTTGTGAAATCCCACAGCTCACCTGTGGAACTGCTTGGCATACTGGCGATCTTGAGCCACTTAGGGGCAACCGGAACAAACGGTGGAGCGGTGAAATGCGTAGATATCGTTTGGAACGCCAATGGTGAAAACAGGTTGCTGGGAGTGCGCTGACGCTGAGACACGAAAGCCAGGGGAGCAAACGGGATTAGATACCCTAGTA
+
GGGGGGGGGGGGGGGGGGGGGGGGGGGGGGGGGGGGGGGGGGGGGGGGGGGGGGGGGGGGGGGGGGGGGGGGGGGGGGGGGGGGGGGGGGGGGGGGGGGGGGGGGGGGGGGGGGGGGGGGGGGGGGGGGGGGGGGGGGGGGGGGGGGGGGGGGGGGGGGGGGGGGGGGGGGGGGGGGGGGGGGGGGGGGGGGGGGGGGGGGGGGGGGGGGGGGGGGFGGGGFGFBFFFFFFFGGFF@FFF
@M00200:207:000000000-ALC1F:1:1102:21814:17397 1:N:0:5
ATTGGGTGTAAAGGGCGCGTAGGCGGCCTGGTAAGTAGGGGGTGAAATCCTGCGGCTCAACCGCAGGGCTGCCTTCTAAACTGTCAGGCTCGAGCACAGTAGAGGCAGGTGGAATTCCCGGTGTAGCGGTGGAATGCGTAGAGATCGGGAAGAACATCAGTGGCGAAGGCGGCCTGCTGGGCTGTTGCTGACGCTGAGGCGCGACAGCGTGGGGAGCAAACAGGATTAGATACCCTAGTA
+
FG<FFGFGFFGFFFGGGGGGGGGGGG>FGFGGFGGFDGGGGEFGGGGGCDFFGGGGGGGGCGGGDDGGEGGEDFGEFGCEFCGFFGFGGGCGDGD@BEDA<F<FGCFGGGGGGGGG<FBCCGGFGGFGGFFGGGGGGEFCFGGGGFFGGDGGGFGGGFGFFGGDEEGGGGGGEGGGGGGFCCGGF?EGGECF8CEE?FFFE5EECGGGEEGDGEGEDGECFDEGFGFFGFFG9?DFFF=F
@M00200:207:000000000-ALC1F:1:1102:28567:18149 1:N:0:5
ACTGGGTTTAAAGGGCGCGTAGGCGGCCTGATAAGTAGGGGGTGAAATCCTGCGGCTTAACCGCAGGGCTGCCTTCTAAACTGTCAGGCTTGAGCACAGTAGAGGCAGGTGGAATTCCCGGTGTAGCGGTGGAATGCGTAGAGATCCGGAAGAACACCAGTGGCGAAGGCGGTCTGCTGGGCGGTGAGCTCGTAAGGGCTCAATAGCCGACACTGAGGCGCGACAGCGTGGGGAGCAAACGGGG
+
GGGGGGGGGGGGGGGGGGGGGGGGGGGGGGGGGGGGGGGGGGGGGGGGGGGGGGGGGGGGGGGGGGGGGGGGGGGGGGGGGGGGGGGGGGGGGGGGGGGGGGGGGGGGGGGGGGGGGGGGGGGGGGGGGGGGGGGGGGGGGGGGGGFGGGGGGGGGGGGGGGGGGGEGGGGGGGDGGGGGGGGGGGGGGGGGGCFGGGGFGGGGGGGGGGGEGGGGGGEGEGEGDDGFGDFGEGGFFGFGFD?(
@M00200:207:000000000-ALC1F:1:1102:2858:18358 1:N:0:5
ATTGGGTGTAAAGAGCGCGCAGGCGGCCCGGCAAGTCGGGTGTGAAATCCCGGGGCTCAACCCCGGGACTGCATCCGATACTGTCGGGCTAGAGGTAGGTAGGGGAGATCGGAATTCCTGGTGTAGCGGTGAAATGCGCAGATATCAGGAGGAACACCGGTGGCGAAGGCGGATCTCTGGGCCTTACCTGACGCTCAGGCGCGAAAGCCAGGGGAGCGAACGGGATTAGATACCCCAGTA
+
GGGGGGGGGGGGGGGGGGGGGGGGGGGGGGGGGGGGGGGGGGEGFGGGGGGGGGGGGGGGGGGGGGGGGGGGGGGGGGGGGGGGGGGGGGGGGGGGGGGGGGGGGGGGGGGGGGGGGGGGGGGGGGGGGGGGGGGGGGGGGGGGGGGFGGDGGGGGGGGGGGGGGGGGGCEEGGGGGGGGGGGGGGGGGGGGGGGGGGGGGGGEGEEGGGGGGGDGGEEGGGGGFGGFGFFGGGGFDGFG
@M00200:207:000000000-ALC1F:1:1102:21740:19492 1:N:0:5
ATTGGGTGTAAAGGGCGCGTAGGCGGCGCGATAAGGCGGCGGTGAAAGTCCGGGGCTCAACCCCGGATCGGCCGTGGCGACTGTCGCGCTGGAGCACAGTAGAGGCGGGTGGAATTCCGGGTGTAGCGGTGGAATGCGTAGAGATCCGGAAGAACACCGGTGGCGAAGGCGGCCCGCTGGGCTGTGGCTGACGCTGAGGCGCGGCAGCGGGGGGAGCAAACAGGATTAGATACCCGGGTAAGA
+
GGGGGGGGGGGGGGGGGGGGGGGGGGGGGGGEGGGGGGGGGGGGGGGGGGGGGGGGGGGGGGGGGGGGGGGGGGGGGGGGGGGGGGGGGGGGGGGGGGGGGGGGGGGGG<FG<FCGCGFGG8CCCFFGG>EG*<7@EGCEECGFC<@@E8E>CFCF6EGGCEG>E8E>E8EG8?EGE5CGG>*A@EF/:E**2//?**;*:78**2:/?*:CGD):/7CFCFCF52:?68*:9CFFFG.)60-
@M00200:207:000000000-ALC1F:1:1102:19310:20301 1:N:0:5
ATTGGGCGTAAAGGGCGCGTAGGCGGCCTGGTAAGTAGGGGGTGAAATCCTGCGGCTCAACCGCAGGGCTGCCTTCTAAACTGTCAGGCTCGAGCACAGTAGAGGCAGGTGGAATTCCCGGTGTAGCGGTGGAATGCGTAGAGATCGGGAAGAACATCAGTGGCGAAGGCGGCTACCTGGACAAATACTGACGCTGAGGCGCGAAAGCGTGGGGAGCAAACAGGATTAGATACCCTGGTA
+
GGGGGGGGGGGGGGGGGGGGGGGGGGGGGGGFEGGGGGGGGGGGGGGGGGGGGGGGGGGGGGGGGGGGGGGGGGGGGGGGGGGGGGGGGGGGGGGGGGGGGGGGGGGGGGGGGGGGGGGGGGGGGGGGGGGGGGGGGGGGGGGGGGGGGGGGGGGGGGGGGGGGGGGGGGGGGGGGGGGGGGGGGGGFGGGGGGGGGGGGGGGGGGGGGGGGGGGGDFGGGGGGFGGFGFFGGGGFFGFG
@M00200:207:000000000-ALC1F:1:1103:9627:8196 1:N:0:5
ATTGGGTTTAAAGCGCGCGTAGGCGGGCCGACAAGTCGGTTGTGAAATCCCTGGGCTCAACTCAGGAACTGCATCCGAAACTATCGGTCTAGAGTAGTGGAGAGGGATGGCGGAATTCCGGGTGTAGAGGTGAAATTCGTAGATATCCGGAGGAACACCGGTGGCGAAGGCGGCATCCTGGACCAACATTGACGCTGAGGAGCGAAAGCTAGGGGAGCAAACGGGATTAGATACCCCCGTA
+
GGGGGGGGGGGGGGGGGGGGGGGGGGGGGGGGGGGGGGGGGGGGGGGGGGGGGGGGGGGGGGGGGGGGGGGGGGGGGGGGGGGGGGGGGGGGGGGGGGGGGGGGGGGGGGGGGGGGGGGGGGGGGGGGGGGGGGGGGGGGGGGGGGGGGGGGGGGGGGGGGGGGGGGGGGGGGGGGGGFGGGGGGFGGGGGGGGGGGGGGGGGGGGGGGGGGGGGGGGGGGGGGGGGFGFGGGGGGGGGGF
@M00200:207:000000000-ALC1F:1:1103:20493:9373 1:N:0:5
ATTGGGTATAAAGGGCACGTAGGCGGCTCAGCAAATCAGTCGTGGAATCCCGACGCTTACCGTCGGAACGGCGGCTGAAAATACTGGGCTTGAGGGCGTGAGGGGTCACTGGAACTCCCGGTGAAGCGGTGAAATGCGTAGATATCGGGAGGAACGCCGGAGGCGAAAGCGAGTGACTGGCGCGTTCCTGACGCTGAGGTGCGAAAGCTAGGGGAGCAAACAGGATTAGATACCCTCGTA
+
GGGGGGGGGGGGGGGGGGGGGGGGGGGGGGGGGGGGGGGGGGGGGGGGGGGGGGGGGGGGGGGGGGGGGGGGGGGGGGGGGGGGGGGGGGGGGGGGGGGGGGGGGGGGGGGGGGGGGGGGGGGGGGGGGGGGGGGGGGGGGGGGGGGGGGGGGGGGGGGGGGGGGGGGGGGGGGGGGGGGGGGGGGGGGGGGGGGGGGGGGFGGGGGGGGGGGGGGGGGGGGGGGGGFGFGGGGGGGGGG
@M00200:207:000000000-ALC1F:1:1103:3584:16887 1:N:0:5
ATTGGGTGTAAAGGGCGTGTAGGCGGGAAGGAAAGTCAGATGTGAAATCCCTGGGCTCAACCCAGGAACTGCATTTGAAACTCCCTTTCTTGAGTGTCGGAGAGGAAAGTGGAATTCCTGGTGTAGAGGTGAAATTCGTAGATATCAGGAGGAACACCGGTGGCGAAGGCGGCATCCTGGACCGGTATTGACGCTGAGGCGCGAAAGCCAGGGGAGCAAACGGGATTAGATACCCTTGTA
+
GGGGGGGGGGGGGGGGGGGGGGGGGGGGGGGGGGGGGGGGGGGGGGGGGGGGGGGGGGGGGGGGGGGGGGGGGGGGGGGGGGGGGGGGGGGGGGGGGGGGGGGGGGGGGGGGGGGGGGGGGGGGGGGGGGGGGGGGGGGGGGGGGGGGGGGGGGGGGGGGGGGGGGGGGGGGGGGGGGGGGGGGGGGGGGGGGGGGGGGGGGGGGGGGGGGGGGGGGGGGGGGGGGGFGFGGGGGGGGGG
@M00200:207:000000000-ALC1F:1:1103:24380:19055 1:N:0:5
ATTGGGTTTAAAGGGAGCGTAGGCGGACTTTTAAGTGAGATGTGAAATACCCGGGCTCAACTTGGGTGCTGCATTTCAAACTGGAAGTCTAGAGTGCAGGAGAGGAGAATGGAATTCCTAGTGTAGCGGTGAAATGCGTAGAGATTAGGAAGAACATCAGTGGCGAAGGCGATTCTCTGGACTGTAACTGACGCTGAGGCTCGAAAGCGTGGGGAGCAAACAGGATTAGATACCCCGGTA
+
EFFFGGGDGGGGGGG<FGGGGGGGCE+@FGFA<,CF9,;@<FEGGGGGAFE,@FGGEGGGG99<FGGB:EGGFDGG?FFGGGG<FGGGGGGGGEG<FAD=CEGGGFGGGCFFGGGGGGEADGGGFGGGGGGGGGGGGCFEGGGGF9,5DFGGGFGG,FFGFFFGGGGGGGEDG@3@EGFGAF9DFC9;EFEFGGGGEGGGFGCC:EGGGGGGGGGCDFGGGGGGDDGFGFGGGGGFGDGD
@M00200:207:000000000-ALC1F:1:1103:12260:22989 1:N:0:5
ATTGGGTGTAAAGGGCTCGTAGGCGGTTAGTCACGTCGGGAGTGAAAACTCAGGGCTCAACCCTGAGCGTGCTTCCGATACGGGCTGACTAGAGGTATGCAGGGGAGAACGGAATTCCTGGTGTAGCGGTGGAATGCGCAGATATCAGGAGGAACACCGGTGGCGAAGGCGGTTCTCTGGGCATTACCTGACGCTGAGGAGCGAAAGCATGGGGAGCGAACAGGATTAGATACCCTGGTA
+
FCFGGGGGGGGGGGGGGGGGGGG@FGECGCF9EAFGGCGE7FGGFGGDGDFF@FGGGGGGGF7<E=C=:FEG<FG,FGGGGFGG7FGEFG<FFEEGF,E,?FFGG:@C<F:FGEEGGGEGGFGGGGGGGGGDGGGGGGDEGGGGGGGGFFGGGGEGGGGGGGGGEFGGGGEGC*1?FGGGGGG7C9<9CFCG5EGGC*;<E=CE8:CF+<@FGGDGGGGGG:FFFC0*9@GGGGGCCFFG
@M00200:207:000000000-ALC1F:1:1104:26526:10361 1:N:0:5
ATTGGGTTTAAAGGGCGCGTAGGTGGCCAAACAAGTCGGGTGTGAAATCCCTCGGCTCAACCGAGGAACTGCATTCGATACTGTTCGGCTAGAGTCCGGGAGGGGATGGTGGAATTCCCAGTGTAGCGGTGAAATGCGTAGATATGCCATAGAACACCCATTGCGAAGGCAGCTGGCTAGACCTGGATTGACGCTGAGGCACGAAAGCGTGGGGAGCGAACAGGATTAGATACCCTAGTA
+
GGGGGGGGGGGGGGGGGGGGGGGGGGGGGGGGGGGGGGGGGGGGGGGGGGGGGGGGGGGGGGGGGGGGGGGGGGGGGGGGGGGGGGGGGGGGGGGGGGGGGGGGGGGGGGGGGGGGGGGGGGGGGGGGGGGGGGGGGGGGGGGGGGGGGGGGGGGGFGGGGGGGGGGGGGGGGGGGGGFFGEGGGG>FGGGFGGGGDFGGGGGGGDGGGGGGGGGGGGGGDGGGGGGGGGGGGGGFFGFG
@M00200:207:000000000-ALC1F:1:1105:21218:3074 1:N:0:5
ATTGGGTTTAAAGCGCGTGTAGGCGGCTGGTTAGGTGTGATGTGAAATCTTCCGGCTCAACCGGAAAACTGCATTGCAAACCGGCCTGGCTAGAGTGCAGGAGAGGGAAGCGGAATTCCAGGTGTAGCGGTGAAATGCGTAGATATCTGGAGGAACACCAGTGGCGAAGGCGGCTTCCTGGCCTGTAACTGACGCTGAGACGCGAAAGCGTGGGGAGCGAACCGGATTAGATACCCCAGTA
+
GGGGGGGGGGGGGGGGGGGGGGGGGGGGGGGGGGGGGGGGGGGGGGGGGGGGGGGGGGGGGGGGGGGGGGGGGGGGGFGGGGGGGGGGGGGGGGGGGGGGGGGGGGGDGGGGGEGGGGGGGGGGGGGGGGGGGGGGGGGGGGEGGGGGGGGGGGGGGGGGGGFFGGEEGGGGGGGGGGGFFGGGGG?FFGGGGGGGGGGCFGDGE7ECFG5CEGGEGGGGGGGGD37DFFGGGFFFF*9FC
@M00200:207:000000000-ALC1F:1:1105:18907:21001 1:N:0:5
ACTGGGTTTAAAGGGCGCGTAGGCGGGATGGCAAGTCAGTCGTGAAATCTCTCGGCTCAACCGAGAAACGTCGGCTGATACTGCCGTTCTTGAGGGATGCAGAGGAGACTGGAATTCCCGGTGTAGCGGTGAAATGTGTAGAGCTCGGGAGGAACACCGGTGGCGAAGGCGGCCTTCTGGACGGTGACTGACGCTGAGACGCGAAAGCGTGGGGAGCAAACAGGATTAGATACCCGAGTA
+
GGGGGGFEGFFFFFGDGGGGDEGGEGGED@<EFFGFGEGDGGGGG,FEFGAE@FGG,FF9FFGE@:C4CCFFGGGGGGGGGDFEDGGGE@EEAE,?FFGGCF,B@FGCFGF@8FEFGGCEGFEFFGGEGGGGB3CCGGEG<CF,>FGGG>F7*,DFGGEEGGEGGG7FCGGEGGGGFGGGDGGGG8C:CF?FDE8?EGGGECGGGGEGEGEEGG5>E=CFGGFGDGGD=?D7<EGDFGF<
@M00200:207:000000000-ALC1F:1:1106:14572:3681 1:N:0:5
ATTGGGTTTAAAGGGCGCGTAGGCTGTGCCGCAAGCAGCGTGTGAAATTCCGGGGCTCAACCCCGGAACGGCGCGCTGGACTGCGGCGCTCGAGTGCGGGAGGGGGGTGCGGAACTCTAGGTGGAGCGGTGAAATGCGTTGATATTGGAAGGAACGCCGGAGGCGAAAGCGGCGCACTGGATCTCTTCTGACGCTGAGGCGCGAAAGCTAGGGGAGCAAACGGGATTAGATACCCTTGTA
+
GGGGGGGGGGGGGGGGGGGGGGGGGGGGGGGGGGGGGGGGGGGGGGGGGGGGGGGGGGGGGGGGGGGGGGGGGGGGGGGGGGGGGGGGGGGGGGGGGGGGGGGGGGGGGGGGGGGGGGGGGGGGFGGGGGGGGGGGGGGGGCCGGGGGGGGGGGGGGGGGGGGGGGGGGGGGGGGGGGGGGGGGGGGGGGFGGGGGGGGGGEGGGGGGGGGGGGGGGGGGGGGGCGCFFFFGFGFFCGFG
@M00200:207:000000000-ALC1F:1:1106:27169:6552 1:N:0:5
ATTGGGCATAAAGCGCGTGTAGGCGGCCCGGTAAGTCCGCTGTGAAAGTCGGGGGCTCAACCCTCGAAAGCCGGTGGATACTGTCGGGCTAGAGTACGGAAGAGGCGAGTGGAATTCCTGGTGTAGCGGTGAAATGCGCAGATATCAGGAGGAACACCAATTGCGAAGGCAGCTCGCTGGGACGTTACTGACGCTGAGACGCGAAAGCGTGGGGAGCAAACAGGATTAGATACCCGTGTA
+
FG<FFGGFGFGGGGGGG:@FGGGGEGGGGD@:FFGGGGCG:FFGGGCFEGEGGDGGGGFGGGGGGCFFGEGGGDFGGFGGFAAFGGGGGGGFGF?FGGGDFGGBEFEFFCF7<FFAFGFG@@FFCFFGGGGGGGCFGD*FBGF;FCF,<C<FGC<FGGGFGEC:FCCCFGGGGGFGG8EEGGGE?>GGGCCGGEEG8A:CEGECEG7CEG>EGDEEDGFGGF655C7D67CGFFDG**9D
@M00200:207:000000000-ALC1F:1:1107:14556:4426 1:N:0:5
ACTGGGTATAAAGCGCACGCAGGCGGTTCCGAAAGTCGAATGTGAAAGCTCCTGGCCCAACTGGGAGAGGCCGTTCGAAACTTCGGGACTTGAAGGCGGGAGAGGCAGATGGAATTTCCGGTGTAGCGGTAAAATGCGTAGATACCGGAAGGAACACCAGTGGCGAAAGCGATCTGCTGGGCAATGGCTGACACTGAGGCGCGACAGCGTGGGGAGCAAACAGGATTAGATACCCTAGTAAATC
+
GGGGGGGGGGGGGGGGGGGGGGGGGGGGGGGEGGGGGGGGGGGGGGGGGGGGGGGGGGGGGGGGGGGGGGGGGGGGGGGGGGGGGGGGGGGGGGGGGGGGGGGGGGGGGGGGGGGGGGGGGGGGGGGGGGGGGGGGGGGGGGGGGGGGGGGGGGGGGGGGGGGGGGGGGGGGGGGGGGGFGGGGGGGGGGGGGGGGECGGGEGEGGGGGGGGGGGGGGGGGGGGGGGFFBGGGGGFGFGGFGA.
@M00200:207:000000000-ALC1F:1:1108:12927:5005 1:N:0:5
ATTGGGTGTAAAGGGCGCGTAGGCGGCCGATCAAGTCGGGGGTGAAAGCCTGTGGCTCAACCACAGAATGGCCTTCGATACTGTTTGGCTTGAGACCGGAAGAGGTCAGTGGAACTGCGAGTGTAGAGGTGAAATTCGTAGATATTCGCAAGAACACCAGTGGCGAAGGCGGCTGACTGGTCCGGTTCTGACGCTGAGGCGCGAAAGCGTGGGGAGCAAACAGGATTAGATACCCTGGTA
+
FGGGGG@FFDFGGFCGEGGGGGDGGGGGG7@EEGFC<B@FGDFEFFGF@F<CFGGGGGGGGBCFGFFGGGF<E<8FFGEEGCEEFFGGGGGGGGGGGGGDGGGGFFCFD@DFGGGGGGGFGCF@@CEFFE7:DF@DAEFBF@FFGGGGG@CCG?CGCGGGCEFEGGGGDGGGGCCFG?F>@+<CC:>EGGFFG8*/?CE=C=8EGE*2>CGCEGGGDG?78C7/19DFGB::+*77@*.:
@M00200:207:000000000-ALC1F:1:1109:17453:17382 1:N:0:5
ACTGGGTTTAAAGGGAGCGTAGGCGGACTTTTAAGTGAGATGTGAAATACCCGGGCTCAACTTGGGTGCTGCATTTCAAACTGGAAGTCTAGAGTGCAGGAGAGGAGAATGGAATTCCTAGTGTAGCGGTGAAATGCGTAGAGATTAGGAAGAACACCAGTGGCGAAGGCGATTCTCTGGACTGTAACTGACGCTGAGGCTCGAAAGCGTGGGGAGCAAACAGGCTTAGATACCCCCGTA
+
GGGEGGGFEFFGGGGGGGGGGGG?FGGGFCGGDGGDFGGFFCFFFFFGGGGGGGDGGGCGECAFGFGFGGGGGFFGFGGGGEGGDGGGGGGGGGGGGGGGDGGGGGGCFGGGGGGGGGGGGGGGFGGGGGGGEGBEFG=?BCFFGGGFGGGGGDF<FFGGGFCEEGGGGFFC8@;EGFFGGGGF;@CCGGGGGEECE:>FGCEEGCE?EGEEG>*7CGGGEC?F39=?3;C>EF6CDDC)
@M00200:207:000000000-ALC1F:1:1109:4470:20296 1:N:0:5
ATTGGGTGTAAAGGGTGCGTAGGCGGCTTTATAAGTCAGTGGTGAAATCCCCAGGCTTAACTTGGGAACTGCCATTGATACTGCTGATCTTGAGTGCAGCTGAGGCGGGCGGAATGTGCGGTGTAGTGGTGAAATACTTAGATATCGCACAGAACACCGATTGCGAAGGCAGCTCGCTAAACTGTAACTGACACTGATGCACGAAAGCGTGGGGAGCAAACAGGATTAGATACCCGAGTA
+
GECFGGGGGFF<FA@EGGGGGGEGC7C@:FFEFFFFGGGGGFGGGGGGGGGGGEC@<FFEF9@FFFCGGG@GGGFGFECCGFGFDGDFFGGGGGGGGEGGGGGEGFFGGGGD77DCDFGEEGGF<F@<F8FCFF9FF@FGGEFFGGGGGGGGDFGG@@FEEFGG@7EG*:FE5,<;C@EBFC?<?CFGGGGGGGF9CFCGFGF=CEC682;8?CDGGG?CGFGFG6<C8F77+9FGDDGF
@M00200:207:000000000-ALC1F:1:1110:9718:14912 1:N:0:5
ATTGGGTTTAAAGCGAGTGTAGGCGGTCTGCTAAGTCGGGGGTGAAAGCCCAGGGCTCAACCCTGGAATTGCCTTCGATACTGAAGATCTCGAGACCGGAAGAGGTAAGTGGAACTGCGAGTGTAGAGGTGAAATTCGTAGATATTCGCAAGAACACCAGTGGCGAAGGCGGCTTACTGGTCCGGTTCTGACGCTGAGGCGCGAAAGCGTTGGGAGCAAACAGGATTAGATACCCCTGTA
+
GGGGGGGGGGGGGGGGGGGGGGGGGGGGGGGGFGGGGGGGGGGGGGGGGGGGGGGGGGGGGGGGGGGGGGGGGGGGGGGGGGGGGGGGGGGGGGGGGGGGGGGGGGGGGGGGGGGGGGGGGGGGGGGGGGGGGGGGGGGGGGGGGGGGGGGGGGGGGGGGGGGGGGGGGGGGGFGGGGGCFGGGGEGGGGGGGGGGGGGGGGGGDGGGGGGGGGFGGGGGGGGGGGGFGFGFGFGGGGGG
@M00200:207:000000000-ALC1F:1:1110:6401:22894 1:N:0:5
ATTGGGTTTAAAGGGTGTGTAGGCGGTCTTCTAAGTCTGGTGTGAAATCTCCCGGCTCAACTGGGAGGGTGCGCCGGAAACTGGAAGGCTAGAGTGCGGGATGGGAGAGTGGAATTCCTGGTGTAGCGGTGAAATGCGTAGATATCAGGAGGAACACCTGTGGTGTAGACGGCTCTCTGGACCGCAACTGACGCTGAGACACGAAAGCGTGGGTAGCAAACAGGATTAGATACCCTCGTA
+
FCGGGGGEGGFFGEG@FGGGGGGGGGGGGGGGGGGGGGGGGGGGGGGGGGGFGGGGGGGGFGGFFEFGGGGGGGEEGD@FGGGG@EEGGG<8DGFGGGCG:FGGGGGEGGGGCEFGGGGGEGGDEGGDCGCFG<FFFGGGGGGGFGFGGGGGGGFDGGGGGGGGGGGGGGGGGFEGGGG7C88BEG@E?FCGGGDEGGGGGGE*?EEGGGDEGG?CFFGC=DF5CC:?C@>FGG4CFCGD
@M00200:207:000000000-ALC1F:1:1110:22269:23181 1:N:0:5
ATTGGGTGTAAAGGGTGCGTAGGTGGTGAGGTAAGTTTGATGTGAAATCTCCAGGCTTAACCTGGAAATTGCATTGAATACTCTCTCACTTGAGGGTTGGAGGGGAGACTGGAATTCTCGGTGTAGCAGTGAAATGCGTAGATATCGAGAGGAACACCAGTGGCGAAGGCGAGTCTCTGGACAACACCTGACACTGAGGCACGAAAGCTAGGGGAGCAAACAGGATTAGATACCCTAGTA
+
GFGFGGFFFGCGGFGFGGGCFGGGGGFFGGGGGDFCFFFGFFEGGGFC<FGGFGGGGGGFFCGGFGGGGGGEFGGGGFFEGFGGGGGGFGFGGGGGGGGGFGGGG:F@FGGGGGGGGGCFG7FCFECFGGGGGEFFFEFCFGGGGAFGGGGGGF=D@CFGBGFGGGBFG>BEGFCG9DFFFGGGF8*@6DF?F6>FGGGGG5EGGDEDCGGCF:>E5:;FCCF7C4+*0@+@F?<6CC+3
@M00200:207:000000000-ALC1F:1:1111:13865:14778 1:N:0:5
ATTGGGTTTAAAGGGCGTGCAGGCGGTCTACTAAGTCTAGGGTGAAAGCTCCCGGCTCAACTGGGAGAGGTCCTTGGATACTGGTAGACTTGAGGGATGCAGAGGAAAGTGGAATTCCCGGTGTAGTGGTGATATGCGTAGATATCGGGAGGAACACCAGTGGCGAAGGCAGCTCGCTGGGACGTAACTGACGCTGAGACGCGAAAGCGTGGGGAGCAAACAGGATTAGATACCCCAGTA
+
EDE6CE8--CEF<@F;FFGGGGF@FDFFCEAEGFECFFFGCECBFFGGGEGFCFGGGCF@CCFAF<:FDCCEF9FEFFGGGEFEC<FFE<<F?5E@=EFGGGC=FE,EFDFG@=,A<EF7FFEGGC@A@<?FEFCFAF?FCFA<,AFEE=:CFGGGG>FG7F?<FFECFFGGGBF:ECECG7DE>DGEFCFEC?CE:FCFEGD=:CGGGGGGGG?EEF66CFG57*269@CGGF*9;DGF
@M00200:207:000000000-ALC1F:1:1111:27886:18409 1:N:0:5
ATTGGGTATAAAGCGCGCGTAGGCGGTTTTTTAAGTCTGATGTGAAAGCCCACGGCTCAACCGTGGAGGGTCATTGGAAACTGGAAAACTTGAGTGCAGAAGAGGAAAGTGGAATTCCATGTGTAGCGGTGAAATGCGCAGATATCAGGAGGAACACCAACGGCGAAGGCAGCTCGCTGGGACGGTACTGACGCTGAGGCGCGAAAGCGTGGGGAGCAAACAGGATTAGATACCCCTGTA
+
GGGGGGGGGGGGGGGGGGGGGGGGGGGGGGGGGGGGGGGGGGGGGGGGGGGFGGGGGGGGGGGGGGGGGGGGGGGGGGGGGGGGGGGGGGGGGGGGGGGGGGGGGGGGGGGGGGGGGGGGGGGGGGGGGEGGGGGGGGGGGGGGGGGGGGGGGGGGGGGGGGGGGGGGG>FGGGGGGCEFDFFBEGFEFGGGGGGGGGGGGGGGGGGGGGGGGEBGCGGGFGGGGFFFDFG7?FGGFGCC
@M00200:207:000000000-ALC1F:1:1111:9545:22112 1:N:0:5
ATTGGGTATAAAGGGAGCGCAGGTGGGAAAGTAAGTCAGTCTTAAAAGTGCGGGGCTCAACCCCGTGAGGGGATTGAAACTACTTTTCTTGAGTGCAGGAGAGGAAAGCGGAATTCCTAGTGTAGCGGTGAAATGCGTAGATATTAGGAGGAACACCAGTGGCGAAGGCGGCTTTCTGGACTGTAACTGACACTGAGGCTCGAAAGCCAGGGGAGCGAACGGGATTAGATACCCCAGTA
+
GGGGGGGGGGGGGGGGGGGGGGGGGGGGGGGGGGGGGGGGGGGGGGGGGGGGGGGGGGGGGGGGGGGFGGGGGGGGGGGGGGGGGGGGGFGGGGGGGGGDFGFCGGGGGGGGGGGGGGGGGGGGGGGGGGGGGGGGGGGGGGGGGGGGGGGGGGGG7FFGG7FGECGCGDGGGGGGGGGGGFGGFEFFGCCFCCFFGGGCFGGFEGFGGC:AEC>EGEEGGG5DDCFFF=FGG6FG>FG
@M00200:207:000000000-ALC1F:1:1112:17824:3693 1:N:0:5
ATTGGGCTTAAAGCGTACGTAGGCGGATGTGCAGGCGTCGTGTGAAAGCCCTCGGCTCAACCGAGGAATTGCACGGCGAACCGCATGTCTTGAGACAAGTAGGGGCGGTCGGAACGATAGGCGGAGTGGCGAAATGCGTTGATATCTATCGGAACGCCGATGGTGAAGACAGGCCGCTGGGCTTGTTCTGACGCTGAGGTACGACAGCATGGGGAGCGAACGGGATTAGATACGCTTGTA
+
CCFD6CFEFFAEEFGBFDFGG@FFGGGGGCGGCGFF@FFCFGGGGGGFGGGGGGDE,BFGFGEF:7CEFFEFGFD==FEGDGCG:FEGGGGGCFFGFGG<FGGG7:@@FGDEFGGGCF:FG,<BCFGGG*CB@CGGGG<FGBFC2FFCGFGDCG@C*C888EEFF?C9F?6:CCGGGG8?8E88CCFGGFCC8EGGCFDFCFGG*7:FGFF8/*7C7EE*/9:5D)99C?C*A*9DB<7>
@M00200:207:000000000-ALC1F:1:1112:18738:7235 1:N:0:5
ATTGGGCTTAAAGAGCGTGTAGGCGGTCCGGTAAGTCGGTTGTGAAAGCCCAGGGCTCAACCCTGGGATGCCGACCGATACTGTCGGACTAGAGTTCGGAAGAGGCGAGTGGAATTCCCGGTGTAGCGGTGAAATGCGCAGATATCGGGAGGAACACCTATGGCGAAGGCAGCTCGCTGGGACGTTACTGACGCTGAGACGCGAAAGCGTGGGGAGCAAACAGGATTAGATACCCCAGTA
+
GGGGGGGGGGGGGGGGGGGGGGGGGGGGGGGGGGGGGGGFGGGGGGGGGFFFGGGGGGGGGGGGGGGGGGGGGGGGGGGGGGGGGGGGGGGGGGGGGGGGGGGGGGGGGEGGGGGGGGGGGGGGGGGGGFGGGGGGGGGGGGGGGGGGGGGGGGGGGGGGGGGGGGGGGGGGGGGGGGEGEGGGGFGGGGGGGGGGGGGGGGGDEGECGEGGGGGGGGGGGGGGGGFGGFGGGGGGFGFF
@M00200:207:000000000-ALC1F:1:1112:12395:15062 1:N:0:5
ACTGGGTGTAAAGGGCACGTAGGCGGCTCGGCAAATCGGTCGTGGAATCCCGACGCTTACCGTCGGAACGGCGGCCGAAAATACCGGGCTCGAGGGCGTGAGGGGTCACTGGAACTCCTGGTGAAGCGGTGAAATGCGTAGATATCAGGAGGAACGCCGGAGGCGAAAGCGAGTGACTGGCGCGTTCCTGACGCTGAGGTGCGAAAGCTAGGGGAGCAAACGGGATTAGATACCCTTGTA
+
GGGGGGGGGGGGGGGGGGGGGGGGGGGGGGGGGGGGGGGGGGGGGGGGGGGGGGGGGGGGGGGGGGGGGGGGGGGGGGGGGGGGGGGGGGGGGGGGGGGGGGGGGGGGGGGGGGGGGGGGGGGGGGGGGGGGGGGFGGGGGGGGGGGGGGGGGGGGGGGGGGGGGGGGGGGGGGGGGGGFGGGGGGGGGGGGGGGGGG=EGGGGGGGGGGGGGGGGGGGGGGGGGGGGGFGGGGGGFGGG
@M00200:207:000000000-ALC1F:1:1112:15206:15445 1:N:0:5
ACTGGGCTTAAAGCGCGCGTAGGCGGTTTTTTAAGTCTGATGTGAAAGCCCACGGCTCAACCGTGGAGGGTCATTGGAAACTGGAAAACTTGAGTGCAGAAGAGGAAAGTGGAATTCCATGTGTAGCGGTGAAATGCGCAGAGATATGGAGGAACACCAGTGGCGAAGGCGACTTTCTGGTCTGTAACTGACGCTGATGTGCGAAAGCGTGGGGATCAAACAGGATTAGATACCCCCGTA
+
GGGGGGGGGGGGGGGGGGGGGGGGGGGGGGGGGGGGGGGGGGGGGGGGGGGGGGGGGGGGGGGGGGGGGGGGGGGGGGGGGGGGGGGGGGGGGGGGGGGGGGGGGGGFGGG?EGGGFGGFCGFFGGGGGGGGGGGFGGGGGGGGGGGGGGGGGGGGGGGGGFFF@FGGGFCEGGGGGGGGFGGGGGGGGGGGGDGGGGGGGGGGGCGGDGGGGGGGFFGGGGCGCGGGDFGGGGGGFGGD
@M00200:207:000000000-ALC1F:1:1112:25561:22148 1:N:0:5
ACTGGGTGTAAAGGGTGCGTAGGTGGTGAGGTAAGTCGGATGTGAAAGCTCCGAGCTCAACTCGGAAATGGCATTGGAAACTACCTTGCTAGAGGGTTTGAGGGGGGACTGGAATACTTGGTGTAGCAGTGAAATGCGTAGATATCAAGTGGAACACCAGTGGCGAAGGCGAGTCCCTGGAAAACTCCTGACACTGAGGCACGAAAGCTAGGGGAGCAAACAGGATTAGATACCCCTGTA
+
GGGGGGGGGGGGGGGGGGGGGGGGGGGGGGGGGGGGGGGGGGGGGGGGGGGGGGGGGGGGGGGGGGGGGGGGFGGG?FGGGGGGGGGGGGGGGGGGGGGGGGGDFGGGGGGFGGGGGGGGGGGGGGGFCFGGGGFGGGGGGGGGGGGGGGGGGGGGGGGDGGGEGGGGGGGGGGGGGGGGFGG>FGGGGGGGGGG?CFDGGGGGGGEFGGCEG5=E3FFCFFGGGGGFGFGGGFFGFFDF
@M00200:207:000000000-ALC1F:1:1113:22715:18334 1:N:0:5
ATTGGGTGTAAAGCGCACGTAGGCGGCGCCGCAAGTGCGGGGTGAAATCCCACGGCTTACCCGTGGAACTGCCTTGCAGACTGCGGTGCTCGAGGATGGTAGGGGAGAGCGGAACTCCTGGTGGAGCGGTGAAATGCGTAGATATCAGGAGGAACACCGGTGGCGAAGGCGGCTCTCTGGTCCATTTCTGACGCTGAGGTGCGAAAGCTAGGGGAGCAAACGGGATTAGATACCCGAGTA
+
EFGGGFFBGGGGGGGGGGGGGGGGGGFEGDEGGGGG9,@FGCFGGGGGGGCFGGGGGDDEGGCF>EECF8=F<FC8,BBEGFG8CC+@B?,BCFFDGGGADDFGF+++@+@FGG>CG,>FGDF:DF,>FG*FFGG9>CECEF9FGGGGGGGGGG+CF*=<FGGFGGEECFG*C:8+<0:<:0@FF0+<CGFFGD8EG8ECEF8CECEG??EFGGGGD=6<FDGDGGFGGFGGGG75BGFF
@M00200:207:000000000-ALC1F:1:1113:15859:23562 1:N:0:5
ATTGGGCATAAAGGGCATGTAGGCGGTGCTACGCGTTTCCGGTGCCAGCTCCTTGCTTAACGAGGGGAGTGCCGGGAAGACGGTAGGACTTGAGGACCTCAGAGGGACATAGAATTCCGGGTGGAGTGGTGAAATGCGTAGATATCCGGAGGAATACCAAAGGCGAAGGCAGTGTCCTGGGAGGTGACTGACGCTGAGGTGCGAAAGCCAGGGGAGCGAACGGGATTAGATACCCCAGTA
+
GGGGGGGGGGGGGGGGGGGGGGGGGGGGGGGGGGGGGGGGGGGGGGGGGGGGGGGGGGGGGGGGGGGGGGGGGGGGGGGGGGGGGGGGGGGGGGGGGGGGGGGGGGGGGGGGGGGGGGGGGFEGFGFGGFGGGGGGGGGGGGGGGGGGGGGGGGGGGGGGFFGGGGGGGGGGDGGFFGEGGFGG7FGBCGFEED=EEGGGF?E=EEEF=FGGGGDE<ECGCDCD<5C6C6*:07*7>DFF
@M00200:207:000000000-ALC1F:1:1114:18709:2065 1:N:0:5
ATTGGGTTTAAAGGGTGCGTAGGCGGCGCGGTAAGTCGGGTGTGAAATGTCGAGGCTTAACTTCGAAACTGCATTCGATACTGCCGTGCTTGAGGACTGGAGAGGAGACTGGAATTTACGGTGTAGCGGTGAAATGCGTAGATATCGTAAGGAAGACCAGTGGCGAAGGCGGGTCTCTGGACAGTTCCTGACGCTGAGGCACGAAGGCCAGGGGAGCAAACGGGATTAGATACCCTCGTA
+
GGGGGGGGGGGGGGGGGGGGGGGGGGGGGGGGDFFGGEEGFEFGCFDFGGGCDFGGGGGGGGGGGGGDGGGGGGGGGGGGGGGGGGGGGGGGGGGGGGGGGGGEGGGCDGGGFDGFGGG7FFGGGGFGGGGFFGGGGGGGGEGFGFGGGGCFGGGCFGGGGGGEGGD7CFGGGBEGGG?FGGGGGGGGGGGGGGGEGGFFEFGGGGGGGEGGGGEEGGGGGGDD)CGFGFGFFFCFC<FC
@M00200:207:000000000-ALC1F:1:1114:8035:14239 1:N:0:5
ACTGGGCGTAAAGAGCGTGTAGGCGGCCAGGTAGGTCGGTTGTGAAAACTGGAGGCTCAACCTTCAGAGGTCGACCGAAACCATCTGGCTAGAGTCCGGGAGAGGAGAGTGGAATTCCTGGTGTAGCGGTGAAATGCGCAGATATCAGGAAGAACACCCGTGGCGAAAGCGGCTCTCTGGAACGGTACTGACGCTGAGACGCGAAAGCGTGGGGAGCGAACAGGATTAGATACCCCCGTA
+
GGGGGGGGGGGGGGGGGGGGGGGGGGGGGGGGGGGGGGGGGGGGGGGGGGGGGGGGGGGGGGGGGGGGGGGGGGGGGGGGGGGGGGGGGGGGGGGGGGGGDGGGGGGGGGGGGGGGGGGGGGGGGGGGGGGGGGGGGGGGGGGGGGGGGGGGGGGGGGGGEGGGGGGGGGGGGGGGGGGGGGGGGGGGGGGGGGGGGGFAGGGGGGDGGGEGEGGGGGGGGGGGFGFFGFGGGGGGGDED
@M00200:207:000000000-ALC1F:1:1114:28003:16282 1:N:0:5
ACTGGGTGTAAAGGGCGCGTAGGCGGGATGGCAAGTCAGTCGTGAAATCTCTCGGCTCAACCGAGAAACGTCGGCTGATACTGCCGTTCTTGAGGGATGCAGAGGAGACTGGAATTCCCGGTGTAGCGGTGAAATGTGTAGAGATCGGGAGGAACACCGGTGGCGAAGGCGGGTCTCTGGGCATCTCCTGACGCTGAGGCGCGAAAGCGTGGGGAGCAAACGGGATTAGATACCCCAGTA
+
GGGFGGGFFGGGGGGGGGGGGGGGGGGGGGGGGGGGGGGGGGFGGGGGGGGGGGGGGGGGGGGGGGGGGGGGGGGGGGGGGGGGGGGGGGGGGGGGGGGGGGGGGGGGGGGGGGGGGGGGGGGGGGGGGGGGGGGGGGGGGGGGGGGGGGGGGGGGFGGGGGGGGGGGGGDGGGGGGGGGGGGGGGGGGGGGGGGGGGG:EGGECGGGGGGGEGGGGGGGGGGDFDC4C?FGGDDGGGFG
@M00200:207:000000000-ALC1F:1:1115:12788:15348 1:N:0:5
ATTGGGTTTAAAGCGTGCGCAGGCGGTTATGTAAGACAGATGTGAAATCCCCGGGCTCAACCTGGGAACTGCATTTGTGACTGCATAGCTAGAGTACGGTAGAGGGGGATGGAATTCCGCGTGTAGCAGTGAAATGCGTAGATATGCGGAGGAACACCGATGGCGAAGGCAATCCCCTGGACCTGTACTGACGCTCATGCACGAAAGCGTGGGGAGCAAACAGGATTAGATACCCCTGTA
+
GGGGGGGGGGGGGGGGGCGEGGGGGGGGGGGGGGGGGGGGGGGGGGGGGGGGGGGGGGGGGGGGGGGGGGGGGGGGGGGGGGGGGGGGGGGGGGGGGGGGGGGGGGGGGGGGGGGGGGGGGGGGGGGGGGGGGGGGGGGGGGGGGGFGGGGGGGGGGGGGEGGGGGGGGGGGGGGGGGGGGECFGFGGGGGGGGGGEGGGGGGGGGGGDEGGGGGGGGFGFFFGGGFFFF7CGGGGGGFG
@M00200:207:000000000-ALC1F:1:1115:28586:17253 1:N:0:5
ATTGGGCTTAAAGGGTTCGTAGGCGGTGCGGCAAGTCGGGGGTGAAATCTCTGGGCTTAACCCAGAGGCTGCCTCCGAAACTGCTGTGCTCGAGTGCGGGAGAGGCGAGTGGAATTGCAGGTGTAGCGGTGAAATGCGTAGATATCTGCAGGAACACCCGGGGCGAAGGCGGCTCGCTGGACCGCAACTGACGCTGAGGAACGAAAGATAGGGGAGCAAACAGGATTAGATACCCGAGTA
+
GG<@@FCCEFFGGGGEF<CFF@CGGGGEDEEG>FFGGDFGCC:C@<FGCEDFF=FGDGFG?FCFC@FFGF=FGE?FGFB:FCFGFGGFGCFEC:8B?F++>F>F77FB@8D+:FFEFFBC<FCGG;;C7<CFGFAE>:>FEGCFFGG9>,<FFFFFGEE<C@CDCCGGD*:CDGDEEEEGGDG5885:0<FC>EEG>5:+AFGGDC5*0<0:*?<D53802*9DFDF=AAGCF<CDC).9
@M00200:207:000000000-ALC1F:1:1116:23933:22890 1:N:0:5
ATTGGGTGTAAAGTGTGCGCAGGTGGCTGAGCAAGTCGAGTGTGAAATCCCCGGGCTTAACTTGGGAATTGCGCTCGAAACTACTTGGCTCGAGTGTGGCAGAGGAAGGTGGAATTCCAGGTGTAGCGGTGAAATGCGTAGAGATCCGGAGGAAGACCGGTGGCGAAGGCGGCCTGCTGGGCAGATACTGACACTGAGGCGCGACAGCGTGGGGAGCAAACAGGATTAGATACCCGTGTA
+
FGGGGGGGGGCFFGGGGGGGGGGGGGGGEGGGGFGGGEEEGFFGGDGFGGGGGGGGGGFFGGGGGGF@FFDFEGGGFEFFGGFGGGFGGGGGGGGGGF7FGDCFGGCCGGFGGGGGGGGGGGGGGGGGGGGFFGGG9CFEGGGGGGGGGGGDEF7@FGGGGGGGDGGG7AFEGGGGGFGGGGGGGGBFGFEGGGGFGGGC5EGGGGGGGCGEEEEGGGGGGGGF:DF4:5CDFGG@DDFC
@M00200:207:000000000-ALC1F:1:1117:25976:6743 1:N:0:5
ATTGGGTTTAAAGGGCTCGTAGGCGGCCAACTAAGTCGGATGTGAAATCCCCAGGCTCAACTTGGGAACTGCATCCGATACTGGATGGCTTGAATCCGGGAGAGGGATGCAGAATTCCAGGTGTAGCGGTGAAATGCGTAGATATCTGGAGGAATACCGGTGGCGAAGGCGGCATCCTGGACCGGCATTGACGCTGAGGAGCGAAAGCCAGGGGAGCAAACGGGATTAGATACCCGCGTA
+
GGGFGG;FGGGGGGGGGGGGGGGGGGGGGD<FGGGGGGGGGGGGGGGGGFGGFGGGGGGGGGGCFCE<EGGGCGGGGGGGGGGFGGGFGGGGGGGGFEFE@F:FFDFGGGGGGF9??,?EFGGGGGGE@FFGFFGGGGEEGGGFFGFGGGGGGGF9CCFEGGGCGGGG7:>8B8CFGGGGFGGGGGGECE++;CGGDGGGEG=8EED7@8FFDGCDGGGGG5575CCCG?D*0<FDFGFG
@M00200:207:000000000-ALC1F:1:1117:13790:13026 1:N:0:5
ATTGGGTGTAAAGGGTGCGCAGGCGGCATATCAAGTCTGAAGTGAAAGGTACGGGCTCAACCTGTACAGGCTTTGGAAACTGGTATGCTCGAGGACAGGAGAGGGCGGTGGAACTCCACGTGTAGCGGTAAAATGCGTAGAGATGTGGAAGAACACCAGTGGCGAAGGCGGCCGCCTGGCCTGTAACTGACGCTCAGGCACGAAAGCGTGGGGAGCAAATAGGATTAGATACCCGAGTA
+
GGGGGGGGGGGGGGGGGGGGGGGGGGGGGGGGGGGGGGGGGGGGGGGGGGGGGGGGGGGGGGGGGGGGGGGGGGGGGGGGGGGGGGGGGGGGGGGGGGGGGGGGGGGGGGGGGGGGGGGGGGGGGGGGGGGGGGGGGGGGGGGGGGGGGGGGGGGGGGGGGGGGGGGGGGGGGGGGGGGGGGGGGGGGGGGGGGGGGGGGGGGGGGGGGGGGGGGGGCFFGGFGF>DFGFGGEGDGFGF
@M00200:207:000000000-ALC1F:1:1117:12458:16008 1:N:0:5
ATTGGGTATAAAGGGTGCGTAGGCGGGTCTTTAAGTCAGGGGTGAAATCCTGGAGCTCAACTCCAGAACTGCCTTTGATACTGAAGATCTTGAGTTCGGGAGAGGTGAGTGGAACTGCGAGTGTAGAGGTGAAATTCGTAGATATTCGCAAGAACACCAGTGGCGAAGGCGGCTCACTGGCCCGGTACTGACGCTGAGGTGCGAAAGCGTGGGGAGCAAACAGGATTAGATACCCCAGTA
+
GGGGGGGGGGGGGGGGGGGGGGGGGGGGGGGGGGGGGGGGGGGGGGGGGGGGGGGGGGGGGGGGGGGGGGGGGGGGGGGGGGGGGGGGGGGGGGGGGGGGGGGGGGGGGGGGGGGGGGGGGGGGGGGGGGGGGGGGGGGGGGGGGGGGGGGGGGGGGGGGGGGGGGGGGGGGGGGGGGGGGGGGGGGGGGGGGGGGGGGGGGGGGFDGGGGGGGGGGGGGFGGGFGGGGFGGGGGGFGFC
@M00200:207:000000000-ALC1F:1:1117:8650:18984 1:N:0:5
ATTGGGTTTAAAGAGCGCGTAGGCGGCCAGGTAAGTCCGACGTGAAATCTGGAGGCTCAACCTCCAGCGGTCGTTGGAAACTACTTGGCTAGAGTCCGGAAGAGGAGAGTGGAATTCCTGGTGTAGCGGTGAAATGCGCAGATATCAGGAAGAACACCGATGGCGAAAGCAGCTCTCTGGGACGGTACTGACGCTGAGGCGCGAAAGCGTGGGGAGCGAACAGGATTAGATACCCCAGTA
+
GGGGGGGGGGGGGGGGGGGGGGGGGGGGGGGGGGGGGGGGGGGGGGGGGGGGGGGGGGGGGGGGGGGGGGGGGGGGGGGGGGGGGGGGGGGGGGGGGGGGGGGGGGGGGGGGGGGGGGGGGGGGGGGGGGGGGGGGGGGGGGGGGGGGGGGFGGGGGGGGGGGGGGGGGGGGGGGGGGGGGGGDGGGGGGGGGGGGGGGGGGGGGGGGGGGGDEGDGGGGGGGGFGGGGFGGGGG5>DFG
@M00200:207:000000000-ALC1F:1:1118:11748:9767 1:N:0:5
ATTGGGTATAAAGGGCGCGTAGGCGGCCTGGTAAGTAGGGGGTGAAATCCTGCGGCTTAACCGCAGGGCTGCCTTCTAAACTGTCAGGCTTGAGCACAGTAGAGGCAGGTGGAATTCCCGGTGTAGCGGTGGAATGCGTAGAGATCGGGAAGAACATCAGTGGCGAAGGCGGCCTGCTGGGCTGTTGCTGACGCTGAGGCGCGACAGCGTGGGGAGCAAACAGGATTAGATACCCTCGTA
+
GGGGGGGGGGGGGGGGGGGGGGGGGGGGGGGGGGGGGGGGGGGGGGGGGGGGGGGGGGGGGGGGGGGGGGGGGGGGGGGGGGGGGGGGGGGGGGGGGGGGGGGGGGGGGGGGGGGGGGGGGGGGGGGGGGGGGGGGGGGGGGGGGGGGGGGGGGGGGGGGGGGGGGEDGGGGGGGGGGGGGGGGGGCFGGGGGGGGGGGGGGGGGGGGGGGGGGDG>42FGGGF;?G=GFGGGGFCFGFG
@M00200:207:000000000-ALC1F:1:1118:16709:9818 1:N:0:5
ATTGGGTATAAAGGGCGCGTAGGCTGTGCTGTAAGTCAGGCGTGAAATCCCCGGGCTCAACCTGGGAATTGCGCATGATACTGCGGCGCTTGAAGACGGGAGAGGATGGCGGAATTCCCAGTGTAGAGGTGAAATTCGTAGATATTGGGAAGAACACCGGTGGCGAAGGCGGCCATCTGGCCCGTAATTGACGCTGAGGCGCGAAAGCGTGGGGAGCCAACAGGATTAGATACCCGTGTA
+
GGGGGGGGGGGGGGGGGGGGGGGGGGGGGGGGGGGGGGGGGGGGGGGGGGGGGGGGGGGGGGGGGGGGGGGGGGGGGGGGGGGGGGGGGGGGGGGGGGGGGGGGGGGGGGGGGGGGGGGGGGGGGGGGGGGGGGGGGGGGGGGGGGGGGGGGGGGGGGGGGGGGGGGGGGGGGGGGGGGGGGGGGGGGGGGGGGGGGGGGGGGGGGGGGGGGGGGGF(.CFGGF*,:FGFGGGGGGGGFG
@M00200:207:000000000-ALC1F:1:1118:12626:16338 1:N:0:5
ATTGGGTTTAAAGAGCGTGTAGGCGGCCAGACAGGTCCGTTGTGAAAACTAGAGGCTTAACCTCTAGACGTCGATGGAAACCGTCTGGCTAGAGTCCGGAAGAGGAGAATGGAATTCCTGGTGTAGCGGTGAAATGCGCAGATATCAGGAAGAACACCCGTGGCTAAGGCGGCTCTCTGGGACGGTACTGACGCTGAGACGCGAAAGCGTGGGGAGCTAACAGGATTAGATACCCTAGTA
+
GGGGGGGGGGGGGGGGGGGGGGGGGGGGGGGGGGGGGGGGGGGGGGGGGGGGGGGGGGGGGGGGGGGGGGGGGGGGGGGGGGGGGGGGGGGGGGGGGGGGGGGGGGGGGGGGGGGGGGGGGGGGGGGGGGGGGGGGGGGGGGGGGGGGGGGGGGGGGGGGGGGGGGGGGGGGGGGGGGGGGGGGGGGGGGGGGGGGGGGGGGGGGGGGGGGGGGGGF?<GGGGF*8FGGFGGGGGGGGFG
@M00200:207:000000000-ALC1F:1:1118:9022:23995 1:N:0:5
ATTGGGTGTAAAGAGCTCGTAGGCGGTTCAGTAAGTCGGGTGTGAAAACTCTGGGCTCAACCCAGAGACGCCACCCGATACTGCTGTGACTTGAGTACGGTAGGGGAGTGGGGAATTCCTGGTGTAGCGGTGAAATGCGCAGATATCAGGAGGAACACCAGTGGCGAAGGCGCCACTCTGGGCCGTAACTGACGCTGAGGAGCGAAAGCGTGGGTAGCAAACAGGATTAGATACCCGCGTACG
+
GGGGGGGGFGGGGGGGGGGGGGGGGGGGGGGGGGGGGGGGGGGGGGGGGGGGGGGGGGGGGGGGGGGGGGGGGGGDFFGGGGGGGGGGGGGGGGGGGGGGGGGGGGEGGGGGGGGGGGGGGGGGGGGGGGGGGGGGGGGGGGGGGGGGGGGGGCEGGGGGGGGGGGGGGGGGGC>EFGGGGGGGG:5BEGGGGGGGGGGGGGGGGGGGGDEGGGGGF>FC@FG:*(0>FFGFGGGGG3)>D)-
@M00200:207:000000000-ALC1F:1:1119:8046:6246 1:N:0:5
ATTGGGTGTAAAGGGCGCGTAGGCGGGATGGCAAGTCGGTCGTGAAATCCCTCGGCTCAACCGAGGAGCGTCGGCCGATACTGCCGTTCTTGAGGGATGCAGAGGAGACTGGAATTCCCGGTGTAGCGGTGAAATGTGTAGAGATCGGGAGGAACACCGGTGGCGAAGGCGGGTCTCTGGGCATCTCCTGACGCTGAGGCGCGAAAGCGTGGGGAGCAAACGGGATTAGATACCCTAGTA
+
GGGGGGGGGGGGGGGGGGGGGGGGGGGGGGGGFGGGGGEGGGGGGEFGGGGGGGGGGGGGGGGGGGEGGGGGGGGGGGGGGGGGGGGGGGGGGGGEGGGGGGGGCGGFGGGGGGGGGGGGGFFGGGGGDGGGGGGGGGGFGGGGGGGGGGGGGGGGGGGEGGGGG>EEGGGGGGGGGGGGFFGGGGGGGGGGGGGGGGGGGGEGDGCGGGGGEEDDGGGGGGDGDGGDG?CFGGGGGFFC
@M00200:207:000000000-ALC1F:1:1119:15119:12712 1:N:0:5
ATTGGGCTTAAAGGGCTCGTAGGCGGTTTGTCGCGTCGGGAGTGAAAACACTGGGCTTAACTCAGTGCTTGCTTCCGATACGGGCAGACTAGAGGTATGCAGGGGAGAACGGAATTCCTGGTGTAGCGGTGAAATGCGCAGATATCAGGAGGAACACCGGTGGCGAAGGCGGTTCTCTGGGCATTACCTGACGCTGAGGAGCGAAAGTGTGGGGAGCGAACAGGATTAGATACCCCCGTA
+
GGGGGGGGGGGGGGGGGGGGGGGGGGGGGGGGGGGGGGGGGGGGGGGGGGGGGGGGGGGGGGGGGGGGGGGGGGGGGGGGGGGGGGGGGGGGGGGGGGGGGGGGGGGGGGGGGGGGGGGGGFFGGGGGGGGGGGGGGGGGGGGGGGGGGGGGGGGGGGGGGGGGGGGGGGGGGGGGGGGGGGGGGGGGGGGGGGDGGGGGGGGGGDGGGGGGGGGGGGGGGGGGGGGGGFGGGGGGGGFG
@M00200:207:000000000-ALC1F:1:1119:26585:13180 1:N:0:5
ATTGGGTGTAAAGGGCGCGTAGGCGGCGCGGGAAGGCGGCGGTGAAAGTCCGGGGCTCAACCCCGGATCGGCCGTGGCGACTCCCGCGCTGGAGCACAGTAGAGGCGGGTGGAATTTCGGGGGTAGCGGTGGAATGCGTAGAGATCCGGAAGAACACCGGTGGCGAAGGCGGCCCGCCGGGCCGTGGCTGACGCTGAGGCGCGACAGCGTGGGGAGCAAACAGGATTAGATACCCCGGTAAGG
+
FGGGGGGGGGEGGGGGGGGGGGGGGGGGEGGGGGGGGGGGGGGGGGGGGGGGGGGEEGGGGGGGGGGGGGGGGGEGGGGGGGGGGGGGGGGGGGGGGGGGCGCFGGGGGE8E59:@+<0:E*:C8CC:>*:C*<CCFC*2?>@+:3:@E>*?CGGEFGCE*:C6/*:5C88>8CEE8*1:E**2:C>5*;;**2*;*;CF8//1*****2//8E5<=:?<8**:*224C4?7AFGCDG;>74)
@M00200:207:000000000-ALC1F:1:1119:25228:17407 1:N:0:5
ACTGGGTGTAAAGCGTGCGCAGGCGGTTTGCTAAGACCGATGTGAAATCCCCGGGCTCAACCTGGGAACTGCATTGGTGACTGGCAGGCTAGAGTATGGCAGAGGGGGGTAGAATTCCACGTGTAGCAGTGAAATGCGTAGAGATGTGGAGGAATACCGATGGCGAAGGCAGCCCCCTGGGCCAATACTGACGCTCATGCACGAAAGCGTGGGGAGCAAACAGGATTAGATACCCCAGTA
+
GGGGGGGGGGGGGGGGGGGGGGGGGGGGGGGGGGGGGGGGGGGGGGGGGGGGGGGGGGGGGGGGGGGGGGGGGGGGGGGFFFGGGGGGGGGGGGGGGGGGGGGGGGGGGGGGGGGGGGGGGFGGGGGGGFGGGGGGGGGGGGGGGGGGGGGGGGGGGGGGGGGGGGGGGGGGGGGGGGGGGGGGGGGGGGGGGGGGGGGGGGGGGGGGGGGGGGGGGGGGGGGGGGGGGFGGGGGGGGFG
@M00200:207:000000000-ALC1F:1:2101:18880:5289 1:N:0:5
ATTGGGTGTAAAGGGCTAGTAGGCGGCTTAGCAAGTCGGGTGTGAAAACTTCAGGCTCAACCTGGAGCGGCCATCCGATACTGCTATGGCTAGAGTCCGGTAGGGGACCACGGAATTCCTGGTGTAGCGGTGAAATGCGCAGATATCAGGAGGAACACCGGTGGCGAAGGCGGCTTGCTGGATCGGTTCTGACGCTGAGGCGCGAAAGCCAGGGGAGCAAACGGGATTAGATACCCTCGTA
+
GGGGGGGGGGGGGGGGGGGGGGGGGGGGGGGGGGGGGGGGGGGGGGGGGGGGGGGGGGGGGGGGGGGGGGGGGGGGGGGGGGGGGGGGGGGGGGGGGGGGGGGGGGGGGGGG=FGGGGGGGGGGGGGGGGGGGGGGGGGGGGGGGGGGGGGGGGGGGGGGGFEGGGGGGGGGGGDEGGGGGGGGGGGGGGGGGGGGG8EGGGGGGGGEGGGGGGGGGGGGGGGGFFFFFFFFGGFFFFDFF
@M00200:207:000000000-ALC1F:1:2101:21392:15318 1:N:0:5
ATTGGGTTTAAAGGGCACGCAGGCGGTGCTGCGCGTTTCGCGTGACAGCGGGTGGCTTACCTACCCGAGGCTGCGAAAGACGGCAGGGCTTGAGGGCCAGAGAGGGACACGGAATTCCGGGTGGAGTGGTGAAATGCGTAGAGATCCGGAGGAACACCGAGGGCGAAGGCAGTGTCCTGGCTGGTGACTGACGCTGAGGTGCGAAAGCCAGGGGAGCGAACGGGATTAGATACCCCCGTA
+
GGGGGGGGGGGGGGGGGGGGGGGGGGGGGGGGGGGGGGGGGGGGGGGGGGGGGGGGGGGGGGGGGGGGGGGGGGGGGGGGGGGGGGGGGGGGGGGGGGGGGGGGGGGGGGGGFGGGGGGGGGGGFGGGGGGGGGGGGGGGGGGGGGGGGGGGGGGGGGGGGGGGGGGGGGGGGGGGGGGGGGGGGGGGGGGGGGGGGGGGGGGGGGGGGGGGGGGGGGGGGDGGDDFFFFFFGGFFEBEB
@M00200:207:000000000-ALC1F:1:2101:9577:15406 1:N:0:5
ACTGGGTGTAAAGTGTGCGCAGGCGGCCGAGCAAGTCGAGTGTGAAAGCCCCGAGCTTAACTTGGGAACTGCGCTCGAAACTACTTGGCTAGAGTGTGGCAGAGGGAGGTGGAATTCCACGTGTAGCGGTGAAATGCGTAGAGATGTGGAGGAACACCGATGGCGAAGGCAGCCTCCTGGGCCAACACTGACGCTCATGCACGAAAGCGTGGGGAGCAAACAGGATTAGATACCCCTGTA
+
FGGGGGEEGFGGGDFGGGG:FGEGGGDFE:@BCFGFG@7@FGGGFFF@EGGGC@FGEGGGFGF9EFGFFGGFCECGGGGGGGGFGFGGGGGGFGFFGGGGGGGFEEGGGEECBFDFFGA<CGFFGGGGGCGEGGEGDECDGEGGGCDGGGGGGFGFGFE7CF5FE*>:BCCBCG>,=:EFEGFE>EGGFEGGCEECE9@C<FFGGGGGG7=EGG3CD5EF=549>FFFFF?FGG:7>56B
@M00200:207:000000000-ALC1F:1:2102:25547:8315 1:N:0:5
ATTGGGTTTAAAGAGCGTGTAGGCGGCCAGGTAGGTCAGCTGTGAAAACTGGAGGCTCAACCTTCAGACGTCGGCTGAAACCATCTGGCTAGAGTCCGGGAGAGGAGAGTGGAATTCCTGGTGTAGCGGTGAAATGCGCAGATATCAGGAAGAACACCCGTAGCGAAAGCGGCTCTCTGGAACGGTACTGACGCTGAGACGCGAAAGCGTGGGGAGCGAACAGGATTAGATACCCGAGTA
+
G<FGGGGGGGGGGGGGGCCFGGGGGGGGGGGGGGGGGGGGGGGGGGGGGFGGGGGGGGGFGGGGFGGGGGGGGCEGGGGG<EFGGGGFGFGFGFGGFGGGFGGGGGGGGGGGGDFAAFEGFGGGGFCFDEGGGGGGGGGGGGGGGGGGGGGGGGGGGCGDGE;FFGGGEFE**BEDDCFG9:CGEG>CGG9:887EGGGFGGGGGGGGGEEEGCDECCCGGGFCFGFF66>FGGGGDD<F
@M00200:207:000000000-ALC1F:1:2102:23973:9867 1:N:0:5
ATTGGGTTTAAAGCGTACGTAGGCGGATGTGCAGGCGTCGTGTGAAAGCCCTCGGCTCAACCGAGGAATTGCACGGCGAACCGCACGTCTTGAGACAAGTAGGGGCGGTCGGAACGATAGGTGGAGTGGTGAAATGCGTTGATATCTATCGGAACGCCGAAGGTGAAGACAGGCCGCTGGGCTTGTTCTGACGCTGAGGTACGAAAGCGTGGGTAGCGAACGGGATTAGATACCCTGGTA
+
GGGGGGGGGGGGGGGGGGGGGGGGGGGGGGGGGGGGGGGGGGGGGGGGGGGGGGGGGGGGGGGGGGGGGGGGGGGGGGGGGGGGGGGGGGGGGGGGGGGGGGGGGGGGGGGGGGGG@FGGGGGGFGGGGGGGGGGGGGGGGGGFGGGGGGGGGDGGGGGEE*7FGFGGGGGGGGGGGGDGGGGGGGGGG?CFGGGGCGGFGGGEGGGGGGGGGGGGGGEECCED3DGGC?CFFGGGGGGG
@M00200:207:000000000-ALC1F:1:2102:21846:12459 1:N:0:5
ATTGGGTTTAAAGGGTGCGTAGGAGGGCAGGTAAGTCAGTGGTGAAATCTCCAAGCTTAACTTGGAAACTGCCGTTGATACTATCTGTCTTGAATACCGTGGAGGTGAGCGGAATATGTCATGTAGCGGTGAAATGCTTAGATATGACATAGAACACCAATCGCGAAGGCAGCTCACTACACGAATATTGACTCTGAGGCACGAAAGCGTGGGGATCAAACAGGATTAGATACCCCCGTA
+
GGGGGGGEGGGGGGGGGGGGGGGFGGGGCEEFGGGGGGGGGGGGGGGGFGGGGFGGGGCGGGGCA,6FGFFG@BF:FDGFDFFAGGGG@FFGGGGGFGG<FDEGDCFE<EFGGDGGGGGGGF9FF?<FFEEFGEFEGFGGF9E@EFC??<BEE,,=F>FDE@=:CEDG::F7CFCGFFFGGCEGEGDFEFGEFFFA;DEFDFGGCC1,:EDGDGCEEGG?FCGC<FCCD7+;EFGFGCDG
@M00200:207:000000000-ALC1F:1:2102:2695:13747 1:N:0:5
ATTGGGTTTAAAGGGTGCGTAGGAGGGCAGGTAAGTCAGTGGTGAAATCCCCGAGCTTAACTTGGGAACTGCCGTTGATACTATCTGTCTTGAATACCGTGGAGATGAGCGGAATATGTCATGTAGCGGTGAAATGCTTAGATATGACATAGAACACCAATTGCGAAGGCAGCTCGTTACACGAATATTGACTCTGAGGCACGAAAGCGTGGGGATCAAACAGGATTAGATACCCCAGTA
+
GGGGGGGGGGGGGGGGGGGGGGGGGGGGGGGGGGGGGGGGGGGGGGGGGGGGGGGGGGGGGGGGGGGGGGGGGGGGGGGGGGGGGGGGGGGGGGGGGGGGGGGGGGGGGGGGGGGGGGGGGGGGGFGGGGGGGGGGGGGGGGGGGGGGGGGGGG9FFGGGF,6EFGGGGGGGGGGGEGGGGGGGGGGGGGGFFFGFGFGGGGGGGGGGGGEDDGGGGCFGGGGGGGGGGFGG?C6CDGGG
@M00200:207:000000000-ALC1F:1:2102:10323:19283 1:N:0:5
ATTGGGTTTAAAGGGTGCGCAGGCGGCATATCAAGTCTGAAGTGAAAGGTACGGGCTCAACCTGTACAGGCTTTGGAAACTGGTATGCTCGAGGACAGGAGAGGGCGGTGGAACTCCACGTGTAGCGGTAAAATGCGTAGAGATGTGGAAGAACACCAGTGGCGAAGGCGGCCGCCTGGCCTGTAACTGACGCTCAGGCACGAAAGCGTGGGGAGCAAATAGGATTAGATACCCGAGTA
+
GGGGGGGGGGGGGGGGGGGGGGGGGGGGGGGGGGGGGGGGGGGGGGGGGGGGGGGGGGGGGGGGGGGGGGGGGGGGGGGGGGGGGGGGGGGGGGGGGGGGGGGGGGGGGGGGGGGGGGGGGGGGGGGGGGGGGGGGGGGGGGGGGGGGGGGGGGGGGGGGG,3FGGGGGGGGGGGGGGGGGGGGGGGGGGGGGGGGGGGGGGGGGGGGGGGGGGGGGGFGGGGGGGFGGFGGGGGGGGG
@M00200:207:000000000-ALC1F:1:2103:25447:3242 1:N:0:5
ATTGGGTTTAAAGGGCGCGTAGGTGGCTGTGTAAGTCGGGGGTGAAATGCTGCGGCTCAACCGCAGCGCTGCCTCCGAGACTGCACGGCTTGAGCACGGTAGAGGCCGATGGAATTCCCGGTGTAGCGGTGGAATGCGTAGAGATCGGGAAGAACACCGATGGCGAAGGCAGTCGGCTGGGCCGTTGCTGACACTGAGGCGCGACAGCGTGGGGAGCAAACAGGATTAGATACCCGGGTA
+
GGFGGGGGGGGGFGGEGGGGGGGD<@F@EGFGFFGGFDCEEGEFGGGGGGAFGDGGGGGGGGGGDFGDGGGG8FFFGDGCFGGGFDGGGGGGGGCFCBGFGGGGFEGGGDEGGGGGGFGGGGGGGGGGGCCEEFFGGGE>FFGC9F@7@FCFGGGGGGGDC3:FEGGDGEFGGGDEGGGGGGGGGGEGFGFF6CCFGGGGGGGEEGDFEEEEGGDGGEGGF=FGG?FGCFFGGGG5C*9D
@M00200:207:000000000-ALC1F:1:2103:28192:16030 1:N:0:5
ATTGGGTTTAAAGGGCGCGTAGGCGGCGTGTTAAGTCAGCTGTGAAATCTCCAAGCTCAACTTGGAACGGCCAGCTGATACTGATGTGCTAGAGTGCAGAAGGGGCAATCGGAATTCTTGGTGTAGCGGTGAAATGCGTAGATATCAAGAGGAACACCTGAGGTGAAGACGGGTTGCTGGGCTGACACTGACGCTGAGGCGCGAAAGCCAGGGGAGCAAACGGGATTAGATACCCCAGTA
+
GFGGGGGGGGGGGGGGGGGGGGGFGGGGGGGGGGGFGFGGGGGGGGGGGGGGFGGGGGGGGGGGGGGGGGGGGGGGGGGGGGGGFGFGGGGGGGGGGGGGGGGGGGGGFGFGGGGGGGGGGGGGGGGGGGGGGGGGGGGGGGGGGGFGGGGGGGGFGF@FF,;FFGGGGGGGGGGGGGGGGGGGGGFFFGGGGGCGCEFFEGGGDGGGEFGGGGGGGGGGFGGGDEGGGFGGGFFGDGGG
@M00200:207:000000000-ALC1F:1:2103:14264:20609 1:N:0:5
ATTGGGTATAAAGGGCGCGTAGGCGGCCTGGTAAGTAGGGGGTGAAATCCTGCGGCTTAACCGCAGGGCTGCCTTCTAAACTGTCAGGCTCGAGCACGGTAGAGGCAGATGGAATTCCCGGTGTAGCGGTGGAATGCGTAGAGATCGGGAAGAACATCAGTGGCGAAGGCGAGTCTCTGGGATGATGCTGACGCTGAGGCGCGAAAGCCAGGGGAGCAAACGGGATTAGATACCCCAGTA
+
GGGGGGGGGGGGGGGGGGGGGGGGGGGGGGGGGGGGGGGGGGGGGGGGGGGGGGGGGGGGGGGGGGGGGGGGGGGGGGGGGGGGGGGGGGGGGGGGGGGGGGGGGGGGGGGGGGGGGGGGGGGGGGGGGGGGGGGGGGGGGGGFGGGGGGGGGGGGGGGGG=FGGGGGGGGDGGGGGGGGGGFGGGGGGGGGGGGGGGGGGGGGGGGGGGGGGGGGGGG6AGGGGGGGGFGGGGGGGGGF
@M00200:207:000000000-ALC1F:1:2104:15414:8455 1:N:0:5
ATTGGGTGTAAAGCGCGTGTAGGCGGCCCGGTAAGTCCGCTGTGAAAGTCGGGGGCTCAACCCTCGAATGCCGGTGGATACTGGCGGGCTCGAGTACGGAAGAGGCGAGTGGAATTCCTGGTGTAGCGGTGAAATGCGCAGATATCAGGAGGAACACCAATTGCGAAGGCAGCTCGCTGGGACGTAACTGACGCTGAGGAGCGAAAGCGTGGGGAGCGAACAGGATTAGATACCCTGGTA
+
GFGGGGGGGGGGGGGGGGGGGGGGGGGGGGGGGGGGGGGGGGGGGGGGGGGGEGGGGGGGGGGGGGGGGGGGGGGGGCFFGGG,BFGGGGGGGGGGGEGGGGGGGGGDEFFGGGGGGGGGGGGGGGGGGGGGFGGGGGGGGGGGGGGGGGGGGGGGGGGGGGGGGGGGDFGGCFGGGGGECFGGGGGGGGGGGGGGGGGGGGGGGGGGGEGGDGGDEDGEGGFC<6DGGG=9?8CCFGGG
@M00200:207:000000000-ALC1F:1:2104:12061:10538 1:N:0:5
ACTGGGTGTAAAGGGTGCGTAGGCGGCGCGGTAAGTCGGGTGTGAAATCTTGGAGCTTAACTCCGAAACTGCATTCGATACTGCCGTGCTTGAGGACTGGAGAGGAGACTGGAATTTACGGTGTAGCGGTGAAATGCGTAGATATCGTAAGGAAGACCAGTGGCGAAGGCGGTTCTCTGGACAGTTCCTGACGCTGAGGCACGAAGGTCAGGGGAGCAAACGGGATTAGATACCCGCGTATGAT
+
GGGGGGGGGGGGGCGGGGGGGGGGGGGGGGGGGGGGGGGGGGGGGGGGGFGGGGGGGGGGGGGGGGGGGGGGGGGGGGGGGGG5BFEGGGGGGGGGGGGGGGGGGFEGGGGGGGGGCGGDEGGGGGGGGGGGGGGGGGGGGGGGGGGGFGGGGGGGGGGGGFGGGGGCFGED46FCGGGGFGGGGGGGGGGGGGGDGFGGGGGGEEGCC<FFEEGGGGFGG:ECDGGGGGGGGGGGGGGD<FA6
@M00200:207:000000000-ALC1F:1:2104:7384:16341 1:N:0:5
ATTGGGTTTAAAGGGCGCGTAGGCGGGATGGCACGTCGGTCGTGAAATCCCTCGGCTCAACTGAGGAGAGTCGGCCGATACTGCTGTTCTTGAGGGATGCAGAGGAGACTGGAATTCCCGGTGTAGCGGTGAAATGTGTAGAGATCGGGAGGAACACCGGTGGCGAAGGCGGTTCTCTGGGCATCTCCTGACGCTGAGGCGCGAAAGCGTGGGGAGCAAACGGGATTAGATACCCCAGTACGAT
+
FC<CFG;@-CA<EFC7FEGFCEGG@FDGG:CFE,BFEEDCGGGGGGGGGGGCGG@F@7=FF9FFGGFEEEGDGGGGGGGGGFC,CEE<EF<EFCFG+FGGGF9DC<=8FECFFBDGGGDDGFD:FGGGG:@*EF=FFEC=;=A,3<<@FGG@:>FEGCF:F7FFGGGC7C174.=9BEF6FGFFGGGG+@FFEG=EDC8EGG/8CEGFDGC>EDCGGFG6CD5CG5C*<C:EFC>CDCC**12(
@M00200:207:000000000-ALC1F:1:2104:5287:17147 1:N:0:5
ATTGGGTATAAAGAGCGTGTAGGCGGCCAGGTAGGTCCGTTGTGAAAACTGAAGGCTTAACCTTCAGACGTCGATGGAAACCATCTGGCTAGAGTCCGGAAGAGGAGAGTGGAATTCCTGGTGTAGCGGTGAAATGCGCAGATATCAGGAAGAACACCCGTGGCGAAGGCGGCTCTCTGGGACGGTACTGACGCTGAGACGCGAAAGCGTGGGGAGCGAACAGGATTAGATACCCTGGTA
+
GGGGGGEGGGGGGGGGGFGGGGGGGGGGGGGGGGGFGGGFGDEGGGGGGGGGGGGGGGGGGGGGGGGGGGGGGGGGGGGGGGGCFGGGGGGGGGGGGEGGGGGGGGGGGGGGGGGGGGGGGGGGGGGGGFGGGGGGCEGGGGCAFADGGGGGGGGGGGGEGGGGFGGGGGGGCAFGGGGFGGGGGGGGGGGGGGGGFGGFGGGECG=CE8EEGGGEGGGGGDFGGGGCFGGGGFGGCFGF
@M00200:207:000000000-ALC1F:1:2104:11499:17219 1:N:0:5
ATTGGGTTTAAAGAGCGCGCAGGCGGTCGTTCAAGTCGCGTGTGAAAGCCCCCGGCTCAACTGGGGAGGGTCACGCGATACTGCTCGACTCGAAGGCAGGAGAGGGAAGTGGAATTCCCGGTGTAGTGGTGAAATGCGTAGATATCGGGAGGAACACCAGTGGCGAAGGCGACTTCCTGGCCTGTTCTTGACGCTGAGGCGCGAAAGCTAGGGGAGCAAACGGGATTAGATACCCCGGTA
+
GGGGGGGGGGGGGGGGGGGGGGGGGGGGGGGGGGGGGGGGGGGGGGGGGGGGGGGGGGGGGGGGGGGGGGGGGGGGGGGGGGGFGGGGGGGGGCGGGGGGGGGGGGGGGGGGGGGGGGGGGGGGGGGGGGGGGGGGGGGGGGGGGGEGGGGGGGGGGGGGGGGGGGGGGGDG<:FCGGGGGGGGGGGGGGGGDGGG>FDGDGDGGGGGGGGGGGGGGGGGGGGGDGGGGGGGGFGGGGGG
@M00200:207:000000000-ALC1F:1:2105:9705:17322 1:N:0:5
ATTGGGTTTAAAGGGTGCGTAGGTGGGATGATAAGTCAGAGGTGAAAGCTAGCAGCTTAACTGTTAAATTGCCTTTGATACTGTCGTTCTTGAGTATAGTTGGCGTTGGCGGAATGTGACATGTAGCGGTGAAATGCGTAGATATTGGGAGGAACACCAGTGGCGAAGGCGGCTCACTGGACCGGTACTGACGCTGAGGCGCGAAAGCGTGGGGAGCAAACGGGATTAGATACCCGCGTA
+
CGGGGGGGGFGGGGGFGGGGGGGGGGGGGGGGGGGGGGGGGGGGGGGGGGGGGGGGGGGGGGGGGGGGGGGGGGGGGGGFGGGGGGGGGGGGGGGGGGGGGGGGGGGGGGGGCGFGGGGGGGGGGFGGGGGGGGGGGGGGGGGGGGGGGGGGGGGGGGGGGGGGGGGGGGGGGGGGGGGGFGGCEGEGGGGGEGGGGGGGGGGGGGDGGGGDGGGGGG?FGGGGGGGGGGGGGGGGGGG<
@M00200:207:000000000-ALC1F:1:2105:26900:18062 1:N:0:5
ACTGGGTTTAAAGGGTGCGTAGGTGGTCAGGTAAGTCTGATGTGAAAGCTCGGAGCTTAACTCCGAAATGGCATTGGAAACTACTTGGCTAGAGGGTTGGAGGGGAGACTGGAATTCTCGGTGTAGCAGTGAAATGCGTAGATATCGAGAGGAACACCAGTGGCGAAGGCGAGTCTCTGGACAACTCCTGACACTGAGGCACGAAAGCTAGGGGAGCAAACAGGATTAGATACCCTTGTA
+
GGGFGGGGGGGGGGCDFGGFCGEECDFFGFGEF<C,@FFF<EEFECFGGFGGGGGGFFGFGFFFFGGCGGGGGGAEGGGFDGGEDCGGGCFGFGGEFFGGCFGGCCGDDFGGFFGGGGGGGEEEGDFFGGFF9E9EFGGCGGFEFGGDFCFE@FGCDCDFGGGECEGGGGEEG<:FEGGGGGGGFGGGGGDFG?FGGG8CGGE>CCEGG?FEGEGGGGEFGGGGGG78CCC976>CGGCC
@M00200:207:000000000-ALC1F:1:2105:18447:24080 1:N:0:5
ATTGGGCGTAAAGCGCGCGTAGGCGGTTTGGTAAGTCGGATGTGAAATCCCGAGGCTCAACCTCGTGACTGCATCCGATACTGCCCGACTAGAGGTAGGTAGGGGAGATCGGAATTCCTGGTGTAGCGGTGAAATGCGCAGATATCAGGAGGAACACCGGTGGCGAAGGCGGATCTCTGGGCCTTACCTGACGCTGAGGCGCGAAAGCTAGGGGAGCAAACAGGATTAGATACCCTAGTA
+
GGGGGGGGGGGGGGGGGGGGGGGGGGGGGGGGGGGGGGGGGGGGGGGGGGGGGGGGGGGGGGGGGGGGGGGGGGFGGGGGGGGFGGGGGGGGGGGGGGGGGGGGGGGGGGFGGGGGGGGFGGGGGGGGGGGGGGGGGGGGGGGGGGGGGGGGGGGGGGGGGGGGGGGGGGGGGCGGFGFGGGGGGGGGGGGGGGGGGGGFEGGGGGGG+<CFGGGEEGGGGDGGGFGGGF7CGFGGGGGF
@M00200:207:000000000-ALC1F:1:2106:8811:4627 1:N:0:5
ATTGGGTATAAAGCGCGTGTAGGCGGCCTGGTAAGTCCGTTCTGAAAGCCCGGGGCTCAACCCCGGGAGGCGGATGGATACTGTCAGGCTCGAGTTCGGAAGAGGCGAGTGGAATTCCCGGTGTAGCGGTGAAATGCGCAGATATCGGGAGGAACACCAATGGCGAAGGCAGCTCGCTGGGACGTTACTGACGCTGAGACGCGAAAGCGTGGGGAGCAAACAGGATTAGATACCCCGGTA
+
GDGGGGGGGAFFGGGGGFGGGGGGGGEGGGGGGGFFGGGFFGGCFGGGGGFEGGGGGGGGGFGGGGGEGGGGGGGGGGGGGGDFGGGGGGFCCFCEGDGGGGGGGGGGEGCFGGGFEGFGGFFFEFFGGGGGGGGGGGGEGGGGGGGGGFGGGGGGGGFGGCGGGGDGGGFGGGGDEGGCGFGG8CGGGFC?EGGEGGEFGGGGCDEGGEEG8ECCEGFFGGGGG477C@FGFGFFGDD3
@M00200:207:000000000-ALC1F:1:2106:19851:19890 1:N:0:5
ACTGGGCTTAAAGCGCGTGTAGGCGGCCCGGTAAGTCCGCTGTGAAAGTCGGGGGCTCAACCCTCGAATGCCGGTGGATACTGTCGGGCTCGAGTACGGAAGAGGCGAGTGGAATTCCTGGTGTAGCGGTGAAATGCGCAGATATCAGGAAGAACACCCGTGGCGAAGGCGGTTCTCTGGGCATTACCTGACGCTGAGGAGCGAAAGTGTGGGGAGCGAACAGGATTAGATACCCTGGTA
+
GGGGGGGGGGGGGGGGGGGGGGGGGGGGGGGGGGGGGGGGGGGGGGGGGGGGGGGGGGGGGGGGGGGGGGGGGGGGGGGGGGGGGGGGGGGGGGGGGGGGGGGGGGGGGGGGGGGGGGGGGGGGGGGGGGGGGGGGGGGGGGGGGGGGGGGGGGGGGGGGGGGGGFGGGGGGGGGGGGGGGGGGGGGGGGGGGGGGGGGGGGGGDGGFGGGGGGGGGGGGGGGGGGGGGFGGGFGFGGGG
@M00200:207:000000000-ALC1F:1:2107:21394:21765 1:N:0:5
ACTGGGTTTAAAGCGCACGTAGGCGGGTCGTTAAGTCAGGGGTGAAATCCTGGAGCTCAACTCCAGAACTGCCCTTGATACTGGCGATCTCGAGTTCGGGAGAGGTGAGTGGAACTGCGAGTGTAGAGGTGAAATTCGTAGATATTCGCAAGAACACCAGTGGCGAAGGCGGCTCACTGGCCCGATACTGACGCTGAGGTGCGAAAGCGTGGGGAGCAAACATGATTAGATACACCAGTA
+
CEFGGDFGGGCEFDCFEEEFGGG9FGGF@@C@CC<CEFGGGEFF@EFFECAFGGGGFFFGCFFGFEFDGFECFFGGGGGG<FGGGGDGGGGGGGGGGGGGEECFCGGGGGGGFGGFFGGGG:FFFFGGFGFGGGGGGGGDGEGGGGGGGGECFGF<CFFGGGGGGG7@FGGEEEFGGFGCFCFG>CEEF9?:C88CCGGCGF5C=*?8CEEEED*:=ECF*...:C>*79CF?+207>:D
@M00200:207:000000000-ALC1F:1:2108:7627:11487 1:N:0:5
ACTGGGCATAAAGGGCGTGTAGGCGGTTTGGTAAGTGGGATGTGAAATGCCCCGGCTCACCCGGGGACCGGCATCCCAAACTGCCAAGCTTGAGTATGGGAGAGGATGTGGGAATTCCTGGTGTAGCGGTGAAATGCGTAGATATCAGGAGGAACACCGGTGGCGAAGGCGCACATCTGGCCCAATACTGACGCTGAGGCGCGAAAGCTAGGGGAGCAAACGAGATTAGATACCCTAGTA
+
GGGGGGGGGGGGGGGGGGGGGGGGGGGGGGGGGGGGGGGGGGGGGGGGGGGGGGGGGGGGGGGGGGGGGGGGGGGGGGGGGGGGGGGGGGGGGGGGGGGGFGGGGGGGGGGGGGGGGGGGGGGGGGGGGGGGGGGGGGGGGDGGGGGGGGGGGGGGGGDEFGGGGGGGGGGGGGGGGGGGGGGGGGFGGGGGGGGGGGGGGGGGEGGGGGGGGGGGGGGEG2(41CFGGFGGGGGGGGGF
@M00200:207:000000000-ALC1F:1:2108:7218:11503 1:N:0:5
ATTGGGTGTAAAGCGCGTGTAGGCGGCTGGTTAGGTGTGATGTGAAATCTTCCGGCTCAACCGGAAAACTGCATTGCAAACCGGCCTGGCTAGAGTGCAGGAGAGGGAAGCGGAATTCCAGGTGTAGCGGTGAAATGCGTAGATATCTGGAGGAACACCAGTGGCGAAGGCGGCTTCCTGGCCTGCAACTGACGCTGAGACGCGAACGCGTGGGGAGCGAACTGGATTAGATACCCGTGTA
+
GCFGGDFFGFGGGGGGGFGGGGGGGGGGGGGGGGGGGEFGGGGGGFGGGGGGGGGGGGGGGGDE>CFFCGEEDFGFGGGF8CFGGDGGFGGGGFGGGGGGGDGGCGDFGGGGDGFCGGGGGG=CBFDFGDCGGDFEGFGECFGGGGGFGFGGG7CFDFCFGGGGGGEEGG:FGGGDGGGG7*;98FEGGCGFGGGE@*=<EGD58E*:EGCECCEGGGDE54(57*>DC6:EGGFCGDGFG
@M00200:207:000000000-ALC1F:1:2108:23857:11531 1:N:0:5
ATTGGGTTTAAAGGGTGCGTAGGTGGTTATTTAAGTTATCTGTGAAATACCTGGGCTCAACCTGGGCAGGTCAGATAAGACTGGGTGACTAGAGTATAGGAGAGGGTAGTGGAATTTCCGGTGTAGCGGTGAAATGCGTAGAGATCGGAAGGAACACCAGTGGCGAAGGCGGCTACCTGGCCTAATCCTGACACTGAGGCACGAAAGCGTGGGGAGCAAACATGCTTAGATACCCTTGTA
+
GGGGDEGGG<EFGGGGGGGGCGEGGGGGCGGGD,CFF9FGGGGG@FAFFGGGGGGGGGGGGGGFGGG?FEFGFGAE<FGFGGGGGGFDFG<F,CE<E<FA9F<C,FFFGGFGDFEFFGGGDEGFFEFECFFDEEEFFGCCECF<EGCG:=CF<DF@FGG@F@8FF++=@D@FFG7FGGCCFGGC@B,@BB9FEGG?,2>D:CE***4AC:C*3:**>@02C,.(*21:9+3+=FGG4*:0
@M00200:207:000000000-ALC1F:1:2108:10303:24923 1:N:0:5
ATTGGGTTTAAAGCGCGTGTAGGCGGCTGGTTAGGTGTGATGTGAAATCTTCCGGCTCAACCGGAAAACTGCATTGCAAACCGGCCTGGCTAGAGTGCAGGAGAGGGAAGCGGAATTCCAGGTGTAGCGGTGAAATGCGTAGATATCTGGAGGAACACCAGTGGCGAAGGCGGCTTCCTGGCCTGCAACTGACGCTGAGACGCGAAAGCGTGGGGAGCGAACTGGATTAGATACCCGGGTA
+
GGGGGGGGGGGFGGGGGGGGGGGGGGGGGGGGGGGGGGGGGGGGGGGGGGGGGGGGGGGGGGGGGGGGGGGGGGGGGGGGGGGGGGGGGGGGGGGGGGGGGGGGEGGGGGGGGGGGGGGGGGGGGGGGGGGGGGGGGGGGGGGGGGGGGGGGGGFGGGGGGGEFGGDCFFGGGGGGGGGFGGGGGGGGGGGGGGGGGGFCGGGGGGGGGG:CEEGGGGEE*,446*:7F?FCFGGFGDGG3
@M00200:207:000000000-ALC1F:1:2109:10372:2766 1:N:0:5
ATTGGGCTTAAAGAGCTTGTAGGCGGTTTGTCGCGTCTGCTGTGAAAGCCCGGGGCTTAACCCCGGGTTTGCAGTGGGTACGGGCTAACTAGAGTGCAGTAGGGGAGACTGGAATTCCTGGTGTAGCGGTGAAATGCGCAGATATCAGGAGGAACACCAATGGCGAAGGCAGGTCTCTGGGCTGTAACTGACACTGAGAAGCGAAAGCATGGGGAGCAAACGTGATTAGATACCCGAGTA
+
GGGGGGGFGGGGGGGGGGGGGGGGGGGGGGGGGGGGGGGGGGGGGGGGGGGGGGGGGGGGGGGGGGGGGGGGGGGGGGGGGGGGDEGGGGGGGGGGGGGGGGGGGGGGGGGGGGGGGGGGGGGGGGGGGGGGGGGGGGGGGGGGGGGGGGGGGGGGGGGGGGGGGGGGGGGGGGGGGGGGGDB@FFGGGGGGGGG9?FG?CGGGGGGGC7<EG5CED@EEG(.49ACGGDCFCFGGDGDF
@M00200:207:000000000-ALC1F:1:2110:9283:13066 1:N:0:5
ATTGGGTTTAAAGCGCTCGCAGGCGGTGATGTACGTAGAGGGTTCCAGCCATCGGCTTAACCGATGGAGTGCTCGCTAAACGGCATGACTTGAGGGCTAGAGAGGGACATGGAACTCCGGGTGGCGTGGTGAAATGCGTAGAGATCCGGAAGAACACCAAAGGCGAAGGCAGTGTCCTGGCTAGTACCTGACGCTAAGGAGCGAGAGCTAGGGGAGCGAACATGATTAGATACCCGAGTA
+
GGGGGGGGGGGGGGGGGGGGGGGGGGCEGGGGGGFFGGGGGGGGGGGGGGGGGGGGGGGGGGGGGGGFFGGGGGGGGGGGGGGGGGGGGGGGGGGGGGGGGGGGDGFGGGGGGGGGGGGGGFEG-@BCEFGGFGGGFGGGGGGCFGGGGGDGGGGGGGGGGGGGGGGGGGGGGFFGGGGGGGGGGGGGGGGGGGCCCGGFGGGGGGGGGGGGGGDGEGGGC14.2;>DCFDFGFGGGGGG
@M00200:207:000000000-ALC1F:1:2110:28131:13704 1:N:0:5
ATTGGGTTTAAAGGGCGTGTAGGCGGTTAGGTAAGTGGGACGTGAAATCCCTCGGCTCACCCGAGGACCTGCATCCCAAACTGCCTTACTTGAGTATGGGAGAGGATGAGGGAATTCCTGGTGTAGCGGTGAAATGCGTAGATATCAGGAGGAACACCGGTGGCGAAGGCGCTCATCTGGCCCAATACTGACGCTGAGGCGCGAAAGCTAGGGTAGCGAACGTGATTAGATACCCCCGTA
+
GGGGGGGGGGGGGGGGGGGGGGGGGGGGGGGGGGGGGGGGGGGGGGGGGGGGGGGGGGGGGGGGGGGGGGGGGGGGGGGGGGGGGGGGGGGGFGGGGGGGGGGGGGGGGGGGGGGGGGGGGGGG5CFGGGGGGGGGGGGGGGGGGGGGGGGGGGGGGGGGGDGGGGGGGGGGGGGGGGGGGGGGGGFCFGGGGDEEGGGGGGGGGG=CCGGGGGGGGDGGG74<CFCGGFGGGGFGGGGG
@M00200:207:000000000-ALC1F:1:2111:8990:3487 1:N:0:5
ATTGGGTGTAAAGGGTGCGTAGGCGGTTTGATAAGTCAATGGTGAAAGCTAACAGCTTAACTGTTAAAGTGCCATTGATACTATTAGACTAGAGTACAGTTAAGGCAAGTGGAACTCCATGTGTAGCGGTGAAATGCTTAGATATATGGAAGAACCCCAAAAACGAAGGTAACTTGCTGGGCTGTCACTGACGCTGAGGCACGAAAGCGTAGGGAGCAAACAGGATTAGATACCCCAGTA
+
GGGGGGGGGGGGGGGGGGGGGGGGGGFGGGGAFGGGGGGGGGGGGGGGGGGGGGGGGGGGGGGFFGGGGGGGGGGGGGGGGGGGGGGGGGGGGGGGGGGGGGGGGGGGGGGGGGGGGGGGGGFGGGGGGGGGGGGGGGGGGGGGGGGGG56AFGG,0?FFGGGGGGGGGGGGGGGGGGGFEGGGGGGGGGGGGGGGDGGGGGDGGGGGGGGGGGFGGGGGGGGGGG>FGFGGGFDFGGGG
@M00200:207:000000000-ALC1F:1:2111:7610:8689 1:N:0:5
ATTGGGTTTAAAGGGCGCGTAGGCGGGATGGCAAGTCAGTCGTGAAATCTCTCGGCTCAACCGAGAAACGTCGGCTGATACTGCCGTTCTTGAGGGATGCAGAGGAGACTGGAATTCCCGGTGTAGCGGTGAAATGTGTAGAGATCGGGAGGAACCCCGGTGGCGAAGGCGGGTCTCTGGACCGGCACTGACACTGAGGCGCGAAAGCCAGGGGAGCGAATGGGATTAGATACCCGTGTA
+
GGGGGGGGGGGGGGGGGGGGGGGGGGGGGGGGFGGGGGGGGGGGFFGGGGGGGGGGGGGGGGGEE:FGGGGGGGGGGGGGGGGGGGGGGGGGGGGGDGEGGGDFGGGFGGGGGGGGGGGGCGGGGGGGGGGGGGGGGGGGGGGFGGGGG*<5BCG+;FF>FECFGGGGGGGGGGGGGGFGGGGGGGGGGGGGGGGGGGGGGGDCEEGGGGGGGGDGEGGDEGFD4FGDFFGGGFGGGGGG
@M00200:207:000000000-ALC1F:1:2111:15101:8704 1:N:0:5
ACTGGGTGTAAAGCGCATGTAGGCGGGACGGCCAGTCGCGCGTGAAAGGTCGGGGCTCAACCCCGACACGCCGTGCGAAACTGCCGTTCTTGAGGGTCGGAGAGGAGCGTGGAATTCCTGGTGTAGCGGTGAAATGCGTAGAGATCAGGCGGAACCCCCGTGGCGAAGGCGGCGCTCTGGCCGACCTCTGACGCTGAGGCGCGAAAGCGTGGGGAGCAAACAGGATTAGATACCCTAGTA
+
GGGGGGGGGGGGGGGGGGGGGGGGGGGGGGGGGGGGGGGGGGGGGGGGGGGEGGGGGGGGGGGGGGGGGGGGGGGGGCGGGGGGGGGGGGGFGGFGGGGGGGGGGGGGGGGGGFGGGGGGGGGGGGGGGGGGGGGGGGGGGGGFGGGGG,2=FGG+9;EGGGGGGGGGGGCEGGGGGGGGGGGDGCCGFGCGGGGGGGGGGGGGGGGGGCCGECCGGDGGGGGFFFGGGFGGGGGGGGGG
@M00200:207:000000000-ALC1F:1:2111:3277:10415 1:N:0:5
ATTGGGTGTAAAGGGCGTGTAGGCGGTCAAGTAAGTGGGATGTGAAATGCTCCGGCTCACCCGGGGACCTGCATCTCAAACTGCTTGGCTCGAGTATGGGAGAGGATGAGGGAATTCCTGGTGTAGCGGTGAAATGCGTAGATATCATCCGGAACCACGGTGGCGAAAGCGGCTTACTGGGTCTCTTCTGACGCTGAGGTACGAAAGCTAGGGGAGCGAAGGGGATTAGATACCCCAGTA
+
G9EFFGFGGEGGGGGGGEFFFGGGGGFGGGG<@FFFFGGGCFGGGGGGGGGGGGGGGDGGGGGGGGGGGGGGGGGGGGGGG9FFGGGGGFCFEGGGGDEGFGGGGGGGGFGGGGGGGGGGGBEFGGGGGEEGGGGGGGFEGCGAFFGGG,65@>F8+@<CFCEGCFEGGGGGGGGG8EFFGGGGGGGGGGGGGGGGGGGEGGGGFCGG?FFFGGEEGGGGGGE7DC<GGFDFEEGGGGGG
@M00200:207:000000000-ALC1F:1:2112:11599:6492 1:N:0:5
ATTGGGTTTAAAGGGAGCGTAGGCGGACTTTTAAGTGAGATGTGAAATACCCGGGCTCAACTTGGGTGCTGCATTTCAAACTGGAAGTCTAGAGTGCAGGAGAGGAGAATGGAATTCCTAGTGTAGCGGTGAAATGCGTAGAGATTAGGAAGAACACCAGTGGCGAAGGCGATTCTCTGGACTGTAACTGACGCTGAGGCTCGAAAGCGTGGGGAGCAAACAGGATTAGATACCCTCGTA
+
GGGGGGGGGGGGGGGGGGGGGGGGGGGGGGGGGGGGGGGGGGGGGGGGGGGGGGGGGGGGGGGGGGGGGGGGGGGGGGGGGGGGGGGGGGGGGGGGGGGGGGGGGGGGGGGGGGGGGGGGGGGGGGGGGGGGGGGGGGGGGGGGGGGGGGGGGGG:=FGGGGGGGGGGGGGGGGGGGGGGGGGGGGGF,3@DEGGGGGGGGGGGGGGGGGGGGGDEEGGGGGGGGGGGGGGGGGGGGGGG
@M00200:207:000000000-ALC1F:1:2112:5880:16182 1:N:0:5
ATTGGGTTTAAAGCGTGTGTAGGCGGACCCGTCAGTACCTTGTGAAATCCCACGGCTCAACCGTGGAACTGCTCGGTATACTGCGGGTCTTGAGCTGCTTAGGGGTCGTCGGAACAAACGGTGGAGCGGTGAAATGCGTAGATATCGTTTGGAACGCCAACGGTGAAAACAGACGACTGGGAGCACGCAGACGCTGAGACACGAAAGCCAGGGGAGCGAACGGGATTAGATACCCGAGTA
+
GGGGGGGGGGGGGGGGGGGGGGGGGGGGGGGGGGGGGGGGGGGGGGGGGGGGGGGGGGGGGGGGGGGFFGGGGGGGGGGGGGGGGGGGGGGGGGGGGGGGGGGGGGGGGGGGGGGGGGGGGGGGGGGGGGGGGGGGGGGGGGGGGGGGGGGGGGG-4>EFFGGGGGGGGGGGGGGGEGEGFGGDGGDB*.=<EGGGGGGGGGGGGGGGGGGGCECEDGGGGGGEGGGFGGDGGFGDGGGG
@M00200:207:000000000-ALC1F:1:2112:7224:23999 1:N:0:5
ATTGGGTTTAAAGGGTTCGTAGGCGGTGTGGCAAGTTGGGAGTGAAATCTCTGGGCTCAACCCAGAGGCTGCTTCCAAAACTGCTGTGCTTGAGTGTGGGAGAGGCGCGTGGAATTGCAGGTGTAGCGGTGAAATGCGTAGATATCTGCAGGAACCCCCGTGGCGAAAGCGGCGCGCTGGACCACAACAGACGCTGAGGAACGAAAGCTAGGGGAGCAAACAGGATTAGATACCCGAGTA
+
GGGGGGGGGGGGGGGGGGGGGGDGGGGGGGGGCGGGGGGGGGGGFGGGGGGGGGGFGGGGGGGGGGGGGGGGGGFGGGGGGGGGFGGGGGGGFGGFGGGGFFGGGGGGGGGGGGGG9FFFGGGGGGGGGGGGGGGGGGGGGGGGGCGGFFFCEGG-1CFGGGGGGGG>EGDGGGGGGGGGFGGCCCC;+,?=CG=E**;@FGG*CECGEFFFDCECEGGEDFGG4FC=67F9E66DDEGD
@M00200:207:000000000-ALC1F:1:2113:24258:8330 1:N:0:5
ACTGGGTTTAAAGGGCGCGTAGGCGGCCTGCTAAGTCGAACGTGAAATCCCTGGGCTCAACCCAGGAACTGCGTCCGATACTGGTTGGCTTGAATCCGGGAGAGGGACGTGGAATTCCAGGTGTAGCGGTGAAATGCGTAGAGATCGGGAGGAACACCGGTGGCGAAGGCGGGTCTCTGGGCATTCCCTGACGCTGAGGCGCGAAAGCGTGGGGAGCAAACGGGATTAGATACCCTGGTA
+
GGGGGGGGGGGGGGGGGGGGGGGGGGGGGGFGGGGGGGGFGGGGGGGGGGGGGGGGGGGGGGGGGGFGGGGGGGGGGGCFGGGGGGGGGGGGGFGGGGGGGGGGGGGGGGGGGGGGGGCGFGGGGGGGGGGGGGGGGGGGGGGGGGGGGGGGGGG84FFGGGGGGGGGGGGGGGGGGGGGGGGGGGGFGGGGGGGGGGGGGGGGGEGGGAGGGCCEGGGGGGGGDGGGGFFGGGGGGGGF
@M00200:207:000000000-ALC1F:1:2113:21047:21934 1:N:0:5
ATTGGGTTTAAAGGGCGTGTAGGCGGCCAATCAAGTCCGGTGTGAAAGCCCGGGGCTCACCCCCGGAAGTGCATCGGAAACTAGTCGGCTTGAGCGCGATAGAGGAGGGTGGAATTCCTGGTGTAGCGGTGAAATGCGTAGATATCAGGAGGAACATCGGCGGCGAAGGCGGCCCTCTGGATCGTTGCTGACGCTGAGACGCGAAAGCGTGGGGAGCAAACAGGATTAGATACCCTCGTA
+
GGGGGGGGGGGGGGGGGGGGGGGGGGGGGGGGGGGGGGGGGGGGGGGGGGGGGGGGGGGGGGGGGGGGGGGGGGGGGGGGGGGGGGGGGGGGGGGGGGGGGGGGGGGGGGGGGGGGGGGGGGGGGGGGGGGGGGGGGGGGGGGGGGGGGGGGGGG3=>FGGGGGGEGGGGGGGGGGGGGGGGGGGGGGGGGGGGGGGGGGGGGGGGGGGGECGGGGGGGGFFGGGGGGFFGGGG6DFCFG
@M00200:207:000000000-ALC1F:1:2114:12202:2240 1:N:0:5
ACTGGGCTTAAAGGGTGCGTAGGCGGCGCGGTAAGTCGGGTGTGAAATCTCGGAGCTTAACTCCGAAACTGCATTCGATACTGCCGTGCTTGAGGACTGGAGAGGAGACTGGAATTTACGGTGTAGCGGTGAAATGCGCAGAGATATGGAGGAACACCAGTGGCGAAGGCGACTTTCTGGTCTGTAACTGACGCTGATGTGCGAAAGCGTGGGGATCAAACAGGATTAGATACCCTGGTACGAT
+
GGGGGGGGGGGGGGGGGGGGGGGGGGGGGGGG>BFEFGGGGGFGGGGGFGGEFEGGGGGGGGGGGDGEFGGGGGGGGGGGGGGGGGGGGGGGFGGGGGGGGGGGGGDCFGGGGGGGGGGDG3=CFCFDGGGFGEGGGGGGGGGGGGGGGGGGGGGEGGGGGFFCGC7CEGGDGGGGGGFGGGGGGGGGGG?CEGGGGGFC?FG5E*3@=EGGGG5E:67A9FGCCFG4C7F7FE>),12:*1(4
@M00200:207:000000000-ALC1F:1:2114:11365:4198 1:N:0:5
ATTGGGTATAAAGCGCACGTAGGCGGACTCTTAAGTCGGTGGTGAAATCCTGGAGCTCAACTCCAGAACTGCCTTCGATACTGGGAGTCTCGAGTTCGGGAGAGGTGAGTGGAACTGCGAGTGTAGAGGTGAAATTCGTAGATATTCGCAAGAACACCAGTGGCGAAGGCGGCTCACTGGCCCGATACTGACGCTGAGGTGCGAACGCGTGGGGAGCAAACAGGATTAGATACCCGCGTA
+
GGGGGGGGGGGGGGGGGGGGGGGGGGGGGGGGGGGGGGGGGGGGGGGGGGGGGGGGGGGGGGGGGGGGGGGGGGGGGGGGGGGGGGGGGGGGGGGGGGGGGGGGGGGGGGGGGGGGGGGGG8@CFGGGGGGGGGGGGGGGGGGGGGGGGGGGGGGGFGGGGGGGGGGGGGGGGGGGGGGGGGGGGGGGGGGGGGDGGGGGGGGGG=7=GGGGGGGGCGGGGGGGGFCDFGGGGGB(-1>C
@M00200:207:000000000-ALC1F:1:2114:23526:4260 1:N:0:5
ATTGGGCGTAAAGCGTGCGTAGGTGGTTCGTTAAGTCTGATGTGAAAGCCCTGGGCTCAACCTGGGAATCGCATTGGATACTGGCGGGCTAGAGTGCGGTAGAGGATGGCGGAATTCCCGGCGTAGCAGTGAAATGCGTAGAGATCGGGAGGAACATCCGTGGCGAAGGCGGCCATCCGGACCAGCACTGACACTGAGGCACGAAAGCCAGGGGAGCGAACGGGATTAGATACCCAGGTA
+
FCCFFF<6@FGGGGGFFFCCB:CF9FB,F6FFGG,6<,6C<EFEFFGGGGGFFG<E,DFG,FGFFGFFF,CDF:C,CD,EFGFCGCG@EGCDFGGGGGGCC@FFFEE@DGGGCGG8EFEEE+6@C:<@FC3<EFDGFGE73>E;,@F<FEC:<F>FDGGEGGGG:<CCFC:FGGGGG*FGGGGGGGGGGGFCE08@?8>>=:*8C*-2C;8CC8*:CEE585ED354>FFGFGGF).10:
@M00200:207:000000000-ALC1F:1:2114:5821:5741 1:N:0:5
ATTGGGTTTAAAGGGCGCGTAGGCGGCCTCACAAGTCGTTTGTGAAATCCCCCAGCTCAACTGGGGAACTGCATGCGATACTGTTTGGCTCGAGGACGGGAGGGGTAAGTGGAACTCCAGGCGGAACGGTGAAATGTGTAGATATCTGGAGGAACACCGGTGGCGAAAGCGGCTTACTGGCCCGTATCTGACGCTGAGGCGCGAAAGCTAGGGGAGCAAACGGGATTAGATACCCACGTA
+
GFD<AD8BBFGGFGGGGGGFCE@DFGGGGFEGFEFGEECBFGGGFGGGGGGC@@FG,EE6F<FFGGGGGGCF?FGGGECFGAFEFEGEGEEGGGGGCFDD7CEGD:FFCFFF@DFGGFGGD+638FBFG:>FFGFFFGGGF9CCEFGGFFFCCCFDCFEC>C7CE@E7FCGGGGDEFCFBCGGGG*=:9<9C>EDCGGDCCEGGE*-*<:F>E=*1*27EFGEDG=7C9*?CF83,-11C
@M00200:207:000000000-ALC1F:1:2114:25301:6472 1:N:0:5
ATTGGGCTTAAAGGGCGCGTAGGCGGCTTTGCAAGTGACGGGTGAAAGCCCTCGGCTTAACCGAGGAACTGCCTGTCAGACTGTGAGGCTTGAGACCAGGAGAGGTGAGTGGAATTCCCAGTGTAGCGGTGAAATGCGTAGATATAGGGGAGAACACTCGTGGCGAAGGCGGCCAGCTAGACCAGTCCTGACGCTGAGGCGCGACAGCGTGGGGAGCAAACAGGATTAGATACCCAGGTA
+
GGGGGGFGGGGGGGGGGGGGGGGGGGGGGGGGGGFGGGGGGGGGGGGGGGGGFGGGGGGGGGEGGGGGGGGGG@FFGGGGGGGGGGGGGGFGGGCGFGGGGGGGGGGGGGGGGGGGGGGFG:@FGGGGGGGGGGGGGGGGGGGGGGGGGGGGGGGGGFGGGGGGGGGGGGGGGCFFGGFGGGGGGGGGGGGGGGGEGGGFGGGGGC4FGGGGGGGGGGFGGGFGFCFGFFGGGF?).19>
@M00200:207:000000000-ALC1F:1:2114:6631:10805 1:N:0:5
ACTGGGCATAAAGGGTGCGTAGGCGGTCGGGTAAGTCTGACGTGAAATCTTCAAGCTCAACTTGGAAACTGCGTCGGATACTATTCGGCTAGAGGAATGGAGGGGAGACTGGAATACTTGGTGTAGCAGTGAAATGCGTAGATATCAAGTGGAACACCAGTGGCGAAGGCGAGTCTCTGGACATTTCCTGACGCTGAGGCACGAAAGCCAGGGGAGCAAACGGGATTAGATACCCGAGTA
+
EGGGGFGGGFGGGGGGGGGGGGGGGGEEEGGFGGGGGGGGGGCFGGGGGGGGGGGGGGGGGGFEFFGFGGFCFFGEGDEGGGFFGGGCCFCFCFFADFGGGGGGGGEEGGGFGGGGGGEFG:6EFGGGGGGGGFFFGGFEGDGGGGGFFFFGFGGGGCF<DE7FF@EE@EE@CFFGGGGFGGGGFGGGGGCF8E5:EFGGGCGEC=3:=CGGDED=EFECEGGGDEGGG7C9C<0--19<
@M00200:207:000000000-ALC1F:1:2115:15589:2798 1:N:0:5
ACTGGGTGTAAAGGGCGTGTAGGCGGTCAGGTAAGTGTGATGTGAAATCCCTCGGCTCACCCGAGGACCGGCATCGCATACTGCTTGGCTTGAGTACGGGAGAGGATGTGGGAATTCCTGGTGTAGCGGTGAAATGCGTAGATATCAGGAGGAACACCGGTGGCGAAGGCGCACATCTGGCCCGATACTGACGCTGAGGCGCGAAAGCCAGGGGAGCAAACGGGATTAGATACCCGTGTA
+
GGGGGGGGGGGGGGGGGFGGGGGGGGGGGGGGGGGGGGGGGGGGGGGGGGGGGGGGGGGGGGGGGGGGGGGGGGGGGGGGGGGGGGGGGGGGGGGGGGGGGGGGGGFGGGGGGGGGGGGGG=DFGGGGGEFGGGGGGGGGGGGGGGGGGGGGGGGGGGEGGGGFGGGGGGGGDGGFGGGGGGGGGGGGGGGGGGDCEFFGGGGGG?>6CFGGGGGGGGGGGGDGGGGGGFGGG6:*29CF
@M00200:207:000000000-ALC1F:1:2115:7665:17082 1:N:0:5
ATTGGGTTTAAAGGGTGCGTAGGCGGGAAAATAAGTCAGTGGTGAAATCTCACGGCTCAACCGTGAAACTGCCGTTAATACTGTTTTTCTTGAGTTCGGGAGAGGTTGATGGAATTCCAGGTGTAGCGGTGAAATGCGTAGATATCTGGAAGAACACCAGTGGCGAAGGCGGTCAACTGGCCCGACACTGACGCTGAGGCACGAAAGCGTGGGGAGCGAACAGGATTAGATACCCCGGTACGAT
+
FGGGGGEGGGGFGGDGGDEGEGGGDGGGFGGGGGDFGGG<FDGGGGGGGGGEEACGGGCFGGDF=DFGGGGGGGGDEFGGFGGEFGGGGGGGGGEFGGGGDGEGGG@@FGGFGGGGGGFFFB4FEGCF7FGGFFFGFEGGGFCGGGGFGGFGCCFGFFEGGGFGGEFGGFGGEEGEFGFGGEG7:C8CGDBCCECEGGCFEGGEGG>CE>E5855>EGGGEGGC46>4CFGGF68-:3C)*9:-
@M00200:207:000000000-ALC1F:1:2115:14357:20207 1:N:0:5
ATTGGGCTTAAAGGGTGCGTAGGCGGCCCTGTAAGTCAGTGCTGAAATATCCCAGCTTAACTGGGAGGGTGGCATTGATACTGCGGGGCTAGAGTACAGATGAGGTAGGCGGAATTGACGGTGTAGCGGTGAAATGCTTAGATATCGTCAAGAACACCTATAGCGAAGGCAGCTTACTAGGCTGTAACTGACGCTGAGGCACGAAAGTGTGGGGAGCAAACAGGATTAGATACCCGGGTA
+
GGGGGGGGGGGGGGGGGGGGGGGGGGGGGGGGGGGGGGGGAEGGGGGGFGGGGGGGGGGGGGGGGFGGGGGGGGGGGGGGGGGGGGGGGGGGGGGGGGGGGGGGGGGGGGGGGGGGGGGGG8@FGGGGGGGGGGGGGGGGGGGGGGGGGGGGGGGGGGGGGGGGGGGGGGGGGGGGGGGGGGGGGGGGGGGGGGGGDFGGGGGGGF>FGGGGGGGGGGGGGGGGGGGGGFGGGC8/29DG
@M00200:207:000000000-ALC1F:1:2116:23430:5603 1:N:0:5
ATTGGGCTTAAAGGGCGCGTAGGTGGTCCTATGTGTCTACTGTGAAAGCACACGGCTCAACCGTGTCGGGTCGGTAGAAACTGTAGGACTTGAGGCTGGGAGGGGCTGGTGGAATTCCCTGTGTAGCGGTGAAATGCGTAGAGATGGGGGAGAACACTCGTGGCGAAGGCGGCCAGCTGGACCAGTCCTGACACTGAGGCGCGACAGCATGGGGAGCAAACAGGATTAGATACCCTAGTA
+
GGGGGGGGGGGGGFEGGGGGGGDEGGCDFGGGGGGGGAFGEFGFGGGGGGGGGGGGGGGGGGGGDG@FGGGGGGFGGGGGGGGGGDGGGG9EFGFGEFBEFGGGGGGGGGGGGFEFGG9FGGGGGGGGGEGGCFGGFFGCCEFFCGGGGGEGGFFGGGGGGGGG:FGGGGGGGGECC?CFGGFGGGGGCFD7CCGGGGGGEEEGGGGGGGGGFGGGGGGFCDFGGGFGGFFFEC:).9:C
@M00200:207:000000000-ALC1F:1:2116:26124:8399 1:N:0:5
ACTGGGTTTAAAGGGTGCGTAGGCGGCGCGGTAAGTCGGGTGTGAAATTTCGAGGCTTAACTTCGAAACTGCATTCGATACTGCCGTGCTTGAGGACTGGAGAGGAGACTGGAATTTACGGTGTAGCGGTGAAATGCGTAGATATCGTAAGGAAGACCAGTGGCGAAGGCGGGTCTCTGGACAGTTCCTGACGCTGAGGCACGAAGGCCAGGGGAGCAAACGGGATGAGATACCCCTGTA
+
GGGGGGGGGFGGGGGGGGGGGGGGGGGGGGGGGGGFGGGGFGGGGGGGGGGGGGGGGGGGGGGGGGGGGGGFGGGGGGGGGGGGGGGGGGGGGGGGGGGFGGGGGGGGGGGGGGGGGGGGGGGGGGGGGGGGGGGGGGGGGGGGGGGGGGGGGGGGBDGGGGGGGGEGGGGGGGGGGGGGGGGGGGGGGGGFGGDEGGGGGGGGGEGFGGGGGGGGGGGGGGGGGGGGGFFFFG7-4>FF
@M00200:207:000000000-ALC1F:1:2116:8497:8640 1:N:0:5
ACTGGGCGTAAAGGGCTCGTAGGCGGCCAACTAAGTCAGACGTGAAATCCCCAGGCTCAACCTGGGAACTGCGTCTGATACTGGATGGCTTGAATTCGGGAGAGGGATGCAGAATTCCAGGTGTAGCGGTGAAATGCGTAGATATCTGGAGGAATACCGGTGGCGAAGGCGGCATCCTGGACCGACATTGACGCTGAGGAGCGAAAGCTAGGGGAGCAAACGGGATTAGATACCCGTGTA
+
GGGGG9FGGGGGGFGGGGGGGGGGGGGFCCFFGGGEFGGGFGGGGCGGGGEGGGF@FGGGGAFGGGGFGGGGDFFC@CCFG<FFGFGGGGGGFGGFECFGC>FCEGCGGFGGCGEEFFGGGGGGGEGGEC:FFGFFB@FGCFF<FGGGGGGDFGGGG@E:FEGGGGGGDGGGGGGGGGGGGEGGGGGGFGGGGGGGGFGGEGGGGGGGGGGGGGEGGFFCGGEGGGGGEFFGFE?(-7CG
@M00200:207:000000000-ALC1F:1:2117:12171:4032 1:N:0:5
ATTGGGTTTAAAGGGCAGGTAGGTGGTCATGTAAGTCTGGTGTGAAATCCCAGGGCTCAACCCTGGAACTGCATTGGAAACTACACGACTTGAATATCGGAGAGGTGAGGGGAATTCTCGGTGTAAGGGTGAAATCTGTAGATATCGAGAGGAACACCAGTGGCGAAGGCGCCTCACTGGCCGATTATTGACACTGAGCTGCGAAAGCGTGGGGAGCGAACAGGATTAGATACCCGAGTA
+
GGGGGGGGGGGGGGGGGGGGGGGGGGGGGGGGGGGGGGGGGGGGGGGGGGGGGGGGGGGGG,BFGGGGGGGGGGGGGGGGGGGGGGGGGGGGGGGGGGGGGGGGGGGGGGGGGGGGGGGGGGGGGGGGGGGGGGGGGGGGGGGGGGGGGGGGGGGGGGGGGGGGGGGGGGGGGGGGGGGGGGGGGGGGGGGGGGGGGGGGGGGGGGGGGGEGGDEGGGGGGGGGGGGGGGGGGGF17CGG
@M00200:207:000000000-ALC1F:1:2117:5855:6937 1:N:0:5
ATTGGGCTTAAAGGGTGCGCAGGCGGTCGTGTGTGTCAGGTGTGAAATCCCGGAGCTTAACGCCGGAACTGCGCCTGAAACTACATGACTAGAGCATTGGAGAGGGAAGTGGAATTCATGGTGTAGCAGTGAAATGCGTAGATATCATGAGGAACACCAGAGGCGAAGGCGACTTCCTGGACAATTGCTGACGCTCAGGCACGAAAGCATGGGGAGCAAAAGGGATTAGATACCCTAGTA
+
FFEGFGGGGFGGGCGFE@FGEEGEECFCGGGAFEGGGGCGGGEFFGGGGGECCGFGGDFCG,4@>CFFFAFFGG:FFGFAFAFGGEFG<EF=?<?E=BFG<FEG@FGFG=EFFFF@FFFGD<?FFGGGFFGGEFGGD:CC:FEGCGGGFGGGFFGGGGGGGGCC:FFG7FDFEEGFFGGDFGGGGGGGFFGGGGG>EEBEC88*=*1=FEF7*1AEGGG?FFC5/CFGGCDGFC:22<FG
@M00200:207:000000000-ALC1F:1:2117:22394:9885 1:N:0:5
ATTGGGTTTAAAGAGCTCGTAGGCGGCTTGGTAAGTTGGGTGTGAAACCTCCAGGCTTAACATGGAGACGCCACTCAATACTGCCATGGCTAGAGTCCGGTAGGGGACCACGGAATTCCTGGTGTAGCGGTGAAATGCGCAGATATCAGGAGGAACACCGGTGGCGAAGGCGGTGGTCTGGGCCGGCACTGACGCTGAGGAGCGAAAGCGTGGGGAGCGAACAGGATTAGATACCCGAGTA
+
GGGGGGFGGGGGGGGGGGGGGGGGGGGGGGGGGGGGGGGGGGGGGGGGGGGGGGGGGGGGG6CEEFGGGGGGGGGGGGGGGGGGGGGGGGGGGGGGGGGGGGGFGGGGGGGGGGGGGGGGGGGGGGGGGGFGGGGGGGGGGGGGGGGGGGGGGGGGGGGGGGGGGGGGGGGGGGGGGGGGGGGGGGGGGGGGGGGEGGFGFGGGGGGGGGGGGGGGGGGGGGGGGG<>DGGGGGF(49DGG
@M00200:207:000000000-ALC1F:1:2118:20884:4391 1:N:0:5
ATTGGGTTTAAAGGGCGCGTAGGCGGTCGTGTGCGTCGGCGGTGAAATCCCCGGGCTTAACCCGGGACCTGCCTCCGATACGGCATGGCTTGAGTCCGGGAGAGGGGAGCAGAATTCCCAGTGTAGCGGTGAAATGCGTAGATATTGGGAGGAATACCGGTGGCGAAGGCGGCTCCCTGGACCGGTACTGACGCTGAGGCGCGAAAGCGTGGCTAGCAAACAGGATCAGATACCCCCGTA
+
GGGGGGGGGGGGGGGGGGGGGGGGGGGGGGGGGGGGGGGGGGGGGGGGGGGGGGGGGGGGG:EFGGGGGGGGGGGGGGGGGGGGGGGGGGGGGGGGGGGGGGGGGGGGGGGGGGGGGGGGGGGGGGGGGGGGGGGGGGGGGGGGGGGGGGGGGGGGGGGGGGGGGGGGGGGGGGGGGGGGGGGGGGEEGGGGGGEEGGGGGGGGGGGGGGGG/.<ECFGGGGGGGB(4CFGGGGFGE2;D
@M00200:207:000000000-ALC1F:1:2118:2272:13928 1:N:0:5
ATTGGGTTTAAAGGGCTCGTAGGTGGCCAACTAAGTCGGACGTGAAATCCCTCGGCTTAACCGGGGAACTGCGTCCGATACTGGTTGGCTTGAGTTTGGGAGAGGGATGCGGAATTCCAGGTGTAGCGGTGAAATGCGTAGATATCTGGAGGAACACCGGTGGCGAAGGCGGCATCCTGGACCAATACTGACGCTGAGGAGCGAAAGCCAGGAGAGCAAACGGGATCAGATACCCGAGTA
+
GGGGGGGGGGGGGGGGGGDGGGGGGGGGGGGGGGGGGGGGGGGGGGGGGGGGGGGGGGGGG,@CGGGGGGGGGGGGGGGGGCGGGGGGGGGGFAGGGGGGGGGEGGGGCFGGGGGGGGGGCGGGGGGGDGGGFGGGGGGGGGGGGGGGGGGGDGGGGGGGEGCFEGGGGFGGGGDGGGGDCFCEFFCGGGGGGGDCC>FGGGDCGGGGGGGG*-2::CGCGGGGGB(.>DFGGGGEG2EF
@M00200:207:000000000-ALC1F:1:2118:23332:24854 1:N:0:5
ACTGGGCATAAAGCGCGTGCAGGTGGCGCGGTAAGTTGGGCGTGAAATCTCCCGGCTCAACTGGGAGAGGTCGTCCAATACTACCGTGCTTGAGAGCAGAAGAGGAAGATGGAATTCCCGGTGTAGTGGTGAAATGCGTAGATATCGGGAGGAACACCAGTGGCGAAGGCGATCTTCTGGTCTGTTTCTGACACTCAGACGCGACAGCTAGGACAGTAAACGGGATAAGATACCCCAGTC
+
FAFG9DFGGGGGCCFGGGGGGG@EFFGGGGBFGGFFGGG7FEGGGGGGGCEFGGDG>FCFGCEFDD:=FFCFEGFGGDGGGECFGCE<FCEFGGGGGGG8FGGGFFFGGGGFGGCFGFGG>:FGGGGGGGGGGFGGFGG7FEGAFGDGEGGGEGGFGGGGGGFCCCEGG77EEGF?;;=9CEFGG,?FGGFFFFCGFFFF5ECCCEEGGDC63)2/3+0+C3//*-..*20<EEGGE(3*
@M00200:207:000000000-ALC1F:1:2119:20444:4319 1:N:0:5
ACTGGGCGTAAAGCGCGTGTAGGCGGCATGGCAAGTCGGGTGTGAAAGCCCTGGGCTCAACCTAGGAAGTGCACTCGAAACTGCCACGCTGGAGTCTTGGAGAGGAAGGCGGAATTCTCGGTGTAGAGGTGAAATTCGTAGATATCGGGAGGAACACCGGTGGCGAAGGCGGCTTCCTGGCCTGTTCTTGACGCTGAGGCGCGAAAGCTAGGTGAGCAAACGGGATTAGATACCCCAGTA
+
GGGGGGGGFGGGGGGGGGGGGGGGGGGGGGGGGGGGGGGGGFFGGGGGGGGGGGGGGGGGG,BEGFGGGGGFGGGGGGGGFFGFGGGGGDFGGGFGGGGGGGGGGGGGGGGGGGGGGGGGGGEFGGGGGGGGGGGFFFGGGGGGGGGGGGGDEGFFGGGGGGGEGGGGGGGGGGGGGGGGGGGGFFGGFFGGGGGGGGGGGGGGGGGGGGGG0.3:<CFFFGGGEGFGGGGGGGGGGGGG
@M00200:207:000000000-ALC1F:1:2119:10767:20916 1:N:0:5
ATTGGGCTTAAAGGGCGCGTAGGCGGGCTGCCAAGTCCGGGGTGAAATCCCACGGCTCAACCGTGGAACCGCCCCGGATACTGGCGGCCTGGAGGGGGGTAGGGGCGTGCGGAACTGTGGGTGGAGCGGTGAAATGCGTTGATATCCACAGGAACTCCGGTGGCGAAGGCGGCACGCTGGACCCCATCTGACGCTGAGGCGCGAAAGCCAGGCGAGCGAACGGGATTAGATACCCCTGTA
+
GGGGGGGGGGGGGGGGGGGGGGGGGGGGGGGGGGGGGGGGGGGGGGGGGGGGGGGGGGGGG<FFGGGGGGGGGGGGGGGGGGGGGGGGGGGGGGEFGGGGGGGGGGGGGGGGGGGGGGGGGGGGGGGGGGGGGGGGGGGGGGGGGGGGGGGGFGGGGGGGGGGGGGEEGGGGGGGGGGGGGGGGGGGGGFGGGGGGGGGGGGGGGGGGGGGG*-2:EGGGGGGGDGGGGGGGGGGGGGGG
@M00200:205:000000000-AKKM3:1:1101:20041:2034 1:N:0:1
ATTGGGTTTAAAGAGCTCGTAGGCGGTTTGTTGCGTCTGCCGTGAAAACCTGGGGCTTAACTCCGGGCTTGCGGTGGATACGGGCAGACTTGAGTTCGGTAGGGGAGACTGGCATTCCTGGTGTAGCGGTGAAATTCTCAGATATCTTTATTAACACCGTTGTCGAAGGCGGGTCTCTTGGCCGATACTGACGCTGATTATCGAAAGCTTTGTGTGCGAACATGATTAGATACCCCTTTACGTT
+
GGGGGGGGGGGGGGGGGGGGGGGGGGGGGGGGGGGGGGGGGGGGGGG9CBE,,,@@FFFFEEEC,++7@C+C+@F++,:,:,8FFGGGGBE,,,<CCFFGGGG+++++:BE,,,:EC@F,,:,:,,:++8++,,9,:,@;<,@<F7,,,,,,:3E<FCG,<**7**6::BCCG44<CE,72:EGDGCCF>ECEEC**++++2/8*:CD+<+++*)2/7:C5)+*)2:)*16*<CE<))0+*((.
@M00200:205:000000000-AKKM3:1:1101:18791:2039 1:N:0:1
ACTGGGTGTAAAGAGCGCGTAGGCGGCCGGGTCAGTCAGGGGTGAAAGCCCTCGGCTCAACCTATGAACAGCCTCTGATACTGCTCGGCTCTAGTTTGGGAGGTTCTTGCGGAACTCTTTTTGTCTCGGTTTTCTTCTTAGATATCTTTTTTACCGCCGTTTTCGAAAGCGGCTCTCTTGTCCACCTCTGACGCTGCTTCTCGAAAGCTCTTTTCGCAAACTTTCTTCTATACCCTTTTCCTAT
+
GGGGGGGGGGGGGGGGGGGGGGGGGGGFCEDGGGGGGGGGGGGGFGG,99CC=+6?CF=FFC,,,,,,:,,:=C=C,,<,<B<C?F:EG??,,,,,<5CCCGD7,,,8,88+++6BCF?,,8+,,,:,+8+++,9,:,8,,,8,83,,,,,*6,8*<@C*>,*5**,616<*B**6?<,7?CCFFFFFF*+@8C2**++4+2*+*/9*<+++++*)0*1:F*+*)22)**.*3<@F))1+*)))
@M00200:205:000000000-AKKM3:1:1101:12510:2055 1:N:0:1
ATTGGGTTTAAAGGGCGCGTAGGCGGCCCCTTAAGCGGGCGGTGAAAGCCCGGGGCTCAACCCCGGGTCGGCCGTGCGGACTGGGGGGCTGGAGCACGTCAGAGGCAGGCGGAATTCCGGGTGTCGCGGTGGAATGCTTAGAGATCCTGACTAACACCGTTGGCGAAGGCGGCCTGCTGGGACGTGGCTGACGCTGAGGCTCGACAGCTTGTGGAGCAAACATGATTTGATACCCTTGTCAGTT
+
GGGGGGGGGGGGGGGGGGGGGGGGGGGGGGGGGGGGGGGGGGGGGGG9=CD+++@@CFFGFE?C+++8@7+BCFF+B+++6>>FFGGGGC**+,2*;EGGGGG,*;***2:***;C:<,**2*:+/2**:***+3,0,32++<+A22+++++33C8?EG*2**3**21:FEGG*2**3+3;8FEGEGGCDFGGE7****/*9C5E5DF+3**+**17:@FG:+*)2:)*14*<<<C))1+*)).
@M00200:205:000000000-AKKM3:1:1101:10475:2080 1:N:0:1
ATTGGGCATAAAGGGCGCGTAGGCGGGTGAGCAAGTCTAGGGTGAAATCTTTCGGCTTAACCGGAAACGTGCCTTAGATACTGCTTGTCTCGAGGGAGGTAGGGGTCATCGGAACTTCTGGTGGAGCGGTGAACTGCTTTGATATCTTTCTTAACGCCGTTGTCGTAAGCGGATGACTTGACCTCTTCTGACGCTGAGTCGCGAAAGCTATGTTTGCGAACGTTATTATATACCCGCGTCCTTT
+
GGGGGGGGGGGGGGGGGGGGGGGGGGGGGGGGGGGGGGGGGGGGGGGFFFEFF7CCGFGGGA7++++,CC7CF?C<?,<,BCFFGGGGGBE,,+++BFGGGGG++BB,E?F7++@F?CE,,:,++,,++83+,,8,7,8E9BDFF,,,,,,,7@FCGGG*6**6**66FGGDE4*,6B,<BFFGGGGFGGFFCG<***+4*8*:CCDGC+++++*29::CGG**(10)*15:@AF<.)0*)().
@M00200:205:000000000-AKKM3:1:1101:16089:2085 1:N:0:1
ATTGGGTTTAAAGGGCGCGTAGGCGGTCTGTTAAGTCGGTGGTGAAATACTTCGGCTCAACCGTAGTATTTCCGCTGATACCTGCAGGCTCGAGGTAGGGAGAGGTGCGTGGAACTTCCGTTTTTTCGGTTCCATTCTTTGATATCTTTTTTAACACCTTTTTCTTAGGCGACTCCCTTGACCTCTTCTGACGCTGATTCTCGAAAGCCTTTTTCGCGAACGTTCTTCTATACCCCTTTATTTT
+
GGGGGGGGGGGGGGGGGGGGGGGGGGGGGGGGGGGGGGGGGGGGGGGC,9CCE,8@DFFGF6+,,,,,<C,CCF@F++,,59CC=FFGGBB+++++:9FCFGG++B+5+BB++,BDC??+,:,+++8++B++,,9,3,83,,@,E,,,,,,+63@CDGG7==,4,,77>C<EG**,26,6<2AFCGC,B+<CCG9**++4+@E6*3)>0++2,5)/./*:D3/*(12)9*.*2<<F))00*))-
@M00200:205:000000000-AKKM3:1:1101:23419:2091 1:N:0:1
ACTGGGTTTAAAGTGCGCGTAGGCGGGATGGCAAGTCGGTCGTGAAATCCCTCGGCTCAACCGAGGAGCGTCGGCCGATACTGCCGTTCTTGAGGGATGCAGAGGAGACTGGAATTCCCGGTGTAGCGGTGAAATGCTCAGATATCCGGAGGAACACCGTTGTCGAAGGCGGATCTCTGGGCCTTACCTGACGCTCAGGCGCGACAGCTTTGGTTGCGAACATGATTATATACCCGTTTAAGTT
+
GGGGGGGGGGGGGGGGGGGGGGGGGGGGGGGGGGGGGGGGGGGGGGGCEEFEFEFGGGGGFF7+++++B7@FCGDC:+>+@BFFEGGGGDFD9,,+FGEGGGG++,+,:CF,<,@BC><++8+8,,@**@**,,7,3,325,@;D2,*****66CCFFG,4**5**4CEFEDG:8<<<+38EFGGGGGGGCFGG1/***2*158*:DG8++++*)171?EG3+*)2:)*/6*<<@C009**)).
@M00200:205:000000000-AKKM3:1:1101:23501:2105 1:N:0:1
ATTGGGTATAAAGGGAGCGTAGGCGGATAGTTTAGTCAGAGGTGAAAGCCCAGGGCTCAACCTTGGAATTGCCTTTGATACTGGCTATCTTGAGTATGGAAGAGGTATGTGGAACTCCGAGTGTATAGGTGAAATTCGTAGATATTCTTAAGAACACCATTTGCGAAGGCGACTTACTTGTCCATTACTGACGCTGAGTCTCGAAAGCTTTTTTAGCAAACATGATTATATACCCGCGTAAGTT
+
GGGGGGGGGGGGGGGGGGGGGGGGGGGGGGGGGGGGGGGGGGGGGGG98ED8@,B:FGFGF@EF9,,,CFEDFFGGC9C,CCFFFGGGGCE9,,C,FGGFFCF8<C9E,CEA9,EFFA+++:9A9,,,:C,,,,9?A+9,=+CEFE@,,,,,:5FGFEG,?,,8++@@FFFGG+8,3>,@EFGGGGGGG?FF>@0**,35@?C68CDC,=,,,**;9@CCFD,**=8*+498@@ED))2**())
@M00200:205:000000000-AKKM3:1:1101:12670:2133 1:N:0:1
ACTGGGTATAAAGGGAGCGTAGGCGGATAGTTTAGTCAGAGGTGAAAGCCCAGGGCTCAACCTTGGAATTGCCTTTGATACTGGCTATCTTGCGTATGGAAGAGGTATGTGGAACTCCGCGTGTAGAGTTGAATTTCTTAGATATTCTCCTCAACACAACTGGCGAAGGCGACTTACTGGTCCATTACTGACGCTGTGGCTCGAAAGCTTGTTGAGCAAACATTATTATATACCCGTGTAACTT
+
E@@F@GGFEAGAE@FGCFCGBCBEEECGCFGGGFFFAFGFEGFF<FD,CEDF,,FE<,99@,:EA,,,E@,6EFEF<,CCC6CF8FAEC?EC,@>,8FG99FA8<=<5,CGDFDEFDCC+=C+C,C,,,:9,,,95,,FG9;E,C49,,,,,::DGG,A+8,,83+@+=DCEC+8,,7,@8@D9@CA,@=C@:*04*,,*4*:>D81*,4,,,,+;6G68CF++)111+11+?,2/0);2+)))
@M00200:205:000000000-AKKM3:1:1101:12294:2140 1:N:0:1
ACTGGGTATAAAGCGTGCGTAGGTGGTTCGTTAAGTCTGATGTGAAAGCCCTGGGCTCAACCTGGGAATTGCATTGGATACTGGCGGGCTAGAGTGCGGTAGAGGATGGCGGAATTCCCGGTGTAGCAGTGAAATGCGTAGAGATCGGTAGTAACATCCGTGGCGAAGGCGGCCTTCTGGACCAGCACTGACACTGAGGCTCGAAAGCTTGGGTAGCAAACATGATTAGATACCCCTGTA
+
GGGGGGGFGGGGGGGBFGGGGGGGGGGGGGGGGGGGGGGGGGGGGGG9EFGG88FFGGGGGFF887,,C6<FFGFCC9FFFFGFGGGGGG?8,BE9FGGEGGGG8BEE7?F@:=FFGGD7+@:FCDA@DFC9,,C,7+@@>CCFG,++3,+,:@FFGGF*@<*3**>FGGGGG8*??B,?<BFGGGGFEGGGC6;+++*=*07EGGGF+<****/9?EGCGG+*-:>)*/<FGFGC0099
@M00200:205:000000000-AKKM3:1:1101:13782:2152 1:N:0:1
ATTGGGTGTAAAGGGCGTGTAGGCGGTCTGTTAAGTCATGTGTGAAATCCCTCGGCTCAACCGGGGCAGGCCGCATGAAACTGACAAGCTAGAGTACCAAAGAGGGGGTTGGAATTCCCGGTGTAGCGGTGAAATGCTTAGATATCGTGCTTAACACCTGTGTCGAAGGCGGCCCCCTTGTTGGATACTGACGCTGATACGCGAAAGCGTGTGTAGCAAACATTATTCTATACCCTTGTAAGCT
+
GGGGGGGGGGGGGGGGGGGGGGGGGGGGGGGGGGGGGGGGGGGGGGGGGCFGGCFEGGGGGE+:+7++?:+BBED?C9,?CFFGGGFFGA9<,CFFFFGGGGGC8:@@4@FC8BFFEFC:+@+B,=B:+C++,,7,:,88>CFDG8*5,**,7>F9CFC,7,,6**>><DEGG*41::+?<<EFFGGGGGGGCGD5*?+4:C*/:EGG*2*****21<ACCF+*-2:)*15CCCFF))10*)).
@M00200:205:000000000-AKKM3:1:1101:15814:2155 1:N:0:1
ATTGGGTATAAAGGGCGCGTAGGTGGTTTGATAAGGGTGTGGTGAAAGCCCGGAGCTCAACTCCGGGTCTGCCGTGCCGACTGTCAAACTCGAGGACTGTAGAGGCAGACGGAATTCCGGGTGTAGCGGTGGAATGCGTAGAGATCGGGAAGAATACCAGTGGCGAAGGCGTTCTGCTTGGCCGTTGCTGACACTGATGCGCGACAGCGTGGGGAGCAAACATGATTAGATACCCTTGTA
+
GGGGGGGGGGGGGGGGGGGGGGGGGGGGGGGGGGGGGGGGGGGGGGGFCFFEGDGGGGGGGFGFD@+CCGGGGGGGGGC:FGGGGGGGGGGECCCEGGGGGGGCFGEGFFGFDEGGGG@77FCFAFC@EGC7+3>,>+34FCFGF7++****65EFGFG,?,,:1*8F@CGGD:B,>C,@EEGGGGGGGGFGGGC9@++1*9CEGEGG5C****)/5C8@<C+*4?D)*9<CCGGF).=0
@M00200:205:000000000-AKKM3:1:1101:16500:2191 1:N:0:1
ATTGGGTATAAAGGGCGCGTAGGTGGTCTTATAAGGGTGTGGTGAAAGCCCGGGGCTCAACCCCGGGTCGGCCGTGCCGACTGTGAGACTAGAGTGCTGTAGGGGCAGGCGGAATTCCGGGTGTAGCGGTGGAATGCGTAGAGATCCGGAGGAAGACCGTTGGCGAAGGCGGCCTGCTGGGCAGATACTGACACTGAGGCGCGACAGCGTGGGGAGCAAACGTGATTAGATACCCCTGTA
+
GGGGGGGGGGGGGGGGGGGGGGGGGFGGGGGGGGGGGGGGGGGGGGGGGGGDC7FGGGGGG@@CC7F>>CGGGGGGGGDEGGGGGGGGGGF@A<FFFGGGGGGDEEGDCEGGGGGGGGGD7F>F9CFFGGGD*,E8>*>CEGF;F><,****6FFGGGG*=**4*<EGGGGGG8/;CF+<CGGGGGGGGGGGGGF?+0*:5CC8EC5FEE****)9BFGCFG*1(9:)17<FFEGG)89<
@M00200:205:000000000-AKKM3:1:1101:14355:2192 1:N:0:1
ATTGGGCTTAAAGGGCGCGTAGGCGGTCTGTTAAGTCGGTGGTGAAATACTTCGGCTCAACCGGAGAATGGCCGCTGAAACTGGCAGGCTCGAGGGAGGGAGAGGTGCGTGGAACTTCCGGTGGAGCGGTGAAATTCTTTGATATCTGACTTAACACCTGTTGCGAAGGCGGCGCACTGGACCTCTTCTGACGCTGAGGCGCGAAAGCCAGGGTAGCGAACGTTATTAGATACCCCCGTA
+
GGGGGGGGGGGGGGGGGGGGGGGGGGGGGGGGGGGGGGGGGGGGGGGEAFGGGDGGGGGGGFECEC7,6FFGGGGGGD<CFGGGGGGGDFGG7@FGEGGGGGG>FDFE@FGGGGGGGGG:EFC@7>FGGGG7,,7,@,,7F9FBC3,,,,,,7?>EFGG,?,,2*=CGGGGGG*:*:?+CC*A>EFGGGGG?EE>***/553=C5EGG8=***;?GFGGEC78*.9>)**6:A,:F0)8:
@M00200:205:000000000-AKKM3:1:1101:8288:2196 1:N:0:1
ATTGGGTTTAAAGGGCGCGTAGGCGGCCATGCGTGTCTTCCGTGAAATCCCTCGGCTCAACCGAGGACGTGCGGAAGAAACTGCAAGGCTCGAGTCCGGAAGAGGGGGGCGGAATTCCCAGTGTAGCGGTGAACTGCGTAGATATCTTCAAGAACACCGATAGTGTAGACAGCTTACTAAGCTTTAACTGACGCTGAGGCACGAAAGTTTGTGGATCAAACATGATTAGATACCCACGTAATCT
+
GGGGGG;FEGGGGGGGGGGGGGGGGGGGGGGGDGGGGGGFFGGGGGGGGCFCFCGGGGGGG@7FEGCDFGGGGGCFE,<EFGFGGGFCGGDECFGGGGFGGGGGGDECGGGGGGGF??C,,CFFGGGGGGGC6+<,<*;CEGGGG:+3<+++<CFGGGG*:8*3<@<@CGGG>@FFGF?CFGC9@CF9FCFFGD<*8**/***CEGGC+<3**;**<CFE*9+0)2:)/*6C<<C*.086*())
@M00200:205:000000000-AKKM3:1:1101:8940:2202 1:N:0:1
ATTGGGTTTAAAGCGTCCGTAGCCGGCTTCGTAAATGCCTGCGTAAATCGATGTGCCTAACGCATCGAACGGCGGGTCGACTGCGAGGCTTGAGACCGGGAAAGGCAAGAGGTACTCGAGGGGTAGGGGTAAAATCCTGTAATCCTTCCCTCACCACCATTTGCGTAGGCGTCTTGCTGGAACGGGTCTGACGGTAAGGCACGAAGCCCTGGGGCGCAAACCTTATTAGATACCCCTGTA
+
GGGGGGGGGGGGGGGCFGGFGGCGGGGGGGGGFFFEEFGGFGGGEGGGGG,CCFFDFCGGGDG+8@7,EFGGGDEDG+@+@=:=FBGCGFG73A8EEEGGGEGGGG<FE>FDGFGGG7<3*>*CCFCFGFE,3,@>C>FCFGGG@7,3,,7,66<CFGG,<,,?***4=FG;ECF++?,?8+5:EGEGFG7F859**+3*0**/:CDFG*****01.:CGGD**)*2)*/62CFF*)09+
@M00200:205:000000000-AKKM3:1:1101:14778:2212 1:N:0:1
ATTGGGTTTAAAGAGCGCGTAGGCGGCTCGGAAAGTCGGTCGTGAAATCCTGGGGCTCAACCCCTGAACTGCGTCCGATACTTCCGAGCTGGAGGCAGGTAGGGGAGATCGGAATTCCTGGTGTAGCGGTGAAATGCGCAGATATCAGGAGGAACACCAGTGGCGAAGGCGACCTACTGGTCCATTACTGACGCTGAGGCTCGAAAGCGTGGGGAGCAAACATGATTAGATACCCTTGTA
+
FGGGGGGECFGGGFGGGGGFGGGGGGC:@@F+BFEGGCC@@FGGGGGFG@<,CDFGG7FEG=FD,,,EFGGGDG7=@EEGGGA59:+8CC<F<D7C:7F<FGFCG7+B=5D=FGGGGGG,<F@F9CGGGGG+8,@9>*@CGGGFG9,,,,**>FFCGG:,C9,B7*=FGGGGG*C9CF9?4C?CF+?FGGGGEGG=55*>C<:/88C5CE*8**)7>*;FGG+2-?:6**6:EF8*05=C
@M00200:205:000000000-AKKM3:1:1101:22294:2274 1:N:0:1
ACTGGGTTTAAAGGGCTTGTAGGCGGTTCGTTAAGTCCGGTGTGAAATCTCCCGGCTCAACTGGGAGGGGCCATCGGAAACTGGCGAGCTAGAGGTGGGCAGAGGAAAGCGGAATTCCCGGTGTAGCGGTGAAATGCGTAGATATCGGGAGGAACACCAGTGGCGAAGGCGGCTTTCTGGGCCTATCCTGACGCTGAGGAGCGAAAGCGTGGGGAGCAAACCGGATTAGATACCCCCGTA
+
FFGFFEFFFGFDEGEGF<F@FDFEFE:@FGFGCFEE9FGGFFCFGGEFGCFGGGGGC:FDDEEC<:B:CEGEGGGGCECEGEF?EEFE7C?FEG@AD@GCFGGGGCCEFFFGGGGG9FFGDFGGFE9EEFF7>FCFE+@+FEGGG><:**@*>FGFGC*>F9?ECCE**=*BGGCCGFFC9>8CC+BC+0<AC*DED557CFE*:EDFGG>EGGFGFGGGFF=C6D7>=7):+<C*)7.:
@M00200:205:000000000-AKKM3:1:1101:9643:2320 1:N:0:1
ACTGGGTTTAAAGGGCGCGTAGGCGGGGAGGCAAGTCGGGTGTGAAATCCCTCGGCTCAACCCAGGAACTGCACTTGAGACTGCCTCGCTTGAGTCCGGGAGAGGATGGCGGAATTCCCAGTGTAGAGGTGAAATTCGTAGATATTGGGAAGAACACCGGTGGCGAAGGCGGCCATCTGGACCGGTACTGACGCTGAGGCGCGAAAGCGTGGGGAGCAAACAGGATTAGATACCCTAGTA
+
GGGGGGFGGGGGGGGGGGGGGGGGGGGGGGGGGGGGGGGGGGGGFGGGGGGGGGGGGGGEFGGGGGGGGGGGGGGGGGGFGGGGGGGGGGGGGGGGGGGGGGGGGGGGGGGGGFGGGGGGGGGGGGFGGGGGGGGGGGG7FGGGGGFECFG*CFGGGEEDFG@EECE@EGGECGGGGGGGGGCEEEEEFGECC=DGGGFGGGGGEEGG5AECE57CDGGGGFCF?GG2?6<FCFGGFF4C
@M00200:205:000000000-AKKM3:1:1101:23986:2325 1:N:0:1
ACTGGGTGTAAAGGGCGCGCAGGCGGCTACGTAAGTCCGTTGTGAAATCCCATGGCTCAACTGTGGAACTGCGACGGATACTGCGTTGGCTTGAGGATGGTAGAGGCCATTAGAACTAGCGGTGTAGCGGTGAAATGCGCAGATATCGCTAGGAATGCCGGTGGCGAAGGCGGATGGCTGGGCCACTCCTGACGCTGAGGCGCGAAAGCTAGGGGAGCGAACCGGATTAGATACCCCTGTA
+
GGGGGGGGGGGGGGGGGGGGGGGGGGGGGGGGGGGGGGGGGGGGGGGGGGGGGGGGGGGGGGGGGGGGGGGGGGGGGGGGGGGGGGGGGGGGDFGGGGGGGGGGGGGGGGGGGGGGGGGGGGGGGGGGGGGGGGGGGGGGGGGGGGGFGGEFGFGGGDFGEGCGGG>FGGGGGGEEGGGGGGGGGGGGGGGGGGGGGGGGGGGGEEGGGFGGGGFCDGGGDGCDFCD?FFAGGGGGFFFGG
@M00200:205:000000000-AKKM3:1:1101:17968:2344 1:N:0:1
ATTGGGTTTAAAGGGCGCGTAGGCGGCGCGAGGAGTCGGGGGTGAAAGTCCGGGGCTCAACCCCGGATCGGCCTTCGATACTCTCGCGCTGGAGCACAGTAGAGGCGGGTGGAATTCCGGGTGTAGCGGTGGAATGCGTAGAGATCCGGAAGAACACCGGTGGCGAAGGCGGCCCGCTGGGCTGTGGCGTACGCTGAGGCGCGACAGCGGGGGGAGCAAACAGGATTAGATACCCCTGTAAGA
+
FFFFGGGGGGGGGGGGGGGGGGGGGGGGGGGGGGGGGGGGGGGEGGGGGGGGGEGGGGGGGGGGGGGEGGGGGGGGGGGGGGGGGGGGGGGGGGGGGGGGGGGFGGGGG@EECFEF@FEEE=FFGFFEE;CG5CCF?C*;EGFC?69;C8EC*CGC,??/28E*:*:8E>EG58C5:E5?C8CE8<C***/:8/*:*//779/***/*:**1:E@<)*;CFF?C6F*)**6*3<CF@>FG79)
@M00200:205:000000000-AKKM3:1:1101:11007:2366 1:N:0:1
ACTGGGTGTAAAGGGCAAGTAGGTGGCCAGGCAAATGGGTCGTGGAATGCTGACGCTTACCGTCAGCGCGCCGGCTCAAAATACCTGGCTTGAGGGCGTGAGGGGTCGCTGGAACTCCTGGTGGAGCGGTGAAATGCGTAGATATCAGGAGGAACGCCGGAGGCGAAGGCGAGCGACTGGTGCGTCCCTGACACTGAACTGCGAAAGCTAGGGGAGCAAACAGGATTAGATACCCCAGTA
+
GGGGGGGGGGGGGGGGGGGGGGGGGGGGGGGGGGGGGGGGGGGGGGGGGGGGGGGDGGGGGGGGGGGGGGGGGGGGGGGGGGFEGGGGGGGGGGGGGGGGGGGGGGGGGGGGGGGGGGGGGGGGGGGGGGGGGGGGGGGGGGGGGGGGGGGGGGGGFGGGGGGGGGGGGGGGGGEEEGDGFFGGGGEGGGGGGGGGGGGGGGGGGGGGGGGFGGFGEGG859@F?GCBFFFGF,:CBFFG
@M00200:205:000000000-AKKM3:1:1101:8014:2382 1:N:0:1
ATTGGGTATAAAGTGCTCGTAGGCGGTTCGACAAGTCGGGTGTGAAACCTCCAGGCTCAACCTGGAGTCGCCGCTCGAAACTGTTGTGACTAGAGTCCGGTAGAGGAGCATGGAATTTGTGGTGTAGCGGTGGAATGCGCAGATATCACAAGGAACACCAGTAGCGAAGGCGATGCTCTGGGCCGGTACTGACGCTGAGGAGCGAAAGCATGGGGAGCGAACAGGATTAGATACCCGCGTA
+
GGGGGGGGGGGGGGGGGGGGGGGGGGGGGGGGGGGGGGGGGGGGGGGGGGGGGGGGGGGGGGGGGGGGGGGGGGGGGGGGGGGGGGGGGGGGGGGGGGGGGGGEGGGGGGGGGGGGGGGGGGGGGFGGGGDEEFGGGGGGGGGGGGGGGGGGFGGGGGGGGGGGGGGEEGFGGGGGGGGGGDDFGGGDGGGGGDGCECGGGGGDGGDG6CGGGGDGFGGGDGGC?GC9F?9CFGFGFFFGD
@M00200:205:000000000-AKKM3:1:1101:21037:2393 1:N:0:1
ATTGGGTGTAAAGGGCGCGTAGGTGGCGACCCAAGTCAACGGTGAAAGCTCGGCGCTCAACGCCGAGTCGGCCGTCGATACTGGGTGGCTGGAGCACTGTAGAGGCAGATGGAATTCCGGGTGTAGCGGTGGAATGCGTAGAGATCCGGAAGAACACCGGTGGCGAAGGCGGTCTGCTGGGCAGTTGCTGACACTGAGGCGCGACAGCGTGGGGAGCAAACAGGATTAGATACCCTCGTA
+
GGGGGGGGGGGGGDFEGGGGGGGGGGGGGGGEGGGFGGEGGGGGGGGCGGGGGGGGEEEGGGGFGGGGFEGGGGFCFGGGGGGFGGGGGGGCGGCFFGGGGCFFGGGGFDFFFGGFGGGGCGGGFGGGGGGGGGGGGGGGGGGGGFACFGGDFGGGGGGCFBGEGFGCGGGG8C8@FGGGGG=CFGGGGGGGCGFGFGGGGGGGECD4CAEEEGED@GGGGGFGFGGFFFFGFGGFFBF=
@M00200:205:000000000-AKKM3:1:1101:13796:2413 1:N:0:1
ATTGGGTTTAAAGGGCGCGTAGGCGGCCTGGTAAGTCACTTGTGAAATCCCGGTGCTCAACGCCGGGGCCGCAGGTGAGACTGTCAGGCTAGAGCTTGGTAGAGGCGAGTGGAATTCCCGGTGTAGCGGTGGAATGCGTAGATATCGGGAAGAACACCGGTGGCGAAGGCGGCTCGCTGGGCCGATGCTGACGCTGAGGCGCGAAAGCGTGGGGAGCAAACAGGATTAGATACCCCTGTA
+
GGGGGGGGGGGGGGGGGGGGGGGGGGGGGGGGGGGGGGGGGGGGGGGGGGGGGGGGGGGGGGGGGGGGGGGGGGGGGGGGGGGGGGGGGFGGGGGGGGGGGGGGGGGGGGGGGGGGGFGGGGGGGGGGGGGGGGGGGGGGGGGGGGGGGGGGGGGGGGGGGGGGGGDGGFGGG5EGGGGGGFGGGGGGGGGFGGGGCCCFGGGGGGGGGGGGGGFGFGGGDGGGFFGFFF9FGCEGFFFG
@M00200:205:000000000-AKKM3:1:1101:16663:2422 1:N:0:1
ATTGGGTATAAAGCGCACGTAGGCGGATGTGCCAGTCAGGGGTGAAATCCCGGAGCTCAACTCCGGAACTGCCTCTGATACAGCACATCTTGAGTCCGGAAGAGGTGGGTGGAATTCCTAGTGTAGAGGTGAAATTCGTAGATATTAGGAAGAACACCGGTGGCGAAGGCGGCCCACTGGTCCGGTACTGACGCTGAGGTGCGAAAGCGTGGGGAGCAAACAGGATTAGATACCCGTGTAAGA
+
GGGGGGGGGGGGGGGGGGGGGGGGGGGGGGGGGGGGGGGGGGGGGGGGGGGGGGGGGGGGGGGGGGGGGGGGGGGGGGGGGGGGGGGGDGGGGGGGGGGGGGGGGGGGGGGGGGGGGGGGGGGGGGGGGGGGGGGGGGGGGGGGGGGGGGGGGGG@FGGGGGGFGGGGGGGGGDGGGGGGGGGGGGGGGGGGGGGGGGGGGGGGGGGGGEGGGGFGFGGFFGGFFGGFFF2><8AC@FFGG<>
@M00200:205:000000000-AKKM3:1:1101:11272:2437 1:N:0:1
ATTGGGTATAAAGGGTGCGTAGGTGGTGAGGTAAGTCGGATGTGAAATCTCCGAGCTCAACTCGGAAATGGCATTGGAAACTACCTTGCTAGAGGATTGGAGGGGAGACTGGAATGCTTGGTGTAGCAGTGAAATGCGTAGATATCAAGCGGAACACCAGTGGCGAAGGCGAGTCTCTGGACAATTCCTGACACTGAGGCACGAAAGCCAGGGGAGCAAACGGGATTAGATACCCGAGTA
+
GGGGGGGGGGGGGGGFGGGGGGGGGGGGGGGGGGGGGGGGGGGGGGGGGGGGGGGGGGGGGGGGGGGGGGGGGGGGGGGGGGGGGGGGGGGGGGGGGGGGGGGGGGGGGGGGGGGGGGGGGGGGGGGGGGGGGGGGGGGGGGGGGGGFGGGGGGGGGGGGGGGGGGGGGGGGGEGGGEDGGFFGGGGGGGGGGGGGGGGGDDEGGGGCGGGGGGFGFGG+/CEGFG4@F=CGGGGGFFFG
@M00200:205:000000000-AKKM3:1:1101:10046:2450 1:N:0:1
ATTGGGTTTAAAGAGCGTGTAGGCGGTCCGGTAAGTCGGCTGTGAAAGTCCAGGGCTCAACTCTGGGATGCCGGTCGATACTGCCGGACTTGAGTTCGGAAGAGGCGAGTGGAATTCCCGGTGTAGCGGTGAAATGCGCAGATATCGGGAGGAACACCTATGGCGAAGGCAGCTCGCTGGGACGTTACTGACGCTGAGACGCGAAAGCGTGGGGAGCCAACAGGATTAGATACCCCCGTA
+
FFDEGFCEGGGGGAF?F@BFFGGGGGCEFE@FFGGG,@FG?@EEFECE@EFDGFD:FEGGGFGAA@FDFEGGDGGGGCFCBFDF,4:C:F9EAFGGGEGD+FBFFCG7FEGF<FCG,FFEGGGGFG,@BCCCFGFF<CC8:>FC;9:*@CECFGGGGGD<F>C78CGEDGA8*3C7EE:F7CFGGG*/<:F9=EGG*;<C=DCEEECCEGGCGG@C>*<CFFF5<C>?FF9FFEG*8@FE
@M00200:205:000000000-AKKM3:1:1101:6742:2513 1:N:0:1
ATTGGGCATAAAGCGCGTGTAGGCGGTTCGGTAAGTCCGCTGTGAAAGTCGAGGGCTCAACCCTCGAATGCCGGTGGATACTGTCGGGCTAGAGTGCGGAAGAGGCGAGTGGAATTCCTGGTGTAGCGGTGAAATGCGCAGATATCAGGAGGAACACCAATTGCGAAGGCAGCTCGCTGGGACGTTACTGACGCTGAGACGCGAAAGCGTGGGGAGCAAACAGGATTAGATACCCGGGTAAGA
+
GGGGGGGGGGGGGGGGGGGGGGGGGGGGGGGGGGGGGGGGGGGGGGGGFGGGGGGGGGGGGGGGGGGGGGGGGGGGGGGGGGGCFGGGGGGGGGGGGGGGGGGGGGGGGGGGGGGGGGGGGGGGGGGGGEGCGFGGFGC*>FFFFEEGGFGEGGGGGCFCGCFCEGGGGCFGCF,:*;FGDFFGDCFGGFEFEGGGDFFCGGD8E*)2:7AEEGFGFFGFGDGGFF7<FF<>F,<575:C6<<
@M00200:205:000000000-AKKM3:1:1101:20439:2529 1:N:0:1
ACTGGGCTTAAAGGGCTCGTAGGTGGCCAACTAAGTCAGACGTGAAATCCCTCGGCTTAACCGGGGAACTGCGTCTGATACTGGATGGCTTGAGTTTGGGAGAGGGATGCGGAATTCCAGGTGTAGCGGTGAAATGCGTAGATATCTGGAGGAACACCGGTGGCGAAGGCGGCAGCCTGGACCAACACTGACGCTGAGGAGCGAAAGCCAGGGGAGCAAACGGGATTAGATACCCCAGTA
+
9FECFCFCEGGDFGEGF-@6,6BCFGGGGGGFFCFF<FGGA@FEGGGGGFCFGD>FFGCFGGCBCE7FGCC<CBC=6?FF?D6CFFG?C,,@CFEE,CFF8FBFDFGGEBC@F+<,BEFG,B,?:5EE7CFGDDFD?E>+@@FFGFFGGCFFE<<,,CF<>>:FEEDCEFDEEG*==,=<8<C>C>EGCFGCEC*55*;<*2*::?5F;CFC55)7<5889D:529<?*9.:9<CCB57?
@M00200:205:000000000-AKKM3:1:1101:7992:2529 1:N:0:1
ATTGGGCTTAAAGGGCGCGTAGGCGGCTCGATAAGGCTCGCGTGAAAGTCCGGGGCTCAACCCCGGATCGGCGTGGGCGACTGTTGGGCTGGAGCACGGTAGGGGCAGACGGAATTCCGGGTGTAGCGGTGGAATGCGTAGAGATCCGGAAGAACACCGGTGGCGAAGGCGGTCTGCTGGGCCGGAAGGGGGCAGAGCAATCTGTCCCCGTGCTGACGCTGAGGCGCGACAGCGTGGGGAGCA
+
GGGGGGGGGGGGGGGGGGGGGGGGGGGGGGGGGGGGGGGGGGGGGGGGGGGGGGGGGGGGGGGGGGGGGGGGGGGGGGGGGGGGGGGGFGGG<FDGDGGGGGGGGGGGGGGGGGGGGGGGGGGGGGGFGGGDFGG?FGFGGGGGGGGGGCFGGGGGFGEGGEDGG5CGGGGGGGGGFGGGGG8?ECCCEGGDEGGGGGGGGGGGGE<CFGGEEGFGFGGCD)*9:GGFEFBG5E2CEBF:C;?
@M00200:205:000000000-AKKM3:1:1101:11582:2546 1:N:0:1
ATTGGGTGTAAAGGGCGCGTAGGTGGCCCGTTAAGTGGCTGGTGAAATCCCGGGGCTCAACTCCGGGGCTGCCGGTCAGACTGGCGAGCTAGAGCACGGTAGGGGCAGATGGAATTCCCGGTGTAGCGGTGGAATGCGTAGAGATCGGGAAGAATACCAGTGGCGAAGGCGTTCTGCTGGGCCGTTGCTGACACTGAGGCGCGACAGCGTGGGGAGCAAACAGGATTAGATACCCCTGTA
+
GGGGGGGGGGGGGGGGGGGGGGGGGGGGGGGGGGGGGGGGGGGGGGGGGGGGGGGGGGGGGGGGGGGGGGGGGGGGGGGGGGGGGGGGGGGGGGGGGGGGGGGGGGGGGGGGGGGGGGGGGGGGGGGGGGGGGGGGGGGGGGGGGGGGGGGGGGGGCGGGGGGGGDEGGGGGGGGGGGGGGGGGGGGGGGGF6<CCFGGGGGGGGGGGGGGGGGEDEGC<CDFGFGF2?BFGFGFGFFFG
@M00200:205:000000000-AKKM3:1:1101:12547:2550 1:N:0:1
ACTGGGTTTAAAGGGCGCGTAGGCGGTTCGGTAAGTCGGGAGTGAAAGCGCTGGGCTCAACCCAGCAATGGCTCTCGAGACTGCCGTGCTAGAGGATCCTAGGGGATGCTGGAATTCCAGGTGTAGCGGTGAAATGCGTAGATATCGCTAGGAATGCCGGTGGCGAAGGCGGATGGCTGGGCCACTCCTGACGCTGAGGCGCGAAAGCTAGGGGAGCGAACCGGATTAGATACCCTAGTA
+
GGGGGGGGGGGGGGGGGGGGGGGGGGGGGGGGGGGGGGGGGGGGGGGGGGGGGGGGGGGGGGGGGGGGGGGGGGGGGGGGGGGGGGGGGGGGGGGGGGGGGGGGGGGGGGGGGGGGGGGGGGGGGGGGGGGGGGGGGGGGGGGGGGGGGGGGGGGGGGGGGGGGGGGGGGGGGGGGGGGGGGGGGGGGGGFFGGGGGGGGGGGGGDGGFGGGGGEGFCEGGGGG>G34@=AGDFGG?>=C
@M00200:205:000000000-AKKM3:1:1101:24183:2553 1:N:0:1
ATTGGGTATAAAGGGCTCGTAGGCGGTCTGTCGCGTCGGGAGTGAAAACTCAGGGCTCAACCCTGAGCGTGCTTCCGATACGGGCAGACTAGAGGTATGCAGGGGAGAACGGAATTCCTGGTGTAGCGGTGGAATGCGCAGATATCAGGAGGAACACCGGTGGCGAAGGCGGTTCTCTGGGCATGACCTGACGCTGAGGAGCGAAAGCATGGGGAGCGAACAGGATTAGATACCCTCGTA
+
GGGGGGGGGGGGGGGGGGGGGGGGGGGGGGGGGGGGGGGGGGGGGGGGGGGGGGGGGGGGGGGGGFDFGGGGGGGGGGGCGGGEGGGGGGGGGGGGGGGGGGGEGGGGGGGGGGGGGGGGGGGGGGGGGFGGGGFGGGGGGGFGGGGGGGGGGGGGGGGGGGGGGGGEGFGGGGDCGGGFGGGGGFGFFGGGGGDGGGGG5*=EGGGGFFGGGG3DEGEEDGGGFFC?@?<CGGD=FD5E
@M00200:205:000000000-AKKM3:1:1101:21344:2559 1:N:0:1
ACTGGGTTTAAAGGGCGTGTAGGCGGCTTCGTGTGTCCCATGTGAAAGCCCTCGGCTCAACCGGGGAACTGCATGGGAAACTGCGGAGCTTGAGTCCGGGAGAGGAGAGCGGAATTCCCAGTGTAGCGGTGAAATGCGTAGATATTGGGAGGAACACCAGTGGCGAAGGCGGCTCTCTGGACCGGCACTGACGCTGAGACGCGAAAGCCAGGGGAGCAAACGGGATTAGATACCCTAGTA
+
GFGGGGGFGGGGGGGDGBGGGGGGGG>@CFGGGAGGGGFCAFGGGGGF,E<CFCFGGGGGGGGGGGG,CFGGFDFGGGGGGGGGGGGGGFDGGGGCFGGG7FECGDGGDFDGGGGGDD<FDGGGGGFGGGGGGGGGGGGGGGFGG;;>C<:BGGGGGGGCFFFDGDGGGGCCE5EGCGGFFGFEDEGGGGGGGGGGG*++/7=EGG39:6FFGGFDDGGGF587(5<<??>CFGCGFFFG
@M00200:205:000000000-AKKM3:1:1101:12034:2561 1:N:0:1
ACTGGGTTTAAAGGGCGCGTAGGCGGGCAAGCAAGTCCGGGGTGAAATCTTTCGGCTTAACCGGAAAAGTGCCTTGGATACTGCTTGTCTCGAGGGAGGTAGGGGTCTGCGGAACTTCCGGTGGAGCGGTGGAATGCGTAGAGATCCGGAAGAACACCAGTGGCGAAGGCGGTCTGCTGGGCGGTGAGCTCGCGAGAGCTCAATAGCCGACACTGAGGCGCGACAGCGTGGGGAGCAAACAGG
+
GGGGGGGGGGGGGGGGGGGFGGGGGGGGGGGGGGGGGGGGGGGGGGGGGGGGGGGGGGGGGGGGGGGGGGGGGGGGGGGGGGGGGGGGGGGGGGGGGGGGGGGGGGGGGGGGGGGGGGGGGGGGGGGGGGGGGGGGGGGGGGGGGGGGGGGGGGGGGGGGGGGGGGGGGGGGGGGGGGGGGGGGGGGGGGGGEGGGEGGFDDGGFGGGGGDEGC=FFGFGGGGGFG*47BFGG8CCFFF*<8<
@M00200:205:000000000-AKKM3:1:1101:16170:2594 1:N:0:1
ACTGGGTTTAAAGAGCTCGTAGGCGGCTTGGCAAGTCGGGTGTGAAAACTTCAGGCTCAACCTGGAGCGGCCACTCGATACTGCCATGGCTAGAGTCCGGTAGGGGACCACGGAATTCCTGGTGTAGCGGTGAAATGCGCAGATATCAGGAGGAACACCGGTGGCGAAGGCGGTGGTCTGGGCCGGAACTGACGCTGAGGAGCGAAAGCGTGGGGAGCGAACAGGATTAGATACCCGGGGA
+
GGGGGGGGGGGGGGGGGGGGGGGGGGGGGGGGGGGGGGGGGGGGGGGGGGGGGGGGGGGGGGGGGGGGGGGGGGGGGGGGGGGGGGGGGGGGGGGGGGGGGGGGGGGGGGGGGGGGGGGGGGGGGGGGGGDGGGEGGGGGGGGGGGGGGGFGGGGGGGGGGGGGGGGGGGGGGGGGCCFGGGFGGGCE5DGGGGGGGCFGGDGGGGGGDECCEGFGDGG59DEC<FC27?:DGFFG>B>*7
@M00200:205:000000000-AKKM3:1:1101:16007:2607 1:N:0:1
ACTGGGTTTAAAGGGCGCGTAGGCGGTTATGTAAGTCCGGCGTGAAATCCCAGGGCCTAACTCTGGAACTGCGTCGGATACTGCATTGACTTGAGGATGGTAGAGGCTCGTGGAACTAGCGGTGTAGCGGTGAAATGCGCAGATATCGCTAGGAACGCCGGTGGCGAAGGCGACGGGCTGGGCCACTCCTGACGCTGAGGCGCGAAAGCCAGGGGAGCGAACCGGATTAGATACCCTTGTA
+
GFGGGGGGGGGGGGGGGGGGGGGGGGGGFGGGGGGGGGGGGGGGGGGGGGEGFGGGGGGGGGGGGGGGGGGGGGECGFGGGGGGGGGGGGGGGGGGFDGGGFGFGGGGGGGGGGGFCFGFGGEGGGGGGGGGGGGGGEEGGF@FFACFCFEEGGGFGGGGGFGGGGGGGGGGGCCGGGGGDGGFGGGFFGGGGGDGEGGGFGGGGGDDGCEGGGEGEGEGGD8C3772?@42<E@DF4@ED
@M00200:205:000000000-AKKM3:1:1101:10454:2625 1:N:0:1
ATTGGGTTTAAAGTGCGCGCAGGCGGCTGGCCAAGTCCGATGTGAAAGCTTCCGGCTTAACTGGAAAACGGCATCGGATACTGGTCGGCTGGAAGGTGGGAGAGGGTAGCGGAATTCCCGGTGTAGTGGTGAAATGCGTAGATATCGGGAGGAACACCAGTGGCGAAAGCGGCTACCTGGCCCACTCTTGACGCTGAGGCGCGAAAGCTAGGGGAGCGAACAGGATTAGATACCCCGGTA
+
GGGGGGGGGGGGGGGGGGGGGGGGGGGGGGGGGGGGGGGGGGGGGGGFGGGCFGGGGGGGGGGGGGGGGGFGGE,F=FFFGGGGGGGGGGGGGCGEFGGGGGDGGGGGGGDEEGGGGGGGGFEGCFGGGGGGGGGCFGGGGGGGGGGGDGGDGDGGGGGGGGGDCC:FGFGGEGGGGGFGCCCGGGF7<FGGDGDGGGCFGDECEEGGG7:CGGEGB5/:7CFGBGGFF?BGG6CDE3>5
@M00200:205:000000000-AKKM3:1:1101:14132:2643 1:N:0:1
ATTGGGTTTAAAGGGCGTGTAGGCGGTTTGTTAAGTCATGTGTGAAATCCCCCGGCTCAACCGGGGAAGTGCGCATGAAACTGGCAAGCTAGAGTACCGAAGAGGGGGGTGGAATTCCCGGTGTAGCGGTGAAATGCGCAGATATCAGGAGGAACACCAATGGCGAAGGCAGCTCACTGGGACGGTACTGACGCTGAGACGCGAAAGCGTGGGGAGCAAACAGGATTAGATACCCTGGTA
+
GGGGGGGGGGGGGGGGGGGGGGGGGGGGGGGGGGGGGGGGGGGGGGGGGGGGGGGGGGGGGGGGGGGGGGGGGGGGGGGGGGGGGGGGGGGGGGGGGGGGGGGGGGGGGGGGGFFFGGGGGGGEGGGGGGGGEGGGGGGDEGFF?GGGGGGGGGGGGGGGFFGGGGGGGGGGG?FGGGGGGGGGGGGGGGGGGGGGGGGGGDGGGGGGGGGGGGFD>FGF<FFG?C74?FAGF6EC>F?F
@M00200:205:000000000-AKKM3:1:1101:9179:2650 1:N:0:1
ATTGGGTATAAAGGGTGCGTAGGCGGCTTTGCAAGTTGGGTGTGAAAGCCCTCGGCTCAACCGAGGAATTGCGCTCAATACTGCCGAGCTCGAGAGAGACAGAGGTAAGCGGAACTAATGGTGGAGCGGTGAAATGCGTAGATATCGTCTGGAACGCCAACGGTGAAAACAGCTTGCTGGGAGTGTGCTGACGCTGAGACACGAAAGCCAGGGGAGCGAACGGGATTAGATACCCCAGTA
+
GGGGGGGGGGGGGGGGGGGGGGGGGGGGGGGGGGGGGGGGGGGGGGGGGGGGGGGGGGGGGGGGGGGGGGGGGGGGGGGGGGGGGGGGGGGGFGGGGGGGGGGGGGGGGGGE:FGGGGGGGGGGGGGGGGGGGGGGGGGGGDGGGGGGGGGGFGCFGG@FGDCEFGGGGFG@,?EGGFGGGGGGGGGFFGGGEDDGGGGGGGGGGGG;AC:FCGF7>CGGGDEG1DGBF6AGDEFCEEFF
@M00200:205:000000000-AKKM3:1:1101:11455:2699 1:N:0:1
ATTGGGCGTAAAGGGCGCGTAGGCGGCTCTTCAAGTCGAGCGTGAAATCTCCAGGCTTAACCTGGAAGGGTCGTTCGATACTGTTGAGCTAGAGTGTGGAAGAGGCTACTGGAATTCCGTGTGTAGCGGTGAAATGCGTAGATATACGGAGGAACACCAGCGGCGAAGGCGGGTAGCTGGGCCAACACTGACGCTGAGGCGCGAAAGCCAGGGGAGCAAACGGGATTAGATACCCGAGTA
+
GGGGGGGGGGGGGGGGGGGGGGGGGGGGGGGGGGGGGGGGGGGGGGGGGGGGGGGGGGGGGGGGGEGGGGGGGGGGGGGGGGGGGGGGGGGGGGFGGGGGGGGGGGGGGGGGGGGGGGGGGGGGGGGGGGGGGGGGGGGGGGGGGGGGGGGGGGGGGGGGGGGGGDEGGGGGGGDGGFFDGGGGGGGGGGGGGGGGEGGGGGGGGGGGGGGGGGFGEGG84>CGFGGFFFFGGFG<BF>F
@M00200:205:000000000-AKKM3:1:1101:23606:2769 1:N:0:1
ATTGGGTTTAAAGGGCGCGTAGGTGGCCACTATAAGGCCGCGGTGAAAGTTCGGGGCTCAACCCCGAATCTGCCGCGGCGACTGTAGGGCTTGGGCACTGTAGAGGCAGATGGAATTCCGGGTGTAGCGGTGGAATGCGTAGAGATCCGGAAGAACACCGGTGGCGAAGGCGGTCTGCTGGGCAGTGGGAGCGCAAGCTCCTCTTAGCCGACACTGAGGCGCGACAGCGTGGGGAGCAAACAGG
+
CCDFGGGGGGFGGGGGGGGCFGGGFGGGF<FFGGFF@@CFDGDCFGGGGGFGGGFCF+CFFFEFGGGGGG<EEEGGGGGGGFEFGFGCEFFFFEGGGGGGFGCAF@CFEDGGGGGCFFFFGGGG@>E@EE>FDGFC>@CEGGCCCF3CCEFCEFGGGGGFFFFDGGEGGGGGGGGEC7AGDEGGGFFGGCEGGGG=CC6<+9*AFGGG<ED*:/7=FGGFGGGG>3C6B)23EC8C@F4+<(3:
@M00200:205:000000000-AKKM3:1:1101:13212:2774 1:N:0:1
ACTGGGCGTAAAGTGTCCGTAGGCGGCTTGTTAGGTGAGGTGTGAAATCCCCCGGCTTACCCGGGGACCTGCATCCCAAACTGCTTGGCTTGAGTATGGGAGAGGATGAGGGAATTCCTGGTGTAGCGGTGAAATGCGTAGATATCAGGAGGAACACCGGTGGCGAAGGCGCTCATCTGGCCCAATACTGACGCTGAGGCGCGAAAGCGTGGGGAGCAAACGGGATTAGATACCCTGGTA
+
GGGGGGGGGGGGGGGGGGGGGGGGGGGGGGGGGGGGGGGGGGGGGGGGGGGGGGGGGGGGGGGGGGGGGGGGGGGGGGGGFFGGGGGGGGGGGGGGGGGGGGGGGGGGGGGGGGGGGGGGGGGGGGGGGGGGGGGGGGGGGGGGGGGGGGGGGGGGGDGGGGGGGGGGGGDGGDGDGGGGGGGEGGG@GGGFGG:EEEGGGGGEEEG<E7EGGGEGFGGGGCEGFGF>4@DDG8<67FFG
@M00200:205:000000000-AKKM3:1:1101:17311:2777 1:N:0:1
ATTGGGTTTAAAGTGCGCGTAGGCGGCCTGCTAAGTCGAACGTGAAATCCCTGGGCTCAACCCAGGAACTGCGTCCGATACTGGTTGGCTTGAATCCGGGAGAGGGATGTGGAATTCCAGGTGTAGCGGTGAAATGCGTAGATATCTGGAGGAACACCGGTGGCGAAGGCGACATCCTGGACCGGCATTGACGCTGAGGCGCGAAAGCCAGGGGAGCAAACGGGATTAGATACCCGGT
+
GGGGGGGGGGGGGGGGGGGGGGGGGGGGGGGGGGGGGGGGGGGGGGGGGGGGGGGGGGGGGGGGGGGGGGGGGGGGGGGGGGGGGGGGGGGGGGGGGGGGGGGGGGFGGGGGGGGGGGGGGGFGGGGGGGGGGGGGGGGGGGGGGGGGGGGGGGGFGGGGGGGGGGGGGGGGGGGGGGGGGGGGECEGFGGGGGGGGGGGGGGGGGGGGGFGGGFG>5E6CCEDFGGFFF>7CEGDF@
@M00200:205:000000000-AKKM3:1:1101:20866:2785 1:N:0:1
ACTGGGTTTAAAGGGTGCGTAGGCGGCGATTTAAGTAGGGTGTGAAATCCCCCGGCTCAACCGGGGAACTGCGCTCTAAACTGGATCGCTCGAGTGAGATAGGGGTGTGTGGAACTTCCGGTGGAGCGGTGAAATGTGTTGATATCGGAAGGAACGCCGGTGGCGAAAGCGACACACTGGGTCTTAACTGACGCTGAGGCACGAAAGCCAGGGGAGCGAACGGGATTAGATAACCCCAGTA
+
GGGGGGGGGGGGGGGGGGGGGGGGGGGGGGGGGGGGGGGGGGGGGGGGGGGGGGGGGGGGGGGGGGGGGGGGGGGGGGGGGGGGGGGGGGGGGGGGGGGGGGGGGGGGGGGGGGGGGGGGGGGGGGGGGGGGGGGGGGGGGGGGGGGGGGGGGGGGGGGGGGGGGGGGGGGGGGGFGGGGGGGGGFFGGGGGGGGGGGGGGFEGGGGG6CFGGGFG>EGGGGGGBDGFFF4CFF6DDBEGG
@M00200:205:000000000-AKKM3:1:1101:16988:2835 1:N:0:1
ACTGGGTTTAAAGAGCGCGTAGGCGGCTCGGAAAGTCGGTCGTGAAATCCTGGGGCTCAACCCCGGAACTGCGTCCGATACTTCCGAGCTGGAGGCAGGTAGGGGAGATCGGAATTCCTGGTGTAGCGGTGAAATGCGCAGATATCAGGAGGAACACCGGTGGCGAAGGCGGATCTCTGGGCCTTGCCTGACGCTGAGGCGCGAAAGCTAGGGGAGCGAACAGGATTAGATACCCTCGTA
+
GGGGGGGGGCGGGGGGGGGGGGGGGGGGGGGGGGGGGGGGGGGGGGGGGGGGGGGGGGGGGGGGGGGGGGGGGGGGGGGGGGGGGGGGGGGGGGGGGGGGGGGGGGGGGGGGGGGGGGGGGGGGGGGGGGGGGGGGGGGGGGGGGFGGGGGGDGGGGGGGGGGGGGEGGGGGGGGGGGGGFGGGGGGGGGGGGGGG=FGGGGGGGG3CFGGFGGFGD=CECDGD6<FFF?9CFGGFFF>C
@M00200:205:000000000-AKKM3:1:1101:6840:2853 1:N:0:1
ATTGGGTGTAAAGGGCGTGTAGGCGGTTGGATAAGTGGAATGTGAAATCCCTCGGCTCACCCGAGGATCTGCATCCCAAACTGTCCAACTTGAGTATGGGAGAGGATGAGGGAATTCCTGGTGTAGCGGTGAAATGCGTAGATATCAGGAGGAACACCGGTGGCGAAGGCGCTCATCTGGCCCAATACTGACGCTGAGGCGCGAAAGCTAGGGGAGCAAACGGGATTAGATACCCTAGTA
+
GGGGGGGGGGGGGGGGGGGGGGGGGGGGFGFGGGGFGGGGGGGGGGFGFGGGGGGCEGGGFGGEGGGGGGFGGGGGGGGGFGFGGGFGFCGGGGFEFGGFGGGGGGGGGGGGGG?FGEFFGGGFGGFGGGG7FFGEGDC7CGFGCDFGFCFFGFGGDF@FFEGFGGGGEFDEC5:>DFGGFFFGGGFGGC,5?5CEGGFEE:=E8:D4A?9FGGBGFDEFGGG<<GD3=*)*33+C@F=7
@M00200:205:000000000-AKKM3:1:1101:7711:2875 1:N:0:1
ACTGGGTATAAAGAGCTCGTAGGTGGTTCGATAAGTCGGGTGTGAAAACTCTGGGCTCAACTCAGAGACGCCACTCGATACTGTCGTGACTTGAGTCTGGTAGGGGAGTGTGGAATTCCCGGTGTAGCGGTGAAATGCGCAGATATCGGGAGGACCACCAGTGGCGAAGGCGGCACTCTGGGCCATTACTGACACTGAGAAGCGAAAGCGTGGGTAGCGAACAGGATTAGATACCCGCGTA
+
,CFFGGGFFFGGGFEFFFEF>FDGCGGGGGFGGCFGGGGGGGGGGGGCGCFE@CFGG<FEGDGFGFG8E@FGGG,@FCGGGGGFG7FCEDGGFCGGGGC8EFGGGD7FFFFG>D<CFA9EG7F+@<EE+@?FC@,,:EFE@CEG9FGE7@@C+@++@FF7,@,,83:>F*@8**48,6,?C>CCE,4>1=1=CE*6++>+4*3**=9CC*4=CB)08758CD*91**)9*)2<<62)0519
@M00200:205:000000000-AKKM3:1:1101:15566:2883 1:N:0:1
ATTGGGTGTAAAGGGTGCGTAGGCGGTGAGGCAAGTCTGGTGTGAAATCCCGGGGCTCAACCCCGGAACTGCACTGGATACTGCTTTACTTGAGCACTGGAGAGGGAACTGGAATTTACGGTGTAGCAGTGAAATGCGTAGAGATCGTAAGGAAGACCAGTGGCGAAGGCGAGTTCCTGGACAGTTGCTGACGCTGAGGCACGAAGGCCAGGGGAGCAAACGGGATTAGATACCCTAGTA
+
GGGGGGGGGGGGGGGFGGGGGGGGGGGGGGGGGGGGGGGGGGGGGGGGGGGGDGGGGGGGGGGGGGGG7FGGFFGGGGGGGF9FDGGGGGGGGGGGGGGGGGGGGGGGGGGGGGGGGCFGGGGGGGGGGGGGGGGGGGDGGGGCGGGGGFCFGGGFGGFFGFGGE@EGGGGGGGCDCGGGCF,>EGGCGGGGGEGGGGGGCFGGE*:F@CFGGGFGFGGGGGDD?GGFFF4CFCFG?FFG
@M00200:205:000000000-AKKM3:1:1101:13231:2884 1:N:0:1
ATTGGGTTTAAAGCGCACGTAGGCGGCTGGGTCCGTCCGATGTGAAAGCCCCCGGCTCAACCGGGGAATTGCATCGGATACAGCCCGGCTCGAGGACGGTTGGGGTGAGTGGAACTCCTGGTGGAGCGGTGAAATGCGTAGATATCAGGAGGAACACCGGTGGCGAAAGCGGCTCACTGGACCGTTACTGACGCTGAGGTGCGAAAGCTAGGGGAGCGAACAGGATTAGATACCCTAGTA
+
GGGGGGGGGGGGGGGGGGGGGGGGGGGGGGGGGGGGGGGGGGGGGGGGGGGGGGGGGGGGGGGGGGGGGGGGGGGGGGGGGGGGGGGGGGGGGGGGGGGEEGGGGGGGGGGGGGGGGGGGGGGGGGGGGGGGGGGGGGGDGGGGFGGGGFGGGGGG:CFGGGGGGDGGGDCEGGGGGGGGGGGGGGEEGC<8EGGGGGGGGGGGGGDGGGGGGGECDGGGGDGF(0:3*9>C?CE*)09?
@M00200:205:000000000-AKKM3:1:1101:21103:2900 1:N:0:1
ACTGGGTATAAAGCGCGTGTAGGCGGTCCGGTAAGTCGGCTGTGAAAGTCCAGGGCTCAACCCTGGGATGCCGGTCGATACTGCCGGACTAGAGTTCGGAAGAGGCGAGTGGAATTCCCGGTGTAGCGGTGAAATGCGCAGATATCGGGAGGAACACCAATGGCGAAGGCAGCTCGCTGGGACGTTACTGACGCTGAGACGCGAAAGCGTGGGGAGCAAACAGGATTAGATACCCCTGTAAGA
+
GGGGGGGGGGGGGGGGGGGGGGGGGGGGGGGGGGGGGGGGGGGGGGGGGGGGGGGGGGGGGGGGGGGGGGGGGGGGGGGCEGFGGGGGGGGGGGGGGGGGGGGGGGGGGGGGGGGGGGGGGGGGGGGGCFFGGCCFGGGGGGGGGGGGEDGGGGGGGGGGGGGGGGGGGGGEGGGGCGGGGGGGEFGEGGGGGGGGDG7FEGEEDCDGE7EGGDFGFGGFGDFC?GFDFB<>?EGGF>FGF<>
@M00200:205:000000000-AKKM3:1:1101:14291:2902 1:N:0:1
ACTGGGTATAAAGGGCGTGTAGGCGGTTTGTTAGGTCATGGGGAAAACCCCTGGGCTCAACGGGGGAGGGAGGCAGGAAACGGAAAAGCAGGGGAACCAAAGAGGGGGGGGGAATTCCGGGGGTGGGGGGAAAAGGGGTGATAACAGGGGGGAAAACGGTGGGGGAAAGGGCTCATCGGGCCGGAAACGGACGCGAGGGGGGGAAGGTAAGGGGGGAAAAGGGGATAGGAAACCCCGGTAAGA
+
GGGGGGGGGGGGGGGGGGGGGGGGGGGGGGGGG,@66,,<,6,,BF,,BF,,,C,,,,C,C,CGG7F+@+8+44+++BF<,++++8,,,,,++++4B+BF,,,BFFGG7*C5C*:,<E0C?5*/***:8*/;E*+***2**++++3+;*/?*?8*,;/2*1:***:;*******++++2*?E5*//C***/*/*1**2/**)*2A**2+0<CF>)/)A5**9850>*(/*)**2;5))7C*))
@M00200:205:000000000-AKKM3:1:1101:19155:2902 1:N:0:1
ATTGGGTGTAAAGGGTGCGTAGGCGGTGCGTTAAGTCGGTGGTGAAATACTTTGGCTCAACCAGAGAATTGCCGCTGAAACTAGCGTGCTCGAGGGAGGTAGAGGTGCATGGAACTTCCGGTGGAGCGGTGAAATGCGTTGATATCGGAAGGAACACCTGTGGCGAAAGCGGTGCACTGGACCTCTTCTGACGCTGAGGCACGAAAGCCAGGGGAGCGAACGGGATTAGATACCCCGTA
+
GGGGGGGGGGGGGGGGGGGGGGGGGGGGGGGGGGGGGGGFGGGGGGGGGGGGGGGGGGGGGGGGGGGGGGGGGGGGGGGGGGGGGGGGGGGGGGGGGGGGGGGGGGGGGGGGGGGGGGGGGGGGGGGGGGGGGGGGGGGGGGGGGGGGGGGGGGGGGGGGGGGGGGGGGGGGGGGGGGGGGGGGDGGGGFGGGGGGGGGGGGGGGCDGGGGGGGFGFGGCCDGD:GGFFFBGGFGGFFE
@M00200:205:000000000-AKKM3:1:1101:24307:2949 1:N:0:1
ACTGGGTTTAAAGCGCACGTAGGCGGCTTTCTAAGTCAGGGGTGAAATCCTGGAGCTCAACTCCAGAACTGCCTTTGATACTGGAGAGCTTGAGTCCGGAAGAGGTGAGTGGAACTCCGAGTGTAGAGGTGAAATGCGTAGATATTCGGAAGAACACCAGTGGCGAAGGCGGCTCACTGGTCCGGTACTGACGCTGAGGTGCGAAAGCGTGGGGAGCAAACAGGATTAGATACCCCTGTA
+
GGGGGGGGGGGGGGGDEGGGGGGGGGG>FGGGGGGGGGGGGGGGGGGGGFGGGGGGGGGGGGCCCFFFFGGGGGGDEGGGGGGGFG8FFGGGGGGFFGG@FGGGGGFGGCFGGGCGGGD=FEGEGGFGGGGGGGG,EFGGGGGGFD9FFFCEFGGGGGDFGGGDG@EGEGCGGE:DFFGGGGGG*4=EGGGGGCGGGGGCA4CC*?D4ECGGGGDGFGGG5<CC<FGBFFBFGFG3)>@C
@M00200:205:000000000-AKKM3:1:1101:7361:2952 1:N:0:1
ATTGGGCATAAAGTGGGCGTAGGTGGCCAAGTAAGTTAGGAGTGAAAGCCCTGGGCTCAACCCAGGAAGTGCTCTTAATACTGCGTGGCTTGAATGTGGGAGAGGGTAGTAGAATTCCAGGTGTAGTGGTGAAATACGTAGATATCTGGAGGAATACCGGTGGCGAAGGCGGCTACCTGGCCCAACATTGACACTGAGGCCCGAAAGCGTGGGGATCAAACAGGATTAGATACCCCCGTA
+
GGGGGGGGGGGGGGGGGGGGGGGGGGGGG,FGGGGGGGGGGGGGGGGGGGGGGGGGGGGGGGGGGGGGGGGGGGGGGCFFGGGGGFGCEGGFFGGGGGAEFGGGEGGGGGGGGGGGGFGGGGGCFGGGGGGGGGGGGGGGGGGGGGFEFGGGGFGGGGGGGGDEGGGGGFGGGGGGGGD<CFFCGCD8;CG,;97<FGGFG9?CEEGGGGGGGEEGFGGGFGGG<4+);8CDGGFGE3>G
@M00200:205:000000000-AKKM3:1:1101:12377:2973 1:N:0:1
ATTGGGCATAAAGGGCGCGCAGGCGGTTTCTTAAGTCTGGTGTCTAAGTGCGGGGCTCAACCCCGTGACGCACTGGAAACTGGGAGACTTGAGTGCAGAAGAGGAGAGCGGAATTCCACGTGTAGCGGTGAAATGCGTAGAGATGTGGAGGAACACCAGTGGCGAAGGCGGCTCTCTGGACTGTAACTGACGCTGAGGCGCGAAAGCGTGGGGAGCAAACAGGATTAGATACCCCCGTA
+
GGGGGGGGGGGGGGGGGGGGGGGGGGGGGGGGGGGGGGGGGGGGGGGGGGGGGGGGGGGGGGGGGGGGGGGGGGGGGGGGGGGGGGGGGGGGGGGGGGGGGGGGGGGGGGGGGGGGGGGGGGGGGGGGGGGGGGGGGFGGGGGGGGGGGGGGGGGGDDGGGGGGGGGGGGGGDGGGGGGGGGGGFGGCFGGGGGGGGGFGGGGGDEGDEGGGGEEGFGGDFGFF0*9<FFFGGFFC>>E
@M00200:205:000000000-AKKM3:1:1101:24562:3024 1:N:0:1
ATTGGGCATAAAGTGCGCGTAGGTGGCCACCATAAGGCCGCGGTGAAAGTTCGGGGCTCAACCCCGGATCGGCCGCGGCGACTGTGGGGCTCGGGTACCGTAGAGGCAGATGGAATTCCGGGTGTAGCGGTGGAATGCGTAGAGATCCGGAAGAACACCGGTGGCGAAGGCGGTCTGCTGGGCGGTGGGATCGAAAGGTCCCTTCAACCGACACTGAGGCGCGACAGCGTGGGGAGCAAACAGG
+
GGGGGGGGGGGGGGGGGGGGGGGGGGGGFGGGGGGGGGGGGGGGGGGGGGGGGGGGGGGFGGGGGGGGGGGGGGGGGGGGGGGGGGGGGGGGGGGGGGGGFGGGGGGGGGGGGGGGGGDFGGEGGGGFGGGDGCFFGGFGGGGGGGGGGDCFGGGGGCCGGGGGGGDEGGGGGGGGGGGGGGGDGGDGG:6FGDFEDGGF9DFF?CCDFEE5:EFG4EFFGGGC>D72@)3CEE/CBF46<:<:
@M00200:205:000000000-AKKM3:1:1101:8669:3028 1:N:0:1
ACTGGGTTTAAAGGGTCCGCAGGCGGTCTTATAAGTCAGTGGTGAAAGCCTACAGCTCAACTGTAGAACTGCCATTGATACTGTAAGACTTGAATTCGATCGAAGTGGGCGGAATATGACATGTAGCGGTGAAATGCTTAGATATGTCATAGAACACCGATAGCGAAGGCAGCTCACTAGGTCTGGATTGACGCTCAGGGACGAAAGCGTGGGGAGCAAACAGGATTAGATACCCCAGTA
+
GGGGGGGGGGGGGGGGGGGGGGGGGGGGGGGGGGGGGGGGGGGGGGGGGGGGFGGGGGGGGGGGGGGGGGGGGGFGGGGGGGGGGGGGGGGGFGGGGGGGGGGGGGGGGGGGGGGEGGFEGGGGGGFGGEGGGGGGGFGGD;FFFGGFGGGGGGGGGGGGGGGGCCEGGGGGGGFFGGGGGGGAFGDFGFGGGGD*CC?EGGDEGGDFGGGFGGBGFGGGGGFGFGD@FFACFFC3@D?G
@M00200:205:000000000-AKKM3:1:1101:9815:3063 1:N:0:1
ATTGGGTTTAAAGGGCGTGTAGGCGGCTGGATAAGTGGGATGTTAAATCCCCCGGCTCAACCGGGGAACTGCATCTCATACTGTTCAGCTCGAGCACATCAGAGGAGACTGGAATTCCCGGTGTAGCGGTGAAATGCGTAGATATCGGGAGGAACACCAGTGGCGAAGGCGAGTCTCTGGGATGATGCTGACGCTGAGGCGCGAAAGCCAGGGGAGCAAACGGGATTAGATACCCGCGTA
+
GGGGGGGGGGGGGGGGGGGGGGGGGGGGGGGGGGGGGGGGGGGGFFGGGGGGGGGGGGGGGGGGGGGGGGGGGGGGFGGEGGGGGGGGG<FGGGGGGGGGGGGGGGGGGGGGGGGGGGGGG=FEADFGGGEGGGGFGGGGGGGGGGGGGEFGGGGFGGGGGGGGGGGCEGGDEEGGC;FEGG?EFGG?9C?CGGGGGGF:EGGGGG5C;CGCEEDC>FGGFGGG:GGFFF4*<CCC)8;C
@M00200:205:000000000-AKKM3:1:1101:22913:3078 1:N:0:1
ATTGGGTTTAAAGGGAGCGTAGACGGCGAAGCAAGTCTGAAGTGAAAGCCCGGGGCTTAACCCCGGGACTGCTTTGGAAACTGTTTTGCTAGAGTGCTGGAGAGGTAAGTGGAATTCCTAGTGTAGCGGTGAAATGCGTAGATATTAGGAGGAACACCAGTGGCGAAGGCGGCTTACTGGACAGTAACTGACGTTGAGGCTCGAAAGCGTGGGGAGCAAACAGGATTAGATACCCTTGTA
+
GGGGGGGGGGGGGGGGGGGGGGGGGGGGGGGGGGGGGGGGGGGGGGGGGGFGGGGGGGGGGGGGGGGGGGGGGCGGFGGGGGGGGGGGGGGGAGGGGGGGFGFGGGGGGGGGGGGGGGGGGGGGGGGGGGGGGF<FGGGCGGGGFGGGGGGEGGGGGDGGGGGGGGGGGGGGGGGCFGGGCGGGGGGGGGGGGEC5CCGGFGGCGCGGGGGGGD>C@GG?5DGGFGG3?6>77<ECFFFD
@M00200:205:000000000-AKKM3:1:1101:24105:3091 1:N:0:1
ACTGGGTTTAAAGGGTGCGTAGGTGGTCGGGTAAGTCTGATGTGAAATCTCCGAGCTCAACTCGGAAATGGCATTGGATACTATTCGGCTGGAGGGTTGGAGGGGGGACTGGAATTCTCGGTGTAGCAGTGAAATGCGTAGATATCGAGAGGAACACCAGTGGCGAAGGCGAGTCCCTGGACAACTCCTGACACTGAGGCACGAAAGCTAGGGGAGCAAACAGGATTAGATACCCGCGTA
+
FGGGGGGGGFFGGGGC@;@B7CFEFGFDFGGEFC<<EC<FEGF@<CDFGGEF@@FGEGFFE9EF:@CCCFGFF<FGDGCFECFGAFFGGFG>E@=CBECGGGGGGGGGGFGGDFCFFFGEFEECFGGCGBCGFCFFGGGC@:>FCGEEFGGGGCFEG*CE,:5;EE>5CFDEEGFFFCCCD>?@F+:<9C?CFGFDFF5:AFGGGG)*3:C6/8DC;FFCCFFD:>*<FF4>+<+)..8C
@M00200:205:000000000-AKKM3:1:1101:6979:3108 1:N:0:1
ATTGGGTTTAAAGGGCGCGTAGGCGGCGCGACAAGGCGGCGGTGAAAGTCCGGGGCTCAACCCCGGATCGGCCGTGGCGACTGTCGCGCTGGAGCACAGTAGAGGCGGGTGGAATTCCGGGTGTAGCGGTGGAATGCGTAGAGATCCGGAAGAACACCGGTGGCGAAGGCGGCCCGCTGGGCTGTGGCTGACGCTGAGGCGCGACAGCGTGGGGAGCAAAAAGGATTAGATACCCTTGGA
+
GGGGGGFGEGGGGGGGGGGGGGGGGGGGGDFGGGGGGGGGGGFGGGGGGGGGGGGGGGGGGGGGGGGGGGGGGGCFGGGEFF:FFGGEEGGGGGGGGGGGGCGGGGGGGGDGCC9:0ACGGEG:09@8C88E*@AEE>*1:CFFF?FC:8E5CCGGCGEC8C5*:?EG8C8::8ECCEGDGD6CEFGF5CCCC5CC8@E5:5/1885*8/;CEC37>*C+2*;<0*C)/*.2<CF45))+
@M00200:205:000000000-AKKM3:1:1101:15534:3116 1:N:0:1
ATTGGGTGTAAAGGGCGCGTAGGCGGGATGGCAAGTCGGTCGTGAAATCCCTTGGCTCAACTGAGGGGGGTCGGCCGAGACTGCTGTTCTTGAGGGATGCAGAGGAGACTGGAATTCCCGGTGTAGCGGTGAAATGTGTAGAGATCGGGAGGAACACCGGTGGCGAAGGCGGGTCTCTGGGCATCTCCTGACGCTGAGGCGCGAAAGCGTGGGGAGCAAACGGGATTAGATACCCGCGTA
+
GGGGGGGGGGGGGGGGGGGGGGGGGGGGGGGGGGGGGGGGGGGGGGGGGGGGGGGGGGGFGGGGGGGGGGGGGGGGGGGGGGGGGGGGGGGGGGGGGGGGGGGGGGGGGGGGGGGGGGGGGGGGGGGGGEEF<FFGGGGGGGGGGGGGDGGGGGGGGGDGGGGGGGGGGGGGGGGGCGGGGGGGFGGGGGGGGGGGGGGGGGGGGGGGGEE5EGEGFGFGGGGGFDG7FFFGGFFD3<@:
@M00200:205:000000000-AKKM3:1:1101:21137:3116 1:N:0:1
ACTGGGTTTAAAGAGCTCGTAGGCGGCCACTCAAGTCGAATGTGAAACCTCGAGGCTTAACCTCGAGCCTGCATTCGATACTGGGCGGCTAGAGTCTGGTAGGGGGATCTGGAATTCCTGGTGTAGCGGTGGAATGCGCAGATATCAGGAGGAACACCGGTGGCGAAGGCGGGATCCTGGGCCAGTACTGACGCTGAGGAGCGAAAGCGTGGGGAGCAAACAGGATTAGATACCCGTGTA
+
GGGGGGGGGGGGGGGGGGGGGGGGGGGGGGGGGGGGGGGGGGGGGGGGGGGGGGGGGGGGGGGGGGGGGGGGGGGGGGGGGGGGGGGGGGGGGGGGGGGGGGGGGGGGGGGGGGGGGGGGGGGGGGGGGGGGGGGGGGGGGGGGGGGGGGGGGGGGGGGGGGGCEGGEGGGGGGGGGGGGGGGGGGGGGGGGGGGGGGGGGGGGGGGGGGGGGGEGEGGGGGGG?CF?F6<FC:ED5>F6
@M00200:205:000000000-AKKM3:1:1101:16360:3118 1:N:0:1
ATTGGGTTTAAAGGGCGCGTAGGTGGCCACTATAAGGCCGCGGTGAAAGTTTGGAGCTCAACTCCAGATCTGCCGCGGCGACTGTAGGGCTTGGGCACCGTAGAGGCAGATGGAATTCCGGGTGTAGCGGTGGAATGCGTAGAGATCCGGAAGAACACCGGTGGCGAAGGCGGTCTGCTGGGCGGTGGACCCGTGAGGGTCCAATAGCCGACACTGAGGCGCGACAGCGTGGGGAGCAAACAGG
+
GGGGGGGGGGGGGGGGGGGGGGGGGGGGGGGGGGGGGGGGGGGGGGGGGGGGGGGGGGGGEFFGGGGG@FGGGGGGGGGGGGGGGGGGGGGGGGGGGGGGGGGCFGGGGGGGGGGGGGGGGGGGGGGGGGGGGGGGGGGGGGGGGGGGGGGGGGGGGGGGGGGGGGGGGGGGGGGGGGGGGGGGGGGGGGCGGGGGGGGGGFGG?FGGGGGGGDFGFGGGGGGGFGGFFFFGGEEGFFFCC??1
@M00200:205:000000000-AKKM3:1:1101:8001:3134 1:N:0:1
ATTGGGTTTAAAGGGCGCGTAGGCGGCCACCGCAAGTCGACTGTGAAATCTCCGGGCTTAACTCGGAAAGGTCAGCCGATACTGCGGGGCTAGAGTGCAGAAGGGGCAACTGGAATTCTCGGTGTAGCGGTGAAATGCGTAGATATCGAGAGGAAAACCTGCGGCGAAGGCGTTCTGCTGGGCCGTTGCTGACATTGAGGCGCGCCAGCGTGGGGAGCAAACAGCATTAGATACCCTAGTA
+
CGGCFC@FGGGGG9FGDGGGEGGGGGGDEED@FFGEGE@@CCFGGDGGAF,E@C:+FFAGFFCFGGGGGFDGGFFFE:@E77FGFE7B7EFF<=CDCFGGFCC<+@:>FDFG<<8E<FFGG@>FFGGFE@C<<,;DCC@ECFE@F;B7><3<<<C,=F=EFC****8*CCFGGGE>:F7<2;=5:C**:C<+:+*<9:9E=75:*/9C;*2;:G>CBEE*65*2(*249B>FCCE647)<*
@M00200:205:000000000-AKKM3:1:1101:21029:3137 1:N:0:1
ATTGGGGTTTAAAGCGCGCGTAGGCGGCCCGATAAGTCTGCTGTGAAAGTCAAAGGCTTAACCTTTGAATGCCGGTGGATACTGTCGGGCTAGAGTCCGGAAGAGGCGAGTGGAATTCCTGGTGTAGCGGTGGAATGCGCAGATATCAGGAGGAACACCAACGGCGAAGGCAGCTCGCTAGGACGGTACTGACGCTGAGGCGCGAAAGCGTGGGGAGCGAACAGGATTAGATACCCTTGTA
+
GGGGGGGGGGGGGGGGGGGGGGGGGGGGGGGGGGGGGGGGGGGGGFGGGGGGGGGGGGGGGGGGGGGGGGGGGGGGGGGGGGGGGGGGGGGGGGGGGGGGGGGGCGGGGGGGGGGGGFGGGGGGGGGGGGEGGGGGGGGGGGGGGFGGGGGGDFGGGGGGGGGGDGGGGGGGGGGGEGGGGGGDGGGGGGGFFGCCC?CFFGGGGGGGFG>CGGDGEGGEGDCCBC4:FF<D9::FFFFF>
@M00200:205:000000000-AKKM3:1:1101:22297:3155 1:N:0:1
ATTGGGTTTAAAGGGCGCGTAGGCGGCCCGTTAAGTGGCTGGTGAAATCCCGGGGCTCAACTCCGGGGCTGCCGGTCAGACTGGCGAGCTAGAGGTGGGCAGAGGAAAGCGGAATTCCCGGTGTAGCGGTGAAATGCGTAGATATCGGGAGGAACACCAGTGGCGAAGGCGGCTTTCTGGGCCTATCCTGACGCTGAGGAGCGAAAGCGTGGGGAGCAAACCGGATTAGATACCCTTGTA
+
GGCFGGGGGGGGGGGGGGGGGGGGGGGGGGGGGGGFFFGGGGGGGGGGGFCFEEDGGGGGGGGGGGGGGEGGGGG@FGGBEFGGGGGGC@DFDGGFGGGFGGGGGGGGGGGGGGGGGGGGGCE@FFGGGDEGGGGGGGGGGGGGGGGDGGGGGGGFGGGGGGGGGG7CFG:EE>>C@FGGGGGCFGGGGGFGGG3=5CGGGGGGGGGGGGGDDGFGFGFE<FGGF3C>FF<DFGGDF4=F
@M00200:205:000000000-AKKM3:1:1101:21597:3162 1:N:0:1
ATTGGGTTTAAAGAGCGCGTAGGCAGTCTGATAAGTCAGGTGTGAAATCCCCCGGCTCAACCGGGGAACTGCACCTGATACTGTTGGGCTTGAGTGCAGGAGGGGAGAGCGGAATTCCTGGTGGAGCGGTGAAATGCGTAGATATCAGGAGGAACGCCGGCGGCGAAAGCGGCTCTCTGGCCTGTTACTGACGCTGAGGCGCGAAAGCTAGGGGAGCAAACGGGATTAGATACCCCCGTA
+
GGGGGGGGGGGGGGGGGGGGGGGGGGGGGGGGGGGGGGGGGGGGGGGGGGGGGGGGGGGGGGGGGGGGGGGGGGGGGGGGGGGGGGGGGGGGGGGGGGGGGGGGGGGGGGGGGGGGGGGGGGGGGGGGGGGGGGGGGGGGGGGGGGGGGGGGGGGGGGGGGGGGGGGGGGGGGGGGGGGGGGGGGGFFCGGGGGGGGGGGGGGGGGG:FDF6EGED>E;CFDGG15*4=FD7CFGGFFB7
@M00200:205:000000000-AKKM3:1:1101:8159:3203 1:N:0:1
ATTGGGTTTAAAGAGCGCGCAGGCGGTCGTGCAAGTCGCGTGTGAAAGCCCCCGGCTCAACTGGGGAGGGTCACGCGATACTGCTCGACTCGAAGGCAGGAGAGGGAAGTGGAATTCCCGGTGTAGTGGTGAAATGCGTAGATATCGGGAGGAACACCAGTGGCGAAGGCGACTTCCTGGCCTGTTCTTGACGCTGAGGCGCGAAAGCTAGGGTAGCAAACGGGATTAGATACCCCCGTA
+
GGGGGGGGGGGGGGGGGGGGGGGGGGFCGGFGGGGGGGGGGGGGGGFFGGFEGEGGGGGGGGGGGGGGCEGGGGGDGGGGGGGGGGGGGGCGGFCFFCGGGGGGEC:FGGGGGGAFBEFCGGGGGGGGGGGGGGGFGGEGGGGGGCCGGGFGGGGGGGG@FFGGGGGGGGDGGGDGGGGGGGFFCFFGGGFGGGGGGGGG5CEGEEGGCCEGGEFCFGGFGDEDFGG?FF>:CEC7:DD7
@M00200:205:000000000-AKKM3:1:1101:8976:3227 1:N:0:1
ACTGGGTTTAAAGGGCGCGTAGGTGGCTGCGTAAGTAAGGTGTGAAATGCCCCGGCTTACCCGGGGAATTGCGCCTTATACTGCGCGGCTTGAGGATCAGAGGGGAAGGAGGAACTCCAGGTGTAGCGGTGAAATGCGCAGATATCTGGGGGAAGGCCGGCGGCGAAGGCGTCCTTCTGGCTGATTCCTGACACTGAGGCGCGAAAGCGTGGGGAGCAAACAGGATTCGATACCCCCGTA
+
GGGGGGGGGGGFGGGGGGGGGGGGGGGGGGGGGGGGGDFGFGGGGGGGGGFGCGGGGGGGGGGGGGGGGGGFGCCEGGGGGGGGGGGGGGGEFCFDFDGGGGG>FEDGGGGEGDGGGGGGEFFGGGGGGGDGGGGEEEFC:CFFFCCFGGDFG7>FGFFEGGGDG5?EGGGGGGGGGGGGGGGGGFGF7FCFDCDCGGCCGCED5/>CC=CEGGB:>FGDFF691>F)77<*:ECF>D0C
@M00200:205:000000000-AKKM3:1:1101:19484:3236 1:N:0:1
ATTGGGCTTAAAGGGCGCGTAGGCGGGATGGCAAGTCAGTCGTGAAATCTCTCGGCTCAACCGAGAAACGTCGGCTGATACTGCCGTTCTTGAGGGATGCAGAGGAGACTGGAATTCCCGGTGTAGCGGTGAAATGTGTAGAGATCGGGAGGAACACCGGTGGCGAAGGCGGGTCTCTGGGCATTTCCTGACGCTGAGGCGCGAAAGCGTGGGGAGCAAACGGGATTAGATACCCGCGTAAGA
+
GGGGGGGGGGGGGGGGGGGGGGGGGGGGGGGGGGGGGGGGGGGGGGGGGGGGGGGGGGGGGGGGGGGGGGGGGGGGGGGGGGGGGGFGGGGGGGGGGGGGGGGGGGGGGGGGDFGGGFGGGGGGGGGGGGGGGGGGFGGGGGGGGGGGGGGGGGGFGGGGCGGGGGGGGGGGGEEGFFCFGGGGGCFFFGCGECCGGGGGGGGGGCDFG5>EG57CEG8CGGDG:5*)699FGGFC3:5C5:5
@M00200:205:000000000-AKKM3:1:1101:18664:3249 1:N:0:1
ACTGGGTGTAAAGCGCGTGCAGGTGGCTTGGTAAGTTAGGCGTGAAATCTCCCGGCTCAACTGGGAGAGGTCGTCTAATACTACCGGGCTAGAGAGCAGAAGAGGAAGATGGAATTCCCGGTGTAGTGGTGAAATGCGTAGATATCGGGAGGAACACCAGTGGCGAAGGCGATCTTCTGGTCTGTTTCTGACACTCAGACGCGACAGCTAGGGTAGTAAACGGGATTAGATACCCTGGTA
+
GGGGGGGGGGGGGGGGGGGGGGGGGGGGGGGFGGGGFGGGGGGGGGGGGGGGGGGGGGGGGGGGGGGGGGGGGEGEFFGGGGGGGEGGGGGGGGGGGGGFGGGGGGGGGGGGGGGGGGGGGGGGGGGGGFGGGGGGGGGGGGGGGGGGEEEGGGGGGGGGGGGGGGGGGFGCCFGFFEFGGGGGFGEGGGGGGGGGGFFGGGD5CGGGGGGGG*=DAEGGGGC<?DDBF?BGGGGGFFFG
@M00200:205:000000000-AKKM3:1:1101:11961:3271 1:N:0:1
ATTGGGTTTAAAGCGCGCGTAGGCGGCGGTGCTGGCCCGGCGTGAAAGCCCCCGGCTCAACCGGGGAGGGTCGTCGGGGACCGCACCGCTTGAGGGCGGTAGGGGCTGGTGGAATGCCTGGTGTAGTGGTGAAATGCGTAGAGATCAGGCGGAACACCCGTGGCGAAGGCGGCCAGCTGGGCCGTCCCTGACGCTGAGGCGCGAAGGCGTGGGGAGCGAACGGGATTAGATACCCTCGTA
+
GGGGGGGGGGGGGGGGGGGGGGGGGGGGGGGGGGGGFGGGGGGGGGGGGGGGGGGGGGGGGGGGGGGGGGGGGGGGGGGGGGGGGGGGGGEGGGGGGGGGGGGGGGGGGFGDCFFGGGGGGEC<FFFGGFGGGGGG7:CEC>FFEFEGGGGGEG5C,ACEEECEECEGGGGGG>*;EAFGGGGGCEGG?CF6*ADE:CC:EC58187<G5?CGG:C7::EDCCD<54<F947<@EC>D@G
@M00200:205:000000000-AKKM3:1:1101:15038:3281 1:N:0:1
ACTGGGCGTAAAGGGCGCGTAGGCGGGGAGGCAAGTCGGGTGTGAAATCCCTCGGCTCAACCGAGGAACGGCGCCCGAAACTGCTTCTCTTGAGTCCCGGAGAGGAAGGTGGAATTCCCGGTGTAGCGGTGAAATGTGTAGAGATCGGGAGGAACACCGGTGGCGAAGGCGGCTTCCTGGCCGAGTACTGACGCTGAGGCACGAAAGCGTGGGGAGCGAACGGGATTAGATACCCGTGTA
+
GGGGGGGGFGGGGGGGGGGFGGGGGGGGGGGGGGGGGGGGGGGGGGGGGGGGGGGGGGGGGGGGGGGGGGGGGGGGGGGGGGGGGGGGGGGGGGGGGGGGGGGGGGGGGFGGGGGGGGGGGFGGGGGGGGFGGGGGEGGGGGGGGGGGGGGGGGGGGGGGGGGGGGGGGGGGGDGGGGGGGGECEFCEFGFFEGGGGGGCEDGGGGGDG=EDEGFG:ECEDGED65*497)20<CC)7):
@M00200:205:000000000-AKKM3:1:1101:8920:3285 1:N:0:1
ATTGGGCTTAAAGGGCGCGTAGGCGGCTTCATAAGTCTTGGGTGAAAGCCCTCGGCTCAACCGAGGAATTGCCTTGGATACTGTGAAGCTCGAGGCTGGAAGAGGGCAGTGGAATTCCCGGTGTAGCGGTGAAATGCGTAGATATCGGGAGGAACACCAGTGGCGAAGGCGGCTGCCTGGGCCAGTTCTGACGCTGAGGCGCGAAAGCGTGGGGAGCAAACAGGATTAGATACCCTGGTA
+
GGGGGGGGGGGGGGGGGGGGGGGGGGGGGGGGGGGGGGGGGGGGGGGGGGGGGGGGGGGGGGGGGGGGGGGGGGGGGFGGGGGGGGGGGGGGGGGGGGGGGGGFGGGGGGGGGGGGGGGGGGGGGGGGGGGGGGGGGGGGGGGGGGGGGGGGGGGGGGGGGGGGGGGGGGGGDEGGGGGGGGGGGGDGGGGGGGDEGGGGGGGGGGGGGGGGGGDDBG;@FGGGFFGFFF<*9C@FFFFG
@M00200:205:000000000-AKKM3:1:1101:25016:3366 1:N:0:1
ACTGGGTTTAAAGGGTGCGTAGGCGGCGAGGCAAGTCGGATGTGAAATCCCGGGGCTCAACCCTGGAACTGCATTCGATACTGCCTTGCTAGAGTACTGGAGAGGGAACTGGAATTTACGGTGTAGCAGTGAAATGCGTAGATATCGTAAGGAAGACCAGTGGCGAAGGCGAGTTCCTGGACAGTTACTGACGCTGAGGCACGAAGGCTAGGGGAGCAAACGGGATTAGATACCCGCGTA
+
GGGGGGGGGGGGGGGGGGGGGGGGGGGGGGGGGGGGGGGGGGGGGGGGGGGGGGGGGGGGGGGGGGGGGGGGGGGGGGGGGGGGGGGGGGGGGGGGGGGGGGGGGGGGGGGGGGGGGGGGEGGGGGGGGGGGGGGGGGGGGGGGGGGGGGGGGGGGGGGGGGCGGGGGGGGGGGEGGGGGGGGGGGGGGGGGGGGGGGGGGGGDGGGGGGGGGGFGFGGGFGGC25F?=FDGGGGGFFFD
@M00200:205:000000000-AKKM3:1:1101:14517:3375 1:N:0:1
ACTGGGTTTAAAGGGCGTGTAGGCGGCTGAATGAGTGGGGTGTTAAATCCCCGGGCTCAACCCGGGAACTGCACTTCATACTGTTCAGCTTGGGTACATCAGAGGAGACTGGAATTCCCGGTGTAGCGGTGAAATGCGTAGATATCGGGAGGAACACCAGTGGCGAAGGCGAGTCTCTGGGATGATACCGACGCTGATGCGCGAAAGCCAGGGGAGCAAACGGGATTAGATACCCGTGTA
+
GGFGF<FFCFFGG<FCFFCFGGGFGGGGFFGGFG<CE@EEGGGDGFGGFFGGGGGGCFF=,=BFCGGGGGGGGFFF9FGGGFGFGGGGD,?FE8FFGGFGGFGGDFGGCF8F8=BEF<FGC6>3FDGEC:CFFFAB<EFDCGAFCEFGGGDGGGGGGFGFCF,6>FE:FFCCECF9;<FCFE+=CF9@F<EE=CDGEECFG3/?G5>DF*858*)/)*0+178C:)2)*9:CC@E<)8>=
@M00200:205:000000000-AKKM3:1:1101:14104:3380 1:N:0:1
ACTGGGTATAAGAGCGTGTAGGCGGCCAGGTAGGTCTGCTGTGAAAACTCGAGGCTCAACTTCGAGATGTCGGCGGAAACCATCTGGCTAGAGTCCGGAAGAGGAGAGTAGAATTCCTGGTGTAGCGGTGAAATGCGCAGATATCAGGAGGAATACCCGTGGCGAAAGCGGCTCTCTGGGACGGTACTGACGCTGAGACGCGAAAGCGTGGGGAGCAAACAGGATTAGATACCCCAGTA
+
GGGGGGGGGGGGGGGGGGGGGGGGGGGGGGGGGGGGGGGGGGGGFGGGGGGGGGGGGGGGGGGGGGGGGGGGGGGGGGGGGGGGGGGGGGGGGGGGGGGGGGGGGGGGGGGFFGGGGGGGGGGGGGGGCFGFGGGFGGGGGGGGGGGGGGGGGGGGGGGGGGGGGGGGGGGGGGGGGGGGGFEGGGGGGGGGGGGCEEEGGGGGCGGDCCGGGGEGFFFGGG5D)?6<FFF>@:EDFF?
@M00200:205:000000000-AKKM3:1:1101:12056:3384 1:N:0:1
ATTGGGTTTAAAGGGCTCGTAGGCGGCCAACTAAGTCGGATGTGAAATCCCCAGGCTCAACTTGGGAACTGCATCCGATACTGGATGGCTTGAATTCGGGAGAGGGATGCAGAATTCCAGGTGTAGCGGTGAAATGCGTAGATATCTGGAGGAATACCGGTGGCGAAGGCGGCATCCTGGACCGACATTGACGCTGATGAGCGAAAGCTAGGGGAGCAAACGGGATTAGATACCCCTGTA
+
GGGGGGGEFGGGGGGGGGGGEGGGGGGGGFGGGGGGGGGGGGGGGDFGGGGGGGGGGGGGGGGGGGGGGGGGGGGGGFFGGGGGGFGGGGGGFGGGGGGGGGGGGGGGGGGGGGGGGGFFGGFGGGGGGFGGCFGGGGGGGGFFGGGGGGGGGGGGFGGGGEG?EGGGGGGGGGGGGGGGGGGEGGD=F>FGGEC==GFGGFGGG=DGGGGC>C57BGGGFGGC?GD7*9):AFGGFFFG
@M00200:205:000000000-AKKM3:1:1101:10751:3397 1:N:0:1
ACTGGGTGTAAAGGGCGCGTAGGCGGTCGGGCAAGTCCGGGGTGAAATCCTGCAGCTCAACTGTAGAAGTGCCTTGGATACTGCCTGGCTCGAGGGAGATAGGGGTCTGTGGAACTTCTGGTGGAGCGGTGAAATGCGTTGATATCAGAAGGAACGCCGGTGGCGAAAGCGACAGACTGGATCTCTTCTAACGCTGAGGCGCGAAAGCTAGGGGAGCAAACGGGATTAGATACCCTAGTAAGA
+
GGGGGGGGGGGGGGGGGGGGGGGGGGGGGGGGGGGGGGGGGGGGGGGGGGGGGGGGGGGGGGGGGGGGGGGGGGGGGGGGGGGGGGGGGGGGGGGGGGGGGGGGGGGGGGGGGGGGGFGGGGGGGGGGGGGGGGGGGGGGGGGGGGGGGGGGCGGGGGGGGE@FGGGGGGGGGGDDFGGGGGGCGGCEFFFGGGGGEFGGEGGGGECFFGGGGGEGECGG4DGGBDF??FAC+3<DFFFC7<D
@M00200:205:000000000-AKKM3:1:1101:8698:3398 1:N:0:1
ACTGGGTTTAAAGGGTGCGTAGGTGGCGTGGTAAGTCAGATGTGAAAGCCCGGGGCTCAACCTCGGAATTGCATCCGATACTACCATGCTAGAGTACTGAAGAGGTGACTAGAATTCTCGGTGTAGCAGTGAAATGCGTAGATATCGTGAGGAATACCAACGGCGAAGGCAGGTCACTGGGCAGTTACTGACACTGAGGCACGAAGGCCAGGGGAGCAAACGGGATTAGATACCCCAGTA
+
E,;FGGGGGEFAFGGGGGGBFGGGGGGGF@CFGGGFFGGGGGGGGGGFGFFGG@FGG?GGGGGGGGGGGGGCEF9FGD:FFFFG<8FEFGAGGFFGGGGGFEFCFEGGGGG,CFFGGAFFD?CEGCFGGGGF<FGFGGGCE:9FCFG,AF@@ED<>FFGF:7:CEGGECGFEGGGDGCFG8EFGGGGGGCGGD2;9D:CFGFEEC:5CGC7C=E>D3C9FFGGGFGGFFFEFGGEGFDFG
@M00200:205:000000000-AKKM3:1:1101:17693:3402 1:N:0:1
ACTGGGTTTAAAGGGCGCGTAGGTGGCCCGTTAAGTGGCTGGTGAAATCCCGGGGCTCAACTCCGGGGCTGCCGGTCAGACTGGCGAGCTAGAGCACGGTAGGGGCAGATGGAATTCCCGGTGTAGCGGTGGAATGCGTAGAGATCGGGAAGAATACCAGTGGCGAAGGCGTTCTGCTGGGCCGTTGCTGACACTGAGGCGCGACAGCGTGGGGAGCAAACAGGATTAGATACCCGAGTAAGA
+
GGGGGGGGGGGGGGGG@GGGGGGGGGGGGEFGGGGGGGGGGGGGGGGGGGDEGGGGGGGGGGGDEGGCFGGGGGGGGGGGGGGGGGEFGGGGGGGGGGGGFGFDGGGGFFGGGGGGGAD>CFGGGGFGGGGDFGGGGGGGGGGGFBFDGGEFFGFGGGFFFGGDGGGGDG=B8=C9BCFCECFGGGGDFFFF6FGGGDGGGDGGGCD4CCGGGD>GFFCFFFFG?GG<@FAFCGGC3>>FGAA
@M00200:205:000000000-AKKM3:1:1101:24776:3409 1:N:0:1
ATTGGGCTTAAAGAGCTCGTAGGCGGTCTGTCACGTCGGCTGTGAAATCCCGAGGCTCAACCTCGGGTCTGCAGTCGATACGGGCAAACTAGAGTATTGCAGGGGAGACTGGAATTCCTGGTGTAGCGGTGAAATGCGCAGATATCAGGAGGAACACCGGTGGCGAAGGCGGGTCTCTGGGCAATAACTGACGCTGAGGAGCGAAAGCGTGGGGAGCGAACAGGATTAGATACCCTTGTA
+
GGGGGGGGGGGGGGGGGGGGGGGGGGGGGGGGGGGGGGGGGGGGGGGGGGGGGGGGGGGGGGGGGGGGGGGGGGGGGGGGGGGGGGGGGGGGGGGGGGGGGGGGGGGGGGGGGGGGGGGGGGGGGGGGGGGGCFGGGGGGGGGFGGGGGGGGGGGGGGGGGGGGGGGGGGGGGGGGFGGGGGGGFGGGGGGGGGGGGGGGGGCGGGD4C*;EGG75>GGG5CFG(7C<FFDFGF6C.)*0
@M00200:205:000000000-AKKM3:1:1101:8360:3422 1:N:0:1
ATTGGGTGTAAAGGGCGCGTAGGTGGCCCGTTAAGTGGCTGGTGAAATCCCGGGGCTCAACTCCGGGGCTGCCGGTCAGACTGGCGAGCTAGAGCACGGTAGGGGCAGATGGAATTCCCGGTGTAGCGGTGGAATGCGTAGAGATCGGGAAGAATACCAGTGGCGAAGGCGTTCTGCTGGGCCGTTGCTGACACTGAGGCGCGACAGCGTGGGGAGCAAACAGGATTAGATACCCCAGTAAGA
+
GGGGGGGGGGGGGGGGGGGGGGGGGGGGGGGGGGGGGGGGGGGGGGGGGGGGGGGGGGGGGGGGGGGGGGGGGGGGGGGGGGGGGGGGGGGGGGGGGGGGGGGGGGGGGGGGGGGFGGGGGGGGGGGGGDGGGGGGGFEE7CFDFFGGGGGGFGGGGGFG9FFEEDGGGGGGGGGGFGGGGGGGGGGGGFCFGGGGGGFGGGGGEEGGGEDGEG>DFGGGGGGG:6FBFFAGEFF<>>6FGFF
@M00200:205:000000000-AKKM3:1:1101:19340:3436 1:N:0:1
ATTGGGTTTAAAGGGAGCGTAGGCGGATAGTTTAGTCAGAGGTGAAAGCCCAGGGCTCAACCTTGGAATTGCCTTTGATACTGGCTATCTTGAGTATGGAAGAGGTATGTGGAACTCCGAGTGTAGAGGTGAAATTCGTAGATATTCGGAAGAACACCAGTGGCGAAGGCGACATACTGGTCCATTACTGACGCTGAGGCTCGAAAGCGTGGGGAGCAAACAGGATTAGATACCCGGGTA
+
GGGGGGGGGGGGGGGGGGGGGGGGGGGGGGGGGGGGGGGGGGGGGGGGGGGGGGGGGGGGGGGGGGGGGGGGGGGGGGGGGGGGGGGGGGGGGGGGGGGGGGFGGGGGGGGGGGGGGGGGGGGGGGGGGGGGGGGGGGGGGGGGGGGGGGGGGGGGGGGGGGGGGGGGGGGGGGGGGGGGGGGGGGGGGGGGGGDGGGGGGGGGGGGGGEGGGGA7:EGGGFCGDFGFFFEFEFGGDFFG
@M00200:205:000000000-AKKM3:1:1101:8134:3440 1:N:0:1
ATTGGGTTTAAAGGGCGCGTAGGCGGCTTCAGGTGTCGGCTGTGAAAGCCCGGGGCTCAACCCCGGAGGTGCAGCCGAAACTCTGGGGCTCGAGGCCGGAAGAGGAGGGTGGAATACCCAGTGTAGAGGTGAAATTCGTAGATATTGGGTGGAACACCGGTGGCGAAAGCGGCTCTCTGGTCCGGTCCTGACGCTGAGGCGCGAAAGCGTGGGGAGCAAACAGGATTAGATACCCCTGTA
+
GGGGGGGGGGGGGGGGGGGGGGGGGGGGGGGGGGGGGGGGGGGGGGGGGGGGGGGGGGGGGGGGGGGGGGGGGGGGGGGGGGGGGGGGGGGGGGGGGGGGGGGGGGGGGEDGFGGGGGGGGGGGGGGGGGGGGGGGGGGGGD@EGGGGCGGGCGGGGGGGGGDGGGGGGGGGGGGGGGGGFGFGEEEGGFGGDGGGGGGGGG5*C:DDGGGGGGFCEGGGF5C4:CFF*06>CCC35>FF
@M00200:205:000000000-AKKM3:1:1101:7951:3445 1:N:0:1
ATTGGGTTTAAAGGGCGCGTAGGCGGCCTGCTAAGTCGAACGTGAAATCCCCGGGCTCAACCCGGGAACTGCGTCCGATACTGGTTGGCTTGAATCCGGGAGAGGGATGTGGAATTCCAGGTGTAGCGGTGAAATGCGTAGATATCAGGAGGAACACCGGTGGCGAAGGCGGGATCCTGGGCCAGTACTGACGCTGAGGAGCGAAAGCGTGGGGAGCAAACAGGATTAGATACCCCGGTA
+
GGGGGGGGGGGGGGGGGGGGGGGGGGGGGGGGGGGGGGGGGGGGGGGGGGGGGGGGGGGGGGGGGGGGGGGGGGGGGGGGGGGGGGGGGGGGGGGGGGGGGGGGGGGGGGGGGGGGGGGGGGFGGGGGGGGGGGGGGGGGEGGGGGGGGGGGGGGGGGGGGGGGGDGGGGGGGGGGGEFFGGGGGGGGGGGGGGGGGGGGGCGGGECGGGGGGEBC>GCFFFG48CF?FFFGGFG3BEFG
@M00200:205:000000000-AKKM3:1:1101:24394:3451 1:N:0:1
ATTGGGTATAAAGGGAGCGTAGGCGGACATTTAAGTCAGGGGTGAAATCCCGGGGCTCAACCTCGGAATTGCCTTTGATACTGGGTGTCTTGAGTATGAGAGAGGTGTGTGGAACTCCGAGTGTAGAGGTGAAATTCGTAGATATTCGGAAGAACACCAGTGGCGAAGGCGACACACTGGCTCATTACTGACGCTGAGGCTCGAAAGCGTGGGGAGCAAACAGGATTAGATACCCGAGTA
+
FEGGGFFGGGFFGGGGEEGGCGGGGGGGGGGGGAFFFFEFG:FGGGGGGGGFGGGC:FFGGGGGGCEEG@FGGGGGGGGGFCFCFFFGGGCF<FA?FEFGGFGGGGGGGGFGFGGGGGGB::DEBAFFGG@F<CF?FGGGGD<DACGGDDFDFFFGGGGDGFEGEGGGEGGE5BEFGFG7BCD9E;@F?8FA5CGG=CC5*0:C6EC<C*;FFGED3/;<C<FD:C72?4)>E66C>)06
@M00200:205:000000000-AKKM3:1:1101:8751:3455 1:N:0:1
ACTGGGCGTAAAGCGCACGTAGGCGGCCAAGTCAGTCGGGTGTGAAAGCCCTCGGCTCAACCGAGGAACTGCGCCCGATACTGCTTGGCTTGAGGTCCGGAGGGGAGAGTGGAATTCCCGGTGGAGCGGTGAAATGCGTAGAGATCGGGAAGAACGCCGGCGGCGAAAGCGACTCTCTGGTCGGAATCTGACGCTGAGGTGCGAAAGCCAGGGGAGCGAACGGGATTAGATACCCCGGTA
+
GGGGGGGGGGGGGGGGGGGGGGGGGGGEGGGFGGGGGGGGGGGGGGGGGGGGGGGGGGGGGGGGGGGGGGGGGGGGGGGFGGGGGFGGGGGGGGGGGGGGGGEGGFECFGGGGGGGDFGGGGGGG<FGGGGGGGGGGGFGGCF,2DFDFGGEF7FFGGGGGGGGGGEGGGGDGGGGGGGGGGGE58CFFFFGEGG=CCGFDGGDGGDG==FEEG3CED8CGGGG<DFDFFB:@CF7>>BE
@M00200:205:000000000-AKKM3:1:1101:5863:3476 1:N:0:1
ATTGGGTTTAAAGGGTGCGCAGGCGGCCGAGTGTGTGAGGCGTGAAAGCCCGGGGCTTAACCCCGGAATTGCACCTCAAACTACACGGCTAGAGCATTGGAGAGGGTAGCAGAATTCATGGTGTAGCAGTGAAATGCGTAGATATCATGAGGAATACCAGAGGCGAAGGCGGCTACCTGGACAATTGCTGACGCTCAGGCACGAAAGCGTGGGGAGCAAAAGGGATTAGATACCCGCGTA
+
GGGGGGGGGG<FEGGGGGGGGGGGGGGGGGGGGGGGGGGGGGGGGGGGCGGGGGGGGGGGGGGGEGGGGFGGGGGDGGGGEFFGFGEGGCCFGGGGCFFGFGGGGGGGGGGGGGGGGGGGGGGGGGDGGEGGGGGGGGGGGEGGGGCGGGGEAFGGG>FFEEGDEGEFGGGG*8CE8CCFGGGGGGGGGGGGDCGECFGFEGGGG89CE=>CEEEGFG6CGFGGFGG?FF2FFAAC37DG
@M00200:205:000000000-AKKM3:1:1101:10290:3477 1:N:0:1
ATTGGGTTTAAAGAGCGCGCAGGCGGTCGTTCAAGTCGCGTGTGAAAGCCCCCGGCTCAACTGGGGAGGGTCACGCGATACTGATCGACTCGAAGGCAGGAGAGGGTAGTGGAATTCCCGGTGTAGTGGTGAAATGCGTAGATATCGGGAGGAACACCAGTGGCGAAGGCGACTACCTGGCCTGTTCTTGACGCTGAGGCGCGAAAGCTAGGGGAGCAAACGGGATTAGATACCCGAGTAAGA
+
GGGGGGGGGGGGGGGGGGGGGGGGGGGGGFGGGGGGGGGGGGGGGGGGFGGGGGGGGFGGGGGGGGGGGGGGGGGGGGGGGGGGGGGGGGGGGGGGGGGGGEGGEGGGGGGGGFGGGGGGG>FEGGGGFGFGGG9C;FGGGE;C,@FGGGGGGGGGGGGGFGGGGGGGEFEGGGGGBCGGGGGGGGGGGGGGGGC58EGGEGGEGGGC+9AFGD@D)*;CFGGG:7D?F4<73<8CEFF*:AB
@M00200:205:000000000-AKKM3:1:1101:14744:3481 1:N:0:1
ACTGGGTTTAAAGGGCGCGTAGGCGGCCACCGCAAGTCAATTGTGAAATCTCCGGGCTTAACTCGGAAAGGTCAACTGATACTGCGGGGCTAGAGTGCGGAAGGGGCAACTGGAATTCTCGGTGTAGCGGTGAAATGCGTAGATATCGAGAGGAACACCTGCGGCGAAGGCGGGTTGCTGGGCCGACACTGACGCTGAGGCGCGAAAGCTAGGGGAGCGAACGGGATTAGATACCCGGGTA
+
GGGGGGGGGGGGGGGGGGGFGGGGGGGGGGGGGGGGGGGGGGGGGGGGGGGGGGGGGGGGDFFGGGGGCFFFGGGGGGGGGGGGGGGGGGGGGGGGGGGGGGGGGGGGGGGGGGGGGGGGGGGGGGGGGGGGGGFGGGGGGGGGFFGGGGGGGGGGGGGGGFGGGGGGGCFGGGGGDFGGGEGGGGGCCFGGFGDEGGGGGGGGGCCC*<EGGGFGFEGGDDGGFGC(=FFCC,0CBBF=<
@M00200:205:000000000-AKKM3:1:1101:19481:3482 1:N:0:1
ATTGGGTTTAAAGGGTGTGTAGGCGGTTTGGTAAGCCTTCTGTTAAAGCTTCGGGCCCAACCCGGAAAGCGCAGAGGGTACTGCCAGGCTAGAGGGCGGGAGAGGAGCGCGGAATTCCCGGTGTAGCGGTGAAATGCGTAGAGATCGGGAGGAAGGCCGGTGGCGAAGGCGGCGCTCTGGAACGTACCTGACGCTGAGACACGAAAGCGTGGGGAGCAAACAGGATTAGATACCCCAGTA
+
GGGGGGGGGGGGGGGGGGGGGGGGGGGGGGGGGGGGGGGGGGGGGGGGGG,EFFGGDFGGGGGGGGGGGGGGGGGGGGGGGGGGGGGGGGGDGGFFGGGGGGGGG@FFDGGGGGGGGGGGGDGEGGGGGGGGGGGGGGGGGGGGGGGEGCGGGGDGGGDDFGGCECGDGGGDECG8EGGGG?FDCGGGGGGGDGGGEFCFGGE>GGGGG=EGGGEGF5@FFCGGFG7?@F>FGFGG:5?C
@M00200:205:000000000-AKKM3:1:1101:14410:3495 1:N:0:1
ATTGGGTTTAAAGGGTGCGCAGGTGGTCGGGTAAGTCTGATGTGAAATCCCGCAGCTTAACTGCGGAATGGCATTGGATACTATTCGGCTAGAGGGTTGGAGGGGGGACTGGAATTCTCGGTGTAGCAGTGAAATGCGTAGATATCGAGAGGAACACCAGTGGCGAAGGCGAGTCCCTGGACAACTCCTGACGCTGAGGCACGAAAGCTAGGGGAGCAAACAGGATTAGATACCCCCGTA
+
GGGGGGGGGGGGGGGGGGGGGGGGGGGGGGGGGGGGGGGGGGGGGGGGGGGGGGGGGGGGGGGGGGEGFGGGGGGGGGGGGGGGGGGGGGGGGGGGGGFGGGGGGGGGGGGGGGGGGGGGGGGGGGGGGGGGFGGGGGGGGGGGGGDGGGGGGGGGGGGGFGGGGGGGGGEEGCECFGGG>FGGGGGGGGGGGGGGGGGG5CE>?ED5+ACCFG3<DFGG470>:DF?FFBGFF6G:BDG
@M00200:205:000000000-AKKM3:1:1101:10148:3511 1:N:0:1
ACTGGGTTTAAAGGGCTCGTAGGCGGTTTGTCGCGTCGGGAGTGAAAACCAGGTGCTTAACACCTGGCTTGCTTCCGATACGGGCAGACTAGAGGTATTCAGGGGAGAACGGAATTCCTGGTGTAGCGGTGAAATGCGCAGATATCAGGAGGAACACCGGTGGCGAAGGCGGTTCTCTGGGAATATCCTGACGCTGAGGAGCGAAAGTGTGGGGAGCGAACAGGATTAGATACCCGGGTA
+
GGGGGGGGGGGGGGGGGGGGGGGGGGGGGGGGGGGGGGGGGGGGGGGGGGGGGGGGGGGGGGGGGGGGGGGGGGGGGGGGGGGGGGGGGGGGGGGGGGGGGGGGGGGGGGGGGGGGGGGGGGGGGGGEGGGGGGGGGGGGGGGGGGGGGGGGGGGGGGGGFEE7EEDGGDFGCGGGGGGGGGGGGGGG?FGGGG:EEFGGGGGE5?DCGFCEDE@D55CCGC*C<G7<F4):08<DBFDG
@M00200:205:000000000-AKKM3:1:1101:13175:3522 1:N:0:1
ATTGGGCTTAAAGTGCGCGTAGGCGGCCTGATAAGTAGGGGGTGAAATCCTGCGGCTTAACCGCAGGGCTGCCTTCTAAACTGTCAGGCTGGAGCACAGTAGAGGCAGGTGGAATTCCCGGTGTAGCGGTGGAATGCGTAGAGATCGGGAAGAACATCAGTGGCGAAGGCGGCCTGCTGGGCTGTTGCTGACGCTGAGGCGCGACAGCGTGGGGAGCAAACAGGATTAGATACCCTCGTA
+
GGGGGGGGGGGGGGGGGGGGGGGGGGGGGGGGGGGGAFGGGGGGGGGGGGGGGGGGGGGGGGGGGGGGGGGGGGGGGGGGGGGGGGGGGGGGGGGGGGGGGGGGGGGGGGGGGGGGGGGGGGGGGGGGGGGGGGGGGGGGGGGGGGGGGGGGGGGGGGGGGGGGGGGGDGGGGG>FGGGGGGGGGGGFGGGGGGGGGGGGGGGGDGGGGGGGGGFG>CACGGGGFGGFFFFGGGGCFDFG
@M00200:205:000000000-AKKM3:1:1101:9032:3524 1:N:0:1
ATTGGGTTTAAAGCGCACGTAGGCGGACTCTTAAGTCGGTGGTGAAATCCTGGAGCTCAACTCCAGAACTGCCTTCGATACTGGGAGTCTCGAGTTCGGGAGAGGTGAGTGGAACTGCGAGTGTAGAGGTGAAATTCGTAGATATTCGCAAGAACACCAGTGGCGAAGGCGGCTCACTGGCCCGATACTGACGCTGAGGTGCGAAAGCGTGGGGAGCAAACAGGATTAGATACCCCGGTA
+
GGGGGGGGGGGGGGGGGGGGGGGGGGGGGGGGGGGGGGGGGGGGGGGGGGGGGGGGGGGGGGGGGGGGGGGGGGGFGGGGGGGGGFGGGGGGGGGGFGGGGGGGGGGGGGGG<F=FFGGGGGGGGGDFGGGGGGGGGGGGGGGGGGGGGDGGGGGGGGGFGGGGDGGGGGGGGGGGGGFGGGGG>EEGGCFGGGCEEGCC=FG5ECDFCCCC>EEGFG?FGGGGFFG?FFF7FGG<>BFG
@M00200:205:000000000-AKKM3:1:1101:18903:3527 1:N:0:1
ATTGGGTTTAAAGGGAGCGTAGGCGGCGTGGTAAGTCAGATGTGAAATCCCGGGGCTCAACCCCGGAACTGCATCCGATACTGCCGTGCTAGAGGATTGGAGAGGTAGCTGGAATTCTTGGTGTAGCAGTGAAATGCGTGGAGATCAAGAGGAACACTCGTGGCGAAAGCGAGCTACTGGACAATATCTGACGCTGAGGCTCGAAGGCCAGGGTAGCGAAAGGGATTAGATACCCGAGTA
+
GGGGGGGGGGGGGGGGGGGGGGGGGGGGGGGGGGGGGGGGGGGGGGGGGGGGGGGGGGGGGGGGGGGGGGGGGGGGGGGGGGGGGGGGGGFFGGGGGGGGGGGGGGGGGGGF<FGGGGGGGGGGGGGGGGGGGGGGGGGGGGGGGGGGGGGGGGGGGGGGGGGGGGGGGGGGGGGGGGGGGGGGGGGGFGGGGGGGGGG5;9ECFG:FGEGFEF@DFGGGGGGGFG4)/9<CFGGDFB@F
@M00200:205:000000000-AKKM3:1:1101:23574:3534 1:N:0:1
ATTGGGTTTAAAGGGTGCGTAGGTGGTTAGGTAAGACCTGTGGGAAAGACCTGGGCTTAACCCAGGAAGGTCGCAGGTGACTGCTTGGCTAGAGGGCGGGAGAGGAGCGCGGAATTCCCGGTGTAGCGGTGAAATGCGCAGATATCAGGAGGAACACCGGTGGCGAAGGCGGGATCCTGGGCCAGTACTGACGCTGAGGAGCGAAAGCGTGGGGAGCAAACAGGATTAGATACCCCAGTA
+
GGGGGGGGGGGGGGGGGGGGGGGGGGGGGGGGGGGCGGGGGGGGGGGGGGGGGGGGGGGGGGGGGGGGGGGGGGGGFGGGGGGGGGGGGGGGGGGGGGGGGGGGGGGGEGGGGGGGGGGGGGGGGGGGGEGGGGGGGGGGGGGGGGGGGGGGGGGGGGGGGGGGGGGGGGGGGGGGGFGGGGGGGCFGGGGGGGGGGGGGGGGGGGGGGGGGGGFGFGGGGGGG?4F7FFFGGFCFBEFG
@M00200:205:000000000-AKKM3:1:1101:7611:3546 1:N:0:1
ACTGGGTATAAAGCGCGTGTAGGCGGCCGAGCAGGTCTGTTGTGAAAACTGGAGGCTCAACCTCCAGACGTCGACAGAAACCGCCCGGCTAGAGTCCGGAAGAGGAGAGTGGAATTCCTGGTGTAGCGGTGAAATGCGCAGATATCAGGAAGAACACCAATGGCGAAGGCAGCTCTCTGGGACGGTACTGACGCTGAGACGCGAAAGCGTGGGGAGCGAACAGGATTAGATACCCCAGTA
+
GGGGGGGGGGGGGGGGGGGGGGGGGGGGGGGGGGGGGGGGGGGGGGGGGGGGGGGGGGGGGGGGGGGGGGGGGGGGGGGGGGGGDGGGGGGGGGGGGGGGGGGGGGGGGGGGGGFGGGGGGGGGGGGGGGGGGGGGGGGGGGGGFGBGFGGFGGGGGDCCFGFFEGGGEGGGGGGDEGGFGGGGCC5;@F?FGGGGEGCFEGGCE=7C*/;EEGFGDDC8CC?F09CBFF<FGGFFD))<
@M00200:205:000000000-AKKM3:1:1101:9508:3564 1:N:0:1
ATTGGGTGTAAAGGGCGCGTAGGCGGCTACGTAAGTCCGGCGTGAAATCCCACGGCTTAACTGTGGAACTGCGTCGGATACTGCGTTGGCTAGAGGACGGTAGAGGCTAGTGGAACTAGCGGTGTAGCGGTGAAATGCGCAGATATCGCTAGGAACGCCGGTGGCGAAGGCGACTGGCTGGGCCGATCCTGACGCTGAGGCGCGAAAGCTAGGGGAGCGAACCGGATTAGATACCCGGGTA
+
GGGGGGGGGGGGGGGGGGGGGGGGGGGGGGGGGGDGGGGGGGGGGGGGGGGGGGGGGGGGGGGGGGGGGGGGGGGGGGGGGGGGGGGGGGGGGCGGDGGGGGDGGGGGGGFDFGGGGGGGGGGGGGGGGGGGFFFGGGGGGGGGGGGGGGGGGGFGGGGGGGGGGGGGGGGGGGGGGGGGGCGGGGGGDGGGGGGGGEGGGCGGGGGG6?CGFGDDEGG*79EGF)14??A>EGFGF:>ED
@M00200:205:000000000-AKKM3:1:1101:25844:3583 1:N:0:1
ATTGGGCGTAAAGGGCGCGTAGGCGGCCACCGCAAGTCGGTTGTGAAATCTCCGGGCTTAACCCGGAAAGGTCAACTGATACTGCGGGGCTAGAGTGCAGAAGGGGCAACTGGAATTCCGGGTGTAGCGGTGGAATGCGTAGAGATCCGGAAGAACACCAGTGGCGAAGGCGGTCTGCTGGGCGGTGAGCTCGTAAGGGCTCAATAGCCGACACTGAGGCGCGTCAGCGTGGGGAGCAAACAGG
+
GGCEGGGGGGGGAFGGGGGGGG@EGGGGGGGEGGGGFGGGGEGGGFFGGGGGGGDGGGGGGGGGGGGGEGFFGGGGGGGCGGGGGGCFGDGGEFGFFFGGAFGGGCGGGGGFGGGGFGFGGGFGGGGFGGGGGGD,?C@EGGGDG9FFD@CGGCFFGGDFF:F8EE>:F7<EEGEGGGFGGGC8>ECC*22<?*968EC:CF9CFFGGGG*:CE4C*+5;CC8)159:D@2CCC*).75+*(42
@M00200:205:000000000-AKKM3:1:1101:12600:3593 1:N:0:1
ATTGGGTTTAAAGAGCTCGTAGGCGGTTTGTCGCGTCTGCCGTGAAAGTCCGGGGCTCAACTCCGGATCTGCGGTGGGTACGGGCAGACTAGAGTGATGTAGGGGAGACTGGAATTCCTGGTGTAGCGGTGAAATGCGCAGATATCAGGAGGAACACCGATGGCGAAGGCAGGTCTCTGGGCATTAACTGACGCTGAGGAGCGAAAGCATGGGGAGCGAACAGGATTAGATACCCCCGTA
+
GGGGGGGGGGGGGGGGGGGGGGGGGGGGGGGGGGGGGGGGGGGGGGGGGGGGGGGGGGGGGGGGGGGGGGGGGGGGGGGGGGGGGGGGGGGGFGFFGGGGGGGGGGGGGGGGGGGGGGGGGGGGGGGGGGGGGGGGGGGGGGGGGGGGFFGGGGGGGGGGDGGGDGGGGGGGGGGGGGGFGGGGGGGGGGGGDGGGGGGGGC=?EGGGGGGGGGEGEEEEDGGG?<F2??A*3<F*75>*
@M00200:205:000000000-AKKM3:1:1101:24184:3601 1:N:0:1
ATTGGGTTTAAAGGGCGCGCAGGCGGCTACGTAAGTCCGGCGTGAAATCCCACGGCTCAACTGTGGAACTGCGTCGGATACTGCGTTGGCTTGAGGATGGTAGAGGCCTTTAGAACTAGCGGTGTAGCGGTGAAATGCGCAGATATCGCTAGGAATGCCGGTGGCGAAGGCGGAAGGCTGGGCCATTCCTGACGCTGAGGCGCGAAAGCTAGGGGAGCGAACCGGATTAGATACCCTCGTA
+
GGGGGGGGEFGGGGGGGGGGGGGGGCFGGGGGGGGGGGGGGGGGGGGDGGGGGGGGGGGGGGGGGGEFGFFFGGGGGGGGGFGGCFGGGGGGGGFGGGFFGGFEDBGGEG?FG?FFGGGGGGGGGGFFD@CFFFGGGGGGGEGFGGGGGGFGGGGGGGGGGGGEGGEDGGGGGDDGGGFGGGGGG6?FFGGCEGD5CEGF:DEGEE)>FC:FFGF)0*:8<CCD9<C?*=9D?C?C47;:<
@M00200:205:000000000-AKKM3:1:1101:22197:3601 1:N:0:1
ATTGGGTTTAAAGCGCGTGTAGGCGGCCGGCTAGGTCTGGTGTGAAATCTCGAGGCTCAACCTCGAGATGTCGCCGGAAACCAGTCGGCTAGAGTCCGGAAGAGGAGAGTGGAATTCCTGGTGTAGCGGTGAAATGCGCAGATATCAGGAAGAACACCTATGGCGAAAGCAGCTCTCCGGGACGGTAGTGACGCTGAGACGCGAAAGCGTGGGGAGCGAACAGGATTAGATACCCCTGTAAGGT
+
AFEGGGFFCFGEFFCFGEDFFFF<FEGGCFDECG<FA<CFFFFGGEFFGGGGFFE@FFCGEGDEGCF,F9EF=D,FEECF,FCFGGGGG7B<<,CF??::C:AAFFCGGGFD?FGGGGFFFBF,>,3+8+8@9DFG,+@E>*@D9,3@FBC7,>:,8<,:,,7D*>:FG7,?C6CB,,4<858EGBE*<*+<*:*/2:++:<*/2:<FE78EGG3)):*?D<C412:26F40+CGD>)/<C2)-
@M00200:205:000000000-AKKM3:1:1101:8730:3609 1:N:0:1
ACTGGGTTTAAAGGGCGCGTAGGTGGCCCGTTAAGTGGCTGGTGAAATCCCGGGGCTCAACTCCGGGGCTGCCGGTCAGACTGGCGAGCTAGAGCACGGTAGGGGCAGATGGAATTCCCGGTGTAGCGGTGGAATGCGTAGAGATCGGGAAGAATACCAGTGGCGAAGGCGTTCTGCTGGGCCGTTGCTGACGCTGAGGCGCGACCGCGTGGGAGCAAACAGGATTAGATACCCTAGTA
+
GGGGGGGGGGGGGGGGGGGGGGGGGGGGGGGGGGGGGGGGGGGGGGGGGGGGGGGGGGGGGGGGGGGGGGGGGGGGGGGGGGGGGGGGGGGGGGGGGGGGGGGGGGGGGGGGGGGGGGGGGGEGGEGGGGGGFGAFGGGGGGGFGGGGGEGGGGGGGGGGGGGGGGGGGGGGGGGGGFGGGGGGGGGGGGFGGGGGECFGEGGGG*9CCCEEGFDDFGCCGGGG0*24==AGGGFC@48
@M00200:205:000000000-AKKM3:1:1101:8581:3616 1:N:0:1
ACTGGGTATAAAGGGCTCGTAGGCTGCCAACTAAGTCAGACGTGAAATCCCTCGGCTTAACCGGGGAACTGCGTCTGAGACTGGATGGCTTGAATCCAAGAGAGGGATGCGGAATTCCAGGTGTAGCGGTGAAATGCGTAGATATCTGGAGGAACACCGGTGGCGAAGGCGGAATCCTGGATTGGTATTGACGCTGAGGAGCGAAAGCCAGGGGAGCAAAAGGGATTAGATACCCTTGTA
+
FGGGGGGGGGGGGFGEGGGGGGGGGGGFFGFGGGGGGGGGGGGCFGGGFGG@FGGGGGGGGGGGGGGGFFGGGGGGGGGGGGGGGGGGGGFGFDFG8FFFGGGGGGGCFGGGGGGGDFFGGGGFCFF@FGGGFGGGGGGGGDGGGGGGGGGCGGGGGE7>@CFFGGGGGFGC*:BEF?FGGGGGGGG?GGGFGGDGGGFC=CEEGGGGGFGGGGFGEGGG*9;D?F<?FF<CC6<C)7@F
@M00200:205:000000000-AKKM3:1:1101:17684:3633 1:N:0:1
ACTGGGCTTAAAGAGCGTGTAGGCGGTCCGGTAAGTCGGCTGTGAAAGTCCAGGGCTCAACTCTGGGATGCCGGTCGATACTGCCGGACTAGAGTACCGAAGAGGAGGGTGGAATTCCAGGTGTAGCGGTGAAATGCGTAGATATCTGGAGGAACACCGGTGGCGAAGGCGGCCCTCTGGTCGGATACTGACGCTAAAACGCAAAAGCGTGGGGAGCAAACAGGATTAGATACCATAGTAAGA
+
GGGGGGGGGGGGGGGGGGGGGGGGGGGGGGGGGGGGGGGGGGGGGGGGGGGGGGGGGGGGGGGGGGGGGGGGGGGGGGGGGGGGGGGGGGGGGGGGGGGGGGGGGFGGDEGGGGGGGGGGGGGFFGFGGGEFGGGGGG=BFFFGFGFGGGGDEFFCCFCFEE7DGGGGGGGEGGGGFGGGGFEEGDDFGFFGCEDECFFFGGG5EGG4EECGGGBGEGGGGGG51<729=<CGC+:4;@C74:
@M00200:205:000000000-AKKM3:1:1101:15467:3634 1:N:0:1
ATTGGGTTTAAAGGGCGCGTAGGCGGGATGGCAAGTCGGTCGTGAAATCCCTCGGCTCAACCGAGGAGCGTCGGCCGATACTGCCGTTCTTGAGGGATGCAGAGGAGACTGGAATTCCCGGTGTAGCGGTGAAATGCGCAGATATCAGGAGGAACACCGGTGGCGAAGGCGGTTCTCTGGGCATTACCTGACGCTGAGGAGCGAAAGCGTGGGGAGCGAACAGGATTAGATACCCCGGTA
+
FGGGGGGGGGGGGGGGGGGGGGGGGGDDGGGGGGGFGFGGGGGGGGGGGGGFCEGGGEGGGGGGGGGGG:=F:EDGGGGGGGGGGGGEGGDGGGGGGFGGGGGGGCC,DFCFGGGGGGGGGGGGGGGGGGGGGGFGGGGGGGGGGCCCFGDGGGGGGGGGGGGGGGEGGGGGCEC?CGGGGGF>EFEF?7FGGGGDE>F67CEEGGG*8*;>CCE3>CEEDDFF0CGFFFAC9EFGDF@G
@M00200:205:000000000-AKKM3:1:1101:24853:3643 1:N:0:1
ATTGGGTGTAAAGGGCGTGTAGGCGGCCAGGCAGGTCCGTTGTGAAAACTGGAGGCTCAACCTCCAGACGTCGATGGAAACCGCTTGGCTAGAGTCCGGAAGAGGAGAGTGGAATTCCTGGTGTAGCGGTGAAATGCGCAGATATCAGGAAGAACACCGATGGCGAAGGCAGCTCTCTGGGACGGTACTGACGCTGAGACGCGAAAGCGTGGGTAGCGAACAGGATTAGATACCCCCGTA
+
GGGGGGGGGGGGGGGGGGGGGGGGGGGGGGGGGGGGGGGGGGGGGGGGGGGGGGGGGGGGGGGGGGGGGGGGGGGGGGGGGGGGGGGGGGGGGGGGGGGGGGGGGGGGGGGGGFGGGGGGGGGGGGGGGGGGGGGGGGGGGGGGGGGGGGGGGGGGGGGGGGGFGGGGGGGGGCGFGGGGGGGGGEFGGGGGGGGGEGGC=CGGGDGFCEGDEE7*<58?7CCFFGD>*94FFEFFEF5E
@M00200:205:000000000-AKKM3:1:1101:21915:3647 1:N:0:1
ATTGGGTTTAAAGGGAGCGTAGGCGGATAGTTTAGTCAGAGGTGAAAGCCCAGGGCTCAACCTTGGAATTGCCTTTGATACTGGCTATCTTGAGTATGGAAGAGGTATGTGGAACTCCGAGTGTAGAGGTGAAATTCGTAGATATTCGGAAGAACACCAGTGGCGAAGGCGACATACTGGTCCATTACTGACGCTGAGGCTCGAAAGCGTGGGGAGCAAACAGGATTAGATACCCCGGTAAGA
+
GGGGGGGGGGGGGGGGGGGGGGGGGGGGGGGGGGGGGGGGGGGGGGGGGGGGGGGGGGGGAFGGGGGGGGGGGGGGGGGGGGGGGGGGGGGGGGGGGGGGGGGGGGGGGGGGGGGGGGGGGGFGGGGGGGGGGGCGGGGGC7FGGGGGGGGGGGGGGEFFFDDGGEG7FGGGGGDA99<C9@EFCAFGGCCDGDDEEG>7FGGGGGGF8*:<7EBGFGCC>CC<8<DEFFCFG8FFAFFCD?<
@M00200:205:000000000-AKKM3:1:1101:13409:3650 1:N:0:1
ATTGGGTTTAAAGGGCGTGTAGGCGGTTCCACAAGTCGGTCGTGAAAGGCGTCGGCTCAACCGAAGCAGTGCGACCGAGACTGTGGGGCTTGGAGGACGGGAGAGGAAAGTGGAATTCCCGGTGTAGCAGTGAAATGCGTAGATATCGGGAGGAACACCAGCGGCGAAGGCGGCACTCTGGGCTGGTACTGACGCTGAGGAGCGAAAGCGTGGGTAGCGAACAGGATTAGATACCCTAGTA
+
GGGGGGGGGGGGGGGGGGGGFGGGGGGGGGGGGGGGGGGGGGGGGGGG<DDGGGGGGGGGGGGGGGGGFGFGGGGGGGGGGGGGGGGGGGGGGFGGGGGGGEFDEGGGGCFGGGFGGCFGGGGEEFCCFGGFGGFFFCFEEFGFCCEGGGFGGGDFFGGGGGGGGECCCCFDGEGD@E7EC6EFGGFFFCFGGGGGGEFGFDD>CCDGGG8CGGDF:?EE598C(5DB=F<7?FG*/74<>
@M00200:205:000000000-AKKM3:1:1101:11981:3657 1:N:0:1
ACTGGGTTTAAAGGGCGCGTAGGCGGCCGATCAAGTCAGGGGTGAAAGCCTGTGGCTCAACCACAGAATTGCCTTTGATACTGTTCGGCTCGAGACCGGAAGAGGTTGGTGGAACTGCGAGTGTAGAGGTGAAATTCGTAGATATTCGCAAGAACACCAGTGGCGAAGGCGGCCAACTGGTCCGGTTCTGACGCTGAGGCGCGAAAGCGTGGGGAGCAAACAGGATTAGATACCCCCGTA
+
GGGGGGGGGGGGGGGGGGGGGGGGGGGGGGGGGGGGGGGGGGGGGGGGGGGGGGGGGGGGGGGGGGGGGGGGGGGGGGGGGGGGGGGGGGGGGGGGGGGGGGGGGGGGGGGGGGGGGGGGGGGFGGGGGGGGGGGGGGGGGGGGGGGGGGGGGGGGGGGGGGGGGGGGDGGGGGGGGGGGGGGGGGGGGGGGGGGGGGGGGGGGGGGGGGGGGEEG@CG?FGGG?CFBFFBCCFGG>>>E
@M00200:205:000000000-AKKM3:1:1101:24396:3666 1:N:0:1
ATTGGGTTTAAAGAGCTCGTAGGCGGCTTGGTAAGTCGGGTGTGAAACCCTCAGGCTCAACCTGGGGACGCCACCCGATACTGCTATAGCTAGAGTCCAGTAGGGGAGTGCGGAATTCCCGGTGTAGCGGTGAAATGCGCAGATATCGGGAGGAACACCAGCGGCGAAGGCGGCACTCTGGGCTGGAACTGACGCTCAGGAGCGAAAGCGTGGGTAGCAAACAGGATTAGATACCCGTGTA
+
GGGGGGGGGGGGGGGGGGGGGGGGGGGGGGGGGGGGGGGGGGGGGGGGGGGGGGGGGGGGGGGGGGGGGGGGGGGGGGGGGFGGGGGGGGGGGGGGGGGGGGGGGGGGGGGGGGGGGGGGGGGGGGGGGGGGGGGGGGGGGGGFGGGGGGGGDGGGGGGGFGGGGGEEFEGGGDGGGGFEFGGGGGFGGGGGFGGEGGGGFGGGGGGGGGGGGGFFDGGFGGGG?GCAFF<GGGFFF:BFF
@M00200:205:000000000-AKKM3:1:1101:16059:3677 1:N:0:1
ATTGGGCTTAAAGGGCGCGTAGGCGGGGAGGCAAGTCGGGTGTGAAATCCCTCGGCTCAACCGAGGAACGGCGCCCGAAACTGCTTCTCTTGAGTCCCGGAGAGGAAGGTGGAATTCCCGGTGTAGCGGTGAAATGTGTAGATATCGGGAGGAACACCAACGGCGAAGGCAGCACTCTGGGCTGGTACTGACGCTGAGGAGCGAAAGCGTGGGTAGCAAACAGGATTAGATACCCCAGTAAGA
+
GGGGGGGGGGGGGGGGGGGGGGGGGGGGGGGGGGGGGGGGGGGGGGGGGGGGGGGGGGGGGGGGGGGGGGGGGGGGGGGGGGGGGGGGGGGGGGGGGGGGGGGGGGGGGGGGGGGGGGGGGGGGGGGGGGGGGG@FGCFGGGGGGGGGGGDEGGGGGGGFGGGDGGGGGGGGGGGGGFGGGGGGGFGGFGGGGGDGGGGGGGGGEEDFGGGGGGFDFFGGGGGGFGF<FFFG7CF:B>FGGAD
@M00200:205:000000000-AKKM3:1:1101:18945:3692 1:N:0:1
ATTGGGTGTAAAGGGCGCGTAGGCGGCCTTGTCAGTCAGACGTGAAATCCCCAGGCTTAACCTGGGAACTGCGTCTGATACTACAAGGCTGGAGTTCGGGAGAGGAATGTGGAATTCCAGGTGTAGCGGTGAAATGCGTAGATATCTGGAGGAACACCGGTGGCGAAGGCGGCATTCTGGACCGAAACTGACGCTGAGGCGCGAAAGCCAGGGGAGCAACCGGGATTAGATACCCCAGTAAGA
+
GGGGGGGGGGGGGGGGGGGGGGGGGGGGGGGGGGGGGGGGGGGGGGGGGGGGGGGGGGGGGGGGGGGGGGGGGGGGGGGGGGGGGGGGGGGGGGGGGGGGGGGGGGGGGGGGGGGGGGGGGGGGGGGGGGGGGGGGGGGGGGGGGGGGGGGGGGGGGGGGGGGGGFGGGGGGGGGGGGFDGGGGGGGG77CFCC<EEGG57CEGCEGCGGGGG83<@GG**9CC>DF<@B<GCFG*)>FGG><
@M00200:205:000000000-AKKM3:1:1101:12185:3718 1:N:0:1
ATTGGGTTTAAAGAGCTCGTAGGCGGCTTAGTAAGTCGGCGGTGAAATACCGAGGCTCAACCTCGGCACTGCCGTCGATACTGCTATGGCTAGAGTTTGGTAGAGGAGAACGGAATTCCCGGTGTAGCGGTGGAATGCGCAGATATCGGGAGGAACACCCGTAGCGAAGGCGGTTCTCTGGGCCAATACTGACGCTGAGGAGCGAAAGCGTGGGGAGCAAACAGGATTAGATACCCGAGTA
+
GGGGGGGGGGGGGGGGGGGGGGGGGGGGGGGGGGGGGGGGGGGGGGGGGGGGGGGGGGGGGGGGGGGGGGGGGGGEGGGGGGGGGGGGGGGGGGGFGGGGGGGGGGGGGGGGGGGGGGFGGGEGGGGGGGGGGGGGGGGGGGGGGGGGGGGGGGGGGGGGGGGGGGG>FGGGGGGGCFGGGGGGGGGGG7FGGGGGGGCFGDFE5EGGFG;CGGFG>GG8FG8D?CCAFF<CFFGGBFBGG
@M00200:205:000000000-AKKM3:1:1101:22195:3737 1:N:0:1
ACTGGGTTTAAAGAGCGCGCAGGCGGCTTGGCAAGTCGGGTGTGAAATCCCGGGGCTCAACCCCGTGACTGCATTCGATACTGTCAGGCTAGAGGTAGGTAGGGGAGATCGGAATTCCTGGTGTAGCGGTGAAATGCGCAGATATCAGGAGGAACACCGGTGGCGAAGGCGGATCTCTGGGCCTTACCTGACGCTCAGGCGCGAAAGCTAGGGGAGCGAACAGGATTAGATACCCCGGTA
+
GGGGGGGGGGGGGGGGGGGGGGGGGGGGGGGGGGGGGGGGGGGGGGFFFFGGGGGGGGGGGGGGGGGGGGGGGGGGGGGGGGGGGGGGGGGGGGGGGGGGGGGGGGGGGGGGGGGGGGGGGGGGGGGGGGGGGGGGGGGGDEFGGGGGGGDGGGGGGGGGGGGGGGGGGGGGGGGGGGGGGGGGGGGGGFFGGGGGGGGGGDE8EEGGGGGF>E>DFGGGGGGGBGFFFFBFGFGG@FEG
@M00200:205:000000000-AKKM3:1:1101:15887:3739 1:N:0:1
ATTGGGTATAAAGGGCGCGTAGGCGGGATGGCAAGTCAGTCGTGAAATCTCTCGGCTCAACCGAGAAACGTCGGCTGATACTGTCGTTCTTGAGGGATGCAGAGGAGACTGGAATTCCCGGTGTAGCGGTGAAATGTGTAGAGATCGGGAGGAACACCGGTGGCGAAGGCGGGTCTCTGGGCATCTCCTGACGCTGAGGCGCGAAAGCGTGGGGAGCAAACGGGATTAGATACCCCAGTA
+
GGGGGGGGGGGGGGGGGGGGGGGGGGGGGGGGGGGGGGGGGGGGGGGGGGGGGGGGGGGGGGGGGGGGFGGGGGGGGGGGGGGGGGGGGGGGGGGGGGGGGFGGGGGGGGGGGGGGGGGGGFGGGGGGGGGGGGGGGGGGGGGEFG7CFE@EEGGGGGGG@::CEGGCGGGGGGGGGGGG6FFGGGFFDGFF=EDGEFGGGGD58:DGGGGGGDDGFGGFGCGGF3>>FFB*<689BD4?
@M00200:205:000000000-AKKM3:1:1101:20180:3739 1:N:0:1
ACTGGGTGTAAAGGGCGCGTAGGCGGCCCGCTTAGTCGGACGTGAAATCCCTCGGCTCAACCGAGGAACTGCGTCCGATACTGGCGGGCTCGAATCCGGGAGAGGGATGTGGAATTCCAGGTGTAGCGGTGAAATGCGTAGATATCTGGAGGAACACCAGTGGCGAAGGCGGCATCCTGGACCGGTATTGACGCTGAGGCGCGAAAGCCAGGGGAGCAAACGGGATTAGATACCCTGTA
+
EDFGAFEF6@FCGCGGGGGCBFCGG:F@@FF@CBF@FF::688C<C<CFECCFB,=,CEEEFCE@FGFG=E<=?FFCBEEC?AFFGGD:B<=:>3>C::>*333FGGGEGG:>F9:F@B,3,@>>>;<ECFGFF;:,*C8C<<F,7CFFGGC7<CG:<::<7F@E*:8CC8:EE>CGF:<**AEC8:E9D?FC5/AEFG5E):8:?CG**;*>E:C)*AF9*C32)04?=<7CDFGFF=
@M00200:205:000000000-AKKM3:1:1101:20358:3756 1:N:0:1
ATTGGGTTTAAAGGGTGCGTAGGCGGCCGCGTAAGTCGGGTGTGAAATCCCTCGGCTCAACCGAGGAATTGCGCCCGATACTGCGTGGCTAGAGGGAGACAGAGGCGAGCGGAACTGATGGTGGAGCGGTGAAATGCGTTGATATCATCAGGAACACCGGTGGCGAAGGCGGCTCGCTGGGTCTCTTCTGACGCTGAGGCACGAAAGCTAGGGTAGCGAACAGGATTAGATACCCGTGTAAGA
+
GGGGGGGGGGGGGGGGGGGGGGGGGGGGGGGGGGGGGGGGGGGGGGGGGGGGGGGGGGGGGGGGGGGGGGGGGGGGGGGGGGGGGGGGGGGGGGGGGGGGGGGGGGGGGGGGGGGGGGGGGGGGGGGGGGGGGGGGGGGGE:FCGGGGGGGFGGGGGGGGGGGGGGGGGGGGGGGGGCGEGCCFGGGFFGGGGEDEECGGGGGGCGGGFGGGGGFDFGEEDGGFBG72@?47<:<D55@EGF9
@M00200:205:000000000-AKKM3:1:1101:6903:3763 1:N:0:1
ATTGGGTTTAAAGGGCTCGTAGGCGGTTTGTCGCGTCGGGAGTGAAAACCTCGGGCTTAACTCGGGGCTTGCTTTCGATACGGGCAGACTGGAGGTATGCAGGGGAGAACGGAATTCCTGGTGTAGCGGTGAAATGCGCAGATATCAGGAGGAACACCGGTGGCGAAGGCGGTTCTCTGGGCATGACCTGACGCTGAGGAGCGAAAGTGTGGGGAGCGAACAGGATTAGATACCCCAGTA
+
GGGGGGGGGGGGGGGCGGGGGGGGGGGGGEGGGGGEGGGGGEGGGGGGFGGGGGGGEG8FG<FGGGGGGGGGGGGGGFGFGGGGD7CFGFFGGGCFGGFGECCEGGBFFFEGCBFG<DEFGGFGEGGGGEGFGGGGGCFGE:F;FF;BFDGCEFFFGGGDFFECCFECFGEEGGGGFGGGGDGGC9CC?<:EGGD5:2@657CE*?D>FGCGGG><@=E*7DFG<F??FFFCEFGGB>)<
@M00200:205:000000000-AKKM3:1:1101:24021:3764 1:N:0:1
ATTGGGTTTAAAGGGCGCGTAGGCGGCGCGGGAAGGCGGCGGTGAAAGTCCGGGGCTCAACCCCGGATCGGCCGTGGCGACTCCCGCGCTGGAGCACGGTAGAGGCGGGTGGAATTCCGGGTGTAGCGGTGGAATGCGTAGAGATCCGGAAGAACACCGGTGGCGAAGGCGGCCCGCTGGGCTGTGGCTGACGCTGAGGCGCGACAGCGTGGGGAGCAAACAGGATTAGATACCCGGGTA
+
GGGGGGGGGGGGGGGGGGGGGGGGGGGGGGGGGGGGGGGGGGGGGGGGGGGGGGGGGGGGGGGGGGGGGGGGGGGGGGGEDGGGGGGGGGGGGGGGGGGGGGGGGGGGGE>E@FCFFGFGG8CEGGG>G:>EACACGG***;EGCCFCE>ECEG68@EEECGGF8***?FEGEEEE8:CEGGG5FGGF5C5;EE3CCFG5/5/:ECD<C:EEGG>C>EG8**:92CCB?4<7FGG<@F5:
@M00200:205:000000000-AKKM3:1:1101:15116:3767 1:N:0:1
ATTGGGCATAAAGGGCGCGTAGGCGGCCTTCTAAGTCGAACGTGAAATCCCCGGGCTCAACCCGGGAACTGCGTCCGAGACTGGAAGGCTCGAATCCGGGAGAGGGATGTGGAATTCCAGGTGTAGCGGTGAAATGCGTAGATATCTGGAGGAACATCGGTGGCGAAGGCGGCATCCTGGACCGGTATTGACGCTGAGGCGCGAAAGCCAGGGGAGCAAACGGGATTAGATACCCCAGTA
+
GGGGGGGGGGGGGGGGGGGGGGGGGGGGGGGGGGGGGGGGGGGGGGGGGGGGGGGGGGGGGGGGGGGGGGGGGGGGGEGGGGGGGGGDGGGGGGGGGGGGGGGGGGGGGGGGGGGGGGGGFGGFGGFGGGGGGGGGG7F:FFFFFGFGGBFGEGG:DEEEGDGGGGGGGGGGGGGGEGGGEGGGD88FFGGFGD3EGGGGGGGGGGDG;6CGEGFD>FFD<CEGFDGB@*):@CCFFFFG
@M00200:205:000000000-AKKM3:1:1101:15632:3771 1:N:0:1
ATTGGGTGTAAAGGGCGCGTAGGTGGCCCGTTAAGTGGCTGGTGAAATCCCGGGGCTCAACTCCGGGGCTGCCGGTCAGACTGGCGAGCTAGAGCACGGTAGGGGCAGATGGAATTCCCGGTGTAGCGGTGGAATGCGTAGAGATCGGGAAGAATACCAGTGGCGAAGGCGTTCTGCTGGGCCGTTGCTGACACTGAGGCGCGACAGCGTGGGGAGCAAACAGGATTAGATACCCCAGTA
+
GGGGGGGGGGGGGGGGGGGGGGGGGGGGGGGGGGGGGGGGGGGGGGGGGGGGGGGGGGGGGGGGGGGGGGGGGGGGGGGGGGGGGGGGGGGGGGGGGGGGGGGGGGGGGGGGGGGGGGGGGGGGGGGGGGGGGGGGGGGGGGGGGGGGGGGGGGGGGGGGGGGGGGGGGGGGGGGGGGGGGGGGGGGGGGGGGGGGFGGGGGGGGGGF8CGGGG@GEGFFF9CF?CDFFFDGGGFGED6F
@M00200:205:000000000-AKKM3:1:1101:7489:3772 1:N:0:1
ACTGGGTATAAAGGGCAGGTAGGTGGTCTGATTTGTCTGGAGGTGAAAGCCTTGGGCTTAACCCAAGAAGTGCCCCGGAAACGGTCAGACTTTGAGTCTTGGAGAGGGTTGCGGAATTCCCGGTGTAGCGGTGAAATGCGTAGAGATCGGGAAGAACATCAGTGGCGAAGGCGGCCTGCTGGGCTGTTGCTGACGCTGAGGCGCGACAGCGTGGGGAGCAAACAGGATGAGATACCCTAGTA
+
GGGGGGGGGGGGGGGGGGGGGGGGGGGGGGGGGGGGGGGGGGGGGGGGGGGGGGGGGGGFGGGGGGGGGGGGGFGGGGG7FFGGGGGGGGGGFGFGGGFGGGGGGGGGGGGGGGGGGGFGFGGGFGGFFEECGGG9EFDEGFE7FFGFGGGGGGGGGGGGGFGGGGGGGGGGGGEGGGFGGGGFFGFGGGGG,49/*BCCE*>*:*99*:8:C>)>>EEEG<C52C7:)0:FF,:*7??FFA
@M00200:205:000000000-AKKM3:1:1101:15291:3818 1:N:0:1
ATTGGGTTTAAAGGGTGCGTAGGTGGGCAAGTAAGTCAGTGGTGAAATCTCCGGGCTTAACCCGGAAACTGCCATTGATACTATTTGTCTTGAATACTGTGGAGGTCAGCGGAATATGTCATGTAGCGGTGAAATGCTTAGATATGACATAGAACACCAATTGCGAAGGCAGCTGGCTACACAAATATTGACACTGAGGCACGAAAGCGTGGGGATCAAACAGGATTAGATACCCGCGTA
+
GGGGGGGGGGGGGGGGGGGGGGGGGGGGGGGGGGGGGGGGGGGGGGGGGGGGGGGGGGGGGGGGGGGGGGGGGGGGGGGGGGGGGGGGGGGGGGGGGGGGGGGGGGGGGGGGGGGGGGGGGGGGGGGGGGGGGGGGGGGGGGGGGGGGGGGGGGGGGGGGGGGGGGGEGGGGGGGGGGGGGGGCGGGGGFGGGGGGG?FFGG5CGGDGEEGEGGFGFCFGCGGF1*:@FF<7EFDCEFFG
@M00200:205:000000000-AKKM3:1:1101:16988:3853 1:N:0:1
ACTGGGTGTAAAGGGCTCGTAGGCGGCCAACTAAGTCAGACGTGAAATCCCTCGGCTTAACCGGGGAACTGCGTCTGATACTGGATGGCTTGAGTTTGGGAGAGGGATGCGGAATTCCAGGTGTAGCGGTGAAATGCGTAGATATCTGGAGGAACACCGGTGGCGAAGGCGGCATCCTGGACCAACACTGACGCTGAGGAGCGAAAGCCAGGGGAGCAAACGGGATTAGATACCCTAGTAAGAC
+
GGGGGGGGGGGGGGGGGGGGGGGGGGGGGGGGGGGGGGGGGGGGGGGGGGGGGGGGGGGGGGGGGGGGGGGGGGGGGGGGGGGGGGGGGGGGFFFGGGGGGGGGGGGGGGGGGGGGGGGGGGGGGGGGGGGGGFGGGGGGGCFGGGGGGDFGGGGGGGGGGGGGGGGGGGGGGGGGGGGFCFFGGGGGGGGGGGGGGGGFGGGGEGGFGGFGGGEGEGGGGGGG?GGFFF>*AEGGFF@+?4<2
@M00200:205:000000000-AKKM3:1:1101:17276:3866 1:N:0:1
ACTGGGTATAAAGTGGGTGTAGGTGGCTTTGTAAGTCGGGTGTGAAAGCCCAGGGCTCAACCCTGGAAGTGCATTCGATACTGCGAAGCTTGAGTGTTGGAGAGGTTATCGGAATACCTGGTGTAGTGGTGAAATACGTAGATATCAGGTGGAACACCGGAGGCGAAGGCGGGTAACTGGCCAAACACTGACACTGAGACCCGAAAGTGTGGGGATCAAACAGGATTAGATACCCTTGTA
+
GGGGGGGGGGGGGGGGGGGGGGGGGGGGGGGGGGGGGGGGGGGGGGGGGGGGGGGGGGGGGGGGGGGGGGGGGGGGGGGGGGGGGGGGGGGGGGGGGGGGGGGGGGGGGGGGGGGGGGGGGGGGGGGGGGGGGFGGGGGGGGGGGGGGGFFGFGGFGGGGGGGGGGGGGGGGGGCGGGGGGGGGGGFGGGGGGGGFGCGGGGGGCE7:CFGCGGEG>GBFGGGGBGGBFF>CCGEFFFFG
@M00200:205:000000000-AKKM3:1:1101:18618:3868 1:N:0:1
ATTGGGTTTAAAGGGCGCGTAGGTGGCCCGTTAAGTGGCTGGTGAAATCCCGGGGCTCAACTCCGGGGCTGCCGGTCAGACTGGCGAGCTAGAGCACGGTAGGGGCAGATGGAATTCCCGGTGTAGCGGTGGAATGCGTAGAGATCGGGAAGAATACCAGTGGCGAAGGCGTTCTGCTGGGCCGTTGCTGACACTGAGGCGCGACAGCGTGGGGAGCAAACAGGATTAGATACCCTGGTA
+
GGGGGGGGGGGGGGGGGGGGGGGGGGGGGGGGGGGGGGGGGGGGGGGGGGGGGGGGGGGGGGGGGGGGGGGGGGGGGGGGGGGGGGGGGGGGGGGGGGGGGGGGGGGGGGGGGGGGGCFGDFGGGGGGGGGGGFGGGGGGGDGEGGFGGGGGFGGGGGGGGGCGCGGGGGGGGGGGGGGFGFFGGGGGGGGGGFGGGGGGDGE>EEGFD5C>EEBGF5*<C9FF1FD??FAFFFGGF:?G
@M00200:205:000000000-AKKM3:1:1101:6114:3873 1:N:0:1
ACTGGGTTTAAAGGGCGCGTAGGTGGCTCGTTAAGTGGTCGGTGAAATCCCGGGGCTCAACTCCGGGGCTGCCGGTCAGACTGGCGGGCTAGAGCACGGTAGGGGCAGATGGAATTCCCGGTGTAGCGGTGGAATGCGTAGAGATCGGGAAGAACACCAGTGGCGAAGGCGTTCTGCTGGGCCGTTGCTGACACTGAGGCGCGACAGCGTGGGGAGCAAACAGGATTAGATACCCGTGTA
+
GGGGGGGGGGGGGGGGGGGGGGGEGGGGGECFGGGGGGGGGGGGGGGGGGGGGGGGGGGGGGGGGGGGGGGGGGGGGGGFGGFGGGGGGGGGGGGGGGGGGGFEGGFGGFGGGGGGGGFGGEGEGGGGGGGCGFCGGGGGGGGCGGGEC1FFF<FFGGGGGGGGGGGGGGGGGGGGGGFFCEGGGGGGGGGGFGFGCFGGGGGGGGGFG5CEEGFDEGGGGGGG06*8??BGGGGG))7C
@M00200:205:000000000-AKKM3:1:1101:15304:3879 1:N:0:1
ATTGGGTTTAAAGGGCGCGTAGGCGGGATGGCAAGTCAGTCGTGAAATCTCTCGGCTCAACCGAGAAACGTCGGCTGATACTGCCGTTCTTGAGGGATGCAGAGGAGACTGGAATTCCCGGTGTAGCGGTGAAATGTGTAGAGATCGGGAGGAACACCGGTGGCGAAGGCGGGTCTCTGGGCATTTCCTGACGCTGAGGCGCGAAAGCGTGGGGAGCAAACGGGATTAGATACCCTAGTA
+
GGGGGGGGGGGGGGGGGGGGGGGGGGGGGGGFGGGGGGGGGGGGGGGGGGGGGGGGGGGGGGGGGGGGGFGGGGGGGGGGGGGGGG@FGGGGGGFGGGGGGGGGGFGGGGGGGGGGGGGGGGGGGGGGGGGGGGDG,,EFGGC9DFDGGGGGGGGGGGGDGGGGGGCCGGGGGGGGGGGFGFGGGGGGFGGGEDGGGFFGGGGGCEDFGGGGGGFCBFGGGDGG?GFDFBAGFFC*?FFG
@M00200:205:000000000-AKKM3:1:1101:12030:3886 1:N:0:1
ACTGGGTTTAAAGGGCGCGTAGGCGGGATGGCAAGTCGGTCGTGAAATCCTTCGGCTCAACCGAAGAACGTCGGCCGATACTGCCATTCTTGAGGGATGCAGAGGAGACTGGAATTCCCGGTGTAGCGGTGAAATGTGTAGAGATCGGGAGGAACACCGGTGGCGAAGGCGGGTCTCTGGGCATCTCCTGACGCTGAGGCGCGAAAGCGTGGGGAGCAAACGGGATTAGATACCCCGGTA
+
GGGGGGGGGGGGGGGGGGGGGGGGGGGGGGGGGGGGGGGGGGGGGGGGGGGGGGGGGGGGGGGGGGGGGGGGGGGGGGGGGGGGGGGGGGGGGGGGGGGGGFGGGGGGGGGGGGGGGGGGGGGGGGGGGGGGGGGGGGGGGGGGGGGGGGGGGGGFGGGGGGGFGGGGGGGGGGGGGGGGGFGGGGGGGCFGGGDEGGG5CDEDEGGGDGGGGGFDEGGGGGGGFGG?FF>F9AFF>FFG
@M00200:205:000000000-AKKM3:1:1101:16984:3897 1:N:0:1
ATTGGGTATAAAGGGCGCGTAGGTGGCCCGTTAAGTGGCTGGTGAAATCCCGGGGCTCAACCCCGGGGCTGCCGATCAGACTGGCGAGCTAGAGCACGGTAGGGGCAGATGGAATTCCCGGTGTAGCGGTGGAATGCGTAGAGATCGGGAAGAATACCAGTGGCGAAGGCGTTCTGCTGGGCCGTTGCTGACGCTGAGGCGCGACAGCGTGGGGAGCAAACAGGATTAGATACCCCGGTA
+
FGGGGGGFGGGGGFEGGDGGGGGFGGGGGDGFGDFGECCFCFGGGGGFG@EF@GGGGFEGGGEFB@EFGE7FCE7=CEFGGFGCD4>FGGGGGGGDGGGFFGFGGGEF7FGGGGGGGG@FGGGGGGGGGGGDGGGFGGCBECEFGGGGGGGGGGFGGGG7<BFGGGGGGG7;8C8+CGGGG*=EEGCGGGDFGCDGGG5FGGGECGGGGGGGGGFGF5FGDGGGFCF??F<FCFGG3)8C
@M00200:205:000000000-AKKM3:1:1101:25049:3920 1:N:0:1
ATTGGGTTTAAAGAGCGCGTAGGCGGCCTGATAAGTAGGGGGTGAAATCCTGCGGCTTAACCGCAGGGCTGCCTTCTAAACTGTCAGGCTTGAGCACAGTAGAGGCAGGTGGAATTCCCGGTGTAGCGGTGGAATGCGTAGAGATCGGGAAGAACATCGGTGGCGAAGGCGGCCTGCTGGGCTGTTGCTGACGCTGAGGCGCGACAGCGTGGGGAGCAAACAGGATTAGATACCCCAGTA
+
GGGGGGGGGGGGGGGGGGGGGGGGGGGGGGGGGGGGFGGGGGGGGFGGGGGGGGGGGGGGGGGGGGGGGGGDGGGGGGGGGGGGGGGGGGGGGGGGGGGGGGGCFDGGGGFGGGGGGFGGGGGGGGGGG:EFGGFFGGGGGGGGGGGGGGGGGGGGGGGGGGGGGGGGGGGGGGGFGFDFCCFGGGCEGGGGGGGD=CFGDGEGGC<F=7*CEG)97=C?CGG::CC2@0)2+3<*0.)+
@M00200:205:000000000-AKKM3:1:1101:7112:3935 1:N:0:1
ATTGGGTTTAAAGGGCGCGTAGGCGGTGTGCTAAGTCGGTGGTGAAATACTCCGGCTCAACCGGAGAATTGCCGCTGAAACTGGCATGCTGGAGGGAGGTAGAGGTGCATGGAACTTCCGGTGGAGCGGTGAAATGCGTTGATATCGGAAGGAACGCCTGTGGCGAAAGCGATGCACTGGACCTCTCCTGACGCTGAGGCGCGCAAGCTAGGGGAGCGAACGGGATGAGATACCCTGGTA
+
EGGGGGGEEGFGGGGGGGGGGGGGGGG+FGGG,@FGGGG@@FGGGGGGGFGFGEEGD:FGGGG>CC>=EEDE9B@7FEFGGFFGGGA@FG<FFFG+B:7FFGFFGBFGGAFGFGFF9FCGGDG7ECFGGEGGFGGGGG<8FGGGG;@*@FF:<FG:>F>CDCCEGEC<FGGEGGGD?FGG7<=F8<C9FGEFEEDD*B**:DE*:8C3++0;*?5DEC?CGGC:<C*2F4ACF<8F57FC
@M00200:205:000000000-AKKM3:1:1101:7727:3936 1:N:0:1
ACTGGGTTTAAAGGGAGCGTAGATGGATGTTTAAGTCAGTTGTGAAAGTTTGCGGCTCAACCGTAAAATTGCAGTTGATACTGGATATCTTGAGTGCAGTTGAGGCAGGCGGAATTCGTGGTGTAGCGGTGAAATGCTTAGATATCACGAAGAACTCCGATTGCGAAGGCAGCCTGCTAAGCTGCAACTGACATTGAGGCTCGAAAGTGTGGGTATCAAACAGGATTAGATACCCGCGTA
+
GGGGGGGGGGGGGGGGGGGGGGGGGGGGGGGGGGGGGGGGGGGGGGGGGGGGGGGGGGGGGGGGGGGGGGGGGGGGFGGGGGGGGGGGGGGGGGGGGGGGGGGGGGGGGGGGGGGGGGGGGGGGGGGGGGGDGGGGGGGGGGGGGGGGGGGGGGGFGGGGGGGGGGGGGGGGCFGGGGGGGGFGGGFGGFGGGGGGGGGFCDCEGGGD7FGGDGFGFGGGGGGF@GGFFFCGFFGCBAD=
@M00200:205:000000000-AKKM3:1:1101:21066:3959 1:N:0:1
ATTGGGTTTAAAGCGCGCGTAGGCGGCCCGGTAAGTCCGCTGTAAAAGTCCAGGGCTCAACCCTGGAAAGCCGGTGGATACTGTCGGGCTCGAGTCCGGAAGAGGCGAGTGGAATTCCTGGTGTAGCGGTGGAATGCGCAGATATCAGGAGGAACACCGATGGCGAAGGCAGCTCGCTGGGACGGTACTGACGCTGAGGCGCGAAAGCGTGGGGCGCGAACAGGATTAGATACCCCGGTA
+
GGGGGGGGGGGGGGGGGGGFGGGGGGDGGGGGGGGGGGGGGGGEFGGEFGGGGGGGG@GGGGGGGGGGDGGG@EGECEFGGGGGGGGGGGGGGGGFGEGCGGGGGGGDGGGGGGGGGGGGGGGGFGGGGGDGGGGGGGGGGGGGGFFGGGGGGGGGGGGGGGGGGGCFGFCGG?BEDEFGGG68>EC?CFC?EGGGGGGGGCC8EG3CEEGGGG)9<EGGGDGFBG=7FF9FFGGG>@BG
@M00200:205:000000000-AKKM3:1:1101:20655:3967 1:N:0:1
ATTGGGCATAAAGGGCGCGTAGGCGGCACGCCAAGTCAGGAGTGAAAGCCCGGGGCTCAACCCCGGAACGGCTCTTGAGACTGGCGAGCTAGAGTGCGGAAGGGGCAATCGGAATTCCCAGTGTAGCGGTGAAATGCGTAGATATTGGGAAGAACACCTGAGGCGAAGGCGGGTTGCTGGGCCGACACTGACGCTGAGGCGCGAAAGCCAGGGGAGCAAACGGGATTAGATACCCGCGTAAGA
+
GGGGGGGGGGGGGGGGGDGGGGGGGGGCFGGGGGGGGGGGFEFEFGGGFGGGEGGGGGGGGGGGGGGEGGGDGGGGGGGGGAGGGGGGGGGCFEFACFGGGGGG>EGGGGGGGGGFGGGGFGGGGGGGGGGGGGDCFGEGGGFCGGCC@:CCGGGGFGGGGFGGGGGGGDFCEECEFFGCGGGGGEEEFFGG8=5CEGGFEGG5C8DGEEC5C5>D>FGC455C0><)*7<7EF?C@D5**44
@M00200:205:000000000-AKKM3:1:1101:9224:3992 1:N:0:1
ACTGGGTGTAAAGGGCGCGTAGGCGGCCGATTAAGTCGGGGGTGAAAGCCTGTGGCTCAACCACAGAATTGCCTTCGATACTGGTTGGCTTGAGACCGGAAGAGGACAGCGGAACTGCGAGTGTAGAGGTGAAATTCGTAGATATTCGCAAGAACACCAGTGGCGAAGGCGGCTGTGTGGTCCGGTTCTGACGCTGAGGCGAGAAAGCGTGGGGAGCAAACAGGATTAGAGACCCCAGTA
+
GGGGGGGGGGGGGGGGGEEGGGGGDGGGGGGGGGFGFGGGGGG@CEEDFEGEGFEG<EDEFFGFGFFGGFB,F<?FCGD<CFFFFFGGGFGGGCDEEC7FFGGFFEFFGGG>:::<CCGEGFFFGGGGFG:F,,3>F@FCGGG9C,D@<1<B,<FCFGFG::<:::8<FD<CGGEG+38;E<CG***23*<CE=57**;=E52:*ACCC*;C>>81)*2<C*2*1*:246):F*2*).)<
@M00200:205:000000000-AKKM3:1:1101:5286:4016 1:N:0:1
ATTGGGTATAAAGGGCGCGTAGGCGGGATGGCAAGTCAGTCGTGAAATCTCTCGGCTCAACCGAGAAACGTCGGCTGATACTGCCGTTCTTGAGGGATGCAGAGGAGACTGGAATTCCCGGTGTAGCGGTGAAATGTGTAGAGATCGGGAGGAACACCGGTGGCGAAGGCGGGTCTCTGGGCATTTCCTGACGCTGAGGCGCGAAAGCGTGGGGAGCAAACGGGATTAGATACCCCAGTA
+
GGGGGGFGGGGGGGGGGGGGGGGGGGGGGGGGGGGGGGGGGGGGGGGGGGGGGGGGGGGGGGGGGGGGGGGGGGGGGGGGGGGGGGGGGGGGGGGGGGGGGGGFGGGGGGGFGGGFGGGGGFCFGGFGGGGGGGGGGGGGGGGFCGGGGGGGGGGGGGGGGGDFGGGEEFFGGGGGGCGGGGGGGGGGGGFFEGGGDFG5C5CCCEGGGGGGGE)95=8C>9;CBD4<F?<DF:AG>>F7
@M00200:205:000000000-AKKM3:1:1101:23377:4027 1:N:0:1
ATTGGGTTTAAAGCGCGCGCAGGCGGTTCCGAAAGTCGAGCGTGAAAGCTCCTGGCCCAACTGGGAGAGGCCGTTCGAAACTTCGGGACTTGAAGGCGGGAGAGGCAGATGGAATTTCCGGTGTAGCGGTAAAATGCGTAGATACCGGAAGGAACACCAGTGGCGAAAGCGATCTGCTGGCCCGCCCTTGACGCTCAGGCGCGAAAGCTAGGGGAGCGACCGGGATTAGCTACCCGTGTA
+
GGGGGGGGGGGGGGGGGGGGGGGGGGGGGGEEGGGGGGGGGGGGGGGGGGGGGGGGFGGGGGGGGFGGGGGGGGGGGGEGGGGGGGGGGGGGGGGGGGGGGGGGGGGCFFGGGGGGGGGGGGGGGGGGGG<CFGGGGGGGGGFGBFEDCFG7:FFGGGGGGGGGEFGCFGE@FGFGGGGGGGFGGCECFFFFGDGGGFGGCGGG5CDGFFG6@EFGFCGCDGGGFD*36)4:CEF3)85C
@M00200:205:000000000-AKKM3:1:1101:16149:4028 1:N:0:1
ATTGGGTTTAAAGGGTCCGCAGGCGGTCTTATAAGTCAGTGGTGAAAGCCTACAGCTCAACTGTAGAACTGCCATTGATACTGTAAGACTTGAATTCGATCGAAGTGGGCGGAATATGACATGTAGCGGTGAAATGCTTAGATATGTCATAGAACACCGATAGCGAAGGCAGCTCACTAGGTCTGGATTGACGCTCAGGGACGAAAGCGTGGGGAGCAAACAGGATTAGATACCCCGGTA
+
GGGGGGGGGGGGGGGGGGGGGGGGGGGGGGGGGGGGGGGGGGGGGGGGGGGGGGGGGGGGGGGGGGGGGGGGGGGGGGGGGGGGGGGGGGGGGGGGGGGGGGGGGGGGGGGGGGGGGGGGGGGGGGGGGGGGGFFGGGGGGGGGGGGGGGGGGGGGGGGGGGEFGGGGGGGGGGGGGGGFGGGGGGGGGGGGGGGGGCGFGGGGGGGGGGGGGGFGFFFGGGGG7C1;A=AFCGGGB30:
@M00200:205:000000000-AKKM3:1:1101:12643:4035 1:N:0:1
ATTGGGTATAAAGCGTGTGTAGGCGGTCTGCTAAGTCGGGTGTGAAAGCCCTGGGCTCAACCCAGGAAGTGCACTCGAAACTGGCAGGCTAGAGTACTGGAGAGGTTGGTGGAATTCTCGGTGTAGAGGTGAAATTCGTAGATATCGAGAGGAACACCGGTGGCGAAGGCGGCCAACTGGACAGATACTGACGCTGAGACACGAAAGCGTGGGGAGCAAACAGGATTAGATACCCTGGTA
+
GGGGGGGGGGGGGGGGGGGGGGGGGGGGGGGGGGGGGGGGGGGEGGGGGGGGGGGGGGGGGGGGGGGGGGGGGGGGGGGGGGGGGGGGGGGGGGGGGGGGGGGGGGGGGGGGGGGGDEACGFGGGGGGGGGGGGGGGGGGGGFGGGGGGGDCGGGGGGGGGGGGGGGGGGGGGGGGGFGGGGGGGDFGGFGGGDDEGGGGGG=B>EDG=CEGGD>GFGGG*5C<:<*26@BF<,<*<>FG
@M00200:205:000000000-AKKM3:1:1101:16875:4042 1:N:0:1
ACTGGGTATAAAGGGCGCGTAGGCGGCGCGAGGAGTCGGGGGTGAAAGTCCGGGGCTCAACCCCGGATCGGCCTTCGAGACTCTCGCGCTGGAGCACAGTAGAGGCGGGTGGAATTCCGGGTGTAGCGGTGGAATGCGTAGATATCAGGAGGAACACCCGTGGCGAAGGCGACCTTCTATCTCGGATCTGACGCTGAGGCGCGAAAGCCAGGGGAGCAAACGGGATTAGATACCCTTGTA
+
GGGGGGGGGGGGGGGGGGGGGGGGGGGGGGGGGGGGGGGGGGGGGGFFGGGGGGGGGGGGGGGGGGGGGGGGGGGGGGGGGGGGGGGGGGGGGGGGGGGGGGGGGGGGGFBG7F:F:FEGGGGC<C91CEGG8?C8@C8;CCFFFFEGG65C;CF6,;C:8*:>C?EEGGGGGGDGGD+2C?FFGGG5<7:@85*78@F57C=CCEC5F68FGG3935CGGCGG:D427FD:+ACC:)19
@M00200:205:000000000-AKKM3:1:1101:7078:4060 1:N:0:1
ATTGGGTTTAAAGTGAGCGTAGGCGGATAGTTTAGTCAGAGGTGAAAGCCCAGGGCTCAACCTTGGAATTGCCTTTGATACTGGCTATCTTGAGTATGGAAGAGGTATGTGGAACTCCGAGTGTAGAGGTGAAATTCGTAGATATTCGGAAGAACACCAGTGGCGAAGGCGACATACTGGTCCATTACTGACGCTGAGGCTCGAAAGCGTGGGGAGCAAACAGGATTAGATACCCCAGTA
+
GGGGGGGGGGGGGGGGGGGGGGGGGGGGGGGGGGGGGGGGGGGGGGGGGGGGGGGGGGGGGGGGGGGGGGGGGGGGGGGGGGGGGGGGGGGGGGGGGGGGGGGGGGGGGGGGGGGGGGGGGGGGGGGGGGGGGGGGGGGGGGGGGGGGGG7=FGGGGGGGGGGGGGGGGGGGGGGGGGGGGGGGGGGGGGGGGGGGGGGGGGGGGGGGGGGGGGFDFGGGGGGGFGC4FFFGGEGGDEFG
@M00200:205:000000000-AKKM3:1:1101:14834:4066 1:N:0:1
ATTGGGTTTAAAGCGCGTGTAGGCGGCCAGGTAGGTCCGATGTGAAATCTGGAGGCTCAACCTCCAGCTGTCATTGGAAACCATCTGGCTAGAGTCCGGAAGAGGAGAGTGGAATTCCTGGTGTAGCGGTGAAATGCGCAGATATCAGGAAGAACACCGATGGCGAAGGCAGCTCTCTGGGACGGTACTGACGCTGAGACGCGAAAGCGTGGGGAGCGAACAGGATTAGATACCCTCGTA
+
GGGGGGGGGGGGGGGGGGGGGGGGGGGGGGGGGGGGGGGGGGGGGGGGGGGGGGGGGGGGGGGGGGGGGGGGGGGGGGGGGGGGGGGGGGGGGGGGGGGGGGGGGGGGGGGGGGGGGGGGGGGGGGGGGGGGGGGGGGGGGGGGGGGGGGGGGGGGGGGGGGGGGGGGGGGGGGGGGGGGGGGGGGGGGGGGGGGGGGGGGGGGGGGGGGGGGGFGFGGGGCFGFGC7?BAGGGFGFFFG
@M00200:205:000000000-AKKM3:1:1101:24039:4085 1:N:0:1
ATTGGGTTTAAAGAGCGTGTAGGCGGTCCGGTAAGTCAGCTGTGAAAGTCAAGGGCTCAACCCTTGAAAGCCGGTTGATACTGTCGGGCTAGAGTCCGGAAGAGGCGAGTGGAATTCCCGGTGTAGCGGTGAAATGCGCAGATATCGGGAGGAACACCAATGGCGAAGGCAGCTCGCTGGGACGGTACTGACGCTGAGACGCGAAAGCGTGGGGAGCAAACAGGATTAGATACCCTAGTA
+
GGGGGGGGGGGGGGGGGGGGGGGGGGEEGEGGGGGGGGGGGGGGGGGGGGGGGGGGGGGGGGGGGGGGEFGGGGGGGGGGGGGGGGGGGGGGGGGGGGGGGGGGGGGEGGGGFGGGGFGGGGGGGGGGGCFFFGGGGGGGGGGGGGGGGGGGGGGGGGGGGGGGGGGGGGGGGGFGGGGGGGGGGGGGGGFGGGGGEGFGGGGGDGGGGGGGGC@GBDCEF4CGF:D<F=<FGFCGFFFG
@M00200:205:000000000-AKKM3:1:1101:5487:4092 1:N:0:1
ACTGGGTTTAAAGGGCGCGTAGGTGGCCCGTTAAGTGGCTGGTGAAATCCCGGGGCTCAACTCCGGGGCTGCCGGTCAGACTGGCGAGCTAGAGCACGGTAGGGGCAGATGGAATTCCCGGTGTAGCGGTGGAATGCGTAGAGATCGGGAAGAATACCAGTGGCGAAGGCGTTCTGCTGGGCCGTTGCTGACACTGAGGCGCGACAGCGTGGGGAGCAAACAGGATTAGATACCCCTGTA
+
GGGGGGGGGGGGGGGGGGGGGGGGGGGGGGGGGGGGGGGGGGGGGGGGGFGGEGGGGGGGGGGGGGGGGGGGGGGGGGGGGGGGGGGGGGGGGGGGGGGCFFGGGGEGGGGGGGGGGGGGGGGGGGFDGGGGGGGGGGGGGGGFFGGDGEDCFGGGGECFGGGGGEGGGGGGGGGCG?GGDGGGGGGGFGFGFCGF+<CGGGGGGGGG5:?EEGFGFFGCFCGDBGC<?4<7<CEF>FFE
@M00200:205:000000000-AKKM3:1:1101:11632:4105 1:N:0:1
ACTGGGTTTAAAGGGCGCGCAGGCGGCTACGTAAGTCCGGCGTGAAATCCCACGGCTCAACTGTGGAATTGCGTCGGATACTGCGTTGGCTTGAGGGCGGTAGAGGCTTCTGGAACTAGCGGTGTAGCGGTGAAATGCGCAGATATCGCTAGGAACGCCGGTGGCGAAGGCGGGAGGCTGGGCCGATCCTGACGCTGAGGCGCGAAAGCTAGGGGAGCGAACCGGATTAGATACCCCCGTA
+
GGGGGGGGGGGGGGGGGGGGGGGGGGGGGGGGGGGGGGGGGGGGGGGGGGGGGGGGGGGGGGGGGGGGGGGGGGGGGGGGGGGGGGGGGGGGGGGGGGGGGGGGGGGGGGGGGGGGGGGGGGGGGGFGGGGGGGGGGGGGGGGGGFGGGFEGGGGGGGGGGGGGGGGEEGGGGGCGEGGGGGGGGGGGGGGGGGGGGGGGGGEDGEDGG7@FGGB7>GGEC/:D>GG?FFFGGGC4>3>GG
@M00200:205:000000000-AKKM3:1:1101:8770:4124 1:N:0:1
ACTGGGCATAAAGGGCTCGTAGGCGGTTTGTCGCGTCGGGAGTGAAAACTCGGAGCTTAACTCCGAGCCTGCTTCCGATACGGGCAGACTAGAGGTATGCAGGGGAGAACGGAATTCCTGGTGTAGCGGTGAAATGCGCAGATATCAGGAGGAACACCGGTGGCGAAGGCGGTTCTCTGGGCATTACCTGACGCTGAGGAGCGAAAGTGTGGGGAGCGAACAGGATTAGATACCCTTGTA
+
GGGGGGGGGGGGGGGGGGGGGGGGGGGGGGGGGGGGGGGGGGGGGGGGGGGGGGGGGGGGGGGGGGGGGGGGGGGGGGGGGGGGGGGGGGGGGGGGGGGGGGGGGGGGGGGGGGGGGGGGGGGGGGGGGGGGGGGGGGGGGFFGDGGGFGGGGFGGGGGDGGGGGGGGGGGGGGGGFGGCEFGGGGGGGGGGGGGGGGGFGGCEGEDGGDGGGGFGFGGGDDGGFFGBFFAGEC84<F=F
@M00200:205:000000000-AKKM3:1:1101:5645:4129 1:N:0:1
ATTGGGTCTAAAGAGCGCGTAGGCGGCCAGATAAGTCCGGTGTGAAAGTCACAGGCTCAACCTGTGAATGCCGCTGGAAACTGTCTGGCTAGAGTCCGGGAGGGGCGAGTGGAATTCCTGGTGTAGCGGTGAAATGCGCAGATATCAGGAAGAACACCAATGGCGAAGGCAGCTCTCTGGGACGGTACTGACGCTGAGACGCGAAAGCGTGGGGAGCGAACGGGATTAGCTACCCCTGTAAGAC
+
<<EFEFF--EEFGGGEGG>FGD7,8@@FEFC@FGCF9FG7FGC7FF,CFGFEGG8@EFGGGGG8FFFDFGCE@>FCF@F99<CC<AFGGC?E?,CEEFC7:CCEDFGGBFG@FEGGFACEFDDFGGGC7FG+@><99<>7FFGA9F@FCAFFCFFFGGC,3FCDGDGDEF:8:CGFGCCFCCGCCCBEGGFF=E<7CC7<E3ECCE<GEEGGGG@CEGGGGGGG6D<<F)47AF;9)8;C*)5)
@M00200:205:000000000-AKKM3:1:1101:21094:4191 1:N:0:1
ATTGGGTTTAAAGGGAGCGTAGGCGGATAGTTTAGTCAGAGGTGAAAGCCCAGGGCTCAACCTTGGAATTGCCTTTGATACTGGCTATCTTGAGTATGGAAGAGGTATGTGGAACTCCGAGTGTAGAGGTGAAATTCGTAGATATTCGGAAGAACACCAGTGGCGAAGGCGACATACTGGTCCATTACTGACGCTGAGGCTCGAAAGCGTGGGGAGCAAACAGGATTAGATACCCCGGTA
+
GGGGGGGGGGGGGGGGGGGGGGGGGGGGGGGGGGGGGGGGGGGGGGGGGGGGGGGGGGGGGGGGGGGGGGGGGGGGGGGFGGGGGGGGGGGGGGGGGGGGGGGGGGGGGGGGGGGGGGGGGGGGGGGGGGGGGGGGGGGGGGGGGGGGCFGGGGGGGGGGGGGGGGGGGGGGGGGGGGGGGGGGGGGGFFGGGGGGGFFFGGGGFGGGGGGGGGFGFGGEGGGGFGGFFFCGG<EDAFEG
@M00200:205:000000000-AKKM3:1:1101:10476:4211 1:N:0:1
ATTGGGTGTAAAGGGAGCGTAGGCGGATAGTTTAGTCAGAGGTGAAAGCCCAGGGCTCAACCTTGGAATTGCCTTTGATACTGGCTATCTTGAGTATGGAAGAGGTATGTGGAACTCCGAGTGTAGAGGTGAAATTCGTAGATATTCGGAAGAACACCAGTGGCGAAGGCGACATACTGGTCCATTACTGACGCTGAGGCTCGAAAGCGTGGGGAGCAAACAGGATTAGATACCCGCGTAAGA
+
GGGGGGFFFGGGGGGGGGGGGGGGGGGGGGFGGGGGFGGGGGGGGGGGGEGGGGGGGGGGGGGGGGGGGGGGGGGGGGGGGGGGGGGGFGGEGGGGGGGGGGGGGGGGGGGGGGGFGGGGGGGFGGGGGGGGGGGFFGGFGG9FFFGGGGGGGGGGGGGGGGGGGGGGGGGGGGGGFGGGGGCEGGGGFGGGGGGGGGGGGGEEGGGFGGGGGGFGFC8C<<FGF;7<=F<FC,BDDDE7D?A
@M00200:205:000000000-AKKM3:1:1101:22293:4212 1:N:0:1
ATTGGGTTTAAAGGGCGCGTAGGTGGCCACTATAAGGCTGCGGTGAAAGTTCGGGGCTCAACCCCGAATCTGCCGCGGCGACTGTAGGGCTCGGGCACTGTAGAGGCAGATGGAATTCCGGGTGTAGCGGTGGAATGCGTAGAGATCCGGAAGAACACCAGTGGCGAAGGCGGTCTGCTGGGCAGTGGGAGCGCAAGCTCCTCTTAGCCGACACTGAGGCGCGACAGCGTGGGGAGCAAACAGG
+
GGGGGGGGGGGGGGGGGGGGGGGGGGGGGGGGGGGGGGGGGGGGGGGGGGGGGGGGGGGGGGGGGEFGGGGGGGGGGGGGGGGGGGGGGGGGGGGGGGGGGGGGGGGGGGGGFGGGGGGGGGGGGGGGGEFGG@FGFGGGGGGGGGFCFDGGGGGGGGGGGGGGGGGGGGGGGGGGGGGGGGGGGGGGGGGDCEGGGGGGDFFGGDFCFGC8?EFGFGGGGGED9DGFFF?DGGED@F@69?:2
@M00200:205:000000000-AKKM3:1:1101:15788:4223 1:N:0:1
ATTGGGTTTAAAGGGCGCGTAGGCGGTTGGGTAAGTCGGGTGTGAAAGCCCTGGGCTTAACCTGGGAATGGCATTCGAGACTACCTATCTAGAGTCTGGTAGAGGGAAGTGGAATTTCCGGTGTAGCGGTGAAATGTGTAGATATCGGAAGGAACACCAGTGGCGAAGGCGACTTCCTGGACCAAGACTGACGCTGAGGCGCGAAAGCGTGGGGATCAAACAGGATTAGATACCCTTGTA
+
GGGGGGGGGGGGGGGGGGGGGGGGGGGGGGGGGGGGGGGGGGGGGGGGGGGGGGGGGGGGGGGGGGGGGGGGGGGGGGGGGGGGGGGGGGGGGGGGGGGGGGGGGGGGGGGGGGGGGGGGGGGGAEGGGGGGFGGGGGGGGGGGGGGGDEGGGGGGGGGGGGFGGGGDCFEEGGGGGGGGGGGFGGG:CFGGCGDEG5@5EDGGGDCFC58CDG>35CF76F6C1CF?F4>GFFGGF)9:
@M00200:205:000000000-AKKM3:1:1101:12854:4224 1:N:0:1
ACTGGGTTTAAAGGGCGCGTAGGCGGCGCGAGGAGTCGGGGGTGAAAGTCCGGGGCTCAACCCCGGATCGGCCTTCGAGACTCTCGCGCTGGAGCACAGTAGAGGCGGGTGGAATTCCGGGTGTAGCGGTGGAATGCGTAGAGATCCGGAAGAACACCGGTGGCGAAGGCGGCCCGCTGGGCTGGGGCTGGCGCCGGGGCGCGAAAGCGTGGGGAGCAAACAGGATTAGAATCCCCAGTAAGG
+
GGGGGGFFGGGGGGGGGGGGGGGGGGGEGGGGGGGGGGGGGGGGGGGGGGGGGGGGGGGGGGGGGGGGE=FGGGGGGGGGGGGGGGGGGG<FFDFFGGGGGGGGGGGGG*<F7F<FFGCCG1C<<<,*:28CCF+0<8/8>A+<+2<8E5C8*<C@,;:EE>E8CEDE>5/C>E>CE8CEGGF**2?8=3*;8*)**/:55)*1*//*/*2?GE)13*;E***129F<69)*23<>5))02))
@M00200:205:000000000-AKKM3:1:1101:11651:4234 1:N:0:1
ATTGGGTTTAAAGGGCGCGTAGGTGGCCCGTTAAGTGGCTGGTGAAATCCCGGGGCTCAACTCCGGGGCTGCCGGTCAGACTGGCGAGCTAGAGCACGGTAGGGGCAGATGGAATTCCCGGTGTAGCGGTGGAATGCGTAGAGATCGGGAAGAATACCAGTGGCGAAGGCGTTCTGCTGGGCCGTTGCTGACACTGAGGCGCGACAGCGTGGGGAGCCAACAGGATTAGATACCCCAGTA
+
GGGGGGGGGGGGGGGGGGGGGGGGGGGGGGGGGGGGGGGGGGGGGGGGGGGGGGGGGGGGGGGGGGGGGGGGGGGGGGGFGGGGGGGGGGGGGGGGGGGGGGGGGGGGGGGGGGGGGGGGGGGGCFGGGGGGGGGGGGGGGGGGGGGGGGGDCGGG@FGGGGGGGDGGEGGGGGGGGGGGGGGGGGGGGGFGGGG6++;CCGDEEEGGGGGGGGBGF5CFGGGGFDC<FFA>FFGGEFFG
@M00200:205:000000000-AKKM3:1:1101:8104:4253 1:N:0:1
ACTGGGTTTAAAGGGCGTGTAGGCGGTCAAGTAAGTGGGATGTGAAATGCCCCGGCTCACCCGGGGACCGGCATCTCAAACTGCTGGGCTAGAGTACGGGAGAGGATGAGGGAATTCCTGGTGTAGCGGTGAAATGCGTAGATATCAGGAGGAACACCGGTGGCGAAAGCGCTCATCTGGCCCGATACTGACGCTGAGGCGCGAAAGCTAGGGGAGCAAACGGGATTAGATACCCGAGTAAGA
+
GGGGGGGGGGGGGGGGGFGGGGGGGGGGGGGFGGGGFGGFGGGGFFGGGGGGGGGGFGGGGGGGGGGGGGGGGGGGGGGFFFGGDGGGGGGGGGGFGGGGDGGGCAFGGGGGGGGGGFFFFGGGGGGGGGGGGGGGGGGGGGGGGGGGGEGCGGGGCGGGEGGGGGGGGGGD88EGGGGGGGGGGGGEGFGGGGGDGGGGGGDGGGGCEFEGGGBGFGGGGGEDFGFBF?2DF<+DDFFFG<2
@M00200:205:000000000-AKKM3:1:1101:12261:4255 1:N:0:1
ATTGGGTTTAAAGGGCGCGTAGGTGGCCCGTTAAGTGGCTGGTGAAATCCCGGGGCTCAACTCCGGGGCTGCCGGTCAGACTGGCGAGCTAGAGCACGGTAGGGGCAGATGGAATTCCCGGTGTAGCGGTGGAATGCGTAGAGATCGGGAAGAATACCAGTGGCGAAGGCGTTCTGCTGGGCCGTTGCTGACACTGAGGCGCGACAGCGTGGGGAGCAAACAGGATTAGATACCCCGGTAAGCT
+
GGGGGGGGGGGGGGGGGGGGGGGGGGGGGGGGGGGGGGGGGGGGGGGGGGGGGGGGGGGGGGGGGGGGGGGGGGGGGGGGGGGGGDGGGGGGGGGGGGGGGGGGGGGGGGGGGGGGGGGGGGGGGGGGGGDGGGGGGGGGGGGFGGGGGGGGG:FGGGGGGGFDEGCEGGGGGGGGGGGGGGGGGEGGDFFGGGGGGGGGGGGGGGGGGEEGE5)>@CGEGCGC0C746B)*+0@DF:>E*)))
@M00200:205:000000000-AKKM3:1:1101:19689:4276 1:N:0:1
ATTGGGCATAAAGCGCGTGTAGGCGGCTCGGTAAGTCTGCTGTGAAAGCCCAGGGCTCAACCCTGGGATGCCGGTGGATACTGTCGAGCTCGAGTCCGGAAGAGGCGAGTGGAATTCCTGGTGTAGCGGTGAAATGCGCAGATATCAGGAGGAACACCAATGGCGAAGGCAGCTCGCTGGGACGTGACTGACGCTGTGACGCGAAAGCGTGGGGAGCAAACAGGATTAGATACCCCAGTA
+
GGGGGGGGGGGGGGGGGGGGGGGGGGGGGGGGGGGGGGGGGGGGGGGGGGGGGGGGGGGGGGGGGGGGGGGGGGGGGGGGGGGGGGGGGGGGGGGGGGGGGGGGGGGGGGGGGGGGGGGGGGGGGGGGGGGGGGGGGGGGGGGFCGGGGGGGGGGGGGGGGGGGGGG@FGG@;BFGGGGGGGGGGGGGGGGGGGGGEGGGGGGGGGGGGGGGGGEGFGGGGGGGFGGB=44:<FGGF@@G
@M00200:205:000000000-AKKM3:1:1101:11989:4284 1:N:0:1
ACTGGGTTTAAAGAGCGCGTAGGCGGCCAGATAAGTCCGGTGTGAAAGTCACAGGCTCAACCTGTGAATGCCGCTGGAAACTGTCTGGCTAGAGTCCGGAAGGGGCGAGTGGAATTCCTGGTGTAGCGGTGAAATGCGCAGATCTCAGGAGGAACACCAATGGCGAAGGCAGCTCGCTGGGACGGTACTGACGCTGCGGCGCGCAAGCGTGGGGAGCAAACAGGATTAGATACCCTAGTA
+
CGEC@FEC7CFGGGC@FCGGGCFC6FBF+6CED,6;ECCFFE66<,6CFFAFEEF@,,,CCF8E?66C<FCC@FFFC8CCDF9CFFFFF8EE9FEDC++84:=+BFG:@FG<F9<,?<DD>=BFFFF7=B=+,,@,,5FC77F,3D=D@@BF7@8DEEF:::<D1>*:CF@CC8BE5C7<8C9CE8C*1C99;E*:2:5EGGD***9<E18?EG@<>=F?<<8F:6C2*747:C?7<F=?
@M00200:205:000000000-AKKM3:1:1101:15033:4346 1:N:0:1
ATTGGGTGTAAAGGGCGCGTAGGTGGCGGCGTATGTCGGCCGTGAAAGCGCACGGCTCAACCGTGCTGGGTCGGCGGAAACTGCGTCGCTTGAGGCTGGGAGGGGCTGGTGGAATTCCCCGTGTAGCGGTGAAATGCGTAGAGATGGGGGAGAACACTCGTGGCGAAGGCGGCCAGCTGGACCAGTCCTGACACTGAGGCGCGACAGCGTGGGGAGCAAACAGGATTAGATACCCGAGTA
+
GGGGGGFGGGGGGGGGGGGGGGGGGGGGGGGGGGGGGGGGGGGGGGGGGGGGGGGGGGGGGGGGGGGGGGGGGGGGGGGGGGGGGGGGGGGGGGGGGGGGGGGGGGGGGGGGGGGGGGGGGFEGGGGGGGGGGGGGGGGGGGGGGGGFGEGGGGGGGGGGGGGGGGGGGGGGGGGGFGGGGGGGGCGGGGFGFGG?FGGGGGGGGGGGGCECGGFGFGGFGGEC?CC)9=2DDC?D@BFG
@M00200:205:000000000-AKKM3:1:1101:26376:4383 1:N:0:1
ATTGGGTGTAAAGGGTGCGTAGGTGGGCAAGTAAGTCAGTGGTGAAATCTCCGGGCTTAACCCGGAAACTGCCATTGATACTATTTGTCTTGAATACTGTGGAGGTCAGCGGAATATGTCATGTAGCGGTGAAATGCTTAGATATGACATAGCACACCAATTGCGAAGGCAGCTGGCTACACAAATATTGACACTGAGGCACGAAAGCGTGGGGATCAAACAGGATTAGATACCCGGTTAACAT
+
EFEF@ECEC<FAFCCFGGEGEEGG9C@FGDGGG<FC<FGGFGGCF<AFC@EEFGGDEFDFGGGGGGGGFGGGGCFGFFGGGFGGF?FFFFGG9E<EECFFFGGCECAC8EFGC7=EFFGGGGEEC<F7>B@DEFFB<?F,5E9EEBDEFG<<,ADDFEFGGFCGG7=:+=>7CE87BGCFGGEEC;,@,2@EFGGCG,8E*7**>:*;:C8B78)/0?F701,1(6:46CC+CF+C)))2C).)
@M00200:205:000000000-AKKM3:1:1101:9015:4392 1:N:0:1
ATTGGGTTTAAAGGGCGCGTAGGCGGGATGGCAAGTCGGTCGTGAAATCCCTCGGCTCAACTGAGGAGAGTCGGCCGATACTGCTGTTCTTGAGGGATGCAGAGGAGACTGGAATTCCCGGTGTAGCGGTGACATGTGTAGAGATCGGGAGGAACACCGGTGGCGAAGGCGGGTCTCTGGGCATCTCCTGACGCTGAGGCGCGAAAGCGTGGGGAGCAAACGGGATTAGATCCCCTAGTA
+
FGDGGGGGGGGGGGGGGGGGGGGGGGGGGGGGGGGGGGCFEGGGG@GGGGGGGGGGGGGEGGGGGGGGFFFGGGGGGEGGGGGGFG?FGGGGGFGGGGGGGGGDDGGGGGGGG8FFGGGGGGGGGGGGGGGF,<@CGFGGGGF;BFFGGFGGD@FGGGGBFGGGCEEGEEEEGGGGGGGFGGFGF+<EEGF?CECEEF85C<EGEGG4ECECEE)C5F@@CCCC09DFF@4*<:@FFFF?
@M00200:205:000000000-AKKM3:1:1101:20732:4398 1:N:0:1
ATTGGGTTTAAAGCGGGTGTAGGCGGTTTCTTAAGTCAGATGTGAAATCCAGCGGCCCAACCGCTGAATTGCATCTGAAACTGGGGAACTTGAGGACGGTAGAGGTCGGTGGAATTCCGAGTGTACCGGTGAAATGGGCAGATATTCGGAGGAACACCAGTGGCGAAGGCGGCCGACTGGGCCGATCCTGACGCTGAGACCCGAAAGCCAGGGTAGCGAACCGGATTAGATACCCTTGTA
+
GGGGGGGGGGGGGGGGGGGFGGGGGGGGGGGGGGGGGGGFGGGGGGGGGGGGGGGGGFEGGGGGGGGGGGGGGGGGGGGGGGGGGGGGGGGGGGGGGGGGGGGGGGGGGGEGGGFGGGFGGGGGGGGGGGGFFGGG?FEE7FGAFGGGGGGGGFFDG:FFGGFDGGGEEFGGGGEGGDGGGFGEG>GECDF+AEDGGGFFF7=ECE3CFFCFG>:D?EEGGGGG;CG?FFAF+8@6FFFG
@M00200:205:000000000-AKKM3:1:1101:8825:4404 1:N:0:1
ATTGGGTTTAAAGAGCGTGTAGGCGGCCAAGCAGGTCCGCTGTGAAAACTCGAGGCTCAACCTCGAGAGGTCGGTGGAAACCGTTTGGCTAGAGTCCGGAAGAGGAGAGTGGAATTCCTGGTGTAGCGGTGAAATGCGCAGATATCAGGAAGAACACCTATGGCGAAGGCAGCTCTCTGGGACGGTACTGACGCTGAGACGCGAAAGCGTGGGGAGCAAACGGGATTAGATACCCTAGTA
+
GGGGGGGGGGGGGGGGGGGGGGGGGGGGGGGGGGGGGGGGGGGGGGGGGGGGGGGGGGGGGGGGGGGGGGGGGGGGGGGGGGGGGGGGGGGGGGGGGGGGGGGGGGGGGGGGGGGGGGGGGGGGGGGGGEGGGGGGFGGGGGGGGFGGGGGGGGGGGGGGGGGGGEGGGGGGGGGGGGGGGGGGGGGGGGGFGEDGGGGGGGGGGGGGGGGGGGFGFGGGGGEGFDGFFFBGGFFFFFFG
@M00200:205:000000000-AKKM3:1:1101:23136:4410 1:N:0:1
ACTGGGCTTAAAGGGCGTGCAGGCGGTCTGTTAAGTCTAGGGTGAAAGCTCCCGGCTCAACTGGGAGAGGTCCTTGGATACTGGCAGACTTGAGGAGAGTAGAGGAGAGTGGAATTCCCGGTGTAGTGGTGATATGCGTAGATATCGGGAGGAACACCAGTGGCGAAGGCGGCTCTCTGGGCTCTACCTGACGCTGAGACGCGAAAGCGAGGGGAGCGAACCGGATTAGAGACCCGCGTAAGA
+
GGGGGGGGGGGGGGGGGGGGGGGGGGGGGGGGGGGGGGFFGGGGGGGGGGGGGGGGGGGGGGGGGGGGGGGGGGGGGGGGGGGGGGGGGGGGGGGGGGGGGGGGGGGGGGGGFEGGGFGEDFECFGGGGGCFFFGGGGGGGGGGGGGDGGGGGCFGGGFGGGGGEEGGGGGGGGGGGGGGCGDBCEFFFC?<:57CDGG9=DDEGGGGG*/?CGFDFGGECGGD>3*47=3CECCDE58C3:<
@M00200:205:000000000-AKKM3:1:1101:16689:4421 1:N:0:1
ATTGGGTTTAAAGCGCGTGTAGGCGGCCTGTTAAGTGGCGTGTGAAAGCTCACCGCTCAACGGTGAGAGGCCGCGCCATACTGACGGGCTTGAGGGTGGCAGAGGGTGATGGAATTCCCGGTGTAGCGGTGAAATGCGTAGATATCGGGAGGAACGCCAGTGGCGAAGGCGGTCATCTGGGCCATCCCTGACGCTGAGACGCGAAAGCTGGGGGAGCGAACGGGATTAGATACCCGCGTAAGA
+
GGGGGGGGGGGGGGGGGGGGGGGGGGGGGGGGGGGGGGGGGGGGGGGGGGGGGGGGGGGGGGGGGGGGGGGGGGGGGGGGGGGGGGGGGGGGGGGGGGGGGGGGGGGGGGGGGGGGGGGGGGGGGGGGGGGGGGGGGGGGGGGGGGGGGGGGGGGGGGDGGGGGGGGGGGGGGGGGGGGGGGGGGGGGGGGGGGGGGGGGGGGEGGGGFFDGGGFG>CEEDGGGBDG?FFFGGFCC>@BGG?A
@M00200:205:000000000-AKKM3:1:1101:7462:4434 1:N:0:1
ATTGGGTTTAAAGGGTGCGTAGGTGGGTTGGTAAGTCAGTGGTGATATCTCCGAGCTTAACTTGGAAACTGCCATTGATACTATCAGTCTTGAATATTGTGGAGGTTAGCGGAATATGTCATGTAGCGGTGAAATGCTTAGATATGACATAGAACACCAATTGCGAAGGCAGCTGGCTACGCATATATTGACACTGAGGCACGAAAGCGTGGGGATCAAACAGGATTAGATACCCCGGTAAGA
+
GGGGGGFEGGGGGGGAFGGGGGGFGGGGGGGGGGGFGGFFGGGGGGGGGGGGGGGGGFGGGGGGGGGGGGGGGGGDGGGGGGGEFGGGGGGGFGGGGGGGGGGGEGFEFGGGGGGGGGGGGGGGGGGGGGGGGGGGGGGFGGGGGGGGFGGGCFGGGGGGG?CGGGDCFGFGEGGGGGGGGGGGGGFGGGGGGGGG,DCFEGDE>E>CEEEGGG>CFEGGGGFCBFGFFFFGGGG5=A>7*;E
@M00200:205:000000000-AKKM3:1:1101:13321:4451 1:N:0:1
ATTGGGTTTAAAGGGCGCGTAGGCGGGATGGCGAGTCGGTCGTGAAATCCCTCGGCTCAACCGAGGAGAGTCGGCCGATACTGCCGTTCTTGAGGGATGCAGAGGAGACTGGAATTCCCGGTGTAGCGGTGAAATGCGTAGATATCAGGAGGAACACCGGTGGCGAAAGCGCTCATCTGGCCCAATACTGACGCTGAGGCGCGAAAGCTAGGGGAGCAAACGGGATTAGATACCCCGGTA
+
GGGGGG6FGGGGGGGGGGGGGGGGGGGGGGFF@FGGGGGCGGGGGGGGGGGCGGGGGGGGGGDCGGG@?BFGGGGGGGGGGGGGGEGEGGGGGGGCFFGGGGGGGGDFGFCGGGGGGGGGGGGGGGGGGGGGGGGGGGGGGGGGGGGGGGGGGGGGGGGGCEDGGGGGGGGD5CEFGGCEFGGEFFC<CCFGGGGGGGGGGDGEGGGGGFCGGC@DBEGGGGGG<DD?F?>FGGF<5DBD
@M00200:205:000000000-AKKM3:1:1101:10657:4478 1:N:0:1
ATTGGGTTTAAAGGGCGTGAAGGTGGTCTTATGTGTCTACTGTGAAAGCACACGGCTCAACCGTGTCGGGTCGGTAGAAACTGTAGGACTTGAGGCTGGGAGGGGCTGGTGGAATTCCCTGTGTAGCGGTGGAATGCGTAGAGATCGGGAAGAATACCAGTGGCGAAGGCGTTCTGCTGGGCCGTTGCTGACACTGAGGCGCGACAGCGTGGGGAGCAAACAGGATTAGATACCCCTGTA
+
GGGGGGGGGGGGGGGGGGGGGGGGGGGGGGGGGGGGGGGGGGGGGGGGGGGGGGGGGGGGGGGGGGGGGGGGGGEGGGGGGGGGGGGGGGGGGGGGGGGGGGGGGGGGGGGGGGGFGGGGGGGGGGGGGGGGGGGGGGGGGGGGGGGGGGGGGGGGGGGGGFGGGGGEGGGGCGGGGGGGGDEEEGGGGGGDGGGGGGGCCCC5>EGCE:>EGDFG>CFC47F5:<DDFFBF?:@5:@FG
@M00200:205:000000000-AKKM3:1:1101:25599:4483 1:N:0:1
ACTGGGTTTAAAGGGCGCGTAGGTGGCCCGTTAAGTGGCTGGTGAAATCCCGGGGCTCAACTCCGGGGCTGCCGGTCAGACTGGCGAGCTAGAGCACGGTAGGGGCAGATGGAATTCCCGGTGTAGCGGTGGAATGCGTAGAGATCGGGAAGAATACCAGTGGCGAAGGCGTTCTGCTGGGCCGTTGCTGACACTGAGGCGCGACAGCGTGGGGAGCAAACAGGATTAGATACCCGGGTA
+
GGGGGGGGGGGGGGGGGGGGGGGGGGGGGGGGGGGGGGGGGGGGGGGGGGGGGGGGGGGGGGGGGGGGGGGGGGGGGGGGGGGGGGGGGGGGGGGGGGGGGGGGGGGGGGGGGGGGGGGGGGGGGGGGGGGGGGGGGGGGGGGGGGGGGGGGGGGGFFFGGGGGGGGGGGGGGGGGGGGGGGGGGGGDGGGGFGGGGGGGGGGGGGGGGEGGGGFGFGGGGGG469>BFF9DE6A9@EBG
@M00200:205:000000000-AKKM3:1:1101:26616:4503 1:N:0:1
ACTGGGTTTAAAGGGCGCGTAGGCGGCCTTGTCAGTCAGACGTGAAATCCCCAGGCTTAACCTGGGAACTGCGTCTGATACTACAAGGCTGGAGTTCGGGAGAGGAATGTGGAATTCCAGGTGTAGCGGTGAAATGCGTAGATATCTGGAGGAACACCGGTGGCGAAGGCGGCATTCTGGACCGAAACTGACGCTGAGGCGCGAAAGCCAGGGGAGCAAACGGGATTAGATACCCGTGTA
+
GGGGGGGGGGGGGGGGGGG:FGGGGGGGGGGGGGGGGGGGGGGGCFGGGGGGGGGGGGGGGGGGGGGGGGGGGGGGGGGGFGGGGGGGGGGGGGGGGGGGGGGGGGGGGGGGGGGGGGFGEFGGGGGGGGGGGFGGGGGGGC<FFGGGGGGGGCGFFGGGGGGG7@*>FGGGGGGGGCFDC:EGGCEEGGCGGGGGGGGCEGG5C*9<@=FGEGEGF5@CFCCD:DG<?F9*<<FDEBFG
@M00200:205:000000000-AKKM3:1:1101:15143:4515 1:N:0:1
ATTGGGTTTAAAGGGCGCGTAGGCGGTCCGCTAAGTCGGATGTGAAAACTCTGGGCTCAACCCAGAGCCTGCATCCGAAACTGACGGGCTAGAGTTCTGGAGGGGGTAGCGGAATTCCTGGTGTAGCGGTGAAATGCGTAGATATCAGGAGGAACACCGGTGGCGAAGGCGGCTACCTGGACAGAAACTGACGCTGAGGCGCGAAAGCTAGGGGAGCAAACAGGATTAGATACCCCCGTA
+
GGGGGGGGGGGGGGGGGGGGGGGGGGGGGGGGGGGGGGGGGGGGGGGGGGGGGGGGGGGGGGGGGGGGGGGGGGGGGGGGGGGGGGGGGGGGGGGGGGGGGGGGGGGGGGGGGGGGGGGGGGGFGGGGGGGGGGGGGGGGGGFGGGGGGGDGGGGGGGDGDGEGGGGGGGGGGGEGGFGGFGGGG+ACFFGGGGGGGGGGGGGGGGGFFGGFGGFGEGGGFGGG6DFDFB<FFFGFBEFC
@M00200:205:000000000-AKKM3:1:1101:15463:4532 1:N:0:1
ATTGGGTTTAAAGGGCGCGCAGGCGGCTTGGCAAGTCGAGTGTGAAATCCCTTGGCTTAACTGAGGAATGGCGCTCGAAACTACCTCGCTGGAGGACGGGAGAGGGAAGTGGAACTCTCGGTGTAGGGGTGAAATCTGTAGATATCGAGAGGAACACCGGTGGCGAAGGCGGCTTCCTGGCCCGTACCTGACGCTGAGGCGCGAAAGCGTGGGGAGCAAACAGGATTAGATACCCCCGTA
+
GGGGGGGGGGGGGGGGGGGGGEGGGGGDGGGGGDGGGG7FFFGGFGFGGGGGGGGGFGGGGGGGGGGG8FFFGGGGGGGGGGGGGGGGGGGDFGGGGGGCFGGGGGGGGGFFFGGFGGGGGEGGGGGGGGEFGG9CGGGFGGGGGGGGGFGDFGGGGGGE@FEGGGGCEGGGGGCGGGGGGFGGEGEGGGGFDECCEGGGGGGEDEGGGGGGGD5<>GGCFFF<:<*<7?AGGGGGEFF5
@M00200:205:000000000-AKKM3:1:1101:19715:4539 1:N:0:1
ATTGGGCTTAAAGGGCGCGTAGGCGGGATGGCAAGTCGGTCGTGAAATCCTTCGGCCCAACCGAAGAACGTCGGCCGATACTGCCGTTCTTGAGGGATGCAGAGGAGACTGGAATTCCCGGTGTAGCGGTGAAATGTGTAGAGATCGGGAGGAACACCGGTGGCGAAGGCGGCCATCTGGACCAGCACTGACACTGAGGCACGAAAGCGTGGGGAGCAAACAGGATTAGATACCCCGGTAAGA
+
GGGGGGGGGGGGGGGGGGGGGGGGGGGGGGGGGGGGGGGGGGGGGGGGGGGGGGGGGGGGGGFGGGGGGGFGGGGGGGGGGGFGGGGGG@?FGGGGGGGGGGGGGGGGGCGGGGGGGDGGGGGGGGGGGGGGGGGGGGGGGFGGGGGGGGGGGGGGGGGGGGGGGGGDGGGGGGGGFGGGGGGGGGGFE>FFGG*<FFGCCCGGGGGF8AEEGC><):@CCFFGFGGF?447<C?DD>>EG?F
@M00200:205:000000000-AKKM3:1:1101:6374:4540 1:N:0:1
ACTGGGTGTAAAGCGCGCGTAGGCGGCCATGTAAGTGTGGAGTGAAATCCCACGGCTCAATCGTGGAACTGCTTGGCATACTGCATGGCTCGAGGACGGTAGGGGAGAGCGGAACTCCTGGTGGAGCGGTGAAATGCGTAGATATCAGGAGGAACACCGGTGGCGAAGGCGGCTCTCTGGTCCGTTTCTGACGCTGAGGCGCGAAAGCCAGGGTAGCGAACGGGATTAGATACCCCTATGATCG
+
FFGGGGG@FFGGFFGGCEGGEGEGGEG@:FFGGGGGGDGD@FGGGGGFDEGGC@EGGGGF,C=9FGGGGGGF9FF78FGGGGGGDGFGGGCFGD++BBEG@F7FE+@FECFGEECFGFA<8DFD=DFGGGGGGGGGGGGGGGGGGAAFFG@@CFGGGGDGGGGGD>EGGGGGGCE+BG?FGGGGCF?FCGFGD57EG8;EEGG5CED:*:*;5;?D@*?*<DCCBCGBFF4CGGGGFF6A7>A4
@M00200:205:000000000-AKKM3:1:1101:20610:4541 1:N:0:1
ATTGGGTTTAAAGGGCGCGTAGGCGGCGCGGGAAGGCGGCGGTGAAAGTCCGGGGCTCAACCCCGGATCGGCCGTGGCGACTCCCGCGCTGGAGCACAGTAGAGGCGGGTGGAATTCCGGGTGTAGCGGTGGAATGCGTAGAGATCCGGAAGAACACCGGTGGCGAAGGCGGTCTGCTGGGCTGTGGCTGACGCTGAGGCGCGACAGCGGGGGGAGCAAAAAGGATTAGATACCCGCGTAAGA
+
GGGGGGGGGGGGGGGGGGGGGGGGGGGGGGGGGGGGGGGGGGGGGGGGGGGGGGGGGGGGGGGGGGGGGGGGGGEGGGGGGGGGGGGGGGGGGGGGGGGGGGGGGGGGG?EGFGFGGGFGG8C8<FFEG/:C8ECFFE8CEGGFCEGEGCEEGG88EGGGCDG8?*?CEE8E*:CG70@EG*2:;<F**9C8:55C8*@*:978EGGG8*/CEGDG5:;C*11>(2*)9*.2<CF3.571><)
@M00200:205:000000000-AKKM3:1:1101:19209:4569 1:N:0:1
ATTGGGTTTAAAGCGCACGCAGGTGGCTTCGGAAGTCCAAGGTGAAAGCCCTCGGCCCAACCGAGGGAGGCCCTTGGAAACTCCGGAGCTCGAAGACTGGAGAGGCGGATGGAATTTCCGGTGTAGCGGTAAAATGCGTAGATACCGGAAGGAACACCAGTGGCGAAAGCGATCCGCTGGCCAGCTCTTGACGCTCATGTGCGAAAGCTAGGGGAGCGACCGGGATTAGATACCCTTGTAAGA
+
GGGGGGGGGGGGGGGGGGGGGGGGGGGGGGGGGGGGGGGGGGGGGGGGGGGGGGGGGGGGGGGGGGGGGGGGGGGGGGGGGGGGGGGGGGGGGGDGGGGGGGGGGGGG>CFGGGGGGGGGGGGGGGGGGGGGGGGGGGGGEGGGDFGDGGGGGGGGGGGGGGGGGGGGGGGGFGGGFEGGDGFGGGGGCFGGGGGGDCGGGG5CEGGFFGGGGG35BGEGGGEG9DF?F4:GG:C4?FB77>F
@M00200:205:000000000-AKKM3:1:1101:17736:4571 1:N:0:1
ATTGGGTTTAAAGGGCGCGTAGGCGGGCCGGCCGGTCGGGGGTGAAAGCCCGCAGCTCAACTGCGGAAGGGCCCCCGATACCGCCGGCCTCGAGGGAGGTAGGGGCACGCGGAACTTCCGGTGGAGCGGTGAAATGCGTAGATATCGGAAGGAACGCCGGCGGCGAAAGCGGCGTGCTGGGCCTTCTCTGACGCTGAGGCGCGAAAGCCAGGGGAGCGAACGGGATTAGATACCCCTGTA
+
GGGGGGGGGGGGGGGGGGGGGGGGGGGGGGGGGGGGGGGGGGGGGGGGGGGGGGGGGGGGGGGGGGGGGGGGGGGGGGGGGGGGGGGGGGGGGGGGFGGGGGGGGGGGGGGGGGGGGGGGGGGGGGGGGGGGGGGGGGGGGGGGGGGGGGGGGGGGGGGGGGGGGGGGGGGGGGGDGFGGGGGGGGGGGGGGGGGGGGGGGGGGGGGGGGGGGGFGFGDGGGGG:CFBFFFFFFFF>FF7
@M00200:205:000000000-AKKM3:1:1101:7871:4590 1:N:0:1
ATTGGGTTTAAAGCGCGTGCAGGCGGCCTGTTAAGTCCCGTGTAAAAGCCTCCGGCTCAACCGGAGGAGGCCGCGGGAAACTGGCGGGCTTGAGGGCGGGAGAGGGTGGTGGAATTCCCGGTGTAGCGGTGAAATGCGTAGATATCGGGAGGAACGCCAGTGGCGAAGGCGGCCACCTGGGCCGTCCCTGACGCTGAGACGCGAAAGCTGGGGGAGCAAACGGGATTAGATACCCCGGTAAGA
+
GGGGGGGGGGGGGGGGGGGGGGGGGGGGGGGGGGGGGGGGGGGGGGGGGGGGGGGGGGGGGGGGGGGGGGGGGGGGGGGGGGGGGGGGGGGGGGGGGGGGGGGGGGGGGGGGGGGGGGGGGGGGGGGGGGGGGGGGGGGGGGGGGGGGGGGGGGGDEGGGGCGGGGGGGGGGDGGGGGGGGGGGGGGCCGGGGGGGGGGGGGGEGGGFFFGGGGB<BFG+9CEGBGFF6B>GCCEFDBBGG?A
@M00200:205:000000000-AKKM3:1:1101:12627:4605 1:N:0:1
ATTGGGTTTAAAGGGCGCGCAGGCGGCTACGTAAGTCCGGCGTGAAATCCCACGGCTCAACTGTGGAACTGCGTCGGAAACTGCGTTGGCTTGAGGATGGTAGAGGCCATTAGAACTAGCGGTGTAGCGGTGAAATGCGCAGATATCGCTAGGAATGCCGGTGGCGAAGGCGGATGGCTGGGCCACTCCTGACGCTGAGGCGCGAAAGCTAGGGGAGCGAACCGGATTAGATACCCCCGTA
+
GGGGGGGGGGGGGGGGGGGGGGGGGGGGGGGGGGGGGGGGGGGGGGGGGGGGGGGGGGGGGGGGGGGGGGGGGGGGGGGGFGGGGGGGGGCGGGGGGGGGGGGGGGGGGGGGGGGGGGGGGGGEGGGGGGFGGGGGGGGGGGGGGGGGGGGGGGGGGFFGGCGGGGGGEGGGGGDGGGGGGGGGEGGGGGGGGGGGGGGGGGGGGEDGC7CGGGDGFGGCDGEG;D33@FFGG?CCFDECD
@M00200:205:000000000-AKKM3:1:1101:14763:4605 1:N:0:1
ATTGGGTGTAAAGGGCGCGCAGGCGGTTACGTAAGTCCGGCGTGAAATCCCACGGCTCAACTGTGGAACTGCGTCGGATACTGCGTTGACTTGAGGATGGTAGAGGCCATTAGAACTAGCGGTGTAGCGGTGAAATGCGCAGATATCGCTAGGAATGCCGGTGGCGAAGGCGGATGGCTGGGCCACTCCTGACGCTGAGGCGCGAAAGCTAGGGGAGCGAACCGGATTAGATACCCCCGTA
+
GGGGGGGGFGGGGGGGGGGGGGGGGGGGGGGGGGGGGGGGGGGGGGGGGGGGGGGGGGGGGGGGGGGGCGGGGGGGGGGGGGGGGGGG+EFFGGGGGGGGGGGGFGGGGGGGGGGGGGGGGGGEGGGGGGFEGGGGGGGGGGGGGGGGGGGGGGGGGGGGGGGGGGGGGGGGGGGGGGFGGGGGGGGGGGGGGGDEGGGGGGGDEGGGGFFGGGFGFDG=<C8DBGC?FFFGFC+CFD@=D
@M00200:205:000000000-AKKM3:1:1101:11762:4641 1:N:0:1
ACTGGGCATAAAGCGCACGTAGGCGGCTTTGTAAGTTAGAGGTGAAAGCCCGGGGCTCAACTCCGGAATTGCCTTTAAGACTGCATCGCTAGAATCATGGAGAGGTGAGTGGAATTCCGAGTGTAGAGGTGAAATTCGTAGATATTCGGAAGAACACCAGTGGCGAAGGCGACTCACTGGACATGTATTGACGCTGAGGTGCGAAAGCGTGGGGAGCAAACAGGATTAGATACCCCTGTA
+
GGGGGGGGGGGGGGGGGGGGGGGGGGG7FGDFFGGGGGGGGGGGGGGGGGGGGGGGGGGFGFGGGGGGGGGGGGGGGGGFGGGGGGGGGGGGGGGGGGGGGGGGGFGGGFGGGGGGGGFEGFGEFGGGGGGGGGGGGGGFGGGDFGGGGGGGGGFFDGGDFGFEEGGGGGGGGCEGGF9FFF6EE;DFFGE78:CE8CCC*;CCGGGCE5BGEGFGDGGGCGGG67D?FF<>+<C755?F
@M00200:205:000000000-AKKM3:1:1101:17159:4641 1:N:0:1
ATTGGGTATAAAGGGCGCGTAGGTGGCCACCATAAGGCCGCGGTGAAAGTCTGGAGCTCAACTCCAGATCGGCCGCGGCGACTGTGGGGCTCGGGTACCGTAGAGGCAGATGGAATTCCGGGTGTAGCGGTGGAATGCGTAGAGATCCGGAAGAACACCAGTGGCGAAGGCGGTCTGCTGGGCGGTGGGACCGAAAGGTCCCTTCAACCGACACTGAGGCGCGACAGCGTGGGGAGCAAACAGG
+
GGGGGGGGGGGGGGGGGGGGGGGFGGGGGGGGGGGGGGGGGGGEGGGGGGGGEGFGG<FFGGGGGGCGFCFDEGGGGGGD4CBFFFGGGECFGGDGGGEEGGGCGCEEGFGGGGGGFGFFGGGEFCFFGGGGGGFFCGEGEECG;;CFGGGEGGGGGGEGFGGGGGGGGDGGGEGGGFGGF85CEEGC5CGGG7):8ECFFGD0AFGGGGGCE59>6<8CCCE36752B513:8?D>:?CF??<
@M00200:205:000000000-AKKM3:1:1101:13643:4645 1:N:0:1
ACTGGGTTTAAAGGGCTCGTAGGTGGCTAACTAAGTCAGACGTGAAATCCCTCGGCTTAACCGGGGAACTGCGTCTGAGACTGGATAGCTTGAATCCGGGAGAGGGATGCGGAATTCCAGGTGTAGCGGTGAAATGCGTAGATATCTGGAGGAACACCGGTGGCGAAGGCGGCATCCTGGACCGGTATTGACACTGAGGAGCGAAAGCCAGGGGAGCAAACGGGATTAGATACCCCAGTA
+
GGGGGGGGGGGGGGGGGGGGGGGGGGGFGGGGGGGGGGGGGGGGGGGGGGGGGEGGGGGGGGGGGGGGGGGGGGGGGGGGGGGGGGGGGGGGGGGGGGEGEGGGGGGGGGEGGGGGFFGFEFGGGGGGGGGGGGGGGGGGCFGGGGGGGGCCGGGFGCFGF7EFEGGGE@@EGGGGGCFGGGGGDGGGGGGGGGGGGGGGGGGGG5DCGFGGDG:<BFCCC7ED0C4?F*6FEFFG>BFG
@M00200:205:000000000-AKKM3:1:1101:17543:4650 1:N:0:1
ATTGGGTATAAAGGGCGCGTAGGTGGCCCGTTAAGTGGCTGGTGAAATCCCGGGGCTCAACTCCGGGGCTGCCGGTCAGACTGGCGAGCTAGAGCACGGTAGGGGCAGATGGAATTCCCGGTGTAGCGGTGGAATGCGTAGAGATCGGGAAGAATACCAGTGGCGAAGGCGTTCTGCTGGGCCGTTGCTGACACTGAGGCGCGACAGCGTGGGGAGCAAACAGGATTAGATACCCGTGTA
+
GGGGGGGGGGGGGGGGGGGGGGGGGGGGGGGGGGGGGGGGGGGGGGGGGGGGGGGGGGGGGGGGGGGGGGGGGGGGGGGGGGGGGGGGGGGGGGGGGGGGGGGGGGGGGGGGGGGGGGGGGGGGFGFGGGGGGGGGFGEEEEGFGGGGGGGGGGGGGGGGFGGGGGGGGGGGGGGGGFGGGGGE5CEGGGFFDECFFGGGGGGGGGGF=EEGGGEGF5CF5FGGBFD?FFDGGG@D>EFG
@M00200:205:000000000-AKKM3:1:1101:20584:4681 1:N:0:1
ATTGGGTATAAAGGGTGCGTAGGTGGGCAGGTAAGTCAGTGGTGAAATCTCCGGGCTTAACTCGGAAACTGCCATTGATACTATCTGTCTTGAATACCGTGGAGGTCAGCGGAATATGTCATGTAGCGGTGAAATGCTTAGATATGACATAGAACACCAATTGCGAAGGCAGCTGGCTACACGAATATTGACACTCAGGCACGAAAGCGTGGGGATCAAACAGGATTAGATACCCCAGTAAGA
+
GGGGGGGGGGGGGGGGGGGGGGGGGGGGGGGGGGGGGGGGGGGGGGGGGGGGGGGGGGGGGGGGGGGGGGGFGGGGGGGGGGGFGGGGGGGGGGGGGGGGGGGGGGGGGGGGGGGGGGGGGGGGGGGGGGGGGGGGGGGGGGGGGGGEGGGGGG<FGGGGGGGGGGGGGFFEGGGGE?FGFGGGGGGGGCGGGGFGFFCFFGDCEEGGCEEFGGFG:FGFFGGCDGC@AF?F@?+9>>FGGFF
@M00200:205:000000000-AKKM3:1:1101:22467:4690 1:N:0:1
ATTGGGTGTAAAGGGTGCGTAGGCGGCCTTATAAGTCAGTGCTGAAATATCCCGGCTTAACCGGGAGGGTGGCATTGATACTGTAGGGCTTGAGTAGAGTTGAGGTTGGCGGAATTGACGGTGTAGCGGTGAAATGCTTAGATATCGTCAAGAACACCGATAGTGAAGACAGCTAACTAAGCTCTAACTGACGCTGAGGCACGAAAGTGTGGGGATCAAACAGGATTAGATACCCTAGTA
+
GGGGGGGGGGGGGGGGGGGGGGGGGGDCFGGGGGGGGGGFGGGGGGGGGGGGFGGGGGGGGGGGGGGGGGGGDGGFGGGGGGGC??FGD<FFFE?<FGGFGFDGGGGGGGGGGGGGGGGGGGFB=FFGG=FDGGGGGFGGGFDEGGEGFFGGGGFGGGGGCEGG@FFB@BFGGGGGGGGCFGGGFCGFG=?EGE*5?CFCGGGGEGDFFCC@<>5D)*?CFGFF6F*5?FBFFGGFFF=C
@M00200:205:000000000-AKKM3:1:1101:7439:4695 1:N:0:1
ACTGGGCGTAAAGCGGGTGTAGGCGGTTTCTTAAGTCAGATGTGAAATCCAGCGGCCCAACCGCTGAATTGCATCTGAAACTGGGGAACTTGAGGACGGTAGAGGTCGGTGGAATTCCGAGTGTACCGGTGAAATGGGCAGATATTCGGAGGAACACCAGTGGCGAAGGCGGCCGACTGGGCCGATCCTGACGCTGAGACCCGAAAGCCAGGGTAGCGAACCGGATTAGATACCCGTGTAAGA
+
GGGGGGGGGGGGGGGGGGGGGGGGGGGGGGGGGGGGGGGGGGGGGGGGGGGGGGGGGGGGGGGGGGGGGGGGGGGGGGGGGGGGGGGGGGGGGGGGGGGGGGGGGGGGGGGGGFGGGGGGGGGGGGGGGGGGGGGGGGGGGGGGGGGGFGGGGGGGGGGGGGGGGGGGGGGGGCEGGGGGGGGGGCEGGGGFGGGGGGGGGFGGGDCFGGGGGFFGFGGDCGGCBGGFFFBFFFFD5:FGGF9
@M00200:205:000000000-AKKM3:1:1101:17870:4743 1:N:0:1
ACTGGGCTTAAAGAGCGCGTAGGCGGTCCAATAAGTCAGGTGTGAAATACCCCGGCTCAACCGAGGAACTGCACCTGATACTGTCGGGCTTGAGTGCAGGAGGGGAGAGCGGAATTCCTGGTGGAGCGGTGAAATGCGTAGATATCAGGAGGAACGCCGGCGGCGAAAGCGGCTCTCTGGTCTGTTACTGACGCTGAGGCGCGAAAGCTAGGGGAGCAAACGAGATTAGATACCCCGGTAAGA
+
GGGGGGGGGGGGGGGGGGGGGGGGGGGGGGGGGGGGGGGGGGGGGGGGGGGGGGGGGGGGGGGGGGGGGGGGGGGGGGGGGGGGGGGGGGGGGGGGGGGGGGGGGGGGGGGGGGGGGGGGGGGGGGGGGGGGGGGGGGGGGGGGGGGGGGGGGGGGGGGGGGGGGGGGGGGGGGGGGGGGGGGGGGGGGGGGGGGGGGGGGGGGGGGGGGFGGGFGFGGGGGDD>DF>FFA7EGGGBB3=54<
@M00200:205:000000000-AKKM3:1:1101:16140:4745 1:N:0:1
ATTGGGTTTAAAGGGCGTGTAGGCGGTCCGCTAAGTCTGATGTGAAAGCCCGGGGCTCACCCCCGGAAGTGCATTGGAAACTGGCGGACTCGAGTCCCGGAGAGGAGGGTGGAATTCCTGGTGTAGCGGTGAAATGCGTAGATATCAGGAGGAACACCGGTGGCGAAGGCGGCCCTCTGGACGGTGACTGACGCTGAGACGCGAAAGCGTGGGGAGCAAACAGGATTAGATACCCGCGTA
+
GGGGGGGGGGGGGGGGGGGGGGGGGGGGGGGGGGGGGGGGFGGGGGGGGGGGGGGGGGGGGGGGGGGGGGGGGGGGGGGGGGGGGGGGGGGGGGGGGGGGGGGGGGGGGGGGGGGGGGGGGGGGGGGGGGGGGGGGGGGGGGGGGGGGGGGGGGGGGGGGGGEGGGGGGGGGGGGGGDGGGGGEGGGGGGGGGC3CCFGCEGGGEEDGGEGGGEFGBCEGFCE<097<?FFGFGGGFB>E
@M00200:205:000000000-AKKM3:1:1101:19751:4767 1:N:0:1
ATTGGGTATAAAGGGCGCGTAGGTGGTCTGATAAGGGTGTGGTGAAAGCCCGGGGCTCAACCCCGGGTCGGCCGTGCCGACTGTTGGACTGGAGTGCTGTAGGGGCAGGCGGAATTCCGGGTGTAGCGGTGGAATGCGTAGAGATCCGGAGGAAGACCGGTGGCGAAGGCGGTCTGCTGGGCAGTTTCTGACACTGATGCGCGACAGCGTGGGGAGCAAACAGGATTAGATACCCTAGTA
+
GGGGGGGGGGGGGGGGGGGGGGGGGGGGGGGGGGGGGGGGGGGGGGGGGGGGGGGGGGGGGGGGGGGGGGGGGGGGGGGGGGGGGGGGGGGGGGGGGGGGGGGGGGGGGGGGDGGGGGGGGGGGGGGGGGGGGGGGGGGGGGGGGGGGGGGGGGGGGGGGGGGGGGGGGGGGGGGGGGGGGGGGGGGGGGGGGGGGD7EGGGGGGGGGGEEECGBG>GGGGDFGFGGF4F<G9CGCFFFG
@M00200:205:000000000-AKKM3:1:1101:13969:4776 1:N:0:1
ATTGGGTTTAAAGGGCGCGTAGGCGGTCTGTTAAGTTCGGTGTGAAAGCCCTCGGCTCAACTGGGGAAGTGCGCCGGATACTGACAGACTCGAGTACCGGAGAGGAGGGTGGAATTCCTGGTGTAGCGGTGAAATGCGTAGATATCAGGAGGAACACCGGTGGCGAAGGCGGCCCTCTGGACGAGTACTGACGCTGAGGCGCGAAAGCGTGGGGATCAAACAGGATTAGATACCCTAGTA
+
GGGGGGGGGGGGGGGGGGGGGGGGGGGGGGGGGGGGGGGGGGGGGGGGGGGGGGGGGGGGGGGGGGGGGGGGGGGGGGGGGGGGGGGGGGGGGGGGGGGGGGGGGGGGGGGGGGGGGGGGGFGGGGGGGGGGGGGGGGGGGGGGGGGGGGGGGGGGGGGGFGGGGGGGGGGGGDEGGGGGGGGGGGFC9FGGGGGG=EGGGDCCC=D4E=CGGG>DFGGGCGGGFGGFFF>GGDGGF>FG
@M00200:205:000000000-AKKM3:1:1101:11254:4800 1:N:0:1
ATTGGGTATAAAGAGCGCGTAGGCGGCTCGGAAAGTCGGTCGTGAAATCCGGGGGCTCAACCCCCGAACTGCGTCCGATACTTCCGAGCTGGAGGCAGGTAGGGGAGATCGGAATTCCTGGTGTAGCGGTGAAATGCGCAGATATCAGGAGGAACACCGGTGGCGAAGGCGGATCTCTGGGCCTTGCCTGACGCTGAGGCGCGAAAGCTAGGGGAGCGAACAGGATTAGATACCCGTGTA
+
GGGGFGFGGGGGGGGGGGGGGGGGGGGEFGGGGGGGFGGGGGGGGGGGGGGGGGGGCFFGGGGGGGGGGGGGGGGGGFGGGGGGGGGGG7FGFGGGGGGGGGGGGGGGGFGGGGGDEGGGGGGGGFGGGGGGGGGGGGGGGGGGGGGGGGGGGGGGGGGGGGGGGGGGGGGGDEGGGFGGCFFGGF6EFGGGGGGGGGGGGGGGGGGG?CGFFG:D>7CGGG?C:6D??=AGGEGGFFFF
@M00200:205:000000000-AKKM3:1:1101:26917:4803 1:N:0:1
ATTGGGCTTAAAGAGCGTGTAGGCGGCCAGGTAGGTCTGCTGTGAAAACTCGAGGCTCAACTTCGAGATGTCGGCGGAAACCATCTGGCTAGAGTCCGGAAGAGGAGAGTAGAATTCCTGGTGTAGCGGTGAAATGCGCAGATATCAGGAGGAATACCCGTGGCGAAAGCAGCTCTCTGGGACGGTACTGACGCTGAGACGCGAAAGCGTGGGGAGCAAACAGGATTAGATACCCCAGTA
+
GGGGGGG9EFGGGGGGG:FBFGGGGGGGGGGGGGFGGGGGGGGGGGGGGGGG988@CCFGC9FGGGGGGGGGGGGGGGGGFGGFGGGGFFGFGGGGGGGGG7DFGGGGGG@C??FE9FDF8DF@FFAC:FEGGGEFGGEGDGFGFGGCFGGGGGGGGGGDEGGGGGG<>8,D,BFGGGGGGFFEDG>E7+99=EGE:*5<C>5C>EDGDECEEGFGBFGGGG?FFGG>?FAD@CEF:)0<
@M00200:205:000000000-AKKM3:1:1101:7175:4842 1:N:0:1
ACTGGGCTTAAAGGGCGCGTAGGCGGCCTTGTCAGTCAGACGTGAAATCCCCAGGCTTAACTTGGGAACTGCGTCTGATACTACAAGGCTGGAGTTCGGGAGAGGGATGTGGAATTCCAGGTGTAGCGGTGAAATGCGTAGATATCTGGAGGAACACCGGTGGCGAAGGCGGCATCCTGGACCGAAACTGACGCTGAGGCGCGAAAGCCAGGGGAGCAAACGGGATTAGATACCCTCGTA
+
GGGGGGGGGGGGGGGGGGGGGGGGGGGGGGGGGGGGGGGGGGGGGGGGGGGGGGGGGGGGGGGGGGGGGGGGGGGGGGGGGGGGGGGGGGGGGGGGGGGGGGGGGDFFEGGGGGGGGGGGGGGGGGGGGGGGGGGGGGGGGGGGGGGFFG8FGGGEGGGGGGGGGG*FCFGDDGGGGGGGGGGGGGGGGGGGGGGGGCGGGGGGGEGGGGGFGG5)7CCFGGGGFGGFF@AGGFDG>@FE
@M00200:205:000000000-AKKM3:1:1101:13700:4853 1:N:0:1
ATTGGGTTTAAAGGGCGCGTAGGCGGGCAAGCAAGTCCGGGGTGAAAGCCTTCGGCTCAACCGGAGAAGTGCCTTGGATACTGCTTGTCTAGAGGGAGATAGGGGTTACTGGAACTTCCGGTGGAGCGGTGAAATGCGTTGATATCGGAAGGAACGCCGGTGGCGAAAGCGAGTAACTGGACCTCTTCTGACGCTGAGGCGCGAAAGCTAGGGGAGCAGACGGGATTAGATACCCTAGTA
+
GGGGGGGGGGGGGGGGGGGGGGGGGGGGGGGGGGGGGGGGGGGGGGGGGGGGGGGGGGGGGGGGGGGGGGGGGGGGGGGGGGGGGGGGGGGGGGGGGGGGGGGGGGGGGGGGGGGGGGGGGGGGGGGGGGGGGGGGGGGGGGCCDFGGGGGGGGGGGGCGFGGGGGGGGGGGGCFGBC9CGGFFGGGGGGGFE5*:CEGGGGGGGGGGFCGGGGFG@F8FGDCG?GGBFFFGCFGGFFFG
@M00200:205:000000000-AKKM3:1:1101:19308:4876 1:N:0:1
ATTGGGTGTAAAGGGCGCGCAGGCGGCTACGTAAGTCCGGCGTGAAATCCCACGGCTCAACTGTGGAACTGCGTCGGATACTGCGTTGGCTTGAGGATGGTAGAGGCTTTTGGAACTAGCGGTGTAGCGGTGAAATGCGCAGATATCGCTAGGAACGCCGGTGGCGAAGGCGGCAGGCTGGGCCGTTCCTGACGCTGAGGCGCGAAAGCTAGGGGAGCGAACCGGATTAGATACCCTGGTA
+
GGGGGGGGGGGGGGGGGGGGGGGGGGGGGGGGGGGGGGGGGGGGGGGGGGGGGGGGGGGGGGGGGGGGGGGGGGGGGGGGGGGGGGGGGGGGGGGGGGGGGGGGFGGGGGGGGGGGGGGGGGGGGGGGGGGGGGGGGGGGGGGGGGGGGGGGGGGGGGGGGGGGGGGDGGGGGGGGGGCGGGGGGGGGGFGGGGGGEEGGGGGGGGGGFCCFGGDDEEECCC8DB9<:?FACF?FFFFFFC
@M00200:205:000000000-AKKM3:1:1101:7770:4887 1:N:0:1
ACTGGGTTTAAAGGGCGCGTAGGTGGCCCGTTAAGTGGCTGGTGAAATCCCGGGGCTCAACTCCGGGGCTGCCGGTCAGACTGGCGAGCTAGAGCACGGTAGGGGCAGATGGAATTCCCGGTGTAGCGGTGGAATGCGTAGAGATCGGGAAGAATACCAGTGGCGAAGGCGTTCTGCTGGGCCGTTGCTGACACTGAGGCGCGACAGCGTGGGGAGCAAACAGGATTAGCTCCCCGAGTA
+
GGGGGGGGGGGFGGGGGGGGGGGGGGGDGGGGGGGGGGGGGGGGGGGGGGGGGGGGGGGGGGGGGGGGGGGGGGGGGGGGGGGGGGGGGGGGGGGGGGECFEGGDGGGGGGGGFGGGGGGGGGGGGGGGGGGGGGGGGGGG7FFGGGGGGGGGGGGGGFGFCGGGGGGGCCGCEGFGGCGGGGGGDGGFGDFGGC+<<C*29**CGGGGECEDGFGEDFFFDDG6FGFFF2*<;CGBB:*
@M00200:205:000000000-AKKM3:1:1101:17798:4907 1:N:0:1
ATTGGGTGTAAAGGGTGCGCAGGTGGTCGAGTAAGTCTGATGTGAAATCCCGCAGCTTAACTGCGGAATGGCATTGGATACTATTCGGCTAGAGGGTTGGAGGGGGGACTGGAATTCTCGGTGTAGCAGTGAAATGCGTAGATATCGAGAGGAACACCAGTGGCGAAGGCGAGTCCCTGGACAACTCCTGACGCTGAGGCACGAAAGCTAGGGGAGCAAACAGGATTAGATACCCGAGTAAGA
+
GGGGGGGFFGGGGGGGGGGGGGGGGGGGGGGGGGGGGGGGGGGGGGGGGGGGGGGGGGGGGGGGGGGGGGGGGGGGGGGGGGGGGGGGGGGGFGGGGGGGGGGGGDFGGGGGGFCFGGGGGGGGGGGGGGGGGGGGGGGGGGGGGGGGGGGGGGGGGGGGGGGGGGGGGGGGGGGCGGGFFFGGGGG?CFGGGGGGGGGGGGGGGGGFGGGGGGFGFGGGGGGGFGG>FF<CGG6DFFF6><<
@M00200:205:000000000-AKKM3:1:1101:20946:4912 1:N:0:1
ATTGGGTTTAAAGAGCGTGTAGGCGGCCTGGAAGGTCCGTTGTGAAAACTCGAGGCTCAACCTCGAGACGTCGATGGAAACCCTCAGGCTAGAGTCCGGAAGAGGAGAGTGGAATTCCTGGTGTAGCGGTGAAATGCGCAGATATCAGGAAGAACACCTATGGCGAAGGCAGCTCTCTGGGACGGTACTGACGCTGAGACGCGAAAGCGTGGGGAGCGAACAGGATTAGATACCCCAGTAAGA
+
GGGGGGGGGGGGGGGGGGGGGGGGGGGGGGGGGGGGGGGGGGGGGGGGGGGGGGGGGGGGGGGGGGGGGGGGGGGGGGGGFGGGGGGGGGGGGGGGGGGGGGGGGGGGGGGGGGGGGGGGGGGGGGGGGGGGGGGGGGG@FFGGGGGGGGGGGGEGGGGGGGGGGGGGGGGGGGGGGGGGGGGGGEGGGGGGGGGGGGGGDDGGGGGFGGGGGGEGEGGGGGGGFGD?FF9FG<@5<;?CC42
@M00200:205:000000000-AKKM3:1:1101:23512:4935 1:N:0:1
ATTGGTGTAAAGGGCGCGCAGGCGGCTACGTAAGTCCGGCGTGAAATCCCACGGCTCAACTGTGGAACTGCGTCGGATACTGCGTTGGCTTGAGGATGGTAGAGGCTTTTGGAACTAGCGGTGTAGCGGTGAAATGCGCAGATATCGCTAGGAACGCCGGTGGCGAAGGCGGAAAGCTGGGCCATTCCTGACGCTGAGGCGCGAAAGCTAGGGGAGCGAACCGGATTAGATACCCCAGTA
+
GGGGGFEGAFFGGGGGGGGEGFFGGGGGGGGGGFGFGGGGDFGGGGGGGGGGEEGGGGGGGGGGGGGGGGGGGGGEGECFBFGGGDGGGFGGGGGGGGGGGGGGGGGGFGGGGGGGGGGGGGGGGGGGGGGGGGGGGGGGGGGGGGE>>FGFGGGEGGGGGGGGGEGGDCEEEEGGGGGGGGGE@FFEGGGGEGGGGGGGGGGGGGGFCFGGGGF<35EED3CGBGD<=6<79C@*8>:C
@M00200:205:000000000-AKKM3:1:1101:6725:4955 1:N:0:1
ATTGGGTTTAAAGCGCGTGTAGGCGGCCAGGTAGGTCTGCTGTGAAAACTCGAGGCTCAACTTCGAGATGTCGGCGGAAACCATCTGGCTAGAGTCCGGAAGAGGAGAGTAGAATTCCTGGTGTAGCGGTGAAATGCGCAGATATCAGGAGGAATACCCGTGGCGAAAGCGGCTCTCTGGACTGTAACTGACACTGAGGCTCGAAAGCGTGGGTAGCAAACAGGATTAGATACCACAGTA
+
GGGGGGGGGGGGGGGGGGGGGGGGGGGGGGGGGGGGGGGGGGGGGGGGGGGGGGGGGGGGGGGGGGGGGGGGGGDGGGGGGGGGGGGGGGGGGGGGGGGGGGGGGGGGGGGGGGGGGGGGGEGGGGGGGGGGGGGGGEGCGGGGGGGGGFEGGGGGGGGGGGGEGGEGGGGGGGGGGGGGFEFFGFGFEGGGGGGGGGGGFFECGEGFGGGGGEFGFCFGGGFFFGF2FFBGFG97FFF+
@M00200:205:000000000-AKKM3:1:1101:24140:4960 1:N:0:1
ATTGGGTTTAAAGAGCTCGTAGGCGGCTCAGTAAGTCGGGTGTGAAACCCTCAGGCTCAACCTGGGGACGCCACTCGATACTGCTGTGGCTAGAGTCCAGTAGAGGAGTGTGGAATTCCCGGTGTAGCGGTGAAATGCGCAGATATCGGGAGGAACACCAACGGCGAAGGCAGCACTCTGGGCTGGTACTGACGCTGAGGAGCGAAAGCGTGGGTAGCAAACAGGATTAGATACCCGGGTA
+
GGGGGGGGGGGGGGGGGGGGGGGGGGGGGGGEGGGFCFGGFGGGGGGGGGGGGGGGGGGGGGGGGGGDGGGGGGFGGGGGGGGGGGGGGGGGFGGGGGGGGGGGGFGGFGGGGGGGFGGGGGGGGGGEFGGGGGGGGGGGGGGFFGFGGGGGGGGFGCFGGGGEGGCGGG>FGCFF6CCCDFGFEGFCEGGGGGGGGDCFFGGGGGDGGGDEGGFGEEFGGGGG?FCAFFFGF??GFFFCD
@M00200:205:000000000-AKKM3:1:1101:26313:4980 1:N:0:1
ATTGGGTGTAAAGAGCTCGTAGGCGGCTGGTCGCGTCGACTGTGAAAACCCGCGGCTCAACCGTGTGGTCTGCAGTCGATACGGGCTGGCTGGAGTTCGGTAGGGGAGACTGGAATTCCTGGTGTAGCGGTGAAATGCGCAGATATCAGGAGGAACACCGGTGGCGAAGGCGGGTCTCTGGGCCGATACTGACGCTGAGGAGCGAAAGCGTGGGGAGCGAACAGGATTAGATACCCTCGTA
+
FEGGGGGGGGGGGGGGGGGGGGGFGGGGGGGFGGGGEGGDFGGGGGGFGGG7FGGGGGGGGGGCDFGGGEAFGGGFGDDGGF=FGGEGC:EGGEFGFGGGEGGGGGGDCCAFGGEGFFFDG,@<DC<FG>*@F@FGE;<ECGF>FFGFGFGG@C:CFGGGEGGGGGGEGGFGGCGG6<CGFCGGGGGGG>FGGGCCEDGGGGG88?5)*:*85EB7)2:CD3=D?*74*94:9<CFFF5=D
@M00200:205:000000000-AKKM3:1:1101:6842:4984 1:N:0:1
ATTGGGTATAAAGGGCGCGTAGGCGGTTCCGAAAGTGGCCCGTGAAATCCCCCGGCTCAACCGGGGAAGTGCGGACCAAACTTCGGTGCTCGAGGCTGGGAGGGGAGACTGGAACTCTCGGTGGAGCGGTGAAATGCGTAGATATCGAGAGGAACACCGGTGGCGAAGGCGAGTCTCTGGTCCAGCTCTGACGCTGAGGCGCGAAAGCGTGGGTAGCAAACAGGATTAGATACCCTGGTA
+
GGGGGGGGGGGGGGGGGGGGGGGGGGGGGGGGGGGGGGGGGGGGGGGGGGGGGGGGGGGGGGGGGGGGGGGGGGGGGGGGGGGGGGGGGGGGGGGGGGGGGGGGCFFGGGGGGGGGGGGGGGGGGGGGGGGGGGGGGGGGGGDGFGGGGGDGGGGGGGGGGEECGGGGGGGGEGGGCGGGGDGEGC+CFGGGGGGGGGGGGGGGGGGGGGGGG8FG?CGCFGGGFGC??@9F7<+*7FFG
@M00200:205:000000000-AKKM3:1:1101:7012:5002 1:N:0:1
ATTGGGCTTAAAGCGCGTGTAGGCGGGCTGGCAAGTCAGGTGTGAAATCCCGAGGCTCAACCTCGGAATTGCGCCTGAAACTGCTGGTCTTGAGTACGGGAGGGGGCAGCGGAATTCTTGGTGTAGGGGTGAAATCCGTAGATATCAGGAGGAACACCGATGGCGAAGGCAGCTGCCTGGACCAGTACTGACGCTGAGACGCGAAAGCGTGGGGAGCAAACAGGATTAGATACCCCAGTA
+
GGGGGGGGGGGGGGGGGGGGGGGGGGGGGGGGGGGGGGGGGGGGGGGGGGGGGGGGGGGGGGGGGGGGGGGGGGGGGGGGGGGGGGGGGGGGGGGGGGGGGGGGGGGGGGGGGGFGGGGGGGGFGGGGGGGGGGGGGGGGGGGGGGGGGGGGGGGGGDGGGGGGGGGGGGGGGGEFGGGFFFFGGGGGGGGGGGGGGGGGGGDGGGGGGGCEGGF<BGCEGGGG0CGBFFFF?EGC>EFG
@M00200:205:000000000-AKKM3:1:1101:5493:5015 1:N:0:1
ACTGGGTTTAAAGGGTGCGTAGGTGGTGGGGTAAGTCTCGTGTGAAAGCTCGCAGCTCAACTGCGAAAAGTCACGGGATACTATTCTGCTAGAGGCTTGGAGGGGGGACTGGAATACTTGGTGTAGCAGTGAAATGCGTAGATATCAAGTGGAACACCAGTGGCGAAGGCGAGTCCCTGGACAAGACCTGACACTGAGGCACGAAAGCCAGGGGAGCAAACAGGATTAGATACCCGTGTAAGTC
+
GGGGGGGGGGGGGGGGDGGGGGGGGGGGGGGGGGGGGFGGGGGGGGGGGCGEGGGGGGGGGGGGGGGGCEGGGGGEGGGGGGGGGGGGGGGGGGGGDFGGFFDFGGGGGGGGGGGGGGGGGGGGGGGGGGGGCGGGGDEEGGGGGGGEFFGFGGGGGGGGGGGGGGGGGGGGGGGFGGG>EGG>CCF8?FGGGGGFFEFGGGGGGEDGC6>FEG>C@DF8FGGGBGFFFFFGGGGDE3FG7AA)
@M00200:205:000000000-AKKM3:1:1101:8705:5019 1:N:0:1
ATTGGGTGTAAAGAGCGCGCAGGCGGCTTGGTAAGTCGGATGTGAAAACCCGGTGGCTCAACCACGGGCCTGCATCCGATACTGCCCGGCTAGAGGTAGGTAGGGGAGATCGGAATTCCTGGTGTAGCGGTGAAATGCGCAGATATCAGGAGGAACACCGGTGGCGAAGGCGGATCTCTGGGCCTTACCTGACGCTCAGGCGCGAAAGCTAGGGGAGCGAACAGGATTAGATACCCCTGTA
+
GGGGGGEGFGFFGGGGGGGGGEEEFGGGGGDGGGGDGFGGGGGGGFDFCFFGGGGGG8EFGGGGGGGGGGGGGGFFFGGGGGGGGGGGGG@EGGGGGGFGGFGGGGGGGGGGGGGGFGGGGGGGGGFGGGFGG<FCFGGGGGGGGGGGGGGGGGGGGGGGGGGGGGGGGGFGGEGEGGGGGGGGGGGGGGFCFGGEGEFGGGGGDGGDGG:CFGFDDGGCDDED677>FF<77<F4.)80>
@M00200:205:000000000-AKKM3:1:1101:23814:5022 1:N:0:1
ATTGGGTTTAAAGGGCGCGTAGGCGGCTGGCCAAGTCCGGGGTGAAATCGTTCGGCTCAACCGGACAAGCGCCCCCGATACTGGTCGCCTCGAGGGGGGTAGGGGCGGACGGAACTTCCGGTGGAGCGGTGAAATGCGTAGATATCGGAAGGAACGCCGGTGGCGAAAGCGGTCCGCTGGACCCCTTCTGACGCTGAGGCGCGAAAGCCAGGGGAGCAAACGGGATTAGATACCCGCGTA
+
FFGGGGGGGGEGGGGGGGGGGGGGEGGGEGGGGGGGGGGGGGGGGGGGGGGGCFEGGGGCGFGCFGGFFFGGGGGEGGGGGGGGGGGGGGEGGGGGGGGCGEGEGGGGGGGGGGGG:CEGGGGGDGGGGGGGGGGGGGGGGGGEGGEC5C>EFCGGGGGGGEGGGGEEEGGGEE8EGCGGGFFEGGGGDGGGGGGGGGGGGGGGGGGGGCGGGG3DEFG8DCEGFGGFFFFFGFG:5BB5
@M00200:205:000000000-AKKM3:1:1101:15505:5041 1:N:0:1
ATTGGGTTTAAAGGGCGCGTAGGCGGGCCAGCAAGTCCGGGGTGAAATCTTTCGGCTCAACCGGAAAAGTGCCTTGGATACTGCTGGTCTCGAGGGAGGTAGGGGTCTGTGGAACTTCTGGTGGAGCGGTGAAATGCGTTGATATCAGAAGGAACGCCGGTGGCGAAAGCGACGGACTGGACCTCTTCTGACGCTGAGGCGCGAAAGCTAGGGGAGCGAACGGGATTAGATACCCCAGTA
+
FCFGGGGGGGGGGGG@FGGGGGGGGGD@BB<D<FGGGGGGGGGEGGGDGGGA<FGGGGGGGGGC@CGG8FGGGGGDGGGGGGGCFF=FGGAFGGGDCFG:FFCGGG>FGGGGGGGG9D,>CGFGGG8FGFGGGGGFGGGEGGGGGC9F>CCFCFFCGFGGGGGGGDE@GFGEG>5EEGGFCGG>@F9FGDGGGD5CGGGGGGEEGGGGCEGGGGFGFDGGGGGGBGF?FFBC+3<FED6C
@M00200:205:000000000-AKKM3:1:1101:8217:5056 1:N:0:1
ATTGGGTTTAAAGGGCGCGTAGGTGGCCCGTTAAGTGGCTGGTGAAATCCCGGGGCTCAACTCCGGGGCTGCCGGTCAGACTGGCGAGCTAGAGCACGGTAGGGGCAGATGGAATTCCCGGTGTAGCGGTGGAATGCGTAGAGATCGGGAAGAATACCAGTGGCGAAGGCGTTCTGCTGGGCCGTTGCTGACACTGAGGCGCGACAGCGTGGGGAGCAAACAGGATTAGATACCCCAGTA
+
FFGGFGGGGGGGGGGGGGGGGGGGGGGGGGGGGFGGFFGGDEFGGGGGGGGGGGGGEGGGGGGGGGGGGGGGGCEGGGGGGGGG8FEGGGGGGGGFGGDFGGCEFGGGG@FDGDGGGGGGGGGFGGGGGGGGGGGGGGGGDDGFGGGGGGGGGFFGGCGGGGGGGGGEEGG@CEGGGGFFGGGCEGGGGGGGGGGCF?=:CDG>CGGDEEDEGGFGFGFFCFGGFCF?F?<FFFFGE@FG
@M00200:205:000000000-AKKM3:1:1101:26221:5068 1:N:0:1
ATTGGGTGTAAAGGGTGCGTAGGCGGTTCGTTAAGTCCGGTGTGAAATCTCCCGGCTCAACTGGGAGGGGCCACCGGATACTGGCGAGCTAGAGGTGGGCAGAGGAAGGCGGAATTCCCGGTGTAGCGGTGAAATGCGTAGATATCGGGAGGAACACCAGTGGCGAAGGCGGCCTTCTGGGCCTACCCTGACGCTGAGGAGCGAAAGCGTGGGGAGCAAACCGGATTAGATACCCGTGTA
+
GGGGGGGGGGGGGGGGGGGGGGGGGGGGGGGGGGGGGGGGGGGGGGGGGGGGGGGGGGGGGGGGGGGGGGGGGGGGGGGGGGGGGGGGGGGGGGGGGGGGGGGGGGGGGGGGGGGGGGGGGGGEFGGGGGGGGGGGGGGGGGGGGFGGGGGGGGGGGGGGGGGGGGEGGGGGGGGGGGGGGFGGDFFGGGGFGGDEEFGGGGGGGGGGGEGGGGFGFGGGGCEDBDDBFFFG?AFD@FFG
@M00200:205:000000000-AKKM3:1:1101:4816:5074 1:N:0:1
ATTGGGTATAAAGCGTGTGTAGGCGGATGTCTAAGTGCCTCGTGAAATCCCACGGCTCAACCGTGGAACGGCTTGGCATACTGGACGTCTTGAGCGGTCTAGGGGCGAGCGGAACAGACGGTGGAGCGGTGAAATGCGTAGATATCGTCTGGAACGCCCATGGTGAAAACAGCTCGCTGGGGACCTGCTGACGCTGAGACACGAAAGCCAGGGGAGCGAACGGGATTAGATACCCGGGTA
+
GGGGGGEGGGGGGFGBFGGGGGGDGGEGGGGGGGGGFGGFFGGGGGG<FFEGGGDGE@FCGGGGGCEGGGGGGGFEFGGGGFDFFGEGGGCF9FFGGGGGGGGGGGECFEGGGGDGGG>FEGGDGGGCEFGGCFFGGG:BFFFCGGEGGGD3DCDC>FGGFFG<BCGGGGGFG?FGGGGGGDEBECFGGGGGDE:ECGGFGDG?CECGGG8CEGDD3E*:778D0C7<FFFFFEFD@)>:
@M00200:205:000000000-AKKM3:1:1101:7306:5088 1:N:0:1
ATTGGGTGTAAAGGGCGCGTAGGCGGCCTTGTCAGTCAGACGTGAAATCCCCAGGCTTAACTTGGGAACTGCGTCTGATACTACAAGGCTGGAGTTCGGGAGAGGAAAGCGGAATTCCCAGTGTAGCGGTGAAATGCGTAGATATTGGGAGGAACACCGGTGGCGAAGGCGGCTTTCTGGACAATCACTGACGCTGAGGCGCGAAAGCCAGGGGAGCAAACGGGATTAGATACCCGGGTA
+
GGGFGGGGGGGGFGGGGGGGGGGGGGGGGGGGGGFFGGGGGCFEADGGG<EGGGFGGEGGGGGEEFEFGEFGG@FEFFEFFFFGGGDDCGGGGGF<FFEDEDEEGGGFCGG@FGDAFGGGGFDDFDGGEGGGGGG<AFGGEC=CCFGFCGGDEC8AEFECFG>::FGG:BFEGE7BEGGG;EF5CCFCCFFGGGGGEFGGCDGCE=/5;=CFECFDBGG6C7?G6D28=@40<EF<>@FG
@M00200:205:000000000-AKKM3:1:1101:14255:5110 1:N:0:1
ACTGGGTTTAAAGTGCGCGTAGGTGGCCACCATAAGGCCGCGGTGAAAGGCTGGAGCTCAACTCCAGCTCGGCCGCGGCGACTGTGGGGCTTGGGCACTGTAGAGGCAGATGGAATTCCGGGTGTAGCGGTGGAATGCGTAGAGATCCGGAAGAACACCAGTGGCGAAGGCGGTCTGCTGGGCAGTGGGAGTGCAAACTCCTTATAGCCGACACTGAGGCGCGACAGCGTGGGGAGCAAACAGG
+
FGGGGG@FEGGGGGGGGGG@FGGGGGGGGGGFFGEFFGGGGGGGGGGGGFGFGGGGGGGGECFGGGFGGGGGGGGGGGGGGGGEFGGGGGGFGEGGGGGEFGGGGFGGGGGFGGGG?FGGGGGGFGGGGGGGGCCCFGGGGGGGGGGGFEGGGGGGGGGGGFFGGGEGGGGGG:BEFGGGGDEGGCCFGCEEGFGFG>FGGFGEGGGGCGGEGGFGFGGGGGGDFGGBF5?GEEED@>FEFBFB
@M00200:205:000000000-AKKM3:1:1101:15342:5136 1:N:0:1
ATTGGGTGTAAAGGGCGCGTAGGCGGCCTTCTAAGTCGAACGTGAAATCCCCGGGCTCAACCCGGGAACTGCGTCCGAGACTGGAAGGCTCGAATCCGGGAGAGGGATGTGGAATTCCAGGTGTAGCGGTGAAATGCGTAGATATCTGGAGGACCATCGGTGGCGAAGGCGGCATCCTGGACCGGTATTGACGCTGAGGCGCGAAAGCCAGGGGAGCAAACGGGATTAGATACCCGAGTA
+
GGGGGGGGGGGGGGGGGGGGGGGGGGGGGGGGGGGGGGGGGGGGGGGGGGGGGGGGGGGGGGGGGGGGGGGGGGGGGGGGGGGGGGGGGGGGGGGGGGGGGGGGGGGGGGGGGGGGGGGGFGGGGFGGGGGGGGGGGGGGGG9FFFGGGGGGG*DGGGGGGGGGGGGGGGGEEGGGGGGFGGGGGGGGGGGGGGGGGGGGGGGGGGGGGGGGGGFDEFGGGGEG<GG?F?AGGFGDFFFG
@M00200:205:000000000-AKKM3:1:1101:24035:5140 1:N:0:1
ACTGGGTGTAAAGGGCGCGTAGGCGGGGTCGGAAGTCGGGTGTGAAAGCCCCGGGCTCAACCCGGGAACGGCGCTCGAGACTCCGGCTCTTGAGTCCCGGAGAGGCGGGTGGAATTCCTGGTGTAGCGGTGAAATGTGTAGAGATCAGGAGGAACACCGGTGGCGCAGGCGGCCCGCTGGACGGAGACTGACGCTGAGGCGCGGAAGCGGGGGGAGCAAACGGGATTAGATACCCAAGTAAGA
+
GGGGGGGGGGGGGGGGGGGGGGGGGGGGGGGGGGGGGGGGGGGGGGGGGGGGGGGGGGGGGGGGGGGGGGGGGGGGGGGGGFGGGGGGGGGGGGGGGGGGGGGGGGGGGFGGFG:FEGFGGAFBFFFEG::*AFGG9F9?CFFF?CGGGFCEEF8EECCG>8C;>5:EG*?E8?EG5*?E8;CGGGE*3><@EC3:/;81>CE*:CDFC*8EEE)9)AFGCCCD(7>264<>E,0*)7=<FAA
@M00200:205:000000000-AKKM3:1:1101:22924:5150 1:N:0:1
ATTGGGTATAAAGGGCGTGTAGGCGGCTGAATAAGTGGGATGTTAAATCCCCCGGCTCAACCGGGGACCTGCATCTCATACTGTTCAGCTCGAGCACATCAGAGGAGACTGGAATTCCCGGTGTAGCGGTGAAATGCGTAGATATCGGGAGGAACACCAGTGGCGAAGGCGAGTCTCTGGGATGATGCTGACGCTGAGGCGCGAAAGCCAGGGGAGCAAACGGGATTAGATACCCGCGTA
+
GGGGGGGGGGGGGGGGGGGGGGGGGGGGGGGGGGGGGGGGGGGGGGGGGGGGGGGGGGGGGGGGGGGGGGGGGGGGGGGGGGGGGGGGGGGGGGGGGGGGGGGGGGGGGGGGGGGGGGGGGGGGGGGGGGGGGGGGGGGEGGGGGGGGGGGGGGGGGGGGGGGGGGGGGGGGGGGGGGFGGFGGGGGGCGGGGGGGCFGGGGCEGGGGGGGGGGFGFGGG:CEDFGG>@F<C:CGCEFFC
@M00200:205:000000000-AKKM3:1:1101:10285:5160 1:N:0:1
ATTGGGTTTAAAGCGCGTGTAGGCGGCCTATTAAGTGGCGTGTGAAAGCTCACCGCTCAACGGTGAGAGGCCGCGCCAAACTGATGGGCTTGAGGGTGGCAGAGGGTGATGGAATTCCCGGTGTAGCGGTGAAATGCGTAGATATCGGGAGGAACGCCAGTGGCGAAGGCGGCGCCCTGGGCCGAGCCCGACGCTGAGGCGCGAGAGCGTGGGGAGCGAACCGGATTAGATACCCTTGTA
+
GGGGGGGGGGGGGGGGGGGGGGGGGGGGGGGGGGGGGGGGGGGGGGGGGGGGGGGGGGGGGGGEGGGGGGGGGGGGGGGGGGGGGGGGGGGGGGGGGGGGGGGGGGGGGGGGGGGGGGGGGGGGGGGGGGGGGGGGGGGGGGGGGGGGGGGGGGGGGGGGGGGGGFGGGGGGGGGCEGGGGGGGGGG5FGGGGGGGGGGGGGGEECGGGEGGGGFGFGGGGCEGFCCBFFFFF?CF5?FD
@M00200:205:000000000-AKKM3:1:1101:11492:5193 1:N:0:1
ATTGGGTTTAAAGGGTGCGTAGGCGGCGTGTCAAGTCAGTTGTGAAATCTTAAGGCTTAACCTTAAGCGGTCAACTGATACTGTCATGCTAGAGTGCAGAAGGGGCAATCGGAATTCTTGGTGTAGCGGTGAAATGCGTAGATATCAAGAGGAACACCTGAGGTGAAGACGGGTTGCTGGGCTGACACTGACGCTGAGGCACGAAAGTGTGGGGATCAAACAGGATTAGATACCCCAGTA
+
GGGGGGGGGGGGGGGGGGGGGGGGGGGGGGGGGGGGGGGGGGGGGGGGGGGGGGGGGGGGGGGGGGGGGGGGGGGGGGGGGGGGGGGGGGGGGGGGGGGGGGGGGGGGGGGGGGGGGGGGGGGGGGGGGGGGGGGGGGGGEGGGGGGGGGGGGGGGGGFGGGGGGGGGGGGGGGGGGGGGGGGGGGGGGGGGGGGGGGGGGGGCEGGGGGGDGG57>FCEGDGGDFFEFC5DF<BFEFFG
@M00200:205:000000000-AKKM3:1:1101:9970:5196 1:N:0:1
ATTGGGTGTAAAGGGCGCGTAGGCGGGATGGCAAGTCAGTCGTGAAATCTCTCGGCTCAACCGAGAAACGTCGGCTGATACTGCCGTTCTTGAGGGATGCAGAGGAGACTGGAATTCCCGGTGTAGCGGTGAAATGTGTAGAGATCGGGAGGAACACCGGTGGCGAAGGCGGGTCTCTGGGCATTTCCTGACGCTGAGGCGCGAAAGCGTGGGGAGCAAACGGGATTAGATACCCCCGTAAGA
+
GGGGGGGGGGGGGFGGGGGGGGGGGGGGGGGGGGGGGGGGGGGGGGGGGGGGGGGGGGGGGGGGGGGGGGGGGGGGGGGGGGGGGGEGGGGGGGGGGGGGGGGGGGGGGGGGDGGGGGGGGGGGGGGGEGGGGGGGGGGGGGGGGGGFDGGD:FGGGGGGGGGGGGGDEGGGGGGGGGGGFGGGGGGGGGGGDGGGGGGGGGGG>EGGGCEGGGEDEGGGFDGG?GFDFFFGGGGGBFECD<2
@M00200:205:000000000-AKKM3:1:1101:23259:5206 1:N:0:1
ATTGGGTATAAAGGGTGCGTAGGCGGGTCTTTAAGTCAGGGGTGAAATCCTGGAGCTCAACTCCAGAACTGCCTTTGATACTGAAGATCTTGAGTTCGGGAGAGGTGAGTGGAACTGCGAGTGTAGAGGTGAAATTCGTAGATATTCGCAAGAACACCAGTGGCGAAGGCGGCTCACTGGCCCGATACTGACGCTGAGGCACGAAAGCGTGGGGAGCAAACAGGATTAGATACCCTTGTAAGA
+
GGGGGGGGGGGGGGGGGGGGGGGGGGGGGGGGGGGGGGGGGGGGGGGGGGGGGGGGGGGGGGGGGGGGGGGGGGGGGGGGGGGGGGGGGGGGGGGGGGGGGGGGGGGGGGGGGGGGGGGGGEGGFGGGGGGGGGGGGGFGGGFGGGGGGGGGGGFGGGFGGGGG8FGGGGGGGGGFDFFGGGGEGGGGGGGGGGGGGGGGGGGGGGGGGGGGGGFGEGFGCGGGFGC?F?AGFGGG4?=7:-:
@M00200:205:000000000-AKKM3:1:1101:21828:5209 1:N:0:1
ATTGGGTTTAAAGAGCGTGTAGGCGGCCAGGCAGGTCTGTTGTGAAAACTGGAGGCTTAACCTCCAGACGTCGACAGAAACCGTCTGGCTAGAGTCCGGAAGAGGAGAGTGGAATTCCTGGTGTAGCGGTGAAATGCGCAGATATCAGGAAGAACACCAATGGCGAAGGCAGCTCTCTGGGACGGTACTGACGCTGAGACGCGAAAGCGTGGGGAGCGAACAGGATTAGATACCCTAGTA
+
GGGGGGGGGGGGGGGGGGGGGGGGGGGGGGGGGGGGGGGGGGGGGGGGGGGGGGGGGGGGGGGGGGGGGGGGGGGGGGFFFGGGGGGGGGGGGGFGGGGGGGGGGGGGGGGGGGGGGGGGGGGGGGGGGGGGGGGGGGGEGGGGGFGGGGGGGGGFGGGGGGGGGGGGGGGGCFGGCECGGGGGGECCFDGGGGGGGGGGGGGGGC7FEEEGGGFD@GGGGGFG0DFBF44CFCGF;FFG
@M00200:205:000000000-AKKM3:1:1101:9258:5275 1:N:0:1
ATTGGGTTTAAAGGGCGCGTAGGCGGCCTGGTAAGTAGGGGGTGAAATCCTGCGGCTTAACCGCAGGGCTGCCTTCTAAACTGTCAGGCTTGAGCACGGTAGAGGCAGATGGAATTCCCGGTGTAGCGGTGGAATGCGTAGAGATCGGGAAGAACATCAGTGGCGAAGGCGGTCTGCTGGGCCGTTGCTGACGCTGAGGCGCGACAGCGTGGGGAGCAAACAGGATTAGATACCCGTGTA
+
GGGGGGGCFGGGGGGGEGGGGGGGGGGGGFFGGGGGGFGGGGGGGGGFDG9EFGGGGGGGGGGG:FDGGGGGGGFCEGGGGGGGAGFEGFGGGGCGGGEGFGFGGDFGG9FGGGGGC,>>CCFFGCCFEGGGGGGGGGGGGGGGG,6:C:FGFFGGFGGGGGGGGGGDGCCECEGGFFFCE88EGGC8C>FCEGCCCGGGDGGDGGDFGEGGCGB:BFDFGGGGBDC?FFFGGGGG5>F6
@M00200:205:000000000-AKKM3:1:1101:4524:5312 1:N:0:1
ATTGGGCGTAAAGGGCGCGTAGGTGGCGCGGCAAGTCGGTGGTGAAAGCCCGGGGCTCAACCCCGGGTCGGCCAACGATACTGCCGGGCTCGAGCATCGTAGAGGCGGGTGGAATTCCGGGTGTAGCGGTGGAATGCGTAGAGATCCGGAAGAACACCGGTGGCGAAGGCGGCCCGCTGGGCTGTGGCTGACGCTGAGGCGCGACAGCGTGGGGAGCAAACAGGATTAGATACCCCGGTAAGA
+
GGGGGGGGGGGGGGGGGGGGGGGGGGGGGGGGGGGGGGGGGGGGGGGGGGGGGGGGGGGGGGGGGGGGGGGGGGGGGGGGGGGFGGGGGGGGGGGGGGGGGGGFGGGGGCCECFGGFGGGG@FEFFFEG@FF8?CGGGBCFGFF?ACCE:EE8EFDFGGG>EGGG8EEG5EGDEGGE:EEG58CFGGCCGCCEECE:@FCC7:/8*19C1;EGG>DDFCG49FG6977?64C7<8>BD55C3.
@M00200:205:000000000-AKKM3:1:1101:7958:5322 1:N:0:1
ATTGGGTATAAAGTGCGTGCAGGTGGCTTGGTAAGTTAGGCGTGAAATCTCCCGGCTCAACTGGGAGAGGTCGTCTAATACTACCGGGCTAGAGAGCAGAAGAGGAAGATGGAATTCCCGGTGTAGTGGTGAAATGCGTAGATATCGGGAGGAACACCAGTGGCGAAGGCGGCTCTCTGGTCCACAACTGACGCTGAGGTGCGAAAGCTAGGGGAGCAAACGGGATTAGATACCCTTGTA
+
GGGGGGGGGGGGGGGGGGGGGGGGGGGGGGGGGGGGGGGGGGGGGGGGGGGGGGGGGGGGGGGGGGGGGGGGGGGGGGGGGGGGGGGGGGGGGGGGGGGGGGGGGGGGGGGGGGGGGGGGGGGGGGGGGGGGGGGGGGGGGGGGGGGGGGGGGFGGGGGGGFGGGGGGEFGGGGGGGGGGGGFGGGGGGGGGGGGGGGGGGGGGGGGGGGGGGGFGDGGGGGGGFGFFFFFGGGGFFFFC
@M00200:205:000000000-AKKM3:1:1101:23782:5329 1:N:0:1
ATTGGGTGTAAAGGGCGCGTAGGCGGCCCGTTAAGTTGCCGGTGAAATCCCGCGGCTCAACCGCGGGGCTGCCGGTAAGACTGGCGGGCTCGAGCACGGTAGAGGCAGATGGAATTCCCGGTGTAGCGGTGGAATGCGTAGAGATCGGGAAGAATACCAGTGGCGAAGGCGTTCTGCTGGGCCGTTGCTGACGCTGAGGCGCGACAGCGTGGGGAGCAAACAGGATTAGATACCCGAGTA
+
GGGGGGGGGGGGGGGGGGGGGGGGGGGGEGFGGGGGGGGGGGGGGGGGGGGGGGGGGGGGGGGEGGGFGGGGGGGGGGGGGGGGGGGGGGGGGGGGGGGGGGGGGGGGGGGGGGFGGGGGDFCFGGGGGGGDGGGGGGGGGGGGGCFGGEGEEGGGGGGGFGGGGGGGGGG8E>:<FGGGGG=?>ECEFFFGGGDEGGGGGD*8:8D:?ACGGGDD>CGEGFGD37*)90);FCF)5@FF
@M00200:205:000000000-AKKM3:1:1101:6695:5334 1:N:0:1
ACTGGGTTTAAAGGGTGCGTAGGTGGTCGGGTAAGTCTGATGTGAAATCTCCGAGCTCAACTCGGAAATGGCATTGGATACTATTCGGCTGGAGGGTTGGAGGGGGGACTGGAATTCTCGGTGTAGCAGTGAAATGCGTAGATATCGAGAGGAACACCAGTGGCGAAGGCGAGTCCCTGGACAACTCCTGACACTGAGGCACGAAAGCTAGGGGAGCAAACAGGATTAGATACCCTAGTA
+
GGGGGGGGGGFFFGGFEGGEFCEFGGGGGGGGGGGGGGGGGGGGCGGGGGGGGGGGGGGCFGGGGGGGGGFGGGGGFGGGGGGGGGGGCDFGGFGGFGGGFGGGGGGGGGGGCGGGGGGDG@FFGDDGGGGGGGFFFG7BFECFFGFFGGECGCGGGGGGGFGGDF:CGGGCEGGGFGCC6CEGGFGGGGGGGGGGGFDFGGDE>ED49C?@CEFGFGCGGFF5,7*54/4CFGGFFFFC
@M00200:205:000000000-AKKM3:1:1101:5754:5356 1:N:0:1
ATTGGGCTTAAAGGGAGCGTAGGCGGATAGTTTAGTCAGAGGTGAAAGCCCAGGGCTCAACCTTGGAATTGCCTTTGATACTGGCTATCTTGAGTATGGAAGAGGTATGTGGAACTCCGAGTGTAGAGGTGAAATTCGTAGATATCAGGAGGAACACCGGTGGCGAAGGCGGCCGCCTGGACGATTACTGACGCTGAGACGCGAAAGCGTGGGGAGCAAACAGGACTAGATACCCCAGTA
+
9FDGG<@@EEAC@<--CGGFGGGCF7+@CA<FFGGGFECEDGGGGGGG,CCFDGGGGGFGAFF<FFGGGFFGGGGGGGGC<6F6=,EFE96EF<CECFFGCFFFFGC<EFD,C=F@FEFCF=<A9F99=FFC<CFAFF?@F+AFG9FFC8==:EFFEECGCFC,8CC7EGGCCCC*BCG7,2=>EFGGGC,<:?DGG5,+:)/=CED;***4:8)95=*+1105(*25F?92+3<*75/A
@M00200:205:000000000-AKKM3:1:1101:8103:5365 1:N:0:1
ACTGGGCATAAAGCGCGTGTAGGCGGTTCCGTAAGTCCGCTCTGAAAGCCCAGGGCTCAACCCTGGGAGGCGGGTGGATACTACGGAACTGGAGTACGGAAGAGGAGATTGGAATTCCTGGTGTAGCGGTGAAATGCGCAGATATCAGGAGGAACACCAACAGCGAAGGCAGATCTCTGGGACGTTACTGACGCTGAGACGCGAAAGCGTGGGGAGCAAACAGGATTAGATACCCTCGTA
+
GGGGGGGGGGGGGGGGGGGGGGGGGGGGGGGGGGGGGGGGGGGGGGGGGGGGGGGGGGGGGGGGGGGGGGGGGGGGGGGGGGGGGGGGGGGGGGGGGGGGGGGGGGGGGGGGGGGGGGGGGGGGGGGGGGGGGGGGGGGGGGGGFGGGGGGGGGGGGGGGGGGGGGGGGGGGGGGGGGGGGGGGGGGGFFEFGGDGGGGGGGGGGGGGEGGGGGEDBGGCDFGG:4>?FFAGGGGGFEF=
@M00200:205:000000000-AKKM3:1:1101:21407:5397 1:N:0:1
ATTGGGTTTAAAGGGCGCGTAGGCGGGTTCCCAAGTCTGTGGTGAAATCCTCCAGCTTAACTGGAGAACTGCCGCGGATACTGGGGGTCTCGAGGACGGTAGGGGCGTGCGGAACAGTAGGTGGAGCGGTGAAATGCGTTGATATCTACTGGAACTCCGGTGGCGAAGGCGGCACGCTGGACCGTTTCTGACGCTGAGGCGCGAAAGCCAGGGGAGCAAACGGGATTAGATACCCGTGTA
+
GGGGGGGGGGGGGGGGGGGGGGGFGGGGGGGGF@FGGGGGGGGGFGGGGGGFGFFFGGCFGGGGGGGGGGGGGGGGGGGGGGGGGGGGGGGFFEGGGGGGGGFGGGGGGGGGFGGGGGGGGGGGGGGGDGGGGGGGGGGGGGGCFGGFGGGGGGGGGGGGGGGGGGDGGGGGGGGGGEGGGGGG8EFGGFGGGGGGDCCCGGEDGGGGGGFGD>>GFGC6C<ED?C*)1=BGGFGG57@C
@M00200:205:000000000-AKKM3:1:1101:26898:5406 1:N:0:1
ATTGGGTTTAAAGCGTGCGTAGGCGGACATGCAGGCATGGAGTGAAATCCCATGGCTCAACCATGGAACAGCTTCGTGAACCGCATGTCTTGAGGCAGGTAGGGGCGGTCGGAACGATAGGTGGAGCGGTGAAATGCGTAGATATCTATCGGAACGCCGACGGAGAAGTCAGGCCGCTGGGCCTGTCCTGACGCTGAGGCACGAAAGCGTGGGGCGCAAACGGGATTAGATACCCCCGTA
+
GGGGGGGDFGGGGGGGGEECGGGGGGCFGGGGGGGG@C<CFGGGGGFGGGGGGGGGGGGG@FGGGGGG8EFFGGGGGGEGGGGGGGGGGFGGFGGGGGGGG9FFGGGGGGGGEDGGGFGGGGFGGGDGCFGFCAFGGGGDFGGGGGGGGGGGGGGGDGGGGGGG@FCCA@FFFG8@E5*<CEC;FAFDFGGEGE<EECE=EGGGGGG4EGGGGG5)<EE=FG=<3<FBFFFGGFFG>:5*
@M00200:205:000000000-AKKM3:1:1101:11571:5424 1:N:0:1
ACTGGGTTTAAAGCGCACGTAGGCGGCGCAGCAAGTCAGGGGTGAAATCCCGGGGCTCAACCCCGGAACTGCCCTTGAAACTGCAGTGCTAGAATCTTGGAGAGGCGAGTGGAATTCCGAGTGTAGAGGTGAAATGCGCAGATATCAGGAGGAACACCAATTGCGAAGGCAGCTCGCTGGGACGTCACTGACGCTGAGACGCGAAAGCGTGGGGAGCAAACAGGATTAGATACCCCTGTA
+
GGGGGGGGGGGGGGGGGGGGGGGGGGGGGGGGGGGGGGGGGGGGGGGGGGGGGGGGGGGGGGGGGGGGGGGGGGGGGGGGGGGGGGGGGGGGGGGGGGGGGGGGGGGGGGGGGGGGGGGGGFFGGGGGGGGGGGGGGGGGGGGGGGGGGGGGGGGGGGGGGGGGGGGGGGGGGGGGGGDGGGGGGGGGGGGGGGGGGGGGGGGGGGGGGGGGGGFGFGCGFGGGFGGFFFFFCFFGFFFG
@M00200:205:000000000-AKKM3:1:1101:7021:5451 1:N:0:1
ACTGGGTGTAAAGGGCGCGTAGGCGGACATTTAAGTCAGAGGTGAAAGCCCAGGGCTCAACCTTGGAATTGCCTTTGATACTGGATGTCTTGAGTTCGGGAGAGGTGAGTGGAATGCCGAGTGTAGAGGTGAAATTCGTAGATATTCGGCGGAACACCAGTGGCGAAGGCGACTCACTGGCCCGATACTGACGCTGAGGCGCGAAAGCGTGGGGAGCAAACAGGATTAGATACCCTTGTA
+
GGGGGGGGGGGGGGGGGGGGGGGGGGGGGGGGGGGGGGGGGGGGGGGGGGGGGGGGGGGGGGGGGGGGGGGGGGGGGGGGGGGGFGGGGGGGGGGGGGGGGGGGGGGDGGGGGGGFGGGGGGGFGGGGGGGGGGGGGGGGGGGGGGFGGEFGGGGGGGGGFGGGGGGGGGGGGG7>CGGGGFGGDGGGGGGDEGDGGG=CEGGGGGGFG=EGGGFGFGGF5CGGBGG?F?AGG68C5FFF
@M00200:205:000000000-AKKM3:1:1101:21820:5461 1:N:0:1
ATTGGGTGTAAAGGGCGCGTAGGCGGTCGGGTAAGTTTGATGTGAAATCCCACGGCTTAACCGTGGAATGGCATCTTATACTGCCCGGCTAGAGTCTGGGAGAGGGAAGTGGAATTCCCGGTGTAGCGGTGAAATGCGCAGATATCAGGAAGAACACCCGTGGCGAAGGCGGCTCTCTGGAACGGTACTGTCGCTGAGACGCGAAAGCGTGGGGAGCGAACAGGATTAGATACCCTGGTAAGA
+
GGGGGGGGGGGGGGGGGGGGGGGGGGGGGGGGGGGGGGGGGGGGGGGGGGGGGGGGGGGGGGGGGGGGGGGGGGGGGGGGGGGGGGGGGGGGGGGGGGGGGGGGGGDGGGGGGGGGGGGGGGGGGGGGGGGGGGGGFGGGGGGGGGGGGGGGGGGGGEGGGGGGGGGGGGGGGCEGGGGGGGGGGGGGGDF7CGDEGFGGGGGGGGGGGEGGGGEGEGGEGDGG?F78?=AGCAFF>3<FCB<
@M00200:205:000000000-AKKM3:1:1101:5818:5473 1:N:0:1
ACTGGGCGTAAAGGGTGCGTAGGTGGGTTGGTAAGTCAGTGGTGAAATCCCCGAGCTTAACTTGGGAACTGCCATTGATACTATCAGTCTTGAATACCGTGGAGGTTAGCGGAATATGTCATGTAGCGGTGAAATGCTTAGATATGACATAGAACACCAATTGCGAAGGCAGCTGGCTACACGAATATTGACACTGAGGCACGAAAGCGTGGGGATCAAACAGGATTAGATACCCTTGTA
+
FGGFGFGGCEFGFGGGGGGGGGD@FGEFGGGGGDFGGFGGEGGDEFFGGFG8FC7FCECFGFGGGGGGGGGGFEEFGCF,<9CCFGEEED99CFGGDFFGGEGGGGG9<EFGGGGCGGFFFFFGGGGDGCFFFD<FGFFGGGAEAF<?F9FFCFEBCFFEF,>BEGGGGGFG8CF8E,@FD>EGGGGCAFCFF?FGGE5*ACGE5;CC:EEFG8595CCGC8=D<F7=889F<CCDFAFF
@M00200:205:000000000-AKKM3:1:1101:11851:5489 1:N:0:1
ATTGGGCGTAAAGGGCTCGTAGGCTGCCAACTAAGTCAGACGTGAAATCCCTCGGCTTAACCGGGGAACTGCGTCTGAGACTGGATGGCTTGAATCCAAGAGAGGGATGCGGAATTCCAGGTGTAGCGGTGAAATGCGTAGATATCTGGAGGAACACCGGTGGCGAAGGCGGCATCCTGGATTGGTATTGACGCTGAGGAGCGAAAGCCAGGGGAGCAAACGGGATTAGATACCCCAGTA
+
GGGGGGGGGGGGGGGGGGGGGGGGGGGGGGGGGGGGGGFGGGGGGGGGGGGFGGDGGGGGGGGGGGGGGGGGGCGGFEGGGGGGGGGGGGFEGFGGGGGGGGGGGGGGGGGGGG7FGGGGGGGGFFGGGGGGGCGGGGGGGGGGGGGGGGGGGGGGGGGGGGGFGGGGDGDGGD7?<FGGFDFG62BFGGG?CE3EGGGGGGG>BEDFFGGGDCDGEGG6CD=D6>C7@FF7<:+CBFFG
@M00200:205:000000000-AKKM3:1:1101:10037:5494 1:N:0:1
ATTGGGTGTAAAGGGCGCGTAGGCGGTGCGGTAAGTCTTCTGTGAAATCTCCAGGCTCAACCTGGAGCGGTCAGGGGAAACTGCCGTGCTGGAGTGTGGGAGAGGTGCGTGGAATTCCCGGTGTAGCGGTGAAATGCGTAGATATCGGGAGGAACACCTGTGGCGAAAGCGGCGCACTGGACCACAACTGACGCTGAGGCGCGAAAGCTAGGGGAGCAAACAGGATTAGATACCCCTGTA
+
GGGGGGGGGGGGGGGGGGGGGGGGGGGGGGGGGGGGGGGGGGGGGGGGGGGGGGGGGGGGGGGGGGGGGGGGGGGGGGGGGGGGGGGGGGGGGGGGGGGGGGGGGGGGGGGGGGGGGGGGGGGGGGGGGGGGGGGGGGGGGGGGGGGGGGGGGCGGGGFFFGGGGGGGGGGGGGEGGGGGFGEGGGE8<F<CCEGGGGGGGGGG>EDDCGGGGGDGF7FFGGGGFGGFFFAFFGGC)09:
@M00200:205:000000000-AKKM3:1:1101:22271:5511 1:N:0:1
ATTGGGCTTAAAGGGCGCGTAGGTGGCCCGTTAAGTGGCTGGTGAAATCCCGGGGCTCAACTCCGGGGCTGCCGGTCAGACTGGCGAGCTAGAGCACGGTAGGGGCAGATGGAATTCCCGGTGTAGCGGTGGAATGCGTAGAGATCGGGAAGAATACCAGTGGCGAAGGCGTTCTGCTGGGCCGTTGCTGACACTGAGGCGCGACAGCGTGGGGAGCAAACAGGATTAGATACCCCCGTA
+
GGGGGGGGGGGGGGGGGGGGGGGGGGGGGGGGGGGGGGGGGGGGGGGGFGGFGGGGGGGGGGGGGGGGGGGGGGGFGEGGGGGGGGGGGGGGEGGGGGG7FGDEGGGGGGGGGGGGDFGGGGGGGGGGGFGGGGGGGGGGGGGGFGGGC:FDG@GGGGGFGDGGG@EGGGGGGGCFFGGGGFGGGGGGGC:FGFFGGGGG7DGGGGGGGGGGGGFDFGGGGGGGFFGBFFADCFGGFF:C
@M00200:205:000000000-AKKM3:1:1101:10916:5524 1:N:0:1
ATTGGGTTTAAAGCGCGTGTAGGCGGCCCGGTAAGTCCGCTGTGAAAGTCGGGGGCTCAACCCTCGGATGCCGGTGGATACTGTCGGGCTCGAGTACGGAAGAGGCGAGTGGAATTCCTGGTGTAGCGGTGAAATGCGCAGATATCAGGAGGAACACCAATTGCGAAGGCAGCTCGCTGGGACGTTACTGACGCTGAGACGCGAAAGCGTGGGGAGCAAACAGGATTAGATACCCTAGTA
+
GGGGGGGGGGGGFGCEEGCFGFGGGDEGGGGFGGGGGFCGFEGGGGGGFGGGDGGGGGGGGGGDFCFE=FFGEGGGGGGGGGGGGGGGGGGGGGGFGGGGGGGFFGGDFGGFGGGGGGGGG:ACCFGGGFCFGGGG@FGGECFFGCFGGFEGGFAFFFFGGFGGCFEEGGCGGGGD5>CGGGFEGGCEF>CCECCGEFFFGGGDGGGCE5CEEEF3>:CF<4;C6CF?F?AFFCFC:5@G
@M00200:205:000000000-AKKM3:1:1101:24536:5544 1:N:0:1
ATTGGGTATAAAGAGCGTGTAGGCGGCCAGGCAGGTCCGCTGTGAAAACTCGAGGCTCAACCTCGAGACGTCGGTGGAAACCGCCTGGCTAGAGTCCGGAAGAGGAGAGTGGAATTCCCGGTGTAGCGGTGAAATGCGCAGATATCGGGAGGAACACCCGTGGCGAAAGCGGCTCTCTGGGACGGTACTGACGCTGAGACGCGAAAGCGTGGGGAGCGAACAGGATTAGATACCCGAGTAAGA
+
GGGGGGGGGGGGGGGGGGGGGGGGGGGGGGGGGGGGGGGGGGGGGGGGGGGGGGGGGGGGGGGGGGGGGGGGGGGGGGGGGGGGGGGGGGGGGGGGGGGGGGFGGGGGGGGGGGGGGGGGGGGGGGGGGEGGGGGGGGGGGGGGGGGGGGGGGGGGGGGGGGGGGGEEGGGGGGGGGGGGGGGGECFGFGGFGGGGGGGGGGG>E819E:8CEGEGFG>8CDGG?G74??:DAAF575<FGFB
@M00200:205:000000000-AKKM3:1:1101:16673:5586 1:N:0:1
ATTGGGTTTAAAGAGCGTGTAGGCGGTCCGGTAAGTCGGCTGTGAAAGTCCAGGGCTCAACCCTGGGATGCCGGTCGATACTGCCGGACTAGAGTTCGGAAGAGGCGAGTGGAATTCCCGGTGTAGCGGTGAAATGCGCAGATATCGGGAGGAACACCAATGGCGAAGGCAGCTCGCTGGACCTGTCCTGACGCTGAGGCGCGAAAGCTAGGGGAGCGAACAGGATTAGATACCCGTGTA
+
GGGGGGGGGGGGGGGGGGGGGGGGGGGGGGGGGGGGGGGGGGGGGGGGGGGGGGGGGGGGGGGGGGGGGGGGGGGGGGGGGGGGGGGGGGGGGGGGGGGGGGGGGGGGGGGGGGGGGGGGGGGGGGGGGGGGCFGGGGGGGGGGGFGGGGGGGGGGGGGGGGGGGGGGGGGEGGGGGGGGFGGGGGGGGGGGGGGGGGGGGGGGGEDFG?@FGGFGFGGEGCCCFCGF=BAFFFGDBF@C
@M00200:205:000000000-AKKM3:1:1101:8738:5626 1:N:0:1
ATTGGGTATAAAGGGCGCGTAGGCGGGTCGGGAAGTCGGTCGTGAAATCTCCGGGCCCAACCTGGAGGGGCCGGCCGAGACTCCTGGTCTTGAGGGGCGCAGAGGAGCCTGGAATTCCCGGTGTAGCGGTGAAATGTGTAGAGATCGGGAGGAACACCGGTGGCGAAGGCGGGGCTCTGGGCGCACCCTGACGCTGAGGCGCGAAAGCGTGGGGAGCAAACGGGATTAGATACCCCCGTA
+
GGGGGGGGGGGGGGGGGGGGGGGGGGGGGGGGGGGGGGGGGGGGGGGGGGGGGGGGGGGGGGGGGGGGGGGGGGGGGGGGGGGGGGGGGGGGGGGGGGGGGGGGGGGGGGGGGGGGGGGGGGGGGGGGGGGGGGGGGGGGGGGGGGGGGGGGGGGGGGEGGGGGGGGGGGGGGGEGGGGGGGGGGGGGGGGGGGGGGGGGGGGGGGGGECEGGG3CBGEFGDGGFGGBFFAFGFGDBFFG
@M00200:205:000000000-AKKM3:1:1101:6546:5631 1:N:0:1
ATTGGGCTTAAAGCGCACGTAGGCGGATCTTTAAGTCAGGGGTGAAATCCTGGAGCTCAACTCCAGAACTGCCTTTGATACTGGGGATCTCGAGTCCGGGAGAGGTGAGTGGAACTGCGAGTGTAGAGGTGAAATTCGTAGATATTCGCAAGAACACCAGTGGCGAAGGCGGCTCACTGGCCCGGTACTGACGCTGAGGTGCGAAAGCGTGGGGAGCAAACAGGATTAGATACCCTAGTA
+
FGGGGGGGGGGGGGG7BGG<FGGGGGE@@FEEGGGGGGGGFGGGGGGCGGFFGEGGGFGGGGF<CFGGAFGGFFGEFGFGGGFDD7,,FGFGGGGF,FGCGGGGG8@DGGGGGGFFDGCCFFGGGG?FGGGCFGGCGGGGGGCCF,,A6F=FGGFGGGFFGGGGGGGGGGGGG5*2?DGGFGGDE>EGGGFGDGGGGCFFDGGGGGGDGGGGGGFG>CCEFGGGFGGBF4<7<CFF:>FF
@M00200:205:000000000-AKKM3:1:1101:16240:5640 1:N:0:1
ACTGGGTATAAAGGGTGCGTAGGCGGTTTAGAAAGTCAGATGTGAAAGCCCACAGCTCAACTGTGGAACTGCATCTGAAACTTCTGAACTTGAGTGCGAGAGAGGTAAAGGGAATTCCCGGTGTAAGGGTGAAATCTGCAGAGATCGGGAGGAACACCAGTAGCGAAGGCGCTTTACTGGCTCGTAACTGACGCTGAGTGCACGAAGGCGTGGGGAGCAAACGGGATTAGATACCCCCGTA
+
GGGGGGGGGGGGGGGGGGGGGGGGGGGGGGGGGGGGGGGGGGGGGGGGGGGGGGGGGGGGGGGGGGGGGGGGGGGGGGGGGGGGGGGGGGGGGGGGGGGGGGGGGGGGGGGGGGGGCGGGGGGGGGGGGGGGGGGGGGGGGGGGGGGGGGGGGGGGGGGGGGGGGGGGGGGGGGGGGGGGGGGGGGGGGGGGGGGGGGGGGGGGGGDGGGGDGGDDFGGGFGGG?3)3AFFFFFGGFEDEG
@M00200:205:000000000-AKKM3:1:1101:27310:5645 1:N:0:1
ATTGGGTGTAAAGAGCGCGTAGGCGGCCGTGCAAGTCGGTTGTGAAATCCCGGGGCTCAACCGCGGGACTGCGTCCGATACTGCACGGCTCGAGGCAGGTAGGGGAGAGTGGAATTCCCGGTGTAGCGGTGAAATGCGCAGATATCGGGAGGAACACCAATGGCGAAGGCAGCTCGCTGGGACGTTACTGACGCTGAGACGCGAAAGCGGGGGGAGCAAACAGGATTAGATACCCCGGTAAGA
+
FGCFGGG-@E<FFG?FC@F:EGGGGGGGGGGGGCFGGG:FGGFGFFGGCF@EEGGG+,FCCEFGGGGGEEFGGGGGGDGGGGGGGGGGCCG@FGGGGGGGFCDCGGGGCDFFFEGGAFGG7<CCFG;<E<FGG@,<7<CGGCFFG:CFGGGG:FCFGCF7BA:CCC>8C@CEDCCGG*;CGCE>CC@EGGC85C7EG8CFGGGD5/7DC5*:CGFD>CF89CFG:CC26@-:C,37))8:*3)
@M00200:205:000000000-AKKM3:1:1101:16805:5680 1:N:0:1
ATTGGGCGTAAAGCGTGCGTAGGCGGAGTGCTAAGTACCTTGTGAAATCCCACGGCTCAACCGTGGAACTGCTTGGTATACTGGTTCTCTTGAGCCACTTAGGGGCTACCGGAACAAATGGTGGAGCGGTGAAATGCGTAGATATCATTTGGAACGCCAATGGTGAAAACAGGTAGCTGGGAGTGTGCTGACGCTGAGACACGAAAGCCAGGGGAGCGAACGGGATTAGATACCCCGGTA
+
GGGGGGGGGGGFFFEGEGGGGGCGGDCFGGGGGFFFAFGGG9CEFCA@FFF<EFGGGGG9FFGGGDEEG?FGG9FFFFFEFFGGGGF9EGGFFCCFFEGGEFFF+CB,F@F:FGGGF8FCFCFEB@,=+FC>F<,C,==EE7B,;D,=FFDD<AA7FC:C@>D8,3@F9,:DEGFG6DAFD6CEGCDGGG7:;C4=5;CFFF5C:CCFGGG7:*8<)>EGGGCD(>7<**6>@@FGB35E
@M00200:205:000000000-AKKM3:1:1101:12761:5680 1:N:0:1
ATTGGGTTTAAAGCGCGCGCAGGCGGGCCGTACAAGTCGGAAGTGAAATCCCGGGGCTCAACTCCGGGACTGCTTCCGAAACTGTCGGCCTGGAGACCGGTAGAGGTGGGTGGAATTCCCGGTGTAGCGGTGGAATGCGTAGATATCGGGAGGAACGCCAGTGGCGAAGGCGGTCATCTGGGCCATCCCTGACGCTGAGACGCGAAAGCTAGGGGAGCGAACCGGATTAGATACCCCTGTA
+
GGGGGGGGGGGGGGGGGGGGGGGGGGGGGGGDGGAEGGGGGGGGGGGGGGGGGGGGGGGGGGGGGGGGGGGGGGGGGGGGGGGGGGGGGGGGGGGGGGGGGGGGGGGGGGGGGGGGGGGGGGGGGGGGGGGGGGGGGGGGGGGGGGGGGGGGGGGGGGGGGGGFGGGGGDGGGGGGFGGGGGGGGGGFGGFGGGGGGGGGGCEGGGDGGGFCEGEGFGGGDGED>C56??AGGGG4FFFFF
@M00200:205:000000000-AKKM3:1:1101:13464:5681 1:N:0:1
ATTGGGTGTAAAGGGCGTGTAGGCGGTTTGTTAAGTCATGTGTGAAATCCCCCGGCTCAACCGGGGAACGACGCATGAAACTGGCAAGCTAGAGTACTGAAGAGGGGGGTGGAATTCCCGGTGTAGCGGTGAAATGCGTAGATATCGGGAGGAACACCGGTGGCGAAGGCGGCCCCCTGGTCAGATACTGACGCTGAGACGCGAAAGCGTGGGGAGCAAACAGGATTAGATACCCTAGTA
+
GGGGGGGGGGGGGGGGGGGGGGGGGGGGGGGGGGGGGFGGGGGGGGGGGGGGGGGGGGGGGGGGGGGGGG,FGGGGGGGGGGGGGGGGGGGGGGGGGGGGGGGGGGGGGGGGGGGGGGGGGGGGGGGGGGGGGGGGGGGGGGGGGGGGGGGGGGG>FGGGGGGGGGEEEGEGGEGGGGGGGGGGGGGGGGGGGGGGGFFGGGDGGGDGGCCGGGFDBGGGGGGGFGGF@FFGFGGGFFFG
@M00200:205:000000000-AKKM3:1:1101:20099:5689 1:N:0:1
ACTGGGTTTAAAGGGAGCGTAGGCGGATAGTTTAGTCAGAGGTGAAAGCCCAGGGCTCAACCTTGGAATTGCCTTTGATACTGGCTATCTTGAGTATGGAAGAGGTATGTGGAACTCCGAGTGTAGAGGTGAAATTCGTAGATATTCGGAAGAACACCAGTGGCGAAGGCGACATACTGGTCCATTACTGACGCTGAGGCTCGAAAGCGTGGGGAGCAAACAGGATTAGATACCCGAGTA
+
GGGGGGGGGGGGGGGFEGGGGGGGGGGGGGGGGFGGGFGFGGGGGGGGGFGGGGGGGGGGGGGFGGFFFFGGGGGGGGGGGGGGGGGGGGGGGGFGEFGFGGGGGGGGGGGGGGFGGGGGGGGGGFAFGGGGGGGCFGGFFGGGGAEFGEDEGGGGGGGGGGGGGGGGGFGGGDEGGGGGFEFCGGGGGGGGGGGGGDFG5FEECCDGCCECGG:8>5?@<*:<<67@FFFGGGGGFEFG
@M00200:205:000000000-AKKM3:1:1101:11786:5690 1:N:0:1
ACTGGGTTTAAAGGGCGCGTAGGCGGCCAGCGCAAGTCAGTTGTGAAATCTCCGGGCTTAACTCGGAACGGTCAACTGATACTGCGCGGCTAGAGTGCAGAAGGGGCAACTGGAATTCTCGGTGTAGCGGTGAAATGCGTAGATATCGAGAGGAACACCTGCGGCGAAGGCGGGTTGCTGGGCTGACACTGACGCTGAGGCGCGAAAGCCAGGGGAGCGAACGGGATTAGATACCCCTGTA
+
GGGGGGGGGGGGGGGGGGGGGGGGGGGGGGGGGGDGGGGGGGGGGGGGGGGGGGGGGGGGGGGGGGGGGGGGGGGGGGGGGGGGGGGGGGGGGGGGGGGGGGGGGGGGGGGGGGGGGGGGGGGGGGGGGGGGGGGGGGGGGGGGGGGGGGGGGGGGGGGGGGGDGGGGGGGGGGGGGGGGGGGGGGGFGGGFGGGGEEGGGGGGEG35EF>CFGDGFEGEGGGG:*)3@FAGGGGCF:>CD
@M00200:205:000000000-AKKM3:1:1101:11493:5697 1:N:0:1
ATTGGGTTTAAAGGGCGCGTAGGCGGGATGGCAAGTCAGTCGTGAAATCTCTCGGCTCAACCGAGAAACGTCGGCTGATACTGCCGTTCTTGAGGGATGCAGAGGAGACTGGAATTCCCGGTGTAGCGGTGAAATGTGTAGAGATCGGGAGGAACACCGGTGGCGAAGGCGGGTCTCTGGGCATTTCCTGACGCTGAGGCGCGAAAGCGTGGGGAGCAAACGGGATTAGATACCCGGGTA
+
GGGGGGGGGGGEFFGGGGGGEGGGGGGGGGGGGGGGGGGGGGGGGGGGGGGGGGGGGGGGGGGGGDGGGGGGGGGGGGGGGGGGGGGGGGGGEGGGGGDGGGGGGGGGGGGGGGGGGGGGGEGFGGGGDGGFGGGGGGGGGGGGGGGGEGGGGGGGGGGGGEGGGDEGCGGCGGGGGFGGGGGGCCGGGGGGGGDGEFGGGGDGGEGGGEGGDG>DEGCFFGDC0DFBFFF7FFFGFFD5
@M00200:205:000000000-AKKM3:1:1101:26666:5702 1:N:0:1
ATTGGGTATAAAGGGCGCGTAGGCGGTGCGGCACGGTCCGCGTGAAATCCCTCGGCTCAACCGAGGAATTGCGCGGGCAACGACCGCGCTGGACGGCATCAGGGGAAGATGGAACTCCCGGTGGAGCGGTGAAATGCGTAGATATCGGGAGGAACGCCGGTGGCGAAAGCGAGCTTCTGGGGTGCCTGTGACGCTGAGGCGCGAAAGCTAGGGGAGCAAACGGGATTAGATACCCGAGTA
+
GGGGGGG6====EFGEG@FFGGGGGGGGGGGGGGGGGE@FGGGGDGDGFCFFAFGGGDGGGGGGGDGGGFGGGGGGGGEGGECGGGGGDGEEGFGFGDEFG9EGGGGEGFGGGGGGF>FGEGGD:FFGGGGGGC:F9FFGGDGGGGG>@@FGGG8EEGGGGGDCEC*8:*?8*1?EG?F?CGGGGEEGGGGDCDGGDFFFGGGCEEDC@FGGGGFG@CFGGGGG?:F?F44>CCGG>B7E
@M00200:205:000000000-AKKM3:1:1101:8355:5733 1:N:0:1
ATTGGGTGTAAAGAGCTCGTAGGCGGTTTGTCGCGTCTGCCGTGAAAGTCCGGGGCTCAACTCCGGATCTGCGGTGGGTACGGGCAGACTAGAGTGATGTAGGGGAGACTGGAATTCCTGGTGTAGCGGTGAAATGCGCAGATATCAGGAGGAACACCGATGGCGAAGGCAGGTCTCTGGGCATTAACTGACGCTGAGGAGCGAAAGCATGGGGAGCGAACAGGATTAGATACCCGCGTAAGA
+
GGGGGGGGGGGGGGGGGGGGGGGGGGGGGGGGGGGGGGGGGGGGGGGGGGGGGGGGGGGGGGGGGGGGGGGGGGGGGGGGGGGGGGGGGGGGGGGGGGGGGGGGGGGGGGGGDGFGGGFGGFGGGGGGGGGGGGGGGGGGGGGGCFGGGGGGGG@FGGGGDGGFCGGCGGFEGGGGFGGGGGGGGGGF?FGGGGDGGGCGGGGGGG57FGGGGGFGEGGGGCGC1978/9<FCEFD:5@E3(.
@M00200:205:000000000-AKKM3:1:1101:4045:5757 1:N:0:1
ATTGGGTTTAAAGAGCGTGTAGGCGGCCGGCTAGGTCTGGTGTGAAAACTCGAGGCTCAACCTCGAGATGTCGCCGGAAACCAGTCGGCTAGAGTCCGGAAGAGGAGAGTGGAATTCCTGGTGTAGCGGTGAAATGCGCAGATATCAGGAAGAACACCTATGGCGAAAGCAGCTCTCTGGGACGGTACTGACGCTGAGACGCGAAAGCGTGGGGAGCGAACAGGATTAGATACCCCCGTA
+
GGGGGGGGGGGGGGGGGGGGGGGFFGGGEGCGGGGGGGGGGGGGGGGFGGGGGGGGDGGFGGGGEFGFGFGGGGGDGGGGCGGGA<EGGE+EDGGGGEGGGGGGGGGFGGGGFFBFGGGGGGGGFGGGG:FD=FFGG@FGGGFCF@,@CFFFGGGGFGFGGGGGGGGFGGGFC:CEGC9FCCCEEE8?EC<FGGGGDFFG5>=8E/)98/;CDG3DBG*8D)A*8C727=9::CE*)7<7
@M00200:205:000000000-AKKM3:1:1101:5001:5773 1:N:0:1
ATTGGGTTTAAAGAGCGCGCAGGCGGCTGGTCAAGTCCGATGTGAAATCTTCCGGCTCAACTGGGAAACTGCATCGGAAACTGATCGGCTTGAAGGTGGGAGAGGGTAGTGGAATTCCCGGTGTAGTGGTGAAATGCGTAGATATCGGGAGGAACACCAGTGGCGAAGGCGACTACCTGGCCCATTCTTGACGCTGAGGCGCGAAAGCTAGGGGAGCGAACGGGATTCGATACCCGCCGTA
+
FGGGGGGGGGGGGGGGGDG7FFGGGGGGG,E,CFGGGFG>FGGGGGGGGG<FFGGGGGGGGDDFGFFGGGGGGEFGGDCFFGGCECFDEGGGGEA8,BFGGGGGECCFGFGGGFFGGG<CEGEFFGGGCFGGGDGCFEGEGGGGGGDGG7FEG7FFFEFCEFFGGGGGGGEEEGCGCFDGGGGC9C9CEFGGDCGGGGG5=CEEGDDF79CFGGFDF=ECDGDGBG:..*-1:@F<5))17
@M00200:205:000000000-AKKM3:1:1101:16882:5798 1:N:0:1
ATTGGGTATAAAGGGCGCGTAGGTGGCCCGTTAAGTGGCTGGTGAAATCCCGGGGCTCAACTCCGGGGCTGCCGGTCAGACTGGCGAGCTAGAGCACGGTAGGGGCAGATGGAATTCCCGGTGTAGCGGTGGAATGCGTAGAGATCGGGAAGAATACCAGTGGCGAAGGCGTTCTGCTGGGCCGTTGCTGACACTGAGGCGCGACAGCGTGGGGAGCAAACAGGATTAGATACCCTGGTA
+
GGGGGGGGGGGGGGGGGGGGGGGGGFGGGGGGGGGGGGGGGGGGGGGGGGGGGGGGGGGGGGGGGGGGGGGGGGGGGGGEGGGGGGGGGGGGGGGGGGGGGGGGGGGGFGEFFFGGGGGGGGGGGGGGGGGGGGGGGGGGG:FA,EFFGGGGGGGGFFFGGGGGCEEEEGGGGGGGGGGCECFEGDEGGGGFGGGGGGCGGGGDGGGGGE>EGD@)<GE@5CGF?GG)/@>7AFGFF3?F
@M00200:205:000000000-AKKM3:1:1101:22780:5817 1:N:0:1
ATTGGGTATAAAGGGCGCGTAGGCGGCCACCGCAAGTCGATTGTGAAATCTCCGGGCTTAACCCGGAAAGGTCAACCGATACTGCGGGGCTAGAGTGCAGAAGGGGCAACTGGAATTCTCGGTGTAGCGGTGAAATGCGTAGATATCGGGAGGAACACCAGTGGCGAAGGCGGTTGCCTGGAGCTTTGCTGACGCTGAGGCGCGAAAGCGTGGGGAGCGATCCGGATTAGATACCTGCGTA
+
GGGGGGGGGGGGGGGGGGGGGGGGGGGGGGGGGGGGGGGGEGGGGGGGGGGGGGGGGGGDGGGGDGGGFGGGFEGGGDEGGGGGGGGGGDFGGGFGGGGGEGGGGFGEFGGGGGGGGGGGGGGGEFGGGD@FFCGGGGGGGGGGGGGGGGGGG:FCFFD<FGGGGECC*=FGGGGEFCCCFGGGEFFGGGGECGDEDCFGG5*8C8><FD/8CC3CDGGEGGEG9<<?FFAGFFG*9>>5D
@M00200:205:000000000-AKKM3:1:1101:26107:5833 1:N:0:1
ACTGGGTTTAAAGTGGGTGTAGGCGGTTTCTTAAGTCAGATGTGAAATCCAGCGGCCCAACCGCTGAATTGCATCTGAAACTGGGGAACTTGAGGACGGTAGAGGTCGGTGGAATTCCGAGTGTACCGGTGAAATGGGCAGATATTCGGAGGAACACCAGTGGCGAAGGCGGCCGACTGGGCCGATCCTGACGCTGAGACCCGAAAGCCAGGGTAGCGAACCGGATTAGATACCCTAGTA
+
GGGGGGGGGGGGGGGGGGGGGGGGGGGGGGGGGGGGGGGGGGGGGGGGGGGGGGGGGGGGGGGGGGGGGGFGGFGGGGGGGGGGGGGFGGGGGGGGGGGGGGFDGGGGGGGGGGGGGGGGGGGGGGGGGGGGGGGGGGGGGGGGGGGFGGGEFGGGGGGGGGGGDGGDGGGDEGGGGGGGGGGGEEEGGGGGGGDGGGGGFGGEGGDFGFFGGCF96=5C3CE30CGF?FF79AECFFF9
@M00200:205:000000000-AKKM3:1:1101:27359:5860 1:N:0:1
ATTGGGTTTAAAGCGCGTGTAGGCGGTCCGGTAAGTCCGCTGTGAAAGTCGGGGGCTCAACCCTCGAAAGCCGGTGGATACTGTCGGGCTAGAGTGCGGAAGCGGCGAGTGGTATTCCTGGTGTAGCGGTGAAATGCGCAGATATCAGGAGGAACACCGATTGCGAAGGCAGCTCGCTGGGACGTTACTGACGCTACAACGCGAAAGCGTGGGGAGCAAACAGGATTAGATACCCGAGTAAGC
+
GGGGGGGGDGGGGGGGG@FCGGGGGGGGGGGGGGGGFGGGGGGGGGCGGGB@+@FGGGGGGGGAFGGG=@EFGGGGGGGGGGFGGGGGGFFGGGGGGGGGG+,8@FEEDGFGCGG,@F9FFFCFFECF7>FFGF,<<7CGG>9CFFFFGFED>FCFGGGGDGFFEGGGEEGGD?8ED*;CGGGEG5:CCFF?5CCE8++3/>EGGG3<E5>*:>>GFDCF4CGC6F746BA7+3<7))07C5)
@M00200:205:000000000-AKKM3:1:1101:19845:5862 1:N:0:1
ATTGGGCTTAAAGCGCGCGTAGGTGGTTTGTTAAGTTGGATGTGAAAGCCCCGGGCTCAACCTGGGAACTGCATCCAAAACTGGCAAGCTAGAGTACAGTAGAGGGTGGTGGAATTTCCTGTGTAGCGGTGAAATGCGTAGATATAGGAAGGAACACCAGTGGCGAAGGCGACCACCTGGACTGATACTGACACTGAGGTGCGAAAGCGTGGGGAGCAAACAGGATTAGATACCCAAGTAAGA
+
GFGEGG9CFGDEFGG7FCCCFEGDFGGGGGEFGGGFCFFCCFFGGGFD8FF7EFGGGGGGGGGGGFDFGGGGGGDGFF?GGFFC<FGGGGCFCCGGFF?FFFFFFEBFDGGGGGGGGFGGGGGGGFGCF?FGGGF<C@FGCEGGCFFFCFF@CG@FGGFEFGGG@FCBCGECBC8>EGECFGFCCFCEGGGEF8D9CC5EFCCEGC/CG5*<CC.):58<798C?6C2==9*+3<*5)10::A
@M00200:205:000000000-AKKM3:1:1101:4792:5872 1:N:0:1
ACTGGGTATAAAGGGCGCGTAGGCGGCCTCCGCAAGTCAATTGTGAAATCTCCGGGCTTAACTCGGAAAGGTCAACTGATACTGCGGGGCTAGAGTGCGGAAGGGGCAACTGGAATTCTCGGTGTAGCGGTGAAATGTGTAGATATCGAGAGGAATACCTGCGGCGAAGGCGGGTTGCTGGGCCGACACTGAAGCTGAGGCGCGAAAGCTAGGGGAGCGCACGGGATTCGATACCTCTGTA
+
<E<FFGGGGFFGGGGEFB@FGGDGGGGGGGGGGE+@<FCFGFFGGGGGFCAFFGGGGFCEFF<CBBCC@DFCGDFEFGGCACFFFECFEGG8FFFEGGGGG+>7F7BFCFGFB,BD8FCEFB>CFEF9FFGGG9AAFFCFFG933@E<C:CEEFG,D>FFFFGGGEE@FGGGDDGG5EG7?5CCEC::7FGF0+9<C98CFGGG**97CFC?CG5)5*/*/9*),*).*))*2*+**//<0
@M00200:205:000000000-AKKM3:1:1101:15248:5887 1:N:0:1
ATTGGGTATAAAGGGTGCGTAGGCGGTCGCGTAAGTCAGATGTGAAATCTCAGGGCTCAACCCTGAAACTGCATTCGATACTGCGTGGCTAGGGTACTGGAGAGGAGACTGGAATTTACGGTGTAGCAGTGAAATGCGTAGATATCGTAAGGAAGACCAGTGGCGAAGGCGAGTCTCTGGACAGTTACCGACGCTGAGGCACGAAGGCCAGGGGAGCAAACGGGATTAGATACCCTTGTA
+
GGGGGGGGGGGGGGGGGGGGGGGGGGGGGGGGGGGGGGGGGGGGGGGGGGGGGGGGGGGGEFGGGGGGGGGGGGGGGGGGGGGGGGGGGGGGGGGGGGGGGGGGGGGGGGGGGGGGGGGGGGGGGGGGGGGGGGGGGGGGGGGGFGGGGGGGGG8FGGDFGGGGGGGGGGGEGGGFFGGGGGFGGGGGGGGGGGGGGCFGGGGGECDGGGGGGG:DFGGGGDC<?3*3?FFGE?CDFFF?
@M00200:205:000000000-AKKM3:1:1101:13826:5888 1:N:0:1
ATTGGGTGTAAAGAGCTCGTAGGCTGTTTACTAAGTCTAATGTGAAATCCCCGGGCTCAATCCGGGAAGTGCATTAGATACTGGTAGACTTGAGTGCAGGAGAGGAAAGCGGAATTCCAGGTGTAGAGGTGAAATTCGTAGATATCTGGAGGAACAACAGAAGCGAAGGCGGCTTTCTGGACTGTCACTGACGCTGAGGAGCGAAAGCGTGGGGAGCAAACAGGATTAGATACCCTGGTA
+
GGGGGGGGGGGGGGGGGGGGGGGGGGGGGGGGGGGGGGGGGGGGGGGGGGGGGGGGGGGGGGGGGGGGCGGGGGGGGGGGGGGGGGGGGGGGGGGGGGGGGGGGGGGGGGGGGGGGGGGGGGGGGGFGGGGGGGGGGGGGGGGGGGGGGGGGGGGGGGGGGGGGGGGGGGGGGGEGGGGGGGGGGGGGGGGFGGGGGCFGGGGGGGGGGGGGGGD<BGFGGGGG<GGFA6<DFGGGFFFG
@M00200:205:000000000-AKKM3:1:1101:21355:5898 1:N:0:1
ACTGGGTATAAAGGGCGCGTAGGCGGTGCGGCACGGTCCGCGTGAAATCCCTCGGCTCAACCGAGGAATTGCGCGGGCGACGACCGCGCTGGACGGCATCAGGGGAAGATGGAACTCCCGGTGGAGCGGTGAAATGCGTAGATATCGGGAGGAACGCCGGTGGCGAAAGCGATCTTCTGGGGTGCCTGTGACGCTGAGGCGCGAAAGCTAGGGGAGCAAACGGGATTAGATACCCTGGTA
+
GGGGGGGGGGGGGGGGGGGGGGGGGGGGGGGGGGGGGGGGGGGGGGGGGGGGGGGGGGGGGGGGGGGFFFFGGGGGGGGEGGGGGGGGGGGGFGGGGGGGGGGGGDFGGGGGGGGGGGGGGGGGFGGGGGGGGGGGGGGGGGGGGGDEGGGGGGGGGGGGGGGGGGGEEGGGGGGGGGGGGGGGGGGGGGGGGGGGGGGGGGGGGGGGGGGFGDF3>FGGGDGGFGFD?F<CC<FG>FFG
@M00200:205:000000000-AKKM3:1:1101:6780:5913 1:N:0:1
ATTGGGTTTAAAGGGCGCGTAGGTGGCCACCATAAGGCCGCGGTGAAAGTCTGGAGCTCAACTCCAGATCGGCCGCGGCGACTGTGGGGCTCGGGTACCGTAGAGGCAGATGGAATTCCGGGTGTAGCGGTGGAATGCGTAGAGATCCGGAAGAACACCAGTGGCGAAGGCGGTCTGCTGGGCGGTGGGACCGAAAGGTCCCTTCAACCGACACTGAGGCGCGACAGCGTGGGGAGCAAACAGG
+
GGGGGGGGGGGGGGGGGGGGGGGGGGGGGGGGGGGGGGGGGGGGGGGGGGGGGGGGGGGGGGGGGGGGGGGGGGGGGGGGGGGGFGGGGGGGGGGGGGGGGGG@FGGGGGGGGGGGGGGFGGGGGGGGGGGGGGGDFGEEFGEGGF<:FEDGGGGGGGGGGGGGGGGGGGGGGGEEGGGGGGGGGGGGGGFGGGGGGGFCFFC@8<:CCEG>EG@GFGGCDGEDB<D6D><DEE8DEFFE<?23
@M00200:205:000000000-AKKM3:1:1101:13098:5925 1:N:0:1
ATTGGGTATAAAGAGCTCGTAGGCGGTTTGGCAAGTCGGGTGTGAAAACTCCGGGCTCAACTCGGAGACGCCACTCGATACTGCCATGACTCGAGTCCGGTAGGGGAGTGCGGAATTCCTGGTGTAGCGGTGAAATGCGCAGATATCAGGAGGAACACCGGTGGCGAAGGCGGGTCTCTGGGCCGATACTGACGCTGAGGAGCGAAAGCGTGGGGAGCAAACAGGATTAGATACCCCGGTA
+
GGGGGGGGGGGGGGGGGGGGGGGGGGGGGGGGGGGGGGGGGGGGGGGGGGGGGGGGGGGGGGGGGGGGGGGGGGGGGGGGGGGGGGGGFGGGGGGGGGGGDGGGGGGGGGGGGGGGGGGGGGGGGGGGGGGGGGGGGGGGGGGGGGGGGGGGGGGGGGGGGGGGGGGGGGGGGGGGGGGGGGGGGGDGGGGGFGGEGGGGGGGGGGDGDGEGGGFGFGGGGGGFBD4<FF:CGFFFF)5:C
@M00200:205:000000000-AKKM3:1:1101:17673:5946 1:N:0:1
ATTGGGTGTAAAGAGCTCGTAGGCGGTTTGTCGCGTCGACTGTGAAAACCCGAGGCTTAACCTCGGGCCTGCAGTCGATACGGGCAGACTAGAGTTCGGTAGGGGCGACTGGAATTCCTGGTGTAGCGGTGAAATGCGCAGATATCAGGAGGAACACCGGTGGCGAAGGCGGGTCTCTGGGCCGATACTGACGCTGAGGCGCGAAAGCGGGGGGAGCAAACAGGATTAGATACCCGTGTAAGA
+
<FGFFF@CF<FFGGFGGGGGGGGFBGEFGEGGGFDGEGGEGGEDEFEE@FEDGEGGFFGGGGGFEC7CFEGGGGGGGGGGCFGGGGDGG8FF<E?FGGG7FCEEC+3@F@:F8FDFAF9<DDFG=DGGG7CCFGFGGGD8FEGF,;B9FFCDFFFFGEGEBF:CE:EGGGE>ECE6CF?FGGGGGDEGCFFDC=D=EF5E=DGGECCDC*8CEE3DEG809<85?C*86=AC?CCCD>5**5>
@M00200:205:000000000-AKKM3:1:1101:24017:5948 1:N:0:1
ATTGGGTTTAAAGGGTGCGTAGGCGGAATTGTAAGTCCGTGGTGAAATCTCCGAGCTTAACTCGGAAACTGCCGTGGATACTATAGTTCTTGAATGTTGTGGAGGTTAGCGGAATATGTCATGTAGCGGTGAAATGCTTAGATATGACATAGAACACCGATTGCGAAGGCAGCTGGCTACACAAATATTGACGCTGAGGCACGAAAGCGTGGGGATCAAACAGGATTAGATACCCGCGTA
+
GGGGGGGGGFGGGGGGGGGGGGGGGGGGGGGGFGGGGGGGGGGGGGGGGGGGGGGGGGGGGGGGGGGGGGGGGGGGGGGFGGGGGGGGGGGGGGGGGGGGGGGGGGGGFGGGGGGGGGGGGGGGGGGGGGGGGGGGGGGGGGGGGGGGGGGFGGGGGGGGGGGGGGGGGGGGGGGGGGGGGGGGGGGGG@FFGGGGDF5=5CCCEGGGGGEFEGFGFFG?*;EGFGGFFFEGGGG3B@E*
@M00200:205:000000000-AKKM3:1:1101:10225:5983 1:N:0:1
ATTGGGTTTAAAGCGCGCGCAGGCGGCTGGCCAAGTCCGATGTGACAGCTTCCGGCTTAACTGGAAAACGGCATCGGATACTGGTCGGCTGGAAGGTGGGAGAGGGTAGCGGAATTCCCGGTGTAGTGGTGAAATGCGTAGATATCGGGAGGAACACCAGTGGCGAAAGCGGCTACCTGGCCCACTCTTGACGCTGAGGCGCGACAGCTAGGGGAGCGAACGGGATTAGATACCCCCGTAAGA
+
FGGAFDBFGGGGCFE7FFFGGGGGGGGGGGGGGEFFGGG7BGGFC,6CFDFGGGGGEGFFGFGGGGGGGGG>CGGGGGGGGGGGGGGGDGGGGFGGFFF=EFEG>@FEGG=FEFGGFFGG>3>F:>FBGGFGC=B=CEGEGG9@@;C*BGEGGGFCG7CGCFCEDGGG7:C8ECGFG9FFGEF>C6CCC7CCEE<EEFFDEDEC*:DCCE68CE><BGE*9DGGB)25?6<*0<@GDEBEG<<
@M00200:205:000000000-AKKM3:1:1101:7737:5990 1:N:0:1
ATTGGGTTTAAAGAGCTCGTAGGCGGCCACTCAAGTCGAATGTGAAACCTCGAGGCTTAACCTCGAGCCTGCATTCGATACTGGGCGGCTAGAGTCTGGTAGGGGGATCTGGAATTCCTGGTGTAGCGGCGGAATGCGCAGATATCAGGAGGACCACCGGTGGCGAAGGCGGGATCCTGGGCCAGTACTGACGCTGAGGAGCGAAAGCGTGGGGAGCAAACAGGATTAGATACCCCGGTA
+
CECC<CCCC@F<FCFGGGF@;DEF7@FGGGGGGFGGGGGGGGGCE,EFGGGG:FGGGG@@FGFGG:B:FCFECEFFFGGGGGGGFGGGDFGGGFEFGGCG9,=FCFFGGGGG9<DFGGG<DA<>FGGGG+<F7:><CCF@FCGFGG@CGFC7F*@:<FGGGGGFE7BFCC<C8CGGGG7:CFG58EC+0CEFGG<E8CF<CDEEEGDFGGGGGD3CEFFFC<FF(<:2FFAFCCFFEFB=
@M00200:205:000000000-AKKM3:1:1101:11831:6004 1:N:0:1
ACTGGGTTTAAAGCGCGTGTAGGCGGCTCGGTAAGTCTGCTGTGAAAGTCCAGGGCTCAACCCTGGGATGCCGGTGGATACTGTCGGGCTAGAGTCCGGAAGAGGCGAGTGGAATTCCTGGTGTAGCGGTGAAATGCGCAGATATCAGGAGGAACACCTATGGCGAAGGCAGCTCGCTGGGACGGTACTGACGCTGAGGCGCGAAAGCGTGGGGAGCAAACAGGATTAGATACCCGAGTA
+
GGGGGGGGGGGGGGGGGGGGGGGGGGGGGGGGGGGGGGGGGGGGGGGGGGGGGGGGGGGGGGGGGGGGGGGGGGGGGGGGGGGGGGGGGGFGGGGGGGGGGGGGGGGGGGGGGGGGGGGGGGGGGGGGGGGGGGGGGGGGGGGGGGGGGGGGGGGGGGGGGGGGGGGGGGGGEDGGGEGGEGGGGGGGGGGGGGGGGGGGEDGGEGGGGGGEGGFGFGG859FFFGGFFFFGGGGG55FC
@M00200:205:000000000-AKKM3:1:1101:19442:6006 1:N:0:1
ACTGGGCTTAAAGGGCGCGTAGGCGGCGCGGGAAGGCGGCGGTGAAAGTCCGGGGCTCAACCCCGGATCGGCCGTGGCGACTCCCGCGCTGGAGCACAGTAGAGGCGGGTGGAATTCCGGGTGTAGCGGTGGAATGCGTAGAGATCCGGAAGAACACCGGGGGCGAAGGCGGCCCGCTGGGCTGTGGCTGACGCTGAGGGGCGGCAGCGTGGGGAGCAAACAGGATTAGGTACCCCTGTA
+
GGGGGGGGGGGFFGGGGGGGGGGGGGGGGGGGGGGGGGGGGGGGGGGGGGGGGGGGGGGGGGGGGGGGGGGGGGGGGGGGGGGGGGGGGGGGGGGGGGGGGGGGGGGGF88E8?CC@FFEG?>?A@FDG/:E8@+<<E*/::<:<<C:E*::8@FCFGCE*:C8?:8::8:E5:E>5**:C8*/00C**9*2//95*1C**):**:9*2/8EGGF55CE?**27(*0)1*.09@@D5.97
@M00200:205:000000000-AKKM3:1:1101:8303:6024 1:N:0:1
ATTGGGTGTAAAGAGCGTGTAGGCGGCCAAGCAGGTCCGTTGTGAAAACTAGAGGCTTAACCTCTAGACGTCGATGGAAACCGTTTGGCTAGAGTCCGGAAGAGGAGAGTGGAATTCCTGGTGTAGCGGTGAAATGCGCAGATATCAGGAAGAACACCCGTGGCTAAGGCGGCTCTCTAGTACGGTACTGACGCTGAGACGCGAAAGCGTGGGGAGCGAACAGGATTAGATACCCGTGTA
+
GGGGGGGGGGGGGGGGGGGGGGGGGGGGGGGGFFGGGGGGGGGGGGGFGGGGGGGGGGGGGGGGGGGGGGGEFGGGGGGGGGGGGGGGGGGGGGGGGGGCGGGGGGGGGGGGGGGGGGGGGGGGGGGGGCGGGGGGGGGGGGGFFGGGGFDFFGBFAFGGCFCEGG;FFGGGGGGGGGGGGGGGDGDGGGGGGGDGGEEGGGGGB=<FCEEEGGFGFGEE<DGC?9C3*9<FFFFDFDFG
@M00200:205:000000000-AKKM3:1:1101:24734:6025 1:N:0:1
ATTGGGTTTAAAGAGCTCGTAGGCGGCCACTCAAGTCGAATGTGAAACCTCGAGGCTTAACCTCGAGCCTGCATTCGATACTGGGCGGCTAGAGTCTGGTAGGGGGATCTGGAATTCCTGGTGTAGCGGTGGAATGCGCAGATATCAGGAGGAACACCGGTGGCGAAGGCGGGATCCTGGGCCAGTACTGACGCTGAGGAGCGAAAGCGTGGGGAGCAAACAGGATTAGATACCCTAGTA
+
GGGGGGGGGGGGGGGGGGGGGGGGGGGGGGGGGGGGGGGGGGGGGGGGGGGGGGGGGGGGGGGGGGGGGGGGGGGGGGGGGGGGGGGGGGGDFGGGGGGGGGGGGGGGGGGGGGGGGGGGGGGGGGGGGGGGGGGGGGGGGGGGGGGGFGGEGGGGGGGGGGGGGGGGGFGGGGDGGGGGDGFGGGGGGGGGGG3>EGGGGGG5E5CGGEGEGGFGFGFGFFFG<4FB47AGGFGG:FFG
@M00200:205:000000000-AKKM3:1:1101:5896:6043 1:N:0:1
ATTGGGTGTAAAGCGTGCGTAGTCGGCTTTTTAAGTCTGATGTGAAAGCCCGGGGCTCACCCCCGGAAGGGCATTGGAAACTGGCGGACTCGAGTCCCGGAGAGGAGGGTGGAATTCCTGGTGTAGCGGTGAAATGCGTAGATATCAGGAGGAACACCGGTGGCGAAGGCGGCCCTCTGGACGGTGACTGACGCTGAGACGCGAAAGCGTGGGGAGCAAACAGGATTAGATACCCCCGTC
+
GGGGFGGGGGGGGGGGGGGGGGGGGDGGEGGGGGGGGGGGGGGGGGGGGFGGGGGGGGGGGGGGGGGGGGGGGGGGGGGGGGGGGGGCC@FGG7F8FGGGF77+CDEEDFEGGGGGADFGGGGGGGGGGGGGCECCFFGGGGGGGFGFGCEEECGGGGGDBCFFGG8<FGCEE8CFGGFGGGGGGGFECDFGEGGGGGGGGGGGG5DCGCGGGGFGFGGFDGGF?4C?4*67<@C<>>>*
@M00200:205:000000000-AKKM3:1:1101:11331:6074 1:N:0:1
ATTGGGTATAAAGGGAGCGTAGGCGGATAGTTTAGTCAGAGGTGAAAGCCCAGGGCTCAACCTTGGAATTGCCTTTGATACTGGCTATCTTGAGTATGGAAGAGGTATGTGGAACTCCGAGTGTAGAGGTGAAATTCGTAGATATTCGGAAGAACACCAGTGGCGAAGGCGACATACTGGTCCATTACTGACGCTGAGGCTCGAAAGCGTGGGGAGCAAACAGGATTAGATACCCCAGTA
+
GGGGGGGGGFAFFGGCFGEGGGGGGGCCEGGGGEGGGFFCGGGGGGFGGGGGGGGGGGGEGGGGGGGGGGGGGGGGGGGGGGGGGGGGGGFGGGGGFEDC9EAFGGGGGGGGGGGGGGGGGGGGGG?FGGGGFGGGGGG8B?FFGGGDCGGG@BF8FGCFGG8EED@FGGFDCGEGGGCCEGGFGG9DFGEG5ECCECFEEGE>C58CEGGGGGECA5F6FCFGFGGFF+9CFFG3;BFC
@M00200:205:000000000-AKKM3:1:1101:14789:6077 1:N:0:1
ATTGGGTATAAAGGGCGCGTAGGCGGGACCGCAAGTCCGGGGTGAAAGCTTTCGGCTCAACCGGAAAAGTGCCTCGGATACTGCGGCCCTCGAGGGGGGTAGGGGTCGGTGGAACTTCCGGTGGAGCGGTGAAATGCGTTGATATCGGAAGGAACTCCGGTGGCGAAAGCGACCGACTGGACCCCTCCTGACGCTGAGGCGCGAAAGCCAGGGGAGCGAACGGGATTAGATACCCTCGTA
+
GGGGGGGGGGGGGGGGGGGGGGGGGGGGGGGGGGGGGGGGGGGGGGGGGGGGGGGGGGGGGGGGGGGGGGGGGGGGGGGGGGGGGGGGGGGGGGGGGGGGGGGGGGGGGCEGGGGGGGGGGGGGGGGGGGGGGGGGGGGGG8EGGGGGGGGGF?FGGGGGEGGGGGGGDFGGGGGGGGGGFGGGGGGGGGFFCEGGGGGGGGGGG57FFGGGGGFDDE8EGGGG0DG2@?AGGGGFFFFG
@M00200:205:000000000-AKKM3:1:1101:19982:6102 1:N:0:1
ATTGGGTGTAAAGGGTGCGTAGGCGGTCGGGTAAGTTTCATGTGAAATCCCGCAGCTCAACTGCGGAACGGCATGGAATACTATTCGGCTAGAGGATTGGAAGGGGGACTGGAATTCCAGGTGTAGCAGTGAAATGCGTAGATATCTGGAGGAACACCAGTGGCGAAGGCGAGTCCCTGGACAATACCTGACGCTCAGGCACGAAAGCTAGGGGAGCAAACAGGATTAGATACCCCTGTA
+
GGGGGGGGGGGGGGGGGGGGGGGGGGGGGGGGGGGGGGGGGGGGGGGGGGGGGGGGGGGGGGGGGGGGGGGGGGGGGGGGGGGGGGGGGGGGGGGGGGGGGGGGGGGGGGGGGGGGGGGGFGGGGGGGGGGGGGFGGGGDDGGGGGGGGGGGGGGGGGGGGGGGGGGGGGDDCGGFGGG:FGG>FCFGGF?FGGGGGGFGGGEDGGCFCFGFGGFGEGG+/*;9<DFFFFAGGGGGF599
@M00200:205:000000000-AKKM3:1:1101:25845:6116 1:N:0:1
ACTGGGCTTAAAGAGCGCGCAGGCGGTCGTGCAAGTCGAGTGTGAAAGCCCCCGGCTCAACCGGGGAGGGTCGTCGGAGACTGCGTCACTTGAGGTCGGCAGGGGCCGGTGGAATGCCCGGTGTAGTGGTGAAATGCGTAGAGATCGGGCGGAACACCCGTGGCGAAGGCGGCCGGCTGGGCCGTACCTGACGCTGAGGCGCGAAGGCGTGGGGAGCGAACGGGATTAGATACCCTGGTA
+
GGGGGGGGGGGGGGGGGGGGGGGGGGGGGGGGGGGGGGGGGGGGGGGGGGGGGGFGGGGGGGGGGGGGGGGGGGGGGGGGGGGGGGGGGGGGGGGGGGEGGGGGGGGGGGGGGGGGGGGGGEGGGGGGFGGGGGFGGGGGGGGGGGGGGGGGGEGCGGGGGGGGGGGGGGGGGGGGGGGGG>EGGGGGGFGGDGGDGGGGGGG*1CCFEEEGGGFGFGGGGGGG6CFBFFF>CFFGFF6?
@M00200:205:000000000-AKKM3:1:1101:10021:6122 1:N:0:1
ATTGGGTTTAAAGGGCGTGTAGGCGGTTTGTTAAGTCATGTGTGAAATCCCCCGGCTCAACCGGGGAAGTGCGCATGAAACTGGCAAGCTAGAGTACCGAAGAGGGGGGTGGAATTCCCGGTGTAGCGGTGAAATGCGTAGATATTGGGAAGAACACCGGTGGCGAAGGCGGCATCCTGGACCAACACTGACGCTGAGGAGCGAAAGCCAGGGGAGCAAACGGGATTAGATACCCCGGTA
+
GGGGGGGGGGFGFGGGGGGGGGGGGGGGGGGGGGGGGGGGGFGGFEAFFGGGGGEGGGFGGGGGGGGGGGGGGGCFFGGGGGGGGGGGGGGGFGGGGGGGGGGGGGGGGGGGG9FGGGGGGGGGGDGFEGCCGGGGGGGEE5F9CCGECGGDFCG?FGEEGCEGGDGGGGGDEEGG6FEFCGGGGGGGGGGGDE<:CCFF=DCC*/9CGGGCGDEGB58<CC*1:D<<6*67FFCFFEBC
@M00200:205:000000000-AKKM3:1:1101:25539:6130 1:N:0:1
ATTGGGTTTAAAGGGCGCGTAGGCGGCCAGGTAAGTTTGATGTGAAATCCCACGGCTTAACCGTGGAATGGCATCTTATACTGCCCGGCTAGAGTCTGGGAGAGGGAAGTGGAATTCCCGGTGTAGCGGTGAAATGCGTAGATATCGGGAGGAACACCAGTGGCGAAGGCGGCTTCCTGGACCAGTACTGACGCTGAGGCGCGAAAGCTAGGGGAGCAAACAGGATTAGATACCCCGGTA
+
GGGGGGGGGGGGGGGGGGGGGGGGGGGGGGGGGGGGGGGGGGGGGGGGGGGGGGGGGGGGGGGGGGGGGGGGGGGGGGGGGGGGGGGGGGGGGGGGGGGGGGGGGGGGGGGGGGGGGGGGGGGGGGGGGGGGGGGGGGGGGGGFGCGGGGGGGAGGGGFGGG?GGDGGGGGGGGGFGGGGGGGGGGGGGGGGGGGGGGGGGGGCEGGGGGGFGGFGFGFGGDGG?DD?F?DGGGGG@37C
@M00200:205:000000000-AKKM3:1:1101:9652:6134 1:N:0:1
ATTGGGCGTAAAGGGCTCGTAGGCGGTTTGTCGCGTCGGGAGTGAAAACGCCGTGCTTAACACGGCGCTTGCTTTCGATACGGGCAGACTAGAGGTATGCAGGGGAGAACGGAATTCCTGGTGTAGCGGTGAAATGCGCAGATATCAGGAGGAACACCGGTGGCGAAGGCGGTTCTCTGGGCATTACCTGACGCTGAGGAGCGAAAGTGTGGGGAGCGAACCGGATTAGATACCCTAGTA
+
GGGGGGGGGGGGGGGGGGGGGGGGGGGGGGGGDGGGGGGGCGGGGGGFGGGGGGEGGGEFGGGGGGGGGGGGGGGGGGGGGGGGG@FGGGGGGGGGGGGGAFFGGGDGGG@FC<FFGGGGGGGGFEFGGGG7FGGFGGGDEFGFFCGGGFGE7FFCGGGGGGGGGGDGGGGDGGEGGGGCFG6EGCGGGGDGGGGGCGGG=CEE*?D:EGGGGE>D@51:D5*99DG<F=A7CEGG4>FG
@M00200:205:000000000-AKKM3:1:1101:22253:6134 1:N:0:1
ACTGGGCTTAAAGGGCGCGTAGGCGGGGTCGGAAGTCGGGTGTGAAAGCCCCGGGCTCAACCCGGGAACGGCGCTCGAGACTCTGGCTCTTGAGTCCCGGAGAGGCGGGTGGAATTCCTGGTGTAGCGGTGAAACGTGTAGAGATCAGGAGGAACACCGGTGGCGCAGGCGGCCCGCTGGACGGAGACTGACGCTGAGGCGCGAAAGCGTGGGGGGCCAACCGGGTTAGATACCCCTGTA
+
GGGGGGGCGGGGGGGGGGGGGGGGGGGGGGGG::FGGGGGGGGGGGGGGGFGCFDFGGFGGGGGGGGGGGGGGGCGGGGFFGGGGGGGGGGFFGGGGGGG@F7FGGEGG:<C*2?CFGCCFCCFC9>CG:**872<:@C87<C:@CCCGD8;;>E88C5EEGE8C5*2:E>CEE5?E*:5;6C>8>EF7>6687***1C=CD58*:)08***:*))0/;8**:C(/1,)*.:@E?*7570
@M00200:205:000000000-AKKM3:1:1101:10643:6144 1:N:0:1
ATTGGGTATAAAGGGCGTGTAGGCGGGATGGTAAGTCGGGCGTGAAATCCCCAAGCTCAACTTGGGAACTGCACTCGAAACTACCTTCCTTGAGTGTCGGAGAGGAAAGCGGAATTCCTGGTGTAGAGGTGAAATTCGTAGATATCAGGAGGAACACCAGTGGCGAAGGCGGCTTTCTGGACGATAACTGACGCTGAGACGCGAAAGCGTGGGGAGCAAACAGGATTAGATACCCTCGTAAGA
+
GGGGGGGGGGGGGGGGGGGGGGGGGGGGGGGGGFGGGGGGGGGGGGGGGGGGGGGGGGGGGGGGGGGGGGGGGGGGGGGGGGCGGGGGGGGGGGGGGGGGGGGGGGGGGGGGGGGGGGGGGGGGGGGGGGGGGGGGGGGGGGGGGGGGGGGGGGGGGGGGGGGGGGGGGGGGGDGGGGGFGGDGDEGGGGEGGGGGGFGGGGGGGGDGEEGGGGB<DGGGGGGGFCG2*94FFFEFFEFGGFF
@M00200:205:000000000-AKKM3:1:1101:4430:6147 1:N:0:1
ATTGGGTTTAAAGGGCGCGTAGGTGGCGGCATAAGGCTGTGGTGAAAGTCCGGGGCTCAACTCCGGATCGGCCGTGGCAACTGTGTCGCTAGGGCACCGTAGAGGCATATGGAATTCCGGGTGTAGCGGTGGAATGCGTAGAGATCCGGAAGAACACCAGTGGCGAAGGCGGTCTGCTGGGCGGTGAGCTCGTAAGGGCTCAATAGCCGACACTGAGGCGCGACAGCGTGGGGAGCATACAGG
+
GFGGGGGGGGFGGGGGGGGGGGGGGGGGEGGGGGGGGGGFFGGGGG<FFGGGDGGGGGGGGGGGGGEFGGGGGGGGGGGGGGGGCFGGGGGGGGGGGGGFGGGGGGCFGGGCFF?FFGGEEGGGGGGGGGGFFCGGGGEGGDFGGGGGDGGGFGGGGGGGCGGGGGEGGFGGGGGGGGGDGFCD:E58FGGGGGFFFGDF57CFFEGGGEG:CF9:F5CEGC=D>CGF>>;DG8:D<*1AF<<
@M00200:205:000000000-AKKM3:1:1101:9180:6148 1:N:0:1
ACTGGGTTTAAGGTGCGCGTAGGCGGCTTTGCAAGTGACGGGTGAAAGCCCTCGGCTTAACCGAGGAACTGCCTGTCAGACTGTGAGGCTTGAGACCGGGAGAGGTGAGTGGAATTCCCAGTGTAGCGGTGAAATGCGTAGATATTGGGAGGAACACCAGTGGCGAAGGCGGCTCACTGGACCGGAACTGACGCTGAGGCGCGAAAGCGTGGGGAGCAACCAGGATTAGATACCCTGGTA
+
GGGGGGGGGGGGGGGGGGGGGGGGGGGGGGGGGGGGGGGGGGGGFGGGGGGGGGGGGGGGGGGGGGGGGGGGGGGGGGGGGGGGGGGGGGGGGGGGGGGEGGGGGGGGGGGGGGGGGGGGGGGGGGGGGGGGGGGGGGGCCFGGGGGGGFFGGFGDGGFDFGFGGGGDGGGGGDGGGGGGGGGDGGGGGGGGGGDGGGGGGGGECG3CECEEGGFDBFFCGDGGFGG?F?>CFC6=F>9?
@M00200:205:000000000-AKKM3:1:1101:8137:6178 1:N:0:1
ATTGGGTTTAAAGGGCGTGTAGGCGGTTATGTAAGTCCGGCGTGAAAACCCACGGCTCAACCGTGGACTTGCGTCGGAGACTGCATTGACTAGAGGACGGTAGAGGCAGGTGGAACTAGCGGTGTAGCGGTGAAATGCGCAGATATCGCTAGGAACGCCGGTGGCGAAGGCGATCTGCTGGGCCGTTCCTGACGCTGAGGCGCGAAAGCTAGGGGAGCGAACCGGATTAGATACCCCGGTA
+
GGGGGGGGGGGGGGGGGGGGGGGGGGGGGGGGGGGGGGGGGGGGGGGGGGGGGGGGGGGGGGGGGGGGGGGGGGGGGGGGGGGGGGGFGGGGGGGGGGGGGGGGGGGGGGGGGGGGGGGGGGGDGGGGGGGGGGGGGGGGGGGGGGGGGGGGGGDGGGGGGGGGGGGGGGGGGGGFGGGDGGGGGGGGGGFGGGDEGGGGGGGGGGGGGGGGGGFCEGGGDGCD9C<:?6)CFGGF>:3C)
@M00200:205:000000000-AKKM3:1:1101:25055:6195 1:N:0:1
ATTGGGTATAAAGGGCGCGTAGGCGGCCTGCTAAGTCGGACGTGAAATCCCCGGGCTCAACCCGGGAACTGCGTCCGATACTGGTTGGCTTGAATCCGGGAGAGGGATGCGGAATTCCAGGTGTAGCGGTGAAATGCGTAGATATCTGGATGAACACCGGTGGCGAAGGCGGCATCCTGGACCGGCATTGACGCTGAGGCGCGAAAGCCAGGGTAGCAAACGGGATTAGATACCCGGGTA
+
GGGGFGGGGGGGGGGGGGGGGEGGGGGGGGGGGGGGGGDGGGGGGGGGGFFGGGGGGGGGGGGGGDGGGGGGEEGGGGGGGGGGGGGGGGGGGFGGCFFDGG7FGD7DCFGGCFGGGGGGFFGGGDGFCCCGGGGFGGG7FGGGGGFDCE,CFEGEFGGGGDGGGGGGG>FDGDEGGGGG8FFG>C*:F7?CGGGDEGFGGGGGEGGGFCFC>*)*)002CC8C(79<@@ADGFFGF@EG
@M00200:205:000000000-AKKM3:1:1101:8649:6203 1:N:0:1
ACTGGGCATAAAGGGCGTGTAGGCGGCCCGTTAAGACAGGTGTGAAATTCCTGGGCTCAACCCAGGACGTGCGCCTGTGACTGGCGGGCTTGAGTCCGGGAGAGGATGGTGGAACTCCCAGTGTAGAGGTGAAATTCGTAGATATTGGGAAGAACACCCGTGGCGAAGGCGGCCATCTGGACCGGTACTGACGCTGAGACGCGAAAGCGTGGGGAGCAAACAGGATTAGATACCCTTGTA
+
GGGGGGGGGGGGGGGGGGGGGGGGGGGGGGGGGGGGGGGGGGGGGGGGGGGGGGGGGGGGGGGGGGFGGGGGGGGGGGGGGGGGGGGGGEGGGGGGGGGGGGGGGGGGGGGGGGGGGGGGGGGGGGGGGGGGGGGFGGGGFGGGGGGGGGGGFGGGGGDFGGGGGG@FGGGGGGGGGGGGGGGGGGGDCGGFGGGGGFFFGGGGGGDFEGGGGG5CE=FGGGFGBGFB@BFGGGCGF:89
@M00200:205:000000000-AKKM3:1:1101:17489:6208 1:N:0:1
ATTGGGCGTAAAGGGAGCGTAGGTGGCCTTGTAAGTCAGTGGTGAAATCCTGTCGCTTAACGATAGAATTGCCTCTGATACTGCAGGGCTTGAGTACAGTTGCCGTTGGCGGAATATGACATGTAGTGGTGAAATACTTAGATATGTCATAGAACACCGATTGCGAAGGCAGCTGACGAAACTGTAACTGACACTGAGGCTCGAAAGTGTGGGGATCAAACAGGATTAGATACCCTCGTA
+
GGGGGGGGGGGGGGGGGGGGGGGGGGGGGGGGGGGGGGGGGGGGGGGGGGGGGGGGGGGGGGFGCGGGFGFGGGGGGGGGGGGGGGGGGGGGGGGGGGGGGGGGGGGGGGGGGGGGGGGGGGGGGGGGGGGGGGGGGGGGGGGGGGGGGGGFFFGGGGGGGGGGGDGGGGGGGGGGGDGGGGGGGGGGGGGGGGGGGFGGGGGGDEGG9E?FCGDGFGGFGGGGFGGFFFFGFGGGFFF5
@M00200:205:000000000-AKKM3:1:1101:5575:6211 1:N:0:1
ATTGGGTTTAAAGTGTGCGCAGGTGGCTGAGCAAGTCGAGTGTGAAATCCCCGGGCTTAACTTGGGAATTGCGCTCGAAACTACTTGGCTCGAGTGTGGCAGAGGAAGGTGGAATTCCAGGTGTAGCGGTGAAATGCGTAGAGATCTGGAGGAACACCGATGGCGAAGGCAGCCTTCTGGGCCAACACTGACGCTCATGCACGAAAGCGTGGGGAGCAAACAGGATTAGATACCCTCGTA
+
GGGGGGGGGGGGGGGGGGGGGGGGGGGGGGGGGGGGGGGGGGGGGGGFGGFGGGGGGGFFGGGGGGGGGGGGGGGGGGGGGGGGGGGGGGGGCGGGGGDGGGGFGGGGDGFFGCFGGGGGGGGGGGGGGGGGAFFDFGGGGGGFGFGGGGGGDGGEGGGGGGGGGGGGGEGGEFGGCFGGGGFGGGGCFFGGGGGGDGFGFGGGD8<CEEEGGDFGEG?EGGGF0CC?@FAGFGGGFFFC
@M00200:205:000000000-AKKM3:1:1101:21067:6250 1:N:0:1
ATTGGGTTTAAAGGGCGCGTAGGTGGCCTTCTTAGTCAGACGTGAAATCCCCGGGCTTAACTCGGGAACTGCGTCTGATACTGGAAGGCTCGAGTTCGGGAGAGGAATGTGGAATTCCAGGTGTAGCGGTGAAATGCGTAGATATCTGGAGGAACACCGGTGGCGAAGGCGGCATTCTGGACCGAAACTGACACTGAGGCGCGAAAGCCAGGGGAGCAAACGGGATTAGATACCCTTGTA
+
GGGGGGGGGGGGGGGGGGGGGGGGGGGGGGGGGGGGGGGGGGGGGGGGGGGGGGGGGGGGGGGGDGGGGGGGGGGGGGGEGGGGGGGGGGGGCGGGGGGGGGGGGGGGGGGGFGGGGGGGGGGGGGGGGGGGG9FGGDGGGGGFGGGGGGGGDFGGGGDGGGGGGGGGGGD>EGGGFGFGGGGGGGGGGGGGGGGGFFGGGDEGGGDGGDCEGEEDBF6AC7=*:DFFFF>DCGG48?FC
@M00200:205:000000000-AKKM3:1:1101:21475:6253 1:N:0:1
ATTGGGTTTAAAGGGCGCGTAGGCGGGATGGCAAGTCAGTCGTGAAATCTCTCGGCTCAACCGAGAAACGTCGGCTGATACTGCCGTTCTTGAGGGATGCAGAGGAGACTGGAATTCCCGGTGTAGCGGTGAAATGTGTAGAGATCGGGAGGAACACCGGTGGCGAAGGCGGGTCTCTGGGCATTTCCTGACGCTGAGGCGCGAAAGCGTGGGGAGCAAACGGGATTCGATCCCCCCGTACGCT
+
FFFGCGGGGG<FFGEG@F@FGFGGGDGEFFDGAFGGGGGGGGGGCCEFGFGGGD=FFGGDGGGCC=FFFDFGGDGGGDG<FGFGGGFGGFGGDFFEDE:CEFF<=?FDFFDGCDGFGGFE@FCF,BDE7FC<B9F3EFF9<;FCGGGGGGG<<EG>,6<7F@FGECEEC@7CCGGGGG96C8CFGGEFG700***2*/*227ED58<DC5/*:*5<>5A8>7C36C<).7:**;*977<**(((
@M00200:205:000000000-AKKM3:1:1101:7224:6276 1:N:0:1
ATTGGGTTTAAAGGGCGCGTAGGCGGACCTGTAAGTCGGGAGTGAAATCTCGGGGCTCAACCCCGAGCCTGCTTCCGAAACTGCAAGTCTTGAGGACTGGAGAGGAAAGTGGAATTCCCGGTGTAGCGGTGGAATGCGTAGATATCGGGAGGAACACCAGTGGCGAAGGCGGCCGACTGGGCCGATCCTGACGCTGAGACCCGAACGCCAGGGTAGCGAACCGGATTAGATACCCTGGTACGA
+
GGGGGGGGGGGGGGGGGGGGGGGGGGGGGGGGGGGGGGGGGGGGGGGGGGGGGGGGGGGGGGGGGGGGGGGGGGGGGDGGGGGGGGGGGGG<FFFGGFGGGGGGGGFGGGGFGFGGGGGDFGGGGGGGGGG7CCFCGGGCFEGGGGDEDGGGG@EFGGFFFGEECEGGGGGGGGGGGEFF7C5CG>8EGGFGGGGGGF?CEGEEC*1>EDEFGGFGFGGEGGDDF5C2?FA:EAFG>3?G*30
@M00200:205:000000000-AKKM3:1:1101:15408:6313 1:N:0:1
ACTGGGTTTAAAGGGCGCGTAGGCGGCTTGACAAGCGTGCGGTGAAAGCTCGGGGCTCAACCCCGAGTCGGCCGTGCGAACTGTCGAGCTTGAGCACAGTAGAGGCAGGTGGAATTCCCGGTGTAGCGGTGGAATGCGTAGAGATCGGGAAGAACATCGGTGGCGAAGGCGGCCTGCTGGGCTGTTGCTGACGCTGAGGCGCGACAGCGTGGGGAGCAAACAGGATTAGATACCCTCGTA
+
GGGGGGGGGGGGGGGGGGGGGGGGGGGGGGGGGGGGGGGGGGGGGGGGGGGGGGGGGGGGGGGGGGGGGGGGGGGGGGGGGGGGGGGGGGGGGGGGGGGGGGGGGGGGGGGGGGGGGGGGGGGGGGGGGGGGGGGGGGGGGEGFGGGGGDGGFGGGGGGGGGGGGGGDGGGGGGGFGGFGGGGGGGGGGGGGGGGGDGFFGGGCGGCFEEDGGD)7>5CGGFGG?GGFFF>7CFFG5@FE
@M00200:205:000000000-AKKM3:1:1101:12456:6314 1:N:0:1
ATTGGGTTTAAAGGGCGCGTAGGCGGGATGGCGAGTCGGTCGTGAAATCCCTCGGCTCAACCGAGGAGAGTCGGCCGATACTGCCGTTCTTGAGGGATGCAGAGGAGACTGGAATTCCCGGTGTAGCGGTGAAATGTGTAGAGATCGGGAGGAACACCGGTGGCGAAGGCGGGTCTCTGGGCATCTCCTGACGCTGAGGCGCGAAAGCGTGGGGAGCAAACGGGATTAGATACCCCAGTA
+
GGGGGGGGGGGGGGGGGGGGGGGGGGGGGGGGGGGGGGGGGGGGGGGGGGGGGGGGGGGGGGGGGGGGGGGGGGGGGGGGGGGGGGGGGGGGGGGGGGGGGGGFFGGGGGGGGGGGGGGGGGGGGGGGGGGFGGGGGGGGGGGGGGGGGGGGGGGG,FFGGGGGGGGGGGGGGGGGGGFGGGGGGGGGGGGGGGDEGGGGGGGGGGGGGGGGGGEGFGGGGGGGFGGFFFFGGGFF@DFG
@M00200:205:000000000-AKKM3:1:1101:11610:6334 1:N:0:1
ACTGGGTTTAAAGGGCGCGTAGGCGGTTATGTAAGTCCGGCGTGAAATCCCAGGGCTCAACTCTGGAACTGCGTCGGATACTGCATTGACTTGAGGATGGTAGAGGCTCGTGGAACTAGCGGTGTAGCGGTGAAATGCGCAGATATCGCTAGGAACGCCGGTGGCGAAGGCGACGGGCTGGGCCACTCCTGACGCTGAGGCGCGAAAGCCAGGGGAGCGCACCGGATTAGATACCCTAGTA
+
GCFGEEFFEGGFGFGCFEEE@CEGCC8CF@DFGFCFFC::7FF::CFGGGGFG@FGGGGGGGG?FG,EFGFGDFGDGGGCFFGFGGGGGGGGFGEGGGF@FEBFFCFGGGGCG@<?D?<C@+>@FFGF=3FDDFFFGGGGCCCEF9<CFGC3>AFGCF:F7F@8BFGGGGEEG8CEECGCBEGGGDGGCFGFFGCCE:=/:CC88EDCFF8F>CB3):E*/C879)/(*92:9@FFF45:*
@M00200:205:000000000-AKKM3:1:1101:9991:6341 1:N:0:1
ATTGGGCTTAAAGGGCGCGTAGGTGGCCCGTTAAGTGGCTGGTGAAATCCCGGGGCTCAACTCCGGGGCTGCCGGTCAGACTGGCGAGCTAGAGCACGGTAGGGGCAGATGGAATTCCCGGTGTAGCGGTGGAATGCGTAGAGATCGGGAAGAATACCAGTGGCGAAGGCGTTCTGCTGGGCCGTTGCTGACACTGAGGCGCGACAGCGTGGGGAGCAAACAGGATTAGATACCCTGGTA
+
GGGGGGGGGGGGGGGGGGGGGGGGGGGGGGGGGGGGGGGGGGGGGGGGGGGGGGGGGGGGGGGGGGGGGGGGGGGGGDGCGGGGGGGGGGGGGGGGGGGGGGGGGGGGGGGGGFGGGGGGGGGGGGGGGGGGEGGGGGGGGGGFFGGGGGGEGGGGGGGGGGGGGGGGDFGGGGGGGGGGGGGGGGGGGFGFGGGGGGGGGGGGGGGGGGGGGGFGBGGGG<CC<GGBFFBGGGGF4;FG
@M00200:205:000000000-AKKM3:1:1101:12288:6358 1:N:0:1
ACTGGGTGTAAAGGGCGCGTAGGCGGCTCGCTAAGTTGCCGGTGAAACCCCGGGGCTCAACTCCGGGAAGTCTGGTAAGACTGACGAGCTCGAGCACGGTAGAGGCAGATGGAATTCCCGGTGTAGCGGTGGAATGCGTAGAGATCGGGAAGAACACCAGTGGCGAAGGCGGTCTGCTGGGCCGTTGCTGACGCTGAGGCGCGACAGCGTGGGGAGCAAACAGGATTAGATACCCGCGTA
+
GGGGGGGGGGGGGGGGGGGGGGGGGGGGGGGGGGGGGGGGGGGGGGGGGGGGGGGGGGGGGGGGGGGGCFGGGGGGGGGGGGGGGGGGGGGGGGGGGGGGGGGGGGGGGGGGGEGGGGGGGGGGGGGGGGGGGGGGGGFGGGGGDGGGGGGGGGGGGEGGGGGGGGGGGGGGGGGGGGGGGGGGEGGGCFGCGGGGGGGGGCECGDD9:EGGGGFD3FCF<*;C06C2@F>FGFGDFFFG
@M00200:205:000000000-AKKM3:1:1101:8801:6358 1:N:0:1
ACTGGGTTTAAAGGGCGCGTAGGCGGATCTGTAAGTCGGGAGTGAAATCTCGGGGCTCAACCCCGAGCCTGCTTCCGAAACTGCAAGTCTTGAGGACTGGAGAGGAAAGTGGAATTCCCGGTGTAGCGGTGGAATGCGTAGATATCGGGAGGAACACCTGTGGCGAAGGCGGCCCCCTGGTTGGATACTGACGCTGATACGCGAAAGCGTGGGGAGCAAACAGGATTAGATACCCTCGTA
+
GGGGGGGGGGGGGGGGGGGGGGGGGGGGGGGGGGGGGGGGGGGGGGGGGGGGGGGGGGGGGGGGGGGGGGGGGGGGGGGGGGGGGGGGGGGGGGGGGGGGGGGGGGGGGGGGFGGGGGGGGGGGGGGGGGGGGGGGGGGGGGGGGGGGGGGGGGGGGGGFGGGGGGGGGGGGGGGDECGFFGGGGGFGGGGGGGGGGGGGGGGGGGGGEGEEGGFGBFFGGGGGFGGFFFAGGGDGFFFG
@M00200:205:000000000-AKKM3:1:1101:9973:6378 1:N:0:1
ATTGGGCTTAAAGAGCGCGCAGGCGGTCGTTCAAGTCGAGTGTGAAAGCCCCCGGCTCAACTGGGGAGGGTCACTCGATACTGATCGACTTGAAGGCAGAAGAGGGAAGCGGAATTCCCGGTGTAGTGGTGAAATGCGTAGATATCGGGAGGAACACCAACGGCGAAGGCAGCACTCTGGGCTGGTACTGACGCTGAGGAGCGAAAGCGTGGGTAGCAAACAGGATTAGATACCCCAGTA
+
GGGGGGGGGGGGGGGGGGGGGGGGGGGGGGGGGGGGGGGGGGGGGGGGGGGGGGGGGGGGGGGGGGGGGGGGGGGGGGGGGGGGGGGGGGGGGFGGGGGGGGGGGGGGGGGGGGGGGGGGGGGGGGGGGGGGGGGGGGGGGGGGGGGGGGGGGGGGGGGGGGGGGGGGGGGGGGGGGGGFGGGGGGFGGGGGGGGGGGGGGGGGGGGGCEGGEG?GFGGG4CGGFGG<=FFGGGCGB>FG
@M00200:205:000000000-AKKM3:1:1101:18896:6382 1:N:0:1
ACTGGGTTTAAAGAGCGCGTAGGCGGCCAGATAAGTCCGGTGTGAAAGTCACAGGCTCAACCTGTGAATGCCGCTGGAAACTGTCTGGCTAGAGTCCGGAAGGGGCGAGTGGAATTCCTGGTGTAGCGGTGAAATGCGCAGATATCAGGAGGAACACCAATGGCGAAGGCAGCTCGCTGGGACGGTACTGACGCTGAGGCGCGAAAGCGTGGGGAGCAAACAGGATTAGATACCCCTGTA
+
GGGGGGGGGGGGGGGGGGGGGGGGGGGGGGGGGGGGGGGGGGGGGGGGGGGGGGGGGGGGGGGGGGGGGGGGGGGGGGFGGGGGGGGGGGGGFGGGGGGGGGGGGGGGGGGGGFGGGGGGGGGGGGGGGGGGGGGGGGGGGGGGGGGGGGGGGGGGGGGGGGGGGG8EGGGGGGGGGGGGGGGCEEFGFGFGDGGGCGGGGGGGGGGFGEGGGGFGEFGCCDGGFGG7@FFGFGFDFFF7
@M00200:205:000000000-AKKM3:1:1101:20617:6412 1:N:0:1
ATTGGGTGTAAAGGGCGCGTAGGCGGTTCTGTAAGTCCCGCGTGAAATCCCCCGGCTCAACTGGGGAACGGCGCGGGAAACTGCAGGGCTTGAGTTCGGGAGAGGGAAGCGGAATTCCGGGTGTAGCGGTGAAATGCGTAGATATCCGGAGGAACACCGGTGGCGAAGGCGGCTTCCTGGACCGACACTGACGCTGAGGCGCGAAAGCTAGGGGAGCAAACGGGATTAGATACCCCAGTA
+
GGGGGGGGGGGGGGGGGGGGGGGGGGGGGGGGGGGGGGGGGGGGGGGGGGGGGGGGGGGGGGGGGGGGGGGGGGGGGGGGGGGGGGFGGGGGGGGGGGGGGGGGGGGGGGGGGGGGGGGGGFGGGGGGGGGGGGGGGGGGGGGGGGGGGGGGGGGGGGGGGGGGGGGGGGGGGGGGGGGGGGGEGGEEFFFGGGGGGGGGGGGGGGGGGGGGGGFGFGGGGGGG?GFB@F>GGGGGFFFC
@M00200:205:000000000-AKKM3:1:1101:19192:6442 1:N:0:1
ATTGGGTTTAAAGGGCGCGTAGGCGGTTCCGTAAGCAGCGTGTGAAATCCCCCAGCTCAACTGAGGAATTGCGCGCTGGACTGCGGTTCTAGAGAACGGGAGGGGGGTGCGGAACTCCAGGTGTAGCGGTGAAATGCGTAGATATCTGGAGGAACACCGGTGGCGAAAGCGACACCCTGGCCCGTCACTGACGCTGAGGCGCGAAAGCGTGGGTAGCAAACAGGATTAGATACCCCAGTA
+
GGGGGGGGGGGGGGGGGGGGGGGGGGGGGGGGGGGGGGGGGGGGGGGGGGGGGGGGGGGGGGGGGGGGGGGGGGGGGGGGGGGGGGGGGGGGGGGGGGGGGGGGGGGGGGGGGGGGGGGGGGGGGFGEGGGGGGGGGGGGGGGGGGGGCGCECFGGGGGGGGGGGGGGGGGGEGGGGGGGGEFEGGGGGFGGGGGGGGFFGGGGGGGGGGGGGGFGFCGFGGGGFGGFFFBGGGFFEFFG
@M00200:205:000000000-AKKM3:1:1101:3726:6448 1:N:0:1
ACTGGGTTTAAAGGGTGCGTAGGCGGCCTATTAAGTCAGTTCTGAAATATCCCGGCTTAACCGGGAGGGTGGCATTGATACTGTAGGACTTGAGTAAAGTTGAGGTAGGCGGAATTGACGGTGTAGCGGTGAAATGCTTAGATATCGTCAAGAACACCGATTGCGAAGGCAGCTTACTAAGCTTTAACTGACGCTGAGGCACGAAAGTGTGGGGATCAAACAGGATTAGATACCCTCGTA
+
GGGGGGGGGGGGGGGGGGGEGGGGGGGGGGGGGGGFGGGGGGGGGGGGFGGGGGGGGGGGGGGGGGGGGGGGGGGGGGGGGGGFGGGGGGGGGGGGGFFFGGGGGGGGGGGGGGGGGGGGGGGGGGGGGGGGGFGGGGGGGGGGGFGGGFEGGGGGGGGGGGFFDGGGGGGGD6DEFFGGGGGGFFCCEGGGGGGGGFCGGGGGGGGGGGGGGGFGF*BFGG6C2<:<@F<CGFGFFBFE
@M00200:205:000000000-AKKM3:1:1101:20066:6450 1:N:0:1
ATTGGGTATAAAGAGCTCGTAGGCGGCTTAGTAAGTCGGGTGTGAAACCTCCAGGCTCAACCTGGAGACGCCACCCGATACTGCTATAGCTAGAGTCCAGTAGGGGAGTGCGGAATTCCCGGTGTAGAGGTGAAATTCGTAGATATCGGGAGGAACACCAGTGGCGAAGGCGGCCATCTGGACCAGCACTGACACTGAGGCACGAAAGCGTGGGGAGCAAACAGGATTAGATACCCCCGTA
+
EGGGGGGGGGGGGGGGGGGGGFGGGGGEGGGGGGGGGGGGGGGGGGGGGG<FFGGGGGGGGGGFFGGGGG7@FGFFGGGCGGGGGGGGGGGGGGFFGCFGGGFFGGEEGFGGDCGGGGGGGGEGGGGGGGGGGGGGGGGGGGGDGGGEDCEEGDFEGC@FCGGGGEGGGGGCEG88FCFGFGGFFFFGFGFGCGGGGGGCFCC>CGDDCEGG*?:3>CGFF4E93*746@A7CC865>D5)
@M00200:205:000000000-AKKM3:1:1101:17771:6460 1:N:0:1
ATTGGGTTTAAAGAGCGCGTAGGCGGCCAGATAAGTCCGGTGTGAAAGTCACAGGCTCAACCTGTGAATGCCGCAGGAAACTGTTTGGCTAGAGTCCGGAAGGGGCGAGTGGAATTCCTGGTGTAGCGGTGAAATGCGCAGATATCAGGAGGAACACCAATGGCGTAGGCAGCTCGCTGGGACGGTACTGACGCTGAGGCGCGAAAGCGTGGGGAGCAAACAGGATTAGATACCCCAGTA
+
EFAFCE6F@F<FCEFEFGDFFED,@@@FB@FAFA,;6;FFFEC@,C,CFDGFGDF7C<FF@C@FGGG9DC?CCF+84F=C,?FCEEDEFGG<F9EB?CC7CCE+CFB7:FEC>FFFGF@DFFGFD9<7+C@7>FCGGECGG@E9,@CFF?@C:<F8:FC7>FGGEGGGF:?@EF8;>E7<86:BCBBCF>:C5/1C5CCG*CCE58DCG=**8*)93*;<57?D,9*5**)0<0+/)8/+
@M00200:205:000000000-AKKM3:1:1101:21258:6474 1:N:0:1
ATTGGGTTTAAAGGGCTCGTAGGCGGTTTGTCGCGTCGGGAGTGAAAACGCCGTGCTTAACACGGCGCTTGCTTCCGATACGGGCAGACTAGAGGTATTCAGGGGAGAACGGAATTCCTGGTGTAGCGGTGAAATGCGCAGATATCAGGAGGAACACCGGTGGCGAAGGCGGTTCTCTGGGAATGACCTGACGCTGAGGAGCGAAAGTGTGGGGAGCGAACAGGATTAGATACCCTTGTA
+
GGGGGGGGGGGGGGGGGGGGGGGGGGGGGGGGGGGGGGGGGGGGGGGGGGGGGGGGGGGGGGGGGGGGGGGGGGGGGGGEGGGGGGGGGGGGGGGGGGGGDFGGGGGEGGGGGGGGGGGG<FGGGGGGEG7>>FGGG>GGGGGGGFCGFEEGCC8<EFGCGGGGG@EGGGDGGGGGGGGGGGGGGGGGGFFGCE<=ECG?EGGDEGGGCFFGGGB<@GGGGGGG?GGFF=<7:EGGF?=+
@M00200:205:000000000-AKKM3:1:1101:27765:6477 1:N:0:1
ATTGGGTATAAAGCGCGCGCAGGCGGTCTTCCAAGTCAGTGGTGAAAGCCTGGAGCTCAACTCCAGAACTGCCATTGAAACTGTTAGACTTGAGTACGAGAGAGGTGAGTGGAATTCCCAGTGTAGAGGTGAAATTCGTAGATATTGGGAAGAACACCAGTGGCGAAGGCGGCTCACTGGCTCGTAACTGACGCTCAGGCGCGACAGCGTGGGGATCAAAACGGACTGATACACCCAGTAAGAC
+
GGGGGGGGGGGGGGGGEGGGGGGGGGGGGGGGGGGGGGGGGGGGGGGGFGGGGGGGGCFDFFFGGGGGGGGGGGGFFFGGGGGGGGGGGGGGGGAEFFEGGGGGGBFGGGDFGE<EGGGGGAAFGGGGGFGGCE<BFGGDGGCFGGGCFGGGGGEFCGEGFECC=CCF>GGGGCGGGGGCFGGGGGG5CGFFEGGGEFEG55*:EGDFE5*CCGEGFGGF7***())(0*)*+3;7)0)3:).)
@M00200:205:000000000-AKKM3:1:1101:8893:6515 1:N:0:1
ATTGGGTATAAAGCGCGCGTAGGCGGCCAGATAAGTCCGGTGTGAAAGTCAAAGGCTCAACCTTTGAATGCCGCTGGAAACTGTCTGGCTAGAGTCCGGAAGGGGCGAGTGGAATTCCTGGTGTAGCGGTGAAATGCGCAGATATCAGGAGGAACACCAATGGCGAAGGCAGCTCGCTGGGACGGTACTGACGCTGAGGCGCGAAAGCGTGGGGAGCGACCAGGATTAGATACCCTAGTA
+
EFGGGFGGGGGGGGGGGGGGGGGGGGGGGGFGFFGGGGEG:FGGGGGGFGGGGGGGGDFGGGGGGGGGAFGGGGGCGGGAEGGGGGGGGGCEFGFAFFECGFGGGGGDGGGGGGGGGGGGGGGGGGGGGGGFGFGCFGDEGDGGFG;FDFCEGGGGGGGFGGGGGGGGGGFGGGFGGGGDGFGDCEGEFG?FDGGGGFF=EDCEGGGGCCEGG>D<>EE*))8<:GG2?FAFGFFG.>=?
@M00200:205:000000000-AKKM3:1:1101:15753:6516 1:N:0:1
ACTGGGTTTAAAGTGAGCGTAGGCGGACATTTAAGTCAGGGGTGAAATCCCGGGGCTCAACCTCGGAATTGCCTTTGATACTGGGTGTCTTGAGTATGAGAGAGGTGTGTGGAACTCCGAGTGTAGAGGTGAAATTCGTAGATATTCGGAAGAACACCAGTGGCGAAGGCGACACACTGGCTCATTACTGACGCTGAGGCTCGAAAGCGTGGGGAGCAAACAGGATTAGATACCCGAGTA
+
GGGGGGGGGGGGGGGGGGGGGGGGGGGGGGGGGGGGGGGGGGGGGGGGGGGGDGGGGGGGGGGGGGGGGGGGGGGGGGGGGGGGGGGGGGGGGEGGGGGGGGGCGGGGGGGGGGGGGCFEGGGGGGGGGGGGFGGGDGGGFDGGGGGFFFG7FFGGGGGGGGFEGGGGGGGGGGGCGFFFFFFGGFGGGGFGGGGGGGFGGGGCCGGFGE@E:E38;5FFGGGG?D:<?FBDFGG5)577
@M00200:205:000000000-AKKM3:1:1101:7879:6534 1:N:0:1
ATTGGGCGTAAAGGGCGCGTAGGCGGTGCGTTAAGTCGGTGGTGAAATACTTCGGCTCAACCGGAGAATTGCCGCTGAACCTGGCGTGCTGGAGGGAGGTAGAGGTGCATGGAACTTCCGGTGGAGCGGTGAAATGCGTTGATATCGTAAGGAACGCCTGTGGCGAAAGCGATGCACTGGACCTTCTCTGACGCTGAGGCGCGACAGCTAGGGTAGCTAACGGGATCAGATACCCCTGTC
+
CEDAEEF7@7;FE9-CCF@C@:CF7@6BC@8BF,CCFEGB7@@@,69C,:FFF7CCCFCCFGDGEDCGG?EGG4FFCFG<4B<E,+44BF<F,,8C?7CF9=,FEE<<>F5,8,BDFGEFEFFEEFFEEF7<<FF,>FCC*D9@CF:,,37D>ACCFGCFF@,CE<CEBF7*;CGGCFG>+BF8C8+31;+5*/*=?CGFGG:C*:)78<+2/00*0++3>7*7(C*(*/):+0<C3<9+
@M00200:205:000000000-AKKM3:1:1101:24182:6568 1:N:0:1
ACTGGGTGTAAAGCGCGCGCAGGCGGACGTTGCAAGTCGGAAGTGAAATCCCGGGGCTCAACTCCGGGCCTGCTTCCGAAACTGCGGGTCTGGAGACCGGTAGAGGTGGGTGGAATTCCCGGTGTAGCGGTGGAATGCGTAGAGATCGGGAAGAACACCTGTGGCGAAGGCGGCCCACTGGGCCGGTTCTGACGCTGAGGCGCGAAAGCGTGGGGAGCAAACAGGATTAGATACCCGCGTA
+
F9CFDGFG@CFFFGBFGGGGG:F:E@@CFGGCGF,E@FEEDGGFGADFGDGGEC+:FEDFGCA<<,:=@CCFG8B,F:FCCEEFFCGEGGGCFCFDFFGDGG:,C<FCDG@BCFG9FGFGEEG>CEFFFEFGGD:CGGGGEG7BC<C@EFEEF>EACEEFGFGGGD8CCEFGGG>:8C8+8EFCEC:=ECCFGGG==EEFC5EEDC3C6:28CC5135C;4<8*34<)/*)23<+05@@=G
@M00200:205:000000000-AKKM3:1:1101:9527:6575 1:N:0:1
ATTGGGTATAAAGGGCGCGTAGGCGGCTCGTTAAGTGGTTGGTGAAATCCCGGGGCTCAACCCCGGGGCTGCCGATCAGACTGGCGAGCTAGAGCACGGTAGGGGCAGATGGAATTCCCGGTGTAGCGGTGAAATGCGCAGATATCAGGAGGAACACCGGTGGCGAAGGCGGATCTCTGGGCCATTACTGACGCTGAGGAGCGAAAGCGTGGGGAGCGAACAGGATTAGATACCCGAGTA
+
GGGGGGGGGGGGGGGGGGGGGGGGGGGGGGGGGGGGGGGGGGGGGGGGGGGGGGGGGGGGGGGGGGGGGGGGGGEGGGGGGGGGGGGGGGGGFGGGGGGDFGGGGGFGGGGGGGGGGGGGGGGGGGGGGGGGGGGGGGGGGFEGGGGGFGEGGGFFGGEGGGGGDGGGGGGGGGGGGGGFGGGGGGGGGGGGEEGGGGG?CCE>EGGGG*:EGGFGFGDGGGGGFGFBFFFGGCGDFEFC
@M00200:205:000000000-AKKM3:1:1101:12282:6583 1:N:0:1
ATTGGGTTTAAAGGGCTCGTAGGCGGTTTGTCGCGTCGGGAGTGAAAACCAGGTGCTTAACACCTGGCTTGCTTTCGATACGGGCAGACTGGAGGTATGCAGGGGAGAACGGAATTCCTGGTGTAGCGGTGAAATGCGCAGATATCAGGAGGAACACCGGTGGCGAAGGCGGTTCTCTGGGCATTACCTGACGCTGAGGAGCGAAAGTGTGGGGAGCGAACAGGATTAGATACCCGTGTA
+
EEFGGGGGGGGGGGGGGGGGGGGGGDGGDGFEEGGGGG7C@@FFFGGFGGFEGGGGGGGGGGE:@EDGFGGGGGGGGDGGGGGGEDEF=EFGGGGGFFGGGFGG:CCEFFFDGEGGGGGGGFGGGGGGGGGFGGGGGEGGGGGGGGGGGGD@7DFGGGGGGGGGC7EGGGGGECCCGGGGFGC829BGGGFGGGGD?8:CEFC?8EG*++3;CGBGFGEGDGG:0FF2@?):AEFGFFFG
@M00200:205:000000000-AKKM3:1:1101:19835:6589 1:N:0:1
ATTGGGTATAAAGGGTGCGTAGGTGGTGAGGTAAGTCGGATGTGAAAGCTCCGAGCTCAACTCGGAAATGGCATTGGAAACTACCTTGCTCGAGGGTTTGAGGGGGGACTGGAATACTTGGTGTAGCAGTGAAATGCGTAGATATCAAGTAGAACACCAGTGGCGAAGGCGAGTCCCTGGAAAACTCCTGACACTGAGGCACGAAAGCTAGGGGAGCAAACAGGATTAGATACCCGAGTA
+
GGGGGGGGGGGGGGGGGGGGGGGGGGGGGGGGGGGGGGGGGGGGGGGGGGGGGGGGGGGGGGGGGGGGGGGGGGFGGGGGGGGGGGGGGGGGGGGGCCGFGGGDFGGGGGGGGGFGGGGGGGGGGGGGGGGGGGGGGGGGGGGGGGGGGGGGGGGGG@FGGGGGGGGGGGGGGGF7FGGFGGGGGGGGGGGFFGGGGGFGEGGGGGGGGGGGGGBGEGGGGFF*1CCBFB)C3ACDEFFG
@M00200:205:000000000-AKKM3:1:1101:17770:6592 1:N:0:1
ATTGGGTTTAAAGGGCGCGTAGGCGGCCGGGTCAGTCAGGGGTGAAAGCCCTCGGCTCAACCGAGGAACAGCCTCTGATACTGCTCGGCTCGAGGGTGGGAGGGGAGTGCGGAACTCTTGGTGGAGCGGTGAAATGCGTAGATATCAAGAGGAACGCCGGTGGCGAAAGCGGCACTCTGGTCCACCTCTGACGCTGAGGCGCGAAAGCGTGGGGAGCAAACAGGATTAGATACCCTAGTA
+
GGGGGGGGGGGGGGGGGGGGGGGGGGGGGGGGGGGGGGGGGGGGGGGGGGGGGGGGGGGGGGGGGGGGGGGGGGGGGGGGGGGGGGGGGGGGGEGGFGGGGGGGGGGGGGGGGGGGGGGGGGGGGGGGGGGGGGGGGGGGGGGGGGGGGFFFGGGGGGGGGEGFGGGGGGGGGGGGGGGGGEGGGGFGG4FGGGGGGGGGGGGGGGGGGGGDGGDGBGCGGGGGFGGF*74CGGGG?:FG
@M00200:205:000000000-AKKM3:1:1101:14100:6593 1:N:0:1
ATTGGGTGTAAAGAGCTCGTAGGCGGCTTGTCGCGTCTGTCGTGAAAGCCCGGGGCTTAACTCCGGGTCTGCGGTGGATACGGGCAGGCTAGAGGCAGGTAGGGGAGAATGGAATTCCCGGTGTAGCGGTGAAATGCGCAGATACCGGGAGGAACACCGGTGGCGAAGGCGGTTCTCTGGGCCTGTACTGACGCTGAGGAGCGAAAGCGTGGGGAGCGAACAGGATTAGATACCCGCGTA
+
GGGGGGGGGGGGGGGGGGGGGGGGGGGGGGGGGGGGGGGGGGGGGGGGGGGGGGGGGGGGGGGGGGGGGGGGGGGGGGGGGGGGGGGGGGGGGGGGGGGGGGGGGGGGGGGGGGGGGGGGGGGGGGGGGGGGGGGGGGGGGGGGGGGGGGGGGGGGGGGGGGGGGGGGGGGGGGGGGGGGGCEEGGGGGGGGGGGGGGGGGGGGGGGGGGGGGGFGBEGGDGGGFCGFFFFGGDGGFFFE
@M00200:205:000000000-AKKM3:1:1101:7242:6593 1:N:0:1
ATTGGGTGTAAAGGGTGCGTAGGCGGTCGCGCAAGTCGGATGTGAAATCTTAGGGCTCAACCCTGAAACTGCATTCGATACTGCGTGGCTAGAGTACTGGAGAGGAGACTGGAATTTACGGTGTAGCAGTGAAATGCGTAGATATCGTAAGGAAGACCAGTGGCGAAGGCGAGTCTCTGGACAGTTACTGACGCTGAGGCACGAAGGCCAGGGGAGCAAACGGGATTAGATACCCGAGTA
+
GGGGGGGGGGGGGGGGGGGGGGGGGGGGGGGGGGGGGGGEGGGGGGGGGGGGGGGGGGGGGGGGGGGGGGGGGGGGGGGGGGGGGGGDGGGGGGGGGGGGGGGGGGGGGGGGGGGGGGGGGGGGGGGGGGGGGGGGGGGGGGGGGGGGGFGGGGGGGGGGGGFDEFEEGGGGGGGGGGGGFGGGGGGGGGGGGGGGGGCFGGGGD8<FFCFFGGFCDGGGGGGGBGGFFF>GGGGGFFFG
@M00200:205:000000000-AKKM3:1:1101:8665:6602 1:N:0:1
ATTGGGTTTAAAGCGCGTGTAGGCGGCCAGATAAGTCCGCTGTGAAATCTCGAGGCTCAACTTCGAGCTGTCGGTGGAAACTGTCTGGCTAGAGTCCGGAAGAGGAGAGTGGAATTCCTGGTGTAGCGGTGAAATGCGCAGATATCAGGAAGAACACCCGTGGCGAAGGCGGCTCTCTGGGACGGTACTGACGCTGAGACGCGAAAGCGTGGGGAGCGAACAGGATTAGATACCCCCGTAAGA
+
GGGGGGGGGGGGGGGGGGGGGGGGGGGGGGGGGGGGGGGGGGGGGGGGGGGGGGGGGGGGGGGGGGGGGGGGGGGGGGGG<FGGGGGGGGGGGGFGGGGGGGGGGGGGGGGGGGGDGGGGGGGGFG<FCCGGGFGGFDCEGGGGGGGGGGGGGGGGGGGGDGGGGEGGGCFGGGEC9CFGGCFGDGFGG7CFGCDGGFGGGCGGD=DFGCEGGGDG@GGGDGFGF47<==<FE8<*8B3C<:<
@M00200:205:000000000-AKKM3:1:1101:8727:6626 1:N:0:1
ATTGGGTATAAAGGGCGCGTAGGCTGGCCGTTAAGTCCGACGTGAAATCCCTCGGCTCAACTGAGGAAGTGCATCGGATACTGGCGGTCTTGAGTCCTGGAGAGGGTAGCGGAATTCCCAGTGTAGAGGTGAAATTCGTAGATATTGGGAGGAACACCGGTGGCGAAGGCGGCTACCTGGACAGTGACTGACGCTGAGGCGCGAAAGCATGGGTAGCAAACAGGATTAGATACCCGGGTA
+
GGGGGGGGGGGGGGGGGGGGGGGGGGGGGGGGGGGGGGGGGGGGGGGGGGGGGGGGGGGGGGGGGGGGGGGGGGGGGGGGGGGGGGGGGGGGGGGGGGGGGGGGGGGGGGGGGGGGGGGGGGGCFGGGGGGGGGGGGGGGGEGFGGGGGGGGGGFGGGGGGGGGGGGGGGGGGGGGGGGGGGGGCFCCFG68EGGGGGGGGGGGGCC<EFGGFGFCFGFCFGGGFGG?FFF7:<<DEE>7
@M00200:205:000000000-AKKM3:1:1101:27985:6638 1:N:0:1
ATTGGGTATAAAGGGCGCGTAGGTGGCCCGTTAAGTGGCTGGTGAAATCCCGGGGCTCAACTCCGGGGCTGCCGGTCAGACTGGCGAGCTAGAGCACGGTAGGGGCAGATGGAATTCCCGGTGTAGCGGTGGAATGCGTAGATATCGGGAAGAACACCAGTGGCGAAGGCGTTCTGCTGGTCCGTTGCTGACACTGAGGCGCGACAGCGTGGGGAGCAAACAGGATTCGATACCCGCGTA
+
F<FGGGGGGGGGGGGDCGGEGGGEGG8F8FGGGGGGFCCC:FFGGGGGGGDC@FGGGFGGGAF,?C7B=FGG,@@FCGGGGGGG8C:CGGGGGG9=FGGFFGDFGED=FGGGGGFGFGGGGGGGGGGGGGGCFGGGGGGGGGCG=,>FDFCFGFCFFDGGGGGDGGGDGGG;:18@FGGF+?9CC<;8CGGF+7FF7CG=5<EGGGDGCGGGG*)7>GFGGFFD?F*).1)**,0<>DDG
@M00200:205:000000000-AKKM3:1:1101:23614:6653 1:N:0:1
ATTGGGTTTAAAGCGAGTGTAGGCGGTCTGAAAAGTCAGGTGTGAAAGCCCTGGGCTCAACCCAGGAAGTGCACTTGAAACTGCCAGGCTAGAGTATCGGAGAGGTTGGTGGAATTCTCGGTGTAGAGGTGAAATTCGTAGATATCGAGAGGAACACCGGTGGCGAAGGCGGCCAACTGGACGAATACTGACGCTGAGACTCGAAAGCGTGGGGAGCAAACAGGATTAGATACCCGAGTA
+
GGGGGGGGGGGGGGGGGGGGGGGGGGGGGGGGGGGGGGGGGGGGGGGGGGGGGGGGGGGGGGGGGGGGGGGGGGGGGGGGGGGGGGGGGGGGGGGGGGGGGGGGGFGGGCFGGGGGGGGGGGGGDGGGGGGGGFGGGGGCGGGGGGGGGGGGGGGGGGGGGGGGGDGGGGGGGGGGGFFFGGGGDFCGGGFGGEGGGFCFGGGGEGGGGGGGDG3C>CE6C58D:FFDFF<FGGGGBFF6
@M00200:205:000000000-AKKM3:1:1101:17470:6656 1:N:0:1
ATTGGGTTTAAAGGGCGCGTAGGTGGCCACTATAAGGCCGCGGTGAAAGTTCGGGGCTCAACCCTGAATCGGCCGCGGCGACTGTAGGGCTTGGGCACCGTAGAGGCAGATGGAATTCCGGGTGTAGCGGTGGAATGCGTAGAGATCCGGAAGAACACCGGTGGCGAAGGCGGTCTGCTGGGCGGTGGGAGCGCAAGCTCCTCTTAGCCGCCACTGAGGCGCGACAGCGTGGGGAGCAAACAGG
+
CFFCFFGGGGGGGGGGGD@FFDCFGGGGGGGGFGCEEFGGGEGGGGGCGGGGG>FEGGGDCGFGGGG<FGGGGGEGGGGGGG@FFGGFGGGGGCFGFFGGFFF7FCEBEGGGGGGGFFFGDGGGECFGGGCFGF9FDGGGD<BFFGGGGG7CEGFGG:FGGGGGGD87<EGEE5CEFGGGGGGGGGGGGF5CEG):8@CFGGFGGCCGFG*?8EFGFGGGGGGG>DC?EF3>GG85>07+7303
@M00200:205:000000000-AKKM3:1:1101:9293:6666 1:N:0:1
ATTGGGCTTAAAGGGCGCGTAGGCGGTCTGTTAAGTCGGTGGTGAAATACTTCGGCTCAGCCGGAGAATTGCCGCTGAAACTGGCAGGCTCGAGGGAGGGAGAGGTGCGTGGAACTTCCGGTGGAGCGGTGAAATGCGTTGATATCGGAAGGAACACCTGTGGCGAAGGCGACGCACTGGACCTCTTCTGACGCTGAGGCGCGAAAGCCAGGGTAGCGAACGGGATTAGATACCCGCGTA
+
GGGGGGGGGGGGGGGGGGGGGGGGGGGGGGGGGGGGGGGGGGGGGGGGGGGGGGGGGGGGGGGGGGGGGGFGGGGGGGGGGGGGGGGGGGGGGGGGGGGGGGGGGGGGGGGGGGGGGGGGGGGGFGGGGGGGGGGGGGGGGGGGGGGGGGGDFGGGGGGGGGGGGGGGGGGGGGGGGGGGGGGGGGGGGGGGEGGGGGGGGGGGGGGGGGGGEFFGFGGCDGGDFGGFFFFGGGGGFDFG
@M00200:205:000000000-AKKM3:1:1101:23881:6681 1:N:0:1
ATTGGGTTTAAAGGGCGCGTAGGCGGGATGGCAAGTCAGTCGTGAAATCTCTCAGCTCAACCGAGAAACGTCGGCTGATACTGCCGTTCTTGAGGGATGCAGAGGAGACTGGAATTCCCGGTGTAGCGGTGAAATGTGTAGATATCGTTTGGAACGCCAATGGTGAAAACAGCTCGCTGGGGGTTTGCTGACGCTGAGACACGAAAGCCAGGGGAGCAAACAGGATTAGATACCCGCGTA
+
GGGCCEFGGGDAEFEFGGGEEEGFCGGGGGGGFGGGGGGGGGGGDC@FFGGAFGGGGGGGGGGGGGGGGGGGGGGGGGBEGGGFFGCEFCFGCGGDEEEFGGGGGGGGGGFG<FGGGGGGDGGGGGGEDEG<9>CGCGEFCFFGGGGGGFGEGGGGGGEDGGGGGF9,DG7CFGGGGGCFCBC8EEGGGGFCGGGGGFFCFCEECCCFCCGFGC3CFGC8DGD4:GC86=67FFGGF55*
@M00200:205:000000000-AKKM3:1:1101:10193:6719 1:N:0:1
ATTGGGTATAAAGCGTGTGTAGGCGGATCGTTAAGTGCCTTGTGAAATCCCACGGCTTAACCGTGGAACGGCTGGGCATACTGGCGGTCTTGAGCCACTTAGGGGTCGCTGGAACAAACGGTGGAGCGGTGAAATGCGTAGATATCGTTTGGAACGCCAAAGGTGAAAACAGGCGACTGGAAGTGTGCTGACGCTGAGACACGAAAGCCAGGGGAGCAAACGGGATTAGATACCCTAGTA
+
GGGGGGGGGGGGGGGEGGGGGGGGGGGGGGGGGGGGGGGGGGGGGGGGGGGGGGGGGGGGGGGGGGGGGGGGGGGGGGGFGGGGGGGGGGGGGGGGGGGGGGGGGGGGGGGGGGGG<FEGGGGGGGGGGGGGGGGGGGGGGGGGGGGGGGGDGGGGGGGGGGGFGGGGGGGGCGGEGGGGGGGF?FGGGGDGGGGGGGGGEFEGGGGGDGG5C8BGFGGGGGGGFGGFFFFGGFGGF@FG
@M00200:205:000000000-AKKM3:1:1101:11148:6724 1:N:0:1
ATTGGGTATAAAGCGCACGTAGGCGGCTTCGCAAGTCGGATGTGAAATCCCTCGGCTCAACCAAGGACGTGCATCCGAAACTGCGGGGCTTGAGTACAGAAGAGGATCGCGGAATTCCCGGTGTAGAGGTGAAATTCGTAGATATCGGGAGGAACACCAGTGGCGAAGGCGGCGATCTGGGCTGATACTGACGCTGAGGTGCGAAAGCGTGGGGAGCAAACAGGATTAGATACCCCTGTA
+
GGGGGGGGGGGGGGGGGGGGGGGGGGGGGGGGGGGGGGGGGGGGGGGGGGGGGGGGGGGGGGGGGGGGGGGGGGGGGGGGGGGGGGGGGGGGGGGGGGGGGGGGGGGGGGGGGGGGGGGGGGGGGGGGGGGGGGGGGGGGGGGGGGGGGGGGGGGGGEGGGGGGGGGGGGGGGGGGCFGGGGGGGGGGGGGGGGGGGGGGGGGGGGGGGGGGGGBGFGGCGDEGFGDDFFBGCFG37F:C
@M00200:205:000000000-AKKM3:1:1101:4102:6764 1:N:0:1
ACTGGGTGTAAAGGGAGCGTAGGCGGATAGTTTAGTCAGAGGTGAAAGCCCAGGGCTCAACCTTGGAATTGCCTTTGATACTGGCTATCTTGAGTATGGAAGAGGTATGTGGAACTCCGAGTGTAGAGGTGAAATTCGTAGATATTCGGAAGAACACCAGTGGCGAAGGCGACATACTGGTCCATTACTGACGCTGAGGCTCGAAAGCGTGGGGAGCAAACAGGATTAGATACCCGTGTA
+
GGGGGGGGGGGGGGGGGGGGGGGGGGGGGGGGGGGGGGGGGGGGGGGGGGGGGGGGGGGGGGGGGGGGGGGGGGGGGGGGGGGGGGGCGGGGGGGGGGGGGGGGGGGGGGGGGGGGGGGEEGGGGGFGGGGGGGGGFGGGGGGGGGGGGDGGGFGGGEGGCGGDEGGGGGGGGGGGGGGGGGGGGAAFAFGGGGGGGGFGGGGGGDGGGGGGGGEDFFGGGGGF;FGEFFFGFCGDDFFG
@M00200:205:000000000-AKKM3:1:1101:27476:6778 1:N:0:1
ACTGGGTTTAAAGGGCGCGTAGGCGGCCGATTAAGTCGGGGGTGAAAGCCTGTGGCTCAACCACAGAATTGCCTTCGATACTGGTTGGCTTGAGACCGGAAGAGGACAGCGGAACTGCGAGTGTAGAGGTGAAATTCGTAGATATTCGCAAGAACACCAGTGGCGAAGGCGGCTGTCTGGTCCGGTTCTGACGCTGAGGCGCGAAAGCGTGGGGAGCAAACAGGATTAGATACCCCGGTA
+
GGGGGGGGGGGGGGGGGGGGGDGGGGGGFFEGGGAFGGGGGGGGGGGGGGGGGGGGGGGGGGGGGGGGGGGGGGGFGGGGBGGGGGGGGGGGGGFGGGGGGGGGGGGGGGGGGGGGGGGGGCFGFGGGFGGGGGGGGGFGGGGGDGGGGGGGGGGGGDFFFFEEGGGGGGGGDGGGGGGGGGFGGGGGGGGGDEDGGGGGGDDGGGGGE5CEGGBGFGGFFFCGBGGFFFFFFFG<>>:E
@M00200:205:000000000-AKKM3:1:1101:20129:6788 1:N:0:1
ATTGGGTTTAAAGGGCGCGTAGGTGGCTTAGCAAGCGTGTGGTGAAAGCCCGGGGCTTAACCCCGGGTCTGCCGTGCGAACTACTATGGCTAGAGGACTGTAGAGGCAAGTTGAATTCCGGGTGTAGCGGTGGAATGCGTAGAGATCCGGAAGAATACCGGTGGCGAAGGCGGCTTGCTGGGCAGTTTCTGACACTGAGGCGCGACAGCGTGGGGAGCAAACAGGATTAGATACCCTCGTA
+
GGGGGGGGGGGGGGGGGGGGGGGGGGGGGGGGGGGGGGGGGGGGGGGGGGGGGGGGGGGGGGGGGGGGGGGGGGGGGGGGGGGGGGGGGGGGGGGGGGGGGGGGGGGGGGGGGGGGGGGGGGGGGGGGGGGGGGGGFGGGGGGGGGGGGGGGEGGGGGGGGGGGGGGCGEGGGGGGGGGGGGGGGFEGGGGGGGGGGGGGGGGGGGGGGGGGGGFGFGGFFCEGFGFDFFBGGCC<F:@FG
@M00200:205:000000000-AKKM3:1:1101:25245:6796 1:N:0:1
ATTGGGTGTAAAGCGCGTGTAGGCGGCCAGATAAGTCCGCTGTGAAATCTCGAGGCTCAACTTCGAGCTGTCGGTGGAAACTGTCTGGCTAGAGTCCGGAAGAGGAGAGTGGAATTCCTGGTGTAGCGGTGAAATGCGCAGATATCAGGAGGAACACCGATGGCGAAGGCAGCTCGCTGGGACGGTACTGACGCTGAGACGCGAAAGCGTGGGGAGCAAACAGGATTAGATACCCTAGTA
+
GGGGGGGGGGGGGGGGGGGGGGGGGGGGGGGGGGGGGGGGGGGGGGGGGGGGGGGGGGGGGGGGGGGGGGGGGGGGGGGGGGGGGGGGGGGGGGGGGGGEGGGGGGGGGGGGGGGGGGGGGGGGGGGGGGGGGGGGGGGGGGGGGGGGGGGGGGGGGGGGGGGGGGGGGGGCEGFGGGGGGGGGGGGGGGGGGDDGGGGGGGGGGGGGGGGGGGFGBFGGGFFGFGGFF?>FFFFDFFFG
@M00200:205:000000000-AKKM3:1:1101:26083:6796 1:N:0:1
ATTGGGCTTAAAGGGCGCGTAGGTGGCCTGTTAAGTCGAACGTGAAATCCCCGGGCTCAACCCGGGAACTGCGTCCGAGACTGGCAGGCTCGAATCCGGGAGAGGGATGTGGAATTCCAGGTGTAGCGGTGAAATGCGTAGATATCTGGAGGAACACCGGTGGCGAAGGCGGCATCCTGGACCGGTATTGACGCTGAGGCGCGAAAGCCAGGGGAGCAAACGGGATTAGATACCCTCGTAAGA
+
GGGGGGFGGGGGGGG@GEGGGGGGGGFGGFFGGGGGCFEGGFGGGGGGGGGGGGGGGGGFGGFDGGGGGCFGDFC@=FCFGGGGGGGGGGFGEFACCGGGGGCGGD@B:FCGGGFF,>FGGGGADGGGGDGGGGGGGGGEGGGGGGGF9,>FGGF:FGG@CFGDGGGEC@:C888+?BFF79**:2/8CGFGC*5CCFGCCGGEEGGFCGGGGGFGFFFGCGGG?G5>FF27ACFG>B>EG?F
@M00200:205:000000000-AKKM3:1:1101:16954:6796 1:N:0:1
ACTGGGTTTAAAGGGCGCGTAGGCGGGATGGCAAGTCGGTCGTGAAATCCCTCGGCTCAACTGAGGAGAGTCGGCCGATACTGCTGTTCTTGAGGGATGCAGAGGAGACTGGAATTCCCGGTGTAGCGGTGAAATGTGTAGAGATCGGGAGGAACATCGGTGGCGAAGGCGGCTTCCTGGACCGGTTCTGACGCTGAGGAGCGAAAGCTAGGGTAGCAAACAGGATTAGATACCCCGGTA
+
GGGGGGGGGGGGGGGGGGGGGGGGGGGEDEGGGGGFGDFGGGGGGGGGGGGGGGGGGGGGGCFGGGGEGDGGGGGGG:CEGGGGEFGGGGGGGGGGGGGGGGGGGFGGFGGGGGGGGGGCCF:FFGGGGEGGGGFGGGGGGGG=FGGDECECGCFFFGGGGGGGGGGGGGDEGGDGGGDGGGGDGGGCGGGGEGGCGGGF5FGGGGDFGGG>FGFGFFFGF4EF07F7F?BGGGGDDFFG
@M00200:205:000000000-AKKM3:1:1101:22670:6797 1:N:0:1
ACTGGGTTTAAAGCGCGCGTAGGCGGCTCGGAAAGTCGGTCGTGAAATCCTGGGGCTCAACCCCGGAACTGCGTCCGATACTTCCGAGCTGGAGGCAGGTAGGGGAGATCGGAATTCCTGGTGTAGCGGTGAAATGCGTAGAAATCCGGAAGAACACCGGTGGCGAAGGCGGTCTGCTGGGCCGGAGTGGACCCTCGCAAGGGGGTCCTTGCCGACGCTGAGGCGCGACAGCGTGGGGAGCAA
+
GGGGGGGGGGGGGGGGGGGGGGGGGGGGGGGGGGGGGGGGGGGGGGGGEGGFGGGGGGGGGGGGGGGGGGGGGFCFGGGFGGGGGGGGGGGGGGGGGGGGGGGEGGGGGGGGGGGGGGGGGGGGGGFGGEGGGGGFGGGGGGCFFGGGGDGGFGGGGGGGGGGGGGGDGGGGGGGFGGGGGGGGDECCFGGGFGFEGGGGEGGGGDDFGF7<8CDDFGGGDG=C>DG6DF>C**;CBFBGDBF
@M00200:205:000000000-AKKM3:1:1101:10219:6799 1:N:0:1
ATTGGGTATAAAGGGCGCGTAGGTGGCTTGTTAAGTGGCTGGTGAAATCCCGGGGCTCAACTCCGGGGCTGCCGGTCAGACTGGCGAGCTCGAGCACGGTAGGGGCAGATGGAATTCCCGGTGTAGCGGTGGAATGCGTAGAGATCGGGAAGAATACCAGTGGCGAAGGCGTTCTGCTGGGCCGTTGCTGACACTGAGGCGCGACAGCGTGGGGAGCAAACAGGATTAGATACCCTAGTA
+
GGGGGGGGGGGGGGGGGGGGGGG<FGGGDGGGGGGGCGGFGGGGGFGGGGGGGGGGGGGGGGGGGGGGGGGGGGGGGGGGGGGGGGGGGGGGGGGGGGGGGGGGGGGGGGGGGGGGGGFGGGGGGGGGGDEGG?FGGGGGGGGGGFFGGGFGGGGGGFGFFFGGGGGGGGGGGGFGGGGGGGGGGGGGGGGFFGCG??FCCCC8EEGGGGGGGGFGDGGGGDGF?CF7FFB>0<CC?>6C
@M00200:205:000000000-AKKM3:1:1101:21105:6825 1:N:0:1
ATTGGGTTTAAAGGGCGCGTAGGCGGCTTGACAAGTCAGATGTGAAAGCCCCGGGCTTAACTCGGGAATTGCATCTGAAACTGTTTTGCTTGAGTCCTGGAGGGGGTAGTGGAATTCCCAGTGTAGCGGTGAAATGCGTAGATCTTGGGAGGAACACCTGCGGCGAAGGCGGCTACCTGGACAGTGACTGACGCTGAGGCGCGAAAGCTAGGGGAGCGAACGGGATTAGATACCCTGGTA
+
FGGGGFGGGGGGGF@7CFCFEGCEFB@FGGFEDGGGGGGFEFFGFGAGGGGGDEGGGGGGGGGGDEGEFG9FFGGGGG9FGCGFAFGFDGGFCEFEFGFGGGGGGFGDCFCC9>DGGGCGFDDFFGCGCFE<FFGGF7@+FE,3E=,@7>FEEFFCFF@7BF:E1*:1<CF@CEEGFGGFFGCCGCC<CCFFG5DG*8;E555EGG:FC:+8CC@355CEGGG<<GF2??<FGFG=F5)3
@M00200:205:000000000-AKKM3:1:1101:7404:6826 1:N:0:1
ATTGGGTTTAAAGCGCGAGTAGGTGGCCTGTTAAGTGGCGTGTGAAAGCTCACAGCTCAACTGTGAGAGGTCGCGCCAGACTGGCGGGCTTGAGGGTGGCAGAGGGTGATGGAATTCCCGGTGTAGCGGTGAAATGCGTAGATATCGGGAGGAACGCCAGTGGCGAAGGCGGTCACCTGGGCCATCCCTGACACTGATTCGCGAAAGCTGGGGGAGCGAACGGGATTAGATACCCCCGTA
+
GGGGGGGGGGGGGGGGGFGGGGGGGGGGGGGGGGGGGGGGGGGGGGGGG9FGGGGGGGGGGGGFGFGGGGGGGGGGDGGGGGGGGGGGGGGGGGGGGGGGGGFFGGGGCFDFGGGGGDDGGGGGGGGGGGCGGGGGGGGGGGGGGGGGGGGDEFGGGGGGGGGGGGGGGGGGGCEGGGGGGGFEGGEGGGGGGGGF?EGFEGGGGGGGGGGGGG>5>C8CGDGGFGGFFFFGGGGFEBDE
@M00200:205:000000000-AKKM3:1:1101:12974:6834 1:N:0:1
ACTGGGTTTAAAGGGAGCGTAGGCGGATAGTTTAGTCAGAGGTGAAAGCCCAGGGCTCAACCTTGGAATTGCCTTTGATACTGGCTATCTTGAGTATGGAAGAGGTATGTGGAACTCCGAGTGTAGAGGTGAAATTCGTAGATATTCGGAAGAACACCAGTGGCGAAGGCGACATACTGGTCCATTACTGACGCTGAGGCTCGAAAGCGTGGGGAGCAAACAGGATTAGATACCCGAGTA
+
GGFFGGGGGFGGGGGGGGGGGGGFGGGGGGGGFGGGGGGGGFFFGGGGGCGCFGGGFGGGGGGGGGGEGGGGGGGGGGGCGGGGGFGGGGEGF<EFFFGGGGFGGGGFGGGGGGGGGGGDGGCFGGGGGGGGGGCFGGGGGEGGGFGGFEG@=ECFFE@8CAEGGG7CFFFGEBEFGGGGGGFFGFGGGGFFGG7>CEFCEFGE:CGGG5;FGGAD:FGGGFE4;FFE=F7@ECCC8>8:
@M00200:205:000000000-AKKM3:1:1101:11458:6859 1:N:0:1
ATTGGGCGTAAAGGGCGCGTAGGTGGCCCGTTAAGTGGCTGGTGAAATCCCGGGGCTCAACTCCGGGGCTGCCGGTCAGACTGGCGAGCTAGAGCACGGTAGGGGCAGATGGAATTCCCGGTGTAGCGGTGGAATGCGTAGAGATCGGGAAGAATACCAGTGGCGAAGGCGTTCTGCTGGGCCGTTGCTGACACTGAGGCGCGACAGCGTGGGGAGCAAACAGGATTAGATACCCGTGTA
+
GGGGGGGGGGGGGGGGGGGGGGGGGGGGGGGGGGGGGGGGGGGGGGGGGGGGGGGGGGGGGGGGGGGGGGGGGGGGGGGFGGGGGGGGGGGGGGGGGGGGGCGGGGGGGFGGGFGGGGGGGGGGGGGGGGGGGGCGGGGGGCGFGGGGDGGCG?FEFGG7<FGGECCEEGEGGGGDBFGGGGGDGGECGGGGGGGGGGGGGCE5EEGF=*8?EGEDFFG?FF?G?FC4@FAFFF?DE@FG
@M00200:205:000000000-AKKM3:1:1101:23916:6864 1:N:0:1
ATTGGGTTTAAAGGGCGCGTAGGTGGCCACCATAAGGCCGCGGTGAAAGTCTGGAGCTCAACTCCAGATCGGCCGCGGCGACTGTGGGGCTTGGGCACTGTAGAGGCAGATGGAATTCCGGGTGTAGCGGTGGAATGCGTAGAGATCCGGAAGAACACCAGTGGCGAAGGCGGTCTGCTGGGCAGTGGACCCGCAAGGGTCCAATAGCCGACACTGAGGCGCGACAGCGTGGGGAGCAAACAGG
+
GGGGGGGGGGGGGGGGGGGGGGGGGGGGGGGGGGGGGGGGGGGGGGGGGGGGGGGGGGGGGGGGGGGGGGGGGGGGEGGGGGGGGGGGGGGGGGGGGGGGGGGGGGGGFGGGGGGGGGGGGGGGGGGGGGGGGGGGGGGGGGGGGGGGGGGGGGGGGGGGGGGGGGGGDGGGGGGGGGGGGDGGGGGGGGGGGGDGGGGGGGGCEEFGGGGG5E49FDGGDGGC>CGFEFFGGG;DFF:<<3::
@M00200:205:000000000-AKKM3:1:1101:10751:6865 1:N:0:1
ATTGGGCATAAAGGGTGCGTAGGCGGTGTAGCAAGTCGGGAGTGAAATACCCCAGCTTAACTGAGGAATTGCTTTCGATACTGCTGCGCTTGAGTGAGACAGAGGTAAGCGGAACTTAGGGTGGAGCGGTGAAATGCGTTGATATCCTAAGGAACACCGGTGGCGAAGGCGGCTTACTGGGTCTCAACTGACGCTGAGGCACGAAAGCTAGGGTAGCAAACGGGATTAGATACCCTAGTA
+
GGGGGGGGGGGGGGGGGGGGGGGGGGGGGGGGGGGGGGGGGGGGGGGGGGGGGGGGGGGGGGGGGGGGGGGGGGGGGGGGGGGGGGGGGGGGGGGGGGGGGGGGGGGGGGGGGGGGGGGGGGGGGGGGGGGGGGGGGGGGGGGGGGGGGGGDGGGGGGGGGGGGGGGGGGGGGGGGGGGGGGGGGGGGGGGGGGGGGGGGGGGGGGGGGGFGGFFDFGGGGGGGFGGFFFFGGGGGFFFG
@M00200:205:000000000-AKKM3:1:1101:5252:6867 1:N:0:1
ATTGGGCTTAAAGGGCGCGTAGGCGGTCTTTTAAGTCGGGGGTGAAAGCCTGTGGCTCAACCACAGAATTGCCTTCGATACTGGGAGACTTGAGACCGGAAGAGGACAGCGGAACTGCGAGTGTAGAGGTGAAATTCGTAGATATTCGCAAGAACACCAGTGGCGAAGGCGGCTGTCTGGTCCGGTTCTGACGCTGAGGCGCGAAAGCGTGGGGAGCAAACAGGATTAGATACCCTAGTA
+
FGGGGG9FGGGGGGGGGEGGGGGGGGGDGGGFGEGGGGGGDGGGGGGGGGGGGFCGGGGFGGD7FFGGGGGGGGGFGGGFGGGDFDFGFGGGGG<E=CCCFCGGFFDFFGGGGGEGDG7FBFGGFFFCFGG9FFCAFCFGGC9==FFFDG:FDGGGFGFCFGGGGGEGGGGDGEECCFCFG?FCCEGGGGFCE775:;:FE</:C=DGG7;CGC@C):8FFFCFFDFF@F<FFGG=?@F?
@M00200:205:000000000-AKKM3:1:1101:12254:6868 1:N:0:1
ACTGGGTGTAAAGGGCGTGTAGGCGGTTTGTTAAGTCATGTGTGAAAGCCCCCGGCTCAACCGGGGAATGACGCACGAAACTGGCAAGCTAGAGTACCGAAGAGGGGGGTGGAATTCCCGGTGTAGCGGTGAAATGCGTAGATATCGGGAGGAACACCAGTGGCGAAGGCGAGTCTCTGGGATGATACTGACGCTGAGGCGCGAAAGCTAGGGGAGCAAACGGGATTAGATACCCCAGTA
+
FFGGCFGGFGGGGGGDGCFBFGGGGGGGGCGGGGGGGGGGGGGFDGGEGFGGGGGGGGGGGGGGGGGEGCFGGGGCGEEGEGGGGGGGGGGGGGGGGGGGGGCFFCFCDCEGGGCFCCGGDEEGCFF7FGGGEGGGGGGEG8<CCG5*:8C***;AGGGGGFGGEEEE5CEEGDEG9:C::*C8FGFGGG7CCEG5ECGGGG*::EDGGG?8ED>C@78CGD5<(9C,*@):90</)560
@M00200:205:000000000-AKKM3:1:1101:24454:6876 1:N:0:1
ACTGGGTTTAAAGGGTGCGTAGGCGGGTCTTTAAGTCAGGGGTGAAATCCTGGAGCTCAACTCCAGAACTGCCTTTGATACTGAAGATCTTGAGTTCGGGAGAGGTGAGTGGAACTGCGAGTGTAGAGGTGAAATTCGTAGATATCGAGAGGAACACCTGCGGCGAAGGCGGGTTGCTGGGCCGACACTGACGCTGAGGCGCGAAAGCTAGGGGAGCGAACGGGATTAGATACCCTCGTA
+
GGGGGGGGGGGGGGGGGGGGGGGGGGGGGGGGGGGGGGGGGGGGGGGGGGGGGGGGGGGGGGGGGGGGGGGGGGGGGGGGGGGGGGGGGGGGGGGGGGGGGGGGGGGGGGGGGGGGGGGGGGGGGGGGGGGGGGGGGGGGGGGGGGGGGGGGGGGGGGGGGGGGGGGGGGGGGGGGGGFF>GGEGGGGGGGGGGGGGGGGGDCGGGDGGGGGGGFGFGGGCDCD?DG26FAFC@86FB>E
@M00200:205:000000000-AKKM3:1:1101:27667:6885 1:N:0:1
ATTGGGTTTAAAGCGCGTGTAGGCGGCTTGGCAAGTCGGGTGTGAAATCCCTCAGCTTAACTGAGGAAGTGCGCCCGAAACTGCCGAGCTTGAGTACCGGAGAGGGTGGCGGAATTCCCCAAGTAGAGGTGAAATTCGTAGATATGGGGAGGAACACCGGTGGCGAAGGCGGCCACCTGGACGGATACTGACGCTGAGACGCGAAAGCGTGGGGAGCAAACAGGATTAGATACCCTTGTA
+
GGGGGGGGGGGGGGGGGGGGGGGGGGGGGGGGGGCFGGGGFGGGGGGGGGGGGGGGGGGGAFGGGGGGGGGGGGGGGGGGGGGGGGGGGGGGGGGGGFGGGGGGGGGEGGGGGGGGGGGGGGGCGGGGGFGGGGGGGGGGGG9FFGGGGGGGGGGGGDGGDGGGGGGGGFGGGGGCEFGFFFGGGGGGGGGGGGDGGGGGGGGGGGGGGGGGGGFGFGGGCGGGBGCFFF9F+,<77?FG
@M00200:205:000000000-AKKM3:1:1101:18762:6924 1:N:0:1
ACTGGGTTTAAAGGGCTCGTAGGCGGTTTGTCGCGTCGGGAGTGAAAACGCCGTGCTTAACACGGCGCTTGCTTCCGATACGGGCAGACTAGAGGTATTCAGGGGAGAACGGAATTCCTGGTGTAGCGGTGAAATGCGCAGATATCAGGAGGAACACCGGTGGCGAAGGCGGTTCTCTGGGAATGACCTGACGCTGAGGCGCGAAAGCGTGGGGAGCGAACAGGATTAGATACCCGTGTA
+
FGGGGGGGGGGGGGGGGGGGGGGGGGGGGGFECECG::FGCGGGGGGFGFGEGGGGGGGGG9F4FFEG:FGGCGG@CGGGGGGG7CB<FGGGGGGGDFF??F<FGFCCFFGGGEGA33FG?GGGGFGDGGGGGGGGGG@CGD:FGGFED,>7FFGGGGGGG7@FGEGGGGGGB589C0<<C60;<E+CFGFGGDGGDGE*/7EEEEG*:CGGGGBGFEG55DGG?GGFFFFFF?F).7FE
@M00200:205:000000000-AKKM3:1:1101:22942:6928 1:N:0:1
ACTGGGTATAAAGGGTGCGCAGGCGGCCGAGTGTGTGAGGCGTGAAAGCCCGGGGCTTAACCCCGGAATTGCACCTCAAACTACACGGCTAGAGCATTGGAGAGGGTAGCAGAATTCATGGTGTAGCAGTGAAATGCGTAGATATCATGAGGAATACCAGAGGCGAAGGCGGCTACCTGGACAATTGCTGACGCTCAGGCACGAAAGCGTGGGGAGCAAAAGGGATTAGATACCCCAGTA
+
GGGGGGGGGGGGGGGGGGGGGGGGGGGGGGGGGGGGGGGGGGGGGGGGGGGGGGGGGGGGGGGGGGGGGGGGGGGGGGGGGGGGGGGGGGGGGGGGGGGGGGGGGGGGGGGFGGGGGGGGGGGGGGGGGGGGGGGGGGGGGGGGGGGGGGGC>FGGGGGGGGGGGEGGGGGGGGGGGGGGGGGGGFGGGGGGGDGGGGGGGGGGGGGGDCCGGGEGFGGGGGED?GD<6F<FGFGGB>@F
@M00200:205:000000000-AKKM3:1:1101:25071:6952 1:N:0:1
ATTGGGTTTAAAGTGCGTGTAGGCGGCTTGGTAAGTCGGGTGTGAAACCTCCAGGCTCAACCTGGAGACGCCACTCGATACTGCCATGGCTTGAGTCCGGTAGGGGAGCACGGAATTCCTGGTGTAGCGGTGAAATGCGCAGATATCAGGAGGAACACCGGTGGCGAAGGCGGTTCTCTGGGAATGACCTGACGCTGAGGAGCGAAAGTGTGGGGAGCGAACAGGATTAGATACCCGCGTA
+
GGGGGGGGGGGGGGGGGFGGGGGGGGGGGGEGGGGGGGGGGGGGGGGGGGGGGGGGGGGGGGGGGGGGEGGGGGGFGGGGGGGGGGGGGCFGGGCGGGGGCEGGG=FGGFGGGGGGGFGGGGGGGGFFGGGGGGGGGFEGCGGGGGGGGGGGEGCGGGCFGGGGFEEEGGGGGGGEDGGGGGGGGGGGGFG?FEGGGCGGCGGGGDGGGGGGGDFD>EGGGGCDBGGFFFFGGGGGFFDED
@M00200:205:000000000-AKKM3:1:1101:13436:6953 1:N:0:1
ACTGGGTTTAAAGGGCGCGTAGGCGGCGCGAGGAGTCGGGGGTGAAAGTCCGGGGCTCAACCCCGGATCGGCCTTCGAGACTCTCGCGCTGGAGCACAGTAGAGGCGGGTGGAATTCCGGGGGTAGCGGTGAAATGCGTAGATATCCGGAGGAACACCGGTGGCGAAGGCGGCTTCCTGGACCGACACTGACGCTGAGGCGCGAAAGCTAGGGGAGCAAACGGGATTTGATACCCGGGGAGGTC
+
GGGGGGGGGGGGGGGGGGGGGGGGGGGGGGGGGGDGGGGGGGGGGGGGGGGGGDGGGGGGGGGGGGGGGGGGGGGGGGGGGGGGGGGGGGGGGFGGGFGGGGGGGGGGC44F<FEGAFEGD*:1;CCCE?52CFFDGE?C?897+<CEE58E*;C>,?/8/*88>8C8?*/8/188CC+<*;C8/:C*2>F68:1/8@E5E)2*:E570?9EGG.5)*;C53CD(/92**4:C?FG5>)*)(-,
@M00200:205:000000000-AKKM3:1:1101:5141:6962 1:N:0:1
ATTGGGTTTAAAGCGCGTGTAGGCGGTCCGGTAAGTCCGCTGTGAAAGTCGGGGGCTCAACCCTCGAAAGCCGGTGGATACTGTCGGGCTAGAGTACGGAAGAGGCGAGTGGAATTCCTGGTGTAGCGGTGAAATGCGCAGATATCAGGAGGAACACCAATGGCGAAGGCAGCTCGCTGGGACGGTACTGACGCTGAGGCGCGAAAGCGTGGGGCGCAAACAGGATTAGATACCCTAGTA
+
GGGGGGGGGGGGGGGGGGGGGGGGGGEFGGGGGGGGGGGGGGGGGGGGGGGGGGGGGGGGGGG<FGGGGGGGGGGGGGGGGCEFGCEGGGGGGGGGGGGEGGGGGGGDGGGGGGGGGGGGGGGGGGGGGGGGGGFGGEGGGGGGGGGGF?FGGGGGGGGGGGGFEDGGGGGGGFCGGGGGG>CEG58;CGGGGGGGGGGGGGGDG87DEGGGGG35>EEGF5@F2DC>FFA72<<F?@6?
@M00200:205:000000000-AKKM3:1:1101:26432:6964 1:N:0:1
ATTGGGCGTAAAGGGCGCGCAGGCGGCTACGTAAGTCCGGCGTGAAATCCCACGGCTCAACTGTGGAACTGCATCGGAAACTGATCGGCTTGAAGGTGGGAGAGGGTAGTGGAATTCCCGGTGTAGTGGTGAAATGCGTAGATATCGGGAGGAACACCAGTGGCGAAGGCGACTACCTGGCCCATTCTTGACGCTGAGGCGCGAAAGCTAGGGGAGCGAACGGGATTAGATACCCCAGTA
+
GGGGGGGGFGGGGECFGGGGGGGGGGGGGGGGGGGGGGGGGGGGGGGGGGGGGGGGCGGGGGGGGGGFGGGGFGGGGGGGGGGGGGGGGGGGFGGGGGGGGGGEGGGGGGGGGFGGGGGGGGG+>FGGGGGGFGGGGGGGGGGGGGGGDGCEEGGFCC*<FFGGGCEEGGGGGGGGGCFGGFGDGGGGGFECEGDECFGGCGGGGDGFG7?FDC>DFECG73CG(>C<F=>FFG6FFFFD
@M00200:205:000000000-AKKM3:1:1101:6085:6967 1:N:0:1
ACTGGGCTTAAAGGGCGCGTAGGCGGCTCGCCAAGTCTGGGGTGAAATCTTTCGGCTCAACCGGAAAATTGCCTGGGATACTGGCGGGCTCGAGGGAGGTAGGGGTCATGGGAACGACCAGTGGAGCGGTGAAATGCGTTGATATTGGTCGGAACGCCGGTGGCGAAAGCGCATGACTGGATCTCTTCTGACGCTGAGGCGCGAAAGCCAGGGGAGCAAAAGGGATTAGATACCCTTGTAAGA
+
GGGGGGGFGGGGGGGGGGGGGGGGGGGGGGGDGGGGGGGGGGGGGGGGGGGGGGGGGGGGGGGEFGGGGGGGGGGGGGGGGGFGFGFGGGGGGEGEEGG3FFGGGG:FGGGGGG*>CFGGCFGGGFFEGGGGGGGFGGG>FGFGGGGGGEEGEGGC@FGGGGGGGGCEDGGGGGGGGGGGGGGFGGGGGFFFGDDGG5CCECECGGGFCC@EDE)9>CFG*9C339F>4@6D76C=?FBCGFA
@M00200:205:000000000-AKKM3:1:1101:7567:6988 1:N:0:1
ATTGGGTTTAAAGCGTGTGTAGGCGGACCGTTAAGTGCCCGCGTGAAATCCCCCGGCTCAACCGGGGAACGGCCGGGCATACTGGCGGTCTTGAGCGATCCAGGGGTCATCGGAACAAACGGTGGAGCGGTGCAATGCGTAGATATCGTTTGGAACGCCGACGGTGAAAACAGATGACTGGGGATCCGCTGACGCTGAGACACGAAAGCCAGGGGAGCAAACGGGATTAGATACCCTTGTA
+
GCGGDGGEGGGFCAGF@FDGEFGGEEGGGGGGGGGGGGGFGGGG:FGGGGGGGGGGGGGGGFCGEGG:FFEGGGGG:FGGGGDFGGGGEGGGFABBEEFGGGGGGGGGGGFEC:FGGFGGED@CG7BFGGGG*?FF9FEGGCFGGGGG=FFED@FGDEEGGGGGGGGGGGGGGEF@F:ECFGGEGGCDF<ECFGC=ECFGGD6EEGGDGGC8A?EDDGGF6DCD?7CB=4:C72<CF)7?7
@M00200:205:000000000-AKKM3:1:1101:4906:6998 1:N:0:1
ATTGGGTTTAAAGGGCGCGTAGGCGGTCTGGCAAGTCTAAGGTGAAATCCCTCGGCTCAACCGAGGAACTGCCTTGGAAACTGCCGGACTTGAGTTCCGGAGAGGAAAGCAGAATTCCCAGTGTAGCGGTGAAATGCGTAGATATCTGGAGGAACACCGGTGGCGAAGGCGGCATCCTGGACCGAAACTGACACTGAGGCGCGAAAGCCAGGGGAGCAAACGGGATTAGATACCCGAGTA
+
G<FGGGGGGGGGGGGGGGGGGGGGGGGGGGGGGGGGGGGGGFGGGCGGGGGGGGGGGGGGGGGGGGGFGGGGGFG?FDGGGGGGGGEGGGGFGGGGGG:CEDEGG8FFGGGFFGFGGGGFGGGGF9FFFGGGCGFDGGG7:>FGGGG,,EFDGGGGGGGGGFGGGGGGGGCGGGECFCFFDGD>:BCEG=FFDFFECFGF5C*:EG)C*7;C>85<>**8DD53(<F<6*6*<@F5@BFC
@M00200:205:000000000-AKKM3:1:1101:16220:7014 1:N:0:1
ATTGGGTTTAAAGGGCTCGTAGGCGGCCAACTAAGTCGGATGTGAAATCCCCAGGCTCAACTTGGGAACTGCATCCGATACTGGATGGCTTGAATTCGGGAGAGGGATGCAGAATTCCAGGTGTAGCGGTGAAATGCGTAGATATCTGGAGGAATACCGGTGGCGAAGGCGGCATCCTGGACCGACATTGACGCTGAGGAGCGAAAGCCAGGGGAGCAAACGGGATTAGATACCCTAGTA
+
GGGGGGGGGGGGGGGGGGGGGGGGGGGGGGGGGGGGGGGGGGGGGGGGGGGGGGGGGGGGGGGGGGGGGGGGGGGGGGGGGGGGGGGGGGGGGGGGGGGGGGGGGGGGGGGGGGGGGGGGGGGGGGGGGGGGGGGGGGGGGGGGGGGGGGGGDGGGGGGGGGGGGGGGGGGGGGGGGGGGFFGGGGGGGGGGGGGGGFGGGGGGGDGGGGGGEG>GFGCGGDEGFGG<F4<FFFG=?>@G
@M00200:205:000000000-AKKM3:1:1101:14324:7041 1:N:0:1
ATTGGGCATAAAGCGTACGTAGGCGGATATGCAGGCGTCGTGTGAAATCCCTCGGCTCAACCGGGGAACTGCACGGCGAACCGCATGTCTTGAGATCGGTAGGGGCGGTCGGAACGATAGGTGGAGTGGTGAAATGCGTTGATATCTATCGGAACGCCGAAGGTGAAAACAGGCCGCTGGGCCGATTCTGACGCTGAGGTACGAAAGCGTGGGGAGCGAACGGGATTAGATACCCTTGTA
+
GGGGGGGGGGGGGGGGGGGGGGGGGGGGGGGGGGGGGGGGGGGGGGGGGGGGGGGDGGGGGGGGGGGGGGGGGGGGGGGGGGGGGGGGGGGGGGGGGGGGGGGGGGGGGGGGGGGGGGGGGGGGGGGGGGGGGGGGGGGGGFGGGGGGGGGGGGGGGGGGEGDGGGGGFGGGGGGGGGGGGGGGEGCFGDFGGGG=CGGGDFGGGGCCE7EGGG59@ECE<DE:?DF<?FFG7@CGFFFG
@M00200:205:000000000-AKKM3:1:1101:16927:7059 1:N:0:1
ATTGGGTTTAAAGGGCGTGTAGGCGGTCTGCTAAGTCATGTGTGAAAGCCCTCGGCTTAACCGAGGAACGACGCATGAAACTGGCAAGCTAGAGTACCAAAGAGGGGGGTGGAATTCCCGGTGTAGCGGTGAAATGCGTAGATATCGGGAGGAACACCGGTGGCGAAGGCGGCCCCCTGGTTGGATACTGACGCTGAGACGCGAAAGCGTGGGGAGCAAACAGGATTAGATACCCGGGTA
+
GGGGGGGGGGGGGGGGGGGGGGGGGGGGGGGGGGGGGGGGGGGGGGGGGGGGGGGGGGGGGGGGGGGGGGGGGG=?BEFGGGGGGGGGGGGGGGGGGGGGGGGGGGGGGGGGGGGGGGGGGGGGGGGEGGGFGGGGGGGEE<CEGGGGGGGEEGGGGGGDGGDGDGGGDGGGGGGGGGGGGGGGGGGGGGGGGGGGGGGFGDEGCCDGEGGGGGFGFFGGGGGGFD774BFGGGCC@D@G
@M00200:205:000000000-AKKM3:1:1101:11443:7074 1:N:0:1
ATTGGGTATAAAGGGCGTGTAGGCGGTTTGTTAAGTCATGTGTGAAAGCCCCCGGCTCAACCGGGGAAGGACGCATGAAACTGGCAAGCTAGAGTACCGAAGAGGGGGGTGGAATTCCCGGTGTAGCGGTGCAATGCGTAGATATCGGGAGGAACACCGGTGGCGAAGGCGGCCCCCTGGTCGGATACTGACGCTGAGACGCGAAAGCGTGGGGAGCAAACAGGATTAGATACCCTCGTAAG
+
F@<FCE;EGGAFFGGCC:+B@FEGGGF:FF<E@6ECED@CEFGG9CFFFGG>FE7FF:6F<C@@=FGC=:4<CFEG:<FE9,9EEE@DCGGGCFFDFGGFGFF8A:FG><FC<FGFC,?EGGECFGG7<<F*??BC?CC?E*A+<7C58*1?>@CECGGC88*0*?CG/:ECE8CCEE5FFFGG58/A:CCGGGGGC*0+:CC8*:)981/*1:)10:2<FFGF0>7<=65FF6<6:>5574
@M00200:205:000000000-AKKM3:1:1101:14378:7074 1:N:0:1
ATTGGGTTTAAAGGGCTCGTAGGTGGCCAATTAAGTCAGGCGTGAAATCCCCAGGCTCAACTTGGGAACTGCGTCTGATACTGGTTGGCTTGAATTCGGGAGAGGGATGCAGAATTCCAGGTGTAGCGGTGAAATGCGTAGATATCTGGAGGAATACCGGTGGCGAAGGCGGCATCCTGGACCGAGATTGACACTGAGGAGCGAAAGCCAGGGGAGCAAACGGGATTAGATACCCCAGTA
+
GGGGGGGGGGGGGGGGGGGGGGGGGGGGGGGGGGGGGGGGGGGGGGGGGGGGGGGGGGGGGGGGGGGGGGGGGGGGGGGGGGGGGGGGGGGGGGGGGGGGGGGGGGGGGGGGGGGGGGGGGGGGGGGGGEGGGGGGGGGGGGGGGGGGGGGGGGGGGGGGGGGGGGGGGGGGGGGGFGGGGGGGGGGCFGGGGGGGGGGGGGGGGGGG=FGGGGDGDFGGG:CD:DC7??AFC:@FB@FC
@M00200:205:000000000-AKKM3:1:1101:14693:7095 1:N:0:1
ATTGGGTTTAAAGCGCACGTAGGCGGCGGCGTAAGTCGGGTGTGAAAACCCTCGGCCTAACCGAGGAACTGCGCCCGATACTGCGTTGCTTGAGGGCCAAAGGGGTGCATGGAATTCCCGGTGGAGCGGTGAAATGCGTTGATATCAGGAGGAACACCGGTGGCGAAGGCGGCCCTCTGGACGGTGACTGACGCTGAGACGCGAAAGCGTGGGGAGCAAACAGGATTAGATACCCTAGTA
+
GGGGGGGGGGGGGGG7:FGGGGGGGG7CFGEGGGGGGGGDGGGGGGGGGGGGGGGG7FGGGGGCFGGG=FGGGC+@FGGGGGGGGFGGGGGGGGGC+8BCFF?FGEGEC=FGGCGGGGFGGGGGCGGEGGGGGGGGGGGEDGGGGGBFGCE7FGGGGGGDGGGGGEEGGGDGG>CCGGECFE=CEFDGGGGGEGGGECEFGGGGGGGGGGGGGGFGFGGGGGFGFFGF4FDGGGGF4FFG
@M00200:205:000000000-AKKM3:1:1101:5552:7116 1:N:0:1
ACTGGGTTTAAAGGGCGCGTAGGCGGGTCGGGAAGTCGGTCGTGAAATCTCCGGGCCCAACCTGGAGGGGCCGGCCGAGACTCCTGGTCTTGAGGGGCGCAGAGGAGCCTGGAATTCCCGGTGTAGCGGTGAAATGTGTAGAGATCGGAAGGAACGCCGGTGGCGAAAGCGGGCTGCTGGACCCTCTCTGACGCTGAGGCGCGAAAGCCAGGGGAGCGAAAGGGATTAGTTACCCTTGTA
+
GGGGGGGGGGGGGGGGGGGGGEGGGGGGGGGGGGGGGGGGGGGGGGGGGGGGGGGGGGGCFFGGFFFGGGGGGGGGGGGGGCFGGGGGGGGGDGGGGGGGGGGGCFGGGGGGCFGGGGGG@CFFGFGGDGGFGGDGGGGGGGGGCGGGGGDGGGGGCEGGEGGGGDEGGGGGGGCEE6CGGGGGGGGGGFC?C=<EEFGGGG5C>8DGGDGF5E><DEG*)95DBFFF=*.:C<?CFF=+
@M00200:205:000000000-AKKM3:1:1101:13037:7132 1:N:0:1
ATTGGGTTTAAAGAGCGTGTAGGCGGTCCGGTAAGTCGGCTGTGAAAGTCCAGGGCTCAACCCTGGGATGCCGGTCGATACTGCCGGACTAGAGTTCGGAAGAGGCGAGTGGAATTCCCGGTGTAGCGGTGAAATGCGCAGATATCGGGAGGAACACCTATGGCGAAGGCAGCTCGCTGGGACGTTACTGACGCTGAGACGCGAAAGCGTGGGGAGCAAACAGGATTAGATACCCCGGTA
+
GGGGGGGGGGGGGGGGGGGGGGGGGGGGGGGGGGGGGGGGGGGGGGGGGGGGGGGGGGGGGGGGGGGGGGGGGGGGGGGGGGGGGGGGGGGGGGGGGGGGGGGFFDGCGGGGGGGGGGGGGGGGGGGGGGGFGGGGGGGGGGGF=FGGG@EEEGGFGGGGGGGGGGGGGGGGGGGGGGGGGGGGEGGGGGGGGGGDCFGGGGGG>EDGGGGGGGFGFGGGGGGG0DGFFFBGGGGGFFFD
@M00200:205:000000000-AKKM3:1:1101:22920:7150 1:N:0:1
ATTGGGCTTAAAGAGTCCGTAGGCGGCATGTTAGGTGAGGTGTGAAATCCCCCGGCTCAACCGAGGAATTGCGCTTCAAACCGGCGTGCTAGAGGAAGATAGAGGTGGGCGGAACTGATGGTGGAGCGGTGAAATGCGTTGATATCATCAGGAACACCGGAGGCGAAGGCGGATCTCTGGGCCTTACCTGACGCTCAGGCGCGAAAGCTAGGGGAGCGAACAGGATTAGATACCCCAGTA
+
GGGGGGGGGGGGGGGGGGGGGGGGGGGGGGGGGGGGGGGGGGGGGGGGGGGGGGGGGGGGGGGGGGGGGGGGGGGGGGGGGGGGGGGGGGGGGGGFGGGGGGGGGGGGGGGGGGGGGGGGGGGGGGGGGGGGGGFGGGGGCFGGGGGGGGGGGGGGGGGGGGGGGGGGGGGGGGGGGGFGCGGGGGGGGGGGGGGGGGFGGGGGGGGGF?E>FED3:ECEG36C1FGFFF<FGGGGBFFG
@M00200:205:000000000-AKKM3:1:1101:23502:7156 1:N:0:1
ATTGGGTATAAAGAGCTCGTAGGCGGCCACTCAAGTCGAACGTGAAAACTCGGGGCTCAACCCCGAGCCCGCGTTCGATACTGGGCGGCTAGAGTCTGGTAGGGGGATCTGGAATTCCTGGTGTAGCGGTGGAATGCGCAGATATCAGGAGGAACACCGGTGGCGAAGGCGGGATCCTGGGCCAGTACTGACGCTGAGGAGCGAAAGCGTGGGGAGCAAACAGGATTAGATACCCCTGTA
+
GGGGGGGGGGGGGGGGGGGGGGGGGGGGGGGGGGGGGGGGGGGGGGGGGGGGGGGGGGGGGGGGGGGGGGGGGGGGGGGGGGGGGGGGGGGGFGGGGGGGGGGGGGGGGGGGGGGGGGGGGGGGGGGGGGGGGGGGGGGGGGGGGGGGGGGGGGGGGGGGGGGGGGGGGGGGGGGGGGGGGFGGGGDGGCFGGGGGGGGGGGGGGC5CGGGGGGFGFGFFF4FGFGD<==ADFFGFFFFC
@M00200:205:000000000-AKKM3:1:1101:6092:7165 1:N:0:1
ATTGGGTTTAAAGGGCGCGTAGGTGGCCCGTTAAGTGGCTGGTGAAATCCCGGGGCTCAACTCCGGGGCTGCCGGTCAGACTGGCGAGCTAGAGCACGGTAGGGGCAGATGGAATTACCGGTGTAGCGGTGGAATGCGTAGAGATCGGGAAGAATACCAGTGGCGAAGGCGTTCTGCTGGGCCGTTGCTGACACTGAGGCGCGACAGCGTGGGGAGCAAACAGGATTAGATACCCTAGTA
+
GGGGGGGGGGGGGGGGGGGGGGGGGGFGGGGGGGGFGGGGGGGGGGGGGGGGGGGGGGFGGGGGGGGGGGGGGGGGGGGGEEGGGGGGGGGGGGGGFFGGGGGGGGFGGGGGGGGGGGGGGGGEFGFFEGGGGGGGGGGGGGGGFGGGGGGGGGGFFCFGGGCGGCEGDFGCCEGGFGGGGGGGGGG*+:CCCFFGCFFGGC=EEGD4=EGGGG>57EFGFGGGBGC<@FFG?AFDFFFG
@M00200:205:000000000-AKKM3:1:1101:15786:7175 1:N:0:1
ATTGGGTTTAAAGGGCGCGTAGGTGGCCCGTTAAGTGGCTGGTGAAATCCCGGGGCTCAACTCCGGGGCTGCCGGTCAGACTGGCGAGCTAGAGCACGGTAGGGGCAGATGGAATTCCCGGTGTAGCGGTGGAATGCGTAGAGATCGGGAAGAATACCAGTGGCGAAGGCGTTCTGCTGGGCCGTTGCTGACACTGAGGCGCGACAGCGTGGGGAGCAAACAGGATTAGATACCCGAGTA
+
@,ECAFC@B@CFGDGEGGEGGGEFF9FFGGCFGFFGFCF8F@FFFEC<FFFEG@CE@<FCGCF=C>F7FFCGEGBCCF=BA?EGG:F>FEDDFC<<FEGGG@<BF@F:<D5FEGGGG<=CF@FEBCF::FGE@@FG9>>3FBF;<CFE7>FCF,:<C:::FGB8ECC*4=BCCGGGGGGGGCFGGGGCGC7F6CDFGFDG7):>EGD4::8>EEBD>7?<5C6C:*0,?F4><E8D)<FF
@M00200:205:000000000-AKKM3:1:1101:26440:7181 1:N:0:1
ATTGGGCATAAAGGGCGCGTAGGCGGCGACATCAGTCCGATCTTCAAGCGCGGGGCTCACCCCTGCGAAGGGTCGGGGACGGTGGAGCTGGGGGCTGGTCGAGGGACGCGGAATGCCGGGTGTAGTGGTGAAATGCGTAGAGATCCGGCGGAACACCGGTGGTGAAGACGGCGTCCTGGGCCGGGCCCGACGCTGAAGCGCGAGAGCGCGGGGAGCGAACCGGATTAGATACCCGCGTA
+
GGGGGGGGGGGGGGGGGGGGCGGGGGGGGGGGGGGGGGGGGGGGGGGGGGGGGGGGGGFGGGGGGGGGDGGGFGGDFGGGGGGGGGGGGGFGGGGGEGGGGGGGGGGGGGGGGGFGGGGG@CEEFCCGGGF?CGGGEGGGGGGGGGGEDGDGEGGGGGGGGDGGGGCCEEEGGGGGGCGGGGEGCCEGCDG8EE*>FC?GGGGGGDGD*:C>CC><7*:EGGC)2CFBF?>CFF>DD5.
@M00200:205:000000000-AKKM3:1:1101:10570:7189 1:N:0:1
ATTGGGTTTAAAGGGTCCGTAGGCGGTCCGTAAAGTCGGGTGTGAAATCCTACAGCTCAACTGTAGAACTGCATTCGAAACTCACGGACTAGAGTGTGAGAGGGGTGAAGGGAATTCCCAGTGTAAGGGTGAAATCTGCAGAGATTGGGAAGAACACCAGTCGCGAAGGCGCTTCACTGGCTCATTACTGACGCTCAGGGACGAAAGCTAGGGTAGCAAACGGGATTAGATACCCTCGTA
+
GGGGGGGGGGGGFGGEGGGGGGGGGDGGGGGGGGFFGGGGGEGGGGGGG<FFGGGGGGGGGFEGGGCFGGCGGAFGGGG@F9FFGFGGGDGGGGGGEFDGGGGDCFGGFGGEFGGGGGG<FFFFGGGGGGGGGGGFGEGGFFGGGGGGGGGGGGGGFEDF>FC8EFCGFGDEGGG9>FFGG6D9FFGGGG@F>CDEGD?CEFGGGEG45AECCC6/8<BEFD5519C<==>FEC?7@BFE
@M00200:205:000000000-AKKM3:1:1101:20691:7190 1:N:0:1
ACTGGGTTTAAAGGGCGCGCAGGCGGCTACGTAAGTCCGGCGTGAAATCCCACGGCTCAACTGTGGAACTGCGTCGGAAACTACGTTGGCTTGAGGATGGTAGAGGCCATTAGAACTAGCGGTGTAGCGGTGAAATGCGCAGATATCGCTAGGAATGCCGGTGGCGAAGGCGGATGGCTGGGCCACTCCTGACGCTGAGGCGCGAAAGCTAGGGGAGCGAACCGGATTAGATACCCGCGTA
+
GGGGGGGGGGGGGGGGGGGGGGGGGGGGGGGGGGGGGGGGGGGGGGGGGGGGGGGGGGGGGGGGGGGGGGGGGGGGGGGGGGGGGGGGGGGGGGGGGGGGGGGGGGGGGGGGGGGGGGGGGGGGGGGGGGGGGGGGGGGGGGGGGGGGGGGGGFGGGGGDGGGGGGGGGGGGGGGGGGGGGGGGGGGGGGGGGGDGGGGGGG=E>EGDGFFGGGFGFGGGGGD37)9:F@47ECG7>E;=9
@M00200:205:000000000-AKKM3:1:1101:12059:7209 1:N:0:1
ATTGGGTATAAAGGGTGTGTAGGCGGTTGTTTAAGTTTGGTGTGAAATCTCCCGGCTCAACTGGGAGGGTGCGCCGAATACTGAATGACTTGGAGTGCGGGAGAGGAGAGTGGAATTCCTGGTGTAGCGGTGAAATGCGTAGATATCAGGAGGAACACCGGTGGTGTAGACGGCTCTCTGGACCGTAACTGACGCTGAGACACGAAAGCGTGGGTAGCAAACAGGATTAGATACCCCTGTA
+
GGGGGGGGGGGGGGGGGGGGGGGGGGGGGGGGGGGFGGGGGGGGGGGGGGGGGGGGGGGGGGGGGFGGGGEGGGGGGGGGGGGGGGGGGGGGGGGGGGGGGGGDGGGGGGGGGGGGGGGGGGGGGGGGGGGGGGGFGGGGGGGGGFFDFGGGGGFGGGGGGGGGGGGGGGGGGGEGGGGGGGGGGGGGGGGGGDGGGDFFFGGGGGGGGGGGDGFGF+AFGGCF?GC>FFFGDC@6<:@GG
@M00200:205:000000000-AKKM3:1:1101:17370:7218 1:N:0:1
ATTGGGTTTAAAGGGCGCGTAGGCGGGATGGCAAGTCGGTCGTGAAATCCTTCGGCTCAACCGAAGAACGTCGGCCGATACTGCCGTTCTTGAGGGATGCAGAGGAGATTGGAATTCCCGGTGTAGCGGTGAAATGCGCAGATATCAGGAGGAACACCGATGGCGAAGGCAGCTCGCTGGGACGGTACTGACGCTGAGGCGCGAAAGCGTGGGGAGCGAACAGGATTAGATACCCCTGTA
+
GGGGGGGGGGGGGGGGGGGGGGGGGGGGGGGGGGGGGGGGGGGGGGGGGGGGGGGGGGGGGGGGGGGGGGGGGGGGGGGGGGGGGGGGGGGGGGGGGGGGGGGGGGGGGGGGGGGGGGGGGGGGGFGGGGGGGGGGGGGGGGGGGGFGGGGGGGGGGGGGGGGGGGGGGGGGGGGGGGGGGGGGGGGGGGGGGGGGGGGGGGGGGGGGGGGGGGFGFGGGGGGGFGGFFFFGGGGGFFFF
@M00200:205:000000000-AKKM3:1:1101:17191:7220 1:N:0:1
ATTGGGTATAAAGTGTGCGCAGGCGGCCGCGCAAGTCGAGTGTGAAAGCCCCGAGCTTAACTTGGGAACTGCGCTCGAAACTACGTGGCTGGAGTGTGGCAGAGGAAGGTGGAATTCCACGTGTAGCGGTGAAATGCGTAGAGATGTGGAGGAACACCAATGGCGAAGGCAGCCTTCTGGGCCAACACTGACGCTCATGCACGAAAGCGTGGGGAGCAAACAGGATTAGATACCCGTGTA
+
GGGGGGGGGGGGGGGGGGGGGGGGGGGGGGGGGGGGGGGGGGGGGGGGGGGGGGGGGGGGGGGGGGGGGGGGGGGGGDFFFGGGGGGGGGGGGGGGGGGGGGGGGGGGGGGGGGGGGGGGGGGGGGGGGGGGGAFGGGGGGGGGGGGGCFGGGGGGGGGFGGGGGGGGGGGGGGGGGGGGGGGGGGGGGGGGGGGGGGGGGGGGGGGGGGGGGGFGEGGEFGGGFGGFFFFGGGGGF>>G
@M00200:205:000000000-AKKM3:1:1101:6311:7234 1:N:0:1
ACTGGGTTTAAAGGGCGCGTAGGCGGGCCGCGTAGTCGGGGGTGAAATCCTGCCGCCCAACGGCAGAAGTGCCCCCGATACTGGCGGCCTCGAGGGGGGTAGGGGCACGCGGACTTTCCGGTGGAGCGGTGAAATGCGTAGATATCGGAAGGACCGCCGGTGGCGAAAGCGGCGTGCTGGACCCCTTCTGACGCTGCGGCGCGACAGCCAGGGGAGCAAACTGGATTAGATACCCCTGTA
+
GFGFFGE@CGAEFGCFFEGC@F@EGEGECFEEFEBC,@FCEGGGGFFDGGGD@FEE+@?DCFEGCCD,3CBF=F7F3:3>BFG?C+FEGGG@FG777**:*C8CEEG5EGGGG8*<,<9CCGDDF@@E>EG:E9FGG8EEDC?@FG/C*/1:8*;CEGGGGGEFED**2*1:CCCGGGGG*:*;CF@CCG+<=EGG*8CGEGC?*19DF7*;EC3D>5:<50:4(22,??)*+0<C>F@7
@M00200:205:000000000-AKKM3:1:1101:14431:7270 1:N:0:1
ATTGGGTTTAAAGAGCGTGTAGGCGGCCAGGTAGGTCCGCTGTGAAAACTCGAGGCTCAACCTCGAGATGTCGGTGGAAACCATCTGGCTAGAGTCCGGAAGAGGAGAGTGGAATTCCCGGTGTAGCGGTGAAATGCGCAGATATCGGGAAGAATATCCGTGGCGAAGGCGGCTCTCTGGTACGGCACTGACGCTGAGACGCGAAAGCGTGGGGAGCGAACAGGATTAGATACCCCGGTA
+
GGGGGGGGGGGGGGGGGGGGGGGGGGGGGGGGGGGGGGGGGGGGGGGGGGGGGGGGGGGGGGGGGGGGGGGGGGGGGGGGGGGGGGGGGGGGGGGGGGGGGGGGGGGGGGGGGGGGGGGGGGGGGGGGGGGGGGGGGGGGGGGGGGGGEGGEGGGGGGGGGGGGGGGGGGGGGGGGGGGGGGGGGGGGGGGGGGGGGGGGGGGGGGGGGGGGGGFGFECEGGEFFGGFFFFGGGGGFFEG
@M00200:205:000000000-AKKM3:1:1101:13463:7271 1:N:0:1
ATTGGGTTTAAAGGGCGCGTAGGTGGCCCGTTAAGTGGCTGGTGAAATCCCGGGGCTCAACTCCGGGGCTGCCGGTCAGACTGGCGAGCTAGAGCACGGTAGGGGCAGATGGAATTCCCGGTGTAGCGGTGGAATGCGTAGAGATCGGGAAGAATACCAGTGGCGAAGGCGTTCTGCTGGGCCGTTGCTGACACTGAGGCGCGACAGCGTGGGGAGCAAACAGGATTAGCTACCCCGGTAAGA
+
GGGGGGGGGGGGGGGEGGGGGGGGGGGGGGEGGGGGFGGGGGGGGGGGGGG7FEGGGGGGGGGGGDF>EGGGGGG>FFFGGGGGFEGGGGEFFGGGGGGGGGGDG7>FGDFGGGGGGGGGGGGGCGGGGGGGGGG?FGGGGE9FCFGG7FFFGGGGGGG7<CGEE:EEGECEGGGEGGFFCFG8B:;CG>FF9EGG?ECC=DC58*9CEEC>8>3))7EGGDGC0DG)/).00;8C@>>=D?4
@M00200:205:000000000-AKKM3:1:1101:23818:7276 1:N:0:1
ATTGGGTTTAAAGGGTGCGTAGGTGGTCGGGTAAGTCCGATGTGAAATCTCCGAGCTCAACTCGGAAATGGCATTGGATACTATTCGGCTCGAGGGTCGGAGGGGAGACTGGAATTCTCGGTGTAGCAGTGAAATGCGTAGATATCGAGAGGAACACCAGTGGCGAAGGCGAGTCTCTGGACGACTCCTGACACTGAGGCACGAAAGCTAGGGGAGCAAACAGGATTAGATACCCCGGTA
+
GGGGGGGGGGGGGGGGGGGGGGGGGGGGGGGGGGGGGGGGGGGGGGGGGGGGGGGGGGGGGGGGGGGGGGGGGGGGGGGGGGGGGGGGGGGGGGGGGGGGGGGGGGGGGGGGGGGGGGGGGGGGGGGGGGGGGGGGFGGGCEGGGGGGGGGGGGGGGGGGGGGGGGGGGGGGGGGGGGGGGGGGGGGGGGGGGGGGGGGDEGGGGCGGGGGGGGFG@FFGGGGG<<F2FFFCGGGGEFFE
@M00200:205:000000000-AKKM3:1:1101:14200:7285 1:N:0:1
ATTGGGTTTAAAGGGCGCGTAGGCGGCCGATTAAGTCGGGGGTGAAAGCCTGTGGCTCAACCACAGAATTGCCTTCGATACTGGTTGGCTTGAGACCGGAAGAGGACAGCGGAACTGCGAGTGTAGAGGTGAAATTCGTAGATATTCGCAAGAACACCAGTGGCGAAGGCGGCTGTCTGGTCCGGTTCTGACGCTGAGGCGCGAAAGCGTGGGGAGCAAACAGGATTAGATACCCGCGTA
+
GFGGGGGGGGGGGGGGGGGGGGGGGGGGGGGGGGGGGGGGGGGGGGGGGGGGGGGGGGGGGGGGGGGGGGGGGGGFGGFFGGGEFCFGGGGEGGFGGGGCEGGGGFGGGGGGGGGGGGGGGGGGGGGGGGFGGFGFGGGGGDGGGGGGGGGGFFFGGGCCFFFGCG@7FGGGDGGGGGGGGGGGG8EGG=FGGGGGG>CGGGG8EGGGE7EGG>>DFGG6<<FC<GG<?FA7<@FG))7>
@M00200:205:000000000-AKKM3:1:1101:15189:7287 1:N:0:1
ATTGGGTTTAAAGCGCGTGTAGGCGGGACGGAAGGTGCTTGGTGAAATCCCATGGCTCAACCATGGAACTGCCGGGCAAACCATCGTCCTTGAGGCAGGTAGAGGTCGCTGGAACCTTAGGTGGAGCGGTGAAATGCATAGATATCTAAGGGAACGCCGGTGGCGAAAGCGAGCGACTGGGCCTGTCCTGACGCTGAGACGCGAAAGCGTAGGGAGCAAACGGGATTAGATACCCCCGTA
+
GGGGGGGGGGGGGGGGGGGGGGGGGGGGGGGGGGGGGGGGGGGGGGGGGGGGGGGGGGGGGGGGGGGGGGGGGGGGGGGGGGGGGGGGGGGGGGGGGGGGGGGGGGGGGGGGGGGGGGGGGGGGGGGGGGGGGGGGGGGGGGGGGGGFGGGFGGGGGGGGGGGGGGGGGGEGGGGGGGGGGGGGGGGGGFGGGGGGGGGGGGGGGDGGGGGGGGFGFGGGGGGG<GGFFFFGGGGGFF:E
@M00200:205:000000000-AKKM3:1:1101:7663:7288 1:N:0:1
ATTGGGTGTAAAGTGCGCGTAGGCGGCCAGATAAGTCCGGTGTGAAAGTCACAGGCTCAACCTGTGAATGCCGCTGGAAACTGTCTGGCTAGAGTCCGGAAGGGGCGAGTGGAATTCCTGGTGTAGCGGTGAAATGCGCAGATATCAGGAGGAACACCAATGGCGAAGGCAGCTCGCTGGGACGGTACTGACGCTGAGGCGCGAAAGCGTGGGGAGCAAACAGGATTAGATACCCGTGTA
+
GGGGGGGGGGGGGGGGGGGGGGGGGGGGGGGGFGGGGGGGGGGGGGGGGGGGGGGGGGGAGGGGGGGGGGGGGGGGGGGGGGGGGGGGGGGGGGGGGGDGGGGGGGGGGGGGGGGGGGGGGGGGGGGGDGGGGGGGGGGGG7<:FGFGGGGGGGGGGGGGGGGGGDGEGGFGGGGGGGGGGFGGGGGGDFGGGGGCCGGGGGG>G8CFC*8CEGEGDC6CFFED6FF<FFDFGFGGFFFC
@M00200:205:000000000-AKKM3:1:1101:16002:7297 1:N:0:1
ATTGGGTATAAAGGGCGCGTAGGCGGTCTGTTAAGTCGGTGGTGAAATACTTCGGCTCAACCGGAGAATTGCCGCTGAAACTGGCAGGCTCGAGGGAGGGAGAGGTGCGTGGAACTTCCGGTGGAGCGGTGAAATGCGTTGATATCGGAAGGAACACCTGTGGCGAAGGCGACGCACTGGACCTCTTCTGACGCTGAGGCGCGAAAGCCAGGGTAGCGAACGGGATTAGATACCCGCGTA
+
FF<EGGGGGGCEGGGGGGGGDGGGGGGGGGGGGGGG,FEGGGGGGGGGGGGGGGEGFGGGGGGGGGGGGGGGFGGGGGGGGGGGGGGGGGGGDGGGCGGGGGGGDG+DFGGGGFGFGGGGGEEEGGGG7<CGCFGFGGGEFGFGGGCGGFGEFGGGGGFFGGGCEGDDGGFGGGGGGGGFFGGFG?CFF7CFC5*5CFGFED5EG*7<F65CEC@DFEEEGCEC:G4<7=4C:FGG>EFG
@M00200:205:000000000-AKKM3:1:1101:8411:7300 1:N:0:1
ATTGGGTTTAAAGAGCTCGTAGGCGGTTTGTCGCGTCGGCCGTGAAAACTTGGGGCTTAACCCCAAGCTTGCGGTCGATACGGGCAGACTTGAGTTCGGCAGGGGAGACTGGAATTCCTGGTGTAGCGGTGAAATGCGCAGATATCAGGAGGAACACCGGTGGCGAAGGCGGGTCTCTGGGCCGACACTGACGCTGAGGAGCGAAAGCGTGGGGAGCGAACAGGATTAGATACCCTTGTA
+
GGGGGGGGGGGGGGGGGGGGGGGGGGGGGGGGGGGGGGGGDGGGGGGGGGGGGGGGGFGGGFGGGGGGGGGGGEGGGGGE:FGGGGGGGGGGGGGGGGGGGGGGEEFDFGGFFFFGGGGGGGGFGGDGGGGGGGFGGGGGGGGGGGGDFGGGGGGGGGDGGGGGCGGGGGDGGEEGGGDGGGGGGGGGGGGG=EGECCCFGGGDEEDGGCEGGGECDGGGGG6CBGGFFF):C@FG:FFG
@M00200:205:000000000-AKKM3:1:1101:12861:7306 1:N:0:1
ATTGGGTATAAAGCGCGTGCAGGTGGCTTGGTAAGTTAGGCGTGAAATCTCCCGGCTCAACTGGGAGAGGTCGTCTAATACTACCGGGCTAGAGAGCAGAAGAGGAAGATGGAATTCCCGGTGTAGTGGTGAAATGCGTAGATATCGGGAGGAACACCAGTGGCGAAGGCGATCTTCTGGTCTGTTTCTGACACTCAGACGCGACAGCTAGGGTAGTAAACGGGATTAGATACCCGTGTA
+
GGGGGGGGGGGGGGGGGGGGGGGGGGGGGGGGGGGGGGGGGGGGGGGGGGGGGGGGGGGGGGGGGGGGGGGGGGGGGGGGGGGGGGGGGGGGGGGGGGGGGGGGGGGGGGGGGGGGGGGGGGGGGGGGGGGGGGGGGGGGGGGGGGGGGGGEGGGGGGGGGGGGGGGGGGGGGGGGGGGGGGGGGGGGGFGGGGGGGDFGD::EGGDGGGGGGGFGFGFGFC5DBDGF=BDGEFFD@5@E
@M00200:205:000000000-AKKM3:1:1101:8681:7312 1:N:0:1
ATTGGGTTTAAAGGGCGCGTAGGTGGTCAGGTAAGGGTGTGGTGAAAGTCCGGGGCTCAACCCCGGATCTGCCGTGCCGACTGCTTGACTGGAGCATTGCAGAGGCAGATGGAATTCCGGGTGTAGCGGTGGAATGCGTAGAGATCCGGAAGAAGACCGGTGGCGAAGGCGATCTGCTGGGCAATGGCTGACACTGAGGCGCGACAGCGTGGGGAGCAAACAGGATTAGATACCCTAGTA
+
GGGGGGGGGGGGGGGGGGGGGGGGGGGGGGGFGGGGGGGGGGGGGGGGGGGGGGGGGGGGGGGGGGGGGGGGGGGGGGGGGGGGGGGGGGGGGGGGGGGGGGGGGGGGGGGGGGGGGGGGGGGGGGGGGGGGGGGGGGGGGGGGGGGGGGGEFGGGGGGGGGGGGGGGGGGGGGGGGGGGGFGGGGG*7>CFGFGGGGGGGGG5EGGGGGGGGGEGFGGGGGGGFCF>FFFGGFGGF)9<
@M00200:205:000000000-AKKM3:1:1101:21917:7323 1:N:0:1
ATTGGGTTTAAAGGGCGCGTAGGCGGCGCGAGGAGTCCGGTGTGAAAGTCACAGGCTCAACCTGTGAATGCCGCTGGAAACTGTCTGGCTAGAGTCCGGAAGGGGCGAGTGGAATTCCTGGTGTAGCGGTGAAATGCGCAGATATCAGGAGGAACACCAATGGCGAAGGCAGCTCGCTGGGACGGTACTGACGCTGAGGCGCGAAAGCGTGGGGAGCAAACAGGATTAGATACCCTAGTA
+
GGGGGGGGGGGGGGGGGGGGGGGGGGGGGGGGGGGGGGGGGGGGGGGGGGGGGGGGGGGGGGGGGGGGGGGGEGGGDGGGGGGGGGG?FGFGGGGEGFEFGFGGGGGDGGG?CFGGGGFFFGGGGGGGGGGGFDGEFGGGGGGGGGFGGGGGGGGGGGGGG@FGGDGG>FFGGGGGGGGGGGGGGGCEFFGGGGGGGGDFEDGGG=DGCEE>>EEGFGGGF58CBFFBFFFGGGGGFFFG
@M00200:205:000000000-AKKM3:1:1101:24263:7326 1:N:0:1
ACTGGGTGTAAAGGGCTCGTAGGCGGCCAACTAAGTCAGACGTGAAATCCCTCGGCTTAACCGGGGAACTGCGTCTGATACTGGATGGCTCGAGTTTGGGAGAGGGATGCGGAATTCCAGGTGTAGCGGTGAAATGCGTAGATATCTGGAGGAACACCGGTGGCGAAGGCGGCATCCTGGACCAACACTGACGCTGAGGAGCGAAAGCCAGGGGAGCAAACGGGATTAGATACCCTAGTA
+
FCFGGGGGGGGGGGGGF@CGGGGGGGEFGF8CFGGG9FGG?FG:FFGGG8,C<@FGGDGGG,::7+>FGDFGCGGGCFGGGGE,4C,+BFAFGG<=F<FE,B?FDFGBF,CFGGGGGCF<FFFGFGGGGGGGDGGGGGGGGGGGGCGGGGGGGGGGG@<FGGGGGGDGGGGG51B+BF97+30=*3:EGDGGGGGGGGG6CGGCEEGGCFGGGG@GEGG?FCCC<GGF@7<7CCCC?@FG
@M00200:205:000000000-AKKM3:1:1101:22892:7357 1:N:0:1
ACTGGGCATAAAGTGCGCGTAGGTGGCCACTATAAGGCCGCGGTGAAAGTTCGGGGCTCAACCCTGAATCGGCCGCGGCGACTGTAGGGCTTGGGCACCGTAGAGGCAGATGGAATTCCGGGTGTAGCGGTGGAATGCGTAGAGATCCGGAAGAACACCGGTGGCGAAGGCGGTCTGCTGGGCGGTGGGAGCGCAAGCTCCTCTTAGCCGACACTGAGGCGCGACAGCGTGGGGAGCAAACAGG
+
GGGGGGGGGGGGGGGGGGGGGGGGGGGGGGGGGGGGGGGGGGGGGGGGGGGGGEGGGGGGGGGGGGGGGGGGGGGGGGGGGGGGGGGGGGGGGGGGGGGGGGGGGGGGGGGGGGGGGGGGGGGGGGGGGGGGGFFGGGGGGG@FCFGGGEEEEFGGGGGDGGGGGGGGGGGGGGGGCFFFGEGGGGGGGGEEEGGGGGGFGFGGGGGGGGGGGG?4?F@FCDDDFGG?EFFGGGEGFFFFGB(2
@M00200:205:000000000-AKKM3:1:1101:16772:7388 1:N:0:1
ATTGGGCATAAAGGGCTCGTAGGCGGTTTGTCGCGTCTGCTGTGAAATCCCGAGGCTCAACCTCGGGCTTGCAGTGGGTACGGGCAGACTAGAGTGCGGTAGGGGAGATTGGAATTCCTGGTGTAGCGGTGGAATGCGCAGATATCAGGAGGAACACCGATGGCGAAGGCAGATCTCTGGGCCGTAACTGACGCTGAGGAGCGAAAGCATGGGGAGCGAACAGGATTAGATACCCCAGTA
+
GGGGGGGGGGGGGGGGGGGGGGGGGGGGGGGGGGGGGGGGGGGFGGGGGGGGGGGGGGFGGGGGGGGGGGGGGGGGFGGGGGGGGGGGGGGGGGGGGGGGGGGGGGGGGGGGGGGGGGGGGGGGGGGGGFGGGGGGGGGGGGGGGGGGGGG@GGFEGGGGGGGGGGGGGFGGGGGGGGGGGGGEEGGGGGGGGGDGGGGC5CGGGGCFDF?CFGEDBGGGGGGG?4784@BGGGFD>>FF
@M00200:205:000000000-AKKM3:1:1101:19638:7404 1:N:0:1
ATTGGGTTTAAAGGGTGCGTAGGTGGGCTAGTAAGTCCGTGGTGAAATCTCCAAGCTTAACTTGGAAACTGCCGTGGATACTATTAGTCTTGAATATTGTGGAGGTAAGCGGAATATGTCATGTAGCGGTGAAATGCTTAGATATGACATAGAACACCGATAGCGAAGGCAGCTTGCTACACAATCATTGACACTGAGGCACGAAAGCGTGGGGATCAAACAGGATTAGATACCCCTGTA
+
GFGGGGGGGGGGGGGGGGGGGGGGGGGGGGGGGGGGGGGGGGGGGGGGGGGGGGGGGGGGGGGGGGGGGGGGGDGGGGGGGGGGGGGGGGGGGGGCFGFFFDFF@FGGGGGGEGGFGAFFGFGGGFGGDGCCF9FCGGGGFEFGGGFGGGGDCFGG8FEEFFDGCFEECFGGGGGFDGGGGGFDDFFGGGGG7FCCAE5:EGGGGGGGEC7FE8>D>6?ECC869FFFF+9FGGCGFAFG
@M00200:205:000000000-AKKM3:1:1101:20631:7408 1:N:0:1
ATTGGGTGTAAAGGGTGCGTAGGTGGTGAGGTAAGTCGGATGTGAAAGCTCCGAGCTCAACTCGGAAATGGCATTGGAAACTACCTTGCTCGAGGGTTTGAGGGGGGACTGGAATACTTGGTGTAGCGGTGAAATGTGTAGAGATCGGGAGGAACACCGGTGGCGAAGGCGGGTCTCTGGTCATCTCCTGACGCTGAGGCGCGAAAGCGTGGGGAGCAAACGGGATTAGATACCCGCGTA
+
GGDGECFGFDFFFCGGGGGGGGGGG@FFGGGGGFGGGGGGGGGGGGFGFAFGECFGEGGGGGGGGGDCDFGGGGGGGGGGGGGGGGGGGGGGEFFGFEGEGFF:>ECEGGFFC<FGGGFDFFGGGFGGCFGGF;@CFFC;FFG9;FFGG@@:@+FFGG:CFFGGDCEGEDEEEEEFGGFGGGFGGGGGGG?FEEGGGGFGGDD?ED<DEGEE5CEDFG6@<CG*3377?FFGFGC37>@>
@M00200:205:000000000-AKKM3:1:1101:7873:7425 1:N:0:1
ATTGGGTTTAAAGGGCGCGTAGGTGGCCCGTTAAGTGGCTGGTGAAATCCCGGGGCTCAACTCCGGGGCTGCCGGTCAGACTGGCGAGCTAGAGCACGGTAGGGGCAGATGGAATTCCCGGTGTAGCGGTGGAATGCGTAGAGATCGGGAAGAATACCAGTGGCGAAGGCGTTCTGCTGGGCCGTTGCTGACCCTGAGGCGCGACAGCGTGGGGAGCAAACAGGATTAGATACCCCTGTA
+
GGGGGGGGGGGGGGGGGDGGGGGGGGGFGGGFG8FFGGGGGGFGGGGGGGGGG>EFEFFEFGGGGGGGGGGGFGGGGGGGGFGGGGGGGGGGFGGGGGGGFGGGGGGGGGFGGGG<FBFDEFGGGFFGG:BFC<>DFFGGG7FDFGFEGGEGFFGCGG9CFFEE:F7FGGGGDGGBE<:FDGFGGGGGGFCF+**28E5**9=C88DFCC>CGGFGBF68/*;*(9?)9*)29@FC@>FC
@M00200:205:000000000-AKKM3:1:1101:12276:7467 1:N:0:1
ACTGGGTTTAAAGGGTGTGTAGGTGGTTGTGTTAGTCTTCTGTTAAATTCTTCGGCTTAACCGGGGGCATGCAGAGGAAACGGCACAACTAGAGGATGCGAGAGGCAAACAGAACTCATGGAGTAGGGGTGAAATCCGTTGATATCATGGGGAATACCAAATGCGAAGGCAGTTTGCTGGCGCACTCCTGACACTGAAACACGAAAGCGTGGGTAGCGAATGGGATTAGATACCCCGGTAAGA
+
FGGFGGGDEFGGGGGGGGGGFGGGGGEFGGGGGGGFGGGGGGGGGGGGGGGGGGGGGGFGFGGGGGGGGGGGGGFFGGGC=FGGGEGGGGGGGGGGGGGGDCEGGGGGGGGDFGFGGGFAGGGG:FGGGGGGGDGFGEGGGGGGGGGGGF7@FCFGGGGFFFFF>FEGCGGGFGCFGG@FGGGGGGGGGG9EGGFGGGFFFFGDCCDG=EGGGG=DFC587FCF:F48?6<CFFG<:B@CD2A
@M00200:205:000000000-AKKM3:1:1101:23891:7475 1:N:0:1
ATTGGGTGTAAAGGGCGCGTAGGTGGCCACTATAAGGACGCGGTGAAAGTCCGGAGCTCAACTCCGGATCTGCCGCGTCGACTGTAGGGCTTGGGCACCGTAGAGGCAGATGGAATTCCGGGTGTAGCGGTGGAATGCGTAGAGATCCGGAAGAACACCAGTGGCGAAGGCGGTCTGCTGGGCGGTGGGAGCGCAAGCTCCTCTTAGCCGACACTGAGGCGCGACAGCGTGGGGAGCAAACAGG
+
GGGGGGGGGGGGGGGGGGGGGGGGGGGGGGGGGGGGGGGGGGGGGGGGGGGGGGGGGGGGFGGGGGGGGGGGGGGGGGGGGGGGGGGGGGGGGGGGGGGGGFGDGGGGGGGGGGGGGGGGGGGGGGGGGGGGGGGGGGGGGGGGGGGFDGFEGGGGGGGGGGGGGGGDGGGGGGGGFFCGGGGGGGGGGDEGGGGGGGGGCFCGGGGGGEGEGE@GFGGCGDG79)C:EF?DGG5DFFFFD<??
@M00200:205:000000000-AKKM3:1:1101:10558:7490 1:N:0:1
ATTGGGTTTAAAGGGCGCGTAGGCGGCCTGATAAGTAGGGGGTGAAATCCTGCGGCTTAACCGCAGGGCTGCCTTCTAAACTGTCGGGCTCGAGCACAGTAGAGGCAGGTGGAATTCCCGGTGTAGCGGTGGAATGCGTAGAGATCGGGAAGAACATCAGTGGCGAAGGCGGCCTGCTGGGCTGTTGCTGACGCTGAGGCGCGACAGCGTGGGGAGCAAACAGGATTAGATACCCTCGTA
+
GGGGGGGGGGGGGGGGGGGGGGGGGGGGGGGGGGGGGGGGGGFGGGGGGGGGGGGGGGGGGGGGGGGGGGGGGGGGGGGGGGGGGGGGGGGGGGGGGGGGGGGGGGGGGGGGGGGGGGGGGGGGGGGGGGGGGGGGGGGGGGGCFGGGGGGGGGGGGGGGFGGGGGGGGGGGGGGGGGGGGGGGGGGGGGGGGGGGGGGGGGDGGGCDEGGEGCDGFGGGGG?F:DD2?FFGGGGGFFFG
@M00200:205:000000000-AKKM3:1:1101:19588:7497 1:N:0:1
ACTGGGTATAAAGGGCGCGTAGGTGGCCCGTTAAGTGGCTGGTGAAATCCCGGGGCTCAACTCCGGGGCTGCCGGTCAGACTGGCGAGCTAGAGCACGGTAGGGGCAGATGGAATTCCCGGTGTAGCGGTGGAATGCGTAGAGATCGGGAAGAATACCAGTGGCGAAGGCGTTCTGCTGGGCCGTTGCTGACACTGAGGCGCGACAGCGTGGGGAGCAAACAGGATTAGATACCCCCGTA
+
GGGGGGGGGGGFGGGGGGGGGGGGGGGGGGGGGGGGGGGGGGGGGGGGGGGGGGGGGGGGGGGGGGGGGGCGGGGFEGGFGGGGGGGGGGGGGGFGGGGGFGFEEGGGFGGGGGGGGGGGGGGFFGGDEFFGGGGGGDFEGDGGGGDEGCF*:BFGGGGGGGGGGGGDGGGCGGGFGGDGGGGGGEGGGGGGGGGGGG=FC3C8CGGFGGGGGGEDFGFGD<E:07>>=FAFFFGG@EBE
@M00200:205:000000000-AKKM3:1:1101:6773:7500 1:N:0:1
ATTGGGCGTAAAGAGCGTGTAGGTGGACTGGAAGGTCTGGTGTGAAAGCCCGGGGCTCAACCCCGGAGGGTCACCGGAAACCGACAGTCTTGAGTCCGGAAGAGGAGAGTGGAATTCCTGGTGTAGCGGTGGAATGCGCAGATATCAGGAGGAACACCGATGGCGAAGGCAGCTCTCTGGTACGTGACTGACACTGAGACGCGAAAGCGTGGGGAGCGAACAGGATTAGATACCCTCGTA
+
GGGGGGGGGGGGGGGGGGGGGGGGGGGGGGGGGGGGGGGGGGGGGGGGGGGGGGGGGGGGGGGGGGGGGGGGGGGGGGGGGGGGGGGGGGGGGGGGGGGGGGGGGGGGGGGGGGGGGGGGGGGGGGGGDFGGGGGGGGGGGGGGGGGGGGGGGFGGGGGGGGGGGGGGGGGGG6FCFGGGGGGGGGGGGGGGGGGGFGGGGGD>CEDGCEGGGDBCDGC579FGFGGFFF<FGGGF>B:E
@M00200:205:000000000-AKKM3:1:1101:23335:7503 1:N:0:1
ACTGGGTATAAAGGGCGCGTAGGTGGCCCGTTAAGTGGCTGGTGAAATCCCGGGGCTCAACTCCGGGGCTGCCGGTCAGACTGGCGAGCTAGAGCACGGTAGGGGCAGATGGAATTCCCGGTGTAGCGGTGGAATGCGTAGAGATCGGGAAGAATACCAGTGGCGAAGGCGTTCTGCTGGGCCGTTGCTGACACTGAGGCGCGACAGCGTGGGGAGCAAACAGGATTAGATACCCGGGTA
+
GGGGGGGGGGGGGGGGGGGGGGGGGGGGGGGGGGGGGGGGGGGGFGGGGGGGGGGGGGGFGGGGGGGGGGGGGGGGGGGGGGGGGEGDGGGGGGGGGGGGGGGGGGGGGGGGGGGGGGGGGGGGGGGGGGGGGGGGGGGGEEGGGGGGGGGGGFCFFGGGGGGGGGGGCFGGGGGFCCFFGGGGGGGGGCFGGGC9FGGF55E>EGDFCCEGGGDGDEEGG*;F:GF)0=<*<<@DD>BC
@M00200:205:000000000-AKKM3:1:1101:11954:7505 1:N:0:1
ACTGGGTATAAAGGGTGCGTAGGTGGCGGGGTAAGTTTGATGTGAAAGCTCCGAGCTCAACTCGGAAACGGCATTGAATACTATTCTGCTCGAGGGTTGGAGGGGAGACTGGAATTCTCGGTGTAGCAGTGAAATGCGTAGATATCGAGAGGAACACCAGTGGCGAAGGCGAGTCTCTGGACAACTCCTGACACTGAGGCACGAAAGCTAGGGGAGCGAACAGGATTAGATACCCCGGTA
+
GGGGGGGGGGGGGGGGGGGGGGGGGGGGGGGGGGGGGGGGGGGGGGGGGGGGGGGGGGGGGGGGGGGGGGGGGGGGGGGGGGGGGGGGGGGGCGGGGGGGGGGGGGGGGGGGGGGGGGGGGGGGGGGGGGGGGGGGGGGGGGGGGGGGGGGGGGGGGGGGGGGGGGGGGGGGGGGGGGGGGGGGGGGGGGGGGGGGGFFGGGGGEGGFGFGGGG:CDDEEDDFG:GGFFFAGFFGGFFFG
@M00200:205:000000000-AKKM3:1:1101:3361:7521 1:N:0:1
ACTGGGTATAAAGGGCGCGTAGGTGGCCACCATAAGGCCGCGGTGAAAGTTCGGGGCTCAACCCTGAATCGGCCGCGGCGACTGTGGGGCTTGGGCACTGTAGAGGCAGATGGAATTCCGGGTGTAGCGGTGGAATGCGTAGAGATCCGGAAGAACACCGGTGGCGAAGGCGGTCTGCTGGGCAGTGGACCCGTGAGGGTCCAATAGCCGACACTGAGGCGCGACAGCGTGGGGGGCAAACAGG
+
GGGGGGGGGGGGGGGGGGGGGGGGGGGGGGGGGGGFGGGGGGGGGGGGGGGGGGGGGGGGGGGGGGGGGGGGGGGGGGGGGGGGGFGGGGCFGGGGGGGGGGGGGGGGGGGGGGGGGGGGGGGFFGGGGGGGGGGFGCFGGGGGG<,3=CEFGGGGGGGGGGG@GGEGGGGGGGGGGGGDGGFGGGGEFFGGGGGGGG=EFFF@FEDGGGEEGE476CE85<?<>D527><GGE575)>:/:::
@M00200:205:000000000-AKKM3:1:1101:14175:7525 1:N:0:1
ACTGGGTGTAAAGCGCACGTAGGCGGCTTTGTAAGTTAGAGGTGAAAGCCCGGAGCTCAACTCCGGAACTGCCTTTAAGACTGCATCGCTAGAACGTCGGAGAGGTAAGTGGAATTCCGAGTGTAGAGGTGAAATTCGTAGATATTCGGAAGAACACCAGTGGCGAAGGCGACATACTGGTCCATTACTGACGCTGAGGCTCGAAAGCGTGGGGAGCAAACAGGATTAGATACCCTCGTA
+
GGGGGGGGGGGGGGGGGGGGGGGGGGGGGGGGGGGGGGGGGGGGGGGGGGGGGGGGGGGGGGGGGGGGGGGGGGGGGGGGGGGGGGGGGGGGGGGGGGGGGGGGGGGGGGGGGGGGGGGGGGGGGGGGGGGGGGGGGGGGGGGGGGGGGGGGGGGGGGGGGGGGGGGGGGGGGGGGGGGGGGGGGGGGGGGGDGGGGGGGGGGGGGGGGGGGGGFGFGGGGGGGFGGFFFFGGCFGFEFG
@M00200:205:000000000-AKKM3:1:1101:20854:7534 1:N:0:1
ATTGGGCGTAAAGGGCGTGTAGGCGGTTTGTTAAGTCATGTGTGAAATCCCTCGGCTCAACCGGGGAAGGACGCATGAAACTGATAAGCTAGAGTACCAAAGAGGGGGGTGGAATTCCCGGTGTAGCGGTGAAATGCGTAGATATCAGGAGGAACACCGGTGGCGAAAGCGCTCATCTGGCCCGATACTGACGCTGAGGCGCGAAAGCTAGGGGAGCAAACGGGATTAGATACCCTCGTAAGCT
+
GGGGGGGGFGGGGGGGGGGGGGGGGGGGGGGGGFGGGGGFGGGGGGGGGGGGGGGGG7EEFGGGGGFFGGGGGGGGDEFFGGGGGGFGGGGGGGGGFFGGCGFFFECFDGGGGFGGGGGGGCEB@FGGGGGGGGGFGGGD@GGGGGCFGGD58EFFGGGECEGGGEEGGGGGDCCEEGGFGDFEDCEGFGGFE=3CGGGGGGGGG57FC7CCDG)7552@FGDGBG53*16C<A?*8@>CC:))
@M00200:205:000000000-AKKM3:1:1101:11615:7535 1:N:0:1
ACTGGGTTTAAAGGGCGCGTAGGTGGCCACTATAAGGCCGCGGTGAAAGTTCGGGGCTCAACCCCGGATCGGCCGCGGCGACTGTGGGGCTTGGGCACTGTAGAGGCAGATGGAATTCCGGGTGTAGCGGTGGAATGCGTAGAGATCCGGAAGAACACCGGTGGCGAAGGCGATCTGCTGGGCAGTGGACCGCAAGGTCCAGTAGCCGACACTGAGGCGCGACAGCGTGGGGAGCAAACAGGCT
+
GGGGGGGGGGGGGGGGGGGGCEGGDGGGFGGGGGGGGGGGGGGGGFGGGGGGGDGEGGGGGGGGGEGGEGGGGGGGGEGGGGGGGGGGGGGGGGGGGGGGGGGGFGGGGGGGGFGGGGGGGGGGGGGGGGGGGFFFFGGGGGGGGGGGGGGDFCGGGGGGGGGGGGGGGGGGGGGGFFGEFGGGGGGDGGGGGG:ECGGGGGGFFFFGGG58CC6FFFEDG3ED>GD?5>9DCEEGFFF:F?((
@M00200:205:000000000-AKKM3:1:1101:4149:7536 1:N:0:1
ATTGGGTTTAAAGCGCGAGTAGGTGGCCTGTTAAGTGGCGTGTGAAAGCTCCCGGCCCAACTGGGAGAGGCCGTTCGAAACTTCGGGACTTGAAGGCGGGAGAGGCAGATGGAATTTCCGGTGTAGCGGTAAAATGCGTAGATACCGGAAGGAACACCAGTGGCGAAAGCGATCTGCTGGCCCGCCCTTGACGCTCAGGTGCGAAAGCTAGGGGAGCGACCGGGATTAGATACCCTGGTAAGCT
+
GGGGGGGGGGGGGGGGGGGGGGGGGGGGGGGGGGGGGGGGGGGGGGGFGGGGGGGGGGGGGGGGGGGGGGGGGGGGGGGGGGGGGGGGGGGFGGDFGGGGGGGGGGGGGGGGGGGGGGGGGGGGFGGGGGGFFFGGGGGGGGGGGEFDDGGDGFFFGGGGGGGDGGGEGGGCCEGGGGGCEFGGGGGGCF+<8=CEGDGGGGGCGE<DC96;EGEGF5EC3)2/(>4)9@47+3:47FFG:2))
@M00200:205:000000000-AKKM3:1:1101:20159:7543 1:N:0:1
ATTGGGTTTAAAGCGCACGCAGGTGGCTTCGGAAGTCCAAGGTGAAAGCCCTCGGCCCAACCGAGGGAGGCCCTTGGAAACTCCGGAGCTCGAAGACTGGAGAGGCGGATGGAATTTCCGGTGTAGCGGTAAAATGCGTAGATACCGGAAGGAACACCAGTGGCGAAAGCGATCCGCTGGCCAGCTCTTGACGCTCATGTGCGAAAGCTAGGGGAGCGACCGGGATTAGATACCCTTGTA
+
GGGGGGGGGGGGGGGGGGGGGGGGGGGGGGGGGGGGGGGGGGGGGGGGGGGGGGGGGGGGGGGGGGGGGGGGGGGGGGGGGGGGGGGGGGGGGGGGGGGGGGFEGGGGEGGGGGGGGGGGGGGGGGGGGGGGGGGGGGGGGGGGGGGGGGGGGCGGGGGGGGGGDFGGGGGGGGGGGDGGGGGGGGGGGGCGDGGGEFGGFGGGGEGGFFGFGDFG>EGGGGC<0D<?@F<*<C86?419
@M00200:205:000000000-AKKM3:1:1101:21114:7565 1:N:0:1
ATTGGGTGTAAAGGGCGCGTAGGCGGCCTGATAAGTAGGGGGTGAAATCCTGCGGCTTAACCGCAGGGCTGCCTTCTAAACTGTCAGGCTTGAGCACAGTAGAGGCAGGTGGAATTCCCGGTGTAGCGGTGGAATGCGTAGAGATCGGGAAGAACATCAGTGGCGAAGGCGGCCTGCTGGGCTGTTGCTGACGCTGAGGCGCGACAGCGTGGGGAGCAAACAGGATTAGATACCCGTGTA
+
GGGGGGGGGGGGGGGGGGGGGGGGGGGGGGEFGGGGGGGGGGGGGGGGGGGGGGGGGGGGGGGGGGGGGGGGGGGGGGGGGGGGGGGGGGGGGGGGGGGGGGGFGGGGGGGFGGGGGGGGGGGGGGGGGGGGGGGGGGGGGGGDGGGGGEGCCGGGGGFFGFFGEGE*FGGGGGGGDGGGGGGGGGGGGGFG=ED=EGGGDGEGGGCGDEEGGC:<BFFFGGGC?GGFFFBFEAFDE>FF
@M00200:205:000000000-AKKM3:1:1101:19390:7573 1:N:0:1
ATTGGGTTTAAAGGGCACGTAGGCGGCTCAGCAAATCAGTCGTGGAATCCCGACGCTTACCGTCGGAACGGCGGCTGAAAATACTGGGCTTGAGGGCGTGAGGGGTCACTGGAACTCCCGGTGAAGCGGTGAAATGCGTAGAGATCGGAAGGAACACCGGTGGCGAAGGCGGGTCTCTGGGCATTCCCTGACGCTGAGGCGCGAAAGCGTGGGGAGCAAACGGGATTAGATACCCCAGTA
+
GGGGGGGGGGGGGGGGGGGGGGGGGGGGGGGGGGFGGGGGGGGGGGGGGGGGGGGGGGGGGGGGGGGGGGGGGGGGGGGGGGGGGGGGGGGGGGGGGGGGGGGGGGGGGGGGGGGGGGGGEGGGGGGGGGGGGGGGGGGGGGGGGCGGGGGEGGGGGGGGGGGGGGGGGGGGGGGGGGGGGGFGGGGFGGGGGDGGGGGG=DGGGGGGEGGGGGDG:EFC<D=D:DG>?6<>E@F*)76<
@M00200:205:000000000-AKKM3:1:1101:15630:7573 1:N:0:1
ATTGGGTGTAAAGGGTGCGTAGGCGGCCTATTAAGTCAGTTCTGAAATATCCCGGCTTAACCGGGAGGGTGGGATTGATACTGATGGGCTTGAGTGGAGTCGAGGTAGGCGGAATTGACGGTGTAGCGGTGAAATGCTTAGATATCGTCAAGAACACCGATAGTGTAGACAGCTTACTAGACTTCAACTGACGCTGAGGCACGAAAGTGTGGGGATCAAACAGGATTAGATACCCTAGTA
+
GGGGGGGGGGGGGGGGGGGGGGGGGGGGGGGGGGGGGGGGGGGGGGGGGGGGGGGGGGGGGGGGGGGGGGGGGGGGGGGGGGGGGGGGGGGGGGGGGGGGGGGGGGGGFGGGGGGGGGGGGGGGGGGGGGGGGFGGGGGGCGGGGGGGGGGGGGGGGGGGGGEFDFGGGGGFGGGGGGGGGGGGGGGGGFGDEGGGGFGGGGDGDD)@CGCE7BBGFFFGGGG:?F>>FFBC9AFGFFFG
@M00200:205:000000000-AKKM3:1:1101:22967:7582 1:N:0:1
ATTGGGTTTAAAGAGCGTGTAGGCGGCCCGGCAGGTCCGTTGTGAAAACTCGAGGCTCAACCTCGAGATGTCGATGGAAACCGTCGGGCTAGAGTCCGGAAGAGGAGAGTGGAATTCCCGGTGTAGCGGTGAAATGCGCAGATATCGGGAAGAACACCCGTGGCGAAGGCGGCTCTCTGGGACGGTACTGACGCTGAGACGCGAAAGCGTGGGGAGCGAACAGGATTAGATACCCCTGTA
+
GGGGGGGGGGGGGGGGGGGGGGGGGGGGGGGGEEGGGGGGGGGGGGGGGGGGGGGGGGGGGGGGGGGGGGGGGGGGGGGGGGGGGGGGGGGGGGGGGGGGGGGGGGGGGGGGGGGGGGGGGGGGGGGDGGGGGGGGGGGGGCGGGGGGGGGCFGGGGGGGGGGGGGDGGGGDGGGGGGGGGGGGGEFGGGGGGGGGGGGGGGGGE:CFGGGEGDFDFE>5CDFC0CG??FFGGGGGFF@E
@M00200:205:000000000-AKKM3:1:1101:10697:7586 1:N:0:1
ATTGGGTGTAAAGGGCGCGTAGGCGGCTACGGAAGTCAGGCGTGAAAGGTTGCGGCTCAACTGCAAACCTGCGTCTGATACTCCGTTGGCTAGAGGACGGTAGAGGCTAGTGGAACTAGCGGTGTAGCGGTGAAATGCGCAGATATCGCTAGGAACGCCGGTGGCGAAGGCTGCTGGCTGGGCCGATCCTGACGCTGAGGCGCGAAAGCTAGGGGAGCGAACCGGATTAGATCCCCTCGTA
+
GGGGGGGGGGGGGGGGGGGGGEGGGGGGGGGGGGGGGGGGGGGGGGGGGFGAFEGGGGGGGGGGGGGGGGFGGGGGGGGGGGGGGGGGGGGGGGGGGGGDFGGGGFGEGEGFGGGGGGGGGGGGGGGFCCFGGFGFFFFEEGGFGGG*@<@7DFFGEGCEDGGGGGGGGGGDGGFCFDGG8EGGD:CCEGG98*/:*2:5E7CCECD<6?EEED)/0CECD5=<7774=4)*0,;5))0**
@M00200:205:000000000-AKKM3:1:1101:22032:7607 1:N:0:1
ACTGGGTTTAAAGGGTGCGTAGGTGGCCGGGTAAGTTCGATGTGAAATCTCCGAGCTCAACTCGGAAATGGCATTGAATACTATTCGGCTCGAGGGTCGGAGGGGAGACTGGAATTCTCGGTGTAGCAGTGAAATGCGTAGATATCGAGAGGAACACCAGTGGCGAAGGCGAGTCTCTGGACGACTCCTGACACTGAGGCACGAAAGCTAGGGGAGCAAACAGGATTAGATACCCCCGTAAGA
+
GGGGGGGGGGGGGGGGGGGGGGGGGGGGGGGGGGGGGGGGGGGGGGGGGGGGGGGGGGGGGGGGGGGGGGGGGGGGGGGGGGGGGGGGGGGGEGGGGGGGGGGGGGGGGGGGGGGGGGGGGGGGGGGGGGGGGGGGGGGGGGGGFGGGGGGCGGGGGGGGGGGGGGGDGGGGGCGFGGGGGCEGGGGGGGGGGGGGGGGGEDGGGGGGGGGGGDEGFGGGGGGGFGGFFFFG7EFFBEEGDFF
@M00200:205:000000000-AKKM3:1:1101:18433:7610 1:N:0:1
ACTGGGTATAAAGCGGGTGTAGGCGGTTCCTTAAGTCAGATGTGAAATCCAGCGGCCCAACCGCTGAATTGCATCTGATACTGGGGAACTTGAGGACGGTAGAGATCGGTGGAATTCCCGGTGTACCGGTGAAATGGGCAGATCTCGGGCGGCACACCAGTGGCGAAGGCGGCCGACTGGGCCGATCCTGACGCTGAGACCCGAAAGCCAGGGTAGCGAACGGGATTAGATACCCTCGTAAGA
+
CFGGCDFFFGF-CCF:+8C@@,<F:B@@@FGE<,,C<CE,CFG<C6@<,CFGD:BFGGG@FGGGGDFE<C,CC<<F9,C,FFFGFG@=FFAF<?@,A:+8+B,,,,9+BGFD7=FFGGG77CCBDGDG7FCDD,@E==3,++C,,,@7++5**><,>::,7<FEE=8F*B7=BEG*=C?*/;CEC*::?:78*>CG*2AF7D5E*1CD8C>C5;)76**19<**()9)9F40+2AF>35/*,-
@M00200:205:000000000-AKKM3:1:1101:18105:7639 1:N:0:1
ATTGGGTGTAAAGGGCGCGTAGGCGGGACGCCAAGTCGGTCGTGAAATCTCCGGGCTCAACCCGGAGGAGTCGGCCGAAACTGGTGTTCTTGAGGGAGGCAGAGGAGTCTGGAATTCCCGGTGTAGCGGTGAAATGTGTAGAGATCGGGAGGAACACCGGTGGCGAAGGCGGGACTCTGGGCCTACCCTGACGCTGAGGCGCGAAGGCGTGGGGAGCAAACGGGATTAGATACCCGTGTA
+
GGGGGGGGGGGGGGGGGGGGGGGGGGGGGGGGGGGGGGGGGGGGGGGGGGGGGGGGGGGGGGGGGGGGGGGGGGGGGGGGGGGGGGGGGGGGGGGGGGGGGGGGGGGGGGGGGGGGGGGGGGGGGGGGGGGGGGGGGGGGGGGGGGGDEGGCFFFFFGGGCGGGGGDGGGGGGGGGGFFGGGGGGGFGGGGGGC5EEGCFEGGG:ECFDAEGGGFDEG6CFCEGBGF2?FF*<0CDFEFG
@M00200:205:000000000-AKKM3:1:1101:13114:7644 1:N:0:1
ATTGGGTTTAAAGGGCGCGTAGGCGGCTGCGTAAGTCCGGCGTGAAATCCCACGGCTCAACTGTGGAACTGCGTCGGATACTGCGCTGGCTAGAGGATGGTAGAGGCTTGTGGAACTAGCGGTGTAGCGGTGAAATGCGCAGATATCGCTAGGAACGCCGGTGGCGAAGGCGGCTGGCTGGGCCATTCCTGACGCTGAGGCGCGAAAGCTAGGGGAGCGAACCGGATTAGATACCCCCGTA
+
GGGGGGGGGGGGGGGGGGGGGGGGGGGGGGGGGGGGGGGGGGGGGGGGGGGGGGGGGGGGGGGGGGGGGGGGGGGGGGGGGGGGGGGGGGDFGGGGFGGGGGGFFFGGGGGDGGGGGGGGGGGGGGEFGGGGGGFFFGGGGGCGGGGGGGGGFCFGGGGGGGGGGGGGGGGGGGGGGGGEGEGF5FGEFG?CEGGGGCFGEGGGGEGGGGGGGG35>GGGD:CC>5586=-:03AD@:DGG
@M00200:205:000000000-AKKM3:1:1101:27112:7662 1:N:0:1
ATTGGGTATAAAGGGAGCGTAGGCGGACATTTAAGTCAGGGGTGAAATCCCGGGGCTCAACCTCGGAATTGCCTTTGATACTGGGTGTCTTGAGTATGAGAGAGGTGTGTGGAACTCCGAGTGTAGAGGTGAAATTCGTAGATATTCGGAAGAACACCAGTGGCGAAGGCGACACACTGGCTCATTACTGACGCTGAGGCTCGAAAGCGTGGGGAGCAAACAGGATTAGATACCCCTGTA
+
GGGGGGGGGGGGGGGGGGGGGGGGGGGGGGGGGGGGGGGGGGGGGGGGGGGGGGGGGGGGFGGGGGGGGGGGGGGGGGGGGGGGGGGGGGGGGGGGGGGGGFGGGGGGGGGGFGGGGGGGGGGGGGGGGGGGGGGGGGGGGGGGGGGGGGGGGGGGGGGGGGG7CGGGGGGGGGGFGFGFFGGGGGGGGGGGGGGG=CFGFFGG??DFGEGGGGFDEFFGGGGGFCD?F4>GF?C5F37?
@M00200:205:000000000-AKKM3:1:1101:14436:7664 1:N:0:1
ACTGGGTTTAAAGGGAGCGTAGGCGGATAGTTTAGTCAGAGGTGAAAGCCCAGGGCTCAACCTTGGAATTGCCTTTGATACTGGCTATCTTGAGTATGGAAGAGGTATGTGGAACTCCGAGTGTAGAGGTGAAATTCGTAGATATTCGGAAGAACACCAGTGGCGAAGGCGACACACTGGCTCATTACTGACGCTGAGGCTCGAAAGCGTGGGGAGCAAACAGGATTAGATACCCTCGTA
+
GGGGGGGGGGGGGGGGGGGGGGGGGGGGGGGGGGGGGGGGGGGGGGGGGGGGGGGGGGGGGGGGGGGGGGGGGGGGGGGGGGGGGGGGGGGGGGGGGGGGGGGGGGGGGGGGGGGGGGGGGGGGGGGFFFGGGGGGGGGGGGGGGGGGGGDGFGGGGGGGGGGGGGGGGGGGGGGGGGGGGGGGGGGGGGGGDGGGGGGGGGGGGGGGGGGGGGFGEFFEGG?C?GGFF:<FGGGGFFF5
@M00200:205:000000000-AKKM3:1:1101:23988:7668 1:N:0:1
ATTGGGTTTAAAGGGCGCGTAGGTGGCGGCATAAGGCCGTGGTGAAAGTCCGGGGCTCAACTCCGGATCGGCCATGGCAACTGTGTCGCTGGGGCACCGTAGAGGCAGATGGAATTCCGGGTGTAGCGGTGGAATGCGTAGAGATCCGGAAGAACACCAGTGGCGAAGGCGGTCTGCTGGGCGGTGGGAGAGCAATCTCCCAATAGCCGACACTGAGGCGCGACAGCGTGGGGAGCAAACAGG
+
GGGGGGGGGGGGGGGGGGGGGGGGGGGGGGGGGGGGGGGGGGGGGGGGGGGGGGGGGGGGGGGGGGGGGGGGGGGGGGGGGGGGGGGGGGGGGGGGGGGGGGGGGGGGFGGGGGGGGGGGGGGGGGGGGGGGGGGGGGGGGGGGGGGGGDGGGGGGGGGGGGGGGGGGGGGGGGGGGGGGGGGGGGGGGGGGGGCGGGGGGGGG8FGGGGGGEGFGFGGGGDGGBGGFFFFDGCECFFFGDB?
@M00200:205:000000000-AKKM3:1:1101:11458:7673 1:N:0:1
ATTGGGTTTAAAGGGCGTGTAGGCGGGATGGCAAGTCGGTCGTGAAATCCTTCGGCTCAACCGAAGAAGTGCGTCCGATACTGCCGTTCTTGAGGGTTGGAGAGGAGACTGGAATTCCCGGTGTAGCGGTGAAATGTGTAGAGATCGGGAGGAACACCGGTGGCGAAGGCGGGTCTCTGGCCAATTCCTGACGCTGAGGCGCGAAAGCGTGGGGAGCAAACGGGATTAGATACCCCAGTA
+
GGGGGGGGGGGGGGGGGGGGGGGGGGGGGGGGGGGGGGGGGGGGGGGGGGGGGGGGGGGFGGGGGGGGFGGGGGGGGGGGGGGGGGGGGGGGGGGGGGGGGGGGGGGGGGGGGGGGGFGDGGGG9FGGGGGGGGGGGGGGCFGFGGCGGGGDGGGGGGGGGGGGGGGCFGGGGGGGGGGGGGGGGGGGGGGGGGGGGGGGGGGGEGGGGGGCCEEGBG?FG5EG:DG<??FFFFGGFBFF
@M00200:205:000000000-AKKM3:1:1101:14564:7693 1:N:0:1
ATTGGGTGTAAAGTGCGCGTAGGTGGCCCGTTAAGTGGCTGGTGAAATCCCGGGGCTCAACTCCGGGGCTGCCGGTCAGACTGGCGAGCTAGAGCACGGTAGGGGCAGATGGAATTCCGGGTGTAGCGGTGGAATGCGTAGAGATCCGGAAGAACACCGGTGGCGAAGGCGGCCCGCTGGGCTGTGGCTGACGCTGAGGCGCGACAGCGTGGGGAGCAACCAGGATTAGATACCCCAGTAAGCT
+
GGGGGGGDGFGGGGGGGGGGGGGGGGGGGFG@FGFFGGGGGGGGGGGGGGGGGGGG@FFFGGGGGEDGGGGGGGGGGGGCFGCFG:FGGGGGGCFGGEEGGGGGC@FCGGGGC=FFFGGGGGCG:9FFGGGGCDFFGFGGDEGGGGGGDGGDFFGCFF:@FEGFGFCFGFEEGGGGGDE5CFGGGGCFGCGEEGGDCCGCEDCEEEGGGCEDCEF)7*8*97/*,C>?FF<DFFCFEFFG7<).
@M00200:205:000000000-AKKM3:1:1101:7563:7708 1:N:0:1
ATTGGGTTTAAAGTGCTTGTAGGCGGTTCGTTAAGTCCGGTGTGAAATCTCCCGGCTCAACTGGGAGCGGCCATCGGATACTGGCGAGCTAGAGGTGGGCAGAGGAAGGCGGAATTCCCGGTGTAGCGGTGAAATGCGTAGATATCGGGAGGAACACCAGTGGCGAAGGCGGCCTTCTGGGCCTACCCTGACGCTGAGGAGCGAAAGCGTGGGGAGCAAACCGGATTAGATACCCGCGTA
+
GGGGGGGGGGGGGGGGGGGGGGGGGGGGGGGGGGGGGGGGGGGGGGGGGGGGGGGGGGGGGGGGGGGGGGGGGGGGGGGGGGGGGGGGGGGGGGGGGGGGGGGGGGGGGGGGGGGGGGGGGGGGGGGGGGGGGGGGGGGGGGGGGGDGGGGGGGGGGGGGGGGGGGGGGGGGGGGGGGGGGGGGGGGGGGFGGGGGEGGGGGGGDGGGG:EGGGDGFGG67DEGFGDFFFDFFFE>@BFG
@M00200:205:000000000-AKKM3:1:1101:22379:7709 1:N:0:1
ACTGGGTGTAAAGAGTTCGTAGGCGGCGCAGAAAGTAGGGTGTGAAATCCCTCGGCTCAACCGAGGAATTGCGCTCTAAACTACTGTGCTCGAGGGACCTAGAGGTAAGCGGAACTGATGGTGGAGCGGTGAAATGCGTTGATATCATCAGGAACACCGGAGGCGAAGGCGGCTTACTGGGGGTCTTCTGACGCTGAGGAACGAAAGCCAGGGGAGCGAACGGGATTAGATACCCGCGTA
+
GGGGGGGGGGGGGGGGGGGGGGGGGGGGGGGGGGGGGGGGGGGGGGGGGGGGGGGGGGGGGGGGGGGGGGGGGGGGGGGGGGGGGGGGGGGGGGGGGGGGGGGGGGGGGGGGGGGGGGGGGGGGGGGGGGGGGGGGGGGGGGGGGGGGGGGGGGGGGGGGGGGGGGGGGGGGGGGGGGGGGGGGGGGGGGGGGGGGGFGGGGGGGGGGGCDFGGFGFGGGGGGG?GDD@FBGFGEDFFFG
@M00200:205:000000000-AKKM3:1:1101:5614:7709 1:N:0:1
ACTGGGCATAAAGGGCGCGTAGGCGGTTCTGTAAGCAGCGCGTGAAATCCCGCCGCTCAACGGTGGAACTGCGCGCTGGACTGCAGTTCTAGAGGACGGGAGGGGGGTGCGGAACTCTAGGTGTAGCGGTGAAATGCGTAGATATCTAGAGGAACACCGGTGGCGAAAGCGACACCCTGGCCCGTCTCTGACGCTGAGGCGCGAAAGCGTGGGTAGCAAACAGGATTAGATACCCCGGTA
+
GGGGGGGGGGGGGGGGGGGGGGGGGGGGGGGGGGGGGGGGGGGGGGGGGGGGGGGGGGGGGGGGGEGGGGGGGGGGGGGFGGGGGGGGGGGGGGGGGGGGGGGGGGGGGGGGGGGGGGGGFGGGGGGGGGGGGGGGFGGGGGGGGGGFFGGGGGGGGGDGGGGGGGGGGGGGGDEGGGGGGFGGGGGGGGGGGGGGGGGGDGGGGGGGGGGGGGFGFGGGGGFGFGGFFFFGF8CGFFFG
@M00200:205:000000000-AKKM3:1:1101:4003:7716 1:N:0:1
ATTGGGTATAAAGGGCGCGTAGGCGGCCTTGTAAGTTGGGGGTGAAAGCCCGTGGCTCAACCACGGAATTGCCTTCGATACTGCTTGGCTTGAGACCGGAAGAGGTGAGTGGAACTGCGAGTGTAGAGGTGAAATTCGTAGATATTCGCAAGAACACCAGTGGCGAAGGCGGCTGTCTGGTCCGGTTCTGACGCTGAGGCGCGAAAGCGTGGGGAGCAAACAGGATTAGATACCCTTGTA
+
FG<EGFGGGG-F<CGGGGDFGCDGEGGGGGGGGFEFGFFGGGGGFD@FGGGGGGCFGGGGGGCFGGGGGGGGGGGGGGGGGGGGGGGGGGFGGFGGFG7EGDCFCGFGGGGGGCGGGFGDFFGFGGGGGGGC9,DFGGGGGGGGGGGGG@CCCEFEFG:FGGGGGDEGDFGGGGGGGGGGGGGGGGG=?C?GDE5=8CFCEGG5CCCFGGEGDG>DFCFFGCE<0FG?@?>CE8FGFFBF
@M00200:205:000000000-AKKM3:1:1101:4774:7721 1:N:0:1
ATTGGGTATAAAGGGCGCGTAGGCGGCTTTGGCAGTCGGCTTGTGAAAGCCCGGGGCTCAACCCCGGAGGTGCGGCCGATACACCAAGGCTGGAGGCCGGAAGAGGAGGGTGGAATACCCAGTGTAGAGGTGAAATTCGTAGATATTGGGTGGAACACCGGTGGCGAAAGCGGCTCTCTGGTCCGGACCTGACGCTGAGGCGCGAAAGCGTGGGGAGCAAACAGGATTAGATACCCTTGTA
+
GGGGGGGGGGGGGGGGGGGGGGGGGGGGGGGGGGGGGGGGGGGGGGGGGGGGGGGGGGGGGGGGGGGGGGGGGGGGGGGGGGGGDGGGGGGGGDEGDGGGGGGGGGGGGGGGGGGGGCGGGGFFFGGGGGEGGGFFFFFFGGGGGFGGGGGGGEFFDFGGGGGGFGGGGGGGGDGGGGGFFGFFEGG=7D6;<ECEEGGGGGGGEGCGEE8EGGFDE7CCDFEGBF44FFACFCCFF:4<0
@M00200:205:000000000-AKKM3:1:1101:15056:7724 1:N:0:1
ACTGGGTGTAAAGAGCGTGTAGGCGGCCAGGTAGGTCTGCTGTGAAAACTCGAGGCTCAACTTCGAGATGTCGGCGGAAACCATCTGGCTAGAGTCCGGAAGAGGAGAGTAGAATTCCTGGTGTAGCGGTGAAATGCGCAGATATCAGGAGGAATACCCGTGGCGAAAGCGGCTCTCTGGGACGGTACTGACGCTGAGACGCGAAAGCGTGGGGAGCAAACAGGATTAGATACCCCCGTA
+
GGGGGGGGGGGGGGGGGGGGGGGGGGGGGGGGGGGGGGGGGGGGGGGGGGGGGGGGGGGGGGGGGDFGGGGGGGGGGGGGGGGGGGGGGGGGGGGGGGGGGGGGGFGGGGGGGGGGGGGGGGGGGGGGGGGGGGGGGGGGGGGDGGGGGGGEEGGCFGGGGGGGGGGGCGGDGGGGGGGFGGGGDGGGGGGGGGGGDGGGCGGDEC<DCEEEGD>CEGGGGG?F?GGB=FFGGCFGEBBE
@M00200:205:000000000-AKKM3:1:1101:10798:7751 1:N:0:1
ATTGGGTGTAAAGGGAGCGTAGGCGGGTTTTTAAGTTGGATGTTTAACCCCGGGGCCCAACCCCGGATCGGCATCCAAAACTGGAAATCTTGAATAGGGGAGAGGTCAGTGGAATTGGAGGTGTAGCGGTGGAATGCGTAGAGATCTCCAAGAACACCAGTTGCGAAGGCGGCTGACTGGACCCATATTGACGCTGAGGCTCGAAAGCATGGGGAGCAAACAGGATTAGATACCCCAGTA
+
GGGGGGGGGGGGGGGGGGGGGGGGGGGGGGGGGGGGGGGGGGGGGGGGGGGGGGGGGGGGGGGGGGGGGGGGGGGGGGGGGGGGGGGGGGGGGGGGGGGGGGGGGGGGGFGGFGGGGGGGGGGGGGGDEGGGGGGGGDGGGGGGGGGGGGGGGGGGGGGFGGGGDCEGCGDGGGGGGGGGGGGGGCFGGGGGCGGGG8EGGGGGGCDFEGGCF*<CEGGGGGFF<GG<4FBGGFEG@@?G
@M00200:205:000000000-AKKM3:1:1101:2861:7758 1:N:0:1
ATTGGGTGTAAAGGGCGCGTAGGTGGCGGCATAAGGCCGTGGTGAAAGTCCGGGGCTCAACTCCGGATCGGCCATGGCGACTGTGTCGCTGGGGCACCGTAGAGGCAGATGGAATTCCGGGTGTAGCGGTGGAATGCGTAGAGATCTGGAAGAACACCAGTGGCGAAGGCGGTCTGCTGGGCGGTGAGTCCGTGAGGACTCAATAGCCGACACTGAGGCGCGACAGCGTGGGGAGCAAACAGG
+
EGGEGG-FFGGGGDCFGGG:BFD@FGDGGGGGGGGGGGGEGGFGGEGFFGGECGGGGGGGGFGFGGGGGGC@FF,BFG@FCEGGFGGEGGEEGGGGGGGGGGEGD@B=<FGGGGGGGGGGDGGEGFGGGGGG7FBCFGGGGG@FF,,7?FC:F7<FFGGGFEFG>C8FGFGEG88@FGCC5>CCEEG8CC+;;C*7FEF<FGC7<EFFC5C:*<6C:G5*5/291C:6@52<>;*9)76:C08
@M00200:205:000000000-AKKM3:1:1101:27051:7776 1:N:0:1
ACTGGGTTTAAAGGGTGCGTAGGTGGTCTATTAAGTCAGTGCTGAAATATCCCGGCTTAACCGGGAGGGTGGCATTGATACTGATGGACTTGAGTGGAGTTGAGGTAGGCGGAATTGACGGTGTAGCGGTGAAATGCTTAGATATCGTCAAGAACACCGATAGCGAAGGCAGCTTACCAAGCTCTAACTGACACTGATGCACGAAAGTGTGGGGATCAAACAGGATTAGATACCCTTGTA
+
GGGGGGGGGGGGGGGGGGGGGGGGGGGGGGGGGGGGGGGGGGGGGGGGGGGGGGGGGGGGGGGGGGGGGGGGGGGGGGGGGGGGGGGGGGGGFGGGGGGGGGGGGGGGGGGDEGGGGGGGGGGGGGGGGGGGGGGGGGGGFGGGGGGGGGGGGGGGGGGGGGGGGGGGGGGGGGGGFFGGGGGGGGFGGGGGGGGGGGGDGGGGGGGGCGGEGE5<FGBECFGGFGGEAAEFFCFGFFFG
@M00200:205:000000000-AKKM3:1:1101:22870:7781 1:N:0:1
ACTGGGTTTAAAGAGCGTGTAGGCGGCCAGGTAGGTCGGCTGTGAAAACTGGAGGCTCAACCTCCAGCCGTCGGCCGAAACCATCTGGCTAGAGTCCGGGAGAGGAGAGTGGAATTCCTGGTGTAGCGGTGAAATGCGCAGATATCAGGAAGAACACCCGTGGCGAAAGCGGCTCTCTAGAACGGTACTGACGCTGAGACGCGAAAGCGTGGGGAGCGAACAGGATTAGATACCCCAGTA
+
GGGGGGGGGGGGGGGGGGGGGGGGGGGGGGGGGGFGGGGGGGGGGGGGGGGGGGGGGFGGGGGGGGGGGGGGGGGGGGGGGGGGGGGGGGGCGFGGGGGGGGGGGG7FFFGGGFGGGGGGGGGGGFGGGGGGGGGGGGGGGEGFGGFFGGD<FGGGGGGGGGGGGGGGGGGDGGGGGGGGGGGGGGGGGGGGDDG5C5CF5DGD*?DGGGGGGDFG>EE8D)CFBG:8*/6CFGGGFBFC
@M00200:205:000000000-AKKM3:1:1101:18506:7788 1:N:0:1
ATTGGGTTTAAAGGGAGCGTAGGCGGATAGTTTAGTCAGAGGTGAAAGCCCAGGGCTCAACCTTGGAATTGCCTTTGATACTGGCTATCTTGAGTATGGAAGAGGTATGTGGAACTCCGAGTGTAGAGGTGAAATTCGTAGATATTCGGAAGAACACCAGTGGCGAAGGCGACATACTGGTCCATTACTGACGCTGAGGCTCGAAAGCGTGGGGAGCAAACAGGATTAGATACCCCGGTA
+
GGGGGGGGGGGGGGGGGGGGGGGGGGGGGGGGGGGGGGGGGGGGGGGGGGGGGGGGGGGGGGGGGGGGGGGGGGGGGGGG?FFGGGGGGGGGGGGGGGGGGGGGFGGGGGGGGGGGGGGGGGGGGGGGGGGGGGGGGGGGGGGGGGGGFFGGGGGGGGGFGGFEECGGGGGGGGGFFFGGGD?FAGGGGGGFG5CCGGGGFGGGGGGGGEEGGGFGFGGCC4852<C<FC?GG,CF5BDE
@M00200:205:000000000-AKKM3:1:1101:16217:7794 1:N:0:1
ATTGGGTTTAAAGGGTGCGTAGGCGGAATGGAAAGTCCGTTGTGAAATCTCTGAGCTTAACTCGGAAATTGCGGTGGATACTATCATTCTTGAATACTGTGGAGGTTAGCGGAATATGTCATGTAGCGGTGAAATGCATAGATATGACATAGAACACCAATTGCGAAGGCAGCTGGCTACACAGATATTGACGCTGAGGCACGAAAGCGTGGGGATCAAACAGGATTAGATACCCTCGTA
+
GGGGGGGGGGGFGGGFGGGGGGGGGGGCFGGGGDFGFGGGGGGGGGGGGGGGFFGGGGGGGGGGGGGGGGGGGGGGCFFGGGGGGGGGGGGGGCFFEGGGGGGCCFGFCFFGGEGFGGGGGGGGGCGDFFF=EEFDDGGGFCGGGC9FBFGDGGGFGGGGGGGGGCGG7DFEGGFFEGGFFG?>6ECFFFCF*CDCEGGCGGEGEGDGDGC7*:)/=7CFGGC*8FG86CEGGGGFF5:E
@M00200:205:000000000-AKKM3:1:1101:6486:7811 1:N:0:1
ACTGGGTTTAAAGGGTGCGTAGGCGGCGAGGCAAGTCTGGTGTGAAATCCCGGGGCTCAACCCCGGAACTGCACTGGATACTGCTTTGCTAGAGTACTGGAGAGGGAACTGGAATTTACGGTGTAGCAGTGAAATGCGTAGATATCGTAAGGAAGACCAGCGGCGAAGGCGAGTTCCTGGACAGTTACTGACGCTGAGGCACGAAGGCCAGGGGAGCAAACGGGATTAGATACCCTGGTA
+
GGGGGGGGGGGGGGGGGGGGGGGGGGGGGGGGGGGGGGGGGGGGGGGGGGGGGGGGGGGGGGGGGGGGGGGGGGGGGGGGGGGGGGGGGGGGGGGGGGGGGGGGGGGGGGGGGGGGGGGGGGGGGGGGGGGGGGGGGGGGGGGGGGGGGGGGGGFCGGGGGGGGGGGGGGGGGGGGFGGGGGGGGGGGGGGGGGGGEGDFGGGGGGGGGGGGGGFGEGCGGGGGBGGFF4:CGGGGFFFG
@M00200:205:000000000-AKKM3:1:1101:24425:7817 1:N:0:1
ATTGGGTATAAAGGGCGCGTAGGCGGCTTTGCAAGTGACGGGTGAAATCCCTCGGCTTAACCGAGGAACTGCCTGTCAGACTGCATGGCTTGAGACCAGGAGAGGTGAGTGGAATTCCCAGTGTAGCGGTGAAATGCGTAGATATTGGGAGGAACACCAATGGCGAAGGCGGCATCCTGGATTGGTATTGACGCTGAGGAGCGAAAGCCAGGGGATCAAACGGGATTAGATACCCTAGTA
+
FGGGGGBCFGGGGGGCGGG@FG7FGGCFC<<<FGGGAGD@:FGGGGG<CC,,:CFGG:FGGG7=:@FF,FGGGF<FCG9FGGGF9?<AFGGGGGGCG,B7<FGGGGG9E,CCFGGGG<9AFGGGGGGGGGGGGGGGG+CEGGGGGC9,@F+FGGG8FG7,@,@EEGGGDGEBEG@,BG9,:;;E6;B+=7FFGEG*C8@6*:E5EGG40*:FDEE<>GGGG3C36C*5FFAGGGG*7FBE
@M00200:205:000000000-AKKM3:1:1101:27317:7824 1:N:0:1
ATTGGGTTTAAAGGGTGCGTAGGTGGCGTGGAAAGTCAGATGTGAAATCCGGGGGCTCAACCTCCGAATAGCATCCGATACTCCCATGCTAGAGAACTGGAGGGGGATCTGGAATTCTCGGTGTAGCAGTGAAATGCGTAGATATCGAGAGGAACACTAGTGGCGAAGGCGAGATCCTGGACAGTATCTGACACTGATGCACGAAGGTCAGGGGAGCAAACGGGATTAGATACCCCAGTA
+
FGGGGGGGGGGGGGGGGGGGGGGAEGGGEGGGEECGGGGGGGGGFFGGGGGGGEGGGGFGGGGFGGGGGGGGGGGGGGGDEFGGGGGGGGGGAEFFFGGGGFGGGGCGGFG,CFGGGGGGGFGGGGGGGGFGGFGGGG@EGGGGGGG@F@CG<FFGGFGEFGCEGGGDFFE@ECCF,?FFGGG>+BF+<FGCFFGFGCCFGCE*:5<<76BFGEEGFG?@CGED2CC.*99>E@CF5<FG
@M00200:205:000000000-AKKM3:1:1101:11583:7826 1:N:0:1
ATTGGGTGTAAAGTGCGCGTAGGTGGCCCGTTAAGTGGTTGGTGAAATCCCGGGGCTCAACCCCGGGGCTGCCGATCAGACTGGCGAGCTAGAGCACGGTAGGGGCAGATGGAATTCCCGGTGTAGCGGTGGAATGCGTAGAGATCGGGAAGAATACCAGTGGCGAAGGCGTTCTGCTGGGCCGTTGCTGACGCTGAGGCGCGACAGCGTGGGGAGCAAACAGGCTTAGATACCCTGGTA
+
GGGGGFGGGGEGGFGFGGEGEGGGGGGGGDGGGGFFFGGGCGGGGCEFGGGEGGGEGFEEGGBFGEGGGCFGGBFCFGG9FGGDFCEGGGGCFGGFFGGGGGGDGEEGDFGFGCFGGGGGEGGGGFGFGGGGGFGGG@FEGEFFFFFFEEDFCCF;FGCFGGGGGG7CEFGG5CG9CFGG7CGGGD8CGGGGDGG=88@FCDC58*94*A>CE5>DBFCEF*A4(9<0=*6:EFFF)770
@M00200:205:000000000-AKKM3:1:1101:3536:7834 1:N:0:1
ATTGGGTATAAAGCGCGCGTAGGCGGCCAGATAAGTCCGGTGTGAAAGTCACAGGCTCAACCTGTGAATGCCGCTGGAAACTGTCCGGCTAGAGTCCGGAAGGGGCGAGTGGAATTCCTGGTGTAGCGGTGACATGCGCAGATATCAGGAGGCACACCGATGGCGAAGGCAGCTCGCTGGGACGGTCCTGACGCTGCGGCGCGAACGCGTGCGGACCGACCCGGACCAGCTACCCCAGCACGAC
+
GGGGGGGGGGGGGGGGGGGGGGGGGGGGGGGGGGGGGGGGFGGCGGGGGGGGGGGGGGGGGGGGGGGGGGGGGGGGGGGGGGGGG5BCFGDDGDEGGDGCFEC:BF:CF:<F@F<BFG<DC3>>F3F<>338,,@3D:FE<<,;,@=,,,*6*1@,DF71111=1=1*<C+=E2:;E8*4**332/*:3:9C8C*/*/1>5C**2/7>81***2))8:1*9/8)()),)).2+;CGB))*0--,
@M00200:205:000000000-AKKM3:1:1101:24333:7872 1:N:0:1
ACTGGGCTTAAAGGGCGTGTAGGCGGTCAGGCAAGTGGAATGTGAAATCCCTCGGCTCACCCGAGGACCTGCATTCCAAACTGCCTAGCTTGAGTATGGGAGAGGATGAGGGAATTCCTGGTGTAGCGGTGAAATGCGTAGATATCAGGAGGAACACCGGTGGCGAAGGCGCTCATCTGGCCCAATACTGACGCTGAGGCGCGAAAGCTAGGGGAGCAAACGGGATTAGATACCCCAGTA
+
GGGGGGGGGGGGGGGGGGGGGGGGGGGGGGGGGGGGGGGGGGGGGGGGGGGGGGGGGGGGGGGGGGGGGGGGGGGGGGGGGGGGGGGGGGGGGGGGGGGGGGGGGGGGGGGGGGGGGGGGGCFFFFFDGGGGGGGGGGGDGGGGFGGGFGGGGEFGGGGGGGDGGGGGGGGGGGGGFGG@?FGGGGGGGGGFGGGGEGGGEGEGGGGGGGGGGG3C@F;@*9?3:<*4=B<FGF?F5))0
@M00200:205:000000000-AKKM3:1:1101:11024:7881 1:N:0:1
ATTGGGTTTAAAGGGCGCGTAGGCGGGATGGCGAGTCGGTCGTGAAATCCCTCGGCTCAACCGAAGAAGTGCGTCCGATACTGCCGTTCTTGAGGGTTGGAGAGGAGACTGGAATTCCCGGTGTAGCGGTGAAATGTGTAGAGATCGGGAGGAACACCGGTGGCGAAGGCGGGTCTCTGGCCAATTCCTGACGCTGAGGCGCGAAAGCGTGGGGAGCAAACGGGATTAGATACCCGCGTA
+
GGGGGGGGGGGGGGGGGGGGGGGGGGGGGGGGGGGGGGGGGGGGGGGGGGGFGGGGGGGGGGGGGGGGGGGGGGGGGGGGGGGFGGGGGGGFGGGGGGGGGGGCGGGGGGGGGGGGGGGGGGGGCGFFGF@FGFGGGGGGGGGGGGGGGGGGGGGGGGGGGDEGGGGGGGGGGGGGGGGGGFGGGGGFFFGGEGGGGGGGGGGGGGGFGGGCE57D>F8CFDDG?CG?FBAGGAFG)))*
@M00200:205:000000000-AKKM3:1:1101:24707:7887 1:N:0:1
ATTGGGTTTAAAGGGCGCGCAGGCGGTTACGTAAGTCCGGCGTGAAATCCCACGGCCCAACTGTGGAACTGCGTCGGAAACTACGTTGACTTGAGGATGGTAGAGGCCATTAGAACTCGCGGTGTAGCGGTGAAATGCGCAGATATCGCTAGGAATGCCGGTGGCGAAGGCGGATGGCTGGGCCAATCCTGACGCTGAGGCGCGAAAGCTAGGGGAGCGAACCGGCTTAGATACCCTAGTA
+
GAFGGGGCGFFGGGGGGGGGGGGGGGG@FG:C,CCEFFE:F7C@6DF96C6FGGC:+78CEC=9EFCGF<E,=B@=:BF=B,,9BB<ECFGGGGF@8<=FEGG<FFG<<AFGFFGGF,3CFCEGGAFGGDGE@F9FGGGGGDGGFGGC7,*CFFFGFDF7F<FEGEDGCDGGG5B*:BFEEGGGGGGCFGGGGGDEC*/AFCGG>:)>E?7AC>D7>7:=7):<9))4)1)7<A@F??)<:
@M00200:205:000000000-AKKM3:1:1101:19681:7895 1:N:0:1
ATTGGGCTTAAAGGGCGCGTAGGCGGTCGATCAAGTCCGGGGTGAAATCGTTCGGCTTAACCGGACAAGTGCCTTGGATACTGGTCGGCTGGAGGGAGGTAGGGGCAGCTGGAACTTCTGGTGGAGCGGTGAAATGCGTTGATATCAGAAGGAACGCCGGTGGCGAAAGCGAGCTGCTGGACCTCTTCTGACGCTGAGGCGCGAAAGCTAGGGGAGCAAACGGGATTAGATACCCGGGTA
+
GGGGGGGGGGGGGGGGGGGGGGGGGGGGGGGGGGGGGGGGGGGGGGGGGGGGGGGGGGGGGGGGGGGGGGGGGGGGFFGGGGGGGGGGGGGGFFGGGGGGGGGGGGGGGGGGGFGGGGGGGGGGC7FFGGGGFGG:FGGGGGGGGGGGGGGGGGGGGGGGGEFFCGGGGGGGGGGGGGGGGGGGGGGGGGGGGGGGGGFGGGGDGD<FG??@CC.CDGG6DD=<2CCB6?B7CCEGFEED
@M00200:205:000000000-AKKM3:1:1101:23912:7900 1:N:0:1
ATTGGGTTTAAAGGGCGCGTAGGCGGCTTGAAAAGCGTGCGGTGAAAGCTCGGGGCTCAACCCCGAGTCGGCCGTGCGAACTGTCAGGCTTGAGCACAGTAGAGGCAGATGGAATTCCGGGTGTAGCGGTGGAATGCGTAGAGATCCGGAAGAACACCGGTGGCGAAGGCGGTCTGCTGGGCTGTGGCTGACGCTGATGCGCGACAGCGTGGGGAGCAAACAGGATTAGATACCCTTGTA
+
GGGGGGGGGGGGGGGGGGGGGGGGGGGGGGGGGGGGGGGGGGGGGGGGGGGGGGGGGGGGGGGGGGGGGGGGGGGGGGGGGGGGGGGGGGGGGGGFGGGGGGGGGGGGGGGGGGGGGGGGGGGGGGGGGGGGGGGGGGGGGGGGGGGGGGGGGGGGGGGGGGGGGGGGGGGGGGGGGGGGGGGGGGGGGGGGGGGGGGGGGGGGGGGGDEGGGG>GFGGGGGGGFGGBFFFGGGGGFFFG
@M00200:205:000000000-AKKM3:1:1101:21475:7904 1:N:0:1
ATTGGGTTTAAAGGGCTCGCAGGCGGTTTCTTAAGTCTGATGTGAAAGCCCCCGGCTCAACCGGGGAGGGTCATTGGAAACTGGGGAACTTGAGTGCAGAAGAGGAGAGTGGAATTCCACGTGTAGCGGTGAAATGCGTAGAGATGTGGAGGAACACCAGTGGCGAAGGCGACTCTCTGGTCTGTAACTGACGCTGAGGAGCGAAAGCGTGGGGAGCGAACAGGATTAGATACCCGCGTAATAT
+
GGGGGGGGGGFGGGGGGGGDGGGGGGGGGGGGGGGGGGFEGFGFGGGGGGGGGGGGGGGGGGGGGG=FGDGGGGGGFGGDGGGGGGGGGGGGGGGGGGGGCGGGGGGGGGGGGGGGGGFGGGFGCFGGGGGGCFGGGDGGGGGGGGGF9<<FGGGGGGGCCECE7:CGDFGDDCGGGGCFGGGFGGFGGGGGDGGGDFC6>FGCGGDGGEEGGGFGDGDCCD67?GG2?FF79CFDE:BED(4.
@M00200:205:000000000-AKKM3:1:1101:18092:7914 1:N:0:1
ATTGGGTATAAAGCGCACGTAGGCGGCCTCGCAAGTCTGATGTGAAATCCCGCGGCTCAACCGCGGAACGGCTCGGCATACTGCGTCGCTTGAGGTCGGTAGAGGTGCTTGGAACTCTAGGTGGAGCGGTGAAATGCGTAGATATCTAGAGGAACGCCTGAGGCGAAAGCGGAGCACTGGGCCGATTCTGACGCTGAGACACGAAAGCGTGGGGAGCAAACAGGATTAGATACCCTAGTA
+
GGGGGGGGGGGGGGGDGGGGGGGGGGGGGGGGGGGGGGGGGGGGGGGGGGGGGGGGGGGGGGGGGGGGGFGGGGGGGGGGGGGGGGGGGGGGGFGGGGGGGGGGGGGGGGGGGGGGGGGGGGGGGGGGGGGGGGGGGGGGGGGGGGGGGGFGGGGGGGGGGGGDEDGGGGGGGGGGGGGGGGGGGGGGGGGGGGGGGGGGGGGGGGGGDGGDGCDGFGGGFGGC?FFDFFACGGGD4:FC
@M00200:205:000000000-AKKM3:1:1101:12946:7916 1:N:0:1
ACTGGGTGTAAAGGGTGCGTAGGCGGCTTCTCAGGTTCGGTGTGAAATCTTACGGCTCAACCGTAAAATGGCGCTGAAAACCGGGAGGCTTGAGTGTGCTAGGGGTGTGTGGAACTTCCAGTGGAGCGGTGAAATGTGTTGATATTGGAAGGAACGCCGGTGGCGAAAGCGACACACTGGGGCATAACTGACGCTGAGGCACGAAAGCTAGGGTAGCGAACGGGATTAGATACCCCAGTAGATG
+
GGGGGGGGGGGGGGGGGGGGGGGGGGGGGGGGGGGGGGGGEGGGGGGGGGGGGGGGGGGGGGGGGGGGGGGGGGGGGGGGGGGGGGGGGGGGGGGGGGGGGGGGGGGGGGGGGGGGGGGGGGGGGGFGGGGGGGGGGGFGGGGGGGGGFGGCFGGGGGGGGGGGEGGGGGGGEDEGGGGGGGGGGGGGGDFEGGDGGGGGGGGGGGDFGFEFCE?DFGGDDGD3:DDFFFFGFGCFE:9C>)))
@M00200:205:000000000-AKKM3:1:1101:8788:7919 1:N:0:1
ATTGGGTATAAAGGGCGCGTAGGCGGCCGTGTAAGTCACTTGTGAAATCCCGGGGCTCAACTTCGGGGCTGCAGGTGAGACTGCGTGGCTAGAGCACGGTAGAGGCGAGTGGAATTCCCGGTGTAGCGGTGAAATGCGCAGATATCGGGAGGAACACCAATGGCGAAGGCAGCTCGCTGGGACGGTACTGACGCTGAGGCGCGAAAGCGTGGGGAGCAAACAGGATTAGATACCCGTGTA
+
GGGGGGGGGGGGGGGGGGGGGGGGGGGGGGGGGGGGGGGGGGGGGGGGGGGGGGGGGGGGGGGGGGGGGGGGGGGGGGGGGGGGGGGGGGGGGGGGGGGGGGGGGGGGGGGGGGGGGGGGGGGGGGGGGGGGGFGGGGGGGGGGGGGGGGGGGGGGGGGGGGGGGGDGGGGGGGGGGGGGGGGGGGGGFGGGGGGGGCGGGGGGGGGGGGGGGGFGFGGGGGGG<FGBFF9>E@C<BEFG
@M00200:205:000000000-AKKM3:1:1101:11795:7937 1:N:0:1
ACTGGGTTTAAAGCGCACGCAGGCGGCTCTGTGCGTGGGGTGTGAAAGCTCTTGGCTTAACTAAGAGAGGCCATCCCATACGGCAGAGCTCGAGCCATGCAGAGGTCCGCGGAATTGCCGGTGTAGTGGTGAAATGCGTAGAGATCGGCAGGAACACCCAGGGGGAAACCAGCGGACTGGGCATGTGCTGACGCTCAGGTGCGACAGCGTGGGGAGCGAACCGGATTAGATACCCCGGTA
+
GGGGGGGGGGGGGGGGGGGGGGGGGGGGGGGGGGGGGGGGGGGGGGGGGGGGGGGGGGGGGGGGGGGGGGGGGGGGGGGGGGCGGGGGGGGGGEGGGGGGGGGGGGGGGGGGGGGGGGGGGGGGFGGGGGGGGFGCGGGGGGGGGGGGGC7:@FGGGGGGGGGGGGGFGGGGGGGCEGGGFGGGGGFGGGGGGGGGGGGGFDEEGGGGDCEGGG>GEGGDGGG3;GG7@FFGGCFGFDFG
@M00200:205:000000000-AKKM3:1:1101:8313:7947 1:N:0:1
ATTGGGTGTAAAGGGCGCGTAGGCGGCCTGATAAGTAGGGGGTGAAATCCTGCGGCTCAACCGCAGGGCTGCCTTCTAAACTGTCGGGCTCGAGCACAGTAGAGGCAGGTGGAATTCCCGGTGTAGCGGTGGAATGCGTAGAGATCGGGAAGAACATCAGTGGCGAAGGCGGCCTGCTGGGCTGTTGCTGACGCTGAGGCGCGACAGCGTGGGGAGCAAACAGGATTAGATACCCCAGTA
+
FFGGGGFGGGGGGGGGGGGGGGGGGGGGGGFGGGGGGGGGDGGGGGGGGFFGGGGGGGGGGGGDGGGGGGGGGGGGGGGGGGGGFEGGGGFGGGDGGGGGGGGGGGGGGDCGGGGGGGCCGGGGGGGGGGGGGGGGGEGGGGFGGGCEEGDGGGGEEGGGGFGGGGGGGGGGGGGGGGFCEGGGGGGGGGGGG=DEEGGG5CEEGGGFGGGGGEDGFGG6FGGGBFFFFFBGGGFGFFFG
@M00200:205:000000000-AKKM3:1:1101:25998:7956 1:N:0:1
ATTGGGCTTAAAGGGCGCGTAGGCGGCCTCCGCAGGTCAATTGTGAAATCCCCGGGCTTAACTCGGAAAGGTCAACTGATACTGCGGGGCTAGAGTGCGGCAGGGGCAATTGGAATTCTCGTTGTAGCGGTGAAATGCGTAGTTATCGAGAGGAACACCTGCGGCGAAGGCGGGTTCATGGGCCGACCCTGACGCTGAGGAGCGAAAGCTTGGGGAGCGAACAGGTTTAGATACCCAAGTA
+
GGGGGG-FGGGGGGGDGGG@FGGGGGDG7,66,C++66,9CE,CCFGA<F,E66F:++6C,69?CEC,+4C9F@,,59,59,<9EFGD++>4?D5855FF++8>F=F7+B=F<CCFGF<@F++,533,@*6*@F,@,,>:<<13,7@1F*CF7F,<,FB<,,=*8BECGC7>**?E5+2C6*:***//*268+**:;/;5C***:E71*++2;E3*0/1C)5*>(09))*4:9<8D*7)2:
@M00200:205:000000000-AKKM3:1:1101:14277:7965 1:N:0:1
ATTGGGCATAAAGGGCGTGTAGGCGGGCAGGTAAGTCGGGCGTGAAAGCCCTGGGCTCAACCCAGGAACTGCACTCGAAACTACTTGTCTTGAGTACCGGAGAGGAAAGCGGAATACCTGGTGTAGAGGTGAAATTCGTAGATATCAGGTGGAACACCAGTGGCGAAGGCGGCTTTCTGGACGGTAACTGACGCTGAGACGCGAAAGCGTGGGGAGCAAACAGGATTAGATACCCGGGTA
+
GGGGGGGGGGGGGGGGGGGGGGGGGGGGGGGGGGGGGGGGGGGGGGGGGGGGGGGGGGGGGGGGGGGGGGGGGGGGGGGGGGGGGGGGGGGGGGGGGGGGGGGGGGGGGGGGGGGGGGGGGGGGGGGGGGGGGGGGGGGGGCFDGGGGGGGDGGGGGGGGGGGGGGGGGGGGGGGGGGFGGGGGGGEFGGGGGDDEGGGGGCEEGGDGGGGGDG>GFG8FG<F*8>DD?FFGGFGG>DF=
@M00200:205:000000000-AKKM3:1:1101:17964:7982 1:N:0:1
ATTGGGCATAAAGGGCGCGTAGGCGGGCCAGCCAGTCTGTGGTGAAAGCCTCCAGCTTAACTGGAGAAGTGCCGTGGATACTGCTGGCCTCGAGGAGGGTAGGGGCATCTGGAACGGTCGGTGGAGCGGTGAAATGCGTTGATATCGACCGGAACTCCGGTGGCGAAGGCGAGGTGCTGGGCCCTTTCTGACGCTGATGCGCGAAAGCCAGGGGAGCAAACGGGATTAGATACCCTCGTAAGA
+
GGGGGGGGGGGGGGGGGGGGGGGGGGGGGGGGGGGGGGGGGGGGGGGGGGGGGGGGGGGGGGGGGGGGGGGGGGGGGGGGGGGGGGGGGGGGGGGGGGGGGGGGEGGGGGGGGGGGGGGGGGGGGGGGGGGGGGGGGGGGDGGGGGGGGGGGDGGGGGGGGGGFEGGGGGGGGGGGGGGGGGGGGGGGGGFGEEGGGGGGEGGGGGGGGGGGGGFGFGGGCGEG?GGFFFFGGGFGFFFDD?F
@M00200:205:000000000-AKKM3:1:1101:3590:8016 1:N:0:1
ACTGGGTTTAAAGGGCGCGTAGGTGGCCCGTTAAGTGGCTGGTGAAATCCCGGGGCTCAACTCCGGGGCTGCCGGTCAGACTGGCGAGCTAGAGCACGGTAGGGGCAGATGGAATTCCCGGTGTAGCGGTGGAATGCGTAGAGATCGGGAAGAATACCAGTGGCGAAGGCGTTCTGCTGGGCCGTTGCTGACACCGAGGCGCGACAGCGTGGGGAGCAAACAGGATTAGCTACCCCAGCA
+
AF<E6CCFCFGFFFEGGCF@::CC<<E@F@@EBECC@CCF@BCFEFECFGF::BEGGEC9E9FFBFC7F>::F7:8@CFEGFFGGC4>F@AE,CF8F@@B+B+:FE+3<F<AFF,DGGGECF3@>A9FGGDF*FC@F:@C:333,,>*15*>D:FCFG:<3?:C7::FBCCB8CCEG9<CBFG>8*/;+:9C+7*:8*:C5D=*:5CF*A8:?CED:*0+750*,**56)50<@C75;)*
@M00200:205:000000000-AKKM3:1:1101:8233:8016 1:N:0:1
ATTGGGTTTAAAGGGCGCGTAGGCGGTTTGTTAAGTCATGTGTGAAATCCCTCGGCTCAACCGGGGAAGGACGCATGAAACTGGCAAGCTAGAGTACCAAAGAGGGGGGTGGAATTCCCGGTGTAGCGGTGAAATGCGTAGATATCGGGAGGAACACCTGCGGCGAAGGCGGCCCCCTGGTCGGATACTGACGCTGAGACGCGAAAGCGTGGGGAGCAAACAGGATTAGATACCCTAGTA
+
GGGFGGGGGGGGGGGGGGGGGGGGGGGGGGFGGGGGGGGGGGGGGGGGGGGGGGGGGGGGGGGGGGGGGGGGGGGGGGGGGGGGGGGGGGGGGGGGGGGFGGGGGGGEGGGDGFGGGGGDGGGEGGGGGGGGGGGGGGGGGGGGGGGGDEGGGGGGEGGGGGGGGGGG>FDCEEGGDCGGGGGGGGGGGGGGGGGGGGGGGGGGGGD5EGGGGGDDBGFGGFFC:GG7FFAGGD8*7:FG
@M00200:205:000000000-AKKM3:1:1101:26471:8020 1:N:0:1
ATTGGGTTTAAAGGGCGCGTAGGTGGCCCGTTAAGTGGCTGGTGAAATCCCGGGGCTCAACTCCGGGGCTGCCGGTCAGACTGGCGAGCTAGAGCACGGTAGGGGCAGATGGAATTCCCGGTGTAGCGGTGGAATGCGTAGAGATCGGGAAGAATACCAGTGGCGAAGGCGTTCTGCTGGGCCGTTGCTGACACTGAGGCGCGACAGCGTGGGGAGCAAACAGGATTAGATACCCTATA
+
GGGGGGGGGGGGGGGGGGGGGGGGGGGGGGGGGGGGGGGGGGGGGGGGGEGGDGGGGGGGGGGGGGGGGGGGGGGGGGGGGGGGGGGGGGGGGGGGGGGGGGGGGGGGGGGGGGGGGGGGGGGGGGGGGGGGFGFDGGGGGGGGGG>C@FGGGGGGGGGFGCCEGGGGGDGEGGGGFGGGGGGGGGGGGGGGFC<FGGGGGGGGGEGGGCEEDGEG3FFCFGGG:GC,9@<:CCEG4<9
@M00200:205:000000000-AKKM3:1:1101:11174:8028 1:N:0:1
ATTGGGCTTAAAGTGCGCGTAGGCGGTCCGGTAAGTCCGTTGTGAAAGTCCAGGGCTCAACCCTGGAAAGCCGGCGGATACTGTCGGGCTAGAGTCCGGAAGAGGCGGATGGAATTCCCGGTGTAGCGGTGAAATGCGCAGATATCGGGAGGAACACCAATGGCGAAGGCAGTCCGCTGGGACGGTACTGACGCTGAGGCGCGAAAGCGTGGGGAGCAAACAGGATTAGATACCCTGGTA
+
GGGGGGGGGGGGGGGGGGGGGGGGGGGGGGDGGGGGGGGGGGGGGGGGGGGGGGGGGGGGGGGGGGGGGGGGGGGGGGGGGGGGGGGGGGGGGGGGGGGGGGGGGGGDGGGGGGGGGGGGGGGGGGGGGGEGFFGGGGGGCGFGGGGGGDECGGGGGGGFGGFG@EGGGGGGGGGGGGGGGGGGGGCEGGGGGGGGEFFGGGGGGGDCGGGGGCEGFGGGGGGC?FF?FFFGGGGFFF:F
@M00200:205:000000000-AKKM3:1:1101:15149:8045 1:N:0:1
ACTGGGTGTAAAGAGCGCGCAGGCGGTCGTGCAAGTCGCGTGTGAAAGCCCCCGGCTCAACTGGGGAGGGTCACGCGATACTGCTCGACTCGAAGGCAGGAGAGGGAAGTGGAATTCCCGGTGTAGTGGTGAAATGCGTAGATATCGGGAGGAACACCAGTGGCGAAGGCGACTTCCTGGCCTGTTCTTGACGCTGAGGCGCGAAAGCTAGGGTAGCAAACGGGATTAGATACCCTCGTA
+
GGGGGGGGGGGGGGGGGGGGGGGGGGGGGGGGGGGGGGGGGGGGGGGGGGGGGGGGGGGGGGGGGGGGGGGGGGGGGGGGGGGGGGGGGGGGGGGGGGGGGGGGGGGGGGFGGGGGGGGGGGGGGGGGGGGGGGGGGGGGGGGGGGGGGEGGGGGGGGGGGGGGG@EGGGGGGGGGGGGFGGGGGGGGGGFFGGGGGDGGGGGGG8CFG79FEEFGFFCGFDGGB<<?*9<DC?FGFF@C
@M00200:205:000000000-AKKM3:1:1101:20560:8103 1:N:0:1
ACTGGGTTTAAAGTGCGTGCAGGTGGCTTGGTAAGTTAGGCGTGAAATCTCCCGGCTCAACTGGGAGAGGTCGTCTAATACTACCGGGCTAGAGAGCAGAAGAGGAAGATGGAATTCCCGGTGTAGTGGTGAAATGCGTAGATATCGGGAGGAACACCAGTGGCGAAGGCGATCTTCTGGTCTGTTTCTGACACTCAGACGCGACAGCTAGGGTAGTAAACGGGATTAGATACCCTCGTA
+
GGGGGGGGGGGGGGGGGGGGGGGGGGGGGGGGGGGGGGGGGGGGGGGGGGGGGGGGGGGGGGGGGGGGGGGGGEGGGGGGGGGGGGGGGGGGGGGGGGGGGGGGGGGGGGGGGGGGGGGGGEGGGDGGGGGFGGGGCEGGEGGGGFGGDGGGGGGGGGGGGGGGGGGEGGGGDGGGGGGGGGGGFCGGGGGGGGFFG?CGDG5CEGGGGGGGG?AGFGGGFGGDFGG@FFBGGFD635>C
@M00200:205:000000000-AKKM3:1:1101:25766:8106 1:N:0:1
ATTGGGCTTAAAGGGCGCGTAGGCGGCCGGGTAAGTTTGATGTGAAATCCCACGGCTTAACCGTGGAATGGCATCTTATACTGCCCGGCTAGAGTCTGGGAGAGGGAAGTGGAATTCCCGGTGTAGCGGTGAAATGCGTAGATATCGGGAGGAACACCAGTGGCGAAGGCGGCTTCCTGGACCAGTACTGACGCTGAGGCGCGAAAGCTAGGGGAGCAAACAGGATTAGATACCCGAGTA
+
GGGGGGGGGGGGGGGGGGGGGGGGGGGGGGGFGGGGGGGGGGGGGGGGGGGGGGGGGGGGGGGGGGGGGGGGGGGGGGGGGGFGFGGGGGGGGGGGGGGGGGGGGGGGGGGGGGGGGGGDGGGGGGGGGGGGGGGGAFGGGECCCCFEGGGGGGFGGGGGGGGGGEEFGCEGGGGGGCGGGFGGGGFGFFGGGE3CCEFCCDEGGGGFGFCFFC><@GCF*7@C,9:7FFACGCFGFFFG
@M00200:205:000000000-AKKM3:1:1101:23344:8132 1:N:0:1
ATTGGGTGTAAAGAGCGTGTAGGCGGTCCGGTAAGTCGGCTGTGAAAGTCCAGGGCTCAACTCTGGGATGCCGGTCGATACTGCCGGACTAGAGTTCGGAAGAGGCGAGTGGAATTCCCGGTGTAGCGGTGAAATGCGCAGATATCGGGAGGAACACCTATGGCGAAGGCAGCTCGCTGGGACGTTACTGACGCTGAGACGCGAAAGCGTGGGGAGCAAACAGGATTAGATACCCCAGTA
+
GGGGGGGGGGGGGGGGGGGGGGGGGGGGGGGGGGGGGGGGGGGGGGGGGGGGGGGGGGGGGGGGGGGGGCGGGGGGGGGGGGGGGGGGGGGGGGGGGGGGGGGGGGGGGGGGGGGGGGGGGGGGFGGGGGGGGGGGGGGGGGGGGGGGGGGGGGGGGGGGGGGGGGGGGGGGGGGGGGG@EGGGGGGGG7FGGGG5*;FGGGGGGGGGGGGGGGFGFGGGD4FDFDGFFBA79<CFDEFG
@M00200:205:000000000-AKKM3:1:1101:7396:8133 1:N:0:1
ATTGGGTGTAAAGAGCTCGTAGGCGGCTTGGCAAGTCGGGTGTGAAATCTCCAGGCTCAACCTGGAGTCGCCACCCGATACTGCCATAGCTAGAGTCCGGTAGGGGAGCGTGGAATTCCTGGTGTAGCGGTGAAATGCGCAGATATCAGGAGGAACACCGGTGGCGAAGGCGGCGCTCTGGGCCGGTACTGACACTGAGGAGCGAAAGCGTGGGTAGCGAACAGGATTAGATACCCCCGTA
+
GGGGGGGGGGGGGGGGGGGGGGGGGGGGGGGGGGGGGGGGGGGGGGGGGGGGGGGGGGGGGGGGGGGGGGGGGGGGGGGGGGGGGGG9FGGGGGGGGGGGGGGGGGGGGGGGGGGGGGGGGGGGGGGGGGGGGGGGGGGGGGGGGGGGGGGGGGGGGGGGGGGGGDCEGGGGGGGGEGGFGGGGGGGGDFGGGGGGGG?FFGGC*CDDGGGGGGEGEGGDD:CD?G4<FFFGGGFCF5>CC
@M00200:205:000000000-AKKM3:1:1101:14766:8134 1:N:0:1
ATTGGGTATAAAGCGTGCGCAGGCGGTGATGTAAGACAGATGTGAAATCCCCGGGCTCAACCTGGGAACTGCATTTGTGACTGCATCGCTGGAGTGCGGCAGAGGGGGATGGAATTCCGCGTGTAGCAGTGAAATGCGTAGATATGCGGAGGAACACCGATGGCGAAGGCAATCCCCTGGGCCTGCACTGACGCTCATGCACGAAAGCGTGGGGAGCAAACAGGATTAGATACCCCCGTA
+
GGGGGGGGGGGGGGGFGGGGGGGGGGGGGGGGGGG,EFFGGGGGGGGGGGGGGGGGGGGGGGGGGGGGGGGGGGGGGGGGGGGGGGGGGGGGGGGGGGGGGGGGGGGGEEGGGGGGGGGGGGGGGGGGGGFGGGGGGEGGGGGGGGGGEGCFGGGGGGGGGGGGGCGGGGGGGGGEGGGGGGGGCFFFFFGGGGGGGGGGFGGG5EGGEGGGGGFGFGFGFDGDBGG?FFFGGGGC>D>E
@M00200:205:000000000-AKKM3:1:1101:18838:8150 1:N:0:1
ACTGGGTTTAAAGGGCGTGTAGGCGGTTACGTAAGTCCGGCGTGAAAACTCACGGCTCAACTGTGAAACCGCGTCGGATACTGCGTTGACTTGAGGGCGGTAGAGGCAGATGGAACTAGCGGTGTAGCGGTGAAATGCACAGATATCGCTAGGAACGCCGGTGGCGAAGGCGATCTGCTGGGCCGTTCCTGACGCTCATGCGCGAAAGCTAGGGGAGCGAACCGGATTAGATACCCGCGTA
+
GGGGGGGGGGGGGGGGGGGGGGGGGGGGGGGGGGGGGGGGGGGGGGGGGGGGGGGGGGFGGGGGGGGGGGGGGGGGGGGGEGGGGGGGGGGGGGGGGGGGGGGGGGGGGGGGGGGGGGGGGGGGGFCGGGGG>FGGGGGGGGGGFGGGGGEEGGGGGGGDGGCEGCECEGFGGGGGGGGGGGGGGG>CGGGGGGGGGGGFGGGGD?CGGFGFGF>DFGGCDGGG;C3:FFBGC,CG@EEG)
@M00200:205:000000000-AKKM3:1:1101:5566:8157 1:N:0:1
ATTGGGTTTAAAGGGCTCGTAGGCGGTTTGTCGCGTCGGGAGTGAAAACCAGGTGCTTAACACCTGGCTTGCTTTCGATACGGGCAGACTGGAGGTATGCAGGGGAGAACGGAATTCCTGGTGTAGCGGTGAAATGCGCAGATATCAGGAGGAACACCGGTGGCGAAGGCGGTTCTCTGGGCATTACCTGACGCTGAGGAGCGAAAGTGTGGGGAGCGAACAGGATTAGATACCCTGGTA
+
GGGGGGGGGGGGGGGGGGGGGGGGGGFGGGGGGGGGGGGGGGGGGGGGGGGGGGGGGGGGGGGGGGGGGGGGGGGGGGGGGGGGGGGGGGGGGGGGGGGGGGGGGGGGGGGEFGGGGGGGGGGGGGGGGGGGGGGGGGGGDGGGGGGGGG>EGGGGGGGGEGGGEDGGGGGGEGEFCFGGGFGDGGCCGGGGGGGGGGGGGGGGGGGFGGGGGD337ECEDGGGBDF<=6>CC<CGFFFD
@M00200:205:000000000-AKKM3:1:1101:4222:8164 1:N:0:1
ACTGGGTTTAAAGGGCGCGTAGGCGGCGCGGGAAGGCGGCGGTGAAAGTCCGGGGCTCAACCCCGGATCGGCCGTGGCGACTCCCGCGCTGGAGCACAGTAGAGGCGGGTGGAATTCCGGGTGTAGCGGTGGAATGCGTAGAGATCCGGAAGAACACCGGTGGCGAAGGCGGCCCGCTGGGCCGTGGCTGACGCTGAGGCGCGACAGCGTGGGGAGCAAACAGGATTAGAGACCCGAGTA
+
GGGGGGGGGGGGGGGGGGGGEGGGGGGGGGGGGGGGGGGGGGGGGGCGGGGGGGGGGGGGGGGGGGEDGGGGGGGGGGGGGGGGGGGGGGGGGGFFGGFFGGGGGGDDC8?E5FFGG7?CECECCCFC8;>E:FFGGG>5/;CFGFG8:/?CCFF?FEEGEEC**2:EGDGGEEEGG*?EED*/:C?*/9CCCD<C5CE=5)C5:*>DEGGDGG@DEEFFFGFG64:>FF)***217>@F
@M00200:205:000000000-AKKM3:1:1101:13419:8179 1:N:0:1
ATTGGGTTTAAAGGGCGCGTAGGCGGGGTCGGAAGTCGGGTGTGAAAGCCCCGGGCTCAACCCGGGAACGGCGCTCGAGACTCCGGCTCTTGAGTCCCGGAGAGGCGGGTGGAATTCCTGGTGTAGCGGTGAAATGTGTAGAGATCAGGAGGAACACCGGTGGCGCAGGCGGCCCGCTGGACGGAGACTGACGCTGAGGCGCGAAAGGGGGGGGAGCAAACGGGATTAGATACCCCAGTCAGGG
+
GGGGGGGGGGGGGGGGGGGGGGGGGGGGGGGGGGGGGGGGGGGGGGGGGGGGGGGGGGGGGGGGGGGGGGGGGGGGGGGGGGGGGGGGGGGGGGGGFGGGGGGGGGGGGGDGFGCFFGC,<,,=<FC<7*//AFGF:7<AE7@@EF+<F@ECCC6EFG>>/*8*2;8?EE8ECEGCD5/C;*:E//:*9C7@A=3AEDG**)*2:ED*5*1:ED5/7CFGGD8C()2)0*)20<:D570+2)2(
@M00200:205:000000000-AKKM3:1:1101:23162:8186 1:N:0:1
ATTGGGTTTAAAGGGCGCGTAGGCGGCCACCGCAAGTCGACTGTGAAATCTCCGGGCTTAACTCGGAAAGGTCAGCCGATACTGCGGGGCTAGAGTGCAGAAGGGGCAACTGGAATTCTCGGTGTAGCGGTGAAATGCGTAGATATCGAGAGGAACACCTGCGGCGAAGGCGGGTTGCTGGGCTGACACTGACGCTGAGGCGCGAAAGCTAGGGGAGCGAACGGGATTAGATACCCCGGTA
+
GGGGGGGGGGGGGGGGGGGGGGGGGGGGGGGGGGGGGGGGGGGGGGGGGGGGGGGGGGGGGGGGGGGGGGGGGGGGGGGGGGGGGGGGGGGGGGGGGGGGGGGGGGGGGGGGGGGGGGGGGGGGGGGGGGGGGGGGGGGGGGGGGGGGGGGGGGGGGGGGGGGDGGGGGGGGGGGGGGGGGGGGGGGGGGGGGGGGGGGGGGGGGGGGGGGGGGFGFGGEGGGGFGGFFF<FFCFG@>FGC
@M00200:205:000000000-AKKM3:1:1101:2742:8193 1:N:0:1
ACTGGGTGTAAAGGGCGCGTAGGCGGTCCGCTAAGTTCGGTGTGAAATCCCCCGGCTCACCTGGGGAATTGCGTCGGAAACTGACGGACTAGAGTACCGGAGAGGAAGGCGGAATTCCTGGTGTAGCGGTGAAATGCGTAGATATCAGGAGGAACACCGGTGGAGAAGGCGGCCTTCTGGACGGATACTGACGCGGAGGCGCGAAAGCGTGGGGATCAAACAGGATTAGATACCCTCGTTAGA
+
E9FGGGGGGGGGGGG-CEGGGGGGGGGG7E7FGGGGFEGEFGGGGGGGGDFGGGGGGGGEGGFGGGCBDGGGGCGGGGCFGGGGCFECFG8F8558,CFE@C7@F@FGC>FGCF<<3EFFGFCD:38>FFGCEC79;*1*5:C,7,3@FCBF7FGGGGCFF<E**,+2<FEG*=C8+<<::C88;8EF<*<+85)*/8C:57C?E*75855CEG)*.*<<*9891*?)**)*22<*08)*9(.
@M00200:205:000000000-AKKM3:1:1101:7730:8194 1:N:0:1
ATTGGGTTTAAAGGGCTCGTAGGCGGCCAACTAAGTCAGACGTGAAATCCCTCGGCTTAACCGGGGAACTGCGTCTGATACTGGATGGCTCGAGTGTGGGAGAGGGATGCGGAATTCCAGGTGTAGCGGTGAAATGCGTAGATATCTGGAGGAACACCGGTGGCGAAGGCGGCATCCTGGACTACTACTGACGCTGAGGAGCGAAAGCCAGGGGAGCAAACGGGATTAGATACCCTTGTA
+
GGGGGGGGGGGGGGGGGGGGGGGGGGGGGGGGGGGGGGGGGGGGGGGGGGGGGGGGGGGGGGGGGGGGGGGGGGGGGGGGGGGGGGGGGGGGEGGGGGGGGGGGGGGGGGEGGGGGGGGGGGGGGGGGGGGGGGGGGGGGGGGGGGGGFGFGGGGGGGGGEEDGGGGGGGGGDCEGGGGGGG?FGGGGGGFEGGGGGGCGGCEG>EDGG6FGGGFGFGDGGGGGFGGF??97:AEFFFFG
@M00200:205:000000000-AKKM3:1:1101:23833:8225 1:N:0:1
ACTGGGTTTAAAGGGCGTGTAGGCGGTCGAGTAAGTGGGATGTGAAATGCCCCGGCTCACCCGGGGACCGGCATCTCAAACTGCTTGGCTAGAGTACGGGAGAGGATGAGGGAATTCCTGGTGTAGCGGTGAAATGCGTAGATATCAGGAGGAACACCGGTGGCGAAAGCGCTCATCTGGCCCGATACTGACGCTGAGGCGCGAAAGCTAGGGGAGCAAACGGGATTAGATACCCCTGTA
+
GGGGGGGGGGGGGGGGGGGGGGGGGGGGGFGGGGGGFGGGGGGGGFGGGGGGGGGGGGGGGGGGGGGGGGEEGGGGGGGFGGGGGGGGGGGGGGGGGGGGGGGGGGGF8FFD7FFGGGGGGGGGGGGGGGGGGGGGGGGED7FFGGGGGGEGGGGGGGGCEGGGDCC:FGGGGGEGGGGGGFGCEGGGGGGGGGGG8C=CGDEEGGGGG?GFGC37>CF89DED1<CBFFFGGECC>>?C
@M00200:205:000000000-AKKM3:1:1101:21551:8240 1:N:0:1
ATTGGGTTTAAAGCGCGTGTAGGCGGCCTGATAAGTCTGCTGTGAAAGTCCAGGGCTCAACCCTGGGATGCCGGTGGAAACTGTCAGGCTAGAGTGCGGAAGAGGCGAGTGGAATTCCTGGTGTAGCGGTGAAATGCGCAGATATCAGGAGGAACACCAATTGCGAAGGCAGCTCGCTGGGACGTGACTGACGCTGAGACGCGAAAGCGTGGGGAGCAAACAGGATTAGATACCCGGGTA
+
GGGGGGGGGGGGGGGGGGGGGGGGGGGGGGGGGGGGGGGGGGGGGGGGGGGGGGGGGGGGGGGGGGGGGGGGGGGGGGGGGGGGGGGGGGGGGGGGGGGGGGGGGGGGGGGGGGGGGGGGGGGGGGGGGGGGGGGGGGGGGGGGGGGGGFGGGGGGGGGGGGGGGGGGGGGGGGGGGGGGGGGGGGGGGGGGGGGG5CEFEDGGGDGGGEEGGDBGFGGGGDGGBFF<FF2DGGGG:DEC
@M00200:205:000000000-AKKM3:1:1101:23489:8240 1:N:0:1
ATTGGGTTTAAAGGGCTCGTAGGCGGTTTGTCGCGTCGGGAGTGAAAACGCCGTGCTTAACACGGCGCTTGCTTCCGATACGGGCAGACTAGAGGTATTCAGGGGAGAACGGAATTCCTGGTGTAGCGGTGAAATGCGCAGATATCAGGAGGAACACCGGTGGCGAAGGCGGTTCTCTGGGAATGACCTGACGCTGAGGAGCGAAAGTGTGGGGAGCGAACAGGATTAGATACCCTGGTA
+
GGGGGGGGGGGGGGGGGGGGGGGGGGGGGGGGGGGGGGGGGGGGGGGGGGGGGGGGGGGGGGGGGGGGGGGGGGGGGGGGGGGGGGGGGGGGGGGGGGGGGGGGGGGGGGGGGGGGGGGGGGGGGGGGGGGGGGGGGGGGGGGGGGGGGGGGGGGGGGGGGGGGGGGGGGGGGGGGGGGGGGGGGGFGGGGGEGGGEGGGGGGGGCGGGGGGGGEGFGGCC<8D?GGFFFFGGCF=FF?C
@M00200:205:000000000-AKKM3:1:1101:11559:8249 1:N:0:1
ATTGGGCATAAAGGGCGCGTAGGCGGGATGGCAAGTCGGTCGTGAAATCCCTTGGCTCAACTGAGGGGGGTCGGCCGATACTGCTGTTCTTGAGGGATGCAGAGGAGACTGGAATTCCCGGTGTAGCGGTGAAATGTGTAGAGATCGGGAGGAACACCGGTGGCGAAGGCGGGTCTCTGGGCATCTCCTGACGCTGAGGCGCGAAAGCGTGGGGAGCAAACGGGATTAGATACCCCCGTA
+
FAFGGGGGGGGGGGG7FGGFFGGGGGG:F@FFGGGGGEGGGGGGGGGGGGGGGGGGGCFGGGG,EFEDEEFGC<FBCEECGGEGBB;<FGGGGGGGGGGGGGGCGCFGGGGGF:FG@FFGDFCFGFFGD;CGG7CGCFGE77<+@?CGG5:CE6;8EEEGGEGFCEGGGCEGGEGC7+AFCEFGFDF+9CFFGEC51;555C=CEEDF5>CEGG:DEGGGGG*/-CC2?FFDGGCGEBEG
@M00200:205:000000000-AKKM3:1:1101:13112:8254 1:N:0:1
ATTGGGTGTAAAGGGCGCGCAGGCGGCTACGTAAGTCCGGCGTGAAATCCCACGGCTCAACTGTGGAACTGCGTCGGAAACTACGTTGGCTTGAGGATGGTAGAGGCCATTAGAACTAGCGGTGTAGCGGTGAAATGCGCAGATATCGCTAGGAATGCCGGTGGCGAAGGCGGATGGCTGGGCCACTCCTGACGCTGAGGCGCGAAAGCTAGGGGAGCGAACCGGATTAGATACCCCCGTA
+
GGGGGGGGGGGGGGGGGGGGGGGGGGGGGGGGGGGGGGGGGGGGGGGGGGGGGGGGGGGGGGGGGGGGGGGGGGGGGGGGGGGGGGGGGGGGGGGGGGGGGGGGGGGGGGGFGGGGGGGGGGGGGGGGGGGGGGGGGGGGGGGGGGGGGGGGGGGGGGGDGGGGGCEGGGGGGGGGGGGGGGGGGGGGGGGGGGGGEGGGGGGDEGGGGGGGGGEC>GGGGDEG>CG?FFFGGFGGFFFGG
@M00200:205:000000000-AKKM3:1:1101:17888:8255 1:N:0:1
ATTGGGCGTAAAGGGTGCGTAGGCGGGGCGGCAAGTCGGTCGTGAAATCTTTCGGCTTAACCGCAGAACGTCATTCGATACTGCCGTGCTTGAGGGCTGCAGAGGAGACTGGAATTTCCGGTGTAGCGGTGAAATGTGTAGATATCGTGAGGAACACCGGTGGCGAAGGCGGGTCTCTGGGCATTTCCTGACGCTGAGGCGCGAAGGCCTGGGGAGCAAACGGGATTAGATACCCCCGTA
+
G9FGGG9FFGGGGGGCFGGGGGGGGG7++@F+CFFGGGG:+@FGGGGGG,,5,+@FG+FGG,++++@FG+:D+,,CADGGGGGGGGG+FGGGGGG++@F+DFGGGGGGGGGGGGGG,,@FGGGGGFGGGGGGGGGG3@FGGG,FGGGA*CFCGG,CFF7@FGDF@GGGDGGGGGGGGGGG*CG*0<FGGGGGGGGGDFGGCDEEG8D**+;*AE:DBGFGGGEG:DF<FFFGGGGG35BG
@M00200:205:000000000-AKKM3:1:1101:13069:8258 1:N:0:1
ATTGGGCATAAAGGGCTCGTAGGCGGTTTGTCGCGTCGGGAGTGAAAACCAGGTGCTTAACACCTGGCTTGCTTCCGATACGGGCAGACTAGAGGTATTCAGGGGAGAACGGAATTCCTGGTGTAGCGGTGAAATGCGCAGATATCAGGAGGAACACCGGTGGCGAAGGCGGTTCTCTGGGAATATCCTGACGCTGAGGAGCGAAAGTGTGGGGAGCGAACAGGATTAGATACCCTGGTA
+
GGGGGGGGGGGGGGGGGGGGGGGGGGGGGGGGGGGGGGGGGGGGGGGGGGGGGGGGGGGGGGGGGFGGGGGGGGGGGGGGGGGGGGGGGGGGGGGGGGGGGGGGGGGGGGGGGGGGGGGGGGGGGDGGGGGGGGGGGGGGGGGGGGGGGGGGGFGGGGGGGGGGGGGGGGGGGGGGGGCGGGGGGGGGGGCFGGGGGGGGGGGGGGGGGFFGDGBGFGGG<3C76FGF=?AFFFF*.76:
@M00200:205:000000000-AKKM3:1:1101:20808:8280 1:N:0:1
ATTGGGTATAAAGGGTGCGTAGGCGGATACATAAGTCAGTGGTGAAATCTCTCAGCTTAACTGAGAAACTGCCATTGATACTGTGTATCTTGAGTACAGATGATGTCGGCGGAATATGACATGTAGCGGTGAAATGCATAGATATGTCATAGAACACCGATTGCGAAGGCAGCTGACAAAACTGTAACTGACGCTGAGGCACGAAAGTGCGGGGATCAAACAGGATTAGATACCCGAGTA
+
GGGGGGGGGGGGGFEGGGGGGEGGGGGGGGGGGGGGGGGGGGGFGGGGGGGGGGGGGFGGGGGGGGFGGGGGGGGGGGGGGGGGGGGGGGGGFFGGGFFGGGGGGGGGDEGCGCGGGGGGGGGGG9FGEG@FFGGFFGGGFFGGGGGGGGGCDFGGGCEEEGFGGDG@+>DEGGGGGGGGFGGGGGGGFGGCEGG5CF85>CG>:CCFFFGDDG:35E+>;<CG;6@@AFC>:8:C>:FG
@M00200:205:000000000-AKKM3:1:1101:14216:8280 1:N:0:1
ATTGGGCATAAAGGGCGCGTAGGTGGCGACATAAGGCTGTGGTGAAAGTCTGGGGCTCAACTCCAGATCGGCCGTGGCAACTGTGTTGCTTGGGCACCGTAGAGGCAGATGGAATTCCGGGTGTAGCGGTGGAATGCGTAGAGATCCGGAAGAACACCAGTGGCGAAGGCGGTCTGCTGGGCGGTGAGTCCGCAAGGACTCAATAGCCGACACTGAGGCGCGACAGCGTGGGGAGCAAACAGG
+
DFGGGGGGGGGEGGGGGGGGGGEGFGGGGGGGGGGGGGGGGGGGGGGEFGEDFFGGGGGGGGGGGFFGGGGGGGGGGGFFGGGGGGGGGFGFGGFGGGGGGGCFFGEGGFEEGGGGGGGGGGEGFFGC:FGGFFGGGGGGGFGGAFGGG::FGEGGGGGGBCFGD:8FFGGGGGCFFFGEGFECCEGGEFECCEGGCFGGGGCC:FGFG*:5>8@C?*@CDG=C>DGF>59CE8CCF@:EFB0
@M00200:205:000000000-AKKM3:1:1101:12425:8301 1:N:0:1
ACTGGGTGTAAAGGGCGCGTAGGTGGCCACTATAAGGCTGCGGTGAAAGTTCGGGGCTCAACCCCGAATCTGCCGCGGCGACTGTAGGGCTTGGGCACTGTAGAGGCAGATGGAATTCCGGGTGTAGCGGTGGAATGCGTAGAGATCCGGAAGAACACCAGTGGCGAAGGCGGTCTGCTGGGCAGTGGGAGCGCAAGCTCCTCTTAGCCGACACTGAGGCGCGACAGCGTGGGGAGCAAACAGG
+
GGGGGGGGGGGGGGGGGGGGGGGGGGGGGGGGGGEFFGGGGGGGGGGGGGGGGGGGGGGGGGGGGGGGGGGGGGGGGGGGGGGGGGGGGGGGGGGGGGGGFGGFFGGGGGGGGGGGGGGGGGGGGGGGGGGGGGGGGGGGGGGGGGGGGGGGGGGGGGGGGGGGGGGGGGGGGGGGGGGGGGGGGGGGGGECGGGGGGGGGGGFGGGFGGGC5CFFFGGGGDCC;GGFF5?GGG8CBFFC7?B:
@M00200:205:000000000-AKKM3:1:1101:7011:8305 1:N:0:1
ATTGGGCTTAAAGCGCGTGCAGGTGGCGCGGTAAGTTGGGCGTGAAATCTCCCGGCTCAACTGGGAGAGGTCGTCCAATACTACCGTGCTTGAGAGCAGAAGAGGAAGATGGAATTCCCGGTGTAGTGGTGAAATGCGTAGATATCGGGAGGAACACCAGTGGCGAAGGCGATCTTCTGGTCTGTTTCTGACACTCAGACGCGACAGCTAGGGTAGTAAACGGGATTAGATACCCGAGTA
+
GGGGGGGGGGGGGGGGGGEGGGGGGGGGGGGGGGGFGGGGGGGGGGGGGGGGGGGGGGGGGGGGGGGGGGGGGGGGGGGGGGGGGGGGGGGGGGGGGGGGGGGGGGGGGFFGGGGGGGGGGEEGGGGGGGGGGGGEGGGGGGGGGGGGGGGGGGGFGGGFFFGGGGGGGGGGGGGGGGGGGGGGGGGGGGGGGGGGGGGFGDCEGEGGGGGGGGFGFGCFG3EG?DGFFFFGGGGG:D@E
@M00200:205:000000000-AKKM3:1:1101:13013:8305 1:N:0:1
ACTGGGCTTAAAGTGCGCGTAGGCGGGGAGGTAAGTCGGGTGTGAAATCCCTCGGCCCAACCGAGGAACTGCGCCCGAGACTGCTTCTCTTGAGTCCCGGAGAGGAAGGTGGAATTCCCGGTGTAGCGGTGAAATGTGTAGAGATCGGGAGGAACACCGGTGGCGAAGGCGGCCTTCTGGACGGTGACTGACGCTGAGGCGCGAAAGCGTGGGGAGCAAACGGGATTAGATACCCTGGTA
+
GGGGGGGGGGGGGGGGGGGGGGGGGGGGDGGGGGGGGGGGGGGGFGGGGGGGGGGGGGGGGGGGGGGGGGGGGGGGGGGGGGGGGGGGGGGGGGGGCDGEEGGGGGGGGGGGGGGGGGGGGGGGGGGGGGGGCCFGGGGGGGGCEFGCC:@FCFGGGGGDFEEFEEEGGGGGGGGGGGCGFFEEEGGGGGFGGGDGDFCGCDGEECGFGGGGGD:DBCFFFDCGBDD<F?ACGFGFF@FF
@M00200:205:000000000-AKKM3:1:1101:9801:8316 1:N:0:1
ATTGGGTGTAAAGGGTACGTAGGCGGTGCCGTAAGTCGGGTGTGAAATCCCTCGGCTCAACCGAGGAACTGCGCCCGATACTGCGGTGCTTGAGGGAGACAGGGGTGAGCGGAACTGATGGTGGAGCGGTGAAATGCGTTGATATCATCAGGAACACCAGTGGCGAAAGCGGCTCGCTGGGTCTCTTCTGACGCTGAGGTACGAAAGCTAGGGTAGCGAACGGGATTAGATACCCCAGTA
+
GGGGGGGGGGGGGGGGGGGGGGGGGGGGGGGGGGGGGGGGGGGGGGGGGGGGGGGGGGGGGGGGGGGGGGGGGGGGGGGGGGGGGGGGGGGGGGGGGGGGGGGGGGGGGGGGGGGGGGGGGGGGGGGGGGGGGGGGGGGGGGGGGGGGGGFCGGGGGGGFGGFGGGGDGGGGGGGGGGGGGGGGGGGGGGGGGGGGGG=FGGEGCGGGGGGGGE?<FGG5DGG*4CD2**.:CFEFBD?:
@M00200:205:000000000-AKKM3:1:1101:12724:8318 1:N:0:1
ATTGGGTTTAAAGGGCGCGTAGGTGGCTGTGTAAGTCGGGGGTGAAATGCTGCGGCTCAACCGCAGCGCTGCCTTCGAGACTGCACGGCTTGAGCACGGTAGAGGCCGATGGAATTCCCGGTGTAGCGGTGGAATGCGTAGAGATCGGGAAGAACACCGATGGCGAAGGCAGTCGGCTGGGCCGTTGCTGACACTGAGGCGCGACAGCGTGGGGAGCAAACAGGATTAGATACCCCTGTA
+
GGGGGGGGGGGGGGGGGGGGGGGGGGGGGGGGGGGGGGGGGGCGGGGGGGGGGGGGGGGGGGGGGGGGGGGGGGGGFGGGGGGGGGGGGGGGGFGGGGGGGGGFFEFGGGGEGFGGGGGGGGGFGGGGGGGGGGFGGG@@F@FFGFGGDGGDGGGGGGGGGGGGGGGGEGGGGGGGGGGEGGGGGGGGGGDGGGGGGGD=EGGGGGGGCEGGGDEGBFAFGGFG?GGFFFFGGGGGFFFG
@M00200:205:000000000-AKKM3:1:1101:8819:8337 1:N:0:1
ATTGGGCGTAAAGGGTGCGTAGGTGGGTTGGTAAGTCAGTGGTGAAATCCCCGAGCTTAACTTGGGAACTGCCATTGATACTATCAGTCTTGAATACCGTGGAGGTTAGCGGAATATGTCATGTAGCGGTGAAATGCTTAGATATGACATAGAACACCAATTGCGAAGGCAGCTGGCTACACGAATATTGACACTGAGGCACGAAAGCGTGGGGATCAAACAGGATTAGATACCCCCGTA
+
GGGGGGGGFGGGGGGGGGGGGGGGGGGGGGGGGGGGGGGGGGGGGGGGGGGGGGGGGGGGGGGGGGGGGGGGGGGGGGGGGGGGGGGGGGGGGGGGGGGGGGGGGGGGGGGGGEGGGGGGGGGGGFFGGGGGFFGGGGGGGGGGGGGGGGGGGGGGGGGGGGGFEGDGGGGGGGGGDFGGGGGGGGGGGGGCGGG69FCCGGGGGGGGGGGBCE>DFGGFDGG:;GGEFAEDGDFCD)8C
@M00200:205:000000000-AKKM3:1:1101:8870:8350 1:N:0:1
ATTGGGTTTAAAGGGCGCGTAGGTGGCCCGTTAAGTGGCTGGTGAAATCCCGGGGCTCACCTCCGGGGCTGCCGGTCAGACTGGCGAGCTAGAGCACGGTAGGGGCAGATGGAATTCCCGTTGTGGCGGTGGAATGCGTAGAGATCGGGAAGAATCCCAGTGGGGAAGGCGTTCTGCTGGGCCGTTGCTGACACTGAGGCGGGACAGGTGGGGGGGCAAACAGGATTAGATACCCTGGTA
+
GGGGGGGGGGGGGGGGGGGGGGGGGGGGGGGGG,6,C<,6C7;@FGEFGG8FGGGEEGG,CCF<FGGC:>=F<FE>++=,A5F=E:>::4,,,:5,,@+:4BFG7:+=3,C=F=FDGG9F3333+8<F:5FFGD,,,*611*7<7,>F<F::FA,,?<223CC,*:*=:*4B**12++?FEG51C5C5+00*0779+AC:*)*/2*/*02/CE5)/)/;*41@*,9?47*)29::4<3?G
@M00200:205:000000000-AKKM3:1:1101:15431:8366 1:N:0:1
ATTGGGTGTAAAGTGCGTGTAGGCGGGATGGCAAGTCGGTCGTGAAATCCTTCGGCTCAACCGAAGAAGTGCGTCCGATACTGCTGTCCTTGAGGGTTGGAGAGGAGACTGGAATTCCCGGTGTAGCGGTGAAATGTGTAGAGATCGGGAGGAACACCGGTGGCGAAGGCGGGTCTCTGGCCAATTCCTGACGCTGAGGCGCGAAAGCGTGGGGAGCAAACGGGATTAGATACCCCGGTA
+
GGGGGGGGGGGGGGGGGGGGGGGGGGGGGGGGGGGGGGGGGGGGGGGGGGGGGGGGGGGGGGGGGGGGGGGGGGGGGGGGGGGGGGGGGGGGGGGGGGGGGGGGGGGGGGGGGGGGGGGGGGGGGGGGGGGGGGGGGGGGGGGGGGGGGGGCGGGGGGDEGEGGGGGGGGGGGGGGGGGGGGGGGGGGGGGGGGGGDFGGGGGGGGGGGGGGGGFGFG8FGDED?GGFFFFGGGGGFEFG
@M00200:205:000000000-AKKM3:1:1101:24055:8377 1:N:0:1
ACTGGGTTTAAAGGGCGCGTAGGTGGCGACATAAGGCTGTGGTGAAAGTCTGGGGCTCAACTCCAGATCGGCCGTGGCAACTGTGTTGCTTGGGCACCGTAGAGGCAGATGGAATTCCTGGTGTAGCGGTGAAATGCGCAGATATCAGGAGGAACACCGGTGGCGAAGGCGGGATCCTGGGCCGTTGCTGACACTGAGGCGCGAAAGCTGGGGGAGCGAACAGGATTAGATACCCTCGTA
+
EFGGGGFFGGGFG<FEF:FGGGGEGGGDEC@7FEGGG,EE@GGGGGGGFFCF<FGGGDEGGC<FAFFACFEGG@BFEFGGGCFFGDGGGGEGDGDCCDGGGGGGGGGGGGGGFFGGGGGGGGGGGGGGGGGGGFCGGGGGGGGGFGDGGFEFEFCCGGEGGGG>EFEGGGDG:BBFGGGGFEGG*=CEFF7A0<<C7C2=EGG88?DC00C8CE3DFGGGDDGD?FFF?B2CFFFD)77A
@M00200:205:000000000-AKKM3:1:1101:3393:8380 1:N:0:1
ATTGGGTTTAAAGGGCTTGTAGGCGGTTCGTTAAGTCCGGTGTGAAATCTCCCGGCTCAACTGGGAGGGGCCATCGGAAACTGGCGAGCTAGAGGTGGGCAGAGGAAAGCGGAATTCCCGGTGTAGCGGTGAAATGCGTAGATATCGGGAGGAACACCAGTGGCGAAGGCGGCTTTCTGGGCCTATCCTGACGCTGAGGAGCGAAAGCGTGGGGAGCAAACCGGATTAGATACCCGGGTA
+
GFGFGGECFGGGGGGEEFEEEFGGGGGGGGFFEGGGFGGGGGEGGGFEEAFGGFGGCCAF<EFGGGGGGGGGG8FFGGGGGGGFGGGGGFGFGFGAFGGGEGGGGGGDFGGDF@F,EAEFGFFBCEGGGFEFGDCFFGGDCF=FFGFGCEGGEFGGGCGAFGG7:CBFEBCEG8B89+<FGFCC:95C+:?CEDCC88C+:>EEEEDCCEEECEEC@FF6D5CD;39<FF2:9<C7>>)2
@M00200:205:000000000-AKKM3:1:1101:24954:8383 1:N:0:1
ATTGGGCATAAAGCGTGTGTAGGCGGACCGTTAAGTGCCCGCGTGAAATCCCCCGGCTCAACCGGGGAACGGCCGGGCATACTGGCGGTCTTGAGCGATCCAGGGGTCATCGGAACAAACGGTGGAGCGGTGAAATGCGTAGATATCGTTTGGAACGCCGACGGTGAAAACAGATGACTGGGGATCCGCTGACGCTGAGACACGAAAGCCAGGGGAGCAAACGGGATTAGATACCCTGGTA
+
GGGGGGGGGGGGGGGGGGGGGGGGGGGGGGGGGGGGGGGGGGGGGGGGGGGGGGGGGGGGGFGGGGGGGGGGGGGGGGGGGGGGGGGGGGGGGGGGGGGGGGGGGGGGGGGGGGGGGGGGGGGGEFGGDGGGGGFGGGGGCF@FGGGGFGFCGGGGGGGDGGGGGFDGGGGFFCGGG7FGGGGGGGGGGGGGGGGEGG5+AFGGGGGGGFGGFG@GEGGGGGGG?GG:=66FFEFGFFFGD
@M00200:205:000000000-AKKM3:1:1101:18010:8410 1:N:0:1
ACTGGGTTTAAAGGGCGCGTAGGCAGCTACGTAAGTCCGGCGTGAAATCCCACGGCTTAACTGTGGAACTGCGTCGGATACTGCGTTGGCTAGAGGACGGTAGAGGCTAGTGGAACTAGCGGTGTAGCGGTGAAATGCGCAGATATCGCTAGGAACGCCGGTGGCGAAGGCGACTACCTGGCCTGTTCTTGACGCTGAGGCGCGAAAGCTAGGGGAGCAAACGGGTTTAGATACCCGCGTA
+
GGGGGGFGGGGGGGGGGGGGGGGGFEGGGGGGGGGGGGGGGGGGGGGGGGGGGGGDECGGGGGGGGFFGGGGGGCFGFGGGGFGGGGGGGGGGGGGGGGGGGGGEFGGGGGGGGGGGGGGGGGGFFF9FEFCEACCFGGGGDEFGGGGGGEGGGGFGGCFGGGDCFGGGGFEGDGGFGGFFFGDFGGC9DCEFEGEGEGC=5*8E8CGFGG6C55337CF*783:)*-074CDGC6>DFGD
@M00200:205:000000000-AKKM3:1:1101:28665:8428 1:N:0:1
ATTGGGTTTAAAGGGAGCGTAGGCGGATAGTTTAGTCAGAGGTGAAAGCCCAGGGCTCAACCTTGGAATTGCCTTTGATACTGGCTATCTTGAGTATGGAAGAGGTATGTGGAACTCCGAGTGTAGAGGTGAAATTCGTAGATATTCGGAAGAACACCAGTGGCGAAGGCGACATACTGGTCCATTACTGACGCTGAGGCTCGAAAGCGTGGGGAGCAAACAGGATTAGATACCCTCGTA
+
GGGGGGGGGGGGGGGFGGGGGGGGGGFGGGGGGGGGGGGGGGGGGGGFGGGGGGGGGGGGGGGGGGGGGGGGGGGGGGGGGGGGGGGGGGGGGGGGGGGFEFGGGGFGGGGCFGEGGGGGGFGGGGGGGGGDGFFGGGGGGGGGGFF8FCFEGGGGGGGGGFGGGGGDCGGGGDGGGGGGGGGGGGGFGGGGGGGGDF>ECGGDFGGGCCEGGGBDDEGGGG?CDGGFFFCGFGB4>BFG
@M00200:205:000000000-AKKM3:1:1101:5029:8447 1:N:0:1
ATTGGGTTTAAAGGGCTCGTAGGCGGTTTGTCGCGTCGGGAGTGAAAACCAGGTGCTTAACACCTGGCTTGCTTTCGATACGGGCAGACTGGAGGTATGCAGGGGAGAACGGAATTCCTGGTGTAGCGGTGAAATGCGCAGATATCAGGAGGAACACCGGTGGCGAAGGCGGTTCTCTGGGCATTACCTGACGCTGAGGAGCGAAAGTGTGGGGAGCGAACAGGATTAGATACCCCAGTA
+
GGGGGGGGGGGGGGGGGGGGGGGGGGECFGGCFGGGGGGGDGGGGGGFGGGGGGGGGGGGGGDFGGGGGGGGGGCAFGGGGDCFGGGGGGGGGGDGFGGGGGGGGGGDFGGGGDGGGGGGGGGGFFGGGGGGGGGGGGDGGGGGGGAFGFEEGGGGGGGGGGGGGGGGGGGGEE8CFGGFFG=9BBCFGGGGDEGEGGGCEGG5ECGCC??CE>53;EGEDDGGBGC2==:FFFFGFFFG
@M00200:205:000000000-AKKM3:1:1101:10785:8447 1:N:0:1
ATTGGGCTTAAAGGGCGCGTAGGTGGCGGCATAAGGCTGTGGTGAAAGTCCGGGGCTCAACTCCGGATCGGCCGTGGCAACTGTGTCGCTAGGGCACCGTAGAGGCAGATGGAATTCCGGGTGTAGTGGTGGAATGCGTAGAGATCCGGAGGAACACCAGCGGCGAAGGCGGCATCCTGGACTGGTCCTGACACTCAGGAGCGAAAGCGTGGGGAGCGATCCGGATTAGATACCCCAGTA
+
GGGGGFGGGGGGGFGGGGG@FGGFGGGDEGGGGFGGGGGGGGGGGGGGGGGGDEGGGGGGGGGGGGGGGGFGGGFGGGGCGGFGDFGGGGGGGDGGGGCFCGGGGGGGGGFGGGAFGGGGGGGGGGGGGFGGGFG?FFGGEFFFGGGG*F7:FGGGG:C@FEGEEGEGCFGEG>EFFGGGFF9FC<AFGCGGGGGGFDE+:CEC?EGGGEGGGG3C)>EEGGGDBG*)69:DDFG5@)?F
@M00200:205:000000000-AKKM3:1:1101:6412:8460 1:N:0:1
ATTGGGTTTAAAGGGCGCGTAGGTGGCCGAGCAAGGTCGCGGTGAAAGCCCGGGGCTCAACCCCGGGTCGGCCGTGGCAACTACTCGGCTCGAGCACTGTAGGGGCGGGTGGAATTCCGGGTGTAGCGGTGGAATGCGTAGAGATCCGGAAGAACACCGGTGGCGAAGGCGGCCCGCTGGGCAGGAAGCCCCCTCACGGGGGCGGCTGACACTGAGGCGCGACAGCGTGGGGGGCAAACAGGAT
+
FGGGGGGGGGGGGGGGGGGGGGGGGGGGGGGGGGGGGGGGGGFGGGGGGGGGGGGGGGGGGGGGGGGGGGGGGGGGGGGGGGGGGGGGGGGFEGGGGGGGGGGGGGGGEGGGGFGGGGGGGEGGGGGGGGGG7FGGGG@EBFGFGFCFGGGGGGGGGGGGEGGGGGGGGGGGEEGGG5CGGGGGGGFEFFGGGD35EFGDGGGG>CGGGGCA6969>FE=5)/92*92>EFG*8/7>>>7C?0,
@M00200:205:000000000-AKKM3:1:1101:2969:8481 1:N:0:1
ATTGGGCTTAAAGGGCGCGTAGGTGGCTCGTTAAGTGGTCGGTGAAATCCCGGGGCTCAACTCCGGGGCTGCCGGTCAGACTGGCGGGCTAGAGCACGGTAGGGGCAGGTGGAATTCCCGGTGTAGCGGTGGAATGCGTAGAGATCGGGCAGAACACCAGTGGCGAAGGCGTTTTGCTGGGCCGTTGCTGACACTGCGGCGCGCCAGCGTGGGGAGCAAACAGGATTAGATACCCTAGTAAG
+
G<FFGGFDGGGGGGGGGGGGGGGGGF<,CFFGGGGE<CC9@FFCCCGGGGGGGGGGGGGDFGGFGDEGGGGGGGGCC+FFFFGFGGGGGG>FGG9,FFGCFEGGGDEGGFFCF<FFFG9FEFGGCFGGDCFDGGGDCE@EGGGGGF>@**=BF7=F8:<B:><B8*8*?FGCC*:@EFCG8:FE?**/CFGFFGFF6**27DC*2*)/*2;CE*5<3CCFG<**(9C)*847+306))1<0)
@M00200:205:000000000-AKKM3:1:1101:3985:8485 1:N:0:1
ATTGGGTGTAAAGCGCGTGTAGGCGGTTCGGTAAGTCCGCTGTGAAAGTCGGGGGCTCAACCCTCGAAAGCCGGTGGATACTGTCGGGCTAGAGTACGGAAGAGGCGAGTGGAATTCCTGGTGTAGCGGTGAAATGCGCAGATATCAGGAGGAACACCAATTGCGAAGGCAGCTCGCTGGGACGTTACTGACGCTGAGACGCGAAAGCGTGGGGAGCAAACAGGATTAGATACCCCCGTA
+
CGGGGGGGGGGGGGGGGGGGGGGGGGGGGGGGGGGGGGGGGGGGGGGGGGGGGGGGDFGGGGGGGGGGGGGGGGGGGGGGGGGGGGGGGG?FGGGGGGGGGGGGGGGGGGGGGGGGGFFG?FGGGGGGEFFGGGGGGGGGGCGGGGGGGGEEEGGGGGGGGGGGEGGGGGGGGGGGGGGGGGGGGGGGFFFGGDGG=FGFGGGGDG<*?=EEGG:7;FFGGGGGBFFDF49CFECFEFFG
@M00200:205:000000000-AKKM3:1:1101:8876:8495 1:N:0:1
ACTGGGTTTAAAGAGCGCGCAGGCGGTCGATTTAGTCGCGTGTGAAAGCCCCCGGCTCAACTGGGGAGGGTCACGCGATACTGATCGACTCGAAGGCAGGAGAGGGTAGTGGAATTCCCGGTGTAGTGGTGAAATGCGTAGATATCGGGAGGAACACCAGTGGCGAAGGCGACTACCTGGCCTGTTCTTGACGCTGAGGCGCGAAAGCTAGGGGAGCAAACGGGATTAGATACCCTGGTA
+
GGGGGGGGGGGGGGGGGGGGGGGGGGGGGGGGGGGFGGGGGGGGGGGGGGGGGGGGGGGGGGGGGGCFGGGGGGGGGGGGGFGGGGGGGDGGGGGGGGGGGGFGGGEGGGFGGGGGGGGGGGGGGGGGGGGGFGGGGGGEGFCGG;FDGGDEGGGGGGGGGGGGGGGGDGGGGGGGCFGDFGGCGGGGGG7EGEGGCGGGC3CGGGGGGGGGGEBGDGGGGGED:DG?FFFGG6CGFFF?
@M00200:205:000000000-AKKM3:1:1101:18009:8502 1:N:0:1
ATTGGGCATAAAGGGCGCGTAGGTGGCCCGTTAAGTGGCTGGTGAAATCCCGGGGCTCAACTCCGGGGCTGCCGGTCAGACTGGCGAGCTAGAGCACGGTAGGGGCAGATGGAATTCCCGGTGTAGCGGTGGAATGCGTAGAGATCGGGAAGAATACCAGTGGCGAAGGCGTTCTGCTGGGCCGTTGCTGACACTGAGGCGCGACAGCGTGGGGAGCAAACAGGATTAGATACCCCCGTA
+
GGGGGGGGGGGGGGGGGGGGGGGGGGGGGGGGGGGGGGGGGGGGGGGGGGGGGGGGGGGGGGGGGGGGGGGGGGGGGGGGFGGGGGGGGGGGGGGGGGGGGGGGGGGGGGGGGGGGGGGGGGGGGGGGGGGGGGGFGGGGGGGFGGGGGGGGCFFGGGGGGGGGGGGGGGGGGGGGGGGGGGGGGGGGGGGGGGGGGGGGGGGGGC<FG=CGGG@CDGCFG<6FBGFF?F<FGFGGD5BE
@M00200:205:000000000-AKKM3:1:1101:4646:8503 1:N:0:1
ATTGGGTTTAAAGGGCTCGTAGGCGGTTTGTCGCGTCGGGAGTGAAAACGCCGTGCTTAACACGGCGCTTGCTTCCGATACGGGCAGACTAGAGGTATTCAGGGGAGAACGGAATTCCTGGTGTAGCGGTGAAATGCGCAGATATCAGGAGGAACACCGGTGGCGAAGGCGGTTCTCTGGGAATGACCTGACGCTGAGGAGCGAAAGTGTGGGGAGCGAACAGGATTAGATACCCGTGTA
+
FGGGGGBFGGGGGGGDCGGGGGGGGGGGG;FGGGGGGGGGDGGGGGG<FFGGEFFFGCGGGGGGGGGGGGGGGGGCGGDEEGGGF7B=FFFDGGGGGGFGGFCGEEGGGGGGGEGGGGGGGFGGGFFCEEGGGGGGGECEDEF<@>CF?FGGCFCEGGGGGEGGGGGGEGGDGCE9FGGGG62@EEFEGGGFEGGCEFGC=CG5?E<:EGGGGGEGDGG*<CCC0CF74=ADGGFD7>FG
@M00200:205:000000000-AKKM3:1:1101:3922:8511 1:N:0:1
ATTGGGCATAAAGGGCGCGTAGGTGGCCACCATAAGGCCGCGGTGAAAGCTTGGGGCTCAACCCCGAATCTGCCGCGGCGACTGTAGGGCTCGGGCACTGTAGAGGCAGATGGAATTCCGGGTGTAGCGGTGGAATGCGTAGAGATCCGGAAGAACACCAGTGGCGAAGGCGGTCTGCTGGGCAGTGGGAGCGCAAGCTCCTCTTAGCCGACACTGAGGCGCGACAGCGTGGGGAGCAAACCGG
+
FGDFFFFFEFE<FDGEGEEGGGGGGGGGGGG8EFF@AFFGGEGGGFD9CFF<FGGGEFFDEDG7BFFGGCGGG<>BFCGGGDFDFAFGD@FBFF7FCFGFGGFFF8>>FFGFFGCFGFDFGGGDGGGFC7FFG:CFGGGGGGGGGGEF7BFFGDGGGGGGGGGFGGGGDGGDE?*;FGFFEGCFGGGG5DEG=ED*?CEFGGGGF+>D<*:8*8?4=+/;CD8D>5DFF5:C88/<@>4+9(,3
@M00200:205:000000000-AKKM3:1:1101:19730:8548 1:N:0:1
ATTGGGTATAAAGGGCGCGTAGGCGGGATGGCAAGTCGGTCGTGAAATCCCTCGGCTCAACCGAGGAACGTCGGCCGATACTGCCGTTCTTGAGGGATGCAGAGGAGACTGGAATTCCCGGTGTAGCGGTGAAATGTGTAGAGATCGGGAGGAACACCGGTGGCGAAGGCGGGTCTCTGGGCATCTCCTGACGCTGAGGCGCGAAAGCGTGGGGAGCAAACGGGATTAGATACCCGAGTAAGA
+
GGGGGGGGGGGGGGGGGGGGGGGGGGGGGGGGGGGGGGGGGGGGGGGGGGGGGGGGGGGGGGGGGGGGGGGGGGGGGGGGGGGGGGGGGGGGFGGGGGGGGGGGGDGGGGGGGGGGGGGGGGGGGGGGGGGGGGGGGGGGGGGGGGGGGGGGGGGGGGGDFGGGGGGGGGGGGGGFGGGGGGGGG?FGGGGGGGGGCGGGEGEEEGGGGCEGGDFGFFGCDGGGFGFDFFFGG?FG3;FGF<<
@M00200:205:000000000-AKKM3:1:1101:21755:8555 1:N:0:1
ACTGGGTTTAAAGGGTGCGTAGGCGGTTATATAAGTCAGTGCTGAAATATCCCGGCTTAACCGGGAGGGTGGCATTGATACTGTATGACTTGAGTAAAGTTGAGGTTGGCGGAATTGACGGTGTAGCGGTGAAATGCTTAGATATCGTCAAGAACACCGATTGCGAAGGCAGCTAACTAAGCTTTAACTGACGCTGAGGCACGAAAGTGTGGGGATCAAACAGGATTAGATACCCTAGTA
+
GGGGGGGGGGGGGGGGGGGGGGGGGGGGGGGGGGGGGGGGGGGGGGGGGGGGGGGGGGGGGGGGGGGGGGGGGGGGGGGGGGGGGGGGGGGGGGGGGGGGGGGGGGGGGGGGGGGGGGGGGGGGGGGGGGGGGGGGGGGGGGGGGGDGGGGCGGGGGGGGGGGGGGGGGGGDGGGGGGGGGCFGGGFGGGGGGGGGGFGGDGGGGGGGGGGFEGFD:CGGGGF:?GGDFFAGFFFFFFFG
@M00200:205:000000000-AKKM3:1:1101:14986:8573 1:N:0:1
ATTGGGCGTAAAGGGCGCGTAGGCGGCTTGAAAAGCGTGCGGTGAAAGCTCGGGGCTCAACCCCGAGTCGGCCGTGCGAACTGTCAGGCTTGAGCACAGTAGAGGCAGATGGAATTCCGGGTGTAGCGGTGGAATGCGTAGAGATCCGGAAGAACACCGGTGGCGAAGGCGGTCTGCTGGGCTGTGGCTGACGCTGATGCGCGACAGCGTGGGGAGCAAACAGGATTAGATACCCCTGTA
+
F,EFFFGGGEGGGGEGGEGGGGG9FGEFDFDEFGGGE7CGDDFEFGGDGDFFCEGGE7EGGGCFGGGDFEGGDCFGGGGGEGG<AFFGGGG@F=DCCDFACFGA<>FGGEAFFGGFGGGGECCFFGGGGGGGGGGGGGGGG@FFGGCF7FCEFGC8FGGGGGGG@CEEFGGGGG80:@FDDGCEGGGG5DC?AC3CGCFGGCEE5E39**;EED>DED?EDGGF?C78F4<GGF6CF>99
@M00200:205:000000000-AKKM3:1:1101:6262:8573 1:N:0:1
ATTGGGTGTAAAGGGCAAGTAGGCGGCCTGATAAGTCGGGTGTGAAATGCCACGGCTCAACCGTGGAACTGCGCCCGATACTGCTGGGCTTGAGGACAGGAGAGGCGAACGGAATTCTCGGTGTAAGGGTGAAATCTGTAGATATCGAGAGGAACACCAGTGGCGAAGGCGGTTCGCTGGCCTGTCCCTGACGCTGAGAGGCGAAAGCTAGGGGAGCAAACAGGATTAGATACCCTTGTA
+
GGGGGGGGGGGGGGGGFDFGGGGGGGGGGGGGGGGGGGGGGGGGGGGGGGGGGGGGGGGGGGFGGGEFGGGGGGGGGGGGGGGGGGGGGG?FGGGGGGGGGGGGGGGGGGGGGGGGGGGGGGGGGGGGGGGGGGGGGGGGFFFFGGGGGGGGFGGGGGGGGGGGGGGGGGGGGGGGGGGGDGFGGGGGGGGGEGGGCGGGGGGGEEDGGDGGGGFGFFFGGFGGFFGFFF<FGGGCFFFF
@M00200:205:000000000-AKKM3:1:1101:28519:8574 1:N:0:1
ATTGGGTTTAAAGGGCGCGTAGGTGGTCTTATGTGTCTACTGTGAAAGCACACGGCTCAACCGTGTCGGGTCGGTAGAAACTGTAGGACTTGAGGCTGGGAGGGGCTGGTGGAATTCCCTGTGTAGCGGTGAAATGCGTAGAGATGGGGGAGAACACTCGTGGCGAAGGCGGCCAGCTGGACCAGTCCTGACACTGAGGCGCGACAGCATGGGGAGCAAACAGGATTAGATACCCTAGTA
+
FGGGGGGGGGGGGCGGGGGCFGGFGGGFAFFFFFGEFFF@@FGGGGGG@FFGGGGGGGGGGGGCFG<CFGAEGC6EF95FF9FECFAEGG,FEGGCEFGEGGGGGGGGGGGGGGGGGGGCGGGGGGFGGFFCFGGGGGGGGGGGGCGGDD>FFGGGGGGGGGGGGGEGGGGGGC1CGFGGCCF8CBEDCGGFCFGGGGGGGGGEG5CGGGGGGGEGF5EGGC?F:GGB?/4>A@:*)8=C
@M00200:205:000000000-AKKM3:1:1101:10933:8579 1:N:0:1
ACTGGGTTTAAAGGGTGCGTAGGCGGATAGTTTAGTCAGAGGTGAAAGCCCAGGGCTCAACCTTGGAATTGCCTTTGATACTGGCTATCTTGAGTATGGAAGAGGTATGTGGAACTCCGAGTGTAGAGGTGAAATTCGTAGATATTCGGAAGAACACCAGTGGCGAAGGCGACTCGCTGGACAGGTATTGACGCTGAGGTGCGAAAGCGTGGGGAGCAAACAGGATTAGATACCCCCGTAAGA
+
GGGGGGGGGGGGGGGGGGGGGGGGGGGGGGGGGGGGGGGGGGGGGGGGGGGGGGGGGGGGGGGGGGGGGGGGGGGGGGGGGGGGGGGGGGGGGGGGGGGGGGGGGGGGGGGGGGGGGGGGGGGGGGGGGGGGGGGGGGGGGGGGGGGGGGGGGGGGGGGGGGGGGGGGEGGGGGGGGGGGGGGGGGGGGGGGGGGGGGGGGGGGGGGGGGGGGGFGFGGGGGGGFGGFFFEGF?CF>EBCD?F
@M00200:205:000000000-AKKM3:1:1101:25050:8584 1:N:0:1
ATTGGGTGTAAAGGGCGCGTAGGCGGCGCGGGAAGGCGGCGGTGAAAGTCCGGGGCTCAACCCCGGATCGGCCGTGGCGACTCCCGCGCTGGAGCACAGTAGAGGCGGGTGGAATTCCGGGTGTAGCGGTGGAATGCGTAGAGATCCGGAAGAACACCGGTGGCGAAGGCGGCCCGCTGGGCTGTGGCTGGCGGTGAGGCGCGACAGCGGGGGGAGCAAACAGGATTAGATACCCTAGTA
+
GGGGGGGGGGGGGGGGGGGGGGGGGGGGGGGGGGGGGGGGGGGGGGGGGGGGGGGGGGGGGGGGGGGGGGGGGGGGGGGGGGGGGGGGGGGGGGGGGGGGGGGGGGGGDCEG8EFGEFGGG8EEF,:CE;CC*9+:<E/;CCC@FFGGG*?EFGEF8C8E5?GEE8ECGFEE8CGGG*:CE5*;8+;8:7*2/*178CF7CCE*?*94:**:CG)9.*;C***1(*:)*/.7@F:*5<BE
@M00200:205:000000000-AKKM3:1:1101:26296:8593 1:N:0:1
ATTGGGTTTAAAGGGCGCGTAGGCGGCGCGGGAAGTCGGGGGTGAAAGTCCGAGGCTCAACCTCGGATCGGCCTTCGAGACTCCCGCGCTGGAGCACAGTAGAGGCGGGTGGAATTCCGGGTGTAGCGGTGGAATGCGTAGAGATCCGGAAGAACACCGGTGGCGAAGGCGGCCCGCTGGGCTGTGGCTGAAGCTGAGGCGCGACAGCGGGGGGAGCAAAAAGGATTAGATACCCTAGTAAGA
+
GGGGGGGGGGGGGGGGGGGGGGGGGGGGGGGGEGGGGGGGGGGGGGGGGGGGGGGGGGGGGGGGGGGGGGGGGGGGGGGGGGGGGGGGGGGGGGGGGGGGGGGGFGGGGDCGDGFGFFGGG<<CFFCEGE5>/ACFF>CEECGGGGGGDEGGFFFFGGCE:8CFG5CGGGGG>EGD8**:CCE5C<F*:C*+00*<9:=557**/*>*2**:CE5<;*A+**2>,**,9*-*3<A*)7=9C-.
@M00200:205:000000000-AKKM3:1:1101:10810:8655 1:N:0:1
ATTGGGTGTAAAGTGTGCGCAGGTGGCCGCGCATGTCGAGTGTGAAATCCCCGGGCTTAACTTGGGAATTGCGCTCGAAACTACGTGGCTGGAGTGTGGCAGAGGGAGGTGGAATTCCACGTGTAGCGGTGAAATGCGTAGAGATGTGGAGGAACACCAATGGCGAAGGCAGCCTCCTGGGCCAACACTGACACTCATGCACGAAAGCGTGGGGAGCAAACAGGATTAGATACCCCCGTAAGA
+
GGGGGGGGGGGGGGGGGGGGGGGGGGGGGGGGGGGGGGGGGGGGGGGGGGGGGGGGGGGGGGGGGGGGGGGGGGGGGGGGGGGGGGGGGGGGGGGGGGGGGGGGGGGGGGGGGGGGGGGGGGGGGGGGGGGGGGGGGGEEGGGGGGGGGGGGGGGGGGGGGGGGDFEGEGGGGFGGGGGGGGGEGGGGGGGGGGGGFCFGGGGGGGGGGGGDGGFGFGFEFFGGFGGFF@FGFGG*<>>5C?F
@M00200:205:000000000-AKKM3:1:1101:20111:8681 1:N:0:1
ACTGGGTTTAAAGCGCGCGTAGGCGGCCAGATAAGTCCGGTGTGAAAGTCAAAGGCTCAACCTTTGAATGCCGCTGGAAACTGTCTGGCTAGAGTCCGGGAGGGGCGAGTGGAATTCCTGGTGTAGCGGTGAAATGCGCAGATATCAGGAGGAACACCAATGGCGAAGGCAGCTCGCTGGAACGGTACTGACGCTGAGGCGCGAAAGCGTGGGGAGCGAACAGGTTTAGATACCCCAGTAAGA
+
FFGACFGGGFFGFFEFGGEGDEGGGGGGGGGGGGGGGGGGGGGGGFCDGGGFDCFGG8FDGGGGGGFFGGG<FGEFEFGG8FFGDGGGD@FE9FFGGGGGGGGGFGGCGGGGGGDFCGGGGGFGFAFGGEEFEFGGGGG7FGCGFFEFGGEEC@DBE@CE@FGGGGGCD*<CE?CC58FGGGGGG>FGGGGGG5CE=FGF5<EGGEGGGCEGEGECDG589D?F)7FF?:4*2<695>F9>A4
@M00200:205:000000000-AKKM3:1:1101:27117:8683 1:N:0:1
ATTGGGTTTAAAGGGCGCGTAGGCGGCGCGAGGAGTCGGGGGTGAAAGTCCGGGGCTCAACCCCGGATCGGCCTTCGAGACTCTCGCGCTGGAGCACAGTAGAGGCGGGTGGAATTCCGGGTGTAGCGGTGGAATGCGTAGAGATCCGGAAGAACACCGGTGGCGAAGGCGGCCCGCTGGGCTGTGGCTGACGCTGAGGCGCGACAGCGTGGGGAGCAAACAGGAGTAGATACCCCTGTA
+
GGGGGGFGGGGGGGGGGGGGGGGGGGGGGGGGGFGGGEGGGGGGGGFGFFFGGGGGGGGGGGGGGDGGGEFGGGGGGGGGGGGGGGGGEFCEFF@EEC:FFGGGGGGG:CFG@FGGG9FGG7FFGFFGGGGG>CDGGGCEECGG++<8E*?88FGGGGCGCEGFC*C>>>8>*::CC>8CC888*<8*:*:AC=*>CFGFGD**2/9C=:EGGD)975@8DCEC(*9,792::<8FFFFC
@M00200:205:000000000-AKKM3:1:1101:12663:8694 1:N:0:1
ATTGGGCATAAAGAGCGTGTAGGCGGTCCGGTTAGTCGGCTGTGAAAGTCCAGGGCTCAACCCTGGGATGCCGGTCGATACTGCCGGACTAGAGTCCGGAAGAGGCAAGTGGAATTCCCGGTGTAGCGGTGAAATGCGCAGATATCGGGAGGAACACCAATGGCGAAGGCAGCTCGCTGGGACGGTACTGACGCTGAGGCGCGAAAGCGTGGGGAGCAAACAGGATTAGATACCCCAGTA
+
GGGGGGGGGGGGGGGGGGGGGGGGGGEEGGGGGGGGGGGGGGGGGGGGGGGGGCEGGGGGGGGGGGGGGGGGGGEGGGGGGGGGGGGGGGGGFGGGGGGEGGGFGGGGGGGGGGGGGGGGGGGC,FGGEEGGGGGGGGGGGGGGGGGGDCFGGGGGGGGGGGGGGGGGGGGGEGGGGEGGGGGGGGGGGGGGDEDEEGGGGGGGGGGGGGGDGCBDEGC@FGGC?FFBFFFGGGGGBDFC
@M00200:205:000000000-AKKM3:1:1101:5053:8718 1:N:0:1
ATTGGGCTTAAAGCGCGCGTAGGCGGCCCGGTAAGTCCGCTGTAAAAGTCAAAGGCTCAACCTTTGAATGTCAGTGGATACTGCCGGGCTAGAGTCCGGAAAGGGCGAGTGAAATTCTGGGTGTGGCGGTGAAAGGCGCAGATATCAGAAGGAAACCAACGGCCAAGGGCGGCTCGCTGGGCGGTACCTGACGCTAGGCCCGAAAAGGGGGGGAGGCAAACAGGATAGAATACCCCTTTA
+
GGGGGGGGGGGGGGGGGGGGGGGGGGGECFGGGGGGGFGGGGGG@FGGEFGGGGGG8FFGGFCGGGGGGGGGGGGGGGGGGGGCCBDDGGFGGGGGGG7C:+,4+++++8B,C,C5E9,C,8+6+++@++@+@,,,,5****,32,,7,,@,>>,,@:F**=***@,=*****3*****:*/*:/*10+0*+2**2*;*+*)*2:8**/*??E*)))*2*/*;*(9*(**)0CFG5)0)<
@M00200:205:000000000-AKKM3:1:1101:18185:8720 1:N:0:1
ATTGGGTGTAAAGGGCGCGTAGGCGGCTACGTAAGTCCGGCGTGAAATCCCACGGCTTAACTGTGGAACTGCGTCGGATACTGCGTTGGCTAGAGGACGGTAGAGGCTAGTGGAACTAGCGGTGTAGCGGTGAAATGCGCAGATATCGCTAGGAACGCCGGTGGCGAAGGCGACTGGCTGGGCCGATCCTGACGCTGAGGCGCGAAAGCTAGGGGAGCGAACCGGATTAGATACCCGAGTA
+
GGGGGGGGFGGGGGGGGGGGGGGGGGGGGGGGGGGGGGGGGGGGGGGGGGGGGGGGGGGGGGGGGGGGGGGGGGGGGGGGGGGGGGGGGGGGGGGGGGGGGGGGGGGGGGGGGGGGGGGGGGGGGGGGGGGGGGGGGGGGGGGGGGGGGGGEGGGGGGGGGGGGGGGGGGGGGGGGGGGGGGGGGGGGGGGGGGGGGGGGGGGGGGGGGCGFGFBGFGGEGGEGFGD?FFFGG@?7>DDGG
@M00200:205:000000000-AKKM3:1:1101:8594:8751 1:N:0:1
ACTGGGTATAAAGGGCGCGTAGGCGGGTCAGGAAGTCGGTCGTGAAATCTCCGGGCTCAACCTGGAGGGGCCGGCCGAGACTCCTGGTCTTGAGGGGCGCAGAGGAGCCTGGAATTCCCGGTGTAGCGGTGAAATGTGTAGAGATCGGGAGGAACACCGGTGGCGAAGGCGGGGCTCTGGGCGCGACCTGACGCTGAGGCGCGAAAGCGTGGGGAGCAAACGGGATTAGATACCCGAGTAAGA
+
GGGGGGGGGGGGGGGGGGGGGGGGGGGGGGGGGGGFDFGGGGGGGGGGGGGGGGGGGGGGFGGGGGGGGGGGGGGGGGGGEGGGGGGFGGFGGGGGGGGGGDGGGGGGGGGGGGGGGGGGGFGEGGGGGGGGGGGGGGGGGGGGFGGGGGDGGGGFGCFD:EGGGGGGGGGGGGGCFGGGGGGGGGGCEC*3AEGGGGGGGGGEGGGFG5CEGGFGFGGFGGCDFGFBFFAD:::>BEFGFFF
@M00200:205:000000000-AKKM3:1:1101:15278:8754 1:N:0:1
ATTGGGCTTAAAGCGTGCGCAGGCGGTTGTGCAAGCCCGATGTGAAATCCCCGGGCTTAACCTGGGAATTGCATTGGTGACTGCACGGCTAGAGTGTGTCAGAGGGAGGTAGAATTCCACGTGTAGCAGTGAAATGCGTAGAGATGTGGAGGAATACCGATGGCGAAGGCAGCCTCCTGGGATAACACTGACGCTCATGCACGAAAGCGTGGGGAGCAAACAGGATTCGATACCCTAGTA
+
GGGGGGGGGGGGGGGGGGGGGGGGGGGGGGGGGGG,CFGGGGGGGGGGGGGGGGGGGGGGGGGGGGGGGGFGGGGFFGGDGGGGGGGGGGGGGGGGGGGGGGGFGGGGGGGGGGGGGGGFGGGGGGGGGGGGGGGGGGGGGGGFGFGFFFCGEFGGGGGGGGEGGG*@CFGGGGGGGGGGFC?:DFFGGGGGGGGEEFGGCFGEGEC55AEGGGFDBGFGGGGG:GC)8@BGGFFG4>F?
@M00200:205:000000000-AKKM3:1:1101:16043:8766 1:N:0:1
ATTGGGTTTAAAGGGCGCGTAGGCGGTTCGATAAGTCGGGGGTGAAATGCTGCGGCTCAACCGGAGCATGGCCTTCGAGACTGTCGAGCTGGAGCACGGTAGAGGCTGGCGGAATTCCTGGTGTAGCGGTGGAATGCGTAGAGATCAGGAAGAACACCGGTGGCGAAGGCGGGATCCTGGGCCAGTACTGACGCTGAGGAGCGAAAGCTAGGGGAGCGAACGGGATTAGATACCCTCGTA
+
GGGGGGFFGGGGGGGGGGGGGGGFGGGEGGGGGGGGGGGGGGGGGGGGGFFGGDGGGGGGGGCFGGGGFGGGGGGGGCGGEGFGEDGFGEGGGFGGGGGGGGGFGFGGGCEGGEGFGFGCCFFEFGGGGGGGGGFGGGEGGGG?FGAFFFGFGGGGGGGGGGEFD:8FFFGGGDCFFGGGGGFC8@?FEFGGGGGE8CC?5CEGGC<FGGGCF8>CEGGGGGGGFDGFFFFDFGGGFE>E
@M00200:205:000000000-AKKM3:1:1101:17973:8804 1:N:0:1
ACTGGGTATAAAGGGCGTGTAGGCGGTTTGTTAAGTCATGTGTGAAATCCCCCGGCTCAACCGGGGAAGTGCGCATGAAACTGGCAAGCTAGAGTACCGAAGAGGGGGGTGGAATTCCCGGTGTAGCGGTGAAATGCGTAGATATCGGGAGGAACACCTGCGGCGAAGGCGGCCCTCTGGACGGTGACTGACGCTGAGACGCGAAAGCGTGGGGAGCAAACAGGATTAGATACCCGAGTA
+
GGGGGGGGGGGGGGGGGGGGGGGGGGGGGGGGGGGGGGGGGGGGGGGGGGGGGGGGGGGGGGGGGGGGGGGGGG@CFFFGGGGGGGGGGGGGGGGGGGGGGGGGGGGGGGGGGGGGGGGGGGGGGGGGGGGGGGGGGGGGGGGGGGGGGGGGGGGGGGGGGGGGGGGGGGGGGGGGGGGGGGGGGGGGGGGGGGGGGGGGGC=EGGGGG=EGGGFGBGFFGGGGBGG?FFFG?CGDEB:F
@M00200:205:000000000-AKKM3:1:1101:8373:8806 1:N:0:1
ATTGGGTTTAAAGGGCGCGTAGGTGGCCCGTTAAGTGGCTGGTGAAATCCCGGGGCTCAACTCCGGGGCTGCCGGTCAGACTGGCGAGCTAGAGCACGGTAGGGGCAGATGGAATTCCCGGTGTAGCGGTGGAATGCGTAGAGATCGGGAAGAATACCAGTGGCGAAGGCGTTCTGCTGGGCCGTTGCTGACACTGAGGCGCGACAGCGTGGGGAGCAAACAGGATTAGATACCCCTGTA
+
GGGGGGGGGGGGGGGGGGGGGGGGGGGGGGGGGGGGGGGGGGGGGGGGGGGGGGGGGGGGGGGGGGGGGGGGGGGGGGGGFGGGGGGGGGGGGGGGGGGGGGGGGGGGGGGGGEGGGFGGGGGEFGGGGGGGGFGGGGGGGGGFGGGGGGEGGGGGGGGGGGCEEGGGGGGGGGGGFGGGGG=CGGDGGGGGGG4CFGGGGGGGGCCGGGGGGGFGFFGGGF8D:CC2==:C@CFGFFFF
@M00200:205:000000000-AKKM3:1:1101:20040:8815 1:N:0:1
ACTGGGTTTAAAGTGCGCGTAGGCGGTGTGCTAAGTCGGTGGTGAAATACTCCGGCTCAACCGGAGAATTGCCGCTGAAACTGGCATGCTGGAGGGAGGTAGAGGTGCATGGAACTTCCGGTGGAGCGGTGAAATGCGTTGATATCGGAAGGAACGCCTGTGGCGAAAGCGATGCACTGGACCTCTCCTGACGCTGAGGCGCGAAAGCTAGGGGAGCGAACGGGATTAGATACCCCTGTAAGA
+
GGGGGGGGGGGGGGGGGGGGGGGGGGGGGGGGGGGGGGGGGGGGGGGGGGGGGGGGGGGGGGGGGGGGGGGGGGGGGGGGGGGGGGGGGGGGGGGGGGGGGGGGGGGGGGGGGGGGGGGGGGGGGGGGGGGGGGGGGGGGGGGGGGGGGGGGGGGGGCFGGGGGGGGGGGGGGGGGGGGGGGGGGGGGGGGFCCDG=C8EC8EGGGGGGGGGGGFGFGGGDGEGFGC7??AGE?FF357EGFA
@M00200:205:000000000-AKKM3:1:1101:10124:8819 1:N:0:1
ACTGGGTATAAAGGGCGCGTAGGCGGCCTGGTAAGTAGGGGGTGAAATCCTGCGGCTTAACCGCAGGGCTGCCTTCTAAACTGTCAGGCTCGAGCACAGTAGAGGCAGGTGGAATTCCCGGTGTAGCGGTGGAATGCGTAGAGATCCGGAAGAACACCGGTGGCGAAGGCGGCATCCTGGACCGGTATTGACGCTGAGGCGCGAAAGCCAGGGGAGCAAACGGGATTAGATACCCGTGTAAGA
+
GGGGGGGGGGGGGGGGGGGGGGGGGGGGGGGGGGGGGGGGGGGGGGGGGGGGGGGGGGGGGGGGGGGGGGGGGGGGGGGGGGGGGGGGGGGGGGGGGGGGGGGGGGGGGGGGGGGGGGGGGGGGGGGGGGGGGGGGGGGGGGGGGGGGGGGGGGGGGGGGGGGGGGGGGGGGGGGGGGGGGGGGGEGGGCGGGGDGGGGGGGGGGGGDGGGGGGFGFGGGGGGG?DG?FFFGGGGG@>FFGAA
@M00200:205:000000000-AKKM3:1:1101:28014:8825 1:N:0:1
ATTGGGTATAAAGGGCGTGTAGGCGGTTCAGTAAGTGGGATGTGAAATCCCTCGGCTCACCCGAGGACCTGCATCCCAAACTGCTGGGCTTGAGTATGGGAGAGGATGAGGGAATTCCTGGTGTAGCGGTGAAATGCGTAGATATCAGGAGGAACATCGGTGGCGAAAGCGCTCATCTGGCCCAATACTGACGCTGAGGCGCGAAAGCTAGGGGAGCAAACGGGATTAGATACCCCAGTA
+
GGGGGGGGGGGGGGGGGGGGGGGGGGGGGGGGGGGGGGGGGGGGGGGGGGGGGGGGGGGGGGGGGGGCGGGGGGGCGFGGGGGGGGGGGGGGGGGGGGGGGGGGGFFGGGGGGFFGGGGGGGGGGGGGGGGGGGGGGGGGGGGGGGFGGGGGGGGGGGGGGGGGGGGDGGG@EDEGGGGGGGFCG6EFGGGGGGDGGGGCE3EGGEDFCFGDGDAGFGFD4CEGFDC<FF)C0<<FFFFG
@M00200:205:000000000-AKKM3:1:1101:27015:8831 1:N:0:1
ACTGGGTATAAAGGGCGCGTAGGTGGCCCGTTAAGTGGCTGGTGAAATCCCGGGGCTCAACTCCGGGGCTGCCGGTCAGACTGGCGAGCTAGAGCACGGTAGGGGCAGATGGAATTCCCGGTGTAGCGGTGGAATGCGTAGAGATCGGGAAGAATACCAGTGGCGAAGGCGTTCTGCTGGGCCGTTGCTGACACTGAGGCGCGACAGCGTGGGGAGCAAACAGGATTAGATACCCTGGTA
+
GGGGGGGGGGGGGGGGGGGGGGGGGGGGGGGGGGGGGGGGGGGGGGGGGGGGGGGGGGGGGGGGGGGGGGGGGGGGGGGGGGGGGGGGGGGGGGGGGGGGGGGGGGGGGGGGGFFGGGGGGGGGGGGGGGGGGGGGGGGGGDGFGGGGGGGGGGGGGGGGGGGGGGGGGGGGGGGGGGGGGGGGGGGGGGG6FFGGGGGGGGGGGGGGGGGGGG@DFGGGGGGGFGGBFFAFF6@FFF?9
@M00200:205:000000000-AKKM3:1:1101:11503:8837 1:N:0:1
ATTGGGTATAAAGGGCGCGTAGGCGGCTCGTTAAGTGGTTGGTGAAATCCCGGGGCTCAACCCCGGGGCTGCCGATCAGACTGGCGAGCTAGAGCACGGTAGGGGCAGATGGAATTCCCGGTGTAGCGGTGGAATGCGTAGAGATCGGGAAGAATACCAGTGGCGAAGGCGTTCTGCTGGGCCGTTGCTGACGCTGAGGCGCGACAGCGTGGGGAGCAAACAGGATTAGATACCCGCGTA
+
GGGGGGGGGGGGGGGGGGGGGGGGGGGGGGGGGGGGGGGGGGGGGGGGGGGGGGGGGGGGGFGGGGGGGGGGGGGGGGGGGGGGGGGGGGGGGGGGGGGGGGGGGGGGGGGGGGGGGGGGGGGGGGGGEGGGGGGGGGGGDCGFGGGDGGGGGGGGGGGFGGGDCGGGGGGEGGGGGGGGGGGGGGGGGF:CEGGGCFGGGGGDEEGGD:CEGGFGDFFCFGGC0CFFFFB*<@EDE@DG
@M00200:205:000000000-AKKM3:1:1101:9262:8840 1:N:0:1
ATTGGGCATAAAGCGCACGTAGGCGGCCTCGCAAGTCGGATGTGAAATCCCTCGGCTCAACCGAGGACGTGCATCCGAAACTGCGGGGCTTGAGTACTGAAGAGGATCGCGGAATTCCCGGTGTAGAGGTGAAATTCGTAGCTATCGGGAGGCACACCAGTGGCGAAGGCGGCGATCTGGGCAGATACTGACGCTGAGGTTCGAAAGCGTGGGGAGCACACAGGTTTAGATACCCCAGTA
+
GAFGD<EGA<-6CF@B:FGFGC;FG:FCGGCG7@@CEEBF@FCEF,,CAFGGFGC,,BCDGFGEC::FE:49DFCE,??7@5FA:+6+44EC<FDA??FFFGB,FE<383+@3:BFFGFE:3@*,@,8>83>:,3=3><,@*,7,<CG7@:7**38C7:<><<*=C8FGFGDG5*C@F9FCF6:C+09+:<6/**2//80::*2AEDC:*;88C55):*8**;7)*0./<>G9<6C330+
@M00200:205:000000000-AKKM3:1:1101:17716:8841 1:N:0:1
ATTGGGTGTAAAGGGCGCGTAGGTGGCTTGTTAAGTGGCTGGTGAAATCCCGGGGCTCAACTCCGGGGCTGCCGGTCAGACTGGCGAGCTCGAGCACGGTAGGGGCAGATGGAATTCCCGGTGTAGCGGTGGAATGCGTAGAGATCGGGAAGAATACCAGTGGCGAAGGCGTTCTGCTGGGCCGTTGCTGACACTGAGGCGCGACAGCGTGGGGAGCAAACAGGATTAGATACCCTAGTA
+
GGGGGGGGGGGGGGGGGGGGGGGGGGGGGGGGGGGGGGGGGGGGGGGGGGGGGGGGGGGGGGGGGGGGGGGGGGGGGGGFGGGGGGGGGGGGGGGGGGGGGGGDGGGGGGGGGGGGGGGGGGGGGGGGGGGGGGFGGGGGGGGGGGGGDGGGGGGGGGGGGGGGGGGGGGGGGGGGGGGGGFGGGGGGGGGGGGGGGGGGGDGEGGGGEGGEGGFD>FE<7FFF?GGFF4<7<:F=@46E
@M00200:205:000000000-AKKM3:1:1101:10036:8852 1:N:0:1
ATTGGGTTTAAAGCGCACGCAGGCGGCTTTGGAAGTCCAAGGTGAAAGCCCTCGGCTCAACCGAGGGAGGCCCTTGGAAACTCCAAAGCTTGAAGGCGGGAGAGGCAGATGGAATTTCCGGTGTAGCGGTAAAATGCGTAGATACCGGAAGGAACACCAGTGGCGAAAGCGATCTGCTGGCCCGCTCTTAACGCTCAGGTGCGAAAGCTAGGGGAGCGACCGGGATTAGATACCCGTGTA
+
GGGGGGGGGGGGGGGGGGGGGGGGGGGGGGGGGGGGGGGGGGGGGGGGGGGGGGGGGGGGGGGGGGGGGGGGGGGGGGGGGGGGGGGGGGGGGGGGGGGGGGGGGGGGGGGGGGGGGGGGGGGGGGGGGGGGGGGGGGGGGGGGGGGGGGFCGGGGGCGCGGGGGGGGGGGGGGGGGGGGGGGGGGECFGFGDDGEEF?FFGGGGGGGGGGGGGFGFGGGGDEC0>CDFFAGGFGGD3>G
@M00200:205:000000000-AKKM3:1:1101:19510:8854 1:N:0:1
ATTGGGTTTAAAGGGCGCGTAGGTGGCCCGTTAAGTGGCTGGTGAAATCCCGGGGCTCAACTTCGGGGCTGCAGGTGAGACTGCGTGGCTAGAGCACGGTAGAGGCGAGTGGAATTCCCGGTGTAGCGGTGAAATGCGTAGATATCGGAAGGAACATCAGTGGCGAAAGCGGCTTCCTGGACCAGTACCGACGTTCAGGCACGAAAGCGTGGGGAGCAAACAGGATTAGATACCCTAGTA
+
GGGGGGGGGGGGGGGGGGGGGGGGGGGGGGGGGGGGGGGGGGGGGGGGGGGGGGGGGGGGGGGGGGGCGGGGGGGGGGGGGGGGGGGGGGGGGGGGGGGGGGGGGGGGGGGGGGGGGGGGGGGGGGGGGGGGGGGFGGGGGGGGGGGGGGGDGGGGGGGGGGGGGGGGGGGGGGEGGGGGGGGGGGGGGGGGGCGGGGGGGGDGGGDF=CEDEGBCBFFFGGGFBFG<**6:CFGF:46+
@M00200:205:000000000-AKKM3:1:1101:14432:8855 1:N:0:1
ATTGGGTTTAAAGGGCGCGTAGGCGGCTTATCAAGTCAGGCGTGAAATTCCCGGGCTCAACCTGGGGGCTGCGCTTGATACTGATGAGCTTGAATGCGGGAGAGGATAGTGGAATTCCCAGTGTAGAGGTGAAATTCGTAGATATTGGGAAGAACACCGGTGGCGAAGGCGGCTATCTGGCCCGTGATTGACGCTGAGGCGCGAAAGCGTGGGGAGCAAACAGGATTAGATACCCTTGTA
+
GGGGGGGGGGGGGGGGGGGGGGGGGGGGGGGGGGGGGGGGGGGGGGGGGGGGGGGGGGGGGGGGGGGGGGGGGGGGGGGGGGGGGGGGGGGGGGGGGGGGGGGGGGGGGGGGGGGGGGGGGGGGGGGGGGGGGGGGGGGGGGGGGGGGGGGGGGGGGGGGGGGGGGGGGGGGGGGGGGGGGGGGGGGGGGGGGGGGGGGGGGGEEGGGGGGGGGFGFGFGGGGGFGGFFF4CFGGGFFFG
@M00200:205:000000000-AKKM3:1:1101:21595:8858 1:N:0:1
ACTGGGTATAAAGAGCGCGTAGGCGGCCGTGCAAGTCGGTTGTGAAATCCCGGGGCTCAACCGCGGGACTGCGTCCGATACTGCACGGCTCGAGGCAGGTAGGGGAGAGTGGAATTCCCGGTGTAGCGGTGAAATGCGCAGATATCGGGAGGAACACCGGTGGCGAAGGCGGCTCTCTGGACCTGTCCTGACGCTGAGGCGCGAAAGCTAGGGGAGCGAACAGGATTAGATACCCCAGTAAGA
+
GGGGGGCFGFGGGGFGGGGEFEEFEGGGGGGGGGFGGGGGGGGGFFCFGGGCG>EGEFGGGGGGGGGGFEEFGGDFEGDEGGGGGGGGG@F:CCEGGCGDGGFEGEC:FDGGGFFGGFGGEGGGGFG7FFE*CFFGGGGE@FCFGGGCC@CCECGGGGGEEC8FGEGGCFGGGGGGC9@F:FGGGGGGGGFGGGGGEG8FE3*:CGGGFGGGGDB73E8=C5F<(9:4@FAGGCFFBE?EC)6
@M00200:205:000000000-AKKM3:1:1101:27409:8883 1:N:0:1
ACTGGGCGTAAAGGGCGCGCAGGCGGCTACGTAAGTCCGGCGTGAAATACCACGGCTCAACTGTGGAACTGCGTCGGATACTGCGTTGACTTGAGGATGGTAGAGGCCATTAGAACTAGCGGTGTAGCGGTGAAATGCGCAGATATCGCTAGGAATGCCGGTGGCGAAGGCGGATGGCTGGGCCAATCCTGACGCTGAGGCGCGAAAGCTAGGGGAGCGAACCGGATTAGATACCCCAGTA
+
GGGGGGGGGGGGGGGGGGGGGGGGGGGGECEGGGGGCFGGGGGFGGGGFGGFFGGGGGGGGGFFGGGFGFGGGGEFEGDGGGGGGGGGFGA<FGGGGGGGFGCGGG>BFFG@CFFFGGGFGG:FGCGGGGGFFCCFGCF7CFECGGGGGFEGGGFCFGGGGEGGGGGCGGGGGGCGGFFEGGGC>CE*AFC?CGG=ACFGGGGEEGD>;C<CFGFGF5CE<D*C>GD0=9<70,3C)0>FF
@M00200:205:000000000-AKKM3:1:1101:5866:8903 1:N:0:1
ACTGGGCTTAAAGGGTGCGTAGGCGGCCTGTTAAGTCAGTGGTGAAATCCTGCAGCTCAACTGTAGAATTGCCATTGATACTGACGGGCTTGAATTCAGGCGAGGTAGGCGGAATTGACGGTGTAGCGGTGAAATGCATAGATATCGTCAAGAACACCGATTGCGAAGGCAGCTTACTAGACTGACATTGACGCTGAGGCACGAAAGTGTGGGGATCAAACAGGATTAGATACCCTAGTAAGA
+
GGGGGGGGGGGGGGGGGGGGGGGGGGGGGGG9EGGEGGGGGGGGGGGGGGGGGGGGGGGGGGGGGGGGGGGFGGCFGGGGFGGGGGGGGGGGGGGGGGFGFGGGGGGFGEGGGEFGGGCGG@FFGGFEGCFFDFADCFGGGGGGGGEFDFEGGFFGGGFG7>FEEGGGGGGGD?FGFFGGGGCFGGGCCGGFEEGGGF57ECGEGGD7@FCCCGEDACFFGGG<<CFF?6)?<,<*<5=CFFF
@M00200:205:000000000-AKKM3:1:1101:28915:8909 1:N:0:1
ATTGGGTGTAAAGCGCACGTAGGCGGATATTTAAGTCAGGGGTGAAATCCCAGAGCTCAACTCTGGAACTGCCTTTGATACTGGGTATCTTGAGTATGGAAGAGGTAAGTGGAATTGCGAGTGTAGAGGTGAAATTCGTAGATATTCGCAGGAACACCAGTGGCGAAGGCGGCTTACTGGTCCATTACTGACGCTGAGGTGCGAAAGCGTGGGGAGCAAACAGGATTAGATACCCCAGTA
+
GGGGGGGGGGGGGGGGGGGGGGGGGGGGGGGGGGGGGGGGGGGGGGGGGGGGGGGGGGGGGGGGGGGGGGGGGGGGGGGGGGGGGGGGGGGGGGGGGGGGGGGGFGGGGGGGGGGGGGGGGGGFGGGFCGGGGGFGGFEGGGGGGGGGGGGGGGGGGGGGGGGGCGGGGFGEGGGGGGGGGGGGGGGGGFGGDCDGGGGGFGGGGEGGGGCEG>5CEFGGGFGF@FGFFFFGGGFGFEFG
@M00200:205:000000000-AKKM3:1:1101:26480:8909 1:N:0:1
ATTGGGTTTAAAGCGCGCGCAGGCGGTTCCGAAAGTCGAGCGTGAAAGCTCCTGGCCCAACTGGGAGAGGCCGTTCGAAACTTCGGGACTTGAAGGCGGGAGAGGCAGATGGAATTTCCGGTGTAGCGGTAAAATGCGTAGATACCGGAAGGAACACCAGTGGCGAAAGCGATCTGCTGGCCCGCCCTTGACGCTCAGGCGCGAAAGCTAGGGGAGCGACCGGGATTAGATACCCGGGTA
+
GGGGGGGGGGGGGGGGGGGGGGGGGGGGGGGGGGGGGGFEGGGGGGGGGGGGGGFGGGGGGGGGGGGGGEGGGGGGGGGGGGGGGGGGGGGGGGGGGGGGGGGGEEECFFGGGGGGGGGGGGGGGGGGGGGGGGGGGGGGGGGGGGGD@EEGGGGGGGGGGGGGGEGGGGGGGGGGGGGGGGGGE?GCFGFGDGGGDGFFGGGGG5)7CGGGGGEGDE*?DDGG>GGFF6<CFGGGFEF5
@M00200:205:000000000-AKKM3:1:1101:24568:8916 1:N:0:1
ATTGGGTTTAAAGGGCGCGTAGGCGGCCAGGTAAGTTTGATGTGAAATCCCACGGCTTAACCGTGGAATGGCATCTTATACTGCCCGGCTAGAGTCTGGGAGAGGGAAGTGGAATTCCCGGTGTAGCGGTAAAATGCGTAGATATCGGGAGGAACACCAGTGGCGAAGGCGGCTTCCTGGACCAGTACTGCCGCTGAGGCGCGAAAGCTAGGGGAGCAAACAGAATAAGATACCCCTGTA
+
GGGGGGGGGGGGGGGGGGGGGGGGGGGGGGGGGGGGGGGGGGGGGGGGGGGGGGGGGGGGGGGGGGGGGGGGGGGGGGGGGGGGGGGGGGGFGGGGGGGGGGGEGGGGG@EFGGGGGFEEDBEFA<,C73+8CDADFF+@CE,@;CGEEBF:C7:8F:BCCG7*>FEG77<=EEBGFFF,8=FFF3B07++**=77:C5*2>15CCCFF+<C@?@<)=6C<FF*)2*)*9)2CFCFF>F+
@M00200:205:000000000-AKKM3:1:1101:20591:8917 1:N:0:1
ACTGGGTTTAAAGGGCGTGTAGGCGGGATGGCAAGTCGGTCGTGAAATCCTTCGGCTCAACCGAAGAAGTGCGTCCGATACTGCTGTCCTTGAGGGTTGGAGAGGAGACTGGAATTCCCGGTGTAGCGGTGAAATGTGTAGAGATCGGGAGGAACACCGGTGGCGAAGGCGGGTCTCTGGCCAATCCCTGACGCTGAGGCGCGAAAGCGTGGGGAGCAAACAGGATTAGATACCCGCGTA
+
GFGGGGGGGGGGGGGGGCG@FGGGGGGEGDCAGGGGGGGFEEGGGGGCGGDFGGGGGGGGGGGGGGGFGGCGGGECFEFGGGGGGGGGGGGGFFGDCFFCGGGGGGGE<EFGFGGGGGGGGGGGGGGGGGGGGGGGGGGGGGGGGC<FGGGGGGGGGGGGGGGGGGGG>FGDDEGGGGGG?C88:;6FGGGGGGGGGGCFGGGGGGDFGGGGGGEDEGGGGGGF:CCBFF):@F@5@EEG
@M00200:205:000000000-AKKM3:1:1101:13252:8925 1:N:0:1
ATTGGGTATAAAGAGTCCGTAGGCGGCTTGTTAGGTGAGGTGTGAAATCCCTCGGCCCAACCGAGGAATTGCGCTTCAAACCGGCAAGCTAGAGGAGGATAGAGGTGGGCGGAACTGATGGTGGAGCGGTGAAATGCGTTGATATCGGAAGGAACACCTGTGGCGAAGGCGACGCACTGGACCTCTTCTGACGCTGAGGCGCGAAAGCCAGGGTAGCGAACGGGCTTAGATACCCTAGTAAGA
+
GGGGGGGGGGGGGGGGGGGGGGGGGGGGGGGGGGGGGGGGGGGGGFGGGGGGGGGGGGGGGGGGGGGGGGGGGGGGGGGGGGGGGGGGGGGG=FGGGGDGGGGFGFGGGGGGGGGGGGGGGGGGGGGGGGGGGGGGGGGEGGFGFGGGGGGGGGGGGGGGFGGGGGGGDFGGGGGGGGGGCCGGGGGGGGGGGGGGGGGGGGGGGGGFGG>FGGFGFGGCCDEG(3C?FFAGCFGG::@FG<A
@M00200:205:000000000-AKKM3:1:1101:16877:8958 1:N:0:1
ATTGGGTATAAAGAGCGTGTAGGCGGTCCGGTAAGTCCGCTGTGAAAGTCCAGGGCTCAACCCTGGAATGCCGGCGGATACTGCCGGGCTAGAGTCCGGAAGAGGCGAGTGGAATTCCTGGTGTAGCGGTGAAATGCGCAGATATCAGGAGGAACACCAATGGCGAAGGCAGCTCGCTGGGACGGTACTGACGCTGAGACGCGAAAGCGTGGGGAGCAAACAGGATTAGATACCCGAGTA
+
GGGGGGGGGGGGGGGGGGGGGGGGGGGGGGGGGGGGGGGGGGGGGGGGGGGGGGGGGGGGGGGGGGGGGGGGGGCGGGGGFGGGGGGGGGGGGGGGGGGGGGGGGGGEGGGGGGGGGGGGGGGGGGGGGGGGGGGGGGGGGGGGGGGGGGGGGGGGGGGGGGGGGGGGGGGGGGGGGGGGGGGGGGGGGGGGGGGGGGGGGGGEC=DGGDGGGGFGEGGGGCCGBGG<FF9:CCCDDEFG
@M00200:205:000000000-AKKM3:1:1101:20170:8961 1:N:0:1
ACTGGGTTTAAAGGGTTCGTAGGTGGCTTGCTAAGTCAGACGTGAAATCCCTCAGCTTAACTGGGGAACTGCGTCTGAGACTGGCCGGCTTGAGTGCAGGAGAGGAACGCGGAATTCCAGGTGTAGCGGTGAAATGCGTAGATATCTGGAGGAACACCGGTGGCGAAGGCGGCGTTCTGGACTGCTACTGACACTGAGGAACGAAAGCCAGGGGAGCAAACGGGATTAGATACCCCAGTA
+
GGGGGGFGGGGGGGGEFGGGGGGGGDGGGGGGGGGGGGGDGGGGGGGGGG<FGGGGGGGGGGFGGGGGGGGGGGGGGGGFGGGGGGGGGGGGGCGFGFGDEEFCFFEFGGEGCGGGGC9FGGCGEGGGEGCCGGGGGD@EGEGG=FGFGGDFGGGCFGG>FEGGDGGGGGGGGG8EEDFGGG6CGGFGGGFGG?>FGFFGGFGEECDC8*;@C55<DGCGGG5*4)24@747@FDC:3<+
@M00200:205:000000000-AKKM3:1:1101:27585:8964 1:N:0:1
ACTGGGTTTAAAGAGCGCGTACGCGGTCCGGTAAGTCCGCTGTGAAAGTCAAGGGCTCAACCCTTGGATGCCGGCGGATACTGTCGGGCTAGAGTCCGGAAGAGGCGAGTGGAATTCCTGGTGTAGCGGTGAAATGCGCAGATATCAGGAGGAACACCAATGGCGAAGGCAGCTCGCTGGGACGGTACTGACGCTGAGGCGCGAAAGCGTGGGGAGCAAACAGGATTAGATACCCCAGTAAGA
+
GGGGGGGGGGGGGGGGGGGGEGGDGGGGGGGGGGGGGGGGGGGGGGGGGGGGGGGGGGGGGGGGGGGGGGGGGGGGGGGGGGGGGGGGGGGGGGFGGGGGEEFGGGGGGGGGGGGGGGGGGGGGGGGGGGGGFC9FFEGGGGCFGGCFFGGGGGGFBFFGGGFGGGGGGGGEGFGEG;FFGGGGECF*0:C8EGGGEGGFCDGCGGDFECEGGGBG3C8CC<89<D7<F?2:C,<CD5?ECA9
@M00200:205:000000000-AKKM3:1:1101:11207:8999 1:N:0:1
ACTGGGTATAAAGGGCGTGTAGGCGGCTGGATAAGTGGGATGTTAAATCCCCCGGCTCAACCGGGGAACTGCATCTCATACTGTTCAGCTCGAGCACATCAGAGGAGACTGGAATTCCCGGTGTAGCGGTGAAATGCGTAGATATCGGGAGGAACACCAGTGGCGAAGGCGAGTCTCTGGGATGATGCTGACGCTGAGGCGCGAAAGCCAGGGGAGCAAACGGGATTAGATACCCAAGTAAGA
+
GGGGGGGFFFFGGFGGGGGGGGGGGGGGGGGGGGGEEGGGGGGGGGGGGGGGGGDGDGGGGGGGGGG@FGFGGGGGGCEEFGGGGGGGGGGGGGGGGGGGGGGGFG:AFGGB8FCFFFFFGG@=AFG:@FEGFGGGGGGGGGGGGGGDGCF:FGGGG7:>FGGDGEECCFEGGGGFFEFGGGGGFGGCFGGFECD:=>FFE<=8::DCFGGGGG>DBGGFGGEDB<D<?FF=CCC*;>*<D4)
@M00200:205:000000000-AKKM3:1:1101:27546:9030 1:N:0:1
ACTGGGTTTAAAGGGCGCGTAGGCGGCCTGGTAAGTAGGGGGTGAAATCCTGCGGCTTAACCGCAGGGCTGCCTTCTAAACTGTCAGGCTCGAGCACAGTAGAGGCAGGTGGAATTCCCGGTGTAGCGGTGGAATGCGTAGAGATCGGGAAGAACATCAGTGGCGAAGGCGGCCTGCTGGGCTGTTGCTGACGCTGAGGCGCGACAGCGTGGGGAGCAAACAGGATTAGATACCCTCGTA
+
GGGGGGGGGGGGGGGGGGGGGGGGGGGGGGGFGGCGGGGGGGFGGGGGGGGGGGGGGGGGGGGGEFGGGGGGGGGGGGGGGFGFFGGGGGGGGGGDGGFEFGGGGGGECBF@FGGGGGGGGGGGGGCFGGGGGGCFG@CEEEGGGG>FGGGGGGGGGGCFF9CEGEGGGFGGGGDGGCCGGFCEFGGGGF+@EEDGGGGF75EGGGGCE5CEDGDDFGCFGGGG:**36*6C7A8*8<FG
@M00200:205:000000000-AKKM3:1:1101:21230:9042 1:N:0:1
ACTGGGTATAAAGGGCGCGTAGGCGGGATGGCAAGTCGGTCGTGAAATCCTTCGGCCCAACCGAAGAACGTCGGCCGATACTGCCGTTCTTGAGGGATGCAGAGGAGACTGGAATTCCCGGTGTAGCGGTGAAATGTGTAGAGATCGGGAGGAACACCGGTGGCGAAGGCGGGTCTCTGGGCATTTCCTGACGCTGAGGCGCGAAAGCCAGGGGAGCGAACGGGATTAGATACCCTGGTA
+
GGGGGGGGGGGGGGGGGGGGGGGGGGGEGGGGGGGGGGGGGGGGEGGGGGGGGEFGGGGDGGGGGGGGGGGGGGGGGDGGGGGGGGGGGGGGCDGGGGGGGGGGGGGGGGGGGGGGGGGDFGGGFGGGGFGFCFGCGGGGGCGGGGFE7>F7CFGGGGGGGGDGEF@CEGGEEGGGGGGGGGGGGGGGGGGGDGGGGGGGGDEGC=CCGGFECCBCDGC85DDG07<2FBAFGGGG>>F?
@M00200:205:000000000-AKKM3:1:1101:10286:9055 1:N:0:1
ATTGGGTTTAAAGGGCGCGTAGGCGGGGAGGCAAGTCGGGTGTGAAATCCCTCGGCTCAACCGAGGAACGGCGCCCGAAACTGCTTCTCTTGAGTCCCGGAGAGGAAGGTGGAATTCCCGGTGTAGCGGTGAAATGTGTAGAGATCGGGAGGAACACCGGTGGCGAAGGCGGCCTTCTGGACGGTGACTGACGCTGAGGCGCGAAAGCGTGGGGAGCAAACGGGATTAGATACCCCAGTA
+
GGGGGGGGGGGGGGGGGGGGGGGGGGGGGGGGGGGGGGGGGGGGGGGGGGGGGGGGGGGGGGGGGGGGGGGGGGGGGGGGGGGGGGGGGGGGGGGGGGGGEGGGGGGGGGGGGGGGGGGGEGGGGGGGGGDGGGGGGGGGGGGGFGGDFGGGG@GGGGGGGGGGDGGGDFEDGGGGGGGFGGGGEGGFGGGGGGGGGGGFGGGDG=DGGEGGGG>DFGCGFDCG6DGFFFAGGGGGFFFG
@M00200:205:000000000-AKKM3:1:1101:14188:9070 1:N:0:1
ATTGGGCTTAAAGGGCGCGTAGGTGGCCATCATAAGGCCGCGGTGAAAGTTTGGAGCTCAACTCCAGATCGGCCGCGGCGACTGTGAGGCTTGGGCACTGTAGAGGCAGATGGAATTCCGGGTGTAGCGGTGGAATGCGTAGAGATCCGGAAGAACACCAGTGGCGAAGGCGGTCTGCTGGGCAGTGGGAGTGCAAACTCCTTATAGCCGACACTGAGGCGCGACAGCGTGGGGAGCAAACCGG
+
GGGGGGGGGGGGGGGGGGGGGGGGGGGGGGGGGGGGGGGGGGGGGGGGGGGGGGGGGGGGGGGGGGGGGGGGGGGGGGGGGGGGGFGGGGGGGEGGGGGGGGGGGGGGGGGGGGGGGGGGGGGGGGGGGGGGGGGGGGGGGGGGGGGGGGDGGGGGGGGGGGGGGGGGGGGGGGGGGFFGGGGGGGGGGGGGGGGGGGEFGGGGGGGGGGDGCEFGFGGGGD:C>GGFB>:DGGDGFFFGC(46
@M00200:205:000000000-AKKM3:1:1101:15217:9104 1:N:0:1
ATTGGGTTTAAAGCGCGTGTAGGCGGCCCGGTAAGTCCGCTGTGAAAGTCGGGGGCTCAACCCTCGAAAGCCGGTGGATACTGTCGGGCTAGAGTGCGGAAGAGGCGAGTGGAATTCCTGGTGTAGCGGTGAAATGCGCAGATATCAGGAGGAACACCGATTGCGAAGGCAGCTCGCTGGGACGTAACTGACGCTGAGACGCGAAAGCGTGGGGAGCAAACAGGATTAGATACCCCAGTA
+
GGGGGGGGGGGGGGGGGGGGGGGGGGGGGGGGGGGGGGGGGGGGGGGGGGGGGGGGGGGGGGGGGGGGGGGGGGEGGFGGGGGGGGGGGGGGGGGGGGGDFGGGGGGGGGGGGGGGGFFFGGGGGGGGGGGFDGGGGGGGGDGGGGGGGGGDGCFGGGGGGGFGCCEGGGFGGGGGGGDEGGGGGGGGGGDFCEGGECEG=CEDGGGGD5CEEGFC3/;CFD?4:FG7?BAGGGGC3>FF
@M00200:205:000000000-AKKM3:1:1101:25239:9132 1:N:0:1
ATTGGGCGTAAAGGGTGCGTAGGCGGGTCTTTAAGTCAGGGGTGAAATCCTGGAGCTCAACTCCAGAACTGCCTTTGATACTGAAGATCTTGAGTTCGGGAGAGGTGAGTGGAACTGCGAGTGTAGAGGTGAAATTCGTAGATATTCGCAAGAACACCAGTGGCGAAGGCGGCTCACTGGCCCGATACTGACGCTGAGGCACGAAAGCGTGGGGAGCAAACAGGCTTAGATACCCCAGTA
+
GGGGGGGGGGGGGGGGGGGGGGGGGGGGGGGGGGGGGGGGGGGGGGGGGGGGGGGGGGGGGGGGGGGGGGGGGGGGGGGGGGGGGGGGGGGGFGGGGGGDGGGGGGGGGGGFGGGGGGGGGEGGGGGGGGGGGGGGFFGGGGGGGGGGGEGGGGGFGGGGGFGGGGGGGGGGEGCEF?9:C5CEGGDCFGDFEGGEEEFCEGD88CDFE=EEGEDG3:88550905C>**-:+2<D>5<+
@M00200:205:000000000-AKKM3:1:1101:4424:9138 1:N:0:1
ATTGGGTTTAAAGGGCGCGTAGGCGGCGCGAGGAGTCGGGGGTGAAAGTCCGGGGCTCAACCCCGGATCGGCCTTCGAGACTCTCGCGCTGGAGCACAGTAGAGGCGGGTGGAATTCCGGGTGTAGCGGTGGAATGCGTAGAGATCCGGAAGAACACCGGTGGCGAAGGCGGCCCGCTGGGCTGTGGCTGACGCTGAGGCGCGACAGCGTGGGGAGCAAACAGGATTAGATACCCCCGTAAGA
+
GGGGGGGGGGGGGGGGGGGGGGGGGGGGGGGGGGGGGGGGGGGGGGGGFFGGGGGGGGGGGGGGGGGGGGGGGGGGGGGGGGGGGGGGGGGGGGGFGGGFGGGGGGGGECCG7FDGGGFGG:CBFGGGG5EE5A:8<E>EC5@EFG98E5CEFGG6CEGG:5CF8>EEGFGE88CEE8:EGF=*;<FFFD*:*:9:/;F=CCE*:/CGGG8CCEBC3:*CFGFG(*:8@?4>CFFFF3)*/4)
@M00200:205:000000000-AKKM3:1:1101:6177:9141 1:N:0:1
ATTGGGTGTAAAGGGCGCGTAGGTGGCCCGTTAAGTGGCTGGTGAAATCCCGGGGCTCAACTCCGGGGCTGCCGGTCAGACTGGCGAGCTAGAGCACGGTAGGGGCAGATGGAATTCCCGGTGTAGCGGTGGAATGCGTAGAGATCGGGAAGAATACCAGTGGCGAAGGCGTTCTGCTGGGCCGTTGCTGACACTGAGGCGCGACAGCGTGGGGAGCAAACAGGATTAGATACCCGAGTA
+
GGGGGGGGGGGGGGGGGGGGGGGGGGGGGGGGGGGGGGGGGGGGGGGGGGGGGGGGGGGGGGGGGGGGGGGGGGGGGGGGGGGGGGGGGGGGGGGGGGGGGGGGGGGGGGGGGGGGGGGGGGEGGGGGGGGGGGGGGGGGGDGGGGGGGGGGGGGGGGGGGGGGGGGGGGGGGGGGGGGGGGFGGGGGFFGGGFFG7FGFGGGEEGGGGGGGGGEGFGGGGFDGFFCFFFADGCFGEEFG
@M00200:205:000000000-AKKM3:1:1101:15959:9148 1:N:0:1
ACTGGGTTTAAAGGGCGCGTAGGCGGGATGGCAAGTCGGTCGTGAAATCCCTCGGCTCAACTGAGGAGAGTCGGCCGATACTGCTGTTCTTGAGGGATGCAGAGGAGACTGGAATTCCCGGTGTAGCGGTGAAATGTGTAGAGATCGGGAGGAACACCGGTGGCGAAGGCGGGTCTCTGGGCATCTCCTGACGCTGAGGCGCGAAAGCGTGGGGAGCAAACGGGATTAGATACCCCTGTA
+
GGGGGGGGGGGGGGGGGGGGGGGGGGGGGGGGGGGGGGGGGGGGGGGGGGGGGGGGGGGGGGGGGGGGGGGGGGGGGGGGGGGGGGGGGGGGGGGGGGGGGGGGGGGGGGGGGGGGGGGGGGGGGGGGGGGGGGGGFGGGGGGGGGGGGGGGGGGGGGGGGGGGGGGGGGGGG>EGGGGGGGGGGG?EGGGGGGGGGGGGGGGGGGCFGGGGGGEGEFCFDCEDB<F76=AGGGGGFFFG
@M00200:205:000000000-AKKM3:1:1101:8883:9149 1:N:0:1
ATTGGGCGTAAAGCGCGTGTAGGCGGTCCGGTAAGTCGGCTGTGAAAGTCCAGGGCTCAACCCTGGGATGCCGGTCGATACTGCCGGACTAGAGTTCGGAAGAGGCGAGTGGAATTCCCGGTGTAGCGGTGAAATGCGCAGATATCGGGAGGAACACCAATGGCGAAGGCAGCTCGCTGGGACGTTACTGACGCTGAGACGCGAAAGCGTGGGGAGCAAACAGGATTAGATACCCTCGTA
+
GGGGGGGGGGGGGGGGGGGGGGGGGGGGGGGGGGGGGGGGGGGGGGGGGGGGGGGGGGGGGGGGGGGGGGGGGGGGGGGGGGGGGGGGGGGGGGGGGGGGGGGGGGGGGGGGGGGGGGGGGGGGGGGGGGGGGGGGGGGGGGGGGGGGGGGGGGGGGGGGGGGGGGGGGGGGGGGGGGGGDCFGGGFEGGGGGGGDCEFGGGGGGGGGGGGGGGFGFGFCGFGGFGGFFFAFFFGGFFFG
@M00200:205:000000000-AKKM3:1:1101:9620:9162 1:N:0:1
ACTGGGCTTAAAGGGCGCGCAGGCGGCTACGTAAGTCCGGCGTGAAATCCCACGGCTCAACTGTGGAATTGCGTCGGATACTGCGTTGGCTTGAGGACGGTAGAGGCTTCTGGAACTAGCGGTGTAGCGGTGAAATGCGCAGATATCGCTAGGAACGCCGGTGGCGAAGGCGGGAGGCTGGGCCGATCCTGACGCTGAGGCGCGAAAGCTAGGGGAGCGAACCGGATTAGATACCCCGGTA
+
GGGGGGGGGGGGGGGGGGGGGGGGGGGGGGGGGGGGGGGGGGGGGGGGGGGGGGGGGGGGGGGGGGGGGGGGGGGGGGGGGGGGGGGGGGGGGGGGGGGGGGGAGGGGGGGGGGGGGGGGGGGGGGGGGGGGGGGGGGGGGGGGGGGGGGGGGGGGGGGGGGGGGGGC@EGGEGGGGGGGGGGGGGGGGGGGGGGGGDGGGGGEGGDCF9CGGGFGFGGEGGGGFDG?@F2FFFGGFBB5D
@M00200:205:000000000-AKKM3:1:1101:17412:9172 1:N:0:1
ATTGGGCGTAAAGGGCGCGTAGGCGGTCGGGTAAGTTTGATGTGAAATCCCACGGCTTAACCGTGGAATGGCATCTTATACTGCCCGGCTAGAGTCTGGGAGAGGGAAGTGGAATTCCCGGTGTAGCGGTGAAATGCGTAGATATCGGGAGGAACACCAGAGGCGAAGGCGGCTTCCTGGACCAGTACTGACGCTGAGGCGCGAAAGCTAGGGGAGCAAACAGGATTAGATACCCGTGTA
+
GGGGGGGGGGGGGGGGGGGGGGGGGGGGGGGFGGGGGGGGGGGGGGGGGGGGGGGGGGGGGGGGGGGGGGGGGGGGGGGGGGGGGGGGGDGGGGGGGGGGGGGGGGCGGGGGGGGGGGGGEGGGGGGGGGGFFGGGGGGGGGGGGGGGGGGGGGGGGGGGGFGGGGGGGGGGGGGGGGGGGGGGGGFEFGGFGGDGGGGGGGEEEGGGGGGGGGEDFGGGCFF<1DDB494CGEFDFFFF
@M00200:205:000000000-AKKM3:1:1101:3975:9173 1:N:0:1
ACTGGGTTTAAAGGGCGCGTAGGCGGGATGGCAAGTCGGTCGTGAAATCCCACGGCTCAACTGTGGGGGGTCGGCCGAAACTGCCGTTCTTGAGGGATGCAGAGGAGACTGGAATTCCCGGTGTAGCGGTGAAATGTGTAGAGATCGGGAGGAACACCGGTGGCGAAGGCGGGTCTCTGGGCATCTCCTGACGCTGAGGCGCGAAAGCGTGGGGAGCAAACGGGATTAGATACCCCAGTA
+
GGGGGGGGGFFFGGGGGGGGGGGGGGGGGGGGGGGGGGGGGGGGGGGGGGGGGGGGGGGGGGGGGGGGGGGGGGGGGGEGGGGGGGGGGGGGGFFGGGGGGGGGGGGGGGGGGFGGGGGGGGGGGGGGGGGFGGGGGGGFGGGFGGGGCDEGEGGGGGGGGGGGGGGGGGGGGGGGGGGGGGCGGGGGGGGGGG3=EGFGEGGD8?DFECGGGGFD)1:8F<ED05CBF?AFFFFGD.90
@M00200:205:000000000-AKKM3:1:1101:28087:9188 1:N:0:1
ACTGGGTGTAAAGAGCTCGTAGGCGGCTTGTCGCGTCGACTGTGAAAACCCGCGGCTCAACCGCGGGCCTGCAGTCGATACGGGCAGGCTAGAGTTCGGTAGGGGAGACTGGAATTCCTGGTGTAGCGGTGAAATGCGCAGATATCAGGAGGAACACCGGTGGCGAAGGCGGGTCTCTGGGCCGATACTGACGCTGAGGAGCGAAAGCGTGGGGAGCGAACAGGATTAGATACCCCGGTA
+
C6,CDFF;@EFGDCGGC@FGGGDFEDGEEGFGECG@@@@:@FGDC,FFE@FCEBFCC:F9<<>FGD:CGC<<EFGGGGGG@4>@CGE77F<A9CFGGGGGGCFECG7FGGG:,DFG,8@3>F@3E;9F:*>1:<F:FFGEGGGGGFGGGCCEEFF8<:BC<:CCE<7CCFCGEGG8FGFCFCG8EE5:?C+<E5>5E*8C=*7CCE<<C=E>D>)175E555C*,2*./9>F@C+5@5@7
@M00200:205:000000000-AKKM3:1:1101:11694:9193 1:N:0:1
ATTGGGTTTAAAGCGCGTGTAGGCGGCTAGGCAAGTCGGTTGTGAAAGCCCGGGGCCCAACCCCGGAACTGCATCTGAAACTGCCTGGCTGGAGTCCCGGAGAGGAAGGCAGAATTCCCGGTGTAGGGGTGAAATCCGTAGATATCGGGAGGAATACCAGCGGCGAAGGCGGCGATCTGGGAAGATACTGACGCTGAGGTGCGAAAGCGTGGGGAGCAAACAGGATTAGATACCCCAGTA
+
GGGGGGGGGGGGGGGGGGGGGGGGGGGGGGGGGGGGGGGGGGGGGGGGGGGGGGGGGGGGGGGGGGGGGGGGGGGGGGGGGGGGGGGGGGGCFGGGGGGGGGGGGGGGGGGGGGGGGGGGGFGGGGGGGGGGGGGGGGGGGDGGFGGGGGGGGGFGGGFGGGGGGGDGGGGDGGGGGGGGGFGGGGGGGGEFGGGGEFGGFFCEEEGGGGGGGGDD:FC?CFGGFGG<FF2CFCGGBFFG
@M00200:205:000000000-AKKM3:1:1101:6344:9194 1:N:0:1
ACTGGGCATAAAGGGTGCGCAGGCGGCCGAGTGTGTGAGGCGTGAAAGCCCGGGGCTTAACCCCGGAATTGCACCTCAAACTACACGGCTAGAGCATTGGAGAGGGTAGCAGAATTCATGGTGTAGCAGTGAAATGCGTAGATATCATGAGGAATACCAGAGGCGAAGGCGGCTACCTGGACAATTGCTGACGCTCAGGCACGAAAGCGTGGGGAGCAAAAGGGATTAGATACCCTAGTA
+
GGFGFCFGGGGEFGGGGGEGEGGGGGGGGGGGGGGGFGFFFGGGEGGGGGGEGGEGGG@DFGGGGEEGGFGGGGGGGGGGGGGGGGGGGGGDCEGGGGGGGDD@FGGFGGFFFEGGGGGGGGFGGGGGGGGGGGGGGCGGGCGGGFECGGGGGGGGFGGGGGG7BFDGCFD>ECGCGGDGFFGEGGGGGGGGGC5CCG?*2CGGGECGGGGGGGDD>5:@F<=C0FF?FF<7<<EFFFFG
@M00200:205:000000000-AKKM3:1:1101:27503:9226 1:N:0:1
ACTGGGCATAAAGGGCGTGTAGGCGGTTTGTTAAGTCATGTGTGAAAGCCCTCGGCTCAACCGAGGAAAGACGCATGAAACTGGCAAGCTAGAGTACCAAAGAGGGGGGTGGAATTCCCGGTGTAGCGGTGAAATGCGTAGATATCGGGAGGAACACCCGTGGCGAAGGCGGCCCCCTGGTTGGATACTGACGCTGAGACGCGAAAGCGTGGGGAGCAAACAGGATTAGATACCCGAGTAAG
+
FFGGGGGGGGGGGGGGGFG@FGGGGGGEEEGGGEFFDGGF@FGGGGEGGGGG@GGGGCGGGGGGGGGGGF,CBFEGDGDFFGGF?AFGGGGGGG?EAFEGDGGGGGGCG:<<FGGGFEGGGFDGCGGGDGGGGGGGGGGGDG@FDFGGEECGGGGFGGGG8EEGGGEGGGGGGG>88*ACFGEC8CC?CGGGEEDCEGFGGGGGGGGFGEEEEEBGDGGGGGGCB<73?FDGCEFGFEFC:<
@M00200:205:000000000-AKKM3:1:1101:4537:9229 1:N:0:1
ATTGGGTTTAAAGGGCGTGTAGGCGGTTTGTTAAGTCATGTGTGAAATCCCCCGGCTCAACCGGGGAAGTGCGCATGAAACTGGCAAGCTAGAGTACCGAAGAGGGGGGTGGAATTCCCGGTGTAGCGGTGAAATGCGTAGATATCGGGAGGAACACCTGCGGCGAAGGCGGCCCCCTGGTCGGATACTGACGCTGAGACGCGAAAGCGTGGGGAGCAAACAGGATTAGATACCCGCGTA
+
GGCEGGGEGGGGGGDGGGGGDGGGGGGGGGGGGGGGGGGGGGGGGGGGGEFGGGGCGGGCEGGGGGDGGGGGGGGGGFFGGGGGGGGGG8FGGGFFGGGGGEGGGGGDGGGGGGFGGGGGGFGGGGGGGGGGGGGGGGGEGGGGFGGGGGGGGGGGGGGGGGG>CGGEEG>EGEGGGGGGGGEE?CGFGF+88EDGGG72:C=E?CCFGCEGCC>GDFFC<CGF?9?<??279<@DFBEG
@M00200:205:000000000-AKKM3:1:1101:18943:9242 1:N:0:1
ATTGGGTATAAAGAGCGCGCAGGCGGCCTGGCAAGTCGGGTGTGAAATCCCGGGGCTCAACCCCGGGACTGCATTCGATACTGTCAGGCTAGAGGTAGGTAGGGGAGATCGGAATTCCTGGTGTAGCGGTGAAATGCGCAGATATCAGGAGGAACACCGGTGGCGAAGGCGGATCTCTGGGCCTTACCTGACGCTCAGGCGCGAAAGCTAGGGGAGCGAACAGGATTAGATACCCTGTA
+
GGGGGGGGGGGGGGGGGGGGGGGGGGGGGGGGGGGGGGGGGGGGGGGGGGGGGGGGGGGGGGGGGGGGGGGGGGGGGGGGGGGGGGGGGGGGGGGGGGGGGGGGGGGGGGGGGGGGGGGGGGGGGGGGGGGGGGGGGGGGGGGGGGGGGGGGGGGGGGGGGGGGGGGGGGGGEDGGGGGGFGGGGGGGGGGGGGGGGGGGGGGGGGGGGGGGGGBGFGGGDGGG?GGDFFFGGGGGFFF
@M00200:205:000000000-AKKM3:1:1101:15411:9252 1:N:0:1
ACTGGGTGTAAAGGGCGCGCAGGCGGCTACGTAAGTCCGGCGTGAAATCCCACGGCTCAACTGTGGAACTGCGTCGGATACTGCGTTGGCTTGAGGATGGTAGAGGCTTTTGGAACTAGCGGTGTAGCGGTGAAATGCGCAGATATCGCTAGGAACGCCGGTGGCGAAGGCGGAAAGCTGGGCCATTCCTGACGCTGAGGCGCGAAAGCTAGGGGAGCGCACCGGAGTAGATACCCTGGTA
+
GGGGGGFGEFGGGGEGGGGGGGGGGGGGGGGGGGGGDFCFEGGGGGGGGGGGGGGGGGG?EGGGGGCFGG9FEGGGCGGG<FGGGGEFFGAFCFFGGGGGGGGGGGGCGGFEE8FGFFGGGGGGG9AAGGGGGGGGFFGGGEGGGFFGG7CCFGGGEEGGGG>EGG=F<8*85EC>FCFGG5FDEFECEGGGGG358EF=F<=E8:>C8+<9CC>3>D>*79=C0>)4)0):C3:D@45C*
@M00200:205:000000000-AKKM3:1:1101:21109:9253 1:N:0:1
ATTGGGTTTAAAGGGCGCGTAGGCGGCTCGATTGCAAGGCTCGCGTGAAAGCCCGGGGCTCAACCCCGGGTCGGCGCGGGCGACTGCCGGGCTAGGGCGCGGTAGGGGCAGACGGAATTCCGGGTGTAGCGGTGGAATGCGTAGAGATCCGGAAGAACACCGGTGGCGAAGGCGGTCTGCTGGGCCGGAGTGGACCCTCGCAAGGGGGTCCTTGCCGACGCTGAGGCGCGACAGCGTGGGGAGC
+
GGGGGGGGGGGGGGGGGGGGGGGGGGGGGGGGGGGGGGGGGGGGGGGGG9FGGGGGGGGGGGGGGGGGGGGGGGGGGGGGGGGGGGGGGGGGGGGGGGGGGGGGGGGGGGGGGGGGGGGGGGGGGGGGGGGGGGGGGGGGGGGGGGGGGGGGGGGGGGGGGGGGGEGGGGGGGGGGGGGGGGGGGGGGGGGGGGGGGGGGGGGGGGGDGEGGGGFGE:C=3<EGFGGFFFFGEC>DF3<CGBF(
@M00200:205:000000000-AKKM3:1:1101:5714:9253 1:N:0:1
ATTGGGTTTAAAGGGCGTGTAGGCGGTCTGTTAAGTCATGTGTGAAATCCCTCGGCTCAACCGGGGAAGGACGCATGAAACTGACAAGCTAGAGTACCAAAGAGGGGGGTGGAATTCCCGGTGTAGCGGTGAAATGCGTAGATATCGGGAGGAACACCTGTGGCGAAGGCGGCCCCCTGGTTGGATACTGACGCTGATACGCGAAAGCGTGGGGAGCAAACAGGATTAGATACCCGCGTA
+
GGGGGGGGGGGGGGGGGGGGGGGGGGGGGGGGGGGGGGGGGGGGGGGGGGGGGGGGGGGGGGGGGGGGGGGGGGGGGGGGGGGGGGGGGGGGGGGGGGFEFGGGGGGGGGGGGGGGGGGGGGGGGGGGGGGGGGGGGGGGGGGGGGGGGGGGGGGGGGGGGGGGGGGGGGGGGDDCEGGGGGGG?CFGGGGFGGGEEGGGGDGGGGGGDCEGGGBGDFGGGGGGFGC7?FAGECFDFFFG
@M00200:205:000000000-AKKM3:1:1101:11304:9254 1:N:0:1
ACTGGGCTTAAAGGGCGCGTAGGCGGCTCCGCAAGCATCGCGTGAAATCCCATGGCTCAACCATGGAACTGCGCGTTGGACTGCGGTTCTCGAGGGCGGGAGGGGGGTGTGGAGCTCTAGGTGTAGCGGTGAAATGCGTAGATATCTAGAGGAACACCGGTGGCGAAAGCGACACCCTGGCCCGCATCTGACGCTGAGGCGCGAAAGCGTGGGTAGCAAACAGGATTAGATACCCTTGTA
+
GGGGGGGGGGGGGGGGGGGEGGGGGGGGGGGGGGGGGGGGGGGGGGGGGGGGGGGGGGGGGGGGGGGGGGGGGGGGGGGGGGGGGGGGGGGGGGGGGGGGGGGGGGGGGGGGGGGGGGGGGGGGGGGGGGGGGGGGGGGGGGGGCCGGGFGGGGGGGGGG:EGGGGGEGGGGGGGGGGGGGG5CEGGGGGFGDCD=EGGGGDGCGEGGGGGGGGFGFGCEGGGF:9F?FFF>:EGFFFFC
@M00200:205:000000000-AKKM3:1:1101:18122:9258 1:N:0:1
ATTGGGTTTAAAGAGCGCGCAGGCGGTCGTTCAAGTCGAGTGTGAAAGCCCCCGGCTCAACTGGGGAGGGTCACTCGATACTGATCGACTCGAAGGCAGGAGAGGGAAGTGGAATTCCCGGTGTAGTGGTGAAATGCGTAGATATCGGGAGGAACACCAGTGGCGAAGGCGACTTCCTGGCCTGTTCTTGACGCTGAGGCGCGAAAGCTAGGGGAGCAAACGGGATTAGATACCCGAGTA
+
GGGGGGGGGGGGGGGGGGGGGGGGGGGGGGGGGGGGGGGGGGGGGGGGGGGGGGGGDGGGGGGGGGGGGGGGGGGGGGGGGGGGGGGGGGGGGGGGGGGGGGGGGGGGGGGGGGFGGGGGGGGEEGGGGGGGGGGGGGGGGGGGGGGGGGGGGGGGGGGGGGGGGGGGGGGGGGGGGGGGGGGGGGGGGGGGGCDGGGGGGGGGGGGGGGGGGGFGEFGGCDAG?:FFFF2FF@FDFFFG
@M00200:205:000000000-AKKM3:1:1101:20644:9268 1:N:0:1
ATTGGGCATAAAGCGCACGCAGGTGGCTGAGTCAGTCGATTGTGAAAGCCCTGGGCTTAACCTGGGAATTGCAGTCGATACTACTCAGCTAGAGTATGGGAGAGGGTAGTGGAATTCCCGGTGTAGCGGTGAAATGCGTAGATATCGGGAGGAACATCAGTGGCGAAGGCGGCTACCTGGCCCAATACTGACACTCAGGTGCGACAGCGTGGGGAGCAAACAGGATTAGATACCCGTGTA
+
GGGGGGGGGGGGGGGGGGGGGGGGGGGGGGGGGGGGGGGGGGGGGGGGGGGGGGGGGGGGGGGGGGGGGGGGGGGGGGGGGGGGGGGGGGGGGGGGGGGGFGGEGGGGGGGGGGGGEE9C7FGGGGGGGGGGGGGGGGGGGGGGGAFCE@FGGGGGGGGGGGGGGGGGGGGDGGGFGGGGGGGGGGGCFGGGGGGGGCGF6?GGGGGGGEGGGGFGFGGGGGGGFGFFFFBGGGGGEFFG
@M00200:205:000000000-AKKM3:1:1101:27311:9286 1:N:0:1
ATTGGGTGTAAAGCGCACGCAGGTGGCTTCGGAAGTCCAAGGTGAAAGCCCTCGGCCCAACCGAGGGAGGCCCTTGGAAACTCCGGAGCTCGAAGACTGGAGAGGCGGATGGAATTTCCGGTGTAGCGGTAAAATGCGTAGATACCGGAAGGAACACCAGTGGCGAAAGCGATCCGCTGGCCAGCTCTTGACGCTCATGTGCGAAAGCTAGGGGAGCGACCGGGATTAGATACCCCGGTA
+
GGGGGGGGGGGGGGGGFFFGGGGGGGGGGGGGGGGGGGGGGGGGGGGGGGGCGGGGGGGGGGGGGGGGGGGGGGGGGGGGFGGGGGGGGGGGGGGGGGGGGGGGGGGGEGGGGGGGGGGGGGGGGGGGGGGGCGGGGGGGGGGGGFGEGGFEGGGGGGGGGGGGGDGDGFGGCGGGGGGGGGGGGGGGFGGGGGDGEGGGGGGGG85CG?EGGEEGFGGEDGGGFG:>FF<GFGGGFF5E
@M00200:205:000000000-AKKM3:1:1101:13504:9299 1:N:0:1
ATTGGGTGTAAAGCGTGCGCAGGCGGTGATGTAAGACAGATGTGAAATCCCCGGGCTCAACCTGGGAACTGCATTTGTGACTGCATCGCTGGAGTGCGGCAGAGGGGGATGGAATTCCGCGTGTAGCAGTGAAATGCGTAGATATGCGGAGGAACACCGATGGCGAAGGCAATCCCCTGGGCCTGCACTGACGCTCATGCACGAAAGCGTGGGGAGCAAACAGGATTAGATACCCGAGTA
+
GGGGGGGGGGGGGGGGGGGGGGGGGGGGGGGGGGGGGGGGGGGGGGGGGGGGGGGGGGGGGGGGGGGGGGGGGGGGGGGGGGGGGGGGGGGGGGGGGGDGGGFGGGGGGGGGGGGGGGGGGGGGGGGGGGGGGGGGGGGGGGGGGGGGGGGGGGGGGGGGGGGGGGECGGGGGGBCGGGGGGGGGGGGGF9FGGGGGGGGGGGEGC<FEGGCEE:CDG8FFCCF?FCBFFFD@EFDFFFF
@M00200:205:000000000-AKKM3:1:1101:6147:9348 1:N:0:1
ATTGGGTTTAAAGGGCGCGTAGGTGGCTCGTTAAGTGGTCGGTGAAATCCCGGGGCTCAACTCCGGGGCTGCCGGTCAGACTGGCGGGCTAGAGCACGGTAGGGGCAGATGGAATTCCCGGTGTAGCGGTGGAATGCGTAGAGATCGGGAAGAACACCAGTGGCGAAGGCGTTCTGCTGGGCCGTTGCTGACACTGAGGCGCGACAGCGTGGGGAGCAAACAGGATTAGATACCCGCGTA
+
GGGGGGGGGGGGGGGGGGGGGGGGGGGGGGGGGGGGGFGGGGGGGGGGGGGGGGGGGGGGGGGGGGGGGGGGGGGGGGGGGGGGGGGGGGGGGGGGGGGGGGGGGGGGGGGGGGGGGGGGGGGGGGGGGGGGGGGGGGGGGGGGGGGGGGGGGGGGGGGGGGGGGGGGDGGGGGGGGGGGGFGGGGGGGGGGGGGGGGFFEGGGG=CGGGGGGGFGFFFGGGGGFGGFFFB7FFG3>BDG
@M00200:205:000000000-AKKM3:1:1101:21712:9353 1:N:0:1
ACTGGGTATAAAGGGCGTGTAGGCGGTCAAGTAAGTGGGATGTGAAATGCCCCGGCTCACCCGGGGACCGGCATCTCAAACTGCTGGGCTAGAGTACGGGAGAGGATGAGGGAATTCCTGGTGTAGCGGTGAAATGCGTAGATATCAGGAGGAACACCGGTGGCGAAAGCGCTCATCTGGCCCGATACTGACGCTGAGGCGCGAAAGCTAGGGGAGCAAACGGGATTAGATACCCCAGTA
+
GGGGGGGGGGGGGGGGGGGGGGGGGGGGGGGGGGGGGGGGGGGGGGGGGGGGGGGGGGGGGGGGGGGGGGGGGGGGGGGFCFGGGGGGGGGGGGGGGGGGGGGGGGGGGGGGGGGGGGGGGGGGGGGGGGGGGGGGGGGGGGGGGGGGGGGGGGGGGGGGGGDGGGGGGGGGG5EGDGFFGGGGGGGGGGGFGG5CEGGGGGGGGGGGGGGDGEDCBGG?758>?G4<F?<7<EGG736A
@M00200:205:000000000-AKKM3:1:1101:2557:9356 1:N:0:1
ATTGGGTTTAAAGGGCGCGTAGGCGGTCTGTTAAGTTCGGTGTGAAAGCCCTCGGCTCACCCGAGGAAGTGCGCCGGATACTGGCAGACTCGAGTACCGGAGAGGAGGGTGGAATTCCTGGTGTAGCGGTGAAATGCGTAGATATCAGGAGGAACACCGGTGGCGAAGGCGGCCCTCTGGACGAGTACTGACGCTGAGGCGCGAAAGCGTGGGGATCAAACAGGATTAGATACCCCAGTA
+
GGGGGGGGGGGGGGGGGGGGGGGGGGGGGGGGGGGGGGGGGGGGGGGGGGGGGGGGGGGGGGGGGGGGGGGGGGGGGGGGGGGGGGGGGGGGGGGGGGGGGGGGGGGGGGGGGGGGGGGGGGGGGGFGGGGGFGGFGGGGEDFGFGGGGGGGGGGGGGGGGGCCCFEGGGGGGGGGGGGGGGGGGGGFGGGFGGDEGGGGGDEGGGGGGGGGGCB5@GGGGGGGBGCBFFFGGFGGEFFG
@M00200:205:000000000-AKKM3:1:1101:25488:9383 1:N:0:1
ATTGGGTTTAAAGCGGGTGTAGGCGGTTCCTTAAGTCAGATGTGAAATCCAGCGGCCTAACCGCTGAATTGCATCTGATACTGGGGAACTTGAGGACGGTAGAGGTCGGTGGAATACCCTGTGTACCGGTGAAATGGGCAGATATAGGGTGGAACACCAGTGGCGAAGGCGGCCGACTGGGCCGATCCTGACGCTGAGACCCGAAAGCCAGGGTAGCGAACCGGATTAGATACCCGTGTA
+
GGGGGGGGGGGGGGGGGGGGGGGGGGEBFFEEGDGGGFGFGGGGGGGDGEEGEGGGGGGGGDE@CFCGGGGGGCF9FGDGGDGDGECEGGCGGGGAFGG@FGGGGGGGEGGGGGGGGGGGGGGGGCFEGGGGGGGGGGGGGGGGGGGGGD:CGGGGGGFFDGGGEGGGGGEGD*48CGGGC5CEBB*=FGGFGGGGGGGG=DCGGGDFECFGG>@DFGEED)?D>DG7FBBGGGGD5@FG
@M00200:205:000000000-AKKM3:1:1101:6604:9384 1:N:0:1
ATTGGGCTTAAAGGGCGCGTAGGTGGTTTGATAAGGGTGTGGTGAAAGTCCGGGGCTCAACCCCGGATCTGCCGTGCCGACTGTCAAACTCGAGGACTGTAGAGGCAGACGGAATTCCGGGTGTAGCGGTGGAATGCGTAGAGATCCGGAGGAAGACCGGTGGCGAAGGCGGTCTGCTGGGCAGTTTCTGACACTGAGGCGCGACAGCGTGGGGAGCAAACAGGATTAGATACCCCAGTA
+
EFGGGGGGGGGGGGGGGGGGGGGGGGGGGGGGGGGGGGGGGGGGGDGGGGGGGGGGGGGGGGGGGGGGGGGGGGGGGGGEGGGGGGGGGGGGGGGGGGGGGGGGGGGGGGGGGGGGGGGGGGGGFGGGGGGGGGGGGGGGGGGGGGGGGGGGCGGGGGGGGGGGGGGGGGGGGGGGGGGGGGFGGGCFFGGGGGGGFFFFGGGGGGGGDCCEGGFGBGGFGGGG0CFFF?>GGCC7:>@G
@M00200:205:000000000-AKKM3:1:1101:22989:9406 1:N:0:1
ATTGGGCATAAAGCGCGTGTAGGCGGTCCGGTAAGTCGGATGTGAAATCTCAAGGCTCAACCTTGAAATTGCATCCGATACTGTCGGACTTGAGGACGGTAGAGGTCGGTGGAATTCCAGGTGTACCGGTCACATGGGCAGATATCTGGAGGAACACCAGTGGCGAAGGCGGCCGACTGTGCCGATCCTGACGCTGAGAAGCGAAAGCCAGGGGAGCGAACTGGTGTAGATACCCTTGTAAGAC
+
FFFC@-C<-;C@CEEGGCF@<F@<7F@:@7C@F,6<CC7@CFEF<F,@FE96<,CF<F9FFGFECF<E<CFFD9CA6C8>@5CCE<::F@<,CB<<A:=FD7?E,=F:=4+@+E,,?EFG,8,A,EF7@C+85>=,63,@>+,CFGGGG,FG@FGFF7EGGGGGGD7FGGGC>:EDC1<2?BF>1*3C9:<CECD5*:++26=C:*15868CC*5)7E529407)*15**):C2+7).0+2)))
@M00200:205:000000000-AKKM3:1:1101:17572:9407 1:N:0:1
ACTGGGTTTAAAGGGCGCGTAGGCGGCGCGGGAAGGCGGCGGTGAAAGTCCGGGGCTCAACCCCGGATCGGCCGTGGCGACTCCCGCGCTGGAGCACAGTAGAGGCGGGTGGAATTCCGGGTGTAGCGGTGGAATGCGTAGAGATCCGGAAGAACACCGGTGGCGAAGGCGGCCCGCTGGGCTGTGGCTGACGCTGAGGCGCGACAGCGTGGGGAGCAAACAGGATTAGATACCCCTGTAAGA
+
GGGGGGGGGGGGGGGGGGGGGGGGGGGGGGGGGGGGGGGGGGGGGFGGGGGGGGGGGGGGGGGGGEGGGGGGGGGGGGDFGGGGGGGGGGGGGGGGGGGGGGGGGGGDFCEGFGGGGGGGG?8CCGCCECEG5FGGFEEE>;F?FFG8E?EDGGG?FGGGCCGFD>EEEFGGGGGEC>>EEC6CFCC5*9*;=5/C*;F57)/:C*7DGEEECG:D)**3CF?F:0:>F*4*0<CG3:@?7>A
@M00200:205:000000000-AKKM3:1:1101:18543:9425 1:N:0:1
ATTGGGTTTAAAGGGCGTGTAGGCGGGAGCGTGAGTCGGTCGTGAAAGCCTTCGGCTCAACCGAAGAAGGGCGGCCGATACTGCGTTCCTTGAGGGGTGGAGAGGAGACTGGAATTCCCGGTGTAGCGGTGAAATGTGTAGATATCGGGAGGAACACCGGTGGCGAAGGCGGGTCTCTGGCCACACCCTGACGCTGAGGCGCGAAAGCGTGGGGAGCAAACGGGATTAGATACCCTTGTA
+
GGGGGGGGGGGGGGGGGGGGGGGGGGGGGGGGGGGGGGGGGGGGGGGGGGGGGGGGGGGGGGGGGGGGGGGGGGGGGGGGGGGGGGGGGGGGGGGGGGGGGGGGFGGGGGGGGGGGGGGGGFGGGGGGGEGGCFGGGGGGGGGGGGGGGGGGGGGGGGGGGGGGGGGGGGGGGGGGGFCFGGGGGGCGGGGGGDDGDGGFGGDGGGGGGGGGGG@DDGGF4DGGFGC>FFFFEFGFFFFF
@M00200:205:000000000-AKKM3:1:1101:15495:9432 1:N:0:1
ATTGGGTTTAAAGGGCGCGTAGGCGGCTTATCAAGTCAGGCGTGAAATTCCCGGGCTCAACCTGGGGGCTGCGCTTGATACTGATGAGCTTGAATGCGGGAGAGGATAGTGGAATTCCCAGTGTAGAGGTGAAATTCGTAGATATTGGGAAGAACACCGGTGGCGAAGGCGGCTATCTGGCCCGTGATTGACGCTGAGGCGCGAAAGCGTGGGGAGCAAACAGGATTAGATACCCGAGTA
+
GGGGGGGGGGGGGGGGGGGGGGGGGGGGGGGGGGGGGGGGGGGGGGGGGGGGGGGGGGGGGGGGGGGGGGGGGGGGGGGGGGGGGGGGGGGGGGGGGGGGGGGGGGGGGGGGGGGGGGGGGGGGGGGGGGGGGGFGGGGGGGGGGGGGGGGGGGGGGGGGGGGGGEGGGGGGGDGGGGGGGGGGGG8@CFGGGGGGGGGGDDGGGG<GGGEDGGFGFGGGGGGGFGGFF?ACFFG<>DFD
@M00200:205:000000000-AKKM3:1:1101:26158:9434 1:N:0:1
ATTGGGTTTAAAGGGCGCGTAGGCGGCCTGGTAAGTCAAAGGTGAAATCCCTCGGCTCAACCGAGGAATTGCCTTTGAAACTGCCTGGCTTGAGGCCGGGAGGGGGTAGCGGAATTCCCAGTGTAGCGGTGAAATGCGTAGATACTGGGAGGAACACCGGTGGCGAAGGCGGCTACCTGGACCGGTTCTGACGCTGATGCGCGAAAGCGTGGGGAGCAAACAGGATTAGATACCCCAGTA
+
GGGGGGGGGGGGFGGGGGGGGGGGGGGGGGGGGGGGGGGGGGGGGGGGGGGGGGGGGGGGGGGGGEEGGGGGGGGGGGGGGGGGGGGGGGGDGGGGGGGGGGGGGGGGGGC@CGGGGGGCFGGGGGGGGGGFFFGGGGGGGGFGGGFDGFGGC,DFG@CEGGGGGGGGEGGGGEGGGCFFFFGCEGGGGGGGGG5CEFGGG<5?8559EEGGGCBGEGGGGGGG?DD?F=<7<:<77>F7
@M00200:205:000000000-AKKM3:1:1101:5313:9439 1:N:0:1
ATTGGGCTTAAAGCGTGCGTAGGTGGTTTGTTAAGTCTGATGTGAAAGCCCTGGGCTCAACCTGGGAACTGCATTGGAAACTGGCTTACTAGAGTGCGGTAGAGGGGTGTGGAATTCCCGGTGTAGCAGTGAAATGCGTAGATATCGGGAGGAACACCAGAGGCGAAGGCGGCTTACTGGACTGTAACTGACACTGAGGCTCGAAAGCGTGGGGAGCAAACAGGATTCGATACCCTTGTA
+
GGGGGGGGGGGGGGGGEGGGGGGGGGGGGGGGGGGGGGGFGGGGGCGGGGGGGCFGGGGGGGFEFFGGGGGGGGGGGGGGGGGCGGGGGGGGFGFGGGGGGGGFFGGGGGGGFGGGGGGGGGGGGGFGGGGGFEGGGGGGGGGGGGEGDGGDEGGGGGGGGGGGGGGGGGGGGDGGGGFDGGGGGGGGFGGGGGGGGGFGGGGGCEDGGGGECEDCBG@8DFCFBCF)744DGCFG5:FF
@M00200:205:000000000-AKKM3:1:1101:27326:9445 1:N:0:1
ACTGGGTTTAAAGGGCGCGTAGGCGGTCTGCTAAGCGTGTGGTGAAAGCCCGGGGCTCAACCCCGGGTCGGCCGTGCGAACTGGTGGACTCGAGCATGTCAGAGGCAGGTGGAATTCCGGGTGTAGCGGTGGAATGCGTAGAGATCCGGAAGAACACCGGTGGCGAAGGCGGCCTGCTGGGACATGGCTGACGCTGAGGCGCGACAGCGTGGGGAGCAAACAGGATTAGATACCCCCGTAAGA
+
GGGGGGGGGGGGGGGGGGGGGGGGGGGGGGGGGGGGGFGGGGGGGGGGGGGGGGGGGGGGGGGGGGGGGGGGGGGGGGGGGGGGGGGGGGGGGGGGGGGGGGGGGGGGGGGGGGGGGGGGGGGGGGGGGGGGGGGGGGGG@FGGFCGGGGGEF7FGFGGGGDGGGGGGGGGGGCGGFGGGGGGGGGGGGGFGGGGGGGGGG3C>EGDFGGGGGGFGEF@FCFGG6*??FFFGC@F*5@DGGFF
@M00200:205:000000000-AKKM3:1:1101:10330:9447 1:N:0:1
ATTGGGTTTAAAGGGCGCGTAGGCGGGATGGCAAGTCGGTCGTGAAATCCCTTGGCTCAACTGAGGGGGGTCGGCCGATACTGCTGTTCTTGAGGGATGCAGAGGAGACTGGAATTCCCGGTGTAGCGGTGAAATGTGTAGAGATCGGGAGGAACACCGGTGGCGAAGGCGGGTCTCTGGGCATCTCCTGACGCTGAGGCGCGAAAGCGTGGGGAGCAAACGGGATTAGATACCCGTGTA
+
GGGGGGGGGGGGGGGGGGGGGGGGGGGGGGGGGGGGGGGGGGGGGGGGGGGGGGGGGGGGGGGGGGGGGGGGGGGGGGGGGGGGGGGGGGGGGGGGGGGGGGGGGGGGGGGGGGGGGGGGGGGGGGGGGGGGGGGGGGGGGGGGGFGGGGGGGGGGGGGGGGGGGGGGGGGGGGGGGGGGGGGGGGGGDFGFGGGGGGGCGGGG5?DFGGGGGDED@CGFDGED?GGFFFFFGFF<;>7:
@M00200:205:000000000-AKKM3:1:1101:10937:9474 1:N:0:1
ACTGGGTTTAAAGGGCGCGTAGGCGGTCAATCACGTCCGGGGTGAAATCTTTCGGCTTAACCGGAAAAGGGCCTTGGATACGGATTGGCTGGAGGGAGGTAGGGGCAGGTGGAACTTCCAGTGGAGCGGTGAAATGCGTTGATATTGGAAGGAACGCCGGTGGCGAAAGCGACCTGCTGGACCTCTTCTGACGCTGAGGCGCGAAAGCCAGGGGAGCGAACGGGATTAGATACCCTAGTA
+
FEFDEFFEDGGGGGGFGGGGGGG?:CGECFEGGGGGGGEC:CFGFEFGGGC<<FEGGGGGGGDGGGGGCGGGDGGGGG?FGGCG+CF8FFGGGGGG7=FEG9D>@C@@+BDFGGGGGFDDFDGGGFEEGEEFGFGFGGG*>FFGGG9:,,,*>FC:>FEEEEGGGGD<CFEG5BC9BBCGG6**3B+<?DEG=ECEG5*AEGGDEC<GGGG@EG39BDGE3C?<,C544*:FCCC*0)/<
@M00200:205:000000000-AKKM3:1:1101:15799:9475 1:N:0:1
ATTGGGTTTAAAGCGCGCGTAGGCGGTCGGATAAGTCCGGTGTGAAAGTCAAAGGCTCAACCTTTGAATGCCGCTGGAAACTGTCTGGCTTGAGTCCGGGAGGGGCGAGTGGAATTCCTGGTGTAGCGGTGAAATGCGCAGATATCAGGAGGAACACCAATGGCGAAGGCAGCTCGCTGGAACGGTACTGACGCTGAGGCGCGAAAGCGTGGGGAGCGAACAGGATTAGATACCCCCGTA
+
GGGGGGGGGGGGGGGGGGGGGGGGGGGGGGGGGGGGGGGGGGGGGGGGFGGGGGGGGGGGGGGGGGGGGFGGGGGGGGGGGGGGGGGGGGGGGGGGGGGGGGGGGGGGGGGGGGGGGGGGGGGGGEGGGGGGGGGGGGGGGGGGGGGGGGGGGGGGGGGGGFGGGGGGGGGGGGGGGGGGGGGGGGFGGGGGGGGGDCFGGGGGGGGGGECGGGEGFGDGGCFGFGG?@4<FGGGGDFFE
@M00200:205:000000000-AKKM3:1:1101:6359:9486 1:N:0:1
ACTGGGTATAAAGAGCGCGCAGGCGGCCCGGCAAGTCGGGTGTGAAATCCCGGGGCTCAACCCCGGGACTGCATCCGATACTGTCGGGCTAGAGGTAGGTAGGGGAGATCGGAATTCCTGGTGTAGCGGTGAAATGCGCAGATATCAGGAGGAACACCGGTGGCGAAGGCGGATCTCTGGGCCTTACCTGACGCTCAGGCGCGAAAGCTAGGGGAGCGAACAGGATTAGATACCCGGGTA
+
GGGGGGGGGGGGGGGGGGGGGGGGGGGGGGGGGGGGGGGGGGGGGGGGGGGGGGGGGGGGGGGGGGGGGGGGGGGGGGGGGGGGGGGGGGGGGGGGGGGGGGGGGGGGGGGGGGGGGGGGGGGGGGGGGGGGGGGGGGGGGGGGGGGGGGGGGGGGGGGGGGGGDFGGGGGGGGGGGGGGGGGGGGGGGGGGGGGGGGGGGGGGGGGGGGGGGGFGDEEGGGGGFGG>FF4CGGEGFFFD
@M00200:205:000000000-AKKM3:1:1101:13662:9497 1:N:0:1
ACTGGGTTTAAAGAGCGCGTAGGCGGCGCGGGAAGGCGGCGGTGAAAGTCCGGGGCTCAACCCCGGATCGGCCGTGGCGACTCCCGCGCTGGAGCACAGTAGAGGCGGGTGGAATTCCGGGTGTAGCGGTGGAATGCGTAGATATCCGAAAGAACACCGGTGGCGAAGGCGGCTCGCTGGGCTATTGCTTACACTGATGCGCGACAGCGTGGGGAGCAAACAGGATTAGATACCCCAGTA
+
GGGGGGGGGGGGGFFGGGGGGGGGGGGGGGGGGGGGGGGGGGGGGGGGGGGGGGGGGGGGGGGGGGGGGGGGGGGGGGGGGGGGGGGGGGGGGGGGGGGGGGGGGGGGG<EE>FFGGGFGGEG*A798EE>E8CCCFG>CE5EG?FGGGGGGFGEF8C8E8:E8CCCEGCCEEEGGEEGGGD6FGG?FF*2<F?D?CFC?EDCCG53581/:EG><@C?CCGGGF:F?@F9:@E@F359:
@M00200:205:000000000-AKKM3:1:1101:9777:9513 1:N:0:1
ATTGGGTGTAAAGGGTGCGTAGGCGGCGCGGAGGGTGGGATGTGAAATCCCCTGGCTTAACCGGGGAATGGCGTCCCAAACCGCCGTGCTCGAGGAAGATAGAGGTGAGCGGAACTGATGGTGGAGCGGTGAAATGCGTTGATATCATCAGGAACACCCGTGGCGAAAGCGGCTCACTGGGTCTTCCCTGACGCTGAGGCACGAAAGCTAGGGGAGCGAACGGGATTAGATACCCTGGTA
+
GGGGGGGGGGGGGGGGGGGGGGGGGGGGGGGGGGGGGGGGGGGGGGGGGGGGGGGGGGGGGGGGGGGGGGGGGGGGGGGDGGGGGGGGGGGGGGGGGGGGGGGGGGCEGGGGDGGGGGGGGGGGGGGGGGGGGGGGGGGGGGGGGGGGGGGGGGGGGGGGGGGGGGGGGFGGGDGGGGGGGGGGGGGGGGFGGGGGCGFGGGGGGGCCGGFGGGEGBGGGGD5D?DG>@6<CGGGGF3?C
@M00200:205:000000000-AKKM3:1:1101:10212:9513 1:N:0:1
ATTGGGTGTAAAGCGCGCGCAGGCGGTCCTTTAAGTCTACCCGTGAAATGCCGGAGCTCAACTCCGCGCACGCCGGGGGATACTGGAGGACTGGAGACGAGTAGAGGCAAGCGGAATTCCGGGTGTAGCGGTGGAATGCGTAGAGATCCGGAAGAACACCGGAGGCGAAGGCGGCTTGCTGGGCTTGGTCTGACGCTGAGGCGCGAAAGCGTGGGGAGCGAACAGGATTAGATACCCGAGTA
+
GGGGGGGGGGGGGGGGGGGGGGGGGGGGGGGGGGGGGGGGGGGGGGGGGGGGGGGGGGGGGGGGGGGGGGGGGGGGGGGFG<FGGGGGGGGGGGGGGGGGGGGGGGGGGGGGGGGGGGGGGGGEFGGGGGGGGGGCFGGEFEGEGGGGGGGGEGGGGGGGGGDEGGGGGGGGGGGGGGGGGGGGGGGGGGGGGGGGEGGGGGGGG5DGGGG8EEBD:C5CCGGG?GC:4=4>@EGG)7>EGF
@M00200:205:000000000-AKKM3:1:1101:4556:9518 1:N:0:1
ATTGGGCATAAAGGGCGCGTAGGCGGCTCGCTAAGTTGCCGGTGAAACCCCGGGGCTCAACTCCGGGAAGTCTGGTAAGACTGACGAGCTCGAGCACGGTAGAGGCAGATGGAATTCCCGGTGTAGCGGTGGAATGCGTAGAGATCGGGAAGAACACCAGTGGCGAAGGCGGTCTGCTGGGCCGTTGCTGACGCTGAGGCGCGACAGCGTGGGGAGCAAACAGGATTAGATACCCGGGTA
+
GGGGGGGGGGGGFGGGGGGGGGGGGGGGGGGGGGGGGGGGGGGGGGGGGGGGGGGGGGGGGGGGGGGGGGGGGGGGFFGGGGGGGGGGGEGGGGGGGGC=DFFFGGCEFGGGGFGFGGGGGGGGGGGGGEGGGFGGGGGGGGG9FGGGEFGGGGFGGGGGFFGGGEEGGF<CGGGGGGGGGG@EGGGGGGCGGGGG58FFCDGCGC<<EGGGGGEGFGCGF5EG?<><4*4*<CFDF>@C
@M00200:205:000000000-AKKM3:1:1101:25177:9525 1:N:0:1
ACTGGGCTTAAAGGGTGTGTAGGTGGTGTGACTAGTCTTCTGTCAAAATCCGAGGCTCAACCTCGAACTTGCAGGGGAAACGGTCATACTCGAGGGTGCGAGGGGTGAATGGAACTCATGGAGTAGGGGTAAAATCCGTTGATATCATGGGGAACACCAAAAGCGAAGGCAATTCACTGGCGCACATCTGACACTGAAACACGAAAGCGTGGGTAGCGAATGGGATTAGATACCCTCGTAAGA
+
GGGGGGGGGGGGGGGGGGGGGGGGGGGGGGGGGGGGGGGGGGGGGGGGGGGGGGGGGGGGGGGGGGGGGGGGGGGGGGGGGGGGGGGGGGGGGGGGGGGGGGGGGGGGGGGGGGGGGGGGGGGGGGGGGGGFGGGGGGGGGGGGGGGGGGGGGGGGGGGGGGGGGGGGGGGGGGFGGGGFGGGGGGGGGGGGGGGGGGFGGGGGGGGFGGGCGGFGFGDGDF+C@GF<FFFGG6CGFFFCF2>
@M00200:205:000000000-AKKM3:1:1101:2784:9535 1:N:0:1
ATTGGGTATAAAGAGCGTGTAGGCGGCCCGGTAAGTCCGCTGTGAAAGTCCAGGGCTCAACCCTGGAATGCCGGCGGATACTGTCGGGCTAGAGTCCGGAAGAGGCGAGTGGAATTCCCGGTGTAGCGGTGAAATGCGCAGATATCGGGAGGAACACCTATGGCGAAGGCAGCTCGCTGGGACGGAACTGACGCTGAGACGCGAAAGCGTGGGGAGCAAACAGGATTAGATACCCCAGTAAGA
+
GGGGGGGGGGGGGGGGG@FGGGGGGGDGEEGGGGGGGGGGGGGGGCGAFGFFGGGGGGGGGGGG<EFGG8FGEC@CEGGGGGGGGGDGGGDFGGGCFCGCEDG=FCG:EFGGGGGFAF@FGGGGGGGGGGGGGGGGG7CEGGGGG9FFDGGGG,,CFGGGG?CFGGG@:CFDGFF88518A*AEECE8FFGGGGGDGGFGCDCEGGD*CEGGGGFGDG6FGGFC<C>?FFAGGCFGBEFFGAA
@M00200:205:000000000-AKKM3:1:1101:7831:9541 1:N:0:1
ACTGGGTGTAAAGGGCGCGTAGGTGGCCCGTTAAGTGGCTGGTGAAATCCCGGGGCTCAACTCCGGGGCTGCCGGTCAGACTGGCGAGCTAGAGCACGGTAGGGGCAGATGGAATTCCCGGTGTAGCGGTGGAATGCGTAGAGATCGGGAAGAATACCAGTGGCGAAGGCGTTCTGCTGGGCCGTTGCTGACACTGAGGCGCGACAGCGTGGGGAGCAAACAGGATTAGATACCAGTA
+
GGGGGGGGGGGGGGGGGGGGGGGGGGGGGGGGGGGGGGGGGGGGGGGGGGGGGGGGGGGGGGGGGGGGGGGGGGGGGGGGGGGGGGGGGGGGGGGGGGGGGGGGGGGGGGGGGGGGGGGGGGGGGGGGGGGGGGGGGGGGGGGGGGGGGGGGFGGGGGGGGGGGGGGGGGGGGGGGGGGFGGGGGGGGGGGGGGGGGFFFEGGGGGGGGGGGGGFDFGGGGGGG0CFD?FFGFFEFFB
@M00200:205:000000000-AKKM3:1:1101:6777:9560 1:N:0:1
ATTGGGTTTAAAGGGTGCGCAGGCGGCCGAGTGTGTGAGGCGTGAAAGCCCGGGGCTTAACCCCGGAATTGCACCTCAAACTACACGGCTAGAGCATTGGAGAGGGTAGCAGAATTCATGGTGTAGCAGTGAAATGCGTAGATATCATGAGGAATACCAGAGGCGAAGGCGGCTACCTGGACAATTGCTGACGCTCAGGCACGAAAGCGTGGGGAGCAAAAGGGATTAGATACCCCAGTA
+
GGGGGGGGGGGGGGGGGGGDGGGCGGGGGGGGGFGGGGGGGGGGGGGGGGGDGGGGGGGGGGGGGGGGGGGGGGGGGGGGGGGFFFEGGGGGGGGGGGGGGGGGGGGFGGGGGGGGGGFGGGGGGGGFGGGGGGGGGGGGGGGGGGFFGGGGGGGGGGGFDGGGGGGGGGGGGDEGFGGGGGGGGGEGGGGGGGGGGGF6=>EEG85CCEEGGGFGFGGGGGGG:49?FFFFGGFGBBFF
@M00200:205:000000000-AKKM3:1:1101:22323:9570 1:N:0:1
ATTGGGTTTAAAGCGCGTGTAGGCGGTTCGGTAAGTCCGCTGTGAAAGTCGGGGGCTCAACCCTCGGATGCCGGTGGATACTGTCGGACTAGAGTGCGGAAGAGGCGAGTGGAATTCCTGGTGTAGCGGTGAAATGCGCAGATATCAGGAGGAACACCGATTGCGAAGGCAGCTCGCTGGGACGTTACTGACGCTGAGACGCGAAAGCGTGGGGAGCAAACAGGATTAGATACCCCTGTA
+
GGGGGGGGGGGGGGGGGGGGGGGGGGGGGGGGGGGGGGGGGGGGGGGGGGGGGGGGGGGGGGGGGGGGGGGGGGGGGGGGGGGGGGGGGGGGGGGGGGGGGGGGGGGGGGGGGGGGGGGGGGGGGGGGGFGGGGGGGGGGGGGGGGGGGGGGGGGGGGGGGGGGGGGGGGGGGGGGGGGGEGGGGGGGGGGGGGGGEGGGGGGGGGGGGGGGGGDDFGGCFGGGFGGBFFFGG?EGFFFD
@M00200:205:000000000-AKKM3:1:1101:28857:9576 1:N:0:1
ATTGGGTATAAAGGGCGCGTAGGCGGCTAGGCAAGTCCTGGGTGAAATCCCTCGGCTCAACCGAGGAACTGCCTTGGAAACTGCCTGGCTCGAGGCCGGGAGAGGGTAGCGGAATTCCCAGTGTAGCGGTGAAATGCGTAGATACTGGGAGGAACACCAGTGGCGAAGGCGGCTACCTGGACCGGTTCTGACGCTGATGCGCGAAAGCGTGGGGAGCAAACAGGATTAGATACCCGGGTA
+
FGGGGGGGGEGCGGDGGEFGGDEGGGGGGGGGGCFGGGGGFGGG7EGGGGGGGGDGGGGGGGDGGGG<FECGGGGGFCFEGGGGGG9FGFFGFGCEGEDGF77FFGC<FGD>FEFGGG<<CFGGFGGEGG:CFGGGGGGECDGGGFDFGCBFCFGFGGGFGGGGE=E7BFC7BEEGGGFG+6AEG>8/2:CCEDGD899E595EEC5<8:8EGGFGF588C4CCBG>)*9-7AEC535;:
@M00200:205:000000000-AKKM3:1:1101:28385:9593 1:N:0:1
ATTGGGCTTAAAGGGCGCGTAGGCGTCCATGCAAGTCGACTGTGAAAGCCCGGGGCCTAACCCCGGAAGTGCAGTTGATACTGTATGGATTGAGTTCCGGAGAGGAAGATGGAATTCCCGGTGTAGCGGTGAAATGCGTAGATATCGGGAGGAACACCAGAGGCGAAGGCGATCTTCTGGACGGATACTGACGTTGAGGCGCGACAGCCAGGGGAGCACACGGGATTAGATACCCCGGTA
+
GGGGGGGGG<EGGGG;FGCGEEGGE8+@@@,C,FGFGGCF,CFEGGGG<FFCGGEC@E@DFF8CFGGG>FGGFGGFGCGG<?FGGGC8,CFFDFFG<5++=FGGG,B8BFGF,C<FGFCCFCFBBFDEG=@D=FFCGGG@FEEGGCFDD@:<BGGGGEFF7FGGGGEBEGEE58E@EGG@995=1=>F+;9FG/9=8<CF=)/C/:CD8*;CCE)9<C*;CCE)4>486*5:E,8<))7E
@M00200:205:000000000-AKKM3:1:1101:27277:9596 1:N:0:1
ATTGGGTTTAAAGGGTGCGTAGGTGGTCGGGTAAGTCCGATGTGAAATCTCCGAGCTCAACTCGGAAATGGCATTGGATACTATTCGGCTCGAGGGTCGGAGGGGAGACTGGAATTCTCGGTGTAGCAGTGAAATGCGTAGATATCGAGAGGAACACCAGTGGCGAAGGCGAGTCCCTGGACGACTCCTGACACTGAGGCACGAAAGCTAGGGGAGCAAACAGGATTAGATACCCTAGTAAGA
+
EEGFGGGDGGGAFGGGDGGGGGGCEGFDCC7FGGGGGFFFEFGGGGG96,C,@CGGGGGGGC<@7F:FGGGGGFGCG<F9DFAFFAEGGG7F@F77?EFGGGGGGDEEG<BCFGGGGG<FFFGGFGGGGGGGDGGGGGGGGGCDFGEGGGGGGGFGG@7:FGGGGGEGGGGDGG,,6BFFGGEC>:18CG7A9EGFFF55>CG>:=<FFDCFDGFD@=:FGGGCBGG<6=4CFFEG5)9:C<A
@M00200:205:000000000-AKKM3:1:1101:14521:9599 1:N:0:1
ATTGGGTTTAAAGGGCGCGTAGGCGGCGCGGGAAGGCGGCGGTGAAAGTCCGGGGCTCAACCCCGGATCGGCCGTGGCGACTCCCGCGCTGGAGCACAGTAGAGGCGGGTGGAATTCCGGGTGTAGCGGTGGAATGCGTAGAGATCCGGAAGAACACCGGTGGCGAAGGCGGCCCGCTGGGCTGTGGCTGACGCTGAGGCGCGACAGCGTGGGGAGCAAACAGGATTAGATACCCCCGTA
+
GGGGGGGGGGGGGGGGGGGGGGGGGGGGGGGGGGGGGGGGGGGGGGGGGGGGGGGGGGGGGGGGGGGGGGGGGGGGGGGGGGGGGGGGGGGGGGGGGGGGGGGGGGGGGGGGDGDGGGGGGCEEGGC?E;EG>F:F??;EG>FEGFGGGEDECCFC8EEGEGGCE>EEGGDG5CGGE5CGG8C>@CF8:<=E=59=?;F*:9E>8?DFGEGGGGBGBGGG4CGF1<72?@<CCCFFBB>E
@M00200:205:000000000-AKKM3:1:1101:13076:9600 1:N:0:1
ATTGGGTTTAAAGAGCGTGTAGGCGGCCCGGTAAGTCCGCCGTGAAAGTCCAGGGCTCAACCCTGGGATGCCGGCGGAAACTCTCGGGCTAGAGTCCGGAAGAGGCGAGTGGAATTCCTGGTGTAGCGGTGAAATGCGCAGATATCAGGAGGAACACCAATGGCGAAGGCAGCTCGCTGGGACGGTACTGACGCTGAGACGCGAAAGCGTGGGGAGCAAACAGGATTAGATACCCTGGTA
+
GGGGGGGGGGGGGGGGGGGGGGGGGGGGGGGGGGGGGGGGGGGGGGGGGGGGGGGGGGGGGGGGGGGGGGGGGGGGGGGGGGGGGGGGGGGGGGGGGGGGGGGGGGGGGGGGGGGGGGGGGGGGGGGGGGGGGGGGGGGGGGGGGGGGGGGGGGGGGGFGGGGGGGGGGGGGGGGGGGGGGGGGGGGGGFGGGDGGGGGGGGGGGGGGGGGGGGFGFGGGGGGG?4FFF=9CFDGGFFFG
@M00200:205:000000000-AKKM3:1:1101:24488:9603 1:N:0:1
ATTGGGTTTAAAGAGCTCGTAGGCGGCTTAGTAAGTCGGTCGTGAAAGCCCGAGGCTCAACTTCGGGACTGCGGTCGATACTGCTATAGCTAGAGTTTGGTAGAGGAGAACGGAATTCCCGGTGTAGCGGTGGAATGCGCAGATATCGGGAGGAACACCTGTAGCGAAGGCGGTTCTCTGGGCCAATACTGACGCTGAGGAGCGACAGCGTGGGGAGCAAACGGGATTAGATACCCTAGTA
+
GGGGGGGGCFGGGGGGGGGGGGGGGGGGGGGFGGEGFGGGGGGGGFGGFGGGGGGGGGGGGGGGFGGGGGGGGGGGGGGGGGFFGGGGGGFFGGFFGGGGGGGCFD=FGGGGGGGDGGGGGGGGEGFAFGFGGGGGGGGGGGGDAFGDFGECC:FFGGGGGGGGGG8FGGGGGCGGFGGFDGGGGFEGGGGGGGGGGGD=6DGGG*9DGGEGGCDGFGFCCGEGFGD??6AF73<FF?>F7
@M00200:205:000000000-AKKM3:1:1101:16282:9629 1:N:0:1
ATTGGGTATAAAGGGCGCGTAGGTGGCGACATAAGGCTGTGGTGAAAGTCTGGGGCTCAACTCCAGATCGGCCGTGGCAACTGTGTTGCTTGGGCACCGTAGAGGCAGATGGAATTCCGGGTGTAGCGGTGGAATGCGTAGAGATCCGGAAGAACACCAGTGGCGAAGGCGGTCTGCTGGGCGGTGAGTCCGCAAGGACTCAATAGCCGACACTGAGGCGCGACAGCGTGGGGCGCAAACAGGG
+
GGGGGGGGGGGFGGGGGGGGGGGGGGGGGGGGGGFGGGGGFGGGGGGGGGGGGGGGEGGGGGGGGGGGGGGGGGGG@FGFGFGGGGGGGGGGGGGFEGGGGEGGGGDGGFGGGGGGGGFEGGGGGFFGDFGGGGFGG:FEFCF9;FGGGGGEGCGGGGGGGCFDGGGGGGEEEGGGGFGC@FGEGG>CFGGGGE)>CCFGGG+9CFFGE*1/?8=:F58?CDC76CF>;@6<C*27B)77C28(
@M00200:205:000000000-AKKM3:1:1101:24781:9637 1:N:0:1
ATTGGGCATAAAGGGCGCGCAGGCGGCTACGTAAGTCCGGCGTGAAATCCCACGGCTCAACTGTGGAACTGCGTCGGAAACTGCGTTGGCTTGAGGATGGTAGAGGCCATTAGAACTAGCGGTGTAGCGGTGAAATGCGCAGATATCGCTAGGAATGCCGGTGGCGAAGGCGGATGGCTGGGCCACTCCTGACGCTGAGGCGCGAAAGCTAGGGGAGCGAACCGGATTAGATCCCCTTGTA
+
GGGGGGGGGGGGGGGGGGGGGGGGGGGGGGGGGGGGGGGGGGGGGGGGGGGGGGGGGGGGGGGGGGGGGGGGGGGGGGGGGGGGGGGGGGGFGGFGGGGGGFD<AFGFCFGGGGGGGGGGG7FEGGGGGGGGGGGGGGDGFGDEFGGGGGGGGGGGGGGGGGG7FFGCEGGGGGE@FGGCEGGGGGFFFGG7<EGEGGF5FDEGGGDDGFGCFG:>5EE=DGCCB39:F4-:+<@FFFFG*
@M00200:205:000000000-AKKM3:1:1101:18069:9640 1:N:0:1
ATTGGGTTTAAAGGGCGCGTAGGCGGTCCGCTAAGTGTGTGGTGAAAGCCCGGGGCTCAACCCCGGGTCTGCCGTGCAAACTGTCGGACTTGAGGACTGTAGAGGCAGGTGGAATTCCGGGTGTAGCGGTGGAATGCGTAGAGATCCGGAAGAAGACCGGTGGCGAAGGCGGCCCCCTGGTTGGATACTGACGCTGAGACGCGAAAGCGTGGGGAGCAAACAGGATTAGATACCCGAGTA
+
GGGGGGGGGGGGGGGGGGGGGGGGGGGGGGGGGGGGGGGGGGGGGGGGGGGGGGGGGGGGGGGGGGGGGGGGGGGGGGGGGGGGGGGGGGGGGGGGGGGGGGGGGGGGGGGGGGGGGGGGGGGGGGGGGGGGGGGGGGGGGGGGGGGGGGGGGGFGGGGGGGGGGGGGGGGGGGGGGGGGGGGGGGGGGGGGGGGGGGCGGGGGGGGFEEGGGGFGFGGFGGGD:GGFFFBG?FGCB>@E
@M00200:205:000000000-AKKM3:1:1101:4970:9645 1:N:0:1
ATTGGGTTTAAAGGGTTCGTAGGCGGCCAACTAAGTCAGACGTGAAATCCCTCGGCTCAACCGGGGAACTGCGTCTGATACTGGTTGGCTTGAATCCGGGAGAGGGATGCGGAATTCCAGGTGTAGCGGTGAAATGCGTAGATATCTGGAGGAACACCGGTGGCGAAGGCGGCATCCTGGACCGGCATTGACGCTGAGGAACGAAAGCCAGGGGAGCAAACGGGATTAGATACCCCAGTA
+
GGGGGGFGGFGGGGGGGGGGGGGGGGGGGGGGGGGGGGFGGGGGGGGGGGGGGGGGGGGFGGGGGGGGGGGGGGGGFGGFGGGGGGGGGGGGGGFGGFGGFE:FEEGGEGGG7F@FGGGGGGGGGGGGGGEFGG9><FGGGFGGGGGGGGGDDFCEGGGGGFGFGGGEDFEGGDGCG9FFFGGGDGGGDF?FGGDGEFCE6CEEGCDGFGGFCE3CEGGGDC55(/>?=F>FGFGFDFFC
@M00200:205:000000000-AKKM3:1:1101:22975:9646 1:N:0:1
ACTGGGTTTAAAGGGAGCGTAGGCGGATAGTTTAGTCAGAGGTGAAAGCCCAGGGCTCAACCTTGGAATTGCCTTTGATACTGGCTATCTTGAGTATGGAAGAGGTATGTGGAACTCCGAGTGTAGAGGTGAAATTCGTAGATATTCGGAAGAACACCAGTGGCGAAGGCGACATACTGGTCCATTACTGACGCTGAGGCTCGAAAGCGTGGGGAGCAAACAGGATTAGATACCCTCGTA
+
GGGGGGGGGGGGGGGGGGGGGGGGGGGGGGGGGGGGGGGGGGGGGGGGGGGGGGGGGGGGGGGGGGGGGGGGGGGGGGGGGGGGGGGGGGGGFGGGGGGGGGGGGGGGGGGGGGGGGGGGGGGGGGGGGGGGGGGGGGGGGGGGGGGGGGGGGGGGGGGFFFGGDGGDFGGGGGGGGGGGGGGGGGGGGGGGGGGGGGFGFC>CFGCFCEGGGG:DFFGCFGCF;DG3A=<C?CFCFDF5
@M00200:205:000000000-AKKM3:1:1101:6104:9680 1:N:0:1
ATTGGGTTTAAAGCGCACGTAGGCGGACTCTTAAGTCGGTGGTGAAATCCTGGAGCTCAACTCCAGAACTGCCTTCGATACTGGGAGTCTCGAGTTCGGGAGAGGTGAGTGGAACTGCGAGTGTAGAGGTGAAATTCGTAGATATTCGCAAGAACACCAGTGGCGAAGGCGGCTCACTGGCCCGATACTGACGCTGAGGTGCGAAAGCGTGGGGAGCAAACAGGATTAGATACCCTTGTA
+
GGGGGGGGGGGGGGGGGGGAEFGGGGGGGGGGGGGGGGGGGGGGGGGGGGGGGGGGGGGGGFGFFGGGGGGFGGGGGGGGGGGGGGGGGGGGGGFGGGCGGGGGGGGGGFBEGGGGGGGDGGGGGDFGGGGGGGGGGGGGGGGGGGGCEFGGGCFAFGGFEFGEGGGDF>CEGGGGGGFGCFFGGGGDGGECEECECFFCGFGGEE)>=CEEGD5CDGGGGC@426*<?FFFF@F4F4FC
@M00200:205:000000000-AKKM3:1:1101:18366:9704 1:N:0:1
ATTGGGTATAAAGGGCGCGTAGGCGGCTTGCCAAGTCCGGGGTGAAATCCTGCAGCTCAACTGTAGAAGTGCCTGGGATACTGGCGAGCTTGAGGGAGGTAGGGGTGGGTGGAACTTCTGGTGGAGCGGTGAAATGCGTTGATATCAGAAGGAACGCCGGTGGCGAAAGCGACCCACTGGATCTCTACTGACGCTGAGGCGCGAAAGCCAGGGGAGCAAACGGGATTAGATACCCCTGTA
+
GGGGGGGGGGGGGGGGGGGGGGGGGGGGGGGGGGGGGGGGGGGGGGGGGGGGGGGGGGGGGGGGGGGGGGGGGGGGGGGGGGGGGGGGGGGGGGGGGGGGGGGGGGGGGGGGGGGGGGGGGGGGGGGGGGGGGGGGGGGGGGGGGGGGGGGGGGGGGGGGGGGGGGGGGGGGGGGGGGGGGGGGGGGGGGFGGGGGGGGGGGGGGGGGGGGGGGFGFGCGGGGGBGGFFFFGFGGGFFFG
@M00200:205:000000000-AKKM3:1:1101:17558:9718 1:N:0:1
ACTGGGCTTAAAGGGCGCGTAGGCGGCGCGAGGAGTCGGGGGTGAAAGTCCGGGGCTCAACCCCGGATCGGCCTTCGAGACTCTCGCGCTGGAGCACAGTAGAGGCGGGTGGAATTCCGGGTGTAGCGGTGGAATGCGTAGAGATCCGGAAGAACACCGGTGGCGAAGGCGGCCCGCTGGGCTGTGGCTGACGCTGAGGCGCGACAGCGTGGGGAGCAAACAGGATTAGATACCCCTGTA
+
GGGGGGGGGGGGGGGGGGGGGGGGGGGGGGGGGGGGGGGGGGGGGGGGGGGGGGGGGGGGGGGGGGGGGGGGGGGGGGGFGGGFGGGGGGGGGGGGGGGGGGGGGGGGDFCGFGGFEGGGG*=<:,>?G85C*A@8::**/130:<CEG8**2<6CEG8?CEE8?*?>EEEGEGGGGC8EG8ECFCF*>D:CE:55:EFF=CECG8CC?*;ECE)9.7*<9*8716D8?F9:EFGC)5?7
@M00200:205:000000000-AKKM3:1:1101:25762:9745 1:N:0:1
ATTGGGTTTAAAGCGCGTGTAGGCGGCTACGTGTGTCGGGCGTGAAATCCCATGGCTCAACCATGGAAGTGCACCCGAAACTGCGTAGCTAGAGTCCTGGAGAGGAAGGTGGAATGCTTGGTGTAGAGGTGAAATTCGTAGATATCAAGCGGAACACCGGTGGCGAAGGCGGCCTTCTGGACAGTGACTGACGCTGAGACGCGAAAGCGTGGGGAGCAAACAGGATTAGATACCCTAGTAAGA
+
GGGGGGGGGGGGGGGGGGGGGGGGGGGGGGGGGGGGGGGGGGGGGGGGGGGGGGGGGGGGGGGGGGGGGGGGGGGGGGGGGGGGGGGGGGGGEFGGGGGGGGGGGGGGGGGGGGGGGGGGGGGGGGGGGGGGGGFGGGGGGGGGGGGGGGDCGGG<DFGGGGD@EDGGGGGGGGDCFGGGGGGGGGFCGGGGGGGGGGGGGDGDC*CFGEGGGG>D:7FGFFFG0<75@@2:F<C45>BFC>:
@M00200:205:000000000-AKKM3:1:1101:24778:9745 1:N:0:1
ATTGGGTGTAAAGGGCGCGTAGGCGGGATGGCAAGTCAGTCGTGAAATCTCTCGGCTCAACCGAGAAACGTCGGCTGATACTGCCGTTCTTGAGGGATGCAGAGGAGACTGGAATTCCCGGTGTAGCGGTGAAATGTGTAGAGATCGGGAGGAACACCGGTGGCGAAGGCGGGTCTCTGGGCATTTCCTGACGCTGAGGCGCGAAAGCGTGGGGAGCAAACGGGATTAGATACCCCCGTA
+
GGGGGGGGGGGGGGGGGGGGGGGGGGGGGGGGGGGGGGGGGGGGGGGGGGGGGGGGGGGGGGGGGGGGGGGGGGGGGGGGGGGGGGGGGGGGGGGGGGGGGGGGGGGGGGGGGGGGGGGGGGGGGGGGGFGGGGGGGGGGGGGGGGGGGGGGGGGGGGGGGGGGGGGGGGGGGGCGGGGFGGGGGGGGGGGGGGGGDGGGG<CGGEDGGGGGGGFGFGFGFGGD:GG<FF9CCECFFFBD
@M00200:205:000000000-AKKM3:1:1101:7171:9751 1:N:0:1
ACTGGGTTTAAAGCGAGCGCAGGTGGTTTATTAAGTCTGGTGTAAAAGGCAGTGGCTCAACCATTGTATGCATTGGAAACTGGTAGACTTGAGTGCAGGAGAGGAGAGTGGAATTCCATGTGTAGCGGTGAAATGCGTAGATATATGGAGGAACACCGGTGGCGAAAGCGGCTCTCTGGCCTGTAACTGACACTGAGGCTCGAAAGCGTGGGGAGCAAACAGGATTAGATACCCTAGTA
+
GGGGGGGGGGGGGGGGGGGGGGGFGGGGGGGGGGGGGGGGGGGGGGGGGGGGGGGGGGGGGGGGGGGGGGGGGGGGGGGGFGGGGGGGGGGGGGGFGGGGGGGGGGGGGGGGGGGGGFGGGGGGGGGGGGGGGGGGGGGGGGGGGGGFGGGGGGGGGEGGGGGGEEGGGGDEEEGGFFGGGFGGFFGGFGGGGGGGGGGFGGGB8EGGGGGGGGADFEFCFGGF@FGFFFFGGGC55:F
@M00200:205:000000000-AKKM3:1:1101:7841:9774 1:N:0:1
ATTGGGCTTAAAGGGCGCGTAGGCGGCTACGTAAGTCCGGCGTGAAATCCCACGGCTTAACTGTGGAACTGCGTCGGATACTGCGTTGGCTAGAGGACGGTAGAGGCTAGTGGAACTAGCGGTGTAGCGGTGAAATGCGCAGATATCGCTAGGAACGCCGGTGGCGAAGGCGACTGGCTGGGCCGATCCTGACGCTGAGGCGCGAAAGCTAGGGGAGCGAACCGGATTAGATACCCTGGTA
+
GGGGGGGGGGGGGGGGGGGGGGGGGGGGGGGGGGGGGGGGGGGGGGGGGGGGGGGGGGGGGGGGGGGGGGGGGGGGGGGGGGGGGGGGGGGGGGGGGGGGGGGGGGGGGGGGGGGGGGGGGGGGGCFGGGGGGGGGGGGGGGGGGGGGGGCEGGGGGGGGGGGGGGGGGGGGGGGGGGGGGEGGGGGGDFGFGGGGGEGGGGGDDEGGGGGGGGBDEEGCDDGGFGD?FFAFGFGGFFFFD
@M00200:205:000000000-AKKM3:1:1101:7250:9792 1:N:0:1
ACTGGGTTTAAAGGGCGCGTAGGTGGCCCGTTAAGTGGCTGGTGAAATCCCGGGGCTCAACTCCGGGGCTGCCGGTCAGACTGGCGAGCTAGAGCACGGTAGGGGCAGATGGAATTCCCGGTGTAGCGGTGGAATGCGTAGAGATCGGGAAGAATACCAGTGGCGAAGGCGTTCTGCTGGGCCGTTGCTGACGCTGAGGCGCGACAGCGTGGGGAGCAAACAGGATTAGATACCCTCGTA
+
GFGGGGGGGGGGGFGGGGEGGGGGCFFGGDGGEGGGGGGGGGGGGGGGGGGGCCGGGGFGGGGGGGDGGGGGGD7FGGFFGGGGGGG>EGGGGGGGGGGGGGFGGCGGFFGGFFGGGGGEGGGGDFGGGGGG*FE@FEGDGDGGGGCFGEGGGFGCFGGGGGFEGG:F7CFE8E;FFGCGEGGGGGGGFFFGGGDCCFFGGGG5EGGGG:C>EDBDEG6CGGCG:DC2F6AGDFF*.7>G
@M00200:205:000000000-AKKM3:1:1101:25177:9820 1:N:0:1
ATTGGGTTTAAAGGGCGCGTAGGTGGCGGCATAAGGCCGTGGTGAAAGTCCGGGGCTCAACTCCGGATCGGCCATGGCAACTGTGTCGCTGGGGCACCGTAGAGGCAGATGGAATTCCGGGTGTAGCGGTGGAATGCGTAGAGATCGGGAAGAACATCAGTGGCGAAGGCGGCCTGCTGGGCTGTTGCTGACGCTGAGGCGCGACAGCGTGGGGAGCAAACAGGATTAGATACCCCAGTA
+
GGGGGGGGGGGGGGGGGGGGGGGGGGGGGGGGGGGGGGGGGGGGGGGGGGGGGGGGGGGGGGGGGGGGGGGGGGGGGGGGGGGGGGGGGGGGGGGGGGGGGGGGGGGGGGGGGGGGGGGGGGGGGGGGGGGEGGGGGGEGGGGCFGGGGGGGGGGGGGGFGGGGGGGGGGGGGGGCFFGGGGGGGGGGGGGFGG:7?FFGG:EGGC<FGGGGGGFGFGGGG58F:GF?4=<DFCFG:56C
@M00200:205:000000000-AKKM3:1:1101:5244:9836 1:N:0:1
ACTGGGCATAAAGGGCGCGTAGGTGGCCCGTTAAGTGGCTGGTGAAATCCCGGGGCTCAACTCCGGGGCTGCCGGTCAGACTGGCGAGCTAGAGCACGGTAGGGGCAGATGGAATTCCCGGTGTAGCGGTGGAATGCGTAGAGATCGGGAAGAATACCAGTGGCGAAGGCGTTCTGCTGGGCCGTTGCTGACACTGAGGCGCGACAGCGTGGGGAGCAAACAGGATTAGATACCCGTGTA
+
GGGGGFGGGGGGGGGGGGGGGGGGGGGGGGGGGGGGGGGGGDGFGGFGGGGGGFEFGGGGGGGGGGGGGGGGGGGGGGGGGGGGGGEGGGGGGGGGGGGFFEGGGGGGGGFGGGGGGGGGGGGGGGGGGGGDGCGGGGGGGCG9FFFGGFGEDGGGGFGGGGGGGGGGGGGGGGGGGGFDEGGGGGGGGGDEFGGGGGGGGGGD>CDG=5?EEGFG7:*<<*AF?CF7=BBCEFCD575:
@M00200:205:000000000-AKKM3:1:1101:21376:9848 1:N:0:1
ATTGGGTTTAAAGAGCGCGCAGGCGGTCGTGCAAGTCGCGTGTGAAAGCCCCCGGCTCAACTGGGGAGGGTCACGCGATACTGCTCGACTCGAAGGCAGGAGAGGGAAGTGGAATTCCCGGTGTAGTGGTGAAATGCGTAGATATCGGGAGGAACACCAGTGGCGAAGGCGACTTCCTGGCCTGTTCTTGACGCTGAGGCGCGAAAGCTAGGGTAGCAAACGGGATTAGATACCCCCGTA
+
GGGGGGGGGGGGGGGGGGGGGGGGGGGGGGGGGGGGGGGGGGGGGGGGGGGGGGGGGGGGGGGGGGGGGGGGGGGGGGGGGGGGGGGGGGGGGGGGGGGGGGGGGGGGGGGGGGGGGGGGGGGGGGGGGGGGGGGGGGGGGGGGGGGGGGGGGGGGGGGGGGGGGGGGGFGGGGGGGGGGGGGGFGGGGGFGGGGGGGGGGGGGGGGGGGGGGGFDFGGGGGGGFGFFF?BGGGGGFFE5
@M00200:205:000000000-AKKM3:1:1101:14515:9858 1:N:0:1
ATTGGGTTTAAAGTGCGCGTAGGCGGTCTGTTAAGTCGGTGGTGAAATACTTCGGCTCAACCGGAGAATGGCCGCTGAAACTGGCAGGCTCGAGGGAGGGAGAGGTGCGTGGAACTTCCGGTGGAGCGGTGAAATGCGTTGATATCGGAAGGAACACCTGTGGCGAAGGCGGCGCACTGGACCTCTTCTGACGCTGAGGCGCGAAAGCCAGGGTAGCGAACGGGATTAGATACCCGAGTA
+
GGGGGGGGGGGGGGGGGGGGGGGGGGGGGGGGGGGGGGGGGGGGGGGGGGGGGGGGGGGGGGGGGGGGGGGGGGGGGGGGGGGGGGGGGGGGGGGGGGGGGGGGGGGGGGGGGGGGGGGGGEFGGGGGGGGGGGGGGGGGGGGGGGGGGGGGGGGGGGGGGGGGGGGGGGGGGGGGGGGGGGGGGGGGGFFGGGGGGGGGGGGGGGGGGGGGGGFGFGGGGGGGBDGFFFFGGCFCDFFG
@M00200:205:000000000-AKKM3:1:1101:17249:9877 1:N:0:1
ATTGGGTATAAAGAGCGCGCAGGCGGTCGTGCAAGTCGCGTGTGAAAGCCCCCGGCTCAACTGGGGAGGGTCACGCGATACTGCTCGACTCGAAGGCAGGAGAGGGAAGTGGAATTCCCGGTGTAGTGGTGAAATGCGTAGATATCGGGAGGAACACCAGTGGCGAAGGCGACTTCCTGGCCTGTTCTTGACGCTGAGGCGCGAAAGCTAGGGTAGCAAACGGGATTAGATACCCTCGTA
+
GGGGGGGGGGGGGGGGGGGGGGGGGGGGGGGGGGGGGGGGGGGGGGGGGGGGGGGGGGGGGGGGGGGGGGGGGGGGGGGGGGGGGGGGGGGGGGGGGGGGGGGGGGGGGGGGGGGGGGGGGGGGGGGGGGGGGGGGGGGGGGGFFGGGGGGGGGGGGGGGGGGGGGGGGGGGGGGGGGGGGGGGGGGGGGGGGGGGGGGGEGEGGGGGGGGGGGFGFFFFGGGGBGC<FFFGGGGF@>FC
@M00200:205:000000000-AKKM3:1:1101:24903:9877 1:N:0:1
ATTGGGTTTAAAGCGCGCGCAGGCGGCTTCGCGCGCCCACCGTGAAAGCCCCCGGCTTAACCGGGGAGAGTCGGTGGGGACGGCGAGGCTTGAGGGCGGGAGAGGGCGGTGGAATTCCCGGTGTAGTGGTGAAATGCGTAGAGATCGGGAGGAACACCTGTGGCGAAGGCGGCCGCCTGGGCCGACCCTGACGCTGAGGCGCGAAGGCGTGGGGAGCGAACGGGATTAGATACCCCAGTA
+
GGGGGGGGGGGGGGGGGGGGGGGGGGGGGGGGGGGGGGGGGGGGGGGGGGGGGGGGGGGGGGGGGGGGGGGGGGGGGGGGGGGGGGGGGGGGGGGGGGGGGGGGGGGGGGGGGGGGGGGGGEGGGGGGGGGGGGGGGGGGGGGGGGGGGGGDEGGGGGGGGGGGGGGGG5EEGGGGGGGGGGGGGGGGGGGGGGGGDGGGGGGDEGGGGG5?CDEGFGECCD5C?GGFFFFGGGGG)7<C
@M00200:205:000000000-AKKM3:1:1101:21422:9883 1:N:0:1
ATTGGGTGTAAAGGGCGCGTAGGCGGCCATGCGTGTCTTCCGTGAAATCCCTCGGCTCAACCGAGGACGTGCGGAAGAAACTGCAAGGCTCGAGTCCAGAAGAGGGGGGCGGAATTCCCAGTGTAGCGGTGAAATGCGTAGATATTGGGAGGAACACCAGTGGCGAAGGCGGTCCCCTGGGCTGGTACTGACGCTGAGGCGCGAAAGCGTGGGGAGCAAACAGGATTAGATACCCCTGTA
+
GGGGGGGGGGGGGGGGGGGGGGGGGGGGGGFGGGGGGGGGGGGGGGGGGGGGGGGGGGGGGGGGGGGGGGGGGGGGGGGGGGGGGGGGGFGGGGGGGGGGGGGGGGGGGGGGGGGGGGGGGGGGGGGGGGGGGGGGGGEGGGGGGGGGGGGEGGGGGGGCGGGGGGGGGGGGGGGGGGGGGGGGGGGGGGGFGGDEGGGGGDG>E=DGCEEGGGFGFGGGFGGGBFG7?FFGGGFG>FFF
@M00200:205:000000000-AKKM3:1:1101:23832:9899 1:N:0:1
ATTGGGTTTAAAGTGTGCGCAGGCGGCCGAGCAAGTCGAGTGTGAAATCCCCGGGCTTAACTTGGGAATTGCGCTCGAAACTACTTGGCTGGAGTGTGGCAGAGGGGGGTGGAATTCCACGTGTAGCGGTGAAATGCGTAGAGATGTGGAGGAACACCAATGGCGAAGGCAGCCCCCTGGGCCAACACTGACGCTCATGCACGAAAGCGTGGGGAGCAAACAGGATTAGATACCCGAGTA
+
GGGGGGGGGGGGGGGGGGGGGGGGGGGGGGGGGGGGGGGGGGGGGGGGGGGGGGGGGGGGGGGGGGGGGGGGGGGGGGGGGGGGGGGGGGGGGGGGGGGGGGGGGGGGGGGGGGGGGGGGGGGGGGGGGGGGGGGGGGGGGGGGGGGGGGGGGGGGGGGGGGGGGEGGGGGGGGGGGGGGGGGGGGGGGGGFDGGGGGGGGGGGEEDGGGGGGGBGFGGGFGG<<GF2?FFGFGGGDEFG
@M00200:205:000000000-AKKM3:1:1101:26498:9908 1:N:0:1
ATTGGGTGTAAAGGGCGCGTAGGTGGCCCGTTAAGTGGCTGGTGAAATCCCGGGGCTCAACTCCGGGGCTGCCGGTCAGACTGGCGAGCTAGAGCACGGTAGGGGCAGATGGAATTCCCGGTGTAGCGGTGGAATGCGTAGAGATCGGGAAGAATACCAGTGGCGAAGGCGTTCTGCTGGGCCGTTGCTGACACTGAGGCGCGACAGCGTGGGGAGCAAACAGGATTAGATACCCGAGTA
+
GGGGGGGGGGGGGGGGGGGGGGGGGGGGGGGGGGGGGGGGGGGGGGGGGGGGGGGGGGGGGGGGGGGGGGGGGGGGGGGGGGGGGGGFGGGGGGGGGGGGGGGGGGGGGGGGGGGGGGGGGGGGGGGGGGGGGGGGGGGGGGGGGGFDG>FFGGGGGGFFFGGGGCGGGGGGGGGGGGGGGGGGGGGGGG9FGGGGGGGFEGGEGDCFGGGGGGEGFF?CFGGG:GGFFFFFGGGGFEFD
@M00200:205:000000000-AKKM3:1:1101:7403:9922 1:N:0:1
ATTGGGTGTAAAGGGAGCGTAGGTGGATAGTTTAGTCAGAGGTGAAAGCCCAGGGCTCAACCTTGGAATTGCCTTTGATACTGGCTATCTTGAGTATGGAAGAGGTATGTGGAACTCCGAGTGTAGAGGTGAAATTCGTAGATATTCGGACGAACACCAGTGGCGAAGGCGACATACTGGTCCATTACTGACGCTGAGGCTCGAAAGCGTGGGGAGCAAACAGGATTAGATACCCTCGTACGAT
+
FGGAFG;BFDFFF9;CGG7@FEC,CD8F6C,C,CFCEFFFFFGGGGGG8F<C@F@FGGAFF<C,CFG9,C@FFGDE,<CEFGF8F,FFFF<<FEFF,<FCFGGFGGGFG?EFF?4FFFEECFDFGFGFGGGFF9,,EFEGG7FAF;FGGG+FCC7C8@FFGGGGEG++@FE@C6B>EFCCEFG?FGFGFGGGGCCGEFF>FFEC85CDEEGGCE>5B*:+;7857FG@FA?7EFF0>D>5*4((
@M00200:205:000000000-AKKM3:1:1101:19605:9923 1:N:0:1
ATTGGGTTTAAAGGGCGCGTAGGCGGCGCGGGAAGGCGGCGGTGAAAGTCCGGGGCTCAACCCCGGATCGGCCGTGGCGACTCCCGCGCTGGAGCACAGTAGAGGCGGGTGGAATTCCGGGTGTAGCGGTGGAATGCGTAGAGATCCGGAAGAACACCGGTGGCGAAGGCGGCCCGCTGGGCTGTGGCTGACGCTGAGGCGCGACAGCGTGGGGAGCAAACAGGATTAGATACCCCAGTAAGA
+
GGGGGGGGGGGGGGGGGGGGGGGGGGGGGGGGGGGGGGGGGGGGGGGGGGGGGGGGGGGGGGGGGGGGGGGGGGGGGGGGGGGGGGGGGGGGGGGFGGGGGGGGGGGGGGGGGGGGGGGGGGG>FGFGGGGGGGGGFGGGGGFCCFGGGEGGGGGGGGEG5:EGGEEEGGGEGCGEEG>GCFFGGGGGGDCFGEGGGGGDEDG>81>F8/8EEE)7:*@FF4FC<<C2?=>D7EGG3:??GAA
@M00200:205:000000000-AKKM3:1:1101:16499:9934 1:N:0:1
ACTGGGTGTAAAGTGCGCGTAGGCGGGATGGCAAGTCGGTCGTGAAATCCTTCGGCTCAACCGAAGAACGTCGATCGATACTGCTGTTCTAGAGGATTGCAGAGGAGACTGGAATTCCCGGTGTAGCGGTGAAATGTGTAGAGATCGGGAGGAACACCAGTGGCGAAGGCGACACACTGGCTCATTACTGACGCTGAGGCTCGAAAGCGTGGGGAGCAAACAGGATTAGATACCCCCGTA
+
GGGGGGGGGGGGGGGGGGGGGGGGGGGGGGGGGGGGGGGGGGGGGGGGGGGGGGGGGGGGGGGGGGGGGGGGGGGGGGGGGGGGGGGGGGGGGGGGGGGGGGGGGGGGGGGGGGGGGGGGGGGGGGGGGGGGGGGGGGGGGGGGGGGGGGGGGGGGGGGGGGGGGGGGGGGGGGGGGGGGGGGGGGGGGCEGGGGGGGGGGGGGGC7CGGGGGGFGFGGGGGGGFGG?FFFGG?FFDFF=
@M00200:205:000000000-AKKM3:1:1101:21295:9944 1:N:0:1
ATTGGGCGTAAAGAGCGTGTAGGCGGTCCGGTAAGTCGGCTGTGAAAGTCCAGGGCTCAACCCTGGGATGCCGGTCGATGCTGCCGGACTAGAGTTCGGAAGAGGCGAGTGGAATTCCCGGTGTAGCGGTGAAATGCGCAGATATCGGGAGGAACACCAATGGCGAAGGCAGCTCGCTGGGACGTTACTGACGCTGAGACGCGAAAGCGTGGGGAGCAAACAGGATTAGATACCCCAGTA
+
GGGGGGGGGGGGGGGGGGGGGGGGGGGGGGGGGGGGGGGGGGGGGGGGGGGGGGGGGGGGGGGGGGGGGGGGGGEGGGG<FGGGGGGGGGGGGGGGGGGGGGGGGGGGGGGGGGGGGGGGGGGGGGGGGGGGGGGGGGGGGGGGGGGGDGGGGGGGGGGGGGGGGGEGGGGGGGGGGGGGGGGGGGGGGGGGGGGG88FGGGGGGGGGGGGGGD>DE=FGGGG:0D:>=F<FFGGG>>?F
@M00200:205:000000000-AKKM3:1:1101:3481:9951 1:N:0:1
ATTGGGTTTAAAGGGCGCGTAGGTGGCCCGTTAAGTGGCTGGTGAAATCCCGGGGCTCAACTCCGGGGCTGCCGGTCAGACTGGCGAGCTAGAGCACGGTAGGGGCAGATGGAATTCCCGGTGTAGCGGTGGAATGCGTAGAGATCGGGAAGAATACCAGTGGCGAAGGCGTTCTGCTGGGCCGTTGCTGACACTGAGGCGCGACAGAGTGGGGAGCAAACAGGATTAGATACCCCAGTA
+
F<FFGGGGGGGGGGG>FGGGGGGGGGGGGGGGGGGFFFGFGGFGGGGG9EFGGGGGE7EGGGGGGGGGGGGGGGGGGGGGGGFGGGGGGGFGGGGGFFGFGGGGGGGGFGGGGGGGGFFFEGGEGGGGGEEECFGD;FEEEEFCFGGGGFBFGGGGCB:FFGCCE:EFE7FECCCF?EFGDFGEGCE=+:EE??*A@CEF*7C88C7*3<CFGE3DEGFFDDG<3CFFFB2>2<87>:?C
@M00200:205:000000000-AKKM3:1:1101:6553:9977 1:N:0:1
ACTGGGCATAAAGTGCGTGTAGGCGGTCCGGTAAGTGAAATGTGAAATGCCTCGGCTCACCCGAGGACCTGCATCTCAAACTGCCGAACTAGAGTATGGGAGAGGATGAGGGAATTCCTGGTGTAGCGGTGAAATGCGTAGATATCAGGAGGAACACCGGTGGCGAAAGCGCTCATCTAGCCCAATACTGACGCTGAGGCGCGAAAGCTAGGGGAGCAACCGGGATTAGCTACCCCGGTA
+
GGGGGGGGGGCFGGGGGGGGGGGGGGGGGGGGCFGGFFFGGGGGGGCFFGGGGGCFFGCFFGFEGDGGGGGGGFFGFDFGAFFFGGC:FGGCFGGAFGFGFGGGDGFGGFAFG<FEGGGGGGGFAFGGCFFCFGGGGGG7CFFDFGGGGGGCEGGFGGEFGDEGGGCFGFGGGGGGGGGGFFG8E>DFFDFGGGDG5BFE5CDCEGGFGDCFGG57@=G8CCC:2772?)6FGFGGFEF5
@M00200:205:000000000-AKKM3:1:1101:13099:9980 1:N:0:1
ATTGGGTTTAAAGCGCGCGTAGGCGGCCCGATAAGTCCGCTGTAAAAGTCCAGGGCTCAACCCTGGAATGCCGGTGGATACTGTCGGGCTAGAGTCCGGAAGAGGCGAGTGGAATTCCTGGTGTAGCGGTGGAATGCGCAGATATCAGGAGGAACACCGATAGCGAAGGCAGCTCGCTGGGACGGTACTGACGCTGAGGCGCGAAAGCGTGGGGAGCAAACAGGATTAGATACCCCCGTAAGAC
+
9CCFCGGG@@FCGGEGGGGCCC;FCGGGGGGDFG,FGGEGGGB@,<C@FGGD8@@FFFDFFFEGGGGGGCFF=>7@F+,CBFCGGGDCC:E,=FGEGGDEGGF<>FGEGFG@<<>FFF<3>@C<CFFGG<F@EFFGFEGGG@FDB9,@,6FFE7<FFGECGFEC@<7<<CBEECCGG5<CEFFGD;;=EF7<*:>=CF5CEGGG5*19C**1/8))>FG8C<*9(7:)/16:CC<C<<77C<B.
@M00200:205:000000000-AKKM3:1:1101:10641:9988 1:N:0:1
ATTGGGTATAAAGGGCGCGTAGGCGGCCTGATAAGTCGGGGGTGAAATCCTGTGGCTCAACCACAGGGCTGCCTCCGAGACTGTCGGGCTCGAGCACAGTAGAGGCAGGTGGAATTCCCGGTGTAGCGGTGGAATGCGTAGAGATCGGGAAGAACATCGGTGGCGAAGGCGGCCTGCTGGGCTGTTGCTGACGCTGAGGCGCGACAGCGTGGGGAGCAAACAGGATTAGATACCCGTGTAAGA
+
GGEGGGGGGGGFGGGGGGGGGGGGEGGGGGGGGGGEGGECFGFGGGGGGGGGGGGGGGGGGGGGGGGGGGEGGGGGGGGEGFFGGDFGGGGGGGGDGCBFGFGGGGGCEGFGGFGAFGGGG:FGG;FFGCCEFFGGGGGEGGGFFGGGGDEGGGGGGGGGGGGGDGGCFCGGGGGGGGGGC@=8EEFGG7CCEGGGCGGGGDGCEGGGGEGDDEB9):@CCDFF:FC?FFF>CECC5BF67<A
@M00200:205:000000000-AKKM3:1:1101:13948:9997 1:N:0:1
ATTGGGTTTAAAGGGCGCGCAGGTGGTCTTGTGTGTCTACCGTGAAAGCATACGGCTCAACCGTGTTCCGTCGGTAGAAACTGCAGGACTTGAGGCTGGGAGGGGCTGGTGGAATTCCCTGTGTAGCGGTGAAATGCGTAGAGATGGGGGAGAACACTCGTGGCGAAGGCGTTCTGCTGGGCCGTTGCTGACACTGAGGCGCGACAGCGTGGGGAGCAAACAGGATTAGATACCCCTGTA
+
[truncated: 36,922,664 more chars]
