# Supplementary material for: Responses of rhizosphere soil bacteria to 2-year tillage rotation treatments during fallow period in semiarid southeastern Loess Plateau
Source: PeerJ. 2020 May 5;8:e8853. doi: 10.7717/peerj.8853 (PMC7207221; doi:10.7717/peerj.8853)
Supplement: Supplemental Information 45 [file peerj-08-8853-s045.gz › G3L2.R2.fastq]

@M00200:207:000000000-ALC1F:1:1101:21751:1859 2:N:0:5
TACTGTTTTAACTAATCCTGTTTTCTCCCCACGCTTTCGTGCATGAGCGTCATTTTTTGCCCAGGTTTCTGCCTTCGCCCTTGGTTTTCCTCCACATCTCTACGCCTTTCACCTCTACCCGTTTCCTTCCACCCCCCTCTGCCACCCTCCATCCACGTCGTTTCCAGCGCAATTCCCACGTTAAGCTCGTCGATTTCACACTCGACTTGCTCTTCCCCCTTCCCACCCTTTCATCCCAGTTCATCTGATAT
+
8,A,,,,,;,,<C,,<CEC,=CC,CCEFFB,@+@@@DE,C,6,A,,,;+8@,,;,;C++;;C,,,,,,:C,@CEEE,:@,8A,,:,:AFFGGA8A,AA>>C9A,4+9==@,9A,@A,:,9+6,,,,9@DD,9===@?0=:+@=8@*0:=9,,6=+++6+6669=+++6*=**30=B?**+59**+51?****-31-=6=*655))/5509*.**41(0-((,(/)/(23=4)))32,)./7).9/9)).))
@M00200:207:000000000-ALC1F:1:1101:11327:1862 2:N:0:5
TACCAGGCTATCTCATCCCGTTTGCTCCCCTGGCTTTCGCGCCTCAGCGTCAGCACCGCTCCAGCACGCCGCCTTCGCCACCGGTTTTCCTCCTGATCTCTACTCCTTTCTCCGCTCCCCCCGCATTTCCTCTTGCCCCTTTCGCCCTCCAGCCCCGCCGTTTCGGATTCCATTCCTTGGTTTAGCCATTTTCTTTCACTTCCTCCTCCCTCTACCGCCTTCCCGCCCTTTTCTCCCAGTTTATCTTACCT
+
-,88,,,,;,;CC,,<;C@,CCC,;@ECC@@,,CAC@C,8+6@C@,,6+B@,,,,;;++8@@,,6,,+4:+7>C=F,?=,74++8+8A?E=?AE,,9,94>,:,:,9?=>,99+66@4+66+++++673@,662+3+60@==E++03<??,,+303*4**3333***4);:+19@AAA+*42))+1/*+++39AA68)3)//4))/33((((()+)(.67()(.(---2,4)))01,(..)))--.)))()
@M00200:207:000000000-ALC1F:1:1101:16740:1927 2:N:0:5
TACTAGGGTATCTAATCCCGTTCGCTCCCCTAGCTTTCGCGCCTCAGCGTCAGTGTCAGCCCAGCAACCCGCCTTCGCCGCAGGTGTTCCTCTCGATCTCTACGCCTTTCACCGCTACACCGAGAATTCCAGTTGCCCCTTCTGCACTCTAGTCGCACCGTCTCAGTTGACCTTTCCGAGTTAAGCTCGTAGATTTCACAACTGACTTGTCCTGCCCGCCTACGCGCCCTTTACACCCAATTGATCTGTGT
+
@,AB6,,,C,CFF,,CFFC,CEC,@@FBDCE,,CEEFF7FCBCFE8,C@FF77<,CE9,B@C<,C,,9BF:CCFEF@:C7C++7C,CCFEFFAF@,A,@ED,A7C+A?@E,AA8@C+4,A>8++++8=>E,,6=+==6=DDDE8,+=8DFF,6?+===++=+;9;+=C+7;:B8AA?***@;;++;19**/*-=@2=4=**57(*7;**1*/80)-((2.6(/,,.3,(33;))*9,,-((.))))..)-)
@M00200:207:000000000-ALC1F:1:1101:13869:1943 2:N:0:5
TACTCGGGTATCTCATCCCGTTTGCTCCCCTGGCTTTCGTGTCTCAGCGTCAGCGAGGTCCCCAGTCATCTGTTTTCACCGTCGGCGTTCCACACGATATCTACGCATTTCACCGCTCCACCGTTTGTTCCGATGACCCCTGGACCGCTCAAGACCGCCAGTATGCCCGGCCGTTCCCCGGTTGAGCCGTGGGATTTCACCCGGGCCCTTAACGGTCCGCCTTCACACCCTTTAAACCCAATTGATCTTAT
+
6,AAA,,+;+;CD,,CC<C,C6;,CCCECCE,,CAC@@7C,;B?C,,;+BF,,6++++8:@CEC,BC9BFF9AA=EB,<9,9?++++@CEDD,,6++9,6>=,9+4+@+CE,94+0446,9>+@@=+1@D=++6+,==09D6++6:+<DD+6++503@+0*;+<+=9;5*:@4:9A>>9)*:8))*1;5)))()0566+1)/(,(.(-,3)).()---(-(,(.).).(-,.4)**).4((.5)--54)).
@M00200:207:000000000-ALC1F:1:1101:8306:1945 2:N:0:5
TACTAGTGTATCTAATCCCGTTTGCTCCCCTGGCTTTCGTGTCTCAGCGTCAGCACACTCCCAGCTACCTGTTTTCACCCTTTGCTTTCCAAATGATATCTACGCATTTCACCGCTCCACCATTTGTTCCGCTAGCCCCTAAGTGGCTCAAGACACCCAGTATACCGAGCAGTTCCACGGGTGAGCCGTGGGATTTCACCAGGTACTTCGTCTTCCTCCTACACACGCTTTCTACCCTGTTGATCTGATAT
+
-,8A@,,,<,;@C,6;CCE:EFD,CCECC@@,,CE@FD:F<CFFF,,C+8@,,6,;,BCDBF,,CE,@@@@@??EEE@E,AE,56,:AFCA,,95,A,9EE@D4@,=CDE,AA,8?EF,A>4=E,,9=BA++06+460=9?,,?,+6DCD8,+6+=D=+0==<EF;<+*=554;D<@0*++6***=:59*+*:3;>F@668))3:CEE*=)1)/96*6057667*7(6>55*1*=8(0074*/8;?)))..
@M00200:207:000000000-ALC1F:1:1101:13147:1949 2:N:0:5
TACGGGGGTATCTAATCCTGTTTGCTCCCCACGCTTTCGTGCATGAGCGTCAGTGTTCGCCCAGGAGGCTGCCTTCGCCATCGGTGTTCCTCCACATCTCTACGCATTTCACCGCTACACGTGGCATTCCCCCTCCCTCTGCCACACTCTAGCCACGTAGTTTCGAGCGCAGTTCCCAAGTTACGCCCGTGGCTTTCACACTCGACTTGCTCGGCCGCCTGCGCACCCTTTCCACCCAATTGATCTG
+
86A8,+++86CEE,,CCFC,CCE,CEFFFE8@+FBCFF@C<B8?<9<C+@F7,99CF,86BB,,,,,,8B<CFG?F,C?,@F7,8,B@FAB<4:F8A?DFF,E::+@==E,??+=@6>,A+6,++,8@=,,6=1===0=3+@D86*=069,,59++34+03=CD***40??*369=6***5=++*/)2))2)/2A(87A)/36((.63);)/(()4(364(4(-(-(((.42).954(4,6)).54)
@M00200:207:000000000-ALC1F:1:1101:10589:1951 2:N:0:5
TACGATGTTATCTCATCCTGTTTGCTCCCCACGCTTTCTTGCCTGAGCGTCATTACAGGCCCCGCTGACCGTCTTCACCTTAGGCATTCCTGTCGATCTCTCCGCATTTCACCTCTCCACCGACATTTCTTTCCGCCCATACCTTCCTCAATGCCGCCCGTCCGTCCCGCAATTCCCCGGTTGATCCGGGCGCTTTCACACAACGCTTAACGCCCCGCCTACCCTCGCTTTTTACCCAATTGATCTTCTAT
+
6,8,,,,,<,CCE,,CEEE,CCC,;CECDC,8+@BFBE,C,CBF,,,;+@B,,,,;,,,:B@++7+++:B:B@ECF<B@,A,,,9,B?@EF,9?9,894CD,A>=+6@DF,5?,96@=,9>++8++9@DD,@DE+@==+:+@=F,;=D=D,,+66+0@+0=C?+5;@9>C550:FAFA57@;**+5:****/6)6(1/=*((,,(.6/(77(((2.(,4,(((.)-((,43)5(46,.-,6)).65.))))
@M00200:207:000000000-ALC1F:1:1101:23377:1972 2:N:0:5
TACTGGGGTATCTAATCCTGTTTGCTCCCCACGCTTTCGCGTCTCAGCGTCAGTAACGTCCCAGCGAGCTGCCTTCGCCATTGGTGTTCCTCCCGATATCTGCGCATTTCACCGCTACACCGGGAATTCCACTCGCCTCTTCCGAACTCTAGTCCGGCAGTATCGACCGGCATCCCAGGGTTGAGCCCTGGACTTTCACAGCCGACTTACCGAACCGCCTACACGCTCTTTAAGCCCAATTGATCTG
+
CCCC<,8+FCGGF9AFGGFFGGF8FFFFGECFDGGFGFEEFFGGGGEFFGGGGG9AFCFFCFEEE7++CGFFFGGGCFFCEG9BF7FFGGGGFFF,C+@EFGFCCCGEGG9AE+CDEC?F?>++++8DFFADDE8EGGDFFGGD65?FGFGECDGGGC693=BF>*@E>>A*9=F;;6)*=<44)?AFF47;@FFCF5;3)369;;;DEEE;0;BF09>013:BF;:<?3>9-)7<2342).))4<4
@M00200:207:000000000-ALC1F:1:1101:10995:2004 2:N:0:5
TACTGGGGTATCTAATCCCGTTCGCTACCCTAGCTTTCGTGCCTCAGCGTCAGAGAAGACCCAGTGAGCCGCTTTCGCCACGGGTGTTCCAGATGATATCAACGCATTTCACCGCTCCACCATCTGTTCCGCTCACCTCTATCTTCCTCGAGCACGGCGGTTTGGAACGCAATTCCCCAGTTAAGCTGGGGGATTTCACATCCCAACCTCCGCGCCGCCTACGCACCCTTTAAACCCAATTGATCTGACAT
+
BCCCC,,+@CFEFAEGGFEEGGF7BFEFCFG8CGEFFEFGFDFGGGFG>FGD79,,E<DEEFGFF9,CFEEGG:FFGEE7C@@FF:FE@ED9,FCEEAEFA;ACC+@FGEDEF8CDD>,A=EFEG9@EDF68CC?AD8=FFGGGGFGFG>E>==D6C>D7DDBD>AFF>C>AEBFFF9F4<C98:FFF)):)6AFEFFFE?@3;)(/6;;?>69>9(-321211(39:?:34)6776:?B55AABDA2).)
@M00200:207:000000000-ALC1F:1:1101:23329:2027 2:N:0:5
TACCCGGGTATCTAATCCTGTTTGCTCCCCACGCTTTCGTGCCTCAGCGTCAGTATTGGTTTAGTGAGCTGCCTTCGCAATTGGTGTTCTGAGGCATATCTATGCATTTCACCGCTACATGCCTCATTCCGCCCACTTCAGCCAAACTCAAGAACATCAGTATCAACGGCAGTTTCTCAGTTGAGCTGAGAGATTTCACCACTGACTTAATATCCCGCCTACGCACCCTTTAAACCCAATTGATCTG
+
CCCCCDGDGGGGGGGGGGGGGGGFFGGGGEGGEGFGGGGGGGGGGGGGGGGGGGGGGGGGGGGGGFFGGGGGGGGGGG>EGGGGGGGGGGGGGGGGGGGGGGGGGGGGGGGFCCE>EECFFGFFGECDFGDEDGGGGGGFGGGGDFGFGFFGG6DFFGDCFGFGFFFGAGFEFFFFFFFGGGFF?FDFF5FFFF8C@EFFCDEFFEECEFF5E7B@=AF9<B)27>BDBB@*59AA=@-5>7@5C?3
@M00200:207:000000000-ALC1F:1:1101:13533:2045 2:N:0:5
TACCGGGGTATCTAATCCTGTTTGCTCCCCACGCTTTCGTGCATGAGCGTCAGTATTGGCCCAGGAGGCTGCCTTCGCCATCGGTGTTCCTCCACATCTCTACGCCTTTCACCGCTACACGTGGAATTCCACCTCCCTCTGCCATACTCCAGCATCGTCGTTTCAAGTGCAATTCCCAGTTTACGCCCGGGGATTTCACGCCTGACTTGCGACGCCGCCTGCTCACCCTTTTTGCCCAATTGATCTG
+
CBC<C+++8CFFD<<CFFFFEFF@EEGFD@,C:FBCFG7CDFCFFE,<+@FF7EF<F9,B<FCEDC,,B@FCEFGF,:C,7FGFG>FCEDF<E8FCGF4CDGGCF+EFEF,?A+@C8>==BE@7+4EFFGCFFFGFD=DFFGGG86D<?FF8=@DG8?+0@CDG+=CD+=E7CEFFFFF+2?C7@>@<****59FE>EFD9=:23@=EBFB(6,:6(.:;6@E><>0::;:)),6*.,3145:<26)
@M00200:207:000000000-ALC1F:1:1101:21774:2057 2:N:0:5
TACTAGGGTATCTAATCCTGTTTGCTCCCCACGCTTTCGTGCCTCAGTGTCAATGATCGCTTAGTAAGCTGCCTCCGCTATCGGTGTTCTATGTCATATCTAAGCATTTCACCGCTACATGACATATTCCGCTTACCTCAACGATATTCAAGATTGATAGTATCCACGGCAGTTCCCAAGTTAAGCTTGGGGATTTCACCACGGACTTACCAACCCACCTACGCACCCTTTAAACCCAATTGATCTG
+
CCCCCGGGGGGGGGGGGGGGGGGGGGGGGGGGGGGGGGGGGGGGGGGGGGGGGGGGGGGGGGGGGGGGGGGGGGGGGGGGGGGGGGGGGGGGGGGGGGFGGGGFFFGGGGGFGGGGGGGGGGGGGFGGGGFEGGGGGGGFGGGGGDGFGFGGCFFGGGGGGGFGFFFGEDBFF9D9DFB?DFFFFGFFFBGFAEFEFCAEFFFAAA=EEF:ABA>=>DAFEEFFFAA@DD36CCFFFFFFFFFCC3)
@M00200:207:000000000-ALC1F:1:1101:12242:2058 2:N:0:5
TACGGGGGTATCTAATCCCGTTTGCTCCCCTAGCTTTCGTGCATCAGCGTCAGAAAAGGCCCAGTGAGCCGCTTTCGCCACCGGTGTTCCTCAGGATATCAACGCATTTCACCGCTCCACCCTGAGTTCCGCTCACCTCTGCCTTCCTCGAGCACGGTAGTTTCGAGCGCCATTCCTCGGTTGAGCCGAGGGATTTCACACCCGACTTTCCGCGCCGCCTACGCACCCTTTATACCCAGTTGATCTG
+
CCCCCG>:FGGGGFGGGGGGGGGDGGGGGGGDDGGGGGGGGGGGGGGGGGGGDCCCGFGFEGFGGGAFGGGGGEGGGGE7FGGGGGGGGGGGGGGGGDCEGGGEEEEGGGFFGEEDGG8FGGG?,,DFGGGEGGGGGGFFGDFGFFDFGFDCDDGGDGC7FGFGBFFGAGFFFFFFFFDGGGF);GFDF45B6AF@6CC?=@BF9>11?EE069E7199B??0>BFFFF:?9-:@@:7<>45>9>>:
@M00200:207:000000000-ALC1F:1:1101:18854:2076 2:N:0:5
TACTCGGGTATCTAATCCCGTTCGCTCCCCTGGCTTTCGTGTCTCAGCGTCAGCACACCCCCAGCAACCTGTTTTCACCGTTGGCGTTCCAAGCGATATCTACGCATTTCACCGCTCCCCCGCTTGTTCCAGTTGCCCCTAGGTGGCTCAAGACCGCCAGTATACCCAGAAGTTCCACGGTTGAGCCGGTGGATTTCACAAGGTACTTACCGATCCGCCTACCCACGCTCTTCACCCAGTTGATCTG
+
<CCCCD>FGGGGGGGGGGFGGGGCD6CCFEFG<@FGFGGECFGFGGFFGFCC@<CFGGEDGGDEGGFFF@EF,AA9F@@=EGEGGCG:4=EEFGGBFCCGF9FF:6FFDEA,96+=C++4@@7@FF@F;DDGF899=DC?=F?F89+3=D9=78DDDCDD7@+?;?99;+;0?AFFFF>5@DBF42@?**;?=FFEC4B772(09;??C*.2((:6=0177((436:17(3<A2?F04?7)6A))))
@M00200:207:000000000-ALC1F:1:1101:22817:2082 2:N:0:5
TACAAGGGTATCTAATCCTGTTCGCTCCCCACGCTTTCGTGCCTCAGCGTCAGTTACAGCCTAGTAAGCTGCCTACGCAATCGGTGTTCTGAATGGTATCTATGCATTTCACCGCTACACCATCCATTCCTCCTACCTCGTCTGTCCTCAAGCCTTCCATTATCCATGGCAGTTCAACAGTTGAGCTGTTGGCTTTAACCACGAACTTATAACGCCGCCAACGCACCCTTTAACCCAGTTTGACCTAAACT
+
CCCCCGGDGGGGGGE<FFA9FEF7:BFGGG86+@BF@C:C@7AB<6;@@@@,6C@6@BEF669,CC,,C<,F<,A44+6+8,A,B,C:AFF,9,C@?,44,9ABC,CFF9,C988+4@,?>4,E8,E8D,,@=1+@=+6*++,09+2?=@@2D8=++,+3+62?99DF*+**;=+?+3+==97FFG?9=:F*0?DD+*+965>)18@*1*2;*)<)0))))))(/:629=)1@*;F57@FFC4)/))))/)
@M00200:207:000000000-ALC1F:1:1101:21192:2092 2:N:0:5
TACGAGGGTATCTAATCCCGTTTGCTCCCCTAGCTTTCGCGCCTCAGCGTCAGAAGAGGTCCAGCGCGCCGCTTTCGCCACCGGAGTTCCTGTAGATATCAACGCATTTCACCGCTCCACCTACAGTTCCGCACGCCCCTACCTCCCTCGAGGCCGTCAGTATCTAAGGCAGTTCCACGGTTGAGCCGCGGCATTTCACCCCAGACTTGACAGCCCGCCTACGCGCCCTTTATACCCAATTGATCTGAGCT
+
CCCCCEDDGGGGGGGGGGGGGGGGGGGGGGGGGGGGGGGGGGGGGGGGGGGGGGFFGGGGGGGGGGGGGGGGGGGGGGGDFGGGGGGDGFGGGCFE<EFGGGGGG8FGGGGGGDGGGG=FGGFGFFGFGGGG6EGEGGDFGGGGGFGFGFG>CDGGGGGGGGFGFF6:6FFEFFFFFFECCDAF4DFFEFDFFFFCFFFFD@?::<BAA3?F<?F<>9>F?B6699>0;:?2))9@:2(8AF<46:44)()
@M00200:207:000000000-ALC1F:1:1101:9751:2107 2:N:0:5
TACAGGGGTATCTAATCCTGTTTGCTCCCCACGCTGTCGCGCCTCAGCGTCAGCAACAGCCCAGCAGGCCGCCTTCGCCACTGATGTTCTTCCCGATCTCTACGCATTCCACCGCTACACCGGGAATTCCACCTGCCTCTACTGTGCTCGAGCCCGACAGTTTAGAAGGCAGCCCTGCGGTTAAGCCGCAGGATTTCACCCCCTACTTATCAGGCCGCCTACGCGCCCTTTAAACCCAATTGATCTG
+
CCCCCGCEGGGGGGGGGGGGGGGGGGGGGGGGGGGGGGGGGGGGGGGGGGGGGGGGGGGGGGGGGGFGGGGGGGGGGGGGGGGGGGGGGGGGGGGGGGGGGGGGGGGGGGGFGGGGGEGGGGGGGCFGGGGFGGGGGGGFFGGGGFDFGBGCDGGGGG>DFGFGFFFCFCFFFFFFAAEDCGBFFFFFFFGFFFFFFF=A?@F>DFFEFFFFF@FFBFFFF?69>FF>>??B4<FFFFFFFD>B25-
@M00200:207:000000000-ALC1F:1:1101:18049:2109 2:N:0:5
TACTAGGGTATCTAATCCTGTTTGATCCCCACGCTTTCGTGCCTCAGAGTCAATATTCGTGTAGCGAGCTGCCTTCGCAATTGGTGTTCTATGTCATATCTAAGCATTTCACCGCTACATGACATATTCCGCTCACCTCCACGATATTCAAGACAAGTAGTATCAACGGCAGTTTCCGAGTTAAGCCCGGAGATTTCACCACTGACTTTCCTGCCCTCCTACGCACCCTTTAAACCCAATTGCTCTG
+
CCCCCFFGGGGGGGGGGGGGGGGGGGGGGGGGGGGGGGGGGGGGGGGGGGGGGGGGGGGGGGGGGGDGGGGGGGGGGGGGGGGGGGGGGGGGGGGGGFGGGGGGGGGGGGGGGGGGGGGGGGFGGGGGGGGGDGGGGGG6DFEGGEDFFFFGGGGGGGGGGGFGCFFGFDFFFFFFFFFGGGDDBGBFDDDFAFFEFCCEFDFFFFBEEFFEE9ABEFFFFFFFDFFFFFF4>48A5>(:4))1>CE
@M00200:207:000000000-ALC1F:1:1101:13005:2113 2:N:0:5
TACCCGGGTATCTAATCCCGTTCGCTCCCCTAGCTTTCGCGCCTCAGCGTCAGTGTCGGCCCAGCAACCCGCCTTCGCCGCAGGTGTTCCTCTCGATATCTACGCATTTCACCGCTACACCGAGAATTCCAGTTGCCCCTTCCGCACTCTAGCCGCGCAGTATCAGTTGACCTTTCCGAGTTAAGCTCGGAGATTTCACAACTGACTTGCGCTGGCCGCCTACGCGCCCTTTAAGCCCAGTTGATCTG
+
CCCCCGG@GGGGGGGGGFEGGGGDGGGGFGGGGGGGFFGGGGGGGGGGGGGGGGGGGGGGGGGGGGGG@FGGGGGGGGFGGGFGGGGGGGGGCFGGGCEGGGGGGDEEGFGGGCGGGE8FGGGGG>CGGFDGGGGFGGFDGFG6CAD?GCGFGFDDGDCDGG>C9FF@CGFFFEAFFFFDGGFFACFAA4C505;EF<+)7<E@E34C8C>F90::B6(,86136(229BFFF9?FF:::8B<4)..)
@M00200:207:000000000-ALC1F:1:1101:15063:2124 2:N:0:5
TACCCGGGTATCTAATCCCGTTTGCTCCCCTAGCTTTCGCGCATCAGCGTCAGGAAGGGTCAAGTCCGCCGCTTTCGCCACTGGCGTTCCCACCGATATCAACACATTTCACCGCTCCACCGGTAGTTCCGCGGACCCCTATCCCCCTCGAGCAGTGCAGTACTGGGAGCAATTCCACGGTTGAGCCGATGGGATTTCACTTCCAACTTACACCGCCGCCTACGCGCCCTTTAAACCCAATTGATCTGAT
+
CCCCCGGGGGGGGGGGGGGGGGGGGGGGGGGGFGGGGGGGGGGGGGGGGGGGGGGGFGGGGGGGGGGDGGGGGGGGGGGGGGGGGGGGGGGGGGGDGGGGGGGGGGGGGGGGGGGDGGDGCGGECEFGGGGGGGGGGGG?CFGFGFGFGFGCCDGGFGGGCFFGFFFGBGFFFFFFFFDCFDEFFGFE>ED80;AFF?=CEEEFF?;@<FFFFF37;;>>?B?010,9637>9)/7<:264>72:9BA2)
@M00200:207:000000000-ALC1F:1:1101:13942:2130 2:N:0:5
TACTAGGGTATCTAATCCCGTTTGCTCCCCTGGCTTTCGTGTCTCAGTGTCAGCACATCCCCAGCAGCCTGTTTTCACCATTGGCGTTCCGAACGATATCTACGCATTTCACCGCTCCACCGTTCGTTCCAGCTGCCCCTAGATGGCTCAAGACGTCCAGTATACCAAGCAGTTCCACGGGTGAGCCGTGGGATTTCACAAGGTACTTAGACATCCACCTACACACGCTTTACACCCAATTGATCTG
+
CCCCCGGGGGGGGGGGGGGGGGGGGGGGGGGGGGGGGGGGGGGGGGGGGGGGGGGGGGGGGGGGGGGGGGGGGGGGGGGGGGGGGGGGGGGEFGGGGGGGGGGGEEFDGGFEFCEDECCFGGGGGG@FDFGGGGGGDFFFGCDDFFGFGFGFGGGGGEC?FGFDFBFG5DFFD9;DDFBCEDEF5?ABDDGFDFFFFEFCECBEFFFFEECFC;A2<B=D@BEBEDF>?@FC*8BA>DDFF<3?734
@M00200:207:000000000-ALC1F:1:1101:23166:2139 2:N:0:5
TACAAGGGTATCTAATCCTGTTTGCTCCCCACGCTTTCGTGCCTCAGTGTCAATGATCGTGAAGTAAGCTGCCTTCGCAATTGGTGTTCTATGTCATATCTAAGCATTTCACCGCTACATGACATATTCCGCTTACCTACGCGATATTCAAGATTGATAGTATCAATGGCAGTTTCCGAGTTAAGCTCAGAGATTTCACCACTGACTTATCAACCCACCTACGCACCCTTTAAACCCAATTGATCTG
+
CCCCCGGGGGGGGGGGGGGGGGGGGGGGGGGGGGGGGGGGGGGGGGGGGGGGGGGGFGGGGGGGGGGGGGGGGDGGFGGGGGGGGGGGGGGGGGGGGGFFGGGGGGGGFFGGGGD>EFGGGGGGGGGGGFGGDEGGGGGFGGDDC>GFDFCFGGGGFFGGGGFGFFFGF6D@DEFBDDFDGGFCBDF?FFGFD?@DFFFFFFFBFEFCEEEFF5:=8>8CCC=9AF)>)7:;ACFAADFFE3:4@?=
@M00200:207:000000000-ALC1F:1:1101:10482:2149 2:N:0:5
TACAAGGGTATCTAATCCTGTTTGCTCCCCACGCTTTCGTGCCTCAGTGTCAATGATCGTGTAGTAAGCTGCCTTCGCAATAGGTGTTCTATGTCATATCTAAGCATTTCACCGCTACATGACATATTCCGCTTACCTCCACGATATTCAAGGCAGATAGTATCAACGGCAGTTCCCAAGTTAAGCTCGGGGATTTCACCACTGACTTACCTGCCCACCTACGCACCCTCTATGCCAAGTTGATCTG
+
CCCCCGGGFGGGGGGGGGGGGGGGGGDGFFFGGGGGGGEGGFFE<6CF@FFGGGGGGGGFGGGGGGGGGGGGGGGGGEGGGAFGGGFGGFFGGGGGGGGGGGGFGGGGGGGGGGGGGGGGGGGGGGFGFGFEDGGGFF?FFGCGFAD9+==DDFDC?DDGGGFFFBF65DEFFDDFFFFGGGFDFGFDBBGFFEFEF7;=EFFFFBEE@EEEF@685:ADE:A=20:=5(07CEA=*7-8<<?4/@4
@M00200:207:000000000-ALC1F:1:1101:23230:2149 2:N:0:5
TACGCGGGTATCTAATCCCGTTTGCTCCCCTAGCTTTCGCGCCTCAGCGTCAGAAAAGGTCCAGCACGCCGCTTTCGCCACCGGCGTTCCTGTCGATATCAACGCATTTCACCGCTCCACCTACAGTTCCGCATGCCCCTACCTTCCTCGAGGCCGTCAGTATCTAAGGCAGTTCCACGGTTGAGCCGCGGCATTCCACCCCAGACTCGACAGCCCGCCTACGCGCCCTTTCAACCCAATTGACCTGAGAC
+
-ACCCCEE@@EGGGGFGGGDFEE@FCFGGGGGFGGFFGBFEGGGGFGGC@FBFGG<F<,CFGGFGGGEGGDGE@:F@FGGGGGB+@7=FFF?F,9C7F8FFGGCGGCFFGGGG8E6CFFGGG@F,>CAEDCE8@DGGGGFFGGG7FGFGFG>9>FD9E97BCBGFF8E6CFBF?FFFF5:4C>);CF>>59=,.?)9-=:B>F<BB?)4:B(4:FB>>FF0429B>FF1(.)).=FFFF(<22))-3.())
@M00200:207:000000000-ALC1F:1:1101:21438:2174 2:N:0:5
TACAAGGGTATCTAATCCTGTTTGCTCCCCACGCTGTCGCGCCTCAGCGTCAGCCACAGCCCAGCGGGCCGCCTTCGCCACCGGTGTTCTTCCGGATCTCTACGCATTCCACCGCTACACCCGGAATTCCACCCGCCTCTACTGTGCTCCAGCGCGAGAGTCTCGAAGGCCGATCCGGGGTTGAGCCCCGGACTTTCACCCCCGACTCCTCGCGCCGCCTACGCGCCCTTTCTGCCCAATTGATCTG
+
CCCCCGGGGGGGGGGGGGGGGGGGGGGGGGGGGGGGGGFGGGGGGGGGGGGGDFFGGGGGGGGGGGGGGGGGGGGGGGGGGGGGGEGGGGGGGGGGGGGGGFFGGGGGGGGGGGGGGGGGGGG>FEGGFGGGGGDEGGGFGGGGGFGCFFG,CDGGDE*@FDFDAFAEEGF4A@DFF=ADEGFFAFAF>@D>>>FAFAFFBB>FFF;?FDFFB0BBBF>0<:(((4>FF??)6AFFF?6?D>>666<
@M00200:207:000000000-ALC1F:1:1101:18762:2176 2:N:0:5
TACAAGGGTATCTAATCCTGTTTGCTCCCCACGCTGTCGCGCCTCAGTGTCAGCTACGGCCCAGCACACCGCCTTCGCCACCGGTGTTCTTCCGGATCTCTACGCATTCCACCGCTACACCCGGAATTCCATGTGCCTCTACCGTGCTCCAGCCCGGCAGTTCGCACGGCAGACTCGCGGTTGAGCCTCGAGCTTTCACCGCACGCTTACCAAGCCACCTACGCGCCCTTTAAACCCAATTGATCTGAGA
+
CCCCCGGGGGGGGGGGGGGGGGGGGGCGGGGGGGDGGGGFGGGGGGGGGGGGG?FGG@EFCECGCGGGG@BGGGGGGGGG:FGGCFGGGGGGGGGGGCGGGFFGGGGEFGGGGGGGGGGGGGEGGGGGGGCG+EGGGGGFGG,=FFGFG5DDC++=6EGGFG6C?BEE>DBB?FFA>):D5CBFAFFFF5CA0AA?FEFFFF1219??<FF2?<@BBB?FFF?F>F6BB0>AA<FFBF::4<)).-4):A
@M00200:207:000000000-ALC1F:1:1101:21576:2193 2:N:0:5
TACAGGGGTATCTAATCCTGTTTGCTCCCCACGCTTTCGTGCATGAGCGTCAGTGTTGGCCCAGAAGGCTGCCTTCGCCATCGGTGTTCCTCCACATCTCTACGCATTTCACCGCTACACGTGGAATTCCACCTTCCTCTGCCACACTCGAGCCACGTAGTTTCGAGCGCAATTCCCAAGTTAAGCTCGGGGATTTCACACTCGACTTGCGCGGCCACCTGCGCACACTTTAAACCCAATTGATCTG
+
CCCCCGGGGGGGGGFDFGGGGGGGGGGGGGGGGGGGGGGGGGGGGGGGGGGGGFGGGGGGGGEGGGGGGGGGGGGGGGGEGGGGGEGGGGGGGFGGGGGGGGGGGGGGGGGGGGGGGGGGDGGGGGGGGGGGGFGGFFGFGGGGGFGFGFGGGGGGGGGFGGBDDFFGFGFF5=@BFFFFGGFFCGAFFEGFF>4*BEFFFF2<@F92=EFBF@DB@@@=;8@FF(3214<492=F:683<?BA><B
@M00200:207:000000000-ALC1F:1:1101:9166:2193 2:N:0:5
TACAGGGTATCTAATCCTGTTCGCTCCCCACGCTTTCGTGCCTCAGCGTCAGTTACAGCCTAGTAAGCTGCCTACGCAATCGGTGTTCTTGATGGTATCTATGCATTTCACCGCTACACCATCAATTCCGCCTACCTCGTCTGTACTCAAGCCTTACAGTATCAATGGCAGTTCCATCGTTGAGCGATGGGCTTTCACCACTGACTTATAAGGCCGCCTACGCACCCTTTAAACCCAATTGATCTG
+
CCCCCGGGGGGGGGGGGGGGGGGGGGFFGGGGGGGGGGGGGGGGGGGGGGGGGGGGGGGGGGGGGGGGGGGGGGGGGGGGGGGGGGGGGGGGGGGGGFGGGGGGGGFFGGGGGGGGGGGGGGGGGGGGGGGGGGGDGGG?GFGGGFGFGFDGFGGFFGGGGFFGFFFGFGFFFFFFFFEFFDFFFG*:ABGFFFFEFFFFFFFFFFFFEEEEF5AAAAADFAAFB@?DBEEF474;D9>CF35?EF
@M00200:207:000000000-ALC1F:1:1101:7968:2212 2:N:0:5
TACCGGGGTATCTAATCCCGTTTGCTCCCCTAGCTTTCGTGCCTCAGCGTCAGTAGCTTTCCAGGGACTCGCCTTCGCCACTGGTGTTCTACTTGATATCTACGCATTTCACTGCTACACCAAGTATTCCAGTCCCCCCTCAAACACTCGAGCAAGGTAGTTTCCACTGCCATTACCGAGTTGAGCTTGGAGCTTTCACATCCGACTTCCTTCCCCACCTACGCACCCTTTATACCCAATTGATCTG
+
CCCC<FGGGGGGGGGGGGGGGGGGGGGGGGGFGGGGGGG8FGFGGGG,@FGGG,;@,@@@FGGGDGF@,BFGGGGGGGGGG,EFGGGGGGCF;;BAGGGGGGGGGGGGGGGG,EFGGGGGD+,@4>EEFFC,6@8EF=CADG8+E*=DGDFCCD?8+26=D@DDF78,0=6:F<+=<>>DGGFF5C+**0C*8CFEFE>;AE5:=8=5*:**1)*52>AFEF9@5@>(636C?)7A@FDD333<)74
@M00200:207:000000000-ALC1F:1:1101:12523:2226 2:N:0:5
TACGAGGGTATCTAATCCTGTTTGATCCCCACGCTTTCGTGCATCAGTGTCAATATTCGCGTAACGAGCTGCCTTCGCAATTGGTGTTCTATGTCATATCTAAGCATTTCACCGCTACATGACATATTCCGCTCATCTCCACGACATTCAAGGCTGATAGTATCCATGGCAGTTCCCAAGTTAAGCTCGGGGATTTCACCACGGACTTACCAACCCACCTACGCACCCTTTAACCCCAATTGATCTG
+
CCCCCGGGGGGGGGGGGGGGGGGGGGGGGGGGGGGGGGGGGGGGGGGGGGGGGGGGGGGGGGGGGGGGGGGGGGGGGGGCGGFGGGGGGGGGGGGGGGGGGGGGGGGGGGGGGGEDGGGGGGGGGGGGGCGGGGDGF?FFGFGGGFGFGFEDFFGGGGGGGGFGFFFGFGFFBEFFFFFGFDFFFGFAEEDFAFFFF;F868=95>2>EF=EEF?AA=@DEEFFDF@FD@@EE)6;<?FFFFEF3<<
@M00200:207:000000000-ALC1F:1:1101:7354:2261 2:N:0:5
TACCAGGGTATCTAATCCTGTTTGATCCCCACGCTTTCGTGCCTCAGCGTCAATATCAGTTTAGCGAGCTGCCTTCGCAATCGGTGTTCTGTGTCATATCTAAGCATTTCACCGCTACACGACACATTCCGCCCACCTCAACTGTATTCAAGACCAATAGTATCAATGGCAGTTCTCCGATTGAGTCGGAGGATTTCACCACTGACTTAATGGCCCGCCTACGCACCCTTTAACCCCAATTGATCTG
+
CCCCCGGGGGGGGGGGGGGGGGGGFGGFGGFGGGGGGGGGGGFGGGGGGGGGGGGGGGGGGGGGFGEGGGGGGGGGGGGGGGGGFGFGGGGGGGGGGGGGGGGFGGGFGGGG9CCDGEGGGGGGGGGGGGGGDGGEGGDFGGGGG7=7=EG8FFGGGGGGGGFFFFFGFDFADE;FFBFGGDFFFGFFFEDFFFF:FEFF@>EE:E5AEFFEEB*):AB=DB>29>B25;;<E)8:(6039<>3?CF
@M00200:207:000000000-ALC1F:1:1101:13375:2273 2:N:0:5
TACTGGGGTATCTAATCCTGTTTGCTCCCCACGCTGTCGCGCCTCAGCGTCAGCAACAGCCCAGCAGGCCGCCTTCGCCACTGATGTTCTTCCCGATCTCTACGCATTCCACCGCTACACCGGGAATTCCACCTGCCTCTACTGTGCTCAAGCCTGACAGTTTAGAAGGCAGCCCTGCGGTTAAGCCGCAGGATTTCACCCCCTACTTATCAGGCCGCCTACGCGCCCTTTAAACCAAGTTGATCTG
+
CCCCCGGGGGGGGGGGGGGGGGGGGGGGGGGGGGGGGGGGGGGGGGGGGGGGGGGGGGGGGGGGGGGGGGGGGGGGGCGGGGGGGGGGGGGGGGGGGGGGGGGGGGGGGGGG?EGGGGGGGGGGGGGGGGFGGGGGGGGFGGGGGFDDGFGEFGGFGF6?DFFGFFFGFCFFFFEFAFFGGGFF6CFDFBDD@F8=>?F@=B2@FF@EEFC3<3;@0>@D?FDB9>>96::BF2?F(((6:9<<ADB
@M00200:207:000000000-ALC1F:1:1101:22936:2287 2:N:0:5
TACTAGGGTATCTAATCCCGTTTGCTCCCCACGCTTTCGCGCCTCAGCGTCAGGAAATGCCCAGAGACCCGCCTTCGCCACCGGTGTTCCTCCCGATCTCTACACATTTCACCGCTACACCGGGAATTCCAGTCTCCTCTGCATCCCTCAAGAACGGCAGTATCGGCCGACGTTCCTCGGTTGAGCCGAGGGATTTCACGACCGACTTGCCATCCCGCCTACGCGCCCTTTAAACCCCGTTGATCTG
+
CCCCCGGGGGGGGGGGGGGGGGGGGGGGGGGGGGGGGGFGGGGGGGGGGGDDGGGGGGGGFGGGGGGGGGGGGGGGGGGGGGDGGGGGGGGGGGDGGGCFGGFGGGGGFGGGGGGGGGGGGGGEGGGGGGGGGGGGGFGFFGGGGFGFGFFGGGGDGGGGGF7CB?>EBGFFDBFA:BDDGDAAAGFFBFGE15A)3?CDD>91>>F0.6?4A:@:(17:?:<>>B>>BB0<2>FF:(-3:B1<92)
@M00200:207:000000000-ALC1F:1:1101:12821:2291 2:N:0:5
TACACGGGTATCTAATCCCGTTCGCTACCCTAGCTTTCGCGCCTCAGCGTCAGTATTGGGCCAGATGAGCGCCTTCGCCACCGGTGTTCCTCCTGATATCTACGCATTTCACCGCTACACCAGGAATTCCCTCATCCTCTCCCATACTCAAGTAAGGCAGTTTGGGATGCAGGTCCTCGGGTGAGCCGAGGGATTTCACGTCCCACTTACCTAACCGCCTACACGCCCTTTAAGCCCAATTGATCTG
+
CCCCCGGGGGGGGGGGGCGGGGGGGGGGGGGGGGGGGGGGGGGGGGGGEGGGGGGGGGGGGGGGGGGGGGGGGGGGGGGGGGGGGGGGGGGGGGGGGGGGGGGGGGEGGGGGGGGGGGGGGGGGGGGGDGGGGGGFGGGFGFGGGFGFGFGFGGGGDGGGDGFGFFFGFGFFFFFFFFFGGGFFFGFFFFGFFFAEAEF=BBFFEDBFEFEEFFF@FFF@FFF@@;;6>1;EFFFFFFB?A>DFFFF
@M00200:207:000000000-ALC1F:1:1101:13103:2292 2:N:0:5
TACAAGGGTATCTAATCCCGTTTGCTCCCCACGCTATCGCACCTCAGTGTCAGGTCCAGCCCAGGTGGCCGCTTGCGCCACCGGCGTTCCTCCGGATCTCTACGCATTTCACCACTACACCCGGAATTCCGCCACCCTCTGCTGGCCTCGAGCCCGGTCGTATCGGCACACCTCGCCGGGTTAAGCCCGGCGCTTTCAGCACCGACGCACCGTGCCACCTACGCGCGCTTTATACCCAGTTGATCTGAGAC
+
CCCCCGGGGGGGGGGGGGGGGGGGGGGGGGGGGGGGGGGGGGGGGGGGGGGGGGGGGGFGGGGGGGGGGGGGGGGGGGGGGGGGGGGGGGGGGGGGGGGGGGGGGGGGGGGGGGGGGGGGGGGG:EGGGGGGGGGGGGGFGGGGGFFFG>GCGDGG>CDGGGFGD>AEEFFBFD:ABEDD=DFFFGFFFFC5>DDFF<7422?>039109>F0:BFFBF?BF?B99>(((()6.9@?>04652<A)6)46)
@M00200:207:000000000-ALC1F:1:1101:10125:2297 2:N:0:5
TACGCGGGTATCTAATCCCGTTTGCTCCCCTGGCCTTCGTGCCTCAGCGTCGGCTGCTGCCCAGAGATTCGCTTTCGCCACTGGTCTTCCTTACGATATCTACGCATTTCACTGCTACACCGTAAATTCCAATCTCCTCTACAGCGCCCTAGCAATGCAGTATTGAACGCAATTCTGAGGTTGAGCCCCAGGATTTCACGTCCAACTTACACTGCAGCCTACGCACCCTTTACACCCAATTGATCTG
+
CCCCCGGGGGGGGGGGG9FGGGGGGGFGGGFDFFFGGGGG8FF9FFGGGFFGEGGGGGGGCDFFGGGFFGGGGGGGGG7FGGGFEFGFFGAEFFFDFE>FFFEFGGGGFGGGGGGFDA9FFEFGC6EACDFFFGFGFGD?DFG?DAD>D58@F7DFGFGFGGFGFFFEFGFFFFFFFFF5<DA**9AFABCFD>A=FEFDFFFFF3:@>@EEF=4*(8>-7@?>231<;@;<>)=)4388C3>)?C>
@M00200:207:000000000-ALC1F:1:1101:9635:2297 2:N:0:5
TACTGGGGTATCTAATCCTGTTTGATCCCCACACTTTCGTGCCTCAGTGTCAGTTACAGCTTGGTAAGCTGCCTTCGCTATCGGTGTTCTTGACGATATCTATGCATTTCACCGCTACACCGTCAATTCCGCCTACCTCATCTGTACTCAAGCCCTGCAGTATCAATGGCACCCTCTAAGTTAAGCTGAGATATTTCACCACTGACTTACAGGGCCACCTACGCACCCTTTAAACCCAATTGATCTGATAT
+
CCCCCFGGGGGGGGFGGGGGGGGGGGGGGGGGEGGGGGGGGGGGGGGGGGGGGGGGGGCGGGGCGDFFGGGGGGGGFGG7FGGGGGGGGFGGGGG7FGGGGGGFGGGGGGGGGEGGGGGGGGFGGGGGGGGDGEGGGGGFGGGGGFFFGFGCDGFF6==DFGFGBDFFFGFFFA5D5+<EGGFFFGFFFFFFE?9CFCF58>CC5@EFFFFFB9*=A>DFFFFA=B955@ECE6FF=AD@=*9**9>E57*
@M00200:207:000000000-ALC1F:1:1101:8602:2302 2:N:0:5
TACTCGGGTATCTAATCCCGTTTGCTCCCCTGGCTTTCGCGCCTCAGCGTCAATACCGGTCCAGGATGTCGCCTTCGCCACCGATGTTCCTCCAGATATCTACGCATTTCACCGCTACACCTGGAATTCCACATCCCTCTCCCGGATTCAAGCCTGCCAGTTTCGGACGCAGTTCCCGGGTTGAGCCCGGGGATTTCACGTTCGACTTAACAGGCCGCCTACGCGCCCTTTAAACCCAATTGATCTGCGAT
+
CCCCCGGGGGGGGGGGGGGGGGGGGGGGGGGGGGGGGGGGGGGGGGGGGGGGGGGGGGGGGGGGGGGGGGGGGGGGGGGGGGGGGGGGGGGGGGGGGGGGGGGGGGGGGGGGGGGGGGGFGGGGGGEFFGGGGGGGGGGFGGGGGEGBFDGFGGGGGGGFFGFGBBDEEGF>BEFFFAEGCGD4FFFFBBGF@FABFC8=@@@DD@D<E9).7;F@B@F?B?:9>>FFFF?2<<FFF?BFF>2:A>))(-(
@M00200:207:000000000-ALC1F:1:1101:20772:2303 2:N:0:5
TACCCGGGTATCTAATCCTGTTTGCTCCCCACGCTGTCGCGCCTCAGTGTCAGCCACTGCCCAGCAGGCCGCCTTCGCCACCGGTATTCTTCCGGATCTCTACGCATTCCACCGCTACACCCGGAATTCTACCTGCCTCTACAGTGCTCGAGCCATAGCAGTTCGCACGGCAGACCCGGGGTTGAGCCCCGGGCTTTCACCACACGCTTGCCAAGCCACCTACGCGCCCTTTAAGCCCAATTGATCTG
+
CCCCCGGGGGGGGGGGGGGGGGGGGGGGGGGGGGGGGGGGGGGGGGGGGGGGGGGGGGGGGGGGGGGGEGGGGGGGGGGGGGGGGGGGGGGGGGGGGGFGGGFFGGGGGGGFGGGDGGGGGGGGGGFGGGGGGGGGGGGFGGGGGFGFGEEEDGGGGGGGGFFGFFFGFGE>BFFFFFFGGGD>;DA)=><DFFB;6;7?AEFFFFFB?FFFFFFBFF?B:?:196;9B>BF2<4=44<:(<<94<22
@M00200:207:000000000-ALC1F:1:1101:16694:2315 2:N:0:5
TACTCGGGTATCTAATCCTGTTTGATCCCCACGCTTTCGTGCCTCAGTGTCAATATTCGTGTAGCCAGCTGCCTTCGCAATTGGTGTTCTATGTCATATCTAAGCATTTCACCGCTACATGACATATTCCGCTAACCTCCACGATATTCAAGACTGATAGTATCAATGGCAGTTCCCAAGTTAAGCTCGGGGATTTCACCACTGACTTACCAACCCACCTACGCACCCTTTATGCCCAGTTGATCTG
+
CCCCCGGGGGGGGGGGGGGGGGGGGGGGGGGGGGGGGGGGGGGGGGGGGGGGGGGGGGGGGGGGGGGGGGGGGGGGGGGGGGGGGGGGGGGGGGGGGGGGGGGGGGGGGGGGGGGGGGGGGGGGGGGGGGFGGGGGGGGFDFGGGFGFGFDGGGGGGGGGGGFEFFFGFGFFFFFFFFFGGFFFFFFFFDGFFFFFFEFEFFFFFFFCFE@EEFF5>ADDFEAAABFF2:@CFFF4B:=EFFFCFFE
@M00200:207:000000000-ALC1F:1:1101:12116:2316 2:N:0:5
TACCGGGGTATCTAATCCTGTTTGATCCCCACACTTTCGTGCCTCAGCGTCAGTTACAGCTTGGTAAGCTGCCTTCGCTATCGGTGTTCTTGACGATATCTATGCATTTCACCGCTACACCGTCAATTCCGCCTACCTCATCTGTACTCAAGCCCTGCAGTATCAATGGCACCCTCTCAGTTAAGCTGAGATATTTCACCACTGACTTACAGGGCCGCCTACGCACCCTTTAAGCCCAATTGATCTG
+
CCCCCGGGGGGGGGGGGGGGGGGGGGGGGGGGGGGGGGGGGGGGGGGGGGGGGGGGGGGGGGGGGGGGGGGGGGGGGGGGGGGGGGGGGGGGGGGGGGGGGGGGGGGGGGGGGGGGDGGGGGGGGGGGGGGGDGGGGGGFGGGGGFGFGFGGGGDDGGFGGGFGFFFGFGFFFF?FFFFGGGFFFGFFFFGFFFFEFFFFFFFFFFEEFFFF@=DA2A4=AD?BDBF2=:@EEFAF717;E<CEFFF
@M00200:207:000000000-ALC1F:1:1101:13735:2329 2:N:0:5
TACGGGGGTATCTAATCCCGTTTGCTCCCCTGGCTTTCGCGCCTCAGCGTCAGAAGAGGTCCAGCACGCCGCCTTCGCCACCGGAGTTCCTATGGATATCAACGCATTTCACCGCTCCACCCATAGTTCCGCATGCCCCTACCTCCCTCGAGGCCGCCAGTATCTGAGGCAGTTCCACGGTTGAGCCGTGGGATTTCACCCCAGACTTGGCAGCCCGCCTACGCGCCCTTTATGCCAAGTTGATCTG
+
CCCCCGGGGGGGFGGFGGGGFDEGGGGGGGGGGGGGGGGGGGECEFFGGFGGGGFFFCEFGGFGGGGGGFGGGGGGGGGGGGGGGCGGGGGCFGGGCGGGGFEFGGDDFFFG:BEDEFFFFEGGGFCFGFEED6CA:D@?DFEFFFGFGFD4@DFDGGGGGGFGFFFGAFEFFFFFF=BGFC.=ACAB58DEDFF3CEFA?:@:??2<A?:)210219>0332194;>012:4<6?)23<BDA)-5<
@M00200:207:000000000-ALC1F:1:1101:15782:2337 2:N:0:5
TACTAGGGTATCTAATCCCGTTTGCTCCCCTAGCTTTCGCGCCTCAGCGTCACGTGCACCCCAGAAGATCGCTTTCGCCACCGGCGTTCCTCCCGATATCTACGCATTTCACCGCTCCACCGGGAGTTCCATCTTCCCCTGATGCCGTCCAGCGCGGTCGTTGCCCAGGCAATTCCTCGGTTGAGCCGAGGGCTTTCACCCGGACCGTGCCGCACCGCCTACGCGCCCTTTATACCCACTTGATCTGAGCT
+
CCCCCGGGGGGGGGGGGGGGGGGGGGGGGGGGGGGGGGGGDGGGGGGGGGGGGGGGGGGGGGGGGGGGGGGGGGGGGGGGGGGGGGGGGGGGGGGGGGGGGFGGGGGGGGGGGGGGGGGGGGGGGCGGGGGGGFGGGGGFFGGGGFGFGFGFGGGGDEGGDDFGFFFGFGFFFBFFFFFGEGBFFGF>EF:>0FF@FFFF<@>;BBF6BB?11>F>B;B::((-43>99?:B<AFFFF((62<)6)5<)()
@M00200:207:000000000-ALC1F:1:1101:14634:2347 2:N:0:5
TACGAGGGTATCTAATCCTGTTTGCTCCCCACGCTTTCGCGTCTCAGCGTCAGTTACGTCCCAGCGAGCTGCCTTCGCAATTGGTGTTCCTCCTGATATCTGCGCATTTCACCGCTACACCAGGAATTCCACTCGCCTCTTCCGTACTCTAGCCCGACAGTATCCACCGGCTTTCGAGGGTTGAGCCCCCGACTTTCACAGCGGACTTACCGAACCGCCTACACGCGCTTTAAACCCAATTGATCTG
+
CCCCCGGGGGGGGGGGGGGGGGGGGGGGGGGGGGGGGGGGGGGGGGGGGGGGGGGGGGGGGGGGGGGGGGGGGGGGGGGGGGGGGGGGGGGGGGGGGGGGGGGGGGGGGGGGGGGGGGGFGGGGGGGGGGGGGGGGGGGFGGGGGFGFGFGGGDGGGGGGGGFGFFFGFGBBEFFFFF>DGGFFFGFFFEGFFDFFFFFCFFBFBF;EFF;(31A;;>F6:?BFF9(49?:B<<F@BF:BB?D4)))
@M00200:207:000000000-ALC1F:1:1101:12059:2353 2:N:0:5
TACTGGGGTATCTAATCCCGTTTGCTCCCCTGGCTTTCGTGTCTCAGCGTCAGCACACTCCCAGCAGTCTGTTTTCACCGTTGGCGTTCCAGACGATATCTACGCATTTCACCGCTCCACCGTCTGTTCCGACTGCCCCTAAGTGGCTCAAGACAACCAGTATACCAAGCAGTCCCACGGTTGAGCCGTGGGATTTCACAAGGTACTTAGAAGTCCGCCTACACACGCTTTACACCCAATTGATCTGAGA
+
CCCCCGGGFGGGGGFG<CFFEFGGCFFCDBEFGGCEDEFG<CFCEFFGGG,@FFGGGGGG8FEGGFFEBFG9AC:<FE@CFEF4CFGF=FEFFGFGEEECGFFFGGEFGFEEFEG6C>DFGGFGDDEGAD8+CEGD=FGFGGGGGFGFGFG8AC???E6=8=C9CBF=9?DFD)33;FEGCC5:?FFDE*@BCF5@FEFC69>BEE4:AE;7E*+05(5(8:5:0-56;0;>C3;897@83@E)46<5C9
@M00200:207:000000000-ALC1F:1:1101:18418:2359 2:N:0:5
TACAGGGGTATCTAATCCTGTTCGCTCCCCACGCTTTCGTGCCTCAGCGTCAGTTACAGCCTAGTAAGCTGCCTACGCAATCGGTGTTCTTGATGGTATCTATGCATTTCACCGCTACACCATCAATTCCGCCTACCTCGTCTGTACTCAAGCCCTACAGTATCAATGGCAGTTCCATCGTTGAGCGATGGGCTTTCACCACTGACTTATAGGGCCGCCTACGCACCCTTTATACCCAGTTGATCTG
+
CCCCCGGGGGGGGGGGGGGGGGGGGGGGGGGGGGGGGGGGGGGGGGGGGGGGGGGGGGGGGGGGGGGGGGGGGGGGGGGGGGGGGGGGGGGGDGGGGGGGGGGGGGGGGGGGGGGGGGGFGFCGGGGFGFGGGGGGFGGEGGGFGFGFGFFFGGFGFGFGGGFGFFFGFGFFFFDFFFFGGGFFFGFFFFGA<??EBEFFFFFFF5808AEEFB*:7=2=27@2>@@22256@EFF1=@;;757?C3
@M00200:207:000000000-ALC1F:1:1101:9003:2385 2:N:0:5
TACAGGGGTATCTAATCCCGTTCGCTCCCCTGGCTTTCGTGTCTCAGCGTCAGCAGGTCCCCAGCGAGCTGTTTTCACCATAGGCGTTCCAGATGATATCTACGCATTTCACCGCTCCACCATCTGTTCCGCTCGCCCCTAGACCGCTCAAGACATCCAGTATGCCCAGCAGTTCCACGGTTGAGCCGTGGGATTTCACAAGGCACTTAGACATCCGCCTACACACGCTTTAAACCCCGTTGATCTG
+
CCCCCGGGGGGGGGGGGGGGGGGGGGGGGGGGGGGGGGGGGGGGGGGGGGGGGGGGGGGGGGFGGGGGGGGGGGGGGFFGGGGGGGGGGGGGGGGGGGGGGGGGGGGGD;EGGGGGGGGGGGGGGGGGGGGGGGGGDGGFGGGGGFGFDDGGGGGGG8DGGFFG?FFGFGFFFEFFFFF7CGEFFGFBDEGFFFAEF497@DDBFFF9*8;@4*;0>D@678;@ED>BD@79534A0((/18?A)).
@M00200:207:000000000-ALC1F:1:1101:9441:2412 2:N:0:5
TACTGGGGTATCTAATCCTGTTTGCTCCCCTAGCTTTCGTGCCTCAGTGTCAGGTATTTTCCAGGGATTCGCCTTCGCCACTGGTGTTCCACTTGATATCTACGCATTTCACTGCTACACCAAGTATTCCAATCCCCCCTCAAATCCTCCAGCAAGGTAGTTTCCAATGCCATTTCCGGGTTGAGCCCGGAGATTTCACATCCGACTTACCTCACCACCTACGCACCCTTTAAACCCAATTGATCTG
+
CCCCCGGGGGGGGGGGGGGGGGGGGGGGGGFGGGGGGGGGGGGGGGGGGGGGGGGGGGGGGFGGGGGGGGGGGGGGGGGEGFGGGGGGGGGGGGGGGGFGGGGFGGGGGGGGGGGGGGGGGG8EGGGGGGGGGGGGGDGFD8DDGFFFGFGGGGGGGGGGDCFGFFFGFGBFFEFFFFE>?DBFFGFA@A6A):AEFFAEEE@5ABFFFAEC:)9==BAB==9)>@@DBD34@:A;@DFFFEFF?EF
@M00200:207:000000000-ALC1F:1:1101:8356:2426 2:N:0:5
TACGCGGGTATCTAATCCTGTTCGCTCCCCACGCTTTCGTGTCTCAGCGTCAGATATGGCCCAGCAAGCTGCCTTCGCCATTGGTGTTCCTTGTAATATCTACGCATTTCACTGCTACACTACAAATTCCACTTGCCTCTGCCATCCTATAGCATGCCAGTATGCGATACAGTCTATATGGTTGAGCCACAAGATTTCGCATCGCACTTAACACGCCGCCTACACACGCTTTAAACCCAATTGATCTG
+
CCCCCGGGGGGGGGGGGGGGGGGGDGGEGEFGGGGGGGGGGGGGGGGFGGGGGGGGGGGGGGGGGGGGGGGGGGGGGGGEGGF?EGDGGGGGGGGGGGGGGGGGGGDGGGGGGGG=DFGFGGGGGGGFDFGGFDCFGGCDFF?FGFF6+2==DGGCDDGGFGFGF5@GBDFFFEFF9CDFGGFFAGFAFAGFB?A<FE>>A558>AAAB9AA?:?B)58:=@B2(>?>90<?E?F=11@@DF3CC674
@M00200:207:000000000-ALC1F:1:1101:19840:2453 2:N:0:5
TACGCGGGTATCTAATCCTGTTTGCTCCCCACGCTTTCGTGCATGAGCGTCAGTGTTGGCCCAGGGGGCTGCCTTCGCCATTGGTGTTCCTCCACATCTCTACGCATTTCACCGCTACACGTGGAATTCCACCCCCCTCTGCCACACTCCAGCCAAGTAGTTTCGAGCGCAACTCCCAAGTTAAGCTCGGGGATTTCACACTCGATTTGCTCCGCCGCATGCGCACACTTTATGCCCAATCGATCTG
+
CCCCCGGGGGGGGGGGGGGGGGGGGGFGGGGGGGGGGGGFGGFG,FFGGGGGGGFEF,EGGGGGF@FEGFGGGGGGGGGGDFGGGGGGGGGGG:FGGGGGGGGGGGGGGGGGGGGGGGGG8DFEGGGGGGDG61+@DDGFCG,5EFGFGFGGFGG?FG++<CFD59*;9?*/*0@66A4*,2=8+;+;B:).1>F<AE37@@((((1()).).2:112((-0(((-4189)-.)9?:?,3(,(.(36
@M00200:207:000000000-ALC1F:1:1101:13458:2473 2:N:0:5
TACTAGGGTATCTAATCCCGTTTGCTCCCCTGGCTTTCGCGCCTCAGCGTCAGTAGAGGTCCAGCACGCCGCTTTCGCCACCGGAGTTCCAATGGATATCAACGCATTTCACCGCTCCACCCATTGTTCCGCATGCCCCTACCCCACTCAAGACCGCCAGTATCAAAGGCAGTTCTCCAGTTGAGCTGGAGGATTTCACCCCTGACTTTGCGGCCCGCCTACGCGCCCTTTAAACCCAATTGATCTG
+
CCCCCGGGGGGGGGGGGGGGGGGGGGGGGGGGGGGGGGGGEGGGGGGGDFGGEGGGGGFFDGGGGGGGGGGGGGGGGGGGGGGGGGGGGGGGGGG,?FFGGFGEEDGGFGGGEGGGG:EF?EGGFGGFFGGDDGGGDDFFFFFGGFGFGFGGGGGGGEDDFFFGCFFGFGFFCEFFFCFGGFCCFGFFFAFD26+>FCFED>D=BFE?CF:5@6:9;>9@18@>>>9061)5246;6?0:BBF94<>
@M00200:207:000000000-ALC1F:1:1101:9394:2503 2:N:0:5
TACACGGGTATCTAATCCCGTTTGCTACCCTAGCTTTCGCGCCTCAGCGTCAAGAACAGGCCAGGAAGTCGCCTTCGCCACTGGTGTTCCTCCCGATATCTACGCATTTCACCACTACACCGGGAATTCCACTTCCCTCTCCTGCCTTCGAGTCGAACAGTATCGCGTGACCCTCTCCAGTTGAGTCGGGGGCTTTCACACGCGACTTGCACGACCGCCTGCGCGCGCTTTAAACCCAGTTGACCTGAGA
+
<CCCC;CCCF?F,F9FCFFGFFGEGFFGGGCFGGEGAFFGGFFCEFFGGFGG@EFGGGGGGGGEGGGGGGGDEFBFGGGCFG<FEEGEEFCG8FGGGD+ED,,ACEG@FCEAFED6DCFE?EEEECDDEEDFGGGGC8D*AFDCDFG7=FFFC?DG6D=FF77FDFEE>GFF9@F*;@9>=C86?+49??DEF>:(;C6<419>6@0(7))7=?7>FFF(((-137(32(,6>DFFB?::<-2),)(.42
@M00200:207:000000000-ALC1F:1:1101:22521:2512 2:N:0:5
TACGAGGGTATCTAATCCTGTTTGATCCCCACGCTTTCGTGCCTCAGTGTCAATATTCGTGTAGCCAGCTGCCTTCGCAATTGGTGTTCTATGTCATATCTAAGCATTTCACCGCTACATGACATATTCCGCTGACCTCCACGGTATTCAAGACTGATAGTATCAATGGCAGTTCCCAAGTTAAGCTCGGGGATTTCACCACTGACTTACCAACCCACCTACGCACCCTTTAAGCCCAATTGATCTG
+
CCCCCGGGGGGGGFGGGGGFGGGGGGGGGGGGGGGGGGGGGGGGGGGFGGGGGGGGGFGGCFFGFGGGGGGGGCGGGGGGGAFFGGGGGFGGGGGGGGGGGGGGGGGGGGGGGGGGGGGFFDGGGGGGGGGGGGGGGGGDFGDG=DFFGFADGFGGGFGGGGC@9<DGFFFEFEFFFFFGGFFD?FFF?>CDBFA@7CFEEDFFBFF@E@:A:8AA=AA@9452>@AD>>B=E=FFD29BCEEF4*8
@M00200:207:000000000-ALC1F:1:1101:11965:2537 2:N:0:5
TACCGGGGTATCTAATCCCGTTTGCTCCCCTGGCTTTCGTGTCTCAGCGTCAGCGCACTCCCAGCAACCTGTTTTCACCATTGGCGTTCCAAACGATATCTACGCATTTCACCGCTCCACCGTTTGTTCCGGTTGCCCCTAAGTGGCTCAAGATCGCCAGTATGCCAAGCAGTTCCACAGGTGAGCTGTGGGATTTCACAAGGCACTTAACGACCCGCCTACACACGCTTTAAGCCCAGTTGATCTG
+
CCCCCGGGGGGGGGGGGAFGGGGGGGGGGGFGGGGGGGGGGGGGGGGGGGGGGGGGGGGGFGGGGGGGGGFGGGGGFFGFGGGGGGGGGGFFGGGGFGDGGGGGGGGG8;FGGGGGGCDGGGGGGEFFGGGGGGGGGGGFGDGGGB+*=DDGGGGFGGGGFGFGFFFGFFFFFFFFFFFG>DFFAFFFFAGFDA>699BEEB59B)>EFEFFFFF9=@@;;@FFE@6>6(3;?AAF?@;E47?C9>D
@M00200:207:000000000-ALC1F:1:1101:10352:2539 2:N:0:5
TACGAGGGTATCTAATCCTGTTTGCTCCCTACGCTTTCGCGTCTCAGCGTCAGTACCGTCACAGCGAGCTGCCTTCGCCATTGGTGTTCCTCCCGATATCTGCGCATTTCACCGCTACACCGGGAATTCCACTCGCCTCTCCCGGACTCTAGCCCGACAGTATCCACCGGCATTCAAGGGTTGAGCCCTTGACTTTCACAGCTGACTTACCGGACCGCCTACACGCTCTTTACACCCAGTTGATCTG
+
@@CCCFD7FD<EF9CAGF,CE9FGG9FFG,CFGDBFFF:FCFC@DGGGGEDGDGF9EFDE,B@DGECFEGGFF9FGCEGD>FABDD?CFEGGGGGE7=8EA>?=:>B+@AF?9>CC6@DG8CEGF+@2@@DDDFGCD8D68?DDE>C>GBFGG9@+9C<?:2;B+39C47ABF3BCFFA5,;)/?CAFFF4=BF6;FFFCA;;()6A.77;061819B91?7?B?2(4:)46<D?:618:246:9)5
@M00200:207:000000000-ALC1F:1:1101:19784:2545 2:N:0:5
TACTGGGGTATCTAATCCTGTTCGCTCCCCACACTTTCGCTCCTCAGCGTCAGGACATTCCCAGAGAACCGCCTTCGCCACCGGTGTTCCTCCTGATATCTGCGCATTTCACCGCTACACCAGGAATTCCGTTCTCCCCTGAATACCTCTAGTCTGCCCGTATCGGAAGCAAGCACTGAGTTAAGCCCAGTGTTTTCACTCCCGACGCGACAAACCGCCTACGAGCCCTTTAAACCCAGTTGATCTG
+
CCCCCGGGGGGGGGGGGGGGGGGGGGGGGGGGGGGGGGGGGGGGGGGGGGGGGGGGGGGGGGGGGGGGGGGGCEGGGGGGGGGGGGGGGGGGGGGGGGGGGFCEGGFFGGGGGDGCEEFGGGFGGGGGGGGGGFGGGG>FGGGFGFGFGFGFGGGGFGGC=DFGFFEEFGA?FDFFFABFF9EFACC5AFGF;CACFFFFFFFFFBF=@@FFFFF;;>B<;;;?DBF:B07A<9F411:?AFF<A>>
@M00200:207:000000000-ALC1F:1:1101:11288:2547 2:N:0:5
TACCAGGGTATCTAATCCCGTTTGCTCCCCTAGCTTTCGCGCCTCAGCGTCAGTATTGGGCCAGATGAGCGCTTTCGCCACCGGTGTTCCTCCTGATATCTACGCATTTCACCGCTACACCAGGAATTCCCTCATCCTCTCCCATACTCAAGCCAAGCAGTTTGGGATGCAGGTCCCCGGGTAAGCCGAGGCATTTCACATTCCACTTACTTGACCGCCTACACGCCCTTTAAACCCAATTGATCTG
+
CCCCCGGGGGGGGGGGGFGGGGGGGGGGGGGGGGGGGGGGGGGGGGGGGGGGGGGGGGGGGGGGGGGGGGGGGGGGGGGGGGGGGGGGGGGGGGGGFGGGGGGGGGGGGGGFGGGGGGGGGGGGGGGGGGGGGGGGGGGFGGGGGFGFGFGGG?DDGGGGGGFGFFFGFGFDFFFDAFFGGGFFFGFEFFGFFF47BEFEFFFFFFC=EFFFFFFFF@><0(48D@<9@@@F5);;7<2(73));31
@M00200:207:000000000-ALC1F:1:1101:19199:2557 2:N:0:5
TACAGGGGTATCTAATCCCGTTTGCTCCCCTAGCTTTCGCGCCTCAGCGTCAGTATTGGGCCAGATGAGCGCTTTCGCCACCGGTGTTCCTCCTGATATCTACGCATTTCACCGCTACACCAGGAATTCCCTCATCCTCTCCCATACTCTAGTCCGGCAGTTTGAGATGCAGGTCCTCGGGTGAGCCGAGGGATTTCACATCTCACTTGCCGAACCGCCTACACGCCCTTTAAGCCCAGTTGATCTG
+
CCCCCGGGGGGGGGGGGGGGGGGGGGGGGGGGGGGGGGGGGGGGGGGGGGGGGGFGGC9EFGGFEGDGGGGGGGGGGGGGGGGGGGGGGGGGGGGFGGGGGGGGGGGGGGGGGGGGGGGGFGGGGGGGGGGGGGDFGGGFGGGGGFGFGFGF==EDCGGDGFFDF5FDFGFF?CFFFFEGCGD>FGFDFDDE9FFFFFFEEBCEECEF:C@29>DFF@>D08;@1>2>FFFF)7@:<??BBAA:<))
@M00200:207:000000000-ALC1F:1:1101:10711:2560 2:N:0:5
TACCCGGGTATCTAATCCTGTTTGATCCCCACACTTTCGTGCCTCAGCGTCAGTTACAGCCTAGTAAGCTGCCTTCGCTATCGGTGTTCTTGACGATATCTAAGCATTTCACCGCTACACCGTCAATTCCGCCTACCTCATCTGTACTCAAGCTCCGCAGTATCAATGGCACCCTGACAGTTGAGCTGCCATATTTCACCACTGACTTACAAAGCCGCCTACGCACCCTTTAAACCCAATTGATCTG
+
CCCCCGGGGGGGGGGGGGGGGGGGGGGGGGGGGGGGGGGGGGGGGGGGGGGGGGGGGGFFGGGGGGGGGGGGGGGGGGGGGGGGGGGGGGGGGGGGGGGGGGGGGGGGGGGGGDGGGGFGGGEGGDGGGGGGGGGGGGGFFGGFFFGFGFGGGGGGGGGGGGFGFFFGFGFFFFFFFFFGGGFFFGF96CGFFFFEFFFFFBB@EFF<EFE;CFF@9BFF9=A>@F>@BB=CCFFFFFF@73;??CE
@M00200:207:000000000-ALC1F:1:1101:15224:2569 2:N:0:5
TACGCGGGTATCTAATCCTGTTTGATCCCCACGCTTTCGTGCATCAGTGTCAATATTCGTGTAGCCAGCTGCCTTCGCAATTGGTGTTCTATGTCATATCTAAGCATTTCACCGCTACATGACATATTCCGCTGACCTCCACGGTATTCAAGAAAGATAGTATCAATGGCAGTTTCCGAGTTAAGCCCGGAGATTTCACCACTGACTTACCTGCCCACCTACGCACCCTTTACACCCAATTGATCTG
+
CCCCCGGGGGGGGGGGGGGGGGGGGGGGGGGGGGDGGGGGGGGGGGGGGGGGGGGGGGGGGGGGGGGGGGGGGFGGGGGEGGGGGGGGGGGGGGGGGGGGGGGGGGGGGGGGGGGGGGGGGGGGGGGGGGGGGGGGGGGFGGDGGFGFGFGGGGGDGGGGGGFGFFFGFGFFFFFFFFFGGGFFFGAFBEDEFFA<C@FEFFFFFFBFFEFEEB9>BDFFFF?FFFF@FFEEFFFFBD2@EEEFEEF
@M00200:207:000000000-ALC1F:1:1101:15855:2571 2:N:0:5
TACCGGGGTATCTAATCCTGTTTGATCCCCACACTTTCGTGCCTCAGCGTCAGTTACTCCTTAGTATGCTGCCTTCGCTATCGGTGTTCTGGACGATATCTAAGCATTTCACCGCTACACCGTCCATTCCGCATACCTCATCAGTACTCAAGTATCCCAGTATCAATTGCACCTCGACAGTTAAGCTGCCGTATTTCACAACTGACTTAGGACACCGCCTACGCACCCTTTATACCCAATTGATCTG
+
CCCCCGGGGGGGGGGGGGGGGGGGGGGGGGGGGGGGGGGFFGGGGGGGGGGGGGGGGGGGGFGGGGGGGGGGGGGGGGGGGGDEGGGGGGGGGGEC7?EGGGGFGGGGCFGGGGGGGGGGGGGGGGCFGGGGGGGGGGGFDGGFGFGFGF?FFGFG?FDCDDDFF7EGFGFFFFB:*3@CFGFFFGFAF5C?FFFFFCFFFFFFFE@EFFF@EC57)):44=D=@FF@FB=C<5BCB7;@F@)99CE
@M00200:207:000000000-ALC1F:1:1101:12608:2595 2:N:0:5
TACTAGGGTATCTAATCCTGTTTGCTACCCACGCTTTCGCGCCTCAGCGTCAGTTACGGGCCAGGGTGTCGCTTTCGCCACCGGTGTTCCTCTAGATATCTACGCATTTCACCGCTCCACCTAGAGTTCCACACCCCCCTCCCGTACTCGAGCGCCGCAGTACGGCGCGCAGCCCCAGGGTTGAGCCCTGGGATTTCACACGCCGCTTACGGCACCGCCTACGCGCCCTTTATACCCAATTGATCTGAAAT
+
CCCCCGGGGGGGGGGGGGGGFGGGGGGGGGGGGGGGGGGGGGGGGGGGGFFGGGGFGGGGGGGGGGGGGGGGEGGFGGGGGGGGDGCFGGGGGFGFFGGGFAFGGGGGGGGGGD>8EGGGGGGGF=ECGFGGFG6@+=C>DEGGGFDFFEGEDGGGDGGC0BA59>>GDCDA5?BFE:3D:<5AFCF>;AF:8FAEF)+)/303,70((5??F9EB>;91:BFB02626?BABAFFF231<7))5.)))..
@M00200:207:000000000-ALC1F:1:1101:20089:2596 2:N:0:5
TACGAGGGTATCTAATCCTGTTTGCTCCCCACGCTTTCGCGCCTCAGCGTCAGTTCCGGTCCAGTGAGCCGCCTTCGCCACTGGTGTTCCTCCCAATATCTACGCATTTCACCGCTACACTGGGCATTCCACTCACCTCTCCCGGTCTCAAGCCTCACAGTCTGACAGGCAGTTCCTCGGTTAAGCCGAGGGATTTCACCCGTCACTTGCAAAGCCGCCTACGCGCCCTTTAAACCCAATTGATCTGATAT
+
CCCCC@CGGGGGAEFGGGGFGGGGGGGDFEGGGGGDGGDG7FFEGGFFGGDEFFEEDFGGEGGGDGG9DEGGGGGGGGGGGGFDEFFCFCFFGGGFGGDEFE<FGGDGGDFDFEE8CEDGGGGF8FGCDFG=+8D8DDC9DFF+@*=@GFGGCCGG66+=DGFGFA?,:+:03>C;7BDDEG5?FGAE>>*5)/*7+9882(/6(9*>:C@4*.8(((6;03;43(:>>7))6)*00:3?A<-:<AD)))-
@M00200:207:000000000-ALC1F:1:1101:14671:2603 2:N:0:5
TACTGGGGTATCTAATCCCTTTTGCTCCCCTGGCCTTCGAGCCTCAGCGTCAGATGTTGTCCAGTAGCTCGCCTTCGCCACGAGTGTTCCTCTCGATATCCACGCATTTCACTGCTACACCGAGAATTCCAGCTACCTCTCCAACCCTCAAGCATGGCAGTATCGGATGCAGTGCCGGGGTTGAGCCCCGGGATTTCACATCTGACATACCACGCCGCCTACGCTCCCTTTAAACCCAATTGATCTG
+
CCCCCGGGGGGGGGGGGGFFGGFGFGGGGGGGGGGGGGGFGGGGGGGGGGGGGFFFFFAFEEFGGFGGA<FEGCGGGG7F:>EGFGGGGGGGGFEGGGGGGGFGGGGGGGGGEGGGGGGFFGCG@EGGFGGGGGGGGGGFGCEFDBDFGFGEFF9?CFGGGGFG>??>?GFFF)98?*9CEGEFFGA?ABDD)96BAEF?<=CC4C.8@:(072?BFBFFFF?B(60?FFEC37FF0:11:>))4-6
@M00200:207:000000000-ALC1F:1:1101:22482:2671 2:N:0:5
TACTGGGGTATCTAATCCTGTTTGCTCCCCACGCTTTCGTGCATGAGCGTCAGTATTGGCCCAGGAGGCTGCCTTCGCCATCGGTGTTCCTCCACATCTCTACGCATTTCACCGCTACACGTGGAATTCCACCTCCCTCTGCCATACTCCAGCATCGTAGTTTCAAGTGCAATTCCCAGGTTAAGCCCGGGGATTTCACGCCTGACTTGCGACGCCGCCTGCGCACCCTTTATACCCAATTGATCTG
+
CCCCCGGGGGGGGGGGGGGGGGGGGGFGGGGGGGGGGGGGGGGGGGGGGGGGGGGGGGGGGGGGGGGGGGGGGGGGGGGGGGGGEDGGGGGGGFGFGGGGGGGGGGGGGGGGGGGGGGGGGGGGGGGGGGGGGFFFGGGBGGFGGFGFGFGGGGGGGGGGGGBDFFFGFGFDFFFFBFFFFGFFFGFFA>DB=>C@@EFCD>==)):<>A42>BDB=;@0;FFFFF9<?8@<?CA+=8?:-2<24)6
@M00200:207:000000000-ALC1F:1:1101:18185:2676 2:N:0:5
TACTGGGGTATCTAATCCTGTTTGCTCCCCACGCTGTCGCGCCTCAGTGTCAGCAACGGCCCAGCAGAACGCCTTCGCCACTGGTATTCTTCCCGATCTCTACGCATTCCACCGCTACACCGGGAATTCCATCTGCCCCTACCGTGCTCTAGCTCGCCAGTCTGACCGGCAGCCCCGCAGTTGAGCCACGGGATTTCACCGACCACTTAACGGGCCACCTACGCGCCCTTTAAACCCAATTGATCTG
+
CCCCCGGGGGGGGGGGGGGGGGGGGGGGGGGGGGGGGGGGGGGGGGGGGGGGGGGGGGGGGGGGGGGGGGGGGGGGGGGGGGGGGGGGGGGGGGGGGDGGGGGGGDGEGFGGGGGGDFGGGGGGGGGGGGGGGGGGGGGFGGGGGFGFFFFGGGGCGEGGGGFGFFFDAGFFFFFFEDBGGGFFF;AFFFGB;EFEFFFADFFBBFFEF<>@@6>B6<????:BB63960>9><=F??07<?D>44<
@M00200:207:000000000-ALC1F:1:1101:11146:2686 2:N:0:5
TACTAGGGTATCTAATCCCGTTTGCTCCCCTAGCTTTCGCGCCTCAGCGTCAATACCGGTCCAGGATGCCGCCTTCGCCACCGGTGTTCCTCCAGATATCTACGCATTTCACCGCTACACCTGGAATTCCACATCCCTCTCCCGGATTCAAGCCCGCCAGTATCGGATGCAGTTCCTCGGTTGAGCCGAGGGATTTCACATCCGACTTAGCAGGCCGCCTACGCGCCCTTTAAACCCAATTGATCTG
+
CCCCCGGGGGGGGGGGGGGGGGGGGGGGGGGGGGGGGGGGGGGGGGGGGGGGGGGGGGGGGGGGGGGGGGGGGGGGGGGCGGGGGGGGGGGGGFGFGGGGGGGGGGGGGGGGEGGGGGGGGGGGGGGGGGGGGGGCFGGFGGGGGFGEFFFFGFGGGGGGGGFFFEFGFGFFFFFFFFFGEGAFFGFFFFGFFFFEFFFFFBBDFFFFFFEFFFF@99>FF@FF199B>B:BFFFFF?F:24<9<B2
@M00200:207:000000000-ALC1F:1:1101:15635:2705 2:N:0:5
TACTGGGGTATCTAATCCTGTTTGCTCCCCACGCTTTCGCGCATCAGCGTCAGATCCGGTCCAGGTAGCCGCCTTCGCCACCGGTGTTCCTCCCAATATCTACGCATTTCACCGCTACACTGGGAATTCCACTACCCTCTCCCGGCCTCAAGCCAGACAGTTTCCAAGGCAGTTCCTCGGTTGAGCCGAGGGATTTCACCTTGGACTTGTCAAGCCGCCTACGGGCCCTTTATACCCAATTGATCTGAGA
+
CCCCCGGDGGGGGDGGGGGGGGGGGGGGGGGGGGD@EFGGGGGGEGGGGGEGGFEGG8FFGGGGGGGGGGGCGGEFGGGGGGGG=FGGGGFGGGGGGGGGGGGGGECFGGGGGDCDGEGFFGGGGFGG9DEGGGGGFFGFFGGGE>=BGBD@FGGGDFGGFGFGFF7C5CC99A>BBFEDCCBFFGFEFEGADF;3F?FFBEF93.7*>C)7.);12;B6037(,6>1:?FFADB=:2(.62>)4<AD)<
@M00200:207:000000000-ALC1F:1:1101:18691:2713 2:N:0:5
TACCAGGGTATCTAATCCCGTTTGCTCCCCTGGCTTTCGCGCCTCAGCGTCAGAAGAGGTCCAGCGAGCCGCCTTCGCCACCGGAGTTCCTGATGATATCAACGCATTTCACCGCTCCACTATCAGTTCTGCTCGCCCCTCCCTCCTTCGAGACCGTCAGTATCTGAGGCAGTTCCATGGTTAAGCCGCGGGATTTCACCCCAGACTTGTCAGCCCGCCTACGCGCCCTTTAAACCCAGTTGATCTG
+
CCCCCGGGGGGGGGGGGG<FGG,CFG<FGGD@FGGGGGG7@F+FGGGGGGGGD9<FC<@,6,CE<@F+C@FGGGGGGG7F,9FG7+FGGG9E=F<DFECG;EDFGGGGGGGGGGGGGGGG,4,44;EGG,44?=+C++=*+++01*+4D:DF8C6+3ADDGGFD?;+@FFF5AE9+4+?CAF+@FFA*3*/)(:AEF?FA(1(4=DF?3.)7..;;>BFFFB<42336>77-<2?4<604<5)--)6
@M00200:207:000000000-ALC1F:1:1101:17953:2722 2:N:0:5
TACACGGGTATCTAATCCTGTTTGCTCCCCTAGCTTTCGTGCCTCAGTGTCAGGAGTTTTCCAGGGACTCGCCTTCGCCACTGGTGTTCTACTTGATATCTACGCATTTCACTGCTACACCAAGTATTCCAGTCCCCCCTCAAACCCTCGAGCAAGGTAGTTTCCAATGCCGTTTCCGAGTTGAGCTCGGAGCTTTCACATCCGACTTACCTCACCACCTACGCACCCTTTATACCCACTTGATCTG
+
CCCCCGGGGGGGGGGGGGGGGGGGGGGGGGGGGGGGGGGGGGGGGGGGGGGGGGGGGGGGGEGFGGGGGGGGGGGGGGGGGGGGGGGGGGGGGGGGGCGGGGGGGGGGGGGGGFGGGGGGGGGGGGGGGGGGGFG8DDC5CCGFGDGFCA6ADGGGFFFFFGFFFFFGFGFBEF6DFBD>FCFFFGFFBAD*:F55A76;A@C==AB>FE@CEEFFFB23>=DB9@@@D=3CCCFF3@(67@3)7CC
@M00200:207:000000000-ALC1F:1:1101:15977:2738 2:N:0:5
TACCGGGGTATCTAATCCGGTTTGCTCCCCACGCTTTCGTGCCTGAGCGTCAGGAAAGGCCCAGCGGGCTGTCTTCACCTTCGGCGTTCCGATAGATCTCTACGCATTCCACCGCTCCACCTATCGTTCCACCCGCCTCTACCTTCCTCAAGCCCAGTAGTTTGCCCCGCAATTCCACGGTTGAGCCGTGGGATTTCACAGGACACTTTCTGGGCCGCCTACGCACCCTTTAAACCCAGTTGATCTG
+
CCCCCGGGGGGGGGGGGGGGGGGGGGGGGGGGGGGGGGGGGGGGGGGGGGGGGGGGGGGGGGGGGGGGGGGGGGGGGGGGGGGGGGGGGGGGGGGGGGGGFGGGGGEEGFEGGGCDGEGGFFGGGGFFEGGGGGG6DGGFGGGGGF+BDFGFGG5?>ECFGGFGF5CCBGFFD@FFFFBGGGFFFFA>BEG>;FFFFE65;;?FDF;@<EF?A8F=>;;:(310:>>:07:<2)17:6(5>A2:>9)
@M00200:207:000000000-ALC1F:1:1101:18973:2755 2:N:0:5
TACTGGGGTATCTAATCCCGTTTGCTCCCCTGGCTTTCGCTCCTCAGTGTCAGTGTTGGTCCAGGACGCCGCCTTCGCCACCGGTGTTCCTCCAGATATCTACGCATTTCACCGCTACACCTGGAATTCCGCATCCCTCTCCCAAACTCAAGCCATCCAGTATCAGACGCAGTTCCCCGGTTAAGCCGAGGGATTTCACGTCTGACTTAGTTGGCCACCTACGAGCCCTTTAAACCCAATTGATCTG
+
CCCCCGGGGGGGGGGGGEFGGGGGGGGGGGGGGGGGGGGGGGGGGGGGGGGGGGGGGGGGGGGGFFGGGGGGGGGGGGGGGGGGGGGGGGGGGGG9FGGGGGGGGGGGGGGGGGGGGGGGGGGGGGGGGGGGGGGDGGGFGGGGGFGFGFGGGGGGGDGGGGFGFFFGFGFFFEFFFF>GEGFFFGFFFFGFFFFFFFFDD9BFFFEEEFFEFFF@EFF;EE6??@F<@(.9?9FAD(4:A>AFAFF
@M00200:207:000000000-ALC1F:1:1101:23351:2758 2:N:0:5
TACTGGGGTATCTAATCCTGTTCGCTCCCCACACTTTCGCTCCTCAGCGTCAGGTAATGCCCAGAGAACCGCCTTCGCCACCGGTGTTCCTCCTGATATCTGCGCATTTCACCGCTACACCAGGAATTCCGTTCTCCCCTGCATACCTCTAGTCTGCCCGTATCGGAAGCAGGCTCAGGGTTAAGCCCTGAGTTTTCACTCCCGACGCGACAAACCGCCTACGAGCCCTTTAAACCCAATTGATCTG
+
CCCCCGGGGGGGGGGGGGGGGGGGGGGGGGGGGGGGGGGGGGGGGGGGGGGGGGGGGGGGFGGGGGGGGGGGGGGGGGGGGFGGGGEEGGGGGGGGGGGGGGGGGGGGGGGGGGGGGGGGGGGEGGGGGGGGGGFGGGGFGGGGGFG7AFGGGGGGCAFCDDFGEEEGFGFFFBAAFF6CEG*<BFFFFA>?CFFEFFFEE>DFDFBF22>>>8FF@F0;0328;BFB?F>A>4?4:02:974)42)
@M00200:207:000000000-ALC1F:1:1101:13915:2766 2:N:0:5
TACAGGGGTATCTAATCCCGTTTGCTCCCCTAGCTTTCGCACCTCAGCGTCAGTTGTGGACCAGAGAGCCGCCTTCGCCACCGGTGTTCCTCCTGATATCTACGCATTTCACCGCTCCACCAGGAGTTCCGCTCTCCCCTACCACACTCGAGCATCACAGTATGCCTGGCAGTTCCACGGGTGAGCCGTGGGATTTCACCAGACACTTACAATGCCGCCTACGTGCGCTTTAAACCACATTGATCTG
+
CCCCCGGGGDFGGGGGGGGGGGGGGGGGGGGGGGGGGGGGGGGGGGGGGFGEGGGFGGGGFGGEGGEGGGGGGGGGGGGGGGDGGGGGGGGGGGGGFFGGGFGGGGGGGGGGDEGGGGGGGFEE7CGGGGGG>>FG?FGFGGGFGFGFGFG+>DGGGGGCFGF9EFFGFGFFFFFFFBBCGCD5*9A>9?DE=FFBFCFFFBBD2==FFB@FF3AE>02618058<BF9?647)9A((48BFADAFB
@M00200:207:000000000-ALC1F:1:1101:13096:2771 2:N:0:5
TACGAGGGTATCTAATCCCGTTTGCTCCCCTGGCTTTCGCTCCTCAGCGTCAATATTGGTCCAGGATGCCGCCTTCGCCACCGGTGTTCCTCCAGATATCTACGCATTTCACCGCTACACCTGGAATTCCGCATCCCTCTCCCAAATCCAAGCCATCCAGTATCACACGCAGTTCCCCAGTTAAGCTGAGGGATTTCACGTATGACTTAGTTGGCCGCCTACGAGCCCTTTAAACCCAGTTGATCTG
+
CCCCCGGGGGGGGGGGGGGGGGGGGGGGGGGGGGGGGGGGGGGGGGGGGGGGGGGGGGGGGGGGGGGGGGGGGGGGGGGGGGGGGEGGGGGGGGGGGGGGGGGGGGGGGGGGGGGGGEGGGGGGGFGGGGGGGGGFGGGFGGGGEFFFGFG?FGGFGGGFGGFGFFFFAGFFFFFFFFFGGG7CFGFFFFGFFFFFFFFBBBFBEFCEFEFEEFA==>BFFFD?5>@7@8EFFCFF(,35.9<<E67
@M00200:207:000000000-ALC1F:1:1101:23004:2779 2:N:0:5
TACCCGGGTATCTAATCCCGTTTGCTCCCCTGGCTTTCGCGCCTCAGCGTCAGAAGAGGTCCAGCGCGCCGCTTTCGCCACCGGTGTTCCTTCCGATATCTACGCATTTCACCGCTCCACCGGAAGTTCCGCACGCCCCTACCTCCCTCGAGGCAGGAAGTATCAAAGGCACTTCCACGGTTGAGCCGTGGGCTTTCACCCCTGACTTGCCTGCCCGCCTACGCGCCCTTTAAACCCAATTGATCTG
+
CCCCCDGGGGGGGGDFGFGGGGGGFGGGGGGFGGGGGGGGGFGGGGFGGGG7FGGC@EDEGFGFFFGGGG>FFCGGDGCEGAFDFCGGGGGFFFGGGCCFF>BEGGCCEFFGGGED>F8FDCEEC>=D;F>EGGDG7393@C,;<6*;5?E**?D*940*;=FFAFAEFGFFF=FFFFDGGG3AADF85:7)3FFEA5AA69<(1:AB2>4)5:)3:BBFBBBB;FFB><.64)??6?:?2>AFA2>
@M00200:207:000000000-ALC1F:1:1101:15635:2780 2:N:0:5
TACAAGGGTATCTAATCCCGTTCGCTACCCTAGCTTTCGTACCTCAGCGTCAGAAGAGACCCAGTCAGCCGCTTTCGCCACCGGTGTTCCTGATGATATCAACGCATTTCACCGCTCCACCATCAGTTCCGCTGACCCCTGTCTCCCTCAAGCCATGCAGTATGAAGCGCAGTTCCTCGGTTGAGCCGAGGGATTTCACACCTCACTTACATGGCCGCCTACGCACCCTTTACACCCAATTGATCTG
+
CCCCCGGGGGGGGGGGGGGGFGGGGGGGGGGGGGGGGGGGGGGGGGGGGGGGGGGGGGGGFFGGGGGGGGGGGGGGGGGECFGGGGGGGGFGGGGGGGGGGGGCGGGGGGGGGGGGGCFFGGGGGGGGGGGGGGGGGGGFGGG?E?DFG58@FFGGGG?DFGDFFDDFAGDDEFFFFFBDED>FFGFFFFGFD>>=66BA@)(-7BEF*.5<?BFE=96?061>;BFDFFFEECFFB0;7)5<6A<A
@M00200:207:000000000-ALC1F:1:1101:15069:2781 2:N:0:5
TACGGGGGTATCTAATCCTGTTTGATCCCCACGCTTTCGTGCCTCAGTGTCAGTTGCAGTTTTGTGAGCTGCCTTCGCAATCGGTGTTCTATGACATATCTAAGTATTTCACCACTACATGTCATATTCCGCCCACATCATATGCACTCAAGATCAGCAGTATCAATGGCAGTTCCCAAGTTGAGCCTGGGGCTTTCACCACTGACTTACCAATCCACCTACGCACCCTTTAAACCCAATTGATCTG
+
CCCCCGGGGGGGGGGGGGGGGGGGGGGGGGGGGGGGGGGGGGGGGCFGGGGGGGGGGGGGGGGGGGGGGGGGGGGGGGGGGGGGGGGGGGGGGGGGGGGGGGGFFAFGGGGGGGGGGGGGGGGGGGGGFGGGGGGGGGGFGGG8FFDFFFGDFGGGCFGDFGFGFFFC?GFFFFFFFFFGGGFB96?FF?FD=BFFFFFEFFFFB)=A=CEFFFF@EFBB==DFFA>5=B=C5CFFFF(58*8?EFF
@M00200:207:000000000-ALC1F:1:1101:16871:2818 2:N:0:5
TACAGGGGTATCTAATCCTGTTCGCTCCCCACGCTTTCGCGTCTCAGCGTCAGTACCGTCCCAGAGAGCTGCTTTCGCCATAGGTGTTCTTCCTGATATCTGCGCATTTCACCGCTACACCAGGAATTCCACTCTCCTCTTCCGGACTCTAGCCAAATAGTTTCCGATGACATCTCGAGGTTAAGCCTCGAGTTTTCACACCGGACTTACGTTGCCGCCTACACGCTCTTTAAGCCCAATTGATCTGCGAT
+
CCC<CFGGGEGFGGGGCFFGGGGGGDGGGGGGGGGGEGGGGFECECEGGGGGEGFGF:FGBGFFCFGGFGGGGAAEFGGC7FE=FDFEGFFGFGGGGFGGGGFGCE?:ED=DFEGGGGGGGFFGGFCGGE=FFFFFC+=DGFG>6@DDGFGFGDG88E7DG7FCDBFG5DD:F@FFF?5=CC8?AFFFFA>AE59;B*?>E24=AF2;>ED>(/?=250(/6=8@6(,/;5<6AF43;<DC<)949))(-(
@M00200:207:000000000-ALC1F:1:1101:18416:2820 2:N:0:5
TACTCGGGTATCTAATCCTGTTTGATCCCCACGCTTTCGTGCCTCAGTGTCAATATTCCCGTAGTGAGCTGCCTTCGCAATGGGTGTTCTATGTCATATCTAAGCATTTCACCGCTACATGACATATTCCGCTCACCTCCAGGGTATTCAAGACAGATAGTATCAATGGCAGTTTCCGGGTTAAGCCCGGAGATTTCACCACTGACTTACCTGCCCACCTACGCACCCTTTACGCCCAATTGATCTG
+
CCCCCGGGGGGGGGGGGGGGGGGGGGGGGGGGGGGGGGGGGGCGGGGGGGGGGGGGGGGGGGGGGFGFGFGGGFGGGGGGGGFGGGGGGFGFGGGGGGGGGGGGGFGGGGGGGGGGGGGGGGGGCGGFG8DGGGDEGF@@DFGGGFG7FFGGGGGGGG9D?DFGFFDFFGFFFEF?F>ACEDFFF????ADB=?+*1;?>@>5)::C@585:@CFBEDAFFE927:A9=B==:>?5@@2>87>))7>
@M00200:207:000000000-ALC1F:1:1101:11198:2829 2:N:0:5
TACTCGGGTATCTAATCCTGTTTGCTCCCCACGCTGTCGCGCCTCAGTGTCAGCCACTGCCCAGCAGACCGCCTTCGCCACCGGTGTTCTTCCGGATCTCTACGCATTCCACCGCTACACCCGGAATTCCATCTGCCTCTACAGTGCTCGAGCGAAGCAGTTCGCATGGCCGATTCGGAGTTGAGCCCCGAACTTTCACCACACGCTTACCCCGCCACCTACGCGCCCTTTAAACCCAATTGATCTG
+
CCCCCGGGGGGGGGGGGGGGGGGGGGGGGGGGGGGGGGGGGGGGGGGGGGGGGGGGGGGGGFGGGGGGGGGGGGGGGGGGGGG>FGGGGGGGGGGGGGGGGGGGGGGGGGGGGGGGGGGCECEGGCG?FGGGGGGGGGGFCCFGGFGFGFGEGGDCCECFCFFGFFFGAFF>>BDFFFDGGGFFFGFFADGFBFFFF?F@82?D9@??DEE;@FE6(16:B3(30>>BBF:AADFF0:?0).6<<<A
@M00200:207:000000000-ALC1F:1:1101:16936:2836 2:N:0:5
TACCCGGGTATCTAATCCCGTTTGCTCCCCTAGCTTTCGCGCCTCAGCGTCAGAAGAGGTCCAGCCGATCGCTTTCGCCACCGGCGTTCCTTCCGATATCTACGCATTTCACCGCTCCACCGGAAGTTCCATCGGCCCCTACCTCCCTCGAGGCCGCCAGTATCAGGGGCTGCTCTCCGGTTGAGCCGGAGGATTTCACCCCTGACTTGGCAGCCAGCCTACGCGCCCTTTAAACCCCATTGATCTGCAA
+
CCCCCCGGG@CEEGGD<FGGEFGGGFGGGCE<E@<CBFCCFEB,B@FFEGG:EA9EGG8F<CFDFGGG@CB@B7DGFE@F@FG7C=BFGGCFGC=+46=9,=C7F>+=@FGE=EEGGC=DFGEG+>8ACDFDFGGG+=0@FGGGGAG50099;CC>DC;DFF991B4,6CEF4)04;;?5>5;66>ADD:C>;)177??A06:1224).57)(20(4260)3:>;>;2(1424475((4224264-.)))
@M00200:207:000000000-ALC1F:1:1101:16277:2839 2:N:0:5
TACGAGGGTATCTAATCCTGTTTGATCCCCACGCTTTCGTGCCTCAGAGTCAATATTCGTGTAACGAGCTGCCTTCGCAATTGGTGTTCTATGTCATATCTAAGCATTTCACCGCTACATGACATATTCCGCTCATCTCCACGGTATTCAAGACAGATAGTATCACCGGCAGTTTCCAAGTTAAGCTTGGAGATTTCACCACTGACTTACCTGCCCTCCTACGCACCCTTTAAACCCAATTGATCTG
+
CCCCCGGGGGGGGGFGGGGGGGGGGGGGGGGGGGGGGGGGGGGGGGGGGGGGGGGGGGGGGGGGGGGGGGGGGGGGGGGGGGGGGGGGGGGGGGGGGFGGGGGGGGGGGGFGGGGGGGGGGGGEFGGGGGCGCGGGGGGF9ECGGAGFGFFGGGGFFGGGGGFGF+;E5DE>FEFFFFFGGGFFFGFFFBD6CFF@FE?=@CE@BB@E;AE5@C;)=C=DFF=25@A>BB=ECEFFFF9=*7=EEEC
@M00200:207:000000000-ALC1F:1:1101:14865:2845 2:N:0:5
TACGAGGGTATCTAATCCCGTTTACTACCCTAGCTGTCGCGTCTGAGTGTCAGAAACAGACCAGAAGATCGCCTTCGCCACTGGTGTTCCTCCCGATATCTACGCATTTCACCACTACACCGGGAATTCCATCTTCCTCTTCTGCTCTCAAGCACGGTAGTATTGGACGACCTCTCCCAGTTGAGCCGGGAGATTTCACGCCCAACTTACCGCGCCACCTGCACGCGCTTTACACCCAGTTGATCTGAGA
+
CCCCCGGGGGGGGGGGGGGGGGGGGGGGGGGGGGGGGGGGGGGGGGGGGGGGGGGGGGGGGGGGGGGGGGGGGGGGGGGGGGGGGGGGGGGGGDGGGGGGGGGGGGGGGFGGGFGGGGGGGGGGGGGGGGGGGGGGGGGFGGGGGFFFFFDFGGGGGGGGFGFGFFFGFGFFEFFFF?FFEFFFFGF>FFGFFFFF6AFBDBF>BDFFFFBD22D69;?@=3(61666>;7<35?:(3:?>AF2<<>A4-
@M00200:207:000000000-ALC1F:1:1101:16860:2864 2:N:0:5
TACTAGGGTATCTAATCCTGTTTGCTCCCCACGCTTTCGCGTCTCAGCGTCAGTTACCGTCCAGAAAGCCGCCTTCGCCACTGGTGTTCCTCCTGATATCTACGAATTTCACCTCTACACCAGGAATTCCGCTTTCCTCTCCGGCACTCAAGAAAAGTAGTTTCGAGTGCAGTTCCTGGGTTGAGCCCAGGGATTTCACGCCCGACTTACCTTCCCGCCTACACGCCATTTACACCCACTTGATCTG
+
CCCCCGGGGGGGGGGGGGGGGGGGGGGGGGGGGGGGGGGGGGGGGCFGGGGGDGGGGGGGGGGGGGFFGGGGGGGGGGGGGGGGGGGGGGGGGGGGGGGGGGGGGGGGGGGGGGGGGGGGGG?E7DGGGGGGGGGFGGGFGGGDGFGFGFCF?DDGGGFGGGFGF5DFFFDFDFFFFFFGGGFFFGFFFFGBBFFEFAF9@9):2:>>EEBE?=?3>>=9@@ED?B;(3475?5BFBD(54;)7;EC
@M00200:207:000000000-ALC1F:1:1101:8356:2870 2:N:0:5
TACGCGGGTATCTAATCCCGTTTGCTCCCCTAGCTTTCGCGCCTCAGCGTCAGTAGAGATCCAGTGGGTCGCTTTCGCCACCGGCGTTCCTTCTGATATCAACGCATTTCACCGCTCCACCAGAAGTTCCAACCACCCCTACCTCCCTCGAGCTCGCCAGTATCAAAGGCACTTCTACAGTTGAGCTGCAGGATTTCACCCCTGACTTGGCAAGCCGCCTACGCGCCCTTTAAACCCAATTGATATG
+
CCCCCGGGEGCFGGGGGGFFGGGGGGGEGEFGGGFFGEGGGGGCGGGGGFGGGGGGGGGGGGFGGGGGGGGFGGGGGGCFCE:FGGGD:?EFGGGGGG9EC9EFECFFGCDFDGGGG>DFGGGGGFFDDGG8?ED==?6:D?FFGFG?FBE+<;?DG?DCFF+==@4,*?6493?>FBFF=F=A;FFFFFFA=;FEFEF<?;;<3(4?E@8;<?3;>B0;?DF9>>>FFBFFF>*.8::062444)6
@M00200:207:000000000-ALC1F:1:1101:17855:2885 2:N:0:5
TACAGGGGTATCTAATCCTGTTCGCTACCCACGCTTTCGTGCCTCAGCGTCAATGTTGGCTTAGTGAGCTGCCTTCGCAATCGGTGTTCTACATCATATCTAAGCATTTCACCGCTACATGATGTATTCCGCCCACTTCAACCAGATTCAAGCTATGCAGTTTCAATGGCAATTCCGCAGTTGAGCTGCGGGCTTTCACCACTGACTTATATAGCCGCCTACGCACCCTTTAAACCCAATTGATCTG
+
CCCCCGGGGGGGGGGGGGGGGGGGGGGGGGGGGGGGGGGGGGGGGGGGGGGGGGGGFCFGGGGGGGGGGGGGGGGGGGGGFGFGGGGGGFCGFDAFGGCGFGFGGGGGGGGGGGGGGGGGGFEGGGGGGGFEDGGGGGGFGGC>DDFFGFGGGGCGGGGGGGFGFFFCFG56?DFFBABGGGFFFGFBBAGA=EFFFFFBEBCEFFFFCCECE4B=25>DFBD>9B(:==:ECCFFFF;@);CC3?)
@M00200:207:000000000-ALC1F:1:1101:20227:2897 2:N:0:5
TACTGGGGTATCTAATCCCGTTTGCTCCCCACGCTTTCGCGCCTCAGCGTCAGGAATTGCCCAGAGACCCGCCTTCGCCACCGGTGTTCCTCCCGATCTCTACACATTTCACCGCTACACCGGGAATTCCAGTCTCCTCCGCACTCCTCAAGAACAGCAGTATCGATCGACGTTCCTCGGTTGAGCCGAGGGATTTCACGACCGACTTGCCATCCCGCCTACGCGCCCTTTAAACCCAGTTGATCTG
+
9CCC8@8@@@FGE9F<FEGGGGF7,,,;DFF@BF7C86,BC+@BC6C,6BFEF8F<<DF99<6,CF68@FCFEFGC<:FGFGGGC@FECE9?F,@FCFF;,,C=FG?,4C,A=C88=8=F=C+>CE8,=E:==D9C8=8*==C+@D8+6+8<8;C+A6C+2+5?AFFE>*9??BFA@FE*1@54)*28;>5;7;)/:?:?@F1319914>4<A7>6<0((,8<B1((-(87)4<?)-33.<2:)6))
@M00200:207:000000000-ALC1F:1:1101:19499:2906 2:N:0:5
TACTCGGGTATCTAATCCCGTTTGCTCCCCTGGCTTTCGTGTCTCAGCGTCAGCACATCCCCAGTCGCCTGTCTTCACCTTTGGCGTTCCAAACGATATCTACGCATTTCACCGCTCCACCGTTTGTTCCAGCGACCCCTGGATGGCTCAAGACACCCAGTATGCCAAGCAGTTCCACGGTTGAGCCGTGGGATTTCACAAGGCACGTAGGCATCCGCATACACACGCTTTACACCCAGTTGATCTG
+
@CCCCGGGGGGGGGGGGFGGGGGEGGGGGGGGGGGGGGGGGGG9FGGGGGGGGGGFGFGGGGGGGGGGGGGGGGGGFFFGGGGGGGGGGGGFGGGGGGGGGFGGGGG7DGGFGEG8CECGGGGGGGCGFGGGGECCG+=?DFGFGFG6FFGCFGGGFGFD8FCFFFF?FGFFCCCFFF56ACEF>F9@BEGF2;6>ACFCED=BB)(/5BDE@FA===((:<<;)((42?FF9)85(/24?43<??E
@M00200:207:000000000-ALC1F:1:1101:12813:2912 2:N:0:5
TACAGGGTATCTAATCCTGTTTGCTCCCCACGCTTTCGTGCATGAGCGTCAGTGTTGGCCCAGGGGGCTGCCTTCGCCATTGGTGTTCCTCCACATCTCTACGCATTTCACCGCTACACGTGGAATTCCACCCCCCTCTGCCACACTCCAGCCAAGTAGTTTCGAGCGCAATTCCCAAGTTAAGCCCGGGGCTTTCACACTCGCCTTGCTCGGCCGCCTGCGCACACTTTAAACCCAATTGATCTG
+
CCCCCGGGGGGGGGGGGGGGGGGGGGGGGGGGGGGGGGGGGGGGGGGGGGGGGGGGGGGGGGGGGGGGGGGGGGGGGFGGGGGGGGGGGGGGFGGGGGGGGGGGGGGGGGGGGGGGGGGGGFEGGGGGGGGGGGGGGGGFGGGGGFGFGFGGGGGGGGGGGGFGFFFGFGFFFFFFFA5FGGFA>FFFFFGD@FFBFEF=258(3<?E@>E<9?;699D00499>>FFF><>2<FFF6:94AAAB2
@M00200:207:000000000-ALC1F:1:1101:21142:2922 2:N:0:5
TACAGGGGTATCTAATCCCGTTCACTCCCCTAGCTTTCGTGCCTCAGCGTCAGACAAGGCCCAGTATGCCGCTTTCGCCACCGGCGTTCCTTCCGATATCTACACATTTCACCGCTCCACCGGAAGTTCCACATACCCCTGCCTCGCTCCAGCCCGCTAGTTTCAAGCGCAATTCCCCGGTTGAGCCGAGGGCTTTCACACCTGACTTAACGAACCGCCTACGCACCCTTTAAACCCAATTGATCTG
+
CCCCCGGEGGGGGGFGGFGGGGGGGGGGGGFFCGGGGGGGGGGGGGGGGGGGEGGGGGGGGGGGGGGGGGGGGGGGGGGGGGGGGGGGGGGGGGGGGGGGGGFGGGGGGGGGDGGGGGGGGGCEGGFGGFGFGGGGGGGFGGFFGFD*=AFGGGGGGG69FGFGFFFGBDF5BBFFFFDGEGEAFFFDFFG4(2=3AEF)5;@EDEFE39@<;?EFFFFBFB?>?9;?6.:><>F5::?B4)).4A9
@M00200:207:000000000-ALC1F:1:1101:17448:2935 2:N:0:5
TACAAGGGTATCTAATCCTGTTTGATCCCCACGCTTTCGTGCCTCAGCGTCAATATTTGTGTAGCCTGCTGCCTTCGCAATCGGTGTTCTATGTCATATCTAAGCATTTCACCGCTACATGACATATTCCGCAAACCTCCACAACATTCAAGAAAAATAGTATCCACGGCAGTTTCCGAGTTAAGCTCGGAGATTTCACCACGGACTTACTTTTCCGCCTACGCACCCTTTAAACCCAATTGATCTG
+
CCCCCGGGGGGGGGGGGGGGGGGGGGGGGGGGGGGGGGGGGGGGGGGGGGGGGGGGGGGGFGCFGGGGGGGGGGGGGGGGGGGGGGGGGGGGGGGGGGGGGGGGGGGGGGGGFGGGGGGGGGGGGGGGGGGGGGGGGGGFGGGGGFGFGFGGGGGGGF8DFGBG7EFGFCEFFFFFFFFGGGFFFCFDD9C>AFFEFAF9EFAFBA9@EFEFFFF:=A255>99DB59B=39C4?A<;(:>EEEFFE
@M00200:207:000000000-ALC1F:1:1101:11378:2939 2:N:0:5
TACTGGGGTATCTAATCCTGTTCGCTCCCCACACTTTCGCTCCTCAGCGTCAGGTAATGCCCAGAGAACCGCCTTCGCCACCGGTGTTCCTCCTGATATCTGCGCATTTCACCGCTACACCAGGAATTCCATTCTCCCCTGCATACCTCAAGTCTGCCCGTATCGAAAGCAAGCACCCAGTTAAGCTGGATGTTTTCACTCCCGACGCGACAAACCGCCTACGAGCCCTTTAAACCCAATTGATCTGAGA
+
CCCCCGGGGGGGGGGGGGGGGGGGGGGGGGGGGGGGGGGGGGGGGGGGGGGGGGGGGGGGGGGGGGGGGGGGGGGGGGGGGGGGGGGGGGGGGGGGGGGGGGGGGEGGGGGGGGGGGGGGGGGGGGGGGGGGGGGGGGGFGFGGFFGFGFGGGGGGGGGCDGFGFFFGEGFFFFFFFB57?89BFFFFCFGFEFFFFFFFEFFA2:>>=5>@BFFFFF>D;@;DF@@F@FBAAAFF?BFFA7A4AFFA)4
@M00200:207:000000000-ALC1F:1:1101:19922:2944 2:N:0:5
TACAAGGGTATCTAATCCCGTTCGCTCCCCTAGCTTTCGTGCCTCAGCGTCAGAAGAGACCCAGTGAGCCGCTTTCGCCACTGGTGTTCCTTAGGATATCAACGCATTTCACCGCTCCACCCTAAGTTCCGCTCACCTCTGTCTCCCTCGAGCACGGCAGTATCAAGCGCAATTCCTCGGTTGAGCCGAGGGATTTCACACCCAACTTACCGCGCCGCCTACGCACCCTTTAAGCCCAGTTCATCTG
+
CCCCCGGGGGGGGGGGGGFGGGGGGGGGGGGCGGGGGGGGGGGGGGGCGGGGGGGFFFGGGGGGGFCGGDGGDGGGGGGGGGGGGGGGGGGGCFFGGFGGFFGDGGGGGGGGGGGGGGGGGDGGFGGGG88E8C8FGGGF?DG?;DGFG5@EG88C+=DGGGFGFF?9AGFFFFFF?8@DGG5;FGA??DGB=FFFFEA?.2(69@B=EE;(.3B@0>@?FD@FFF6?BBF)62*<<?6?A2:99AB
@M00200:207:000000000-ALC1F:1:1101:24103:2951 2:N:0:5
TACGCGGGTATCTAATCCCGTTTGCTCCCCACGCCTTCGCGCCTCAGCGTCAGGGTGCGCCCAGAGCCCCGCCTTCGCCACCGGTGTTCCTCCCGATCTCTACACATTTCACCGCTACACCGGGAATTCCAGGCTCCTCTGCGCCCCTCAAGAAAACCAGTTTCGGCCGACCCCCGCGAGTTGAGCCCGCGGATTTCCCGCCCGACTTGGCCTCCCGCCTACGCGCCCTTTAAACCCAATTGATCTGAGCT
+
CCCCCGGGGGGGGGGGGGGGFGGGGGGGGEGGGGGGGGGDGGGGGGGGGGGGGGGG:FFGFGGGDGGFGGGGGGGGCGGGGGGGEDGGGGGFGGGGGGGGGGGGGGDFGGGGGGGGGGGGGGDEEGGGGGGGFFGGGGGFFFCDEBDFGF6EGFD4?7CG:DFG;?D=DDEDF;AFFF:DEC*9FGFFDBDF(858@)14(162(-442::)28FB>BFFB:2;BB;F9?24)5BFF?F?922:45444()
@M00200:207:000000000-ALC1F:1:1101:13476:2953 2:N:0:5
TACTAGGGTATCTAATCCTGTTTGCTCCCCACGCTTTCGCGCATCAGCGTCAGAACCGGTCCAGGTAGCCGCCTTCGCCACTGGTGTTCCTCCCAATATCTACGCATTTCACCGCTACACTGGGAATTCCGCTACCCTCTCCCGGCCTCAAGCGAGGCAGTATCAAAGGCAGTTCCTCGGTTGGGCCGAGGGATTTCACCTTTGACTTGCCAAGCCGCCTACGCGCCCTTTAAGCCCAGTTGATCTG
+
CCCCCGGGGGGGGGGGGGGGGGGGGGGGGGGGGGGGGGGGDGGGGGGGGGGGGGGGGGGGGGGGGFFFGGGGGGGGGGG7FGGGGGGGGGGGGGGGGGGGGGGGGGGGGGGGGGGGGGGGGGGGGGGGGGGGGGGGGGGFGFDGGFDFGFGFGGG?DGGG7DFGFFFGAFFFFEFFFFEDG>5DEGFBDF4?2AF3:3+73EECCFFFFFE9305;(6>F?@:19;B9>B?<))09<2(454AD>D9
@M00200:207:000000000-ALC1F:1:1101:20382:2985 2:N:0:5
TACGCGGGTATCTAATCCCGTTTGCTCCCCTAGCTTTCGCGCCTCAGCGTCAGTACCGGTCCAGAGAGCCGCCTTCGCCACCGGTGTTCCTCCCAATATCTACGCATTTCACCGCTACACTGGGAATTCCACCCTCCTCTCCCGGACTCAAGACAGACAGTATCTCCCGCAATTCCACGGTTGAGCCGTGGGCTTTCACGAGAGACTTGTCCGCCCGCCTACGCGCCCTTTAAACCCAGTTGATCTGATAT
+
CCCCCGGGGGGGGGGGGGGGGGGGGGGGGGGGGGGGGGGGGGGGGGGGGGGGGGGGGGGGGGGGGGFGGGGGGGGGGGGGGGGGGGGGGGGGGGDGGEGGGGGGGGGGGGGFGDGGGGGG9DDGGGGGGGGGGE=+CFGFGGGGG5DBGFGGCFG>FGGGFGFGFFA6AD5?DFFFFFFGFD;))8F48;D30;FFF?F?0(6:7@FC<>A3;6A>;9;BB?00(7;FFF0A4<BF?0:?AF2.5-.6)64
@M00200:207:000000000-ALC1F:1:1101:24408:3006 2:N:0:5
TACGGGGGTATCTAATCCTGTTTGCTCCCCACGCTTTCGCGCCTCAGCGTCAGAACCGGACCAGTAAGCCGCCTTCGCCACTGGTGTTCTTGCGAATATCTACGAATTTCACCTCTACACTCGCAGTTCCACTTACCTCTTCCGGTCTCAAGCCCGACAGTATCGAAGGCAATCCTGTGGTTGAGCCACAGGCTTTCACCCCCGACTTATCAGGCCGCCTACGCGCCCTTTAAACCCAGTTGATCTG
+
CCCCCGGGGGGEGEGGD99F@F9CEDAAGCDGGGGGGGEGGGGFEDFCEGGGEFFFCG7@FEFGGGFGGGGEGGGGGGGDGCFFDFGDFAFGGD::C7;E;DGG7=DG;,EFGGEGGFCEGFFGGGGFFGGGGGGGGGDD7EDDG?7?C9@?FGC5*10CDCCGF*;A594AF)*==:6<FC?AAC6AFFGF=)=@FEFEF91:;F>065;<<;FFFFBF?<:6>F>9((59AAF4?:2><2944:<
@M00200:207:000000000-ALC1F:1:1101:18477:3014 2:N:0:5
TACTAGGGTATCTAATCCCGTTCGCTACCCTAGCTTTCGTACCTCAGCGTCAGAAGAGACCCAGTCAGCCGCTTTCGCCACCGGTGTTCCTGATGATATCAACGCATTTCACCGCTCCACCATCAGTTCCGCTGACCCCTGTCTCCCTCAAGCCATGCAGTATGAAGCGCAGTTCCTCGGTTGAGCCGAGGGATTTCACACCTCACTTACATGGCCGCCTACGCACCCTTTAAACCCAATTGATCTG
+
CCCCCGGGGGGGGGGGGGGGGGGGGGGGGGGGGGGGGGGGGGDDFGGGGGGGGGGGGGGGGGGGGGGGGGGGGGGGGGGCGGGGGGGGGGGGGGGGGGGGGGGGGGGGGGGGGGGGGGGGDGGGGGGFFGGGGGGGGGGFGGGGFFGFGFGGGGGFFGGGGGFGFFFGFCDEFFFFFFFGEGBFFGFFFEGDAAAEFFFFF=:BEF98>@B??B4=@BFFFF;726@DF@3;E985;3,:9<<A<BA
@M00200:207:000000000-ALC1F:1:1101:15427:3039 2:N:0:5
TACCGGGGTATCTAATCCTGTTTGCTCCCCACGCTTTCGCGTCTCAGCGTCAGTATCCAACCAGGGGGCCGCCTTCGCCACCGGTGTTCCTCCCGATATCTACGCATTTCACCGCTACACCGGGAATTCCACCCCCCTCTTTGGTACTCTAGCTTGCCAGTTTCATGCGTCGTTCCTCGGTTAAGCCGAGGGATTTCACACATGACTTAGCAGACCGCCTACACGCCCTTTAAACCCAGTTGATCTGCGAT
+
CCCCCGGGGGGGGGGGGGGGGGGGGGGGGGGGGGGGGGGGGGGGGGGGGGGGGGGGGGGGGGGGGGGGGGGGGGGGGGGGGGGGGGGGGGGGGGGCGEGGGGGGGGGGGGGGGGGGGGGGGDCEGGFGGGGGGGGEDGGFDGFGGFGFGFGGGGGCFGGGGGFGFFCGAGFD65FFFFFGEG>FFFFEF3DD;AFBFAFFFFF<BFAFF<B>>1F076>B?FB7?B?FFF04<>B?B1:?B<AFFFA)21(
@M00200:207:000000000-ALC1F:1:1101:19244:3040 2:N:0:5
TACGGGGGTATCTAATCCCGTTTGCTCCCCACGCTTTCGCGCCTCAGCGTCAGGAATTGCCCAGAGACCCGCCTTCGCCACCGGTGTTCCTCCCGATCTCTACACATTTCACCGCTACACCGGGAATTCCAGTCTCCTCTGCAATCCTCAAGAACGGCAGTATCGATCGACGATCCTCAGTTGAGCCGAGGGATTTCCCGACCGACTTGCCATCCCGCCTACGCGCCCTTTACACCCAGTTGCTCTG
+
CCCCCGGGGGGGGGGGGGGGGGFGGGGGDGGGCEGGGGGGGGGGGDGGGGGGGGF8EGGGGGGGGGFEFGGGGGGDFGFGEGGGGGGCGGGGGGGGGGGGGGGGFGGADFFGGGGCEGFGGG7BE8FFGGGFFGGCGFGFGGA?CACFGFFF*;79CGGC0BA@>F>FFDD>D9)88AA*,1810>A353<80)));.;1;BF0(,662>B)42<:20((-3(-(3699<0).6/<(((.-6)).)5
@M00200:207:000000000-ALC1F:1:1101:18790:3055 2:N:0:5
TACTGGGGTATCTAATCCCGTTTGCTACCCTAGCTTTCGCACCTCAGCGTCAGTTACGGTCCAGTGAGCCGCTTTCGCCACCGGTGTTCCTCCAGATATCTACGCATTTCACCGCTCCACCTGGAGTTCCACTCACCCCTACCGTTCTCGAGCCTGCCAGTATCAAATGCAGTTCCCCGGTTGAGCCGGGGGCTTTCACATCTGACTTAACAGACCGCCTACGTGCGCTTTAAACCCAATTGATCTG
+
CCCCCGGGGGGGGGGGGGGGGGGGGGGGGGGGGGGGGGGGGGGGGGGGGGGGGGGGGGGGGGGGGGGGGGGGGGGGGGGGGGGGGGGGGGFGGGGGFGGGGGGGDEGGGGGGGGGGGGGGGGGGGFFGGGGGGGGGGFGFGGGGGFGFGEGEGGGGDFGFGGFGFFFGFGFFFFAFFFBDGGFFFFFDBD>?BFFEAEFEEFECFFFEFFFFFDF@@B6?<;?D:B>14:0449FFFFFFFFFBFFF
@M00200:207:000000000-ALC1F:1:1101:25250:3057 2:N:0:5
TACTGGGGTATCTAATCCCGTTTGCTCCCCTGGCTTTCGCGCCTCAGCGTCAGAAGGGATCCAGCACGCCGCCTTCGCCACCGGAGTTCCTATGGATATCAACGCATTTCACCGCTCCACCCACAGTTCCGCGTGCCCCTATCCCCCTCGAGATCGTCAGTATCCGAGGCCGTTCTCCCGTTGAGCGGGAGGATTTCACCCCGGACTTGACAGCCCGCCTACGCGCCCTTTAAACCCAGTTGATCTG
+
CCCCCGGGGGGGGGGGGGGGGGGGGGGGGGGGGGGGGGGGGGGGGGGGGGGGGGGGGGGGGGGGGGGGGGGGGGGGGGGGGGGGGGGGGGGGGGGGGGGGGGGGGGGGGGGGGGGGGGGGGGGGGFFGGGGGGGGE?FGFGGGGGFGFGEDEGGFCFGGGGGFGFEAGDGFEFFFFFFFDFF)8A<5AD3<BFFFFFFFED>9>BBB<>FFF<:329>>BF?:9BFF>92)-):4?BBFFFDF><44
@M00200:207:000000000-ALC1F:1:1101:17891:3067 2:N:0:5
TACGAGGGTATCTAATCCTGTTTGATCCCCACGCTTTCGTGCCTCAGTGTCAATATTCGTGTAGCCAGCTGCCTTCGCAATTGGTGTTCTATGTCATATCTAAGCATTTCACCGCTACATGACATATTCCGCTGACCTCCACGGTATTCAAGACTGATAGTATCAATGGCAGTTCCCAAGTTAAGCTCGGGGATTTCACCACTGACTTACCAACCCACCTACGCACCCTTTAAACCCAATTGATCTG
+
CCCCCGGGGGGGGGGGGGGGGGGGGGGGGGGGGGGGGGGGGGGGGGGGGGGGGGGGGGGGGGGGGGGGGGGGGGGGGGGGGGGGGGGGGGGGGGGGGGGGGGGGGGGGGGGGGGGGGGGGGGGGGGGGGGGGGGGGGGGFGGGGGFGFGFGGGGGGGGDGGGFGFFFGFGFEFFFFFFFGGGFFBGFFF5DFFFFEFFFFFFFFEEEEFE@EFDEFFFFFFFFFAA9AFBFFFFF;@=>DEFF?C?4
@M00200:207:000000000-ALC1F:1:1101:14476:3074 2:N:0:5
TACACGGGTATCTAATCCCGTTCGCTACCCTAGCTTTCGTACCTCAGCGTCAGAAGAGACCCAGTAAGCCGCTTTCGCCACCGGTGTTCCTGATGATATCAACGCATTTCACCGCTCCACCATCAGTTCCGCTTACCCCTGTCTCCCTCAAGCCATGCAGTATGAAGCGCAGTTCCTCGGTTGAGCCGAGGGATTTCACACCTCACTTACATGGCCGCCTACGCACCCTTTAAACCCAGTTGATCTG
+
CCCCCGGGGGGGGGGGGGGGGGGGGGGGGGGGGGGGGGGGGGGGGGGGGEGGCDGGGGGGGGGGGGGGGGGGGGGGGGGGGGGGGGGGGGGGGGGCGGGGFGGGGCCGGGGGGGDGDGGGGGGGBFGGGDCEGGGGFGDFGGFGGFGFGFFCDFFGFGFGGCFGF+8?DGB>BEFFFFFDGGEF**?BE>GBAFABFFFFFFB@=DFF9@@ECB)>;6>FDDF>@FFFFF@46;A4(80,6<<BD>4
@M00200:207:000000000-ALC1F:1:1101:8080:3085 2:N:0:5
TACCGGGGTATCTAATCCTGTTTGCTCCCCACGCTTTCGCGTCTCAGCGTCAGTATCTGACCAGGTGGCCGCCTTCGCCACCGGTGTTCCTCCCGATATCTACGCATTTCACCGCTACACCGGGAATTCCACCTCCCTCTTCAGTACTCTAGCTTGCCAGTTTCATGCGTCGTTCCCCGGTTGAGCCGGGGGATTTCACACTTGACTTAACAAACCGCCTACACGCCCTTTACACCCAGTTGATCTG
+
CCCCCGGGGGGGGGGGGGGGGGGGGGGGGGGGGGGGGGGGGFFFGFDCFFGGDGGGGGFAFGGGG6CF<FFGGGGGGGGGGDG=CCFGGGG5EFCGGGCGGGGGGGGGGGGGGEGGGGGGDC>+@BFGGFGG+=D@DGGFDGFGGFGFGFGGFFGGG?D7CFF@+1?9?C>AEDFFFADCEGF4ACF5)8CEBFA;F?FE1()))42:AFFB26F?(4-1:::B<0-79B:AFDF59:0:244<)6A
@M00200:207:000000000-ALC1F:1:1101:8351:3091 2:N:0:5
TACCAGGGTATCTAATCCTGTTTGCTCCCCACGCTTTCGTCGCTCAGCGTCAGGGACTGTCTAGCAAGCCGCCTTCGCCACTGGTGTTCCTCCCGATATCTACAGATTTCACCCTTACACCGGGAATTCCGCTTGCCTCTCCAGTCCTCAAGTCTGACAGTCTACCCGGACGTTCATCGGTTAAGCCGTGGGTTTTCACCGGGCACTTATCAAACCGCCTCCCGACCCTTTAAACCCAGTTCATTTG
+
CCCCCGGGGGGGGGGGGGGGGGGGGGGGGEGGGGGGGGGGCFGGGGGGGGGGGGF@,<FFFFGG9FFF7FGGGFGGGGGGGGGGGGGGFFFGGGGGGGGFGGFD<DFGGGGGGF8?EFGGGGGGGGGGGGG>CE6FF+=DFF,+3+=9FFG?6+3+=,68=+?+1<5+@+0@550*++;>EC>AFGF93***03?BFEF32(((8;;;3)..94A(33;1(//(6>>0<7)))6=FFF(4))..).6
@M00200:207:000000000-ALC1F:1:1101:10871:3096 2:N:0:5
TACCCGGGTATCTAATCCTGTTTGATCCCCACGCTTTCGTGCCTCAGCGTCAATGGCTGTGTAGTGAGCTGCCTTCGCAATTGGTGTTCTATGTCATATCTAAGCATTTCACCGCTACATGACATATTCCGCTCACCTCCACAGTATTCAAGACAGATAGTATCAACGGCAGTTTCCAAGTTAAGCTTGGAGATTTCACCACTGACTTACCTGCCCGCCTACGCACCCTTTAAACCCAATTGATCTG
+
CCCCCGGGGGGGGGGGGGGGGGGGGGGGGGGGGGGGGGGGGGGGGGGGGGGGGGGGGGGGGGGGGGGGGGGGGGGGGGGGGGGGGGGGGGGGGGGGGGGGGGGGGGGGGGGGGGGGGGGGGGGGGGGGGGGGGGGGGGGFGGGGGFGFGFGGGGGFGGGGGGFG7DFEFGFFFFFFFFFGGGFFFFFFFFGFFFFF7CFFFFFFFFFEFFE;CBFFAFA2>@F4>BFADFFFFFFFFFFFFEFFF44
@M00200:207:000000000-ALC1F:1:1101:15896:3106 2:N:0:5
TACTGGGGTATCTAATCCTGTTCGCTACCCACGCTTTCGCTCCTCAGCGTCAGGTAAGGCCCAGAGAGCCGCCTTCGCCACCGGTGTTCTTCCTGATATCTGCGCATTCCACCGCTACACCAGGAGTTCCGCTCTCCCCTGCCTACCTCTAGTCTGCCCGTATCGGAAGCAGGCTCGGAGTTAAGCTCCGAGTTTTCACTCCCGACGTGACGAACCGCCTACGAGCCCTTTAAACCCAATTGATCTGAGA
+
CCCCCGGGGGGGGGGGGGGGGGGGGGGGGGGGGGGGGGGGGGGGGGGGGGGGGGGGGGGGGGGGGGGGGGGGGGGGGGGGGGGGGGGGGGGGGGGGGGGGGFGGGGGGGGGGGGGGGGGGGGGGGGGGFGGGGGFGGGGFFGGGGFGFGFGGGGGGGGGGGGFCEFFGFGFFFF6ADEFGEFFABGFFFFGFFAFEACFFFFFBFFFFFFFFFFFB@9BBFFBB?>0::??).:BFFFFFF2<4944<42
@M00200:207:000000000-ALC1F:1:1101:12805:3125 2:N:0:5
TACGGGGGTATCTAATCCTGTTTGATCCCCACGCTTTCGTGCATCAGTGTCAATATTCGCGTAACGAGCTGCCTTCGCAATTGGTGTTCTATGTCATATCTAAGCATTTCACCGCTACATGACATATTCCGCTCATCTCCACGACATTCAAGGCTGATAGTATCCATGGCAGTTCCCAAGTTAAGCTCGGGGATTTCACCACGGACTTACCAACCCACCTACGCACCCTTTATACCCAATTGATCTG
+
CCCCCGGGGGGGGGGGGGGGGGGGGGGGGGGGGGGGGGGGGGGGGGGGGGGGAFGGGGGGGGGGGGGGGGGGGFGGFGGGGGGGGGGGGGGGGGGGGGGGGGGFGGGGGGGGGGGGGGGGGGGGGGGGGGGDDGGGGGGFGGGGGFGFGFGFGGFFGFG?EFFGDFFGFFA50;FFCCFGGGFFFGFFEDD>AFFEFEFEFFFF>@=8*8@FFFF=?@FFEFD02>B@FF@)<EFF132;E)<A9<A
@M00200:207:000000000-ALC1F:1:1101:6495:3136 2:N:0:5
TACAGGGGTATCTAATCCCGTTTGCTCCCCTAGCTTTCGCGCCTCAGCGTCAGTAGAGATCCAGTGGGTCGCTTTCGCCACCGGCGTTCCTTCTGATATCAACGCATTTCACCGCTCCACCAGAAGTTCCACCCACCCCTACCTCCCTCGAGCTCGCCAGTATCAAAGGCACTTCTACAGTTGAGCTGCAGGATTTCACCCCTGACTTGGCAAGCCGCCTACGCGCCCTTTAAACCCAATTGATCTG
+
CCCCCGDGGGFGGGGGGGGGGGGGGGGGGGGGGGGGGGGGGGGGFGGGGGGGGGFGGGGGGGGGGGGGGGGGGGGFGGGGGGGGGGGGGGGGGGGGDFGGFFGGGGGGGGGGGGDDGGDCGGGGGGGGGGGGGGGGDDDFGFGGDFDDGFGGGGGGGGDGFGFF>FFGFC6C5@FFFFFG=C6FFGFFFFGFDFFFFFF@7@D9BEFFFFFFF<FFB;;?052@B@BBFBFA)<F)31?0>)6:>24
@M00200:207:000000000-ALC1F:1:1101:13831:3180 2:N:0:5
TACGCGGGTATCTAATCCCGTTTGCTCCCCTAGCTTTCGCGTCTCAGCGTCAGGATCTGTCCAGAGAGTCGCTTTCGCCACCGGCGTTCCTCCCGATATCTACGCATTTCACCGCTCCACCGGGAATTCCACTCTCCCCTCCAGACCTCAAGCAAGGTAGTTTCGGGCGCAGTTCCTCAGTTGAGCTGAGGGATTTCACACCCGACTTACCCAGCCGCCTACACGCGCTTTAAACCCAATTGATCTGAGC
+
CCCCCGGGGGGGGGGGGGGGGGGGGGGGGGF@FGGGGGGGGCGGGGGGGGGGGGF<FFGGGGFGGGGGGGGGDGGGGGGGGDFGGGGGGGGGGEEGGGGGGGGGDGEDGGGGFEGDEGGGCGCGGGGGGGCFGGFCFG6:?7CFF*CAFFGGGG9DFGCGCCFGFF>D:5?BFCFFC=AGCFFFFGFAAAC5;4A@F?=E;;(3;B68:AF??<F((4(41123:909;614))*<?:?FA<AA25<-)(
@M00200:207:000000000-ALC1F:1:1101:19844:3201 2:N:0:5
TACCCGGGTATCTAATCCTGTTTGATCCCCACACTTTCGTGCCTCAGCGTCAGTTACTCCTTAGTAAGCTGCCTTCGCTATCGGTGTTCTGGACGATATCTAAGCATTTCACCGCTACACCGTCCATTCCGCTTACCTCATCAGTACTCTAGCCCCGCAGTATCAATTGCACCTCGACAGTTAAGCTGCCGTATTTCACAACTGACTTACAGGGCCGCCTACGCACCCTTTAAACCCAGTTGATCTG
+
CCCCCGGEGGGGGGGGGGGGGGGGGGGFGGGGGGFFGGGCFGGGGGGGGGEGGGFGGGGGFGGGGGGGGGGG@FGGGGGGGGGGFGGGGGGGGGGGGGGGGGGGGGGGGGGFGGGDGGGGGGGGFGGGGFGGGGC=D986DFGGGFGFGFGGGGGGGDGG>GFGFFFGFGFFFDFFFFEGFGFFFGFFFADDDF55BAFEFFFFFFB<EEEFBA4<@29@FFFFF@BF?()17)=)32;=?;?3?CE
@M00200:207:000000000-ALC1F:1:1101:21758:3215 2:N:0:5
TACCAGGGTATCTAATCCCGTTTACTACCCTAGCTGTCGCGTCTGAGTGTCAGAAACAGACCAGAAGATCGCCTTCGCCACTGGTGTTCCTCCCGATATCTACGCATTTCACCACTACACCGGGAATTCCATCTTCCTCTTCTGCTCTCAAGTTCGGTAGTATTGAACGACCTCTCCCAGTTGAGCCGGGAGATTTCACGCCCAACTTACCGAACCACCTGCACGCGCTTTAAACCCAATTGATCTG
+
CCCCCGGGGGGGGGGGGGGGGGGGGGGGGGGGGGGGGGGGGDGGGGGGGGGGGGGGGGGGGGGGGGGGGGGGGDGGGGGGGGGGGGGGFGGGGGGGCEGFGGGGGGGEGGGGFGGGGGGGFGGGGGGGGGGGGGGGGGGFFGGGGFGFFFADFFGGDEGGGGFGFFFGFDFFFFFFFFFFGGFFFGFEFA?5@FFEFFFFFD)<9A96B=>25@EBFFFD3=D@DB9;;@@FFFFF;?@;7@CADA>
@M00200:207:000000000-ALC1F:1:1101:9816:3236 2:N:0:5
TACGAGGGTATCTAATCCTGTTTGATCCCCACGCTTTCGTGCCTCAGCGTCAGTTACACTTTAGTGAGCTGCCTTCGCAATCGGTGTTCTGTGACATATCTATGCATTTCACCGCTACTTGTCACATTCCGCCCACTTCATCTGTACTCAAGCGAACCAGTATCAAAGGCAGTTCTACAGTTGAGCTGCAGGCTTTCACCTCTGACTTAATTCGCCGCCTACGCACCCTTTAACCCCAGTTGATCTGATAT
+
CCCCCGGGGGGGG9ECFFFGGGCFGAFGGGGGGGGGGGCEDGGFGGGGGGGGGGGFGGGGCGGGGGFGGGGGFGGGGGG7FGGGGGGGGGGGGGGGGG,EFFE9EEFFGGGGGGGGGGGGGGGGGGGGGFGGCCDGG?FFGGGGGCGBGBGGGDCCGEGGCF9CDBFABGFE9DFFFFFGGGFFBGFFF?DFBF?@FEF@8C5):EECACCEFF5===BD)0:=A@>9==>49*/2>9=56CC?EEE7)7)
@M00200:207:000000000-ALC1F:1:1101:10505:3239 2:N:0:5
TACGGGGGTATCTAATCCCGTTCACTCCCCTAGCTTTCGTGCCTCAGCGTCAGACAAGGCCCAGTATGCCGCTTTCGCCGCCGGCGTTCCTTCCGATATCTACACATTTCACCGCTCCACCGGAAGTTCCACATACCCCTGCCTCACTCGAGCGACCTAGTTTCAAGCGCTGTTCCCCGGTTGAGCCGGGGGATTTCACACCTGACTTGTGCCGCCGCCTACGCACCCTTTAAACCCAGTTGATCTG
+
CCCCCGGGGGGGGGGGGFGDFGGGGGGGGGGGGGGGGGGGGGGGGGGGGGGGGGGGGGGGGGGGGEGGGGGGGGGGGGGDGECFGGGGGGGFGGGGEG>FFGGGGGGGGGGGGGGGEGGGGGGDEEGGGGFGGGFGGGGFFGDGGAGCFF,;DCGGGG7FCDFDFF=FEGEDDEFFFFBD=D>AFGF>::DD9387F<B<B:?FFFB))6)4<0@0(99:088;B>9?1<3)))1??0(..<2465.
@M00200:207:000000000-ALC1F:1:1101:11462:3244 2:N:0:5
TACACGGGTATCTAATCCCGTTCGCTACCCTAGCTTTCGTACCTCAGCGTCAGAAGAGACCCAGTCAGCCGCTTTCGCCACCGGTGTTCCTGATGATATCAACGCATTTCACCGCTCCACCATCAGTTCCGCTGACCCCTGTCTCCCTCAAGCCATGCAGTATGAAGCGCAGTTCCTCGGTTGAGCCGAGGGATTTCACAACTCACTTACATGGCCGCCTACGCACCCTTTAAACCCAGTTGATCTG
+
CCCCCGGGGGGGGGGGGFGGGGGGGGGGGGGFGGGGGGGGGGGGGGGGGGGGGGGGGGGGGGGGGGGGGGGGGGGGGGGGGGGGGGGGGGGGGGGGGGFGGGGGGGGGGGGGGGG>CFGGGGGGGGGGGFGGGGGG?FDFGGGCFFGFGFGGGGGFGGGGGF?FF?BFEGB@:7CFFFFGEDDFAFAFFDGEFFFFFEF?*63>@E=EEFEFFFF@9@BFFF@FFF170=;C37=;:?BFBA<<A<<
@M00200:207:000000000-ALC1F:1:1101:10432:3248 2:N:0:5
TACGCGGGTATCTAATCCCGTTCGCTACCCTAGCTTTCGTACCTCAGCGTCAGAAGAGACCCAGTCAGCCGCTTTCGCCACCGGTGTTCCTGATGATATCAACGCATTTCACCGCTCCACCATCAGTTCCGCTGACCCCTGTCTCCCTCAAGCCATGCAGTATGAAGCGCAGTTCCTCGGTTGAGCCGAGGGATTTCACACCTCACTTACATGGCCGCCTACGCACCCTTTATGCCCAGTTGATCTG
+
CCCCCGGGGGGGGGGGGGGGFGGGGGGGGGGGGGGGGGGGGGGGGGGGGGGGGGGGDFGGGGGGGGGGGGGGGGGGDGGGGGGGGGGGGGGGGGGGGGGGGGGGGGGGGDGGFGGGGFFGDFGGGGFGGGGGGGGGDFGFGGGGGFGFGFGGGGGGGFFGGGFGFFFFFGFFFF>FFFECCGFFFGFEFFGEFFF@FECFFFD@;FFCEE;5C1)6@FF;7;6((49<???<)64/2???<ABBB22
@M00200:207:000000000-ALC1F:1:1101:16129:3254 2:N:0:5
TACGCGGGTATCTAATCCTGTTCGCTCCCCACGCTTTCGTGCCTCAGCGTCAGTTACAGCCTAGTTAGCTGCCTACGCAATCGGAGTTCTTGATTGTATCTATGCATTTCACCGCTACACAATCAATTCCGCCAACCTCGTCTGTACTCAAGCCCTGCAGTATCAATGGCAGTTCTCCAGTTGAGCTGGAGGCTTTCACCACTGACTTACAGGGCCGCCTACGCACCCTTTAAACCCAATTGATCTGAGA
+
CCCCCGGGGGGGGGGGGGGGGGGGGGGGGGGGGGGGGGGGGGGGGGGGGGGGGGGGGGGGGGGGGGGGGGGGGGGGGGGGGGGGGGGGGGGGGGGGGGCGGGGGGGFGGGGGGGGGGGGGGGGGGGGGGGFGGGGGGGGFFGGGGFGFGFGGG?FFFFCFGGDGFFFGFGFEFFFFFFFGCGFFFGFFFFGEFCF@FAF*:>EFFFFCFFFEFFEF==@==@107BF;08)7<<BF?FFFC;CEF?<349
@M00200:207:000000000-ALC1F:1:1101:14465:3257 2:N:0:5
TACTCGGGTATCTAATCCTGTTTGATCCCCACACTTTCGTGCCTCAGCGTCAGTTGAAGTCTAGTAAGCTGTCTTCACTATCGGTGTTCTTGACGATATCTAAGCATTTCACCGCTACACCGTCAATTCCGCCTACTTCGACTTCACTCAAGCCAATCAGTATCAATGCCACCCCTCTAGTTAAGCTAGAGTATTTCAGCACTGACTTAATTGGCCGCCTACGCACCCTTTAAACCCAGTTGATCTG
+
CCCCCGGGGGGGGGGGGGGGGGGGGGGGGGGGGGGGGGGGGGGGGGGGGGGGGGGGGGGGGGGGGGGGGGGGGGGGGGGGGGGGGGGGGGGGGGGGGGGGGGGGGGGGGGGGGGGGGGGGGGGGGGGGGGGGGGGGGGGFGGGGGFGFGFG=FCFGGGGGGGFGFFFGFDFFFFDFFFFGGGFBFGFFFFDDEFFFDDFEFBFBFEFFFFCEEEF@FAFF>@>AAFFDDFEAE4BFF9(;C@EFFFF
@M00200:207:000000000-ALC1F:1:1101:13751:3263 2:N:0:5
TACTAGGGTATCTAATCCCGTTCGCTCCCCTGGCTTTCGTGTCTCAGCGTCAGCACACTCCCAGCTGTCTGTTTTCACCGTTGGCGTTCCAAACGATATCTACGCATTTCACCGCTCCACCGTTTGTTCCGACAGCCCCTAAGTGGCTCAAGAAAAGCAGTATACCGAGCAGTTCCACGGTTGAGCCGTGGGATTTCACAAGGTACTTACCATTCCGCCTACACACGCTTTAAACCCAATTGATCTGAGA
+
CCCCCGGGGGGGGGGGGGGGGGGGGGGGGGGGGGGGGGGGGGGFGGGGGGGGGGGGGGGGGGGGGGGGGGGGGGGGGGGGGGGFGGGGGGGGGGGGGGGGGGGGGGGGGGGGGGGGGGGGGGGGGGGGGGGGGGGDGGGFGGGGGFGFGFFGGCDCFFFGGCFGFFEGFGFFFFFFFFFGGGFFFGFFFFGADFF7@A9AEF=BE66AEFFFFEF5>?DFDF@BE@F9027<?>FFD??FF3C57CECCE
@M00200:207:000000000-ALC1F:1:1101:13674:3273 2:N:0:5
TACTGGGGTATCTAATCCTGTTTGATCCCCACGCTTTCGTGCCTCAGTGTCAATGATCGTGTAGCAAGCTGCCTTCGCAATCGGTGTTCTATGTCATATCTAAGCATTTCACCGCTACATGACATATTCCGCTTACCTCCACGATATTCAAGAATGATAGTATCAACGGCAGTTTCCAAGTTAAGCTTGGAGATTTCACCACTGACTTACCACTCCACCTACGCACCCTTTAAACCCAATTGATCTG
+
CCCCCGGGGGGGGGGGGGGGGGGGGGGGGGGGGGGGGGGGGGGGGGGGGGGFCFGGFGGGGGGGGGGGGGGGGGGGGGGGGGGGGGGGGGGGGGGGGGGGGGGGGGGFGGFGGGGGGGGGGGGGGGGGGFFEGGGGFGGFFGGGGFGFGFGFGGGGGGGGGGFDFDFG>DEFFFFFFFFFGGFDFGFFFEGFFFFFCCF@EDFEEEFFCEEE@:F5@C@DEC@)>@AAD)0AE;AAADB@EFFFCC:
@M00200:207:000000000-ALC1F:1:1101:11300:3301 2:N:0:5
TACGAGGGTATCTAATCCCGTTTGCTCCCCTAGCTTTCGCGCCTCAGCGTCAATACCGGTCCAGGATGCCGCCTTCGCCACCGGTGTTCCTCCAGATATCTACGCATTTCACCGCTACACCTGGAATTCCACATCCCTCTCCCGGATTCAAGCCCGCCAGTATCGGATGCAGTTCCTCGGTTGAGCCGAGGGATTTCACATCCGACTTAGCAGGCCGCCTACGCGCCCTTTAAACCCACTTGATCTG
+
CCCCCGGGGGGGGGGGGGGGGGGGFGGGGGGGGGGGGGGDFEGGGGFGCEGG7FGEFDCCE@FGGFFGGEGEGGEGGGCG7FGGGGGGGFGGFAFGFGGGGGGGGGGGGGGGGGDCEGDEGFG8FFGGGGCGGGGFCCGFG8@DGBGDGFGGGDFDGECGGGFGBBEEBFFFAE>FF69CC>DAAFFFFDGD@4)*=?>?4338@F@FFFFFEFFFBB>DBBBF>>>F6()4-5FFFB(8A22<AA2
@M00200:207:000000000-ALC1F:1:1101:12603:3303 2:N:0:5
TACTCGGGTATCTAATCCCGTTCGCTCCCCTGGCTTTCGCGCCTCAGCGTCAGAAAGGGTCCAGCACCTCGCCTTCGCCACCGGAGTTCCGCTGGATATCAACGCATTTCACCGCTCCACCCAGCGTTCCAGATGCCCCTACCCTCCTCCAGACTCGCAGTATCCAAGGCCCTTCCCCAGTTGAGCTGGGGGCTTTCACCACAGACTTACGAGTCCGCCTACGCGCCCTTTAAACCCAGTTGATCTGACAT
+
CCCCCGGGGGGGGGGGGFGGGGGGGGGGGGGGGGGGGGGGGGGGGGGGGGGGGGGGGGGGGGGGGGGGGGDGGGEADFGGGGGGGGGGGGGGGGGGGGCGGGGGGGGDGGGGGEGGGGGGCGGDGGGGGGGCGGGGF8DFFGGFGFGFCFGGGGGGFGGGDCFGFFFGFGF5*86FFAAGF7CFFGFFFBDF@4A@FCFE@@F13?EE9A@<;;A9<BD6(((,419((.32<<FFBF,4)46.6))))))
@M00200:207:000000000-ALC1F:1:1101:16524:3307 2:N:0:5
TACCGGGGTATCTAATCCTGTTTGCTCCCCACGCTTTCGCACCTCAGCGTCAGTATCGAGCCAGTGAGCCGCCTTCGCCACTGGTGTTCTTGCGAATATCTACGAATTTCACCTCTACACTCGCAGTTCCACTCACCTCTCTCGAACTCAAGCTTTCCAGTATCAAAGGCAGTTCTGGAGTTCAGCTCCAGGATTTCACCCCTGACTTAGAAAGCCGCCTACGTGCGCTTTAAGCCCAGTTGATCTG
+
CCCCCGGGGGGGGGGGGGGGGGGGGGGGGGGGGGGGGGGGDGGGGGGGGGGGGGGGGGGGGGGGGGGGGGGGDGGGGGGGGGGGGGGGGGGGGGGGGGGGGGGGGCFGGGGGGGGGGGGGGDGGGGGGGGFGGGGGGFGFFD9DCFGFGFGGFGGGGGFFFDFG?F+EFGFDF;ACFFFGF6+++?8AAAC98FF@F@9*:57>=28/*:AC4BFB=@992:9B(:,(11:637F;@@DF495CE?C
@M00200:207:000000000-ALC1F:1:1101:20406:3317 2:N:0:5
TACTGGGGTATCTAATCCCGTTCGCTACCCTAGCTTTCGTACCTCAGCGTCAGAAGAGACCCAGCGAGCCGCTTTCGCCACTGGTGTTCCTGATGATATCAACGCATTTCACCGCTCCACCATCAGTTCCGCTCACCCCTGTCTCCCTCAAGCACCGCAGTATCGGGCGCAGTTCCTCGGTTGAGCCGAGGGATTTCACACCCGACTTACGGCACCGCCTACGTACCCTTTAAGCCCAATTGATCTG
+
CCCCCGGGGGGGGGGGGGGGGGGGGGGGGGGGGGGGGGGGGGGGGGGGGGGGGGGGGGGGGGGGGGGGGGGGGGGGGGGGGGGGGGGGGGGGGGGGGGGGGGGGGGGGGGGGGGGGGGGGGGGGGGGGGGGGGGGGGGGFGGGGGFGFGFGGGGGGGGGDGGFGFFFGFGFFDEFFFFFGGGFFFGFFFFGFFFFEF?CC@09BFFFFFFF<9;D0;9>:6?FFF?BFF?BAFFF6:88?B?ABDBA
@M00200:207:000000000-ALC1F:1:1101:22726:3340 2:N:0:5
TACGAGGGTATCTAATCCCGTTCACTCCCCTAGCTTTCGTGCCTCAGCGTCAGACAAGGCCCAGTGCACCGCTTTCGCCGCCGGCGTTCCTTCCGATATCTACACATTTCACCGCTCCACCGGAAGTTCCATGCACCCCTGCCTCACTCGAGCGACCTAGTTTCAAGCGCTGTTCCCCGGTTGAGCCGGGGGATTTCACACCTGACTTGTGCCGCCGCCTACGCACCCTTGAAACCCAATTGATCTG
+
CCCCCGGGGGGGGGGGGGGGGGGGGGGGGGGGGGGGGGGGGEGGGGGGGGGGGGGGGGGGGGGGGGGGGGGGGEFGGGGGCGGGGGGEGGGGGGGGGGGGGGGGGGGGGGGGDEECEGEGGEGGGGFGGGGGGGGGGDGFF8FGGFG==59:DGDGGEGFD@9FFFFGFGFB?BACFFFGGGFFFGFEDFGE93426<7<??1,.22:<BBFFFFF9B>:31:411>?6B(289?FF?<?A>FAADF
@M00200:207:000000000-ALC1F:1:1101:14776:3348 2:N:0:5
TACGCGGGTATCTAATCCTGTTCGATCCCCACGCTTTCGTGCCTCAGCGTCAATCCAGGTCTAGCCAGCTGCCTTCGCAATTGGTGTTCTATGGCATATCTATGCATTTCACCGCTACATGCCACATTCCGCTGACCTCATCCTAATTCTAGCTGAGCAGTATCAAAAGCAATTTTACGGTTGAGCCGCAAACTTTCACTCCTGACTTACTCGGCCGCCTACGCACCCTTTACACCCAATTGATCTG
+
CCCCCGGGGGGGGGGGGGGGGGGGGGGGGGGGGGGGGGGGGGGGGGGGGGGGGGGGGGGGGGDGGFGGGGGGGGGGGGGGGFGFGGGGGG9EFGGGGGGGFGGFGGGGGGGGFEGCEGGGGGGGGGGGGGGGGEGGGGGFGGGGGFGFGFGGFCFDFGGGGGFGFFFDFGFFFEFFFFFGGGFFFFADD>GEFFFFFFFEFFFF*<EC;BAE>=D952>F@DFFFFFFFFFEEF=A08=;EFCCEFE
@M00200:207:000000000-ALC1F:1:1101:12770:3353 2:N:0:5
TACTCGGGTATCTAATCCTGTTTGCTCCCCACGCTTTCGTGCCTCAGCGTCAGTCATGGTCCAGTAAGCCGTCTACACCACAGGTGTTCCTCCTGATATCTACGCATTTCACCGCTACACCAGGAATTCCGCCTACCTCTCCCACACTCCAGCCTTGCAGTTTTCGGCGCACCCTCCCAGTTGAGCCGGGAGATTTCACACCAAACTTACAAAACCGCCTACGCACGCTTTACACCCAATTGATCTG
+
CCCCCGGGEEFFGGGGFGGGGGGFEGGEGGDGGGGGGGGGGGGGGFGFEFGGGGGFGGGGGGGGGGGGGGGGGGGFGGG:FFGFFGGGGGGGGFGGFGGGGFFGGGGEGGDFCEEGGGGGFGGD@DDFGGGGGCDFC?=?FEGGGFGFGFFGGDGGFFGGGGFFFFFGFGEDBAFFB9AGGDF;9?@DE>>DAAAECCFFFFFFFDEE=:==EFF9@B9;@D@FF1;933=>)9AA9;;(6<B444<
@M00200:207:000000000-ALC1F:1:1101:10564:3363 2:N:0:5
TACCAGGGTATCTAATCCCGTTTGCTCCCCTAGCTTTCGCACCTCAGCGTCAGTTGTGGACCAGAGAACCGCCTTCGCCACCGGTGTTCCTCCTGATATCTACGCATTTCACCGCTCCACCAGGAGTTCCGTTCTCCCCTACCACACTCGAGCATCGCAGTCTGCCGGGCAGTTCCACGGGTGAGCCGTGGGATTTCACCAGACACTTACGATGCCGCCTACGTGCGCTTTAAACCCAATTGATCTGAGA
+
CCCCCGGGGGGGGGGGGGGGGGGGGGGGGGGGGGGGGGGGGGGFFGGGGGGGGGGGGGGGGGGGGGGGGGGGGGGGGGEGGGGGGEGGGGGGGGGGGGGGGGGGGGGGGGGGGGGGGDGGGGGDGCFGGGGGGGGGGGD?DFGGGFGFGFGGGDGGDEGGDGF?DFFGEGEDAEFFFFFGGGFFFGFFBEDED4A:8<CBFFFFDFFFFFF008AE9BBFFFFFFF9B>?:A<9=@?F?F<<B)662).6
@M00200:207:000000000-ALC1F:1:1101:15635:3398 2:N:0:5
TACTAGGGTATCTAATCCTGTTTGCTACCCACGCTTTCGCGCCTCAGCGTCAGTTGCGGGCCAGGGTGTCGCTTTCGCCACCGGTGTTCCTCTAGATATCTACGCATTTCACCGCTCCACCTAGAGTTCCGCACCCCCCTCCCGCACTCGAGCACCGCAGTCCAGCGCGCCGTTCCGGCGTTGCGCCCCGGAATTTCACACGCCGCTTGCGGCACCGCCTACGCGCCCTTTAAACCCCGTTGATCTGAGCC
+
CCCCCGGGGFGGGGFGGGGGGGGGGGGGGGGGGGGGGGGGGGGGGGGGGGGGGGGGGGGEGGEC7@FCGGGGGCGGGGGGGGGEGGGGGGGGGBFGDGGGGGGGGGGGGGGGGGGGGGGGGGG9F9EGGGGGGGGGGGGFGGGGGFG>FFE*;DFGDGD4;CFFFA?C6DBD;;FFB:)::)=):CDDE:73(./)=>F2>(3:7>>02<79B0:?>FFF:?B>067>0,24)-9<?(,2(-(66:5)),(
@M00200:207:000000000-ALC1F:1:1101:12311:3402 2:N:0:5
TACTCGGGTATCTAATCCCGTTCGCTCCCCTGGCTTTCGTGCCTCAGCGTCAGTTGAGACCCAGTGTGTCGCTTTCGCCACTGGCGTTCCTGCCGATATCAACACATTTCACCGCTCCACTGTCAGTTCCACACACCCCTATCTCGCTCCAGCAAGCCAGTATACACTGCAGTTCCACAGTTGAGCTGTGGGCTTTCACAACCCACTTACGCATCCGCCTACGCACCCTTTAAACCCAATTGATCTG
+
ACC,,CGGGGGGGGGGGGGGGGAFGGGGGGGGGGGGGGGGGCFGGGGGGGGGG;C,CE8@FGGGGGC,,5BDCFGGGGG,,,AEFGGGGG,,,A+@FGGGAFG9FDGGGGGGGGGGGGGG,>,,,9CFGG8,+6=EGGGF6,@D,*=AGDGGD+++0@DFGGF7<@*,;DCFFF7F+@*;EGFFFG8A+;?A8F>@FE>*>9)):4BFE=)))(2;9D@295(>>@9DFFFF));A?DDFEFF)156
@M00200:207:000000000-ALC1F:1:1101:22065:3417 2:N:0:5
TACGCGGGTATCTAATCCCGTTTGCTCCCCACGCTTTCGCGCCTCAGCGTCAGGAATTGCCCAGAGACCCGCCTTCGCCACCGGTGTTCCTTCCGATCTCTACACATTTCACCGCTACACCGGGAATTCCAGTCTCCTCTGCAATCCTCTAGAACAGCAGTATCGATCGACGTTCTTCGGTTGGGCCGAAGGATTTCACGACCGACTTGCCATCCCGCCTACGCGCCCTTTAAACCCAATTGATCTG
+
CCCCCGGGGGGGGGGGFCF@EAFGFFFEFGGGGGGEGFGGGGGGGGGGGGDGGFGGGGGG<FFFFGGGGGGGGGGGGDGEFFGGGGGGGGGAFGGGGGGFGGGGFFGGFGGG98EDGGGGGGGG:EGDGGFGGGGGGFG?FFGGGF6BDAAFGCGFFGGGDFFGFFFGFGFFBDFFFAFG5<A>BFF53:35@F+78?7=?;;>960:742468)36>08?<?963-46,8AF)*08BB7<)66<AD
@M00200:207:000000000-ALC1F:1:1101:16650:3434 2:N:0:5
TACTGGGGTATCTAATCCCGTTTGCTCCCCTAGCTTTCGCGCCTCAGCGTCAGTAATCGGTCCAGGAAGCCGCCTTCGCCACCGGTGTTCCTCCGGATATCTACGCATTTCACCGCTACACCCGGAATTCCGCTTCCCTCTCCCGAACTCAAGTCATCCAGTATCCCGTGCAGTTCCTCAGTTGAGCCGAGGGATTTCACACAGGACTTAGAAGACCGCCTACGCGCCCTTTATACCCAATTGATCTG
+
CCCCCGGGGGGGGGGGGGGGGGGGGGGGGGGGGGGGGGGGGGGGGGGGGGGGGGGGGGGGGGGGGGGGGGGGGGGGGGGGGGGGGGGGGGGGGGGGGGGGGGGGGGGGGGGGGGGGDGGGGGGGGEGFGGFGGGGGFGGFFGGGG>DBDFFC?CFGGGGGGGFGFFFGFGFFFEFFFFFGGGFFFGFFD>DFB>ADF<ACEEFFFFD;@EFFEFFFFF9B@F;D69>(76:BB<FFF7B?7A?F24<A
@M00200:207:000000000-ALC1F:1:1101:24703:3459 2:N:0:5
TACCAGGGTATCTAATCCCGTTTGCTACCCTAGCTTTCGCGCCTCAGCGTCAGTGTCAGCCCAGCAACCCGTCTTCACCTCAGGTGTTCCTCTTGATATCTACGCATTTCACCGCTACACCAAGAATTCCGATTGCCCCTTCTGCACTCTAGCAAAGCAGTATCAGCTGACCGTTCCGAGTTAAGCCCGGAGATTTCACAGCTGACTTGAATTGCCGCCTACGCGCCCTTTATACCCAATTGATCTG
+
CCCCCGGGGGGGGGGGGDGGFGGGGGGGGGGGGGGEFGGGGGGGGGGGGGGGEFGGGGGGGGGGGGGGGGGGDGGGGGGGGGGCEGGGGGGGGGFFGFGGGEFGGGGFGGGGGGGDGGGGFGGDGGFGGGGGGGGGGGFFGGGGGFGFGFGGGGGFFFGFGGFGFFFGFDFFFADFFFFGGGFFBGFF>BCDFF6EFFFFE8@@ED@E@3@EE=FFFB=>@DFF2>99984>??F=;EDFE@37;C4
@M00200:207:000000000-ALC1F:1:1101:14839:3463 2:N:0:5
TACGAGGGTATCTAATCCTGTTTGATCCCCACACTTTCGTGCCTCAGCGTCAGTTACAGCCTAGTAAGCTGCCTTCGCTATAGGTGTTCTTGACGATATCTAAGCATTTCACCGCTACACCGTCAATTCCGCCTACCTCATCTGTACTCAAGCCCATCAGTATCATTGGCACCTTCTCAGTTAAGCTGAGATATTTCACCACTGACTTAATAGGCCGCCTACGCACCCTTTATGCCCAATTGATCTG
+
CCCCCGGGGGGGGGGGGGGGGGGGGGGGFGGGCGGGGGGGGCFGGGGGGGGGGGGGGG?FGGGGFFGFGGGGGGGGGGCGEFGGGGGGGGGGGAFEGGGGGGGGGGGGCEFDGGGGGGGGFGGGGGFGDGCEGEGFGGGFD9EGDFGBDFFFGGCFGGGGGFFGFFFGF?+9:DFF?DFGFFFFFGFFF5DFEFFEFDFFFFF5=C5CCE7EEFA@AAFFDCAFDF99<=@EECF48>>B>==CEE9
@M00200:207:000000000-ALC1F:1:1101:12769:3464 2:N:0:5
TACGCGGGTATCTAATCCGTTTTGCTCCCCACGCTTTCGTGCCTCAATGTCAGTAACAGAATAGTTAACTGCCTTCGCCGTTATTGGTGTTCTTCCATATATCTACGCATTTTACCGCTCCACATGGAGTTCCGTTAACCTCTCCTGTACTCAAGTCAGACAGTATTACCAGTTTCCACGAGGTTGAGCCTCGATTTCCCACTGCTAACTTGTCAGACCATCTGCGCACCCTTTACACCCAATTGATCTG
+
CCCCCGGGGGGGGGGGGGGFGGGGGFGGGGGGGGGGGGGGGGGGGGFGGGGGGGGGGGGGGGGGGFGGGGGGGGGGGGGGGDFGGGGGGGGGGCEGGGGGGGGGGGGGGGGGGGGGGGDEGGGGGGGFCFGGGGGGGGGFGG?FFFGFGFGFFGDGGGFGGGFFFFFGFGFFFFFFFFF?9>BAFGFFFFGFFFF5FEFFFFFEFFFFFFE;CBF4ABBDEEFEC=@FF=@DFFFFFA;;<08E8C<CEE
@M00200:207:000000000-ALC1F:1:1101:12557:3467 2:N:0:5
TACTGGGGTATCTAATCCTGTTCGCTCCCCATGCTTTCGCTCCTCAGCGTCAGGTAATGCCCAGAGAACCGCCTTCGCCACCGGTGTTCCTCCTGATATCTGCGCATTCCACCGCTACACCAGGAATTCCGTTCTCCCCTGCATACCTCTAGTCTGCCCGTATCGGAAGCACGCTCAGGGTTGAGCCCTGAGTTTTCACTCCCGACGTGACAAACCGCCTACGAGCCCTTTAAGCCCAGTTCATCTG
+
CCCCCGGGGGGGGGGGGGGGGGGGGGGGGGGGGGGGGGGGGGGGGGGGGGGGGGGGGGGGGGGGGGGGFGGGGGGGGGGGGGGGFGGGGGGGGFGGGGGGGGGGGGGGFEGGGGGGGGGGGGGGGGGGGGGGGGGGGGDFGGGGGFGFGFGGGGGGG?DDDC6FEEFGFGFFD=5ABFFGGGFFFGFFFFGFEFFFFFFEFD2@@@2>@FBCE()59;>DFFFFFF08@@@37>F6<?6BA)44<A4
@M00200:207:000000000-ALC1F:1:1101:24190:3474 2:N:0:5
TACCCGGGTATCTAATCCTGTTCGCTCCCCACGCTTTCGTGCCTCAGCGTCAATCCAGGTCTAGCCAGCTGCCTTCGCAATTGGTGTTCTATGGCATATCTATGCATTTCACCGCTACATGCCACATTCCGCTGACCTCATCCTAATTCTAGCCATGCAGTATCAAAAGCAATTTTACGGTTGAGCCGCAAACTTTCACTCCTGACTTACACAGCCGCCTACGCACCCTTTAAACCCAATTGATCTG
+
CCCCCGGGGGGGGGGGGGGGGGGGGGGGGGGGGGGGGGGGGGGGGGGGGGGGGGGGGGGGGGGGGGGGGGGGGGGGGGGGGGGGGGGGGGGGGGGGGGGGGGGGGGGGGGGGGGGGGGGGGG@EFGGGGEGEGGGFGGGFGGGGGFGFGFGGGGGGGGGGGGFGFFFGFGFFFFFFFFFDGGFFFFFEFFGEFFFEFFFEE5@CCEFFFFFFFF>@>>ADF<2>@FF9B9:=EEFF<DD@CECCFC>
@M00200:207:000000000-ALC1F:1:1101:6988:3483 2:N:0:5
TACCAGGGTATCTAATCCCGTTTGCTCCCCTGGCCTTCGTGCCTCAGCGTCAGGAACTGTCCAGAGACCCGCCTTCGCCACTGGTCTTCCTTACGATATCTACGCATTTCACCGCTACACCGTAAATTCCAGTCTCCTCTCCAGTCCTCAAGCACGGCAGTATCGAATGCAGTTTCGAAGTTAAGCCTCGAAATTTCACACCCGACTTACCGCGCCGCCTACGCACCCTTTAAACCCAATTGATCTG
+
CCCCCGGGGGGGGGGGGGGGGGGGGGGGGGGGGGGCFGGGGGGGGGGGGGGGGGGGGGGGGGGGGGGCGGGGGGGGFGGGGGGGGGGGFGGGFFGGGGGGGGFGGGGGGGGGGGGGGGGGGGGGGGGGGGGGGFFFGGGFGGGGGFFFGFFDFGGGD=DCD8BD?F6?DF9@+;DFFFFGFGFCFFFFFEDADFFEFAF@EAB=599A=E:ABAE2=FFF76<FFFFD@D;C)7AFFF0=334?C?B
@M00200:207:000000000-ALC1F:1:1101:24033:3484 2:N:0:5
TACTAGGGTATCTAATCCCGTTCGCTCCCCTGGCTTTCGCGCCTCAGCGTCAGAAGAGGTCCAGTGCATCGCTTTCGCCACAGGTGTTCCTTCCGATATCAACGCATTTCACCGCTCCACCGGAAGTTCCACGCACCTCTACCTCCCTCGAGCACGCCAGTTTCAGCGGCAATTCTCCGGTTGAGCCGAAGTATTTCACCGCCGACTTAACGCACCGCCTACGCGCCCTTTAAACCCAGTTGATCTG
+
CCCCCGGGGGGGGGGGGGGGGGGGGGGGGGGGGGGGGGGGGGGGGGGGGGGGGGGGGGFGGGGGGGGGGGGGGGGGGGGGGGGFFAFGGGGFFGDGGGGFGGGGGGGEGGGGGGGGGGGGGGDGDCEGGGGGDGGGGGGFGGGGGFGFGE6=CGGGDFGGGGFGFFFGBGFFF@FFAFEDE4AFFGFE>):AEFF*BCF=@@9019>@EEE;(1=9>B>F044619BFF?FABAFFF:18649AA5)
@M00200:207:000000000-ALC1F:1:1101:19686:3498 2:N:0:5
TACCGGGGTATCTAATCCTGTTTGCTCCCCACGCTTTCGCGTCTCAGCGTCAGTCACCGTCCAGAAGGCCGCCTTCGCCACCGGTATTCCTCCTGATATCTACGCATTTCACCGCTACACCAGGAATTCCACCTTCCTCTCCGGGACTCGAGTCCGCCAGTTTCCAATGCCCTTCCGGGGGTGAGCCCCGGGCTTTCACATCAGACTTAGCGGACCGCCTACACGCCCTTTAAGCCCAATTGATCTGAACT
+
CCCCCGGGGGGGGGGGGGGGGGGGGGGGGGGGGGGGGGGGGGGGGGGGGGGGGGGGGGGGGGGFGGGGGGGGGGGGGGGGGGGGGGGGGGGGGGGFCGGGGGGGGGGGGGGGGGGGGGGGGGGGGGGGGGGGGGGGGGFFGGGDGEGFGFGEGGGGGGGGFCAGFFFGFGFFA@FFABB4CGEFFGFFFFDB@E:EFEFFBF9<B??A<)<BBBB>>696<F?BBFFBF??>AAFFF66:A>4:<>:9)()
@M00200:207:000000000-ALC1F:1:1101:9692:3505 2:N:0:5
TACTCGGGTATCTAATCCCGTTCGCTCCCCTAGCTTTCGTACCTCAGCGTCAGAAGAGACCCAGTAAGCCGCTTTCGCCACCGGTGTTCCTGATGATATCAACGCATTTCACCGCTCCACCATCAGTTCCGCTTACCCCTGTCTCACTCAAGCCATGCAGTATGAAGCGCAGTTCCTCGGTTGAGCCGAGGGATTTCACACCTCACTTACATGGCCGCCTCCGCACCCTTTAAGCCCAATTGATCTG
+
C<CCCDCEF@CF9CFGGG8CEE8@+@FGGC<CEGF<@FGGGD,AEGF<FC@:FGF<FGEEF@,FEEF@<@F@F,AFGE,@:FE7@CFGGFCFFDFGCFGBFDFFE>:=FGAEFG6=>@8AFCE@FGGFDAECDG8=D8?5FC,CF+?D?6DFGGGCFGGFG7FDBFF?BDFFFCCF9+<CGGFFFCADBDD4AFA*1:FAE@BBE2>*>@E<7@A;@022(2;F229@6@@>C@AF673,).44:<<
@M00200:207:000000000-ALC1F:1:1101:13792:3532 2:N:0:5
TACGAGGGTATCTAATCCCGTTTACTACCCTAGCTGTCGCGTCTGAGTGTCAGAAACAGACCAGAAGATCGCCTTCGCCACTGGTGTTCCTCCCGATATCTACGCATTTCACCACTACACCGGGAATTCCATCTTCCTCTTCTGCTCTCAAGCACGGTAGTATTGAACGACCTCTCCCAGTTGAGCCGGGAGATTTCACGCCCAACTTACCGCGCCACCTGCACGCGCTTTACACCCAATTGATCTG
+
CCCCCGGGGGGGGGGGGGGGGGGGGGGGGGGGGGGGGGGGGGGGGGGGGGGGGGGGGGGGGGGGGGGGGGGGGGGGGGGGGGGGGGGGGGGGGGGGGGGGGGGGGGGGGGGGGGGGGGGGGGEGGGGGFGGGGGGFGGGFGGGGGFGFGFGDFFGGGGGGGFFGFFFGFGEDDEFFFFFCGGF?A6AEFEDAAACECEFFFFFFFFFFEFB?BFEFFF;@;18@0696;DFEFFF59:?1<?B>B<:
@M00200:207:000000000-ALC1F:1:1101:20363:3549 2:N:0:5
TACGAGGGTATCTAATCCCGTTTGCTACCCTAGCTTTCGCACCTCAGCGTCAGATACGGTCCAGTGAGCCGCCTTCGCCACCGGTGTTCCTCCAGATATCTACGCATTTCACCGCTCCACCTGGAGTTCCACTCACCCCTACCGTTCTCGAGCCCGCCAGTACCAGGTGCAGCTCCTCGGTTGAGCCGAGGGATTTCACAACTGACTTAGCGGACGGCCTACGTGCGCTTTAAACCCAATTGATCTG
+
CCCCCGGGGGGGGGGGGGDFGGCGGGGGGGGGFGGGGGGGCG@FFGGGGGGGGGGGGGDFGGGGGGGGG?EGGGGGGG>F7FGFCFGGGCFGE=FGGGGGGGGCFGGGFGGFGGGDGGGGGE8FFGGGGGGGFGGGCDD?8,=DGDGFGFG>=?D8CED6CC+51;A,9FFFA5A6;F>DEGDAFC>54@D)(/?@FCA*7>357=EEEC)6(.=(6@3;D@B1(44;0:19):FFF081<5))).4
@M00200:207:000000000-ALC1F:1:1101:23594:3564 2:N:0:5
TACAAGGGTATCTAATCCTGTTTGCTCCCCTAGCTTTCGTGCCTCAGTGTCAGGAGTTTTCCAGGGACTCGCCTTCGCCACTGGTGTTCCACTTGATATCTACGCATTTCACTGCTACACCAAGTATTCCAGTCCCCCCTCAAACCCTCTAGCAAGGTAGTTTCCAATGCCATTTCCGAGTTGAGCTCGGAGCTTTCACATCCGACTTACCTCCCCACCTACGCACCCTTTATACCCAATTGTTCTG
+
CCCCCDGGGGGGGGCGGGGGGGGGGGGGGGGGFGGGGGGGGGGGGGGGGGGGGFFG@EFFGGGG8FGGFGGGGGGGGGGGGFC<FGGGGC;FF9FFGFGGGGGGGGGGGGGGGFGGGGGGGGEGGGGGGGGGGGDFGDDEG?FGFFGD8DFGGGCGF=DFF=7D<=?89FBDFE@FDBD+=CFFFG7??*6<=FAAACFE78==ABAA@EBEC)<5=BFF=EF==AF9>BE44?F873-843**/0;
@M00200:207:000000000-ALC1F:1:1101:17536:3564 2:N:0:5
TACGGGGGTATCTAATCCCGTTTGCTCCCCTGGCTTTCGCGCCTCAGCGTCAATACCGGTCCAGGATGCCGCCTTCGCCACCGGTGTTCCTCCAGATATCTACGCATTTCACCGCTACACCTGGAATTCCACATCCCTCTCCCGGATTCGAGCCTGCCAGTCTCGGACGCAGTTCCCGGGTTGAGCCCGGGGATTTCACGTTCGACTTAACAGGCCACCTACGCGCCCTTTAAACCCAATTGATCTGAGA
+
CCCCCGGGGGGGGGGGGGGGGGGGGGGGGGGGGGGGGGGGGGGGGGGGGGGGGGGGGGGGGGGGGGGGGGGGGGGGGGGGGGGGGGGGGGGGGGG9FGGGGGGGGGGGGGGGGGGGGGGGGGGGGFGGGGGGGGGGGGGFGFGGGFGEGFGCGGGGGFGGFGFGFFDGFGFFFFFFFFFGGGFF4CFFFFDF>FFEFE==D??FFFFFFFFFFFFFF?8?:>01003>FB2<B<=FFFFFF))).:4)))
@M00200:207:000000000-ALC1F:1:1101:11668:3566 2:N:0:5
TACACGGGTATCTAATCCTGTTTGATCCCCACGCTTTCGTGCCTCAGCGTCAATAAGACCATAGTAAGCTGCCTTCGCAATCGGTGTTCTGAGACATATCTATGCATTTCACCGCTACTTGTCTCATTCCGCCTACCTCTAGTCCATTCAAGCCCATCAGTATCAAGGGCACTGCGATAGTTGAGCTACCGTCTTTCACCCCTGACTTAACAGGCCGCCTACGCACCCTTTATACCCAATTGATCTG
+
CCCCCGGGGGGGGGGGGGGGGGGGGGGGGGGGGGGGGGGGGGGGGGGGGGGGGGGGGGGGGGGGGGGGGGGGGGGGGGGGGGGGGGGGGGGGGGGGGFGGGGGGGGGGGGGGGGGGGGGGGGGGGGGGGGGGGGGGGGGFGGGGGFGFGFECGGGGGGGGGGFGFFFG>GFFFBFDEFFGGGFFFGFFFFGFFFFFFFFF@BFDDFFFFFFFEB>):9A>FFA=ABF?FFBFEEFFB*53C34<CEC
@M00200:207:000000000-ALC1F:1:1101:11808:3568 2:N:0:5
TACAAGGGTATCTAATCCCGTTCGCTACCCTAGCTTTCGTGCCTCAGCGTCAGAAGAGATCCAGTGAGCCGCTTTCGCCACCGGTGTTCCTTAGGATATCAACGCATTTCACTGCTCCACCCTAAGTTCCGCTCACCTCTATCTCCCTCGAGCACGGTAGTTTAGAGCGCAATTCCTCGGTTGAGCCGAGGGATTTCACACCCTACTTTCCGCGCCGCCTACGCACCCTTTAAACCCAATTGATCTG
+
CCCCCGGGGGGGGGGGGGGGGGGGGGGGGGGGGGGFFGGGGGGGGGGGGGGGGGGGGGGGGGGGGGGGGGGGGGGGGGGGGGGGGGGGGGGGGGGEFGGGGGGGGGGGGGGG9EDGFEFGGGGGCGFGGGGGGGGGFGDFGGGGGFFFGFGDGGGGCFFDFGFGFFFGFGFFBE?FFFFDE6?AAGFFFECB);A:ECF?B=@DBFFC<E@@F>E>>9@D03866>BBF::95>FFFBFBFB9<B<<
@M00200:207:000000000-ALC1F:1:1101:17806:3580 2:N:0:5
TACTGGGGTATCTAATCCCGTTTGCTCCCCTGGCTTTCGTGTCTCAGCGTCAGCTCAGCCCCAGTCGTCTGCTTTCGCCTTTGGCGTTCCAAACGATATCTACGCATTTCACCGCTCCACCGTTTGTTCCGACGACCCCTGGCTGGCTCAAGAAACGCAGTATGCCCAGCAGTTCCACGGTTGAGCCGTGGGATTTCACAAGGCACTTACGCTTCCGCCTACACACGCTTTATACCCAATTGATCTG
+
CCCCCGGGGGGGGGGGG9FGGGGGGGGGGGGGGGGGGGGGGGGGGGGGGGGGGGGGGGGGGGGGGGGGGGGGGGGGGGGGGGGGGGGGGGGGGGGGFFGGGGGGGGGGGGGGGGDGGFGGGGGGGGGGGAGGGEGGGGGFGGGGGFGFFFFFGG?FCEGGGGFGFFFGFGFFFE6EFFFDG5BFFGFFFFGEDFAEFEFEFDFDDBFEC@DF?;BEDFFDDF@@@<B0,4=EE36@B?<<A?FAAAA
@M00200:207:000000000-ALC1F:1:1101:10412:3593 2:N:0:5
TACTCGGGTATCTAATCCCGTTTGCTCCCCTAGCTTTCGCACCTCAGCGTCAGTTGTGGACCAGAGAGCCGCCTTCGCCACCGGTGTTCCTCCTGATATCTACGCATTTCACCGCTCCACCAGGAGTTCCGCTCTCCCCTACCACACTCGAGCATCGCAGTCTGCCGGGCAGTTCCACGGGTGAGCCGTGGGATTTCACCCGACACTTACGACGCCGCCTACGCGCGCTTTAAACCCAATTGATCTG
+
CCCCCGGGGGGGGGGGGGGGGGGGGGGGGGGGGGGGGGGGGGGGGGGGGGGGGGGGGGGGGGGGGGGGGGGGGGGGGGGGGGGDGGGGGGGGGGGGFFGGGGGGGGGGGFGGGGGGGGGGGGGEGGFGGGGGGEGGDGGFGGGGGFGFGFGEGGGGCGGGGGFGFFFDFGFDFFFFFFD5ECB>*7AEFF4?(98>+9FED>BF>F@<EF0?6(5.4>01:<?FF9>FF606>49@:<<7<?A<A94
@M00200:207:000000000-ALC1F:1:1101:12164:3603 2:N:0:5
TACTAGGGTATCTAATCCTGTTTGCTCCCCACGCTTTCGCGTCTCAGCGTCAGTAACGTCCCAGCGAGCTGCCTTCGCCATTGGTGTTCCTCCCGATATCTGCGCATTTCACCGCTACACCGGGAATTCCACTCGCCTCTTCCGAACTCTAGTCCGGCAGTATCGACCGGCATCCCAGGGTTGAGCCCTGGACTTTCACAGCCGACTTACCGAACCGCCTACACGCTCTTTAAGCCCAGTTGATCTG
+
CCCCCGGGGGGGGGGGGGGGGGGGGGGGGGGGGGGGGGGGGFGGGGGGGGGGGGGGGGGGGGGGGGGGGGGGGGGGGGGGGGGGGGGGGGGGGGDGGGGGGGGGGGGGGGGGGGGGGGGGGGGGGGGGGGGGGGGDDGGFCGGG6BGBGFGGGGGGGGGGGGFGFFFGFGEFFFFFFFFGCFEFFGFFAFGFFFFFFFFF@DF>020<E332;@DFF>>FFF:01>?FFFBFF2*<:<?:>:)6-).
@M00200:207:000000000-ALC1F:1:1101:15448:3604 2:N:0:5
TACCGGGGTATCTAATCCTGTTTGCTCCCCACGCTTTCGCGTCTCAGCGTCAGTATCCAACCAGGGGGCCGCCTTCGCCACCGGTGTTCCTCCCGATATCTACGCATTTCACCGCTACACCGGGAATTCCACCCCCCTCTTTGGTACTCTAGCTTGCCAGTTTCATGCGTCGTTCCTCGGTTAAGCCGAGGGATTTCACACATGACTTAGCAGACCGCCTACACGCCCTTTATACCCAATTGATCTG
+
CCCCCGGGGGGGGGGGGGGGGGGGGGGGGGGGGGGGGGGGGGGGGGGGGGGGGGGGGGGGGGGGGGGGGGGGGGGGGGGGGGGGGGGGGGGGDFCFEGGGGGGGGGGGGGGGGGGGGGGGFGGGGGGGGGGGGGGGDDGFGFGFGFGFGFDGFGGGFGGGGGFGFFFGFGFFFFFFFFBGGGFFFGFFFFDE<FFFFFFABFB?<:B>BFBFF:;?FFFF04???;:BFFF<4<F*8718B?F42><
@M00200:207:000000000-ALC1F:1:1101:7532:3625 2:N:0:5
TACTAGGGTATCTAATCCCGTTTGCTCCCCTAGCTTTCGCGCCTCAGCGTCAGAAAAGGTCCAGCACGCCGCTTTCGCCACCGGAGTTCCTGTAGATATCAACGCATTTCACCGCTCCACCTACAGTTCCGCATGCCCCTACCTTCCTCGAGGTCGTCAGTATCTAAGGCAGTTCCACGGTTGAGCCGCGGGATTTCACCCCAGACTTGACAGCCCGCCTACGCGCCCTTTAAGCCCAATTGACCTGAGCT
+
CCCCCGGGGGGGGFEGGGGGGGGGGGGGGGGGGGGGGGGGGGGGGGGGGGGGGGGGGGDGGGGGGGGGGGGEGGGGGGGGGGGGEGGGGGGGGGGFGGGGGGGGGGGGGGGGGGG6EGGGGGGGGGEFGGGGGGGGGGGFGGGGGF=?DEGGGGGGGFGGGGFGFFFGFGFBFEFFFFEGFGEAFGFFBFC62?FEFFF<;07??FFFE3))7=F0,13?;?B(21713:06)4FF06:?27<))),402.
@M00200:207:000000000-ALC1F:1:1101:18640:3630 2:N:0:5
TACGCGGGTATCTAATCCTGTTTGATCCCCACGCTTTCGTGCCTCAGCGTCAGAATCGGCCTAGCCGCCCGTCTTCACCATCGGCGTTCCTGTAGATATCTACGCATTTCACCGCTACACCTACAGTTCCGGCGGCGCCTACCGACCTCAAGAGACGCAGTATGCCCCGCGGCTCCACGGTTGAGCCGTGGGATTTCACGAAGCACCTACGCCTCCGCCTACGCCCCCTTTATACCCAATTGATCTC
+
CCCCCGGGGGGGGGGGGGGGGGGGGGGGGGGGGGGGGGGGGGGGGGGGGGGGGG<EGFG7FEGGFGGG7FG>FGGGFGGG?<FE:FGGGGGFF=@EFFGGGGGGGGGGCGFGGGGGGGGGGCGGGGGGGGC8819E5*<@GG>D5?DFGFGG768<DGGCG7BCF;AFBG>B).>D7.5DGGEFFG:)<3<B:6@F6)0(,-2(.((3(53(-(.431:((((-((393?:)))/9?204<24646)
@M00200:207:000000000-ALC1F:1:1101:19783:3630 2:N:0:5
TACTGGGGTACCTAATCCTGTTTGCTCCCCACGCTTTCGTGCATGAGCGTCAGTGTTGGCTCAGGAGGCTGCCTTCGCCATCGGTGTTCCTCCACATCTCTACGCATTTCACCGCTACACGTGGAATTCCACCTCCCTCTGCCACACCCTAGCCAAGTAGTTTCGAGCGCAGTTCCCAAGTTAAGCTCGGGGCTTTCACACTCGACTTGCTCGGCCGCCTGCGCACACTCTAAACACAATTGATCTG
+
CCCCCGGD@FFEEEG@F<FEF<FCF<F<FEEEGGGGGGGGGGGGGGC9F@F@FFF<@FFG,C,<AFFGGGGFC@,CDFFGDGE7FCFEAFFGFFCFCFCBAFFECE7,@,EEEEGCC+,AC>EEFCDDG@8,0,==@6=;DDFFGFG*=?FF+=8=03==C8D@>FFGEGF5@@C?AF??79CAFGFFB0?AA9A2?C9>>25B>=225>=BF=;@@66;,,((2,23((.795;+(442)5).)6>
@M00200:207:000000000-ALC1F:1:1101:15908:3634 2:N:0:5
TACTGGGGTATCTAATCCTGTTTGCTCCCCACGCTTTCGTGCCTCAGTGTCAATGATCGTGAAGTAAGCTGCCTTCGCAATTGGTGTTCTATGTCATATCTAAGCATTTCACCGCTACATGACATATTCCGCTTACCTACGCGATATTCAAGATTGATAGTATCAACGGCAGTTTCCAAGTTAAGCTCGGAGATTTCACCACTGACTTACCAACCCACCTACGCACCCTTTAAACCCAGTTGATCTG
+
CCCCCGGGGGGGGGGGGGGGGGGGGFGGGGGGGGGGGGGGGGGGGGGGGGGGGGGGFGGGGGGGGGGGGGGGGGGGGGGGGGGGGGGGGGGGGGGGGGGGGGGGGGGGGGGGGGGGGGGGGGGFGFCGGGDEGGGGDFGFGEGGGFGFGFFFFGGGGGGGFGFGDFFG5CEEBDFFFFFFFFD<FFFFFEC>AA9C?CCEBF@@BFBC=EFA>@?)<A9=EF2-4>555BFCEFF)8>BFFEE?C<<
@M00200:207:000000000-ALC1F:1:1101:17618:3663 2:N:0:5
TACGAGGGTATCTAATCCTGTTTGATACCCACACTTTCGAGCATCAGTGTCAGTTGCAGTCCAGTGAGCTGCCTTCGCAATCGGAGTTCTTCGTGATATCTAAGCATTTCACCGCTACACCACGAATTCCGCCCACCTCTACTGTACTCAAGACTGACAGTATCAACTGCAATTTTACGGTTGAGCCGCAAACTTTCACAACTGACTTACCAGTCCACCTACGCTCCCTTTAAACCCAATTGATCTG
+
CCCCCGGGGGGGGGGGGGGGGGGGGGGGGGGGGGGGGGGGGGGGGGGGGGGGGGGGGGGGGGGGGGGGGGGGGGGGGGGGGGGGGGGGGGGGGGGGGGGGGGGGGGGGGGGGGGGGGGGGFGGGGGGGGGFGGGGGGFFFGGGGGFGFFFFCFGGGGGGGGGFGFFFGFGFFFBFFFFEGFGFFFGFEFFG>@FFCFEFF5AFFFFFFFFFFBE9);@DFFEA4A=ADFEEFFEFFFFF=CFFFFF=
@M00200:207:000000000-ALC1F:1:1101:10288:3665 2:N:0:5
TACCCGGGTATCTAATCCCGTTTGCTCCCCTAGCTTTCGTGCCTCAGCGTCAGTGAAGCCCCAGTGAGCCGCTTTCGCCTCCGGTGTTCCTCACGATATCAACGCATTTCACCGCTCCACCGTGAGTTCCGCTCACCTCTAACTCCCTCAAGCCCAGTAGTTTTGGGCGCAATTCCTCGGTTGAGCCGAGGCATTTCACACCCAACTTTCTGAGCCGCCTACGCACGCTTTATACCCAGTTGATCTG
+
CCCCCGGGGGGGGGGGGGGGGGGGGGGGGGGGGGGGGGGGGGGGGGGGGGGGGGGGGGGGFGGGGGGGGGGGGGGGGGGGGGGGGGGGGGGGGGGGGGGGGDGGGGGGGGGGGCGGGGGGGGGGGGGFGCCGGGGGGGGFGGGGGFGFGFG?FFFGGGFGGGFGFF>E>D*95:CBFFFGGGFFFGFEFFGBFAFEFFFEFFFFFFFEECCFE<F@9>F@6@DBD>>9(40><ABF>DFFFA4:>AB
@M00200:207:000000000-ALC1F:1:1101:21169:3673 2:N:0:5
TACTGGGGTATCTAATCCTGTTCGCTCCCCACGCTTTCGCGTCTCAGCGTCAGTACCGTCCCAGAGAGCTGCCTTCGCCATTGGTGTTCTTCCTGATATCTGCGCATTTCACCGCTACACCAGGAATTCCACTCTCCTCTTCCTGACTCTAGCCACACGGTTTCCGTCGACGTCTGGAGGTTAAGCCTCCAGTTTTCACAACGGACCTGTTTGGCCGCCTACACGCTCTTTAAACCCAATTGATCTG
+
CCCCCGGGGGGGGGGGGGGGGGGGGGGGGGGGGGGGGGGGGGGGGGGGGGGGGGGGGGGGGGGGGGGGGGFGGGGGGGGGGGGGGGGGGGGGGGGGGGGGGGGGGGGGGGGGGGGGGGGGGGFGGFGGGGGGGGGGGDGFGGG8DDGFGFGGGGGGGGGGGGEGFDFGFGDFEFFFFAFCGFFFFGFFFFGFEAFAFFFCE=ABA>F@DFEFFFFB>B>DDDED@>@FFFCECFFF@72;E3AAA<<
@M00200:207:000000000-ALC1F:1:1101:23570:3679 2:N:0:5
TACTAGGGTATCTAATCCCGTTTGCTCCCCTGGCTTTCGCGCCTCAGCGTCAGAACCGATCCAGCAAGCCGCCTTCGCCACCGGTGTTCCTCCTGATATCTACGCATTTCACCGCTCCACCAGGAGTTCCGCTTGCCCCTCTCGGCCTCAAGCCCCGCAGTATCGGATGCCATTCCTTGGTTGAGCCAAGGTCTTTCACATCCGACTTACAGAACCGCCTACGCGCCCTTGATACCCAATTGATCTG
+
CCCCCGGGGGGGGGGGGFGCFGGGGGGGGGGGGGGGGGGGGCFDGGGGGEGGGGGGGGGFFGGGGGFGGFGGDEEFGGFEGFGGGGC@FGGGGGGFFFGGGFGECEFGGGGGDEGGGGGGGGGCGGC8EGGDCEGFDD85C=DDGEGFFFC,=8=CDGGGGFCF>EFG>FAAFEFFF9F7<959FC>AFFFF@FAE68CCEB52=@6@EFFFFFF@@96(63(61(9>9143)66;?<22>2<<9AF
@M00200:207:000000000-ALC1F:1:1101:20067:3744 2:N:0:5
TACGGGGGTATCTAATCCTGTTTGCTCCCCACGCTTTCGCGTCTCAGCGTCAGTATCCAACCAGGGGGCCGCCTTCGCCACCGGTGTTCCTCCCGATATCTACGCATTTCACCGCTACACCGGGAATTCCACCCCCCTCTTTGGTACTCTAGCTTGCCAGTTTCATGCGTCGTTCCTCGGTTAAGCCGAGGGCTTTCACACATGACTTAGCAGACCGCCTACACGCCCTTTAAACCCAATTGATCTGACAT
+
CCCCCGGGGGGGGGGGGGGGGGGGGGGGGGGGGGGGGGGGGGGGGGGGGGGGGGGGGGGGGGGGGDGGGGGGGGGGGGGGGGGCF7FFGGGGGGGGGGGGGGGGGDGGGGGGGGGGEGGGGGGGGGGGGA;FGGG@DDDFGGGGGFGFGFFGGGGGGGF6DFFGFFFG;DFFDDFFFFA<EDFFFGA>53C38FF?FFFFF???)5<4)-4<2<F(1;;::?:<?FF6B?:)64?F1-4:A2)6:).4)5)
@M00200:207:000000000-ALC1F:1:1101:10371:3747 2:N:0:5
TACCCGGGTATCTAATCCTGTTTGCTCCCCACGCTGTCGCGCCTCAGTGTCAGCAACTGCCCAGCAGACCGCCTTCGCCACCGGTGTTCTTCCGGATCTCTACGCATTCCACCGCTACACCCGGAATTCCATCTGCCCCTACAGTGCTCGAGCAACCCAGTCTCCGTGGCCGACTCGATGTTGAGCATCGAGCTTTCACCATGGACTTGGGCCGCCACCTACGCGCCCTTTAAACCCAATTGATCTG
+
CCCCCGGGGGGGGGGGGGGGGGGGGGGGGGGGGGGGGGGGGGGGGGGGGGGGGGGGGGGGGGGGGGGGGGCGGGGGGGGGGGDEFGGGGGGGGGGGEGGGGGGGGGGGGEFGGGGGDGGGGGGGGGGGGGGGGGGGGGGFGGGFECGFGFGEDGGGGGGFGGAFF>FFAGFFFFFFF9F@FGFFFGBFF?4?DEFCACFFFFC@EFF@A3=6DBF>9;DFFF09>>F9>FFF4>FFFFFFFF2<>42
@M00200:207:000000000-ALC1F:1:1101:13917:3750 2:N:0:5
TACTAGGGTATCTAATCCCGTTTGCTCCCCTGGCTTTCGCGCCTCAGCGTCAGATGTGGTCCAGTATGCCGCCTTCGCCACCGGAGTTCCTATCGATATCAACGCATTTCACCGCTCCACCGATAGTTCCGCATACCCCTACCACCCTCGAGGCACCCAGTATCCGAGGCAGTTCTCCAGTTGAGCTGGAGGATTTCACCCCGGACTTGAGCACCCGCCTACGCGCCCTTTAAACCCAATTGATCTG
+
CCCCCGGGGGGGGGGGGGGGGGGGGGGGGGGGGGGGGGGGGGGGGGGGGEGEGGFEGGGGGGGGGGGGGGGGGGGGGGGGGGGEGGGGGGGFGGGGGGGGGGGDGEEGGGGGGGGDG@FGGGGGDGGGGGGGGGGGFFGFFGCFGDGFGFGEC6+=?CF7C8CFFFEGFGFFFFFFFFF4BFF6AFFF4FGF?FF3C?FEF>FFB6;843@EA@:;@BFF6@F67309630442=.(8:?A?<<AD9
@M00200:207:000000000-ALC1F:1:1101:9507:3753 2:N:0:5
TACTAGGGTATCTAATCCTGTTTGCTCCCCACGCTTTCGCGCCTCAGCGTCAGTTACGGGCCAGGAAGCCGCCTTCGCCACCGGTGTTCCTCTCGATATCTACAGATTTCACCCCTACACCGAGAGTTCCACTTCCCTCTCCCGTCCTCTAGCGAGGTAGTTTCGAGCGCCATTCCTTAGTTAAGCCAAGGGATTTCACACTCGACTTGCCAAGCCGCCTGCGCGCCCTTTAAACCCAATTTATCTG
+
CCCCCFGGGFGGGEEGGGGGGGGGGGGGGGFGGGGGGGGGEGGGGGGGGGGGGGGGGGGGGGGGGEGGGGGGGGGGFGGGGGGGGEGGGGGGGGGDFDEGGDGFG8CA;FGGGGGGFGGGGG@C+@EFGGGGGGGGGGGFGGGGGFGFGFFDDD8>DECDGGFGAFAEAGE>DFFFFFAFFGFFFGFFFFF?DAF@F5B<EDFB9@@=EEFEE6FF9B9;61(6(669;0?<464F?2(85)6-4:2
@M00200:207:000000000-ALC1F:1:1101:6221:3783 2:N:0:5
TACTGGGGTATCTAATCCTGTTTGATCCCCACGCTTTCGTGCCTCAGAGTCAATATATGTGTAGCGAGCTGCCTTCGCAATTGGTGTTCTATGTCATATCTAAGCATTTCACCGCTACATGACATATTCCGCTCACCTCCACAATATTCAAGACAGATAGTATCAACGGCAGTTTCCAAGTTAAGCTCGGAGATTTCACCACTGACTTACCTGCCCTCCTACGCACCCTTTATACCCAGTTGATCTG
+
CCCCCGGGGGGGGGGGGGGGGGGGGGGGGGGGGGGGGGGGGGGGGGGGGGGGGGGGGGGGGGGGGGGGGGGGGGGGGGGGGGGGGFGGGGGGGGGGGGGFGGGGGGGGGGGGGGGGGGGGGFGGGGGGGGGGDGGGGGGFGGGGGBGFGFDCFGGGCGFGGGFGFFFEBDBDFFFFFFFGGGFFFFFF>ACDFFFFFFFE@DE@BE@EEFFEFBACEFFFFFFFFAF>D25;E?FF@*57?C4@48;
@M00200:207:000000000-ALC1F:1:1101:8858:3785 2:N:0:5
TACTAGGGTATCTAATCCCGTTTGCTCCCCTGGCTTTCGCGCCTCAGCGTCAGAAGAGGTCCAGCGCGCCGCTTTCGCCACCGGTGTTCCTTCCGATATCTACGCATTTCACCGCTCCACCGGAAGTTCCGCACGCCCCTACCTCCCTCAAGATGACCAGTATCAAAGGCACTTCTCCAGTTGAGCTGGAGGCTTTCACCCTTGACTTGGCCGCCCGCCTCCGCGCCCTTTACACCCAATTGATCTG
+
CCCCCFGGGGGGGGGGGGGGGGGGGGGGGGGGCFGGGGGGGGGGGGGGGGGGDAADCE?FGGFFGGGGGGGGGDGGCGGGGGGGGGGGGGGGGGGGGGGGGGGDGGCEFGFGG7>CEFGGGGGGGCDFGFEEDEGGGGG5FGGGGFGFGF,@:FG+>FG*DCFFF>FGFG4>FFF>AFF4CGFFACAA;FGB>AAEFCFB@;@8<3C?E@1@@(=99>B<0((,(6;99:0<AAFF6((4>39)-))
@M00200:207:000000000-ALC1F:1:1101:15379:3795 2:N:0:5
TACAGGGGTATCTAATCCCGTTTGCTCCCCTGGCTTTCGTGTCTCAGCGTCAGCGCACTCCCAGCAACCTGTTTTCACCATTGGCGTTCCAACCGATATCTACGCATTTCACCGCTCCACCGTTTGTTCCGGTTGCCCCTAAGTGGCTCAAGATCGCCAGTATGCCAAGCAGTTCCACAGGTGAGCTGTGGGATTTCACAAGGCACTTAACGACCCGCCTACACACGCTTTATACCCCATTTATCTGAGTT
+
CCCCCGGGGGGGGGGGGGGGGGGGGGGGGGFDGGGGGGGGGGGGGGGGGGGGGGDEGGGGGGGGGGGGGGGGGGGGGGGGGGGGGGGGGGGG,C@CF:CGGGGGGGGGGGGGGGGGGGGGG>FGGDGGGGGGDGGFGGGF?E8D,;DFGFGGGFGCDDGGG9FGFFAFFGFFFEFFC?CGFCAFF>FFF>5?CFA6AEFE3>42>D=E=*8:2=E269>F@@E@<@((,626C?6F1(/())./)64)-))
@M00200:207:000000000-ALC1F:1:1101:13707:3798 2:N:0:5
TACTAGGGTATCTAATCCTGTTTGATCCCCACGCTTTCGTGCCTCAGTGTCAATATTCGTGTAGCCAGCTGCCTTCGCAATTGGTGTTCTATGTCATATCTAAGCATTTCACCGCTACATGACATATTCCGCTGACCTCCACGGTATTCAAGACTGATAGTATCAATGGCAGTTCCCAAGTTAAGCTCGGGGATTTCACCACTGACTTACCAACCCACCTACGCACCCTTTATGCCCAATTGATCTG
+
CCCCCGGGGGGGGGGGGGGGGGGGGGGGGGGGGGGGGGGGGGGGGGGGGGGGGGGGGGGGGGGGGGGGGGGGGGGGGGGGGGGGGGGGGGGGGGGGGGGGGGGGGGGGGGGGGGGGGGGGGGGGGGGGGGGGGGGGGGDDCFEGGFGFGFGGGGGGGGGGFGFGFFFGFCFEFFFFFFFGGGFFFGFFFFGFBEFBFFFEEFFEFFFFFFFFFFF8==AFFFD5@>BAF=B=EEFFBF>DF@47CE9
@M00200:207:000000000-ALC1F:1:1101:7952:3804 2:N:0:5
TACGGGGGTATCTAATCCTGTTTGATCCCCACGCTTTCGTGCCTCAGTGTCAATATTCGCGTAGTGAGCTGCCTTCGCAATTGGTGTTCTATGTCATATCTAAGCATTTCACCGCTACATGACATATTCCGCTCACCTCCACGGTATTCAAGACAGATAGTATCAATGGCAGTTTCCGGGTTAAGCCCGGAGATTTCACCACTGACTTACCTGCCCACCTACGCACCCTTTAAGCCCAATTGCTCTG
+
CCCCCGGGGGGGGGGGGGGGGGGGGGGGGGGGGGGGGGGGGGGGGGGGGGGGGGGGGGGGGGGGGGGGGGGGGGGGGGGG@FGGGGGGGGGGGGGGGGGGGGGGGGGGGGGGGGGGGGGGGFGGGGGGGGGGGGGGGGGFGGGDGFGFGFFC=DFFFFGGGGFGFFFGFGFFFFFFFFDGGGFFFG*@>>DEAFFFFFFFFFEEEFFFFFFFEBF9B@DB:B=B;1;DFFF<C)=A62?1>;)5>7;
@M00200:207:000000000-ALC1F:1:1101:25835:3831 2:N:0:5
TACGGGGGTATCTAATCCCGTTCGCTCCCCTGGCTTTCGTGTCTCAGCGTCAGCACACCCCCAGCGAGCTGTTTTCACCGTTGGCGTTCCAAGCGATATCTACGCATTTCACCGCTCCACCGCTTGTTCCGCTCGCCCCTAGGTGGCTCACGACGACCAGTATACCGAGCAGTTCCACGGTTGAGCCGTGGGATTTCACAAGGTACTTAGACGTCCGCCTACACACGCTTTAAACCCAATTGATCTG
+
CCCCCGGGGGGGGGGGGGGGGGGGGGGGGGGGGGGGGGGGGGGFGGGGGGGGGGGGGGGGFGGGGGFGGGGGGGGGGFGGGGFFGGGGGGGGGGGGGGGGGGGGGEGDFGGGGGGGGGGGGGGGGGGGGGC>>EDGCDCFGFFFFFGFGF7CGGG4CCDC:8FGFF>CAGAAFEFFFFA3A7BF;8A>DDDFF4FEFFFF2:0<BAA><4>3??F132-:(4?:),,12-:<5)17:8:7A7)64))
@M00200:207:000000000-ALC1F:1:1101:25272:3835 2:N:0:5
TACCGGGGTATCTAATCCTGTTTGCTCCCCACGCTTTCGTGCATGAGCGTCAGTGTTGGCCCAGGAGGCTGCCTTCGCCATTGGTGTTCCTCCACATCTCTACGCATTTCACCGCTACACGTGGAATTCCACCTCCCTCTGCCACACTCCAGCCACGTAGTTTGGAGCGCAATTCCCAAGTTAAGCTCGGGGATTTCACACTCGACTTGCCCGGTCACCTGCGCAACCCTTAAACCCAATTGGTCTGATGT
+
<CC8C77FFC@FFCFCFGEGGDEFFGGCFEGGGFDG8E,,BFGAEAF,@C@B,CFFGFDFFCFF<7FDGGCFGG;<DCEGGF9FC7BB9=FGFGGGDF,,>EFF@E=?EFGGGGECEE,9=DFGD9F84=FE?@D86=DFCDGDF?D@D6,@?@+68+6+69++3**,*3<:58<F6AFGGE9@A+=5*0*:)*9@AE+>))5999>5>*(05@).263;./(21(,,((()//;F0:B?2)())-())).
@M00200:207:000000000-ALC1F:1:1101:19332:3841 2:N:0:5
TACTAGGGTATCTAATCCTGTTTGCTCCCACGCCTTCGTACCCCAGGGTCAGGACCCGGGCAGTTAGGCGGCTTCGCCACCGGTGTTCTTGCTAATATCCACGAATTTCACCCCTACACCTGCAGTTTCACTCACCTCTCCCGGGTCCAAAATCCCCAGTATCAAAGGCAGTTCTTGAGTTGAGCCTCAGGCCTTCACCCCCTGCCTTACGATCCGGCCTCGTTCGGCTTTTAACCATGTGATTTGACATT
+
CCCCCGGGGGGGGGGGGGGGGGGGGGGGG@8++,BF,,;,6B,488,,6,6,,,,B,@F+CC,6,,,,B++@+@,44C,,4+@4+4B4,C,,,,9,,,,,,444@,AD,44E,496=4,,,,4,,6C,E8443,+@+0+06D1=+*+*24,1+++2=8=++24++@8CA6**5*1+11*2;++***0;*00*)/;**.9>A))(-(8*7;((((:-(4((,//(/,((/3()))3*)))1)))--))-)))
@M00200:207:000000000-ALC1F:1:1101:22768:3844 2:N:0:5
TACTCGGGTATCTAATCCTGTTTGCTCCCCACGCTTTCGTGCCTCAGTGTCAATGATCGTGAAGTAAGCTGCCTTCGCAATTGGTGTTCTATGTCATATCTAAGCATTTCACCGCTACATGACATATTCCGCTTACCTACGCGATATTCAAGATTGATAGTATCAATGGCAGTTTCCGAGTTAAGCTCAGAGATTTCACCACTGACTTATCAACCCAACTACGCACCCTTTCTACCCAGTTGATCTG
+
CCCCCGGGGGGGGGGGGGGGGGGGGGGGGGGGGGGGGGGGGGGGGGGGGGGGGGGGGGGGGGGGGGGGGGGGGGGGGGGGGGGGGGGGGGGGGGGGGGGGGGGFFGGGGGGGGGGDGGGGGGGGGGGGGCFGGGGGGGGFDCECG>GFGFGFGGGGGGGFFGFGFFFGFGFEFFFFF>?CFGFFFGFFFFGBDFFFFEFFFFFFFFFFFFFCEB>)>DFFFEFAAAFDDF)*2*+99=@;4/09978
@M00200:207:000000000-ALC1F:1:1101:11019:3854 2:N:0:5
TACTGGGGTATCTAATCCTGTTTGATCCCCACGCTTTCGTGCCTCAGAGTCAATCTTCGTGTAACGAGCTGCCTTCGCAATTGGTGTTCTATGTCATATCTAAGCATTTCACCGCTACATGACATATTCCGCTCATCTCCACGGGATTCAAGACAGATAGTATCAACGGCAGTTTCCGAGTTAAGCTCGAAGATTTCACCACTGACTTACCTGCCCTCCTACGCACCCTTTAAACCCAATTGATCTG
+
CCCCCGGGGGGGGGGGGGGGGGGGGGGDGFFGGGGGGGGGGGGGGGGGGGGGGGGGGGGFFGGGGGGGGGGGGGGGGGGGGGGGGGGGGGGGGGGGGGGGGGGGGGGGGGGGGGGCEFFGGGGGGGGGGFFGGGGGGCG5DFGGGFGFGFEGGGGGGGGGGGFF9DFGEGFFFFFFFBDGGGFFFFFFBBCBFF+7C7C>C9C=@EEFCFEFFF5B49AFE:=A==:@FFF=C=??(>DFFFE5)5;
@M00200:207:000000000-ALC1F:1:1101:20066:3872 2:N:0:5
TACGGGGGTATCTAATCCTGTTCGCTCCCCACACTTTCGCTCCTCAGCGTCAGGTAATGCCCAGAGAACCGCCTTCGCCACCGGTGTTCCTCCTGATATCTGCGCATTTCACCGCTACACCAGGAATTCCGTTCTCCCCTGCATACCTCTAGTCTGCCCGTATCGGAAGCAGGCTCAGGGTTAAGCCCTGAGTTTTCACTCCCGACGTGACAGACCGCCTACGAGCCCTCTAAACCCAATTGATCTGATAT
+
CCCCCGGGGGGGGGGGGGGGGGGGGGGGGGGGGGGGGGGGGGGGGGGGGGGGGGGGGGGGGGGGGGGGGGDGCFGGFGGGGGGGGGGGGGGGGGGGGGGGGGGGGGGGGGGGG>GGGGGGGGGGGFGGGGGGGGGFGGGFGGGGGFFFGFFCGGGGGGCGGDFGBEA5@FFFF99FFFFFGGF4CFFAFFGFE8FE>*=5.7=>=@FFF(6?38AD0>;FFFB081300(4<:9FF?F0?98<)).6))))
@M00200:207:000000000-ALC1F:1:1101:10799:3882 2:N:0:5
TACGGGGGTATCTAATCCTGTTTGCTCCCCACGCTTTCGCGCCTCAGCGTCAGGTACGGGCCAGGAAGCCGCCTTCGCCACCGGTGTTCCTCTCGATATCTACAGATTTCACACCTACACCGCGAGTTCCACTTCCCTCTCCCGCCCTCCAGCGAGGTAGTTTCGAGCGCCATTCCTCAGTTAAGCCAAGGGATTTCACACTCGACTTGCCAAGCCGCCGGAGCGCCCTTTAAACCCAATTGATCTGACAT
+
6AA<C@C:@F<CCFEAFGDGFGFCFGGGGGGGD7C:<E@GD7F7FGGGGCFGGFFEEFCDGGGGGFGGCGDGGEEFGEGCG8C@=+BC,C,,9ACE,=4;EFGD=CEBF;@E@8=?FGGCD++8>EBEGGGGGG7,==CAFCEDED*00<6CCG*@D1;*4B>7??AE47?DF<AF6++;1;ACFGFFA4F>?45@F<:?@86/(4314<:2:<F(,9B(((49(2-4(().6)6.43(44>>):5)))))
@M00200:207:000000000-ALC1F:1:1101:17230:3901 2:N:0:5
TACCCGGGTATCTAATCCTGTTTGCTACCCACGCTTTCGCGTCTCAGCGTCAGTCACCGTCCAGGTGGCCGCCTTCGCCACCGGTGTTCCTCCCCATATCTACGAATTTCACCTCTACTTGGGGAATTCCGCCACCCTCTCCGGCACTCAAGCCATAGCAGTTTCGGGCGCACTTCCTCGGTTGAGCCGAGGGCTTTCACACCCGACTTGCCAGGCCGCCTACACGCGCTTTAAGCCCAGTTGATCTG
+
CCCCCGGGGGGGGGGGGGGGGGGGGGGGGGGGGGGGGGGGGGGGGGGGGGGGGGGGGGGGGGGGGGGGGGGGGGGGGGGGGGGGGGGGGGGGGGGGGGGGGGGGGCGDFEFCGGGGGGGGGGGGGGGGGGGGGGG@CGGFGGGGGFDFGFGGGGGGGGGGGGFGFFEGDG>BDFFAFFFDGDEEFGFF>5C>B>8;AAFEF;;@;6@FFFFF323:<9>01:?:?:0(4,4?<2@F??:17:<<9A44
@M00200:207:000000000-ALC1F:1:1101:8269:3925 2:N:0:5
TACTAGGGTATCTAATCCCGTTTGCTCCCCACGCTTTCGTGCCTCAGCGTCAGAACAAGCCCAGCGGCCTGTCTTCACCTTTGGCGTTCCGATAGATATCAACGCATTTCACCACTCCACCTATCGTTCCGGCCGCCCCTACTTGTCTCGAGACGTGCGGTTCGCCGTGCAATTCCCCGGTTGAGCCGAGGGCTTTCACACGACGCCTGCACATCCGCCTACGCACGCTTTAAGCCCAATTGATCTG
+
CCCCCGGGCFGFGDDGGCFFFGGGGGGGGGGGGGGGGGGGGGGGGGGGGGGGGGGGGGFGFGGGGGGGCGGGGGGGGGGFCGFGGGGDGGEGGGGGGGGGGF@EFGEECEGGGFGFGGEGGGGFGGGE@EGGGGGGGGC?FFGDFFD9DFGEFGGGGGDGC799>9DE>>A>FBFF4@BDGGFFF4AAF3CEFFAEACFC;>FFFF9:<6??FFF:?B?:3?F9?9BBFFFFF<=6264(-)<)4<>
@M00200:207:000000000-ALC1F:1:1101:13955:3930 2:N:0:5
TACTCGGGTATCTAATCCCGTTTGCTCCCCTAGCTTTCGCGCCTCAGCGTCAGTATTGGGCCAGATGAGCGCCTTCGCCACCGGTGTTCCTCCTGATATCTACGCATTTCACCGCTACACCAGGAATTCCCTCATCCTCTCCCATACTCAAGTCAAGCAGTTTGGGACGCAGGTCCTCGGGTGAGCCGAGGGATTTCACGTCCCACTTACCTGACCGCCTACACGCCCTTTAAACCCAATTGATCTG
+
CCCCCGGGFGGGFGGGGGGGGGGGGGGGGGGGGGGEFGGEGGFCEGGGGGGGGGGFGGGGGGGGGGGGGGGGGGGGGGGEEFGGEGGDGGGGGGGDGEFGDFGGGGGGAGGGGGGGGEDCFFGGGGGFFDFGGGGGFGGFFDDFGFGFGFGGFGGDFGGGGGFDFADC?DFEDFFAFFBCEFD5FGFEEDDFAAFEA?FDD2@(7:=4:4;=3:F;;992(6(,29;FB@3>6>F.2:??<2:<B)5
@M00200:207:000000000-ALC1F:1:1101:12288:3935 2:N:0:5
TACGCGGGTATCTAATCCCTTTTGCTCCCCACGCTTTCGTGCCTGAGCGTCAGCAATTGTCCAGGTAGCCGCCTTCGCCTCTGGTATTCCTCATGATATCTACGCATTTCACTGCTACACCATGAATTCTGCTACCCTCTCCTATGCTCTAGCCGTGTAGTTTGAGGTGCAATTCCGGGGTTAAGCCCCGGGCTTTCACGCCTCACACACTCGGCCGCCTGCGCACCCTTTAAACCCAGTTGATCTG
+
CCCCCGGGGGGGGGGGGGGGGGGGGGGGGGGGGGGGGGGGGGGGGGGGGGGGGGGGGGGGGGGGGGGGGGGGGGGGGGGGGGGGGGGGGGGGGGGGFGGGGGGGGGGGGGGGGGGGGGGGC8D9FGGGGFEFGGGGGGFFGG,AFFGFGFGCDFGGDGFFGGFGFFFGAGFFFFFFFFFGGGFFFGFFFDGFFEFFFFFD=@@259:B>D37>DFFFF@<?F9@BF07D;0:A)?FB?0:>AA4)<A
@M00200:207:000000000-ALC1F:1:1101:15830:3935 2:N:0:5
TACTCGGGTATCTAATCCTGTTTGATCCCCACACTTTCGTGCCTCAGCGTCAGTTACAGCCTAGTAAGCTGCCTTCGCTATAGGTGTTCTTGACGATATCTAAGCATTTCACCGCTACACCGTCAATTCCGCCTACCTCATCTGTACTCTAGCCCCGCAGTATCAATGCCACCCTCCCAGTTAAGCTGGGATATTTCAGCACTGACTTACAGGGCCGCCTACGCACCCTTTAAACCCAATTGATCTG
+
CCCCCGGGGGGGGGGGGGGGGGGGGGGGGGGGGGGGGGGGGGGGGGGGGGGGGGGGGGGGGGGGGGGGGGGGGGGGGGGGGGGGGGGGGGFFGGGGGGGGGGGGGGGGGGFGGEGGGGGGGGGGGGGGGFGGGGGEGGGFGGGGGFGFGFGFGFGGGGG>DFFGFFFGFFFFFFFFFBFGA=DD7=BFFA?CFCACFEFEFFFEEFFF7>AE@DB:9A5A9>D>@@BFFB@EECFFD;=DF<E3?3C
@M00200:207:000000000-ALC1F:1:1101:18732:3947 2:N:0:5
TACGCGGGTATCTAATCCCGTTTGCTCCCCTAGCTTTCGCGCCTCAGCGTCACATGCACCCCAGACGATCGCTTTCGCCACCGGCGTTCCTCCCGATATCTACGCATTTCACCGCTCCACCGGGAGTTCCATCGTCCCCTGATGCAGTCCAGCGCGGCCGTCGCCCGGGCAGTTCCTCGGTTGAGCCGAGGGCTTTCACCCGAACCGTACCGCCCAGCCTACGCGCCCTTTATACCCAATTGATCTG
+
CCCCCGGGGGGGGGGGGGGGGGGGGGGGGGGGGGGGGGGGGGGGGGGGGGGGGGGGGGGGGGGGGGGCFGGGGGGGEGGGGGGGGGGGGGGGGGDGGEGGGCFFGGGGGGGGGGGGGGGGGGGGCCECCGFGGGGGGGGFGG9=FFGFGFFFGGDDDEDGGDEGFFFG):>AA?CFFF55:3>4?GFEFFGB(7>:FFFFF;BBFFF<BFFFF(5:04??:BFF0>FF90)-6)09>7(()))).6<
@M00200:207:000000000-ALC1F:1:1101:9240:3972 2:N:0:5
TACTAGGGTATCTAATCCCGTTTGCTCCCCACGCTTTCGCGCCTCAGCGTCAGGAAATGCCCAGAGACCCGCCTTCGCCACCGGTGTTCCTCCCGATCTCTACACATTTCACCGCTACACCGGGAATTCCAGTCTCCTCTGCATCCCTCAAGAACGGCAGTATCAGCCGACGTTTCTCGGTTGAGCCGAGAGATTTCACGACTGACTTGCCATCCCGCCTACGCGCCCTTTATACCCAATTGATCTG
+
CCCCCGGGGGGGGGGGGGGGGGGGGGGGGGGGGGGGGGGGGGGGGGGGGGGGGGGGGGGGGGGGGGGGGGGGGGGGGGGGGGGGGGGGGGGGGGGEEGGGGGGGGDGGGGGGGGGGGGGGGGGGGGFGGGGGGGGGGGGFGGGGGFGFGFGFGGGDGGGGGGFGFFFGFGFFF=FFAFEDECEAFGFADDGFDFFFFFF@DFFF@@EFFFFFFFFFDFFFFFFF6>>>>:?<AF?9?B02>>4<AB)
@M00200:207:000000000-ALC1F:1:1101:17747:3995 2:N:0:5
TACCCGGGTATCTAATCCTGTTTGCTCCCCACGCTTTCGCGCCTCAGCGTCAGTACCGGTCCAGTGAGCCGCCTTCGCCACTGGTGTTCCTCCCAATATCTACGCATTTCACCGCTACACTGGGAATTCCACTCACCTCTCCCGGTCTCAAGCCATCCAGTCTGGCAGGCAGTTCCTCGGTTAAGCCGAGGGATTTCACCCGCCACTTGAATAGCCGCCTACGCGCCCTTTAACCCCAGTTGATCTG
+
CCCCCGGGGGGGGGGGGGGGGGGGGGGGGGGGGGGGGGGGGGGGGGGGGDGGGGGGGGGGGGGGGGGGGGGGGGGGGGGGGGGGFGGGGGGGFGGFGGGGGGGGGGGGGGGEGGGGGGGGGGGGGGGGGGGGGGGGGGGFGGGGGFGFGFGGGFGGGGGGGGFGFFFGFDA>AEFFFFFDGDFFFGFFFFGFDFFFFCFFDFB>@?;;A);C38F@>9@FFFFB9>991?:9:-9;?B<FFA2646A
@M00200:207:000000000-ALC1F:1:1101:20260:3996 2:N:0:5
TACTAGGGTATCTAATCCTGTTTGCTCCCCACGCTTTCGTGCCTCAGTGTCAATGATCGCTTAGTAAGCTGCCTCCGCTATCGGTGTTCTATGTCATATCTAAGCATTTCACCGCTACATGACATATTCCGCTTACCTCAACGATATTCAAGATTGATAGTATCCACGGCAGTTCCCAAGTTAAGCTTGGGGATTTCACCACGGACTTACCAACCCACCTACGCACCCTTTAAGCCCAATTGATCTG
+
CCCCCGGGGGGGGGGGGGGGGGGGGGGGGGGGGGGGGGGGGGGGGGGGGGGGGGGGGGGGGGGGGGGGGGGGGGGGGGGGGGGEGGGGGGGGGGGGGGGGGGGGGGGGGGGGGGGGGGGGGAFGGGGGGGGGCEGGGGGFFGGCGEGFGFGGGGGDGGF?FGFGD?FGFGFEFFFFFFFGGGFFFFFFFD6BAEFEFEFEFFFABFFFEFFFFFB5==>DFFFFFAADD=EEE@FAD2@=CB*8CE3
@M00200:207:000000000-ALC1F:1:1101:6825:4016 2:N:0:5
TACGAGGGTATCTAATCCTGTTTGCTCCCCACGCTTTCGTGCCTGAGCGTCAGTGTCATCCCAGGGGGCTGCCTTCGCCATCGGTGTTCCTCCACATCTCTACGCATTTCACTGCTACACGTGGAATTCCACCCCCCTCTGACGCACTCTAGCGACCTAGTTTCAAGCGCAATTCCTAGGTTAAGCCCGGGGCTTTCACACCAGACACAAGCCACCGCCTGCGCACGCTTTACACCCACTTGATCTGAGA
+
CCCCCCGGGGGGGGGGGGGGGGGGGG<FFDGGGGGGGGGDCGGGEGGGGGGGGGGGGGG9FGGGFGCEGGGGFFFGGGGG@ECCGGGGGGGGGG<FDEGGGGGGGGDGGGGGCGFCGGGGGGGDG,EGGFFFDEDGGGDFD=9CGFGFGFGGGC+==>:FG@FGFFF6AC5*0*BA++=CCG8>A>A4?ADE@>A=FEFFE;((6=88310;8@F12:6?=;>>9B9>0(2)696?>B(4>2))6))-:A
@M00200:207:000000000-ALC1F:1:1101:8927:4026 2:N:0:5
TACTGGGGTATCTAATCCCGTTCGCTCCCCTGGCTTTCGTGTCTCAGCGTCAGCACACCCCCAGCAACCTGTTTTCACCGTTGGCGTTCCAAGCGATATCTACGCATTTCACCGCTCCACCGCTTGTTCCAGTTGCCCCTAGGTGGCTCAAGATCGCCAGTATACCGAGCAGTTCCACGGTTGAGCCGTGGGATTTCACAAGGTACTTAACGATCCGCCTACACACGCTTTATACCCAATTGATCTG
+
CCCCCGGGGGGGGGGGGGGGGGGGGGGGGGGGGGGGGGGGGGGGGGGGGGGGGGGGGGGGGGGGGGGGGGGGGGGGGGGGGGGGGGGGGGGGGGGGFGGGGGGGGGGDGGGGGGGGGGGGGGGGGGGGGGGGGGGGCGGFFGGGFFFFGFGGFGGGGGD6=D+CD+9A?DEFFEFFFFFGF>5?CGFFDBGE=>>3FFFFFBF=FF?7C=E?>BADFFFF0;@D@;;BDD745?AA@E@DF3)63);
@M00200:207:000000000-ALC1F:1:1101:6647:4026 2:N:0:5
TACTGGGGTATCTAATCCTGTTTGCTCCCCACGCTGTCGCGCCTCAGTGTCAGCTACTGCCCAGCAGGCCGCCTTCGCCACCGGTGTTCTTCCGGATCTCTACGCATTCCACCGCTACACCCGGAATTCCGCCTGCCTCTACAGTGCTCAAGCAGAATCGTTCGCACGGCCGACTCGGGGTTGAGCCCCGAGCTTTCGCCGCAGGCTTATCCCGCCACCTACGCGCCCTTTAAACCCAATTGATCGC
+
CCCCCGGGGGGGGGCFGGEFCEGGGGGGGGGGDCFGFFFGEGGGGGGGGGGGGGFC<FGGFFDGGGG?FEGGGGDEGGGGGGGG@FGDFDCFGGG?FC9EFG9FGGGDA=EGGECG>C?CB>EG>8EFCA,+=E?8F?8DDF,=CFD+=E9=FGG?+@2+97:>B>BG5CEB4:54:5;)4/);6<;?:5)865;?=(:?9(((-,(4:>AB8?B;9?:7?:<1>B07902)))9711:14)-6<(-
@M00200:207:000000000-ALC1F:1:1101:17102:4043 2:N:0:5
TACTAGGGTATCTAATCCCGTTCGCTCCCCTGGCTTTCGTGTCTCAGCGTCGGCACACTCCCAGTTACCTGTTTTCACCATTGGCGTTCCAAACGATATCTACGCATTTCACCGCTCCACCGTTTGTTCCGGTAACCCCTAAGTGGCCCAAGACAAGCAGTATACCAAGCAGTTCCACAGTTAAGCTGTGGGATTTCACAAGGTACTTACAAGTCCGCCTACACACGCTTTAAACCCAATTGATCTG
+
CCCCCGGGGGGGGGGGGGGGGGGGGGGGGGGGGGGGFGGGGGGGGGGGGGGGGGGGGGGGFGGGGGGGGGGGGDGGGGGGGGGGGGGGGGGGGGGGGGGGGGGGGGGGGGGGGGGGGGGGGGGGGGGGGGGGGGGGGGG5FEGFFFCFGDGGGGGGGGGGGGFGFFFGFFFFFFFFFFFGECFFFGFFFFG>9FA:FFFFFFFEFFCE<=EE3EAA@A9@@D6@E>@>5>2>EEFF@F;@E3<576C
@M00200:207:000000000-ALC1F:1:1101:11387:4055 2:N:0:5
TACAGGGGTATCTAATCCTGTTTGATCCCCACGCTTTCGTGCATCAGTGTCAATATTCGTGTAGCCAGCTGCCTTCGCAATTGGTGTTCTATGTCATATCTAAGCATTTCACCGCTACATGACATATTCCGCTGACCTCCACGGTATTCAAGAAAGATAGTATCAATGGCAGTTTCCGAGTTAAGCTCGGAGATTTCACCACTGACTTACCTGCACACCTACGCACCCTTTAAACCCAATTGATCTG
+
CCCCCGGGGGGGGGGGGGGGGGGGGGGGGGGGGGGGGGGGGGGGGGGGGGGGGGGGGGGGGGGGGGGGGGGGGGGGGEGFGGGGGGGGGGGGGGGGGGGGGGGGGGGGGGGGGGGGGGGGGGGGGGGGGGGGGGGGGGGFGGGGGFGFGFGGFFGGGGGGGGFCDFFGFGFBFFFFF>>DGDCCFFFFEEG>5FDEFEFBEC@EFFFFCEEC@C*:CC=C@EF98AA4BFFFFFF>AFDFC3;EEFF
@M00200:207:000000000-ALC1F:1:1101:17777:4069 2:N:0:5
TACGCGGGTATCTAATCCCGTTTGCTACCCACGCTTTCGCGCCTCAGCGTCAGTTCCGGCCCAGGGGACCGCCTTCGCCACTGGTGTTCCTCCCAATATCTACGCATTTCACCGCTACACTGGGAATTCCGCCCCCCTCTTCCGGACTCGAGCCTTGCAGTTTCTTCCGCACGTCCTCGGTTGAGCCGAGGGATTTCACGGAAGACACGCATGGCCGCCTACGCGCCCTTTAAACCCAATTGATCTGAGA
+
CCCCCGGGGGGGGGGGGGGGGGGGGGGGGGGGGGGGGGGGGGGGGGGGGGGGGGGGGGGGGGGGGGGGGGGGGGGGGGGGGGGGGGGGGGGGGGGGGGGGGGGGGGGGGGGGF>EDGCFFEGGGGGGGGGGGGGGGGGGFGGGGGFGFGFG5CDGFGGGGGGFGFFFFDD)?EBFE5@D<=D3=FGFFFBGFB4F?FFFF?F?>:?FFFFB:?FFFBFF<(8?B9>9;9BBFBFFF:(3<A2-44)))..
@M00200:207:000000000-ALC1F:1:1101:5881:4071 2:N:0:5
TACTGGGGTATCTAATCCCGTTTGCTCCCCTGGCTTTCGCGCCTCAGCGTCAGAAGAGATCCAGCGCGCCGCTTTCGCCACCGGTGTTCCTCAGGATATCTACGCATTTCACCGCTCCACCCTGAGTTCCGCACGCCCCTACCTCCCTCGAGGTCCGAAGTATCAGAGGCACTTCCACGGTTGGGCCGTGGGATTTCACCCCTGACTGCCGGACCCGCCTACGCGCCCTTTAAGCCCAATTGCTCTG
+
CCCCCGGGGGGGGGGGFFGGGFGGGGGGGGGGGGGFFGEEGDGGEGGGGGGGGGGGGGGGGGGGGGGGGGGGC=DGGGGGGGGGGGGGGGGGGGGGGCFGGGGGGGGCGGGGGGGGGGGGGGGGGGGGGGGGGGGCDDGFGGCFGFGFGFGEGGFCDGGGGGFCFF4CFGEFFE6F6BA<EDAE)C53>DG)2/5=F?F@=6DF@EFF@D9911519;0(-48;((43274<A4890:179<).66<
@M00200:207:000000000-ALC1F:1:1101:25225:4083 2:N:0:5
TACCAGGGTATCTAATCCTGTTTGATCCCCACGCTTTCGTGCCTCAGTGTCAATAGTCGTGTAGTGAGCTGCCTTCGCAATTGGTGTTCTATGTCATATCTAAGCATTTCACCGCTACATGACATATTCCGCTCACCTCCACGGTATTCAAGACCTATAGTATCCACGGCAGTTTCCAAGTTAAGTTTGGAGATTTCACCACGGACTTACAGACCAACCTACGCACCCTTTAACCCCAGTTGATCTGATAC
+
CCCCCGCGDFCGGFFGFGGG<EGGFGFGGGGGGGEEGGGGGGGGGFGGGGGGGG<EGGGGGGGCFGGGGFGGG?EGGGGGGCGGGGGDGEGDGGGGGG9EFGFGGGGEGGGGGGGGGGCEFGFGGGGGFFG6C8C9D6FFGGECDDD9?<=@FCDFGGGGGGFGBFFD@DBEB*<DDD?F7=;=B+5DF>FFEBB*+3DBE9A@==B@C*:>=C>@5=5@585=45=>:4>CA*46>@@@CE489*6*080
@M00200:207:000000000-ALC1F:1:1101:15121:4084 2:N:0:5
TACCGGGGTATCTAATCCTGTTTGCTCCCCACGCTTTCGTGCATGAGCGTCAGTATTGGCCCAGGAGGCTGCCTTCGCCATCGGTGTTCCTCCACATCTCTACGCATTTCACCGCTACACGTGGAATTCCACCTCCCTCTGCCATACTCCAGCATCGCAGTTTCAAGTGCCATTCCCAGGTTAAGCCCGGGGATTTCACGCCTGGCTTGCGACGCCGCCTGCGCACCCTTTAAACCCAATTGATCTG
+
CCCC8FGGGGGGGGGGGGGGGGGGGGGGGGGGDGGGGGGGGGGGGGGGGGGGGGFG,,,AFGGG7B:@BFGGGGGGGGGGGGGGG,FGGGGGG8?FF@FGGFFGGGGGGGGGFEEGGGGGC4>8:FGGGGGD0,=DDGGFGGGC,@DFGFGFG6F=C+6+=+?DDF?DDFBCD7<FFFA67;+<+=FFEFDB9?ABFCF24BB5)/:@9>((6(522>B;=?9@FF03<?:A2AFFFFF?<)6))))
@M00200:207:000000000-ALC1F:1:1101:5921:4085 2:N:0:5
TACTAGGGTATCTAATCCTGTTTGCTCCCCTAGCTTTCGCACCTCAGCGTCAGGAACGCGCCAGTCACTCGCTTTCGCCTCCGGCGTTCCTCCTGATATCTACGCATTTCACCGCTTCACCAGGAGTTCCAGTGACCCCTCACGCCCTCGAGCCCGGTATTTTCGGCCGCCGTTTCGACGGTAAGCGTCGAGATTCCACGACCGATTTGCCGAGCCGCCTACGTGCCCTTTAAACCCAATTGATCTG
+
CCCCCGGGGGGGCFGGGGGGGGGGGGGGGGGGGGGGGGGGGGGGGGGGGGGGGGGGGGGGGGGGGGGGGGGGGGGGGGGGGGGGGGGGGGFGGGGGGGGGGGGGGGGGGGGGGGGGGEGFGGGDFGGGGGGGGGGGDFGFGGGGGFGFFFGED=FGGGCFDGFFDEDEDGFDFFA6BABDGGFAFFEFFF<.(=6?FCF?@@FFFFB:<9>;F676>>9<?FB?FFFBF0:AAFF?1320),64)6<
@M00200:207:000000000-ALC1F:1:1101:17096:4090 2:N:0:5
TACGGGGGTATCTAATCCCGTTTGCTACCCTGGCTTTCGTGCCTCAGCGTCAGTTAAGACCCAGTAAGCCGCCTTCGCCACCGGTGTTCCTTAGGATATCAACGCATTTCACCGCTCCACCCTAAGTTCCGCTTACCTCTGTCTTACTCAAGCACAGCAGTATCGAAAGCAGTTCCTCAGTTAAGCTGAGGTATTTCACTCCCGACTTGCTGCACCGCCTACGCACCCTTTAAACCCAATTGATCTG
+
CCCCCGGGGGGGGGGGGGFGGGGGGGEGGGGFGGGGGGGE8FGGEFGGGGGGGGA696C@EFGGEFFGGGGGGGGGGGGGEGGGGDGGGGG9AEEFEAFGGAFGGGGGGGGGGGGGDGGGGC7EGGGGG8CEDC>ECFGF?D=@AFGFGFGGG6=8:6@FGGFF@5F7AGFFFFFFFA>FCFFFFGA*/AGA69FF98CEF27522@6>E==EFFFFB@F;@06;;9;<D;66;FFFF??A?<>92<
@M00200:207:000000000-ALC1F:1:1101:21516:4104 2:N:0:5
TACCGGGGTATCTAATCCCGTTTGCTCCCCACGCTTTCGTACCTCAGCGTCAGAACGAGCCCAGCGGCCTGTCTTCACCTTCGGCGTTCCGATAGATATCAACGCATTTCACCACTCCACCTATCGTTCCGACCGCCCCTACTCGTCTCAAGACCTGCGGTTCGCCGTGCAGTTCCTCGGTTGAGCCGAGGTATTTCACACGACGCCTGCAGATCCGCCTACGTACGCTTTATACCCAATTGATCTG
+
CCCCCGGGGGGGGGGGGGGGGGGGGGGGGGGGGGGGGGGGGFGGGGGGGGGGGGGGGGGGGGGGGGGGGGGGGGGGGGGGGGGGGGGGGGGGGGGGGGGGGGGGGGGGGGGGFGGFGFGGGGGGGGGGGGGGGEGGGGGFGGGGGFGFGFGGGGGGGGGDGGFGEFFEDGFFFCAFFFFDCD>AAF=AF>CDFFFF6):C;>0746>?2(42AB67??:<1<6<),49?(89<BF=2,31>?A)).:
@M00200:207:000000000-ALC1F:1:1101:18008:4113 2:N:0:5
TACAGGGGTATCTAATCCTGTTTGATCCCCACACTTTCGTGCCTCAGCGTCAGTTACAGCCTAGTAAGCTGCCTTCGCTATCGGTGTTCTTGACGATATCTAAGCATTTCACCGCTACACCGTCAATTCCGCCTACCTCATCTGTACTCAAGCTCCGCAGTATCAATGGCACCCTGACAGTTGAGCTGCCATATTTCACCACTGACTTACAAAGCCGCCTACGCACCCTTTAAACCCAGTTGATCTG
+
CCCCCGGGGGGGGGGGGGGGGGGGGGGGGGFGGGGGGGGGGGGGGGGGGGGGGGGGGGGGGGGGGGGGGGGGGGGGGGGGGGGGGGGGGGGGGGGGGGGGGGGGGFGGGGGGGGGGE7EGGGGGGGGGGGGGGGGGGGGFGGGGGFGFGFGGGGGGGGGGGGFGFFFGFGFFFFFFBFF8EFFFFGFFFFGFFFFEAEFFFFE@8=;EFFFFEF58A5==DDA=AB>DD@EFFFFFFFBEF=CEE3)
@M00200:207:000000000-ALC1F:1:1101:24501:4113 2:N:0:5
TACCCGGGTATCTAATCCCGTTCGCTCCCCTAGCTTTCGCGCCTCAGCGTCAGTGTCAGCCCAGCAACCCGCCTTCGCCGCAGGTGTTCCTCTCGATATCTACGCATTTCACCGCTACACCGAGAATTCCAGTTGCCCCTTCTGCACTCTAGCCCCGCAGTATCGGCTGACCGTTCCGGGTTAAGCCCGGAGATTTCACAGTCGACTTGCGGTGGCCGCCTACGCGCCCTTTAAGCCCAATTGATCTG
+
@CCCCGGGEEGGCFFGGCCFFGGGGGGGGGGGGGFG9FGECFGGGGGGCCCFGGGGGGGGGGGGGGGGEGGGFGGFGGGGGEECF=C7,4@FFEGC8FEFDEGFFGGFEFCD9CEGGGCEDGG8CG,@FGGFFGGA7=DFGEDCFBDFGFFDDFGDGGDDDD>FEFFGEGFA?AEFFBEDCDFFFFFF?;DB2)+9;?A<4=<DDFF6)4:(6@>?:966::0819(4(42><A?FF::-3)4)).69
@M00200:207:000000000-ALC1F:1:1101:18191:4113 2:N:0:5
TACGAGGGTATCTAATCCCATTCGCTACCCACGCTTTCGCATCTCAGTGTCAGGAACGCGCCAGTTTGCTGCCTTCGCATTTGGTATTCCCCATGATATCAACGGATTTCACCCCTACACCATGAGTTCTGCAAACCTCTCGCGCCCTCTAGTCTTGCCGTTTCCAACGCATCTTCCCGGTTAAGCCAGGAGCTTTAACGAAGGACTAACAAGACCACCTACATGCTCTTTACACCCAATTGATCTG
+
CCCCCGGGGGGGGGGGGGGGGGGGGGGGGGGGGGGGGGGGGGGGGGGGGGGGGGGFGGGGGGGGFFGGGGGGGGGGGGGGGFFGGGGGGGGGGGGGGGGGGGGGGGDGGGGGGGGGGGGGGGGGGGGGGGGGGCDGG6FFGGDGGFGFG5EFGGFGGGGGGGFFFBFGFGFFFEFFFFEGGGFFFGFFFFFEFFF4B4=9AFF)<BEF=EFFBDF=BFFFFFEC?;CCC=5?CFFF9=21)).<EEC
@M00200:207:000000000-ALC1F:1:1101:25641:4120 2:N:0:5
TACAGGGGTATCTAATCCCGTTTGCTCCCCACGCTTTCGTGCCTCAGCGTCAGAACAAGCCCAGCGGTCTGTCTTCACCTTTGGCGTTCCGATAGATATCAACGCATTTCACCACTCCACCTATCGTTCCGACCGCCCCTACTTGTCTCGAGACATGCGGTTCGCCGTGCAATTCCCCGGTTGAGCCGAGGGCTTTCACACGACGCCTGCACATCCGCCTACGCACGCTTTAAACCCAATTGATCTG
+
CCCCCGGDEGGGGGCGGGGGGGGGGGGGGGGGGGGGGGGGGGGGGGGGGGGGGGGCDFFGGGGGGGGGGGGFFGGGGGGGGFFGFEGGGGE@:FGF9FEGGGGGGCGGGGGGGGGGGGCGGGGGGGGGGGGGGGGGGGCFGGGGFFGFGFG@+=6=+@>7DD>CDEFE5D*8BEAFFFFCEDAAFFAAEDDD@4AEFCFEE039260(8((564:::::6(81>(,398??A)6F?<63?A76<<BF
@M00200:207:000000000-ALC1F:1:1101:10227:4122 2:N:0:5
TACAGGGGTATCTAATCCTGTTCGATACCCACACTTTCGAGCTTCAGCGTCAGTTACGATACAGTCAGCTGCTTTCGCAATCGGAGTTCTTCGTGATATCTAAGCATTTCACCGCTACACCACGAATTCCGCCAACTTCCTACGTACTCAAGGAAACCAGTTCGCGCTGCAGTGCAGACGTTGAGCGTCTACATTTCACAACACGCTTAATCTCCGGCCTACGCTCCCTTTAAGCCCAGTTGATCTG
+
@CCCCGGGFGGGGGGGGGGGGFGGGGGGGGGGGGGGGGGGGGGGGGGGGGGGGGGGGGGGGGGGGGGGGGGGGFGGGGGEFGGGGGEGGGGGGGFGCGGFFGGGGGFGGGGGFEGGGEGFGGGGGDGGGGG>DEGGGGGFGGGGGFFFGFFFGGGGGAFGGGFG5@AGEGFFFEFFFAFGGGFFFFA9AE>AEFFC+;6<>=DFFA2=DEFCC:89@@FF3@@63(6;@FFFCE6437?FC3?7CEF
@M00200:207:000000000-ALC1F:1:1101:11591:4132 2:N:0:5
TACTAGGGTATCTAATCCTGTTTGCTCCCCACGCTTTCGTGCATGAGCGTCAGTGTTGGCCCAGAAGGCTGCCTTCGCCATCGGTGTTCCTCCACATCTCTACGCATTTCACCGCTACACGTGGAATTCCACCTTCCTCTGCCACACTCCAGCACCATAGTTTCGAGCGCAATTCCCAAGTTAAGCCCGGGGCTTTCACACTCGCCTTGCGGCGCCGCCTGCGCACACTTTATACCCAATTGATCTG
+
CCCCCGGGGGGGGGGGGGGGGGGGGGGGGGGGGGGGGGGGGGGGGGGGGGGGGGGGGGGGGGGGGGGGGGGGGGGGGGGGGGGGGGGGGGGGGGGGGGGGGGGGGGDGGGGGGGGGGGGGGGGGGGGGGGGGGGGGGGGFGGGGGFGFGFGFGGGGDGGFGDFGBFFGFGFFFFFFFFFGGGFFFGFFFDCB5AF@FCFEFFFB)-29EF@@@0;>19B;?D091;BFB>D2<>F?:?08AFA>FA>
@M00200:207:000000000-ALC1F:1:1101:14458:4134 2:N:0:5
TACTAGGGTATCTAATCCCGTTTGCTCCCCTGGCTTTCGCGCCTCAGCGTCAATGTCGGTCCAGGATGCCGCCTTCGCCACCGGTGTTCCTCCAGATATCTACGCATTTCACCGCTACACCTGGAATTCCGCATCCCTCTCCCGAATTCAAGCCAACCAGTATCGAACGCAGTTCCTGGGTTGAGCCCAGGGATTTCACGTTCGACTTAGCAGGCCGCCTACGCGCCCTTTATACCCAATTGATCTG
+
CCCCCGGGGGGGGGGGGGGGGGGGGFGGGGGGGGGGGGGGGGGGGGGGGGGGGGGGGGGGGGGGGGGGGGGGGGGGGGGGGGGGGGGGGGFGGGGGGGGGGGGGG+:@=FFGGGGGGGGGGGGCFGGGGGFGGEGGGGGFGFEDCDGFGFE==FGFGGGG8F?FFFFGFDFFAEFFFF60AD5FFCAAFFGEFAAEFFFBDFFFDFFDFFF4@BDF6>;FFF;>@9>>B1>2<DBFFF(3<>).44<
@M00200:207:000000000-ALC1F:1:1101:9784:4134 2:N:0:5
TACGATGGTATCTAATCCTGTTTGCTCCCCACGCTTTCGCGCCTCAGCGTCAGAACCGGTCCAGGTAGCCGCCTTCGCCACTGGTGTTCCTCCCAATATCTACGCATTTCACCGCTACACTGGGAATTCCGCTACCCTCTCCCGGCCTCAAGCCAAGCAGTTTCAAAGGCAGTTCCTCGGTTAGGCCGAGGGATTTCACCTTTGACTTGCCAAGCCGCCTACGCGCCCTTTATACCCAATTGATCTGAGCT
+
CCCCCGGGGGGGGGGGGGGGGGGGGGGGGGGGGGGGGGGGGGGGGGGGGGGGGGGGGGGGGGGFGGGGGGGGGGGGGGGGGGGGGGGGGGGGGGGGGGGGGGGGGGGGGGGGGGGGGGGGGGGGGGGGGFGGGGGGGGGFGFGGGFGFGFGFGGGGGGGGGGFGFFFGFGFEAEFFFFDDGGFFFFCDFFGFFFFFFFFE3EB4@CEFFFFB5?FD>BFFFF@FFFFBBBFBABFFF??BF<ADA2)-)()
@M00200:207:000000000-ALC1F:1:1101:19741:4139 2:N:0:5
TACAGGGGTATCTAATCCCGTTCGCTCCCCTGGCTTTCGTGTCTCAGCGTCAGCACACTCCCAGCTGTCTGTTTTCACCTTTGGCGTTCCAAACGATATCTACGCATTTCACCGCTCCACCGTTTGTTCCGACAGCCCCTAAGTGGCTCAAGATCGCCAGTATACCGAGCAGTTCCACAGTTGAGCTGTGGGATTTCACAAGGTACTTAACGACCCGCCTACACACGCTTTAAACCCAATTGATCTG
+
CCCCCGGGGGGGGGGGGGGGGGGGGGGGGGGGGGG8FGGGGFGGGGGGEEGGGFGGGGFDGGEFFGFGGGGEFGGGDFCFGGGFGGGGGGFFGFGGFE6EGGFFGGCGGGGGFCEDGGGFFEEEFEGFGGGGGDGGGDDFGGFFGFGFFBFG?FGFDEGDDFFFFDEC>C>?9AFFFF?9@+=99>F>+9C*);>59;FCEDBBFCEEFFA5=BE5=@==25;8339(,(3;C3BF(62=9/7)77;
@M00200:207:000000000-ALC1F:1:1101:8791:4144 2:N:0:5
TACGAGGGTATCTAATCCCGTTCACTCCCCTAGCTTTCGTGCCTCAGCGTCAGACAAGGCCCAGTGTGCCGCTTTCGCCGCCGGCGTTCCTTCCAATATCTACACATTTCACCGCTCCACTGGAAGTTCCGCACACCCCTGCCTCACTCCAGTCTGCTAGTTTCAAGCGCTGTTCCCCGGTTGAGCCGGGGGATTTCACACCTGACTTAACAAACCGCCTACGCACCCTTTACACCCAATTGATCTG
+
CCCCCGGGGGGGGGGGGGGGGGGGGGGGGGGGGGGGGGGGGGGGGGGGGGGGGGGGGGGGGGGGGGGGGGGGGDGGGGGGGGEGGGGGGGGGGGGGGGGGGGGGGGGGGGGGGGGGGGFGGGGGGGGGFGEGGGDGGGD?FGGGG?DFGFGGGGGGGGGGGGFGFFFC>CEFFFFFFFFC5CBAFGFFFFGB>BFEFFFFFD@E88<E3;EEFFFF>B>:?FBF:BFFFFFA<FF@BF1?BD4AFFF
@M00200:207:000000000-ALC1F:1:1101:10512:4155 2:N:0:5
TACGCGGGTATCTAATCCCGTTTGCTCCCCTAGCTTTCGTTCCTCAGCGTCAGAAGAGACCCAGTGAGCCGCCTTCGCCTCCGGTATTCCTGATGATATCAACGCATTTCACCGCTCCACCATCAGTTCTGCTCACCTCTATCTCCCTCGAGCGCGGTAGTTTGGAGCGCAATTCCTCGGTTAGGCCGAGGGCTTTCACACCCCACTTTCCGCGCCGCCTACGAACTCTTTAAACCCAGTTGACCTG
+
CCCCCGGGGGGGGGGGGGGGGGGGGGGGGGGGGGGGGGGGGGGGGGGGGGGGGGGGGGGGFGGGGGGGGGGGFGGGGGGGGGGGGGGGGGGGGGGGGGGGGGGGGGGGGGGG=EGGGGFGGGGGGGGGGGGGGGGGGGGFGGGGGFGFGFGGGGGGGGGGGGF?@FFGFGFFDBFFFF>>CDAFAGFAEBC>?AFEFEF<@D;@?BFFECE6?BB6>B>F??BF?6BFFFFA24?FB?BBFFB))-.
@M00200:207:000000000-ALC1F:1:1101:16540:4165 2:N:0:5
TACGAGGGTATCTAATCCCGTTCGCTCCCCACGCTTTCGTACCTCAGCGTCAGAATCGGCCCAGCGGCCTGTTTTCACCTTCGGCGTTCCGATAGATATCAACGCATTTCACCACTCCACCTATCGTTCCGACCGCCCCTACCGATCTCAAGACATGCGGTTCGCCGTGCAATTCCTCGGTTGAGCCGAGGTATTTCACACGACGCCTGCATATCCGCCTACGTACGCTTTAAACCCAATTGATCTG
+
CCCCCGGGGGGGGGGGGGGGGGFGGGGGGGGGGGGGGGGGGGGGGGGGGGGGGGGFEFGGGGGGGGGGGGGFFGGGGGGGFGGGGGGGGGEEGGCFGFGGGGGGGGGGGGFGGFGGGGGGGGGGGGGGGGGGC8CGDDGFGGGDG5DFGFFFDGGGCGGGGDDGBFFG4DAFFB8FFFD3EDF6)<)8>5CAEFFFC?FFFFFFFF0:3:?F<2=AF?F??FFB<:>B0::)4<FF6442AD2554<
@M00200:207:000000000-ALC1F:1:1101:26191:4174 2:N:0:5
TACGCGGGTATCTAATCCTGTTTGCTCCCCATGCTTTCGTGCCTCAGCGTCAGTTACAGTTTAGTGAGCTGCCTTCGCAATCGGTGTTCTGTGTCATATCTAAGCATTTCACCGCTACATGACACATTCCGCCCACTTCATATGTACTCAAGATTAGCAGTATCAATGGCAATTCTACAGTTAAGCTGCAGGCTTTCACCACTGACTTACTATTCCGCCTACGCACCCTTTACACCCAATTGATCTG
+
CCCCCGGGGGGGGFGGGGGGGGGGGGGGGGGGGGGGGGGGGGGGGGGGGGGGGGGGGGGGGGGGGGGGGGGGGGGGGGGGFGGGGGGGGGGEGGGFFGGGGGAFGGGGGGGG9CEDGGGFCDFD:FGGGGGGGD8CFFG?F8@FFFFB+969+=BDFCFDDF+=FF7:*=FDFEFFFF76EDDFF?D?5DF5=FA5<EFFEFF@@EEEFE@FF5BEF=>ADFF=AF=DDDE*6*/?29@BE*8*9**
@M00200:207:000000000-ALC1F:1:1101:14513:4181 2:N:0:5
TACGGGGGTATCTAATCCCGTTCGCTACCCTAGCTTTCGCGCTTCAGCGTCAGCAAAGGTCCAGCCTGTCCCTTTCGGCACTGGCGTTCCCGCCGATATCAACACATTTCACCGCTCCACCGGCAGTTCCACAGGCCCCTATCTCGCTCAAGCAACGCAGTACTGGGAGCAACTCCACGGTTGAGCCGATGGGATTTCACTTCCAACTTACGTCGCCGCCTACGCGCCCTTTATACCCAATTGATCTG
+
CCCCCGGGGGGGGGGGGGGGGGGGGGGGGGGGGGGGGGGGGGGGGGGGGGGGGGGGGGGGGGGGGGGGGGGGGGGGGGGGGGGGGGGGGGGGGGGGGGGGGGGGGGGGGGGGGGGDGGGGGGGGEGFFGGGGGGGGGGGFGGGGGFGFGFGFDFFGGDDDDGFGFFFFFGFFFBFFFFFGGDFFFGFFFFD3;AADFEFFFFFFEFF?FFF:?FEF:>9>?6<?9(37>FFF<<FFA?3??F2<944<
@M00200:207:000000000-ALC1F:1:1101:8687:4190 2:N:0:5
CACCGGGGTATCTAATCCCGTTCGCTCCCCTGGCTTTCGTGTCTCAGCGTCAGCACACCCCCAGCAACCTGTTTTCACCGTTGGCGTTCCAAGCGATATCTACGCATTTCACCGCTCCACCGCTTGTTCCAGTTGCCCCTAGGTGGCTCAAGATCGCCAGTATACCGAGCAGTTCCACGGTTGAGCCGTGGGATTTCACAAGGTACTTAACGATCCGCCTACACACGCTTTAAACCCAATTGATCTG
+
CCCCCGGGGGGGGGGGGAFGGGGGGGGGGGGFGGGGGGGGGGGGGFGGGGGGGGGGGGGGGGGGGGGGGGGGGCFGGGGGGGGGGGGGGGGGGGGGGGGFGGGGGGGGGGGGFCGGEGGGGGGGFGGGGGGGGGGCFFGFGFGGGDFFGFGGGGDGGGDDCFFGFFFDDGFFB;;EFFFGGDEAF>95:94?9FFEFFFFFBBE4@C?EFFF@;F<363?FFF@8?>>DF@3?<FA06?B<7A)))4
@M00200:207:000000000-ALC1F:1:1101:21621:4212 2:N:0:5
TACGCGGGTATCTAATCCTGTTTGCTCCCCACGCTTTCGCGCCTCAGCGTCAGTTCCGGTCCAGTGAGCCGCCTTCGCCACTGGTGTTCCTCCCAATATCTACGCATTTCACCGCTACACTGGGAATTCCACTCACCTCTCCCGGTCTCAAGCCTTCCAGTCTGACAGGCAGTTCCTCGGTTAAGCCGAGGGATTTCACCCGTCACTTGAAAAGCCGCCTACGCGCCCTTTACACCCAGTTGATCTG
+
CCCCCGGGGGGGGGGGGGGGGGGGGGGGGGGGGGGGGGGGGGGGGGGGGGGGGGGGGGGGGGFGGGGGGGGGGGGGGGGGGGGGGGGGGGGGGGGGGGGGFGGGGGDGGGGGGGGDGGGGGGGGGGGGGGFGGGGFGGGFGEDDEBGFGFGCGGGGGGGCGGFGFFFGFGA9CFFFFF>DEDAFFFFFF58B?AF:FEFEFFF@;DFEEAE)7@F@6@FF?@?969;90:?AAF??;6??B4A4<4<
@M00200:207:000000000-ALC1F:1:1101:22888:4214 2:N:0:5
TACTAGGGTATCTAATCCTGTTTGATCCCCACACTTTCGTGCCTCAGCGTCAGTTACAGCCCAGTAAGCTGCCTTCGCTATCGGTGTTCTTGACGATATCTAAGCATTTCACCGCTACACCGTCAATTCCGCCTACCTCATCTGTACTCAAGCTCCGCAGTATAAATGGCACCCTGACAGTTGAGCTGCCATATTTCACCACTGACTTACAAAGCCGCCTACGCACCCTTTATGCCCAATTGATCTG
+
CCCCCGGGGGGGGGGGGGGGGGGGGGGFGGFGGGGGGGGGG@FGFGGGGGGGGGGGGCF@AFGGGGGGGGGGGGGGGGGGGGGGGGGGGFGFGGECGGGGGGGGGGGFFGFGGGGGGGGGGGGGGGFGGGGGGGGGFGGF?ECFGFGFGF8D+A?FG>DGGGCG+<+E5FFFD5FBDFFFGGFFFF?0@998CFC<CEFFEFFF@EFF@E=*>5FCAB244@FB2:>D=@:4<CF*:=B2@=E?EE=
@M00200:207:000000000-ALC1F:1:1101:20666:4225 2:N:0:5
TACTCGGGTATCTAATCCCGTTCGCTCCCCTGGCTTTCGTGCCTCAGTGTCAATATCCCTGTAGTTAGCTGCCTTCGCAATTGGTGTTCTATGTCATATCTAAGCATTTCACCGCTACATGACATATTCCGCTAACCTCCAGAAAATTCAAGACCAGTAGTATCAATGGCAGTTTCAATGTTAAGCACGGAGATTTCACCACTGACTTACCAACCCACCTACGCACCCTTTATACCCAATTGATCTG
+
CCCCCGGGGGGGGGGGGGEEGGFF7FFGGGGCEGGGGGGGGGGGGGGGGGGGGGGGGAEFCEFGEGGGGGGGGGGGGGEGGFGGGGGGGGGGFGFGGGGGGGGGGGGGGGGGGGGGGGGGGG@A9FGGGGGGGGGGGFGF?FGFFFFFGFGGGFFD6@FFFGFGFFFGFGFEFF?7+<CGGGFFFGFFE9>>>FFFFFF5DFFEFFF@AEC=C85)8>DBCFAAAFF=B:B6AEFFFFF:;6*847C
@M00200:207:000000000-ALC1F:1:1101:11909:4230 2:N:0:5
TACGGGGGTATCTAATCCCGTTTGCTACCCACGCTTTCGTGCCTCAGCGTCAGGACAGGCCCAGCGGCCTGACTTCTCCTTTGGCGTTCCGATAGATATCTACGCATTTCACCGCTCCACCTATCGTTCCGACCGCCCCTACCTGCCTCAAGATGTGCGGTTCACGAAGCAATTCCATGGTTGAGCCATGGGATTTCACAACATGCCTGCACATCCGCCTACGCACGCTTTAAACCCAGTTGATCTGAGA
+
CCCCCGGGGGGGGGGGGGGGGGGGGGGGGGGGGGGGGGGGGGGGGGGGGGGGGGGGGGGGGGGGGGGGGGGGGGGFGGGGGGGGGGDGGGGGGGGGGGGGGGGGGGGGGGGGGGGGGCFGGGGGGGGGGGGGGGGGGGGFGGGGGFGFGFGGGGGGGGGGGGFGFFF*0)?AF=FFFFFFGGFFFGFFFFG>DFFEFFCE@F;@FFFCE0(3@EA@;<?FFFFF(4>>B6?DBBF4(4?>BA949)).6)
@M00200:207:000000000-ALC1F:1:1101:22511:4232 2:N:0:5
TACTCGGGTATCTAATCCTGTTTGCTCCCCACGCTTTCGCGCCTCAGCGTCAGTACCGAGCCAGTGAGCCGCCTTCGCCACTGGTGTTCTTCCTAATATCTACGAATTTCACCTCTACACTAGGAATTCCACTCACCTCTCGGACTCGAGATTTGCAGTATCGAGGGCAGTTCCGAGGTTGAGCCTCGGGCTTTCACCCCCGACTTGCAAATCCGCCTACGCGCGCTTTAAACCCAATTGATCTG
+
CCCCCGGGGGGGGGGGGGGGFFGGGGGFGGFGGGGGGGGGGGGGGGGGGGGGGFGGGGGGGGFGGFFFEGGGGGGF@FEGGGFGGGGGGCGFGGGGGCFG=>FFGFFDFGGGCGGGGACGGDGGGFGGGGGFGGGGGFDFGGGDGFGFF51A=FGGDFGC@@>=??B>DDFFCEF5BA?G>?FFFFFFE>D>>4BEF6AA>@B@B(*@>C=;8(=<@F?FFF0;19;0(6:>A7;5?84344A94
@M00200:207:000000000-ALC1F:1:1101:16040:4236 2:N:0:5
TACAAGGGTATCTAATCCCGTTTGCTCCCCACGCTTTCGCGCCTCAGCGTCAGGAAATGCCCAGAGACCCGCCTTCGCCACCGGTGTTCCTCCCGATCTCTACACATTTCACCGCTACACCGGGAATTCCAGTCTCCTCTGCATCCCTCAAGAACGGCAGTATCAGCCGACGTTTCTCGGTTGAGCCGAGAGATTTCACGACTGACTTGCCATCCCGCCTACGCGCCCTTTACACCCAATTGATCTG
+
CCCCCGGGGGGGGGGGGGGGGGGGGGGGGGGGGGGGGGGGGGGGGGGGGGGGGGGGGGGGGGGGGGGGGGGGGGGGGGGGGGGGGEGGGGGGGGGGGGGGGGGGGGGGGGGGGGGGGGGGGGGGGGGFGFAEFGGFFGFFGGGGGFGBDFF8DGGGGDGGGGFGFFAFFGEFFBFF1BBFGGFFFGFFFFGEFAFE6CF@?F<6@EECEEF@3;:@D@FFFFF;BFF>9??2))*74::?B>F)45<
@M00200:207:000000000-ALC1F:1:1101:11751:4240 2:N:0:5
TACGCGGTATCTAATCCCGTTCGCTCCCCTGGCTTTCGTGTCTCAGCGTCAGCGCGGCCCCAGTCACCTGTTTTCACCGTCGGCGTTCCAAGCGATATCTACGCATTTCACCGCTCCACCGCTTGTTCCGGTGACCCCTGGCCGGCTCAAGACTCGCAGTATGCCCAGCAGTTCCACGGTTGAGCCGTGGGATTTCACAAGACACTTACGCATCCGCCTACACACGCTTTATACCCACTTGATCTG
+
CCCCCGEFGGGGGGGGGFGFGGEGGGGGGGEGGGF8FGGGGGEGGGGGGGGGGGGGGGGEGGGGGGGGGG??FEFFGGGFGGFFGFEFFGGGGGG?E:FGGGGGFEBEFGGEEGDGGGFFEGGGDFFFGGGEGGGCDDGFGGGGGF7?FFFGGGGCCGDC:C@CF4A6AFFF+8AFBFB<5D4AAFFEF3C4;=*?FCF8;FFFF@/;>1(2394<B(36<>B??69(,-:)6>FF2(,)-.-6<A
@M00200:207:000000000-ALC1F:1:1101:15247:4250 2:N:0:5
TACTCGGTATCTAATCCTGTTTGCTCCCCTAGCTTTCGTGCCCCCGTGTCAGGTGTTTTCCAGGGACTCGCCTTCGCCACTGGTGTTCCCCTCGATATCTACGCATTTCACTGCTACACCGAGAATTCCAGTCCCCCCTCAAAACCTCTAGCTAGCTAGTTTCCAATTCCATTTCCAGGTTTAGCCTGGGGACTTCACATCCGACTTACCACACCACCCACGCACCCCTTAAACCCAATTTATCTG
+
CCC,CFGBC,C,<F@6F<<;FG866,EGGCF@@@FF<@@,8F,,+686B66BFGGGG<,6EFCGG7D8F,+C4F:<@G,,AFD?,AF,F,4,@@7:,+@,9@=@:=FC;E=,44,349=FB+>=FDF,DE,9+8DGG>+*=@,=E>+36;9,++6++366=9+CCE;,5D++?EFF7+06A+*+19+3**3313;5+*+*3)))84<6;)/5@592<)((((-(-8-(6(/;));:(61;)6757)
@M00200:207:000000000-ALC1F:1:1101:12209:4257 2:N:0:5
TACAGGGGTATCTAATCCCGTTTGCTCCCCTAGCTTTCGCACCTCAGCGTCAGTTGTGGACCAGAGAGCCGCCTTCGCCACCGGTGTTCCTCCTGATATCTACGCATTTCACCGCTCCACCAGGAGTTCCGCTCCCCCCTACCACACTCGAGCATCACAGTATGCCTGGCAGTTCCACGGGTGAGCCGTGGGATTTCACCAGACACTGACAATGCCGCCTACGTGCGCTTTAAACCCAGTTGATCTACGAT
+
@CCCCC@EB@CGE9EF@EDFF<FEGFGGGGGGFEE,EE:FDF:FFGGFE:FGGE@<EEGEFGGCGGGEFGGGFEFFCFB:FFGGFC7?FF,E:A<A5FDFC,59FE:4;FA5=BE8?FGGGGFG+BEDCF8>8E+6+==9DF,8D5C?F?DCD>?752+52<CFF?CCFCFDF*BFF5AD>;/9996@:54?96A3B4CB=B2=3B;))4=433).362(3;6,,((.4(4<B)7F6:::6<A2:>)-33(
@M00200:207:000000000-ALC1F:1:1101:18847:4258 2:N:0:5
TACCAGGGTATCTAATCCTGTTCGCTCCCCACGCTTTCGTGCCTCAGCGTCAGTCACAGCCTAGTTAGCTGCCTACGCAATCGGAGTTCTTGATTGTATCTATGCATTTCACCCCTACACAATCAATTCCGCCAACCTCGCCTGTACTCAAGCCCTGCAGTATCAATGGCAGTTCTCCAGTTGAGCTGGAGGCTTTCACCACTGACTTACAGGGCCGCATACGCACCCTCTACGCCCAATTGATCTGCGCT
+
CCCCCFGGGCGGFF,EFGGGGGFF@CFGGEF>CGGG8FEC<CFGGFF?@@CGEG,BFCDFFC@FEEFGGA@@EF;<,FGG:EG7@CF,FAAFGFEF5,,,,,C=A=EFCGCF:,@8,E,,,>EB:DFAFFFEDCCFD8D>+@C+@7=+33@@==D+6D++AFFFFDEE*=*:@9F9E?78EF77*2+;95+08AA=FEFF*:=8*=5A*:=5)85A4=)):>4@=B222(-**2AAB0(/.)9).))/(((
@M00200:207:000000000-ALC1F:1:1101:25662:4264 2:N:0:5
TACTAGGGTATCTAATCCCGTTTGCTCCCCTAGCTTTCGCGCCTCAGCGTCAGAAGAGGTCCAGTCCGTCGCTTTCGCCACCGGCGTTCCTGCTGATATCAACGCATTTCACCGCTCCACCAGCAGTTCCACAGACCCCTACCTCCCTCGAGCCGACCAGTATCCAAGGCACTTCTACAGTTAAGCTGCAGGATTTCACCCCGGACTTGATCAGCCGCCTACGCGCCCTTTAAACCCAATTGATCTG
+
CCCCCGGGGGGGGGGGGGGGGGGGGGGGGGGGGGGGGGGGGGGGGGGGGGGGGGGGGGGGGGGGGGGGGGGGGFGGGGGGGGGGGGGGGGGGGGGGGGGGGFFGGGGGGGGGGGGGGFDFGGGGGGFFGGGGGGF?DGGFGGGGGFDFGBGCGGGGGGGGGGFGFFFGF>FFFEFFFFF52=BFFG>AAAGFFFCE9EAE9@>@>@B@F<CEFFFDFFF?D@?FBF9>B?)69)9?BFF:A?2<BA>
@M00200:207:000000000-ALC1F:1:1101:7638:4274 2:N:0:5
TACGAGGGTATCTAATCCCGTTTGCTCCCCACGCTTTCGTACCTCAGCGTCAGAATCGGCCCAGCGGCCTGTTTTCACCTTCGGCGTTCCGATAGATATCAACGCATTTCACCACTCCACCTATCGTTCCGACCGCCCCTACCGATCTCAAGACATGCGGTTCGCCGTGCAATTCCTCGGTTGAGCCGAGGGCTTTCACACGACGCCTGCATATCCGCCTACGTACGCTTTAAGCCCAATTGATCTGAGCT
+
CCCCCGGGGGGGGGGGGGGGGGGGGGGGGGGGGGGGGGGGGGGGGGGGGGGGGGGGGGGGGGGGGGGGGGGGGGGGGGGGGGGGGGGGGGGGGGGGFGGGGGGGGGDEGGGGGGGGGGGGGGGGGGGGGGGGGGGGDDGFFGGGCEGFGFGGGGGGGGGGDGEDEFFG4CF6BEF=FFEGGGEFFGFFEFDE@FAEFFFCE>;FB90866())6FA0:<?FB?FFFBFFF0-:)/),(,14>24AFDA2()
@M00200:207:000000000-ALC1F:1:1101:14210:4282 2:N:0:5
TACTGGGGTATCTAATCCTGTTCGCTCCCCATGCTTTCGCTCCTCAGCGTCAGTAACTGCCCAGAGACCTGCCTTCGCCATCGGTGTTCCTCCTGATATCTGCGCATTCCACCGCTACACCAGGAATTCCAGTCTCCCCTACAGCACTCTAGTCTGCCCGTACCCGATGCAAGCCCACAGTTGAGCCATGGGATTTCACACCAGACGCGACAGACCGCCTACGAGCTCTTTAAACCCAATTGATCTG
+
CCCCCGGGGGGGGGGGGGGGGGGGGGGGGGGGGGGGGGGGGGGGGGGGGGGGGGGGGGGGGGFGGGGGGGGGGGGGFGGGGGGGGGGGGGGGGGGGGGGGGGGGGGGGGGFGGGGGGGGGGFGGGGGGGGGGDDDGGGGFGGGGGFD6DFGFGGGGGFGGGGFGFFFGBGFFFFFFFFFGGGFFFGFFFFGFCFF@FFF5@ACF@BABABF>2:FB@FB<?D@6(60)98CFE9FAFFFFEFCAFDA
@M00200:207:000000000-ALC1F:1:1101:16393:4301 2:N:0:5
TACAAGGGTATCTAATCCCGTTTGCTCCCCTAGCTTTCGCTCATCAGCGTCAATGTCGGTCCAGGATGCCGCCTTCGCCACCGGTATTCCTCCAGATATCTACGCATTTCACCGCTACACCTGGAATTCTGCATCCCTCTCCCGAATTCAAGCCATCCAGTATCAGACGCAGTTCCCAGGTTGAGCCTGGGGATTTCACGTCTGACTTAGTTGGCCGCCTACGAGCCCTTTATACCCAATTGCTCTG
+
CCCCCGGGGGGGGGGGGGGGGGGGGGGGGGGGGGGGGGGGGGGGGGGGGGGGGGGGGGGGGGGGGFGGGGGGGGGGGGGGGGGGGGGGGGGGGGFGGGGGGGGGGGGGGGGGFGGGGGGGGGGGGGGGGGGGGGGFGFFFFGGGGFGFGFGDGGGGGGGGGFFGFFFGFGFFEFFFFFFDEGF5ADFFFFGFFFFEAAC9CF@D;EEEFFEFFFA=>FFFFDFF@B@7313CEEFF3=;@C))9>C8
@M00200:207:000000000-ALC1F:1:1101:26214:4324 2:N:0:5
TACGAGGGTATCTAATCCTGTTTGCTCCCCACGCTTTCGTGCATGAGCGTCAGTGTTGGCCCAGAAGGCTGCCTTCGCCATCGGTGTTCCTCCACATCTCTACGCATTTCACCGCTACACGTGGAATTCCACCTTCCTCTGCCACACTCCAGCAAAGTAGTTTCGAGCGCAATTCCCAAGTTAAGCCCGGGGCTTTCACACTCGACTTGCTCTGCCGCCTGCGCACACTTTAAGCCCAATTGATCTG
+
CCCCCGGGGGGGGGGGGGGGGGGGGGGGGGGGGGDGGGGGGGGGGGGGGGGGGGGGGGGGGGGGGGGGGGGGGGGGGGGGGGGGEGGDGGGGGGGGGGGGGFGGGGGGGGGGGGGGGE8FEEGGGGGGFFGGGGGGGGGFGGGGGFGFGF=DCG6?FD+?DF+DA5FEBGFEBEFFFFFDECC+?7C??BC>AEF9BCFFBBFF>@FFEE445*;7>>>32;9920273<E3<A=FFF0=E3)6AAA
@M00200:207:000000000-ALC1F:1:1101:14145:4331 2:N:0:5
TACACGGGTATCTAATCCTGTTTGATCCTCACGCTTTCGTGCCTCAGTGTCAATATTCGTGTAGCCAGCTGCCTTCGCAATTGGTGTTCTATGTCATATCTAAGCATTTCACCGCTACATGACATATTCCGCTGACCTCCACGGTATTCAAGACTAATAGTATCAATGGCAGTTTCTGAGTTAAGCCCAGAGATTTCACCACTGACTTACTAGTCCACCTACGCCCCCTTTATACCCACTTGATCGGAGT
+
CCCCCEEGFGGGGCFEFFGGFG<FFGGGDGGFFGCF@DCFGGGGGGGFGGGGGGFFGGGFFCEFF9FCFGBGG?9FFGE@@?<FGGFGGGGEFGEFGGCFGGFFFA;;DEDF:EECEFGFAGGFFFGGGGF6CC+@?9DBGGC>E5==DBFGFGGG?;=D9=2?D7CF?GFF6EFF7B?FGGFDBF6DFF+*8+55CEFFBD)8DEBD9:3;ACAC7CBFBC@))10:=8:*:*B67=)->B6*:))02(
@M00200:207:000000000-ALC1F:1:1101:6663:4331 2:N:0:5
TACAGGGGTATCTAATCCTGTTTGCTACCCACGCTTTCGTGTCTCAGCGTCAGTTACGGTCCAGAGAGCCGTCTACACCACAGGTGTTCCTCCTGATATCTACGCATTTCACCGCTACACCAGGAATTCCACTCTCCCATCCGCACTCTAGCCCTCCAGTTTCCGGCCGACCCTCCCAGTTGAGCCGGGAAAATTTCCCACAAGCTTAGGAAACCGCCTAACACCCCCTTAAATCCAATTGATCTTACATC
+
CCCCCGGGGGGFFGGGCFGGGGGGGGFGGGGGGGGGGGGGGFGGGCFEGGGEGFDEGEGGGGGGGG8FFFGGGGGCCGEDEG=8FFCFGFFGGGGGF,>DFGGFGEGECFGGC8CDGGGGCFE@=FF8ECDFGFGGGGDFFG6019=@D+=,=A=?6,+63DFF599+*+***53<?5*07++3*;**:***-431+2**0)))()*0*.**7>A(96(()(6@01:61=))4)+;/6)1)953)))-)))
@M00200:207:000000000-ALC1F:1:1101:7693:4341 2:N:0:5
TACAGGGGTATCTAATCCTGTTTGCTCCCCACGCTTTCGTGCCTCAGTGTCAATGATCGCTTAGTAAGCTGCCTCCGCTATCGGTGTTCTATGTCATATCTAAGCATTTCACCGCTACATGACATATTCCGCTTACCTCAACGATATTCAAGATTGATAGTATCCACGGCAGTTCCCAAGTTAAGCTTGGGGATTTCACCACGGACTTACCAACCCACCTACGCACCCTTTAAACCCAATTGATCTG
+
CCCCCGGGGGGGGGGGGGGGGGGGGGGGGGGGGGGGGGGGGGGGGGGGGGGGGGGGGGGGGGGGGGEGGGGGGGGGGGGGGGGGGGGGGGCGGFFGGGGFGGGGGGFGGGGGGGGGGGGGGDGGGGGGGGGGGGGGGGGFDFEFG5>DFFGGGGGGGGDDDFFGFFFG>GBDFEFCFFFGGC7;DGFFFFGFFF?<FEFBEBAAAAF@EBFEFFB==ADBB==AABF9BDFE?6BA5>2:>@<3CFE
@M00200:207:000000000-ALC1F:1:1101:14957:4343 2:N:0:5
TACCGGGGTATCTAATCCCGTTCGCTCCCCACGCTTTCGTGCCTCAGCGTCAGAATCGGCCCAGTCGCTTGTCTTCACCTTCGGCGTTCCGCTAGATATCTACGCATTTCACCGCTCCACCTAGCGTTCCAACGACCCCTACCGACCTCAAGATCGCCAGTTCGCCCTGCAATTCCACGGTTGAGCCGTGGGATTTCACAAAACGCTTAACGATCCGCCTACGCACGCTTTAAGCCCAGTTGATCTG
+
CCCCCGGGGGGGGGGGGGGGGGGGGGGGGGGGGGGGGGGGGGGGGGGGGGGGGGGGGGGGGGGGGGGGGGGGGGGGGGGGGGGGGGGGGGGGGGGGGGGGGGGGGGGGGGGGGGGGGGGGGGGGGGGGGGGGGGGGDDGFG?EGGEGFGFGGFGGFGGG5ADFGFFFGAGFFFEFFFFDGFCAFFGFFFFG:;;4@FFFFFFFFF;<DFFEDDFF:?BFF?BBFFFF><:?A:<FF(43>B>BDFFB
@M00200:207:000000000-ALC1F:1:1101:14104:4346 2:N:0:5
TACTGGGGTATCTAATCCTGTTCGCTCCCCACGCTTTCGTGCCTCAGCGTCAGTTACAGCCTAGTTAGCTGCCTACGCAATCGGAGTTCTTGATTGTATCTATGCATTTCACCGCTACACAATCAATTCCGCCAACCTCGTCTGTACTCAAGCCCGGCAGTATCAATGGCAGTTCTCCAGTTGAGCTGGAGGCTTTCACCACTGACTTACCGGGCCGCCTACGCACCCTTTAAACCCAATTGATCTG
+
9BCCCGEGGGGGGGGGGGGGGGGGDGGGGGGGGGGGGG@FDFGGGGEFFGG@FFGGGGGGGGFGGGFGGGGGGGGFGGGGEGGGEGGGFGGGGGGGGGAGFAFFGGFGGGGGGDGGGEFGGGGGEFFFGFGG6ECCGGGEFGGGGFGFGFGFFCFGGGCGGDFGFCFGFGFFDDCDFBFG:C8EFDCA5A+:@A9:<AFEEFF@8ECEEEFFFFF@526=@B;BFFFF;@EFE3;A6<?@34;?6);
@M00200:207:000000000-ALC1F:1:1101:9456:4354 2:N:0:5
TACCAGGGTATCTAATCCTGTTTGCTCCCCACGCTGTCGCGCCTCAGTGTCAGCCATTGCCCAGCAGATCGCCTTCGCCACCGGTCTTCTTCCGGATCTCTACGCATTCCACCGCTACACCCGGAATTCCATCTGCCTCTGCAATGCTCCAGTCAAGCAGTCGGCACGGCAGATCCGGGGTTGAGCCCCGGACTTTCACCACACCCTTACCTGACCACCTACGCGCCCTTTAAACCCAGTTGATCTG
+
CCCCCGGGGGGGGGGGGGGGGGGGGGGGGGGGGGGGGGGGGGGGGGGGGGGGGGGGGGGGGGGGGGGGGGGGGGGGGGGGGGGGGGGGGGGGGGGFDFGGGGGGGGGGGGGGGGGGGGGGGGGGGGGGGGGGGGGGGGGBGGGGGFGFGFFGGGGGGGGGGGFDF5>GEGFFFBFFFFDDE4AFFCF4@47BBEAEFCFFE??FD9?@EFFFA;A@E?;D8@0;B9>99B2<)<FFBF?2<BA4AFF
@M00200:207:000000000-ALC1F:1:1101:11809:4356 2:N:0:5
TACCCGGGTATCTAATCCCGTTTGCTCCCCTGGCTTTCGCGCCTCAGCGTCAGTGTCAGTCCAGAAAGCCGCCTTCGCCACTGGTATTCCTCCCGATATCTACGCATTTCACCGCTACACCGGGGATTCTGCTTTCCTCTCCTGAACTCAAATTCGACAGTATCTCGTGCACTTCCAGAGTTAAGCTCTGGGCTTTCACATAAGACTCATCGAATCGCCTACGCGCCCTTTATGCCCAGTTGATCTG
+
CCCCCGGGGGGGGGGGGGGGGGGGGGGGGGGGGGGGGGGGGGGGGGGGGGGGGGGGGGGGGGGGGGGGGGGGGGGGGGGGGGGGGGGGGGGGGGGGEGGGGGGGGGGGGGGGGGGGDGGGGGGGGGGGGGGGGGGGGGGFGGGGFFGFGFGGGGGGGGGGCFFGFFFGF7@AFFFFFFFGGGFECFCFFFC4BFFFFFFFFF4ABFE@=EEFFFFFFF22@B@@>@F>@FFFFCFF;)66?CE)6<A
@M00200:207:000000000-ALC1F:1:1101:11925:4358 2:N:0:5
TACTGGGGTATCTAATCCTGTTTGCTCCCCACGCTTTCGTGCATGAGCGTCAGTGTTGGCCCAGAAGGCTGCCTTCGCCATCGGTGTTCCTCCACATCTCTACGCATTTCACCGCTACACGTGGAATTCCACCTTCCTCTGCCACACTCCAGCAACGTAGTTTCGAGCGCCATTCCCAAGTTAAGCCCGGGGCTTTCACACTCGCCTTGCTCTGCCGCCCTCGCCCACTTTACACCCAATTGATCTGCGAT
+
@CCCCCEFGGGEGGGFGGEFFGCGGFGGGGFGGGEGGGGFGGGGEFFGGFGGGGGFFGGGGGGGF@AAFCGGGGGGGGGGCGGEEFFGFGGG8EFCGFFGGGGGGGGGEGEGGGGDEGGGG8>CFDFFGGGF?DFFG8DFFGFFFDDFGFFGC+A+==D=DGFG>*:=?DA*@7+;CC?DGFF7+CACDA*?AFF2B<FFF==9)/5(.2*8@38>2=0((61((/(3,.73>CFFB6:16,.4<<2)(((
@M00200:207:000000000-ALC1F:1:1101:8626:4374 2:N:0:5
TACTAGGGTATCTAATCCTGTTTGCTCCCCTGGCTTTCGCAGCTCAGTGTCAGTTATCGGCCAGTGAGGCGCCTTCGCCACTGGTATTCCTCTCGATCTCTACAGATTTCACCCTTACACCGAGAATTCCCCTCACCTCTCCGATACTCAAGCCGTGCAGTTTCCACTGCAGTTCCAGGGTTGAGCCCTGGGATTTCACAATAGACTTGCACGACCACCTACCTGCCCTTTAAACCCAATTCATCTG
+
CCCCCGGFFGGGGGGGGGGGGGGGGGGFGGGGGGGGGGGGGGGGGGGGGGGGGGFFGGFEDFGFGGGGGGGCGGGGGDECGGFFDFFCFGGGGGGFEFFGGGGGGFGFGGGFFFGGFDGGGGGDGGDGG8DDDCGEGFCFGEGGE9=+==DE6D==++=9=@DF9=?FFFFFFFFFFF?D76@53@A9A?F?@5*33AFEEFFE7*=***7@42AA=B):3>BFFD2>@2.9@48A903,/)1)1<6
@M00200:207:000000000-ALC1F:1:1101:10193:4392 2:N:0:5
TACCAGGGTATCTAATCCCGTTCGCTCCCCTGGCTTTCGCGCCTCAGCGTCAGAAGGGATCCAGCGCGCTGCTTTCGCCATCGGTGTTCCTTCCGATATCTACGCATTTCACCGCTCCACCGGAAGTTCCGCACGCCCCTATCCCCCTCGAGGCGATCAGTATCCGAGGCACTTCCCCAGTTGAGCTGGGGGCTTTCACCCCGGACTTGACCGCCCGCCTACGCGCCCTTTATACCCAATTGATCTG
+
CCCCCGGGGGGGGGGGGGGGGGGGGGGGGGGGGGGGGGGGGGGGGGGGGGGGGGGFGGGGGGGGGGGGGGGGGGFGGGGEGGFGFGGGGGGGGGGGGGGGGGGGGEGEGGGGGGGGGGGGGGGGEGEGGGGGGGCEGDGFGGGGFFGFGFG@?DC4?FCFFCFGFB;EEGFFFEFFFAA<AF+@;CFF;:DD@)7>@BFFBFF9(-4<4AFFFFFB6696:<F;0391><4926@BB?B:45<2246
@M00200:207:000000000-ALC1F:1:1101:18966:4394 2:N:0:5
TACACGGGTATCTAATCCTGTTTGCTCCCCACGCTTTCGTGCATGAGCGTCAGTATTGGCCCAGAAGGCTGCCTTCGCCATCGGTGTTCCTCCACATCTCTACGCATTTCACCGCTACACGTGGAATTCCACCTTCCTCTGCCATACTCCAGCCAAGTAGTTTCGAGCGCAATTCCCAAGTTAAGCCCGGGGATTTCACACTCGACTTGCCCAGCCGCCTGCGCACACTTTAAACCCAATTGATCTG
+
CCCCCGGGGGGGGGGGGGGGGGGGGGGGGGFGGGGGGGGGGGGGGGGGGGGGGGGGGGGGGGGGGGGFGEFGGGGGGGGGGGGGGDGGGGGDGFGGFECCGFFGGGGGGGFGGGGGGGGGGGGGGFGGGGF8AFGGGFGFGGGGGFGFGFCGGGGG6EFGGDFGADFGFGFDFFFFFFAGFGFFFG6FEEGFFFFFFFF4B)054A>234(.>BFF>FF2:@9@>>@@1><EE38A;@03<.;><>A
@M00200:207:000000000-ALC1F:1:1101:7178:4396 2:N:0:5
TACTAGGGTATCTAATCCCGTTTGCTCCCCTGGCTTTCGCGCCTCAGCGTCAGAACCGATCCAGCAAGCCGCCTTCGCCACCGGTGTTCCTCCTGATATCTACGCATTTCACCGCTCCACCAGGAGTTCCGCTTGCCCCTTTCGGCCTCCAGCCCCGCAGTTTCGGATGCCATTCCTTGGTTGAGCCAAGGTCTTTCACATCCGACTCACAGGACCGCCTACGCGCCCTTTAAACCCAATTGATCTG
+
CCCCCGGGGGGGGGGGGGGGGGGGGGGGGGGGGGGGGGGGGGGGGGGGGGGGGGGGGGGGGGGGGGGGGGGGGGGGGGGGGGGGGGGGGGGGGGGCFGGGGGGGGGGGGGGGGGGGGGGGGGGGGGGGDGGGGGGGGGFFGGGGGFGFGFGGGGDGDGGGGGFGFFFGFGA4BEFFFFFFGGF4AGFFFFGFFFF4@56CFFF?@>;@FF4>1?FFB;@;(6<>>>B0;<?2:BFF(3<?<?AADFF
@M00200:207:000000000-ALC1F:1:1101:6690:4401 2:N:0:5
TACGCGGGTATCTAATCCCGTTTGCTCCCCACGCTTTCGCGCCTCAGCGTCAGGAGATGCCCAGAGACCCGCCTTCGCCACCGGTGTTCCTCCCGATCTCTACACATTTCACCGCTACACCGGGAATTCCAGTCTCCTCTGCATCCCTCAAGAACGGCAGTATCGGCCGACGTTCTTCGGTTGAGCCGAAGGATTTCACGACCGACTTGCCATCCCGCCTACGCGCCCTTTATGCCCAGTTGATCTG
+
CCCCCGGFFGGGGGGFGGGGGDGGEEGGGGCFGGCGGGGGGGDEGGDGGGGGGGFGGGFGEFGGGGGGFFGFGDGGGGGGGGGGGGGGGGGFGFC@:FGGGCGGF8FFGGCEFEGGGGGGFE=ECEGGGGCFGGGGGGGFGGGGGF9CGFC?DDGDGGGGG+:CDFFGFGFF):FFACFGCD>A69F)8):.6FFEF)A;;;4(429:<9?D9?F63296??3,-9B99:>6<4**3)43<2)4<<)
@M00200:207:000000000-ALC1F:1:1101:20004:4404 2:N:0:5
TACAGGGGTATCTAATCCTGTTTGCTCCCCACGCTTTCGTGCCTCAGCGTCAGTATTGGTTTAGTGAGCTGCCTTCGCAATTGGTGTTCTGAGGCATATCTATGCATTTCACCGCTACATGCCTCATTCCGCCCACTTCAGCCAAACTCAAGAACATCAGTATCAACGGCAGTTTCTCAGTTGAGCTGAGAGATTTCACCACTGACTTAATATCCCGCCTACGCACCCTTTAAACCCAATTGATCTG
+
CCCCCGGGGGGGGGGGFGGGGGGGGGGGGGGGGGGGGGGGGGGGGGGFGGGGGGGGGGGGGGGGGGGFGGGGDGGGGGGGGGGGGGGGGGFFFFGGGGGGGGGGGGGGGGGGGGGGGGGGGCFGGFGGGGGGGGGGGGGFC8DGGFGFGFCGFDGFGGGGGGFGF?FGBGFFFFFFFFFGGGFFFGF56FFFDFFFFEC@E>FFFFFFFFEFFFF@=BADFFFFFFF2=23>E4AA2>(7EFFE:?=
@M00200:207:000000000-ALC1F:1:1101:5150:4412 2:N:0:5
TACTCGGGTATCTAATCCGGTTCGCTCCCCTAGCTTTCGCGCATCAGCGTCAGGTACGGCCCAGTAGATCGCCTTCGCCACCGGCGTTCCAAGCGATATCTGTGCATTTCACCGCTACACCGCTTGTTCCATCTACCTCTACCGACCTCAAGTCAACGAAGTATCAGACGCACTGCCACAGTTGACCCGTGAACTTTCACGCCTGACTTTCGTAACCGCCTACGCGCCCTTTATGCCCAGTTGCTCTC
+
CCCCCGGGGGGGGGGGGGGGGGGGGGGGGGGGGGGGGGGGGGGGGGGGGGGGGGFGGGDGFGEGFGCFEGGGGGGGGGGGGCFGGGGGGFGGFGGEGBEGGDFGGGFGGGGGGGGGGGGGGGGGGGGGGGGGGGGFGFGFGGGGGEGFGFGGGGFCCGFGGGFFFFFFFDFFEAFFFFFFF:ABA*;ABED>=BCE84ACFD<D?(69<CE;D1;;;>>B;?411(2799BDFA*74::08A4<)4))
@M00200:207:000000000-ALC1F:1:1101:12440:4426 2:N:0:5
TACCAGGGTATCTAATCCCGTTCGCTCCCCTGGCTTTCGCGTCTCAGCGTCAGTAGGCATCCAGGACCTCGCTTTCGCCACGGGCGTTCCTTCCGATCTCAACGCATTTCACCGCTCCACCGGAAGTTCCAGGTCCCCCTATGCCCCTCCAGACTCGTCGTATCCACGCCCCTTCCCCGGTTGAGCCGGGGGATTTCAGCGACAGACGCACGAATCCGCCTACACGCGCTTTAAACCCAATTGATCTG
+
CCCCCGGGGGGGGGGGGGGCGGGGGGGEGGGGGGGGGGGGGGGGGGGGGGGGGGGGGGGGGGGGGGGGGGGGGGGGGGGGGGGFGGGGGGGGGGGGGGGGGFGGGGEGGGGGBEGGGG8AFGGGGGFGGGGGFDGF?=C5DDGG=FFFGDFEFFF?FFCCGGFGFF>CEFA*/>AFFFFD5CDA;FFEFFG:;BFF4<F)3;;60:39>>FF:F76?FB::<BFFBF9>0-:<<==12<B<A<5A)4<
@M00200:207:000000000-ALC1F:1:1101:26558:4430 2:N:0:5
TACGGGGGTATCTAATCCCGTTCGCTCCCCTGGCTTTCGTGTCTCAGCGTCAGCGCGGCCCCAGTCACCTGTTTTCACCGTCGGCGTTCCAAGCGATATCTACGCATTTCACCGCTCCACCGCTTGTTCCGGTGACCCCTGGCCGGCTCAAGACTCGCAGTCTGCCCAGCAGTTCCACGGTTGAGCCGTGGGATTTCACAAGACACTTACGATTCCGCCTACACACGCTTTAACCCCAATTGATCTG
+
CCC<CGGGGGGGGGGGGGGGGGFGGGGGGGGEFGGGGGGEFCFGGGGGGGGGG8FF6FC+@FGG==FDGFGEEFGGFGGGFGGGCFGGGG;,4+@CFGGGGCGGGGGGGGFGGDGGGGGGFCEGGGGGFGG6C79EADGF*1;*@97?G?CG76?FGGGC?<FGFF)4=FFFFEAFFFBGFCA;FFFAF>DB2@?<?<F922??4:?>4>63(.=AFFFB?0(.)4((((49A)1.86034.544<)
@M00200:207:000000000-ALC1F:1:1101:16054:4435 2:N:0:5
TACGAGGGTATCTAATCCTGTTTGATCCCCACGCTTTCGTGCCTCAGTGTCAATATTTGTGTAGCCAGCTGCCTTCGCAATTGGTGTTCTATGTCATATCTAAGCATTTCACCGCTACATGACATATTCCGCTGACCTCCACAGTATTCAAGACAAATAGTATCAATGGCAGTTTCCGGGTTAAGCCCGGAGATTTCACCACTGACTTACTTGCCCACCTACGCACCCTTTAAACCCAGTTGATCTG
+
CCCCCGGGGGGGGGGGGGGGGGGGFGGGGGGGGGGGGGGGGGGGDGGGGGGGGGGGGGGGGGGGGGGGGGGGGGGGGGGGCF?FGGGGGGGGGGGGGGFGGGGCGGGGGGGGGGGGGGGGGGGGGGGGGGFGGGGGGFGFGGGGFFFFGFDFGGGCFGGGDGFGFFFGFDB:FEB?FEEGGGFFFDFFF@D5@51*?=CCEFFEFFFEFFFFFEAB@ADFFEFFDAF)54:C?EFF=9B@?:*9?EF
@M00200:207:000000000-ALC1F:1:1101:13938:4446 2:N:0:5
TACTGGGGTATCTAATCCCGTTTGCTCCCCTGGCCTTCGTGCCTCAGCGTCAGTTGCTGTCCAGAGACTCGCCTTCGCCACTGGTCTTCCTTACGATATCTACGCATTTCACTGCTACACCGTAAATTCCAGTCTCCCCTCCAGCACTCTAGCCACGCAGTATCGAATGCAGTTTCAGGGTTGAGCCCTGAGATTTCACATCCGACTTGCGCGACCGCCTACGCACCCTTTAAACCCAGTTGATCTG
+
CCCCCGGGGGGGGGGGGFGGGGGGGGGGGGGGGGGGGGGGGGGGGGGGGGGGGGGGGGGGGGGGGGGGGGGGGGGGGGGGGGGGFGGGGGGGGGGGGGGGGGGGGGGGGGGGGGGGGGGGGGGGEFGFGGGGGGGGGGGFGGGGGFGFGFGDGGGGG>D+=FFGF?BFDD98@EFFFFFGGFF66?F?FAGFFAA71*;*08CADFFFFEB9@=EABFF?===9;69?DFE376FF@FFEF3159<<
@M00200:207:000000000-ALC1F:1:1101:16420:4457 2:N:0:5
TACTAGGGTATCTAATCCTGTTTGATCCCCACACTTTCGTGCCTCAGCGTCAGTTGAAGTCTAGTAAGCTGTCTTCACTATCGGTGTTCTTGACGATATCTAAGCATTTCACCGCTACACCGTCAATTCCGCCTACCTCGACTTCACTCAAGTCCTGCAGTATCAATGCCACCCTCCCGGTTAAGCCGGGATATTTCAGCACTGACTTATAGGACCGCCTACGCACCCTTTAAACCCAATTGATCTG
+
CCCCCGGGGGGGGGGGGGGGGGGGGGGGGGGGGGGGGGGGGGGGGGGGGGGGGGGGGGGGGGGGGGGGGGGGGGGGGGGGGGGGGGGGGGGGGGGGGGGGGGGGGGGGGGGGGGGGGGGGGGGGGGGGGGDGGGGGGGGFGGGGGFGFGFGGGGGGGGGGGGFFFFFFFFFFFFFFFFFGGGFFFGFFFFGFFFFFFFFFFFFFFFFFFFFFFFFFAFFFFFDFFFFFF=FF?CFF@FFFFFFFFFC
@M00200:207:000000000-ALC1F:1:1101:11977:4473 2:N:0:5
TACGAGGGTATCTAATCCCGTTCGCTCCCCTAGCTTTCGCGCCTCAGCGTCAGAAGAGATCCAGTGCGCTGCTTTCGCCATCGGCGTTCCTTCCGATATCTACGCATTTCACCGCTCCACCGGAAGTTCCACGCACCCCTATCTCCCTCGAGACCATCAGTATCCAAGGCTGTTCTCCGGTTGAGCCGAAGTATTTCACCCCGGACTTGATGGCCCGCCTACGCGCCCTTTAAACCCAGTTGATCTG
+
CCCCCGGGGGGGGGGGGGGGGGGGGGGGGGGGGGGGGGGGGGGGGGGGGGGGGGGGGGGGGGGGGGGGGGGGGGGGGGGGGGGGGGGGGGGGGGD:CGGGGGGGGGGGGGGGGGGGGGGGGGGECEGGGGGGGGGGGGGFGGGCCFDFGFGEGGGGGGGGGGFGFFFG>FFFA=FFFFFGEGFFFGFDBBGFFFFFFFF<=BB61;B3=@3?EFADB>>?FF?B90319:04<)9?(28?<AFFFFF
@M00200:207:000000000-ALC1F:1:1101:14189:4473 2:N:0:5
TACTGGGGTATCTAATCCTGTTTGCTCCCCACGCTTTCGCGTCTCAGCGTCAGTAACGTCCCAGCGAGCTGCCTTCGCCATTGGTGTTCCTCCCGATATCTGCGCATTTCACCGCTACACCGGGAATTCCACTCGCCTCTTCCGAACTCTAGTCCGGCAGTATCGACCGGCATCCCAGGGTTGAGCCCTGGACTTTCACAGCCGACTTACCGAACCGCCTACACGCTCTTTACACCCAATTGATCTG
+
CCCCCGGGGGGGGGGGGGGGGGGGGGGGGGGGGGGGGGGGGGGGGGGGGGGGGGGGGGGGGGGGGGGGGGGGGGGGGGGGGGGGGGGGGGGGGGGGGGGGGGGGGGGGGGGGGGGGGGGGGGGGGGGGGGGGGGGGGGGBDGGGGFGFGFGGGFFGGGGGGFFGFFFGFGDDFFAFFFFGGGDFAFFFFFGADFA?FFFFFFDFFF@FFE;DF(731;BFBFFFFBF662424:FFFB??A2A<BB)
@M00200:207:000000000-ALC1F:1:1101:4973:4476 2:N:0:5
TACCAGGGTATCTAATCCTGTTCGCTCCCCATGCTTTCGCTCCTCAGCGTCAGTTAATGCCCAGAGACCTGCCTTCGCCATCGGTGTTCCTCCTGATATCTGCGCATTTCACCGCTACACCAGGAATTCCAGTCTCCCCTACATCACTCTAGTCTGCCCGTACCCACCGCAGATCCGGAGTTGAGCCCCGGACTTTCACGGCAGACGCGACAAACCGCCTACGAGCTCTTTAAACCCAGTTGATCTGAGA
+
CCCCCGGGGGGGGGGGGGGGGGGGGGGGGGGFGGGGGGGGGG7FGGGGGGGGGGGGGGFGCFGGGGGGGGFGGGGGGGGGGGGGGG@FGGGGGGGGGGGGGGGGGGGGGFGGGGGGGGFFGGFG@GCGGGGGGGGGCFDFGGGGGFFDGFGGGGGGGGG>DGFDFFFGFGFDEBFFFFFG76@FFGFFBECDFEF;AAFD=BFBFFFFFF9;0@F69>B?;@?DF>B7<<A>>DFFFFFFFBFFF>2:4<
@M00200:207:000000000-ALC1F:1:1101:11746:4481 2:N:0:5
TACCCGGGTATCTAATCCTGTTTGATCCCCACACTTTCGTGCCTCAGCGTCAGTTGTAGCCTAGTAAGCTGTCTACACTATCGGTGTTCTTGACGATATCTAAGCATTTCACCGCTACACCGTCAATTCCGCCTACCTCGACTACACTCAAGCCCTACAGTATCAATGCCACCCTCCCGGTTAAGCCGGGATATTTCAGCACTGACTTATAGGGCCGCCTACGCACCCTTTAAACCCAGTTGATCTG
+
CCCCCGGGGGGGGGGGGGGGGGGGGGGGGGGGGGGGGGGGGGGGGGGGGGGGGGGGGGGGGGGGGGGGGGGGGGGGGGGGGGGGGGGGGGGGGGGGGGGGGGGGGGGGGGGGGGGGGGGGGEGGGGGGGGGGGGGGGGGFDGGGGFGFGFGGGGGGGGGGGGFGFFFGFDFFFFFFEFFDEGFAFGFFDBDF@FFCFEFFFFFFFFFF=ECEEBFFF@FFFFFBFFBDFFFCE)=F@FDFFFFFFCE
@M00200:207:000000000-ALC1F:1:1101:25312:4482 2:N:0:5
TACGAGGGTATCTAATCCTGTTTGATCCCCACGCTTTCGTGCCTCAGTGTCAATAGTCGTGTAGTGAGCTGCCTTCGCAATTGGTGTTCTATGTCATATCTAAGCATTTCACCGCTACATGACATATTCCGCTCACCTCCACGGTATTCAAGACCTATAGTATCCACGGCAGTTTCCAAGTTAAGCTTGGAGATTTCACCACGGACTTCCAGACCCACCTACGCACCCTTTAAACCCACTTGATCTG
+
CCBCCCGCBFG@<@ECEEFG<FFFFGGGGGGGEGGGGGDFF,FDGGGGFD,CEEG<CFGGG<8@@FFGGFFGEBEFF7,CFC9<EFFGG9EGGEGGFFG;;FFGGFFFGGGGGGGDCBFCGFGA;DB8DFCEGGCF6?DFGGEGDDF7DF7@8+88DFDFFGFCFF?CADDEFFBBFFBGD7E+DDFFFDCFBD+;C77>EC559=A5*00;58?)@554)25AAA:A257C?>=FF2((.8:?C*1
@M00200:207:000000000-ALC1F:1:1101:22997:4485 2:N:0:5
TACAAGGGTATCTAATCCTGTTCGATCCCCACGCTTTCGTGCCTCAGCGTCAATCCAGGTCTAGCCAGCTGCCTTCGCAATTGGTGTTCTATGGCATATCTATGCATTTCACCGCTACATGCCACATTCCGCTGACCTCATCCTAATTCTAGCACAGCAGTATCAAAAGCAATTTTACGGTTGAGCCGCAAACTTTCACTCCTGACTTACTTGCGCCGCCTACGCACCCTTTAAACCCAATTGATCTG
+
CCC8CGGGGGGGGGGGGGDGEGGGGGGGGGGGGGEFFGGGGGGFGGGFGFGGGGGGFFFGGGFFGGGGGGFGGGGGGGDGEGFFGEBFGGGGDECFDGFGGGGEGFGFGGGGGEGGGGFGGFEFFGGGGGECDGGGG96;FDEFCDF?=;FEGGG=FGFF8=<?+=?A6FFFBEF9DFE>FG5F5DFEFD69CAF@A=FA@@ECFFFFFEFF@=*:>B2:AA5)>2@9(5(.988?5>72;C37EE6)
@M00200:207:000000000-ALC1F:1:1101:23550:4489 2:N:0:5
TACTCGGGTATCTAATCCCGTTTGCTCCCCACGCTTTCGTACCTCAGCGTCAGTTTCGGCCCAGCCGCCTGTCTTCACCTTTGGCGTTCCGCTCGATATCTACGCATTTCACCGCTCCACCGAGCGTTCCGACGGCCCCTACCGACCTCAAGACATGCAGTTTATCGTGCAATTCCCCGGTTGAGCCGGGGGATTTCACACGATACTTACATGTCCGCCTACGTACGCTTTAAGCCCAATTGATCTG
+
CCCCCGGGGGGGGGGGGGGGGGGGGGGGGGGGGGGGGGGGGFEGGGGGGGGGGGGGGGGGGGGGGGGGGGGGGGGGGGGGGGGGGGGGGGGGGGGGGGGGGGGGGGGGGGGGGGGGGGGGGGGGGGGGGGGGGGGGGGGFGGGGGFGFGFGGGGGGGGGGGGCGFFFGFGFF6:FFFFF:CDAFFGFFFFCA()08@<FFFF>?FFABFFFF>DFBF96<:?:?F?0;::6<-<FFFF0:D3<>DBF
@M00200:207:000000000-ALC1F:1:1101:19721:4495 2:N:0:5
TACTCGGGTATCTAATCCTGTTTGCTCCCCACGCTGTCGCGCCTCAGTGTCGGCTATTGAGCCCTTACGAGCTCACCGCCCAGCAGACCGCCTTCGCCACTGGTGTTCTTCCGGATCTCTACGCATTCCACCGCTACACCCGGAATTCCATCTGCCTCTACGGTGCCCTAGCGACACAGTTGCCACGGCCGATCCGGAGTTGAGCCCCGGACTTTCACCACAGCCTTATGCCGCCACCTACGCGCCCTTT
+
CCCCCGGGGGGGGGGGGGGGGGGGGGGFGGGGDGGGGGFGGGGGGGGGGGGGEGGGGGGGGGGGGGGGGGFGCFGEFGGGGGDGGGGGCFGGGGGGGGGGFFGGGGGGGGGGGGGGGFGGGGGGGGEFGGFGGGGGGGGFCGG6EFGFGFGGGGGGGGGGGGEGFFFGFGAF>AABE>FGGGC8ACBFBFGFFFF6D0>;14C@E=?D6>060<FB>AAB:86:1:<?249AF0))43::??FFF(9>?0
@M00200:207:000000000-ALC1F:1:1101:9391:4495 2:N:0:5
TACTAGGGTATCTAATCCTGTTCGCCCCCCACGCTTTCGCGTCTCAGCGTCAGTACCGTTCCAGAGAGCCGCTTTCGCCACGGGTGTTCTTCCTGATATCTGCGCATTTCACCGCTACACCAGGAATTCCACTCTCCTCTCCCGGACTCTAGCCAGGGGGTTTCGGTCGACCTCTGAAGGTTGAGCCTCCAGTTTTCACAACCGACCTACCTGACCGCCTACACGCTCTTTAAGCCCAATTGATCTG
+
CCCCCGGGGGGGGGGGGGGGGGGGGGGGGGGGGGGGGGEGGGGGGGFGGGGGCFFGGGDF<CDF9AFGG?EGGGGGCGEGF7CGGGGGGGGCFGGGGGGGGGDGGEGGGGGGGGGDCGFE=?EDGGGFGGGGGFFGGGGFFFFDGFGFGFGFGGFGG6CDGGFGFBBGEGFFF@4AA:FCGFAFFGFFA4067AC?CEFFFFD09B9>FFF<AFFFFFF60:7?:B:?B<AF42???FF:2)-6>AA
@M00200:207:000000000-ALC1F:1:1101:14956:4500 2:N:0:5
TACTGGGGTATCTAATCCTGTTTGCTCCCCACGCTGTCGCGCCTCAGTGTCAGCCAAACTGCCCAGCAGGCCGCCTTCGCCACCGGTGTTCTTCCGGATCTCTACGCATTCCACCGCTACACCCGGAATTCCGCCTGCCTCTACAGTGCTCGAGCCGCGGCAGTATCCCTGGCCGACGCAGGTTTGAGCCCCGCGCTTTCACCAAAGACTGACCGGGCCACCTAGGCGCCCTTTAAACCCAGTTGATCTGG
+
CCCCCGFGEGGGGGGGGGGGGGFGGGGFGGGGDGGGGGGGGGGGGGGGGGFFDGG<F<FFGGGGGGGGGGGGGGGGGEEGGDGFGGGGGGGGGGFEGGGGFFGGFGGGGGGFGGGGGGGGGGGGGGGEGFFFG6CEGFC5DF=@FFDFGFE>CCGCDGG5CDFCA9@CFGA5A=?)8?;/>C.8A<A;;FFBBE:;DBFFFDF<:(8(4A?FFFF9>F>:83((),.-(9;;B24@<721(4:AB>)6>A)
@M00200:207:000000000-ALC1F:1:1101:19265:4501 2:N:0:5
TACAGGGGTATCTAATCCTGTTTGATCCCCACGCTTTCGTGCCTCAGAGTCAATATATGTGTAGCGAGCTGCCTTCGCAATTGGTGTTCTATGTCATATCTAAGCATTTCACCGCTACATGACATATTCCGCTCACCTCCACAATATTCAAGACAGATAGTATTAACGGCAGTTTCCAAGTTAAGCTCGGAGATTTCACCACTGACTTACCTGCCCTCCTACGCACCCTTTAAACCCAATTGATCTGTGAT
+
CCCCCGGEGCEFGFGGGD9EFE9FGGGFGGFGGGGCDGGD@FGGGFFF@FGGGGFGGGGEGGGAFE>CEGDEDFGGGECF@EEGGCFGGGDFFGGFGFDGGF<EFGGGGGFGGGGGGGGFDGGGGGGFCGF@8EG8?6DFCGGG89?FFF8E???C=,?=FGFG9=FE5>ADFDFDFFDF=DDFBFFFEA>B>*@@CCC@@CBEEEFC=C):8CFC)0:):844@AADB=)67*=;>2258*8*/94****
@M00200:207:000000000-ALC1F:1:1101:10494:4502 2:N:0:5
TACAGGGGTATCTAATCCCGTTCGCTCCCCTAGCTTTCGCGCCTCAGCGTCAGTGTCAGCCCAGCAACCCGCCTTCGCCACCGGTGTTCCTCCCAATATCTACGCATTTCACCGCTACACTGGGAATTCCACTACCCCCTCCAGGACTCAAGCACAGCAGTTTCAGATGCAGTTCCCGAGTTGAGCCCGGGGCTTTCACACCTGACTTGCCATGCCGCCTAAGCGCCCTTTAAACCCAATTGATCTG
+
CCCCCGGGGGGGGGGGGGGGGGGGGGGGGGGGGGGGGGGGGGGGGGGGGGGGGGGGGGGGGGGGGGGGGGGGGGGGGGGGGGGEFGGGGGGGGGGGGGGGGGGGGGDGGGGGGGGGGGGGGGGGGGGGGGGGGFGGGDGFGGG?FFGFGFGCC?FGGGGF?FFGF7+@AGFFFEF?FB>DG9FF>FA>A?CEFB82AC8*6>BFFFEEEEF=C@FFB>;@;)(/.19BBDE)<6*88231<)<AF94
@M00200:207:000000000-ALC1F:1:1101:7884:4505 2:N:0:5
TACCGGGGTATCTAATCCTGTTTGATCCCCACACTTTCGTGCCTCAGCGTCAGTTACAGCCTAGTAAGCTGCCTTCGCTATAGGTGTTCTTGACGATATCTAAGCATTTCACCGCTACACCGTCAATTCCGCCTACCTCATCTGTACTCTAGCCCCGCAGTATCAATGCCACCCTCCCAGTTAAGCTGGGATATTTCAGCACTGACTTACAGGGCCGCCTACGCACCCTTTAAACCCAATTGATCTG
+
CCCCCGGGGGGGGGGGGGGGGGGGGGGGGGGGGGGGGGGGGGGGGGGGGGGGEFGGGGGGGGGGGGGGGGGGGGGGGGGDGGDCFGGGGDFGGGGDFFCFGGGGGGGGGGGGGGGGGGDGGEGG+BFGGGGGGGGGGGFFGGGGGFFFGFGGGDFGGGG6DGFGFFFFFADFFFFFFAFGGFFFFGFFA5CFFFA@FEFFFFFB5@EECCE@@<BFFF>?--5>29@2@;3)6CA4;D1@<3C)473
@M00200:207:000000000-ALC1F:1:1101:8635:4515 2:N:0:5
TACGCGGGTATCTAATCCCGTTTGCTCCCCTGGCTTTCGTGTCTCAGCGTCAGCTCAGCCCCAGTCGTCTGCTTTCGCCTTTGGCGTTCCAAACGATATCTACGCATTTCACCGCTCCACCGTTTGTTCCGACGACCCCTGGCTGGCTCAAGAAACGCAGTATGCACAGCAGTTCCACGGTTGAGCCGTGGGATTTCACAAGTCACTTACGCGTCCGCCTCCACACGCTTTAAACCCAATTGATCTG
+
CCCCCCGGDGGGGGGCFGGGGGGGGGGGGG?,FFGGGGGGDCFAFGGGGGGGGFGFC@CAFGEGFGGGGGGG,CFGGDGG@CFGCEGEEFFFGFFF7BCGFGDGGGGDGGGG:BED6FGG88@EE8>1@D++=6=CDCG9D6FGD?GAFFG6:6:691<79<FGF+;9AFFA8*B=9BBCGG4/)*;56)9)5))7;?CC<6)764CEEF?@16:.1080(41:((((,43<4)9)(81:F2)64<<
@M00200:207:000000000-ALC1F:1:1101:12237:4517 2:N:0:5
TACTGGGGTATCTAATCCTGTTTGATCCCCACACTTTCGTGCCTCAGCGTCAGTTAAAGCTTAGTAAGCTGTCTACACTATCGGTGTTCTTGACGATATCTAAGCATTTCACCGCTACACCGTCAATTCCGCCTACCTCAACTTTACTCAAGTCCTACAGTATCAATGCCACCCTCCCGGTTAAGCCGGGATATTTCAGCACTGACTTATAAGACCGCCTACGCACCCTTTAAGCCCAATTGATCTG
+
CCCCCGGGGGGGGGGGGGGGGGGGGGGGGGGGGGGGGGGGGGGGGGGGGGGGGGGGGGGGEFFGEFFGGGGGGGGGGGGGGGGGGGGGGGGGDGGGGDEGGF<FFFGGDGGGGGGGGGGGGGFGEEGGGGGGGGGGG?FFGGGGGFGFGFFGDFDGGGDFGGFGFFFGFGFFFFFFFDEGGD?FFGFFDBDFFF77E<FEFFEEEFFEFFFF7EFC@AB@>@ABDB>DDBEE@EFF9BB;CF<C9CE
@M00200:207:000000000-ALC1F:1:1101:23222:4522 2:N:0:5
TACCGGGGTATCTAATCCTGTTTGATCCCCACACTTTCGTGCCTCAGCGTCAGTTACAGCCTAGTAAGCTGCCTTCGCTATCGGTGTTCTTGACGATATCTAAGCATTTCACCGCTACACTGTCAATTCCGCCTACCTCATCTGTACTCAAGCTCCGCAGTATCAATGGCACCCTGACAGTTGAGCTGCCATATTTCACCTCTGACTTCAAAAGCCGCCTACGCACCCTTTAAACCCAATTGATATG
+
CCCCCGGGGGGGGGFGGGGGFGGGAFFFGFGGCFGFGGGEDGFGGGGGGGGGEGGGGGFC@FGGCCFFFC@EFEGGGGDEGGGDGGGGGGGGGFGGDEEGGGGCFGGGGGGGFGGGGEGG,@EFGGGGGGGD8CDGGGF?+@CFFFGFG+DFDF?DGEGDGGFEFCB=5FF695DFFBFGDGFFF?FFA*3=C?1;CCFE*=E@*:8=**1;*)3=5>==A>D9=59=FD36E=FF(65BE4)))9?
@M00200:207:000000000-ALC1F:1:1101:5434:4536 2:N:0:5
TACCAGGGTATCTAATCCTGTTTGATCCCCACGCTTTCGTGCCTGAGTGTCAATGCTCGTGTAGCCAGCTGCCTTCGCAATTGGTGTTCTATGTCATATCTAAGCATTTCACCGCTACATGACATATTCCGCTGACCTCCACGGTATTCAAGACTAATAGTATCAATGGCAGTTTCCGGGTTAAGCCCGGAGATTTCACCACTGACTTACTAATCCACCTACGCACCCTTTAAACCCAATTGATCTG
+
CCCCCGGGGGGGGGGGGGGGGGGGGGGGGGGGGGGGGGGGGGGGGGGGGGGGGGGGFFFGGGCFGGGGGGGGGGGGGGGGCGGGGGGGGGGGGGGGGGGGGGGGGGGGGGGGGGGGGGGGGGGGGGGGGGGGGEDGGGGFGGGGFFGFGFGGGGF?DGGGGGFGFFFGFGFFFFDFFFFGGGFFBG5DDBDFFC+;<AFFEFFFFFEFFFFEA7CACECBF@A55A5@==EFF4FF=92BE=E<C46
@M00200:207:000000000-ALC1F:1:1101:15798:4552 2:N:0:5
TACCCGGGTATCTAATCCTGTTTGCTCCCCACGCTTTCGTGCATGAGCGTCAGTGCAGGCCCAGGGGATTGCCTTCGCCATCGGTGTTCCTCCGCATATCTACGCATTTCACTGCTACACGCGGAATTCCATCCCCCTCTGCCGCACTCCAGCGATGCAGTCACAAATGCAGTTCCCAGGTTGAGCCCGGGGATTTCACATCCGTCTTACATCACCGCCTGCGCACGCTTTAAACCCAATTGATCTG
+
CCCCCGGGGGGGGGGGGGGGGGGGGGGGGGGGGGGGGGGGGGGGGGGGGGGGGGGGGGGGCGGGGGGGGGGGGGGGGGGGGGGGGGGGGGGGGGGGGGGGGGGGGGGGGGGGGGGGGGGGGGGG7CFFGGGFFFFFGGGFGCGGGFGFGFGFGGGDDGFG7CFGF>FGFGFBA;AFFFFDFGFFFGFFEBDD>BABFCFFF=;@;;@F?FFC?FFFFFF7=0909>>B6??29AFF:24:47>A9<A
@M00200:207:000000000-ALC1F:1:1101:11995:4553 2:N:0:5
TACAGGGGTATCTAATCCTGTTTGATCCCCACGCTTTCGTGCCTCAGTGTCAATATTCGCGTAGTGAGCTGCCTTCGCAATTGGTGTTCTATGTCATATCTAAGCATTTCACCGCTACATGACATATTCCGCTCACCTCCACGGTATTCAAGACAGATAGTATCAATGGCAGTTTCCGGGTTAAGCCCGGAGATTTCACCACTGACTTACCTGCCCACCTACGCACCCTTTATACCCAGTTGATCTG
+
CCCCCGGGGGGGGGGGGGGGGGGGGGGGGGGGGGGGGGGGGGGDGGGGGGGGGGGGGGFGGGGGGGGGGGGGGGGGGGGDGGGDGGGGGGCGGGGGGGGGGGGGGGGGGGGGGGGDGGGFGGGGGGGGGGFGDGGGGGGFFGGGGFGFGFDFGGGGGGGGGGFGFDFGFGFFFFFFFADDGGFFFGFFFBGFFFAAFFFC@B@8CEEEEFFEFFFBFFFFFF2>A@92>@E4*788;B=EE)<C?74
@M00200:207:000000000-ALC1F:1:1101:7741:4561 2:N:0:5
TACGCGGGTATCTAATCCTGTTTGATCCCCACGCTTTCGTGCCTCAGTGTCAATATTTGTGTAGCCAGCTGCCTTCGCAATTGGTGTTCTATGTCATATCTAAGCATTTCACCGCTACATGACATATTCCGCTGACCTCCACAGTATTCAAGACAAATAGTATCAATGGCAGTTTCCGGGTTAAGCCCGGAGATTTCACCACTGACTTACTTGCCCACCTACGCACCCTTTAAGCCCAATTGATCTG
+
CCCCCGGGGGGGGGGGGGGGGGGGGGGGGGGGGGGGGGGGGGGGGGGGGGGGDGGGGGGGGGGGGGGGGGGGGGGGGGGGGGGGGGGGGGGGGGGGGGGGGGGGGGGGGGCGGGGGGGGGGGGGGGGGGGGGGGGGGGDFGGGGFFFFGFGGGFGGGGCDGFFFFFFGFGFFFFFFFF>GGGFFFGFFA?DBAAF*?EFEFFBEEF5;A@EC6C43>DDF=22:@>@FFFFF?EFFBFFFF3<5CFE
@M00200:207:000000000-ALC1F:1:1101:12035:4571 2:N:0:5
TACGAGGGTATCTAATCCTGTTTGCTCCCCACGCTGTCGCGCCTCAGTGTCAGCAACTGCCCAGCAGACCGCCTTCGCCACCGGTGTTCTTCCGGATCTCTACGCATTCCACCGCTACACCCGGAATTCCATCTGCCTCTACAGTGCTCAAGCAACCCAGTATCAGTGGCCGACTCGATGTTGAGCATCGAGCTTTCACCATTGACTTGGGTCGCCACCTACGCGCCCTTTAACCCCAGTTGATCTG
+
CCCCCGGGGGGGGGGGGGGGGGGGGGGGGGGGGGGGGGGGGGGGGGGAFGGGGFCCGFGGGGGGGGGC,BFGGGGGGGEGDGGGFFFGGGGGGGGGGGGGGGGGGGGGGGGGGGGGGGGGGGEGGGGGGGGGFB@FGGGFGFFGEFGFGFGDGGGFGGDFFFFGFF;7CG599@5?A6CFGCAEFGFAFEGFFFFCFFFF@7CCFFFFF@2/:3>D6?DFFFFF69;@9BB2<)/;:?<BDFF2:9>
@M00200:207:000000000-ALC1F:1:1101:16622:4572 2:N:0:5
TACGGGGGTATCTAATCCCGTTTGCTCCCCTAGCTTTCGCGCCTCAGCGTCAGAAGAGGCCCAGCACGTCGCTTTCGCCACCGGCGTTCCTCCCGATATCAACGCATTTCACCGCTCCACCGGAAGTTCCACACGCCCCTACCTCCCTCAAGACCACCAGTATCCAAGGCAATCTTCCGGTCGAGCCGAAAGATTTCACCCCGGACTTGGTGACCCGCCTACGCGCACTTTAAACCCAATTGATCTGAGCT
+
@AB,BFEGEEFFGGGGGG,@FFGGGGGGGGF@FGGCFEEGDG+@B<FGGEGGGCEE,B,,@FGGGGGG,,@E7DBFGGEC7,@B+@CGEFF,A@F+8FGGE,EFGCGGCBDFGGGG6FGGGEG@CCFFEGFC+10@7CDFGGGG:>DFG*<6*;74CGDFGGFGAAA,6/)8).1+1+:5E)):5CD:).)2,?FB?9F2399>1297>8.:<77:9B>1104399(14:<4ABFF?F(.5).44))6<()
@M00200:207:000000000-ALC1F:1:1101:18284:4589 2:N:0:5
TACGCGGGTATCTAATCCCGTTCGCTCCCCTGGCTTTCGTGTCTCAGCGTCAGCACACCCCCAGCAACCTGTTTTCACCGTTGGCGTTCCAAGCGATATCTACGCATTTCACCGCTCCACCGCTTGTTCCAGTTGCCCCTAGGTGGCTCAAGACCGCCAGTATACCCAGCCGTTCCACGGTTGAGCCGTGGGATTTCACAAGGTACTTACCGATCCGCCTACACACGCTTTATACCCAATTGATCTG
+
CCCCCGGDGGGGGGGGGFGDGGGGGGGGGGGGFGGGGGGGGGGGGGGGGGGGGGGGGGGGGGEGGGGGGGGGGGGGGGGGGGDDGGGGGGGCFFGGFGGGGGGGCEGGFGGGG>E>CFEFFECEGGFGGGGGGGGGGGGFGGEFDFFDFFGDGGGGGGGGGGFGFFAFFCFFFAFFFA>DCDD))28BA)/?2FFEF);)=DDEFFECE)6<;9E011;0(4:?8:>>?0,5>FF94?1:A<>26<6
@M00200:207:000000000-ALC1F:1:1101:16241:4611 2:N:0:5
TACGAGGGTATCTAATCCCGTTCGCTCCCCACGCCTTCGCGTCTCAGCGTCAGGACCGGCCCAGTGAGCCGCCTTCGCCACGGGTGTTCCTCCCGATCTCTACGCATTTCACCACTACACCGGGAATTCCACTCACCTCTACCGTCCTCCAGCTGACCAGTTTCCATGCACCCCGCCCAGTTGAGCCGGGCGATTTCACCACAGACTTGCCCTGCCGCCTACACGCGCTTTAAACCCAGTTGATCTG
+
CCCCCGGGGGGGGGGGGGGGGGGGGGGGGGGGGGGGGGGGGGGGGGGGGGGGGGGGGGGGGGGGGGFGGGEGGGEGFGGGGGGGGGGGGGGGGGG7CGGGGGGGGGGGGGGGGGGGGGGGGGGGEG?FGG8EDFGGGGGFGGGGGFGFGFGFGFGGGGFC:FFGFFFG*2AFFF>ABD;DFCCC)<F4:5DB(:5;F?C3;2((3::54)5>:(04((2(-303(4>>601>B2F7::::A4<<ABA
@M00200:207:000000000-ALC1F:1:1101:13750:4614 2:N:0:5
TACTAGGGTATCTAATCCCGTTTGCTCCCCACGCTTTCGCGCCTCAGCGTCAGGAGATGCCCAGAGACCCGCCTTCGCCACCGGTGTTCCTCCCGATCTCTACACATTTCACCGCTACACCGGGAATTCCAGTCTCCTCTGCATCCCTCAAGAACGGCAGTATCAGCCGACGTTTCTCGGTTGAGCCGAGAGATTTCACGACTGACTTGCCATCCCGCCTACGCGCCCTTTAAGCCCAGTTGATCTG
+
CCCCCGGGGGGGGGGGGGFGGGGGGGGGGGGGGGG>FGGGGGGGGGGGGGGGGGGGCDFGFFGGGGGGGGGGGGGGGGGGGGGGGGGGGGGGGCCGGGGGCGGGGGGGGGGGGGGGGGGGGGGGGGGGGGGGDGGGFGGFGGGGF6DB=DEC7DFDDEGGGGFFE?C?AGFFF=FF>FDDCGAFFFAEF6DFFFFFACFF?6(()5;C3<@EE3A=13>D;?F6919>>B>2<<=9:1(.<A4:>><
@M00200:207:000000000-ALC1F:1:1101:6760:4623 2:N:0:5
TACTGGGGTATCTAATCCTGTTCGCTCCCCACGCTTTCGCGTCTCAGCGTCAGTACCGTTCCAGAGAGCCGCTTTCGCCACGGGTGTTCTTCCTGATATCTGCGCATTTCACCGCTACACCAGGAATTCCACTCTCCTCTCCCGGACTCTAGCCAGATGGTTTCGGTCGACCTCTGAAGGTTGAGCCTCCAGTTTTCACAACCGACCTACCTGGCCGCCTACACGCTCTTTAAACCCAATTGATCTG
+
CCCCCGGGGGGGGGFGGGGGGGGGGGGGGGGGGGGGGGGGGGGGGGGGGGGGGGGGGGGGGGGGC8ECGGGGGGGGGGGGGDCGGGGGGGGGGGGFGGGGGGGEGGGGGGGGG7CDEGGGGGGGGGGGGGGFFGGGGGGFGFG8>?DAFFFFGFFGFFGFGFFGFBDGFDBBFFFFF6AFGGF4*;FAAFGFFFFEFFFF9=@225>@FFFFFFF076970=88;>0117>9)-?FFF?FFF9A<96
@M00200:207:000000000-ALC1F:1:1101:12342:4625 2:N:0:5
TACTGGGGTATCTAATCCCGTTCGCTCCCCTGGCTTTCGTGTCTCAGCGTCGGCACACTCCCAGTTACCTGTTTTCACCATTGGCGTTCCAAACGATATCTACGCATTTCACCGCTACACCGGAAATTCCGCTTCCCTCTTCCGCACCCTAGCTGCGCAGTCTCGCATGCAATTCCCAGGTTGAGCCCGGGGCTTTCACACCGGACTTACGTAACCGTCTACGCCCGCTTCAAACCCAATTGATCTG
+
CCCCCFFGGGFGGFFFGCGGGGGDGGGGGGGGGGFFGEEGFGGFFFGGGGGFGGEGFFEFGGGFFGFGGGGEFCFGGGFCGAFFGEC@FFGGGGGGFEEGGGGGGGCFGGGGGGGGCEFGGGBCFEGGGGGDGGGFGGC?FCFGGBGBCD88?CFG6@>GGGFGF*:@*AFBF68FFFAFCCAAFGFF5>DBBFF3A*18;@(6,63@CA@@37DFFFF0(/34(,((-4(.6)=5,4<?A2:A).5
@M00200:207:000000000-ALC1F:1:1101:24469:4641 2:N:0:5
TACGAGGGTATCTAATCCTGTTTGCTCCCCACGCTTTCGTGCATGAGCGTCAGTGTTGGCCCAGAAGGCTGCCTTCGCCATCGGTGTTCCTCCAGATCTCTACGCATTTCACCGCTACACCTGGAATTCCACCTTCCTCTGCCACACTCCAGCAAAGTAGTTTCGAGCGCAGTTCCCAAGTTAAGCCCGGGGCTTTCACACTCGACTTGCTCCGCCGCCTGTGCACACTTTAAGCCCAATTGATCTG
+
CCCCCGGGGGGGGGGGGGGGGGGGGGGGGGGGGGGGGGGGGGGGGGGGGGGGGGGGGGGGFGGGGGGGGGGGGGGGGGGGGGGGGGGGGGGGGGGGGGGGGGGGGGDGGGGGGGGGGGGGGCGGFDFGGFGGGGGGFGGFGGGGGFGFGFFFCFGGGCFFFFFGBFF>DCEDEEFFFFFFGGFFFGFFEEDEFFFFFFFFEBBFFBF?EEE4B@EDF;;7=EFFEEF@@3<6?AFA?D?DF@<EFEF
@M00200:207:000000000-ALC1F:1:1101:7412:4647 2:N:0:5
TACGGGGGTATCTAATCCCGTTCGCTACCCTAGCTTTCGTGCCTCAGCGTCAGAAAAGATCCAGTGAGCCGCTTTCGCCACCGGTGTTCCTTAGGATATCAACGCATTTCACCGCTCCACCCTAAGTTCCGCTCACCTCTATCTCCCTCGAGCACGGTAGTTTTGAGCGCCGTTCCTCAGTTAAGCTGAGGTATTTCACACCCAACTTTCCGCACAGCCTACGCACCCTTTAAACCCAATTGATCTG
+
CCCCCGGGGGGGGGGGGFGGGGGGGGGGGGGGGGGGGGGGGGGGGGGGGGGGGGGGGGGGGGGGGGGGGGGGGGGGGGGGGGGGGGGGGGGGGGGGGGGGGGGGGGGGGGGGGGGGGGGGGGGGGGGGGGGGGGGGGGGFGGGGGFGFGDEEGGGGGGGGGGFGFFFCBGFFFFFFFFFCCGFFFGFFFFFFFFFFFFFEE;@<?DFFFFFFF@5@;?FFFFDFF>F???FAF2?F1:1:<?2<AB<
@M00200:207:000000000-ALC1F:1:1101:7226:4650 2:N:0:5
TACTCGGGTATCTAATCCCGTTTGCTCCCCTAGCTTTCGCGCCTCAGCGTCAAGAACAGGCCAGGTAGTCGCCTTCGCCACTGGTGTTCCTCCCGATATCTACGCATTTCACCACTACACCGGGAATTCCACTACCCTCTCCTGCCTTCGAGTCGATCAGTATCGCGTGACCCTCCCCAGTTGAGCCGGGGGCTTTCACACGCGACTTGAACGACCGCCTGCGCGCTCTTTAAACCCAGTTGATCTG
+
CCCCCGGGGGGGGGGGGGGGFGGGGGGGGGGGGGGGGGGGGGGGGGGGGGGGGGGGGGGGGGGGGGGGGGGGGGGGGGGGGGGGGGGGGGGGGGGGGGGGGGGGGGGGGGGGFGGGGGGGGGGGCEGGGGGGGGGGGGGFGDDGGFGFGFGCDFGGDGGGGGFG>BDGEGFFFFFFFFADC>6>579>??9B>EFFF)35;9@>BFFDE<03?1>>BFF6::29;09?<2<)44?523(,-65><22
@M00200:207:000000000-ALC1F:1:1101:21265:4651 2:N:0:5
TACAAGGGTATCTAATCCCTTTTGCTCCCCACGCTTTCGTGCCTGAGCGTCAGCAATTGTCCAGGTAGCCGCCTTCGCCTCTGGTATTCCTCACGATATCTACGCATTTCACTGCTACACCGTGAATTCTGCTACCCTCTCCAATGCTCCAGCCATGTAGTTTGAGGTGCAATTCTGGAGTTAAGCCCCAGGCTTTCACGCCTCACACACTTGGCCGCCTGCGCACCCTTTAAACCCAGTTGATCTG
+
CCCCCGGGGGGGGCGGGGGGGGGGGFFGGGGGGGGGGGGGGGGGGGGGGGGGGGGGGGFGGFFGEFGGCDFGCFGGGGGGGGDFGEFGGGGGGGGGGE6EFGGGGEEGCFCGFFGGGGGFFGGGEFC=AFGGGGGGFGGFGFG6=DGF?FF8DFGFFF9C+=DGFFFGFGDBFDFFDB++@=DBBGF5:?CFCF55ACF@@CFFE@EF)1@CE:*>AF9459==>BF=@(>EC48?D28=E<66CE<
@M00200:207:000000000-ALC1F:1:1101:8910:4651 2:N:0:5
TACTGGGGTATCTAATCCTGTTTGATCCCCACACTTTCGTGCCTCAGCGTCAGTTACTCCTTAGTAAGCTGCCTTCGCTATCGGTGTTCTGGACGATATCTAAGCATTTCACCGCTACACCGTCCATTCCGCTTACCTCATCAGTACTCTAGCCCCGCAGTATCAATTGCACCTCGACAGTTAAGCTGCCGTATTTCACAACTGACTTACAGGGCCGCCTACGCACCCTTTACACCCAATTGATCTG
+
CCCCCGGGGGGGFGGGGGGGGGGGGGGGGGGGGGGGGGGGGGGGGGGGGGGGGGGGGGGGGGGGGGGGGGGGGGGGGGGDGGGGGGGGGGGGGGGGGGDGGGGGGGGGGGGGGGGGGGGGGGFGGGGGGGGGGGGFFFGFGGGGGFFFGFGGG?FGCEDDGFCGFFFGFGFFFFFFFFFGGGCCAFFFFADDAAA@>5BEEDEF5C@@EFE9<49>AFF>2>?@@FFFFFFEC3AABF;@FFFFFCC
@M00200:207:000000000-ALC1F:1:1101:15022:4655 2:N:0:5
TACTAGGGTATCTAATCCTGTTCGCTACCCACGCTTTCGCTCCTCAGCGTCAGGTAAGGCCCAGAGAGCCGCCTTCGCCACCGGTGTTCTTCCTGATATCTGCGCATTCCACCGCTACACCAGGAGTTCCGCTCTCCCCTGCCTACCTCTAGTCTGCCCGTATCGGAAGCAGGCTCGGAGTTAAGCTCCGAGTTTTCACTCCCGACGTGACGAACCGCCTAACAGCCCTTTAAACCCAATTGATCCGAGA
+
CCCCCGGGGGGGGGGGGGGGGGGGGGGGGGGGGGGGGGGGGGGGGGGGGGGGGGGGGGGGFGGGGGGGGGGGGGGGCGGGGFGGEFGGGGGGGGGGGFFGGGGGGGGGGGGGGGGGDGFGGGGGCEFGGGGGGGGGGGGFGGGGGFFFGFGGGGGGGGGGGGFGFB>GAGFFFAFFFF>DGGFFFGFFF4DBBBFEFFFFEDFB5@BF6(6;D(5:BBF@0)(.5???027)6)9?1(4:A2))))(-30
@M00200:207:000000000-ALC1F:1:1101:8224:4703 2:N:0:5
TACCGGGGTATCTAATCCTGTTTGATCCCCACACTTTCGTGCCTCAGCGTCAGTTACAGCCTAGTAAGCTGCCTTCGCTATAGGTGTTCTTGACGATATCTAAGCATTTCACCGCTACACCGTCAATTCCGCCTACCTCATCTGTACTCAAGCCCATCAGTATCAATGGCACAATTCCAGTTGAGCTGAAATATTTCACCACTGACTTAATAGGCCGCCTACGCACCCTTTAAACCCAGTTGATCTG
+
CCC@CGGGGGGGGGGGGGGGGGGGGGGGGGGGGGGGGGGGGGGGGGGGGEGGGGGGGGGGGGGGGGAFGGGGGGGGGGGGGGGGGGGGGGGGFGGGGGEGGGGGGFFGGGGFGGGGGGFGGGGDGGAFFGGGGGGGGGGFDFGGGFGFGFG8FFGGDFGCFGFFFFFG5FFFF<FFFBFGGGFFBFFBFFFFFFFFA;CECDEEEFF7AEF<E:F):=ADF@2AAFA9BD3C7CFFFDDEECE?:5C
@M00200:207:000000000-ALC1F:1:1101:13332:4715 2:N:0:5
TACCCGGGTATCTAATCCTGTTTGATCCCCACACTTTCGTGCCTCAGCGTCAGTTACAGCCTAGTAAGCTGCCTTCGCTATAGGTGTTCTTGACGATATCTAAGCATTTCACCGCTACACCGTCAATTCCGCCTACCTCATCTGTACTCAAGCCCATCAGTATCAATGGCACAATTCCAGTTAAGCTGAAATATTTCACCACTGACTTAATAGGCCGCCTACGCACCCTTTATACCCAGTTGATCTG
+
CCCCCGGGGGGGGGGGGGGGGGGGGGGGGGGGGGGGGGGGGGGGGGGGDFGGGGGGGGGGGGGGGGGGGGGGGGGGFGGBFGGGGGGGGGGGGGGGGGGGGGGF8FGGGGGGGGGGGGGGGGGGEEGGGGGGGGCDGGFFGGGGGFGFGFGGGGGGFGGFGGFGF+CE5D9DFFFFFBFCAFFFFGFFFF7;DFFBFEFFFFFF@EFFCAFCCC5:AFAF987=ABF9@=E4AEFFFF=ECCCFEC=
@M00200:207:000000000-ALC1F:1:1101:15619:4716 2:N:0:5
TACTAGGGTATCTAATCCTGTTTGCTCCCCACGCTTTCGCGTCTCAGCGTCAGTACCGTCCCAGAGAACCGCCTTCGCCACGGGTGTTCTTCCTGATATCTGCGCATTTCACCGCTACACCAGGAATTCCATTCTCCTCTTCCGGACTCTAGCCAGATGGTTTCCACCGACAGCTCGAGGTTGAGCCTCGAGTTTTCACAGCAGACCTACCTGGCCGCCTACACGCTCTTTATACCCAATTGATCTG
+
CCCCCGGGGGFGGGGGGGGGGGGGGGGGGGFGGGGGFGGGGGGGGGGGGGGGGGGGGGGGGGGGGGGGGGGGGGGGGGGGGGGGGGGGGGGFGGGGGGGGGGGGGGGGGGGGGGGGGGGGGGGGGGFFGGGGGGGCGGGFGGG>EEG?FFGFGGGGGGGFGGFGFABGFGFFFF>CE5@D>F4AAGFFFFGFF>ACFE8C5BFBDFF@EFDFEBF8>FFFFFE326001;?)938F2)815<><A<9
@M00200:207:000000000-ALC1F:1:1101:26048:4720 2:N:0:5
TACACGGGTATCTAATCCGGTTCGCTCCCCTAGCTTTCGCGCATCAGCGTCAGGTACGGCCCAGTAGATCGCCTTCGCCACCGGCGTTCCAAGCGATATCTGTGCATTTCACCGCTACACCGCTTGCTCCATCTACCTCTACCGACCTCAAGTCAACGAAGTATCAGACGCACTGCCACAGTTGAGCCGTGAACTTTCACGCCTGACTTTCGTAACTGCCTACGCGCCCTTTAAACCCAGTTGATCTG
+
CCCCCEGGGEFGGF<ECFEGEG,@FBFFGGF,EFGGGGBFCG@FF,CFFFGFGGFCF77CFE:F@@9E@FGDEGFFDGG7@E4BFCGEGFFAFFE?EGGGG9F,FDEBFGGGGGGGGG8FF87+@D+@9=8=DE7=DFDFFEA++@CEFAFFFFF7CE5D7CF7B=BGF795BAAFFAAD=CAAF*8AB>D)5=FE66F)1;7@<34<ECC01(8<9>@;E>;2(3(1(((5<4*?(4??,4).6<D2
@M00200:207:000000000-ALC1F:1:1101:16642:4732 2:N:0:5
TACCCGGGTATCTAATCCCGTTTGCTCCCCTAGCTTTCGCACCTCAGCGTCAGTTGTGGACCAGAGAGCCGCCTTCGCCACCGGTGTTCCTCCTGATATCTACGCATTTCACCGCTCCACCAGGAGTTCCGCTCTCCCCTACCACACTCGAGCATCACAGTATGCCTGGCAGTTCCACGGGTGAGCCGTGGGATTTCACCAGACACTTACAATGCCGCCTACGTTCGCTTTAAACCCAATTGATCTG
+
CCCCCGGGGGGGGGGGGGGGGGGGGGGGGGGGGGGGGGGGGGGGGGGGGGGGGGGGGDGGGEFGGGGGGGGGGGGGGGGGEGGGGGGGGGGGGGGGGGGGGGGGGGGGGGGGGGGGGGGGGFGD7CGGGGGGGE?GGGGFGGDDFFGFG5D@D68FGG=FG9EFFFFGFD*<?=CFFFACEGFFFGFFFFGF2AFEF?FFFDDFFF)4/4:*9*;@F>>FFFF13@1((373)4A8:0:?FFF2444
@M00200:207:000000000-ALC1F:1:1101:9215:4734 2:N:0:5
TACGAGGGTATCTAATCCTGTTTGATCCCCACACTTTCGTGCCTCAGCGTCAGTTACAGCCTAGTAAGCTGCCTTCGCTATAGGTGTTCTTGACGATATCTAAGCATTTCACCGCTACACCGTCAATTCCGCCTACCTCATCTGTACTCAAGCCCATCAGTATCAATGGCACAATTCCAGTTGAGCTGAAATATTTCACCACTGACTTAATAGGCCGCCTACGCACACTTTAAACCCAATTGATCTG
+
CCCCCGGGGGGGGGGGGGGGGGGGGGGGGGGGGGGGGGGGGGGGGGGGGGGGGGGGGGGGFGGGGGGGGGGGGGGGGGGGGGGGGFGDGGGGGGGGGGGGGGCFFFGFGGGGGGG>EFDGGEGEGGCFGFGDGGDGGFGFGGFFGFGFGFDFFFDFGFGGFGFGFFDFBFDFFDFFF@DGF=9D9DDFFF=D9FFFFFFEF=C56EEEF77*3):@9A==A)=4):):>;67E=*92>@DC3*/>?E
@M00200:207:000000000-ALC1F:1:1101:25856:4735 2:N:0:5
TACGCGGGTATCTAATCCCGTTTGCTCCCCTAGCTTTCGCGTCTCAGCGTCAGTAACCAGCCAGAGCCTCGCCTTCGCCGCCGGTGTTCCTCCTGATATCAACGCATTTCACCGCTCCACCAGGAATTCCAGGCTCCCCTCTGGTCCTCAAGCAAGGTAGTTTCGGGCGCAATTCCTCGGTTAGGCCGAGGGATTTCACACCCGACTTACCATGCCGCCTCCACGCGCTTTATACCCAATTGATCCTATAC
+
CCCCCGGDFGGFGGGGGGGGGGGGGGGGGGGGGGGGGGGGGGGCGGFGGGGGGGGGGGGGGGGGGGGGGGCEGGGGGGGGEEG@FGGGGGGGGGFFCDGC9DGGGGGFDGF9CCEDGGFGGG8CF8FGFFGFGGGFDDDFG6EFFA?9CFFFGGCGFGG7A9FC*9AGFGFB)7ABFFEGGCDFF6A>:>DF?FFFACCCE;(:1933))54<2):9>>F0(.31(31,40-54BFF)3?B<))6)).)-)
@M00200:207:000000000-ALC1F:1:1101:15963:4737 2:N:0:5
TACGGGGGTATCTAATCCCGTTTGCTCCCCTAGCTTTCGCGCCTCAGCGTCAGTGTCGGTCCAGGAAGCCGCCTTCGCCACCGGTGTTCCTCCGGATATCTACGCATTTCACCGCTACACCCGGAATTCCGCTTCCCTCTCCCGAACTCAAGCCCGTCAGTTTCCCGTGCCATTCCTCAGTTGAGCCGAGGGATTTCACACGGGACTTATCGGACCGCCTACGCGCCCTTTACACCCAATTGATCTG
+
CCCCCDGGGGFGGGGGGGGDGGGGGGGGGGGGGGGGGGGGGGGGGGGGGGGDCGGGGGGGGGGGGGGGGGGGGGGGGGGGGGGGGGGGGGGGGDEGGDGGGFGGDCFGGGGGGGGGEG?FFGGGGGGGGGEEGCDFFGGFG?C>:BGFGF6@FCGGGGGGGGFGFFBC4CFFFCF>AFB;FF8CFGFAD):B@A5@F<8.6993(41<)).801.(39><BFF;B;9>>BB).-=FFFFF9):9A<)
@M00200:207:000000000-ALC1F:1:1101:18837:4750 2:N:0:5
TACTGGGGTATCTAATCCTGTTTGATCCCCACACTTTCGTGCCTCAGCGTCAGTTACTCCTTAGTAAGCTGCCTTCGCTATCGGTGTTCTGGACGATATCTAAGCATTTCACCGCTACACCGTCCATTCCGCTTACCTCATCAGTACTCTAGCCCCGCAGTATCAATTGCACCTCGACAGTTAAGCTGCCGTATTTCACAACTGACTTACAGGTCCGCCTACGCACCCTTTACACCCACTTCATCTG
+
CCCCCGGGGGGGGGGGGGGGGGGGGGGGGGGGDGGGGGGFGGGGGGGGGGGGGGGGGGGGGGGGGGGGGGGGGGGGGGGDGGGDGGGGGGGEF4@:FFGGGGGGGGGGGGFGGGGGDGGGFGFGCGGGFGGDGEDGGGGFGGCDAFGFGFGF+D=?=C8CDDFGF7FFFGB?FBDE>B>CGFFFFC865CGB5AFFFFFFFFFEBEEEC@==B*@B24>>4>DFDFFFFFFFFFFFF;084))9CC3
@M00200:207:000000000-ALC1F:1:1101:6989:4753 2:N:0:5
TACGAGGGTATCTAATCCTGTTTGCTCCCCTAGCTTTCGTGCCTGAGCGTCAGGAATTGTCCAGGGACTCGCCTTCGCCACTGGTGTTCCTCCAGATATCTACGCATTTCACTGCTACACCTGGAATTCCAGTCCCCCTTCCAATCCTCTAGCCGACTAGTATTCCATGCCATTTCAAAGTTGAGCTTGGACATTCCACATGAACCTTACCCGACCGCCTACGCACCCTTTCCTCCCAATTGCTCTGAACC
+
CCCCCGGGGGGGGGGGGGGGGGGGGGGGGGFGAFGFGGEGGGGGGGGGGGGGGCCF@FGFFFFGFGGD<FGGGGGGGGGGGFGGGGEGGGGGGGFGGGGGGGGGEEGGCFDFFCEDGF8FDEGCC?FGFEFFGGGDF+6*@@EDGDCBGD=@DGDDCEGGGG7DDD7=DFD5@<9D9+++6++30=F5?:D*5;E*12?CB:6AC=D<AC)088?)):)455)7(6>5=B:***42(5,:)))/.<31..(
@M00200:207:000000000-ALC1F:1:1101:14356:4774 2:N:0:5
TACTGGGGTATCTAATCCCGTTCGCTACCCTAGCTTTCGTACCTCAGCGTCAGAAGAGACCCAGTAAGCCGCTTTCGCCACCGGTGTTCCTGATGATATCAACGCATTTCACCGCTCCACCATCAGTTCCGCTTACCCCTGTCTCCCTCAAGCCATGCAGTATGAAGCGCAGTTCCTCGGTTGAGCCGAGGGATTTCACACCTCACTTACATGGCCGCCTACGCACCCTTTATGCCCAGTTGATCTG
+
CCCCCGGGGGGGGGGGGGGGGGGGGGGGGGGGGGGGGGGGGGGGGGFGGGGGGGGFGGGGGGGGGGGFGGEGGGGGGGGGGGGGGGGGGGGGCGGGGGGGGGGCGGGGGGGGGGGGGGGGGGGGGGGGGGGGGGGGGGGFGGGGGFGFGFGF?FCGGGGFGFFGFFFF>GFFBFFFFFFGGGFAFGFAB9DBDFAFFEFFFFFDBDEFCB@EEFAE=FFF7@?BDF>DFDEFF3F63;2;<>9AFF>
@M00200:207:000000000-ALC1F:1:1101:10246:4791 2:N:0:5
TACAAGGGTATCTAATCCCGTTTGCTCCCCTGGCTTTCGTGCCTCAGTGTCAGGAATTGTCCAGAGACTCGCCTTCGCCACTGGTGTTCCGCTTGATATCTACGCATTTCACTGCTACACCAAGCATTCCAGTCTCCCCTCCAATCCTCTAGCAAGGTAGTTTCCAATGCCATTTCCGAGTTGAGCTCGGAGATTTCACATCCGACTTACCTCACCACCTACGCACCCTTTAAACCCAATTGATCTGCGA
+
CCCCCFGGGGCGGGGGGGGGGCGGFEGGGGGGGC@E<<FGGGDGGGFFBFFGGGGGGGGGEFDCFGGGGGGBFEGGGGGGGGFD@FEEGGGGDEGGFF9EDFGGG,,@DFGFFEFGGGGGGGCDFGFGGAEFGGGGGFGFCGGFDBGFGFGAC+?+=DDFFGFGFFFGBG*;DDFFFAADGC9D?69D5?G>=A=7FEAEFEF=DA>5>*:=CCFF655822<ADA=@27.8?=FA=@2@***1;E4*0(
@M00200:207:000000000-ALC1F:1:1101:7787:4793 2:N:0:5
TACGGGGGTATCTAATCCTGTTTGATCCCCACACTTTCGTGCCTCAGCGTCAGTTTGAGTCTAGTAAGCTGTCTACACTATCGGTGTTCTTGACGATATCTAAGCATTTCACCGCTACACCGTCAATTCCGCCTACCTCGACTCTACTCAAGCCCATCAGTATCAATGCCACCCTCCCGGTTAAGCCGGGATATTTCAGCACTGACTTAATAGGCCGCCTACGCACCCTTTAAACCAATTGATCTG
+
CCCCCGGGGGGGGGGGGGGGGGGGGGGGGGGGGGGGGGGGGGGGGGGGGGGGGFGGGGGGGGGGGGGGGGGGGGGGGGGGGGGGGGGGGGGDGGGGGGGGFGFGGGGFGGGGGGGGGGGGGGFGGGGGGGGGDCDGGGGA=ECDGFGFGFGGGCDFFGGGGGFGFFFGFFFFFDFFAEFGEDA8FF5ABDGF2@AFFCC?EDFBFEBFE*4@C=F2>@>D?6@616;;?;;4<3BA@F;9/7?CA>
@M00200:207:000000000-ALC1F:1:1101:25347:4802 2:N:0:5
TACAGGGGTATCTAATCCTGTTTGCTCCCCACGCTTTCGTGCCTCAGCGTCAGTTATGGGCCAGTGAGCCGCCTTCGCCACTGGTGTTCTTGCGAATATCTACGAATTTCACCTCTACACTCGCAGTTCCACTCACCTCTCCCATACTCACGATTCTCAGTATCAAAGGCAGTTCTGGAGTTGAGCTCCAGGATTTCACCTCTGACTTAAAAACCCGCCTACGCACCCTTTAAACCCAGTTGATCTT
+
CCCCCGGGGGGGGGGGGGGGGGGGGGGGGGGGGGGGGGGGCFGGGGGGGGGGGGGGGGFGGFGGGGFGGGGGGGGGGGGGGGGGGGFGGCAFGGGGGGGGGGGGDGGGGGGGGGGGGGGGAFGGGGGGFGGGG@DFGGG?FFFFGFDFGF,1+=D?=FGGGGFGFFFGF6?AD7FFFFDFFGFFAGFFC5?5>FFFFFFF@CEC@7AE=E58*>A=AFAFFD99=B2@D=@CE*;6>>2=?3)9?7)
@M00200:207:000000000-ALC1F:1:1101:10298:4804 2:N:0:5
TACTGGGGTATCTAATCCCGTTTGCTCCCCTAGCTTTCGCACCTTAGCGTCAGAGATGGTCCAGTGAGCCGCTTTCGCCACCGGTGTTCCTCCTGATATCTACGCATTTCACCGCTCCACCAGGAGTTCCACTCACCCCAACCATCCTCGAGCCGGGCGGTCTCCGATGCAATTCCCCGGTTGAGCCGGGGGCTTTCACATCGGACGGACCCAGCCGCCTACGTGCGCTTTAAACCCAATTGATCTG
+
CCCCCGGGGGGGGGGGGDFGGDGGGGGGGGGGFGGGFGGGDGGGGGCFGGGEGGGGFGFGGGGGGGGGGGGGG7,F7EGGGGCEFGGGGFF9FGGGGGGGGGGGGGGGGGGGFGGGGGGGGGCC?>EFGGGGGGGGGG6<CEGGFFGFGFGEGGGGGGGGCG58ADBE>CAFFFFCFFADCDF6ADAEF3CB>>5>64BA228:6>FF<>B0(3;:66>3<?B7<?9;96?<AAF5?:0:A24<A2<
@M00200:207:000000000-ALC1F:1:1101:20809:4813 2:N:0:5
TACTGGGGTATCTAATCCTGTTTGCTCCCCACGCTTTCGCGTCTCAGCGTCAGTAACGTCCCAGCGAGCTGCCTTCGCCATAGGTGTTCCTCCCGATATCTGCGCATTTCACCGCTACACCGGGAATTCCACTCGCCTCTTCCGAACTCTAGTCCGGCAGTATCGACCGGCATCCCAGGGTTGAGCCCTGGACTTTCACAGCCGACTTACCGGACCGCCTACACGCTCTTTAAGCCCAGTTGATCTG
+
CCCCCGGGGGGGGGGGGGGGGGGGGGGGGGGGGGGGGGGGGGGGGGGGGGGGGGGGGGGGGGGGGGGGGGFGGGGGGGGGGGFFGGGGGGGGGGGGGGGFGGGGGGGGGGGGGGGGCEGGGGGEGGGGGGGGGGGGDDGFGGGGGFGFGFDEGGGGGGDGGGFGDFFGFGFFDFFFFF:DGGEFFGFFFFGFFFF76?FF9@D>9B@DE<4@01B;6(4???>?B>?BF24).6FF??FB>BDDAFF
@M00200:207:000000000-ALC1F:1:1101:25898:4823 2:N:0:5
TACTCGGGTATCTAATCCTGTTTGCTCCCCACGCTTTCGTGCCTCAGTGTCAATGATCGTGTAGTTAGCTGCCTTCGCAATGGGTGTTCTATGTCATATCTAAGCATTTCACCGCTACATGACATATTCCGCTAACCTCCACGATATTCAAGACAGATAGTATCAACGGCAGTTTCCGAGTTAAGCCCGGAGATTTCACCACTGACTTACCTGCCCACCTAAGCACCCTTTACACCCAATTGATCTG
+
CCCCCGGGGGGGGGGGGGGGGGGGGGGGGGGGDGGGGGGGGDGGGGGGGGGGGGGGGGGGGGFGFGGGGGGGGGGGGGGGGGGCGGGGGGGGGGGGGGGGGGGGGGGGGGFFFC@CCGGGGGGFGGGGG,DCDEGGG8D6?GGGGEGFGFGDGDGGGGGCDFFFF7FDFGF5:>CBFFEDGG7<9759?*3<=F7@AEA988@=6@EEFFFFE4*:<A=BE))-8>282(6*97=F=D554>4/*96
@M00200:207:000000000-ALC1F:1:1101:19199:4835 2:N:0:5
TACAGGGGTATCTAATCCTGTTTGCTCCCCACGCTTTCGCGTCTCAGCGTCAGTACCGTCCCAGAGAGCCGCCTTCGCCACAGGTGTTCTTCCCGATATCTGCGCATTTCACCGCTACACCGGGAATTCCACTCTCCTCTTCCGGACTCTAGCCGGATGGTTTCCGCCGACAGCTCGAGGTTGAGCCTCGAGTTTTCACAGCAGACCTATCTGGCCGCCTACACGCGCTTTAAACCCAATTGATCTGCGAT
+
CCCCCGGGGGGGGGGGGGGGGGGGGGGGGGGGGGGGGGGGGGGGGGGGGGGGGGGGGGGGGGGGGGGGGGGGGGGGGGGGGGGGGGGGGGGGGGGGGGGGGGGGGGGGGGGGGDGGGGGGGGGDGGGFFGGGGGGGGGGFGGGGD5DFGFGGGGGGGGGFGGFGF>EEEGF>ADAFF>E<EGFFFGFFFBDFEEFFFFFFAFF@@DFFFFFEF9F@FF6?F<07<>>91:1:>4=FFB6?B<9>B>2)(-(
@M00200:207:000000000-ALC1F:1:1101:15159:4850 2:N:0:5
TACTAGGGTATCTAATCCTGTTCGCTCCCCACGCTTTCGTGCCTCAGCGTCAGTTTCGGCTCAGCGAGCTGCCTACGCAATCGGGGTTCTTGGTGGTATCTATGCATTTCACCGCTACACCACCAGTTCCGCCCGCCTTAACCGAACTCAAGCCCGCCAGTATCAACGGCAGTTCCAGGGTTGAGCCCTGGGATTTCACCGCTGACTTAACGGGCCGCCTACGCACCCTTTAAACCCAATTGATCTG
+
CCCCCGGGGGGGGGGGGGGGGGGGGGGGGGGGGGGGGGGGGGGGGGGGGGGGGGGFGGGG<FGGGGGGEGGGGGGGGGGGGGGGGGGGGGGGFE?FGGGGGDFGGGGGGGGGEGGGGGGGGCEEGFGGGGGEGGGGGG>DGGGGCFGFGFGGGGG+;EGGGG9FFFAEFGAEFFFFFFFGGGFFFGFFFFGF=FFFFFFFFFFF>@EEC9<16DFFFB>?1(31:>(3:?F<AAFFB:(8A3).:4<
@M00200:207:000000000-ALC1F:1:1101:18797:4854 2:N:0:5
TACTCGGGTATCTAATCCTGTTTGCTCCCCACGCTTTCGCGCCTCAGCGTCAGTACCGGTCCAGTGAGCCGCCTTCGCCACTGGTGTTCCTCCCAATATCTACGCATTTCACCGCTACACTGGGAATTCCACTCACCTCTCCCGGTCTCAAGCCTAACAGTCTGACAGGCAGTTCCTCGGTTAAGCCGAGGGATTTCACCCGTCACTTGCCAGGCCGCCTACGCGCCCTTTAAACCCAGTTGATCTG
+
CCCCCGGGGGGGGGGGGGGGGGGGGGGGGGGGGGGGGGGGGGGGGGGGGGGGGGGGGGGGGGGGGGGGGGGGGGGGGGGGGGGGGGFFGGGGGGGDFGGGGGGGGGGGGGGGGGGDGGGGGGGGGGGGGGGGGGGGGGGFGGGGGEGEGFGFGGGGGGFGGGFGFF?F59?BFEFFFFECCDFFFFFFEBGDDAFFFFFFFFFFFFFCEF:;=28<>9@F03<FFFFFFB09<4?F6,88A24-6<B
@M00200:207:000000000-ALC1F:1:1101:9405:4870 2:N:0:5
TACTAGGGTATCTAATCCCGTTCGCTCCCCTAGCTTTCGCGCCTCAGCGTCAGAAGAGGTCCAGCACGTCGCTTTCGCCACCGGCGTTCCTTCCGATATCAACGCATTTCACCGCTCCACCGGAAGTTCCACATGCCCCTACCTCCCTCAAGTCCGCCAGTATCAGAAGCACTTTTCCGGTTGAGCCGAAAGATTTCACCCCTGACTTGGCAGACCGCCTACGCGCCCTTTAAACCCAATTGATCTG
+
CCCCCFGFGGGGFFFGGFGGECGFGGG@F@EFFFGFGGGGGG7CC<FFFFEFGDFG8E<FEFDEFGGGGFE:F<DFGGBC7FGGDC:=CGGGGGGD+=BF=EGGGGEGGGGGFEEGE:DD?CECCEGGFFFGGGGFF+DDGC8=ED=A7:@E;FFDDDGDGG6C>F>CFGFFAE4BFFB4?DBFFGF?BA:DFFFEFFFEF>D2;@3)/413<?F;0:2;::?;>6,3720444/5-4:0<29)).6
@M00200:207:000000000-ALC1F:1:1101:19340:4883 2:N:0:5
TACTGGGGTATCTAATCCTGTTTGCTACCCACGCTTTCGCGCCTCAGCGTCAGAGCTGGACCAGAGACTCGCCTTCGCCACCGGTGTTCCTCTCGATATCTACGCATTTCACCGCTCCACCGAGAGTTCCAGTCTCCCCTCCCAGCCTCGAGCACCGAAGTTTGGTCCGCACTTCCCCGGTTGAGCCGGGGGATTTCACGGGCCACTTTCGGAACCGCCTACGCGCCCTTTAAACCCAATTGATCTG
+
CCCCCGGGGGGGGGGGGGGGGGGGGGGGGGGGGGGGGGGGGGGGGGGGGGGGGGGGGGGGGGGGGGGGGGGGDGGGGGGGGGGGGGGGGGGGGGGGGGGGGGGGGGGGGGGGGGGGGGGGGGDGGGFFGGGGFGDGGGGFGGGGGFG5FEDGGGGGDC>DF7CFEFFGFGFFDFFFFFBGGGFFFGFAEFGFFFFFFFFD<>BB?B?AFFFF?FFFFFF?BF0;>FFBFFBA<AF:0::?B?FA>FB
@M00200:207:000000000-ALC1F:1:1101:7379:4888 2:N:0:5
TACGGGGGTATCTAATCCTGTTTGCTCCCCACGCTTTCGTGCCTCAGTGTCAGTTGCGCACCAGTAGGGCCCCTTCGGCTCTGGCCTTCCGAGCAATATCTACGCATTTCACCGCTACACTGCTCGTTCCCCCTACCCCTCACGCACTCAAGTTCGCCAGTATCAAAGGCAGTTCCACGGTTGGGCCGCGGGATTTCACCCCTGACTTAACAAACCACCTACGCACCCTTTATGCCCAGTTGATCTG
+
<CCCCDGGGGGGGGGGGGGGGGGGGGGGGGGGGGGGGG@FFGGGGGFGGGGFCFGGGGGEDGGGGGGDGGGGGGGGDGGGGGEGGFGGGGGGGGGGFGGGGGGGGGGGGGGFGGGGGG8EAFGGGGGGGGEFGCGGGGDFGGGGGFGEFFCFGFGGGG=79D>E+?9C*@9@9AFFAFB>A???DGFFF>D36>A)3<A<@>7<1(44449>2(;?0<<13411((7<11,424??1)284<).:A>
@M00200:207:000000000-ALC1F:1:1101:7227:4889 2:N:0:5
TACAAGGGTATCTAATCCCGTTCGCTACCCTAGCTTTCGTACCTCAGCGTCAGAAGAGACCCAGTAAGCCGCTTTCGCCACCGGTGTTCCTGATGATATCAACGCATTTCACCGCTCCACCATCAGTTCCGCTTACCCCTGTCTCCCTCAAGCCATGCAGTATGAAGCGCAGTTCCTCGGTTGAGCCGAGGGATTTCACATCTCACTTACATGGCCGCCTACGCACCCTTTATACCCAGTTGATCTG
+
CCCCCGGGGGGGGGGGGGGGGGGGGGGGGGGGGGGGGGGGGGGGGGGGGGGGGGGGFGGGFFGGGGGGGGGGGGGGGGGGGGGGGGGGGGGGGGGGGGGGGGGGGGGGGGGGGGGDGGGGGGGGFGGGGGGGGDGGFGGAGGGGGFGFGFGGGCGFGGGGGGFGFFFG>GFB>EFFFFFGEDFAFCFA?B>BAFFFFEF??B6<EEEE=BEECBFBFF>DFFFB?@;;@D3C?CFFEEFEFF))9CF
@M00200:207:000000000-ALC1F:1:1101:8802:4897 2:N:0:5
TACGGGGGTATCTAATCCCGTTTGCTCCCCTAGCTTTCGCGCCTCAGCGTCACGTGCACCCCAGAAGATCGCTTTCGCCACCGGCGTTCCTCCCGATATCTACGCATTTCACCGCTCCACCGGGAGTTCCATCTTCCCCTGATGCCGTCCAGCGCGGTCGTTGCCCAGGCAATTCCTCGGTTGAGCCGAGGGATTTCACCCGAACCGTGCCGCACCGCCTACGCGCCCTTTAAACCCAATTGATCTG
+
CCCCCGGGGGGGGGGGGGGGGGGGGGGGFGFFFGGGGGGGGGGGGGGGGGGGGGGGGGGGGGGGGGGCGFGGFGGGGGFGEGGGGGGGGGDEGGGGFGGGGGGGGGGGGGGGGGGDCCFGGGGGGCEFCGGEBACACCFFGFGGFFGEDBGFGDDGDGGGGCFDFAAFFCFFF<FFFFFDEGEFF;AFFFGD(055?BF36;9(-46:?:?FBBD9>B>???<B04;6(,)6::67:::1244)6<>
@M00200:207:000000000-ALC1F:1:1101:8254:4913 2:N:0:5
TACTGGGGTATCTAATCCTGTTTGATCCCCACACTTTCGCGCCTCAGCGTCAGGTACTCCTTAGTATGCCGCCTTCGCCATCGGTGTTCTGGACGATATCTAAGCATTTCACCGCTACACCGTTCATTCCGCATACCTCATCAGTCCTCAAGTGAACCAGTATCAATTGCACATCGACAGTTGAGCTGCCGTATTTCACAACAGACTTAATGTAACCACTACGCACCCTTTAAACCCAGTTGAACTG
+
BCC,,CFGGGGGFGGGGG<FGG9F9FGGGGFB:@EFDGD@CG7CFGG<BFEEC,,CFG,F,@FF,E9,9,@FGGEGGG,?,ABF@CFGG=,,,AF@FC>FGC?BFDFGCEFFGGGGGGGFF>E+A,EEFGD8>C+=D8F66@FFG+=9DFFFGDFFG++=33++<;92+=@9+3?D5<5+@C+=AC+3;0@*)6A@A@FC=A))0):<C;****+/**004>A)((--52)/9=84>>(6?95))))
@M00200:207:000000000-ALC1F:1:1101:7469:4924 2:N:0:5
TGGGTATCTAATCCTGTTCGCTCCCCACGCTTTCGCTCCTCAGCGTCAGTTGTTGCCCAGAGACCCGCCTTCGCCACCGGTGTTCCTCCTGATATCTGCGCATTTCACCGCTACACCAGGAATTCCAGTCTCCCCTGCAACACTCTAGTTTGCTCGTATCGACTGCAGACCCGAGGTTGAGCCTCGGGATTTCACAGCCGACGCAACAAACCGCCTACGAGCTCTTTATACCCAATTGATCTG
+
CCCCCCGGGGGGGGGG@EGDCFGGGGGGGGGCGGGGGGG8FFGGG:@BFFF<FGFF9EGGGFFEFGDEEFGGGDGEGGGE:FGEGGGFGGFFG=AFFG,@CG7?FFGC,@ED>EGDDDE@D8FGGG9=>=@EG?>40=D9DFGDFFGFCF=EFC?CDEC?C6?CEB+=CG?FFA5>9;9F679699?@DEFF*++*05?@5==>=@0(/:?DBFFF0;;03::;374>AA<9()7.6<)-6A2
@M00200:207:000000000-ALC1F:1:1101:19896:4952 2:N:0:5
TACGCGGGTATCTAATCCCGTTTGCTCCCCACGCTTTCGTGCCTCAGCGTCAATAATCCGTCCAGGAAGCCGCCTTCGCCACCGGTGTTCCTCCTGGTATCTACGCATTTCACCGCTACACCAGGAATTCCGCTTCCCTCTCCGGTATTCTAGCCCGCCAGTTTCCAATGCCATTCCTGAGTTGAGCCCAGGGCTTTCACATCAGCCTTAACGGACCGCCTACGCACCCTTCACACCCAGTTGATCTG
+
CCCCCGGGGEGGGGGGGGGGFGGGFGGGGGGGGGGGGGGGFGFGFFGGGGGGGGGGGGGGGGGGGGGGF@FGCECFFEG,CFGGCGEGGFDFEEBCFFFGGFFGGGGG6;9FFFGGGGGGGD+DEFFGGGGGGGDGFGGFGGFDCAGFGFGGGG@??GGGG56+1;?AF>5;66=FCFAF,=FFF4/>FFG42)A2?=+>CFFBF)(84@9EF>3:62:>6031,(72,::(4)*949:<?FF9>9A<
@M00200:207:000000000-ALC1F:1:1101:21142:4970 2:N:0:5
TACTCGGGTATCTAATCCTGTTTGCTCCCCACGCTTTCGCGTCTCAGCGTCAGTAACGTCCCAGCGAGCTGCCTTCGCCATAGGTGTTCCTCCCGATATCTGCGCATTTCACCGCTACACCGGGAATTCCACTCGCCTCTTCCGAACTCTAGTCCGGCAGTATCGACCGGCATCCCAGGGTTGAGCCCTGGACTTTCACAGCCGACTTACCGGACCGCCTACACGCTCTTTATGCCCAATTGATCTG
+
CCCCCGGGGGGGGGGGGGGGGGGGGGGGGGGGGGGGGGGGGGGGGGGGGGGGFGGFGGGGGGGGGGCEGGGGGGGGFGGGGGGGGGGGGGGGGGGGEGGGGGGGGGGGGGGGGGGGGGGGGGGGGGGGGGGGGGGGGGGF8EGDGFGFGFGFGGGGGGDGG>AFDFFGFGF>DEFFFFF4=CDAFGF>;FFA@F46CCFFFDFF>FF6>FF?F>EBBFB?6:>??F0117A<<9?FB26:<24945A
@M00200:207:000000000-ALC1F:1:1101:11335:5009 2:N:0:5
TACAGGGGTATCTAATCCCGTTTGCTCCCCTAGCTTTCGTGCATCAGCGTCAGATAAGACCCAGTAAGCCGCCTTCGCCACCGGTGTTCCTTAGGATATCAACGCATTTCACCGCTCCACCCTAAGTTCCGCTTACCTCTGTCTCACTCAAGCACAGCAGTATCGAGAGCAGTTCCTCAGTTAAGCTGAGGTATTTCACTCCCGACTTGCTGCACCGCCTACGCACCCTTTAAACCCAATTGATCTG
+
CCCCCGGGGGGGGGGGGGGGGGGGGGGGGGGGGGGGGGGGGGGGGGGGGGGGGGGGGGGGGGGGGGGGGGGGGGGGGGGGGGGGGGGGGGGGGGGGGGGGGGGGGGGGGGGGGDGDGGFGGGGGEFGGFGGGGGGGGGGFGGGGGFGFGFGGGGGGGGGGGGFGFFFFFGFFFFBFFFFGGGFFFGFFFFFFEFFCAEFFFFBBFFFDFFFFF2?@24@?(7=@?B@FDF@EF);A;D<@CE<EF?6
@M00200:207:000000000-ALC1F:1:1101:20622:5013 2:N:0:5
TACTAGGGTATCTAATCCTGTTTGATCCCCACACCTTCGTGCCTCAGCGTCAGTTACTCCTTAGTATGCTGCCTTCGCTATCGGTGTTCTGGACGATATCTAAGCATTTCACCGCTACACCGTCCATTCCGCATACCTCATCAGTACTCAAGTATCCCAGTATCAATTGCACCTCGACAGTTAAGCTGCCGTATTTCACAACTGACTTAGGACACCGCCTACGCACCCTTTATACCCAGTTGATCTG
+
CCCCCCFGFFGGGGGGGGGGGGFGFGGGFFFGCBFGGGGGGFGGGFG8FFFEEGGGGGGGG@EFGGGGGGDG,FFFGGGGGGGGGGGDFGFGGDCFCFGGDGGGGGGGGGGGGEECEFGGGGGGGCFFGGGGGGDGCFGFGGGGGFGBFFGGGFCGC==8=DCDFB?CDCFFFDDAAEBDFDDD+ADFFF6@A?FFFFFEFFFEEE@CCFFC@CAC=5@==B2)0>A2=53;CEF6@FFFEEEFFCC
@M00200:207:000000000-ALC1F:1:1101:22012:5032 2:N:0:5
TACTAGGGTATCTAATCCCGTTCGCTCCCCTAGCTTTCGCGCCTCAGCGTCAGTGTCAGCCCAGCAACCCGCCTTCGCCGCAGGTGTTCCTCTCGATATCTACGCATTTCACCGCTACACCGAGAATTCCAGTTGCCCCTTCTGCACTCTAGTCGCACAGTATCAGTTGACCTTTCCGAGTTAAGCTCGGAGATTTCACAACTGACTTGTGCTGACCGCCTACGCGCCCTTTACACCCAGTTGATCTG
+
CCCCCFGGGGGGGGGGGGGGGGGGGGGGGGGGGGGGGGGGGEGGGGGGGGGGGGGGGGGGGGGGGGGGGGGDFGGGGGGGGGDEFGGGGGGGGGGF@GGGGGGGGGGGGGGGGGGGGGGGGGGGGDGGGGGGGGGG+ADFGGGGGFGFGFGGGGGGGGDGGFFGFFFFFFFFFFFFFFFDGGFFFGFFD>GFBFFCF?FEFFFEFFFFFFFEE6FB;99BDDFD@:>(49DEFFFF<>F?BD<24644
@M00200:207:000000000-ALC1F:1:1101:5359:5072 2:N:0:5
TACTGGGGTATCTAATCCTGTTTGATCCCCACGCTTTCGTGCCTCAGCGTCAATTAAACCATAGTAAGCTGCCTTCGCAATTGGTGTTCTGTGACATATCTATGCATTTCACCGCTACTTGTCACATTCCGCCTACCTCTAGTTTATTCAAGCCCATCAGTATCAAAGGCAAGCTTACAGTTGAGCTGCAAGTTTTCACCTCTGACTTAACAGGCCGCCTACGCACCCTTTATACCCAATTGATCTG
+
CCCCCGGGGGGGGGGGGGGGGGGFGGGGGGGGGGGGGGGGGGGGGGGGGCGGGGGGGGGGGGGGGGGGGGGGGGGGGGGGGGGGGGGGGGGGGGGFGGGGGGGGGGGGGGGGGGGGGGGFGGFGFGGGGGGGGGGGGGGFGGFFGFFFGFFFFFGGGGGC@EFGFFFGFGFFFBFFFFFDGGFFFGFFFFGFFFF7CDFEFFFEBEEFFFFEFDFAA=BFF@FF>=AAD4):ECFFEBB:C@49?CF
@M00200:207:000000000-ALC1F:1:1101:26074:5079 2:N:0:5
TACTGGGGTATCTAATCCCGTTCGCTACCCACGCTTTCGTACCTCAGCGTCAGAATCGGCCCAGCGGCCTGTTTTCACCTTCGGCGTTCCGATAGATATCAACGCATTTCACCACTCCACCTATCGTTCCGACCGCCCCTACCGATCTCAAGACATGCGGTTCGCCGCGCAGTTCCTCGGTTGAGCCGAGGGATTTCACACGACGCCTGCATTTCCGCCTACGTCCGCTTTAAGCCCAGTTGATCTGACAT
+
CCCCCGGGGGGGGGGGGGGGGGGGGGGGGGGGGGGGGGGGFGGGGGGGGGGGGGGGGFGGGGGGGGGGGGGEEGGGGGGGFGGGDGGGGGGDDFGGGGGGFGGGGGGGGGGGGGGGGGGGGGGGGGGGGGEGDGGCGGGFFGGGC5DFGFC,;;DC9FDDGGB*39?*/?E>34FFFFEG55>AFGFE388D0>??B294411(3903:00<))9<?::???:<(((-4?0446F?B:::5-..:AA))5-
@M00200:207:000000000-ALC1F:1:1101:4648:5083 2:N:0:5
TACTGGGGTATCTAATCCTGTTTGATCCCCACGCTTTCGTGCCTCAGTGTCAATACTCGCGTAGTCAGCTGCCTTCGCAATTGGTGTTCTATGTCATATCTAAGCATTTCACCGCTACATGACATATTCCGCCGACCTCCACGGTATTCAAGACTGATAGTATCAATGGCAGTTCCCAAGTTAAGCTCGGGGATTTCACCACTGACTTACCAACCCACCTACGCACCCTTTAAACCCAATTGACCTG
+
CCCCCGEFGGGGGGGGGGGGFGGGGGGGGGGGGGGGFFGGGGGGGGGFFGGFDGFGGGDD@FFGGGGFGGGGGGGGGGGGG9EFGGGGGFFGFFFGFECFGGGGGGGGCGEGF@EGCCCFCDFFGFGGGDGGGDDGGDGFGGG86@CBFF=EDFDF?=+=DF79DFF8D?*<F*3?DF58=?9DFGFFED69):9*12BCED5508;A;A==4=BAAA>=(>@>9266(()17>FA0(8;)/.)7.,
@M00200:207:000000000-ALC1F:1:1101:5880:5086 2:N:0:5
TACTGGGGTATCTAATCCCGTTTGCTCCCCTGGCTTTCGTTCCTCAGTGTCAGTAGCAGTCCAGAACGCCGCCTTCGCCACCGGTGTTCCTCCAGATATCTACGCATTTCACCGCTACACCTGGAATTCCGCGTTCCTCTCCTGCACTCAAGCCCGCCAGTCTCACACGCAGTTCCCCAGTTAAGCTGAGGGATTTCACGTGTGACTTAGCAGGCCACCTACGAACCCTTTAAACCCAATTGATCTGAGA
+
CCCCCGGGGGGGGGGGGGGGGGGGGGGGGGGGGGGGGGGFFGGGGGGGGGGGGGGGGGGGGGGGGGGGEGGGGGGGGGGGGFGGGGGGGGGGGGGGGGGGGGGGEGGGGGGGGGGGGGGGGGGGFGGGGGGGGGGGGGGFFGGGGFGFGFGFGCFGGGGGGGFG++;796>>:EFFFFFCCFFFAF8FAA>D)66>BEFFF2:5<A<EFFFC*(?=9@FFBFD?@@@@8@34C;FFFFFFFEE?CF35>)
@M00200:207:000000000-ALC1F:1:1101:24186:5097 2:N:0:5
TACTAGGGTATCTAATCCTGTTTGATCCCCACGCTTTCGTGCCTCAGCGTCAGTTACAGTTTCGTCAGCTGCCTTCGCAATCGGTGTTCTGTGTCATATCTATGCATTTCACCGCTACATGACACATTCCGCCAACGGCATCTGTACTCAAGCTCTACAGTATCAATGGCACGTCTGTCGTTAAGCGACAGGATTTCACCACTGACTTATAAAGCCGCCTACGCACCCTTTAAACCCAGTTGATCTGAGA
+
CCCCCGGGGGGGGGGGGGGGGGGGGGGGGGGGGGGGGGGGGGGGGGGGGGGGGGGGGGGGGGGGGGGGGGGGGGGGGGEFGGGGGGGGGGGGGGGGGGGGGGGGGFGDGGGGGGGGGGGGGGGGGGGFGCFCGGGGGGGFGGGGGF?FGFGGGGGGGGGG@FFGFFFGFF5;AD?FFFFGGGFFFGFFFEDFBFF<FE9CEFEFEFECFFEECFFDABFDF==9@=BDFF3>EEFFF=?FFEF<...77;
@M00200:207:000000000-ALC1F:1:1101:13226:5118 2:N:0:5
TACTGGGGTATCTAATCCCGTTTGCTCCCCTGGCTTTCGTTCCTCAGCGTCAGATAACCCCCAGTGAGCCGCCTTCGCCTCCGGTGTTCCTGATGATATCAACGCATTTCACCGCTCCACCATCAGTTCCGCTCACCTCTAGGTTCCTCGAGCGCGACAGTTTAGAGCGCAATTCCTCGGTTGAGCCGAGGGCTTTCACACCCTACTTTCCGCGCCGCCTACGAACTCTTTACACCCAGTTGATCTG
+
CCCCCGGGGGGGGGGGGGGGGGGGGGGGGGGGFGGGGGGGGGGGGGGGGGGGGGGGGGGFGGGGGGGGGGGGGGGGGGGGGGGGGFGGGGGGGGGGGGGGGGFGGGGGFGGGFGGGGGGGGGGGGGGGGGGGGGGGGGGFGGGGFFGFGFGGGGDGDGGGGGFG7FAEFGF>EEFFFFFGGC5FFGFFFFGEFFAFFFFEEFBD@FF?CC@@?BBBFFFB:<:BF>FFBBFFFA=@FF:?F9<:AB<
@M00200:207:000000000-ALC1F:1:1101:16151:5119 2:N:0:5
TACGAGGGTATCTAATCCCGTTTGCTCCCCTGGCTTTCGCGCATCAGCGTCAGTGTTGGCCCAGCAACCCGTCTTCACCTCAGGTGTTCCTCTTGATATCTACGCATTTCACCGCTACACCAAGAATTCCGATTGCCCCTTCCACACTCTAGCACTGCAGTATCACTTGGCCGTTCTGAGTTAAGCTCAGAGATTTCACAAGTGACTTACCGCGCCGCCTACGCGCCCTTTAAGCCCAATTGATCTG
+
CCCCCGGGGGGGGGGGGGGGGGGGGGGGGGGGGGGGGGGGGGGGGGGGGGGGGGGGGGGGGGGGGGGGGGGGGGGGGGGGGGGGGGGGGGGGGGGGGGGGGGGGGGGGGGGGGGGGGGGGGGGGGGGAGGFDGGGCGGGFGGGGGFGBGFGEFFGGGGGGGGFGFFFGFFFFDBFFFFFGGGFFFFFFFFFFFFFEFFFFF@CEEFE<CE@DFABA=@>FFFFFFBBB>@ECEFFFFF?DE<CFFEE
@M00200:207:000000000-ALC1F:1:1101:11343:5121 2:N:0:5
TACGGGGGTATCTAATCCTGTTTGCTCCCCACGCTTTCGTGCATGAGCGTCAGTGTTGGCCCAGAAGGCTGCCTTCGCCATCGGTGTTCCTCCACATCTCTACGCATTTCACCGCTACACGTGGAATTCCACCTTCCTCTGCCACACTCCAGCAAAGTAGTTTCGAGCGCAATTCCCAAGTTAAGCTCGGGGCTTTCACACTCGACTTGCTCTGCCGCCTGCGCACACTTTAACCCCAATTGATCTG
+
CCCCCGGGGGGGGGGGGGGGGGGGGGGGGGGGGGGGGGGGGGGGGGGGGGGGGGGGGGGGGGGGGGGGGGGGGGGGGGGGGGGGGGGGGGGGGGGGGGGGGGGGGGGGGGGGGGGGGGGGGGGGGGGGGGGGGGGGGGGFG8EFGFGFGFGGGG??FEGFFGFGF56C>DFEFFFFFFFDEFFFFCFF>5C?2?FFACFFFFFF((,:EFEFFEF8BFFFFDBF9@9:FFB<<4?F12??A<A<FD9
@M00200:207:000000000-ALC1F:1:1101:16503:5124 2:N:0:5
TACTGGGGTATCTAATCCTGTTTGCTCCCCACGCTTTCGTGCATGAGCGTCAGTGTTGGCCCAGGGGGCTGCCTTCGCCATTGGTGTTCCTCCACATCTCTACGCATTTCACCGCTACACGTGGAATTCCACCCCCCTCTGCCACACTCCAGCCAAGTAGTTTCGAGCGCAATTCCCAAGTTAAGCTCGGGGATTTCACACTCGACTTGCTCGGCCGCCTGCGCACACTTTAACCCCAGTTGATCTG
+
CCCCCGGGGGGGGGGGGGGGGGGGGGGGGGGGGGGGGGGFGGGGAFGGGGGGGGC@FG<EEFGGGDGGGGGGGGGGGGGGE<EGGGGGGCGGGGFGGDFGGGGG7EGGGGGGGGGGGGGGGGGGGGGGGGGGF+CEGGGF8?CDGFGFGFGGFF?FCC+DF9CG5C??>GFF5@FFFFAGGGFAFG6ADDGAFEFEFFFF((06@@F034772;DFFFFFDD994>9:1224))0<163?F>92-6:
@M00200:207:000000000-ALC1F:1:1101:19166:5127 2:N:0:5
TACTCGGGTATCTAATCCCGTTTGCTCCCCACGCTTTCGTGCCTCAGCGTCAGAACAAGCCCAGCGGCCTGTCTTGACCGTCGGCGTTCCGATAGATATCTACGCATTTCACCGCTCCACCTATCGTTCCGACCGCCCCTCCTTGCCTCAAGATGTGCGGTTCACGAAGCAATTCCCCGTTTTAGCCGAGGAATTTCCCAACATGCCTGCACATCCGCCTCCGCCCGCTTTCAACCCAGTTAATCTG
+
CCCCCGGGGGGGGGGGGGGGGGGGGGGGG:E:+@FG8,,;:F<?<@@C+BF76F,FE@GGGE@8F+FGG74CAF;,:FFGGEG+=4F:CEG7=F6,954=,,A4+4@FEE4<=44+@>=@D=@EF+@=E8+3@CDGDD65+:6+,;?72;9<*92C+2;**;A;86/1*39AFB++*/:/8*)+)+;:BFG)()/)1)9)/333()/))(/()167(03((,(((((((-()-)9),4(52)).6)-
@M00200:207:000000000-ALC1F:1:1101:17172:5128 2:N:0:5
TACTAGGGTATCTAATCCCGTTTGCTCCCCTAGCTTTCGCGTCTCAGCGTCAGTAACCAGCCAGAGCCTCGCCTTCGCCGCCGGTGTTCCTCCTGATATCAACGCATTTCACCGCTCCACCAGGAATTCCAGGCTCCCCTCTGGTCCTCAAGCAAGGTAGTTTCGGGCGCAATTCCTCGGTTAGGCCGAGGGATTTCACACCCGACTTACCATGCCGCCTACACGCGCTTTACACCCAGTTGATCTG
+
CCCCCAFGGGFGGGGGGGGGF8FGGGGGGGGGFGGGGEGDGGGGGCFGEGGEGCCFFFGGGGGGCFDGGGGGGGGFFGGGGGDG:FFCFGGGCFFC<<BEDFFGGGCGGFFFECEDGFGFGGGGGGCGFDGDFFGG6?+*C88DDDGFGFG8FC+8=D+===C=@?DE*<AD*0B?9FBC*9?4A7ABEFDB=FF<7?A?(,1111(,79(.5;F@17>0(1:7:9>B>F2466*?6063-)-6A<9
@M00200:207:000000000-ALC1F:1:1101:22674:5151 2:N:0:5
TACGGGGGTATCTAATCCCGTTTGCTCCCCTGGCTTTCGTGTCTCAGCGTCAGCACACTCCCAGTCGCCTGTTTTCACCTTTGGCGTTCCAAACGATATCTACGCATTTCACCGCTCCACCGTTTGTTCCAGCGACCCCTGAGTGGCTCAAGAAACGCAGTATGCCAAGCAGTTCCACGGTTAAGCCGTGGGATTCCATACAGCACTTACGCTTCCGCCTACACACGCTTTACACCCAATTGATCTG
+
CCCCCGGGGGGGGGGGGGEGGGGGGGGGGGG<CFGEGGGFGEGGGGGGGGGGGGGGFDFGGGGG6FFGGDF,9FGGAFGG@,F@,>FFGGG<FD7FDFGGGGGGGGGG;EEGGGGGGGGGGGEGCEGGGGFFFGCEDGGFFF,BF5DFFAFC77:CFC+0;CFCF86C*;963*4+4;99C798=DFBDEC)7FA*1/=7(8=;(,354)(,,3>E0?<<08@@833>B?0:)5?4(-,46<94<A<
@M00200:207:000000000-ALC1F:1:1101:15584:5159 2:N:0:5
TACCAGGGTATCTAATCCTGTTTGCTCCCCACGCTGTCGCGCCTCAGCGTCAGCAACGGCCCAGCAGACCGCCTTCGCCACTGATGTTCTTCCCGATCTCTACGCATTCCACCGCTACACCGGGAATTCCATCTGCCTCTACCGTGCTCGAGCCTGACAGTTTAGAAGGCAGCCCTGCGGTTAAGCCGCAGGATTTCACCCCCTACTTACCAGGCCGCCTACGCGCCCTTTAAACCCAATTGATCTG
+
CCCCCGGGGGGGGGGGGGGGGGGGGGGGGGGGGGGGGGGGGGGGGGGGGGGGGGGGGGGGEEGGFGGGGGGGGGGGGGGGGGGGGGGGGGGCFGGGGGGGGGGGGGGGGGGGGGGGGGGGGD=@>8FFGGGGFFDG?FFFGFFDEFGFGFG6DD6:DGGDF7FF+9BAFGFEB9EAFFFGGGDFFFFFEFGF@F6@CCFF09(1(=EFFF8.44F;@BF0(3(79BFF>:D2<<FFFFFFA79<:26
@M00200:207:000000000-ALC1F:1:1101:25025:5167 2:N:0:5
TACTGGGGTATCTAATCCTGTTTGCTCCCCACGCTTTCGTGCCTCAGCGTCAGTTACAGTTTAGTGAGCTGCCTTCGCAATCGGTGTTCTGTGTCATATCTAAGCATTTCACCGCTACATGACACATTCCGCCCACCTCAAATGTACTCAAGACCATCAGTATCAATGGCAATTTCCGAGTTAGGCTCGGAGCTTTCACCACTGACTTAACAGTCCGCCTACGCACCCTTTAAGCCCAATTGATCTGCGAT
+
CCCCCGGGGGGGGGGGGGGGGGGGGGGGGGGGGGGGGGGGGGGGGGGGGGGGGFDBFCGFGGGGGCFGGGGGGGGGGGGGGFGGGGGGGGGGGEFGGGGGGGGGGEFFDDFGGGGGGGGCFGEFGGGGGG8E66=ECFGFGFFDFDDF=DGGGDDFGGGGGGFGF?FGFGFFBECFFDFDEGFFBGFFFEDBBFAEFFA5@D@EFFEECFAEFFF)=)5ADD=BFB=9B=B:5*?A5@B3*>=5@5)).0,
@M00200:207:000000000-ALC1F:1:1101:13964:5184 2:N:0:5
TACTGGGGTTCTAATCCCGTTTGCTCCCCTAGCTTTCGCGCCTCAGCGTCACAGGCACCCCAGAAGATCGCTTTCGCCACCGGCGTTCCTCCCGATATCTACGCATTTCACCGCTCCACCGGGAGTTCCATCTTCCCCTGATGCCGTCCAGCGTGGTCGTTGCCCGCGCAATTCCTCGGTTGAGCCGAGGGATTTCACGCGGACCGTGCCGCACCGCCTACGCGCCCTTTAAGCCCAATTGATCTG
+
CCCCCGGGGEGGGGGGGGGGGGGGGGGGGGGGGGGGGGGGGGEGGFGGGGGGGGGGGGGGGGDFGGGGGGGGCFGGGGGGGGEGGGGGGDGFGE7CFEFCGGGGGGGGGEFGGGCDG?FFCGG>CEGGGFGGGDEFGGDFCD9=8ADEDBFGGGGC0EDGGGF8>BE>9?;);8A1BABC=9;68CA3>BGF(;A5AC:?9012;9B<<B>9;2@;>>(8B?>99912:>99<B?@(48AF4)-6-
@M00200:207:000000000-ALC1F:1:1101:10477:5228 2:N:0:5
TACTAGGGTATCTAATCCCGTTTGCTCCCCTAGCTTTCGCGCCTCAGCGTCAATGCCGGTCCAGGATGCCGCCTTCGCCACCGGTGTTCCTCCAGATATCTACGCATTTCACCGCTACACCTGGAATTCCGCATCCCTCTCCCGGATTCAAGCCCGCCAGTATCGGACGCAGTTCCCGAGTTGAGCTCGGGGATTTCACGTTCGACTTAGCGGGCCGCCTACGCGCCCTTTAAGCCCAATTGATCTG
+
CCCCCGGGGGGGGGGGGGGGFEGGGGGGGGGFGGGGGGGGGGGGGGGFGGGGGGGGGGGGGFGGGGGGGGGEGGGGGGGGGGGGGGGEFFFFGGGGGGGGGGGGGGGGGGGGGGGGGGGGGFFGGGGGGGGGGGGFGDFFFGGGGFGDGFGFGGGDGGGGGGFFEFFCFG>ABE9FFFFGCDFFFGFFADGE25AEFFFFFFDFF??DC74>9089B>;03713-1(46<F2AAF6?F:?FFFFFA<
@M00200:207:000000000-ALC1F:1:1101:7229:5233 2:N:0:5
TACCAGGGTATCTAATCCTGTTTGCTCCCCACGCTGTCGCGCCTCAGCGTCAGCAACAGCCCAGCAGGCCGCCTTCGCCACTGATGTTCTTCCCGATCTCTACGCATTCCACCGCTACACCGGGAATTCCACCTGCCTCTACTGTGCTCGAGCCTGACAGTTTAGAAGGCAGCCCTGCGGTTAAGCCGCAGGATTTCACCCCCTACTTACCAGGCTGCCTACGCGCCCTTTAAACCCACATGATCTGAGCT
+
CCCCCGGGGGDAFF<<FGGFFDFGGFFGGGGGGGGGFFGGDGGGGGGGGGGGDFFDGGGGFGGGGGGGGGGEEGCFDFFCFFFGGAFEGGGGFGGGGGGGGGGFFEEEEEFGGGGGGCFGGGG7FEFFGGGCFFFGGGGFFGG8AB=EFBE>DDFFCE?FD++CB5CFFGFFFCAFFFDGG>BAAFFFFFD42AA=CCFE=@F@(:867AFF)(8((:;3>;?BF0;;04)6)-=?BF(,,<94>>4)).)
@M00200:207:000000000-ALC1F:1:1101:25656:5263 2:N:0:5
TACGGGGGTATCTAATCCCGTTTGCTCCCCTAGCTTTCGCACCTCAGCGTCAGTTGTGGACCAGAGAACCGCCTTCGCCACCGGTGTTCCTCCTGATATCTACGCATTTCACCGCTCCACCAGGAGTTCCGTTCTCCCCTACCACACTCGAGCATCGCAGTCTGCCGGGCAGTTCCACGGGTGAGCCGTGGGATTTCACCAGACACTTACGATGCCGCCTACGTGCGCTTTAAACCCAATTGATCTG
+
CCCCCGGGGGGGGGGGGGGGGGGGGGGGGGGGGGGGGGGGGGGGGGGGGGGGGGGGGGGFGGGGGGGGGGGGEGGGGGGGGGGGGGGGFGGGGGGGGGGGGGGEGGGGGGGGGGGGDCFGGGGGGGGGGGGGGGGFDDGFGFGGGFGFGFGCCD?DGGGGGGFGFFDGDG>A;AFAAF4?EGEFFCFEEFCAFFFEF?FE82?78@E36A?:@2.49BF<::BBBBB;F:?>94??<?1:A?>9>F<
@M00200:207:000000000-ALC1F:1:1101:17578:5265 2:N:0:5
TACAGGGGTATCTAATCCTGTTTGCTCCCCACGCTTTCGCGTCTCAGCGTCAGTAACGTCCCAGCGAGCTGCCTTCGCCATAGGTGTTCCTCCCGATATCTGCGCATTTCACCGCTACACCGGGAATTCCACTCGCCTCTTCCGAACTCTAGTCCGGCAGTATCGACCGGCATCCCAGGGTTGAGCCCTGGACTTTCACAGCCGACTTACCGGACCGCCTACACGCTCTTTATACCCAATTGATCTG
+
CCCCCGGGGGGGGGGGGGGGGGGGGGGGGGGGGGGGGGGGGGGGGGGGGGGGGGGGGGGGGGGGGGEEGGGGGGGGGGGGGGGGGGGGGGGGGGGGGGGGGGGGGGDEGGGGGGGGGGGGGGGGEGGGGGGGGGGGGGGFCGFGGFGFGFGFGFGGGGGGGGFFBFECDDDFA@FFFFFCEGFFFGAFFFGFFFFFFEFFED11;FFFFF@F9BFFFFFFFFFF60,8679A><=F0<??42)6<22
@M00200:207:000000000-ALC1F:1:1101:10334:5273 2:N:0:5
TACGCGGGTATCTAATCCCGTTCGCTCCCCTGGCTTTCGCGCCTCAGCGTCAGTGTCAGCCCAGCAACCCGCCTTCGCCGCAGGTGTTCCTCTCGATATCTACGCATTTCACCGCTACACCGAGAATTCCAGTTGCCCCTTCTGCACTCTAGTCGCACAGTATCAGTTGACCTTTCCGAGTTAAGCCCGGAGATTTCACAACTGACTTGTGCTGACCGCCTACGCGCCCTTTACACCCAATTGATCTG
+
CCCCCGGGGGGGGGGGGFGGGGGGGGGGGGGGGGGGGGGGGGGGGGGGGGGGGGGGGGGGGGGGGGGGGGGGGGGGGGGGGGGGGGGGFGFGFGGGGGGGFGGGGGGGGGGGGDGGGGGGGGGGGGGGGGGGGGGFF6D5CCGFAFGAGFFFGGGGGGGCFGFFFFFGFGFFFBFFFFFGGGFFAFF>BBDEFFFFFEFFE?EFF;9EFFFEE3;34@6;@B<BFFF>>BFFFFFF:0:?BF?A<B><
@M00200:207:000000000-ALC1F:1:1101:18904:5282 2:N:0:5
TACGAGGGTATCTAATCCCGTTTGCTACCCTAGCTTTCGCACCTCAGTGTCAGAATCGGTCCAGTGAGCCGCTTTCGCCACCGGTGTTCCTCCAGATATCTACGCATTTCACCGCTCCACCTGGAGTTCCACTCACCCCTACCGACCTCTAGCACGCCAGTATCGAGCGCAATTCCCCGGTTGAGCCGGGGCATTTCACACACGACTTAGCGCACCACCTACGTGCTCTTTACACCCAATTGATCTG
+
CCCCCGGGGGGGGGGGGGGGGGGGGGGGGGGGGGGGGGGGGGGGGGGGGGGGGGGGGGGGGGGGGGGGGGGGGGGGGGGGGGGGGGGGGFGGGGGGGGGGGGGGGGGGGGGGGGGGGGGGGGGGGGFGGGGGGGGGGGGAFGGGGFGDGFGFFGGGGGGGGGFGD?FGFD5?DCFFAFFGGGFFFGFD5?4?>F=EFFFFE??@BF;@EFFBB>FF@@F?:::8?BFA98A<)6453:6?ADFFAAF
@M00200:207:000000000-ALC1F:1:1101:25585:5287 2:N:0:5
TACTAGGGTATCTAATCCTGTTTGCTCCCCACGCTTTCGCGTCTCAGCGTCAGTATCCAACCAGGTGGCCGCCTTCGCCACAGGTGTTCCTCCCGATATCTACGCATTTCACCGCTACACCGGGAATTCCACCACCCTCTTTGGTACTCTAGCTTGCCAGTTTCATGCGTCGTTCCCCGGTTGAGCCGAGGGATTTCACACATGACTTAACATACCGCCTACACGCCCTTTAAACCCAATTGATCTG
+
CCCCCGGGGGGGGGGGGGGGGGGGGGGGGGGGGGGGGGGGGGGGGGGGGGGGGGGGGGGGGGDGGGGGGGGGGGGGGGGGGGGCFGGGGGGGGGGEGGEGGFGGGGGGGGGGGDEGGGGGFGEEGGGGGGGGGGGGDFGFFCFGGFGFGF8=FFFGGGCFGGFGFFFGBDDF>5FCFA>CEDEAFGFEEFGE=AFBFCF<;<3))/<?EC<<<;=8<BFF<D@@?>0;B:0)-)1<(((.-)6:B99
@M00200:207:000000000-ALC1F:1:1101:7055:5294 2:N:0:5
TACAGGGGTATCTAATCCTGTTTGCTCCCCACGCTTTCGTGCATGAGCGTCAGTGTTGGCCCAGAAGGCTGCCTTCGCCATCGGTGTTCCTCCAGATCTCTACGCATTTCACCGCTACACCTGGAATTCCACCTTCCTCTGCCACACTCCAGCATCGTAGTTTCGAGCGCAATTCCCAAGTTAAGCTCGGGGCTTTCACACTCGACTTGCAACGCCGCCTGCGCACACTTTAAACCCAGTTGATCTGAGA
+
CCCCCGGGGGGGGGGGGGGGGGGGGGGFGFFCFCEGCGFFGGGEGGGGGGGEGFGGGFFGC@CFFFFEGFGGEGFGGGGGGGGGGGGGGCFGGGGFDGCGGFGGGGGG8EFGCCEDGCGGGGGGGGGGGGCFGGGGGGFDDGDCGFGFFBFFCDDGDGDGCFFG>FFGFGEDBDFAABFD9CCEFGACDBDEAA*6B?FA=BDFBA=2>CFEEB4>92>?;@F(3>FF;<3??CFFDD6?4<B9:AAAA>
@M00200:207:000000000-ALC1F:1:1101:22421:5301 2:N:0:5
TACAAGGGTATCTAATCCCGTTCGCTCCCCTAGCTTTCGCGCCTCAGCGTCAGGAATGGCCCAGCCTTCCGCCTTCGCCACCGGCATTCCTAGCGATATCTGCGCATTTCACCGCTACACCCTAGTTCTAAAGGCCTCTACCATCCTCAAGCCAACGCAGTATCCGACGCAGTTCCACAGTTGAGCCGTGGGATTTCACGCCGGACTTACGTAGCCGCCTGCGCGCCCTTTAAACCCAATTGATCTG
+
<CCC?FFGGC8FGCFFGCGG@C8FD:F@C:FGGGGAFGGGDFECGGGGGECCCEEFGC8<EGGC@DGG9FBFGCFFGGGEGGGGGGEFFFFGCFGGGGGGGGG=CCFFE@EDGD+0CEFGFBFFFGFFGGFGGGG8DF??FAFGGFC?FDFCGGGGGGGG>CCGFDFEFGF>AAFFFF;7A:>9>FAFFDGF2)8*+8=99=@@F60@>E@FFF)=BFFFD:144(449:7AA<??13((44444)4
@M00200:207:000000000-ALC1F:1:1101:22888:5316 2:N:0:5
TACAAGGGTATCTAATCCCGTTTGCTCCCCTAGCTTTCGCGCCTCAGCGTCAGTAAATGGTCCAGGATGCCGCCTTCGCCACCGGTATTCCTCCAGATATCTACGCATTTCACCGCTACACCTGGAATTCTACATCCCTCTCCCATACTCGAGCCGTCCAGTATCAGACGCAGTTCCCAGGTTAAGCCGGGGGATTTCACGTCTGACTTAGATGGCCGCCTACGCGCCCTTTAAGCCCAATTGACCTG
+
CCCCCGGGGGGGGGGGGFGGGGGGGGGGGGGGGGGGGGGGGGGGGGGGGGGGGGGGGGGGGGGGGGFGGGGGGGGGGGGGGGGGGGGGGGGGGGGGFGGGGGGGGGGGCFEGGGGGGGGGGGGGGGGGGGGGGGGG?FGFGGCFGFGFFFEFGGGGGGDGGGFCFFFCFG>DFFFFFFAFGGF?FGFFFFG>@AD2A?FCFFFFFFFA3;CC?EA@3;BB?D@;B9>17;B?B2@F?(348><4)).:
@M00200:207:000000000-ALC1F:1:1101:12886:5317 2:N:0:5
TACAAGGGTATCTAATCCTGTTCGCTCCCCACGCTTTCGTGCATGAGCGTCAATGTTAGTCTAGTGAGCTGCCTTCGCTATCGGTGTTCTGTGACATATCTAAGCATTTCACCGCTACATGTCACATTCCGCCCACTTCGACTATATTCAAGTATAGCAGTATCAATGGCAGTTCCTTCGTTGAGCGAAGGGATTTCACCACTGACTTACTTTACCGCCTGCGCACCCTTTACACCCAATTGATCTG
+
CCCCCGGGGGGGGGGGGGGGGGGGGGGGGGGGGGGGGGGGGGGGGGGCFGGGEGGGGGGGGGGGGGGGGGGGGGGGGGGGGGGGGGGGGGGFGGGFDGGGGGGGGFFGGGGGGGGGGGGGFGEFGGGGGGGGGGDEGC+@DEEGDFCFGFGFDFFGGFG7@FFGFFFGFGFFFFFFFFFGGGFFFGEB>>D>CFFEFCFFEFFFEEFCFFCEEFF@ABFFF=AAAB@DB@@EFEF4>B@=47C?E3>
@M00200:207:000000000-ALC1F:1:1101:19020:5320 2:N:0:5
TACGGGGGTATCTAATCCTGTTTGCTCCCCACGCTTTCGTGCATGAGCGTCAGTGTTGGCCCAGAAGGCTGCCTTCGCCATCGGTGTTCCTCCACATCTCTACGCATTTCACCGCTACACGTGGAATTCCACCTTCCTCTGCCACACTCGAGCCACGTAGTTTCGAGCGCAATTCCCAAGTTAAGCTCGGGGATTTCACACTCGACTTGCGCGGCCACCTGCGCACACTTTAAACCCAGTTGATCTG
+
CCCCCGGGGGGGGGGGGGGGGGGGGGGGGGGGGGGGGGGGGGGGGFGGGGGGGGGGGFGGGGGGGGGGGGGGGGGGGGGGGGGGGGGGGGGGGGGGGGGGGGFGGGGGGG9EFEGGGGGGGGFGG?FGGGGGGGGGGGGFGGGGGFGFGFDCGGGGGGFFDGFGFFFGFDABDEFAFFFGGGFFFGFFFFDD9E4BFEA4>=3;06(4<E@FFFF>>?B?>(29>B9?0926>5=)412>42:4A6A
@M00200:207:000000000-ALC1F:1:1101:18375:5328 2:N:0:5
TACTGGGGTATCTAATCCTGTTCGCTCCCCACGCTTTCGCGCCTCAGCGTCAGTATTATGCCAGGTGGCTGCCTTCGCCATTGACGTTCCTTCCGATCTCTACGCATTTCACCGCTACACCGGAAATTCCGCCACCCTCTCATATACTCTAGTCAGATAGTTTGCGATGCACTTCCCAGGTTAAGCCCGGGGCTTTCACATCACACACACCTCACCGCCTACGCGCCCTTTAAACCCAGTTGATCTG
+
CCCCCFGGGGGGGGGGGGGGGGGGGGGGGGGGGGGGGGGGGGGGGGGGGEGGGGGGGGGGGGGGGGGGGGGGGGGGGGGGGGGGGGGGGGGGGGGGGGGGGGGGGGGGGGGGGGGGGGG@FEEGGGGGGGGGGEGGGGGFGGGGGFGFGFGFGGGFGGGGEGFGFFFGFGFFFFFFFFFFGGFFFCF>>@DFFFFBBEFCEFFFBFFFDF=21@ADFF>FD@DFFB;>B<:A>27?BFB26:2-:AD
@M00200:207:000000000-ALC1F:1:1101:13495:5332 2:N:0:5
TACCGGGGTATCTAATCCTGTTTGATCCCCACGCTTTCGTGCCTCAGTGTCAATGACGGCGTAGCGAGCTGCCTTCGCAATAGGTGTTCTGTGTCATATCTAAGTATTTCACTACTACATGACACATTCCGCCCGCCTCCACCGTATTCAAGACCGATAGTATCAACGGCAGTTCTCTCGTTAAGCGAGAGTATTTCACCACTGACTTCCCGGTCAACCTACGCACCCTTTAAACCCAATTCATCTG
+
CCCCCGGGGGGGGGGGGGGGGGGGGGGGGGGGGGGGGGGGGGGGGGGGGGGGGGGGGC:F>GGGFGEGGGGGGGGGGGGGGGAFGGGGGGGGGFGGGFGGGGFFFFFGGGGGGGGGGGEFGDFFGGGGGG?8?E=CDGGDF?8C1:DFGF8EFFFG>CDDGGFFF9AGFGE0;CF>FFFGG>>@CGFFFEGFEFAEFFFEEDFBEFFFF3>D99)(;8;@EF@B@;>?;154?E6=;?0<<)).)6<
@M00200:207:000000000-ALC1F:1:1101:10390:5342 2:N:0:5
TACTCGGGTATCTAATCCCGTTTGCTCCCCTGGCTTTCGCTCCTCAGCGTCAATAATGGTCCAGGATGCCGCCTTCGCCACCGGTGTTCCTCCAGATATCTACGCATTTCACCGCTACACCTGGAATTCCGCATCCCTCTCCCACATCCAAGCCATCCAGTATCACACGCAGTTCCCCAGTTAAGCTGAGGGATTTCACGTATGACTTAGTTGGCCGCCTACGAGCCCTTTAAACCCAGTTGATCTG
+
CCCCCGGGGGGGGGGFG@FCGGDGGGGFGGGGFGGGGGGGGDGGEFEFGEGGDEFGGGGGFGGGGGGGGGGGGGGGGGGGGGGGGGGDGGGGGGGGGGGGGGFGGGGFCGGGGGGGGGGGGGGGGGCGGGGGDGGFGGD9FGGDEDGFFFGGFGGGGGGGG79@9DFGFGAFFFCF6A9D7<ACBD8A5*CEDFA=B5BCBB<@EFCCAEE<6:A<A(5@>B@F=>>D15@FFC=F11(;;;EFF3)
@M00200:207:000000000-ALC1F:1:1101:20025:5349 2:N:0:5
TACAGGGGTATCTAATCCCGTTTGCTCCCCTAGCTTTCGCGCCTCAGCGTCAGTAGAGATCCAGTGCGTCGCTTTCGCCACCGGCGTTCCTTCTGATATCAACGCATTTCACCGCTCCACCAGAAGTTCCACGCACCCCTACCTCCCTCGAGCCGGCCAGTATCAAAGGCTCTTCTACAGTTAAGCTGCAGGATTTCACCCCTGACTTGGCCGGCCGCCTACGCGCCCTTTATACCCAGTTGATCTG
+
CCCCCGGGGGGGGGGGGEGGEFGGGGGFGGFGGGGGGGGGGGGGGGGGGGGGGGGGGEFFGGFGGGGGGGGGGFGGGGGGGGGGGGFGGGGGGGGFGGGGGGGGGGGGGGGGGGGGGGGGGGF@FGGCGFGGGGDE=CC?FGGGGFGFGFGCDGGGGEDF9CFFA+9CFC6AAEFFFFFGEGFFFFFFFFGF@AFE@EFEFFF>FFEEEFEEF;E1239@?F?>B>>F>?:B>2F=?FBF>B<BADF
@M00200:207:000000000-ALC1F:1:1101:24377:5349 2:N:0:5
TACGGGGGTATCTAATCCTGTTTGATCCCCACACTTTCGTGCCTCAGCGTCAGTTACAGCTTGGTAAGCTGCCTTCGCTATCGGTGTTCTTGACGATATCTATGCATTTCACCGCTACACCGTCAATTCCGCCTACCTCATCTGTACTCAAGCCCTGCAGTATCAATGGCACCCTCTCAGTTAAGCTGAGATATTTCACCACTGACTTACAGGGCCGCCTACGCACCCTTTAAGCCCAATTGATCTG
+
CCCCCGGGFEDFFGFDFGGGGGGFGGEGGFGGGEF<FFGGGEGFGGGFGGGEGGGGGGGGGGGEFGEGGGGGGGGGGGGGGGGGGGGGGGGGGGGGDGDGFGGGFGGGGGGGGGGGGGGFGGGGGGFFGFFGGGGGGGGFGGGGGBGFGFGFGF8DF86+==CFF+=DDDFFFDFFFFA7@=9CCDF>AFCFFFFEFFF50))0:>A8A=EE=94ABF@FF:@@?62(:@@C63FF((,(93;CE?6
@M00200:207:000000000-ALC1F:1:1101:27228:5351 2:N:0:5
TACTCGGGTATCTAATCCCGTTTGCTCCCCACGCTTTCGTGCCTCAGCGTCAGAACAAGCACAGCGGTCTGTCTTCACCTTTGGCGTTCCGATAGATATCAACGCATTTCACCACTCCACCTATCGTTCCGACCGCCCCTACTTGTCTCAAGACGCGCGGTTCGCCGTGCAATTCCTCGGTTGAGCCGAGGGCTTTCACACGACGCCTGCGCATCCGCCTACGCACGCTTTAAACCCAGTTGATCTG
+
CCCCCGGGGGGGGGGGGGGGGGGGGGGGGGGGGGGGGGGGGGGGGGGGGGGGGFGGFGGG,CAFFFGGGGGGGGGGGGGGGDEFGDGGGGGGGGGGGGGGGGGGGGEEFGGGGFGGGFEFGGGEGGGGGGGGGGGGGGGFGGGGGFFFGFGFGF>DGGGDDGFGEFFGFGFFFFFFFFFGGD>FA<A>E>D>(85;F)+<=1>@96(:?FF(9<@BFFFBF?01?BBF?<?4AAFF?B(,-444A2)
@M00200:207:000000000-ALC1F:1:1101:4689:5352 2:N:0:5
TACGCGGGTATCTAATCCCGTTTGCTCCCCTGGCTTTCGCGCCTCAGCGTCAATACCGGTCCAGGATGCCGCCTTCGCCACCGATGTTCCTCCAGATATCTACGCATTTCACCGCTACACCTGGAATTCCACATCCCTCTCCCGGATTCAAGCATGCCAGTCTCGGACGCAGTTCCCGGGTTGAGCCCGGGGATTTCACGTTCGACTTAGCACGCCGCCTACGCGCACTTTAAACCCAATTGATCTG
+
CCCCCGGGGGGGGGGGGGGGGGGGGGGGGGGGGGGGGGGGGGGGGGGGGGGGGGGGGGGGGGGGGGGGGGDGGGGGGGGGGGGGGGGGGGFGGGGGGGGGGGGGGGGGGGGGGGGGGGGGGGGFGGGGGGGGGGGGGGGFFEFGGEGBGFGGGGGFGGGGGGFGFFFGFGFFFFFFFD>GGGFFFGFFDBGE9BFFFEF7@@@DFFF@;AAFBB:?FF>B:?FF>F(7>?A2A2?FBB??F2<FF2)
@M00200:207:000000000-ALC1F:1:1101:16742:5366 2:N:0:5
TACTCGGGTATCTAATCCCGTTTGCTCCCCTAGCTTTCGCGCCTCAGCGTCAGTATCGGGCCAGATGTGCGCCTTCGCCACCGGTGTTCCTCCTGATATCTACGCATTTCACCGCTACACCAGGAATTCCCACATCCTCTCCCGTACTCAAGCCAAGCAGTATGCGATGCCGGTCCTCGGGTGAGCCGAGGGATTTCACATCACACTTACCTGACCGCCTACACGCCCTTTATACCCAATTGATCTG
+
CCCCCGGGGGGGGGGGGGGGGGGGGGGGGGGGGGGGGGGGGGGGGGGGGGGGGGGGGGGGGGGGGGGGGGGGGGGGGGGGGGGGGGGGGGGGGGGGGGFGGGGGGGGGGGGGGGGGGGGGGGGGGGGGGGGGGGGGGGGFGGGGGFGFGFGGGGGGGGGGGGBFFFFGFGFDEADFFFB7C9@AFGFFFFGF@FFEFCFFF:EE8@@FFF1CEFFE99B<0@EDDFF1(:?<4.68:2:?97246>A
@M00200:207:000000000-ALC1F:1:1101:7009:5377 2:N:0:5
TACTGGGGTATCTAATCCTGTTTGCTCCCCACGCTTTCGTGCCTCAGTGTCAATGATCGTGTAGTTAGCTGCCTTCGCAATGGGTGTTCTATGTCATATCTAAGCATTTCACCGCTACATGACATATTCCGCTAACCTCCACGATATTCAAGACAGATAGTATCAACGGCAGTTTCCGAGTTAAGCCCGGAGATTTCACCACTGACTTACCTGCCCACCTACGCACCCTTTAAGCCCAGTTGATCTG
+
CCCCCGGGGGGGGGGGGGGGGGGGGGGGGGGGGGGGGGGGGGGGGGGGGGGGGGGFFGGGGGGGGGGGGGGGGGGGGGGGGGGGGGGGGGGGGGGGGGGGGGGGGGGGGGGGGGGCEGGGGFGGGGGGGDFGGGGGGGG?FGGDGFGFGFCGGGGG?GCDGGDGFFFGADEEFFFF?B>DEGFFCGF?DF6?>FC*=EFEFDFCCEFFFFFFFF9@BADBBF2===@?D=)17BFABDDFF4)5954
@M00200:207:000000000-ALC1F:1:1101:15679:5423 2:N:0:5
TACCAGGGTATCTAATCCTGTTTGCTCCCCTAGCTTTCGCACCTCAGCGTCAGGAACGCGCCAGTCACTCGCTTTCGCCTCCGGCGTTCCTCCCGATATCTACGCATTTCACCGCTTCACCGGGAGTTCCAGTGACCCCTCACGCCCTCTAGCCCGGTATTTTCAGCCGCCGTTCCAACGGTAAGCGTTGGGATTCCACGACTGATTTGCCGAGCCGCCTACGTGCCCTTTAAACCCAATTGATCTG
+
CCCCCGGDFEDGDEEFGCC<FFDFFCEEFGGFEFGFGGGGDFGGGGGGGGGDFGFGGGGGGGGGE@EFGGGGG7FGGDFEGGGGGECCFGGGFGGGBCECFFFGEGEC8EEFFEGG8+@AFEEGGGEGGGGGGGDG8D+3@FFGGDGBFF9BCFGGGCC59F@DFFFGFDAEBFFFFAFGEGF);FBA5;73=45@@?B;6>DF@?C3CCA6B677;F>??71:?F?02(3)6<F?::BBABB2>FF
@M00200:207:000000000-ALC1F:1:1101:14992:5428 2:N:0:5
TACAGGGGTATCTAATCCTGTTTGCTCCCCACGCTTTCGTGCATGAGCGTCAGTGTTGGCCCAGAAGGCTGCCTTCGCCATCGGTGTTCCTCCACATCTCTACGCATTTCACCGCTACACGTGGAATTCCACCTTCCTCTGCCACACTCCAGCACCGTAGTTTCGAGCGCAATTCCCAAGTTAAGCCCGGGGCTTTCACACTCGACTTGCGACGCCGCCTGCGCACACTTTAAACCCAGTTGATCTG
+
CCCCCGGGGGGGGGGGGGGGGGGGGGGGGGGGGGGGGGGGGGGGGGGGGGGGGGGGGGGGGGGGGGGGGGGGGGGGGGGGGGGGGGGGGGGGGGGGGGGGGGGGGGGGGGGGGGGGGGGGGGGGGGGGGGGGGGGGGGGFGGGGGFDFGFGFGFFFGGFGDD?F?FFEFGFEEFFFFFFGGGFFFGFFFBDFADFEFFFCFFF(7>?DBCFFFFF>(,:?@?FB>;BB0A<A<AF48:1:A<AAA>D
@M00200:207:000000000-ALC1F:1:1101:11155:5430 2:N:0:5
TACCGGGGTATCTAATCCTGTTTGCTCCCCACGCTTTCGTGCCTGAGTGTCAGTGTTGGCCCAGGAGGCTGCCTTCGCCATTGGTGTTCCTCCACATCTCTACGCATTTCACCGCTACACGTGGAATTCCACCTCCCTCTGCCACACTCAAGCCCCGTAGTTTCGAGCGCAATTCCCAAGTTAAGCCCGGGGATTTCACACTCGACTTGCGAGGCCACCTGCGCACACTTTAAACCCAGTTGATCTG
+
CCCCCGGGGGGGGGGGGGGGGGGGGGGGGGGGGGGGGGGGGGFGFGGGGGGGGGFGGFFGGGGGFFGGGGCGGGGGGGGGGGGGGGGGGGGGGGGGGGFGGGGFGGGGGGGGGGGGGGGGGFGGGFFFGGGGGGGGGGGBFGGGGFC*=DFGGGGDDEDDDGFG>D66>DFFFFFFFFFFGFFFFGAFFF5ABFFFFFAEFDFDBBF@@F>BB;BFFFF;=5:BF>B?;E4AAFFF?01:A>BAFB<
@M00200:207:000000000-ALC1F:1:1101:4779:5433 2:N:0:5
TACCCGGGTATCTAATCCTGTTCGCTCCCCACGCTTTCGCTCCTCAGCGTCAGTATCGGCCCAGAGACCCGCCTTCGCCACCGGTGTTCCTCCTGATATCTGCGCATTTCACCGCTACACCAGGAATTCCAGTCTCCCCTACCGAACTCTAGCCTGCCCGTATCGGCTGCAGGCCCGCGGTTGAGCCGCGGGTTTTCACCGTCGACGCGACAAGCCGCCTACGAGCTCTTTAAACCCACTTGATCTGCGAT
+
CCCCCGGGEGGGGGGGGGGGGGG@FGGGGGGGGGGGGGGGGGGGGGGGGCGGGGG9FEGGEGGGGGGGFGGGGGGGFGGGGGGG7FFGGGGGGGFAFFGGGGGDGGGGGGGGGDGG>CEGGGGGGGGGGGGGGGGGGGGFGGGGGEGFGFDDFGC6FFG?C+0:9BE5?D9AFFD>5>?D*)2?;4AEFBC:;B3?FAF)23:>B>1>BF>;9<@?FF9:(.41:>08B8)66)18:?6:A<<).49)-,2
@M00200:207:000000000-ALC1F:1:1101:5384:5437 2:N:0:5
TACAGGGGTATCTAATCCTGTTTGCTCCCCACGCTTTCGTGCATGAGCGTCAGTGTTGGCCCAGAAGGCTGCCTTCGCCATCGGTGTTCCTCCAGATCTCTACGCATTTCACCGCTACACCTGGAATTCCACCTTCCTCTGCCACACTCGAGCCAAGTAGTTTCGAGCGCAATTCCCAAGTTAAGCCCGGGGATTTCACACTCGACTTGCTCAGCCACCTGCGCACACTTTAAACCCAATTGATCTG
+
CCCCCGGGGGGGGGGGGGGGGGGGGGGGGGFGGGGGGGGGGGGGGGGGGGGGGGGGGGGGEGGGGGGGGGFGFGGGGGGGGGGGGGGGGGGGGGGGFGGGGGGGGGGGGGGGGGG6CFGFGDGGGGGGGGGGGGGGGGGFGGFGGFGFGFDECGGFGGGFGGFGFFFGFGFF>EFFFFAGGFFFFFFFA>DE4@FEFCFFFFF2@@5@==EEFDFFBBB2>D9BBFFFDFEEE<FF@@?FFFC)9?E
@M00200:207:000000000-ALC1F:1:1101:10294:5441 2:N:0:5
TACAAGGGTATCTAATCCTGTTTGCTCCCCACGCTTTCGCGCCTCAGCGTCAGATACGGGCCAGGAAGCCGCCTTCGCCACCGGTGTTCCTCTCGATATCTACAGATTTCACCCCTACACCGAGAGTTCCACTTCCCTCTCCCGTCCTCTAGCGAGGTAGTTTCGAGCGCCATTCCTTAGTTAAGCCAAGGGATTTCACACTCGACTTGCCAAGCCGCCTGCGCGCCCTTTAAACCCAATTGATCTG
+
CCCCCGGGGGGGGGGGGGGGGGGGGGGGGGGGGGGGGGGGGGGGGGGGGGGGGGGGGGGGGGGGGGGGGGGGGGGGGGGGGGGGGGGGGGGGGGGGGGGGGGGGGFGFGGGGGGGC8FFGGGGGGGFGGGGGGGGFGGGFGGGGGFGFGFGGGGGGGGGGGGFGFFAEDGFFFFFFFFACCGAFFGFFFFGFFF4BFFFFFFFFFFFFFF@E;@F;;FF;7;9@B@>>>FFF<BFF::<BFF<>AA9
@M00200:207:000000000-ALC1F:1:1101:23698:5447 2:N:0:5
TACTGGGGTATCTAATCCTGTTCGCTACCCACGCTTTCGCTCCTCAGTGTCAGTACTGGCCCAGAGTGCCGCCTTCGCCACTGGTGTTCCTCCCAATATCTGCGCATTTCACCGCTACACTGGGAATTCCACACTCCCCTACCAGACTCAAGTCACGACAGTATCAGGTGGCGTCTCTGAGTTAAGCCCAGAGTTTTCACACCCGACTTATCGAACCACCTACGAGCTCTTTAAACCCAATTGATCTG
+
CCCCCGGGGGGGGGGGGGGGGGGGGGGGGGGGGGGGGGGGGGGGGGGGGGGGGGGGGGGGGGEGGGGGGGGGGGGGGGGGGGGGGGGGGGGGGGGCFGGGGGGGGGGGGGGGGGGGGGFGGGGGFGGGGGFFGGGGGGGFGGGGGFGBF9??DFGGDGGGGGFGFFFDFGFFEAFFFFC:FGFFFGFFFFFA@@>AFEFFFFFAA=>ADF6CDBFB55B2>=E=@DB6;C@??E+8:;?@@<).))5)
@M00200:207:000000000-ALC1F:1:1101:24218:5470 2:N:0:5
TACTGGGGTATCTAATCCTGTTTGCTCCCCACGCTTTCGTGCCTCAACGTCAGGAATGAGCCAAGAAGCTGCCTTCGCCATTGGTGTTCCTCCTGAGATCCACGCATTTTACCGCTACTCCAGGAATTCCACTTCTCTCTCTCACCCTCTAGTACGCCAGTTTTCATCGCAATTTTCCAGTTAGGCTGAAACCTTTAACAACGAACTTAACATACCGTCTACGCACCCTTTAAACCCAATTGATCTG
+
CCCCCGGGGGGGGGGGGGGGGGGGGGGGGGFGGGGGGGGGGGGGGGGGGFGGGGGGGGGGGGGGGGGGGGGGGGGGGGGGGGGGGGGGGGGGGGGGGGFFGGGGGGGEGGGGGDGGGGGGGGGGGGGGGGGGGFGGFGGFGGGGGFFFGFGGGGGGGEDGCFFCFFFGFGFFFBCFFFFGGGFFFCFFFFGFCAFFF<@E5@AB>AFEFCEFECA85BA44824@>@(53=EE=F4266BEF:5:5C
@M00200:207:000000000-ALC1F:1:1101:23864:5480 2:N:0:5
TACTCGGGTATCTAATCCCGTTTGCTCCCCTGGCTTTCGTGCCTCAGTGTCAGGAATTGTCCAGAGACTCGCCTTCGCCACTGGTGTTCCGCTTGATATCTACGCATTTCACTGCTACACCAAGCATTCCAGTCTCCCCTCCAATCCTCTAGCAAGGTAGTTTCCAATGCCATTTCCGAGTTGAGCTCGGAGCTTTCACATCCGACTTACCCCCCCACCTACGCACCCTTTAATCCCAATTGATATGAACT
+
BCCCCGGGGFCFGGFGGGGDFGGGGGGGFEGG@FFGFFEFGGFEGFFG<FGE9FA<FFFGGGFGCCFGFGCGGEGGGGGDGGG<EAEFF,@F=FGGDAGFFGF7F>4FA,,9CEFFFFDGFG88FD93@;,93@DCDGGFDEC=EFF?8?8;D7+=6@@6DFFFF?+E6CD5=:DFFEB666+?DF7D>>C*);C7A7FF788>))0=A@@)))9:((/:2((-->2<;D@3<)@F@;D@3))))))))/)
@M00200:207:000000000-ALC1F:1:1101:18670:5484 2:N:0:5
TACTAGGGTATCTAATCCCGTTTGCTCCCCTGGCTTTCGCGCCTCAGCGTCAGAAGAGGTCCAGCGCGTCGCTTTCGCCACCGGCGTTCCTTCCGATATCTACGCATTTCACCGCTCCACCGGAAGTTCCACACGCCCCTACCTCCCTCCAGGCCAGCAGTATCGGGGGCACTTCTCCGGTTGGGCCGGAGGATTTCACCCCAGACTCGCTGGCCCGCCTACGCGCCCTTTCAACCCAATTGATCTGAGAC
+
CCCCCGGGCFGGGGFGGGGGGGE:FCFGGGGGGF8ECCEGGGGEGGGGGGGGGGGGFDFGGFGGGGGEGGGGGGGGGGGGGGGGGG=C@EGGGGGFGGEGGGGFGGEEFGGGGGGGGGGCDGEEEG,EFGGG8EGC7DC?FGGDGFGFGFFCFGGCDFFF>CAF4>BC?CE>;8F6A;57CD5>5FF>D>GFF485@<FB69:61308?>1<2:58>9>B<<(--69;127))6@768(44<)6524))-)
@M00200:207:000000000-ALC1F:1:1101:13292:5489 2:N:0:5
TACGGGGGTATCTAATCCTGTTTGATCCCCACACTTTCGTGCCTCAGCGTCAGTTACAGCCTAGTAAGCTGCCTTCGCTATAGGTGTTCTTGACGATATCTAAGCATTTCACCGCTACACCGTCAATTCCGCCTACCTCATCTGTACTCTAGCCCCGCAGTATCAATGCCACCCTCCCAGTTAAGCTGGGATATTTCAGCACTGACTTACAGGGCCGCCTACGCACCCTTTAAACCCAGTTGATCTG
+
CCCCCGGGGGGGGGGGGGGGGGGGGGGGGGGGDGGGGGGGGGGGGGGGGGGGGGF<E@FFGGGGGGGGGAGGGGGGGGGGGGGGGGGGGGGGGF@GGG>FGGFGGGGGGGGGGGGGGGGGFCFEGGGGGGGGDGGG?=DFGGFFDDGFGFGEGG+=CGGGG?DF7FA:CFFFAD?F5?>CCGA+BFFF*@GA=EFFFE666>@FFFFF*86>)9?22@=@(8;>;B@@@FFF5)A;?F@EEFFC)<4
@M00200:207:000000000-ALC1F:1:1101:9398:5493 2:N:0:5
TACTGGGGTATCTAATCCTGTTTGCTCCCCACGCTTTCGTGCATGAGCGTCAGTGTTGGCCCAGAAGGCTGCCTTCGCCATCGGTGTTCCTCCAGATCTCTACGCATTTCACCGCTACACCTGGAATTCCACCTTCCTCTGCCACACTCGAGCCAAGTAGTTTCGAGCGCAATTCCCAAGTTAAGCCCGGGGATTTCACACTCGACTTGCTCAGCCACCTGCGCCCACTCTCCACCCAATCGATCTGAGAC
+
CCCCCGGGGGGGGGEGGGGFGGGGGGGGGGGEECCEFFEFGGGGGEGGGGDGGGFGGGFGGGGGGGGGGGGGGGGGGGGGGGGGGGGDFG9FFGGGGGFGGGGGGGGGGGGGFEGGGGGGGGGCFGGGGGGGGGGFGGGFGGGGGBGFC5=EDGG6DE+6=CDF555CAGF596CFF?A?7+15?CFFFF55)*3*=EF<=):)7:253C***06=9BF>.>((,6123(/.69FFFF0((/(,6,1))-,
@M00200:207:000000000-ALC1F:1:1101:21964:5495 2:N:0:5
TACACGGGTATCTAATCCCGTTCGCTCCCCTAGCTTTCGTGCCTCAGCGTCAGAAGAGACCCAGTGAGCCGCTTTCGCCACCGGTGTTCCTTAGGATATCAACGCATTTCACCGCTCCACCCTAAGTTCCGCTCACCTCTGTCTCCCTCGAGCACGGTAGTTTTGGGCGCAGTTCCTCGGTTAAGCCGAGGGATTTCACACTCAACTTTCCGCACCGCCTACGCACCCTTTAAACCCAGTTCATCTG
+
CCCCCGGGGGGGGGGGGGGGGGGGGGGGGGGGGGGGGGGGGGGGGGGGGGGEGFFCFFGGGGGGGGGFGGEGGGGGGGGDGGGGGGGGGGGGGFFGGGGGGGGGGEEGGGGGGGG>6FGGGGGGFGEFGGGEC=DGGGGFFDFGGFGFGBDCDC688@8CGGFG5?B??5*99EFF>9B7;CD4+:A4@FC:=FA;B5FFE(66;85>?C418.)(62>/;;0901>F?B:)).9@<8(56):)-4:
@M00200:207:000000000-ALC1F:1:1101:22623:5496 2:N:0:5
TACACGGGTATCTAATCCTGTTTGCTCCCCACGCTTTCGTGCATGAGCGTCAGTGTTGGCCCAGGAGGCTGCCTTCGCCATCGGTGTTCCTCCACATCTCTACGCATTTCACCGCTACACGTGGAATTCCACCTTCCTCTGCCACACTCCAGCCACGTAGTTTCGAGCGCAATTCCCAAGTTAAGCCCGGGGCTTTCACACTCGACTTGCATGGCCGCCTGCGCACACTTTAAACCCAGTTGATCTG
+
CCCCCGGGGGGGGGGGGGGGGGGGGGGGGGGGGGGGGGGGGDFGGFFGGGGGGGFGGGGG@FFGGGGGGGGGGGGGGGGGGGGGGGGGGGGGGGGGGGGGGGGGGGGGGGGGGEGDGGGGGGGGGGGGGGGCGGGGFGGFG?FCGDDFGFGGGGGGGGFGCCDDDFFDFGEBF@F8FFFGG9F9FFFFFFGD>99:B?FFEDFFDB?23>BFEBFF;>@@6@607>BF;A35CEF;<BF?FA))<DF
@M00200:207:000000000-ALC1F:1:1101:14285:5506 2:N:0:5
TACACGGGTATCTAATCCCGTTTGCTCCCCACGCTTTCGCGCCTCAGCGTCAGTCACCGTCCAGAAGACCGCCTTCGCCACCGGTGTTCCTCCCGATCTCTACACATTTCACCGCTACACCGGGAATTCCATCTTCCTCTCCGGGACTCAAGAGAAGCAGTCTCGGGCGCAGTTCCTCGGTTGGGCCGAGGGATTTCACACCCGACTTACCTCCCCGCCTACGCGCCCTTTAAACCCAATTGATCTGCGAT
+
CCCCCGGGGGGGGGGGGGGGGGGGGGGGGGGGGGGGGGGGGGGGGGGGGGGGGGGGGGGGGGGGGGGGGGGGGGGGGGGGGGGGGGGGGGGGGGGGGGGGGGGGGGGGGGGGGGGGGGGGGGGGGGGGGGGGGGGGGGGFGGGGGDGFGFGGFGCGGGGGGGFGFFFDDGFFFFFFFFFCEGFFFGFFFFC3;F;@FEFEFFF>9BFFFFFA>?>?FFFFFF<>FFF>FF?DFBF?:0,:>529<A2)(,(
@M00200:207:000000000-ALC1F:1:1101:8542:5536 2:N:0:5
TACGGGGGTATCTAATCCCGTTCGCTACCCTAGCTTTCGTGCATCAGCGTCAGTTGAGACCCAGTGAGCCGTCTTCGCCTCTGGTGTTCCTAATGATATCAACGCATTTCACCGCTCCACCATTAGTTCCGCTCACCTCTGTCTCACTCCAGCAAGGCGGTTTGGAGCGCAATTCCTCGGTTAAGCCGAGGGATTTCACACCCCACCCTCCTCGCAGCCTACGCACCCTTTATACCCAATTGATCTG
+
CCCCCGGCGGGGGGGGGGGDGGGGGGGGGGGGGGGGGGGGGGGGGGGGGGGGGGGGGGGGFFGGGGGGGGGGGGGGGGGGGGGGGGGGGGGGGGGGGGGGGGGGGGGDGGGGGGGDGGFGGGGGGGGGGGGGGGGGFFGFGGGFGFGFGFGGFGGGCFGGGD>G96AGFGFFFFFFFFFCEDFF6+?;?4CEFFAFCCF?E?BFF1;6<;DFF?>90>BF?7:B?BBFFFFFFDFFFFFFF?4)69A
@M00200:207:000000000-ALC1F:1:1101:17088:5546 2:N:0:5
TACACGGGTATCTAATCCCGTTTGCTCCCCTAGCTTTCGCGCCTCAGCGTTAGAAGAGGTCCAGTCTGCCGCTTTCGCCACCGGCGTTCCTTCTGATATCAACGCATTTCACCGCTCCACCAGAAGTTCCACAGACCCCTACCTCCCTCGAGCCGATCAGTATCCAAGGCACTTCTACAGTTAAGCTGCAGGATTTCACCCCGGACTTGATCGACCGCCTACGCGCCCTTTATACCCAGTTGATCTG
+
CCCCCGGGGGGGGGGGGGGGGGGGGGGGGGGGGGGGGGGGGGGGGGGGGGGGGGGGGGGGGGFGGGGGGGGGGGGGGGGGGGGGGGGDGGGGGGGGGGFGFGGGGGGGGGGGGGGGGGGGGGGG@FGGGGGGGGFGDGGFGGGGGFGFGDGEGGGGGGGDGFCFFF5CFCFFFFFAAFFFFFFFFGFFFFGFFFFEAEFEB@@>=21@E<9CFF:>>>FDDFFFFFFF>:?A<AFFBF6?AAAAFF<
@M00200:207:000000000-ALC1F:1:1101:14967:5550 2:N:0:5
TACAAGGGTATCTAATCCTGTTCGCTCCCCATGCTTTCGCTCCTCAGCGTCAGTACCGGCCCAGAGTATCGCCTTCGCTACTGGTGTTCCTCCTGATATCTGCGCATTCCACCGCTACACCAGGAATTCCATACTCCTCTACCGGACTCTAGTCACAACAGTTTCGAGCGGCGTCTCCAGGTTGAGCCTGGAGGTTTCACACCCGACTTGTCGAACCGCCTACGAGCCCTTTAAGCCCAGTTGATCTG
+
CCCCCGGGGGGGGGGGGGGGGGGGGGGGGGGGGGGGGGGGGGGGGGGGGGGGGGGGGGGGGGGGGGGGGGCGGGGGGGGGGGGGGGGGGGGGGGGGGGGGGGGDGGGGGGGGGGGGGGGGGGGGGGFFGGGGGGGGGGGFGGGDEDGFGFGGGGGGGGG6?=E9D5DDEDD@5=DEFAFGGFFF4FFFFFDA:D>>CEF?<E26@FBF;<7)6(5=@;@BDF@3:0;F1?<FF>**48?:?F)46<AF
@M00200:207:000000000-ALC1F:1:1101:26286:5560 2:N:0:5
TACAGGGGTATCTAATCCCGTTTGCTCCCCTAGCTTTCGCGCCTCAGCGTCAAGAACAGGCCAGGTAGTCGCCTTCGCCACTGGTGTTCCTCCCGATATCTACGCATTTCACCACTACACCGGGAATTCCACTACCCTCTCCTGCCTTCGAGTCGATCAGTATCGCGTGACCCTCCCCAGTTGAGCCGCGGGCTTTCACACGCGACTAAACCGACCGCCTGCGCGCTCTTTAACCCCAATTGATCTGAGTT
+
<CCC@EFEGEDFGEGGGGGGGGFEGFGGGGGGGGGGGGGGGGGGGGFCCGGGGGGGGGG?FFAF<FE9,EEEGGGGC:CFF<EFGGFEGGGFGEG:C:CFAFGGGGGGEFGFGDFFDFGGFCEDEE8FFGGG?EGFFFGFGGGGFFG9FA8,6=>DGGC6+DFG>D5@*CFFFFFFFFFG,?@+;D5>*/55@DFF4?F5@6;0(262<@1<9(763>;6<8(4(1(4(4)).)15:022>))6<A264-)
@M00200:207:000000000-ALC1F:1:1101:25835:5570 2:N:0:5
TACCGGGGTATCTAATCCTGTTCGCTCCCCTAGCTTTCGCGCCTGAGCGTCAGGTAAGGCCCAGAGATCCGCCTTCGCCACCGGTGTTCCTCCTGATATCTGCGCATTTCACCGCTACACCAGGAATTCCGATCTCCCCTACCTACCTCTAGCCTGACAGTATCGGATGCAGTCCCGGGGTTGAGCCCCGGGATTTCACACCCGACTTGCCAGGCCGCCGCCGCGCTCTTTATACCCAATTGATCTGAGA
+
CCCCCGGGGGGGGGGGDGGGGGGGGGGDGGCFGGGGGGGGGGGGGGGGGGGGGGFGFGCFGGEGGGGGFFGGEEECFGGGGDGGGGGGGGGFGFFAFFFFFFGG7CFFFGGGGEEGG>AAFFGGGGGFFACGGGCC?F6@D?FFCB=:=DG8DFFFGG=C?@7CAB5+99A8A)0;595CCD>4FGF>D>GB(0;BFEFFF7;>@F1(7<()6058669((-3>9(((-4:4<4**(4(.6>)6)46)))
@M00200:207:000000000-ALC1F:1:1101:6918:5575 2:N:0:5
TACTAGGGTATCTAATCCTGTTCGCTCCCCACGCTTTCGTGCCTCAGCGTCAGTTACAGCCTAGTTAGCTGCCTACGCAATCGGAGTTCTTGATTGTATCTATGCATTTCACCGCTACACAATCAATTCCGCCAACCTCGTCTGTACTCAAGCCCTGCAGTATCAATGGCAGTTCTCCAGTTGAGCTGGAGGCTTTCACCACTGACTTACAGGGCCGCCTACGCACCCTTTAAGCCCAGTTGATCTG
+
CCCCCGGFFGGGGGGGGGGGGGGGGGGGGGGGEGEGGGGGF@FGGGGGGGGGEGFGGGGGFGF<CFDEFFGGGGGGEDFCEGFGGGGGGGGGGEDFGCGGGGGGGFFACFFFFGG=EGGGGCCGGDFFGCGDDGGFGFCAFEGGGFGFGFGEFG+DFGGFGGFGFFFGFG?BFFFFFFFDDFFDFGFDFFG>AFFBF*<@ECFFEEFF==@@CDEA=>959@9@@2@@5764*88A9(,/;67<EFF
@M00200:207:000000000-ALC1F:1:1101:24241:5575 2:N:0:5
TACCCGGGTATCTAATCCTGTTTGATACCCACACTTTCGAGCATCAGTGTCAGTTGCAGTCCAGTGAGCTGCCTTCGCAATCGGAGTTCTTCGTGATATCTAAGCATTTCACCGCTACACCACGAATTCCGCCCACCTCTACTGTACTCAAGACTGACAGTATCAACTGCAATTTTACGGTTGAGCCGCAAACTTTCACACCTGACTTACCAGTCCACCTACGCTCCCTTTACACCCACTTGATCTG
+
CCCCCCCFEECEFGFEGE6CFAFFCFCFGG?;EFFFAFF,,C7=F<FFFGDFFGC9EFGGGCFGFCGFD,EEFGGGGDCF@F=,,@CEG;DFFEGGGFFGGGGFGGG,CEGEFGGGGGGGGF4CC>ECGGFGC60CCFGD=F@+=99FFF@D+ADDDFDFGG7=;+3@?CF9D69;=FE>EGFFBDF9@>CA@FFFFFFF5)8@@CFC@EEE58FC5CB@=B4=@FABFFF*9CAFBB(548*/9<=
@M00200:207:000000000-ALC1F:1:1101:14515:5595 2:N:0:5
TACGCGGGTATCTAATCCTGTTTGCTCCCCACGCTTTCGCGTCTCAGCGTCAGTACCGTCCCAGCGAGCTGCCTTCGCCATTGGTGTTCCTCCCGATATCTGCGCATTTCACCGCTACACCGGGAATTCCACTCGCCTCTTCCGGACTCTAGCCCGACAGTATCAACCGGCATTCAAGGGTTGAGCCCTTGACTTTCACAGCTGACTTACCGGACCGCCTACACGCTCTTTACACCCAATTGATCTG
+
CCCCCGGGGGGGGGGGGGGGGGGGGGGGGGGGGGGGGGGGGGGEGGGGGGGGGGGGGEGG@CFGFEGCEGGGGFGGGGGDEGD<FGFGFFFGDGGE==CEFGGGGGCFGGFGGGGGGGGGGGEGCEDFFG,@DGGGGGGFGFGGGBGFGFG7=?FDDCDDGGFG6:AGDGBBE*BFACAC;<.9);AFAFGFFFF?FEAEA7E@;@A?99;:>9BFFFFB:?0?F9(2:>)-))*7-(214)-669<
@M00200:207:000000000-ALC1F:1:1101:4221:5613 2:N:0:5
TACCAGGGTATCTAATCCTGTTTGCTCCCCACGCTTTCGTGCATGAGCGTCAGTGTCAGCCCAGAGACCTGCCTTCGCCATCGGTATTCCTCCCGATATCTACGCATTTCACTGCTACACCGGGAATTCCAGTCTCCTCTGCCGCACTCCAGCCTTGCAGTCCCAAATGCCATTCCCAGGTTAAGCCCGGGGATTTCACATCTGGCTTACAAAACCGCCTGCGCACGCTTTAAACCCAATTGATCTG
+
CCCBCFGGGGGGGGGGGGGGGGGGGGGGGGGGGGGGGGGGGGFGGGGGGGDFGGGGGGGGDFFFGGFGGGGGGGGGGGGGFGGGGGGGGGGGGGGGGGGGGGGGCEF?AEGGGGGGGGGGGGGGGGGGEGGGGGFG?FFFFFGGGBGFG*@FFFGGGFGGGGDFFFFGFGFFFEFFFFAF@FFFFDF5A>C9=?FBBEFFFEEE*00<=BECEBF@22@DD;0:B:>97@D3?CAF@F@DF3).5))
@M00200:207:000000000-ALC1F:1:1101:10602:5617 2:N:0:5
TACTGGGGTATCTAATCCTGTTTGATCCCCACACTTTCGTGCCTCAGCGTCAGTTGAAGTCTAGTAAGCTGTCTTCACTATCGGTGTTCTTGACGATATCTAAGCATTTCACCGCTACACCGTCAATTCCGCCTACCTCGACTTCACTCAAGTCCTGCAGTATCAATGCCACCCTCCCGGTTAAGCCGGGATATTTCAGCACTGACTTATAGGACCGCCTACGCACCCTTTAAACCCAATTGATCTG
+
CCCCCGGGGGGGGGGGGGGGGGGGGGGGGGGGGGGGGGGGFGGGGGGGGGGGGGGGG9FGGGGGGGGGGGGGGGGGGGGGGGGGGGGGGGGGGGGGGGGGGGGGGGDGGGGGGGGGGGGGGGGGGGGGGDFGDGGGFGGFGGGGGFGFGFGFGGGGGGGFGGFGFFFCFDFFFFFFD>DDEG>FFGF>B>CDDFFFFEFEFFF@EFEFEFFCEFFD2=BDAF9@?>=FFFFF<>FA;@@DEFCFEFF
@M00200:207:000000000-ALC1F:1:1101:22617:5630 2:N:0:5
TACTCGGGTATCTAATCCTGTTTGATCCCCACGCTTTCGTGCCTGAGCGTCAGTTTAGGGCCAGTTGACCGCCTTCGCCACCGGTGTTCTTCCAGATATCTACGCATTTCACCGCTACACCTGGAATTCCATCAACCTCTCCCTAACTCAAGAAAAGCAGTATCAAAGGCAGTTTCACGGTTGAGCCGTGAGATTTCACCTCTAACTTACCTTCCCGCCTGCGCACCCTTTACACCCAATTGATCTG
+
CCCCCGGGGGGCGGGGGGGGGGGGGGGGGGGGGGGGGGGGGCGFGEFGGGGGDFGGGGFGGEFFGGGGGGGGGEGGGGFFGGGGGGGGGGGGAFGGGCEGDGGGGGGGGGGGGGDDEGGGGGGFGDAFGGGGGGGGFCD?DFGFGFGF8DFFCFGGGGGGGGFGFFFGFGFFFEFBFFBDGDA?FGFD:5*?EF@EFEF**):CCEEEFA=EFEFF2>>9BB255@>=D;@9)<AA>DFD<8<??<4
@M00200:207:000000000-ALC1F:1:1101:20200:5643 2:N:0:5
TACGAGGGTATCTAATCCTGTTTGCTCCCCACGCTGTCGCGCCTCAGTGTCAGCAACTGCCCAGCTAACCGCCTTCGCCACCGGTGTTCTTCCGGATCTCTACGCATTCCACCGCTACACCCGGAATTCCATTAGCCTCTACAGTGCTCAAGCCTCGCAGTATCAATGGCCGACTCGCCGTTGAGCGGCGAGCTTTCACCATCGACTTGCGAAGCCACCTACGCGCCCTTTAAACCCAATTGATCTG
+
CCCCCGGGGGGGGFFGGGGGGGGGGGGGGGGGGGGGGGGGGGGGGGGGGGGGGGG@FFA@FGGGGGDFGGGGGGGGGGGGGGGGGGGGGGGGGEECCFGGGFGGGGGGGGGGGGGGGGFGGGGGCCGGGGGGG:DFGGGFD=DC=DFFGFGGGFCF>EDCGGFGFC?E57@?589?5@449C>FFGFFDA5>BBAEA?AE@@31;6;DF9(((,5:<B?:?7(2>F>1((82<)=)31??24-4<46
@M00200:207:000000000-ALC1F:1:1101:4956:5652 2:N:0:5
TACGGGGGTATCTAATCCCGTTCGCTCCCCTAGCTTTCGTGCCTCAGCGTCAGAAGAGACCCAGTGAGCCGCTTTCGCCACTGGTGTTCCTTAGGATATCAACGCATTTCACCGCTCCACCCTAAGTTCCGCTCACCTCTGTCTCCCTCGAGCACGGCAGTATCAAGCGCAATTCCTCGGTTGAGCCGAGGGATTTCACACCCAACTTACCGCGCCGCCTACGCACCCTTTAAACCCAATTGATCTGCGCT
+
CCCCCGGGGGGGGGGGGGGGGGGGGGGGGGGGGGGGGGGGGGGGGGGGGGGGGGGGGGGGGGFGGGGGGGGGGDGGGGGGGGGGGGGGGGGGGGGGGGCFGFGGGGGGGGGGGGGGGDGGGGGFFGGGGGGGGGGGGGGBGGGGGFGBGFGDGGGGGGGGG>FGFF5E5DF?EFFFFF>9ACDFFFFF>DD><FFFFFFFFFFFFFFFFFF<B0@>>BF?:?09BFFFFB?B>)9FFF(:A?4AADF)(((
@M00200:207:000000000-ALC1F:1:1101:26022:5657 2:N:0:5
TACTAGGGTATCTAATCCTGTTCGCTACCCACGCTTTCGCTCCTCAGCGTCAGGTAAGGCCCAGAGAGCCGCCTTCGCCACCGGTGTTCTTCCTGATATCTGCGCATTCCACCGCTACACCAGGAGTTCCGCTCTCCCCTGCCTACCTCTAGTCTGCCCGTATCGGAAGCAGGCTCGGAGTTGAGCTCCGAGTTTTCACTCCCGACGTGACGAACCGCCCACAAGCCCTTTCAACCCAATTGATCTG
+
CCCCCGGGGGGGGGGGGGGGGGGGGGGGGGGGGGGGGGGGGGGGGGGGGGGGGGGGGGGGGGGGGGGGGGGGGGGGGGGEGGGGGGGGGGGGGGGGGGGGGGGEGGGGGFGGGDGGGGFGGGGGGGGGGFCEGGGGGFGFGGGGGFGFGFCDDDDDGGFDGG*;?>BGFGFFFFCFFEFDEFFF>C1@F>DB>)=CFFFCFDFFFB@B;D@F(9B6100(41(,,8:?B23)6<FF0:(84):>>2)
@M00200:207:000000000-ALC1F:1:1101:27448:5659 2:N:0:5
TACAGGGGTATCTAATCCCGTTCGCTCCCCTGGCTTTCGTGCCTCAGCGTCAGTTATCCCCCAGTGTGCCGCTTTCGCCTCCGGTGTTCCTGCCAATATCAACACATTTCACCGCTCCACTGGCAGTTCCGCACACCCCTGGGATACTCAAGCAGTTCAGTTTCAAGCGCAATGCCTCAGTTGAGCTCAGGCATTTCACACCTGACTTGAATTGCCGCCTACGCACCCTTTAAACCCACTTGCTCTG
+
CC9CCGGGGGGGGFFGGFFGFEGGGGFGGGGGGGF8EFGGFGGGGGFCEGGGGEGGGGGG8:@FEFFGGGGGGCGGGGCFFGD=CFCGGFFGGEGEFGGGGFGCGGCAEGFGGDGCEFGGGGFGEE>=D,AEGCDGG6DFGFGGFFGFGFGGGGGGG:DGFF+=D?DFDGF5:@F5+0*32<FF53=;ACCFCF5ABEFEFDFF2)1*9.68>@F*(:2(28(-9>B0(333?4AFFF0;43;C)5@
@M00200:207:000000000-ALC1F:1:1101:9842:5698 2:N:0:5
TACACGGGTATCTAATCCCGTTTGCTCCCCTAGCTTTCGCGCCTCAGCGTCGATCTCGGTCCAGGATGCCGCCTTCGCCACCGGTGTTCCTCCAGATATCTACGCATTTCACCGCTACACCTGGAATTCCACATCCCTCTCCCGAATCCAAGCCTTCCAGTATCGGACGCAGTTCCTAGGTTAAGCCTGGGGCTTTCACGTCCGCCTTAGAAGGCCCCCTCCGCGCCCTTTATACCCACTTGATCTAACAT
+
CCCCCGGGGGGGGGGGGGGGGGGGGGGGGGG@GGGGGGGDGGGGGGGGGGGGEEGCGGGGGGGGGGGGGGGGGGGGGGGGGGGGGDGGGGGGGGGGGDFGGGGGGGGGFGGGGCEG8@EGGGCFGGGGGGGGCFGGGDFFGGGG6>CADFGFDCFDFGDFGG?C*3:EAGDDD*9B++=?FGFACF6/?FDAFFFFFF893>=(86;;33)97(==(13((63<>B;>FF3:)<FF:?6?)4)-:2)))5.
@M00200:207:000000000-ALC1F:1:1101:21447:5708 2:N:0:5
TACTGGGGTATCTAATCCTGTTCGCTCCCCACGCTTTCGTGCCTCAGCGTCAATATAGGTCTAGCCAGCTGCCTTCGCAATTGGTGTTCTATGGCATATCTATGCATTTCACCGCTACATGCCACATTCCGCTGACCTCATCCTAATTCTAGCACAGCAGTATCAAAAGCAATTTTACGGTTGAGCCGCAAACTTTCACTCCTGACTTACTGCGCCGCCTACGCACCCTTTAAACCCAATTGATCTGAAAT
+
CCCCCGGGGGGGGGGGGGGGGGGGGGGGGGFGGGGGGGGGGGEGGGGGGGGGGGGGGGGGGGGGGGGGGGGGGGGGGGG>FCGGGGGGGGGGGGGGFGAEGGGGGGGGGGGFGGEGGGGGGGCEEFCFGGDGGGGGGGGFGGGGGFGFFFCCFDGGGGFFFGFGFF5DFC9?FFFFFFFGGGFF?FD?DFGFFFFCFCACE@EFEFBAEFECA=B5:922)->BF>F=DF==?/;5313@C;)99CC3)/)
@M00200:207:000000000-ALC1F:1:1101:15899:5709 2:N:0:5
TACAAGGGTATCTAATCCTGTTTGATCCCCACACTTTCGTGCCTCAGCGTCAGTATAAGCCTAGTAAGCTGTCTTCACTATCGGTGTTCTTGACGATATCTAAGCATTTCACCGCTACACCGTCAATTCCGCCTACTTCGACTTCACTCAAGTCCATCAGTATCAATGGCACCCTGACAGTTAAGCTGCCATATTTCACCACTGACTTAATAGACCGCCTACGCACCCTTTAAACCCAATTGATCTG
+
CCCCCGGGGGGGGGGGGGGGGGGGGGGGGGGGGGGGGGGGGGGGGGGGGGGGGGGGGGGGGGGGGGGGGGGGGGGGGGGGGGGGGGGGGGGGGGGEDGGGGGGGDFGGGGGGGGGGGGGGGGGGGGGGGGGGGGGGGGGFGGGGGFGFGFGGGFGGGGGGGGFGFFFGFGFFFFFFFFFGGGFFFGFFFFGFFFFFFFFFFFFFFFFFFFFFFFFEA>FFFFFF>B=AD2=6EFFFFFDFF=E44<@
@M00200:207:000000000-ALC1F:1:1101:11508:5733 2:N:0:5
TACTCGGGTATCTAATCCCGTTTGCTCCCCTAGCTTTCGCACCTCAGCGTCAGAAACGGTCCAGTGAGCCGCTTTCGCCACCGGTGTTCCTCCTGATATCTACGCATTTCACCGCTCCACCAGGAGTTCCACTCACCCCAACCGTCCTCAAGCCAGGCTGTATCCGATGCAATTCCCCGGTTGAGCCGGGGGCTTTCACATTGGACGGACCTAGCCGCCTACGTGCGCTTTAAACCCAGTTGATCTG
+
CCCCCGGGGGGGGGGGGGGGGGGGGGGGGGGGGGGGGGGGGGGGGGGGGGGGGGGGGGGGGGGGGGGGGGGGGGGGGGGGGGGGGGGGGGGGGGGGFGGGGFGDGGGGGGGGGGGGGEGGGFFGGGGDFGGGGGGGGG?BDGGGGFDFGFGGGGGGFGGGGFCGCDDGDGFFFEFFFFFGGDD6CCF>BBGF@DAEFEFEEEE;4;>9(3>D@@F:((7<6<0:?:>>FFF2<AF?6<??FB4<AFA
@M00200:207:000000000-ALC1F:1:1101:25738:5734 2:N:0:5
TACTGGGGTATCTAATCCTGTTTGCTCCCCACGCTTTCGTGCCTCAGTGTCAATGATCGTGTAGTAAGCTGCCTTCGCAATCGGTGTTCTATGTCATATCTAAGCATTTCACCGCTACATGACATATTCCGCTTACCTCCGCGATATTCAAGACAGATAGTATCAACGGCAGTTCCCAAGTTAAGCTCGGGGATTTCACCACTGACTTACCTGCCCACCTACGCACCCTTTAAACCCAATTGATCTG
+
CCCCCGGGGGGGGGGGGGGGGGGGGGGGGGGGGGGGGGGGGGGGGGGGGGGGGGGGGGGGGGDFGGGGGGGGGGGGGGGGGGGGGGGGGGGGGGGGGGFGGGGGGGGGG9;FGGGGGGGGGGGGGGGGGGGGGGGG6=?DGGGD65DFFF8EDFGFGG8AFGCGFCFGBDDFFEBFFFFGFGFFFGFFFEGA=EF@6AFEFF@C@CFFFFE;3:A=:ADF9@DBFF5>2(3@4@B6<D<FF34?C?<
@M00200:207:000000000-ALC1F:1:1101:26719:5744 2:N:0:5
TACGGGGGTATCTAATCCTGTTTGCTCCCCACGCTTTCGCGCCTCACCGTCAGTTATCGTCCAGCAGATCGCCTTCGCCACTGGTGTTCCTCCTAATATCTACGCATTTCACCGCTACACTAGGAATTCCATCTGCCCCTCCGACACTCAAGATCAACAGTTTCAAATGCAGTTCATGGGTTAAGCCCATGGATTTTACACCTGACTTCCCGACCCGGCTACACGCCATTTAAACCCACTTAATCTGATAT
+
CCCCCGGGGGGFGGGGGGGGGGGGGGGGGGGGGGGGGGEFGGGGGGGGGGGGGFGGGGGG8,BEGGGFFGGDEGGGGG:F@FGFF@EGGGGFGGGGGGGGGGADFGGGGGGGGGGDGGGGC8EECGFGGGCEFGGCDGGFG@EDGEGBCF8@FFGGGG?C=CFFAF?:BDFAC=+BAFF5F55AF7AFFFGF=>>=CE4*.)((3;>5*05((8:1037>0,)5;BD((1)).)AA6<(8<)))6AF9)-)
@M00200:207:000000000-ALC1F:1:1101:24000:5764 2:N:0:5
TACACGGGTATCTAATCCTGTTTGCTCCCCTAGCTTTCGTGCCTCAGTGTCAGGAGTTGTCCAGGGACTCGCCTTCGCCACTGGTGTTCCGCTTGATATCTACGCATTTCACTGCTACACCAAGCATTCCAGTCCCCCCTCCAACCCTCGAGCAAGGTAGTTTCCAATGCCATTTCGGAGTTGAGCTCCGAGCTTCCCCATCCGCCTTACCTCTCCACCTACGCTCCCTTTAACCCCAATTGATCTGCGAT
+
CCCCCGDGGGGGGGGGGGGEEFCFF@EEGGF@@FGGDCGGGD@?EFGGGGG9FEFGGGFGGGGFGDDFEFGE7:FFDFGGEGGGGFFEGGGEGCF,FFGFCFGFGGGGGGGGFGFGAFECDGGGGGGGGGGGF,=D=D+5C6D+@:CFDB+18?6=8,++AF+C+<+7*=6+1D+2;**+1++?6D1@?59*09C**0*1))1/)):53>EFE*92;D2:(;@2(/6-788E));51<(6C36)954).1(
@M00200:207:000000000-ALC1F:1:1101:11378:5766 2:N:0:5
TACGCGGGTATCTAATCCCGTTTGCTCCCCACGCTTTCGCGCCTCAGCGTCAGTCACCGTCCAGAAGACCGCCTTCGCCACCGGTGTTCCTCCCGATCTCTACACATTTCACCGCTACACCGGGAATTCCATCTTCCTCTCCGGGACTCAAGAGAAGCAGTCTCGGGCGCAGTTCCTCGGTTGGGCCGAGGGATTTCACACCCGCCTTACCTCCCCGCCTACGCGCCCTTTCAGCCCAATTGATCTG
+
CCCCCGGGGGGGGGGGGFGGGGGGGGGGGGGGGGGGGGGGDGGGGFGGGGGGGGGGGGGGGGEGGGGGGGGGGGGGGGGGGGGGGDGGGGGGGGGGGEGFGCFGGGGGGGGGGGGGGGFGGEGG7EGGGGGGGGGGGGGFG6EDEEGFGAFFGGGCCGGGGFFGFFAGEGAFBEFFFFED=CEE3DF:A><@?FFFFAFFFBFF(18:33:)2:>?BFF:BF:;>F9;907)6)6??(4(:<A2:2)
@M00200:207:000000000-ALC1F:1:1101:4291:5768 2:N:0:5
TACTAGGGTATCTAATCCTGTTTGCTCCCCACGCTGTCGCGCCTCAGTGTCAGCCATTGCCCAGCAGATCGCCTTCGCCACCGGTCTTCTTCCGGATCTCTACGCATTCCACCGCTACACCCGGAATTCCATCTGCCTCTGCAATGCTCCAGTCAAGCAGTCGGCACGGCAGATCCGGGGTTGAGCCCCGGACTTTCACCACACCCTTCCCTGACCACCTACGCGCACTTTAAGCCCAGTTGATCTG
+
CCCCCGGGGGGGGGGGGGGGGGGGGGGGGGGGGGGGGGGGGGGGGGGGGGGGGGGGGGFGGGGGGGGGGGGGGGGGGGGGGGGGGGGGGGGGGGGGGGGGGGGGGGGGGFFGGGGGGGGGGGGGGGGGGGGGGGGGGGGFGGGGGFGCGFGGGGGGGGGGFGFDFFFGFGFB>EFFFABG57AAACF>BFGFFBFFF?F<EFDFF92((6(74;FFFF;88@@;BF(71:<AAA4<663?B9)6>B9
@M00200:207:000000000-ALC1F:1:1101:19116:5775 2:N:0:5
TACGCGGGTATCTAATCCTGTTCGCTCCCCACACTTTCGCTCCTCAGCGTCAGGTCATGCCCAGAGAACCGCCTTCGCCACCGGTGTTCCTCCTGATATCTGCGCATTTCACCGCTACACCAGGAATTCCGTTCTCCCCTGCATACCTCTAGTCTGCCCGTATCGAAAGCAAGCCAGGTGTTAAGCACCTGGATTTCACTCCCGACGCGCCAAACCGCCTACGAGCCCTTTACACCCAGTTGATCTG
+
CCCCCFGGGGGGGGFGGGGGFGF7FEGCFFFGCFFGGGGCGGGGGGFGGGGGGCFGGGGGGGGG8EF@FFGG+CFFGGGGGCGGGGFGGGGGGGGGGCCCGFGGGGGGGGFGGGGDEGGGGGGGFFEGGG83=@FGGGGFFG?DFF?FGFCEGGCDDGCG7+AG>FCEECFFAB>FFFFGGG+48CFFFAGF)=*3BEFEE85(>B>9B(49(6A<B>F6?B<FF690743A24?FFFBFB:4)64)
@M00200:207:000000000-ALC1F:1:1101:15857:5781 2:N:0:5
TACTAGGGTATCTAATCCCGTTCGCTACCCTAGCTTTCGTGCATCAGCGTCAGAAAAGATCCAGTAAGCCGCTTTCGCCACCGGTGTTCCTGATGATATCAACGCATTTCACCGCTCCACCATCAGTTCCGCTTACCCCTATCTTCCTCTAGTACAGCAGTATTGGGCGCAGTTCCTCGGTTGAGCCGAGGGATTTCACACCCAACTTACTGCACAGCCTACGCACCCTTTAAACCCAGTTGATCTG
+
CCCCCGGGGGGGGGGGGGGGGGGGGGGGGGGGGGGGGGGGGGGGGGGGGGGGGGGGGGGGGGGGGGGGGGGGGGGGGGGGGGGGGGGGGGGGFGGGGGGGGGGGGGGGGGGGGGGDGGGGGGGGGGGGGGGGGGGGGGGFGGGGGFGFGFFGGGGGGGGGGGCGF508@GFFFFFFAF>>CDEFFGFFEFG>DFFFFEFEBAA=B@BF=B4@=BFFFFFFBDDFFFFFFDFFCEFFDF@@?36?E?E
@M00200:207:000000000-ALC1F:1:1101:9063:5788 2:N:0:5
TACTGGGGTATCTAATCCCGTTTGCTCCCCACGCTTTCGCGCCTCAGCGTCAGGGTATGCCCAGGGACCCGCCTTCGCCACCGGTGTTCCTCCCGATCTCTACACATTTCACCGCTACACCGGGAATTCCACTCCCCTCTGCATCACTCAAGATCGGCAGTATCGGACGACCCTCCCAGGTTGAGCCCGGGGATTTCACGACCGACTTGCCAACCCGCCTACGCGCACTTTACACCCAATTGACCTGAGA
+
CCCCCGGGGGGGGGGGGG<FEGGGGGGGGGGGGGGGGGGGCGCFGGGFFGGGG,<6,,C<EGGG,7<,@@FGEGCGGCFGGFFGGGEGGGG<FG7FG:DFFFG9FGGGGGGGGDEDEGGGFGG>EEFGGGG,?D+@CFGF8C,+7*AFGFEFD+59+9DDG+?+99*49C*/*)::*)/*=;AFF4A:/?CD6;A@FCA1((3(31413544)47<(4;:(4((24(74?)-)-=?9??(),.))-334<
@M00200:207:000000000-ALC1F:1:1101:14005:5795 2:N:0:5
TACAAGGGTATCTAATCCCGTTTGCTACCCTAGCTTTCGCACCTCAGTGTCAGATCGGGTCCAGTGAGCCGCTTTCGCCACCGGTGTTCCTCCAGATATCTACGCATTTCACCGCTCCACCTGGAGTTCCGCTCACCCCTACCCGCCTCGAGTCCGCCAGTATCACGCGCAATTCCCCGGTTAAGCCGGGGGATTTCACACGTGACTTAGCGAACCACCTACGTGCTCTTTATACCCAATTGATCTG
+
CCCCCGGGGGGGGGGGGGGGGGGGGGGGGGGGFGGGGGGGGGGGGGGGGGGGGGGGGGGGGGGGGGGGGGGGGGGGGGGGGGGGGGGGGGGGGGGGGGGGGGGGGGGGGGGGGGGGGGGGGGGFEFGGGGGGGGGGGGGFGGGGEEGFGFGGGFGGGGGGGCBGFFFGFGFBFFFFFFEGEGEFFGFFF4DB0>FFFFFEEBD6;;EEFFFFFBF>??FFBF:?<F?<<)6<4:FBBB1<D<ABAF>
@M00200:207:000000000-ALC1F:1:1101:24204:5812 2:N:0:5
TACCCGGGTATCTAATCCCGTTCGCTACCCTAGCTTTCGTACCTCAGCGTCAGAAGAGACCCAGTCAGCCGCTTTCGCCACCGGTGTTCCTGATGATATCAACGCATTTCACCGCTCCACCATCAGTTCCGCTGACCCCTGTCTCCCTCAAGCCATGCAGTATGAAGCGCAGTTCCTCGGTTGAGCCGAGGGATTTCACACCTCACTTACATGGCCGCCTACGCACCCTTTAAACCCAATTGATCTG
+
CCCCCGGGGGGGGGGGGGGGGGGGGGGGGGGGGGGGGGGGGGGGGGGGGGGGGGGGGGGGGGGGGGGGGGGGGGGGGGGGGGEGGGGGGGGGGGGGGGGGGGGGGGGGGGGGGGGGGGGDFGGGGGGGGGGGGGGGGGDFDFGGGFGFGFGGGGGGGFGGGGFGFFFGFGFFFFFF?FEGGGBFFGFFFFGBDFF9>5CEE>=BEFC:>EEF?:?E(1:<?F0:86;@@@@F?>FFFFF04,)44<A
@M00200:207:000000000-ALC1F:1:1101:12423:5818 2:N:0:5
TACTAGGGTATCTAATCCTGTTTGATCCCCACGCTTTCGTGCCTCAGTGTCAATATTCGTGTAGCCAGCTGCCTTCGCAATTGGTGTTCTATGTCATATCTAAGCATTTCACCGCTACATGACATATTCCGCTAACCTCCACGGTATTCAAGACTGATAGTATCAATGGCAGTTCCCAAGTTAAGCTCGGGGATTTCACCACTGACTTACCAACCCACCTACGCACCCTTTAAACCCAATTGATCTG
+
CCCCCGGGGGGGGGGGGGGGGGGGGGGGGGGGGGGGGGGGGGGGGGGGGGGGDFCGGGGGGGGGGGGGGGGGGGGGGGGGGGGGGGGGGGGGGGGGGGGGGGGFFGFGGGGGGGGGGGGGGGGGGDGGGGGGGGGFGFGFGGGGG?FFGF,@?FGFGGGCFGCFF;DFBFFFFFFF?DFCFGB?FGFFFBGFF>FFFDFC@FE55@ECFFFFFA@):A9CFEFA4>B@DB98ACFF@>DFFFF???:
@M00200:207:000000000-ALC1F:1:1101:6596:5823 2:N:0:5
TACCCGGGTATCTAATCCCGTTTGCTCCCCTGGCTTTCGTGTCTCAGCGTCGGCACATCCCCAGCGACCTGTTTTCACCTTCGGCGTTCCAAGCGATATCTACGCATTTCACCGCTCCACCGCTTGTTCCAGTCGCCCCTGAATGGCCCAAGACGCCCCGTATACCCAGCAGTTCCACGGTTGAGCCGTGGGATTTCACAAGGTACTTAGGCATCCGCCTACACACGCTTTATACCCAATTGATCTG
+
CCCCCEGGGGGGGGGGGGGGFGGGGGGGGGGGGGGGGGGGGGGGGGGGGGGGGGGGGGGGGGGGGGGGGGGGGGGGGGGGFGGGGGGGGGGGGGGGGGGGGGGGGGGGGGCGGGGGGGGGGGGGGGFGGGGGGGGGGGGFGGGGGFGFFEGGGGGCDC*7CGFGFFFGFGFFFFFF+@B>:D)?FGFFE4<:;FF<CFFEE07<;CEECEEF@E6=?@;D<@1:DFF;6?1<9<F6:<?FA?<<<<2
@M00200:207:000000000-ALC1F:1:1101:25965:5830 2:N:0:5
TACGAGGGTATCTAATCCCGTTTGCTCCCCTGGCTTTCGCGCATCAGCGTCAGAACCGATCCAGCAAGCCGCCTTCGCCACCGGTGTTCCTCCTGATATCTACGCATTTCACCGCTCCACCAGGAGTTCCGCTTGCCCCTCTCGGCCTCAAGCCCCACAGTATCGGATGCCATTCCTTGGTTGAGCCAAGGTCTTTCACATCCGACTTACAGAACCGCCTACGCGCCCTTTAAGCCCAATTGATCTG
+
CCCCCGGGGGGGGGGGGGGGGGGGGGGGGGGGGGGGGGGGGGGGGGGGGGGGGGGGGGGGGGGGGGGGGGGGGGGGGGGGGGGGGEGGGFGGGGGGGGGGGGGGGGGGGGGGGGGGGGGGGGGGGGGGGGGGGGGGGGGFGGGGGFGFGFCFCGGGGGGGGGFGEF>EAFFFFFFFFFFFGG>FFFFF)A4ABA=*1*:*@=39@B@@FEEFF@FDFFFFD@<9163>90:2<<?)8<4?B?2444:
@M00200:207:000000000-ALC1F:1:1101:6058:5834 2:N:0:5
TACGCGGGTATCTAATCCTGTTTGCTACCCACGCTTTCGCGCATCAGCGTCAGTACCGGTCCAGGTAGCCGCCTTCGCCACTGGTGTTCCTCCCAATATCTACGCATTTCACCGCTACACTGGGAATTCCGCTACCCCCTCCCGGCCTCAAGCCAGACAGTTTCAAAGGCAGTTCCTCAGTTGAGCCGAGGGATTTCACCTTTGACTTGTATAGCCGCCTACGCGCCCTTTAAACCCAATTGATCTG
+
CCCCCGGGGGGGGGGGGGGGGGGGGGGGGGGGGGGGGGGGGGGGGGGGGGGGGGGGGGGGGGGGGGGGGGGGGGGGGGGGGGGGCDGGGGGGGGCFGGFGGGGGGGGGGGGGGGGGGGFEFGGGGGGGGGGDGGGC?FGEGEED>?DFGFGGG5;FDGFFFGFGFFFGFG>?A;1@A6+@@=FFFF4?BB552))7:6=3@;ACECFCE>)9?EF;@0>D<@F9B9BFFF?>5:=:(8:792<5<).
@M00200:207:000000000-ALC1F:1:1101:23558:5834 2:N:0:5
TACTGGGGTATCTAATCCCGTTTGCTCCCCTGGCTTTCGTGTCTCAGCGTCAGCGGATCCCCAGTCATCTGTTTTCACCGTCGGCGTTCCAAACGATATCTACGCATTTCACCGCTCCACCGTTTGTTCCGATGACCCCTGGATCGCTCAAGACCGCCAGTATGCCCGGCCGTTCCCCGGTTGAGCCGGGGGATTTCACGCGGGCACTTAACGGTCCGCCTACACACGCTTTACACCCAATTGATCTG
+
CCCCCGGGGGGGGGGGGGGGGGGGGGGGGGGGGGGGGGGGGGGGGGGGGGGGGGGGGGGGGGGGGFGGGGGGGGGGGGGGGGGDGGGGGGGGGGGGDGGGGGGGGGGGGGGGGGGGGGGGGGGGGCFGGGC>DGDDDGGFGGGGGFDFGEGCFGGGGGGGGFFGFFFEFGEE5=A696?DGDEAFGFFEFGBBFF3CEF:?>B06>?72<<><1;601948:?B:3?F>6?15)9FF>?:?B2<A<<)
@M00200:207:000000000-ALC1F:1:1101:22968:5842 2:N:0:5
TACGGGGGTATCTAATCCCGTTTGCTCCCCTGGCTTTCGCGTCTCAGCGTCGGCACACCCCCAGCAACCTGTCTTCACCTTTGGCGTTCCAAGCGATATCTACGCATTTCACCGCTCCACCGCTTGTTCCGGTTGCCCCTGAGTGGCCCAAGATCGCCAGTATGCCCAGCAGTTCCACGGTTGAGCCGTGGGATTTCACAAGACACTTAACGATCCGCCTACACGCGCTTTAAGCCCAATTGATCTG
+
CCCCCGGGGGGGGGGGGGGGGGGGGGGGGGGGGGGGGGGGGGGGGGGGGGGGGGGGGGGGGGGGGGGGGGGGGGGGGGGGGGGGEEGGGGGGGGGGGGGGGGGGGGGGGGGGGGGGGGGGGGGGGGGGGGGCDGGGGGGFFFGGG?DFFFGF>GGGGGDGGCFGFBFGFGAFFFFFFFEGCGFFFFAA=ADE(;;@FFF?@?FFFFEFFCFF6?FB6????F7<6>;;FB?FFAF:?F61:744<9>
@M00200:207:000000000-ALC1F:1:1101:15493:5846 2:N:0:5
TACTGGGGTATCTAATCCTGTTTGCTCCCCACGCTTTCGCGTCTCAGCGTCAGTCATCGTCCAGAAGGCCGCCTTCGCCGCAGGTGTTCTGCTTGATATCTACGAATTTCACCTCTACACCAAGCATTCCACCTTCCTCTCCGAGACTCAAGCGAAGCAGTTTCGGATGCGCTTCCACGGTTGAGCCGTGGGCTTTCACATCCGACTTGCCAAGCCGCCTACACGCGCTTTAAACCCAGTTGATCTG
+
CCCCCGGGGGGGGGGGGGGGGGGGGGGGGGGGGGGGGGGGGGGGGGGGGGGGGGGGGGGGFGGGGGGGGGGGGGGGGGGGGGGGGGGGGGGGGGGGGGGGGGGGGGGGGGGGGGGGGGGGGGGGGGGGGGGGGGGGGGGFGGGDG>GFGFGEFD6DGGGGGCEGBFFGFGFEEDFFFFFDFGFFFGFEF5CFFFFFFFFFFFFF=@@@AFE<E@FFFFFF083;<F>FB?BFFFF@:::BF>B>24<
@M00200:207:000000000-ALC1F:1:1101:24118:5873 2:N:0:5
TACAGGGGTATCTAATCCTGTTCGCTCCCCACGCTTTCGTGCCTCAGCGTCAATATAGGTCTAGCCAGCTGCCTTCGCAATTGGTGTTCTATGGCATATCTATGCATTTCACCGCTACATGCCACATTCCGCTGACCTCATCCTAATTCTAGCACAGCAGTATCAAAAGCAATTTTACGGTTGAGCCGCAAACTTTCACTCCTGACTTACTGCGCCGCCTACGCACCCTTTAAACCCAGTTGATCTG
+
CCCCCGGGGGGGGGGGGGGGGGGGGGGGGGGGGGGGGGGGGGGGGGGGGGGGGGGGGGGGGGGGGGGGGGGGGGGGFGGGGFGGGGGGGGGGGDGGGGGGGFGGGGGGGGGGGGGGGGGGGGECGGGGGGGGGGGGGGGFGGGGG7FFGFGGGGGGGGGGGGFGFFFGFGFBB*DFFF>6@DBFFGFFFEDEFFFFFFFF5@EFFF;ECE;EB5@>AFFFFDFBFFFFFFBFCEF);;(./7<EEFE
@M00200:207:000000000-ALC1F:1:1101:19405:5891 2:N:0:5
TACGAGGGTATCTAATCCCGTTTGCTACCCTAGCTTTCGCACCTCAGCGTCAGATGTGGTCCAGTGAGCCGCTTTCGCCACCGGTGTTCCTCCAGATATCTACGCATTTCACCGCTCCACCTGGAGTTCCACTCACCCCTACCACCCTCGAGCCTGCCAGTATCGGGTGCAATTCCTCGGTTGAGCCGAGGGATTTCACACCCGACTTAGCAGACCGCCTACGTGCGCTTTAAGCCCAATTGATCTG
+
CCCCCGGGGGGGGGGGGGGGGGGGGGGGGGGGGGGGGGGGGGGGGGGGGGGGGGGGGGGGGGGGGGGGGGGGGGGGGGGGGGGGGGGGGGGGGGGGGGGGGGGGGGGGGGGGGGGGGFGGGGGGGGGGGGGGGGGGGFDFGGGGGFGFGFGCGGGGGGGGGGFGDFFGFGFFFFFFFFFGGGFFFFFFFEGFDFFFFFFFF29@FF29E;EE<@FF@@;F?@DDDDB>FFFFFA?9:?(8<?>B<BF
@M00200:207:000000000-ALC1F:1:1101:25658:5907 2:N:0:5
TACCGGGGTATCTAATCCCGTTCGCTACCCTAGCTTTCGTGCCTCAGCGTCAGTAGAGACCCAGTGAGCCGCTTTCGCCACCGGTGTTCCTTAGGATATCAACGCATTTCACCGCTCCACCCTAAGTTCCGCTCACCTCTGTCTCCCTCGAGCACGGTAGTTTTGAGCGCAGTTCCTCAGTTAAGCTGAGGTATTTCACACCCAACTTTCCGCACAGCCTACGCACCCTTTAAACCCAGTTGATCTG
+
CCCCCGGGGGGGGGGGGGGGGGGGGGGGGGGGGGGGGGGGGGGGGGGGGGGGGGGGGGGGGGGGGGGGGGGGGGFGGGGGGGGGGGGGGGGGGGGGFGGGFGGGGGGDGGGGGGGGGGGGGGGGGEGGGGGGGGGGGDGFGGFGGFGBGF6?86DDDG6DDFFGFF?GF>>>EFFFFFFFBCF>8CAA9>;FEFFFC<BEE@=>2>D@EFFDD@BF;@DF88?01:(6;;3>E<AFFD?F)-4<A>-
@M00200:207:000000000-ALC1F:1:1101:20025:5908 2:N:0:5
TACCCGGGTATCTAATCCTGTTTGATCCCCACGCTTTCGTGCCTCAGTGTCAATGACGGCGTAGCGAGCTGCCTTCGCAATAGGTGTTCTGTGTCATATCTAAGCATTTCACCGCTACATGACACATTCCGCCCGCCTCCACCGTATTCAAGACCGATAGTATCAACGGCAGTTCCCTCGTTAAGCGAGGGCATTTCACCACTGACTTTCCGGTCAACCTACGCACCCTTTAAACCCAATTGATCTG
+
CCCCCGGGGGGGGGGGGGGGGGGGGGGGGGGGGGGGGGGGGGGGGGGGGGGGGGGGGGGGGGGGGGGGGGGGGGGGGGGGGGFGGGGGGGGGGGGGGGGGGGGGGGGGGGGGGDGGGGGGGGGGGGGGGGGGDEGGGGGFGGGGGFGFGFFGGCFD>>GGGGFGFFFGEGFFFECFFFFGGFFFFGF>>D)?BAFE=?FBBFEFFFFFFFF;;B:@FFF@;@6@FFFFF:?2AAFF014:A?F4)<B
@M00200:207:000000000-ALC1F:1:1101:14787:5944 2:N:0:5
TACCAGGGTATCTAATCCCGTTTGCTACCCTAGCTTTCGTCCCTGAGCGTCAGTAATGAGCCAGTAAAGCGCCTTCGCGACTGGTGTTCCTCCCGATCTCTGCAGATTTCACCCTTACACCGGGAATTCCCTTTACCCCTCTCATACTCTAGTCTGGAAGTTTCGAATGCAGTTCCACAGTTAAGCTGTGGGCTTTCACATCCGACTTTCCAAACCGCCTACGGACCCTTTAAACCCAGTTGATCTG
+
CCCCCGGGGGGGGGGGGGGGGGGGGGGGGGGGGGGGGGGGGGGGGGGGGGGGGGGGGGGGGGGGGGGGGGGGGGGGGGGEGGGGFGGGGGGGGGGGGGGGGGGGCGFGGGGEGGGGGGGGGDECGGGGGGEGGGGGGGCFGGGGGFGFGFGGGGGGFAFDFFDF>FFGFGFF<D;FDFFFGG7C?FFFFFGB9AF@FFFE<@08==AFFEEECEFFFFBFFF=(-5@DB@@C97=F;01@EF?347>
@M00200:207:000000000-ALC1F:1:1101:11115:5954 2:N:0:5
TACTGGGGTATCTAATCCTGTTTGATCCCCACACTTTCGTGCCTCAGCGTCAGTTACAGTCTAGTAAGCTGCCTTCGCTATAGGTGTTCTTGACGATATCTAAGCATTTCACCGCTACACCGTCAATTCCGCCTACCTCATCTGTACTCTAGCCCCACAGTATCAATGCCACCCTCCCAGTTAAGCTGGAATATTTCAGCACTGACTTACAGGGCCGCCTACGCACCCTTTATACCCAATTGATCTGCGCT
+
CCCCCGGGGGGGGGGGGGGGGGGGGGGGGGGGGGGGGGGGGGGGGGGGGGGGGGGGGGGGGGGGGFGGFGFGGGGGGGGGGGGGGGGGGGGGGGGGGGGGGGGCGGGGGGGFGGGGGGGGGDEEGGGGGGGGGGGGGGGFGGGGGFGFGFGFGGDGGGG?FGFGFFFGFCFFFFFFFE6DFFFFFGFFFD6DEFFEBEFEEBFB@5CEE@@CCA>DFFBFDFF9@=9>DDEFFFFFFFBBE=45?C**(((
@M00200:207:000000000-ALC1F:1:1101:20917:5963 2:N:0:5
TACCGGGGTATCTAATCCTGTTTGCTCCCCACGCTTTCGCGTCTCAGCGTCAGTAACGTCCCAGCGAGCTGCCTTCGCCATTGGTGTTCCTCCCGATATCTGCGCATTTCACCGCTACACCGGGAATTCCACTCGCCTCTTCCGAACTCTAGTCCGGCAGTATCGACCGGCATCCCAGGGTTGAGCCCTGGACTTTCACAGCCGACTTACCGGACCGCCTACACGCGCTTTAAACCCAATTGATCTG
+
CCCCCGGGGCFGGGCGGGGGGGGGGGGGGGGGGGGGGGGGGGGGGGGGGGGDGGGGGGGGGGGGGGGGGGGGGGGGFGGGGGGGGGGGGGGGGG@FGGGGGGGGGGGGGGGGGGDGGGGGGGGGGGGGGGGFFGGDGGGFGGGGGFGFGFGFGGGC5>DGFGFG?*/@/?;BFFAFF4AD86>6;GFFFFF4==FCF<664;<B9BFFDA::9(817>><<?:??9091(()-:=FF?B7>><AFFF
@M00200:207:000000000-ALC1F:1:1101:22879:5969 2:N:0:5
TACGGGGGTATCTAATCCTGTTTGCTCCCCTAGCTTTCGCACCTCAGCGTCAGGAACGCGCCAGTCACTCGCTTTCGCCTCCGGCGTTCCTCCTGATATCTACGCATTTCACCGCTTCACCAGGAGTTCCAGTGACCCCTCACGCCCTCGAGCCCGGTATTTTCGCCCGCCGTTTCGACGGTAAGCGTCGAGATTCCACGACCGATTTGCCGAGCCGCCTACGTGCCCTTTATGCCCAGTTGATTTGTGCT
+
CCCCCGGGGGGGGGGGGGGGGGGGGGGGGGGGGGGGGGGGGGGGGGGGGGGGGGFGGGGGGGGDFGGGCGGGGGGGGGGGGG@FGGGGGGGGGG=EGCFFGCFGGGGGGGGGGGGGGGGGE?FGGGGGGGFGFG79DDGFG7CGGFGFGDDED7CG5;CFFGFGE4A7BGB?B=6A>)8D5D5:AFAB>>DF:>?<F)9301761(434<A0((079;>B???F:?:7?04)).97??B:A)6).64-())
@M00200:207:000000000-ALC1F:1:1101:10120:5973 2:N:0:5
TACTGGGGTATCTAATCCCGTTTGCTCCCCTAGCTTTCGCGCCTCAGCGTCAGGAAGGGTCAAGTTTGCCGCTTTCGCCACTGGCGTTCCCACCGATATCAACACATTTCACCGCTCCACCGGTAGTTCCGCAAACCCCTATCCCCCTCGAGCGATACAGTACTGGGAGCTATTCCACGGTTGAGCCGATGGGATTTCACTTCCAACTTATATCGCCGCCTACGCGCCCTTTCTGCCCAGTTGATCTG
+
CCCCCGGGGGGGGGFGGGGGGGGGGGGGGGGGGGGGGGGGEGGGGGGGGGGGGGG8FEGGGG<FGGGGGGGGGGGGGGGGGGGFGGGGGGGGGGGDGGGGGGGGGGGGGGGGGCEGGGGGGGGEGGGFFFGGGGCFGGGFFGGGGFGFGFGGGGGFGGG>FFFGAFFC>>FFFEFFFFFGGGFAFFFAAEGDB4FDFCFEFFFE<CEFE<E)9?A@0:9@7282>026((:?2:9F?BF0?B<9:4))
@M00200:207:000000000-ALC1F:1:1101:21287:5990 2:N:0:5
TACCCGGGTATCTAATCCTGTTTGCTCCCCACGCTTTCGCGTCTCAGCGTCAGTACCGTCCCAGCGAGCTGCCTTCGCCATCGGTGTTCCTCCCGATGTCTGCGCATTTCACCGCTACACCGGGAATTCTACTCGCCTCTTCCGGACTCTAGTCCGGCAGTATCGACCGGCATCCCCGGGTTGAGCCCTGGACTTCCACAACCGCCTTCCCCGACCGCCTCCACCCGCTTTATACCCAATTGCTCCGACAC
+
<ACCCGEGGGGGFFGGGGGGFEFGGGGGGGFFGGGGGGEGGGGGGGFFG@E@CGGF@@F@FFFGGC@@FGGGGGGG,FFEE,@FF7BFGGGGGGGE:CGGGGG7FGG4,@4CFEGGGGGGF>EEGC>8D,=D+2==D==?AGG++*=9DFC,2?9+7@*<72;99***3*:))(;A)))1=3)0)2;;5A:4=6F););63867(,,()(,((,791;90((,((-(((--).:??>312)5).-4((-((
@M00200:207:000000000-ALC1F:1:1101:13236:5990 2:N:0:5
TACCGGGGTATCTAATCCTGTTTGATCCCCACACTTTCGTGCCTCAGCGTCAGTTACAGCCTAGTAAGCTGCCTTCGCTATAGGTGTTCTTGACGATATCTAAGCATTTCACCGCTACACCGTCAATTCCGCCTACCTCATCTGTACTCTAGCCCCGCAGTATCAATGCCACCCTCCCAGTTAAGCTGGGATATTTCAGCACTTACTTACAGGGCCGCCTACGCCCCCTTTAAGCCCAATTGATCTG
+
CCCCCGGGGGGGGGGGGGGGGGGGGGGGGGGGEGGGGGGGGGGGGGGGGGGGGGGGGGGGGGGGGGGGGGGGGFCFGGGGGEFGGGGGGGGGGGGGGGGGGGGGGGGGGGGGGGGDGGGGGGGGGGGFDEGGGGGGGGGFGGFFGFGFGFGEFGGGGGDDG8=FF+DEFDFFFFFFFEA9E<ECFD95FAGFFAF7F@BEA8C)98CC5AAEB>EFFF=253(/(8=>BFFF?3FF;((,>=CEEFF
@M00200:207:000000000-ALC1F:1:1101:6172:5990 2:N:0:5
TACTGGGGTATCTAATCCCGTTTGCTCCCCACGCTTTCGCGCCTCAGCGTCAGTCACCGTCCAGAAGGCCGCCTTCGCCACCGGTGTTCCTCCCGATCTCTACACATTTCACCGCTACACCGGGAATTCCACCTTCCTCTCCGGGACTCAAGAGAAGCAGTTTCGGGCGCAGTTCCTCGGTTGAGCCGAGGGATTTCACACCCGACTTGCCTCCCCGCCTACGCGCCCTTTAAACCCAGTTGATCTG
+
CCCCCGGGGGGGGGGGGGGGGGGGGGGGGGGGGGGGGGGGGGGGGGGGGGGGGGGGGGGGGGGGGGGGGGGGGGGGGGGGGGGGGGGGGGGGGGGEGGGGGGGGGGGFFGGGGGGGGGGGGGEGGGFGGGGGGGGGGGGFGFGGGFGFGFG?DGCFFFGG:CFGFFFGFGFEFFFF>BECGG>AFGFFFFGFFFFFF?FCEF9@@FF6>BBFF?FBFF>B(4296>;>BB:)).=??B?3AA4)6<2
@M00200:207:000000000-ALC1F:1:1101:27546:6022 2:N:0:5
TACTGGGGTATCTAATCCTGTTTGCTCCCCACGCTTTCGCGTCTCAGCGTCAGTACCGTCCCAGCGAGCTGCCTTCGCCATTGGTGTTCCTCCTGATATCTGCGCATTTCACCGCTACACCAGGAATTCCACTCGCCTCTTCCGGCCTCTAGCCCGACAGTATCGGTCGGCCTCCGAGGGTTGAGCCCCCGACTTTCACAACCGACTTACCGGACCGCCTACCGGCTCTTTATGCCCAGTTGACCGGAGA
+
CCCCCGGGEGGGGGFGFEFCFGAFFGGGGCGGGG,BFGGGGEGDFFGFGGCFGGGFFFGGGGFCFEECGGCFFBF9DGGGEFGCFFF@EFCFGGFDFGFGFDACGCF@DD,9?ECDGGGFFBE7?DFFEFCFD86C8+=FG=D>C*+0=56=DF?6=CDDGFFGBBDEBGF5*:AED>A44?A6A4A6??DEB55)+9+.;7(2(6:<9738(3<-(((,4(((,-(,,)).5<4*.3.(6).))(((((
@M00200:207:000000000-ALC1F:1:1101:8073:6027 2:N:0:5
TACAAGGGTATCTAATCCCGTTCGCTACCCTAGCTTTCGTACCTCAGCGTCAGAAGAGACCCAGTAAGCCGCTTTCGCCACCGGTGTTCCTGATGATATCAACGCATTTCACCGCTCCACCATCAGTTCCGCTTACCCCTGTCTCCCTCAAGCCATGCAGTATGAAGCGCAGTTCCTCGGTTGAGCCGAGGGATTTCACACCTCACTTACATGGCCGCCTACGCACCCTTTAAGCCCAGTTGATCTG
+
CCCCCGGGGGGGGGGGGFGGGGGGGGGGGGGGGGGGGGGGGGGGGGGGGGGGGGGGGGGGGGGGGGGGGGGGGGGGGGGGGGGGGGGGGGGGGGGGGGGGGGGGGGGGGGGGGDEDGFGGGGGGGGGGGGGGGGGGCFG?GGGGGFGFGFGDFGGFFGGGGGFGFFFGEGFFFFFFFFFGGGFFFGFFEEGFAAFEFFFE>ABDFFFE*8@ECFF2929@FFFFF>FFFF3)9@FFDF@EC6:>BF<
@M00200:207:000000000-ALC1F:1:1101:22640:6029 2:N:0:5
TACGAGGGTATCTAATCCTGTTTGCTCCCCACGCTGTCGCGCCTCAGCGTCAGGGCTGGTCCAGCTGGCCGCCTTCGCCACGAGTGTTCTCCCCTATATCTACGCATTTCACCGCTACACAGGGAATTCCACCAACCTCTCCCAGCCTCAAGTCCCGCAGTTTCTACCGACTTCACACGGTTGAGCCGTGCGCTTTCACAGCAGACATACGTGACCGCCTACGTGCCCTTTAAACCCAGTTGATCTG
+
CCCCCGGGGGGGGFGGGGGGGGGGGGGGGGGGGGGGGGGGGGGGGGGGGGGGGGFGGGGGGGGGGGGCEGGGGGGGGGFGGGGCFGGGGGG?FGGCFGFGGGGGGGGGGGGGGDGDGGGGGFFEGGGCFGGGFGGGD6DFGGGGGFGFGDGGGGGGGE+0+=;DFFFGFC>EFFFFFFEC?DEA>DFFF4?DFDBDF?FF9@FF18@C<@@F3=FEFFB?DFD3=DFBF:?244BFBF(46<444-5
@M00200:207:000000000-ALC1F:1:1101:22859:6035 2:N:0:5
TACTGGGGTATCTAATCCCGTTTGCTCCCCTAGCTTTCGCGCCTCAGCGTCAGTATTGGGCCAGATGAGCGCTTTCGCCACCGGTGTTCCTCCTGATATCTACGCATTTCACCGCTACACCAGGAATTCCCTCATCCTCTCCCATACTCTAGTCCGGCAGTTTGAGATGCAGGTCCTCGGGTGAGCCGAGGGATTTCACATCTCACTTGCCGAACCGCCTACACGCCCTTTAAACCCAATTGATCTGATAT
+
CCCCCDFGGGGGGGGGGGGGGGGGGGGGGGGGGGGGGGGGGGGGGGGGEGGGGGGGGGGGGGGG,FEFGGGGGGGGFGGGGGGFGGGGGGGGGGGDGGGGGFGGGGGGGGDGGEGG6F9FFFFG7,EEGGG8FGGGGGGFGFGGGFGFG+@DDFGDCEC6?FF?=:FG8D?A6C59AF>D>F>FAFFF>ADF5>ABFAFFCF*1/>=E@EFF29DB61(1;@(5;@DF>@FCFFFFF(8:A?))-).-)6)
@M00200:207:000000000-ALC1F:1:1101:8695:6035 2:N:0:5
TACGGGGGTATCTAATCCTGTTTGCTCCCCACGCTTTCGCACTTGAGTGTCAGTACTGGACCAGAAGGCCGCCTTCGCCACTGATGTTCCTCCCGATATCTACGCATTTCACCGCTACACCGGGAATTCCGCCTTCCTCTTCCGTACTCCAGCAACACAGTCTCGAATGCAATTCCCAGGTTGAGCCCGGGGCTTTCACACCCGACTTACGTCGCCACCTACGTGCGCTTTAAACCCAATTGATCTG
+
CCCCCEGDGGGGGGFGGGGGGGGGGGGGGGGGEGGGGGGGGGGGGGGGGGGGGGGGGGGCFGFC,BFGGGDGGGGGGGGGGGGDGGGGG;FG:===F+>FGGFGGDGGGEGGGEGGGGDGGGDC:CGGGGFGGGGGGGGFDGEDGFGFGFEGGGDFCGGFGFFGFF*CFGA0BEF>A/9C?FAA>GF>;6?A6>FFFEFFF?BF@@FFFFD@@1BFFFFF7BB?(:>60:B2):FFB0(4>?2)-6.
@M00200:207:000000000-ALC1F:1:1101:9219:6043 2:N:0:5
TACGAGGGTATCTAATCCCGTTTGCTACCCTAGCTTTCGTGCCTCAGCGTCAGTAGAGACCCAGTAAGCCGCCTTCGCCACCGGTGTTCCATCGGATATCAACGCATTTCACCGCTCCACCCGATGTTCCGCTTACCTCTGTCTCACTCAAGCACAGCAGTATCGAAAGCAGTTCCTCCGTTGAGCTGAGGTATTTCACTCCCGACTTGCTGCACCGCCTACGCACCCTTTATGCCCAATTGCTCTG
+
CCCCCEGGGGGGGGGGGGGGGGGGGGGGGGGFGGGGGGGGGGGGGGGGGGGGGGDGC<FGFGGGFEEGGGGGGGGGGGGGGGG@FGGGGGGGGGE:FGGGGFGGGEGGGGGGGEGGGGCFGGGGGGDGGGGGGGGGGGGFGGGGG?FFGFGEFGGG?E68=9;EBF5C>C6CFFFF98*0A**@FCC*;*;FCFFFF4:AEFF=25@AEC*47(;=BFB=5@;>0;B@?D;)75FF@)(/74.)/3)
@M00200:207:000000000-ALC1F:1:1101:23648:6044 2:N:0:5
TACCGGGGTATCTAATCCTGTTCGCTCCCCACGCTTTCGCGTCTCAGCGTCAGTACCGTCCCAGAGAGCTGCCTTCGCCATTGGTGTTCTTCCTGATATCTGCGCATTTCACCGCTACACCAGGAATTCCACTCTCCTCTTCCGGACTCTAGCCAGACGGTTTCTGTCGACGTCTGGAGGTTAAGCCTCCAGTTTTCACAACAGACCTGTCTGGCCGCCTACACGCTCTTTAAACCCAATTGATCTG
+
CCCCCGGDGGGGGGGGGGGGGGGGGGGGGGGGGGGGGGGGGGGGGGGGGGGGEGGGGGGGGGGGEFEEGGGGGGGGGGGGGGGGGGGGGGGGGGGGGGGGGGGGGGGGGGGGGGEGGGGGGCGGGGGGGGGGGFGGGGGFGGG>E*@AFFG8FGGGGGGGGGEGFFFFF6@>BDFF5<F5EGFFFGFFFF7AEFFFF49/*6B=BF==BE=C43852197?DF@@96<DFEECEAF<F:?444<AA4
@M00200:207:000000000-ALC1F:1:1101:21143:6046 2:N:0:5
TACTAGGGTATCTAATCCTGTTTGCTCCCCACGCTGTCGCGCCTCAGTGTCAGAACTGGTCTAGCTGGCCGCCTTCGCCACGAGTGTTCTCCCCCATCTCTACGCATTTCACCGCTACACGGGGAATTCCACCAGCCCCTCCCAGCCTCAAGTCCTGCAGTTTCTACCGACAAAATACAGTTGAGCTGTCCGCTTTCACAGTAGACATACAGAACCACCTACGCGCCCTTTAAACCCACTTGATCTG
+
CCCCCGGCGGGGGGGGGGGGGGGGGGGGGGGGGGGGGGGGGGGGGGGGGGGGGGGGGGDGGGGEGGGGGGDGGGGGGGGGGGCEFGGGGGGGGGGGGGGGGGG7FEGGGGGGGGGGGGGGGGGGGGGGGGGGGGGGGGGFGGGFFFFFGFC9EGGGGGGGGGFGFFFF50?>58AA5FCFGGA@CFFAB*;@AFEFFEFFEEFE4CCE4BEC=36>B>DD9@196@9BFDF93>FFFF;;E)444A<
@M00200:207:000000000-ALC1F:1:1101:23558:6055 2:N:0:5
TACGCGGGTATCTAATCCTGTTTGCTCCCCACGCTTTCGCGCCTCAGCGTCAGAACCGGACCAGTCAGCCGCCTTCGCCACTGGTGTTCTTGCGAATATCTACGAATTTCACCTCTACACTCGCAGTTCCACTGACCTCTTCCGGTCTCAAGCCAATCAGTATCGAAGGCAATTCTGTGGTTGAGCCACAGGCTTTCACCCCCGACTTAATCGGCCGCCTACGCGCCCTTTATACCCAATTGATCTG
+
CCCCCGDGFEFFDGGGGGGGGGEFGGGGGGGGDGGCFGGGGGGGGGGGGGGGCFGGGGGGGGCEGGGFGFGGGGGGGGGGGGGGGGFEGGDGGGDGGGFGFDCFG,AFGGGGGFDFDFGGGGGE@B@DFFFGGGGFGFFFGGGGGFGFCF:CGGGGDGGGGGAEDF>EB5>*;BFFFF9FFCDFFFFA>AFADAFEFFFEFB>,3>>@FFFFF051>99?FF?>>BBFF0)44)69:2?7426))-6
@M00200:207:000000000-ALC1F:1:1101:19311:6064 2:N:0:5
TACCGGGGTATCTAATCCCGTTTGCTCCCCTAGCTTTCGCACCTCAGCGTCAGACATGGACCAGAGAGCCGCCTTCGCCACCGGTGTTCCTCCTGATATCTACGCATTTCACCGCTCCACCAGGAGTTCCGCTCTCCCCTACCACACTCGAGCATCGCAGTCTGCCAGGCAGTTCCACGGGTGAGCCGTGGGATTGCACCGGACACTTACGATGCCGCCTACGTGCGCTTTAAACCCAATTGATCTG
+
CCCCCGGGGGGGGGFGGGGGGGGGGGGGGGGGGGGGGGGGGGGGGGGGGGGGGGGGGGGCFGGGGFGGGGGGGGGGGGGGGGGGGGGGGGGGGGGGGAFGGGGGGGGGGGGGGGGGGGGGGGGEGG>EGGGGDGGGGGDFFGGGGFG*=?GCDGGG@GGDCGFFFFFG?F5?F5;FFFFDGGB5FCFF55CB>FA(/@F@BF>;@FF<9A<<FD:89;><:?F::<BFF0(446?F((48),-.45<
@M00200:207:000000000-ALC1F:1:1101:7728:6072 2:N:0:5
TACGCGGGTATCTAATCCTGTTTGATCCCCACACTTTCGTGCCTCAGTGTCAGTTACAGCTTGGTAAGCTGCCTTCGCTATCGGTGTTCTTGACGATATCTATGCATTTCACCGCTACACCGTCAATTCCGCCTACCTCATCTGTACTCAAGCCCCGCAGTATCAATGGCCCCCTCTCAGTTAAGCTGAGATATTTCACCACTGACTTACGGGGCCACCTACGCACCCTTTATACCCAGTTGATCTGAGTT
+
CCCCC@FGCEGGGFGFGGDFGFGGGEGCGGFGGDGGGGGFGGGGGFGGGGGGFGGGFFGGGGGGGGGFGGFGGGGGGGGEEGEGGGGGGGGGFGGCFGGGFGGGGGGGGGFGGECD+=DGFGGGCEGGFGFGGECFGGG?FFGGGFGFGFCEFGGGCGDC?DBF+DDF5F*:?ADFAF8=CGAAFGFFF6@F59;AFEF@6)5.6:BEEFB=>2?2>BBBBE?F<B>?D8@CEFFCF<0;C9<CFEC)9))
@M00200:207:000000000-ALC1F:1:1101:24948:6073 2:N:0:5
TACTAGGGTATCTAATCCCGTTTGCTCCCCTGGCTTTCGCGCCTCAGCGTCAGAAAAGGTCCAGCGTGCCGCCTTCGCCACCGGAGTTCCTGTGGATGTCAACGCATTTCACCGCTCCACCCACAGTTCCGCACGCCCCTACCCCCCTCGAGGCCGTCAGTATCCGAGGCAGTTCCACGGTTGAGCCGTGGGATTTCACCCCAGACTTGACAGCCCGCCTCCGCGCCCTTTACACCCAATTGATCTG
+
CCCCCFFGGGGGGGGGGFFGFFFEGGGGGGGGFGGFGGGGGGGGGFGGGGGGGGABEGGGGGGGGGGGGGGGGGGGGGGGGGEEG7FGFGGGGGGGEEFGGFGGG6FDGGGGGGGCE@DGGGGGGGFGGGGGDEGGGGG?DFGGGFGFGFDA>CGGGGGCG79=BEAG>CAEFFFFFF:C7DF;FGF>A3<>0A476?F3731:@@@<3234.453(-7?(8>FFFF99??2)5B@(2(:<36)44)
@M00200:207:000000000-ALC1F:1:1101:11873:6073 2:N:0:5
TACTCGGGTATCTAATCCCGTTCGCTCCCCTGGCTTTCGTGTCTCAGCGTCAGCACACCCCCAGCAACCTGTTTTCACCGTTGGCGTTCCAAGCGATATCTACGCATTTCACCGCTCCACCGCTTGTTCCAGTTGCCCCTAGGTGGCTCAAGATCGCCAGTATACCAAGCAGTTCCACGGTTGAGCCGTGGGATTTCACAAGGTACTTAACGATCCGCCTACACACGCTTTAAACCCAATTGATCTG
+
CCCCCGGGGGGGGGGGGGGGGGGGGGGGGGGCGGGGGGGGGGGGGGGGGGG@CGEGGGGGGGGGGGGGGGGGGGGGGGGGGGGDGGGDGGGGGGGGFEGGGGGGGGGEFGFGGGGGG@FGGGGGGGGGGGGGGGGGGGGFGGGGGFGFGFGEGGGGGGGGGGFFFFF,@DFF@EFFFFFGGDFFFGFE?>5*:A4>CCF6@@2=CEF4>CB?=BA@DB>9@DF@8;B@??D<E<FF??156;4?EEE
@M00200:207:000000000-ALC1F:1:1101:7371:6081 2:N:0:5
TACTGGGGTATCTAATCCTGTTTGCTCCCCACGCTTTCGTGCATGAGCGTCAGTGTTGGCCCAGAAGGCTGCCTTCGCCATCGGTGTTCCTCCAGATCTCTACGCATTTCACCGCTACACCTGGAATTCCACCTTCCTCTGCCACACTCTAGCCAAGTAGTTTCGAGCGCAATTCCCAAGTTAAGCCCGGGGATTTCACACTCGACTTGCTCGGCCACCTGCGCACACTTTATACCCAATTGATCTG
+
CCCCCGGGGGGGGGGGGGGGGGGGGGGGGGGGGGGGGGG<FGCGDFFGGGGGGGGGGGGFFGGGGGEFGCGGGGGGGGGGGGGGGGGGGGGGGCFFGFGGGGGGGGGGGGGGGGGGGGGGGGGG=FGGCFEG6=DFGGGFDGGGFFGFGFABFGG8?F+3?FFC5@5C?CE*9>F?F?:CFGFFAFFF*055>BFEF?FEEDF>=A=D=C4>@B>>=BB273(,6@;<=AE3)1AFFF<@6777;<C
@M00200:207:000000000-ALC1F:1:1101:3798:6087 2:N:0:5
TACAGGGGTATCTAATCCCGTTTGCTCCCCACGCTTTCGCGCCTCAGCGTCAGGAAATGCCCAGAGACCCGCCTTCGCCACCGGTGTTCCTCCCGATCTCTACACATTTCACCGCTACACCGGGAATTCCAGTCTCCTCTGCATCCCTCAAGAACGGCAGTATCGGCCGACGTTTCTCGGTTGAGCCGAGAGATTTCACGACTGACTTGCCATCCCGCCTACGCGCCCTTTACGCCCAGTTGATCTG
+
CCCCCCGGGGGGGGGGGGGGGGGGGGGGGGGGDGGGGGGGGGGGGGGGGGGGGGGGGFFGGGGGGGGGGGGGGGGGGGGGGGGGGGGGGGGGFGDGGGGGGGGGGGGGGGGGGGGGGGGGGGGGGEGGGGGGGGGGGGGFGGGGGFDFGBFD88FGGGDGGGFGFFFGFC>BDFFFFFFGGGEFFGFFFFC>1FFEFCF;?FF;@FFEEFFFFFF@6;BFFFB>FF0>9B4A2<DFFBF:BA94>>6
@M00200:207:000000000-ALC1F:1:1101:7115:6096 2:N:0:5
TACAGGGGTATCTAATCCCGTTTGCTCCCCTAGCTTTCGCGCCTCAGCGTCAGAAGAGGTCCAGCGCGCCGCTTTCGCCACCGGAGTTCCTGTAGATATCAACGCATTTCACCGCTCCACCTACAGTTCCGCACGCCCCTACCTCCCTCGAGGCCGTCAGTATCTCAGGCAGTTCCACGGTTGAGCCGCGGGATTTCCCCCCAGACTTGACAGCCCGCCTACGCGCCCTTTAAACCCAATTGATCTGCGAC
+
CCCCCGGGGGGGGFGGGGGDFGGGGGGGGGGGGGGGGGGGGGGGGGGGGGGGGG<EGFFGGGFGFGGGGGGGGGGGGGGGGGGE7=CFGGGGGCGAFFDGGCGGGCGEGGGGGGGCCC=FGGGGG8@DFGGGGGDGDGG?GFGGGFDFGFG6+9CDDG*?FCFGF6BF4CF4FEFFAA?5CCAF)CAEBD:A9F4@F);8;01<0424)28<?0<?0>62<B<>>>F>03)542BFF6B?)8A2)-))(((
@M00200:207:000000000-ALC1F:1:1101:16202:6116 2:N:0:5
TACAGGGGTATCTAATCCTGTTCGCTCCCCACGCTTTCGTGCCTCAGCGTCAATCCAGGTCTAGCCAGCTGCCTTCGCAATTGGTGTTCTAAGGCATATCTATGCATTTCACCGCTACATGCCACATTCCGCTGACCTCATCCTAATTCCAGCCTAGCAGTCTCAAAAGCAATTTTACGGTTGAGCCGCAAACTTTCACTCCTGACTTACTTGGCCGCCTACGCACCCTTTAAACCCAATTGATCTG
+
CCCCCFGCGEFGGFGGGGGGGGGGGGGGGGGGGGGGGGEC@FGGGGGGGGGGGGGGGGFGGGGGG@CFGGGGGGGGGGGEF,EGFFGGGFF,A@FFF@FFGGFGGGGGGGGGGGGGGGGF;EEEGGGGGGGGGGGGGGGFGGGGGFFFG9FCCGGGGGCFG+;EFD9=DD6??DD+DDDGGDEFFGFEDD6A@CFEACFEFFFB8CFFFECEC)6@24=7@=295>B?255484A;@D?D))199<;
@M00200:207:000000000-ALC1F:1:1101:22149:6128 2:N:0:5
TACCCGGGTATCTAATCCCGTTCGCTCCCCTGGCTTTCGCGCCTCAGCGTCAGATGAGGTCCAGCGGCTCGCTTTCGCCACCGGCGTTCCTTCCGATATCTACGCATTTCACCGCTCCACCGGAAGTTCCAGCCGCCCCTACCTCCCTCGAGACCGGCGGTATCAGAGGCCCTTCCCCGGTTGAGCCGGGGGCTTTCACCTCTGACGCGCCGGCCTGCCTACGCGCCCTTTAAACCCAATTGATCTG
+
CCCCCGGGFGGGGGGGGGGGGGGGGGGGGGGFGGGGGGGGGGGGGGGGGGGGGGGGGGGGGGGEGGGGGGGGGGGGGGFDFGGGGGGGGGGGGGG>CC>FGGGCGEGGFGGGGGGDGEGGGGCEEEDFF:DADGGGGG;?*@CFGFD6>DCCFDFGDGGDGDF13@=C;C5>F@FFFFFDGG36)9<BDFG39E::F9FD7??>BFFF699>>B3(-18>2::;6;B1;??2<2FF<(4:B292))6
@M00200:207:000000000-ALC1F:1:1101:9764:6129 2:N:0:5
TACTGGGGTATCTAATCCTGTTTGCTACCCACGCTTTCGCGCTTTAGCGTCAGTATCTGTCCAGTAGGCTGGCTTCCCCATCGGCATTCCTACAAATATCTACGAATTTCACCTCTACACTTGTAGTTCCGCCTACCTCTCCAGTACTCTAGTTTGGCAGTTTCCAACGCAATACGGAGTTGAGCCCCGCATTTTCACATCAGACTTACCAAACCGCCTAGACGCCCTTTAACCCCAGTTGATCTGATCTC
+
CCCCCC@CCGFFFGAFGGDGGEGGGGGGGGFEEGGGDGGGGGEEFFGGGGGGGGGGGGGGGG<CFGGCFGF>FFGGFFFGGGGGGCFFGGGGGFD4FCFGG9FFE?EEFFGGGGGGGGDFGFEGCGDDFGDGGGGFG8?@DGEGCFGFGFGGGGGGDFGGCGFGFFFGFGEE?=F?B*9@,9??5?FE95;?AFFE@EFFFE@55@5=CBC65>59A9A@BBB29(9>>)9?)3;AD?=?CECECE.))))
@M00200:207:000000000-ALC1F:1:1101:6128:6137 2:N:0:5
TACTGGGGTATCTAATCCCGTTCGCTCCCCTAGCTTTCGTGCCTCAGCGTTAGGAAAGACCCAGTGAGCCGCTTTCGCCACTGGTGTTCCTGATGATATCAACGCATTTCACCGCTCCACCATCAGTTCCGCTCACCTCTGTCTCCCTCGAGCACGGCGGTTTGGGACGCTATTCCCCGGTTGAGCCGGGGGATTTCACATCCCACCCTCCGCGCGGCCTACGCACCCTTTAAGCCCAATTGATCTG
+
CCCCCGGGGGGGGGGGGGGGGGGGGGGGGGGGGGGGGGGGGGGGGGGGGGGGGGGGGGGGGGGGGGGGGGGGGGGGGGGGGGGGGGGGGGGGGFGGGGGGGGGGGGGGGGGGGGGGGGGGGGGGDFGFFGGGGGGGGGGFGGGGGFGFGFCCGDGGGGGGGGFGBFAFDGFDEEFFFFFGGGFFFGFFFFGFBFFEFEFFBFF<FFFFB:?FBBE9BFFFFFFFFBBFFFF>5>?@B(2:B<>9AFA
@M00200:207:000000000-ALC1F:1:1101:22291:6161 2:N:0:5
TACTAGGGTATCTAATCCCGTTTGCTCCCCTGGCTTTCGCGCCTCAGCGTCAATACCGGTCCAGGATGCCGCCTTCGCCACCGGTGTTCCTCCAGATATCTACGCATTTCACCGCTACACCTGGAATTCCACATCCCTCTCCCGGATTCGAGCCTGCCAGTCTCGGACGCAGTTCCCGGGTTGAGCCCGGGGATTTCACGTTCGACTTAACAGGCCACCTACGCGCCCTTTAAACCCAATTGATCTG
+
CCCCCGGGGGGGGGGGGGGGGGGGGGGGGGGGGGGGGGGGGGGGGGGGGGGGGGGGGGGGGGGGGGGGGGGGGGGGGGGGGGGGGGGGGGGGGGGGGGGGGGGGGEGGGGGGGGGGGGGGGGGGGCGGGGGGGGGGGGGFGGGGGFGFGFGEGGGGGFGFGGFGF?EG5D>DFFFFFEBDGGBFFGFFFFGE@FFEFEF?DFDD;@@FC)464=F6@?D;EE?>>F>9F:D<467580?FF<<DFFF
@M00200:207:000000000-ALC1F:1:1101:19926:6170 2:N:0:5
TACAAGGGTATCTAATCCTGTTTGATCCCCACGCTTTCGTGCCTCAGTGTCAATATTCCCGTAGTGAGCTGCCTTCGCAATGGGTGTTCTATGTCATATCTAAGCATTTCACCGCTACATGACATATTCCGCTCACCTCCAGGGTATTCAAGACAGATAGTATCAATGGCAGTTTCCGGGTTAAGCCCGGAGATTTCACCACTGACTTACCTGCCCACCTACGCACCCTTTAAGCCCAATTGATCTG
+
CCCCCGFDGGGGGGGGGGGGG9FFDFFFGGGGGGGGGGGGGGGGGBFFFGGGGGGGGGGGGFCEGG<AGGGGGGFGGGGGGCEGGEFCFGFFGGGFGFGGFDEEFEGGFGGGGGGGGGGGGFFGGGGGGGFGCECDDCF5+D8CDDFFGFGA?FF?FFGCGFFGFFFGFGFEFE9=F?BDGGFFFG5:DAC5>AFF9CF<@=@CEFEECEE;*3*8@=AFFFFFFBBFF=:CE:F)6B23;5648CC
@M00200:207:000000000-ALC1F:1:1101:5779:6172 2:N:0:5
TACTCGGGTATCTAATCCTGTTTGATACCCACGCTTTCGTGCCTGAGCGTCAGTTATAGTTTAGTGAGCTGCCTTCGCAATCGGTGTTCTACATCATATCTAAGCATTTCACCGCTACATGATGTATTCCGCCCACCTCAACTATACTCAAGACTTGCAGTATCAACGGCAATTCCCAGGTTGAGCCCGGGGCTTTCACCACTGACTTACAAATCCGCCTGCGCACCCTTTAAACCCAATTGATCTG
+
CCCCCCEGGGGGGGGGGGGGGGGGGGGGGGGGGGGGGGGGGGGGGGFGGGGGGGGGGGGGGGGGCEGFGGFGGGGGGGGDGGDGGCGGGGGGGGGGGGGGGDGGGFDGGFGGFEGGGGFEFFGGGGGGGGFGGGGGGGGFGGGGGFGFGFGCDGGG?FFFFGFGFFFEFG>AFFFF?FFGGGFF?FBFFFDABEFF5*4:CFF5>CEFFFBF6BFFADDDBB=>>BFFFFFFFFFF?;?DC<C5637
@M00200:207:000000000-ALC1F:1:1101:20290:6174 2:N:0:5
TACGAGGGTATCTAATCCTGTTTGATCCCCACGCTTTCGTGCCTCAGCGTCAATCGCTGCGCAGTGAGCTGCCTTCGCAATTGGTGTTCTATGTCATATCTAAGCATTTCACCGCTACATGACATATTCCGCTCACCTTCACAGTATTCAAGACAGATAGTATCCACGGCAGTTTCCGAGTTAAGCTCGGAGATTTCACCACGGACTTACCTGCCCGCCTACGCACCCTTTACACCCAGTTGATCTG
+
CCCCCGGGGGGGGGGGGGGGGGGGGGGGGGGGGGGGGGGGGGGGGGGGGGGGGGGGGGGGGGGGGGGGGGGGGGGGGGGGGGGGGGGGGGGGGGGGGGGGGGGGGGGGGGGGGGGGGGGGGGGGGGGGGGFGGGGGGGGFGGGGGFGFGFFGGGGGGGGGGGFGFFFG>DEFFFFFFE>GFGFFFGFFFFDFFFFFFEFEFFD9BFFFFEEFFBFDDFFFFD@FDB>;DF;EEFF56<6@EEFFFFF
@M00200:207:000000000-ALC1F:1:1101:6728:6181 2:N:0:5
TACTGGGGTATCTAATCCTGTTCGCTCCCCACACTTTCGCTCCTCAGCGTCAGGTAATGCCCAGAGAACCGCCTTCGCCACCGGTGTTCCTCCTGATATCTGCGCATTTCACCGCTACACCAGGAATTCCGTTCTCCCCTGCATACCTCTAGTCTGCCCGTATCGGAAGCAGGCTCAGGGTTAAGCCCTGAGTTTTCACTCCCGACGCGACAAACCGCCTCCGAGCACTTTACACCCAATTGATCTG
+
@BCCCGGGGGDFGCGGGGGGGGGEGGGGGGGGCFGGGGGGGFGGGGGGGGGGGGGG@EGGG8,CFFGGGGGGGGGGGGGGGGGGEGGGGGFFGGGDGGCEGGFG>6FGGGGGGDEDGGGGGGGGGGGGFG8DFGGGDFGDFGGGGF?FGFFFGGGGGGGGGGFFEDFGFGFF?B6AFFAFGGFFFGFFFFCAEFA?FEFFFBFFAB@@290.:@F?>F>;(/:@@;(4?0<4>A?F92:1))-69>A
@M00200:207:000000000-ALC1F:1:1101:19740:6182 2:N:0:5
TACTAGGGTATCTAATCCCGTTTGCTCCCCTAGCTTTCGTGCATCAGCGTCAGAAAAGACCCAGTAAGCCGCTTTCGCCACAGGTGTTCCTTACGATATCAACGCATTTCACCGCTCCACCGTAAGTTCCGCTTACCTCTATCTTCCTCGAGCACGGCAGTTTTGGGCGCAGTTCCTCGGTTGAGCCGAGGGATTTCACACCCAACTTGCCGCGCAGCCTACGCACCCTTTAAACCCAGTTGATCTG
+
CCCCCGGGGGGGGGGGGGGGGGGGGGGGGGGGGGGGGGGGGGGGGGGGGGGGGGGGGGGGGGGGGGGGGGGGGGGGGGGGGGGGGGGGGGGGGGGGGGGGGGGGGGGGGGGGGGGGGEGGGGGGGGGGGGGGGGGGGGGFFFGGFFFFGB>CDGGDDGGCFFFGFBFGEGFFFFFFFFFGGGFFFGFED>GB>FFEFFFFF?BF=@B4CEF6B@FFF@FDFFFFFFF<FFFFFF??<6::FBBFFA<
@M00200:207:000000000-ALC1F:1:1101:7565:6187 2:N:0:5
TACAGGGGTATCTAATCCTGTTTGCTCCCCACGCTTTCGCGTCTCAGCGTCAGTAACGTCCCAGCGAGCTGCCTTCGCAATTGGTGTTCCTCCTGATATCTGCGCATTTCACCGCTACACCAGGAATTCCACTCGCCTCTTCCGCACTCTAGCCCGACAGTATCCACCGGCATTCGAGGGTTGAGCCCCCGACTTTCACAGCGGACTTACCGAACCGCCTACACGCGCTTTAAGCCCAGTTGATCTGAACT
+
CCCCCGGGGGGGGGGGGGGGGGGGGGGGGGGGGGGGGGGGGGGGGGGGGGGGGGGGGGGGGGGGGEGGGGGGGGGGGGGGGGGGGGGGGGGGGGGGGGGGGGGGGGGGGGGGGGGGGGGGGGGG7FGGGGGGGGGGGGGFGGGGGADFGFGGGGGDGGGGGCFGFFFGFG>BFFFFFFFGGGFFFGFFEFD>BFFFF3A?AFBB9@FF9EF@?FB>0>92:BFF:B>BB?:A4<FF?01.546<AFA))()
@M00200:207:000000000-ALC1F:1:1101:25715:6188 2:N:0:5
TACGCGGGTATCTAATCCCGTTCGCTCCCCTGGCTTTCGCGCCTCAGCGTCAGAAGAGGTCCAGCACGCCGCTTTCGCCACCGGCGTTCCTTCCGATCTCTACGCATTTCACCGCTCCACCGGAAGTTCCGCATGCCCCTACCTCCCTCCAGACGCCCGGTATCGGGGGCTGTTTTCCACTTAAGCTGAAAGATTTCACCCCCGACCAGGCTGCCCGCCTACCCGCACTTTACACCCAATTGATCTGACAT
+
9CCCCGG@@CGAFFCFC<CCCCFECFFGGGGFGGCFFF7CGGGEGG@GGEGG:CC<ECFGGCFCFGFC:FGGDGFE@FECEG+:FFFEG=EFGFGGCGGDGGADFG+>=@6@:7>8EF8DFE@EEEGGGGGGGC*82CF5CC,;AADFGE7E8*;*;C71/:?@?4):355>F<=?FF6*3:664*6?*9*9:6=6@<F260(41311<??B8<)8?FB:(1(.(4131.---)951(44<)).66).))-
@M00200:207:000000000-ALC1F:1:1101:12641:6198 2:N:0:5
TACGGGGGTATCTAATCCCGTTTGCTACCCTAGCTTTCGTGCCTCAGCGTCAGTAGAGACCCAGTAAGCCGCCTTCGCCACCGGTGTTCCATCGGATATCAACGCATTTCACCGCTCCACCCGATGTTCCGCTTACCTCTGTCTCACTCAAGCACAGCAGTATCGAGAGCAGTTCCTCAGTTGAGCTGAGGTATTTCACTCCCGACTTGCTGCACCGCCTACGCACCCTTTAAACCCAGTTGATCTG
+
CCCCCGGGGGGGGGGGGGGGGGGGGGGGGGGGGGGGGGGGGGGGGGGGGGGGGGGGDGGGGGGGGGGGGGGGGGGGGGGGGGGGGGGGGGGGGGGGGGGGGGGGGGGGGGGGGGGGGGGGGGGEGGGGGGGGGGGGGGGFGGGGGFGFCFGGGGGGGGGFF++C?FF>DGFFFFFFFFFGGGAFFGFFFF4ABFCEF<FEF=DFFFF>:C<EF()629;<01;BDF>FF@FF2>FF?BBFABF<AF2
@M00200:207:000000000-ALC1F:1:1101:23170:6215 2:N:0:5
TACGGGGGTATCTAATCCGGTTCGCTCCCCTAGCTTTCGCGCATCAGCGTCAGGTACGGCCCAGTAGATCGCCTTCGCCACCGGCGTTCCAAGCGATATCTGTGCATTTCACCGCTACACCGCTTGTTCCATCTACCTCTACCGACCTCAAGTCAACGAAGTATCAGACGCACTGCCACAGTTGAGCCGTGAACTTTCACGCCTGACTTTCGTAACCGCCTACGCGCCCTTTAAACCCAATTGATCTGCG
+
CCCCCGGGGGGGGGGGGGEEGGGGGGGGGGGGGGGGGGGGGGGGFGGGGGEGGGGGGDFGGGGGGGGGGGGGGGGGGGGGGGGGGGGGGGFFGGDFGGEGFFD9DFFGGGGGGGGGGGGGGGGGDGGGGGGGFFFFGFGFGFFDEFGFGFG6CDFGCECCDGFFA8>FADBED@)2A;AFFGFFFDFFEBDADFFEFCFC<70=@FF44)6?135:<6;;?<?<>9;;29?:A249?(2:?A794<4-)4
@M00200:207:000000000-ALC1F:1:1101:9667:6227 2:N:0:5
TACACGGGTATCTAATCCCGTTCGCTACCCTGGCTTTCGTGCCTCAGCGTCAATGCATCCCCAGCAGCCTGCTTTCGCCGTTGGCGTTCCTGACGATATCTACGCATTTCACCGCTCCACCGTCAGTTCCAGCTGCCCCTAGATGATTCAAGCTCCCCAGTATGCCAAGCAATTCCTCGGTTGAGCCGAGGGCTTTCACAAAGCACTTGAAGAGCCGCCTACGCACGCTTTAACCCCAGTTGATCTG
+
CCCCCGGGGGGGGGGGGGGGGGGGGGGGGGGGFGGGGGGGGGGGGGGGGGGGGGGGGGGGGGGGGGGGGGGGGGGGGGGGGGGGGGGGGGGGGGGGGGEGGFGGGGGGGGGGGGGGGGGGGGGGDGGGGGGGGGGGGGGFGG?FG9FFGDGCGGGGGGGGGGFGFFFFDGAFFFFFFFFGGGFFAFF>D5CEAFFFFFFF3>BFEFFFFFF4C:A=99B?1=DFFFFFFFFEC)0=:6BB:A2<<BF
@M00200:207:000000000-ALC1F:1:1101:19402:6231 2:N:0:5
TACGAGGGTATCTAATCCTGTTCGCTCCCCACACTTTCGCTCCTCAGCGTCAGGTAATGCCCAGAGAACCGCCTTCGCCACTGGTGTTCCTCCTGATATCTGCGCATTTCACCGCTACACCAGGAATTCCATTCTCCCCTGCATACCTCTAGTCTGCCCGTATCGGAAGCAGGCTCAGGGTTAAGCCCTGAGTTTTCACTCCCGACGCGACAGACCGCCTACGAGCCCTTTAAACCCAATTGATCTG
+
CCCCCFGGGGGGGGGGGGGGGGGGGCGGGGGGGGGGGGGGGGGGGGGGGGGGGGGFFGGGGGGFGGGGGGGGGGGGGGGGGGFFGGFBFGGGGGGGGGGGAGGGGGGGGGGGGGGGGECFGGGG7=EFGGFGCFFGGGGFGGGGGFDFGBFDDFGGFGFG=DFGFFFDFGFB?B9;AAFF?F?F+AF>FFDFAB8AFFFCE7@BA9===BFB9FF;99>?0=@DF61730.44>64(41<A?DBA26
@M00200:207:000000000-ALC1F:1:1101:15710:6235 2:N:0:5
TACAAGGGTATCTAATCCTGTTCGATCCCCACGCTTTCGTGCCTCAGCGTCAATAACGCCCTCGTGAGCTGTCTTCACTATCGGTGTTCTGTGCCATATCTAAGCATTTCACCGCTACACGGCACATTCCGCCCACGTCGAGCGCATTCAAGGACGGCAGTATCAATGGCAATTCTACAGTTAAGCTGCAGGATTTCACCACTGACTTACCGCCCCGCCTACGCACCCTTTAAACCCAATTGATCTG
+
CCCCCGGGGGGGGGGGGGGGGGGGGGGGGGGGEGGGGGGGGGGGGGGGGGGGGGGFGGGBFEGGGG?FGGGEFGGGGGGGGGGFGGGGGGGGGGFGGEFGGFGGGGGGGGGGFGGGGGGGGGGCGGGGGGGGGEGGGGGB8CEGEFGBFFGCFFD6CEGGGGFGFF9CFGFFFEFFFFFGGGFF6F>FFFGFAAA@96AEFBFEFE=<CFFFFBA9(92;;8310:1??F8))7AA<:03-)-)-:<
@M00200:207:000000000-ALC1F:1:1101:16972:6250 2:N:0:5
TACAGGGGTATCTAATCCTGTTCGCTCCCCATGCTTTCGCTCCTCAGCGTCAGGTAATGCCCAGAGAACCGCCTTCGCCACCGGTGTTCCTCCTGATATCTGCGCATTCCACCGCTACACCAGGAATTCCGTTCTCCCCTGCATACCTCTAGTCAGCCCGTATCGGAAGCACGCTCAGGGTTGAGCCCTGAGTTTTCACTCCCGACGTGACTAACCGCCTACGAGCCCTTTATACCCAATTGATCTG
+
CCCCCGGGGGGGGGGGGGGGGGGGGGGGGGGGGGGGGGGGGGGGGGGGGGGGGGGGGGGGGGGGGGGGGGGGGGGGGGGGGGGGGGGGGGGGGGGGGGGGGGGGGGGEFGGGGGGGGGGGGGGGGGGGGGGGGGGGGGGFGGGGGFGFGFGFGGGGGFGDGGFGFAFEFGFFEFA>DFFFGGFFFGFFFFGFEC8ECCAEF==AF@=22@BEFFFFFFFF2@<?FF>03@;3CEF=7?:<F>A9AFB
@M00200:207:000000000-ALC1F:1:1101:7509:6252 2:N:0:5
TACTGGGGTATCTAATCCCGTTTGCTACCCTGGCTTTCGTGCCTCAGCGTCAGTAGAGACCCAGTAAGCCGCCTTCGCCACCGGTGTTCCTTAGGATATCAACGCATTTCACCGCTCCACCCTAAGTTCCGCTTACCTCTGTCTCACTCAAGCACAGCAGTATCGAGAGCAGTTCCTCAGTTAAGCTGAGGTATTTCACTCCCGACTTGCTGCACCGCCTACGCACCCTTTATACCCAATTGATCTGAGCT
+
CCCCCGGGGGGGGGGGGGGGGGGGGGGGGGGGGGGGGGGGGGGGGGGGGGGGGGGGGGGGGGGGGGGGGGGGGGGGGGGGGGGGGGGGGGGGGGGGGGGGGGGGGGGGGGGGGGGGGGGGGGGGGGGGGGGGGGGGGGGFGGGGGFGFGFGGGGGGGGGGGFBGEFFFFGFFFFFFFFFGGGFFFGFFFFGFFFFEFFFFFFB9>AA479C=EEFFBFF=@FFFD@BF?@@3C3A+;E<D<;;EFE97)()
@M00200:207:000000000-ALC1F:1:1101:17338:6252 2:N:0:5
TACTGGGGTATCTAATCCCGTTTGCTACCCTAGCTTTCGCGCATCAGCGTCAATCTCGGTCCAGGATGCCGCCTTCGCCACCGGTGTTCCTCCAGATATCTACGCATTTCACCGCTACACCTGGAATTCCACATCCCTCTCCCGAATTCGAGCCCGCCAGTATCACACGCAGTTCCCCGGTTGAGCCGAGGGATTTCACGTGTGACTTAGCAGGCCGCCTACGCGCCCTTTAAACCCAATTGATCTG
+
CCCCCGGGGGGGGGGGGGGGGGGGGGGGGGGGGGGGGGGGGGGGGGGGGGGGGGGGGGGGGGGGGFGGGGGGGGGGGGGGGGGGGGGGGGGGGGGGGGGGGGGGGGGGGGGGGGGGEGGGGGGGGGGGGGFGGGGDGGGFGGGGG9GFDFFGGGGGGG>DGCFGFFAGFGFFFFFFFABGGGFF4CFFBEGFDFFFFFFF@D;;CFFFFE9332BDB99DFD:630960(.49AF4?:<?<<9>A<5
@M00200:207:000000000-ALC1F:1:1101:7951:6254 2:N:0:5
TACGCGGGTATCTAATCCCGTTTGCTCCCCTAGCTTTCGAGCATCAGCGTCAGTATCAGCCCAGAGACTCGCCTTCGCCACCGGAGTTCCTATCGATATCAACGCATTTCACCGCTCCACCGATAGTTCCGCACACCCCTACCACCCTCGAGACACCCAGTATCCATGGCAGTTCTCCGGTTGAGCCGGAGGATTTCACCACAGACTTGAGCACCCGCCTACGCGCCCTTTAAACCCAATTGATCTGAGA
+
CCCCCGGGGGGGGGGGGGGGGGGGGGGGGGGFFGGCFGGGGGGGGAFGGGGGGGGGGGGGGGGGGGGGGGGGGGGGGGGGGGGGGEGGGGGGDGEGGGEGGGGGGC@=FFFGGGGGGGCGGGGGGGFGGGGGGGGGDGGFGFFGGFGFGF+@?DGG<EGCGF6ECFF9AFF5FEFFFFFCEGAAFGFFA5CE@FFEFFFAFFFFFFF<AEFEFFFF1(7<??(-(49>0(,):56<<60<B?A<BA2544
@M00200:207:000000000-ALC1F:1:1101:8665:6290 2:N:0:5
TACTGGGGTATCTAATCCCGTTCGCTACCCTGGCTTTCGTGTGTGAGCGTCAGATTCGGACCAGTGCGCTGCCTTCGCCTTTGGTGTTCCCCACGATATCAACGGATTTCACCCCTACACCGTGAGTTCCACGCACCTCTTCCGACCTCAAGTCATGCCGTTTCTCCCGCGAGCCGTAGGTTGAGCCCACGGATTTTACGGAAGACTAACATGACCGCCTTGACACCCTTTAAACCCAATTGATCTG
+
CCCCCGGEGGGGGGCGGGGGGGGGGGGGGGGFGGGGGGGGGGGGGGGGGGGGDGGGGGGGGGGGGGGGGGGGGGGGGGGGGGGGGGGGGFGGCGGGGGGGGGGGG>FGGGGGGGGGFGGGGGGG:>BFGGEFGGGGGGGFGGGGDDGFGFGGGGFFGGGGGGFGFFFFDGFFFF>BD?FCFFF>4CFFFFGB2?B=F38;0?@1@FAEFF37;@F@199;:)).-429B08<>2?F?<?<A49<DFA
@M00200:207:000000000-ALC1F:1:1101:16818:6319 2:N:0:5
TACTGGGGTATCTAATCCTGTTTGCTCCCCACGCTGTCGCGCCTCAGCGTCAGGGCTGGTCCAGCTGGCCGCCTTCGCCACGAGTGTTCTCCCCTATATCTACGCATTTCACCGCTACACAGGGAATTCCACCAACCTCTCCCAGCCTCAAGTCTCGCAGTTTCTACCGACTTCACACGGTTGAGCCGTGTACTTTCACAGCAGACATACGTGACCGCCTACGCGCCCTTTAAACCCAATTGATCTG
+
CCCCCGGGGGGGGGGGGGGGGGGGGGGGGGGGGGGGGGGGGGGGGGGGGGGGGGGGGGGGGGGGGGGGGGGGGGGGGGGGGGGGGGGGGGGGGGGGGGGGGGGGGGGGGGGGGGGGGGGGGGCEGGGGGGGGGGGGGGGFGGGGGFGFGFGGGGGGGGGGGGFGFFFGFGEFFFFFFFFGGGFFFGFFFFGFFFFFFFFFFBDFDDFFFFFF==>=96@FFF?;;@FFFFFFADFFFFB?B7ADFA2
@M00200:207:000000000-ALC1F:1:1101:12464:6327 2:N:0:5
TACGAGGGTATCTAATCCTGTTTGATCCCCACGCTTTCGTGCCTCAGTGTCAATGACGGCGTAGCGAGCTGCCTTCGCAATAGGTGTTCTGTGTCATATCTAAGTATTTCACTACTACATGACACATTCCGCCCGCCTCCACCGTATTCAAGACCGATAGTATCAACGGCAGTTCTCTCGTTAAGCGAGAGTATTTCACCACTGACTTCCCGGTCAACCTACGCACCCTTTAAACCCAATTGATCTG
+
CCCCCEGGGGGGGGGGGGGGGGGGGGGGGGGGGGGGGGGGGGGGGGGGGGGGGGGGGGGGGGGDGGGGGGGGGGGGGGGGFGFGGGGGGGGGGGGGGGGGGGGGGGGGGGGGGGGFFGGGGGGGGGGGGGGGGGGGGGGFGGGGG?GFGFGGGGGDDGCDGGFGFFFDBGFFFFFFFFF>@FFF>FDEEFGFEFFFFFFFFFFFFFFEE=D=2@A@FFFFFFFF16;?@F@EFFFFFD@FF8-5>FB
@M00200:207:000000000-ALC1F:1:1101:17749:6336 2:N:0:5
TACTCGGGTATCTAATCCTGTTTGATCCCCACGCTTTCGTGCCTCAGTGTCAATATTCGTGTAGCCAGCTGCCTTCGCAATTGGTGTTCTATGTCATATCTAAGCATTTCACCGCTACATGACATATTCCGCTGACCTCCACGGTATTCAAGACTGATAGTATCAATGGCAGTTCCCAAGTTAAGCTCGGGGATTTCACCACTGACTTACCAACCCACCTACGCACCCTTTAAACCCAATTGATCTG
+
CCCCCGGGGGGGGGGGGGGGGGGGGGGGGGGGGGGGGGGGGGGGGGGGGGGGGGGGGGGGGGGGGGGGGGGGGGGGGGGGGGGGGGGGGGFGGGGGGGGGGGGGGGGGGGGGGGGGGGGGGGGGGGGGGGGGGGGFGGGFGGGGGFGFGFGGGGGGGGGGGGFGFFFGFDFFFFFFFFFCDFFFFGFFFFGFFFFBFEFEFDFEFFEFFFBEFD?5=AFFFFFADF9ABF=EFEAF26@==;ECC49
@M00200:207:000000000-ALC1F:1:1101:8345:6350 2:N:0:5
TACAAGGGTATCTAATCCCGTTCGCTCCCCTAGCTTTCGTGCCTCAGCGTTAGGAAAGACCCAGTCAGCCGCCTTCGCCACTGGTGTTCCTGATGATATCAACGCATTTCACCACTCCACCTATCGTTCCGACCGCCCCTACTCGTCTCAAGACCTGCGGTTCGCCGTGCAGTTCCTCGGTTGAGCCGAGGTATTTCACACGACGCCTGCAGATCCGCCTACGTACGCTTTACACCCAATTGATCTG
+
CCCCCGGGGGGGGGGGGGCGGG<FGGGGGGF@FGGGGGGGGGGGGGGGGGEGGCFEEDF<FGGCFFFGFGGGGGGGGGGGGGGGGGGGGGGF;,?FFGGGCFGGGGDFGGGGGCFG8FGGCFC,9BFGGGE++@6=D+@F?FEF89CFGFGGFCGF?GDDGDA7?>9CF7*<<EF64B>DEGFFFGFF*:C)866>@CFFB(-,.:,3,(6;<<FE@<FF(=???F>BBF:6<<?FBF<FF794464
@M00200:207:000000000-ALC1F:1:1101:10888:6353 2:N:0:5
TACTAGGGTATCTAATCCTGTTTGCTCCCCACGCTTTCGCGTCTCAGCGTCAGTCACCGTCCAGATGGCCGCCTTCGCCACTGGTGTTCCTTCCGATATCTACGAATTTCACCTCTACACCGGAAATTCCGCCATCCTCTCCGGGACTCCAGCCAGGCAGTATCGGGTGCAGTTCCGGGGTTGGGCCCCGGGCTTTCACATCCGACTTACCTGGCCGCCTACACGCGCTTTACGCCCAGTTGCTCTG
+
?CCCCGGGGGGGGGGGGGGGGGGGGGGGGGGGGGGGGGGGGGGGGGGGGGGGGGGGGGGGGGGGFGGGGGGGGGGGGGGGGGGCGGGGGGGGGGGGGGGGGGGGDFGGGGGGFFGGGGGGFGG@>EFGGGGGGCDGFGGBFGE6C5CBGBFFGFGGCE?+98;F>BEGFGFFFFFFF>>CEDEBBGFFDBDD>>:1AEFFFFFF<>>FFF1<E@FFB;BFBF?:<>F0(8:9>?:>>0:>92)6-57
@M00200:207:000000000-ALC1F:1:1101:15797:6356 2:N:0:5
TACTAGGGTATCTAATCCCGTTTGCTCCCCTAGCTTTCGCTCCTCAGCGTCAATATTGGTCCAGGATGCCGCCTTCGCCACCGGTGTTCCTCCAGATATCTACGCATTTCACCGCTACACCTGGAATTCCGCATCCCTCTCCCAAATCCAAGCCATCCAGTATCACACGCAGTTCCCCAGTTAAGCTGAGGGATTTCACGTATGACTTAGTTGGCCGCCTACGAGCCCTTTACACCCAATTGATCTG
+
CCCCCGFFGGGGGGG<FDG@F@C@FGGFGGGGGGGDEG@CEGGGGGGGCFGEEGGCGGGGGGGGGFGGGCFGGFFF?FFFFC:FGCFFGGCEFGGC<BFGGGGGDEC@FGFGBCGCEGGGGGCEFGGGGGGGCEGGG8FDGGGFCFGFCFGFGGG?FDGGF8=?DDDGBGFF0;DDDAFDEGAEFFFF5AGDDAF@F@F@@CFDFEAAAE?69@FEFF>@FFFD92/>@14;E7AA93;@E34?7))
@M00200:207:000000000-ALC1F:1:1101:11652:6361 2:N:0:5
TACGGGGGTATCTAATCCCGTTTGCTCCCCTGGCTTTCGTGTCTCAGCGTCAGCGGATCCCCAGTCATCTGTTTTCACCGTCGGCGTTCCAAACGATATCTACGCATTTCACCGCTCCACCGTTTGTTCCGATGACCCCTGGATCGCTCAAGACCGCCAGTATGCCCGGCCGTTCCCCGGTTGAGCCGGGGGATTTCACGCGGGCACTTAACGGTCCGCCTACACACGCTTTAAACCCAGTTGATCTG
+
CCCCCGGGGGGGGGGGGGGGGGGGGGGGGGGGGGGGGGGGGGGGGGGGGGGGGGGGDGGGGGGGGGGGGGGGGGGGGGGGGGGGGGGGGGGGFFGGGGGGGGGGGGGGGGGGFGGGGGGGFGGGGGGGGGGGGGGGDF>FGGGGGFGFGFGGGGFGGD>CGGFGFFFG>GD>?>FAFFFGGGFFAGFBB:DEBBF?64@<0>BF>>FBF9A>:>FFFF9684743)8>F??<:A=F1<:?BFA99ABA
@M00200:207:000000000-ALC1F:1:1101:5973:6368 2:N:0:5
TACTGGGGTATCTAATCCTGTTTGCTCCCCACGCTTTCGCGCCTCAGCGTCAGAACCGGCCCAGTGGGCCGCCTTCGCCACAGGTGTTCTTCCCGATCTCTACGCATTCCACCGCTACACCGGGAATTCCACCCACCTCTACCGGTCTCCAGGTCCGCAGTTTCGGAAGCAGCCTCGGAGTTGAGCACCGAGATTTCACTCCCGACTTGCTAGTCTCGCGTGCGCGCGCTATACACCCAATTGATCTG
+
CCCCCGGGGGGGGGGGGGGGGGGGGGGGGGGGGGGGGGGCFGGGGGGGGGGGGFD@FBGCFGGGEF<FFGGG@FGGGGGGGGFGGGGGGGGGG8:FGCFGGGGGGGGGGGGGGGGGEGGGGGGGGGGGGGGG?EDGG8DDFGF679CEGFGG?C72;CDGDGFGFFEGAG>?/>>)/85<E8++1C*;0=7>(.:)36+7>((((0904)1<64F-6?0(-4?19>B601(,64@?0(2((-84).<B
@M00200:207:000000000-ALC1F:1:1101:20747:6371 2:N:0:5
TACTCGGGTATCTAATCCCGTTTGCTCCCCTAGCTTTCGCGCCTCAGCGTCAGTATTGGGCCAGATGAGCGCCTTCGCCACCGGTGTTCCTCCTGATATCTACGCATTTCACCGCTACACCAGGAATTCCCTCATCCTCTCCCATACTCAAGCCAAGCAGTTTGGGACGCAGGTCCTCGGGTGAGCCGAGGGATTTCACGTCCCACTTACCTGACCGCCTACACGCCCTTTAAACCCAATTGATCTGAGCT
+
CCCCCGGGGGGGGFEGFFGGFGGGG9FEFFGGGGFFGFGGGGGGGDGGGGGGGGCFG9EFFGGGFGGAFFEFGGGGGGCCEFGGG=FFFGGGGGG?FFGGGGGGGGGGGGGGGGGCDFFGGDGGFCEFGDEFGGGGGGGFGGGGGFGFGFGGGGGGCF6FD=DFBFFF>GEFFFFFFFEGD95?5CFEABGB(865@<FB>B(635>4@B@EE1A@0496,63=@96;B@E)-6?F?082>2)).-64),)
@M00200:207:000000000-ALC1F:1:1101:8274:6393 2:N:0:5
TACAGGGGTATCTAATCCCGTTCGCTCCCCTGGCTTTCGTGTCTCAGCGTCAGCACACTCCCAGCTACCTGTTTTCACCGTCGGCGTTCCAAGCGATATCTACGCATTTCACCGCTCCACCGCTTGTTCCGGTAGCCCCTAAGTGGCTCAAGACCGCCAGTATACCCAGCCGTTCCACGGTTAAGCCGTGGGATTTCACAAGGTACTTAACGGCCCGCCTACAAACGCTTTAAACCCAATTGATCTGACAT
+
CCCCCGGGGGGGGGGGGFGGGGGGGGGGGGGGGGGGGGGGGGGGGGGGGGGGGGGGGGGGGGGGGGGGGGGGGDFGGGGGGGGDGGGGGGGGGGGGGGGGGGGGGGGGGGGGGGGGGGGGGGGGGGGGFGGGGGGG7DDFGGGGFFGFGFGGGGGGGGGGGGFGFFFFFGFEFDFFFFFGGGFFFGFFFFGFFFFFFEB@7>>BFF?CEEEDF>89>9;F<;@)/13246<>AFF?:<:BFB>94<B<42)
@M00200:207:000000000-ALC1F:1:1101:13547:6403 2:N:0:5
TACTAGGGTATCTAATCCCGTTTGCTCCCCTAGCTTTCGCACCTCAGCGTCAGGATCCGACCAGTGAGTCGCTTTCGCCGCCGGCGTTCTTCCCGATCTCTACGCATTTCACCGCTCCACCGGGAATTCCACTCACCCCTCCGGACCTCAAGCCAAGCAGTATCGGTAGCACTTCCTCGGTTGAGCCGAGGGCTTTCACAACCGACTGACTTGCCATCCCGCCTACGCGCCCTTTAAACCCAATTGATCTT
+
CCCCCGGGGGGGGGGGGGGGGGGGGGGGGGGGGGGGGGGGGGGGGGGGGGGGGGGGGGGGGGGGGGGGGGGGGGGGDGGGGGGGGGGGGGGGGGGGGGGGGGGGGGGGGGGGDEGDGGGGGGGGGDGGGGGGGGGGGGD5DGGCEFGFGF7?DGGGGGGFFFFGF*@EEFCFFFFFFFF4CGFFAGFEFFGFF;F;FEFE@?76>FFF?FDFFFFFABBF1;;?04:969>F>?FFF))4::<14)))6<)
@M00200:207:000000000-ALC1F:1:1101:15419:6409 2:N:0:5
TACGGGGGTATCTAATCCCGTTTGCTCCCCTGGCTTTCGCGCCTCAGCGTCAGTGTTGGCCCAGCAACCCGTCTTCACCTCAGGTGTTCCTCTTGATATCTACGCATTTCACCGCTACACCAAGAATTCCGATTGCCCCTTCCACACTCTAGCACTGCAGTATCACTTGGCCGTTCTGAGTTAAGCTCAGAGATTTCACAAGTGACTTACCGCGCCGCCTACGCGCCCTTTAAACCCAGTTGATCTG
+
CCCCCGGGGGGGGGGGGGGGGGGGGGGGGGGGGGGGGGGGGGGGGGGGGGGGGGGGGGGGGGGGGGGGGGGGGGGGGGGGGGGGGGGGGGGGGGGGGGGGGGGGGGGGGGGGGGGGGGGGGGGGGGGGGGFCDGGGGGGFGGGGGFGFGFGGGGGGGGGGGFFGFFFGFF5FFFFFFFFGGGFFAGFFFFGFFFFFF6B?EBFCFFFCEFF@F949BFB<D@@F9FFBF@FFF9BF?F::<>AA24)
@M00200:207:000000000-ALC1F:1:1101:22427:6422 2:N:0:5
TACGGGGGTATCTAATCCTGTTTGCTCCCCACGCTTTCGCGTCTCAGCGTCAGTCACGTCCCAGCGAGCTGCCTTCGCAATTGGTGTTCCTCCCGATATCTGCGCATTTCACCGCTACACCGGGAATTCCACTCGCCTCTTCCGCACTCTAGTCCGACAGTATCCACCGGCATCCCAGGGTTGAGCCCTGGACTTTCACAGCAGACTTACCGAACCGCCTACACGCGCTTTAAACCCAGTTGATCTG
+
CCCCCGGGGGGGGGGGGGGGGGGGGGGGGGGGGGGGGGGGGGGGGGGGGGGGGGGGGGGGGGGGGGGGGGGGGGGGGGGGGGGGGGGGGGGGGGGGGGGGGGGGGGGGGGGGGGGGGGGGGGGGGGGGGGGGGGGGGGGFGGGGGFGFGFGGGGGGGGGGGGFGFFFGFGFEFFFFFFFGGGFFFGFFFFGFDFFFFFFF@DF;@;29AAB04>@BFB>F??F?101;>022)<FF?0,4<<<<ABF
@M00200:207:000000000-ALC1F:1:1101:19901:6447 2:N:0:5
TACCGGGGTATCTAATCCCGTTTGCTCCCCTAGCTTTCGCGCCTCAGCGTCAGTAATGGTCCAGGATGCCGCCTTCGCCACCGGTATTCCTCCAGATATCTACGCATTTCACCGCTACACCTGGAATTCTACATCCCTCTCCCATACTCAAGCCGTCCAGTATCAGACGCAGTTCCCAGGTTAAGCCGGGGGATTTCACGTCTGACTTAGATGGCCGCCTACGCGCCCTTTAAACCCAATTGATCTG
+
CCCCCGGGGGGGGGGGGGGGGGDGGGGGGGGGGGGGGGGGGGGGGGGGGGGGGGGAGGGGGGGGGGGGGGGGGGGGGGGGGGGGGGGGGGGGGGGGGGGGGGGGGGGGGGGGGGGGGGGGGGFGCGGGGGGGGGGGGFGFG8EGGFGFGFGDFFGGGGGGGGFGFFFGBGBEFFFFFFFFGGFFFGFFFBGFFFFFFFFD@DFFFFFFFF<CEEF@@;;@FF1>BFBB90><<9FFFF(4:?2>AF>
@M00200:207:000000000-ALC1F:1:1101:10387:6450 2:N:0:5
TACGCGGGTATCTAATCCCGTTTGCTCCCCTGGCTTTCGCTCCTCAGCGTCAATATTGGTCCAGGATGCCGCCTTCGCCACCGGTGTTCCTCCAGATATCTACGCATTTCACCGCTACACCTGGAATTCCGCATCCCTCTCCCAAATCCAAGCCATCCAGTATCACACGCAGTTCCCCAGTTAAGCTGAGGGATTTCACGTATGACTTAGTTGGCCGCCTACGAGCCCTTTAAACCCAATTGATCTG
+
@CC8B7F:FFEFFFDGFGGGEFEEGGGF@FFGGGFFCGGGGGGGGFFGGGCFGGGGGFEGGF9FFFGCFFGGFEGGGDFBGFGDBEFEGGDEGGGGGCFFCEFFGGD:EEEGCCD6EEGGGGGGGGGFCFC8@CG8DF=?FGCFFDFFDBD9D8+=DFGGGGFGFFFGED>?5AFFFF67CF6+=CFFF4>>@**::7F@==CDCEEE*9>C>B4;2(,6;@0;6(67;(..<7BF77:7>D<>2)6
@M00200:207:000000000-ALC1F:1:1101:9842:6466 2:N:0:5
TACACGGGTATCTAATCCCGTTTGCTCCCCTAGCTTTCGCGCCTCAGCGTCAGTGTCGGTCCAGGATGCCGCCTTCGCCACCGGTGTTCCTCCAGATATCTACGCATTTCACCGCTACACCTGGAATTCCACATCCCTCTCCCGCACTCGAGCCTTGCAGTATCAGACGCAGTTCCCACGTTAAGCCTGGGGATTTCACGTCTGACTCACAAGGCCGCCTACGCGCCCTTTAAACCCAATTGATCTG
+
CCCCCGGGGGGGGGGGGGGGGGFGGGGGGGGGGGGGGGGGGGGGGGGGGGGGGGGGGGGGGGGGGGGGGGGGGGGGGGGGGGGGGGGGGGGGGGGFGGGGGGGGGGDGGGGGGGGGGGDGGGGG?FGGGGFFDFFGGGGFF@DDGFGFGFCCGGGFCGGGGCFGACFGFGAA>;BAAF*7@CAF6DFFFFGFFFFFFEFFBDFFFE=E5B=3;@F@9>@D;1,3996>>?BF4AFFF<0?A?).:22
@M00200:207:000000000-ALC1F:1:1101:24670:6470 2:N:0:5
TACCAGGGTATCTAATCCCGTTCGCTCCCCTGGCTTTCGTGTCTCAGCGTCAGCACACCCCCAGCGAGCTGTTTTCACCGTTGGCGTTCCAAGCGATATCTACGCATTTCACCGCTCCACCGCTTGTTCCGCTCGCCCCTAGGTGGCTCAAGACGACCAGTATACCGAGCAGTTCCACGGTTGAGCCGTGGGATTTCACAAGGTACTTAGAAGTCCGCCTACACACGCTTTAAACCCAGTTGATCTG
+
CCCCCGGGGGGGGGGGGGGGGGGGGGGGGGGGGGGGGGGGGGGGGGGGGGGGGGGGGGGGGGGGGGGGGGGGGGGGGGGGGGGGGGGGGGGGGGGGGGGGGGGGFGDGDFGGGGGGGGGGGG>EGGFFFF6?CEGDGDGFGGGGGFGFFFGGGFGDDEGFGGFGFFBG5?DFFFFFFFBDADEFF;ABEFGFFFA8CEF<<DFFF<9<?>C59CC419D@<@EDE?99?60<DF?F:??B>DF<)4<
@M00200:207:000000000-ALC1F:1:1101:9551:6475 2:N:0:5
TACTGGGGTATCTAATCCCGTTTGCTCCCCTAGCTTTCGCGCCTCAGCGTCAAGAACAGGCCAGGTAGTCGCCTTCGCCACTGGTGTTCCTCCCGATATCTACGCATTTCACCACTACACCGGGACTTCCACTACCCTCTCCTGCCTTCGAGTCGATCAGTATCGAGTGACCCTCCCCAGTTGAGCCGGGGGCTTTCACACTCGACTTGAACGACCGCCTGCGCGCTCTTTAAACCCAATTGATCTG
+
CCCCCGGGGGGGGGGGGGGGGGGGGGGGGGGGGGGGGGGGGGGGGGGGGGGGGGGGGGGGGGGGGGGGGGGGGGGGGGGGGGGGGGGGGGGGGGGGGGGGGFGGGGGGGGFGGGGGFGGGGGGDG+EFGGGGGGGFGGGDDGGGGFGFGFGGGGG6CFCFGCFGEFFGFGFFFFFFFFFGCC6BFGFEFFGDFFF:A57)4:81?@FFF<.4;0B3191(1((4,996<AAAF2=??08?A?-449A
@M00200:207:000000000-ALC1F:1:1101:24747:6491 2:N:0:5
TACAGGGGTATCTAATCCCGTTTGCTCCCCATGCCTTCGTGCACTCAGCGTCAGTTACGAGCCAGTAAAGCGCCTTCGCTACTGGTGTTCCTCCCGATCTCTGCAGATTTCACCCTTACACCGGGAATTCCCTTTACCTCTCTCGCACTCAAGTTCAGAAGTTTCAGATGCAGTTCCACAGTTGAGCTGTGGGCTTTCACATCTGACTTTCTAAACCGCCTACGCACCCTTTAAACCCAATTGATCTG
+
CCCCCGGGGGGGGGGGGGGGGGGGGGGGGGGGGGGGGGGGGGGGGGGGGGGGGGGGGGGGGGGGGGGGECFGGGGGGGGGGGGGGGGGGGGGGGGGGGGGGGGGEFGGFGGGG=ECFGGGGGGGGECEGGGGGGGGGGGFGGGGEFGFGFCGC=FGGF8BDFFFFFFDFGFFFEFFFFFGGGFFFGFFFFGF=5A8A8@AEFFFEFFFFFFFF5E=@>FFFFDF>@@52BBB45@FBD?6=97C?EFE
@M00200:207:000000000-ALC1F:1:1101:12469:6492 2:N:0:5
TACTGGGGTATCTAATCCCGTTTGCTCCCCTGGCTTTCGTGCCTCAGTGTCAGGAATTGTCCAGAGACTCGCCTTCGCCACTGGTGTTCCGCTTGATATCTACGCATTTCACTGCTACACCAAGCATTCCAGTCTCCCCTCCAATCCTCTAGCAAGGTAGTTTCCAATGCCATTTCCGAGTTGAGCTCGGAGATTTCACATCCGACTTACCTCACCACCTACGCACCCTTTAAACCCAATTGATCTG
+
CCCCCGGGGGGGGGGGGGGDGGGGGGGGGGGGGGGGGGGGGGGGGGGGGGGGGGGGGGGGGGGFGGGGGGGGGGGGGGGGGGGGGGGGGFGGGGCFGGFGGGGGGGGGGGGGGGGGGGGGGFFGGGGGGGGGGGGGGFDFGGGDFFGFGFGGGGGG?=FGGGFGFFDFFGFFFFFFFF>+@CDDFG7DF5DBFFFFFFFCEC@A>BB>FFE@E5ADECDB=E=BDFFF=@7C?=FF=22@EB4<CCC
@M00200:207:000000000-ALC1F:1:1101:27501:6502 2:N:0:5
TACACGGGTATCTAATCCTGTTTGCTCCCCTAGCTTTCGCGCCTCAGCGTCAGAAGCGGTCCAGTGATTCGCCTTCGCCTCCGGTGTTCCTCCAGATATCTACGCATTTCACCGCTACACCTGGAGTTCCAATCACCCCTCCCGCCCTCAAGCCCGGCAGTATCGAAGGCAGTTCCGCAGTTGAGCTGCGGGCTTTCACCCACGACTTGCCAAGCCGCCTACGCGCGCTTTAAACCCAATTGATCTGAGTT
+
6@CCCGCGGGGFEAGCDEGGCFFDFFGGGGGGGGGGGGGGGGGFCGGGGEGGGGGGGGGGGGGGGGGGGGGGGGGGGGEGEGGGCFFEGGGGGGGG9?EGGFGGGGGGFGFEFGE6CFGD8FFFFFEGGGGGFGGGGGGFGGGDG*=BGFGGGFGGCECDGGAGEFFGFGA>F7@9959992:+39=FFEGB>EFEFFF81(67>7,8/)67;6F669>(,221999B9(46>5?F?<81<2)66<A)).)
@M00200:207:000000000-ALC1F:1:1101:4215:6507 2:N:0:5
TACTGGGGTATCTAATCCTGTTCGCTACCCACGCTTTCGCTCCTCAGCGTCAGGTAAGGCCCAGAGAGCCGCCTTCGCCACCGGTGTTCTTCCTGATATCTGCGCATTCCACCGCTACACCAGGAGTTCCGCTCTCCCCTGCCTACCTCTAGTCTGCCCGTATCGGAAGCAGGCTCGGAGTTGAGCTCCGAGTTTTCACTCCCGACGTGACGAACCGCCTACGAGCCCTTTAAGCCCAATTGATCTG
+
CCCCCGGGGGGGGGGGGGGGGGGGGGGGGGGGGGGGGGGGGGGGGGGGGGGGGGGGGGGGGGGGGGGGGGGGGGGGGGGGGGGGGGGGGGGGGGGGGGGGGGGGGGGGGGGGGGGGGGGGGGGGFGGGGGGGGGGGFGGFGDFGGFGFGFGGGGGGGGGGGGFGFEFGAGFFFFFFFFEGGGFFFFFFFFGDB;A?FFFFEFFBFFFF;DDF<@B@@6@B?B?FFFF67?0<9)@@?:17<7><9AF
@M00200:207:000000000-ALC1F:1:1101:27612:6517 2:N:0:5
TACGGGGGTATCTAATCCTGTTTGATCCCCACGCTTTCGTGCCTCAGCGTCAATCACAGTTTAGCGAGCTGCCTTCGCAATCGGTGTTCTGTGTCATATCTAAGCATTTCACCGCTACACGACACATTCCGCCCACCTCAACTGTATTCAAGGCCAATAGTATCAATGGCAGTTCTCCGATTGAGTCGGAGGATTTCACCACTGACTTAAAGGCCCGCCTACGCACCCTTTAAACCCAATTGATCTG
+
CCCCCGGGGGGGGGGGGGGGGGGGGGGGGGGGGGGGGGGGGGGGFGFFGGGGGGGGGGFFGGGGGGCFGGGGGGGGGGGGGGGGGGGGGGGGGGGGGGFGFGGGGGGFDFGGGGGCGEGGGCEGGGGGGCFEGEDGGGGFGGGGGFGFGFGFD=DFFFCCGF<CFFFEFFFFFFFFFFDGED?AAFFF>>GFDFFE+*=>EDF33BE**>@C=(A76;;<6@@9(6,(6=3)/9AFB<::>B)6<AF
@M00200:207:000000000-ALC1F:1:1101:22379:6520 2:N:0:5
TACACGGGTATCTAATCCTGTTCGATCCCCACGCTTTCGTGCCTCAGCGTCAGTTTCGCCCTCGTGAGCTGCCTTCGCGATCGGTGTTCTGTGCCATATCTAAGCATTTCACCGCTACACGGCCCATTCCGCCCACGTCGAGCGTACTCAAGAACGACAGTATCAATGGCAACTCTACAGTTAAGCTGCAGGATTTCACCACTGACTTATCGTCCCGCCTACGCACCCTTTAAACCCAATTGATCTGAGAC
+
CCCCC;FEGCGGGGGGGGGGGGGDDGGGGGGGEGGGGGGGGGGGGCGGGGGEEGGGGGGGG:FFDE@FGCFGFFGGFGCD:DFEGGGEGDF<,C94A?EFGGCFF8EFGGCFGBEGGGCGCCG+@EGGGG,CGGGGG8F*+16==AGFGF86:+;;?EDDFCFG9;A7ADFF*8?C8A6>@7=96>B64>*35FF*19+57>53>5B<*/85--881;(/13(,6968(8).).;A?:(24))6<9).)))
@M00200:207:000000000-ALC1F:1:1101:8010:6547 2:N:0:5
TACGCGGGTATCTAATCCCGTTTGCTCCCCTGGCTTTCGTGTCTCAGCGTCAGCGCAATCCCAGTCGTCTGCTTTCGCCTTTGGCGTTCCAAACGATATCTACGCATTTCACCGCTCCACCGTTTGTTCCGACGACCCCTGATTGGCTCAAGAAACGCAGTATGCCCAGCAGTTCCACGGTTGAGCCGTGGGATTTCACAAGGCACTTACGCTTCCGCCTACACACGCTTTATACCCAATTGATCTG
+
CCCCCDGGGGGGGGGGGGGGGGFGGGGGFGGGGGGFFGEGGGGGGFGGGGG7EGGGGDEFGGFFEFGGGGGGGGGGGGGGGGGGGGGGGGGFGGGFGGGGGGFF7>CEFFGFDDGGEGDGG>EEGGGG9FGEGGGGG>DDFGDGDAG?7AGG7CFGFGGGGGFGFFFF>CFAFFFFFB4;;?BFFFFF>?D>=FA3:6:?@DFDF;@3CEF;(,=;?FFFBBBF7:1(-(4:A2@@04,(6>>A))-
@M00200:207:000000000-ALC1F:1:1101:11226:6548 2:N:0:5
TACCCGGGTATCTAATCCTGTTTGCTCCCCACGCTTTCGTGCCTGAGCGTCAGTGTTGGCCCAGAGGGCTGCCTTCGCCATCGGTGTTCCTCCGCACCTCTACGCATTTCACTGCTACACGCGGAATTCCACCCTCCTCTGCCACACTCAAGCCTGCCAGTTTCCCATGCAATTCCCAGGTTGAGCCCGGGGCTTTCACACAGGCCACGGCAAACCGCATACGCACGCTTTACACCATGTTGATCTGAGTT
+
CCCCCDEEFFGGGGGGGGGCFGGGGFCEF:FFG@7:8CBFGGGGGGGGCBFEEGGFGGGGFGCCCEDGGGGCCGCFGGDEGGDFGGEGFEGGFGGE+@,E?=E@>CEFGF9EGFFFDFCGGGCCEGF8DFGF?EFFGFFFGGF+2:DD85@8+=D666=9;DFFFFFFAFFFCCAF699<FG65A5FFFEC92?F(8*8>@(7=(-(8;16BB3;@(7.(,/3,(4(4:0<>>2?4().)6<))-6<9).)
@M00200:207:000000000-ALC1F:1:1101:10168:6549 2:N:0:5
TACACGGGTATCTAATCCTGTTTGATCCCCACGCTTTCGTGCCTCAGCGTCAATTGCACTTTAGTAAGCTGCCTTCGCAATCGGTGTTCTGTGACATATCTATGCATTTCCCCGCTACTTGTCACATTCCGCCTACCTCAGCTGCATTCAAGCCCATCAGTATCAAAGGCACTGCGATGGTTGAGCCACCGTCTTTCACCCCTGACTTAATAGGCCGCCTACGCACCCTTTAAACCCAATTGATCTG
+
CCCCCGGGGFGGEGFGGGEFGGGA<EFGGGCF7@FGFAEGEGGFA@<C6F@@FFEFEFGGGFAFGFGGGGDGFGCE<EGGGFC:C:FBGGGGD;FEFED,@>FDCGF9@=,CACEGGGGBFGGGG9EFGGGGGGGGF++;=FG6D5D?FFEGC6==?,=+?9CF;38D?F:DFEFBB?5CF??D5=DFFADAAFFEFC<@=8CFF@FEFEFCA@FE>BAAABF@-(>9=D347;BF(23=9))57CC
@M00200:207:000000000-ALC1F:1:1101:20194:6552 2:N:0:5
TACTAGGGTATCTAATCCTGTTTGCTCCCCACGCTTTCGTGCATGAGCGTCAGTGTTGGCCCAGAAGGCTGCCTTCGCCATCGGTGTTCCTCCACATCTCTACGCATTTCACCGCTCCACGTGGAATTCCACCTTCCTCTGCCACACTCGAGCCACGTAGTTTCGAGCGCAATTCCCAAGTTAAGCTCGGGGATTTCACACTCGACTTGCGCGGCCACCTGCGCACACTTTAAACCCAGTTGATCTG
+
CCCC@6FGGFGG@FFGGGGGGFGGGGGGGGGGGGGGGGGFFF<FCA<FGGGGGGGGGDEFFGGFCFCAEF<CFFGGFGGGGGG7CBCFEFGGGGG:EFGGDFGFGCCBDCFFF7ED+C=EB?87@==8AFGCFFGGGGGFGGGGGFDFGFDCG>DGDGGFD?CD?F5C?GEFB@FFF5*3@C7?8FFFEE>>5?*:FCFF@==D99A=*6225>B@(6,(3390(,(7;339)6=7?6::6>F9<FF
@M00200:207:000000000-ALC1F:1:1101:22866:6553 2:N:0:5
TACGAGGGTATCTAATCCTGTTTGATCCCCACACTTTCGTGCCTCAGCGTCAGTTACAGCCTAGTAAGCTGCCTTCGCTATCGGTGTTCTTGACGATATCTAAGCATTTCACCGCTACACCGTCAATTCCGCCTACCTCATCTGTACTCAAGCTCCGCAGTATCAATGGCACCCTGACAGTTGAGCTGCCATATTTCACCACTGACTTACAAAGCCGCCTACGCACCATTTACACCCAGTTGATCTGCGAT
+
CCCCCGFGCFGGGGGFDF9FGFGGGGGGGGGGGGGFGFGGGGGGGGGGGGGGDGGGGGGGGGAFGGFGGGGGGGGFGGGGGGGGGGGGGGGGGGGGGDGGGGGFGDF9EFFGGGGGGGFGGGGGD>EFG=8EDEDGFFCFGGCFGFGFGFFGGGGGGGGGGGFGFFFF*AFFFFFFFFFGFGFFFGFFFFGF*?E<FEF=@=C@@CFECFBE65AC54A=244))8>(36?EEC;A2>(7C475?C3),((
@M00200:207:000000000-ALC1F:1:1101:6185:6585 2:N:0:5
TACAAGGGTATCTAATCCTGTTTGCTCCCCACGCTGTCGCGCCTCAGTGTCAGCTACGGCCCAGCACACCGCCTTCGCCACCGGTGTTCTTCCGGATCTCTACGCATTCCACCGCTACACCCGGAATTCCATGTGCCTCTACCGTGCTCCAGCTCGGCAGTTCGCACGGCAGACTCGAGGTTGAGCCTCGAGCTTTCACCGCACGCTTACCAAGCCCCCTAAGCGCCCTTTAAACCCAATTGATCTA
+
CCCCCGGGGGGGGGGGGGGGGGGGGGGFGGGGGGGGGGGGGGGGGGGGGGGGGGGGGGGGGGGGGGGGGGGGGGGFGGGGGGGGGGGGGGDFFGFDFGGGGGGGGGGGGGGGGDGG>FGGGGGGGGGGGGGGGGGFGGGFGGGDGFGFGFGGGGGGCEGG?FCDD5BGFGFFFFFFFFFGGFFFFGFAFD55;DFFF5FE@((:;B0;?@E<3?F0(,,,(((,-,7731364)9?:(,464:4)))
@M00200:207:000000000-ALC1F:1:1101:25137:6590 2:N:0:5
TACCCGGGTATCTAATCCTGTTCGCTCCCCACGCTTTCGTGCCTCAGCGTCAGTTACAGCCTAGTAAGCTGCCTACGCAATCGGTGTTCTGGATGGTATCTATGCATTTCACCGCTACACCATCCATTCCGCCTACCTCGTCTGTACTCAAGCCTTACAGTATCCATGGCAGTTCAACAGTTGAGCTGTTGGCTTTCACCACGGACTTATAAAGCCGCCTACGCACCCTTTACACCCAATTGATCTG
+
CCCCCGGGGGGGGGGGGGGGGGGGGGGGGGGGGGGGGGGGGGGGGGGGGGGGGGGGGGGGGGFGGGGGGGGGEFGGGGGGGGGGGGGGGGGGGGGGGFGFAFGGGGGGGGGGGGGGGGGGFGGGFGDFGFFGGGGGG?DAFEEFGFGFGFGFCGFFGGGGGGFDFCFGBDDEFF9FFFFFFC<DB+=FFFGFBFFFF79@FB5=BFFFCCFCC79:@AAAFFFF=5(:BB36@?FF@11;<3<3)<;
@M00200:207:000000000-ALC1F:1:1101:7181:6596 2:N:0:5
TACAAGGGTATCTAATCCTGTTTGCTCCCCACGCTTTCGCGCCTCAGCGTCAGTGTCGGTCCAGATGGCTGCCTTCGCCATCGGTGTTCTTCCCAATATCTACGAATTTCACCTCTACACTGGGAATTCCACCATCCTCTCCCGAACTCGAGCGTGCCAGTCTCAAGCGCCGTTCCCAGGTTGAGCCCGGGGCTTTCACGCCTGACTTGACACACCGCCTACGCGCCCTTTAAACCCAATTGATCTG
+
CCCCCGGGGGGGGGGGGGGGGGGGGGGGGGGGGGGGGGGGGGGGGGGGGGGGGGGGGGGGGGGGGGGGGGGGGGGGGGGGGGGGGGGGGGGGGGGGGGGGGGGGGGGGGGGGGGGGGGGGGGGGGGGGGGFGGGGGGGGFGGGGG>DFGEGGGGGGDGGGGGFF?FFGBGFFFFFFFFFGGGFAFGFFFFGFFFFFFFFBFBDFFFFFFEF=58D@B@BF66;@BFFF>FFF9>FF:6:BAFAAAF2
@M00200:207:000000000-ALC1F:1:1101:9115:6596 2:N:0:5
TACAAGGGTATCTAATCCCGTTCGCTCCCCTGGCTTTCGTGTCTCAGCGTCAGCACACCCCCAGCGAGCTGTTTTCACCGTCGGCGTTCCAAGCGATATCTACGCATTTCACCGCTCCACCGCTTGTTCCGCTCGCCCCTAGGTGGCTCAAGATCGCCAGTATACCCAGCAGTTCCACGGTTGAGCCGTGGGATTTCACAAGGTACTTAACGATCCGCCTACACACGCTTTCCACCCAGTTGATCTGAGCT
+
CCCCCGGGGGGGGGGGGGGGGGGGGGGGGGGGGGGGGGGGGGGGFGCGGGDGGGGGGGGGGGGGGGGGGGGGGFGGGGGGGGGFGGGGGGGGGGGEGGGGFGGGGGGGGGGGAEEGDEGGGGGGGGGGGGGGGGGGGGGFGGFGGFFAFFGGCGFDCC5>F:CGFFFGFD>AA;AFFFFGGGFA44AB6)?>D;FEFEFEFF07?EFC?441;?A,6;,6(54@E01(81:24:4)23:?FA9<<A:))(-
@M00200:207:000000000-ALC1F:1:1101:26186:6597 2:N:0:5
TACGCGGGTATCTAATCCTGTTTGCTCCCCACGCTTTCGCGTCTCAGCGTCAGAATCGGCCCAGTGCCCCGCTTTCGCCTCAGGCGTTCCTCTAGATATCTACGCATTTCACCGCTCCACCTAGAGTTCCGAGCACCTCTACCGACCTCAAGCGACGCAGTTTGCCGAGCCGTTCCATCGTTGAGCGATGGGATTTCACTCGACACTTGCGCCGCCGCCTGCACGCCCTTTACACCCAGTTGCTCTG
+
CCCCCFGDGGGGGGGGGGGGGGGGGGGGGGGGGGGGGGGGGGGGGGGGGGGGGGGGGGGGGGGGGGGGGGEGGGGGGGGGGGC8FGCFEGGGGGGGFGGGGFGGGCEGGGFGGGGDGGGGGGGG99EGGGD>DGGGGGGFCEGDCADFGFECFGGD5;4C;CEGFFE>BGFDEDFFFFFCFFA5AGF);57)3A5=C6ACEF09;9:>2<BFF>)99;>824(,39(76??AD9F59:(495)44<2
@M00200:207:000000000-ALC1F:1:1101:20908:6633 2:N:0:5
TACTGGGGTATCTAATCCTGTTCGCTCCCCACGCTTTCGCTCCTCAGCGTCAGTATCGGCCCAGAGACCCGCCTTCGCCACCGGTGTTCCTCCTGATATCTGCGCATTTCACCGCTACACCAGGAATTCCAGTCTCCCCTACCGAACTCAAGCCTGCCCGTATCAGCTGCAAGCCCACAGTTGAGCTGCGGGTTTTCACAGCTGACGCAACAAGCCGCCTACGAGCTCTTTATACCCAATTGATCTG
+
CCCCCFGGGGGGGGGGGGGGGGGGGGGGGGGGGGGGGGGGGGGGGGGGGGGGGGGGGDGGGGGGGGGGGGGGGGGGGGGGGGGGGGGGGGGGGGGGGGGGGGGGGGDGGGGGGGGGGGFGGGGGG8EGGGGGGGGGGGGFGGGDGFGFGFD?FGGGGGGGGGFGFFFGFGFFFFCFFFFGGGFFFGFFFEGFBEDBF?FFEBFFF9?FFFFDFFF<10>D<DDF?>B024<2:<9@7<6?DFBFFFF
@M00200:207:000000000-ALC1F:1:1101:7683:6640 2:N:0:5
TACTAGGGTATCTAATCCTGTTTGCTCCCCACGCTTTCGCGTCTCAGCGTCAGTATCGTCCCAGTGAGCTGCCTTCGCCATTGGTGTTCCTCCTGATATCTGCGCATTTCACCGCTACACCAGGAATTCCACTCACCTCTTCCGAACTCGAGCCCGACAGTATCCACCGGCATTCCAGGGTTGAGCCCTGGACTTTCACAGCGGACTTATCGGGCCGCCTACACGCTCTTTATTCCCAATTGATCTG
+
CCCCCGGGGGGGGGGGGGGGGGGGGGGEFGGGDGGGGGGGGGGGGGFGGGGGGGGGGDFGFGGFGGGGGGGGGGGGGGGGGGGGGGGGGGGGGGGGGGGGGGGGGEEGGGGGGGGGGGGGGGFGFGGGGGGGGGGGFGGFGCGDEFGFFDGEGGGGGGG6?GBFFFFGA6A?5>EFFFFDGGDFFGFFFFCFDAFFF?FFEBA2>B>:CEF>@6D>BFBFDFEFFB246A<2))014>:FF><A<2)
@M00200:207:000000000-ALC1F:1:1101:16231:6642 2:N:0:5
TACGAGGGTATCTAATCCTGTTTGATCCCCACGCTTTCGTGCCTCAGTGTCAATACTCGTGTAGCAAGCTGCCTTCGCTATCGGTGTTCTATGTCATATCTAAGCATTTCACCGCTACATGACATATTCCGCTTACCTCCACGAGATTCAAGACTAATAGTATCCACGGCAGTTTCCAAGTTAAGCTTGGAGATTTCACCACGGACTTACTAGCCCACCTACGCACCCTTTAAACCCAATTGATCTG
+
CCCCCGDGGGGGGGGGGGGGGGGGGGGGGGGGGGGGGGGGFGGGGGGGGGFGGGGGGGGGGGGDGGCFGGGGGGGFGGGGGGGGGGGGGGAFGFGGGGGGGGG9FFGGGGGGG7EGGGFGGDGGGGGGGGCEDGGGGGGFGGGDE>DBFFGCGGGGDG+=DFFGD@FE>DEFFFFFFFDDDFFFFGFFFECF@FFFFEFFFFD>08=ECEFF@DF)8>=B):7=AAFDFF@FF:BF@F>B43C5/87
@M00200:207:000000000-ALC1F:1:1101:15793:6642 2:N:0:5
TACTAGGGTATCTAATCCGGTTCGCTCCCCACGCTGTCGTCCCTGAGTGTCAGGACCGGGCCAGTCAGCTGGCTTCCCCTTGGGTGTTCCTGCCGATCTCTACGCATTTCACCACTACACCGGCAATTCCACCGACCTCTCCCGGCCTCCAGTCGCGCAGTCTGCACTGGCCTCGCTCAGTTAAGCCGAGCGCTTTCACAGCGCACTTGCACGACCACCTGCGGACGCTTTCAACCCAATTGATCTG
+
CCCCCGGGGGGGGGGGGGGGGGGGGGGGGGGGGGGGGGGGGGGGGGGGGGGGGGGGGGGGGGGGGGGGGGGGGGGGGGGGGGDGGGGGGGGGGGGGEGGGGGGGGGGGGGGGGGGGGGGGGGGGGGGGGGGGGGGECCGFFFGGGFGFGFFCGGDGGGGCGGFGFFFGFFFFFFFF@F>GGCFFFGFFFBC51>5=F?FF3;3;@>6;)))4::B>FFF070(7(7(((46)4)070:BF<)2).-)
@M00200:207:000000000-ALC1F:1:1101:15831:6646 2:N:0:5
TACTAGGGTATCTAATCCTGTTTGATCCCCACACTTTCGTGCCTCAGCGTCAGTTTGAGCCTAGTAAGCTGTCTACACTATCGGTGTTCTTGACGATATCTAAGCATTTCACCGCTACACCGTCAATTCCGCCTACCTCGACTCCACTCAAGCCCATCAGTATCAATGCCACCCTCCCGGTTAAGCCGGGATATTTCAGCACTGACTTAATAGGCCGCCTACGCACCCTTTAAGCTCAATTGATCTG
+
CCCCCGGGGGGGGGGGGGGGGGGGGGGGGGGGGGGGGGGGGGGGGGGGGGGGGGGGGGGGGGGGGGGFFGGGGGGGGGGGGGDDGGGGGGGGGGGGGGGGGGGGGGGGGGGGGGGGGGGGGGGGGGGGGGFGDEDGGGGEDGGGGFGFGFGFGGGGGGGGGGFGFFFGFFFFFFFFFFFGGGD+9DFDF>>DBFFCFFFCEFFEFFFFFCCE7;A:=BFFFFDF9>9@>BFF*7AAEFECC8EEEEC
@M00200:207:000000000-ALC1F:1:1101:22849:6647 2:N:0:5
TACGGGGGTATCTAATCCTGTTTGATCCCCACACTTTCGTGCCTCAGCGTCAGTTACAGCCTAGTAAGCTGCCTTCGCTATCGGTGTTCTTGACGATATCTAAGCATTTCACCGCTACACCGTCAATTCCGCCTACCTCATCTGTACTCAAGCTCCGCAGTATCAATGGCACCCTGACAGTTGAGCTGCCATATTTCACCACTGACTTACAAAGCCGCCTACGCACCCTTTAAACCCAGTTGATCTG
+
CCCCCGGGGGGGGGGGGGGGGGGGGGGGGGGGGGGGGGGGGGGGGGGGGGGGGGGGGGGGGGGGGGGGGGGGGGGGGGGGGGEGGGGGGGGGGGDEEGGGGGGGGGGGGGGGGGGGGGGGGGGGGGGGGGFGGGGGGGGFGGFGGFGFGFDCDGGGGGGGGGFGFFFGFGFFFFFFFFFGGGFFFGFFFFGFEFFFFFFEFFFFFFFFFFEE6:AB=>FFFFD=@F@@?;@CEEFFFF0;E<EE?C>
@M00200:207:000000000-ALC1F:1:1101:9430:6650 2:N:0:5
TACTAGGGTATCTAATCCCGTTTGCTCCCCTGGCTTTCGCGCCTCAGCGTCAGAAGGGACCCAGCATGCCGCTTTCGCCACCGGCGTTCCTTCCGATATCTACGCATTTCACCGCTCCACCGGAAGTTCCGCATGCCCCTATCCCCCTCGAGCGACCCAGTATCCAAGGCACTTCTCCGGTTGAGCCGAAGGATTTCACCCCAGACTTGAGTCGCCGCCTACGCGCCCTTTAAACCCAATTGCTCTTCGAT
+
CCCCCFGGGGGGGGGGGGGGGGGGGGGGGGGGCGGGGGGGDGGGGEFGGGGGDFFGGGFGGGGGGGGGGGGGGGGGGGGGGGGGGGGGGGGGGGGGGGGGGGGGGGGGGGFGGGGGGGGGGGG+336EGGGGGGGGG8FDCGGGFFGFGFE9DDDGCEGFFFFGFC4F>FFFF@FFFFFGGGF);FF>>3CEDFFEF?FEFFF61?353=F>E;FF;B6?1:3;191;B78A4AFFF:1?BB2>AB))48)
@M00200:207:000000000-ALC1F:1:1101:13407:6657 2:N:0:5
TACTAGGGTATCTAATCCTGTTCGCTCCCCATGCTTTCGCGTCTCAGCGTCAGGAGTGGCCCAGCGAGCCGCCTTCGCTACTGGTGTTCCTCCCGATATCTGCGCATTTCACCGCTACACCGGGAATTCCACTCGCCTCTACCACCCTCTAGCCCGGCAGTATCCGCTGCACGCCCGGGGTTGAGCCCCAGGATTTCCCAGCAGACTTACCGAACCGCCTACACGCTCTTTAAACCCAATTGATCTG
+
CCCCC@FCGGGGGGGGFGGGGGGGGGGGGGGGGGGGGGGGGGGGGGGGGGGCGGG:FFGEGGEGGGEEGGDGGGGFGGC7FGGGGGGGGGGGGGGGGGGGGGGCGGDGGGGGGGGGGGGGGGGGGGEGGGGGGGGGGGGFCGGGGFGFGFGFG6?CCE5CFC>FFEF55CFFFFFFF)85:C;)/>FF::DF(;@<A)//)1=@@@FEFA@126>923>F???FFF1??>FA))9F<<?::)46422
@M00200:207:000000000-ALC1F:1:1101:9088:6685 2:N:0:5
TACGGGGGTATCTAATCCTGTTTGCTCCCCACGCTTTCGCGCCTCAGCGTCAGTACCAGTCCAGTGAGCCGCCTTCGCCACTGGTGTTCCTCCCAATATCTACGCATTTCACCGCTACACTGGGAATTCCACTCACCTCTCCTGGTCTCAAGCCATGCAGTCTGACAGGCAGTTCCCCGGTTAAGCCGGGGGATTTCACCCGTCACTTGCAAAGCCGCCTACGCGCCCTTTATACCCAATTGATCTG
+
CCCCCGGGGGGGGGGGGGGGGGGGGGGGGGGGGGGGGGGGGGGGGGGGGGGGGGGGGGGGGGGGGGGGGGGGGGGGGGGGGGGGGGGGGGGGGGGGGGGGGGGGGGGGGGGGGEDGGGGGGGGGGGGGGGGGGGGGGGGFGGGGGFGFGFGGGGGGGGGGGGFGFFFGFGA>FFFFFFEDEDEFFGF>EDGFFEFEF?AAFBFFFFFFFFEE)3A=939??FF9BFBFF?7>AA4@:?F?BF<4<BA
@M00200:207:000000000-ALC1F:1:1101:20491:6705 2:N:0:5
TACTAGGGTATCTAATCCCGTTCGCTCCCCTGGCTTTCGTGCCTCAGCGTCAGAAGAGGTCCAGTGCACCGCTTTCGCCACAGGTGTTCCTTCCGATATCAACGCATTTCACCGCTCCACCGGAAGTTCCATGCACCTCTACCTCCCTCGAGCACGCCAGTTTCAGAGGCAATTCTCCGGTTGAGCCGAAGTATTTCACCACCGACTTAGCGCACCGCCTACGCACCCTTTATACCCAGTTGATCTG
+
CCCCCGGGGGGGGGGGGGGGGGGGGGGGGGGGGGGGGGGGGGGGGGGGGGGGGGGGGGGGGGGGGGGGGGGGGGGGGGGGGGGGGGGGGGGGGGGGGGGGGGGGGGGGGGGGGDGGGGGGGGGGGGGGGGGGGGGGGGGFGGGGGFGFGFG>DGGGGGGGGGFF@FFGFDFFFFFFFFBGGGFFFGFFB>4FFFFEFFFEFFFFFFFF=CFF;BF@>9>FF8((666?::?>ADFF:BF?A49ADBA
@M00200:207:000000000-ALC1F:1:1101:5038:6719 2:N:0:5
TACCAGGGTATCTAATCCCGTTTGCTCCCCTGGCCTTCGTGCCTCAGCGTCAGTTGCTGTCCAGAGACTCGCCTTCGCCACTGGTCTTCCTTACGATATCTACGCATTTCACTGCTACACCGTAAATTCCAGTCTCCCCTCCAGCACTCTAGCCACGCAGTATCGAATGCAGTTTCAGGGTTGAGCCCTGAGATTTCACATCCGACTTGCGCGACCGCCTACGCACCCTTTAAGCCCAATTGATCTG
+
CCCCCGGGGGGGGGGGGGGGGGGGGGGGGGGGGGGGGGGGGGGGGGGGGGGGGGGFGGGGGGGGGGGGGGGGGGGGGGGGGGGGGGGGGGGGGGFFF@EGCFFGGGGGGGGGGGGGGGGGGGGGGGGGGGAFGGGG7@8:DGGGFFGFGFFEGC?DGGGGDF+=B?FGF8+<F<=FFFFFGGFFFFFFFFGF@FFECCCEF5CF=BB)6*):9@DBFFF?(5(2(6(68;E).>6;?F?@E3;CFFF
@M00200:207:000000000-ALC1F:1:1101:26664:6722 2:N:0:5
TACGCGGGTATCTAATCCCGTTTACTACCCTAGCTGTCGCGTCTGAGTGTCAGAAACAGACCAGAAGATCGCCTTCGCCACTGGTGTTCCTCCACATCTCTACGCATTTCACCGCTACACGTGGAATTCCACCTTCCTCTGCCACACTCGAGCCACGTAGTTTCGAGCGCAATTCCCAAGTTAAGCTCGGGGATTTCACACTCGACTTGCGCGGCCACCTGCGCACACTTTAAACCCAATTGATCTG
+
CCCCCGGGGGGGGGGGGGGGGGGGGGGGGGGGGGGGGGGGGGGGGGGGGGGGGGGGGGGGGGGGGGGGGGGGGGGGGGGGGGGGGGGGGFFGGGGGGGFGGGGGGGGGGGGGGGGGGGGGGGEGGGGGGGGFGGGGGGGFGGFGGFGFGF8EGCFGGF+=@FFGFFFGFGFFEFFFFFFGGGFAF>:ADFCEB>AEFFACEFFBB>29;<B99(:7;0?DFF;BFF9?FAABA>?FF6?:2)6<A25
@M00200:207:000000000-ALC1F:1:1101:7462:6731 2:N:0:5
TACGGGGGTATCTAATCCTGTTCGCTCCCCACGCTTTCGCTCCTCAGCGTCAGTATCGGCCCAGAGACCCGCCTTCGCCACCGGTGTTCCTCCTGATATCTGCGCATTTCACCGCTACACCAGGAATTCCAGTCTCCCCTGCCGAACTCAAGTCTGCCCGTATCGACCGCAGGCTCGGGGTTAAGCCCCAAGTTTTCACGGCCGACGCGACAAACCGCCTACGAGCTCTTTAAACCCAGTTGATCTGAGA
+
CCCCCGGGGGGGGGGGGGGGGGGGGGGGGGGGGGGGGGGGGGGGGGGGGGGGGGGGGGGGGGGGGGGGGGGGGGGGGGGGGGGGGGGGGGGGGGGGGGGGGGGGGGGGGGGGGGGDGGGGGGGGGGGGGGGGGGGGFDDFGGGGCEGFFFFCGGGGFFGGGGFGFFFGEGFEFBAAEFEGEGFFFFFFEFGFFFFCFFFDF>FFFBFFF13>>:@:4>9?27<<:;9>4ADBD<F4:?03<AFAAAAF24
@M00200:207:000000000-ALC1F:1:1101:8245:6740 2:N:0:5
TACGCGGGTATCTAATCCTGTTTGCTCCCCTAGCTTTCGCACCTCAGCGTCAGGAACGCGCCAGTCACTCGCTTTCGCCTCCGGCGTTCCTCCTGATATCTACGCATTTCACCGCTTCACCAGGAGTTCCAGTGACCCCTCACGCCCTCGAGCCCGGTATTTTCGGCCGCCGTTCCGACGGTAAGCGTCGGGATTCCACGACCGATTTGCCGAGCCGCCTACGTGCCCTTTAAACCCAGTTGATCTG
+
CCCCCGGGGGGGGGGGGGGGGGGGGGGGGGGGGGGGGGGGGGGGGGGGGGGGGGGGGGGGGGGGGGGGGGGGGGGGGGGGFGGGGGGGGGGGGGGGGGGGGGGGGGGGGGGGFGGGGGGGGGGGGDGGGGFGGGGGGDGFGGGFGFGFGFGEGGGDGGDG@B6FBEFCDGFFF@FFFFFGGDFFFGFFFEGEFFF?B9F?FFF>>FFFFFDFFFF9>>F??F:B?B:BFFB<<<=?<::::AAF))4
@M00200:207:000000000-ALC1F:1:1101:15678:6741 2:N:0:5
TACTGGGGTATCTAATCCTGTTTGCTCCCCACGCTGTCGCGCCTCAGTGTCAGCAACTGCCCAGCTCACCGCCTTCGCCACCGGTGTTCTTCCGGATCTCTACGCATTCCACCGCTACACCCGGAATTCCATGAGCCTCTACAGTGCTCCAGCCCAACAGTATCAGTGGCCGACTCGACGTTAAGCGTCGAGCTTTCACCATTGACTTGTCGGGCCACCTACGCGCCCTTTACACCCAGTTGATCTG
+
CCCCCGGGGGGGGGGGGGGGGGGGGGGGGGGGGGGGGGGGGGGGGGGGGGGG<FGGGGGGGGFGFGGGGGGGGGGGGGGGGGGGGGGGGGGGGGGGGGGGGGGGGGGGGGGGGGGGGGGGGGGGGGGGGGFGDGFGGGGBGGGFGFGFGFGFGGGGGGGGGGFGFFFGFGFFFFB?FF?GCFFFFGFBB>)?DDACFEFEFFFFEEFEEFFF99B9?@FF8=;@FFFFF<?2AFFF96?7<4446A<
@M00200:207:000000000-ALC1F:1:1101:22709:6743 2:N:0:5
TACAGGGGTATCTAATCCCGTTCGCTCCCCTGGCTTTCGTGCCTCAGCGTCAGTTATCCCCCAGTGTGCCGCTTTCGCCTCCGGTGTTCCTGCCAATATCAACACATTTCACCGCTCCACTGGCAGTTCCGCACACCCCTGGGATACTCGAGCAGTTCAGTTTCAAGCGCAATGCCTCAGTTGAGCTCAGGCATTTCACACCTGACTTGAATTGCCGCCTACGCACCCTTTAACCCCAATTGATCTG
+
CCCCCGGDGEGGGGGGGFGGGGGDGGCGGGGFFGGGGGGGGGGGGGGGGGGGGGGGGGGGFEGGGGGGGGGGGGGGGGGGGGEEGGGGFGGGGGGGGGGGGGGGGGGGGGGGGGG6CCFGGGCF:CFFFGGG6CDG8?DFG6DDDFGDGDFEGDGGFGD=DGFGF7DDBGAAE@AA+6*;E@BA6FAF9FCA=FFEFFFCFFFFBEFCFE3A<@C:9@@9952;FFFF@(/;3);A;03314.6799
@M00200:207:000000000-ALC1F:1:1101:10259:6746 2:N:0:5
TACCCGGGTATCTAATCCTGTTTGATCCCCACGCTTTCGTGCCTCAGAGTCAATATTCGTGTAGTGAGCTGCCTTCGCAATTGGTGTTCTATGTCATATCTAAGCATTTCACCGCTACATGACATATTCCGCTCACCTCCACGGTATTCAAGACAGATAGTATCAACGGCAGTTTCCAAGTTAAGCTTGGAGATTTCACCACTGACTTACCTGCCCTCCTACGCACCCTTTAAACCCAGTTGATCTG
+
CCCCCGGGGGGGGFGGGGGGGGGGGGGGGGGGGGGGGGGGGGGGGGGGGGGGGGGGGGGGGGGGGFFGGGGGGGGGGGGGGGGGGGGGFGFGGGGGGGGFGGGGGGFGGGGGGDGGGGGFGGGGGGGGGG8CDGGEFGGFGGDDGFGBDFCGGGCF6FGGGGFFFFFDDGFEFEF?BDFGFGFDDCFBDBFFBFAEFFFEEFFEEEEECEECCF>@==AFFF5:AA=DFFFCEEFF995@E4<5>E8
@M00200:207:000000000-ALC1F:1:1101:25342:6759 2:N:0:5
TACGGGGGTATCTAATCCCGTTTGCTACCCTAGCTTTCGCACCTCAGCGTCAGTAATGGTCCAGTGAGCCGCTTTCGCCACCGGTGTTCCTCCAGATATCTACGCATTTCACCGCTCCACCTGGAGTTCCACTCACCCCTACCATCCTCGAGTCTGCCAGTATCGAATGCTGTTCCCCGGTTGAGCCGGGGGCTTTCACACCTGACTTAACAGACCGCCTACGTGCGCTTTAAACCCAGTTGATCTG
+
CCCCCDGGGGGGGGGGGGGGGGGGGGGGGGGGGGGGGGGGGGGGGFEFGCGGECFFGGGGGGGGGGGGGGGGDGGGGGGGGGGGGGGGGGGGGGGGGGGGGGGFGGGGGGGGGGDGGGGGGGGG,@EGGGGGFGGGGGGFGGG?8DFD?BGGFFGFGGGFGGFGFFF7CGFFCCFB?FBDG4?FF7ABE>CE@B)(+9A<@D1=@EAEE<E?E;F@BF9(4::1(4399614<<F?<1(4:)<)))6
@M00200:207:000000000-ALC1F:1:1101:15873:6773 2:N:0:5
TACCCGGGTATCTAATCCTGTTTGATCCCCACGCTTTCGAGCCTCAGAGTCAATATTCGTGTAACGAGCTGCCTTCGCAATTGGTGTTCTATGTCATATCTAAGCATTTCACCGCTACATGACATATTCCGCTCATCTCCACGGTATTCAAGACAGATAGTATCAACGGCAGTTTCCGAGTTAAGCTCGAAGATTTCACCACTGACTTACCTGCCCTCCTACGCTCCCTTTAAACCCAGTTGATCTG
+
CCCCCGGGGGGGGGGGGGGGGGGGGGGGGGGGGGGGGGGGGGGGGGGGGGGGGGGGGGGGGGGGGGGGGGGGGGGGGGGGGGGGGGGGGGGGGGGGGGGGGGGGGGFGGGGGGEGGGGGGGGGGGGGGGGDEGGGGGFGFGGGGGFGFFF8CFGGGGGFFFGFGFFFGADEFFEFFFEFGGGFFFGFFFFGFFFAEFEFFEDFFFFFFFFEEF@FDEBDFFFFFFDFFBEFEFFFA===BFFFFEFC
@M00200:207:000000000-ALC1F:1:1101:12600:6790 2:N:0:5
TACCGGGGTATCTAATCCCGTTCGCTCCCCTGGCTTTCGCGCCTCAGCGTCAGAAGAGGTCCAGTGCATCGCTTTCGCCACAGGTGTTCCTTCCGATATCAACGCATTTCACCGCTCCACCGGAAGTTCCACGCACCTCTACCTCCCTCGAGCACGCTAGTTTCAGCGGCAATTCTCCGGTTGAGCCGAAGTATTTCACCGCCGACTTAACGCACCGCCTACGCGCCCTTTAAACCCAATTGATCTG
+
CCCCCGGGGGGGGGGGGGGGGGGGGGGGGGFGGGGGGGGGGGGGGGGGGGGGGGGGGGGGGGGGGGGGGGGGGGGGGGGGGGGFFFGGGGGGGGGGEGCFGGGGGGGGGGGGGGGGGGGGGGGCFGGGGGGGGGGGGGGFGGGGGFGFD?EGGGGGGG5CDGFGFFFGDGFFFFFFFFFD=DBFFGFDADGFFFAEFCF<<BFFFFFFF3<?FFF>(9;?FFF>BF>>B?F9AFFFFFFBFF22<DF
@M00200:207:000000000-ALC1F:1:1101:14573:6793 2:N:0:5
TACAAGGGTATCTAATCCTGTTTGATCCCCACACTTTCGTGCCTCAGCGTCAGTTACAGCCTAGTAAGCTGCCTTCGCTATAGGTGTTCTTGACGATATCTAAGCATTTCACCGCTACACCGTCAATTCCGCCTACCTCATCTGTACTCTAGCCCCGCAGTATCAATGCCACCCTCCCAGTTAAGCTGGGATATTTCAGCACTGACTTACAGGGCCGCCTACGCACCCTTTATACCCAATTGATCTG
+
CCCCCGGGGGGGGGGGGGGGGGGGGGGGGGGGGGGGGGGGGGGGGGGGGGGGGGGGGGGGGGGGGGGGGGGGGGGGGGGGGGGGGGGGGGGGGGGGDGGGGGGGGGGGGGGGGGGGGGGGGEGGGGGGGGGGGGGGFGGFGGGGGFGFGFGFGGGGGGGGGGFGFFFGFFFFFFFFFFFGGGFFBGFFF*CFFFFFFCFEEFFFFFFFFFFBFDBDAFFFFFDA@F=?BD=4??F6>FBFC@7C?5<
@M00200:207:000000000-ALC1F:1:1101:21913:6800 2:N:0:5
TACAAGGGTATCTAATCCTGTTTGATCCCCACGCTTTCGTGCCTCAGTGTCAATATTTGTGTAGCCAGCTGCCTTCGCAATTGGTGTTCTATGTCATATCTAAGCATTTCACCGCTACATGACATATTCCGCTGACCTCCACAGTATTCAAGACAAATAGTATCAATGGCAGTTTCCGGGTTAAGCCCGGAGATTTCACCACTGACTTACTTGCCCACCTACGCACCCTTTAAACCCAGTTGATCTG
+
CCCCCGGGGGGGGGGGGGGGGGGGGGGGGGGGGGGGGGGGGGGGGGGGGGGGGGGGGGFGGGGGGGGGGGGGGGGGGGGGGGGGGGGGGGGGGGGGGGGGGGGGGGGGGGFGGGGGGGGGGGGGGGGGGGGGGGGGGGGFGGGGGFGFGFFGGGGFGGGGGGFGFFFFFGFFFFFFFEFGECFFBFFADFDF>FFFFFFEFF@<CEC<CFFF<E?C@AAFEFFFA85>DD)1ACFFA>9@EEC<?EE
@M00200:207:000000000-ALC1F:1:1101:12166:6800 2:N:0:5
TACTGGGGTATCTAATCCTGTTTGCTCCCCACGCTTTCGCGTCTCAGCGTCAGTAACGTCCCAGCGAGCTGCCTTCGCAATTGGTGTTCCTCCTGATATCTGCGCATTTCACCGCTACACCAGGAATTCCACTCGCCTCTTCCGTACTCAAGCCCGACAGTATCCACCGGCATCCGAGGGTTGAGCCCCCGACTTTCACAGCGGACTTACCGGACCGCCTACACGCGCTTTAAACCCAGTTGATCTG
+
CCCCCGGGGGGGGGGGGGGGGGGGGGGGGGGGGGGGGGGGGGGGGGGGGGGGGGGGGGGGGGGGGGGGGGGGGGGGGGGGGGGGGGGGGGGGGGGGGGGGGGGGGGGGGGGGGGGGGGGGGGEGGGGGGGGGGGGGGGGFGGGGGBGFGFGGGGGGGGGGGGFGFFFGEGFEDFFDF>BDGGB4AGFFDBGFFFDFFFFFEF@@>FFFFFFFF9BFF>>?FFFFFFFF;?14)6=@B??BFBB9AFF
@M00200:207:000000000-ALC1F:1:1101:15151:6821 2:N:0:5
TACACGGGTATCTAATCCTGTTTGCTCCCCACGCTTTCGTGCCTCAGCGTCAGTTGCCGTCCAGAGAGTCGCTCTCGCTACCGGTATTCCTCCCGATATCTACGCATTTCACCGCTACACCGGGAATTCCACTCTCCCCTCCGGCACTCGAGCCCCGCAGTTTCTAACGCCCTTCCAGAGCTGAGCCCTGGGCTTTCACGTCAGACTTGCGGGGCCGCCTACGCACCCTTTAAGCCCAATTTATCTGCGAT
+
CCCCCGGGGGGGGGGGGGGGGGGGGGGGGGGGGGGGGGGGGDGGGGGGGGGGGGGGGGEFGGGGGGGGGGGGG8FGGGGGEGGGGGGGGGGGGGGGGGGGGGGGGDGGGGGGGGGGGGGAEGGDGGGGGGGGGGFFGGGFGGCGDBGFG?FC6DGGGG59DGFGF>+@ADA>>:FFFA*;FG44)CFFFAF45AAFFFF;@?0<3@FC@E9;0>FF>BF6?FFF<>9B?FF9<AFF?(,:>)4<DF4)(((
@M00200:207:000000000-ALC1F:1:1101:4225:6831 2:N:0:5
TACGGGGGTATCTAATCCTGTTTGCTCCCCACGCTTTCGTGCCTCAGCGTCAATTAACATGTAGTAAGCTGCCTTCGCTATCGGTGTTCTATGTCATATCTAAGCATTTCACCGCTACATGACATATTCCGCTTACCTCCATGATATTCAAGACAAATAGTATCAACGGCAGTTTCTAGGTTAAGCCTAGAGATTTCACGACTGACTTGCCATCCCGCCTACGCGCCCTTTACACCCAATTGATCTG
+
CCCCCGGGGGGGGGGGGGGGGGGGGGGGGGGGGGGGGGGGGGGGGGGGGGGGGGGGGGGGFGGGGGGGGGGGGGGGGGGGGGGGGGGGGGGGGGGGGGDGGGGGGGGGGGGGGGGGGGGGGGGGGGGG;EGGGGGGGGGFGGGGGFGFGF,CFFGGFFGGGGFGFFFGDGFFFCFFFAFGFGFFFGFFFACFEFFFFAF9>AFFFFFFFFFFFFAB=BFDDF?BFFFFF@FFFEFFFD?D<4CEFEE
@M00200:207:000000000-ALC1F:1:1101:7854:6835 2:N:0:5
TACAGGGGTATCTAATCCTGTTTGCTCCCCACGCTGTCGCGCCTCAGTGTCAGCAACTGCCCAGCTCACCGCCTTCGCCACCGGTGTTCTTCCGGATCTCTACGCATTCCACCGCTACACCCGGAATTCCATGAGCCTCTACAGTGCTCCAGCCCAACAGTATCAGTGGCCGACTCGACGTTAAGCGTCGAGCTTTCACCACTGACTTGTCGGGCCACCTACGCGCCCTTTATACCCAGTTGATCTG
+
CCCCCGGGGGGGGGGGGGGGGGGGGGGGGGGGGGGGGGGGGGGGGGGGGGGGGGGGGGGGGGGGGGGGGGGGGGGGGGGGGGGGGGGGGGGGGGGCFGGGGGGGGGGGGFFGGEGGGGCGGEGGEGGGGGGGFGFGGGGFGGGGGFGFGFGFGGGGGG??DGAFFFA:CGFBFFFEFFFD:CFFAGB4@:?DFE;?8<FE=2BEEEEFFFFFFFFFD@6@8=(09;>B9::):9?FFF08A<><AFF
@M00200:207:000000000-ALC1F:1:1101:19356:6841 2:N:0:5
TACTGGGGTATCTAATCCTGTTTGATCCCCACGCTTTCGTGCATCAGTGTCAATATTCGTGTAGCCAGCTGCCTTCGCAATTGGTGTTCTATGTCATATCTAAGCATTTCACCGCTACATGACATATTCCGCTGACCTCCACGGTATTCAAGACAGATAGTATCAATGGCAGTTTCTGGGTTAAGCCCAGAGATTTCACCACTGACTTACCTGCCCACCTACGCACCCTTTAACCCCAATTGATCTG
+
CCCCCGGGEFFFGGGGGGFGFFGGGGGEGGFFGGGEGGCFEGGGGGGGGGGFFCFAEA<FDF@FGGFGGEGGGGGGGGEG:AFEFFGGGGGGGGGCEF9=BFGFGGDGGGGGGGDGEEGGGGGGGGGFGGFGGG6DDGGFFDEGGFGFGFGGGGF+=FFCF@FGFFFG6DDADEBFF?DFGGFFFGFFBFCF5=@ECDFDEDEEEF@*:A)>C@F@@@=CE@@>FFAD>BECF*;;49)<96;C4C>
@M00200:207:000000000-ALC1F:1:1101:24681:6849 2:N:0:5
TACTAGGGTATCTAATCCTGTTTGCTCCCCACGCTTTCGTGCATGAGCGTCAGTGTTGGCCCAGAAGGCTGCCTTCGCCATCGGTGTTCCTCCACATCTCTACGCATTTCACCGCTACACGTGGAATTCCACCTTCCTCTGCCACACTCGAGCCACGTAGTTTCGAGCGCAATTCCCAAGTTAAGCTCGGGGATTTCACACTCGACTTGCGCGGCCACCTGCGCACACTTTAAACCCAGTTGATCTG
+
BCCCCGGGGGGGGGGGGGGGGGGGGGGGGGGGGGCFFGGGGGGGGFGGGCEGGGGGGGGGGGGGGGFCFGGGGGGGGGGDGG7:FCFGGFFGGGGFFGGGGGFG7ECFGGGGDEGDEGGGEBBEGDFGFGGGGFDGGGG7DGGGGFGFGFD6DGGGGGGFCGFFA9DEADDDBFFBFF6?CFFFF78AA>DEB4;>@6BEEBB):))8>C=>@@BBBDFF@@(301(1(7.)))7:???FF4444AA
@M00200:207:000000000-ALC1F:1:1101:12953:6851 2:N:0:5
TACTCGGGTATCTAATCCTGTTTGCTCCCCACGCTGTCGCGCCTCAGCGTCAGCAACAGCCCAGCAGGCCGCCTTCGCCACTGATGTTCTTCCCGATCTCTACGCATTCCACCGCTACACCGGGAATTCCACCTGCCTCTACTGTGCTCAAGCCTGACAGTTTAGAAGGCAGCCCTGCGGTTAAGCCGCAGGATTTCACCCCCTACTTACCAGGCCGCCTACGCGCCCTTTATACCCAGTTGATCTG
+
CCCCCGGGGGGGGGGGGGGGGGGGGGGGGGGGGGGGGGGGGGGGGGGGGGGGGGGGGGGGGGGGGGFGGGGGGGGGGGGGGGGGGGGGGGGGGGGGGGGGGGGGGGGGGGGGGGGGGGGGGGGGGGGGGGGGGGGGGGGFGGGGGFGFGFGFGGGGFGGGGGFGFFFGFGFFFFEFFFDC7D4AFFF>BFGFDABBFFFFFFFFFFFFEEEEEF>8;9@F@FFFB>F6>?>AFBFF?>0?BF9AA92
@M00200:207:000000000-ALC1F:1:1101:3294:6853 2:N:0:5
TACGGGGGTATCTAATCCCGTTTGCTCCCCTGGCCTTCGTGCCTCAGTGTCAGGAACTGCCCAGAGATCCGCCTTCGCAACTGGTCTTCCTCACGATATCTACGCATTTCACTGCTACACCGTGAATTCCGATCTCCTCTACAGTCCTCGAGTCACGCAGTATCCGGTGCAATTTCGGAGTTGAGCTCCGAGATTTCCCACCAGACTTGCGTCACCACCTACGCACCCTTTAAACCCAATTGATCTG
+
CCCCCGGDEEGGGGGGGGGDGGGGGGGGGGGGGGGGGGGGGGFGGGGGGGGFFGGGGGGGGGEGGGGGGGGGGGGGGGGGGGGFFFGGGGGGGGGGGGGGGGGGGGGGGGGGGGGGGGGGGGFGGGGGGG8CGGGGGGGFGGGGGFDFFEEEFDGGDGGCDCFGFEB?DGFF7@FFFAFGEC8BFFFFFFGFB4BEF**>B@BF=BEFFE>F@=AF@FF@@@;(273<6@@CC)8A02<FF2<4<>2
@M00200:207:000000000-ALC1F:1:1101:11506:6858 2:N:0:5
TACTAGGGTATCTAATCCCGTTCGCTACCCTAGCTTTCGTACCTCAGCGTCAGAAGAGACCCAGTAAGCCGCTTTCGCCACCGGTGTTCCTGATGATATCAACGCATTTCACCGCTCCACCATCAGTTCCGCTTACCCCTGTCTCCCTCAAGCCATGCAGTATGAAGCGCAGTTCCTCGGTTGAGCCGAGGGATTTCACACCTCACTTACATGGCCGCCTACGCACCCTTTACACCCAATTGATCTG
+
CCCCCGGFGGGGGGGGGGGGGGGGGGGGGGGGGGGGGGGGGGGGGGFGGGGGGGFGGGGGFGGGGGFGGGGGGGGGGGGGGGGGGGGGGGGGGGGGGGGGGGGGGGGGGGGGGGGGGFFGGGGG9FGGGGGGGGGGGGGFGGGGGFGFGFFEGGGGGGGGGGFGF7DF5>EEFFFFFFFGEGFF5CFBBFD>9AFFFFFEEFFFEDEE=EBECBFF2@>DDDFF?0><FFF375=A@;7=E?5A<>4
@M00200:207:000000000-ALC1F:1:1101:7082:6866 2:N:0:5
TACAGGGGTATCTAATCCCGTTCGCTCCCCTGGCTTTCGCGCCTCAGCGTCAGAAGAGGTCCAGTGCACCGCTTTCGCCACAGGTGTTCCTTCCGACATCAACGCATTTCACCGCTCCACCGGAAGCTCCATGCACCTCTACCTCCCTCTAGCACGCCAGTTCCAGCGGCAATTCTCTGGTTGAGCCAAAGTATTTCACCACCGACTTAACGCACCGCCTACGCGCCCTTTAAACCCAATTGATCTGAGC
+
<<CC@FGECCFE,CFFG9FFGGGGGGGGCEDGCGGGG<FGG@F@C@FGGFEG:FEF6B<ABAFEEAFFGFFEECCFDGGGGFC<EFE:<FEEAFFC+8,CF9AFG8::EGGGGGCDGG8?FGCCFE,6,DFGD?+6DDGFFAFGGFDFDD99DFGCC@+++2+;77610?@56CAFFFFC:FBFFGFF6/CF*+=5BCFEFD(5=25;;)4;663;@BF<0;,379>B9?2-6<FF61:?F2A:<425)(
@M00200:207:000000000-ALC1F:1:1101:12278:6867 2:N:0:5
TACGAGGGTATCTAATCCTGTTTGCTCCCCACGCTTTCGCGCCTCAGCGTCAGTGTCGGTCCAGATGGCTGCCTTCGCCATCGGTGTTCTTCCCAATATCTACGAATTTCACCTCTACACTGGGAATTCCACCATCCTCTCCCGAACTCTAGCGTGCCAGTCTCAAGCGCGGTTCCCAGGTTGAGCCCGGGGCTTTCACGCCTGACTTGACACACCGCCTACGCGCCCTTTAAACCCAATTGATCTG
+
CCCCCEEDGGGGGGGGGGGFGGGGGGGGGGGGGGGGGGGGGGGGGGGGGGGGGGGGGGGGGGGFGGGGGGGGGGGGGGGGGGGGGGGGGGGGFGGGGGGGGGGGGGGGGGGGFGGGGGGGGGFGGGGGGGGGGGGGGGGFGGGGG>DFGFGGGCGDDFFDGGFGFFFGFGFE>=BFFFFCFGFFFGFFFADDBDFEF<B=D>FFDEEEFFEE=@FFFF@D?@<66@>6><:5ADFF?FB?>244:4)
@M00200:207:000000000-ALC1F:1:1101:26636:6868 2:N:0:5
TACGAGGGTATCTAATCCCGTTTGCTCCCCTAGCTTTCGCGCCTCAGCGTCAGAAGAGGTCCAGCACGCCGCTTTCGCCACCGGAGTTCCTGTAGATATCAACGCATTTCACCGCTCCACCTACAGTTCCGCATGCCCCTACCTCCCTCGAGGCCGACAGTATCTAAGGCAGTTCCACGGTTGAGCCGCGGCATTTCACCCCAGACTTGTCAGCCCGCCTACGCGCCCTTTAAACCCAGTTGATCTG
+
CCCCCGGGGGGGGGGGGGGGGGGGGGGGGGGGGGGGGGGGGGGGGGGGGGGGGGGGGGGGGGGGGGGGGGGGGGGGGGGGGGGGGGGGGGGGGGGGGGGGGEGGGGGGGGGGGGGDGGGGGGGGGGGGFGGGGGGGGGGFGGGGGFGFFBGECDGGDGGGGFAEA@FF5CAEFFFFFF>DED?>9DF4A?CDBFFEFFFEDB??@@@<@635C;;23(9?((,((-40-4?<)5?FBF<?52<<>A<
@M00200:207:000000000-ALC1F:1:1101:25519:6891 2:N:0:5
TACTCGGGTATCTAATCCTGTTTGCTCCCCGCGCTTTCGCGTATCAGCGTCAGTATCCAACCAGGGGGTCGCCTTCGCCACAGGTGTTCCTCCCGATATCTACGCATTTCACCGCTACACCGGGAATTCCACCCCCCTCTTTGGTACTCTAGCTTGTCAGTTTCATGCGTCGTTCCCCGGTTGAGCCGAGGGATTTCACACATGACTTAACAAACCGCCTACACGCCCTTTATACCCAGTTGATCTG
+
CCCCCGGGFEFDFGGGGGGGGGGGGGG@FG@FGGGGGGGGGGGGGGFGGGGGDGGGGGGGGEGFGGGEGGGGGGGGGDGGGG<DFGGGGFFFFGGGCFGGGGGGGGGGGGGGGGGGGGGGGGGEC>FGGFGGGGGGGG76FGF5EAFFGFFFGGGGGFFCGGFGAFFGFGEFF?FFAABGGDAA4CADE>C:1;FEFBB<?:022>AA<B>).(0(303168::?13;11)6<DFF(8::BAA56A9
@M00200:207:000000000-ALC1F:1:1101:23745:6905 2:N:0:5
TACTCGGGTATCTAATCCTGTTTGATCCCCACGCTTTCGTGCCTCAGCGTCAATCACAGTTTTGTGAGCTGCCTTCGCAATCGGTGTTCTATGACATATCTAAGTATTTCACCACTACATGTCATATTCCGCCCACATCATCTGCATTCAAGACTAACAGTATCAACGGCAGTTCCACAGTTGAGCCGTGGGATTTCACCGCTGACTTATCAGTCCGCCTACGCACCCTTTAAACCCAATTGATCTG
+
CCCCCGGGGGGGGGGGGGGGGGGGCGGGGGGGGGGGGGGGGGGGGGGGGGGEGGGGGGGFFGGCFGFGGGGGGGGGGGCGEGFDGGGGGGGGFEGGGAFGGGCGGGGGDGGGGGGGGGGGFGGDGGGGGGFGGEGGGGGFGGGFFFGFG?=D2DFCGGGGGGFFEFBE5D>E6DD9DDDGGGFBFGFB>9=?@FFEFFFFA=A=ADEEEFFFCFFFFFFF9=9>=9AFDBE=<4?A?9BF;=486))
@M00200:207:000000000-ALC1F:1:1101:21583:6908 2:N:0:5
TACCAGGGTATCTAATCCCGTTTGCTCCCCTAGCTTTCGCACCTCAGCGTCAGTTGTGGACCAGAGAGCCGCCTTCGCCACCGGTGTTCCTCCTGATATCTACGCATTTCACCGCTCCACCAGGAGTTCCGCTCTCCCCTACCACACTCGAGCATTGCAGTCTGCCAGGCAGTTCCACGGGTGAGCCGTGGGATTTCACCGGTCACTTGCAATGCCGCCTCCGTTCGCTTTATACCCAATTGATCTG
+
CCCCCGGGGGGGGGGGGGGGGGGGGGGGGGGCFGGGGGGCGGGGGGGFGGGGGGGFGEGGGGGGG8CFG<FGGGGGGGGGEFGGGGGGGGGGGGGGGFGGGGGGGGGGGGGGGGGGGGGGG?FEFGGGG=@G++=DFCDF=FFG?9DFGDGEDDG9=D=FGGFDFFF6?GF>FEFFFFA+5C**3?FEFDGF2AFFF<9>25(5>ECE44****)/,141(/(/)/62;;@3C?67@B?0<2)--.6
@M00200:207:000000000-ALC1F:1:1101:27035:6909 2:N:0:5
TACTGGGGTATCTAATCCCGTTCGCTCCCCTAGCTTTCGCGCCTCAGCGTCAGTGTCAGCCCAGCAACCCGCCTTCGCCGCAGGTGTTCCTCTCGATATCTACGCATTTCACCGCTACACCGAGAATTCCAGTTGCCCCTTCTGCACTCTAGTCCGACAGTATCAGTTGACCGTTCTGAGTTAAGCCCAGAGATTTCACAACTGACTTGTCGTGACCGCCTACGCGCCCTTTACGCCCAGTTGCTCTG
+
CCCCCGGGGGGGGGGGGGGGGGGGGGGGGGGGGGGGGGGGGGGGGGGGGGGGGGGGGGGGGGGGGGGGGGGGGGGGGGGGGGGGGGGGGFGGFGGGGGGGGGGGGGGGGGGGGGGGGGGGGGGGGGGGGGAFDFFGGGGF6DDFDFFFGFGFGGGGGGGGGFCFFFFDCGFFDFDF>FFGGGFF>CFFFFFFFFFFFFFF:AEFFFFFFCE2(5?D*5916;@;,,2:09@@CBEF>F?F?><)6<24
@M00200:207:000000000-ALC1F:1:1101:23848:6911 2:N:0:5
TACTCGGGTATCTAATCCCGTTTGCTCCCCACACTTTCGTGCCTCAGCGTCAGTTGAAGTCTAGTAAGCTGTCTACACTATCGGTGTTCTTGACGATATCTAAGCATTTCACCGCTACACCGTCAATTCCGCCTACCTCGACTCCACTCAAGCCCATCAGTATCAATCCCACCCTCACGGTTAAGCCGTGATATTTCACAACTGACTTACTAGGCCGCCTACTCACCCTTTAAACCCAATTGATCTG
+
CCCCCGGGGGGGGGGGGGFGGGGGGGGGGGGGEFGGGGGCG7FGGFFGGGGGGG<@,,,<CFGG@,FFGGGEGGFGAGCFGFGDGGGGGGGF,EFGGFGGGC?FFDGGGGGGGGGGDGGGGGGEFGGGGG8C?E6FGGG5+@=88DGFG5DD?FG=6FDFFGFGBDDG6=*30=:F*9F=FG58;CCB9@9:;?FFFF+>*=558CFFF*;*>=6@25@D>B*6/;9BFBF*@6BF2>=B37<<CFC
@M00200:207:000000000-ALC1F:1:1101:10313:6925 2:N:0:5
TACCAGGGTATCTAATCCTGTTCGCTACCCTAGCTTTCGTGCCTCAGCGTCAGAAGAGACCCAGCGAGCCGCCTTCGCCACCGGTGTTCCTGATGATATCAACGCATTTCACCGCTCCACCATCAGTTCCGCTCGCCTCTGTCTCCCTCTAGCCACGCAGTATCGGGCGCAATTCCTCGGTTGAGCCGAGGGATTTCACACCCGACTTACGCGGCCGCCTACGCACCCTTTAAACCCAATTGATCTGAGCT
+
CCCCCGGGGGGGGGGGGGGGGGGGGGGGGGGGGGGGGGGGGGGGGGGGGGGGGGGGGGGGFGGGGGGGGGGGGGGGFGGGGGGGGGGGGGGGGGGGGGGGGGGGGGGGGGGGGGGGGGGGGGGGGGGGGGGGGGGGGGGFGGGGGFGFGFGFGGGGGGDGGFAGEB>EDDFAEEFFFFFGGGF;6FFFFFGEDFA<=CFCE;@99@FFFFFFFFFFFF;032((14;FBB:9-6?F:1(8A2A464)4)()
@M00200:207:000000000-ALC1F:1:1101:11705:6925 2:N:0:5
TACTGGGGTATCTAATCCTGTTCGCTCCCCACGCTTTCGTGCCTCAGCGTCAATATAGGTCTAGCCAGCTGCCTTCGCAATTGGTGTTCTATGGCATATCTATGCATTTCACCGCTACATGCCACATTCCGCTGACCTCATCCTAATTCTAGCACAGCAGTATCAAAAGCAATTTTACGGTTGAGCCGCAAACTTTCACTCCTGACTTACTGCGCCGCCTACGCACCCTTTAAACCCAATTGATCTG
+
CCCCCGGGGGGGGGGGGGGGGGGGGGGGGGGGGGGGGGGGGGGGGGGGGGGGGGGGGGGGGGGGGGGFGGGGGGGGGGGGGFGGGGGGGGGGGGGEFFGGGGGDGGGGGGGGGDGGGGGGGGGGGGGGGGGGGG>FGGGFGGGGG7FFGFGGGGGGFGGGGGFGCD?F6?FDFBFFFFFGDGB?FFFDFFGFFFFCFCFEF=@EFFFF@EF@EDDFABB>FFF>@BBFDFEF?EFFFF63>)7)).)
@M00200:207:000000000-ALC1F:1:1101:6970:6941 2:N:0:5
TACGCGGGTATCTAATCCTGTTTGCTCCCCACGCTTTCGTGCATGAGCGTCAGTACAGGCCCAGGGGACTGCCTTCGCCATCGGTGTTCCTCCGCATATCTACGCATTTCACTGCTACACGCGGAATTCCATCCCCCTCTGCCGTACTCCAGCCGTGCAGTCACAAGTGCAGTTCCCAGGTTAAGCCCGGGGATTTCACACCTGTCTTGCACAACCGCCTGCGCACGCTTTAAGCCCAATTGATCTGGGAT
+
CCCCCGGGGGGGGGGGGGGGGGGGGGGGGGGGGGGGGGGGGGGGGGGGGGGGGGGGGGGGGGGGGGGGGGGGGGGGGGGGGGGGGGGGGGGGGGGGGGGGGGGGGGGGGGGGGGGGGGGGGGGGGEGGGGGGGGGGGGGFGGGGG>CFGFGGGGGG>EGGGGFGFFFGFG6FFFFFFFFGGGFFFGF5??DFFFFEFFFFFFFEEEFFF37@4;ADF(:86?BF906>?FF<BFF4:<:?A?<<::A2(,.
@M00200:207:000000000-ALC1F:1:1101:13669:6966 2:N:0:5
TACTGGGGTATCTAATCCCGTCTGCTCCCCACGCTTTCGTGCCTCAGCGTCAGAACAAGCCCAGCGGCCTGTCTTCACCTTTGGCGTTCCGATAGATATCAACGCATTTCACCACTCCACCTATCGTTCCGGCCGCCCCTACTTGTCTCGAGACGTGCGGTTCGCCGTGCAATTCCCCGGTTGAGCCGAGGGCTTTCACACGACGTCTGCACATCCGCCTACCCCCGCTTTAACCCCCGTTCATCTG
+
CCCCCFFGGCGGGGCFGGGGG,EFGGGGGGGEGGGGGGGGGGGGGGGGGGGGDCFFG<@EFGFGF>FEF@FGGFGGGGGGG<EFGGGGGGGGE7?FGGGGFFGDE+=CDGGGGGGGGGFGFFGGFEFGGGECGGCGCDDF?DCGCFDFGFGDDCC7=775C>ADBB?7?DFFFFFCA9D4CC686C;>A>D30;)4A?FEE016((-(-6>29<F:(303(((((4(4(,4<2)9>(((-,(.-69<
@M00200:207:000000000-ALC1F:1:1101:26113:6973 2:N:0:5
TACGCGGGTATCTAATCCCGTTCGCTCCCCATGCTTTCGTACCTCAGCGTCAGAACAACCCCAGCGGCCTGTCTTCACCTTCGGCGTTCCGATAGATATCAACGCATTTCACCACTCCACCTATCGTTCCGACCGCCCATAGTTGTCTCAAGACGTGCGGTTCGCCGTGCAATTCCTCGGTTGAGCCGAGGTATTTCACACGACGCCTGCACATCCGCCTACGTACGCTTTAACCCCAGTTGATCTG
+
CCCCCCCGGGGGGGGGGG8FGG<FGGGGGGGFFGGGGGGGFDGGGGGGGGGGG9FFGF<CFGGGGGGDGGG?FGGGGGGGF8CFEEGGGGGCFCGGGGGGCDGGGGGGGGGGGFGGGD,DFEGGGGGGGGG8DCDGGCG6;9CGCFGFGFGC>FDGCGD4DG47?>ECAG4BF=ACCF>CEGDFFGFF>EGE37:CF<7)/(4(-39BBF7?AAF?B6:?0827)32266:)<)/>??<>>446AB<
@M00200:207:000000000-ALC1F:1:1101:20645:6978 2:N:0:5
TACGCGGGTATCTAATCCTGTTTGATCCCCACACTTTCGTGCCTCAGTGTCAGTTAAAGCTTAGTGAGCTGCCTTCGCAATAGGTGTTCTTGACGATATCTAAGCATTTCACCGCTACACCGTCAATTCCGCCCACCTCAACTTTACTCAAGTCCATCAGTATCAATGCCACCCTCCCGGTTAAGCCGGGATATTTCAGCACTGACTTAATAGACCACCTACGCACCCTTTAAACCCAATTGATCTG
+
CCCCCGGGGGGGGGGGGGGGGGGGGGGFGFGGGGGGGGGGGGGGGGGGGGGGGGGGGFFGGGGGGGGGGGGGGGGGGGGGGGGGGGGGGGGGGGGGEFEGGGGGGGGGGGGGGGGGGGGGGGGGGGGGGGGGGGGGGGGFGGG?GFGFGFGGGGGGGGGGGGFGFFFFFFFFFFFFFFFGGCEFFGFFBBDDFABAFEFFEFFEEFF<EFFECEFEFF=BEE9@F@B@BB;E?EFFFFDDC<3)7C>
@M00200:207:000000000-ALC1F:1:1101:12792:6983 2:N:0:5
TACAAGGGTATCTAATCCTGTTTGCTCCCCACGCTTTCGCGTCTCAGCGTCAGTAACGTCCCAGCGAGCTGCCTTCGCCATTGGTGTTCCTCCCGATATCTGCGCATTTCACCGCTACACCGGGAATTCCACTCGCCTCTTCCGAACTCTAGTCCGACAGTATCGGTCGGCATCCCAGGGTTGAGCCCTGGGCTTTCACAACCGACTTACCGGACCGCCTACACGCGCTTTACACCCAGTTGATATG
+
CCCCCGGGGGGGGGGGGGGGGGGGGGGGGGFGGGGGGGGGGGGGGGGGGGGGGGGGGGGGGGGGGGGGGGGGGGGGGGGGGGGGGGGGGGGGGGGGGGGGGGGGGGGGGGGGGGGGGGGGGDGGGEGGGGGGGGGDGGGFGGGGDEGFGFGGGGGGGGGGGGFGFFFGFGEFFFFAFFFDG;DFFGFFFFFFFFFFFFFFFFF@(1:@EFEFBFF>99>B?FBFFFFFFF6<>FFFFFF?DD2<)--
@M00200:207:000000000-ALC1F:1:1101:8320:6996 2:N:0:5
TACCGGGGTATCTAATCCTGTTTGCTCCCCACGCTTTCGCGTCTCAGCGTCAGTACCGTCCCAGCGAGCTGCCTTCGCCATTGGTGTTCCTCCCGATATCTGCGCATTTCACCGCTACACCGGGAATTCCACTCGCCTCTTCCGGACTCTAGCCCGACAGTATCAACCGGCATTCACGGGTTGAGCCCTTGACTTTCACAGCTGAATTACCGGACAGCCTACACGCACTTTAAACCCAATTGATCTG
+
CCCCCGGG@FCFFCFFGGECECFFGGFGGEEGGCGC<EFGFG@4FAEFFCFGEEGGA7C@F7FEF+CEECDGE9;AFC@@?A<FC@ECGGGGGD7F@=>FGFFGGDF+CEFG:4=?8FF=>C@EFC,@DFDDDG?C++=6=FG8EEC>DCA9B?**<CGGF++51=?F5*@??=AB+;8<:*))808)28568:FEC)36403(/.)..>46(6B((4(()(,.(9(29?BAF4?5?1(().:9).4
@M00200:207:000000000-ALC1F:1:1101:11070:6999 2:N:0:5
TACTGGGGTATCTAATCCTGTTTGCTCCCCACGCTGTCGCGCCTCAGTGTCAGCCACTGCCCAGCGGGCCGCCTTCGCCACCGGTGTTCTTCCGGATCTCTACGCATTCCACCGCTACACCCGGAATTCCACCCGCCTCTACAGTGCTCGAGCTCGACAGTTCGCACGGCCGACTCGGGGTTGAGCCCCGAGCTTTCACCGCACGCTGATCGTGCCACCTACGCGCCCTTTACACCCAGTTGATCTGACAT
+
CCCCCGGGGGGGGGGGGGGGGGGGGGGGGGGGGGGGGGGGGGGGGGGGGGGGGGGGGGGGGGGGGGGGGGGGGGGGGGGGGGGGGGGGGGGGGGGGCGGGGGGGGGGGGGGGGGGGGGGGGGGGGGGGGGGGGGGGGGGFGGGGGFGFCEGEGGGGGGGDGGFGFFFGFDDBEFFFFFDDGGBF4CFFED)5;DFFFFFABBFFFBBFFFFB?0B?A7<0>?FB(7691<:2<-6?9B?(6:4:>942),)
@M00200:207:000000000-ALC1F:1:1101:11140:7001 2:N:0:5
TACCGGGGTATCTAATCCTGTTCGCTCCCCACGCTTTCGTGCCTCAGCGTCAGTTACAGCCTAGTAAGCTGCCTACGCAATCGGTGTTCTGGATGGTATCTATGCATTTCACCGCTACACCATCCATTCCGCCTACCTCGTCTGTACTCAAGCCTTACAGTATCCATGGCAGTTCAACAGTTGAGCTGTTGGCTTTCACCACGGACTTATAAAGCCGCCTACGCACCCTTTAAACCCAATTGATCTG
+
CCCCCGGGGGGGGGGGGGGGGGGGGGGGGGGGGGGGGGGGGGGGGGGGGGGGGGGGGGGGGGGGGGGGGGFGGGFFEEGGGGGGGGGGGGGGGGGGGGGGGGGGGGGGGGGGGGGGGGGGGGGGFGGGGGGGGGGGGGGFGGGGGFDBFFF?FGDGGGGGGGFGFFFFBFFA?EFFFFFGFGFFFGFFFFGFFFFFFCFCEDFFAFFBEFFFEEBD==BFFB@@@9=@BD3*.7A;0<FFE8CEEE<
@M00200:207:000000000-ALC1F:1:1101:5421:7012 2:N:0:5
TACCAGGGTATCTAATCCCGTTTGCTCCCCTGGCTTTCGCTCATCAGCGTCAATGTCGGTCCAGGATGCCGCCTTCGCCACCGGTATTCCTCCAGATATCTACGCATTTCACCGCTACACCTGGAATTCTGCATCCCTCTCCCGAATTCAAGCCATCCAGTATCGGACGCAGTTCCCAAGTTGAGCCTGGGGATTTCACGTCCGACTTAGTTGGCCGCCTACGAGCCCTTTAAACCCAATTGATCTG
+
CCCCCGGGGGGGGGGGGGGGGGGGGGGGGGGGGGGGGGGGGGGGGGGGGGGGGGGGGGGGGGGGGGGGGGGGGGGGGGGGGGGGGGGGGGGGGGGGGGGGGGGGGGGGGGGGGGGGGGGGGGGFCFGGGGGGGCGGFGGFFGGGGFGFGFGCGGGGGGGGGFFGFFAGEGFFFFFFFFFGGGFFFGFFFFGFFAFFF4EBDBFBFBF9CEEECFFF=9@DFFF;@9@@DF3>E9*=?DDFFFFFFFF
@M00200:207:000000000-ALC1F:1:1101:6614:7015 2:N:0:5
TACTAGGGTATCTAATCCTGTTCGCTCCCCTAGCTTTCGCGCCTCAGCGTCAGGTAAGGCCCAGAGATCCGCCTTCGCCACCGGTGTTCCTCCTGATATCTGCGCATTTCACCGCTACACCAGGAATTCCGATCTCCCCTACCTACCTCCAGCTCGGAAGTATCGGACGCAGTCCCGGGGTTGAGCCCCGGCATTTCACGCCCGACTTTCCGAGCCGCCTACGCGCGCTTTATACCCAGTTGATCTG
+
CCCCCGGGGGGGGGGGGGGGGGGGGGGGGGGGGGGGGGGGGGGGGGGGGGGGGGGGGFFGFGGFGGGGGGGGGGGGGGGGGGGGGGGGGFGGGGGFGGGGGAFDCEFGGGGGGGGGGGGGGGGGGGGGGGGCDE?E?DDFGGGGGFGFGFGGGDGGGDDGGG?F?A>CEGFFFEFFFFFGGGDFFGFFBFGF@:F?F?A;D61>BF@FFEED@@B(396?6?:6>9;63(39>BFFB<BFFFFFFFA
@M00200:207:000000000-ALC1F:1:1101:7965:7019 2:N:0:5
TACCGGGGTATCTAATCCCGTTCGCTACCCACGCTTTCGTACCTCAGCGTCAGAATCGGCCCAGCTGCCTGTCTTCACCTTCGGCGTTCCGATAGATATCAACGCATTTCACCACTCCACCTATCGTTCCGACAGCCCCTACCGATCTCAAGACATGCGGTTCGCCGTGCAGTTCCCCGGTTGAGCCGGGGGATTTCACACGACGCCTGCATATCCGCCTACGTACGCTTTATACCCAATTGATCTG
+
CCCCCGGG:FCFF9<CE<CCFFGDE:F+EEEC:@@,BFFGGGGFECFFGFGGGGGGGGGCGGGGGGFGGGG@FBFGAGGFGGFCGGG=BEC7FGCAAFFGGGFFEGG+@FFGGF8+@A8E=?EGGG=D8?83?CDC8=DFG=ADGFGFGFG??FGGGGGCDGBGEEFE5D>>?CF>6F8)77?4)8A>>:C>@E4474@<>2699(3:8?FF><*6::B?:??FFF(-,4(4>>F14<:?A324<AA
@M00200:207:000000000-ALC1F:1:1101:19315:7020 2:N:0:5
TACGCGGGTATCTAATCCCGTTTGCTCCCCTGGCTTTCGTGTCTCAGCGTCAGCGCACTCCCAGCAACCTGTTTTCACCATTGGCGTTCCAAACGATATCTACGCATTTCACCGCTCCACCGTTTGTTCCGGTTGCCCCTAAGTGGCTCAAGATCGCCAGTATGCCAAGCAGTTCCACAGGTGAGCTGTGGGATTTCACAAGGCACTTAACGACCCGCCTACACACGCTTTAAGCCCAATTGATCTG
+
CCCCCGGGGGGGGGGGGGGGGGGGGGGGGGGGGGGGGGGGGGGGGGGGGGGGGGGGGGGGGGGGGGGGGGGGGGGGGGGGGGGGGGGGGGGGGGGGGGGGGGGGGGGGGGGGGGGGGGGGGGGGGGGGGGGGGGGGFGGFGGGGGFGFGFGGGFGGGGGGFGFGFFFGFGFFFFFFFFFGGGFFFGFFFFGFFFFFFFFFFDBDFBDFFFFDFF=;BBFFFFFFFDB62(:9CAFFBF?FF<AFFF2
@M00200:207:000000000-ALC1F:1:1101:15620:7023 2:N:0:5
TACCGGGGTATCTAATCCCGTTCGCTCCCCTGGCTTTCGCGTCTCAGCGTCAGCGGAGGTCCAGGCGCCCGCTTTCGCCACGGGCGTTCCTGCCGATCTCAACGCATTTCACCGCTCCACCGGCAGTTCCGGCGCCCCCTACCTCGCTCCAGCCCGGTCGTATCCGCGCCCCTTCCCCGGTTGAGCCGGGGGCTTTCAGCGACGGACGTGCCGGGCCGCCTACACGCGCTTTAAACCCAATTGATCTG
+
CCCCCGGGGGGGGGGGGGGGGGGGGGGGGGGGGGGGGGGGGGGGGGGGGGGGGGGGGGGGGGGGGGGGGGGGGGGGGGGGGGGGGGGGGGGGGGGGGGGGGGGGGGGGGGGGGGGGGGGGGGGGGGGGGGGGGGGEGGGFGGFGGFGFGFGFGFGDDGGGGGFGFFF5BGFFFFF@FFFG7C>FFGFFFBDEBEF>F<FFFFFB0<B;BBBFBB349BB9?<B?BFF;07(4<9?=7?F??FBFAFFA
@M00200:207:000000000-ALC1F:1:1101:16018:7024 2:N:0:5
TACTGGGGTATCTAATCCTGTTTGATCCCCACGCTTTCGTGCCTCAGCGTCAATTGCACCTTAGTAAGCTGCCTTCGCAATTGGTGTTCTGTGACATATCTATGCATTTCACCGCTACTTGTCACATTCCGCCTACCTCAAGTGTATTCAAGCTCATCAGTATCAAAGGCACTGCGATGGTTGAGCCACCGTCTTTCACCCCTGACTTAATACGCCGCCTACGCACCCTTTAAACCCAATTGATCTG
+
CCCCCGGGECFFGCGGGGGGFGGGGGGGGGGGGGGGGGGGGGGGGGGGGG@:CGAFGGGGGGFFGGFFGGGDGGGGGGGEGGGGGGFGFGGFGGGGFGFGGGGGGGGGGGGGGD6=EDGGFFEFGGDADFGGGGGGGCFFGFADE?FBDBCGGGGGGGFFGGFGFF5EFGBF*:FF5:??AD>FFGFFFFDFF5:DFFFDD=C>CFECEEFC*1@=A5AFABABA=BFB3)9CCFA@D>2*7C<:CC
@M00200:207:000000000-ALC1F:1:1101:9545:7031 2:N:0:5
TACGGGGGTATCTAATCCCGTTTGCTCCCCTGGCTTTCGCGCCTCAGCGTCAGAAGGTGTCCAGCGTGCCGCCTTCGCCACCGGTGTTCCTTCGGATATCTACGCATTTCACCGCTCCACCCGAAGTTCCGCACGCCCCTGCACCCCTCGAGGCCGCCAGTATCAAAGGCACTTCTCCAGTTGAGCTGGAGGCTTTCACCCCTGACTGTGCGGCCCGCCTACGCGCCCTTTAAGCCCAATTGATCTG
+
CCCCCEGGGGGGGGGGGGGGGGGGGGGGGGGGGGGGGGGGGGGGGGGGGGGGGGGGFGGGGGGGGGGCCGDGGGGGGGGGGGGGGGGGGGGGGGGGGGGGGCGEGGGGGGGGGGGGGEDFGGGGFGGGGGGGGGGGGGGFGGGG@DGFGFDEDDGDGGG4C8BG8=BFFDFFFFFFFAFFF7A6;FFF55D>;FFFFCFEF>:?:>BFFFBB6>BBBFB<021>BFBF9:?26)7;?0?06><<<2:
@M00200:207:000000000-ALC1F:1:1101:15050:7033 2:N:0:5
TACGAGGGTATCTAATCCTGTTTGCTCCCCACGCTTTCGTGCATGAGCGTCAGTGTTGGCCCAGAAGGCTGCCTTCGCCATCGGTGTTCCTCCAGATCTCTACGCATCTCACCGCTACACCTGGAATTCCACCTTCCTCTGCCACACTCGAGCCAAGTAGTTTCGAGCGCAATTCCCAAGTTAAGCCCGGGGATTTCACACTCGACTTGCTCAGCCACCTGCGCACACTTTAAACCCAATTGATCTG
+
<CCCCGGGGGGGFFCFGGFGGGGFGGGGGGGGGGGGFGGEDGGGGFGGGEFFFFFGGDGGGGGFGGGGGGGDFGGGGGGGGGGDCEFBEFGGGGGGGGGGGGGGGGGGGGGGGGGGGGGGGGGFFFEFGGGGGFC,=DGFGGFFFDDFGF?EGGGCFG8==@DF>?FCEGF5?EFFFBFCECCCFGFFBD5BF>A;>EF<=2@B==26=C*8*7675:-(6(3>BFFF;)455CFAFD@FF3C5972
@M00200:207:000000000-ALC1F:1:1101:11867:7034 2:N:0:5
TACAGGGGTATCTAATCCCGTTTGCTCCCCTGGCTTTCGCGCCTCAGCGTCAGAAGAGGTCCAGCGAGCCGCCTTCGCCACCGGAGTTCCTGTGAATATCAACGCATTTCACCGCTCCACTCACAGTTCCGCTCGCCCCTACCTCCCTCGAGGCCGTCAGTATCTGAGGCAGTTCCACGGTTGAGCCGCGGCATTTCACCCCAGACTTGACAGCCCGCCTACGCGCCCTTTAAACCCAATTGATCTGAGA
+
CCCCCGGGGGGGGGGGGGGGGGGGGGGGGGGGGGGGGGGGGGGGGGGGGGGGGGGGGGGGGGGGGGGGGGGGGGGGGGGGGGGGGGGGGGGGGGGGGGGGGGGGGGGGGGGGGGGGGGGGGGFGGGGGGGGGGGGGGGGFGGGGGFGFGFGGDGGGGGGGGFFGFFFGFGEFA6BFFFFCFGFFFDFADFGF@DF?A5CFFB@D<?EFFAF:<?FBFFFF:B:BB99>BF7A226@((41<24<><A):2
@M00200:207:000000000-ALC1F:1:1101:8338:7042 2:N:0:5
TACTGGGGTATCTAATCCTGTTTGCTCCCCACGCTTTCGCGTCTCAGCGTCAGTAACGTCCCAGCGAGCTGCCTTCGCCATTGGTGTTCCTCCCGATATCTGCGCATTTCACCGCTACACCGGGAATTCCACTCGCCTCTTCCGAACTCTAGTCCGGCAGTATCGACCGGCATCCCAGGGTTGAGCCCTGGACTTTCACAGCCGACTTACCGGACCGCCTACACGCGATTTAAACACAATTGATCTG
+
CCCCCGGGGFGGGGGGGGFGFGGGGGGGGGFGGGGGGGFGGFGGGGGEGGGGGGGCCGGAFGGGFGGGGCEGGCFDFGGGEGFGFGFGGGGGGGCGDGEGGGGGGGDGGGGFFGGD>FGGGGGDEE?FF9DG88DEGGGFGGGGGFGBCFGGFCFGCGGGGGFGFFFGFGFF>0;6A;F5C484FGF4;AFFFAACFCA5>@=@;@FFEA@D99BB09;B<03::91(((42)6?446?>64624.6
@M00200:207:000000000-ALC1F:1:1101:25058:7055 2:N:0:5
TACGAGGGTATCTAATCCCGTTTGCTCCCCTGGCTTTCGTGTCTCAGCGTCAGCGCACTCCCAGCAACCTGTTTTCACCATTGGCGTTCCAAACGATATCTACGCATTTCACCGCTCCACCGTTTGTTCCGGTTGCCCCTAAGTGGCTCAAGATCGCCAGTATGCCAAGCAGTTCCACAGGTGAGCTGTGGGATTTCACAAGGCACTTAACGACCCGCCTACACACGCTTTAAACCCAATTGATCTG
+
CCCCCGGGGGGGGGGGGCGGGGGGGGGGGGGGGGGGGGGGGGGGGGGGGGGGGGGGGGGGGGGGGGGGGGGGGGGGGGGGGGGGGGGGGGGGGGGGGGGGGGGGGGGGGGGGGGGGG7DGGGGGGGGGGGDGGGGGFDDFGGGGGFGFGFGGGGGGGGGGGGFGFFFGFGFFFFFFFFFGC:AFFGFFFFGFFFFEFFFFE=BB:BBB=EFDFBEBFFFD3@E;81:>DFFFFEFA?;@DCE;7?EE
@M00200:207:000000000-ALC1F:1:1101:13961:7062 2:N:0:5
TACAAGGGTATCTAATCCTGTTTGCTCCCCTAGCTTTCGCACCTCAGCGTCAGGAACGCGCCAGTCACTCGCTTTCGCCTCCGGCGTTCCTCCTGATATCTACGCATTTCACCGCTTCACCAGGAGTTCCAGTGACCCCTCACGCCCTCGAGCCCGGTATTTTCGGCCGCCGTTTCGACGGTAAGCGTCGAGATTCCACGACCGATTTGCCGAGCCGCCTACGTGCCCTTTAAACCCAATTGATCTG
+
CCCCCGGGGGGGGGGGGGGGGGGGGGGGGGGGGGGGGGGGGGGGGGGGGGGGGGGGGGGGGDGGGGGGGGGGGFGGGGGGGGGGGGGGGGGGGGGGGGGGGGGGGGGGGGDGGGGGGGGGGGGGGGGGGGGADCFGGGGFGGGGGFDFGFG+@>FGCCDGGGFGFBEGFGFE?DFFFFEGG<F?FGF:B>D5<FFFFFFFFB@F9>?:AFBF>BFFFFFFFB:?FBB?FF:AD)9??BFBA<AAA9B
@M00200:207:000000000-ALC1F:1:1101:5469:7064 2:N:0:5
TACTAGGGTATCTAATCCCGTTCGCTACCCTAGCTTTCGTGCCTCAGCGTCAGAAAAGATCCAGTAAGCCGCCTTCGCCACCGGTGTTCCTTAGGATATCAACGCATTTCACCGCTCCACCCTAAGTTCCGCTTACCTCTATCTTCCTCTAGCACGGCAGTATCGACTGCAGTTCCTCAGTTAAGCTGAGGTATTTCACAACCGACTTTCCGCACAGCCTACGCACCCTTTATGCCCAGTTGATCTGAGA
+
CCCCCGGGFGGGGGGGGGGGGGGGGGGGGGFGFGGGGGGGGGGGGGGGGGGGGCGGGGFGGGGGGGGGGGGGGGGGGGGGGGGGGGGGGGGGGGGGGGGGGGGGGGGGGGGGGGGGGGGGGGGGGGGGGGGGGGGGC+DFGGGGFFFFGFGGFGGGDEGGGGFGFABEFGFFFFFFFFFGGGFFFGCAFAFFFFC@AE6>>ADA>===AEFF@2?BB9BBFFFFFF0;=@@335CF3;?;)7?5;?EEC3
@M00200:207:000000000-ALC1F:1:1101:17907:7069 2:N:0:5
TACTAGGGTATCTAATCCCGTTCGCTCCCCTGGCTTTCGCGCCTCAGCGTCAGAAGAGGTCCAGTGCATCGCTTTCGCCACAGGTGTTCCTTCCGATATCAACGCATTTCACCGCTCCACCGGAAGTTCCACGCACCTCTACCTCCCTCGAGCACGCTAGTTTCAGCGGCAATTCTCCGGTTGAGCCGAAGTATTTCACCGCCGACTTAACGCACCGCCTACGCGCCCTTTATACCCAGTTGATCTG
+
CCCCCGGGGGGGGGGGGFGGGGGGGGGGGGGGGGGGGGGGGGGGGGGGGGGGGGGGGGGGGGGGGGGGGGGGGGGGGGGGGGGGGGGGGGGGGGGGDGDGGGGGGGGGGGGGGGGGGEGGGGEGFEGGGGGGGGGGGGGFGGGGGFGFGFDGGGGDDEDGGGFGFFFGADFFA=8FFFFGGGD4FGFFFADFFFFEFEFFFF9;>B>DFEE@;>B>FBFF?B:0>>>B>BF<<9@6>>6:AAFBFFF
@M00200:207:000000000-ALC1F:1:1101:23308:7076 2:N:0:5
TACTCGGGTATCTAATCCTGTTTGCTCCCCACGCTTTCGTGCATGAGCGTCAGTGTTGGCCCAGGAGGCTGCCTTCGCCATTGGTGTTCCTCCACATCTCTACGCATTTCACCGCTACACGTGGAATTCCACCTCCCTCTGCCACACTCGAGCCCCGTAGTTTCGAGCGCAATTCCCAAGTTAAGCCCGGGGATTTCACACTCGACTTGCGAGGCCACCTGCGCACACTTTAAAACCAATTGATCTGAGA
+
CCCCCGGGGGGGGGGGGGGGFGGGGGGGGGGGGGGGGGGGGGGGGGGGGGGGGGGGGGGGGGGGGGGGGGGGGGGGGGGGGGGGGGGGGGGGGGGFEGGGGGGGGGGGDGFGGGGGGGGGGGFGGGGGGGGGGGGFDDGFGGGGGDC?DFGGGGGGGGGGDFFGFFFGFGFF>FFFFFFGFGFFFGFFAFGFAFFEFE6CFFFFB2923490,1)6=;?;=119@;@<?A2<AA*?02<F4>D24<4<<<
@M00200:207:000000000-ALC1F:1:1101:19848:7077 2:N:0:5
TACGCGGGTATCTAATCCCGTTTGCTCCCCTAGCTTTCGCGCCTCAGCGTCAGAAGAGGTCCAGTCCGTCGCTTTCGCCACCGGCGTTCCTTCTGATATCAACGCATTTCACCGCTCCACCAGAAGTTCCACAGACCCCTACCTCCCTCGAGCCTGCCAGTATCGGAGGCACTTCTACAGTTAAGCTGCAGGATTTCACCACCGACTTGGCAAGCCGCCTACGCGCCCTTTAAACCCAGTTGATCTG
+
CCCCCGGGGGGGGGGGGGGGGGGGGGGGGGGGGGGGGGGGGGGGGGGGGGGGGGGGGGGGGGGGGGGGGGGGGGGGGGGGGGGGGGGGGGGGGGGGGGGGGGGGGGGGGGGGGGGGGGGGGGGGFGGGGGGGGGGGGGGFGGGGFFGFGFGEDDGGGGGGGGFGFFFD>G>AFEFFFFFGFGFFFGFFFFGFFFFFFFFFFFFFFFF;<EFEFFFDFFFF?B?;0669>B>F9A6F<:04:2<>A<<
@M00200:207:000000000-ALC1F:1:1101:17029:7086 2:N:0:5
TACCGGGGTATCTAATCCCGTTTGCTCCCCTAGCTTTCGCGCCTCAGCGTCAAGAACAGGCCAGGTAGTCGCCTTCGCCACTGGTGTTCCTCCCGATATCTACGCATTTCACCACTACACCGGGAATTCCACTACCCTCTCCTGCCTTCGAGTCGATCAGTATCGCGTGACCCTCCCCAGTTGAGCCGGGGGCTTTCACACGCGACTTGAACGACCGCCTGCGCGCTCTTTACACCCAATTGATCTG
+
CCCCCGGGGGGGGGGGGGGGGGGGGGGGGGGGGGGGGGGGGGGGGGGGGGGGGGGGGGGGGGGGGGGGGGGGGGGGGGGGGGGGGGGGGGGGGGGGGGGGGGGGGGDGGGGGGGGGCGGGGGGGGGGGGGGGGGGGGGGFGGGGGFGFGFGCFGGGGGGCFGFGFEFGFDFFFFFFFFFDF7FCFGFFFFDDFBA8BEFFFFFFFF91>B2>?FFFFFF?8606>410244<BFF@BBFF<7)-66<
@M00200:207:000000000-ALC1F:1:1101:26999:7092 2:N:0:5
TACTGGGGTATCTAATCCTGTTTGCTCCCCACGCTTTCGCGTCTCAGCGTCAGTAACGTCCCAGCGAGCTGCCTTCGCCATTGGTGTTCCTCCCGATATCTGCGCATTTCACCGCTACACCGGGAATTCCACTCGCCTCTTCCGAACTCTAGTCCGGCAGTATCGACCGGCATCCCAGGGTTGAGCCCTGGACTTTCACAGCCGACTTACCGGACCGCCTACACGCGCTCTATACCCAGTCGTTCTG
+
CCCCCGGGGGGGGGGGGGGGFGFEGGGFGGGGGGD:FFGGGGGGGGGGGEGGGGGGGGGGGEFGGGGGGGGFGGGGGGGGGGGGGGGCGGGGGGGGGGDGGGGGGGGGGFFGGGGDCFGGGGDGEEFGGGGGGDF6CDGFGGGGGEDFGFGFGGGDGGGDDFA7>FFGFGAEF=FFFFFD=8?AF*;?FAFA@FF?FC=C418@FF(3)>;@@FF>FFFFFFFF((,,((,)5-*904?B)-((,-:
@M00200:207:000000000-ALC1F:1:1101:3383:7095 2:N:0:5
TACGCGGGTATCTAATCCCGTTTGCTACCCTAGCTTTCGCGCCTCAGCGTCAAGAACAGGCCAGGAAGTCGCCTTCGCCACTGGTGTTCCTCCCGATATCTACGCATTTCACCACTACACCGGGAATTCCACTTCCCTCTCCTGCCTTCGAGTCGAACAGTATCGCGTGACCCTCCCCAGTTGAGCCGGGGGCTTTCACACGAGACTTGTACGACCGCAGGCGCGCTCTTTAAACCCAATTGATCTGAGA
+
CCCCCGGGGGGGGGGGGGGGGGGGGGGFGGGGGGGGGGGGGGGGGGGGGGGGGGGGGGGGGGGGGGGGGGGGGGGGGGGGGGGGGFGEGFGG8FFGGGGGGGGGGGGGGGGGFGGGGGGGGGGGBE?DEGGGGGGGGGGFGFGGGFGFGFGFFGGGGGGGGGFGFDFGFGFFFFFFF>ADF7BFFFFE>4D>(0;=A5:?@>69BFFA3664::.--6((((419;;?04<><A=F:?2(62<4<4<<<<
@M00200:207:000000000-ALC1F:1:1101:12029:7098 2:N:0:5
TACCCGGGTATCTAATCCGGTTCGCTCCCCACGCTCTCGTGCCTCAGCGTCAGTTGGCAGCCAGGTGGCCGCTTGCGCCACGGGTGTTCTTCCTGATCTCTACGCATTTCACCACTACACCAGGAGTTCCGCCACCCTCGCTGCCCCTCAAGTCTTATCGTATCGGCACGCCTCGCCCGGTTAAGCCGGGCGCTTTCAGCACCGACGCACAAGACCGCCTACGCACCCTTTAAACCCAATTGATCTG
+
CCCCCGGGGGGGGGGGGGGGGGGGGGGGGGGGGGGGGGGGGGGGGGGGGGGGGGGGGGGGGGGGGGGGGGGGGGGGGGGGGGGGGGGGGGGGGGGGGGGGGGGGGGGGGGGGGGGGGGGFGGGGGGGGGGGGGGG?GGGFGGGGGFGFDAFGF?FGGGGGGCFGFFF5@DDFFDEFFFDG5D>AADABDFGFFF3?FFFFFFFF>>9BFBFB?:FFFFF?FBB939>:<??<D<*702:?B?AABAA
@M00200:207:000000000-ALC1F:1:1101:5175:7127 2:N:0:5
TACTCGGGTATCTAATCCCGTTTGCTCCCCTAGCTTTCGCGCCTCAGCGTCAGTATTGGGCCAGATGAGCGCTTTCGCCACCGGTGTTCCTCCTGATATCTACGCATTTCACCGCTACACCAGGAATTCCCTCATCCTCTCCCATACTCGAGTCAAGCAGTTTGGGATGCAGGTCCCCGGGTGAGCCGGGGCATTTCACATTCCACTTACTTGACCGCCTACACGCCCTTTAAACCCAATTGATCTG
+
CCCCCGGGGGGGGGGGGGGGGGGGGGGGGGGGGGGGGGGGGGGGGGGGGGGGGGGGGGGGGGGGGGGGGGGGGGGGGGGGGGGGGGGGGGGGGGGGGGGGGGGGGGGGGGGGGGGGGGGGGGGGGGGGGGGGGGGGGGGFGGGGGFGFGEGGGGGGGGGGGGFGFFFGFGFFFFFFFFFGGGFFFGF>?DGFFFFEFFFFFEFFFF4@EFFFFFFFBBF??8;D6>2>B@FECEFAD@6?FBFA<DF
@M00200:207:000000000-ALC1F:1:1101:8624:7136 2:N:0:5
TACTGGGGTATCTAATCCCGTTCGCTCCCCTGGCTTTCGTGCCTCAGCGTCAGAAGAGACCCAGTGAGCCGCTTTCGCCACCGGTGTTCCTTAGGATATCAACGCATTTCACCGCTCCACCCTAAGTTCCGCTCACCTCTGTCTCCCTCGAGCACGGTAGTTTTGGGCGCAGTTCCTCGGTTAAGCCGAGGGATTTCACACCCAACTTTCCGCACAGCCTACGCACCCTTTAAACCCAATTGATCTG
+
CCCCCGGGGGGGGGGGGGGGGGGGGGGGGGGGGGGGGGGGGGGGGGGGGGGGGGGGGGGGGGGGGGGGGGGGGGGGGGGGGGGGGGGGGGGGGGGGGGGGGGGDGGGGGGGGGDGGGGGGGGGGGGGGGGGGGGGGGGGFGGGGGFGFGDGEGGGGGGGGGGFGADF?>CDDFFFFFFFGGGFFFGFBFEGFFFFFFFFFF22<=DDE?FFFFFAFFFFFFD?B@F>FFF?<ABFF?FFFF<<<DF2
@M00200:207:000000000-ALC1F:1:1101:3721:7147 2:N:0:5
TACAGGGGTATCTAATCCTGTTCGCTCCCCTAGCTTTCGCGCCTCAGCGTCAGGTAAGGCCCAGAGATCCGCCTTCGCCACCGGTGTTCCTCCTGATATCTGCGCATTTCACCGCTACACCAGGAATTCCGATCTCCCCTACCTACCTCTAGTCGGGCAGTATCGGATGCAGTCACGAGGTTGAGCCTCGGGATTTCCCATCCGACTTGCCAAACCGCCTACGCGCGCTTTATACCCAGTTGCTCTG
+
CCCCCGGGGGGGGGGGGGGGGGGGGGGGGGGGGGGGGGGGGGGGGGGGGGGGGGGGFGGGGGGGGGEGGGGGGGGGGGGGGGGCFEGGGGGGGGGGGGGGGGDGGGGGGGGGGGGGGGGGGG@EF8FGGGGG8CFGFGDF8DGGGFG5DFGGGGG6=EDGGGFGDE*:5C5FBBFFFF>DGGF94CAAFFDE2?F=6/;BEBF@FFFFFE@A88FFFFBF6@?B0;69>:?B267=:712.4).).-
@M00200:207:000000000-ALC1F:1:1101:17969:7151 2:N:0:5
TACTAGGGTATCTAATCCTGTTTGCTCCCCACGCTGTCGCGCCTCAGTGTCAGCAACGGCCCAGCCGACTGCCTTCGCCATCGGTGTTCTTCCCGATCTCTACGCATTCCACCGCTACACCGGGAATTCCATCGGCCTCTACCGTGCTCAAGCCGTGCAGTCTCGGAGGCAGCGCTGCGGTTGAGCCGCAGCATTTCACCCCCGACTTACACAGCCACCTACGCGCCCTTTAAACCCATTTGATCTG
+
CCCCCGGGGGGGGGGGGGGGGGGGGGGGGGGGGGGGGGGGGGGGGGGGGGGGGGGFGGGGGGGGGGGGGGGGGGGGGGGDEGGGGGGGGFGGGGGGGGGGGGGGGGGGGEGGGGGGGGGEFGDGGGFGGGFGGGGGGGGFGGGDGFGFGFGGGGCD6C7FFGFGF>BCBG>BEAAEFFFGGGFFFFFBFFCEFF=?AEFEDFFFB996ADA<24:1(:?0(41(,,416(46<BFF?<1)4544<><
@M00200:207:000000000-ALC1F:1:1101:13510:7163 2:N:0:5
TACAGGGGTATCTAATCCCGTTTGCTACCCTAGCTTTCGTGCCTCAGCGTCAGTAGAGACCCAGTAAGCCGCCTTCGCCACCGGTGTTCCATCGGATATCAACGCATTTCACCGCTCCACCCGATGTTCCGCTTACCTCTGTCTCACTCAAGCACAGCAGTATCGAGAGCAGTTCCTCAGTTGAGCTGAGGTATTTCACTCCCGACTTGCTGCCCCGCCTACGCACCCTTTAAACCCAGTTGATCTGAGA
+
9A6ACFGGGGGGGGGGCGGECEFEFGGGGDCFFCFDFGGFGFG<<FCGG@FEGGCGGGAF8C<CFCEFFGEFGGG9FGG7=BF:F+CCGGGGGG::B:;EEEGGDCEEAAFFG8CDCFGG,@E+>EFF;FE888=DF@GFFEGCG9D9FFCDGGFFGGC+=B7=**3=?D691;CF@?A3=CA+6FA>99CFCF>C9@FA;C5547)):A>4*(25925=95<@F9>F@@@9))2;;1//?CC)45C);)
@M00200:207:000000000-ALC1F:1:1101:10571:7183 2:N:0:5
TACAGGGGTATCTAATCCTGTTTGCTCCCCACGCTTTCGTGCCTCAGCGTCAATGATCGTGTAGTAAGCTGCCTACGCAATTGGTGTTCTATGTCATATCTAAGCATTTCACCGCTACATGACATATTCCGCTTACCTCCACGATATTCAAGATTGATAGTATCCACGGCAGTTCCCAAGTTAAGCTTGGGGCTTTCACCACGGACTTACCAACCCGCCTACGCACCCTTTATACCCAATTGACCTG
+
CCCCCGGGGGGGGFGGGGCGGGGGGGGGGGGFGGGGDGDECFGGGGCGGGGGFFDEFFDFGGGGGGGGGGGGGFGGGGFGG<EFFGGEGGGFGGFGCEGGGGGDGGGGGGGGGCEDGGGGDE>FGD;EEFFGGCGFGGFF6EEDG5DFG7DF8ADF=FDFGFFFFFFGFG59DEF7FDDFFG7DFDBF5?CD559=?EF*185>)1:CEFF=@>EFFFFA):(>=B2:9BBEEEFFEF6=)/7)7>3
@M00200:207:000000000-ALC1F:1:1101:23690:7185 2:N:0:5
TACCAGGGTATCTAATCCTGTTTGCTCCCCACGCTTTCGTGCATGAGCGTCAGTGTTGGCCCAGAAGGCTGCCTTCGCCATCGGTGTTCCTCCAGATCTCTACGCATTTCACCGCTACACCTGGAATTCCACCTTCCTCTGCCACACTCGAGCCAAGTAGTTTCGAGCGCAATTCCCAAGTTAAGCCCGGGGATTTCACACTCGACTTGCTCAGCCACCTGCGCACACTTTAAGCCCAATTGATCTG
+
CCCCCGGGGGGGGGGGGGGGGGGGGGGGGGGGGGGGGGGGGGGGGGGGGGGGGGGGGGGGGGGGGGGGGGGGGGGGGGGGGGGGG@FGGGGGGGGFGGGGGGGGGGGGGF9EFGGGGGGGGGGGGGGGGGGGGGGGGGGFGGGGGFGFGFCEDDFGGGCCFGFGFFFG>D?DDFFFFFFGFGCFFG?FFFGFBEF=FFFCBF44>>A>EFFFE=F=9D=DB9@@F@FFFEECEFFF@D;@FFEFFFF
@M00200:207:000000000-ALC1F:1:1101:28048:7199 2:N:0:5
TACGCGGGTATCTAATCCCGTTCACTCCCCTAGCTTTCGTGCCTCAGCGTCAGACAAGGCCCAGTATGCCGCTTTCGCCGCCGGCGTTCCTTCCGATATCTACACATTTCACCGCTCCACCGGAAGTTCCACATACCCCTGCCTCACTCGAGCGACCTAGTTTCAAGCGCTGTTCCCCGGTTGAGCCGGGGGATTTCACACCTGACTTGTGCCGCCGCCTACGCACCCTTTAAACCCAGTTGATCTG
+
CCCCCEGGGGGGGGGGGGGGGGGCGGGGGGGGGGGGGGGGGGGGGGGGGGGGGFF<@EGGGGGG<FF@FGGFCGGGCGGCGDGGGGGGGGGA,ABGGGGGGGGFGGGGGGGGGGGGGGGGGG8CEGGFGGGGCFFGGGGFGGG6FFGFGFGGGC*/;>?FGGFGF>69A))/:>1=*28DGGFFFGFEAFGFFFFFFBFF7(8?FFFBAF:26>FFFFFF<?67(4;B?:?FF4=FBF2?<4:>DFF
@M00200:207:000000000-ALC1F:1:1101:8169:7206 2:N:0:5
TACTCGGGTATCTAATCCTGTTTGCTCCCCACGCTTTCGTGCATGAGCGTCAGTGTTGGCCCAGAAGGCTGCCTTCGCCATCGGTGTTCCTCCACATCTCTACGCATTTCACCGCTACACGTGGAATTCCACCTTCCTCTGCCACACTCCAGCACCGTAGTTTCGAGCGCAATTCCCAAGTTAAGCCCGGGGCTTTCACACTCGACTTGCGACGCCGCCTGCGCACACTTTAAACCCAGTTGATCTGAGCT
+
CCCCCGGGGGGGGGGGGGGGGGGGGGGGGGGGGGGGGGGGGGGGGGGGGGGGGGGGGGGGGGGGGGGGGGGGGGGGGGGGGGGGGGGGGGGGGGGGGGGGGGGGGGGGGGGGGGGGGGGGGGGGGGGGGGGGGGGGGGGFGGGGGFGFGFGGGGGGGE=CGGDFFAFGFDEFFFFFFFCGGGFFFGFF>99<AFFFFEFFFFFFBBD@3@@=@>A99BFF<@@B029::AAA49BF0(,5A<AF<42-6()
@M00200:207:000000000-ALC1F:1:1101:24513:7209 2:N:0:5
TACGAGGGTATCTAATCCCGTTTGCTCCCCTGGCTTTCGCACCTGAGCGTCAGGCGAGGTCCAGCAGACCGCTTTCGCCGCCGGCGTTCCTCCCGATCTCAACACATTTCACCGCTCCACCGGAAGTTCCGTCTGCCCCTGCCCCCCTCAAGCAAGGCAGTCGAGGACGCCCTGCTGCGGTTGAGCCGCAGCCTTTCACGTCCCCCACGCCTCGCCGCCTACGTGCGCTTTAACCCCAATTGCTCTG
+
CCCC<FGGGGGGGGGGGGGGFFGGGFGGGGGGGGFGGGGD@BGG8BGGGGGGGFDGE@@FGGFGGG?FGGGGEGGGGGGDGGG@FGEFGGD,AFFCFGDFAFGFGGGCDADA:=8>EGFGGG7>>8DFGGED6,+@??FFDG6?FEG>DFGCC??>4CGGGC4*/865?)):51568=5C12);=FF5).))3)9)94*3,(((.-((,,-,:BE4,466113,,1((-(())-9>01:()5)4964
@M00200:207:000000000-ALC1F:1:1101:13463:7211 2:N:0:5
TACGAGGGTATCTAATCCCGTTTGCTACCCTAGCTTTCGTGCCTCAGCGTCAGTAGAGACCCAGTAAGCCGCCTTCGCCACCGGTGTTCCTTAGGATATCAACGCATTTCACCGCTCCACCCTAAGTTCCGCTTACCTCTGTCTCACTCAAGCACAGCAGTATCGAAAGCAGTTCCTCAGTTAAGCTGAGGTATTTCACTCCCGACTTGCTGCACCGCCTACGCACCCTTTATACCCAATTGATCTG
+
CCCCCGGGGGGGGGGGGGGDFGGGGGGGGGGGGGGGGGGGGGGGGGGGGGGGGGGGGGGGGGGGGGGGGGCGGGGGG7FGGGGGGGGGGGGGFGGGGGGGGGGGGGGGGGGGGGGGEDGGGGGGFGGGGGEGGGGGGGGFGGGGGFFFGFGGGGGGGGFFGFFGFFF>EGFFFFBFFFFFGGFFFGAFF?GFBFFFFFFFC==9AAF26CAA=;A)5AB@DBF=2@=DD@;E?C6AEF(6>@3?CEE
@M00200:207:000000000-ALC1F:1:1101:22972:7230 2:N:0:5
TACACGGGTATCTAATCCTGTTTGCTCCCCACGCTTTCGTGCCTCAGCGTCAATTAACATGTAGTAAGCTGCCTTCGCTATCGGTATTCTATGTCATATCTAAGCATTTCACCGCTACATGACATATTCTGCTTACCTCCATGATATTCAAGACAAATAGTATCAACGGCAGTTTCCGAGTTAAGCTCGGAGATTTCACCACTGACTTACCTGTCCGCCTACGCACCCTTTAAACCCAATTGATCTG
+
CCCCCGGGGGGGGGGGGGGGGGGGGGGGGGGGGGGGGGGGGGGGGGGGGGGGGGGGGGGGGGGGGGGGGGGGGGGGGGGGGGGGGGGGGGGGGGGGGGGGGGGGGGGGGGGGGGGGGGGGGGGGFGFGGGGGGGGGGGGFFGGGGFGFGFGGGGGGGGDCDGFGFFFDDGF>FFFFDD>>EDFFFGFBDBGEAFFCAEFEFFF@EEFECEE@@EAC===DFFDFFBFFFFFFFFFF226>E=CCC?*
@M00200:207:000000000-ALC1F:1:1101:24866:7242 2:N:0:5
TACTGGGGTATCTAATCCCGTTCGCTACCCTAGCTTTCGTACCTCAGCGTCAGAAGAGACCCAGTCAGCCGCTTTCGCCACCGGTGTTCCTGATGATATCAACGCATTTCACCGCTCCACCATCAGTTCCGCTGACCCCTGTCTCCCTCAAGCCATGCAGTATGAAGCGCAGTTCCTCGGTTGAGCCGAGGGATTTCACACCTCACTTACATGGCCGCCTACGCACCCTTTAAACCCAATTGATCTG
+
CCCCCGGGGGGGGGGGGFGGGGGGGGGGGGGGGGGGGGGGGGGGGGGGGGGGGGGGGGGGCFGGGGGGCGGGGGGGGGGGGGGGGGGGGGFG9EFGGGGGGGGGGGGGGGGGGDGGGGFGGGGGFGGGGGGGGGGGGGGFFFGGGFGBGFGGGCGDFEFDFFFGFFBG>DDFFFAEFFDDGGFFFGFFFDDEDAF@F?6:EFB=E>C?CE=CFDF@@@B0;80;?F>;6@@FFFF);28<<26<<))
@M00200:207:000000000-ALC1F:1:1101:19160:7243 2:N:0:5
TACTGGGGTATCTAATCCTGTTTGCTCCCCACGCTTTCGCGTCTCAGCGTCAGTACCGTCCCAGCAAGCTGCCTTCGCCATTGGTGTTCCTCCCGATATCTGCGCATTTCACCGCTACACCGGGAATTCCACTTGCCTCTTCCGGACTCTAGTCCGGCAGTCTCGACCGGCATCCCAGGGTTGAGCCCTGGACTTTCACAGCCGACTAACCGGACCGCCTACACGCTCTTTCCACCCAATTGATCTGATGT
+
CCCCCFAFEEGFFG<EFGFDFDGGGGGGGGDGEGCEFDGGGGGEGFFGGGG:FFGGGCFGGGGGGGC@FFDGGGGGGGGDFFGFG@FFGGGGGGD:@@CGGGGGGGGGGG;FFGGGGEFGGDDE7>DGGGGEGFDFDDGFC9ADEDGDFFF9CFFD8>77?+;CAFEG5C5BDBFFFFF>:C4;AFFFF4C656A?FFFFF0;9369>@EF699BB>FB:1:7,(231:7<442@>?B?,62)..6A>)))
@M00200:207:000000000-ALC1F:1:1101:23029:7252 2:N:0:5
TACTAGGGTATCTAATCCTGTTTGATCCCCACGCTTTCGTGCCTCAGAGTCAATATTCGTGTAGTGAGCTGCCTTCGCAATTGGTGTTCTATGTCATATCTAAGCATTTCACCGCTACATGACATATTCCGCTCACCTCCACGGTATTCAAGACAGATAGTATCAACGGCAGTTTCCAAGTTAAGCTTGGAGATTTCACCACTGACTTACCTGCCCTCCTACGCACCCTTTAAACCCAATTGATCTG
+
CCCCCGGGGGGGGGGGGGGGGGGGGGGGGGGGGGGGGGGGGGGGGGGGGGGGGGGGGGGGGGGFGGGGGGGGGGGGGGGEGGGGGGGGGGFGGGGGGGGGGGGGGGGGGGGGGDGGGGGGGGGGGGGGGGGGGGGGGGGFGGGGGFGFGFGGDGGGFGFGGGFGFFFGEGFBFFFFFFFGGGFFFCFDB>8FEFFFFEF<EFFFFFFFFF5ABD6CED=DFEF==AB==BBFFFF>@A>FE@EC:?;
@M00200:207:000000000-ALC1F:1:1101:13392:7262 2:N:0:5
TACCAGGGTATCTAATCCTGTTTGCTCCCCACGCTGTCGCGCCTCAGCGTCAGCCATGTCCCAGCAGGCCGCCTTCGCCACCGGTGTTCTTCCGGATCTCTACGCATTCCACCGCTACACCCGGAATTCCGCCTGCCTCTGACATGCTCCAGTCCACCAGTTCGCACGGCCGACTCGGGGTTGAGCCCCGAGCTTTCACCACACGCTTAGCAGACCGCCTACGCGCCCTTTAAACCCAATTGATCTGAGCT
+
CCCCCGGGGGGGGGGGGGGGGGGGGGGGGGGGGGGGGGGGGGGGGGGGGGGGGGGGGGGGGGGGGGGFGGGGGGGGGGGGGGGGGGGGGGGGGGGGGGGGGGGGGGGGGEFGGGGGGGGGGGEGGDFFGGGGGGGGGGGFGGGGGFGFGFDFGGGGGGCFGGFGFFFGFGFB>BDBFAEDEGFFFGFFFFGDBFFEFEFFF@D?@B<@BBBFF?F?B;>B:?FF69B>122626FFFFFFF?2<A4AA<()
@M00200:207:000000000-ALC1F:1:1101:18754:7267 2:N:0:5
TACAGGGGTATCTAATCCTGTTCGCTCCCCACGCTTTCGTGCATGAGCGTCAATGTTAGTCTAGTGAGCTGCCTTCGCTATCGGTGTTCTGTGACATATCTAAGCATTTCACCGCTACATGTCACATTCCGCCCACTTCGACTATATTCAAGTATAGCAGTATCAATGGCAGTTCTGCAGTTGAGCTGCAGGATTTCACCACTGACTTACTTTACCGCCTGCGCACCCTTTAAACCCAATTGATCTG
+
CCCCCFGGGGGGGGGGGGGGGGGGGGGGGGGGGGGGGGGGGGGGGGGGGGGGGGGGGGGGGGFFGGGGGGGGGGGGGGGGGGGGGGGGGGGGGGGGGGGGGGGGGGGGGGGGG7CDEGGGGGGGGGGGGGGGGEGGGGGFGGDGGFGFGFFGGGGGGGGFGFFGFFFCFGFFFFFFFFFGGGFF5FFFFFFFFFFFAEFFFCFFFFFFFFFFFFFF5==ADB=-5>4@D@BFFEFFFF2BE=454<8
@M00200:207:000000000-ALC1F:1:1101:26250:7268 2:N:0:5
TACAAGGGTATCTAATCCTGTTTGCTCCCCACGCTTTCGCGTCTCAGCGTCAGTAACGTCCCAGCGAGCTGCCTTCGCCATAGGTGTTCCTCCCGATATCTGCGCATTTCACCGCTACACCGGGAATTCCACTCGCCTCTTCCGAACTCTAGTCCGGCAGTATCGCCCGGCATCCCAGAGTTGAGCCCTGGACTTTCACAGCCGACTTACCGGACCGCCTACATGCTCTTTAAACCCAATTGATCTGAGCT
+
CCCCCGDFGGGGGGGGGGGGGGGGGGGGGGGGGGGGGGGGGEGGGGGGGGGGGGFGGGGGGGGGG7+@FGGCFGGGFGGGG5EEFGFGFGGGGGGGGGGGGCCFGGGGGGGGGGGGGDFGG8@+CEDFGGGG9FGGGGGFGGGGE*@FFFGFFGFDDGCGGFFGF*3:?*9AEFFFAAAG:CAFFGF4AFGADFFFFFFF@089;@9<4<4;09EFFF>0<FB)),).54::AAF@0(41A7)65<4))()
@M00200:207:000000000-ALC1F:1:1101:12428:7276 2:N:0:5
TACTCGGGTATCTAATCCTGTTTGATCCCCACGCTTTCGTGCCTCAGAGTCAATAATTGAGTAGTGAGCTGCCTTCGCAATTGGTGTTCTATGTCATATCTAAGCATTTCACCGCTACATGACATATTCCGCTCACCTCCACACTATTCAAGACAGATAGTATCAACGGCAGTTTCCAAGTTAAGCTTGGAGATTTCACCACTGACTTACCTGCCCTCCTACGCACCCTTTACACCCAATTGATCTG
+
CCCCCGGGGGGGGGGGGGGGGGGGGGGGGGGGGGGGGGGGGGGGGGGGGGGGGGGGGGGGGGGGGGFGGGGGGGGGGGGGGGGGGGGGGGGGGGGGGGGGGGGGGGGGGGGGGGGGGGGGGFGGGGGGDGGEGGGGGGGFGGG+AFGFGFFAFFGGGGGGGGFGFFFDBGFFFFFFFFFGGGFFFD9FF?GFEFFB7EFFBDBCCEF7*:8CED58C9AB5*0))0>@B@=AEEFA@D2>EEE*8?*
@M00200:207:000000000-ALC1F:1:1101:7828:7282 2:N:0:5
TACGAGGGTATCTAATCCTGTTTGCTCCCCACGCTTTCGCGTCTCAGCGTCAGTCACTGTCCAGAAGGCCGCCTTCGCCACCGGTGTTCCGCTTGATATCTACGAATTTCACCTCTACACCAAGCATTCCACCTTCCTCTCCAGGACTCTAGCCCTGCAGTTTCGAGTGCACTTCCATGGTTGAGCCATGGGATTTCACACCCGACTTGCAGGGCCGCCTACACGCGCTTTAAACCCAATTGATCTG
+
CCCCCGGGGGGGGGGGGGGGGGGGGGGGGGGGGGGGGGGGGGGGGGGGGGGGGGGGGGGGGGGGGGGGGGGGGGGGGGGGGGGGGGGGGGGGGGGGGGGGGGGGGGGFGGGGGGGGGGGGGGGGGGGGGGGGGGGGGGGFGGGFGFGFGFGGGGGGGGGGGGFGFFFGFGFFFFAFFFFGGGFFFGFFFFGFFFFFFFFFFAFAFFF>EFFEDBFFBBB@DDFD<@B;;0?E?EFFFFFFFFFFFFA
@M00200:207:000000000-ALC1F:1:1101:12212:7288 2:N:0:5
TACTAGGGTATCTAATCCCGTTTGCTCCCCACGCTTTCGTGCCTCAGCGTCAGAACAAGCCCAGCGGTCTGTCTTCACCTTTGGCGTTCCGATAGATATCAACGCATTTCACCACTCCACCTATCGTTCCGACCGCCCCTACTTGTCTCAAGACGCGCGGTTCGCCGTGCAATTCCTCGGTTGAGCCGAGGGCTTTCACACGACGCCTGCGCATCCGCCTACGCACGCTTTACACCCAATTGATCTG
+
CCCC<FFGGGGGGGGGGGGGGGGGGGGGGGG7@FGGGFGC@GGGGFGGGGGGGAFFC8FC<FEFFEGGGGG<EFGGAFEFG<FF8+FFGGCECCGAFFGGEGGEGGGGGGGGGFGGGCEGGF8EFDGFGCE6DDDGDDDFFGFDF9FFFFGGFFC6+@C>C5?DD5?E5CFFF=FF6B?CEG>6FGA):>GE6FFEFEF?;2669>>?::(33<FFB<?<(4:B?B>9??69A4=@6?(,432)499
@M00200:207:000000000-ALC1F:1:1101:20595:7292 2:N:0:5
TACAAGGGTATCTAATCCTGTTCGATACCCACGCTTTCGTGCATCAGTGTCAGTCACGGCCTGGCAGGCTGCCTTCGCGATCGGGGTTCTGCGTGATATCTATGCATTTCACCGCTACACCACGCATTCCGCCTGCCCCGTACGTACTCAAGCCAACCAGTTTCAACGGCAGTTCAATGGTTGAGCCACTGACTTTCACCGCTGACTTAATCGGCAACCTACGCACCCTTTAAGCCCAGTTGATCTG
+
CCCCCGGGGGGGGGGGGGGGGGGGGGGGGGGGGGGGGGGGGGGGGGGGGGGGGGGGGGGGGGGGGGGGGGGGGGGGGGGGGGGGGGGGGGGGGEGFGGFGGFGGGGGGGFGGGGGGGGGGGGGGGGGGGG?EGGGGGGGEGGGGGFFFGFGCFGGGGGG?8DFC?AFGBG5>FFFFFFFGGGFFFGFFF>CFFF>EF?FBFB2@BFFFFFCFFFB,6;@@;8@BD;9?DFFFEEFFFBF?A>B::<2
@M00200:207:000000000-ALC1F:1:1101:18461:7307 2:N:0:5
TACTAGGGTATCTAATCCTGTTCGCTCCCCACGCTTTCGTGCCTGAGCGTCAGTACCTGTCCAGCTGTCCGCTTACGCATCCGGTGTTCCTCGTGATATCTACGCATTTCACCGCTACACCACGAATTCCGACAGCCTCTCCAGGACTCAAGACCTGCAGTATCAAGGGCAGTTCATCGGTTGAGCCGATGGCTTTCACCCCTGACTTACAGGCCCGCCTGCGCACCCTTTAAACCCAGTTGATCTG
+
CCCCCGGGGGGGDFFGGGGGGGGGGEGGGGGGGGGGGGGGGGGGGGGGGGGGGGFGGGFGGDGGGGGGGGGGGGGGGGGGGGGGFGGGGGGGGGGGGGGGGGGFGED@FGDFGGGGGGGFGGGGGGGGGGGGGGGDGGGFGGF6E?FFGF?@DFGGGEDGGGFGFFFGDGFFFEFFFFA69CBAF5A?>?GEFFF=FEFFFA>9BB@?=EEEFF5>B>1@862>;09<1=3>CFFFFF?EC>4:A<2
@M00200:207:000000000-ALC1F:1:1101:11972:7308 2:N:0:5
TACAAGGGTATCTAATCCTGTTTGCTCCCCACGCTTTCGTGCATGAGCGTCAGTGTTGGCCCAGAAGGCTGCCTTCGCCATCGGTGTTCCTCCACATCTCTACGCATTTCACCGCTACACGTGGAATTCCACCTTCCTCTGCCACACTCCAGCACCGTAGTTTCGAGCGCAATTCCCAAGTTAAGCCCGGGGCTTTCACACTCGACTTGCGACGCCGCCTGCGCACACTTTACACCCAGTTGATCTGCGAT
+
CCCCCGGGGGGGGGGGGGGGGGGGGGGGGGGGGGGGGGGGGGGGGGGGGEGGGGGGGGGGGGGGGGGGGGGGGGGGGGGGGGGGGGGGGGGGGGGGGGGGGGGGGGGGGGGGGGGGGGGGGGGGGDGGGGFGGGGGGCFFGGGGGFGFFFGFGGGGGGGGGGFD>FBEFGFFFFFFFFFGGGFAFFFFDEC54@AEFEAEBDF==@>2*999@FFFF>FFDD>F@FFFFFA)<>BFBF(8<AA>DB2)-1-
@M00200:207:000000000-ALC1F:1:1101:22282:7320 2:N:0:5
TACCAGGGTATCTAATCCTGTTTGATCCCCACGCTTTCGTGCCTCAGAGTCAATCTTCGTGTAACGAGCTGCCTTCGCAATTGGTGTTCTATGTCATATCTAAGCATTTCACCGCTACATGACATATTCCGCTCATCTCCACGGGATTCAAGACAGATAGTATCAACGGCAGTTTCCGAGTTAAGCTCGAAGATTTCACCACTGACTTACCTGCCCTCCTACGCACCCTTTAAACCCAGTTGATCTG
+
CCCCCGGGGGGGGGGGGGGGGGGGGGGGGGGGGGGGGGGGGGGGGGGGGGGGGGGGGGGGGGGGGGGGGGGGGGGGGGGGGGGGGGGGGGGGGGGGGGGGGGGGGGGGGGGGGDGGGGGGGGGGGGGGGFGGGEGGGGGFG8EGG>GFGFGCFGGGGGGGGGFDFFBGEGFEFFFFFDFDDDFCFGFFEFC95CFFFEFBBBEE@=CFFF:7@CA=@=DD@=9A95@FDFFFFC4A9=5BE6C8CFF
@M00200:207:000000000-ALC1F:1:1101:16117:7375 2:N:0:5
TACGCGGGTATCTAATCCCGTTTGCTCCCCTAGCTTTCGCACCTCAGCGTCAGTTGTGGACCAGAGAGCCGCCTTCGCCACCGGTGTTCCTCCTGATATCTACGCATTTCACCGCTCCACCAGGAGTTCCGCTCTCCCCTACCACACTCGAGCATCGCAGTCTGCCGGGCAGTTCCACGGGTGAGCCGTGGGATTTCACCCGACACTTACGACGCCGCCTACGCGCGCTTTAAACCCAATTGATCTG
+
CCCCCGGGGGGGGGGGGGGGGGGGGGGGGGGFGGGGGGGGGGGGGGGGGGGGGGGGGGGGGGGGGGGGGGGGGGGGGGGGGGGGGGGGGGGGGGGGGGGGGGGGGGGGGGGGGGGGGGGGGGGGGGGGGGGGGGGGGGGFGGGGGFGFGFGGGGGGGGCDGGFGFFFEEGFFFFFFFFFGDCDFFGFFFFGFFFFFFEFF;@FB>FEFEEF<BFFB(,9?BB6731;1>BBF<<?FF(40:>A>AFB
@M00200:207:000000000-ALC1F:1:1101:25755:7383 2:N:0:5
TACGCGGGTATCTAATCCCGTTTGCTACCCTAGCTTTCGTGCCTCAGCGTCAGTAGAGACCCAGTAAGCCGCCTTCGCCACCGGTGTTCCATCGGATATCAACGCATTTCACCGCTCCACCCGATGTTCCGCTTACCTCTGTCTCACTCAAGCACAGCAGTATCGAGAGCAGTTCCTCAGTTGAGCTGAGGTATTTCACTCCCGACTTGCTGCACCGCCTACGCACCCTTTACACCCAATTGATCTG
+
CCCCCGGGGGGGGGGGGGGGGGGGGGGGGGGGGGGGGGGGGGGGGGGGGGGGGGGGGGGGGGGGGGGGGGGGGGGGGGGGGGGGGGGGGGGGGGGGGGGGGGGGGGGGGGGGGGGGGGGFGGGGGGGGGGGGGGGGGGGFGGGGGFGFGFGGGGGGC7=DFGFGFF?G>FFFFEFFFFFGGGFFFDFFFFGFFFFFFFFFFF22@F>5=EFEFFFFBBFFFFFF?FFFFF@FFCFF90:?AD2<AAA
@M00200:207:000000000-ALC1F:1:1101:16707:7383 2:N:0:5
TACTAGGGTATCTAATCCCGTTTGCTCCCCTAGCTTTCGCGCCTCAGCGTTAGAAGAGATCCAGTCTGTCGCTTTCGCCACCGGCGTTCCTTCTGATATCAACGCATTTCACCGCTCCACCAGAAGTTCCACAGACCCCTATCTCCCTCGAGCCGGGCAGTATCCAAGGCACTTCTACAGTTGAGCTGCAGGATTTCACCCCGGACTTGCCCGACCGCCTACGCGCCCTTTACACCCAATTGATCTG
+
CCCCCGGGGGFGGGGGGGGGGGCGGGGGGGGGGGGGGGGGGGGGGGGGGGGGGFG@FGCEFGGGFFGGGGGGGGGGGGGGGGEGGGGCCFGGGFGGDEFC9DGGGGGGGGGGGDE6EGGGGGGGGG;DBFFFCECGFDGF?FEDDFGFGFGCDDDD?EGDFGCGFF*@57FF6@FFFFFGAF>FAGFFFFGFDFFBFCB:/):2((2>@CBE@(:1::;D6@((143903)<2)=79((8).6>A><
@M00200:207:000000000-ALC1F:1:1101:19966:7407 2:N:0:5
TACGAGGGTATCTAATCCCGTTTGCTCCCCTGGCTTTCGCGCCTCAGCGTCAGAAAAGGTCCAGCGTGCCGCCTTCGCCACCGGAGTTCCAGTTGATATCAACGCATTTCACCGCTCCACCAACTGTTCCGCACGCCCCTACCTTCCTCGAGACAACCAGTATCGGAGGCAGTTCTACAGTTAAGCTGTAGGATTTCACCACCGACTTGATCGCCCGCCTACGCGCCCTTTAAGCCCAATTGATCTG
+
CCCCCGGGGGGGGGGGGGGGGGGGGGGGGGGGGGGGGGGGGGGGGGGGGGGGGGGFGGGGGGGGGGGGGGGGGGGGGGGGGGGGGGGGGGGGGGGGGGGGGGGGGGGGGGGGGCGGGGGGGGGGGGGGGGGGGGDGGGGFGGGGGFGFGFGGGGGFGGGGGGFGFBEDBGFFFFFFFFFGGF9CFGFFFFFFEFFEFFFFFFFFFFFFE<CCD;A6>6>?;FFFFFFFF??AF>?7:?BFFFFAF>9
@M00200:207:000000000-ALC1F:1:1101:22531:7411 2:N:0:5
TACTGGGGTATCTAATCCTGTTTGCTCCCCACGCTTTCGTGCCTCAGCGTCAGGACAGGCCCAGCGGGCCGTCTTCACCATCGGCGTTCCCGTAGATATCTACGCATTTCACCGCTCCACCTACGGTTCCGCCCGCCCATACCTGCCTCGAGACCGCTCGTCCGCCCCGCCATTCCCCGGTTGAGCCGGGGGATTTCACGGGACGCGTGCCGGTCCGCCTCCGCACCCTTTAAACCCAATTGATCTG
+
CCCCCGGGCGGGGGGGGGGGGGGGGGFFFGGGGGCGFFGGGGGGGGGGGGGGGGGGGGGGDGGFFGGGGGGGGFCGGGDCEFFGGFFBFGGDCGGD9ADEDDGGEGGDEGGGGGGCEFGGFGFGGC>EGG>6=6=EGC>56@6C,@7;FBC*;?;C>*3/;**3/2?E?C))0);AFFE3=7:F/C;B:E3>(3?>FA4117113(4((((-(-02((-((,(--4;(-42)4)/71382)5)).).
@M00200:207:000000000-ALC1F:1:1101:18671:7431 2:N:0:5
TACTAGGGTATCTAATCCTGTTTGCTCCCCACGCTTTCGTGCATGAGCGTCAGTGTTGGCCCAGAAGGCTGCCTTCGCCATCGGTGTTCCTCCAGATCTCTACGCATTTCACCGCTACACCTGGAATTCCACCTTCCTCTGCCACACTCGAGCCAAGTAGTTTCGAGCGCAATTCCCAAGTTAAGCCCGGGGATTTCACACTCGACTTGCTCAGCCACCTGCGCACACTTTATACCCAGTTGATCTG
+
C,BCCAFGECFGGCFGGGFFGGFGGGGGGEGGGGGGGGGFFGGFGGGFFGGGGGGGGGGGGF:<FGGGGGDGGGGGCGGGGFGCGGGGFFCGBEFF9EEFG;EF@=CECGBGGGEG8CEGGFGDGGFDFGFDGGFGFGFFGGGGGFGFGF,=D>CDDDF8=3CC?:DCDGDEFEDDFF?+EC9C@D?9?>D>5>6:B?FEB=DD9>D2=C4448ABDFF9@B>00367@);?<ECF(414?<CCCCE
@M00200:207:000000000-ALC1F:1:1101:25896:7431 2:N:0:5
TACGAGGGTATCTAATCCTGTTTGATCCCCACACTTTCGTGCCTCAGCGTCAGTTTGAGCCTAGTAAGCTGTCTACACTATCGGTGTTCTTGACGATATCTAAGCATTTCACCGCTACACCGTCAATTCCGCCTACCTCGACTCCACTCAAGCCCATCAGTATCAATGCCACCCTCCCGGTTAAGCCGGGATATTTCAGCACTGACTTAATAGGCCGCCTACGCACCCTTCATACCCAGTTGATCTG
+
CCCCC,CFEDEFFFFGDGFGGGGGDEEFFGGGGGGAGGGC@FGGGFG<FGGGGGDFGFEFGGGF<,,@FEEFGFGGGGGGGGGGGDFGGDGF,A@FF7EFG;BFFGGEGGGAFGGG=CEGFEG+@EGFG,4CDEDGGGGD+CC6=9DFGD@?FG?F8?GCDFFGBFCDFGFFF99DB*0+1=?@@7ADDDCB5BBCFF9;=@CE*:6:CCCF<=*<549@=@252>B?(3(/)9AA@@@F3))).9>
@M00200:207:000000000-ALC1F:1:1101:15004:7439 2:N:0:5
TACTAGGGTATCTAATCCCGTTTGCTCCCCACGCTTTCGCGCCTCAGCGTCAGGAAATGCCCAGAGACCCGCCTTCGCCACCGGTGTTCCTCCCGATCTCTACACATTTCACCGCTACACCGGGAATTCCAGTCTCCTCTGCATCCCTCAAGAACGGCAGTATCGGCCGACGTTTCTCGGTTGAGCCGAGAGATTTCACGACCGACTTGCCATCCCGCCTACGCGCCCTTTAAACCCAGTTGATCTG
+
CCCCCGGGGGGGGGGGGFGGGGGGGGGGGGGGGGGGGGGGGGGGGGGGGGGGGGGGGGGGGGGGGGGGGGGGGGGGGGGGGGGGGGGGGGGGGGGGGGGGGGGGGGGCGGFGGGGGGGGGGGGGGDGGGGGGGGGGGGGFDGGGGFGFGFGGGGGGDEGGGGFG>BFGFGFFFFFFFFFGEDA?FGFFFFGFFFF?F?F?FFFFF@9?BFFFFFF6:;BBF??FF>FBFFF)54=FB?BFF4A244-
@M00200:207:000000000-ALC1F:1:1101:16711:7463 2:N:0:5
TACTAGGGTATCTAATCCTGTTTGATCCCCACGCTTTCGTGCCTCAGTGTCAATATTCGGGTAGTAAGCTGCCTTCGCAATTGGTGTTCTATGTCATATCTAAGCATTTCACCGCTACATGACATATTCCGCTTACCTCCACGGTATTCAAGACTGATAGTATCAATGGCAGTTTCCGGGTTAAGCCCGGAGATTTCACCACTGACTTACCTGCCCACCTACGCACCCTTTAAACCCAATTGATCTG
+
CCCCCGGGGGGGGGGGGGGGGGGGGGGGGGGGGGGGGGGGGGGGGGGGGGGGGGGGGGGGGGGGGGGGGGGGGGGGGGGGGGFGGGGGGGGGGGGGGGGGGGGGGGGGGGGGGDGGEGGGGGGGGGGGGGGGGGGGGGGFGGGGGFGFGFFDGGGGFGGGGGFGDFFGFGFFBEFFFEFGGGFFFG5?DBGEFFFFFFFFFFEFEFFFEFFFEDFFEDFF@E=BDFAFFDEEFFFF>DDFEEFEE?4
@M00200:207:000000000-ALC1F:1:1101:4863:7464 2:N:0:5
TACGAGGGTATCTAATCCCGTTTGCTCCCCTGGCTTTCGCGCCTCAGCGTCAGAAGAGGTCCAGCGAGCCGCCTTCGCCACCGGAGTTCCTGTGAATATCAACGCATTTCACCGCTCCACTCACAGTTCCGCTCGCCCCTACCTCCCTCGAGGCCGTCAGTATCTGAGGCAGTTCCACGGTTGAGCCGCGGGATTTCACCCCAGACTTGACAGCCCGCCTACGCGCCCTTTAAACCCAATTGATCTG
+
CCCCCGGGGGGGGGGGGGGGGGGGGGGGGGGGGGGGGGGGGGGGGGGGGGGGGGGGGGGGGGGGGGGGGGGGGGGGGGGGGGGGFGGGGGGGGGGGGGGGGGGGGGGGGFGGGGGGGGGGGGGGGGGGGGGGGGGGGGGFGGGGGFGFGFGCGGGGGGGGGFAGFFFFFGBAFF>FFFFGGGFAFGFF>EDA@FAE6?F<=04???BFFFFBFFF?BB0<:4<FBFF>F?)4):F??F0:A<9A<<:
@M00200:207:000000000-ALC1F:1:1101:17646:7464 2:N:0:5
TACCGGGGTATCTAATCCCGTTTGCTCCCCTAGCTTTCGAGCATCAGCGTCAGTATCAGCCCAGAGACTCGCCTTCGCCACTGGTGTTCCTCCCGATATCTACGCATTTCACCGCTACACCGGGAATTCCACCCCCCTCTTTGGTACTCTAGCTTGTCAGTTTCATGCGTCGTTCCCCGGTTGAGCCGAGGGATTTCACACATGACTTAACAAACCGCCTACACGCCCTTTATACCCAATTGATCTT
+
CCCCCGGGGGGFGGFGGAFGFFFEFFGGGGGGGGGGGGGGGGGGGGGGGGGEGGF9FFFGFFGGFF8FFFEEGGGGFCCGGGGGGGGGGGGGGGGGGFGGGDFGGGG@;FBFFGGG>FGFGGEGGGFGGGGGGED>GGGFDFGFGFGFFFFGFGFGGGGGDCFGFFFFEGFFFFFFFFADGGFFF<FEB49/(0;37<8<=@F34@?C<47?@=F;116D(,8(86B9>7B944@B0)40432<BF)
@M00200:207:000000000-ALC1F:1:1101:19954:7472 2:N:0:5
TACTCGGGTATCTAATCCCGTTTGCTCCCCTGGCTTTCGTGCCTCAGTGTCAGGAATTGTCCAGAGACTCGCCTTCGCCACTGGTGTTCCGCTTGATATCTACGCATTTCACTGCTACACCAAGCATTCCAGTCTCCCCTCCAATCCTCTAGCAAGGTAGTTTCCAATGCCATTTCCGAGTTGAGCTCGGAGATTTCACATCCGACTTACCTCACCACCTACGCACCCTTTATACCCAGTTGATCTG
+
CCCCCGGGGGGGGFGGGGGGGGGGGGGGGGGGGGGGGGGGGGGGGGGGGGGGGGGGGGGGGCFGGFFGFGGGGGGGGGGGGGGGGCFEGGGGGEGGGGGGGGGGGGGGGGGGGGGGGFGGGGGGGGGGGGGGGGGGFDCDGGGGGFGFGFGA@FGGGGGGGFFGFBFGFGFFFFFFFFE>?DFFFG9:BEGFB?FEFFF=;:C95==ACB@EFE5C@CDB@E492:=@BFFF<?A>B>2BC@5CEE4
@M00200:207:000000000-ALC1F:1:1101:11710:7518 2:N:0:5
TACTCGGGTATCTAATCCCGTTTGCTCCCCACGCTTTCGCGCCTCAGCGTCAGGAGATGCCCAGAGACCCGCCTTCGCCACCGGTGTTCCTCCCGATCTCTACACATTTCACCGCTACACCGGGAATTCCAGTCTCCTCTGCATCCCTCAAGAACAGCAGTATCGGCCGACTCCCCTCAGTTGAGCCAAGGGATTTCACGACCGACTTGCCATCCCGCCTACGCGCCCTTTCAACCCAATTGATCTG
+
CCCCCGGGGGGGGGGDGGGGGGGGGGGGGGGGGGGGGGGGGGDGGGGGGGGGGGGGCGGGGGGGGGCGGCEGGGGGGGGCFGGGGGGGGGGGFGGGGGGGGGGGGGF9DFGGFGGGCCE:FGDEFGGGGGGGGGGGGGGFGGGGGFGFGF?9FGGGFGDFGGFGEFFGFGEFFEFFF>FF:FF6@FFF;AF>26?>FFFFFFFF@FFDEFEFFFF;(7>B0:09;BF>F0:):AF>?FBBF?4<BFF
@M00200:207:000000000-ALC1F:1:1101:13907:7524 2:N:0:5
TACCGGGTATCTAATCCCGTTTGCTCCCCACGCTTTCGTGCCTCAGCGTCAGAACAAGCCCAGCGGCCTGTCTTCACCTTTGGCGTTCCGATAGATATCAACGCATTTCACCACTCCACCTATCGTTCCGGCCGCCCCTACTTGTCTCGAGACGTGCGGTTCGCCGTGCAATTCCCCGGTTGAGCCGAGGGCTTTCACACGACGCCTGCACATCCGCCTACGCACGCTTTAAACCCAATTGATCTG
+
CCCCCDGGGGGGGGGGGGGGGGGGGGGGGGGGGGGGGGGFDGFGGGGGGGGGGGGGGGGGGGGGGEGGGGGGGGGGGGGGGGGGGGGGGGGGGGGGGGGGGGGGGGGGGGGGEFGGGGGGGGGGDGGGGGGGGDCEGGGFGGGGGFFFGFEGGDGGFGGGGGFGEEFGFGFFFFFFFE4DCD4)/CD5>AGFFFFAF9@@>9@>B>:???BF42F?F?F:?09031246?AAFA?B6<74)62>AA
@M00200:207:000000000-ALC1F:1:1101:17124:7531 2:N:0:5
TACGCGGGTATCTAATCCTGTTTGCTCCCCACGCTTTCGTGCATGAGCGTCAGTGTTGGCCCAGGAGGCTGCCTTCGCCATCGGTGTTCCTCCACATCTCTACGCATTTCACCGCTACACGTGGAATTCCACCTCCCTCTGCCACACTCTAGCCAAGTAGTTTCGAGCGCAGTTCCCAAGTTACGCTCGGGGCTTTCACACTCGACTTGCTCGGCCGCCTGCGCACACTTTATACCCAATTGATCTG
+
CCCCCGGGGGGGGGGGGGGGGGGGGGGGGGGGGGGGGGGGFGGGGGGGGGGGGGGGGGGGGGGGGGGGGGGGGGGGGGGGGGGGEGGGGGGGGGGGGGGGGGGGGGGGGGGGGGGGGGGGGGGGGFGGGGGGGGGGDFGFGGGGGFGFGFGGGGGGGG9FFGFGFFFGFGFBFFFFFFFGGGF+09B>E4C>B>F=FEF5EFFFB@D?FF>EF@FFFFF01=060-7?:4<<A4=FB<<:A?<AAFF
@M00200:207:000000000-ALC1F:1:1101:24682:7577 2:N:0:5
TACGAGGGTATCTAATCCTGTTCGCTCCCCACGCTTTCGTGCCTCAGCGTCAATCCAGGTCTAGCCAGCTGCCTTCGCAATTGGTGTTCTATGGCATATCTATGCATTTCACCGCTACATGCCACATTCCGCTGACCTCATCCTAATTCTAGCCTGGCAGTATCAAAAGCAATTTTACGGTTGAGCCGCAAACTTTCACTCCTGACTTACCTGGCCGCCTACGCACCCTTTAAACCCAATTGATCTG
+
CCCCCCGGGFFGCFGGGGADFAFGGGGFGCFGGGGEFFGGGDEFGGGCEEGGGGGGGGGGGFFFFCFGDGGGGGGGFGGGDGGGGGGGGGGGGGFFCE;EGGGGFFGGEGDFECEGGGGGGGFGGDEFFGGGGGGGG8CFGFGFF?FFGFGGGGGGGGGD@FFG?FF8?FFFFFFCFF>>FC5DFFD5BF>BD5CCB0+26@6)*38EFFEFB@A>=BAD2>((6@@(-7=EC*8A8((3><EEE3C
@M00200:207:000000000-ALC1F:1:1101:25930:7589 2:N:0:5
TACTAGGGTATCTAATCCTGTTTGCTCCCCACGCTTTCGTGCCTCAGCGTCAATGAACATGTAGTAAGCTGCCTTCGCTATCGGTGTTCTATGTCATATCTAAGCATTTCACCGCTACATGACATATTCCGCTTACCTCCATGATATTCAAGACAAATAGTATCAACGGCAGTTTCCGAGTTAAGCCCGGAGATTTCACCACTGACTTACTTGCCCGCCTCCGCACCCTTTACACCCAGTTGATCCG
+
CCCCCFGGGGGGFGGGGGGGFGGGGEFGGGGGGGGBFFDFFGGGGGGGGGGGGCFG<EFFAFFCFG<BFGFGGGGGGGCFBF@CGGGGGFAFAEGGG9EGGGG;EFDFDFFGGGGGGEGGG9EE,D=EGGFGGECGF9FFGGGGG+=DGBDF8AF++A8+?D;CF7@89DBF6DFFFBFDFGCFFGFF?*=>>AFCFFFFEB5)>CEF7AC7:=FE5A>2)04:45@2(5>*9>F65(76C9<3?)(
@M00200:207:000000000-ALC1F:1:1101:6778:7594 2:N:0:5
TACTAGGGTATCTAATCCCGTTTGCTCCCCTAGCTTTCGCGCCTCAGCGTCAGTAACAGGCCAGAGAGTCGCTTTCGCCACCGGCGTTCCTCCTAATCTCTACGCATTTCACCGCTCCACTAGGAGTTCCACTCTCCTCTCCTGCACTCTAGCAAGGTAGTTTCGGGCGCAGTTCCTCAGTTGAGCTGAGGGATTTCACACCCGACTTGCCTCGCCGCCTACGCGCCCTTTATACCCAGTTGATCTG
+
CCCCCDFGGFGGGCGGGGGGGGFGGGGGGGG@EGGGGGGGGGGGGGGGGGGGGGGGGGGFGGGGGGGGGGGGG<?FFFGGGGGGGGGGGGGGGG?FGGGGGGEFGGGGGGGGGDG6CFEGGCEEDDEFGG8ECFFFFGF9=DDFG6=DGFFFG?DFFG7?FGFGFFFGFGDF9ACFFF8DCGA+;FFFFFGD)AFEFFFEB49>=>=23@2>E25@B9@F7;(:;96;F0:A25@F7)8:B9><9<5
@M00200:207:000000000-ALC1F:1:1101:22280:7601 2:N:0:5
TACTAGGGTATCTAATCCCGTTTGCTCCCCTGGCTTTCGCGCCTCAGCGTCAGAAGAGGTCCAGCGCGCCGCTTTCGCCACCGGTGTTCCTTCCGATATCTACGCATTTCACCGCTCCACCGGAAGTTCCGCACGCCCCTACCTCCCTCGAGATCGGCAGTATCCAAGGCGCTTCCCCAGTTGAGCTGGGGGCTTTCACCCCGGACTTGCCGTCCCGCCTACGCGCCCTTTCAACCCAATCTATCGT
+
CCCCCGGGGGGGGGGGGGGGGGGGFEGFGGGGGGGGGGGGGGGGGDGGGFGGGGGGGGGGGGF@FGGGGGGGGGGGGGGGGGGGGGGEGGGGGGGGDGGGFGGGGGGGAFGGFEGGGGGGGGG7FEGGGGGGDGGGGCDFFGGGGFGFGD>7CFFGGC>GCF6CF6AC5@?DF@FFFFFDC+;C4CFF48)56A)486FAD09343977<(3(-03(-1:0369(116(44))4B>::,(().-)((
@M00200:207:000000000-ALC1F:1:1101:9436:7607 2:N:0:5
TACTGGGGTATCTAATCCCGTTCGCTACCCTGGCTTTCGTCCCTCAGCGTCAGAAAACTCCCAGTGAGCCGCCTTCGCCTCCGGTATTCCAGATGATATCAACGCATTTCACCGCTCCACCATCTGTTCTGCTCACCTCTAGGTTCCTCTAGCACGGTAGTTTGGAGCGCAGTTCCTCGGTTGAGCCGAGGGCTTTCACACCCCACTTTCCGCGCCGCCTACGGACTCTTTAAACCCAATTGATCTGATAT
+
CCCCCFGGGEGGGGGGGCGDFGGGGGGGFGGGGGGGGGGGGGGGGGDGGGGGGG9FGFGFFGFFGGGGGF:FCGGGFGGGGGGGGCDEFFGFFGGDGGFFGGGGGGGGGGGGGGGGGGFGGGGGGGGGGGGGFGGGGGFD?FFFFFGFDFF,BDFD>F6CDFFG>FFGAGDFFFFFFFFCEDF*;CFFDDGD=F4@FCFEE=>@DFFEFFE@@1>907;?FF?F(6>?AAAA2:??6612A<AAFFF9)-)
@M00200:207:000000000-ALC1F:1:1101:12969:7607 2:N:0:5
TACAAGGGTATCTAATCCTGTTCGCTCCCCACGCTTTCGCGTCTCAGCGTCAGTACCGTTCCAGAGAGCCGCTTTCGCCACGGGTGTTCTTCCTGATATCTGCGCATTTCACCGCTACACCAGGAATTCCACTCTCCTCTCCCGGACTCTAGCCAGATGGTTTCGGTCGACCTCTGAAGGTTGAGCCTCCAGTTTTCACAACCGACCTACCTGGCCGCCTCAACGCTCTTTAAACCCAATTGATCTG
+
CCCCCGGGGGGGGGGGGGGGGGGDGGGGGGGGGGGGGGDGGGGGGGGGGGGGGGFGEGGGGFEGGGGGGGGDGGGGGGGGGGE@>FGGGGGGGGGGCAFGG49@C>@EGGGGGEGGGGGGGGFEGGG?EGGGGGGGGGFFFGGGGEGFGFGDGGGGFGGDFGFGEEEGEG>E>EFCF6?CCGFFFGFFFFGFF>@?6<FC==@BFFF>FFDFF;F@>FF0((.6?FFF?FBF29F<<:6B><A4249
@M00200:207:000000000-ALC1F:1:1101:13542:7611 2:N:0:5
TACTAGGGTATCTAATCCTGTTTGCTCCCCACGCTTTCGTGCATGAGCGTCAGTGTTGGCCCAGGAGGCTGCCTTCGCCATCGGTGTTCCTCCACATCTCTACGCATTTCACCGCTACACGTGGAATTCCACCTCCCTCTGCCACACTCTAGCCAAGTAGTTTCGAGCGCAGTTCCCAAGTTAAGCTCGTGGCTTTCACACTCGACTTGCTCGGCCGCCTGCGCACACTTTATACCCAGTTGATCTG
+
CCCCCFGGGGGGGGGGGGGGGGGGGGGGGGGGGGGGGGGGGGGGFGCFDGGGGGGGGF@FGGG@@FGGGGGGGGGGFGGGGGDEGGGGGGGGGGGGGGGGGGGGGGGEFFGGGGGGGFCFGGFGCFGGGGGGGGGGGGGFGGGFGFGFGFGAFFFGGDDGGGFGF?FEFGFFEFFFFF5+<<++BFFFF595>AFBF*?EFFFB>BFAFFCEAAB?9@B?BD9@9FFF1>4)77FF1)(6C>3C3)/
@M00200:207:000000000-ALC1F:1:1101:24709:7626 2:N:0:5
TACAGGGGTATCTAATCCTGTTTGCTCCCCACGCTGTCGCGCCTCAGTGTCAGCAACTGCCCAGCTCACCGCCTTCGCCACCGGTGTTCTTCCGGATCTCTACGCATTCCACCGCTACACCCGGAATTCCATGAGCCTCTACAGTGCTCCAGCCCACCAGTATCACTGGCCGACTCGATGTTAAGCCTCGAGCTTTCACCAGTGACTTGCCGGGCCGCCTACGCGCCCTTTAAACCCAGTTACTCTG
+
CCCCCGGGGGGGGGGGGGGGGGGGGGGGGGGGGGGGGGGGGGGGGGGGGGGGGGGGGF<FGGGGGFE9FCFGGGGGGGGGGGGGGGGGGGGGGGGGGGGGGGGGGGGGGGGGGCGGGGGGGGGGCEGCGGG8B,=EGFGFGG=?EBFFG?DDFG60@==?D<CC7;+,;CC>>A*<559@EFA96D*99@??@BFEFFFF=D*8847CB*>(5589(27;2=013;>FF07)))9:<::?)))))))
@M00200:207:000000000-ALC1F:1:1101:26483:7628 2:N:0:5
TACGAGGGTATCTAATCCGGTTCGCTCCCCTAGCTTTCGCGCCTCAGCGTCAGGAACGGCCCAGCAGATCGCCTTCGCCACCGGCGTTCCTAGCGATATCTGTGCATTTCACCGCTACACCGCTAGTTCCATCTGCCTCTACCGCCCTCAAGTCAACGCAGTATCCGACGCGGTTTCGCAGTTGAGCCGCGAGTTTTCACGCCGGACTTACGTAACCGCCTACACGCCCTTTCATCCCACTTGATCTG
+
CCCCCGGGGGGGGFGGGGGGGGGGGGGGGGGGGGGGGGGGGGGGGGGGGGGGCGFGGDFGGDEGGGGFGGGGGGGGEDGGGGGGGGGGGGGFCGFGGGGGGGGGGGGGGGFGC7CGEGFGGGGGDGGGGGAFGGGCGGGFGF86@*??C6,@CF9@DEC77CFGFFF5?D;?>@F46>A5EDFCF*;=BB5:(8BBFF=<1:19(79>72<??)73<2;(4(,,::08>><D29*948011).-6><2
@M00200:207:000000000-ALC1F:1:1101:16738:7644 2:N:0:5
TACTCGGGTATCTAATCCTGTTTGATCCCCACGCTTTCGTGCCTCAGAGTCAATATTCGTGTAGTGAGCTGCCTTCGCAATTGGTGTTCTATGTCATATCTAAGATTTTCACCGCAACTTGCCTTATTCGCCTAACCTCCCCGGTATTCAGGACGGAGAGTATCAACGGCAGTTTCCGAGTTAAGCCGGGAGATTTAACCACTGACTTCCCTGCCCTCCTACGCACCCTTTAAACCCGGTTAACTGGAGAC
+
CCCCCGGGGGGGGGGGGGGGGGGGGGGGGGGGGGGGGGGGGGGGGGGGGGGGGGGGGGGGGGFGGGGGGGGGGGGGGGGGGGGGGGGGGGGGGGGGGGGGGG9,,,9F;,,C,,++++4,,,9,4,C;D,+66++@++=6+1@+10=++?,,+++++10+26+6?+3=*6**;D@F70:7C6C7+=F*?*<3)9B7+2BBF)0.*0:*:B).69A(6B((**-((/67;3)/?>FF(((61(/)))((/((
@M00200:207:000000000-ALC1F:1:1101:26815:7651 2:N:0:5
TACTCGGGTATCTAATCCTGTTTGCTCCCCACGCTTTCGTGCCTCAGTGTCAATGATCGTGTAGTTAGCTGCCTTCGCAATGGGTGTTCTATGTCATATCTAAGCATTTCACCGCTACATGACATATTCCGCTAACCTCCACGATATTCAAGACAGATAGTATCAACGGCAGTTTCCGAGTTAAGCCCGGAGATTTCACCACTGACTTACCTGCCCACCTACGCACCCTTTAAGCCCAATTGATCTGATAT
+
CCCCCGGGGGGGGGGGGGGGGGGGGGGGGGGGGGGGGGGFDGGGGGGGGGGGGGGGGGGGGGGGFGGGGGGFGGGGGGGGGFFGGGGGGGGGGGGGGFGGGGGGGGGGGGGGGGGGGGGGGGGGGGGGG8@GDG8DGGDFGGGGF>DFFDGGGGGG8EGGGGFGFFFD>D>AFFFFFFFDDDFFBFFFA5C?AAFEFEF6>)88@EFFFF5ABBA95<AFFEF29@2=BFF=*>FA9B2@<34?C<;C)).
@M00200:207:000000000-ALC1F:1:1101:5522:7657 2:N:0:5
TACAGGGGTATCTAATCCTGTTTGCTCCCCACGCTTTCGCGTCTCAGCGTCAGTATCCAACCAGGGGGCCGCCTTCGCCACCGGTGTTCCTCCCGATATCTACGCATTTCACCGCTACACCGGGAATTCCACCCCCCTCTTTGGTACTCTAGCTTGCCAGTTTCATGCGTCGTTCCTCGGTTAAGCCGAGGGATTTCACACATGACTTAGCAGACCGCCTACACGCCCTTTAACCCCAATTGATCAGAGA
+
CCCCCGGGEGGGGGGGGGGGGGGGGGGGGGGGGGGGGGGGFGGGGGGGGGGGCG9FGEFGGCGEGGGGGGGGGG:FGGGDG=FGGGGGGF9EFCE@FGGGGGGGGCGCFGGFGGGGGGGF?C8@@6DCFGGG?C9E77D6F,E*A+<>FFGF+++*@,;DFGFGFFFGFDFFB@FFFCEG7D5AFGFDDDG>?FAEFEFEE;?BB?AB2A>A7(769>BFB<B7?04>;?0A<)/<?0(,654<6))).(
@M00200:207:000000000-ALC1F:1:1101:25295:7663 2:N:0:5
TACACGGGTATCTAATCCTGTTCGATCCCCACGCTTTCGTGCCTCAGCGTCAGTTACAGCTTAGTAAGCTGCCTTCGCAATCGGTGTTCTGATGGGATCTATGCATTTCACCGCCACACCCTCAATTTCGCCTACCTCACTTTTACTTAAGCCCTTCCATAATAATTGCCATGCTACCGTTAAGCTGCAATATTTTAACACTGACTTACCGGGCCCCCTACGCCCCCTTTTAAACCAAATTATTTGAAAAT
+
CCCCCGGGGGGGGGGGGGGGGGGGGGGGGGGGGGGGGGGGGGGGGGGGGGGGGGGGGGGGGGGGGGGGGGGGGGGGGGGGGGGGGGGGGG9,,4<,,,,,4,,4,4CF,4,C4=++44+@+++,A9E,E,=C>++@2++*+,,3,+++3=37=D=++,+++2++?7+@1+<+00+2+0*+@=9+0+*35*++*5?*+5=*)8*1)1;=*:):=9?5)5)))/-(/(>(2>*>;);50((7)/))))...))
@M00200:207:000000000-ALC1F:1:1101:26585:7663 2:N:0:5
TACTAGGGTATCTAATCCTGTTTGCTCCCCACGCTTTCGCACCTCAGCGTCAGTATCGGGCCAGTGAGCCGCCTTCGCCACTGGTGTTCTTGCGAATATCTACGAATTTCACCTCTACACTCGCAGTTCCACTCACCTCTCCCGAACTCGAGACTCCCAGTATCGAAGGCAGTTCTGGAGTTGAGCTCCAGGATTTCACCACCGACTTAAGAGTCCGCCTACGTGCGCTTTAAACCCAATTGATCTG
+
CCCCCGGGGGGGGGGGGGGGGGGGGGGGGGGGGGGGGGGGGGGGGGGGGGGGGGGGGGGGGGGGGGGGGGGGGGGGGGGGGGFGGGGGGFFGGGGGGGGGGGGGGGFGGGGGGFGGGGGGGGFGFGGGGGGGGGGGGGGFGGGGGEGFGDGEFGFGDEGGGFFGFAFE5DFDFEFCFFFGECCFACFFF*7?CFFFFFFEEDA>AFBD:CC=BE=>529@@D?D@@>B97?9CCBF0(63;<<C9);
@M00200:207:000000000-ALC1F:1:1101:12704:7676 2:N:0:5
TACGAGGGTATCTAATCCCGTTTGATCCCCTGGCTTTCGCGCCTCAGCGTCACAGGCACCCCAGACAGTCGCTTTCGCCACCGGCGTTCCTCCCGATATCTACGCATTTCACCGCTCCACCGGGAGTTCCACTGTCCCCTGATGCCGTCGAGCGCGGCCGTTGCCCCGGCTGTTCCTCGGTTGGGCCGAGGGCTTTCACCGGAACCGCACCGCACCGCCTACGCGCCCTTTAAACCCAATTGATCTGCGAT
+
CCCCCGGGGGGGGGGGGGGGGGGGGGGGGGGGFGGGGGGGGGGGGGGGGGGGGGGGGGGGGGGGGGGGGGGGGGGGGGGGGGGGGGGGGGGGGGGGGGGGGGGGGGGGGGGGGGGGGGGGGGGGGEGGGGFGGGGGGGGFGGGGGFGFGFC9CGGGGGGGGGFGFFFGFGFFFFFFFFFGGGBEFFF3@DGE(552=AFD?>;FFFFF>FB;FFFFFFFF116>09FB>B:22<?FFFF?B?AA><:)(,(
@M00200:207:000000000-ALC1F:1:1101:19763:7680 2:N:0:5
TACTCGGGTATCTAATCCCGTTTGCTCCCCTGGCTTTCGCTCCTCAGCGTCAGTATTGGTCCAGGATGCCGCCTTCGCCACCGGTGTTCCTCCAGATATCTACGCATTTCACCGCTACACCTGGAATTCCGCATCCCTCTCCCAAACTCAAGCCAACCAGTATCGGACGCAGTTCCCCGGTTAAGCCGAGGGATTTCACGTCCGACTTAGTTGGCCACCTACGAGCCCTTTAAACCCAATTGATCTG
+
CCCCCGGG<FGGGGGGGGGGGGGGGGGGGGGGFGGGGGGGGGGGGGGGGGGGGGGGGGGGGGGGGGGGGGGGGGGGGGGGGGGGGGGGGGGGGGGGGGGGGGGGGGGGGGGGGGGGGGGGGGGGGGGGGGGGGGGGGGGFGGGGGFGFGFGGGGGGGGGGFFBFF5>EDGFEFEFFFFFGGGEFFGFFFFGDFFFB>EFFFDF=9BFDEFFFEFF;8??@;@6?@FF?7?FAADF?::<?F7<FF<9
@M00200:207:000000000-ALC1F:1:1101:19177:7682 2:N:0:5
TACGGGGGTATCTAATCCCGTTTGCTCCCCTGGCTTTCGTGTCTCAGCGTCAGCGAGGTCCCCAGTCATCTGTTTTCACCGTCGGCGTTCCAAACGATATCTACGCATTTCACCGCTCCACCGTTTGTTCCGATGACCCCTGGACCGCTCAAGACCGCCAGTATGCCCGGCCGTTCCCCGGTTGAGCCGGGGGATTTCACGCGGGCACTTAACGGTCCGCCTACACACGCTTTAAACCCAGTTGATCTGA
+
CCCCCDGGGGGGGGGGGGGGGGGGGGGGGGGFGGGGGGGGGGGGGGFGGGGGGGGGGCGGGGGGGGGGGGGGGGGFGFGGEGGGGGGGEGGG,EFGDFCGGGGGGGDGGGGGFGCCEFGGFGEGGGGDFF=E+A>FGGCAGG66CFDDGFGFG>DGCEGGCG>F9C9C>48AA@FF;AFD5DE>ACFF>AD:>352F<7<<F(19B06<:A9A?348;FB:<(7:BFF6,(4<<?472480>>4>9>A94
@M00200:207:000000000-ALC1F:1:1101:21879:7702 2:N:0:5
TACGAGGGTATCTAATCCTGTTCGATCCCCACGCTTTCGTGCCTCAGCGTCAATCCAGGTCTAGCCAGCTGCCTTCGCAATTGGTGTTCTATGGCATATCTATGCATTTCACCGCTACATGCCACATTCCGCTGACCTCATCCTAATTCTAGCTGAGCAGTATCAAAAGCAATTTTACGGTTGAGCCGCAAACTTTCACTCCTGACTTACTCGGCCGCCTACGCACCCTTTAAACCCAATTGATCTGACAT
+
CCCCCGGDGGGGGGGGGGGGGGF@@FGGGGGGGGGGGGG<DGGGGFGGGGGGBFCFCFGGGGFGFEGD7CEFGGGGFG@F@FGGGGGGGGGG9,?FG<EGGGCGGGGGGG;FFEGD@GGGDD@,CDGGGGCCC=8DFGG5+DED8DFFGFGGFF888=F?GFFDFFFGDFFB+*2?<F5DGGEF6FFBBDG>CFF@FFFF6CE570*;=C*AA558>A54A@259@@D2>>*9>AA2?@F3;374)1<)/)
@M00200:207:000000000-ALC1F:1:1101:23208:7703 2:N:0:5
TACGGGGGTATCTAATCCTGTTCGCTCCCCACGCTTTCGTGCCTCAGCGTCAATAAAGGTCTAGCCAGCTGCCTTCGCAATTGGTGTTCTATGGCATATCTATGCATTTCACCGCTACATGCCACATTCCGCTAACCTCAACCTAATTCTAGCCATGCAGTATCAAAAGCAATTTTACGGTTGAGCCGCAAACTTTCACTCCTGACTTACATAGCCGCCTACGCACCCTTTAAACCCAATTGATCTG
+
CCCCCGGEGEGGGGGGGGGGFGGGGGGGGGGGGGEGFGGGGGGGGGGGGGGGGGGGGGGGGGGGGGGGGGGGGGGGGGEDGGEFGGGGGGFGGGGGFGGGGGGGGGGAFGGGGGGGDGGGDFFGGGGGGGGGGG6@DFGFGGGGGFGFGFFF9FFDDECD?FFGF?<E:CFAF<CFCBBGGC5C6FABDACDFBFE6*BEE=EFE=;EFEEF?BF=@B@2@F?>@9;33;;37CF;3(2(7745/<)
@M00200:207:000000000-ALC1F:1:1101:15900:7705 2:N:0:5
TACTGGGGTATCTAATCCTGTTTGATCCCCACACTTTCGTGCCTCAGCGTCAGTTACAGCCTAGTAAGCTGCCTTCGCTATCGGTGTTCTTGACGATATCTAAGCATTTCACCGCTACACCGTCAATTCCGCCTACCTCATCTGTACTCAAGCTCCGCAGTATCAATGGCACCCTGACAGTTGAGCTGCCATATTTCACCACTGACTTACAAAGCCGCCTACGCACCCTTTAAACCCAATTGATCTG
+
CCCCCGGGGGGGGGGGGGGGGGGGGGGGGGGGGGGGGGGGGGGGGGDGGGEDFGGGGGFFGGGGGGGGGGGGGGGAFGGGGGGGGGGGGGGGDFGFFFGGGCGGGGG;CFGGGEGGGGGGGGGDFEGGGGGGGGGGGCGFGDFGGFGFGF?FGGGGDGDDGF7FFFBFBGFFF=FFFFFFF7DDFGFFFAFF599;FFF@@FFF@CCACEBEE@F5=B>DFFAFFFBFFBB=EE=F=@DDFECEFC3
@M00200:207:000000000-ALC1F:1:1101:28102:7730 2:N:0:5
TACTGGGGTATCTAATCCTGTTTGATCCCCACGCTTTCGTGCATCAGTGTCAATATTCGCGTAACGAGCTGCCTTCGCAATTGGTGTTCTATGTCATATCTAAGCATTTCACCGCTACATGACATATTCCGCTCATCTCCACGACATTCAAGATTAATAGTATCAATGGCAGTTCCCAAGTTAAGCTCGGGGATTTCACCACGGACTTACCAATCCACCTACGCACCCTTTAAACCCAATTGATCTG
+
<C<CCGFGFGFFFF<C@EGGGGGGGGFEGGGGGGGDCFCFGGGGFGGGGGGGGGGFGGGDGGGGDGDFGGGGGGGGGGGCEFGGGGGGGGGGGGGFGEGGGFDGCFGGGGGGGCCGGFGGGGGGGGGGGGGG6CDGGGGF9EEDGEG9DFFGGGFFGGGGGGFG+DFGDCF>9E7FDDFDFGFDD+BF>DD>A>FFFFF@@FAAAF=BEE=C3>F@B)7@BFF>D=>(5(>EE4AF=<D867>6;EE
@M00200:207:000000000-ALC1F:1:1101:13791:7737 2:N:0:5
TACAGGGGTATCTAATCCCGTTTGCTCCCCTGGCTTTCGCGTCTCAGCGTCGGCACACCCCCAGCAACCTGTCTTCACCTTTGGCGTTCCAAGCGATATCTACGCATTTCACCGCTCCACCGCTTGTTCCGGTTGCCCCTGAGTGGCCCAAGATCGCCAGTATGCCCAGCAGTTCCACGGTTGAGCCGTGGGATTTCACAAGACACTTAACGATCCGCCTACACGCGCTTTATACCCAGTTGACCTG
+
CCCCCGGGGGGGGGGGGGGGGGGGGGGGGGGGGGGGGGGGGGGGGGGGGGGGGGGGGGGGGGGGGGGGGGGGGGGGGGGGGGGGGGGGGGGDGGGGGGGGGGGGGGDGGGGGGGGGGGGGGGGGGGGGGGGGCEGGGGGFGGCGGFGFFFGFCFGGGGGGGGFGFFFGFFFFFFFFFFFGFGEFFGFFFFGF94ABFEFFFF=BBFFFC4>@?<A;DFFF<@@@@B@F>FFF<AFF?2(5<2)).:1
@M00200:207:000000000-ALC1F:1:1101:19676:7741 2:N:0:5
TACAGGGGTATCTAATCCTGTTTGCTCCCCACGCTTTCGTGCCTCAGCGTCAATGATCGTGTAGTAAGCTGCCTTCGCAATGGGTGTTCTATGTCATATCTAAGCATTTCACCGCTACATGACATATTCCGCTTACCTCCACGATAATCAAGACAGATAGTATCAACGGCAGTTTCCGGGTTAAGCCCGGAGATTTCACCACTGACTTACCTGCCCGCCTACGCACCCTTTATACCCAATTGATCTG
+
CCCCCGGGGGGGGGGGGGGGGGGGGGGGGGGGGGGGGGGGGGGGGGGGGGGGGGGGGGGGGGGFGGGGGGGGGGGGGGGGGGGFGGGGGGGGGGGGGGGGGGGGGGGGGGGGGGGGGGGGGGGGGGGGGGGDGGGGGGCFGGGGGFGFGFFCGGGGGGGGDDD@FFFDBDFFFFFFFEFDGGFF?FFFFEDBFFFFFF>5CD@CEFFEFEFFFBA>FB>D(5>25->9>@EF?CFFFF6=9<9CEFE
@M00200:207:000000000-ALC1F:1:1101:3833:7746 2:N:0:5
TACTGGGGTATCTAATCCCGTTTGCTCCCCTAGCTTTCGCGCCTCAGCGTCAAGAACAGGCCAGGTAGTCGCCTTCGCCACTGGTGTTCCTCCCGATATCTACGCATTTCACCACTACACCGGGAATTCCACTACCCTCTCCTGCCTTCGAGTCGATCAGTATCGCGTGACCCTCCCCAGTTGAGCCGGGGGCTTTCACACGCGACTAAATCGACCGCCTGCGCGCTCTTTAAACCCAATTGATCTGCGAT
+
CCCCCGGGGGGGGGGGGGGGGGGGGGGGGGGGGGGGGGGGDGGGGGGGGGGGGGGGGGGGGGGGGGCFGGGGGGGGGGGGGGGGGGGGGGGGGGGGGGGGGGGGGGGGGGGGGGGGGGGGGGGGGGGGGGGGGGGGFCGFGGGGGFGCGFFGGFGGGGDGGGFGFFFEAGFFFDFEDFAG7FF6AFF**9486>43=CFFFBB@FF0><?4A?3DFFB>6?<>>FF6?:<A)6<F4:(,398>)6A2),-(
@M00200:207:000000000-ALC1F:1:1101:12174:7747 2:N:0:5
TACTGGGGTATCTAATCCCGTTTGCTCCCCTGGCTTTCGCGCATCAGCGTCAGTGTTGGCCCAGCAACCCGTCTTCACCTCAGGTGTTCCTCTTGATATCTACGCATTTCACCGCTACACCAAGAATTCCGATTGCCCCTTCCACACTCTAGCACTGCAGTATCACTTGGCCGTTCTGAGTTAAGCTCAGAGATTTCACAAGTGACTTACCGCGCCGCCTACGCGCCCTTTACACCCAATTGATCTG
+
CCCCCGGGGGGGGGGGGGGGGGGGGGGGGGGGFGGGGGGGGGGGGGGGGGGGGGGGGGFFGGGGGGGGGGGGGGGGGGGGGGGGGGGGGGGGGGGGGGGGGGGGGGGGGGGGGGGGGG?FFFGGGGGGGGGGGGGGGGGFGGGGGFGFGFGGGGGGGGGGGGFG+?FGFCFFFFFFFFFGGGFFFGFFF5F?)BFCAEF5@CF;A5;=AEE@=24>9>FF9BDB9@FFFFFF)/8AB60=))1.46C
@M00200:207:000000000-ALC1F:1:1101:24713:7765 2:N:0:5
TACGCGGGTATCTAATCCCGTTCGCTCCCCTGGCTTTCGTTCCTCAGCGTCAGAAAACCCCCAGTGAGCCGCCTTCGCCTCCGGTATTCCTGATGATATCAACGCATTTCACCGCTCCACCATCAGTTCTGCTCACCTCTAGGTTCCTCTAGCACGGCAGTTTAGGGCGCAATTCCTCGGTTGAGCCGAGGGCTTTCACACCCTACTTTCCGCGCCGCCTACGAACTCTTTATACCCAATTGATCTG
+
CCCCCGGGGGGGGGGGGFGGGGGGGGGGGGGGGGGGGGGGGGGGGGGGGGGGGGGGGGGGGGGGGGFGGGGGGGGGGGGGFGGGGGGGGGGGCDFD<EEGGGFGGDGGGGGGGGGGGGGGGGGGGGGGGGGGGGGGGGGFGGGGGFGFGFGAFGGGGD>GGGFGFFFGFGFF>BCFFFFGGDFFA*A>BFGF@;A;ACFE8?B?FFFFFF9@06>>BF>?FF?B06?FB<ADAFFF7?:?BF<ADFA
@M00200:207:000000000-ALC1F:1:1101:12764:7773 2:N:0:5
TACTGGGGTATCTAATCCTGTTTGATCCCCACACTTTCGTGCCTCAGCGTCAGTTACAGCTTGGTAAGCTGCCTTCGCCATCGGTGTTCCTCCACATCTCTACGCATTTCACCGCTACACGTGGAATTCCACCTTCCTCTGCCACACTCGAGCCAAGTAGTTTCGAGCGCAATTCCCAAGTTAAGCCCGGGGATTTCACACTCGACTTGCTCAGCCACCTGCGCACACTTTAAACCCAGTTGATCTG
+
CCCCCGGGGGGGGGGGGGGGGGGGGGGGGGGGGGGGGGGGGGGGGGGGGEGGGGGGGGGGGGGGGGGGGGGGGGGGGGGGGGGGGGGGGGGGGGGGGGGGGGG?FGGGGGGGGGGDEGGGGGGGGGGGGGGGGGGGGGGFFGFGGFGFGFDEGGGGGFGGGGFGFFFG>DDFDFFFFFFGGGFF?FFF>BDDA>FFFFFFEFBDDFAAFE=A?=FFBFFFFFFB(46?;A83)9FFFF(47;C34.>
@M00200:207:000000000-ALC1F:1:1101:22900:7776 2:N:0:5
TACCGGGGTATCTAATCCTGTTTGCTCCCCACGCTTTCGTGCCTCAGTGTCAATGATCGTGTAGTAAGCTGCCTTCGCAATCGGTGTTCTATGTCATATCTAAGCATTTCACCGCTACATGACATATTCCGCTTACCTCCACGATATTCAAGGCAAATAGTATCAACGGCAGTTTCCGGGTTAAGCCCGGAGATTTCACCACTGACTTACTTGCCCACCTACGCACCCTTTAACCCCAATTGATCTG
+
CCCCCGGGGGGGGGGGGGGGGGGGGGGGGGGGGGGGGGGGFFGGGGGGGGGGGGGFGGGGGGGFGGGGGGGGGGGGGGGGGGGGGGGGGGGGGGGGGGGGGGGGGGGGGGGGGGGGGGGGGGGGGGGGGG?EGGDGGGGFGGGGGAGBFFFGGGG6DGGFF@FGFFFG*CDD?EFFF>B>EGFFFGFFB57A>AAEFEFEFBFFBEEFEFFFA4A3>DA=(055>9@=>D39C);88DDFF<EFC?)
@M00200:207:000000000-ALC1F:1:1101:4014:7791 2:N:0:5
TACCGGGGTATCTAATCCTGTTTGATCCCCACACTTTCGTGCCTCAGTGTCAGTTACAGCTTGGTAAGCTGCCTTCGCTATCGGTGTTCTTGACGATATCTATGCATTTCACCGCTACACCGTCAATTCCGCCTACCTCATCTGTACTCAAGCCCCGCAGTATCAATGGCACCCTCTCAGTTAAGCTGAGATATTTCACCACTGACTTACGGGGCCACCTACGCACCCTTTAAGCCCAATTGATCTG
+
CCCCCGGGGGGGGGGGGGGGGGGGGGGGGGGGGGGGGGGGGGGGGGGGGGGGGGGGGGGGGGGGGGGGGGGGGGGGGGGGGGGGGGGGGGGGGGGGGGGGGGGGGGGGGG9FGGGGGGGGGGGGGEGGGGGGGGGGGGGFGGGGGFGFGFFFG?FGGGDGGFFGF?FGBFFFFFFFBDDCEGFFAGFFF5DFCCCEFFFFFFFFFFFFEECAAA>AFFFB56=BFBBDF=3C?4AF@F63C=;CEFC
@M00200:207:000000000-ALC1F:1:1101:20426:7804 2:N:0:5
TACCGGGGTATCTAATCCTGTTTGCTCCCCACGCTTTCGCGTCTCAGCGTCAGAACTGGTCCAGCTGGCCGCCTTCGCCACGAGTGTTCTCCCCCATCTCTACGCATTTCACCGCTACACAGGGAATTCCACCAGCCCCTCCCAGCCTCAAGCTCCGCCGTTTCCGTGGCTCAATACAGTTGAGCTGTATGCTTTCACCACCGACCTGCGAAGCCGCCTACACGCCCTTTAAACCCAATTGATCTG
+
CCCCCGGCGGGGGGGGGGGGGGGGGGGGGGGGGGGGGGGGGGGGGGGGGGGGGGGGGGGGGGGGGGGGGGGGGGGGGGGGGGGGGGGGGGGGGGGGGGGGGGGGGGGGGGGGGGGGGGGGGGFGFFGGGGGGGGGGGGGFGGGGGFGFGFGGGFGGGGDDDGFGFFFGFGFFFFFFF4FFE>FFFGFFFFGFFFFFFFFEFFF>BFFFFF;99;FB;FDDDEF?9:B0:?FAAAFF:022?2:A44
@M00200:207:000000000-ALC1F:1:1101:22449:7819 2:N:0:5
TACTAGGGTATCTAATCCTGTTTGCTCCCCACGCTTTCGTGCATGAGCGTCAGTGTTGGCCCAGAAGGCTGCCTTCGCCATCGGTGTTCCTCCACATCTCTACGCATTTCACCGCTACACGTGGAATTCCACCTTCCTCTGCCACACTCGAGCCAAGTAGTTTCGAGCGCAATTCCCAAGTTAAGCCCGGGGATTTCACACTCGACTTGCTCAGCCACCTGCGCACACTTTAAACCCAATTGATCTG
+
CCCCCGGGGGGGGGGGGGGGGGGGGGGGGGGGGGGGGGGGGGGGGGGGGGGGGGGGGGGGGGGGGGGGGGGGGGGGGGGGGGGGGGGGGGGGGGGGGGGGGGGGGGGGGGGGGEGGGGGGGGGGGGGGGGGGGGGGGFGFGGGGGFGFGF?8DDFFGGGG9DFGFFFGFGFFDEFFFFFFFFFFFG?CDFGBF4?:F<AEEFFFFFF=EE==CFFB(55>@B96;61?;34?EFFA@?6@E8EECCE
@M00200:207:000000000-ALC1F:1:1101:12756:7836 2:N:0:5
TACGCGGGTATCTAATCCTGTTCGCTCCCCACGCTTTCGTGCCTCAGCGTCAATCCAGGTCTAGCCAGCTGCCTTCGCAATTGGTGTTCTATGGCATATCTATGCATTTCACCGCTACATGCCACATTCCGCTGACCTCATCCTAATTCTAGCCATGCAGTATCAAAAGCAATTTTACGGTTGAGCCGCAAACTTTCACTCCTGACTTACATAGCCGCCTACGCACCCTTTAAGCCCAATTGATCTGAGA
+
CCCCCDGGGGGGGGGGGGGGGGGGGGGGGGGGGGGGGGGGGGGGGGGGGGGGGGGGGGGGGGGGGGGFGGGGGGGGGGGGGGGGGGGGGGGGGGGGGGFGGGGGGGGGGGGGGGGGGGGGGGFGGGGGGGGGDEGGGGFFGGGGG7DBGFGGGGGGGGGGGGFGFFFGFGFFFDDFFFFGGGFAFGABEEGFFAFEFFFEFF=BEFF4;EEF?EF=@BFFFFD=-(67;DE<CEFF;@@FFF))9)499E
@M00200:207:000000000-ALC1F:1:1101:3223:7880 2:N:0:5
TACTCGGGTATCTAATCCCCTTCGCTCCCCTAGCTTTCGTACCTCAGCGTCAGAAGAGACCCAGTAAGCCGCTTTCGCCACCGGTGTTCCTGATGATATCAACGCATTTCACCGCTCCACCATCAGTTCCGCTTACCTCTGTCTCCCTCAAGCACTGCAGTATCGGGCGCAATTCCTCGGTTGAGCCGAGGGCTTTCACACCCGACTAACAGCGCCGCCTACGTACCCTTTATACCCACTTGATCTGAGAC
+
CCCCCDGGCFEGCGGGGDFGFEFGGCGFGGGFGF9F9GEGFGGCFGCFGFGG:FG@EGGGGGGGFGGD9EFEG7DFEGGCEFCEFFCCGGGGGGFCGF,EDFFGGGFCEFGGGGG8EEGFGFCEGGFFGCCEDCDFD8DFGAF8DDDDGFC9?FFC8EGFDDFGF?EG5=BF>=9AFFAGE>9F9FFFDFG49FABFEF?E>B=B16@)4=EFB:6161(4283>?:72(55)66B>?02<<>4)4)6<))
@M00200:207:000000000-ALC1F:1:1101:24608:7889 2:N:0:5
TACACGGGTATCTAATCCCGTTCGCTCCCCATGCTTTCGTACCTCAGCGTCAGAACAAGCCCAGCGGCCTGTCTTCACCATCGGCGTTCCGATAGATATCAACGCATTTCACCACTCCACCTATCGTTCCGACCGCCCCTACTTGTCTCAAGACATGCGGTTCGCCGTGCAATTCCTCGGTTGAGCCGAGGGCTTTCACACGACGCCTGCACATCCGCCTACGTACGCTTTAAACCCAATTGATCTGAGCT
+
CCCCCGGGGGGGGGGGGGGGGGGGGGGGGGGGGGGGGGGGGGGGGGGGGGGGGGGGGGGGFGGGGGGGGGGGGGGGGGGGGGGGGGGGGGGGGGGGGGGGGGGGDDGDGGGGGFGGGGGGGGGFGGG?DFGEGGGGGGGFGGGFGFGFGFGGGGGGCCD??GEGFFFEBDFFABFFFFFGGGFFF<FEFFGFDFFE6);C;>9BF>FFFFFFFBFB?:<B68???1(((3:<A9?@:BB?AFFBABAFA()
@M00200:207:000000000-ALC1F:1:1101:10789:7893 2:N:0:5
TACTAGGGTATCTAATCCCGTTCGCTCCCCTAGCTTTCGTGCCTCAGCGTTAGGAAAGACCCAGTGAGCCGCTTTCGCCACTGGTGTTCCTGATGATATCAACGCATTTCACCGCTCCACCATCAGTTCCGCTCACCTCTGTCTCCCTCGAGCACGGCGGTTTGGGACGCTATTCCCCGGTTGAGCCGGGGGATTTCACATCCCACCCTCCGCGCGGCCTACGCACCCTTTAAACCCAATTGATCTG
+
CCCCCGGGGGGGGGGGGGGGGGGGGGGGGGFGGGGGGGGGGGGGGGGGGGGGEGGGGGGGGGGGGGGGGGGGGGGGGDGGGGGGGGGGGGGGGGGGFGFGGGGGGGGGGGGGGGGGGGGGGGGGGGGGGDEDGGGGGGGFGGGGGFFFGFGGGGGGGGG>DDAGFFFGFGFFBEFFFAEGGGF;FFFFFBC>@EFFFFFFFFF<?FFFBFFFFBFF;FFF?FFFFFFF:?2<AAFFFF0<<3<>DFF
@M00200:207:000000000-ALC1F:1:1101:18226:7900 2:N:0:5
TACGAGGGTATCTAATCCTGTTTGCTCCCCACGCTTTCGCGTCTCAGCGTCAGTAACGTCCCAGCGAGCTGCCTTCGCCATAGGTGTTCCTCCCGATATCTGCGCATTTCACCGCTACACCGGGAATTCCACTCGCCTCTTCCGAACTCTAGTCCGGCAGTATCGACCGGCATCCCAGGGTTGAGCCCTGGACTTTCACAGCCGACTTACCGGACCGCCTACACGCTCTTTCCACCCAATTGATCTG
+
CCCCCGGGGGGGGGGGGGGGGGGGGGGGGGGGGGGGGGGGGGGGGGGGGGGGGGGGGGGGGGGFGGGGGGGGGGGGGGGGGGGCGGGGGGGGGGGGGGGGGGGGGGGGGGGGGCGGDGGGGGGGGGGGGGGGGGGGGGGFGGGCCEGFGFGADGGGGGGGGGFGF>EGBDBEFFFFFFFDGFF4AFFFFAGA@FFFFFF?;<?69BFFFFF@9>FF09BF03>FFFFFFAA)64@F?F(84)..):4
@M00200:207:000000000-ALC1F:1:1101:14565:7900 2:N:0:5
TACGAGGGTATCTAATCCTGTTCGCTCCCCACGCTTTCGTGCATGAGCGTCAATTTTAGTCTAGTGAGCTGCCTTCGCTATCGGTGTTCTGTGACATATCTAAGCATTTCACCGCTACATGTCACATTCCGCCCACTTCGACTATATTCAAGTATAGCAGTATCAATGGCAGTTCTGCAGTTGAGCTGCAGGATTTCACCACTGACTTACTTTACCGCCTGCGCACCCTTTATACCCAGTTGATCTG
+
CCCCCGGGGGGGGGGGGGGGGGGGGGGGGGGGGGGGGGGGGGGGGGGGGGGGGGGGGGGGGGGGGGGGGGGGGGGGGGGGGGGGGGGGGGGGGGGGGGGGGGGGGGGGGGGGGGGGGGGGGGGGGGGGGGGGGGGGGGGFGGGGGFGFFFGGGGGGGGGGGGFGFFFGFGFEFCFFFBDFGGFBFGFFFFGFFFFFFFFFFFFFFFFFEFFFFCF@@BFF5=47@B=9DFB*@?FFE@5EFFC46?4
@M00200:207:000000000-ALC1F:1:1101:11259:7905 2:N:0:5
TACTGGGGTATCTAATCCTGTTCGCTCCCCACGCTTTCGCTCCTCAGCGTCAGTATCGGCCCAGAGACCCGCCTTCGCCACCGGTGTTCCTCCTAATATCTGCGCATTTCACCGCTACACCAGGAATTCCGTGCTCCCCTACCAGATTCAAGTCACAGCAGTATCGGGTGGCGTCTCCAGGTTGAGCCTGGAGGTTTCACACCCGACTTACCGAACCGCCTACGAGCCCTTTAAACCCAATTGATCTG
+
CCCCCGGGGGGGGGGGGGGGGGGGGGGGGGGGGGGGGGGGGGGGGGGGGGGGGGGGGGGGGGGGGGGGGGGGGGGGGGGGGGGGGGGGGGGGGGGGGGGGFGGGGGGGGGGGGGGGGGGGGGGGGFGGGGGGGGGFFCDFGGFGG?FFFFGGGGGGGGGGFGFGFAFGFD>FFFFFFFFGGGFFFGFFFFGFFFF2B>FFFFFF@@B>DE<;@@366>B9;;@?1<FF31(4<>FF?<FFFFFF<<9A
@M00200:207:000000000-ALC1F:1:1101:24305:7907 2:N:0:5
TACCAGGGTATCTAATCCCGTTTGCTCCCCTAGCTTTCGCGCCTCAGCGTCAGGAAGGGTCAAGTCTGCCGCTTTCGCCACTGGCGTTCCCACCGATATCAACACATTTCACCGCTCCACCGGTAGTTCCGCAGACCCCTATCCCCCTCGAGCGATGCAGTACTGGGAGCAATTCCACGGTTGAGCCGATGGGATTTCACTTCCAACTTACACCGCCGCCTGCGCGCCCTTTAAACCCAATTGATCTG
+
CCCCCGGGGGGGGGGGGGGGGGGGGGGGGGGGGGGGGGGGGGGGGGGGGGGGGGGGGGGGGGGGGGGGGGGGGGGGGGGGGGGGGGGGGGGFGFGGEGGGGFGGGGFFGGGGGGGGGGGGGGGGGGGGGGGGGGGGGGGFGGGFG?DFGFGGGGGGGGGGGGFGFFFCEGFAFFFFFFFGCCEFFGFFFFGFFAABFEFFFF3ACE@;EFFEFDF09;@FB(4>FFF2903><6FF71<FBFB)46<4
@M00200:207:000000000-ALC1F:1:1101:18071:7908 2:N:0:5
TACCGGGGTATCTAATCCCGTTCGCTCCCCTGGCTTTCGCGCCTCAGCGTCAGAAGAGGTCCAGCGCGCCGCTTTCGCCACCGGTGTTCCTTCCGATATCTACGCATTTCACCGCTCCACCGGAAGTTCCGCACGCCCCTACCTCCCTCGAGGCGATCAGTATCAGAGGCACTTCCCCGGTTGAGCCGGGGGATTTCACCCCTGACTTGATCGCCCGCCTACGCGCCCTTTAAACCCAATTGATCTG
+
CCCCCGGGGGGGGGGGGGGGGGGGGGGGGGGGGGGGGGGGGGGGGGGGGGGGGGGGGGGGGGGGGGGGGGGGGGGGGGGGGGGGGGGGGGGGGGGGGGGGGGGGGGGGGGGGGGGGGEGGGGGGDGFGFGDGGGGGGGGFGGGGGFGFGFG;DGGGGG:FGGFGFFFGFGEFFFFFFFDGGGFFFGF>@FGF6@FFFAFFFFFFF?FF<D<A:?DF9;BFFFBF>>>>>?BD4:B@<(:?<>):9><
@M00200:207:000000000-ALC1F:1:1101:25491:7909 2:N:0:5
TACACGGGTATCTAATCCCGTTTGCTACCCACGCTTTCGCTCCTCAGCGTCAGTGCCGGCCCAGACCACCGCCTTCGCCACCGGTGTTCCTCCTGATATCTGCGCATTTCACCGCTACACCAGGAATTCCGTGGTCCCCTACCGGACTCTAGCCATAGCAGTATCGAGTGGCGTCTCCAGGTTGAGCCTGGAGGTTTCACACCCGACTTGCCAAGCCGCCTACGAGCTCTTTACACCCAGTTGATCTG
+
CCCCCGGGGGGGGGGCGGGGGGGGGGGGGGGGGGGGGGGGGGGGGGGGGGGGGGGGGGGGGGGGGGFGGGGGGGGGGGGGGGGGGGGGGGGGGGGGGGGGCFGGGGGGGGGGGGGGGGGGGGGGGGGGGGGGGGGGGGGFGGGDGFGDDFGFGFGGGGGGDGFGFFFFFFABFFFEAFFFGGFFFFFFFFGFFEEBFFFFFEFF>FFFFFE;E@F?0:@>;1(,,,,12<AAB)=??9:BBFFFAB<4
@M00200:207:000000000-ALC1F:1:1101:11470:7914 2:N:0:5
TACAAGGGTATCTAATCCCGTTTGCTCCCCTGGCTTTCGTGTCTCAGCGTCAGCACATCCCCAGTCGCCTGTCTTCACCTTTGGCGTTCCAAACGATATCTACGCATTTCACCGCTCCACCGTTTGTTCCAGCGACCCCTGGATGGCTCAAGACGTCCAGTATGCCCAGCAGTTCCATGGTTGAGCCATGGGATTTCACAAGGCACTTAGACATCCGCCTACACACGCTTTATACCCAGTTGCTCTGAGA
+
CCCCCGGGGGGGGGGGGGGGGGGGGGGGGGGGGGGGGGGGGGGGGGGGGGGGGGGGGGGGGGGGGGGGGGGGGGGGGGGGGGGGGGGDGGFEFGGGGGGGGGGGGGGGGGGGGGGGDGGGGGGGGGGGGGGGFGGGGGGFFGCGG5D?GFGGGGGGGGGGGGFGFFFCBFFFFFFFFFFGGGFFFFFFFAC>=CFEFFFFFDFFDDBEEEFFFE/>=BFF925(*/-55@FE?CFF;@<EE3)/;C8EC)
@M00200:207:000000000-ALC1F:1:1101:8322:7918 2:N:0:5
TACTAGGGTATCTAATCCGGTTCGCTCCCCTAGCTTTCGCGCCTCAGCGTCAGGAGTGGCCCAGCCATCCGCCTTCGCCACCGGCATTCCTAGCGATATCTGCGCATTTCACCGCTACACCGCTAGTTCTAATGGCCTCTACCATCCTCAAGTCAACGCAGTATCCGACGCAGTTCCACAGTTAAGCCGTGGGATTTCACGCCGGACTTACGTAACCGCCTGCGCGCCCTTTAAACCCAGTTGATCTG
+
CCCCCGGGGGGGGGGGGGGGGGGGGGGGGGGGGGGGGGGGGDGGGGGGGGGGGFGGGGGGGGGGGGGGGFEFGGEGGGGEFGGGG@FGGFFGGGGGFEGGGGFFFGGGGGGGGGGGGGGGGGGECCDEGEGGGD=EGFGFF@FCFF?FGFGGGGFDGGGGGGFFFFFGFGFEEAFFFFFGGD@FFGFFFFGF96A=ACFFF=;;076()947@@F?EFFF008339F;>F??FAF?03:?3:<2454<
@M00200:207:000000000-ALC1F:1:1101:18759:7931 2:N:0:5
TACAGGGGTATCTAATCCTGTTTGATCCCCACGCTTTCGCGCCTCAGAGTCAATGATTGTGTAGTGCGCTGCCTTCGCAACTGGTGTTCTATGTCATATCTAAGCATTTCACCGCTACATGATATATTCCGCTCCCCTCCACAATATTCAAGCCAGATAGTATCAACGGCAGTTTCCAAGTTAAGCTTGGAGCTTTCACCCCTGACTTACCTGCCCTCCTACGCACCCTTTATACCAAATTGATCTG
+
CCCCCGGGGGGGGGGGGGGGGGGG9FGGGGGGGGGCFGG,CFGGGGG9FGGF@F<,F,C6<CFGC,,7F:FGCGGGGG:F+AFFGGGGGGAF,,5CE,@FGG,FFGGGFDFGGGGDGGG94,,4A@EGGGD++++9=DG5=D,+69+5CC8D+++++2+=D+5+=D9C>D5@:99D;;3==F<DFFA+3:AC56F<FEF=8)):3:C@*087*);=4@DFFFFFABFFFFFF?CFF*)/3****1))
@M00200:207:000000000-ALC1F:1:1101:7009:7942 2:N:0:5
TACCAGGGTATCTAATCCTGTTTGCTACCCACGCTTTCGCGCATCAGCGTCAGAACCGGTCCAGGTAGCCGCCTTCGCCACCGGTGTTCCTCCCAATATCTACGCATTTCACCGCTACACTGGGAATTCCGCTACCCCCTCCCGGCCTCAAGCCAGACAGTTTCAAAGGCAGTTCCTCAGTTGAGCCGAGGGATTTCACCTTTGACTTATCAAGCCGCCTACGCGCCCTTTACACCCAGTTGATCTG
+
CCCCCGGGGGGGGGGGGGGGGGGGGGGGGGGGGGGGGGGGGGGGGGGGGGGGGGGGGGGGGGGGGGGGGGGGGGGGGGGGGGGGGGGGGGGGGGGGGGGGGGGGGGGGGGGGGGGGGGGGGGGGGGGGGGGGGGGGGGCAGGGDGFGFGFGGGGGGGGGGGGFGFFFGFGFFFFFFFFFGFGF>FGFEFEGFFFFFFFFFFB4:CEFFEFFFEEF@@F02;@@BFF9BF?:4AAFFF:(8AAAFFFF
@M00200:207:000000000-ALC1F:1:1101:3168:7948 2:N:0:5
TACGAGGGTATCTAATCCTGTTTGCTCCCCACGCTTTCGTGCATGAGCGTCAGTGTTGGCCCAGAAGGCTGCCTTCGCCATCGGTGTTCCTCCACATCTCTACGCATTTCACCGCTACACGTGGAATTCCACCTTCCTCTGCCACACTCGAGCCACGTAGTTTCGAGCGCCATTCCCAAGTTAAGCTCGGGGATTTCACACTCGACTTGCGCGGCCCCCTGCGCACACTTTACCCCAATTGATCTGCGATC
+
CCCCCEGGGGGGGGGGGGGGGGGGGGGGGGGGGGGGGGGGGGGGGGGGGGGGGGGGGGGGGGGGGGFGGGGGGGGGGGGGGGGGGGGGGGGGGGGGGGGGGGGGGGGFGGDGGGGDGGGGGF?EGGGGGGFGG8FGGGGFGGGGGFGFGFFCDDCGDGGFDGBD5*6=?6*?DFFFFFFCFGFFFGFFFFG5>>A3CEFEEFD)79=@36@B59>;((6:3=6;B>08<2<<AAF3((4:3<9<5>)40<1
@M00200:207:000000000-ALC1F:1:1101:14223:7956 2:N:0:5
TACAGGGGTATCTAATCCTGTTTGATCCCCACACTTTCGTGCCTCAGCGTCAGTTACAGCCTAGTAAGCTGCCTTCGCTATAGGTGTTCTTGACGATATCTAAGCATTTCACCGCTACACCGTCAATTCCGCCTACCTCATCTGTACTCAAGCCCATCAGTATCAATGGCACAATTCCAGTTAAGCTGAAATATTTCACCACTGACTTAATAGGCCGCCTACGCACCCTTTAAACCCAATTGATCTG
+
CCCCCGGGGEGGGGGGGGGGGGGGGGGGGGGGGGGGGGGGGGGGGGGGGGGGGGGGGGFGGGGGGFFGGGGGGGGGGGGDGFGGGGGGGGGGGGGEGGGGGGGGGGGGGGGGGGGGGGGGGGGGGGGGGGGGGGDGGGGFGGGGGFGFGFGGGGGGGGGFGDFG?FFGBFFFFFFFFFFFGGF9FFFFFBFFEFFFFCFFFFB==@EEF*C7;=F@AFADFFDBDFFFFFE6E;FFFDFFF=CC?C=
@M00200:207:000000000-ALC1F:1:1101:21325:7962 2:N:0:5
TACTCGGGTATCTAATCCTGTTCGCTCCCCATGCTTTCGCTCCTCAGCGTCAGTTAATGCCCAGAGACCTGCCTTCGCCATCGGTGTTCCTCCTGATATCTGCGCATTTCACCGCTACACCAGGAATTCCAGTCTCCCCTACATCACTCTAGTCTGCCCGTACCCACCGCAGATCCGGAGTTGAGCCCCGGACTTTCACGGCAGACGCGACAAACCGCCTACGAGCTCTTTAAACCCAATTGATCTGAGAC
+
CCCCCGGGFGGGGGGGGGGGGGGGGGGGGGGGGGGGGFGGGGGGGGGGGGGGEFFGGGFGFGGGGGGGGGGGGGGGGGGGGGGGGGGGGGGGGGGGGGGGGGGGGGGGGGGGGGGDGGGGGGGGGGGGGGGGCFGGFG>?FGGGGFGFGFGFGGGG8EFGGGFGFFFGFGFFBDFFFFBDGFAA?CFFFFDFFFFFF4F=>BF>>@@F@FFB@@FDBFFF<D??43(8454>94?:?<?<B>F<>4<A26)
@M00200:207:000000000-ALC1F:1:1101:3641:7963 2:N:0:5
TACTGGGGTATCTAATCCCGTTTGCTCCCCTAGCTTTCGCGCCTCAGCGTCACATGCACTCCAGACGATCGCTTTCGCCACCGGCGTTCCTCCCGATATCTACGCATTTCACCGCTCCACCGGGAGTTCCATCGTCCCCTAATGCAGTCCAGCGCGGCCGTCGCCCGGGCAGTTCCTCGGTTGAGCCGAGGGATTTCACCCGAACCGTACCGCACAGCCTACGCGCCATTTACACCCAATTGATCTG
+
CCCCCGGGGGGGGGGGGFGGGGDEGGGGGGGCFGGGGGGEGGGGGGGGGGGEGGGGGGGGGGGGGGGGGGGGGFGGGGGGGGGGGGGGGGGGFGG:CCEGGBFGGGGGGGCFGGGGG>=FGGGD:BEGGG@EFCGGDGGFGGGFFFGFGFFFGGGGGGGGGDDDFFEG)98BFEFF78BD*CAAFGF>>DG:<5)8B4?><979>F1?0:?FB051:BF072-,4>>((66))6*<>0<7A2.)6<4
@M00200:207:000000000-ALC1F:1:1101:13171:7971 2:N:0:5
TACTCGGGTATCTAATCCTGTTTGCTCCCCACGCTTTCGCGTATCAGCGTCAGTATCCAACCAGGGGGCCGCCTTCGCCACAGGTGTTCCTCCCGATATCTACGCATTTCACCGCTACACCGGGAATTCCACCCCCCTCTTTGGTACTCTAGCTTGTCAGTTTCATGCGTCGTTCCTCGGTTGAGCCGAGGGATTTCACACATGACTTAACAAACCGCCTACACGCCCTTTAACCCCAATTGATATGATAT
+
CCCCCGGGGGGGGGGGGGGGGGGGGGGGGGGGGGGGGGG@F@@EGGGGGGGGGGD<FFGGGGGGCGDF+@EEGGGGGGGGGFGGGGGGGBFGFGGCGGGGGFFFGGGGGGGGGGGGGGGGGGGDGGGGGGGGFECEG6:*=:@C7BF>F>EFCFG>7FFGGGFGCFCCE7@:958A++:4EGFFFGFB3:D3?FFEA575=@3)74?<45AA)1733;(4(2::032>;154>)*72:2?A)69-5)5):)
@M00200:207:000000000-ALC1F:1:1101:5223:7974 2:N:0:5
TACAAGGGTATCTAATCCCGTTTGCTCCCCTGGCTTTCGCGCCTCAGCGTCAATACCGGTCCAGGATGCCGCCTTCGCCACCGGTGTTCCTCCAGATATCTACGCATTTCACCGCTACACCTGGAATTCCACATCCCTCTCCCGGATTCGAGCCTGCCAGTCTCGGACGCAGTTCCCGGGTTGAGCCCGGGGATTTCACGTTCAACTTAACAGGCCACCTACGCGCCCTTTACACCCAATTGATCTG
+
CCCCCGGEGGGGGGGGGGGGGGGGGGGGGDGGGGGGGGGGGGGGGGGGGGGGGGGFGGCGGGGGGGGGFGGGGGGGGGGDEFGGGGGGGGGGGGGGGGGGGGGGGGGGGGGGGGGCCFGGGGGFFGGGGGGGFGGGGGGFGGGGGFGFGEFEG6DGGGGGGGFGFFFGFGFBECFFFFBGGGFFFGFF85CE2>FFFFFD@;@@5;5;E)4?A?F;?<D@EE@BFBFBFFBAAAB?0(4(5826>A)
@M00200:207:000000000-ALC1F:1:1101:19609:7977 2:N:0:5
TACTGGGGTATCTAATCCCGTTTGCTCCCCTAGCTTTCGCGCCTCAGCGTCAGTAGCAGGCCAGGTGGGCGCCTTCGCCACCGGTGTTCCTCCTGATCTCTACGCATTTCACCGCTACACCAGGAATTCCCCCACCCTCTCCTGTACTCAAGCTCAGCAGTATGGGATGCAGGTCCTCGGGTGAGCCGAGGTATTTCACATCCCACTTACCGAACCGCCTACACGCCCTTTACACCCAGTTGCTCTG
+
CCCCCGGGGDGGGGGGGGGGGGGGGGGGGGGGGGGGGGGGEGGGGGGGGGGGGGDGGGF?FGGGGGF@:FEGGGGGGGGGGFGGGGGGG9DGGGDGG,DFGGGFGGGGGGGGGGGGGGGGDGGGC8=EGGC=08=CGGGFGGGG9DGFGDGC22=++A9FGGFG59?@EGFF5@AFF?>DD>@FAGF59?D**1=CFFFFFFBDBBF=EFB=52>FFBFFFFEF;>FFFF39AAF?>F(:>)).9<8
@M00200:207:000000000-ALC1F:1:1101:25007:7980 2:N:0:5
TACAGGGGTATCTAATCCCGTTTGCTCCCCACGCTTTCGTACCTCAGCGTCAGAACGAGCCCAGCGGCCTGTCTTCACCTTCGGCGTTCCGATAGATATCAACGCATTTCACCACTCCACCTATCGTTCCGACCGCCCCTACTCGTCTCAAGACCTGCGGTTCGCCGTGCAGTTCCTCGGTTGAGCCGAGGTATTTCACACGACGCCTGCAGATCCGCCTACGTACGCTTTATGCCCAATTGATCTG
+
CCCCCGGGGGGGGGGGGFGGGGGGGGGGGGGGGGGGGGGGGGGGGGGGGGGGGGGGGGGGDGGGGGGGGGGGGGGGGGGGFGGGGGGGGGGGGGGGGGGGGGGGGGGGGGGGFCFGGGGGGGGGGGGGGGGGGGGEGGGFGGGGGFG5DFFGGGGGFGGDGGFGFFFC4DFFFFFFFFFGGGFAAGFFFFGBF=FFFEA5@>FFF077?B?:<?4418?<?B?<??F>0?F9<9FF1:<797ADD>B
@M00200:207:000000000-ALC1F:1:1101:12326:7985 2:N:0:5
TACTGGGGTATCTAATCCTGTTTGCTCCCCACGCTTTCGCGTCTCAGCGTCAGTACCGTCCCAGCGAGCTGCCTTCGCCATTGGTGTTCCTCCCGATATCTGCGCATTTCACCGCTACACCGGGAATTCCACTCGCCTCTTCCGGACTCTAGCCCGACAGTATCAACCGGCTTTCAAGGGTTGAGCCCTTGACTTTCACAGCTGACTTACCGGACCGCCTACACGCTCTTTATGCCCAATTGCTCTG
+
CCCCCGGEGGGGGGGGGGGGGGGGGGGGGGGGDGGGGGGGGGGGGGGGGGGGGGGGGGGGGGGGGDCCGGGGGGGGFGG:FGGFGGGGGGGGGGGDGGEGGGGGGGGGGGGGGGGG6FGGGGGGEEGGGGAFGGGGGGGFGGGGCAGFGFC7FDGGGGDGGFAFFAFGDGEEBEFFFFFGGGE)/;A>6ACBB>FEFFFFFFFFFFFFFFFFFFFF>99BFF:869(46A9<BAF?BFFFA2244<)
@M00200:207:000000000-ALC1F:1:1101:24051:7992 2:N:0:5
TACACGGGTATCTAATCCTGTTTGCTCCCCACGCTTTCGTGCATGAGCGTCAGTGTTGGCCCAGAAGGCTGCCTTCGCCATCGGTGTTCCTCCACATCTCTACGCATTTCACCGCTACACGTGGAATTCCACCTTCCTCTGCCACACTCGAGCCAAGTAGTTTCGAGCGCAATTCCCAAGTTAAGCCCGGGGATTTCACACTCGACTTGCTCAGCCACCTGCGCACACTTTAAACCCAGTTGATCTG
+
CCCCCGGGGGGGGGGGGGGGGGGGGGGGGGGGGGGGGGGGGGGGGGGGGGGGGGGGGGGGGGEGGGGGGGGGGGGGGGGGGGGGGGGGGGGGGGGGGGGGGGGGGGGGDFGGGDGGGGGGGGGGGGGGGGGGFGGGFGGFGGGGGFGFGFGGGGGGFFGFGGFG>DFGDGFFFFFFFFFG99E7BF5FDEGFB4AEFFFEFFFD>(>>EF:=EFF2>BFDFFF6>BFDFEFFE<FF;<;EF9E.6):
@M00200:207:000000000-ALC1F:1:1101:6489:8005 2:N:0:5
TACCAGGGTATCTAATCCCGTTCGCTCCCCTGGCTTTCGTGTCTCAGCGTCAGACAAGACCCAGTGTGCCGCTTTCGCCACCGGCGTTCCTTCCGATATCAACACATTTCACCGCTCCACTGGAAGTTCCGCACACCCCTGTCTTGCTCGAGCCGGACAGTCCAGAGCGCAATGCCCCGGTTGAGCCGAGGCCTTTCACACCCTGCTTGTCCAGCCGCCTACACACCCTTTACACCCAATTGATCTG
+
CCCCCGGGGGGGGGGGGGGGGGGGGGGGGGGGGGGGGGEGGGGGGGGGGGGEGGGGGGGGGGGGGDGGGGGGGEGGGGEGGGGGGGGGGGGGGGGEDGGGGGGGGGGGGGGGGGGDGGGGGFFGFFGGGGGGGGGGCGGFDGGGDBGFG>8CDDDGDGGDFGFGFFFGFGFFFEFFFFFGCG>F4FFFF:DD?4;AFEFFF696@FECE@EE?8@<B;F162(:)(4;6:2<<4=FF<?BF)44<:>
@M00200:207:000000000-ALC1F:1:1101:7779:8009 2:N:0:5
TACCGGGGTATCTAATCCCGTTCGCTCCCCTGGCTTTCGTGTCTCAGCGTCAGAAGGCCCCCAGCCATCCGCTTTCGCCGCCGGCGTTCCAAGCGATATCTACGCATTTCACCGCTCCACCGCTTGTTCCGATGGCCCCTAGGCCTCTCAAGATCGCCAGTCTATCCAGCGGTTCCACGGTTGAGCCGTGGGATTTCACAAGATACTTAACGATCCGCCTACACACGCTTTAAACCCAATTGATCTG
+
CCCCCGGGGGGGGFGGGGGGGGGGGGGGGGGGGGGGGGGGGGGGGGGGGGGGGGGGGGGGGGGGGGGGGGGGGGGGGGGGGGGGGGGGGGG?EFGGGGGGGGGGGGGGGGGGGGGGGGGGGGGGGGFGGGGEGGGGGFGFFFCFGFGFGFGG>GGGGGGGGGFGFFFG4FBBFFFFFFECCDDAFGFFFFGFFFFEFFF3<?8EFFFF<CFF:?FFFF???????F>><F?FF<FF<6<BFFFFAAA
@M00200:207:000000000-ALC1F:1:1101:19497:8011 2:N:0:5
TACTGGGGTATCTAATCCTGTTTGATCCCCACACTTTCGTGCCTCAGCGTCAGTTACTCCTTAGTAAGCTGCCTTCGCTATCGGTGTTCTGGACGATATCTAAGCATTTCACCGCTACACCGTCCATTCCGCTTACCTCATCAGTACTCTAGTCCCGCAGTATCAATTGCACCTCGACAGTTAAGCTGCCGTATTTCACAACTGACTTACAGGACCGCCTACGCACCCTTTACACCCAATTGATCTG
+
CCCCCGGGGGGGGGGGGGGGGGGGGGGGGGGGGGGGGGGGGGGGGGGGGGGGGGGGGGGGGGGGGGGGGGGGGGGGGGGGGGGGGGGGGGGGGGGGGGGGGGGGGGGGGGGGGGGGGGGGGGGGGGGGGGGGGGGGGGGFGGGGGFGFGFGGGGGGGGGGGGFGFDFFFGFFFBFF5ADDGFFDFFFFFFGFFFF7FFFEFFFFEFFE5ACEBFFFFFFFABFF=@B?FFFFFEBFFF0@C<3??EF
@M00200:207:000000000-ALC1F:1:1101:17351:8040 2:N:0:5
TACGCGGGTATCTAATCCCGTTCGCTACCCTAGCTTTCGTGCCTCAGCGTCAGAAAAGATCCAGTAAGCCGCCTTCGCCACCGGTGTTCCTTAGGATATCAACGCATTTCACCGCTCCACCCTAAGTTCCGCTTACCTCTATCTTCCTCTAGCACGGCAGTATCGACTGCAGTTCCTCAGTTAAGCTGAGGTATTTCACAACCGACTTTCCGCACAGCCTACGCACCCTTTATGCCCAATTGATCTG
+
CCCCCGGGGGGGGGGGGCGGGGGGGGGGGGGGGGGGGGGGGGGGGGGGGGGGGGGGGFGGGGGGGGGGGGGGGGGGGGGGGGGGGGGGGGGGGGGGGGGGGGGGGGGGGGGGGGGGGGGGGGGGGGGGGGGGGGGGDFC?GGGGFFGFGFFGGGGGGGGGGGFGF>EEFGFFFFFFFFFGGGFFFGFFFFGFFFFFFFFFEDDFBFFFFFAD?BEFFF;;EDF9?>F@DD:<A>4??F?FF?ABFFF
@M00200:207:000000000-ALC1F:1:1101:4897:8043 2:N:0:5
TACACGGGTATCTAATCCCGTTTGCTACCCTAGCTTTCGCACCTCAGCGTCAGAGACGGTCCAGTGAGCCGCTTTCGCCACCGGTGTTCCTCCAGATATCTACGCATTTCACCGCTCCACCTGGAGTTCCACTCACCCCTACCGTCCTCGAGCACGCCAGTATCAGGTGCAGTTCCCCGGTTGAGCCGGGGGATTTCACACCTGACTTAGCGCGCAGCCTCCGTGCTCTTTAAACCCAATTGATCTG
+
CCCCCGGGGGGGGGGGGGGDGGGGGGGGGGGGGGGGGGGGGGGGGGGGGGGGGGGDGGGGGGGGGGFGGGEGGGGGGGGGGFECGDGGGGGGGGFEGFFGGGGGGGGGGGGGG>EDGGGGGGGDFFGGGGGGGGFGGGG??==+6:?BG>C@DGDGG68+=8CFFFAE?FF8ACFFFFF>:DD4*?>ABB<D6DFEFFFFF6@=1=)1;C<>1(77(9:0(.03<0(6>2>B><FF6??:>?9429>
@M00200:207:000000000-ALC1F:1:1101:24617:8049 2:N:0:5
TACAAGGGTATCTAATCCCGTTTGCTCCCCTGGCCTTCGTGCCTCAGCGTCAGGAACTGTCCAGAGACCCGCCTTCGCCACTGGTCTTCCTTACGATATCTACGCATTTCACCGCTACACCGTAAATTCCAGTCTCCTCTCCAGTCCTCAAGCACGGCAGTATCGAATGCAGTTTCGAAGTTAAGCCTCGAAATTTCACACCCGACTTACCGCGCCGCCTACGCCCCCTTTCCACCCAATTGATCTG
+
CCCCCGGGGGGGGGGGGFGGGGGGGGGGGGGGGGGFGGGGGGGGGGGGEFGGEGGGGGGGGGGGGGGGFGGGGGGGGGGGGGGGFGGGGGGGGGGGGGGGGGGGGGGGGGGFFDGGGGGGGGGGGDGGGGGGGGGDGGGFGCA8DFGFGFG?DDGG=>D6D9FGEDFGFF?FDDDFB?DCG?AFFGFFF>CC=FFFFFFF@A@B=54=EEBFB))6@9@DF@F>(.7>B13).);F0=637<46A<B
@M00200:207:000000000-ALC1F:1:1101:10050:8057 2:N:0:5
TACTAGGGTATCTAATCCTGTTTGATCCCCACGCTTTCGTGCATCAGTGTCAATATTCGCGTAACGAGCTGCCTTCGCAATTGGTGTTCTATGTCATATCTAAGCATTTCACCGCTACATGACATATTCCGCTCATCTCCACGACATTCAAGGCTGATAGTATCCATGGCAGTTCCCAAGTTAAGCTCGGGGATTTCACCACGGACTTACCAACCCACCTACGCACCCTTTAAACCCAGTTGATCTGAGCT
+
CCCCCGGGGGGGGGGGGGGGGGGGGGGGGGGGGGGGGGGGGGGGGGGGGGGGGGGGGGCGGGGGGGGEGGGGGGGGGGGGGGGGGGGGGGGGGGGGGGFGGGGGGGGGGGGGFGGGGGDFGGGGGGGGGGGGGGCGGGGFGGGGGFGFGFECGGGGCG8FGGFGFFFFFGFFFFFFFFFGGFFFFF9FA5958?FCFFFFFFDA)=AFFF2AEFF2>AF2)752>=5@9B=;74AF(6:@CEE<?EE3)()
@M00200:207:000000000-ALC1F:1:1101:13271:8057 2:N:0:5
TACGCGGGTATCTAATCCTGTTTGCTCCCCACGCTTTCGCGTCTCAGCGTCAGTAACGTCCCAGCGAGCTGCCTTCGCCATAGGTGTTCCTCCCGATATCTGCGCATTTCACCGCTACACCGGGAATTCCACTCGCCTCTTCCGAACTCTAGTCCGGCAGTATCGACCGGCATCCCAGGGTTGAGCCCTGGACTTTCACAGCCGACTTACCGGACCGCCTACCCGCTCTTTAAACCCAATTGATCTGAAAT
+
CCCCCGGGGGGGGGGGGGGGGGGGGGGGGGGGGGGGGGGGGGGGGGGGGGGGGGGGGEGGGGGGGG>FGGGGGGGGGGGGGGGDGEGGGGGGGGGGGGGGGFE:FGGGGGGGGGGGGGFGGDGGGGGFGDGG7DDGGGGFFGGGGFGAGFFFGGFGDGG498@@EFFGADE55BFFFF>G:5B4)7AFFF:F@FA3@<83@666>>FFFB4641B>>>01(4(((-(4(59):)9?12:B)..)))).)))
@M00200:207:000000000-ALC1F:1:1101:8732:8066 2:N:0:5
TACTCGGGTATCTAATCCCGTTTGCTCCCCACGCTTTCGCGCCTCAGCGTCAGGAAATGCCCAGAGACCCGCCTTCGCCACCGGTGTTCCTCCCGATCTCTACACATTTCACCGCTACACCGGGAATTCCAGTCTCCTCTGCATCCCTCAAGAACGGCAGTATCAGCCGACGTTTCTCGGTTGAGCCGAGAGATTTCACGACTGACTTGCCATCCCGCCTACGCGCCCTTTATTCCCAATTGATATG
+
CCCCCGGGGGGFGGFDFCGGGGGGGGGGGGGGGGGGGGGGGGGGGGGGGGGGGGGGGFGGGGGGGGGFFGGGGGGGGGGGGGGGGGGGGGGGGGGGDGGGGGGFGGGGGGGGGGGD=CFCFCEGG>EGGGGGCGCDFGGBFFFFGFGFFDCDFGGGGGD6CFFG++*@*359@@FAB=?CGC>6);)?;?45BCFC19A6D@<BEFF))7;93(5,(43(((-3(414130)5)*/,-8?>)).)).
@M00200:207:000000000-ALC1F:1:1101:7759:8069 2:N:0:5
TACGAGGGTATCTAATCCTGTTTGCTCCCCACGCTTTCGTGCCTCAGCGTCAATGATCGAGTAGTAAGCTGCCTACGCAATTGGTGTTCTATGTCATATCTAAGCATTTCACCGCTACATGACATATTCCGCTTACCTCCACGATATTCAAGACTGATAGTATCCACGGCAGTTCCCAAGTTAAGCTCGGGGATTTCACCACGGACTTACCAATCCGCCTACGCACCCTTTAAACCCAATTGATCTG
+
CCCCCGGGGGGGGGGGGGGGGGGGGGGGGGGGGGGGGGGGGGGGGGGGGGGGCFECEGGFGFFGGGFGGGGGGGGGGGCGEFEFGFGGGGGCFGGGGFGGFGEGFFFGGGGGGEDGGGGGFFFGGDGGGGGGGGGGGGGFGGGGGFGFGFD8==F8DFGGGGFG;D9CADAFFFFFFFFGGDDFFGFFFFGF>FFEFCFE8CAABA=EAE)*>=FFFFFFFD=@?B=DBF;45CFADFFFC3))9CC
@M00200:207:000000000-ALC1F:1:1101:15934:8072 2:N:0:5
TACTGGGGTATCTAATCCCGTTTGCTCCCCTGGCTTTCGTGTCTCAGCGTCGGCACATCCCCAGCAACCTGTTTTCACCTTCGGCGTTCCAAGCGATATCTACGCATTTCACCGCTCCACCGCTTGTTCCAGTTGCCCCTGAATGGCCCAAGACTCCCAGTATGCCCAGCAGTTCCACGGTTGAGCCGTGGGATTTCACAAGGCACTTAGAAGTCCGCCTACACACGCTTTAAACCCAATTGATCTG
+
CCCCCGGGGGGGGGGGGGGDFGGGGGGGGGGGGGGGGGGGGGGGGGGGGGGGGGGGGGGGGGGGGGGGGGGGGGGGGGGGGGGGGGGGGGGGGGGGGGGGGGGGGGGGGGGGGGGGGGGGGGGGGGFGGGGGGFGGFFGFGGGGGFFFGFGGGG?FGGGGGGBFFFFGFGFFF;CFFFFGGGEFFGFFE>DB=4A=6EFFFFF>BDDEFFFFFFFFF>=@?8;;@D9>7:<CC38A?DDFF@C66?3
@M00200:207:000000000-ALC1F:1:1101:9034:8085 2:N:0:5
TACCAGGGTATCTAATCCTGTTTGCTCCCCACGCTGTCGCGCCTCAGCGTCAATATTTGTGTAGCCTGCTGCCTTCGCAATCGGTGTTCTATGTCATATCTAAGCATTTCACCGCTACATGACATATTCCGCAAACCTCCACAACATTCAAGAAAAATAGTATCCACGGCAGTTTCCGAGTTAAGCTCGGAGATTTCACCACGGACTTACTTTTCCGCCTACGCACCCTTTAAACCCAGTTGATCTG
+
CCCBCGGGGFGGGCCCFFGGGGAFFGGGGGGGGGGGGGGGG7FGGGGGGGGGGGGFGFDGDFFGGGFGGFGGGGGGGGGC@EGGGGGGGGGC=FDGGFGGGGGGGGGGGGGGGGE>EFGDFGGCGFGFGGGGDEDCF==6DF?D+;?2?D8E=CF=DFDD9F?FFFFGFGEDDEFFFFD9C>FFFGFFE5DAFFFEFE>@@CFFAF=6CEECAA>655=5>BFFFF@?(6@C?C4A;?;4CCE)..7
@M00200:207:000000000-ALC1F:1:1101:7221:8110 2:N:0:5
TACTAGGGTATCTAATCCTGTTTGCTCCCCACGCTTTCGCGCCTCAGCGTCAGTACCGTCCCAGCGAGCTGCCTTCGCCATTGGTGTTCCTCCTGATATCTGCGCATTTCACCGCTACACCAGGAATTCCACTCGCCCCTTCCGGACTCTAGCCAGACAGTTTCCAGCGGCATTCACAGGTTGAGCCTGTGACTTTCACACCGGACTTATCTGGCCGCCTACGCGCTCTTTAAACCCAATTGATCTG
+
CCCCCGGGGGGGGGGGGGGGGGGGGGGGGGGGGGGGGGGGGGGGGGGGGGGGGGGGGGGGGGGGGGGGGGGGGGGGGGGGGGGGGGGGGGGGGGGGGGGGGGGGGGGGGGGGGGGGGGGGGGGGGGGGGGGGGGGGGGGFGGGGGFGFGFGGGGGGCFFGGGFGCFCFFGDAFFFFFFFFGGFFFFFFFFCFFFFFFFFFFDFFFFFFFFFFFFFDFFBF?D?9>B>F<B)6:<FFF?:?F?FAAD<
@M00200:207:000000000-ALC1F:1:1101:22659:8120 2:N:0:5
TACTCGGGTATCTAATCCTGTTTGATCCCCACGCTTTCGTGCCTCAGCGTCAGAACTGGCCCAGCCGCCCGTCTTCACCGTCGGCGTTCCTGTAGATATCTACGCATTTCACCGCTACACCTACAGTTCCGGCGGCGCATACCAGCCTCAAGAAACCCAGTATGCCCTGCGGTTCCACGGTTGAGCCGTGGGATTTCACAAGACACTTAAGTTTCCGCCTACGCACCCTTTATACCCAGTTGATCTG
+
CCCCCGGGGGGGGGGGGGGGGGGGGGFAFGGGGGGGGGGGGGGGGGFGGGGGGGGGGGGGDFGFGFEGGGCFGCEFGGGGGGGGGDGE@EFGGGGGGGCEFGGGDGEEAGGGGGEGEGFGGGGFDGGGCG6EGGGEGGCEGGGGGFFFGFGGGGFGGGGGG>EFFFFGFGFE>FFFFFFGFGFFFCFDABDFFAFFFFFFFFFFE82<5<4<9:FA<B6?B?FFFF6?:<:AA<F??FBFAADFABB
@M00200:207:000000000-ALC1F:1:1101:20583:8126 2:N:0:5
TACTGGGGTATCTAATCCTGTTCGCTCCCCACGCTTTCGCGCCTCAGCGTCAGTATTATGCCAGGTGGCTGCCTTCGCCATTGACGTTCCTTCCGATCTCTACGCATTTCACCGCTACACCGGAAATTCCGCCACCCTCTCATATACTCCAGTTAGATAGTTTGCGATGCACTTCCCAGGTTAAGCCCGGGGCTTTCACATCACACCCATCTTACCGCCTACGCGCCCTTTAAACCCAGTTGATCTG
+
CCCCCGGGGGGGGGGGGGGGGGGGGGGGGGGGGGGGGGGGGGGGGGGGGGGGGGGGGGGGGGGGGGGGGGGGGGGGGGGDGGGGFGGGGGGGGGGGGGGGGGGGGGGGGGGGGGGGGGGGGGGGGGCGGGGGGEG=DGGFGFFFGFFFG?FFGGGGGGGFFGFGFFFFEGFFFBA?F:FGGGFFFGF>ADDBAFFFF?F<?3=37;@(5:BCEFF13(:7;@DFF@@>>?FA669@2:::4).6<<A
@M00200:207:000000000-ALC1F:1:1101:25430:8139 2:N:0:5
TACTAGGGTATCTAATCCCGTTTGCTCCCCTAGCTTTCGCGCCTCAGCGTCAGGGAGGGTCCAGTCACGCGCTTTCGCCACCGGCGTTCCTACCAATCCCAACGCATTTCACCGCTCCACTGGTCGTTCCCGTGACCCATACCCTCCTCGAGCCCAGCAGTATCGAAGGCACTTTTCCGGTTGAGCCGAAAGATTTCACCCCCGACTTGCTGAGCCGCCTAGTCGCCCTTTAAACCCAGTTGATCGGAGA
+
CCCCCGFG,EC,EF9C<FECC,6BF@EGG>FFC,;;EG@F@F+@:<<FCC@F@DC@FC7BBDFF@FG9F8C::4:?FE=4?FFEGGF7+E9<F8EF,F,9>D@BC>F=AFCE=C6+@+64;>FEGGED8=D>6@D6AF+3@=DFF?DAGDEC@7+0*4;?D@<=?0;7*9F>>)9BA4@D7))/6CABFBGE(=8)171;=1:B6(.(7C3>C<)231((-())---11().4<9?1:B0)4A<2(-(33
@M00200:207:000000000-ALC1F:1:1101:9955:8155 2:N:0:5
TACTCGGGTATCTAATCCCGTTTGCTCCCCTGGCTTTCGCTCCTCAGCGTCAATATTGGTCCAGGATGCCGCCTTCGCCACCGGTGTTCCTCCAGATATCTACGCATTTCACCGCTACACCTGGAATTCCGCATCCCTCTCCCAAATCCAAGCCATCCAGTATCACACGCAGTTCCCCAGTTAAGCTGAGGGATTTCACGTATGACTTAGTTGGCCGCCTACGAGCCCTTTAAACCCAGTTGATCTG
+
CCCCCGGGGGGGGGGGGFGGGGGGGGGGGGGGGGGGGGGGGGGGGGGGGGGGGGGGGGGGGGGGGGGGGGGGGGGGGGGGGGGGGGGGGGGGGGGGGGGGGGGGGGGGGGGGGGGGGGGGGGGGGGGGGGGGGGGGGGGFGGGGGFGFGFGGGGGGG?FGGGFGFFFGFGFFFFFFFFFGCFCFFGFFFFGFFFFFFFFFFF=BEFEEFEFFFFFEAFBFFBDF=B>D1@;EEFFF?;@867?EF?E
@M00200:207:000000000-ALC1F:1:1101:5600:8171 2:N:0:5
TACCGGGGTATCTAATCCTGTTTGCTCCCCACGCTGTCGCGCCTCAGTGTCAGCAACGGCCCAGCAGAACGCCTTCGCCACTGGTGTTCTTCCCGATATCTACGCATTCCACCGCTACACCGGGAATTCCATCTGCCCCTACCGTGCTCTAGCCCGCCAGTCTGACCGGCAGCCCCGGAGTTGAGCTCCGGGATTTCACCGACCACTTAACGAGCCACCTACGCGCCCTTTATACCCAGTTGATCTG
+
CCCCCGGGGGGGGGGGGGGGGGGGGGGGGGGGGGGGGGFGCGGGGGGGGGGGGGGGACDGGGGGGGGGGGGGGGGGGGGGGGGGGGGGGGGGGGGGGD8FGGGGGGGGGCFGGCGGGGGGGGGGCEFGGGGGGGGGGGGFFGG6DFGFGFGFGGGDGGGGGGFGFFFG>GFAEF6BAE4CCFFFFGFFFFC>6BFEFFFF09;>>029A<BF?BFFF2:?B?<F9FF>>FF25)1=>?B?DFB)6<2
@M00200:207:000000000-ALC1F:1:1101:12653:8221 2:N:0:5
TACGGGGGTATCTAATCCTGTTTGCTCCCCACGCTTTCGCGCCTCAGCGTCAGTTGTGGTCCAGTTGGCCGCCTTCGCCACCGGTGTTCTTCCCAATATCTACGAATTTCACCTCTACACTGGGAATTCCACCAACCTCTCCCACACTCCAGTCCCGCCGTATCGGATGCAGTTCCCAGGTTGAGCCCAGGCCTTTCACATCCGACGATCAGGACCGCCTACGCGCCCTTTAACCCCAATTGATCTG
+
CCCCCDGGGGGGGGGGGGGGGGGGGGGGGGGGDGGDGFGGGGGGGGGGGGGGEFGGGGGGGGFGGGGGGGGGDGGGGGGGGGGGGGEEGGGGGGGGGGGGGGGGGFFGGGGGGGGGGGGGGGGCF8DGGGGGGGGGGF8FGFGFGFGFGFGFGGGGGCDCDDFGBFD>BFF>FEFFFFADGGFFFGFFFF<4@46>FEFEEFFFFFFF0=14;85=@B>?FBFB>FB(42)6:)7>1:(2:24<<>>
@M00200:207:000000000-ALC1F:1:1101:14176:8222 2:N:0:5
TACTAGGGTATCTAATCCCGTTCGCTCCCCTAGCTTTCGCGCCTCAGCGTCAGTGTCAGCCCAGCAACCCGCCTTCGCCGCAGGTGTTCCTCTCGATATCTACGCATTTCACCGCTACACCGAGAATTCCAGTTGCCCCTTCTGCACTCTAGCCCCGCAGTATCGGCTGACCTTTCCGGGTTAAGCCCGGAGATTTCACAGTCGACTTGCGGTGGCCGCCTACGCGCCCTTTAAACCCAGTTGATCTGGC
+
CCCCCGGGGGFGGGGGGEFGFGGGGGGGGGGGGGGGGGGGGGGGGGGGGGGGGFGGGGGGFGGGGGGGFFGGGG>DFGGGGGGGGGGGGGGGGGGGCFGGGGGGGGCEEGGFGGGGGGGGGGGDCGGGGGGGFEGGFFGFFGGGGFGFGFGGGFFCDGGDGGFCBBFGFFFFF9FFFFFCC4FFFGA?DDG4@FF4@5F?EFFFFB@?ACFFFB>@;BB>63<?BF>B9B?>F<@F???:59A426<4))
@M00200:207:000000000-ALC1F:1:1101:14879:8225 2:N:0:5
TACAGGGGTATCTAATCCTGTTTGATCCCCACACTTTCGTGCCTCAGCGTCAGTTAAAGCCTAGTAAGCTGTCTACACTATCGGTGTTCTTGACGATATCTACGCATTTCACTGCTACACCGTAAATTCCAATCTCCTCTCCAGTACTCGAGCAAGGCAGTATCAAGTGCAGTTTCGGGGTTGAGCCCCGAGATTTCACACCTGACTTACCCCGCCACCTACGCACCCTTTAAGCCCAGTTGATCTG
+
CCCCCGGGGGGGGGGGGGGGGGGGGGGGGGGGGGGGGGGGGGGGGGGGGGGGGGGGGGGGGFGGGGGGGGGGGGGGGGGGGGGGGDGGGFGGFGGGGGGGGGGGGGGGGGGGGGGGGGFFFEFGGGGGGGGGGGGGGFGFGGGGGFGFGEGGGGCCFGGGGGFGFDFCFGFFFEF7B>DDG>BFFGFFBFDF=5BEFFFC:=DFFFFFFF)=CAFFAD5:EEDFDFFFFFB:?@FA?;;EE<????<
@M00200:207:000000000-ALC1F:1:1101:4387:8244 2:N:0:5
TACTCGGGTATCTAATCCTGTTCGCTCCCCACACTTTCGCTCCTCAGCGTCAGGTAATGCCCAGAGAACCGCCTTCGCCACCGGTGTTCCTCCTGATATCTGCGCATTTCACCGCTACACCAGGAATTCCGTTCTCCCCTGCATACCTCTAGTCTGCCCGTATCGAAAGCAAGCGCCGTGTTAAGCACGGCGTTTTCACTCCCGACGCGACAAACCGCCTACGAGCCCTTTAAACCCAATTGATCTG
+
CCCCCGGGGGGGGGGGGGGGGGGGGGGGGGGGGGGGGGGGGGGGGGGGGGGGGGGGGGGGFGGGGGGGGGGGGGGGGGGFGGGGGGGGGGGGGGGGGGGGGGGGGGGGGGGGGGGGGGGGGGFEGEGGGGGGGGGGGGGFGGGGGFGFGFGGGGGGGGGGGGFGFFFGFGFFFFFAEEEGDGFFFGFFFDGFFA>@FEFFFFBF?;FF036173A?FBFFFFFFFF0:BFB99A?F6?:?D?AFDDA
@M00200:207:000000000-ALC1F:1:1101:28553:8255 2:N:0:5
TACGGGGGTATCTAATCCCGTTCGCTCCCCTGGCTTTCGTGTCTCAGCGTCAGCACACTCCCAGCTGTCTGTTTTCACCTTTGGCGTTCCAAACGATATCTACGCATTTCACCGCTCCACCGTTTGTTCCGACAGCCCCTAAGTGGCTCAAGACAAGCAGTATACCAAGCAGTTCCACGGTTGAGCCGTGGGATTTCACAAGGTACTTACGAGTCCGCCTACACACGCTTTAAACCCAATTGATCTGACAT
+
CCCCCDGGFEFGGGGFGGG>CFGEGGGGGGFGEGDG@GGGGGGAF9FDCFGC,EDFEGGGGGEAFD@EFECFFGGGGGGF@G5EGEGDGGGGEF7+DF+>E9FDFDGGGGFEF7=+@F=:BCEEGEDDFGGE>EC8?=D?8F?@8:+9202,8CC7C,C+=8=EFF*@>***4>CFFFFDGC>A4?F>?5*/7/?=C<:*79BEFC**78;(/;A)(./638;8341>;@0):AFFFFB:A?<4AF<2)5)
@M00200:207:000000000-ALC1F:1:1101:5996:8256 2:N:0:5
TACTAGGGTATCTAATCCCGTTTGCTCCCCTGGCCTTCGTGCCTCAGCGTCAGGAACTGTCCAGAGACCCGCCTTCGCCACTGGTCTTCCTTACGATATCTACGCATTTCACCGCTACACCGTAAATTCCAGTCTCCTCTCCAGTCCTCAAGCACGGCAGTATCGAATGCAGTTTCGAAGTTAAGCCTCGAAATTTCACACCCGACTTACCGCGCCGCCTACGCACCCTTTATACCCAATTGATCTG
+
CCCCCGGGGGGGGGGGGEGGGGGGGGGGGGGGGGGGGGGGGGGGGGGGGGGGGGGGGGGGGGGGGGGGGGGGGGGGGGGGGGGGGGGGGGGGGGGGGGGGGGGGGEFGGCFGGDGGGGGGGGGGGGGGGGGGGGGFGGGFG,DFFFGFGFC9DGGGGGGGGGFGDFFGFGFFFFFF>FDDC?FFFGFFFFDFF5AE9A9A@5=ABFFFCEBFFBB@FFFFFFFFD@BFF@EEFFFF1<@DC@FFFFE
@M00200:207:000000000-ALC1F:1:1101:3152:8260 2:N:0:5
TACGAGGGTATCTAATCCCGTTCGCTCCCCTGGCTTTCGCGCCTCAGCGTCAGAAGAGGTCCAGTGCATCGCTTTCGCCACAGGTGTTCCTTCCGATATCAACGCATTTCACCGCTCCACCGGAAGTTCCACGCACCTCTACCTCCCTCGAGCACGCCAGTTTCAGCGGCAATTCTCCGGTTGAGCCGAAGTATTTCACCGCCGACTTAACGCACCGCCTACGCGCCCTTTAAACCCAATTGATCTGAGA
+
CCCCCGGGCEFFFGFDFCFFEGGEEE<FFEFGGFGFFGGGGGEDGGGGGGGGGGGFGGGGCGGGFEGFFFGG8FGGGGEGGGGGGGGGGGGGFGGGFCCGFFFGFG7FFGGFGGGGGGDFEEGEGGG8C@EGDEGECCFFGG8DF5CFD?EGGDFGCFDGFCFF@>AC?5?BF=CFFFDGEG?AFGFDDBGFFFF)@?F3:903369;EFFFF>39>9><6::990;9>:04<AF?B?<<A2)6:6><9:
@M00200:207:000000000-ALC1F:1:1101:15526:8276 2:N:0:5
TACTAGGGTATCTAATCCCGTTTGCTCCCCTAGCTTTCGCGCCTCAGCGTCAGTATTGGGCCAGATGAGCGCTTTCGCCACCGGTGTTCCTCCTGATATCTACGCATTTCACCGCTACACCAGGAATTCCCTCATCCTCTCCCATACTCAAGCCAAGCAGTTTGGGATGCAGGTCCTCGGGTAAGCCGAGGCGTTTCACATCCCACTTACTTGACCGCCTACACGCCCTTTAAACCCAATTGATCTG
+
CCCCCGFGGGGGGGGGGGGGGGGGGGFGGGGEGGGGGGGGGGGGGGGGGGGGEGFGEFFGGGGGFFFF@FFGEGGGGGGGGGGDGGGGGGFGGGGFGGGGGGFGGGCGGGGGGGGGGGGGGGGDF=EGGGGCDEFGGGGFGGFGG?GFGFGGGGGC6DFFGGF+@5:E*=D<6DFDBFB66D>6:FABB?GA>BBAFEFCEF07BDFF4547@=F*>(4<DFFDF@/:>F@C?>FF?((6>226692
@M00200:207:000000000-ALC1F:1:1101:13058:8302 2:N:0:5
TACGAGGGTATCTAATCCTGTTTGCTCCCCACGCTTTCGCGTCTCAGCGTCAGTATCCAACCAGGGGGCCGCCTTCGCCACAGGTGTTCCTCCCGATATCTACGCATTTCACCGCTACACCGGGAATTCCACCCCCCTCTTTGGTACTCTAGCTTGCCAGTTTCATGCGTCGTTCCCCGGTTGAGCCGAGGGATTTCACACATGACTTAACAAACCGCCTACACGCCCTTTAAACCCAATTGATCTG
+
CCCCCEDEFGGGGFFGGGGGGGGGGGGGGGGGGGGGGGDGGCFGGGGFGGGGGGGGGGGFFGGGDGGGDGGGGGGGGGGGGD8EEFFEGGFAGGD@CGGFFGGGGGDGGFGGGGGGGGGFGDG7:CGGGGGGCGGGGDGFF7A*A8FFFFFCGGGGGGGGGGFGFFFCEDEFFFFFF;B)48)=6DF38>GF?FF3A?FFF6)36:A>)6A<A6@B909:<:B?FF?>9(.:9)*7,28?AF)))).
@M00200:207:000000000-ALC1F:1:1101:20601:8306 2:N:0:5
TACGCGGGTATCTAATCCCGTTCGCTCCCCTAGCTTTCGCGCCTCAGCGTCAGAAGAGATCCAGCAGGTCGCTTTCGCCACCGGCGTTCCTTCCGATATCAACGCATTTCACCGCTCCACCGGAAGTTCCACCTGCCCCTACCTCCCTCAAGAAGACCAGTATCCAAGGCAGTTTTCCGGTTGAGCCGAAAGATTTCACCCCGGACTTGGTCCCCCGCCTACGCGCCCTTTAAACCCAGTTGATCTG
+
CCCCCGGGGGGGGGGGGGGGGGGGGGGGGGGGGGGGGGGGGGGGGGGGGGGGGGGGGGGGGGGGGGGGGGGGGGGGGGGGGGGGGGGGGGGGGGGGGGGGGGGGGGGGGGGGGGGGGGGFGGGGGGGFGGGGGGGGFGGFGGGGGFGFGFGCFGGDGGGGGDFGFFFGFGFFFEFFFFFGGGEFFGFFFBGFFFFEAEFFFF@;99F?ABAFF?F;;BBFF?F>9>9>B?BA<AF?11?F<AAB>A<
@M00200:207:000000000-ALC1F:1:1101:10628:8306 2:N:0:5
TACAAGGGTATCTAATCCTGTTTGCTACCCACGCTTTCGCGCCTCAGCGTCAGATGCGGGCCAGGGTGTCGCTTTCGCCACCGGTGTTCCTCTAGATATCTACGCATTTCACCGCTACACCTAGAGTTCCACACCCCCCTCCCGCCCTCGAGAACCGCAGTCCAACGCGCAGTTCCATGGTTGAGCCATGGGATTTCACGCGATGCTTGCGGAGCCGCCTACGGGCCCTTTCAGCCCAATTGCTCTG
+
CCCCCGGGGGGGGGGGGGGGGGGGGGFGGGGGGGGGGGGGGGGGGGGFFGGGGFGFGGCCFGGGGC<BCFDFEGGGGGGGGFGEGEGCFGGGGGFFGAFGGAFCGGG:DEEFFEGGGGGGDG8FADFFGFGGDCCCDCC>@EG>EFG>DDE69?CGDC5CDF>++;*9@C;)29CAA1=?FGFFFGFFBFGF3FFEFEF@F>FFDFFA<(2(9156(4>61:((,47;B::)6)65<(4:4)))))4
@M00200:207:000000000-ALC1F:1:1101:22040:8306 2:N:0:5
TACCCGGGTATCTAATCCTGTTTGCTACCCACGCTTTCGTGCCTCAGAGTCAGTTCAGGCCCAGGTGGTTGCCTTCGCCATCGGTGTTCTTCCCGATATCTACGCATTTCACCGCTACACCTGGAGTTCCGCCTCCCTCTACCGTTCTCTAGCCTGCCAGTATCGACTGCAATTCCCAGGTTAAGCCCAGGGCTTTCACAACCGACTTAGCAAACCGCCTACGCACGCTTTATACCCAATTGATCTG
+
CCCCCGGGGGGGGGGGGGGGGGGGGGGGGGGGGGGGGGGGGGGGGGGGGGGGGGGGGGGGGGGGGGGFGGCBEFGGDGGGGGGGGGGGGGGGGGGGGGGGGGGGGGGGGGFGFGGGGGGGGGGGGGGGGGGGGGGFDGGFGGGGGFGFGFGCFGGGGGFGFGFGFFFGFGFFFFFFFFFGGGFFFGFFF6DEAFFFFCFFFFFAFFF9AEEFFFFFB((:0319@F;F;@;E??@@=E@DFF<C9E<
@M00200:207:000000000-ALC1F:1:1101:16662:8308 2:N:0:5
TACAAGGGTATCTAATCCCGTTTGCTCCCCTGGCCTTCGTGCCTCAGTGTCAGGAACTGCCCAGAGATCCGCCTTCGCAACTGGTCTTCCTCACGATATCTACGCATTTCACTGCTACACCGTGAATTCCGATCTCCTCTACAGTCCTCGAGTCACGCAGTATCCGGTGCAATTTCGGAGTTGAGCTCCGAGATTTCACACCAGACTTGCGTCACCACCTACGCACCCTTTAAACCCAATTGATCTG
+
CCCCCGGGGGGGGGGGGGGGGGGGGGGGGGGGGGGGGGGGGGGGGGGGGGGGGFFFFGFG8FFGGGGGGEGGGGGGGGGGGGGG<FGGGGDGCGGGGGGGGGDGDGGGGGGGGGGGGGGFD=48FEFGGGF8DG?F+=FFGGD?CD=DGEGEFGFGGGGDDFFGDD>EEGFFF<2?D55CEGFFFGFFFFG5=5B5AEFFFACDFFB=@5:AF>FBBFFD(;=@DFFFFFFC4CFF04;@E<)19CC
@M00200:207:000000000-ALC1F:1:1101:8151:8322 2:N:0:5
TACGGGGGTATCTAATCCCGTTCGCTACCCTAGCTTTCGTGCATCAGCGTCAGAAAAGATCCAGTGAGCCGCTTTCGCCACCGGTGTTCCTTAGGATATCAACGCATTTCACCGCTCCACCCTAAGTTCCGCTCACCTCTATCTTCCTCGAGCACGGTAGTTTAGGGCGCAATTCCTCGGTTGAGCCGAGGGATTTCACACCCTACTTTCCGCGCCGCCTACGCACCCTTTAACCCCAATTGATCTG
+
CCCCCGGGGGGGGGGGGGGGGGGGGGGGGGGGGGGGGGGGGGGGGGGGGGGGGGGGGGGGGGGGGGGGGGGGGGGGGGGGGGGGGGGGGGGGGGGGGGGGGGGGGGGGGFGGGGGGGGGGGGGDFGGFGGGGGGGGGGGFFFGGGFGFGFGEGGGGCGGGGGFGF5FFFGFFFFFFFFF>EGFAFGF>>><B<FFFFEFFFFFFDFEEC?EDDFFFFFFFB?BFF>FF6:?AB2?F:<??AF2ABAA
@M00200:207:000000000-ALC1F:1:1101:10190:8343 2:N:0:5
TAACTCGGGTATCTAATCCTGTTTGCTCCCCACGCTTTCGCGTCTCAGCGTCAGTACCGTCCCAGTGAGCTGCCTTCGCCATTGGTGTTCCTCCTGATATCTGCGCATTTCACCGCTACACCAGGAATTCCACTCACCTCTTCCGGACTCGAGCCCGACAGTATCCACCGGCATTCCAGGGTTGAGCCCTGGACTTTCACAGCGGACTTATCGGGCCGCCTACACGCTCTTTAAACCCAGTTGATCTG
+
CCCCCGGGGGGGGGGGGGGGGGGGGGGGGGGGGGGGGGGGGGGGGGGGGGGGGGGGGGGGGGGGGGGGGGGGGGGGGGGGGGGGGGGGGGGGGGGGGGGGGGGGGGGGGGGGGGGGGGGGGGGGGGGGGGGGGGGGGGGFGGGGGBDEGFFGGGGGGGGGGGFFFFFGFGFEFAFFFFFGGGFFFGAFFFGFBFABFEAEFFFFFFF>FFCEFFFFFFFF@DF@71;16BAAFFFFF::F:A95<A<A
@M00200:207:000000000-ALC1F:1:1101:3389:8348 2:N:0:5
TACTGGGGTATCTAATCCTGTTCGCTCCCCACGCTTTCGCGTCTCAGCGTCAGTACCGTCCCAGAGAGCTGCCTTCGCCATAGGTGTTCTTCCCGATATCTGCGCATTTCACCGCTACACCGGGAATTCCACTCTCCTCTTCCGGACTCTAGCCAGATGGTTTCCGTCGGCATCTCGAGGTTAAGCCTCGAGTTTTCACAACGGACCTACCTGGCCGCCTACACGCTCTTTAAACCCAATTGATCTG
+
CCCCCGGGGGGGGGGGGGGGGGGGGGGGGGGGGGGGGGGGGGGGGGGGGGGGGGGGGGGGGGGGGGGDGGGFGGGGGGGGGGGGGGGGGGGGGGGGGGGGGGEGGGDGGGGCFEGGGGGGGGGGGGGGGGGGFGGFGGGFGGGGGFGEGFD=DGCFGGGGGFFFFEFGDGDE>EFFFFFGGGFFFFFFFFGFBAFEFEFFEFFB>9934@DFFFAD>6@768@@8(14<FFFFFFFB:<BAF2<<DF
@M00200:207:000000000-ALC1F:1:1101:16912:8350 2:N:0:5
TACCAGGGTATCTAATCCTGTTTGCTCCCCACGCTGTCGCGCCTCAGTGTCAGCAACTGCCCAGCTCACCGCCTTCGCCACCGGTGTTCTTCCGGATCTCTACGCATTCCACCGCTACACCCGGAATTCCATGAGCCTCTACAGTGCTCCAGCCCACCAGTATCACTGGCCGACTCGATGTTAAGCATCGAGCTTTCACCAGTGACTTGGCGGGCCACCTACGCGCCCTTTAAACCCAATTGATCTG
+
CCCCCGGGGGGGGGGGGGGGGGGGGGGGGGGGGGGGGGGGGGGGGGGGGGGGGGGGGGGGGGGGGGGGGGGGGGGGGGGGGGGGGGGGGGGGGGGGGGGGGGGGGGGGGGGGGGGGGGFGGGGGGGGGGGGGGGGGGGGFGGGGGFGFGFGGGGGGGGGGGGFG+=FFAGFEDFDEFFFGGGFFFGFFFAGFFFFFFFFFEFFFEFEFFEF=BFFFFFFF3;B;BFBFFF?A:AFF<:<<A>BBDAA
@M00200:207:000000000-ALC1F:1:1101:21813:8355 2:N:0:5
TACAAGGGTATCTAATCCTGTTTGATCCCCACGCTTTCGTGCCTCAGTGTCAATGATCGTGTAGTTAGCTGCCTTCGCAATGGGTGTTCTATGTCATATCTAAGCATTTCACCGCTACATGACATATTCCGCTAACCTCCACGATATTCAAGACAGATAGTATCAACGGCAGTTTCCGAGTTAAGCCCGGAGATTTCACCACTGACTTACCTGCCCACCTACGCACCCTTTAAGCCCAGTTGATCTG
+
CCCCCGGGGGGGGGGGGGGGGGGGGGGGGGGGGGGGGGGGGGGGGGGGGGGGGGGGGGGGGGGGGGGFGGGGGGGGGGGGGGGGGG:FGGGGGGGGGGCEGGGGGGGGGGGGGGGGGGGGGGGGFFFGGGGGGGGGGGGFGGGGGFGFGFFFCFGGFGGFGGCFFFFG>GFFFFFFFBFGGGFFFFFFEFDA=FFFACFEECFFFFFFFEEFFFACFFFF@=@BFFFFFFFFC=FF@BFFFFFF?59
@M00200:207:000000000-ALC1F:1:1101:3556:8367 2:N:0:5
TACGCGGGTATCTAATCCCGTTTGCTCCCCTGGCTTTCGCGCCTCAGCGTCAGAAGAGATCCAGCGCGCCGCTTTCGCCACCGGTGTTCCTCAGGATATCTACGCATTTCACCGCTCCACCCTGAGTTCCGCACGCCCCTACCTCCCTCGAGGTCCGAAGTATCAGAGGCACTTCCACGGTTGGGCCGTGGGATTTCAACCCTGACTGCCGGACCCGCCTACGCGCCCTTTAAACCCAATTGATCTGAGA
+
CCCCCGGGGGGGGGGGGGGGGGGGGGGGGGGGGGGGGGGGGGGGGGGGGGGGGGGGGGGGGGGGGGGGGGGGGEGGGGGGCFGGGGGGGGGGGGGGGGGFGGGGGGGGGGGGFGGGGGGGGGGGGGGGGGGGGDGCCGGFGGGGGFGFGFGEGGGGGGGGGGFFFFFCFDBFFEFFFFDDGDEBEGFEFFGFFFF3*-*.8:??FB<AFFB>;6B:B>9:120(49B>BF:<A2*??117<<FFA<A444
@M00200:207:000000000-ALC1F:1:1101:28521:8369 2:N:0:5
TACAAGGGTATCTAATCCCGTTTGCTCCCCTGGCTTTCGTGTCTCAGCGTCAGCACACTCCCAGCTACCTGTTTTCACCATTGGCGTTCCAAATGATATCTACGCATTTCACCGCTCCACCATTTGTTCCGGTAGCCCCTACGTGGCTCAAGACACCCAGTATACCAAGCAGTTCCACGGGTGAGCCGTGGGATTTCACCAGGTACTTAGGCATCCGCCTACACACGCTTCAACCCCAATTGATCTGAGCT
+
CCCCCGGGGFFGGFFGGGGGGGGGGGGGGGGGGGGGFGEFGGGDFAFGEGCEGCFFFGFDFGGFFGGGG<AEBFGGDFFGGCDGGGGEEGFGAGGFFGGGGGGGGDGGGFEGGGGDCGGGGCGDBEFFGGEEDG6DFGGFF,1A8?GFFFGFCC8FGGGGGGFGFFFDBD6D=;+4;8>CE0*:*CCFEA6A5>>=F*;*:):>88E**/*)76;.:>52:@EF3(((2>2*08;;(/6@EF4.6C<E)(.
@M00200:207:000000000-ALC1F:1:1101:24161:8375 2:N:0:5
TACTAGGGTATCTAATCCCGTTTGCTCCCCTAGCTTTCGCGCCTCAGCGTCAGTACCGGTCCAGAGAGCCGCCTTCGCCACCGGTGTTCCTCCCAATATCTACGCATTTCACCGCTACACTGGGAATTCCACCCTCCTCTCCCGGACTCAAGACAGGCAGTATCTCCCGCAGTTCCACGGTTAAGCCGTGGGCTTTCACGAGAGACTTGCCCGCCCGCCTACGAGCCCTTTAAACCCAATTGATCTG
+
CCCCCGGGGGGGAFCEFFFGFFFGGEFGGGFGGFCFFGEGGGGGDGG?CBF@CFADECFFGFGGGGFGFGGFEFGGGG7FFGGGGG:CGGGFFGFGG?F9EEGFF8+?=EFFGG6?=FFGG9>E:FG?DE=EDGGFGGGFGGGGGEGB?DC9FFD?6DGGCGAFCCFGF+@EBEFFFF9DC7948CFFF>C>=AABFFFBF@>=DFEC8E83;;51:@@@DD@(-37<(2).2:*)-4<7<FA9A<>
@M00200:207:000000000-ALC1F:1:1101:28216:8409 2:N:0:5
TACGGGGGTATCTAATCCCGTTTGCTACCCTAGCTTTCGCACCTCAGTGTCAGATCGGGTCCAGTGAGCCGCTTTCGCCACCGGTGTTCCTCCAGATATCTACGCATTTCACCGCTCCACCTGGAGTTCCGCTCACCCCTACCCGCCTCGAGTCCGCCAGTATCACGCGCAATTCCCCGGTTAAGCCGGGGGATTTCACACGTGACTTAGCGAACCACCTACGTGCTCTTTATCCCCAATTGATCTGATAT
+
CCCCCGGGGGGGGGGGGAFGGGGGGGGGGGGGGGGGGGGGGGEFGGGGCFGGFGGGGGGGGGGGGGGGCFGGGGGGDGDGGFGEFGGFFGGGGGGGGGGGFCDE:CFCFGGDGGGCGFFGGFGGCFGGCFGGDEDFFGGFGGFGEFGFGFCCFGGGGGDDDFFGFFFGFDFAD@FFAF>DCD>=+2=8>8DEF)7<FBFFF0<?<F9AAFFFB0<>FF?B?B0310<DA<D)))1/13?7:<:AF))))..
@M00200:207:000000000-ALC1F:1:1101:13424:8412 2:N:0:5
TACGAGGGTATCTAATCCCGTTTGCTCCCCACGCTTTCGCGCCTCAGCGTCAGTCACCGTCCAGAAGGCCGCCTTCGCCACCGGTGTTCCTCCCGATATCTACACATTTCACCGCTACACCGGGAATTCCACCTTCCTCTCCGGGACTCAAGAGAAGCAGTTTCGGGCGCCGTTCCTCGGTTGAGCCGAGGGCTTTCACACCCGACTTGCCTCCCCGCCTACGCGCCCTTTATGCCCAGTTGATCTG
+
CCCCCGGEGGGGGGGGGGGGGGGGGGGGGGGGGGGGGGGGCGGGGGGGGG:FFFGGGGGGGGGGGGGGGGGGGGGGGGGGGGGGGGGGGGGGGGGGGDDGGGGGGGGGGGGGGGGGGGGGGGGGGEGFGGGGGGGGGGGFGGGCGEGFGFGGFGGCFGGGGGFGFDFGBGFFFFFFFFBDEGEA4FFDF>G>DFAEFCA?@?>B9>;B<A?FFF3:;BBF?B?9((4(3:?FD287??2:AAB9<<<
@M00200:207:000000000-ALC1F:1:1101:9309:8430 2:N:0:5
TACTCGGGTATCTAATCCTGTTTGCTCCCCACGCTGTCGCGCCTCAGTGTCGGCTATTGGACCCTTGCGGATCCACCGCCCAGCAGACCGCCTTCGCCACTGGTGTTCTTCCGGATCTCTACGCATTCCACCGCTACACCCGGAATTCCATCTGCCTCTACGGTTCCCGAGCCCCACAGTCGCCGCGGCCGATTCAGGGTTGAGCCCCGAACTTTCACCGCGGCCTTATGGTGGCCACCTACGCGACCTTT
+
CCCCCGGGGGFGCFGGGGGGGGGGGGGGGGGGGGGGGGGGGGGGGGGGGGGGGGGGGGEFGGGGGG@FGDGGGGGGGGGGGGCGFGGGFFGGGGGGGGGGGGGGGGGGGGGGG8EGGGGGGGDG+@EGAFGGGGDGGGFFDGGCCFGFGCGGGGFGFDCDGGEG5?FGB5?BFDE4>*2;F4?E)58)=B<865F3C;FFFFB708?F>097?F?<>A<?137103,,.))64<5:08103?0;((-((.6
@M00200:207:000000000-ALC1F:1:1101:12907:8438 2:N:0:5
TACCGGGGTATCTAATCCCGTTCGCTCCCCTGGCTTTCGTGCCTCAGCGTCAGAAGAGGTCCAGTGCACCGCTTTCGCCACAGGTGTTCCTTCCGATATCAACGCATTTCACCGCTCCACCGGAAGTTCCATGCACCTCTACCTCCCTCGAGCACGCCAGTTTCAGCGGCAATTCTCTGGTTGAGCCAAAGTATTTCACCACCGACTTAACGCACCGCCTACGCACCCTTTATACCCAATTGATCTG
+
CCCCCGGGGGGGGGGGGFGGGGGGGGGGGGGGGGGGGGGGGGGGGGGGGGGGGGGGGGGGGGGGGGGGGGGGGGGGGGGGGGGGGGGEGGGGGGGECFGGGGGGGGGDGGFGGGGGGFGGGGGGEGGFGGGGGGGDGGGFGGGGGFGFGFGGGGGGGGGDDGFGFFFGFGF>ABFFFFFGGGFFFGFFFFFF?FFCFFFFFF@FB>9DFFFF@>EFFFFF;@FF09>6?204<9?FFF?BF?A<AFF
@M00200:207:000000000-ALC1F:1:1101:10125:8444 2:N:0:5
TACACGGGTATCTAATCCTGTTTGCTCCCCACGCTTTCGCACTTGAGTGTCAGTACTGGACCAGAAGGCCGCCTTCGCCACTGATGTTCCTCCCGATATCTACGCATTTCACCGCTACACCGGGAATTCCGCCTTCCTCTTCCGTACTCCAGCAATGCAGTCTCGAATGCAATTCCCAGGTTGAGCCCGGGGCTTTCACACCCGACTTACGTCGCCACCTACGTGCGCTTTAAACCCAATTGATCTG
+
CCCCCGGGGGGGGGGGGGGGGGGGGGGGGGGGGGGGGGGGGGGGGGGGGGGGGGGGGGFGGGGGGGGGGGGGGGGGGGGGGGGGGGGGGGGGGGG:CFGGGGGGGGGGGGGGGGGGGGGGGGGDG8FGGGGGGGGCFGDFGGGDGFGFGFFGGF=FFGG?FGFGFFFGFGFFFFFFFFFGGGFFFGFFFEGEB>AEFCBEEFFFFFFFCFFDFFF<?;?F;@FD@;;FF:<<)6FFFF(24<9>AAA
@M00200:207:000000000-ALC1F:1:1101:10530:8448 2:N:0:5
TACTAGGGTATCTAATCCTGTTTGATCCCCACGCTTTCGTGCCTCAGTGTCAATATTCGTGTAGCCAGCTGCCTTCGCAATTGGTGTTCTATGTCATATCTAAGCATTTCACCGCTACATGACATATTCCGCTAACCTCCACGGAATTCAAGACTGATAGTATCAATGGCAGTTCCCAAGTTAAGCTCGGGGATTTCACCACTGACTTACCAACCCACCTACGCACCCTTTAAGCCCAATTGATCTG
+
CCCCCFGCGGGGGGGGGGGGGGGGGGGGGGGGGGGGGGGGGGGGGGGGGGGGGGGGGGGGFGD<FFGEGGGGGGGGGGGGGGGGGGGGGGGGGGGGGGGGGGGCGFGGGGGGGGGGGGGGGGGGGCCFGGFGGGGGGGGFGGGGGEGFGFFFGFGGCF86=?DGFBFEDGFFFFFFFF66EFF??DFF>5>ABEFFFFFFEFFE@=CE7EFFFFF5>DFF@E=BFAFF2@B=<AF4225BFF48?EC
@M00200:207:000000000-ALC1F:1:1101:27551:8460 2:N:0:5
TACGCGGGTATCTAATCCCGTTTGCTCCCCTAGCTTTCGCGCCTCAACGTCAGTATCCGTCCAGAAGATCGCCTTCGCCACTGGTGTTCCTCCCGATATCTACGCATTTCACCGCTACACCGGGAATTCCATCTTCCTCTCCGGAACTCAAATCCTACAGTATCTCATGCACTTCCAGAGTTAAGCTCTGGGCTTTCACACAAGACTTATAGAATCGCCTACGCGCCCTTTATACCCAATTGATCTG
+
CCCCCGGGGGGGGGGGGGGGGGGGGGGGGGGGGGGCGGGGGGGGGGGGDFGGGGGGGGGGGGGGGGGGGGFGGGGGGGGGGGGGGGGGGGGGGGGGGGGGGGGGGGGGGGGGGGGGGGGGGGGGGGGFGFFGGGGGGGGFGGGGC>DFFAGGGGGGGGGGFGFGFFFGFGFFFFFFFFFCCFFFFGFFFACADFFEFFAEFF=D9=EFFFF?EEA>B=7?D@?>BF6@B1./<CF6=D?BF?F29<<
@M00200:207:000000000-ALC1F:1:1101:6589:8485 2:N:0:5
TACGCGGGTATCTAATCCCGTTTGCTACCCTAGCTTTCGTGCCTCAGCGTCAGTAGAGACCCAGTAAGCCGCCTTCGCCACCGGTGTTCCTTAGGATATCAACGCATTTCACCGCTCCACCCTAAGTTCCGCTTACCTCTGTCTCACTCAAGCACAGCAGTATCGAGAGCAGTTCCTCAGTTAAGCTGAGGTATTTCACTCCCGACTTGCTGCACCGCCTACGCACCCTTTAAACCCAATTGATCTG
+
CCCCCGGGGGGGGGGGGGGGGGGGGGGGGGGFFGGGGGGGGGGGGGGGGGGGGGGGGGGGGGGGGGGGGGGGGGGGGGGGGGGGGGGGGGGGGGGGGGGGGFGGGGGGGGGGGGGGGGGGGGGFFFGGGGGGGGGGGGGFGGGGGFGFGFGGGGGGGGGGG8EGEFFFFGFFFFFFFFFGFFFFFGFFFFGFFFCEFEFFFB@2/:@DFFEFEFF@FBFFFFF>FFFFFFECC3FF@<6@EE<EBFD
@M00200:207:000000000-ALC1F:1:1101:27757:8496 2:N:0:5
TACGGGGGTATCTAATCCCGTTTGCTCCCCTAGCTTTCGCGCATCAGCGTCAGTGTCGGTCCAGGATGCCGCCTTCGCCACCGGTGTTCCTCCAGATATCTACGCATTTCACCGCTACACCTGGAATTCCACATCCCTCTCCCGCACTCGAGCCCTCCAGTATCGGACGCAGTTCCCAAGTTGAGCCTGGGGATTTCACGTCCGACTAAGAAGGCCGCCTACGCGCCCTTTAAACCCAATTGATCTG
+
CCCCCGGGGGGGGGGGGGGGGGGGGGGGGGGGGGGGGGGGGGGDGGFGGGGGGGGGGGGGGGGGGGGGGGDEGGGGGGGGGGGGGGGGCFGGGGGGGGGG;DGGGGGEDGGGGGGDGGGGGGGFG8DFGGGGGGGGGFGFGGGGGDGFGFGGD9FFGCFGGGFGBEFGFGEFFEFFFFFGFGFFFGFFFFFD<BFEFCA;@;6((7(73.5606@691>?2??>29>79:B4>49@?:(4<>)64<<
@M00200:207:000000000-ALC1F:1:1101:28862:8505 2:N:0:5
TACCGGGGTATCTAATCCCGTTTGCTCCCCTAGCTTTCGCGCATCAGCGTCAGGAAGGGTCAAGTCCGCCGCTTTCGCCACTGGCGTTCCCACCGATATCAACACATTTCACCGCTCCACCGGTAGTTCCGCGGACCCCTATCCCCCTCGAGCAGTGCAGTACTGGGAGCAATTCCACGGTTGAGCCGATGGGATTTCACTTCCAACTTACACCGCCGCCTACGCGCCCTTTACACCCAATTGATCTGCGT
+
CCCCCDBFGGGGGDGGGGGDGGFGGCFFGGGGGGFGGGEGGG>FGGGGGGGGGCFFFCFGGGGGGGGGGGGGG:DFFGGGGGGGG7?FGGCGGDG@FGGGGGGGGGDEFGGGFCE>@FDGGGGCFGFCFGC=?EGDGGD?CFGFCFDAD>EEDDF5;C77:+;CFF6A>CFFFEAFFBD7FGD4)CAA).:5056(;?8C<E8E)/5@ABDAA4.110(62(4((,19(7?0))*14062:4)-.6<))3(
@M00200:207:000000000-ALC1F:1:1101:5945:8506 2:N:0:5
TACGAGGGTATCTAATCCTGTTTGATCCCCACGCTTTCGTGCCTCAGCGTCAATTGCGGATTCGTGAGATGCCTTCGCAATCGGTGTTCTGTGTGATATCTATGCATTTCACCGCTACACCACACATTCCTCCCACGGCATCCGCATTCCAGACTGCCAGTATCAACGGCACGGTAGAGGTTGAGCCCCTAAATTCCACCGCTGACTTAACAGACCGCCTACGCACCCTTTAAACCCAATTGATCTG
+
CCCCCGGGGGGGGGGGGGGGGGGGGGGGGGGGGGGGGGGGGGGGFGFGGGGGGGGGGGGGGGGGGGGGGCEFGGGGGGGGGGGGGGGGGGFGGGGGGF9EGGGGGGGFGFGGGDEGGGG@FDF8CGGGGGGGDEDG8C8BGGCGGFGFCFEC+=DDG8D?DG9C@9DG?CF5:=FFFACFCFAAFC*@BFDAFFF4+9B425A=>B=59CFFBD6=9>@DFDDF;B(6=1465>F5;<DFF?FFF94
@M00200:207:000000000-ALC1F:1:1101:12107:8538 2:N:0:5
TACGAGGGTATCTAATCCTGTTCGCTCCCCACGCTTTCGTGCCTCAGCGTCAGTTTCGGCTCAGCGAGCTGCCTACGCAATCGGGGTTCTTGGTGGTATCTATGCATTTCACCGCTACACCACCAGTTCCGCCCGCCTTAACCGAACTCAAGCCCGTCAGTATCAATGGCAGTTCCAGGGTTGAGCCCTGGGATTTCACCACTGACTTAACGGGCCGCCTACGCACCCTTTATACCCAGTTGATCTG
+
CCCCCEGGGGGGGGGGGGGGGGGGGGGGGGGGGGGGGGGGGGGGGGGGGGGGGGGGGGGGFGGGGGEGGGGGGGGGGGGGGGGGGGGDGGGGGFEFGGGGGFGGGGGGGGGGGCEGGGGGGGGGGGGGGGGGGGGGGGDFGGGDEBGFGFG?FGGGGGGCGFFC6BFFFGFFFFFFFFAGG45/*@AFFFGF=FFEFFFFFFFBEFEC=EF662ABF>;D@F;B69>B:??>9AFFBF18<<DFFA4
@M00200:207:000000000-ALC1F:1:1101:16746:8540 2:N:0:5
TACCAGGGTATCTAATCCCGTTTGCTCCCCTAGCTTTCGCGCCTCAGCGTCAGTATCAGCCCAGTAGCCCGCCTTCGCCTCAGGTGTTCCTCCCGATATCTACGCATTTCACCGCTACACCGGGAATTCCAGCTACCTCTTCTGTACTCTAGCCTGCCAGTATCGGTCGACCCTCCGGGGTTGAGCCCCGGGCTTTCACGACCGACTTAACAAACCGCCTACGCGCCCTTTATACCCAATTGATCTG
+
CCCCCGGGGGGGGGGGGGGGGGGGGGGGGGGGGGGGGGGGGGGGGGGGGGGGGGGGGGGGGGGGGGFGFGGGGGGGGGGGGGGGGGGGGGGGGGGGGGGGGGGGGGGGGGGGGGGGGGGGGGGGDGGGGGGGGGGGGGGFGGGGGFGFGFGGGGGGGGGGGFFGEFFGFGFFFDADFBEGGGFFFGFFFFG>>DABF4C8@B@FBF9;4CFEF6AB;>B?F<0,39>FFFF<A29FBF?B92<ABA<
@M00200:207:000000000-ALC1F:1:1101:8289:8540 2:N:0:5
TACTCGGGTATCTAATCCTGTTTGATCCCCACACTTTCGTGCCTCAGCGTCAGTTGAAGTCTAGTAAGCTGTCTTCACTATCGGTGTTCTTGACGATATCTAAGCATTTCACCGCTACACCGTCAATTCCGCCTACCTCGACTTCACTCAAGTCCTGCAGTATCAATGCCACCCTCCCGGTTAAGCCGGGATATTTCAGCACTGACTTATAGGACCGCCTACGCACCCTTTAAACCCAATTGATCTG
+
CCCCCGGGGGGGGGGGGGGGGGGGGGGGGGGGGGGGGGGGGGGGGGGGGGGGGGGGGGGGGGGGGGGFGGGGGGGGGGGGGGGGGGGGGGGGGGDFGGGGGGGGGGGGGGGGGGGGGGGFGGGGGGGGGGFGGGGGGGGFGGGGGFGFGFGGGGGGGGGGGFFGFFFGFGFFFFFFFFFGGGFFFGFFFFGFFFFFFFFEFDFFFFBCFFF<CFF9==BFDBFFDFFFFFBFFFFF@FFFFFEEFFE
@M00200:207:000000000-ALC1F:1:1101:24586:8542 2:N:0:5
TACTGGGGTATCTAATCCTGTTTGCTCCCCACGCTTTCGCGTCTCAGCGTCAGTACCGTCCCAGCGAGCTGCCTTCGCCATTGGTGTTCCTCCCGATATCTGCGCATTTCACCGCTACACCGGGAATTCCACTCGCCTCTTCCGGACTCTAGCCCGACAGTATCAACCGGCATTCAAGGGTTGAGCCCTTGACTTTCACAGCTGACTTACCGGACCGCCTACACGCTCTTTACGCCCAATTGATCTGACAT
+
CCCCCGGEFFGGGGGGGGGGGGGGGGGGGGGGGGGGGGGGGGGGGGFGGGGGGGGGGGGGGGGGGGEGGGGGGGGGGGGGGGFGGGGGGGGGGGGGGGGGGGGGGGGGGGGGG>EGCGGGGGGGGGGGGGGGGGGGGGGFGGGDG5DDGFGAGGGDDGGGGDFGFAFG4CB>E@FBFFADGGFFFGAFFFG=BAFEFEA?@FFEFFEC)44169>9666:033831?6<AA4<6DEF?:::2<AFAA2)4)
@M00200:207:000000000-ALC1F:1:1101:8377:8567 2:N:0:5
TACAGGGGTATCTAATCCCGTTCGCTCCCCTGGCTTTCGCGCCTCAGCGTCAATACATGGCCAGTGCGCCGCCTTCGCCTCCGGTGTTCCCTGTGATATCTGAGCATTTCACCGCTCCACCACAAGTTCCGCGCACCCCTCCATGATTCTAGTTCCGCAGTATCGAGGCCACTTCGACGGGTGAGCCGCCGGATTTCAACCTTGACTTACGAAACCGCCTACGCGCCCTTTAAACCCAATTGATCTG
+
CCCCCFGGGGGGGGGGGGGGGGGGGGGGGGGGGGGGGGGGGGGGGGGGGGGGGGGGGGGGGGGGGGGGGGGGGGGGGGGGGGGEGGGGGGGGGGGGGGGGGGGGGGGGGGGGGGGGGGGGGGGG@FGGGGGGGGGGGGGFGGGGGFGFGFGGGGGGGGGDDFFGFFFDEGFFFFFBFDEDDGFAFFFFFFG>BF>EFFFFFFFFAEEE3A@6??FBF041:<:>9BFFB?FAF9FFF:BFFFFFFB2
@M00200:207:000000000-ALC1F:1:1101:7093:8568 2:N:0:5
TACTGGGGTATCTAATCCCGTTCGCTACCCTAGCTTTCGTGCCTCAGCGTCAGAAGAGACCCAGTGAGCCGCTTTCGCCACTGGTGTTCCTTAGGATATCAACGCATTTCACCGCTCCACCCTAAGTTCCGCTCACCTCTGTCTCCCTCAAGCACGGCAGTTTTGGCCGCAGTTCCTCGGTTGAGCCGAGGGATTTCACACCCAACTTTCCGCGCCGCCTACGCACCCTTTATACCCAATTGATCTGCGAT
+
CCCCCGGGGGGFGFGGFAEGDFGE:CC:FGF<FGGGGGGG?:@FGGGGGGGGGGGDFGGGGCFEFFFFGGGGEGGGGGGGGGGGGFGGGGGGGGFEGGGGGGGDGGF@FGGGGCE>@GFFFGGGDCFGGGGGGGDGG+D6=DF?FFD9DFGFC=FGDGGGGGBGFF*@BGFFF*+?96*9?DBF*;?/59D5@A?5AEFF2555(::B5.>1?9F9>B>;(:?9(29B0:):<AFFFFFFFFF)44))(-(
@M00200:207:000000000-ALC1F:1:1101:13612:8572 2:N:0:5
TACTAGGGTATCTAATCCCGTTCGCTCCCCTGGCTTTCGTGTCTCAGCGTCAGCGCACTCCCAGTTACCTGTTTTCACCATTGGCGTTCCAAACGATATCTACGCATTTCACCGCTCCACCGTTTGTTCCGGTAACCCCTAAGTGGCTCAAGATCGCCAGTATACCAAGCAGTTCCACGGTTGAGCCGTGGGATTTCACAAGGTACTTAACGACCCGCCTACACACGCTTTAAGCCCAGTTGATCTGAGCT
+
CCCCCGGGGGGGGGGGGGGGGGGGGGGGGGGEFGGGGGGGGGGGFGGGGGGGDGGGGGGGFGGGGGGGGGGGGGGGGGGGFGAFGGGGGGGGGGGGGGGGGGGGGEGGGGGGGEEDEDFGGEFGGGGGGGDGD>DAFGGF?FFECFDFGFFDGFCFDGGGGGFGFFFGFFFFFFFFFFFD;DDFFGFDEFGFFFFFFFCE34@EFCE?44>@DFF>B=9<(3;@@DF;F@F35>F431=@?9CFCCA24()
@M00200:207:000000000-ALC1F:1:1101:8812:8575 2:N:0:5
TACAGGGGTATCTAATCCTGTTTGCTCCCCTTGCTTTCGCAGCTCAGTGTCAGTTACCGGCCAGTGAGGCGCCTTCGCCACTGGTGTTCCTCTCGATATCTACAGATTTCACCCTTACTCCGAGAATTCCCCTCACCTCTCCGGTACTCAAGCTATGTAGTTTCCAATGCAGTTCCAGGGTTGAGCCCTGGGATTTCACACCAGACTTACATAGCCACCTACCTGCCCTTTAAACTCAATTGATCTT
+
CCCCCD>FGEEFCEEFGGD<FGGGGGGGGGGGGGFGFGCGCEGFEEEFFGGGGEGGGGGGGF7FFC<FEG>@FGCFCFGEFG<<FFGG?EDGGGGEEEEGGCFFC8FFCAFG9EGFGF,ADED8=BBEGGGGGG?EFGFFFAE>C>CFF7=A=DGGGG8CCFFGDD9FFG7DD9?DFBBC==?5*=??5;+:@FA*=EFFE5=C)8@@EEF<*<A3>):7@=2=EF=DF(>4?C4+0729<74<:**
@M00200:207:000000000-ALC1F:1:1101:14678:8580 2:N:0:5
TACTAGGGTATCTAATCCTGTTTGCTCCCCACGCTTTCGTGCATGAGCGTCAGTGTTGGCCCAGAAGGCTGCCTTCGCCATTGGTGTTCCTCCACATCTCTACGCATTTCACCGCTACACGTGGAATTCCACCTTCCTCTGCCACACTCCAGCATCGTAGTTTCGAGCGCAATTCCCAAGTTAAGCTCGGGGATTTCACACTCGACTTGCGACGCCGCCTGCGCACACTTTACACCCAATTGATCTG
+
CCCCCGGGGGGGGGGGGGGGGGGGGGGGGGGGGGGGGGGGGGFGFG@FGGGGGCCBFEFF@8BFGGGGGGGGGGGGGGGGG<FGGGGGGA=,?:?EGGGGGGGGGGGGGGGGGGGGGGGGGD8BFFFGGGFGGGFGGCG?6?FG8:DFG5EGDFFFCDFGDCF=03;CBDEF>EFFDFFFFFFFFG?FFFDB)9>EFEFE@@B-<AFDBEA=@>FFFFFF<?B@FFFFFEE?E56;><?<BFA2)44
@M00200:207:000000000-ALC1F:1:1101:27245:8592 2:N:0:5
TACTAGGGTATCTAATCCCGTTTGCTCCCCTGGCTTTCGTGTCTCAGCGTCAGCACACTCCCAGCTACCTGTTTTCACCATTGGCGTTCCAAATGATATCTACGCATTTCACCGCTCCACCATTTGTTCCGGTAGCCCCTAAGTGGCTCAAGACACCCAGTATACCAAGCAGTTCCACGGGTGAGCCGTGGGATTTCACAAGGTACTTAGGCATCCGCCTACACACGCTTTAAACCCAATTGATCTG
+
CCCCCGGGGGGGGGGGGFGGGGGGGGGGGGGGGGGGGGGGGGGGGGGGGGGGGGGGGGGGGGGGGGGGGGGGGFGGGGGGGGGGGGGGGGGGGGGGGGGGGGGGGGGGGGGGGGGGGGGGGGGGGGGGGGDGGGGGFGC?GGGGGFGBFFFF7DGGGEGFGGFGFFFGFGFFFFFFF?EDEGFFDGF>EBGFFFFFFFF58CBEFFFFCA9CEFFEFFF>9BEBBFF=599E44AA@DFFEFFC?C3
@M00200:207:000000000-ALC1F:1:1101:17638:8612 2:N:0:5
TACCAGGGTATCTAATCCTGTTTGATCCCCACGCTTTCGTGCCTCAGAGTCAATATTCGTGTAGCGAGCTGCCTTCGCAATTGGTGTTCTATGTCATATCTAAGCATTTCACCGCTACATGACATATTCCGCTCACCTCCACGGTATTCAAGACAGATAGTATCAACGGCAGTTCCCAAGTTAAGCTTGGGGATTTCACCACTGACTTACCTGCCCTCCTACGCACCCTTTAAACCCAATTGATCTG
+
CCCCCGGGGGGGGGGGGGGGGGGGGGGGGGGGGGGGGGGGGGGGGGGGGGGGGGGGGGGGGGGGGEGGGGGGGGGGGGGGGGGGGGGGGGGGGGGGGGGGGGGGGGGGGGGGGGGGGGGGGGGGGFGGGG?EGGGGGGGFGGGGGFGFGFGFFFGGCGGGGGFGFFFDBDEFFFFFFFFGGGCFFGFFFFFFFFFEFFFFFFFFFFFFFFFFFFCFEFFF:@DAFFAAFBEE?EBFFFFBEBFEEFF
@M00200:207:000000000-ALC1F:1:1101:28536:8614 2:N:0:5
TACGCGGGTATCTAATCCCGTTCGCTCCCCACGCCTTCGCGCCTCAGCGTCAGGTCAGGTCCAGCCAGCCGCCTTCGCCACTGGTGTTCCTCCGGATCTCTACGCATTTCACCACTACACCCGGAATTCCACTGGCCTCTCCCTGCCTCCAGACACGCCATCTCGACGGACCCTCCCCCGTTGAGCGGGGGGCTTTCACCGCCGATGCGCGTGTCCGCCTGCGCGCGCTTTCACCCCAGTTGATCTG
+
CCCCCGGGGDGEGGGGGGGGGGGGGGGGGGGGGGGGGGGGGGGGGGFGGGGGGGGGGCFGCAFFGGGFGGGGGGGGGGDFGGGGGGGGFGGGGEGGGGGGGFGGGGGGGGGGGEGGGGGGGGGGG8FFGGGGGFGGDFGFGGGGGFGFGFG6DGGGCGCDGGAGFFFGFGF??=AE5AFGDGF>FGFB::3)7@F?FFFFFFBBFBFFB?926(>)(4:(:0,1(370(21-))7>>04:4:4<DB2
@M00200:207:000000000-ALC1F:1:1101:3311:8617 2:N:0:5
TACGAGGGTATCTAATCCTGTTCGCTCCCCACGCTTTCGTGCCTCAGCGTCAATCCAGGTCTAGCCAGCTGCCTTCGCAATTGGTGTTCTATGGCATATCTATGCATTTCACCGCTACATGCCACATTCCGCTGACCTCATCCTAATTCCAGCCATGCAGTATCAAAAGCAATTTTACGGTTGAGCCGCAAACTTTCACTCCTGACTTACATAGCCGCCTACGCACCCTTTAAACCCAATTGATCTG
+
CCCCCGGGGGGGGGGGGGGGGGGGGGGGGGGGGGGGGGGGGGGGGGCFGGGGEGFGFFGGGGGGGGGGGGGGGGGGGGGGGGGGGGGGGGGGCDFGGGGFGGFGGGGGGGGGGGGDGGGGGFE=AEGGGGGEDGGGGGGBFG,2CFGFGFGGGFFGDGGF+=7FFFFGFGFFFEB9D+?DGG5:?FF5AED5CFFFFFFF@C*8A@AEF@8@A@F@A):>FDAF2>@@FFFC?EFFDFFFF<39;34
@M00200:207:000000000-ALC1F:1:1101:7153:8620 2:N:0:5
TACTGGGGTATCTAATCCTGTTTGATACCCACACTTTCGAGCATCAGTGTCAGTTGCAGTCCAGTGAGCTGCCTTCGCAATCGGAGTTCTTCGTGATATCTAAGCATTTCACCGCTACACCACGAATTCCGCCCACCTCTACTGTACTCAAGACTGACAGTATCAACTGCAATTTTACGGTTGAGCCGCAAACTTTCACAACTGACTTACCAGTCCACCTACGCTCCCTTTAAACCCAATTGATCTG
+
CCCCCGGGGGGGGGGGGGGGGGGGGGGGGGGGGGGGGGGGFGGGGGGGGGGGGGGGGGGGGGGGGGGGGGGGGGGGGGGGGGGGGGGGGGGGGGGGGFFDFGGGGGGGGGGGGGGGGGGGGGGGGGGGGGGGGGGGGGGFGGGGGFGFGFGGGGGGDDFGGGFGFFFGFGFFFDFFFF>@EGEFFGFFFBGBF?8@FEFF@=EE@@C@EEFFFF58A@@C0:A=AAF9>B:6A**8>92>C>EE474
@M00200:207:000000000-ALC1F:1:1101:24998:8626 2:N:0:5
TACGGGGGATCTAATCCTGTTCGCTCCCCACGCTTTCGCGTCTCAGCGTCAGTACCGTCCCAGAGAGCTGCCTTCGCCATTGGTGTTCTTCCTGATATCTGCGCATTTCACCGCTACACCAGGAATTCCACTCTCCTCTTCCGGACTCTAGCCATGCGGTTTCCGTCGACGTCTGGAGGTTAAGCCTCCAGTTTTCACAACGGACCTGCTTGGCCGCCTACACGCTCTTTAAACCCAATTGATCTG
+
CCCCCGGGGGGGEFFFG@FGGDGGGGGFGCFGGGGGGGGGGGGFGFGGGGGGGGGFGDFDGGGGGGEGGGGGGGGGGGGGGGFGGGGGGFGGFGGCGGGGGGDGGGEFDFGGGGCDGFGGGGED=FGGCCEDDCFGGGGFGFDGCDDFGF7FFFCFCGDGGGFG>CF9AG>>DBF4+;3?FG8CBFFFF;DFFFFEFEAED9967@FFD@EF?@A00;<??(4<6(:8AAFB28FF?0453):<94
@M00200:207:000000000-ALC1F:1:1101:3227:8629 2:N:0:5
TACTGGGGTATCTAATCCCGTTTGCTCCCCTAGCTTTCGCGCCTCAGCGTCAGTATTGGGCCAGATGAGCGCCTTCGCCACCGGTGTTCCTCCTGATATCTACGCATTTCACCGCTACACCAGGAATTCCCTCATCCTCTCCCATACTCAAGCCAAGCAGTTTGGGATGCAGGTCCCCGGGTGAGCCGGGGCATTTCACATCCCACTTACCTGACCGCCTACACGCCCTTTAAACCCAGTTGATCTG
+
CCCCCGGGGGGGGGGGGGGGGGGGGGGGGGGGGGGGGGGGGGGGGGGGGGGGGGGGGGGGGGGGGGGGGGGGGGGGGGGGGGGGGGGGGGGGGGGGGGGGGGGGGG7FGGGGGDDGGGGGGGGGGGFGGGGGGGGGGFGFGGGGGFGFGFGGFGFFFGGCDFFGB5FFBGFFFBFFFFEGGGEFFGFFF>GFFFFFAEFFEFFFEFDFFFFEFFFFFFFFFFFFFF;>FDFEEFFFF??7>AFAFBD
@M00200:207:000000000-ALC1F:1:1101:28724:8643 2:N:0:5
TACTGGGGTATCTAATCCTGTTTGCTCCCCACGCTTTCGTGCCTGAACGTCGGTGCTGGTCCAGGAAGCCGCTTTCGCCACTGATGTTCCTTCCGATATCTACGCATTTCACCGCTACACCGGAAATTCCGCTTCCCTCTACCGCACCCTAGCTATTCAGTCTCGAATGCAATTCCCAGGTTGAGCCCGGGGCTTTCACATCCGACTTAAATAACCGTCTACGCACGCTTTAAACCCAATTGATCTT
+
CCCCCFGDGGGGGGGGGGGGGGGGGGGGGGGGGGGGGGGGFGGGGGGGGGGGGGGGGGGGGGGGGGGFGFGGFGGGGGGGGGGGGFGGGGGGGCGCG>EGGGGGGGGGGGGGGGGGGGGGCBCEGGGGGGGGGGGGGGGFGGGGGFG?DF8DGGFGGGGFGGFGFFFGF81<ACFF?5A@FG*;6FFC>5;?=EFFFFF?5@0/592@EE)9?EFFBF?@@<@B099B<01)))0<::?<F222-))
@M00200:207:000000000-ALC1F:1:1101:22472:8649 2:N:0:5
TACGCGGGTATCTAATCCTGTTTGCTCCCCACGCTTTCGCATCTCAGTGTCAGTAATGGTCCAGTGAGCCGCCTTCGCCACTGTTGTTCCTCCAGATATCTACGAATTTCACCTCTACACCTGGAATTCCGCTCACCTCTCCCATACTCCAGCCTAGCAGTATCCAATGCACTTCCCGAATTGAGTCCGGGGCTTTCACATCAGACTAACTAAGCCACCTACATGCGCTTTAAACCCAATTGATCTG
+
CCCCCGGGGGGGGGGGGGGGGGGGGGGGGGGGGGGGGGGGGGGGGGGGGGGGGGGGGGFFGGGGGGDGGGGGGGGGGGGGGGGGGGGGGGGGGGGGGGGGGGGGGGGGGGGGGGGGGGGGGGGGFGGGGGGGGGGGGGGFGGGGGFGFGFGCGGGGGGGGGGFGFFFGFGFFFEFFFFFCEGFFFGFFEFGFABFEFFFFFFFBEFFFFEEFF=A>B3@DFFFFCE@DBF?C)6;F0;=@<=FCCCC
@M00200:207:000000000-ALC1F:1:1101:23463:8661 2:N:0:5
TACTAGGGTATCTAATCCTGTTTGCTCCCCACGCTTTCGTGCCTCAGCGTCAATCAAAGCCCAGTAAGCTGCCTTCGCAATCGGTGTTCTATGACATATCTAAGCATTTCACCGCTACATGTCACATTCCGCCTACCTCAACCTGATTCAAGCTACGCAGTATCAATCGCACTTCCTTCGGTTAAGCCGAGGTATTTCACAACTGACTTACATAGCCGCCTACGCACCATTTAAACCCAGTTGATCTG
+
@CCCCFGGGG@EGFGG<FGFFFEGGGGFGGFGGECEGGGGGGFGGGFGGGGGGGGGGGDGGGFGGGCGGGGGFGDGGGGGGGGGGGGGGGFGGGGFGGDGGGGGGD9;CEGGFEGC>FGFCGGFGGGGGGGGGED?FCFDDGGGGFGFGFFFCGGGG>DGGGFFFFDF?FEFFDFFFFFGGGFBFGFFDDGFFFF*?=FECFFFFFFACEEFEFFE3>):99BF9>@@(*98?CFF>@=<ECC<CF?E
@M00200:207:000000000-ALC1F:1:1101:4526:8667 2:N:0:5
TACCGGGGTATCTAATCCTGTTTGCTCCCCACGCTGTCGCGCCTCAGTGTCAGCAACGGCCCAGCCGACTGCCTTCGCCATCGGTGTTCTTCCCGATCTCTACGCATTCCACCGCTACACCGGGCATTCCATCGGCCTCTACCGTGCTCAAGCCGTGCAGTCTCGGAGGCAGCGCTGCGGTTGAGCCGCAGCATTTCACCCCCGACTTACACAGCCCCCTACGCGCCCTTTATACCCAATTGCTCTG
+
CCCCCGGGGEGGGFFGGGGGGGCGGGGGGGGGGGGCGGGGCFCEGGG<FGGGCCF<F++++6BF@<C:FGEGGGGGGGGBFAFEGCFGGFF9,,+@FFGGGGBFGEGGGGGGGGG8CGGGDC+B+@8FF,@8D==E>CG*6,@++3+3BFC<C+*;*A*+5*1B5**4@D>D*(?5/8):EGEFA<=>3./:(;6?F3FA(6>19B;:44)8?1>?((4962<>2;;99:44)-1@??:1>2)66))
@M00200:207:000000000-ALC1F:1:1101:27152:8673 2:N:0:5
TACGCGGGTATCTAATCCTGTTCGCTCCCCACGCTTTCGCGTCTCAGCGTCAGTACCGTACTAGAGAACCGCCTTAGCCACGGGTGTTCTTCCTGATATCTGCGCATTTCACCGCTACACCAGGAATTCCATTCTCCTCTTCCGGACTCTAGCCAGACGGTTTCCATCGACGTCTAGAGGTTAAGCCTCTAGTTTTCACAACGGACCTGTCTGGCCGCCTACACGCTCTTTATACCCAGTTGATCTG
+
CCCCCGGGGGGFGGGGGGGGGGGGGGGGGGGGGGGGGGGGDFGDGGGFGGGGGGG9@FGGGGGGGGGFGAGGGGDGFGGGFGGGGDFEGGGGGGGGGGGGDFGGGGGGFGGGGGGGGGGGGGGGGFDFGGGCDGGGGGF98@DDGDGFGFGGFFG6CFGGGDEFFFFG>D>9BA4FF6AGGGFFFG;AAFFBCFAEFFFFE>01(3433>4CE@F;0(6303(4:>(4272454?F().:D)54944
@M00200:207:000000000-ALC1F:1:1101:11043:8685 2:N:0:5
TACGGGGGTATCTAATCCTGTTTGCTCCCCACGCTTTCGCGTCTCAGCGTCAGTACCGTCCCAGAGAGCCGCTTTCGCCACGGGTATTCCTCCTGATATCTGCGCATTTCACCGCTACACCAGGAATTCTACTCTCCTCTTCCGGACTCTAGCCAGATGGTTTCCGCCGACATCTCGAAGTTGAGCCTCGAGTTTTCACAGCAGACCTCCCTGGCCGCATACAAGCTCTTTATACCCAGTTGATCTG
+
-<CCCEG>F7AF9<E9FGGGG<FFEFEE,:CFGGC@DD,CE@G:FG9FG@CFGGGCCFGCGGGGGGGGFGGGDCGG:F=:BFEC>F<,E9AA?E<9?EFAA=<FGGE?E;EGE4=C6@EGGCFGFFDEF:=ACFGGFGGFGA@CC5@A6+@:?CFF*E7*=DAGF>*CBG>BAEFFFF4C7:BAF46AAE*8).;)A?+<;7;;;;@E)6;;E05231(,:>?)5,8)4).)44==?21:ABA26<B
@M00200:207:000000000-ALC1F:1:1101:14350:8693 2:N:0:5
TACTGGGGTATCTAATCCTGTTTGCTCCCCACGCTTTCGCGTCTCAGCGTCAGTACCGTCCCAGCGAGCTGCCTTCGCCATTGGTGTTCCTCCCGATATCTGCGCATTTCACCGCTACACCGGGAATTCCACTCGCCTCTTCCGGACTCTAGCCCGACAGTATCAACCGGCATTCAAGGGTTGAGCCCTTGACTTTCACAGCTGACTTACCGGACCGCCTACACGCTCTTTAAACCCAATTGATCTG
+
CCCCCGGGGGGGGGGGGGGGGGGGGGGGGGGGDGGGGGGGGGGGGGGGGGGGGGGGGGGGGGGGGGGGGGGGGGGGGGGGGGGGGGGGGGGGGGGGGGGGGGGGGGGDGGGGGGGGGGGGGGGDEGGGGGGGGGGGGGGFGGECCDGEGFGEGFGGGGGGGGFGFFFGFGDEFFFF>AFDGGFFFGFFFFFAEFFCFE=57(;=@DFFCE3;@6:@F>>B?<B:11,2<BA9BA?@(43?B<<>--)
@M00200:207:000000000-ALC1F:1:1101:20489:8710 2:N:0:5
TACGCGGGTATCTAATCCCGTTTGCTCCCCACGCTTTCGCGCCTCAGCGTCAGGAATTGCCCAGAGACCCGCCTTCGCCACCGGTGTTCCTCCCGATCTCTACACATTTCACCGCTACACCGGGAATTCCAGTCTCCTCTGCAATCCTCAAGAACAGCAGTATCGATCGACGTTCCTCGGTTCAGCCGAGGGATTTCACGACCGACTTGCCATCCCGCCTACGCGCCCTTTAAACCCCGTTGATCTG
+
CCCCC@:@@CGGGAEFD,CC6C,8E<FFFGGEGDGDF<FEEEDEEEFFGGFGEGFGFGGCFGGGGFGGGGGGFF7A=EGCCF7FGG=CCGCFFGGE@FFFGFGFFDC@AEFFGGDD8FEFDCCG==8=DADF9D=EDFFFGGD8FFF+?59E+=CFC609:=>7@*;F?CD49>>9BA?D?D);=CF>)8:>75;<:CF;(1,4(91(-:34>>5?:09((((--42;2()-)-/7:3-(.2(.4))
@M00200:207:000000000-ALC1F:1:1101:8873:8711 2:N:0:5
TACAAGGGTATCTAATCCTGTTTGATCCCCACGCTTTCGTGCATCAGCGTCAGTCATGGCTTGGCAGGCTGCCTTCGCAATCGGGGTTCTGCGTGATATCTAAGCATTTCACCGCTACACCACGCATTCCGCCTGCCTCAAACATACTCAAGCCTCCCAGTTTCAACGGCAATTCTATGGTTGAGCCACAGACTTTCACCGCTGACTTAAAAGGCCGCCTACGCACCCTTTAAACCCAGTTGATCTG
+
[truncated: 99,538,821 more chars]
