# Supplementary material for: Responses of rhizosphere soil bacteria to 2-year tillage rotation treatments during fallow period in semiarid southeastern Loess Plateau
Source: PeerJ. 2020 May 5;8:e8853. doi: 10.7717/peerj.8853 (PMC7207221; doi:10.7717/peerj.8853)
Supplement: Supplemental Information 46 [file peerj-08-8853-s046.gz › G3'L2.R2.fastq]

@M00200:207:000000000-ALC1F:1:1101:17317:2869 2:N:0:5
TACTGGGGTATCTAATCCTGTTTGCTCCCCACGCTTTCGTGCATGAGCGTCAGTGCAGGCCCAGGGGATTGCCTTCGCCATCGGTGTTCCTCCGCATATCTACGCATTTCACTGCTACACGCGGAATTCCATCCCCCTCTGCCGCACTCCAGCGATGCAGTCACAAATGCAGTTCCCAGGTTAAGCCCGGGGATTTCACACCTGTCTTACATCACCGCCTGCGCACGCTTTAAACCCAATATGTCTG
+
CCCCCGGGGGGGGGGGGGGGGGGGGGGGGGGGGGGGGGGGGGGGGGGGGGGGGGGGGGGGGGGGGGGGGGGGGGGGGGGGGGGGGGGGGGGGGGGGGGGGGGGGGGGGGGGGGGGGGGGGDEGGGGGGGGGGGGGGGGGBFDGGGFGFGFGGGGGGGGGGGGFGFF6:AFCCFEFFFFFGFGCFFFFFEFGEBFF@FFCEF>=BEBCEEFFFFFF;DF024;>((.79:1?A<4FF6<6(2-6<<>B
@M00200:207:000000000-ALC1F:1:1101:17352:2874 2:N:0:5
TACTGGGGTATCTAATCCTGTTTGCTCCCCTAGCTTTCGTGCCTCAGTGTCAGGAGTTTTCCAGGGACTCGCCTTCGCCACTGGTGTTCTACTTGATATCTACGCATTTCACCGCTACACCTGGAATTCTGCATCCCTCTCCCGAATTCAAGCCATCCAGTATCCGACGCAGTTCCAAGGTTCAGCCTTGGGATTTCACGTCGGACTTAGTTGGCCGCCTACGAGCCCTTTAAGCCCAATATGTCTG
+
CCCCCGGGGGGGGGGGGGGGGGGGGGGGGGGFGGGGGGGGGGGGGGG<FGGGGGCEGGGGGGGGFEGGDGGGCFGGGGGG@FGGFCGGGGGGG;FGGFFGGGGGGGGGGGGGGGGGGGGGGGFFFFGGGGGGDDFCGGGFGFGGGFG?@FFD8DFDCFFGGGFCD?>CEGFFFFDFF7FF?D+<DG?6FFGA=FACFFF505858===4;A7;BF3/>@DFF222@(/05;4);8;??0;E<EEEEE
@M00200:207:000000000-ALC1F:1:1101:6502:4605 2:N:0:5
TACTAGGGTATCTAATCCTGTTCGCTCCCCACGCTTTCGTGCCTCAGCGTCAATATAGGTCTAGCCAGCTGCCTTCGCAATTGGTGTTCTATGGCATATCTATGCATTTCACCGCTACATGCCACATTCCGCTGACCTCATCCTAATTCTAGCACAGCAGTATCAAAAGCAATTTTACGGTTGAGCCGCAAACTTTCACTCCTGACTTACTGCGCCGCCTACGCACCCTTTAAACCCAATATGTCTGAGCT
+
CCCCCGGGGGGGGGGGGGGGGGGGGGGGGGGGGGGGGGGGGGGGGGGGGGGGGGGGGGGGGGGGGGGGGGGGGGGGGGGGGGGGGGGGGGFGFGGGGGGGGGGGGGGGGGGGGDGGGG?FGFGGGGGGGGGGGGGGGGGFGGGGG?FFGFGGGGGGGGGGGGFGFFFADGFFFFFFFFECEDFFFGBEEFDADFFEFFFFBDFEFEEFFFFEE>E5@BB=9=2>@@FDFF:E*4AF=7783<?/6?E36()
@M00200:207:000000000-ALC1F:1:1101:11052:7112 2:N:0:5
TACGCGGGTATCTAATCCCGTTTGCTCCCCACGCTTTCGCGCCTCAGCGTCAGGAAATGCCCAGAGACCCGCCTTCGCCACCGGTGTTCCTCCCGATCTCTACACATTTCACCGCTACACCGGGAATTCCAGTCTCCTCTGCATCCCTCAAGAACGGCAGTATCAGCCGACGTTTCTCGGTTGAGCCGAGAGATTTCACGACTGACTTGCCATCCCGCCTACGCGCCCTTTAAACCCAGTATGTCTG
+
CCCCCGGGGGGGGGGGGFGGEGGGGGGGGGGGGGGGGGGGGCEDGCEGGCECCGGGGGGGGGGGGGGGGGDFGGGGGG7CFGGGGGGGGFGG?FGGFGGGGGFFFFEEGGGGGGGGGGGFGGGGGGGGGGGAFGGFGGGFGGGGGFC57?FFCCFGGGGDFGFGFFFGFGFEBFFFFFF4:4?4AGFBBFGFFCFEFEC=?9;@F8ADA<>2>?F1619(2229(,(47()65<=)(142<A9-426
@M00200:207:000000000-ALC1F:1:1101:20551:7438 2:N:0:5
TACGCGGGTATCTAATCCTGTTCGCTCCCCATGCTTTCGCTCCTCAGCGTCAGGTCATGCCCAGAGAACCGCCTTCGCCACCGGTGTTCCTCCGGATATCTACGCATTTCACCGCTACACCCGGAATTCCGCTTCCCTCTCCCGAACTCAAGCCAAGCAGTTTCCCGTGCCATTCCTCAGTTGAGCCGAGGGATTTCACACGGGCCTTACCAGACCGCCTACGCGCCCTTTACACCCAGTATGTCTG
+
CCCCCGGGGGGGGGGGGGGGGGGGGGGGGGGGGGGGGGGGGGGGGGGGGGGGGGGGGGGGFGGGGGGGGGGGGGGGGGGGGGGGGGGGGGGGGGGFGGGGGGGGGGGGGGGGGGGGGGGGGGGGDGFFGGGGGGGDFGGFGGGGGFGFGFGGGGGFGGGGGGFGFFFGDGFFFFFFFFFGGGFFFGF>)?CEFFF@FFFFFFF>(.7EEFFF8?F?B>BFFFFFFFFF9??ABFBF>?B>FFFFFFA
@M00200:207:000000000-ALC1F:1:1101:14555:7818 2:N:0:5
TACAAGGGTATCTAATCCTGTTTGCTCCCCACGCTTTCGCGCCTCAGCGTCAGTTCCGGTCCAGTGAGCCGCCTTCGCCACTGGTGTTCCTCCCAATATCTACGCATTTCACCGCTACACTGGGAATTCCACTCACCTCTCCCGGTCTCAAGCCCAGCAGTCTGACAGGCAGTTCCTCGGTTAAGCCGAGGGATTTCACCCGTCACTTGCCAGGCCGCCTACGCGCCCTTTAAACCCAATATGTCTG
+
CCCCCGGGGGGGGGGGGGGGGGGGGGGGGGGGGGGGGGGGGGGGGGGGGGGGGGGGGGGGGGGGGGGGGGGGGGGGGGGGGGGGGGGGGGGGGGGGGGFGGGGGGGGGGGGGGGGGGGCGGGGGGFGGGGGGGGGGGGGFGGGDGFGDFFGGGGGGGGGFGGFGFFFGFGFFFFFFFFFGGGFFFGFFFEGFFFFFFFFF=@DFFFFFFFFFFFF<@FF?@DFB@;69;F:9<)9@?<?:0>D4>AB
@M00200:207:000000000-ALC1F:1:1101:22558:8277 2:N:0:5
TACCCGGGTATCTAATCCCGTTCGCTCCCCACGCCTTCGCGCCTCAGCGTCAGGGTCGGCCCAGCTGGCCGCCTTCGCCACGGGTGTTCCGCCTGATCTCTACGCATTTCACCACTACACCAGGCATTCCACCAGCCCCTACCGCCCTCAAGCGGTGCGGTCCCCGACGACCCTCCCCGGTTGAGCCGGGGGCTTTCACGCCGGGCCAGCACCGCCGCCTGCGCGCCCTTTACACCCAGTATGTCTGAGCT
+
CCCCCGGGGGGGGGGGGGGGGGGGGGGGGGGGGGGGGGGGGGGGGGGGGGGGGGGGGGGGGGGGGGGGGGGGGGGGGGGGGGGGGGGGGGGGGGGGGGFGGGGGGGGDGGGGGGG?DGFFGGFCGGGGGGGGGGGGGGGFGGGGG5CEGFGFGGGD5CGG4>BFFFFGFGFFF@FFFFFGGGFFFGFF>>GFFFFBFFF?6:9;BB0(3?7036:>BF>1?B>FF>>>9B:4))*8>B6?24-444<4A()
@M00200:207:000000000-ALC1F:1:1101:13639:8683 2:N:0:5
TACACGGGTATCCAATCCTGTTTGCTCCCCACGCTTTCGCGTCTCAGCGTCAGTAACGTCCCAGCGAGCTGCCTTCGCCATAGGTGTTCCTCCCGATATCTGCGCATTTCACCGCTACACCGGGAATTCCACTCGCCTCTTCCGAACTCTAGTCCGACAGTATCGGTCGGCATCCCAGGGTTGAGCCCTGGGCTTTCACAACCGACTTACCGGACCGCCTACACGCTCTTTACACCCAATATGTCTGAGCT
+
CCCCCGGGGGGGGGGGGGGGGGGGGGGGGGGGGGGGGGGGGGGGGGGGGGGGGGGGGGGGGGGGGGDGGGGGGGGGGGGGGGGGGGGGGGGGGGGGGGGGGGGGGGGGGGGGGGGGGGGGGGGGGGGGGGGGCFGDGGGFGGGGGFGFGFGFGGGGDGCCGGFGFFFGFGD?EFFFFFFDGGFFFGFFFF*=?AFFFFFFFFF999BDEEFFFFFBFFFFF?><?>0<?FFA)<FFFF6??AFFAFBB)()
@M00200:207:000000000-ALC1F:1:1101:9626:8936 2:N:0:5
TACGCGGGTATCTAATCCTGTTTGCTCCCCACGCTGTCGCGCCTCAGTGTCAGCAACGGCCCAGCAGAACGCCTTCGCCACTGGTATTCTTCCCGATCTCTACGCATTCCACCGCTACACCGGGAATTCCATCTGCCCCTACCGTGCTCTAGCCCGCCAGTCTGATCGGCAGCCCCGGAGTTGAGCCCCGGGATTTCACCAACCACTTAACGGGCCACCTACGCGCCCTTTAAACCCAATATGTCTG
+
CCCCCGGGGGGGGGGGGGGGGGGGGGGGGGGGGGGGGGGGGGGGGGGGGGGGGGGGGGGGGGGGGGGGGGGGGGGGGGGGGGGGGGGGGGGGGGGGGFGGGGGGGGGGGGGGGGGGGGGG?8CGCGGGGGGGGGGGGGGFGGGGGFGFGFGGGGGGGGGDGGFGFABGBGFEEDEFE>DCEGFAFGFFFFGF>EFFFFFFFF?:?FF<9BFFFFEFF6:?FFF>>FFFBF):>9=@B?6:7<A<<<A
@M00200:207:000000000-ALC1F:1:1101:4515:8990 2:N:0:5
TACGAGGGTATCTAATCCCGTTTGCTCCCCACGCTTTCGCGCCTCAGCGTCAGTACCAGTCCAGTGAGCCGCCTTCGCCACTGGTGTTCCTCCCAATATCTACGCATTTCACCGCTACACTGGGAATTCCACTCACCTCTCCTGGTCTCAAGCCAAACAGTCTGGAAGGCAGTTCCTCGGTTAAGCCGAGGGATTTCACCTTCCACTTGACTGGCCGCCTACGCGCCCTTTAAACCCAATATGTCTG
+
CCCCCGGGGGGGGGGGGDFGFGGGGGGGGGGEGGGGGGGGGGGGGGGGGGGGGGGGGGGGGGGGGGGGGGGGGGGGGGGGGGGGGGGGGGGGGGGGGGGGGGGGGGGGGGGGGGGGGGGGGGGCFGGGGGGGFGGGGGGFGGGFGDFFGFGGGGGGGGGGGGFGFFFGFGFDFFFFFFFD7DEFFGFEDFGFFFFE>>FEE@EFE=45:EFFF=F>@BFFFF0>;>F;F@8C<)2=6?1:?<69>DF
@M00200:207:000000000-ALC1F:1:1101:12895:8997 2:N:0:5
TACGAGGGTATCTAATCCTGTTTGCTCCCCACGCTTTCGCGCCTCAGCGTCAGTACCAGTCCAGTGAGCCGCCTTCGCCACTGGTGTTCCTCCCAATATCTACGCATTTCACCGCTACACTGGGAATTCCACTCACCTCTCCTGGTCTCAAGCCATGCAGTCTGACAGGCAGTTCCTCGGTTAAGCCGAGGGATTTCACCCGTCACTTGCAAAGCCGCCTACGCGCCCTTTAAGCCCAATATGTCTG
+
CCCCCGGGGGGGGGGGGGGGGGGGGGGGGGGGGGGGGGGGGGGGGGGGGGGGGGGGGGGGGGGGGGGGGGDGGGGGGGGGGGGGGGGGGGGGGGGGGGGGGGGGGGGGGGDGGGGGGGGGGGGGGGGGGGGGGGGGGGGFGFGGGFFFGFGFGGGGFGGDFFFFFFFGFGFEBEFFFFEGGGFFFGF5BED5)/9BFFFFF=DFDDF?@EEFEEF2@FB@?DD@F>BF1=FEF98A@FF::>A5)).
@M00200:207:000000000-ALC1F:1:1101:8811:9458 2:N:0:5
TACGCGGGTATCTAATCCTGTTTGCTCCCCACGCTGTCGCGCCTCAGCGTCAGTACTGGCCCAGTCGACCGCCTTCGCCACCGGTGTTCCTCCTGATATCTGCGCATTTCACCGCTACACCAGGAATTCCAGTCTCCCCTACCGAACTCTAGCCTGCCCGTATCGACTGCAGACCCGCAGTTGAGCCACGGGATTTCACAGTCGACGCGACAAGCCGCCTACGAGCTCTTTACACCCAGTATGTCTGCGAT
+
CCCCCGGGGGGGGGGGGGGGGGGGGGGGGGGGGGGGGGGGGGGGGGGGGGGGGGGGGGGGEFGGGGGGGGGGGGGGGGGGGGGGGGGFGGGGGGGFGGGGGGGGGGGGGGGGGGGGGGFGGGGGGGGGGGGGGGGFGCDFGGGDGFGFGFGFFGGFGGGDGDFGFFFGDGFAFBFFFDEC=FACAGFFF>GF?>FEFECE<EF@DBFBF>F9>15:999?F?306B9?<2<6AFF?>(43:926:))),4,
@M00200:207:000000000-ALC1F:1:1101:2194:10684 2:N:0:5
TACGCGGGTATCTAATCCCGTTTGCTCCCCACGCTTTCGTGCCTCAGCGTCAGAACAAGCCCAGCGGCCTGTCTTCACCTTTGGCGTTCCGATAGATATCAACGCATTTCACCACTCCACCTATCGTTCCGGCCGCCCCTACTTGTCTCGAGACGTGCGGTTCGCCGTGCAATTCCCCGGTTGAGCCGAGGGCTTTCACACGACGCCTGCACATCCGCCTACGCACGCTTTAAACCCAATATGTCTG
+
CCCCCGGGFGGGGGGGGGGGGGGGGGGGGGGGGGGGGGGGGGGGGGGGGGGGGGGGGGGGGGGGGGGGGGGFGGGGGGGGGGGGGGGGGGGGGGGFGGGGGGGGGDECDFFGGGFCGEGGGGGGGGGGGGGDC@>E@DDFGGGGGFGFGFGCDGGGDGGCGGFGFFFGBGFFFFFFFFFGGGFF49A>:B:BF457?AFB?;B1>661<F?FFFF?BFFFFBBFFFBFF(-4<AF?:B((,6<<<<A
@M00200:207:000000000-ALC1F:1:1101:11366:10694 2:N:0:5
TACTGGGGTATCTAATCCTGTTTGCTCCCCACGCTTTCGTGCATGAGCGTCAGTGTTATCCCAGGGGGCTGCCTTCGCCATCGGTATTCCTCCACATCTCTACGCATTTCACTGCTACACGTGGAATTCTACCCCCCTCTGACACACTCTAGCCGTGCAGTCACCAATGCAATTCCCAAGTTAAGCTCGGGGATTTTACATCGGTCTTGCACAACCGCCTGCGCACGCTTTAAACCCAATATGTCTG
+
CCCCCGGGGGGGGGGGGGGGGGGGGGGGGGGGGGGGGGGGGGGGGGGGGGGGGGGGGGGGGGGGGGGGGGGGGGGGGGGGGGGGGGGGGGGGGGGGGGGGGGGGGGGGGGGGGGGGGGGGGGGGDGGGGGGGGGGGGGGFGGGGGFGFGFGGGFGGDGGDGGFGFFBGFGFFFEFFFFFGGGFFFCFFFE5>BFFFF?>AEE=DA=DFEEEF=@DFFFB@@FF;>@19D?DFEEFFF:<70<AAABB
@M00200:207:000000000-ALC1F:1:1101:6724:10984 2:N:0:5
TACAGGGGTATCTAATCCCATTCGATACCCTGGCTTTCGTGTTTCAGCGTCAGGTATGCGCCAGTGAATTGCCTTCGCTTTTGGCGTTCCCCACGATATCAACGGATTTCACCCCTACACCGTGAGTTCCATTCACCTCTCGCACCCTCCTAGTTATGCCGTTTCCCATGCGGATCTGTCGTTAAGCGACAGGCTTTGACATGAGACTAACATTACCGCCTACACACCCTTTAAACCCAGTTTGTCTG
+
CCCCCGGGGGGGGGGGGGGGGGGGGGGGGGGGGGGGGGGFGGGGGGGGGGGGGGGFGGGGGGGGGGGGGGGGGGGGGGGGGGGGGGGGGGGGGGGGGGGGGGGGGGGGGGGGGGEGGGGGGDGGDGGGGGGGGGFGGGFFGEDCGEG?GFGGGGGDGFGFGCBGFFFGFFFFDADFFFFGGGFF>GFFFFGFFFFFFFFEFF3AEFE=EFFFFFACE?@@96=@@E;66:@;EFFFD;@DF))1,9CE
@M00200:207:000000000-ALC1F:1:1101:24415:12030 2:N:0:5
TACTCGGGTATCTAATCCCGTTCGCTCCCCTGGCTTTCGTGTCTCAGCGTCAGCATGCTCCCAGTCGTCTGTTTTCACCATTGGCGTTCCAAACGATATCTACGCATTTCACCGCTCCACCGTTTGTTCCGACGACCCCTAAGCAGCTCAAGACCGCCAGTATACCGAGCAGTTCCACGGTTGAGCCGTGGGATTTCACAAGGTACTTAACAGTCCGCCTACACACGCTTTACACCCAATATGTCTG
+
CCCCCDGGGGGGGGGGGGGGGGGGGGGGGGGGGGGGGGGGGGGGGGGGGGGGGGGGGGGGGGGGGGGGGGGFGGGGGGGGGGGGGGGGGGGGGGGGGGGGGGGGGGCFGGGGGCGDGFGGGGGGGGGGGGGGGGGEGGGFGGGGGFGFGFGGGGGGGGGDGGFGFFFGFGFFFFFFFFADC>?FFGFFFFGFFFFFFEFFFFF@EF??EEFFFCF;?F;<D@E@F@09;DF9CFF@>B:??DFFF<D
@M00200:207:000000000-ALC1F:1:1101:6494:12349 2:N:0:5
TACGGGGGTATCTAATCCTGTTTGCTCCCCACGCTTTCGCGTCTCAGCGTCAGTACCGTACTAGAGAACCGCCTTAGCCACGGGTGTTCTTCCTGATATCTGCGCATTTCACCGCTACACCAGGAATTCCATTCTCCTCTTCCGGACTCTAGCCAAACGGTTTCCATCGACGTCTAGAGGTTAAGCCTCTAGTTTTCACAACGGACCTGTCTGGCCGCCTACACGCTCTTTACACCCAGTATGTCTG
+
CCCCCGGGGGGGGGGGGGGGGGGGGGGGGGGGGGGGGGGGGGGGGGGGGGGGGGGGGGGGGGGGGGGGGGGGGGGGGGGGGGGGGGGGGGGGGGGGGGGGGGFGGGGGGGFFGGGGGGGGGGGGGGGGGGGGGGGGGGGFGGGGDFGFGFGGGCGGGGGGGGFGFFFGDCEEDFFFFFFGGFFFFDFFFFGFFFFFFFFFFDFBF>BDFFFFC@F06@>?8:???;:?BFF92>F?>??>2A>AFAF
@M00200:207:000000000-ALC1F:1:1101:29200:12874 2:N:0:5
TACGAGGGTATCTAATCCTGTTCGCTCCCCACGCTTTCGCTCCTCAGCGTCAGTATCGGCCCAGAGACCCGCCTTCGCCACCGGTGTTCCTCCTGATATCTGCGAATTTCACCGCTACACCAGGAATTCCGATCTCCCCTACCACACTCTAGCTAGCCCGTATCGAATGCAGACCCGAGGTTAAGCCTCGGGCTTTCACATCCGACGTGACAAGCCGCCCACGGGCTCTTTACACCCAGTATGTCTGAGA
+
CCCCCGGGGGGGGGGG<FGGGGGDCGCFG7FFDFGGGGDFE@:,,CFGDGGGGGGGFGGGGFGGF@E<F8CGGGGFFG7F7?7:>@CEGGGGGGFGGGGGGCEC+@FGGFGGGGGGGGGFDBE=FGGFGGGGD=D,2=CBCD,AGFDFGFFF9==FCG6DD>6+*9AFFGFA9:@F>D>>79C48;6**)*?@48>85BCEE@71:0:7((9>D5804.((((-((4??)-))-7)431246-6)694))
@M00200:207:000000000-ALC1F:1:1101:4430:13195 2:N:0:5
TACAGGGGTATCTAATCCCGTTTGCTCCCCTGGCTTTCGCGCCTCAGCGTCAATACCGGTCCAGGATGTCGCCTTCGCCACCGGTGTTCCTCCAGATATCTACGCATTTCACCGCTACACCTGGAATTCCACATCCCTCTCCCGGATTCAAGCCTGCCAGTATCGGACGCAGTTCCCGAGTTGAGCTCGGGGATTTCACGTTCGACTTAGCAGGCCGACTACGCGCCCTTTAAACCCAATATGTCTG
+
CCCCCGGGGGGFGGGGG9FGF8<FGGGGGGGGDGGCFGGGGGGGGFGGGGGGGGGGGGGGGGGEFCFGGGGFBCGGFFGGGFGGCGGBEFFGGGGG@FFFGGGGEGGGGGFGGGGGGGG8DGGGFGGGGGGGGGGFGGGFGFGGGEDAGFGGG+=FGFGD?DFG>A>EBGBDEFFFFFFDGDFAA4BF>EDE=AF3+5+7>535:7D;EE<E<;32((..33:((49>;F?AD)0<:1<().4-).5
@M00200:207:000000000-ALC1F:1:1101:10162:13203 2:N:0:5
TACGCGGGTATCTAATCCTGTTTGCTCCCCACGCTTTCGTGCATGAGCGTCAGTGTTGGCCCAGGAGGCTGCCTTCGCCATTGGTGTTCCTCCACATCTCTACGCATTTCACCGCTACACGTGGAATTCCACCTCCCTCTGCCACACTCGAGCCCCGTAGTTTCCAGCGCAATTCCCAAGTTAAGCCCGGGGATTTCACACTCGACTTGCGAGGCCACCTGCGCCCACTCTACACCCACTATGTCTGCGCT
+
CCCCCGG@FFGAFGGGGGGGFGGFGGGGGGGGGGGGFFEFGGGGGGGGGGGGGGGGFFFGGGGGGFEEGFFGGGGGGGGGGGGGGGGGGGGGGGGGGGGGGFGGEGGGGGGFFGGGGGFGGGECGFCEDGCFG?FEGGFFGGGGFFGFGF,@DDGDDE60@CA@+<BFEGFFFFFAFF5C:C+=AGF45BGF>B;BF?FFFFDD0;D?EEF@F;B(1=0=;?F>((-47(66><5@>?(,,-)<<).),((
@M00200:207:000000000-ALC1F:1:1101:4757:13613 2:N:0:5
TACAGGGGTATCTAATCCCGTTTGCTACCCTAGCTTTCGTGCCTCAGCGTCAGTAGAGACCCAGTAAGCCGCCTTCGCCACCGGTGTTCCTTAGGATATCAACGCATTTCACCGCTCCACCCTAAGTTCCGCTTACCTCTGTCTCACTCAAGCACAGCAGTATCGAAAGCAGTTCCTCAGTTAAGCTGAGGTATTTCACTCCCGACTTGCTGCACCGCCTACGCACCCTTTAAACCCAATATGTCTG
+
CCCCCCCGGGGGGGGGFFGGGGGGGGGGGGGGDFGGGGGGCFGGGEGGCEGGGGGGGFGFFGGGGG9EFFE@@EGGGGG@FFECF@GDGGGFEGFF<FGGD9FFGECCDGGGGGDDECFGGDGGGDDDFDAECCDFD?DDGGG8CFFFGFD,DFGGGGF6DF7+*568BFFFFFFFFFBCGGCCB7BF5*3;EFF@CAAACDDFA>>A:;6;62?>A=@@==@>=>2253)9C7AF<?(,)9.1..1
@M00200:207:000000000-ALC1F:1:1101:10191:14576 2:N:0:5
TACGAGGGTATCTAATCCCGTTTGCTCCCCTGGCCTTCGTGCCTCAGCGTCAGTTGCTGTCCAGAGACTCGCCTTCGCCACTGGTCTTCCTTACGATATCTACGCATTTCACTGCTACACCGTAAATTCCAGTCTCCCCTCCAGCACTCTAGCCACGCAGTATCGAATGCAGTTTCAGGGTTGAGCCCTGAGATTTCACATCCGACTTGCGCGACCGCCTACGCACCCTTTAAGCCCAGTATGTCTG
+
CCCCCGGGGGGGGGGGGFGGGGGGGGGGGGGGGGGGGGGGGGGGGGGGGGGGGGGGGGGGGGGGGGGGGGGGGGGGGGGGGGGGGGGGGGGGGGGGGGGGDDFGGGGGGFGGGGGGGGGGGGGGGGGGGCCEFGGGFGDFGCFGFFGFGFGGGCFGDGGGGGFGFFFGFGFFFBFFFFFGGGBDFFFFAFGFFFF@FFFEEE5ADABDECAABFFF@@FDDDDFFFFFFF@35>4F??<8CEFFFFE
@M00200:207:000000000-ALC1F:1:1101:14948:15488 2:N:0:5
TACCAGGGTATCTAATCCTGTTTGCTCCCCTAGCTTTCGCACCTCAGCGTCAGGAACGCGCCAGTCACTCGCTTTCGCCTCCGGCGTTCCTCCTGATATCTACGCATTTCACCGCTTCACCAGGAGTTCCAGTGACCCCTCACGCCCTCTAGCCCGGTATTTTCAGCCGCCGTTCCAACGGTAAGCGTTGGGATTCCACGACTGATTTGCCGAGCCGCCTACGTGCCCTTTACACCCAGTATGTCTG
+
CCCCCGGGGGGGGGGGGGGGGGGGGGGGGGGGGGGGGGGGGGGGGGGGGGGGGGGGGGGGGGGGGGGGGGGGGGGGGGGGGGGGGGGGGGGGGGFGGGGGGGGGGGGGGGGGGGGGGGGGGGGGGGGGGGGGFGGGGGGFGGGGGFGFGFGGGFGGGGDGGFFGFFFGFGFFFFFFFFFGGCFAFGFEBFGFBF;BBEF@=9DFFFFCEEAF6@EF>9>03<BF0::BF??>BAFFF0:,-).<A>B
@M00200:207:000000000-ALC1F:1:1101:27671:17021 2:N:0:5
TACTCGGGTATCTAATCCCGTTTGCTCCCCTGGCTTTCGCTCCTCAGCGTCAGTGTTGGTCCAGGATGCCGCCTTCGCCACCGGTGTTCCTCCAGATATCTACGCATTTCACCGCTACACCTGGAATTCCGCATCCCTCTCCCAAACTCAAGCCAACCAGTATCAGACGCAGTTCCCCGGTTAAGCCGAGGGATTTCACGTCTGACTTAGTTGGCCACCTACGAGCCCTTTACGCCCAGTATGTCTG
+
CCCCCGGGGGGGGGGGGFGGGGGGGGGFGGGGGGGGGGGGGFGGGF<FGGGGGGGEGG8FGGGGFFGFGGGGGGGGGGGEE<FFGGGGGGGGGGGFGGGGGGGGGGGGGGGGGGGGGGGGGC>@FGGGGGFGDEGGFGGFGGGGC?FFGFGFGGGFGGGCDCFGDF9D5>A>DCFFFFFGEGFFFFFFBFGFFFFEF4=5BBDB=C44*61>=FF4@F?;1;4(,79?@D;ECD>>08<?424:ABA
@M00200:207:000000000-ALC1F:1:1101:22706:17082 2:N:0:5
TACCGGGGTATCTAATCCTGTTTGCTCCCCACGCTTTCGCACCTCAGCGTCAGTGTCGGCCCAGCAACCCGCCTTCGCCGCAGGTGTTCCTCTTGATATCTACGCATTTCACCGCTACACCAAGAATTCCAGTTGCCCCTTCCGCACTCTAGCCCCGCAGTATCAGTTGACCTTTCCGAGTTAAGCTCGGAGATTTCACAACTGACTTGCGGTGGCCGCCTACGCGCCCTTTAAACCCAATATGTCTG
+
CCCCCGGGGGGGGGGGGGGGGGGGGGGGFEFEGGGGGGGGGGGGGGGGGGGGGGGGGGGGGGGGGGGGGGGGGGGGGGGGGGGGGGGGGGGGGGGGGGGGGGGGGGGGGGGGGDGGGGGGGGFGGGGGFGFGGGGGGFGFGGGGGFGFGFGGGGFGGGGGGGFGFFFCFGFFFFFFFFFDGGF9CGFFFE:D=FF?FEFFB@FFF@<?EEB@;93;@B>F@FBF;BF6>0()-)978:120:<:A>AB
@M00200:207:000000000-ALC1F:1:1101:18980:18671 2:N:0:5
TACTAGGGTATCTAATCCTGTTCGCTCCCCACGCTTTCGCTCCTCAGCGTCAGTGTCGGCCCAGAGACCCGCCTTCGCCACCGGTGTTCCTCCTGATATCTGCGCATTTCACCGCTACACCAGGAATTCCAGTCTCCCCTGCCGAACTCAAGTCTGCCCGTATCGACCGCAAGCTTGGAGTTAAGCCCCAAGTTTTCACGGCCGACGCGACAAACCGCCTACGAGCTCTTTACGCCCAGTATGTCTG
+
CCCCCGGGGGGGGGGGGGGGGGGGGGGGGGGGGGGGGGGGGGGGGGGGGGGGGGGGGGGGGGGGGGGGGGGGGGGGGGGGGGGGGGGGGGGGGGGGGGGGGGGGGGGGGGGGGGGGGGGGGGGGGGGGGGGGGGGGGFGFGGGGGFGFGFGGGGGGGCGGGGFGFFFEEGFFEFFFFEAFGGFFAGFFA8CFE6FEFEFF@@9BFFFFF((2>FF<>FFFFBB?BFBFFFFA<B>@B:<:ADBBFFF
@M00200:207:000000000-ALC1F:1:1101:23508:19313 2:N:0:5
TACGAGGGTATCTAATCCGGTTCGCTCCCCACGCTCTCGTGCCTCAGCGTCAGCTCTTGGCCAGGTGGCCGCTTGCGCCACGGGTGTTCTTCCTGATCTCTACGCATTTCACCACTACACCAGGAGTTCCGCCACCCTCGCCAAGGCTCCAGCCCGCCCGTATCGGCACGCCTCGCCCGGTTAAGCCGGGCGCTTTCAGCCCCGACGCAGCAGGCCGCCTACGCACCCTTTACACCCAATAGGTCTGAGA
+
CCCCCGGGGGGGGGGGGGGGGGGGGGGGGGGGGGEGGGGGGGGGGGGGGGGGGGGGGGGGGGGGCFFFGGGGGGGGGGGGGGGG=:FEG;EFGDFGGGGGGFGGGGGGGGGGGGGGGGGGGFGGCEGGGGGGCECGGGG9CGG8DFGFGFGGG7DDD**;DCFFD>>CDGE>)():/6AGEDAFAFA>=DGFFF@:FA?B(4:60;01917:30B<>F9B?F<>BBBFF?:24)9?>1(.)).6)).5).
@M00200:207:000000000-ALC1F:1:1101:10692:20466 2:N:0:5
TACAGGGGTATCTAATCCTGTTTGCTCCCCACGCTTTCGCGTCTCAGCGTCAGTTACGTCCCAGCGAGCTGCCTTCGCAATTGGTGTTCCTCCTGATATCTGCGCATTTCACCGCTACACCAGGAATTCCACTCGCCTCTTCCGCACTCTAGCCCGACAGTTTCCACCGGCTTTCGAGGGTTGAGCCCCCGACTTTCACAGCGGACTTACCGGACCGCCTACACGCGCTTTATACCCAGTATGTCTG
+
CCCCCGGGGGGGGGGGGGGGGGGGGGGGGGGGGGGGGGGGGGGGGGGGGGGGGGGFFGGGGGGGGGEGGEGGGGGGGGGGGGGGGGGGGGGGGGGGGFGGGGGGGGGGGGGGGGGGGGGGGGGGGGGGGFGGGGGGGGGFFGGGGDGEGFCFGGGGGGDDGGFGFFFFEG>>AEFFFFFGGG>FFFFFA>DDFFFFF3:34=>9@F6@CAE<99BBF>;??FBB6>BF9::4)<F44>?:A2))6<9
@M00200:207:000000000-ALC1F:1:1101:18971:20966 2:N:0:5
TACTGGGGTATCTAATCCTGTTTGCTCCCCACGCTTTCGTGCATGAGCGTCAGTGTTGGCCCAGAAGGCTGCCTTCGCCATCGGTGTTCCTCCAGATCTCTACGCATTTCACCGCTACACCTGGAATTCCACCTTCCTCTGCCACACTCGAGCCAAGTAGTTTCGAGCGCAATTCCCAAGTTAAGCCCGGGGATTTCACACTCGACTTGCTCAGCCACCTGCGCACACTTTAAGCCCAGTATGTCTG
+
CCCCCGGGGGGGGGGGGGGGGGGGGGGGGGGGGGGGGGGGGGGGGFGGGGGGGGFGGDGGGGGGGFFGGGGGGGGGGGGGGGGGGCFGGGGGGGGGGGFFDEGGGGGGGGGGGGGGGGGGGFGGGGGGGGGGGFFGFGGFGFE6,5=?F?8CDDF88ADFDFFGBDF8A6@AD@FFFFFGG?EFFGFFFDDDFFFEFFAA;BB=2>?(>:*>C=4B=@D2>D9;0917@EECEFFFFF@3393?CE9
@M00200:207:000000000-ALC1F:1:1101:16570:21409 2:N:0:5
TACGGGGGTATCTAATCCTGTTTGCTCCCCTAGCTTTCGTGCCTCAGTGTCAGGAGTTGTCCAGGGACTCGCCTTCGCCACTGGTGTTCCAATCGATATCTACGCATTTCACTGCTACACCAAGTATTCCAGTCCCCCCTACAACCCTCGAGACGGATAGTTTCCGAAGCAGTTCCCGAGTTAGGCCCGGAGATTTCACGACAGACTTAACCGGCCACCTACGAACCCTTTAGACCAAATAGGTCTG
+
CCCB8EGGFEGGGGGGGGCFGGFFGGGGGGGEFGGGGGGFF:FFGEFCEEGCGC<B:6E@FGGGF>DDABB+>CBF<FG7,9?DFGEGGF;,949F?ECFFDFFFCCBCGF@,>DFGGCF?+EEFBEFD8=ED6+8+CC5+16+,3=*=5CC6DDD6=CGC?+9<9?6?DAFBE+?*:097*9@F4/*3:4896+885=5((/8=139>9>3(..622234.3((((,.().)4*0,3())-,.2).
@M00200:207:000000000-ALC1F:1:1101:26190:21703 2:N:0:5
TACAGGGGTAGATAAGCCAGGGAGCGAAAAGAGAGGGAGGACCTCAGCGTCAGTAACGGTCCAGAGAGCCGCTTTCGCCACCGGTGTTCCTCCTGAGAGCTAAGCATGTAACCGCAGAAAAAGGAGATCCACTCAACCCAACCGTCCTCAAGCCAAGCTGTAGCCGATGCAATTCCCCGGATGAGCCGGGGGCTTTCACATCGGACGGACTTGGCCGCCTATGTGCGCTTTATGCCCAATATGTCTG
+
CCC8<877FE=;C,,,;C,6:,,6@+6+66C,6;88,66+8CFGDFGGGGGGGGGGGE7CFEG8,,@:FGFEGGGG7C:EFGGGGGGGGGGGGGG,,A=BE,54A8E,@,,9A>4+++,,,,++,@,@9DFGGGF,66=@DEGGGFGFGFE9F?677@7AF++209@GFGFFFF+19;A7*3:;>GFFB>C>6DF@BEFFFFD@DB>9(7>)-8F)(-4?()..).3;>64<2)9B:)31:>FBB24
@M00200:207:000000000-ALC1F:1:1101:25866:22211 2:N:0:5
TACTCGGGTATCTAATCCTCTTTGTTCCCCAGGCTTCTGTGTCTCAGTGCCAGTTCAGGCTCAGGGGGTTCCTTTGGCAATCGAGGTTCCTCTGGATATGTACGCATTTCACTGCTCTATCGGGAATTCCGCCGCCCTATAACGAACTCGAGCTTTCGAGTATCGACTGCAATTCCCAGGTTGAGCCGAGGGATTTCACAAGCGACTTAGGATGGCACCTACACACGCTTTACGCCCAGTACGTCTGAG
+
@,AC@@FEF:F@<CF<@@F,<,<C,6CEGFG,C,;,,,CC<FEDADA@,,,,;CEA9@@B,F,6E,@++@,6,9A,9,69,,44,+4,9,@?,,A:F,=,,9:4+4,,44,,,9@@,,9,9@=E7+92,9=CCE8+=6+?8,,++*+:+<=10@F+6++6=6DF>F*+@6+*55=;?3*0@+:?*5***@*/)*3*=*41*)):)5554@B4*7)((*/((.4(/2;(,(()),).,(6.))(/4.3)6
@M00200:207:000000000-ALC1F:1:1101:11499:22925 2:N:0:5
TACTGGGGTATCTAATCCCGTTTGCTCCCCTGGCTTTCGTTCATCAGTGTCAGTTACAGTCCAGAATGCCGCCTTCGCCACCGGTGTTCCTCCAGATATCTACGCATTTCACCGCTACACCTGGAATTCCGCATTCCTCTCCTGCACTCAAGCCACGCAGTATCAGACGCAGTTCCCCAGCTAAGCTGAGGGATTTCACGTCTGACTTAAGTGGCCACCTACGAACCCTTTCAACCCAATATGTCTG
+
CCCCCGGGGDGGGG9FFGGGFGGGGCGFCFFGGGGDFGGGF@FGFGFFGGGGGGGGGGGGGGCFGGGGFGDEFEEGGGGGGGGGGGGGGCAFBFGAFG9FGGGGEGGGGFDFGDGGGGGGGGFGFGGGGGEEDGDGGGGFGGGGGFGFGFC,A=DGGG+=0+=DFDFGBCEFFFFFDFF>,=<<?DF?FFGEA5*3B;?@C=58A@@*1*9>CE>>BF>B2>@?(62>256*88B82(33;CE.).9
@M00200:207:000000000-ALC1F:1:1101:20911:23911 2:N:0:5
TACTGGGGTATCTAATCCTGTTCGCTACCCACGCTTTCGCTCCTCAGCGTCAGGTAATGCCGAGAGAACCCCCTCCGCCACCGGTGTTCCTCCTGATATCTGCGCATCCCACCGCTACACCAGGACTTCCGTTCTCCCCTGCACACCTCTAGTCGGCCCGTCGTGGAAGCACGCTAAGGATTGACGCCTGAGTTGCGACCCCCGACGTCACCAACCGCCGCCGAACCCGTTAGGCCCAATTTGCTCGAGGC
+
-ACC@E8@F;,6F<9E9,,;=9FFGG7@FGF,@C:@@C6;BEC8FC@@EGG7,E@6<,,CF+:@FFDE54,,++,48,6@,E@@4F=?EEG5A,A,,,,9,4,8@++8=88<6C=D8CFG?8E7@+4,,6+,=D6,=+0*6=?+7;8D8DE92++@D+++303039?F***;57A*999*,1)/12))0/2)*=+*)(8((,(..:9B((-3)(.-419(1((-(((((-.((())-((())-)-)-439(
@M00200:207:000000000-ALC1F:1:1101:23720:24668 2:N:0:5
TACTAGGGTATCTAATCCCGTTTGCTCCCCACGCTTTCGCGCCTCAGCGTCAGGAGATGCCCAGAGACCCGCCTTCGCCACCGGTGTTCCTCCCGATCTCTACACATTTCACCGCTACACCGGGAATTCCAGTCTCCTCTGCATCCCTCACGAACGGCAGTATCAGCCGACGTTTCTCGGTTGAGCCGAGAGATTTCACGACTGCCTTGCCATCCCGCCTCCGCGCCCTTTAAACCCAATATGTCTCTGAT
+
CCCCC9FFF8FGFGCGG<FGCFECGFGGGGGGGGCG@E@FEEGG7B@<:BFGGF@:FFFFEEGCFFCFDFGGDFEDFEGGGCEFFGECGGDDFGG:FE>E,@FFFCE,@@CFFEED+@@FF4=CE+@,DFFFDCFFGGFD?FEGGFDFGF?=?>C=>ECDC++5<FFDAC9:@099:E>CE*:))0?D5695;+;6C6;00:<((,)94@F<<8F(1.3(((-((19(-.5)).1<?(((3444<))))).
@M00200:207:000000000-ALC1F:1:1102:23312:2657 2:N:0:5
TACCGGGGTATCTAATCCCGTTTGCTCCCCTGGCTTTCGCGCCTCAGCGTCAGAAGAGGTCCAGCGCGCCGCTTTCGCCACCGGTGTTCCTTCCGATATCTACGCATTTCACCGCTCCACCGGAAGTTCCGCACGCCCCTACCTCCCTCGAGAAAGGCAGTATCAAAGGCACTTCCACGGTTGAGCCGTGGGCTTTCACCCCTGACTTGCCTGCCCGCCTACGCGCCCTTTAAACCCAATATGTCTG
+
CCCBCGGGGGGGGGGGGGGGGGGGGGGGGGGGGGGGGGGCGGGGGGGGGGGGGGGGF@FGGGGGGGGD>FGGGDFGGGGGGFGGGGGGGGGFGGGGGEGGGGGGGGGGGGGGFGGGGGGGGGFGGEFGGGEEGGDCFGGGCGFGGCGFFDG88CFCFFGGGFG@8FDFFGCFGFGGFGGGCC3DFGAF>CDBFFF;FFGF?B<?1:AA):BA<<7F?EFF<B?9>F99;<F24)7:BF0?D4:>A9<
@M00200:207:000000000-ALC1F:1:1102:8065:2669 2:N:0:5
TACTAGGGTATCTAATCCTGTTTGCTCCCCACGCTTTCGCTCCTCAGCGTCAGTATTGGCCCAGATAGCCGCCTTCGCCACCGGTGTTCTTCCTGATATCTGCGCATTCCACCGCTACACCAGGAGTTCCGCTCTCCCCTGCCTACCTCTAGTCTGCCCGTATCGGAAGCAGGCTCGGAGTTAAGCTCCGAGTTTTCACTCCCGACGTGACGAACCGCCTACGAGCCCTTTATACCCAATATGTCTG
+
CCCCCGGGGGGGGGGGGGCGGGGGGGGGGGGGGGGGGGGGGGGGGGGGGGGGGGGGGGGGGGGGGGGGGGGGGGGGGGGGGGGGGGGGGGGGGFGGGGGGGGGGGGGGGGGGGGGGGGGGGGGGGGGGGGGGGGGGFGGGGGGGGGGGC?AFGGGGGGGGGGGGGDDGCDGFGFGGFGDGGFDEFFFFFGGEFFFFFFGCEF=>(6=@@DF?@@DFFBBF1(;?@>BBF?F<A99BFFFB>)55<AF
@M00200:207:000000000-ALC1F:1:1102:20953:4175 2:N:0:5
TACAGGGGTATCTAATCCTGTTTGCTCCCCACGCTTTCGCGTCTCAGCGTCAGTAACGTCCCAGCGAGCTGCCTTCGCAATTGGTGTTCCTCCTGATATCTGCGCATTTCACCGCTACACCAGGAATTCCACTCGCCTCTTCCGTACTCAAGCCCGACAGTATCCACCGGCATCCGAGGGTTGAGCCCCCGACTTTCACAGCGGACTTACCGGACCGCCTACACGCGCTTTATACCCAGTATGTCTG
+
CCCCCGGGGDFFFGFGGGGGGGGGGGGGGGGGGGGGGGGGECFCFGGGGGGECGGGGGGGGGCGGGGGGGGGGGFGGGCFGGGGGGGGGGGGGGGG9@EGGGFFGGGGGGGCGGGGGGGGFFGGCFGGGGGDDGGGGGGGGGGGG8EGGGG=DFFGGEGGCFFFGGGGCEDE>CCD>>4CGGGGACFFFGD>AABCFCGFEFF>099<<EEDFFF51>6:?BFFB0;>>FFFA>FFFFF?2>A:AFF
@M00200:207:000000000-ALC1F:1:1102:15384:4842 2:N:0:5
TACGCGGGTATCTAATCCTGTTTGCTCCCCACGCTGTCGCACCTCAGCGTCAGCAACAGCCCAGCAGGCCGCCTTCGCCACCGATGTTCTTCCCGATCTCTACGCATTCCACCGCTACACCGGGAATTCCACCTGCCTCTACTGTGCTCGAGCCCGACAGTTTAGGAGGCAGCCTCGCAGTTGAGCCGCGAGATTTCACCCCCTACTTATCAGGCCGCCTACGCGCCCTTTACACCCAATATGTCTG
+
CCCCCGGGGGGGGGGGGGGGGGGGGGGGGGGGGGGGGGGGGGGGGGGGGGGGGGGGGGGGGGGGGGGGGGGGGGGGGGGGGGGGGGGGGGGGGGGGGGGGGGGGGGGGGEGGGGGGGGGGGGGGGGGGGGGGGGGGGGGGGGGGGGGCFGGGGGGGGGGGGGGGGGGGGGGFGFGGFGGGGFFGFGFFFGG:BFFFFFGF?FFFFFFFAFFFFFFB>FF:??FFFFFFFF?2<FFFFFFF?9):>FA
@M00200:207:000000000-ALC1F:1:1102:16845:6600 2:N:0:5
TACGGGGGTATCTAATCCCGTTTGCTCCCCTGGCTTTCGCGCCTCAGCGTCAGAAGAGGTCCAGCGAGCCGCCTTCGCCACCGGAGTTCCTGATGATATCAACGCATTTCACCGCTCCACCATCAGTTCCGCTCGCCCCTACCTCCCTCGAGACCGTCAGTATCTGAGGCAGTTCCACGGTTGAGCCGCGGGATTTCACCCCAGACTTGACAGCCCGCCTACGCGCCCTTTAAACCCAGTATGTCTG
+
CCCCCGGDGGGGGGGGFGGGGGGGGGGGGGGGGGGGGGGGGGGGGFGGGFGGGGGGGGGGGGGGGGFGGGGGGGGGGGGGGGGDGGGGGGGGGGGFFFGGGGGGGGGGGGGGGGGGGFGGGGGGGGEGGGEGGGGGGGGGGGGGGGGGGGGGGGGGGGGGGGGGGGFGGGGFGFGGFGD7C<CFAFAAEDG>DBFBFDGAF(86:?FAFA?A7<FDBFBB0(3;9;BFFF?B9<FFFF??2>AFFFA
@M00200:207:000000000-ALC1F:1:1102:20599:6709 2:N:0:5
TACGCGGGTATCTAATCCCGTTTGCTCCCCTAGCTTTCGCTCATCAGCGTCAATGTCAGTCCAGGATGCCGCCTTCGCCACCGGTATTCCTCCAGATATCTACGCATTTCACCGCTACACCTGGAATTCTGCATCCCTCTCCCGAATTCAAGCCATCCAGTATCAGACGCAGTTCCCAGGTTGAGCCTGGGGATTTCACGTCTGACTTAGTTGGCCGCCTACGAGCCCTTTACACCCAATCTGTCTG
+
CCCCCGGGGGGGGGGGGGGGGGGGGGGGGGGGFGGGGGGGGGGGGGGGGGGGGGGGGGGGGGGGGGGGGGGGGGGGGGGGGGGGGGGGGGGGGGGFGGGGGGGGGGGGGGGGGGGGGGGGGGGGFFGGGGGGGGGFGGGGGGGGG8EGFGG:FFEFGGGGGFGGGGGGGGGFGFFGFGGGCCFC5>FFFF*:>BFFFFFDFBFFC==<==EEEEFF=DF??F011;@?D;;4)9;577@F(65<A:2
@M00200:207:000000000-ALC1F:1:1102:11512:7465 2:N:0:5
ACACGGGTATCTAATCCTGTTTGCTCCCCACGCTTTCGTGCATGAGCGTCAGTGTTGGCCCAGGGGGCTGCCTTCGCCATTGGTGTTCCTCCACATCTCTACGCATTTCACCGCTACACGTGGAATTCCACCCCCCTCTGCCACACTCCAGCCAAGTAGTTTCGAGCGCAATTCCCAAGTTAAGCCCGGGGATTTCACACTCGACTTGCTCGGCCGCCTGCGCACACTTTATACCCAATATGTCTG
+
CCCCCGGGGGGGGEGGGGGGGGGGGGGGGGGGGGGGGGGGGFGGGGGGGGGGGGGGGGGGGGFGCGGGGGGGGGGGGGGGGGGGGGGGGGGFGEEFGGGGGGFGEGGGGGGGGGGCEFGGEFCEEFGGGGFGGGGGGGGGGGGGGCFGFFGGGGF8A=AFDGGDFGGGGGDEGFGGF5CFGG@CFGFB*95>EFFF=CGFFF;19D;AEEFFB;B>BFFFF9>(7><1<8<F<A?@28:BFFAA<>
@M00200:207:000000000-ALC1F:1:1102:18906:7551 2:N:0:5
TACTAGGGTATCTAATCCCGTTTGCTCCCCTGGCTTTCGCGCCTCAGCGTCAGAAGAGATCCAGCAACTCGCTTTCGCCACCGGCGTTCCTTCCGATATCAACGCATTTCACCGCTCCACCGGAAGTTCCAGTTGCCCCTACCTCCCTCGAGTCCGCCAGTATCCAAGGCACTTCTCCAGTTGAGCTGGAGGCTTTCACCCCGGACTTGGCAGACCACCTACGCGCCCTTTAAACCCACTATGTCTG
+
CCCCCGFGGGGGGGGGGGGGGGGGGGGGGGGGGGGGGGGGGGGGGGGGGGGGGGGGGGGGGGGGGGGGGGDGGGGGDGGGGGGDFCGGGGGGGGGGGGGGGGGGGEGGGGGGCGGGGGGGGGG@FGEEGGGGGGGGFGGGCFFGGGGGGDGCGGFCGGGGGFGGGGGGFGGFFFGGFGF45CFGFFFF;*;?BFFE=<FEF=@=;>FFF@@E;1A55AFFEEFFFFFFF?>B2)9?BF(4?9AAA99
@M00200:207:000000000-ALC1F:1:1102:26166:7580 2:N:0:5
TACCAGGGTATCTAATCCTGTTCGCTCCCCACGCTTTCGCGTCTCAGCGTCAGTACCGTTCCAGAGAGCCGCTTTCGCCACGGGTGTTCTTCCTGATATCTGCGCATTTCACCGCTACACCAGGAATTCCACTCTCCTCTCCCGGACTCTAGCCAGGGGGTTTCGGTCGACCTCTGAAGGTTGAGCCTCCAGTTTTCACAACCGACCTACCTGCCCGCCTACACGCTCTTTACGCCCCATATGTCTG
+
CCCCCFEGGGGGGGGGGGGGGGGGGGGGGGGGGGGGGGGGGGGGGGGGGGGGGGFGGGGGGGGGGFGGGGGGGGGGDGGGGGDGGGGGGGGGGGGGCFGGGGGGGGGGGGAGEGGGDGGGGFGGGGGGGGGGGGGGGGGGGFGGEGGGGGFDGG@8D>CEGG>FGDGGC>DEGFGG6=;8CG<DACAFFGF6F88*BCGE3876>B>F)(/73(2;2A1?(.:?03(-8A2):1759(,4?)66:))
@M00200:207:000000000-ALC1F:1:1102:17882:7694 2:N:0:5
TACTGGGGTATCTAATCCCGTTTGCTCCCCTGGCTTTCGTGTCTCAGTGTCAGCGTATCCCCAGCAGCCTGTTTTCACCATTGGCGTTCCGAACGATATCTACGCATTTCACCGCTCCACCGTTCGTTCCAGCTGCCCCTAGATAGCTCAAGACATCCAGTATACCAAGCAGTTCCACGGGTGAGCCGTGGGATTTCACAAGGTACTTAGACATCCACCTACACACGCTTTATACCCAGTATGTCTG
+
CCCCCGGGGGGGGGGGGFGGGGGGGGGGGGGGGGGGGGGGGGGGGGGGGGGGGGGGGGGGGGGGGGGGGGGGGGGGGGGGGGGGGGGGGGGGGGGGGGGGGGGGGGGGGGGGGGGGGGGGGGGGGGGGGGGGGGGGGGGGGGGGGGGGGGGGGGGGGGGGGGGGGGGGGGGFGFGGFGGGGGGFFGFFFGGEFFFEFFGFBCFFFFFFFFFFEEF>EFB=@FEFE@BFF@F4C<@A67==FFFFEEF
@M00200:207:000000000-ALC1F:1:1102:8524:8383 2:N:0:5
TACAGGGGTATCTAATCCCGTTCGCTCCCCACGCCTTCGCGCCTCAGTGTCAGGGTCGGCCCAGCTGGCCGCCTTCGCTACGGGTGTTCCGCCTGATCTCTACGCATTTCACCACTACACCAGGCATTCCACCAGCCCCTACCGCCCTCAAGCGGTGCGGTCCCCGACGACCCTCCCCGGTTGAGCCGGGGGCTTTCACGCCGGGCCAGCACCGCCACCTGCGCGCCCTTTATACCCAGTATGTCTGAGCT
+
CCCCCGGGGGGGGGGGGGGGGGGGGGGGGGGGGGGGGGGGGGGGGGGGGGGGGGGGGGGGGGGGGGGGGGGGGGGGGGGGGGGGGGGGGGGGGGGGGGGGGGGGGEGGGGGGGGGGGGGGGGGGGGGGGGGGGGGG?EGGGGGGGGGGGGGCGGGGDGDDGGGGGGGGDGGFGFGGFGGGGCDFFGFF3CGFF>>BFFFBBFFFFFFF?<:BF0>E>B?:::2;;F0967>)649??2<2A92:>FBB<()
@M00200:207:000000000-ALC1F:1:1102:18181:8725 2:N:0:5
TACTAGGGTATCTAATCCTGTTCGCTCCCCACGCTTTCGCGTCTCAGCGTCAGTCACTGTCCAGAAGGCCGCCTTCGCCACCGGTGTTCCGCTTGATATCTACGAATTTCACCTCTACACCAAGCATTCCACCTTCCTCTCCAGGACTCTAGCTACGCAGTTTCGAGTGCACTTCCACGGTTGAGCCGTGGGATTTCACGCCCGACTTGCATAGCCGCCTACACGCGCTTTATACCCAGTATGTCTGAGCT
+
CCCCCCGGGGGGGGGGGGGGGGGGGGGGGGGGGGGGGGDGGGGGGGFGGGGGGGGGGGCEFGGGFGGGGGGGGGDGGGGGGGGGGGGDFGDGGGFDGGGFGCGEGGGGGGGGGGGGGGGGGGGFGGGGGFFGGGGDFFFGGGGGGFGFGGF=FF:FCEGDGGGFDFGGGGGFDFFGFGCCDCGCAFF>DGDDFFFFA4C@BBF>BB>@EE3<EBFF>EF?D@ED?BBFF@@CF99?:<04><AFFBA2:(.
@M00200:207:000000000-ALC1F:1:1102:23584:8732 2:N:0:5
TACTCGGGTATCTAATCCTGTTTGCTCCCCACGCTTTCGTGCATGAGCGTCAGTGTTGACCCAGGAGGCTGCCTTCGCCATTGGTGTTCCTCCACATATCTACGCATTTCACCGCTACACGTGGAATTCCACCTCCCTCTGCCACACTCAAGTCCCGTAGTTTCAAGTGCCATTCCCAGGTTAAGCCCGGGGATTTCACGCCTGACTTGCGGGACCGCCTGCGCACCCTTTAAGCCCAATATGTCTG
+
CCCCCGGGGGGGGGGGGGGGGGGGGGGGGGGGGGGGGGGGGGGGGGGGGGGGGGGGGGGGGGGGGGGGGGGGGGGGGGGGGGGGGGGGGGGGGGGGGGGGGGGGGGGGGGGGGGGGGGGGGGCGGGGGGGGGGGGGGGGGGGDFGGGGGGGGGGGGGGGGGGGGGGGGGGGFGFGGFGGGGGGGFGFFDDDEFFF9FCFC5=BBDEEFFEBF(:EE@FF<@FFFF>>D@DEFFE4=1=;(84<64<B
@M00200:207:000000000-ALC1F:1:1102:28476:8876 2:N:0:5
TACACGGGTATCTAATCCGGTTTGCTCCCCTAGCTTTCGCGCCTCAGCGTCAATACCGGTCCAGGATGTCGCCTTCGCCACCGGTGTTCCTCCAGATATCTACGCATTTCACCGCTACACCTGGAATTCCACATCCCTCTCCCGGATTCAAGCCAACCAGTATCGGACGCAGTTCCTGGGTTGAGCCCAGGGATTTCACGTTCGACTTAGCAGGCCGCCTACGCGCCCTTTACGCCCAATATGTCTG
+
CCCCCGGGGGGGGGGGGGGGGGGGGGGGGGGGGGGGGGGGGGGGGGGGGGGGGGGGGGGGGGGGGGGGGGGGGGGGGGGGGGGGGGGGGGGGGGGFGGGGGGGGGGDEFGGGGGGGGG9FGGGGGGGGGGGGGGGGGGGGGFGGGDGGGGGGGGGGGGGGGGGGGDGGGGGF>FG;F7CFGDGGAFFFFFC8/AABF5@9@@BD2>?;EFFEFDFF;FFFFFFFBB919?)661)<91:(269>A)<
@M00200:207:000000000-ALC1F:1:1102:29014:9764 2:N:0:5
TACTGGGGTATCTAATCCTGTTTGCTCCCCACGCTGTCGCGCCTCAGTGTCGGCTATTGAGTCCTTGCGGACTCACCGCCCAGCAGACCGCCTTCGCCACTGGTGTTCTTCCGGATCTCTACGCATTTCACCGCTACACTGGGCATTCCACCCTCCTCTCCCGGACTCAAGACAGACAGTATCTCCCGCAATTCCACGGTTGAGCCGTGGGCTTTCACCACAGACTTGTCCGCCCGCCTACGCGCCCTTC
+
CCCCCFGGECFGG<FGGGG<FG,@@@FGGGGDGGGGGF,F:CGEGGGG<EFGGGFGGGEAFFGGGGFGD7FGEGGGD:FFGGGG,FCDFDE@FFF@EFGE?>DGC=?E,?@FE>+6+BD?E;?F+CCGGFGGDDEEEFED=8D,3=DDFDGGGGGGGFC9FG6@*<>FFGFADA*069*:<CCE+:A?DGDEBFFFF=?5>6(/66(;(.38;?)/);))(/(.:3<245)-345)92((.(469966<(
@M00200:207:000000000-ALC1F:1:1102:12059:9838 2:N:0:5
TACTAGGGTATCTAATCCTGTTTGATCCCCACGCTTTCGTGCCTGAGTGTCAATATTCGTGTAGCCAGCTGCCTTCGCAATTGGTGTTCTATGTCATATCTAAGCATTTCACCGCTACATGACATATTCCGCTGACCTCCACGGTATTCAAGACAGATAGTATCAATGGCAGTTTCCGAGTTAAGCCCGGAGATTTCACCACTGACTTACCTGCCCACCTACGCACCCTTTAAACCCACTATGTCTGAGCT
+
668A@;6,;6,<6-CFGG9,C<6@6CFFGE,F@FFG,6@C,CF?F,EF66C,,,<CFGD6DCEFCC9FGGGC,=<A@BFGGGFFFFGEGGGGGFGGGGGGGGGGGGFGGGGGGCEGGGGGGGGGG9BGGGGDEEEFGGGGFGGGGDGDCF8FFEDCCF8EEFEGGGDGFGG>FFFGFGG6DDDGFGFF>C89@DF7AEGF@FFF@CC;:A=CCF6A@DA=58@ADA=>B5>C4CFFFF2(8CE<?E?C4(*
@M00200:207:000000000-ALC1F:1:1102:10876:13107 2:N:0:5
TACTGGGGTATCTAATCCTGTTCGCTCCCCACGCTTTCGCGTCTCAGCGTCAGTACCGTCCCAGAGAGCTGCCTTCGCCATTGGTGTTCTTCCTGATATCTGCGCATTTCACCGCTACACCAGGAATTCCACTCTCCTCTTCCGGACTCTAGCCACACGGTTTCCGTCGACGTCTGGAGGTTAAGCCTCCAGTTTTCACAACGGACCTGTTTGGCCGCCTACACGCTCTTTAAACCCAATATGTCTG
+
CCCCCGGGGGGGGGGGGGGGGGGGGGGGGGGGGGGGGGGGGGGGGGGGGGGGGGGGGGGGGGGGGGGGGGGGGGGGGGGGGGGGGGGGGGGGGGGGGGGGGGGGGGGGGGGGGGGGGGGFGGGGGGGGGGGGGGGGGGGGGGGGGGGGGGGFFFGDGGGGGGGGFDGGGGGFGFGGFFGGGGGGFGFFFCCFBF>EFFGFBA>9@BFBFEBEFFFFBEF6?FFFFFFFFFEE?CFFBFB<BFFAAA>
@M00200:207:000000000-ALC1F:1:1102:6281:13284 2:N:0:5
TACTAGGGTATCTAATCCTGTTTGCTACCCACGCTTTCGTGCCTCAGCGTCAGAACAGGCCCAGGAGGTTGCCTTCGCCATCGGTGTTCTTCCAGATATCTACGCATTTCACCGCTACACCTGGAGTTCCGCCTCCCTCTACCGTTCTCTAGCCTGCCAGTATCGACTGCAATTCCCAGGTTAAGCCCAGGGCTTTCACAACCGACTTAGCAAACCGCCTACGCACGCTTTAAACCCAATATGTCTG
+
CCCCCGGGGGGGGGGGGGGGGGGGGGGGGGGGGGGGGGGGGGGGGFGGGGGGGGGGGGGGGGGGGGGGGGGGGGGGGGGGGGGGGGGGGGGGGGGGGFGGGGGGGGGGGGGGGGGGGGGGGGGGGGGGGGGGGGGGGGGGDGGGGGGGGGGFGGGGGFGGGGGGGDDGGGG5FFGGFGGGGGGGFGFFFF?>EFFEFFGFFFFBFBAAF=;E6=FFFFFFFF@FF@@>17;C)/=F61?F@CFC?39
@M00200:207:000000000-ALC1F:1:1102:6722:13956 2:N:0:5
TACGCGGGTATCTAATCCTGTTCGCTCCCCATGCTTTCGCTCCTCAGCGTCAGTTGCGGCCCAGTGACCTGCCTTCGCCATCGGTGTTCCTCCTGATATCTGCGCATTCCACCGCTACACCAGGAATTCCAGTCACCCCTACCGCACTCTAGTCTGCCCGTACCCACTGCAAGCCCAAGGTTGAGCCTTAGGTTTTCACAGCAGACGCGACAAACCGCCTACGAGCTCTTTACACCCAATATGTCTGAGCT
+
CCCCCGGGGGGGGGGGGGGGGGGGGGGGGGGGGGGGGGGGGGGGGGGGGGGGGGGGGGGGGGGGGGGGGGGGGGGGGGGGGGGGGGGGGGGGGGGGGGGGGGGGGGGGGGGGGGGGGGGGGGGGGCGGGGGGGGGGGDGG?FFGGGGGGGGFGGGGGGGEGGGEGGGFFGGFGFGGFGGGCGGGFGFFFGGFFFADFFFE@BDF=B@>F9>>FDFFFFFF61(4<>BBA>BFFAFFFBF:?4<D92<4:()
@M00200:207:000000000-ALC1F:1:1102:22431:14112 2:N:0:5
TACACGGGTATCTAATCCTGTTTGATCCCCACACTTTCGTGCCTCAGCGTCAGTTAAAGCTTAGTAAGCTGCCTTCGCAATAGGTGTTCTTGACGATATCTAAGCATTTCACCGCTACACCGTCAATTCCGCTTACCTCAACTTTACTCAAGTCCTACAGTATCAATGCCACCCTCCCGGTTAAGCCGGGATATTTCAGCACTGACTTATAGGACCGCCTACGCACCCTTTAAACCCAATATGTCTG
+
CCCCCGGGGGGGFGGGGGGGGGGGGGGGGGGGGGGGGGGGGGGGGGGGGGGGGGGGGFGGGGGGGGGGGGGGGGGGGGGGCGGGGGGGGGGGFFGDGGGGGGGGGGGGGGGGGGGGGGGGGGGGGGGGGCFGGGGGGEFC=FGGGGGGGGGFGGGDFFGGGGGGGDFGFFFFGBGGDDGGGGGGCGFFEGGFFFFFFEGEFFFFFFFCFFFE6CA>AFFFAF@>?>FFFB;=C=FFF;0@E3<635?
@M00200:207:000000000-ALC1F:1:1102:10081:14390 2:N:0:5
TACAGGGGTATCTAATCCTGTTCGCTCCCCACGCTTTCGTGCCTCAGCGTCAGTTACAGCCTAGTAAGCTGCCTACGCAATCGGTGTTCTTGATGGTATCTATGCATTTCACCGCTACACCATCAATTCCGCCTACCTCGTCTGTACTCAAGCCTTACAGTATCAATGGCAGTTCCATCGTTGAGCGATGGGCTTTCACCACTGACTTATAAGGCCGCCTACGCACCCTTTACACCCAATATGTCTG
+
CCCCCGGGGGGGGGGGGGGGGGGGGGGGGGGGGGGGGGGGGGGGGGGGGGGGGGGGGGGGGGGGGGGGGGGGGGGGGGGGGGGGGGGGGGGGGGGGGGGGGGGGGGGGGGGGGGGGGGGGGGGGGGGGGGGGGEGGFGGGGGGGGGFGGGGGGGFGGGGDGGGGGGGGGGGFGF7FFGGGGGGGFFD5F6D?AAFEAAFEFFF@@EE@AEEF5=AFBDBFFF9=@@B=FFFFCEA69D@@EE3.7??
@M00200:207:000000000-ALC1F:1:1102:15587:14992 2:N:0:5
TACAGGGGTATCTAATCCCGTTTGCTCCCCTGGCTTTCGTGTCTCAGCGTCAGCACACTCCCAGTCGCCTGTTTTCACCTTTGGCGTTCCAAACGATATCTACGCATTTCACCGCTCCACCGTTTGTTCCAGCGACCCCTGAGTGGCTCAAGAAACGCAGTATGCCAAGCAGTTCCACGGTTAAGCCGTGGGATTTCACAAAGCACTTACGCTTCCGCCTACACACGCTTTACGCCCAGTATGTCTG
+
CCCCCGGGGGGFGAFGFG@FFGGGGGGFFGGGGGGGGGGGGEECFGGFGGGGGFGGGFGGGGGEGGCGGGGGGFGGGGGGGFEGGGGGG:EFEGGGGGDFGGGGGGG,E=FFGEEGGGGGGGGG88@EFGGGFG8CGEGGGCFGGDG+22=FAD,==E6CEF@,+==ECFGFC7CFAFGGFG5=8CFA@GDFF>AEFECC672>EB:@EBFFF@EADB@4:(=@EFF(6(4)><BF><(.76.6A<D
@M00200:207:000000000-ALC1F:1:1102:28257:15406 2:N:0:5
TACACGGGTATCTAATCCTGTTTGCTCCCCACGCTGTCGCACCTGAGTGTCAGTATTGGGCCAGGTAGCCGCCTTCGCCACTGATGTTCCTCCGCATATCTACGCATTTCACTGCTACACGCGGAATTCCATCCCCCTCTGCCGCACTCCAGCGATGCAGTCACAAATGCAGTTCCCAGGTTAAGCCCGGGGATTTCACACCTGTCTTACATCACCGCCTGCGCACGCTTTACACCCAATCTGTCTG
+
CCCC@FEGGGGGGGGGGFGGDGGGGGGGGGG:CFGGGGGGGFGGGCGGGFGGGGGGGGGGGGGGGGGGFGGEGGGGGGGGGGGFFFGGGGGGGGGGGGGGGGGGGDECE9;FFFGGGGFFGGGGGGGGFEEGFG,DEEGGCEE?6CC6=D??FEECDEF:A?FF8+=@CCCFG>FDAF>>@FGGFG>@?DGF>5AEF?C?E@>B=EC<EF45CEF81>>F?46@FF;@DFF<<<B:9:?7(-)))).
@M00200:207:000000000-ALC1F:1:1102:24150:15544 2:N:0:5
TACTCGGGTATCTAATCCTGTTTGCTCCCCACGCTGTCGCGCATCAGTGTCAGTAACTGCCCAGCAGGCCGCCTTCGCCACCGGTCTTCCTCCGGATCTCTACGCATTCCACCGCTACACCCGGAATTCCATCTGCCTCTGCAATGCTCCAGTCAAGCAGTCGGCACGGCAGATCCGGGGTTGAGCCCCGGACTTTCACCACACCCTTACCTGACCACCAACGCGCCCTTTAAGCCCAATATGTCTG
+
CCCCCGGGGGGGGGGGGGGGGGGGGGGGGGGGGGGGGGGGGGGGGGGGGGGGGGGGGGGGGGGGGGGGGGGGGGGGGGGGGGGGGGGGGGGGGGGGGGGGGGGGGGGGGFGGGGGGGGGGGGGGGGGGGGGGGGGGGGGGGGGCGGGFGGGGADGGGGGFFGGGGGGGGGGFGFGGFGGGGDDGFGFFFG<DFB4?FFGEFFFFFBFFFFFFEDFFFFFF?BFB>;BFFFFBFBF@?FBFFFAA>)6
@M00200:207:000000000-ALC1F:1:1102:5985:16068 2:N:0:5
TACTGGGGTATCTAATCCTGTTTGCTCCCCTGGCTTTCGTGCCTCAGCGTCAGGACTTGTCCAGGAACTCGCCTTCGCCACTGGTGTTCCTCTCGATCTCTACGCATTTCACTGCTACACCGAGAATTCCAGTTCCCCCTCCAAGCCTCTAGCCCTGTAGTTTCTAATGCCATTTCCAGGTTGGGCCTGGAGATTTCACATCAGACTTTCAGAACCGCCTACGCACCCTTTAAACCCAGTATGTCTGAGCT
+
B@CCCGGGGGGGGGGGGGGGGGGGGGGDGGGGGGGGGGGFGGGGGGGGGGGGGGGGGGFGGGFGGGGGGGGGGGGGGGGGGGGGGFGGGGFFGGEE@FGGCGGGGGDGGGGGFFGGGGDGEEECCEGGGGCDE8DGGGGGDEGGGGGGFF=4=AFF?DF8EGGGG@@CD8=98==C7D=+@6685DF>FFFFFFCEF77CEEEEFFFECEEF@E5AA>5244>AAAB95>3>?9AF929(**))))949(.
@M00200:207:000000000-ALC1F:1:1102:25891:16436 2:N:0:5
TACGAGGGTATCTAATCCCGTTTGCTCCCCACGCTTTCGCGCCTCAGCGTCAGGAATTGCCCAGAGACCCGCCTTCGCCACCGGTGTTCCTCCCGATCTCTACACATTTCACCGCTACACCGGGAATTCCAGTCTCCTCTGCATCCCTCAAGAACGGCAGTATCAGCCGACGTTTCTCGGTTGAGCCGAGAGATTTCACGACTGACTTGCCATCCCGCCTACGCGCCCTTTACGCCCAATATGTCTG
+
CCCCCGGGGGGGGGGGGGGGFGGGGGGGGEFGGGGGGGGGGGGDGGGGGGGGGGGGGGGGFGGGGGGGGGGGGGGGGGGGGGGGGGGGGGGGGGGGDGGGGGGGFGGGF;FGGGGGEFFFGGEGCEDGEGGGFGFFGFGGGFGGGGGCGGFGGGGGGEGGGGGGGGGGGGGFGF>FFGGF?CCFFGFEFDDEFFF?FFG;3:@BF@E6AEFFCE)=?:>?:<B>99>0;7:):0BB9<((5495AA>
@M00200:207:000000000-ALC1F:1:1102:24842:17293 2:N:0:5
TACTCGGGTATCTAATCCCGTTTGCTCCCCTAGCTTTCGCGCCTCAGCGTCAGTGTCGGTCCAGGAAGCCGCCTTCGCCATCGGTGTTCCTCCACATCTCTACGCATTTCACCGCTACACGTGGAATTCCACCTTCCTCTGCCATACTCCAGCCAAGTAGTTTCGAGCGCAATTCCCAAGTTAAGCCCGGGGATTTCACACTCGACTTGCTCAGCCGCCTGCGCACACTTTAAACCCAATATGTCTG
+
CCCCCDGGGGGGGGGGGGGGGGGGGGGGGGGGFGGGGGGGGGGGGGGGGGGGGGGGGGGGGGGGGGGGGGGGGGGGGGG7FGGGGGGGGGGGGGGGGGGGGGGGGGGGGGGGGGGGCF=FEGG7CFFGGGGGGGGGGGGGGGGGGGGGGGFEGGGGCFGCGGGGGFGGDGG5DFGGFG@CFGF9+CFFF>DFBFFFFFGFFFF=BB@>EFFE?@FF9DBDFF6;;B>DFFFCA<F03<?F>AFA<AB
@M00200:207:000000000-ALC1F:1:1102:12019:17360 2:N:0:5
TACGCGGGTATCTAATCCTGTTTGCTCCCCACGCTTTCGTGCCTCAGTGTCAGTGCTGGTCCAGGCAGTCGCCTTCGCCACAGATGTTCCTCCCGATCTCTACGCATTTCACTGCTACACCGGGAATTCCACTGCCCTCTACCGCACTCTAGCTCGCCAGTATCCAATGCCATTCCCAGGTTGAGCCCAGGGCTTTCACATCAGACTTAACAAACCACCTACGCACGCTTTAAACCCAATATGTCTG
+
CCCCCGGGGGGGGGGGGGGGGGGGGGGGGGGGGGGGGGGGGGGGGGGGGGGGGGGGGGGGGGGGGGGGGGGGGGGGGGGGGGGGGGGGGGGGGGGGGGGGGGGGGGGGGGGGGGGGGGGGGGGGGGGGGGGGGGGFGGGGGGFGGGGDGGGGGGGGGGGGGDDGGGGGGGGFGFGGFGGGGGGGFGFFFFFEEFFFFFGFFBE9EFEEFFFFFDFFBFDFE@F>@B@@;?6CCEFADF;DEEEFF>A
@M00200:207:000000000-ALC1F:1:1102:14726:18810 2:N:0:5
TACAGGGGTATCTAATCCTGTTTGCTCCCCACGCTTTCGCGTATCAGCGTCAGTATCCAACCAGGGGGCCGCCTTCGCCACAGGTGTTCCTCCCGATATCTACGCATTTCACCGCTACACCGGGAATTCCACCCCCCTCTGCCGCACTCCAGCGATGCAGTCACAAATGCAGTTCCCAGGTTGAGCCCGGGGATTTCACATCTGTCTTACATCACCGCCTGCGCACGCTTTAAACCCAATATGTCTG
+
CCCCCGGGCGGGGGGGGGGGGGGGGGGGGGGGGGGGGGGGGGGGGGFGGGGGGGGGGGGGGGGGGGGGGGGGGGGGGGGGGGGGGGGEGGGGGEGGGCGDFGGGGDFFFGGGGGGGGGGEGGGGGGGGGGGGFCEEGEGGGGGGGGGGG>F66C7>DGFGGFFGFFGGGGG=8CCCAGGGGG6DFGFF3CDBBFF@FC+7)6)??BFB4A94>DFFFE>16<9019>>??:A2)=431043<>4)69
@M00200:207:000000000-ALC1F:1:1102:4810:18850 2:N:0:5
TACTAGGGTATCTAATCCCGTTTGCTCCCCTGGCTTTCGCTCCTCAGCGTCAATGCCGGTCCAGGATGCCGCCTTCGCCACCGGTGTTCCTCCAGATATCTACGCATTTCACCGCTACACCTGGAATTCCACATCCCTCTCCCGGATTCGAGCCCACCAGTATCGGACGCAGTTCCCCGGTTGAGCCGGGGGATTTCACGTCCGACTTAGCAGGCCGCCTACGCGCCCTTTAAACCCAGAATGTCTG
+
CCCCCGGGGGGGGGGGGGGGAFGGGFEFGGGGGGG?CGGGGGDGGGGGGGCEFGFFGEFGGGGGGGGGGGGGGGGGGGEGGGGD:>FGGGGEGGFGGGGGGFFGGGGGGFGGFGGGGGGGGGGFGFCGGGCGGGG?FGFGGEGGGDG+AGF@EEGG>GGGGFGFGGGGDGGFGFGCFGGGCCGGFFFFFGGFD>88FEGFF@@>BFF0:<>AF<BFBFBF((19>(496(4924BFB?((.4A:5>B
@M00200:207:000000000-ALC1F:1:1102:8828:19641 2:N:0:5
TACGGGGGTATCTAATCCTGTTTGCTCCCCACGCTTTCGTGTCTCAGTGTCAGTTCAGGCCCAGGCGGTTGCTTTCGCCATCGATGTTCCTCCCGATATCTACGCATTTCACCGCTACACTGGGAATTCCACTCACCTCTCCCGGTCTCGAGCCTTGCAGTCTGGCAGGCAGTTCCTCGGTTAAGCCGAGGGATTTCACCCGCCACTTGCAAGGCCGCCTACGCGCCCTTTAAGCCCAATATGTCTG
+
CCCCCGGGGGGGGGGGGGGGGGGGGGGGGGGGGGGGGGGGGGGCFGGGGGGGGGGGGGGGGGGGGGGGGGGGGGGGGGGGGGGGGGGGGGGGGGGGGGGGGGGGGGGGGGGGGGGGGGGGGGGGGGGGGGGGGGGGGGGGGGGCGGEGGGGGGGGGGGGGGGGGGGGGGGGFGFGGFGGGGGGFFGFFFGGFFFFEFFGA;>FFFFFFFFFFFDFFFFFFF<?>FFF>B??FFF?F2:B:>4A<>FF
@M00200:207:000000000-ALC1F:1:1102:22151:20135 2:N:0:5
TACGAGGGTATCTAATCCCGTTTGCTCCCCTGGCCTTCGTGCCTCAGCGTCGGCTGCTGCCCAGAGATTCGCTTTCGCCACTGGTCTTCCTTACGATATCTACGCATTTCACTGCTACACCGTAAATTCCAATCTCCTCTACAGCGCCCTAGCAATGCAGTATTGAACGCAATTTTGAGGTTAAGCCCCAAGATTTCACGTCCAACTTACACTGCCGCCTACGCACCCTTTACACCCAATATGTCTG
+
CCCCCGGGGGGGGGGGGGGGGGGGGGGGGGGGGGGGGGGGGGGGGGGGGGGGGGGGGGGGGGGGGGGGGGEGGGGGGGGGGGGGGGGGGGGGFGGGGGGGGGGGGGGGGGGGGGGGFGGGGGGGGGGGGGGGGGGGGGGGGGGGGGGDGGG?GGGGGGGFGGGGGGFFGGGDGFGFCDF?FDF77CFFEGDFFFFEFCGF@DFFFFFFFEBBEFFF2B@@DF=((57DFFE<37B4;;05)775?CC
@M00200:207:000000000-ALC1F:1:1102:6236:20446 2:N:0:5
TACCAGGGTATCTAATCCTGTTTGCTACCCACGCTTTCGCGCCTCAGCGTCAGAACCGGTCCAGGTAGCCGCCTTCGCCACCGGTGTTCCTCCCAGTATCTACGCATTTCACCGCTACACTGGGAATTCCGCTACCCCCTCCCGGCCTCAAGCTCGACAGTTTCAAAGGCAGTTCCTCAGTTGAGCCGAGGGATTTCACCTTTGACTTATCAAGCCGCCTACGCGCCCTTTAAACCCAATATGTCTG
+
CCCCCGGGGGGGGGGGGGGGGGGGGGGGGGGGGGGGGGGGGGGGGGGGGGGGGGGGGGGGGGGGGGGGGGGGGGGGGGGGGGGGGGGGGGGGGGGGGGGGGGGGGGGGGGGGGGGGGGGGGGGGGGGFGGGGGGG8FDGGGGGGGDGDGGGFGGGGGGGGGGFGGGGGGGGFGFGGFFGGGGGFFGFFFGDE5AFEFFGF9E4>47??EFFFFFFFFFFFFFFFBFBF>?>DF9F::4(8:2<:9<<
@M00200:207:000000000-ALC1F:1:1102:5080:21133 2:N:0:5
TACTAGGGTATCTAATCCCGTTTGCTCCCCTAGCTTTCGCTCCTCAGCGTCAATGTCGGTCCAGGATGCCGCCTTCGCCACCGGTATTCCTCCAGATATCTACGCATTTCACCGCTACACCTGGAATTCTGCATCCCTCTCCCGAATTCAAGCCAACCAGTATCAGACGCAGTTCCCAAGTTGAGCCTGGGGATTTCACGCCTGACTTAATTGGCCACCTACGAGCCCTTTAAGCCCAATATGTCTG
+
CCCCCGGGGGGGGGGGGGGGGGGGGGGGGGGFGGGGGGGGGGGGGGGGGGGGGGGGGGGGGGGGGGGGGGGGGGGGGGGGGGGGGGGGGGGGGGGGGGGGGGGGGGGGGGGGGGGDGGGGGGFFECFGGGGGGGGGGGGGGGGGGGGGFDE=FGGFGGGGGGCDFG6FDED?DFGGFGG7EC79AFFFFFC>0@FFFFGFFB=BFEFFEEEEE96?=FDDFFDFDB>BFFECE@FFF?DDFFFCFC3
@M00200:207:000000000-ALC1F:1:1102:6341:22600 2:N:0:5
TACTAGGGTATCTAATCCTGTTTGCTCCCCACGCTGTCGCGCCTCAGCGTCAGTGTTGATCCAGATGGCCGCCTTCGCCACGGATGTTCCTCCCGATCTCTACGCATTTCACCGCTACACCGGGAATTCCGCCATCCTCTATCACACTCTAGCTGGCCAGTATCCATCGCCATTCCCAGGTTGAGCCCAGGGCTTTCACGACAGACTTAACCAACCGCCTACGCACGCTTTAAACCCAGTAGTCCTG
+
CCC8@FFGGGGGGGGGGGGGGGGGGGGGGGGCGGEGGGGD:FGGCDFCGGGGGGGGGFE9FFGGGGGCF@FGGGGF<FFGDGGCFEGGGGGGGCFGGGGGGGGGGGGEGGGGGGGEGGGGEEGGGGFGGA?EEGGGGGGGG8CGFGGGGGFFFGG,@DG?@<=FCGGGDG7BGFGGFF>7DGCCFD>FFFF?>AFFFEGB29(5>B:4CFFFFFFFF):?FD06@@FFF<?>B9F@FB:,:-)))-5
@M00200:207:000000000-ALC1F:1:1102:16592:25001 2:N:0:5
TACTCGGGTATCTAATCCCGTTTGCTCCCCTAGCTTTCGCTCATCAGCGTCAATGTCGGTCCAGGATGCCGCCTTCGCCACCGGTGTTCCTCCAGATATCTACGCATTTCACCGCTACACCTGGAATTCCACATCCCTCTCCCGGATTCGAGCCCACCAGTATCGGACGCAGTTCCCCGGTTGAGCCGAGGGATTTCACGTCCGACTTAGCAGGCCGCCTACGCGCCCTTGAAACCCAATATGTCTG
+
CCCCCGGGGGGGGGGGGGGGGGGGGGGGGGGGGGGGDFGGGGGGGGGGGGGGGGGGGGDGGGGGGGGGFGGGGGGGGGGGGGGGFGGGGGGGGAFFGGFGGGGFGGGDGGGGGGGGGGFGGGGGGBFGGGGGGGGF?,6++@DGGDE6DDFGGGGGGCCFGGGFDGGGGGDEGAG;A;CGGGGGFGFFFCDFFFA*=9D;@<79601,9EEE@;AEBFF<(.390>2-3?(.2)108??139<)6AF
@M00200:207:000000000-ALC1F:1:1103:10251:2262 2:N:0:5
TACTGGGGTATCTAATCCCGTTTGCTCCCCTGGCCTTCGTGCCTCAGCGTCAGTTGCTGTCCAGAGACTCGCCTTCGCCACTGGTCTTCCTTACGATATCTACGCATTTCACTGCTACACCGTAAATTCCAGTCTCCCCTCCAGCACTCTAGCCACGCAGTATCGAATGCAGTTTCAGGGTTGAGCCCTGAGATTTCACATCCGACTTGCGCGACCGCCTACGCACCCTTTAAACCCAATATGTCTG
+
CCCCCGGGGGGGGGGGGGGGGGGGGGGGGGGGGGGGGGGGGGGGGGGGGGGGGGGGGGGGGGGGGGGGGGFGGGGGGGGGGGGGGGFGGGGGGGGGGEGGGGGGGGGGGGGGGGGGGGGGGGGGGGGGGGGGGGGGGGGGGDGGGGGGGGGCGFDFGGGGGGGGGGGGGGGGGFGCGGGGGGGGGGFGGCGGFFFFFFGEFFFF=ABEBE@AFFEEFFFD222:DF9@FFEFFCBF?<DDEEF5?<E
@M00200:207:000000000-ALC1F:1:1103:8913:2694 2:N:0:5
TACCAGGGTATCTAATCCCGTTCGCTCCCCTGGCTTTCGCGCCTCAGCGTCAGATGTGGTCCAGTATGCCGCCTTCGCCACCGGAGTTCCTATCGATATCAACGCATTTCACCGCTCCACCGATAGTTCCGCATACCCCTACCACCCTCGAGACACCCAGTATCCGAGGCAGTTCTCCAGTTGAGCTGGAGGATTTCACCCCGGACTTGAGAATCCGCCTACGCGCCCTTTAAACCCAGTATGTCTG
+
CCCCCGGGGGGGGGGGGGGGGGGGGGGGGGGGGGGGGGGGGGGGGGGGGGGGGGGGGGGGGGGGGGGGGGGGGGGGGGGGGGGEDGGGGGGGGGGGGGGGGGGGGGGGGGGGGGGGGGGGGGGGGGFGGGDGGGGGDDGGGGGGGDGGGG6CFGGGGGFGGGGGGGDGGGGGDFGGGGGGFCGGGGFG4FFGEFFFAEGB>?A9>BFFAFF0CEA;;FFFFFFFFE;F92>4<4BFF?:49AAABFF
@M00200:207:000000000-ALC1F:1:1103:24130:2743 2:N:0:5
TACAGGGGTATCTAATCCTGTTTGCTCCCCACGCTTTCGCGCATCAGCGTCAGATCCGGTCCAGGTAGCCGCCTTCGCCACCGGTGTTCCTCCCAATATCTACGCATTTCACCGCTACACTGGGAATTCCACTACCCTCTCCCGGCCTCGAGCCAGACAGTTTCCAAGGCAGTTCCTCGGTTGAGCCGAGGGATTTCACCTTGGACTTGTCAAGCCGCCTACGCGCCCTTTACACCCAATCTGTCTG
+
CCCCCGGGGGGGGGGGGFGGGGGGGGGGGGFGGGGGGGGGGGGGGGGGGGGGGGGGGGGGGGGGGGGGGGGGGGGGGGFGGGGGGGGGGGGGGGGGGGGGGGGGGGDFGGGGGGGGGGGGGGGGGGGGGGGGGGGGGGGGGFGDEGECFDGEGCFGGGGGGGGGGGGGGFCGGFFGGGDGGGDGFGFDGGDG>FFF=?FE:FFE;EFFAFFFCEFF939@F@@0>EFF9::BFFFF>:?7(.54<AF
@M00200:207:000000000-ALC1F:1:1103:20485:5718 2:N:0:5
TACAGGGGTATCTAATCCTGTTTGCTCCCCACGCTGTCGCGCCTCAGTGTCAGCTACTGCCCAGCAGGCCGCCTTCGCCACCGGTGTTCCTCTCGATATCTACAGATTTCACCCCTACACCGAGAGTTCCACTTCCCTCTCCCGTCCTCTAGCGAGGTAGTTTCGAGCGCCATTCCTCAGTTAAGCCAAGGGATTTCACACTCGACTTGCCAAGCCGCCTGCGCGCCCTTTACACCCAATATGTCTG
+
CCCCCGGGGGGGGGGGGGGGGGGGGGGGGGGGGGGGGGGGGGGGGGGGGGGGGGGGGGGGGGGGGGGGGGGGGGGGGGGGGGGGGGGGGGGGGGGGGGGGGGGGGFDGGGGGGFGGGGGGGGGGGGEFGGGGGGGGGGGGGGGGGGGGGGGGGGDEGGGGGGGGGFFGGGGGGFGCFGGGGGGGGGFGCGGGFFFFFEGEEFFFFFFEEFFFFFFFFFB;6;BFFFB>;BFFADFF0(,4:AAFBA<
@M00200:207:000000000-ALC1F:1:1103:27210:6854 2:N:0:5
TACTAGGGTATCTAATCCTGTTTGCTCCCCACGCTTTCGCGCCTCAGCGTCAGTATCGGACCAGTTGGCCGCCTTCGCCACTGGTGTTCTTGCGAATATCTACGAATTTCACCTCTACACTCGCAGTTCCACCAACCTCTTCCGAACTCAAGACTCTCAGTATCGAAGGCAATTCCAGGGTTGAGCCCTGGACTTTCACAGCAGACTTACTGAACCGCCTACACGCGCTTTAAGCCCAATATGTCTG
+
CCCCCGGGGGGGGGGGGGGGGGGGGGGGGGGGGGGGGGGGGGGGGGGGGGGGGGGGGGGGGGGGAFDGGGGGGGGGGGGEGGFEGGGGGGGGGGGGGGGGGGGGGGGGGGGGDFFCEFGGFGGGGGGGGGGGFFGGGGGGGGGGGGEFADGGGGFGDGFGEFGGEFGGDFFGGFFGG?FDGGDGGGFCFGGGFFFFFCGFFA@BDBEFF4@/>EF)6?F@D==@;D09612C?)86;D0/5767CF<
@M00200:207:000000000-ALC1F:1:1103:17851:7260 2:N:0:5
TACTGGGGTATCTAATCCTGTCTGCTCCCCTAGCTTTCGTGCCTCAGTGTCAGGTATTTTCCAGGGATTCGCCTTCGCCACTGGTGTTCCACTCGATATCTACGCATTTCACTGCTACACCAAGTATTCCAATCCCCCCTCAAATCCTCCAGCAAGGTAGTTTCCAATGCCATTTCCGCGTTGAGCCGGGAGATTTCACATCCGACTTACCTCACAACCTACGCATCCTTTACGCCCAGTATGTCTG
+
-68B@C,6+,,C@;6,66,,C,6C6,,,6B@:CF6<FGCC,,,,C,;<C666,,C,C,C6F6<FG7C@@B:,44,54@C7FF<CCEF,5A,,A,,A<ECFD9F@:@?,,CFD@,E,4C9<8D,A<E=,4@;,=,@,@1C=+9,,9+A8,66,==,=DD,,6,+,,6D=@EFFC78D@G+C=+++6,0637?>:6+++;20;A*1))1//*/17>>***)0).->()/;>**18(:A613/7)119))
@M00200:207:000000000-ALC1F:1:1103:4441:7386 2:N:0:5
TACTCGGGTATCTAATCCCGTTTGCTCCCCTGGCTTTCGTGTCTCAGCGTCAGCGCATCCCCAGCGACCTGTTTTCACCATTGGCGTTCCAAACGATATCTACGCATTTCACCGCTCCACCGTTTGTTCCAGTCGCCCCTAGATGGCTCAAGACCGCCAGTATGCCCAGCCGTTCCACAGTTAAGCCGTGGGATTTCACAAGGCACTTAACGATCCGCCTACACACGCTTTAAGCCCAGTATGTCTG
+
CCCCCGGGGGGGGGGGGGGGGGGGGFGGGGGGGGGGGGGGGGGGGGGGGGGGGGCEGGGGGGGGGGGGGGGGGGGGFGGGGGGGGGGGGGGGGGGGGGGGGGGGGGGEGGGFGGGGGGGGGGGGGGGGGGGGGGGGGGGGGG?FGGGGGGGGGGGGGGGGGGGGGGD6FGGGGFGGGGGGGFGGGGFGGGDC9FFFFEFFFFFDBDFFFCF@<38>;F0;?FE;EFF;FF?CFFFA:B04-6<AFFF
@M00200:207:000000000-ALC1F:1:1103:19621:7854 2:N:0:5
TACACGGGTATCTAATCCCATTCGCTACCCACGCTTTCGCATCTCAGTGTCAGGAACGCGCCAGTTTGCTGCCTTCGCATTTGGTATTCCCCATGATATCAACGGATTTCACCCCTACACCATGAGTTCTGCAAACCTCTCGCGCCCTCTAGTCTTGCCGTTTCCAACGCATCTTCCCGGTTAAGCCAGGAGCTTTAACGAAGGACTAACAAGACCACCTACATGCTCTTTACGCCCAATATGTCTG
+
CCCCCGGGGGGGGGGGGGGGGGGGGGGGGGGGGGGGGGGGGGGGGGGGGGGGFGFGGGDGDGGGGGGGGGGGGGGGGGGEFFGGGGGGGGGGGGGGGGGGGEGGGEGGGGGGGGGGGGGGGGGGGGGGGGGGGGGGGGGGFEGCEGGGGGGGGGGGGGGGGEGG8EDGGGDDGFGGGGG6>EGG7FFGDCFD5FFFFFGA=E4)7@@FBEF=BFFFBFFFE@9CCFCCFFEEC0)5;FDFFEEC)7?
@M00200:207:000000000-ALC1F:1:1103:14453:8711 2:N:0:5
TACTAGGGTATCTAATCCTGTTTGCTCCCCTAGCTTTCGTGCCTCAGTGTCAGGAGTTTTCCAGGGACTCGCCTTCGCCACTGGTGTTCCACTTGATATCTACGCATTTCACTGCTACACCAAGTATTCCAGTCCCCCCTCAAACCCTCTAGCAAGGTAGTTTCCAATGCCATTTCCGACCTGATCTCGGAGCTTTCACATCCGACTTACCTCACCACCTACGCACCCTTTCAACCCAATATGTCTG
+
CCCCCFGGGCGGGGGGGGGGFGGGGGGFGGGGCGGGGGGGGGGGGGGGDGGFCFGEFDGGGAFFGDFFGGGGGGGFFGGGGGGFFGGGGGGGGFFCGFGGGDGGGCGGGGGGGFGGAFGGGGGGGGEFGGGGGGGFGCCDGGCGGGGGGGF=FGGGF=D9EFFGGGGGCFDGFFCFD=C++6=?+@+?=F6DFFFFFFG@EFFFF)59AE6>E5AAE54>26@FDFFAB@3*75@6>920)8@78??
@M00200:207:000000000-ALC1F:1:1103:12974:9312 2:N:0:5
TACTGGGGTATCTAATCCTGTTTGCTCCCCACGCTTTCGTGCATGAGCGTCAGTGTTGGCCCAGAAGGCTGCCTTCGCCATCGGTGTTCCTCCACATCTCTACGCATTTCACTGCTACACCAGGAATTCCAGCTCCCTCTTCCGCACTCCGAGCCTTCCAGTCACAAGCGCAATTCCCAAGTTAAGCTCGGGGCTTTCACACCTGTCTTAAAAGACCGCCTGCGCACGCTTTACACCCAGTATGTCTG
+
CCCCCGGGGGGGGGGGGGGGFGGGFGGFGGGGGGGEGGGGGGGGGGGGGGGGGFGGGGGGGGGGGEGGGGGGGGGGGGEEDGGGGGGGGGGGGGGGGGGGGGGGGGGCGGGGFGGGGGGGGFGEGFGGGGGFDEFCGGFDFGGGGGGGGGECGGGGGGGGGGGGGGFGGEDGGFGGGFGFGEGGGGFFFGGGF>DFFFGFEFEFEFF6AEA4AC>F=B=99B29;EFFFFF(;CFFD6<@@9??)6AF
@M00200:207:000000000-ALC1F:1:1103:11380:9805 2:N:0:5
TACGAGGGTATCTAATCCCGTTTGCTCCCCACACTTTCGCTCCTCAGCGTCAGGTAATGCCCAGAGAACCGCCTTCGCCACCGGTGTTCCTCCTGATATCTGCGCATTTCACCGCTACACCAGGAATTCCGTTCTCCCCTGCATACCTCTAGTCTGCCCGTATCGGAAGCCAGCCCAGGGTTAAGCCCTGGGTTTTCACTCCCGACGCGACAAACCGCCTACGAGCCCTTTAAACCCAATATGTCTG
+
CCCCCGGGGGGGGGGGGGGGGGGGGGGGGGGGGGGGGGGGGGGGGGGGGGGGGGGGGGGGGGGGGGGGGGGGGGGGGGGGGGGGGGGGGGGGGGGGGGGGGGGGGGGGGGGGGGGGGGGGGGGGGGGGGGGGGGGGGGGGGGGGGGGGFFGGGGGGGGGGGGGGGGGGGGGGGFCCFFGGFCG>FGFFFFGGFFFFF4=AEFA9==@EB9>@B1A>@EBD@;113:9:7?4244?F(:??D<F>><A
@M00200:207:000000000-ALC1F:1:1103:19504:9927 2:N:0:5
TACGGGGGTATCTAATCCTGTTCGCTCCCCACGCTTTCGTGCCTCAGCGTCAATGCAGGTCTAGCCAGCTGCCTTCGCAATTGGTGTTTAATGGCTAACCTATCCTTTCCCCGCCACATTGCAACTTTCGCTAAACTCAATCCTATTCCAAGCCATCAGTTTCCAAAACAAATTTACCGTTTAGTCGGCAACCTTCACTTCTGAATTACCATACCGCCTACGCCCCCCTTAAACCCAATACTGTCTAAAAT
+
CCCCCCFDGGGGGGGGGGGGGGGGGGGGGGGGGGECGGDGFGGFGGGGGGGGGFGGGFGGGGGGFG9FGFEEGGGGGG@@FEF<FFF,4,99<,,,,,4,9,,94,,A,,,:6+++6,,7,C,,A6F,8++++63@,,,+7E,@,6E+,+,,6+,,,,66,,+,797,+,+0=CF+53:@C?*+5@***<***;A6**+/:++***11**+/*())(:((,((,(24(.3)74).:0(())))).)))-))
@M00200:207:000000000-ALC1F:1:1103:28409:10493 2:N:0:5
TACCCGGGTATCTAATCCTGTTTGCTCCCCACGCTTTCGTGCCTCAGTGTCAGTGCTGGTCCAGGGTGTCGCCTTCGCCACAGATGTTCCTCCCGATATCTACGCATTTCACTGCTACACCGGGAATTCCACACCCCTCTACCGCACTCTAGACTGCCAGTATCCAATGCCATTCCCAGGTTGAGCCCAGGGCTTTCACATCAGACTTAACAAACCACCTACGCACGCTTTAAGCCCAATATGTCTG
+
CCCCCGGGGGGGGGGGGGGGGGGGGGGGGGGGDGGGGGGGGGGGGGGGGGGGGGGGGGGGGGGGGGGGGGGGGGGGGGGGGGGGGGGGGGGGGEEGGGGGFGGGGGGGGGGGGGFGGGGFGGDFGGGGGGGGGGEEGGGGGGGGGGGGGGGGGGGGGGGGGGGGGGGGFGGF7=FE?FG?FGGGFGFGGGGG>>96FFGFFFFFFFFFFFFE=9635A2>>EF2>B@FF7(7/460:66;3CCEEE?
@M00200:207:000000000-ALC1F:1:1103:21538:11198 2:N:0:5
TACGCGGGTATCTAATCCCGTTTGCTCCCCTAGCTTTCGCGCCTCAGCGTCAAGAACAGGCCAGAGACTCGCCTTCGCCACTGGTGTTCCTCCCGATATCTACGCATTTCACCGCTACACCGGGAATTCCAGTCTCCTCTCCTATACTCAAGCTAAGCAGTATGAGGTGCAGGTTCCCGGTTGAGCCGGGAGATTTAACACCCCACTTACCTAGCCGCCTACGCGCCCTTTAAACCCAATATGTCTG
+
CCCCCGGGGGGGGGGGGGGGGGGGGGGGGGGGGGGGGGGGGGGGGGGGGGGGGGGGGGFGGGGGGGGGGGGGGGGGGGGGGGGGGGGGGGGGGGGGGGGGGGGGGGGGGGGGGGGGGGGGGGGGGGGGGFGGGGGGGGGGGGGGGGGGGGGGGGGGGCGGGGGGGGGGFGGGGFGGGGGGGGGGGGFGGGGGFFFFFFGFEFFFFFFFFFFFFFFFFFFFFFF>BFFFF0:DADFFFB:?:A9<ABA
@M00200:207:000000000-ALC1F:1:1103:14905:11630 2:N:0:5
TACTGGGGTATCTAATCCCGTTTGCTCCCCACGCTTTCGCGCCTCAGCGTCAGGAAATGCCCAGCAACCCGCCTTCGCCGCAGGTGTTCCTCTCGATATCTACGCATTTCACCGCTACACCGAGAATTCCAGTTGCCCCTTCTGCACTCTAGCCCCGCAGTATCGGCTGACCGTTCTGGGTTAAGCCCAGAGATTTCACAGTCGACTTGCGGTGGCCGCCTACGCGCCCTTTACACCCAGTATGTCTG
+
CCCCCGGGGGGGGGGGGGGGGGGGGGGGGGGGGGGGGGGGGGGGGGGGGGGGGGGGGGGGGGGGGGGGGGGGGGGGGGGGGGGGGGGGGGGGGGGGGGGGGGGGGGGGGGGGGGGGGGGGGGGGEGGGGGGGGGGGGGGGGGGGGGGGGGGAFGGGGGGGGGGGGGGGGGGGGFGGGGGGGGGGGGFGGFGGFFFFFFGC=FF>@@FFFFF9DFFA@D9>?BFFFF>>9>?BAAFF?FFFF><ADABD
@M00200:207:000000000-ALC1F:1:1103:14463:11985 2:N:0:5
TACTCGGGTATCTAATCCCGTTTGCTCCCCTGGCTTTCGCTCCTCAGCGTCAATAATGGTCCAGGATGCCGCCTTCGCCACCGGTGTTCCTCCTGATATCTACGCATTTCACCGCTACACCAGGAATTCCACTTCCCTCTCCCACACTCTAGCCAGACAGTCTCAACTGCAGGCCACAAGTTGAGCTCGTGGTTTTCACAGCTGACTTATCCAACCGCCTACGCGCCCTTTAAACCCAGTATGTCTG
+
CCCCCGGGGGGGGGGGGFGGGGGGGGGGGGGGGGGGGGGGGGGGGGGGGGGGGGGGGGGGGGGGGGGGGGGGGGGGGGGGGGGGGGGGGGGGGGGGGGGGGGGGGGGGGGGGGGGGGGGGGGGGGGGGGGGGGGGGGGGGGGGGGGGGGGD;EGGGGGGGGGGGGGGGGGGGGEGGGGGGFGGGGGFGGGGGFFFFFFGEEFFFEFEFFFFEFFFFFFFFFFFF=>BFFDFEF3BFD?F@4?<CFFF
@M00200:207:000000000-ALC1F:1:1103:5699:12208 2:N:0:5
TACTGGGGTATCTAATCCCGTTTGCTCCCCTAGCTTTCGCACCTCAGCGTCAGGATCCGACCAGTGAGTCGCTTTCGCCGCCGGCGTTCTTCCCGATCTCTACGCATTTCACCGCTCCACCGGGAATTCCACTCACCCCTCCGGACCTCAAGCCATGCAGTATCGGACGCAGTTCCTCGGTTGAGCCGAGGGCTTTCACACCCGACTGACATGGCCGCCTACGTGCGCTTTACGCCCAGTATGTCTGCTAT
+
CCCCCGGGGEGGGGGGGFGGGGGGG9FFGGFFFFFGGGGGECG8;FFGCBFFE@DFGGFEGGGFFGGGGGGGGFGGFFCFFFCGGGGGCFFFGFGC+CFFEDFFCGGEFGFFAFG6EF8<@EGFECGGGF=FFFGGFF+=>CGDED7*CDGGCFFFFFFGGGF@>DGGGEC?GFGGGGDC8>C9>FFCDDC3:F46AC*6?>:(190338FAD?@@>BF<0::?7)(496?))4>@F<:454:5<94))).
@M00200:207:000000000-ALC1F:1:1103:21019:13381 2:N:0:5
TACGCGGGTATCTAATCCTGTTTGCTCCCCACGCTTTCGCGTCTCAGCGTCAGTTACCGTCCAGAAAGCCGCCTTCGCCACTGGTGTTCCACCTGATATCTACGAATTTCACCTCTACACCAGGAATTCCGCTTCCCTCTCCAGCACTCAAGGCGACCAGTTTCGAATGCAGTTCCCAGGTTGAGCCTGGGGATTTCACATCCGACTTGATCACCCGCCTACACGCGCTTTACTCCCAATATGTCTG
+
CCCCCCFGGGGGGDFGGGGGGGGGGGGGGGGGGGGGGGGGGEGGGGFGGGGGGGGGGGGGGCCFGGGGGGGGGGGGGGGDGGGGGGGGGGGGGGGGGGGGGGGGD@FGGGFGGGGGGGGGGGGG=EGGGGFGGDE6DFG?FGGDGGGGGG?EGGDEC6CGGGGGGGGGGGGGGCGGGGGGGFGGGGFGGGGCD4?4BCGFFFF=2=@?BF=CCD.A6BBFFFFFFA;@F??AB)7<?F::>AFAF26
@M00200:207:000000000-ALC1F:1:1103:6049:13551 2:N:0:5
TACAAGGGTATCTAATCCTGTTCGCTCCCCACGCTTTCGCTCCTCAGTGTCAGTTCCAGCCCAGAGCACCGCCTTCGCCACTGGTGTTCCTCCTGATATCTGCGCATTTCACCGCTACACCAGGAATTCCATGCTCCCCTACTGGACTCTAGTCACAGCAGTATCGGGTGGCGTCTCCAGGTTGAGCCTGGAGGTTTCACACCCGACTTACTGAACCACCTACGAGCTCTTTATACCCAATATGTCTG
+
CCCCCGGGGGGGGGGGGGGGGGGGGGGGGGFFGGGGGGGGGGGGGGGGGGGGGGGGGGGGGGGGGGGGGGGGGGGGGGGFGGGGGGGGGGGGGFGGGGGGGGFGGGDGGFFGEGGGGGGGGGGGGGGGGGGGGGGGGGGGGGGGGGGGGGGGFGGGEAEDFFGGGGGDGGGGD@CDGGGG?FGFGGFGGG*;CDDFFCCECAAAAFFFFFB?EE=F2AB@BEFFDB073CEFFFFFC8;(/;3CE3?6
@M00200:207:000000000-ALC1F:1:1103:8600:14015 2:N:0:5
TACTGGGGTATCTAATCCTGTTTGCTACCCACGCTTTCGCTCCTCAGCGTCAGTACCGGCCCAGAGCAGCGCCTTCGCCACCGGTGTTCCTCCTGATATCTGCGCATTTCACCGCTACACCAGGAATTCCCTGCTCCCCTACCGGACTCAAGCCATGGCAGTATCGAGTGGCGTCTCGGGGTTGAGCCCCGAGTTTTCACACCCGACTTACCGAGCCGCCTACGAGCTCTTTACGCCCAATATGTCTG
+
CCCCCGGGGGGGGGGGGGGGGGGGGGGGGGGGGGGGGGGGGGGGGGGGGGGGGGGGGGDGGGGGGGGFGGGGGGGGGGGGGGGGGGGGGGGGGGGAFEGGGGGGDGGGGGGGGGGGGGGGGGGGGGGGGGGGGGGGDGGGGGGGGGGGGGFFF8EFCDFGGGGGEDGFGGGGDDGGGGGC>ECDDFFGFCDDE8?FFEGFEF>9BFFFFFF828BBBFFFFFFBBFFB?AA>2<@E;>B?<7<954A>
@M00200:207:000000000-ALC1F:1:1103:13314:14313 2:N:0:5
TACCGGGGTATCTAATCCCGTTTGCTCCCCACGCTTTCGCGCCTCAGCGTCAGTCACCGTCCAGAAGGCCGCCTTCGCCACCGGTGTTCCTCCCGATCTCTACACATTTCACCGCTACACCGGGAATTCCACCTTCCTCTCCGGGACTCAAGAGAAGCAGTTTCGGGCGCAGTTCCTCGGTTGAGCCGAGGGATTTCACACCCGACTTGCCTCCCCGCCTACGCGCCCTTTCTACCCAATATGTCTG
+
CCCCCGGGGGGGGGGGGGGGGGGGGGGGGGGGGGGGGGGGGGGGGGGGGGGGGGGFEFEGGGGFEFFGGGGGGGGGFGGGGGGGGGGGGGGGGGGGGFGGGEGGGGGGFGFGGGGGGGGGGDCEGGGGGAFGFGGGGGGGDG68CCEFGGGC777FFGGGGGGGC74CDGGGGFGGGGGGGGGDGG=DDDCDFFFF=EFE;:561>>FA<FFF(5>>FFF?BF;BB69>?0)65?F?B(4:AFFAAB
@M00200:207:000000000-ALC1F:1:1103:3425:15784 2:N:0:5
TACACGGGTATCTAATCCTGTTTGCTCCCCACGCTTTCGCGCCTCAGCGTCAGTTGTGGTCCAGTTGGCCGCCTTCGCCACCGGTGTTCTTCCCAATATCTACGAATTTCACCTCTACACTGGGAATTCCACCAACCTCTCCCACACTCAAGCCCTGCCGTATCGGATGCCGTTCCCAGGTTGAGCCCAGGCCTTTCACATCCGACGATCAGAGCCGCCTACGCGCCCTTTACACCCAGTATGTCTG
+
CCCCCGGGGGGGGGGGGGGGGGGGGGGGGGGGGGDGGGGGGGGGGGGGGGGGGGGGGGGGGGGGGGGGGGGGGGGGGGGFGGGGGGGEGCGGGGGGGGGGFGGGGGGGGGGGGGGGGFFGGFGGGGGGGGGGGGGGGGGGDGGGGGGDGFG@EFGGGGGGGE6EGGGGGFGGGFGGGGGGGGFDFGFCFGGGFFFFFFGEEFFF?@@E@BEBB@FF@F0<FF@FF36;><BABFFFF:?(6:A<446
@M00200:207:000000000-ALC1F:1:1103:9101:15862 2:N:0:5
TACTAGGGTATCTAATCCCGTTTGCTCCCCTGGCTTTCGTTCCTCAGCGTCAGATAACCCCCAGTGAGCCGCCTTCGCCTCCGGTGTTCCTGATGATATCAACGCATTTCACCGCTCCACCATCAGTTCCGCCCACCTCTATCCTCCTCAAGCTTGCCGGTTTGAAGCGCAATTCCTCGGTTGGGCCGAGGGATTTCACACCTCACCTAACAAGCCGCCTACGGACTCTTTAAACCCAGTATGTCTG
+
CCCCCGGGGGGGGGGGGGGGGGGGGGGGGGGECFGGGGGGGGGGGGGGGGGGGGGGGGGGGGGGGGGGGGGGGGGGGGGFGFGGGGGGGGGGGGGGGGGGGGGGGGGGGGGGGGGGGGGGGGGGGGGGGGGGGGGGGFGGFGGGGGGGGGGFGFGGGGGGGGGGGBDGGGGDGFGGGGGGGGGGGGFGGGGGFFFFFEFFEDFFF<@FFFFFF@FFBF@D;D@@;DF<<>ADFFFFFFF><>FFFBF
@M00200:207:000000000-ALC1F:1:1103:29166:16015 2:N:0:5
TACTGGGGTATCTAATCCCGTTTGCTCCCCTGGCTTTCGCTCTTCAGCGTCAGTGTTGCTCCAGAATGCCGACTTCGCCACCGGTGTTCCTCCAGATAGCTACGCATTTCACCGCTACACCTGGAATTCCGCATTCCTCTCCCAAACTCAAGCCATCCAGTCTCACACGCAGTTCCCCGGTTGAGCCGAGGGATTTCACGTGTGACTCAGTTGGTCGCCTACCAGCCCTTTAAACCCACTATGTCTG
+
A,C,CF8@6@FE,<A,;<CCE,EFFE,CCFF@<<,<,E:FFG,<@F,,BBCFFGGGCF,,<C8CCCEBFGF6@+6AB:,:,9@7>78,<==,FFF<=9,A=F<4@>,@9F;EF@6@EGG=E@AF8=F8EGG+@@CD=,@+=DGDGGGG?DF,@+,6AF,,7@9,,6=D8=86+;=97CD6@>C>CDFG59*;9A*3BA=50/)//9*+65:*07)16B1(36(.);(,8(/1)79A,/(((/?7?5?
@M00200:207:000000000-ALC1F:1:1103:20288:16079 2:N:0:5
TACTGGGGTATCTAATCCCGTTCGCTCCCCACGCTTTCGCGTCTCAGCGTCAGTATCCAACCAGGGGGCCGCCTTCGCCACCGGTGTTCCTCCCGATATCTACGCATTTCACCGCTACACCGGGAATTCCACCCCCCTCTTTGGTACTCTAGCTTGTCAGTTTCATGCGTCCTTCCCCGGTTGAGCCGAGGGATTTCACACATGACTTAACAGACCGCCTACACGCCCTTTATACCCAATATGTCTG
+
CCCCCGGGGGGGGGGGGGGGGGGGGGGGGGGGGGGGGGGGGGGGGGGGGGGGGGGGGGGGGGGGGGGGGGGGGGGGGGGGGGGGGGGGGGGGFGGGFGGGGGGGGGGGGGGGGGGGGGGGGGGGEGGGGGGGGGGGGDGGFGGGGGGGGGGGGGGGGGGGGFFGGGGGGGGGGFGGGGGGGGGFGGFGGDDGEFFA?AGBFFFFFFFFFFFFABFFBFFFB:7?:@8;F??BDAFFBFFF:B>AA>A
@M00200:207:000000000-ALC1F:1:1103:7072:16404 2:N:0:5
TACTAGGGTATCTAATCCTGTTTGCTCCCCACGCTTTCGTAGTTGAGTGTCAGTTCCTGTCCAGGTCGCCGCCTTCGCCACCGGTGTTCCTCCAGATATCTACGCATTTCACCGCTACACCTGGAATTCCGCATCCCTCTCCCAATCTCAAGCCATCCAGTATCAGACGCAGTTCCCCGGTTAAGCCGAGGGATTTCACGTCTGACTTAGTTGGCCGCCTACGAGCCCTTTACACCCAGTATGTCTG
+
CCCCCGGGGGGGGGGGGGGGGGGGGGGGGGGGGGGGGGGGGGFGGGGGGGGGGGGGGGGGGGGGGGGGGGGGGGGGGGGGGGGGGGGGGGGGGFGFGGGGGGGGGEGGFGGGGGGGGGGGGFFGGFGGGGGGGGGCFGGGGGCFGGGGGGCDEDGGGFGFGGGGFDGDCGGDGFGGGCDGCGGGGCFGGGGGFFFFFFGB@?FFFE@FFEFFEEFFBFFD@86?FF9;@DFCEEF577<;<BFB>24
@M00200:207:000000000-ALC1F:1:1103:19855:16524 2:N:0:5
TACTCGGGTATCTAATCCTGTTTGCTCCCCACGCTTTCGCGCCTCAGTGTCAGTATCGGGCCAGGAAGTCGCCTTCGCCACTGATGTTCCTTCCGATATCTACGCATTTCACCGCTACACCGGGAATTCCACTCTCCTCTCCCACACTCGAGCACCGCAGTCTCTGGCGCGGGACCCGAGTTAAGCTCGGGGATTTCACACCAGACTTACGGCACCGCCTACGCGCCCTTTAAACCCAATATGTCTG
+
CCCCCGGGGGGGGGGGGGCGGGGGGGGGGGGGGGGGGGGGGGGGGGGGGGGGGGGGGGCGGGGGGFGDGGGGGGGGGGGGGGGFGGGGGGGGGGGGGGGGGGGGGGGGGGGGGGGGGGGGGGGGGGGGGGG9@FEGGGGGGGCDDDGGGGGGGGGFEGGGGGGGGGFG5EG7>DDGDGGGFEC@FG8FGGGDEF4AFEG)6BFFFDFFEEF<BBDFFFFB0:?>BF6>1?FBD29FB?6:04644<4
@M00200:207:000000000-ALC1F:1:1103:4945:17450 2:N:0:5
TACGGGGGTATCTAATCCCGTTCGCTCCCCTAGCTTTCGCGCCTCAGCGTCAAGAATGGGCCAGGTAGTCGCCTTCGCCACTGGTGTTCCTCCCGATATCTACGCATTTCACCACTACACCGGGAATTCCACTACCCTCTCCCACCTTCAAGCCGATCAGTTTCCGATGCAGTTTCCCAGTTGAGCCGGGAGATTTCACATCGGACTTGACCAGCCGCCTGCGCGCTCTTTAAGCCCAGTATGTCTG
+
CCCCCCGEGGGGGGGGGGGGGGGGGGGGGGGGGGGGGGGGGGGGGGGGGGGGGGGFGFGGGGGGGGGGGGGGGGGGGGGGGGGGGGGGGGGGGGGGGGGGGGGGGGGGGGGGGGGGGGGFGEGGGGGGGGGGGGGGGGGGGG68DDGGGGGGGGG>EEGGGGDF:DGEGGGGGF@FFC:DGGGF*AAGDDGG)=FFFFG?)ADF?FBF37FEEFFFFFFB:3361>9?67>A26?F?((().66:46
@M00200:207:000000000-ALC1F:1:1103:19114:18326 2:N:0:5
TACAGGGGTATCTAATCCCGTTTGCTCCCCTGGCTTTCGCTCCTCAGTGTCAGTGTTGGTCCAGGACGCCGCCTTCGCCACCGGTGTTCCTCCAGATATCTACGCATTTCACCGCTACACCTGGAATTCCGCGTCCCTCTCCCAAACTCAAGCCATCCAGTATCAGACGCAGTTCCCCGGTTAAGCCGAGGGATTTCACGTCTGACTTAGTTGCCCACCTACGAGCCCTTTCCGCCCCGTATGTCTG
+
CCCCCGGGGGGGGGGGGGGGGGGGGGGGGGGDCFGGGGG>FGGGGGGGGGGGGGGGGGDGGGGGCFFCGGGGGGGGFGFGGGEGGGGGGGGGGGGGGGGGGGGGGGGGGGGGFEGGGGGGGDA88EGGGGGGEEGGGGGGGGGDFGGGGGG??FFGGGGGGFDGGG7,@ED9DFFF79CDEED:DFFD*/:8;AFFFFGF:FA(9<@A<C:?>)=0):;DE@<(1>6=FFE)66BE;((,-4()).5
@M00200:207:000000000-ALC1F:1:1103:3725:19679 2:N:0:5
TACTCGGGTATCTAATCCCATTCGCTACCCACGCTTTCGTCCTAGCAGTGTCAGGTGGCACCCAGTGCTCTGCCTTCGCTTTCGGTGTTCCCAACGATATCAACGCATTTCACTACTACACCGTTGGTTCCAAGCACCTCTTTGCCCCTCTAGCCTATCAGTATCTAAAGCAAACGCGGAAGTTGAGCTTCCGGCTTTTACCCCCACCTTGATAAACCACCTATCGGTACGCTTTAAACCCAGTATGTCTG
+
CCCCCGGGGGGGGGGGGGGGGGGGGGGGGGGGGGGGGGGGGGGGGGGGGGGGGFGGGGGGGFGGGGGGGGGGGGGGGGGGGGGGGGGGGGFFG8FG@FGGGGFGGC@@EGFGGGGGGGGGGGGGGGGEGG8DFGGGGGGF8=DEFFGGGGGGGFGG8DGCCFGGGGGCFGFFGFGCDDDCCCFGC,AGFGGGF>>9@@D*:*9-)))/7>8@C?F654=B(-08=)037;79;?>A?.;@06(.).9)17)
@M00200:207:000000000-ALC1F:1:1103:19645:20150 2:N:0:5
TACAAGGGTATCTAATCCTGTTTGCTCCCCACGCTTTCGCACCTCAGCGTCAGTACCGGACCAGTGAGCCGCCTTCGCCACTGGTGTTCTTCCTAATATCTACGAATTCCACCTCTACACTAGGAGTTCCACTCACCTCTTCCGGACTCAAGATCGCCAGTATCGAAGGCAGTTCTGGAGTTGAGCTCCAGGATTTCACCCACGACTTAACGATCCGCCTACGTGCGCTTTAAGCCCAATATGTCTG
+
@CCCCFGGGGGGGGGGGGGFGGGGGGGGGGGGGGEGGGGGDGGGGGGGGEFGGGGGGGGGGGGGGGGGGGEGGGGGFGGGGGGGFGGGGGGGGGGGGGGGGGGGGGGGGFFGGGGGGGFGGGGGGGGGGGFGGGGGGFGGGGGGGGEGGGCFGGGGG6@EDFGGEGFG>C=>FCGGGGFGGGGFCEFFGGG7@AFFFEGFB*929))9AEFFFFF4@4>@@DDD>F>@0<DEC3=66=(,5?C?EEF
@M00200:207:000000000-ALC1F:1:1103:18225:20294 2:N:0:5
TACAAGGGTATCTAATCCTGTTTGCTCCCCACGCTTTCGCTCCTCAGCGTCAGTTCCGGCCCAGAGTGCCGCCTTCGCTACGGGTGTTCCTCCCGATCTCTGCGCATTTCACCGCTACACCGGGAATTCCACACTCCCCTACCGGACTCTAGTCACGGCAGTATCACGTGACCCCTCCACGTTAAGCGTGGAGATTTCACACGTGACTTACCGAACCGCCTACGAGCTCTTTAAACCCAATATGTCTG
+
CCCCCGGGGGGGGGGGGGGGGGGGGGGGGGGGGGGGGGGGGGGGGGGGGGGGGGGGGGGGGGGGGGGGGGGGGGGGGGGGGGGGGGGGGGGGGGGGGGGGGGGGGGGGGGGGGGGGGGGGGGFGGGGGGGGGGGGGGGGGGGGGGGGGGGGGGGGGGGGGGGGGGGGDFGDGFFGGGGGGGFGGGGFGGGGGFFFFFFGFFFFFFFFFC<F@@FFFFFFFBBFFFFFFFB<9BB?FBFF?::BFF<<A
@M00200:207:000000000-ALC1F:1:1103:6189:21362 2:N:0:5
TACGGGGGTATCTAATCCCGTTTGCTCCCCTGGCCTTCGTGCCTCAGTGTCAGGAACTGTCCAGGGACTCGCCTTCGCCACTGGTGTTCTACTTGATATCTACGCATTTCACTGCTACACCAAGTATTCCAGTCCCCCCTCAAACCCTCGAGCAAGGTAGTTTCCAATGCCATTTCCGAGTTGAGCTCGGAGCTTTCACATCCGACTTACCTCACCACCTACGAAACCTTTAAACACAATATGTCTGAG
+
CCCCCGGGBFFGGFGAFGGFECFGGGFEGGFFGGFCDGGEF7BEEEGCEFFEGFGGEFF<EFEGGGCFCFGEGDGGGEGECFFGFFG>BFDC???F,AEECFDFFE7+CFFGGGC;DFGGFDAF?E;8CDCDAD,4AEGDG@DCD@6DF?CEE8@FC@EF,2?,2=C9C697<8<@C?DGC52=?CF5;>CD?A/+;E+1<>/7-52)9*/0*6?A=;;@@@D(:)33()/;64=+,43.77?53)169
@M00200:207:000000000-ALC1F:1:1103:15697:21458 2:N:0:5
TACGGGGGTATCTAATCCTGTTCGCTCCCCACACTTTCGCTCCTCAGCGTCAGGTCATTCCCAGAGAACCGCCTTCGCCACCGGTGTTCCTCCTGATATCTGCGCATTTCACCGCTACACCAGGAATTCCGTTCTCCCCTGAATACCTCTAGTCTGCCCGTATCGACAGCAAGCCAGGTGTTAAGCACCTGGTTTTCACTCCCGACGCGACAAACCGCCTACGAGCCCTTTAAGCCCAAGATGTCTG
+
CCCCCFGECFGFGGGFGGGGFGGGDFFGGGGFDGFFCFGG7FGGFFGDGGDEEFC,E,CFFDGFGFGC@ECFGGCEDFGF7FFD>FFFGGGFGGFGGGGGGE,@@BFF9FFFGEGGEFGGGGFEEGGGAFD@=C6EGDE?FEGGF+@9=D9E@AFFACFC+43@EF*8DCFCF9>*99;C219@@,?C7984/*):F5=4>?/5991=9@F@6,2)457:,40:8:41:0).:A4)43:(,)).62-
@M00200:207:000000000-ALC1F:1:1103:13290:22015 2:N:0:5
TACTAGGGTATCTAATCCTGTTTGCTCCCCACGCTTTCGTGCCTCAGTGTCAATGATCGCTTAGTAAGCTGCCTCCGCTATCGGTGTTCTATGTCATATCTAAGCATTTCACCGCTACATGACATATTCCGCTTACCTCAACGATATTCAAGATTGATAGTATCCACGGCAGTTCCCAAGTTAAGCTTGGGGATTTCACCACGGACTTACCAACCCACATACGCACCCTTTATACCCAATATGTCTG
+
CCCCCGGGGGGGGGGGGGGGGGGGGGGGGGGGGGGGGGGGGGGGGGGGGGGGGGGGGGDGGGGGGGGGGGGGGGGGGGGGGGGGGGGGGGGGGGGGGGGGGEGGGFGGGGGGEEEGGGGGGGGGGGGGGFFEGGGFFAG8@EECDDDFGGEFGGGGGGGCFGCDGGGGGGGDGFGFGGGF,@D+==D+=8F>BBFF7*9CCFFB==:AEE*:CDE>=D46B;=9=A=DDB36*0=+0>B5@CC@?EE
@M00200:207:000000000-ALC1F:1:1103:20267:23024 2:N:0:5
TACGGGGGTATCTAATCCCGTTTGCTCCCCTGGCTTTCGCTCACTCAGCGTCAGTATTGGTCCAGGATGCCGCCTTCGCCACCGGTGTTCCTCCACATCTCTACGCATTTCACCGCTACACGTGGAATTCCACCTTCCTCTGCCATACTCCAGCCACGTAGTTTCGAGCGCAATTCCCAAGTTAAGCCCGGGGCTTTCACACTCGACTTGCTCAGCCGCCTGCGCACACTTTAAACCCAATATGTCTG
+
CCCCCGGGGGGGGGGGGGGGFGGGGGGGGGFFDFGGFGGGGFDFFFGGGGGGGGGG9FGFGGGGGGGGGGFGEGGGGGGGGGGGGGGGGCFFGFGGGGGGGGGFGGGG6FGGFFEGGGGGGGEGGCGEGGGC=FFGGGGCGGGEFFGGFGCGGGFF,+@EFGFFGGGGDCDG5?FGGGGCGCFGGGF;DDGDE:AFF4C?C)0:;@;);AFFFEFF8A1;?BF0;D6>??><A)8??F<,3:<>A9<<
@M00200:207:000000000-ALC1F:1:1103:22443:23475 2:N:0:5
TACCGGGGTATCTAATCCCGTTTGCTACCCTGGCTTTCGTGCCTCAGCGTCAGTTAAGACCCAGTAAGCCGCCTTCGCCACCGGTGTTCCTTAGGATATCAACGCATTTCACCGCTCCACCCTAAGTTCCGCTTACCTCTGTCTTACTCAAGCACAGCAGTATCGAAAGCAGTTCCTCAGTTAAGCTGAGGTATTTCACTCCCGACTTGCTGCACCGCCTACGCACCCTTTACAGCCAATATGTATG
+
CCCCCGGGGGGGGGGGGFGGGGGGGGGGGGGGFGGGGGGGGGGGGGGFGGGGGGGGGFFFGGGGFGGGGFFGDFGGDC@CFGGGGGGGGGGEGGGGGGGGAFEFGGGGFDFGGDDE>FFGGDGCGGGGFGGEGGEG@ECD=EDGCGA9ED8DCFGFGGGGFGGGGCFEDCCC8CF9FF8?EG7CDA@FGFFCFFCFAEG59CF=DFAB@CB>*:A?2?BD?BD258,37@EE37=):281=5<))).
@M00200:207:000000000-ALC1F:1:1103:23568:24290 2:N:0:5
TACTGGGTTACATAATCCTGTTTGCTTCCCACGCGTTCGTGCCTCAGTGTCAGTGCTGGTCTAGATGGCCGCCTTCGCCTCAGATGTTGCTACCGCTCGCTACGCATTCCACTGCTACACCGGGAATTCCGACATCCTCTACCGCACTCTCGCCTGACAGTGACCAATGCAATTCGCAGGTTCAGCCCAGGGCATTCACATCTGACTTGCCCAACAACCTACGCACTCTGTACCCACACTATCGATGTGAT
+
-6BCCCF,;9,,<<F,CCC,FG9E9C,,=CF8:@++7B@@@,BE@CC;@,CCC,,66,C@66,<,C,,,A@FCC:<,6B:8499F,,9,,,,:?=++4+8,@F7C7++,,9C,,,,,5,,4+B+++4,8>,+@+4,,EFD9@DEDD1+6+,3=E++6=@E,,+,5A+D7C+++*+*0;**34*++;;9***/:*9*=7C:86+*16.1*9)).02)()((/68((0,()9))).*//(((().(,(-()))
@M00200:207:000000000-ALC1F:1:1103:19651:24537 2:N:0:5
TACCGGGGTATCTAATCCTGTTTGCTCCCCACGCTGTCGCGCCTCAGCGTCAGCCACTGCCCAGCGGGCCGCCTTCGCCACCGGTGTTCTTCCGGATCTCTACGCATTCCACCGCTACACCCAGTATGTCTG
+
CCCCCGGEGGGGGGGGGGGACFDFGFDGFGCFCFCFCFFFGGGGGGGFEFECEAFGGGGGG8FFGGGGGGGGGGDFGD+=CFCFFCFFGFGGGGGG7FFA=FGGGGEEFFDGF@>CEGGGGGGGFG;E@,@E
@M00200:207:000000000-ALC1F:1:1104:8032:2258 2:N:0:5
TACTGGGGTATCTAATCCCGTTTGCTCCCCTAGCTTTCGCGCCTCAGCGTCAGAAGAGGTCCAGTCCGTCGCTTTCGCCACCGGCGTTCCTTCTGATATCAACGCATTTCACCGCTCCACCAGAAGTTCCACAGACCCCTACCTCCCTCAAGCCCGCCAGTATCGAAGGCACTTCTCCAGTTAAGCTAAAGTATTTCACCCCCGACTTGGCAAGCCGCCTACGCGCCCTTCAAACCCAGTATGTCTG
+
CCCCCGGGGGGGGGGGGGGGGGGGGGGGGGGGGGGGGGGGGGGGGGGGGGGGGGFGFFFGGGGGGGGGGGGGGGGGGGGGGGGGGGGGGGG<FAEDFGGGGGGGGGDGGGGGGGGGGGFGGFFGDFGFGGGGGFFGFFGGGG@DFEGGGFGDDEGDGG+@EFGGGGFGGGGG5*;<FFGDFFFECFF:CDD:EDF6@97*7)(526@4>@F@F0DF@F13?;0),89;B?(52<FFB66(:94:A>5
@M00200:207:000000000-ALC1F:1:1104:16382:3172 2:N:0:5
TACTGGGGTATCTAATCCCGTTTGCTCCCCTAGCTTTCGCGCCTCAGCGTCAAGAACAGGCCAGGAAGTCGCCTTCGCCACTGGTGTTCCTCCCGATATCTACGCATTTCACCACTACACCGGGAATTCCACTTCCCTCTCCTGCCTTCGAGTCGATCAGTATCGCGTGACCCTCCCCAGTTGAGCCGGGGGCTTTCACACGCGACTTGAACGACCGCCTGCGCGCTCTTTATACCCAGTATGTCTG
+
CCCCCGGGGGGGGGGGGGGGGGGGGGGGGGGGGGGGGGGGGGGGGGGGGGGGGGGGGGGGGEGGGGGGGGGGGGGGGGGGGGGGGGGGGFGGFFEGGGGGGGGGGGGGGGGGGGGGGGGGGGGGGGGGGGGGGGGGGGGGGGGGGCGFGFGFGGGGGGGGGFGFD=DEDGGGGFGGGDGDGFDFFGGGDGCGFGFFFFGEF;@BFF63<@F><(CE>@60<:67351??DF<<5@B:<14<9ABA94
@M00200:207:000000000-ALC1F:1:1104:20268:4209 2:N:0:5
TACCGGGGTATCTAATCCTGTTTGCTCCCCACGCTTTCGCGCCTCAGCGTCAGTATCGGGCCAGTGAGTCGCCTTCGCCACTGGTGTTCCGCCGAATATCTACGAATTTCACCTCTACACTCGGCATTCCACTCACCTCTCCCGAACTCAAGACAGCCAGTATCAAAGGCTATTCCAAGGTTGAGCCCTGGGCTTTCACCTCTGACTAAACTGTCCGCCTACGCGCCCTTTAAACCCAGTATGTCTG
+
CCCCCGGGGGGGGGGGGGGGGGGGGGGGGGGGGGGGGGGGGGGGGGGGGGGGGGGGGGGGGGGGGGGGGGGGGGGGGGGGGGGGGGGGGGGGGGGGGGGGGGGGGGGGGGGGGGGGGGGGGGGGGGGGGGGGGGGGGGFGGGGGGGGGGGGGGGGGFGGG?FGGGFGGGGGGGFGGGGGGGGGGFGFGGGGGAFFFFFGFFFFFFFFGF=FFBF8?=?<<<@DEFF@B>(6CE<AFFF?(6>A4)4)
@M00200:207:000000000-ALC1F:1:1104:16196:4757 2:N:0:5
TACTCGGGTATCTAATCCCGTTCGCTCCCCTAGCTTTCGCGCCTCAGCGTCAGTGTCAGCCCAGCAACCCGCCTTCGCCACTGGTGTTCTTCCGGATCTCTACGCATTCCACCGCTACACCCGGAATTCCATCTGCCTCTACGGTGCCCTAGCGACACAGTTGCCATGGCCGATCAAGGGTTGAGCCCCCGACTTTCACCACGGCCTTATGCCGCCACCTACGCGCCCTTTACACCCAGTATGTCTGACAT
+
CCCCCFGGGGGGGGGGGGGGGGGGGGGGGGGGGGGGGGGGGGGGGGGGGGGGGGGGGGGGGGFCFGGGGGGGGGGGFGGGGGGGGGGGGGGGGGGGGGGGGGGGGGGGGG9FGGGGGGCGGGGGFGGFGGGGGGGGGGGGGGGCGGGGGGF?FGCGGGGGGFGGGGGGCFGCDEG>FG*7EGGGFGGGGGGGEGEFFCG@@F@;;0?G)9BEFFG>(.472:0>>DFF;?DBFAFFFF(,<9ABFADA)..
@M00200:207:000000000-ALC1F:1:1104:9427:5833 2:N:0:5
TACAAGGGTATCTAATCCCGTTCGCTCCCCTAGCTTTCGCGCCTCAGCGTCAGTGTCAGCCCAGCAACCCGCCTTCGCCGCAGGTGTTCCTCTCGATATCTACGCATTTCACCGCTACACCGAGAATTCCAGTTGCCCCTTCTGCACTCTAGTCGCACAGTATCAGTTGACCTTTCCGAGTTAAGCTCGGAGATTTCACAACTGACTTGTGCTGACCGCCTACGCGCCCTTTAAACCCAGTATGTCTGAGT
+
CCCCCGGGGGGGGGGGGGGGGGGGGGGGGGGGGGGGGGGGGGGGGGGGGGGGGGGGGGGGGGGGGGGGGGGGGGGGGGGGGGDGGGGGGGGGGGGGGGGGGGGGGEGGGGGGGGGGGGGGGGGGCFGGGGGGGFGGGGGCGGGGGGGGGGGGGGDGGGGGGCFGGGGGGGGGGFGGGGGDGGGGGGFFDGGGFFFFF4C<@DFEF=:FEFF@EEGAEFFF@<FBFFF@FFFFF28??B?<BA<<<AFB>9)
@M00200:207:000000000-ALC1F:1:1104:10214:6790 2:N:0:5
TACTAGGGTATCTAATCCCGTTCGCTCCCCACGCTTTCGTACCTCAGCGTCAGAACAAGCCCAGCTGTCTGTTTTCACCATCGGCGTTCCGATAGATATCAACGCATTTCACCACTCCACCTATCGTTCCGACAGCCCCTACTTGTCTCAAGACATGCGGTTCGCCGTGCAATTCCTCGGTTGAGCCGAGGGCTTTCACACGACGCCTGCATATCCGCCTACGTACGCTTTAAACCCAATATGTCTG
+
CCCCCGGGGGGGGGGGGGGGGGGGGGGGGGGGGGGGGGGGGGGGGGGGGGGGGGGGGGGGGGGGGGGGGGGGGGGGGGGGGGGGGGGGGGGGGGGGFFGGGGGGGGGGGGGGGGGGGGGGGGGGGGGGGGGGGGGGGGGGGGGGGGGGGGGGGGGFDFGEGGGGGGGGGGGGFFGGGGGGGGGGGGGDGGGGFGFFFFGFED>>@FBF<?FFFFGFFFFFFF<>?FBF:::AAFFFF??B06AAAAB
@M00200:207:000000000-ALC1F:1:1104:6963:6830 2:N:0:5
TACGCGGGTATCTAATCCTGTTTGCTCCCCACGCTTTCGCGTCTCAGCGTCAGTACCTGTCCAGAAAGCCGCCTTCGCCACCGGTGTTCCACTCGATATCTACGAATTTCACCTCTACACCGAGTATTCCACTTTCCTCTCCAGGACTCCAGCCTCGCAGTTTCGAATGCACTTCCACGGTTGAGCCGTGGGATTTCACGTCCGACTTGCAAGGCCGCCTGCACGCGCTTTACGCCCAATATGTCTG
+
CCCCCGGGGGGGGFGGGGGGGGGGGGGGGGGGGGGGGGGGGGGGGGGGGGGGGGGGGGGGGGGGGGFGGGGGGGGGGGGGGGCFGGGGGGGGGGGGGGGGGGGGDGGFGGGGGGGGFGGGGGGGGGGGGGGGGGGGGGGGGGGFD8DDGGGFGFGGDGGEGGGGGF;EDFFGGFGGGGG*5=ECGGG>D44CFGFBB?F9>F@>116*.6;;8;GABFF;=DFF0>BF;<<291:>;F:?0AFBFFF
@M00200:207:000000000-ALC1F:1:1104:22184:7324 2:N:0:5
TACGGGGGTATCTAATCCTGTTTGCTCCCCACGCTTTCGTCCCTGAGCGTCAATCCAGGCCTAGTGAGCTGCCTTCGCTATCGGTGTTCTATGACATATCTAAGCATTTCACCGCTACATGTCATATTCCGCCCACTTCGACCGAATTCAAGACTTACAGTATCAATGGCAGTTCCGTTGTTGAGCAACGGGCTTTCACCACTGACTTATAAATCCGCCTGCGGACCCTTTACACCCAGTATGTCTG
+
CCCCCGGGGGGGGGGGGGGGGGGGGGFGGGGGGGGGGGGGGGGGGGGGGGGFGGGGGGGGGGGGGGGGGGGGGGGGGGGGGGGGGGGGGGGGGGGFGGGGGGGGGGGGGGGGFGGGGGGGGGGFGDFGGGGGEGGGGGGGGGGGGGGGGGAFFGGGGGFFGGGGGGGGGCFGGF7ECFFDGFGGGC>FCGDGDDABFFFEEF;BFEEGFEFECFCF95<DFFF31>@F@D;37CB46<?8>FFFF99
@M00200:207:000000000-ALC1F:1:1104:28068:7590 2:N:0:5
TACTGGGGTATCTAATCCTGTTTGCTCCCCACGCTTTCGCGTCTCAGCGTCAGTCACCGTCCAGAAGGCCGCCTTCGCCACTGGTATTCCTCCTGATATCTACGCATTTCACCGCTACACCGGGAATTCCGCCGTCCTCTACCGAACTCGAGCTCTCCAGTATCGACTGCAATTCCCAGGTTGAGCCCAGGGATGTCACCATCGATCTAGGAAGCCACCAACACATGCTTTAAACCCAGTATGTCTG
+
@6BCC@@FFED@EGFFG9FFC<,6CFG<FF8F@CCGGGGCGFGGGEFGGGGG7CEECF:F@@@E9C8,B,6@@FFG7,6F@,BEEFCGFFFEFFC9,,EF9;CFG+++4C<A?:8=8B9DEEGC++8D=;E7CEE6+@DFGDA==8C?F6?++:@,4@C,3@<CCDGCGGG7@0:DG*A*>C,0;9*/C>**60).+9=*7?@=:((*/7=3C;88=5(((/456)7@E3)79>*),1644<9):25
@M00200:207:000000000-ALC1F:1:1104:22994:8411 2:N:0:5
TACAGGGGTATCTAATCCTGTTTGCTCCCCTAGCTTTCGTGCCTCAGTGTCAGGTATTTTCCAGGGATTCGCCTTCGCCACTGGTGTTCCACTTGATATCTACGCATTTCACTGCTACACCAAGTATTCCAATCCCCCCTCAAATCCTCCAGCAAGGTAGTTTCGAGCGCCATTCCTCAGTTAAGCCAAGGGATTTCACACTCGACTTGCCAAGCCGCCTGCGCGCCCTTTAAGCCCAGTATGTCTG
+
CCCCCDFGGGGGGGGGGGGGGGGGGGGGGGGGGGGGGGGGGGGGGFGGGGGGGGGGGGGGGGGGGGGGGGGGGGGGGGGGGGGGGGGGGGGGGGGGGGGGGGGGGGGGGGGGGGGGGGGGGGGGGGGGGGGGGGGGGGGGGGGDFGGGCFGGGGCFGGGGGF@ECGGGDGGGGFGFGGGFGGGGGGFGFFGGAGFFFFGFFFFFFFFGFEFFFBG@=BFFB4A>>D9@@FF=C@FF=064<?EEFFF
@M00200:207:000000000-ALC1F:1:1104:26691:10077 2:N:0:5
TACAGGGGTATCTAATCCTGTTTGCTCCCCACGCTTTCGCGTCTCAGCGTCAGTAACGTCCCAGCGAGCTGCCTTCGCCATTGGTGTTCCTCCCGATATCTGCGCATTTCACCGCTACACCGGGAATTCCACTCGCCTCTTCCGTACTCGAGCCTTGCAGTATCCATCCGCCTCCCGGGGTTGAGCCCCGGACTTTCAGAACGGACTTACAAGGCCGCCTACACGCGCTTTAAACCCAGTATGTCTGAGCT
+
CCCCCGGGGGGGGGGGGGGGGGGGGGGGGGGGGGGGGGGGGGGGGGGGGGGGGGGGGGGGFGGGGGGGGGGGGGGGGGGGGGGGGGGGFGGGGGGGGGGGGGGGGGGGGGGGGGGGGGGGGGDCGGGGGGGGGGGGGGGGGGGGGGGGCDGCGEFGGGGGGGFGGGGGGGGGGFGGGGGGGGDGFGGGGGGGEDAEF<CEFFFFFFFGFFFEE@G@>D>167?FFE9B>:?FF2?@BBF04:46>FF4)(-
@M00200:207:000000000-ALC1F:1:1104:4241:10808 2:N:0:5
TACTCGGGTATCTAATCCTGTTTGCTCCCCACGCTGTCGCGCCTCAGTGTCGGCTATTGGACCCTTGCGGATCCACCGCCCAGCAGACCGCCTTCGCCACTGGTGTTCTTCCGGATCTCTACGCATTCCACCGCTACACCCGGAATTCCATCTGCCTCTACGGTGCCCTAGCCCCACAGTCGCCGCGGCCGATTCAGGGTTGAGCCCCGAACTTTCACCGCGGCCTTATGGTGGCCACCTACGCGCCCTTT
+
CCCCCGGGGGGGGGGGGGGGGGGGGGGGGGGGGGGGGGGGGGGGGGGGGGGGGGGGGGGGGGGGGGGGGGGGGGGGGGGGGGGGGGGGGGGGGGGGGEGGGGGGCFEGGGGGGGGGGGGGGGGGGGGGFGGGGGGGGGGGGGGGGGGGFGGGGGGGGGGGGGGGGGGGGGFGGFGGGC7?FGGGDEGGGDGDB3F?FEC=@FFBFFFGB>:>FFGFFFB?BFFE0@?<990>AB4:>?F78?<6>>046:?
@M00200:207:000000000-ALC1F:1:1104:28779:10981 2:N:0:5
TACCGGGGTATCTAATCCCGTTTGCTCCCCTAGCTTTCGCTCCTCAGCGTCAATGTCGGTCCAGGATGCCGCCTTCGCCACCGGTATTCCTCCAGATATCTACGCATTTCACCGCTACACCTGGTATTCTGCATCCCTCTCCCGAATTCAAGCCATCCAGTATCCGACGCAGTTCCCAGGTTGAGCCTGGGGATTTCACGTCGGACTTAGTTGGCCGCCTACGAGCCCTTTAAACCCAGTATGTCTG
+
CCCCCEGGGGGGGDGGGAFFGGGGGGGGGGGFGGGGGGGGGFGGGGGGGGGGGGGGGDCGGGFGGGGGGGGDFFCFFEGEGGGDGGGGGGGGGGGGGGGGFGGGGEGEFGGGGGGD6BGGFFFD,CE=EGAFGFG?FDGCF8D8CCEFGGGFGGGGGGFFDDDFDDDGC67CDFFGGGGFG9FG*A9?C*/;9CAECEGB@F@29@F4@4BEEFGFFBFDDFDFFFF?D()6))/5:::42)-62:<
@M00200:207:000000000-ALC1F:1:1104:27722:11305 2:N:0:5
TACTCGGGTATCTAATCCTGTTTGCTCCCCACGCTTTCGCACCTCAGCGTCAGTATCCGTCCAGGTCGCCGCCTTCGCCACCGGTATTCCTCCAGATATCTACGCATTTCACCGCTACACCTGGAATTCTGCATCCCTCTCCCGGATTCAAGCCATCCAGTATCGGATGCAGTTCCCAGGTTGAGCCTGGGGATTTCACATCCGACTTAGTTGGCCGCCTACGAGCCCTTTAAACCCAGTATGTCTG
+
CCCCCDGGGGGGGGGGGGGGGGGGGGGGGGGGGGGGGGGGGGGGGGGGGGGGGGGGGGGGGGGGGGGGGGGGGGGGGGGGGGGGGGGGGGGFGGGGGGGGGGGGGGGGGGGGGGGGGGGGGGGGGGGGGGGGGGGEGGGGGFGGCGGGGGGGGGGGGGGGGGGG>CDGGGFGGFFGFFGGGFGGGCFFFCDCBDFFFFGEFA2=@@F98CFFF9CF=59?<DF>;:@((=@E3)92;134<>DFAA<
@M00200:207:000000000-ALC1F:1:1104:29545:12115 2:N:0:5
TACAGGGGTATCTAATCCCGTTTGCTCCCCTGGCTTTCGTTCCTCAGTGTCAGATACAGTCCAGAACGCCGCCTTCGCCACCGGTGTTCCTCCAGATATCTACGCATTTCACCGCTACACCTGGAATTCCGCGTTCCTCTCCTGCACTCGAGCCCGCCAGTCTCACACGCAGTTCCCCAGTTAAGCTGAGGGATTTCACGTGTGAATTAGCGGGCCACCTACGAACCGTTTAAGCCCAGACTGTCTGAGAC
+
CCCCCGDEGGACF<EF<,CFFGC6CEFCFGFF8F@<EC@CFE8FFCFFDD99FFGGGGDFF,;EEEFEGGFEBFE@FGFDGGGEFGGGFGDCGCGGFGGF9,,A@7BEDF9EFF6+@C=F8,A8E,,,9,DEEEE6,@DEF89,6=E8==@6@661@C>6DF+,+=?DCC70;+=C?FGGFGG+<A8F>CFDDFF69?9=@F=B>*/44@FBB=DFF338E3181BF(2,.:9AFF0((((,5<A9A>).)
@M00200:207:000000000-ALC1F:1:1104:29270:12237 2:N:0:5
TACCGGGGTATCTAATCCAGTTCACTCCCCACGCTGTCGCGCCTCAGCGTCAGAACTGGCCCAGGCAGCCGCCTTCGCCACTGGTGTTCCTCCCGATATCTACGCATTTCACCGCTACACCGGGAATTCCACTGCCCTCTTCCAGCCTCGAGCTTCACAGTATCCAAGGCAATTCCTCGGTTGAGCCGAGGGCTTTCACCCAGGACTTATGAAGCCGCCTACGCGCCCTTTAAACCCAATATGTCTG
+
CCCCCGGGGGGGGGGFGDFGFFG6;<CFFGGGGGGGGGGGGGGGGGGGGGGGGGGGGGGGGGEGGGGGGGGGGGGGGGGGGGGGGGGGGGGFGGG@FGGCEGGGGGEGGGGGGGGGEEGGGGGGGGGGGGGGGFGFDGGGGGGFFG+=DDEEGGGGGGGGGGGG9FFFFFGFGFG7>FGGGGGGCGGGDDGGEDFFFFFF;A@F((.>>CFECFG4;B6;?<FB>E69>F?)64B?6::()64<<D<
@M00200:207:000000000-ALC1F:1:1104:14725:12631 2:N:0:5
TACGAGGGTATCTAATCCCGTTCGCTTCCCTAGCTTTCGCGCCTCAGCGTCAAGAATGGGCCAGGTAGTCGCCTTCGCCACCGGTGTTCCTCCTGATATCTGCGCATTTCACCGCTACACCAGGAATTCCGTGGTCCCCTACCGGACTCTAGCCATAGCAGTATCGAGTGGCGTCTCCAGGTTGAGCCTGGAGGTTTCACACCCGACTTGCCAAGCCGCCTACGAGCTCTTTAAGCCCAATATGTCTG
+
CCCCCGGGGGGGGGGGGGGGGGGGGGGGGGGGGGGGGGGGGGGGGGGGGGGGDGGGGGGGGGGGGGGGGGGGGGGGGGGGGGGGGGGGGGGGGGGGGGGGGGCGGGGGGGGGGGGGGGGGGGGGGGGGGGGGGGGGGGGGGGGGGGGGGGGGGGGGGGGGFFGGGGGGGGGGGFGGGGFGGGGGGGGGGGGGFDDDFEGFFFFFFFFGFEFFFFFF6BFB?@FF6AB@@BFBAFFFF0610)6:AFBF
@M00200:207:000000000-ALC1F:1:1104:15042:12785 2:N:0:5
TACGGGGGTATCTAATCCTGTTCGCTCCCCACGCTTTCGTGCCTCAGCGTCAATATAGGTCTAGCCAGCTGCCTTCGCAATTGGTGTTCTATGGCATATCTATGCATTTCACCGCTACATGCCACATTCCGCTGACCTCATCCTAATTCTAGCACAGCAGTATCAAAAGCAATTTTACGGTTGAGCCGCAAACTTTCACTCCTGACTTACTGCGCCGCCTACGCACCCTTTAAGCCCAGTATGTCTG
+
CCCCCGGGGGGGGGGGGGGGGGGGGGGGGGGGGGGGGGGGGGGGGGGGGGGGGGGGGGGGGGGGGGGGGGGGGGGGGGGGGGGGGGGGGGGGGGGGGGGGGGGGGGGGGGGGGGGGGGGGGGGGGGGGGGGGGGGGGGGGFFEGGDGFGGGGGGGGGGGGGGGGGGD=FGGGGFGGFGGDGGGGGFGGGGGGFGFFFFGFFFFFFFFGFFFFEFCABFFFFDFFFFFFFFF<5<FFF?@;CFFCEFF
@M00200:207:000000000-ALC1F:1:1104:11646:12879 2:N:0:5
TACGCGGGTATCTAATCCTGTTTGCTCCCCACGCTTTCGCTCCTCAGCGTCAGTACCGGCCCAGAGTGCCGCCTTCGCTACGGGTGTTCCTCCCGATCTCTGCGCATTTCACCGCTACACCGGGAATTCCACACTCCCCTACCGGACTCGAGTCACGACAGTATCGAACGGCCCCTCCACGTTGAGCGTGGAGATTTCACGTCCGACTTATCGAACCGCCTACGAGCTCTTTAAACCCAATATGTCTG
+
CCCCCGGGGGGGGGGGGGGGGGGGGGGGGGGGGGGGFGGGGGGGGGGGGCGGGGGGGGGGGGGGFGGGGGGGGGGGGGGGGGGGGGGDGGFGGEGCFFGGGEGGGGEGGGGGGGGGDGDGGGGGGGGGGGGGGGEFGGDGFCFGGCEGGGGEGGGGECGDGGGGGGDGFGCDGB<CDGGFEFFGDFGGDDDCAC52=AFFFFF?B09D?F49?6DFFF9>F1::6B>9:>)6A.=F0?B0:>4<>9<A
@M00200:207:000000000-ALC1F:1:1104:11531:13149 2:N:0:5
TACAGGGTATCTAATCCCGTTTGCTCCCCACGCTTTCGCGCCTCAGCGTCAGGAGATGCCCAGAGACCCGCCTTCGCCACCGGTGTTCCTCCCGATCTCTACACATTTCACCGCTACACCGGGAATTCCAGTCTCCTCTGCATCCCTCAAGAACGGTAGTATCGGCCGACGTTCCTCGGTTGAGCCGAGGGATTTCACGACCGACTTACCATCCCGCCTACGCGCCCTTTACGCCCAATATGTCTG
+
CCCCCGGGGGGGGGGGGGGGGGGGGGGGGGGGGGDGGGGGGGEGGGGGGGGGGGG8EFGGGGGGGGGGGGGGGGGGGGGGGGGGGGGGGGGGGGGGGGGGGGGGGGGGGGGGGGGGGGGGGGCBFFGGGGGGGGGGGGGGGGGG?FFGGGGFFGGGDGGGGGGGGGGEGGGGGFDCCDGGDD68FFDDGGGGAGFFFFGFFEBFFFFGF?FFFFG39D::BBFD>BB>B7<A0:@F(:28A264))
@M00200:207:000000000-ALC1F:1:1104:28522:13250 2:N:0:5
TACAGGGGTATCTAATCCCGTTTGCTCCCCTGGCTTTCGCTCATCAGCGTCAATGTCGGTCCAGGATGCCGCCTTCGCCACCGGTGTTCCTGATGATATCAACGCATTTCACCGCTCCACCATCAGTTCCGCTTACCCCTGTCTCCCTCAAGCCGTGTAGTTTGGAGCGCCATTCCTCGGTTGAGCCGAGGGATTTCACACCCCACTTACAAGGCCGCCTACGAACCCTTTAAACCAAATATGTCTG
+
CCCCCDGGGGGGFGGFG9FGGGGGGGGGGGGFDGGGGGGGGGGGGGGGDFGGGGGGGGGGGGGGGFGGGGGCFCFGGGGGGGGGDFGGGGGGGGGGGGCFGGGEFGGGGGGGG7EGEGGC@EGDGGCGFFGGGGGGFFGGFFFFEDFGFGGFFGEGEGFGGGGGCFGFGGGDD?CGCFGDEEEDGDGDGGGDFC;B=4C5;6(5>>DFEFBC3;FA@5>@?FFFF;>:0:?F24*7(2(2<)44:><
@M00200:207:000000000-ALC1F:1:1104:3353:13359 2:N:0:5
TACCGGGGTATCTAATCCTGTTTGCTCCCCACGCTTTCGTGCCTCAGCGTCAGTTGCCGTCCAGAGAGTCGCTTTCGCCACCGGTATTCCTCCTGATATCTACGCATTTCACCGCTACACCAGGAATTCCACTCTCCCCTCCGGCACTCGAGACGTGCAGTTCCGAGCGCACTTCCCGGGCTGAGCCCGGGGCTTTCACGCCAGACTTGCACGGCCGCCTACGCACCCTTTACGCCCAATCTGTCTG
+
CCCCCGGGFGFFFFFGFGGGGGAF9EEDFG8FCCGC8FCFFEFCFGGGGGGGGGFFF<:FEGGGGGFE@CFE7FFGGGEF?FGG>CFGCC;F8FGGFGFFGGFFEEG@DGDGGGGGGGGFGFCEFGFGGGFFFE,>@FCFD8@>6CEDGDGD,@8E6EFGGG+7:03:CEDCDAF*;DD?C7?FDG658??)=C44AE78(>69313;@)*;?9C)359??0:E(71:<?>))4)50(-3()-.4--
@M00200:207:000000000-ALC1F:1:1104:18149:13982 2:N:0:5
TACTCGGGTATCTAATCCTGTTTGCTCCCCACGCTTTCGCGCCTCAGCGTCAGTTACGAGCCAGAAAGCCGCCTTCGCCACTGGTGTTCTTCCTAATATCTACGAATTTCACCTCTACACTAGGAATTCCACTTTCCTCTCTCGTACTCAAGCTCTTCAGTATGAAACGCACCTCCTGGGTTAAGCCCAGGGCTTTCACGCCTCACTTAAAAAGCCGCCTACGCGCCCTTTAAACCCAATATGTCTG
+
CCCCCGGGGGGGGGGGGGGGGGGGGGGGGGGGGGGGGGGGGGGGGGGGGGGGGGGGGGGGGGGGGGGGGGGGGGGGGGGGGGGGGGGGGGGGGGGGGGGGGGGGGGGGGGGGGGGGGGGGGGGGF;FGGGGGGGGGGGGGGGGEGGGGGGGGGGGGGGGGGGGGGGGGGGGGGFGGGGGGGGFFGG?FFG?DFGFEFEGCFFFFFFFGFCFC=AGFFE@==B?F@F@B6;;E3CFA?@@@FFFE?EC
@M00200:207:000000000-ALC1F:1:1104:10070:15186 2:N:0:5
TACGCGGGTATCTAATCCGCTTCGCTCCCCACGCTGTCGTCCCTGAGTGTCAGGAAAGGACCAATGAACTGCCTTCGCAATTGGTGTTCCCCATGATATCAACGCATTTCACTGCTTCACCATGAGTTCCGTTCATCTCTTCCTTCCTCTAGACGTGTCGTATCCACTGCAACGTGATCAGGGTTGAGCCCTGCCATTTAACAGCAGACGCACACGTCCACCTGCGGACGCTTTAAACCCAATATGTCTG
+
CCCCCGGGGGGGGGGGGGGGGGGGGGGGGGGGEGGGGGGGGGGGGGGGGGGGGGGGGGGGGGGGGGGGGGGGGGGGGGGGGGGGGGGGGGGGGGGGGGGGGGGEGGGDGGGGGGGGGGGGGGGGGGGGGGGGGGGGGGGFGGGGGGGGGGGAFGGGGGGGGGGGGFGGGGGGGFGGGGGGGGGGGGGGGCGGFGFFFFGFFFEFFFFFDFEFFFDEBF@=E@BFDBBFFFFFFFFFC<@F;(4:ABA<AA
@M00200:207:000000000-ALC1F:1:1104:22734:16458 2:N:0:5
TACCGGGGTATCTAATCCGGTTCGCTCCCCTAGCTTTCGCGCCTCAGCGTCAGGAATGGCCCAGCTTTCCGCCTTCGCCACCGGCGTTCCTAGCGATATCTGCGCATTTCACCGCTACACCGCTAGTTCCAAAAGCCTCTACCATCCTCAAGCCAACGCAGTATCCGACGCAGTTCCACAGTTGAGCCGTGGGATTTCACGCCGGACTTACGTAGCCGCCTGCGCGCCCTTTAAGCCCAATATGTCTG
+
CCCCCGGGGGGGGGGFGGGGGGGGGGGGGGGGGGGGGGGGGDGGGGGGGGGGGGGGGGGGGGGGGGGGGGGGGGGGGGGGGGGGGGGGGGGGGGGGGGGGGGDGGGDGGGGGGGGGGGGGGGGGEFBFGGGGAFF?FFGGFFGGGGGGGGFGFGGGGEGGEGGGGGGGGGGGGFGGGGGFGGFC7FGFGGGGDFFFFEGFFFFF;FFG?FF?FFFF<DBFFFFFFF;>09?:A9FFBBF<?FFAFFFF
@M00200:207:000000000-ALC1F:1:1104:13548:16667 2:N:0:5
TACTGGGGTATCTAATCCTGTTTGCTCCCCACGCTGTCGCGCCTCAGTGTCGGCTATTGAGCTCTCGCGAGCTCACCGCCCAGCAGACCGCCTTCGCCACTGGTGTTCTTCCGGATCTCTACGCATTCCACCGCTACACCCGGAATTCCATCTGCCTCTACGGTGCCCAAGCGACACAGTCGCCGCGGCCGATCTGGCGTTGAGCCCCAGACTTTCACCACAGCCTTATGCCGCCACCTACGCGCCCTTTT
+
CCCCCGGGGGGGGGGGGGGGGGGGGGGGGGGGGGGGGGGGGGGGGGGGGGGGGGGGGGGGGGGGGGGGGGGGGGGGGGGGGGGGGGGGGGGGGGGGGGGGGGGGGGGGGGGGGGGGGGGGGGGGGGGGGGGGGGGGGGGGGGGGGGGGFGFGGGGGGGGGGFGGGGGGGF7CGEGGGGGGGEGGDGGGGGG:DGF<?)5:9B:7206DFFFBFFGFFFFBFBBFFFFDBFFFF>F>6<<3::B>BB;B?F)
@M00200:207:000000000-ALC1F:1:1104:26566:18300 2:N:0:5
TACGAGGGTATCTAATCCCGTTTGCTCCCCTAGCTTTCGTGCCTCAGCGTCAGTAAAGGCCCAGTGAGCCGCCTTCGCCACCGGTGTTCCTGATGATATCAACACATTTCACCGCTCCACCATCCGTTCCGCTCACCCCTGCCTCACTCCAGCACTACAGTTTCGGGCGCAGTTCCTCAGTTAAGCTGAGGGATTTCACACCCGACTTGTAGCGCCGCCTACGCACCCTTTACACCCCATCTGTCTG
+
-BCCCFFCFEGGGGGGGGGGGGGGGGGGGGGGGGGGGGGGGGGGG<FGGGGEGGGDCCFFEFEGGGGGGGGDEFGGGGGGGGGEFGGEGGGGGGGFGFGGFGGGGGGGGGFGGGGGGGGGGGGG,@DCGFDGGGGGGGEFGCFGGGGGGGGFG?EFFGFFFGGGGCDE6E>CGFGGGGG>EF;FDGCGFGGG*;FEFEGFF>@@=@F4>@><EBGE9B>@1@@D@EF<@@F2:49?B0?:(4:AABF
@M00200:207:000000000-ALC1F:1:1104:26480:18682 2:N:0:5
TACAAGGGTATCTAATCCCGTTTGCTCCCCTGGCCTTCGTGCCTCAGCGTCAGGAACTGTCCAGAGACCCGCCTTCGCCACTGGTCTTCCTTACGATATCTACGCATTTCACCGCTACACCGTAAATTCCAGTCTCCTCTCCAGTCCTCAAGCACGGCAGTATCGAATGCAGTTTCGAAGTTAAGCCTCGAAATTTCACACCCGACTTACCGCGCCGCCTACGCACCCTTTACACCCAGTATGTCTG
+
CCC,@EFFGFGGGGGGGGGGGGGGGGGGGGGF8FAFGGFGFGGGGFFGGGGGGG@,CFEFGGGF9CEDFFFGDGGGFGGGGGGGGGGGG;E5CFGDGEGGGEFFGGGGGGGGGGGGGGGGFGFF::FFGFDFFGDGGGGGGGA8@?=FGFF9@=D++@CCF,CD686DDFFGGFDGC66:EFGGDGG??>DF*@FFFFGCFA)):>AGEEF2)/CBFF@F06;E;EFFFF;6C7=F>(6;3<)7C))
@M00200:207:000000000-ALC1F:1:1104:21250:18710 2:N:0:5
TACTAGGGTATCTAATCCTGTTTGCTCCCCACGCTTTCGTGCATGAGCGTCAGTGTTGGCCCAGAAGGCTGCCTTCGCCATCGGTGTTCCTCCACATCTCTACGCATTTCACCGCTACACGTGGAATTCCACCTTCCTCTGCCACACTCGAGCATCGTAGTTTCGAGCGCAATTCCCAAGTTAAGCTCGGGGATTTCACACTCGACTTGCAACGCCGCCTGCGCACACTTTACACCCAGTATGTCTG
+
CCCCCGGGGFGGGGGGGGGGGGGGGGGGGGGGGGGGGGGGGGGGFGFGGGGGGGGGGGFGGGGGGGFGGGGGGGGGGGGGGGGGGGGGGGGGGGGGGGGGGGGGGGGGDGGGGGGGGGGGGGGGGGGGGGGGGGGGGGGGGGGGGGGGGG8CEGGGGGFGGGGGGGFGCE8DGFGGGGFGGGGDCFDGGGGGAGFFF?><BFFFFFFGFEFEFFGFFBB?DFFF@F0?FFF36?AF>?F7>F2ADFA
@M00200:207:000000000-ALC1F:1:1104:21045:20910 2:N:0:5
TACCGGGGTATCTAATCCTGTTCGCTCCCCATGCTTTCGCTCCTCAGCGTCAGGTCATGCCCAGAGAACCGCCTTCGCCACCGGTGTTCCTCCTGATATCTGCGCATTCCACCGCTACACCAGGAATTCCGTTCTCCCCTGCATACCTCTAGTCTGCCCGTATCGGAAGCACGCTCAGGGTTGAGCCCTGAGTTTTCACTCCCGACGCGACAAACCGCCTACGAGCCCTTTAAACCCAGTATGTCTG
+
CCCCCEGGGGGGGGGGGGGGGGGGGGGGGGGGGGGGGGGGGGGGGGGGGGGGGGGGGGGGGGGGGDFGGGGGGGGGGGGGGGGGGGGGGGGGGGGGGGGGGGGGGGGGGGGGGGGGGGGGDGGGGGGGGGGFGFGGGFGGGGCFGGGGGGGGGGGGG?FDEGGFGCD>CGGGGFGGDGGFGGEGFGGGFCC44CFFFFGEEA9@@=28(,).6@F3:E9BFF<32>9??FF>9:FFFF?:<245)6)
@M00200:207:000000000-ALC1F:1:1104:6419:20982 2:N:0:5
TACCGGGGTATCTAATCCTGTTCGCTCCCCACGCTTTCGTGCCTCAGCGTCAATCCAGGTCTAGCCAGCTGCCTTCGCAATTGGTGTTCTATGGCATATCTATGCATTTCACCGCTACATGCCACATTCCGCTGACCTCATCCTAATTCTAGCCTGGCAGTATCAAAAGCAATTTTACGGTTGAGCCGCAAACTTTCACTCCTGACTTACCTGGCCGCCTACGCACCCTTTAAACCCAATATGTCTG
+
CCCCCGGGGGGGGFGFGGGGGGGGGGGGGGGGGGG>FGGGGGGGGGGGGGGGGGGGGGGGGGFGGGGGFGGGGGGGGGCE:FGGGGGGGGGGGGGGGCGGGFGGGGGGGGFGGGGGGGGGGGGGGGGFEFGGGDGGFGDEGGGG,3@DFGGDFGGG?GGGGFGG@FGGGGG+DDCFGG>>GGGGFGGGDCDCFFFFFEGFFFFECEFFFFFFF5?FBFFFDFFFFEFFFFF).9=;((3,4??3?CF
@M00200:207:000000000-ALC1F:1:1104:14944:21259 2:N:0:5
TACTGGGGTATCTAATCCTGTTTGCTCCCCATGCTTTCGTGCCTCAGCGTCAGTTACAGTTTAGTGAGCTGCCTTCGCAATCGGTGTTCTGTGTCATATCTAAGCATTTCACCGCTACATGACACATTCCGCCCACTTCATATGTACTCAAGATTAGCAGTATCAATGGCAATTCTACAGTTAAGCTGCAGGCTTTCACCACTGACTTAATATTCCGCCTACGCACCCTTTAAGCCCAATATGTCTG
+
CCCCCGGGGGGGGGGGGGGGGGGGGGGGGGGGGGGGGGGGGGGGGGGGGGGGGGGGGGGGGGGGGGGGGGGGGGGGGDGGGGGGGGGGGGGFGGGGGGGGGGGGGGGGDFFGGGGGGGGGGFGGGGGGGGDEGGGGDFGGFGGGGGGG?GGGFGGGGGGGGGGGGGGGF8=DGFGFGFGFGCFFGGGFFGGGB6FFF9=:>D)8EBD+0*?EEFG75?ADADFFFFBFB8EE@EAFF=-0067EF?A
@M00200:207:000000000-ALC1F:1:1104:17012:21595 2:N:0:5
TACTGGGGTATCTAATCCCGTTTGCTCCCCTGGCTTTCGCTCCTCAGCGTCAATACCGGTCCAGGATGCCGCCTTCGCCACCGGTGTTCCTCCAGATATCTACGCATTTCACCGCTACACCTGGAATTCCGCATCCCTCTCCCGGATCCAAGCCATCAAGTATCAGACGCAGTTCCCCAGTTAAGCTGAGGGATTTCACGTCTGACTTAGTTGGCCGCCTACGAGCCCTTTATACCTAGTATGTCTG
+
CCCCCFGGGGGGGGGGGFGGFGGGGFGGGGGGGGGGGGGGGEGFFFGFFFGGGGGGFGGGGGFGGGGGFFGFGGGGGGFF:FFGGGGGGGA9AFGFGGFFGF,D@EDGGGDFFFGGGGCE,8ACFFCFGEFE@ACBEFGGGG8EGG6C+A?@=6AFF,@@FE+ECF6<DEDGGFGDFFDGG7CEGG7?FG4CB4ABFFGFBFB9=4.1/8=49EGF@)3?D1(06>(/6=@ECF=A1/.67CCEEFA
@M00200:207:000000000-ALC1F:1:1104:7508:22168 2:N:0:5
TACCAGGGTATCTAATCCCGTTCGCTCCCCATGCTTTCGCGCCTCAGCGTCAGATTGCGGCCAATGCGTCGCCTTCGCCACCGGTGTTCCCTGTGATATCTGGGCATTTCACCGCTCCACCACAAGTTCCACGCATCCCTCCGCACCTCAAGCTTCGCAGTATCACGTCCAGTTCGACGGGTGAGCCGCCGGATTTCAACCTTGACTTACGAAGCCGCCTACGCGCCCTTCATACCCCATATGTCTC
+
CCCCCGCEG@FGGGGGGGGGGGGGGGGGGG8FGGGGGGEGGGGGGFFGEFFGGFFGCFGEGEFFGFGGGGGGGEGGDGGEGGGEBC=:CEDE@<FF9?FGGFGFGGGFGGGGGGGGGGGFG@F<EG;FGGFGGEGGG8=EFGGEGGD?8=<EFE7AE>>CC2+@;+<5;8*25BFDCGD75?=C<6C4D)CDDD>775DC3)7>A@EG<).6(,9:3BB?FFF@B3;9(((.5685>(4(44)..2)
@M00200:207:000000000-ALC1F:1:1104:18150:23269 2:N:0:5
TACCAGGGTATCTAATCCCGTTTGCTCCCCTAGCTTTCGCGCCTCAGCGTCAGTCACTGTCCAGAAGGCCGCCTTCGCCACCGGTGTTCCGCTTGATATCTACGAATTTCACCTCTACACCAAGCATTCCACCTTCCTCTCCAGGCCTCTAGCTGCGCAGTTTCGAGTGCACTTCCACGGTTGAGCCGTGGGATTTAACGCCCGACATACGCTGCCGCCTACACGCGCTTTAAGCCCAGTACGTTTG
+
CCC8@FGGGGGGGGGGGFGGGGGGGGGFGGGGGGGGGGGGGGGGGGGGGEGGGGFFGGG<EGGGGCFFFFGDGGGGGGGGGGGDGEGGGG8FF=DGGCEGFGFCG@DGGGGGGFFFGGGGGGFGFGGEFF,,,@DFGFGGGGCE?+@DFDADAA9CECEEGFCGD8==8A+2=A?878=CFCECGGGG7*@CFG46+*2:9*/>@25**8/56(5F2B6((/(;(89276:2-)9)3412))-.(.-
@M00200:207:000000000-ALC1F:1:1104:18129:23899 2:N:0:5
TACTGGGGTATCTAATCCTGTTTGCTCCCCACGCTTTCGTGCCTCAGCGTCAGTTACGTACCAGTAGGGCCCCTTCGGCTCCGGCCTTCCGAGCAATATCTACGCATTTCACCGCTACACTGCTCGTTCCCCCTACCCCTCACGTCCTCGAGCACGCCAGTATCACAGGCAGTTCAACGGTTGGGCTGTTGGAGTTCACCTGCGCCTTAACATGCCGCCTACGCACCCTTTCCACCCAATATGTCTG
+
@BCBCGGGGGFCGF<FFADEFFCFAFFGFFEEGGFGGFEGGGGGGGG87CC:C<CECGEFEB<FGGGGDGGCFFGGFEEFCFFDGCF8=DC7B@+E9FAEDFD77++@49AF,?B+>FBFCEFEG7+44==8@6D8=DE8+88,D@E+?C+3=EFED6C::A@FGGG7+5?CF>CF2+;73@CDD7*9D4*/***)=*2>E6((((0*08+.7(2;(:,47175()3(/5;)-)*.-(1(.6<26))
@M00200:207:000000000-ALC1F:1:1104:17625:24321 2:N:0:5
TACGGGGGTATCTAATCCTGTTCGCTCCCCACGCTTTCGTGCCTCAGCGTCAGTTACAGCCTAGTAAGCTGCCTACGCAATCGGTGTTCTTGATGGTATCTATGCATTTCACCGCTACACCATCAATTCCGCCTACCTCGTCTGTACTCAAGCCCTACAGTATCAATGGCAGTTCCATCGTTGAGCGATGGGCTTTCACCACTGACTTATAGGGCCGCCTACGCACCCTTTAATCCCAATATGTCTG
+
CCCCCGGGGGGGGGGGGGGGGGGGGGGGGGGGGGGFGGGGGGGGGGGGGGGGGGGGGGGGGG8FGGFGGGGGGGFGGGGGGGGGGGGGDGFGGGGGFGGGGCFGGGAFGGGGFG6CECGGGCFFGGGGGGGGGGGFDDAEDEFFGGGGGGGGFFGGGGGFGGGGGGGGGDGG?CGGGGGGEGFG5?D>7DC>AFAEFEF@EFB:BEFGFEFFE2452?BF;DDFDB>FDFEFF):853(()1<<<?2
@M00200:207:000000000-ALC1F:1:1104:23177:24824 2:N:0:5
TACCGGGGTATCTAATCCTGTTTGCTCCCCTAGCTTTCGTGCCTCAGTGTCAGGAGTTTTCCAGGGACTCGCCTTCGCCACTGGTGTTCCACTTGATATCTACGCATTTCACTGCTACACCAAGTATTCCAGTCCCCCCTCAAACCCTCTAGCAAGGTAGTTTCCAATGCCATTTCCGAGTTGAGCTCGGAGCTTTCACATCCGACTTACCTCACCACCCACGCACCCTTTATACCCAATATGTCTGCGAT
+
CCCCCGGGFGEEE<6<AFFFEFDFFFFDGDGGGGGEGGGEDFGCGGGGFGECFDF@CFGGGFGGGEGFGG,FFGECFGC7FEC<F,@:<F;?F9FE,,@,=CE@F8@,@,9FF;DFFG?FFFG8EECA9,>=CEFF@@+1CC8A9=EDDD@;FF8DFFFDFFF=?999AFGGG9++6==8DCFG8D=FDDDCBC*;8E+1;A)==AFC6*;/.0***:)))(6A9D(52()19)7@4)2(.1)1.).).(/
@M00200:207:000000000-ALC1F:1:1105:15295:2171 2:N:0:5
TACTCGGGTATCTAATCCTGTTCGCTCCCCATGCTTTCGCTCCTCAGCGTCAGGTAATGCCCAGAGAACCGCCTTCGCCACCGGTGTTCCTCCTGATATCTGCGCATTCCACCGCTACACCAGGAATTCCGTTCTCCACTGCATACCTCTAGTCAGCCCGTATCGGAAGCACGCTCAGGGTTGAGCCCTGAGTTTTCACTCACGACGTGACTAACCGCCTACGAGCCCTTTAAGCCCAATATGTCTG
+
CCCCCEGGGGGGGGGGGGGGGGGGGGGGGGGGGGGGGGGGGFGGGGGGGGGGGGFGDFFFGGGGGGGGGGGGGGGGGGGGGFGGGGGGGGFGGG@GGGGGGGGGGGGGGGGGGGGGGGGGD7EGGFGFFGFFGGGGG,@D=FA=FGGGGGGGGGGGGG6=EDCGGGGGDFGGGA?6?DDFGGGGGGGGDCCFFGFFFFGFF*9AA>(:2@F<?@FF2;6;1;?1036;@DF;3;AA<(2:)))644)
@M00200:207:000000000-ALC1F:1:1105:14250:3496 2:N:0:5
TACTAGGGTATCTAATCCTGTTTGCTACCCACGCTTTCGCTCACCAGCGTCAGTTTCGGCCCAGCGCACCGCCTTCGCCACTGGTGTTCCACCCGATATCTAAGCATTTCACCGCTACACCGGGTATTCCATGCGCCCCTACCGAACTCAAGTCATAGCAGTATCGAATGGCATCTCCAGGTTAAGCCTGGAGTTTTCACATCCGACTTGCCAAACCGCCTACGAGCCCTTTAAACCCAATATGTCTG
+
CCCCCGGGGGGGGGGGGGGGGGGGGGGGGGGGGGGGGGGGGGGGGFGGGGGGGGGGGGGGFGGGGGGGGGGGGGGGGGGGGGGGGGGGGGFGGGGGGGGGGGGGGGGGGGGGGGGGGGGGGGGGGGGGGGGGGGGGGGGFGGGGGGGGGGGGGGGGGFCFGGFGGGGGGGGGGFGGGFGGFGGFGGFGGGCCFCFEFEGFFFFFDDFFFFF@BE;FFFFF@?@60>>9;@;44A6B?BF:B>4A:<AA
@M00200:207:000000000-ALC1F:1:1105:6582:3743 2:N:0:5
TACTGGGGTATCTAATCCCGTTTGCTCCCCTAGCTTTCGCGCCTCAGCGTCAGTATTGGGCCAGATGAGCGCTTTCGCCACCGGTGTTCCTCCTGATATCTGCGCATTTCACCGCTACACCAGGAATTCCACTCACCTCTTCCGGACTCGAGCCCGACAGTATCCACCGGCATTCCAGGGTTGAGCCCTGGACTTTCACAGCGGACTTACCGGGCCGCCTACACGCTCTTTACGCCCAATATGTATG
+
9CCCCFFFFCEFA<,FE<,B;FFCFFDFFC<<,C@@FGCGG@B@GGGGGCBFEGGGEFCFGFB@C@FF8FGD:,AFGGCFCFCC=B=F9A;,A,E<F?EFFFFG:77:EFFC568++@DGFFF++9,@EC,>F8@FFFFDFFFG+@=8,=8@@EC6@=++575=FC73+4;7DAFF<?174,*;CC99?C779C*9F7FC4AB42,()9@F090.=9D9?:(:<073:049)58)53((,5)6>)-.
@M00200:207:000000000-ALC1F:1:1105:6375:4207 2:N:0:5
TACAGGGGTATCTAATCCTGTTCGCTCCCCACGCTTTCGCTCCTCAGCGTCAGTATCGGCCCAGAGACCCGCCTTCGCCACCGGTGTTCCTCCTGATATCTGCGCATTTCACCGCTACACCAGGAATTCCGATCTCCCCTACCTACATCTAGCCCGGCAGTATCGGATGCAGTTCCGGGGTTGAGCCCCGAGATTTCACACCCGACTTGTCGGGCCGCCTGCGCGCTCTTTAAACCCAATCTGTCTG
+
CCCCCCFGFGFGDEGFGGGGGGFGEGFFGDGGEGGGGCFGGGGFFEFGGCFEGFECFE>@@FEFFFFFGGGE:EFGGGGDEFFE=>FDFDAFFGGGCBFCAEFE7@F@;FGFEC6CCGC?FFGGFGF?EE?CCE?BA8=8DD8=DF,+@FEFGGGGDGGGDA7CGCGDGGG>CF+?77:DC5DCGGG4DC*9):67A<7?EAED61613CA;;9>FF39?<?>>>5(:(4)))6?F06<0().:2AF
@M00200:207:000000000-ALC1F:1:1105:22224:4706 2:N:0:5
TACTGGGGTATCTAATCCTGTTTGCTCCCCACGCTTTCGTGCATGAGCGTCAGTGTTGGCCCAGGGGGCTGCCTTCGCCATTGGTGTTCCTCCACATCTCTACGCATTTCACCGCTACACGTGGAATTCCACCCCCCTCTGCCACACTCCAGCCAAGTAGTTTCGAGCGCAATTCCCAAGTTAAGCCCGGGGCTTTCACACTCGACTTGCTCGGCCGCCTGCGCACACTTTAAGCCCAGTATGTCTG
+
CCCCCGGGGGGGGGGGGGGGGGGGGGGGGGGGGGGGGGGGGGGGGGGFGGGGGGGGGGFGGGGGFGGGGGGGGGGGFGGGGGGGGGGGGGGGGGFDFGGGGGGGGGGGGGGFGGGGGGGFGGGGGFGGGGGFGGGGGEGGGGGGGGGGGFDDGGGFFEGGEGGGGC?E689DGFGGFFGFGF7@@CGGGGGGFCFEA*2>=F)58>DDFFFFDFEF9:1?F?9>6:9??BA2A27F0:::4<AAAAB
@M00200:207:000000000-ALC1F:1:1105:9743:5603 2:N:0:5
TACGAGGGTATCTAATCCTGTTTGCTCCCCACGCTGTCGCACCTGAGTGTCAGTATTGGGCCAGGTAGCCGCCTTCGCCACTGATGTTCCTCCCGATATCTACGCATTTCACCGCTACACCGGGAATTCCACTACCCTCTCCCATACTCTAGCTGAGTAGTATCGACTGCAATTCCCAGGTTAAGCCCAGGGCTTTCACAATCGACTGACTCAGCCACCTGCGTGCGCTTTAAACCCAATATGTCTG
+
CCCCCGGGGGGGGGGGGGGGGGGGGGGGGGGGGGGGGGGGGGGGGGGGGGGGGGGGGGGGGGFFGGGGGGGGGGGGEGGGGGGGGGGGGGGGGGGGGGGGGFGFGGGGGGGGGGGGD@DGGGGGGGGGGGGGGGGFGGGGGGGGGGGGGFGDDGFFGGCFGGGGCGGG>FGGGFGGGGFGGGCCGGGGGFGGFGFFF4BA@FFF@FFF=FFFFFFFFFFBED@@9EBBBF;9E)8;?0@1=7E?EEE
@M00200:207:000000000-ALC1F:1:1105:8458:6001 2:N:0:5
TACGCGGGTATCTAATCCTGTTTGCTCCCCACGCTTTCGTGCATGAGTGTCAGTGTTGGCCCAGGAGGCTGCCTTCGCCATTGGTGTTCCTCCACATCTCTACGCATTTCACCGCTACACGTGGAATTCCACCTCCCTCTGCCACACTCTAGCCACGTAGTTTCGAGCGCAATTCCCAAGTTAAGCTCGGGGATTTCACACTCGACATGCGCGGCCACCTGCGCACACTTTAAACCCAGTATGTCTG
+
CCCCCGGGGGGGGGGGGGGGGGGGGGGGGGGGGGGGGGGGGGGGGGGGGGGGGGGGGGGGGGGGGGGGGGFGGGGGGGGGGGGGGGGGGGGGGGGGGGGGGGGGGGGGGGGGGGGGGGGGGGGGGGGGGGGGGGGGGGGGGGGGGGGGGGGGGGGGGGCFGGGGGGGGGGGGDFGGGGCGGGGG>FFFDGGGFGFFFFGEFFFFBFDFFFFFFFEEFFFFFFFFFFFFFFFFD<BFFFFBAAAAF<A
@M00200:207:000000000-ALC1F:1:1105:23349:6270 2:N:0:5
TACTAGGGTATCTAATCCTGTTTGCTCCCCACGCTGTCGCGCCTCAGCGTCAGCAACAGCCCAGCAGGCCGCCTTCGCCACCGATGTTCTTCCCGATCTCTACGCATTCCACCGCTACACTGGGAATTCCGCTACCCTCTCCCGGCCTCAAGCCAGACAGTTTCAAAGGCAGTTCCTCAGTTGAGCCGAGGGATTTCACCTTTGACTTGTCAAGCCGCCTACGCGCCCTTTAAGCCCAATATGTCTG
+
CCCCCGGGGFGGGGCFGGGGGGGEEFGFGGGGGGGGGGGGDEGGGFGGGGGGGGGGGGGGGGGGGGGGGGGGGGGGGGGGGGGGGGGGGGGGGGGGCFGGGDGGGGGGGFFGGGGGGGGGGGGGGGGFGGGGDGEDFFGGGCEGEEGDGGGEFGGGCCFGGGCGAFEFFFGGGFF9F8EFF:@CGGGGGGGGFGA@FE8BBFAFFFEEFCAE<)9::36?@@D99B;>>:444)*9-41:3).5-<<
@M00200:207:000000000-ALC1F:1:1105:16328:7553 2:N:0:5
TACGGGGGTATCTAATCCTGTTTGCTCCCCTAGCTTTCGTGCCTCAGTGTCAGGAGTTGTCCAGGGACTCGCCTTCGCCACTGGTGTTCCACTTGATATCTACGCATTTCACTGCTACACCAAGCATTCCAGTCCCCCCTCCGACCCTCCAGCAGGGTAGTTTCCAATGCCATTTCCGAGTTGAGCTCGGAGATTTCACATCCGACTTACCCCACCCCCTACGCACCCTTTAAACCCAACATGTCTGAGCC
+
CCCCC@FEFEGGGFGGGGGGGGGGGGGGGGGGGGGGGGGGFGGGGGGGGGGGFGGGGGGGGGGGGG@@FGGGGGGGGGGGGGFGGFGGGGGGGGGFGFGGGGGGGGGGGGGGGGGGGGGGGGGGGGGGGGGGGG8FFGGGGGGEGGGDGGDBEGGGEG89EFGGGGAFGGGGGFFGF79?D>F9;ECCCD574CF<9<C*668?(>9=4@F5>=>E(=1(378@7D90(634)7=F0?0,(.(-)...-((
@M00200:207:000000000-ALC1F:1:1105:9266:8229 2:N:0:5
TACTCGGGTATCTAATCCTGTTTGCTCCCCACGCTTTCGCACCTCAGCGTCAGTTACGGGCCAGTGAGCCGCCTTCGCCACTGGTGTTCTTCCCAATATCTACGAATTTCACCTCTACACTCGGAATTCCACTCACCTCTCCCGCACTCGAGACTGCCAGTATCGGAGGCAATTCTGAGGTTGAGCCCCAGGATTTCACCCCCGACTTAACAGTCCGCCTCCGTGCGCTTCATGCCCAGTATGCCTGCGAT
+
@CCCCEGGGGGGGGGGGGGGGGGFGGGGGGGGGGGGGGGGGGGGGGGGDFGGEGGGGGGGGGGGGGF9FFC@FGCEGECEGGGGGFGGGGFGGGGG8FFGGEGC:,<<BFGGGGBCEFD8,,9@:@BDFG;EGFFGG8DDFFFCEGGGGF,@DE8DD?FFDFDFC+@8CEGC90BC9CC*DG79*CFFDG74@*+1=EGB):9)(8>24*;?3/;A?F01(69<()((68(/7)8A??B:<94)..8(4((
@M00200:207:000000000-ALC1F:1:1105:18244:10567 2:N:0:5
TACAGGGGTATCTAATCCTGTTTGCTCCCCACGCTGTCGCGCCTCAGCGTCAGCCACTGCCCAGCAGGCCGCCTTCGCCACCGGTGTTCTTCCGGATCTCTACGCATTCCACCGCTACACCCGGAATTCCGCCTGCCTCTACAGTGCTCGAGTCACCCAGTTCGCACGGCCGACCCGGGGTTGAGCCCCAGGCTTTCACCGCACGCTTAGGCAACCGCCTACGCGCCCTTTACACCCACTATGTCTT
+
CCCCCGGGGGGGGGGGGGGGGGGGGGGGGGGGGGGGGGGGGGGGGGGGGGGG7EFGGGGGGGGGGGGGGGGGGGGGGGGGGGGGGGGGGGGGGGGGGGGGGGGFGGGGGGGGGGGGGG9FGGGGDGGGGGGGGGGGGGGGGGGGGGGGGGCGGGGGAFFGGAFEGGGGCGGGC>DG<GEDGCCCGGFGGGGFFGF;FFGFFFDF;0:?F?4>F:FFFFF<2??BFFF90:04>AFFFF63:BBFF))
@M00200:207:000000000-ALC1F:1:1105:23867:11082 2:N:0:5
TACAGGGGTATCTAATCCTGTTTGCTCCCCACGCTTTCGCGTCTCAGCGTCAGTAACGTCCCAGCGAGCTGCCTTCGCCATTGGTGTTCCTCCCGATATCTGCGCATTTCACCGCTACACCGGGAATTCCACTCGCCTCTTCCGGACTCTAGCCCGACAGTATCAACCGGCTTTCAAGGGTTGAGCCCTTGACTTTCACAGCTGACTTACCGGACCGCCTACACGCTCTTTATACCCAGTATGTCTGAGCT
+
CCCCCFGGGGGGGGGGGGGGGGGGGGGGGGGGGGGGGGGGGGGGGGGGGGGGGGGGGGGGFGGFGGGEGGGGGGGGGGGGGGGFGGGGGGGGGGGGGCGGGGGGGGGGGGGGGGGGGGGGGGGGGGGGGGGGGGGGGGGGGGGEG6EGGGGGGGGGGGDGGCGGGGFGGGDGGFGF7CFDGGDGGFGGGGFGFGFFFFG?EFFFFFFFE<F<06BFFFFF?<0:<F:?FFFBF)*9:><>)<)<BFA44(-
@M00200:207:000000000-ALC1F:1:1105:16070:11085 2:N:0:5
TACAGGGGTATCTAATCCTGTTTGCTCCCCACGCTTTCGCGTCTCAGCGTCAGTACCGTCCCAGCGAGCTGCCTTCGCCATCGGTGTTCCTCCGCATATCTACGCATTTCACTGCTATACGCGGAATTCCATCCCCCTCTGCCGCACTCCAGCGATGCAGTCACAAATGCAGTTCCAAGGTTAAGCCCTGGGATTTCACACCTGTCTTACATCACCGCCTGCGCACGCTTTACGCCCAATATGTCTG
+
CCCCCGGGGGGGGGGGGGGGGGGGGGGGGGGGGGGGGGGGGGGGGGGGGGGGGGGGGGGEEGGGGGGGGGGGGGGGGGGGGGGGGGGGGGGGGGGGGGGGGGGGGGGGGGGGGGGGGGGGGGGGGGGGGGGGGGGGGGGGGGGGGGGGGGGGFGGGDGGGGGGGGGECFFGGGFGGGGGGGGFGGGGGGGGGFGFFFFGFFEFFCEFFFFFEFEFA0DBF@@09>EFFFFFFF:EBB?1?7<AFFB2
@M00200:207:000000000-ALC1F:1:1105:4391:12055 2:N:0:5
TACGCGGGTATCTAATCCCGTTTGCTCCCCTGGCTTTCGCGCCTCAGCGTCAATGCCGGTCCAGGATGCCGCCTTCGCCACCGGTGTTCCTCCAGATATCTACGCATTTCACCGCTACACCTGGAATTCCGCATCCCTCTCCCGGATTCAAGCCAACCAGTATCGGACGCAGTTCCTGGGTTGAGCCCAGGGATTTCACGTTCGACTTAGCAGGCCGCCTACGCGCCCTTTAAACCCAATATGTCTG
+
CCCCCGGGGGGGGGGGGGGGGGGGGGGGGGGGGGGGGGGGCGGGGGGGGGGGGGGGGGGGGGGGGGGGGGGGGGGGGGGGGGGGGGGGGGGGGGGGGGGGGGGGGGGGGGGGGGGGEGGGGGGGGGGGGGFGGGGGGGGGGGGGGGGGGGGGGGGGGGGGGGGGGGGGGGGGGFDGGGGGGGGGGGGGGGGG5CFEFFG?FFFEF@DFFFFFFFFFFFFB?BFFFFFFFFFFDFFFFFF?>BADFFF
@M00200:207:000000000-ALC1F:1:1105:7522:13357 2:N:0:5
TACAGGGGTATCTAATCCCGTTTGCTCCCCTAGCTTTCGCGCCTCAGCGTCAGTAGCAGGCCAGGTGGGCGCCTTCGCCACCGGTGTTCCTCCAGATATCTACGCATTTCACCGCTACACCTGGAATTCCCCCACCCTCTCCTGTACTCAAGCTCAGCAGTTTGGGATGCAGGTCCCCGGGTGAGCCGGGGCATTTCACATCCCACTTACCGAACCGCCTACACGCCCTTTAAACCCAGTATGTCTG
+
CCCCCGDGGGGGGGGGGGGGGGGGGGGGGGGGGGGGGGGGDGGGGGGGGGGGGGGFGGGGGGGGGGGGGGGGGGGGGGEGGGGEGEFGGGGGGGGGGGGGGGGGGGGGGGGGGGGGGGGGGGGGGGGGGCGGGGGGGGGGGCGGBGGFFFGGGGGGGGGGFE9BECEGGGGGGFGGGGGDGGGGCGGGDC5CDDFEFFGFFFFA3;;AFFFDF9>D;BBFFFFB:B?06:7A2<FF:1154)6ADDF
@M00200:207:000000000-ALC1F:1:1105:27762:15282 2:N:0:5
TACAAGGGTATCTAATCCTGTTCGCTCCCCACGCTTTCGTGCCTCAGTGTCAGTACCAGCCTAGTCAGCTGCCTACGCAATCGGGGTTCTGGATGGTATCTATGCATTTCACCGCTACACCATCCATTCCGCCAACCTCGTCTGGACTCAAGCCCTGCAGTATCCATGGCAGTTCTCTCGTTAAGCGAGAGGCTTTCACCACGCACTTACAGGGCCAGCTACGCACCCTTTAACCCCAGTATGTCTGAGCT
+
9@CCC<FEEFGGGFFGGFAFFGGGGGGGGGFGGGGGGGDGGGGCGGGFFCF9CFFFGFECEGAFEEFGGGGGGDCGEF7FDGGEFGE@FDGGFGDE?<CEAEC<AF9<EFGGGDD48=F,@DEDG@=;EGGG+8=8EGFDEEGGDDDFFGDED@DF?EEDDCFD83@@8EFGG?D9CDF>DEFG8F>D9CE6B75)?E7CEF>*5>AEEAB=2<BED)8.>3(-5>@2(/63?)/5100()/7.57)9C19
@M00200:207:000000000-ALC1F:1:1105:7249:15340 2:N:0:5
TACACGGGTATCTAATCCCGTTCGCTCCCCTGGCTTTCGTGTCTCAGCGTCGGCACACCTCCAGTCACCCGCTTTCGCCGCCGGCGTTCCAAGCGATATCTACGCATTTCACCGCTCCACCGCTTGTTCCGGTGACCCCTAGGTGGCCCAAGATCGCCAGTATGCCCAGCAGTTCCACGGTTGAGCCGTGGGATTTCACAAGGCACTTAACGACCCGCCTACACACGCTTTAAGCCCAATATGTCTG
+
CCCCCGGGGGGGGGGGGFFGFFGGGEGGGGGFFGFFGGGFFGGFGFFGGGGGDGGGGGGDGGGGGGGGGGGGGGGGGGGGGEEFGEGGGGAEEGG+?FEFDAGF@==GGGDGFGGGGGGCFEGGGGGGGGGCGGGGGGACFGGGGGGGGGGGCGGGCGEGGGFGFFEGFFFFGCFGGGGGDECCFCFGGGDC:*.7A<FEFFF:;D;@E<A6?97@6:9:::???FFF0:0AAA?4::?2?F<DFFA
@M00200:207:000000000-ALC1F:1:1105:21996:16175 2:N:0:5
TACCGGGGTATCTAATCCCGTTTGCTCCCCACGCTTTCGCGCCTCAGCGTCAGGAATTGCCCAGAGACCCGCCTTCGCCACCGGTGTTCCTCCCGATCTCTACACATTTCACCGCTACACCGGGAATTCCAGTCTCCTCTGCAATCCTCTAGAACAGCAGTATCGATCGACGTTCTTCGGTTGGGCCGAAGGATTTCACGACCGACTTGCCATCCCGCCTACGCGCCCTTTAAACCCAATATGTCTG
+
CCCCCGGGGGGGGGGGGGGGGGGGGGGGGGGGGGGGGGGGGGGGGGGGGGGGGGGGGGGGDGGGGGGGGGGGGGGGGGGGGGGGGGGGGGGGGGGGGGGGGGFGGGGGGGGGGGGGGGGGGGGGGGGGGDGGGGGGGGGGGGGGCGGGGGGGGGGGGGGGGGGGGGGGGDGDC>FGFGGDGGGGGGGGGGGGFGFEA?F@?DF>>@>FFFFAAFFF?FBBF<06>D>90:B2<BF?1<B?>>AAFFF
@M00200:207:000000000-ALC1F:1:1105:4880:16206 2:N:0:5
TACCGGGGTATCTAATCCTGTTTGCTCCCCACGCTTTCGCGTCTCAGCGTCAGTATCGTCCCAGTGAGCTGCCTTCGCCATTGGTGTTCCTCCTGATATCTGCGCATTTCACCGCTACACCAGGAATTCCACTCACCTCTTCCGAACTCGAGCCCGACAGTATCCACCGGCATTCCAGGGTTGAGCCCTGGACTTTCACAGCGGACTTATCGGGCCGCCTACACGCTCTTTAAGCCCAGTCTGTCTGCGAT
+
@@BCCD@FFC@EGAFFGCGFADFCFFEGGGFGGG:FFGGFGEG7C@EDG:,CCEGGFGGDGGC@EFEFFFGGG<5<9,FCFF5=CFFCGCFGFGGGGEGGGFFDEC:CECGGGGGGGD?BFCGC+F,9@E;EFD?8DFDGFFCGE6=0,6=BEC=8>EGGDF@;EC7FDGCCC89++?:CDF4FDFGFGF>CA4;?FCGFE6;4@2,))7;;1,=56E9(,303888:0)6)))*94:?(,466<):)((-
@M00200:207:000000000-ALC1F:1:1105:14548:16314 2:N:0:5
TACTAGGGTATCTAATCCCGTTTGCTCCCCTAGCTTTCGCGCCTCAGCGTCAAGAACAGGCCAGGTAGTCGCCTTCGCCACTGGTGTTCCTCCCGATATCTACGCATTTCACCACTACACCGGGAATTCCACTACCCTCTCCTGCCTTCGAGTCGATCAGTATCGAATGACCCTCCCCAGTTGAGCCGGGGGCTTTCACACTCGACTTGATCGACCGCCTGCGCGCTCTTTAAACCCAGTATGTCTG
+
CCCCCGGGGGGGGGGGGGGGGGGGGGGGGGGGGGGGGGGGGGGGGGGGGGGGGGGGGGGGGGGGGGGGGGGGGGGGGGGGGGGGGGGGGGGGGGGGGGGGGGGGGGGGGGGGGGGFFGGGGGGGGGGGGGGGGGGFGGGGGGGGGGGGGGFFFFGGGGGGGGGGGGGGGGGFGFGGGGGGFGFGGGGGGGGGFGFFFFGFFFFF@FFFFFFEFFFD9E>0::909@91<<>BAAF?::<34>A>AFF
@M00200:207:000000000-ALC1F:1:1105:18330:16847 2:N:0:5
TACGCGGGTATCTAATCCCGTTTGCTCCCCTGGCTTTCGCGCCTCAGCGTCAATACCGGTCCAGGATGCCGCCTTCGCCACCGGTGTTCCTCCAGATATCTACGCATTTCACCGCTACACCTGGAATTCCACATCCCTCTCCCATACTCTAGCTCGGCAGTATCGAATGCAATTCCCAAGTTAAGCCCGGGGCTTTCACATCCGACTAGCCAAGCCACCTGCGTGCCCTTTAAACCCAGTATGTCTG
+
CCCCCEGGGGGGGGGGGGGGGGGGGGGGGGGGFGGGGGGDCGGGGGGGGGGGGGGGGEGEGFGGGGGGGGGGGGGGGGGGGGGGGGGGGGGGFGGGGGGGGGFGGGGGGGGGGGGGGGGGGGGFDGGGGFGGGGGFEGGGGFFGFEEGFGGGGCFEGGGGGFGGGGGGGGGGGFGGFGGGGGGGGGFFGGDDEGFFFFGECFFD?@;>8;5;@DF>@F;@ED(42:?FF?B)69FF:?B?9>).64:
@M00200:207:000000000-ALC1F:1:1105:20907:17044 2:N:0:5
TACTGGGGTATCTAATCCCGTTTGCTCCCCACGCTTTCGCGCCTCAGCGTCAGGAAATGCCCAGAGACCCGCCTTCGCCACCGGTGTTCCTCCCGATCTCTACACATTTCACCGCTACACCGGGAATTCCAGTCTCCTCTGCATCCCTCAAGAACGGCAGTATCAGCCGACGTTTCTCGGTTGAGCCGAGAGATTTCACGACTGACTTGCCATCCCGCCTACGCGCCCTTTAAACCCAGTATGTCTG
+
CCCCCGGGGGGGGGGGGGGGGGGGGGGGGGGGGGGGGGGGGGGGGGGGGGGGGGGGGGGGGGGGGGGGGGGGGGGGGGGGGGGGGGGGGGGGGGGGGGGGGGGGGGGGGGGGGGGGGGGGGGGGFGGCGGGGGGGGGGGGGGGGFGGGGGDCGGGGDGGGGFGFGFG6DEGGGFGF9CEGGEG4CFFG)1=?/++):.2:DF>:813CEFFFCE5FFFF@F??BBFFFB??A):F?:??(6AFBA<<
@M00200:207:000000000-ALC1F:1:1105:16853:17154 2:N:0:5
TACCCGGGTATCTAATCCTGTTTGCTCCCCACGCTGTCGCGCCTCAGTGTCGGCTATTGAGTCCTTGCGGACTCACCGCCCAGCAGACCGCCTTCGCCACTGGTGTTCTTCCGGATCTCTACGCATTCCACCGCTACACCCGGAATTCCATCTGCCTCTACGGTGCCCAAGCAACACAGTTGCCACGGCCGATCTGGAGTTGAGCCCCAGACTTTCACCACAGCCTTATGTCGCCACCTACGCGCCCTTT
+
CCCCCGGGGGGGGGGGGGGGGGGGGGGGGGGGGGGGGGGGGGGGGGGGGGGGGGGGGGGGGGGGGGGGGGEGGGGGGGGGGGGGGGGGGGGGGGGGGGGGGGGGGGGFDFGGGGGGGGGGGGGGDGEFGGGGGGGGGGGGGGGEEGFGGGFGGGFGFEGGGCDF9DGGGCGFCFDDDFFFFGGGFCDDGG=)>DACA<G;@FFFE@<??FA;E5CC<FAE:?:BBFFFAA5A::>E::?2?FFB96;><?
@M00200:207:000000000-ALC1F:1:1105:24484:17475 2:N:0:5
TACTGGGGTATCTAATCCTGTTTGCTCCCCACGCTTTCGTGCCTCAGCGTCAGTTACAGTTTAGTGAGCTGCCTTCGCAATCGGTGTTCTGTGTCATATCTAAGCATTTCACCGCTACATGACACATTCCGCCCACCTCAAATGTACTCAAGACCATCAGTATCAATGGCAGTTCCCCAGTTAGGCTGGGGGCTTTCACCACTGACTTAATAGCCCGCCTACGCACCCTTTAAGCCCAATATGTCTG
+
CCCCCGGGGGGGGGGGGGGGGGGGGGGGGGGGGGGGGGGGGGGGGGGGGGGGGGGGGGGGGGGGGGGGGGGGGGGGGGGGGGGGGGGGGGGGGGGGGGGGGGGGGGGGGGGGGGGGGDGGGGGFGFGGGGGDEEGGGGGGGGGGGGFGGGGGGGGGGGGGGGF;EGFGFFGDGFGDFGGDDGGGFFGGGGGDFDFEFFGFFFFF65CACEFEFF*9:A5A=B>BFF2>B@EFF=F62>B(5?E7CEF
@M00200:207:000000000-ALC1F:1:1105:9323:18821 2:N:0:5
TACCGGGGTATCTAATCCTGTTTGATCCCCACACTTTCGTGCCTCAGCGTCAGTTGAAGTCTAGTAAGCTGTCTTCACTATCGGTGTTCTTGACGATATCTAAGCATTTCACCGCTACACCGTCAATTCCGCCTACCTCGACTTCACTCAAGCCCTACAGTATCAATGCCACCCTCCCGGTTAAGCCGGGATATTTCAGCACTGACTTATAGGGCCGCCTACGCACCCTTTAAACCCAATATGTCTG
+
CCCCCGGGGGGGGGGGGGGGGGGGGGGGGGGGGGGGGGGGGGGGGGGGGGGGGGGGGGGGGGGGGGGFGGGGGGGGGGGGGGGGGGGGGGGGGGGGGGGGGGGGGGGGGGGGGGGGGGGGGGGGGGGGGGGGGGGGGGGGGGGGGGGGGGGGGGGFGGGGGGGGGGGGGFGGGFGGGGGGGGGGGGFGGGGGFCFFFFGEFFFFB=EEFFFEEF>EAEF@FDFB@FFFFDF9CCFFFF0=@EFFFFF
@M00200:207:000000000-ALC1F:1:1105:18751:19070 2:N:0:5
TACAAGGGTATCTAATCCTGTTCGCTACCCATGCTTTCGAGCCTCAGCGTCAGTTGCAGACCAGAGAGCCGCCTTCGCCACTGGTGTTCTTCCATATATCTACGCATTTCACCGCTACACTGGGAATTCCACCCTCCTCTCCCGGACTCAAGACAGACAGTATCTCCCGCAATTCCACGGTTGAGCCGTGGGCTTTCACGAGAGACTTGTCCGCCCGCCTACGCGCCCTTTACACCCACTATGTCTG
+
CCCCCGGGGGGGGGGGGGGGGGGGGGGGGGGGGGGGGGGGGGGGGGGGGGGGGGGGGGGGGGGGGGGGGGGGGGGGGGGGGGGGGGGGGGGGGGGGGGGGGGGGGGGGGGGGGGGGGGGGGGGGGGGGGGGGGGGGGGGGGGGCGGGGGGGGGGGGGGGGGGGGGGGGDGGDGFGGGGGGGGGGGGGDDGEGFGFFF<FDFFEBFFEFFFFFFFBFFFFF@DFFB>BFFFE3A<F:>B(284<9<A9
@M00200:207:000000000-ALC1F:1:1105:7017:20177 2:N:0:5
TACTCGGGTATCTAATCCCGTTCGCTCCCCTAGCTTTCGTGCCTCAGCGTCAGAAGAGACCCAGTGAGCCGCTTTCGCCACTGGTGTTCCTTAGGATATCAACGCATTTCACCGCTCCACCCTAAGTTCCGCTCACCTCTGTCTCCCTCGAGCACGGCAGTATCAAGCGCAATTCCTCGGTTGAGCCGAGGGATTTCACACCCAACTTACCGCGCCGCCTACGCACCCTTTAAACCCAGTATGTCTG
+
CCCCCGGGGGGGGGGGGFGGGGGGGGGGGGGGGGGGGGGGGGGGGGGGGGGGGGGGGGGGGGGGGFGGGGGGGGGGGGGEGGGGGGGGGGGGGGGGGGGGGGGGGGGGGGGGFCEEGGGGGGGGGGGGGGGGGGGGGGGFGGGGGGGGG=ECDEFGCGEEFGGGG?CFGGGGGCGGFGGCCGGFDGGCDGGGEGFFA?FFFFFF2>BFEFFFF9FB;E6;6;?FFD9<?FFA9>FFFF?2>)---4<
@M00200:207:000000000-ALC1F:1:1105:8152:20483 2:N:0:5
TACAAGGGTATCTAATCCCGTTTGCTCCCCTAGCTTTCGTGCCTCAGCGTCAGTGAAGCCCCAGTGAGCCGCTTTCGCCTCCGGTGTTCCTCACGATATCAACGCATTTCACCGCTCCACCGTGAGTTCCGCTCACCTCTAACTCCCTCAAGCCCAGTAGTTTTGGGCGCAATTCCTCGGTTGAGCCGAGGCATTTCACACCCAACTTTCTGAGCCGCCTACGCACGCTTTATGCCCAATATGTCTG
+
CCCCCFGGGGGGGGGGGGGGGGGGGGGGGGGGGGGGGGGGGGGGGGGGGGGGEFGGGGGGFGGGGGGGGGGGGGGGGGGGFGGEGGGGGGGGGGGCGGGGGGGGGGGGGGGGFDGGGEFGGGGFGGGFFGGGDGGGGGGGGGGGGGGGGGGEFGGFFG=FFFGGGDDEGGGGDFGGGGG5AED5?FGGG*:CEGACF?C?E4?FBFB=C4FE34;F@DFFFFFF<DF638:A>B4?:3:B>><>4:B
@M00200:207:000000000-ALC1F:1:1105:24063:22266 2:N:0:5
TACAGGGGTATCTAATCCTGTTTGCTCCCCACGCTGTCGCGCCTCAGTGTCGGTTGAAGAGACCTTTCGGTCCCACCGCCTAGCAGACCGCCTTCGCCACTGGTGTTCTTCCGGATCTCTACGCATTCCACCGCTACACCCGGAATTCCATCTGCCTCTACGGTACCCGAGCGACACAGTCGCCGCGGCCGATTCCGGGTCGATCCCAGAACTTTCACCGCGGCCTTATGCCGCCCCCTACCCGCCCTTTT
+
CCCCCGGGGGFGGGGGCEDDFGCFGGGG@FFGGGGGG9FDFG>:FEFGGFFGGGGGGGFD@@CFEGGGGGGGG8<CFCFF,@FCF<F44=8CFDEEEGGGG8<AF@FGGCAFCE6?EGFEFCF7FECF,>FG+3@B+=AD=C+@+6@8;CE99;7,6DEF7+9@FGA:3@*;DDGCDC5CCC4*/*/)):*>):@)/,5,())).(().1).:9**6FB(((20(7)).-534(.0,1(,4(,(-((,,,)
@M00200:207:000000000-ALC1F:1:1105:18450:22800 2:N:0:5
TACGCGGGTATCTAATCCCGTTTGCTCCCCACGCTTTCGCGCCTCAGCGTCAGGAAATGCCCAGAGACCCGCCTTCGCCACCGGTGTTCCTCCCGATCTCTACACATTTCACCGCTACACCGGGAATTCCAGTCTCCTCTGCATCCCTCAAGAACGGCAGTATCAGCCGACGTTTCTCGGTTGAGCCGAGAGATTTCACGACTGACTTGCCATCCCGCCTACGCGCCCTTTACGCCCAGTATGTCTG
+
CCCCCGGGGGGGGGGGGGGGGGGGGGGGGGGGGGGGGGGGGGGGGGGGGGGGGGGGGGGGGGGGGGGGGGGGGGGGGGGGDGGGGGGGGGGGGGGGGGGGGGGGGFFGGGGGGGGGGGGGGGGGGGGGGGGGGGGGCFFCGGGGGGGGGGGFGGG>EGGGGGGGGGC?DGGGGFGGGGGFEEGGGGGGDDEGFFF?AFF@D3A5;E25>B@<B?7>2@12:??B9D096<>4:8>:16834ADFFFF
@M00200:207:000000000-ALC1F:1:1105:8755:23053 2:N:0:5
TACTAGGGTATCTAATCCCGTTCGCTCCCCTAGCTTTCGTACCTCAGCGTCAGAAGAGACACAGTAAGCCGCTTTCGCCACCGGTGTTCCTGATGATATCAACGCATTTCACCGCTCCACCATCAGTTCCGCTTACCCCTGTCTCCCTCAAGCCATGCAGTATGAAGCGCAGTTCTTCGGTTGAGCCGAGGGATTTCACACCTCACTTACATGGTCGCCTACGCACCCCTTACACCCAATCTGTCTC
+
CCCCCGFDGFF<C<EFFG,B;EFEGGEC8FEF8C<ECDFDFCFGGEGGGGGGGFFGGGGG8CEEFC<FFGEGG,4F7@,?@ECEFBFFF,EFD,E,:C,=E,B?7B?CEGGG9:>+8+@=@8<D=AA8EDCEEGGGC1=D=DDA>D8+,6DFGDF9DDDDAFCGACC8CC8=DF;+?@EC:707+<CC*;77>79662BAEDFFFF946>9C8:+4:B9@2;@F?>6((/(5@F*.632@())17))
@M00200:207:000000000-ALC1F:1:1105:21503:23873 2:N:0:5
TACTCGGGTATCTAATCCTGTTTGCTACCCACGCTTTCGCTCCTCAGCGTCAGTCTCGGCCCAGAGTGGCGCCTTCGCCACCGGTGTTCCTCCTGATATCTGCGCATTTCACCGCTACACCAGGAATTCCCCACTCCTCTACCGGACTCAAGTCACAGCAGTATCAGGTGGCCGCTCAGGTTTGAGCCCTGAGTTTTCACTCCCGCCTTACTGACCCGCCACCGAGCCTTTACTGCCCATTATATCTGAAT
+
CCCCCGGGGGGGGGGGGGGGGGGGGGGGGGGGGGGGGGGGDGGGGGGFEGGGGG9@EG@,CFGGGFFFGGGGGGGGGGGGGCGGGGGGGGGGG8=FFGGGF;FGGGGGFGGGFCDGGGDGGFFGGGGFCGGGF6,@D9EFGGGCE6EGG+DDECGDD,1@DA?2E+2,5,+++0;0<C65,@2<77AD?DG*/CF4+:+**436((-(93AC**);()3((,/61)4((7<.))3/:(4(4-)).54))))
@M00200:207:000000000-ALC1F:1:1105:13535:23947 2:N:0:5
TACTGGGGTATCTAATCCTGTTTGCTCCCCACGCTTTCGCGTCTCAGCGTCAGTACCGTCCCAGAGAGCCGCTTTCGCCACGGGTGTTCCTCCTGATATCTGCGCATTTCACCGCTACACCAGGAATTCCACTCTCCTCTTCCGGACTCTAGCCAGACGGTTTCCATCGACGTCTCGAGGTTGAGCCTCGAGTTTTCACAACGGACCTGTCTGGCCGCCTACACGCTCTTTAAACCCAATATGTCTGATAT
+
CCCCCGGGGGGGGGGGGGGGGGGGGGGGGGGGGGGGGGGGGGGGGGGGGGGGDGGGGGGG@CFGGFGGGGGGGGGGGGGGGGGGFGGGGGEFGGGGGGGGGGGGGGDDGGGGGDGGGGGFGGGGGG8FGGGGGGGGGGG?FFFGGGGGGGG9FFGFFGDECE>EFFGGG695DFFC>DCCCEGDCCGFGGG4?5=<F?FCBDD;@>33;<FFFD4A;51;@DF6(:6(434)65=7((2(,.))).)-))-
@M00200:207:000000000-ALC1F:1:1105:22156:24270 2:N:0:5
TACTAGGGTATCTAATCCCGTTTGCTCCCCTAGCTTTCGCTCCTCAGCGTCAATATTGGTCCAGGATGCCGCCTTCGCCACCGGTGTTCCTCCAGATATCTACGCATTTCACCGCTACACCAGGAATTCCGTTCTCCCCTGCATACCTCTAGTCTGCCCGTATCGAAAGCAAGCACCGAGTTAAGCCCGGTGTTTTCACTCCCGACGCGAAAAACAGCCTACGAGCCCTTTAAACCCAATATGTCTGAGA
+
CCCCCGGGGGGGGFGGGGGGGGGGGGGFGGGFGEGFGGGGGFGGGGGGG@FEGGGGGGGGGGGGGGGGGGGGCFGGGG7=CFGGGGGGDFGGGFGGGGGGFGCFGGGEGGG9FE86CGGGEGGGFGGG9EGEGGGGEDE??FGGGDFCFGF9;8C=,E=EEGDG6?FGCDFFFFDD6?ED;9CFGG69@51<ACFBA<FEEFA?=B=>>-)64DD4,51(/3(6;5,,5(6-)4?F2<?1)))-.6<444
@M00200:207:000000000-ALC1F:1:1105:11066:24313 2:N:0:5
TACAAGGGTATCTAATCCGGTTGGCTCCCCGGACTTTCGGTTCCAGGGGTAAGACAATCCCAAGAGCCCGGTTTTACCCATGGGGTTTCGAACGGAAATCAGCGAATTTAACGGCTCACCCTTTGGTTCAACTGGCCCTAGCATGCTCAAGGAGTCCCAGATACCAAACAAATCCACGGGGGAGCCGGGGGGATTTCAAAGAGAACTCGACATTCCACCACCAAGCCCTTTAAGCAACATAGACTTG
+
CCCC?FGGGGGGGGC<FG>@FGC+,,CCF,+@67@F<,,+8,,,,,,,+68,6<@F,CCFC,,,:C<@,6:8FF,A,C,,B,B7,8@,?,,:A7,+++,9,,,+++@F,,9?+8++@54A,+,,,,8@D33,,6,>D?++,,,,,,,+@D,,3,,67,,,,,+75+<,+3+++**2A*1<*9<4)*)55/*9)*7)/47))))),.))(.040)**)=2(((4:,<((,4)649B*(,((.))).))
@M00200:207:000000000-ALC1F:1:1105:10610:24742 2:N:0:5
TACTGGGGTATCTAATCCTGTTCGCTCCCCACGCTTTCGCGTCTCAGCGTCAGTACCGGCCCAGAGCAGCGCCTTCGCCACCGGTGTTCCTCCTGATATCTGCGCATTTCACCGCTACACCAGGAATTCCCTGCTCCCCTACCGGACTCAAGCCATGGCAGTATCGAGTGGCGTCTCGGGGTTGAGCCCCGAGTTTTCACACCCGACTTTCCGAGCCGCCTACGAGCTCTTTCAACCCAGCATGTCTG
+
CCCCCGGGGGGGGGGGGGGGGGGGGGGGGCEBCEGGGGG@FGGGGGGGGGGGGFGGFGCG+C@8<FF,B@FGGGGGGGGE@EFD+CGGFGGAGAFFGGCF9EFDCEGG9FGGGDG64FFGFGC7D:CFG,>>FFGF8EEFF,=+++69FG6,<C,@CFFC;CFGGDGGD:7CDEG4CC>7*/2CD6842*:CD7>3+.@??6=D93(1()17(2))2>176((-3592)43:9A*=:(,,(3)-.6)-
@M00200:207:000000000-ALC1F:1:1106:22127:3040 2:N:0:5
TACGCGGGTATCTAATCCTGTTTGCTCCCCACGCTTTCGTGCATGAGCGTCAGTGTTGGCCCAGAAGGCTGCCTTCGCCATCGGTGTTCCTCCACATCTCTACGCATTTCACCGCTACACGTGGAATTCCACCTTCCTCTGCCACACTCTAGCCAAGTAGTTTCGAGCGCAATTCCCAAGTTAAGCCCGGGGATTTCACACTCGACTTGCTCAGCCACCTGCGCACACTTTAAACCCAATATGTCTG
+
CCCCCFGGGGGGGGEGFFEFGDFFCFGFGGGGGGGEDGGGGGFGGCFFGGGGGGFFGGFGGGGGGFGGGGGGGGGGGGGGGGG7CFGGGGGGFGGF@FFGFFGGGGGGEGGGFCGGGEFGGGGGF=EFEGFFGGG,@AGGGGGGFFC?=DDDFDCFEFC:EEGGGGGGGGGGDFGGFGFFFCFFGFCFCCDGFGGFFEGFFFFFDF9(;CFF<;487;1@EFFF9>BD@<<E)48CD::BFA2:4<9
@M00200:207:000000000-ALC1F:1:1106:18953:3551 2:N:0:5
TACACGGGTATCTAATCCCGTTTGCTCCCCTGGCTTTCGTGCCTCAGTGTCAGGAATTGTCCAGAGACTCGCCTTCGCCACTGGTGTTCCGCTTGATATCTACGCATTTCACTGCTACACCAAGCATTCCAGTCTCCCCTCCAATCCTCTAGCAAGGTAGTTTCCAATGCCATTTCCGAGTTGAGCTCGGAGATTTCACATCCGACTTACCTCACCACCTACGCACCCTTTAAGCCCAATATGTCTG
+
CCCCCGGGGGGGGGGGGGGGGGGGGGGGGGGGGGGGGGGGGGGGGGGGGGGGGGGGGGGGGGGGGGGGGGGGGGGGGGGGGGGGGGGGGGGGGGGGGGGGGGGGGGGGGGGGGGGGGFGGGGGGGGGGGGGFGGGGD8EGGGGGGDGGGGGGGGGGGDFD@FFGGGGGGDGGGFFGFGGGCCDGFGGGD>GGFGGCFEGEFFCFFDFFFFFFFFFFEFFFFFAAFF@FF=EEFBFCA9((7@EECCF
@M00200:207:000000000-ALC1F:1:1106:10404:4487 2:N:0:5
TACTGGGGTATCTAATCCGGTTCGCTCCCCTAGCTTTCGCGCATGAGCGTCAGGAACGGCCCAGCAGATCGCCTTCGCCACCGGCGTTCCTAGCGATATCTGTGCATTTCACCGCTACACCGCTAGTTCCATCTGCCTCTACCGCCCTCAAGTCAACGCAGTATCCGACGCGGGTTCACAGTTGAGCCGTGAGTTTTCACGCCGGACTTACGTAACCGCCTACCCGCCCTTTAAACCCAATATGTCTG
+
CCCCCGGGFCF9EFGGGGGGGGGGGGGGGGGGFEEGGGGGGGGGGGFFECFCFGGGGDGGGGGGGGGGFGGGEGDGGGGGGGGFDGGEGGGGGGGD=EGGFFFFGGGGGGGGGGGDGGFGGGDC:FFGGGCGGFGG?FGGGFFGGEE66;FFGACGGGGCEEGFGGC8DECCCEGDFGGGGGGFCFFCD5CC5:<<FEGBFFFDFBFBF4@:??CE<)9><3(.3>>B(338AAFG@?6??F)6<A<9
@M00200:207:000000000-ALC1F:1:1106:23129:4637 2:N:0:5
TACCCGGGTATCTAATCCTGTTTGCTCCCCACGCTTTCGTGTCACAGTGTCAGTTCAGGCCCAGACGGTTGCTTTCGCCATCGATGTTCCTCCCGATATCTACGCATTTCACCGCTCCACCTACTGTTCCAGATGCCCCTACCCTCCTCGAGGTCTCCAGTATCCACGGCACTTCCCCGGTTGAGCCGGGGGATTTCACCACAGACTTGGAGACCCGCCTACGCGCCCTTTAAACCCAATATGTCTG
+
CCCCCGGGGGGGGGGGGGGGGGFGGGGGGGGGGGGGGGGGGGGGGFFGGGGGGGGGGGGGGGGGFGFGGGGGGGGGGGGGGGGGGGGGGGGGGGGGDGGGGGGGGCE>FGGGGGDEEEGGGGFGGGGGGGGGGGGGG8DDGGCGGEGGGGGCEEGCCFGGGGGCEFF>DE>DFFFG5FC6@E>CFFFGGG>D>?CBF3:AFFFFEFFEF@;A;@5A6:6?6A6(,042,43<<)99D<2?D)5<<4-
@M00200:207:000000000-ALC1F:1:1106:4823:5342 2:N:0:5
TACGAGGGTATCTAATCCTGTTTGCTCCCCTCGCTGTCGCGCCTCAGTGTCGGCTATTGAGCCCTTACGAGCTCACCGCCCAGCAGACCGCCTTCGCCACTGTTGTTCTTCCGGATCTCTACGCATTCCACCGCTACACCCGGAATTCCATCTGCCTCTACGGTGCCCTAGCGACACAGTTGCCACGGCCGCTCCGGAGTTGAGCCGCGGACTTTCACCACACCCTTATGCTGCCCCATACGCGCCCTTTC
+
CBC8@@:CF<FGFGGGGA9CE6;<FGFGGG,8CFGGGGFFGGEGGGGDFGG7CEGGGGF9FE<DFFFF7<FGGGGD<,>4=F,96,B:=48CEEFFGF:F>,,9B4?,9,5C+@=EG<=A,6=FG7C;E;DF668BC=?FCCE6@8@CGF;C,77@,DF,,+04;C*:*3*;?*;*97*=;98:CE5?DGD):D*(025/)11)55(6(48>(.**)9),4)(47)48442)..0*0(.483:,21,425-
@M00200:207:000000000-ALC1F:1:1106:16439:6144 2:N:0:5
TACTCGGGTATCTAATCCTGTTTGCTCCCCACGCTTTCGTGCATGAGCGTCAGTGTTGGCCCAGGGGGCTGCCTTCGCCATTGGTGTTCCTCCACATCTCTACGCATTTCACCGCTACACGTGGAATTCCACCCCCCTCTGCCACACTCCAGCCAAGTAGTTTCGAGCGCAATTCCCAAGTTAAGCTCGGGGATTTCACACTCGACTTGCCCGGCCGCCTGCGCACACTTTAAACCCAATATGTCTG
+
CCCCCGGGGGGGGGGGGGGGGGGGGGGGGGGGDGGGGGGFGGGGACDGGGGGGGGGGGGGGGGGGGDGGGGGGGGGGGGGGGGCGGGGGGGGGGGGGGGGGGGGGGGGGGGGGEGGGGGGGGGGGGGGGGGGFGGGGGGGG?FFGGGGGGGCGGFC@98EGGGGEFGGGGGGGFGGFFGFGGGGGG8FDGGG4DGEFFG5))089B@6;C))315A0A9?DFFFBFFFFFF>56B7><F:?AAAA<2
@M00200:207:000000000-ALC1F:1:1106:24884:7187 2:N:0:5
TACGGGGGTATCTAATCCCGTTTGCTCCCCACGCTTTCGCGCCTCAGCGTCAGGGAATGCCCAGAGACCCGCCTTCGCCACCGGTGTTCCTCCCGATCTCTACACATTTCACCGCTACACCGGGAATTCCAGTCTCCTCTGCATCCCTCAAGAACGGCAGTATCAGCCGACCCCCCTGAGTTGAGCCCAGGGATTTCACGACTGACTTGCCATCCCGCCTACGCGCCCTTTACACCCAATATGTCTG
+
CCCCCDGGGGGGDGGGGGGGGGGEGGGGGGGGCFGGGGGGGGGGGGGGGGGGGGG@FGFGGGGGGGGGGGGGGGGGDFGGGGDGGGCGGGGGGGGD=FGGGGGGGGGGGGGGGGGDGGGGGGGGGGGGGGGGGGGGGGGGGGGGGGGGGGGDGGGCCEGGGGGFGGGF>EG<CFDDDGFCF@FGGGGFFGG:FFGFF?F<FDBBF?A242FFFBGFFF9:??69>@;B>BF)<27CBFF<7AADAAF
@M00200:207:000000000-ALC1F:1:1106:5302:7446 2:N:0:5
TACTAGGGTATCTAATCCCGTTTGCTCCCCTAGCTTTCGCGCCTCAGCGTCAGTAATGGTCCAGGATGCCGCCTTCGCCACCGGTATTCCTCCAGATATCTACGCATTTCACCGCTACACCTGGAATTCTACATCCCTCTCCCATACTCAAGCCGTCCAGTATCAGACGCAGTTCCCAGGTTAAGCCGGGGGATTTCACGTCTGACTTAGATGGCCGCCTACGCGCCCTTTAAGCCCAATATGTCTG
+
CCCCCGGGGGGGGGGGGDGGFGGGGGGGGGGGGGGGGGGGGGGGEGGGGGGGGGGGGGGGGGGGGGGGGGGGGGGGGGGGGGGGGGGGGGGGGGGGGGGGGGGGGEDCFGGGGGGGGGGGGGGGGGGGGGGGGGGGGGGGGGGGGGGGGGGGGGGGGGDGGGGGGGGGGGGGGFGGFGGGGGGGGCGCCDGGF4?@FCGFFFFFFFE?CEFFEFFF>B;FDFF@>EFBBFF>B<4>F?0:B9A<DBB
@M00200:207:000000000-ALC1F:1:1106:17520:8124 2:N:0:5
TACTGGGTATCTAATCCCGTTCGCTCCCCTAGCTTTCGCGCCTCAGCGTCAGTGTCAGCCCAGCAACCCGCCTTCGCCGCAGGTGTTCCTCTCGATATCTACGCATTTCACCGCTACACCGAGAATTCCAGTTGCCCCTCCTGCACTCTAGCCCCGCAGTATCGGCTGACCGTTCCGGGTTAAGCCCGGAGATTTCACAGTCGACTCGCGGTGGCCGCCTGCGCACCCTTTACGCCCAATCTGTCTG
+
<<CAC@GGEEFAC6CCFEGGEF@FEGGCCE,CFAFA,BF@@F:FEGGG@:,6EFFGFGEGDGFGFFFAFGGGGCFGGDGGE+84CC=F<@E?F@,AF@FGCDEEE7?@EFGA?E@EGFFDC+F=?A,E>=A=,3,CEGG+@=DFEGA?DFF9@=C66@C?CCFEEDFGGG7>D5;C>99*442+4C*/2)9C);<CFFFEAA?>BD(6928:,3571@2(8@>B0796:<2))45>7::(46<5<4>
@M00200:207:000000000-ALC1F:1:1106:22118:8356 2:N:0:5
TACGAGGGTATCTAATCCTGTTCGCTCCCCACGCTTTCGCTCCTCAGCGTCAGTATCGGCCCAGAGACCCGCCTTCGCCACCGGTGTTCCTCCTGATATCTGCGCATTTCACCGCTACACCAGGAATTCCAGTCTCCCCTGCCGAACTCAAGTCTGCCCGTATCGACCGCAAGCTTGGAGTTAAGCCCCAAGTTTTCACGGCCGACGCGACAAACCGCCTACGAGCTCTTTACACCCAATATGTCTG
+
CCCCCGGGGGGGGGGGGGGGGGGGGGGGGGGGGGGGGGGGGGGGGGGGGGGGGGGGGGGGGGGGGGGGGGGGGGGGGGGGGGGGGGGGGGGGGGGGGGGGGGGGGGFGGGGGGGGGGGGGGGGGGFGGGGGGGGGG8FEGGGGGGGGGGGGGGGGGGGFGGGGGGGGGGGGGGFGGFGGGCGGG>ECCDGDGFFGEFFGFFD1:>F>FFFFE>0589@B:?FFF?59?9AFFDFFFFFF77AFFAFF
@M00200:207:000000000-ALC1F:1:1106:25950:9362 2:N:0:5
TACTCGGGTATCTAATCCCGTTCGCTCCCCTGGCTTTCGTGTCTCAGCGTCAGCACACTCCCAGCTACCTGTTTTCACCATTGGCGTTCCAGATGATATCTACGCATTTCACCGCTCCACCATCTGTTCCGGTAGCCCCTAAGTGGCTCAAGACGACCAGTATACCAAGCCGTTCCACGGTTAAGCCGTGGGATTTCACATCAGACTTACCCGACCGCCTACGCACCCTTTATGCCCAATATGTCTG
+
CCCCCGGGGGGGGGGGGGGGGGGGGGGGGGGGGGGGGGGGGFGGGGGGGGGGGGGGGGGGGGGGGGGGGFGGGGGGGGGGGFGGGGGGGFGGEFGGGGGGGGGGGEGGGGGFGDGGGGGGG8EFFGGGGGGGGGGFDFGGFGGFC9E8FGGG8FEGGGGGGFGGGCGFFGGGGEGCFGGGGGGGGGGGGDDG6CFFFCCEFFFF=FBEEA>A=BGD@49;0;?BFEF@FFFF))A7FF01)7676?A
@M00200:207:000000000-ALC1F:1:1106:23085:9736 2:N:0:5
TACGCGGGTATCTAATCCCGTTTGCTCCCCTGGCTTTCGTGTCTCAGCGTCAGCTCATCCCCAGCTACCTGTTTTCACCATTGGCGTTCCAAACGATATCTACGCATTTCACCGCTCCACCGTTTGTTCCAGTAGCCCCTAGATGGCTCAAGACCGCCAGTATGCCCAGCCGTTCCACAGTTAAGCCGTGGGATTTCACAAGGCACTTAACGATCCGCCTACACACGCTTTACGCCCAATATGTCTG
+
CCCCCGGGGGGGGGGGGGGGGGGGGGGGGGGGGGGGGGGGGGGGGGGGGGGGDGGGGGGGGGGGGGGGGGGFGGGGGGGGGGGFGGGGGGGDGGGGGDGGGGGGGGGGGGGGGGGGGG?FFEGGGGGGGGGDFGGGGFGGGGFFGFGGGGGGGGGEGGGEGGGGGGGGCGFGGBGGFGFCGGGGGGGGDGGG>GFFFFGEAF@FFFFFFEFD29FDDFFDDF;@FF1:@DFF30AG3(4<:AFFA<<
@M00200:207:000000000-ALC1F:1:1106:13625:10256 2:N:0:5
TACGGGGGTATCTAATCCTGTTTGCTCCCCTAGCTTTCGCGCCTCAGCGTCAGTTGTGGTCCAGAGAGCCGCCTTCGCCACCGGTGTTCCTCCTGATATCTACGCATTTCACCGCTACACCAGGAATTCCACTCTCCTCTCCCACACTCAAGCCAGACAGTCTCAACTGCAGGCCACGAGTTAAGCCCGTGGTTTTCACAGCTGACTTATCCAACCGCCTACGCGCCCTTTAAGCCCAATATGTCTG
+
CCCCCGGGGGGGGGGGGGGGGGGGGGGGGGGGGGGGGGGGGGGGGGGGGGGGGGGGGGGGGGGGGGGGGGGGGGGGGGGGGGGGGGGGGGGGGGGGGGGGGGGGGGGGGGGGGGGGGGGGGGGGGFFGGGGGGGGGGGGGGGGGGGGGGGGGGGGG?FGGGGFGGGGGGGGG>BGGFGGGEGGGGGGFDGGDFGGDFFGFFFFF@FECFFFFFFGDFFBFFFFFFFFFFFF2>2=FFBFF?DFB>BB
@M00200:207:000000000-ALC1F:1:1106:9554:10430 2:N:0:5
TACCGGGGTATCTAATCCCGTTCGCTCCCCCAGCTTTCGTGCATCAGCGTTAGTGCGAGACCAGGTAGCCGCCTTCGCCACTGGTGTTCCTCCCGATATCTACGCATTTCACCGCTACACCGGGAATTCCACTACCCTCTTCTCGACTCGAGATCTGCAGTTTCGAGGCCGTGCCCCGAGTTGAGCCCGGATATTTCAACCTCGACTTACAGACCCGCCTACGCACCCTTTACACCACATATGTCTG
+
@,@@<+@:F7CCA9C<,@C7CF<,C@ECGGG@FG8FC@CECC,EFGGGGGG7,CFGGCECF7<EC@6FFGGGGGC=CFCFGCA8?A9CEEFFG,:8+@@9,CF@EE7=A,CF9?ECBFEEECCC+@FCFGGGFFG,AD6DDAFFGGGEGGFGGGGGFGGGFFG,;99E58DCD9CAAC9DG5CCG6FFCDCDE>G57977;)/)3>6(1>66;?GF@>BF(.,41)12<:)):<4D)(45)-).)).
@M00200:207:000000000-ALC1F:1:1106:22168:11582 2:N:0:5
TACAAGGGTATCTAATCCTGTTTGCTCCCCACGCTTTCGTGCATGAGCGTCAGTGCAGGCCCAGGGGATTGCCTTCGCCATCGGTGTTCCTCCGCATATCTACGCATTTCACTGCTACACGCGGAATTCCATCCCCCTCTGCCGCACTCCAGCAATGCAGTCACAAATGCAGTTCCCAGGTTAAGCCCGGGGATTTCACATCTGTCTTGCACAGCCGCCTGCGCACGCTTTACACCCAATATGTCTG
+
CCCCCGGGGGGGGGGGGGGGGGGGGGGGGGGGGGGGGGGGGGGGGGGGGGGGGGGGGFGGGGGGGGGGGGGGGGGGGGGGGGGGGGGGGGGGGGGGGGGGGGGGGGGGGGGGGGGGGGGGGGGGGGGGGGGGGGGGGGGGGGGGGGGGGGGFGGCGGGFGGGGGGGGGFGGGGFGGFGGGGGGGGGGGDGGGFGGFFFGFFFFFFFFFFFF*83FF>F96@A@FFFFFFF@FFFFGF?FF?ABFFFF
@M00200:207:000000000-ALC1F:1:1106:5885:11634 2:N:0:5
TACGGGGGTATCTAATCCTGTTTGCTCCCCACGCTTTCGCTCCTCAGCGTCAGTACTGGCCCAGAGCACCGCCTTCGCCACCGGTGTTCCTCCTGATATCTGCGCATTTCACCGCTACACCAGGAATTCCGTGCTCCCCTACCAGACTCAAGCCATGGCAGTATCGAGTAGCATCTACAGGTTGAGCCTGGAGTTTTAACACACGACTTGCCAAGCCGCCTACGAGCTCTTTCAACCCAGTATGTCTG
+
CCC<CEGGGGGGGGGGGGGGGGGGGGGGGGGGGGGGGGGGCFGGGGGFGGGGGGF@E@D8FDFGGC,@,E@FGGGGGGDFGEGGGGGGGGGGG8=FFEFGGAFGGGGGGGGGGGGGGGGG8DFGGGGGGBB,6=DA==CDCG8,>DCGGFGF637E,>19*@C:A7C53,5?BFGG+=+;8C7**4;;@>FDFGG:+*091?9)()(,,)1)7;4:(:>(38(18)(-5<<)-)**8(3(8-6<44)6
@M00200:207:000000000-ALC1F:1:1106:26580:12217 2:N:0:5
TACGCGGGTATCTAATCCTGTTTGCTCCCCACGCTTTCGCGTTCCAGCGTCAGTCATTGTCCAGAAGGCCGCCTTCGCCACCGGTGTTCCACTCGATATCTACGAATTTCACCTCTACACCGAGTATTCCGCCTTCCTCTCCAAAACTCTAGCTACGCAGTTTCGAATGCACTTCCATGGTTGAGCCGTGGGATTTCACATCCGACTTGCGCAGCAGCCTACACGCGCTTTAAACCCAGTATGTCTG
+
CCCCCGGGGGGGGGGGGGGGGGGGGGGGGGGGGGGGGGGGGGGGGGGGGGGGGGGGGGGGGGGGGGGGGGGGGGGGGGDGGGGGGGGGGGGGGGGGGGGGGGGGGGGGGGGGGGGGAFFFGGGGGFGGGGGGGGGGGGGGGGGG,AFFGFFFGGGGGGEGGGGGGGDFGGGGGFGGFGGGGGGGGGGGGGDDFFGFFFGFFFFA9DFDEEFF6;<F1A=FFFFFFBB>>F<FFBFGE:1:B<AF>AB
@M00200:207:000000000-ALC1F:1:1106:4258:12291 2:N:0:5
TACAGGGGTATCTAATCCTGTTTGCTCCCCACGCTTTCGCACCTCAGTGTCAGTACCGGGCCAGTGAGCCGCCTTCGCCACTGGTGTTCTTGCGAATATCTACGAATTTCACCTCTACACTCGCAGTTCCACCCACCTCTCCCGGACTCCAAGATCGCCAGTATCGAAGGCAGTTCTGGAGTTGAGCTCCAGGATTTCACCCCCGACTTGGCAATCCACCTACGTGCGCTTTAAACCCAATATGTCTG
+
CCCCCGGGGGGGGGGGGGGGGGGGGGGGGGGGGGGGGGGGGGGGGGGGGGGGGGGGGGGGGGEGGGGGGGGGGGGGGGBFGGGGCGGGGFFGGGGDEGGGGGFGDGGGGGGGGGGGGGGGGGGCFGGGGGA9DEGGGFGGGCGGGGGGGGGGFFGG6E?CEGGGGGGGGGFGGFGGFGG>FGGGGGGGGGGGF4?CFEFEFFFFFFBBD3AF=>GFFA;@:FE@DFFFFF?;.?6;=(3:?>AB:444
@M00200:207:000000000-ALC1F:1:1106:21929:12391 2:N:0:5
TACGAGGGTATCTAATCCCGTTTGCTCCCCTAGCTTTCGCGCCTCAGCGTCAGTGTCAGCCCAGCAACCCGTCTTCACCTCAGGTGTTCCTCTTGATATCTACGCATTTCACCGCTACACCAAGAATTCCGATTGCCCCTTCTGCACTCTAGCACGACAGTATCACTTGGCCGTTCCGAGTTAAGCCCGGAGATTTCACAAGTGACTTGTCACGCCGCCTACGCGCCCTTTAAACCCAGTATGTCTG
+
CCCC<@FEGGGGGGGGGGGGGGGGGGGGGGFGDGGGGGEGGGGGGGGGGGGGGGGGGGFFGGGGGGGGGGGGGGGGGGGGGGFFGGGGGGGGGGGGFGGGGGGFGGGGGGGGGGGGGGFGGGCEEEFGGGGGGGGGGGGGGGGGGGGGGGGDGGGGGGGDGGGGFCFGFGCGGEGDF>7DFGGGGGFGGD7CBGCEFEGFAFEFFFFEEEFFE2F:=E>@;F<0>F9B9;EE<CAC>D@?DFF4)6:
@M00200:207:000000000-ALC1F:1:1106:17391:12794 2:N:0:5
TACGAGGGTATCTAATCCCGTTCGCTCCCCTGGCTTTCGCGCCTCAGCGTCAGTAGAGGTCCAGCCGACCGCTTTCGCCACCGGCGTTCCTTCCGATCTCTACGCATTTCACCGCTCCACCGGAAGTTCCGTCGGCCCCTACCTCCCTCGAGACCTCCAGTATCCCAGGCAATTCTTCGGTTGAGCCGAAGTATTTCACCCCGGACTTGGAGGTCCGCCTACGCGCCCTTTAAACCCACTATGTCTG
+
CCCCCGGGGGGGGGGGGGFFGGFGGGGGGGGFGGG<FGGGGGGGGGGGGGGGGAEFGGGEGGGGGGGGGGGGGCGGGGGGGGGGGGGGG?EGGFGGGGGGGGGGGGGGCFGGGGGGGGGGGGEGGGGGGGGGG>CGGGGGGGF?9CEGG7E8,@FFGC?FGFFGGG*>?FG:FFGGFFFGGGGDGFGDCDGF7FGCAEGFFFFD(>;F2,)83:GFFFFFFFFF9B>>>?F<>4BGB<0(569:26A
@M00200:207:000000000-ALC1F:1:1106:13974:12922 2:N:0:5
TACTGGGGTATCTAATCCTGTTTGCTCCCCACGCTTTCGCGTCTCAGCGTCAGTTGTCGTCCAGATGGCCGCCTTCGCCACCGGTGTTCCACCCCATATCTACGAATTTCACCTCTACTTGGGGTATTCCGCCATCCTCTCCGACACTCAAGCTCGCCAGTTTCGGGCGCCCTTCCTCAGTTGAGCTGAGGGCTTTCACACCCGACTTAACAAGCCGCCTACACGCGCTTTAAACCCAATATGTCTGTGAT
+
CCCCCGGGGGGGGGGGGGGGGGGGGGGGGGGGGGGGGGGGGGGGGGGGGGGGGGGGGGGGGGGGGGGGGGGGGGGGGGGGGGGGFGGGGGGGGGGGGFGGGGGGGGGGGGGGGGGGGGGGG,FFGGGGGGGGGGGGGGGGGGGGGGGGGGGGFFGGGGGGEFGGGCGGGEGGGFGGFGGGF@CCFFFFCFFDDFFEF5F<FDBF;;@?FEFFF8FFFF0;?FBFFD>BF??BFFFGFB<??).6624)-.)
@M00200:207:000000000-ALC1F:1:1106:8102:13057 2:N:0:5
TACGGGGGTATCTAATCCCGTTCGCTCCCCTAGCTTTCGCGCCTCAGCGTCAGTGTCGGCCCAGCAACCCGCCTTCGCCGCAGGTGTTCCTCTTGATATCTACGCATTTCACCGCTACACCAAGAATTCCAGTTGCCCCTTCCGCACTCTAGCACGACAGTATCACTTGACCGTTCCGAGTTAAGCCCGGAGATTTCACAAGTGACTTGTCACGCCGCCTACGCGCCCTTTAAGCCCAGTATGTCTG
+
CCCCCGGGGGGGGGGGGGGDGGGGGGGGGGGGGGGGGGGGEGGGGGGGGGGGGGGGGGGGGGGGGGGGGGGDGGGGGGGGGGGGFGGGGGGGCGGGGGGGGGFGGGGGGGGGGGGGGGGGGGGGGGGGGDCGGGGFFGGGFGFEGGGDGGGFGFG57CGEFGGCGGFG7<7CDFGGF45CFCG=FEGGGDGGBGGFFEFFF4>A?FFFE<FFFFGFFF>BB?((3>B92??DFF=FF:(,))--:4A
@M00200:207:000000000-ALC1F:1:1106:15298:13193 2:N:0:5
TACTGGGGTATCTAATCCCGTTTGCTACCCACGCTTTCGTGCCTTAGTGTCAGGGACGAGCCAGTTACCTGCCTACGCCATCGGTATTCCTCCTTATATCTACGGATTTCACTCCTACACAAGGAATTCTAGTAACCTCTCTCGCCCTCTAGCTTAGCAGTTTAGATAATGTGTATATGGTTGAGCCACACGCTTTCACTATCTACTTGCTATGCCACCTACGCAACTCTTTAAACCCAATATGTCTG
+
CCCCCGGGGGGGGGGGGGGGGGGGGGGGGGGGGGGGGGGGGGGGGGGGGGGGGGGGGGGGGGGGGGGGGGGGGGGGDGGGGGGGGGGGGGGGGGGGGGGGGGGGGGGGGGGGGGGGGGGGGGGFGGGGGGFFGGCFGFGGGGGCEEGGGGGFGGGGGGGGGGGDF6E=DGGGGFGGFGGCGFDG?F8FGFG6BD?CFEGC9FFFE<AAC@FFE8F5>A5==;AAFDFFEFECE<FF;>=B=EFFCFEC
@M00200:207:000000000-ALC1F:1:1106:7077:13881 2:N:0:5
TACGCGGGTATCTAATCCTGTTTGCTCCCCACGCTTTCGCGTCTCAGCGTCAGTAACGTCCCAGCGAGCTGCCTTCGCAATTGGTGTTCCTCCTGATATCTGCGCATTTCACCGCTACACCAGGAATTCCACTCGCCTCTTCCGTACTCGAGCCCGACAGTATCCACCGGCATCCGAGGGTTGAGCCCCCGACTTTCACAGCGGACTTACCGGGCCGCCTACACGCGCTTTAAACCCAGTATGTCTG
+
CCCCCGGGGGGGGGGGGGGGGGGGGGGGGGGGGGGGGGGGGGGGGGGGGGGGGGGGGGGGEGGGGGGGGGGGGGGGGGGGGGGGGGGGGGGGGGGGGGGGGGGGGGGGGGGGGGGGGGGGGGGGGGGGGGGGGGGGGGGGGGGGGGGGGGGGGGGGGGGGGGGGFGFGGGGGGFGG>DDGGGGGGFGGGGGDEDEEFFGFFFFE>EFFFFFFFFGEFBBF:FBFF399B?0ADFFGE?B4A<DFFFF
@M00200:207:000000000-ALC1F:1:1106:5800:14046 2:N:0:5
TACACGGGTATCTAATCCTGTTTGCTCCCCTAGCTTTCGTGCCTCAGTGTCAGGTGTTGTCCAGGGACTCGCCTTCGCCACTGGTGTTCCTCTTGATATCTACGCATTTCACTGCTACACCAAGAATTCCAGTCCCCCCTCCAAACCTCCAGCACAGCAGTATTCAATGCCATTTCAGGGTTAAGCCCTGAGCTTTCACATCAAACTGGCCATGCCACCTACGCACCCTTTATACCCAGTATGTCTG
+
CCCCCGGGGGGGGGGGGGGGGGGGGGGGGGGGGGGGGFGGGGGGGGGGGGGGGGGGGGGGGGGGGGGGGGGGGGGGGGGEGGGGFGGGGGGGGGGGGGGGGGGGGGGGGGGGFFGGGGGGGGGFGGGGGGGGGGGGGGEDGGGGGGGGGGGGGFGGGGGEGGGFGGGGGGGGGFGGFGGGGGGGGFGGFFGFFGFEFFGFFFFFFFF@@CAFFFG>@CDBE>A9=BBFBFBEECFCFF254?EEEFF
@M00200:207:000000000-ALC1F:1:1106:1792:14267 2:N:0:5
TACTCGGGTATCTAATCCCGTTTGCTCCCCTAGCTTTCGCGCCTCAGCGTCAAGAACAGGCCAGGAAGTCGCCTTCGCCACTGGTGTTCCTCCCGATATCTACGCATTTCACCACTACACCGGGAATTCCACTTCCCTCTCCTGCCTTCGAGTCGATCAGTATCGCGTGACCCTCCCCAGTTGAGCCGGGGGCTTTCACACGCGACTTGATCGACCGCCTGCGCGCTCTTTACACCCAATATGTCTG
+
CCCCCGGGGGGGGGGGGGGGGGGGGGGGGGGGGGGGGGGGGGGGGGGGGGGGGGGGGGGGGGGGGGGGGGGGGGGGGGGGGGGGGGGGGFGGGGGGGGGGGGGGGGGGGGGGGGGGGGGGGGGGGGGGGGGGGGGGGGGGGGGGGGGGGGGCGGGDEGGGGGGGCDDGGGGGGFGGFGGGGGGGCFGDGGGGFGGFBEGFF>BA@FFFFFFFFFGD>FFFF>BFFEB?BFFAFFFGFF?B?BFFFAF
@M00200:207:000000000-ALC1F:1:1106:20312:14299 2:N:0:5
TACGAGGGTATCTAATCCCGTTTGCTCCCCTGGCTTTCGCTCCTCAGCGTCAATGCCGGTCCAGGATGCCGCCTTCGCCACCGGTATTCCTCCAGATATCTACGCATTTCACCGCTACACCTGGAATTCCACATCCCTCTCCCGAACTCAAGCCATCCAGTATCAGACGCAGTTCCCCGGTTAAGCCGAGGGATTTCACGTCTGACTTAGTTGGCCGCCTACGTGCGCTTTATGCCCAGTATGTCTG
+
CCCCCGGGGGGGGGGGGGGGGGGGGGGGGGGGGGGGGGGGGGGGGGGGGGGGGGGGGGGGGGGGGGGGGGGGGGGGGGGGGGGGGGGGGGGGGGGGGGGGGGGGGGGGGGGGGGGGGGGGGGGGGGGGGGGGGGGFGGGGGGGGGCGGGGGFGGGGGGGGGGGGGGGGGGGGGFGGFGGGEGGGCGGDGGGDFGGFFEGFFFFFFFFFC918C;FF@FFFFFFF@FFFFFFB<B4:@BBBA>B<<AF
@M00200:207:000000000-ALC1F:1:1106:27523:14509 2:N:0:5
TACTGGGGTATCTAATCCTGTTTGCTCCCCACGCTTTCGCGCCTCAGCGTCAGTTCCGGTCCAGTGAGCCGCCTTCGCCACTGGTGTTCCTCCCAATATCTACGCATTTCACCGCTACACTGGGAATTCCACTCACCTCTCCCGGTCTCAAGCCTCACAGTCTGACAGGCAGTTCCTCGGTTAAGCCGAGGGCTTTCCCCCGTCACTTGCAATGCCGCCTACGCGCCCTTTATGCCCAGTATGTATGCGAT
+
CCCCCDFEEGGGGFGGGGGGGGGCFGGGGGGGDGGGGGGGGCGGCFGGGGGGGGGGGG7FGEG8F<CEFECGFGGG7FFCEF=<ECGGFFGFGD@FFFGGFGGGGEGGGGGGGDGG>E,A,CFD8AFFGGCFFGCGGFGF8DEE8@EEG@F9EDEGGGFEFDG=FF83=87CF++51C96CED+8CC*3C*C*;?>+*238)056A5C4;*@).7A1A@;;82@0>>09?0<).=77:<:)6).))))((,
@M00200:207:000000000-ALC1F:1:1106:8334:15556 2:N:0:5
TACAGGGGTATCTAATCCCGTTTGCTCCCCTGGCTTTCGCTCCTCAGCGTCAATAATGGTCCAGGATGCCGCCTTCGCCACCGGTGTTCCTCCAGATATCTACGCATTTCACCGCTACACCTGGAATTCCGCATCCCTCTCCCACATCCAAGCCATCCAGTATCACACGCAGTTCCCCAGTTAAGCTGAGGGATTTCACGTATGACTTAGTTGGCCGCCTACGAGCCCTTTACGCCCAGTATGTCTG
+
CCCCCGGGGGGGGGGGGGGGGGGGGGGGGGGGGGGGGFGGGGGGGGGGGGGGGGGGGGGGGGGGGGGGGGGDGGGGGGEGGGGGGGGGGGGGGGGGGGGGGGGGGGGGGGGGGGGGGGGFGGGGGGGGGGGGGGG8DGGGG=FFGGGGFGFE@DEGF8FGGGGGGGGGGGDDDFCGFGGGGGGGGGGGGGGGFGFFFFGFFFCFFAFFFFFFFFGFBFBFDF9@@360=@EEF;>::725;CECFFF
@M00200:207:000000000-ALC1F:1:1106:14795:16148 2:N:0:5
TACTGGGGTATCTAATCCTGTTTGCTCCCCACGCTTTCGCGTCTCAGCGTCAGTAACGTCCCAGCGAGCTGCCTTCGCCATTGGTGTTCCTCCCGATATCTGCGCATTTCACCGCTACACCGGGAATTCCACTCGCCTCTTCCGAACTCTAGTCCGGCAGTATCGACCGGCATCCCAGGGTTGAGCCCTGGACTTTCACAGCCGACTTACCGAACCGCCTACACGCTCTTTAAGCCCAGTATGTCTG
+
CCCCCGGGGGGGGGGGGGGGGGGGGGGGGGGGGGGGGGGGGGGGGGGGGGGGGGGGGGGGGGGGGGGGGGGGGGGGGGGGGGGGGGGGGGGGGGGGGGGGGGGGGGGGGGGGGGGGGGGGGGGGGGGGGGGGGGGGGGGGGGGGDGGGGGGGGGGGGGGGGGGGGGGGGGGGGFGGFGGGGGGGGGGGGGGFFGGEFFGEFF150BBFFFFF;>GFFFFFFFFB:BBF62AA>41>31:?<FFFFFF
@M00200:207:000000000-ALC1F:1:1106:10455:16546 2:N:0:5
TACGCGGGTATCTAATCCCGTTTGCTCCCCTCGCTTTCGCTCCTCAGCGTCAGTATCGGTCCAGGATGCCGCCTTCGCCACCGGTGTTCCTCCAGATATCTACGCATTTCACCGCTACACCTGGAGTTCTACATCCCTCTCCCACACTCAAGCCGTCCAGTATCAGCCGCAGTTCCCAGGTTAAGCCGGGGGATTTCACGTCTGACTTAGATGGCCGCCTACGCGCCCTTTAAACCCAATATGTCCG
+
ACC<,7@@@FFFGFCFFFGGGFECFFFGC@,,+8BFGGGE@8BFF,,CFCFEGAF9@B@:B@EF8FF@C<CBFEGGCECE@C@+F@B@GG9BEEEGGGGGGF?=CGGGGFGGGEGEGE9?8E,,D,ADDF>AD=DC8EF68@?E,1=8D+DDEGGECCC,72CE7+*@*:C*98DFA*3;:FF+B9D4)787.<C@F<C7A>1AEF3))/A+..*<>FB0<F<F(7199?)6):F2<0<?:<2)))4
@M00200:207:000000000-ALC1F:1:1106:12371:17269 2:N:0:5
TACTGGGGTATCTAATCCTGTTTGCTCCCCTAGCTTTCGTGCCTCAGCGTCAGGAGTTGTCCAGGGACTCGCCTTCGCCACCGGTGTTCCTCTCGATATCTACGCATTTCACTGCTACACCGAGAATTCCAGTCCCCCCTCCAACCCTCTAGTCGTATAGTATCCAATGCAGTTCCAGAGTTGAGCTCCGGGATTTCACATCGGACTTACGCGACCACCTACGCACCCTTTCCACCCAGTATGTCTG
+
CCCCCEGGGGGGGGGGGGGGGGGGGGGGGGFGFGGGGGGGGGGGGGGGGGGGGGGGGGGGGGGGGGGGGGCCGGGGCFGGGGGGGGGGGGGGGGGGGGGGGGGGGGEGGGFGGGGGGGGGGGGGCGFGGFEGGGC@EEGGGDGFGGGFFGGFGGGGGGGFGGGCGGFGGGGFGFGGFGC9EFFFGF<+=CCDEGG@FEG<>A9>=D9@=EFF>@G>@F?(3=<07EF?0(4)/<FFF<@24><ABFF
@M00200:207:000000000-ALC1F:1:1106:17874:17478 2:N:0:5
TACTGGGGTATCTAATCCCGTTTGCTACCCTAGCTTTCGCGCCTCAGCGTCAGTGTCAGCCCAGCAACCCGTCTTCACCTCAGGTGTTCCTCTCGATATCTACGCATTTCACCGCTACACCGAGAATTCCAGTTGCCCCTTCTGCACTCTAGCCCCGCAGTATCGGCTGACCTTTCCGGGTTAAGCCCGGAGATTTCACAGTCGACTTGCGGTGGCCGCCTACGCGCCCTTTACACCCAACTTGTCTGAGT
+
CCC<CFGGGGGGGGGGGGEGGGGGGGDGGGGEFGGGGGGEEGGGGGGGGGGGGGGEGGGGGGGGGDGGGGG68EGGDGGFGEGFEFGGFGGGFFCFGGGGGDGGGGGGGGGGGGGGGGGGFEDGG7FGGGG;E,@E=FGGGGGGGGGGGGGGC,,@+EGGCA@FE66=C,;7+05+8:D*:*;++@>FCD*/*;B69*+/+37:95>23*5)/(2A@A028:=(:>;0(3,5)46>F0(,(().<-64).)
@M00200:207:000000000-ALC1F:1:1106:20628:18810 2:N:0:5
TACGCGGGTATCTAATCCTGTTTGCTCCCCACGCTTTCGCGTCTCAGCGTCAGTACCCAACCAGGGGGCCGCCTTCGCCACCGGTGTTCCTCCCGATATCTACGCATTTCACCGCTACACCGAGAATTCCAGTTGCCCCTTCTGCACTCTAGCCCCGCAGTATCGGCTGACCGTTCCGGGTTAAGCCCGGAGATGTCACAGTCGACTTGCGGTGGCCGCCTACGCGCCGTTTAAGCCCACTATGTCTG
+
-ACCCE:CFFFGGG<DGGFCECD,,6CFGGGGGGGGCE,BB+@:FEFFGGGGGEE,CFGGGGGGG7FEGGGGGCFGG@BFEGGEFDF=FFFGC+@C:CCE99<DEEBC,@FFFCD+@:EGG8C@EC9=FGGGC;;D2<E5::CEGGG,@DF9<8:7?EEEEE@C*/?@CFFGG>7F.158*=D7;?C<DCCCB<+-=<:5?9<EFE?039:>29D)4>(2:>:BFEF0(-(.89**/4801:464<6)
@M00200:207:000000000-ALC1F:1:1106:16301:18918 2:N:0:5
TACGAGGGTATCTAATCCTGTTTGCTCCCCACGCTTTCGCACCTCAGCGTCAGTACCGGACCAGTGAGCCGCCTTCGCCACTGGTGTTCTTCCTAATATCTACGAATTCCACCTCTACACTAGGAGTTCCACTCACCTCTTCCGGACTCAAGATCGCCAGTATCGAAGGCAGTTCTGGAGTTGAGCTCCAGGATTTCACCCCCGACTTAACGATCCGCCTACGTGCGCTTTAAGCCCAGTATGTCTG
+
CCCCCGGGGGGGGGGGGGGGGGGGGGGGGGGGGGGGGGGGDGGGGGGGGGGGGGGGGGGGG7DGFGGGGGGGGGGGGGFGGGGGGGGGGGGGGFGEGGGGGGGFGCFGGGGGGGGGGGGGGGGGGGGGGGEGGGGGGGGCFFEG@CEGGGDDFGGGGDEGGDGGGG+=DGGCGFGGFG77FGGGFGFGGGGFFGGEFFGFFEAE):/5@*?D?BG8BADFFF@@(519>;7>CEFGFFFF3<3?EE3
@M00200:207:000000000-ALC1F:1:1106:16645:21061 2:N:0:5
TACTAGGGTATCTAATCCCGTTCGCTCCCCTAGCTTTCGCGCCTCAGCGTCAGTGTCAGCCCAGCAACCCGCCTTCGCCGCAGGTGTTCCTCTCGATATCTACGCATTTCACCGCTACACCGAGAATTCCAGTTGCCCCTTCTGCACTCTAGCCCCGCAGTATCGGCTGACCTTTCCGGGTTAAGCCCGGAGATTTCACAGTCGACTTGCGGTGGCCGCCTACGCGCCCTTTAAACCCAATATGTCTG
+
CCCCCFGGGGGGGGGGGGGGGGGGGGGGGGGGGGGGGGGGGGGGGGGGGGGGGGGGGGGGGGGGGGGGGGGGGGGGGGGGGGGGGGGGGGGGGGGGGGGGGGGGGGGGGGGGGGGGGGGGGGGGGGGGGGGGGGGGGGGGGGGGGGGGGGGFGGGGGGGGGGGGGGGGGGGGGFGGFDGGEGGGG?FGGGGGFGGEACGEFFFFDFFFF9D5;1CF@DFFFDFF>FF;>9?FFFFC???FF?BFBFFB
@M00200:207:000000000-ALC1F:1:1106:11208:21260 2:N:0:5
TACTAGGGTATCTAATCCTGTTCGCTCCCCACGCTTTCGCGTCTCAGCGTCAGTACCGTCCCAGAGAGCTGCTTTCGCCATAGGTGTTCTTCCTGATATCTACGAATTTCACCTCTACACTGGGAATTCCACTATCCTCTCCCGCATTCAAGCTCATCAGTATCAAGCGCAGCCCCCAGGTTGAGCCCGGGAATTTCACGCCTGACTTGATAAGCCGCCTACGCGCCCTTTAAACCCAATATGTCTG
+
CCCCCGGGGGGGGGGGGGGGGGGGGGGGGGGGGGGGGGGGGGGGGGGGGGGGGGGGGGGGGGGGGGGGGGGGGGGGGGGGGGGGGGGGGGGGGGGGGGGGGGGGGGGGGGGGGGGGGGGGGGGGGGGGGFGGGGGGGGGGGGGGGGGGGGGGGGGGGGGGGGDGGGGGDCGGGD6?EGGGF?CF?CDGGGGG?9CEF;:9AF)95;6E7=A+8@FF@D((5ADB932:93@)6;FCEF/(/99<7?C
@M00200:207:000000000-ALC1F:1:1106:23522:21680 2:N:0:5
TACACGGGTATCTAATCCTGTTTGATCCCCACACTTTCGTGCCTCAGCGTCAGTTACAGCCTAGTAAGCTGCCTTCGCTATAGGTGTTCTTGACGATATCTAAGCATTTCACCGCTACACCGTCAATTCCGCCTACCTCATCTGTACTCTAGCCCCGCAGTATCAATGCCACCCTCCCAGTTAAGCTGGGATATTTCAGCACTGACTTACAGGTCACCCTACGCACCCTTTAAACCCAATATGTCTGACAT
+
9CCCCB7C:@@FE-CEGFGGE,CEFCFGFFEGGGGCE<@FFGGF@@,CFFEEGGGGGGFFDFF?FCEGGE@EEEFGDGDEGGGGFFFGFGGGGFGD@FEF;@FA<,C,;,CE?FBCCEFA8@E7C=EC>=,>+@EFDGGC8DG;DEDADGFEFD8==CG68DGG86DFC8F6DDFG5C0?=,6+=CFCF7?FFGAE?79=CFFA:66;CB8*3*2*)309B>>):54/6()*9:A*:2-(3*/7<**.)/)
@M00200:207:000000000-ALC1F:1:1106:19756:21859 2:N:0:5
TACTGGGTATCTAATCCCGTTCGCTACCCTAGCTTTCGTGCCTCAGCGTCAGAAGAGATCCAGTGAGCCGCTTTCGCCACCGGTGTTCCTTAGGATATCAACGCATTTCACCGCTCCACCCTAAGTTCCGCTCACCTCTATCTCCCTCGAGCACGGTAGTTTAGAGCGCAATTCCTCGGTTGAGCCGAGGGATTTCACACCCTACTTTCCGCGCCGCCTACGCACCCTTTATACCCAATATGTCTG
+
CCCCCGGGGGGGGFGG@DFGGGGGGGGGGGGGGGGGGGGFGGGGGGGGGGGGGGGGGGGGGFGGGGGGGGGGGGGGGFGGGGDGGGGGCFGGGGGGGGGGGGGGGGFGGGGFGGGGGGGFGGFFGGGGFEEGGDGE?FGGGFGGGGGGGGEGGGDDGGGGGGG8=DGGGGGGDFDGFG5?EGGFGGCDG47DF>FCFFGFFFDFFFECCFFEF@DDFEF@@:0(4BB6:0>FAFFGF6:?FFFFFF
@M00200:207:000000000-ALC1F:1:1106:8453:22183 2:N:0:5
TACGGGGGTATCTAATCCTGTTTGCTCCCTTGGCTTTCGTGCCTCAGTGTCAGGGTTTGTCCAGGGACTCGCCTTCGCCACTGGTGTTCCTCTTGATATCTACGCATTTCACTGCTACACCAAGAATTCCAGTCCCCCCTCCAACCCTCCAGACCAACAGTTTCCAATGCCATTCCCGGGTTAAGCCCGGGGCTTTCACATCGAACTTATCAGCCCACCTGCGCACCCTTTATGCCCAGTATGTCTG
+
CCCCCDGGGGGGFFGGGGEGGGGGGGGGGGGGGGGGGGGGGGGGGFGGFFGFGGGGGGGGGGGGGGGGGGGFGGGFFGG@EGGGGGEGGGGFCEGGDFGGGGGGGGGGGGGGGGFGGGFDFFGGGGGGFGGGGGFG8E+CEGGGGGDFGGGGFGGFGGGFA,6@DEGGGFCFGFCCFGDC87>CCCFG53*9?DCB84=>C4@A5F2:BE6B?3CA;BD@EA>(7E@FF8@<<?6;A71,.:<AAA2
@M00200:207:000000000-ALC1F:1:1106:7479:22855 2:N:0:5
TACAAGGGTATCTAATCCTGTTCGCTCCCCATGCTTTCGCTCCTCAGCGTCAGGTAATGCCCAGAGAACCGCCTTCGCCACCGGTGTTCCTCCTGATATCTGCGCATTCCACCGCTACACCAGGAATTCCGTTCTCCCCTGCATACCTCTAGTCAGCCCGTATCGGAAGCACGCTCAGGGTTGAGCCCTGAGTTTTCACTCCCGACGTGACTAACCGCCTACGAGCCCTTTACACCCAATATGTCTG
+
CCCCCGGGGGGGGGGGGGGGGGGGGGGGGGGGGGGGGGGGGGGGGGGGGGGGGGFFGGFGGGGGGGGFGGGGEGGGGGGGGGGGGGGGGGGGGGGGGGGGGGGGGEGGGDFGGGGG>FGGGGFCFGGGGGFGGGGGGGEGGGF8EDDGGGGFGGGFFGGCEGGGG6??DGGGGFDDDGG53,;?72CFG5CC@2BEA4FEFF9>=DF@DFFCC3C66BBF?F6D0>@?8@EFFC*;>??2))4-4:<
@M00200:207:000000000-ALC1F:1:1106:19263:23119 2:N:0:5
TACGCGGGTATCTAATCCTGTTCGCTCCCCACGCTTTCGTGCCTCAGCGTCAATATAGGTCTAGCCAGCTGCCTTCGCAATTGGTGTTCTATGGCATATCTATGCATTTCACCGCTACATGCCACATTCCGCTGACCTCATCCTAATTCTAGCACAGCAGTATCAAAAGCAATTTTACGGTTGAGCCGCAAACTTTCACTCCTGACTTACTGCGCCGCCTACGCACCCTTTAAACCCAATATGTCTG
+
CCCCCGGGGGGGGGGGGGGGGGGGGGGGGGGGGGGGGGGGGGGGGGGGGGGGGGGGGGGGGGGGGGGGGGGGGGGGGGGGGGGGGGGGGGGGGGGGGGCGGGGGGGGGGGGGGGGGGGGGGGFGGGGGFGGGGGGGCFDDGGGCFGGGFGGFGGGFFGGGGGFGGGGGGFGGGFGGFG>:DE6+:EFDGGGG5;C*?>;A4A6?CFECFFFFBA>;@D2@@FFFFFF<?D;EC>F4>;8=4<<?CCF
@M00200:207:000000000-ALC1F:1:1106:11962:23703 2:N:0:5
TACTAGGGTATCTAATCCTGTTTGCTCCCCACGCTTTCGCGTCTCAGCGTCAGTAACGTCCCAGCGAGCTGCCTTCGCCATAGGTGTTCCTCCCGATATCTGCGCATTTCACCGCTACACCGGGAATTCCACTCGCCTCTTCCGAACTCTAGTCCGGCAGTATCGACCGGCATCCCAGGGTTGAGCCCTGGACTTTCACAGCCGACTTACCGGACCGCCTACACGCTCTTTAAACCCTGTATGTCTG
+
CCCCCGGGGGGGGGGGGGGGGGGGGGGGGGGGGGGGGGGGGGGGGGGGGGGGGGGGGGGGGGGGGGGDDGGGGGGGGGGGGGGGGGGGGGGGGGGGGGGGGGGGGGCEFEGGG7CGGGGGFGGGGGGGGGGGFGGEGGGGGGGGGGGFGGG;EGGGGGGGGGGGGFDEGGGGGACCAFCDF=CC46CC8DGFFGGCF?F34ADF;D;0744B(7D@>EB?BF???FB8:26).6*9>(4.<)4.6<B
@M00200:207:000000000-ALC1F:1:1107:8713:2058 2:N:0:5
TACAAGGGTATCTAATCCTGTTCGCTCCCCACGCTTTCGCGATTCAGTGTCAGTGTCGGCCCAGAGAACCGCCTTCGCCACCGGTGTTCCTCCTGATATCTGCGCATTTCACCGCTACTCCAGGCATTCCGTTCTCCCCTGCATACCTCCAGTCTGCCCGTATCGAAAGCAAGCCAGGTGTTAAGCACCTGGTTTTCACTCCCGACGCGACAAACCGCCTACGAGCCCTTTAAACCCAATATGTCTG
+
CCCC89@CFGGGGD@FGGGGGGA7CFGGGGCGCGGGGGGEE7+FGGG<FGGGFFEFGF7@C6@E@8,:EFFGGGGGGGDD?FGDGCFEGFGEDFECG9CFGGEFE+CCGGFEF7BECC,98,44+4FFGGC8,4@FE=@FGGFG;F8D=DG8>=DDDF?EGGGGCFFE6FGG6@DFG54AGGGGFC+9:9F798>?AEGEFB4?>@5>9>2B(6AFBFFF0;(::>30,(224AFF?B67):<><9)
@M00200:207:000000000-ALC1F:1:1107:13505:2950 2:N:0:5
TACACGGGTATCTAATCCTGTTTGCTCCCCACGCTTTCGCGTCTCAGCGTCAGTATCCAACCAGGGGGCCGCCTTCGCCACCGGTGTTCCTCCCGATATCTACGCATTTCACCGCTACACCGGGAATTCCACTGCCCTCTTTGGTACTCTAGCTTGCCAGTTTCATGCGTCGTTCCCCGGTTGAGCCGAGGGATTTCACACATGACTTAACAAACCGCCTACACGCCCTTTAAACCCAGTATGTCTG
+
CCCCCGGGGGGGGGGGGGGGGGGGGGGGGGGGGGGGGGGGGGGGGGGGGGGGGGGGGGGGGGGGGGGGGGGGGGGGGGGGGGGGGGGGGGGGGGGGGGGGGGGGGGGGGGGGGGGGGGGGGGGGGGGGGGGGFFEGGGGGGGGGGGGGGGGGGGGGGGGGGGGGGGGGGGGGGFGGGGGCGGGGGGGFG5DGDGGFFFGFFFF=EFFFFFFFB?F>;;>?B?7?<FFFB0?FFFFFB?<;)56:>64
@M00200:207:000000000-ALC1F:1:1107:17378:4044 2:N:0:5
TACTCGGGTATCTAATCCCGTTCGCTCCCCTGGCTTTCGTGTCTCAGCGTCAGCGCACCCCCAGCGAGCTGTCTTCACCATTGGCGTTCCAGACGATATCTACGCATTTCACCGCTCCACCGTCTGTTCCGCTCGCCCCTAGGTGGCTCAAGACACCCAGTATACCCAGCAGTTCCACGGTTGAGCCGTGGGATTTCACAAGGTACTTAGGCATCCGCCTACACACGCTTTAAGCCCAGTATGTCTG
+
CCCCCGGGGGGGGGGGGGGGGGGGGGGGGGGGGGGGGGGGGGGGGGGGGGGGGGGGGGGGGGGGGGGGGGGGGGGGGGGGGGFGGGGGGGGGGGGGGGGGGGGGGGGGGGGGGGGGGGGGGGGGGGFGGGGGDGGGGGGGFFFGGGGGGGGGGGGGFGGF:C@FGFGGGGGGFFGCFGGGGEEGFGGECDGGFFFFA<FFFBFFFFFFFFEFEEAFFFFDFF@FFF:60:?<296F0<?7495:>A9
@M00200:207:000000000-ALC1F:1:1107:26720:4759 2:N:0:5
TACAGGGGTATCTAATCCCGTTTGCTCCCCTGGCTTTCGCTCCTCAGTGTCAGTGTTGGTCCAGGATGCCGCCTTCGCCACCGGTGTTCCTCCAGATATCTACGCATTTCACCGCTACACCTGGAATTCCGCATCCCTCTCCCAATCTCAAGCCATCCAGTATCAGATGCAGTTCTCCGGTTAAGCCGAGGGATTTCACGTCTGACTTAGTTGGCCACCTACGAGCCCTTTACACCCAATATGTCTG
+
<CCCCGGGGDCGGGGGGDG6,CEFEAFGGGGGFGGGFGDDFCFGGGGGGGFCFGFFGFG:FGFFGCEFFGE@F:FFFDFFEFC+8:?:FD;,AFEFFGGGGGGGEEGGGFEGFFGGECFGGEGFE8FFGFGEEGGGGGFF8@DFFF,=EGG9DGFFGGG?FEF:=FDEFFFCFFF+?EEG?>GGGGGBEBD*39FFFFGBFFFFEA4AAEEA;5F);9>BFB(((8?15147)1A59<34))7/)94
@M00200:207:000000000-ALC1F:1:1107:7264:5507 2:N:0:5
TACCGGGGTATCTAATCCCGTTCGCTCCCCACGCTTTCGCGTCTCAGCGTCAGATGTCGACCAGAGAGCCGCCTTCGCCACGGGTGTTCCTCCTGATCTCTACGCATTTCACCGCTACACCTGGAATTCCGCATCCCTCTCCCAAATCCAAGCCATCCAGTATCACACGCAGTTCCCCAGTTAAGCTGAGGGATTTCACGTATGACTTAGTTGGCCGCCTACGAGCCCTTTATGCCCAGTCTGTCTG
+
CCCCCGGGGGGGGGGGGGGGGGGGGGGGGGGGGGGGGGGGGDGGGGGGGGGGGGGGGGGGGGGGGGGGGGGGGGGGGGGGGGGGGGGGGGGGGGGGGGGGGGGGGGGGGGGGGGGGGGGGGGGGGGGGGGGGGGGGGGGGGGGGFGGGFGGGG?EFGGGGGGGGGGGGGGGGGFGGGGGDGFGFGCFF6A<DBGGFFFGFFDFAEFEFEFFFF;FFFFFFFD07;>E:BFF):AF?BFF62<DFFFF
@M00200:207:000000000-ALC1F:1:1107:8272:6591 2:N:0:5
TACGGGGTATCTAATCCTGTTTGATCCCCACGCTTTCGTGCCTCAGAGTCAATAATTGAGTAGCCAGCTGCCTTCGCAATTGGTGTTCTATGTCATATCTAAGCATTTCACCGCTACATGACATATTCCGCTGACCTCCACAATATTCAAGACTGATAGTATCAATGGCAGTTTCCAAGTTAAGCTCGGAGATTTCACCACTGACTTACCAACCCACCTACGCACCCTTTAAACCCAATATGTCTG
+
CCCCCDGB@FFFFGFFGGC@DAFCFGFGDGCFGCG<FGFD7FE<ECEFCEE<EF<FFGGFGCDGCEFGGGGGGCEGC@FCBFGFGGDEFF@EFEGG,,;EFAFGGGAFGCFFEGGGGCGFFEFG9EEF,8@E=E,@EFFDDG8DDFGGG8DDD9DFEFGGFGCF=CCDFDD?F9ECD8E+:E:AF9DB69DCBGCFB97*DDFFFF=AE50580**10@EC58=A89@2.1*1*;49)>6>48<<?
@M00200:207:000000000-ALC1F:1:1107:20675:6741 2:N:0:5
TACAAGGGTATCTAATCCTGTTTGCTCCCCACGCTTTCGCGTCTCAGCGTCAGTACCGTCCCAGCGAGCTGCCTTCGCCATCGGTGTTCCTCCTGATATCTGCGCATTTCACCGCTACACCAGGAATTCCACTCGCCTCTTCCGGACTCTAGCCCGACAGTATCCACCGGCATTCCAGGGTTGAGCCCTGGACTTTCACAGCGGACTTACCGGACCGCCTACACGCTCTTTATACCCAGTATGTCTG
+
CCCCCFFGGGGGGGGGGGGGGGGGGGGGGGGGDGGGGGGGGGGGGGGGGGGGGGGGGGGGGGGGGG:CFGFGGGGGGGGEGGDGGGGGGGGGGGGCGGGGGGGGGGGGGGGGGGGGGGGGGGGG<FGGGGGGGGGGGGGGGGGGGEGGGGG>FFFGDGGGGGFGGGGGDGDDGFGDFGC4DG>CGGGFGAFCFGFFFCF*8@E4:BF@EFFFF@FFFFFFBBB?BFFFF>F9<9FF:<1?4<AFFF<
@M00200:207:000000000-ALC1F:1:1107:10782:6870 2:N:0:5
TACTGGGGTATCTAATCCTGTTCGCTCCCCACACTTTCGCTCCTCAGCGTCAGGTAATGCCCAGAGAACCGCCTTCGCCACCGGTGTTCCTCCTGATATCTGCGCATTTCACCGCTACACCAGGAATTCCGTTCTCCCCTGCATACCTCTAGTCTGCCCGTATCGGAAGCAGGCTCGGGGTTAAGCCCCGAGTTTTCACTCCCGACGTAACAAACCGCCTACGAGCCCTTTATGCCCAGTATGTCTG
+
CCCCCGGGGGGGGGGGGGGGGGGGGGGGGGGGGGGGGGGGGGGGGGGGGGGGGGGGGGGGGGGGGFFGGGGGGGGGGGGGGGGGGGGGGGGGGGGGGGGGGGGGGGGGGGGGGGGGGGGGGGGGGFGGGGCGGGGGFFGGGGGGGGGGGGGFGGGGGGGGGGGFGGGDDGFFGEGGGDE>8EGGGGGFGD7DFDGFFFGEF=FE=@;BF?@F3=FFBBFDFF<;?FBB?FF<AFFFFFF?4:AFFAA
@M00200:207:000000000-ALC1F:1:1107:6141:7226 2:N:0:5
TACGGGGGTATCTAATCCCGTTTGCTCCCCTGGCTTTCGCTCCTCAGCGTCAATATTGGTCCAGGATGCCGCCTTCGCCACCGGTGTTCCTCCAGATATCTACGCATTTCACCGCTACACCTGGAATTCCGCATCCCTCTCCCACATCCAAGCCACCCAGTATCACACGCAGTTCCCCAGTTAAGCTGAGGGATTTCACGTATGACTTAGTTGGCCGCCTACGAGCCCTTTAAACCCAGTATGTCTGCGAT
+
CCCCCGGGGEGGCCCFFF,CFC<FEEGGDGCFFGE8FGGGGGEEG<EGG@C@@EEFG<F@EGCECDGEGFGGGGGGFEF7?,FGGE?FGGGGGFGCBDDGGFGGG>@FFG9FECEGCGCGEGAE,EC=EGGGG6+3D?FFGFGF,==D=FG9:??,@ED?DCGGCDCEDGGGCAFFF6CD:=7:C77;96C*)9?6@*BBF26??457/954816A;;6?F;(/69D?;DFA<)?F:?6956A<6)4),-(
@M00200:207:000000000-ALC1F:1:1107:7618:7475 2:N:0:5
TACTGGGGTATCTAATCCCGTTTGCTCCCCTGGCTTTCGCGCCTCAGCGTCAGTTTCGGTCCAGAATGCCGCCTTCGCCACCGGTGTTCCTCCAGATATCTACGCATTTCACCGCTACACCTGGAATTCCGCATCCCTCTCCCAAATCCAAGCCATCCAGTATCACACGCAGTTCCCCAGTTAAGCTGAGGGATTTCACGTATGACTTAGTTGGCCGCCTACGAGCCCTTTATACCCAATATGTCTG
+
CCCCCGGGGGGGGGGGGGGGGGGGGGGGGGGGGGGGGGGGGGGGGGGGGGGGGGGGGGGGGGGGGGGGGGGGGGGGGGGGGGGGGGGGGGGGGGGFGGGGGGGGGGGGGGGGGDGGGGGGGGGGGGGGGGGGGGGFGGGGGGGFGDFGGGGDFDFGGGGGGGGGGGGGGGGGGFGGGGCDFFFCGGGFGFCD>FFAFFGFFBFFCE48AEFFE9AAB>FFFD@FFFFF@FF<?6A+=E<56CFFEC3
@M00200:207:000000000-ALC1F:1:1107:10500:8053 2:N:0:5
TACTGGGGTATCTAATCCCGTTTGCTCCCCTGGCTTTCGCTCCTCAGCGTCAATATTGGTCCAGGATGCCGCCTTCGCCACCGGTGTTCCTCCAGATATCTACGCATTTCACCGCTACACCTGGAATTCCGCATCCCTCTCCCAAATCCAAGCCATCCAGTATCACACGCAGTTCCCCAGTTAAGCTGAGGGATTTCACGTATGACTTAGTTGGCCGCCTACGAGCCCTTTACGCCCAGTATGTCTG
+
CCCCCGGDGGGGGGGGGGGGGGGGGGGGGGG@GGGGGGGGDGGGGGFGGGGGFFGG9FGFGGGGC7CFGGGGGGGGGGGGGGGGGGGGG<FGG8FGGCGGGGGGGGGGEGGGGGGGGGEGGGGGGGGGGGFG6CEGGGGGGGGFCFC?FCGFGGECDGGCG8DGCFFFDGDGC8DFGGFGGCFFGGGF,@DG>FGFFFGFA@@F?EEEAC496=FFFFFFFD=5>=ADFFFF9;EB;F;=4)96CFC
@M00200:207:000000000-ALC1F:1:1107:11800:8272 2:N:0:5
TACGGGGGTATCTAATCCCTTTTGCTCCCCTAGCCTTCGAGCCTCAGCGTCAGATGTTGTCCAGTAGCTCGCCTTCGCCACGAGTGTTCCTATCGATATCCACGCATTTCACTGCTACACCGATAATTCCAGCTACCTCTCCAACCCTCAAGCACGGCAGTATCGGATGCAGTTCCGGGGTCGAGCCCCGGGATTTCACATCTGTCTTACCACGCCGCCTAAGCTCCCTTTATGCCCAATATGTCTG
+
<CCCC7CE:F<,,;6F<<EF,@9F?,CF,FEDFC<9<<,6BFF<,C<AFGGC,F@BFDEGC,CEE<,,6C:FEG=E=FFGCGDGECF=EEFG9,49,,4AECC:@C4+9=?FFCDGEGFFF=CFC=9,E,3=D=A9,22?D=9DB=E68F8@DDDEEGDGFDFFG5C*;,2<C+5;9ECC?*:*8C)/;6)):)0/@3@C+)1+)/6))9(;5<BF>>90().1406412))62=48>:>,)6696A
@M00200:207:000000000-ALC1F:1:1107:10031:8876 2:N:0:5
TACAGGGGTATCTAATCCCGTTTGCTCCCCACGCTGTCGCGCTTCAGCGTCAGGTGCAGGCTCGGCGGCCGCCTTCGCCACTGGTGTTCCTCCCGATATCTAAGCATTTCACCGCTACATGTAGAATTCCACCCACCTCTACTATACTCAAGCCTGGCAGTATCAATGGCACGCTAACAGTTGAGCTGCTAGTTTTCACCACTGACTTATCAGGCCGCCTACGTACCCTTTATGCCCAATATGTCTG
+
CCCCCFGGGGGGFGGEGGGGE<FEGGFGCFGGEGGGFGFGDGEDEGGGGGG:CFGGGGFFGGGGGDEE+FCFFGCGGGGGGGG<CBFCGFFDGFFECBFGGD<FGFA<;FFFGFGGGGGGGFGG9FGGGGGGGGGEGFGGFGGFGGGGGGG9FGFFC,A5DC@CC>DG?:0CDFG47<8CEF?FGG8FF4CC88=>>CC7AFFAEF3675>F3);>BFF1;F@@E?)2)37>A46/47(74<<.6<B
@M00200:207:000000000-ALC1F:1:1107:25751:9394 2:N:0:5
TACCGGGGTATCTAATCCGGTTCGCTCCCCTAGCTTTCGCGCATCAGCGTTAGGTACGGCCCAGTAGATCGCCTTCGCCACCGGCGTTCCAAGCGATATCTGTGCATTTCACCGCTACACCGCTTGTTCCATCTACCTCTACCGACCTCAAGTCAACGAAGTATCAGACGCACTGCCACAGTTGAGCCGTGAACTTTCACGCCTGACTTTCGTAACCGCCTACGCGCCCTTTATACCCAGTCTGTCTGAT
+
CCCCCEGGGGGGGGGGGGGGGGGGGGGGGGGGGGGGGGGGGGDGGGGGGGCGGGGGGGGGGGGGGGGEGGGGGGGGGGGGGGGGGGGGGGGGGGGDGGGGGGGFGGGGGDCGGGGGGGGCFEEGGGGGGGGGGGGGGGGGGGFEGGGGGGGGACGCGDCEGGGGGGGFGGDGGFGFDGGGGGGFGGGFGFGGFGGFF3:)=0AFFFFFFFFFDDFF369008:<02>>91<:55*05:277))-.)))))
@M00200:207:000000000-ALC1F:1:1107:25621:9408 2:N:0:5
TACTAGGGTATCTAATCCTGTTTGCTCCCCACGCTTTCGTGCATGAGTGTCAGTGTTGGCCCAGAAGGCTGCCTTCGCCATCGGTGTTCCTCCAGATCTCTACGCATTTCACCGCTACACCTGGAATTCCACCTTCCTCTGCCACACTCCAGCCACGTAGTTTCGAGCGCAATTCCCAAGTTAAGCCCGGGGATTTCACACTCGACATGCGCGGCCAACTGCGCACACTCTAAACCAAATATGTCTG
+
CCCCCGGGGGGGGGGGGGGGGGGGGGGGGGEGEGGGGGGGGGGGFGGGGGGGGGGGFFFFGGGGGGGGGGGGGGGGGGGGGGGGGGGGGGGGGGGGGGGGGGGGGGGGGGFGGGGDDGFGGEGGGGGGGGGGGGGGGGFDDCE8F@EGGFGGDD?F6DG8CEFGCFDE8EG>C9DGGG8FECEFDGGFDEGCDD7ACCC;5>99@FD>==4:22BFF(6(53(290),5(.;36FA1(6*)).4)5<
@M00200:207:000000000-ALC1F:1:1107:25765:9594 2:N:0:5
TACAGGGGTATCTAATCCTGTTTGATCCCCACGCTTTCGCACATCAGCGTCAGTTACAGACCAGAAAGTCGCCTTCGCCACTGGTGTTCCTCCATATCTCTGCGCATTTCACCGCTACACATGGAATTCCACTTTCCTCTTCTGCACTCAAGTTTTCCAGTTTCCAATGACCCTCCACGGTTGAGCCGTGGGCTTTCACATCAGACTTAAAAAACCGCCTACGCGCCCTTTAAACCCCATCTGTCTG
+
CCCCCGGGGGGGGGGGGGGGGGGGGGGGGGGGGGGGGGGGGGGGGGGGGGGGGGGGGGGGGFDGGGGGGGEGGGGGGGGGGGGGGGGGGGGGGGGGGGGGGGGEFCFGGGGGGEEEEGFGGGGGGGGGGGGGGGGGGGGGGGGGGGGGGFGCFFGGGFA8FGGCGGDGGFG?FF?DGGGGGGEGGGGFGFDCFGGFACF@FFF>@CCFEFFFE>BFAABDFF2@FF)69DFFE;FF((/)(.9.)9)
@M00200:207:000000000-ALC1F:1:1107:14403:9802 2:N:0:5
TACCCGGGTATCTAATCCCGTTTGCTCCCCTAGCTTTCGCGCCTCAGCGTCAGTAATGGTCCAGGATGCCGCCTTCGCCACCGGTATTCCTCCAGATATCTACGCATTTCACCGCTACACCTGGAATTCTACATCCCTCTCCCATACTCAAGCCGTCCAGTATCAGACGCAGTTCCCAGGTTAAGCCGGGGGATTTCACGTCTGACTTAGATGGCCGCCTACGCGCCCTTTAAACCCAATATGTCTG
+
CCC<CGGGGGGGGGGGGGGGGGGGGGGGGGGDGGGGGGGGGGGGGGGGGGGGGGGCFCFGFGGGG?EFCGGGGGGGGGGGGFGGGCGGGGGGGG@FGGGGGGGGGGGGGGGGGGGGEGGGDGGDFGFGGGGGFFFEFGGGGGGGGDFGGGFGGG6=EE6FGGGGGGGFGGGGGFGDFFGGGGCCFGG>53@CDGGFFCGBFBFFFFFFFF);5.=A>>BF0@DBBFB>><B<)6FF<0(72))69AF
@M00200:207:000000000-ALC1F:1:1107:14702:9878 2:N:0:5
TACCCGGGTATCTAATCCCGTTTGCTCCCCTGGCTTTCGCGCCTCAGCGTCAATGCCGGTCCAGGATGCCGCCTTCGCCACCGGTGTTCCTCCAGATATCTACGCATTTCACCGCTACACCTGGAATTCCACATCCCTCTCCCGGATTCAAGCCAACCAGTATCGGACGCAGTTCCTGGGTTGAGCCCAGGGATTTCACGTTCGACTTAGCAGGCCGCCTACGCGCCCTTTAAGCCCAATATGTCTG
+
CCCCCGEGGGGGGGGGGFGGGGGGGGGGGGGFGFGGGGGGGFGGGGGGGGGGGGGGGGGGGGGGGGGFFGGGGGGGGGGGGGGGBFGGGGFGGGGGGGGGGGADGDGEGGGGGEE8B@FGGGGGGGGGFFGGGFFCFGGGGGGGG>EGGGGGGFGGGGGF;EFGGDDGGD9D?9DGGGGGDEGFGFGFCFGGFGFFFFFDFFFE?D@DEFFFF;>>BF>??DFFB6@BF7?F4<F?:B?).6AAFFF
@M00200:207:000000000-ALC1F:1:1107:10623:10428 2:N:0:5
TACTAGGGTATCTAATCCTGTTCGCTCCCCACGCTTTCGCTCCTCAGCGTCAGTACCGGCCCAGAGTGCCGCCTTCGCCACCGGTGTTCCTCCTGATATCTGCGCATTTCACCGCTACACCAGGAATTCCGCACTCCCCTACCGGACTCGAGTCATGGCAGTATCGAGTGGCGTCTCCGAGTTGAGCCCGGAGTTTTCACACCCGACTTGCCAAACCGCCTACGAGCTCTTTAAACCCAATATGTCTG
+
CCCCCGGGGGGGGGGGGGGGGGGGGGGGGGGGGGGGGGGGGGGGGGGGGGGGGGGGGGGGGGGGGGGGGGGGGGGGGGGGGGGGGGGGGGGGGGGGGGGGGGGGGGGGGGGGGGGGGGGGGGGGGGGGGGGGGGGGGEGD?FFEEDGGGCFGFGGGGFCF>FGGGGF*CFDC7@CCFGCDEGGFC6CFFFGGDGGFFCGEF;:>0(6>0)9))/8F=(2331::?<B>7<B>B<FFF?0537<BABF<
@M00200:207:000000000-ALC1F:1:1107:10209:10548 2:N:0:5
TACAAGGGTATCTAATCCTGTTTGCTCCCCACGCTTTCGCACTTGAGTGTCAGTACTGGACCAGAAGGCCGCCTTCGCCACTGATGTTCCTCCCGATATCTACGCATTTCACCGCTACACCGGGAATTCCGCCTTCCTCTTCCGTACTCCAGCAATGCAGTCTCGAATGCAATTCCCAGGTTGAGCCCGGGGCTTTCACACCCGACTTACGTCGCCACCTACGTGCGCTTTACGCCCAATATGTCTG
+
CCCCCGGGGGGGGGGGGGGGGGGGGGGGGGGGGGGGGGGGGGGGGGGGGGGGGGGGGGGGGGGGGGGGGGGGGGGGGGGGGGGGGGGGGGGGGGGGGGGGGGGGGGGGGGGGGGGGGGGGGGGDGGGGGGGGGGGGGGGGGGGGGGGGGGGGGGGGGGFFGGGGGGFGGGGGGFGGGGGGGFGGGGGFGFGGFGGFFFGFFFFFFFFFEFF?@>FFFFFFEF<DFF>;@FF<<1BBFFFF2AD<9<4
@M00200:207:000000000-ALC1F:1:1107:4379:11190 2:N:0:5
TACGCGGGTATCTAATCCTGTTTGCTCCCCACGCTTTCGTGTCTCAGTGTCAGTTCAGGCCCAGACGGTTGCTTTCGCCATCGATGTTCCTCCCGATATCTACGCATTTCACCGCTACACCGGGAATTCCGCCGTCCTCTACCGAACTCGAGCTTCCCAGTATCGACTGCAATTCCCAGGTTGAGCCCAGGGATTTCACAACCGACTTAGGAAGCCACCTACACACGCTTTACACCCAATATGTCTG
+
CCCCCGGGGGGGGGGGGGGGGGGGGGGGGGGGGGGGGGGGGGGGGGGGGGGGGGGGGGGGGGGGGGGGGGGGGGGGGGGGGGGGGGGGGGGGGGGGGGGGGGGGGGGGGGGGGGGGGGGGGGGGGGGGGGGDGGGGGGGGGGGGGEGGGGGGGGGGGGGGGGGGGGGGGGGFGFGGGGGGGGGGGGFFGFG:FGGFFFGFFFFF>BFFFEEFEFFF@FFFFFEFFFFBFFFBFFFF6?(.)54>>A2
@M00200:207:000000000-ALC1F:1:1107:21253:11464 2:N:0:5
TACCGGGGTATCTAATCCTGTTTGCTCCCCACGCTTTCGCGTCACAGCGTCAGTACCGGGCCAGTGAGCCGCCTTCGCCACTGGTGTTCTTCCTAATATCTACGAATTTCACCTCTACACTAGGAGTTCCACTCACCTCTCCCGGACTCAAAGACTGCCAGTATCGAAGGCAATTCCGAGGTTGAGCCTCGGGATTTCACCCCCGACTTAACAGTCCGCCTACACGCGCTTTAACCCCATCATGTCTG
+
CCCC<BEEGGGGGGGGGGGGGGGGGGGGGGGGGGGGGGGEGB@@FEFGGGGGCGAF@@C7C@BFGEGGG=FGGGGGGGDE@=FGGGGGGGAEED,AFDGGGGA7+EGGGGGGGGGGGG9EDD,,,8AEGGEFG8FGGGG68F=++1@DGG8D,,6,2D8=8@:22++5=37+0*25?,4**@C7;FC6<A;***;;/7:@FF)8593;?C)=?87A3(6173541(8((4<144*9:38)()-))--.
@M00200:207:000000000-ALC1F:1:1107:3322:12597 2:N:0:5
TACTCGGGTATCTAATCCCGTTCGCTCCCCTGGCTTTCGTGTCTCAGCGTCAGCACACTCCCAGCTGTCTGTTTTCACCGTTGGCGTTCCAAACGATATCTACGCATTTCACCGCTCCACCGTTTGTTCCGACAGCCCCTAAGTGGCCCAAGAAAAGCAGTATACCGAGCAGTTCCACGGTTGAGCCGTGGGATTTCACAAGGTACTTACCATTCCGCCTACACACGCTTTATACCCAGTATGTCTG
+
CCCCCGEGGGGGGGGGGCFGFGGGGGGFGGGGGGGGGGGGGGGGGGGGGFFGGGGGFGGGBEFGGGGFG<FFEFGGFGGGGGEGGGGGGGGFGGGGFGGGGFGGGGGGFCFFGGGGGGGGGGGGGG:EGGGGGGG81@CFFGGFDFC=D=FFGGGGGGFCDFGGGGGEDCCDDFGGFGGGGGEFGGC@8??DAC>AA67AFBFFFFCEEE9C?>FFFD=@D@FFFFFF?FDFFFFF3<?8;C?C?EC
@M00200:207:000000000-ALC1F:1:1107:3896:13440 2:N:0:5
TACTAGGGTATCTAATCCCGTTTGCTCCCCTAGCTTTCGCACCTCAGCGTCAGTTGTGGACCAGAGAGCCGCTTTCGCCACCGGTGTTCCTGATGATATCAACGCATTTCACCGCTCCACCATCAGTTCCGCTGACCCCTGTCTCCCTCAAGCCATGCAGTATGAAGCGCAGTTCCTCGGTTGAGCCGAGGGATTTCACACCTCACTTACATGGCCGCCTACGCACCCTTTAAGCCCACTATGTCTG
+
CCCCCFGGGGGGGGGGGGGGGGGGGGGGGGGGDFGGGGGGGGGGGGGGGGGGGGGGGGGGGGGGGGGGGGGGGGGGGGGGGGGGGGGGGGGGGGGCFGGGGGGGGDGGGGGGFGGGGGGGGGGGGGGGGGDGGGGGGGGGGGGGGGGGGCFDGGFFGGGGGFDACDDGGGGGGF7CFGGGGGGDGGGA5BGD4FGFFFD<AAFF@BEEFFEFE2FF5;;@FF@63>FD@FECE94A?F(7(6A<442
@M00200:207:000000000-ALC1F:1:1107:27084:14784 2:N:0:5
TACAAGGGTATCTAATCCTGTTTGCTCCCCACGCTTTCGCACCTCAGCGTCAGTATCGGGCCAGTGAGCCGCCTTCGCCACTGGTGTTCTTGCGAATATCTACGAATTTCACCTCTACACTCGCAGTTCCACTCACCTCTCCCGAACTCGAGACTCCCAGTATCGAAGGCAGTTCTGGAGTTGAGCTCCAGGATTTCACCACCGACTTAAGAGTCCGCCTACGTGCGCTTTATACCCAATATGTCTG
+
CCCCCFGGGGGGGGGGGGGGGGGGGGGGGGGGGGGGGGGGGGGGGGGGGGGGGGGGGGGGGGGGGGGD<FCFGGGGGGGGGGFGGGFGGGGGGGGGGGGGCGGGGGGGGGFGCGGGFGGGCFGGFGEGGGGGGGGGGGGGGGGGDGGGGGG6EEGGFGGGFGGGGFG>GFGGFFGFGG,+59CCFGGFGCFGFGDCF?79>>BE=A@=CEEFBEFFFF=@FFD13=>BFFF<C5F+646)47<C55;
@M00200:207:000000000-ALC1F:1:1107:2001:15957 2:N:0:5
TACCAGGGTATCTAATCCTGTTTGATCCCCACGCTTTCGTGCCTCAGAGTCAATATTCGTGTAGTGAGCTGCCTTCGCAATTGGTGTTCTATGTCATATCTAAGCATTTCACCGCTACATGACATATTCCGCTCACCTCCACGATATTCAAGACAAGTAGTATCAACGGCAGTTCTAGAGTTAAGCTCTAGGATTTCACCACTGACTTTCCTGCCCTCCTACGCACCCTTTACGCCCAATATGTCTG
+
CCCCCFE7EFFGGGFGGGGGGGGFGGGGGGGG>FEGFGGGDDDGGFEFFGGGGGFGGFGGGGGFGGGGGG8CFFGGGGGGGGFGFGGCFGGGGGGGGGGGGGEEFGGGGGGGGDGGGGGGG9EFGGGGGGCE8EGGGGGGGGEGD6EFGG8DGGGGGFGFGFGGGGGG6CDGGFGGGDAFGG8DFGGFGFGFFGGFFFGBBCFFFF@C@E8CEFFFFDFFEFAFFFBAB:BAED>AF2-28<?C?<4
@M00200:207:000000000-ALC1F:1:1107:11380:16224 2:N:0:5
TACCAGGGTATCTAATCCCGTTCGCTCCCCTGGCTTTCGCGCCTCAGCGTCAGAAGGGATCCAGCGCGCCGCTTTCGCCACCGGTGTTCCTTCCGATATCTACGCATTTCACCGCTCCACCGGAAGTTCCGCACGCCCCTATCCCCCTCGAGACCACCAGTATCAAAGGCACTTCCCCAGTTGAGCTGGGGGCTTTCACCCCTGACTTGATGGCCCGCCTACGCGCCCTTTAAACCCAATATGTCTG
+
CCCCCGGGGGGGGGGGFDFEGGGGGGGGGG@FGGFFFFGGCGCBFFGGGEGGEA,BE7EFGGFGGGGGFFGGGGGGGGGGGGGGGGGGGFGGGGGGG@@CGGGGDGGEDEFFFGEGGGDFGGGGEGGGGGGDEEGGGEECFDFGGGGGDDEGEEFDDE57;=97CCCGGGGC<9FGCFFDF7=?DFFA*./98CDFF3FF4@F33>6<7<<42:7)39,(,3,26>39;B)444F??:B::<44AFF
@M00200:207:000000000-ALC1F:1:1107:12220:17311 2:N:0:5
TACCCGGGTATCTAATCCTGTTTGCTCCCCACGCTTTCGCGTCTCAGCGTCAGTAACGTCCCAGCGAGCTGCCTTCGCCATTGGTGTTCCTCCCGATATCTGCGCATTTCACCGCTACACCGGGAATTCCACTCGCCTCTTCCGAACTCTAGTCCGGCAGTATCGACCGGCATCCCAGGGTTGAGCCCTGGACTTTCACAGCCGACTTACCGGACCGCCTACACGCGCTTTAAACCCAATATGTCCG
+
CCCCCGGGGGGGGGGGGGFGGGGGGGGGGGGGGGGGGGGGGGGGGGGGGGGGGGGFGGGEGGGGGEGGGGGGGGGGGGGGGGGGGGGGGGGGGGGGGGGGGGGGGGGGGGGGGGGGGGGGGGGGGGGGGFGGGGGGGGGGFFGGGCEDGCGGCG:CGGGGGFGAEGC89*/)DAGGGGGGGEEGGGGF68CFFGGFFFGC60>59BFD<E1DB9EFBFF??FFF:9)79??ABAFF:?0>:4<4))(
@M00200:207:000000000-ALC1F:1:1107:8067:17578 2:N:0:5
TACTAGGGTATCTAATCCTGTTTGCTCCCCACGCTCTCGCGCCTCAGTGTCAGTGTCAATCCAGGTAGCCGCCTTCGCCACTGATGTTCCTCCCGATATCTACGCATTTCACCGCTACACCGGGAATTCCGCCTTCCTCTTCCGTACTCCAGCAACGCAGTTTCGAATGCAATTCCCAGGTTGAGCCCGGGGCTTTCACACCCGACATACGTCGCCACCTACGTGCGCTTTAAACCCAGCATGTCTG
+
CCCCCEDGG@EGGGCGGFGFEGGGGGGGGCEEGGGCFGGGGGGGGGGGGFGGGGGFFFGGGGGGGGGGGGGDGGGGGGGGDGFFGFFGGGGGGDGEGGGGGGGGEGDDGFCDCGGEEGGFGEEGGGGGGGGGGGGGGGGFFGGGGGDGGDF8DDDEE6EC=EGGGCGGDGCCCFGFDE?FFCGGGGGFG5DDDCCFA7CCF20?@29D4<@AD@EEF@D;.6<@DDFFF?6<)6?)-,0)447A)4:
@M00200:207:000000000-ALC1F:1:1107:6189:17716 2:N:0:5
TACTAGGGTATCTAATCCTGTTTGCTACCCACGCTTTCGTGCCTCAGCGTCAGTTACGGTCCAGAGAGCCGTCTACACCGCCGGTGTTCCTCCTGATATCTACGCATTTCACCGCTACACCAGGAATTCCACTCTCCTCTCCCGCACTCCAAGCCCATCAGTATCCGCCGCACCCTCCCAGTTGAGCCGGGAGATTTCACGACAAACTTAATAGGCCGCCTACGCACCCTTTAAGCCCAATATGTCTG
+
CCCCCGGGGGGGGGGGGGGGGGGGGGGGGGGGGGGGGGGGGGGGGGGGGGGGGGGGGGGGGGGGGGGGGGGGGGGGGGGGGGGGGGGGGGGGGGGGGGGGGGGGGGGGGGGGGGGGGGGGGGGEGGGGGGGGGGGGGGGFGGGGGGGGGFGGGGGGGCFGGFGGFGGGGGGGGEDFGGGGGFGG>EFFGB47?CC=CCGEF=EF18<<CE3A<<AAEFFFD7@@6<FBFF:?24@F0<(818<A>9>A
@M00200:207:000000000-ALC1F:1:1107:25021:18391 2:N:0:5
TACGGGGGTATCTAATCCTGTTTGCTCCCCACGCTTTCGTGCCTCAGTGTCAGTGCTGGTCCAGGTAGTCGCCTTCGCCACAGATGTTCCTCCCGATCTCTACGCATTTCACTGCTACACCGGGAATTCCACTACCCTCTACCGCACTCTAGCTCGCCAGTATCCAATGCCATTCCCAGGTTGAGCCCAGGGCTTTCACATCAGACTTAACAAACCACCTACGCACGCTTTATGCCCAGTATGTCTG
+
CCCCCDGGGGGGGGGGGDGGGGGGGGGGGCFGGGGGGGGGGGGGCCGGGGGGGGGGGGGGGGGGGGGFFEFCGCEGGDGGGGEGGGGGGGGGGGGGGGGGCFFGGGGGGGGGGGDGFGGFFGGEFEFFFCFGFGGFG9FFGGGGGGE@FFG;DGGG6897DGCEGGGGGGGGFCFCGFG5D27<>CFFFFCC>;FFFFGFCEFA3>EEEEFF@BFFDFDD1;;BF9A61416?EA=@;@A6?<AFFF
@M00200:207:000000000-ALC1F:1:1107:9829:18506 2:N:0:5
TACTGGGGTATCTAATCCCATTCGCTCCCCTAGCTTTCGTCCATCAGCGTCAGATGAGGTCCAGTAGAGCGCTTTCGCCACCGATGTTCTTCCCAATCTCTACGCATTTCACCGCTACACTGGGAATTCCCTCTACCCCTACCTCTCTCTAGTCGTGCAGTTTCCACCGCCATTACAGGGTTAAGCCCTGTGCTTTGACGACCGACTTACATGACCACCTACGGACGCTTTACACCCAGTATGTCTG
+
CCCCCGGGGGGGGFGGGGGGGGGGGGGGGGGGGGGGGGGGGGGGGGGGDGGGGGGGGGGGGGGGGGGGGGGGGEGGGGGGGGGDGGGGGGGGGGGGGGGGGGGGGGGGGGGGGGGGGGFGGGGGGGGGGGGGGGGGGGGGGGGGGGGGGGGCGGGGGGGGGGGGGGDFDGGGGFGGGFGGGG?FGGGFGFGGFGGFF*=>BFEBFFFAFEBF4@F4>B=D=@>2(6DBFD@)>?FAB@0;4?EEECF
@M00200:207:000000000-ALC1F:1:1107:7020:18887 2:N:0:5
TACGGGGGTATCTAATCCTGTTTGCTCCCCACGCTTTCGCGTCTCAGCGTCAGTAACGTCCCAGCGAGCTGCCTTCGCCATTGGTGTTCCTCCCGATATCTGCGCATTTCACCGCTACACCGGGAATTCCACTCGCCTCTTCCGAACTCTAGTCCGACAGTATCGATCGGCATCCCAGGGTTGAGCCCTGGACTTTCACAACCGACTTACCGGACCGCCTCCACGCTCTTTACACCCCGTATGTCTGCGCT
+
@BCCC:FEFGGGGG,EFGGGGG9EFGGGGG<FGGGGGGGGGGGCFEAFEGGFEGFFGGFGFGGGCGG7FC=EEGGGGGGG7F9FGDGGFF9AFGG7FG@FFGG:C8CEGFEGGDGGEGCFGGGECBGFGGC9=DFGGGGGGGGG>5@FGGFCBCFGCC>9;@FGGFGGGGGDD;2;6E5DGEGFGEG:*5:;5FGCA.:)//8=(4,1)6?:3,7)(49?(487?>DBF<AB)-7?3(4>12:>FA2)(--
@M00200:207:000000000-ALC1F:1:1107:17649:20302 2:N:0:5
TACAGGGGTATCTAATCCCGTTTGCTCCCCTGGCTTTCGCACCTCAGCGTCAGTAATGGACCAGAGCGTCGCCTTCGCCGCCGGTGTTCCTCCTGATATCAACGCATTTCACCGCTCCACCAGGAATTCCACGCTCCCCTTCCATCCTCAAGCAAGGTAGTTTCGGGCGCAATTCCTCGGTTGGGCCGAGGGATTTCACACCCGACATACCTTGCCGCCTACGTGCTCTTTAAACCCAATATGTCTG
+
CCCCCGGEGGGGGGEGGCFGGGGGGGFFGGGGGGGGGGFGGDFFGGGGGBBEGGGGGGGGGGFGGGDGGGCEGGGGCEGGEFGGFEGGFDFFGGGCEGF9E4EE>CF@EGFGFGG6CEFEFFFGGCGGGGGGG66+@FGGGGGDFGGGGGFFGFFDGCGGGGGGGDDGCE>CG4B+BCED>C57?=C?EAGGAGGFF?CCF?:>96;:AFFFAFFF>F9<<?:7B6@<9>A<AAF)((,)444:)))
@M00200:207:000000000-ALC1F:1:1107:14206:21094 2:N:0:5
TACTAGGGTATCTAATCCCGTTTGCTACCCTAGCTTTCGTGCCTCAGCGTCAGTAGAGACCCAGTAAGCCGCCTTCGCCACCGGTGTTCCATCGGATATCAACGCATTTCACCGCTCCACCCGATGTTCCGCTTACCTCTGTCTCACTCAAGCACAGCAGTATCGAGAGCAGTTCCTCAGTTGAGCTGAGGTATTTCACTCCCGACTTGCTGCACCGCCTACGCACCCTTTACACCCAGTATGCCTG
+
CCCCCGGGGGGGGGGGGGGGGGFGGG<FGGGGGGGGGGGGGGGGGGGGGGGGGGGGGGGGFGGGGGGGGGGGGGDGGGGGGGGGGGGGGGFGFCGGDEGGFFEGGGGGGGGGGGGGGGCGGGD=FEFDGGGGGCCGGEFGGC:FGGGGGFDFGGGGGGGFGCFGGDFGGGGGFFCFFDGGGGGGGGGF<A>?AFFA>5C@?@FB@A=A@C;FFFAFFFFF2@?@9;>66@;CEFF5>@?83)7);3=
@M00200:207:000000000-ALC1F:1:1107:15892:21159 2:N:0:5
TACTCGGGTATCTAATCCTGTTTGCTCCCCACGCTTTCGTGCATGAGCGTCAGTGTTGGCCCAGAAGGCTGCCTTCGCCATCGGTGTTCCTCCACATCTCTACGCATTTCACCGCTACACGTGGAATTCCACCTTCCTCTGCCACACTCCAGCACCATAGTTTCGAGCGCAATTCCCAAGTTAAGCCCGGGGCTTTCACACTCGACTTGCGGCGCCGCCTGCGCACACTTTATACCCAATATGTCTG
+
CCCCCGGGGGGGGGFGGGGGGGGGGGGGGGEGGGGGGGGFFGEGAFDGGGGGGGCFF@CFFGGGGGGGG@FGGGGGGGGGGGEEGGGGGGGGGGGGFGGGGFGGGDGGGGGGGDGGGGGGGGFGGEGGGGGGGGGGGGGCGGC8FFGFFGDDGGGGFDFCDFDFGCFEGGGDCFGGGGGFGGFFGGGFGA*?AG4AFFGCFDFF9>D9@F@5=>FF@BFF@F@B03>??946429??23>7<9AA9<
@M00200:207:000000000-ALC1F:1:1107:25125:21275 2:N:0:5
TACGCGGGTATCTAATCCTGTTTGCTCCCCACGCTTTCGTAGTTGAGTGTCAGTCACTGTCCAGGTCGCCGCCTTCGCCTCTGGTGTTCCTCCCGATCTCTACGCATTTCACCGCTACACCGGGAATTCCACGACCCTCTCCAGCACTCTAGTCTCACCGTTTCAGGGGCACTTCTTGGGTTAAGCCCAAGGCTTTCACCCCTGACAAATGAGACCACCTACCTACCCTTTACGCCCAGTATGTCTG
+
CCCCCGGGGGGGGFGGGGGGGGGFGGGGGGGGGGGGGGGGGGGGGGGGGGGGGGGGGGGGGGGGGGGGGGGGGGGGGGGGGGGGGGGGGGGGGGGGEGGGGGGDGGGGGGGGGGGGGGGGGGEGGGFGGGGGGGGCGGGGGGGGGGGDGGGFGGGGEFCEDCGGGGGGGGDD7*7CBF,9C*4=C,A5CFFCFC6?4?FFFF>A;88>877F3.*)((/(.6(39@48@()9)63<;3<<>><:ABB
@M00200:207:000000000-ALC1F:1:1107:8940:21351 2:N:0:5
TACTGGGGTATCTAATCCCGTTTGCTCCCCTAGCTTTCGCTCCTCAGCGTCAATGTCGGTCCAGGATGCCGCCTTCGCCACCGGTATTCCTCCAGATATCTACGCATTTCACCGCTACACCTGGAATTCTGCATCCCTCTCCCGAATTCAAGCCATCCAGTATCACACGCAGTTCCCAGGTTAAGCCTGGGGATTTCACGTGTGACTTAGTTGGCCGCCTACGAGCCCTTTATGCCCAATATGTCTG
+
BCCCCGGGGGGGGGGFFFGGEGGGGGGGGGGGGGGGGGFGGCFGGFGFGGGGGGGFFGGF@FFGGDFGFGGGGFGGGGGGCFGGEGFFGGGGGAFFGGG9FEAFFGDCAFFFGFCGGGGGGGFGEDECACEGFA@ECFGGGDGEEEEGG=DCE@DFGFFGGFF:AD8=CECDCFCC?:EF@E=CF9?6E>FGFG*9FCC8;:;?EA?>6AACAB6@9@@==3@DD>38;1.6<7;*//3)6)9???C
@M00200:207:000000000-ALC1F:1:1107:21183:22459 2:N:0:5
TACCAGGGTATCTAATCCTGTTTGCTCCCAACGCTTTCGCGTCTCAGCGTCAGTATCCAACCAGGGGGCCGCCTTCGCCACAGGTGTTCCTCCCGATATCTACGCATTTCACCGCTACACCGGGAATTCCACCCCCCTCTTTGGTACTCTAGCTTGCCAGTTTCATGCGCCCTTCCCCGGTTGAGCCGAGGGTTTTCACACATGACTTAACACACCGCCTACACGCCCTTTACGCCCAATGTGGCTG
+
ACC,,C;F,F@<@CFFGCEFEFCFFE,;D,;@B7FGGGGGE@:FFFG<FFE@C<EEG96C6BC<7,+@+7@=FFF9=EEEG,BB<,E?,@BD<+>7=>>C9EEFC7@FFFFEF7CCGCBF8ECFGGFF9AFF8E8+@EGGGCC6@7@FGGGG,,=,AFGGGGDFF@>AC*;CC>F>CED5EG*4*<;3*8C3:FGFFFFC)/=AEFF?CE<F(3))40>:(23,29)4980<2,5@;B(7,-))-((
@M00200:207:000000000-ALC1F:1:1107:22957:22949 2:N:0:5
TACAAGGGTATCTAATCCTGTTTGCTCCCCACGCTTTCGCGCCTCAGCGTCAGAACCGGACCAGTCAGCCGCCTTCGCCACTGGTGTTCTTGCGAATATCTACGAATTTCACCTCTACACTCGCAGTTCCACTGACCTCTTCCGGTCTCAAGCCAAACAGTATCGAAGGCCATTCTGTGGTTGAGCCACAGGCTTTAACCCCCGACTTGATCGGCCGCCTACGCGCCCTTTATACCCAATATGTCTG
+
CCCCCGGGGGGGGGGGGGGGGGGGGFGGGGGGGGGGGGGGGGGGGGGGGGGGGGGGGGGGEGGGGGGGGGGGGGGGGGGDGGGDEGGGGGGGGGEGGGGGGGG7F4EFDGGGGGGGGGGGGGDGGGGGGGDGGGGG888=DFGEGGGGF@DEFFGFGGGGDFDGGGGG6@?CF@FGGGGCDFEFGFC6DF5CFGDA+*+1AADF>B@@FBCF>2B)3(,(65?>FF>(22:26:@FF?3)).:AAAF
@M00200:207:000000000-ALC1F:1:1107:12927:23236 2:N:0:5
TACGAGGGTATCTAATCCTGTTTGCTCCCCACGCTTTCGTGCATGAGCGTCAGTACAGGTCCAGGGGATCGCCTTCGCCATCGGTGTTCCTCCGCATATCTACGCATTTCACTGCTACACGCGGAATTCCATCTCCCTCTACCGCACTCCAGCGATGCAGTCACAGATGCCGTTCCCAGGTTGAGCCCTGGGATTTCACAACTGTCTTACATCACCGCATGCTCACGCTTTAAACCCAGTATGTCTG
+
CCCCC@FCGGGEGGGFFGGGFEGGFGFGGGGGGGGEGGGE@FGGFEFEGGGGEFGFGFG9EFG<6,@+B,CBFCGFFGGDE8CECCBCF9FGFC7>FC;A9;?DFECGCGAE?,=AFGGGG7>CB=F@>D,4=,@ED8,+6E=>+CGGA66==E8?+>C7<<?GGFGGC,*<;@FFFG7<<,=FF?C*13CF403?AFGC*8)A?BFFC**+18FA@;13(;))/;A<?6(734*;1;@44)5.959
@M00200:207:000000000-ALC1F:1:1108:14653:3005 2:N:0:5
TACTGGGGTATCTAATCCTGTTTGCTCCCCACGCTTTCGTGCATGAGCGTCAGTGTTGGCCCAGGGGGCTGCCTTCGCCATTGGTGTTCCTCCACATCTCTACGCATTTCACCGCTACACCTGGAATTCCGCGTTCCTCTCCTGCACTCAAGCCCCCCAGTATCAGACGCAGTTCCCCAGTTAAGCTGAGGGATTTCACGTCTGACTTAGTAGGCCACCTACGAACCCTTTACACCCAATATGTCTG
+
CCCCCFGGGGGGGGGGGGGGGGGGGGGGGGGGGGGGGGGGGGGGGGGGGGGGGGGGGGGGGGGGGGGGGGGGGGGGGGGGGGGGGGGGGGGGGGGGGGGGGGGGGGGGGGGGGGGGGGGGGGGGGGGGGGG>EEGGGGGGGGGGFGGGGGGCEGGGDGGGGGGGGFGGGGGGDFGGGFGGFGFGFACGFGFBAGFFF?GA@FFD=EFCFF<8?BGFFGFDFFFE;EFB@F;EE<AF9DFF;EECF<>
@M00200:207:000000000-ALC1F:1:1108:18562:3929 2:N:0:5
TACAGGGGTATCTAATCCTGTTTGCTCCCCACGCTTTCGCGCCTCAGCGTCAGTATCGGGCCAGTGAGCCGCCTTCGCTTCTGGTGTTCCTCCGAATATCTACGAATTTCACCTCTACACTCGGAATTCCACTCACCTCTCCCGAACTCCAGACGTCCAGTATCAAAGGCAGTTCCAAGGTTGAGCCTTGGGATTTCACCCCTGACTTAGATGTCCGCCTACGCGCGCTTTAAGCCCAGTATGTCTG
+
CCCCCGGGGGGGGGGGGGGGGGGGGGGGGGGGGDEEGGGGGGGGGGGGGGGGD@EFGGGGGGGGGGGGGGGGGGGGGGGGGGGGGGGGGGGGGGGGGGGDFGGGGGGGFFGGGGGGGGGGGGGGEEGGGGGGGGGGGGGGGGGGGGDGGFGCFCEFE>CGGGGGGGFGFGGGGFGGGGFFEGCFCCFGFGFFFGCFFEGFDDFBDF@CE>:CF?FB@GFFFFFFFB05;?(7?<49;;?/.6ADA4>
@M00200:207:000000000-ALC1F:1:1108:25531:4731 2:N:0:5
TACCAGGGTATCTAATCCCGTTTGCTCCCCTGGCTTTCGTGTCTCAGCGTCAGCGAGGTCCCCAGTCATCTGTTTTCACCGTCGGCGTTCCAAACGATATCTACGCATTTCACCGCTCCACCGTTTGTTCCGATGACCCCTGGACCGCTCAAGACCGCCAGTATGCCCGGCCGTTCCCCGGTTGAGCCGGGGGATTTCACGCGGGCACTTAACGGTCCGCCTACACACGCTTTAAACCCAATATGTCTGCG
+
CCCCCGGGGGGGGGGGGGGGGGGGGGGGGGGGGGGGGGGGGGGGGGGGGGGGGGGGGGGGFGGGGGGGGGGGGCFGFGGGGGGGGGGGGGGGGGGDGGGCGGGGGGGGGGGGGCEDGGGGGCGFGGGGGGFGGGGGG@DGGGGFFGGCEGGGGFGGGGGGGGGGFDAFDCDGG>GGDFGDGGGGGFGFGEFFA3DFFFGF?:D>9>FF??<F9?D@FG>FBFFFB?<>;0:(4AF?BF()48?AD9A2<)-
@M00200:207:000000000-ALC1F:1:1108:19019:5699 2:N:0:5
TACGCGGGTATCTAATCCTGTTTGCTCCCCACGCTTTCGCGTCTCAGCGTCAGTATCCAACCAGGGGGCCGCCTTCGCCACCGGTGTTCCTCCCGATATCTACGCATTCCACCGCTACACCGGGAATTCCACCTGCCTCTACTGTGCTCAAGCCTGACAGTTTAGGAGGCAGCCTTGCAGTTGAGCCGCAAGATTTCACCCCCTACTTACCAGGCCGCCTACGCGCCCTTTAAACCCAGTATGTCTGAGCT
+
CCCCCEGGGGGGGGGGGGGGGGGGGGGGGFGGGGGGGGGGGFGGGGGGDGGGGGGGGGGGGGGGGGGGGGGGGGGGGGGGGGGGGGGGGGGGGGGGGGGFGGGGGGGGGFGGFEGGGGGGGGGGGGGCFGGGGGGGGCCFFGGGGGGGCFGDFFFC>GGFEFGGGC767CG4DFDF4?F=CC+,2;C<7E));DCFFFGFFAB@FFFFAF76:6GF9GFB1?FFFFFFFF>A4465::6))-)6455-5()
@M00200:207:000000000-ALC1F:1:1108:8610:6436 2:N:0:5
TACACGGGTATCTAATCCCGTTTGCTCCCCTGGCTTTCGCGCCTCAGCGTCAGTGTCAGCCTAGCAACCCGCCTTCGCCTCAGGTGTTCCTCTTGATATCTACGCATTTCACCGCTACACCAAGAATTCCGATTGCCCTTTCTGCACTCTAGCACTGCAGTATCACTTGGCCGTTCTGAGTTAAGCTCAGAGATTTCACAAGTGACTTACCGCGCCGCCTACGCGCCCTTTAAACCCAGTATGTCTG
+
CCCCCEGGGGGGGGGGGGGGGGGGGGGGGGGGGGGGGGGGGGGGGGGGGGGGGGGFGGGGGGGGGGGGGGGGGGGGGGGGGGGGGGGGGGGGGGGGGGGGGGGGGGGGGGGGGGGGGGGGGGGGGGGGGGFGGGGGGGDFGGGGGGGGGGGDGGGGFGGFFGGGGFGGGGGGGFGGGGFGFGGGCFGGGFAFFFGFACGFFA=;EEFFFF@EB>DEAGF?@BDEFBB:03))9.AA<<?A9CEFFFF
@M00200:207:000000000-ALC1F:1:1108:20351:7107 2:N:0:5
TACGCGGGTATCTAATCCCGTTTGCTCCCCTGGCTTTCGTTGTTCAGTGTCAGTTGCAGTCCAGAACGCCGCCTTCGCCACCGGTGTTCTTCCGGATCTCTACGCATTCCACCGCTACACCCGGAATTCCACCCGCCTCTACTGTGCTCCAGCGCGACAGTCGCCACGGCCGATCCGGGGTTGAGCCCCGGACTTTCACCGCCGCCTTATCGCGCCGCCTACGCGCCCTTTAAGCCCAATATGTCTG
+
CCCCCGGGGGGGGGGGGGGGGGGGGGGGGGGGGGGGGGGGGGGGGGGGGGGGGGGGGGGGGGGGGGGGGGGGGGGGGGGGGGGGGGGGGGGGGGGGGGGGGGGGGGGGGGGGGGGGGGGGGGGGGGGGGGEGGGGGGGGGGGGGFGGGGGGFGGGGGGGGGGGGGGGGGGGGGFGGGGGGEGGG*=C3DGFFFGGFFFFFFFFFFF0<DFAFFFGF>DF6?F?>;F>>B082<FFF60?)259.6<B
@M00200:207:000000000-ALC1F:1:1108:9159:7546 2:N:0:5
TACTGGGGTATCTAATCCCGTTTGCTCCCCACGCTTTCGTGCATGAGCGTCAGTGTTGGCCCAGAAGGCTGCCTTCGCCATCGGTGTTCCTCCACATCTCTACGCATTTCACCGCTACACGTGGAATTCCACCTTCCTCTGCCACACTCCAGCCAAGTAGTTTCGAGCGCAATTCCCACGTTAAGCCCGCGGATTTCACACTCGACTTGCTCGGCCGCCTGCGCACACTTTACACCCAACATGTCTG
+
9CCCCDECFGFDFGEDFFFE<FG7EFEFGGGGGG::DGEGGDGGGFGFGFFG@CAEFGFF@FGGFEFGGGGGGGGGGG@FEDECFEGGGFDGECF<FG9DFEGGGCEGGFECCFEGGGGGCE=@C<EGGB,4@8DGGDFGCFC?F,1DFFGGGGGDDD,@AFFGGF,=+==0:FDGFC9+5@9@+AF>D**:>DCFFEGF2FFFB@F=>F:AD0C59C9;7=FF>B>>3<A<A9B56B0)(28AA)4
@M00200:207:000000000-ALC1F:1:1108:5833:7751 2:N:0:5
TACTCGGGTATCTAATCCTGTTTGCTCCCCACGCTTTCGTGCATGAGCGTCAGTGTTGGCCCAGAAGGCTGCCTTCGCCATCGGTGTTCCTCCAGATCTCTACGCATTTCACCGCTACACCTGGAATTCCACCTTCCTCTGCCACACTCGAGCCAAGTAGTTTCGAGCGCAATTCCCAAGTTAAGCCCGGGGATTTCACACTCGACTTGCTCAGCCACCTGCGCACACTTTACACCCAATATGTCTG
+
CCCCCDGGGGGGGGGGGGGGGGGGGGGGG@FGGGGGFGGGGGGGGGGGGGGGEFGFGGGFGGGGGGGGGGGGGGGGGGGGGGGGGGGGGGGGGGGGGGGGGGGGGGGGGGGGGGGGGGGGGGGGGGGGGGGFFCGGGGGGGGGCFGEGGGGEGGGGGFGGGGGGGFC>DGGGGF8@CE:?E7FCCFGGGDF?5CFF>EGFFFFFD>DFEC4BEBD;=FFDEB0)6BFFDF39>EFA9=;;@CCC)1;
@M00200:207:000000000-ALC1F:1:1108:11035:7880 2:N:0:5
TACTCGGGTATCTAATCCCGTTCGCTCCCCTAGCTTTCGTACCTCAGCGTCAGAAGAGACCCAGTAAGCCGCTTTCGCCACCGGTGTTCCTGATGATATCAACGCATTTCACCGCTCCACCATCAGTTCCGCTTACCCCTGTCTCCCTCAAGCCATGCAGTATGAAATGCACTTCCTCGGTTGAGCCGAGGGATTTCACATCTCACTTACATGGCCGCCTACGCACCCTTTATGACCAATATGTCTG
+
CCCCCGGGGGGGGGGGGGGGGGGGGGGGGGGGGGGGGGGGGDFGGGGGGGGGGFGDGGGFEGGGGGFFGGGGGGGGGGGFGGGGGGGGGGGGGGGGGGGGGGGGGGGGGGGGFEGEGGGGGFFGGGGGGGGGGGGFG8DFFFGGGGGGGGGEFGGGGGGGGGGGGGGFGGGGCFGGGGGGGGDF6A?DGGDEFGGFFCGFE>+1AEEFCFBCEDGF>D@F8@D3()6B@FEFEFFFE@0=4CEE??C
@M00200:207:000000000-ALC1F:1:1108:25628:7903 2:N:0:5
TACTGGGGTATCTAATCCTGTTTGCTCCCCACGCTTTCGCGCCTCAGCGTCAGTACCGTCCCAGCGAGCTGCCTTCGCCATTGGTGTTCCTCCTGATATCTGCGCATTTCACCGCTACACCAGGAATTCCACTCGCCCCTTCCGGACTCTAGCCAGACAGTTTCCAGCGGCATTCACAGGTTGAGCCTGTGACTTTCACACCGGCCTTATCTGGCCGCCTACGCGCTCTTTAAACCAATGATGTCTG
+
CCCCCGGGGGGGGGGGGGGGGGGGGGGGGGGGGGGGGGGGGGGGDGGGGGGGGGGGGGGCGGGGGG:BFG8FGGGGGGGGGGGGGGDEFGGGGGGGGFGGGGGGGGGGGGGGGGGGGGGGGGGGFGGGGGGGGGFCGGGGGGGGDEGGGGGFC@EFFGGGGGGGGGGGDDDDG8FGFG75D=7ACFGG4FA9+@FAF4++0?B9(0-).8;@E)253D6@?36>9>>>?B>)<4?@(()).).-6:>
@M00200:207:000000000-ALC1F:1:1108:15438:8061 2:N:0:5
TACCGGGGTATCTAATCCTGTTTGCTCCCCACGCTTTCGCGTATCAGCGTCAGTATCCAACCAGGGGGTCGCCTTCGCCACAGGTGTTCCTCCCGATATCTACGCATTTCACCGCTACACCGGGAATTCCACCCCCCTCTTTGGTACTCTAGCTTGTCAGTTTCATGCGTCGTTCCCCGGTTGAGCCGAGGGATTTCACACATGACTTAACAAACCGCCTACACGCCCTTTATACCCAGTATGTCTG
+
CCCCCGGGGGGGGGGGGGGGGGGGGGGGGGGGGGGGGGGGGGGGGGGGGGGGGGGGGGGGGGGGGGGGGGGGGGGGGGGGGGGGGGGGGGGGGGGGDGGGGGGGGGGGFGGGGGGGGGGGGGGGGGGGGGGGGGGGGGGGGGGGGGGGGGGGGGGGGCCGGGGGGGGGGGGGDFGGGGGGGGGFFFGGGDEE3CFAFFGFBFFFABFFFFFFDFGFFGFFFFFFFFBFFFF<ADF???B9)6A<99<
@M00200:207:000000000-ALC1F:1:1108:10013:8512 2:N:0:5
TACGGGGGTATCTAATCCTGTTCGCTCCCCACGCTTTCGTGCCTCAGCGTCAGTTACAGCCTAGTTAGCTGCCTACGCAATCGGAGTTCTTGATTGTATCTATGCATTTCACCGCTACACAATCAATTCCGCCAACCTCGTCTGTACTCAAGCCCTGCAGTATCAATGGCAGTTCTCCAGTTGAGCTGGAGGCTTTCACCACTGACTTACAGGGCCGCCTACGCACCCTTTACGCCCAATATGTCTG
+
CCCCCDGGGGGGGGGGGGGGGGGGGGGGGGGGGGGGGGGGFGGGGGGGGGGGGGGGGGGGGGGGGGGGGGGGGGGGGGGGGGGDCEFGGGGGGGGGGGGGGGGGGGGFGGGGGGGGGGGGGGGGGGGGGGGGGGGGGGGGGGGGGGGGGGGFGGGGGGGGGGGGGGGGFGGDFFGGGGGGGGG75AFGGFFFFGGFFFGFFFF@E@EECFFFF2C?94=?@DD37ABF?;@CC;BF070=)6<A<AD
@M00200:207:000000000-ALC1F:1:1108:12747:8918 2:N:0:5
TACTAGGGTATCTAATCCCGCTCGCTCCCCTAGCTTTCGTCCCTCAGCGTCAGATAGGACCCAGTGAACCGCCTTCGCCTCCGGTGTTCCTGATGATATCAACGCATTTCACCGCTCCACCATCAGTTCCGCCCACCTCTATCCTCCTCTAGCTTGCCGGTTTGAAGCGCAATTCCTCGGTTGGGCCGAGGGATTTCACACCTCACCTAACAAGCCGCCTACGGACTCTTTAAGCCCAATATGTCTG
+
CCCCCFGGGGGGGGGGGGGGGGGGGGGGGGGGGGGGGGGGGGGGGGGGGGGGGGGGGGGGGGGGGGGGGGGGGGGGGGGGGGGGGGGGGGGGFGGGGGGGGGGGGGGDGGGGGGGGGGGGGGGGGFGFGGGGGGEGGFFGGGGGGGGFGFGGGGGC?CE+3@>EGFCFDG>7DFGGGDDDGGGE4AGGG*??BGG6C?CAEEFF;@@EE)6FFDF>BDF;DFFF08;F22<9>BFFBFF>54<<BAA
@M00200:207:000000000-ALC1F:1:1108:26181:9319 2:N:0:5
TACTGGGGTATCTAATCCTGTTTGCTCCCCACGCTGTCGCGCCTCAGTGTCGGCTATTGAGTCCTTGCGGACTCACCGCCCAGCAGACCGCCTTCGCCACTGGTGTTCTTCCGGATCTCTACGCATTCCACCGCTACACCCGGAATTCCATCTGCCTCTACGGTGCCCAAGCAACACAGTTGCCACGGCCGATCTGGAGTTGAGCCCCAGCCTTTCACACCACCCTTTTCTCGCTACCTACGCGCCCTCT
+
CCCCCGGGGGGGGFGGGGGGGGGDGGGGGGD@:FGGGGCFGGGGEC@FCGGGGGGGFGFFGGGGGGGGEDGGGGGGEGGGGGEGGCEGGGGEGC@FGGE:FEFGCF@FGGGFG7E>CFGCGFFGGGDG;,DFGGGGDGFGGGG6CGGG72CFFGAFGGFFF>7@*@;@CF7CC6CGDC>:<?D429*/:=5)8>C==45=3FF1@;;@0:()6@:@3C)((,(0-71)))66(4)063<*,4(((1(((.
@M00200:207:000000000-ALC1F:1:1108:4471:9514 2:N:0:5
TACTGGGGTATCTAATCCCTTTTGCTCCCCATGCTTTCGTGCCTGAGCGTCAGCAATTGTCCAGGAAGTCGCCTTCGCCTCTGGTGTTCCTCATGATATCTACGCATTTCACTGCTACACCATGAATTCCACTTCCCTCTCCAATGCTCTAGTCGTGTAGTTTCAGGCGCAGTTCCGGAGTTAAGCTCCGGGATTTCACACCTGACACACACGACCGCCTGCGCACCCTTTAAACCCAATATGTCTG
+
CCCCCGGGGGGGGGGGGGGGGGGGGGGGFGGGGGGGGGDGGGGGGGGGGGGGGGGEGGGGGFFGGGGGGGGGGGGGGGDFGGGGGGFEEFCFGGGGGGGGGGGFGGGGGGGGGGGGGGGGGGGGGFGGGGGGGGCDFGGGGGGGGGGGGGGGGGDGGGGGGGGGGGDFDEGGGFGGGCGGGGF8DFGGGCEEFG7CCEFFB@FEDFFFFBDFBFGEAG@2>2@B>EFFDD36<>=F<01)67?EF<?
@M00200:207:000000000-ALC1F:1:1108:8518:10025 2:N:0:5
TACAGGGGTATCTAATCCTGTTTGATCCCCACGCTTTCGTGCCTCAGTGTCAATGTACCTGTAGCCAGCTGCCTTCGCAATTGGTGTTCTATGTCATATCTAAGCATTTCACCGCTACATGACATATTCCGCTAACCTCCAGATAATTCAAGACCTATAGTATCAATGGCAGTTTCCATGTTAAGCACGGAGATTTCACCACTGACTTACAAGCCCACCTACGCACCCTTTAAGCCCAATATGTCTG
+
CCCCCGGGGGGGGGGGGGGGGGGGGGGGGGGGGGGGGGGGGGGGGGGGGGGGGGGGGFGGGGGGGGGGGGGGGGGGGGGGGGGGGGGGGGGGGGGGGGGGGGGGGGFGGGGGGGGGGGGGGGGGGGGGGFDGGGGGGGGGGGGGGGGGDGGGGGGGGGGGGGGGGGGFFGGGGFGGFFFFEGGF8DFGG6@?EFFFFFDFDFFEFEFCFFFA@CDFCDFFFFFFAEBFDBE6>AF>7BB>4AEE?CE
@M00200:207:000000000-ALC1F:1:1108:12343:10189 2:N:0:5
TACAAGGGTATCTAATCCCGTTTGCTCCCCTGGCCTTCGTGCCTCAGCGTCAGGAACTGTCCAGAGTCTCGCCTTCGCCACTAGTGTTCCTCACAATATCTACGCATTTCACTGCTCCACTGTGAATTCCAGACTCCTCTCCAGTCCTCGAGCACGGCAGTATCGGAGGCCATTCCGGAGTTGAGCTCCGGGATTTCACCTCTGACTTACCGTGCGGCCTACGCACCCTTTAAGCCCAATATGTCTG
+
CCCCCGGGGGGGGGGGGGGGGGGGGGGGGGGGGGGGGGGGGGGGGGGGGGGGGGGGGGGGGGGGGGGGGGGGGGGGGGGGGGGGGGGGGGGGGGGGGFGGGGGGGGGGGGGGGGGGGGGGGGGGGFGGGGGGGGGGGGGGGGGGGGGGGGGGGGGGGGGGGGGGDEEEDGGGGFGGGC6>EGG:FFGGGGFFEGGFFFGFFFFFFFFFFFFEFBGBFGFFFFFFFEFFFFFCC3AA=;1A4EEFFEE
@M00200:207:000000000-ALC1F:1:1108:24179:10447 2:N:0:5
TACTCGGGTATCTAATCCCGTTTGCTACCCTAGCTTTCGCGCCTCAGCGTCAAGAACAGGCCAGGAAGTCGCCTTCGCCACTGGTGTTCCTCCCGATATCTACGCATTTCACCACTACACCGGGAATTCCACTTCCCTCTCCTGCCTTCGAGTCGAGCAGTATCGCGTGACCCTCCCCAGTTGAGCCGGGGGCTTTCACACGCGACTTGCACGACCGCCTGCGCGCTCTTTAAACCCAATATGTCTG
+
CCCCCB7FFGGGFGGGGFFFE<EEGFGGGGFFGGGCEGGGCFGGGGGGGGGGGGGGGGGGGGGGGGGGGGGGGGGGGGGGGGFFGFGGFFGGGCGCEGEGGGGGGGGGGCFEFGGGGGGGGGGGGGCGFFGGGFG@DCFFFFGGGGGGGFFDGGGGGGGGGADEEE>CGGD8C5CC>4CDFFFCC?4?9C46AC;A=EDA=35:@9;<;?4=?FD39D63461B9D>B<44<5:B<1:35.<AA<A<
@M00200:207:000000000-ALC1F:1:1108:4738:10691 2:N:0:5
TACAAGGGTATCTAATCCCGTTTGCTCCCCTGGCTTTCGCTCCTCAGCGTCAGTGTTGGTCCAGGATGCCGCCTTCGCCACCGGTGTTCCTCCAGATATCTACGCATTTCACCGCTACACCTGGAATTCCGCATCCCTCTCCCAATCTCAAGCCATCCAGTATCAGACGCAGTTCCCCGGTTAAGCCGAGGGATTTCACGTCTGACTTAGTTGGCCACCTACGAGCCCTTTAAACCCAGTATGTCTG
+
CCCCCGGGGGGGGGGGGGGGGGGGGGGGGGGGGGGGGGGGGGGGGGGGGGGGGGGGGGGGGGGGGGGGGGGCGGGGGGGGGFGGGGGGGGGGGGGGGGGGGGGGGGGGGGFGGGGGGGGGGGGGDGGFFGCEGEGEFFG?FEFGCGGGGGGGGGGGGGGGGGGGGGGGDGGGD?FGGFGGGCGGDFGG>EEFECFFFFGFFFFFFEFFEFFFEEGFEFBDFFFF;>>FFD;4<CFFF<?F93<?E<?
@M00200:207:000000000-ALC1F:1:1108:12328:11470 2:N:0:5
TACCGGGGTATCTAATCCTGTTTGCTCCCCACGCTGTCGCGCCTCAGTGTCGGCTAAAAGAGTCTTGCGACTCCACTGCCCAGCAGACCGCCTTCGCCACCGGTGTTCTTCCTGATATCTGCGCATTCCACCGCTACACCAGGAGTTCCGCTCTCCCCTGCCTACCTCTAGTCTGCCCGTATCGGAAGCAGGCTCGGAGTTAAGCTCCGAGTTTTCACTCCCGACGCGACCTACCGCCTACGAGCCCTTT
+
CCCCCGGGFGGGG<@EGGGGGGGGGGFEGG8@6@FFGGFFGGGGGFGGGGGE@@EEEF<@CDFE<FECCEGFGG<AECFE=DCGFGGCBCECFGGGGE@?BECFDEDGFFGFFFG8=BDGFGGGCFGG;EFGGGGGE@DFGCEDEFGGA8ECEFC?9C7;D@CACGFGGF>FGFCFC:?7*4CC*:89C6AAEFCB>13=1++94<@;68(2;EGFCD?E@@>3730539,42475>F6).-10290:?D
@M00200:207:000000000-ALC1F:1:1108:6452:11474 2:N:0:5
TACCGGGGTATCTAATCCCGTTTGCTCCCCACGCTTTCGCGCCTCAGCGTCAGTCACCGTCCAGAAGGCCGCCTTCGCCACCGGTGTTCCTCCCGATCTCTACACATTTCACCGCTACACCGGGAATTCCACCTTCCTCTCCGGGACTCAAGAGAAGCAGTCTCGGGCGCAGTTCCTCGGTTGGGCCGAGGGATTTCACACCCGACTTACCTCCCCGCCTACGCGCCCTTTAAACCCAATATGTCTG
+
CCCCCDGGGGGGGGGGGGGGGGGGGGGGGGGGGGGGGGGGGGGGGGGGGGGGGGGGGGGGGGGGFGGGGGGGGGGGGGGGGGGGGGGGGGGGGGGGGGGGGGGGGGGGGGGGGGGGGGGFFDGGGGFFGGGGGGGGGGGGGGGGCDGGGGGGGF6AFGGGGGGGFDGGGGGGGFGGGGGDGGG=5;CDGG>E:DGFFFGFFFFFFFFBFFFFF?GFBGFF(4?EFFBFFFF2>AFFFF?539AFAA<
@M00200:207:000000000-ALC1F:1:1108:18044:11512 2:N:0:5
TACAAGGGTATCTAATCCCGTTTGCTACCCTAGCTTTCGCGCCTCAGCGTCAAGAACAGGCCAGGAAGTCGCCTTCGCCACTGGTGTTCCTCCCGATATCTACGCATTTCACCACTACACCGGGAATTCCACTTCCCTCTCCTGCCTTCGAGTCGAGCAGTATCGCGTGACCCTCCCCAGTTGAGCCGGGGGCTTTCACACGCGACTTGCACGACCGCCTGCGCGCTCTTTACGCCCAGTATGTCTG
+
CCCCCFGGGGGGGGGGGGGGGGGGGGGGGGGGGGGGGGGGGGGGGGGGGGGGGGGGGGGGGGGGGGGGGGGEGGGGGGGGGGGGGCGGGGGGGGGGGGGGGGGGGGGGGGGGGGGGGGGGGGGGGGGGGGGGGGGGGGGGGGGGGGGGGGGFGGGGGGGGGGGGGGGGGGGGGFGGGGGDCGFA>?@CDCDEFGGFFFGFEEF@>B@D<;3A?:GF>G>6:?9DFF051<D2<6BD>1:?>2A46:A
@M00200:207:000000000-ALC1F:1:1108:20599:12082 2:N:0:5
TACAGGGGTATCTAATCCTGTTTGATCCCCACACTTTCGTGCCTCAGCGTCAGTTACAGCCTAGTAAGCTGCCTTCGCTATAGGTGTTCTTGACGATATCTAAGCATTTCACCGCTACACCGTCAATTCCGCCTACCTCATCTGTACTCAAGCCCATCAGTATCAATGGCACAATTCCAGTTAAGCTGAAATATTTCACCACTGACTTAATAGGCCGCCTACGCACCCTTTAAGCCCAGTATGTCTG
+
CCCCCGGGGGGGGGGGGGGGGGGGGGGGGGGGGGGGGGGGGGGGGGGGGGGGGGGGGGGGGGGGGGGGGGGGGGGGGGGGGGGGGGGGGGGGGGGGGGGGGGGGFFGGGGGGGGGGGGFGGGGGGGGGGGGGGGGGGGGGGGGGGGGGGGGGGGGGGGGGGGGGGGGGGGGGGFGGGGGGGGGGDFGGGGFFFGGFFFGFFAFEFFFEFFFFFFF6AGAFFFFEDF5@DFFEFFF4/2@;CEFFEF?
@M00200:207:000000000-ALC1F:1:1108:26589:12307 2:N:0:5
TACGGGGGTATCTAATCCTGTTTGCTCCCCACGCTTTCGCGTCTCAGCGTCAGTGACTGTCCAGATGGCCGCCTTCGCCACCGGTGTTCCGCTCGATATCTACGAATTTCACCTCTACACCGAGCATTCCACCATCCTCTCCAGTACTCCAGCCTCGCAGTTTCGAGTGCACTTCCACGGTTAAGCCGTGGGATTTCACGCCCGACACACGAGGCCGCCTACACGCGCTTTAAACCCAATCTGTATGAGCT
+
CCCCCDGGGGGGGGGGGGGGGGGGGGGGGGGGGGGGGGGGGGGGGGGGGDGGGGGGGGGGGGGGGGGFGGGGGGGGGGGGGGGGGGGGGGG>EGGGGGDGGGGGGGGGGGDFGGGGGGGGGGGCFGGGGGGGGGGGGGGGGGGGGGGGGGGFGGGGGCE>CCFFECFEFGGG7AF?GFG>4CGFFFF<<8?E:FDFFFGFD5>;9BFFFD1>>65<>GBB1:??:@>>9<6ABB?F??(.()65)-<44))
@M00200:207:000000000-ALC1F:1:1108:29378:13686 2:N:0:5
TACGGGGGTATCTAATCCTGTTTGCTACCCACGCTTTCGTGTCTCAGTGTCAGTTCAGGCCCAGGTGACTGCCTTCGCCATCGATGTTCCTCCCGATATCTACGCATTTCACCGCTACACCGGGAATTCCGTCACCCTCTACCGCACTCGAGCTTGCCAGTATCGACTGCAATTCCCAGGTTGAGCCCAGGGATTTCACATCCGACTTAGCGAGCCACCTACTCGCGCTTTACGCCCACTACGTCTG
+
CCCCCCGGGGGGGGGGGGGGGGFGGGFGGGGGGGGGGGGCDFFFGGGFGFGGGGF<F<<AFGGGDEC<,CEFGGGGGGGGGGGFGGGGGGGGGEEGGGGGGDGGGGGGGGGGGDGGGGGGGGGECGCEFG8>=@8DFFFGFGFE+CGGG?GG6C7F6>FGGGGGGGGGDFGF9@FGGDFGGGGFFFGGD>458CGFFFGF5AFDFFFF3@AE07D8(>?FEEF4(:(89BF2<85>>B(83(,40(4
@M00200:207:000000000-ALC1F:1:1108:8333:13809 2:N:0:5
TACGGGGGTATCTAATCCTGTTTGCTCCCCTAGCTTTCGTGCCTCAGTGTCAGGAGTTTTCCAGGGACTCGCCTTCGCCACTGGTGTTCTACTTGATATCTACGCATTTCACTGCTACACCAAGTATTCCAGTCCCCCCTCAAACCCTCGAGCAAGGTAGTTTCCAATGCCATTTCCGAGTTGAGCTCGGAGCTTTCACATCCGACTTACCTCACCACCTACGCACCCTTTAAACCCAATATGTCTG
+
CCCCCGGGGGGGGGGGGGGGGGGGGGGGGGGGGGGGGGGGGGGGGGGGGGGGGFFGGGGGGGGGGDGGGGGGGGGGGGGGGGGGGGGGGGGGGGGGGGGGGGGGGGGGGGGGGGGGGGGGGFCGGGGGGFGFGGCGG6DGGGGGGGGGGGGGGGFGGFFGEGGGGGGGGGGGGFDGGGGGGDGGGFGGC8?DEGGFFFGFFFADFFFFFFFFEFGAEG>FFFFF;DFFFD;CCEFFFD1A;5?EEEC
@M00200:207:000000000-ALC1F:1:1108:27925:13865 2:N:0:5
TACTGGGGTATCTAATCCTGTTTGATCCCCACGCTTTCGTGCCTCAGTGTCAATATTCGCGTAGTGAGCTGCCTTCGCAATTGGTGTTCTATGTCATATCTAAGCATTTCACCGCTACATGACATATTCCGCTCACCTCCACGGTATTCAAGACAGATAGTATCAATGGCAGTTTCCGGGTTAAGCCCGGAGATTTCACCACTGACTTACCTGCCCACCTACGCACCCTTTAAACCCACTATGTCTG
+
CCCCCGGGGGGGGGGGGGGGGGGGGGGGGFFGGGGEGGGGGGGGGGGGGGGGGGGGGGGGGGGGGGGGGG<FGGGGGGEEGGGFGGGGGGGGGGGGGGGGGGGGGGGGGGGGGGG>EGGGGGGGGGGGFAEGGGGEFGGFE8EGFGGGFGEFFFFC8EGGGGGGGGFG6EG8FFGGGGG6@CFCDFGGGG9>DFFFFA>A@>AEF@=;CFEFFF>FFDDDFEA>DF@EFBFF4C*62-(.57?57..
@M00200:207:000000000-ALC1F:1:1108:3258:14030 2:N:0:5
TACACGGGTATCTAATCCTGTTTGCTCCCCACGCTTTCGCGTCTCAGCGTCAGTACCGTCCCAGCGAGCTGCCTTCGCCATTGGTGTTCCTCCCGATATCTGCGCATTTCACCGCTACACCGGGAATTCCACTCGCCTCTTCCGGACTCGAGCCTTGCAGTATCCATCCGCCTCCCGAGGTTGAGCCTCGGACTTTCAGAACGGACTTACAAGGCCGCCTACACGCGCTTTAAGCCCAGTATGTCTG
+
CCCCCGGGGGGGGGGGGGGG6FGGGGGGGGGGGGGGGGGGGFGGGGGGGEGGGGGFFGGGGGGGGGGGGGGGGGGGGGGFDGGGGGGGGGGGGGGGDECGGFFGGGGGGGGGGGGDGGGGGGGGGGGGGDGGFGFCEGDGGGGGGGGGGGGGGGGGGGGFFGGGGFGGGGGDGF>DD*CDE=FGGFGFFGFFFGGFFFGFFFFFFFB)7;4A@FGFFGBFBFBF?>>DB:6<ADFFBFB))).6:)4
@M00200:207:000000000-ALC1F:1:1108:18044:14992 2:N:0:5
TACACGGGTATCTAATCCTGTTTGCTCCCCACGCTTTCGTGCATGAGCGTCAGTGTTGGCCCAGAAGGCTGCCTTCGCCATCGGTGTTCCTCCACATCTCTACGCATTTCACCGCTACACGTGGAATTCCACCTTCCTCTGCCACACTCCAGCACCGTAGTTTCGAGCGCAATTCCCAAGTTAAGCCCGGGGCTTTCACACTCGACTTGCGACGCCGCCTGCGCACACTTTATACCCAGTATGTCTG
+
CCCCCGGGGGGGGGGGGGGGGGGGGGGGGGGGGGGGGGGGGGGGGGGGGGGGGGGGGGGGGGGGGGGGGGGGGGGGGGGGGGGGGGGGGGGGGGGGGGGGGGGGGGGGGGGGGGGGGGGGGGGGGFGGGGGGGGGFGGGGGGGGGGGGGGGGGGGGGGGEGGGGGFFEGGGGGFGGGGGGGGGGGFGGGGFFFGFFFFGFFFFFFFFFFFF>B>DA>GFDFFFF>FFFFFFFAABFB2<0-:AF<5A
@M00200:207:000000000-ALC1F:1:1108:8385:15089 2:N:0:5
TACCAGGGTATCTAATCCCGTTTGCTCCCCACGCTTTCGCGCCTCAGCGTCAGGAAATGCCCAGAGACCCGCCTTCGCCACCGGTGTTCCTCCCGATCTCTACACATTTCACCGCTACACCGGGAATTCCAGTCTCCTCTGCATCCCTCAAGAACGGCAGTATCAGCCGACGTTTCTCGGTTGAGCCGAGAGATTTCACGACTGACTTGCCATCCCGCCTACGCGCCCTTTAAGCCCAATATGTCTG
+
CCCCCGGGGGGGGGGGGGGGGGGGGGGGGGGGGGGGGGGGGGGGGGGGGGGGGGGGGGGGGGGGGGGGGGGGGGGGGGGGGGGGGGGGGGGGGGGGGGGGGGGGGGGGGGGGFGGGGGGGGGGGGGGGGGGGGFGGGGGGGGGGGGGGGGGGGGGDDGGGGFFGGGGGGGGGGFGGGGGGGGGGGFGGGDEEFGGFFFGFFFFFFFFEEA@FEEDFDGFFFFFFFFFF><:):<?F:?(75ABD26<
@M00200:207:000000000-ALC1F:1:1108:22528:15233 2:N:0:5
TACGCGGGTATCTAATCCCGTTTGCTCCCCACGCTTTCGCTCCTCAGCGTCAGTACCGGCCCAGAGTGCCGCCTTCGCTACGGGTGTTCCTCCCGATCTCTGCGCATTTCACCGCTACACCGGGAATTCCACACTCCCCTACCGGACTCTAGTCACAGCAGTCTCACGTGGCGCCTCCACGTTCAGCGTGGAGATTTCACACGTGACTTGCCGAACCGCCTACGAGCTCTTTAAGCCCAATATGTCCG
+
CCCCCDGGGGGGGGGGGGGGGGGGGGGGGGGGGGGGGGGGGGGGGGGGGGGGGGGGGGGGFGGG@FGFEGGGGGGGGGE7CGGGGGGGGGGGGGGGGGGGGFGGGGGCGGFGGEGGCGGGGGCGDGFFGGFFCEFFGGGGGGFGGCEDGGGF7@EFF9C7D=C9ECF5DECD4):9DGGGG=C*2@CD<CDBAFF@=CFF56AD?FFFF=AFF>3>>GFBB6?E0;>:?>>BFAFF(4,)(.<<<))-
@M00200:207:000000000-ALC1F:1:1108:4836:15418 2:N:0:5
TACCAGGGTATCTAATCCTGTTTGCTCCCCACGCTTTCGCGCCTCAGCGTCAGAACCGGACCAGTAAGCCGCCTTCGCCACTGGTGTTCTTGCGAATATCTACGAATTTCACCTCTACACTCGCAGTTCCACTTACCTCTTCCGGTCTCGAGATCTTCAGTATCGAAGGCAATTCCAGGGTTGAGCCCTGGGCTTTCACCCCCGACTTAAAGATCCGCCTACGCGCCCTTTCACCCCAGTATGTCTGCGAT
+
CCCCCGGGGGGGGGGGGGGGGGGGGGGGGGGGGGGGGGGGGGGGGGGGGGGGGGGGGGGGGGGGGGGGGGGGGGGGGGGGGGGGGGGGGGGGGGEEGGGGGGGGGDGGGGGGGGGGGGGGGGGD:FGGGGGGGFGGGFGGGGGGGGGGGGGEGGGGGGFGGGGGGGGGGGG6FFG;FCCGFFDFGFGFGGFFFGGFFFGFDEF>9B>=4FE6CEFF?G??<F;BFEFFFD@)62=>B:1;:49-5<A)(((
@M00200:207:000000000-ALC1F:1:1108:9538:16485 2:N:0:5
TACGAGGGTATCTAATCCTGTTTGCTCCCCACGCTTTCGCGTCTCAGCGTCAGTATCCAACCAGGGGGCCGCCTTCGCCACCGGTGTTCCTCCCGATATCTACGAATTTCACCTCTACACTGGGAATTCCACCATCCTCTCCCGCACTCAAGCCAGCCCAGTCTCAAGCGCAATTCCCGGGTTGAGCCCAGGCCTTTCACGCCTGACTTGAGCAGCCGCCTGCGCGCCCTTTAAACCCAGTATGTCTG
+
CCCCCGGGGGGGGGGGGGGGGGGGGGGGGGGGGGGGGGGGGEGGGGGGGGGGGGGGGGGGGGGGGGGGGGGGGGGGGGGFGGGGGGGGGGGGGGGGGGGGGGGGGGGGGGGGGGGGGGGGGGFGGGGGGGGGGGGGGGGGGGGGGGGGGGGGGGGGGDGGGGGGGGGGGEGGCDGGGEGGGEDGGFGFGGFFFGGFA<>FDFFFFFFEEFFFFFGF@GFFFFFF9DF;;>?D9ABF?<?F7A)6<ABF
@M00200:207:000000000-ALC1F:1:1108:27448:16966 2:N:0:5
TACCCGGGTATCTAATCCGGTTCGCTCCCCACGCTTTCGTCCCTCAGCGTCAGTTGATGCCCAGGTGGCTGCTTTCGCCCTGGGTGTTCCTCCCGATCTCTACGCATTTCACCGCTACACCGGGAATTCCACCCTCCTCTACCGCACTCCAGCTCTCCAGTATCCACCGCCATTCCCAGGTTGAGCCCGGGGCTTTCACGGCAGACTTAGAAAACCGCCTACGCACGCTTTAAACCCAATATGTCTG
+
CCCC<CEDGGGGGGGGGGGGGGGGGGGGGGFFGGGGGGGFCCFGGGGGGGGDGGGGDGGFFGFGCGG<FA:FFGGGGGGCGFFFGGG7FFGADEGCFGGGFCFGGEGD;EF9FGGGDG9AEGGGGGGGGGGGFGGFEGGF8EA>8CGGFFGGGG,@EGFCFFGG@;F:5>DGGF@FCCFFGFGGGAFG4EE>>CFFF5@5;;56<@@?);68;3D>>D9::11>1333-8<9><FF:2:;))6:ADA
@M00200:207:000000000-ALC1F:1:1108:3789:18584 2:N:0:5
TACCCGGGTATCTAATCCTGTTTGCTCCCCACGCTGTCGCGCCTCAGTGTCAGAACTGGTCTAGCTGGCTGCCTTCGCCATCGGTGTTCTTCCCAATATCTACGACTTTCACCTCTACACTGGGAATTCCACCATCCTCTCCCGAACTCTAGCGCACTAGTCTCAAGCGCGGTTCCCAGGTTGAGCCCGGGGCTTTCACGCCTGACTTGATCCACCGCCTACGCGCCCTTTACACCCCGTATGTCCGTGAT
+
<<B<<+:@CGDFADDGEFGCEEFAAAFG8@FC6@@6BFCDFG:FDACE<FFADEFFFA@CEA<<FFCBF8,,BFFFG>BFEGGG@CFGEFE?FDDEFGA;@EF@7+6,9CECE,DDCADA=>FFFF8?F,E9?=FFF=?9CFC+BC=?C?;>E8C8=+,,7=CEG,,@+@>D+3;;=9=C,9C7*;*<9*:/5796?*+/2?;5>(8<384CEFGF15:?D;;>9E25(4.66A?4(310-23.6),(-,,
@M00200:207:000000000-ALC1F:1:1108:11003:18587 2:N:0:5
TACTGGGGTATCTAATCCCGTTTGCTCCCCTGGCTTTCGCGCCTCAGCGTCAATACCGGTCCAGGATGCCGCCTTCGCCTCCGGTATTCCTGATGATATCAACGCATTTCACCGCTCCACCATCAGTTCTGCTCACCTCTATCTTCCTCTAGTCAGGTAGTTTTGAGCGCAATTCCTCGGTTAAGCCGAGGGCTTTCACACCCAACTTTCCCAACCGCCTACGAACTCTTTAAACCCAGTATGTCTG
+
CCCCCGFDCGGGFGGGGFGG<DFGGGGGGGGGGGGFGGGGGFFEFGGGGGDEGGGGCFCFCEFGGGGGGGGGGGDGGGGECGGGFEGGGGFGGFGF9F,=CEFGEGGGGGGGGGGEE4DFGGGGFDFDGFFGFGCEDDGGGGGG@FGGGGGGAFFFGGA9DEDDGDFGCEDDDFDG?ADDGGGGGFF5D:>4B>CAFE@BEADB9@@=?FEFB=5?93:?@@D:<D?:E).?CCFF;13)-6>:4<4
@M00200:207:000000000-ALC1F:1:1108:27351:19657 2:N:0:5
TACCAGGGTATCTAATCCCGTTTGCTCCCCTAGCTTTCGCGCCTCAGCGTCAAGAGTGGGCCAGGTAGCCGCCTTCGCCACTGGTGTTCCTCCCGATATCTACGCATTTCACCACTACACCGGGAATTCCGCTACCCTCTCCCACCTTCAAGCCGAGCAGTTTCCGATGCAATTTTCCAGTTAAGCCGGAAGCTTTCACATCGGACTTGCCCAGCCCCCTGCGCGCTCTTTAAGCCCAATATGTCTGAGAC
+
CCCCCFEGGGGGGGGGGG<CG8FGGFGFGGGGGGGGGGECGGGGGGGG:FFGGGDFFFFCGGGCGGGGGGCFFGGGGGGGGGGCGGGCGGGGGGGG7CFGDBDFGGGGFAFGGFGCEFGGG77=::EGGG?GEGGCC9DDFFFGGGGFDGF99DC@+CE6;E9FGEEE?E8++0?+?<FCFCCC+<CG>EF>4>C+?<787AE((/>>;+6AE;<)(2(336(86518:).5A>?6(48)5<<49<B)-))
@M00200:207:000000000-ALC1F:1:1108:17099:20009 2:N:0:5
TACAGGGGTATCTAATCCGGATCGCTCCCCACGCTTTCGCTCCTGAGTGTCAGGACCAGTCCAGGATGCCGCCTTCGCCGCTGGTGTTCCTCCGGATCTCTACGCATTCCACCACTACACCCGGAATTCCGCATCCCCCTACTGGCCTCCAGTCCGACCGTATCGCACGACACTCCCCAGTTGAGCCGGGGGCTTTCACGCACGACGCATCGGACCCCCTGCGCGCGCTTTAAACCCAGTATGTCTG
+
CCCCCFGGGGGGGGGGGGGEGGGGGGGGGGGGGGGGGGGGGGGGGGGGGGGGGGGGGGGGGFGGGGFGGGGGGGFGGGGEGGGDGGGGEFGGGGGGGGGGGGGFGGGGGFFGGGGGFF?EGGGGGGGGFFEEGGGCCGCG6FGGEGGGGGF6FGGG7:EGEFGGGDEEC:CDDFGGGGGGGFFC4;CD)8;DFGGFF>FFF5:6(42>9>;B:0C5(931(89)4>2>;F(-6<?5<2:76<AAA<A
@M00200:207:000000000-ALC1F:1:1108:15315:20699 2:N:0:5
TACTAGGGTATCTAATCCTGTTCGCTCCCCACACTTTCGCTCCTCAGCGTCAGGTAATGCCCAGAGAACCGCCTTCGCCACCGGTGTTCCTCCTGATATCTGCGCATTTCACCGCTACACCAGGAATTCCGTTCTCCCCTGCATACCTCTAGTCTGCCCGTATCGAAAGCAAGCGCCGTGTTAAGCACGGCGTTTTCACTCCCGACGCGACAAACCGCCTACGAGCCCTTTACACCCAATATGTCTG
+
CCCCCGGGGGGGGGGGGGGGEGGGGGGGGGGGGGGGGGE@FGGGGGGGGGGGGGGDGGGGFGGGGGGGGGDGGGEFFGGGGGGGGGEGGGGGGGGGGGGGGGGGGGGGGGGGGGGGGGFGFGFG7FGGGGGGGGGGFGGGGGFFGGGGGFGGGGGGGDDEEGGGGGGGCFGCGFCDCGGGGGGFG>CGG5@>@CGFFEGFFA69DBF;FFBF9@GFFGFF??6B6D>FB?B2<AB)6B(0)-:AAA<
@M00200:207:000000000-ALC1F:1:1108:5909:21299 2:N:0:5
TACAGGGGTATCTAATCCTGTTTGCTCCCCACGCTTTCGTGCATGAGCGTCAGTGCAGGCCCAGGGGATTGCCTTCGCCATCGGTGTTCCTCCGCATATCTACGCATTTCACTGCTACACGCGGAATTCCATCCCCCTCTGCCGCACTCCAGCGATGCAGTCACAAATGCAGTTCCCAGGTTAAGCCAGGGGATTTGACACCTGTCTTACATCACCGCCTGCGCACGCTTTAAACACAGTATGTCTGAGA
+
<CCCCFGGFGFGGGECFFFEF,CCFGGGGGGGGGGGGGECDFGGFGGGGFGDEEGGGGGCFGGGGGGGGGFFGGGGGGGG>FDDFCC7E,=EFEG@FFEFD=CFGC+@=FFFGFGFGGFGG>FGGGFCFCEGGD8FEGGGGGF>EGCDFDGGGDGF:@AE,,22:<;@@<8<51?BFFCF5,5,59C4;**3/*0*+1+BB4F563*84=8+58?)/>03/(4.,86>2,(./;A*1((/..4)6)664)
@M00200:207:000000000-ALC1F:1:1108:17241:22624 2:N:0:5
TACGCGGGTATCTAATCCTGTTCGCTCCCCACACTTTCGCTCCTCAGTGTCAGGAGTTTTCCAGGGACTCGCCTTCGCCACTGGTGTTCCACTTGATATCTACGCATTTCACTGCTACACCAAGTATTCCAGTCCCCCCTCAAACCCTCTAGCAAGGTAGTTTCCAATGCCATTTCCGAGTTGAGCTCGGAGCTTTCACATCCGACTTACCTCCCCACCTACGCACCCTTTATACCCACCATGCCTG
+
CCCCCDEEGGGGGEFGFGGGGGGGGGGFGGGGGGGGGGGGGGGGGGGGGGGGFGGGGGGGGGGGGGGGGGFGGGEDEGGGGG<<FFFGGGFFGGGFDCFFFFG7FGGGG9FFFFGGFFCFGBEFGACGEGFGGGCF?E6>@DD8EGGGFGGGFGGCF9@2,=EGFGGGGGGFGFGGGCC+@6:;*;CCDCAB5DDF4CFF<AFA9@>?EF>A=(*:(7@D@@0>3B@308).9);7(7(.())(.1)
@M00200:207:000000000-ALC1F:1:1108:10269:22819 2:N:0:5
TACTAGGGTATCTAATCCCGTTTGCTCCCCTGGCTTTCGCGTCTCAGCGTCAGTTACCGTCCAGGAAGCCGCCTTCGCCACCGGTGTTCCTCTCGATATCTACGAATTTCACCTCTACACCGAGAATTCCGCTTCCCTCTCCGGCACTCCAGCGAAGCAGTTTCGAGTGCACTTCCCAGGTTGAGCCCGGGGCTTTCACACCCGACTTGCCACGCCGCCTACACGCGCTTTAAACCCAATATGTCTG
+
CCCCCGGGFGGGGGGGGGGGFGGGGGGGGGFGGGGGGGGGGGGGFGGGGGGGGGGGFGGGGGGGGGGGGGGGEGGGGGGGGGGGGGGGFGGGGGDEGGGGGGG7C8<FGGGGGGGGGGD?FGGCGGGFEGFGGGGGGGFDGGDCGDEG,=DFFCECC+?FGGGGGGDFGFGGCFGGCFCCCECC4?F7>*:85D*A;CDF=?BFBFFDEF8F37);>)4:?FBFBFFDFB:4<:F)4<105<).66:
@M00200:207:000000000-ALC1F:1:1108:12682:24629 2:N:0:5
TACCAGGGTATCTAATCCTGTTCGCTCCCCACGCTTTCGCGTCTCAGCGTCAGTACCGTACTAGAGAACCGCCTTAGCCACGGGTGTTCTTCCTGATATCTGCGCATTTCACCGCTACACCAGGAATTCAGCACTCCCCTACCGGACTCGAGTCATGGCAGTATCGAGTGGCGTCTCCGAGTTGATCCCGGAGTTTTCACACATGACTTGCCAAACCGCCTACGTGCGCCTTACACTCCATCTGTCTG
+
<,BB6CC@CCCCCF<FAA<FE<DGGGDFFG8FFEGGGGGGGFD@FCAFGGGDGGFGCC,6CFFEFGGCG:+8@?FGGG,FF7+@FEFCGFGGGGFG9<A,4=9::EGD9FGF9=E4@FGF,+4+4=E,E,4EFGGG6@C=EFGCG+=C8DFG,3E:9,9C>,=,2AGGFD5DGDGG94?48;9,9+5:9*:)098+=*++1)))085).296757:(97((/38()4)4(,4,,1942(94)69<>44
@M00200:207:000000000-ALC1F:1:1108:8367:25100 2:N:0:5
TACTGGGGTATCTAATCCTGTTTGCTCCCCACGCTTTCGCGTCTCAGCGTCAGTCACGTCCCAGCGAGCTGCCTTCGCAATTGGTGTTCCTCCTGATATCTGCGCATTTCACCGCTACACCAGGAATTCCACTCGCCTCTTCCGTACTCTAGCCCGACAGTATCAACCGGCTTTCGAGGGTTGAGCCCCCGACTTTCACAGCGCACTTACCGGGCCGCATACACGCGCTTTTCGCCCAATATGTCTA
+
CCCCCGGGCEFGAAFFFFGFGCFGGGGGGGGGGGD7FGGE7FFFFGGGGCFGCFDDGGGGGDFFGGGCFGF8FGGGGGGGGFGFFG,4F,@EFF<CFGCFFEGEGGGGCAEFFCEEEFFGGGF:DFFF,E@EEGGGC>+?ADGGGFGGCDCECFFGGGE>DC5<,EC8CCD**35@CFC4=6*4*;?F>=DEEC*=+8DFEA)(.21);A(501)717,(-5<4(7>FB:1)),<7:1(),).))))
@M00200:207:000000000-ALC1F:1:1109:15901:1970 2:N:0:5
TACAAGGGTATCTAATCCTGTTCGCTCCCCACGCTTTCGCTCCTCAGCGTCAGTATCGGCCCAGATACCCGCCTTCGCCACCGGTGTTCCTCCTGATCTCTGCGCATTTCACCGCTACACCAGGCATTCCTGTCTCCCCTGCACCACTCCAGTTTGCCCGTATCGACTGCAGACCCGCTGTTGAGCCTCTGGATTTCACCTCCGACGCGACAGACCGCCTACGCGCTCTTTAAACCCAATATGTCCTCGAT
+
@,B,,,,,;CFFG<9FFGC,;C6,@BFEFBC@+@B@FG7@FDFFCC8@BFGDCC<FF,++@C:,,,,<FEECEEEG,C?,B,7:C7CFGGGGG=A,A,CFF9B7@+@BBF9A?+@E7>,AE+,++,7@EE,,@?,@@,@D+@8,,,@FG==,@,,7,,66@8DF++0++:+3+:0;?**3AF799CCFF,34ACGFFCG**/8)(5520/3),(A5(*73(8((-7121<A9)-9.20(3).)-)*))(,.
@M00200:207:000000000-ALC1F:1:1109:18813:3366 2:N:0:5
TACTAGGGTATCTAATCCTGTTTGATCCCCACGCTTTCGCGCCTCAGCGTCAGTTACCGTCCAGTGAGCCGCCTTCGCCACTGGTGTTCTTCCGAATATCTACGAATTTCACCTCTACACTCGGAATTCCACTCACCTCTCCTGGATTCAAGCGATGCAGTCTTAAAGGCAGTTCCGGAGTTGAGCTCCGGGCTTTCACCTCTAACTTACAAAGCCGCCTACGTGCGCTTTATACCCAATATGTCTG
+
CCCCCGGGGGGGGGGGGGGGGGGGGGGGGGGGGGGGGGGGGGGGGGGGGGGGGGGGGGGGGGGGGGGGGGDGGGGGGGGGGGGGGGGGGGGGGGGGGGGGGGGGGGGGGGGGGGGGGGGGGGGGGGFGGGGGGGGGGGGGGGGGGGGGGGDAGG>GGGGGGGGGGGDGFGGGGFGGFE>DGGGGGGGGFEBDFGGFFFGFFFFFAEFFFGFF3BAFFEBFFFDF256;;DDECEFC@8(,4CEC?+;
@M00200:207:000000000-ALC1F:1:1109:12865:4003 2:N:0:5
TACTGGGGTATCTAATCCCGTTTGCTACCCTAGCTTTCGCGCCTCAGCGTCAGTGTCAGCCCAGCAACCCGTCTTCACCTCAGGTGTTCCTCTTGATATCTACGCATTTCACCGCTACACCAAGAATTCCGGTTGCCCCTTCTGCACTCTAGCACATCAGTATCAGCTGACCGTTCCAAGTTAAGCTCAGAGATTTCACAAGTGACTTACCGCGCCGCCTACGCGCCCTTTAAACCCAATATGTCTG
+
CCCCCGGGGGGGGGGGGGGGGGGGGGGGGGGGGGGGGGGGGGGGGGGGGGGGGGGGGGGGGGGGGGGGGGGGGGFGFGGGGGGGGGGGGGGGGGGGGGGGGGGGGGGGGGGGGGGGEGGGGGGGGGGGGGGGEGGGGGGGGGGGGGGGGGGFGGGGGGGGGGDFFGCGGGGGG?CFFGGFGFGGGGGGFGFAFGGCFC?CADFFFEFEFGEFFF>ABGFA=A@@FFFF;@@ECFFFDD?FF3<?E@C
@M00200:207:000000000-ALC1F:1:1109:23440:4421 2:N:0:5
TACTGGGGTATCTAATCCCGTTTGCTCCCCACGCTTTCGCGCCTCAGCGTCAGGAAATGCCCAGAGACCCGCCTTCGCCACCGGTGTTCCTCCCGATCTCTACACATTTCACCGCTACACCGGGAATTCCAGTCTCCTCTGCATCCCTCAAGAACGGCAGTATCAGCCGACGTTTCTCGGTTGAGCCGAGAGATTTCACGACTGACTTGCCATCCCGCCTACGCGCACTTTAAGCCCAATATGTCTG
+
CCCCCGGGGGGGGGGGGGGGGGGGGGGGGGGGGGGGGGGGGGGGGGGGGGGGGGGGGGGGGGGGGGGGGGGGGGGGGGGGGGGGGGGGGGGGGGGGGGGGGGGGGGGFGGGGGGGGGGGGGGGGGGGGGGGGGGGGGGGGGGGGGGDC=DG?GGGGGCEGGGGGGGGGGGGGGFGGFGGGGDEGGGFGFEDFFFGFFFGFFFFFFFAEFC@BCE4A?E>DFFF;BB69>7A9>A6FB6?:D4>BA@9
@M00200:207:000000000-ALC1F:1:1109:16512:4466 2:N:0:5
TACTAGGGTATCTAATCCTGTTTGCTCCCCACGCTTTCGCGTCTCAGCGTCAGTTACGTCCCAGCGAGCTGCCTTCGCAATTGGTGTTCCTCCTGATATCTGCGCATTTCACCGCTACACCAGGAATTCCACTCGCCTCTTCCGCACTCTAGCCCGACAGTATCCACCGGCATTCGAGGGTTGAGCCCCCGACTTTCACAGCGGACTTACCGGGCCGCCTACACGCTCTTTACACCCCGTATGTCTGAGA
+
CCCCCFGGFGGGGGGGCGFGGGFFGGGFGGGGGGGGGGGFFFEEGDFFEGGGGGGGGGGGGGGGGGDGGGGG8FFGGGGGEGGGGGDFGGGGGGGGFGGGGGDGGGCEGGCEFGGGGG?EEFGEFFGGGFGGGGGGGGGGGGGG>=EGGGGGGC8C+@ECFEFGFFGGGGDGGFGGF,;CEGGFFGGGFDEFDGDFFEGFBFFFFFF@EGEFBFDF>5704?B0:>2:026:6<77,,181:<A9=54)4
@M00200:207:000000000-ALC1F:1:1109:6241:4986 2:N:0:5
TACGCGGGTATCTAATCCCGTTTGCTCCCCTAGCTTTCGCGCCTCAGCGTCAGTATTGGGCCAGATGAGCGCCTTCGCCACCGGTGTTCCTCCTGATATCTACGCATTTCACCGCTACACCAGGAATTCCCTCATCCTCTCCCATACTCAAGCCAAGCAGTTTGGGACGCAGGTCCTCGGGTGAGCCGAGGGATTTCACGTTCCACTTACCTGACCGCCTACACGCCCTTTAAGCCCAGAATGTCTG
+
CCCCCEGGGGGGGGGGGGGGGGGGGGGGGGGFGGGGGGGDGGGGGGGGGGGGGGGGGGGGGDGGGGGGGDGGGGGGGGEG@FGGGGGGGFGCFGGGGGGGGGFGGGGGGGGGGGGGGGGGGGGGGDGGGGGGFEGGGGGGGGGGGFGGGGGG?DCFGGGFF7FF>>FFGGGGGFGGA,9DEGGGGGGD4B8;)8CFF6FFFFF4C@CFFG1=.1=66>>D1<3<?D?B>FBF<BFFBB:(,-4)4*-
@M00200:207:000000000-ALC1F:1:1109:5524:5136 2:N:0:5
TACGGGGGTATCTAATCCCGTTTGCTCCCCACGCTTTCGCGCCTCAGCGTCAGGAAATGCCCAGAGACCCGCCTTCGCCACCGGTGTTCCTCCCGATCTCTACACATTTCACCGCTACACCGGGAATTCCAGTCTCCTCTGCATCCCTCAAGAACGGCAGTATCGGCCGACGTTTCTCGGTTGAGCCGAGAGATTTCACGACCGACTTGCCATCCCGCCTACGCGCCCTTTACACCCAGTATGTCTG
+
CCCCCGGGGGGGGGGGGGGGGGGGGGGGGGGGGGGGGGGGGGGGGGGGGG7FGGGGGGGGGGGGGGGGGGGGGGGGGGGGGGGGGGGGGGGFFGGGGGGGGGGGFCEFFEGGGGGGGGGGGGGGEGGGGGGGGGGGFGGGGGGGGGGGGGGGGFGGGGGEGGGGDGGGD*7<DFGGFGGGGGGGDFG3>*:AFGFFFCGFEFBDBBF:ADFFF?F)-:7?<FBBFEFF><DAB<F<B6<?DFDB2BA
@M00200:207:000000000-ALC1F:1:1109:16327:5845 2:N:0:5
TACAGGGGTATCTAATCCCGTTTGCTCCCCTGGCTTTCGCGCCTCAGCGTCAGTGTTGGCCCAGCAACCCGTCTTCACCTCAGGCGTTCCTCTTGATATCTACGCATTTCACCGCTACACCAAGAATTCCGATTGCCCCTTCCACACTCTAGCGCTGCAGTATCACTTGGCCGTTCTGAGTTAAGCTCAGAGATTTCACATCTGGCTTACAAAACCGCCTGCGCACGCTTTATACCCAATATGTCTG
+
CCCCCGGGGGGGGGGGGGGGGGGGGGGGGGGGFGGGGGGGGGGGGGGGGGGGGGGGGGGGGGGGGGGGGGGGGGGGGGGGGGGGGGGGGGGGGGGGGGGGGGGGGGGGGGGGGGGGGGGGGGGGFGGGGGFEGGGGFFFGGGGGGGGGGGGGGGGGGGGGGGGGFEFGGGGGDFGGFEFDFGGGGGGFF8FF>FGFFFGFFEFFFFDFFGFFFDFFFGFFDFFFFF9BFD<FF3ACEE(()9C?37?
@M00200:207:000000000-ALC1F:1:1109:14285:6598 2:N:0:5
TACGCGGGTATCTAATCCTGTTTGCTCCCCACGCTTTCGCGCCTCAGCGTCAGTGTCGGTCCAGATGGCTGCCTTCGCCATCGGTGTTCTTCCCAATATCTACGAATTTCACCATCCTCTCCCGAACTCGAGCGTGCCAGTCTCAAGCGCGGTTCCCAGGTTGAGCCCGGGGCTTTCACGCCTGACTTGACACACCGCCTACGCGCCCTTTAAACCCAATATGTCTG
+
CCCCCGGGGGGGGGGGGGGGGGGGGGGGGGGGGGGGGGGGGGGGGGGGGGGGGGGGGGGGGGGGFGFFGGGGGGGGGGGGGGGGGGGGGGGFGGGGGGGGGGGGGFGGGGGGGGGGGGGGGGGGGGGGG>8>C6EDGGGGGGGGGADG6DGCGGGGGGGCGGGFGGGGGGGGGFGGF7CGGGGGFGFGF+=CFFGFF@DE>@DD9>BFF4:?4AFFF5<03BABFFF
@M00200:207:000000000-ALC1F:1:1109:24969:7429 2:N:0:5
TACAGGGGTATCTAATCCCGTTTGCTACCCTAGCTTTCGCGCCTCAGCGTCAGTGTCGGTCCAGGATGCCGCCTTCGCCACCGGTGTTCCTCCAGATATCTACGCATTTCACCGCTACACCTGGAATTCCACCTTCCTCTGCCACACTCGAGCCAAGTAGTTTCGAGCGCAATTCCCAAGTTAAGCCCGGGGATTTCACACTCGACTTGCACAGCCACCTGCGCACACTTTAAACCCAATATGTCTG
+
CCCCCGGGGGGGGGGGGGGGGGGGGGGGGGGGGGGGGGGGGGGGGGGGGGGGGGGGGGGGGGGGGGFGGGGGGGGGGGGGGGGEGGGGGGGGGGFGGGGGGGGGGGGGGGGGGGGGGGGGGGGGGGGGGGGGG8DGGDGGFG9DFFGGG6DEE88FF3=CFGGG8B8CCG+C:9+;*@*3@+,5+EDG5:**/5DAF<+=ABF;5(55=+);>():1C03;8((.=@08>)?)7BFFF(28<:4AF<
@M00200:207:000000000-ALC1F:1:1109:16683:7585 2:N:0:5
TACTAGGGTATCTAATCCCGTTCGCTCCCCTGGCTTTCGCGCCTCAGCGTCAGTGTCGGCCCAGCAACCCGCCTTCGCCGCAGGTGTTCCTCTCGATATCTACGCATTTCACCGCTACACCGGGAATTCCACTCGCCTCTTCCGGACTCTAGCCCGACAGTATCAACCGGCATTCAAGGGTTGAGCCCTTGACTTTCACAGCTGACTTACCGGACCGCCTACACGCTCTTTACGCCCAATATGTCTGCGAT
+
CCCCCFGGGGFFGFGGGGGEGGFGGGGGGGGG8FGGEGGGGGGFF@GFEFGEEGGGGGGFEGEGGGDGCFGGGGGGCGGGGGDDFGGGGGFFGFE8=FCFFGFGGGGGGGGGFGGE8FGCFEEGGGGGGGGGFGFEEDGFFGGGGEGDFGFFFGCEDE5@CCFGGCCGDCDDGFFFFDC<FGCFGGC<F85FFDGFFFGFFFF67=>CE7@>;6>>>E>BF?7?BFBFB<<2<?E>6(((5596<7<)((,
@M00200:207:000000000-ALC1F:1:1109:7010:8666 2:N:0:5
TACGCGGGTATCTAATCCTGTTTGCTACCCACGCTTTCGTGTCTCAGTGTCAGTTCAGGCCCAGGTGGTTGCCTTCGCCATCGATGTTCCTCCCGATATCTACGCATTTCACCGCTACACCGGGAATTCCGCCACCCTCTACCGAACTCTAGCTCGTCAGTATCGACTGCAATTCCCAGGTTGAGCCCAGGGATTTCACAACCGACTTAGCGAGCCACCTACTCACGCTTTAAACCCAATATGTCTG
+
CCCCCGGCCCFEGGFCGGFFFEEFGFEGGGGGGGGGFGEEGGGDGCFE<FGGGGGFGGGG,@FFGGGGGFGGG9FFFCCC@FGGGGCFDFGFAFG:CCFECGGFG7F7EGGGFGEGEE9FEBCGF:E=EDFGGGGDGEGGFGFCGDGFGGGFGGGGGCFGFGGGD5CC7D7:;CGG99D/24AFGGG7AF4>>89*+/=FFFFA99>@F74>BFEE1=(64A<;7A7<?B6<466)86BBFF>9A45
@M00200:207:000000000-ALC1F:1:1109:14950:9476 2:N:0:5
TACTAGGGTATCTAATCCTGTTTGCTCCCCACGCTATCGCGCCTCAGCGTCAGTGTCGGTCCAGATGGCTGCCTTCGCCATCGGTGTTCTTCCCAATATCTACGAATTTCACCTCTACACTGGGAATTCCACCATCCTCTCCCGAACTCGAGCGTGCCAGTCTCAAGCGCGGTTCCCAGGTTGAGCCCGGGGCTTTCACGCCTGACTTTACACACCGCCTACGCGCCCTTTACACCCAGGCTGTCTGCGA
+
CCCCCFGFCFFFEGEEEEEFEFEGFGFGFGGGDGGDGFCFGGFD7F<,CFEFGGFF@FFGGGGGGFGGGGGGGGCDFDFFGGGGGGGEGGGBFFGFFGFGG9?FEAA<EGFDFF8ACFCFGGGGEFGGGFGGCGFGGGGGGGGGGEE?8C8+=CC=CEFGFGFGG,=F++===9++;<C78C;FF@?FE*:>DDF4BECFFFF>25B5*+1=;@FFFGF<;F;9@A;;B??A<<FF6((((.3,,*)-(4
@M00200:207:000000000-ALC1F:1:1109:22623:11297 2:N:0:5
TACACGGGTATCTAATCCCGTTTGCTCCCCTAGCTTTCGCGCCTCAGCGTCAAGAACAGGCCAGGTAGTCGCCTTCGCCACTGGTGTTCCTCCCGATATCTACGCATTTCACCACTACACCGGGAATTCCACTACCCTCTCCTGCCTTCGAGTCGATCAGTATCGCGTGACCCTCCCCAGTTGAGCCGGGGGCTTTCACACGCGACTAAATCGACCGCCGGCGCGCTCTTTATGCCCAGTATGTCTG
+
CCCCCGGGGGGGGGGGGGGGGGGGGGGGGGGGGGGGGGGGGGGGGGGGGGGGGGGGGGGGGGGGGGGGGGGGGGGGGGGGGGGGFGGGGGGGGGGGGGGGGGGGGGGGGGGGGGGGGGGGGGGGGGGGGGGGGGGFGGGGGGGGGGGFGGGCFGGGGGGGGGGGGGGGGGGGFFGGFEGGCDFFFGGDAB>BB3<AFEGFFFFF@@@;FG<F:?DFFE>((84>>:0?<DF9<4@=?084A<<:<06
@M00200:207:000000000-ALC1F:1:1109:22721:11416 2:N:0:5
TACGAGGGTATCTAATCCTGTTCGCTACCCACGCTTTCGCTCCTCAGCGTCAGGTAAGGCCCAGAGAGCCGCCTTCGCCACCGGTGTTCTTCCTGATATCTGCGCATTCCACCGCTACACCAGGAGTTCCGCTCTCCCCTGCCTACCTCTAGTCTGCCCGTATCGGAAGCAGGCTCGGAGTTAAGCTCCGAGTTTTCACTCCCGACGCGACATACCGCCTACGAGCCCTTTAAGCCCAATATGTCTG
+
CCCCCEGGGGGGGGGGGGGGGGGGGGGGGGGGGGGGGGGGGGGGGGGGGGGGGGGGGGGGGGGGGGGGGGGGGGGGGGGGGGGGGGGGGGGGGGGGGGGGGGGGGGGGGGGGGGGGGGGGGGGGGGGGGGGGGGGGDFEGGGGGGGGGGGDGGGGGGGGDGGGGGC6?DGGC7BFCA8CGCG7@GGGGFGFFF<FFFCGFFFF>3709FGBD@9FF?E9?<FFFFFFFF<?464?F?0877ABA<@A
@M00200:207:000000000-ALC1F:1:1109:14820:11533 2:N:0:5
TACTAGGGTATCTAATCCTGTTCGCTCCCCATGCTTTCGCTCCTCAGCGTCAGGTCATGCCCAGAGAACCGCCTTCGCCACCGGTGTTCCTCCTGATATCTGCGCATTCCACCGCTACACCCGGAATTCCATCGACCTCTACCAGACTCAAGCCTCCCCGTTCGCACGGCAGACTCGGAGTTAAGCCCCGAGCTTTCACCGCACGCGTGAGAAGCCGCCTACGCGCCCTTTAAACCCAGTATGTCTG
+
CCCCCGGGGGGGGGGGGGGGGGGGGGGGGGGGGGGGGGGGGGGGGGGGGGGGGGGGGGGGGGGGGGGGGGGGGGGGGGGGGGGGGGGGGGGGGGGGGGGGGGGGGGGGGGGGGGGGGGGGGGGGGGGGGGGGGGGGGGGGGGGGGGGGGGGGGGGGGGGGGGGGGGGGGGGGGFGGFEGGGGGGDGCGE*:ABGFFFFGBEFFFFF>>FGFFCFFFFGFF6FFFFFF>F?FA>BFF:<<:9255<?B
@M00200:207:000000000-ALC1F:1:1109:22864:11688 2:N:0:5
TACGAGGGTATCTAATCCTGTTTGCTCCCCCAGCTTTCGCTCCTCAGCGTCAGGTAAGGCCCAGAAAGCCGCCTTCGCCACCGGTGTTCCTCCTGATATCTGCGCATTTCACCGCTACACCAGGAATTCCACTTTCCCCTACCTACCTCTAGCCGATCCGTATCGATTGGCGTCTCAGGGTTGAGCCCTGAGCTTTCACAACCGACGCGATCAGCCGCCTACGAGCTCTTTAAACCCAATATGTCTG
+
CCCCCGGGGGGGGGGGGGGGGGGGGGGGGGGGGGGGGGGGGGGGGGGGGGGGGGGGGGGGGGGGGGGGGGGGGGGGGGGGGGGGGGGGGGGFGGGGGGGGGGGGGGGGGGGGGGGGGGGGGGGGCAFGGGGGGGGGFGGGGGGGGGGGGFGGGGGGGGGGGGGGGCFGGFGGGFGGFGGGGGGGGGGGABFFFFFFFFGFFFEFFFFFFGFFDFFF9E>FDFFFBB>BFFFFFFFFF?6:?AFFDFF
@M00200:207:000000000-ALC1F:1:1109:17978:12269 2:N:0:5
TACCAGGGTATCTAATCCCGTTTGCTCCCCACGCTTTCGCGCCTCAGCGTCAGGGAATGCCCAGAGACCCGCCTTCGCCACCGGTGTTCCTCCCGATCTCTACACATTTCACCGCTACACCGGGAATTCCAGTCTCCTCTGCATCCCTCAAGAACGGCAGTATCGGCCGACCCCCCTGAGTTGAGCCCAGGGATTTCACGACCGACTTGCCATCCCGCCTACGCGCCCTTTACACCCAGTATGTCTG
+
CCCCCGGDFGFGGGGGG<EFGGGGGGGGGGGGGGGGFGGGGGEEGFGGGGGGGGGFCGGGGGGGFGGGGGGGFGGGGGGGGGGGGGE:AFGGGGGGGGFGGGGCFGGGGGGGGGCGGGGE=EG@CFGGGGGGGCFFGGGGGFFFGGGGFDF?FG?CCGGEFFFFD**A5@DGGFGDDF4CFG7DGGGFFFAAFCDFFCG:A>>DFFFF>>:4:?FF1E>FBFBBBE>BFF:)<AF?>?:?D<45)*-
@M00200:207:000000000-ALC1F:1:1109:15872:14162 2:N:0:5
TACGAGGGTATCTAATCCTGTTTGCTCCCCTGGCTTTCGCGCCTCAGCGTCAATACCGGTCCAGGATGCCGCCTTCGCCACCGGTGTTCCTCCAGATATCTACGCATTTCACCGCTACACCTGGAATTCCACATCCCTCTCCCGGATTCGAGCCTGCCAGTCTCGGACGCAGTTCCCGGGTTGAGCCCGGGGATTTCACGTTCGACTTAACAGGCCACCTACGCGCCCTTTACACCCAATATGTCTGAGCT
+
6ACCCFCGGGGGGFCFGGGGEGGFFGFFGGGGFGGGGGGG7FG@BFGGGGGGGFGGFCGGGEEFEGGGFFEGGGGGDGEGGGDCFGGGGEGFD?FGCFFEGFFFEE:7EGDGEGGG@FCEFFG=FEFGGGGGGFGE?FGFGFFCCEE=F6F?GDGGGGGGGFFGFGGGGGDGDACB6E4CGGGGFGGGBE>?>35*17CFFDFF0336;:>@A<F>@C?F2?:(4;4;0309:46823:08AFFA4A>F(6
@M00200:207:000000000-ALC1F:1:1109:12317:14785 2:N:0:5
TACACGGGTATCTAATCCCGTTTGCTCCCCTAGCTTTCGCTCATCAGCGTCAATGCCGGTCCAGGATGCCGCCTTCGCCACCGGTATTCCTCCAGATATCTACGCATTTCACCGCTACACCTGGAATTCTGCATCCCTCTCCCGGATTCAAGCCAATCAGTATCGGACGCAGTTCCCAAGTTGAGCCTGGGGATTTCACGTCCGACTTAGTTGGCCGCCTACGAGCCCTTTACACCCAGTATGTCTG
+
CCCCCGGGGGGGGGGGGCGGGGGGGGGGGGGGGGGGGGGGGGGGGGGGGGGGGGGGGGGGGGGGGGGGGGGGGGGGGGGGGGGGGGGGGGGGGGGGFGGGGGGGGGGGGGGGGGGGEGGGGGGGGGGGGGGGGGGGGGGGGGGGG6CDGFGDGGGGGGGDGGGGGEGGGGGGGFGGFGG5EFGGGGGGFD@B5CGFFFGFFDFFFFBFEGFF=EFF@G;7?FDF@DFDFFFCFFFFF?:>44<AA49
@M00200:207:000000000-ALC1F:1:1109:28006:15078 2:N:0:5
TACTAGGGTATCTAATCCCGTTTGCTCCCCTAGCTTTCGCGCCTCAGCGTCAGGAAGGGTCAAGTCTGCCGCTTTCGCCACTGGCGTTCCCACCGATATCAACACATTTCACCGCTCCACCGGTAGTTCCGCAGACCCCTATCCCCCTCGAGCGATGCAGTACTGGGAGCAATTCCACGGTTGAGCCGATGGGATTTCACTTCCAACTTACACCGCCGCATACGCGCACTTGATGCCCAATATGTCTG
+
CCCCCGGGGGGGGGGGGGGGGGGGDFGGGGGGGGGGGGGG>FGGGGGGGGGGGGGGFGGGGGFGGGGGGGGGGGFGGG@@CFCE=FFGGGGGGGGG@FGGCDGGGGGAEGGGGCEEGGGGGGGGGFEFEG>EE+@>FFE8EEGGEFEG>DEE8C77EEGGFFGCF>58CGGGGBDGFGGGFGGGFGGDEEBBF<<AF<DFA8FFEE1;A7AA383>;=>((0438:;(-78422@644)3(,6))*))
@M00200:207:000000000-ALC1F:1:1109:19328:15245 2:N:0:5
TACAAGGGTATCTAATCCTGTTTGCTCCCCACGCTGTCGCGCCTCAGTGTCAGCCACGGCCCAGCCAACCGCCTTCGCCACCGGTGTTCTTCCGGATCTCTACGCATTCCACCGCTACACCCGGAATTCCATTGGCCTCTACCGTGCTCCAGCCTGGCAGTTCGCATGGCCGACCCGGGGTTGAGCCCCGGGCTTTCACCGCGACCTTGCTCGGCCACCTACGCGCCCTTTACACCCAATATGTCTG
+
@CCCCGGGGGGGGGGGGGGGGGGGGGGGGGGGGGGGGGGGGGGGGGGGGGGGDGGGGGGGGGEGGGGGGGGGGGGGGGGGGGGEGCFGGGGGGGEGGGGGGAFFGGGGGGDGGEGGEGCGGGGDCCCGGGAFDEGGGGGGGGGEG?GFGGGFGGGGCGGE@EFGGGGG*:C7CDDDD*:<EDE;CEFGBC.5:CGFFCGFFB>D;FBFFG<FFFFF>FF7>FBFFFFFFBF26)95><,236<<21-
@M00200:207:000000000-ALC1F:1:1109:11669:15664 2:N:0:5
TACTAGGGTATCTAATCCTGTTCGCTCCCCATGCTTTCGCTCCTCAGCGTCAGTTAATGCCCAGAGACCCGCCTTCGCCACCGGTGTTCCTCCCGATCTCTACACATTTCACCGCTACACCGGGAATTCCAGTCTCCTCTGCATCCCTCAAGAACAGCAGTATCGGCCGACTCCCCTCAGTTGAGCCAAGGGATTTCACGACCGACTTGCCATCCCGCCTACGCGCCCTTTAAACCCAATATGTCTG
+
CCCCCGGGGGGGGGGGGGGGGGGGGGGGGGGGGGGGGGGGGFGGGGGGGGGGGGGGGGGGDFGGGGGGGGGDFGGGGGGGGGGGGGGGGGGGGGGGGGGGGGGGGGGGGGGGGGGGGGGGGGGGGGGGGGGGFDFFFGGGGGGGG8FFGGGGGEGGGGGGGGGGGCCEGGGGGFGGFGGGGGGGGGGGFGFFFGGFFFGFEFDB=B01ACEFCEFFFG>D0FFBBD>>>14>BAF4<B?7?FFFF44
@M00200:207:000000000-ALC1F:1:1109:19491:15681 2:N:0:5
TACAGGGGTATCTAATCCCGTTTGCTCCCCTAGCTTTCGCGCCTCAGCGTCAAGAACAGGCCAGGTAGTCGCCTTCGCCACTGGTGTTCCTCCCGATATCTACGCATTTCACCACTACACCGGGAATTCCACTACCCTCTCCTGCCTTCGAGTCGATCAGTATCGCGTGACCCTCCCCAGTTGAGCCGGGGGCTTTCACACGCGACTAAATCGACCGCCTGCGCGCTCTTTAAACCCAGTATGTCTG
+
CCCCCGEGFGGGGGGGF<F7EFGGGGFEGGGGGFGGGFGEGCFCFGGGGGGGGGGGGGGFGGGGGGGFGGGG7B:FD@CFGGGGGGGEBFGGEFGGGGGGFGGGG:FCFGFGGFGGGGGGGGGGGGGGGGGGGGG@DDFFGGGGGGGGGGGGEGCEEGGGDFCFGGDECCFGGFGGF5DGE>FGGGFGFEEEFCFAACCFF@FF>B@FFD4@:?B>0516<>69BD94(44:A)9?BF:>B)6449:
@M00200:207:000000000-ALC1F:1:1109:7210:16782 2:N:0:5
TACAGGGGTATCTAATCCTGTTCGCTCCCCACGCTTTCGTGCCTCAGCGTCAGTTTCGGCTCAGCGAGCTGCCTACGCAATCGGGGTTCTTGGTGGTATCTATGCATTTCACCGCTACACCGGGTATTCCATGCGCCCCTACCGAACTCAAGTCATAGCAGTATCGAATGGCGTCTCCAGGTTAAGCCTGGAGGTTTCACATCCGACTTGCCAAACCGCCTACGAGCCCTTTAAGCCCAATATGTCTG
+
CCCCCFGGGGGGGGGGGGGGGGGGGGGGGGGGGGGGGGGGGGGGGGGGGGGGGGGGGGGGGGGGGGDGGGGGGGGGGGGGGGGGGGGGGGGGGGGGFGGGGGGGGGGGGGGGGGGGGGGGFGGGGGFFCGGFGGGGCGGGGGGGGGGGGCFGGGGGGGGGFGGGGEGGGGCFGFGGFGGGGGGDFGGDFGFFFGGFFEFFFFFFFDFFFGFFF3AFFC9@?>@F0>99B???<DBFBBBF??FFFFFF
@M00200:207:000000000-ALC1F:1:1109:23300:16801 2:N:0:5
TACTGGGGTATCTAATCCCGTTCGCTCCCCTGGCTTTCGCGCCTCAGCGTCAGTGTCAGCCCAGCAACCCGCCTTCGCCGCAGGTGTTCCTCTCGATATCTACGCATTTCACCGCTACACCGAGAATTCCAGTTGCCCCTTCTGCACTCTAGCCCCGCAGTATCGGCTGACCGTTCCGGGTTAAGCCCGGAGATTTCACAGTCGACTTGCGGTGGCCGCCTACGCGCCCTTTACACCCAGTATGTCTG
+
CCCCCGGGGGGGGGGGGGGGGGGGGGGGGGGGGGGGGGGGGGGGGGGGGGGGGGGGGGGGGGGGGGGGGGGGGGGGGGGGGGGGGGGGGGGGGGGGGGGGGGGGGGGGGGGGGGGGGGGGGGGGGGGGGGGGGGGGEFGGGGGGGGGGGGGGGGGGGGGGGGGGGCDFGGGGGFGGFGGGGDEFGGGFB=AFFGFAFFGFFAFDFBFFFDF>79EFFGFFFDBFFBF>>>?:A4@FFFF:7:<A>?BF
@M00200:207:000000000-ALC1F:1:1109:8624:17716 2:N:0:5
TACCGGGGTATCTAATCCCGTTTGCTCCCCTGGCTTTCGCTCCTCAGCGTCAATACCGGTCCAGGATGCCGCCTTCGCCACCGGTGTTCCTCCAGATATCTACGCATCTCACCGCTACACCTGGAATTCCGCATCCCTCCCCCGGATCCAAGCCATCCAGTATCACACGCAGTTCCCCAGTTAAGCTGAGGGATTCCACGTGTGACTCTGTTGGCCGTGTACGAGCCCTTTAAACCAAGGATGTCGGACGT
+
-,6,AFGGG@EFGFF9E,CFC<@B96CECFFG8CF,,B,6:C:FEC@FGGGGEFFGFBC6@66C@7CD8FGGG7,,,,6@FBF7>C==EE=5=FC<,,9AE;F7:F7+C4@9A@8==+@,ECFDE8F8,=4>@EGD?,6+@+@=3=E6C??GEGGDE399<,+@FCC,C595;+559=>4,5@95,+*;,8?6***1*;;)/9887)))29+)22;9*(/663;()3(/(/)))*0.(((().35)4(((-
@M00200:207:000000000-ALC1F:1:1109:22323:19311 2:N:0:5
TACTGGGGTATCTAATCCTGTTTGCTCCCCACGCTTTCGCGCCTCAGCGTCAGTTCCGGTCCAGTGAGCCGCCTTCGCCACTGGTGTTCCTCCCAATATCTACGCATTTCACCGCTACACTGGGAATTCCACTCACCTCTCCCGGTCTCAAGCCTCACAGTCTGACAGGCAGTTCCTCGGTTAAGCCGAGGGATTTCACCCGTCACTTGCAAAGCCGCCTACGCGCCCTTTAAGCCCAATATGTCTG
+
CCCCCGGGGGGGGGGGGGGGGGGGGGGGGGGGGGGGGGGGGGGGGGGGGGGGGGGGGGGGGGGGGGGGGGGGGGGGGGGGGGGGGGGGGGGGGGFGGGGGGGGGGGGGGGGGGGGGGGGGGGGGGGGGGGGGGGGGGGGGGGGGGGGGGGGGGGGGGGGGGGGGGGGGGGGGGFGGFGGGGGGGGGGGFGFFFGFFFFGFF>?B??FEEGFFE=AFBGFFFFFFFFFFFFFFF<?:??0(5AF<)05
@M00200:207:000000000-ALC1F:1:1109:7952:20031 2:N:0:5
TACGAGGGTATCTAATCCCGTTTGCTCCCCTAGCTTTCGCGCCTCAGCGTCAGTATTGGGCCAGATGAGCGCCTTCGCCACCGGTGTTCCTCCTGATATCTACGCATTTCACCGCTACACCAGGAATTCCCTCATCCTCTCCCATACTCAAGCTAGGCAGTTTGGGACGCAGGTCCTCGGGTGAGCCGAGGGATTTCACGTTCCACTTACCTAACCGCCTACACGCCCTTTAAGCGCAGTCTGTCTG
+
CCCCCGGGGGGGGGGGGFGGGGGGGGGGGGGGGGGGGGGGGGGGGGGGGGGGGGGGGGGGGGGGGGGGGGGGGGGGGGGGGGGGGGGGGGGGGGGAFFGGGGGGGGGGGGGGGGGGGGGGGGGGGGGGGGGGGGGGDGGGGGGGG8DGGGGFGGGGF?FGFF7ED6?FGEDDCAFGFDD5EGGGFGGGFCBEFGFAFCFFFFFFFFFE=>EFFFF)6E607FE@1>;3>1@E<A*)421,(.4AA=9
@M00200:207:000000000-ALC1F:1:1109:10740:20457 2:N:0:5
TACAAGGGTATCTAATCCCGTTTGCTACCCACGCTTTCGCGCCTCAGCGTAAGTTCCGGCCCAGGGGACCGCCTTCGCACCTGGTGTTCCTCCAAATATCTACGCATTTCACCGCTACACTGGGAATTCCGCCCCCCTCTTCGGGACTCGAGCCTTGCAGTTTCTTCCGCACGTCCTCGGTTGAGCCGAGGGATTTCAGGGAAGACACGAATGGCCGCCTAGCGCCCCTTTATCCCCAATATGTCTGCGAT
+
CCCCCGGGGGGGGGGGGGGGGGGGGGGGG,6,@FFG@<667C@,,,;,68,,6C,A6F:FG+,EFE::F:@F6F=,,B,+84F?C,C,E5=DG,E<5A;444,+74CF;,,:,8+4@:9?,EFEF,E8E,6CGGGGGCCFAG+@89C?7+:3C:FC,3,,@E+,?CGD5;?>7AF79;C5A***2<9))CAA3DFA+)+2815:((/((/-)82F4(:-2()(-(861(23)-)9?6<,,.)-).86)(,-
@M00200:207:000000000-ALC1F:1:1109:20440:20501 2:N:0:5
TACTGGGGTATCTAATCCTGTTTGCTCCCCACGCTTTCGTGCATGAGCGTCAGTGTTGGCCCAGGGGGCTGCCTTCGCCATTGGTGTTCCTCCACATCTCTACGCATTTCACCGCTACACGTGGAATTCCACCCCCCTCTGCCACACTCCAGCCAAGTAGTTTCGAGCGCAATTCCCACGTTAAGCTCGGGGATTTCACACTCGACTTGCTCGGCCGCCTGCGCACACTTTACGCCCAGTATGTCTG
+
CCCCCCGGGGGGGGGGGGGGGGGGGGGGGGGGGGGGGGGGGGGGGGGGGGGGGGGGGGFG8DFGFGGGGGGGFCFGCFEGGFGGGGGGGGGGGEFFGFGGFGFGGGGGGGGGGGGGGGGGGGGGGGGGGGGGGGGGGGGGGDGFFGGGGGGGGGGGGGGGGGGGGGGGGGGDGFGGFG5CCGFGFFFGA>?)8CGFFEGFFBFF;(,6;FCF@6BB3=6;;FBFF>2:BF7ABFFFFB(().64294
@M00200:207:000000000-ALC1F:1:1109:14451:20887 2:N:0:5
TACAGGGGTATCTAATCCCGTTTGCTCCCCTCGCTTTCGCGCCTCAGCGTCAGTGTCAGCCCAGCAACCCGCCTTCGCCGCAGGTGTTCCTCTCGATATCTACGCATTTCACCGCTACACCGAGAATTCCAGTTGCCCCTTCTGCACTCTAGCGCCGCAGTATCGGCTGCCCGTTCGGGGTTAAGCCCGGGGATTTCACAGTCGACTTACGGTGCCCCCCTCCCGCCCTTTTCCGCCCATTTTGCCTGGAT
+
CCC@CFGGGGGGGGGGGG?FGGGGGGGGGGF,CFGGGGGGDGGGGGGGGGGGGFFGGCF,FGGGGGGFGEGGGGGGGGGCE+>FGGGGGGGG,4@FGGGGGGGGGGGEGGGGGGGGGGGGC8:FGGGGGGGGGGADG,DF,@EFC8==FFGFG+8@;EGGGGGG5**@C*/3*@*A*=4?CD*:7CFD)1).8DGFFEF6+.;5(:@F)?:).3)8(*2(-)-(,)-937?))))7:6<(.))))1-)-(-
@M00200:207:000000000-ALC1F:1:1109:20268:21233 2:N:0:5
TACTCGGGTATCTAATCCTGTTTGCTCCCCACGCTTTCGCGTCTCAGCGTCAGTATCGTCCCAGTGAGCTGCCTTCGCCATTGGTGTTCCTCCTGATATCTGCGCATTTCACCGCTACACCAGGAATTCCACTCACCTCTTCCGAACTCGAGCCCGACAGTATCCACCGGCATTCCAGGGTTGAGCCCTGGACTTTCACAGCGGACTTATCGGGCCGCCTACACGCTCTTTAAACCCAGTATGTCTGAGCT
+
CCCCCGGGGGGGGGGGGGGGGGGGGGGCGGGGGGEGGGGGGFGGGGGGGGGGGGGGGGGGGGGGGGGGGGDDGGGGGGGGGFEFFGFFGFFGGGGGGGGGGGGGGGGGGGGGGGGGGGGG,4<FFGGGGGGAFGDFGG?=FGGGCEGFFCD@EEGGDEGGGGGFGGFDCEDDGBF7BGGDGGGFFGF9>CFAFGFFCFGFB9BAFFBE=FCF0:DFB:>;6;(6<B03:<9AA.95332:<9<)49)))(-
@M00200:207:000000000-ALC1F:1:1109:8310:21271 2:N:0:5
TACTGGGGTATCTAATCCTGTTTGCTCCCCTAGCTTTCGCGCCTCAACGTCAGTATCCGTCCAGAAGATCGCCTTCGCCACTGGTGTTCCTCCCGATATCTACGCATTTCACCGCTACACCGGGAATTCCATCTTCCTCTCCGGAACTCTATCCTCCCAGTATCTTGTGCACTTCCCAGGTTAGGCCCGGGGCTTTCACACAAGACTTGAAAGAACGCCTACGGGCCCTTTACACCCAATATGTCTG
+
CCCCCGGGGGGGGGGGGGGGGGGGGGGGGGGGGGGGGGGGGGGGGGGGGGGGGGGGGGGGGGGGGGGGGGGGGDGGGGGGGGGGGGGGGGGGGGGGGGGGGGGGGGGGGGGGGGGGGGGGGGGGFEFGGFGGGGGGGGGGGGGGGEGGGGGGGGGGGGFFGGFGGG?FGEGGGFGGFGFGGCGFGDFCAB??49CFFCFBFFFFBB=*8C3;>=F)/=9(1)2(65:6=(;;<CAA9?60:9962=<
@M00200:207:000000000-ALC1F:1:1109:23304:21318 2:N:0:5
TACGAGGGTATCTAATCCTGTTCGCTCCCCACGCTTTCGCGCCTCAGCGTCAGTACCGTCCCAGCGAGCTGCCTTCGCTATCGGTGTTCCTCCTGATATCTGCGCATTCCACCGCTACACCAGGAATTCCACTCGCCTCTTCCGGACTCGAGCCCGGCAGTATCCATCGGCATTCGAAGGTTGAGCCTTCGACTTTCACAACGGACTTACCGGGCCGCATACGCGCGCTTTAAACAAATATGTCTGAGAT
+
CCCCCGGGGGGGGGGFGGGGFCFGGGGGGGGGGGGGGGGGGGGC@FGFG:FGGGGGGGFGGGFGGGGGGDGGGGGGGGGGGGEEGGCFGGFGGGGGFGGGGGFGGGGGG@FGGGGGGGFGGGGGCGGGDGGGGGFCEGGGGGGGGDGGCDFEDEEGD*@EE:+75BFFGGDGC*CFFGGG8:FGGA*6?F86:/96+9;AA2A52:9)9+6>>@5.4C314*4(4036(((:4:9*42-.).6)-/).)5
@M00200:207:000000000-ALC1F:1:1109:21026:21751 2:N:0:5
TACAGGGGTATCTAATCCCGTTTGCTCCCCTGGCTTTCGCTCCTCAGTGTCAGTGTTGGTCCAGGACGCCGCCTTCGCCACCGGTGTTCCTCCAGATATCTACGCATTTCACCGCTACACCTGGAATTCTGCATCCCTCTCCCGGATTCAAGCCAACCAGTATCAGACGCAGTTCCCAGGTTGAGCCTGGGGATTTCACGTCTGACTTAGTTGGCCGCCTACGAGCCCTTTAAACCCAATATGTCTG
+
CCCCCGGGGGGGGGGGGFGGGGGGGGGGGGGGGGGGGGGGGGGGGGGGGGGGGGGGGGGGGGGGGGGGGGGGGGGGGGGGGGGGGGGGFGGGGGGGGGGGGFGGGGGGGGGFGGDGGGGGGGGGGGGGGGGGGGGGGGGGGGGGG6@=EGGDGGGGGGGGGGGGGGGGGGGGDFFGFGGC<FFGGGGFF5CDEGFFF<FAA@FFEEF<>FEFFEF;5=9;@A?6@E(:@@89CF4.1;33;331<=4
@M00200:207:000000000-ALC1F:1:1109:6840:21922 2:N:0:5
TACGCGGGTATCTAATCCCGTTTGCTCCCCTGGCTTTCGCGCCTCAGCGTCAATACCGGTCCAGGATGCCGCCTTCGCCACCGGTGTTCCTCCAGATATCTACGCATTTCACCGCTACACCTGGAATTCCACATCCCTCTCCCGGATTCAAGCCTGCCAGTATCGGACGCAGTTCCCGGGTTGAGCCCGGGGATTTCACGTTCGACTTAGCGAGCCGCCTACGCGCCCTTTACACCCAATATGTCTGAGCT
+
CCCCCGGGGGGGGGGGGGGGGGGGGGGGGGGGGGGGGGGGGGGGGGGGGGGGGGGGGGGGGGGGGGGGGG7FGEGGEFGGGGGGGGGGGGGGGGGFGGGGGGGGGGGGGGGGGGGGGGGGGGGGGGGGGGGGGGGGGGGGGGGGGDGGGGGFGGGDGGGFGGDGGGGG4CGGGBCFFG48E***8CFGF5DF)9FFA3C4=@A><D?F2:<)4;DB>:;B<FFF>F>69?D2>B?F9F01:>A<<7:))..
@M00200:207:000000000-ALC1F:1:1109:19922:22079 2:N:0:5
TACGAGGGTATCTAATCCCGTTTGCTCCCCACGCTTTCGCACCTCAGCGTCAGTACCGGACCAGTGGGCCGCCTTCGCCACCGGTGTTCTTCCTAATATCTACGAATTTCACCTCTACACTAGGAATTCCACCCACCTCTTCCGGACTCGAGACCTACAGTATCAAAGGCAATTCCGAGGTTGAGCCCCGGGATTTCACCCCTGACTTGAAAGTCCGCCTACGTGCGCTTTAAACCCAATATGTCTG
+
CCCCCGGGGGGGGGGGGGGGGGGGGGGGGGGGGGGGGGGGGGGGGGGGGGGGGGGGGDGGGCGGGGGGGGGGGGGGGGGGGGGGGGEEGGGGGFGGGGGGGGGGGGGGGGGGGGGGGGGGFEFGGFFGGGGGGGGGGGGGGGFGGGGGGGGGGGGGGGGGGGGGGFGGFEFGGFFGFGGGGGGGFFFGEGFEEGGFFFFF6>FFDEE<=C@A4CAFF>?;?FFF;FBFFBFBAABFFB?<FA9A<F>
@M00200:207:000000000-ALC1F:1:1109:23952:22195 2:N:0:5
TACAAGGGTATCTAATCCCGTTTGCTCCCCTGGCCTTCGTGCCTCAGCGTCAGGAACTGTCCAGAGTCTCGCCTTCGCCACTAGTGTTCCTCACAATATCTACGCATTTCACTGCTCCACTGTGAATTCCAGACTCCTCTTCAGTCCTCGAGCACGGCAGTATCGGAGGCCATTCCGGAGTTGAGCTCCGGGATTTCACCTCTGACTTACCGTGCAGCCTACGCACCCTTTACACCCAATATGTCTG
+
CCCCC<FGGGGGGGGGGGGGGGGGGGGGGGGGGGGGGGGGGGGGGCFGGGGGGGGGGGGGGGGGGGGGGG@CGGGGFGG7FGGGGGGGGGGGGGGEGGGGGGGGGGGGGGGGGGGGGGGGGGGGGGGGGGGGGGGGGGGGGFFGGFGC8C6AEEFCDE6CGGGGGGGGGGGGFFFGBCDCCFECDGGGFEFFBDGFFFGFFFFFEFFFEGEFF45?CGFDBFDF?B5@DDFE4?A;66(,3<?EEFF
@M00200:207:000000000-ALC1F:1:1109:17328:22453 2:N:0:5
TACGCGGGTATCTAATCCTGTTTGCTCCCCACGCTTTCGTGCATGAGCGTCAGTGTTGGCCCAGACGGCTGCCTTCGCCATCGGTGCTCCTCCACATCTCTACGCATTTCACCGCTACACGTGGAATTCCACCTTCCTCTGCCACACTCCAGCCAAGTAGTTTCGAGCGCAGTTCCCAGGTTAAGCCCGGGGCTTTCACACTCGACATTCTCGGCCGCCTGCGCCCACTTTAAACCCAGTGCGTCTGTGAT
+
CCCCCCFGGGGGGGCAFGFGGEDGGGGFGGGGGGGGFGGCFFGGGCFD@FGCGGGGFGGFDGG8F77@@FGGFFBFGG,:BFGE44+C9AEFFFEGGGFCEFGGGGGGC9@CEFGG7FEFGGG7=@F?ED6,@DG8DEE8ADGGGGGF8=8,=E?,@32@D;@FD6?EG8?>9CCFFA7C?*B2:,;*?*@46476ACGFF@58;>FD)+7=7@:>0*6(-<>4(7:?F4):)66FFB68))-,381))6)
@M00200:207:000000000-ALC1F:1:1109:22637:22579 2:N:0:5
TACCGGGGTATCTAATCCCGTTTGCTCCCCACGCTTTCGTACCTCAGCGTCAGAACGAGCCCAGCGGCCTGTCTTCACCTTCGGCGTTCCGATAGATATCAACGCATTTCACCACTCCACCTATCGTTCCGACCGCCCCTACTCGTCTCAAGACCTGCGGTTCGCCGTGCAGTTCCTCGGTTGAGCCGAGGTATTTCACACGACGCCTGCAGATCCGCCTACGTACGCTTTAAGCCCATTAGCACTG
+
@CC@CGGGEEGGGGGGGGGGFCFGGGGGGGG@FEGGGGGGGGGGGGGGGGEGGAFGGGGGGGGFGGGGGCFFGCFGGGGGGGFFGDFGGFEEGGGGGA9FCDAGGGGGFGFGGEEFGFFGGGGGGGFFGGGGGGGGGGG?78,<CACFGFC?FFGGCF?**;9EGEG5CG4:++8:+BDC:C*6;C;<38A59;CA@CGFFFB>>>0:<53<)5/*4C?B<?<<DF1,1:?<<9?F0(().)().0(
@M00200:207:000000000-ALC1F:1:1109:11435:23599 2:N:0:5
TACGGGGGTATCTAATCCCGTTTGCTCCCCTAGCTTTCGCGCCTCAGCGTCAAGAACAGGCCAGGAAGTCGCCTTCGCCACTGGTGTTCCTCCCGATATCTACGCATTTCACCACTACACCGGGAATTCCACTTCCCTCTCCTGCCTTCGAGTCGAGCAGTATCGCGTGACCCTCCCCAGTTGAGCCGGGGGCTTTCCCACGCGACTTGCACGACAGCCTGCGCGCCCTTTACGCCCAATATGTCTGAGCT
+
<BCCCDEEGGGGGGGGGGGGGFGGGFFGGGGGGGGGGGFGDFGGGGGGCFGEGGGGGGGGGEF@DFGEFG7FFEGC7C@:FFFFGFGCFECEFEEGEEGGGGGGFGGCG;?FEFCDFE8FGEEFGCGGGGG9A@E9FGFGG,DEGGF?CFGFGG>:7E?FGG;ECGDG4?DG7AGDDGGDFFG8;<CGFEAA58C;9)2/8>3<041(.:<=14>)(23(,717>B((,(,)515>(,300).6)/6.).6
@M00200:207:000000000-ALC1F:1:1109:10960:25067 2:N:0:5
TACTCGGGTATCTAATCCCGTTTGCTCCCCTAGCTTTCGCACCTCAGCGTCAGTTGTGGACCAGAGAGCCGCCTTCGCCACCGGTGTTCCTCCTGATATCTACGCATTTCACCGCTCCACCAGGAGTTCCGCTCTCCCCTACCACACTCGAGCATTGCAGTCTGCCAGGCAGTTCCACGGGTGAGCCGTGGGATTTCACCGGACACTTGCAATGACGCCTACGTGCGCTTTAAACCCAATATGTCTG
+
CCCCCGGGGGGGGGGGGGGGGGGGGGGGGGGGGGGGGGGGGGGGGGGGGGGGGGGGGGGGGGGGGGGGGGGGGGGGGGGGGGGGGGGDGGGGGGGGGGFGDGEGGGEEGGGGGGGGGGGGGFGGFFGGFGGGGGFGGGGGGGFFGGGGGGFEGGGGFEFGEG9EGFDGFGGGGFGGFF6;>DGGFFGGEGBBF4CFFEGFEBFFFFFBEGFFFF+;2C037F@;@529@?@>4<=56?:24<AFF=)
@M00200:207:000000000-ALC1F:1:1110:13847:2788 2:N:0:5
TCCGGGGTAACCAATTCCGGTTGGCTCCCTTGCCTTCGGTTCTCAGCCGCAGGTAGGGCCCCGTGAGCCGGCTTTGCCTTCGGTTTTTCTTGCGGTATTAACGCATTTTACCGGTTCCACAATAGTTCCGCCTCACCTTCACCTAATCAAGCCCGGTAGGTTTGGACGCAATTTCTCGGTTGGGCCCGAGGGCTTCACAACCCACTTTTCAAGCCGCCTCAACACGACTTAAAACCAATATTATCTGAGTC
+
8,6,ACG6,-,,,C,6=C,+@F++,,CFGD,,,6CA@<,B,B6,,;,,6++++C,,C,,BF++8,,,6B++@+>,,9C,,<,B444=,B,,5,++774,9C,+++6@E;,,C4+44@,,C>,5,,,93,++3++,@,22+,3@=8,6+@D,3++1@7B++@E+A*4****3/=+5+2*;*;*))*=))/:E));F);)26423)((;;);):))1)(:8(4)781)(-11)6:)9:(4,))))))0)).))
@M00200:207:000000000-ALC1F:1:1110:6752:3562 2:N:0:5
TACGGGGGTATCTAATCCTGTTTGCTACCCACGCTTTCGCACCTCAGTGTCAGTGTCAGTCCAGAAGGCCGCCTTCGCCACTGGTATTCCTCCCGATCTCTACGCATTTCACCGCTACACCGGGAATTCTACCTTCCTCTCCTGCACTCTAGCTTGACAGTTCCGGATGCCGTTCCCAGGTTGAGCCCGGGGCTTTCACAACCGGCTTATCAAGCCACCTACGCGCGCTTTAAACCCAGTATGTATG
+
CCCCCCFDGGGGGGGGGGGGGGGGGGGGGGGGGGGGGGGGGGGGGGGGGGGGGGGGGGGGGGGGGGGGGGGGGGGGGGGGGGGGGGGGGGGGFGGGGGGGGGGGGGGGGGGGGGGGGGGGGGGG7FGGGGCGGGGGGGGGGFGFGGGGGGGGGGGGGGGGGGFFDCDDGG7CCEGGGGF4GGGGGGGGEC5?DGFFFFGF38BEFFFFEFFFFFG)(=8@?FF>F:9>9::D*6??B<?>FBA4)2-
@M00200:207:000000000-ALC1F:1:1110:5599:3879 2:N:0:5
TACTAGGGTATCTAATCCCGTTTGCTCCCCTGGCTTTCGCTCCTCAGCGTCAGATCATGCCCAGAGAACCGCCTTCGCCACCGGTGTTCCTCCTGATATCTGCGCATTTCACCGCTACACCAGGAATTCCGTTCTCCCCTGCATACCTCTAGTCTGCCCGTATCGAAAGCAAGCCCTGAGTTAAGCCCAAGGTTTTCACTCCCGACGCGACAAACCGCCTACGAGCCCTTTAAGCCCAGTATGTCTG
+
CCCCCFGGGGGGGGGGGGGGGGGGGGGGGGGGGGGGGGGGGFGGGGGGGGGGGGGGGGGGGGGGGGGGGGGGGGGGGGGGGGGGGGGGGGGGGGGGGGGGGGGGGGGGDGGGGGGGEGGGGGGGGGGGEGGGGGGGGGG?GGGGGGGGGGGGGFGGGGGGGGGGGGFGGGGGGFGGGGGGGGGGGAGFF5@>CGFFFFGFFFFDDFF22?@EFFGFFEFF@F?<F>08;33AF94?<B??>BFAFF2
@M00200:207:000000000-ALC1F:1:1110:13664:5703 2:N:0:5
TACAGGGGTATCTAATCCCGTTTGCTCCCCTAGCTTTCGTTCCTCAGCGTCAGAAAGGTCCCAGTAAGCCGCCTTCGCCTCCGGTATTCCTGATGATATCAACGCATTTCACCGCTCCACCATCAGTTCTGCTTACCTCTAGCCTCCTCAAGCACGGCAGTTTGGAGCGCAATTCCTCGGTTGAGCCGAGGGCTTTCACACCCCACTTTCCGCGCCGCCTACGACCTCTTTACGCCCAATATGTCTG
+
CCCCCGGGGGGGGGGGGGGGGGGGGGGGGGGGGGGGGGGGGEGGGGGGGGGGGGGGGGGGGGGGGGGGGGGGGGGGGGGGGGGGGGGGGGGCGGFG9FFGGGGGGGGGGGGGGGGGGGGGGGGGGGGGGGGGGGGGGGGGGGGGGGGGGGFFGEGG6EGGGGGGD>??DGGGGAFGGGGDGGGGGGGGEG5?DGGFFFGFEDABFFF;>FEFF1DEF53??@DD(=>?FFFFGFFBB6?BBA>>ACA
@M00200:207:000000000-ALC1F:1:1110:25058:6714 2:N:0:5
TACAGGGGTATCTAATCCTGTTTGCTCCCCACGCTTTCGCACTTGAGTGTCAGTACTGGACCAGAAGGCCGCCTTCGCCACTGATGTTCCTCCCGATATCTACGCATTTCACCGCTACACCGGGAATTCCGCCTTCCTCTTCCGTACTCCAGCAACGCAGTTTCGAATGCAATTCCCAGGTTGAGCCCGGGGCTTTCACACCCGACATACGTCGCCACCTACGTGCGCTTTATACCCAATATGTCTG
+
CCCCCGGGGGGGGGGGGGGGGGGGGGGGGGGGGGGGGGGGGGGGGFGGGGGGEGFGGGGGFFDGGGGGFGDGGGGGGGGGGGGGGGGGGGGGGFGGGGGGGGGGGGGGDGGGGGGGEGFGGGGDEGGGGGGGGGGGGGGGGGGGGGGGGG8DECDGEECEEFFGC>FGGGF?@FGGGGGGG??C7CG5@*:@DD8FFEGFBADE@BED)*6=69:B?;;@(6,56),49:?<G9BFB<0179ABA>A
@M00200:207:000000000-ALC1F:1:1110:3990:8624 2:N:0:5
TACCAGGGTATCTAATCCCGTTTGCTCCCCTGGCTTTCGCTCCTCAGCGTCAATATTGGTCCAGGATGCCGCCTTCGCCACCGGTATTCCTCCAGATATCTACGCATTTCACCGCTACACCTGGAATTCTGCATCCCTCTCCCGAATTCAAGCCATCCAGTATCGGATGCAGTTCCCAAGTTGAGCCTGGGGATTTCACATCCGACTTAGTTGGCCGCCTACGAGCCCTTTACGCCCAATATGTCTG
+
CCCCCGGGGGGGGGFGGGGGGGGGGGGGGGGGGGGGGGGGGGGGGGGGGGGGGGGGGGGGGGGGGGGGGGGGGGGGGGGGGGGGGGGGGGGFGGGGGCFGGGGGGFFDGGGGGGGGGGGGGGGGGDFGGGGGGGGGGFGGGGGG>GGGGGCGGGGGGGGFGGGFDC>GGC?8DFGGGGGFFGDGGGGDA@EEB7FFFFGFFAFEAADA=FAFEFGAAG=@9BFFFF;<DF@<F<DFFDD@8EFFFCC
@M00200:207:000000000-ALC1F:1:1110:24290:9177 2:N:0:5
TACTCGGGTATCTAATCCTGTTTGCTCCCCACGCTTTCGCGTCTCAGCGTCAGTAACCGTCCAGATGGCCGCCTTCGCCACCGGTGTTCCTCCCCATATCTACGAATTTCACCTCTACTTGGGGAATTCCGCCATCCTCTCCGGCACTCAAGCAAAGCAGTTTCGGGCGCACTTCCTCAGTTGAGCTGAGGGATTTCACACCCGACTTGCCAAGCCGCCTACACGCGCTTTAAGCCCAATATGTCTG
+
CCCCCGGGGGGGGGGGGGGGGGGGGGGGGGGGGGGGGGGGGGGGGGGGGGGGGGGGGGGGGGGGGGGGGGGGDGGGGGGGGGGGGGGGGGGGGGGGGGGGGGGGGFGFGGGGGGGGGGGGGGGGGGGGGGGGGGGGGGGGGGEDECGGGGGDFFFGGGGGGGGGD@?CDGGGGFGGGGGGFGGFGGGGFFE5)6?FFFGFEBEBBFD@ADEFF?FFBEF?;;FFFFB>FF?DGBFF??(.,6659::
@M00200:207:000000000-ALC1F:1:1110:17368:9388 2:N:0:5
TACTAGGGTATCTAATCCTGTTTGCTCCCCACGCTTTCGTGCATGAGTGTCAGTGTTGGCCCAGGAGGCTGCCTTCGCCATTGGTGTTCCTCCACATCTCTACGCATTTCACCGCTACACGTGGAATTCCACCTCCCTCTGCCACACTCCAGCCACGTCGTTTCGAGCGCAATTCCCACGTTAACCCTGGGGATTTCAACCTCGACTTACGCGGCCACCTGCGCACCCTTTATGCCCACTCTGTCTGCGAT
+
<CCCCGG8FCGGGGFFGFEFFFFGGGGGFGGGGGGGGGGGCGGFFCFGAFGGGCAACF,CFFGD?C,BC<FGGFFGGGGGD<FGFDFGGEFGGGA=FFFGGFGCC:FCEGGGGEECEEGG+@E:BFEDEGFGF,DEEGGGFCGCB8CFGG8,@==FED+61+680+0@660=CFGFFC+@FG?F+@++3**0**;9B*++13;?)-:-*;)*-05?>8<@8;@F0>11;;=):7=FFF((,.6:-2.)4(-
@M00200:207:000000000-ALC1F:1:1110:16666:9600 2:N:0:5
TACTAGGGTATCTAATCCTGTTCGCTCCCCACGCTTTCGCGTCTCAGCGTCAGTACCGTACTAGAGAACCGCCTTAGCCACGGGTGTTCTTCCTGATATCTGCGCATTTCACCGCTACACCAGGAATTCCATTCTCCTCTTCCGGACTCTAGCCAGACGGTTTCCATCGACGTCTAGAGGTTAAGCCTCTAGTTTTCACAACGGACCTGTCTGGCCGCCTACACGCTCTTTATACCCAGTATGTCTG
+
CCCCCFGGGGGGGGGGGGGGGGGGGGGGGGGGGGGGGGGGGGGGGGGGGGGGGGGGGGGGGGGGGGGGGGGGGGGGGGGGGGGGGGGGGGGGGGGGGGGGGGGGGGGGGGGGGGGGGGGGGGGGGGGGGGGGGGGGGGGGGGGGGGGGGGGGGGGGGGGEGGGGGGFGGGGGGFGGG7DDF6CFGGGGFGGFFGGFFEGFFD4?@FFFFGFFFFGFBGFFFFFFFFFFFFF?GFFFF@?FFFAA:04
@M00200:207:000000000-ALC1F:1:1110:9338:10424 2:N:0:5
TACAAGGGTATCTAATCCCGTTTGCTCCCCTGGCTTTCGCGCCTCAGCGTCAATACCGGTCCAGGATGTCGCCTTCGCCACCGGTGTTCCTCCAGATATCTACGCATTTCACCGCTACACCTGGAATTCCACATCCCTCTCCCGGATTCAAGCCAACCAGTATCGTACGCAGTTCCTGGGTTGAGCCCAGGGATTTCACGTTCGACTTAGCAGGCCGCCTACGCGCCCTTTACACCCAATATGTCTG
+
CCCCCFGDGGGGGGGGGGGGGFGGGGGGGGGGGGGGGGEGGGGGGGGGGGGGGGGGGGGGGGGGGFGGGGGGGGGGGGGGGGGGGGGGGGGGGGGGGGGGGGGGGEGGGFGGGGGGGGGGGGGFGGGGGGGGGGGFGGGGGGGGGGG6FFFGGGDEFCC8EFDGD,;EDDCGGAGGGGF5DC5CGGGGFG5A>FFFFFGA5AABBDEDFGFF3>CA@G@F;@DFFA9@FD?ACABF>6-3))).6*)
@M00200:207:000000000-ALC1F:1:1110:4765:10496 2:N:0:5
TACCAGGGTATCTAATCCTGTTTGCTCCCCACGCTTTCGCGTCTCAGCGTCAGTATCCAACCAGGGGGCCGCCTTCGCCACCGGTGTTCCTCCCGATATCTACGCATTTCACCGCTACACCGGGAATTCCACCCCCCTCTTTGGTACTCTAGCTTGCCAGTTTCATGCGTCGTTCCTCGGTTAAGCCGAGGGCTTTCACACATGACTTAGCAGACCGCCTACACGCCCTTTACGCCCAGTATGTCTG
+
CCCCCFGGGGGGGGGGGGGGGGGGGGGGGGGGGGGGGGDGDGGGFGGGGGGGGCGFGGGGGGGGGGGCFGEDEGGGGGGGGGGDFGGGEFFFFGGGEGGDGFGGGGGGGFGGGGGGGGGGGGDGGGGGGGGFFEGGGGGGGGGFGFCGGG7EFFGGGEGGGGGGGGFGGC?CGEGGGGGGGGGGGDGGD5C:BGGFFFGFE>AF>FFFFGA62,95;E>?122::B<>FFF>F1@@F60429AD<FF
@M00200:207:000000000-ALC1F:1:1110:17426:11022 2:N:0:5
TACTCGGGTATCTAATCCTGTTTGCTCCCCTAGCTTTCGTGCCTCAGTGTCAGGTATTTTCCAGGGATTCGCCTTCGCCACTGGTGTTCCACTTGATATCTACGCATTTCACTGCTACACCAAGTATTCCAATCCCCCCTCAAATCCTCAAGCAAGGTAGTTTCCAATGCCATTTCCGGGTTGAGCCCGGAGATTTCACATCCGACTTACCTCACCACCTACGCACCCTTTATACCCAGTATGTCTG
+
CCCCCGGGGGGGGGGGGGGGGGGGGGGGGGGGGGGGGGGGGGGGGGGGGGGGGGGGGGGGGGGGGGGGGGGGGGGGGGGGGGGGGGGGGGGGGGGGGGGGGGGGGGGGGGGGGGGGGGGGGGGGGGGGGGGGGGGGGGGGGGGGGFGGGGGGGGGGGGFGGGGGGFFGGGDFGFGGGG>DGGGGFGGGFGDD>FGFFFGFFFFFABFFFGFFFFGFFGFFFFFA9DFFFBEFG<FFE3>>CECFFC?
@M00200:207:000000000-ALC1F:1:1110:26357:11318 2:N:0:5
TACCGGGGTATCTAATCCCGTTCGCTCCCCTAGCTTTCGCGCCTCAGCGTCAGTGTCAGCCCAGCAACCCGCCTTCGCCGCAGGTGTTCCTCTCGATATCTACGCATTTCACCGCTACACCGAGAATTCCAGTTGCCCCTTCTGCACTCTAGCCCCGCAGTATCGGCTGACCTTTCCGAGTTAAGCCCGGAGATTTCACAGTCGACTTGCGGTGGCCGCCTACGCGCCCTTTACGCCCAATATGTCTG
+
CCCCCCEEGGGGGGGGGGGGGGGEGGGGGGGGGGGFGGGEBGGGGGGGGGGGGGGFGGGGGGGGGCGGGGFGCCCFDGGEGG>@FFGGFGGGGGGGG<FGGGGGGCFFGGGGG:EGDGGGFGCF7CGGGFGAGDEFGGGGGGFFGGGGGGGCGGFEGGGGG9DGG8@CD5?FGAGG?877D=F+@CFGB=ED:FF+;)1:4AA;;>F1)>93(.)08C;9?13(45;770::255>37?01,6).0-)
@M00200:207:000000000-ALC1F:1:1110:7112:11541 2:N:0:5
TACTGGGGTATCTAATCCTGTTCGCTACCCACGCTTTCGTGCCTGAGCGTCAGAGCGGGGCCAGAGGCTTGCCTGCGCAATCGGCGTTCCGGACGATCTCTACGCATTTCACCGCTACACCGTCCATTCCGGCCTCCTCGCCCCGTCTCGAGCCCGCCAGTATCCGAAACGGCGCCGGGGTTGAGCCCCGGCATTTCATTTCGGACTGAGCGGGCCGCCTGCGCACCCTTTACGCCCAGTATGTCTG
+
CCCCCGGGGGGGGGGGGGGGGGGGGGGGGGGGGGGGGGGGGGGGGGGGGGGGGGGGGGGGGGGGGGGGGFGGGGFGGGD7FFGGGGGGGGGGGGGGGGGGGGGGGDGGGGGGGGGGGGGGGGFGGGGGGGGGGGGGGGGDGGGGGGGGGFGGG?5EGC5EFGFFCEECCGGGGFGGGCDDEGGGGGGF>CGFFGFFF)?FAFFBBFFFFC>FFBGFFGFF?:BB9E>BB?:2>2>@>BFFFFAAF>9
@M00200:207:000000000-ALC1F:1:1110:12568:12893 2:N:0:5
TACTAGGGTATCTAATCCTGTTTGCTCCCCACGCTTTCGTGCATGAGCGTCAGTGTTGACCCAGGAGGCTGCCTTCGCCATTGGTGTTCCTCCACATATCTACGCATTTCACCGCTACACGTGGAATTCCACCTCCCTCTGCCACACTCAAGTCCCGTAGTTTCAAGTGCCATTCCCAGGTTAAGCCCGGGGATTTCACGCCTGACTTGCGGGACCGCCTGCGCACCCTTTAAACCCAATATGTCTG
+
CCCCCGGGGGGGGGGGGGGGGGGGGGGGGGGGGGGGGGGGGGGGGGGGGGGGGGGGGGGGCGGGGGGGGGGGGGGGGGGGGGGGGGGGGGGGGGGGGGGGGGGGGGGGGGGGGGGGGGGGGGGGGGGGGGGGGGGFGCGGGGGGGGGGGGGCEGGGGGGG>FGGGCDGGGGGGFGGGCFFGGGGGGGFD+3@EGGFFFGFFFFFFFFFEGFEB>GFFC@@FF;FFDFFFFEFGEFFFFFFEFF?C:6
@M00200:207:000000000-ALC1F:1:1110:24638:13584 2:N:0:5
TACGGGGGTATCTAATCCTGTTTGCTCCCCACGCTTTCGTGCCTGAACGTCGGTGCTGGACCAGGAAGCCGCTTTCGCCACTGATGTTCCTTCCGATATCTACGCATTTCACCGCTACACTGGGAATTCCACTCACCTCTCCCGGTCTCAAGCCTCACAGTCTGACAGGCAGTTCCTCGGTTAAGCCGAGGGCTTTCACCCGTCACTTGCAAAGCCGCCTACGCGCCCTTTAAACCCAATATGTCTG
+
CCCCCGGGGGGGGGGGGGGGGGGGGGGGGGGGGGGGGGGGGGGGGGGGGGGGGGGGGGGGGGGGGGGGGGGGGGGGGGGCFGGGGGGCEFGGFGGGGGGGGGGGGGGGGGGGGGGGGGGGGGGGGGGGGGGGGGGGGGDCGFGGGGG6FGGGGGGGGGGFGGGGGGFGGGGGGFCFGGGGGGGGGGGGFGGBFGGFFEGFDF332;FCFGE=;@DF9EBF?BBFFFBFFF7A*4?F12870<DAB:6
@M00200:207:000000000-ALC1F:1:1110:1774:14103 2:N:0:5
TACGGGGGTATCTAATCCTGTTCGATCCCCACGCTTTCGTGCCTCAGCGTCAGTTACAGTTTTGTGAGCTGCCTTCGCAATCGGTGTTCTGTGTCATATCTAAGCATTTCACCGCTACACGACACATTCCGCCCACATCAGCTGTACTCTAGGTTAGCAGTATCAATGGCAGTTCTGCAGTTAAGCTGCAGGTTTTCACCACTGACTTACTATCCCGCCTACGCACCCTTTAAACCCAATATGTCTGCGCT
+
CCCCCGGGGGGGGGGGGGGGFGGEGGGGGGGGGGGGGGGGGGGGGGGGGGGGGGGGGGGGGFGGGGGGGGGGGGGGGGFCGGGGGGGGGGGFGGGGGGGGGGGGGGGGGGFFGGGGGGGGGGEEGGEGGGGGGGGGGDFGFGGGGFGGGG8AC=DGCFGGGGGGGFFFFGGDGFGGGGCGGGG@8CFGFGDFFGFFFFGF3AAFFFB49:AF7AFF2EF=@B9=28:;@F;CG36F0(48)9?EEC3).(.
@M00200:207:000000000-ALC1F:1:1110:8403:14179 2:N:0:5
TACGAGGGTATCTAATCCCGTTTGCTCCCCTGGCTTTCGCTCCTCAGCGTCAGTGTTGGTCCAGGATGCCGCCTTCGCCACCGGTGTTCCTCCAGATATCTACGCATTTCACCGCTACACCTGGAATTCCACATCCCTCTCCCGGATTCAAGCCCGCCAGTATCGGATGCAGTTCCTCGGTTGAGCCGAGGGATTTCACATCCGACTTAGCAGGCCGCCTACGCGCCCTTTACGCCCAGTATGTCTG
+
CCCCCGGGGGGGGGGGGGGGGGGGGGGGGGGGGGGGGGGGGGGGGGGGGGGGGGGGGGGGGGGGGGGGGGGGGGGGGGGGGGGGGGGGGGGGGCFGGGGGGGGGGGGGGGGGGGGGGGGGGGGGGGGGGGGGGGGGGGGGGGGGEDGGGGGAEGGGGGDEGGDGGBDGDGGGFFGG>FGG8EGGGGDDDGG>>FGFFFGFEAFFFFFDFFEFFDGFFGFF@D66>EFFFFF4F(0<73(544<<:04
@M00200:207:000000000-ALC1F:1:1110:23122:14383 2:N:0:5
TACTGGGGTATCTAATCCTGTTTGCTACCCACGCTTTCGTGCCTCAGCGTCAGAACAGGCCCAGGAGGTTGCCTTCGCCATCGGTGTTCTTCCAGATATCTACGCATTTCACCGCTACACCTGGAGTTCCGCCTCCCTCTACCGTTCTCTAGCCTGCCAGTATCGACTGCAATTCCCAGGTTAAGCCCAGGGCTTTCACAACCGACTTAGTAAACCGCCTACGCACGCTTTACGCCCAATATGTCTG
+
CCCCCDGGGGGGGGGGGGGGGGGGGGGGGGGGGGGGGGGGGGGFGGGGEFGGGGGGGGGFGGGGGGGGGGGGGGGGGGGGGGGGEGEGGGGGGFGGGGGGGGGGGGGGGFFGGGG=EGGGGGGGFDGGGGGGGGGEGGGGFFGCEEFGGGGFGGGGGDDGGGFGG8ACGGGGGFDDGGGGGGGGFGGDFGDBDFFFFFGF*3@?>FF>E>EFA<BA@GBFFF>>DEFF@FF):6:>01<@)97?C>;
@M00200:207:000000000-ALC1F:1:1110:26703:14682 2:N:0:5
TACTAGGGTATCTAATCCCGTTTGCTCCCCACGCTTTCGCGCCTCAGCGTCAGGAAATGCCCAGAGACCCGCCTTCGCCACCGGTGTTCCTACCGATCTCTACACATTTCACCGCTACACCGGGAATTCCAGTCTCCTCTGCATCCCTCAAGAACGGCAGTATCGACCGGCATCCCAGAGTTGAGCCCTGCACTTTCACAGCCGACTTACCGGACCGCCTACACGCTCTTTAAACCCAATATGTCTG
+
CCCCCGGGGGGGGGGGGGGEGGGECFGGGDGCGEFFGGGGGGGGGGGGEFGCFDFGGGGGGGGGGFGGGGGD7BFAFGGFBECEBFEDGGC,?E>CCGGGGGGGGFDGGGGGGGGGDG8AE>EGGGG8DECDGGGGD9=+@FFGFFDGGGGGGGDGGEGGGGGGG?>GDGGCDFC>DGGG=FDDFGGFAG,;8??FF7BF;F)8:9ADECEF9BG:6C108?>?FF?B02<AF2??B68:?996426
@M00200:207:000000000-ALC1F:1:1110:8765:15806 2:N:0:5
TACGAGGGTATCTAATCCTGTTTGCTCCCCATGCTTTCGTGCCTGAGCGTCAGCAATGGTCCAGGATGTCGCCTTCGCCTCTGGTGTTCCTCATGATATCTACGCATTTCACTGCTACACCATGAATTCCACTTCCCTCTCCAATGCTCTAGTCATGTAGTTTCAGGCGCAGTTCCGGAGTTAAGCTCCGGGATTTCACACCTGACACACACGACGGCCTGCGCACCCTTTATGCCCAGTATGTCTG
+
BCCC<FGGCAFGFGCDGGEFFFFF,CFGFF?F8EFGGGGGF7@@9EE<FFGGG?F6C,,C@FCEEG,BFGGCGEFGGGC?@AFF<F<:F<9FDFGCFFGFGF<FCFGGG9?C@BCF=A=AEDEG9FGFAEA>8E,C,=E?D,@=@@EFFGGADED@,CDDGGGGD,9==++=6?93==+=@==C?A@6F++00=F5C7EF509*5)0859)3587*-8)(/(082)(6=@@):<60////))19)+)
@M00200:207:000000000-ALC1F:1:1110:17725:16444 2:N:0:5
TACAAGGGTATCTAATCCCGTTCGCTCCCCACGCTTTCGTACCTCAGCGTCAGAATCGGCCCAGCGGCCTGTTTTCACCTTCGGCGTTCCGATAGATATCAACGCATTTCACCACTCCACCTATCGTTCCGACCGCCCCTACCGATCTCAAGACATGCGGTTCGCCGTGCAGTTCCTCGGTTGAGCCGAGGGATTTCACACGACGCATGCATATCCGCCTACGTACGCTTTATGCCCAATATGTCTG
+
CCCCCFGGGGEGGGFGGGGGGGFGDCFGGCFFDGEEFGDGGGGGGGGFF@FEGCFDFGGGEGGGGGGGDEGGCEFGGGGC<=FEGGGFE8=C?FG<EGFGGCFEGEGGGGGGGGGGGGGGEFGGFGGGGGGGGEEGE8EFGGGEGGGGGGGGGGGGCGGGG>DEGC4:8?CCDFGGG?DGCEDCCDGGFGGDEGGFFFG6@5)<9B)1:GBFBDG4:563?BFB<5;F??3>>4@72:(34).:<:.
@M00200:207:000000000-ALC1F:1:1110:17430:17169 2:N:0:5
TACCCGGGTATCTAATCCTGTTTGCTCCCCTAGCTTTCGCGCATCAGCGTCAGTGCTGGTCCAGGAAGCCGCCTTCGCCACTGGTGTTCCTCCCGATATCTACGCATTTCACCGCTACACCGGGAATTCCGCTTCCCTCTCCCAAATCCAAGCCATCCAGTATCACACGCAGTTCCCCAGTTAAGCTGAGGGATTTCACGTATGACTTAGTTGGCCGCCTACGAGCCCTTTATACCCAGTATGTCTG
+
CCCCCEGGGGGGGGGGGGGGGGGGGGGGGGGGGGGGGGGGGGGGGGGGGGGGGGGGGGGGGGGGGGGGGGGGGGGGGGGGGGGGGGGGGGGGGGGEGGGGGGGGGGGGGGGGGGGGGGGGGGGGGDGGGGGGGGGGGGGGGGFFFEGGGGG9GGGGGFFCFCGGGGFGGGGGGFFGGG7DD2DCGGGGFFD>EFCAFFGFFFFFEE=C8F?@E=GFBG@F@D(:2A(4=@@3@CFA;3:3<BFAD74
@M00200:207:000000000-ALC1F:1:1110:12867:17690 2:N:0:5
TACTGGGGTATCTAATCCCGTTTGCTCCCCTAGCTTTCGCTCCTCAGCGTCAATGTCGGTCCAGGATGCCGCCTTCGCCACCGGTATTCCTCCAGATATCTACGCATTTCACCGCTACACCTGGAATTCTGCATCCCTCTCCCGAATTCAAGCCATCCAGTATCCGACGCAGTTCCAAAGTTAAGCTTTGGGATTTCACGTCGGACTTAGTTGGCCGCCTACGAGCCCTTTAAACCCAATATGTCTG
+
CCCCCGGGGGGGGGGGGGGGGGGGGGGGGGGGGGGGFGGGGGGGGGGGGGGGGGGGGGGGGGGGGGGGGGGGGGGGGGGEFGGGFGGGGFGDFFGGGGGGGGGGGGGGGGGGGGGGGGFGGGGGGGGGGGGGGGGGGGGGEGFGGGGGGGGEFGGDFGGGGGGGGGFGGGGGGFGGGA?FFFFC>CFGFGG>>FGFFE=FBAB>BFDEEGFFFFFFFGFFFF;0<E6?D@FFGEFFFFF@FECAF:<
@M00200:207:000000000-ALC1F:1:1110:21817:19490 2:N:0:5
TACTGGGGTATCTAATCCTGTTTGCTCCCCACGCTTTCGCGTCTCAGCGTCAGTTGCTGTCCAGAAGGCCGCCTTCGCCACCGGTGTTCCTCTCGATATCTACGAATTTCACCTCTACACCGAGAATTCCGCCTTCCTCTCCAGAACTCAAGCTTGGCAGTTTCGAGTGCACTTCCTAGGTTAAGCCCAGGGCTTTCACACCCGACTTGCCGAGCCGCCTACACGCGCTTTACACCCAATATGTCTG
+
<CCCCFFC@FFFGGGGFFEGGFFGGDFGE7F:ECCGGGGECGGGGGFGEEE7FGGA<EDFACCFCFGCFGDGGDGGFGGGE,FFFEBCEF9FGGGGCGFGGGGC@FGGGGGGGGGGFGGEFEGGE7FDGG?+@>6EDGGCGGGFGFFFC8DBFGGFGGFGGGGCD8;FDA@:A5CGGCG69CC++,3*;EC>B5C6F8=F49@?9A?(>C>E>2C?;5(/88@8;>;;;7@<F<F:91(4?)66:*6
@M00200:207:000000000-ALC1F:1:1110:5764:20004 2:N:0:5
TACTGGGGTATCTAATCCTGTTTGCTCCCCACGCTTTCGTGCCTCAGCGTCAATACAGGTCCAGCAAGCTGCCTTCGCAATCGGTGTTCTATGACATATCTAAGCATTTCACCGCTACATGTCACATTCCGCCTACCTCAACCTGATTCAAGTAACGCAGTATCACTCGCAGTCCCGCCGGTTAAGCCGGGGAATTTCACAACTGACTTACGCCACCGCCTACGCACCCTTTAAACCCAATATGTCTG
+
CCCCCCGGGEGGGFGGGGGGGGGGGGGGGGGGGCG@FFGGDEFGFFFGGGGGGGGGGFGEFGEFCFGGGGGGGFFGGGGGGGFGEGGGGGGGGGGGG9AGGGGGGC9FGFFGEFEGGGGGDF,<5FGGGGGGGC>=FGGFGGFG8AFGGGGGGDGDEGDEEGGGC,==D>CCDF?F8CDGDEGDCFG+<:8?E4FAF7E>EFEFEEA5>+8?29DE2E@(6,6<03190;@3;<:=@7;13EC>AFF<
@M00200:207:000000000-ALC1F:1:1110:20263:20171 2:N:0:5
TACTGGGGTATCTAATCCTGTTTGCTCCCCACGCTTTCGTGCATGAGTGTCAGTGTTGGCCCAGGAGGCTGCCTTCGCCATTGGTGTTCCTCCACATCTCTACGCATTTCACCGCTACACGTGGAATTCCACCTTCCTCTGCCACACTCGAGCCACGTAGTTTCGAGCGCAATTCCCAAGTTAAGCTCGGGGATTTCACACTCGACTTGCGCGGCCACCTGCGCACACTTTAAGCCCAGTATGTCTG
+
CCCCCGGGGGGGGGGGGGGGGGGGGGGGGGGGGGGGGGGGGGGGGGGGGGGGGGGGGGGGGGGGGGGGGGGGGGGGGGGGGGGGFGCGGGGGGGGGGGGGGGGGGGGDGGGGGDCEEGFFGGGGGGGGGGFGGGGFGGGGGGGGGGGCGG,@>@DFGFGDCFGGGFFGGGG6CFGGGGGGFGFGGGGGF7C>DDFFF@C64AFFFFB>BG>E>>:EBG?@88(6;5:=;)3<7;F;:?::):4:>CA
@M00200:207:000000000-ALC1F:1:1110:23649:20937 2:N:0:5
TACGAGGGTATCTAATCCCGTTTGCTCCCCACGCTTTCGTGTTTCAGCGTCAGTATTGGCCCAGCGAGCCGCCTTCGCCACCGGTGTTCTTCCTGATATCTACACATTCCACCGCTACACCAGGAATTCCGCTCGCCTCTACCAAACTCAAGTCACGCAGTTTCCAGTGACCTCTTCCCGTTGAGTGGTGAAGATTTCACACCAGACTTGCGCGACCGCCTACACACCCTTTAAACCCAATATGTCTG
+
CCCC@FGGGGGGGFGGGGGGGGGGGGGGGGGGGGGGGGGGGGGGGGDGGGGGDFGGGGGGGGGGGG:BFGGGGGGGGGGGGGDEFGGGGGGGGGGCGCFGGGGGGFFGGGFGGGGGGGGGGGFEGCFGGGGGGGGGGGGDFGGG8=FGGDGEFEFFEGGECFFGGFAECCFGDFGGGFFDFGDFDFG4:ADFFGGFFFFFEF@A29A;*44625<AB:>>FFFFFA;?;33:CA6BB:41??44<F66
@M00200:207:000000000-ALC1F:1:1110:6522:22006 2:N:0:5
TACTAGGGTATCTAATCCTGTTTGCTCCCCTAGCTTTCGTGCCTCAGTGTCAGGAGTTTTCCAGGGACTCGCCTTCGCCACTGGTGTTCTACTTGATATCTACGCATTTCACTGCTACACCAAGTATTCCAGTCCCCCCTCAAACCCTCGAGCAAGGTAGTTTCCAATGCCATTTCCGAGTTGAGCTCGGAGCTTTCACATCCGACTTACCTCACCACCTACGCACCCTTTAAACCCACGATGTCTG
+
CCCC@CFFGGGGGGGGGGGGGGFGGGFGDCF@EFGGGAFEFGGGGFGGGGGFGFGFFFGGD,CCAFFGGGGGDEGDF7CF7E,,CFFGGGCGGFF9AFF<,E?D+=FEFFGGGGFDAF?EFE=<FG==FEFGGGFGFEG6@C,9E@EFGGDBEEC=F93@ED8=9,=@6D+2=B+=CC++6@===FGGFC+*300+<7CF79*9@=*:=CCACEFFF5)).:7@AE(65@B:F8A8>@(((/3()+9
@M00200:207:000000000-ALC1F:1:1110:6493:22477 2:N:0:5
TACTAGGGTATCTAATCCCGTTTGCTCCCCTGGCTTTCGTGCCTCAGCGTCAGGAAATGTCCAGAGACTCGCCTTCGCCACTGGTGTTCCACTTGATATCTACGCATTTCACTGCTACACCAAGTATTCCAGTCTCCCCTCCATTCCTCAAGCCGAATAGTATCCGACGCAGTTTCCAAGTTGAGCTTGAAGATTTCACGTCAGACTTACCCGACCGCCTACGCACCCTTTAAGCTCAGTATGTCTG
+
CCCCCDFGGGGGGGGGGGGDGGGGGGGGGGGGGGGGGGGGFGGGGGGGGGGGGGGGGGGGGGGGGGGGGGGGGGGGGGGGGGGGGGGGGGGGFGGGAFGGGGGGGGGGGGGGGGGGGGGGGGGGGGGGGGGGFGGGGGGGGGGGGGFGGGFGGGDGEGCAGGGGC7@GDGGGDFGGGGGFGGFGGGGGFGFFFGFFFCGFFFDDFFFFFGFFA5C>>EFFFFF@DEFFFFFF7)A+6@8?3??CF@3
@M00200:207:000000000-ALC1F:1:1110:16245:22565 2:N:0:5
TACGCGGGTATCTAATCCTGTTTGCTCCCCACGCTTTCGCACTTGAGTGTCAGTACTGGACCAGAGGGCCGCCTTCGCCACTGATGTTCCTCCCGATATCTACGCATTTCACCGCTACACCGGGAATTCCGCCCTCCTCTTCCGTACTCCAGCAATGCAGTCTCGAATGCAATTCCCAGGTTGAGCCCGGGGCTTTCACACCCGACTTACGTCGCCACCTACGTGCGCTTTATACCCAGTATGTCTGATAT
+
CCCCCGGGGGGGGGGGGGGGGGGGGGGGGGGGGGGGGGGGGGGGGFGGGGGGGGGGGGGGGGGGGGGGGGGGGGGGGGGGGGGFGGGGGGGFGGGGGGGGGGGGGGGGGGGGGGGGGGGGGGGGGGFGGGGGEGGFGGGGGGGGGGGGGGG6B@4ECGGFCEGGCBFFCGGGGFGG>FGFGG4CFFGGF55;)9CFF3CFE>D39>FFFGF;@FG38E012?0::3>;B<?BGBF@B?(.6ABFF7)4)))
@M00200:207:000000000-ALC1F:1:1110:12686:22868 2:N:0:5
TACAGGGGTATCTAATCCTGTTTGCTCCCCACGCTTTCGCGTCTCAGCGTCAGTTACCGTCCAGAAAGCCGCCTTCGCCACTGGTGTTCCTCCTGATATCTACGAATTTCACCTCTACACCAGGAATTCCGCTTTCCTCTCCGGCACTCAAGAAAAGTAGTTTCGAGTGCAGTTCCTGGGTTGAGCCCAGGGATTTCACGCCCGACTTACCTTCCCGCCTACACGCCCTTTAAACCCAATATGTCTG
+
CCCCCGGGGGGGGGGGGGGGGGGGGGGGGGGGGGGGGGGGGGGGGGGGGGGGGGGGGGGGGGGGGGGGGGGGGGGGGGGGGGGGGGGGGGFEGGGGGGGGGGGGGFGGGGGGGGGGGGGFGGGGGGEGFGGGGGFGGGFFGFEGGGGGGF??EDDFGDFFGGGGDEFGGFGGGFFGGGGGF7>CCFGGF>EB5;DFFEGFF4@*5A>@EFBFFFFFDG2(>=;;?FF96;34:CFFFD01@3<EFG?
@M00200:207:000000000-ALC1F:1:1110:10093:24283 2:N:0:5
TACCAGGGTATCTAATCCTGTTTGCTCCCCACGCTTTCGTGCCTCAGCGTCAATCATCATGTAGTAAGCTGCCTTCGCTATCGGTGTTCTATGTCATATCTAAGCATTTCACCGCTACATGACATATTCCGCTTACCTCCATGATATTCAAGACAAATAGTATCAACGGCAGTTTCTGAGTTAAGCCCAGAGATTTCACCACTGACTTACCTGTCCGCCTACGCACCCTTTAAACCCAATATGTCTG
+
CCCCCGGGGGGGGGGGGGGGGGGGGGGGGGGGDGGGGGGGGGGGGGGGGGGFGGGGGGGGGGGGGGGGGGGGGGGGGGGGGGGGGGEGGGGGGGGGGFGGGGGGGGGGGGGGGGGGGGGGGGGGGF;FAFGGGGGGGCGGFGGGGFA9=DFFGGG?FFGGFGF,?FFGCGGGGFGGFFGGF8D=7D??FGGFFGFFBFG5>FFFBEFFF:@CEFGF9EDAAC==AE=D9BEFG=*9>>2=;?<@?=>
@M00200:207:000000000-ALC1F:1:1110:13003:24762 2:N:0:5
TACAAGGGTATCTAATCCCGTTCGCTCCCCTGGCTTTCGTGTCTCAGCGTCAGCACACCCCCAGCAACCTGTTTTCACCGTTGGCGTTCCAAGCGATATCTACGCATTTCACCGCTCCACCGCTTGTTCCAGTTGCCCCTAGGTGGCTCAAGATCGCCAGTATACCGAGCAGTTCCACGGTGGAGCCGTGGGATTTCACAAGGTACTTAACGATCCGCCTACACACGCTTTAAGCCCAGTATGTCTG
+
CCCCCGGGGGGGGGGGGGGGGGGGGGGGGGGG@FGGGGGGGGGGFGGGGGGGGGGGDFFFGGGGGGGGGGGFAFFGGGGCFGGGCGGGGGFBFCFGGGGGGGGGGGGGGGGGFGGGGGGGGEGGGGGFGGGGGGGGGGG?8D8DFFGG,ADGD,DFG+=8=AFFFFDGGEDGGF7C@FDDF*9CDGG59C>>FFCAF6EABFA=C=FEEG=;@DGE(/22;@E;@DF93(,97;663=<=C)97CC6
@M00200:207:000000000-ALC1F:1:1111:19348:2050 2:N:0:5
TACGAGGGTATCTAATCCTGTTTGATCCCCACGCTTTCGCGCCTCAGCGTCAGTTACCGTCCAGATGGCCGCCTTCGCCACCGGTGTTCCTCCTGATATCTACGAATTTCACCTCTACACCAGGAATTCCACCATCCTCTCCGGCACTCCAGCCCCGTAGTTTCGAATGCAATTCCACCTTTAAGAGGTGGGCTTTCACACCCGACATACGAAGCCGCCTACGCGCCCTTTAAACCCAATATGTCTG
+
CCC,8-:CGGGGGAFGGGFGGGGF,CFGGGCFFGGGGGG@GEGGFGGGGGGGGGGGGGCCFGGF9F9@F@FGGGGGGGEE,EFD4CFGGGGGCBGFGCEGGGGG+,EF=FAFFFGG=B;FG8E+46?DGGF,@=,EF,@9,@++>CEGG8FDFFGGE+:>DG7AC+=AA7:=CCGGCE,;8EFFDG*;?FFFGGGABFFA5)/06@52;@AB2(CF6>F@F;7;(9(4>::4+.BF0:0<022<A>)
@M00200:207:000000000-ALC1F:1:1111:8954:2269 2:N:0:5
TACTCGGGTATCTAATCCCGTTTGCTCCCCTGGCTTTCGCGCCTCAGCGTCAGTTACCGTCCAGATGGCCGCCTTCGCCACCGGTGTTCCTCCTGATATCTACGAATTTCACCTCTACACCAGGAATTCCACCATCCTCTCCGGCACTCCAGCCCCGTAGTTTCGAATGCAATTCCACCTTTAAGAGGTGGGCTTTCACACCCGACATACGAAGCCGCCTACGCGCCCTTTAAACCCAATATGTCTG
+
CCCCCGGGGGGGGGGGGGGGGGGGGGGGGGGGGGGDFGGCFGGGGGGGGGGGGGGGGGGGGGGGGGGGGGGGGGGGGGGGGGGGGGEGGGGGGGGGGEG<DFGGEGGGGGGGGGGGGGGGGGGGGGGGGCGGEFGGGGGGGF>C+@EGGGGFGFGGGE5+=EFGGDGGGFFDFGGFFFCGFGGGGGGFFGGAFGGFF?F629*?=BADFE492>CF>FFF<D61709>>F?>FDFF?FFFF).4))-
@M00200:207:000000000-ALC1F:1:1111:14025:2523 2:N:0:5
TACAAGGGTATCTAATCCTGTTTGCTCCCCACGCTGTCGCGCCTCAGTGTCAGCAACTGCCCAGCAGGCCGCCTTCGCCACCGGTGTTCTTCCGGATCTCTACGCATTCCACCGCTACACCCGGAATTCCGCCTGCCTCTACAGTGCTCAAGCCCAGCAGTTCGCACGGCCGACTCGGGGTTGAGCCCCGAGCTTTCACCGCACGCTGACCAGGCCACCTACGCGCCCTTTAAACCCAGTATGTCTG
+
CCCCCGGGGGGGGGGGGGGGGGGGGGGGGGGGGGGGGGGGGGGGGGGGGGGGGGGGGGGGGGGGGGGGGGGGGGGGGGGGGGGGGGGGGGGGGGGGGGGGGGGGGGGGGGGGGGGGGGGGGGGGGGGGGEGGGDGGGGGGGGGGGGGGGGGEGGGGGFFCDGGGGGGGGGGGGGGGGGGDGGGDFCFGGGGFGGGFFCGFFFFE>FFFEBF?::F>1>BF?::1(,79;F?FDAFFF614<ABFFA<
@M00200:207:000000000-ALC1F:1:1111:21720:2783 2:N:0:5
TACTGGGGTATCTAATCCTGTTTGCTCCCCACGCTGTCGCGCCTCAGCGTCAGCAACAGCCCAGCAGGCCGCCTTCGCCACTGATGTTCTTCCCGATCTCTACGCATTCCACCGCTACACCGGGAATTCCACCTGCCTCTACTGTGCTCAAGCCTGACAGTTTAGAAGGCAGCCCTGCGGTTAAGCCGCAGGATTTCACCCCCTACTTACCAGGCCGCCTACGCGCCCTTTAAACCCAGTATGTCTG
+
CCCCCGGGGGGGGGGGGGGGGGGGGGGGGGGGGGGGGGGGGGGGGGGGGGGGGGGGGGGGGGGGGGGGGGEGGGGGGGGGGGGGGGGGGGGGGGGGGGGGGGGGGGGGGGGGGGE>CFGGGGGGGGGGGEFGGGGGGGGGGGGGFGGGGDDEGGGGGGFGGGGFC?CFGGG>DGGFFGGDEGGGGGGDDGGBCFFFFFGFDFDED@FEFFFEEFGB0;:FFFFF>BBFFFFBGAF5:6<:B2:A>AA
@M00200:207:000000000-ALC1F:1:1111:22942:3009 2:N:0:5
TACTGGGGTATCTAATCCTGTTTGCTCCCCACGCTTTCGCGCCTCAGCGTCAGTAGTGAGCCAGTGTGTCGCCTTCGCCACTGGTGTTCTTCCGAATATCTACGAATTTCACCTCTACACTCGGAGTTCCACACACCTCTCTCACACTCAAGACAGCCAGTATTGAAGGCAATTCCGAGGTTGAGCCCCGGGCTTTCACCCCCAACTTAACTGTCCGCCTACGCGCCCTTTAAACCCACTATGTCTG
+
CCCCCGGGEEFGGGGGGGGGGG<FGFGFGGGGGGGGGGGGG7FFGGGGGGGDEGGGDGGGGGGGGGGGGGGGGGGGGEGGGGG@CCGGGGFCGEGFFDGGFGGGCEFGFGA<FFGGGGGGGGGGGG@FGGGGGGGGGGGFGFGFC=F?EFGFGGGC8EF8?EGGFFDG?EGG+=FFGGGGE7CGGFD?D?*97*9>+::FF)9B=@A4FE=?*8;F?:22=@@FFF0>683>G<FF;1(5:<9).<<
@M00200:207:000000000-ALC1F:1:1111:5767:3993 2:N:0:5
TACTAGGGTATCTAATCCTGTTTGATCCCCACACTTTCGTGCCTCAGCGTCAGTTTCGGCTCAGCGAGCTGCCTACGCAATCGGGGTTCTTGGTGGTATCTATGCATTTCACCGCTACACCACCAGTTCCGCCCGCCTTAACCGAACTCAAGCCCGTCAGTATCAATGGCAGTTCCAGGGTTGAGCCCTGGGATTTCACCACTGACTTAACGGGCCGCCTACGCACCCTTTACTCCCAGTACGTCTG
+
CCCCCFGGGE,;FDFGGFCDE,=CCDGGGEFGDECG<FGGG,CF<C,CCCCCEGFGGEED@FFFFFCGGGGGGGEFGGGE:FF:CGF:F9FAEFCF@FGGBFFGG=,,@EEEBF+CEFDGGGG@FEFGFCCG7@CGEEGG8DEE8>EGAGG>FGGGEGFG<E@EA=9EF?F>0?EF+=@GC7EG>F95***5*0;9BFGFB2*9*:BCFEFF2>GEBF96;@?@<(6(4/;4<);68?B?B),.4?B
@M00200:207:000000000-ALC1F:1:1111:8425:4254 2:N:0:5
TACAGGGGTATCTAATCCTGTTCGCTCCCCACGCTTTCGTGCCTCAGCGTCAGTTACAGCCTAGTAAGCTGCCTACGCAATCGGTGTTCTTGATGGTATCTATGCATTTCACCGCTACACCATCAATTCCGCCTACCTCGTCTGTACTCAAGCCTTACAGTATCAATGGCAGTTCCATCGTTGAGCGATGGGCTTTCACCACTGACTTATAAGGCCGCCTACGCACCCTTTAAGCCAAATATGTCTG
+
CCCCCGGGGGCFGGGGFGGGGFGGGEGCGGGGGGGGGGEFFGGGGGGEFCGGGFFGGGGCGGGGGGGCGFFGEGFFCGGGGGGGGDFGGGGFGGGGGG99EE<EADAF,FFGGGGGGGGGGGGGFFEDEGFCEGGCGCFD?ECEEGFGE@FD8DGGFFF9CF83@:CD+8D>FGCE@DFDGGFF6=6CFDD?CFCFFCCACFAAEEF*B5EFE@GF2:ADFFF>F@9@>BEC<89A7=8<C??.7)9
@M00200:207:000000000-ALC1F:1:1111:7431:5180 2:N:0:5
TACGGGGGTATCTAATCCTGTTTGCTCCCCACGCTTTCGTGCCTCAGTGTCAGTGCTGGTCCAGAGAGCCGCCTTCGCAACTGATGTTCCTCCCGATCTCTACGCATTTCACTGCTACACCGGGAATTCCACTCTCCTCTACCGCACTCTAGCGAGCCAGTATCCATCGCCATTCCCAGGTTGAGCCCGGGGCTTTCACGACAGCCTTAACTCACCACCTACGCACGCTTTAAACCCAATATGTCTG
+
CCCCCGECFCFFDEFGGGGGFFGGGGGGGGGGGGGGGGGEGGGGGFCFGGGGGGGG9FFGGGGGFGGGGGGGGGGGGEGDGCFAFGGGGGFGFEEFGGGGGFGGGGGGDGGGGGGGGGGGGGGGGGGGGGGG,6EFEFGGGF@CGDGGGGGGGDC>CEF,=ADFGGFFDGGGGGGGGGGGF67DFGFGD5E4DG*;F7FA;@E3(/84A;ACEEGF<F<DEFFFFF>6<61:C4F;03:?FA<9)5)
@M00200:207:000000000-ALC1F:1:1111:4969:5364 2:N:0:5
TACCCGGGTATCTAATCCTGTTTGCTCCCCACGCTGTCGCGCCTCAGCGTCAGCAACAGCCCAGCAGGCCGCCTTCGCCACTGATGTTCTTCCCGATCTCTACGCATTCCACCGCTACACCGGGAATTCCACCTGCCTCTACTGTGCTCGAGCCTGACAGTTTAGAAGGCAGCCCTGCGGTTAAGCCGCAGGATTTCACCCCCTACTTACCAGGCCGCCTACGCGCCCTTTAAACCCAATATGTCTG
+
CCCCCGGGGGGGGGGGGGGGGGGGGGGGGGGGGGGGGGGGGGGGGGGGGGGGGGGGGGGGGGGGGGGGGGGGGGGGGGGGGGGGGGGGGFGGGGG=FGGGGGGGGGGGGGGGGGGGGGGGGGGGGGGGGGGGGGGGGGGGAFGGED9@F>E8EGGG?GFFGGGCGGGGGFGGDG>CFGGDEGGGGGGGGGGFCCFFFEF6?BDFFFFECEFE@DGD>DFFBFF>FFFFFFF2E:FFF?08)6><AF)
@M00200:207:000000000-ALC1F:1:1111:6985:5668 2:N:0:5
TACTAGGGTATCTAATCCGGTTCGCTCCCCACGCTTTCGCGTCTCAGCGTCAGGTAGGGCCCAGAGAGCCGCCTTCGCCACTGGTGTTCCTCCCGATATCTACGCATATCACCACTACACCGGGAATTCCACTCTCCTCTACCCTCCTCAAGTCTGCCAGTATCCAAGGACCTCTCCCAGTTGAGCCGGGAGCTTTCACCCTAGACTTAACAAACCGCCTGCACGCCCTTTACACCCACTATGTCTG
+
CCCCCGGGGGGGGGGGGGGGGGGGGGGGGGGGGGGGGGGGGGGGGGGGGGGGGGGGGGGGGGGGGGGGGGGGGGGGGGEGGGGGFGGGGGGGGGGGEE7C=EGGGGGGGGGGGCGGGGEEGCGEFGFGFFGGAFGGGGGGGGGG9+A8DGGGFFGEEFFD?FGGGGGGGGGGGFGGFGGFFGGCFFFGGDEFGFCFFEGFFFFFEFFEFFFC)38FBB911=@EDFFBFD;;7<F47:(4:<BABFF
@M00200:207:000000000-ALC1F:1:1111:23542:6088 2:N:0:5
TACAGGGGTATCTAATCCTGTTTGCTCCCCACGCTTTCGTGCATGAGCGTCAGTGTTGGCCCAGAAGGCTGCCTTCGCCATTGGTGTTCCTCCACATCTCTACGCATTTCACCGCTACACATGGAATTCCACTTTCCTCTTCTGCACTCAAGTTTTCCAGTTTCCAATGACCCTCCACGGTTGAGCCGTGGGCTTTCACATCAGACTTAAAAAACCGCCTACGCGCGCTTTAAACCCAGTATGTCTG
+
CCCCCGGGGGGGGGGGGGFGGGGGGGGGGGGGGGGGGGGGGGGGGGGGGGGGGGGGGGGGGGGGGGGGGGGGGGGGGGGGGGGGGGGGGGGGGGGGFGGGGGGGGGGGGGGGGGGGGGGGGGGGGGGGGGGGGGGGGFGGGGGGGGGGEFGGGGGGGGFGGGGGGGFFFCFGGGGGGFEDGEGGFFGGGGGFFGGFFFGFEFFF@CF=FF6AEBG?@B9@DDF@@=@FB@@EF9FA;<?;<??CFFF
@M00200:207:000000000-ALC1F:1:1111:20167:6362 2:N:0:5
TACTAGGGTATCTAATCCTGTTTGATCCCCACGCTTTCGTGCCTCAGCGTCAATAGTGGCTTTGTGAGCTGCCTTCGCAATTGGTGTTCTGTGACATATCTATGCATTTCACCGCTACTTGTCACATTCCGCCTACCTCAAGTGTATTCAAGCTCATCAGTATCAAAGGCACTGCGATGGTTGAGCCACCGTCTTTCACCCCTGACTTAATAAGCCGCCTACGCACCCTTTAAACCCAATATGTCTG
+
CCCCCFGGGCFGGGGGGGGGGGGGGGGFGGGGGGGGGGGGGGGGGGGGGGGGDGGGGFGGGGGGGGG,E@FEGGGGGGECFFEDGGGGGGGGGGGGGGGGGGFFGGGGGGFGGGGGGGF9FGFDFFGGGGGGCEGGGGGF8DFFG@FGGG9FFGGGGGFGGGGGFDCECGDGFDFD6DEGG88?DGCDFGGFGGGFFEGBDAFF5@FE?<C=E@G6A>AFDF54A>FFF2@4<AFA@FDB)8?EFFE
@M00200:207:000000000-ALC1F:1:1111:20775:6713 2:N:0:5
TACGAGGGTATCTAATCCTGTTTGCTACCCACGCTTTCGCGCATCAGCGTCAGAACCGGTCCAGGTAGCCGCCTTCGCCACTGGTGTTCCTCCCAATATCTACGCATTTCACCGCTACACTGGGAATTCCGCTACCCCCTCCCGGCCTCAAGCTCGACAGTTTCCAAGGCAGTTCCTCAGTTGAGCCGAGGGATTTCACCTTGGACACGTCGAGCCGCCTACGCGCCCTTTAAACCCAATATGTCTG
+
CCCCCGGGGGGGGGGGGGGGGGGGGGGGGGGGGGGGGGGGGGGGGGGGGGGGGGGGGGGGGGGGGGGGGGGGGGGGGGGGGGGGGGGGGGGGGGGGGGGGGGGGGGGGGGGGGGGGGGGGGGGGGFGGGGGGGGGFGGGGGGGGGGGGGGG?FCFGGGFGGGGGGGGGFGGDGGGGGGGGGGGGGGGGGGGFGGGFFFGFFFFA@EF@B@A9:6DBBF@F@FFFFFFFFFFAF4?FBFB?)64:<<D
@M00200:207:000000000-ALC1F:1:1111:10457:6754 2:N:0:5
TACTGGGGTATCTAATCCCGTTTGCTCCCCTGGCCTTCGTGCCTCAGTGTCAGGAACTGTCCAGAGACCCGCCTTCGCCACTGGTCTTCCTTACGATCTCTACGCATTTCACTGCTACACCGTAAATTCCAGTCTCCTCTCCAGTCCTCACGCACCGCAGTATCGAATGCAGTTTCGGAGTTAAGCTCCGAAATTTCACACCCGACTTACGACGCCACCTACGCACCCTTTAAACCCAATATGTCTG
+
CCCCCGGGGGGGGGGGGGGGGGGGGGGGGGGFGGGGGGGGGGGGGGGGGGGGFGGGGGGGGGGCFGGGGGDGGGGGGGGGGGGGGFGGGGGGGGGFDGGGGGGGGGGGFGFGGGGGGGGGGGGGGGGGGGGGEFFFGGGGGGCGGGGGGG,9DEGGGG5=CFGA+DCFGG8DD=FGGG>CAE=FGFGGFCGEGGFFFFGFC89@ABEDFEFBF=CDFFB::E?>@F0;=@;)4)1;((68.<?)?<C
@M00200:207:000000000-ALC1F:1:1111:5664:7289 2:N:0:5
TACTAGGGTATCTAATCCTGTTTGATCCCCACACTTTCGTGCCTCAGCGTCAGTTACTCCTTAGTATGCTGCCTTCGCTATCGGTGTTCTGGACGATATCTAAGCATTTCACCGCTACACCGTCCATTCCGCATACCTCATCAGTACTCAAGTATCCCAGTATCAATTGCACCTCGACAGTTAAGCTGCCGTATTTCACAACTGACTTAGGACACCGCCTACGCACCCTTTATACCCAATATGTCTG
+
CCCCCGGGGGGGGGGGGGGGGGGGGGGGGGGGGGGGGGGGGGGGGGGGGGGGGGGGGGGGGGGGGGGGGGFGGGGGGGGGGGGGGGGGGGGDF<FGGGGGGGGGGGGGGGGGGGGGGGGGGGGGGGGGGGGGGGEFGGGGGGGGGGGGGGGGGGGGFFFFGGGGGGGGFEGGFGFGGGGGGGGGGGGGC=EBDFGFFFGFFFFFFFFFFFF@EFGFF>BFAFFFFFFFDFFFFCFFBF9BFEFFEFF
@M00200:207:000000000-ALC1F:1:1111:10279:8129 2:N:0:5
TACAAGGGTATCTAATCCTGTTTGCTCCCCACGCTGTCGCGCCTCAGTGTCAGCAACTGCCCAGCAGACCGCCTTCGCCACCGGTGTTCTTCCGGATCTCTACGCATTCCACCGCTACACCCGGAATTCCATCTGCCCCTACAGTGCTCGAGCAACCCAGTCTCCGTGGCCGACTCGATGTTAAGCATCGAGCTTTCACCATGGACTTGGGCCGCCACCTACGCGCCCTTTACACCCAATATGTCTG
+
CCCCCCFGGGGGGGGGGGGGGGGGGGGGGGGGCGGGGGGGGGGGGGGGGGGGGGGGGGGGGGGGGGGGGGGGGGGGGGGGGGGDGGGGGGGGGGGGGGGGGGGGGGGGGGGGGGGGGGGGGGGGF=AFGGGGGGGGGGGGGGGGGGGGGGGCGE=DGGFFFGFGGGGGDGGGGGGGGGGGGGGGGGGGGGGFGGDFFFGFFFF66EF=F@F==BGEFFFDFE6@FF>B;??BGAFFFFB?FADAFFA
@M00200:207:000000000-ALC1F:1:1111:6495:8293 2:N:0:5
TACTGGGGTATCTAATCCCGTTTGCTCCCCTGGCTTTCGCTCCTCAGCGTCAGTGTTGGTCCAGAATGCCGCCTTCGCCACCGGTGTTCCTCCAGATATCTACGCATTTCACCGCTACACCTGGAATTCCGCATTCCTCTCCCAAACTCAAGCCATCCAGTCTCACACGCAGTTCCCCGGTTGAGCCGAGGGATTTCACGTGTGACTTAGTTGGCCGCCTACGAGCCCTTTAAACCCAATATGTCTG
+
CCCCCGGGGGGGGGGGGFGGGGGGGGGGGGGGGGGGGGGGGGGGGGGGGGGGGGGGGGGGGGGGGGGGGGGGGGGGGGGGGGGGGGGGGGGGGGGGGGGGGGGGGGGGGGGGGGGGGGFGGGGGGGGGGGCGGGGGGGGGGGGGGGGGGGGGGGCGGGF,?DGGGGGGDGGGGGGGFGGDGGGFGGGGGGGFGGFFFFGFFFFFFFFEFEFFFFG;=>9@DFFFFFF?F@;C+7A;;;?F0>FFFFF
@M00200:207:000000000-ALC1F:1:1111:6792:8780 2:N:0:5
TACTGGGGTATCTAATCCCGTTCGCTACCCTGGCTTTCGTGTGTGAGCGTCAGATTTGGACCAGTGCGCTGCCTTCGCCTTTGGTGTTCCCCACGATATCAACGGATTTCACCCCTACACCGTGAGTTCCACGCACCTCTTCCAACCTCTAGTCATGCCGTTTCGCTCGCGAGCCGTAGGTTGAGCCCACGGATTTAACGAACGACTAACATAACCGCCTTGACACCCTTTAAGCCCAGTATGTCTG
+
CCCCCGGGGGGGGGGGGGGGGGGGGGGGGGGGFGGGGGGGGGGGGGGGGGGGGFGGGGGGGGGGGGGGGGGGGGGGGGGGGGGGGDFGGGGGGGGGGGGGGGGGGGGGGGGGGGGFFGGGGGGCGGGGGG9>EEGGGGGGGGGFGGGGGGCGFFGGGGFBCGGGGGGGDGGGGGGGGGGDF7>FGGGGGGGFCGGFFFGFF=EDFBF>FFFFFEGF>FFFF@>?9??B<??FA9@F?::?4AA>ADF
@M00200:207:000000000-ALC1F:1:1111:14468:9142 2:N:0:5
TACCCGGGTATCTAATCCTGTTTGCTCCCCACGCTTTCGCTCCTCAGCGTCAGTACTGGCCCAGGATCCCGCCTTCGCCACCGGTGTTCCTCCTGATATCTGCGCATTCCACCGCTACACCAGGAATTCCAGATCCCCCTACCAGACTCTAGCCGCCCAGTATCGAATGCAGGCTCGAGGTTAAGCCTCGAGGTTTCACATTCGACTTGAGTGGCCGCCTACACGCTCTTTAAACCCAATATGTCTGCGAT
+
CCCCCGGGGGGGGGGGGGGGGGGGGGGGGGGGGGGCFGGGGGGGGGGGGGGGGGGGGGGGGGGGGGGGGGEGGGGGGGGGGGGGGGGGGGGFGGGGGGGGGGGGGGGGGGGGFFGGGGGGGGGGGGGGGGGGAFFFGDGDGG=CC8ECGGGFGG6EEGEFGGFGDCDGGGGGGGGGGEGGEGFFCC>FFDEADDFFFCFFE?FF?@?>B=FCBFDFFE;DDD@1:>0;(;C?F)9?63?B:<ABBA))((-
@M00200:207:000000000-ALC1F:1:1111:6469:10926 2:N:0:5
TACAAGGGTATCTAATCCCGTTCGCTCCCCTGGCTTTCGTGTCTCAGCGTCAGCACACCCCCAGCGAGCTGTTTTCACCGTCGGCGTTCCAAGCGATATCTACGCATTTCACCGCTCCACCGCTTGTTCCGCTCGCCCCTAGGTGGCTCAAGACCGCCAGTATACCCAGCCGTTCCACGGTTGAGCCGTGGGATTTCACAAGGTACTTAACGGTCCGCCTACACACGCTTTAGACCCAATATGTCTG
+
CCCCCGGGGGGGFGGFFGGGGFGGGEGFFGGGFFFFFFFCCFGGGGFCCFGGGGGGGGGGGGGGGGGGGGGGGCEGGFFGGGGGGGFEGGGGFCGGGGGGGGEGDEEGGGGGGGGCEGFFGGGGEDEFGGGGGGGGGGC8FCFGCFC?EFFECGGGGGB*;EFGGCGFGGFDCCFDGDE?FEEG6=;DD<>>F42AACFFF@:=CEF)37F?0/*),5(11::?B<610?1<+,*)(.-(5)64:AA
@M00200:207:000000000-ALC1F:1:1111:13682:11097 2:N:0:5
TACAGGGGTATCTAATCCTGTTTGCTCCCCACGCTTTCGCACATCAGCGTCAGTTACAGACCAGAAAGTCGCCTTCGCCACTGGTGTTCCTCCATATCTCTGCGCATTTCACCGCTACACATGGAATTCCACTTTCCTCTTCTGCACTCAAGTTTTCCAGTTTCCAATGACCCTCCACGGTTGAGCCGTGGGCTTTCACATCAGACTTAAAAAACCGCCTACGCGCGCTTTATACCCAATATGTCTG
+
CCCCCGGGGGGGGGGGGGGGGGGGGGGGGGGGGGGGGGGGGGGGGGGGGGGGGGGGGGGGGGGGGGGGGGGGGGGGFGGGGGGGGGFEGGGGGGGGGGFGFGGGGGGGGGGGGGGGGGGGGGGGGGGGGGGGGGGGGGGGGGGGGGGGGGGGGGGGGGFFDFGGGGGGGGGGGGGGGGDGGGGGGGGDGGGFGGGFFFGFFFFFFFFFFFCEFFGFAFF@=BFFFFF@FFF<@ECF;@053??)/<3
@M00200:207:000000000-ALC1F:1:1111:17300:11341 2:N:0:5
TACGGGGGTATCTAATCCTGTTTGCTCCCCACGCTTTCGTGCCTCAGTGTCAATGATCGTGAAGTAAGCTGCCTTCGCAATTGGTGTTCTATGTCATATCTAAGCATTTCACCGCTACATGACATATTCCGCTTACCTACGCGATATTCAAGATTGATAGTATCAATGGCAGTTTCCGAGTTAAGCTCAGAGATTTCACCGCTGACTTATCAACCCACCTACGCACCCTTTACACCCAGTATGTCTG
+
CCCCCGGGEFFGGGFGGGGGGG<FFFGGGGGGEGGGGGGGGGGEGFFCFGGGFGGF<FGGGGGEGCFDFGGGGGGGGG?>CFGGGEGGGGDAFAFFGGGGGFGAFFGGFGGGGGGGGGGGGFFGGGGGGFFGGGEGGGAFEGGC@>EGGGFE,EDFDFF9+@DGGGGGDFGGGGGGGDGGGGECFFFGGGGF5CGFFFGF=BBEBFFECEFE?F7*55>52>?FDFFF;@3;+1;59;;;355<<??
@M00200:207:000000000-ALC1F:1:1111:28622:11574 2:N:0:5
TACTGGGGTATCTAATCCTGTTTGCTCCCCACGCTTTCGTACATGAGCGTCAGTCACATCCCAGGGGGCTGCCTTCGCCATCGGTGTTCTTCCACATCTCTACGCATTTCACTGCTACACGTGGAATTCCACCCCCCTCTGACAAACTCTAGCCATGCAGTCACAAATGCAGTTCCCAGGTTAGGCCCGGGGATTTCACACCTGTCTTGCAAAGCCGCCTGCGTACGCTTTAAACCCAGTATGTCTG
+
CCCCCGGGGGGGGGGGGGGGFGGGGGGGGGGGGGDGGDFGGGGGGGFFGGGGGGGGGGGGGGGGFGEGGGGGGGGGGGGGGGGCGGGGGGGGGGGDFGGGGGGGGGGGGGGGGGGGGGDGGFGGGFGGGFGFFEGGGGGGGGGGFFGGGFFCFFGGGGFEFGGGGFGGG8+?<CFGGGC7DGCGGCC9DDEECGGFF?GAEFFFEFAEFFF?CEFF=E>;<@@F<69BF0@E<>FA;6(66AFA9AA
@M00200:207:000000000-ALC1F:1:1111:20194:12051 2:N:0:5
TACTAGGGTATCTAATCCCGTTTGCTCCCCTGGCTTTCGCTCCTCAGCGTCAATGCCGGTCCAGGATGCCGCCTTCGCCACCGGTATTCCTCCAGATATCTACGCATTTCACCGCTACACCTGGAATTCTGCATCCCTCTCCCGGATTCAAGCCATCCAGTATCGGATGCAGTTCCCAAGTTGAGCCTGGGGATTTCACATCCGACTTAGTTGGCCGCCTACGAGCCCTTTAAACCCAATATGTCTG
+
CCCCCGGGGGGGGGGGGGGGGGGGGGGGGGGGGGGGGGGGGGGGGGGGGGGGGGGGGGGGGGGGGGGGGGGGGGGGGGGGGGGGGGGGGGGGGGGGGGGGGGGGGGGGGGGGGGGGGGGGGGGGGGGGGGGGGGGGGGGGGGGGGCEGGGGGGGGGGGF9DE@FGGGGGG7CFGGGGFFGGCCDGFGGGFGFGGGFFEDFFFFADFFFFE@CEFGF>FFFFF??0(3=DDE)+7=F@;DDF?C?CEC
@M00200:207:000000000-ALC1F:1:1111:20301:12823 2:N:0:5
TACTAGGGTATCTAATCCTGTTTGCTACCCACGCTTTCGCTCCTCAGCGTCAGTGCCGGCCCAGACCACCGCCTTCGCCACCGGTGTTCCTCCTGATATCTGCGCATTTCACCGCTACACCAGGAATTCCGTGGTCCCCTACCGGACTCTAGCCATAGCAGTATCGAGTGGCGTCTCCAGGTTAAGCCTGGAGGTTTCACACCCGACTTGCCAAGCCGCCTACGAGCTCTTTACGCCCAATATGTCTG
+
CCCCCGGGGGGGGGGGGGGGGGGGGGGGGGGGGGGGGGGGGGGGGGGGGGGGGGGGGGGGGGGGGGGGGGGGGGGGGGGGGGGGGGGGGGGGGGGGGGGGGGGGGGGGGGGGGGGGGGGGGGGGGGDGGGGGGGGGFGGGGGGGGDGGGGGGGGGGGGFAFGGGGGGFGGGGGGGGGGGGGGGGGGGGGGGFGGGFFFGFF=EFBFFFFFFFFFGFDFFFF@FFDFFFFF<A<<E>>F:BFFFFFFAF
@M00200:207:000000000-ALC1F:1:1111:24400:13194 2:N:0:5
TACTCGGGTATCTAATCCCGTTTGCTCCCCTGGCTTTCGTTCCTCAGTGTCAGTTGCAGTCCAGAACGCCGCCTTCGCCACCGGTGTTCCTCCAGATATCTACGCATTTCACCGCTACACCTGGAATTCCGCGTTCCTCTCCTGCACTCAAGCCAACCAGTATCAGACGCAGTTCCCCGGTTGAGCCGAGGGATTTCACGTCTGACTTAGTTGGCCACCTACGAACCCTTTAAGCCCAATATGTCTG
+
CCCCCGGGGGGGGGGGGGGGGGGGGGGGGGGGGGGGGGGGGGGGGGGGGGGGGGGGGGGGGGGGGGGGGGGDGGGGGGGGGGGGGGGGGGGGGGGFFGGGGGGGGGGGGGGGGGGGGGGGGGGG@FFFGGGGGGGGGGGGGGGGGGGDGFG9@EGGGCD>6EFGGFGGGGGGGGGGGGGGGGDGGGGGGGGFGGGFFFGA@BFFFFFCF=+8C@<AEF3@E@;?@1;FF@E9CAB)8;:::AA92:A
@M00200:207:000000000-ALC1F:1:1111:25177:13589 2:N:0:5
TACCCGGGTATCTAATCCTGTTTGCTCCCCACGCTTTCGTGCATGAGCGTCAGTGTTGGCCCAGAAGGCTGCCTTCGCCATCGGTGTTCCTCCAGATCTCTACGCATTTCACCGCTACACCTGGAATTCCACCTTCCTCTGCCACACTCTAGCCAAGTAGTTTCGAGCGCAATTCCCAAGTTAAGCCCGGGGATTTCACACTCGACTTGCTCGGCCACCTGCGCACACTTTACACCCAGTATGTCTG
+
CCCCCEGGGGGGGGGGGGGGGGGGGGGGGGGGGGGGGGGGGGGGFDGGGGGGGGGGGGGGG<FGGGGGGGGGGGGGGGGGGGGGGGGGGGGGGFGGGGGGGGGGGGGEGGGGGGGGDGGGGGGGGFGFGDGGEFFGGGGGC8EFGGGGGGGFGGGGGGF;FFGGG6DCDGGGDGGFGGGGGGGGGFGFGGEF>CDFFEGFB2A>>FF@FEF4@BCFFFFFFFFFBFFD@AAEGEFA@@6.7?CCEFF
@M00200:207:000000000-ALC1F:1:1111:10114:14247 2:N:0:5
TACTGGGGTATCTAATCCCGTTTGCTCCCCTAGCTTTCGCGCCTCAGCGTCAAGAACAGGCCAGGTAGTCGCCTTCGCCACTGGTGTTCCTCCCGATATCTACGCATTTCACCACTACACCGGGAATTCCACTACCCTCTCCTGCCTTCGAGTCGATCAGTATCGCGTGACCCTCCCCAGTTGAGCCGGGGGCTTTCACACGCGACTAAATCGACCGCCTGCGCGCTCTTTAAACCCAGTATGTCTG
+
CCCCCGGGGGGGGGGGGGGGGGGGGGGGGGGGGGGGGGGGDGGGGGGGGGGGGGGGGGGGGGGGGGGGGGGGGGGGGGGGGGGGGGGGGGGGGGGGGGGGGGGGGGGGGGGGGGGGGGGGGGGGGGGGGGGGGGGGGGGGGGGGGGGGGGGGGGGGGGFCGGGGGGGGDGGGGGGGGGGGGGGGGGGGGGGFGGGFFFGFEBBEFFFFFFFFFFGFFF9:<BFBBF;<FFDF?96@?BF?<9-6AAF
@M00200:207:000000000-ALC1F:1:1111:12482:14448 2:N:0:5
TACAAGGGTATCTAATCCCGTTTGCTCCCCTGGCTTTCGCGCCTCAGCGTCAGTGTTGGCCCAGCAACCCGTCTTCACCTCAGGTGTTCCTCTTGATATCTACGCATTTCACCGCTACACCAAGAATTCCGATTGCCCCTTCCACACTCTAGCACTGCAGTATCACTTGGCCGTTCTGAGTTAAGCTCAGAGATTTCACAAGTGACTTACCGCGCCGCCTACGCGCCCTTTAAACCCAATATGTCTG
+
CCCCCGGGGGGGGGGGGGGGGGGGGGGGGGGGGGGGGGGGGGGGGGGGGGGGGGGGGGFGGGGGGGGGGGGGGGGGGGGGGGGGGGGGGGGGGGGGGGGGGGGGGGGGGGGGGGGGGGGGGGGGFGGGFGGGGGGGGGGGGGGGGGGGGGGEGGGGGGFDGGGGGGGGGGGGGGGGGGDGGGGGGGGGG6EFGGGFFFGFEDCCEEFFFFFFFFGF>EBDFFFFFFFFFFEF@CFFFF;;@FEECCE
@M00200:207:000000000-ALC1F:1:1111:20396:15302 2:N:0:5
TACGCGGGTATCTAATCCTGTTTGCTCCCCACGCTTTCGCGCCTCAGCGTCAGAACTGGCCCAGGCAGCCGCCTTCGCCACTGGTGTTCCTCCCGATATCTACGCATTTCACCGCTACACCGGGAATTCCACTACCCTCTACCGCACTCTAGCTCGCCAGTATCCAATGCCATTCCCAGGTTGAGCCCAGGGCTTTCACATCAGACTTAACAAACCACCTACGCACGCTTTAAACCCACTATGTCTG
+
CCCCCGGGGGGGGGGGGGGGGGGGGGGGGGGGGGGGGGGGGGGGGGGGGGGGGGGGGFGGGGGGGGGGGGGDGGGGGDGEGGGGGGGGGGGFGGGGGGGGGGGGGGGGGGGGGGDGGGGGGGGGGGGGGGGGGGGFGGGGGGGGGGGGGGCFGGGGGGF5DFFGGGGGGGGGGGGGGGDGGGGGFGGGGDGFGD59FEFFEFFF@EFFF6AC83C><FFDE;D>BFFFB06A+6?)1:(4?<<>ABB
@M00200:207:000000000-ALC1F:1:1111:4262:15404 2:N:0:5
TACTAGGGTATCTAATCCTGTTTGATCCCCACACTTTCGTGCCTCAGCGTCAGTATAAGCCTAGTAAGCTGTCTTCACTATCGGTGTTCTTGACGATATCTAAGCATTTCACCGCTACACCGTCAATTCCGCCTACTTCGACTTCACTCAAGTCCATCAGTATCAATGGCACCTTGACAGTTGAGCTGCCATATTTCACCACTGACTTAATAGACCGCCTACGCACCCTTTATACCCAATATGTCTG
+
CCCCCGGGGGGGGGGGGGGGGGFGGGGGGGGGGGGGGGGGGGGGGGGGGGGGGGGGGGFGGGGGGGAFGGGFGGGGFGGGGGGGEFGGGGGGGFCFGGGGGGDFGGGGGGGGGGGGGGGGGGGGGGGGGGGEGEGGGGGG6CEDGGGGGGDD=F;E;EFGFFFGGGGGFG6DD??C?EEGGCFFFF98FFGFGGGFFFGFFFFFEBFEFCFFCCDF=>=@=@=5@AF=DD>CC69BE=B2>?CFFFF
@M00200:207:000000000-ALC1F:1:1111:27190:15483 2:N:0:5
TACGAGGGTATCTAATCCTGTTTGATCCCCACGCTTTCGTGCCTCAGCGTCATTAACACCTTAGTAAGCTGCCTTCGCAATTGGTGTTCTGTGACATATCTATGCATTTCACCGCTACTTGTCACATTCCGCCTACCTCAAGTGTAATCAAGCCTATCAGTATCAAAGGCACTGCGATGGTTGAGCCACCGTCTTTCACCCCTGACTTAATAGGCCGCCTACGCACCCTTTAAACCCAATATGTCTG
+
CCCCCEGGGGGGGGGGGGGGGGGGGGGGGGGDEGGGGGGGCGGGGGGGGGGGGGGGGGGGGGGGFGGGGGGGGGGGGGGGGAFGGGGGGGGGF,AFGGGGGGGGGGGGGGGGGGGGGGFDEFFFGGGGGGFG8ACGGCGDFFGG9D@FGCFGCGGFGGFGGGGGFG8=FGGG?DFGGGGGGGGGGFFGGGDFDFGFFFGF@A??CFF<CE?EA@G6AEBFA4ABAB552:B4C:FFF?>2>ECC??C
@M00200:207:000000000-ALC1F:1:1111:6417:15880 2:N:0:5
TACCGGGGTATCTAATCCCGTTTGCTCCCCTGGCTTTCGCGCCTCAGCGTCAGTGTTGGCCCAGCAACCCGTCTTCACCTCAGGTGTTCCTCTTGATATCTACGCATTTCACCGCTACACCAAGAATTCCGATTGCCCCTTCCACACTCTAGCACTGCAGTATCACTTGGCCGTTCTGAGTTAAGCTCAGAGATTTCACAAGTGACTTACCGCGCCGCCTACGCGCCCTTTATACCCAATATGTCTG
+
CCCCCGGGGGGGGGGGGGGGGGGGGGGGGGGGGGGGGGGGGGGGGGGGGGGGGGGGGGGGGGGGGGGGGGGGGGGGGGGGGGGGGGGGGGGGGGGGFGGGFGGGGGGGGGGGGGGDEGGGGGGGGGGGGGGGGGGGGGGGGGGFGGGGGGGGGGGGGGFGGGGGGGGGGGCGGGGGGGGGGFGGGGGGGGGFGGGFFFGFFFFFFEFFFFFDFFGFFFFD>@DFFF>0>FEFGFFF@FFF8CEC?CE
@M00200:207:000000000-ALC1F:1:1111:17488:16339 2:N:0:5
TACGCGGGTATCTAATCCCGTTTGCTCCCCTAGCTTTCGCTCCTCAGCGTCAATGCCGGTCCAGGATGCCGCCTTCGCCACCGGTATTCCTCCAGATATCTACGCATTTCACCGCTACACCTGGAATTCTGCATCCCTCTCCCGGATTCAAGCCATCCAGTATCAGACGCAGTTCCCAGGTTGAGCCTGGGGATTTCACGTCTGACTTAGTTGGCCGCCTACGAGCCCTTTACACCCAATATGTCTG
+
CCCCCGGGGGGGGGGGGGGGGGGGGGGGGGGGGGGGGGGGGGGGGGGGGGGGGGGGGGGGGGGGGGGGGGGGGGGGGGGGGGGGGGGGGGGGGGGGGGGGGGGGGGGGGGGGGGGGGGGGGGGGGGGGGGGGGGGGGGGGGGGGGDGGGGGGGGGGGGFGFGGGGGGGGGGGGGGGGGGGGGGGGGG>FGFFGGGFFFGFFFFFFFFEFFFFFFGFFFF<?@?6;@F?DFBFGFFFFFF??FAAFFF
@M00200:207:000000000-ALC1F:1:1111:9585:16714 2:N:0:5
TACAGGGGTATCTAATCCTGTTTGCTCCCCACGCTTTCGTGCATGAGCGTCAGTGCAGGCCCAGGGGATTGCCTTCGCCATCGGTGTTCCTCCGCATATCTACGCATTTCACTGCTACACGCGGAATTCCATCCCCCTCTGCCGCACTCCAGCGATGCAGTCACAAATGCAGTTCCCAGGTTGAGCCCGGGGATTTCACATCTGTCTTACATCACCGCCTGCGCACGCTTTAAACCCAGTATGTCTG
+
CCCCCGGGGGGGGGGGGGGGGGGGGGGGGGGGGGGFGGGGGGGGGGGGGGGGGGGGGGGGGGGGGGGGGGGGGGGGGGGGGGGGGGGGGGFGGGGGGGGGGGGGGGDGGGGGGGGGFGGGGGDGGGGGGGGGGGGGGGGGGGGGGGGGGGGFGGEFEGFECCGGGFGGDEGGGGGGGGGCGGGGGGGGGGGFDGGFFFGFEFFAEFFFFFACFFGFFF>;?D>@@FFB:16AA2?F6?:24<<>DBF
@M00200:207:000000000-ALC1F:1:1111:12408:17000 2:N:0:5
TACCAGGGTATCTAATCCTGTTTGCTCCCCTAGCTTTCGCGCCTCAGCGTCAGTGTCAGTCCAGAAGGCCGCCTTCGCCACTGGTGTTCCTCCTGATATCTACGAATTTCACCTCTACACCAGGAATTCCACTTCCCTCTCCACCACTCTAGACTGGGAGTTTCGAGTGCAGTTCCCAGGTTGAGCCTGGGGATTTCACGCCCGACTTTCCAGCCCGCCTACACGCGCTTTAAACCCAATATGTCTG
+
CCCCCGGGGGGGGGGGGGGGGGGGGGGGGGGGGGGGGGGGGGGGGGGGGGGGGGGGGGGGGGGGGGGGGGGGGGGGGGGGGGGGGGGGGGGGGGGFGGGGGGGGGGGGGGGGGGGGGGGGGGGGGGFGGGGGGGGGGGGGGGGGEGGGGCGGGGGGGGFEGGGGEGCGGGGFGGGGGGGGFGGGGGGGGGGBGGGFFFGFDCBFFFFFFFFFFE3:ADFF@FFF@>@FFFFF7);A<D;;EFFFCE?
@M00200:207:000000000-ALC1F:1:1111:27409:18561 2:N:0:5
TACCCGGGTATCTAATCCTGTTTGCTACCCACGCTTTCGCGCCTCAGCGTCAGTTCCGGTCCAGGTAGCCGCCTTCGCCATTGGTGTTCCTCCCGATATCTACGCATTTCACCACTACACCGGGAATTCCACTACCCTCTCCTGCCTTCGAGTCGATCAGTATCGCGTGACCCTCCCCAGTTGAGCCGGGGGCTTTCACACGCGACTTGAACGACCGCCTGCGCGCTCTTTAAACCCAATATGTCTG
+
CCCCCGGGGGGGGGGGGGGGGGGGGGGGGGGGGGGGGGGGGGGGGGGGFGGGGGGGGGGGGGGGGGGGGGGDGGGGGGGGGGGGGGGGGGFGFGGEGGGGGGGFGECFGGGGGGGGGGGF8C:FGGGFGGGGGGGGGGGDGGGGDGGGGGGCGGGDCFF,?EFFDEGGCEGGGGGGGGGGGGGGGGG>C5E>GDGFFEGFEBE=>FF?FF)5:0<B9B>(8?20711(:7<<:4?)((42)6>A>>9
@M00200:207:000000000-ALC1F:1:1111:13122:19310 2:N:0:5
TACAGGGGTATCTAATCCTGTTTGCTCCCCACGCTTTCGCGTCTCAGCGTCAGTATCCAACCAGGGGGCCGCCTTCGCCACCGGTGTTCCTCCCGATATCTACGCATTTCACTGCTACACCGGGAATTCCAGTCCCCCCTCCAATCCTCTAGCCGAATAGTATCCCATGCCATTTCCAAGTTGAGCTTGGAGATTTCACATGAGACTTACCCGACCACCTACGCACCCTTTAAACCCAGTATGTCTG
+
CCCCCGGGGGGGGGGGGGGGGGGGGGGGGGGGGGGGGGGGGGGGGGGGGGGGGGGGGGGGGGGGGGGGGGGGEGGGGGGGGGGGGGGGGGGGGGGGGGGGGGGGGGGGGGGGGGGGGGGGGGGGGGGGGGGGGGGGGGDGGGGGGGGGGDGGGCEG>CFDDGFFGGGGGGFGGGFGGGCD>FGGGGGGFDGFGGFCFEFFCEFF4@FEFFFFFFG:>FF@EEFB<1;?::?DGAF5::B3AFFFB9<
@M00200:207:000000000-ALC1F:1:1111:25093:19804 2:N:0:5
TACCCGGGTATCTAATCCCGTTCGCTCCCCTGGCTTTCGCGCCTCAGCGTCAGAAGAGGTCCAGCACGCCGCCTTCGCCACCGGAGTTCCTATGGATATCAACGCATTTCACCGCTCCACCCATAGTTCCGCATGCCCCTACCTCCCTCGAGGCCGCCAGTATCCGAGGCCGTTCCACGGTTGAGCCGTGGGATTTCACCCCAGACTTGGCAGCCCGCCTACGCGCCCTTTATACCCACTATGTCTGCGAT
+
CCCCCGGGGGGGGGGGGGGGGGGGGGGGGGGGDGGGGGGGGGGGGGGGGGGGEFGFDGAFGGGGGGGGGGDGGGGGGGGGGGGGDGEDEGGGGGGGGGGGGGGDGGGEFFGGGGGGGGGGGGGGGGGFGGGGG6EC=@DFFFFFCFGGGGE+8@EEGEB5CEGGGDG8DGGGDGGFGGG:EGC*2<CD75::/CC=FEGA;95)/3@27)6<B?F>>5>?<7(70619(234?-@8(2((().6ABA)-(-
@M00200:207:000000000-ALC1F:1:1111:24857:19966 2:N:0:5
TACTAGGGTATCTAATCCTGTTTGATCCCCACGCTTTCGTGCATCAGTGTCAATATTCGCGTAACGAGCTGTCTTCACTATCGGTGTTCTTGACGATATCTAAGCATTTCACCGCTACACCGTCAATTCCGCCTACTTCGACTTCACTCAAGTCCATCAGTATCAATGGCACCTTGACAGTTGAGCTGCCATATTTCACCACTGACTTAATAGACCGCCTACGCACCCTTTACACCCAATATGTCTG
+
CCCCCGGGGGGGGGGGGGGGGGGGGGGFGGGGGGGEGGGGGGGGGGGGGGFGGGGGGGGGGGGGGGGGGGGGGGGGGGGGGGGEFGGEFGGGGGGGGGGGGGGGGFFEGGGFFGGGGGGGGGGGGGGGFGGGGEGGGFGGCEGDGFFCGGGGGGGGGGF?FFGFDEGGCFGGGGGGGGFFFGGC8FFGGGGFGGGFFFGFEFFFEFFFFAFEFFG9>>BFDDDB>=29BB@EFEAFBDFFEF?8<EF
@M00200:207:000000000-ALC1F:1:1111:8193:20220 2:N:0:5
TACTAGGGTATCTAATCCTGTTTGCTCCCCACGCTTTCGCGCCTCAGCGTCAGTGTTGGTCCAGGAAGCCGCCTTCGCCACTGATGTTCCTCCGGATATCTACGCATTTCACCGCTACACCCGGAATTCCGCTTCCCTCTACCACACTCTAGACTCGCAGTATCGTATGCAGTTCCCAGGTTGAGCCCGGGGATTTCACATCCGACTTACAAAACCGCCTACGAGCGCTTTAAACCCAATATGTCTG
+
CCCCCGGGGGGGGGGGGGGFGGGGGGGGGGGGGGG:FGGGGGGGGGGGGGGGGGGFGGGGGGGGGGGGGGGGGGGGGGGGGGGGGGGGGGGGGGGGGGGEFFFGGGGEGGGGGGGGGGGGFGGGGGGGGGGGDGGGGGGGGGGGGGGGGGGGGGGGGGF8=ECFGGGGGGGGGGGGGGGGGGGGGFGDCCGEGDGFFEGFFEFFFFFFFFFFFFG3:A>FFFF(4:FFFFFFGFFFFFF?BAAAA24
@M00200:207:000000000-ALC1F:1:1111:10296:20627 2:N:0:5
TACAGGGGTATCTAATCCCGTTTGCTACCCTAGCTTTCGCACCTCAGCGTCAGTGATGGTCCAGTGGGCCGCTTTCGCCACCGGTGTTCCTCCAGATATCTACGCATTTCACCGCTCCACCTGGAGTTCCGCCCACCCATCTCATCCTCAAGTCCGCCAGTATCAAATGCCATTCCCCGGTTGAGCCGGGGGCTTTCACACCTGACTTAACGGACCGCCTACGTGCGCTTTAAACCCAGTATGTCTG
+
CCCCCGGGGGGGGGGGG9FFGGGFGGGGFGGGGGDGGGGGGGGGGGGFGGGGGGGGGGGGGFDFGGGGGGGDGGGGGGGGGGGGGGGGGGGGGGGGGGGFFGGGGGGGGGGGGFEEGFDFGGGGGGECFGGGGGGGGGF6DFGGFGCGGGGGGGEEGEB+=@9FGGGGFGGGDBFF?CGDEDGGGGFDDGGFGGFFFEGFFFA;@F4<FFF@91>B@F>0136::2706,89E<F5<<<04>B4)).
@M00200:207:000000000-ALC1F:1:1111:9652:21678 2:N:0:5
TACAGGGGTATCTAATCCTGTTCGCTCCCCACACTTTCGCTCCTCAGCGTCAGATCATGCCCAGAGAACCGCCTTCGCCACCGGTGTTCCTCCTGATATCTGCGCATTTCACTGCTACACCGTGAATTCCGATCTCCTCTACAATCCTCGAGTATGGCAGTATCGAATGCAGTTTCGGAGTTGAGCTCCGAGATTTCACATTCGACTTACCACACCGCCTACGCACCCTTTAAGCCCAGTATGTCTG
+
CCCCCGGGGGGGGGGGGGFGGGGGGGGGGGEGGGGGGGGGGGGGGGGGGGGGGDGGGGGGFGGGGGGGGGGGGGGGGGGGGGGGGGGGGGGFGGGGGGGGGGGGGGGGGGGGGGGGGFFEEGGGGGGGGGGGGGGGDCEFFGGGGFGGGGGGGFGGFGF6=@=EEGGGGGGGGGGGGCCDGGFGFGGGCG>EDDGFFECFCEFFEFFFFEFEEFCBFD295:59?112;D;>+/;A08=@3<E63))
@M00200:207:000000000-ALC1F:1:1111:15948:21791 2:N:0:5
CCCCTTGGCACTGGTGTTCCGAAGTGTGCTCTTGCGCTTACCGGTGTATCTAATACATTTCACTTTCCACCCACATCCTCCTCACCGCCAGGAGATTCCCATCCTCCAGCCTTCTCCACTGCTCTTCCTCCCGATCTATCCGCACTTCTCCTCTAATCGCCTACTTTACCTTTCATTTCCCGTCATCACCACTGGTCGTTTATAGTTCCGTTCTTCGATTGTGACTCCAACGTCTTGTCTCTCTTCCTCAC
+
6@9,,-,,,-;,,,,,;6,,,,6+C,6,,,<,;,,8+@6,C,B+7+,,<6C,<E,6;,,;6,,;,,6A,,,,,8,,B,,9,,@,,,64FB+<<,,,,AA,9,,,,,,,,4<,?F9,>,@9,9,,,9,9,9,+8++4,9,+,++18=@+,6,7=@8,,,*+++6,,@+33,D7+++2+7@+3+600122++5*;+3+1)+*1)1+3*3@+89@))5+)*/*0:**2*1):))(*(0/*1**//*.0*/***-
@M00200:207:000000000-ALC1F:1:1111:25045:23213 2:N:0:5
TACTCGGGTATCTAATCCCGTTTGCTCCCCTGGCTTTCGCTCCTCAGCGTCAGTGTTGGTCCAGGATGCCGCCTTCGCCACTGATGTTCCTCCCGATATCTACGCATTTCACCGCTACACCGGGAATTCCGCCTTCCTCTTCCGTACTCCAGCAATGCAGTCTCGAATGCAATTCCCAGGTTGAGCTCGGGGCTTTCACACCCGACTTACGTCGCCACCTACGTGCGCTTTACGCCCAATATGTCTGAGAC
+
CCCCCGGGGGGGGGGGGGFGGGGGFGGGGGGGGGGGGGGGDFGFEGGGGGGCGGEGEGGGGGGDGEFGGGGGGGGGFFGEEGGCEFGGGFGGGEGDGDGGFGGGGGGGGGGGGGGGGGGGGGGEFFGGGGGGGGCEEFG8EFFGGFECFGGGGFEFFGFDFCDCDDDGGGGGGGGCCC6:C?7?7C+;DDGFG*;A87CE47?>5@;@6*/8B9CDD>?@EFFF@?;90(8;+(0)42(,3-564<4)).)
@M00200:207:000000000-ALC1F:1:1111:8616:23689 2:N:0:5
TACAAGGGTATCTAATCCCGTTTGCTCCCCTGGCTTTCGCTCCTCAGCGTCAATGTCGGTCCAGGATGCCGCCTTCGCCACCGGTGTTCCTCCAGATATCTACGCATTTCACCGCTACACCTGGAATTCCGCATCCCTCTCCCGAATCCAAGCCATCCAGTATCAGACGCAGTTCCCCAGTTACGCTGAGGGATTTCACGTCTGACTTAGTTGGCCGCCTACGAGCACTTTAAACCCAATATGTCTG
+
CCCCCGGGGGGGGGGGGGGGCGGGGGFGGGGGGGGGGGG;CGGFEGGGGGCG@FEFEEEFFGGGGGGG?@FDGGGGGGGF,AFGCCFEGGGGGGGGGGGGGDFGFGG7EF?FGGGGGGGGGGGGGGGGGGGDDGGGGGGGDGGGBDDC8DGFGGGGGGF?FFGGFDGGG603C?FG7EFG3;E+<EGC7>EADC76B?7A5BFFEEF*B418CBCA>EB0:@(;D916@@E)<>FFD<63@?C?CFF
@M00200:207:000000000-ALC1F:1:1111:12639:24721 2:N:0:5
TACGAGGGTATCTAATCCCGTTTGCTCCCCTAGCCTTAGTGCATGAGCGTCAGGAACTGTCCAGAGATTCGCCTTCGCCCCTGGTCTTCCTCACGATCTCTACGCCATTCACTGCTACACCGTGAATTCGAACCTCCTCTCCAGTCCTCTAGCATGGCAGTATTCAGTGCAATTCTGGGGTTGAGCCCCAGGATTTCACACCAAACTTACCACACCGGCTGCGCCCCCTTTAAACCCAATATGTCTGAGAC
+
9CCC?FG>G<EFCE@A<FE6E<<6C6C66BF,F@F<,,;<EFEF9,C6CFF:@F@<CE,CE<F<;@8@@@CFEB:EG7:,@D7@C@@AFG,?AEE,,,,9;=?77++64@,C?AFDGF9FGCFG?FA,E+9@,6,9=,@=DG8D,6=9,+6,=,@,1>:@DC9DAA+EC9CF?8+?+,6=+81=+8DF+;CF++26;;E9EFF558A**8A88)39)*))0(8((0/2(/6;+)806,38)7./.9))/).
@M00200:207:000000000-ALC1F:1:1111:12901:24886 2:N:0:5
TACAGGGGTATCTAATCCTGTTTGCTCCCCACGCTGTCGCGCCTCAGTGTCAGAAACTGCCCAGCAGACCGCCTTCGCCACCGGTCTTCCTCCGGATCTCTACGCATTCCACCGCTACACCCGGAATTCCGTCTGCCTCTACAGTCCTCGAGTTTGACAGTCGGCACGGCAGATCCGGGGTTGAGCCCCGGACTTTCACCACACCCTTATCAAACCACCTACCCGTCCTTTAAGCCCAGTATGTCTG
+
@CCCCGGGGGGGGGGGGGGGGGGGGGGGGGGGGGGGGGGGGFGGGGFGGGGGGGGGFGGGFEGGGGGGGGGCGGGGGGGGFFGGEGEFGGFGGGGGEEFGFF9FGGEFGGGGGDEE=EFGFGGGGGGFADF8@EGGFGGGFGFGFF=DFDGGGDGGGFFC:FCE6@7CCECD7FDGGE>CC5C<CF<<CCE3/9C+@?F;;DFFF@FF4)+))7D5<F20(((.,((434<B7<F)82::><:)46A
@M00200:207:000000000-ALC1F:1:1111:21891:25023 2:N:0:5
TACCCGGGTATCTAATCCCGTTTGCTCCCCTAGCTTTCGCGCCTCAGCGTCAGTGTTGGTCCAGGATGCCGCCTTCGCCACCGGTGTTCCTCCAGATATCTACGCATTTCACCGCTACACCTGGAATTCCACATCCCTCTACCGGATTCAAGCCTGCCCGTATCGGACGCAGTTCCCGGGTTGAGCCCGGGGATTTCACGTTCGACTTAGCGGGCCGCCTACGCGCCCTTTACACCCAATATGCCTG
+
CCCCCGG>C@FFFC<FGCGGGDFGGGGGGGGDFGGCFGCECGGGGG@,@BFEGEG@FEGGDGFFCFGGGG7FFFGGCFFEF,=B@FEGGGGGFFF9EGGGGDGG@8FGGGGFGCEGGGGGGGFGCFDEDFGGGFG8@F8+,EDC8+@DF=3@D81AE8*>CEGGGG6CDG570+<FCGG48;:C*67D5)/:/97FFEGF@@F>085(+7A609C>9391:26390(9;<?274?)((4()6))).-
@M00200:207:000000000-ALC1F:1:1111:14232:25043 2:N:0:5
TACTGGGGTATCTAATCCTGTTTGCTCCCCACGCTGTCGCGCCTCAGTGTCAGCAACGGCCCAGCAGAACGCCTTCGCCACTGGTATTCTTCCCGATCTCTACGCATTCCACCGCTACACCGGGAATTCCATCTGCCCCTACCGTGCTCTAGCTCGCCAGTCTGACCGGCAGCCCCGCAGTTGAGCCACGGGATTTCACCGACCACTTAACGGGCCACCTACGCGCCCTTTACGCCCAGTATGTCTG
+
CCCCCGGGGGGGGGGGGGGGGGGGGGGGGGGGGGGGGGGGGGGGGGGGGGGGGGGGGGGGGGGGGGGGGGGGGGGGGGGGGGGGGGGGGGGGGGGEGGGGGGGGGCGDGFFGGGG>EGGGGGGGGGGG9DFGGGGGGGGGFCFGGFGFGGG;EGGGCGF>CFGDGDFGDGG7CCDG>C*?C7=FC6DCCDGFDGG*7?FFDBFF@F6AF<=313DEFFF7??06(71>FF>FG6379(35:4A449<
@M00200:207:000000000-ALC1F:1:1112:23383:2193 2:N:0:5
TACCGGGGTATCTAATCCTGTTTGCTCCCCACGCTTTCGCGCCTCACCGTCAGTTGTCGTCCAGCAGACCGCCTTCGCCACTGGTGTTCCTCCTGATATCTACGCATTTCACTGCTACACCAGGAATTCCGCTTTCCCCTCCAGAACTCTAGCTCGTCAGTTTCGAATGCAGGCTCTGGGTTGAGCCCAGAGTTTTCACACCCGACTTAACAAGCGGCCTACGCGCCCTTTAAACCCAATATGTCTG
+
CCCCCGGGGDGGGGGGCFGFFFEGGFGGGEGGFGGGGGEGGGGGGGGGGEFEGGCEGGGGGGGGGGGGGGGGGGFGFCGDGFF<C=FEFGGGGGGF,AEFEFGGGGE?,AFFGGGGGGGGGFFGGGFFGCEGGGGG=FGG>EGCE,,,=DA9ACFGGBCE+,2C8C?D?FGCGFGGGGCF?DCEDCCFFFFFFC@EA8@FB9@>>299CCFC35?>9BB63=(3>D0:934>24=468?7)-))..4
@M00200:207:000000000-ALC1F:1:1112:11029:2284 2:N:0:5
TACAGGGGTATCTAATCCCGTTTGCTCCCCTAGCTTTCGCGCCTCAGCGTCAGTATTGGGCCAGATGAGCGCCTTCGCCACCGGTGTTCCTCCTGATATCTACGCATTTCACCGCTACACCAGGAATTCCCTCATCCTCTCCCATACTCAAGCCAAGCAGTTTGGGATGCAGGTCCTCGGGTGAGCCGAGGGATTTCACATCCCACTTACTTGACCGCCTACACGCCCTTTATACCCAATATGTCTG
+
CCCCCGGGGGGGGGGGGCFGGGGGGGGGGGGGGGGGGGGGGGGGGGGGGGGEGGGGGGGGGGEGGGGGGGGGGGGGGGGGGGGGGGGGGGGGGGGGGGGGGGGGGGGGGGGGGGGGGGGDGFGGGGGFGCDFGFC>FGGGGGGFGGGGGGGGGGGEGFDBFGGGGGGFGGGF?CG+<CGGGGGGGGGGGGGADGFEF<CCEB6)6:@EFFF?EBC?=B@D@;EFF37>9DECE?FF1=1(4)9C55A
@M00200:207:000000000-ALC1F:1:1112:9325:2545 2:N:0:5
TACGCGGGTATCTAATCCTGTTCGCTCCCCACGCTTTCGCTCCTCAGCGTCAGTATCGGCCCAGAGACCCGCCTTCGCCACCGGTGTTCCTCCTGATATCTGCGCATTTCACCGCTACACCAGGAATTCCAGTCTCCCCTGCCGAACTCCAGTGATGCCCGTATCGACCGCAAGCTCAGGGTTAAGCCCCAAGTTTTCACGACCGACGCGACACACCGCCTACGAGCTCTTTAAACCCAATATGTCTG
+
CCCCCGGGGGGGGGGGGGGGFGGGGGGGGGGGGGGGGGGGGGGGGGGGGGGGGFFGGGGGDFGGGGGGFGEFGGGGGGGGGGGGGGGFGGGEFGFDGGGGGDEFEEEGFGGGGGGGGGGGGGGGGGGGGGGGGGDGGGGGGGGG6CEGGC@EFGGGGGGEDGGFGGGGDGGGDDGGGGGGGGGGGFGFGDEDF;@CF<7:?0;B9:1;935;BFFFFEFFFFFFFG;,.:AAFB=?0:?0:0:>B24A
@M00200:207:000000000-ALC1F:1:1112:25061:4326 2:N:0:5
TACAGGGGTATCTAATCCCGTTTGCTCCCCTGGCTTTCGCTCATCAGTGTCAGTGTTGGTCCAGGATGCCGCCTTCGCCACCGGTGTTCCTCCAGATATCTACGCATTTCACCGCTACACCTGGAATTCCGCATCCCTCTCCCAAACTCAAGCCATCCAGTATCAGACGCAGTTCCCCGGTTAAGCCGAGGGATTTCACGTATGACTTAGTTGGCCACCTACGAGCCCTTTAAACCCAATATGTCTG
+
CCCCCGGGGGGGGGGGGFGGGGGGGGGGGGGGGGGGGGGGGGEGGGGGGGGGGGCFFFFGGGGGFGGGGGGGGGGGGGGGGGGGGGGGGGGGGGGGGGGFGFGGGGGGGCFGGGGGGGG8EFGGFGGGGFFGGGG>FGGGGDGGDGGDFGG9DFGGGCFCDFGFGGGGGGDGGFGGGGG6EGCGGFG5*95AFGGBAEFFFFFFFFFCF:=>CFGF=FBD=EDF<C903;34)928?F<83?CFFFE
@M00200:207:000000000-ALC1F:1:1112:10256:5586 2:N:0:5
TACTGGGGTATCTAATCCCGTTTGCTACCCTAGCTTTCGTGCCTCAGCGTCAGTGTCAGCCCAGCAACCCGTCTTCACCTCAGGTGTTCCTCTTGATATCTACGCATTTCACCGCTACACCAAGAATTCCGATTGCCCCTTCTGCACTCTAGCACGACAGTATCAGTTGACCGCTTAAGGTTAAGCCTTAAGATTTCACAACTGACTTGACGCGCCGCCTACGCACCCTTTAAACCCAATATGTCTG
+
CCCCCGGGGGGGGGGGGGGGGGGGGGGGGGGGGGGGGGGGGGGGGGGGGGGGGGGGGGGGGGGGGGGGGGGGGGGGGGGGGGGGGGGGGGGGGGGGGGFGGGGGGGGGGGGGGGGGGGGGGGGGGGGGGGGGGGGGFGGGGGGGGGGGGGGFGGGGGGGCGGGGGGGGGGGGDFGGDGGGGFDFDAGGGGCFFG?EFFGFFFFAEFFFFEFAAADBAEFFFF@F>DF@DFFFFEFFFFFDFFFFFFF
@M00200:207:000000000-ALC1F:1:1112:27622:6434 2:N:0:5
TACCGGGGTATCTAATCCGGTTTGCTCCCCTAGCTTTCGCGCATGAGCGTCAGGAACGGCCCAGCAGATCGCTTTCGCCACCGCCGTTCCTCGCGATATCTGTGCATTTCACCGCTACACGGCTAGTTCCATCGGCCTCTTCGGCCCTAAAGTCAAAGCAGTATCCGAGGGGGGTTCAGCGTTGACACTGCAGTTTTCATGCCGGACTTTGGTCAGCCCCTACACGCCTTATACACCCTGTACGTTTGCT
+
<CCC,+F@@@FGCFEGGGGFF:6;,EF<FC,9;,,C6CF,+@@@,@FG@@@CFA,@FEG@FF7F@,CBAED7AFECB7C?FEE74@FGFFD9+6+44@@A;6,,C;5E,CFGGDE83+6A+++@+,EDGFF99+++4310,@++@+@**,:FFGCF<;969@+,=C*1*13/))/)10+2**1:76**09+*/2:-9<>*).90(((())+.()*0))-,(-.((14(.1,.6)*0.(((,..(.((())
@M00200:207:000000000-ALC1F:1:1112:3886:6595 2:N:0:5
TACAGGGGTATCTAATCCTGTTTGATCCCCACACTTTCGTGCCTCAGCGTCAGTTTGAGCTTAGTTAGCTGTCTTCACTATCGGTGTTCTTGACGATATCTAAGCATTTCACCGCTACACCGTCAATTCCGCCAACCTCAACTCGACTCAAGCCCTACAGTATCAATGCCACCCTCCCAGTTAAGCTGGGATATTTCAGCACTGACTTATAAGGCCGCCTACGCACCCTTTAAACCCAATATGTCTG
+
CCCCCGGGGGGGGCGGGGGGGGGGGGGGGGGGGGGGGGGGGGGGGGGGGGGGGGGGGGGGGGGGGGGGGGGGDGGGGGGEGGGGGGGGGGGGFGGGGGGGGGFGGGGGGGFFG>GGGGFGGGGGGGGGGGGGGGEGGGGGFGGGEGGGGGGFG?FGCFGFFFGGF=DEFGFGGFGGGGGGGGC:DEGGF>66:CGCFECACDFFFFFF@A,*;*7C=EA=AFF=2C2>BFF:C4AADF2>=ECECEC
@M00200:207:000000000-ALC1F:1:1112:16249:6744 2:N:0:5
TACTGGGGTATCTAATCCCGTTTGCTCCCCTGGCCTTCGTGCCTCAGCGTCAGGAACTGTCCAGAGACCCGCCTTCGCCACTGGTCTTCCTTACGATATCTACGCATTTCACCGCTACACCGTAAATTCCAGTCTCCTCTCCAGTCCTCAAGCACGGCAGTATCGAATGCAGTTTCGAAGTTAAGCCTCGAAATTTCACACCCGACTTACCGCGCCACCTACGCACCCTTTACACCCAGTATGTCTG
+
CCCCCCFEGGGGGGGGGGGDGGGGGGGGGGGFGGGGGGGGGGGGGGGGGGGGGGGGGGGGGGGGGGGGGGGGGGGGGGGGGGGGGGGGGGGGGGGGGGGGGGGFGGGGGFGGGGGGGGGGGGGGF@FGG9FFGGFGGGEDGFFGFGFGGDFGGGGGCDDCFFGGGGGGGGGGFFGFGGFGGGGGFGGGG68?BDFEFEGFF5B>2>AAEFF<2>D>@F>DFFD9@D>D6@E<CCFF;@D365?EE?E
@M00200:207:000000000-ALC1F:1:1112:6966:7396 2:N:0:5
TACAAGGGTATCTAATCCCGTTTGCTACCCTAGCTTTCGCGCCTCAGCGTCAAGAACAGGCCAGGAAGTCGCCTTCGCCACTGGTGTTCCTCCCGATATCTACGCATTTCACCACTACACCGGGAATTCCACTACCCTCTCCTGCCTTCGAGTCGATCAGTATCGCGTGACCCTCCCCAGTTGAGCCGGGGGCTTTCACACGCGACTAAATCGACCGCCTGCGCGCTCTTTATACCCAATATGTCTG
+
CCCCCGFGGGGGGGGGGGGGGGGGGGGGGGGGGGGGGGGGGGGGGGGGGGGGGGGGGGFGGGGGGGGGGGGGGGGGGGEGGFFGGGGGGGGGFGGGGGDGFGGGGGGGGGGGGGGGGGGGGGGGDGGGGGGGGGGGGGGGGGGGGGGGGGGGGGGGGGGGGGGFGEGGDEFDFFGGGD6@DFFGGGFC>D58?GGFFFGFFF:8:B>F8@FCBBGDFF>:319B>G9?:2<<<DFF??B?0::6<AA
@M00200:207:000000000-ALC1F:1:1112:27696:7543 2:N:0:5
TACTCGGGTATCTAATCCCGTTTGCTCCCCTGGCTTTCGCTCCTCAGCGTCAAGACCGGTCCAGGATGCCGCCTTCGCCACCGGTGTTCCTCCAGATATCTACGCATTTCACCGCTACACCTGGAATTCTGCATCCCTCTCCCGGATTCAAGCCATCCAGTATCAGACGCAGTTCCCAGGTTGAGCCTGGGGATTTCACGTCTGACTTAGTTGGCCGCCTACGAGCCCTTTAAGCCCAGTATGTCTG
+
CCCCCGGGGGGGGGGFGFEEGGGGGFGGGGFFFGGGFGGGGGEFGFGGGGGGGGCGGGEGGGGGGDFGGGGGGGGGGGGGGGGGBBFGGGGGFGGGG9EFGGGGGGDGGGGGGGGGGEGGGGGFG?F=9EDGDGGGGGGGGDC8EGGGGCFDFGGFDGG=EGG=CCFGGGCGGFG<CF6CFC*1;,;77***@DGFFEGFDFFFC:4>:*194(;8@>3;;3;0<3;<;(667<=60264/<A>D24
@M00200:207:000000000-ALC1F:1:1112:16053:8401 2:N:0:5
TACAGGGGTATCTAATCCTGTTTGCTCCCCACGCTTTCGCAGTTGAGTGTCAGTACCTGTCCAGGTCGCCGCTTTCGCCTCTGGTGTTCCTCCCGATCTCTACGCATTTCACCGCTACACCGGGAATTCCACGACCCTCTCCAGGACTCCAGTCTCACCGTTTCTGGGGCACTTCTTGAGTTAAGCTCAAGGCTTTCACCCCAGACAAATGAGACCACCTACTTGCCCTTTAAACCCAATATGTCTG
+
CCCCCCEGGGGGGGGGGGGGGGGGGGGGGGGGGGGGGGGGGGGGGGGGGGGGGGGGGGGGGGGGGGGGGGGGGGGGGGGGGGGGGGGGGGGGGGGGGGGGGGGFGGGGGGGGGGGGEGGGGGGGGGGGGGDFE>EEGGGFGGGGG?FGGGGDDFGGGGGEFGGGGGFGCGGGDFGGGFFCGGGGFGGGGGCFFGFBFCGABAE>B=D>(>=;46C;BFD=@EEC>FFFFFFFCFFFD?D@@CCEFC3
@M00200:207:000000000-ALC1F:1:1112:3684:8467 2:N:0:5
TACTAGGGTATCTAATCCCGTTCGCTCCCCACGCTTTCGCGTCTCAGCGTCAGGTGCGACCCAGAGTGCCGCCTTCGCCACGGGTGTTCCTCCTGATCTCTACGCATTTCACCGCTACACCAGGAATTCCACACTCCTCTGTCGCCCTCAAGAACGCCAGTTTCCAGCCACTCTCCCCAGTTGAGCTGGGGGCTTTCAAGCCAGACTTAACGCTCCGCCTACACGCGCTTTATACCCACTCTGTCTG
+
CCCCCGGGGGGGGGGGGGGGGGGGGGGGGGGGGGGGGGGGGGGGGFGGGGGGGGGGGGGGGGGGGGGGGGGGGGGGGGGGGGGGGGGGGGGGGGGFFGGGGGGGGGGGGGGGGGGGGGGGGGGGGGGGGGGGCE?FGGGGGFGGGGGGGF89F9FEGGGGDGGGGGGGG5CGGFGGGG>CGFFGFGGGGGGBEGGFFFGFE@FA@DEF97C;@FGEFFFF;DE@FC9>>BB<A)9?BF0((.:AFF<
@M00200:207:000000000-ALC1F:1:1112:14878:9267 2:N:0:5
TACTGGGGTATCTAATCCTGTTTGCTCCCCACGCTTTCGCACTTGAGTGTCAGTACTGGACCAGAAGGCCGCCTTCGCCACTGATGTTCCTCCCGATATCTACGCATTTCACCGCTACACCGGGAATTCCGCCTTCCTCTTCCGTACTCCAGCAATGCAGTCTCGAATGCAATTCCCAGGTTAAGCCCGGGGCTTTCACACCCGACTTACGTCGCCACCTACGTGCGCTTTATGCCCAATATGTCTG
+
CCCCCGGGGGGGGGGGGGGGGGGGGGGGGGGGGGGGGGGGGGGGGGGGGGGGGGGGGGGGGGGGGGGGGGGGGGGGGGGGGGGGGGGGGGGGGGGGGGDFFGGGGGGGGGGGGGGGGGGGGGGGGGGGGGGGGGGGGGGGGGGGGGGGGGGGGFGGGGFBDGGGGGGGGGGGGFGGGGGGGGGGGGGGGG5@DDFFFFGFFFEFFFFFFFGDDFGFFFFFFFFFDGFFF@0<<2BFFFF?FAFFAAA
@M00200:207:000000000-ALC1F:1:1112:16699:9383 2:N:0:5
TACGGGGGTATCTAATCCTGTTTGCTCCCCACGCTTTCGCGTCTCAGCGTCAGTAACGTCCCAGCGAGCTGCCTTCGCCATTGGTGTTCCTCCCGATATCTGCGCATTTCACCGCTACACCGGGAATTCCACTCGCCTCTTCCGAACTCTAGTCCGACAGTATCGATCGGCATCCCAGGGTTGAGCCCTGGACTTTCACAACCGACTTACCGGACCGCCTACACGCTCTTTAAACCCAATATGTCTG
+
CCCCCGGGGGGGGGGGGGGGGGFGGGGGGGGGGGGGGGCFGFGGGGGDEGGGGGGGGGGGGGGGGGGGGGGGGGGGGGEGGGGGGGGGGGGGGGGGE:EGGGFGFEGGGGGFGGGGGGEDCGGGEGGGGE=FFGGGGGGFGGFGGGGGGGGGGGGDEGGGGGGGGGGGGGGGGFGGGGGGGGD7FGGGGF8;428CFFGFEFEE09>?BFGF9>GFFDFFF?FFB<1::A2AF)9<38143><A99<
@M00200:207:000000000-ALC1F:1:1112:28355:9865 2:N:0:5
TACGCGGGTATCTAATCCCGTTTGCTCCCCACGCTTTCGTACCTCAGCGTCAGAACGAGCCCAGCGGCCTGTCTTCACCTTCGGCGTTCCGATAGATATCAACGCATTTCACCACTCCACCTATCGTTCTGACCGCCCCTACTCGTCTCAAGACCTGCGGTTCGCCGTGCAGTTCCTCGGTTGAGCCGAGGTATTTCACACGACGCCTGCAGATCCGCCTGCGTACGCTTTAAACCCAATATGTCTG
+
@CCCAFGGGGGGGGFGFF,FFFGGGGGGGGFGGGGGGGGFGGGG9FGFGGGGG9@67@FCGGGGFEG7FFFCFFGGF@FFFGFGC+FFGGGGEGGCFEFGCFCFFCGGFFGGGFGGCFFGGGFGF:CEG+;CFGGGEEGGGG?EGCCEFGGG,,;?68>*;C/=C954?EGFGAFD+4*8?CG?GFGC5<EAFFGEFEGF(,)74;01-,*.64<*(04:((-:0936:::2<A?)388,:<46.)6
@M00200:207:000000000-ALC1F:1:1112:21570:10186 2:N:0:5
TACAAGGGTATCTAATCCTGTTCGCTCCCCACGCTTTCGCGTCTCAGCGTCAGTACCGTCCCAGAGAGCTGCCTTCGCCATGGGTGTTCTTCCCGATATCTGCGCATTTCACCGCTACACCGGGAATTCCACTCTCCCCTCCCGGATTCAAGCACCGCAGTTTCAGATGCAATTCCCTGGTTAAGCCAGGTGCTTTCACATCTGACTTACGACGCCGCCTACGCGCCCTTTATACCCAGTATGTCTGATAT
+
CCCCCFGGGGGGGFGGGGGGGGGEGGGGFG6FGDC,CFGGGGGECCFGGGGGEGGGGGFCFG@FGGGGFGFGGGGGGGEGGGGGG@FFF?FF9EFEGGCFAFGGGCFGGGGEFGGGGF=8@E@FB>AEGGFCFFGFCFEFGGGGDEEEFFC9ECC?EGGED=FGAFDD>FCC7AF;DFGGGGGGGGGFDF,;A;FCFF>A?B8+>CE?E:C>>@3:@>@D;DD0>GBFFFBBBDF*5)436><A<:AA)5.
@M00200:207:000000000-ALC1F:1:1112:3969:10562 2:N:0:5
TACTAGGGTATCTAATCCTGTTTGCTCCCCACGCTTTCGCGTCTCAGCGTCAGTTGGTGTCCAGGAAGCCGCCTTCGCCACTGGTGTTCCTCCTGATATCTACGAATTTCACCTCTACACCAGGAATTCCACTTCCCTCTCCACCACTCAAGACTGGTAGTTTCAGGTGCAGTTCCTGGGTTGAGCCCAGGGATTTCACATCTGACACACCAATCCACCTACACGCGCTTTAAACCCAGTATGTCTG
+
CCCCCGGGGGGGGGGGGGGGGGGGGGGGGGGGGGGGGGGGGGGGGGGGGGGGGGGGGGGGGGGGGGGGGGGGGGGGGGGEFGGGGGGGGGGGGGGFGGGFFFGGGGGGGGGGGGGGGGGGGGGGFGFFGGGGGGGGGGGGGGGGGGGGGGGFGFGGGG8;=FGGGCFGGGGGGFGGGGDDFGGCGGGGGGGE?CFEFFGFEFFFFEC:5@9>CEGFFFFFFFEFFGFF@D>CE4AF?F?@4C<CCFF
@M00200:207:000000000-ALC1F:1:1112:11386:10664 2:N:0:5
TACGGGGGTATCTAATCCCGTTTGCTCCCCTGGCTTTCGCTCACTCAGCGTCAGTATTGGTCCAGGATGCCGCCTTCGCCACCGGTGTTCCTCCAGATATCTACGCATTTCACCGCTACACCTGGAATTCCGCATCCCTCTCCCAAACTCAAGCCATCCAGTATCAGACGCAGTTCCCCGGTTAAGCCGAGGGATTTCACGTCTGACTTAGATGGCCGCCTACGAGCCCTTTAAACCCAGTATGTCTG
+
CCCCCGGGGGGGGGGGGGGGGGGGGGGGGGGGCGGGGGGGGGGGGGGGGGGGGGGGGGGGGGGGGGFGGGGGGGGGGGGGGGGGGGGGGGGGGGGGFGFGGGGGGGGGGGGGGGGGGGGGGGGGGGGGGGGGGDDGGGGGGGGGGGFGGGGGGGGGGGG8FGGGGGFGGGGGGEGGGGGGGGG7>FDGGGEEFGGFFFGFFFFFFFFEECGFEFGFFF@BDFB:?G99:<:?2>FFF:BFFBB9BDAF
@M00200:207:000000000-ALC1F:1:1112:18286:14008 2:N:0:5
TACCGGGGTATCTAATCCCGTTTGCTCCCCTAGCTTTCGCGCCTCAGCGTCAGTATCGGGCCAGATGAGCGCTTTCGCCACCGGTGTTCCTCCTGATATCTACGCATTTCACCGCTACACCAGGAATTCCCTCATCCTCTCCCGTACTCTAGCCAAGCAGTTTGAGATGCCGGTCCCCGGGTGAGCCGAGGCATTTCACATCCCACTTACTCGACCGCCTACACGCCCTTTATGCCCAGTATGTCTG
+
CCCCCGGGGGGGGGGGGGGGGGGGGGGGGGGGGGGGGGGGGGGGGGGGGGGGGGGGGGGGGGGGGGGGGGGGGGGGGGGGGGGDGGGGGGGGGGGGGGGGGFGGGGGGGGGGGEGGGGGGGGFGGFGGGGGGGGGGGGGGGGGGGGGGGGCDFFGGGGGGGGGGGGFFFGGEGFGGFGG4CCDFGGGGDGCDAG=?FEGFFEF)6@DAFFFE??G>>FF:?BBBBDBB62?A26?F<7?:9<AFF<2
@M00200:207:000000000-ALC1F:1:1112:10861:14389 2:N:0:5
TACCGGGGTATCTAATCCCGTTCGCTACCCTAGCTTTCGCGCCTCAGCGTCAGTATTGGGCCAGATGAGCGCCTTCGCCACCGGTGTTCCTCCTGATATCTACGCATTTCACCGCTACACCAGGAATTCCCTCATCCTCTCCCATACTCAAGTAAGGCAGTTTGGGATGCAGGTCCTCGGGTGAGCCGAGGGATTTCACGTCCCACTTACCTAACCGCCTACACGCCCTTTACGCCCAATATGTCTG
+
CCCCCGGGGGGGGGGGGGGGGGGGGGGGGGFGGGGFGGGGGGGGGGGGGGGGGGGGGGGGGGGGGGGGGGGGGGGGGGGGGGGGGGGGGGGGGGGGGGGFGGGGGGGGGGGGGGGGGGGGGGGGGGGGGGGGFGGDGGGGGGGGGGGGGGG?FGGGCGG>=EGGG>DFGDFFFFFFGGGGGGGGGFGGDGGFFCFEFFGFDDEFBDDFCFFCE3>FFFFFFFFFFD@>FDE9<?>E>6:02:2<AA<
@M00200:207:000000000-ALC1F:1:1112:22994:14964 2:N:0:5
TACTCGGGTATCTAATCCTGTTTGCTCCCCACGCTTTCGCGCCTCAGCGTCAGTTCCGGTCCAGTGAGCCGCCTTCGCCACTGGTGTTCCTCCCAATATCTACGCATTTCACCGCTACACTGGGAATTCCACTCACCTCTCCCGGTCTCAAGCCTCACAGTCTGACAGGCAGTTCCTCGGTTAAGCCGAGGGATTTCACCCGTCACTTGCAAAGCCGCCTACGCGCCCTTTATGCCCAGTATGTCTG
+
CCCCCEGGGGGGGGGGGGEGGGGGGGGGGGGGGGGGGGGGGGGGGGGGGGGGGGGGCGGGGGGFGGGDEGGGGGGGGGGGGGGGGGGGGGGGGGGGGGGGGGGGGGGCGGGGGGGGGGFGGGGGGGGGGGGGGFDFGEFFEFGGGEGGGCFGGGD=8DF9DD9=DFDE?F9EGCFGFFGGGGC7;CFDC?EA>GGFFEGFFFFFF954@4CCFFGF9>B?(57@>GF9032)6<=??F:2)).:AFA
@M00200:207:000000000-ALC1F:1:1112:15148:15660 2:N:0:5
TACGAGGGTATCTAATCCTGTTTGCTCCCCACGCTGTCGCACCTGAGTGTCAGTATTGGGCCAGGTAGCCGCCTTCGCCACTGATGTTCCTCCCGATATCTACGCATTTCACCGCTACACCGGGAATTCCACTACCCTCTCCCATACTCTAGCTGAGTAGTATCGACTGCAATTCCCAGGTTAAGCCCAGGGCTTTCACAATCGACTGACTCAGCCACCTGCGTGCGCTTTAAACCCAATATGTCTG
+
CCCCCGGGGGGGGGGGGGGGGGGGGGGGGGGGGGGGGGGGGGGGGGGGGGGGGGGGGGGGGGGGGGGGGGGGGGGGGGGGGGGGGGGGGGGGGGGGGGGGGGGGGGGGGGGGGGGGGGGGGGGGGGGGGGGGGGGFGGGGGGGGGGGGGGGGGGGCFFGGGGGGGGGGGGGGFFGGGGGGGGGGGGGGGG5@EGGFFFFA=:FFB)5>BECCEFGFFFFFEF(65CFBB;1)?EFA;18=EFECCEF
@M00200:207:000000000-ALC1F:1:1112:27610:15841 2:N:0:5
TACAGGGGTATCTAATCCCGTTTGCTCCCCTGGCTTTCGCGCCTCAGCGTCAGTGTTGGCCCAGCAACCCGTCTTCACCTCAGGTGTTCCTCTTGATATCTACGCATTTCACCGCTACACCAAGAATTCCGATTGCCCCTTCCACACTCTAGCACTGCAGTATCACTTGGCCGTTCTGAGTTAAGCTCAGAGATTTCACAAGTGACTTACCGCGCCGCCTACGCGCCCTTTATACCCAATATGTCTG
+
CCCCCGGGGGGGGGGGGGGGGGGGGGGGGGGGGGGGGGGGGGGGGGGGGGGGGGGGGGGGGGGGGGGGGGGGGGGGGGGGGGGGEGGGGFGGGGGGGGGGGGGGGGGGGGGGGGGGGGGGGGGGFGGGGGGGGGFCGGGGF8DFGGG8FFG;FGGGFGGFGGGGGGGFGGGGGFGGGFCFGGFGGGGFGGGFAFGEFFGFFFFFEFEECAFF>FGFAF=9DB?2@C1198;EEFFFEFFFFEEFFF?
@M00200:207:000000000-ALC1F:1:1112:21493:16623 2:N:0:5
TACCAGGGTATCTAATCCTGTTTGCTCCCCTAGCTTTCGTGCCTCAGCGTCAGAAATCGTCCAGGGACTCGCCTTCGCCACTGGTGTTCCACTTGATATCTACGCATTTCACTGCTACACCAAGTATTCCAGTCCCCCCTCCGATTCTCTAGCCGAATAGTATCCAATGCCATTTCCGAGTTGAGCTCGGAGATTTCACATCAGACTTACCCGACCGCCTACGCACCCTTTAAACCCAGTATGTCTG
+
CCCCCGGGGGGGGGGGGGGGGGGGGGGGGGGGGGGGGGGGGGGGGGGGGGGGGGGGGGGGGGGGGGGGGGGGGGGGGGGGGGGGGGGGGGGGGGGGGGGGGGGGGGGGGGGGGGGGGGGGGGGGGGGGGGGGGGGGGGGGGGGGGGGDGGGGGGGGGGGDGGGFGGGGGGGGGFGGGGGGGGGFCGGGGGGFFFGEFEGFFFFFFFFFF@CBBFDFFDFFFFF>=C@DFF;CCEFFFFF3>CCCEE?
@M00200:207:000000000-ALC1F:1:1112:14676:17254 2:N:0:5
TACTAGGGTATCTAATCCTGTTCGCTCCCCACGCTTTCGTGCCTCAGCGTCAGTTACAGCCTAGTTAGCTGCCTACGCAATCGGAGTTCTTGATTGTATCTATGCATTTCACCGCTACACAATCAATTCCGCCAACCTCGTCTGTACTCAAGCCCTGCAGTATCAATGGCAGTTCTCCAGTTGAGCTGGAGGCTTTCACCACTGACTTACAGGGCCGCCTACGCACCCTTTACGCCCAGTATGTCTG
+
CCCCCDGGGGGGGFFFGGGGGGGGGGGGGCFGGGG:FGGEE:FFGGGGEFGGFGGGGGGGGGGGGGGGGGGGGGGGGCEEFGGCFCFFGGFGFGGGFGGFGGFF9FGGGGGGCGGGEGF@EEGGGEFGGFFEEGCF6D@DFGGCGGGGGGGCF8FGGGG@DDFGG,DADFFGCFGGGF9DGCCFFGGD+@=?B+;5<CCAEDFFBEFFFFA6):D5>AAFDDABFGFFFFFFC@B3:7=537CCF?9
@M00200:207:000000000-ALC1F:1:1112:19573:17525 2:N:0:5
TACGCGGGTATCTAATCCCGTTTGCTCCCCTAGCTTTCGCGCCTCAGCGTCAGTGTTGGTCCAGGATGCCGCCTTCGCCACCGGTGTTCCTCCAGATATCTACGCATTTCACCGCTACACCTGGAATTCCGCATTCCTCTCCTGCACTCAAGCCACGCAGTATCAGACGCAGTTCCCCAGTTAAGCTGAGGGATTTCACGTCTGACTTAAGTGGCCACCTACGAACCCTTTACACCCAGTATGTCTG
+
CCCCCGGGGGGGGGGGGGGGGGGGGGGGGGGGGGGGGGGGGGGGGGGGGGGGGGGGGGGGGGGGGGGGGGGGGGGGGGGGGGGGGGGGGGGGGGGGGGCGGGGGGGGGGGGGGGGGGGGGGGGGGGGGGGGGGGGGGGGGGFGGGGGGGGGGGGGGGGGEGGGGGGGGGGGGGFGGGGGGGG7@FGGGFGFADGGFFFGFFFFFFFFFFFGEFF:FEFDFFFFFFG9@@D@EEEAA>FF:9AFFBAF
@M00200:207:000000000-ALC1F:1:1112:11025:19711 2:N:0:5
TACTCGGGTATCTAATCCCGTTCGCTCCCCACGCTTTCGTACCTCAGCGTCAGAACAAGCCCAGCTGTCTGTTTTCACCATCGGCGTTCCGATAGATATCAACGCATTTCACCACTCCACCTATCGTTCCGACAGCCCCTACTTGTCTCAAGACGTGCGGTTCGCCGTGCAATTCCCCGGTTGAGCCGGGGGCTTTCACACGACGCCTGCACATCCGCCTACGTACGCTTTAAACCCAATATGTCTG
+
CCCCCGGGGGGGGGGGGGGGGGGGGGGGGGFGGGGGGGGGGGGGGGGGGGGGGGGGGGGGGGGGGGGGGGGGGGGGGGGGGGGGGGGGGGGGGGGGGGGGGGGGGGGGGGGGCFGGGFFFGGGGGGGGGGGGGGGGGGGGGGGGGGGGGGGGGGGFEFC@DGGGGGGGGGGGGFGGGGGGGGGGGDGGGGGFEGGFFEGFFFEF>;9BBFFFAFGFFFFFFFFFFGFB?BFAFAF?:?B7:A94<AA
@M00200:207:000000000-ALC1F:1:1112:10779:19920 2:N:0:5
TACTAGGGTATCTAATCCTGTTTGCTCCCCACGCTTTCGTGCATGAGCGTCAGTGTTGGCCCAGAAGGCTGCCTTCGCCATCGGTGTTCCTCCAGATATCTACGCATTTCACCGCTACACCTGGAATTCCGCATCCCTCTCCCGAACTCAAGCCATCCAGTATCAGACGCAGTTCCCCGGTTAAGCCGAGGGATTTCACGTCTGACTTAGTTGGCCACCTACGAGCCCTTTAAGCCCAGTATGTCTG
+
CCCCCAEGGGGGGGGGGGGGGGGGGGGGGGGGGGGGFGGGGGGGGGGGGGGGGGGGGGGGGGGGGGGGGGGGGGGGGGGGGGGGGGGGGGGGGGGGGGGGGGGGGGGGGGGGGGGGGFGGGGGGGGGGGCGGGEGFGGGGGGGGGGGGGGGCGGGGGGG9EGGGGGGGGGGDDFGGGGGGGGGGGGGGGG>>?C7:AEGF:BFFFEFC:EFEE=FFBFDF=E008<>@1@EEEAFAD@FF3CFFFFF
@M00200:207:000000000-ALC1F:1:1112:15507:20188 2:N:0:5
TACTGGGGTATCTAATCCCGTTTGCTACCCTAGCTTTCGTGCCTCAGCGTCAGTGTCAGCCCAGCAACCCGTCTTCACCTCAGGTGTTCCTCTTGATATCTACGCATTTCACCGCTACACCAAGAATTCCGATTGCCCCTTCTGCACTCTAGCATGACAGTATCAGTTGACCGCTTAAGGTTAAGCCTTAAGATTTCACAACTGACTTGACACGCCGCCTACGCACCCTTTATACCCAATATGTCTG
+
CCCCCGGGGGGGGGGGGGGGGGGGGGGGGGFGGGGGGGGGGGGGGGGGGGGGGGGGGGGGGGGGGGGGGGGGGGGGGGGGGGGGGGGGGGGGGGGGGGGGGGGGGGGGGGGGGGGGGGGGGGGGGFGGGGGGGGGGGGGGGGGGGGGGGGGGGGGGGGGFGGGGGGGGGGGGDBGGDCEGGGFGFGGGGGGFBFDEFEGFC>??EFFFFFGCCD>@>EFFFBABA?9@BFEFFFFFBE=B3CF?557
@M00200:207:000000000-ALC1F:1:1112:13642:22260 2:N:0:5
TACAGGGGTATCTAATCCGGTTCGCTCCCCACGCTTTCGCGCCTCAGCGTCAGGTGGAGCCCAGTGAGCCGCCTTCGCCACTGGTGTTCCTCTGGATATCTACGCATTTCACCACTACACCCAGAATTCCGCTCACCTCTGCTCACCTCAAGCCCGCCAGTATCCGAAGACCCATCCCAGTTGAGCCAGGAGATTTCACCTCGGACTTAACGAACCGCCTGCGCGCCCTTTACGCCCAATATGTCTG
+
CCCCCGGGGGGGGGGGGGGGGGGGGGGGGGGGGGGGGGGGGGGGEFGGGGGGFGGGGGGGFGGGGGGGGGGGGGGGGGGGGGGGFGGGGGGFEGGFGFGFGGFFGGE7FFGGGGDGGGGGFGFGGGGGGGGGDEEFFGGGFFDFGGGFGGG??FDGGEG:?FGFGGGGGGFGG*07CCFGFFF:*CFGGDFBFGF*+*B?37;)/9=>C:C?@0C=0)./6(219D;9(20:<:B39(::)665<>2
@M00200:207:000000000-ALC1F:1:1112:10029:22910 2:N:0:5
TACTGGGGTATCTAATCCTGTTTGCTCCCCTGGCTTTCGCGCCTCAGCGTCAATACCGGTCCAGGATGTCGCCTTCGCCACCGATGTTCCTCCAGATATCTACGCATTTCACCGCTACACCTGGAATTCCACATCCCTCTCCCGGATTCAAGCCTGCCAGTTTCGGACGCAGTTCCCGGGTTGAGCCCGGGGATTTCACGTTCGACTTAACAGGCCGCCTACGAGCCCTTTAAACCCAGTATGTATGAAC
+
CCCCCGGGGGGGGGGGGGGGGGGGGGGGGGGGGGGGGGGGGGGGGGGGGGGGGGGGGGGGGGGGGGGGGGGGGGGGGGGGGGGGGGGGDGGGGGGFFGGGFGGGGGGGFGGGGGGEGGG@EGFGGGGGCGFFGGGFGGGGG8DEEEGCGGGA?FFG?EFD?FGGCED>6@DGDFG77EEDCDGGGFFFGGGEDGF=8?FFFF5:07@?EFGCED<):B>FD84(4C9(27?AAFFF?((559<4)4:-).
@M00200:207:000000000-ALC1F:1:1112:13521:23596 2:N:0:5
TACCCGGGTATCTAATCCTGTTTGCTCCCCACGCTTTCGCACCTCAGCGTCAACAGTCGTCCAGTAAGTCGCCTTCGCCACTGGTGTTCTTCCGAATATCTACGAATTTCACCTCTACACTCGGAATTCCACTTACCTCTCCGACGTTCAAGCGATGCAGTCTTAAAGGCAGTTCCGGAGTTGAGCTCCGGGCTTTCACCTCTAACTTACAAAGCCGCCTACGTGCGCTTTATACCCAATATGTCTG
+
CCCCCGGGGGGGGGGGGGGGGGGGGGGGGGGGGGGGGGGGDFGGGGGGGGGGGGGGGGGGGGGGGGGGGGGGGGGGGGGGGGGGGGGGGGGGGGGGGGGGGGGGGGGGGGGGGGGGGGGGGGGGGGGGGGGGGGGGGGGGGGGGGGGGGG=EGDCFGGGFGGGGGGGGFGGGGFCFCDCGEGFGGGGGGCEBF4DEFFGFFFFFFFE<=@=@=>G45A=@2@;@@>>FBFFFFFFFFFDD8E?E)))
@M00200:207:000000000-ALC1F:1:1112:24338:24063 2:N:0:5
TACTAGGGTATCTAATCCTGTTTGCTCCCCACGCTTTCGCGTCTCAGCGTCAGTCACTGTCCAGAAGGCCGCCTTCGCCACCGGTGTTCCGCTTGATATCTACGAATTTCACCTCTACACCAAGCATTCCACCTTCCTCTCCAGGACTCTAGCCCTGCAGTTTCGAATGCACTTCCATGGTTGAGCCGTGGGATTTCACATCCGACTTGCAGAGCCGCCTACACGCGCTTTAAGCCCAGTATGTCTG
+
CCCCCFGGGGGGGGGGGGGGGGGGGGGGGGGGGGGGGGGGGGGGFGGGGGGGGGGGGGGG<FFGGGGGGGGGGGGGFGGGGGGGGGGGGGGDEGGFA,EGGGGGGGGGGGGFG9ECFGGGGGGGGGGGGGGGGFCGGFGGGGG@EFGGGGGFFGGGGGGDFFGCEGFFFCFFGFGFGGGGGGDGGGGGD@EEFFFFFEFFF5*:2>AF*>?B*-965;@=DF((6D091(:6<<=A(,(.1779?CC
@M00200:207:000000000-ALC1F:1:1112:22204:24629 2:N:0:5
TACCGGGGTATCTAATCCTGTTTGCTCCCCACGCTGTCGCGCATCAGCGTCAATATCGGTCCAGGATGCCGCCTTCGCCACCGGTGTTCCTCCAGATATCTACGCATTTCACCGCTACACCTGGAATTCCACATCCCTCTCCCGAATTCAAGCCAACCAGTATCGGACGCAGTTCCTGGGTTGAGCCCAGGGATTTCACGTTCGACTTAGCAGGCCGCCTACGCGCACTTTAAACCCAATATGTCTG
+
CCCCCGGGGGGGGGGGGGGGGGGGGGGGGGGGGGGGGGGGGGGGGGGGGGGGGGGGGGGGGGGGGGGGGGGEFGGGGGGGDGD@FEGEFGGGGGGGGGGGGGGDFGGDCFGGGGGGDGGEGGGFFGGGFGGGGGFDGGGCGCGGGCE==D==FGGCCGD?FFCGDE*3;8?C7B9FF7C9DD7CFCFFFG@)?C4;CEGFFFAB@D?07<GCF1<518186<(4><(-(.)-)4/?(,32?F94A2A
@M00200:207:000000000-ALC1F:1:1113:23097:3159 2:N:0:5
TACACGGGTATCTAATCCCTTTTGCTCCCCACGCTTTCGTGCCTGAGCGTCAGCAATTGTCCAGGTAGCCGCCTTCGCCTCTGGTGTTCCTCACGATATCTACGCATTTCACTGCTACACCGTGAATTCCGCTACCCTCTCCAATGCTCTAGCCATGTAGTTTGAGGTGCAATTCTGGAGTTAAGCTCCAGGCTTTCACGCCTCACACACTTGGCCGCCTGCGCACCCTTTACGCCCAATATGTCTG
+
CCCCCGGGGGGGGGGGGGGGGGGGGGGGGGGGGGGGFGGGGGGGGGGGGGGGGGGGGGGGGGGGGGGGGGGGEGGGGGGGGGGGGGGGCFGGGGDFEEFGGEGGGGGGGGGGGGGFGGGGDEGGGCFGGGCGGGGFFGGGGGGGGGGGGGFGFFGGGGFGGG@EFFGGGFGGGFGGGFF?@DGFFFGGGGGFFGGFFFGFF9FB:@EE9=7AA@F6>DBFFD@>@C>DBFFEE<ADFF(6;3)?CEF
@M00200:207:000000000-ALC1F:1:1113:21610:3670 2:N:0:5
TACGGGGGTATCTAATCCTGTTCGCTCCCCACACTTTCGCTCCTCAGCGTCAGGTAATGCCCAGAGAACCGCCTTCGCCACCGGTGTTCCTCCTGATATCTGCGCATTTCACCGCTACACCAGGAATTCCGTTCTCCCCTGCATACCTCTAGTCTGCCCGTATCGGAAGCAAGCACTGAGTTAAGCCCAGTGTTTTCACTCCCGACGCGACAAACCGCCTACGAGCCCTTTAAACCCAATATGTCTG
+
CCCCCGGGGGGGGGGGGGGGGGGGGGGGGGGGGGGGGGGGGGGGGGGGGGGGGGGGGGGGGGGGGGGFGFGGGGGGGGGGGGGGGGGGGGGGGGGGGGGGGGGGGGGGGGGGGGGGGGGGGGGDGGGGGGGDFGGGGGGFGGGFGGGGGGGFFFGGGGGGGEGGGGGEGGFGGFFGGFFGFGGGGFGFDGFAFCGFFFGFFDFF>@0(:@GBBFFFFFF<BF01?D;B7:?BB<FF?BF0?4<44<D
@M00200:207:000000000-ALC1F:1:1113:8170:4016 2:N:0:5
TACAGGGGTATCTAATCCTGTTTGCTCCCCACGCTTTCGCGTCTCAGCGTCAGTATCCAACCAGGGGGCCGCCTTCGCCACCGGTGTTCCTCCCGATATCTACGCATTTCACCGCTACACCGGGAATTCCACCCCCCTCTTTGGTACTCTAGCTTGCCAGTTTCATGCGTCGTTCCTCGGTTAAGCCGAGGGATTTCACACATGACTTAGCAGACCGCCTACACGCCCTTTACACCCAATATGTCTG
+
CCCCCGGGGGGGGGGGGGGGGGGGGGGGGGGGGGGGGGGGGGGGGGGGGGGGGGGGGGGGGGGGGGGGGGGGGGGGGGGGGGGGGGGGGGGGGGGGGGGGGGGGGGGGGGGGGGGGGGGGGGGGGGGGGGGGGGGGGGGGGGCFGGGGGFGGGGGGGGGFFGGGGGGGGGGGGFGFGGGGGGGGGGGGGG5>EG<@FFGFFDFFFFF<AAGAB?FF>FFFF:?FFGFFFFBF<2=FFFF74-).):2
@M00200:207:000000000-ALC1F:1:1113:19366:4026 2:N:0:5
TACTAGGGTATCTAATCCCGTTCACTCCCCTAGCTTTCGTGCCTCAGCGTCAGACAAGGCCCAGTATGCCGCTTTCGCCGCCGGCGTTCCTTCCGATATCTACACATTTCACCGCTCCACCGGAAGTTCCACACACCCCTGCATCCCTCCAGTCACCCAGTTTCAAGCGCAGTTTCCCGGTTGAGCCGAGAGATTTCACACCTGACTTAGATAACCGCCTACGCACCCTTTAAGCCCAGTATGTCTG
+
CCCCCGGGGGGGGGGGGGGGGGGGGGGGGGGGGGGGGGGGGGGGGGGGGGGGGGGGGGGGGGGGGGGGGGGGGGGGEGGGGDGGGGGGGGGGGGGGGGGGGGGGGGGGGGGGGGGGGGGGGGGGEGFGGGGGGGGGGDGGGFGGGGGGGGGFGGGGGGGGGGGGGGDGDGGDCFGGGGGGGGGGGGG497E4FGGFFCFFFFFF@@@EFECCCEFFBBBDDFDFBGBFFFFFFBF4<B?:49A>AA9
@M00200:207:000000000-ALC1F:1:1113:13368:4225 2:N:0:5
TACGAGGGTATCTAATCCTGTTCGCTACCCACGCTTTCGCTATTCAGCGTCAGTTCCGGCCCAGACCACTGCCTTCGCCATCGGTGTTCCTCCTGATATCTGCGCATTTCACCGCTACACCAGGAATTCCGTGGTCCCCTACCGGACTCTAGCCATAGCAGTATCGGATGGCCGCTCCAGGTTGAGCCTGAAGTTTTCACACCCGACTTGCTAAGCCGCCTACTAGCCCTTTAAACCCAATATGTCTG
+
CCCCCGGGGGGGGGGGGGGGGGGGGGGGGGGGGGGGGGGGGGGGGGGGGFEGGGGGGGGGGGGGGGGGGGGGGGGGGGGGGGGGGGGGGGGGGGGGGGGGGGGGGGGGGGGGGGGGGGGGGGGGGGGGGGGGGGGGGGGFGGGGGCEGFGGGGGGGGFGGGGGGGGGGGGFGGFGDGGGGGGGFFDGGGGGFFGGFFFGFFFFF=BFFFFGFEFFFFFFFD@DFCF@@;1=EFEFA8<BFFBFBBFFF
@M00200:207:000000000-ALC1F:1:1113:21830:5273 2:N:0:5
TACTGGGGTATCTAATCCCGTTCGCTCCCCTGGCTTTCGCGCCTCAGCGTCAGAAGAGGTCCAGCGCGCCGCTTTCGCCACCGGTGTTCCTTCCGATATCTACGCATTTCACCGCTCCACCGGAAGTTCCGCACGCCCCTACCTCCCTCGAGACGACCAGTATCAGAGGCACTTCCCCGGTTGAGCCGGGGGATTTCACGTCTGACTTAGGTGGCCGCCTACGCGCCCTTTAAGCCCAATATGTCTG
+
CCCCCGGGGGGGGGGGGGGGGGGGGGGGGGGGGGGGGGGGGGGGGGGGG@FGCGGGGGGGGGGGGGDGGGGGGGGGGGEGGGGGGGEGGFGGGGGGGGGGGGGGGGGEFFGGGGGGGGGGGGGGGGGGGGGGGGGGGGGGGGGGFGEGGGDCFGGGGGGFGFGGDGCFFGGGGFGGGGGGEG:DFGGGDDEDFGG?FAGFF<F><ABABFC5>FFFB)7:::?FF3491:0<9AFF:?B(,:>A<4A
@M00200:207:000000000-ALC1F:1:1113:14716:7802 2:N:0:5
TACTAGGGTATCTAATCCTGTTTGCTCCCCACGCTGTCGCGCCTCAGTGTCAGCCACTGCCCAGCAGGCCGCCTTCGCCACCGGTGTTCTTCCGGATCTCTACGCATTCCACCGCTACACCCGGAATTCCGCCTGCCTCTACAGTGCTCGAGCGACGCAGTTCGCACGGCCGACTCGGGGTTGAGCCCCGAGCTTTCACCGCACGCTGACGCCGCCACCTACGCGCCCTTTACGCCCAATATGTCTG
+
CCCCCFFFEGGGGGGGGGGGGGGGGGGGGGGGGGGGGGGGGGGGGGGGGGGGGGGGGGGGGGGGGGGGGGGGGGGGGGGGGGGDGGGGGGGGGGGGGGGGGGGGGGGGGGGGGGGDGGGGGGGGGGGGGGGGGGGGGGG6EGGDFGGGGDGEEGGGGGEGEGGGGGGGDGGGD>9DCEDCEDGDGGGGGGG>BD63=AGABFEFF0(40:5:26DF>FF:BFF>FGFF673<)35<>??()6<6<4)
@M00200:207:000000000-ALC1F:1:1113:28093:8458 2:N:0:5
TACTGGGGTATCTAATCCTGTTTGCTACCCACGCCTTCGTGTCACAGTGTCAGTTCAGGCCCAGGTGATTGCCTTCGCCATCGATGTTCCTCCCGATATCTACGCATTTCACCTCTTCACCGGGAATTCCGTCACCCTCTACCGAAATCTAGCTCATCAGTATCGACTGCAATTCCCAGGTTGAGCCCAGGGATTTCACAACCGACTTAGCGAGCACCCTACACACCCTTTACACCCATTATGTCTGAC
+
@BBCCF<@F7F,,6,<E@CF<CE@,,;CC,C;:C,66,96CC<FEEEFG9,;,C<FGGCF@@CFFFFGE<9F9,E=FGGGDG7<@EDFEFFG8@+@=CCFGFE7:,,:D<AFG,@,,:,,4@F++@,,4@DEDC>GGCFCF==CD=+09=FGFECC,7==3=+31+6CC8789;+6=98D8+@FFCFG6C6?FG+*1*?**:?*10:26:,::-:)(2(/(/65@D((((/64);..3()93?)9963)
@M00200:207:000000000-ALC1F:1:1113:15635:10599 2:N:0:5
TACAGGGGTATCTAATCCTGTTTGCTCCCCACGCTTTCGCGTCTCAGCGTCAGTAACGTCCCAGCGAGCTGCCTTCGCAATAGGTGTTCCTCCTGATATCTGCGCATTTCACCGCTACACCAGGAATTCCACTCGCCTCTTCCGCACTCTAGCCCGACAGTATCCACCGGCATTCGAGGGTTGAGCCCCCGACTTTCACAGCGGACTTACCGGACCGCCTACACGCGCTTTATACCCAATATGTCTG
+
CCCCCGGGCGGGGGGGGGGGGGGGGGGGGGGGGGGGGGGGGGGGGGGGGGGEFGGGGGGGGGGGGGGEEGGGGGGGGGGGGGGGFGFEGGGGGGGGFGGGGGGGGGGGCFGGGGGGGGGGGGGGGGGFGGGGGGFGGGGGGGGGGGGGGGGCGDGEEGEGFGGGGGGGGGDGGFGGGG>DGGGGGGGFGGGFFGGCFCGF<1A>>@FEFEC?>BD@9:;?03:?FDBBB<BFABFF5<??:24:2)4
@M00200:207:000000000-ALC1F:1:1113:18901:10802 2:N:0:5
TACCCGGGTATCTAATCCTGTTTGCTCCCCTGGCTCTCGTGCCTCAGCGTCAGGTCTTGTCCAGGAACTCGCCTTCGCCACTGGTGTTCCGCTCGATCTCTACGCATTTCACTGCTACACCGAGCATTCCAGTTCCCCCTCCAAGCCTCCAGCCCTGTAGTTTCTAATGCCGTTTCCAGGTTGGGCCTGGAGATTTCACATCAGACTTTCAAAGCCGCCTACGCACCCTTTAAGCCCAATATGTCTG
+
CCCCCGGGGGGGGGGGGGGGGGGGGGGGGGGGFGG,FGGGGGGGGGGGGGGGGGGGGGGGGGGGGGGGGGGGGGGGGGGGGGGGGGGGGGGGGGGGGGGGGGGGGGGGGGGGGGGGGGFGGGGGGGGGGGFEGGGGGGGGGGGGGGGGGGGGGGGGGF8FGGGGGF@FFGDDDFGGGFC?GGGCDGCDG5DFFFG@B<CCFFFF*6>CEFGE?4AA>E=@(:5@(9>?FFF33)AF?<<@36C??C?
@M00200:207:000000000-ALC1F:1:1113:9789:11333 2:N:0:5
TACGAGGGTATCTAATCCTGTTCGCTCCCCACGCTTTCGTGCCTCAGCGTCAGTTACAGCCTAGTTAGCTGCCTACGCAATCGGAGTTCTTGATTGTATCTATGCATTTCACCGCTACACAATCAATTCCGCCAACCTCGTCTGTACTCAAGCCCGTCAGTATCAATGGCAGTTCTCCAGTTGAGCTGGAGGCTTTCACCACTGACTTAACGGGCCGCCTACGCACCCTTTAAACCCAATATGTCTGCGAT
+
CCCCCGGGGGGGGGGGGGGGGGGGDGGGGGGGGGGGGGGDGCGGGGGGGGGDGGGGGGGGGGFDGGGGGGGGGGGGEGG@GGG>GEEEEFGGGGGGGFEFGGGGGGGGGGFGG>EGGGGGGGGG8EFDGGFGE>EFEEEGGGC+@AFD=FGEGGG>EE+0=DDDGGGG6F=CFFGGGGFFDC7=:FF?FDCDFC?@A7C@*8698@8;*8<@A2?B=?@?2((6223;1(./9>6;(,=34<)96C4)(((
@M00200:207:000000000-ALC1F:1:1113:17317:12963 2:N:0:5
TACCGGGGTATCTAATCCCGTTTGCTCCCCTGGCTTTCGCTCCTCAGCGTCAATATTGGTCCAGGATGCCGCCTTCGCCACCGGTGTTCCTCCAGATATCTACGCATTTCACCGCTACACCTGGAATTCCGCATCCCTCTCCCAAATCCAAGCCATCCAGTATCACACGCAGTTCCCCAGTTAAGCTGAGGGATTTCACGTATGACTTAGTTGGCCGCCTACGAGCCCTTTAAACCCAATATGTCTG
+
CCCCCGGGGGGGGGGGGGGGGGGGGGGGGGGGGGGGGGGGGGGGGGGGGGGGGGGGGGGGGGGGGGGGGGGGGGGGGGGGGGGGGGGGGGGGGGGGGGGGGGGGGGGGGGGGGGGGGGGGGGGGGCFGGGFGGGGFGGGGGGGGG?FGCGGCGGGGGGG8FGGGFGGGGGGDCFGGGFFG@C7FC7@D7CF>DGFFFEGFFBFFCFFCE=CAC3AA9DBFDFD?FGFF1@FC.>AFF@?8@ECFEFF
@M00200:207:000000000-ALC1F:1:1113:7694:13150 2:N:0:5
TACACGGGTATCTAATCCTGTTCGCTCCCCACGCTTTCGCTCCTCAGCGTCAGTATCGGCCCAGAGACCCGCCTTCGCCACCGGTGTTCCTCCCGATCTCTACACATTTCACCGCTACACCGGGAATTCCAGTCTCCTCTGCATCCCTCAAGAACGGCAGTATCAGCCGACGTTTCTCGGTTGAGCCGAGAGATTTCACGACTGACTTGCCATCCCGCCTACGCGCCCTTTAAACCCAGTATGTCTG
+
CCCCCEGGGGGGGGGGGGGGGGGGGGGGGGGGGGGGGGGGGGGGGGGGGGGGGGGGGGGGGGGGGGGGGGGGGGGGGGGGGGGGGGGGGGGGGGGGGGGGGGGGGGGGGGGGGGGGGGGGGGGGGGGGGGDGGGGGGGGGGGGGGGGGGGGFGGGEDGDDECGGGGGGGGGGGFGGGGGGGGDFFCFGDD5>FFFEFFG@DFFDFFEFAEGFFFFF0>>F?FFF6DFFFBFABFFFF:63<B2<:BB
@M00200:207:000000000-ALC1F:1:1113:19426:13474 2:N:0:5
TACTGGGGTATCTAATCCTGTTTGCTCCCCACGCTTTCGCGTCTCAGCGTCAGGACAGGCCCAGTGGCCTGCTTTCGCCGCTGGCATTCCAACGGATATCTACGCATTTCACCGCTCCACCCGTCGTTCTAGCCACCTCTGCCTGCCTCAAGGACGGCAGTTTGCCAGGCCATTCCTCGGTTGAGCCGAGGGCTTTCACCCGACACTTGCCGTCCCGCCTACACGCGCTTTACACCCAGTATGTCTG
+
CCCCCGGGGGGGGGGGGGGGGGGGGGGGGGGGGGGGGGGGGGGGGGGGGGGGGGGGGGGGGGGGGGGGGGGGGGGGGGGGGGGGGGGGGGGGGGGGDGGGGGGGGGGGGGGGGGGGGGGGGGGGGGGGGGGGGGGGGGGGGGGGGGGGGGGEGGGDEGGGFGGGGGGGGGGFGFGGGGGGGGGGGGGGGGEABGGBFFFEFFFFFFFFFFFBFFFFFFB?FFFFBGFFBF:AF2=5>BFFAFFBFFF
@M00200:207:000000000-ALC1F:1:1113:22926:13694 2:N:0:5
TACCAGGGTATCTAATCCTGTTCGCTCCCCACGCTTTCGCTCCTCAGCGTCAGTTACGGCCCAGAGACCCGCCTTCGCCACCGGTGTTCCTCCTGATATCTGCGCATTTCACCGCTACACCAGGAATTCCAGTCTCCCCTACCGCACTCTAGTCTGCCCGTATCGACTGCAGGCTCGGGGTTGAGCCCCGAGTTTTCACAGCCGACGCGACAGACCGCCTACGAGCTCTTTAAACCCAATATGTCTG
+
CCCCCGGGGGGGGGGGGGGGGGGGGGGGGGFCGGGGGGGGGGGGGGGGGGGGGGGGGGEGGGGGGGGGGGGGGGGGGGGGGGGGFGGGGGGGGGGGGGGGGGGGGGGGGGGGGGGGGGGGGGGGGGGGGGGGGGGGGGGGGGGGDGGGGGGEGGGGGGGGGGGGGGGGGGGGGFGGGGGGG4EGGGCFDCGDFD=EFFGEEDFF>9>BFFC9>B@FB39(-33?BD>F<74>2<F5(0(4)<<<>AB
@M00200:207:000000000-ALC1F:1:1113:5006:13913 2:N:0:5
TACCAGGGTATCTAATCCTGTTCGCTCCCCACGCTTTCGTGCATGAGCGTCAATCTTAGTCTAGTGAGCTGCCTTCGCTATCGGTGTTCTGTGACATATCTAAGCATTTCACCGCTACATGTCACATTCCGCCCACTTCGACTATATTCAAGTATAGCAGTATCAATGGCAGTTCTGCAGTTGAGCTGCAGGATTTCACCACTGACTTACTTTACCGCCTGCGCACCCTTTAAACCCAATATGTCTG
+
CCCCCGGGGGGGGGGGGGGGGGGGGGGGGGGGGGGGGGGGGGGGGGGGGGGGGGGGGGGGGGGGGGGGGGGGGGGGGGGGGGGDGGGGGGGGGFGGGGGGGGGGGGGGGGGGGGGGGGGGGGGGGGGGGGGGGGGGGGGGGGGGGGGGGGGGFGGGGGDGGGGFGGGFGGGGGFGGGGGGGGGGGGGGGGFFBGGEFFGFFFFFFFFFFFGFFFFF>FBFFFFFFGFFFFFEFEFF@FDFBFFFFFE
@M00200:207:000000000-ALC1F:1:1113:24951:14782 2:N:0:5
TACTGGGGTATCTAATCCTGTTCGCTCCCCATGCTTTCGCTCCTCAGCGTCAGTTACGGCCCAGAGATCTGCCTTCGCCATCGGTGTTCCTCCTGATATCTGCGCATTCCACCGCTACACCAGGAATTCCAATCTCCCCTACCGCACTCTAGTCTGCCCGTACCCACTGCAGGCTGGAGGTTGAGCCTCCAGTTTTCACAGCAGACGTGACAAACCGCCTACGAGCCCTTTACACCCAATATGTCTG
+
CCCCCGGGGGGGGGGGGGGGGGGGGGGGGGGGGGGGGGGGGGGGGGGGGGGGGGGGGGGGGGGGGGGGGGGGGGGGGGGGGGGGGGGGGGGGGGGGGGGGGGGGGGGGGGGGGGGGGGGGGGGGGGGGGGGGGGGGDDGGGGGGGGGGGGGGGGGGGGGGGDGGGGGGFGGGGFGGGFGDGGFGGGGGGGGFCDFEFFGEEFFF@=ABDFGCCFFF@;@F@@?FFG60@DFFEFFABFD;@57C5)7
@M00200:207:000000000-ALC1F:1:1113:8396:15427 2:N:0:5
TACTAGGGTATCTAATCCTGTTTGATCCCCACACTTTCGTGCCTCAGCGTCAGTTAAAGCTTAGTTAGCCGCCTTCGCAATAGGTGTTCTTGACGATATCTAAGCATTTCACCGCTACACCGTCAATTCCGCCAACCTCAACTTTACTCAAGTCCTACAGTATCAATGCCACCCTCCCGGTTAAGCCGGGATATTTCAGCACTGACTTATAGGACCGCCTACGCACCCTTTACGCCCAATATGTCTG
+
CCCC@FGGGGGGGGGGGGGGGGGGGGGGGGGG>FG<FGGCFGGGGGG8FGGGGGAGC@FG@6EF<CFGG,CFGGGGGGEG7<FGGCGGGGG95?FGGGGGGGDFGGGGFGGGGGGGGGGGGGGGGGGGGGCGG>6FGGG6DG;,EEFCGGGGGGGCCGGGGFGGCFDECGDC8ADD>8>DEGG8DGGD6>C5CGFFFE>;EFF>CEFFC5;><EFF9DBF@FFF?G=@BFBEC0B5>@FF;)77C?C
@M00200:207:000000000-ALC1F:1:1113:11756:15864 2:N:0:5
TACAAGGGTATCTAATCCTGTTCGCTCCCCACGCTTTCGTGCCTCAGCGTCAGTTTCGGCTCAGCGAGCTGCCTACGCAATCGGGGTTCTTGGTGGTATCTATGCATTTCACCGCTACACCACCAGTTCCGCCCGCCTTAACCGAACTCAAGCCCGTCAGTATCAATGGCAGTTCCAGGGTTGAGCCCTGGGATTTCACCACTGACTTAACGGGCCGCCTACGCACCCTTTAAACCCAGTATGTCTG
+
CCCCCGGGGGGGGGGGGGGGGGGGGGGGGGFGGGGGGGGGGGGGGGGGGGGGGGGGGGGGGGGGGGGGGGGGGGGGGGGGDGGGGGGGGGGGGGGGFFFGGGGGGGGGGGGGGGGGGGCFGFGGGGFGGGGGGGGGGGEGFFEECCGGGGGGGGGEEGEGGGGGGGGFFGGGFFFGGGFGGGGGGGGGGGGFFF?3C<CEFDFFEEFFFE:>BF:=9)27?@F@?DFB00):>9?:?<?:><BBFFF
@M00200:207:000000000-ALC1F:1:1113:8672:16656 2:N:0:5
TACCAGGGTATCTAATCCCGTTCGCTACCCACGCTTTCGTGTCTCAGCGTCAGTTGGTGTCCAGGAAGTCGCCTTCGCCACCGGTGTTCCTCCTGATATCTACGAATTTCACCTCTACACCAGGAATTCCGCTTCCCTCTCCACCACTCAAGGCCGACAGTTTCAAATGCAGTTCCTGAGTTGAGCTCAGGGATTTCACATCTGACTTGTCGGCCCGCCTACACGCGCTTTAAACCCAATATGTCTG
+
CCCCCGGGGGGGGGGGGGGGGGGGGGGGGGGGGGGGGGGGGGGGGGGGGGGGGGGGGGGGGGGGGGGGGGGGGGGGGGGGGGGGGGGGGGGGGGGGGGGGGGGGGGGGGGGGGGGGGGGGGGGGGGGGGGGGGGGGGGGGGGGGGGGGG?F9ADFGGGEGGGGGGGGGGGFDGFGGGGFFGGGFGGGGGGFFFFGEFFGFFFFFEFBFFEF@BB??2BB25>;@>49;@F;CECFF0((/4C?EEFF
@M00200:207:000000000-ALC1F:1:1113:25394:17850 2:N:0:5
TACGGGGGTATCTAATCCGGTTCGCTCCCCTAGCTTTCGCGCATCAGCGTCAGGTACGGCCCAGTAGATCGCCTTCGCCACCGGCGTTCCAAGCGATATCTGTGCATTTCACCGCTACACCGCTTGTTCCATCTACCTCTACCGACCTCAAGTCAACGAAGTATCAGACGCACTGCCACAGTTGAGCCGTGAACTTTCACGCCTGACTTTCGTAACCGCCTACGCGCCCTTTAAACCCAATATGTCTG
+
CCCCCGGGGGGGGGGGGGGGGGGGGGGGGGGGGGGGGGGGGGGGGGGGGGGGGGGGGGGGGGGGGGGGGGGGGGGGGGGGGGGGGGGGGGGGGGGGGGGGGGGGGGGGGGGGGGGGGGGGGGGGGGGGGGGFGGGGGGGGGGGGEG7CFGGGGGGGGGCGEGFGGGGGGGGGGFGGGGGGGGGGGEGGGGGFFGGFFFGFFF3A@@@EA>F?FFFFAFF><??B>DBFBF??F9FF(48??>AFFFBF
@M00200:207:000000000-ALC1F:1:1113:25452:18249 2:N:0:5
TACACGGGTATCTAATCCCGTTTGCTACCCTAGCTTTCGCACCTCAGCGTCAGAGACGGTCCAGTGAGCCGCTTTCGCCACCGGTGTTCCTCCAGATATCTACGCATTTCACCGCTCCACCTGGAGTTCCACTGACCCCTACCGTCCTCGAGCACGCCAGTATCAGGTGCAGTTCCCCGGTTGAGCCGGGGGCTTTCACACCTGACTTAGCGCGCAGCCTACGTGCTCTTTATGCCCAATATGTCTG
+
CCCCCGDEGGGGGGGGGGGGGGGGGGGGGGGGGGGGGGGGGGGGGGGGGGGGGDGDGEFGGGGGGGGGGGEGGGGGGGGGEGGGGGGGGGGGGGGFGGGGGGGCFGGGGGFGGEEGGG,F>EFF,AFGGGFGGFFGGGGGGGGGGGGGGGEGGEEEGGDCFGDGGGGGGGGFGFGGGGGCGG7C>FGDCGD>):*6BEGE81AA;@FFEFGFBBFFBFFFBFFFFGFFFF>B).77:B:07>AAFF9
@M00200:207:000000000-ALC1F:1:1113:2983:18517 2:N:0:5
TACTGGGGTATCTAATCCTGTTTGCTCCCCACGCTTTCGTGCATGAGCGTCAGTGTTGGCCCAGAAGGCTGCCTTCGCCATCGGTGTTCCTCCAGATCTCTACGCATTTCACCGCTACACCTGGAATTCCACCTTCCTCTGCCACACTCGAGCCAAGTAGTTTCGAGCGCAATTCCCAAGTTAAGACCGGGGATTTCACCCTCGACTTGCTCAGCCACCTGCGCCCACTTTAAGCCCAATATGTCTG
+
CCCCCGGGFGC@CDFGGGCFFFGGGFCEFGFEFGGECGCCFGGCGGGGGC:F@C<FG8EFCGDFFDFFDGGGGG<EFCE::E7@GGGEGFCGF8F?EF9FCFF<FCFF;FGFG?8CCGFGGGGFCAFECEFFFG88?FGGGGF8,,@DD=8CEEE8@DEFAFFGEC+@DEGGG5+2397F99CC@,;+C>EA59**1;=*)0:B(595>E,857AF>A((.(.,(),6=EEFC<AA77(()19C))1
@M00200:207:000000000-ALC1F:1:1113:9178:20372 2:N:0:5
TACGAGGGTATCTAATCCTGTTTGCTCCCCACGCTGTCGCGCCTCAGTGTCAGCGGATGCCCAGCAGGCCGCCTTCGCCACCGGTGTTCTTTCGGATATCTACGCATTCCACCGCTACACCCGAAATTCCACCTGCCTCTACATCGCTCGAGCAACCCAGTATCCGTGGCCGACTCGTCGTTAAGCGACGAGCTTTCACCATGGACTGGGGTCGCCACCTACGCGCCCTTTAAACACAGTATGTCTG
+
CCCCCGGGGGGGGGGGGGGGGFGGGGGGGGGGGGGGGGGGGDGDGGGFFFGGGFFGGGGGFFGGFGGGGGGGGGGGGGGGEFFEFEEGGFDFFGGEGGGGGGGGGGGCFGGGGGGGGGGGGDGGDEGGGGGGGFGGCGGGGGGCF>EDGDEGGDGGAE?FGGGGFDGGGG>CDEDDGFGGGGGFGGC*9>EFFG*9A?GAE<=55=3=71C91>D3:@?FB:?>>3662404:>F*8?FBB26<<5-
@M00200:207:000000000-ALC1F:1:1113:17371:20852 2:N:0:5
TACCAGGGTATCTAATCCCGTTTGCTCCCCACGCTTTCGCTCCTCAGCGTCAGTATCGGCCCAGAGACCCGCCTTCGCCATCGATGTTCCTCCCGATATCTACGCATTTCACCGCTACACCGGGAATTCCGCCGTCCTCTACCGAACTCTAGCTTCCCAGTATCGACTGCAATTCCCAGGTTGAGCCCAGGGATTTCACAACCGACTTAGGAAGCCACCTACACACGCTTTACACCCAGTATGTCTG
+
CCCCCGGGGGGGGGGGGGGGGGGGGGGGGGGGGGGGGGGGGGGGGGGGGGGGGGGGGGGGGGGGGGGGGGGGGGGGGGGGGGGGGGGGGGGGGGGGGGGGGGGGGGGGGGGGGGGGGGGGGGGGGGGGGGGGGGGGGGGGGGGGGGGGGGGGGGGGGGGGFFGGGGGGGGGGGFGGGGGFGGGGFGGGGFGEFGGFFFGFEFEEFFFFFEFC<@FFFFF@FFFFFGFF?FFFFFF?>FF>B9<>FAD
@M00200:207:000000000-ALC1F:1:1113:17059:21013 2:N:0:5
TACTGGGGTATCTAATCCTGTTTGCTCCCCACGCTGTCGCGCCTCAGTGTCAGCAAGAGCCCAGCAGGCCGCCTTCGCCACCGATGTTCTTCCCGATCTCTACGCATTCCACCGCTACACCGGGAATTCCACCTGCCTCTACTCTGCTCAAGCCTGACAGTTTAGGAGGCAGCCTCGCAGTTGAGCCACGAGATTTCACCCCCTACTTACCAGGCCACCTACGCGCCCTTTAAACCCAATCTGTCTG
+
CCCCCGGGGGGGGGGGGGGGGGGGGGGGGGGGGGGGGGGGGGGGGGGGGGGGFGFGAFCGGFFFGGGGGGGGGGGGGGGGGGGGGGGGGGGGGGGGGDFEGEGGGGGGFGGGGGGGGGGGGGGG+CFCFGFGCFFGGGGGGGGGGGGGFGG>DEFG?F373ECFFCFGGGGGGAFFGDGDGGGC*=;FGG*@BGDEFEG>=9DD5@BFEA64)6F3=>0=3@DFFGFFB:?F>AFF?:01(6A<A><
@M00200:207:000000000-ALC1F:1:1113:25514:21216 2:N:0:5
TACGCGGGTATCTAATCCCGTTTGCTCCCCTGGCTTTCGCTCCTCAGCGTCAATAATGGTCCAGGATGCCGCCTTCGCCACCGGTGTTCCTCCAGATATCTACGCATTTCACCGCTACACCTGGAATTCCGCATCCCTCTCCCAAATCCAAGCCATCCAGTATCCCACGCAGTTCCCCAGTTAAGCTGAGGGATTTCACGTATGACTTAGTTGGCCGCCTACGAGCCCTTTATACCCAGTATGTCTG
+
CCCCCGGGGGGGGGGGGGGGGGGGGGGGGGGGGGGGGGGGGGGGGGGGGGGGGGGGGGGGGFGGGGGGGGGGGGGGGGGGGGDGGGGGGGGGGGFEGGGGGGGGGGGGGGGGGGGGGGGGGGGGGGGGGFGGGGGGGGFGGGFGEFGGGGGGFGEDCFGGGGGD,=7EDED*3;DFF6>CEG7+=ECC*;EBFGG3BCDDD2@ACEE<CE,*>BFA=E070@(/(:1;(=@FFFFFF3?FF<AAA<A
@M00200:207:000000000-ALC1F:1:1113:8063:21983 2:N:0:5
TACGCGGGTATCTAATCCTGTTCGCTCCCCACACTTTCGCTCCTCAGCGTCAGGTCATTCCCAGAGAACCGCCTTCGCCACCGGTGTTCCTCCTGATATCTGCGCATTTCACCGCTACACCAGGAATTCCGTTCTCCCCTGAATACCTCTAGTCTGCCCGTATCGAAAGCAAGCAAGGTGTTAAGCACCTGGTTTTCACTCCCGACGCGACAAACCGCCTACGAGCCCTTTAAGCCCACTATGTCTG
+
CCCCCEGGGGGGGGGGGGGGGGGGGGGGGGGGGGGGGGGGGFGGGGGGGGGGGGGGGGGGGGGGGGGFFGGGGGGGGGGGGGGGGGGGGGGGGGGGGGGGGGGGGGGGGGGGGGGGGGGGGGGGGGGGDGDEFGGEGGGGGGFEGGGGGGGFGGGGGGF?EGGDEGGGGGGGGF7?GC9CE7EGGGFFCFFAFFGFFFGFFFFF=@@@@BC>9=AF>>>?BF6??DB:?B:<ADFFFF(4:9><4<A
@M00200:207:000000000-ALC1F:1:1113:19301:22001 2:N:0:5
TACTGGGGTATCTAATCCCGTTCGCTCCCCTAGCTTTCGCGCCTCAGCGTCAGTGTCAGCCCAGCAACCCGCCTTCGCCGCAGGTGTTCCTCTCGATATCTACGCATTTCACCGCTACACCGAGAATTCCAGTTGCCCCTTCTGCACTCTAGCCCCGCAGTATCGGCTGACCTTTCCGGGTTAAGCCCGGAGATTTCACAGTCGACTTGCGGTGGCCGCCTACGCGCCCTTTATGCCCAGTATGTCTG
+
CCCCCGGGGGGGGGGGGFGGGFGGGGGGGGGGGGGGGGGGGGGGGGGGGCGGGGGGGGGGGGFGGGGGGGGGGGGGFGGFGGDCCFFGGGGGGGGGDGEGGGGGGGCCFFGFGDGGEEGGGGGGGFECGFGFFGGD=FGGGGGGGGGGGGG;9DGGGGGGGFCGGGGGGGGGGFGGGEGGGGGFGFCGGGEFF;>EAFGE@.A;@BF;@CEBD2>F@:3(4:4?>GB>;90:)6=*3023?AFADFFF
@M00200:207:000000000-ALC1F:1:1113:20316:22155 2:N:0:5
TACGAGGGTATCTAATCCTGTTTGCTCCCCACGCTTTCGCGTCTCAGCGTCAGTCATCGTCCAGAAGGCCGCCTTCGCCGCAGGTGTTCTGCTTGATATCTACGAATTTCACCTCTACACCAAGCATTCCACCTTCCTCTCCGAGACTCGAGCGAAGCAGTTTCGGATGCGCTTCCACGGTTGAGCCGTGGGCTTTCACATCCGACTTGCCAAGCCGCCTACACGCGCTTTACACCCAGTATGTCTG
+
CCCCCGGGGGGGGGGGGGGGGGGGGGGGGGGGGGGGGGGGGGGGGGGGGGGGGGGGGGGGGGGGGGGGGGGGGGGGGGGGGGGGGGGGGGGGGGGGGGGGGGGGGGGFGGGGGGGGGGGGGGGGGGGFGFGGGGGGGGGGGGGGGGEGGGGGGGG6EGGGGGFGGGGGGGGDGBGGGGGGGDCGGGGGGGGEFFC5BCGEEFFF?99?EE<A;DFABF9?FFF<?GFF0??B>>F7>BB?94<<B>2
@M00200:207:000000000-ALC1F:1:1113:22655:22163 2:N:0:5
TACCGGGGTATCTAATCCCGTTCGCTCCCCTGGCTTTCGCGTCTCAGCGTCAGCCGACGTCCAGGAACTCGCTTTCGCCACGGGCGTTCCTTCCGATCTCAACGCATTTCACCGCTCCACCGGAAGTTCCAGTTCCCCCTACGTCGCTCCAGGCCGGTCGTCTCGGCGCCCCTTCCCCGGTTGAGCCGGGGGATTTCAGCGGCCGACGCACCGCCCCGCCTACACGCGCTTCACACCCAATAGGTCTG
+
CCCCCGGGGGGGGGGGGGGGGGGGGGGGGGGGGGGGGGGGEEGGFGGGGGGFGGGGGGGGGGGGGGGGGGGGGGGGGCGGGGDGGGGGEGGGGGGGCE:BFABFFGFCFFDFGGGGGGGGGEFGGG:D,ED357D,AFEDGGGGGGG5F5CEGG7E*1@5EFFDFGDGGCCDGAFGGGGD:):*07CGGGDB:*2,94><61@>>;9BFFE(325:7>;F:3:?F<>BB93(-)99(40((4)).642
@M00200:207:000000000-ALC1F:1:1113:14097:22569 2:N:0:5
TACGGGGGTATCTAATCCCGTTTGCTCCCCTGGCTTTCGCTCCTCAGTGTCAATCTCGGTCCAGGATGCCGCCTTCGCCACCGGTATTCCTCCAGATATCTACGCATTTCACCGCTACACCTGGAATTCTGCATCCCTCTCCCGAATTCAAGCCATCCAGTATCAGACGCAGTTCCCAAGTTGAGCCTGGGGATTTCACGTCTGACTTAGTTGGCCACCTACGAGCCCTTTAAACCCAATATGTCTGATAT
+
CCCCCGGGGGGGGGGGGFGGGGGGGGGGGGGGFGGGGGGGGGGGGGGGGGGGGGGGGGGGGGGGGGGGGGGGGGGGFGGGGGGGGGGGGGGGGGGCGFGGGGGGGGGGGGGGGGGGGGGGGGGGAFGGGGFGGGGGFC?FGGGGGGGCFGGCGFGGGGGFGGGGGFGDGGGDDBDCFGGGCFGGGGGGFFGEBGFFFFGDFDFFFFFEECFECFF4>AFFF@(3;>>@@FFFC<FA;@<6.<3?ECB<)).
@M00200:207:000000000-ALC1F:1:1113:13448:23546 2:N:0:5
TACGGGGGTATCTAATCCTGTTCGCTCCCCACACTTTCGCTCCTCAGCGTCAGGTAATGCCCAGAGAACCGCCTTCGCCACCGGTGTTCCTCCTGATATCTGCGCATTCCACCGCTACACCAGGAATTCCGTTCTCCCCTGCATACCTCCAGTCTGCCCGTATCGAAAGCAAGCACCGAGTTAAGCCCGGTGTTTTCACTCCCGACGCGCAAACCCGCCTACGAGCCCTTTAAACCCAGTATGTATG
+
CCCCCGGGGEGGGGAFGGGGGGGGGGG:FFCF7FFFGGGGEGGF8AFGG@FEGFFFFGG9@FGCCAC8EEECGGGGGGGGGFEGGGC7FGGGGGFFFGG9FAFEC@EG,,<,EFECGGGGGGGGGGCD;E86@86=D88=8EE93@1?F;@:E6;,,@;?G>CEE0;C>??CC>47*;*;DD:77C*9)/48B*06C3:<9()8137(3(/-((079D03-1((-71?(,,.5:F4,423)).))).
@M00200:207:000000000-ALC1F:1:1114:14822:2500 2:N:0:5
TACTAGGGTATCTAATCCTGTTTGCTCCCCTAGCTTTCGCGCCTCAACGTCAGTATCCGTCCAGAAGATCGCCTTCGCCACTGGTGTTCCTCCCGATATCTACGCATTTCACCGCTACACCGGGAATTCCATCTTCCTCTCCGGAACTCTATCCTCCCAGTATCTTGTGCACTTCCCAGGTTAGGCCCGGGGCTTTCACACAAGACTTGAAAGAACGCCTACGCGCCCTTTACACCCAGTATGTCTG
+
CCCCCGGGGGGGGGGGGGGGGGGGGGGGGGGGGGGGGGGGGGGGGGGGGGGGGGGGGGGGGGGGGGGGGGGGGGGGGGGGGGGGFGGGGGGGFGGGGGDGGGGGGG7CFGGGGGGGGGGGGGGGFCFGFDDFGGGGGGGGGCEGGGGGGGGFGFGGGGGDGGGGFFGGGGGCCFGFFCC?EGGGGGFGGDGFFGGFFC+>AEFF@B:EFFFBEDGFBDFF@A;BBD1;@DF9ECF;>C::<AFF4<A
@M00200:207:000000000-ALC1F:1:1114:11445:2662 2:N:0:5
TACTAGGGTATCTAATCCTGTTTGCTCCCCACGCTTTCGTGCATGAGCGTCAGTTATAGCCCAGAGTCCCGCCTTCGCCACCGGTGTTCCTCCCGATCTCTACACATTTCACCGCTACACCGGGAATTCCAGACTCCTCTGCCTCCCTCAAGAAAAACAGTTTCGGCCGACGCCTCCGGGTTGAGCCCGAAGATTTCACGACCGACTTGTCCTCCCGCCTACGCGCCCTTTAAGCCCCGTATGTCTG
+
CCCCCGGGGGGGGGGGGGGGGGGGGGGGGGGGGGGGGGGGGDFFFFGGGGGGGGGGGFGGGGGGGGGGGGGGGGGGGGGGGGGGGGGGGGGGGFDGGGGGGGGGGCGGGGGGGGGGGG?FGGGGGGGDGGGGGGGGGGGGGFGGG6EGGFFGGG8DDCGFFGGGDEG6;?DG5@GDFGG>EGD7FFFFDC58>FG8FCGFBFEF169;EEFEFF4>@EFF<FBBFGFFFFFFBA47:*44(1:F644
@M00200:207:000000000-ALC1F:1:1114:24178:2973 2:N:0:5
TACTGGGGTATCTAATCCTGTTTGATCCCCACACTTTCGTGCCTCAGCGTCAGTTACAGCCTAGTAAGCTGCCTTCGCTATAGGTGTTCTTGACGATATCTAAGCATTTCACCGCTACACCGTCAATTCCGCCTACCTCATCTGTACTCAAGCTCATCAGTATCAATGGCACAATTCCAGTTGAGCTGAAATATTTCACCACTGACTTAATAGGCCGCCTACGCACCCTTTATACCCAGTATGTCTG
+
CCCCCFGGGGGGGGGGGGGGGGGGFGGGGGGGGGGGGGGDGGGGGGGGGGGGGGGGGGGGGFGGGDGG9DFGGGGGGGGGGFGGGGGGGDGGFGDGGGGGGGGGGGGGGGGGGGGGGGGGGDGCFGGGGGGGGCEGFFGFEGGGGGGGGGG:F,AEABFGGGGG@GFG?DFFCD==D9=FGGGGC?DCGGDDFFGFFFG*3?6*:@ECCE<7;0A*1@AD=FFFFD=ADB:92*BF4;@;4>0=@??
@M00200:207:000000000-ALC1F:1:1114:7108:2984 2:N:0:5
TACACGGGTATCTAATCCTGTTCGCTCCCCACGCTTTCGCGTCTCAGCGTCAGTACCGTTCCAGAGAGCCGCTTTCGCCACGGGTGTTCTTCCTGATATCTGCGCATTTCACCGCTACACCAGGAATTCCACTCTCCTCTCCCGGACTCTAGCCAGGGGGTTTCGGTCGACCTCTGAAGGTTGAGCCTCCAGTTTTCACAACCGACCTACCTGACCGCCTACACGCTCTTTACACCCAATACGTCTG
+
CCCCCDGGGGGGGGGGGGGGGGGGGGGGGGGGGGGGGGGGGEGGGGGGGGGGGGGGGGGGGGGGGGGGGGGGGGGGGGGGDGGGGGGGGGGGGGGGGCGGGGGGGGGGGGGGGGGGGGGGGGGGGGGGGGGGGGGGGGGGCFFECGGGGGGGGGFGF>EGGGGDGEDGDCGGGFGGDFGGGGGGGGFGGF<FFGGFFCCCFF5>B>>BEEF))/*69BFF:FFFFD0::2<9<9FFFGF02)4*,,1
@M00200:207:000000000-ALC1F:1:1114:11812:3206 2:N:0:5
TACCGGGGTATCTAATCCCGTTCGCTCCCCTGGCTTTCGTGCCTCAGCGTCAGAAGAGACCCAGTGAGCCGCTTTCGCCACCGGTGTTCCTTAGGATATCAACGCATTTCACCGCTCCACCCTAAGTTCCGCTCACCTCTGTCTCCCTCGAGCACGGTAGTTTTGGGCGCAGTTCCTCGGTTAAGCCGAGGGATTTCACACCCAACTTTCCGCACAGCCTACGCACCCTTTATGCCCAATATGTCTG
+
CCCCCGGGGGGGGGGGGGGGGGGGGGGGGGGGGGGGGGGGGGGGGGGGGGGGGGGGGGGGGGGGGGGGGGGGGGGGGGGGGGGGGGGGGGGGGGGGGGGGGGGGGGGGGGGGGGGGGGGGGGGGGGGGGGGGGGGGGGGGGGGGGGGGGG>FGGGGGGGGGGGGGDDFGGGGGFGGGGGGGGGGGFFDGGGFFGGFFEGFFDFFFFFFFFF;06DEFFFFFFFBF79BF<:AFFF?7*,44<A><<9
@M00200:207:000000000-ALC1F:1:1114:22448:3310 2:N:0:5
TACAGGGGTATCTAATCCTGTTCGCTCCCCACGCTTTCGCGTCTCAGCGTCAGTACCGTCCCAGAGAGCTGCCTTCGCCATTGGTGTTCTTCCTGATATCTGCGCATTTCACCGCTACACCAGGAATTCCACTCGCCTCTTCCGGACTCTAGCCCGGCAGTATCGATCGGCATCCGAGGGTTGAGCCCCCGACTTTCACAACCGACTAACCGGACCGCCTACGCGCTCTTTAAACCCAATATGTCTG
+
CCCCCFGGGGGGGGGGGGGGGGGGGGGGGGGGGGGGGGGGGGGGGGGGGDGGGGGGGGGGGGGGGGGGGGGGGGGGGGEGGGGGGGGGGGGGGGGGGGGGGGGGGGGGGGGGGGGGGGGGGFGGGGGGGGGGGGGDGGGGGGGGGGGGGGGGGGGGDGGGGGGGGGGGGGGGGFDDDGGGGGGCFFAFDGG4AGGFFFGFFEFF>>BBEEG11;DBBB9<?FFB>70(28<A>A4?(7,(,:4*55>
@M00200:207:000000000-ALC1F:1:1114:11001:3959 2:N:0:5
TACACGGGTATCTAATCCTGTTTGCTACCCACGCTTTCGTGCCTCAGCGTCAGAACAGGCCCAGGAGGTTGCCTTCGCCATCGGTGTTCTTCCAGATATCTACGCATTTCACCGCTACACCTGGAGTTCCGCCTCCCTCTACCGTTCTCTAGCCTGCCAGTATCGACTGCAATTCCCAGGTTAAGCCCAGGGCTTTCACAACCGACTTAGCAAACCGCCTACGCACGCTTTATACCCAATATGTCTG
+
CCCCCGGGGGGGGGGGGGGGGGGGGGGGGGGGGGGGGGGGGGGGGGGGGGGGGGGGGGGGGGGGGGGGGGGGGGGGGGGGGGGGGGGGGGGGGGGGGGGGGGGGGGGGGGGGGGGGGGGGGGGGGGGGGEEGGGGFEGGGGGGGGGGGGGGDGEGGGGGGGGDGGGGGGGGGGFGGGDCGGGGGGFFGFF>DEGG>9AGFFFF>ABFFF=,>CEF5>EBF@FFF<<93;624?EFFEGF;E?3;6C?
@M00200:207:000000000-ALC1F:1:1114:8834:4264 2:N:0:5
TACTGGGGTATCTAATCCTGTTTGCTCCCCACGCTTTCGTGCATGAGCGTCAGTGTTGGCCCAGGAGGCTGCCTTCGCCATCGGTGTTCCTCCACATCTCTACGCATTTCACCGCTACACGTGGAATTCCACCTCCCTCTGCCACACTCCAGCCCCGTAGTTTCAAGCGCCATTCCCAAGTTGAGCCCGGGGATTTCACGCCTGACTTGCGGGGCCGCCTGCGCACCCTTTAAACCCAATATGTCTG
+
CCCCCGGGGGGGGGGGGGGGGGGGGGGGGGGGGGGGGGGGGGGGGGGGGGGGGGGGGGGGGGGGGGGGGGGGGGGGGGGGGGGGGGGGGGGGGGGGGGGGGGGGGGGGGGGGGGGGGGGGGEFDGGGGGGGGGGGGGGGGGFGGGGGGGGGFGGDGGEGGEGGGGGGGGGGGGFGGGGGGGGFGGGFGG>DF>GGFFFGBFFFFFF4@EF*8@@GFFFFFFFF>>GFFF::24<F@FD?(8>AC:<A
@M00200:207:000000000-ALC1F:1:1114:19537:4952 2:N:0:5
TACAAGGGTATCTAATCCTGTTTGCTCCCCACGCTTTCGCGTCTCAGCGTCAGTACCGTCCCAGCGAGCTGCCTTCGCCATTGGTGTTCCTCCCGATATCTGCGCATTTCACCGCTACACCGGGAATTCCACTCGCCTCTTCCGGACTCTAGCCAAGCAGTATCCATCCGCCTCCCGGGGTTGAGCCCCGGGCTTTCAGAACGGACTTACCTGGCCGCCTACACGCGCTTTAAACCCAATATGCCTG
+
BCCB<FGGGGGGGGGGGGGGGGGGGGGGGEGGGGGDGGGGGGGGGGGGEGGGGGGGFGG7FFFECEGGC:EGFGGGGCGE:FFFGGGGGAEGG7FGGCFGGGGGGDGD9AFFGGGGCGDGE@FGDGGGFFGFGG6CEGGD,=EDGDGGF,B@:DG?78@FF,<=C;?FGAFGGFGDCD77ECCF;DADG):>EC5AFF77@A))7>@@C@<>4=G82BF:1?BB?D(9>:0:449569(.)65*))-
@M00200:207:000000000-ALC1F:1:1114:15579:4981 2:N:0:5
TACACGGGTATCTAATCCCGTTCACTCCCCTAGCTTTCGTGCCTCAGCGTCAGACAAGGCCCAGACCGCCGCTTTCGCCACCGGCGTTCCTTCCGATATCTACGCATTTCACCGCTACACCTGGAATTCTGCATCCCTCTCCCGAATTCAAGCCATCCAGTATCGGATGCAGTTCCCAGGTTGAGCCTGGGGATTTCACATCCGACTTAGTTGGCCGCCTACGAGCCCTTTAAACCCAGTATGTCTG
+
CCCCCGGGGGGGGGGGGGGGGFGFFFGGGGGGGGGGGGGGGEGGGGGGGEGGGGGGGGGGGGGGGGGGGGGGGGGGGGGGGFGGGGGGGFGFGGGGGGGGGGGGGGGGGFGGGGGGGGGGGGGGGGGGGGGGGFG@FGGGGGGGGGGFGGE@@FGDFGGGGGGGGGGGGGGGGFGGFGGCDCGCDFFGGDCDFGGFFFFEAFFF=9(/;>7<CECA@FF?DF;@FDFF?F7<ABFF(938ABF>>><
@M00200:207:000000000-ALC1F:1:1114:11979:5321 2:N:0:5
TACACGGGTATCTAATCCCGTTTGCTCCCCTGGCTTTCGCGCCTCAGCGTCAGAAGAGGTCCAGTCGAGCGCTTTCGCCACCGGCGTTCCTAGTGATATCTACGCATTTCACCGCTCCACCACCAGTTCCCTCGACCCCTACCTCCCTCGAGACAGTCAGTATCGGAAGCCCTTGTCCGGTTGGGCCGAACGATTTCACCCCCGACTTGACCACCCGCCTACGCGCCCTTTAAACCCAATATGTCTG
+
CCCCCGGGGGGGGGGGGGGGGGGGGGGGGGGGGGGGGGGGGGGGGGGGGGGGGGGGGGGGGGGGGGGGGGGGGGGGGGGGGGGGGGGGGGGGGGGGGGGGGGGGGGGGGGGGGGGGGGGGGGGGGGGGGGGGGGGGGGGGGGGGGGGGGGGFGGGGGGGGGGGGGGGGGGGGGFGGGGGGGGGDGGFGGGGEEGGFFFGEFDEEBFFFFBGDFFGFFFFFFF?>>DF>BF?9AAFF?D2?F>BC:42
@M00200:207:000000000-ALC1F:1:1114:3673:6167 2:N:0:5
TACAAGGGTATCTAATCCCGTTTGCTCCCCACGCTTTCGCGCCTCAGCGTCAGGAGATGCCCAGAGACCCGCCTTCGCCACCGGTGTTCCTCCCGATCTCTACACATTTCACCGCTACACCGGGAATTCCAGTCTCCTCTGCATCCCTCAAGAACGGCAGTATCAGCCGACGTTTCTCGGTTGAGCCGAGAGATTTCACGACTGACTTGCCATCCCGCCTACGCGCCCTTTAAACCCACTATGTCTG
+
CCCCCFGGGGGGGCGGGGGGGGGGGGGGGGGGGGGGGGGGGGGGGGGGGGGGGGFFGGGGGGGGGGGGGGGGGGGGGGGGGGGGGGGGGGGGGGGGGGGGGGGGGGGGGGFGGGGGDGGGGGGGGEGGGGGGGGGGGGGGGGEFGGGGGGG7,DGC>EG6FAFGGCFGGDDGGAGGGGGDGGDFGGFDGDD>FGGFF5F?DEFB@FFC<CFEEFGF;EF@DF0;BGFFFFFA)6FF?*(43<9:<BF
@M00200:207:000000000-ALC1F:1:1114:8093:6653 2:N:0:5
TACGGGGGTATCTAATCCTGTTTGCTCCCCACGCTTTCGTGCCTCAGCGTCAGTATCGGGCCAGTGAGCCGCCTTCGCCACTGGTGTTCTTGCGAATATCTACGAATTTCACCTCTACACTCGCAGTTCCACTCACCTCTCCCGAACTCAAGATCTTCAGTATCAAAGGCAGTTCTGGAGTTGAGCTCCAGGATTTCACCCCTGACTTAAAGACCCGCCTACGCACCCTTTAAACCCAATATGTCTG
+
CCCCCGGGGGGGGGGGGGGGGGGGGGGGGGGGGGGGGGGGGGGGGGGGGGGGGGGGGGGGGGGGGGGGGGGGGGGGGGGGGGGGGGGGGGGGGDEEGGGFFGGGGGG7EGGFGGFFGGGGGGGGGGDFEBGGGGGGGFGGGDFD8CEGGGGG9EFGGGGGGGGGGGGGCGFGGFGC>><7FFGGFGFGCDGFFGGFFEGF4;4?=EFFFFC=C@FF659??FF6<C>FFFF3?EBF@GBFBBA>252
@M00200:207:000000000-ALC1F:1:1114:5374:6816 2:N:0:5
TACACGGGTATCTAATCCTGTTTGCTCCCCACGCTTTCGCGCTTCAGCGTCAGTCATCGTCCAGAAGGCCGCCTTCGCCACCGGTGTTCCGCTTGATATCTACGAATTTCACCTCTACACCAAGCATTCCGCCTTCCTCTCCGAGACTCTAGCTGCGCAGTTTCGAGTGCACTTCCACGGTTGAGCCGTGGGATTTCACGCCCGACACACCCTGCTGCCTACGCGCGCTTTACACCCAATATGTCTG
+
CCCCCGGGGGGGGGGGGGGGGGGGGGGGGGGGGGGGGGGGGGGGGGGGGGGGGGGGGGGGGCFGGGGGGGGGGGGGGGGGGGGGGGGGGGGGGGGGGGGGGGGGGGGGGGGGGGGGGFFFGGGGGGGGGFGGGGGGGGGGGGGCEDGGGGGGGGGGGGGGGGFGGFGGGGGGGFGGGGGDGDDGGGFGGGGFFGGFFFGBFABABBBFDD*618FFFFFFFF<BB99>6??A<D?7>3112<A:<AA
@M00200:207:000000000-ALC1F:1:1114:7209:6992 2:N:0:5
TACAGGGGTATCTAATCCTGTTTGCTCCCCACGCTTTCGCACCTCAGCGTCAGTATCGACCCAGATCGCCGCCTTCGCCACTGGTGTTCCTCCCGATATCTACGAATTTCACCTCTACACCGGGAATTCCGCGATCCTCTTTCGTACTCAAGCTCAGCAGTTTCGGATGCACTTCCTTGGTTGAGCCGAGGGATTTCACATCCGACTTGCCAAGCCGCCTACGTGCGCTTTAAACCCAATATGTCTGTGAC
+
CCCCCGGGGGGGGGGGGGGGGGGGGGGGGGGGGGGGDGGGDGGGGGGGGEGGGGGGGGGGGGGGGGGGGGGGGGGGGGGGGGGGGGGGGGGGGGGGGGGGGGGGGGGGGGGGGGGGGGGGGGGGGGGGGGGGGGGGGGGGGGGGGGGGGGGGGGGGGGGGGGFFCEDGGGGGFAFFGGGFFCGCFGFGGGGFFGGFF?+8FFFF@FF?FE2>5;FFF>6;1;??B3>FB6:>A)9?BD6()5<05<<)59)
@M00200:207:000000000-ALC1F:1:1114:4690:7011 2:N:0:5
TACTAGGGTATCTAATCCTGTTTGCTACCCACGCTTTCGCTCCTCAGCGTCAGTTTCGGCCCAGAGTGGCGCCTTCGCCACCGGTGTTCCTCCTAATATCTGCGCATTTCACCGCTACACTAGGAATTCCCCACTCCCCTACCGAACTCTAGTCACAGCAGTATCGAGTGCACGCTTTGGGTTGAGCCCAAAGTTTTCACATCCGACTTACCGAACCGCCTACGAGCTCTTTATACCCAATATGTCTG
+
CCCCCGGGGGGGGGGGGGGGGGGGGGGGGGGGGGGGGGGGGGGGGGGGGGGGGGGGGGGGGGGGGFGGGGGGGGGGGGGGGGGGGGGGGGGGGGGGGGGGGGGGDGGGGGGGGGGGGGGGGGGGGFFGGGGGGGGG,DEDGGGGGGGGFGGFGGGGGGGFGGGGGCDFFFGFGFDGGGCFGGGG>?CGDF4AF==19AGFF=AFFF@FFFFE2=5;9E99;B@??D0..6<E37AF)84?F:A*)-65
@M00200:207:000000000-ALC1F:1:1114:13232:7609 2:N:0:5
TACTGGGGTATCTAATCCTGTTTGCTCCCCACGCTTTCGCGTCTCAGCGTCAGTACCGTCCCAGCGAGCTGCCTTCGCCATTGGTGTTCCTCCTGATATCTGCGCATTTCACCGCTACACCAGGAATTCCACTCGCCTCTTCCGGACTCTAGCCCGACAGTATCGGCCGGCTTTCAAGGGTTGAGCCCTTGACTTTCACAACCGACTTATCGGGCCGCCTACACGCTCTTTACGCCCAATATGTCTGATAT
+
CCCCCGGGBGGGGGGGGGGGGGGGGGGGGGGGDGEGGGGGGFGGGFGGGGGGGGGGGGGGDGGGGGEGGGGGGGGGGGGGGGGGGGGDGGGGGGFGGGGGGGGGGGGGGGGGGGGGGGGGGGGGGGGGGGGGGGGGGGGGFGGGGGGGGGGCFGGGGGGCFGGGGGDCDEGGGFFGFFF4FGGGGGFGGGGFFFGFFEGFFFBEFFFFEECDF>GFFF>?FF:B:D:6?DFFFFF@>58??B2:::54)-)
@M00200:207:000000000-ALC1F:1:1114:20951:8290 2:N:0:5
TACTGGGGTATCTAATCCTGTTTGCTACCCACGCTTTCGCTCCTCAGCGTCAGTCACGGCCCAGAGAACCGCCTTCGCCACCGGTGTTCCTCCTGATATCTGCGCATTTCACCGCTACACCAGGAATTCCGTTCTCCCCTGCATACCTCTAGTCTGCCCGTATCGGAAGCCAGTCCAGAGTTAAGCCCTGGATTTTCACTCCCGACGCGACAAACCGCCTACGAGCCCTTTAAACCCAGTATGTCTG
+
CCCCCGGGGGGGGGGGGGGFFGGGGGGGGFGGGGGGGGGGGCFGGGFCFFFFFGGGGGGG+CEGGGFFFGGGGGGFEGGGGGGGGEFFGGGGGGGGGGGGGFGGGGGFGGGGGFEGGGGGGGGDGGGGGGGFFGFEGGDFEGGGGGFFG?FDGFFGFFGGGGGGGGGGCFGDCADGGG*@7+CCFGFFGFGFFFFFFCCEF/;BABBFFFF@F@G>9E;@3A;;317?0:>A9>FF<783>A6*6-6
@M00200:207:000000000-ALC1F:1:1114:4150:8858 2:N:0:5
TACGAGGGTATCTAATCCCGTTTGCTCCCCTGGCTTTCGCTCCTCAGCGTCAATATTGGTCCAGGATGCCGCCTTCGCCACCGGTGTTCCTCCAGATATCTACGCATTTCACCGCTACACCTGGAATTCCGCATCCCTCTCCCAAATCCAAGCCATCCAGTATCACACGCAGTTCCCCAGTTAAGCTGAGGGATTTCACGTATGACTTAGTTGGCCGCCTACGAGCCCTTTAAACCCAATATGTCTG
+
@CCCCFGGGGGGGGGGG9FGGGGGGGGGGGGGGGGGGGGGGGGGGGGGGGGGCFGGGGGGGFFGGGGGGGGGGGGGGGGGGFGEGGGGGGAFDFGFGGGGGFGGGGGGGGGGGGGGGGGGGGGGF:EFGGGGGGGGGGGGGFGGGGGGGGGFFGGGGDFGGGGGGGGGGGGGDFGGGFD7DDGFFDAGCCFFFDGFFFGFFF>AEFFC=;7:4=FFBDB=DFF2>C9<FDF9<CFF63(6@3<;?CE
@M00200:207:000000000-ALC1F:1:1114:10902:9720 2:N:0:5
TACCGGGGTATCTAATCCTGTTTGATCCCCACGCTTTCGTGCCTCAGCGTCAATTATCGCGTAGTAAGCTGCCTTCGCAATTGGTGTTCTATGTCATATCTAAGCATTTCACCGCTACATGACATATTCCGCTTACCTCCATGATATTCAAGACTGATAGTATCCATGGCAGTTCCCGAGTTAAGCTCGGGGATTTCACCACGGACTTACCAATCCGCCTACGCACCCTTTAAACCCAATATGTCTG
+
CCCCCGGGGGGGGGGGGGGGGGGGGGGGGGGGGGGGGGGGGGGGGGGGGGGGGGGGGGGGGGGGGGGGGGGGGGGGGGGGGGGGGGGGGGGGGGGGGFGGGGGGGGGGGGGGGGGGGGGGGGGGGGGGGGFGGGGGGGGGGGGGGGGGGGGFGGGGGGGGGGGGGGGGGGGGGFGGGGGGGGGGG?DFGGG>FDGFFCC@F>EEFFAEEEFEFFGFFFD?FFFBFG>DFF@FFFFFFG;@;??;<EC
@M00200:207:000000000-ALC1F:1:1114:6335:10459 2:N:0:5
TACGAGGGTATCTAATCCCGTTTGCTCCCCTGGCTTTCGCGCCTCAGCGTCAATGCCGGTCCAGGATGCCGCCTTCGCCACCGGTGTTCCTCCAGATATCTACGCATTTCACCGCTACACCTGGAATTCCGCATCCCTCTCCCGGATTCAAGCCTGCCAGTATCGGACGCAGTTCCCGGGTTGAGCCCAGGGCTTTCACACCCGACTTGCCATGCCGCCTACACGCGCTTTAAACCCAATATGTCTG
+
CCCCCGGGGGGGGGGGGGGGGGGGGGGGGGGGGGGGGGGGGGGGGGGGGGGGGGGGGGGGGGGGGGGGGGGGGGGGGGGGGGGGGGGGGGGGGGGGGGGGGGGGGGGGGGGGGGGGGGGGGGGGG8EGGFGGGGGGGGGGGGGGG6EGGGGFFGGGGGGGGGGGDGDGGGGGGFFGGDCGGGGGGGFGGFFFFGGFFFGFF;>>@B@;AE>4<@GF9BBFFFFFFGFFF0:):<?FB317)6226AB
@M00200:207:000000000-ALC1F:1:1114:1858:11787 2:N:0:5
TACGAGGGTATCTAATCCCGTTTGCTCCCCTAGCTTTCGCGCCTCAGCGTCAGTGTCGGTCCAGGAAGCCGCCTTCGCCACCGGTGTTCCTCCGGATATCTACGCATTTCACCGCTACACCCGGAATTCCGCTTCCCTCTCCCGAACTCAAGCCAAGCAGTTTCCCGTGCAGTTCCTCAGTTGAGCCGAGGGATTTCACACGGGACTTGCAAGACCGCCTACGCGCCCTTTACGCCCAGTATGTCTG
+
CCCCCEGGGGGGGGGGGGGGGGGGGGGGGGGGGGGGGGGGGGGGGGGGGGGGGGGGGGGGGGGGGGGGGGGGGGGGGGGGGGGGGGGGGGGGGGGGGGGGGGGGGGGGGGGGGGGGGGGGGGDEGGGGGGGGGGGGGGFGGGGGGGGGGGFFGGGGGGGGGGGGGGDFGGGGGFGGGGGGGGGGFCFGGGGFFGCFFFGFFAAE?;FFFC,?AFFFFFFFFFFFFC6B>7:996@>BC<8)6>?4:B
@M00200:207:000000000-ALC1F:1:1114:8808:12271 2:N:0:5
TACTAGGGTATCTAATCCTGTTTGCTCCCCTAGCTTTCGCGCCTCAGCGTCAGGAACCGTCCAGAAAGTCGCCTTCGCCACTGGTGTTCTTCCTAATATCTACGCATTCCACCGCTACACTAGGAATTCCACTTTCCTCTCCGGTCCTCAAGACTCGCAGTTTCAGAAGCAGGCTCGGGGTTGAGCCCCGAGTTTTCACTCCCGACTTACTAGTCCGCCTACGCGCCCTTTATACCCAGTATGTCTG
+
CCCCCGGGGGGGGGGGGGGGGGGGGGGGGGGGGGGGGGGGGGGGGGGGGGGGGGGGGGGGGGGGGGGGGGGGGGGGGGGGGGGGGGGGGGGGGGGGGGGGGGGGGGGGGFGGGGGGGGGGGGGFGGGGGGGGGGGGGGGGGGGGGGGGGGFDFFGGGD6EGGGGGGCFGFFGGBGGGGGGGGG>FGFFG7CDFGGFFFGF8?ABDFF@==,9@?CFDFFFFFD61/669FFFFEF@?7(.:<D:<AA
@M00200:207:000000000-ALC1F:1:1114:12618:12419 2:N:0:5
TACTCGGGTATCTAATCCCGTTTGCTCCCCTAGCTTTCGCTCATCAGCGTCAATGTCGGTCCAGGATGCCGCCTTCGCCACCGGTATTCCTCCAGATATCTACGCATTTCACCGCTACACCTGGAATTCTGCATCCCTCTCCCGAATTCAAGCCATCCAGTATCCGACGCAGTTCCCAGGTTGAGCCTGGGGATTTCACGTCGGACTTAGTTGGCCGCCTACGAGCCCTTTATACCCAATATGTCTG
+
CCCCCGGGGGGGGGGGGGGGGGGGGGGGGGGFGGGGGGGGDGGGGGGGGGGGGGGGGGGEGGFGGGGGGFGGGGGGFGGGEGDGGGGGGGGGGGGGGGGGGGGGGGGGGGGGGGGGGGGGGGFGGGGGGGGGGGGFGGGFGEGGDGDGGGGGGGGGGGGGGGGGGGCGCEGGGFGG?FGGGGGGGGFGGGFF5DFFFFGFFFFEB@BFFE394:GF=EFFDFDDDGBFFFFFCCFFF==<72626>D
@M00200:207:000000000-ALC1F:1:1114:27267:12430 2:N:0:5
TACTGGGGTATCTAATCCCGTTCGCTCCCCTAGCTTTCGCGCCTCAGCGTCAGTGTCAGCCCAGCAACCCGCCTTCGCCGCAGGTGTTCCTCTCGATATCTACGCATTTCACCGCTACACCGAGAATTCCAGTTGCCCCTTCTGCACTCTAGCCACGCAGTATCGGCTGACCTTTCCGAGTTAAGCCCGGAGATTTCACAGTCGACTTGCCGTGGCCGCCTACGCCCCCTTCATGCCCAATATGTCTG
+
CCCCCFGGGGGGGGGGGGFGGGGGGGGGGGGFFGGGGGGFEEGGDGGFGGGDGFGGEGF@FBFGCGGGGGGGGGDGGGGGGGGGGFGGFFGGGGDFFCCFGDGGGGDGGFFGGGGGCGB8@>FGCCFCG9D;FGCG=DF6?FGGGGGGGGFD9F,1@BECEFC7:;DFGFG*=@+D7?DGCDGGG7FC7CDDFGGFFFGF8/*:;@F03>,./65B389(65:6>),,(38(4)9=2>:B1))2--4)
@M00200:207:000000000-ALC1F:1:1114:22037:12794 2:N:0:5
TACTGGGGTATCTAATCCTGTTTGCTCCCCACGCTTTCGCGTCTCAGCGTCAGTAACGTCCCAGCGAGCTGCCTTCGCCATAGGTGTTCCTCCCGATATCTGCGCATTTCACCGCTACACCGGGAATTCCACTCGCCTCTTCCGAACTCTAGTCCGGCAGTATCGACCGGCATCCCAGGGTTGAGCCCTGGACTTTCACAGCCGACTTACCGGACCGCCTACACGCTCTTTACGCCCCGTATGTCTG
+
CCCCCGGGGGGGGGGGGGGGGGGGGGGGGGGGGGGGGGGGGGGGGGGGGGGGGGGGGGGGGGGGGGGGGGGGGGGGGGG:FGFGGGGGGGGGGGGDGGGGGGGGGGGGFGGGGGGGGGGGGGGGGGGGGGGGGGGGGGGGGGGGGGGGGGF@FGGGGGGGGGGGGGGGGGDDDFFFGFGDGGGGGGFGGGFFF4CFFFGFFFFEBFFDEFGF>>GFFD9:<53:?G:B?AFFBFB>6)(-(17?>><
@M00200:207:000000000-ALC1F:1:1114:7736:13547 2:N:0:5
TACGCGGGTATCTAATCCCGTTTGCTCCCCTAGCTTTCGCGCCTCAGCGTCAGTGTCGGTCCAGGAAGCCGCCTTCGCCACCGGTGTTCCTCCGGATATCTACGCATTTCACCGCTACACCCGGAATTCCGCTTCCCTCTCCCGAACTCAAGTCCGTCAGTTTCCCGCGCAGTTCCCCAGTTGAGCCGGGGGCTTTCACACGCGACTTGTACGACCGCCTGCGCGCTCTTTAAACCCAGTATGTCTG
+
CCCCCGGGGGGGGGGGGGGGGGGGGGGGGGGGGGGGGGGGGGGGGGGGGGGGGGGGGGGGGGGGGGGGGGGGGGGGGGGGGGGGGGGGGGGGGGGGGEGGGGGGGGGGGGGGGGGGGGGGGGGGGGGGGGFGGGGGGGGGGGGGGGGGGG6FFFGGFGGGGGGGGGGDGGGGGFGGGGGGGGGFGGFGGGGFFGGFFDGFFF:52>B?F>@6:6D@FFF?<>BFFGF?F2>AAAF<<7::4<ADB94
@M00200:207:000000000-ALC1F:1:1114:15190:13773 2:N:0:5
TACGAGGGTATCTAATCCTGTTTGCTCCCCACGCTTTCGTGCCTCAGTGTCAGTGCTGGTCCAGGGTGTCGCCTTCGCCACTGGTGTTCTTGCGAATATCTACGAATTTCACCTCTACACTCGCAGTTCCACTTACCTCTTCCGGTCTCAAGCTCTACAGTATCGAAGGCAATTCTGTGGTTGAGCCACAGGCTTTCACCCCCGACTTATAAAGCCGCCTACGCGCCCTTTACACCCAGTATGTCTG
+
CCCCCEEGFGGGGGFGGGGGGGGGGGGGGGGGGGGGGGGGGGGGGGGGGGGGGGGGGGGGGGGGGGFGGGGGGGGGGGGGGGGGGGGGGGGGGGGDGFFGGGGGGGGGGGGGGGGGGGGGGGGGEFGGGGGGGGGGGGGGGGGGEDCDGGGGGGGGGGF8FGGGGGGGGGDFFFGGGGFFGGDGGFFGGGGFFGGFFFGFFFFFAFFF;EDEFFGFAAFDFFFF@D>BFDFEEFFA>F:36<C27?C
@M00200:207:000000000-ALC1F:1:1114:21009:14499 2:N:0:5
TACCAGGGTATCTAATCCCGTTTGCTCCCCTAGCTTTCGCTCCTCAGCGTCAATGTCGGTCCAGGATGCCGCCTTCGCCACCGGTATTCCTCCAGATATCTACGCATTTCACCGCTACACCTGGAATTCTGCATCCCTCTCCCGAATTCAAGCCATCCAGTATCACACGCAGTTCCCAGGTTAAGCCTGGGGATTTCACGTGTGACTTAGTTGGCCGCCTACGAGCCCTTTAAGCCCAGTATGTCTG
+
CCCCCGGGGFFGGGGGGGGGGGGGGGGGGGGGGGGGGGDGGGGGGGGGGGGGGGGGGGGGGGGGGGGGGGGGGGGGGGGGGGGGGGGGGGGGGGGGGGGGGGGGGGGGGGGGGGGGGGGGGGGGGGGGGGGGGGGGGGGGGGGGGGGFFGGDFGGGGGGGGGGFGGGGGGGGGFGFFGGGGGGGGGFGGCGFFGCCFFGBFFFFFFFFFEFA=BGFFFFFFF?FFGFFFFFFCAFFF<1=>CCC???
@M00200:207:000000000-ALC1F:1:1114:14139:15039 2:N:0:5
TACTGGGGTATCTAATCCTGTTTGCTCCCCACGCTGTCGCGCCTCAGTGTCAGCAATAGCCCAGCAGGCCGCCTTCGCCACCGGTGTTCTTTCGGATATCTACGCATTCCACCGCTACACCCGAAATTCCACCTGCCTCTACTATGCTCAAGCTTGCCAGTTCGCACGGCAGACCTGGGGTTGAGCCCCAGGCTTTCACCACACGCTTAGCAAGCCACCTACGCGCCCTTTACGCCCAGTATGTCTG
+
CCCCCGGGGGGGGGGGGGGGGGGGGGGGGGGGGGGGGGGGGGGGGGGGGGGGGGGGGGGGGGGGGGGGGGGGGGGGGGGGGGGGGGGGGGGGGGGGGGGGGGGGGGGGGGGGGGGGGGGGGGGGGGGGGGGGGGGGGGGGGGGGGGGGFGGEGGGGGGGGGGGDGGGGGGDGGFGGGGGGGGGGFGFGGGDFFGGFFFGFFAFEFF1?DFGFFFGFFFFFFF<@@D>FFFF<A?EEF98?99426:>
@M00200:207:000000000-ALC1F:1:1114:3255:15092 2:N:0:5
TACTAGGGTATCTAATCCTGTTTGCTACCCACGCTTTCGCGCCTCAGCGTCAGTTGCGGGCCAGGGTGTCGCTTTCGCCACCGGTGTTCCTCTAGATATCTACGCATTTCACCGCTCCACCTAGAGTTCCGCACCCCCCTCCCGCACTCGAGCACTGCAGTCCGGCGCGCCGTTCCGGGGTTGAACCCCGGAATTTCACACGCCGCTTGCAGCACCGCCTACGCGCCCTTTACACCCAATATGTCTG
+
CCCCCGGGGGGGEFGGGGGGGGGGGFGGGGGGGGGGGGGGGGGGGGGGGFGGGGGGGGGGGGGGGGGGGGGGGFGGGGGGGGGGGGGGGGGGGGGGGGGGDFFFGG>FGGGGCGD8EEGGGGGGEFEFGGGGEGEE?CEGGGGEGGGGGGGCGGGGC@FGGGGGGGGGGGCD9DFGGGGCGCD6CFFG35D@:5*1=2:<FFFFF>;??F+5:3FFB>B?1F173<9BF0:ABD?FBF<:).::46A
@M00200:207:000000000-ALC1F:1:1114:11425:15860 2:N:0:5
TACCAGGGTATCTAATCCTGTTCGCTCCCCACGCTTTCGCGCCTCAGCGTCAGGTAAGGCCCAGAGAGCCGCCTTCGCCACCGGTGTTCTTCCTGATATCTGCGCATTCCACCGCTACACCAGGAGTTCCGCTCTCCCCTGCCTACCTCTAGTCTGCCCGTATCGGAAGCAGGCTCGGAGTTAAGCTCCGAGTTTTCACTCCCGACGTGACGAACCGCCTACGAGCCCTTTAAACCCAATCTGTCTG
+
CCCCCGGGGGGGGGGGGGGGGGGGGGGGGGGGGGGGGGGGGGGGGGGGGGGGGGGGGGGGGGGGGGGGGGGGGGGGGGGGGGGGGGGGGGGGGGGGGGGGGGGGGGGGGGGGGGGGGGGGGGGGGGGGGGDGGGGGGGGGGGGGGGGGGGGGGGGGGGGGGEGGGGDGGGGGGFGGGGGGGGGGGGFGGGGFFGGFFFGFFFFD71:@FFF;?;CEF:>FFFFFFGFFFFBFFAFFF*48()6:66A
@M00200:207:000000000-ALC1F:1:1114:3093:16639 2:N:0:5
TACAAGGGTATCTAATCCCGTTCGCTCCCCTAGCTTTCGTGCATGAGCGTCAGTGTTGGCCCAGAAGGCTGCCTTCGCCATTGGTGTTCCTCCACATCTCTACGCATTTCACCGCTACACGTGGAATTCCACCTTCCTCTGCCACACTCCAGCCACGTAGTTTCGAGCGCAATTCCCAAGTTAAGCCCGGGGCTTTCACACTCGACTTGCATGGCCGCCTGCGCACACTTTACACCCAGTATGTCTG
+
CCCCCGGGGG8FGGGGGGGGGGGGGGGGGGGGGGGGGGGGGGGGGGGGGGGGGGGGGGGGGGGGGGGGGGGGGGGGGGGGGGGGGGGGGGGGGFGGGGGGGGGGGGGGGGGGGGGGGGGGGGGGGGGGGGGGGGGGGFFGGGGGGGGGGGGGGGGGGGGCEFGGGGGGGGGDDFGGGGGFGGGGGGFGGDGFFGGFFFGFFFFF4>?FFEF><@GF=>@DDF>F>DFFFFFFF?FFFD(/)9<1))-
@M00200:207:000000000-ALC1F:1:1114:4407:17237 2:N:0:5
TACAGGGGTATCTAATCCTGTTTGCTCCCCACGCTTTCGCGTATCAGCGTCAGTATCCAACCAGGGGGTCGCCTTCGCCACAGGTGTTCCTCCCGATATCTACGCATTTCACCGCTACACCGGGAATTCCACCCCCCTCTTTGGTACTCTAGCTTGCCAGTTTCATGCGTCGTTCCCCGGTTGAGCCGAGGGATTTCACACATGACTTAACAAACCGCCTACACGCCCTTTACACCCAATATGTCTG
+
CCCCCGGGGGGGGGGGGGGGGGGGGGGGGGGGGGGGGGGGGGGGGGGGGGGGGGGGGGGGGGGGGDGGGGGGGGGGGGGGGGGGGGGGGGGGGGGEGGGGGGGGGGGGGGGGGDGGGGGGGGGGGGGGGGGGGGGGGDGGGGGGFGGGGGGGGGGGGGGGGGGGGGGGGGGGGFGGGGGDEGGGFGFGGGGFE<FFFFGFFFFFEFFFB>E<A?CFBFFFFFFF?CBBFFFFFFF?>C6B?A2:<BF
@M00200:207:000000000-ALC1F:1:1114:8289:17476 2:N:0:5
TACAGGGGTATCTAATCCCGTTTGCTCCCCTGGCTTTCGCGCCTCAGCGTCAATACCGGTCCAGGATGCCGCCTTCGCCACTGGTGTTCCTCCAGATATCTACGCATTTCACCGCTACACCTGGAATTCCACATCCCTCTCCCGGATTCGAGCCCGCCAGTATCGGACGCAGTTCCTCGGTTGAGCCGAGGGATTTCACGTCCGACTAAGCGGGCCGCCTACGCGCCCTTTAAACCCAATATGTCTG
+
CCCCCGGGGGGGGGGGGGGGGGGGGGGGGGGGGGGGGGGGGGGGGGGGGGGGGGGGGGGGGGGGGGGGGGGGGGGGGGGGGGGGGGGGGGGGGGGGGGGGGGGGGGGGGGGGGGGGGGGGGGGGGGGGGGFGGGGGGGGGGGGGGGEGGGFFGGFGGGGGFGFGGGGGGGGGGFGGGGGGGGDGGGFGGDGDFGGFFEFDFFFFFFFFFFFB;BGE>FF6BFFBBGBF9??AF9F?:C:0><A::<A
@M00200:207:000000000-ALC1F:1:1114:22324:18784 2:N:0:5
TACAGGGGTATCTAATCCTGTTTGATCCCCACGCTGTCGCGCCTCAGCGTCAGGTAATGCCCAGAGAACCGCCTTCGCCACCGGTGTTCCTCCTGATATCTGCGCATTTCACCGCTCCACCCAGTGTTCCGCACGCCCCTACCCCCCTCTAGACCGCCCGTACCCGAGGCCCTGCTCCGGTTAAGCCGGAGGCTTTCACCCCGGACGCGGCGGCCCGCCTACGCGCCCTTTAAACCCAATATGTCTGAGAC
+
CCCCCGGGGGGGGGGGGGGGGGGGGGGGGGGGGGGGGGGGGGGEGGGGGGGGEGGGGGGGGGGGGGGGGGGGGGGFFGGGGGGGGGGGGGGGGGGGGGGGGGGGGGGGGGGGGGGGGGGGGGGGGGGGGGGGGGGGGGGGGGGGGGEDGGGFFFFEGGGGGCGGGGGGC=DGG;FCFCDDEDD+CGFC<D5DFFFAFCGEF37<399>B>G;02<DFF9:BF119G>0(.)6-6=FFC:?)6>2)).))-)
@M00200:207:000000000-ALC1F:1:1114:12992:18846 2:N:0:5
TACAGGGGTATCTAATCCTGTTTGCTCCCCACGCTTTCGCGTCTCAGCGTCAGTCACGTCCCAGCGAGCTGCCTTCGCCATTGGTGTTCCTCCTGATATCTGCGCATTTCACCGCTACACCTGGAATTCCACATCCCTCTCCCGGATTCGAGCCTGCCAGTCTCGGACGCAGTTCCCGGGTTGAGCCCGGGGATTTCACGTTCGACTTAACAGGCCACCTACGCGCCCTTTAAACCCAATATGTCTG
+
CCCCCFGGGGGGGGGGGGGGGGGGGGGGGGGGGGGGGGGGGGGGGGGGGGGGGGGGGGGGGEGGGGDGGGGGGGGGGGGEGGGGGGGCFGGGGGGCFEFGGGGGGGGGGGGGGGGGGGGGGGGGGGGGGGGGFFFFGGFDGGGEG6BDGDF:EGGGGGGG8DDFFGDEGGGDDFGGFGC>EG>;CCFGGGGFEGGFF3FDFFFBDFFFFFGF<@GF0ADFFF6>>DBFF::25:FF:C(,,4476<A
@M00200:207:000000000-ALC1F:1:1114:9001:19146 2:N:0:5
TACTCGGGTATCTAATCCTGTTTGCTCCCCACGCTTTCGCGTCTCAGCGTCAGTTACGTCCCAGAGAACCGCCTTCGCCACCGGTGTTCCTCCTGATATCTGCGCATTCCACCGCTACACCAGGAATTCCGTTCTCCCCTGCATACCTCTAGTCTGCCCGTATCGGAAGCACGCTCAGGGTTGAGCCCTGAGTTTTCACTCCCGACGCGACAAACCGCCTACGAGCCCTTTACACCCAATATGTCTG
+
CCCCCGGGGGGGGGGGGGGGGGGGGGGGGGGGGGGGGGGGGGGGGGGGGGGGGGGGGGGGGGGGGGGGGGGGGGGGGGGGGGGGGGGGGGGGGGGGGGGGGGGGGGGGGGGGGGGDEGGGGGGGGGGGGGGGGGGGGFEGGGGGGGFGGGGFGGGGDFGGGGGGGGGCGGGGGFGGGGFFEGGGGFFGGGGFFFGFFFGFFAFE=@F>FFF@@DFFFFFFFFB?BDFFFFFFFFFF>C2474<:4>A
@M00200:207:000000000-ALC1F:1:1114:19193:19362 2:N:0:5
TACGAGGGTATCTAATCCCGTTTGCTACCCACGCTTTCGCGCCTCAGCGTCAGTTCCGGCCCAGGGGACCGCCTTCGCCACTGGTGTTCCTCCCAATATCTACGCATTTCACCGCTACACTGGGAATTCCGCCCCCCTCTTCCGGACTCGAGCCTTGCAGTTTCTTCCGCACGTCCTCGGTTGAGCCGAGGGATTTCACGGGAGACACGCAAAGCCGCCTACGCGCCCTTTACACCCAGTATGTCTG
+
CCCCCGGGGGGGGGGGGGGGGGGGGGGGGGGGGGGGGGGGGGGGGGGGGGGGGGGGGGGGGGGGGGGGGGGGGGGGGGGGGGGGGGGGGGGGGGGGGGGGGGGGGGGGGGGGGGGGGGGGGGGGGGGGGGGGGGGGGDGGGGGGGGGGGGG<;EGGGGGGGGGFGGGGGGGGGFGGGGGGGGGGGGFGGDGFFGGFFFG<AFEFBFFFFFC>6?GFFFFFFFFFB>>FFFFFFBFFF9::2:6:4.6
@M00200:207:000000000-ALC1F:1:1114:25766:19759 2:N:0:5
TACGGGGGTATCTAATCCTGTTTGCTCCCCACGCTGTCGCGCCTCAGTGTCGGCTATTGGACCCTCACGGGTCCACCGCCCAGCAGACCGCCTTCGCCACCGGTGTTCTTCCGGATCTCTACGCATTCCACCGCTACACCCGGAATTCCATCTGCCTCTACGGTGCCCAAGCCCTACAGTCGCCGCGGCAGATCCAGGGTTGAGCCCCGACCTTTCACCGCGGCCTTATAGTGGCTACCTACGCGCCCTTT
+
CCCCCGGGGGGGGGGGGGGGGGGGGGGGGGGGGGGGGGGGGGGGGGGGGGGGDGGGGGGGGGFGGGGGFGFGGGGGGGGGGGFGDFGGGGGEFEGDGGGGGGGGDGGGGGGGG7EEGGGGGGGGGGEGGFFCEGGGGGGGGEG>EFGGGGFGFGGGGGGFGGGGDGF?6E4?CFGFDGDFG7CDD<5CDGG3?*9?4:785B6)3:<?F>89BA*744<((0,7>77)6<BB>07).7(,-4,1-4>FF05
@M00200:207:000000000-ALC1F:1:1114:11574:20380 2:N:0:5
TACGCGGGTATCTAATCCCGTTCGCTCCCCTAGCTTTCGTCCCTCAGCGTCAGATAGGACCCAGTGGACCGCCTTCGCCTCCGGTGTTCCTGATGATATCAACGCATTTCACCGCTCCACCATCAGTTCCGCCCACCTCTATCCTCCTCTAGCTTGCCGGTTTGAAGCGCAATTCCTCGGTTGGGCCGAGGGATTTCACACCTCACCTAACAAGCCGCCTACGGACTCTTTATGCCCAATATGTCTG
+
CCCCCGGGFGGGGGGGGGGGGGGGGGGGGGGGGGGGGGGGGGGGGGGGGGGGGGGGGGGGGEFGGGGGGGGGGGGGGGGGGGGGGGGGGGGGFGGGFGGGGGGGGGCFGFGGGGGGGGGAFDCFGGDGGGGGGEEGGGFGGGGFGGGGGGGGGGGGGGGEEGDEG7DGGGGGGFGGGGGGGGGGDGFGCD35BGGFFFGFF35FEFF@;;<33@G>9E0(:56?099?>A><BA49(0280<<76AA
@M00200:207:000000000-ALC1F:1:1114:23247:20466 2:N:0:5
TACGAGGGTATCTAATCCTGTTTGCTCCCCACGCTGTCGCGCCTCAGTGTCGGCTATTGAATCCTTGCGGACTCACCGCCCAGCAGACCGCCTTCGCCACTGGTGTTCTTCCGGATCTCTACGCATTCCACCGCTACACCCGGAATTCCATCTGCCTCTACGGTGCCCAAGCAACACAGTTGCCACGGCCGATCTGGAGTTGAGCCCCAGACTTTCACCACAGCCTTATGTCGCCACCTACGCGCCCTTT
+
CCCCCGGGGGGGGGGGGGGGGGGGGGGGGGGGGGGGGGGGGGGGGGGGGGGGGGGGGGGGGGGGGGGGGGGGGGGGGGGGGGGGGGFGGGGGGGGGGGGGGGGGGGGGGGGGGGGGGGGFGGGGGGGGGGGGGGGGGGGFEGG>EGGGFGGFGGG6CGGFGEGFGGGGGGFGGFFGGGFGGGGGGG;DDGGF:3*6A);4FFFFFDF?@D:8@C>CCFE@FF?0352>49:A??>B:7:8?:BD1997:0
@M00200:207:000000000-ALC1F:1:1114:25224:20883 2:N:0:5
TACACGGGTATCTAATCCCGTTTGCTCCCCACGCTTTCGCGCCTCAGCGTCAGTCACCGTCCAGAAGACCGCCTTCGCCACCGGTGTTCCTCCCGATCTCTACACATTTCACCGCTACACCGGGAATTCCATCTTCCTCTCCGGGACTCAAGAGAAGCAGTCTCGGGCGCAGTTCCTCGGTTGGGCCGAGGGATTTCACACCCGACTTACCTCCCCGCCTACGCGCCCTTTAAACCCAGTATGTCTG
+
CCCCCGGGGEFGGGGGGGGGFGGGGGGGGGGGGG@CGFGGGGGGGGGGGGGEGEFFGGGGGEGGGFGGGGGGGGGGGGECFGGGGGGGGGGGGEGGEGGGGGGGGGGGGGGGGGGGGGGGGGGGGGFFGGGGGGGFGGGGGGGGGGGGGGGFGGCFEFGGGGFFGGGGCGGG7ADGFGGGEDDGDGFGGGDEFGGFFEFEFDB>9BF?<AGDFFGEFFB?0<:>6D>>F:>4><FFFG??B2<>6.6
@M00200:207:000000000-ALC1F:1:1114:25089:21016 2:N:0:5
TACGGGGGTATCTAATCCTGTTTGATCCCCACGCTTTCGTGCCTCAGAGTCAATCTTCGTGTAACGAGCTGCCTTCGCAATTGGTGTTCTATGTCATATCTAAGCATTTCACCGCTACATGACATATTCCGCTCATCTCCACGGGATTCAAGACAGAGAGTATCCACGGCAGTTTCCGAGTTAAGCTCGGAGATTTCACCACGGACTTCCCTGCCCTCCTACGCACCCTTTAAACCCAATATGTCTG
+
CCCCCGGGGGGGGGGGGGGGGGGGGGGGGGGGGGGGGGGGGGGGGGGGGGGGGGGGGGGGGGGGGGGGGGGGGGGGGGGGGGGFGGGGEFFGGGGGGGGGGGGGGGGGGGGFFGGGGGGGFGGGGGGGEGGGEGGGGG8FGCEGGGGGGGEFGGGGGGGGGGGGGDGDCEGGGFGGFG>DFGGGFFFDGDDBBDFFFFGFFF>;@@B:EFF4BFCF1A@F<A?FF>@F6@;E?6=FF*:349A:)--
@M00200:207:000000000-ALC1F:1:1114:14531:21407 2:N:0:5
TACTGGGGTATCTAATCCTGTTTGCTCCCCACGCTTTCGTGCATGAGCGTCAGTGTTGGCCCAGGGGGCTGCCTTCGCCATTGGTGTTCCTCCACATCTCTACGCATTTCACCGCTACACGTGGAATTCCACCCCCCTCTGCCACACTCCAGCCAAGTAGTTTCGAGCGCAATTCCCAAGTTAAGCTCGGGGATTTGACACTCGACTTGCTCGGCCGCCTGCGCACACGTTATACCCAGTATGTCTGAGA
+
BCCCCGGGGGCGFDC9EE@C<9EFECEEFGEFGBF7@FBCFC<CFGGAFC:@FCFEEGGFBCBFGGGGFDFF,CCCCFGEEDFGEFBF9FCFC?<<E=ECAF<FB8++9@?C9CCC8@DFBEFGECC8,4@C,@++@6?8@@,@DD6DFE2>@6=@A7@E3,+,:CG;?@@7**+2*;7D@+2:=:+*;;CB>8*2+/20);68=5((797)6>>04:(/42.4,14,(((.(.1*,0..6-60.)6<A<
@M00200:207:000000000-ALC1F:1:1114:6729:21897 2:N:0:5
TACACGGGTATCTAATCCCGTTTGCTCCCCACGCTTTCGCACCTCAGCGTCAGTATCGGGCCAGTGAGCCGCCTTCGCCACTGGTGTTCTTGCGAATATCTACGAATTTCACCTCTACACTCGCAGTTCCACTCACCTCTCCCGAACTCGAGACTCCCAGTATCGAAGGCAGTTCTGGAGTTGAGCTCCAGGATTTCACCACCGACTTAACAGTCCGCCTACGTGCGCTTTAAGCCCAGTATGTCTG
+
CCCCCFGGGGGGGGGGGGGGGGGGGGGGGGDCFGGGGGGGDFFGGGCGGGGGDGGGGEEEGGDFGGFFGGCGGGGGFGGCGGGFGGGGGGGFGCFGFGGGGGGG7CFFGGGGGGGGGGGG9@CGEGGGGC@EDF8FGGGGGGGGGDGGGGFF,CFGEFGGGD@F>EFCGFGDG>C<FC7FG>F>>F+?;CGAFGGFFFFB6F>45@@?EE,*7@CA5>@?FFFF8GB>@DF3.);;377;>B<:4<D
@M00200:207:000000000-ALC1F:1:1114:16271:23911 2:N:0:5
TACTAGGGTATCTAATCCTGTTTGCTCCCCACGCTGTCGCGCCTCAGTGTCAGTAACTGCCCAGCAGGCCGCCTTCGCCACCGGTCTTCCTCCCGATCTCTACGCATTTCACTGCTACACCGGGAATTCCACTGCCCTCTACCGCACTCTAGATCGCCAGTTTCCAATGCCATTCCCAGGTTGAGCCCAGGGCTTTCACATCAGACTTAACGAACCACCTACGCACGCTTTAAGCCCAATATGTCTG
+
CCCCCFGGGGGGGGGGGGGGGGGGGGGGGGGGGGGGGGGGGGGGGGGGGGGGGGGGGGGGGGGGGGGGGGGGGGGGGGGGGGGGGGGFGGGGGGGCFGGGGFFGGGDGCDFGGCFADFGGGGGGECCGGGGGGGGFGGGGGGGGGGGGGGGDEFGGGGGGDEGGGFFGGGFCFFGGGFFCFFFFCC>FDCF4BFGFF4EECF4675>8C8F2>=GD3?23=A7>FDB@@FFEC<FA<5(3)9?C544
@M00200:207:000000000-ALC1F:1:1114:12932:24853 2:N:0:5
TACGGGGGTATCTAATCCTGTTTGCTCCCCACGCTTTCGCGCCTCAGCGTCAGAACCGGACCAGTAAGCCGCCTTCGCCACTGGTGTTCTTGCGAATATCTACGAATTTCACCTCTACACTCGCAGTTCCACTTACCTCTTCCGGTCTCAAGATCTCCAGTATCGAAGGCAATTCCAGGGTTGAGCCCTGGGCTTTCACCCCCGACTTAAAGATCCGCCTACGAGCCCTTTAAACCCCGTATGGCTGCGAT
+
CCCCCGGGGGGGGGGGGGGGGGGGGGGGGGGGGGGGGGGGGGGGGGGGGGGGGGGGGGGGGGGGGGGGGGGGGGGGGGGGGGGGGGGGGGGGGGGGGGG9EFGGGF8FFGGGGGGGGGGGGGGGGDBFGGGGGGGGGGGFG=FGGGGDFGGFGGGGGGGGGGGGGGGG>GGGGFGCFGFDGGDGGGFGGC*26DGF=5C5FBFF>6><<9<>EEFF@:7?@F1(4DFFFF29<9?F0*(-,((*.4,(-,(
@M00200:207:000000000-ALC1F:1:1115:17358:4089 2:N:0:5
TACGCGGGTATCTAATCCTGTTCGCTCCCCACGCTTTCGCTCCTCAGCGTCAGTTCCAGCCCAGAGCGCCGCCTTCGCCGCTGGTGTTCCTCCTGATATCTGCGCATTTCACCGCTACACCAGGAATTCCACGCTCCCCTACTGGACTCTAGTCACGACAGTATCGGGTGGCGTCTCCAGGTTGAGCCTGGAGGTTTCACACCCGACTTATAGAACCGCCTACGAGCTCTTTAAACCCAATATGTCTG
+
CCCCCEGGGGGGGGGGGGGGGGGGGGGGGGGGGGGGGGGGGGGGGGGFGGGGGGGGGGGGGGGGGGGGEGGGGGGGGGGGGGGGGGGGGGGGGGGGGGGGGGGGGGGGGGGGGGGGGG9FEFFEGGGGGGGGGECGG6EFGGGGGGGFGGGFGCAFGEGGG:EF@DECFDGFGFG4<*B<CGGG47CCGGCFFGDFA3;EC6>D>@F@<F2)69FFBF0((4.8:6024<AA<4641(,3(424544<
@M00200:207:000000000-ALC1F:1:1115:4548:5281 2:N:0:5
TACCGGGGTATCTAATCCTGTTTGCTCCCCACGCTTTCGTGCCTCAGTGTCAGTGCTGGTCCAGGGTGTCGCCTTCGCCACAGATGTTCCTCCCGATATCTACGCATTTCACTGCTACACCGGGAATTCCACACCCCTCTACCGCACTCTAGGTCGCCAGTATCCAATGCCATTCCCAGGTTGAGCCCAGGGCTTTCACATCAGACTTAACGAACCACCTACGCACGCTTTACACCCAGCATGTCTG
+
CCCCCEGGGGGGGGGGGGGGGGGGGGGGGGGGGGGGGGGGGGGGGEFFFGGGFGFGDFDFGGGGGGGGGGGGEGGGGGGDGGFDGGGGGGGGGEGGGGGGGGGGGGGGGGGGGFGGGGGGGEG77FGGGGGFGGGGGGGG8DGCEGGGGGG,+6@@CEE?FGGGG;EFGGGC79EGCF+9DFFGGGGGGF5/*;F>FEGFFA4A6@46*/8@9DDBBF@=>E03(:3631,7>);817?(54=4><>
@M00200:207:000000000-ALC1F:1:1115:13121:5933 2:N:0:5
TACTGGGGTATCTAATCCTGTTTGCTCCCCACGCTGTCGCGCCTCAGTGTCAGCCACTGCCCAGCGGGCCGCCTTCGCCACCGGTGTTCTTCCGGATCTCTACGCATTCCACCGCTACACCCGGAATTCCGTCTGCCCCTACCGTGCTCCAGCCCAACAGTCGCCCGCGCCGATCCGGGGTTGAGCCCCGGACTTTCACGCAAGCCTTATCGAGCCGCCTACGCGCCCTTTACCCCCCATATGTCTGAGAC
+
CCCCCEDFCCFG<FGGGFGGEFCCFFGGGGGGGGGGEGFFGGGEGFCCAEFGEFGGGGGGGGFGGGDGCGGEGGGGGGGGGGGGGGGGG9EFGGGGGGGGDGDFGGGGFG9DFGGGGG?GGEEGDGEEFEFBFD?FF@EGFGF8@?E7FG9DFF5,@BCFCGGGDGCC5:C7C;CD//:33:<CD6CFDDD5@C9*=2C0?3<)8?(4<):((->D639?6?31((7>0().:)9@0101()6)2)-.)).
@M00200:207:000000000-ALC1F:1:1115:16785:6446 2:N:0:5
TACTGGGGTATCTAATCCTGTTTGCTCCCCACGCTTTCGCGTCTCAGCGTCAGTACCGTCCCAGAGAGCCGCCTTCGCCGCCGGTGTTCTTCCTGATATCTACGCATTCCACCGCTACACCAGGAATTCCGCTCTCCTCTCCGGTCCTCAAGACCCGCAGTTTCAGAAGCAGGCTCGGAGTTGAGCCCCGAGTTTTCACTCCCGACTTACGGGTCCGCCTACGCGCCCTTTACACCCAATATGTCTG
+
CCCCCGGGGGGGGGGGGGGGGGGGGGGGGGGGGGGGGFGGGGGGGGGGGGGGGGGGDGGGGGGGGGGGGGGGGGGGFGGGGGGGGGGGGGGGGGGGGGGGGGGGGGGGGGGGGGGGGGGGGGGGFFGGGGGGGGGGGGGGGGGGGGGGGGG:FGGGGGGGGGGFGGGFFGGGGFFGGGDDGGGGGGGGGGGFFGGFFEG?AFFE<@@FEFFFFFEFBEB?BBBFB>FFB::<AAFFFF?::<>>924
@M00200:207:000000000-ALC1F:1:1115:4020:7186 2:N:0:5
TACTGGGGTATCTAATCCTGTTTGCTCCCCACGCTTTCGAGTCTTAGTGTCAGAAACCGTCCAGATAGCCGCCTTCGCCACTGGTGTTCTTCCCAATCTCTACGTATTTCACCACTACACTGGGAATTCCACTATCCTCTCCGGTCCTCTAGCCATCCAGTCCTGAATGCATTTCTTGAGTTGAGCTCAAGGCTTTCACATCCAACTTGGACAACCACCTACACTCGCTTTACGCCCAATATGTCTGCGAT
+
CCCCCGGGGGGGGGGGGGGGGGGGGGGGGGGGGGGGGGGGGGGGGGGGGGGGGGGGGGGGGGGGGGFGGGGGGGGGGGGGGGGGGGGGGGGGGGGGGGGGGGGGGGGGGGGGGGGGGGGGGGGGFGGGGGGGGGGGGGGGGGGGGGGGGGGFGGGGGGGGGGGGGGCGGGFFFFGGGGGGGGGGGGGGGFGFFGGFBCGECFF6@EDFF@FEEFFFAFFFEFBFFF>AABFFFFEF=2(>:C<CEFE*6(5
@M00200:207:000000000-ALC1F:1:1115:23456:7336 2:N:0:5
TACTCGGGTATCTAATCCTGTTTGCTCCCCTAGCTTTCGTGCCTCAGTGTCAGGAATTGTCCAGGGACTCGCCTTCGCCACTGGTGTTCCTCTTGATATCTACGCATTTCACTGCTACACCAAGAATTCCAGTCCCCCCTCCAATCCTCCAGATCTGCAGTATTCAATGCCATTCCCGGGTTAAGCCCGGGGCTTTCACATCCGACTTACCTCACCACCTACGCACCCTTTAAACCCAATATGTCTG
+
CCCCCEGGGGGGGGGGGGGGGGGGGGGGGGGGGGGGGGGGGGGGGGGGGGGGGGFGGGGGGGGGGGGGGGGGGGGGGGGGGGGGGGGGGGGGGGGGGGGGFFGGGGGGGGGGGGGGGGGGGGGGGGGGGG;FGGGGGGGGGGGGGG?FGGGFGGGGGGFCFGGGGGGGGGFGGFGGGGDDGGGGGGGFDGG>A>568AGFFFFD):9>EF=C==FA@FFDFE2=9@9@FF=EF<FF047=;?).6.)
@M00200:207:000000000-ALC1F:1:1115:11110:7519 2:N:0:5
TACCAGGGTATCTAATCCCGTTTACTACCCTAGCTGTCGCGCCTGAGTGTCAGAAACAGACCAGAAGATCGCCTTCGCCACTGGTGTTCCTCCCGATATCTACGCATTTCACCACTACACCGGGAATTCCATCTTCCTCTTCTGCTCTCTAGCCCGGCAGTATTAGACGACCTCTCCCAGTTGAGCCGGGGGATTTCACGCCTAACTTACAAAGCCACCTGCACGCGCTTTAAACCCAGTATGTCTG
+
BCCCCFGDECFGGGGGFF8FFEG?FG9FGGD<EGGDFGGGG+FF<<FCEFGGF9,CFDFGGGFFCADE@FFEGGGGGGGGGGFCFFGGGGFGG,+@E=FFGGGGGGG@FGGGGCFGGGGG>CEGGGGGGGG=F8EGGGGG9FCEFCFFGD=F+D86++@ED8=,@9D,=+=7?02?7:D:C;DFFFGD59*/)9D=FFGB(:A4;53?;>)))(;A(==@;@(669169:(6-)9?B:0:2)).-).
@M00200:207:000000000-ALC1F:1:1115:11771:7783 2:N:0:5
TACTGGGGTATCTAATCCCGTTTGCTCCCCTGGCTTTCGCTCCTCAGCGTCAATGTCGGTCCAGGATGCCGCCTTCGCCACCGGTGTTCCTCCAGATATCTACGCATTTCACCGCTACACCAGGAATTCCGCACTCCCCTACCGGACTCGAGTCATGGCAGTATCGAGTGGCGTCTCCGAGTTGAGCCCGGAGTTTTCACACCCGACTTGCCAAACCGCCTACGAGCTCTTTACACCCAGTATGTCTG
+
CCCCCFGGGGGGGGGGGGGGGGGGGGGGGGGGFGGGGGGGGGGGGGGGGGGGGGGGGGGGGGGGGGGGGGGGGGGGGGGGGGGGGGGGGGGGGGGFGGGGGGGGGGGGGGGGGGGGGGGGGGGGGGGGGGGGGGGGGGGGGGGGDDGGGGGCFGGGGGGGGGGGGGGGFGGGGFGGGGDGGCGFGGGGGGGFFDFACFGEFFBB>>FFFFFFA@FFFF@F@6=?FFFFFBDFBFFFF>FF?4<<AFF2
@M00200:207:000000000-ALC1F:1:1115:12839:8866 2:N:0:5
TACAGGGGTATCTAATCCTGTTTGCTCCCCACGCTTTCGCACCTCAGCGTCAGTACCGGACCAGTGAGCCGCCTTCGCCACTGGTGTTCTTCCGAATATCTACGAATTTCACCTCTACACTCGGAGTTCCACTCACCTCTTCCGGACTCGAGATCCCCAGTATCAAAGGCAGTTCTGGAGTTGAGCTCCAGGATTTCACCCCTGACTTAAAGATCCGCCTACGTGCGCTTTAAGCCCAGTATGTCTG
+
CCCCCGGGGGGGGGGGGGGGGGGGGGGGGGGGGGGGGGGGGGGGGGGGGGGGGGGGGGGGGGGGGFGGGGGGGGGGGGGGGGGGGGGGGGGGGGGGGGGGGGGGGFGGGGGGGGGGGGGGGGGGGGGGGGGGGGGGGGGGGGGGCDGGGGF@FEGFGGGGGGGGG?EFDGGGGFGGG:CDGGGGGGFG59CA>FGFA<GFF>FFBFFCE;64AEFA>A@D?B(73>;B@@?9CAFF?7;@C35.<CF
@M00200:207:000000000-ALC1F:1:1115:24591:8927 2:N:0:5
TACGAGGGTATCTAATCCCGTTCGCTCCCCTGGCTTTCGCGCCTCAGCGTCAGAAGAGGTCCAGTGCATCGCTTTCGCCACAGGTGTTCCTTCCGATATCAACGCATTTCACCGCTCCACCGGAAGTTCCACGCACCTCTACCTCCCTCGAGCACGCCAGTTTCAGCGGCAATTCTCCGGTTGAGCCGAAGTATTTCACCGCCGACTTAACGCACCGCCTACGCGCCCTTTAAACCCAGTATGTCTG
+
CCCCCGGGGGGGGGGGGGGGGGGGGGGGGGGGGGGGGGGGGGGGGGGGGGGGGGGGGGGGGGGGGGGGGGGGGGGGGGGGGGGGGGGGGGGGGGGGGGGGGGGGGGDGGGGGGGGGGGGGGGGGGGGGGGGGGGEEGGGGGGDFG?GGGGGFGGGGGGGGGGGGGGGGDGGGGFGFDGGGGGGGGDGGGDGFFGGFFFGF6BEEB@FFFFF?@9BBB>>B<B?BFF>BF?7>ABFFF:?:BFAA)-6
@M00200:207:000000000-ALC1F:1:1115:9319:9143 2:N:0:5
TACTGGGGTATCTAATCCCGTTCGCTCCCCACGCCTTCGCGCCTCAGCGTCAGGGACGGCCCAGCTGGCCGCCTTCGCCACGGGTGTTCCGCCTGATCTCTACGCATTTCACCACTACACCAGGCATTCCACCAGCCCCTACCGCCCTCAAGCGGTGCGGTCCCCGACGACCCTCCCCGGTTGAGCCGGGGGCTTTCACGCCGGGCCAGCACCGCCGCCTACGCGCGCTTTATACCCAGTATGTCTG
+
CCCCCGGGGGGGGGGGGGGGGGGGGGGGGGGGGGGGGGGGGGGGGGGGGGGGGGGGGGGGGGGGGGGGGGGGGGGGGGGGGGGGGGGGGGGGGGGGGGGGGGGGGGGGGGGGGGGGGGGGGGGGGGGGGGGGGGGF=CGFGGGGGGGGGGG@CGEGGGGGGGGFGGGGGGGGGFGGGGGGGGGGGGGDGGGFFGG@FFGFFFFEBFFFFFFFF95>BEFFF?:072>B6?B>D9868>B:AFF4AAB
@M00200:207:000000000-ALC1F:1:1115:9159:10196 2:N:0:5
TACGGGGGTATCTAATCCCGTTCGCTCCCCTGGCTTTCGCGCCTCAGCGTCAGTGTCAGCCCAGCAACCCGCCTTCGCCGCAGGTGTTCCTCTCGATATCTACGCATTTCACCGCTACACCGAGAATTCCAGTTGCCCCTTCTGCACTCTAGTCGCACAGTATCAGTTGACCTTTCCGAGTTAAGCCCGGAGATTTCACAACTGACTTGTGCTGACCGCCTACGCGCCCTTTATACCCAATATGTCTG
+
CCCCCGGGGGGGGGGGGGGGGGGGGGGGGGGGGGGGGGGGGGGGGGGGGGGGGGGGGGGGGGGGGGGGGGGGGGGGGGGGGGGGGGGGGGGGGGGGGGGGGGGGGGGGFGGGGGGGGGGGFGGGGGGGGGGGGGGGCFGGGGGGGGGGGGG@EGGGGGGGGGGGGGGGGGGGGFGGGGGGGGGGGGGGGGGFFGGFFFGFEFFFFFFFFFFFFFFFFF@F:?B?;BB>>>?FFFFFA03::DFF4AAA
@M00200:207:000000000-ALC1F:1:1115:23598:10207 2:N:0:5
TACAGGGGTATCTAATCCCGTTTGCTCCCCTGGCTTTCGCGCCTCAGCGTCAATACCGGTCCAGGATGCCGCCTTCGCCACCGGTGTTCCTCCAGATATCTACGCATTTCACCGCTACACCTGGAATTCCACATCCCTCTCCCGGATTCAAGCCTTCCAGTCTCAGACGCAGTTCCCCGGTTGAGCCGAGGGATTTCACCTTCCACTTGACTGGCCGCCTACGCGCCCTTTACACCCAATATGTCTG
+
CCCCCGGGGCFGGGGGGGGGGGGGGGGGGGGGGGGGGGGGGGGGGGGGGGGGGGGGGGGGGGGGGDGGGGGGGGGGGGGGGGGGGGGEGGGGGGGCFGGGGGGGGGGGGGGGGGGGGGGGGGGFGGGGGGGGGGGGGGGGGGGGGGGGGGFGGFGGGDEGAEFGGGGGGCDCDFGGGGGDGGGGFGGGCCGFDGFFFFGFEFFFFFFFE38<;=FF>FFFFF;;>FB>BF?):46F;?(4)5ADFAF
@M00200:207:000000000-ALC1F:1:1115:5285:10721 2:N:0:5
TACGAGGGTATCTAATCCCGTTTGCTCCCCTAGCTTTCGCGCCTCAGCGTCAGTGTCGGTCCAGGAAGCCGCCTTCGCCACCGGTGTTCCTCCGGATATCTACGCATTTCACCGCTACACCTGGAATTCCACTACCCTCTACCACACTCCAGCCCGCCAGTATCAAATGCAGTTCCCAGGTTGAGCCCAGGGATTTCACACCTGACTTAACAGGCCACCTACGCACGCTTTAAACCCAGCATGTCTG
+
CCCCCGGGFGGGGGGGFFGGGGGGGGGFEGGFGGGGGGGGGGGCFFGGGGGGEGGGGGGGGGGGG7FFGDGGGGGGGGGGEGGGCBFEGGGGGGGCFEFGGGGGGGGDGGGGGGGGGGGGGGGGGGGGGCFFADC8DFGG=FGCFFEG?+@:DDEEGGG6DF7EAFGGGGGDDFGGFFGGCF9F>CDFFGGFFGG*@EC*7568@FE?=CB<@B:>BF?@EE@>04991;(4?;B;@D?(.-5:4<D
@M00200:207:000000000-ALC1F:1:1115:11207:10869 2:N:0:5
TACCAGGGTATCTAATCCTGTTTGCTCCCCACGCTTTCGCGCCTCAGCGTCAGTACCGGTCCAGTGAGCCGCCTTCGCCACTGGTGTTCCTCCCAATATCTACGCATTTCACCGCTACACTGGGAATTCCACTCACCTCTCCCGGTCTCAAGCCATCCAGTCTGGCAGGCAGTTCCTCGGTTAAGCCGAGGGATTTCACCCGCCACTTGAATAGCCGCCTACGCGCCCTTTATGCCCAGTATGTCTG
+
CCCCCGGGGGGGGGGGGGGGGGGGGGGGGGGGGGGGGGGDGGGGGGGGGGGGGGGGGGEGGGGGGGGGGGGGGGGGGGGGGGGGGGGGGGGGGEGGGGGGGGGGGGGGGGGGGGGGGGGGGGGGGGGGGGGGGGGGGGGGGCGG8+@DGCGCDGFEGGGGGGGGFFGGGGGGF;FEDF>CGDDFGGGGGGGFFGGF>CFFFBEBBFFFEFFFF3BFFEFFFDF@BFBFF?FFFFFFFF?:))-64<A
@M00200:207:000000000-ALC1F:1:1115:2629:11200 2:N:0:5
TACCCGGGTATCTAATCCTGTTCGCTCCCCACGCTTTCGCTCCTCAGCGTCAGTATCGGCCCAGAGACCCGCCTTCGCCACCGGTGTTCCTCCTGATATCTGCGCATTTCACCGCTACACCAGGAATTCCAGTCTCCCCTACCGAACTCTAGCCTGCCCGTATCGACTGCAGACCATACGGTTGAGCCGCAGGTTTTCACAGTCGACGCGACAAGCCGCCTACGAGCTCTTTACGCCCAATATGTCTG
+
CCCCCGGGGGGGGGGGGGGGGGGGGGGGGGGGGGGGGGGGGGGGGGGGGGGGGFFGGGDGGGGGGGGGGGGGGGGGFGGGDGGGGGGGGGGGGGGGGGGGGDFGGGGFGGGGEEGDEGGGGGGGGGGGGGGGGGGGG8CFGGGGGGGGGGG@DEFGGGFDEGGGGGGEDGGGGFGC7DGGGFDGGGGGGGDFE8;BFEG<5AFA?F@FFFBFF6>>:BBFBFFBBF9(.<BFF23719?:BFB94ABF
@M00200:207:000000000-ALC1F:1:1115:9968:11746 2:N:0:5
TACGCGGGTATCTAATCCCGTTTGCTCCCCTGGCTTTCGCGCCTCAGCGTCAGTGTCAGCCTAGCAACCCGTCTTCACCTCAGGTGTTCCTCTTGATATCTACGCATTTCACCGCTACACCAAGAATTCCGATTGCCCCTTCTGCACTCTAGCACAGCAGTATCACTTGGCAGTTCTGAGTTAAGCTCAGAGATTTCACAAGTGACTTACCACGCCGCCTACGCGCCCTTTAAGCCCAATATGTCTG
+
CCCCCGGGGGGGGGGGGGGGGGGGGGGGGGGGGGGGGGGGGGGGGGGGGGGGGGGGGGGGGGGGGGGGGGGGGGGGGGGGGGGGGGGGGGGGGGGGGGGGGGGGGGGGGGGGGGGGGGGGGFGGGGGGGGGGGEGGGGGGGGGGGGGGGGGFGGGGGFGGGGGGGGGGGGGGGFGGGGGGGGGGGGGGGGGFFGG>FCGFEFFFFE4EFEEEFAA?@ABFFF@@FF6>>DEF?AA;=?;@ECECFFC
@M00200:207:000000000-ALC1F:1:1115:27821:11906 2:N:0:5
TACTGGGGTATCTAATCCCGTTTGCTCCCCTGGCTTTCGCTCCTCAGCGTCAATATTGGTCCAGGATGCCGCCTTCGCCACCGGTGTTCCTCCAGATATCTACGCATTCCACCGCTACACCTGGAATTCCGCATCCCTCTCCCAAATCCAAGCCATCCAGTATCACACACAGTTCCCCAGTTAAGCTGAGGGATTTCACGTATGACTTAGTTGGCCGCCTACGAGCCCTTTATACCCAATATGTCTGAGCT
+
CCCCCGGEFGDFGGGGGGGGGG8CF<CFGGGGGGDGGGGGGGGGFGGGCFGG:FDFCGGGGGGGA<FGGFCCFGGGGGEGGFGGGGGGGGGGGGGDGGGGGGGGGGGG,A9FFGGGEGGGGFGGGDFFEGFGCC@EFGGFDFFFG6FGDG?CFGFCFFG8FDGGGGGG0A==?FG7DC6=D22C8C<C+=C@EGC5FCD58AFF7A<E*1/*A)>94?B@9=(:@FF?F;3)7767432(5<3)167)6(1
@M00200:207:000000000-ALC1F:1:1115:9490:12151 2:N:0:5
TACTAGGGTATCTAATCCCGTTTGCTCCCCTAGCTTTCGCTCCTCAGCGTCAATATTGGTCCAGGATGCCGCCTTCGCCACCGGTGTTCCTCCAGATATCTACGCATTTCACCGCTACACCTGGAATTCCGCATCCCTCTCCCAAATCCAAGCCATCCAGTATCACACGCAGTTCCCCAGTTAAGCTGAGGGATTTCACGTATGACTTAGTTGGCCGCCTACGAGCCCTTTAAACCCAGTATGTCTG
+
CCCCCGGGGGGGGGGGGGGGGGGGGGGGGGGGGGGGGGGGGGGGGGGGGGGGGGGGGGGFGGGGGFGGGGGGGGGGGGGGGGGGGGGGGGGGGGGGGGGGGGGGGGGGGGGGGGGGGGGGGGGGF@FGGGGGGGGGGGGGGGGGFGEGGGGFGGGGGGGGGGGGGGGGGD8CDFGGGGGGGGDCGGGG7DGFFGGFFFGFFFFFCEEEFCECEFFFBFFFFF@@@FFFFFECECFFF@DE))9)))/
@M00200:207:000000000-ALC1F:1:1115:29070:12372 2:N:0:5
TACCAGGGTATCTAATCCCGTTCGCTACCCACGCTTTCGTACCTCAGCGTCAGAACAAGCCCAGCGGTCTGTTTTCACCTTCGGCGTTCCGATAGATATCAACGCATTTCACCACTCCACCTATCGTTCCGACCGCCCCTACTTGTCTCAAGACCTGCGGTTCGCCATGCAGTTCCCCGGATGAGCCGCGGGATTTCACACGACGCCTGCAGATCCGCCTACGTACGCTTTAAACCCAATATGTCTG
+
6BCCCC>F<CFF<FGGEFDGCDFDGCGG8FGGGGGGGFGGG8F<<FEECBFFGGFGFGFFEFFEGF>FFCGGGAF<FDGGEC@EGGGGEGGCB@FF<F=?EDFGGG7FE;<,AE@FGDGGGCG=E?:=F84BECE7@CECGGGFE=9=E9=B?F1@?,@E>?7**09ECFFG8B:+9*;**294CF<))9*858FFF3+94BFFF(41<(,:)46*4@(:::3:3<6;1:0A5)*)-11456><A<A
@M00200:207:000000000-ALC1F:1:1115:18260:12480 2:N:0:5
TACTGGGGTATCTAATCCTGTTTGCTCCCCACGCTTTCGCGTCTCAGCGTCAGTCACCGTCCAGAAGGCCGCCTCCGCCACCGGTGTTCTTCCGGATCTCTACGCATTCCACCGCTACACCTGGAATTCCACCTGCCTCTACTGTGCTCGAGCCACTCAGTTCGCACGGCCGATCCGGGGTTGCGCCCCGGTCTTTCACCACACGCTTAAGTAGCCGCCGACTCGCCCTTTCTACCCACTATGTCTGTGAT
+
CCCC@,<FF;C<<CCE96C<;<<,,6C,CBF@FE@,CEGGEFGCE,,;@BFFGEFCC@C@@@BC,@C8EC@@@F,,@?==FGEGC+B,EFGFFEG==B49,@?+>@44E,?9?FGGB:,AE,A:,6=D,6@@DGGFF8=D==,,>8,CFG>FCED=@>,9DFGGGGGC5C>CCE7CFGG)=))*:*82:C*)2/1;=3@))=A>>>2?6)-624@4()4((((,(--4(,5).6/88?(2,)6<4).)62-
@M00200:207:000000000-ALC1F:1:1115:23186:13219 2:N:0:5
TACAGGGGTATCTAATCCTGTTCGCTACCCTAGCTTTCGTACCTCAGCGTCAGAAGAGACCCAGTCAGCCGCTTTCGCCACCGGTGTTCCTGATGATATCAACGCATTTCACCGCTCCACCATCAGTTCCGCTGACCCCTGTCTCCCTCAAGCCATGCAGTATGAAGCGCAGTTCCTCGGTTGAGCCGAGGGATTTCACACCTCACTTACATGGCCGCCTACGCACCCTTTACACCCAATATGTCTG
+
CCCCCDFGGGGGGGGGGGGGGGGGGGGGGGGGGGGGGGGGGGGGGGGGGGGGGGGGGGGGGGGGGGGGGGGGGGGGDGGGGGGGGGGGGGGGGGGCFGGGGGGGGGGGGFGGGGGGGGGGGGGGGGGGGGGGGGGGGGGFGGGGGGGGGGGDFGGGGGFGGGGGGFAFDGGGGFGGGGGGGGDGGGGGDGDEFGGFFFGFFFFFFFFFFFFFEFFF2>@FFFFF;BB;@F;EC?BFFF67:B<<<AB
@M00200:207:000000000-ALC1F:1:1115:18011:13335 2:N:0:5
TACTAGGGTATCTAATCCTGTTTGCTCCCCACGCTTTCGCGTCTCAGCGTCAGTCGCCTCCCAGATGGCCGCCTTCGCCACTGGTGTTCTACCCAATATCTACGAATTTCACCTCTACACTGGGCATTCCGCCATCCTCTTCGGGACTCTAGCCTGCCAGTTTCGACTGCACTTCCTTGGTTGAGCCAAGGGCTTTCACAGTCGACTTAACAGGCCGCCTACACGCGCTTTAAGCCCAGTATGTCTG
+
CCCCCFGGGGGGGGGGGGGGGGGGGGGGGGGGGGGGGGGGGGGGGGGGGGGGGGGGGGGGGGGGGGGGGGGGGGGGGGGGGGGGGGGGGGGGGGGGGGGGGGGGGFGGGGGGGGGGGGGGGGDGGGGGGGGGGGGGGGGGGGGGGGGGGGGDFGGGGGGFGFCFEGGGGGGGGFGGGGFGGGGGGGGG>FC>EGGFFFGFFFFFDFFFFFFF32A?=B@@FFFFFFFFF??6C<=A@;03;EFC<AA
@M00200:207:000000000-ALC1F:1:1115:24589:14853 2:N:0:5
TACGAGGGTATCTAATCCTGTTTGCTCCCCACGCTTTCGTGCCTCAGCGTCAGTGCTGGTCCAGAGGGTCGCCTTCGCCACTGATGTTCCTCCCGATCTCTACGCATTTCACCGCTACACCGGGAATTCCACCCTCCTCTACCGCACTCCAGCTTCCCAGTATCGAGTGCCATTCCCAGGTTGAGCCCAGGGCTTTCACATCCGACTTAAGAAACCGCCTACGCACGCTTTAAACCCAATATGTCTG
+
CCCCCGGGGGGGGGGGGGGGGGGGGGGGGGGGGGGGGGGGGGGGGGGGGGGGGGGGGGGGGGGGGGGGGGGGGGGGGGGGGGGGGGGGGGGGGGGGGGGGGGGGGGGGGGGGGGGGGGGGGGGGGGGGGGGFGGGGGGGGGGGGGGGGGGGDDGGGGGGGGGFG9FGGGGFGGFGGGGGGGGGGGGGGGGGFFGGFFEGFFFAB@FFFFEFE*:FAB>@?FFF6?@BFFFF<CEFFFFF7?9>A>:>
@M00200:207:000000000-ALC1F:1:1115:5761:15023 2:N:0:5
TACAAGGGTATCTAATCCCGTTTGCTCCCCTGGCTTTCGCGCCTCAGCGTCAATGCCGGTCCAGGATGCCGCCTTCGCCACCGGTGTTCCTCCAGATATCTACGCATTTCACCGCTACACCTGGAATTCTGCATCCCTCTCCCGAATTCAAGCCATCCAGTATCAGACGCAGTTCCCAGGTTGAGCCTGGGGATTTCACGTCTGACTTAGTTGGCCGCCTACGAGCCCTTTAAGCCCAGTATGTCTG
+
CCCC<<FEGFFFDGGGGGGGFFFEAFGGGGDFGCEF8FE>CCGEGGGGGFCEGG9CFFGGEGFEGCFGGEFFGGGGGG7F7EFEB@FCFFFDCEAEGGFEFGEGGGEGGGF@<F>EEGGGF@FGGGEF9B,EFG8>8EG6E@=CG=CFDFFCFFFFC,=DDA7ECGGGG>CDGF7C7CGG,;CG5F5C>DFEEGGFFEFBBF>A4=*/8CE?=:?F2862<@0:1@(33(6C5;+;=@(/))1<3)4
@M00200:207:000000000-ALC1F:1:1115:12013:15180 2:N:0:5
TACTAGGGTATCTAATCCGGTTTGCTCCCCACGCCGTCGCGTCTCAGCGTCAGGTCTCGGCCAGTTAGCCGCTTGCGCCACTGGTGTTCCTCCCGATATCTACGCATTTCACCACTACACCGGGAATTCCACTAACCTCTCCGAGCCTCCAGATCGGCTGTCTACCGCGACCTCTCCCAGGCAAGCTGGGAGCTTTCACACGGCACATACCAATCCGCCTGCACGCGCTTTAAACCCAATATGTCTG
+
CCCCCGGGGGGGGGGGGGGGGGGGGGGGGGGGGGGGGGGGGGGGGGGGGGGGGGGGGGGGGGGGGGGGGGGGGGGGGGGGGGGGGGGGGGGGGGGGGGGGGGGGGGGGGGGGGGGGGGGGGGGGGGGGGGGGGFGGGGGGGGG6CDGGGGGDGGGGGGGGGGGGGGGGCEGGGFGGGGGGGGFFGGGGFDGFDFFFFFGFFFEBBFFFFFFFFFFFFFFFFFFFFFFFFBF2):?:?:1:3<<>DFA
@M00200:207:000000000-ALC1F:1:1115:12089:15736 2:N:0:5
TACTAGGGTATCTAATCCTGTTTGCTCCCCACGCTTTCGCGCCTCAGCGTCAGTACCGGGCCAGTGAGCCGCCTTCGCCACTGGTGTTCTTCCTAATATCTACGAATTTCACCTCTACACTAGGAATTCCACTCACCTCTCCCGGACTCGAGACCCGCAGTATCGAAGGCAGTTCCGAGGTTGAGCCTCGGGCTTTCACCCCCGACTTGCAGGTCCGCCTACGCGCGCTTTAAACCCAATATGTCTG
+
CCCCCGGGGGGGGGGGGFGGGGGFGDGGGGGGGGGGGGGEGGGGGGGCFGGGGGG,FFGGGGGGEEFG8FGGGGGGGGGGGGGGFGFGGGGCFAEGFFFGGGGGGGDFGGGGGGGGGGGGFFGGGFGGGDGGGGGGFGGGFGGGGGGGGGF3=+66=ECCECFFGGGGGGGGGFGGGGGGGFGGFGGG73?DADFFF4BE(0:426>D@C)3=8F41BFDFFDF9>9(20:><AFFF?F?B<).65)
@M00200:207:000000000-ALC1F:1:1115:16996:16609 2:N:0:5
TACTGGGGTATCTAATCCCGTTCGCTCCCCTAGCTTTCGTACCTCAGCGTCAGAAGAGACCCAGTAAGCCGCTTTCGCCACCGGTGTTCCTGATGATATCAACGCATTTCACCGCTCCACCATCAGTTCCGCTTACCCCTGTCTCCCTCAAGCCATGCAGTATGAAATGCACTTCCTCGGTTGAGCCGAGGGATTTCACCTTTGACTTGCCAAGCCGCCTACGCGCCCTTTAAACCCAGTATGTCTG
+
CCCCCGGGGGGGGGGGGAFGGGGGGGGGGGGGGGGGGGGGGGGGGGGGGGGGGGGGGGGGGGGGGGGGFGGGG@FDFGGGGGGFFGGGGGGGGFFFGGGGGGGGGG@FGGGGGGGGGGGGGGGGFGFGGGGGGGGGGGGGGGGGGGF?CFGBFGGGFGGGGGGGDGGCDGGFFFGGGGGCE>DFFGFGDDDFFGGFFEGFFFF>?CEFFC@FFBFFFF9=<@@07;F19=@CC)*;8;D7B9<AAAF
@M00200:207:000000000-ALC1F:1:1115:10812:17383 2:N:0:5
TACACGGGTATCTAATCCTGTTTGATCCCCACACTTTCGTGCCTCAGCGTCAGTTACAGTTTTGTCAGCTGCCTTCGCAATCGGTGTTCTATGACATATCTATGCATTTCACCGCTACATGTCATATTCCGCCAACATCATCTGTACTCAAGATCTGCAGTATCAATGGCAGTTTCCGAGTTAAGCCCGGAGATTTCACCACTGACTTGCAAGTCCGCCTACGCACCCTTTAAACCCAATATGTCTG
+
CCCCCGGGGGGGGGGGGGGGGGGGGGGGGGGGGGGGGGGFGGGGGGGGGGGGGGGGGGGGGGGGGGGGGGGGGGGGGGGGGGGGGGGGGGGGGGGGDFGGGGGGGGGGGGGGGGDGGGGGGFCFGGGGGCFGGGGGFCFGGGGGGGDFGGG,?EGGGDGGFFDF;?EGFGDDDFGGGGGGGGGD9FGFGCGFFGGFFFGE@FFFFFFFF58=@EAAAFFFD>9BDA9A>B==*88A@@DB3CECECE
@M00200:207:000000000-ALC1F:1:1115:6332:18406 2:N:0:5
TACCCGGGTATCTAATCCTGTTTGCTCCCCACGCTTTCGTGTCTCAGCGTCAGTATTCGTCCAGTTGGCCGCCTTCGCCGCCGGTGTTCCTCTCGATATCTACGAATTTCACCTCTACACCGAGAATTCCACCAACCTCTCCGATACTCAAGCCAGGCAGTATCGAGTGCACTTCCAGGGTTGAGCCCTGGGCTTTCACATCCGACTTGCTTGGCCGCCTACACACGCTTTAAGCCCAGTATGTCTG
+
CCCCCGGGGGGGGGGGGGGGGGGGGGGGGGGGGGGGGGGGGGGGGGGGGGGGGGGGGGGGGGGGGGGGGGGGGGDFDEFGGGGGGGGGGGGGGGGGGGGGGGGGGGGGGGGGGGGGGGFGGGGGGGGGGGGGGGEGGGGGGGGEGGGGGGGGGFGGGGGGGGGGGGFGGGFFDFGG>C@DFGGGGGGGGGGFF<FFFFGFFFFFFFFFFEC<FFFFB39@FF@@@61:<:?FAAFFF?:2<BFDAAF
@M00200:207:000000000-ALC1F:1:1115:26264:19059 2:N:0:5
TACAAGGGTATCTAATCCTGTTTGCTCCCCACGCTGTCGCGCCTCAGTGTCAGCAACGGCCCAGCAGAACGCCTTCGCCACTGGTATTCTTCCCGATCTCTACACATTTCACCGCTACACCGGGAATTCCAGTCTCCTCTGCATCCCTCAAGAACGGCAGTATCAGCCGACGTTTCTCGGTTGAGCCGAGAGATTTCACGACTGACTTGCCATCCCGCCTACGCGCCCTTTACACCCCGCATCTCTGCGAT
+
CCCC@<,BEFFGG<<FGGGEEFGGGGGEGGGGGGFGGGGGGGGGG@ACFGGGFGGGGGDFFGGGGGGD@FFFGGEGGGGGGGFCGGFGGFGFG84?CFGGCFGFFGGFGGGGGGGGGGFGGECF7F=EGEF9FFGGGGGGCEDDGGFFDD?C===@?G66D,DF7EEGDGDGD>*;;E0*1@7>>7CD4<C>5CFFFCG2=5>.=@EC@EEFEFFA;DF?2=<>(490342<A2?F;1,(,4()6:),(((
@M00200:207:000000000-ALC1F:1:1115:16838:20229 2:N:0:5
TACCCGGGTATCTAATCCCGTTTGCTCCCCTAGCTTTCGCGCCTCAGCGTCAGTAATGGTCCAGGATGCCGCCTTCGCCACCGGTATTCCTCCAGATATCTACGCATTTCACCGCTACACCTGGAATTCTACATCCCTCTCCCATACTCAAGCCGTCCAGTATCAGACGCAGTTCCCAGGTTAAGCCGGGGGATTTCACGTCTGACTTAGATGGCCGCCTACGCGCCCTTTAAACCCAATATGTCTGAGCT
+
CCCCCGGGGGGGGGGGGGGGGGGGGGGGGGGGGGGGGGGGGGGGGGGGGGGGGGGFGGFGGGGGGGFGGGGGGGGGGGGGGGGGGGGGGGGGGGGGGGGGGGGGGGEGGGGGGGGGGGGGGGGGGGGGGGGGGGGFGGGGGGGGGGGGGGG,AFGGGGGGGGGGGGGGDEDGCFGGGGGFFFFFFGGGGCEFFGGFFCG>:;FF<CE?EEE?CEFFBFFFFF?>B>66;:>A<9FFB<:7:<A)4<BA2()
@M00200:207:000000000-ALC1F:1:1115:19462:20608 2:N:0:5
TACAGGGGTATCTAATCCCGTTTGCTCCCCTGGCTTTCGCTCCTCAGCGTCAATATTGGTCCAGGATGCCGCCTTCGCCACCGGTGTTCCTCCAGATATCTACGCATTTCACCGCTACACCTGGAATTCCGCATCCCTCTCCCAAACTCAAGCCATCCAGTATCAGACGCAGTTCCCCGGTTAAGCCGAGGGATTTCACGTCTGACTTAGATGGCCGCCTACGAGCCCTTTAAACCCAATATGTCTG
+
CCCCCGGGGGGGGGGGGGGGGFGGGGGGGGGGGGGGGGGGGGGGGGGGGGGGGGGGGGGGGGGGGGGGGGGGGGGGGGGGGGGGGGGGGGGGGGGGGGGGGGGGGGGGGGGGGGGGGGGGGGGGGGGGGGGGGGGGGGGGGGGGGFGGGGG9DFFGGGGGGGGGGGGGGGGGGFGGGGGGGGGGGFGGGGGEAFFFFFGFFFFFFFFFFFFCEFFF2>>D@FF?@F;DFFFFFEAFFFF?DFFFFFF
@M00200:207:000000000-ALC1F:1:1115:23391:21628 2:N:0:5
TACACGGGTATCTAATCCTGTTTGCTACCCACGCTTTCGTGTCACAGTGTCAGTTCAGGCCCAGGTGATTGCCTTCGCCATCGATGTTCCTCCCGATATCTACGCATTTCACCGCTACACCGGGAATTCCGTCACCCTCTACCGAACTCGAGCTCATCAGTATCGACTGCAATTCCCAGGTTGAGCCCAGGGATTTCACAACCGACTTAGCGAGCCACCTACACACGCTTTACGCCCAATATGTCTG
+
CCCCCGGGGGGGGGGGGGGGGGFGGGGGGFEGDGGCFGGGGFGGGGGGGGGGGG9FF9FGGGGGGGFGGGGGGGGGGGGEGGGGGGGGGGGGGGGGGGEGGGGGEGGGGGGCGDGGG>EEFEGGGGGGGFGGGGG9E=@DGGFEE8@FGGGEDGGGGGGGGGGGGGGGDFFGGFFGGGGFGGGGG?F*;>EF55CFFEGEFFF>@A=DEFE2>@EFBF;@((4;E@16@;@EE?3>@?F;>24).<A
@M00200:207:000000000-ALC1F:1:1115:5286:21641 2:N:0:5
TACAGGGGTATCTAATCCTGTTTGCTCCCCACGCTTTCGCGTCTCAGCGTCAGTAACGTCCCAGCGAGCTGCCTTCGCCATTGGTGTTCCTCCCGATATCTGCGCATTTCACCGCTACACCGGGAATTCCACTCGCCTCTTCCGAACTCTAGTCCGGCAGTATCGACCGGCATCCCAGGGTTGAGCCCTGGACTTTCACAGCCGACTTACCGAACCGCCTAAACGCGCTTTAAACCCAGTATGTCTGAGGT
+
CCCCCGGGGGGG9ECCFGCFADEFECF8<FC@FCFDFGGGGF@FGGGGGDGGGFFDGGGCBCCGGGFGGGFFCGGFG=CGCCAECDFGGGGGC=>FEGDFFE?ECEC?EGD?FFGDC@BFECEGGGCFC9,=EFFE+@E6DEFEEDCFGCF,2E;@EGGDFDDGEDECDCDDDAGGFGGGG;CFFGGFG*=FFFGFFFG3)):>@FFFFEEDD0>5>E>??),8?;BBFB6<4<?F,8??4)).<2:<4(,
@M00200:207:000000000-ALC1F:1:1115:20157:21764 2:N:0:5
TACTAGGGTATCTAATCCCGTTTGCTCCCCTAGCTTTCGCTCCTCAGCGTCAATGTCGGTCCAGGATGCCGCCTTCGCCGCCGGTGTTCCTCCTGATATCTACGCATTTCACCGCTACACCAGGAATTCCGCTTCCCTCTCCCGTACTCTAGCCGACTAGTTTCCAGCGCACTTCCGGAGGTGAGCCCCGGGCTTTCACACCGGACTTAGTCGGCCGCCTGCACGCGCTTTAAACCCAATATGTCTG
+
CCCCCGGGGGGGGGGGGGGGGGGGGGGGGGGGGGGGGGGGGGGGGGGGGGGGGGGGGGGGGGGGGGGGGGGGGGGGGGGGGGGGGGGGGGGGGGGGGGGGGGGGGGGGGGGGGGGGEFGGGGGGGFCGGGGGGGGFFGGGGGGGGGGGGGGFGGGEGGGGGGFF<EGGDGGGGFGGGDC7EDGGGG*17D5>DDGFFFG?EA>;9;07377?B1@EF>;(33:?BB>>>:0>>AFFB:4(4:AFB9)
@M00200:207:000000000-ALC1F:1:1115:20841:22100 2:N:0:5
TACGCGGGTATCTAATCCCGTTTGCTCCCCTGGCTTTCGCTCCTCAGCGTCAGTGTTGGTCCAGGATGCCGCCTTCGCCACCGGTGTTCCTCCAGATATCTACGCATTTCACCGCTACACCTGGAATTCCGCATCCCTCTCCCAAACTCAAGCCATCCAGTATCAGACGCAGTTCCCCGGTTAAGCCGAGGGATTTCACGTCTGACTTAGTTGGCAGCCTACGAGCCCTTTAAACCCAGTATGTCTG
+
CCCCCGGGGGGGGGGGGGGGGGGGGGGGGGGGGGGGGGGGGGGGGGGGGGGGGGGGGGGGGGGGGGGGGGGGGGGGGGGGGGGGGGGGGGGGGGFGGGGGGGGGGGGGGGGGGDGGGGGGGGGGGGGGGGGGGGGGGGGGGGGGGGGGGGGDDGFGGFGFGGGGGFGGGGGGGFGGGGG4:CD+:<CCDGCDFGGFFFGFFFFFFE9?E9?EF@FFFF;DEFDFF:;<F:7A<FF)26??9<D>BFF
@M00200:207:000000000-ALC1F:1:1115:25448:22226 2:N:0:5
TACTAGGGTATCTAATCCTGTTTGCTCCCCACGCTTTCGCGTCTCAGCGTCAGTCACTGTCCAGAAGACCGCCTTCGCCACCGGTGTTCCACTTGATATCTACGAATTTCACCTCTACACCAAGCATTCCATCTTCCTCTCCAGGCCTCTAGCTGCGCAGTTTCGGGTGCACTTCCATGGTTAAGCCATGGGATTTCACGCCCGACACACGCTGCCGCCCACACGCGCTTTACGCCTCGTATGCCTGCGAT
+
C@C8CEFFG8FFAFGEE9<F,,,CFAAFGC8@FFCC,CFFGG:,CFFC78,C@FFGGGCF9EGFFG<FF?+@FFEG<:F@BEGGCF@=FGG9?B?9,:A9,9FEG8F+CAFFC9E9EFAFFEE,+49@DD9ED8;@E,=+1=D?E+++1=9E9=3=@>E8+66=@DE8++2==325++=A<+2+5@+=22A?***0?@C)8*55)4>BFA@B?()6259(,,8;@660(/(9C0>5((,(-(4)5643(3,
@M00200:207:000000000-ALC1F:1:1115:22843:23520 2:N:0:5
TACTAGGGTATCTAATCCTGTTTGATCCCCACACTTTCGTGCCTCAGCGTCAGTTGAAGTCTAGTAAGCTGTCTTCACTATCGGTGTTCTTGACGATATCTAAGCATTTCACCGCTACACCGTCAATTCCGCCTACCTCGACTTCACTCAAGTCCTGCAGTATCAATGCCACCCTCCAGGTTAAGCAGGGAGATTTCAGCACTGACTTATAGGACCGCCTACGCACACTTTAAACCCAATATGTCAG
+
CCCCCFGGGGGGGFGGGGGGGGGGAGGGGGG@:FGGGGGGFGGGGGGGGGGGGGFFCEGFG<EF@CFEGAFGGGGGCGGGGGD7FBFC<<EFGFGGGGGGGGGGGGFCCGFEGGGGGEFFGDGGGGDDE,,8@+6@F99++6=6,9,=FDE86=FGDFDDDGGG8C;=DGG6=*=D>+80DCF7+7+6==@*3=FFAE+*:AAF55CEE7**:=A<)9=>=DAFDF):)*1>*6/8@DFF984****
@M00200:207:000000000-ALC1F:1:1115:10248:24791 2:N:0:5
TACGGGGGTATCTAATCCTGTTTGCTCCCCACGCTTTCGCGTCTCAGCGTCAATACCGTCCCAGTGAGCTGCCTTCGCCATTGGTGTTCCTCCTGATATCTGCGCATTTCACCGCTACACCAGGAATTCCACTCACCTCTTCCGGATTCGAGCCCGACAGTATCCACCGGCATTCCAGGGTTGAGCCCTGGACTTTCACAGCGGACTTATCGGGCCGCCTACACGCTCTTTAAGCCCAATATGTCTG
+
CCCCCGGGEGGGGGGGGGGGGGCCGGGGGGGGGGGGGGGGGEGGGGGGGGGGGGGGGGGGGGGGGGGGGGGGGGGGGGGGGGGGFGEGG9EFFGGG9FGGGGGGGGGGGGGGGGGGECCGGGGGGGGGGGDCGGGGGGGGGGGGG8CCGGG:C+@6C>9EGC;CFGGGC:;>C89+=F>7:4:0CCGFGD5;8DF619>CAFE3(72;<59=F6D>9>;0<B244908?AAFB27F:((()6)6)))
@M00200:207:000000000-ALC1F:1:1116:17671:4037 2:N:0:5
TACCGGGGTATCTAATCCTGTTCGCTCCCCACGCTTTCGCGTCTCAGCGTCAGTACCGTACTAGAGAACCGCCTTAGCCACGGGTGTTCTTCCTGATATCTGCGCATTTCACCGCTACACCAGGAATTCCATTCTCCTCTTCCGGACTCTAGCCAGACGGTTTCCATCGACGTCTAGAGGTTAAGCCTCTAGTTTTCACAACGGACCTGTCTGGCCGCCTACACGCTCTTTAAACCCAATATGTCTG
+
CCCCCGGGGGGGGGGGGGGGGGGGGGGGGGGGGGGGGGGGGGGGGGGGGGGGGGGGGGGGGGGGGGGGGGGGGGGGGGGGGGGGGGGGGGGGGGGGGGGGGGGGGGGGGGGGGGGGGGGGGGGGGGGGGGGGGGGGGGGGGGGGGGGEGGG@DFGGGGGGGGGGGGGGGGGDDFGGGFGGGGGGGGGGGGGFFGFFFFGFFE@BFF@@@CAEEFGFFFFFFF@3<076?B28<67@(2<?:>A<AA9
@M00200:207:000000000-ALC1F:1:1116:12728:5466 2:N:0:5
TACCGGGGTATCTAATCCTGTTTGCTCCCCACGCTTTCGTGCATGAGCGTCAGTGTTGGCCCAGAAGGCTGCCTTCGCCATCGGTGTTCCTCCAGATCTCTACGCATTTCACCGCTACACCTGGAATTCCACCTTCCTCTGCCACACTCGAGCCAAGTAGTTTCGAGCGCAATTCCCAAGTTAAGCCCGGGGATTTCACACTCGACTTGCTCAGCCACCTGCGCACACTTTAAACCCAATATGTCTG
+
CCCCCGGGGGGGGFGGFGGGGGGGGGGGGGGGGG>BFGGGGGGFGGGGGGGGGGGFGGGGGGGGGGGGGGFGGGGGGGGCGGGGGGGGGGGGGGGGGGGGGGFFGGFGGGGFGGGGGGGGGGGGGGGGGGGGGGGGGGGGGGGGGGCFGGG7@GGGGFEFFGGGGCGGGGGDGFGGGFFGGGGGGGGGGGGFFGFFFCCFFFDFFFFFFECFEBCADF?@FFFB106@FEAFCEF)617;@AABFFA
@M00200:207:000000000-ALC1F:1:1116:11245:5488 2:N:0:5
TACAGGGGTATCTAATCCTGTTCGCTCCCCACGCTTTCGCTCCTCAGCGTCAGTATCGGCCCAGAGACCCGCCTTCGCCACCGGTGTTCCTCCTGATATCTGCGCATTTCACCGCTACACCAGGAATTCCAGTCTCCCCTGCCGAACTCAAGTCTGCCCGTATCGACCGCAAGCTTGGAGTTAAGCCCCAAGTTTTCACGGCCGACGCGACAAACCGCCTACGCGCTCTTTATGCCCAATATGTCTG
+
CCCCCFGGGGGGGGGGGGGGGGGGGGGGGGGGGGGGGGGGGGGGGGGGGGGGGGGGGGEGGGGGGGGGGGGGGGGGGGGGGGGGGGGGGGGGGGGGGGGGGGGGGGGGGGGGGGGGGGGGGGGGGGGGGGGFEFGGGFGGGGGGCDEFGGGCFGGGGGGGGGGGGGGGGGGGGFGGFD>?FGGGGGGGDGGFFGFFFFGFFE@@FFB>>>39>?GFFFB??F?(496?F><6<AF*4>(.)6)6:4>
@M00200:207:000000000-ALC1F:1:1116:12703:5619 2:N:0:5
TACTGGGGTATCTAATCCTGTTTGCTACCCACGCTTTCGCTCCTCAGCGTCAGTCACGGCCCAGAGCGGCGCCTTCGCCACTGGTGTTCCTCCTGATATCTGCGCATTTCACCGCTACACCAGGAATTCCCCGCTCCCCTACCGCACTCGAGTCACAGCAGTATCGAGTGGCGGCTCTGGGTTGAGCCCAGAGTTTTCACACCCGACTTACCGAACCGCCTACGAGCTCTTTATACCCAATATGTCTG
+
CCCCCGGGGGGGGGGGGGGGGGGGGGGGGGGGGGGGGGGGGGGGGGGGGGGGGGGGGGGGGGGGGGGGGGGGGGGGGGGGGGGGGGGGGGGGGGGGGGGGGGGGGGGGGGGGGGGGGGGGGGGGGGGGGGGGGGGGGGGGGGGDGGGFGGG@FGGGGGGFGGGGGGGGGGGGDFDDGG:FGGD57CGGGGEFF7;67?FFFFFFFFFFFFB>??GFFEF>FBB<2<>>FA<FAF?@BF21?:<)6<A2
@M00200:207:000000000-ALC1F:1:1116:15682:7394 2:N:0:5
TACTCGGGTATCTAATCCTGTTTGCTCCCCACGCTTTCGTGCCTCAGCGTCAGTGTTGATCCAGATGGCCGCCTTCGCCACGGATGTTCCTCCCGATCTCTACGCATTTCACCGCTACACCGGGAATTCCGCCATCCTCTATCACACTCTAGCTAGCCAGTATCCATCGCCATTCCCAGGTTGAGCCCAGGGCTTTCACGACAGACTTAACCAACCGCCTACGCACGCTTTAAACCCAGTATGTCTG
+
CCCCCGGGGGGGGGGGGGGGGGGGGGGGGGGGGGGGGGGGGGGGGGGGGGGGGGGGGGGGGGGGGGGGGGGGGGGGGGGGGGGGGGGGGGGGGGGGGGGGGGGGGGGGGGGGGGGGGGGGGGGGGGGGGGGGGGGGGGGGGGGGGGGFGGGDFFE=DFGGGGGGGGGGGGGGGFGGGGGGGGGGGGGGGFGFFGFFFFGFFFFF(/>C:CFFFFGFBF@FFA0@FF>>DFFFE3FA:?<5<<<466<
@M00200:207:000000000-ALC1F:1:1116:16197:7420 2:N:0:5
TACTAGGGTATCTAATCCTGTTTGCTCCCCACGCTTTCGTGCATGAGCGTCAGTGTTAGCCCAGGGGGCTGCCTTCGCCATCGGTGTTCCTCCACATCTCTACGCATTTCACTGCTACACGTGGAATTCCACCCCCCTCTGCCACACTCAAGCCTGCCAGTTAGAAGCGCAGTTCCCAGGTTAAGCCCGGGGATTTCACACCTCTCTTAGCAGACCGCCTGCGCACGCTTTAAACCCAATATGTCTG
+
CCCCCFGGDFGGGGGGGGGGGGGGGGGGGGGGGGGGGGGGGGGGGGGGGGGGGGGGGDF<@FGGGDDFGGGGGGGGGGG7FGGGGGGGGGGGGFGGGGGGGGGGDGGFGGGGG9EFGGGGGC@FEDDGGGGGGEGEEG8FFDFGGGGFGGDCDGGFGFDFG=DCCF78>ECD0=ECFFGFFFC:FGFGGGG>>CF3=CG6@EDDBFE?::+*>=DFFF960A0>9@9@<03@>>FFF?F1)6<).<4
@M00200:207:000000000-ALC1F:1:1116:15066:7524 2:N:0:5
TACTAGGGTATCTAATCCCATTCGCGACCCACGCTTTCGTGTTTCAGCGTCAGGAGTGGACCAGTCTCTTGCCTTCGCTTTCGGTGTTCCCCATGATATCAACGCATTTCACCGCTACACCATGAGTTCCAGAGACCCCTTCCATCCTCAAGTTATGCCGTTTCCCCCGCGAGCCCCCGGTTGAGCCGAAGAATTTTACGGAAGACTAACATAACCGCCTACACACCCTTTAAACCCAATATGTCTG
+
CCCCCGFGGGGGGGGGGAEGGFGGGGGGGGFGCGDBEGGGGGGGGGGGGGGGGGGGGGGGGGGGGGGFGGGGGGFGGGGGGGGGFCEEEE@EGFFGCDFGGGGGGGGGGGFGGGGGGEGGGGGGGGFGGGG9FFGGDCCGFCFGDG@DGFF=DGDGFF8=CEGGGGCC8CCGGFGFDGGGG>DGGFGC45:AAFFEF<C>15;9@FEE3@8?@;;A@>FF05@??:?FFF?FFA?F??F04<A>2<A
@M00200:207:000000000-ALC1F:1:1116:16210:8203 2:N:0:5
TACTGGGGTATCTAATCCTGTTTGCTCCCCTAGCTTTCGTGCCTCAGTGTCAGGAGTTTTCCAGGGACTCGCCTTCGCCACTGGTGTTCTACTTGATATCTACGCATTTCACTGCTACACCAAGTATTCCAGTCCCCCCTCAAACCCTCGAGCAAGGTAGTTTCCAATGCCATTTCCGAGTTGAGCTCGGAGCTTTCACATCCGACTTACCTCACCACCTACGCACCCTTTATACCCAATATGTCTG
+
CCCCCGGGGGGGGGGGGGGGGGGGGGGGGGGGGGGGGGGGGGGGGGGGGGGGFCFGGGGGGGGGGGGGGGFGGGGGGGGGGGGGGGGGGGGGGGGGGGGGGGGGGGGGGGGGGGGGGGGGGGGGGGGGGGFGFGFGGGGGGGGGGGGFGDGFBGGGFGGGGGGGGGGGGGGGGFGGGDDDGGGGGGGGGGGBEGFEFFG>>F@FFFFFEFFEFFGF3A@B:A2==BF@FFFFEEFFBF=@3CC<EEE
@M00200:207:000000000-ALC1F:1:1116:8584:8746 2:N:0:5
TACCGGGGTATCTAATCCTGTTTGATCCCCACACTTTCGTGCCTCAGTGTCAGTTAAAGCTTAGTGAGCTGCCTTCGCAATAGGTGTTCTTGACGATATCTAAGCATTTCACCGCTACACCGTCAATTCCGCCCACCTCAACTTTACTCAAGTCCATCAGTATCAATGCCACCCTCCCGGTTAAGCCGGGATATTTCAGCACTGACTTAATAGACCACCTACGCACCCTTTAAACCCAATCTGTCTG
+
CCCCCGGGGGGGGGGGGGGGGDAEFGGGGGGGGGGGGGGGGGGGGGGGGGGGGGGCGFGFGGGGGGGGFGGGGGGFCGEFFFGGGGGGGGGFFGGGGGGGGGFEGGGGGGGGG@EGGGGGCGGGGCGGGG8>CEGGGDFFGGFDFFEFGFG=FGGGGGGGGGCFGFFGGDGGGFGGDGGGDGGGFGFDCDCDFGFEFFCFFF@BCFFFCFFECCFAD955@FA2<>=DB5@FEFAF(555(7)95C)
@M00200:207:000000000-ALC1F:1:1116:4349:9886 2:N:0:5
TACGGGGGTATCTAATCCCGTTCGCTCCCCTAGCTTTCGCGCCTCAGCGTCAGTGTCAGCCCAGCAACCCGCCTTCGCCGCAGGTGTTCCTCTCGATATCTACGCATTTCACCGCTACACCGAGAATTCCAGTTGCCCCTTCTGCACTCTAGTCGCACAGTATCAGTTGACCTTTCCGAGTTAAGCTCGGAGCTTTCACAACTGACTTGTGCTGACCGCCTACGCGCCCTTTAAGCCCAGTATGTCTG
+
CCCCCGGGGGGGGGGGGGGGGGGGGGGGGGGGGGGGGGGGGGGGGGGGGGGGGGGGGGGGFGGGGGGGGCGGGGGGGGGGGGGGGGGGGGGGGGGFGGGGGGGGGGGGGGGGGGGGDGGGGGCE:FGGGGGFGCGGGGGF?GGGFFFAGGGF<EGGGGGGGGGGGGDEGGFGGACFFGCDGDGFFFDGG458);AEFFGF3);;AFF6<6A<CC>A(817@FFF>>(46BFF4>6F?6(4359A>99A
@M00200:207:000000000-ALC1F:1:1116:2106:10008 2:N:0:5
TACTGGGGTATCTAATCCTGTTTGCTCCCCACACTTTCGTGCCTCAGCGTCAGTCGCGCCCCAGTCACCTGCCTTCGCAATCGGTGTTCTGCGTGATATCTATGCATTTCACCGCTACACCACGCATTCCAGCGACCTCGGACGAACTCAAGCCCCGCAGTATCAACGGCAGTTCCACGGTTGAGCCGTGGGATTTCACCGCTGACTTACAGGGCCGCCTACGCACCCTTTAAACCCAATATGTCTGCGAT
+
CCCCCGGGGGGGGGGGGGGGGGGGGGGGGGGGGGGGGGGGGGGGGGGGGGGGGGGGGGGGGGGGGGGGGGGGGGGGGGGEGGGGGGGGGGGGGGGGCFAFGFFGGGGGGGGGGGGGGGGGGGGGGGGGGGGGGGGGGGGGGGGDEGGFGGF,;@CEGGDGGGGGFGGGGGGDGFDGGGGGGGGGGGGGGGGFFFFEFFGFFFFFFFFFFFFF@FGF>F>B?FF>?9>BFFFFDBFF(((,49A9AAA2(9(
@M00200:207:000000000-ALC1F:1:1116:19296:10679 2:N:0:5
TACCCGGGTATCTAATCCCGTTTGCTCCCCTGGCTTTCGCTCCTCAGCGTCAATAATGGTCCAGGATGCCGCCTTCGCCACCGGTGTTCCTCCAGATATCTACGCATTTCACCGCTACACCTGGAATTCCGCATCCCTCTCCCACATCCAAGCCATCCAGTATCACACGCAGTTCCCCAGTTAAGCTGAGGGATTTCACGTATGACTTAGTTGGCCGCCTACGAGCCCTTTAAACCCAGTATGTCTG
+
CCCCCGGGGGGGGGGGGGGGGGGGGGGGGGGGGGGGGGGGGGGGGGGGGGGECGFFFGGGGGGGGGGGGGGGGGGGGGGGEFGGGGGGGGGGGGGGGGGGGGGGGGGGGGGGGGGGGGGGGGGGFFGGGGGGGGGGGGGGGGGGGGEFGGGEFDGGGGDGGGGGGGGGGG>DDFGGGGGGGFGGGGGGCFGFFGFEFFGFBAEFFFFEFFFFFFFFFFFFFFFFFFF?@DEA7<AA?D?@CCECFEE
@M00200:207:000000000-ALC1F:1:1116:2264:10959 2:N:0:5
TACTGGGGTATCTAATCCCGTTTACTACCCTAGCTGTCGCGTCTGAGTGTCAGAAACAGACCAGAAGATCGCCTTCGCCACTGGTGTTCCTCCCGATATCTACGCATTTCACCACTACACCGGGAATTCCATCTTCCTCTTCTGCTCTCAAGCACGGTAGTATTGGACGACCTCTCCCAGTTGAGCCGGGAGATTTCACGCCCAACTTACCGCGCCACCTGCACGCGCTTTATACCCAGTATGTCTG
+
CCCCCGGGGGGGGGGGGGGGGGGGGGGGGGGGGGGGGGGGGGGGGFGGGGGGGGGEGGGGGGGGGGGGGGGGGGGGGGGGGGGGGGGGGGGGGGGGGGDGFGGGGGGGGGGGGFGGGGGGGGGGGGGGGGGGGGGGGGGGGGGGFGGFGFGADDFGEGGGGGGGG8AFDEGGGFGGGGGGGGGGGGGGDGEFFGF?AEGFFF9>BEBFFFF@@(CBFFF@1AFFFF79B?FFE?FF@E35><<<A>A
@M00200:207:000000000-ALC1F:1:1116:8540:11059 2:N:0:5
TACAGGGGTATCTAATCCTGTTTGCTCCCCACGCTTTCGCACCTCAGCGTCAGTATCGGGCCAGTGAGCCGCCTTCGCCACTGGTGTTCTTGCGAATATCTACGAATTTCACCTCTACACTCGCAGTTCCACTCACCTCTCCCGAACTCGAGACTCCCAGTATCGAAGGCAGTTCTGGAGTTGAGCTCCAGGATTTCACCACCGACTTAAGAGTCCGCCTACGTGCGCTTTATACCCAATATGTCTG
+
CCCCCGGGGGGGGGGGGGGGGGGGGGGGGGGGGGGGGGGGGGGGGGGGGGGGGGGGGGGGGGGGGGGGGGGGGGGGGGGGGGGGGGGGGGGGGGGGGGGGGGGGGGGGGGGGGGGGGGGGGGGGGGGGGGGGGGGGGGGGGGGGGGGFGGG@DEGGGGGGGGGGGGGGGGGGGFGGGFFGGGGGGGGGGGGFFGFFFFGFEFFFFF>2EEFF@CG=@FFDFFDFD@>FFFFFEFFAFFF@;CFFFFF
@M00200:207:000000000-ALC1F:1:1116:25917:12249 2:N:0:5
TACCGGGGTATCTAATCCTGTTTGCTCCCCACGCTTTCGCACCTCAGCGTCAGTTGTGGACCAGAGAGCCGCCTTCGCCACCGGTGTTCCTCCTGATATCTACGCATTTCACCGCTCCACCAGGAGTTCCGCTCTCCCCTACCACACTCTAGCATCGCAGTCTGCCGGGCAGTTCCACGGGTGAGCCGTGGGATTTCACCCGACACTTCCGACGCCGCCTACGTGCGCTTTAAACCCAATATGCCTT
+
CCCCCDGGGEGGGDCGGGGGGGGGGGGGGGGGGGGGGGGGGGGGGGGGGGGGGGGGGGGCEGGG?GGGFF@FGGGGGGGGGGGCFGFDFFGGGGFFF<FFFGFFGEEEGGGGGEGGGGGGGGGD7EFFGGGGGGGEE8EGGGFDFFGFGCF7DFGG6E69@EF7C9@@D>7DG+?C<F*/5;D5?CFDD?EAA?AEFCDF@E(.1=@A)):(2(>B15>?BF::0(229038)47:813234)-.)-
@M00200:207:000000000-ALC1F:1:1116:2001:12320 2:N:0:5
TACAGGGGTATCTAATCCCGTTTGCTCCCCTGGCTTTCGCTCCTCAGCGTCAGTATTGGTCCAGGATGCCGCCTTCGCCACCGGTGTTCCTCCAGATATCTACGCATTTCACCGCTACACCTGGAATTCCGCATCCCTCTCCCAAACTCAAGCCATCCAGTATCAGACGCAGTTCCCCGGTTAAGCCGAGGGATTTCACGTCTGACTTAGTTGGCCACCTACGAGCCCTTTACGCCCAGTATGTCTG
+
CCCCCFGGGGGGGGGGGGGGGGGGGGGGGGGGCGGGGGGGGGGGGGGGGGGGGGGGGGGGGGGGGGGGGGGGGGDGFGGGEFCBGGGGGGGGGGGGGGGGGGGGGGGGGGGGGGGGGGGGGGGGGGCGEGFGGGG@FGGGGFGGCFGFGFGCDDFGGGGGGGGGGGGGGGGGDFFDGFGGGGDGGGGGDGDEFFFEFFGFDFFFFFECCEFC4>FFEF@@=F(3?F>DF@E=E6E)7;@@EFFAFFF
@M00200:207:000000000-ALC1F:1:1116:29471:13179 2:N:0:5
TACCGGGGTATCTAATCCCGTTTGCTCCCCTAGCTTTCGCGCCTCAGCGTCAAGAAACAGGCCAGGTAGTCGCCTTCGCCACTGGTGTTCCTCCCGATATCTACGCATTTCACCACTACACCGGGAATTCCACTACCCTCTCCTGCCTTCGAGTCGATCAGTATCGCGTGACCCTCCCCAGTTGAGCCGGGGGCTTTCACACGCGATTTGCTCGCCCGCTTCCGCGCTCTTTACGCCCAATATGTCTG
+
CCCCCEGGGGGGGGGGGGDFGGGGGGGGGGGGGGGGGGGGGGGGGGGGGGGGD9,CECF8<FGGGGG<9AB:F:F?F,BCGEFF<E,A4E=EF8CFDFE+,9E<?ECGD9FCGGFC>,@AF8CDE>@G,E7DDGGGG8@D8BEFDGGF7E+D?9E88+@99EC,?7++=:DG+;CFGGD7*4@9:9CF49:?E)5?63+;?F(21)((-4*))-/7:@>(-).1119((849A).7>FF(())).64)
@M00200:207:000000000-ALC1F:1:1116:28030:14097 2:N:0:5
TACGCGGGTATCTAATCCTGTTCGCTCCCCACGCTTTCGCTCCTCAGCGTCAGTTTCGGCCCAGAGACCCGCCTTCGCCACCGGTGTTCCTCCTGATATCTGCGCATTTCACCGCTACACCAGGAATTCCAGTCTCCCCTACCGAACTCTAGTCTGCCCGTATCGACTGCAGGCCCGGAGTTGAGCCCCGGGTTTTCACAGCCGACGCGACAGACCGCCTACGAGCTCTTTACACCCAGGATGTCTG
+
CCC?CGGGGGGGGGGGGGGGGGGGGGGGGGGGGGGDGGGGGGGGGGGGGGGGGGFGGGGGGGGGGGGGGGGGGGGGGGGGGGGGGGGGGGGGGGGGGGGGGGGGGGGGFGGGGGGGGGGGGGGGGGGGGGGGGGGGGGGFGGGGGGGFGGF8CFDCAEGGGGGGGGGGGGGGGFGGGGGGGGGFGGCGDGGEBDD@FCFFFF@FBEFFFF3;>FGF;39?B;6:(317AAAFF<FFF:B(4:?FF9>
@M00200:207:000000000-ALC1F:1:1116:4537:14156 2:N:0:5
TACGAGGGTATCTAATCCTGTTTGCTCCCCACGCTTTCGTGCCTCAGTGTCAGTGTTAGTCCAGATAGCCGCCTTCGCCACTGATGTTCCTCCCGATATCTACGCATTTCACCGCTACACCGGGAATTCCACTATCCTCTACCACACTCTAGCCTGCCAGTATCAAATGCAGTTCCAGGGTTGAGCCCTGGGATTTCACACCTGACTTAGCAAACCACCTACGCACGCTTTATACCCAATATGTCTG
+
CCCCCGGGGGGGGGGGGGGGGGGGGGGGGGGGGGGGGGGGGGGGGGGGGGGGGGFGGGGGGGGGGGGGGGGGGGGGGGGGGGGGGGGGGGGGGGGEGGGGGGGGDGGGGGGGGGGGGGGGCEGGEGGGGGGGGGGGGAFGGGGCFGEFGGGEFGGGGGGGGGGGGGFGGGGGGFGFDFFGGGGGGGGGGGGFFFFEFFGFFDCEBFEEEEFEEEGFFFF=BFF=@@BBFFFF><AAEF@FFFF?3?E
@M00200:207:000000000-ALC1F:1:1116:15194:14221 2:N:0:5
TACTAGGGTATCTAATCCTGTTTGCTCCCCACGCTTTCGTGCATGAGCGTCAGTGTTGGCCCAGAAGGCTGCCTTCGCCATCGGTGTTCCTCCAGATCTCTACGCATTTCACCGCTACACCTGGAATTCCACCTTCCTCTGCCACACTCGAGCCAAGTAGTTTCGAGCGCAATTCCCAAGTTAAGCCCGGGGATTTCACACTCGACTTGCTCAGCCACCTGCGCACACTTTAAACCCAGTATGTCTG
+
CCCCCGG,EFGGGGGGGGGGGGGGGGGGGGGGGGGGGGGGGGGGGGGGGGGGGGGFGGGGEGGGGGGGGGGGGGGGGGGGGGGGGGGGGGGGGGGGGGFGGGGGGGGGGG<FEFGGGGGGGGGGGFGGGGGGGGGGGGGGGGGFGG8DFFC+<C?DGGGGGGGGGGCEGGGGGFGGGGDGGG@FGFGDD>7BEGFFFFGFFFBFDAFFFFFFFDG)(09BEA@FFFFF@>A+7;FA?@0/9CECEEE
@M00200:207:000000000-ALC1F:1:1116:13507:14393 2:N:0:5
TACAAGGGTATCTAATCCTGTTTGATCCCCACACTTTCGTGCCTCAGCGTCAGTTACAGCCTAGTAAGCTGCCTTCGCTATAGGTGTTCTTGACGATATCTAAGCATTTCACCGCTACACCGTCAATTCCGCCTACCTCATCTGTACTCTAGCCCCGCAGTATCAATGCCACCCTCCCAGTTAAGCTGGGATATTTCAGCACTGACTTACAGGGCCGCCTACGCACCCTTTAAGCCCAATATGTCTG
+
CCCCCGGGGGGGGGGGGGGGGGGGGGGGGGGGGGGGGGGGGGGGGGGGGGGGGGGGGGGGGGGGGGGGGGGGGGGGGGGGGGGGGGGGGGGGGGGGGGGGGGGGGGGGGGGGGGGGGGGGGGGGGGGGGGGGGGGGGGGGGGGGGGEFGGG,BDFGGGGGGGGGGGGGGGGGGFGGGDDFGGGGGGGGGDFACFFFFFGFFFFFFFFFFFF5@ADFBFFFFFFFFFFFFFFFFFFFBDFF@CFFFFF
@M00200:207:000000000-ALC1F:1:1116:23753:14788 2:N:0:5
TACTGGGGTCTCTAATCCTGTTTGCTCCCCTAGCTTTCGTGCCTCAGTGTCAGGAGTCGTCCAGGGACCCGCCTTCGCCACTGGTGTTCCGCTTGATATCTACGCATTTCACTGCTACACCAAGCATTCCAGTCCCCCCTCCGACCCTCCAGCAGGGTAGTTTCCAATGCCATTTCCGAGTTGAGCTCGGACATTTCACATCCGACTTACCCCACCACCTACGCACCCTTTAAGCCCGTCTGTCCCAGACC
+
CCCCC<EEG-CFFG<EFGGGGGGGGGGGGGGDCFGGGGGGGGGGGFGCAFGGGGA:C<BCD:BFF:CC,BCFGG@EFGGGGGGGG@FGGGEG:,<,F9EFGAFFGEGGGGAFGDFFDF9FGFGCFGGGGGGCFFFGGGGGGEGEEGG?FEG>@EG+@3==FCDGGFGD=ED?D+?CG>3+DD7@0==F*71*33B5B<C9<F==AFFF=FF=>?DEBF@@>6?@F;1<7@;6)7AAD>3((,1)))/),((
@M00200:207:000000000-ALC1F:1:1116:13297:14838 2:N:0:5
TACTCGGGTATCTAATCCCGTTTGCTCCCCTAGCTTTCGCGCCTCAGCGTCAGTCTCGACCCAGGTCGCCGCCTTCGCCACCGGTGTTCCTCCCGATATCTACGAATTTCACCTCTACACCGGGAATTCCGCGACCCTCTTTCGTACTCTAGCTACTCAGTTTCGGGTGCACTTCCTCAGTTAAGCCGAGGGCTTTCACATCCGACTTAAGTAACCGCCTACGCGCGCTTTAAACCCAGTATGTCTG
+
CCCCCGGGGGGGGGGGGGGGGGGGGGGGGGGGGGGGGGGGGGGGGGGGGGGGGGGGGGGGGGGGGGGGGGGGGGGGGGGGGGGGGGGGGGGGGGGGGGGGGGGGGGGGGGGGGGGGGGGGGGGGGGGGGGGGGGGGGGGGGGGGGGGFGGG3@FGGGGGGGGGGGGGGGGGGGFGGGGGGGGGCFFGCGGCDEGFFFFGFCFFFFFFFFFFFFEFFBFBFFF?BBFBFFFFF<>FFBFF:AFF<<FF
@M00200:207:000000000-ALC1F:1:1116:27533:15730 2:N:0:5
TACCGGGGTATCTAATCCCGTTTGCTCCCCTGGCTTTCGCGCCTCAGCGTCAGAACCGATCCAGCAAGCCGCCTTCGCCACCGGTGTTCCTCCTGATATCTACGCATTTCACCGCTCCACCAGGAGTTCCGCTTGCCCCTTTCGGCCTCCAGCCCCGCAGTTTCGGATGCCATTCCTTGGTTGAGCCAAGGTCTTTCACATCCGACTCACAGGACCGCCTACGCGCCCTTTAAACCCAATATGTCTG
+
CCCCCGGGGGGGGGGGGGGGGGGGGGGGGGGGGGGGGGGGGEGGGGGGGGGGGGFGGGGGGGGGGGGGGGGGGGGGGGGGGGGGGGGGGGGGGGGGGGGGGCGGGGGGGGGGGGGGGDGGGGGGFGGGGGGGDEGGG8FGGFGGGG@BFGF@ACGGGGGGGGGGGC>CDGGGGFGGGGGGGGGGGGFGCGGAFGFFFFGFCFFF6;6?;@04(6<F@EFB<F6;BF9BF?B44<?@<B88)4)64-)
@M00200:207:000000000-ALC1F:1:1116:12588:16524 2:N:0:5
TACTGGGGTATCTAATCCTGTTCGCTCCCCACGCTTTCGCTCCTCAGCGTCAGTATCGGCCCAGAGACCCGCCTTCGCCACCGGTGTTCCTCCTGATATCTGCGCATTTCACCGCTACACCAGGAATTCCAGTCTCCCCTACCGAACTCTAGCCTGCCCGTATCGCCTGCAGACCCGCAGTTGAGCCGCGGGATTTCACAGACGACGCGACAAGCCGCCTACGAGCTCTTTAAACCCAATCTGTCTG
+
CCCCCGGGGGGGGGGGGGGGGGGGGGGGGGGGGGGGGGGGGGGGGGGGGGGGGGGGGGGGDGGGGGGGGGGGGGGGGGGGGGGGGGGGGGGGGGFGGGGGGGGGGGGGGGGGGGGGGGGGGGCFFGGGGGGGFGGGEEGGGGFGGGGFGGG=BFGGGGGCEEGGGGGGGGGCFFGGGGDCECFFGGGGGGGEFGF8FFGFF4<6>D9;66B>1:GFFFFFFFB?FF9?B>D4::FFBBF<(6)64<A
@M00200:207:000000000-ALC1F:1:1116:7124:16885 2:N:0:5
TACTAGGGTATCTAATCCCGTTTGCTCCCCTGGCTTTCGCGCCTCAGCGTCAGTTCCGGTCCAGTGAGCCGCCTTCGCCACTGGTGTTCCTCCCAATATCTACGCATTTCACCGCTACACTGGGAATTCCACTCACCTCTCCCGGTCTCGAGCCAGGCAGTCTGGCAGGCAGTTCCTCGGTTAAGCCGAGGGATTTCACCCGCCACTTGCTAGGCCGCCTACGCGCCCTTTAAACCCAGTATGTCTG
+
CCCCCGGGGGGGGGGGGGGGGGGGGGGGGGGGGGGGGGGGGGDGGGGGGGGGGGGFGGGGGGGGGGFGGGGGGGGGGGGGDFGGGGGGGFGGFBFGGGGGGGGGGGGGGGGGGGGGGGGGGGGFFGGGGGGGGGGGGGGGGCEGGGEEGCG@@GGCFGGGGGGFFGGGGGGGGFGGGDGGGG>E@FGGGGGBEGF@FFGFFBFFFF=:4>AFF@GABFFF?F@BFFFFFF?=<)9F<F:24AA:AAA
@M00200:207:000000000-ALC1F:1:1116:18930:17401 2:N:0:5
TACTAGGGTATCTAATCCCGTTTGCTCCCCTGGCTTTCGCGCCTCAGCGTCAATGCCGGTCCAGGATGCCGCCTTCGCCACCGGTGTTCCTCCAGATATCTACGCATTTCACCGCTACACCTGGAATTCCACATCCCTCTCCCGGATTCAAGCCTGCCAGTATCGGACGCAGTTCCCGGGTTGAGCCCGGGGATTTCACGTTCGACTTAGCGAGCCGCCTACGCGCCCTTTACGCCCAGTATGTCTG
+
CCCCCGGGGGGGGGGGGGGGGGGGGGGGGGGGGGGGGGEGEGGGGGGGGGGGGGGGGGGGGGGGGGGGGGGGGGGGGGGGGGGGGGGGGGGGGGGGFGGGGGGGGGGGGGFGGGGGGGGGGGGGFGGGGFGGGGGGGGG?FDFEGCC>DFF,;EGGGFFG?FGGGDDGGGGGGFGGFGC*=CDDDGGGGGG;AGFFFCGFFA@;023<ECFBF9DFFFFBB?1>B;>297:F:6>:0(355<)6<<A
@M00200:207:000000000-ALC1F:1:1116:9758:17787 2:N:0:5
TACTGGGGTATCTAATCCTGTTTGATCCCCACACTTTCGTGCCTCAGCGTCAGTTAAAGCTTAGTTAGCTGCCTACGCAATAGGTGTTCTTGACGATATCTAAGCATTTCACCGCTACACCGTCAATTCCGCCAACCTCAACTTTACTCAAGCCCTGCAGTATCAATGCCACCCTCCCGGTTAAGCCGGGATATTTCAGCACTGACTTACAGGGCCGCCTACGCACCCTTTAAACCCAGTATGTCTG
+
CCCCCGGGGGGGGFGFGGGFGGGGGGGGGGGGGGGGGGDFGGGGGGGGGGGGGGGGGGGGGFFGGGGGGGGGGGGGGGGGGGGGGGGGGGGGGGDGCFEGFFGGGGGGGGGGGGGGGGGGGGGGGGGGGGFGGGGGGGGGGGGGGGGFGGG?DAEGGGGGGCGGGGGGGDGGGBGGGGGGGG8DDGGDGGGFFGFFFFGFFFFEFFFFFFFF:>>@F>@FDFFFFFBFD;@FFEFA?D;;6?E?E<C
@M00200:207:000000000-ALC1F:1:1116:13837:18675 2:N:0:5
TACGGGGGTATCTAATCCCGTTTGCTCCCCTAGCTTTCGCGCCTCAGCGTCAGTATTGGGCCAGATGAGCGCCTTCGCCACCGGTGTTCCTCCTGATATCTACGCATTTCACCGCTACACCAGGAATTCCGCATCCCTCTCCCGAATTCGAGCCTGCCAGTTTCGGACGCAGTTCCCGGGTTGAGCCCGGGGATTTCACGTTCGACTTAACAGGCCGCCTACGCGCGCTTTAAACCCAGTATGTCTG
+
CCCCCGGGGGGGGGGGGGGGGGGGGGGGGGGGGGGGGGGGGGGGGGGGGGGGGGGGGGGGGGGGGGGGGGGGGGGGGGGGGGGGGGGGGGGGGGGGGGGGGGGGGGGGGGGGGGGGGGGGGGGGGGGGGGGGGGGGGGGGGGGEG7BFGGF@BGGGGGGGGGGGGGGGGGGGGFGGGGGGEDGGGGGGGGGFFGFEFFGFFFFFBEBBFFFAAFFD;DFF?FFFF>BF0(3?A<FFFFF3:ABF>AB
@M00200:207:000000000-ALC1F:1:1116:9729:19039 2:N:0:5
TACGCGGGTATCTAATCCTGTTTGCTCCCCACGCTTTCGTGCATGAGCGTCAGTGTTGGCCCAGAAGGCTGCCTTCGCCATCGGTGTTCCTCCAGATCTCTACGCATTTCACCGCTACACCTGGAATTCCACCTTCCTCTGCCACACTCGAGCCAAGTAGTTTCGAGCGCAATTCCCAAGTTAAGCCCGGGGATTTCACACTCGACTTGCTCAGCCACCTGCGCACACTTTAAACCCAATATGTCTG
+
CCCCCGGGGGGGGGGGGGGGGGGGGGGGGGGGGGGGGGGGGGGGGGGGGGGGGGGGGGGGGGGGGGGGFGGGGGGGGGGGGGGGGGGGGGGGGGGGGGGGGGGGGGGGGGGGGGGGGGGGGGGGGGGGGGGGGGGGGGGGGGGGGGGFGGG+@EDGGGGGGGGGGGFCDGGGGFGGGGGFFFGGGGGGCDDEFGFFFFGFEFD2@EFFFFFFF@GFFFFFFF>B;@BF@E@AAAFFF<FFFFF9<AA
@M00200:207:000000000-ALC1F:1:1116:5108:19248 2:N:0:5
TACTAGGGTATCTAATCCCGTTTGCTACCCTGGCTTTCGTGCCTCAGCGTCAGTTAAGACCCAGTAAGCCGCCTTCGCCACCGGTGTTCCTTAGGATATCAACGCATTTCACCGCTCCACCCTAAGTTCCGCTTACCTCTGTCTTACTCAAGCACAGCAGTATCGAAAGCAGTTCCTCAGTTAAGCTGAGGTATTTCACTCCCGACTTGCTGCACCGCCTACGCACCCTTTAAACCCAATATGTCTG
+
CCCCCFGGGGGGGGGGGGGGGGGGGGGGGGGGGGGGGFEGGGGGGGGGGGGGGGGGGGGGGGGGGGGGGGGGGEGGGGGGGGGGGGEGGGFGGGGDFGGFGFGGGGDCFFGGGDEECGFFGGFGFGEFGGGGGGGGGGGGGGGGGGGFDGG5;FGGGGFGGGGGGGGGDGGGGFGGGGFDEGEEFGGGGGGFFGFFFFFFF>CADFF>EFFFEEFFAEFFDFF>FFF@DFFFE);ADFD;;3CCCEF
@M00200:207:000000000-ALC1F:1:1116:19583:19374 2:N:0:5
TACTAGGGTATCTAATCCAGTTCGCTACCCACGCTTTCGTGTTTCAGTGTCAGGAATGCGCCAGTGAATTGCCTTCGCTTTTGGTGTTCCCCATGATATCAACGGATTTCACCCCTACTCCATGAGTTCCATTCACCCCTCGCATCCTCGAGCATTACCGTTTCCTCCGCAGATCCTGGGTTAAGCCCAGGGATTTAACAGAAGACTAATAACGCCACCTACACACCCTTTACACCCAGTATGTCTG
+
CCCCCGGGGGGGGGGGGGGGGGGGGGGGGGGGGGGGGGGGGGGGGGGGGGGGGGGGGGGGGGGGGGGGGCGGGGGGGGGGGGGGGGGGGGGGGCGGGGGGGGGGGGGGFGGGGGGGGFGGGGGGFFEGFFGGGGGGGGGGGGGGGGGFGGGCDGGGGGGGGGGGGGFFGGGGGFGGGGFGGDGEGGGGGGGF5CFEF7FAEF:5=CE8*6AEEFG>=5>DE4BBEDD=BBFFFEFF03=57<CEFFF
@M00200:207:000000000-ALC1F:1:1116:5978:19425 2:N:0:5
TACGGGGGTATCTAATCCTGTTTGCTCCCCACGCTTTCGTGCCTCAGTGTCAATGATCGTGTAGTAAGCTGCCTTCGCAATGGGTGTTCTATGTCATATCTAAGCATTTCACCGCTACATGACATATTCCGCTTACCTCCACGATATTCAAGACAGATAGTATCAACGGCAGTTCCCGAGTTAAGCTCGGGGACTTCACCACTGACTTACCTGCCCACCTACGCACCCTTTACGCCCAATATGTCTG
+
CCCCCGGGGGGGGGGGGGGGGGGGGGGGGGGGGGGGGGGGGEGGGGGGGGGGGGGGGGGGGGGGGGGGGGGGGGGGGGGFGGGGGGGGGGGGGGGGGGGGFGGGGGGGGGGGGGGGEGGGGGGGGGGGGGGGDEGGGGGGCFGGGGGFGGGADGGGGGGGGGGGGGGGGDDGGFFGGCGGGGFGGFGGGDGFFGF=8EGFFFFFEFFFEF6@BBFFEDFFFF@9D@FF@@EFFDDBFFFDFFFFFFF
@M00200:207:000000000-ALC1F:1:1116:10818:19433 2:N:0:5
TACGGGGGTATCTAATCCCGTTTGCTCCCCTGGCTTTCGCTCATCAGCGTCAATGTCGGTCCAGGATGCCGCCTTCGCCACCGGTATTCCTCCAGATATCTACGCATTTCACCGCTACACCTGGAATTCTGCATCCCTCTCCCGAATTCAAGCCATCCAGTATCGGACGCAGTTCCCAAGTTGAGCCTGGGGATTTCACGTCCGACTTAGTTGGCCGCCTACGAGCCCTTTACACCCAATATGTCTGATAT
+
CCCCCGGEFGAFGGGGG<FGGGG@GFGGGGGGGGGGGGGGGGGFFGGGGGGGGGF@CFG@CGGGFGEDFGGGGGGGGGGGGGGGGGGGFFGGFFBFFFGGGGGGFEGCEFGGEGEGGGGGGGGGGGGFGG9CEAFGGGGGGGFECGDFGGD,9+5EFGF?CFDGDGG>DGGGGFGGGGGCEDCGGGFF8FFF5DF*+0=ABA@FBE><<EA?EFDFFDFFDFBF:>9B11)9<:4@>FF<)655922))-)
@M00200:207:000000000-ALC1F:1:1116:22360:19456 2:N:0:5
TACTAGGGTATCTAATCCCGTTTGCTCCCCTAGCTTTCGCTCCTCAGCGTCAATGCCGGTCCAGGATGCCGCCTTCGCCACCGGTATTCCTCCAGATATCTACGCATTTCACCGCTACACCTGGAATTCTGCATCCCTCTCCCGGATTCAAGCCATCCAGTATCAGACGCAGTTCCCAGGTTGAGCCTGGGGATTTCACACGGGACTTGCTAGACCGCCTACGCGCCCTTTAAACCCAGTATGTCTG
+
CCCCCGGGGGGGGGGGGGGGGGGGGGGGGGGGGGGGGGGGGGGGGGGGGGGGGGGGGGGGGGGGGGGGGGGGGGGGGDGGGGGGGGGGGGGGGGGGGGGGGGGGGGGGGGGGGGGGGGGGGGGGGGGGGGGGGGGFGGGGGGGGGDEFGGGFDFGGGGGGGGGGGGGGGGGGGFGGGGGGGGGGGGGGGGFFFGFFFFGFFFFBFFFFFFFFFFFFFFFFFFF6>>9@BFFFFFFFFFF2<AFB2<A
@M00200:207:000000000-ALC1F:1:1116:18310:20719 2:N:0:5
TACAGGGGTATCTAATCCTGTTCGCTCCCCACACTTTCGCTCCTCAGCGTCAGGTAATGCCCAGAGAACCGCCTTCGCCACCGGTGTTCCTCCTGATATCTGCGCATTTCACCGCTACACCAGGAATTCCGTTCTCCCCTGCATACCTCTAGTCTGCCCGTATCAGAAGCAGGCTCGGGGTTAAGCCCCGCGTTTTCACTCCTGACGCAACAGACCGCCTACGAGCCCTTTAAACCCAATATGTCTG
+
CCCCCGGGGEGGGGGGGGGGGGGGGGGGGGGGGGGGGGGGGGGGGGGGGGGGGGGGGGGGGGGGGGGGGGGGGGGGGGGGGGGGGGGGGGGGGGGGGGGGGGGGGGGGGGGGGGGGGGGGFFGGGGGGGGGGGGGGGGGGGGGGFFFFGGGDFCGFGGGGGGGGGFGGGGGGFB?F6E5CEGFCFGFF>C*:BGFFFF7FEFE3/61;21A@F@FF@F;?@F6?23>?FF?FFBFF??2:)<4<454
@M00200:207:000000000-ALC1F:1:1116:14797:20821 2:N:0:5
TACTGGGGTATCTAATCCTGTTTGCTCCCCACGCTTTCGCGCCTCAGCGTCAGTGTCGGTCCAGATGGCTGCCTTCGCCATCGGTGTTCTTCCCAATATCTACGAATTTCACCTCTACACTGGGAATTCCACCATCCTCTCCCGAACTCGAGCGTGCCAGTCTCAAGCGCCGTTCCCAGGTTGAGCCCGGGGCTTTCACGCCTGACTTGACACACCGCCTACGCGCCCTTTAAACCCAGTATGTCTG
+
CCCCCGGGGGGGGGGGGGGGGGGGGGGGGGGGGGGGGGGGGGGGGGGGGGGGGGGGGGGGGGGGGGGGGGGGGGGGGGGGGGGGGGGGGGGGGGGGGGGGGGGGGGGGGGGGGGGGGGGGGGGGGGGGGGFGGGGGGGGGGGGGGGGFGGGFBGGGGFGGGGGGGGGGDGGGGFGGGGGGFGGGGG>FGGGFD<A@FFGFFFFFFFFFEEFFFFDFFFF@FFF>9BFFFF?BAA?FFB??AB<A944
@M00200:207:000000000-ALC1F:1:1116:5932:22609 2:N:0:5
TACTAGGGTATCTAATCCTGTTTGCTCCCCACGCTTTCGTGCATGAGCGTCAGTATTGGCCCAGGGGGCTGCCTTCGCCATCGGTATTCCTCCACATCTCTACGCATTTCACTGCTACACGTGGAATTCTACCCCCCTCTGCCATACTCTAGCCTGCCAGTCACCAATGCAGTTCCCAGGTTGAGCCCGGGGATTTCACATCGGTCTTAGCAAACCGCCTGCGCACGCTTTACACCCAATATGTCTG
+
CCCCCGGGGGGGGGGGGGGGGGGGGGGGGGGGGGGGGGGGGGGGGGGGGGGGGGGGGFFFEFGAFGGGGGGGGGGGGGGGGGGGGGGGGGGGDFGGFGGGGGGGGGGGGGGGFGGGGGGGDECEFGGGGGGCG8EGGGGGGFGFGGGFGGG9DFFFFGGGFGGGFGGGGGFGFFGCGGGGGGG?69DF>*:A>DFEFEGFEFFDF>@:??FEFEFF@>9<@F(2:BF><?;CC3A8221(4456<>A
@M00200:207:000000000-ALC1F:1:1116:15035:22737 2:N:0:5
TACTAGGGTATCTAATCCTGTTTGCTCCCCACGCTTTCGTGCCTGAGCGTCAGTGTTGGCCCAGGGGGCTGCCTTCGCCATCGGTGTTCCTCCGCATCTCTACGCATTTCACTGCTACACGCGGAATTCCACCCCCCTCTGCCACACTCAAGCTCGCCAGTTTCCAATGCAGTTCCCAGGTTGAGCCCGGGGCTTTCACATCGAACTTAACGAACCGCCTGCGCACGCTTTATACCCAATATGTCTG
+
CCCCCGGGGGGGGGGGGGGGGGGGGGGGGGGGGGGGGGGGGGGGGGGGGGGGGGGGGGGGGGGGGGGGGGGGGGGGGGGGGGGGGGGGGGGGGGGDGGGGGGGGGGGGGGGGGGGGGGGGGGGGGGGFGGGGGGGGGGGDFFGGGGGFGGGDAGGGGGGGG7ECCCFGFGGGGFGFGGCDEFD779CGGGCAEGAEACDAEFF1(58C3>FD?;)=9DFF:F09>>60(4<966@@7)3(36>A)))
@M00200:207:000000000-ALC1F:1:1116:23461:23299 2:N:0:5
TACCGGGGTATCTAATCCCGTTTGCTCCCCTAGCTTTCGCGCCTCAGCGTCAGGAAGGGTCAAGTTTGCCGCTTTCGCCACTGGCGTTCCCACCGATATCAACACATTTCACCGCTCCACCGGTAGTTCCGCAAACCCCTATCCCCCTCGAGCGATGCAGTACTGGGAGCAATTCCACGGTTGAGCCGATGGGATTTCACAACCGACTTAGGAAGCCACCTACACACGCTTTACCCCCAATATGTCTG
+
CCCCCGGGGGGGGGGGGGGGGGGGGGGGGGGGGGGGGGGGGGGGGGGGGGGGGGGAFGGGGGGGGFFDGGGGGGGGGGGGGGGGGGGGGGGFGGGGGGDG9@FFGGGGGGGGGGGGGGGGGECFCGGGGGGGDCEGG8ECGFGGGCGFDC+83C5>>GGGGG>FFCDFCGG*CB>>CGGDG4566;4C)):AFFF846>CCAD<6).3(7:@37CF(.((.<?:32460:(.44*92998:25AAA<<
@M00200:207:000000000-ALC1F:1:1116:11257:23982 2:N:0:5
TACTCGGGTATCTAATCCCTTTTGCTCCCCATGCTTTCGTGCCTGAGCGTCAGCAATTGTCCAGGAAGTCGCCTTCGCCTCTGGTGTTCCTCATGATATCTACGCATTTCACTGCTACACCATGAATTCCACTTCCCTCTCCAATGCTCTAGTCATGGAGTTTCAGGCGCAGTTCCGGAGTTAAGCTCCGGGATTTCACACCTGACACACACGACCGCCTGCGCACCCTTTAAACCCAATATGTCTG
+
CCCCCEGGGGGGGGGGGGGGGGGGGGGGGGGGGGGGGGGGGGGGGGGGGGGGGGGGGGGGGGGGGGGGGGGGGGGGFGGGGGGGGGGGGGGGGGGFGGGGGGGGGGGGGGGGFGGGGGGGGGGGGGGDGGGGGGGGGGGGGCFFGGGFGGGFDGFGGE?FGGGGFF7EDEDGGFGGGGGGGGGFGGGGGGGFEGFFFEFFE>CEFF@EBA5>)=DEFFF==F>BB@@2,6=FCCFF?D;8)9?C3<;
@M00200:207:000000000-ALC1F:1:1116:23695:23991 2:N:0:5
TACAGGGGTATCTAATCCCGTTTGCTCCCCTGGCTTTCGCGCCTCAGCGTCAATACCGGTCCAGGATGTCGCCTTCGCCACCGGTGTTCCTCCAGATATCTACGCATTTCACCGCTACACCTGGAATTCCACATCCCTCTCCCGGATTCAAGCCAACTAGTATCGGACGCAGTTCCTGGGTTGAGCCCAGGGATTTCACGTTCGACTTAGCAGGCCGCCTACGCGCCCTTTCCACCCAGTATGCCTGAAAT
+
C<CCCFDDGGGGGGFGGFGGEFGGGDFFGEGCFGGDGG>FGGGGGEECFFFGECGGGDGG>FEFDDF<BE8DCFGE7FCBFFC+8@FFGGGGGD=FFFG9EBA@FGGGGCF9EFDGEGCFFGGFGFGE=F9EGGGEDDDFGFF6EDC??FG@9ED8E,@+=CF=+;9E6+*3<;C7;ED543;6CC>GGG5@>*/76>FF=FB99>=2;6A4405)6A>;(A361(4>4189<)*<6(45262))..().)
@M00200:207:000000000-ALC1F:1:1116:21614:24123 2:N:0:5
TACAAGGGTATCTAATCCCGTTTGCTCCCCTGGCTTTCGTTCATCAGTGTCAGTTACAGTCCAGAATGCCGCCTTCGCCACCGGTGTTCCTCCAGATATCTACGCATTTCACCGCTACACCTGGAATTCCGCATTCCTCTCCTGCACTCAAGCCACGCAGTATCAGACGCAGTTCCCCAGTTAAGCTGAGGGATTTCACGTCTGACTTAAGTGGCCACCTACGAACCCTTTAAACCCAGTATGTCTG
+
CCCCCGGGGGGGFEGGGGGGGGGGFFGGGGGGGGGGGGGFGFGFGGGFFGGGGFAFFDGFGFGGGGGGDFEGGGGGGGGGGGGGGGGEGGG9FGCFFD;EFGGGGGEGGGFFGGGGGGGGGGGFCGGGDFDEGGGCGGGG,BFGGGEFCEF,@DEGGGCCGGFFGGCGG+68=@D?DD6>8DFGGGCFF6@B?FF@FEG>8F5=EFFE*:B7*1;?EF9BFFA2@>=27(7:88;)/(444<CC??)
@M00200:207:000000000-ALC1F:1:1116:20671:24329 2:N:0:5
TACTGGGGTATCTAATCCTGTTTGCTCCCCACGCTTTCGCGTCTCAGCGTCAGTATCGTCCCAGTGAGCTGCCTTCGCCACTGGTGTTCCTCCTGATATCTGCGCATTTCACCGCTACACCAGGAATTCCCCGCTCCCCTACCGAACTCAAGTCACAGCAGTATCGGGTGGCGGCTCTGGGTTGAGCCCAGAGTTTTCACACCCGACTTACCGAACCGCCTACGAGCTCTTTATGCCCAGTATGTCTG
+
CCCCCGGGGGGGGGGGGGGGGGGGGGGGGGGFGGGGGGGGGGGGGGGGGGGGGGGGGGGGGGGGGGGGGGGGGGGGGGGGGGGGGGGGGGGGGGGGGGGGGGGGGGGGGGGGGGGGGGGGGGGGGGGGGGGGEDGGC?EFGGGGCCEFGGD8DGFFGGGGGGGGGGGGGGGGDEC@DGGGGGGGGGGGGFGFFC>;FEDF?;(6;E9(:CBEFDDB@FF@B@08<B>FFF2*<>F?2()(().6<>BA
@M00200:207:000000000-ALC1F:1:1117:17049:2483 2:N:0:5
TACAGGGGTATCTAATCCTGTTTGATCCCCACACTTTCGTGCCTCAGCGTCAGTTTGAGCCTAGTAAGCTGCCTTCGCTATAGGTGTTCTTGACGATATCTAAGCATTTCACCGCTACACCGTCAATTCCGCCTACCTCATCTGTACTCAAGCCCATCAGTATCATTGGCACCTTCTCAGTTAAGCTGAGATATTTCACCACTGACTTAATAGGCCGCCTACGCACCCTTTAAACCCAATATGTCTG
+
CCCCCGGGGGGGGGFGGGGGGGGGGGGGGGGGGGGGGGGGGGGGGGGGGGGGGGGGGGGGGGGGGGGGGGGGGGGGGDGGGGGGGGGGGGGGGGGGGGGGGGGGGGGGGGGGGGGGGGGGGGGGGGGGGCGDGGGGGGGGGGGGGGGFGGGGGGGGGGGGGGGGGGGGGGGGGFGGGGGGGGGGGGGGGGGFFFFFFFGFEFFFFFFFFFFFF@FFFEFFFFFBFFBF>DCAE=FF??DC3??EEEE
@M00200:207:000000000-ALC1F:1:1117:13469:3253 2:N:0:5
TACGCGGGTATCTAATCCCGTTTGCTCCCCTGGCTTTCGCGCCTCAGCGTCAGAGGTGGTCCAGTATGCCGCCTTCGCCACCGGAGTTCCTATCGATATCAACGCATTTCACCGCTCCACCGATAGTTCCGCATACCCCTACCACCCTCGAGACACCCAGTATCCGAGGCAGTTCTCCAGTTGAGCTGGAGGATTTCACCCCGGACTTGAGCACCCGCCTACGCGCCCTTTAAACCCAATATGTCTG
+
CCCCCGGGGGGGGGGGGGGGGGGGGGGGGGGGGGGGGGGGDGGGGGGGGGGGGGGGGGGGGGGGGGGGGGGGGGGGGGGGGGGGGGGGGGFGFGGGGGGGGGGGGGGGGGGGGGGGGGGGGGGGDEGGGGGGGGGGGGGCCGGDFGEFGGGEFGFFGGGGGGGGGGCGGGGDGFGGGGFGGGFGGGGF5;@>BGFFFCGEFFFEFB@FABF?23FE9EFF6?0>BB4;;?C)6<=@?B6:).4:)6<
@M00200:207:000000000-ALC1F:1:1117:20940:3713 2:N:0:5
TACTGGGGTATCTAATCCTGTTTGCTCCCCACGCTGTCGCGCCTCAGTGTCAGCAACGGCCCAGCAGAACGCCTTCGCCACTGGTATTCTTCCCGATCTCTACGCATTCCACCGCTACACCGGGAATTCCATCTGCCCCTACCGTGCTCTAGCTCGCCAGTCTGACCGGCAGCCCCGGAGTTGAGCCCCGGGATTTCACCAGCCACTTAACGGGCCACCTACGCGCCCTTTAAACCCAGTATGTCTG
+
CCCCCGGGGGGGGGGGGGGGGGGGGGGGGGGGGGGGGGGGGGGGGGGGGGGGFGGGGGDGGGGGGGGGGGGGGGGGGGGGGGGGGGGGGGGGGGGDGGGGGGGGGDGGGFGGGGGGGGGGGGGGGGGGGGGGGGGGGGGGGGGGGCEFGGGGGGGGDCC6DGFGCGGGGGGGGFCDGGGGGGGCFFGGGGGBEGF@CCGE@FDF?FF)69A;6:B<:FBF07:;9B136?85<2?F:(8?44>AFAB
@M00200:207:000000000-ALC1F:1:1117:20992:4285 2:N:0:5
TACAGGGGTATCTAATCCCGTTTGCTCCCCTGGCTTTCGCTCATCAGTGTCAATCTCGGTCCAGGATGCCGCCTTCGCCACCGGTATTCCTCCAGATATCTACGCATTTCACCGCTACACCTGGAATTCTGCATCCCTCTCCCGAATTCAAGCCATCCAGTATCAGACGCAGTTCCCAGGTTAAGCCTGGGGATTTCACGTCTGACTTAGTTGGCCACCTACGAGCCCTTTACTCCCACTATGTCTG
+
CCCCCGGGGGGGGGGGGGGGDFFGGGGFGGGGGGGCGGGGGGGGGGGGGGGGGGGGGGGGGGGGGGGGGGGGGGEGGGGGDGGGGGGGGGGGGGGGGGGGGGGGGGGGGGFGGGGDBFGGGGFGEFGGGGGGGGG>FFGFFGGGDCGFFGGGGGGGGGGGGGGGGGFGGEDGCCECFG63@DCCCGGGC7+9?CFEFFGF@?CCEEFA;CAEF@4ABAB=4<@@=A>B=D@84*498;(04CEFEEE
@M00200:207:000000000-ALC1F:1:1117:13570:4881 2:N:0:5
TACTGGGGTATCTAATCCCGTTTGCTCCCCACGCTTTCGCGCCTCAGCGTCAGGGAATGCCCAGAGACCCGCCTTCGCCACCGGTGTTCCTCCCGATCTCTACACATTTCACCGCTACACCGGGAATTCCAGTCTCCTCTGCATCCCTCAAGAACGGCAGTATCAGCCGACCCCCCTGAGTTGAGCCCAGGGATTTCACGACTGACTTGCCATCCCGCCTACGCGCCCTTCAAACCCAATATGTCTG
+
CCCCCGGGGGGGGGGGGGGGGGGGGGGGGGFEGGGGGGGGGGGGGGGGGGGGGGGGGGGGGGGGGGGGGGGGDGGFFGGGFFGGGGGGGFGGGGGGGGGGGGGFGGGGGFGGGEGGGGGGGGGGGGGGGGGGGGGGGGGG?FGGGGGFFFGGGGGGGEEGCFGFFFFGGGGCDFGGGGGGGGGGFFFFGGCDF45@FEGDFF0A@FECFFFFFEFFDE>BF?FB>DFF;?,59:F>?B6*)5>4<:4
@M00200:207:000000000-ALC1F:1:1117:8622:8624 2:N:0:5
TACAGGGTATCTAATCCGGTTCGCTCCCCACGCTGTCGTCCCTGAGTGTCAGGTGCGGGCCAGTCAGCTGGCTTCCCCTTGGGTGTTCCTGCCGATCTCTACGCATTTCACCACTACACCGGCAATTCCACCGACCTCTCCCGACCTCGAGTTGTGCAGTCTGCCCTGGCCTCGCTCAGTTAAGCCGAGCGCTTTCACACGGCACTTGCACGACCACCTGCGGACGCTTTAAACCCAATATGTCTGAGATT
+
<@BCCGGGGGDGFCFCG77CC@FDED:FFDCCFEGGFCGGGGAFEAFGFFGG?FFGGEDDGCEEFEFFGGGEGG@=FFFGGECCGGGF,AEFG7=FCFGGGGFGGG>FFFGGGGGFFCCGGGGG@FFFGGFG>E=EEFG6@888EDB?:;CFEDFGGG7CFEFFGGFFFFCDFDGCGG4BCCFCCDDGGDGFE7:7:?:=F3:)4@3AC8F:<>>B:53:16043>0<:<F).857<(4C4<5<29AB:))
@M00200:207:000000000-ALC1F:1:1117:9046:8759 2:N:0:5
TACAAGGGTATCTAATCCCGTTTGCTCCCCTGGCTTTCGCTCCTCAGCGTCAGTGTTGGTCCAGGATGCCGCCTTCGCCACCGGTGTTCCTCCAGATATCTACGCATTTCACCGCTACACCTGGAATTCCGCGTTCCTCTCCTGCACTCAAGCCATCCAGTCCCAGACGCAGTTCCCCAGTTAAGCTGAGGGATTTCACGTCTGGCTTAGTTGGCCACCTACGAACCCTTTAAACCCAATATGTCTG
+
CCCCCGGGGGGGGGGGGGGGGGGGGGGGGGGGGGGGGGGGGGGGGGGGGGGGGGGGGGGGGGGGGGGGGGGGGGGGGGGGGGGGGGGGGGGGGGGGGGGGGGGGGGGGGGGGGGGGGGGGGGGGGGGGGGGGGGGGGGGGGGGGGGGFGGGGGGGGGFGGGGGGGGGGGGDDGFGGGGGGFFGCGGGGCFFFFGFFFFG=@FFFBBFFE=FFFEFF@FDF9E?@>E;<@12117=FF?D6;3CECEE
@M00200:207:000000000-ALC1F:1:1117:21668:8938 2:N:0:5
TACCCGGGTATCTAATCCTGTTTGCTCCCCACGCTTTCGCGCCTCAGCGTCAGTTGCGGTCCAGTTGGTCGCCTTCGCCACCGGTGTTCTTCCTGATCTCTACGCATTTCACCGCTCCACTAGGAGTTCCGTTCTCCTCTACCACACTCGAGCCTTCCAGTTTGCCTGGCAGTTCCCCGGGTGAGCCGTGGGATTTCACATCACACTTACAATGCCGCCTACGCGCGCTTTATACCCAGTACGTCTG
+
CCC8CGGGGGGGGGGGGGGGGGGGGGGGGGGGGGGGGGGCFGGGGGGGGGGGGGGC,+8FGGGG,C6,,CFGGGGGGGG:F,@FGGGGF,CFGGA,F,9EFGGGGGGGGGGGGDGGEGGG9=ED5,AEFF+,6DGGG,=D9E,,D?@FF=8>63@2,@EFG9<<9:73=EG6++?;*****<9CFGG*@D5)88FEFFG**)*25>3>4*;37);8(::?@@F((8(4968)5<FF>B0+:)((.(4
@M00200:207:000000000-ALC1F:1:1117:23234:8990 2:N:0:5
TACCAGGGTATCTAATCCCGTTTGCTCCCCACGCTTTCGCGCCTCAGCGTCAGGAAATGCCCAGAGACCCGCCTTCGCCACCGGTGTTCCTCCCGATCTCTACACATTTCACCGCTACACCGGGAATTCCAGTCTCCTCTGCATCCCTCAAGAACGGCAGTATCAGCCGACGTTTCTCGGTTGAGCCGAGAGATTTCACGACTGACTTGCCATCCCGCCTACGCGCCCTTTATACCCAATATGTCTG
+
CCCCCFGGGGGGGGGGGGGGFGGGGGGGFGFGGGDGGGGGGDEGGGGGGFGGGGGGGGGGGGFGGGGGCFGGGGGGGGGGGGGGGGEGGGGGGGGGGGGGGFGGGGGGGFGGGGGGGGGFGGGGGGCGGGGGGGGGGGFGGGGGGGGFGGFFGGGGDGGGGGFGGFGEGGGGGFGF:CDGEGGGGDGGGGGFFGFEF?FF?EDFFEFFFFFFFEA:;36?D:046>>B>B669BFB>236:AFF<><
@M00200:207:000000000-ALC1F:1:1117:19964:9012 2:N:0:5
TACAGGGGTATCTAATCCCGTTTGCTCCCCACGCTTTCGCGCCTCAGCGTCAGGAAATGCCCAGAGACCCGCCTTCGCCACCGGCGTTCCTCCCGATCTCTACACATTTCACCGCTACACCGGGAATTCCAGTCTCCTCTGCATCCCTCAAGAACGGCAGTATCAGCCGACGTTTCTCGGTTGCGCCGAGAGATTTCACGACTGACTTGCCATCCCGCCTACGCGCCCCTCACCCCCCACCTGTCTCAGAC
+
6@C<@<;@BF@FFCCFFGGGFF@;FFGGGGFGGG@F@FFGDGGGGDCFEBF@:6C@<C<FGG@AF,:EFG@FG:?FFGG7FFC7+846BFBFGGDF:F:FE4F<FB=@AFFGGEGE=F,AE8:3+@,6EFFC=EDGG8EFFGF=FGGAG?,,4@=@4E5;:7+EA<EEC1@79/;D1C*:4//*:CGC8/30.+19A)21,>15.:2)4<F)6:FF0>92182>(8>>((2(6(8DB(-/(((.56)))-,
@M00200:207:000000000-ALC1F:1:1117:15602:9120 2:N:0:5
TACAGGGTATCTAATCCTGTTTGCTCCCCACGCTTTCGTGCATGAGCGTCAGTGCAGGCCCAGGGGATTGCCTTCGCCATCGGTGTTCCTCCGCATATCTACGCATCTCACTGCTACACGCGGAATTCCATCCCCCTCTGCCGCACTCCAGCGATGCAGTCACAAATGCAGTTCCAAGGTTAAGCCCTGGGATTTCACACCTGTCTTACATCACCGCCTGCGCACGCTTTAAGCCCACTATGTCTG
+
9CCCCGDAFEEFFGFFF@F<<F@FFFCEGGGEGG@FFCFFGGGFECGGGCGGGGFCCFGG@C69:CCBFGG<EBAFGFGCFGDF:C=5,E=FCGG@FCDFA;FGGG+E9FGGGF>==A,4BC7:4A8DE,,@,6+4@CE+,@EEED8DF6,@C++@CE7<DCFFF99D:EGCCFGGGGCCFC+;F*CFF>5;F>6ACCFEDFB:775?C4B?=BA42857<999>EFF(,<)7A)23((+6<ADFF
@M00200:207:000000000-ALC1F:1:1117:17174:9289 2:N:0:5
TACAGGGGTATCTAATCCCGTTTGCTCCCCTAGCTTTCGCGCCTCAACGTCAGTATCCGTCCAGAAGATCGCCTTCGCCACTGGTGTTCCTCCCGATATCTACGCATTTCACCGCTACACCGGGAATTCCATCTTCCTCTCCGGAACTCAAATCCTACAGTATCTCATGCACTTCCAGAGTTAAGCTCTGGGCTTTCACACAAGACTTATAGAATCGCCTACGCACCCTTTAAGCCCAATATGTCTG
+
CCCCCFGGGGGGGGGGGGGGGGGGGGGGGGGGGGGGGGGGGGGGGGGGGGGGGGGGGGGGGGGGGGGGGGGGGGGGGGGGGGGGGGGGGGGGGGGGGGGGGGGGGGGGGGGGGGGGGGGGGDGGGGGGGGGGGGGGGGGGGGGGGGGFGGGGGDGGGGGGGGGGGGGGGGGGGFGGGGCGGGGCFGGGGGGFFGFFFFGEFFFFFDFFFFFFFFFFFF=@FBD(2;@@FFC6<9=FFFFE;??EE?F
@M00200:207:000000000-ALC1F:1:1117:11354:9424 2:N:0:5
TACAGGGGTATCTAATCCTGTTTGCTCCCCACGCTTTCGCACCTCAGCGTCAGTATCGACCCAGATCGCCGCCTTCGCCACCGGTGTTCCTCCCGATATCTACGAATTTCACCTCTACACCGGGAATTCCGCGATCCTCTTTCGTACTCTAGCCTGCCAGTTTCGGATGCACTTCCTCAGTTGAGCCAAGGGCTTTCACATCCGACATAACAGACCGCCTACGTGCGCTTTATACCCAATATGTCTG
+
CCCCCFGGGGGGFGGGGGGGGGGGGGGGGGGGGGGGGGGGGGGGGGGGGGGGGGGGGGFCGGGGGGGGGGGGGGGGGGGGGGGGGGGGGGGGFGGGGGGGGGGGGFGGGGGGGGGGGGGGGGGGGCGFFFFGGGGGCGGGGGFEGGGFGGGGF><FGGGGFGGGGGEGGGGGGFGFGGGGGGGGFGGGG>FEFGFFF?FF<A=EF@BFAEFAF;FFBD>F?FDF;F;;FF8<A2*98B:F8A46<AF
@M00200:207:000000000-ALC1F:1:1117:4219:9734 2:N:0:5
TACGGGGGTATCTAATCCTGTTTGCTCCCCACGCTTTCGCACTTGAGTGTCAGTACTGGACCAGAAGGCCGCCTTCGCCACTGATGTTCCTCCCGATATCTACGCATTTCACCGCTACACCGGGAATTCCGCCTTCCTCTTCCGTACTCCAGCAACACAGTCTCGAATGCAATTCCCAGGTTGAGCCCGGGGCTTTCACACCCGACTTACGTCGCCACCTACGTGCGCTTTAAACCCAATATGTCTG
+
CCCCCGGGGGGGGGGGGGGGGGGGGGGGGGGGGGGGGGGGGGGGGGGGGG<FFFGFGGGGGGGGGGGGGGGGGGGGGGGGGGFFFGGGGGGGGGGGGGGGG9EGEGGGGGGGGGGEGGGGGGGGGGGGGGDGAEGGGFGGGGCEDFGFGGGGGGFG?EGGGFBCFCGCGC<<7AGDFGGGGFGGGGGGGGGFFGFEFFGF@:3>>F@?3@F(69EB?D???F??F399;08)66F@??F*)-.6<24
@M00200:207:000000000-ALC1F:1:1117:23736:10574 2:N:0:5
TACAAGGGTATCTAATCCTGTTCGCTCCCCACGCTTTCGCTCCTCAGCGTCAGTTGTTGCCCAGAGACCCGCCTTCGCCACCGGTGTTCCTCCTGATATCTGCGCATTTCACCGCTACACCAGGAATTCCAGTCTCCCCTGCAACACTCCAGTTTGCCCGTATCGACTGCAGACCCGAGGTTGAGCCTCGGGATTTCACAGCCGACGCGACAGACCGCCTACGCGCTCTTTACACCCACTATGTCTG
+
CCCCCGGGGGGGGFFGGGGGGGGGGGGGGGGGGGGGGGGGGGGGGFGGGGGCGGFFGGDGGGGGGGDFGGGGGGGGFGGGGGD@CFGGGGFGGFFAFGGGGGGGGGGGGGFGGEGGGGGGGGCFFEGFGGFGGGGFFFEG?FDDFGEFGG?DGGGGGGGGG8DGE6EECGFG7AFGGGDDGFGFFGGGGDC?5DFFFCGF=FFEBFBBFFF>B@FF@57<011((79:620)6:F?B6(25<BDDFA
@M00200:207:000000000-ALC1F:1:1117:12379:10650 2:N:0:5
TACACGGGTATCTAATCCCGTTTGCTACCCTAGCTTTCGCGCATCAGCGTCAATCTCGGTCCAGGATGCCGCCTTCGCCACTGGTGTTCCTCCAGATATCTACGCATTTCACCGCTACACCTGGAATTCCACATCCCTCTCCCGAATTCAAGCCCGCCAGTATCACACGCAGTTCCCCGGTTGAGCCGAGGGATTTCACGTGTGACTTAGCAGGCCGCCTACGCGCCCTTTAAACCCAATATGTCTG
+
CCCCCGGGGGGGGGGGGGGGGGGGGGGGGGGGGGGGGGGGGGGGGGGGGGGGGGGGGGGGGGGGGGGGGGGGGGGGGGGGGGGGGGGGGGGGGGGGGGGGGGGGGGGGGGGGGGGGGGGGGGGGGGGGGGGGGGGGGGGGGGGGE8=DFGGGGGGGGGGGGAFG:CGGGGGGGFGGGGGGGGGGGGGDDDGE4CF=FFGBBFFFFFFEFEA;AFFEFFFFF@0>9E>BFFC)::FF??F6?<9<A>F
@M00200:207:000000000-ALC1F:1:1117:22744:10913 2:N:0:5
TACGGGGGTATCTAATCCTGTTTGCTCCCCACGCTTTCGTGCCTGAGCGTCAGTGTCGGCCCAGGGGGCTGCCTTCGCCATCGGTGTTCCTCCGCATCTCTACGCATTTCACTGCTACACGCGGAATTCCACCCCCCTCTGCCGCACTCAAGCCCGCCAGTTTCCCATGCAATTCCCAGGTTGACCCCGGGGATTTCACATCTGTCTTACATCACCGCCTGCGCACGCTTTAAACCCAGTATGTCTGAGCT
+
CCCCCGGGGGGGGGGGGGGGGGGGGGGGGGGGGGGGGGGGGGGGFGGGGGGGGGGGGGGGGGGG=CCGGEGGGGGGGGGGGGGGGGGGGGGGGGDGGGGGGGGGGGGGGGGGGGGGGGGGGGGGGGGGGGGGGGEGGCEGCFGGGGGFGGCFGEFEGGGGGG7CGGFGFGGGG*;F*;C<FGGF*;FGGG5>EDF>?>GA<FFF<9>AADFA2)=F2.90,2426>(((-846AF@::?6<<<<FF><2()
@M00200:207:000000000-ALC1F:1:1117:12012:11392 2:N:0:5
TACGAGGGTATCTAATCCTGTTTGCTCCCCACGCTGTCGCGCCTCAGCGTCAGCAACAGCCCAGCAGGCCGCCTTCGCCACTGATGTTCTTCCCGATCTCTACGCATTCCACCGCTACACCGGGAATTCCACCTGCCTCTACTGTGCTCGAGCCCGACAGTTTAGAAGGCAGCCCTGCGGTTAAGCCGCAGGATTTCACCCCCTACTTATCAGGCCGCCTACGCGCCCTTTAAACCCAATATGTCTG
+
CCCCCGGGGGGGGGGGGGGGGGGGGGGGGGGGGGGGGGGGGGGGGGGGGGGGGGGGGGGGGGGGGGGGGGGGGGGGGGGGGGGGGGGGGGGGGGGGGGGGGGGGGDGGGGGGGGGGGGGGGGGGGDGGGGGGGGGGGGGGFGGGGGGFGGGEGGGGDGDGGGGGGGGGGGGGGFGGGGGGGGDFCFFGDGGF>DCEFFGFFFFFFFFFFEFFE@FE@FFF1:BB9D>>F?F9A2BFFB:6.<ABAAD
@M00200:207:000000000-ALC1F:1:1117:21471:11406 2:N:0:5
TACTGGGGTATCTAATCCCATTCGCTCCCCTGGCTTTCGCGCCTCAGCGTCAGTTCCGGTCCAGATGGCCGCCTTCGCCACTGGTGTTCTTCCCAATATCTACGCATTTCACCGCTACACTGGGAATTCCGCCATCCCCTCCCGGACTCTAGCCGACCAGTATCGGGTGCAGTTCCTCGGTTGAGCCGAGGGATTTCACACCCGACTTGATCAGCCGCCTACGCGCCCTTTCAACCCAATATGTCTG
+
CCCCCFGGGGGGGGGGGGGGGGGGGGGGGGGGGGGGGGGGGGGGGGGGGGGGGGGGGGGGGGGGGGGGGGGGGGGGGGGGGGGGGGGGGGGGGGGGGGGGGGGGGGGGGGGGGGGGGGGFGGGGGGGFGGGGGGGGGGGGGGGGGCEFGGGCFGGGGGGFGGGGGGGGGGCCFFGGGGGCEGGGGGGG4C=>BGFFFFGFFB9B9>BDFFA3?@FFFFFF176;089>B?C)66@FF?FC:A<AAAF
@M00200:207:000000000-ALC1F:1:1117:27937:12699 2:N:0:5
TACTAGGGTATCTAATCCCGTTTGCTCCCCTGGCTTTCGCGCCTCAGCGTCAATGCCGGTCCAGGATGCCGCCTTCGCCACCGGTGTTCCTCCAGATATCTACGCATTTCACCGCTACACCTGGCATTCCGCATCCCTCTCCCGGATTCAAGCCTGCCAGTATCGGACGCAGTTCCCGGGTTGAGCCCGGGGATTTCACGTTCGACTTAGCAGGCCGCCTACGCGCCCTTTATACCCATTATGTCTG
+
CCCCCGGGGFGGGGGG9CFEFGGGGGGGGGFDDGFGGGGDG@FGGGGGGGGGGFFGGGGEGGGGG@FCFGGEDCCGGGGEGGGGFGFFEFGGFGDCFAFGFCG7FEDGGGFFGEGGGGGGGGGE,AAEEFFGEEG6@DFD,@DEC>EEGGGDFGFFGFCFEGFGGG6EGG5>3?DF>DDDEGCCCF?C8DEEEGFEFFC;8A;D06;3;4=6=FFE17((4769B:>>B?:)6)9=(),+)66):9B
@M00200:207:000000000-ALC1F:1:1117:25808:13752 2:N:0:5
TACGAGGGTATCTAATCCTGTTTGATCCCCACGCTTTCGCGCCTCAGCGTCAGTTACCGTTCAGATGGCCGCCTTCGCCACCGGTGTTTCTCCTGATATCTACGAATTTCCCCTCTACACCAGGAATTCCACCATCCTCTCCGGCATCCCAGCCCCGCAGTTTCGAATGCAATTCCACCTTTAAGAGGCGGGCTCTCACACCCGACATACGAAGCCGCCTACGCGCCCTTTAAGCCCAATATGTATG
+
@,<@A6::CF,E,C,,C,,CEE6@FG9,EG@FCEGECFGGGGGGGGGGCFGE,<CCF96C,CF9<FGFDGGGG7F,,BF7F,:C:7F,,C@:5CD9F@CFG,AFC8FGE4,:AFEGGG9BFF8=D,:DFF94D,6@?GFC1DEED++*,6@>8D>EC+@C3@C:++,3;ECFC*BFF+09E<++<23*9?5))).3=)2/63(:1:>FF<;((,8),7901,,(2;919?66))9:(((0,-6.)).
@M00200:207:000000000-ALC1F:1:1117:9052:14250 2:N:0:5
TACTAGGGTATCTAATCCCGTTTGCTCCCCTGGCTTTCGCGCCTCAGCGTCAGTGTCGGTCCAGGATGCCGCCTTCGCCACCGGTGTTCCTCCAGATATCTACGCATTTCACCGCTACACCTGGAATTCCACATCCCTCTCCCGCACTCAAGCCTTCCAGTATCAGACGCAGTTCCCAAGTTAAGCCTGGGGATTTCACGTCCGACTTAGAAGGCCGCCTACGCGCCCTTTAAACCCAATATGTCTG
+
CCCCCGGGGGGGGGGGGGGGGGGGGGGGGGGGGGGGGGGGGGGGGGGGGGGGGGGGGGGGGGGGGGGGGGGGGGGGGGGGGGGGGGGGGGGGGGGGGGGGGGGGGGGGGGGGGGEGGGGGGGGGGFGGGGGGGGGGGGFGGGGDGGGFGGGGGGGGGGGGGGGGGGFGGGGGGFGGGGGGFGGGGFGGGGGFFGFFFFGDD9>FBFFFFEA5>DFF9D;DFFF@>:;B>F:4A<FF6<F6)6<>BFF
@M00200:207:000000000-ALC1F:1:1117:4942:14853 2:N:0:5
TACAAGGGTATCTAATCCTGTTTGCTACCCACGCTTTCGTGTGTAAGCGTCAGTATAGGGCCAATGAGCCGCTTTCGCCACCGGTGTTCCTCCTGATCTCTACGCATTTCACTGCTACACCAGGAATTCCGCTCATCCCTCCCCAACTCAAGATAAGAAGTATCAAACGCACTCTCCCGGTTAAGCCGGGATCTTTAACATCTGACTTTCCTACCCGCCGAGACACGCTTTACGCCCAGTATGTCTG
+
CCCCCGGGGGGGGGGGGGGGGGGGGGGGGGGGGGGGGGGGGGGGGGGGGGGGGGGGGGGGGGGGGGGGGGGGGGGGGGGFGFGGGGGGGGGGGGGGGGGGGGGGGGGGGGGGGGGGGGGGGGGGGGGGGGGGGGGGGFGGGGGGGGGFGGFGFGFFGFFGGGFGGGGGGGGGGFGGFCGGGGG88?FGGGDFFFFEFFGFFAEFFFFFFFFEFF4A(85>29@FFFFFF@@CEF>>@F?06?37?EF
@M00200:207:000000000-ALC1F:1:1117:29109:15032 2:N:0:5
TACTCGGGTATCTAATCCTGTTTGCTCCCCACGCTTTCGCGCATCAGCGTCAGAACCGGTCCAGGTAGCCGCCTTCGCCACCGGTGTTCCTCCCAGTATCTACGCATTTCACCGCTACACTGGGAATTCCGCTACCCCCTCTCGGCCTCAAGCCAGGTAGTTTCAAACGCAATTCCTCGGTTGTGCCGAGGGATTTCACCTTTGACTTACCAGGCTGCCTACGCGCCCTTTAAGCCCACTATGTCTG
+
C@CCCBF@FCGGGFGGGFAFFAFCGGGGGGGGGGDGGGGGCGG:@<<@FBFC@<EEGC+@BFGDFGFFFGCEC@FGFGGGEFGGGC:BFFFGGGGGGGG?EFF7C+:FEFAFDGG>8F9FGG8@E8E8>EFGGDGEGC80=,=@DDGB8=?,@6@CCFF+4@+E,C:,3@C>7?CFGG4CEG7*38CC)985AF.7@CFFEF3@CEC<C>FF;,3)3>773((62@39((,.42*:,((*.)6)-):
@M00200:207:000000000-ALC1F:1:1117:28278:16541 2:N:0:5
TACCGGGGTATCTAATCCCGTTTGCTCCCCTGGCTTTCGCTCATCAGCGTCAGTGTCGGTCCAGGATGCCGCCTTCGCCACCGGTGTTCCTCCAGATATCTACGCATTTCACCGCTACACCTGGAATTCCACATCCCTCTCCCGAACTCAAGCCATCCAGTATCAGATGCAGTTCCCCGGTTAAGCCGAGGGATTTCACGTCTGACTTAGTTGGCCGCCTACGAGCCCTTTAAACCCACTATGTCTG
+
CCCCCGGGGGGGGGGGGGGGFFGGGGGGGGGGGGGGGGE7BF@DCCEFFFGGGCFGCFGGCCCFFGGGGGG@FGCFGGCCCEFGGGGGGGFGGDFGGGGGGFGGGGECFGGGGGGGGFGGGGFGGF9FF9>FCGGFFGGFFGGGEGGFFFG=EFGGGGGGGD7CFGFFGDGFDA9;C777C7DGC7CDGDE58<FBA?F@5?=AEE=*6@FEF;469:6<;D6;(2.;;82-6<=532(04)564<B
@M00200:207:000000000-ALC1F:1:1117:19510:16580 2:N:0:5
TACCAGGGTATCTAATCCCGTTTGCTACCCTAGCTTTCGCGCCTCAGCGTCAAGAACAGGCCAGGAAGTCGCCTTCGCCACTGGTGTTCCTCCCGATATCTACGCATTTCACCACTACACCGGGAATTCCACTTCCCTCTCCTGCCTTCGAGTCGAGCAGTATCGCGTGACCCTCCCCAGTTGAGCCGGGGGCTTTCACACGCGACTTGCACGACCGCCTGCGCGCTCTTTAAGCCCAATATGTCTG
+
CCCCCGGGGGGGGGGGGCGGGGGGGGGGGGGGGGGGGGGGGEGGGGGGGGGGGGGGGGGGGGGGGGGGGGGGGGGGGGGGGGGGGGGGGGGGFGGGGGGGGGGGGGGGGGGCGGGGGFGGGGGGGGGGGGGGGGGGGGGGGCGGGGGFGGGFDGGGGGGGGGGGGGGGGGGG?FGGGGGGGGGGG>CDD>EEFDA@FEFFFFF3>9(:EFFF:?EB6>01439>BF06?F74AFFF?B<6)-664>A
@M00200:207:000000000-ALC1F:1:1117:6198:17100 2:N:0:5
TACTGGGGTATCTAATCCTGTTTGCTCCCCACGCTTTCGCGCCTCAGCGTCAATACCAAGCCAGGTGGCCGCCTTCGCCACTGGTGTTCTTCCCAATATCTACGAATTTCACCTCTACACTGGGAATTCCACCACCCTCTCTTGGATTCAAGCCCGCCCGTATCAAATGCAGTTCCCAGGTTGAGCCCGGGGCTTTCACATCTGACGCAACGAACCGCCTACGCGCCCTTGAAACCCAATATGTCTG
+
CCCCCGDFCEGFDFGGGGGGFGGGFFFGGEGCGGCEGC@F@@CFGFF<FFGDFGGFGGGGC@FGGGGGGGDGGGGFFFGGGGGGGGFEGFF,AFGGFGGGGGGCBEGGDFCDFCEFFFAFFFGGGGGGG9;@D,@E+@F8@9,@9849FGG9FGGGEG>+@C?FEFEE?FC?DFGFFFFGFDGFDFGFG>*95CAEFCF*:A;@C*6===D922BDBA><;5;(3>361:,).)*08:1*,44))6)
@M00200:207:000000000-ALC1F:1:1117:14884:17198 2:N:0:5
TACACGGGTATCTAATCCCGTTTGCTCCCCTAGCTTTCGCGCCTCAGCGTCAGTAGCAGGCCAGGTGGGCGCCTTCGCCACCGGTGTTCCTCCAGATATCTACGCATTTCACCGCTACACCTGGAATTCCCCCACCCTCTCCTGTACTCAAGCTCAGCAGTTTGGGATGCAGGTCCCCGGGTGAGCCGGGGCATTTCACATCCCACTTACCGAACCGCCTACACGCCCTTTAAACCCAGTATGTCTG
+
CCCCCGGGGGGGGGGGGGGGGGGGGGGGGGGGGGGGGGGGGGGGGGGGGGGGGGGGGGCGGGGGGGGGGGGGGGGGGGEBFGGGGGGGGGGGGGGGGGGGGGGGGGGGGGGGGGGGGGGGGGGGGGGGGG?ECEGEGGGGGFGGGGGFGGGGG8DFFGGGFGGGGGGGDFGGGFGGGGGGGGGGGGGGGGGFFGFFFEFFFFFFEDDEEAF;;>FFFFFFF?BFBFFF;?<-627:<?1C)6<<49<
@M00200:207:000000000-ALC1F:1:1117:14524:17969 2:N:0:5
TACAAGGGTATCTAATCCTGTTTGCTCCCCACGCTTTCGTGCATGAGCGTCAGTGTTGGCCCAGAAGGCTGCCTTCGCCATCGGTGTTCCTCCACATCTCTACGCATTTCACCGCTACACGTGGAATTCCACCTTCCTCTGCCACACTCGAGCCACGTAGTTTCGAGCGCAATTCCCAAGTTAAGCTCGGGGATTTCACACTCGACTTGCGTGGCCACCTGCGCACACTTTACACCCAGTATGTCTG
+
CCCCCGGGGGGGGGGGGGGGGGGGGGGGGGGGGGGGGGGGGGGGGGGGGGGGGGGGGGGGGGGGGGGGGGGGGGGGGGGGGGGGGGGGGGGGGGGGGGGGGGGGGGGEGGGGGGGGGGGGGGGGGGGGGGGGGGGGGGGGGGGGGGGFGGFGG8=DGCFGGGGGCGFEGGGGGFFGFFFFGGGDGGGGCGEEEGF>FFFA@>2FDA=D=E?@@@FA=FFFF@BB;A;FFF<)6/85:(2<><???<D
@M00200:207:000000000-ALC1F:1:1117:25164:18381 2:N:0:5
TACGCGGGTATCTAATCCTGTTTGCTCCCCACGCTGTCGCGCCTCAGCGTCAGCAACGGCCCAGCAGACCGCCTTCGCCACTGATGTTCTTCCCGATCTCTACGCATTCCACCGCTACACCGGGAATTCCATCTGCCTCTACCGCGCTCGAGCCTGACAGTTTAGAAGGCAGCCCTGCGGTTAAGCCGCAGGATTTCACCCCCTACTTACCAGGCCGCCTACGCGCCCTTTAAACCCAATATGTCTG
+
@CCCCGGGGGGGGGGFGGGGGFFGGGGGGGGGGGGGGGFEB@FCGFGGDGGGGGGGGGGGGGGGGGGGGGGGGGGGGGGGGGGGGGEFGFGGGCGCGGGGGECFDGGGGG9?F@CEEGGGGGGGGGGFGDCFGGGFGGFGGGEG+0@AEGG5?EGGGEFGGFC7C6CFCCGGDF*?6DGGDDGFCGGGDGE3:487CC@A<>(761<BAA442:3.73986?B6;E;FF(,):49F(432,6<)..6
@M00200:207:000000000-ALC1F:1:1117:21701:18508 2:N:0:5
TACGCGGGTATCTAATCCTGTTTGCTCCCCTGGCTTTCGCGCCTCAGCGTCAGAAGATGTCCAGCGTGCCGCCTTCGCCACCGGTGTTCCTTCGGATATCTACGCATTTCACCGCTCCACCCGAAGTTCCGCACGCCCCTGCATCCCTCGAGGCCGCCAGTTCCAAAGCCCCTTCTCCGGTTGAGCCGGAGGATTTCACCCTTGGCTATGCGGCCCGCCTACGCGCCCTTTAAATCCACACTGTCTG
+
CCCCCEEGBGGGGGFFFGGGE<FGFFCGGGGGGGCGGGGGGGG7FEGGGCECEFFFFFFGGGGGGGGG@FCGGECGF@EEGGGGGCCFFGFFGFGC:ECGFFFGECG@;EEFGGDGG7,?EB>F:F+@DECEGDGGGEDFFCG,,=DFGGG:*BDGEG*3>:@FGFC@*0CDF;FGGC38?7CGFGCGDCGE5<+=*6CA<FFFF?BF7<?((67>>E1:B716BF19,(264)*1434+(.5:<2>
@M00200:207:000000000-ALC1F:1:1117:7372:18511 2:N:0:5
TACTCGGGTATCTAATCCTGTTTGCTCCCCACGCTTTCGTGCATGAGCGTCAGTGTTGGCCCAGAAGGCTGCCTTCGCCATCGGTGTTCCTCCACATCTCTACGCATTTCACCGCTACACGTGGAATTCCACCTTCCTCTGCCACACTCGAGCCAAGTAGTTTCGAGCGCAATTCCCAAGTTAAGCCCGGGGATTTCACACTCGACTTGCTCAGCCACCTGCGCACACTTTAAACCCATGATGTCTG
+
CCCCCGGGGGGGGGGGGGGGGGGGGGGGGGGGGGGGGGGGGGGGGGGGGGGGGGGGGGFGGGGGGGGGGGGGGGGGGGGGGGGGGGFGGGGGGGGGGGGGGGGGGGGGGGGGFGGGGGGGGGGGGGGGGGGGGGGGGGGGGGGGGGGFGGGGGGGGFGFGGFGCECEGGGGDGFGGGFGGGGFGGGGGGG559CFBCCGFFFFFFFFFFFFFFFFFFFFFFFFFFFFF@EC?6CFFDF(*)9796?E
@M00200:207:000000000-ALC1F:1:1117:15313:18710 2:N:0:5
TACTAGGGTATCTAATCCCGTTCGCTCCCCACGCCTTCGTGCCTCAGCGTCAGGTGTATCCCAGTTGGCCGCCTTCGCCACGGGTGTTCCTCCCGATCTCTACGCATTTCACCACTACACCGGGAATTCCACCAACCCCTGATACCCTCAAGCTCACCCGTCCCCGACGACCCTCCCCGGTTGAGCCGGGGGCTTTCACGCCGGGCGCAATGAGCCGCCTGCGCACGCTTTAAGCCCAATATGTCTG
+
CCCCCGGGGGGGGGGGGGGGGGGGGGGGGGGGGGGGGGGGGGGGGGGGGFGGGGGGGGGGGGGGGGGGGGGGGGGGGGGGGGGGGGGGGGGGGGGGGGGGGGGGGGGGGGGGGGGGGGGGGGGGGGGGGGGGGGGGGGGGGGGGGGGFGG8DFGGGGGGGGGGGGGGGGGGGGAGDGGG4:?DGGGGGGGGFFGF?F2FBFF>FB>;B>>F>AFFF9EF:<:(79EFF(826)6FF??:=2<AFFFF
@M00200:207:000000000-ALC1F:1:1117:4688:18799 2:N:0:5
TACGCGGGTATCTAATCCCGTTCGCTCCCCTGGCTTTCGTGTCTCAGCGTCGGCACACCCCCAGCGAGCTGTTTTCACCATTGGCGTTCCAGACGATATCTACGCATTTCACCGCTCCACCGTCTGTTCCGCTCGCCCCTAGGTGGCCCAAGACGTCCAGTATGCCACGCCATTCCACGGTTGAGCCGTGGGATTTCACAAAGCACTTAGACGTCCGCCTACACACGCTTTATACCCAGTATGTCTG
+
CBCCCGDDC@FFF9CFG9FF@8FE@,FEGDF<FGGGFDF<FFE,E9FD@FCC7C@CGGG:@F+BE+>FGGF?FAF<A<E<CF<8BCFGCF;FGGG@:7:FECFC@+@+8EEEA+@CEEG>EE==<:7@@D88==CE+A677DCD9*>**3@::87FEGE7>22:,A?,9C5):=78B:<D8?GGDFGDCCC>)*).1.;34A(..=;35<FD:?779366:FB()5(((,*)))182).0-54<D<B
@M00200:207:000000000-ALC1F:1:1117:6683:18825 2:N:0:5
TACTGGGGTATCTAATCCCGTTCGCTCCCCTGGCTTTCGCGCCTCAGCGTCAGTGTCGGCCCAGCTACCCGCCTTCGCCGCAGGTGTTCCTCTCGATATCTACGCATTTCACCGCTACACCGAGAATTCCAGTAGCCCCTTCCGCACTCTAGCACGACAGTATCACTTGGCCGCTCCGGGTTAAGCCCGGAGATTTCACAAGTGACTTGTCACGCCGCCTACGCGCCCTTTAAACCCAGTATGTCTG
+
CCCCCGGGGGGGGGGGGGGGGGGGGGGGGGGGGGGGGGGGGGGGGGGGGGGGGGGGGGGGGGGGGGGGGGGGGGGGGGGGGGGGGGGGGGGGGGGGGGGGGGGGGGGGGGGGGGGGGGGGGGGGGGGGGGGGGGGGGGGGGGGGGGGFGGGEGGGDGGGGGGGGFGGGGGGFDFGGGGGGGGGGGGGGGGEA:CFCFEGFFF4FEEFE<EFFFDFFFEFFFF?FFF>BFF0)64?FBF?<5<AAFBF
@M00200:207:000000000-ALC1F:1:1117:14972:18865 2:N:0:5
TACGGGGGTATCTAATCCTGTTCGCTCCCCACGCTTTCGCTCCTCAGCGTCAGTTACAGACCAGAGAGTCGCCTTCGCCACTGGTGTTCCTCCACATCTCTACGCATTTCACCGCTACACGTGGAATTCCACTCTCCTCTTCTGCACTCAAGTTCCCCAGTTTCCAATGACCCTCCCCGGTTGAGCCGGGGGCTTTCACATCAGACTTAAGAAACCGCCTGCGAGCCCTTTAAACCCAATATGTCTG
+
CCCCCGGGGGGGGGGGGGGGGGGGGGGGGGGGGGDGGGGGGGGGGGGGGGGGGGGGGGGGGGGGGGGGGGGGGGGGGGEGGGGGGGGGGGGGGGGGGGGGCFGCEGFGGGGGGGGGGGGEGEFGGGGGGGGGGGGGGGGFGGGGGCFFGGGGGGGGGGGGFGGGGGGGGGGGGFGGGGGGGDDGGGGDGGEEFGFEFFGFFFFFFFFEFFF<EDFA;FB?BFFF>>>62(069AFF?6?63<AA>25
@M00200:207:000000000-ALC1F:1:1117:23088:19212 2:N:0:5
TACAAGGGTATCTAATCCTGTTTGCTCCCCACGCTTTCGCGCCTCAGCGTCAGTACCGGGCCAGTGAGCCGCCTTCGCCACTGGTGTTCTTCCTAATATCTACGAATTTCACCTCTACACTAGGAATTCCACTCACCTCTCCCGGACTCGAGACCCGCAGTATCGAAGGCAGTTCCGAGGTTGAGCCTCGGGCTTTCACCCCCGACTTGCAGGTCCGCCTACGCGCGCTTTAAACCCAATATGTCTG
+
CCCCCGGGGGGGGFGGGGGGGGGGGGGGGGGGGGGGGGGGGGGGGGGGGGGGGGGGGGBEGGGGGGGGGGGGGGGGGGGGGGGGGGGGGGGFGGGFGGGGGGGGGGGGGGGGGGGGAFFGFG@FGGFGGGGGGGGGGGGGF?GCEGGFGGGCDGFGEGGGGGGGGGCEDGDDGFGGGDGGGGGGFGGGGGCEFGFFFEGF2A@E@F@7AEFEF@FA>FDF@;D@1:32>FC:<59FFF<=4:4>AA9
@M00200:207:000000000-ALC1F:1:1117:9664:19279 2:N:0:5
TACGGGGGTATCTAATCCCGTTTGCTCCCCTAGCTTTCGCGCCTCAGCGTCAGAAAAGATCCAGCGAGCCGCCTTCGCCACCGGAGTTCCTAATGATATCAACGCATTTCACCGCTCCACCATTAGTTCCGCTCGCCCCTATCTCCCTCGAGGCCGTCAGTATCTGAGGCAGTTCCACGGTTGAGCCGCGGGATTTCACCCCAGACTTGACAGCCCGCCTACGCGCCCTTTACACCCATTATGTCTG
+
CCCCCGGGGGGGGGGGGAFGGFGGGGGGGGGGGGGGGGGGGGGGGGGGG@FCEGGGGGGGGFFFFGGGGGGGGGGGGGGGGGGGDGFGGGGGEFGGGGFGGGGGGGGGGGGGGGECCGGGGGGGGGGGGFCGGGGGGGCFCFGGGGFFFGG5@ECEGGGGFGGGGGGGGGCDGFGFGGGCGGGGCFFGGG*:5DF?FFG><EBEF?DFFDFA?6FFFEFFB:?>F>39B:,6<49@;F(06>>FFAA
@M00200:207:000000000-ALC1F:1:1117:20578:20250 2:N:0:5
TACACGGGTATCTAATCCTGTTCGCTCCCCACGCTTTCGCTCCTCAGCGTCAGTATCGGCCCAGAGACCCGCCTTCGCCACCGGTGTTCCTCCTGATATCTGCGCATTTCACCGCTACACCAGGAATTCCAGTCTCCCCTGCCGAACTCCAGTGATGCCCGTATCGACCGCAAGCTCAGGGTTAAGCCCCAAGTTTTCACGACCGACGCGACACACCGCCTACGAGCTCTTTAAACCCATTATGTCTG
+
CCCCCGGGGGGGGGGGGGGGGGGGGGGGGGGGGGGGGGGGGGGGGGGGGGGGGGGGGGGGGGGGGGGGGFFGGGGGGGGGGGGGGGGGGGFFGGGGGGGGGFGGGGGGGGGGGGGGEDFCGGGGGGGGGGGEGGGGGGGGGGGECGEFGGGFGGDDGGGGGGGGGGGGGCCDGFGGGGGGGCGGGGGD<DDFFFAEFFGFFBFFF0271;DFFFFFFEBFF0<2:BB6>A<69<6?<<?*).)-)-.5
@M00200:207:000000000-ALC1F:1:1117:9333:20378 2:N:0:5
TACAGGGGTATCTAATCCTGTTTGCTCCCCACGCTTTCGTGCCTGAGCGTCAGGACAGGCCCAGCGGACCGTCTTCACCATAGGCGTTCCTGTCGATCTCTACGCATTTCACCGCTCCACCGACAGTTCCGTCCGCTCATACCTGCCTCAAGGCCGCCAGTCCACCCCGCTGTTCCCCGGTTGAGCCGGGGGCTTTCACGGAGTGCTTAACGGCCCGCCTACGCACGCTTTAAACCCAATATGTCTG
+
CCCCCGGGGGGGGGGGGGGGGGGGGGGGGGGGGGGGGGGGGGGGGGG?GGGGGGGGGGGGGGGGGGGGGGGGGGGGGGGGGGGGGGGGGGGGGGGGGGGGGGGGGGGCGGGGGGGGGGGGGGGGGGGGGFGGGGGGGGGGGGGGGGGFGGGDFGGDGGGGGGGGGGGGGGGGGFGGGGGGEGGGGGGGGDCFBGFBFFGFFFFFB44<ABBBB;>EFFBFFFFB<3;FF:C<9AFF:?B6>FAAADD
@M00200:207:000000000-ALC1F:1:1117:19689:21737 2:N:0:5
TACAAGGGTATCTAATCCTGTTTGCTCCCCACGCTTTCGTGCCTCAGTGTCAGTGCTGGTCCAGAGAGCCGCCTTCGCAACTGATGTTCCTCCCGATCTCTACGCATTTCACTGCTACACCGGGAATTCCACTCTCCTCTACCGCACTCTAGCGAGCCAGTATCCATCGCCATTCCCAGGTTGAGCCCGGGGCTTTCCCGACAGACTTAACTCACCACCTACGCACGCTTTAAACCCAGCATGTCTG
+
CCCCCFGGGGGGGGGGGGGGGGGGGGGGGGGGGGGGGGGGFGGGGGGGGFGGGGGGGCGGGGGGGGGGGGGGGGGGDGGEGGGFGGGGGGGGGGGGGG:FFGGGGGFGGCEFGGGFGFGFGGGGGGFFFFGFGFAEFDFGGGFEGDGFGFG;FEGGGGFCDCGGGG8=DGDCD7+;;CFFF?DF6??F*3*9*3@28*409A>E2B3*8CF4>E6).=/3;E;(6:(.8187CC=;7?(*,)-62)6
@M00200:207:000000000-ALC1F:1:1117:23386:22151 2:N:0:5
TACGAGGGTATCTAATCCTGTTTGCTCCCCTAGCTTTCGTGCCTCAGTGTCAGGAGTTTTCCAGGGACTCGCCTTCGCCACTGGTGTTCTACTTGATATCTACGCATTTCACTGCTACACCAAGTATTCCAGTCCCCCCTCAAACCCTCGAGCAAGGTAGTTTCCAATGCCATTTCCGAGTTGAGCTCGGAGCTTTCACATCCGACTTACCTCACCACCTACGCACCCTTTAAACCCAATATGTCTG
+
CCCCCEGGGGGGGGGGGGGGGGGGGGGGGGGGGGGGGGGGFGGGGGGGGGGGFGGGF8FFCFCFGDGGGGGGGGGGGGGGGGGGGGGGGGFGGFCFGGGGGGGGGGGGGGGGGGGDCFFFG8AFFGFGCFGFGGDFG>EGGGGGGCGFGD6>CECDFBFFEGGCFGGGFC8D?FGGGGG6DDCF6DCFG?EABCFCFEGAEF@>=ABAEFAEEEFFFFD@):-6>?@2B5,198BFD086.7?CCCE
@M00200:207:000000000-ALC1F:1:1117:18529:22874 2:N:0:5
TACCAGGGTATCTAATCCGGTTCGCTCCCCTAGCTTTCGCGCATGAGCGTCAGGAACGGCCCAGCAGATCGCCTTCGCCACCGGCGTTCCTAGCGATATCTGTGCATTTCACCGCTACACCGCTAGTTCCATCTGCCTCTACCGCCCTCAAGTCAACGCAGTATCCGACGCGGGTTCACAGTTGAGCCGTGAGTTTTCACGCCGGACTTACGTAACCGCCTACACGTCCTTTAAGCCCAATCTGTCTGTGC
+
CCCCCGGGGGGGGGGGGGGGGGDGGGGGGGGGGGGGGGGGGGGGGGGGGGGGGFFFGGGGGGGGGFGGGGGGGGGGGGGGGDGDGGGGGGGGGGGGGG7FGGFGGGFGGGGGGGGGGGGGGGGG@FGGGGGGGGFGGGGGGGGGGGGEGGGFGG@EFGEG>EDFGFGGGEDCC5CDFFFGGGGCFFGGGDEFFFF3+)+)..,.939>F27<1?FDA@90::17?5(413<).4**.11*,(6<<44)).)
@M00200:207:000000000-ALC1F:1:1117:8706:25004 2:N:0:5
TACTAGGGTATCTAATCCTGTTTGCTCCCCACGCTTTCGCGTCTCAGCGTCAGTCACCGTCCAGAAGGCCGCCTTCGCCGCTGGTGTTCCTCCCGATATCTACGAATTTCACCTCTACACCGGGAATTCCGCCTTCCTCTCCGGGACTCTAGCGAGGCAGTTTCGAATGCAGTTCCGGGGTTGGGCCCCGGGATTTCACAACCGACTTGCCACGCCGCCTACACGCGCTTTAAACCCAATATGTCTG
+
CCCC8EGGGGGGGGGFGGGGGGGGGGGGGGGGGGGGGGGGGGGGGGGGGGGGGGG<FFFFGGDGGDG8FGGGGGGGGGGGGGDGGGGGFGGGGEGGGDGGGGFGGFGGFGFFGGGGGGGGGGFCFGGDGGGGGGGGFGGGD8=CDGEFGGGFGE+@CCGG6@BEE>CD77:?8FFFDGGDGGDDDCCDD3*:)98@C<D)7=;;>FFFAD467(;@FEB(8:(42526(3;)--9:1(4606)6<4<
@M00200:207:000000000-ALC1F:1:1118:10104:2215 2:N:0:5
TACGGGGGTATCTAATCCTGTTCGCTCCCCACACTTTCGCTCCTCAGCGTCAGGTAATGCCCAGAGAACCGCCTTCGCCACCGGTGTTCCTCCTGATATCTGCGCATTTCACCGCTACACCAGGAATTCCGTTCTCCCCTGCATACCTCTAGTCTGCCCGTATCAGAAGCAGGCTCGGGGTTAAGCCCCGAGTTTTCACTCCTGACGCAACAGACCGCCTACGAGCCCTTTAAACCCAGTATGTATG
+
CCCCCGGGGGGGGGGGGGGGGGGGDGDGGGGGGGGGGGGECGGGGGGGGGCGGFGFFGFEGGGGFGGGGCGGGGGGGG:F:FFGBFFGGGGGFFGGGGGGGGCGGGGGGGGGGGGGGGGGGGFGFGGGGGGF=FCGD,@+@D==EGGGGGFGC9:,ED,@CEF>+2@3?FFFCD999:DGGGGGGGGCBED;8DFFFFG34A););;3:B63=@F36D96??B:0C9???F:<AFFFF((6)))).6
@M00200:207:000000000-ALC1F:1:1118:11680:2920 2:N:0:5
TACTAGGGTATCTAATCCCGTTTGCTCCCCTAGCTTTCGCTCCTCAGCGTCAATGTCGGTCCAGGATGCCGCCTTCGCCACCGGTATTCCTCCAGATATCTACGCATTTCACCGCTACACCTGGAATTCTGCATCCCTCTCCCGAATTCAAGCCAACCAGTATCAGACGCAGTTCCCAGGTTGAGCCTGGGGATTTCACGTCTGACTTAGTTGGCCGCCTACGAGCCCTTTAAGCCCAATATGTCTG
+
CCCCCGGGGGGGGGGGGGGGGGGGGGGGGGGGGGGGGGGGGGGGGGGGGGGGGGGGGGGGGGGGGGGGGGGGGGGGGGGGGGGGGGGGGGGGGGGGGGGGGGGGGGGGGGGGGCGGGGGGGGGGGFGGGGGGGGGEGFGGGGGGGDEFDFGGGGGGGCGGGGGGGGGGGGGGGFGGFGGGDFFGGGGGFGGFEGFFFFG9@FFFEFFF=;EEF=F;>B=?DB=(879?@DGE?A=A;?@@3?CFFFF
@M00200:207:000000000-ALC1F:1:1118:25687:3418 2:N:0:5
TACTGGGGTATCTAATCCTGTTTGCTCCCCTGGCTTTCGCGCCTCAGCGTCACTTGCACCCCAGCGGGTCGCTTTCGCCACCGGCGTTCCTTCCGATATCTACGCATTTCACCGCTCCACCGGAAGTTCCACCCGCCCCTGATGCAGTCCAGCGCAGCCGTCGCCCGGGCAGTTCCTCGGTTGGGCCGAGGGATTTAACCCGAGCCGTGCTGCACAGCCTACGCGCCCTTTCAACCCACTATGTCTG
+
CCCCCFGGGGGGGGGGGGGGGGGGGGGGFGGGFGDFCFGGGGGGGGGGGFGGGGGGGGGGGGGGGGGGGGGGDDFGGGGGDGFFFGGGGGGGGGE@CFGGGCFFC8=CECGFGGGGGGGFFEGECEFGGGGGGEEB9@@D?CECGGGFFDAFGGGGDCCCEEG5C*:C?EGGGFFD6CDDEGGGGFFD>ED>>5F2*):<<>F)9>>DFFFFF09FBFBB:?B>>G9>9(*).6=441((5<BAFFB
@M00200:207:000000000-ALC1F:1:1118:12456:3578 2:N:0:5
TACAAGGGTATCTAATCCCGTTTGCTCCCCACGCTTTCGCGCCTCAGCGTCAGGAAATGCCCAGAGACCCGCCTTCGCCACCGGTGTTCCTCCCGATCTCTACACATTTCACCGCTACACCGGGAATTCCAGTCTCCTCTGCATCCCTCAAGAACGGCAGTATCAGCCGACGTTTCTCGGTTGAGCCGAGAGATTTCACGACTGACTTGCCATCCCGCCTACGCGCCCTTTAACCCCAGTATGTCTG
+
CCCCCGGGGGGGGGGGGGGGGGGGGGGGGGGGGGGGGGGGDGGGGGGGGGGGGGGGFGGGGGGGGGGGFFEGGGGGGGGGGFGGGGGGGGGGGGCGGGGGGGGGGGGGGGGGGGGGGGGGGCGGGEGGGGGGGGGGGGGGFGDGGFGGGGGCFFGGGGGGGGGGCCF,@CDDDFFFFGD7EDD>>FGCAC)?FGFEF<:?;DDFE@@:3;@A>=806;>6;7<9B<>>>(26<-9F(4109)6<4<)
@M00200:207:000000000-ALC1F:1:1118:7413:4231 2:N:0:5
TACAGGGGTATCTAATCCGTTTTGCTCCCCACGCTTTCGTGCCTCAATGTCAGTAGCAGAATAGTTAACTGCCTTCGCCGTTATTGGTGTTCATCCATATATCTATGCATTTTACCGCTCCACATGGAGTTCCGTTAACCTCTCCTGCACTCGAACACAATAGTATTACCAGCTTCCACGAGGTTGAGCCTCGATTTCCCACTGTTAACTTATTGCGCCATCTACGCACCCTTTAAACCCAGTATGTCTG
+
CCCCCGGGGGGGGGGGGGGGGGGGGGGGGGGGGGGGGGGGGGGGGGGGGGGGGGGGGGGGGGGGGGGGGGGGGGGGGGGDGGDFFGGGGGGGGGGGGGGGGGGGGGGGGGGGGGFGGEGGGGGGGGGGGGGGGDGGGGGGGGGGGGGGGGGGGFGGGGG6DGFFFGCGGGGGGFGGFGGGGGGGDGGGFGGFFDF=@7FE@FFFFFCFFEE@A;B>DEABDBFFFGAAFFDBBEF867>=>FEC4@?CE?
@M00200:207:000000000-ALC1F:1:1118:16478:5011 2:N:0:5
TACAGGGGTATCTAATCCTGTTTGCTCCCCACGCTTTCGCACCTCAGCGTCAGTATCGAGCCAGCGAGCCGCCTTCGCCACCGGTGTTCCTCCTGATATCTGCGCATTTCACCGCTACACCAGGAATTCCGTTCTCCCCTGCATACCTCTAGTCTGCCCGTATCGAAAGCAAGCCCTGAGTTAAGCCCAAGGTTTTCACTCCCGACGCGACAAACCGCCTACGAGCCCTTTACACCCAGTATGTCTG
+
CCCCCGGGGGGGGGGGGGGGGGGGGGGGGGGGGGEFGGGGGGGGGGGGGGGGGGGGGGGGGGGGGGEGGGGDGGGGGGGGGGGGFEFGGGGGGGGGGGGGGGGGGGGGGGGGGGGGGGGGGGGGGGGGGGGGGGGGGGGGGGGGGGGGGGGGFFGGGGGGGDGGGGFGGGGGFFGGFGGGGGGFGGC4AFDF>FFFFFGFFABD?BFFFFF@(6AF>D9DFF?:?<>F??GFFFF?>B:7AA:AADF
@M00200:207:000000000-ALC1F:1:1118:22647:5377 2:N:0:5
TACGCGGGTATCTAATCCTGTTTGCTACCCACGCTTTCGCTATTCAGCGTCAGTTCCGGCCCAGACCACTGCCTTCGCCATCGGTGTTCCTCCTGATATCTGCGCATTTCACCGCTACACCAGGAATTCCGTTCTCCCCTGCATAACTCTAGTCTACCCGTATCGGAAGCACGCTCAGGGTTGAGCCCTGAGTTTTCACTCCTGACGAGACAAACCGCCTACGCGCCCTTTATACCCACTACGTCTG
+
ACC@,@FEGGGGGGGGGGGGGG,FFGFGGGGGGG@FGGGGDC7@FGGGGCGGGGG9F7F7FFGGEF<,C,?FFGGGGGGGDFCGGGGGDGGGGG<FFFCFGCGGGGGGGGGGGDGCGEGGFGGEG8FGGGG8DFGFG?EF?FF=3+@DE=EGG9D,,@,@E+3C=+;;9FF0?B?*9CFFGGGGGG7F6=;/=EB?65F?4A*ACF()--63,3FFB>9<DF(6,9(490C:<AF=>>B(7(43:0(
@M00200:207:000000000-ALC1F:1:1118:21172:5867 2:N:0:5
TACACGGGTATCTAATCCCGTTCGCTCCCCTGGCTTTCGTGTCTCAGCGTCAGCATGCTCCCAGTCGTCTGTTTTCACCATTGGCGTTCCAAACGATATCTACGCATTTCACCGCTCCACCGTTTGTTCCGACGACCCCTAAGCAGCTCAAGACCGCCAGTATACCGAGCAGTTCCACGGTTGAGCCGTGGGATTTCACAAGGTACTTAACAGTCCGCCTACACACGCTTTAAACCCAATATGTCTG
+
CCCCCGGGGGGGGGGGGGGGGGGGGGGGGGGGGGGGGGGGGGGGGGGGGGGGGGGGGGGGGGGGGGGGGGGGGGGGGGGGGGGGGGGGGGGGGGGGGCGGGGGGGGGGGGGGGGGGGGGGGEGGGGGGGGDCGGGGGGGF6ECGFCGGFGGGGGGGGGDCF,CEGGEGGGGGGFGGFGGGEGG4DGGGFGGFFGFFFFGF3;@F:CEFEEFFAC=FDFFFFFFFFGFFF<FEA<=FBB<:0>DFAFF
@M00200:207:000000000-ALC1F:1:1118:18184:6191 2:N:0:5
TACGCGGGTATCTAATCCTGTTTGCTCCCCACGCTGTCGCGCCTCAGTGTCAGCAACTGCCCAGCAGACCGCCTTCGCCACCGGTGTTCTTCCGGATCTCTACGCATTCCACCGCTACACCCGGAATTCCATCTGCCCCTACAGTGCTCGAGCAACCCAGTCTCCGTGGCCGACTCGATGTTAAGCATCGAGCTTTCACCATGGACTTGGGCCGCCACCTACGCGCCCTTTAAACCCAATCTGTCTG
+
CCCCCGGGGGGGGGGGGGGGGGGGGGGGGGGGGGFGGGGGGGGGGGGGGGGGGGGGGGGGGGGFGGGGGGGGGGGGGGGGGGGGFGGGGGGGGGGDGGGGGFGGGDGGGGGGGGGGEGGGGGGGGEGGGF=FGGGGGGGGDFG?@FFGGGGGGGGGGDGGGGFGGGGGDGGGGFDD46CCFFGGGGGFFEFFFGAEFFGF3A;43=EFF88;?6EFFDFF33499D9>FFF<<>?FF<?2(645<AF
@M00200:207:000000000-ALC1F:1:1118:23828:8338 2:N:0:5
TACCCGGGTATCTAATCCTGTTTGCTACCCACGCTTTCGCGCATCAGCGTCAGAACCGGTCCAGGTAGCCGCCTTCGCCACTGGTGTTCCTCCCAATATCTACGCATTTCACCGCTACACTGGGAATTCCGCTACCCCCTCCCGGCCTCAAGCCAGGCAGTTTCAAAGGCAGTTCCTCAGTTGCGCCGAGGGATTTCACCTTTGACTTGCCAAGCCGCCTACGCGCCCTTTAAACCCAGTATGTCTG
+
CCCCCEGGGGGGGFGGGGGGGGGGGGGGGGFGDGGGGGEGEGGGGGFG7FGGCGEGGGGGGGGGGGDBFGGGGGGGGGGGGGGGGGGGGGGGGGGFGCGGGGGGGDGGGGGGGGGGEGGGGCG@8@FFGGGGGGGGGFGGGGGGEDGGGGGGGGGDCFFEDFFGGGGGGGGGGFGGFGGGGGG+9CGG>E<>D4A@FCGEFFEFEFFFE<@E;<FF9EFF<@:FBGFFF?G2<BF5:<?F9A)6>>A
@M00200:207:000000000-ALC1F:1:1118:8224:8513 2:N:0:5
TACTAGGGTATCTAATCCTGTCTGCTCCCCCGGCTCGCGTGCCTTACTCCCAGGTGTTGTCCAGGGACTCGCCATCGCCACTCGACTTCGCCCCGCAATCTACGCATTGCCCTGCCACACCGAGTATTCCAGTCCCCCCTCCACACCACCAGCACAGCAGCCATCAATACCGTTTCACGCGTAAGCCACGAGCTTTCACACCATACTTTCCATCCCACCTTCGCAGCCCTCACAGCCAGTATGCCTGAGAC
+
6,8A6EC,E;,F,-,C@F6,6,6,;,,C68@CG7F,++@F+,,,,,,6,,,,6C6,:,,:6,,C9FG7F@F@F,,EFG,FG<,,,+,,C,,,,74++++A,4C+C++@,4,:4,4,7E,64+8C+@FFGG;3@,@,@61=E+35DGG++;:D,@;1,6,,,,*,4*,@+,**333*+,*4*2)/*<09)/)))2/)0976(.,*/33@)746?));=5;3)((((*(.((*(()*0((.,-65)-68:(:)
@M00200:207:000000000-ALC1F:1:1118:20052:8973 2:N:0:5
TACTGGGGTATCTAATCCTGTTTGATCCCCACGCTTTCGTGCCTCAGTGTCAATATTCGTGTAGCCAGCTGCCTTCGCAATTGGTGTTCTATGTCATATCTAAGCATTTCACCGCTACATGACATATTCCGCTGACCTCCACGGTATTCAAGACTGATAGTATCAATGGCAGTTTCCAAGTTAAGCTCGGAGATTTCACCACTGACTTACCAACCCACCTACGCACCCTTTAAACCCAATATGTCTG
+
CCCCCGFGGGGGGGGGGGGGGGGGGGGGGGGGDGGGGGGGGGGGGGGGGGGGGGGGGGGGGGGGGGGGGGGGGGGGGGGGGGGGGGGGGGGGGGGGGGGGGGGGGGGGGGGGGGGGGGGGGGGGGGGGGGFGEGDGGGGGGGDGGFFFGG8AFGGGFGC8EEDGGGGGGGGGGFGGFGGGFG@FGFGGACDEFGFFFFGFFFFFEFFFEFFFFFF>=FFFFF>55>@AFFFCAEFFFD23)7@EEFF
@M00200:207:000000000-ALC1F:1:1118:24892:10086 2:N:0:5
TACAAGGGTATCTAATCCTGTTTGCTCCCCACGCTTTCGCGCCTCAGCGTCAGAACCGGACCAGTAAGCCGCCTTCGCCACTGGTGTTCTTGCGAATATCTACGAATTTCACCTCTACACTCGCAGTTCCACTTACCTCTTCCGGTCTCAAGCCAAACAGTATCAAAGGCAATTCCAAGGTTGAGCCTTGGGCTTTCACCTCTGACTTGAATGGCCGCCTACGCGCCCTTTAAACCCAATATGTCTG
+
CCCCCGGGGCGGFGGGGGGGFGGGGGEEFFFFGGEGGGGGGGGGGGGGGGGGGGGEGGGGGEGGGGFGGGGGGGEFGGGGGGCEEFGGGGGGGFGGGGCFGGGGGGFFGDFGGFGGGGGGGGGGGG@EFFCGGDDGGGFGGGFGCD=6EEFEGFGGGFFGGFDGFGGG?FGGGFCDAFFCEFDCFG5CFGFFFDA:>CCB>A;AC;B66>E?EE46=?@FF=29B12(:=<493=)6/(53<C5<<<
@M00200:207:000000000-ALC1F:1:1118:7738:10689 2:N:0:5
TACACGGGTATCTAATCCCGTTCACTCCCCTAGCTTTCGTGCCTCAGCGTCAGTAGATGCCCAGTGTGCCGCTTTCGCTGCTGGCGTTCCTTCCGATATCTACACATTTCACCGCTCCACCGGAAGTTCCACACACCCCTGCATCCCTCCAGTCACCCAGTTTCAAGCGCAGTTTCCCGGTTGAGCCGAGAGATTTCACACCTGACTTAGATAACCGCCTACGCACCCTTTCCACCCAATATGTCTG
+
CCCCCGGGGGGGGGGGGGGGGGGGGGGGGGGGGGFGGGGGGGGGGGGGGGGGGGGGGGGGGGGGGGGGGGGGGGGGGGGGGGGGGGGGGGGGGGGGGGGGGFGGGFGGGGGGGGGGGGGGGGGC:EGGGGGGGGGGEGGGGGGGGGGGGGGGGGGGGGGGEGCEGGGGGGGGGFGGFGGGGDDGGGGG*;DDFFFFFEFFE?2ABEE>EFEFFFFF9A6<@@FF;D>?@;F.7<AFF(6:?<<69BB
@M00200:207:000000000-ALC1F:1:1118:23847:11045 2:N:0:5
TACAGGGGTATCTAATCCTGTTTGCTCCCCACGCTTTCGCGCCTCAGCGTCAGGTACGGGCCAGGTAGCCGCCTTCGCCACCGGTGTTCCTCTCGATATCTACAGATTTCACCCCTACACCGAGAGTTCCACTTCCCTCTCCCGTCCTCCAGCCAGGTAGTTTCGAGCGCCATTCCTCAGTTAAGCCAAGGGATTTCACACTCGACTTGCCAAGCCGCCTGCGCGCCCTTTACACCCAATATGTCTG
+
CCCCCCEGGGGGGGDGGGGGGGGFGGGGGGGGEGGGGGGGGGGDGGGGGGGD,@FFGGEGGG@FFGFGFGGGGGGGFGGGGGDEGGGFGGGGDGGGGC@FFAFAF9AFGGGGGGGGCGGGGGGCCEDGGGGGGFCGGGGGGGG6>CGGGGDFGGGGEC7CGGGG>FFGDGGGGFGFFGFCF7DC7EFFA>F4AGFFFEGFFFFFBBFFFFFE36>FBFBD<@>FF87>FF*694BF>?080<BAFBF
@M00200:207:000000000-ALC1F:1:1118:20469:11252 2:N:0:5
TACTGGGGTATCTAATCCCGTTTGCTCCCCTGGCTTTCGCGCCTCAGCGTCAGTTTCGGTCCAGAAAGCCGCCTTCGCCACTGGTGTTCCACCTGATATCTACGAATTTCACCTCTACACCAGGTATTCCGCTTTCCTCTCCGGCACTCAAGAAAAGTAGTTTCGAGTGCAGTTCCTGGGTTGAGCCCAGGGATTTCACGCCCGACTTACCTTCCCGCCTACACGCCCTTTATACCCAATATGTCTG
+
CCCCCFGGGGGGGGGGGFGGGGGGGGGGGGGGGGCGGGGGGGGGGGGGGGGGGGGGGGGGGGGGGGGGGGGGGGGGGGGGGGGGEFGGGGGGGGGGGGGGGGGFEGGGGGGGGGGGGGGGGGGDGGFGGGGGGGGGGGGGGGGGGDGFFGGGGFGFGGFGGGGGGDGGFGGGGFCGFECCGGGGGGCGFGGFFCFEFCFCF:AB=A=DEFEEFF6A>?@FFBE;<C?@BF4CFFFCE<;3EFFFFF?
@M00200:207:000000000-ALC1F:1:1118:7134:11986 2:N:0:5
TACTGGGGTATCTAATCCTGTTCGCTCCCCATGCTTTCGCTCCTCAGCGTCAGGTAATGCCCAGAGAACCGCCTTCGCCACCGGTGTTCCTCCTGATATCTGCGCATTCCACCGCTACACCAGGAATTCCGTTCTCCCCTGCATACCTCTAGTCTGCCCGTATCGGAAGCACGCTCAGGGTTGAGCCCTGAGTTTTCACTCCCGACGTGACAAACCGCCTACGAGCCCTTTAAACCCAATATGTCTG
+
CCCCCGGGGGGGGGGGGGGGGGGGGGGGGGGGGGGGGGGGGGGGGGGGGGGGGGGGGGGGGGGGGGGGGGGGGGGGGGGGGFGGCFGGGGGGGGGGGGGGGGGGGGGGGGGGGGGGGGGGGGGGGGGGGGGGGGGGGCGGGGGGGGGGGGGDFGGGGGGGGEFFGCEEGGGGGFDGFGGFGGGGGGGGFGGFFFFFFFGF=A45AFFFFBFFFDFFFFF;7@?<DGBF@1C<CFFFFFF??>AAA9B
@M00200:207:000000000-ALC1F:1:1118:14146:12087 2:N:0:5
TACACGGGTATCTAATCCTGTTTGCTACCCACGCTTTCGCTCCTCAGCGTCAGTACCGGCCCAGAGTGCCGCCTTCGCCGCCGGTGTTCCTCCTGATATCTGCGCATTTCACCGCTACACCAGGAATTCCACACTCCCCTACCGGACTCAAGTCATCGCAGTATCGAATGGCGTCTCCAAGTTGAGCCTGGAGTTTTCACATCCGACTTACGAAACCGCCTACGAGCTCTTTAAACCCAGTATGTCTG
+
CCCCCGGGGGGGGGGGGGGGGGGGGGGGGGGGGGGGGGGGGGGGGGGGGGGGGGGGGGGGGGGGGGGGGGGGGGGGGGGGGGGGGGGGGGGGGGGGGGGGGGGGGGGGGGGGGGGGGGGGGGGGGGGGGGGGGGGGGGGGGGGGGGGGGGGGGGFGGGGGGGGGGGGGGGGGGFGGFGGGGFFGGGGGFGGFF?FFFEGEFFFF@FFFFFFFFDFFFFF@?@?B?391?<CBAAFFF?BF8A44<AFF
@M00200:207:000000000-ALC1F:1:1118:23612:12798 2:N:0:5
TACTCGGGTATCTAATCCTGTTTGCTCCCCACGCTTTCGTGCATGAGCGTCAGTGTTGGCCCAGAAGGCTGCCTTCGCCATCGGTGTTCCTCCACATCTCTACGCATTTCACCGCTACACGTGGAATTCCACCTTCCTCTGCCACACTCTAGCCACGTAGTTTCGAGCGCAATTCCCAAGTTAAGCCCGGGGATTTCACACTCGACTTGCGCGGCCACCTGCGCACACTTTATACCCAGTATGTCTG
+
CCCCCGGGGGGGGGGGGGGGGGGGGGGGGGGGGGGGGGGGGGGGGGGGGGGGGGFGGGGGGGGGGGGGGGGGGGGGGGGGGGGGGGGDGGCGGGGGGGGFGGGGGGGGGGGGGGGDGGGGGGGGGGGGGGGGGGGGGGGCGGGFFFGGGGGGGGDGGGF?8EDF6DFGGGGDDFGFFGGFFCFFFFGFFCDFFGFEA<FFFFDFF=>?EFFB@FF3:FF;8@FFF37<BA7<BFFF?FB:<94<):A
@M00200:207:000000000-ALC1F:1:1118:17801:13121 2:N:0:5
TACGGGGGTATCTAATCCTGTTTGCTCCCCACGCTTTCGCGTCTCAGCGTCAGTATCCAACCAGGGGGCCGCCTTCGCCACCGGTGTTCCTCCACATCTCTACGCATTTCACCGCTACACGTGGAATTCCACCCCCCTCTGCCACACTCCAGCCAAGTAGTTTCGAGCGCCATTCCCAAGTTAAGCCCGGGGCTTTCACACTCGACTTGCTCGGCCGCCTGCGCACACTTTAAACCCAATATGTCTG
+
CCCCCGGGGGGGGGGGGGGGGGGGGGGGGGGGGGGGGGGGGGGGGGGGGGGGGGGGGGGGGGGGGGGGGGGGGGGGGGGGGGGGGGGGGGGGGGGGGGGGGGGGGGGGGGGGGGGDGGGGGGGGGGFGGGFGGGGGGGGGGFGGGGGFGGGGGGGGGGCFGGGGGGGGGGGGGFGGFGFGGGGGGGGGFGGFFGFFF9F<>FBF:>?B2A><BF@>3@BFBBBFFG>?FBC)-9FFFB?B06<AF<D
@M00200:207:000000000-ALC1F:1:1118:17330:13439 2:N:0:5
TACTGGGGTATCTAATCCTGTTTGCTCCCCACGCTTTCGTGCCTCAGTGTCAGTGCTGGTCCAGGCAGTCGCCTTCGCCACAGATGTTCCTCCCGATCTCTACGCATTTCACTGCTACACCGGGAATTCCACTGCCCTCTACCGCACTCTAGATCGCCAGTTTCCAATGCCATTCCCAGGTTGAGCCCAGGGCTTTCACATCAGACTTAACGAACCACCTACGCACGCTTTATACCCAATATGTCTG
+
CCCCCGGGGGGGGGGGGGGGGGGGGGGGGGGGCG@CGGGGGGGGGGGGGGGGGGGGGGGGG8FGGGGGGGGGGGGGGGGGGGGGEGGFFGGGGGGGDGGGGGGGGGGGGGGGGFGGGGGGGGEGEEFGGGGGGGGGGGGDFGGGGGGGGGGGGGGGGGGEGFGGGGGGGGGGGFGGFGGGGGFFCGFFFGGEAGFFFFGFEFCF@@EFFA=AD=D4@FA@EE=@2:@>DFC>EEFFEF0@FEF?3<4
@M00200:207:000000000-ALC1F:1:1118:13453:13812 2:N:0:5
TACCAGGGTATCTAATCCTGTTTGCTCCCCACGCTTTCGCGTCTCAGCGTCAGTACCTGTCCAGAAAGCCGCCTTCGCCACCGGTGTTCCACTCGATATCTACGAATTTCACCTCTACACCGAGTATTCCACTTTCCTCTCCAGGACTCCAGCCTCGCAGTTTCGAATGCACTTCCACGGTTGAGCCGTGGGATTTCACGTCCGACTTGCAAGGCCGCCTGCACGCGCTTTAAACCCAGTATGTCTG
+
CCCCCGGGGGGGGGGGGGGGGGGGGGGGGGGGGGGGGGGGGGGGGGGGGGGGGGGGGGGGGGGGGGGGGGGGGGGGGGGGGGGGFGGGGGGGGGGGGGGGGGGGGGGGGGGGGGGGGGGGGGGGGGGGGGGGGGGFGGGGGGGGGGGCFGGGGGGGGGGCEGGGGF=AFGGGGFGGFGGGGGGFGGGGECDFFGFFFFGFFFF>25@B=EF?BDFFFFFF68@F;DB>FDGEFFF?14:FBBADFD4
@M00200:207:000000000-ALC1F:1:1118:21879:13870 2:N:0:5
TACTGGGGTATCTAATCCCGTTTGCTCCCCTGGCTTTCGCTCCTCAGCGTCAATGCCGGTCCAGGATGCCGCCTTCGCCACCGGTATTCCTCCAGATATCTACGCATTTCACCGCTACACCTGGAATTCTGCATCCCTCTCCCGGATTCAAGCCATCCAGTATCAGACGCAGTTCCCAGGTTGAGCCTGGGGATTTCACGTCCGACTTAGTTGGCCGCCTACGAGCCCTTTAAACCCAGTATGTCTG
+
CCCCCGGGGGGGGGGGGGGGGGGGGGGGGGGGGGGGGGGGGGGGGGGGGGGGGGGGFGGGGGGGGGGGGGGGGGGGGGGGGFGGGGGGGGGGGGGGGGGGGGGGGGGGGGGGGGGGGGGGGGGFGFFGGGGGGGG>FGGGGGGGGGGDGGGGGGGGGFGGGGGGGGGGGGGGGFGGFGGGGFGGGGGGF@DEFGFFFFGBFFFEFFFE=>?CEFFA@BFDFDF?;CBF@DGFFFFF@@=8A<AA6<B
@M00200:207:000000000-ALC1F:1:1118:12482:14037 2:N:0:5
TACCAGGGTATCTAATCCGGTTCGCTCCCCTAGCTTTCGCGCATCAGCGTCAGGTACGGCCCAGTAGATCGCCTTCGCCACCGGCGTTCCAAGCGATATCTGTGCATTTCACCGCTACACCGCTTGTTCCATCTACCTCTACCGACCTCAAGTCAACGAAGTATCAGACGCACTGCCACAGTTGAGCCGTGAACTTTCACGCCTGACTTTCGTAACCGCCTACGCGCCCTTTAAACCCAATATGTCTG
+
CCCCCGGGGGGGGGGGGGGGGGGGGGGGGGGGGGFGGGGGGGGGGGGGGGGGGGGGGGGGGGGGGGGGGGGGGGGGGGGGGGGGGGGGGGGGGGGGGGGGGGGGGGGGGGGGGGGGGGGGGGGGGGGGGGGGGGGGGGGGGGGGGGGGFGGGGGGGGGDGGGGGGGGGGGGGGFGGFFGGGGGGGGGGFGGFFGFFFFGFFFFFFFFFFEF?D@FFFF@F?3;?>C6>FFGBBAFFFBFF?D>BADFA
@M00200:207:000000000-ALC1F:1:1118:11795:15250 2:N:0:5
TACGAGGGTATCTAATCCCGTTCGCTCCCCACGCTTTCGTGCCTCAGCGTCAGGACAGGCCCAGCGGGCCGTCTTCACCATCGGCGTTCCCGTAGATATCTACGCATTTCACCGCTCCACCTACGGTTCCGCCCGCCCATACCTGCCTCAAGTCCGGCCGTTCGCCCCGCAGTTCCCCGGTTGAGCCGGGGGATTTCACGGGACGCGTTCCGGTCCGCCTACGCACCCTTTAAACCCAGTATGTCTG
+
CCCCCGGGGGGGGGGGGGGGGGGGGGGGGGGGGGFGGGGGGGGGGGGGGGGGGGGGGGGGGGGGGGGGGGGGGGGGGGGGGGGG7FGGGGGGGGGGGGGGGGGGGGGGGGGGGGGGGGGGGGGGGGGGGGGGGGGGGGGGGGGGGGGGGGGGGGGGGGGDGGGGGDGGGGGGGFGGFGGGEGGFGGGGDGGFFDFFF4DBB:<EFFFEFFFFBFFFFFF?BFFF?D><B?GA24FF:?B>B9<<ABA
@M00200:207:000000000-ALC1F:1:1118:22862:16275 2:N:0:5
TACTGGGGTATCTAATCCCGTTTGCTCCCCTAGCTTTCGCGCCTCAGCGTCAAGAACAGGCCAGGTAGTCGCCTTCGCCACTGGTGTTCCTCCCGATATCTACGCATTTCACCACTACACCGGGAATTCCACTACCCTCTCCTGCCTTCGAGTCGATCAGTATCGCGTGACCCTCCCCAGTTGAGCCGGGGGCTTTCACACGCGACTTGAACGACCGCCTGCGCGCTCTTTAAGCCCAATATGTCTG
+
CCCCCGGGGGGGGGGGGGGGGGGGGGGGGGGGGGGGGGGGGGGGGGGGGGGGGGGGGGGGGGGGGGGGGGGGGGGGGGGGGGGGFDEFGGGGCFGGGGGGGGGGGGGGGGGGGGGGGGGFGGGGGGGGGGGGGGGGGGGGGGGGFGGGGGGGGGGGGGGGFGGGGGGGD6+@FFGDA5CGFGGGGGGG>EDAB<AEFFGEFF>D09;=AA?:06B>9@>BBF;>BD13?>GFAA6?<:18?D<9<AD
@M00200:207:000000000-ALC1F:1:1118:28464:16528 2:N:0:5
TACAGGGGTATCTAATCCCGTTTGCTCCCCTGGCTTTCGCTCATCAGCGTCAGTGTTGGTCCAGGATGCCGCCTTCGCCACCGGTGTTCCTCCAGATATCTACGCATTTCACCGCTACACCTGGAATTCCGCATCCCTCTCCCAAACTCAAGCCATCCAGTATCGGACGCAGTTCCCCGGTTAAGCCGAGGGATTTCACGTCCGACTTAGTTGGCCGCCTACGAGCCCTTTATACCCAGTATGTCTG
+
CCCCCGGGGGGGGGGGGGGGGGGGGGGGGGGGGGGGGGGEDGGGGGGGGGGGGGGGGGGGG?FGGGGGGGGGGGGGGGGGEGGGGGGGGGGGGFCFGGGGGGFCGGGGGGGGGGGGGGGGGGFG@FGGGGCDGGGGGGFGGGG8EG68@DGEEGDDF8FGGGGGGDEEDGGGGFFG6EGGE;?F7CCDEGGFFGFFFFGFFFD>0;BDFEFC3;FF9DFFDF0(4<>F??F444@FF>(46ABF<69
@M00200:207:000000000-ALC1F:1:1118:8646:16662 2:N:0:5
TACAGGGGTATCTAATCCTGTTCGCTCCCCATGCTTTCGCTCCTCAGCGTCAGGTAATGCCCAGAGAACCGCCTTCGCCACCGGTGTTCCTCCTGATATCTGCGCATTCCACCGCTACACCAGGAATTCCGTTCTCCCCTGCATACCTCTAGTCAGCCCGTATCGGAAGCACGCTCAGGGTTGAGCCCTGAGTTTTCACTCCCGACGTGACTAACCGCCTACGAGCCCTTTACACCCAATATGTCTG
+
CCCCCGGGGGGGGGFGGGGGGGGGGGGGGGGGGGFGGGGGGGGGGGGGGGGGGGGGGGGGGGGGGGGGGGGGGGGGGDGEFGGG@FFGGFGGFGGGGGFFGGGGGGGGGFGGGGGGGEFFGGGGGGGGCGGGGGGGGGGGGGGGGGGGGFGGGFFC@EEGGGGGGGGGG8DDGFGGDDFGGFD>CFFCFFFFFGFFFCGFEABEFF>DDFFFFFFFBE>DFD@FD59@DFGEEFFF>B2:?DFDFDA
@M00200:207:000000000-ALC1F:1:1118:10707:17150 2:N:0:5
TACAAGGGTATCTAATCCCGTTTGATCCCCTGGCTTTCGCGCCTCAGCGTCACAGGCACCCCAGACAGTCGCTTTCGCCACCGGCGTTCCTCCCGATATCTACGCATTTCACCGCTCCACCGGGAGTTCCACTGTCCCCTGATGCCGTCTAGTGCGGCCGTAGCCCCGGCTGTTCCTCGGTTGGGCCGAGGGATTTCACCGAAACCGTACCGCACCGCCTACGCGCCCTTTAAGCCCAGTATGTCTG
+
CCCCCGGGGGGGGGGGGGGGGGGGGGGGGGGGGGGGGGGGGGGGGGGGGGGGGGGGGGGGGGGGGGGGGGGGGGGGGGGGGGGGFGGGGGGGGGGEGGGGGGGGGGGGGGGGGGGGGGGGGGGG7EGFGGFGGGFGGGGGGGGGGGGDGGGGGFF>5ECEGGGGGGGGGGGGFFFGF@8?CC5<5CGG:CCEBGFFFBGFFD;EF:9@?:??9(8>6DFF01191CBF9BF<29FFFFB?):B:AA>
@M00200:207:000000000-ALC1F:1:1118:26898:17245 2:N:0:5
TACGGGGGTATCTAATCCTGTTTGCTCCCCACGCTTTCGCACTTGAGTGTCAGTACTGGACCAGATGGCCGCCTTCGCCACCGGTGTTCTTCCCAATATCTACGCATTTCACCGCTACACTGGGAATTCCGCCATCCCCTACCGGACTCTAGCCAAGCAGTATCGGGTGCAGTTCCTCGGTTGAGCCGAGGGATTTCACACCCGACTTGATCGGCCGCCTACACGCCCTTTACACCCCGTATGTCTG
+
CCCCCGGGGGGGGFGGGGGGGGGGGG9FGGGGGGGGGGGGDGEGGGGFGGGGGGGGGGGGGGGFGGGCFGGGGGGGFGGGGGGGCFGGGGGGGGFGGGGGGGGGGGGGGGGGGGGGGGGGGGGGGGGGGGCE>=AFECF?+@@C+?EDEGGGCFFFFF,:DCGGCGEGGGGCFFG>+<99EGGFGGGG>CDEBCF@A?FEEE9>>19A43??<DEFBD;((((.(9,3(4C>AA*89((,(3(6)-:
@M00200:207:000000000-ALC1F:1:1118:2966:18736 2:N:0:5
TACTGGGGTATCTAATCCCGTTCGCTCCCCTGGCTTTCGCGCCTCAGCGTCAGGAGTGGCCCAGCCCGTCGCCTTCGCCACCGGCGTTCCTAGCGATATCTGCGCATTTCACCGCTACACCGCTAGTTCCACGAGCCTCTACCATCCTCAAGCCAATGCAGTATCGAACGCAGTTCCAGAGTTGAGCCCTGGGATTTCACGCCCGACTTACATAGCCGCCTACGCGCCCTTTAACCCCAATATGTCTG
+
CCCCCGGGGGGGGGGGGGG7CFGGGGGGGGFGGGGGGGGGGGGGGGFGDGGGGFFCGGGGFGGGGGGDGGDGGGGGGGGGGGGGG7FGGGGGAGEDGGCFGGGGGEGGGGFGGGGGGCF8@8FG7CDGGFGGGG>CGGGFGGGGGGGGGGGGG8FGGGCFGFGGG>>,;=DDGFGGFGGGCCFFFGFG:FG>>5A@FC7C@F0>>06EFFFFFFAFFAB>8424279690>3AF*9?1<047<>9249
@M00200:207:000000000-ALC1F:1:1118:3426:18982 2:N:0:5
TACCGGGGTATCTAATCCCGTTTGCTCCCCTGGCTTTCGCGCCTCAGCGTCAGTTTCGGTCCAGAATGCCGCCTTCGCCACCGGTGTTCCTCCAGATATCTACGCATTTCACCGCTACACCTGGAATTCCACATTCCTCTCCCGAACTCCAGCCTTGTAGTATCAGACGCAGTTCCCAGGTTAAGCCTGGGGATTTCACGTCTGACTGACAAGGCCGCCTACGCGCCCTTTAAACCCAGTATGTCTG
+
CCCCCGGGGGGGGGGGGGGEFFGGGGGGGGGGGGGGGGGGGGGGGGGGGFGGGGGGGGGGGGGGGGGGGGGGGGGGGGGGGGGGEGGGGGGGGGGGGGGGGGGGGGGEGGGGGGGGGGGFGGFGGGGGGGFGGGGGGGGGGGGGGGGCGGGGGGGGGFGFGGDCFGGGGGDDDFFGFCFCE>>CFGGFFFFBDGF:>AD>BFBFFFFF=BEEFF>FBAFFFF?@BDFF03C<AFFF?F:4<BF9AFB
@M00200:207:000000000-ALC1F:1:1118:19875:19020 2:N:0:5
TACTCGGGTATCTAATCCCGTTCGCTACCCTAGCTTTCGTTCCTCAGCGTCAGAAAAGACCCAGTCAGCCGCTTTCGCCACCGGTGTTCCTGATGATATCAACGCATTTCACCGCTCCACCATCAGTTCCGCTGACCCCTGTCTCCCTCAAGCCATGCAGTATGAAGCGCAGTTCCTCGGTTGAGCCGAGGGATTTCACACCTCACTTACATGGCCGCCTACGCACCCTTTACGCCCAATATGTCTG
+
CCCCCGGGGGGGGGGGGDGGGGGGGGGGGGFGGGF<FGGGGFGGGGGGGFGGGGGGGGGGGGFGGFFGGGGGGCGGDEGGGGGGGGGGGGGGGFFFFGGGGGGDC7FGGFGGGDEGGCEFGGGGGGGGGGGGGGGGCGGGGGGCFGDGGGGGGGGAFGGFF8EG?DFFGDGGGFDFFGGDEGGG5EGGFDCDEFFFF?F?E:>FEDFFFFFFCBAF(:;@;@FBFG0;@;D;E<=B10(4:<A)6<A
@M00200:207:000000000-ALC1F:1:1118:22629:19112 2:N:0:5
TACGGGGGTATCTAATCCCCTTCGCTCCCCTAGCTTTCGTACCTCAGCGTCAGAAGAGACCCAGTAAGCCGCTTTCGCCACCGGTGTTCCTGATGATATCAACGCATTTCACCGCTCCACCATCAGTTCCGCTTACCTCTGTCTCCCTCAAGCACTGCAGTATCGGGCGCAATTCCTCGGTTGAGCCGTGGGATTTCACAAGACACTTGCAGCGCCGCCTACGCACCCTTTAAACCCAATATGTCTG
+
CCCCCGGGGGGGGGGGGGGGGGGGGGGGGGGGGGGGGGGGGGGGGGGGGGGGGGGGGGGGGGGGGGGGGGGGGGGGGGGGGGGGFGGGGGGGGGGGGGGGGGGGGGGGGGGGGGGGGGGGGGGGGGGGGGGGGGGGGGGGGGGGGGGGGGGGGGGGGGGGGGGG>DGGGGGGGFGGFGGGGGGGGGFGFGGEFGFFFFGFFFDFFFEFEFFFEFFFFFFF?FBFFDFFFF<AABFF?BFB?AFD<DF
@M00200:207:000000000-ALC1F:1:1118:10682:19266 2:N:0:5
TACCAGGGTATCTAATCCCGTTTGCTCCCCTAGCTTTCGCGCCTCAGCGTCGATCTCGGTCCAGGATGCCGCCTTCGCCACCGGTGTTCCTCCAGATATCTACGCATTTCACCGCTACACCTGGAATTCCACATCCCTCTCCCGAATCCAAGCCTCCCAGTATCGGACGCAGTTCCCAGGTTAAGCCTGGGGCTTTCACGTCCGACTTAGGAGGCCGCCTACGCGCCCTTTACACCCACTATGTCTG
+
CCCCCGGGGGGGGGGGGGGGGGGGGGGGGGGGGGGGGGGGGGGGGGGGGGGGGGGGGGGGGGGGGGGGGGGGGGGGGGGGGGGGEGGGGGGGGGGGGGGGGGGGGGGGGGGGGGGGGGGGGGGGGGGGGGGGGGGGGFGGGGGGGGGGGGGEGFGGGGGGGGGGGGGGGGGGGFGGFGFFFGGGGGGGFCDEEGFFFFGFBFFFFF=BFC7C@DFA>FFFFFFF9D;BFBF>AAFF>?(8>ABAFFA
@M00200:207:000000000-ALC1F:1:1118:7522:20054 2:N:0:5
TACTGGGGTATCTAATCCCGTTTGCTCCCCTAGCTTTCGCTCCTCAGCGTCAATGTCGGTCCAGGATGCCGCCTTCGCCACCGGTATTCCTCCAGATATCTACGCATTTCACCGCTACACCTGGAATTCTGCATCCCTCTCCCGAATTCAAGCCATCCAGTATCACACGCAGTTCCCAGGTTAAGCCTGGGGATTTCACGTGTGACTTAGTTGGCCGCCTACGAGCCCTTTACGCCCAGTATGTCTG
+
CCCCCGGGGGGGGGGGGGGGGGGGGGGGGGGGGGGGGGGGGGGGGGGGGGGGGGGGGGGGGGGGGGGGGGGGGGGGGGGGGGGGFGGGGGGGGGGGGGGGGGGGGGGGGGGGGGGGGGGGGGGGGGGGGGGGGGGFFGGGGGGGGGG+EFGGGGGGGGGGGGGGGGGGGGGGDFGGFGGGGGGGGGGGFFGEEDFFFFGFFFFFFFFFEEFFFFFFBFFFFBFFFC>F@FGEFFD>@?2.)?EEFFF
@M00200:207:000000000-ALC1F:1:1118:25679:21191 2:N:0:5
TACTAGGGTATCTAATCCTGTTCGCTCCCCACACTTTCGCTCCTCAGCGTCAGTGTCAGCCCAGCAACCCGTCTTCACCTCAGGTGTTCCTCTTGATATCTACGCATTTCACCGCTACACCAAGAATTCCGATTGCCCCTTCTGCACTCTAGCAAAGTAGTATCATCTGACCGTTCCGAGTTAAGCCCGGAGATTTCACAGATGACTTAAATTGCCGCCTACGCGCCCTTTATACCCAGTATGTCTG
+
CCCCCGGGGGGGGGGGGGGGGGGGGGGGGGGGGGGGGGGGGGGGGGGGGGGGGGGGGGGGGGGGGGGGGGGGGGGGGGGGGGGGFGGGGGGGGGGGGGGGGGGGGGGGGGGGGGGGGGGGGGGGGGGGGGGGGGGGGFFDE8EFGGGGGFGGGGGGFFGGGGGGGGGGGGGFGDDDDEDGGGGGGGGGEDGFEFFFFFGFFF;FEFFF78AEE@BAAEFFF=AF@4==@3CCFFFF8@FF<EFCECE
@M00200:207:000000000-ALC1F:1:1118:24591:23010 2:N:0:5
TACTCGGGTATCTAATCCCGTTTGCTCCCCTGGCTTTCGCGTCTCAGCGTCGGCACACCCCCAGTCACCTGTCTTCACCTTCGGCGTTCCAAGCGATATCTACGCATTTCACCGCTCCACCGCTTGTTCCAGTGACCCCTGAGTGGCCCAAGACCGCCAGTATGCCCAGCGGTTCCACGGTTGAGCCGTGGGATTTCACATGGCACTTAACGATCCGCCTACACGCCCTTTACGACCAGTATGCCTGACAT
+
@CCCCGGEFGFGFGFGFGGGGG<FGGGFGGGGEGGFGGGGG@:FGGFGGGGGGEFGFDCFGGGGC9CFF,@6FGGF9CAD8,A?:FFFGG9EFF7FDGFEFGGGGGGFFAFGG>@CCC?GGG7@CBFEGG,EGFAGDG8DG,,,3=C+@8D?DFG6@EG>:FFFC7C,@8??DE?7+5?DFC4*9F44)*).8DF877+?)1,55=;4)9)((6)0(=;1((((-7(-,.0)6()84(.)).:97:<0())
@M00200:207:000000000-ALC1F:1:1118:18961:23274 2:N:0:5
TACTCGGGTATCTAATCCGGTTTGCGCCCCAGGGCTTCGTCCCTCACTGTCGGAGCCGTTCTAGCGTGACGCCTTCGCCACTGGTCCTCCCCGAAGGATTACAGGATTTTACCCCTACCCCTCGAGTAGCTCACGCCTCTCCCGGTCCCAAGCTTGCCGGTCTACCCGGAGTTCGATGCGTTGAGCGCATCGATTTACCCAGGCATCTAACAAGCCAGCTACGGACGCTTTAAGCCCAAGATGTCTG
+
CCCCCGGGGGGGGGGGGGGGGGGGGGGGGGGGFGGGGGGGGGGGGGGGGGGGGGGGGGGGGGGGGGGGGGGG:EFGGGGGGGGGGGFGGGGGGGGGGFEGFGGGGGGGDFGGFGGGFFDCGGGGGGFFFGGGGGGGFGGGGFGEGGCDGGGFGGCGGDE7:CDGGGGGGDGGFFGGAGGC:CGCFFGGFGGFFGF?AEGE@F=FFFEFFCE8@@F)6A@;<>(8<<;9(8*)6<=FBB?(,)6-44A
@M00200:207:000000000-ALC1F:1:1118:13271:23410 2:N:0:5
TACCCGGGTATCTAATCCTGTTTGCTCCCCACGCTGTCGCGCCTCAGCGTCAGCAATGGCCCAGCTGGCCGCCTTCGCCACCGATGTTCTTCCCGATCTCTACGCATTCCACCGCTACACCGGGAATTCCGCCAGCCTCTACCATGCTCAAGCCAGGCAGTCTCGAAGGCAGTCCAGCGGTTGAGCCGCTGACTTTCACCCCCGACTTACCAAGCCGCCTACGCGCCCTTTACACCCAGTATGTCTG
+
CCCCCGGGGGGGGGGGGGGGGGGGGGGGGGGGGGGGGGGGGGGGGGGGGGGGGGGGGGGGCFGGGGGGGGGGGGGGGGGGGGGGFFGGGGGGGGGGGGGGFGGGGGGGGGFGGGGGGGGGGGGGEGGGGC8>EGGGGGGGGGGGGGF8ECFECGGGGGGGGG>7CC?:CCGGGFGGFGGG8DGC<6CG>DCBFCFEFFGF;E0:9FFDF4=C@FFFFF9182(-3CBF91<2<AF49:13:<<4<5)
@M00200:207:000000000-ALC1F:1:1118:12423:23672 2:N:0:5
TACTGGGGTATCTAATCCTGTTCGCTCCCCACGCTTTCGTGCCTCAGCGTCAATCCAGGTCTAGCCAGCTGCCTTCGCAATTGGTGTTCTATGGCATATCTATGCATTTCACCGCTACATGCCACATTCCGCTGACCTCATCCTAATTCCAGCCATGCAGTATCAAAAGCAATTTTACGGTTGAGCCGCACACTTTCACTCCTGACTTACATAGCAGCCTACGCACCCTTTATGCCCAATATGTCTGCGAT
+
[truncated: 27,331,192 more chars]
