# Supplementary material for: Responses of rhizosphere soil bacteria to 2-year tillage rotation treatments during fallow period in semiarid southeastern Loess Plateau
Source: PeerJ. 2020 May 5;8:e8853. doi: 10.7717/peerj.8853 (PMC7207221; doi:10.7717/peerj.8853)
Supplement: Supplemental Information 47 [file peerj-08-8853-s047.gz › G3''L2.R2.fastq]

@M00200:207:000000000-ALC1F:1:1101:12399:7141 2:N:0:5
TACCCGGGTATCTAATCCTGTTTGCTCCCCACGCTGTCGCGCCTCAGTGTCAGCCATTGCCCAGCAGATCGCCTTCGCCACCGGTCTTCTTCCGGATCTCTACGCATTCCACCGCTACACCCGGAATTCCATCTGCCTCTGCAATGCTCCAGTCAAGCAGTCGGCACGGCAGATCCGGGGTTGAGCCCCGGACTTTCACCACACCCTTACCTGACCACCTACGCGCCCTTTAAACCCAATGACTCTGAGA
+
CCCCCGGGGGGGGGGGGGGGGGGGGGGGGGGGGGGGGGGGGGGGGGGGGGGGGGGGGGGGGGGGGGGGGGGGGGGGGGGGGGGGGGGGGGGGGGGGGGGGGGGGGGGGGGGGGGGDEGGGGGGGGGGGGGGGGGGGGGGFGGGGGFGFGFGGGGGGGGGGGGFGFFFGFGFFFFFFFEFGGGF46CFFFBGFFAFEFFFFFF14?@FFFFFEA@FFF??DF0(39>FB9?BD<4?<<:<(3<A.5<44><
@M00200:207:000000000-ALC1F:1:1101:7805:19376 2:N:0:5
TACTAGGGTATCTAATCCCGTTTGCTCCCCTGGCTTTCGTGTCTCAGCGTCAGCGCACTCCCAGCAACCTGTTTTCACCATTGGCGTTCCAAACGATATCTACGCATTTCACCGCTCCACCGTTTGTTCCGGTTGCCCCTAAGTGGCTCAAGATCGCCAGTATGCCAAGCAGTTCCACAGGTGAGCTGTGGGATTTCACAAGGCACTTAACGACCCGCCTACACACGCTTTAAACCCAATGACTCTG
+
CCCCCGGGGGGGGGGGGGGGGGGGGGGGGGGGGGGGGGGGGGGGGGGGGGGGGGGGGGGGGGGGGGGGGGGGGGGGGGGGGGGGGGGGFGGGGGGEGGGGGGGGGGGDGGGGGGGGGDGGGGGGGGGGGGGGG>GGCFGFGGGGGFGFGFFFGGGGDGGGGGFGFBFG5FFFFFFFFFADGGFFFGFFFFFFFFF@=ECAC@55BBFEFEBF9>A@9@@D==BDEF9@@@DEEFFFD;0(66754A6
@M00200:207:000000000-ALC1F:1:1102:21814:17397 2:N:0:5
TACTAGGGTATCTAATCCTGTTTGCTCCCCACGCTGTCGCGCCTCAGCGTCAGCAACAGCCCAGCAGGCCGCCTTCGCCACTGATGTTCTTCCCGATCTCTACGCATTCCACCGCTACACCGGGAATTCCACCTGCCTCTACTGTGCTCGAGCCTGACAGTTTAGAAGGCAGCCCTGCGGTTGAGCCGCAGGATTTCACCCCCTACTTACCAGGCCGCCTACGCGCCCTTTACACCCACTGACTCTG
+
<BCCCCCFGDCFGGGGGGGGGGGGGGGGGGGGGGGGGGGGGGGGGGFGGGGGGGGGGGGGGCFECFGGGDGGGGGGGGG7F?ECGGGGGGGGGGGGGGGGGGGGGGGGGGGGGCCEEGGGGCEGGGGFFGGGFGGGGGG8DGG8C7DFGGCCEGGF+:EFFDEFCCDF6@DBGFGG5DCDG4C4AGFBFGG>EACEFFGBBF91<@@?64@E=<F>;D>@F@;(-49>BF726<6?>?177<()5<>
@M00200:207:000000000-ALC1F:1:1102:28567:18149 2:N:0:5
TACAGGGGTATCTAATCCCGTTTGCTCCCCACGCTGTCGCGCCTCAGTGTCGGCTATTGAGCCCTTACGAGCTCACCGCCCAGCAGACCGCCTTCGCCACTGGTGTTCTTCCGGATCTCTACGCATTCCACCGCTACACCGGGAATTCCACCTGCCTCTACTGTGCTCAAGCCTGACAGTTTAGAAGGCAGCCCTGCGGTTAAGCCGCAGGATTTCACCCCCTACTTATCCGTCCGCCTACGCGCCATTT
+
CCCCCFGGGGGGGFGGGGGGGGGGGGGGGGFGGGGGGGFFGGGGGGGGGFFFGGGGGGDCEGGGGGGGGFCGEGGGGDGGGG8EFCBCFEGGGGGFGGGGGGFGGFFGGGGGGD6CEFGGGGGGGGGGGGGDGGGEDDGFDDEEGDF@CDGGGGGGG?CEGGGG7=+=CGCFGFFGFF**<=+=9BFAAF;BFFF289D@>?=?<@>66@6;@EA6?A337,1?1764)-),(.<>;:88((-(-9235>
@M00200:207:000000000-ALC1F:1:1102:2858:18358 2:N:0:5
TACTGGGGTATCTAATCCCGTTCGCTCCCCTGGCTTTCGCGCCTGAGCGTCAGGTAAGGCCCAGAGATCCGCCTTCGCCACCGGTGTTCCTCCTGATATCTGCGCATTTCACCGCTACACCAGGAATTCCGATCTCCCCTACCTACCTCTAGCCCGACAGTATCGGATGCAGTCCCGGGGTTGAGCCCCGGGATTTCACACCCGACTTGCCGGGCCGCCTGCGCGCTCTTTCCACCCAATGACTCTG
+
CCCCCGGGGGGGGGGGGGGGGGGGGGGGGGGGGGGGGGGDGGGGGGGGGGGGGGGGFGGGGGGGGGGGGG,CFGGGGGGGGFGGGGGGGGGGGGGDGGGGGGGGGGGGGGGGGGGGGGGGGGGGGGFFGGG8EGGGGGGGGGGGGGGGGGGDGGGGGGGGGGGGDGCEGGGFGFCFEGCDEGGGFGFA>DD)5AF@CCFC@@3@9BF@FFFFF(5>BEFBBFB>>F;?FFF2<AFF:12:?4<<B>>
@M00200:207:000000000-ALC1F:1:1102:21740:19492 2:N:0:5
TACCCGGGTATCTAATCCTGTTTGCTCCCCACGCTGTCGCGCCTCAGCGTCAGCCACAGCCCAGCGGGCCGCCTTCGCCACCGGTGTTCTTCCGGATCTCTACGCATTCCACCGCTACACCCGGAATTCCACCCGCCTCTACTGTGCTCCAGCGCGACAGTCGCCACGGCCGATCCGGGGTTGAGCCCCGGACTTTCACCGCCGCCTTATCGCGCCGCCTACGCGCCCTTTACACCCAATGACTCTG
+
CCCCCGGGGGGGGGGGGGGGGGGGGGGGGGGGGGGGGGGGGGGGGGGGGGGGGGGGGGGGGGGGGGGGGGGGGGGGGGGGGGGGGGGGGGGGGGGGGGGGGGGGGGGGGGGGGGGGGGGGGGGGGGGFGGGGGGGGGGGGGGGGFGGGGGGGGGGGGGGGGGGGGGGGGGGFGDGGFGGGEGGGFFFFFGGFFFFBFFGA?FFFFF?B7ABFFFFFFFFFBFBFBFFFFF?FF>FF9?:B?FFBFBF
@M00200:207:000000000-ALC1F:1:1102:19310:20301 2:N:0:5
TACCAGGGTATCTAATCCTGTTTGCTCCCCACGCTTTCGCGCCTCAGCGTCAGTATTTGTCCAGGTAGCCGCCTTCGCCACTGATGTTCTTCCCGATCTCTACGCATTCCACCGCTACACCGGGAATTCCACCTGCCTCTACTGTGCTCGAGCCTGACAGTTTAGAAGGCAGCCCTGCGGTTGAGCCGCAGGATTTCACCCCCTACTTACCAGGCCGCCTACGCGCCCTTTACGCCCAATGACTCTG
+
CCCCCGGGGGGGGGGGGGGGGGGGGGGGGGGGGGGGGGGGGGGGGGGGGFGGGGGGGGGGGGGGGGGGGGGGGGGGGGGGGGFGGGGGGGGGGGGGGGGGGGGGGGGGGGGGGGGGGGGGGGGGFCGGGGGGGGGGGGGGGGGGGGFGGGGGGGGGGGGGFGGGGGGGGGGFGFGGFGGGGGGGFGFEFGGEFAA;>CGFB@FFFFEFFFFF8?:A9:><FF?3:BFFF?F4<BBD9BB?:9BFFFB
@M00200:207:000000000-ALC1F:1:1103:9627:8196 2:N:0:5
TACGGGGGTATCTAATCCCGTTTGCTCCCCTAGCTTTCGCTCCTCAGCGTCAATGTTGGTCCAGGATGCCGCCTTCGCCACCGGTGTTCCTCCGGATATCTACGAATTTCACCTCTACACCCGGAATTCCGCCATCCCTCTCCACTACTCTAGACCGATAGTTTCGGATGCAGTTCCTGAGTTGAGCCCAGGGATTTCACAACCGACTTGTCGGCCCGCCTACGCGCGCTTTAAACCCAATGACTCTG
+
CCCCCGGGGGGGGGGGGGGGGGGGGGGGGGGGGGGGGGGGGEFGGGGGGGGGGGGGGGGGGGGGGGGGGGGFGGGGGGGGGGGGGGGGGGGGGGGGGGGGGGGGGDFFGGGGGGGGGGGGGGGGGGGGGGGGGGGFGGGGGGGGGGGGGGGGGGGGD5EGGGGGGGGCGGGGFFGGGGGGGGGFGDFGGGFFEAFFFCGFFF>369@EDFFEDFDFFFFFB<?B659>9;1:BA=?1:?1??9<<AB<
@M00200:207:000000000-ALC1F:1:1103:20493:9373 2:N:0:5
TACGAGGGTATCTAATCCTGTTTGCTCCCCTAGCTTTCGCACCTCAGCGTCAGGAACGCGCCAGTCACTCGCTTTCGCCTCCGGCGTTCCTCCCGATATCTACGCATTTCACCGCTTCACCGGGAGTTCCAGTGACCCCTCACGCCCTCAAGCCCAGTATTTTCAGCCGCCGTTCCGACGGTAAGCGTCGGGATTCCACGACTGATTTGCTGAGCCGCCTACGTGCCCTTTATACCCACTGACTCTG
+
CCCCCGGGGGGGGGGGGGGGGGGGGGGGGGGGGGGGGGGGGGGGGGGGGGGGGGGGGGGGGGGGGGGGGGGGGFGGGGGGGGGGGGGGGGGGGGGGGGGGGGGGGGGGGGGGGGGGGGGGGGGGGGGGGGGGGGGGGGGGGGGGGGGGGGGGGGGGGGGGDFGGGGGGGGGGGBFGGDGGGGGGGGEGDDCDDFFFFFGFFFFFFFFFFFFF<<?@>FBF?FFFFF6?BFFFBFF??2(3><?F<BA
@M00200:207:000000000-ALC1F:1:1103:3584:16887 2:N:0:5
TACAAGGGTATCTAATCCCGTTTGCTCCCCTGGCTTTCGCGCCTCAGCGTCAATACCGGTCCAGGATGCCGCCTTCGCCACCGGTGTTCCTCCTGATATCTACGAATTTCACCTCTACACCAGGAATTCCACTTTCCTCTCCGACACTCAAGAAAGGGAGTTTCAAATGCAGTTCCTGGGTTGAGCCCAGGGATTTCACATCTGACTTTCCTTCCCGCCTACACGCCCTTTACACCCCATGACTCTGAGAC
+
CCCCCGGGGGGGGGGGGGGGGGGGGGGGGGGGGGGGGGGGGGGGGGGGGGGGGGGGGGGGGGGGGGGGGGGGGGGGGGGGGGGGGGGGGGGGGGGGGGGGGGGGGFGGGGGGGGGGGGGGGGGGGGGGGGGGGGGGGGGGGGDGGGGGGGGGGFGGGGCEGGFGGGGGGGFGGFGGGGGGGGD+3ACFD7;7*999B7F*:FF?*>AFEEFFFFFF@FFD>D5B(8BF9@;)9?FFF(436)5)94.)1;)
@M00200:207:000000000-ALC1F:1:1103:24380:19055 2:N:0:5
TACCGGGGTATCTAATCCTGTTTGCTCCCCACGCTTTCGAGCCTCAGCGTCAGTTACAGTCCAGAGAATCGCCTTCGCCACTGGTGTTCTTCCTAATCTCTACGCATTTCACCGCTACACTAGGAATTCCATTCTCCTCTCCTGCACTCTAGACTTCCAGTTTGAAATGCAGCACCCAAGTTGAGCCCGGGTATTTCACATCTCACTTAAAAGTCCGCCTACGCTCCCTTTAAACCCAATGACTCTG
+
CCCCCGGGGGGGGGGGGGGGGGGGGGGGGGGGGGG,FFG8FGGGGGGGGGGGGEEGGCF<FGGG<@,AAFGGGGGGGGGGGGGGGGGGGGGGGGGEEFGFFFFFGGGGGGGGGGGGGGGGGGGGGGGGGGFF;FFGGGGD6==F8FGGFFF94EDFFGGFFGD=9+3,8AF8=9D?8=?DGGFFFDF67DGGFFFFFFG5AF6A;CA+:7+**:AF=BAFAF>AFDFBBE=47=FA=@B2(*7..;4
@M00200:207:000000000-ALC1F:1:1103:12260:22989 2:N:0:5
TACCAGGGTATCTAATCCTGTTCGCTCCCCATGCTTTCGCTCCTCAGCGTCAGGTAATGCCCAGAGAACCGCCTTCGCCACCGGTGTTCCTCCTGATATCTGCGCATTCCACCGCTACACCAGGAATTCCGTTCTCCCCTGCATACCTCTAGTCAGCCCGTATCGGAAGCACGCTCAGGGTTGAGCCCGGAGTTTTCACTCCCGACGTGACTAACCACCTACGAGCCCTTTCAACTCAATGCCTCTGACGT
+
CCC<,FGGGGGGGGGGGGAFGGCEGGGGGGGGGGGGGGGGGG@FGGG?FGGG7,CC6<E@FGGGFFGBFGGGGGGGGGGGGGGGGGGGGGGGGFGAFFGGGFGGGGGGGGGFGGGEEGFFG+EFG8EFFEGE=EDDFCED=D8=9D=DF6FE,EF,DG=C8EGGD>>CCGG++59?CC5*DFGGF<?7*;?7**3=EEF?EF459>(:16;C)74;):;;1@<F6;9DF@F3)<F*520))()).4)))(-
@M00200:207:000000000-ALC1F:1:1104:26526:10361 2:N:0:5
TACTAGGGTATCTAATCCTGTTCGCTCCCCACGCTTTCGTGCCTCAGCGTCAATCCAGGTCTAGCCAGCTGCCTTCGCAATGGGTGTTCTATGGCATATCTACGCATTTCACCGCTACACTGGGAATTCCACCATCCCCTCCCGGACTCTAGCCGAACAGTATCGAATGCAGTTCCTCGGTTGAGCCGAGGGATTTCACACCCGACTTGTTTGGCCACCTACGCGCCCTTTAAACCCCATGACTCTG
+
CCCCCDGGGGGGGGGGGGGGGGGGGGGGGGGGGGGGGGGGGGGGGGGGGGGGGGGGGCGGGGGGGGGFGGFGGGGGGGGEGGGFEGGGGGCGGGGGGGGGGGGGGGGGFGGGGCEGGGGGGGGGGFGGGGGGFGGGGGGGGGG>E>EGGGGDGFE>EG8?FFGGGFDDCDGDGFFGGGGGGGGFDGGDGGGGF46;FFGEF>=@@FF4>EFFFFGFEAD@;;?BFFBFF1)9?<FF2(:(18745<A
@M00200:207:000000000-ALC1F:1:1105:21218:3074 2:N:0:5
TACTGGGGTATCTAATCCGGTTCGCTCCCCACGCTTTCGCGTCTCAGCGTCAGTTACAGGCCAGGAAGCCGCCTTCGCCACTGGTGTTCCTCCAGATATCTACGCATTTCACCGCTACACCTGGAATTCCGCTTCCCTCTCCTGCACTCTAGCCAGGCCGGTTTGCAATGCAGTTTTCCGGTTGAGCCGGAAGATTTCACATCACACCTAACCAGCCGCCTACACGCGCTTTAAACCCAATGACTCTGCG
+
CCCCCGGGGGGGGGGGGGGGGGGGGGGGGGGGGGGGGGGGGGGGGGGGGGGGGGGGGGGGGGGGGGGGGGGGGGGGGGGGGGGGGGGGGGGGGGGEGGGGGGGGGGGGGGGGGDGGGGFGGGGGGGGGGGFGGGGGGGGGGGGGGGGGGGDGGGGFDGGGG;>GGGFGFCGGGFFGCGGGCEGGF6>FG>EDDGACF?FFEFFFFB:>BEFFFFAF1:@>?18(3)66>BFFAB=?BBB0<:AF4<AD)4
@M00200:207:000000000-ALC1F:1:1105:18907:21001 2:N:0:5
TACTCGGGTATCTAATCCTGTTTGCTCCCCACGCTTTCGCGTCTCAGCGTCAGTCACCGTCCAGAAGGCCGCCTTCGCCACCGGTGTTCCTCCCGATCTCTACACATTTCACCGCTACACCGGGAATTCCAGTCTCCTCTGCATCCCTCAAGAACGGCAGTATCAGCCGACGTTTCTCGGTTGAGCCGAGAGATTTCACGACTGACTTGCCATCCCGCCTACGCGCCCTTTAAACCCAGTGACTCTGAGCT
+
CCCCCGGGFGGGGGFGGGGGGGGGCGGGGGGGGGGGGGGEGGGGGGGGDFGGDFGGGGGGGGGGGGCGGGGDGDGGGGGEEGGGGGGGGGGGGGGGGGGGGGGGGGGGGFEGFGGGGGGGGGGGE@EGGF,>DFGGGDGGGGGGGGGGGGGGGGGG>EGGGGGGGGGFD>CGCAGGGGDDCEG;CGG<CD?D4@+7ACD@;BBA)67<8<F343;=132<?(29BFFB>?:9AAFF(1(53494A96<A()
@M00200:207:000000000-ALC1F:1:1106:14572:3681 2:N:0:5
TACAAGGGTATCTAATCCCGTTTGCTCCCCTAGCTTTCGCGCCTCAGCGTCAGAAGAGATCCAGTGCGCCGCTTTCGCCTCCGGCGTTCCTTCCAATATCAACGCATTTCACCGCTCCACCTAGAGTTCCGCACCCCCCTCCCGCACTCGAGCGCCGCAGTCCAGCGCGCCGTTCCGGGGTTGAGCCCCGGAATTTCACACGCTGCTTGCGGCACAGCCTACGCGCCCTTTAAACCCAATGACTCTG
+
CCCCCGGGGGGGGGGGGGGGGGFGGGGGGGGGGGGGGGGGGGGGGGGGGGGGGGGGGGGGGFGGGFGGGGDGGGGGGGGGGGGGGGGGGGGGGGGGGGGGGGGGGGGGGGGGGGGGGGGGGGGGGFFGGGGGEG@CEEGGEGGGGGGGGGGEGGGGCGGGGGGGGGGGCEGGDFFGDGC)3CDCDFGGDDDGB3AAFFGFFE0B:5:AD?ED>;5>(7:?)5499EF>>?B<2)9GF6::?BFFFFB
@M00200:207:000000000-ALC1F:1:1106:27169:6552 2:N:0:5
TACACGGGTATCTAATCCTGTTTGCTCCCCACGCTTTCGCGTCTCAGCGTCAGTAACGTCCCAGCGAGCTGCCTTCGCAATTGGTGTTCCTCCTGATATCTGCGCATTTCACCGCTACACCAGGAATTCCACTCGCCTCTTCCGTACTCTAGCCCGACAGTATCCACCGGCTTTCGAGGGTTGAGCCCCCGACCTTCACAGCGGACTTACCGGGCAGCCTACACGCGCTTTATGCCCAATGACTCTG
+
CCCCCGGGGDGG,@,E<E@CFEFGGGGGDF,@CF,6@AFGGFC@AFEDGDFGGGDFGGGF@CFFGBFGGGFCGFGGGCCEG9,,CBBC?EE,EFGGFGFF9EEF7C=CE,EGGGGGGGGF8EEG@EFGGGDFGG8C+=EFFGEGGGGGGFG;9F,@+6=+5;7:,C??DCCD*0@C53*;C7C>CG>FDCDC6)=36)076A>:6DBFEFF>6;G5(0.(2831?DB;((,6)4=F).4:3A)).6A
@M00200:207:000000000-ALC1F:1:1107:14556:4426 2:N:0:5
ACTAGGGTATCTAATCCTGTTTGCTCCCCACGCTGTCGCGCCTCAGTGTCAGCCATTGCCCAGCAGATCGCTCTCGCCACTGGTGTTCCTTCCGGTATCTACGCATTTTACCGCTACACCGGAAATTCCATCTGCCTCTCCCGCCTTCAAGTCCCGAAGTTTCGAACGGCCTCTCCCAGTTGGCCCCGCAGCTTTCAAATTCGACTTTCGCAACCCCCTGCGTGCGCCTTATACCCAGTTACTCTTAGTTC
+
CCCCCDGGFFFGFFGAFFGEFGGFGEFGGFGGC:FGEFCF7FEEGGGGF<@EFFGE6C<FF@FGFGCFFFGD,AE@7C@CE<,?<FGDFFEFGGGGC@FDEFEGC=FFGCGGG>4=C,@G@C>>4=FFGFCGFFFDEF,=8@=+BEE?C@=@DAF66+6=9=E+@88+=+=;:9FGG6,;<,9,3C794:7C*=20+*2/886+(((18/(2.,))66,((.:?;.)(/43-).9))((*).6-)))))))
@M00200:207:000000000-ALC1F:1:1108:12927:5005 2:N:0:5
TACCAGGGTATCTAATCCTGTTTGCTCCCCACGCTTTCGCGCCTCAGCGTCAGAACCGGACCAGTCAGCCGCCTTCGCCACTGGTGTTCTTGCGAATATCTACGAATTTCACCTCTACACTCGCAGTTCCACTGACCTCTTCCGGTCTCAAGCCAAACAGTATCGAAGGCCATTCTGTGGTTGAGCCACAGGCTTTCACCCCCGACTTGATCGGCCGCCTACGCGCCCTTTACACCCAATGACTCTG
+
CCCCC?CGGGGGGGGGGGGGGGFGGGGGGGGGGCCEFDGGGGGGGFGGGEGGGGGGGGEGGGGFGGGGGGGGGGDGGGGE7FEGGGGGGGGGGGGGGGGGGGGGGGFGGGGGGGGGGGGGGGFGGGGGGGGGGGGFG,DDGGGGDGEDGGGGGGGGFGDFFGGGGGGGGGGGGF7FFGGGGGGCGFGGGGFFFFC>FECFFABF>@>2@8>CDFG33)67;;?A>BFD>?D<A<F4041>4>B<<9>
@M00200:207:000000000-ALC1F:1:1109:17453:17382 2:N:0:5
TACAAGGGTATCTAATCCCGTTTGCTCCCCTGGCTTTCGCGCCTCAGCGTCAGTAGAAGTCCAGCCCGTCGCTTTCGCCACCGGCGTTCCTCCTAATCTCAACGCATTTCACCGCTCCACCCGAAGTTCCACAGTCCCCTACCTCCCTCTAGACCTCCAGTTTGAAATGCACCTCCCAAGTTAAGCTCGGGGATTTCACCCCTCACTTAATGGCCCGCCTACGCGCCCTTTAAACCCAGTGACGCTG
+
CCC8,CFGGGGGGGGGGGFGGGGGGGGGGGC6FGGGGGG7FFGGGGGGGGGGGG9,<,,<FGGG,,8+@FGG,AFGGGGGG8FG7FGGG,E,A,,CE,EFCFGGGGGGGGGGGGGG7FGG8+>+@:FFFGG9=,,>D,AF+D3,@,@DFGGGGG,,@EFGG,C,+7D:2<=2**4;A,;FGGCFFG8*:*:**:CFFFG=):)0>>=E48*+/(/2:C6;DF@@(>09>?FF2)?FB?0:)))(-88
@M00200:207:000000000-ALC1F:1:1109:4470:20296 2:N:0:5
TACTCGGGTATCTAATCCTGTTTGCTCCCCACGCTTTCGTGCATCAGTGTCAGTTACAGTTTAGCGAGCTGCCTTCGCAATCGGTGTTCTGTGCGATATCTAAGTATTTCACCACTACACCGCACATTCCGCCCGCCTCAGCTGCACTCAAGATCAGCAGTATCAATGGCAGTTCCCAAGTTAAGCCTGGGGATTTCACCACTGAATTATAAAGCCGCCTACGCACCCTTTACACCCAATGACTCTGAGA
+
B@CCCCE:,@<CFGFA@C9;CEGGGGGGG7EC:FG@FFFFG7@DE<FAFFGGGEFGGFGGGFEDGGDGGDFG,=EDDEBFGGFG7FCF<5>AEFEGDE7AEGFGGFGFGGAEFA>DFGGGGGGDECDFGDFGGCEEDGDDFFEFGCGG8?=9ADA8DF8@AF9:FFCFGFFGG?2DFFGGGGF=9EG6C::5@CC5C@CFF=>FC*=E@9A90=59:>)7:@)(/82=B@==EFFF117(6>EC<+).1;
@M00200:207:000000000-ALC1F:1:1110:9718:14912 2:N:0:5
TACAGGGGTATCTAATCCTGTTTGCTCCCAACGCTTTCGCGCCTCAGCGTCAGAACCGGACCAGTAAGCCGCCTTCGCCACTGGTGTTCTTGCGAATATCTACGAATTTCACCTCTACACTCGCAGTTCCACTTACCTCTTCCGGTCTCGAGATCTTCAGTATCGAAGGCAATTCCAGGGTTGAGCCCTGGGCTTTCACCCCCGACTTAGCAGACCGCCTACACTCGCTTTAAACCCAATGACTCTG
+
CCCCCGGGGGGGGGGGGGGGGGGGGGGGGEFGGGGGGGGGGGGGGGGGGGGGGGGGGGGGGEGGGGGGGGGGGGGGGGGGGGGGGGGGGGGGGGGGGGGGGGGGG8FGGGGGGGGGGGGGGGGGGGGGGGGGGGGGFGGDFGGGGGGDGGGGGGGGGGGGGFGGGGFGGGGGGFGFGG7@FFDFGGGGFFD4ACCFFFGFF>?A@FFFFGEF@@FFBGFFFFFFFFFFFFFF+9BF6::<?AAAD>2
@M00200:207:000000000-ALC1F:1:1110:6401:22894 2:N:0:5
TACGAGGGTATCTAATCCTGTTTGCTACCCACGCTTTCGTGTCTCAGCGTCAGTTGCGGTCCAGAGAGCCGTCTACACCACAGGTGTTCCTCCTGATATCTACGCATTTCACCGCTACACCAGGAATTCCACTCTCCCATCCCGCACTCTAGCCTTCCAGTTTCCGGCGCACCCTCCCAGTTGAGCCGGGAGATTTCACACCAGACTTAGAAGACCGCCTACACACCCTTTCAACCCAATGCCTCTG
+
CCCCCEGGGGFFFFFGGGGGGGGGGGFEEFGFGGGGGGGGGGGGFFGGGGGGGGGGGGEFFGGGFFGGFGGGGFFFDGGGGF=FGGGGDFC<AEGGG9FAGGGGGC:FGGDEF7EEGGGGGGGGGCFFFC9F8BDFGGGFGG,C7@EGFGC;DGF,E8FFDFGC2@>E?E>DGFGGGEFGFGG7CFFC5***:;C6BC=FE8?A2(68*=>+>EGF9E1?1@E3@A<@@;;4:?@F0,1(((.-49.
@M00200:207:000000000-ALC1F:1:1110:22269:23181 2:N:0:5
TACTAGGGTATCTAATCCTGTTTGCTCCCCTAGCTTTCGTGCCTCAGTGTCAGGTGTTGTCCAGAGACTCGCCTTCGCCACTGGTGTTCCTCTCGATATCTACGCATTTCACTGCTACACCGAGAATTCCAGTCTCCCCTCCAACCCTCAAGTGAGAGAGTATTCAATGCAATTTCCAGGTTAAGCCTGGAGATTTCACATCAAACTTACCTCACCACCTACGCACCCTTTACACCCAATGACGCTG
+
CCCCCFGGGGGGGGGGGGGFFCGGGDGEGGGGGFG9FGGGGGGGDGGGGGGGGGGGGDFGGGGGGGGFGGDFGGDBGGFFGAFGGGGDGGFDGGGGFGGCGGGGGGGGGGGGGGGGGGGGDEGGGGGFGFGGGGGGGFCCGGGGGGGG++@EFEFGGEGE=F8FFFFGGGGGGFGCFGGCD?@DDGFFF6DBFG99+0+=D?ACC*::CFBA5@??@6@)5:==>A54)55*+:@A>)->B:*((2:
@M00200:207:000000000-ALC1F:1:1111:13865:14778 2:N:0:5
TACTGGGGTATCTAATCCTGTTTGCTCCCCACGCTTTCGCGTCTCAGCGTCAGTTACGTCCCAGCGAGCTGCCTTCGCCACTGGTGTTCCTCCCGATATCTACGCATATCACCACTACACCGGGAATTCCACTTTCCTCTGCATCCCTCAAGTCTACCAGTATCCAAGGACCTCTCCCAGTTGAGCCGGGAGCTTTCACCCTAGACTTAGTAGACCGCCTGCACGCCCTTTAAACCCAATGACGCTGAGAC
+
CCCCCGG7@C<CCEFFGGGGF<9EC6F<CFGGG7@,DFFGD@B@E<FECCFFGFFEGEFF76FC@F@@FCCGDE,A@@?=FBEF9F=C?FDGGCFG7F@FCAE<FCCECFC<AFGFGGGF@CBFGE8?FFGGEGFFGFGGGDGFC6D6DDDBEDFDCDF8DEFEGFGG=?FFGGCGGFFG6,ECDGGG5C7:*7@89AGFFFAA6=A4+9=5C?+6>?2,4=@EDB;9(54>+)1.:1?@;C8(48B9<4)
@M00200:207:000000000-ALC1F:1:1111:27886:18409 2:N:0:5
TACAGGGGTATCTAATCCTGTTTGCTCCCCACGCTTTCGCGCCTCAGCGTCAGTACCGTCCCAGCGAGCTGCCTTCGCCGTTGGTGTTCCTCCTGATATCTGCGCATTTCACCGCTACACATGGAATTCCACTTTCCTCTTCTGCACTCAAGTTTTCCAGTTTCCAATGACCCTCCACGGTTGAGCCGTGGGCTTTCACATCAGACTTAAAAAACCGCCTACGCGCGCTTTATACCCAATGACTCTG
+
CCCCCGGGGGGGGGGGGGGGGGGGGGGGGGGGGGGGGGGFGGGGGGGGGGGGGGGGFGGGGGGGGGGGGGGGGGGGGGGGGGGGGGGGGGGFGGGGGGGGGGGGGGGGGGGGGGGGGGGGGGGGGGGGGGGGGGGGGGGGGGGGFFGGGGGGGDGGGGDDFFGFGGGFFGGGGGGD?CEGGGGGGGGGGGGFGGGFFFGFFFFFEEF?FFF*>>D?BDFFF@DFFFFF9<(4CAFF:>?7?AB<A<<
@M00200:207:000000000-ALC1F:1:1111:9545:22112 2:N:0:5
TACTGGGGTATCTAATCCCGTTCGCTCCCCTGGCTTTCGAGCCTCAGTGTCAGTTACAGTCCAGAAAGCCGCCTTCGCCACTGGTGTTCCTCCTAATATCTACGCATTTCACCGCTACACTAGGAATTCCGCTTTCCTCTCCTGCACTCAAGAAAAGTAGTTTCAATCCCCTCACGGGTTTGAGCCCCGCACTTTTAAGACTGACTTACTTTCCCACCTGCGCTCCCTTTATACCCAATGACTCTG
+
CCCCCGGGGGGGGGGGGCFGGGGGGGGGGGGGGGGGGGGGGGGGGGGGGFGGGGGGGGGGGGFGGGGGGGGGGDEGGGGGGGGDFGEFGGFGGGGGGGGFGGGGGDEG9EFGGGGGGGGGGGGGGGFGFGFGEEGGFCFD8FF?EGGCGGFFG8DFGGF@FFGGGGGGGEGGGGGGGG+=C8CFGFGDDDEEGC>+B8CAE69A;EF=FFFFFECADAFFD>9@DFB=4@EE<7367(637A?EEE
@M00200:207:000000000-ALC1F:1:1112:17824:3693 2:N:0:5
TACAAGGGTATCTAATCCCGTTCGCTCCCCATGCTTTCGTACCTCAGCGTCAGAACAAGCCCAGCGGCCTGTCTTCACCATCGGCGTTCCGATAGATATCAACGCATTTCACCACTCCACCTATCGTTCCGACCGCCCCTACTTGTCTCAAGACATGCGGTTCGCCGTGCAATTCCTCGGTTGAGCCGACGGCTTTCACACGACGCCTGCACATCCGCCTACGTACGCTTTACGCCCAATGACTCTGAGAC
+
CCCCC,CFGFGGGCFDFCFDFGCEG,F@FCDFFGFGAFDEDDC<FFEFGGGCCCFGGDFF8FFGGGGGGGGGGFGGGGFEFG:4FFC:BFGGGGGGEFDGGEGE:CF+CEFCFGG4>ADDFEEDFGF8=>=CGEDGCGGGEFGGFGECDFEFCFEF9>C5?EGEC79CDG7F7AFFGGGG>7CC66FC5)358DD@=?F@=43396>?6<*4459F274??:6?2*(960(-)->34((444))644)6:,
@M00200:207:000000000-ALC1F:1:1112:18738:7235 2:N:0:5
TACTGGGGTATCTAATCCTGTTTGCTCCCCACGCTTTCGCGTCTCAGCGTCAGTAACGTCCCAGCGAGCTGCCTTCGCCATAGGTGTTCCTCCCGATATCTGCGCATTTCACCGCTACACCGGGAATTCCACTCGCCTCTTCCGAACTCTAGTCCGACAGTATCGGTCGGCATCCCAGGGTTGAGCCCTGGGCTTTCACAACCGACTTACCGGACCGCCTACACGCTCTTTAAGCCCAATGACTCTG
+
CCCCCGGGGGGGGGGGGGGGGGGGGGGGGGGGGGGGGGGGGGGGGGGGGGGGGGGGGGGG@FGGGGGGGGGGGGGGGGGGGGGGGGGGGGGGGGGGGGGGGGGGGGGGGGGGFEGGGGGGFGGGEGGGGGGGGGGEDGGGGGGGGGGGGGGDFFFEEEGECFDFGGGEDEGGGFGCGGFGGGGGGGFFGFC?FF4;BFGFFFFFFFF?EFFFF9DDFFFBFFFB?G?BFFFBD<*<?B0034<ADFB
@M00200:207:000000000-ALC1F:1:1112:12395:15062 2:N:0:5
TACAAGGGTATCTAATCCCGTTTGCTCCCCTAGCTTTCGCACCTCAGCGTCAGGAACGCGCCAGTCACTCGCTTTCGCCTCCGGCGTTCCTCCTGATATCTACGCATTTCACCGCTTCACCAGGAGTTCCAGTGACCCCTCACGCCCTCGAGCCCGGTATTTTCGGCCGCCGTTCCGACGGTAAGCGTCGGGATTCCACGACCGATTTGCCGAGCCGCCTACGTGCCCTTTACACCCAGTGACTCTG
+
CCCCCGGGGGGGGGGGGGGGGFGGGGGGGGGGGGGGGGGGGFGGGGGGGGGGGGGGGGGGGGGGGGGGGGGGGGGGGGGGGGGGGGGGGGGGGGGGGGGGGGGGGGGGGGGGGGGGGGGGGGGGGGGGGGGGGGDDFGGGGGGGFGGGGGGCEEFGGCDCFGGG>EGGDGGGGFGGGCGGGDC*6CGGGGGFFGGEFFGF9B:B6BBFFFE>>;GFFB9?:?::75?BFB?:AAFFFB1())666))
@M00200:207:000000000-ALC1F:1:1112:15206:15445 2:N:0:5
TACGGGGGTATCTAATCCTGTTTGATCCCCACGCTTTCGCACATCAGCGTCAGTTACAGACCAGAAAGTCGCCTTCGCCACTGGTGTTCCTCCATATCTCTGCGCATTTCACCGCTACACATGGAATTCCACTTTCCTCTTCTGCACTCAAGTTTTCCAGTTTCCAATGACCCTCCACGGTTGAGCCGTGGGCTTTCACATCAGACTTAAAAAACCGCCTACGCGCGCTTTAAGCCCAGTGACTCTG
+
CCCCCGGGGGGGGGGGGGGGGGGGGGGGGGGGGGGGGGGGGGGGGGGGEEGGGGGGGGGGGGGGGGGGGGGGGGGGGGGGGGGGGGGEGGGGGDGGGGGFGFFGGGGGGGGGGGGGGGGGGGGGGGGGGGGGFFGGGFGGGFGGGGGGGFFGGFGFGGFBFGFFGF?FGGGFGFGGGGGGGGGGGFGGGG8:FF*:AEG>6=FFE))78EFEB@GAB:;;@FFF9D(21,34<9F):?BF?AA>><B
@M00200:207:000000000-ALC1F:1:1112:25561:22148 2:N:0:5
TACAGGGGTATCTAATCCTGTTTGCTCCCCTAGCTTTCGTGCCTCAGTGTCAGGAGTTTTCCAGGGACTCGCCTTCGCCACTGGTGTTCCACTTGATATCTACGCATTTCACTGCTACACCAAGTATTCCAGTCCCCCCTCAAACCCTCTAGCAAGGTAGTTTCCAATGCCATTTCCGAGTTGAGCTCGGAGCTTTCACATCCGACTTACCTCCCCACCTACGCACCCTTTACACCCAGTTACTCTG
+
CCCCCGGGGGGGGGGGGGGGGGGGGGGGGGGGEGGGGGGGGGGGGGGGGGGGGFFGFFFFGGGGFGFFFGEGGGGG?FGGGGGCFGGGGFBEFEFFGGGGFFGFGGGGGGGGGF?AFGGGGGGGGGGGGGGGGGGGFGGDGGGGDG>DFFFAFCCD6EDEDFGGGG=DDGD?FF9DFEEDGGBD+ADDDDG?>CG@FF79EE5*8==ACE?A@5*@BE9=EE9A>:@=>BE*/*8859>E4)7<<5)
@M00200:207:000000000-ALC1F:1:1113:22715:18334 2:N:0:5
TACTCGGGTATCTAATCCCGTTTGCTCCCCTAGCTTTCGCACCTCAGCGTCAGAAATGGACCAGAGAGTCGCCTTCGCCACCGGTGTTCCTCCTGATATCTACGCATTTCACCGCTCCACCAGGAGTTCCGCTCTCCCCTACCATCCTCGAGCACCGCAGTCTGCAAGGCAGTTCCACGGGTAAGCCGTGGGATTTCACACCGCACTTGCGGCCCCGCCTACGCGCGCTTTACCCCCACTGCCTCGAAGCT
+
CCCC@;CGDFGGGGGGGGGGGGFGGGGGGGGCEGGGGGDGGE@GGGGGGGGGG,CFGG,CF,CDF6,8,C@FGGGGGG7F@,4FG+CFGCFFFGFGGCCFGGGGGGGGGFGGG:EGGGGGGG8CFDGGCGCE>CDGGFGGFGFGGFGGG+A86==16BEGE?@C:FG<CGGGGFG?FFGD8CGGFG>/3/*9AFGF+8F*058?@>F:EC*((.8;(57??:?(4)-17?BA)))0349()).)3(((-(,
@M00200:207:000000000-ALC1F:1:1113:15859:23562 2:N:0:5
TACTGGGGTATCTAATCCCGTTCGCTCCCCTGGCTTTCGCACCTCAGCGTCAGTCACCTCCCAGGACACTGCCTTCGCCTTTGGTATTCCTCCGGATATCTACGCATTTCACCACTCCACCCGGAATTCTATGTCCCTCTGAGGTCCTCAAGTCCTACCGTCTTCCCGGCACTCCCCTCGTTAAGCAAGGAGCTGGCACCGGAAACGCGTAGCACCGCCTACATGCCCTTTATGCCCAATGACTCTG
+
CCCCCGGGGGGGGGGGGCFGGGGGGGGGGGGGGGGGGGGGGGGGGGGGGGGGGGGGGGGGGGGGGGGGGGGGGGGGGGGGGGGGGGGGGGGGGGGGGGGGGGGGGGGGGGGGGGGGGGGGGGFGGGGGGGGGGGFFGGF6DFFGGGGGGGGGGGFGGGGCDEDGGGGGCEGGGFGGGGGGGGGGGFGGCDGFF>FFB@GFFFED@F2@@@C><CFFFFFF?@EFFG;D;8E9??6A=;:1?ADAAA<
@M00200:207:000000000-ALC1F:1:1114:18709:2065 2:N:0:5
TACGAGGGTATCTAATCCCGTTTGCTCCCCTGGCCTTCGTGCCTCAGCGTCAGGAACTGTCCAGAGACCCGCCTTCGCCACTGGTCTTCCTTACGATATCTACGCATTTCACCGCTACACCGTAAATTCCAGTCTCCTCTCCAGTCCTCAAGCACGGCAGTATCGAATGCAGTTTCGAAGTTAAGCCTCGACATTTCACACCCGACTTACCGCGCCGCCTACGCACCCTTTAAACCCAATGACTCTG
+
CCCCC7@@FGGGGGGGGGFGGGGGGGGGGGGFDGGGGGGGGGGGGGGGGGGGGGDGGGFGGGGGG?8EGGGGGGGGGGEEGGGGGGGGGGGGGGGGG,CFGFGGGGGGGGFGGGGGGGFFFEGG77EGGG9EFFGFGGGGGGGFFGGFFFDG@DF8DCEGGGGGDFGGGGGGFDGGGDCGGGGGGGFGGGGFFDEFFFGEF>BEFB99ABF92@GFFEF<6A<;@8>?0=4C5;FFDG:B(<B:9<<
@M00200:207:000000000-ALC1F:1:1114:8035:14239 2:N:0:5
TACGGGGGTATCTAATCCTGTTCGCTCCCCACGCTTTCGCGTCTCAGCGTCAGTACCGTTCCAGAGAGCCGCTTTCGCCACGGGTGTTCTTCCTGATATCTGCGCATTTCACCGCTACACCAGGAATTCCACTCTCCTCTCCCGGACTCTAGCCAGATGGTTTCGGTCGACCTCTGAAGGTTGAGCCTCCAGTTTTCACAACCGACCTACCTGGCCGCCTACACGCTCTTTACGCCCAGTGACTCTG
+
CCCCCCGGFGGGGGGGGGGGGGGGGGGGGGGGGGGGGGGGGGGGGGGGGGGGGGGGGGGGGFGGGGFGGGGGGGGGGGGGGGGFGGGGGGGGGGGGGGGGFGGGGEFGGGGGGGGGGGGGGGGGGGGGGGEGGGGGFGGGGGGGGGGGGFGFGFGGFFGGGGGGGGGGGGGGGFGGG78CFGCGGGFGGGGFFFFF6CC?FB)=@@FFE8C<A277>D>?BFBFFD<?FF>DB?3073::?<B*646
@M00200:207:000000000-ALC1F:1:1114:28003:16282 2:N:0:5
TACTGGGGTATCTAATCCCGTTTGCTCCCCACGCTTTCGCGCCTCAGCGTCAGGAGATGCCCAGAGACCCGCCTTCGCCACCGGTGTTCCTCCCGATCTCTACACATTTCACCGCTACACCGGGAATTCCAGTCTCCTCTGCATCCCTCAAGAACGGCAGTATCAGCCGACGTTTCTCGGTTGAGCCGAGAGATTTCACGACTGACTTGCCATCCCGCCTACGCGCCCTTTACACCCAGTGACTCTG
+
CCCCCGGGGGGGGGGGGGGGGGGGGGGGGGFGGGGGGGGGGGGGECGGGFGGGGGGGGGGDGGGGGGGFGGGGGGGGGGGGGGGGGGGGGGGGGGGEGGGGGGGGGGGGGGGGGGGGEFFGGGGGGGGGGGGGGGFGGGGGGGGGFFCGFFEGGGGGCEGGGFEGGGGGCDD*:DFGGGGEDGGFGFGDDDBFCDF66@4>DD34(758>B44=F4;FFFB?009<9>>F:<AAFF>GF?BFA26.)
@M00200:207:000000000-ALC1F:1:1115:12788:15348 2:N:0:5
TACAGGGGTATCTAATCCTGTTTGCTCCCCACGCTTTCGTGCATGAGCGTCAGTACAGGTCCAGGGGATTGCCTTCGCCATCGGTGTTCCTCCGCATATCTACGCATTTCACTGCTACACGCGGAATTCCATCCCCCTCTACCGTACTCTAGCTATGCAGTCACAAATGCAGTTCCCAGGTTGAGCCCGGGGATTTCACATCTGTCTTACATAACCGCCTGCGCACGCTTTAAACCCAATGACTCTG
+
CCCCCGGGGCGFGGFGGGGGGGGGGGGGGGGGGGGGGGGGGGGGGGGGGGGGGGGGGGGGGGGGGGGGGGGGGGGGGGGGFGGGGGGGGGGGGGGGGGGGGGGGGGGGGGFGGGGGFGGGGGGGCEGGGGGGGGGGDEGFDFFGGGDGFGG,=FGGGGFCFFGGGGGGGFCFDFGGGGGCCFGFFGDFGGDDDGFFAEGFCFFFC?C44647?=FF2>@F;@FBFBBF@F6CCEFFDDFF?BBFA<A
@M00200:207:000000000-ALC1F:1:1115:28586:17253 2:N:0:5
TACTCGGGTATCTAATCCTGTTTGCTCCCCTAGCTTTCGTTCCTCAGCGTCAGTTGCGGTCCAGCGAGCCGCCTTCGCCCCGGGTGTTCCTGCAGATATCTACGCATTTCACCGCTACACCTGCAATTCCACTCGCCTCTCCCGCACTCGAGCACAGCAGTTTCGGAGGCAGCCTCTGGGTTAAGCCCAGAGATGTAACCCCCGACTTGCCGCACCGCCTACGAACCCTTTAAGCCCAATGACTCTGAGA
+
<BCCCGGGGGFF,CE9CFFAFFFGAFGFGGFGGDGEFGFEE;CFE9CC@@FCF6CAFECFG@FGF+6FG+@+@:FF<,BFGG7C:CEB,C;FGDF<A<FCAFGFCC:FE9?EFCE8EGGGD8FGFECGGG9E8,+8+CEGGG?EGCEG,=7FGG6CFGGG,@FGEGGEG547>ACCGGGG,;7C:?C97<AF48*++1+7(.08;96(/9@@>0;:1>>B<2,616,41?0-:A9:(,3(.:2<A)-6)5
@M00200:207:000000000-ALC1F:1:1116:23933:22890 2:N:0:5
TACACGGGTATCTAATCCTGTTTGCTCCCCACGCTGTCGCGCCTCAGTGTCAGTATCTGCCCAGCAGGCCGCCTTCGCCACCGGTCTTCCTCCGGATCTCTACGCATTTCACCGCTACACCTGGAATTCCACCTTCCTCTGCCACACTCGCGCCAAGTACTTTCGAGCGCCATTCCCAAGTTAAGCCCGGGGATTTCACACTCGACTCGCTCAGCCACCTGCGCACACTTTACACCCACTGACTCTG
+
CCCCCECGGGGGGGGGGGGGGGGGGGGGGGGGGGGGGGGG7FFGGDFGGGGGGFGGGGGGGFFGGGGGDFGGG7FGEGFFGGEGGGGGGGGGGGG>FF:FGEGFGCFGGG,?EC@EEGGGGGGGGCFFFG9EDDGGFGGGCF=DFGGFGF+3<?8+@EA+@A;F>F?E>E*0;BFGG,99>C2=+?FFDDG>5CA:+/BC8FD;(=?(695(((25086;3F1>0.4?:>795)*73<(.)),))--
@M00200:207:000000000-ALC1F:1:1117:25976:6743 2:N:0:5
TACGCGGGTATCTAATCCCGTTTGCTCCCCTGGCTTTCGCTCCTCAGCGTCAATGCCGGTCCAGGATGCCGCCTTCGCCACCGGTATTCCTCCAGATATCTACGCATTTCACCGCTACACCTGGCATTCTGCATCCTTCTCCCGGATTCAAGCCATCCAGTATCGGATGCAGTTCCCAAGTTGAGCCTGGGGATTTCACATCCGACTTAGTTGGCCGCCTACGAGCCCTTTAAACCCAATGACTCTG
+
CCCCCFGGGGGGGGGGGGGGGGCFGGGGGGGGGGGGGGG7@EFGGGGGGGGGGGGGGGGGGG?F8FFGGGDFGGGGGGGGCGEGEGGGGGGGGEAFF?EGGFFGGGGGGGDFFGGGGGGGGC=E,>FGGGGGGGGD,EDFGAFE8DGFFGGAFGF7EGGGGGGGGGDGDF7CFFG9;?;;<CC77@FGGFFAEGF=F4DF4)(:=>BFFFFF3;F89D((6;;?DF9(.285.:?FB6(0.4<:<6)
@M00200:207:000000000-ALC1F:1:1117:13790:13026 2:N:0:5
TACTCGGGTATCTAATCCTATTTGCTCCCCACGCTTTCGTGCCTGAGCGTCAGTTACAGGCCAGGCGGCCGCCTTCGCCACTGGTGTTCTTCCACATCTCTACGCATTTTACCGCTACACGTGGAGTTCCACCGCCCTCTCCTGTCCTCGAGCATACCAGTTTCCAAAGCCTGTACAGGTTGAGCCCGTACCTTTCACTTCAGACTTGATATGCCGCCTGCGCACCCTTTACACCCAATCACTCTG
+
CCCCCGGGGGGGGGGGGGGGGGGGGGGGGGGGGGGGGGGGGGGGGGGGGGGGGGGGGGGGGGGGGGGGGGGGGGGGGGGGGGGGGGGGGGGGGGGGGGGGGGGGGG7EAFGGGGGGGGGGGGGGGGGGGFGGGGGGDGGGGGGGGGCFGGGGGGGGGFGGGFGGGGGFGGGGGFGGGGFGEGCFGGGGGGGFFGFFFEGCEFFFBF?:>EFF?EFFFEFFF9>9@B?@FE9;E;8>F02*47<<<A
@M00200:207:000000000-ALC1F:1:1117:12458:16008 2:N:0:5
TACTGGGGTATCTAATCCTGTTTGCTCCCCACGCTTTCGCACCTCAGCGTCAGTACCGGGCCAGTGAGCCGCCTTCGCCACTGGTGTTCTTGCGAATATCTACGAATTTCACCTCTACACTCGCAGTTCCACTCACCTCTCCCGAACTCAAGATCTTCAGTATCAAAGGCAGTTCTGGAGTTGAGCTCCAGGATTTCACCCCTGACTTAAAGACCCGCCTACGCACCCTTTATACCCAATGACTCTG
+
CCCCCGGGGGGGGGGGGGGGGGGGGGGGGGGGGGGGGGGGGGGGGGGGGGGGGGGGGDGGGGGGGGGGGGGGGGGGGGGGGGGGGGGGGGGGGGG7CGGGGGGGGGGGGGGGGGGGGGGGGGGGGDGGGGGGGGGGGGGGGGGGGGGFGGDG9FGGGGFDGGGGFGAF?FGGGFGGFD7?FGDCCGGGGGGA>GFFFFGFFFBFDEFFFCF=;B6AB>>DFFFFFFF?FF<;CCFFFF?*5CE?FFF
@M00200:207:000000000-ALC1F:1:1117:8650:18984 2:N:0:5
TACTGGGGTATCTAATCCTGTTCGCTCCCCACGCTTTCGCGCCTCAGCGTCAGTACCGTCCCAGAGAGCTGCTTTCGCCATCGGTGTTCTTCCTGATATCTGCGCATTTCACCGCTACACCAGGAATTCCACTCTCCTCTTCCGGACTCTAGCCAAGTAGTTTCCAACGACCGCTGGAGGTTGAGCCTCCAGATTTCACGTCGGACTTACCTGGCCGCCTACGCGCTCTTTAAACCCAATGACTCTGAGCT
+
CCCCCGGGGGGGGGGGGGGGGGGGGGGGGGGGGGGGGGGGGGGGGGGGGGGGGGGGGGGGGGGGGGGGGGGGGGGGGGGGGGGGGGGGGGGGGGGGGGGGGGGGGGGGGGGGGGGGGGGGCDGGGGGGGGGGGGGGFGGGGGGGGGGFGGGGGGGGGGGGGGGGGGGGGD+CDBGGDFFGGGGGGGGGGGGFFGFFFEG2:8@D@FBFFF/>EFFABDB<;@DF9EFBBBC4--9F(40:328>DBF<A0)
@M00200:207:000000000-ALC1F:1:1118:11748:9767 2:N:0:5
TACGAGGGTATCTAATCCTGTTTGCTCCCCACGCTGTCGCGCCTCAGCGTCAGCAACAGCCCAGCAGGCCGCCTTCGCCACTGATGTTCTTCCCGATCTCTACGCATTCCACCGCTACACCGGGAATTCCACCTGCCTCTACTGTGCTCAAGCCTGACAGTTTAGAAGGCAGCCCTGCGGTTAAGCCGCAGGATTTCACCCCCTACTTACCAGGCCGCCTACGCGCCCTTTATACCCAATGACTCTG
+
CCCCCGGGGGGGGGGGGGGGGGGGGGGGGGGGGGGGGGGGGGGGGGGGGGGGGGGGGGGGGGGGGGGGGGGGGGGGGGGGGGGGGGGGGGGGGGGGGGGGGFGGGGGGGGGGGGGGCGGGGGGGGGGGGGGGGGGGGGGGGGFFFDFFGGGFGGFG?FGGGFGGGGGGGGGDDFGGAFGGGGGGFGGGDGGFFGFEFFGEDF=BFFFFFF;3@<FEFFFFFDF>FG>B>?FAFFFFFFF<B48<A>F
@M00200:207:000000000-ALC1F:1:1118:16709:9818 2:N:0:5
TACACGGGTATCTAATCCTGTTTGCTCCCCACGCTTTCGCGCCTCAGCGTCAATTACGGGCCAGATGGCCGCCTTCGCCACCGGTGTTCTTCCCAATATCTACGAATTTCACCTCTACACTGGGAATTCCGCCATCCTCTCCCGTCTTCAAGCGCCGCAGTATCATGCGCAATTCCCAGGTTGAGCCCGGGGATTTCACGCCTGACTTACAGCACAGCCTACGCGCCCTTTATACCCAATGACTCTG
+
CCCCCGGGGGGGGGGGGGGGGGGGGGGGGGGGGGGGGGGGGGGGGGGGGGGGGGGGGGGGGGGGGGGGGGGGGGGGGGGGGGGGFGGGGGGGGGGGGGGGGGGGGGGGGGGGGGGGGGGGGGGGGGGGGGGGGGGGGGGGGGGGGGGGGGFFGGGGGGGGGGGGGGFGGGGGGFGGFGGGGGGCGGGCDGGFFGFFFFG@?=@FDFFFEA@EEFFFFFFFF@FFFGFFBFGDFFFFFF<:?4<<<DF
@M00200:207:000000000-ALC1F:1:1118:12626:16338 2:N:0:5
TACTAGGGTATCTAATCCTGTTCGCTCCCCACGCTTTCGCGTCTCAGCGTCAGTACCGTCCCAGAGAGCCGCCTTAGCCACGGGTGTTCTTCCTGATATCTGCGCATTTCACCGCTACACCAGGAATTCCATTCTCCTCTTCCGGACTCTAGCCAGACGGTTTCCATCGACGTCTAGAGGTTAAGCCTCTAGTTTTCACAACGGACCTGTCTGGCCGCCTACACGCTCTTTAAACCCAATGACTCTG
+
CCCCCGGGGGGGGGGGGGGGGGGGGGGGGGGGGGGGGGGGGGGGGGGGGGGGGGGGGGGGGGGGGGGGGGGGGGGGGGGGGGGGFGFGGGGGGGGGGGGGGGGGGGGGGGGGGGGGGGGGGGGGGGGGGGGGGGGGGGGGGGGEGGGGGGGDFGGGGGGGGCDGGGGGGGGGGFGGFGGGGGGGGGGGFGGFFFFFFEGFFF>A?=>FBEEEFDFFFEFFFFFD733;FFDCFFBF?<?F?DF9)4<
@M00200:207:000000000-ALC1F:1:1118:9022:23995 2:N:0:5
TACGCGGGTATCTAATCCTGTTTGCTACCCACGCTTTCGCTCCTCAGCGTCAGTTACGGCCCAGAGTGGCGCCTTCGCCACTGGTGTTCCTCCTGATATCTGCGCATTTCACCGCTACACCAGGAATTCCCCACTCCCCTACCGTACTCAAGTCACAGCAGTATCGGGTGGCGTCTCTGGGTTGAGCCCAGAGTTTTCACACCCGACTTACTGAACCGCCTACGAGCTCTTTACACCCAATGACTCTG
+
CCCCCGGGGGGGGGGGGGGGGGGGGGGGGGGGGGGGGGGGGGGGGGGGGGGGDGGGGGGGGGGFGGGGGGEGGGGGGGGGGGGGGGGEFGGGGGGGGGGGGGGGGGGDFGGGGGGGGGGGGGGDFFGGGFEGGGGGGGEGGGGGGFGCFGCFFGDGAFGGFGGADDGGDGDFGFGGFGGD>FC4<?CCF5DAAC>:FE+*9A(0701)3)746CFFFF>202:?B:922-:<AF=719B?F?2).:--
@M00200:207:000000000-ALC1F:1:1119:8046:6246 2:N:0:5
TACTAGGGTATCTAATCCCGTTTGCTCCCCACGCTTTCGCGCCTCAGCGTCAGGAGATGCCCAGAGACCCGCCTTCGCCACCGGTGTTCCTCCCGATCTCTACACATTTCACCGCTACACCGGGAATTCCAGTCTCCTCTGCATCCCTCAAGAACGGCAGTATCGGCCGACGCTCCTCGGTTGAGCCGAGGGATTTCACGACCGACTTGCCATCCCGCCTACGCGCCCTTTACACCCAATGACTCTG
+
CCCCCFGGGGGGGGFGGGGGGGGGGGGGGGGGGGEGGGGGGGGGGGGGGGGGGGGGGGGGGGGGGGGGGGGGGGGGGGGGGGGGFGGGGGGGGGGGGGGGGGGGGGGGGGGGGGGGCGGGGGCGFFGGGGGGGGGGGGGGFGGGGGGGGGCFGDDGEGGGGGGGGGGGGGGGGFGCDGGDEGDGGGGGGGDGFFG=FEGF3;3B9>BBFFFFFFFF<FF?BFBFFFFFFBFFF<FFFFB?:<A4A<A
@M00200:207:000000000-ALC1F:1:1119:15119:12712 2:N:0:5
TACGGGGGTATCTAATCCTGTTCGCTCCCCACACTTTCGCTCCTCAGCGTCAGGTAATGCCCAGAGAACCGCCTTCGCCACCGGTGTTCCTCCTGATATCTGCGCATTTCACCGCTACACCAGGAATTCCGTTCTCCCCTGCATACCTCTAGTCTGCCCGTATCGGAAGCAAGCACTGAGTTAAGCCCAGTGTTTTCACTCCCGACGCGACAAACCGCCTACGAGCCCTTTAAGCCCAATGACTCTGAGA
+
CCCCCGGGGGGGGGGGGGGGGGGGGGGGGGGGGGEFGGDGGGGGGGFGGGGGGGGGGGGGGGGGGGGGGGGGGGGGGGGGGGGGFFFGGGGGGGGGGGGGGGGGGGGGGGGGGEGGGGGGGFGGGGGGGGGGGGGGGGGGGGGGGGFGGFFGGGGGGGGGGGGGGGGGGFG6CFGGGG>CB9B77C;?FGGGFFGAFFGFF7ABFFFFB;EFBFFFF39??<6?:9BF???F2)99:?:04:A<9<A<4:
@M00200:207:000000000-ALC1F:1:1119:26585:13180 2:N:0:5
TACCGGGGTATCTAATCCTGTTTGCTCCCCACGCTGTCGCGCCTCAGCGTCAGCCACAGCCCAGCGGGCCGCCTTCGCCACCGGTGTTCTTCCGGATCTCTACGCATTCCACCGCTACACCCGGAATTCCACCCGCCTCTACTGTGCTCCAGCGCGGGAGTCGCCACGGCCGATCCGGGGTTGAGCCCCGGACTTTCCCCGCCGCCTTCCCGCGCCGCCTACGCGCCCTTTACACCCAATGACTCTG
+
CCCCCGGGGGGGGGGGGGGGGGGGGFGFGGGGGGGFFGFFEDGCEGFGGGGGCFFCGGFGFFDEGGGGGGGGGDEGGGGGGGDGFFGGGGGFFDGGGGFFGGGGGGGGGGCFFGGGGGGGGGGGE@FGGGGGGGGEEGGGGGGGGGGGEFCEGGGGDEC7CFDGGGDGGEDC55DGFEGGGGDFCFCFCDGD@EFFF)>@BFEFB>:82:FB0,0<9DFB?FFBFF69>?:FB9?77:0(3-.-49<
@M00200:207:000000000-ALC1F:1:1119:25228:17407 2:N:0:5
TACTGGGGTATCTAATCCTGTTTGCTCCCCACGCTTTCGTGCATGAGCGTCAGTATTGGCCCAGGGGGCTGCCTTCGCCATCGGTATTCCTCCACATCTCTACGCATTTCACTGCTACACGTGGAATTCTACCCCCCTCTGCCATACTCTAGCCTGCCAGTCACCAATGCAGTTCCCAGGTTGAGCCCGGGGATTTCACATCGGTCTTAGCAAACCGCCTGCGCACGCTTTACACCCAGTGACTCTG
+
CCCCCFGGGGGGGGGGGGGGGGGGGGGGGGGGGGGGGGGGGGGGGGGGGGGGGGGGGGGGGGGGGGGGGGGGGGGGGGGGGGGGGGGGGGGGGGGGGGGGGGGGGGGGGGGGGGGGGGGGGGGGGGGGGGGGGFGGGGGGGGGGGGGGGGGGGGGGGGGGGGGGGGGGGFGFGFGGGGGGGGGGGGGGGGGGFFGFFFGFFFEFDDFECFFFFFFFFF9?FFFBB9@FF;?CEFAFFFB?><>FA<9
@M00200:207:000000000-ALC1F:1:2101:18880:5289 2:N:0:5
TACGAGGGTATCTAATCCCGTTTGCTCCCCTGGCTTTCGCGCCTCAGCGTCAGAACCGATCCAGCAAGCCGCCTTCGCCACCGGTGTTCCTCCTGATATCTGCGCATTTCACCGCTACACCAGGAATTCCGTGGTCCCCTACCGGACTCTAGCCATAGCAGTATCGGATGGCCGCTCCAGGTTGAGCCTGAAGTTTTCACACCCGACTTGCTAAGCCGCCTACTAGCCCTTTACACCCAATGACTCTG
+
CCCCCGGGGGGGGGGGGGGGGGGGGGGGGGGGGGGGGGGGGGGGGGGGGGDEGGGGGGGDGGGGGGGGGGGGGGGGGGGGGGGGGGGGGGGFFGGGFGGGGGGGGGGGGGGGGGGGGGGGGGGGGEGGDGFGGGGGFFGFGGGGGCEBGFFAEFGGGFGGFGF@FGDGEGFFFFDBFGGF6@FGFGFFFFGA>ABCFEFEE>@99BB003>C?EFF@B>F?DFFFFF?:??><BFFF1:(2:F><<4:
@M00200:207:000000000-ALC1F:1:2101:21392:15318 2:N:0:5
TACGGGGGTATCTAATCCCGTTCGCTCCCCTGGCTTTCGCACCTCAGCGTCAGTCACCAGCCAGGACACTGCCTTCGCCCTCGGTGTTCCTCCGGATCTCTACGCATTTCACCACTCCACCCGGAATTCCGTGTCCCTCTCTGGCCCTCAAGCCCTGCCGTCTTTCGCAGCCTCGGGTAGGTAAGCCACCCGCTGTCACGCGAAACGCGCCGCACCGCCTGCTTGCCCTTTAAACCCAATGACTCTG
+
CCCCCGGGGGGGGGGGGGGGGGGGGGGGGGGGGGGGGGGGGGGGGGGGGGGGGGGGGGGGGGGGGGGGGGGGGGGGGGGGGGGGGGGGGGGGGGGEGGGGGGGGGGGGGGFGGGGGGFGGGGEGGGGGGGGGGGGGGGGFGGGGGGGFGFCGFFGGFCFCGDFGCGGGFGFFFFGF>?<;GGC7*9AFGFGFF>D<FEFF;0@919@90,(399@D0596?:(64?F?7<?92)9DFF60:<AAF24
@M00200:207:000000000-ALC1F:1:2101:9577:15406 2:N:0:5
TACAGGGGTATCTAATCCTGTTTGCTCCCCACGCTTTCGTGCATGAGCGTCAGTGTTGGCCCAGGAGGCTGCCTTCGCCATCGGTGTTCCTCCACATCTCTACGCATTTCACCGCTACACGTGGAATTCCACCTCCCTCTGCCACACTCTAGCCAAGTAGTTTCGAGCGCAGTTCCCAAGTTAAGCTCGGGGCTTTCACACTCGACTTGCTCGGCCGCCTGCGCACACTTTACACCCAGTGACTCTG
+
CCCCCFGGGGGGGGGGGGFGFGFGGGGGGGGGGGGGGGGFGG<FEGGGGGGGGGGGGGFGFFCG7CCCFGGGGGGGGGGE:EEEGGGGGGGGGGDGGGGGGGGGGDGGGGGGGGGGGGFGGGFGG9FEGGCGFGGG8DFFCFFFDFEFGFGGGGG8FDCFGGFGFCFC?6*?:>FFF+;FGCG78CCFDDGDBF>:>4=EE)<29@9=@C*>25A>@3(118@>9B678@E)));;>B<F?49A>24
@M00200:207:000000000-ALC1F:1:2102:25547:8315 2:N:0:5
TACTCGGGTATCTAATCCTGTTCGCTCCCCACGCTTTCGCGTCTCAGCGTCAGTACCGTTCCAGAGAGCCGCTTTCGCCACGGGTGTTCTTCCTGATATCTGCGCATTTCACCGCTACACCAGGAATTCCACTCTCCTCTCCCGGACTCTAGCCAGATGGTTTCAGCCGACGTCTGAAGGTTGAGCCTCCAGTCTTCACAGCTGACCTACCTGGCCGCCTACACGCTCTTTAAACCCAATGACTCTGCGAT
+
CCCCCGGGGGGGGGGGGGGGGGGGGGGGGGGGGGGGGGGGGCFGGGGFGGGGGGGFGGGGGGGGGGGGGGGGEGGGGGGGGDCFFGGGGDGGGGGFGGGGGFGGGGGGGGGGGGGGGGGG8DFGGGGGGGGGGGGGGGGGGGGEEDGGGGGGG8EFGGDFGCDGGGACDGGG?>CF+=FFGGFF9EFDFGGC?.19470<E4=33:6CB=)5;(/A9E@<;@FA7:3<;A).?<FF0:<?F)-6<<>)31(
@M00200:207:000000000-ALC1F:1:2102:23973:9867 2:N:0:5
TACCAGGGTATCTAATCCCGTTCGCTACCCACGCTTTCGTACCTCAGCGTCAGAACAAGCCCAGCGGCCTGTCTTCACCTTCGGCGTTCCGATAGATATCAACGCATTTCACCACTCCACCTATCGTTCCGACCGCCCCTACTTGTCTCAAGACGTGCGGTTCGCCGTGCAATTCCTCGGTTGAGCCGAGGGCGTTCACACGACGCCTGCACATCCGCCTACGTACGCTTTAAACCCAATGACTCTG
+
CCCCCGGGGGGGGGGGGGGGGGGGGGGGGGGGGGGGGGGGGGGGGGGGGGGGGCGGGEGGGGGGGGGGGGGGGGGGGGGGGGF7FGGGGGGDFGEGGEFGGGGGGDGDGGGGGGGGGGGGGGFGGGGGGGGGGGGGGCEGGGGGFGGGGGGCGGGGGGGDEGGGGGGGDGGCGFGGFGGGGGGGGGGDC<)86(63BEGFFBF9BFB7?B4:<>GF<FBF1<(8<:(-4:?A4<F??<<F7)8AD<>
@M00200:207:000000000-ALC1F:1:2102:21846:12459 2:N:0:5
TACGGGGGTATCTAATCCTGTTTGATCCCCACGCTTTCGTGCCTCAGAGTCAATATTCGTGTAGTGAGCTGCCTTCGCAATTGGTGTTCTATGTCATATCTAAGCATTTCACCGCTACATGACATATTCCGCTCACCTCCACGGTATTCAAGACAGATAGTATCAACGGCAGTTTCCAAGTTAAGCTTGGAGACTTCACCACTGACTTACCTGCCCTCCTCTGCCCCCTTTAAACCCAATGACTCTG
+
CCCCCGGGGGGGGGGGCGGGGGAEFDFGGDFGGGGCFFGGGGGFGGGFGGGGGAFC9FGGDFEFFGGGGGGGGGGGGG7CFDFGGGGGGFFGGGGGGGGGGG9FGGGGGGGGFEGEEGFGFGG,CEFGGGGGG6@DDFF=,@>EDC6===DE,ACDG9EGGGGADGDCDGGG?CFCAFC69=<+5@CFC5**)003+;C:5*8@*7>46AFEFDCAEFAB(*)/*;9(8:)8*48A<@(:E349;3?
@M00200:207:000000000-ALC1F:1:2102:2695:13747 2:N:0:5
TACTGGGGTATCTAATCCTGTTTGATCCCCACGCTTTCGTGCCTCAGAGTCAATATTCGTGTAACGAGCTGCCTTCGCAATTGGTGTTCTATGTCATATCTAAGCATTTCACCGCTACATGACATATTCCGCTCATCTCCACGGTATTCAAGACAGATAGTATCAACGGCAGTTCCCAAGTTAAGCTCGGGGAGTTCACCACTGACTTACCTGCCCTCCTACGCACACTTTAAACCCAATGACTCTG
+
CCCCCGGGGGGGGGGGGGGGGGGGGGGGGGGGGGGGGGGGGGGGGGGDFGGGGGGGGGGGGGGGGGGGGGDGGGGGCFGGGGGFGFGGGGGGGGGGGGGGGFGGGGGGGGGGGDGEGC9?ECFCFGGGGGGE>EGGGGGGFGGGG?FFFGGGFGGGGGGGGGGGGGGC=EGGGFGGFGGGDFFGGGGGD63CA5@@FEFE@FEFBBECAEFFF2CFEFFFFFF*9A(8>BFFFCAFFFDFE<<C<FC
@M00200:207:000000000-ALC1F:1:2102:10323:19283 2:N:0:5
TACTCGGGTATCTAATCCTATTTGCTCCCCACGCTTTCGTGCCTGAGCGTCAGTTACAGGCCAGGCGGCCGCCTTCGCCACTGGTGTTCTTCCACATCTCTACGCATTTTACCGCTACACGTGGAGTTCCACCGCCCTCTCCTGTCCTCGAGCATACCAGTTTCCAAAGCCTGTACAGGTTGAGCCCGTACCTATCACTTCAGACTTGATATGCCGCCTGCGCACCCTTTAAACCCAATGACTCTG
+
CCCCCGGGGGGGGGGGGGGGGGGGGGGGGGGGGGGGGGGGGGGGGGGGGGGGGGGGGGGGGFGGDGGGGGGGGGGGGGGGGGGGGGGGGGGGGGGGGGGGGGGGGGGGAFGGGGGGGGGGGGGCBFGGG,=FGGGGGGGGGGGGGGGGGGGEGGGFGFGGGGGGCFCGDGGGGFGGFFFGGGGGGGGDC*@DA*07=CGFFFFFFFFEEFFFC?G>>BFFF965:EDFFFE).;AD?6:09<464<
@M00200:207:000000000-ALC1F:1:2103:25447:3242 2:N:0:5
TACCCGGGTATCTAATCCTGTTTGCTCCCCACGCTGTCGCGCCTCAGTGTCAGCAACGGCCCAGCCGACTGCCTTCGCCATCGGTGTTCTTCCCGATCTCTACGCATTCCACCGCTACACCGGTAATTCCATCGGCCTCTACCGTGCTCAAGCCGTGCAGTCTCGGACGCAGCGCTGCGGTTGAGCCGCAGCATTTCACCCCCGACTTACACAGCCACCTACGCGCCCTTTACACCCACTTACTCTG
+
CCCCCGGGGGGGGGGGGG,FFGGGGGGGGGGGGGGGGGGGEGGGGGG,CFFGGGAFFGDGGGGDGGGGG+CFFCFGGGGC?FFGG>FFG,AFGGGE@C,AA;FDGGGFAFGGGDDEGGGGGGG6+@BEGGGAFCEGD>FFCGG6@,@CFGG9E67@CEGEFGGG?*@*/?DC4?D*)=7DE5:DGGGG37)54776ACGF79BEFF6BAFFF8:F::F?FBF0)169>>?0<2)*9>F(2)).)--)
@M00200:207:000000000-ALC1F:1:2103:28192:16030 2:N:0:5
TACTGGGGTATCTAATCCCGTTTGCTCCCCTGGCTTTCGCGCCTCAGCGTCAGTGTCAGCCCAGCAACCCGTCTTCACCTCAGGTGTTCCTCTTGATATCTACGCATTTCACCGCTACACCAAGAATTCCGATTGCCCCTTCTGCACTCTAGCACATCAGTATCAGCTGGCCGTTCCAAGTTGAGCTTGGAGATTTCACAGCTGACTTAACACGCCGCCTACGCGCCCTTTAAACCCAATGACTCTG
+
CCCCCGGGGGGGGGGGGGGGGGGGGGGGGGGGGGGGFGGFEGEGGGGGGGGGGGGGEGGGGGGGGGFFCFGEGGGGGGFFGGFFFFGGGGGGGGGGGGGGGGGGGGGGGGGFGGGGGGGGGFGGGF9EGGGGGGGGGGFGFEFFCDGGGGGCFGGFGGGGGGGGGGGGGGGG+9=DFGAFGGG+=CDFGGDFAGGFF@CFEBA5@@FACE5CEAGFF>==@FFFF>2>B@8C?4;<<;;;3><7CE3
@M00200:207:000000000-ALC1F:1:2103:14264:20609 2:N:0:5
TACTGGGGTATCTAATCCCGTTTGCTCCCCTGGCTTTCGCGCCTCAGCGTCAGCATCATCCCAGAGACTCGCCTTCGCCACTGATGTTCTTCCCGATCTCTACGCATTCCACCGCTACACCGGGAATTCCATCTGCCTCTACCGTGCTCGAGCCTGACAGTTTAGAAGGCAGCCCTGCGGTTAAGCCGCAGGATTTCACCCCCTACTTACCAGGCCGCCTACGCGCCCTTTATACCCAATGCCTCTG
+
CCCCCGGGGGGGGGGGGGGGGGGGGGGGGGGGGGGGGGGGGGGGGGGGGGGGGGGGGGGGGGGGGGGGGGGGGGGGGGGGGGGGGGGGGGGGGGGDGGGGGGGGGGGGGGGGGGGGGGGGGGGGG>CDGFFGGGGGGGGGGGGCFGGGGGGGGGGGGGGGGGGGGGGGDGGGGF>D7AE5CEGGGFGGGGGGEGGF65:=D>DB(2=F<>F<;6D>BFFD?F?39>F9;FF<A4@FF<?B?()6:?B
@M00200:207:000000000-ALC1F:1:2104:15414:8455 2:N:0:5
TACCAGGGTATCTAATCCTGTTCGCTCCCCACGCTTTCGCTCCTCAGCGTCAGTTACGTCCCAGCGAGCTGCCTTCGCAATTGGTGTTCCTCCTGATATCTGCGCATTTCACCGCTACACCAGGAATTCCACTCGCCTCTTCCGTACTCGAGCCCGACAGTATCCACCGGCATTCGAGGGTTGAGCCCCCGACTTTCACAGCGGACTTACCGGGCCGCCTACACGCGCTTTACACCCAATGACTCTG
+
CCCCCFEGGGGGGGGGGGGGGGGGGGGGGGGGGGGGGGGGGGEGGGGGGGGGGGGGGGGGGGGGGGEGGGGGGGGGGGGDGGGGGGGGGGGGGGGGGGGFGGFCGGGGGGGGGGGGGGGGGGGGGGGGGGGGFFGGGGGGGGGGFGGFGGG>CEGG>EGDFGGGGGG@DEDEGFGFFFCGGGGGFGGGDDDGDCCFFFGFEFF>BFFFFFFF;9D@>E;6040)(56>>FF2<AF?>?:?F>>4<4<
@M00200:207:000000000-ALC1F:1:2104:12061:10538 2:N:0:5
TACGCGGGTATCTAATCCCGTTTGCTCCCCTGACCTTCGTGCCTCAGCGTCAGGAACTGTCCAGAGACCCGCCTTCGCCACTGGTCTTCCTTACGATATCTACGCATTTCACCGCTACACCGTAAATTCCAGTCTCCTCTCCAGTCCTCAAGCACGGCAGTATCGAATGCAGTTTCGGAGTTAAGCTCCCAGATTTCACACACGACTTACCGCGCCGCCTACGCACCCTTTACACCCAGTGCCTCTG
+
CCCCCGGGDGGFGGGGFFGGGGGGGGGGGGC@<EFGGFFGDFGCFFFGEEEECF@FGGC@FGGGD<DGGG>FGDEG7FF7F=EF<FGGGGAFAF@FEFGAFF9DCEDGGGGGGGGG=7@EGDGDEGGGFGFEDGGGGDGFFF=D@EE?DDD,@DDE>E8=@C9CDGFFGG7,52CC55@5CFGC7AFGC*@DA77=FC9B>*:)/((?**;:>=)01):1(53>,=>B6?,):4*7><:?2)444:7
@M00200:207:000000000-ALC1F:1:2104:7384:16341 2:N:0:5
TACTGGGGTATCTAATCCCGTTTGCTCCCCACGCTTTCGCGCCTCAGCGTCAGGAGATGCCCAGAGACCCGCCTTCGCCACCGGTGTTCCTCCCGATCTCTACACATTTCACCGCTACACCGGGAATTCCAGTCTCCTCTGCATCCCTCAAGAACAGCAGTATCGGCCGACTCTCCTCAGTTGAGCCGAGGGATTTCACGACCGACGTGCCATCCCGCCTACGCGCCCTTTAAACCCAATGACTCTG
+
CCCCCGFGFGGGGGDFFFDGEFGGGGGCFGGGGD,BFG:BCFFGGGGGDFCFC@FFCFGG@FFGGGEFFGCEEEGGGCF,6AFEGGC:AFEEGCFDECFGDFFGEFEFF9FEFEGGEE9FF@EBFCDDFGCDFFFGGCFGDFGGGFGDDFGGDFGGCCEF9FGGCECE53;CC:AFFGGGG7CF9?>?D774:*0*+9@A@EFF60(:67:6<09<?FFF0@:77D>B9<?9459F0-3:428BFF9
@M00200:207:000000000-ALC1F:1:2104:5287:17147 2:N:0:5
TACCAGGGTATCTAATCCTGTTCGCTCCCCACGCTTTCGCGTCTCAGCGTCAGTACCGTCCCAGAGAGCCGCCTTCGCCACGGGTGTTCTTCCTGATATCTGCGCATTTCACCGCTACACCAGGAATTCCACTCTCCTCTTCCGGACTCTAGCCAGATGGTTTCCATCGACGTCTGAAGGTTAAGCCTTCAGTTTTCACAACGGACCTACCTGGCCGCCTACACGCTCTTTATACCCAATGACTCTG
+
CCCCCGGGGGGGGGGGGGGGGGGGGGGGGGGGGGGGGGGGGGGGGGFGGGGGGGGFGGGGGGGGGGFGDFGGGGGGGGGGGGEGGGGGGGGG<FGGGGGGCGGGGGDFGAEFGGGGGGGCECGGGGGGGGFGGGGGGGFGGFGGDEGDDGGGGDGDGGFGGG7=DCGC+@DGDGGFFAFGEFGCG?CFGGGGFDGFFAFFB;4;==@;BE6450<)30:;@FFA6),/48)65CFF(8<BBB>AF>F
@M00200:207:000000000-ALC1F:1:2104:11499:17219 2:N:0:5
TACCGGGGTATCTAATCCCGTTTGCTCCCCTAGCTTTCGCGCCTCAGCGTCAAGAACAGGCCAGGAAGTCGCCTTCGCCACTGGTGTTCCTCCCGATATCTACGCATTTCACCACTACACCGGGAATTCCACTTCCCTCTCCTGCCTTCGAGTCGAGCAGTATCGCGTGACCCTCCCCAGTTGAGCCGGGGGCTTTCACACGCGACTTGAACGACCGCCTGCGCGCTCTTTAAACCCAATGACTCTG
+
CCCCCGGGGGGGGGGGGGGGGGGGGGGGGGGGGGGGGGGGGGGGGGGGGGGGGGGGGGGGGGGGGGGGGGGGGGGGGGGGGGGGGGGGGGGGGGGGGGGGGGGGGGGGGGGGGGGGGGGGGGGGGDFGGGGGGGGGGGGGGGGGGGGGGGCDGGGGGGGGGGGGDGGGGGFFGGGGGGGGGGGCGGGGDGD::5*;=CGFEFFFFFFF>AFF?<C>6B96?F>F>E;<(9<<))=?:06??AFFFFA
@M00200:207:000000000-ALC1F:1:2105:9705:17322 2:N:0:5
TACGCGGGTATCTAATCCCGTTTGCTCCCCACGCTTTCGCGCCTCAGCGTCAGTACCGGTCCAGTGAGCCGCCTTCGCCACTGGTGTTCCTCCCAATATCTACGCATTTCACCGCTACATGTCACATTCCGCCAACGCCAACTATACTCAAGAACGACAGTATCAAAGGCAATTTAACAGTTAAGCTGCTAGCTTTCACCTCTGACTTATCATCCCACCTACGCACCCTTTAAACCCAATGACTCTG
+
CCCCCGGGGGGGGGGGGGGGGGGGGGGGGGGGGGGGGGGGGGGGGGGGGGGGGGGGGGGGGGGGGGGGGGGGGGGGGGGGGGGGGGGGGGGGGGGGGGGGEGGGGGGGGGGGGCGGGGGGFGGGGGGGGGGGGGCGGGEDGGG8ECGFG7FGCEFDCGGGGFGDCFGGFGG4DFGGGGGGGGGGGGG4FGGFFFGFFFGFFFFFEFFFFFFFFF>:EF@;;F?@;DFFFFEFCCFF;??B?43<BFF
@M00200:207:000000000-ALC1F:1:2105:26900:18062 2:N:0:5
TACAAGGGTATCTAATCCTGTTTGCTCCCCTAGCTTTCGTGCCTCAGTGTCAGGAGTTGTCCAGAGACTCGCCTTCGCCACTGGTGTTCCTCTCGATATCTACGCATTTCACTGCTACACCGAGAATTCAAGTCTCCCCTCCAACCCTCTAGCCAAGTAGTTTCCAATGCCATTTCGGAGTTAAGCTCCGAGCTTTCACATCAGACTTACCTGCCCACCTACGTACCCTTTAAACCAAGTGACTCTG
+
-ACCCC<C@FGGFG<FFGC9CE6F9,@FFGGGGGGA,CBCFCFF8;<CF6BAFGGDEFGFGA,CFG?FCF<FEEGGGGFGGGCDGFFEGF;<9E:AFF:A;4C4@8EGFGFFE4,@AD9FFBFGGGG;>,@9@DDEFGGGGGG,=EGGFDG9EFFD8@FG;C+ED;A,=FG?FF+??@?DEFGC9FFG8D6959F;CEF+=@A0>8@E5C595)A*)0)88A24*:)66>5AE6>9--(**/9/**1
@M00200:207:000000000-ALC1F:1:2105:18447:24080 2:N:0:5
TACTAGGGTATCTAATCCTGTTTGCTCCCCTAGCTTTCGCGCCTCAGCGTCAGGTAAGGCCCAGAGATCCGCCTTCGCCACCGGTGTTCCTCCTGATATCTGCGCATTTCACCGCTACACCAGGAATTCCGATCTCCCCTACCTACCTCTAGTCGGGCAGTATCGGATGCAGTCACGAGGTTGAGCCTCGGGATTTCACATCCGACTTACAAAACCGCCTACGCGCGCTTTACGCCAAATGACTCTG
+
CCCCCGGGGGGGGGGGGGGGGGGGGGGGGGGGGGGGGGGGGEGGGGGGGGGGGGGGGGGGGGGGGGGGGFGGGGGGGGGGGGGGGDFGGGGGGGGGGGGGGGGGGGGGGGGGGDEGGG?DEDGGGGGGCFC+@EGGGGGDFGGGGGFFGGGEGGGEGGGGGGGGGGGG+@FCF9DGGGGD>CCD5@9;CGEEDD4>FAFAFBA52=@2:;+9ADFE(89;081>>>@BF?:2)8@D1(4<ABADBA)
@M00200:207:000000000-ALC1F:1:2106:8811:4627 2:N:0:5
TACCGGGGTATCTAATCCTGTTTGCTCCCCACGCTTTCGCGTCTCAGCGTCAGTAACGTCCCAGCGAGCTGCCTTCGCCATTGGTGTTCCTCCCGATATCTGCGCATTTCACCGCTACACCGGGAATTCCACTCGCCTCTTCCGAACTCGAGCCTGACAGTATCCATCCGCCTCCCGGGGTTGAGCCCCGGGCTTTCAGAACGGACTTACCAGGCAGCCTACACGCGCTTTATACCCACTGACTCTG
+
CCCCCDEGGGGGGGGGGGGGGGGGGGGEGGCGGGGGGGECFCFGGGGGGGCGGGGGGEFGEGEGGGGGGGGGGGGGGGGGGGGGGGGGGGGGGGGDCGGGGGFGD>F7EFFGFGG>>CF<EEGGGGGGGGGGGGGGG=EFGGGGGGGGGGCCGGGGFFGGGGGG7ECGGGGGG5EDGG)?:EGFFGFFCCCCB3>ABCC+3=A?27BFAFFFFFB,(/.,5?2<8:9>><0<>>@6:?(138:2-65
@M00200:207:000000000-ALC1F:1:2106:19851:19890 2:N:0:5
TACCAGGGTATCTAATCCTGTTCGCTCCCCACACTTTCGCTCCTCAGCGTCAGGTAATGCCCAGAGAACCGCCTTCGCCACGGGTGTTCTTCCTGATATCTGCGCATTTCACCGCTACACCAGGAATTCCACTCGCCTCTTCCGTACTCGAGCCCGACAGTATCCACCGGCATTCGAGGGTTGAGCCCCCGACTTTCACAGCGGACTTACCGGGCTGCCTACACGCGCTTTAAGCCCAGTGACTCTG
+
CCCCCGGGGGGGGGGGGGGGGGGGGGGGGGGGGGGGGGGGGGGGGGGGGGGGGGGGGGGGGGGGGGGGGGGGGGGGGGGGGGGGGGGGGGGGGGGGGGGGGGGGGGGGGGGGGGGGGGGGGGGGGGGGGGGGGGGGGGGGGGGEGGGGGGGEGGGGGGGEFFGGGGGGDEGDGFGGGGC4EGGGGGGGGGGGDDDFF5C7F@FB>9>FFFFFEFF0-1,,6???FFB>>0:>FFFF?6?:34<4>FB
@M00200:207:000000000-ALC1F:1:2107:21394:21765 2:N:0:5
TACTGGGGTATCTAATCCTGTTTGCTCCCCACGCTTTCGCACCTCAGCGTCAGTATCGGGCCAGTGAGCCGCCTTCGCCACTGGTGTTCTTGCGAATATCTACGAATTTCACCTCTACACTCGCAGTTCCACTCACCTCTCCCGAACTCGAGATCGCCAGTATCAAGGGCAGTTCTGGAGTTGAGCTCCAGGATTTCACCCCTGACTTAACGACCCGCCTACGTGCGCTTTAAACTCAGTGACTCTG
+
@CCCCGGGGGGGFGGDGCFFEFCEFGGFGGGGCGECGGGGCFF@E@FFFFCEF<FEFGGG7FGGFGGGGGEFCFGGGCBF7=?FFGGCDFCGGGGGGGGD9CAFGG?FE;FFAF@DF<EFFFFGGG?E;4ECEFGFG9@D?FGGGGGCGD?=8DFG6EEE?CFGCC9C@EGGFFGGGGDGFG<+9CGCCCF5@?CAF?GBABFAD4*8+/+9@FFD>:;@@FFF;>((,(345)7+778?C)5494:
@M00200:207:000000000-ALC1F:1:2108:7627:11487 2:N:0:5
TACTAGGGTATCTAATCCCGTTTGCTCCCCTAGCTTTCGCGCCTCAGCGTCAGTATTGGGCCAGATGTGCGCCTTCGCCACCGGTGTTCCTCCTGATATCTACGCATTTCACCGCTACACCAGGAATTCCCACATCCTCTCCCATACTCAAGCTTGGCAGTTTGTGATGCCGGTCCCCGGGTGAGCCGGGGCATTTCACATCCCACTTACCAAACCGCCTACACGCCCTTTATGCCCAGTGACTCTG
+
CCCCCGGGGGGGGGGGGGGGGGGGGGGGGGGGGGGGGGGGGGGGGGGGGGGGGGGGGGGGGGGGGGGGGGGGGGGGFGGGGGGGGGGGGGGGGGGGGGGGGGGFGGGGGGGGGDGGGGGGGFGGGGGGGGGGGGGGGGGGGGGGGCFGGGGGGGGGGGGDGGGF5D7DEFGDGGGGGGGGCEDGGGGC5CED?DFAB?FC?FF;>=DF4FFFFBGC>DFFFFFFFBDFB@E<CF:FB?<>?4ABA>2
@M00200:207:000000000-ALC1F:1:2108:7218:11503 2:N:0:5
TACACGGGTATCTAATCCGGTTCGCTCCCCACGCTTTCGCGTCTCAGCGTCAGTTGCAGGCCAGGAAGCCGCCTTCGCCACTGGTGTTCCTCCAGATATCTACGCATTTCACCGCTACACCTGGAATTCCGCTTCCCTCTCCTGCACTCTAGCCAGGCAGGTTTACAATGCAGTTTTCCTGTTGAGCCGGAAGATTTCACATCACACCTAACAAGCCGCCTACACGCGCTTTACCCCCAATGACTTTG
+
CCCCCEGGGGGGG@CEFGEGGGGGGGGGGGGGDGGGGGG>C@FEFFGGGGGGGGGF,CC,FG8FFG8FG@FGGGGFGGGEEGGGGGGGG9;<8EDAFD;FGCBFGGGGGGCEGCEE8FFFGFFC<,AFGGFGECGGGGGGGF8DFGGGGC,>=8A=@B,5@;C70523249?75==FGA2EF::B@F*99*;*9D=FEGF<CFF@36D=F);)*;CB3(6:>@FF396(6,26<+9191??(:3))..
@M00200:207:000000000-ALC1F:1:2108:23857:11531 2:N:0:5
TACAAGGGTATCTAATCCTGTTTGCTCCCCACGCTTTCGTGCCTCAGTGTCAGTATTAGGCCAGGTAGCCGCCTTCGCCACTGGTGTTCCTTCCGATCTCTACGCATTTCACCGCTACACCGGAAATTCCACTACCCTCTCCTATACTCTAGTCACCCCGTCTTGTCTGACCTGCCCAGGTTGAGCCCAGGTATTTCACACATAACTTACATAACCACCTACGCCCCCTTTACACCCAATGACTCTGCGAC
+
CCCCCCDGG<FGGE@FGGFEFGFGGGGGGGFGFGGECGCFFGGFGAFFGGG@EE6CFC<DFGF@DG<FGGGGGGGGGGGGGGC,E<ECFG;FGGG7?FGGFAFFGGEGFG,FF7B=4FFGGEC=+=EFFG9ED?FCGEG8DE,,79DFGF,7@F:FGG+3@C+:*3@C+9DGGGFGGF8+35+19=F?7@:=+?+=B7FF)3*+3=7;8+3=+/AF69<56F2@-/>@=(./*8EF@0((/7=3>)7)(,(
@M00200:207:000000000-ALC1F:1:2108:10303:24923 2:N:0:5
TACCCGGGTATCTAATCCGGTTCGCTCCCCACGCTTTCGCGTCTCAGCGTCAGTTGCAGGCCAGGAAGCCGCCTTCGCCACTGGTGTTCCTCCAGATATCTACGCATTTCACCGCTACACCTGGAATTCCGCTTCCCTCTCCTGCACTCTAGCCAGGCCGGTTTGCAATGCAGTTTTCCGGTTGAGCCGGAAGATTTCACATCACACCTAACCAGCAGCCTACACGCGCTTTAAACCCAATGACTCTGAC
+
CCCCCGGGGGGGGGGGGGGGGGGGGGGGGGGEGGGGGGGGGGGGGGGGGGGGGGGGGGGGGGGGGGGGGGGGDGGGGGEGGGGGGGFEGFGGGGGFGGAFGGGGGGGGGGGGGGGGGGC@EGEFGFEEA;FDEGGGC=EGGGGFGGGGGGGAEDFFFFDE>EDA=9E7DGG>C>@@FGGDGG>>CCFGGDGDFGG++9CFFCFFFEF>DFFFFFCC(A17@6@6@326(((-:AEB?FF?F(:A:64<2)
@M00200:207:000000000-ALC1F:1:2109:10372:2766 2:N:0:5
TACTCGGGTATCTAATCCCGTTTGCTCCCCATGCTTTCGCTTCTCAGTGTCAGTTACAGCCCAGAGACCTGCCTTCGCCATTGGTGTTCCTCCTGATATCTGCGCATTTCACCGCTACACCAGGAATTCCAGTCTCCCCTACTGCACTCTAGTTAGCCAGTACCCACTGCAAACCCGGGGTTGAGCCCCGGGCTTTCACAGCAGACGCGCCAAACCGCCTACAAGCTCTTTACGCCCAATGACTCTG
+
CCCCCGGGGGGGGGGGGG<FGGGGGGGG@FGGGGGGGGGGGGGGGGGEGGGGGGFGGGGGGGGGGGEFDFGGGGGGGGGGGGGGGGGGGGGGGGGFGGGGGGGGGGGEGGGGGGGEEGGGGGFGGGGGGGGAD@,EFF6DDDGGGF?FFGF9E;DA8D,1@DCF628D=88D9FFGGCD+C1)0=6CCG6*<DGGFF52<*;4;)<):5))5>BGGFFF?@AE;7F@@CAEF4?>E63=D@2)-64A
@M00200:207:000000000-ALC1F:1:2110:9283:13066 2:N:0:5
TACTCGGGTATCTAATCCTGTTCGCTCCCCTAGCTCTCGCTCCTTAGCGTCAGGTACTAGCCAGGACACTGCCTTCGCCTTTGGTGTTCTTCCGGATCTCTACGCATTTCACCACTCCACCCGGAGTTCCATGTCCCTCTCTAGCCCTCAAGTCATGCCGTTTAGCGAGCACTCCATCGGTTAAGCCGATGGCTGGAACCCTCTACGTACATCACCGCCTCCGAGTGCTTTAAACCCAATGACTCTG
+
CCCCCGGGFGGGGGGGGGGFFGGGGGGG9BFFGGGGGGGGGCGGGGFFGGGGGGGGGGGG?FEGGFGGGGGGGGGGGGGGGGGGGGGEGGGGGGGGGGGGGFGGGGGGGGGGFFF8FFGFGGGGGGFFGGGGGGF,@EFGGGGFGGGGGG=FEGGGGGG6ACFGGGG>DEDGGFCDCFGDGDFC?FGGGGGF5?CDF2CFBAFFEFFFFFBCFFC6@F@>8;6;.(/1119;CCBA(;;;@3@EEEF
@M00200:207:000000000-ALC1F:1:2110:28131:13704 2:N:0:5
TACGGGGGTATCTAATCCCGTTCGCTACCCTAGCTTTCGCGCCTCAGCGTCAGTATTGGGCCAGATGAGCGCCTTCGCCACCGGTGTTCCTCCTGATATCTACGCATTTCACCGCTACACCAGGAATTCCCTCATCCTCTCCCATACTCAAGTAAGGCAGTTTGGGATGCAGGTCCTCGGGTGAGCCGAGGGATTTCACGTCCCACTTACCTAACCGCCTACACGTCCTTTAAACCCAATGACTCTG
+
CCCCCDEEGGGGGGGGGEGGGGGGGGGG@EFFGGGGGGGGGGGEGGGGGGGGGGGGFGCGFGEGGGGFGGGGDGGGDECFE,>FGGGGGGFGGGGGGGGGGGGGGGGGGGFGFGGGGCGDFFGGFGGFGEGFGGGGGGGGGCFFGGGGGGC@FGGGGDFGGFGGGGGFDDGCCFFGGGEC:95:FGGGGGGFDFGFFFGFFFD:A@DA9<AC6=F):B>FEFFF4.-(.6:<ABF@F<B:?4A<>4<
@M00200:207:000000000-ALC1F:1:2111:8990:3487 2:N:0:5
TACTGGGGTATCTAATCCTGTTTGCTCCCTACGCTTTCGTGCCTCAGCGTCAGTGACAGCCCAGCAAGTTACCTTCGTTTTTGGTGTTCTTCCATATATCTAAGCATTTCACCGCTACACATGGAGTTCCACTTGCCTTAACTGTACTCTAGTCTAATAGTATCAATGGCACTTTAACAGTTAAGCTGTTAGCTTTCACCATTGACTTATCAAACCGCCTACGCACCCTTTACACCCAATGACTCTG
+
CCCCCGGGGGGGGGGGGGGGGGEFGGGG8FFFGGGGGGGGGGGGGGGGGGGGGGGGGGFGGGGGGGGGGGGGGGGGGGFGGDEGGGGDGGGGGFGGDGGGGGGGGGGGGGGGFGGGGCEFFFGGGFEGGGFGGGCCFGGGGGGFCFGGGGGGCFGGFGGFGFGGFFGGGGFGGFGGGGGGGGFGCFGGFGGFGBFB?CFD=F?FEFFE?93?ED6DB>=>ADFEDFBFFFF@AEGF=B2=EC@7;>4
@M00200:207:000000000-ALC1F:1:2111:7610:8689 2:N:0:5
TACACGGGTATCTAATCCCATTCGCTCCCCTGGCTTTCGCGCCTCAGTGTCAGTGCCGGTCCAGAGACCCGCCTTCGCCACCGGTGTTCCTCCCGATCTCTACACATTTCACCGCTACACCGGGAATTCCAGTCTCCTCTGCATCCCTCAAGAACGGCAGTATCAGCCGACGTTTCTCGGTTGAGCCGAGAGATTTCACGACTGACTTGCCATCCCGCCTACGCGCCCTTTAAACCCAATGACTCTG
+
CCCCCGGGGGGGGGGGGGGGGGFGGGGGCFFGGGGGGGGGGGGGGGGGGGGGGGGGGGGGGGGGCGCGGGGGGGGGFGGGGGGGGGGGGGGGGGGEGGGGGGGGGGGGGGGGGGGGGGGGGGGC>FGGGGGGGFGFGGGGGGGGGFGGGGGGGGGE6BEEGGGFGGGGGDDGGFGGFGDDGG5*9FFD47D5FFFFFFGF?FFF@EFC6<A6C@FF@EFF::BF>EFF;5:A):FF66<:74<4AD<
@M00200:207:000000000-ALC1F:1:2111:15101:8704 2:N:0:5
TACTAGGGTATCTAATCCTGTTTGCTCCCCACGCTTTCGCGCCTCAGCGTCAGAGGTCGGCCAGAGCGCCGCCTTCGCCACGGGTGTTCCTCCTGATCTCTACGCATTTCACCGCTACACCAGGAATTCCACGCTCCTCTCCGACCCTCAAGAACGGCAGTTTCGCACGGCGTGTCGGGGTTGAGCCCCGACCTTTCACGCGCGACTGGCCGTCCCGCCTACATGCGCTTTACACCCAGTGACTCTG
+
CCCCCGGGGGGGGGGGGGGGGGFGGGGG,BFGGGGGGGGGGGGGGGFFGGGGGGGGGGGGGGGGGGFGGGGGGGGGGGGGGGGGFGGGGGGGGGGDGGGGGGGGGGGGGGGGGGGGCFGGDFGGFGGGGGGGGGGGGGGGGGGGGGGGGGGGGGGGGGGGFFGGGGGGGDGGGA?FD=DDEGGGGFFFCDGDGFGFFFGF?3>5(49>56@D6>3<9;>?:(.0<F9?FE<)6<:?36(.).6>DBF
@M00200:207:000000000-ALC1F:1:2111:3277:10415 2:N:0:5
TACTGGGGTATCTAATCCCCTTCGCTCCCCTAGCTTTCGTACCTCAGCGTCAGAAGAGACCCAGTAAGCCGCTTTCGCCACCGGTGTTCCTGATGATATCTACGCATTTCACCGCTACACCAGGAATTCCCTCATCCTCTCCCATACTCGAGCCAAGCAGTTTGAGATGCAGGTCCCCGGGTGAGCCGGAGCATTTCACATCCCACTTACTTGACCGCCTACACGCCCTTTACACCCAATGACTCTG
+
CCCCCFFE@C@FGGGGGGGFGGGCF:FG,6CFFGGGGGGGGGGDF@FFG@FGGGGGGGGG<FGFDGGGGGGGG>FDFFGDGGGGGGFEGFGFACFFG9EFGGGGEG@CFGFG<CCCEGGGGGGGCFF8EEFAFFGG8=FCFEFGGGGGGGGGDCDCGCGGG9=DGGGEFF?DFF?D7EDDCEEFC6CDDDDDFFD6:EFCCFA4@BB=FEFFE@<?>5;(18@)15/6>A;<CCF8;<<F/9@9<<A
@M00200:207:000000000-ALC1F:1:2112:11599:6492 2:N:0:5
TACGAGGGTATCTAATCCTGTTTGCTCCCCACGCTTTCGAGCCTCAGCGTCAGTTACAGTCCAGAGAATCGCCTTCGCCACTGGTGTTCTTCCTAATCTCTACGCATTTCACCGCTACACTAGGAATTCCATTCTCCTCTCCTGCACTCTAGACTTCCAGTTTGAAATGCAGCACCCAAGTTGAGCCCGGGTATTTCACATCTCACTTAAAAGTCCGCCTACGCTCCCTTTAAACCCAATGACTCTG
+
CCCCCGGGGGGGGGGGGGGGGGCFGGGGGGGGGGGGGGGGFGGFGGGGGGGGGGGGGGGGGGGFFFGFGGFGGGGGGGGGGGGGGGGGGGGGGGGGGGGGGGGGGGGGGGGGGGGGGGGGGGGGGGGGGGGGGGCFDGGGGGGGGGGGGGGCDGGGGGGGGFGGGFGGGGGDGFGGDFGGGGFDGGGGGGGGFGGFFFGFFFFFFFEF;BFFEEGCDB>A>@FFFFFFFFEECEFFDFF=EC3**86
@M00200:207:000000000-ALC1F:1:2112:5880:16182 2:N:0:5
TACTCGGGTATCTAATCCCGTTCGCTCCCCTGGCTTTCGTGTCTCAGCGTCAGCGTGCTCCCAGTCGTCTGTTTTCACCGTTGGCGTTCCAAACGATATCTACGCATTTCACCGCTCCACCGTTTGTTCCGACGACCCCTAAGCAGCTCAAGACCCGCAGTATACCGAGCAGTTCCACGGTTGAGCCGTGGGATTTCACAAGGTACTGACGGGTCCGCCTACACACGCTTTAAACCCAATGACTCTC
+
CCCCCGGGGGGGGGGGGGGGGGGGGGGGGGGGGGGGGGGGGGGGGGGGGGGGGGGGGGGGGGGGGGGGGGGGGGGGGGGGGGGGGGGGGGGFGGGGGGGGGGGGGGGGGGGGGGGGGGGGGGGGGGGGGGGGGGGGGGGGGGGGGGGGGGGFGGFGGGGGGFGGGGGGGGGGGFGGGGGGG*?FGGGGDGDGFGGFFFGFFFFFF34:5;>EFFDA@E(6;@;@D:;BF?:AFFFF6:BBFFABA<)
@M00200:207:000000000-ALC1F:1:2112:7224:23999 2:N:0:5
TACTCGGGTATCTAATCCTGTTTGCTCCCCTAGCTTTCGTTCCTCAGCGTCAGTTGTGGTCCAGCGCGCCGCTTTCGCCACGGGTGTTCCTGCAGATATCTACGCATTTCACCGCTACACCTGCAATTCCACGCGCCTCTCCCACACTCAAGCACAGCAGTTTTGGAAGCAGCCTCTGGGTTGAGCCCAGAGATTTCACTCCACACTTGCCACACCGCCTACGAACCCTTTAAACCCAATGACTCTG
+
CCCCCEGGGGFGGGGGGGGGGG9FGGGGGGGGGGGGGGGCFGGGGGGGGGGGGGGGGGGGGGGGGGGGGGGDGGGGGGGGGGGDEGEEGCFFFGGGGGGGG,EGGGDGGGGFGGGEGGGGGGGG@FGGGGGGGEDEGGGFGGGFGGGGGGGFGGGGFGGFFAFGGGGFGGGFGFFF*<<CFGE4CFFCCGCGADGFFEFFFF4)7>BFEFFFEDGFFFFFFFF?1A;FDFF<<);??::?0424<)6
@M00200:207:000000000-ALC1F:1:2113:24258:8330 2:N:0:5
TACCAGGGTATCTAATCCCGTTCGCTCCCCACGCTTTCGCGCCTCAGCGTCAGGGAATGCCCAGAGACCCGCCTTCGCCACCGGTGTTCCTCCCGATCTCTACGCATTTCACCGCTACACCTGGAATTCCACGTCCCTCTCCCGGATTCAAGCCAACCAGTATCGGACGCAGTTCCTGGGTTGAGCCCAGGGATTTCACGTTCGACTTAGCAGGCCGCCTACGCGCCCTTTAAACCCAGTGACTCTG
+
CCCCCGGGGGGGGGGGGGGGGG,@FGGGGGGGGGGGGGGGGGGGGGGGGGGGGGGGGGFFGGGGGGGGGGGGGGGGGGGGGGGGGGGGGGGGGGGGGGGGGGGFGGGGGGGGGGGGGGGGGGFGBFGGGGGGGCGGGGGGGGGGGEEDGCEFFDDGGGEGGGC;;CEEGGCDGFGGGGGGGDGGGGGC8CC5FGFFF3FFFA@?<?D;F6>EA?G:3=>FFF<>>>9;F:>A9>FF0??FBAB))6A
@M00200:207:000000000-ALC1F:1:2113:21047:21934 2:N:0:5
TACGAGGGTATCTAATCCTGTTTGCTCCCCACGCTTTCGCGTCTCAGCGTCAGCAACGATCCAGAGGGCCGCCTTCGCCGCCGATGTTCCTCCTGATATCTACGCATTTCACCGCTACACCAGGAATTCCACCCTCCTCTATCGCGCTCAAGCCGACTAGTTTCCGATGCACTTCCGGGGGTGAGCCCCGGGCTTTCACACCGGACTTGATTGGCCGCCTACACGCCCTTTAAACCCAATGACTCTG
+
CCCCCGGGGGGGGGGGGGGGGG9EFGGGGGGGGGGGGGGGGGGGGGGGGGGGGGGGGGGGGGGGGGGGGGGGGGGGGGGGGGGGGGGGGGGGGGGGGGGGGGGGGGGGGGGGGGGGGGGGGGGGGGGGFGGFGCFFGGGGGGGGGGDDGGGGF?5*@EGGGC7EEDGGGGGGGGGGGGEGEDGF*<CFGGGGFGGFFFGBF@>(,-3<FFFFFFG:9>B<:??F<E<F(8?<694?6B:BB236>A<
@M00200:207:000000000-ALC1F:1:2114:12202:2240 2:N:0:5
TACCAGGGTATCTAATCCTGTTTGATCCCCACGCTTTCGCACATCAGCGTCAGTTACAGACCAGAAAGTCGCCTTCGCCACTGGTGTTCCTCCATATCTCTGCGCATTTCACCGCTACACCGTAAATTCCAGTCTCCTCTCCAGTCCTCAAGCACGGCAGTATCGAATGCAGTTTCGGAGTTAAGCTCCGAGATTTCACACCCGACTTACCGCGCCGCCTACGCACCCTTTAAGCCCAGTGACTCTG
+
CCCCC?C7FFGGGCGGGFGFGFF?DGGGGGGGGGGGGGGGDFGGGGGGGGGGDCFGGGGGGGGGGC@EGGGGGGGGGGG7FGGGGGGGGFCFGGFEFGGGGGC7@@FFGGGFG7EG6F9EFGG+*9EFGGF9EGGGGGGGGGGGDFFGGGG?DDDGGG+CFFFGG6AFGEGGGFGGGGDD?DF=DFGGGGGFEG7AFFFF@*@AABFDAA<A>@GE2BBFF@FFFFFF6@;E3>F41((./9A:BDF
@M00200:207:000000000-ALC1F:1:2114:11365:4198 2:N:0:5
TACGCGGGTATCTAATCCTGTTTGCTCCCCACGCTTTCGCACCTCAGCGTCAGTATCGGGCCAGTGAGCCGCCTTCGCCACTGGTGTTCTTGCGAATATCTACGAATTTCACCTCTACACTCGCAGTTCCACTCACCTCTCCCGAACTCGAGACTCCCAGTATCGAAGGCAGTTCTGGAGTTGAGCTCCAGGATTTCACCACCGACTTAAGAGTCCGCCTACGTGCGCTTTATACCCAATGACTCTG
+
CCCCCGGGGGGGGGGGGGGGGGGGGGGGGGGGGGGGGGGGGGGGGGGGGGGGGGGGGGGGGGGGGGGGGFGGGGGGGGGGGGGGGGGGGGFGFGGGGGGGGGGGGGGGGGGGGGGGGGGGGGG@9EFGGGGGGGGGGGGGGGGGGGGGGGGGGEFGGGFGGGFGGGGGGGGGGFGGGGDGGGGGGGFGGGGA5DGFFFGFFFFFFFF<+AECFF>FDB?F<@FFFFBBFBFFFFF@??BB?2A9AAA
@M00200:207:000000000-ALC1F:1:2114:23526:4260 2:N:0:5
TACCGGGGTATCTAATCCCGTTCGCTCCCCTGGCTTTCGTGCCTCAGTGTCAGTGCTGGTCCAGATGGCCGCCTTCGCCACGGATGTTCCTCCCGATCTCTACGCATTTCACTGCTACACCGGTAATTCCGCCATCCTCTACCGCACCCTAGCCCGCCAGTATCCAATGCAATTCCCAGGTTGAGCCAAGGGCTTTCACATCAGACTTAACGAACAACCTACGCACGCTTTACGCCCAATGACTCTG
+
CCCBCCGG:F8F<FCECDGG66FGG,,@DEGFFFGGGGGFF@FCG@F,CEFGFEFCEEDFDFFCCF<8E@::@F=FFGGGEF=7,FECGEEF84@CBCFFFE9DGEEE9EFD<,>DA<EFG8C6::AF9FG7+=+6@EGGFGDCEC=+@DFGGGGGGECGCF7EF?CA6@CC+;7+3,9*59,A>C>CFGC:>**.9AGC46AFBF3/BA@==@C5=:,4;=D>@319111CEFB)262(4)8).<)
@M00200:207:000000000-ALC1F:1:2114:5821:5741 2:N:0:5
TACGGGGGTATCTAATCCCGTTTGCACCCCTAGCTTTCGCGCCTCAGCGTCAGATACGGGCCAGTAAGCCGCTTTCGCCACCGGTGTTCCTCCAGATATCTACACATTTCACCGTTCCACCTGTAGTTCCACTTACCCCTCCCGTCCTCGAGCCAAACAGTATCGCATGCAGTTCCCCAGTTGCGCTGGGGGATTTCACAAACGACTTGTGAGGCCGCCTACGCGCCCTTTAAACCCAATGACTCTG
+
CCCCCGGGCEAEFFGGG9EGFGFGG,CCFGGGFFFGGGGGGCFGGGFGGGCCECAC@FEFGGGGEGFGGGGECEGGGGGEGFFGGGGGEGGGEFGGGGGGGGGGGFFGGGGAFGEEFCDFEGF,5A@=DFFEF=EGDF@DDC8EDECDFC>8@8@?@@GF5CFFCGGD>DCF>BCFGC*;EFG+;:C7DGGB38F<F.FF<:F@09D0FFE6;<3=9B>:4(-(43(32?09<<=:6??7?FF2:BD
@M00200:207:000000000-ALC1F:1:2114:25301:6472 2:N:0:5
TACCGGGGTATCTAATCCTGTTTGCTCCCCACGCTGTCGCGCCTCAGCGTCAGGACTGGTCTAGCTGGCCGCCTTCGCCACGAGTGTTCTCCCCTATATCTACGCATTTCACCGCTACACTGGCAATTCCACTCACCTCTCCTGGTCTCAAGCCTCACAGTCTGACAGGCAGTTCCTCGGTTAAGCCGAGGGCTTTCACCCGTCACTTGCAAAGCCGCCTACGCGCCCTTTACGCCCAATGACTCTGAGCT
+
CCCCCGGGGGGGGGGGGGGGGGFDGGGGGGGGGGGGGGFGGGGGGGGGGGGGF8CEFFGGGGDGGGFF7FGGGGGGGGGGGGEGGGGGGGGGGGGGGGGGGGGGGGDGGGFFGGGGEGGGGGG,;FGGGGGGGGGGGGFCFGGCCDEDGFFFG8CF?88DGG?CCGGGGGGDDFGGFGDDEGGGFGGC9DGFDGCEFFGF=;6=DFCEFA@)9@FF@FFFFF1(,>9>9?F<445>9(8:227>FFFF).-
@M00200:207:000000000-ALC1F:1:2114:6631:10805 2:N:0:5
TACTAGGGTATCTAATCCCGTTTGCTCCCCTGGCTTTCGTGCCTCAGCGTCAGGAAATGTCCAGAGACTCGCCTTCGCCACTGGTGTTCCACTTGATATCTACGCATTTCACTGCTACACCAAGTATTCCAGTCTCCCCTCCATTCCTCTAGCCGAATAGTATCCGACGCAGTTTCCAAGTTGAGCTTGAAGATTTCACGTCAGACTTATCCGACCGCCTACGCACCCTTTATGCCCAGTGACTCTG
+
CCCCCGGGGGGGGFFGGGGGGGGGGGGGGGGDFGG8FCBFFGGGGGGGGGGGGFGD@EFFGDFGGFFGGGGGGGGGGGGGGGGGGDGGFG9AEFFGCFFGGGGGGGGCF;<FGGGG,E>FF@E15,CFGGGGGGGGDDGGGGGGFFGGGGGGGGGDC=FFFG8CADEGGGGGDFGGGAGGGGGGGGG6DFF+=CDEFEGF=*:=5@EAA+:*)>DEFDAD9@DBFB@FD@=EEEA=@3353;?CC)4
@M00200:207:000000000-ALC1F:1:2115:15589:2798 2:N:0:5
TACAAGGGTATCTAATCCCGTTTGCTCCCCTGGCTTTCGCGCCTCAGCGTCAGTATCGGGCCAGATGTGCGCCTGCGCCACCGGTGTTCCTCCTGATATCTACGCATTTCACCGCTACACCAGTAATTCCCACATCCTCTCCCGTACTCAAGCCAAGCAGTATGCGATGCCGGTCCTCGGGTGAGCCGAGGGATTTCACATCACACTTACCTGACCGCCTACACGCCCTTTACACCCAGTGACTCTG
+
CCCCCGGGGGGGGGGGCFFGGGGGGGGGGGGGGGGGGGGDEGGGGGGGGGGGGGGGGGGGGGGGGGGGGGGGGG9@CCFGGGGGGGGGGGGGGGGGGGGGGGGGEGGGGGGGGGGGGGGGGGG8@EGGGGGGGGGGGGGGGGGGGGGGGGGG?DFGFGGFFGGGGGGGGGGDDEGGGGGGGGCFGGGGGGGG>C<AFEFFEFEEEEF9DEFEEFGA2)6<?FF@FF?FFFB>AFF51::,445>4>A
@M00200:207:000000000-ALC1F:1:2115:7665:17082 2:N:0:5
TACCAGGGTATCTAATCCTGTTCGCTCCCCACGCTTTCGTGCCTCAGCGTCAGTGTCGGGCCAGTTGACCGCCTGCGCCACTGGTGTTCTTCCAGATATCTACGCATTTCACCGCTACACCTGCAATTCCATCAACCTCTCCCGAACTCAAGAAAAACAGTATTAACGGCAGTTTCACGGTTGAGCCGTGAGATTTCACCACTGACTTATTTTCCCGCCTACGCACCCTTTAAACCCAATGACTCTG
+
CCCCCCGGGCGGGGGGGGGGGGGGGGGGGGGGGGGGGGGFFGDFGGGGGEGGEGGGGGGGGEGGG9DFGGGCGE@DC:FGDGGGGFFGGGGGGGGCFFFGGGGGDCGDGGFGGGGGGGGGFGG8@FGGGGGGGGF8FFGC=@FGGEGGGC@FGEFCFEE8DEGFFGGDDEGGG7CC+7?DGCGGDGGGDDGGAFDFFEFA;F@BE=BFGCFFCCCFF)/:<;;68B96@@;C?E=F?D?D;E<C9>3
@M00200:207:000000000-ALC1F:1:2115:14357:20207 2:N:0:5
TACCGGGGTATCTAATCCTGTTTGCTCCCCACACTTTCGTGCCTCAGCGTCAGTTACAGCCTAGTAAGCTGCCTGCGCTATAGGTGTTCTTGACGATATCTAAGCATTTCACCGCTACACCGTCAATTCCGCCTACCTCATCTGTACTCTAGCCCCGCAGTATCAATGCCACCCTCCCAGTTAAGCTGGGATATTTCAGCACTGACTTACAGGGCCGCCTACGCACCCTTTAAGCCCAATGACTCTG
+
CCCCCGGGGGGGGGGG,CFGGGGGGGGGGGGGGGGGGGGGGGGGFGFGGGGGGGGGGGGGGGGGGGGGGGGGGG4@F7CFGGGGGGGGGGGGFGGGGGGGGGGGGGGGGGGGGDGGGGGGGGG+ACGGGGGGGGGGGGGGGGGGGGGGGGGGGGGGGGGGGGGGGGGGGGGGGFGGGGGGGGGCDGGGGGFFFFGFFFFFFFF@BFFFGFFFB=GBBF@9@FFFFE61?@;<EEFFDFFFF))7CAF
@M00200:207:000000000-ALC1F:1:2116:23430:5603 2:N:0:5
TACTCGGGTATCTAATCCTGTTTGCTCCCCATGCTGTCGCGCCTCAGTGTCAGGACTGGTCCAGCTGGCCGCCTTCGCCACGAGTGTTCTCCCCCATCTCTACGCATTTCACCGCTACACAGGTAATTCCACCAGCCCCTCCCAGCCTCAAGTCCTACAGTTTCTACCGACCCGACACGGTTGAGCCGTGTGCTTTCACAGTAGACACATAGGAACACCTACGCGCCCTTTAAGCCCAATGACTCTG
+
CCCCCGGEFGGGGGGGGGGGGGGGGGGGGGGGGGGGGFGGGGGGGGGGFGGGGGGGGGFGGGFEFGGGGGGGGGGGGGGCCC:=FGGGGGGDEG:FFGGGGGGGGGGGGGGGGCEGEGGGGGG,6EEGAEGGGGGGDEGGDGDFGGFFFFGGFFGGGGGGFGCFGGGFDGG9D>DGFGDCFGCGGG@/0/3:BCFEFCGFAF?EECEFF=A>==+8:F2BE@106)2(61).37+;83((,682<9A
@M00200:207:000000000-ALC1F:1:2116:26124:8399 2:N:0:5
TACAGGGGTATCTCATCCCGTTTGCTCCCCTGGCCTTCGTGCCTCAGCGTCAGGAACTGTCCAGAGACCCGCCTTCGCCACTGGTCTTCCTTACGATATCTACGCATTTCACCGCTACACCGTGAATTCCAGTCTCCTCTCCAGTCCTCAAGCACGGCAGTATCGAATGCAGTTTCGAAGTTAAGCCTCGAAATTTCACACCCGACTTACCGCGCCGCCTACGCACCCTTTAAACCCAGTGACTCTG
+
CCCCCGGGGGGGGGGGGGGGGGGGGGGGGGGGGGGGGGGGGGGGGGGGGGGGGGGGGGGGGGGGGGGGGGGGGG@@FGGGGGGGGGGGGGGGGGGGGGGGGGGGGGEGGGGGFGGGGGGGGGG,6DEGGGGGGGGGGGGGGFGGGG?EFGGFGGGGGGGGGGGGGGGGGGGGDFGFFGGGGGGGGGF587@FFGFEFFCEC?A=9==<EF>ABFCBBF010@?;?F;@FFFFFCBF0?@F@).6>A)
@M00200:207:000000000-ALC1F:1:2116:8497:8640 2:N:0:5
TACAGGGGTATCTAATCCCGTTTGCTCCCCTAGCTTTCGCTCCTCAGCGTCAATGTCGGTCCAGGATGCCGCCTTCGCCACCGGTATTCCTCCAGATATCTACGCATTTCACCGCTACACCTGTAATTCTGCATCCCTCTCCCGAATTCAAGCCATCCAGTATCAGACGCAGTTCCCAGGTTGAGCCTGGGGATTTCACGTCTGACTTAGTTGGCCGCCTACGAGCCCTTTACGCCCAGTGACTCTG
+
@C@<C8CCFGGGGGGFF9ECG,CFFF@FG7EG<@@F<C@FFGGFC<EGDGFCGGCEFDFFFGGGGFG<FF@FEE,CCFFEEFC@:CFFBDD,9FGDCA@9;E?FG77CFGDFC@>>E7EEFEC,6;EFFFAFF=F88@DFG88=BDEGGFDBDEFGGGGGGGGGGCGGCGGG>CFG?FFC<C?FDF<)30399CABAEGFFFFFFFE68AFC<:F99D=(5B2@256@@1;3>;DF>@FFFFFEFFF
@M00200:207:000000000-ALC1F:1:2117:12171:4032 2:N:0:5
TACTCGGGTATCTAATCCTGTTCGCTCCCCACGCTTTCGCAGCTCAGTGTCAATAATCGGCCAGTGAGGCGCCTTCGCCACTGGTGTTCCTCTCGATATCTACAGATTTCACCCTTACACCGAGAATTCCCCTCACCTCTCCGATATTCAAGTCGTGTAGTTTCCAATGCAGTTCCAGGGTTGAGCCCTGGGATTTCACACCAGACTTACATGACCACCTACCTGCCCTTTAAACCCAATGACTCTG
+
CCCCCGGGGGGGGGGGGGGGGGGGGFGGGGGGGGGGGGGGGGGGGGGGGGGGFGGGGGGGGGGGGGGGGGGGGGGGGGGGGGGGGGGGGGGGGGGGGGGGGGGGGGGGGGGGGGGFGGGGGGGGGGGGGGGGGGGGGGGGGGGGGGGGGGGGGGDGGGDGGGGG=FGGGGGGGFGG7AFDGGEGGGFGBGGF>FC@FEGFFDFB9BFFFE;CA4FAEF@BEF(.*?BFFF@CE9FF@FF;;347>AE
@M00200:207:000000000-ALC1F:1:2117:5855:6937 2:N:0:5
TACTAGGGTATCTAATCCCTTTTGCTCCCCATGCTTTCGTGCCTGAGCGTCAGCAATTGTCCAGGAAGTCGCCTTCGCCTCTGGTGTTCCTCATGATATCTACGCATTTCACTGCTACACCATGAATTCCACTTCCCTCTCCAATGATCTAGTCATGTAGTTTCAGGCGCAGTTCCGGAGTTAAGCTCAGGGATTTCACACCTGACACACACGACCGCCTGCGCACCCTTTAAGCCCAATGACTCTG
+
BCCCCDGGGGGFGGGGGGGGFFFGF,CEFFFEEF9C@@FEFF8FGCFG7@CFCFGGF9FGDCCCEFGGGFG7@FCEEGCC:<DGF@FFGGDFCDE9FEDFAEE<+,=FFFCG<F,@FDEF@FG<FCFAF,=EGG?,@AECFFGGGG8+=DGAA=9C,EFCDEFGGFFF>E>=CFFFG+@CECEC=EFF*8+0:8667CF7D*0))885:5085=99=B=27))-:8=(/83454?F(7925737776
@M00200:207:000000000-ALC1F:1:2117:22394:9885 2:N:0:5
TACTCGGGTATCTAATCCTGTTCGCTCCCCACGCTTTCGCTCCTCAGCGTCAGTGCCGGCCCAGACCACCGCCTTCGCCACCGGTGTTCCTCCTGATATCTGCGCATTTCACCGCTACACCAGGAATTCCGTGGTCCCCTACCGGACTCTAGCCATGGCAGTATTGAGTGGCGTCTCCAGGTTAAGCCTGGAGGTTTCACACCCAACTTACCAAGCCGCCTACGAGCTCTTTAACCCCAATGACTCTG
+
CCCCCGGGGGGGGGGGGGGGGGGGGCFGGGGGGGGGGGGGGGGGGGGGGFGGGGGGGGGGGGGFGGGGGGGGGGGGGGGGGGGGGGGGGGGGGGGGGGGGGGFGGGGGGGGGGGGDGGGGGGGGGGGFFGGGGGFEDFGFGGGGGGGGECGGGGGGFGGCGGGGGGGGGFDDGEGGF?DCEGGGGFFGEGFFFC::FEFFEFFFDFFFFFFFFEFFFFFFFFFF1>>9BA2<A:*93?<B<?<26<BF
@M00200:207:000000000-ALC1F:1:2118:20884:4391 2:N:0:5
TACGGGGGTATCTAATCCTGTTTGCTACCCACGCTTTCGCGCCTCAGCGTCAGTACCGGTCCAGGGAGCCGCCTTCGCCACCGGTATTCCTCCCAATATCTACGCATTTCACCGCTACACTGGGAATTCTGCTCCCCTCTCCCGGACTCAAGCCATGCCGTATCGGAGGCAGGTCCCGGGTTAAGCCCGGGGATTTCACCGCCGACGCACACGACCGCCTACGCGCCCTTTAAACCCAATGACTCTG
+
CCCCCGGGGGGGGGGGGGGGGGGGGGGGGGGGGGGGGGGGGGGGGGGGGGGGGGGGGGGGGGGG-@FGGGGGGGGGGGGGGGGGGGGGGGGGGGGGGGGGGGGGGGGGGGGGGGGGGGGGGGGGGGGGGGGGGGGGGGGGGGGGGGGGGGGGGGGGGGGGCEGGGGGGGGGGGFGGGGGG=DGGGGGGGGGFDEFEFEGFFEFFFFFFFFBFF>CEFF>?FFFFFEF>6??>>AFFFF0?FBFFAAA
@M00200:207:000000000-ALC1F:1:2118:2272:13928 2:N:0:5
TACTCGGGTATCTAATCCCGTTTGCTCCCCTGGCTTTCGCTCCTCAGCGTCAGTATTGGTCCAGGATGCCGCCTTCGCCACCGGTGTTCCTCCAGATATCTACGCATTTCACCGCTACACCTGGAATTCCGCATCCCTCTCCCAAACTCAAGCCAACCAGTATCGGACGCAGTTCCCCGGTTAAGCCGAGGGATTTCACGTCCGACTTAGTTGGCCACCTACGAGCCCTTTAAACCCAATGACTCTG
+
CCCCC,BFGGGGGGGGGGGGGGGGGGGGGGGGGGGGGGGGGGGGGGGGGGGGGGGGGGGGGGGG-@@CGGGGGGGGGGGGDFDGGGEGGGGGGGGGGGGGGGGGGGGGFGGGGGGEEGGGGGGG?FGGGGGGGDEGGGFGGGGGFFGGGGGCFGGGGGGFFF@FE?GGGGG6>FGFGFGGGG>8FGGGGGDFD4;>FEFFBF999BB<3CEC<@G43F@FEE@@FFF22:7<))9<?BF1(5<AFB>
@M00200:207:000000000-ALC1F:1:2118:23332:24854 2:N:0:5
TACTGGGGTATCTAATCCCGTTTACTACCCTAGCTGTCGCGTCTGAGTGTCAGAAACAGACCAGAAGATCGCCTTCGCCACTGGTGTTCCTCCCGATATCTACGCATTTCACCACTACACCGGGAATTCCATCTTCCTCTTCTGCTCTCAAGCACGGTAGTATTGGACGACCTCTCCCAGTTGCGCCGGACGATTTCACGCCCAACTTACCGCGCCACCTCCACCCGCTCTATGCCCCCTGACCCTGACAC
+
CCCCC8DCF;FG9FFFGGGCEGCFGG9CFGG<CFFFEFFGGFFFGCFCECFAE<CEDFFCFGGF-96B<A@EGCCF<FG@EC,9C4B=EFEFGGF,4+@FCFGDFC=BEFCGF,+,@B44E@+4>>E?EFFFFFDAB,7+744EFA,+6=,,61@=+6++6,=@==9@88CD?*+=?CFCC7D++;?*0*/*;:A5+*4)()(0(-(0*8;,(2>>(8=1(4;@(:(96((.))1?:((,((.(44(((5)
@M00200:207:000000000-ALC1F:1:2119:20444:4319 2:N:0:5
TACTGGGGTATCTAATCCCGTTTGCTCCCCTAGCTTTCGCGCCTCAGCGTCAAGAACAGGCCAGGAAGCCGCCTTCGCCACCGGTGTTCCTCCCGATATCTACGAATTTCACCTCTACACCGAGAATTCCGCCTTCCTCTCCAAGACTCCAGCGTGGCAGTTTCGAGTGCACTTCCCAGGTTGAGCCCAGGGCTTTCACACCCGACTTGCCATGCCGCCTACACGCGCTTTACGCCCAGTGACTCTG
+
CCCCCGGGGGFGGGGGGFGGGGGGGCGGGGGGGGGGGGGGGGGGGGGGGGGGGGGGGGGGGGGGGGGGGGGGGGGGGGGGGGGGGGGGGGGGGGGGGGGGGGGGGGGGGGGGGGFCGGFGGGGGGGGGDGG7=ECGGFGFGCGGGGGGGGECGGGGGGFA>BCGGGGEGGGGGFGF<;C9CFGFFG4FGGGFFG>EFFFEE8?@25>@FFFFFFFA6>>DDF@DDFB;0?B4-:)7;B357AA46>A
@M00200:207:000000000-ALC1F:1:2119:10767:20916 2:N:0:5
TACAGGGGTATCTAATCCCGTTCGCTCCCCTGGCTTTCGCGCCTCAGCGTCAGATGGGGTCCAGCGTGCCGCCTTCGCCACCGGAGTTCCTGTGGATATCAACGCATTTCACCGCTCCACCCACAGTTCCGCACGCCCCTACCCCCCTCCAGGCCGCCAGTATCCGGGGCGGTTCCCCGGTTGAGCCGTGGGATTTCACCCCGGACTTGGCAGCCCGCCTACGCGCCCTTTAAGCCCAATGACTCTG
+
CCCCCGGGGGGGGGGGGGGGGGGGGGGGGGGGGGGGGGGGGGGGGGGGGGGGGGGGGGGGGGGGGGGGGGGGGGGGGGGGGGGGGEGGGGGGGGGGGGGGGGGGGGGGGGGGGGGGGEGGGGGGGGGGGGGGGGGGGGGGGG=FGEEGGGG6@CEGGGGFCFGGGGCGGGGGGFGF9AD<EGCGCFGG<CDBFG@>FBGFFFE>19B?=?F?BFFDBFFB<?69>>>FFF7A9>FFF6(3:AB<<6<
@M00200:205:000000000-AKKM3:1:1101:20041:2034 2:N:0:1
TACCGGGGTCTCTAATCCTGTTCTCTCCCCACGCTTTCGCTCCTCAGCGTCATTATCGGCCCATCGACCCGCCTTCGCCCCCGTTGTTCCTCCTGCTCTCTGCGCATTTCCCCGCTACACCCTTACTTCCAGTCTCCCCTACCGAACTCCCTTCTGCCCGTCTCCACCGCAAGCCCGGTTTTAAGCCCCTTGTTTTCACGGCATTCTCCACCAACCGCCTACTCGCTCTTTCTCCCCCATGACTCTTCGCT
+
6,8BC@E+8,;CE<,CEFF9FEC,<CC@CC<B+CFB@B,6@6@EF<8C78@,,<,<C,+8BC@,,,,78747>BCE7??,+4+,:,8AFFG5A?,,4,9ADDD7C+88=A,::+@@6CEA>++,,,77AEA=F6==2:=85==5+@D1=*,055==FCFBG*896+33<@*):4@**)))4/4*0,48A*,)1022312((,,()1))))/(6(**6)70(2))(2)17:4)))-./(-4().6)-))(((
@M00200:205:000000000-AKKM3:1:1101:18791:2039 2:N:0:1
TACTAGGTTCTCTAATCCCGTTTTCTCCCCTAGCTTTCTCTCCTCAGCGTCCTTTTTGGACCATCTTTCCGCTTTCGCCACCTTCGTTCCTCTTTCTATCTACGCCTTTCCCCGCTCCACCCCTCCTTCCGCACTCCCCTCCCACCCTCCATCCGAGCAGTTTCACCTGCTGTTCCTCTTTTGAGCCCATTTCTTTCACCCCTTCCTTCCCCGGCCGCCTACTCGCTCTTTCCCCCCAGTTTCTCTCACCT
+
8,8A<C,,<,;CCC,CCCE7ECC,<@C@CFD-,CECCB,6,;BFFC8E+88+,,,,6++,BE<,,,6,<,8@?BDF,8@,,9,,:,CFFDG<4?,,5,9CD,<:7+9?=A,BA+=>DC,:4+++++9@AD6=C16@9*6836@?FFG)=*,+6++3*@+*@+26*++,0@:)?=;1+1++875+*5@***,+4:9<40@:@AF)):61*00))044()2/(/)0(3)//09))),.4((6))-)..)))()
@M00200:205:000000000-AKKM3:1:1101:12510:2055 2:N:0:1
TACCAGGGTCTCTAATCCTGTTTGCTCCCCACGCTGTCTCTCCTCAGCGTCATCCCCGTCCCATCATGCCGCCTTCGCCACCGTTGTTCTTCCGTCTCTCTACGCATTCCCCCGCTACACCCGGCTTTCCGCCTGCCTCTGACGTGCTCCAGCCCCCCAGTCCGCCCGGCCGACCCTGTTTTGAGCCCCTTCCTTTCACCGCCCGCTTCTGGGGCCGCCTACTCGCCCTTTCCCCCCCATGACTATTCGCT
+
68ACCCE,;,;<CC,CEEFAFCC,;CC@CB6@7FF,8@,<,6B?FEC@788,,6;,C+FC:C<,:,,,::8@FFEF78@,44+,8,BEFFG@?,,,4:@FF8F7F,6?=4,:8+@9+@=:9@++++66C=8CC1+863@0;@E?C>D06:,+,06<9B+9D3)*)*3*::?2*:>2))*+202228F/8**)2<@119=@@@@,(,(/().)49*:9)0402)038;<)93))).(1(,(()5)))))(-(
@M00200:205:000000000-AKKM3:1:1101:10475:2080 2:N:0:1
TACGCGGTTATCTAATCCCGTTCTCTCCCCTAGCTTTCGCTCCTCAGCGTCCTCAGAGGTCCATTCATCCGCTTTCGCCCCCTTCGTTCCTTCTTATCTCAACGCCTTTCACCGCTCCACCACCCTTTCCGATCACCCCTACCTCCCTCGCGTCAAGCAGTTTCTATTGCACTTTTCCTTTTAAGCCGACATATTTCCCCCTATCCTTCCTCACCCGCCTACTCGCCCTTTCTCCCCCATGCCTCTTCTCT
+
88ABCGG+8,;CEC,CFEFEGC@,<<CCCFF9EEFEC@,8,;@FFEFFE8@+,,,,6,6EFG9,<<,<@@BDEFFE,8@,46+,:4CEFGG@EF,,9,99C;F@E+969A,::+@BCFD99,++++9@FFG>C++61318DDEFGFG1=*+++6630@+@E+32;++,4=86ACF+1;++332*+7@*/***+25++*4086=)*09?*0*18>8;:108(/)/1*=CC<6).)/,1(140()).,))-))
@M00200:205:000000000-AKKM3:1:1101:16089:2085 2:N:0:1
TACTGGGTTATCTAATCCCGTTCTCTACCCTGGCTTTCTCTCCTCAGCGTCCTTCGAGGTCCATTTCGTCGCCTTCGCCACTTTTGTTCCTTCCTCTCTCAACGCTTTTCACCGCTCCACCGTTTCTTCCACGCTCCTCTCCCTCCCTCGCGCCTGCAGGTTTCATCTGCAATTCTCCTTTTGAGCCTATTTATTTCACCACCTACTTATCAGACCGCCTCCTCGCCCTTTCTTCCCTATGACTATCAGTT
+
6,8BCFG,8,;CE,,CFA<CFEC,<C,CCCF9,CFCC@,<,6BFGCFDC88+,,,,,6@FFF@,<,<,;87@CCFG78@,8,,,<5CFEFG9?A,,9,9AA=F@C,49AA,9:6C>DCF99+,+,,9@EE8@D1+863@9*66;FFG1=*+++6+5;88?D61=*+6,3@;5DDD340++748+0@C*0+,4+@=5+079>8A))38;***2*.,44*9>2/28(4:9?8E)))1.5)/5@)934/)))))
@M00200:205:000000000-AKKM3:1:1101:23419:2091 2:N:0:1
TACACGGGTATCTAATCCTGTTCTCTCCCCTAGCTTTCGCTCCTGAGCGTCAGGTAAGGCCCAGACCTCCGCCTTCGCCACCGGTGTTCCTCCTTCTATCTGCGCATTTCACCGCTACACCGTGCCTTCCAGTCTCCTCTGCATCCCTCCATACCGGCAGTCTCGGCCGACGCTCCTCTTTTGAGCCGACTTCTTTCACGACCTACTTGCCATCCCGCCTACTCGCCCTTTCCACCCCGTGACTCTTTCAT
+
88AACFG+@+CFFF9FGGGGGC@,;CEFFCG?<FGFEF7;,CFFE9EE@@@,,,<,,;C<EFD,,,,:B@7BFGGGC@@,89++8+8FGGG?FE,,9,@FGGFGG+@@EF,@CBGFDGG<D+,,++99CEDGG6?CAFGDDEFFGFF5=*,+,+0*3>8>F+5?)*=3?4@5ADB3;?++75233>C*9**)+444+*45:=5(*/76)1(/.;CE658;(/)9(3.1/7:)))../((-((8<).)))))
@M00200:205:000000000-AKKM3:1:1101:23501:2105 2:N:0:1
TACGCGGGTATCTAATCCTGTTTGCTCCCCACGCTTTCGATCCTCAGCGTCAGTAATGGACCAGTATGTCGCCTTCGCCACTGGTGTTCTTCCGTCTATCTACGACTTTCACCTCTACACTCGGCCTTCCACATACCTCTTCCATACTCAACATAGCCAGTCTCAACTGCAATTCCCATTTTGAGCCCTTTTCTTTAACCTCTTACTAACCTATCCGCCTACTCTCCCTTTCTACCCTATGATTCTTCTCT
+
68ACCGG7@+CEEC9EEFGFGC@,CFFEDFGEFGEF@E,,,;BFFFGGG@@,,<,,<CC@FGG,:,9,99:@FGGG@:C,8?,,:,EFGGG5A,,,9,9A=@FDE+4@=F,A:EFFCFF?>=++++6@?FCFG2+C8;@88EADGD+16+,+,063@DGFG+;=*++,03+9EFF4+4++33503,4@F+,*5=A5+*73:CF**11**)03)035)33-55*9*5;**46*0*084*(0****1/****)
@M00200:205:000000000-AKKM3:1:1101:12670:2133 2:N:0:1
TACACGGGTATCTAATCCTGTTTCCTCCCCACGCTTTCCAGCCTCAGCGTCCGTCCTGGACCAGTTTCTCGCCTTCGCCACTGGTGTTCTTCCGCCTATCTACGACTTTCACCTCTACACTCCGCTTTCCACATACCTCTTCCATACTCACGTTAGCCAGTCTCAAAGGCAATTCCTCTCTTGAGCCCTCTCCTTTGACCTCTTCCTAACGTATCCGCCTACTCTCCCTTTCTACCCCGTGACGCTTCTAT
+
68@@CEE+@@CEFC,EF<EEF@@,;CA<B6C@+C@BCE,,,,BEAFGGGCC+6;,+8,@@<9C,:,<,<@B7FFDG786,89,,:A::FDD@,,,,6,9CFDG7B+84=4,::@=?+CFE>E,++46=ADFGC96C=<=1+6@<DF=*6+,+,+603@89,+5?*++,5,*);0=++++*77+2;@C*?+,**7:++5557C***30**))33*371*3-00*9*53;;?4*/*/04((00--(,/(()))
@M00200:205:000000000-AKKM3:1:1101:12294:2140 2:N:0:1
TACAGGGGTATCTAATCCTGTTTGCTCCCCACGCTTTCGTGCCTCAGTGTCAGTGCTGGTCCAGTTGGCCGCCTTCGCCACGTTTGTTCCTCCCGATCTCTACGCATTTCACTGCTACACCGGTTATTCCGCCATCCTCTACCGCACTCTAGCCCGCCAGTCTCCAATGCAATTCCCATGTTGAGCCCATTGCTTTCACATCACACTTACCGAACCACCTACGCACGCTTTCTCCCCAGTGACCATTCGAT
+
@8BCCGG+B7CFGGGGGGGGGED,CFFECFGGFGGFFF,C,6BEGGGGGCE,,C,;C@FFGGG,,<,,;@@CCGGGGBC:8+,,:4EGGGFAE:+,8C8FGGGGG,8@DF,ACEFF=FD444++++9EFCGGD+=E?DGD:6E>GBD8DD,+,609@>=DF+5=9++@AFF:<=+10*+*859?AFGFF*,+4=C9+3@>C@5**0786*)04@C857:775(8>45:9>;)))//;(//7@?))/.)/))
@M00200:205:000000000-AKKM3:1:1101:13782:2152 2:N:0:1
TACTAGGGTATCTAATCCTGTTTGCTCCCCACGCTTTCGCGTATCAGCGTCAGTATCCAACCAGTGTGCCGCCTTCGCCACAGGTGTTCCTCCCGATATCTACGCCTTTCACCGCTACACCGTGAATTCCACCCCCCTCTTTGGTACTCTAGCTTGTCAGTTTCATGCGTCCTTCCCCGTTTGAGCCGATGGATTTCACACATCACTTATCAGACCGCCTACTCGCCCTTTCCACCCTATGACTCTG
+
@BCCCGG?F,CFFFEGGGGGGEE8<CFEFGDFGGG@DE,@+88?FFGGGB@7,C,EFEGFGGG,,,,,,:@@CFGGG@B=@8,,:AFGGGFEEC+,6+4CDGGGG+9CDF9<ACG>CFC?>+,,++8@AFGG618@@?ED46@6EFF;D98+>=25D9C?@62?;C+,359@DC53*3**5@7@FCFAD****522+:=E==E)*0>64**0*7<=@/:<?8)2;8A<C5)).)/,4(()42))66)
@M00200:205:000000000-AKKM3:1:1101:15814:2155 2:N:0:1
TACCAGGGTATCTAATCCTGTTTGCTCCCCACGCTGTCGCTCCTCAGTGTCAGCAACGGCCCAGCAGAACGCCTTCGCCACTGGTATTCTTCCCGATCTCTACGCATTCCACCGCTACACCCGGACTTCCGTCTGCCTCTACAGTCCTCGAGTTTGACAGTCGGCACGGCAGACCCGGCGTTGAGCTCCCTGCTTTCACCACACCCTTATCAAACCACCTACGCGCACTTTCTACCCCATGACTCTGCGCT
+
@AACCGGCF8EFGFFFFGGGGEF,CEFFFFGGGGG>BE8D,;@FFGGGGEF9,C,,CFGGFGG8C,,,6B@FGGGFF@B,BA8,C9EFGGG@EF,,4>4AFGDGE,8?@=,CACGFGGFA==+4++6@EFGGG==EFFG8?@EFFDF;F5++66=FFGF5,2)+:*=+9CAAFF@0****5:?8;>,?8*,)2<,4+14;ED<,61384/)95;FG<<51(((),:)91*)).).6/(-11<?):4)),((
@M00200:205:000000000-AKKM3:1:1101:16500:2191 2:N:0:1
TACTGGGGTATCTAATCCCGTTTGCTCCCCACGCTGTCGCGCCTCAGTGTCAGTATCTGCCCAGCAGGCCGCCTTCGCCACCGGTCTTCCTCCGGATCTCTACGCCTTCCACCGCTACACCCGGAATTCCGCCTGCCCCTACAGCACTCTAGTCTCACAGTCGGCACGGCCGACCCGTGGTTGAGCCCCCTGCTTTCACCACACCCTTATAAGACCACCTACTCGCCCTTTTTCCCCCATGACTCTTCGAT
+
@ACCCGGCFCFFGGGGGGGGGEE,CEEFFFFFEGG7CF,@+6FFGGGGGEE96C9@EEGGGGG,@,,,8BCFGGGGGBF7B<++@FFGGGGEF7+,6@EGGGGGG+A@,ADFEEGFGGGDD=++++3@FGGEG1+@?9E8*@AFGFG8=0,2,++5?;FF7+)+:*<*05?7DAD8))*)6=*;AC6?D)*)22<3+1=7)((,,6:3))/)9)<@?9>?03.93C)9945).(..:(-1(.46<4))(()
@M00200:205:000000000-AKKM3:1:1101:14355:2192 2:N:0:1
TACGGGGGTATCTAATCCCGTTCGCTACCCTGGCTTTCGCGCCTCAGCGTCAGAAGAGGTCCAGTGCGCCGCCTTCGCCACAGGTGTTCCTTCCGATATCAACGCCTTTCACCGCTCCACCGGAAGTTCCACGCACCTCTCCCTCCCTCGCGCCTGCCAGTTTCAGCGGCCATTCTCCGGTTGAGCCGATTTATTTCACCACCCACTTAACAGACCGCCTACGCGCCCTTTCCGCCCCATGACCCTT
+
@ACCCGGCFCGGGGGGGGGGGFE7EF7FCFGGGGGEGGC@+@FEFFGGGFF7,<C8EGGGGGG8C9C:C?FFGGEGG?C7B,,,CAEFGGGGFFC7B+8EFGGGF+?FGG9CFEG>6CGCF6++8+6@FFFFD73@CFF69DFFFEC10<**43*:A:*6521=9+:*?CBBF<F+19))4/:7;CFFF)/)+<C0*6<8226((-84))-6<7:F>)<?03(0-83>9C0))-(4*(304>)((((
@M00200:205:000000000-AKKM3:1:1101:8288:2196 2:N:0:1
TACGAGGGTATCTAATCCTGTTTGATCCCCACACTTTCGTGCCTCAGCGTCAGTTAAAGCTTAGTAAGCTGTCTACACTATCGGTGTTCTTTACGCTATCTACGCATTTCACCGCTACACTGGGAATTCCGCCCCCCTCTTCCGGACTCGAGCCTTGCAGTTTCTTCCGCACGTCCTCGTTTGAGCCGACGTATTTCACGGAAGCCTCTCATGGCCGCCTACTCGCCCTTTCAACCCAATGACTCTTCGAT
+
8ACCCEG7FFFGGGGGGGGGGF@,,CCFFFGGGGGGEFCF,@DFGGGEFCFC7CF,CFGGFGF9C,,;EFFGGGGGFCE8@E,+8FFGGGA,9A,,@,=FGGGFG6FG=EDGGGGFGGG<D=,,,,4@FGFGC+=6=?=004@@GDD8=:,+8?699DF53+3=D7+35@BAACFB?B**54059AFEF*4**544+1455@2((-(((00))/*>(/8;D3)/18:<<<,)).-1/((.(4).6-))-(-
@M00200:205:000000000-AKKM3:1:1101:8940:2202 2:N:0:1
TACTGGGGTATCTAATCCGGTTTTCGCCCCAGGGCTTCGTCCCTTACCGTCAGACCCGTTCCATCCCGCCGCCTTCGCCACTGGTGGTCCCCGCAGGCTTACAGGCTTTTACCCCTACCCCTCGACTACCTCTTGCCTTTCCCGGTCTCACGCCTCGCAGTCTCCCCTCCGTTCGCTTCTTTAGGCACATCTCTTTACGCAGGCCTTTACGAAGCCGCCTCCGCACGCTTTCACCCCAATGACTCTTAGCT
+
@ACCCGGDE7FGGGGGGGGGEFC,6+6BCF@BFFCFC@7688FEA<CFGCB,,,CBFFFGGGG,6,,,+8@FGGGGG=?,?F,,:,CFFCDB7++4++9,@DDFC+4AD?FFFEFAFG4,>EE++++6AD9DD7+9@D9:+72@>>C0?+,+43+@?B7BA*3+0;?,3;5>97A*/*/+>4=CAF9)8+0++4=++1*/(63(().4./2/,(=9().1(3()(279*/,)))),1,,(())))-)-)))
@M00200:205:000000000-AKKM3:1:1101:14778:2212 2:N:0:1
TACAAGGGTATCTAATCCTGTTTGCTCCCCACGCTTTCGAGCCTCAGCGTCAGTAATGGACCAGTATGTCGCCTTCGCCACTGGTGTTCCTCCTTATATCTGCGCATTTCACCGCTACACCAGGAATTCCGACTTCCCCTACCTGCCTCCAGCTCGGAAGTTTCGGACGCAGTTCCTGGGTTGAGCCCCTGCATTTCACGACCGCCTTTCAGACCCGCCTACGCGCTCTTTCCACCCAATGACTCTG
+
6ACCCGGGGGGFFC<FGGGFGGE<@EFFFGGGGGG,CF7,,8@EFGEGGBFF>F,<,CF9FGGFE<<,C@EFGGGGFCC:CAA,CEFGG;FAFG,,95@EADGGG6=CEGGFFEGFGGGGFF8+A,DCFGG6++09@0@D5D869;FDFB8+BC6**+=@6+5=03++3@BBFF+++40*8;*49CGA**1*3=<@BEF52>:5(06@34***)6=18AD(3(8>E3<9>-))).38(37:)))-6)
@M00200:205:000000000-AKKM3:1:1101:22294:2274 2:N:0:1
TACTGGGGTATCTAATCCGGTTTGCTCCCCACGCTTTCGCTCCTCAGCGTCAGGATAGGCCCAGAAAGCCGCCTTCGCCACTGGTGTTCCTCCCGATATCTACGCATTTCACCGCTACACCGGGAATTCCGCTTTCCTCTGCCTACCTCTAGCTCGCCAGTTTCCGATGGCCCCTCCCAGTTGAGCCGGGAGATTTCACACCGCACTCAACGAACCGCCTACAAGCCCTTTAAACCCAGTGACTCTTAGCC
+
@ACCCGGGGGGGGGGFGGF7@C;@FE<FFGGGGGGGDECGEDFFFF@EGGFG7@F6C,CFBCC,6,,BE4FF4::F,6B,BE,,CDGGFGGC=?C,44CGGFGFG+CGCFGGG6EEDEGFG87@++@8FFGCDGFGFFFD?@E+@?DDFFG9D?955C6?,5;=*<7C5E5@ABF?5?4A>>894>,?A4*/)AB=4/,9B@B(,66(65;70;CC9GD:212*4;5>45))))-4;(.5)6)-6<)-)))
@M00200:205:000000000-AKKM3:1:1101:9643:2320 2:N:0:1
TACTAGGGTATCTAATCCTGTTTGCTCCCCACGCTTTCGCGCCTCAGCGTCAGTACCGGTCCAGATGGCCGCCTTCGCCACCGGTGTTCTTCCCAATATCTACGAATTTCACCTCTACACTGGGAATTCCGCCATCCTCTCCCGGACTCAAGCGAGGCAGTCTCAAGTGCAGTTCCTGGGTTGAGCCGAGGGATTTCACACCCGACTTGCCTCCCCGCCTACGCGCCCCTTACACCCAGTGACTCTGAGCT
+
CCCCCGGGGGGGGGGGGGGGGGGGGGGGGGGGGGGGGGGGCGGGGGGGGGGGGGGGGGGGGGGGGFGFGGGGDFCFGGGGGGGGGGGGGGGGGGGGGGGGF;FGG8FFGGGGGGGFGGGGGGGGG8BFGGGGGGGFGFDDF8DDGBGFGFG+ED6>5CD58CAC7CCE87CEFEFFFFC*@>DF>8E>*7>4?EF;+*,>>=>B@6:1;E..6:EE>C3(;31518BD)1.,(.5,24?B)6>)))-.<()
@M00200:205:000000000-AKKM3:1:1101:23986:2325 2:N:0:1
TACAGGGGTATCTAATCCGGTTCGCTCCCCTAGCTTTCGCGCCTCAGCGTCAGGAGTGGCCCAGCCATCCGCCTTCGCCACCGGCATTCCTAGCGATATCTGCGCATTTCACCGCTACACCGCTAGTTCTAATGGCCTCTACCATCCTCAAGCCAACGCAGTATCCGTCGCAGTTCCACAGTTGAGCCATGGGATTTCACAACGGACTTACGTAGCCGCCTGCGCGCCCTTTACACCCAGTGACTCTG
+
C@CCCGGGGGGGGGGGGGGGGGGGGGGGGGGGGGGGGGGGCEGGGGGGGGGGGGGGGGGGGGGGGGCFGGGGGGGGGGGGGGGGGGGGGGGGGGGGFGGGGGGGGGGGGGGGGGGFDEFGGGGGFGBFGFCGFFGGGFGDFGGFGFDEGFGFGGGFFGG>C?ACE@DGF5BBEDFFFFGA:DGG9@FFF78AF6C8A7,>EEDF(677@EFFF8BCAGF9<01:9:@CG<??A><AC96<??<A<>9<
@M00200:205:000000000-AKKM3:1:1101:17968:2344 2:N:0:1
TACAGGGGTATCTAATCCTGTTTGCTCCCCACGCTGTCGCGCCTCAGCGTCAGCCACAGCCCAGCGGGCCGCCTTCGCCACCGGTGTTCTTCCGGATCTCTACGCATTCCACCGCTACACCCGGAATTCCACCCGCCTCTACTGTGCTCCAGCGCGAGAGTATCGAAGGCCGATCCGGGGTTGAGCCCCGGACTTTCACCCCCGACTCCTCGCGCCGCCTACGCGCCCTTTAAACCCAACGACTCTG
+
CCCCCGGGGGGGGGGGGGGGGGGGCGFGGGGGGGGGGGGGGGGGGGGGGGGGCFFGGGGGGDGGGGGGGGEFGGGGGGGGGGDGFGGGGGGGGGGGDGGGGGGGGGGGGCFGGGGFGFGGGGGGGDFGDGGGGGGGGFGFFGGFFFGEGFFCGGDEFGGFGF?F@FGD4:A>D(8BFFC3CG8CAGFFFGGFFGG?FACDFFFF;1(4:23:BFGE>DDF<:0)(27DC<246623C?<(4490:<)
@M00200:205:000000000-AKKM3:1:1101:11007:2366 2:N:0:1
TACTGGGGTATCTAATCCTGTTTGCTCCCCTAGCTTTCGCAGTTCAGTGTCAGGGACGCACCAGTCGCTCGCCTTCGCCTCCGGCGTTCCTCCTGATATCTACGCATTTCACCGCTCCACCAGGAGTTCCAGCGACCCCTCACGCCCTCAAGCCAGGTATTTTGAGCCGGCGCGCTGACGGTAAGCGTCAGCATTCCACGACCCATTTGCCTGGCCACCTACTTGCCCTTTACACCCCGTGACTAGGGGCT
+
CCCCCGGGGGGGGGGGGGGGGGGGGGGGGGGGGGGGGGGGGFFFFFGGGGGGGGGGGGGGGGGGGGGGGGGGGGGGGGGG@FGGGGGGGGGGGFGGFGGGGGGGEGGGGGGGFGEAGGGGGGGGGGGGGGGGGGGGEEC5*=EFGFD5=AEFEDCFFDGFGGFGAFFF?>DABA;BDEGFG8C5AGG5)::FFFGCFE7;BFF@F@2)4<7)-4;@055(57B06<0>>484>472*((,42())((((((
@M00200:205:000000000-AKKM3:1:1101:8014:2382 2:N:0:1
TACGCGGGTATCTAATCCTGTTCGCTCCCCATGCTTTCGCTCCTCAGCGTCAGTACCGGCCCAGAGCATCGCCTTCGCTACTGGTGTTCCTTGTGATATCTGCGCATTCCACCGCTACACCACAAATTCCATGCTCCTCTACCGGACTCTAGTCACAACAGTTTCGAGCGGCGACTCCAGGTTGAGCCTGGAGGTTTAACACCCGACTTGTCGAACCGCCTACGAGCACTTTATACCACATGACTCAG
+
CCCCCGGGGGGGFGGGGGGGGGGGGGGGGGGGGGGGGGGGGGGGGGGGGGGGGGGGGGGGGGGGGGGGGGGGGGGGGGGGGGGGGGGGGGGGGGGGGGGGGGGGGGGGGFFGGGGFGGGGFGGGGFFGGGGGCGGGGBGFFGEA>BGFG?2=EDDFFFGFE<;27@G6>E5>A9B5?6DA7AC6FGFFFF5);*A51/+9<3799>(:?F<E;1;EBG@(--3582)1*04>><2)3.)(.,624<).
@M00200:205:000000000-AKKM3:1:1101:21037:2393 2:N:0:1
TACGAGGGTATCTAATCCTGTTTGCTCCCCACGCTGTCGCGCCTCAGTGTCAGCAACTGCCCAGCAGACCGCCTTCGCCACCGGTGTTCTTCCGGATCTCTACGCATTCCACCGCTACACCCGGAATTCCATCTGCCTCTACAGTGCTCCAGCCACCCAGTATCGACGGCCGACTCGGCGTTGAGCGCCGAGCTTTCACCGTTGACTTGGGTCGCCACCTACGCGCCCTTTACACCCAATGACTCTGAGAC
+
CCCCCGGGGGGGGGGGGGGGGGGGGGGGGGGGGGG@FGG@FGGGGGGGGGGGGGFEGCGCFCE<F8EFGDEEEGGGGGFGCFGGGGGEGGGGGGGGGEFGFGFFGGGGFFGGGDEEDGGGGGGGGEGFGGG8FGFGFFCDFFFFFFDEF*@0@DFBFEGFGF<FDFGC>E5:5=>?**;?FCDGFG==BDCBBCF78CC<6,(64?4<)44<?9EG6*8<2>079E><7<7<B>7:GF0(5472)4)-):)
@M00200:205:000000000-AKKM3:1:1101:13796:2413 2:N:0:1
TACAGGGGTATCTAATCCTGTTTGCTCCCCACGCTTTCGCGCCTCAGCGTCAGCATCGGCCCAGCGAGCCGCCTTCGCCACCGGTGTTCTTCCCGATATCTACGCATTCCACCGCTACACCGGGAATTCCACTCGCCTCTACCAAGCTCTAGCCTGACAGTCTCACCTGCGGCCCCGGCGTTGAGCACCGGGATTTCACAAGTGACTTACCAGGCCGCCTACGCGCCCTTTAAACCCAATGACTCTGAGAC
+
CCCCCGGGGGGGGGGGGGGGGGGGGGGGGGGGGGGGGGGGGEGGGGGGGGGGGGGGGGGGGGGGGGGGGGGGGGGGGGDGGGGGGGGGGGGGGGGGGGGGGGGGGGGGGGGGGGGFGGGFGEGGG8?FGGGGGGGGGFG@8@EFF6@>FCC@;FGFFGDFGGC7AFGF*,@AFFABE>D3FGGGFGGFFDGFAEGGFBGFFFFFFAA2<BBADFGGFD>F(4:E95BG)23:>65(::373>7429:ABA.
@M00200:205:000000000-AKKM3:1:1101:16663:2422 2:N:0:1
TACACGGGTATCTAATCCTGTTTGCTCCCCACGCTTTCGCACCTCAGCGTCAGTACCGGACCAGTGGGCCGCCTTCGCCACCGGTGTTCTTCCTAATATCTACGAATTTCACCTCTACACTAGGAATTCCACCCACCTCTTCCGGACTCAAGATGTGCTGTATCAGAGGCAGTTCCGGAGTTGAGCTCCGGGATTTCACCCCTGACTGGCACATCCGCCTACGTGCGCTTTATACCCAATGACTCTG
+
CCCCCGGGGGGGGGGFGGGGGGGGGGGGGGGGGGGGGGGGEGGGGGGGGGGGGGGGGGGGGGGGGGGGGGGGGGGGGGGGGGGGGGFGGGGGGGGGGGGGGGGGG8FGGGGGGGGBFEFGGGGFFGGGGGDDGGGGGFGFFGGFGFGFFFGFGGGFFCFFGGEGFFGGFDEAFEFFFBD>FCDGFGFFFCEFDECFFFGF9@>FFE4>BF:BBEG@3>>?<8<A@FFDCD0<EFEEGE::BBA2)<6
@M00200:205:000000000-AKKM3:1:1101:11272:2437 2:N:0:1
TACTCGGGTATCTAATCCCGTTTGCTCCCCTGGCTTTCGTGCCTCAGTGTCAGGAATTGTCCAGAGACTCGCCTTCGCCACTGGTGTTCCGCTTGATATCTACGCATTTCACTGCTACACCAAGCATTCCAGTCTCCCCTCCAATCCTCTAGCAAGGTAGTTTCCAATGCAATTTCCGAGTTGAGCCCGGAGATTTCACATCCGACTTACCTCACCACCTACGCACCCTTTATACCCAATGACTCTG
+
CCCCCGGGGGFGGGGGGGGGGGGGGGGGGGGGGGGGGGGGGGGGGGGGGGGGGGGGGGGGGGGGGGGGGGCGGGGGGGGGGGGGGGGGGGEGGDGGGGEGGGGGGGGGGFFFGGGFGGGGGDGGGGFFG;FFFGGFGFGFFGGFGFGFGFC9EDGF?BFFEGFGFC?=:F+:?6=FFDGBFGFGBF,*:6C5AGGGFEFCFFF):==87A@AEEGDBGF=4))/:EEGFC)*9*//,*6558@C674
@M00200:205:000000000-AKKM3:1:1101:10046:2450 2:N:0:1
TACGGGGGTATCTAATCCTGTTTGCTCCCCACGCTTTCGCGTCTCAGCGTCAGTAACGTCCCAGCGAGCTGCCTTCGCCATAGGTGTTCCTCCCGATATCTGCGCATTTCACCGCTACACCGGGAATTCCACTCGCCTCTTCCGAACTCTAGTCCGGCAGTATCGACCGGCATCCCAGAGTTGAGCCCTGGACTTTCACAGCCGACTTACCGGCCCGCCTACACGCTCTTTAAACCCAATGACTCGT
+
CCCC<FFEGGGEGGGFGGGGGGGGGGGGGGGGGGGGGGGCF:FFGGGGDEGGGGGGGGGFFGGGCCFFGGE8FF;CAFFG>FGGGGFGG;D?F@CG7@EGGDGGGGGGGGGGGGEDGGCFDGG7F=EFGGGGGGGGGFGFFFG>>5C9D6;DE<?<>EC>EGEGDF<?;*)6>86AA45AFCG>FGFF4CFAA6CGFFE34=16>B0?A97:13:C33<<(4(715)1*2))).4,;(3.(.4)6((
@M00200:205:000000000-AKKM3:1:1101:6742:2513 2:N:0:1
TACCCGGGTATCTAATCCTGTTTGCTCCCCACGCTTTCGCGTCTCAGCGTCAGTAACGTCCCAGCGAGCTGCCTTCGCAATTGGTGTTCCTCCTGATATCTGCGCATTTCACCGCTACACCAGGAATTCCACTCGCCTCTTCCGCACTCTAGCCCGACAGTATCCACCGGCATTCGAGGGTTGAGCCCTCGACTTTCACAGCGGACTTAACGACCCGCCTACACCCCCTTTATGCCCCATGAATCTG
+
CCCCCGGGGGGGGGGGGGGGGGGGGGGGGGGGGGGGGGGFGGGGGGGGGGGGGGGGGGGGGGGGGDGGGGGGGGGGGGGGGGGGGGFGGGFGGGGGGGGGGGGG:6CGFGGGGGGFGGCFGFGG@EFGGGGGGDFGGFGFFGGEGFGFG+7DEFGDFGDA;EEG79+<<85)9CCFFFG>BDDFFFGFFF=6?CEGFCF540(((::=))/673::(/76(.,0(1))19B)4<28;(((.4))..6
@M00200:205:000000000-AKKM3:1:1101:20439:2529 2:N:0:1
TACTGGGGTATCTAATCCCGTTTGCTCCCCTGGCTTTCGCTCCTCAGCGTCAGTGTTGGTCCAGGATGCCGCCTTCGCCACCGGTGTTCCTCCAGATATCTACGCATTTCACCGCTACACCTGGAATTCCGCATCCCTCTCCCAAACTCAAGCCATCCAGTATCAGACGCAGTTCCCCGGTTAAGCCGAGGGATTTCACGTCTGACTTAGTTGGCCACCTACGAGCCCTTTAAGCTCAGTGCATATGAGA
+
CCCCC?G78B<F9@6,CCF@,@CF9,CEDCGGGDFEEA@FC6@FGCFG+8:8BEFE9FFFCDC@FCFFFGGDC,8EBFG@F8:F=4B@FF8FFGFG@?EAAEFFECE7;F=EE>6*+89EFF=C8E9EGF,CGDG,@*EDFGG?8FGEGFGGEDF5FF8FD9>@;;DC?C>)0;E;6ADBCC*21@95>>>*3=12+/:95=B=CFE?E4>*6;C,(:A354()(3295*)6?EF)B7(7)).))/).-6
@M00200:205:000000000-AKKM3:1:1101:7992:2529 2:N:0:1
TACACGGGTATCTAATCCTGTTTGCTCCCCACGCTGTCGCGCCTCAGCGTCAGCACGGGGACAGATTGCTCTGCCCCCTTCCGGCCCAGCAGACCGCCTTCGCCACCGGTGTTCTTCCGGATCTCTACGCATTCCACCGCTACACCCGGAATTCCGTCTGCCCCTACCGTGCTCCAGCCCAACAGTCGCCCACGCCGATCCGGGGTTGAGCCCCGGACTTTCACGCGAGCCTTATCGAGCCGCCTACGCGC
+
CCCCCGGGGGGGGGGGGGGGGGGGGGGGGGFGGGGGGGGGDFGGGGGGGGGGGGGGGGGGGGGFGGGGGGGGGGGFFGGGG@?CGEGGGGGGGGGGGGDGFGGGGGGGGGGGGGGFGGGGGGGGFCGGFGGGGGGGGFGAFGEFGFG9D5*@FGCFFGGFGGFGFFGGFGF?)9AFFFGDFGGGF+CBDDC38*>GB2:3?099(-32:>FFFBEG;C5>4:BF?*)1977?F?>2/(--79(214:?9-4
@M00200:205:000000000-AKKM3:1:1101:11582:2546 2:N:0:1
TACAGGGGTATCTAATCCTGTTTGCTCCCCACGCTGTCGCGCCTCAGTGTCAGCAACGGCCCAGCAGAACGCCTTCGCCACTGGTATTCTTCCCGATCTCTACGCATTCCACCGCTACACCGGGAATTCCATCTGCCCCTACCGTGCTCTAGCTCGCCAGTCTGACCGGCAGCCCCGGAGTTGAGCCCCGGGATTTCACCAGCCACTTAACGGGCCACCTACGCGCCCTTTCCACCCAATGACTCTG
+
CCCCCGGGGGGGGGGGGGGGGGGGGGGGGGGGGGGGGGGGGGGGGGGGGGGGGGGGGGGGDGGGGGGCFGGGGGGGGGGGGGGGGGGGGGGGGGGDEGGGGGGGGGGGGGGGGGGFGGGGGGGGGGGGGGGGFGGGGFGFFGGFGFGDFFGDGFFFFEGECGFG<FFGDGBBF2AFEA)8FC7+?EGFE4C>57:4AEF<E<0=@F1><;EFF1:?BGFF??2<3?BD<*2)):6?>?01:D<6<9)
@M00200:205:000000000-AKKM3:1:1101:12547:2550 2:N:0:1
TACTAGGGTATCTAATCCGGTTCGCTCCCCTAGCTTTCGCGCCTCAGCGTCAGGAGTGGCCCAGCCATCCGCCTTCGCCACCGGCATTCCTAGCGATATCTACGCATTTCACCGCTACACCTGGAATTCCAGCATCCCCTAGGATCCTCTAGCACGGCAGTCTCGAGAGCCATTGCTGGGTTGAGCCCAGCGCTTTCACTCCCGACTTACCGAACCGCCTACGCGCCCTTTAAACCCAGTGACTCTGAGAC
+
CCCCCGGGGGGGGGGGGGGGGGGGGGGGGGGGGGGGGGGGGGGGGGGGGGGGGGGGGGGGGGGGGGGGGGGGGGGGGGGGGGGGGGGGGGGGGGGGGGGGGGGGGGGGGGFGGGG>DGGGGGGG?FGGGGGGGGGGFFGDFGGFGFGFGFG@EGGEECGFGGEDCFDGFFFEFEFFFF5AG>DD*>F>F4?>BDGC=?CEFBD=26@@<@E;?@EC@GEFFDF:(1<D39:2)6<2C(.:29A4<>DA2>)
@M00200:205:000000000-AKKM3:1:1101:24183:2553 2:N:0:1
TACGAGGGTATCTAATCCTGTTCGCTCCCCATGCTTTCGCTCCTCAGCGTCAGGTCATGCCCAGAGAACCGCCTTCGCCACCGGTGTTCCTCCTGATATCTGCGCATTCCACCGCTACACCAGGAATTCCGTTCTCCCCTGCATACCTCTAGTCTGCCCGTATCGGAAGCACGCTCAGGGTTGAGCCCTGAGTTTTCACTCCCGACGCGACAGACCGCCTACGAGCCCTTTATACCCAATGACTCTGAGA
+
CCCCCGGGGGGGGGGGGGGGGGGGGEGGGGGFGGGGGGGGGGGGGGGGGGGGGGGGGGGFFGGGGGGGGGGGGGGGGFGGGGGGGG:FFGGGGGGGGGGGGGFFECGGFGC<FGGFGGGGGGGGGGGGFFGGFGFFDFEDFGGFGFGFGFGD@FDFDFG5+=8F=DGEFGFFF=5A?FCFGDCGFGFF>@FF6=CFCCF*:7>B259=2>@>F@GG375?134)2C:F4>.62:)6:<1,(-84:A)6)5
@M00200:205:000000000-AKKM3:1:1101:21344:2559 2:N:0:1
TACTAGGGTATCTAATCCCGTTTGCTCCCCTGGCTTTCGCGTCTCAGCGTCAGTGCCGGTCCAGAGAGCCGCCTTCGCCACTGGTGTTCCTCCCAATATCTACGCATTTCACCGCTACACTGGGAATTCCGCTCTCCTCTCCCGGACTCAAGCTCCGCAGTTTCCCATGCAGTTCCCCGGTTGAGCCGAGGGCTTTCACATGGGACACACGAACCCGCCTACACGCCCTTTACACCCATTCACTCTGAGAC
+
CCCCCGGGGGGGGGGGGGGGGGGGDFGGGGGFCGGGGGGGGFEEGGGGGGGGGGFGGEGCFC@DGFGCF?FFGGGGGGEE=EE8EEGGG,DE87EFFGCFDF?@FEGEGGFGGGGFGGGFA=EF,EFGGGGGCEDGGFGFDCE?6BD5DF?+EDDFEGGBG;EG=??7AGF*@>C+;?GEFCG7FFGEE*?4?6EFF?FEEF(5(6218112((332CB@7=073C0755)4)-.1:?()).644<>F)6,
@M00200:205:000000000-AKKM3:1:1101:12034:2561 2:N:0:1
TACGAGGGTATCTAATCCTGTTTGCTCCCCACGCTGTCGCGCCTCAGTGTCGGCTATTGAGCTCTCGCGAGCTCACCGCCCAGCAGACCGCCTTCGCCACTGGTGTTCTTCCGGATCTCTACGCATTCCACCGCTCCACCGGAAGTTCCGCAGACCCCTACCTCCCTCGAGACAAGCAGTATCCAAGGCACTTTTCCGGTTAAGCCGAAAGATTTCACCCCGGACTTGCTGGCCCGCCTACGCGCCCTTT
+
CCCCCGGGGGGGGGGGGGGGGGGGGGGGGGGGGGGGGGGGGGGGGGGGGGGGGGGGGGGGGGGGGGGGGGGGGGGGGGGGGGGGGGGGGEGGGGGGGGGGGGGGGGGGGGGGGGGFDEGGDGGGGGDEBGGGGGGGEFGDBEG5EFGEGFGGGGFCFGFFFGFGFFGGFGBBEFFF;FCBC>CCFFG;?CC5ACEFFFGFF@FE@E03(6:;3A9<>GF0;>>F>C?FC*)58:?9>0(8??FF>999B?
@M00200:205:000000000-AKKM3:1:1101:16170:2594 2:N:0:1
TACCCGGGTATCTAATCCTGTTCGCTCCCCACGCTTTCGCTCCTCAGCGTCAGTTCCGGCCCAGACCACCGCCTTCGCCACCGGTGTTCCTCCTGATATCTGCGCATTTCACCGCTACACCAGGAATTCCGTGGTCCCCTACCGGACTCTAGCCATGGCAGTATCGAGTGGCCGCTCCAGGTTGAGCCTGAAGTTTTCACACCCGACTTGCCAAGCCGCCTACGAGCTCTTTAAACCCAGTGACTCTG
+
CCCCCGGGEGGGGGGGGGGGGGGGGGGGGGGGGGGGGGGGGGGGGGGGGGGGGGGGGGGGGGEGGGGGGGGGGDGGGGGGGGGGGGE@FGGGGGGGDGGGGGEEGGGGGGGGGGGDGGGGGFGGG,@DFGGGFCFGDFGFFGGFGFGAFFGDFGGFFGGFGGCCCEGC?>F9FBB@>BGFGFF?FF=FFGGFFGGGFEGEFEDB>B@B;EFEF@>87D5:?3?B<C5)*052))))2:((.)).69>2
@M00200:205:000000000-AKKM3:1:1101:16007:2607 2:N:0:1
TACAAGGGTATCTAATCCGGTTCGCTCCCCTGGCTTTCGCGCCTCAGCGTCAGGAGTGGCCCAGCCCGTCGCCTTCGCCACCGGCGTTCCTAGCGATATCTGCGCATTTCACCGCTACACCGCTAGTTCCACGAGCCTCTACCATCCTCAAGTCAATGCAGTATCCGACGCAGTTCCAGAGTTAGGCACTGGGTTTTCACGCCGGACTTACATACCAGCCTACGCGCCCTTTAAACCCAGTGACCCTG
+
CCCCCGGGGGGGGGGGGGGGGGEGGGGGGGGGGGGGGGGGGGGGGGGGGGGGGGGGGGGGGGGGGGGGGGGGGGGGGGGGGGGGGGGGGGGGFGG>FGGGGGGGGGGGGGGGGGGFGGFGGGGDDGGGGGGGG8DGGAFEFCFAACG9F8FC@F7BFFFFF8*27CGCD8?@E28BFFGFCE+:=,?*85CFA*:>:C??;?03692(.<A<AA9;)0)(.5159*5>D<0,)6<<F0<BB2>9),(3
@M00200:205:000000000-AKKM3:1:1101:10454:2625 2:N:0:1
TACCGGGGTATCTAATCCTGTTCGCTCCCCTAGCTTTCGCGCCTCAGCGTCAAGAGTGGGCCAGGTAGCCGCTTTCGCCACTGGTGTTCCTCCCGATATCTACGCATTTCACCACTACACCGGGAATTCCGCTACCCTCTCCCACCTTCCAGCCGACCAGTATCCGATGCCGTTTTCCAGTTACGCCGGAAGCTTTCACATCGGACTTGGCCAGCCGCCTGCGCGCACTTTAAACCCAATGACTCGGAAAT
+
CCCCCGGGGGGGGGGGGGGGGGGGGGGGGGGGGGGGGGGGGGGGGGGGGFGGEGGGGGGFGGGGGGG<BFGGGGGCFGGGGGGFGGGCEGGFGGFCEGGGCGGGGGG>F9,EFDFFFGFFGGG>CEDGFGGGDEGFEF=8:FGF=@CDGFGFGDGA5CCFGDEC5?GEAEFFEAF51?FFGGF+95*8?4E);C9:A6C?<503;903@)4;37F=6D>?1.,)-:>)5*))6))3C<(.(-4-)(3(((-
@M00200:205:000000000-AKKM3:1:1101:14132:2643 2:N:0:1
TACCAGGGTATCTAATCCTGTTTGCTCCCCACGCTTTCGCGTCTCAGCGTCAGTACCGTCCCAGTGAGCTGCCTTCGCCATTGGTGTTCCTCCTGATATCTGCGCATTTCACCGCTACACCGGGAATTCCACCCCCCTCTTCGGTACTCTAGCTTGCCAGTTTCATGCGCACTTCCCCGGTTGAGCCGGGGGATTTCACACATGACTTAACAAACCGCCTACACGCCCTTTAAACCCAATGACTATGAGA
+
CCCCCGGGGGGGGGGGGGGGGGGGGGGGGGGGGGGGGGGGEFGGGGGGGGGGGGGGGGGGGGGGGGGGGGGGGGGGGGGGGGGGGGGGGGGGGGGGGGGGGGGGGGGGGGGGGGGFGGGGFEEGFGGGGGGGGGGGGFGBFGGBGFGFGFGGGFDFFDFFCF79=A7EAGFBFEFFFFDAFGCFFGGBEGDB3C66ACG?@?E3)3)7CFFFFFGG07>BB??::EFG193><<<?GF?0(-5)))6AA<
@M00200:205:000000000-AKKM3:1:1101:9179:2650 2:N:0:1
TACTGGGGTATCTAATCCCGTTCGCTCCCCTGGCTTTCGTGTCTCAGCGTCAGCACACTCCCAGCAAGCTGTTTTCACCGTTGGCGTTCCAGACGATATCTACGCATTTCACCGCTCCACCATTAGTTCCGCTTACCTCTGTCTCTCTCGAGCTCGGCAGTATTGAGCGCAATTCCTCGGTTGAGCCGAGGGCTTTCACACCCAACTTGCAAAGCCGCCTCCGCACCCTTTATACCCACTGACTCTGAGAC
+
CCCCCGGGGGGGGGGGGGGGGGGGGGGGGGGGGGGGGGGGGGGGGGGGGGGGGGGGGGGGGGGGGGGGGGGFGGGGGGFGGGGGGEGGGGGGGGGGGCGFGGGGGGDGGGGGGGGBGGFGGGGGGFGFGGGGGDGFGFFFFFGFGFGEGF?DGGG5BGG5D=DGDDFGFGE>EFFFFFGFGGCCACF>4;CD>GGCA<EEB959=@2;4**1;@FGFGE@(/73:EEG3;/)4-):@>((,),)..5.)4)
@M00200:205:000000000-AKKM3:1:1101:11455:2699 2:N:0:1
TACTCGGGTATCTAATCCCGTTTGCTCCCCTGGCTTTCGCGCCTCAGCGTCAGTGTTGGCCCAGCTACCCGCCTTCGCCGCTGGTGTTCCTCCGTATATCTACGCATTTCACCGCTACACACGGAATTCCAGTAGCCTCTTCCACACTCTAGCTCAACAGTATCGAACGACCCTTCCAGGTTAAGCCTGGAGATTTCACGCTCGACTTGAAGAGCCGCCTACGCGCCCTTTACGCCCAATGACTCTG
+
CCCCCGGGGGGGGGGGGGGGGGGGGGGGGGGGGGGGGGGGGGGGGGGGGGGGGGGGGGGGGGGGGGGGGGGGGGGGGGGGGGGGGGGGGGGGGGGGGGGGGGGEGGGGFGGGGGGFGGGGGGGGFDFGGGGGDFGGGBGFFAEFGFGFGFGBEFGFFFFFGGEGDFFGFGFFD@AFFFGFGFGGAFGF>>FFAFGGFEFFB57@=>5(3*>BC=C<@GBD233>9*8)1;>A<:(,::((,6><A-)
@M00200:205:000000000-AKKM3:1:1101:23606:2769 2:N:0:1
TACTCGGGTATCTAATCCTGTTTGCTCCCCACGCTGTCGCGCCTCAGTGTCGGCTAAGAGGAGCTTGCGCTCCCACTGCCCAGCAGACCGCCTTCGCCACCGGTGTTCTTCCGGATCTCTACGCATTCCACCGCTACACCCGGAATTCCATCTGCCTCTACAGTGCCCAAGCCCTACAGTCGCCGCGGCAGATTCGGGGTTGAGCCCCGAACTTTCACCGCGGCCTTATAGTGGCCCCCTACGCGCCCTTT
+
CCCCCGGGGGGGFGGGGG9EEE9FGGGGGG8CGGGGGGGGGGGGEGGDFFGGDGGDGGGGDGGG,EDD>FCGGG=:FDGGFGGF8FCEFEGECCFGGGDC@EFGGCCGCEDG>E>AG<EA,6DEGEGCFDDFGGGGG?D8@EED+<?>FAC7@8DFABCBCFECAF8EAGFF9CFFF>9FCEGC>C5;35=>A@F381:(615=;((43(4;1)0<4?F?B32>98)**0).5:?:*26;:26((,1(((.
@M00200:205:000000000-AKKM3:1:1101:13212:2774 2:N:0:1
TACCAGGGTATCTAATCCCGTTTGCTCCCCACGCTTTCGCGCCTCAGCGTCAGTATTGGGCCAGATGAGCGCCTTCGCCACCGGTGTTCCTCCTGATATCTACGCATTTCACCGCTACACCAGGAATTCCCTCATCCTCTCCCATACTCAAGCCAAGCAGTTTGGGATGCAGGTCCCCGGGTAAGCCGGGGGATTTCACACCTCACCTAACAAGCCGCCTACGGACACTTTACGCCCAGTGAATCTGAGA
+
CCCCCGGGGGGGGGGGGDGGGGGGGGGGGGFGGGGGGGGGGGGGGGGGGGGGGGGGGGGGGCEFGGGG?FGGGGGGGGDGGGGGGGGGGGGGGGGGGGGGGGGGGGGGGGFGGGGFDGCFFFGGGGGGGGGGGGGGGFGFFGGFFBFFFFGG9DGDFD?566;DAEGGFGFBAC6A*;CBGGGCFGGFFGGFEGFC@CF<@/6=53?@@;=;71BC6C><0((74::DCCF99::;*4,52))))--).6
@M00200:205:000000000-AKKM3:1:1101:17311:2777 2:N:0:1
ACCGGGTATCTAATCCCGTTTGCTCCCCTGGCTTTCGCGCCTCAGCGTCAATGCCGGTCCAGGATGTCGCCTTCGCCACCGGTGTTCCTCCAGATATCTACGCATTTCACCGCTACACCTGGAATTCCACATCCCTCTCCCGGATTCAAGCCAACCAGTATCGGACGCAGTTCCTGGGTTGAGCCCAGGGATTTCACGTTCGACTTAGCAGGCCGCCTACGCGCACTTTAAACCCAATGACCCTG
+
CCCCCGGGGGGGGGGGGGGGGGGGGGGGGGGGGFGGGGGGGDFGGGGGGGGGGGGGGGGGGGGGEGFGGGGGGGCGGEGGGGGGGGGGGGGGGGGGGGGGGGFGDEGGFFGGGDGFCFG8DCFGGGGFFGGFGDG@FFGFFGG5+<DDF@DFDDFFEGFFCFFC9EGGFGFEFFFFA>FFCG*99DFFFGCFFCF8F2,57>BF=9@C@CA?F?BE@33/7>65,:5<*:-)5(23/4:<<((,(
@M00200:205:000000000-AKKM3:1:1101:20866:2785 2:N:0:1
TACTGGGGTTATCTAATCCCGTTCGCTCCCCTGGCTTTCGTGCCTCAGCGTCAGTTAAGACCCAGTGTGTCGCTTTCGCCACCGGCGTTCCTTCCGATATCAACACATTTCACCGCTCCACCGGAAGTTCCACACACCCCTATCTCACTCGAGCGATCCAGTTTAGAGCGCAGTTCCCCGGTTGAGCCGGGGGATTTCACACCCTACTTAAATCGCCGCCTACGCCCCCTTCAAACCCCGTGACTCTG
+
CCCCCGGGGG8FGGGGGGGGGGGGGGGGGGGGGGGGGGGGGGGGGGGGGGGGGGGGGGGGGGGGFGGGGGGGGGGGGGGGGGFGGGGGGGGGGGGGGFGEFGFGGGGFGGGGGGGBCFGGGGGGGGGGGGGGFGGGGFGFFFGFEFGFFFDGEDGFFGGFGGEG;@CACGFFFDFAFAFEGGGGFGGFFGGFFD5C6<?CFFFF?FF7ADFFFFGE:C@9??156*7>)).(.).4;2(4:6?F>AAA
@M00200:205:000000000-AKKM3:1:1101:16988:2835 2:N:0:1
TACGAGGGTATCTAATCCTGTTCGCTCCCCTAGCTTTCGCGCCTCAGCGTCAGGCAAGGCCCAGAGATCCGCCTTCGCCACCGGTGTTCCTCCTGATATCTGCGCATTTCACCGCTACACCAGGAATTCCGATCTCCCCTACCTGCCTCCAGCTCGGAAGTATCGGACGCAGTTCCGGGGTTGAGCCCCAGGATTTCACGACCGACTTTCCGAGCCGCCTACGCGCTCTTTAAACCCAGTGACTATGAGCT
+
CCCCCGGGGGGGGGGGGGGGGGGGGGGGGGGGGGGGGGGGGGGDGGGGGGGGGGGGGGGGGGGGGGEGFFGGGCFGGGEGGGGGGGGGGGGGGGGGGGGGGGFGGGGGGGGGGGGFGGGGGGGGGGFFGGGG8CDFGFGDFGGFEDFEG?EDG8FDF6CEGGFGFDGGAEEBFFFFFFDDFEC6AFGFDDCFFFCCFFFF;1666@0;EEAF?>GE9D>3??,)(2)99:-64ABBGFFB<)))).)<2))
@M00200:205:000000000-AKKM3:1:1101:6840:2853 2:N:0:1
TACTAGGGTATCTAATCCCGTTTGCTCCCCTAGCTTTCGCGCCTCAGCGTCAGTATTGGGCCAGATGAGCGCCTTCGCCACCGGTGTTCCTCCTGATATCTACGCATTTCACCGCTACACCAGGAATTCCCTCATCCTCTCCCATACTCAAGTTGGACAGTTTGGGATGCAGATCCTCGGGTGAGCCGAGGGATTTCACATTCAACTTATCCAACCGCCTACACGCCCTTTACACCCAATGACTCTGAGA
+
@CCCCGGGGGGGGGGGF@FGFGFGFGGGGGGGGFGGGGGGGGEGGGCGGGGGGFGGGGGGGGGGGGGGGGGGCGGGGGGGGFGGFEGGFGFCFGGGGDEFGGGGDEGGFAFGGEGFD+@FGGGGFGGGGGFGFGGGFFF<5D8?FFG7D@DC>DG?D86:=97B=A@8>,98D89D99DEDFDFFGG??DGFBGGG:ACEECE6*19::?*:?EGCB5?@934)(3)99>3C4C<@E<((3>E<C3;4)4
@M00200:205:000000000-AKKM3:1:1101:7711:2875 2:N:0:1
TACGCGGGTATCTAATCCTGTTCGCTACCCACGCTTTCGCTCCTCAGTGTCAGTACTGGCCCAGAGTGCCGCCTTCGCCACTGGTGTTCCTCCCGATATCTGCGCATTTCACCGCTACCCCGGGAATTCCACACTCCCCTACCAGACTCAAGTCACGACAGTACCGTGTCGCGTCTCTGATTTGGACCCAGCGTTTCCCCACCCGCTTTACCACCCCCCTTACATCCTCTTTCTACCAATCGAAGCTG
+
CCC?CE>FGGGGGGDFGGGGGGFEGG:FGGGGDGGGGG@FGGGGGGFGGGGGGGGGGGCFGGC,F,6,CDBEGGGGGGGGGGG?FFFGF,@FECGGGGGGFGGGGEEGGGFGGGGFGG,ED+6+C=DFGG=EFEGG@FGFFGGB,?=820AC3=<C>6C>*40+33*,*,/03:?;?A@=2<:+144;?*,2.==7).+6;>01(((/(97<).1;1)8(,,(*)+0*274).42)0503((,((().
@M00200:205:000000000-AKKM3:1:1101:15566:2883 2:N:0:1
TACTAGGGTATCTAATCCCGTTTGCTCCCCTGGCCTTCGTGCCTCAGCGTCAGCAACTGTCCAGGAACTCGCCTTCGCCACTGGTCTTCCTTACGATCTCTACGCATTTCACTGCTACACCGTAAATTCCAGTTCCCTCTCCAGTGCTCAAGTAAAGCAGTATCCAGTGCAGTTCCGGGGTTGAGCCCCGGGATTTCACACCAGACTTGCCTCACCGCCTACGCCCCCTTTACACCCAATGCCTCTG
+
CCCCCGGGGGGGGGGGGGGGGG<FGGGGGGGGGGDGGGGGGGGGGGGGGGGGGGGGGGGEGGGGGGGGGGGGGGGGGGGGGGGGGGGGGGGDFFGGGGGGGGGGGGGGGGGGGGGFGGGGGGGCFDGGGGGGGGGGFFGFFGDFGFGFG?FG,===FFFF;D>F;EGGFGFEFFFF>5CFGGGCFGG:?DE>BE?>>AFEF9)@CDFFFFFF=;EF9DED=B94(=8?);;<>?88E?@;;(.))(/
@M00200:205:000000000-AKKM3:1:1101:13231:2884 2:N:0:1
TACTAGGGTATCTAATCCTGTTCGCTCCCCTAGCTTTCGCACCTCAGCGTCAGTAACGGTCCAGTGAGCCGCTTTCGCCACCGGTGTTCCTCCTGATATCTACGCATTTCACCGCTCCACCAGGAGTTCCACTCACCCCAACCGTCCTCGAGCCGGGCTGTATCCGATGCAATTCCCCGGTTGAGCCGGGGGCTTTCACATCGGACGGACCCAGCCGCCTACGTGCGCTTTAAACCCAATGACTCTG
+
CCCCCGGGGGGGGGGGGGGGGGGGGGGGGGGGFGGGGGGGGGGD@FGGEGCEGGEEFGGGGEGGGGGGGFFGGCFGGGGGGGGGGGGGGGGGGGGGGGFGGGFGCEGGGAFGFGC>DGGGGGG7DGFGGGGGGGGGGFGADGG56:DAF>E=EDGAFGGFGGEGFFDEAEFCFFFFFFGDFGG*6DFFFGGEFGGGBCEEFFFFF@;4:>;B1(2;9DDF?<18:EEGCD142:<:E?(,.)--6))
@M00200:205:000000000-AKKM3:1:1101:21103:2900 2:N:0:1
TACAGGGGTATCTAATCCTGTTTGCTCCCCACGCTTTCGCGTCTCAGCGTCAGTAACGTCCCAGCGAGCTGCCTTCGCCATTGGTGTTCCTCCCGATATCTGCGCATTTCACCGCTACACCGGGAATTCCACTCGCCTCTTCCGAACTCTAGTCCGGCAGTATCGACCGGCATCCCAGGGTTGAGCCCTGGACTTTCCCAGCCGACTTACCGGACCGCCTACACGCGCTTTATACACAGTGACTCTG
+
CCCCCFGGGGGGGGGGGGGGGGGGGGGGGGGGGGGGGGGGGGGGGGGGGGGGGGGGGGGGGGGGGGGGGGGGGGGGGGGGGGFFGGGGGGGGGG@FGGGGGGGGGGGEDEGGGEGFDGGGGDGGGGGGGGGGGGGGGFGEFEGFDEGFGFGGGGGFDGGBGFEGFFDGEGDFFFFA86:;F,)8;FFFFFF;FGGGA>67;<FF90;D<<E7>(:C9G>01:7)(/.931(.6::)<2(-)4<5<4<
@M00200:205:000000000-AKKM3:1:1101:14291:2902 2:N:0:1
TACGGGGGTATCTAATCCCGTTTGCTCCCCTAGCTTTCGCGCCTCAGCGTCAGTATCGGGCCAGATGAGCGCTTTCGCCACCGGTGTTCCTCCTGATATCTACGCATTTCACCGCTACACCGGGAATTCCACCCCCCTCTTTGGTACTCTAGCTTATCAGTTTCATGCGTCCTTCCCCGGTTGAGCCGAGGGATTTCACACATGACTAAACAAACCACCACACGGCCCTTATAACCCATAGACTCGAGAAC
+
CCCCCGGGGGGGGGGGGGGGFFGGGGGEFGFGGGGGGGGGGGGGGGGGGEGGGGGGGGGGGGGGGGGGGGGGGCCGGGGGGGGGGG:FGGGGGFFGGGEGGGGGGGDEECDFGEGEDGGFGGGGEEGGGGGGGGGGGFGFFGEFGFGFGFGFGFFFFFCFGG<CCFGGFGFF>CFFFFGFGDD9FCCDFGGFFGCF7?FEF?EF<>2)5,(64,;/(9)(((()(175CF4-)).3*,((..)))(,,.()
@M00200:205:000000000-AKKM3:1:1101:19155:2902 2:N:0:1
TACGGGGTATCTAATCCCGTTCGCTCCCCTGGCTTTCGTGCCTCAGCGTCAGAAGAGGTCCAGTGCACCGCTTTCGCCACAGGTGTTCCTTCCGATATCAACGCATTTCACCGCTCCACCGGAAGTTCCATGCACCTCTACCTCCCTCGAGCACGCTAGTTTCAGCGGCAATTCTCTGGTTGAGCCAAAGTATTTCACCACCGACTTAACGCACCGCCTACGCACCCTTTACACCCAATGACTCTG
+
CCCCCGGGGGGGGGGGFGGGGGGGGGEGGGGGGGFGGGGGGGGGGGGGGGGGGGGGGGGGGGGGGGGGGGGGGGGGGFGGGGEFFFGGGGGGGGGFGGFGFGGGGDFGGGGGGGGFGGGGGEGGGGGGGFGGGFFFEDGEFGEFGFGFGFEGDGGFFGGAEFEGFFGGDE>EF;BFFFGFGGGGFGGF*?@6@ECCFEG39=BFF>24CBDB@;ECBGD7@<6A6C@5C<BFFF:>8::B<<4<62
@M00200:205:000000000-AKKM3:1:1101:24307:2949 2:N:0:1
TACAGGGGTATCTAATCCTGTTTGCTCCCCACGCTTTCGCACCTCAGCGTCAGTACCGGACCAGTGAGCCGCCTTCGCCACTGGTGTTCTTCCGAATATCTACGAATTTCACCTCTACACTCGGAGTTCCACTTACCTCTTCCGGACTCAAGCTCTCCAGTATCAAAGGCAGTTCTGGAGTTGAGCTCCAGGATTTCACCCCTGACTTAGAAAGCCGCCTACGTGCGCTTTAAACCCAGTGACGCGT
+
CCCCCGGGGGGGGGGGGGGGGFGGGGGGGGGGGGGGGGGDCFGGGGGGGGGGGGGFFGGGG@FGGGGGG@C7FGGGEFGGGGGGGCFCGGGGGDGGGGGGGDFGGCGGGGGGGGGFGGGG9EDEGGGGGGCGF,=EFFGFBGGBC>DFGFGGGCFFFD=9=97+*26@*DF5AEFF8;??F@+;?E,;ACCF*@CF6AF55=C=D2ACEF*6*:EE4D;@?=@6(=;C592><<<@GF6=3))/(.(
@M00200:205:000000000-AKKM3:1:1101:7361:2952 2:N:0:1
TACGGGGGTATCTAATCCTGTTTGATCCCCACGCTTTCGGGCCTCAGTGTCAATGTTGGGCCAGGTAGCCGCCTTCGCCACCGGTATTCCTCCAGATATCTACGTATTTCACCACTACACCTGGAATTCTACTACCCTCTCCCACATTCAAGCCACGCAGTATTAAGAGCACTTCCTGGGTTGAGCCCAGGGCTTTCACTCCTAACTTACTTGGCCACCTACGCCACCTTTATGCCCAATGACTCTG
+
CCCCCCFGGGGGGGGGGGGGGGGGGGGGGGGGGGGGGGGGGGGGGGGGGGGGGFFGGGFGGDFFG<FGGGGGGGGGGFGGGGGEGCBFGEFGGGGGGFFGGGGGGGGGGGGGFGGFGGGFGGGGGGGGGGGGGGCFFFG<FFFDF5DE9;EGGG=DEGGFEGCDEACCA,;@FEFFFFC>FEGDFDCFFGGEDGFGFEFEED:EEBEEFF4<*6CC=CA3:@;:6*)2;0)157>EG@?8@E<3974
@M00200:205:000000000-AKKM3:1:1101:12377:2973 2:N:0:1
TACGGGGGTATCTAATCCTGTTTGCTCCCCACGCTTTCGCGCCTCAGCGTCAGTTACAGTCCAGAGAGCCGCCTTCGCCACTGGTGTTCCTCCACATCTCTACGCATTTCACCGCTACACGTGGAATTCCGCTCTCCTCTTCTGCACTCAAGTCTCCCAGTTTCCAGTGCGTCACGGGGTTGAGCCCCGCACTTAGACACCAGACTTAAGAAACCGCCTGCGCGCCCTTTAGGCCCAATGACTCTG
+
CCCCCGGGGGGGGGGGGGGGGGGGGGGGGGGGGGGGGGGGGGGGGGGGGGGGGGGGGGGGGGGGGGGGGGGGGGGGGGGGGGGGGGGGGGGGGGGGGGFGGGGGGGGGGGGGGGGEGGGGGGFGGGGGGGGGGGGGGFGFFGGFGFGFGFGGGGGFFGGFFGFGFFGFFC@DFFDEEFGFGGGGFGGFFGGBD6FGFEGFDFF@F3.>3C<EDFGE;GE6(43BFGDDFF2)2>3(;4(5ADAA9A
@M00200:205:000000000-AKKM3:1:1101:24562:3024 2:N:0:1
TACTAGGGTATCTAATCCTGTTTGCTCCCCACGCTGTCGCGCCTCAGTGTCGGTTGAAGGGACCTTTCGATCCCACCGCCCAGCAGACCGCCTTCGCCACCGGTGTTCTTCCGGATCTCTACGCATTCCACCGCTACACCCGGAATTCCATCTGCCTCTACGGTACCCGAGCCCCACAGTCGCCGCGGCCGATCCCGGGTTGAGCCCCGAACTTTCACCGCGGCCTTATGGTGGCCCCCTACGCGCACTTT
+
CCCCCGGGGGGGGGGGGGGGGGFGGGGGGGGGGGGGGGGGDGGGGGGGGGGGGGGGGEDGCGGGFGGGGGGGGGGGGGGFGGGGGGGGGGGGGGGGGGEGGGGGGGGFDFFGECEEDFFGGGGGFGGGGGGDDGGGGFGFFGE?EFGFGFGGGFFF?FGFFG5;)*595CABBFBA>/;AF:DDEG>>>D5B5EE*81C6,438>??BF(41249<4C=19(154;)2?*::6<?<513(,.8,,4(79D2
@M00200:205:000000000-AKKM3:1:1101:8669:3028 2:N:0:1
TACTGGGGTATCTAATCCTGTTTGCTCCCCACGCTTTCGTCCCTGAGCGTCAATCCAGACCTAGTGAGCTGCCTTCGCTATCGGTGTTCTATGACATATCTAAGCATTTCACCGCTACATGTCATATTCCGCCCACTTCGATCGAATTCAAGTCTTACAGTATCAATGGCAGTTCTACAGTTGAGCTGTAGGCTTTCACCACTGACTTATAAGACCGCCTGCGGACCCTTTAAACACAGTGACTCTGAGA
+
CCCCCFGGGGGGGGGGGGGGGGGGGGGFGGGGGGGGGGGGGGGGGGGGGGGFDCEEDGGGGGGGGGGGGGGGGGGGGGGGGGGGGGGGGGFGGGGGGGGGGGGGGGFFGGFFGGDEGGGFFDGFFGGGGEFECECECFGAFCFFGFFBGFGFEDG?FGGBGFDFDFDFF8D>FFF7;<FFD:DD?C,5+6CD?88F5;CE*8:=CE@EE<E<7CFF)3<)>>AF=@:D6C=CE4>*:22*0>878*?EC>
@M00200:205:000000000-AKKM3:1:1101:9815:3063 2:N:0:1
TACTCGGGTATCTAATCCCGTTTGCTCCCCTGGCTTTCGCGCCTCAGCGTCAGCATCATCCCAGAGACTCGCCTTCGCCACTGGTGTTCCTCCCGATATCTACGCATTTCACCGCTACACCGGGAATTCCAGTCTCCTCTGTTGTGCTCGAGCTGAACAGTATGAGATGCAGTTCCCCGGTTGAGCCGGGGGATTTAACATCCCACTTATCCAGCCGCCTACACGCCCTTTAAACCCAATGACTCTG
+
CCCCCGGGGGGGGGGGGGGGGGGGGGGGGGGGGGGGGGGGGGGGFCFGGGGGGGGGGGGFGGGGGGGGCGECFGGGGGGGGGGGFDGGGGGEGGGGGGGGGGGGEGGGGFGFGDGB6FGCFGCGFDGGGGGGGGGGGFGFF,7?F>FFGBG6BDCFFGGFGCEFEF+@AGF6?EFCF?DDEGD>9CF>>C5?55:4A5ACE3;=38@;7)9?5;E8.::014,.88>D3>?FBA)2;:?02:>4525
@M00200:205:000000000-AKKM3:1:1101:22913:3078 2:N:0:1
TACAAGGGTATCTAATCCTGTTTGCTCCCCACGCTTTCGAGCCTCAACGTCAGTTACTGTCCAGTAAGCCGCCTTCGCCACTGGTGTTCCTCCTAATATCTACGCATTTCACCGCTACACTAGGAATTCCACTTACCTCTCCAGCACTCTAGCAAAACAGTCTCCAAAGCAGTCCCGGGGTTAAGCCCCGGGCTTTCACTTCAGACTTGCTTCGCCGTCTACGCTCCCTTTAAACCCAATGACTCTGCGAT
+
CCCCCGGGGGGGGGGGGGGGGGGGGGGGGGGGGGGGGGGGFGGGGGGGGGGGGGFGGGGGGGGGGGGGGGGGGGGGGGGGGGGFEGFEGGGGGGGGGGGGFGGFGCCGGGGGGGG5?FGGGFGG<EGGFFDG8EGGCDGEFFGFGFGFGFGGGGGFFGGB,+3=DDGGFGFDFDFBB5CDGG??AFCFDGE>5ECCBEGFEFE=CEFFF;AEC2BC2):2B>=DFEBC*;)9)93=B@(3;CE56).),((
@M00200:205:000000000-AKKM3:1:1101:24105:3091 2:N:0:1
TACGCGGGTATCTAATCCTGTTTGCTCCCCTAGCTTTCGTGCCTCAGTGTCAGGAGTTGTCCAGGGACTCGCCTTCGCCACTGGTGTTCCTCTCGATATCTACGCATTTCACTGCTACACCGAGAATTCCAGTCCCCCCTCCAACCCTCCAGCCGAATAGCATCCAATGCCATTTCCGAGTTGAGCTCGGAGATTTCAACTACGACTTACCAGACCACCAACGCACCCCTCAAACACAGTGACTCGGAGA
+
-@ACCEGG@CAFAGFDGGGGFEF<C<F@FFGFGFAEDGGF,@FFECCFD9FAEEFFFGFFGGACFECFFGFFEGGDFGGCGGGFED,,EEGGFFEC8,@F=DB,@++8=FEGCD9DDFDFFEG@CE9,9EDACD+6DAEA5+60DBG5?51+7+=?*3+;,57:8?7768;EAA+?9BD53@BDAF9A57E49A,=>4,**.)(((/5>@=C)7=*,:5((/3=0?A3):(24@E(2(,.6>A))(4((-
@M00200:205:000000000-AKKM3:1:1101:6979:3108 2:N:0:1
TACAAGGGTATCTAATCCTGTTTGCTCCCCACGCTGTCGCGCCTCAGCGTCAGCCACAGCCCAGCGGGCCGCCTTCGCCACCGGTGTTCTTCCGGATCTCTACGCATTCCACCGCTACACCCGGAATTCCACCCGCCTCTACTGTGCTCCAGCGCGACAGTCGCCACGGCCGATCCGGGGTTGAGCCCCGGACTTTCACCGCCGCCTTGTCGCGCCGCCTACGCGCCCTTTAAACACACTGCCACTGCCAC
+
<CCCCGGGFGGGGGGGGGGGFGFFGGGGGGGGGGGGCGGGGGGGGGGGGGGGGGGGGGFGGGG@FGGDGEFGGGGGFFGGGGGGF=F7FGGFGGFECFFGGGEDEGGGGGGGGGGFGGGGFE>E+@>AFEFGGCDEGFE@8D,;;CG@8CCCEDD>4ECAFFDC@EGG4=B9D6:)05C>FE)9?CF>EGE:>CFC*)<<69>9>><(844::(/:-95??70)(2.9)*,46)8);2(:7).)...)())
@M00200:205:000000000-AKKM3:1:1101:15534:3116 2:N:0:1
TACGCGGGTATCTAATCCCGTTTGCTCCCCACGCTTTCGCGCCTCAGCGTCAGGAGATGCCCAGAGACCCGCCTTCGCCACCGGTGTTCCTCCCGATCTCTACACATTTCACCGCTACACCGGGAATTCCAGTCTCCTCTGCATCCCTCAAGAACAGCAGTCTCGGCCGACCCCCCTCAGTTGAGCCAAGGGATTTCACGACCGACTTGCCATCCCGCCTACGCGCCCTTTACACCCAATGACTCTG
+
CCCCCGGGGGGGGGGGGGGGGGGGGGGGGGGGGGGGGGGGGGGGGGGGGGGGGGGGGGGGFGGGGGGGGGGGGGGGGGGGGGGGGGGGGGGGGGGGGGGGGGGGGGGGGGGGGGGFGGGGGGGGDGGGGGGGGGGGGFGFFGF8FFGBGFGGFFFFFGDA;FCFEFGGDGE=DFBA?DG;?EFFAFGFFFC>:GGGFFG4<@169>;(3>0)-(2:?GE??2(565)9D4:AFBB0C??1?2-).):
@M00200:205:000000000-AKKM3:1:1101:21137:3116 2:N:0:1
TACACGGGTATCTAATCCTGTTTGCTCCCCACGCTTTCGCTCCTCAGCGTCAGTACTGGCCCAGGATCCCGCCTTCGCCACCGGTGTTCCTCCTGATATCTGCGCATTCCACCGCTACACCAGGAATTCCAGATCCCCCTACCAGACTCTAGCCGCCCAGTATCGAATGCAGGCTCGAGGTTAAGCCTCGAGGTTTCACATTCGACTTGAGTGGCCGCCTACGAGCTCTTTAAACCCAGTGACTCTG
+
CCCCCGGGGGGGGGGGGGGGGGGGGGGGGGGGGGGGGGGGGGGGGGGGGGGGGGGGGGGGGGGGFGGGGGGGGGGGGGGGGGGGGGGGGGGGGGGGGGGGGGGGGEGFGGGGGGDFGGGGGGGGGGGGGG;EFGGGFFEAFFGFGFGFGFGD;DDFDEDFGF<FAF?6:,=CF>AA59;A>,:D87,;?C>*@CG7@?GEECFEEF95>E=CEFGG6D37?;;E;=2;CF<C3><0?(,422<))-4
@M00200:205:000000000-AKKM3:1:1101:16360:3118 2:N:0:1
TACTGGGGTATCTAATCCTGTTTGCTCCCCACGCTGTCGCGCCTCAGTGTCGGCTATTGGACCCTCACGGGTCCACCGCCCAGCAGACCGCCTTCGCCACCGGTGTTCTTCCGGATCTCTACGCATTCCACCGCTACACCCGGAATTCCATCTGCCTCTACGGTGCCCAAGCCCTACAGTCGCCGCGGCAGATCTGGAGTTGAGCTCCAAACTTTCACCGCGGCCTTATAGGGGCCACCTACGCGCCCTTT
+
CCCCCGGGGGGGGGGGGGGGGGGGGGGGGGGGGGGGGGGGGGGGGGGGGGGGGGGGGGFGFFFGGGGGGGGGGGGGGGGGGGGGGGGGGEGFGFGGGGEFFGGGGGGGGGGFFDGEGGGGGGGGGGGGEFGGGGGGGFDDEGGFGFGFGFDFFGGFFCCFF>>CCEGFFGFFF=AFFA?FCCDD>EGFAGGFFG77A46=DCFFFFBB??A:7AC7<FF?>1(01*<4CF9)4,(-8:3:77029>B>>(.
@M00200:205:000000000-AKKM3:1:1101:8001:3134 2:N:0:1
TACTAGGGTATCTAATCCTGTTTGCTCCCCACGCTGTCGCGCCTCAGTGTCAGCAACGGCCCAGCAGAACGCCTTCGCCGCAGGTGTTCCTCCCGATATCTACGCATTTCACCGCTACACCGAGAATTCCAGTTGCCCCTTCTGCACTCTAGCCCCGCAGTATCGGCTGACCTTTCCGAGTTAAGCCCGGAGATTTCACAGTCGACTTGCGGTGGCACCCTCAGCGCCCCTTACACCCAATGCATCTGCG
+
9CCCCFGFCEDE@ECEFA,EAFFEGFFGFGGFEDCEBF8@BFFEGGGD<@F<C<FFG7@FCGGGCGF,AEBGCCEF<76:FGF@E=C?EEA,,@FECF+C;AFGECCC,E;<E>E>GGGGD64+@8,BFFGCF==DF5E99,,+=D6:FB,9B+A:*@D54D*?>>DFEC>B8>+=FB4?F15=+>,?><E5?01;@?CC);@1(6;<)7>(1(**(*22,(,)41<CD):(4(6<E6<??B()6445),
@M00200:205:000000000-AKKM3:1:1101:21029:3137 2:N:0:1
TACAAGGGTATCTAATCCTGTTCGCTCCCCACGCTTTCGCGCCTCAGCGTCAGTACCGTCCTAGCGAGCTGCCTTCGCCGTTGGTGTTCCTCCTGATATCTGCGCATTCCACCGCTACACCAGGAATTCCACTCGCCTCTTCCGGACTCTAGCCCGACAGTATCCACCGGCATTCAAAGGTTAAGCCTTTGACTTTCACAGCAGACTTATCGGGCCGCCTACGCGCGCTTTAAACCCCAATGACTCTG
+
CCCCCGGGGGGGGGGGGGGGGGGGGGGGGGGGGGGGGGGGGDGGGGGGGGGGGGGGGGGGGGGGGGGGGGGGGGGGFGEGGFEGFGGGFFGGGGGGGGGGGFGGGGGGGGGGGGGBGGGGGGGGGGGGG8EFFGGEGFDEFGFEGDGFGFF=EFFEFGGBGGCGCFGGFGBBBEFFFFFFGGF>FGGFFFCFFGGGFFGFEDD@@=F?CCC?B6CC9C5?;;:0(2<DCDF<25<:E<4?0:>BF<BB
@M00200:205:000000000-AKKM3:1:1101:22297:3155 2:N:0:1
TACAAGGGTATCTAATCCGGTTTGCTCCCCACGCTTTCGCTCCTCAGCGTCAGGATAGGCCCAGAAAGCCGCCTTCGCCACTGGTGTTCCTCCCGATATCTACGCATTTCACCGCTACACCGGGAATTCCGCTTTCCTCTGCCCACCTCTAGCTCGCCAGTCTGACCGGCAGCCCCGGAGTTGAGCCCCGGGATTTCACCAGCCACTTAACGGGCCGCCTACGCGCCCTTTAAACCCAATGACTCTGAGAC
+
CCCCCEGGGGDEGGGGGGFCFCCFGGGGGGGGGGGGGGGGGGGCFEGGGFGGGGGGGGGGFGFDEGGGGGGGGGGGGGGGGGGGGGGGGGGGGGGGGEDFGCFFFGGEFFGGGGGFGFFGGGGEGG88>DFDDGFGGFGEFGGFGFD5=5===+DD>EC5DFEGAF>8>GEAE>@EEFGEGG7B;CEFFGGFF=CDFFGA@0<DFD83;EFFFBGE>GFFBFBFFGBD/*54<57<C<18(47)))6462)
@M00200:205:000000000-AKKM3:1:1101:21597:3162 2:N:0:1
TACGGGGGTATCTAATCCCGTTTGCTCCCCTAGCTTTCGCGCCTCAGCGTCAGTAACAGGCCAGAGAGCCGCTTTCGCCGCCGGCGTTCCTCCTGATATCTACGCATTTCACCGCTCCACCAGGAATTCCGCTCTCCCCTCCTGCACTCAAGCCCAACAGTATCAGGTGCAGTTCCCCGGTTGAGCCGGGGGATTTCACACCTGACTTATCAGACTGCCTACGCGCTCTTTAAACACAATGACTCTG
+
CCCCCGGGGGGGGGGGGFGGGGGGGAFGGGGGGGGGGGGGGGGGGGGGGGGGGGGGGGGGGGGFGGGGGGGGGGGFGGGFFGGGGGG>FG8FFFFG<FGGGGGGGGGGGGGGGGGDGGGGGEGGCFDFFGGG>ECFCCE=BEGFGFGFGF69FGCFFDG>EFCFFFC>AGFFFFFFAFDAFCDFAFGBDDE.5266BAF97?0(:4><<9<A<?FFFFFFFFFD9=53/*:)628);0-).:B>D24
@M00200:205:000000000-AKKM3:1:1101:8159:3203 2:N:0:1
TACGGGGGTATCTAATCCCGTTTGCTACCCTAGCTTTCGCGCCTCAGCGTCAAGAACAGGCCAGGAAGTCGCCTTCGCCACTGGTGTTCCTCCCGATATCTACGCATTTCACCACTACACCGGGAATTCCACTTACCTCTCCTGCCTTCGAGTCGAGCAGTATCGCGTGACCCTCCCCAGTTGAGCCGGGGGCTTTCACACGCGACTTGCACGACCGCCTGCGCGCTCTTTAAACCCAATGACTCTGAGAC
+
CCCCCGGGGGGGGGGGGGGGGGGGGGEGGGGGGGGGGGGFGGGGGGGGGGGGGDFDGGGGGGGGFGGGGGDGGGGGGGGGGGGGGGGGGFGFGDFGGGGGGGGFGGGGGGFGGGGFGGGGFC7=FCGGG8EFG9+CFFGFFC99EFDEGFGGC6+33:D5FCEC85C>5*/.67F>*90?C>++)>68)):BAGGGFFGCF99(7>0(4)).4(:C9C@?::00(:59C72<4:4(;3((3-<4<AFDDA)
@M00200:205:000000000-AKKM3:1:1101:8976:3227 2:N:0:1
TACGGGGGTATCTAATCCTGTTTGCTCCCCACGCTTTCGCGCCTCAGTGTCAGGAATCAGCCAGAAGGACGCCTTCGCCGCCGGCCTTCCCCCAGATATCTGCGCATTTCACCGCTACACCTGGAGTTCCTCCTTCCCCTCTGATCCTCAAGCCGCGCAGTATAAGGCGCAATTCCCCGGGTAAGCCGGGGCATTTCACACCTTACTTACGCAGCCACCTACGCGCCCTTTAAACCCACTGACTCGGAGAC
+
CCCCCGGGGGGGGGGGGGGGGGGGGGGGGGGGGGGGGGGGGGGGGFGFGGGGGGFGGFEFCGFFF<FF@F>F@EEGFGGGGGGEGCFFFGGGGGGGGFGGGGGGGGCFFGGGGGGF8F@FEFGG@CG?FGFGGCDGFFEFFCEF:=<CGFCC9FG>DGGF>CAF9CC6AEA=BBA8FFD;C8)9=FGF3D5>>=ECB<CAB?:?A><>A<:?:,8;(9>8?:(.3=>79*,):AA?D6((.53.)(((-4,
@M00200:205:000000000-AKKM3:1:1101:19484:3236 2:N:0:1
TACGCGGGTATCTAATCCCGTTTGCTCCCCACGCTTTCGCGCCTCAGCGTCAGGAAATGCCCAGAGACCCGCCTTCGCCACCGGTGTTCCTCCCGATCTCTACACATTTCACCGCTACACCGGGAATTCCAGTCTCCTCTGCATCCCTCAAGAACGGCAGTATCAGCCGACGTTTCTCGGTTGAGCCGAGCGATTTCACGACTGACTTGCCATCCCGCCGACGCTCCCCTTAAGCCCAATGAACCTGA
+
CCCCCGGGGGGGGGGGGDGGGGGGGGGGGGGGGGGGGGGGGGGGGGGGGGGGGGGGGGGGGGGGGGGGGGGGGGGGGGGGGGGGGGGGGGGGGGGGGGGGGGFGGGGFGGGGGEGEGFGGGEEGGGGGGCGFGGGGGFGFFGGF,?D@GFFFGGGFEGG5DFFGA6*:@:B@FFFF6@DFGED4AFGF35*:>GDFFFE(/423)2><<A0.):CC?37(((-03*>C*9424644:(,(()))-417
@M00200:205:000000000-AKKM3:1:1101:18664:3249 2:N:0:1
TACCAGGGTATCTAATCCCGTTTACTACCCTAGCTGTCGCGTCTGAGTGTCAGAAACAGACCAGAAGATCGCCTTCGCCACTGGTGTTCCTCCCGATATCTACGCATTTCACCACTACACCGGGAATTCCATCTTCCTCTTCTGCTCTCTAGCCCGGTAGTATTAGACGACCTCTCCCAGTTGAGCCGGGAGATTTCACGCCTAACTTACCAAGCCACCTGCACGCGCTTTACACCCAGTGACTCTGAGA
+
CCCCCGGGGGGGGFGGGGGEEFGFGGFGGGGGGGGGGGGGGCFGFFGFGFGFGGDGGGGFGFGGGGAFFGGDGGGGGGFGGGGGGGGGGFFGFFEEEGGGDGGGE=C7AFFGGGGFGGGFGGGGGGGGFFGGGGGGGFFFFCFFFFGFGFFDD=DBFCDFGGCD7?DFFGFAFEFFFFGAF9CG5DCEECCDFCGGFC:9DFFFFF=4@F54.(=@(;;:.(8A(/0:1:;4;C8/8=?E@ECCE94;5<
@M00200:205:000000000-AKKM3:1:1101:11961:3271 2:N:0:1
TACGAGGGTATCTAATCCCGTTCGCTCCCCACGCCTTCGCGCCTCAGCGTCAGGGACGGCCCAGCTGGCCGCCTTCGCCACGGGTGTTCCGCCTGATCTCTACGCATTTCACCACTACACCAGGCATTCCACCAGCCCCTACCGCCCTCAAGCGGTGCGGTCCCCGACGACCCTCCCCGGTTGAGCCGGGGGCTTTCACGCCGGGCCAGCCCCGCCCCCTACGCGCGCTTTAAACCCAATGCCTCTG
+
CCCCCGGGGGGGGGGGGGGGFGGGGGGGGGGGGGGGDGGEDGGGGGGGGFGGGGGFGGGGGGGGGGGGGGGGGGGGFGGGGGCEFGGGGGGGGGGGGFDGGGGGGCEFFGCFGFG?FG8DFDFGGFG8FGGFGGGGGFGFFGGFDEGAGFGCEDGF5CD4=CAGFF4C0:D6=;F3:BDDF*77;<FD@DE;5CCFF<E:0?9>999:B1(-44::,)802((.(/.//*3<BF>7GF,30(560,4
@M00200:205:000000000-AKKM3:1:1101:15038:3281 2:N:0:1
TACACGGGTATCTAATCCCGTTCGCTCCCCACGCTTTCGTGCCTCAGCGTCAGTACTCGGCCAGGAAGCCGCCTTCGCCACCGGTGTTCCTCCCGATCTCTACACATTTCACCGCTACACCGGGAATTCCACCTTCCTCTCCGGGACTCAAGAGAAGCAGTTTCGGGCGCCGTTCCTCGGTTGAGCCGAGGGATTTCACACCCGACTTGCCTCCCCGCCTACGCGCCCTTTACGCCCAGTGACTCTGAG
+
CCCCCGGGGGGGGGGGGGGGGGGGGGGGGGGGGGGGGGGGGGGGGGGGGGGGGGGGGGGGGGGGGGGGGGGGGGGGGGGGGGGGGGGGGGGGFGGGGGGGGGGGGGGGCFFGGGGFGGGFGGGGGGGGGGGGGGGGGFGFFGGFGFGFFFGGGGGFFGGFCG@DAEGGFGFFE?FFFFGFE57CFGGFFDGFFD?FCCFEF;66;>B<<A>AFFGG>DB<:::74:>5<772<:01?B1(34AAF>D2)
@M00200:205:000000000-AKKM3:1:1101:8920:3285 2:N:0:1
TACCAGGGTATCTAATCCTGTTTGCTCCCCACGCTTTCGCGCCTCAGCGTCAGAACTGGCCCAGGCAGCCGCCTTCGCCACTGGTGTTCCTCCCGATATCTACGCATTTCACCGCTACACCGGGAATTCCACTGCCCTCTTCCAGCCTCGAGCTTCACAGTATCCAAGGCAATTCCTCGGTTGAGCCGAGGGCTTTCACCCAAGACTTATGAAGCCGCCTACGCGCCCTTTAAGCCCAATGACTCTG
+
CCCCCGGGGGGGGGGGGGGGGGGGGGGGGGGGGGGGGGGGGGGGGGGGGGGGGGGGGGGGGGGGGGGDGGGEDFGGGGGGGGGGGGGGGGGGGGGGGGGGGGGGEEDGGGGGGGGEGGGGGGGGGGGGGGGGGGGFDFGFFGGBFFFDF>EGGG6AFGGFGGFCEFGG?F6@AEFFFFGAGGGGFGFFFDGFFGCFBEF7>D9BF@ECEFF36;C99DA;D@1>@EFDD:0)6>A:FBFBFFA<A2>
@M00200:205:000000000-AKKM3:1:1101:25016:3366 2:N:0:1
TACGCGGGTATCTAATCCCGTTTGCTCCCCTAGCCTTCGTGCCTCAGCGTCAGTAACTGTCCAGGAACTCGCCTTCGCCACTGGTCTTCCTTACGATATCTACGCATTTCACTGCTACACCGTAAATTCCAGTTCCCTCTCCAGTACTCTAGCAAGGCAGTATCGAATGCAGTTCCAGGGTTGAGCCCCGGGATTTCACATCCGACTTGCCTCGCCGCCTACGCACCCTTTAAACCCAGTGACTCTG
+
CCCCCGGGGGGGGGGGGGGGGGGGGGGGGGGGGGGGGGGGGGGGGGGGGGGGGGGGGGGGGGGGGGGGGGGGGGGGGGGGGGGGGGFGGGGGGGGGGECGGFGGGGGGGGGGGGGFGGGGGGGDFGFAFGGGGGGGGFGFFDFFGFGFGFG?FGGFFGGFGG>CAF6EFG96FFFFFFF>FFGGAFG5@CEF5;:>A?GFEEF=5@@FFF=4)/=E2CB1?@?D@EED37E47>E1C?<;)6:6A92
@M00200:205:000000000-AKKM3:1:1101:14517:3375 2:N:0:1
TACACGGGTATCTAATCCCGTTTGCTCCCCTGGCTTTCGCGCATCAGCGTCGGTATCATCCCAGAGACTCGCCTTCGCCACTGGTGTTCCTCCCGATATCTACGCATTTCACCGCTACACCGGGAATTCCAGTCTCCTCTGATGTACCCAAGCTGAACAGTATGAAGTGCAGTTCCCGGGTTGAGCCCGGGGATTTAACACCCCACTCATTCAGCCGCCTAAACGCCCTTCAAACCCAGTGACTCTGAGGC
+
C@CCC7:FGDCGGGGGG@FFGGGDD<EEF@FGDGCFGGGGGGGGGFFGGCFGEGGGGGGGGFGFGGGG<FCCFGGF?FFFGGGFF@FCGGGG8FGG>CEG8;E@CDF@FGGGGG6A8FDFGGGG+@8?FGGGGGFG98=DDAF9DFDEGFGFG=DF?:CC<90=C=F;0;C8CE>AADGBF:CGFGGFFCGB;7,*1*10>>BF;B13(9CCFF992C>(8)/A;E79)2(.<B??E:?(4>2).65<)((
@M00200:205:000000000-AKKM3:1:1101:14104:3380 2:N:0:1
TACTGGGGTATCTAATCCTGTTTGCTCCCCACGCTTTCGCGTCTCAGCGTCAGTACCGTCCCAGAGAGCCGCTTTCGCCACGGGTATTCCTCCTGATATCTGCGCATTTCACCGCTACACCAGGAATTCTACTCTCCTCTTCCGGACTCTAGCCAGATGGTTTCCGCCGACATCTCGAAGTTGAGCCTCGAGTTTTCACAGCAGACCTACCTGGCCGCCTACACGCTCTTATACCCAGTGACCCTG
+
CCCCCGGGGGGGGGGGGGGGGGGGGGGGGGFFGGGGGGGGGGGGGGGGGGGGGGGGGGGGGEGGGGGGGGGGGGGGGGGGGGGGGGFFGGGGGGGGDFGGGGGGGGGGGGGGGGGFGGC?FFGGGGFGGGGGGGGGGFGFFFGFGDGAGFGGEFFFFGGFGCDFFFGGFGD)5@CFFFGFFFGGFGGFFGGDFGF7+7<?EBBF=3=E@=BEEBCF>DEFFF1F;55>7CEE?C5(+38562).(4
@M00200:205:000000000-AKKM3:1:1101:12056:3384 2:N:0:1
TACAGGGGTATCTAATCCCGTTTGCTCCCCTAGCTTTCGCTCATCAGCGTCAATGTCGGTCCAGGATGCCGCCTTCGCCACCGGTATTCCTCCAGATATCTACGCATTTCACCGCTACACCTGGAATTCTGCATCCCTCTCCCGAATTCAAGCCATCCAGTATCGGATGCAGTTCCCAAGTTGAGCCTGGGGATTTCACATCCGACTTAGTTGGCCGCCTACGAGCCCTTTAAACCCAATGACTCTG
+
CCCCCGGGGGEGGGGGGAFGGGGGGGGGGGGGGGGGGGGGGGGFGGGGGGE:FFGGGGEGGGGFGGGGGGGDGGGGGGGGGGGGFGGGGGGGGGGGGGGC8=FFEGG>AEDGGGGEGGGGGGGGF@FFGGGGGGGGGFGDFFGFDAG=DFG8BDFFFFGBEGFGFBCE>?5><7FCF?+;@@C+;DFFFDGEB5ADFCGA7@5A>ABD4*:A6@D6@7?@95@57CEGG*;)63)/4623=))9>36
@M00200:205:000000000-AKKM3:1:1101:10751:3397 2:N:0:1
TACTAGGGTATCTAATCCCGTTTGCTCCCCTAGCTTTCGCGCCTCAGCGTTAGAAGAGATCCAGTCTGTCGCTTTCGCCACCGGCGTTCCTTCTGATATCAACGCATTTCACCGCTCCACCAGAAGTTCCACAGACCCCTATCTCCCTCGAGCCAGGCAGTATCCAAGGCACTTCTACAGTTGAGCTGCAGGATTTCACCCCGGACTTGCCCGACCGCCTACGCGCCCTTTACACCCAGTGACTCTG
+
CCCCCGGGGGGGGGGGGGGGGGGGGGGGGGGGGGGGGGGGGGGGGGGGGGGGGGGGGGGFGGGGGGGGGGGGDGGGEGFGGGGDGGGGGGGGGGFEGGGGGGG@FECFEEGGGGGFGGGGGGGGFGGGGGGGGGFEAD>DFGGFGFGFGAGC>8DBF8?AGDDGEFGC*@FFFEFFFCC?DAF>AEFFFFFFA6EGFEF69A9452@:*87@@FGG>DB0;;DB0EBD9<7)444<E?F:?4<)62<
@M00200:205:000000000-AKKM3:1:1101:8698:3398 2:N:0:1
TACTGGGGTATCTAATCCCGTTTGCTCCCCTGGCCTTCGTGCCTCAGTGTCAGTAACTGCCCAGTGACCTGCCTTCGCCGTTGGTATTCCTCTCGATATCTACGCATTTCACTGCTACACCGAGAATTCTAGTCACCTCTTCAGTACTCTAGCATGGTAGTATCGGATGCAATTCCGAGGTTGAGCCCCGGGCTTTCACATCTGACTTACCACGCCACCTACGAACCCTTTAAACCCAGTGATTATG
+
CCCCCGDGGGGGGGGGGGGGGGGGFGGGGGGGGGGGGGGGGGGGGGGGGGGGGGGACFGGGGGGFGGGFFGFGGGGGGGGFGGGGGFGFGFG9EFF<<CFGGGGGGGEGGGGFGG+=EFGGDCEGEGFGGCG@FFGFFCE5EG7DFGE?+@9@8+8DFCDF@DGA?DE>EFB7DFFB>D5FE6ADED?>8@?BDFCF<E*;@==;A6EC;8585CFBDFFFE)*-4;C68BC?CFDE603=E)).).
@M00200:205:000000000-AKKM3:1:1101:17693:3402 2:N:0:1
TACTCGGGTATCTAATCCTGTTTGCTCCCCACGCTGTCGCGCCTCAGTGTCAGCAACGGCCCAGCAGAACGCCTTCGCCACTGGTATTCTTCCCGATCTCTACGCATTCCACCGCTACACCGGGAATTCCATCTGCCCCTACCGTGCTCTAGCTCGCCAGTCTGACCGGCAGCCCCGGAGTTGAGCCCCGGGATTTCACCAGCCACTTAACGGGCCACCTACGCGCCCTTTAAACCCAGTGACTATG
+
CCCCCGGGGGGGGGGGGGGGGGGGAFGGGGGGGGGGGFGFGGGGGGGGGGGGFGGGGGGGGFDGFFF8F@@FGGGGGG7FFDGGGGGGGGGF;EGGGEGGGGGGGGGGGACEGGGFGGFDE>4>FGGGGGAFFAFG6@F)<FDAGFDFGFE==EFA?ECAGGEFEFFGDGF=D:B5:976CCC+?C?F5DGEFGCCAEGFFF;??;@<3CEF(8EG<GFF780)3C3C704)624:E?02)<9))-4
@M00200:205:000000000-AKKM3:1:1101:24776:3409 2:N:0:1
TACAAGGGTATCTAATCCTGTTCGCTCCCCACGCTTTCGCTCCTCAGCGTCAGTTATTGCCCAGAGACCCGCCTTCGCCACCGGTGTTCCTCCTGATATCTGCGCATTTCACCGCTACACCAGGAATTCCAGTCTCCCCTGCAATACTCTAGTTTGCCCGTATCGACTGCAGACCCGAGGTTGAGCCTCGGGATTTCACAGCCGACGTGACAGACCGCCTACGAGCTCTTTAAGCCCAATGACTCTGCGAC
+
CCCCCGGGGGGGGGGGGGGGGGGGGGGGGGGGGGGGGGGGGGGGGGGGGGGGGGGGGGGGGGGGGGGGGGGGGGGGGGGDGGGGGGGGGGGGGGGGGGGGGGGGGGGGGGGGGDEFGCCGGGGGG,DDFFFGFGGF@;8DF?F5EFGEFFFDGDFFFGG>6CDGFFGGFGF@CC3@A9=DGFGCFDFFF>E4?C?F67@EA=D>259==D@?@@FF9C83(6<;<C3>+*5)6)).;(4(3)4-6):),((
@M00200:205:000000000-AKKM3:1:1101:8360:3422 2:N:0:1
TACTGGGGTATCTAATCCTGTTTGCTCCCCACGCTGTCGCGCCTCAGTGTCAGCAACGGCCCAGCAGAACGCCTTCGCCACTGGTATTCTTCCCGATCTCTACGCATTCCACCGCTACACCGGGAATTCCATCTGCCCCTACCGTGCTCTAGCTCGCCAGTCTGACCGGCAGCCCCGGAGTTGAGCCCCGGGATTTCACCAGCCACTTAACGGGCCACCTACGCGCCCTTTACACCCAATGACTCTG
+
CCCCCGGGGGGGGGGGGGGGGGGGGGGGGGGGGGGGGGGGGGGGGGGGGGGGGGGCFGGGFGGGGGGGFGGGGGGGGGGGGGGGGFFGGGGGDFFGGCFFFGGGGGGGGGGGGGGFGGGEGGGGGGGGGGGGGGGG=DFDFGGFGFGDGFGD9DFFDGGFGGFGFFGGFGFFFFDF5?C;FGFGFGEFDDGFFGCGC3C<@;DD@@8EF3<;@BGG?GFFF?284?DG)7:99AA:EB?:324<:)2
@M00200:205:000000000-AKKM3:1:1101:19340:3436 2:N:0:1
TACCCGGGTATCTAATCCTGTTTGCTCCCCACGCTTTCGAGCCTCAGCGTCAGTAATGGACCAGTATGTCGCCTTCGCCACTGGTGTTCTTCCGAATATCTACGAATTTCACCTCTACACTCGGAGTTCCACATACCTCTTCCATACTCAAGATAGCCAGTATCAAAGGCAATTCCAAGGTTGAGCCCTGGGCTTTCACCTCTGACTAAACTATCCGCCTACGCTCCCTTTAAACCCAATGACTCTG
+
CCCCCGGGGGGGGGGGGGGGGGGGGGGGGGGGGGGGGGGGGGGGGGGGGGGGGGGGGGGGGGGGGGGGGGGGGGGGGGGGGGGGGGGEGGGGGGGGGGGGFGGGGGGCGGGGGGGFGGGFGGGGGGGGGGGGFGGGGFGBFGGFGFCDGFGCE8=FFGGFDGEGFBGCFGFDFDFFFFDFFGGGFGEFFF+@FG67CEFE@DF@*36;8>@EA;;D@G>=ABD>AGBG*@BCCCEFG>2:B*0***/
@M00200:205:000000000-AKKM3:1:1101:8134:3440 2:N:0:1
TACAGGGGTATCTAATCCTGTTTGCTCCCCACGCTTTCGCGCCTCAGCGTCAGGACCGGACCAGAGAGCCGCTTTCGCCACCGGTGTTCCACCCAATATCTACGAATTTCACCTCTACACTGGGTATTCCACCCTCCTCTTCCGGCCTCGAGCCCCAGAGTTTCGGCTGCACCTCCGGGGTTGAGCCCCGGGCTTTCACAGCCGACACCTGAAGCCGCCTACGCGCCCTTTAAACCCAATGACGCTGAGAC
+
CCCCCGGGGGGGGGGGGGGGGGGGGGGGGGGGGGGGGGFGGGGGGGGGGGGGGGGGGGGGGGGGGGGGGGGGGGGGGGGGFGGGGGGGGGFFFGGG8FFGGGGGGGGGAFGGFGGFGGGGFGGGGGGGGGGGGGGGGFGBDEFFDDGFGDGGGGGFFC69EE@7@EGGBGFEFDFFFF9BFDD<6FGFFC=BFGCG6)=?40136BB;??:<:2<8;CBF:?B>9EEG<C?A44).A3(.292(4:<9(-)
@M00200:205:000000000-AKKM3:1:1101:7951:3445 2:N:0:1
TACCGGGGTATCTAATCCTGTTTGCTCCCCACGCTTTCGCTCCTCAGCGTCAGTACTGGCCCAGGATCCCGCCTTCGCCACCGGTGTTCCTCCTGATATCTACGCATTTCACCGCTACACCTGGAATTCCACATCCCTCTCCCGGATTCAAGCCAACCAGTATCGGACGCAGTTCCCGGGTTGAGCCCGGGGATTTCACGTTCGACTTAGCAGGCCGCCTACGCGCCCTTTAAACCCACTGACTCTGCGAC
+
CCCCCEGGGGGGGFGGGGGGGGGGGGGGGGGGGGGGGGGGGGGGGGGGGGGGGGGGGGGGGGCGG7FGGGGGGGGGGGGGGGGGGGGGGGFGGGGFEGGGGGGGGGGGGGGGGGGFGGGGGFFGGGGGGGGGGGGEGFGFFGGFGFDFGFD9EGGFFGG?DFDF599?BGFFEFFFFE@>EE7C4DGFFGGFAGGGCEGD;8@DDF;<E))17(=87CEFB?:5(/8CCC)5).<?E0(8?B?2<AA),3(
@M00200:205:000000000-AKKM3:1:1101:24394:3451 2:N:0:1
TACTCGGGTATCTAATCCTGTTTGCTCCCCACGCTTTCGAGCCTCAGCGTCAGTAATGAGCCAGTGTGTCGCCTTCGCCACTGGTGTTCTTCCGAATATCTACGAATTTCACCTCTACACTCGGAGTTCCACACACCTCTCTCATACTCAAGACACCCAGTATCAAAGGCAATTCCGAGGTTGAGCCCCGGGATTTCACCCCTGACTTAAATGTCCGCCTACGCTCCCTTTCTACCCAATGACTCTGAGAC
+
CCCCCGGDFEDGFCEDFFAFGFFGGGGFGGGGGGGGGGGGFCEGGGGGDFFFEGGFGFGGGFEGEEFFCGGFGGGGGCFEGGCEEDECEC;FGFGFFFFFGEE=FG?F8FFGGGGBFGGGGGFGGG=8,,346@DGG?FBDEFFGFGFCFG==DGFFGFF=F>ECDDGB=DDFDFF?*?>6:97*<FFFC7954@CFF7CF45)5:69*6:4A/?E=DA22528(48D9+6)).79CE?(46A3>>E3).)
@M00200:205:000000000-AKKM3:1:1101:8751:3455 2:N:0:1
TACCGGGGTATCTAATCCCGTTCGCTCCCCTGGCTTTCGCACCTCAGCGTCAGATTCCGACCAGAGAGTCGCTTTCGCCGCCGGCGTTCTTCCCGATCTCTACGCATTTCACCGCTCCACCGGGAATTCCACTCTCCCCTCCGGACCTCAAGCCAAGCAGTATCGGGCGCAGTTCCTCGGTTGAGCCGAGGGCTTTCACACCCGCCTGACTTGGCCGCCTACGGTCGCTTTACGCCCCGTGACTCTG
+
CCCCCGGGGGGGGGGGGFEGFGGGGGGGGGGGGGGGGGGGGGGGGGGGGGGGGGGGGGGGGGGGFAFGGGGGGGGDFGGGGCGDGGGGGFGFGGGD:=DGFGGGGGFDG=DGGECADEEGGGCGGGGGGF7<CFDFC6ECD:CBEBCDGFG99CDF48CFC+0=@DGGB?)68CCFA65)==DCFGGFEGCDB=FFF9FFFB(7(4(2(59242C2(5;(-4().15597?29((,2(-(,80)).6
@M00200:205:000000000-AKKM3:1:1101:5863:3476 2:N:0:1
TACGCGGGTATCTAATCCCTTTTGCTCCCCACGCTTTCGTGCCTGAGCGTCAGCAATTGTCCAGGTAGCCGCCTTCGCCTCTGGTATTCCTCATGATATCTACGCATTTCACTGCTACACCATGAATTCTGCTACCCTCTCCAATGCTCTAGCCGTGTAGTTTGAGGTGCAATTCCGGGGTTAAGCCCCGGGCTTTCACGCCTCACACACTCGGCCGCCTGCGCACCCGTTAAACACAATGACTCTGACCT
+
CCCCCGGGGGGGGGGGGGGGFGGGGGGGGGFCFGGGGCCEGGGGG@DFGFGDGGGGFGGGGGGGGGGGFFFFEGGGGGGGGGGGGFFFGGGGGGGGGGFD;;FGGEB7=ADFFCD;DEGGGFCDFFFGFFFFDGGEGFCBDFGD8*=;?DDFGDCBFGGFDFEGCDGGFEFBFF@DF*9*@:7C+;F?DG5>EGFCFEGFF92>:(.85>0825E*./81=6(.6=38)/(-24<<EB:).).464)4)(.
@M00200:205:000000000-AKKM3:1:1101:10290:3477 2:N:0:1
TACTCGGGTATCTAATCCCGTTTGCTCCCCTAGCTTTCGCGCCTCAGCGTCAAGAACAGGCCAGGTAGTCGCCTTCGCCACTGGTGTTCCTCCCGATATCTACGCATTTCACCACTACACCGGGAATTCCACTACCCTCTCCTGCCTTCGAGTCGATCAGTATCGCGTCACCCTCCCCAGTTGAGCCGGGGGCTTTCACACGCGAATTGAACGACCGCCTGCCGGCTCTTTAAACCCAATGACTCTGAGA
+
CCCCCGGGGGGGGGGGGGGGGGGGGFGGGGGGGGGGGGGGGGGGGGGGGGGGGGGGGGGGGGE<FFGGGGGGGGGGGGGE@FGGGDFGGGGGFGGEEGGGGGGGGGGGGGFGGGGFFG84DEGDEEGGGGFGDGGFFF6DDFGFGFFFGFGDFFCEECD5CE>FFFCE*@AFF>FFFFGFFGF>>D69@CG>ED*>=3+)67@B6((6<A)8(4:8()8(((()(/)*2*.46228C:?(.4><A)6544
@M00200:205:000000000-AKKM3:1:1101:14744:3481 2:N:0:1
TACCCGGGTATCTAATCCCGTTCGCTCCCCTAGCTTTCGCGCCTCAGCGTCAGTGTCGGCCCAGCAACCCGCCTTCGCCGCAGGTGTTCCTCTCGATATCTACGCATTTCACCGCTACACCGAGAATTCCAGTTGCCCCTTCCGCACTCTAGCCCCGCAGTATCAGTTGACCTTTCCGAGTTAAGCCCGGAGATTTCACAATTGACTTGCGGTGGCCGCCTACGCGCCCTTTAAACCCAGTGACTCTG
+
CCCCCGGGGGGGGGGGGFGGFGGGGGGGGGGGGGGGGGGGGGGGGGGGGGGGGGGGGGGGGGEGGGGGGGGGGGGGGGGGGGGGGGGGGGGGGGGGGGGGGGGGGGDEAGGGGCGFDGGGGGGGGGGFFGGGCEGFFFGDFGGEGFGBGFCFF7?>>CDBEF7FAFGGFGFFFEF6BFGACGGGF7FFF)CEEC+1;?CC88EFFEFFFFB0((==;D>>:6:DFEF5D5?)6)..22-:?BABB).5
@M00200:205:000000000-AKKM3:1:1101:19481:3482 2:N:0:1
TACTGGGGTATCTAATCCTGTTTGCTCCCCACGCTTTCGTGTCTCAGCGTCAGGTACGTTCCAGAGCGCCGCCTTCGCCACCGGCCTTCCTCCCGATCTCTACGCATTTCACCGCTACACCGGGAATTCCGCGCTCCTCTCCCGCCCTCTAGCCTGGCAGTACCCTCTGCGCTTTCCGGGTTGGGCCCGAAGCTTTACCAGAAGGCTTACCAAACCGCCTACACACCCTTTAAACCCAATGACTCTGAGA
+
CCCCCGGGGGGGGFGGGGGGGGGGGGGGGGGGGGGGGGGGGGGGGGGGGGGGGFGCFGEDGGGGCFFFGFGGGGGGGGGDEBGDGGGGGGGGGGCGFDGFFGGGGGGGGGGGGGGF6F?FGGGGF=EGGGGGGD+8@?FEFGGFG>>AGA7FCFFFFGFAFF@CE4DDAF/:479AFECBGGG<BFGBD:/55C77A3:)488(/6;8))5::0@F;:B:<B:?7EDCC7,6<)548:3:().)69>A)-
@M00200:205:000000000-AKKM3:1:1101:14410:3495 2:N:0:1
TACGGGGGTATCTAATCCTGTTTGCTCCCCTAGCTTTCGTGCCTCAGCGTCAGGAGTTGTCCAGGGACTCGCCTTCGCCACTGGTGTTCCTCTCGATATCTCCGCATTTCACTGCTACACCGAGAATTCCAGTCCCCCCTCCAACCCTCTAGCCGAATAGTATCCAATGCCATTCCGCAGTTAAGCTGCGGGATTTCACATCAGACTTACCCGACCACCTGCGCACCCTTTAACCCCAATGCATCTG
+
CCCCCGGGGGGGGGGGGGGGGGGGGGGGGGGGGGGGGGGGGGGGGGGGGGGGGGGGGGGFGGGGGGGGGGGGGGGGGGGGGGGGGGGEGGGGGGGFGGGGG,FEGGCFGGFGFFD9?FFGGDGGGGGGGGGGGFGGGFGFBEFFGFGDGFGGGC;BDBF5;5*5;CFGFFFFFFFF>5C>FCCGCC5/@D>?EC86F?FCE6@EFF;EEF15;0EEBGE8;;9>;EBG39?<4422E6:(,()).6:
@M00200:205:000000000-AKKM3:1:1101:10148:3511 2:N:0:1
TACCCGGGTATCTAATCCTGTTCGCTCCCCACACTTTCGCTCCTCAGCGTCAGGATATTCCCAGAGAACCGCCTTCGCCACCGGTGTTCCTCCTGATATCTGCGCATTTCACCGCTACACCAGGAATTCCGTTCTCCCCTGAATACCTCTAGTCTGCCCGTATCGGAAGCAAGCCAGGTGTTAAGCACCTGGTTTTCACTCCCGACGCGACAAACCGCCTACGAGCCCTTTAAACCCAGTGACTCTGAGA
+
CCCCCGGGGGGGFGGGGGGGGGGGGGGGGGGGGGGGGGGGGGGGGGGGGGGGGGGGGGGGGGGGGGGGGGDGGGGGGGGGGGGGGGFGGGGGGGGGFGGGGGGGGGGGGGGGCEGFGGDFFGGGGGGGGGFGGGGFG9EDFG8DGFGEGFGGGGGF?EDDECDGFFGGFGFFFFFFAFGFGGFGFGGCF>FFFGGCC?EE4>@4AB>BFBFB(5CF@CB;D8(=<E3C7C:BFFF:E:13<AA4:<BAFA
@M00200:205:000000000-AKKM3:1:1101:13175:3522 2:N:0:1
TACGAGGGTATCTAATCCTGTTTGCTCCCCACGCTGTCGCGCCTCAGCGTCAGCAACAGCCCAGCAGGCCGCCTTCGCCACTGATGTTCTTCCCGATCTCTACGCATTCCACCGCTACACCGGGAATTCCACCTGCCTCTACTGTGCTCCAGCCTGACAGTTTAGAAGGCAGCCCTGCGGTTAAGCCGCAGGATTTCACCCCCTACTTATCAGGCCGCCTACGCGCACTTTAAGCCCAATGACTCTGAGA
+
CCCCCGGGGGGGGGGGGGGGGGGGGGGGGGGGGGGGGGGGGGGGGGGGGGGGGGGGGGGGGGGGGGGGGGGGGGGGGGGGGGGGGGGGGGGGCFGGGGGGGGGGGGGGGGGGGGGFGGGGGGEGEGGGGGGGGGGGF?ADFGFFGFGCFFDADG6CFGGFG?CFCA?9?CFFFFFFFFGEEGDGFGGFFGEFEGGDFCGE2>>F?FFFFEEEEFGG1CD@FFDFFGEG3D)<<B<?@?(::2>AA<F22)
@M00200:205:000000000-AKKM3:1:1101:9032:3524 2:N:0:1
TACCGGGGTATCTAATCCTGTTTGCTCCCCACGCTTTCGCACCTCAGCGTCAGTATCGGGCCAGTGAGCCGCCTTCGCCACTGGTGTTCTTGCGAATATCTACGAATTTCACCTCTACACTCGCAGTTCCACTCACCTCTCCCGAACTCGAGACCCCCAGTATCGAAGGCAGTTCTGGAGTTGAGCCCCAGGATTTCACCACCGACTTAAGAGTCCGCCTACGTGCGCTTTAAACCCAATGACTCTGCGCT
+
CCCCCGGGGGGGGCFGGGGGGGGGGGGGGGGGGGGGGGGEEGGGGGGGDGGGGGGGGGDECFEGGGGGG8FFGGGGGGEGGGGGGGGGGGGGGGGGGGGGGFAFGGCGGGGGGGGFGGGG,@FGDCCFGGGGGC=FGFFEFG?D6>DFGFGDDG+*3@?DC8EF=?>5?GF=*;;B+8+*?FF76D,3/*;9*6:DFFGE;B2>@@F0).6>@EG??GE(6;22/85>5C1<)62,:328(>AA<)))(((
@M00200:205:000000000-AKKM3:1:1101:18903:3527 2:N:0:1
TACTCGGGTATCTAATCCCTTTCGCTACCCTGGCCTTCGAGCCTCAGCGTCAGATATTGTCCAGTAGCTCGCTTTCGCCACGAGTGTTCCTCTTGATCTCCACGCATTTCACTGCTACACCAAGAATTCCAGCTACCTCTCCAATCCTCTAGCACGGCAGTATCGGCTGCAGTTCCGGGGTTGAGCCCCGGGATTTCACATCTGACTTACCACGCCGCCTACGCTCCCTTTAACCCCCATGACTCTG
+
CCCCCGGGGGGGGGGGGGGFGGGGGGGGGGGGGGGGGGFGGGGGGGGGGGGGGGGGGGGGGGGGGGGGGGGGGGGGGGGGGGGGGGGGGGGEGGGGGGGGGGGGGGCGGFGGGGGFGGGCFFFGGGGGFGGFFGGGGBGFFGGFGFGCGFGFFGGF5C=AGFFGF5+608:8D=F?BEGFG>DDFFFF>DGFDCCFFFGCABAEEC@8656>=2EC=D>D<115:EEGGGF)/.)68(,1(4:<)))
@M00200:205:000000000-AKKM3:1:1101:23574:3534 2:N:0:1
TACTGGGGTATCTAATCCTGTTTGCTCCCCACGCTTTCGCTCCTCAGCGTCAGTACTGGCCCAGGATCCCGCCTTCGCCACCGGTGTTCCTCCTGATATCTGCGCATTTCACCGCTACACCGGGAATTCCGCGCTCCTCTCCCGCCCTCTAGCCAAGCAGTCACCTGCGACCTTCCTGGGTTAAGCCCAGGTCTTTCCCACAGGTCTTACCTAACCACCTACGCACCCTTTAAACCCAATGACTCTG
+
CCCCCGGGGGGGGGGGGGGGGGGGGGGGGGGGGGGGGFGGGGGGGGGGGGGGGGGGGGGGGGGGGGGGGGGGGGGGGGGGGGGGGGGGGGGGGGGGGGGGGGGGGGGGGGGGGGGAGGGGGGEEFGGGGGGGDGGGGFFFFGGFGFGFGFDFGGFAFGGFFG@D@FGGEDFFBEFFFFFFGG>>FFF>FGC))=9CFEGEDDB@8;?4C?@EC3EGFGFF;@D>?EFG37;B64>1A?0:2:<646:
@M00200:205:000000000-AKKM3:1:1101:7611:3546 2:N:0:1
TACTGGGGTATCTAATCCTGTTCGCTCCCCACGCTTTCGCGTCTCAGCGTCAGTACCGTCCCAGAGAGCTGCCTTCGCCATTGGTGTTCTTCCTGATATCTGCGCATTTCACCGCTACACCAGGAATTCCACTCTCCTCTTCCGGACTCTAGCCGGGCGGTTTCTGTCGACGTCTGGAGGTTGAGCCTCCAGTTTTCACAACAGACCTGCTCGGCCGCCTACACTCCCTTTATACCCAGTGACTCTGAGAC
+
CCCCCGGGGEGGGGGGGGGGGGGGGGGGGGGGGGGGFGGGGGGGGGGGGGGGGGGGGGGGGGGGGGGGGGGGGGGGFEGDGFGGGGGGGGGGGGGCFCFGGGGGGGGGGGGGGGGFGGGGGGGCFGGGGCGGGGGGGFFFBFGFGFGBGFFDGGGABGGAED):=FGGFFFFDDAF>8CDFEFG4AFFFGCFC9@88CFC<?@33;1=;;.;2>EGFGE2(44<)2)9*2244<>4@4444<-)..<>4))
@M00200:205:000000000-AKKM3:1:1101:9508:3564 2:N:0:1
TACCCGGGTATCTAATCCGGTTCGCTCCCCTAGCTTTCGCGCCTCAGCGTCAGGATCGGCCCAGCCAGTCGCCTTCGCCACCGGCGTTCCTAGCGATATCTGCGCATTTCACCGCTACACCGCTAGTTCCACTAGCCTCTACCGTCCTCTAGCCAACGCAGTATCCGACGCAGTTCCACAGTTAAGCCGTGGGATTTCACGCCGGACTTACGTAGCCGCCTACGCGCCCTTGACACCCAATGACCCTG
+
CCCCCGGGGGGGFDFGGGGGGGGGGGGGGGGGGGGGGGGGGGGGGGGGGGGGGGGGGGGGGGGGGGGGGGDGGGGGGGG@CFFGGGGGGGGGGGGGFGGGFGGGGGGGGGGGGGCBDGGCGGGDFGAEGGGFFGGGFFF=AEFBCDGDGFFDFG>FFGG>?C8CEFGC>?B>?DFFFFFAFCFCA?FF><CEDFGGFEFF;;?091((,29:?28;4C5>8(4>68@DC)<(.:<?FF0(3(62(212
@M00200:205:000000000-AKKM3:1:1101:25844:3583 2:N:0:1
TACCGGGGTATCTAATCCTGTTTGCTCCCCACGCTGTCGCGCCTCAGTGTCGGCTATTGAGCCCTTACGAGCTCACCGCCCAGCAGACCGCCTTCGCCACTGGTGTTCTTCCGGATCTCTACGCATTCCACCGCTACACCCGGAATTCCAGTTGCCCCTTCTGCACTCTAGCCCCGCAGTATCAGTTGACCCTTCCGGGTTAAGCCCGGAGATTCCAACACCGACTTGCGGTGGCCGCCTACGACCCCTTT
+
CCCCCGGGGDGGGGGGGGGGGGCCEGGGGGGGGGGFFGFGGGDGGGF<FGGCF:FGFGCGGGFC<ECG<F@E@FFCECGEEFFGGGGGGGDGEEF7FFCEGFGCCEEG,=CF@8CDD9EFAGG>7EGGFEFGDEG@8+@DDC8*+<C@79A?;@?:?8>*:;7=EFGGFGFEA)@5>DDA?,C8F<9+=?6);;8659*7;7;?<;09(1(439+1/+)-24-0,87*216((41:*,70033((-(3(,,
@M00200:205:000000000-AKKM3:1:1101:12600:3593 2:N:0:1
TACGAGGGTATCTAATCCTGTTCGCTCCCCATGCTTTCGCTCCTCAGCGTCAGTTAATGCCCAGAGACCTGCCTTCGCCATCGGTGTTCCTCCTGATATCTGCGCATTTCACCGCTACACCAGGAATTCCAGTCTCCCCTACATCACTCTAGTCTGCCCGTACCCACCGCAGATCCGGAGTTGAGCCCCGGACTTTCACGGCAGACGCGACAAACCGCCTACGAGCTCTTTAAACCCAATGACCCTGAGAC
+
C@CCCGGGGGGGGGGGGGGGGGGGGGGGGGGGGGGGGGGGGFFGGGGGGGGGGGGGGGGGGGGFFGGGGGFGGGGGGGGGEGGGFGEFGG=FGGGFGGGGGGGCGGGGGGGGGCEBGGEFGGFEFFGGGGFGGGGGGFGD?F?FEFGBF?A3>9DFFGGFGDFGEFGG?C?AAEFFF>60><2?*DFFFD*@BECFF6CBABB2>D@FBF>61;FF08>(36/.4C)9*0))6<>?GB0:())(((3,.4,
@M00200:205:000000000-AKKM3:1:1101:24184:3601 2:N:0:1
TACGAGGGTATCTAATCCGGTTCGCTCCCCTAGCTTTCGCGCCTCAGCGTCAGGAATGGCCCAGCCTTCCGCCTTCGCCACCGGCATTCCTAGCGATATCTGCGCATTTCACCGCTACACCGCTAGTTCTAAAGGCCTCTACCATCCTCAAGCCAACGCAGTATCCGACGCAGTTCCACAGTTGAGCCGTGGGATTTCACGCCGGACTTACGTAGCCGCCTGCGCGCCCTTTAAACCCACTGACTCTC
+
@@CCCGGGGGGGGGGGGGGGCGGGGGGGGGDGFGGGGGGGCFEFGCCECFGGGGGGGGGG<FGGGGGGGGCFEEGGGGGGGFGGGGG<FFFGGGGGGGGGFFGDGGGGGDBBFGGFCEGGF=8CCEGGGGEGGFGGGFGFFGFFCFGFGFDFFGFFFGGEGGFFEFD8@GB@E51=FFGF7A::F?FADDEB;,+8069<?DFFFFB>8C<?FF5CBDE>F0<D>=@9C7(4:4><E1,2:3874)))
@M00200:205:000000000-AKKM3:1:1101:22197:3601 2:N:0:1
TACAGGGGTATCTAATCCTGTTCGCTCCCCACGCTTTCGCGTCTCAGCGTCAGTACCGTCCCAGCGAGCTGCTTTCGCCATAGGTGTTCTTCCTGATATCTGCGCATTTCACCGCTACACCAGGAATTCCACTCTCCTCTTCCGGACTCTAGCCGACTGGTCTCCGGCGACATCTCGAGGTTGAGCCTCGAGATTTCACACCAGACCTAGCCGGCCGCCTACACGCGCCTTAACCCCAATGAGTAGGAGAC
+
C<C@CFEGGGGGGG<FGGGGGG9FGGFGGGGECFG7F<CCG6@F@FFEEGGEE6FEFFFGGGGG,@@@:49E<F9EDGFG7FGGGFFCFGFGGCGG9FFEDFGGDEGGGGGGGEG>CCCF8=EDGGGGGGGGC88ECDFD5==BE>DAGFEFGGG?>CD5A+;CEDD6B*@9D6+1**33>:4*;C6AAC=B6F7BF4=56/6=@;6))7=;BFGG9C>B(.4528)1)1,2<))4C:(4:)).)).,33(
@M00200:205:000000000-AKKM3:1:1101:8730:3609 2:N:0:1
TACTAGGGTATCTAATCCTGTTTGCTCCCACGCTGTCGCGCCTCAGCGTCAGCAACGGCCCAGCAGAACGCCTTCGCCACTGGTATTCTTCCCGATCTCTACGCATTCCACCGCTACACCGGGAATTCCATCTGCCCCTACCGTGCTCTAGCTCGCCAGTCTGACCGGCAGCCCCGGAGTTGAGCCCCGGGATTTCACCAGCCACTTAACGGGCCACCCACGCGCCCTTTAAACCCCGTGATTCTGCGCGC
+
CCCCCGGGGGGGGGGGGGGGGGGGGGGGGGGGGGGGGGGGDGGGGGGGGCFGDEFGGGDGGGGGGGGGGGDGGGFFGGEGGDFFGGGGGGGFGGGFGGGGGGGG:CFGFGGGGGDDGEGGCC7EG8DEFGGGGG?E8DF>BFGFGECEFF9=>DD5BE6?FFEGFFGEBGB9AAEFA?GEG7BFFGGAEGG>EGG++/=;@DFFD(746A?6:>E8:F)181(0(:7)76>))58:*,8((()--))(-((
@M00200:205:000000000-AKKM3:1:1101:8581:3616 2:N:0:1
TACAAGGGTATCTAATCCCGTTTGCTCCCCTGGCTTTCGCTCCTCAGCGTCAATACCAATCCAGGATGCCGCCTTCGCCACCGGTGTTCCTCCAGATATCTACGCATTTCACCGCTACACCTGGAATTCCGCATCCCTCTCTTGGATTCAAGCCATCCAGTCTCAGACGCAGTTCCCCGGTTAAGCCGAGGGATTTCACGTCTGACTTAGTTGGCAGCCTACGAGCACTTTATACCCAGTGACTCTGAGA
+
CCCCCGGGGGGGGGGGGFGGGGGGGFGGGDFGGGGGGGGGGGGGGGGGGGGEEFFGGFG?EGGGGGGGGGGGGG7B@FGGG<@CFGGGGGGGGGGGFGGGDGGGGCGGGDGGGCEEGGGGGGGFGGFFGGGGGGGEGFCD5@=DFD85?DED??FFFGGFGGFGBCFDDGD=BCF?FFGFGGDFFFFBBGGF4ECD9>ED)/>>>=4?CFC*83,>:DF:4=;>;C);*2.73))687,;@EC)))1;))
@M00200:205:000000000-AKKM3:1:1101:17684:3633 2:N:0:1
TACTAGGGTATCTAATCCTGTTTGCTCCCCACGCTTTTGCGTTTTAGCGTCAGTATCCGACCAGAGGGCCGCCTTCGCCACCGGTGTTCCTCCAGATATCTACGCATTTCACCGCTACACCTGGAATTCCACCCTCCTCTTCGGTACTCTAGTCCGGCAGTATCGACCGGCATCCCAGAGTTGAGCCCTGGACTTTCACAGCCGACTTACCGGACCGCCTACACCCTCTTTAAGCCCCGTGAATCTGGCG
+
<CCCCGGGGGGGGGGGGGGGGGGGGGGGGGGGGGGGGGGGGFGGGGGGGGGGGGGGGGGGGGGGGGGGGGGGGGGGGGGGGGGGGGGGGGGGEGGFGGGGGGGDGEDFFGCFGGGFGGGGGGGGFFGGGGGGFCFCGFFDFFGFGFDEGFGFGG?ABGGDGGEGFFDEFD>4@EFFFFGFGCCF>DFFFGF;FGFGF*1@:2>>1603>E;709EE(27(,4?)(209*25)69448((32(().).))(
@M00200:205:000000000-AKKM3:1:1101:15467:3634 2:N:0:1
TACCGGGGTATCTAATCCTGTTCGCTCCCCACACTTTCGCTCCTCAGCGTCAGGTAATGCCCAGAGAACCGCCTTCGCCACCGGTGTTCCTCCTGATATCTGCGCATTTCACCGCTACACCGGGAATTCCAGTCTCCTCTGCCTCCCTCAAGAACGGCAGTATCGGCCGACGCTCCTCGGTTGCGCCGAGGGATTTCACGACCGTCTTGCCACACCGCCTACGCTCCCTTTAAACCCAATGACTCTGCGAT
+
CCCCCGGGGGGGGGGGGGGGGGGGGGGGGGGGGGGGGGGGDG:FGGGGGGGGGFGG<CEFGGGGGF,@FEGGGGGGFGGG7FCGGEGGGGFGGG=FGADGGCGGGGGGGGGGGDGFGGGGFGDG@GDFFDD9=F?FGBGEB?,3D*==FDFF9?FE5CDFG+*?=*?;A5@BEDFBFFGFGG)*:CE58DE>)A?CCCG027;9((4:AF(-).;CBGFF<??F(;.>5>2>:622C?1::<7)<64)3(-
@M00200:205:000000000-AKKM3:1:1101:24853:3643 2:N:0:1
TACGGGGGTATCTAATCCTGTTCGCTACCCACGCTTTCGCGTCTCAGCGTCAGTACCGTCCCAGAGAGCTGCCTTCGCCATCGGTGTTCTTCCTGATATCTGCGCATTTCACCGCTACACCAGGAATTCCACTCTCCTCTTCCGGACTCTAGCCAAGCGGTTTCCATCGACGTCTGGAGGTTGAGCCTCCAGTTTTCACAACGGACCTGCCTGGCCGCCTACACGCCCTTTACACCCAATGACTCTGATA
+
CCCCCCGGGGGGGGGGGGGGGGGGGGGFGGGGGGGGGGGGGGGGGGGGGGGGGGGGGGGGGGGGGFGGGFGGGFGGGGFDGGGDFEGGGGGGGGGGGGGGGGGGGGE>EGGGGGGFGGGGGFECFGFGFGCCGGGFFFGEFGFFGDG5CCG+>CFFFGGECDFD@FGGBGFFF2FFF4C4CFGGF?F;AGGFFFCD=4@?@;1969>F;@F<AFGGFDEF?<BF<EF3123<<4>0C03:?4<<A246)6
@M00200:205:000000000-AKKM3:1:1101:21915:3647 2:N:0:1
TACCGGGGTATCTAATCCTGTTTGCTCCCCACGCTTTCGAGCCTCAGCGTCAGTAATGGACCAGTATGTCGCCTTCGCCACTGGTGTTCTTCCGAATATCTACGAATTTCACCTCTACACTCGGAGTTCCACATACCTCTTCCATACTCAAGATAGCCAGTATCAAAGGCAATTCCAAGGTTGAGCCCTGGGCTTTCACCTCTGACTAACCTATCCGCCTACGCTCCCTTTAAACCCAATGACTCTGAGA
+
CCCCCGGGGGGGGGGGGGGGGGGGGGGGGGGGGGGGGGGGGGGGGGGGGGGGGGGGGGGGGGGGGGGGGGGGGGGGGGGGGGGGGGGGGGGGGGGGGGGGFCGGGGGGGGGGGGGFGGGGGGGGGGEGGCCGFCDFGCC*DFGFGFGBFFGGGGGFFFGFFF7DEDGFFDFDB6FDDFF?DDFFBFGFFFGFF?6CAEA@C5@:>CEAB)8A@9DD=FD)/:95<C@GC8EFF4*7EF2>EEFFF33>46
@M00200:205:000000000-AKKM3:1:1101:13409:3650 2:N:0:1
TACTAGGGTATCTAATCCTGTTCGCTACCCACGCTTTCGCTCCTCAGCGTCAGTACCAGCCCAGAGTGCCGCCTTCGCCGCTGGTGTTCCTCCCGATATCTACGCATTTCACTGCTACACCGGGAATTCCACTTTCCTCTCCCGTCCTCCAAGCCCCACAGTCTCGGTCGCACTGCTTCGTTTGAGCCCACGCCTTTCCCGACCGACTTGTGGACCCGCCTACCCGCCCTTAAAAACCAATGACTCTG
+
CCCCCAEFFGGGGGGGGGGGGGGGGGDGGGGGGGGEGGGGGGEGGAFGGGGGGGGGGGGGGGGGGGDGGBEGGGGGFGGGGEGGFGGGGGGGGG7FGGGGFFGGGGGGGGGGFFFFFGGFDEDCC8BFCGDFF8+C3CGEFGG5FFD)=DDG9FGFEGG>@FFC7;CC?E>ADB*6B+=>259;8:FF*;=;?76:**,8((61;693;4.)(72A?).(((.).*8CGC:)):2);13()(.4))).
@M00200:205:000000000-AKKM3:1:1101:11981:3657 2:N:0:1
TACGGGGGTATCTAATCCTGTTTGCTCCCCACGCTTTCGCGCCTCAGCGTCAGAACCGGACCAGTTGGCCGCCTTCGCCACTGGTGTTCTTGCGAATATCTACGAATTTCACCTCTACACTCGCAGTTCCACCAACCTCTTCCGGTCTCGAGCCGAACAGTATCAAAGGCAATTCTGTGGTTGAGCCACAGGCTTTCACCCCTGACTTGATCGGCCGCCTACGCGCCCTTTAAACCCAGTGACTCTG
+
CCCCCGGGGGGGGGGGGGGGGGGGGGGGGGGGGGGGGGGGGGGGGGGGGGGGGGGGGGGGGGGGGGGGGGGGGGGGGGGGGGGGGGGGGGGGGGGGGGGGGFGFGFGGGGGGGGGFGGGEGGGGGGGGFGGGGGGGDFGFFDGBGFGDGFGGGGGF>EGAGFFGFFGGFGFB4388FFCFGGGCFGGFFGCFFFGGF<E@DFFFFFFE4;?EDDGGFD>3?7?>>G>D75,:-:3(C?(.2<B<<42
@M00200:205:000000000-AKKM3:1:1101:24396:3666 2:N:0:1
TACACGGGTATCTAATCCTGTTTGCTACCCACGCTTTCGCTCCTGAGCGTCAGTTCCAGCCCAGAGTGCCGCCTTCGCCGCTGGTGTTCCTCCCGATATCTGCGCATTTCACCGCTACACCGGGAATTCCGCACTCCCCTACTGGACTCTAGCTATAGCAGTATCGGGTGGCGTCCCCAGGTTGAGCCTGAGGGTTTCACACCCGACTTACCAAGCCGCCTACGAGCTCTTGAAACCCAATGACTCTG
+
CCCCCGGGGGGGGGGGGGGGGGGGGGGGGGGGGGGGGGGGGGGGGGGGGGGGGGGGGGGGGCFGGGGGGGGGGGGGGGGGGGGGGGGGGGGGGGGG>FGGFGGGGGGGGGGGGGGFGGDACEGGCEGGGDFGDEGDEFGFFGGFGF?EFFEFGGCFFGFFFGFGCEGCFGEFE>D4BFGFGGGGFCFFFGGFFCEGEEDE?3;6:>BF?C35;;8C7C5984?EF=:34:)).).82(4(.,)44))-
@M00200:205:000000000-AKKM3:1:1101:16059:3677 2:N:0:1
TACTGGGGTATCTAATCCTGTTTGCTACCCACGCTTTCGCTCCTCAGCGTCAGTACCAGCCCAGAGTGCTGCCTTCGCCGTTGGTGTTCCTCCCGATATCTACACATTTCACCGCTACACCGGGAATTCCACCTTCCTCTCCGGGACTCAAGAGAAGCAGTTTCGGGCGCCGTTCCTCGGTTGAGCCGAGGGATTTCACACCCGACTTGCCTCCCCGCCTACGCGCCCTTTAAGCCCAATGACTCTG
+
CCCCCGGGGGGGGGGGGGGGGGGGGGGGGGGGGGGGGGGGGGGGGGGGGGGGGGGGGGGGGGGGGGGGGGGGGGGGGGGFGEGGGGGGGGGGGGGGGGGGGGGGGGGGGGGGGGGFGGGGGGGGGGGGGGGGGGGGGFFFFGGEGFGFGFGGGG?DDFGFFGEGFFGGFGF=B=FAFFGFF>CGFGE>DGGFFGGFFEG?EDF>>9@?AFEF8@EEFGFF?4470?BG<C0<)4<>FB::BFFFFFB
@M00200:205:000000000-AKKM3:1:1101:18945:3692 2:N:0:1
TACTGGGGTATCTAATCCCGTTTGCTCCCCTGGCTTTCGCGCCTCAGCGTCAGTTTCGGTCCAGAATGCCGCCTTCGCCACCGGTGTTCCTCCAGATATCTACGCATTTCACCGCTACACCTGGAATTCCACATTCCTCTCCCGAACTCCAGCCTTGTAGTATCAGACGCAGTTCCCAGGTTAAGCCTGGGGATTTCACGTCTGACTGACAAGGCCGCCTACGCGCCCTTTACACCCAATGACTCTGAGA
+
CCCCCGGGGGGGGGGGGGGGGGGGGGGGGGGGGGGGGGGGGGGGGGGGGGGGGGGGGGGGGGGGGGGGGGGGGGGGFGGGGGGGGGGGGGGGGGGGGGGGFCGFGGGGGGGGGGGBGGGGGGGFFGGGGGGGFGGGCFCBDGFFEEDDGFGFGGGFFGDBGFFGFFGGFGFFEFFFA*??FFGD6AFFFGFEDGGFFEGFD>D=C;;;BEB*7BGG>CE@05?F2CBC55=E977/C?B(8A<AA246:)
@M00200:205:000000000-AKKM3:1:1101:12185:3718 2:N:0:1
TACTCGGGTATCTAATCCTGTTTGCTCCCCACGCTTTCGCTCCTCAGCGTCAGTATTGGCCCAGAGAACCGCCTTCGCTACGGGTGTTCCTCCCGATATCTGCGCATTCCACCGCTACACCGGGAATTCCGTTCTCCTCTACCAAACTCTAGCCATAGCAGTATCGACGGCAGTGCCGAGGTTGAGCCTCGGTATTTCACCGCCGACTTACTAAGCCGCCTACGAGCTCTTGAAACCCAATGACTCTG
+
CCCCCGGGGGGGGGGGGGGGGGGGGDGGGGGGGGGGGGGGGGGGGGGGGGGGGGGGGGGGGGGGGGGGGGGGGGGGGGGGGGGGGGGGGGFGFGGGGGGGGGGGGGGGGEGGGGGFGGGGGGGGGGGGGGGGGGGGGFGFFGGFGFFDCD8?FGGFFCCCGFEGCEGGFG5=E@FFFFCBGGGGAGGFFGGFFGCDF<CCED>9B9;@?EEF??CE7D>><?BEB=BGGG>24047C?<B2:A<.:<2
@M00200:205:000000000-AKKM3:1:1101:22195:3737 2:N:0:1
TACCGGGGTATCTAATCCTGTTCGCTCCCCTAGCTTTCGCGCCTGAGCGTCAGGTAAGGCCCAGAGATCCGCCTTCGCCACCGGTGTTCCTCCTGATATCTGCGCATTTCACCGCTACACCAGGAATTCCGATCTCCCCTACCTACCTCTAGCCTGACAGTATCGAATGCAGTCACGGGGTTGAGCCCCGGGATTTCACACCCGACTTGCCAAGCCGCCTGCGCGCTCTTTAAACCCAGTGACTCTGAGAC
+
CCCCCGGGGGGGGGGGGGGGGGGGGGGGGGGGGGGGGGGGGGGGG@DFGGGGGGGGGGEGGGGGGGGGGG?GGGGGFGGGGGGGGGGGGGGGGGGFGCDGGGGGGGGGGGGGGGGFGGGGGGGGGGGGGGGEGGGGGFGDFGGFGFGFGFGGGCFFFGGFGGFGAFGGFGFEFBFFF>C5CC49?FG>EGD>DGGC@?F429@09B>646=9E;FG9DB@<@>F>G@D<:>A)53:E1(3<AA2<94))6)
@M00200:205:000000000-AKKM3:1:1101:15887:3739 2:N:0:1
TACTGGGGTATCTAATCCCGTTTGCTCCCCACGCTTTCGCGCCTCAGCGTCAGGAGATGCCCAGAGACCCGCCTTCGCCACCGGTGTTCCTCCCGATCTCTACACATTTCACCGCTACACCGGGAATTCCAGTCTCCTCTGCATCCCTCAAGAACGACAGTATCAGCCGACGTTTCTCGGTTGAGCCGAGAGATTTCACGACTGACTTGCCATCCCGCCTACGCGCCCTTTATACCCACTGACTCTGAGA
+
CCCCCGGGGGGGGGGGGGGGGGGGGGGGGGGGGGGGGGGGEGGGGGGGGGGCGGGGGGGGGGGGGGGGGGGGGGGGGGGGGGGGGGGGGGGGGGEE@FGGGGGGGGFAFEFGGGGDGGGFGGDGGGGGG,CCFGGFF5DEF?AFGDGBGFGCGGGFFGG?GGFDCFCGFEE=BBAFFFGFGGGGFCFFEC5?FCCC@7C2<9D9;EF?)>44C@5F0<54;<1>;=7CCC?FFFFDE<(10<:B<4<9)6
@M00200:205:000000000-AKKM3:1:1101:20180:3739 2:N:0:1
TACAGGGTATCTAATCCCGTTTGCTCCCCTGGCTTTCGCGCCTCAGCGTCAATACCGGTCCAGGATGCCGCCTTCGCCACTGGTGTTCCTCCAGATATCTACGCATTTCACCGCTACACCTGGAATTCCACATCCCTCTCCCGGATTCGAGCCCGCCAGTATCGGACGCAGTTCCTCGGTTGAGCCGCGGGATTTCACGTCCGACTAAGCGGGCGGCCGACGCGCCCTTTACACCCAGTGACTGTGAGACC
+
@CCCC8CFFGGGAFFGG@BEEEFGGGCCFGGGGGGGCFGFG+BFGGGGFECFFFGGGDEGGGD8@FFGGGGEE:BFGGGGGF<ACBEGFCAFEFACFGFGFGGGCCCGGGGGGGGEGEFGCDEGE9DF,EEFGDD8?FGDFGGBGDGFDF=DC?DFFBD*@;E?ABGGF>?:F<BAAA>@FCCFFCE)8D553C9:7<E@?DFFF(:)5(49>B**-9),72;56:.9*2<>))4653.54:26).:5))(
@M00200:205:000000000-AKKM3:1:1101:20358:3756 2:N:0:1
TACACGGGTATCTAATCCTGTTCGCTACCCTAGCTTTCGTGCCTCAGCGTCAGAAGAGACCCAGCGAGCCGCCTTCGCCACCGGTGTTCCTGATGATATCAACGCATTTCACCGCTCCACCATCAGTTCCGCTCGCCTCTGTCTCCCTCTAGCCACGCAGTATCGGGCGCAATTCCTCGGTTGAGCCGAGGGATTTCACACCCGACTTACGCGGCCGCCTACGCACCCTTTAAACCCCATGACTCTG
+
CCCCCGGGGGGGGGGGGGGGGGGGGGGGGGGGFGGGGGGGGGGGGGGGGGGGGGGGGGGGGGGFGGGGGGGGGGGGGGGGGGGGGCFDGGGGGGGGFGGGFDFFGGGGAEGGGGGFGGC@DFFGEGFGGGGGGGGEGDGFFGGFGFGDGFF@DFGFEGDB>CECADGGEGFFFFFFFFGDGGGGFGGF4?C5)2=CFFG3@D@B@@F<EFFF>9CC>DD:?BB@0?3C>D)6>44<E(422A?2<<<
@M00200:205:000000000-AKKM3:1:1101:6903:3763 2:N:0:1
TACTGGGGTATCTAATCCTGTTCGCTCCCCACACTTTCGCTCCTCAGCGTCAGGTCATGCCCAGAGAACCGCCTTCGCCACCGGTGTTCCTCCTGATATCTGCGCATTTCACCGCTACACCAGGAATTCCGTTCTCCCCTGCATACCTCCAGTCTGCCCGTATCGAAAGCAAGCCCCGAGTTAAGCCCGAGGTTTTCACTCCCGACGCGCCAACCCGCCTACGAGCCCTTTAAACCCAATGACTCTGAGAC
+
C8CCCDFGGGGGGGGGGGGGGGGGGGGGGGGGGGGGGGDGGGGGGGGGGGGGGGGGGGGGGGFEFGGGEGDGG7FGGGDGGGG@FGGEEFGGGFGGFGGGFCEGGGCFFFF<B8C5+@4ADFCC=EFCFFCFGFGF9?CDFGGF89DDGBEGAFC7DCF>=D5D5*=@9FACA)<:?BG5@8FGFDFAA>CB?FGGFE7<BF75(5(,3(239(=C(:>08<::,87F<7:)-4<<EBF2:><).)).)))
@M00200:205:000000000-AKKM3:1:1101:24021:3764 2:N:0:1
TACCCGGGTATCTAATCCTGTTTGCTCCCCACGCTGTCGCGCCTCAGCGTCAGCCACAGCCCAGCGGGCCGCCTTCGCCACCGGTGTTCTTCCGGATCTCTACGCATTCCACCGCTACACCCGGAATTCCACCCGCCTCTACCGTGCTCCAGCGCGGGAGTCGCCACGGCCGATCCGGGGTTGAGCCCCGGACTTTCACCGCCGCCTTCCCGCGCCGCCTCAGCGCCCCTTAAACCCCATGACACTGAGAC
+
CCCCCGGGGGGGGGGGGGGGGGGGGGGGGGGGGGGGGGGGGGGGGGGGGGGGGGGGGGGGGGCFGGGGGGGGGGGGGGGEGGGGGGGGGGGGGGGDGGGGGGG@FGGGGGGGGGGBDGFGGEGG>EE6@EFCCCDDGFGBFGFFGFGBFAC?D/;>EG58;C@GFDD*:CD@D(58>:57C=C47EGFBGGDEGCCF4?A0299>6(87:BBF9EE9<E?(((/,:7C)*4,9)47C(-(474)483.8),
@M00200:205:000000000-AKKM3:1:1101:15116:3767 2:N:0:1
TACTGGGGTATCTAATCCCGTTTGCTCCCCTGGCTTTCGCGCCTCAGCGTCAATACCGGTCCAGGATGCCGCCTTCGCCACCGATGTTCCTCCAGATATCTACGCATTTCACCGCTACACCTGGAATTCCACATCCCTCTCCCGGATTCGAGCCTTCCAGTCTCGGACGCAGTTCCCGGGTTGAGCCCGGGGATTTCACGTTCGACTTAGACGGCCGCCTACGCGCCCTTTATGCCCAATGACTCTG
+
CCCCCGGGGGGGGGGGGGGGGGGGGGGGGGGGGGGGGGGGGGGGGGGGGGGGGGGGGGGGGGGGGGGGGGGGGGGGGGGGGGCFGGGGFGGGGGGGGGGGGGGGGGGGGGGGGGGFGGGEFGGFF,=AFG;DFGGGGFGFFGGFG>D=D>C?BDG?DGGFGGFG<@>>5CB5*>FFABD*>5*4AFFFEDGADEGGF<F@@13@@<@139>)((==>C>((,:EFG@G)0:<9A<)*)(.79<)445
@M00200:205:000000000-AKKM3:1:1101:15632:3771 2:N:0:1
TACTGGGGTATCTAATCCTGTTTGCTCCCCACGCTGTCGCGCCTCAGTGTCAGCAACGGCCCAGCAGAACGCCTTCGCCACTGGTATTCTTCCCGATCTCTACGCATTCCACCGCTACACCGGGAATTCCATCTGCCCCTACCGTGCTCTAGCTCGCCAGTCTGACCGGCAGCCCCGGAGTTGAGCCCCGGGATTTCACCAGCCACTTAACGGGCCACCTACGCGCCCCTTACACCCAATGACTCTGAGAC
+
CCCCCGGGGGGGGGGGGGGGGGGGGGGGGGGGGGGGGGGGGGGGGGGGGGGGGGGGGGGGGGGGGGGGGGGGGGGGGGGGGGGGGGGGGGGFFGGGGGGGGGGGGGGGGGGGGGGFGGFGGDEGGGCGGGGGGGGGGBGFFGGFGFGFGFGFGGGEECD5FDEG<FGGFGD5?B>?EFGFGC>@;FGFEGGFD=E=FCF@@;?=D@EFFCE@06EEB>FF?:<D0C@<)137?FB7C?18?FD25A<)--)
@M00200:205:000000000-AKKM3:1:1101:7489:3772 2:N:0:1
TACTAGGGTATCTAATCCTGTTTGCTCCCCACGCTGTCGCGCCTCAGCGTCAGCAACAGCCCAGCAGGCCGCCTTCGCCACTGATGTTCTTCCCGATCTCTACGCATTTCACCGCTACACCGGGAATTCCGCAACCCTCTCCAAGACTCAAAGTCTGACCGTTTCCGGGGCACTTCTTGGGTTAAGCCCAAGGCTTTCACCTCCAGTCAAATCAGACCACCTACCTGCCCTTTATACCAAGTGACTCTGCG
+
CCCCCGGGGGGGGGGGGGGGGGGGGGGGGGGGGGGGGGGGGGGGGGGGGGGGGGGFGGGGGGGGGGGGGGGGGGGGGGGGGGGGGGGGGGGGGGDGGGGGGGGEGGGDFFGGFEC?DG9FFCEEGCF8FEGGDCDGGFFFFC,D?FGFGFCG;DFFFAFFE=)+8+=5*3599<FFFFFF7=DFB9968CFFF=CF)*,0>=263@)7.<C)))2+;F;DD@EF(0/;8FFF@E34@6).2649))64<)(
@M00200:205:000000000-AKKM3:1:1101:15291:3818 2:N:0:1
TACGCGGGTATCTAATCCTGTTTGATCCCCACGCTTTCGTGCCTCAGTGTCAATATTTGTGTAGCCAGCTGCCTTCGCAATTGGTGTTCTATGTCATATCTAAGCATTTCACCGCTACATGACATATTCCGCTGACCTCCACAGTATTCAAGACAAATAGTATCAATGGCAGTTTCCGGGTTAAGCCCGGAGATTTCACCACTGACTTACTTGCCCACCTACGCACCCTTTAAACCCAATGACTCTG
+
CCCCCGGGGGGGGGGGGGGGGGGGGGGGGGGGGGGGGGGGGGGGGGGGGGGGGGGGGGGGGGGFGGGGGGGGGGGGGGDEGFFGGGGGGGFGGGGGGGGGGGFFGGFDGGGGGGGFGGGGGGGGGGGGGGFGGDGGGFGFBGGFGBGFGFGGGGGFFG8?DFFGFFGG5?*:DEFFFDGAC>+=DGGF>CEB5?9FF;ECE=EB9=ECFFEFAEGGFG>7;:=?9EEG4;5@>C;=C@@FEEFF4@?
@M00200:205:000000000-AKKM3:1:1101:16988:3853 2:N:0:1
TACTAGGGTATCTAATCCCGTTTGCTCCCCTGGCTTTCGCTCCTCAGCGTCAGTGTTGGTCCAGGATGCCGCCTTCGCCACCGGTGTTCCTCCAGATATCTACGCATTTCACCGCTACACCTGGAATTCCGCATCCCTCTCCCAAACTCAAGCCATCCAGTCTCAGACGCAGTTCCCCGGTTAAACCGAGGGATTTCCCGTCTGACTTAGTTGGCCCCCTACGAGCCCCTTACACCCCGTTACTCTGAGCT
+
CCCCC9EGGGG9FGGFGFG@EGGEGFGGGGG?D@<FGG7FEGG@ECEFGGGGGGCAFCFGGGCEFEGCCGCEGGE=<FGGGGCCFDGD<EDFFG8CF?EBF,FGGGGFGFFGG6@D6FFGGGCF@DF?FDF>DEDFGFGFFFGFDFFFG+@+@D+<9F69F+*+;+==?GD5BEFCFFG5@;5++4@5@DC?4CE7B42):(((*109CC89*3?C()233=,)(/:C59@8@E<314(3((3)).)))..
@M00200:205:000000000-AKKM3:1:1101:17276:3866 2:N:0:1
TACAAGGGTATCTAATCCTGTTTGATCCCCACACTTTCGGGTCTCAGTGTCAGTGTTTGGCCAGTTACCCGCCTTCGCCTCCGGTGTTCCACCTGATATCTACGTATTTCACCACTACACCAGGTATTCCGATAACCTCTCCAACACTCAAGCTTCGCAGTATCGAATGCACTTCCAGGGTTGAGCCCTGGGCTTTCACACCCGACTTACAAAGCCACCTACACCCACTTTATACCCAGTGACTCTG
+
CCCCCGGGGGGGGGGGGGGGGGGGGGGGGGGGGGGGGGGGGGGGGGGGGGGGGGGGGGGGGGGGGGGGFGDGGDGGGGGGGGGGGGGGGGFGGGGGGGGGGGGGGGGGGCGGFCGBF@FGGGGGGGGGAFGCD6CFGFGFFGG5EFGFFFGGG???BEGFGC*?A?FGBDFDFFFFFCCFGFCF5D=:AF?AFFFFF@G<C@B9A9A=7CEA*)2DDFFFFFFF=E4?C8=<*87*68(6>=EC*)9
@M00200:205:000000000-AKKM3:1:1101:18618:3868 2:N:0:1
TACCAGGGTATCTAATCCTGTTTGCTCCCCACGCTGTCGCGCCTCAGTGTCAGCAACGGCCCAGCAGAACGCCTTCGCCACTGGTATTCTTCCCGATCTCTACGCATTCCACCGCTACACCGGGAATTCCATCTGCCCCTACCGTGCTCTAGCTCGCCAGTCTGACCGGCAGCCCCGGAGTTGAGCCCCGGGATTTCACCAGCCACTTAACGGGCCACCTACGCGCCCTTTAAACCCAATGACTCTGAGA
+
CCCCCGGGGGGGGGGGGGGGGGGGGGGGGGGGGGGGGFCGGGGGGGGFFGGGGGGGGGGGGEGGGGGGGGGFGFGGGGFGGGGFGCFGGGGGGGGGGGGGGGGGGEGGGGGGGGDDGGGGGGEEG7,DGGGFGGGGDFGFFFFFGFD)=;DFGGGBFGGFGGEF7@FG>C>=BBDBB>G6FE+=/<6/6)=AEGC7FFGFF@FFDFF7)9>610EEFCF?7?::;EDG)28).<3(;:(1:AA9)).6<A
@M00200:205:000000000-AKKM3:1:1101:6114:3873 2:N:0:1
TACACGGGTATCTAATCCTGTTTGCTCCCCACGCTGTCGCGCCTCAGTGTCAGCAACGGCCCAGCAGAACGCCTTCGCCACTGGTGTTCTTCCCGATCTCTACGCATTCCACCGCTACACCGGGAATTCCATCTGCCCCTACCGTGCTCTAGCCCGCCAGTCTGACCGGCAGCCCCGGAGTTGAGCCCCGGGATTTCACCGACCACTTCACGAGCCTCCTCCGCGCCCTTTAAACCCACTGACTCTGCGAT
+
CCCCCGGGFEGGGGGGGGGGGGAFFFGGGGGGGGGGGGGGGGGEGGGFFGGGGGGGGGGGEEGGGGGGGGCCG8FFGGFFGDF8FGGGGGGGGGGGEGGFGGGFGEGE=FFGG=8ADGGGGG7+@BEDGFC8FFGGEFF=DGCBGFGBFFGCGGGABED><CA8AFGGDDFAD:?B?>)5=:7D6>,=3/:)85C4FCF<<9>99<B2,<2(-,:*(280(.354CDD/74)4443:(((5)()-.:2(-(
@M00200:205:000000000-AKKM3:1:1101:15304:3879 2:N:0:1
TACTAGGGTATCTAATCCCGTTTGCTCCCCACGCTTTCGCGCCTCAGCGTCAGGAAATGCCCAGAGACCCGCCTTCGCCACCGGTGTTCCTCCCGATCTCTACACATTTCACCGCTACACCGGGAATTCCAGTCTCCTCTGCATCACTCAAGAACGGCAGTATCAGCCGACGTTTCTCGGTTGAGCCGAGAGATTTCACGACTGACTTGCCATCCCGCCTACGCGCCCTTTAAACCCAATGACTCTG
+
CCCCCGGGGGGGGGGGGGGGGGGGGGGGGGGGGGGGGGGGGGGGGGFGDGGGGGGGGGGGGGGGGGGGGFGGGGGGGGEG@FCFGEGGGFDFDFEGGGGGGGFFGGGGGGGGGGGFGGGGF6@CCCGGGGGG=EFGGFFDFGGFG*AEGFGGGGGFFGGFGGEGFF?8@*38@DFFFFGFGECG6FC5)2/:6EGGFFG<?@DB@FFFA)6@<1CF@GE?@@(59G@C977A<47?G0(,54<49)5
@M00200:205:000000000-AKKM3:1:1101:12030:3886 2:N:0:1
TACCGGGGTATCTAATCCCGTTTGCTCCCCACGCTTTCGCGCCTCAGCGTCAGGAGATGCCCAGAGACCCGCCTTCGCCACCGGTGTTCCTCCCGATCTCTACACATTTCACCGCTACACCGGGAATTCCAGTCTCCTCTGCATCCCTCAAGAATGGCAGTATCGGCCGACGTTCTTCGGTTGAGCCGAAGGATTTCCCGACCGACTTGCCATCCCGCCTACGCGCCCTTTAAACCCAGTGACTCTG
+
CCCCCGGGGGGGGGGGGGGGGGGGGGGGGGGGGGGGGGGGGGGGGGGGGGGGGGGGGGGGGGGGGGGGGGGGGGGGGGGGGGGGGGGGGGGGGGGGCGFGFGGGGGGGGGGGGGDDDGGGGGGGGEFGGGFGGGFGGFGBFGGFGFGFGFGFGGFFFFGFGFEF>BDEEGFFFFFFFAGEFCDDFFGFFGGFFGFGF)=2<FBFFFF149049:GGFGFFFB:89?>CDC?>>>ABE:1,4<A<<AA
@M00200:205:000000000-AKKM3:1:1101:16984:3897 2:N:0:1
TACCGGGGTATCTAATCCTGTTTGCTCCCCACGCTGTCGCGCCTCAGCGTCAGCAACGGCCCAGCAGAACGCCTTCGCCACTGGTATTCTTCCCGATCTCTACGCATTCCACCGCTACACCGGGAATTCCATCTGCCCCTACCGTGCTCTAGCTCGCCAGTCTGATCGGCAGCCCCGGGGTTGAGCCCCGGGATTTCACCAGCCACTTAACGGGCCACCTACGCGCCCTTTACACCCAATGACTCAG
+
CCCCCGGGGGGGFGFGGGGGGGGGGGGGGGGGGGGGGGGGGEGGGGGGGGGGGGGGGG7FGGGGGCFFFAFGGGGGGGGGEGGDGDGGGGGGGAFGGGGGGFGFGGGGFBFGGGGFGGGFFEGGGGGGGGGGGC=EDBGFFGGFC?DDGFGFG7BABG7>FF@C8@@@>E4>9@*9?>DEGGDFFDG)8)/5>GGGFEG@?14::B?A>))87BGG:DF??B07>E5CD<2A).52C??<(:<49)4
@M00200:205:000000000-AKKM3:1:1101:25049:3920 2:N:0:1
TACGAGGGTATCTAATCCTGTTTGCTCCCCACGCTGTCGCGCCTCAGCGTCAGCAACAGCCCAGCAGGCCGCCTTCGCCACCGATGTTCTTCCCGATCTCTACGCATTCCACCGCTACACCGGGAATTCCACCTGCCTCTACTGTGCTCAAGCCTGACAGTTTAGAAGGCAGCCCTGCGGTTAAGCCGCAGGATTTCACCCCCTACTTATCAGGCCGCCTACGCGCTCTTTAAACCCAATGACTCTGAGCC
+
CCCCCGGGGGGGGGGGGGGGGGGGGGGGGGAGGGGGGGGGGGGGD@FGGGGGGGGGGGGGGGGGGGGGGGGGGGEFGGEGGGGGGGGGGGGGGGGG7FFGGGGGGGGDE=BFGGGFDC9FGGGECEGDGCFGGGGGGBD);EFFGFGFGA99EFDFFGG6<CCFEFDG*@9=*:?FFFG>FGGC6ACEAGG4)=CDBECA@>B1(6;?<CCEEEGC>GB;B?:5>C><FGA2<24(;:FB?AA9444)5((
@M00200:205:000000000-AKKM3:1:1101:7112:3935 2:N:0:1
TACCAGGGTATCTAATCCCGTTCGCTCCCCTAGCTTTCGCGCCTCAGCGTCAGGAGAGGTCCAGTGCATCGCTTTCGCCACAGGCGTTCCTTCCGATATCAACGCATTTCACCGCTCCACCGGAAGTTCCATGCACCTCTACCTCCCTCCAGCATGCCAGTTTCAGCGGCAATTCCACGGTTGAGCCGTAGTATTTCACCACAGACTCAGCCGACCGCCTACCAGCCCTGTAAACCCAATGACTCTGAGAC
+
CCC,@ECGGGGGGGGGGGFGGGGGGGGGGGGGCGGGGGGG7EGGGGGGGGGGDGGGFC,BFFCGAF9CFGGGFGGGGEEEFFFFFGGGGGG5F=C@,@CG8=EEGECFGGGGCGGDGGGFCCDCCEGGGGFF8?=D8*,:+7@FAFDFF*==,==?FD+?,=0?0+?+*>DA>@66+<*95@3AF67?***3+41CFCB3.95(8B))5).(((3319:(//())3:95*52)46<E:6?:ABFF<4<44)
@M00200:205:000000000-AKKM3:1:1101:7727:3936 2:N:0:1
TACGCGGGTATCTAATCCTGTTTGATACCCACACTTTCGAGCCTCAATGTCAGTTGCAGCTTAGCAGGCTGCCTTCGCAATCGGAGTTCTTCGTGATATCTAAGCATTTCACCGCTACACCACGAATTCCGCCTGCCTCAACTGCACTCAAGATATCCAGTATCAACTGCAATTTTACGGTTGAGCCGCAAACTTTCACAACTGACTTAAACATCCATCTACGCTCCCTTTAAACCCAGTGACCCTG
+
CCCCCGGGGGGGGGGGGGGGGGGGGGGGGGGGGGGGGGGGGGGGGG@FFGGGGGGGGGGGFGGFGGGGGGGGGGGGGGGGGGGDCEGGGGGFGGGGGCDGGGCFGGGGFFGGGGGEDGGGGGGGCEGGGGCGGGGGFBGFFCGFGFGEFFFGGGGFDGGFGGDGFFGFFGF<DDFFFFGBGEDFFGCEFDDE5EEG+*7;8A=E@EBCC=CEFED66CFEC>D4(;:FFFEEC4>@8(1;EE3)63;
@M00200:205:000000000-AKKM3:1:1101:21066:3959 2:N:0:1
TACCGGGGTATCTAATCCTGTTCGCTCCCCACGCTTTCGCGCCTCAGCGTCAGTACCGTCCCAGCGAGCTGCCTTCGCCATCGGTGTTCCTCCTGATATCTGCGCATTCCACCGCTACACCAGGAATTCCACTCGCCTCTTCCGGACTCGAGCCCGACAGTATCCACCGGCTTTCCAGGGTTGAGCCCTGGACTTTTACAGCGGACTTACCGGGCCGCCTACGCGCGCTTTAAACCCACTCACCCTGAGAC
+
CCCCCFDGGGGGGGGGGGGGGGFGGGGGGGGGGGGGGGGGGEGGGGGGGGGGGGGGFEGEGGGGGGGGG@FGGGGGGGGGFGGGGGGGGGGGGFFGGGGGGGGGGGGGGGGGGGGFGGGGGGGGGGCF;FCG8=DGGFGFFGG5C>DFF5CCCDGFFGGEFFE@6E>>4C>>DFFF6B*:FF494AAF;D5)59CFFFG)7=3076>E47@@F6>E9CB?4::B;E></53<<28<G?(((,((.(177A)
@M00200:205:000000000-AKKM3:1:1101:20655:3967 2:N:0:1
TACGCGGGTATCTAATCCCGTTTGCTCCCCTGGCTTTCGCGCCTCAGCGTCAGTGTCGGCCCAGCAACCCGCCTTCGCCTCAGGTGTTCTTCCCAATATCTACGCATTTCACCGCTACACTGGGAATTCCGATTGCCCCTTCCGCACTCTAGCTCGCCAGTCTCAAGAGCCGTTCCGGGGTTGAGCCCCGGGCTTTCACTCCTGACTTGGCGTGCCGCCTACGCGCCCTTTATGCCCCATGACTCTGAGC
+
CCCCCGGEFGFGGGGGGGFGGGGGGGGGGGFFGGGGGGGGGGGGGGGGGGGGGGGGGGGGGGGGGDGCGGGGGGGFBFGGEGGGGGGGGGGGCGFFGGGGGGGGGGEGGGGGGGGEDGFGGGGGGGGGGGGGG=6AD6F9DEGFGFDAFFE=@7CEDED>EFCGFFGCFGA@>DAFB>>DFG)8AFGFFDC>>G*;A?C9;@F@9;E<)4=;BFCG97:10217(8>D)0))))-32(14:30)64).<(
@M00200:205:000000000-AKKM3:1:1101:9224:3992 2:N:0:1
TACTGGGGTATCTAATCCTGTTTGCTCCCCACGCTTTCGCGCCTCAGCGTCAGAACCGGACCAGACAGCCGCCTTCGCCACTGGTGTTCTTGCGAATATCTACGAATTTCACCTCTACACTCGCAGTTCCGCTGTCCTCTTCCGGTCTCAAGCCAACCAGTATCGAAGGCAATTCTGTGGTTGAGCCACAGGCTTTCACCCCCGACTTAATCGGCCGCCTACGCGCCCTTTACACCCCGTGACCCTGATAT
+
CCCCCGGGGGGGGFCGGGGGGFGGGGGFGGGGDGGGGGGGGGGGFFFFGEGGGGGGGGGGGGGGGGFGGGGGGGGGFGGEGGGGFGGGGFFCGGG@7F,FFGGGGCEBD@FFGGGFGFAFGGFG7>6EGDGGGDDFGFGFFGF?>?8AGB8FGGGFFEGA9@EGD??EBGA8?CFFF;706@C39CFFF*>AF6E7;*=@B9@@=50().16,(*/(:5(,(,),2)1)25)64),2-(--11)(.(()..
@M00200:205:000000000-AKKM3:1:1101:5286:4016 2:N:0:1
TACTGGGGTATCTAATCCCGTTTGCTCCCCACGCTTTCGCGCCTCAGCGTCAGGAAATGCCCAGAGACCCGCCTTCGCCACCGGTGTTCCTCCCGATCTCTACACATTTCACCGCTACACCGGGAATTCCAGTCTCCTCTGCATCCCTCAAGAACGGCAGTATCAGCCGACGTTTCTCGGTTGAGCCGAGAGATTTCAAGACTGACTTGCCATCCCGCCTACGCGCCCCTTATACCCAATGACTCTG
+
CCCCCGGGGGGGGGGGGFFGFGFGGGGGGGGGGGGGGGGGGGGGGGGGGGGGGGGGGGGGEGGGGGGGGGGGGGGGGGGGGGGGGGGGGGGGGGGGGGGGDFGGGGGGGGGGFCGFDGGGGGGGGGGGGGFGGGGGGFGFFGGFGFGFGFD?FGGFFGDBGGAFFFGFD5@89@AAFFD4F1?CFGGFA<?DFGGG=<+7ADA;8()9<E;<EEFF0<=?08;B9=@G)71?)5<)<2812)))).6
@M00200:205:000000000-AKKM3:1:1101:23377:4027 2:N:0:1
TACACGGGTATCTAATCCCGGTCGCTCCCCTAGCTTTCGCGCCTGAGCGTCAAGGGCGGGCCAGCAGATCGCTTTCGCCACTGGTGTTCCTTCCGGTATCTACGCATTTTACCGCTACACCGGAAATTCCATCTGCCTCTCCCGCCTTCAAGTCCCGAAGTTTCGAACGGCCTCTCCCAGTTGGGCCAGGAGCTTTCACGCTCGACTTTCGGAACCGCCTCCGCGCGCCTTAAACCCACTGTCTCTG
+
C<CCCGGGGGGGGGGGGGGGGGGGGGGGGGGGGGGGGGGGGGGGGGGGGGGGGGGGGGGGGGGGGGGGGGGGGGGGGGGGGGGGGGGGGGGCAFFCFFGGGFGGGDGGCFDGGGGADFFGFGGEGGGGGGGFGCFGGFCFF??BEE7>C?FGBFGF58CEECFG=)*,8*)3;=/=AA>6F@7C5@=;)2*.5=FGFDG0((4;((-,.6<06(?@1CD0-.4>;CBG5933).<<GF(:2).)6)6
@M00200:205:000000000-AKKM3:1:1101:16149:4028 2:N:0:1
TACCGGGGTATCTAATCCTGTTTGCTCCCCACGCTTTCGTCCCTGAGCGTCAATCCAGACCTAGTGAGCTGCCTTCGCTATCGGTGTTCTATGACATATCTAAGCATTTCACCGCTACATGTCATATTCCGCCCACTTCGATCGAATTCAAGTCTTACAGTATCAATGGCAGTTCTACAGTTGAGCTGTAGGCTTTCACCACTGACTTATAAGACCGCCTGCGGACCCTTTAAACCCAATGACTCTG
+
CCCCCGGGGGGGGGGGGGGGGGGGGGGGGGGGGGGGGGGGGGGGGGGGGGGGGGGGGGGGGGGGGGGGGGGGGGGGGGGGGGGGGGGGGGGGGGGGGGGGGGGFGGGGGGGGGGGFGDGGFGGGGGGGGGGGGGGGGFGDFGGFGFGBFFFGGGGFFGD?:DEGFFGGFCFDFEFFFFGFGFCGFGF?CGGFAFFC?7=8@CFFEFE@8ACC5AEDAGF5BBF>@E?DF<=E5CEDGFFFFEEEF<C
@M00200:205:000000000-AKKM3:1:1101:12643:4035 2:N:0:1
TACCAGGGTATCTAATCCTGTTTGCTCCCCACGCTTTCGTGTCTCAGCGTCAGTATCTGTCCAGTTGGCCGCCTTCGCCACCGGTGTTCCTCTCGATATCTACGAATTTCACCTCTACACCGAGAATTCCACCAACCTCTCCAGTACTCTAGCCTGCCAGTTTCGAGTGCACTTCCTGGGTTGAGCCCAGGGCTTTCACACCCGACTTAGCAGACCGCCTACACACGCTTTATACCCAATGACTATG
+
BCCCCFGGGGGGGGGGGGGGGGGGGGGGGGGGGGGGGGGGGGGGGGGGGGGGGGGGGGGGGGGGGGGGGGGGGGGFGGGGGGGGGGGGGGFCFGGGCFEGGGGGGCGGGGGGF?FFGGGGDGGGGGGGGFFFFFGGGFGBFGGFGFFFGFA==DFFFGGFGGBGFF6,@FFEDEFFFDFFFGGFFF?CFFG9B,47AEGEC)=AAF9AFFFF=FFE@G>>9>BFBE5D<>6<C))/5.3@;<E3/67
@M00200:205:000000000-AKKM3:1:1101:16875:4042 2:N:0:1
TACAAGGGTATCTAATCCCGTTTGCTCCCCTGGCTTTCGCGCCTCAGCGTCAGATCCGAGATAGAAGGTCGCCTTCGCCACGGGTGTTCCTCCTGATATCTACGCATTCCACCGCTACACCCGGAATTCCACCCGCCTCTACTGTGCTCCAGCGCGAGAGTCTCGAAGGCCGATCCGGGGTTGAGCCCCGGACTTTCACCCCCGACTCCTCGCGCCGCCTCCGCGCCCTTTATACCCAGTGACTCTG
+
CCCCCGGGGGGGGGGGGGGGFDGGGGGGGGGFGGGGGGGGGGGGGGGGGGGGGGGGGGGGGGGFGGGGGGDGGGGGGGFGGGGGGGGGGGGGGGGGGGGGGGGF@CEGGFGGGGGEGGGGGGGGGGGGGGGGGGDGGFGFFGGFGFGFGFG=DCGDFG6?FGA75FDGEGFFF2?EF>D;<5C;FGGFDD=8AEGFFCFFDF>;FB6<FFFFFFGG19>:(40;9EFG5C72<)).A46B7AB)62<
@M00200:205:000000000-AKKM3:1:1101:7078:4060 2:N:0:1
TACTGGGGTATCTAATCCTGTTTGCTCCCCACGCTTTCGAGCCTCAGCGTCAGTAATGGACCAGTATGTCGCCTTCGCCACTGGTGTTCTTCCGAATATCTACGAATTTCACCTCTACACTCGGAGTTCCACATACCTCTTCCATACTCAAGATAGCCAGTATCAAAGGCAATTCCAAGGTTGAGCCCTGGGCTTTCACCTCTGACTAAACTATCCGCCTACGCTCACTTTAAACCCAATGACTCTG
+
CCCCCGGGGGGGGGGGGGGGGGGGGGGGGGGGGGGGGGGGGGGGGGGGGGGGGGGGGGGGGGGGGGGGGGGGGGGGGGGGGGGGGGGGGGGGGGGGGGGGGGGGGGGGGGGGFFGFGGFGGGGGFGGFGGGGGGGGGFGFFGDFGBDEGFGGGGGFFGGFGGFGFFGFFGFFFEFFFF65EDFG5@GFFDDFBFGGFEC@ECFFFFFF8@CFFFGG5C?==CD4)45D@DBFFEBBG25>:C=CEFF
@M00200:205:000000000-AKKM3:1:1101:14834:4066 2:N:0:1
TACGAGGGTATCTAATCCTGTTCGCTCCCCACGCTTTCGCGTCTCAGCGTCAGTACCGTCCCAGAGAGCTGCCTTCGCCATCGGTGTTCTTCCTGATATCTGCGCATTTCACCGCTACACCAGGAATTCCACTCTCCTCTTCCGGACTCTAGCCAGATGGTTTCCAATGACAGCTGGAGGTTGAGCCTCCAGATTTCACATCGGACCTACCTGGCCGCCTACACGCGCTTTAAACCCAATGCCTCTG
+
CCCCCGGGGGGGGGGGGGGGGGGGGGGGGGGGGGGGGGGGGGGGGGGGGGGGGGGGGGGGGGGGGGGGGGGGGGGGGGGGGGGGGGGGGGGGGGGGGGGGGGGGGGGGGGGGGGGFGGGGCEGGGGGGGGGGGGGGGFFEFDGFGFGAGFGDEGGFFFFFE@DFEFGGFGFFFFFAAAGBCCGGAFGFFGGFFGFFFEGE74==DAA:EFBBB9EG9DBDFF@A1?>D>*=97C<348-:2(.5:?B
@M00200:205:000000000-AKKM3:1:1101:24039:4085 2:N:0:1
TACTAGGGTATCTAATCCTGTTTGCTCCCCACGCTTTCGCGTCTCAGCGTCAGTACCGTCCCAGCGAGCTGCCTTCGCCATTGGTGTTCCTCCCGATATCTGCGCATTTCACCGCTACACCGGGAATTCCACTCGCCTCTTCCGGACTCTAGCCCGACAGTATCAACCGGCTTTCAAGGGTTGAGCCCTTGACTTTCACAGCTGACTTACCGGACCGCCTACCCGCTCTTTCAACCCCATGACACCGCGCT
+
CCCCCGGGGGGGGDGGGGGGGGGGGGGGGGGGGGGGGGGGGGGGGGGGGGGCFGGGGGGGGGGGGGEGGGGGGGGGGGGC@FFGGGGGGGGGGGDGCEGFGGGGGGDEGGGGGGG>DGGGGCEEG8EGGGGGGGGGGFGFFGGECDGFGFGFGGGBAEGFEGFGFFGGFGEBF2+19@CDC8D;FFFFFCCBFFGC=<FEE@864@FFFF;330:?@C811:(.4?7C/264A))4;12((57).((((((
@M00200:205:000000000-AKKM3:1:1101:5487:4092 2:N:0:1
TACAGGGGTATCTAATCCTGTTTGCTCCCCACGCTGTCGCGCCTCAGTGTCAGCAACGGCCCAGCAGAACGCCTTCGCCACTGGTATTCTTCCCGATCTCTACGCATTCCACCGCTACACCGGGAATTCCATCTGCCCCTACCGTGCTCTAGCTCGCCAGTCTGACCGGCACCCCCGGAGTTGAGCCCCGGGCTTTCACCAGCCACTTAACGGGCCACCTACGCGCCCTTTACACCCACTGACTCGGCGAC
+
CCCCCGGGGEGGGGGGGGGGGGGGGGGGGGGGGGGGGGGGGGGGGGGGGGGGGGGGGGGFGGGGGGGGGGGGGGGGGGGGGEFDGFFGGGGGGGG@>FGGGCGGGGGGGGGGGGGFGGGGGGGGDEC,CFG8FDCDADGDFGG>8DGFGDGDGC=BFE+?DFEG@AGEAGD)*:5@>B74=C8D4>FFBDE:5C5<BEFE<6;??;@A<>EB0:EG:FF10,279C:D)*59))-8E:(..)...(((-4(
@M00200:205:000000000-AKKM3:1:1101:11632:4105 2:N:0:1
TACGGGGGTATCTAATCCGGTTCGCTCCCCTAGCTTTCGCGCCTCAGCGTCAGGATCGGCCCAGCCTCCCGCCTTCGCCACCGGCGTTCCTAGCGATATCTGCGCATTTCACCGCTACACCGCTAGTTCCAGAAGCCTCTACCGCCCTCAAGCCAACGCAGTATCCGACGCAATTCCACAGTTGAGCCGTGGGATTTCACGCCGGACTTACGTAGCCGCCTGCGCGCCCTTTAAACCCAGTGACTCTG
+
CCCCCGGGGGGGGGGGGGGGGGGGGGGGGGGGGGGGGGGGGGGGGFGGGGGDGGGGGGGGFGGGGGGGGGGGGGGGGGGGGGGGGGGGGGGGGGGGGGGGGGGGGCCFGGGGFGGFGGGGGGGGGGCGGGGGGFGGGFGFFGGFGFGFGFGGFGGFFGGF=DCBC7DGFGF6DFFFF8FAFCC;7>FFFCE@@CF<F<<BFFB>;;BB<>F?:<5:29>>F?BD6?5<D<(.6)4<;81(.8<A4<94
@M00200:205:000000000-AKKM3:1:1101:8770:4124 2:N:0:1
TACAAGGGTATCTAATCCTGTTCGCTCCCCACACTTTCGCTCCTCAGCGTCAGGTAATGCCCAGAGAACCGCCTTCGCCACCGGTGTTCCTCCTGATATCTGCGCATTTCACCGCTACACCAGGAATTCCGTTCTCCCCTGCATACCTCTAGTCTGCCCGTATCGGAAGCAGGCTCGGAGTTAAGCTCCGAGTTTTCACTCCCGACGCGCCAAACCGCCTACGAGCCCTTTCTGCCCAGTGACTCTG
+
CCCCCGGGGGGGGGGGGGGGGGGGGGGGGGGGGGGGGGGGGGGGGGGGGGGGGGGGGGGGGGGGGGGGGGGGGGGGGGFGGGGGGGFDGGGGGGGGGGFGGCGGGGGGGGGGGGGFGGGGGGGGG@FGFGFGGGGG=@@DFFGFEFF7DFFGGGGFFFGBCDDFAFG8BD58F=FFFFCFGCFCFGFF59;AFCFGFFGEF):(5=@@F(16;@FG1:AFF@0:?ED<4*))4)4?G)44)9A>494
@M00200:205:000000000-AKKM3:1:1101:5645:4129 2:N:0:1
TATCGGTGCACTCAACCCCCTTCGCTCCCTACGCTTTCGCGTCTCAGTCTCAGTACCGTCCCAGACAGCTGCCTCCGCCCTCGGTGTTCTTCCTGCTATCTGCGCATTCCACCGCTACACCAGGAATTCCACTCGCCACCCCCGGACTCTCGCCAGACAGTCTCCAGCGGCACTCACACGTTGAGCCTGTGACTTTCGCACCGGACTCATCTGACTGCCTACGCGCTCTTGACTCCCACTGACTTTCAGCC
+
8,,,8+68+6,6,6,,;686+;CCF7@7@,CFF7:7,,,6@++6,,C,,<E,C,6@,,C@4CE,,,9:6,,BEA,44,8++4+8B,,6E,,,9C,,,:,9@=F:CE7?,,,C4+@>=EDFD?E=<,,,,@@,BFF+=*6)06@58*+)30,3@C906@FF<**9><*,:*9-*4AF6)*/602*2<=;4+,1+,+;;(*(,(.((67(/.7?439+675).,2)(2.110)).-)(*.,3.4,)-6).)),
@M00200:205:000000000-AKKM3:1:1101:21094:4191 2:N:0:1
TACCGGGGTATCTAATCCTGTTTGCTCCCCACGCTTTCGAGCCTCAGCGTCAGTAATGGACCAGTATGTCGCCTTCGCCACTGGTGTTCTTCCGAATATCTACGAATTTCACCTCTACACTCGGAGTTCCACATACCTCTTCCATACTCAAGATAGCCAGTATCAAAGGCAATTCCAAGGTTGAGCCCTGGGCTTTCACCTCTGACTAAACTATCCGCCTACGCTCCCTTTAAACCCAATGACTCTG
+
CCCCCGGGGGGGGGGGGGGGGGGGGGGGGGGGGGGGGGGGGGGGGGGGGGGGGGGGGGGGGGGGGGGGGGGGGGGGGGGGGGGGGGFGGGGGGGGGGGGGGGGGGGGGGGGGGGGFGGGGGGGGGGGFGGGGGGGGFF8DDFEFGFGFGBGGGGFFFGFFGGFGFFGGFFF566DFFFGFGGFGFGGFFGC?AGGGFCECEBE@AEA5EFFEE5DCAGFFFBA5>CBC*;@EF4;3C5==@E=84>E
@M00200:205:000000000-AKKM3:1:1101:10476:4211 2:N:0:1
TACGCGGGTATCTAATCCTGTTTGCTCCCCACGCTTTCGAGCCTCAGCGTCAGTAATGGACCAGTATGTCGCCTTCGCCACTGGTGTTCTTCCGAATATCTACGAATTTCACCTCTACACTCGGAGTTCCACATACCTCTTCCATACTCAAGATAGCCAGTATCAAAGGCAATTCCAAGGTTGAGCCCTGGGCTTTCACCTCTGACTAAACTATCCGCCTACGCTCCCTTTACACCCAATGACTCTG
+
CCCCCGGGGGGGGGGGGGGGGGGGGGGGGGGGGGGGGGGGGDGGGGGGGGGGGGGGGGGGGGGGGGGGGGGFGGGGGGEGGGGGGGE@FFGGGGGGGGGFGGGGGFGGGGGGGGGFDGGFFGGEFEEGFGGGGGGGFFGFFGGFGFGBGF8AEFGFFEGFFGFGFB?GFEFF56+1<<F5FEFF?FFFFD+**9;7C@F*@CEBE76CBB>*:AFD7>?4@26?5C;C;CB=CEF=B;21/64349?
@M00200:205:000000000-AKKM3:1:1101:22293:4212 2:N:0:1
TACCGGGGTATCTAATCCTGTTTGCTCCCCACGCTGTCGCGCCTCAGTGTCGGCTAAGAGGAGCTTGCGCTCCCACTGCCCAGCAGACCGCCTTCGCCACTGGTGTTCTTCCGGATCTCTACGCATTCCACCGCTACACCCGGAATTCCATCTGCCTCTACAGTGCCCGAGCCCTACAGTCGCCGCGGCAGATTCGGGGTTGAGCCCCGAACTTTCACCGCAGCCTTATAGTGGCCACCTACGCGCCCTTT
+
CCCCCGGGGGFFFEGGGGFCGGGGGGGGGEFGGGGFFEGGGGGGGGDFGGFFGGGGGGGFGGDGGGGGGGGGGGEEGFGDFFFGEGDCFCGGGFGGGGGEGFGGGGGGGGGGGGGDGGGGGGGGFGEGCGG?DCCCGFFFFGGFG?FFGFGGGGGFFGDFG8CG@>DG?@5>>BAFFACFF57D4?GBEGDAFC@>A>EFFFFBF8??99(4<<CF2C?:977>:;6C**4).4<0C:6?2>?BBFF;9:)
@M00200:205:000000000-AKKM3:1:1101:15788:4223 2:N:0:1
TACAAGGGTATCTAATCCTGTTTGATCCCCACGCTTTCGCGCCTCAGCGTCAGTCTTGGTCCAGGAAGTCGCCTTCGCCACTGGTGTTCCTTCCGATATCTACACATTTCACCGCTACACCGGAAATTCCACTTCCCTCTACCAGACTCTAGATAGGTAGTCTCGAATGCCATTCCCAGGTTAAGCCCAGGGCTTTCACACCCGACTTACCCAACCGCCTACGCGCCCTTTAAACCCAATGACTCTG
+
CCCCCGGGGGGGGGGGGGGGGGGGDFGGGGGGGGGGGGGGDGGGGGGGGGGGGGGGGGGGGGGGGGGGGGGGGDGGGGGGGGGGGGGGGGGFGGGGGGGGGGGGFGGGGGGGGCEFGGGGGGGGGGGGGGGGGGGGGFGFFGGFFFGFGFGF;DG?FFFBDDDFFFGFFG?EFEFFFBGFGGFFFFF*:67B>GFDF;2*85>A@=ADFFFEFFGG(?BFFD=B0CBD7>@C3><;E@0@FEFFC)7
@M00200:205:000000000-AKKM3:1:1101:12854:4224 2:N:0:1
TACTGGGGTATCTAATCCTGTTTGCTCCCCACGCTGTCGCGCCTCAGCGTCAGCCACAGCCCAGCGGGCCGCCTTCGCCACCGGTGTTCTTCCGGATCTCTACGCATTCCACCGCTACACCCGGAATTCCACCCGCCTCTACTGTGCTCCAGCGCGAGAGTCTCGAAGGCCGATCCGGGGTTGAGCCCCGGACTTTCACCCCCGACTCCTCGCGCCGCCTACGCGCCCTTTAAACCCAGTGACTCTGAGA
+
CCCCCGGGGGGGGGGGGGGGGGGGGGGGGGGGGGGGGGGGGGGGGGGGGGGGGGGGGGGGGGGGGGGGGGGGGGGGGGGGGGGGGGGGGGGGGGGGGCFGGGFFGGGGGGGGGGGFGGGGGGGGGGGGGGGGGGDDE?GFFG7A;@CFGFG9EGG>?CDF>CCF31CE6@F@F35::;)>F*966>FFFGD>>E?GF)<86629>0((.4::>0CE>C>2::?FFGFG)225267:C:842)6).)..))
@M00200:205:000000000-AKKM3:1:1101:11651:4234 2:N:0:1
TACTGGGGTATCTAATCCTGTTTGCTCCCCACGCTGTCGCGCCTCAGTGTCAGCAACGGCCCAGCAGAACGCCTTCGCCACTGGTATTCTTCCCGATCTCTACGCATTCCACCGCTACACCGGGAATTCCATCTGCCCCTACCGTGCTCTAGCTCGCCAGTCTGACCGGCAGCCCCGGAGTTGAGCCCCGGGATTTCACCAGCCACTTAACGGGCCACCTACGCGCCCTTTAAACCCAATGACTCTGCGAT
+
CCCCCGGGGGGGGGGGGGGGGGGGGGGGGGGGGGGGGGGGGGGGGGGGFGGGDFGGGGDGGGGGGGGGGGDEGGGGGGGGEFFGGEGGGGGGGGGEGGGGGGGGGGGGGGGGGGGFGGEGGDGGG78FFFEFGGGGGFGD5DFFG?DDFFF@E7DBEGC*5=7@:CGG>GE8AB>?E>)8=CDF6FGFFGEE>5CFFFGFF?F(,:EE)/>?B<GE1D>:220)2?7D9CB9<AA<EB?07>BFF>2)4(,
@M00200:205:000000000-AKKM3:1:1101:8104:4253 2:N:0:1
TACTCGGGTATCTAATCCCGTTTGCTCCCCTAGCTTTCGCGCCTCAGCGTCAGTATCGGGCCAGATGAGCGCTTTCGCCACCGGTGTTCCTCCTGATATCTACGCATTTCACCGCTACACCAGGAATTCCCTCATCCTCTCCCGTACTCTAGCCCAGCAGTTTGAGATGCCGGTCCCCGGGTGAGCCGGGGCATTTCACATCCCACTTACTTGACCGCCTACACGCCCTTTAAACCCAGTGACCCTG
+
CCCCCGGGGGGGGGGGGGGGGGFGGGGGGGGGGGGGFGGGGGGGGGGGGGGGGGGGGGGGGGEGGGGGFGGGCEGDFGCFGCFGGDEGGGGGFGGGGGFGFFFGGGGE;FFGGCEFCGGGFG@C=FGGGGFEGGGG8FG7DF8@DEGFGFGFGGFFFGGB=+CDEFFFFGF5@=?*9675<?C>FFG4:4EEFGCF87F?EF@@@;3>7>36<EGGFGF<78;A?EFDD*:<9AF75(,4)9<)(3?
@M00200:205:000000000-AKKM3:1:1101:12261:4255 2:N:0:1
TACCGGGGTATCTAATCCTGTTTGCTCCCCACGCTGTCGCGCCTCAGTGTCAGCAACGGCCCAGCAGAACGCCTTCGCCACTGGTATTCTTCCCGATCTCTCCGCATTCCACCGCTCCACCGGGAATTCCATCTGCCCCTACCTTCCTCTAGCTCGCCAGTCTGACCGGCAGCCCCGGAGTTGAGCCCCGGGATTTCACCAGCCACTTACCGGGCCACCTACGCGCCCTTTAAACCCACTGACTCTGAGAC
+
CCCCCGGGGGGGGGGGGGGGGGGGGGGGGGCEFGEGGE<CDGGGGCFFFGC9E<C<EGEGGB7<<EDGGG@EEGD:?F::F<E,C<FGCG8<BEFEE@,CD,?+B@:=C4;EA@>*0>,ABEG7C8F=FC=,DD=EEFD)5D=+,*65=BC+@+?*9++0@CE7*B>C58>-9B>*:))/6:>C6CGF>GD)8CF*:)<7)6=;6@@9C94?90EG?G:(,(()-:EG3<?24)38C3(42)3):))).64
@M00200:205:000000000-AKKM3:1:1101:19689:4276 2:N:0:1
TACTGGGGTATCTAATCCTGTTTGCTCCCCACGCTTTCGCGTCACAGCGTCAGTCACGTCCCAGCGAGCTGCCTTCGCCATTGGTGTTCCTCCTGATATCTGCGCATTTCACCGCTACACCAGGAATTCCACTCGCCTCTTCCGGACTCGAGCTCGACAGTATCCACCGGCATCCCAGGGTTGAGCCCTGGGCTTTCACAGCAGACTTACCGAGCCGCCTACACGCGCTTTATGCCCAATGACTCTGAGAC
+
CCCCCGGGGGGGGGGGGGGGGGGGGGGGGGGGGGGGGGGGGGGGGGGGGGGGGGGGGGGGGGGGGGGDGGGGGGGGGGGGGGGGGGGGGGGGGGGDFGGGGGGGGCCFGGGGGCEDGGGGGGGGGGGCFGCC+==>EFEFFGGDGFGFGFGDGCGEFGGFFGCGFFFCACBADFFFAF>5D8*99A;FFG=AF6FFFCGE:>BD((;59A8<?>>EFGFF08;F;E;C5*:D9922C),.,44).):)2<.
@M00200:205:000000000-AKKM3:1:1101:11989:4284 2:N:0:1
TACTAGGGTATCTAATCCTGTTTGCTCCCCACGCTTTCGCGCCTCAGCGTCAGTACCGTCCCAGCGAGCTGCCTTCGCCATTGGTGTTCCTCCTGATATCTGCGCATTTCACCGCTACACCAGGAATTCCACTCGCCCCTTCCGGACTCTAGCCAGACAGTTTCCAGCGGCATTCACAGGTTGAGCCTGCGACTTTCACACCGGACTTATCTGGCCGCCTACGCGCTCCTTCATCCCAGTGACTCTGGCAC
+
@CC8CF<EEFFGGGFACFFGFAFFGGGEGGGGGGGDCGGGGEFGGGGGG@FECFGGGGGGCFCCFG7CGGCFGGGFGGGGD<EFFF=7<ECGAFD<FCAFCFGGGGGD;BGGG>EBGGFGGG@GE8DFGFGG8?FG@5E5?DFEGDGAGFGDCFGB*3A9@F7<CEFGD6@=>C91=9?9,47*3:;6/*4/3;C++9?C==@>=624.)7)<<FC33>08=10(*07)*6)5)-.;5:())6).6-)).)
@M00200:205:000000000-AKKM3:1:1101:15033:4346 2:N:0:1
TACTCGGGTATCTAATCCTGTTTGCTCCCCACGCTGTCGCGCCTCAGTGTCAGGACTGGTCCAGCTGGCCGCCTTCGCCACGAGTGTTCTCCCCCATCTCTACGCATTTCACCGCTACACGGGGAATTCCACCAGCCCCTCCCAGCCTCAAGCGACGCAGTTTCCGCCGACCCAGCACGGTTGAGCCGTGCGCTTTCACGGCCGACATACGCCGCCACCTACGCGCCCTTTACACCCAATGACTCTGAGAC
+
CCCCCGGGGGGGGGGGGGGFFGGGGGGGGGGGGGGGGGGGGGGGGGGGGGGGGGGGGGGGGGGGGGGGGGGGGGGGGGGGGGGGGGFGGGGGGGGGGGGGGGGGGGGGGGGGGGGFGGGGGGGGGGGGGGGGGGGGGFGDFGGFGFGFGF8DGGCDFED?:CCFEEGGFGFFFFAFFFG>EC5FFGGFFDEEBE=FF<E?@FBFFF>FAF<BFFGGFGF?04?@1:>D)0,-6)-8C<6(.<<4A)56<B)
@M00200:205:000000000-AKKM3:1:1101:26376:4383 2:N:0:1
TACCCGGGTATCTAATCCTGTTTGATCCCCACGCTTTCGTGCCTCAGTGTCAATATTTGTGTAGCCAGCTGCCTTCGCACTTGGTGTTCTATGTCATATCTAAGCATTTCACCGCTACATGACATATTCCGCTGACCTCCACAGTATTCAAGACAAATAGTATCAATGGCAGTTTCCGGGTTAAGCCCGGCGATTTCACCACTGCCTTACTTGCCCACCTACGCACCCTTTACACCCCATGACTCTG
+
CCCCCDGDGGGGGCEGEGGFGG<FGGGGGF<BFGEEGGGGGGGEGFGGGGGF9FECAE<FEFFA9FFGGGDGFGGGGGC+@=FCGCFGGGGGAEGAE<DFGGD=EA;FGG;?FGG?CGGG,==4C=EFGGGGD+=EGFF5DCE99C8DFF,?>DF?6D?9492?*9DC*DFDFC7=30+<FCDFB88D>6+:>::?FA,**:CE*:==*8A7082>;DEBEE=944572;3>4**04(/(,/45.4)
@M00200:205:000000000-AKKM3:1:1101:9015:4392 2:N:0:1
TACTAGGGTATCTAATCCCGTTTGCTCCCCACGCTTTCGCGCCTCAGCGTCAGGAGATGCCCAGAGACCCGCCTTCGCCACCGGTGTTCCTCCCGATCTCTACACATTTCACCGCTACACCGGGAATTCCAGTCTCCTCTGCATCCCTCAAGAACAGCAGTATCGGCCGACTCTCCTCAGTTGAGCCGAGGGATTTCACGACCGACTTGCCATCCCGCCTACGCGCCCTTTAAACCCAATGACCCTGCGCT
+
CCCCCGGGG@FGGGGGGGGGGGGGGGGGGGGGGGGGGGGGGGGGGGGGGGGGGGGEFGGGGGGGGGGGCFGGGGGGGGGGGGGGGGGGGGGGGGGGGGGGGGGGFDEFGGGGFGGFGGFFGG>EFCDFGGGGFFCFGFGDBFFFGFFEGF8F,=DFFG6AACEG>ADE?EEFE8CFAFDFFD+=AFC95DE;):C*=?FFF9>01:;1).6;31CC1<BFFF0;0:BD:<2446<?GF?(3)8(,(,((((
@M00200:205:000000000-AKKM3:1:1101:20732:4398 2:N:0:1
TACAAGGGTATCTAATCCGGTTCGCTACCCTGGCTTTCGGGTCTCAGCGTCAGGATCGGCCCAGTCGGCCGCCTTCGCCACTGGTGTTCCTCCGAATATCTGCCCATTTCACCGGTACACTCGGAATTCCACCGACCTCTACCGTCCTCAAGTTCCCCAGTTTCAGATGCAATTCAGCGGTTGGGCCGCTGGATTTCACATCTGACTTAAGAAACCGCCTACACCCGCTTTAAACCCAATGACTCTG
+
CCCCCGGGGGGGGGGGGCFDCGGGGGGGGGGGGGGGGGGGGGGGGGGGGGGGGGGGGGGGGGGGGGGGGGEGGGGGGGGGGGGFFGGGGGGGGGGEGGGGGGGGGDGGGGFGGEEDDEFAFFGGGGGGC8EEFEDGEBFBFEGFGEGFGFGFGDFFFGGFGGFGFFFGFGFEFBFF6BD>FGGGFGGFFGGFFFFDC<,9?EFFFFAEEC);;;E=635?@1EF1CE379:<A9A:C?FFFBDFF>A
@M00200:205:000000000-AKKM3:1:1101:8825:4404 2:N:0:1
TACTAGGGTATCTAATCCCGTTTGCTCCCCACGCTTTCGCGTCTCAGCGTCAGTACCGTCCCAGAGAGCTGCCTTCGCCATAGGTGTTCTTCCTGATATCTGCGCATTTCACCGCTACACCAGGAATTCCACTCTCCTCTTCCGGACTCTAGCCAAACGGTTTCCACCGACCTCTCGAGGTTGAGCCTCGAGTTTTCACAGCGGACCTGCTTGGCCGCCTACACGCTCTTTAAACCCAATGACTCTG
+
CCCCCGGGGGGGGGGGGGFGGGGGGGGGGGGGGGGGGGGGGGGGGGGGGGGGGGGGGGGGGGGGGGGGGGGGGGGGGGGGGGGGGGGGGFGGGGGGGGGGGGGGGGGGGGGGGGGFGGGGGGGGGEGGGGGGGGGGGFDEFGGEGFG5DBGGGGGFFGGFCC=FCFGG5CEFFFFFFFGFGGGGFF?CCDGFFEGGFEFFE@>ABFBFFDFFBDGF>DE;?@@4(/.1/;EC3433C?F??BAA292
@M00200:205:000000000-AKKM3:1:1101:23136:4410 2:N:0:1
TACGCGGGTATCTAATCCGGTTCGCTCCCCACGCTTTCGCGTCTCAGCGTCAGGTAGAGCCCAGAGAGCCGCCTTCGCCACTGGTGTTCCTCCCGATATCTACGCATATCACCACTACACCGGGAATTCCACTCTCCTCTACTCTCCTCAAGTCTGCCAGTATCCAAGGACCTCTCCCAGTTGAGCCGGGAGCTTTCACCCTATACTTAACAGACCGCCTGCAAGCCCTTTAAGCCCGTGGACTCTG
+
CCCCCGGGGGGGGGGFGGGGGGGGGGGGGGGDGGGGGGGGGGGGGGGGGGGGGGGGGGGGGGGGGGGGGGGCFDGGGGGGGGGGGGGGEGGFGGGEFGCDFFGGGG7FFGGGGGGFGDGGGGGGGGGG9FGG?FGGEA7EFF<C;AFFGFGGGFGFFGGFFCEGABGG>EF=4)/6;4CFFGG>FCGD>4C>DGFG839;?(3.)).9<>4.7(;C9DD(34(*)1.7*9)6))-(2(-(-((..)5
@M00200:205:000000000-AKKM3:1:1101:16689:4421 2:N:0:1
TACGCGGGTATCTAATCCCGTTCGCTCCCCCAGCTTTCGCGTCTCAGCGTCAGGGATGGCCCAGATGACCGCCTTCGCCACTGGCGTTCCTCCCGATATCTACGCATTTCACCGCTACACCGGGAATTCCATCACCCTCTGCCACCCTCAAGCCCGTCAGTATGGCGCGGCCTCTCACCGTTGAGCGGTGAGCTTTCACACGCCACTTAACAGGCCGCCTACACGCGCTTTAAACCCAATGACTCTGAGA
+
CCCCCGGGGGGGGGGGGGGGGGGGGGGGGGGGGGGGGGGGGGGGGGGGGGGGGGGGGGGGGGGGGGGGGGGGGGGGGGGGGGGFFEGGGGGGGFEGGGGGGGGGGGGGGFCGGGGFGGGGGGGGGGGGGGGGGFGGGFGDFGGFGFGFGFGFG>FEFGGFGG6@7AGGFGF9:@FFFFGFFEGGFFEBFGGFFGGGFFGAFFB64:>4<<<4>:GGFGFFFF?FFG@CCDBBF<>0E???FBB<2))6:2
@M00200:205:000000000-AKKM3:1:1101:7462:4434 2:N:0:1
TACCGGGGTATCTAATCCTGTTTGATCCCCACGCTTTCGTGCCTCAGTGTCAATATATGCGTAGCCAGCTGCCTTCGCAATTGGTGTTCTATGTCATATCTAAGCATTTCACCGCTACATGACATATTCCGCTAACCTCCACAATATTCAAGACTGATAGTATCAATGGCAGTTTCCAAGTTAAGCTCGGAGATATCACCACTGACTTACCAACCCACCTACGCACCCTTTAAACCCAATGACTATG
+
CCCCCCEFFGGGFFCGGGFFGGFGGGGGGGGGEGGGGGGGDFGGGGGGGGFFGGDGGGGCCFGEGGGGGGGFFEFEGGGGGGFGGGFGGGGGGGGEA<DGGGFFGGGDAGGGEEGFGGDEGGGGGGEEGEFGD6DGCFGDFFG?E+DEGFDDFG?BF;CEFGFCEFFDFEDD?;DF2CFFFCCDFFCB>>EBEF2;C=@CE):5CCAEFFFE@5BE5CADC@@9)*9C795E*93>@9(:B4:5***
@M00200:205:000000000-AKKM3:1:1101:13321:4451 2:N:0:1
TACCGGGGTATCTAATCCCGTTTGCTCCCCTAGCTTTCGCGCCTCAGCGTCAGTATTGGGCCAGATGAGCGCTTTCGCCACCGGTGTTCCTCCTGATATCTACGCATTTCACCGCTACACCGGGAATTCCAGTCTCCTCTGCATCCCTCAAGACCGGCAGTATCGGCCGACTCTCCTCGGTTGAGCCGAGGGATTTCACGACCGACTCGCCATCCCGCCTACGCGCCCTTTAAACCCAATGACTCTGAGC
+
CCCC@GGGGGGGGGGGGGGGGGGGGGGGGGGGGGGGGGGG7FGGGGGGGGGGGGGGGGGGGGGGFF<EFGDGGDEGGGGGGGGGGGGGGGGGGGGGGGGGGGGGGGGGGGGGGGGDDGGGGGGGGGGGGGGGFGGGGFGFFGGFGF@:FFFDF8D958DFFFEG=?CE>CA2ABFFAFGFGGDCAFG45DGFEGG*;?EF1(:9>;0:66;140;A:D566125185D75?9<>A?G??:2>>A>269>0
@M00200:205:000000000-AKKM3:1:1101:10657:4478 2:N:0:1
TACAGGGGTATCTAATCCTGTTTGCTCCCCACGCTGTCGCGCCTCAGTGTCAGCAACGGCCCAGCAGAACGCCTTCGCCACTGGTATTCTTCCCGATCTCTACGCATTCCACCGCTACACAGGGAATTCCACCAGCCCCTCCCAGCCTCAAGTCCTACAGTTTCTACCGACCCGACACGGTTGAGCCGTGTGCTTTCACAGTAGACACATAAGACCACCTTCACGCCCTTTAAACCCACTGACTCTGAGA
+
CCCCCGGGGGGGGGGGGGGGGGGGGGGGGGGGGGGGGGGGGGGGGGGGGGGGGGGGGGGGGGGGGGGGGGGGGGGGGGGGGGGGGGGGGGGGGGGGGGGGDGGGGGGGGGGGGDGFGGGGGGGGGGGCGGFFFFFF6@@DE6CFGFGFGFGGEFFFFGGFEFEGFFGFFGF598?EBFG@<C7FFGGEEGFFFFGDACGFEFFFFF=BBEFF)/9C@G5=@;)A,=0:70=<5CEDGF((,4:><9<A<2
@M00200:205:000000000-AKKM3:1:1101:25599:4483 2:N:0:1
TACCCGGGTATCTAATCCTGTTTGCTCCCCACGCTGTCGCGCCTCAGTGTCAGCAACGGCCCAGCAGAACGCCTTCGCCACTGGTATTCTTCCCGATCTCTACGCATTCCACCGCTACACCGGGAATTCCATCTGCCCCTACCGTGCTCTAGCTCGCCAGTCTGACCGGCAGCCCCGGAGTTGAGCCCCGGGATTTCACCAGCCACTTAACGGGCCACCTACGCGCCCTTTAAACCCATGGACTCTGAGA
+
CCCCCGGGGGGGGGGGGGGGGGGGGGGGGGGGGGGGGGGGGGGGGGFFGGGGGGGGGGGGGGGGGGGGGGGGGGGGGGGGGGGGGGGGGGGGGGGGGGGGGGGGGGGGGAB9FGGDGGGGGGGGGGGGGFFGGGGG?D6DFGFBGFGFGFDFGFFEFGGEGD@GEFGGDEAFFD>AADGBG?CFFCEFEGGF5C:CF<9;<DFFFFFFCEFF9<CC6C>:::3)385D)*5<AA2(A(((,),,4)5--.
@M00200:205:000000000-AKKM3:1:1101:26616:4503 2:N:0:1
TACACGGGTATCTAATCCCGTTTGCTCCCCTGGCTTTCGCGCCTCAGCGTCAGTTTCGGTCCAGAATGCCGCCTTCGCCACCGGTGTTCCTCCAGATATCTACGCATTTCACCGCTACACCTGGAATTCCACATTCCTCTCCCGAACTCCAGCCTTGTAGTATCAGACGCAGTTCCCAGGTTAAGCCTGGGGATTTCACGTCTGACTGACAAGGCCGCCTACGCGCCCTTTACACCCAGTGACTATG
+
CCCCCGGGGGGGGGGGGGGGFGGGGFGGGGGGGGGGGGGGGGGGGGGGGEGEGGGFGGGGGGGDFGGGGGGGEGGGGGGGGGGGGGCCFGGGGGGGGGFGGFGGGCGGGGGG<>EFGGFFGGFGGGGGGDGGCFF9EFFEBC8?EDGFGFGGGGGFFFGFGFEGFFGGFG>AFEFFFFCFFFFFFFFFFC9ADEEG>EGFF@BB*:@>:B5972::(9:(/3056=>G)24<)57(:80344<<).5
@M00200:205:000000000-AKKM3:1:1101:15143:4515 2:N:0:1
TACGGGGGTATCTAATCCTGTTTGCTCCCCTAGCTTTCGCGCCTCAGCGTCAGTTTCTGTCCAGGTAGCCGCCTTCGCCACCGGTGTTCCTCCTGATATCTACGCATTTCACCGCTACACCAGGAATTCCGCTACCCCCTCCAGAACTCTAGCCCGTCAGTTTCGGATGCAGGCTCTGGGTTGAGCCCAGAGTTTTCACATCCGACTTAGCGGACCGCCTACGCGCCCTTTAAACCCAATGACTCTGCGAT
+
CCCCCGGGGGGGGGGGGGGGGGGGGGGGGGGGGGGGGGGGGGGGGGGGGGGGGGGGGGGGGGGGGGGGGGGGGGGGGGGGGGGGGGGGGGGGGGGGGGGGGGGGGGGGGGGGGGGFDGFFGGGG7EFGGGFGGGGGFFGFFGGFGFFEGFGGGGGEFGGFFFFGFFCEDDBFFA49AFG>DCDGFGGFFFF:+=CGFCGFEB=<?@97CC3:;1EC9DF?:7?@9E><7>04))82EB((3))).69)(((
@M00200:205:000000000-AKKM3:1:1101:15463:4532 2:N:0:1
TACGGGGGTATCTAATCCTGTTTGCTCCCCACGCTTTCGCGCCTCAGCGTCAGGTACGGGCCAGGAAGCCGCCTTCGCCACCGGTGTTCCTCTCGATATCTACAGATATCACCCCTACACCGAGAGTTCCACTTCCCTCTCCCGTCCTCCAGCGAGGTAGTTTCGAGCGCCATTCCTCAGTTAAGCCAAGGGATTTCACACTCGACTTGCCAACCCGCCTGCGCGCCCTTTAAACCCAATGACACTGAGAC
+
CCCCCGGGFGGGGGGGGGGGGGGGGGGGGGGGGGGGGGGGGEGGGFEDGFGGGGGGGGGGGGGFGGFGGGGGEGGGGGFEGGGGGE:@FG8FFGGGEA+CDDGGGGF,=FAFGGGFGG?GFGCE:CFGFFGGGGGGF8CDFFGEFDD)=;CFGGGEFC7AEF*:AFGGFGF>4*=BFFCF<988+9<AFGC:5F*6:7:EF6=217;?3>;@;(2/4<:426(09E7C)9)).<<1C6<B7B2)5534)6)
@M00200:205:000000000-AKKM3:1:1101:19715:4539 2:N:0:1
TACCGGGGTATCTAATCCTGTTTGCTCCCCACGCTTTCGTGCCTCAGTGTCAGTGCTGGTCCAGATGGCCGCCTTCGCCACCGGTGTTCCTCCCGATCTCTACACCTTTCACCGCTACACCGGGAATTCCAGTCTCCTCTGCATCCCTCAAGAACGGCAGTATCGGCCGACGTTCTTCGGTTGGGCCGAAGGATTTCACGACCGACTTGCCATCCCGCCTACGCGCCCTTTCAGCCCCATGAGTCTGAGA
+
CCCCCGGGGGGGGGGGGGGGGGGGGGGGGGGGGGGGGGGGGGGGGGGGGGGGFGGGGGGGGGGGGGGGGGGGGGGGGGGGGGGGGGGGGGGGGGGGGGGGGGGF8,AFGGGGGGGFGGGGGGGGGDGGGGGGGGGGG?8EDGGFGFGFCFGFGGG>?EGFGGEGAED@?GDAFBFFAFGFGDDD4AC?B<EFFFFC+7<??FF((.113)5)42CF<C><::2)(:;C/9))6<A:C(41(<).6)))))
@M00200:205:000000000-AKKM3:1:1101:6374:4540 2:N:0:1
TAGGGGTCTCTATTCTCGTTCGCTACCCTGGCTCTCGCGCCTCAGCGCCAGAAACGGACCAGAGAGCCGCCTTCGCCACCGGTGTTCCTCCTGATATCTACGCATCTCACCGCTCTACCAGCAGTTCCGCTCTCCCCTATCGTCCTCGAGCCATGCAGTATCCCAAGCAGTTCCACGCTTTAGCCGTGCGCTTTCTCTCCTCACTTACATGGCCCCTTCCGCGCGCCTTACACCCACTGCCTCTGAGATCC
+
BC8,8FC,CFFF9CC6F;CD6,8@:BGG<,6EF,EE,FGG:,B<CFG+6:@F,,CB:C:@@AEF8@@<BFF@,,=CDCFF7:FGGGF<<ED<,9,C<EDEDDGCC+E,4A,44CE*=FF8D,48CF;,3@+@D8FFEF60;A,6=*9)+@E=,+2*3,5+@+5+8*3;5:+*=23AB*99*,5=A*99*)*2)4,+=7E=.8*6C)))7).80(*3(*.,:?9),2)***4)4:B?5())4<:(5).-)))
@M00200:205:000000000-AKKM3:1:1101:20610:4541 2:N:0:1
TACGCGGGTATCTAATCCTGTTTGCTCCCCACGCTGTCGCGCCTCAGCGTCAGCCACAGCCCAGCAGACCGCCTTCGCCACCGGTGTTCTTCCGGATCTCTACGCATTCCACCGCTACACCCGGAATTCCACCCGCCTCTACTGTGCTCCAGCGCGGGAGTCGCCACGGCCGATCCGGGGTTGAGCCCCGGACTTTCACCGCCGCCTTCCCGCGCCGCCTACGCGCCCTTTAAACCCAATGACTCTG
+
CCCCCGGGGGGGGGGGGGGGGGGGGGGGGGFFGGGGGGGGGGGGGGGGGGGGGGGGGGGGGGGGGGGGGGGGGGDGGGGGGGGGGGGGGGGGGGGGGGGGGGGGGGGEGFGGGGGAD:DDGEGGGGGGGGGGGEGGGDCCFGFFG@:AFFC;DCDFFGGEGGFGDFGGFGFF3(:BFEGEGDG4?FFFFGGFFECFFFG>26>FFBF??7?B9(:C6CB:0.(.4:>D5*.)6>AFG??0442694)
@M00200:205:000000000-AKKM3:1:1101:19209:4569 2:N:0:1
TACAAGGGTATCTAATCCCGGTCGCTCCCCTAGCTTTCGCACATGAGCGTCAAGAGCTGGCCAGCGGATCGCTTTCGCCACTGGTGTTCCTTCCGGTATCTACGCATTTTACCGCTACACCGGAAATTCCATCCGCCTCTCCAGTCTTCGAGCTCCGGAGTTTCCAAGGGCCTCCCTCGGTTGGGCCGAGGGCTTTCACCTTGGACTTCCGAAGCCACCTGCGTGCGCGTTAAACCCAATGACTCTGAGA
+
CCCCCGGGGGGGGGGGGGGGGGGGGGGGGGGGGGGGGGGGGGGGGGFGDFGGGGGGGGGGGGGGGGGGGGGGGGGGGGGGGGGFGGGDGGGGGGGGGGGGGGGGGGGGGGGGGGGFGGGGGGGGGCFGGGGGGGGGGFDBFFGFGFFEGFG6=DGFEGDDGGFGFFCGFGFA>@CDFACBE*@CEGGFF<EDFGGFA)==@;3=E;3@EA@;<1ECBFF??BF3(25C)17:?>A:E?B(.:A2992)66
@M00200:205:000000000-AKKM3:1:1101:17736:4571 2:N:0:1
TACAGGGGTATCTAATCCCGTTCGCTCCCCTGGCTTTCGCGCCTCAGCGTCAGAGAAGGCCCAGCACGCCGCTTTCGCCGCCGGCGTTCCTTCCGATATCTACGCATTTCACCGCTCCACCGGAAGTTCCGCGTGCCCCTACCTCCCTCGAGGCCGGCGGTATCGGGGGCCCTTCCGCAGTTGAGCTGCGGGCTTTCACCCCCGACCGGCCGGCCCGCCTACGCGCCCTTTAAACCCACTGACTCTGAGAC
+
CCCCCGGGGGGGGGGGGGGGGGGGGGGGGGGGGGGGGGGGGGGGGGGGGGGGGGGGGFGGGGDGGGGGGGGGGGGGGGGGFGDEGGGGGGGGGGGGGGGGGGGGGGGGGGGGGGGFGGGGGGCE7CCGGGEED7>EAFGDFGGFGFGFGFG>>DGFFGGFGG<FD>DGFGF>5?FFFEGF>GDG?CF?FGC>EE=DFFGF?FF6>>>>;B>B9BGGFGFB(.(59GFG552:4<<?GF108):)4..4).)
@M00200:205:000000000-AKKM3:1:1101:7871:4590 2:N:0:1
TACCGGGGTATCTAATCCCGTTTGCTCCCCCAGCTTTCGCGTCTCAGCGTCAGGGACGGCCCAGGTGGCCGCCTTCGCCACTGGCGTTCCTCCCGATATCTACGCATTTCACCGCTACACCGGGAATTCCACCACCCTCTCCCGCCCTCAAGCCCGCCAGTTTCCCGCGGCCTCCTCCGGTTGAGCCGGAGGCTTTTACACGGGACTTAACAGGCCGCCTGCACGCGCCTTAAACCCACTGACTCTGAGA
+
CCCCCGGGGGGGGFGGFFGEGGFGGGGGGGGGGGGGGGGGGGGGGGGGGGGGGGGGGGGGGGGGGGGGGGGGGGGGGGGGGGFFGGGGGGGGGGGGGGGGGGGGGEGGGGGGGGGFGGGGGGGGGGGGGGGGGGGECFGFFGGFGFGAGFFGGGGFFGGDCFEGEFGGBGFBEFFFFFD>CEG6FGGFFGGF@=CFF<CFA:>06>B?99>AD?GGFG@B<<.)2:;C)/(84>A1C?(:BF?BFBAA4)
@M00200:205:000000000-AKKM3:1:1101:12627:4605 2:N:0:1
TACGGGGGTATCTAATCCGGTTCGCTCCCCTAGCTTTCGCGCCTCAGCGTCAGGAGTGGCCCAGCCATCCGCCTTCGCCACCGGCATTCCTAGCGATATCTGCGCATTTCACCGCTACACCGCTAGTTCTAATGGCCTCTACCATCCTCAAGCCAACGCAGTTTCCGACGCAGTTCCACAGTTGAGCCGTGGGATTTCACGCCGGACTTACGTAGCCGCCTGCGCGCCCTTTAAACCCAATGACTCTG
+
CCCCCGGGGGGGGGGGGGGGGGGGGGGGGGGGGGGGGGGGGGGGGGGGGGGGGGGGGGGGGGGGGGGGGGGGGGGGGGGGGGGGGGGGGGGGGGGGCGGGGGGGGGGEGGGGGGGFGGGGGGGGGGGGGGGGGGGGFFGFFGGFGFG@FAFGGF5@FGG>EDCGEFGGFGFF4(=BFFGFEFGGFGGA>C=DEG+7A5AEF??903>1?)9:8?EF377904::985CD3,4.:6);662((.46<4A
@M00200:205:000000000-AKKM3:1:1101:14763:4605 2:N:0:1
TACGGGGGTATCTAATCCGGTTCGCTCCCCTAGCTTTCGCGCCTCAGCGTCAGGAGTGGCCCAGCCATCCGCCTTCGCCACCGGCATTCCTAGCGATATCTGCGCATTTCACCGCTACACCGCTAGTTCTAATGGCCTCTACCATCCTCAAGACAACGCAGTATCCGACGCAGTTCCACAGTTGAGCCGTGGGATTTCACGCCGGACTTACGTAACCGCCTGCGCGCCCTTTACACCCAATGACTCTG
+
CCCCCGGGGGGGGGGGGGGGGGGGGGGGGGGGGGGGGGGGGGGGGGGGGGGGGGGGGGGGGGGGGGGGGGGGGGGGGGGGGGGGGGGGGGGGGGGGGGGFGGGGGGGGGGGGGGGFGGG=FGGGGGFGGGGGGGGGGFGFFGGFGFC@GFCG9CFFFEDFGGEDCFGGFGFFFFFFFFGFGGGGFGFFEDDEFG?CF3A<?F@>>9F>2<F?BFGGFGE>B?:B>EE3G3:7AABFF>FF70<>24<D
@M00200:205:000000000-AKKM3:1:1101:11762:4641 2:N:0:1
TACAGGGGTATCTAATCCTGTTTGCTCCCCACGCTTTCGCACCTCAGCGTCAATACATGTCCAGTGAGTCGCCTTCGCCACTGGTGTTCTTCCGAATATCTACGAATTTCACCTCTACACTCGGAATTCCACTCACCTCTCCATGATTCTAGCGCTGCAGTCTTAAAGGCAATTCCGGAGTTGAGCCCCGGGCTTTCACCTCTAACTTACAAAGCCGCCTACGTTCGCTTTATGCCCAGTGACTCTG
+
CCCCCGGGGGGFGGFGGGGGGCGFFDGGGEFFGGGGGGCGGGGGGGEFEGEGECFFGGGGGGGGGFGGGGGGGGDFGGCGGGGGFFG@FFGGGGGGGGGFGGGGGFGGGGGGGG?DFGGGGEFDC=EEF;CFGGGGGFF<D=EBG?9*6+=3E>+*3==9@D7=99DC589)@<FFF>C>FGGFFGG39DCDDGFFFEG@*7>>CEFC=B46*0?D@G5@D=2)-4)99507CFFFC81())17>9.
@M00200:205:000000000-AKKM3:1:1101:17159:4641 2:N:0:1
TACTCGGGTATCTAATCCTGTTTGCTCCCCACGCTGTCGCGCCTCAGTGTCGGTTGAAGGGACCTTTCGGTCCCACCGCCCAGCAGACCGCCTTCGCCACTGGTGTTCTTCCGGATCTCTACGCATTCCACCGCTACACCCGGAATTCCATCTGCCTCTACGGTACCCGAGCCCCACAGTCGCCGCGGCAGATCTGGAGTTGAGACCCAGACTTCCACCGCCGCCCTCTGGTGGCCACCTACGCGCCCTTT
+
CCCCCGGGGGGGGGGGGGGGGGGGGGGGGGGGGGGEGGGGGGGGGGG<FGGGGGGGGGG?CEFE8FFGBCFFGD=DE@FE=FGGGGFFGGGGGGGGEGCFGCFFGDGGGFFGCC8BD?;ECF7@FGGGGFFFDED@EFGF>?8@EF6:DFACCFGFFGGFACACCDG?E>>>?9?9A>CA?*:CEGE>B)1.;CG+2;>;;;?E0)(..1442<+<227(,(,<0*7/74).413:+,.1(.,4>0996(.
@M00200:205:000000000-AKKM3:1:1101:13643:4645 2:N:0:1
TACTGGGGTATCTAATCCCGTTTGCTCCCCTGGCTTTCGCTCCTCAGTGTCAATACCGGTCCAGGATGCCGCCTTCGCCACCGGTGTTCCTCCAGATATCTACGCATTTCACCGCTACACCTGGAATTCCGCATCCCTCTCCCGGATTCAAGCTATCCAGTCTCAGACGCAGTTCCCCGGTTAAGCCGAGGGATTTCACGTCTGACTTAGTTAGCCACCTACGAGCCCTTTAAACCCAGTGACTCTG
+
CCCCCGGGGGGGGGGGGGGGGG@FGGGGGGGGGGGGGGGGGCGGGGGFGGGGGFGGFEGGGGGGFFGDGGGGGGDFFFGGGGFEGGGGGGGGGGGGGGFDFGGGGGGGGGGGGDGDDGGGGGGGGGGGGGGGGGGFGFGBFFGFE>DADFGDGGGFBDFFGGFGFCGGBC0):AFFFFGEGGCFFFGEFDE>AFDGFCG205>@CEE58C5>@EGE<GA@(/6)68>F48E3<;@6C6(64<A<99A
@M00200:205:000000000-AKKM3:1:1101:17543:4650 2:N:0:1
TACACGGGTATCTAATCCTGTTTGCTCCCCACGCTGTCGCGCCTCAGTGTCAGCAACGGCCCAGCAGAACGCCTTCGCCACTGGTATTCTTCCCGATCTCTACGCATTCCACCGCTACACCGGGAATTCCATCTGCCCCTACCGTGCTCTAGCTCGCCAGTCTGACCGGCAGCCCCGGAGTTGAGCCCCGGGATTTCACCAGCCACTTAACGGGCCACCTACGCGCCCTTTATACCCAATGACTCTG
+
CCCCCGGGGGGGGGGGGGGGGGGGGGGGGGGGGGGGGGGGGGGGGGGEGGGGGGGGAFGGGGGGGGGGGGGGGGGGGGGGGGGGGGGGGGGGGGGGGGGGGGGGGGGGGFGGGGGFGGGGGGGGGGGGGGGGGGGGGFGDFGGFGFGFGFG9AFGEFGGFGGFGCACGFGE2BBFEFFC>FFFFFGFFEGGE>EGCA?EEFFFF;@EEEC@36?GE?GF08>0),27C32444))-<7(172<)56:
@M00200:205:000000000-AKKM3:1:1101:20584:4681 2:N:0:1
TACTGGGGTATCTAATCCTGTTTGATCCCCACGCTTTCGTGCCTGAGTGTCAATATTCGTGTAGCCAGCTGCCTTCGCAATTGGTGTTCTATGTCATATCTAAGCATTTCACCGCTACATGACATATTCCGCTGACCTCCACGGTATTCAAGACAGATAGTATCAATGGCAGTTTCCGAGTTAAGCCCGGAGATTTCACCACTGACTTACCTGCCCACCTACGCACCCTTTATACCCAATGCATCTGAAAT
+
CCCCCGGGGGGGGGGGGGGGGGGGGGGGGGGGGGGGGGEGGGGGGGGGGGGGGGGGGGGGGGGGGGGGGGGGGGGDGGEGGFCGGGGGGFGGGGGGGGGGGGGGGGGGGGGGGDGFGGGGGGGGGGGFGCFEDGGGDDFDFDEFD98*3DDDGGGF?FGFGGBFE+=;FGFFFEFFFAG>FEGGF,=?>CEAEEFCFFGFE85=@5CEF5CC*),@)75)0==*:CDG?F=8A**0?@527(6<C*94*0*
@M00200:205:000000000-AKKM3:1:1101:22467:4690 2:N:0:1
TACTAGGGTATCTAATCCTGTTTGATCCCCACACTTTCGTGCCTCAGCGTCAGTTAGAGCTTAGTTAGCTGTCTTCACTATCGGTGTTCTTGACGATATCTAAGCATTTCACCGCTACACCGTCAATTCCGCCAACCTCAACTCTACTCAAGCCCTACAGTATCAATGCCACCCTCCCGGTTAAGCCGGGATATTTCAGCACTGACTTATAAGGCCGCCTACGCACCCTTTACACCCAATGACTCTGAGA
+
CCCCCGGGGGGGGGGGGGGGGGGGGGGGGGGGDGGGGGGGGGGGGGGGGGGGGGGGGGGGGGDGGGGGGFGGGGGGGGGGC9FEGGGGGGGGFGGGGGGGDFGGGGGGGGGGGGGFGGGGGGGGG8DGGGGGDG=F>DF<FFADFFGCG?E?=DGFFGGFF9C9DFGG5=9DFFF?E9D5@EGGFGF??CE>FGGF3CCCEDE5@@CF;=A@7CCFFGE><BDB@GDG*2>=C48BG(8@@973>FC>4C
@M00200:205:000000000-AKKM3:1:1101:7439:4695 2:N:0:1
TACACGGGTATCTAATCCGGTTCGCTACCCTGGCTTTCGGGTCTCAGCGTCAGGATCGGCCCAGTCGGCCGCCTTCGCCACTGGTGTTCCTCCGAATATCTGCCCATTTCACCGGTACACTCGGAATTCCACCGACCTCTACCGTCCTCAAGTTCCCCAGTTTCAGATGCAATTCAGCGGTTGGGCCGCTGGATTTCACATCTGACTTAAGAAACCGCCTACACCCGCTTTACGCCCAGTGACCCTGAGCT
+
CCCCCGGGGGGGGGGGGGGGGGGGGGGGGGGGGGGGGGGGGGGGGGGGGGGGGGGGGGGGGGGGGGGGGGGGGGGGGGGGGGGGGGGGGGGGGGGDEFFGGGGGGGGGGGGGGGGBCFGGGGGGGGGGGGGGGGGGGFGFFGGFGFGFGFGGGGGFFGGDGGFGFFGGFGFE@CFFFFGFGGGGFGDEDGGBAFCFFFGFFFFFFEA3;3CCEDGF9CA27=@57::7)9B4<?FFG<04>A2),,4(,.)
@M00200:205:000000000-AKKM3:1:1101:17870:4743 2:N:0:1
TACCGGGGTATCTAATCTCGTTTGCTCCCCTAGCTTTCGCGCCTCAGCGTCAGTAACAGACCAGAGAGCCGCTTTCGCCGCCGGCGTTCCTCCTGATATCTACGCATTTCACCGCTCCACCAGGAATTCCGCTCTCCCCTCCTGCACTCAAGCCCGACAGTATCAGGTGCAGTTCCTCGGTTGAGCCGGGGTATTTCCCACCTGACTTATTGGACCGCCTACGCGCTCTTTCAGCCCAGTGACTCTGAGA
+
CCCCCGGGGGGGGGGGGGGGGGGGGGGGGGGGGGGGGGGGGGGGGGGGGGGGGGGGGGGGGGGGGGGGGGGGDGGGGGGGGDGGGGGGGGGGGGGGGGGGGGGGGGGGGGGGGGG>DCDFFGGGFGGCFGGGGGGGGFGFFGDAEFG@FFGGG>FEDGDEGGFGFFGFAFFCFFFFCFGEGDGFFGGFFGG3:6EF6)<=@;1(5;))7)9?@EGF6DE08?BEBC)/*0)).:A1EBBFFF<)56:44>
@M00200:205:000000000-AKKM3:1:1101:16140:4745 2:N:0:1
TACGCGGGTATCTAATCCTGTTTGCTCCCCACGCTTTCGCGTCTCAGCGTCAGTCACCGTCCAGAGGGCCGCCTTCGCCACCGGTGTTCCTCCTGATATCTACGCATTTCACCGCTACACCAGGAATTCCACCCTCCTCTCCGGGACTCGAGTCCGCCAGTTTCCAATGCACTTCCGGGGGTGAGCCCCGGGCTTTCACATCAGACTTAGCGGACCGCCTACACGCCCTTTAAACCCAATGACTCTGAGA
+
CCCCCGGGGGGGGGGGGGGGGGGGGGGGGGGGGGGGGGGGGGGGGGGGGGGGGGGGGGGGGGGGG@CFGGGGGGGGGGGGGGGGGGGDFGGGGGGGGGGGGGGGGGGGGGGGGGGFGGGGGGGGGGGGGGGGGGGGGFGFFGGFG5C@G>FDDF?>>EGF?FFGEFG9>FFFFEFFDDG>EGGFFGGFFGEBDGFFFAGBAFA?FF?AA<<;048CBGF6,245<GFG)0:2<577C(4?06A:4-<6))
@M00200:205:000000000-AKKM3:1:1101:19751:4767 2:N:0:1
TACTAGGGTATCTAATCCTGTTTGCTCCCCACGCTGTCGCGCATCAGTGTCAGAAACTGCCCAGCAGACCGCCTTCGCCACCGGTCTTCCTCCGGATCTCTACGCATTCCACCGCTACACCCGGAATTCCGCCTGCCCCTACAGCACTCCAGTCCAACAGTCGGCACGGCCGACCCGGGGTTGAGCCCCGGGCTTTCACCACACCCTTATCAGACCACCTACGCGCCCTTTCTACCCAATGACTCTGCGAC
+
CCCCCGGGGGGGGGGGGGGGGGGGGGGGGGGGGGGFFFGGGGGGGGGGGGGGGGGGGGGGGGGGGGGGGGGGGGGGGGGGGGGGGFGGGGGGGGFGCGGGDFGGGGGFFGGGFGGFGGGGGGGGGG?FFGFGGGGGDFFDFGFFGFGFGFGGEGFFFGGFFFFG9EGGFDE=>AF5?E??FEDCAFGFEGGFECEF4?FEFFFFBF:7>9A4A?GGFGF?(.()-:BD7>:))6:6;?2?FA<<A<2)(((
@M00200:205:000000000-AKKM3:1:1101:13969:4776 2:N:0:1
TACTAGGGTATCTAATCCTGTTTGATCCCCACGCTTTCGCGCCTCAGCGTCAGTACTCGTCCAGAGGGCCGCCTTCGCCACCGGTGTTCCTCCTGATATCTACGCATTTCACCGCTACACCAGGAATTCCACCCTCCTCTCCGGTACTCGAGTCTGTCAGTATCCGGCGCACTTCCCCAGTTGAGCCGAGGGCTTTCACACCGAACTTAACAGACCGCCTACGCGCCCTTTAAAACCAATGACTCTGAGA
+
CCCCCGGGGGGGGGGGGGGGGGGGGGGGGGGGGGGGGGGGGGGGGGGGGGGGGGGGGGGGGGGGGGGGGGGGGDGGGGGGGGGGGGGGGGGGGGGGGGGGGGGGGGGGGGGGGGGFGGGGGGGGGGGGGGGFGGGGGBFEFGGFGFGFGFGDFFGFFAGFGG@GFFGGFGFFFEFFFFGAFFDGAFGBEGGFFGGGFFGFFFF>FFD4@4>EEFGG0CD0:??B9E:D)9,<44).;<1:04<2:>2)-)
@M00200:205:000000000-AKKM3:1:1101:11254:4800 2:N:0:1
TACACGGGTATCTAATCCTGTTCGCTCCCCTAGCTTTCGCGCCTCAGCGTCAGGCAAGGCCCAGAGATCCGCCTTCGCCACCGGTGTTCCTCCTGATATCTGCGCATTTCACCGCTACACCAGGAATTCCGATCTCCCCTACCTGCCTCCAGCTCGGAAGTATCGGCCGCAGTTCGGGGGTTGAGCCCCCGGATTTCACGACCGACTTTCCGAGCCGCCTACGCGCTCTTTATACCCAATGACTCTG
+
CCCCCGGGGGGGGGGGFGGGGGGGGGGGGGGGGGGGGGEGGGGGGGGGGFGGGFGFFGFGEFGGGGGGGGGGGDEGGGGEEGGGFCBFGGFGGGGGCFGGGGFFCEE:E,DFGGDDGGGGGEFGGFGGGGGGGGGFGFEDFGGFGFGFGF?=@=DB9BCE,;;CAD+@@E55A?FFFBGAF=GFAFG5>D=BFE5=8CF?:;BFB>F(:BFFB>EE>D>:6<B59E3C<F94<>)4C?:(4)25>4<
@M00200:205:000000000-AKKM3:1:1101:26917:4803 2:N:0:1
TACTGGGGTATCTAATCCTGTTTGCTCCCCACGCTTTCGCGTCTCAGCGTCAGTACCGTCCCAGAGAGCCGCTTTCGCCACGGGTATTCCTCCTGATATCTGCGCATTTCACCGCTACACCAGGAATTCTACTCTCCTCTTCCGGACTCTAGCCAGATGGTTTCCGCCGACATCTCGAAGTTGAGCCTCGAGTTTTCACAGCAGACCTACCTGGCCGCCTACACGCACTTTAAGCCCAATGACTCTGAGAC
+
CCCCCGGGCFFGGGGAFGGCEDGGGFGFGGGGGGGCFGGGGGGGFFGFEEFGEGFGGGFGCFFGGGGGG?FGG>DGDGGGGFGGGDFGGGGGGFGGAECGDFGDF8CGCFGGG6CBGGGGGGGCFDGGGFGFGGGGGFGFFGGDE>DFD5E7EGFFFGGFDFB+CACEFGFFAFFFFF*@FC7>*,AFF>E>?7BCF?EFE>DFFFFFB@DB:95A9<DD0=@;;C)5C8;)))4:F<<::92:><<2-4,
@M00200:205:000000000-AKKM3:1:1101:7175:4842 2:N:0:1
TACGAGGGTATCTAATCCCGTTTGCTCCCCTGGCTTTCGCGCCTCAGCGTCAGTTTCGGTCCAGGATGCCGCCTTCGCCACCGGTGTTCCTCCAGATATCTACGCATTTCACCGCTACACCTGGAATTCCACATCCCTCTCCCGAACTCCAGCCTTGTAGTATCAGACGCAGTTCCCAAGTTAAGCCTGGGGATTTCACGTCTGACTGACAAGGCCGCCTACGCGCCCTTTAAGCCCAGTGACTATG
+
CCCCCGGGGGGGGGGGGGGGGGFGGGGGGGGGGGGGGGGGGGGGGGGGGGGCGGFGGGGGGGGGG7FGGGGGGGGGGGGGGGGGGGGGGGGGGGGGGGGGGGGGGGEEGGGFFGGFGGGGGGGGGGGGGGFGGGGGGFGDFGFBE>DFGFGGGGF?F=FDFGFGFFGGFGFFEFFFFFGFG;BC>EFFFGFBEGCFFEF@2<4@E4>4>E==>BGG@GFDFDDFFGEG)84CEF<2C?FFBB<)).6
@M00200:205:000000000-AKKM3:1:1101:13700:4853 2:N:0:1
TACTAGGGTATCTAATCCCGTCTGCTCCCCTAGCTTTCGCGCCTCAGCGTCAGAAGAGGTCCAGTTACTCGCTTTCGCCACCGGCGTTCCTTCCGATATCAACGCATTTCACCGCTCCACCGGAAGTTCCAGTAACCCCTATCTCCCTCTAGACAAGCAGTATCCAAGGCACTTCTCCGGTTGAGCCGAAGGCTTTCACCCCGGACTTGCTTGCCCGCCTACGCGCCCTTTAAACCCAATGACTCTGAGA
+
CCCCCGGGGGGGGGGGGGGGGEGGGGGGGGGGGGGGGGGGGGGGGGGGGGGGGGGGGGGGGGGGGGGGGGGGGGGGGGGGGGGGGGGGGGGGGGGGGGGGGAFGEGGDFGGGGGGFGGFGGGEGEGFGGGGGGGGGCFG9FGGFGFGFGFGGGGGFFGGAEFF7CFFCF:FFFFFFFFGFGGGGFGCEB3;?*?EDF4=BB@BF;;>;<3;EEFDF@D>?@DF>0:>CDD?FFFBBG:::>A7:A4265)
@M00200:205:000000000-AKKM3:1:1101:19308:4876 2:N:0:1
TACCAGGGTATCTAATCCGGTTCGCTCCCCTAGCTTTCGCGCCTCAGCGTCAGGAACGGCCCAGCCTGCCGCCTTCGCCACCGGCGTTCCTAGCGATATCTGCGCATTTCACCGCTACACCGCTAGTTCCAAAAGCCTCTACCATCCTCAAGCCAACGCAGTATCCGACGCAGTTCCACAGTTGAGCCGTGGGATTTCACGCCGGACTTACGTAGCCGCCTGCGCGCCCTTTACACCCACTGCCTCTG
+
CCCCCGGGGGGGGGGGGGGGGGGGGGGGGGGGGGGGGGGGGGGGGGGGGGGGGGGGGGGGGGGGGGGGGGGGGGGGGGGGGGGGGGGGEGGGGGGGGGGFAFCCGGGGGGGGGGGFGGGGFGGGDE9EGF:DDFGFGFGCAFCFFFF@DFCFFGGFFGGDGGC@EFGGECFFD2:8BAGFGCFGFGGFFGGBEGGF6?FEDF?FFFFF36<?FF5;2C@>6:059CBCGC,:464)A2:((4).5>B:
@M00200:205:000000000-AKKM3:1:1101:7770:4887 2:N:0:1
TACTCGGGTATCTAATCCTGTTTGCTCCCCACGCTGTCGCGCCTCAGTGTCAGCAACGGCCCAGCAGAACGCCTTCGCCACTGGTATTCTTCCCGATCTCTACGCATTCCACCGCTACACCGGGAATTCCATCTGCCCCTACCGTGCTCTAGCTCGCCAGTCTGACCGGCAGCCCCGGAGTTGAGCCCCGGGATTTCCCCAGCCACTTACCGGGCCACCTACGCGCCCTTTAAACCCAGTGACTCTC
+
CCCCCGGGGGGGGGGGGGGGGGGGGGGGGGGGGGGGGGGGGGGGGGGGGGGGFCGDGGGGGGGGGGGGGGGGGGGGGGGCEGGGGGGGGGGGGG:CFGGGGGGGGDGG8FFGGGGFGGGGFGGGGGGGGGAFFFCDGFGFFGG5@5CDG?9BF7FBFG6:C;CF78>EA>*:BBFB99))=<FCFGGF54=33CCF7)=@@?D06@EA6)6;>(?E<FF<??0B68@GC0564<>:C0?F?F9<A))
@M00200:205:000000000-AKKM3:1:1101:17798:4907 2:N:0:1
TACTCGGGTATCTAATCCTGTTTGCTCCCCTAGCTTTCGTGCCTCAGCGTCAGGAGTTGTCCAGGGACTCGCCTTCGCCACTGGTGTTCCTCTCGATATCTACGCATTTCACTGCTACACCGAGAATTCCAGTCCCCCCTCCAACCCTCTAGCCGAATAGTATCCAATGCCATTCCGCAGTTAAGCTGCGGGATTTCAAATCAGACTTACTCGACCACCTGCGCACCCTTTACACCCAATGACTCTGAGA
+
CCCCCGGGGGGGGGGGGGGGGGGGGGGGGGGGGGGGGGGGGGGGGGGGGGGGGGGGGGGGGFGGGGGGGGGGGGGGGGGGGGGGFFGGGGGGGGGGGFGGGFGFFE@FGGFGGGGFGDGGGGGGGGGGGGGGDGGGDACBFGGFFE?8D58DFDDEFGFFFDB=*CD=?CFDF=FFABGBG9C91<96ACGDBGFG6A,*8:>3*)6A;E*859EG@F>(0-(52CBG97)9;)7;E?(:E);).74C3)
@M00200:205:000000000-AKKM3:1:1101:20946:4912 2:N:0:1
TACTGGGGTATCTAATCCTGTTCGCTCCCCACGCTTTCGCGTCTCAGCGTCAGTACCGTCCCAGAGAGCTGCCTTCGCCATAGGTGTTCTTCCTGATATCTGCGCATTTCACCGCTACACCAGGAATTCCACTCTCCTCTTCCGGACTCTAGCCTGAGGGTTTCCATCGACGTCTCGAGGTTGAGCCTCGAGTTTTCACAACGGACCTTCCAGGCCGCCTACACGCTCTTTAAACCCAATGACTCTG
+
CCCCCGGGGGGGGGGGGGGGGGGGGGGGGGGGGGGGGGGGGGGGGGGGGGGGGGGGGGGGGGGGGGFGGGGGGGGGGGGGGGGGGGEEGGGGGGGGGGGGGGGGEGGGGGGGGGGFGGGGGGGGGGFGGGFFGGGGGFGFFGGFGE>@FFGFEFFFBGGBEGDFEFGG>CBFFDFFFFGAFGCDFGFAFDGFFGGGFFFE6=BF=(->:EDFFFGDBGEF@@(;:5:DFF))9C@@CB(,524))-.
@M00200:205:000000000-AKKM3:1:1101:23512:4935 2:N:0:1
TACTGGGGTATCTAATCCGGTTCGCTCCCCTAGCTTTCGCGCCTCAGCGTCAGGAATGGCCCAGCTTTCCGCCTTCGCCACCGGCGTTCCTAGCGATATCTGCGCATTTCACCGCTACACCGCTAGTTCCAAAAGCCTCTACCATCCTCAAGCCAACGCAGTATCCGACGCAGTTCCACAGTTGAGCCGTGGGATTTCACGCCGGACTTACGTAGCCGCCTGCGCGCCCTTTACACCAATGACTCTGAGC
+
CCCCCGGGGGCEGGDFGCFFFFGEEFGGGGGGFGGGGEGGGGGGGGGFGFEEEGFGGGFGGGGGGGDGGGGGGGGGGGEEGGGGGGGGGGFGGGGGGG6FAA,=CEFCEEGGGCE>CFGFGGC7FEFFGGGA?G?>FDFFFFFFFF=*CCCDGGGFFGGEGGEFFFGDBE45@4BFFFG;<>+CFCGFB<EF55E5/9<?31(:69@@B2>:?<*8ACB9122;6::3C)(.-:-)2(,.(6<2<>A<A(
@M00200:205:000000000-AKKM3:1:1101:6725:4955 2:N:0:1
TACTGGGGTATCTAATCCTGTTTGCTACCCACGCTTTCGAGCCTCAGTGTCAGTTACAGTCCAGAGAGCCGCTTTCGCCACGGGTATTCCTCCTGATATCTGCGCATTTCACCGCTACACCAGGAATTCTACTCTCCTCTTCCGGACTCTAGCCAGATGGTTTCCGCCGACATCTCGAAGTTGAGCCTCGAGTTTTCACAGCAGCACTACCTGGCCGCCTACACGCGCTTTAAACCCAATGACTCTG
+
CCCCCGGGGGGGGGGGGGGGGGGGGGGGGGGGGGGGGGGGGGGGGGGGGGGGGGGGGGGGGGGGGDGGGGGGEGGGGGGGGEGGGEFGGGGGGGGGGGGGGGGGGGGGGGGGGEGFGG8FGGGG@ECCFGGGGFFGGFGFBGG5=<8@GFD8DFGFF9DFFCDGEBDGA=@>BB8CF56>CF<FFGGFF>5B?@CFFFGF=B42:-):EF=:=28C@DBD23;F0?5D57(/))38E;(614<9:A)
@M00200:205:000000000-AKKM3:1:1101:24140:4960 2:N:0:1
TACCCGGGTATCTAATCCTGTTTGCTACCCACGCTTTCGCTCCTCAGCGTCAGTACCAGCCCAGAGTGCTGCCTTCGCCGTTGGTGTTCCTCCCGATATCTGCGCATTTCACCGCTACACCGGGAATTCCACACTCCTCTACTGGACTCTAGCCACAGCAGTATCGAGTGGCGTCCCCAGGTTGAGCCTGAGGGTTTCACACCCGACTTACTGAGCCGCCTACGAGCTCTTTAAACCCAATGACTCTG
+
CCCCCGGGGGGGGGGGGGGGGGGGGGGFGGFFGGGGGGGGGGGGGGGGGGGCEGGGGGGGGGGGGGGCFGGGGGGGGGGFFFGGGGGGGGGGCGGGFGGGGGGGGGGGGGGFGGDEGGGGGGGCGGGGGGGGGGGGGFGFFGGFGFGFGFGCGGGFFGGFFG*<=BG?9DFFD>BFD5;>CFCFFGGFFFC@FE9C>4F5*;D>9B@22E49?CCF@C56143>038)*23?AAA2*,1-.5AA4)4)
@M00200:205:000000000-AKKM3:1:1101:26313:4980 2:N:0:1
TACGAGGGTATCTAATCCTGTTCGCTCCCCACGCTTTCGCTCCTCAGCGTCAGTATCGGCCCAGAGACCCGCCTTCGCCACCGGTGTTCCTCCTGATATCTGCGCATTTCACCGCTACACCAGGAATTCCAGTCTCCCCTACCGAACTCCAGCCAGCCCGTATCGACTGCAGACCCCACGGTTGACCCGCGGGTTTTCCCAGTCTACGCCACCAGCCCCCTACGAGCTCTTTACACCCAATGACTCTGCG
+
CCCCCGGGGGGGGGGGGGGGGGGGFGGGGG@FGGGGGGGGGGGGGGGGGGGGGGGGGDG7FFGGEFGGGGGGGGGGGGGGGFGGGGGGGGGGGDFGGGGGGGGGEGGGGGGGGGGFDC,EFEGGGFGGFGGGGG9FFD?DFFFFGFGFFD==EDCFFFGFE+:9)<D>?FF5+03*:4***4/22,=AED=B>55:)5+).6;;)17((((,41*8(/7(,-.)4:<3CC2<):ADG>4672<<>B).)4
@M00200:205:000000000-AKKM3:1:1101:6842:4984 2:N:0:1
TACCAGGGTATCTAATCCTGTTTGCTACCCACGCTTTCGCGCCTCAGCGTCAGAGCTGGACCAGAGACTCGCCTTCGCCACCGGTGTTCCTCTCGATATCTACGCATTTCACCGCTCCACCGAGAGTTCCAGTCTCCACTCCCAGCCTCGAGCACCGAAGTTTGGTCCGCACTTCCCCGGTTGAGCCGGGGGATTTCACGGGCCACTTTCGGAACCGCCTACGCGCCCTTTATCCCCAATGACTATG
+
CCCCCGGGGGGGGGGGGGGGFGFGGGGGFGGGGGGGGFGGGGGGGGGGGGGGDGGGGGGGGGGGCGFGFGGGGGGGGGGGG8CEGE@GGGGGCFGGEGDFCFGGGGGGFGGGGGG?GGGGGGGEGGGFFGGFGG8@9+=DFCGFFFG58?EGDG6:BC>*4?7CAAF,<CDFFFFFFFGBC?>D4,;D>4EB>7CCF5?1,6203?:F7>?9((*;0>B0?:2)(1877*,64)67E:6(,:3))).
@M00200:205:000000000-AKKM3:1:1101:7012:5002 2:N:0:1
TACTGGGGTATCTAATCCTGTTTGCTCCCCACGCTTTCGCGTCTCAGCGTCAGTACTGGTCCAGGCAGCTGCCTTCGCCATCGGTGTTCCTCCTGATATCTACGGATTTCACCCCTACACCAAGAATTCCGCTGCCCCCTCCCGTACTCAAGACCAGCAGTTTCAGGCGCAATTCCGAGGTTGAGCCTCGGGATTTCACACCTGACTTGCCAGCCCGCCTACACGCGCTTTCAGCCCAATGACTCTG
+
CCCCCGGGGGGGGFFGGGGGGGGGGGGGGGGGGGGGGGGGGGGGGGGGGGGGGGGGGGGGGGGGGFGGGGGGGGGGGGGGGGGGGGGGGGGGGGGGGGGGGGGGG>@FGGGGGF>FGGGGGGGGGGGGGFFGGGGGEFGFDDEFGFGFGFGGGGGFFGFDAD7DFFFF5CDFBEFFFFCBGGGGFGGFFGGFFGGDBEG<==2@D2>@3CE=BBFE(:>@D@FFFGDC39<)/793E?1(..8<>25
@M00200:205:000000000-AKKM3:1:1101:5493:5015 2:N:0:1
TCCCACGGGATCTCATCCTTTTTTTTCCCCCCTCTTTCTTTCCTCACTGTCTATCCCTTTTTCTCGCCCTGCCTCTGCCCTTGCGGTTCTATTTCCTTTCTCTTCCTTTCTCCTCTCCCCCCCCTATTCCCTCTCCCCCCCCCCCATTCTCTCCTAAACATACCTACTGCCTTCTTCCATTTTAGCCCGTCCCTTTCACCACCGCCTGTCCCCCCCCCCCACCACCCCCTTCCACCCCCTGTCCCACCACT
+
AAC,,;6++,+9;,6<6@96CA,+++6<EE@@+8<9C@9F,6,,C,,,,66,6,6,666,5:8,,,,8,+,:4=,,,,:,,,,,++8+,,,,:E,,9,@CE,,,5,,C=;,:,,4<=<,88+4+++637,==0,6@=:=5A67*4***5+5+??+6+6*+1+.*/+*41,031*/+4+1+254+.++)2/7)2=?;;<E4)/,(.((().)).,*2(9)((--)-A)9/).3()),*(((()),))(((((
@M00200:205:000000000-AKKM3:1:1101:8705:5019 2:N:0:1
TACAGGGGTATCTAATCCTGTTCGCTCCCCTAGCTTTCGCGCCTGAGCGTCAGGTAAGGCCCAGAGATCCGCCTTCGCCACCGGTGTTCCTCCTGATATCTGCGCATTTCACCGCTACACCAGGAATTCCGATCTCCCCTACCTACCTCTAGCCGGGCAGTATCGGATGCAGGCCCGTGGTTGAGCCACCGGGTTGTCACATCCGACTTACCAAGCCGCATGCGCGCTCTTGACACCCAATGACTCTG
+
CCCCCGGGGGGGGGGGGGGGGGGGGGGGGGGGGGGGGGEGGGGGG8EEGFGGGGGGGEFGGGGGGGGGFGGGGGGGGGGEGGGGF==BF;;FFFGGFGGGGFFGGGG7;FDFGGGFDFDFGGGGGGGGGGFG66DF=FE8FGFFDFFEGFGGCFGFEEDFGGCCAB;@5DF8AB>?@?DEGEGFFGFFFCGDD:*):@788CE@4;>96;<@EFB:=D3((64BBE:5>9-)62))2-(-339)--)6
@M00200:205:000000000-AKKM3:1:1101:23814:5022 2:N:0:1
TACGCGGGTATCTAATCCCGTTTGCTCCCCTGGCTTTCGCGCCTCAGCGTCAGAAGGGGTCCAGCGGACCGCTTTCGCCACCGGCGTTCCTTCCGATATCTACGCATTTCACCGCTCCACCGGAAGTTCCGTCCGCCCCTACCCCCCTCGAGGCGACCAGTATCGGGGGCGCTTGTCCGGTTGAGCCGAACCATTTCACCCCGGACTTGGCCAGCCGCCTCCGCGCCCTTTCAACCCCATGACTCCGCGAC
+
CCCCCGGGGGGGGGGGGGGGGGGGGGGEGGGGGGGGGGGGGGEGGGGGGGGGGGFGCCEGGGFFGGGGGEGGGGGGGGGEGFEEGGGGGGG9FCFEGGECFGGGGCGDGGGGGGGFGGGGGG@EGDGEGGGFFEDGGE*>5D>FGFG>GD5DDD3BEGGFGD?G?>5*7E56>?@5F**5CED0?FGB5DG)0<CFF2CAB>F69>F>DBBF7?GC0C;B<F9D9EDG)04)4)43C((487424(((-1(
@M00200:205:000000000-AKKM3:1:1101:15505:5041 2:N:0:1
TACTGGGGTATCTAATCCCGTTCGCTCCCCTAGCTTTCGCGCCTCAGCGTCAGAAGAGGTCCAGTCCGTCGCTTTCGCCACCGGCGTTCCTTCTGATATCAACGCATTTCACCGCTCCACCAGAAGTTCCACAGACCCCTACCTCCCTCGAGACCCGCAGTATCCAAGGCAATTTTCCGGTTGAGCCGAAAGCTTTCACCCCTGACTAGCTGGTCCGCCTACGCGCCCTTTAAACCCAATGACTCTGAGA
+
CCC<CFGGGGGGGGGGGGGGGGGGGGGGGG<CFGFGGGGCCGGGGGGGGGGGGGGC8FG,EFGGGFGFGGGGEGGGGGGGGGGGGGFDGCG9FC,CFFGGGGGGCECCFGGFG+@A6FGGGGG8FFGGGGGCD,=DDDE5?FF6,9CBG5C=CC+**++<*7*5*?DF>CA)6:@++;C?CEGF4CE)55*))=:CF?CE06(/81<)(()),,599)8;7@2)(17<)2).6))4A66?:9D22)4<)6
@M00200:205:000000000-AKKM3:1:1101:8217:5056 2:N:0:1
TACTGGGGTATCTAATCCTGTTTGCTCCCCACGCTGTCGCGCCTCAGTGTCAGCAACGGCCCAGCAGAACGCCTTCGCCACTGGTATTCTTCCCGATCTCTACGCATTCCACCGCTACACCGGGAATTCCATCTGCCCCTACCGTGCTCTAGCTCGCCAGTCTGACCGGCAGCCCCGGAGTTGAGCCCCGGGATTTCACCAGCCACTTAACGGGCCACCTACGCGCCCTTTAAACACAATGACTCTG
+
CCCCCGGGGGGGGGGGGGFFGG@FGGGGGGGGGGGGGGGGG7EGGGGGGGGGFFGFGGGGGGGGGGFEFGGGGGGGGGGGGGGFFGGGGDFGGGFGEGGGGGGGGGDEFGGGGGGFGGGGGGGGGGGGGFGFDCFGGFGFFGGF=9?DGFGGGFGBEEGFGGFCEA789E>A>7AFDBD>CF>CFFG;BDEB3>6>F?FE811=783><EEFFFEE3F>0:?2)385C903<><<4C<?25:2-:4>
@M00200:205:000000000-AKKM3:1:1101:26221:5068 2:N:0:1
TACACGGGTATCTAATCCGGTTTGCTCCCCACGCTTTCGCTCCTCAGCGTCAGGGTAGGCCCAGAAGGCCGCCTTCGCCACTGGTGTTCCTCCCGATATCTACGCATTTCACCGCTACACCGGGAATTCCGCCTTCCTCTGCCCACCTCTAGCTCGCCAGTATCCGGTGGCCCCTCCCAGTTGAGCCGGGAGATTTCACACCGGACTTAACGAACCGCCTACGCACCCTTTACACCCAATGACTCTGCGAT
+
CCCCCGGGGGGGGGGGGGGGGGGGGGGGGGGGGGGGGGGGGGGGGGGGGDGGGGGGGGGGGGGGGGGGGGGGGGGGGGGGGGGGGGGGGGGGGGGGGGDGGGFGGGGGGGGEGGGEGGGFGGEDGGGGGGGGGGGGGFGFFGGFGFDBGFCFGGF>DGGFGGFGFFGGBCFDFA>>BFGFFFC+8CGE>G*83C7FFEGEF?>B99@@<9;(:?GGBGF<(.(.,:;*/0:BAAA0E?1?F<B>9A))(-(
@M00200:205:000000000-AKKM3:1:1101:4816:5074 2:N:0:1
TACCCGGGTATCTAATCCCGTTCGCTCCCCTGGCTTTCGTGTCTCAGCGTCAGCAGGTCCCCAGCGAGCTGTTTTCACCATGGGCGTTCCAGACGATATCTACGCATTTCACCGCTCCACCGTCTGTTCCGCTCGCCCCTAGACCGCTCAAGACGTCCAGTATGCCAAGCCGTTCCACGGTTGAGCCGTGGGATTTCACGAGGCACTTAGACATCCGCCTCCACACGCTTTATACCCAATGCCTCTGACAC
+
CCCCCGGGGGFGGGGGGGGEEFEEGGGGGGGGGGGGGGGGGGGGGGCFGGGGGGGGGGGGGGGGCBCDGEFEAEGGGGGGAEE@DC@FGGGFBFGGGGCGFGGGGGC=,EFGECC5+@DFEGEEG7D=FFEGGGCEEEGFFF?DF5DBGFFGGGG?>C5FCC*?;AFF6;59/:AFF4CAFE<GFGG6?C5>)=6CF??102390?@;<9)=<)?92D8((4(80A7<*134464>?<3:?(,:024<)4)
@M00200:205:000000000-AKKM3:1:1101:7306:5088 2:N:0:1
TACCCGGGTATCTAATCCCGTTTGCTCCCCTGGCTTTCGCGCCTCAGCGTCAGTGATTGTCCAGAAAGCCGCCTTCGCCACCGGTGTTCCTCCCAATATCTACGCATTTCACCGCTACACTGGGAATTCCGCTTTCCTCTCCCGAACTCCAGCCTTGTAGTATCAGACGCCGTTCCCAAGTTAAGCCCGGGGATTTCACGTCTGACTGACAAGCCCGCCTACGCGCCCTTTCCACCCAATGACTCTGAGCT
+
CCCCCGGGGGGGFGGGGGEFGGFGGGGGGGGFGGGGFGEGGGGGGGGGGGGGEFCGFGFFGGGEGGGGGGGGGGGGGGGGGGGGGGGGGGGGGCGGGGGGGGGFDCFFGGCFFCEFDFFGG4@8B>EFGGGDGDDFGFC<FGGBC<DDGFGDGGFFF>EDFDEGEFGG>8*89>CF>*;?FAF+;C4*33*:)=AFF?:9(/(-9E34=@F):(3:9D>??81)(:)939244)-3>8?1?>2)6<442()
@M00200:205:000000000-AKKM3:1:1101:14255:5110 2:N:0:1
TACTGGGGTATCTAATCCTGTTTGCTCCCCACGCTGTCGCGCCTCAGTGTCGGCTATAAGGAGTTTGCACTCCCACTGCCCAGCAGACCGCCTTCGCCACTGGTGTTCTTCCGGATCTCTACGCATTCCACCGCTACACCCGGAATTCCATCTGCCTCTACAGTGCCCAAGCCCCACAGTCGCCGCGGCCGAGCTGGAGTTGAGCCCCAGCCTTTCACCGCGGCCTTATGGTGGCCACCTACGCGCACTCT
+
CCCCCGGGGGGGGGGGGGGGGCEGGGGGGGGGGGGGGGGGGDFCCGGEGGGGGGFGGGGEGGGEFFGFFDD@FGFFGGGFFGGGGGGGGEEEGFGFGGGGGFGGGFEFFEFGG=EDG,=EFFGGGGEAFFGGG>D7EFG59ECAE?DEGF8DEFGFFGFFGC@;8AFGFGFF@CFFFFFAF8;?4??)?GCD:=:6A16=;CCFF1=0087?8)2>CGFFB1957*0*0:).601438??08?909603(.
@M00200:205:000000000-AKKM3:1:1101:15342:5136 2:N:0:1
TACTCGGGTATCTAATCCCGTTTGCTCCCCTGGCTTTCGCGCCTCAGCGTCAATACCGGTCCAGGATGCCGCCTTCGCCACCGATGTTCCTCCAGATATCTACGCATTTCACCGCTACACCTGGAATTCCACATCCCTCTCCCGGATTCGAGCCTTCCAGTCTCGGACGCAGTTCCCGGGTTGAGCCCGGGGATTTCACGTTCGACTTAGAAGGCCGCCTACGCGCCCTTTACACCCAATGACTCTGAGAC
+
CCCCCGGGGGGGGGGGGGGGGGGGGGGGGGGGGGGGGGGGGGGGGGGGGGGDGGGGGGGGGGGGGGGGGGGGGGGGGGGGGGGEFGGGGGGGGGGGG9DFCCGGGGGFGGGGGGGADGGGGGGGGGFGGGGGGGGGGFGFFGGF6?DDGFGGGGGFFGGFGGFGF5CGFGFBFFFFFFGB@ED7ADFFF:CEFEGGF3E@FFFF;<?F3;<CF;FG0/8:(((04C>DCFF)6A22CB(40)4<AAF2)6)
@M00200:205:000000000-AKKM3:1:1101:24035:5140 2:N:0:1
TACTGGGGTATCTAATCCCGTTTGCTCCCCACGCTTTCGCGCCTCAGCGTCAGTCTCCGTCCAGCGGGCCGCCTGCGCCACCGGTGTTCCTCCTGATCTCTACACATTTCACCGCTACACCAGGAATTCCACCCGCCTCTCCGGGACTCAAGAGCCGGAGTCTCGAGCGCCGTTCCCGGGTTGAGCCCGGGGCTTTCACACCCGACTTCCGACCCCGCCTACGCGCCCTTTACACCCAGTGACTCTGAGA
+
CCCCCGGGGGGGGGGGGGGGGGGGGGGGGGGGGGGGGGGGGGGGGGGGGGGGGGGGGGGGGGGGGGGGGGGGGGGGGGGGGGGGGGGGGGGGGGGGGGFGGGGFGGGFGGGGGGGFGGGGDGGGGGGGGGGFFCDGGFGFFDGFGFGFGFF5FGGFEEG4?CEGFFGGFGFBBDFFFEGA<CG;;CGFBDE@3=54B4EAF:96>06:AFF?FFGG>GFBFF?B(8>G)*:ADAA:E?677A<2A)6A))
@M00200:205:000000000-AKKM3:1:1101:22924:5150 2:N:0:1
TACGCGGGTATCTAATCCCGTTTGCTCCCCTGGCTTTCGCGCCTCAGCGTCAGCATCATCCCAGAGACTCGCCTTCGCCACTGGTGTTCCTCCCGATATCTACGCATTTCACCGCTACACCGGGAATTCCAGTCTCCTCTGATGTGCTCGAGCTGAACAGTATGAGATGCAGGTCCCCGGTTGAGCCGGGGGATTTAACATCCCACTTATTCAGCCGCCTACACGCCCTTTATACTCAATGACTCTG
+
CCCCCGGGGGGGGGGGGGGGGGGGGGGGGGGGGGGGGGGGCGGGGGGGGGGGGGGGGGGGGGGGGGGGGGGGGDGGGGGGGGGGGGGGGGGGGGGGGGGGGGGGGGGGGGGGGGG?DGGGGGGGGGGGGGGGGGGGGF89DAF7CFDBF>E7EGGFFGGFGGFGFFGGFGACFDFFFFGFG5479CFFFDED3CE=F?+9<4@?E@D<ADFA<2@C>GFF?77.3EFGC<26>44)<4>FADFAF)4
@M00200:205:000000000-AKKM3:1:1101:10285:5160 2:N:0:1
TACAAGGGTATCTAATCCGGTTCGCTCCCCACGCTCTCGCGCCTCAGCGTCGGGCTCGGCCCAGGGCGCCGCCTTCGCCACTGGCGTTCCTCCCGATATCTACGCATTTCACCGCTACACCGGGAATTCCATCACCCTCTGCCACCCTCAAGCCCATCAGTTTGGCGCGGCCTCTCACCGTTGAGCGGTGAGCTTTCACACGCCACTTAATAGGCCGCCTACACGCGCTTTAAACCCAATGACTCTG
+
CCCCCGGGGGGGGGGGGGGFGGGGGGGGGGGGGGGGGGGGGGGGGGGGGGGGEFFEGGGGGGGGGGGGGGGGGGGGGGGGGGGFGGGGGGGGGGGGGGGGFGGGGGGGGGGGGGGFGGGGGGEGGEGGGGGGGGGGFFGBFGGFGFGFGFGCBFGFFGGFCGCG?FGGFGFFFFFFFFGBCAC3;EGDFGGFFF6FFAGBFFF?9?>):<AFA?GCBG>?::??:EFG75?<DBAFGFBFBBFAB2:
@M00200:205:000000000-AKKM3:1:1101:11492:5193 2:N:0:1
TACTGGGGTATCTAATCCTGTTTGATCCCCACACTTTCGTGCCTCAGCGTCAGTGTCAGCCCAGCAACCCGTCTTCACCTCAGGTGTTCCTCTTGATATCTACGCATTTCACCGCTACACCAAGAATTCCGATTGCCCCTTCTGCACTCTAGCATGACAGTATCAGTTGACCGCTTAAGGTTAAGCCTTAAGATTTCACAACTGACTTGACACGCCGCCTACGCACCCTTTAAACCCAATGACTCTGAGA
+
CCCCCGGGGGGGGGGGGGGGGGGGGGGGGGGGGGGGGGGGGGGGGGGGGGGGGGGGGGGGGGGGGGGGGGGGGGGGGGGGGGGGGGGGGGGGGGGGGGGGGGGGGGGGGGGGGGGFGGGGGGGGGGGGGGGGGDGGGFGBFGGFGFGDGFGGGGGFFGGFFGFGFFGGFGFEFFEEF+DDFFDD7EDDFGGFFGGDFFGEFFEB==E7**88EFGGFGF2@>DFFE;D*87CCEFFGFD2=CFFFEEC<9
@M00200:205:000000000-AKKM3:1:1101:9970:5196 2:N:0:1
TACGGGGGTATCTAATCCCGTTTGCTCCCCACGCTTTCGCGCCTCAGCGTCAGGAAATGCCCAGAGACCCGCCTTCGCCACCGGTGTTCCTCCCGATCTCTACACATTTCACCGCTACACCGGGAATTCCAGTCTCCTCTGCATCCCTCAAGAACGGCAGTATCAGCCGACGTTTCCCGGTTGAGCCGAGAGATTTCACGACTGACTTGCCCTCCCGCCTACGCGCCCTTTCCACCCAATGACTCTGAGAC
+
CCCCCGGGGGGGGGGGGGGGGGGGGGGGGGGGGGGGGGGGGGGGGCGGGGGGGGGCECFGGGGGGGGGGGGGGGEGGGGGEGGGGGGGGGGGGGGGGGGGGGGGGCFFFGFFGGGFGGGGGGGDFEGGGGGADFGGGFGFF?7BF5@CGFGG9CF5?GGFGGFF?FGG>5A9?DFF+2??FED*;EFBF3=)=FEFFCF(3>:FFFF2<A0)(2?E>DDFF7<FBGBD3*4)4<)2A??B7434>44.-:)
@M00200:205:000000000-AKKM3:1:1101:23259:5206 2:N:0:1
TACAAGGGTATCTAATCCTGTTTGCTCCCCACGCTTTCGTGCCTCAGCGTCAGTATCGGGCCAGTGAGCCGCCTTCGCCACTGGTGTTCTTGCGAATATCTACGAATTTCACCTCTACACTCGCAGTTCCACTCACCTCTCCCGAACTCAAGATCTTCAGTATCAAAGGCAGTTCTGGAGTTGAGCTCCAGGATTTCACCCCTGACTTAAAGACCCGCCTACGCACCCCTTCTACCCAATGACTCTGAGA
+
CCCCCGGGGGGGGGGGGGGGGGGGGGGGGGGGGGGGGGGGGGGGGGGGGGGGGGGGGGGGGGGGGGGGGGGGGGGGGGGGGGGGGGFGGGGGGGGGDDCGGGGGGGGGGGFGGGGFGGGGFGGGGGGGFFGGGGGGGFGEFFGFGDGF8:@=DFFFFGGFGGC7DFGGB?DDFEFFFF?CFGGGAFGFAGDF>EFGF5<6CB9CFEFFF*>ECFGD)/09(-5?@EEC)93()7?A>4=5@EFFF<C/)7
@M00200:205:000000000-AKKM3:1:1101:21828:5209 2:N:0:1
TACTAGGGTATCTAATCCTGTTCGCTCCCCACGCTTTCGCGTCTCAGCGTCAGTACCGTCCCAGAGAGCTGCCTTCGCCATTGGTGTTCTTCCTGATATCTGCGCATTTCACCGCTACACCAGGAATTCCACTCTCCTCTTCCGGACTCTAGCCAGACGGTTTCTGTCGACGTCTGGAGGTTAAGCCTCCAGTTTTCACAACAGACCTGCCTGGCCGCCTACACGCTCTTTAAACCCAATGACTCTGAGAC
+
CCCCCGGGGGGGGGGGGGGGGGGGGGGGGGGGGGGGGGGGGGGGGGGGGEGGGGGGGGGGGGGGGGGGGGGGGGGGGGGGGGGGGGGGGCGGGGGGGGGGGGFGGGGCGGGGGGGDGGGGGGGGGGGFGGDGGGGGGFGEF8EFDFGFGFGDGFG?FDDACD9F=DGGFGFFFFFFFF>BFGGFFFGFFFGFFFEBFEGF=A=BB7<B<3>B==5A(:?@?@EA?E5/*;?EFCADG;(3;E@7>3?E)4,
@M00200:205:000000000-AKKM3:1:1101:9258:5275 2:N:0:1
TACACGGGTATCTAATCCTGTTTGCTCCCCACGCTGTCGCGCCTCAGCGTCAGCAACGGCCCAGCAGACCGCCTTCGCCACTGATGTTCTTCCCGATCTCTACGCATTCCACCGCTACACCGGGAATTCCATCTGCCTCTACCGTGCTCAAGCCCGACAGTTTAGAAGGCAGCCCTGCGGTTAAGCCGCAGGATTTCACCCCCTACTTACCAGGCCGCCTTCGCGCCCTTTAAACCCAATGACTCTG
+
CCCCCGGGGGGGGGGGGGGGGGGGCGGGGGGGGGGGGGG8FGGGGGGGGEGGC<EFGC:FE:CF<FF?GGGGGGGGGGEEBFFGGGGGGGD,9E+FCGFFEG<9CEGEFCDGGBGFDGE,4+>3@CCFGGCDFGCDG?F5D==BGFC=FFFCG6+0*@;A9<7<=FGG>,6:A=B4*3CAFGDFFGGFADE5)<<673<7=6(41/3?EF;<3;FE2C>B()-0(:5972)::BB?E?3:3A<)429
@M00200:205:000000000-AKKM3:1:1101:4524:5312 2:N:0:1
TACCGGGGTATCTAATCCTGTTTGCTCCCCACGCTGTCGCGCCTCAGCGTCAGCCACAGCCCAGCGGGCCGCCTTCGCCACCGGTGTTCTTCCGGATCTCTACGCATTCCACCGCTACACCCGGAATTCCACCCGCCTCTACGATGCTCGAGCCCGGCAGTATCGTTGGCCGACCCGGGGTTGAGCCCCGGGCTTTCACCCCCGACTTGCCGCGCCACCTACGCGCCCTTTCCGCCCACTGACTCTGCGAC
+
CCCCCGGGGGGGGGGGGGGGGGGGGGGGGGGGGGGGGGGGGGGGGGGGGGGGGGGGGGGGGGGGGGGGGGGGGGGGGGGGGGGGGGGGGGGGGGGGGGGGGGGGGGGGGGGGGGGFGGGGGGGGGCGGGGGGGGGGGFGFFGFFCFDEF>E4EGGFFGDECF4DFFGGFGF>:9EFDEGFGGGF?EGFFDGE:E=D6)34((3999;:BFBF>>G:9DF<23?EFGFGCFB2)22:E:((28?94<<)(1-
@M00200:205:000000000-AKKM3:1:1101:7958:5322 2:N:0:1
TACAAGGGTATCTAATCCCGTTTGCTCCCCTAGCTTTCGCACCTCAGCGTCAGTTGTGGACCAGAGAGCCGCCTTCGCCACTGGTGTTCCTCCCGATATCTACGCATTTCACCACTACACCGGGAATTCCATCTTCCTCTTCTGCTCTCTAGCCCGGTAGTATTAGACGACCTCTCCCAGTTGAGCCGGGAGATTTCACGCCTAACTTACCAAGCCACCTGAAAGCCCTTTATACCCAATGACTCTG
+
CCCCCGGGGGGGGGGGGGGGGGGGGGGGGGGGGGGGGGGGGGGGGGGGGGGGGGGGGGGGGGGGFGGGGGGGGGGGGGEGGGG?FFGGGGGGGGGGGGGGGGGGGGFGFGGGGGGFGGGGGGGGGGGGGGGFFDFGGFGFFGGFGFGFGFFDGFGFFGGFGGBGE?FFDGFFFFAF*;FFFFCCACE>?*@BE?EGACFFFFBFEBEFEFFFFFGGFGFF;()*/3)2*24>E?3/B<@@@FA3C)9
@M00200:205:000000000-AKKM3:1:1101:23782:5329 2:N:0:1
TACTCGGGTATCTAATCCTGTTTGCTCCCCACGCTGTCGCGCCTCAGCGTCAGCAACGGCCCAGCAGAACGCCTTCGCCACTGGTATTCTTCCCGATCTCTACGCATTCCACCGCTACACCGGGAATTCCATCTGCCTCTACCGTGCTCGAGCCCGCCAGTCTTACCGGCAGCCCCGCGGTTGAGCCGCGGGATTTCACCGGCAACTTAACGGGCCGCCTACGCGCCCTTTACCCCCAATGGCCTCGAGAC
+
CCCCCGGGGGGGGGGGGGGGGGGGGGGGGGGGCGGGGGGGGEGGEGGGGGGGGGG8FGGGGGGGGGGGGGGGGGGGGGGGGGGGGGGGGFGGGGGGGGGG8;FGGGGGFACGGGGAGEGGGGGGG7FGGGGGGGGFGBE=F=FDGFGFF5>CEDFFE:CEGGFDEAA:?8:)99DEADGFCC<*0>?D>)C3@CCGFAC7?B>9>?>ABAF<BFGGFGFF01(538)9192)4)(-?,8?3(,()(,,(.,
@M00200:205:000000000-AKKM3:1:1101:6695:5334 2:N:0:1
TACTAGGGTATCTAATCCTGTTTGCTCCCCTAGCTTTCGTGCCTCAGTGTCAGGAGTTGTCCAGGGACTCGCCTTCGCCACTGGTGTTCCTCTCGATATCTACGCATTTCACTGCTACACCGAGAATTCCAGTCCCCCCTCCAACCCTCCAGCCGAATAGTATCCAATGCCATTTCCGAGTTGAGCTCGGAGATTTCCCATCAGAATTACCCGACCACCTACGCACCCTTTAAACCCAGTGACTCTGAGAC
+
CCCCCCGGGGEGGGGGGGGGGGGFGFGGGGGGGGGGGGGGGGGGGGGGFGFFEFGGFGGGGGGGGDG@FGFGG=CF4CF:CFGGFGFGGGGGGGGG8FCGGCEGDG7F,A;E<@CFGGEFFEGGGGFGGACGFGGGGFGF>=FDFACD=DD6D=0<9+=DGGFGDFGGFGBEFFFC+:85FE++;3,;B67@??9C+*,3*5668*/*>A*55)*4-:4@((/?@CE7/;/7<<@1B((64>))9)19;7)
@M00200:205:000000000-AKKM3:1:1101:5754:5356 2:N:0:1
TACTGGGGTATCTAATCCTGTTTGCTCCCCACGCTTTCGCGTCTCAGCGTCAGTAATCGTCCAGGCGGCCGCCTTCGCCACCGGTGTTCCTCCTGATATCTACGAATTTCACCTCTACACTCGGCGTTCCACATACTTCTTCCATACTCAAGATAGCCAGTATCAAAGGCAATTCAAAGGTTGAGCCCTGGGCTTTCACCTCTGACTACACTATCCGCCTACGCTCCCTTTAAGCCCAATGACTCTG
+
CCCCCF<7@C8FE9FGGEFAFG,CE,=FFGFGGGGGGGGGEFE7@FD8@F@F>EFGGGGGGFGECCCFGD++==BFFEGGF,>B>=B7ADECFFC9A,4FE;EF78:C4C>EC@DD?EGGGGGC+3@CFGGAFGGG,<A*+7@DDFFC8D6DC+59F67@5=;+;+2;9,*)*98+3?+*73***,;*6?4**=C7AE,.7==588.9(65CEEF6>*>((,2),*:C;C))14)(162(/.7?).<
@M00200:205:000000000-AKKM3:1:1101:8103:5365 2:N:0:1
TACGAGGGTATCTAATCCTGTTTGCTCCCCACGCTTTCGCGTCTCAGCGTCAGTAACGTCCCAGAGATCTGCCTTCGCTGTTGGTGTTCCTCCTGATATCTGCGCATTTCACCGCTACACCAGGAATTCCAATCTCCTCTTCCGTACTCCAGTTCCGTAGTATCCACCCGCCTCCCAGGGTTGAGCCCTGGGCTTTCAGAGCGGACTTACGGAACCGCCTACACGCGCTTTATGCCCAGTGACTCTG
+
CCCCCGGGGGGGGGGGGGGGGGGGGGGGGGGGGGGGGGGGGGGGGGGGGGGGGGGGGGGGGGGGGGGGGGFGGGGGGGGFFFGGGGGGGGGGGGGGGGGGGGGDGGGGGGGGGGGBDGGGGFGEDFGGGGFFGGGGGFGEFFFFGDD9D6DGDDFFEFC>EGEG9EGGDGA=EFFBFFGEFF7FFFGFF5CFAFGGFF?E:BF229>EFB2299EFBDD3;@EFFD:D5>?4?<A4@40822--525
@M00200:205:000000000-AKKM3:1:1101:21407:5397 2:N:0:1
TACACGGGTATCTAATCCCGTTTGCTCCCCTGGCTTTCGCGCCTCAGCGTCAGAAACGGTCCAGCGTGCCGCCTTCGCCACCGGAGTTCCAGTAGATATCAACGCATTTCACCGCTCCACCTACTGTTCCGCACGCCCCTACCGTCCTCGAGACCCCCAGTATCCGCGGCAGTTCTCCAGTTAAGCTGGAGGATTTCACCACAGACTTGGGAACCCGCCTACGCGCCCTTTAAACCCAATGACTCTG
+
CCCCCGGGGGGGGGGGGGGGGGGGGGGGGGGGGGGGGGGGDGGGGGGGGGGGGGGFGGGGGGGGGGGGGGGGGGGGGGGGGGGGFGGGGGGGGGGGFGGGGGGGGGGGGGGGGEG>DGGGGGGGFGGGGGGGGDGDFFGFFFGFGDGFGFGDEGGFFCG>:DEGFEF?>EE>AEFFFFDAFG+=CGDAF4=3>CGGFFF33?D(;;3)/)18(/BCBGF?B??E>EBG34.69<>2C?137BFFB4-
@M00200:205:000000000-AKKM3:1:1101:26898:5406 2:N:0:1
TACGGGGGTATCTAATCCCGTTTGCTCCCCACGCTTTCGTGCCTCAGCGTCAGGACAGGCCCAGCGGCCTGACTTCTCCGTCGGCGTGCCGATAGATATCTACGCATTTCACCGCTCCACCTATCGTTCCGACCGCCCCTACCTGCCTCAAGACATGCGGTTCACGAAGCTGTTCCATGGTTGAGCCATGGGATTTCACTCCATGCCCGCATGTCCGCCTACGCACGCTTTAAACCCACTCACTCTGAGCT
+
CCCCCGGG@FGG9EFAFFGC<CEFF,FFGGGGGGGGGGGGGGGGGGGCFCGGGGGGGG,BFFGFGGGGGGGGGGG9FFEGGGGGGGF+@DGGGGGCGFCFGGGGGGDDGGGGGCC?D@=FGFGFGGGGGFGEDCDGEEGDFGFFGFGFFFGGGG7CFGGFCD@>E6CE>EA;=<CFFFFFGG564<FFFGG:AFGGFFG?)38AB82((44??AC<1C>?:?(<1?@>3*4>444:58((((5:49<49(-
@M00200:205:000000000-AKKM3:1:1101:11571:5424 2:N:0:1
TACAGGGGTATCTAATCCTGTTTGCTCCCCACGCTTTCGCGTCTCAGCGTCAGTGACGTCCCAGCGAGCTGCCTTCGCAATTGGTGTTCCTCCTGATATCTGCGCATTTCACCTCTACACTCGGAATTCCACTCGCCTCTCCAAGATTCTAGCACTGCAGTTTCAAGGGCAGTTCCGGGGTTGAGCCCCGGGATTTCACCCCTGACTTGCTGCGCCGCCTACGTGCGCTTTAAACCCAGTGACTCTG
+
CCCCCGGGGGGGGGGGGGGGGGGGGGGGGGGGDGGGGGGGGGGGGGGGGGGGGGGGGGGGGGGGFGEGGGGGGGGGGGGGGGGGGGFGGGGGGGGGGGGGFGGGGGGGGGGGGGGFGGGGGGGGGGDGGGGGGGGGGFGFFGGFGFGFGFFGGGGFFGGFFGFGFBCCEGFAFC+<BFCDGGGGFFE5@G5?5EE=CCGFDB99@EE4:CEE=6>CBG:;13;81=BDC<?>BF<7E:14<<>5<24
@M00200:205:000000000-AKKM3:1:1101:7021:5451 2:N:0:1
TACAAGGGTATCTAATCCTGTTTGCTCCCCACGCTTTCGCGCCTCAGCGTCAGTATCGGGCCAGTGAGTCGCCTTCGCCACTGGTGTTCCGCCGAATATCTACGAATTTCACCTCTACACTCGGCATTCCACTCACCTCTCCCGAACTCAAGACATCCAGTATCAAAGGCAATTCCAAGGTTGAGCCCTGGGCTTTCACCTCTGACTTAAATGTCCGCCTACGCGCCCTTTACACCCAGTGACTCTGAGC
+
CCCCCGGGGGGGGGGGGGGGGGGGGGGGGGGGGGGGGGGGGGGGGGGGGGEGGGGGGGGGGGGGGGFGGGGGGGGGGGGGGGGGGGGGGFEGGGFGGGDGDGDGGGGGFEF,EEFFGGCGGFCGFGEDGGGGD,DFFFGF5EG?CB6)+;==@=DFFGGFGGFGFFFFFGFFFFFFFFGFGGGFFGGFFGGFFGGGFFGFFFE@;E62>EEFEC@>@DDF=>@E(:AGDGEEFC<@C6(6/)))//46)(
@M00200:205:000000000-AKKM3:1:1101:21820:5461 2:N:0:1
TACCAGGGTATCTAATCCTGTTCGCTCCCCACGCTTTCGCGTCTCAGCGACAGTACCGTTCCAGAGAGCCGCCTTCGCCACGGGTGTTCTTCCTGATATCTGCGCATTTCACCGCTACACCGGGAATTCCACTTCCCTCTCCCAGACTCTAGCCGGGCAGTATAAGATGCCATTCCACGGTTAAGCCGTGGGATTTCACATCAAACTTACCCGACCGCCTACGCGCCCTTTACACCCAATGACTCTGAGA
+
CCCCCGGGGGGGGGGGGGGGGGGGGGGGGGGGGGGGGGGGGGGGGGGGGGGGGGGGGGGGGGGGGGGGGGGGGGGGGGEEGGGGGGEGGGGGGGGGGGGGDFGGGGDGGCFGGGGFGEGGGGGGGGGFGGGFGGGGCBGBD@DFGFGFGFGDG?DDFCDE@G@GCFFGFGACFFFFFFD>FGC:9DGEDDGFFECFFFFCCEBA@3A))7;;>FGE>GD3<:?39EFGC7:F9A>1E?623><-<<)-).
@M00200:205:000000000-AKKM3:1:1101:5818:5473 2:N:0:1
TACAAGGGTATCTAATCCTGTTTGATCCCCACGCTTTCGTGCCTCAGTGTCAATATTCGTGTAGCCAGCTGCCTTCGCAATTGGTGTTCTATGTCATATCTAAGCATTTCACCGCTACATGACATATTCCGCTAACCTCCACGGTATTCAAGACTGATAGTATCAATGGCAGTTCCCAAGTTAAGCTCGGGGATTTCACCACTGACTTACCACCCCACCTACGCACCCTTTACGCGCAGTGACTTCG
+
@ACCCGFGFGCGCAFCEEGGFCFFFFGFGGGEGE@EGFGGGGGGGC<CAFCGFGGCAFFFGGGGFCECDDEFFGGGGGCFEGGGGGGEF=AFEEAF9<;F8EDC8E;FGGBAFEEDGEGGFGFAFGGGFFGGCGG>CD885D>>=:DDF;DDD+?FBF++7=*=>9DGFGD5D7D+;++*93C?FD=*:CCAB6,=4;@@@=@C688*5*5*)1@@09*85=959C49;A;4:7@(=52(()9))),
@M00200:205:000000000-AKKM3:1:1101:11851:5489 2:N:0:1
TACTGGGGTATCTAATCCCGTTTGCTCCCCTGGCTTTCGCTCCTCAGCGTCAATACCAATCCAGGATGCCGCCTTCGCCACCGGTGTTCCTCCAGATATCTACGCATTTCACCGCTACACCTGGAATTCCGCATCCCTCTCTTGGATTCAAGCCATCCAGTCTCAGACGCAGTTCCCCGGTTAAGCCGAGGGATTTCACGTCTGACTTAGTTGGCAGCCTACGAGCCCTTTACGCCCAATGACTCTGAGAC
+
CCCCCGGGGGGGGGGGGGGGGGGGGGGGGGGGGGGGGGGGCGGGGGGGGGGGGGGGGGGGGFGGGGGGGGGGGGGGGGGGGGGGGGGGGGGGGGGGGGGGGCGGGDGGAECFGGGFCC8FGGGGGGGGGGGGGGGGGFGBFGGBFDGDGFGGC?DDFGGFGGFEEFGGFGAAFEFFFFGDEE5CAEGBDGGBB69CFEF9BBD=EEF4>49<>EF6>CFD8@@F;EBF<DEEC<0:ED?F=2<A>2:24))
@M00200:205:000000000-AKKM3:1:1101:10037:5494 2:N:0:1
TACAGGGGTATCTAATCCTGTTTGCTCCCCTAGCTTTCGCGCCTCAGCGTCAGTTGTGGTCCAGTGCGCCGCTTTCGCCACAGGTGTTCCTCCCGATATCTACGCATTTCACCGCTACACCGGGAATTCCACGCACCTCTCCCACACTCCAGCACGGCAGTTTCCCCTGACCGCTCCAGGTTGAGCCTGGAGCTTTCACAGAAGACTTACCGCACCGCCTACGCGCCCTTTACACCCACTGACTCTGAGAC
+
CCCCCGGGGGGGGGGGGGGGGGGGGGGFGGGGGGGGGGGGGGGGGGGGGGGGGGGGGGGGGGGGGGGDGGGGGDFGGGGGGGGGGGGEGGGCGFGEGGGGGGGGGGGDGGGGGGEFGGGGGGGGE>FGGGGGGCCGGFDFFGGFGDD5FFGGGGGFDGGF88AFEFFGFGFFFFDFFFG4,<DFFGGFFD:A):CGFEGFEFFE81A?<EEFFBGG6CD?0((03:>D>4>)5:70C62<?24)69A)6A)
@M00200:205:000000000-AKKM3:1:1101:22271:5511 2:N:0:1
TACGGGGGTATCTAATCCTGTTTGCTCCCCACGCTGTCGCGCCTCAGTGTCAGCAACGGCCCAGCAGAACGCCTTCGCCACTGGTATTCTTCCCGATCTCTACGCATTCCACCGCTACACCGGGAATTCCATCTGCCCCTACCGTGCTCTAGCTCGCCAGTCTGACCGGCAGCCCCGGAGTTGAGCCCCGGGATTTCACCAGCCACTTAACGGGCCACCTACGCGCCCTTTAAGCCCAATGACTCTGAGA
+
CCCCCGGGGGGGGGGGGGGGGGGGGGGGGGGGGGGGGGGGGGGGGGGGGGGGGGGGGGGGGEEGGGGGGGGGGGGGGGGGGEGFGBFGGGGFFEGGFE8FAFGGGGDGCFGGGGGFGGGGGGEDGGGFGGGGGGGG@DGDFGGF:?CCFFGGGFFBBEGFGG67AF9EACE24@AFFEDBF?D76<C>BGDADEG7=2<8?FF13(:).)62,:EGFF>FFF:>9E>D)9:A29<>FB0B:AA)66A544
@M00200:205:000000000-AKKM3:1:1101:10916:5524 2:N:0:1
TACTAGGGTATCTAATCCTGTTTGCTCCCCACGCTTTCGCGTCTCAGCGTCAGTAACGTCCCAGCGAGCTGCCTTCGCAATTGGTGTTCCTCCTGATATCTGCGCATTTCACCGCTACACCAGGAATTCCACTCGCCTCTTCCGTACTCGAGCCCGACAGTATCCACCGGCATCCGAGGGTTGAGCCCCCGACTTTCACAGCGGACTTACCGGGCCGCCTACACGCGCTTTAAACCCAATGACTCTG
+
CCCCCEGGGGGGFEGGGGGGGGGGGGGGGGGGGGGGGGGGGGGD<FFGGGGEGGGGGGGGGGGGGGGGGGGGGGGGFGGEGG=FF@CFFGGGGGGGCEGGGGGGGGGCFGGGGGGBCCDAEFFGGF?8FDG8DGCEGFGEFGGEGFGFGFGGEGCBFGDBFGEG7+=E>C9A?C>>DF>>FG4FFF8AEDGAB5AFFEGFFF;19964CF1866EG;GF?::?51:57>/().5<0C1:FFA7<4<4
@M00200:205:000000000-AKKM3:1:1101:24536:5544 2:N:0:1
TACTCGGGTATCTAATCCTGTTCGCTCCCCACGCTTTCGCGTCTCAGCGTCAGTACCGTCCCAGAGAGCCGCTTTCGCCACGGGTGTTCCTCCCGATATCTGCGCATTTCACCGCTACACCGGGAATTCCACTCTCCTCTTCCGGACTCTAGCCAGGCGGTTTCCACCGACGTCTCGAGGTTGAGCCTCGAGTTTTCACAGCGGAACTGCCTGGCCGCCTACACGCCCTTTATACCCAATGACTCTG
+
CCCCCGGGGGGGGGGGGGGGGGGGGGGGGGGGGGGGGGGGGGGGGGGGGEGGGGGGGGGGGGGFGGGGGGGGGGGGGGGGGGFGGGGGGGGGGGGGGGGFFGGGGGGGGGGGGGGFDGGGEEECEBC==FEGGGGGGFGFFGGFG?DFFFGFFGGFFDC51;9CEFGGFGFFFFFFFFGEGGFFFGGFF3E>FEFGFFFFE<>>>018?B:28:FGFC>?BF:?15)11522)-4<F),((6A2)4:
@M00200:205:000000000-AKKM3:1:1101:16673:5586 2:N:0:1
TACACGGGTATCTAATCCTGTTCGCTCCCCTAGCTTTCGCGCCTCAGCGTCAGGACAGGTCCAGCGAGCTGCCTTCGCCATTGGTGTTCCTCCCGATATCTGCGCATTTCACCGCTACACCGGGAATTCCACTCGCCTCTTCCGAACTCTAGTCCGGCAGTATCGACCGGCATCCCAGGGTTGAGCCCTGGACTTTCACAGCCGACTTACCGGACCGCCTACACGCTCTTTAAACCCAATGACTCTGAGA
+
CCCCCGGGGGGGGGGGGGGGGGGGGGGGGGGGGGGGGGGGGGGGGGGGGGGGGGGGGGGGGGGGGGGGGGGGGGGGGGGGGGGGGGGGGGGGGGGGGGGGGGGGGGGGGGGGGGGFGGGGGGGGGGGGGGGGGGGGGFEFFGGFEDGFGFGFF?CEBGDFGGFGFFGGFGFFFFFFFFDDACDGFGGFFGGFFGGGFFGEFFFFFF>@FFFF>BGE-9>(84:F?E7D9:<ADFF?GF1:BFAA<2:669
@M00200:205:000000000-AKKM3:1:1101:8738:5626 2:N:0:1
TACGGGGGTATCTAATCCCGTTTGCTCCCCACGCTTTCGCGCCTCAGCGTCAGGGTGCGCCCAGAGCCCCGCCTTCGCCACCGGTGTTCCTCCCGATCTCTACACATTTCACCGCTACACCGGGAATTCCAGGCTCCTCTGCGCCCCTCAAGACCAGGAGTCTCGGCCGGCCCCTCCAGGTTGGGCCCGGAGATTTCACGACCGACTTCCCGACCCGCCTACGCGCCCTTTCTACCCAATGACTCTG
+
CCCCCGGGGGGGGGGGGGGGGGGGGGGGGGGGGGGGGGGGGGGGGGGGGGGGGGGGEGGGGGGGGGGGGGGGGGGGGGGGGGGGGGGGGGGGGGGGDGDGGGGGGGGGGGGGGGGFGGGGGGGGFGFGGGGGGGGGGFGFFGGBCBGDGF6CGGGFFE5?EFFGEFGC>ED1>@AAD5FA<CGC3CFEDDEE36?FF>CBFFBBFFF?B)8?09EG>GF:022>9GBG)954<4A<FB(14)-).64
@M00200:205:000000000-AKKM3:1:1101:6546:5631 2:N:0:1
TACTAGGGTATCTAATCCTGTTTGCTCCCCACGCTTTCGCACCTCAGCGTCAGTACCGGGCCAGTGAGCCGCCTTCGCCACTGGTGTTCTTGCGAATATCTACGAATTTCACCTCTACACTCGCAGTTCCACTCACCTCTCCCGGACTCGAGATCCCCAGTATCAAAGGCAGTTCTGGAGTTGAGCTCCAGGATTTCACCCCTGACTTACAGATCCGCCTACGTGCGCTTTAAGCCCAATGACTCTT
+
CCCCCGGGGGGGGGGGGGGGGGGGGGGGGGGGGGGGGGG7@FCFFGGGGGGGGGF<@FGEDGGGEFAFG8FGGGGGGGGGEBFGFGGGGAF<FFGGG,=FFGGGCFFFFGGGGFGFGGDG,,@@FEGFFGGG96=EGFGEBFFE8BDAF?,=D=DF*==AFC7F@?53AFA>FFFC7*AFFGFC?F9CA7CA5CFFF?EBF2:4@@BEC**04>B,57?((7>?2CBDCD(7<<EEG<;(5>;9>4)
@M00200:205:000000000-AKKM3:1:1101:16240:5640 2:N:0:1
TACGGGGGTATCTAATCCCGTTTGCTCCCCACGCCTTCGTGCACTCAGCGTCAGTTACGAGCCAGTAAAGCGCCTTCGCTACTGGTGTTCCTCCCGATCTCTGCAGATTTCACCCTTACACCGGGAATTCCCTTTACCTCTCTCGCACTCAAGTTCAGAAGTTTCAGATGCAGTTCCACAGTTGAGCTGTGGGCTTTCACATCTGACTTTCTAAACCGCCTACGCACCCTTTATACCCAGTGACTCTG
+
CCCCCGGGGGGGGGGGGGGGGGGGGGGGGGGGGGGGGGGGGGGGGGGGGGGGGGGGGGGGGGGGFGGGGGGGGGGGGGGGGGGGGGGGGGGGGGGGGGGGGGGGGGGGFGFGGFFFGAEGGGGGGGGGGGGGGGGGGFGFFDGFGDGF6CFGEGGFFGGFGGC9=FGDFGFEFCFFFACAEG>>A6CFAG6AB>FGFEFEC?EFE8=ECE:C4?9@@CB9@0(06==DG5;8EEFFGF3(63)..:A4
@M00200:205:000000000-AKKM3:1:1101:27310:5645 2:N:0:1
TACCGGGGTATCTAATCCTGTTTGCTCCCCACGCTTTCGCGTCTCAGCGTCAGTAACGTCCCAGCGAGCTGCCTTCGCCATTGGTGTTCCTCCCGATATCTGCGCATTTCACCGCTACACCGGGAATTCCACTCTCCCCTACCTGCCTCGAGCCGTGCAGTATCGGACGCAGTCCCGCGGTTGAGCCCCGGGATTTCACAACCGACTTGCACGGCCGCCTACGCGCTCTTTACACCCACTGACTCTGACA
+
@8,BCFGG:FGC<FE9FFFGAGGGG<FCGGGGGGDDFEFGGEGFGAE,@@FGEFCFGGGGCGFFGGGGGC<EECEA,BCCFGFGGG,?EFCEGGGDF7+C;EFGG4+6=EGBDE+5CFFGGGGEC>,6CD=DDFG,@6E5FEFFGF6*=BE6CDDDF8C4<<7C5BGDBEBADE;ABF))1=7C4CGFDD*5>C:CFF?ABFFF9;;())).((/*(1003::>>:<C/:)4<44:EF(4)4(6A):<2)
@M00200:205:000000000-AKKM3:1:1101:16805:5680 2:N:0:1
TACCGGGGTATCTAATCCCGTTCGCTCCCCTGGCTTTCGTGTCTCAGCGTCAGCACACTCCCAGCTACCTGTTTTCACCATTGGCGTTCCAAATGATATCTACGCATTTCACCGCTCCACCATTTGTTCCGGTAGCCCCTAAGTGGCTCAAGAGAACCAGTATACCAAGCAGTTCCACGGTTGAGCCGTGGGATTTCACAAGGTAATTCGCACTCCGCCTCCACACGCTTTACGCCCACTGACTCTGAGAC
+
CCCCCGGGGGGGGGGGGGGGGGEFECEGGGGGGGGFGGGGEGGGGGGGDFGGGFDGGGGGFGGGGGGGGGGGGFGGFGGGGAFGGGGGGGGGGGGGFGGGGGGGGGCFFGGGGGG9D+@FFGFGGEA8FFCCDEGGGBGD?DFBC?60=DG?EGFFFGGFFDEGFFF85DFF9D<D9FD9@CD?FGE>9<C>FGGFC5EC6=9>;*2*/)>99(,4(95(/:(26*0)**,)),(,46(/631>6;)/)))
@M00200:205:000000000-AKKM3:1:1101:12761:5680 2:N:0:1
TACAGGGGTATCTAATCCGGTTCGCTCCCCTAGCTTTCGCGTCTCAGCGTCAGGGATGGCCCAGATGACCGCCTTCGCCACTGGCGTTCCTCCCGATATCTACGCATTCCACCGCTACACCGGGAATTCCACCCACCTCTACCGGTCTCCAGGCCGACAGTTTCGGAAGCAGTCCCGGAGTTGAGCCCCGGGATTTCACTTCCGACTTGTACGGCCCGCCTGCGCGCGCTTGAAACCCAATGACTCTG
+
CCCCCGGGGGGGGGGGGGGGGGGGGGGGGGGGGGGGFGGGGCGGGGGGGGGGGGGGGGGGDFGGGGGGGGGDGGGGGGGGGGFGGGGGGGGGGGGGGGGGGGGGGGGEGGGGGGGFGGGGGECGGGGGGGGGGGGG>FGFFGGEGFGFGFG7FGGEFGGFGC<+)9CE4,/5BEFFF;DEG?>7AFGFFDEDD*746)=64EE0(4>6)-)4(3?=9<5((-()-275CD0(3,).244,43<A2>2:
@M00200:205:000000000-AKKM3:1:1101:13464:5681 2:N:0:1
TACTAGGGTATCTAATCCTGTTTGCTCCCCACGCTTTCGCGTCTCAGCGTCAGTATCTGACCAGGGGGCCGCCTTCGCCACCGGTGTTCCTCCCGATATCTACGCATTTCACCGCTACACCGGGAATTCCACCCCCCTCTTCAGTACTCTAGCTTGCCAGTTTCATGCGTCGTTCCCCGGTTGAGCCGGGGGATTTCACACATGACTTAACAAACCGCCTACACGCCCTTTACACCCAATGACTCTGAGA
+
CCCCCGGGGGGGGGGGGGGGGGGGGGGGGGGGGGGGGGGGGGGGGGGGGGGGGGGGGGGGGGGGGGGGGGDGGGGGGGGGGGGGGGGGGGGGGGGGGGGGGGGGGGGGGGGGGGDFDFFFGGGGGGGGGGFFFGGGGFGFFGGFGFGFGFG>EGFFFGGFCF5@EFFGDGFFF?FFFFGEG=C<FFGB>DGFFGGGFAF2:?B29?AB<BFBBFGG>DF6017F?G@GCC?<24<?G?<?7<<))-.6:<
@M00200:205:000000000-AKKM3:1:1101:20099:5689 2:N:0:1
TACTCGGGTATCTAATCCTGTTTGCTCCCCACGCTTTCGAGCCTCAGCGTCAGTAATGGACCAGTATGTCGCCTTCGCCACTGGTGTTCTTCCGAATATCTACGAATTTCACCTCTACACTCGGAGTTCCACATACCTCTTCCATACTCAAGATAGCCAGTATCAAAGGCAATTCCAAGGTTGAGCCCTGGGCTTTCACCTCTGACTAAACTATCCGCCTACGCTCCCTTTAAACCCAGTGACTCTG
+
CCCCCGGGGGGGGGGGGGGGDGCGGGGGGGGGGGGGGGGDGGGGGGGGGGGGGGGGFGGGGGGGGGDAFFGGGGGGGGGGGGGGGGGGGFGGGGEFGGFGFFGG=EFGGGGGG9EFGGGGCGGGGD8EFDFGFGGGGFGBDFGBEDGFGFGGFFGFFF8?FGEGBFDEF=*=DBFFF?DFGGGFBFGFFG8DDGGFFFFFB<CEEF*;5=EE*;EFDGEFFD>?=E?CF:>;EF=7E@>F3>EC@88
@M00200:205:000000000-AKKM3:1:1101:11786:5690 2:N:0:1
TACAGGGGTATCTAATCCCGTTCGCTCCCCTGGCTTTCGCGCCTCAGCGTCAGTGTCAGCCCAGCAACCCGCCTTCGCCGCAGGTGTTCCTCTCGATATCTACGCATTTCACCGCTACACCGAGAATTCCAGTTGCCCCTTCTGCACTCTAGCCGCGCAGTATCAGTTGACCGTTCCGAGTTAAGCCCGGAGATTTCACAACTGACTTGCGCTGGCCGCCTACGCGCCCTTTAAACCCAGTGACTCTG
+
CCCCCGGGGGGGGGGGGGGGGGGGGGGGGGGGGGGGGGGGGGGGGGGGGGGGGGGGGGGGGGGGGGGGGGGGGGGGGGGGGGDGFEFGGGGGGGGGGGDFFGGGGGDDGGGGGGGDGGGGGGGGGGGGGGGGGGFG=DF99,AFGFGFGFFFFGGFFGG>EGFFCFGG8CAFEF>FFE4?FGGCAFFFEGDB)8=DFCGC@@;@<4ECFFF0((:*:DD;?00>9:><DD:?44<<82:BB<2<2>AF
@M00200:205:000000000-AKKM3:1:1101:11493:5697 2:N:0:1
TACCCGGGTATCTAATCCCGTTTGCTCCCCACGCTTTCGCGCCTCAGCGTCAGGAAATGCCCAGAGACCCGCCTTCGCCACCGGTGTTCCTCCCGATCTCTACACATTTCACCGCTACACCGGGAATTCCAGTCTCCTCTGCATCCCTCAAGAACGGCAGTATCAGCCGACGTTTCTCGGTTGAGCCGAGAGATTTCACGACTGACTTGCCATCCCGCCTACGCGCCCTTTAAACCCAATGACTCTGAGAC
+
CCCCCGGGGGGGGGGGGGGGGGGGGGGGGGGGGGGGGGGGGGGGGGGGGGGGGGGGCGGGGGGGGGGGGGGGGGGGGGGGGGGGGGGGGGGGGGGGGGGGGGGGGGGGGGGGGGGFGGGGGGGGGGFGGGGGGGGGGFFFFGGFGFGFGFGGGGFFEGGFGGFGFFGFFD?BFFFFFFGFGGGGFCC;DDEFFGFGFCF;0@DFFFF3@CE@E1C5;D>??:?F(:.C7C)6:AA0E0017)).-62>>B,
@M00200:205:000000000-AKKM3:1:1101:26666:5702 2:N:0:1
TACTCGGGTATCTAATCCCGTTTGCTCCCCTAGCTTTCGCGCCTCAGCGTCACAGGCAACCCAGAAGATCGCTTTCGCCACCGGCGTTCCTCCCGATATCTACGCATTTCACCGCTCCACCGGGAGTTCCATCTTCCCCTGATGCCGTCCAGCGCGGTCGTTGCCCGCGCCATTCCTCGGTTGAGCCGCGGGATTTCACGCGCACCGTCCCTCACCCCCTACGCGCACCTTATACCCAATGACTCGGGC
+
CCCCCGGGGGGGFGGCGGFG<FCGGGGGGGGDCFGGDFGGGGGGGGFGEGDFEFGGGF,6BFEGCFFGGGGG8FGGGGEGFEEEG+@+C@;,AFFF:7+4;=FFGD:C=ADF9+60=F8FGED7F+@DD:,E=,?D9?FFF,,==;80C59+>7D>53*51/5@6A>EB5)-:68:1=D3=E866C?55CG@>C:CF)A:6>(3931((-()..22(179(((.1?)9)*3.))).<)(,,-4))((((
@M00200:205:000000000-AKKM3:1:1101:8355:5733 2:N:0:1
TACGCGGGTATCTAATCCTGTTCGCTCCCCATGCTTTCGCTCCTCAGCGTCAGTTAATGCCCAGAGACCTGCCTTCGCCATCGGTGTTCCTCCTGATATCTGCGCATTTCACCGCTACACCAGGAATTCCAGTCTCCCCTACATCACTCTAGTCTGCCCGTACCCACCGCAGATCCGGAGTTGAGCCCCGGACTTTCACGGCAGACGCGACAAACCGCCTACGAGCTCTTTACACCCAATGACTCTGAGA
+
CCCCCGGGGGGGGGGGFFGGGGGGGGGGGGGGGGGGGGGGGGGGGGGGGEGEGFGGGGGGFGGGGGGGGGGGGGFGGGEGGGGGGFFGGGGGGGGGGGGFGFFGGGGGGGGGGGGFGGGGGGGEGGGGGGFGFGGGGFGFFGFBFFFFD9EFEC9?FF=DGGACDFGGBGFFA6FAFBGDGC:FFGGFBCE>;CE78/=@2((6<;623,(,33FC6DE:?7(028090:A2)6)8C:(10<A)).6<4-
@M00200:205:000000000-AKKM3:1:1101:4045:5757 2:N:0:1
TACAGGGGTATCTAATCCTGTTCGCTCCCCACGCTTTCGCGTCTCAGCGTCAGTACCGTCCCAGAGAGCTGCTTTCGCCATAGGTGTTCTTCCTGATATCTGCGCATTTCACCGCTACACCAGGAATTCCACTCTCCTCTTCCGGACTCTAGCCGACTGGTTTCCGGCGACATCTCGAGGTTGAGCCTCGAGTTTTCACACCAGACCTAGCCGGCCGCCTACACGCTCTTTACACCCAATGCCTCCGAGAC
+
CCCC@EFCGG<FFF@FFGGGGGGGGGGGGGGGGGGGFGEGGGGGGGFGGCGCGGGGGGGGGG9FGC8FDFGGFGGGGGGGCED8CEEFFFFFGGC<,,@FFFGGGGGDFGGGGGGD=FDGGGG=FDGFGGGG9@=>D+AEFFEEGDGBGFFGGGC**6=9,A5=C>>CA@?5@5+<9F45>D4**DF4A;E46=9CFCF*;6B=>F;;<)6(37EE>DB(2:?FFG5C/*64):7:C0:04().,(,(-((
@M00200:205:000000000-AKKM3:1:1101:5001:5773 2:N:0:1
TACGGCGGGTTCTAATTCCCGTTTCTCCCCTTAGCTTCCGCGCCCAAGCGCCAAGAATGTCCCAGGTAGCCCCTTTCCCCCTTGGTTTTCTCCTCGTATCTTCGCATTTCACTCCTCACCCCGGGATTCCCCCTACCTCTCCCCCCCTCCAACCCCACCATATCAAGTTCCATTCTCTCTTTTAACCCGGAAGTTTCACCCCCGGCTTACACCACCCCCCTCCCCCCCTTTCAACCCAAACGACTCTGCC
+
CCC<@:FG76@,;,C<,CF9,CC,,,,CFG,;,,,CE,,,8+@+7,,,,,++@F,,6??,,<C,6C,A<,,,@AA,,,C4+44A,,+A+C=9F,9++4,4,,5++++@E9,B,@,0=,,6D63B7++@3DG80+0>D+,*5D73+0087:6*29;/9>>*,*91*+214,=*+1++++2*7B7+),<5))/)03=CA)1/(3(3((2()))),,;A(/7,(-()(*)//2,-6))4C:1(,(,-42)).)
@M00200:205:000000000-AKKM3:1:1101:16882:5798 2:N:0:1
TACCAGGGTATCTAATCCTGTTTGCTCCCCACGCTGTCGCGCCTCAGTGTCAGCAACGGCCCAGCAGAACGCCTTCGCCACTGGTATTCTTCCCGATCTCTACGCATTCCACCGCTACACCGGGAATTCCATCTGCCCCTACCGTGCTCTAGCTCGCCAGTCTGACCGGCAGCCCCGGACTTGCGCCCCGGGATTTCACCAGCCCCTTACCGGGCCACCTCCGCGCCCCTTATACCCACTGACTCCGACAC
+
CCCCCGGGGGGGGGGGGGGGGGGGGGGGGGCGGGGGGGFGGGGGGFCFAFFGGFGFFG@FGGGFGGGGFECGGGG=FFGDGGCCFFGGGGGGGGGG+C8FG,EFGGGEGEEGCBED6>4ECCCCF842EFCFGGGGGFG=FGDFFFG=FFF?9+?55C>?F?=F7B63*5*89=BDF>D)<,:+)458=GG38**2@)==@DF<((3:)(,3((:C1CF13(47>EFD)923)-).C7(4:)())((-(((
@M00200:205:000000000-AKKM3:1:1101:22780:5817 2:N:0:1
TACGCGGGTATCTAATCCGGATCGCTCCCCACGCTTTCGCGCCTCAGCGTCAGCAAAGCTCCAGGCAACCGCCTTCGCCACTGGTGTTCCTCCCGATATCTACGCATTTCACCGCTACACCGAGAATTCCAGTTGCCCCTTCTGCACTCTAGCCCCGCAGTATCGGTTGACCTTTCCGGGTTAAGCCCGGAGATTTCACAATCGACTTGCGGTGGCCGCCTACGCGCCCTCTATACCCCATGACTCTG
+
CCCCCFGGGGGGGGGGGGGFEGGGGGGGGGGGGGGGGGGGGGGGGGGGGGGGDGGGGGGGGGGGGGGGGGDGCGGGFGGGGGGGFGGGGGGGGGGGGGGGGCFFGGGGGGGGG>EFGGGGG+=ECCGFCGFGDDDCFAFCAFFFGFFFGFGFDFCBBGDF8CEFAD?CEGFF638=A4?4=CG>+AEFF):5:CFCAEGC<@88(681<94;?9CFFG@1:<:70*79DG((.-.6<0((4(4054))
@M00200:205:000000000-AKKM3:1:1101:26107:5833 2:N:0:1
TACTAGGGTATCTAATCCGGTTCGCTACCCTGGCTTTCGGGTCTCAGCGTCAGGATCGGCCCAGTCGGCCGCCTTCGCCACTGGTGTTCCTCCGAATATCTGCCCATTTCACCGGTACACTCGGAATTCCACCGACCTCTACCGTCCTCAAGTTCCCCAGTTTCAGATGCAATTCAGCGGTTGGGCCGCTGGATTTCACATCTGACTTAAGAAACCGCCTACACCCACTTTAAACCCAGTGACTCTGAGCT
+
CCCCCGGGGGGGGGFGGGGGGGGGGGGGGGGGGGGGGGGGGGGGGGGGGGGGGGFCGGGGGGGGGGGGGGGGGGGGGGGGGDEGGGGGGGGFGFGECECGFFDGGFGGGGGGGGD?DFFGGGGGG7@FGGGGGGD@EFFDFGGFGFGFFFGFC7CFFGGDG?CCEFDGFGF596=FB6C>FED4AF?D><566CEDF4CCEFFFECFCE3;<E;F6>DE6;;8A;E)70:):4AB?D:???92)))6>A0)
@M00200:205:000000000-AKKM3:1:1101:27359:5860 2:N:0:1
TACTCGGGTATCTAATCCTGTTTGCTCCCCACGCTTTCGCGTCTTAGCGTCAGTAACGTCCCAGCGAGCTGCCTTCGCAATCGGTGTTCCTCCTGATATCTGCGCATTTCACCGCTACACCAGGAATACCACTCGCCTCTTCCGCACTCTAGCCCGACAGTATCCACCGGCTTTCGATGGTTGAGCCCCCGCCTTTCACAGCGGACTTACCGGACCGCCTACACGCGCTTTCAAACCAATGACTCTGACA
+
CCCCCGDGFGGGCGG<FGE,;EFGG<FFGGGGGGGCFGCFFFGGGGC<FGGGGGDGGGCD@FFCGGEEGEFFGGCF7FGEEGGGGGGDGGF?FGGG9@4F8FG7F>7CAEFGC>CBGGGFGGGGFGGDFFGGGGGDG>8DFCF*>5C)=<AFECGFFGGFGFFGFFG>5CBAAEFFF+=9FCD7*8C*:D*:)*4;A5E?EFFFFFF337=099C8(/0(14:F?EBD)9?AA))4;,()())))62)))
@M00200:205:000000000-AKKM3:1:1101:19845:5862 2:N:0:1
TACTAGGGTATCTAATCCTGTTTGCTCCCCACGCTTTCGCACCTCAGTGTCAGTATCAGTCCAGGTGGTCGCCTTCGCCACTGGTGTTCCTTCCTATATCTACGCATTTCACCGCTACACAGGAAATTCCACCACCCTCTACTGTACTCTAGCTTGCCAGTTTTGGATGCAGTTCCCAGGTTGAGCCCGGGGCTTTCACCTCAAACTTAACAAACCACCTACGCGCCCTTTAAGCCCAATGACTCTGACAC
+
CCCCCGGFGGFFGGGGGGGGGGFFFGGFGGGGGGGGGGEE:FFFGGGGCFGGGG,ACF@FFGGCF@FE:FFGGGGEFFCGDGGGFGGGGGDEF=<FAFGFFCFFGGGGGGGGGG85?>,A>,9E<EAFGFFGGGCEGD?D?A,?FFF>FFG8>??F5889FGB9D?FADGFEFCFF+9DDGG?D*@D5*+4*5@5A?7E06:))3>CE***3*)6;-;D47>4*55)1)*7)7))6==?D;9<)><;4.))
@M00200:205:000000000-AKKM3:1:1101:4792:5872 2:N:0:1
TACAGGGGTATCTAATCCCGTTCGCTCCCCTAGCTTTCGCGCCTCAGCGTCAGTGTCGGCCCAGCAACCCGCCTTCGCCGCAGGTGTTCCTCTCGATATCTACACATTTCACCGCTACACCGAGAATTCCAGTTGCCCCTTCCGCACTCTAGCCCCGCAGTATCAGTTGACCTTTCCGAGTTAAGCCTGGAGATTTCACACTTGACTTTCGTCGTCCGCCTTCGCGCCCTTTATACCCAGTGACGCTGC
+
ACCCCG@FC@AFFFDFC,CFE@FFCGGGGGG9FFDCFFGE:@FGGFGGGFCE,CFE<C:F@FF@FCGGGGGE+,CFEGCCC+FEGGCEGGFEFF+94ACFECGGGCBF,44CFEGEGDGGG+@@FD9DF6E9?EFC@5+D58,?E5?)=AA<AD+00@*9:+*+2?=D@,3:B=FFFF4AFG9+3<=)/*4)),4=8*,1((>*>:5)).,(/(1*()),/(75<85D))(.<:)59(,(,))-(((((
@M00200:205:000000000-AKKM3:1:1101:15248:5887 2:N:0:1
TACAAGGGTATCTAATCCCGTTTGCTCCCCTGGCCTTCGTGCCTCAGCGTCGGTAACTGTCCAGAGACTCGCCTTCGCCACTGGTCTTCCTTACGATATCTACGCATTTCACTGCTACACCGTAAATTCCAGTCTCCTCTCCAGTACCCTAGCCACGCAGTATCGAATGCAGTTTCAGGGTTGAGCCCTGAGGTTTCACATCTGACTTACGCGACCGCCTACGCACCCTTTATACCCAATGACTCTGAGAC
+
CCCCCGGGGGGGGGGGGCFGGGGGGGGGGGFGCGGGGGGGGGGGGGGGGGGGGGGGGGGGGGGGGGGGGGGGDGGGFGCGGGGGGGGGGGGGGGGGGGGGGGGGGGGCFGGGGGCFGGGEFGG8CCDGGGGFGGGGGDGEFFGFGFFFGFGDGGGFFCC?8DEGDF6=FGFDDEFFFFGFGFGGFFGF577**5,5=07C78=E@E;==EF582BC@DE=5=@A;C>G<*6)96<)?;D;1)).)794)))
@M00200:205:000000000-AKKM3:1:1101:13826:5888 2:N:0:1
TACCAGGGTATCTAATCCTGTTTGCTCCCCACGCTTTCGCTCCTCAGCGTCAGTGACAGTCCAGAAAGCCGCCTTCGCTTCTGTTGTTCCTCCAGATATCTACGAATTTCACCTCTACACCTGGAATTCCGCTTTCCTCTCCTGCACTCAAGTCTACCAGTATCTAATGCACTTCCCGGATTGAGCCCGGGGCTTTCACATTAGACTTAGTAAACAGCCTACGAGCTCTTTACACCCAATGACTCTG
+
CCCCCGGGGGGGGGGGGGGGGGGGGGGGGGGGGGGGGGGGGGGGGGGGGGGGGGGFGGGGGGGGGGGGGGGGGGGGGGGGGGGGGGGGGGGGGGGGGGGGGGG7?FGGGGGGGGGFGGGGGGGFEFCFGGFGGGGGGFGFFGGFGFGFGFGGFGGFFEFFGGBGE?FGFGFE?DFBF>=AC>FFFFGFBGGF5*@FCCFFEF77EEFFFFF?AEGG24454459>C?FF>CECFE(B(5>@E3C)/9
@M00200:205:000000000-AKKM3:1:1101:21355:5898 2:N:0:1
TACCAGGGTATCTAATCCCGTTTGCTCCCCTAGCTTTCGCGCCTCAGCGTCACAGGCACCCCAGAAGATCGCTTTCGCCACCGGCGTTCCTCCCGATATCTACGCATTTCACCGCTCCACCGGGAGTTCCATCTTCCCCTGATGCCGTCCAGCGCGGTCGTCGCCCGCGCAATTCCTCGGTTGAGCCGAGGGATTTCACGCGGACCGTGCCGCACCGCCTACGCGCCCTTTATACCCAGTGACTCTG
+
CCCCCGGGGGGGGGGGGGGGGGGGGGGGGGGGGGGGGGGGDGGGGGGGGGGGGGGCGGGGGGGGGGGGGGFGGGGGGGGGGGGGGEGGGGGGGGGGFGGGGGGGGGGGGGGGGDEFGGGGGGGGECGGGGFGGGGGFFGFFGG?FFGFGFG?GDDAEGGAEGFD>?DGFGF6AFFFFFDBGGGFFGGFEDEDBGFF=AG(4634>FFFFFFBF>GG9DEF<?FFFGDG3>?9A46-<7<F<A>AAAF
@M00200:205:000000000-AKKM3:1:1101:6780:5913 2:N:0:1
TACAAGGGTATCTAATCCTGTTTGCTCCCCACGCTGTCGCGCCTCAGTGTCGGTTGAAGGGACCTTTCGGTCCCACCGCCCAGCAGACCGCCTTCGCCACTGGTGTTCTTCCGGATCTCTACGCATTCCACCGCTACACCCGGAATTCCATCTGCCTCTACGGTACCCGAGCCCCACAGTCGCCGCGGCCGATCTGGCGTTGAGCTCCAGACTTTCACCGCGGCCTTATGGTGGCAACCTACGCGCCCTTT
+
CCCCCGGGGGGGGGGGGGGGGGGGGGGGGGGGGGGGGGGGGGGGGGGGGGGGGEEDGGFGGEFGGGGGGGGFGGGGGGGGGG8EEFFGGEGGGGGGGGGGGGGGGGEG;FGGDCE>DFGDGGGGGGDGGGGGGGGGGFGFFG>BEFGEFFGGGFGFFFGFGGFGFFFF?GEFFFFEFF>FGCDDDEEE>C=>>==7A)2469???2:B>BBB0>9@):9293>348927*4:<??0+2:2>((4;>;90(.
@M00200:205:000000000-AKKM3:1:1101:13098:5925 2:N:0:1
TACCGGGGTATCTAATCCTGTTTGCTCCCCACGCTTTCGCTCCTCAGCGTCAGTATCGGCCCAGAGACCCGCCTTCGCCACCGGTGTTCCTCCTGATATCTGCGCATTTCACCGCTACACCAGGAATTCCGCACTCCCCTACCGGACTCGAGTCATGGCAGTATCGAGTGGCGTCTCCGAGTTGAGCCCGGAGTTTTCACACCCGACTTGCCAAACCGCCTACGAGCTCTTTATAACCAATGACTCTG
+
CCCCCGGGGGGGGGGGGGGGGGGGGGGGGGFGGGGGGGGGGGGGGGGGGGGGGGGGGGGGGGGGGGGGGGGGGGGGGGGGGGGGFGGGGGGGGGGGGGGGGCGGGEGCFGFGFGGFGGGGGGGGGFFGFGGGGGDGDFGDFDFFEEGFGFGDEGGFFGFFGGEDEEGGCG?AFFFFFFGFGCDGFFGFFGGBDEGGFFFFEF6>969(;=F;AE?F?<33:8?5(/<)7*5))42)<43<78>BB29<
@M00200:205:000000000-AKKM3:1:1101:17673:5946 2:N:0:1
TACACGGGTATCTAATCCTGTTTGCTCCCCACGCTTTCGCGCCTCAGCGTCAGTATCGGCCCAGAGACCCGCCTTCGCCACCGGTGTTCCTCCTGATATCTGCGCATTTCACCGCTACACCAGGAATTCCAGTCTCCCCTACCGAACGCTAGTCTGCCCGTATCGACTGCAGGCCCGAGGTTCAGCCTCGGGTTTTCACAGTCGACGCGACAAACCGCCTACGCGCTCTTTCCACCCAATGACTCTG
+
C@BCCGGDGGFGGGGFFGFGGGGGGGGFGEFGGGGGGGGGGGGGDFGGGCGGGGGGGGGGGECGGGGGGGGGGGDGGGGGGECC>CFEGGGGGGFGAEEFGGGGGGGGG9FGGGGD>FGGGEDEGF8?FGGFGGGG=FGDDF85CBG5DFG=EGGFF9?D8C5;55?EFGFEF24AFDGABF*8:CFFFD5)//=CF3CCFFF;@;1699;>418C>G@?,40)2:.757<)<AF<E????A8-<AA
@M00200:205:000000000-AKKM3:1:1101:24017:5948 2:N:0:1
TACGCGGGTATCTAATCCTGTTTGATCCCCACGCTTTCGTGCCTCAGCGTCAATATTTGTGTAGCCAGCTGCCTTCGCAATCGGTGTTCTATGTCATATCTAAGCATTTCACCGCTACATGACATATTCCGCTAACCTCCACAACATTCAAGAACTATAGTATCCACGGCAGTTTCCGAGTTAAGCTCGGAGATTTCACCACGGACTTACAATTCCGCCTACGCACCCTTTAAACCCAATGACTCTGCGAT
+
CCCCCFGGGGGGGGGGGGGGGGGGGGGGGGGGGGGGGGGGGGGGGGFGGGGGGGGGGGGGGGGGGGGGGGGGGGGGGGGGGGGGGGGGGGFGGGGGFFGGGAFAFCGGGGGGFGGEGGGGGFGCA,@FGDEEGG6EGFGFFGGFGFFFGFAD9DFFFGGFGGF@FFG8BEE5CEFFFDC*84CFFCCF>7>*@CFG=/=:3@=A)0:E=EE*>CGFFGBF@@DFFEDDC<=4)>EFGF05;3=CE<C)(4(
@M00200:205:000000000-AKKM3:1:1101:10225:5983 2:N:0:1
TACGGGGGTATCTAATCCCGTTCGCTCCCCTAGCTTTCGCGCCTCAGCGTCAAGAGTGGGCCAGGTAGCCGCTTTCGCCACTGGTGTTCCTCCCGATATCTACGCATTTCACCACTACACCGGGAATTCCGCTACCCTCTCCCACCTTCCAGCCGACCAGTATCCGATGCCGTTTTCCAGTTAAGCCGGAAGCTTTCACATCGGACTTGGCCAGCCGCCTGCGCGCGCTTTAAACCCAATGACTCTG
+
CCCC?7FE@CGGGGGGGGGBCFEGG@FFG@CF?EFEGG@EGEGGGGFGGEG,:<C<CF7BFFGGGGGGGEEGGCFF:CCFGF8BFGFCFGG,,@EGGDEGGGGFFGFF,,EBAFGF8FGGGGDG@GCGDFGGDGGDCAF5A,@AFFC5CFFGG7CEF8D4DF*=*:C8>?A=;>A?FFGFE,+11>C>>7CDF+=+0<?C35?@D@3)7;@??:CC>3>1<<933EFD)*4-)-5(2841723:A):
@M00200:205:000000000-AKKM3:1:1101:7737:5990 2:N:0:1
TACCGGGGTATCTAATCCTGTTTGCTCCCCACGCTTTCGCTCCTCAGCGTCAGTACTGGCCCAGGATCCCGCCTTCGCCACCGGTGTTCCTCCTGATATCTGCGCATTCCACCGCTACACCAGGAATTCCAGATCCCCCTACCAGACTCTAGCCGCCCAGTATCGAATGCAGGATCGAGGTTAAGCCTCGAGGTTTCACATTCGACTTGAGTGGCCGCCTACGAGCTCTTTAAACACAATGACTCTC
+
CCCCCGGGFEGGGGCFGGGGGGAAFFGGGGGC:FGEGGGGGGGGGEEFEGGGGGGGGEFG8FGFGFGGGGDEGGEGGGGGGGGGFGGGGEFGGGDGGCFGG=FFFCEFFGGGGDG>GGGGGEFCGFF8EFGF+,=E??EFFGGBGFGBFFG?F6CDBEG*@D7C=5;ECFBC6)*39?D5CEFGFGFFFDG4A9;C6*=CCC?5/65=3..>7>C@15)(38(0653C7*<CC9A4@204754):))
@M00200:205:000000000-AKKM3:1:1101:11831:6004 2:N:0:1
TACTCGGGTATCTAATCCTGTTTGCTCCCCACGCTTTCGCGCCTCAGCGTCAGTACCGTCCCAGCGAGCTGCCTTCGCCATAGGTGTTCCTCCTGATATCTGCGCATTTCACCGCTACACCAGGAATTCCACTCGCCTCTTCCGGACTCTAGCCCGACAGTATCCACCGGCATCCCAGGGTTGAGCCCTGGACTTTCCCAGCAGACTTACCGCGCCGCCTACACGCCCCTTAAACCCAGTGCCTCTGAAC
+
CCCCCGGGGGGGGGGGGGGGGGGGGGGGGGGGGGGGGGGGGGGGGGGGGGGGGGGGGGGGGGGGGGGGGGGGGGGGGGGGGGEGFGGGGGGGGGGGGGGGGGGGGGGGFGGGGGGEGGGGGGGGGGGGGGFGGGGGGFGFFFGFDEGFGFDFGGGF>EGEFG@E<?FFBGFFEFFFFFC>F:**;DFFFGGFFGGGA*=3>227>BECEAED(.*=7DED(3;F<C)919,)6941;::7))....,4)(
@M00200:205:000000000-AKKM3:1:1101:19442:6006 2:N:0:1
TACAGGGGTATCTAATCCTGTTTGCTCCCCACGCTGTCGCGCCTCAGCGTCAGCCACAGCCCAGCGGGCCGCCTTCGCCACCGGTGTTCTTCCGGATCTCTACGCATTCCACCGCTACACCCGGAATTCCACCCGCCTCTACTGTGCTCCAGCGCGGGAGTCGCCACGGCCGATCCGGGGTTGAGCCCCGGACTTTCCCCGCCGCCTTCCCGCCCCGCCTACGGCCCCTTTAAGCCCAGTGACTCTGAGAC
+
CCCCCFGGGGGGGGGGGGGGGGGGGGGGGGGGGGGGGGGGGGGGGGGGGGGDGGGGGGGGGGGGGGGGGGGGGGGGEGGGGGGGGGGGGGGGGGGEEGGGGGGGGGGGGGGGGGG>>@FGGGGGDGGFFGFFGGGGGA>8AGGFFFGFGFGFGGGFEEDFGG@C?ADGBG>1)(2>;>);:*174<CFBGD3BC?C=)386>F1;>015<B:9(1:>GEB01()(27D1*.64)-(;:(5)6<ADAA4)))
@M00200:205:000000000-AKKM3:1:1101:8303:6024 2:N:0:1
TACACGGGTATCTAATCCTGTTCGCTCCCCACGCTTTCGCGTCTCAGCGTCAGTACCGTACTAGAGAGCCGCCTTAGCCACGGGTGTTCTTCCTGATATCTGCGCATTTCACCGCTACACCAGGAATTCCACTCTCCTCTTCCGGACTCTAGCCAAACGGTTTCCATCGACGTCTAGAGGTTAAGCCTCTAGTTTTCACACCGGACCTGCTTGGCCGCCTACACGCTCTTTACACCCAATGCCTCTG
+
CCCCCGGGGGGGGGGGGGGGGGGGGGGGGGGGGGGEGEGGGGGGGGGGGGGGGGGGGGGGGGGGGGGGGGGGGDEFDFGGGGFGFEFGGGGGGGGGGGGGGGGGGGGGGGGGGGGFDGDGGGGGGGGGG8EFGGGGFFGFFCGFGBGFGFFFG?+DDFD5A+=CEFGGBEBFDDF>AFF5DCCCC?FAACFFFGEFFFGF28>>BF28@;E))6:>1DD(,5@A7E:DFD>BABABE6?<?0).523
@M00200:205:000000000-AKKM3:1:1101:24734:6025 2:N:0:1
TACTAGGGTATCTAATCCTGTTTGCTCCCCACGCTTTCGCTCCTCAGCGTCAGTACTGGCCCAGGATCCCGCCTTCGCCACCGGTGTTCCTCCTGATATCTGCGCATTCCACCGCTACACCAGGAATTCCAGATCCCCCTACCAGACTCTAGCCGCCCAGTATCGAATGCAGGCTCGAGGTTAAGCCTCGAGGTTTCACATTCGACTTGAGTGGCCGCCTACGCGCTCTTTAAACCCAATGACTCTG
+
CCCCCGGGGGGGGGGGGGGGGGGGGGGGGGGGGGGGGGGGGGGGGGGGGGGGGGGGGGGGFGGFGGGGGGGGGGGGGGGGGGEGGGFGGGGGGGGGGGGGFGGGGGGGGGGGGGGFGGGGGGGGGGGGGGGGGGG@D?@AFGFDEFGFGFGFGGGFEEGFFGFGFFGG5<96CB6FA*;?FG+<BEGFF9E>BEG@AEG47EC??FFFEF@:39EC=<BF?@?)(:8D7;1)6<A?G0::(67).))
@M00200:205:000000000-AKKM3:1:1101:5896:6043 2:N:0:1
TACGGGGGTATCTAATCCTGTTTGCTCCCCACGCTTTCGCGTCTCAGCGTCAGTCACCGTCCAGAGGGCCGCCTTCGCCACCGGTGTTCCTCCTGATATCTACGCATTTCACCGCTACACCAGGAATTCCACCCTCCTCTCCGGGACTCGAGTCCGCCAGTTTCCAATGCACTTCCGGGGGTGCGCCCCGGGCTTTCCCATCAGACTTAAACAGCCAACTACGCCCCCTTTACACCCACTGCATCTC
+
CCCCCGGGGGGGGGGGGGGGGGFGGGGGGGGGGGGGGGGGGCGGGGGGGGGGEGGGGGGGGGGFC=C7FEFGGGGGGGGGGFGGGGGGGFGGGGGGGGGGFGGCGGGGGGFGGEG?GGGFGG@8B8EGGDAEFE6DE?F@6F6>E595C*@@DFGDEGCB<DEGAFCC9F+8F:445B587C5*.:C)79=::5AF?)3)::.4234AB).)).;C(75(,4(5(2)1)2>A442:C6(()))..))
@M00200:205:000000000-AKKM3:1:1101:11331:6074 2:N:0:1
TACTGGGGTATCTAATCCTGTTTGCTCCCCACGCTTTCGAGCCTCAGCGTCAGTAATGGACCAGTATGTCGCCTTCGCCACTGGTGTTCTTCCGAATATCTACGAATTTCACCTCTACACTCGGAGTTCCACATACCTCTTCCATCCTCAAGATAGCCAGTATCAAAGGCAATTCCAAGGTTGAGCCCTGGGCTTTCCCCTCTGACTAAACTATCCGCCTACGCTCCCTTTATACCCAATGACTCTGAGAC
+
CCCCCGGGGGGGGFAFGGGFGGGGGGGGGGGGGGGGGGGGGGGGGCEGGGGGGGGGCFAFGG@GGGGGGGCGGGGGGGGGGGGGGGGGGGGGGGGEGDDGGFG@4,EGGGGGGGGFFGGGGGGG+BEFGGCGC8+EFFFEFGGFG+=EFF?=DGF?FF6;EGFGFFDF5EFD5DFFF++5CFCDBFFFFFFFFGFGF*@@DFFECC*;===76AGG5CEFDBDEFGFG?C)68/*9FE(:B*5@E4?=CE*
@M00200:205:000000000-AKKM3:1:1101:14789:6077 2:N:0:1
TACGAGGGTATCTAATCCCGTTCGCTCCCCTGGCTTTCGCGCCTCAGCGTCAGGAGGGGTCCAGTCGGTCGCTTTCGCCACCGGAGTTCCTTCCGATATCAACGCATTTCACCGCTCCACCGGAAGTTCCACCGACCCCTACCCCCCTCGAGGGCCGCAGTATCCGAGGCACTTTTCCGGTTGAGCCGCAAGCTTTCACCCCGGGCTTGCGGTCCCCCCTACGCGCCCTTTATCCCCCTTGACCCTGCACC
+
CCCCCGGGGGGGGGGGGGGGGGGGGGGGGGGGFFGGGGGGGGGGGGFGGGGGGGGGGGGGGGGGGGGGGGGGGGGGGGGGGGGG=FGGGGGGGGGGGGDGGGGCGGGGGGGGGGEDGGGGGGEEDGGFGGGGGGGGGFGDFGGFGFD9DB*;E7DFFG:5==<F6BDC:E>?F3F7;=D)<*)7<AFF)>55:C7:B)<AB0(((--1(496?;EC(/80,20>(:;<5*5<<428F((.482)30(.(((
@M00200:205:000000000-AKKM3:1:1101:19982:6102 2:N:0:1
TACAGGGGTATCTAATCCTGTTTGCTCCCCTAGCTTTCGTGCCTGAGCGTCAGGTATTGTCCAGGGACTCGCCTTCGCCACTGGTGTTCCTCCAGATATCTACGCATTTCACTGCTACACCTGGAATTCCAGTCCCCCTTCCAATCCTCTAGCCGAATAGTATTCCATGCCGTTCCGCAGTTGAGCTGCGGGATTTCACATGAAACTTACCCGACCGCCTACGCACCCTTTACACCCACTGACTCTGAGAC
+
CCCCCGGGGGGGGGGGGGGGGGGGGGGGGGGGGGGGGGGGGGGGGGGGGGGGGGGFGGGGGGGGGGGGGGGGGGGGGGGGGGGGGGGGGGGGGGGGGGGGGGGGGGGGGGGGGFGFGGCEGGGGGGGGGGGGGGGGCDEDFGGFGFGEGDF=FFG59C=DFGFGFFGGFGFFFFFFFFGFFAD?6==6DDGFBC,*3@FFFEFFEEFFFEFEAAGG=DFFF=2?@EFGF<E<C).=E<(6@3()9)))1))
@M00200:205:000000000-AKKM3:1:1101:25845:6116 2:N:0:1
TACCAGGGTATCTAATCCCGTTCGCTCCCCACGCCTTCGCGCCTCAGCGTCAGGTACGGCCCAGCCGGCCGCCTTCGCCACGGGTGTTCCGCCCGATCTCTACGCATTTCACCACTACACCGGGCATTCCACCGGCCCCTGCCGACCTCAAGTGACGCAGTCTCCGACGACCCTCCCCGGTTGAGCCGGGGGCTTTCACACTCGACTTGCACGACCGCCTGCGCGCTCTTTCAGCCCAGTGACTCTGACAT
+
CCCCCGGGGGGGGGGGGGGGGGGGGGGGGGGGGGGGGGGGGGGGGGGGGGGGGGGGGGGGGGGGGGGGGGGGGGGGGGGGGGFFGGGGGGGGGGGDCFGGGGGGGGGGGGGGGGGDFGGGGGGDGGGGGGGGDEGGGFGFFFGD*9DBFFF4DGCC4CDAGDCFFFGGF=BFE;FFFFGFG=)>@EG@BDEF5EGFB)<<?003:>FFFFFFB2CG0CD1162)(1.77:925)).;164)6:<A9A4)))
@M00200:205:000000000-AKKM3:1:1101:10021:6122 2:N:0:1
TACCGGGGTATCTAATCCCGTTTGCTCCCCTGGCTTTCGCTCCTCAGCGTCAGTGTTGGTCCAGGATGCCGCCTTCGCCACCGGTGTTCTTCCCAATATCTACGCATTTCACCGCTACACCGGGAATTCCACCCCCCTCTTCGGTACTCTAGCTTGCCAGTTTCATGCGCACTTCCCCGGTTGAGCCGGGGGATTTCACACATGACTTAACAAACCGCCTACACGCCCTTTAACACCAATTCCCCTGACA
+
CCCCCFGGGGGGGGGGG9FCFGGGGGGGGGGGGGGGGGGGGGGGGAEGGGGGGDFGGGGGGGGGGGGGGGGGGGGGCGEGGDGGF:FGCFGGGGGFFDFA8AFFGEEGGGAFACGAGGFGGGGEFEDGGGGGGGGGGEGFFGGFGFGFFFGGGFG?AEG*DF<CEFFGDGA:>@ABAACDGEGG4?EA>D5B>5F47<CE;;F?F?A<)4<<A<EF95<01.:?:EFG>FB4<)).;?().)))(((((.
@M00200:205:000000000-AKKM3:1:1101:25539:6130 2:N:0:1
TACCGGGGTATCTAATCCTGTTTGCTCCCCTAGCTTTCGCGCCTCAGCGTCAGTACTGGTCCAGGAAGCCGCCTTCGCCACTGGTGTTCCTCCCGATATCTACGCATTTCACCGCTACACCGGGAATTCCACTTCCCTCTCCCAGACTCTAGCCGGGCAGTATAAGATGCCATTCCACGGTTAAGCCGTGGGATTTCACATCAAACTTACCTGGCCGCCTACGCGCCCTTTAAACCCAATGACTCTGAGA
+
CCCCCGGGGGGGGGGGGGGGGGGGGGGGGGGGFGGGGGGGDGGGGGGGGGGGGGGGGGGGGGGGGGGGGGGGGGGGFGGGGGGGGEGGGGGGGGGGGGGGGGGGGGGGGGGGGGGFGGGGGGGGGGGGGGGFGGGFFFGFFGGBGBG<FFGGFGGBBGDDFFEDFFGFFGFFFFFFFFG>FEDDAFGEFGGDFFCDFCF8CFFFEBEEFFFEF0BF9DE@FF@8>GFGG4?A>4)3:26?BDB<><9>24
@M00200:205:000000000-AKKM3:1:1101:9652:6134 2:N:0:1
TACTAGGGTATCTAATCCTGTTCGCTCCCCACACTTTCGCTCCTCAGCGTCAGGTAATGCCCAGAGAACCGCCTTCGCCACCGGTGTTCCTCCTGATATCTGCGCATTTCACCGCTACACCAGGAATTCCGTTCTCCCCTGCATACCTCTAGTCTGCCCGTATCGAAAGCAAGCGCCGTGTTAAGCACGGCGTTTTCACTCCCGACGCGACAAACCGCCTACGAGCCCTTTACGCCCCATGCCTCTGAGAC
+
CBCCCGGGGGGGGGEGGGGFGGGDGGGGGGGGGGGGGGGGGGGGGGGGEGGGGGGF9FFGGGGGGGFFGFCEGGGGGGGGGGGGGGGGGGGGGGGGGGGGGGGEGGGGGGGGGCGFDG?FGGGGCGGGF,ADFCGG3;EDFGGF8DFCGFF8ECDDFGG>8CDG=FDC5D656:<AEB7*@D+5+55;5?>A?5E4BCC4:B=B22,396;9((3;2DE1(.,)4E5CD582A0:>:(,2((45>22<A))
@M00200:205:000000000-AKKM3:1:1101:22253:6134 2:N:0:1
TACAAGGGTATCTAATCCCGTTTGCTCCCCACGCTTTCGCGCCTCAGCGTCAGTCTCCGTCCAGCGGGCCGCCTGCGCCACCGGTGTTCCTCCTGATCTCTACACGTTTCACCGCTACACCAGGAATTCCACCCGCCTCTCCGGGACTCAAGAGCCAGAGTCTCGAGCGCCGTTCCCGGGTTGAGCCCGGGGCTTTCACACCCGACTTCCGACCCCGCCTACGCGCCCTTTAAGCCCAGTGCCTCTGACAC
+
CCCCCGFGGGGGGGGGGGGGGGGGGFGGGGGEGGFGGGGGGGGGGGGGGGGGGGGGGGGGGGGGGGGGGGGGGEFDFGGEGGGGFGGGGGGGGGGGCFFGGGGGGEGEFGGGGGE>CFGGGFGEFGFGGGGGGEGGGEEBFGD9+:?@DFGDCCFF0@*0@D*B)/@E4E>>/:FFFEGAC*)*;@GFD7CD3C7>@<GA?<;;B1,4<A0:9(8;(7@60::3(/0>)*,.)4<5F6(.4)).442<).)
@M00200:205:000000000-AKKM3:1:1101:10643:6144 2:N:0:1
TACGAGGGTATCTAATCCTGTTTGCTCCCCACGCTTTCGCGTCTCAGCGTCAGTTATCGTCCAGAAAGCCGCCTTCGCCACTGGTGTTCCTCCTGATATCTACGAATTTCACCTCTACACCAGGAATTCCGCTTTCCTCTCCGACACTCAAGGAAGGTAGTTTCGAGTGCAGTTCCCAAGTTGAGCTTGGGGATTTCACGCCCGACTTACCATCCCGCCTACACGCCCTTTATACCCAATGACTCTG
+
CCCCCGGGGGGGGGGGGGGGGGGGGGGGGGGGGGGGGGGGGGGGGGGGGGGGGGGFGGGGGGGGGGGGGGGGGGGGGGGGGGGGGGGGGGGGGGGGGGGGGGGFGGGGGGGGGGGF8FFGGGGGGGGGGGGGGGGGGFGFFFDAG?DEFFF?FD8FBF+:=@DGDFF?DGDCFFFFFFGFGC+9*<EFFCGFFEFFFFGFF->AB>B=EFFEEFGG?GFD5:EF<EFGCDE3?EFEGF1317;)6))
@M00200:205:000000000-AKKM3:1:1101:4430:6147 2:N:0:1
TACCGGGGTATCTAATCCTGTTTGCTCCCCACGCTGTCGCGCCTCAGTGTCGGCTATTGAGCCCTTACGCGCTCACCGCCCAGCAGACCGCCTTCGCCACTGGTGTTCTTCCGGATCTCTACGCATTCCACCGCTACACCCGGACCTCCATATGCCTCTACGGTGCCCTAGCGACACAGTTCCCACGGCCGATCCCGCCTTGAGCCCCGGACTTTCACCACAGCCCTCTTCCGCCACCTACCCGCCCTTCC
+
C<CCCFGGGGFGGD@FGGGGGGEEGCGGGGFGGGGGGGFGGGGGGG<FEGGDCFFFF<,,CFGGFEGGF7@C:F+FF:FGGC<FDE8EFE>F+6E=:FCGDDCF@DEFA,EF7+@5C9E,,@@E+>+,CFGGGEG=EFG@?>>5+*4>CFEGA7CFFF5FF;5*/9F6A,*752?;?6247,==AF55:<:::/=*0(*(-).2:<016((-(,+<-?B2::(08*0***.4-3<BG0((.(44290(4((
@M00200:205:000000000-AKKM3:1:1101:9180:6148 2:N:0:1
TACCAGGGTATCTAATCCTGTTTGCTCCCCACGCTTTCGCGCCTCAGCGTCAGTTCCGGTCCAGTGAGCCGCCTTCGCCACTGGTGTTCCTCCCAATATCTACGCATTTCACCGCTACACTGGGAATTCCACTCACCTCTCCCGGTCTCAAGCCTCACAGTCTGACAGGCAGTTCCTCGGTTAAGCCGAGGGCTTTCACCCGTCACTTGCAAAGCCGCCTACGCGCACCTTAAACCCAGTGACTCTGAGAC
+
CCCCCGGGGGGGGGGGGGGGGGGGGGGGGGGGGGGGGGGGGGGGGFGGGGGGGGGGGGGGGGGGGGEFGGGGGGGGGGGGGGFGGGGGGGGGGGGCGFGGGDGGGEECFGGGGGGFDGEFGGFF<D?FGGGFGGGGGFGFFGGDGFGAGFGGGGGFDGFDDGFG*BDD5D58:EFFFFG5@ED++<EE5DEFBCFCA6EFDF2>??EC**00/2CF0CB6?805(:):57:9<A<:G:(5)6AF>>A<A2)
@M00200:205:000000000-AKKM3:1:1101:8137:6178 2:N:0:1
TACCGGGGTATCTAATCCGGTTCGCTCCCCTAGCTTTCGCGCCTCAGCGTCAGGAACGGCCCAGCAGATCGCCTTCGCCACCGGCGTTCCTAGCGATATCTGCGCATTTCACCGCTACACCGCTAGTTCCACCTGCCTCTACCGTCCTCTAGTCAATGCAGTCTCCGACGCAAGTCCACGGTTGAGCCGTGGGTTTTCACGCCGGACTTACATAACCGCCTACACGCCCTTTAAACCCAATGACTCTG
+
CCCCCGGGGGGGGGGGGGGGGGGGGGGGGGGFFGGGGGGGGGGGGGGGGGGGGGGGGGGGGGGGGFGFGGDGGGGGGGGGGGGGGGGGGGGGGGGD@FGGGGGGGGGGGGGGGGGBGG9FGGGG7EGGGGGGGGGFFFGFFGGFGFGAGFGGGGFAFEDADF@FFFGGF=;5/9BFFCFFGFD5;@GFBGGFD=EDF<<C?FB6;;6>DAFBA4CGBDFFB:?F:8>FGD?:A):8FB3:::)8<<A9
@M00200:205:000000000-AKKM3:1:1101:25055:6195 2:N:0:1
TACCCGGGTATCTAATCCCGTTTGCTCCCCTGGCTTTCGCGCCTCAGCGTCAATGCCGGTCCAGGATGCCGCCTTCGCCACCGGTGTTCCTCCAGATATCTACGCATTTCACCGCTACACCTGGAATTCCGCATCCCTCTCCCGGATTCAAGCCAACCAGTATCGGACGCAGTTCCCGGGTTGAGCCCGGGGATTTCACGTCCGACTTAGCAGGCCTCCTACGCGCCCTTTATACCCACTGACTCTG
+
CCCCCGGGGGGGGGGGGGGGGFGGGGGFGGGGGGFGGGGGGGGGGGGGGGGGGGGGFGGGGEGGGGGGGGGGGGGGGGGGGGGGEGGGCFGGGGGGFGGGGFFGGG7FAEFGGG=?CFGFGGGGG,=@EFFDGCCFGBCD?FG9E>CAFDDCFFGAFGGFGGFFA*3>?EEAFEFF>AC?C5<CFCGFFDD:5CE46)=(6=D@F3:<4<>A)(:*)28124<>9EED)2524>2>F2(4.-89<-6
@M00200:205:000000000-AKKM3:1:1101:8649:6203 2:N:0:1
TACAAGGGTATCTAATCCTGTTTGCTCCCCACGCTTTCGCGTCTCAGCGTCAGTACCGGTCCAGATGGCCGCCTTCGCCACGGGTGTTCTTCCCAATATCTACGAATTTCACCTCTACACTGGGAGTTCCACCATCCTCTCCCGGACTCAAGCCCGCCAGTCACAGGCGCACGTCCTGGGTTGAGCCCAGGAATTTCACACCTGTCTTAACGGGCCGCCTACACGCCCTTTATGCCCAGTGACTCTG
+
CCCCCGGGGGGGGGGGGGGGGGGGGGGGGGGGGGGGGGGGGGGGGGGGGGGFFGGGGGGGGGGGDFGGGGGGGGGGGGEGGGFEGGGGGGGGFGGGGGFGGGGGDGGGGGGGGGGFGGFGGFGDGEEGGGGGGGGGFFFFFGGFGFGFGFG8@=??EGGFGGFC@FFCBGEFFCF>>AF>C8CGFF??FGGFAFFGFEGEFF26@BFF<?E66?DE>C>D;:@??GFC7C34-:24E>2:).-)66:
@M00200:205:000000000-AKKM3:1:1101:17489:6208 2:N:0:1
TACGAGGGTATCTAATCCTGTTTGATCCCCACACTTTCGAGCCTCAGTGTCAGTTACAGTTTCGTCAGCTGCCTTCGCAATCGGTGTTCTATGACATATCTAAGTATTTCACCACTACATGTCATATTCCGCCAACGGCAACTGTACTCAAGCCCTGCAGTATCAGAGGCAATTCTATCGTTAAGCGACAGGATTTCACCACTGACTTACAAGGCCACCTACGCTCCCTTTACGCCCAATGACTCTG
+
CCCCCGGGGGGGGGGGGGGGGGGGGGGGGGGGGGGGGGGGGGGGGGGGGGGGFGGGGGFGGGGGGGGGGGGGGGGGGGGGGGG@FGGGGGGGGFGGGFGGGGGGGFGGFGFGGGGFGGGGFFGGGGGFGF8CDGGGG>CABGGFGFGFGFGGG6@DDGGFGGFGCCFFFGD5?BFFFFGBFGGF7DEEFGEFFGGCFFGFFFFEFFFECE5A@9ED@FFC=EDEAG>FGFFFFFFFGFF2843?C@*
@M00200:205:000000000-AKKM3:1:1101:5575:6211 2:N:0:1
TACGAGGGTATCTAATCCTGTTTGCTCCCCACGCTTTCGTGCATGAGCGTCAGTGTTGGCCCAGAAGGCTGCCTTCGCCATCGGTGTTCCTCCAGATCTCTACGCATTTCACCGCTACACCTGGAATTCCACCTTCCTCTGCCACACTCGAGCCAAGTCGTTTCGAGCGCAATTCCCAAGTTAAGCCCGGGGATTTCACACTCGACTTGCTCAGCCACCTGCGCACACTTTAAACCCAATGACTCTGAGCT
+
CCCCCGGGGGGGGEGGGGGGGGGGGGGGGGGGGGGGGGGGGGGGGGGGGGGEGGGGGFFGGGGGEGFFGGGGGGGGGGGGGGEDGGGGGFDGGGGGGGGGGGGGGGGFGFGFF6CEGG?EFGFFECFGGGAFGGGGGFFEFGGFGFGDFFF>ECDFFF+:DGFGDFGGFCB=AFFFFFGFFC+=;ED5?>C5*;CCFFC6;3392/69.88BC@FFDG4,61:B2:5C4;).)9ADE01=EFAABFB>>2)
@M00200:205:000000000-AKKM3:1:1101:21067:6250 2:N:0:1
TACAAGGGTATCTAATCCCGTTTGCTCCCCTGGCTTTCGCGCCTCAGTGTCAGTTTCGGTCCAGAATGCCGCCTTCGCCACCGGTGTTCCTCCAGATATCTACGCATTTCACCGCTACACCTGGAATTCCACATTCCTCTCCCGAACTCGAGCCTTCCAGTATCAGACGCAGTTCCCGAGTTAAGCCCGGGGATTTCACGTCTGACTAAGAAGGCCACCTACGCTCCCTTTAAACCCAATGACTCTGCGAT
+
CCCCCGGGGCFGGGGGGFGGGGGGGGGGGGGGGGGGGGGGGGGGGGGGGGGGGGGGGGGGGGGGFGGGGGGGGGDGGGGGGGGGGGGGGGGGGGFGGFEGGGGGGGGGFFGGGDGFGGGGGGGGG,EGGGGGGGGGGFGFFGGEEFGFGEG=8DGFFGGFDGCGFFDFFG>>DFFFFFGFGGGG6E@FBGDF>CGGB7C>=2(5CE=4;:B*>BGG@FFFEF()(3:F4CE3)9=;ED@13>AA92))-((
@M00200:205:000000000-AKKM3:1:1101:21475:6253 2:N:0:1
TACGGGGGTATCTAATCCCGTTTGCTCCCCACGCTTTCGCGCCTCAGCGTCAGGAAATGCCCAGAGACCCGCCTTCGCCACCGGTGTTCCTCCCGATCTCTACACATTTCACCGCTACACCGGGAATTCCAGTCTCCTCTGCATCCCTCAAGAACGGCAGTATCAGCCGACGTTTCTCGGTTGATCCGAGAGATTTCACGACTGACTTGCCATCCCGCCTACGCGCCCTTTAAACCCACTGACTCTC
+
CCCCCGGGGGGGGGFGGGGGGDFGGCGGGGGGCFGEGGGGGGGDGGDF@FGDCGFGFGGGFGGF,FCGCEEEEGGGGGG@FFGFGEGGGGGGFGGFFGGGGGGGGGGG8FFFG68EGE?CFCEGG@EECFEGFFGFGFGFFGABFF:CGFFC;FDE*@>*4=E99BGC5E>BBF6ACFG4FD<<+11.:3:)5CFC=6C(((2:)4>B223)64E5:D>((.45>E:DDC2<A<7<G<((32:A<2)
@M00200:205:000000000-AKKM3:1:1101:7224:6276 2:N:0:1
TACCAGGGTATCTAATCCGGTTCGCTACCCTGGCTTTCGGGTCTCAGCGTCCGGATCGGCCCAGTCGGCCGCCTTCGCCACTGGTGTTCCTCCCGATATCTACGCATTCCACCGCTACACCGGGAATTCCACTTTCCTCTCCAGTCCTCCAGACTTGCAGTTTCGGAAGCAGGCTCGGGGTTGAGCCCCTAGATTTCACTCCCCACTTACAGGTCCGCCTACGCGCCCTTTCAACCCCATCACTCTG
+
CCCCCFFFGAFGFFEFGAF@FEFFGGCGGGFF@FGGGFFGCGGGGFAGGGE:@FCGGGGGEGC,EE@+@F+:CFCF<FGDFGFFCEF:FFGGGG7CFCEGGGGGGGDGGGGGF>>@CF8FG6E7E7DFFGCFGGFFGFGCFGGFCACED?F+>CCFFDCFF;=C>5*5?:*:*//;5?))4:D*1>E>3*=)6ACFF)ACF@2(6164);4=3;CF><B??00>0:59)25)-).(2-,.(.36.))
@M00200:205:000000000-AKKM3:1:1101:15408:6313 2:N:0:1
TACTAGGGTATCTAATCCTGTTTGCTCCCCACGCTGTCGCGCCTCAGCGTCAGCAACAGCCCAGCAGGCCGCCTTCGCCACCGATGTTCTTCCCGATCTCTACGCATTCCACCGCTACACCGGGAATTCCACCTGCCTCTACTGTGCTCAAGCTCGACAGTTCGCACGGCCGACTCGGGGTTGAGCCCCGAGCTTTCACCGCACGCTTGTCAAGCCGCCTACGCGCCCTTTACACCCAGTGCCTCTG
+
CCCCCGGGGGGGGGEGGGGGGGGGGGGGGGGGGGGGGGGGGGGGGGGGGGGEGGGGGGGGGGGFGDFGGGGGGGGGDFGGGGG+FGGGGGGGGGEEGGGGGGGGGEGGGGGGGGGFGGGGGGEGDGGGGGGGGGGGGFGFDFGFGFGFGFG?GFGADGDDFFEGFDGGEGFFFFEFF)88FCDFAFGFFGDFEEGFF<?)636@>FFF<17><DGE(1>:(22D>EBG<C26)6>:E:14<49<>??
@M00200:205:000000000-AKKM3:1:1101:12456:6314 2:N:0:1
TACTGGGGTATCTAATCCCGTTTGCTCCCCACGCTTTCGCGCCTCAGCGTCAGGAGATGCCCAGAGACCCGCCTTCGCCACCGGTGTTCCTCCCGATCTCTACACATTTCACCGCTACACCGGGAATTCCAGTCTCCTCTGCATCCCTCAAGAACGGCAGTATCGGCCGACTCTCCTCGGTTGAGCCGAGGGATTTCACGACCGACTCGCCATCCCGCCTACGCGCCCTTTAAACCCAATGACTCTGAGCC
+
CCCCCGGGGGGGGGGGGGGGGGGGGGGGGGGGGGGGGGGGGGGGGGGGGGGGGGGGGGGGFGGGGGGGGGGGGGGGGGGGGGGGGGGGGGGGGGDGGGGGCFDFFGGGGGGGGGGFGGGGGGGDGEGGGGGGGGGGGFGFFGGFGF?EGFEDGGGFFGGEF87CDFGGFEEAEEFFFFGB@8DGFGGEFCEFEGGFFFGFF;>9092:<B08<FGGFGF12:?>>CFC/92)<BA0C?:7?AD6)6A<9((
@M00200:205:000000000-AKKM3:1:1101:11610:6334 2:N:0:1
TACTAGGGTATCTAATCCGGTTCGCTCCCCTGGCTTTCGCGCCTCAGCGTCAGGAGTGGCCCAGCCCGTCGCCTTCGCCACCGGCGTTCCTAGCGATATCTGCGCATTTCACCGCTACACCGCTAGTTCCACGAGCCTCTACCATCCTCAAGTCAATGCAGTATCCGACGCAGTTCCAGAGTTGACCCCTGGGATTTCACGCCGGACTTACATAACCCCCTACGCCCCCTTTACACCCAGTGACTCTGACC
+
C,ACCFGGGGGGGGGGGGEFFGGEEGGGGGGGFGGGGGCGCGGGGGFGGGGGGEFGFFGG<<CFFFGGGGGGGGGGFGGGEGFGGCFGEGGDFECFGGGGGGGGGGGGGGCFGGGFGGFGGCEE+BD=FE,ED6=E+*@=9EFAE6CCG59C,<9FF9FFFFCGEBDEA??@AFFFF8=8<FGD6,,;8C=:>*=C45<7(64(:(17)64294+<(*01212)(*8CDC144)));(43,,)..64)6)(
@M00200:205:000000000-AKKM3:1:1101:9991:6341 2:N:0:1
TACCAGGGTATCTAATCCTGTTTGCTCCCCACGCTGTCGCGCCTCAGTGTCAGCAACGGCCCAGCAGAACGCCTTCGCCACTGGTATTCTTCCCGATCTCTACGCATTCCACCGCTACACCGGGAATTCCATCTGCCCCTACCGTGCTCTAGCTCGCCAGTCTGACCGGCAGCCCCGGCGTTGAGCCCCGGGATTTCACCAGCCACTTAACGGGCCACCTACGCGCCCTTTAAGCCCAATGACTCTGCGAT
+
CCCCCGGGGGGGGGGGGGGGGGFGGGGGGGGGGGGGGGGGGGGGGGGGGGGGFGGGGDEGGGGGGGGGGGGGGGGGGGGEGGGGGCGFGGGGGGGGEGGGGFGGGGGGGG;FFGGFGGGGGGGGGGGFGGGGFGGGGFGF??FEGFGDGFD=FGGEFGGFGGFGFFGEBD5AEFDEEF*:<EGFFGGFDD5:8CFFFFGFFFFFDFF@AAAB>0EG?FF?:BFFFGDGD<8)-627F6(28AA<<)5)(((
@M00200:205:000000000-AKKM3:1:1101:12288:6358 2:N:0:1
TACGCGGGTATCTAATCCTGTTTGCTCCCCACGCTGTCGCGCCTCAGCGTCAGCAACGGCCCAGCAGACCGCCTTCGCCACTGGTGTTCTTCCCGATCTCTACGCATTCCACCGCTACACCGGGAATTCCATCTGCCTCTACCGTGCTCGAGCTCGTCAGTCTTACCAGACTTCCCGGAGTTGAGCCCCGGGGTTTCACCGGCAACTTAGCGAGCCGCCTACGCGCCCTTTACACCCAGTGACTCTG
+
CCCCCGGGGGGGGGGGGGGGGGGGGGGGGGGGGGGGGGGGGGGGGGGGGGGGGGGGGGGGGGGGGGGGGGGGGGGGGGGGGGGGGGGDGGGGGGGGGGGGGGGGGDGGGGFGGGCEGGGGGGGG@EGGGGGGGCGGGFGFFGGDGFD8FEGGGDGFFGGEEF*D7FGGFCFEFFFFDDGFFF+CFFGFFGDDBCCGFAE<?BFF>BFB)<B>>BDEBGFFFFBE>CB377><><A?G042<<<)6))
@M00200:205:000000000-AKKM3:1:1101:8801:6358 2:N:0:1
TACGAGGGTATCTAATCCTGTTTGCTCCCCACGCTTTCGCGTATCAGCGTCAGTATCCAACCAGGGGGCCGCCTTCGCCACAGGTGTTCCTCCCGATATCTACGCATTCCACCGCTACACCGGGAATTCCACTTTCCTCTCCAGTCCTCAAGACTTGCAGTTTCGGAAGCAGGCTCGGGGTTGAGCCCCGAGATTTCACTCCCGACTTACAGATCCGCCTACGCGCCCTTTAAACCCAGTGACTCTG
+
CCCCCGGGGGGGGGGGGGGGGGGGGGGGGGGGGGGGGGGGGGGGEGGGGGGGGGFGGGGGGGGGGGGGGGGGGGGGGGGGGGGGGGGGGGGGGGGGGDGGGGGGGGGGGGGGGGG>DGGGGGGE@E?FGCFGGGGGGFGEFCFFFFCCG8CFDFG7CGGFEFFFAB>EEGFB/:AAEE55FCGFFGGFBD7:EFEG77@CF@@>FFFFFFFFBBG@:G@1(4:32=>C55:>>924C3(5<D:AA2A
@M00200:205:000000000-AKKM3:1:1101:9973:6378 2:N:0:1
TACTGGGGTATCTAATCCTGTTTGCTACCCACGCTTTCGCTCCTCAGCGTCAGTACCAGCCCAGAGTGCTGCCTTCGCCGTTGGTGTTCCTCCCGATATCTACGCATTTCACCACTACACCGGGAATTCCGCTTCCCTCTTCTGCCTTCAAGTCGATCAGTATCGAGTGACCCTCCCCAGTTGAGCCGGGGGCTTTCACACTCGACTTGAACGCCCGCCTGCGCGCTCTTTAAGCCCAATGACTCTG
+
CCCCCGGGGGGGGGGGGGGGGGGGGGGGGGGGGGGGGGGGGGGGGGGGGGGGGGGGGGGGGGGGGGGGGGGGGGGGGGGGGGGGGGGGGGGGGGGDGGGGGGGGGGGGGGGGGGGFGGGGGGDEF7EFFFGGGGGGCFGDFGGBGFGFGFGGGGGFFGGFG9EGDFGGFGFEFCFFFFGFFGCCFGGFEGG4?CFGFEGEBBD@6;FDF33;72BE9GF?2;FF>E:DC:4):A<?G:B?(6<<DFF
@M00200:205:000000000-AKKM3:1:1101:18896:6382 2:N:0:1
TACAGGGGTATCTAATCCTGTTTGCTCCCCACGCTTTCGCGCCTCAGCGTCAGTACCGTCCCAGCGAGCTGCCTTCGCCATTGGTGTTCCTCCTGATATCTGCGCATTTCACCGCTACACCAGGAATTCCACTCGCCCCTTCCGGACTCTAGCCAGACAGTTTCCAGCGGCATTCACAGGTTGAGCCTGTGACTTTCACACCGGACTTATCTGGCCGCCTACGCGCTCTTTAAACCCAGTGACTCTGAGCT
+
CCCCCGGGGGGGGGGGGGGGGGGGGGGGGGGGGGGGGGGGGGGGGGGGGGGGGGGGGGGGGGGGGGCGGGGGGGGGGGGGGGGGGGGGGGGGGGGDGFGGGGGGGGGGGGGGGGGEGGGGGGGGFFGGGGGGGGGGCEGFFGGFGFGFGFGDFFGFFGFFGGFGEF?E<EDFFFF9FF+9FGDF>CGFFG?CFGGGFCC4>2@@(9@EC).9?EFGBGEDFFFF;EFG:FA>A<B:?:6BF<AFF>9))()
@M00200:205:000000000-AKKM3:1:1101:20617:6412 2:N:0:1
TACTGGGGTATCTAATCCCGTTTGCTCCCCTAGCTTTCGCGCCTCAGCGTCAGTGTCGGTCCAGGAAGCCGCCTTCGCCACCGGTGTTCCTCCGGATATCTACGCATTTCACCGCTACACCCGGAATTCCGCTTCCCTCTCCCGAACTCAAGCCCTGCAGTTTCCCGCGCCGTTCCCCAGTTGAGCCGGGGGATTTCACGCGGGACTTACAGAACCGCCTACGCGCCCTTTACACCCAATGACTCTGAGA
+
CCCCCGGGGGGGGGGGGGGGGGGGGGGGGGGGGGGGGGGGGGGGGGGGGGGGGGGGGGGGGGGGGGGGGGGGGGGGGGGGGGGGGGGGGGGGGGGGGGGGGGGGGGGGGGGGGGGFGGGGGGGGGGGFGGFEGGGGGFGFFGGFGFG@GFGFGGGFFGGFG>AFFFGG>@DBEFFFFFGFGGGCFGC4?DGFFGGFFF?1<999>>F>2><BAFGFFCEBFF:>;DDG<4:<>AABGBB07:<4:A<<9)
@M00200:205:000000000-AKKM3:1:1101:19192:6442 2:N:0:1
TACTGGGGTATCTAATCCTGTTTGCTACCCACGCTTTCGCGCCTCAGCGTCAGTGACGGGCCAGGGTGTCGCTTTCGCCACCGGTGTTCCTCCAGATATCTACGCATTTCACCGCTACACCTGGAGTTCCGCACCCCCCTCCCGTTCTCTAGAACCGCAGTCCAGCGCGCAATTCCTCAGTTGAGCTGGGGGCTTTCACACGCTGCTTACGGAACCGCCTACGCGCCCTTTAAACCCAATGACTCTG
+
CCCCCGGGGGGGGGGGGGGGGGGGGGGGGGGGGGGGGGGGGGGGGGDGGGGGGGGFGGGGDEGGGGGGGGGGGGGGDGGGGGGGGGGGGGGGGGGGGGGGGGGGGDGGGGGGGEEEGGGGGGGGGGGGGGGGGGGGGFGFFGGFGFGFGFG?CFGFFGGEGGFGEFDG>CD>F=FFAFGFGFG7;CFFF3E3):FDB<EFFFFFDF0<<:B08?G529@?:4,0(:5>CD>9<A70A:BBF9A<9BA
@M00200:205:000000000-AKKM3:1:1101:3726:6448 2:N:0:1
TACGAGGGTATCTAATCCTGTTTGATCCCCACACTTTCGTGCCTCAGCGTCAGTTAAAGCTTAGTAAGCTGCCTTCGCAATCGGTGTTCTTGACGATATCTAAGCATTTCACCGCTACACCGTCAATTCCGCCTACCTCAACTTTACTCAAGTCCTACAGTATCAATGCCACCCTCCCGGTTAAGCCGGGATATTTCAGAACTGACTTAATAGGCCGCCTACGCACCCTTTAAACCCAGTGACTCTG
+
CCCCCGGGGGGGGGGGGGGGGGGGFGGGGGGGGGGGGGGGGGGGGGGGGGGGGGGGGDFGGGGGGGEFGGGGGGGGGGGGGGGGGGGGGGGGFGGGGCGGF;FGGGGGGGFGFGGDGGGGGGGGGGFGGFG6CGGGGFGFFGGFGFGFFFFGGG+CFFGFGFFFFFGGFFFEB9:DDBCABCDCFGCABD69AFDGAEF*>DFFFFFF@C@AA)6:@45--8(82?BD*;B:C4=1C;(/7AC5444
@M00200:205:000000000-AKKM3:1:1101:20066:6450 2:N:0:1
TACGGGGGTATCTAATCCTGTTTGCTCCCCACGCTTTCGTGCCTCAGTGTCAGTGCTGGTCCAGATGGCCGCCTTCGCCACTGGTGTTCCTCCCGATATCTACGAATTTCACCTCTACACCGGGAATTCCGCACTCCCCTACTGGACTCTAGCTATAGCAGTATCGGGTGGCGTCTCCAGGTTGAGCCTGGAGGTTTCACACCCGACTTACTAACCCGCCTACGACCTCTTTATACCCAATGACTCTGGGC
+
CBCCCGGGGGGGGGGGGGGGGGGGGGGGGDEF@BFFGGGCFGGFGGGGFFGGGGGGCFFEGFFF<<6EGGGGGDGFGGD@FGCEGGGGFEFCFGGGGGGGGGGGG8FFGGGGGGGFCCFGGC@448DFFGCG+=CGFFGFAGGFGFGEG8ECGFFAA>9B,=:+239E@>DBFFF59?CFFF*;;:<4);5))4=?FFG?EB?@F(39?C3)19+*6):07(3.-*0/224)).)-::>((542)-.)).(
@M00200:205:000000000-AKKM3:1:1101:17771:6460 2:N:0:1
TACTGGGGTATCTAATCCTGTTTGCTCCCCACGCTTTCGCGCCTCAGCGTCAGTACCGTCCCAGCGAGCTGCCTACGCCATTGGTGTTCCTCCTGATATCTGCGCATTTCACCGCTACACCAGGAATTCCACTCGCCCCTTCCGGACTCTAGCCAAACAGTTTCCAGCGGCATTCACAGGTTGAGCCTGTGACTTTCACACCGGACTCATCTGGCCGCCTACGCGCTCTTTAAACCCACTGTCTCTAAGAC
+
CCCCCGFC:FECDEEF<FGFFDFGGGGGG@FGGDEGGGGGGGGGGGGDCFC@FFFGFCFDEEFEGGCCFGFDF@E=7BEFGGGGCCFFGGGGGGCFG9DGDGDC:CCCFGGGGGGFD:FGFCFCFEGFFGGFGG6C@BGDB,=9EEC=FFGDGG8;DF6;EFEF<FGG*89)98@CB>>AD5@4A8EA9FFFFGFGFEG5B>B@(6@(4?A)76637CE62@1.,*099*).).4(;2((.).).))).))
@M00200:205:000000000-AKKM3:1:1101:21258:6474 2:N:0:1
TACAAGGGTATCTAATCCTGTTCGCTCCCCACACTTTCGCTCCTCAGCGTCAGGTCATTCCCAGAGAACCGCCTTCGCCACCGGTGTTCCTCCTGATATCTGCGCATTTCACCGCTACACCAGGAATTCCGTTCTCCCCTGAATACCTCTAGTCTGCCCGTATCGGAAGCAAGCGCCGTGTTAAGCACGGCGTTTTCACTCCCGACGCGACAAACCGCCTACGAGCCCTTTCAACCCAATGACTCTGACAC
+
CCCCCGGGGGGGGGGGGGGGGGGGGGGGGGGGGGGGGGEGGGGGGGGGGGGGGGGGGGGGGGGGGF@FGGGGGGGGGGGGGGDGGGGGGGGGGGGDFCGGGGGGGGGGGGGGGGGEGGGGGGGGGGGGGGFGGGGFGFEDFGDEGFC9DFGDDFGFFGG5@6DFD5CEBGFFF=EEFFGBFCGFAFGF>*=4:EGDFEFFB@B=>@09B09B91BC9DE:FF:D<E3C>52)).63:2(3(-54)454).)
@M00200:205:000000000-AKKM3:1:1101:27765:6477 2:N:0:1
TACTGGGGTATCTAATCCTGTTTGATCCCCACGCTGTCGCGCCTGAGCGTCAGTTACGAGCCAGTGAGCCGCCTCCGCCACTGGTGTCCTTCCCAATATCAACGAATTCCACCCTTACACTGGGAATCCAACTCCCCCCTCTCGTATCAAAGTCTAACAGTTTCAATGGCAGTCATGGAGTTGAGCTCCAGGCTTTAACCACTGACTTGGAAGACCCCCTGCGCGCGGTTTGTACCCCTTGACTCTG
+
CCCCCGGGGGFGGFFFGGFFFFD<,,CFG8F++7BF@@,:@F+4CC,,++68BF9FCFFCE+,:C9@,A,+@+?,,+B:+8?AFC<F,,@,AFGF8,9,,,9=+=+AA,,9EF8+*+,9?EDE@C=D8A4A8+,2,1*6)36A*+0+)++,266?=D92+@=*=;++@*,50;)+3?6+*8,2+;,@A*AFF>EG5+*@>E24)*)*:@BBA5)6,(:0(-((),/)/22/(/)).2(((/.)))..
@M00200:205:000000000-AKKM3:1:1101:8893:6515 2:N:0:1
TACTAGGGTATCTAATCCTGTTCGCTCCCCACGCTTTCGCGCCTCAGCGTCAGTACCGTCCCAGCGAGCTGCCTTCGCCATTGGTGTTCCTCCTGATATCTGCGCATTTCACCGCTACACCAGGAATTCCACTCGCCCCTTCCGGACTCTAGCCAGACAGTTTCCAGCGGCATTCAAAGGTTGAGCCTTTGACTTTCACACCGGACTTATCTGGCCGCCTACGCGCGCTTTATACCCAATGCCTCTGAGCT
+
CCCCCGGGGFGGGGGGGF9EGGFGGGGGGGGGGGGGGGGGCGGGGGGGGGGGGGGFGGGGGGGGGG+CGGAEGDGGGGGGD<AEGDGCGGGGGGFGGGGGGFGGGGGGGGGGGGGFDGFGFFGD7EDFF;FGFEDGCEED6FFBG?8>FFFCGGGBDF?A<C7CEF+@@*9>D5B9B<+9DED4AC?>AFC6BGGGFFF*6>2>(((/)))77>EFBDB;;@DB(8:C7>(-:46)<)8?7())544))()
@M00200:205:000000000-AKKM3:1:1101:15753:6516 2:N:0:1
TACTCGGGTATCTAATCCTGTTTGCTCCCCACGCTTTCGAGCCTCAGCGTCAGTAATGAGCCAGTGTGTCGCCTTCGCCACTGGTGTTCTTCCGAATATCTACGAATTTCACCTCTACACTCGGAGTTCCACACACCTCTCTCATACTCAAGACACCCAGTATCAAAGGCAATTCCGAGGTTGAGCCCCGGGATTTCACCCCTGACTTAAATGTCCGCCTACGCTCACTTTAAACCCAGTGACTCTG
+
CCCCCGGGGGGGGGGGGGGGGGGGGGGGGGGGCGGGGGEGGFGFGGGGDGGGEGCFGGGGGGGFGGGGGGGGGFGGGGGGGGGGGGEGGGGGGGGGEFGGGGGGGGGGGGGGGGGFGEFGGGCEFEGGGGGFFGGGGBD6DFGFG?FDGFG?FDFFFDFFGDE9EFGFFGFFFBBDFDC?@CCG?FG55DGEFGEFFEGFDFFF=B;<**>CCEGC=DF5@=(82?5DCCEE3EE(=;?434?)).7
@M00200:205:000000000-AKKM3:1:1101:7879:6534 2:N:0:1
TACAGGGGTATCTAATCCCGTTCGCTACCCTAGCTTTCGCGCCTCAGCGTCAGAGAAGGTCCAGTGCATCGCTTTCGCCACAGGCGTTCCTTCCGATATCAACGCATTTCACCGCTCCACCGGACGTCCCATGCACCTCTACCTCCCTCCCGCACGCCAGTTTCAGCGGCATTTCTCCGGTTGAGCCGACGTATTTCCCCAACGACTTAACGCACCGCCTACGCGCCCTTTCCGCCCACTGACTCTGAGCT
+
CCCCC?C>BFCGGFEFGCFEFGGCGE7FFG9EEEGGFF:@@FGGG8E8FFGGC<FGFFCFGG9A@FGFGFGGG,?==FG@FF@,CC8>F@F9FFGECC8F=,FCF6+@=;EEC++0=F9=DE>7+@3+@ADF8F+@??DE9EG+,;=8?>+0@CD>A8;*5<*57BFEAGE)*2B1:8D?1*2*8<6))//8047@;)+6((/(69<734;(,(2*4<3:(.-;2=<//*.)63185111))5.:.).6()
@M00200:205:000000000-AKKM3:1:1101:24182:6568 2:N:0:1
TACGCGGGTATCTAATCCTGTTTGCTCCCCACGCTTTCGCGCCTCAGCGTCAGAACCGGCCCAGTGGGCCGCCTTCGCCACAGGTGTTCTTCCCGATCTCTACGCATTCCACCGCTACACCGGGAATTCCACACACCTCTACCGGTCTCCAGACCCGCAGTTTCGGAAGCAGGCCCGGAGTTGAGCCCCGGGATTTCACTTCCGACTTGCAACGTCCGCCTGCGCGCGCCTTACAGCCAGTGACTCTGAGC
+
CCCCC:FDFGGGFEFGFGCECEFGG9FFGGGGGGGGGDGGGGGGGGGGGEDEGGGGGEGGGGGGGGGGGGGCFGGDFCGGGGCCBFF+<9=FGGGGC@=EF8FDFCGGG9EFGCGFGEGGGGGEEEG?FGGF+@>:CAC@FGGFGFDDGFD4CC9AAED5=F?F?BGGFGFBFFFEB5D5=<F7FFFA)9:55:676AC<A)4:?B01-524?9;C?D@1212:9=>DD)4<2:4)034?344AAFAA)6,
@M00200:205:000000000-AKKM3:1:1101:9527:6575 2:N:0:1
TACTCGGGTATCTAATCCTGTTCGCTCCCCACGCTTTCGCTCCTCAGCGTCAGTAATGGCCCAGAGATCCGCCTTCGCCACCGGTGTTCCTCCTGATATCTGCGCATTTCACCGCTACACCGGGAATTCCATCTGCCCCTACCGTGCTCTAGCTCGCCAGTCTGATCGGCAGCCCCGGGGTTGAGCCCCGGGATTTCACCAACCACTTAACGAGCCGCCTACGCGCCCTTTATACCCAACGACTCTGAGCT
+
CCCCCGGGGEGGGGFGGGGGGGGEGGGGGGGGGGGGGGEGGGGGGGGGGGGGGGFFGGFGEFDGGGGGGGFGGGGFGGGCFFGGGGGGGGGGGGGCCDCGGGGGGGGGGFGFGGG>DFFEFDEEGGGDFGGGGGGF@FEDFFGFGFGBGFG7@DFEFCGFFGFGCFFFBE5@B:9BB5C>FEGFFFF>EGD>:=6*;6<;E?800834>EF?((:C>GDF??B:(*097*44<-:<<)3((3>FF46))()
@M00200:205:000000000-AKKM3:1:1101:12282:6583 2:N:0:1
TACACGGGTATCTAATCCTGTTCGCTCCCCACACTTTCGCTCCTCAGCGTCAGGTAATGCCCAGAGAACCGCCTTCGCCACCGGTGTTCCTCCTGATATCTGCGCATTTCACCGCTACACCAGGAATTCCGTTCTCCCCTGCATACCTCCAGTCTGCCCGTATCGAAAGCAAGCCAGGTGTTAAGCACCTGGTTTTCACTCACGACGCGACAAACCGCCTACGAGCCCTTTAAACCCAATGACCCTGAGAC
+
CCCCCGGGGGGGGGGGGGGGGGGGGGGGGGFF@FFGGGGGGGGGGGGGGGGGGGGGA9ECGGGGGGGFDFGGGGGGGGGGGFFGGGEGGGGGGGGGGGGGFEGGGGGGGGGGGGGFGGGGFFGDFCCFGGFF+=DEDBGDFGADGFDDFFG6FG9@7BD?EDFG=FGEDG?=C=?*?52*,:CFAECA5CF*9CGGF4BEB)>):9@>22(.3(33(2)(/=()/:)9>C,6).)1?6<(4<),,(,,(-)
@M00200:205:000000000-AKKM3:1:1101:19835:6589 2:N:0:1
TACTCGGGTATCTAATCCTGTTTGCTCCCCTAGCTTTCGTGCCTCAGTGTCAGGAGTTTTCCAGGGACTCGCCTTCGCCACTGGTGTTCTACTTGATATCTACGCATTTCACTGCTACACCAAGTATTCCAGTCCCCCCTCAAACCCTCGAGCAAGGTAGTTTCCAATGCCATTTCCGAGTTGAGCTCGGAGCTTTCACATCCGACTTACCTCACCACCTACGCCCCCTTTATACCCAATGACTCTG
+
CCCCCGGGGGDGGGGGGGGGGGGGGGGGGGGGGGGGGGGGDGGGGGGGGGGGGGGGFGGGGGGGGGFFGGGGGGGGGGGGGGGGGGGGGGGGGGGFGGGFGGGGGGDDGGGGGGFFFGGGGGGGGGGGGGGGGGDF=>E=DFDDFFGFGF+08CGF?E8DEGD9DFGGFFFB79?DF560@8DE5D9D>DDEFGG?0;7>EBFDD@A59>>*>2>5>GB==2))(4:DC*.*0>??8@F@;CA);;;
@M00200:205:000000000-AKKM3:1:1101:17770:6592 2:N:0:1
TACTAGGGTATCTAATCCTGTTTGCTCCCCACGCTTTCGCGCCTCAGCGTCAGAGGTGGACCAGAGTGCCGCTTTCGCCACCGGCGTTCCTCTTGATATCTACGCATTTCACCGCTCCACCAAGAGTTCCGCACTCCCCTCCCACCCTCGAGCCGAGCAGTCTCAGAGGCTGTTCCTCGGTTGAGCCGAGGGCTTTCACCCCTGACTGACCCGGCCGCCTACGCGCCCTTTAAACCCAATGACTCTG
+
CCCCCGGGGGGGGGGGGGGGGGGGGGGGGGGGGGGGGGGGEGGGGGGGGGGGGGGGGGGGGGGGGGFGGGGGGCGGGGGGGGGGGGFCGGGGGGGGGGGGFGGGGGGGGGGGGGGFGEGGGGGG<EEFGGGGGGGGGFGFFGGFGFG=FEDDGGGEBGGFG*0DEFGFFGFFFFFFCCG>CGGGFGGEAD=BFDFFF??=?9(3=@<E3;EFFFGE1CB<6<?D0C59)93>)6<7EFFFF)3:BFF
@M00200:205:000000000-AKKM3:1:1101:14100:6593 2:N:0:1
TACGCGGGTATCTAATCCTGTTCGCTCCCCACGCTTTCGCTCCTCAGCGTCAGTACAGGCCCAGAGAACCGCCTTCGCCACCGGTGTTCCTCCCGGTATCTGCGCATTTCACCGCTACACCGGGAATTCCATTCTCCCCTACCTGCCTCTAGCCTGCCCGTATCCACCGCAGACCCGGAGTTAAGCCCCGGGCTTTCACGACAGACGCGACAAGCCGCCTACGAGCTCTTTACACCCAATGACTCTGAGAC
+
CCCCCGGGGGGGGGGGGGGGGGGEGGGGGGGGGGGGGGGGGGGGGGGGGGGGGGGGGGGGGGGGGGGGGGGGGGGGGGGGGGGGGGGGGGGGGGGGGGGGGGGGGGGGGGGGGGGFGGGGGGGGGGGFGGGGGGGGGFEFFGGFGFFFGFDFGFGFFGGEEDDGFFGGFGFFFFFFFF4BCGG7FFGFFGGEFGFGFFGFDB9BFFFF>B>>9BGG9DFFFFF3:?)9*0>2A9<:EF(8B<AAA464<<)
@M00200:205:000000000-AKKM3:1:1101:7242:6593 2:N:0:1
TACTCGGGTATCTAATCCCGTTTGCTCCCCTGGCCTTCGTGCCTCAGCGTCAGTAACTGTCCAGAGACTCGCCTTCGCCACTGGTCTTCCTTACGATATCTACGCATTTCACTGCTACACCGTAAATTCCAGTCTCCTCTCCAGTACTCTAGCCACGCAGTATCGAATGCAGTTTCAGGGTTGAGCCCTAAGATTTCACATCCGACTTGCGCGACCGCCTACGCACCCTTTACACCCAATGACTCTG
+
CCCCCGGGGGGGGGGGGGGGGGGGGGGGGGGGGGGGGGGGGGGGGGGGGGGGGFGGGGGGGGGGFGFGEFGGGGGGGGGGGGGGFFGGGGGCGGGGFDCFGGGGGDGGGGFGFFGFGGGGGGGGDGGGGGGGGGGGGFGFFGGFFFGEFFAFFFGF>ED>G9;D=588DGFBFFFFFF??DFDFFCDDFFFFAGFGF7CE<@DFFABF5E==55:EBGD(9=5??DEG<>E9CCE8E;;@FFFFFFF
@M00200:205:000000000-AKKM3:1:1101:8665:6602 2:N:0:1
TACGGGGGTATCTAATCCTGTTCGCTCCCCACGCTTTCGCGTCTCAGCGTCAGTACCGTCCCAGAGAGCCGCCTTCGCCACGGGTGTTCTTCCTGATATCTGCGCATTTCACCGCTACACCAGGAATTCCACTCTCCTCTTCCGGACTCTAGCCAGACAGTTTCCACCGACAGCTCGAAGTTGAGCCTCGAGATTTCACAGCGGACTTATCTGGCCGCCTACACGCGCTTTAAACCCAATGACTCTGGGA
+
CCCCCGGGFGGGGGGGGGGGGGGGGGGGGGGGGGGGGGGGGGGDGGGGGGGEGGGFGGGGGGGGGGGGFGGGGGGGGGFCFGFEFFFGGGGCFFGFCFGGGGFGGE:CGFEFGGGFGGG<EDFGGGGGGGAEFGGGGFGFFFFEGEGFGFF=D7CAFFGFCFFFEFDGEGFFF=FFEEGFGC8FFCGFF:E>ACCCFEFFF6@;2664CAA)6<CC9C@0((5)-/8C)114<6238<<:?AF))).)((
@M00200:205:000000000-AKKM3:1:1101:8727:6626 2:N:0:1
TACCCGGGTATCTAATCCTGTTTGCTACCCATGCTTTCGCGCCTCAGCGTCAGTCACTGTCCAGGTAGCCGCCTTCGCCACCGGTGTTCCTCCCAATATCTACGAATTTCACCTCTACACTGGGAATTCCGCTACCCTCTCCAGGACTCAAGACCGCCAGTATCCGATGCACTTCCTCAGTTGAGCCGAGGGATTTCACGTCGGACTTAACGGCCAGCCTACGCGCCCTTTATCCCCAATGACTCTG
+
CCCCCGGGGGGGGGGGGGGGGGGGGGGGGGGGGGGFGGGGDGGGGGGGGGGGGGGGGGGGGGGGGGGGGGGGGGGGGGGGGGGGGEGGGGGGGGGGGGGGGGGGGGF@FFGGGGGFGGGGGGGGGGGGGGGGGGGFGFGBFCGFFDGFGFGDGGGFFGGFGGFGFEGGFGFEFEFFFFGFGDCGFFFF5CGD?CCFFFFBBBB9=BFFFFFFFFGG@FFDFF@:;GEG<C?DD4));86:3))).6<
@M00200:205:000000000-AKKM3:1:1101:27985:6638 2:N:0:1
TACGCGGGTATCTAATCCTGTTTGCTCCCCACGCTGTCGCGCCTCAGTGTCAGCAACGGCCCAGCAGAACGCCTTCGCCACTGGTGTTCTTCCCGATATCTACGCATTCCACCGCTACACCGGGAATTCCATCTGCCCCTACCGTGCTCTAGCTCGCCAGTCTGACCGGCAGCCCCGGAGTTGAGCCCCGGGCTTTCACCAGCCACTTAACGGGCCACCTACGTGCCCTTTATACCCCGTGACCCTG
+
CCCCCGGGGGGGGGGGGGGGGGGGGGFFGGFGGGGGGGGE+FGGGGG,FGGGGG,BFFE+FFGGGFE8FFEGCCFGGGGGGGGFFFGDGGGGFG+@FGEGGGGGGGGG,CFFFEG?6FGGG6BEG@F8DAEFD,6D,*@>?FFD4*0:CAGFG+2:9EDFGFC>;+?:@GEB:()//5/:FCCCFFG5>)*)):CC?AG73:BF:((4)<A?F0C8(1@:((().2>F*23A2)66:((,((()..,
@M00200:205:000000000-AKKM3:1:1101:23614:6653 2:N:0:1
TACTCGGGTATCTAATCCTGTTTGCTCCCCACGCTTTCGAGTCTCAGCGTCAGTATTCGTCCAGTTGGCCGCCTTCGCCACCGGTGTTCCTCTCGATATCTACGAATTTCACCTCTACACCGAGAATTCCACCAACCTCTCCGATACTCTAGCCTGGCAGTTTCAAGTGCACTTCCTGGGTTGAGCCCAGGGCTTTCACACCTGACTTTTCAGACCGCCTACACTCGCTTTAAACCCAATGAATCTG
+
CCCCCGGGGGGGGGGGGGGGGGGGGGGGGGGGGGGGGGGGGGGGGGGGGGGGGGGGGGGGGGGGGGGGGGGGGGGGGGGGGGGGGGGGGGGGGGGGGGGGGGGGGFGGGGGGGGGFGFGGGGCGGGGGGGGFGGFGGFGFFFEFGBGFGFFDGF8:<F+5=BDFEFFG?9DEFFFFFFGAFCDD*<CAFFC**4AFA*=A@5>EFFEEEA4*8EC==DBDFFE6.=))*22;C3),*/313))).)1
@M00200:205:000000000-AKKM3:1:1101:17470:6656 2:N:0:1
TACCGGGGTATCTAATCCTGTTTGCTCCCCACGCTGTCGCGCCTCAGTGTCGGCTAAGAGGAGCTTGCGCTCCCACCGCCCAGCAGACCGCCTTCGCCACCGGTGTTCTTCCGGATCTCTACGCATTCCACCGCTACACCCGGAATTCCATCTGCCTCTACGGTGCCCAAGCCCTACAGTCGCCGCGGCCGATTCCGGGTTGAGCCCCGAACTTTCACCGCCGCCTTCTCGTGGCCCCCTACGCGCCCTTT
+
CCCCC@ECCFEFGGGGFGGFGGGG9CAFGGGGEG7FCFFGGGGG:ECEFGGGDGDGGGFFFGGGGGDGGGGCCF,,CFFE@:FGGGGCFEEGG@FFGFGGGGGEGG:FEEFEEDGB?FGGGG@EFE8D=DF=@EGEEAF@EGGFEFDCGFAFE7DFF8CFF42D<AFFFGFFFFFFFF4FF:DG;ECEEGE3<7F*/7C7<FF0)13:>((3:AGF)*7(4(,)787*>*14:<>(*,4014(1166>91,
@M00200:205:000000000-AKKM3:1:1101:9293:6666 2:N:0:1
TACGCGGGTATCTAATCCCGTTCGCTACCCTGGCTTTCGCGCCTCAGCGTCAGAAGAGGTCCAGTGCGTCGCCTTCGCCACAGGTGTTCCTTCCGATATCAACGCATTTCACCGCTCCACCGGAAGTTCCACGCACCTCTCCCTCCCTCGAGCCTGCCAGTTTCAGCGGCAATTCTCCGGCTGAGCCGAAGTATTTCACCACCGACTTAACAGACCGCCTACGCGCCCTTTAAGCCCAATGACTCTGCGCT
+
CCCCCFGGGEGGGFGGGGGGGGGGGGGGGGGGGGGGGGDGCGGGGGGGEGGEGGGGGGFGGGGGGGGGGGEGGGGGGGGGGGGGGGGGGGGGGGGGCFGGCGGGGGGGGGGGGGGFGGGGGDECGGGGGGGGGGGGGFG<FFGFGDGDGF5<EDFFFGGFFCEGFFFE4CE=FBFFFFC;EGC55CGFB57AFGGGF3CEF6@9BFF?4AFF<?FF;CD<8:<DFDDD/9?9<AAFGF(4:)4-6AF2(((
@M00200:205:000000000-AKKM3:1:1101:23881:6681 2:N:0:1
TACGCGGGTATCTAATCCTGTTTGCTCCCCTGGCTTTCGTGTCTCAGCGTCAGCAAACCCCCAGCGAGCTGTTTTCACCATTGGCGTTCCAAACGATATCTACACATTTCACCGCTACACCGGGAATTCCAGTCTCCTCTGCATCCCTCAAGAACGGCAGTATCAGCCGACGTTTCTCGGTTGAGCTGAGAGATTTCACGACTGACTTGCCATCCCGCCTACGCGCCCTTTAAACCCAAGTACTCTGAGAC
+
CCCCCGGGFGFGFGGFFGGGGGGGGGGGCGGGGGGGGGGFGGGFGGFGGGGDGGGGGGGGGGGGGGECEEF?F<EDFGGGGFGGGGGGGGD,CDCFGGGGFGGGGGGGDFGGGGGEGGGFGGEDEEGFFGG,CF?DFFFEFCGFGFGFGB8DEFGFBCDEGG7CEFFF5*@=A4A46BG4>C726:CF*44?;9CGC5CB>@D9;;@CEEE4;EGF():,682)(:7C995)6))282(().64>24:B))
@M00200:205:000000000-AKKM3:1:1101:10193:6719 2:N:0:1
TACTAGGGTATCTAATCCCGTTTGCTCCCCTGGCTTTCGTGTCTCAGCGTCAGCACACTTCCAGTCGCCTGTTTTCACCTTTGGCGTTCCAAACGATATCTACGCATTTCACCGCTCCACCGTTTGTTCCAGCGACCCCTAAGTGGCTCAAGACCGCCAGTATGCCCAGCCGTTCCACGGTTAAGCCGTGGGATTTCACAAGGCACTTAACGATCCGCCTACACACGCTTTATACCCAATGACTCTGAGCT
+
CCCCCGGGGGGGGGGGGGGGGGGGGGGGGGGGGGGGGGGGGGGGGGGGGGGGDGGGGGGGGGGCEGDGGGGGGGGGGGGGGGGCFGGGGGGGGGG:FGEGGGGGGGGGFGFGGGGFGGGGGGGGGGFGGGGGGDGGGFGFFGGDDDDDGFG6EFGFFGGFGGBDEFGG?C5@EFFFFFDAFDGGFGGEADEFA6=CCEFFEFDBBBBF4@F@>:E;(*=DFF;5@EFG*81CE<CEG<2(.;EE;2<A)(-
@M00200:205:000000000-AKKM3:1:1101:11148:6724 2:N:0:1
TACAGGGGTATCTAATCCTGTTTGCTCCCCACGCTTTCGCACCTCAGCGTCAGTATCAGCCCAGATCGCCGCCTTCGCCACTGGTGTTCCTCCCGATATCTACGAATTTCACCTCTACACCGGGAATTCCGCGATCCTCTTCTGTACTCAAGCCCCGCAGTTTCGGATGCACGTCCTTGGTTGAGCCGAGGGATTTCACATCCGACTTGCGAAGCCGCCTACGTGCGCTTTATACCCAATGACTCTG
+
CCCCCGGGGGGGGGGGGGGGGGGGGGGGGGGGGGGGGGGGGGGGGGGGGGGGGGGGGGGGGGGFGGGGGGGGGGGGGGGGGGGGGGGGGGFFGGGGGGGGGGGGGGGGGGGGGGGFGFGGGGGGGGGGGGGGGGGGGFGFFGGFGFGFGFGG>D?AEE6?:DCGA?DGFGFFFDFEFFGFGGGCAFCDFGG>DGGGFFGCFFFD1;;FEF>FFFGC@DE<?B?FFFFCCC<FA9A9C3:(5<DFFAA
@M00200:205:000000000-AKKM3:1:1101:4102:6764 2:N:0:1
TACACGGGTATCTAATCCTGTTTGCTCCCCACGCTTTCGAGCCTCAGCGTCAGTAATGGACCAGTATGTCGCCTTCGCCACTGGTGTTCTTCCGAATATCTACGAATTTCACCTCTACACTCGGAGTTCCACATACCTCTTCCATACTCAAGATAGCCAGTATCAAAGGCAATTCCAAGGTTGAGCCCTGGGCTTTCACCTCTGACTAAACTATCCGCCTACGCTCCCTTTACACCCAGTGACTCTGCGAT
+
CCCCCGGGFGGGFGGGGGGGGGGGGGGGGGGGGGGGGGGGGGGGGGGGGFGGGGGGGGGGGGGGGGGGGGGFEGGGGGGGGGGGGGGGGGFGDEGGGGG,;CFGG?F7=FFGEGGFCDFGGGGGCGGGGFGGGGGGGFEEFFGFGFGFFFGGGGGFFG8FDGCCFF8DFGFFFEFFFFGFGGGDFFFFFGC??CCGACFE5@EFEAA58:5EFFG?@D5:>7>:<?9FD:EFFFF(=25.7.8C=4**-.(
@M00200:205:000000000-AKKM3:1:1101:27476:6778 2:N:0:1
TACCGGGGTATCTAATCCTGTTTGCTCCCCACGCTTTCGCGCCTCAGCGTCAGAACCGGACCAGACAGCCGCCTTCGCCACTGGTGTTCTTGCGAATATCTACGAATTTCACCTCTACACTCGCAGTTCCGCTGTCCTCTTCCGGTCTCAAGCCAACCAGTATCGAAGGCAATTCTGTGGTTGAGCCACAGGCTTTCACCCCCGACTTAATCGGCCGCCTACGCGCCCTTTAAACCCAGTGACTCTG
+
CCCCCGGGGGGGGGGGGGGGFGGGGGGGGGGGGGGGGGGGGGGGGGGGGGGGGGGGFGGGGGGGGGGGGGGGGGGGGGGGGGGGGFGDGGGGGGGGGGGGGGGGGFFGFGGGGGGFGGGGGGGCGG@DFGGGGGGGGFFEFEFEGBD>FFF6DCC?FCDFGF0?@AFEFGF99CF>9BC>:@DC*<CFFGC46CCF?EGFB>=(31016><7=<EEBGFFB:?B(27C7>7<BFF1A:?F?9<6>><
@M00200:205:000000000-AKKM3:1:1101:20129:6788 2:N:0:1
TACGAGGGTATCTAATCCTGTTTGCTCCCCACGCTGTCGCGCCTCAGTGTCAGAAACTGCCCAGCAAGCCGCCTTCGCCACCGGTATTCTTCCGGATCTCTACGCATTCCACCGCTACACCCGGAATTCAACTTGCCTCTACAGTCCTCTAGCCATAGTAGTTCGCACGGCAGACCCGGGGTTAAGCCCCGGGCTTTCACCACACGCTTGCTAAGCCACCTACGCGCCCTTTAAACCCAATGACTCTG
+
CCCCCGGGGGGGGGGGGGGGGGGGGGGGGGGGGGGGGGGGGGGGGGGGGGGGGGGGGGGGGGGGGGGGGGGGGGGGGGGGGGGGGGGGGGGGGGGG,CEGGGGGGGGGGGGGGGGEGGGGGGGGFEGGGDEGGGGGGFGFFGGFGFGFGFGGGGGFFGGFGGEGFBDGFGDFFFFFFEDFGGGGFGCFFGGBAEEFF9C<@EFFF;9@DFFFFFGFEGF:?:FF;CDGG3?:AABF8<0:7>97<444
@M00200:205:000000000-AKKM3:1:1101:25245:6796 2:N:0:1
TACTAGGGTATCTAATCCTGTTTGCTCCCCACGCTTTCGCGTCTCAGCGTCAGTACCGTCCCAGCGAGCTGCCTTCGCCATCGGTGTTCCTCCTGATATCTGCGCATTTCACCGCTACACCAGGAATTCCACTCTCCTCTTCCGGACTCTAGCCAGACAGTTTCCACCGACAGCTCGAAGTTGAGCCTCGAGATTTCACAGCGGACTTATCTGGCCGCCTACACGCGCTTTACACCCAATGACTCTG
+
CCCCCGGGGGGGGGGGGGGGGGGGGGGGGGGGGGGGGGGGGGGGGGGGGGGCGGGGGGGGGGGGGGGGGGGGGGGGGGGGGGGGGGGGGGGGGGGGGGGGGGGGGGGGGGGGGGGEGGGGGGGGGGGGGGGGGGGGFFGFFGGFG>GFFFGDGGFFFGGFGGB@EFFGFEFBFFAFFBFFFFFCFEGFFGGEFEFD97CCBBBFFFFF=EFFE<CF;CD?D;;A7E):7>?BBB<2??(44<FF<BF
@M00200:205:000000000-AKKM3:1:1101:26083:6796 2:N:0:1
TACGAGGGTATCTAATCCCGTTTGCTCCCCTGGCTTTCGCGCCTCAGCGTCAATACCGGTCCAGGATGCCGCCTTCGCCACCGGTGTTCCTCCAGATATCTACGCATTTCACCGCTACACCTGGAATTCCACATCCCTCTCCCGGATTCGAGCCTGCCAGTCTCGCACGCAGTTCCCGGGTTGAGCCCGGGGATTTCACGTTCGACTTAACAGGCCACCTACGCGCCCTCTAAGCCCAATGACTCTG
+
CCCCCGGGGGGGGGGGGGGGGGGGGGGGGGGGGGGGGGGDGEGGGGGGGGGGGEFGAC@FFEGGGCFFGDG7BFGGFGG7?FGG=FCEFFFGDEGGGGGGGGGFGEGGGGGGGGGFDGGGG8=B88ECGGGFCGGGGFFF5D?5@@65DBFG+C8AFDGF87AF=*3@DGBFFFFF>A>D:87F6C6?)?C>BEGDFCFF3,/(47?<E34?<(==1CA<??0B(17>1*()-)3:E<?20<4:).)
@M00200:205:000000000-AKKM3:1:1101:16954:6796 2:N:0:1
TACCGGGGTATCTAATCCTGTTTGCTACCCTAGCTTTCGCTCCTCAGCGTCAGAACCGGTCCAGGAAGCCGCCTTCGCCACCGATGTTCCTCCCGATCTCTACACATTTCACCGCTACACCGGGAATTCCAGTCTCCTCTGCATCCCTCAAGAACAGCAGTATCGGCCGACTCTCCTCAGTTGAGCCGAGGGATTTCACGACCGACTTGCCATCCCGCCTCCGCGCCCTTTAAACCCAGTGACTCTGAGAC
+
CCCCCGGGGGGGGGGGGGGGGGGFGGGGGGGGGGGGGGGGGGGGGGGGGGGGGGGGGGGGGGGGGDFFFGGGGGGGGGGGGGGGEGGGGGGGGEDEGGGGGGGFFDCFFCFFFGGFGGGGGGGEEGFGGGGGGGFGFFGFFFD9EF6=DFGG9=D6DFGFGGEGFFDGFDE>DBAFFFGFCFGGFGGFBD=650=6:595?0>;BF@FFC@<9@GG@DEF(((03?5<7579:24<GFF2)6:.)):46))
@M00200:205:000000000-AKKM3:1:1101:22670:6797 2:N:0:1
TACAAGGGTATCTAATCCTGTTTGCTCCCCACGCTGTCGCGCCTCAGCGTCGGCAAGGACCCCCTTGCGAGGGTCCACTCCGGCCCAGCAGACCGCCTTCGCCACCGGTGTTCTTCCGGATTTCTACGCATTTCACCGCTACACCAGGAATTCCGATCTCCCCTACCTGCCTCCAGCTCGGAAGTATCGGACGCAGTTCCGGGGTTGAGCCCCAGGATTTCACGACCCACTTTCCGAGCCGCCTACGCGCC
+
CCCCCGGGGGGGGGGGGGGGGGGGGGGGGGGGGGGGGGGGEGGGGGGGGGGG:FFGCGG@FGGGGGFGGGGGGGGGFGFGGGCFFCGGGFFEGGGGGGGGGGFGEFGGGCGCGFDFGGGFG+CFGGGGDGDEGGGGGFGB>EDFGFGACAFGGF>>>EFCCGAFDFGDFGF3ABF4A?F)4*9>AE?CEC5=55*):77?(:((,39(48:60(2:(**5<69@(27)**(.-64:1(439>0(8:?>9>(
@M00200:205:000000000-AKKM3:1:1101:10219:6799 2:N:0:1
TACTAGGGTATCTAATCCTGTTTGCTCCCCACGCTGTCGCGCCTCAGTGTCAGCAACGGCCCAGCAGAACGCCTTCGCCACTGGTATTCTTCCCGATCTCTACGCATTCCACCGCTACACCGGGAATTCCATCTGCCCCTACCGTGCTCGAGCTCGCCCGTCTGACCGGCAGCCCCGGAGTTGAGCCCCGGGCTTTCCCCAGCCCCTTAACCAGCCACCTACGCGCCCCTTATACCCAATGACCTTGATC
+
CCCCCGGGGGGGGGGGGGGGGGGGGGGGGGGGGGGGGGGGGGGGGGG9FGGG@FFGGGGGGGGFGGGGGGGGGGGGGGGGGFGGGGGGGGGGGGGG7CFGGGGGGGDFGFGGGCEEGGGFGGGDGDGGGGGAF8BFG6FDFGFEGBDDDA6@EDDA>E9DGD9DEFGG5>*2?>FFFAD4CCFG;?FAADGE3=C4+4CD13?((/3<7>))5(;A?GF?0.(.(27C)*45))64A26((.3().)-))
@M00200:205:000000000-AKKM3:1:1101:21105:6825 2:N:0:1
TACCAGGGTATCTAATCCCGTTCGCTCCCCTAGCTTTCGCGCCTCAGCGTCAGTCACTGTCCAGGTAGCCGCCTTCGCCGCAGGTGTTCCTCCCAATATCTACGCATTTCACCGCTACACTGGGAATTCCACTACCCCCTCCAGGACTCAAGCAAAACAGTTTCAGATGCAATTCCCGAGTTAAGCCCGGGGCTTTCACATCTGACTTGTCAAGCCGCCTACGCGCCCTTTACACCCAATGACTCTG
+
CCCCCFGGGF@FGGGGGFECFFFFGGGGGGGF?FGGGGG>FG@FGGFF@FEGEFFGGGGGFGFDGGGGGGGGEGGGFEC=+C:@FGGGG9CF:FFGGGCFGGGGGGFGGCAFEEEFGGGDFFDFEGGGGEADDGFFDFG55EFFGF?DGFGDFDF*6@=*=DFGFFCGFGFFFFFFF?D5F>@D+<1@>CE?E7CF8/1>*8>4*/.53;.<77<F2<B<?;(83=BD59.)-<2:5(43(65:))2
@M00200:205:000000000-AKKM3:1:1101:7404:6826 2:N:0:1
TACGGGGGTATCTAATCCCGTTCGCTCCCCCAGCTTTCGCGAATCAGTGTCAGGGATGGCCCAGGTGACCGCCTTCGCCACTGGCGTTCCTCCCGATATCTACGCATTTCACCGCTACACCGGGAATTCCATCACCCTCTGCCACCCTCAAGCCCGCCAGTCTGGCGCGACCTCTCACAGTTGAGCTGTGAGCTTTCACACGCCACTTAACAGGCCACCTACTCGCGCTTTAAACCCAATCACTCTG
+
CCCCCGGGGGGGGGGGGGGGGGCGGGGGG@CFGGGGGGGGGEEGGGGGGGGGGG8FF@DFGGGGGGGGFGCGGGGGGGGGGGGC<FGGGGGG@FG+>FGGGGGGGGDGGGGGDEGFGGGGGGEEDEGGGGGGFGGGGFGFFGGFEFGBGFGDFDGFEG4BFCCD=485;C>0>@=F/@98?C+CFGFF@79+;CCFFEGF17>(137AD442<6FGFGF(8:?F1E>C/916692?EF:7()5<A)-
@M00200:205:000000000-AKKM3:1:1101:12974:6834 2:N:0:1
TACTCGGGTATCTAATCCTGTTTGCTCCCCACGCTTTCGAGCCTCAGCGTCAGTAATGGACCAGTATGTCGCCTTCGCCACTGGTGTTCTTCCGAATATCTACGAATTTCACCTCTACACTCGGAGTTCCACATACCTCTTCCATACTCAAGATAGCCAGTATCAAAGGCAATTCCAAGGTTGAGCCCTGGGCTTTCACCTCTGACTAAACTATCCGCCTACGCTCCCTTTAAACCCAGTGACTCTGAGAC
+
CCCCCGGGFGGGGGFGGGGGGGGFGGGGGGGGGGGGGGGGDGGGGGGGGGGGGFAFGGGGGCFGGFGGFGCCFCGGGGGGGGFGGE<EEEDFEFFFEFGGGGGGGGGGGGGGGGGF7FGG,DF77CEFGGF8DFFGFFG6FAFBFFFB?D88DGGFF8=DGGCCC?8FBGF)0:9?DDFFB@DFFG?FFGFFD6E??C79>CF=AEEC*8C;CEGCDGFAFF)@4:*;*;)1:663B6=B3>??FB44***
@M00200:205:000000000-AKKM3:1:1101:11458:6859 2:N:0:1
TACACGGGTATCTAATCCTGTTTGCTCCCCACGCTGTCGCGCCTCAGTGTCAGCAACGGCCCAGCAGAACGCCTTCGCCACTGGTATTCTTCCCGATCTCTACGCATTCCACCGCTACACCGGGAATTCCATCTGCCCCTACCGTGCTCTAGCTCGCCAGTCTGACCGGCAGCCCCGGAGTTGAGCCCCGGGATTTCACCAGCCCCTTAACGGGCCACCTACGCGCCCTTTACGCCCCATGACTCCTACAT
+
CCCCCGGGGGGGGFGGGGGGGGGGGGGGGGFGGGGGGG8FEGGGGFGGGGGGEGGGGGGGGGGFGFGGGGGGGGGGGGGGGGCGGGGGGGGGGGFFGGGGGGGGGGGGF@DFGGGFGGGGGGGGEGFDFCFGGGGG?BFDFGGDGFGDFFG+EDGAEGGBFGEGFFG>@GAFFFFFFFD)=FF76CC?A5E3577C=<CAF;@@(2(68);?(-:C?GF7BF07(:59)*4560(4E020125).(-,)()
@M00200:205:000000000-AKKM3:1:1101:23916:6864 2:N:0:1
TACGGGGGTATCTAATCCTGTTTGCTCCCCACGCTGTCGCGCCTCAGTGTCGGCTATTGGACCCTTGCGGGTCCCCTGCCCAGCAGACCGCCTTCGCCACTGGTGTTCTTCCGGATCTCTACGCATTCCACCGCTACACCCGGAATTCCATCTGCCTCTACAGTGCCCAAGCCCCACCGTCCCCGCGGCCGATCTGGCGTTGATCTCCAGCCTTTCCCCGCGCCCTTCTGGCGGCCACCTACCGCCCCTTT
+
CCCCCEGGGGFGGGFGGGGGGGGGGGGGGGGGDEEGEGFGGGGGD@FGAFGGEGGGGGGGGGFGGF,FEG7FFG,AA<FFGG<FD,FFGGGGG:FFGGGGFGGFE=?F;FF<:@6>CAEF;E7C7BCE;@EGGGGEE*::DECAEFGFC>F@58@FF>C*;=>C*=>CA>6@FBBAD)/;F*:C)35):<2)0:**72*462(-6<<AA?:?BAC+.00(93(878?*:7))((((*-2(53((,494,.,
@M00200:205:000000000-AKKM3:1:1101:10751:6865 2:N:0:1
TACTAGGGTATCTAATCCCGTTTGCTACCCTAGCTTTCGTGCCTCAGCGTCAGTTGAGACCCAGTAAGCCGCCTTCGCCACCGGTGTTCCTTAGGATATCAACGCATTTCACCGCTCCACCCTAAGTTCCGCTTACCTCTGTCTCACTCAAGCGCAGCAGTATCGAAAGCAATTCCTCAGTTAAGCTGGGGTATTTCACTCCCGACTTGCTACACCGCCTACGCACCCTTTATGCCCAATGACTCTG
+
CCCCCGGGGGGGGGGGGGGGGGGGGGGGGGGGGGGGGGGGGGGGGGGGGGGGGGGGGGGGGGGGGGECGGGGGGGGGGGGGGGGGGGGGGGGGGGGGFGGGGGGGGGGGGGGGDGFGGGGGGGGFCFGGGDEGGGGGFGFFGGFGFGFGFFDGGD?EGGFGGE@DFFGFGFFFFFAFFGFGFFF<AFFFGCA>FFFFAEEEFFFDAFFFFFCC3?:9DF2@==BDG5C98E3<)94C;(5;63)9;?
@M00200:205:000000000-AKKM3:1:1101:5252:6867 2:N:0:1
TACTAGGGTATCTAATCCTGTTTGCTCCCCACGCTTTCGCGTCTCAGCGTCAGAACCGGACCAGACAGCCGCCTTCGCCACTGGTGTTCTTGCGAATATCTACGAATTTCACCTCTACACTCGCAGTTCCGCTGTCCTCTTCCGGTCTCAAGTCTCCCAGTATCGAAGGCAATTCTGTGGTTGAGCCACAGGCTTTCACCCCCGACTTAAAAGACCGCCTACGCGCCCTTTAAGCCCAATGACTCTGAGAC
+
CCCC?FGGGGGGGCFGFGGGGGEFGGGGGGGFGGGDFFCGD+@FAFEAECGGGGGEFEGDGGGGGGGGGGGGGGGGGGGGGFFGE<FCGGDFGGGGGFAEFEGG7@FFGGGGEFFFFGFGDFGDGDGGDEEC8=CFFFCCFGGFG?=>GFDFFGFFFGGFCDCFA?689FA5;5FCFF7*@D>FA6CF*?>A4ECF8ACFDA=>=529;8C4;@C6(2:3(((0(*09C<:<<))(;((<7))).66<44)
@M00200:205:000000000-AKKM3:1:1101:12254:6868 2:N:0:1
TACTGGGGTATCTAATCCCGTTTGCTCCCCTAGCTTTCGCGCCTCAGCGTCAGTATCATCCCAGAGACTCGCCTTCGCCACTGGTGTTCCTCCCGATATCTACGCATTTCACCGCTACACCGGGAACTCCACCCCCCTCTTCGGTACTCTAGCTTGCCAGTTTCGTGCGTCATTCCCCGGTTGAGCCGGGGGCTTTCACACATCACTTAAAAAACCGCCTACACGCCCTTTCCACCCAGTGACTCTG
+
C@CCCCFGECFGGGGGGGGGFGCCF,6CFGGGGCFGG9CGGGGEGFCEFGGGGGGGGGGGECGGGGGFGGGEEEEGGGEG7EGFEFGGCFGAFFGGC@4E,=FFGGGGGGGGFC>BDFGFFGDCE8+,9@?D@C68E>CB?,1*@FD<FFGFGGF?FGF?FCE9:?6@5CAAF5A9FF4?<;D44>6BEDGD>E5<=7CE@())/.-6<9).89EEFGE<61()-:<C547))).4;1(,5)).646
@M00200:205:000000000-AKKM3:1:1101:24454:6876 2:N:0:1
TACGAGGGTATCTAATCCCGTTCGCTCCCCTAGCTTTCGCGCCTCAGCGTCAGTGTCGGCCCAGCAACCCGCCTTCGCCGCAGGTGTTCCTCTCGATATCTACGAATTTCACCTCTACACTCGCAGTTCCACTCACCTCTCCCGAACTCAAGATCTTCAGTATCAAAGGCAGTTCTGGAGTTGAGCTCCAGGATTTCACCCCTGACTTAAAGACCCGCCTACGCACCCTTTAAACCCAGTGACTCTG
+
CCCCCGGGGGGGGGGGGGGGGGGGGGGGGGGGGGGGGGGGGGGGGGGGGGGGGGGFFGGGGGGGGGGGGGGGGGGGGGGGGGGGGGGGGGGGGGGGGGGGGGGGGGGGGGGGGGGDGGGG9=8EFCEGGGGGGGGGGFGFFFGDGFGFGFGCFGGFFGGFGGFGFFGGFGFFFFFFF>:9FCF+;@FFFFGFFFFGFFGFFF2(3@EEF64CEDGF2)=?FFFF2?>G*4;CE4<(=(6(;4)4:4<
@M00200:205:000000000-AKKM3:1:1101:27667:6885 2:N:0:1
TACAAGGGTATCTAATCCTGTTTGCTCCCCACGCTTTCGCGTCTCAGCGTCAGTATCCGTCCAGGTGGCCGCCTTCGCCACCGGTGTTCCTCCCCATATCTACGAATTTCACCTCTACTTGGGGAATTCCGCCACCCTCTCCGGTACTCAAGCTCGGCAGTTTCGGGCGCACTTCCTCAGTTAAGCTGAGGGATTTCACACCCGACTTGCCAAGCCGCCTACACGCGCTTTAAACCCAATGACTCTGCGAT
+
CCCCCGGGGGGGGGGGGGGGGGGGGGGGGGGGGGGGGGGGGGGGGGGGGGGGGGGGGGGGGGGGGGFGGGGGGGGGGGGGGFGGGGGGGGGGGGGGGGGGGGGGGCCFGGGGGGGFGGGGGGGGEEFGGGGCGGG@CFDDFFG5EFGECFGFGGGFF8DBFFFGFAGGDGEFF=FFFFGFGGGGF?C;FGGF5ACGFFGFB923>BF?@3;4=;FF;CBDDD@4:?5C9/(6<)).;?13:2)692))-4(
@M00200:205:000000000-AKKM3:1:1101:18762:6924 2:N:0:1
TACACGGGTATCTAATCCTGTTCGCTCCCCACACTTTCGCTCCTCAGCGTCAGGTCATTCCCAGAGAACCGCCTTCGCCACCGGTGTTCCTCCTGATATCTGCGCATTTCACCGCTACACCAGGAATTCCGTCCTCCCCTGAATACCTCTAGTCTGCCCGTATCGGAAGCACGCGCCGTGTTAAGCACGGCGTTTTCACTCCCGACGCGACAAACCGCCTACGAGCCCTTTAAACCCAGTGACTCTG
+
CCCCCGGGGGGGGGGGGGGGGGFEGGFGGGGGGGGGGGGDDGGGGGDGGGGGGFFGFCC<@CEF@FGGGCGGGGGGGGDGEGGGGGGGG;D?AEFFGFDGGGGGGGGGGGGGGGGEGGGGGGCC+@FEGGGF+@CFCBEDFF8CD9D;FFFG=D9+BFCBEDD0:>D8*@C)*=5@9?/@>CGGFGG9:47):77>FEG34879;90>((4>>FGGBGFB6??>?DEG50.62:>:C<?324>AF2-
@M00200:205:000000000-AKKM3:1:1101:22942:6928 2:N:0:1
TACTGGGGTATCTAATCCCTTTTGCTCCCCACGCTTTCGTGCCTGAGCGTCAGCAATTGTCCAGGTAGCCGCCTTCGCCTCTGGTATTCCTCATGATATCTACGCATTTCACTGCTACACCATGAATTCTGCTACCCTCTCCAATGCTCTAGCCGTGTAGTTTGAGGTGCAATTCCGGGGTTAAGCCCCGGGCTTTCACGCCTCACACACTCGGCCGCCTGCGCACCCTTTCTACCCAGTGACTCTG
+
CCCCCGGGGGGGGGGGGGGGGGGGGGGGGGGGGGGGGGGGGGGGGFFGGGGGGGGGGGGGGGGFGGFFGGGGGGGGGGGGGGGGGFFGGGGGGGEGGGGGGGGGGGGGGGGGGGGFGGGGGGGGFGGGGGGGGGG8FBGFFGGFGFFFGFGFG6CDEGFDEGDGBFGGFGFF?DFFBEDEGGGGFGGFFGGBAGGDF<CCB>DD:=@E2AFF==EEBGEFDF0A@GFGF*)))974=7/5<<C3>3;
@M00200:205:000000000-AKKM3:1:1101:25071:6952 2:N:0:1
TACGCGGGTATCTAATCCTGTTCGCTCCCCACACTTTCGCTCCTCAGCGTCAGGTCATTCCCAGAGAACCGCCTTCGCCACCGGTGTTCCTCCTGATATCTGCGCATTTCACCGCTACACCAGGAATTCCGTGCTCCCCTACCGGACTCAAGCCATGGCAGTATCGAGTGGCGTCTCCAGGTTGAGCCTGGAGGTTTCACACCCGACTTACCAACCCGCCTACCCCCCCCTTCAACCCAATGACTCAGAC
+
CCCCCGGGGGGGGGGGGGGGGGFGGGGGGGGGGGGGGGGGGGGGGFFGGGGDGGFGGGGGFGGGGFFFGGGGGGGDFGDE:A@ECCGGGFGGGGGGD<FFEAEEGGGGGGGGGGGFGGDGGGFEC8?CFGFGFCFDFFEDFGG>E>D>CC76D@FB68C>EGFFF>?*;>5=*55*9F7*:DC<)<C;?FFF4C??86478;2:9136;3.=93*33/59:(().*7)/)9?(,4<>?:<2:2)-:))))
@M00200:205:000000000-AKKM3:1:1101:13436:6953 2:N:0:1
ACCCGGGTATCTAATCCCGTTTGCTCCCCTAGCTTTCGCGCCTCAGCGTCAGTGTCGGTCCAGGAAGCCGCCTTCGCCACCGGTGTTCCTCCGGATATCTACGCATTTCACCGCTACACCCGGAATTCCACCCGCCTCTACTGTGCTCCAGCGCGAGAGTCTCGAAGGCCGATCCGGGGTTGAGCCCCGGACTTTCACCCCCGACTCCTCGCGCCGCCTACGCGCCCTTTAACCCCAGTGTCTCTG
+
CCCCCGGGDGGGGEFEFFGGGGGGGGFGGG?FGGFGGEGGGGGGGFGGGGGGGGGGGGGGGGGDGGFGGGGEGFGGGGEFGGDGGGEGGGFFFGEGGGGGGGGGGG@ADEFGGGGFG<FFE>CEGD@FGGGGGGGGGFG5DFGFGFGFGFCGEDG>BC99FFE?=FDEFFE=A@FFF>4>@CDFAFEEFD*:5CFGF7<2;B>(44:8).29(7CC>D38?((7(:>>*9442).4*(4)))-:9<
@M00200:205:000000000-AKKM3:1:1101:5141:6962 2:N:0:1
TACTAGGGTATCTAATCCTGTTTGCTCCCCACGCTTTCGCGCCTCAGCGTCAGTACCGTCCCAGCGAGCTGCCTTCGCCATTGGTGTTCCTCCTGATATCTGCGCATTTCACCGCTACACCAGGAATTCCACTCGCCTCTTCCGTACTCTAGCCCGACAGTATCCACCGGCTTTCGAGGGTTGAGCCCCCGACTTTCACAGCGGACTTACCGGACCGCCTACACGCGCTTTCAACCCAATGACTCGG
+
CCCCCGGGGGGGGFGGGGGGGGGGGGGGGGGGGGGGGGGGGGGGGGGGGGGGGGGGGGGGGGGDFGCGGGGGGGGGGGGGGGGFFGGGGGGGGGGEFGFGGGGGGGGGFFFGGCEEGGGGGGGGFGGGGGGGGGGGEAGBFGGDDFGFGFGGFFGEF>DAGGFGFFCFE69=B:FFF5<AFGGCFGGFFGGDFGEGFEGFEB@9;@BFFFF69>DE>GFF::2.(1)9)*())6-4C??(5<D<>((
@M00200:205:000000000-AKKM3:1:1101:26432:6964 2:N:0:1
TACTGGGGTATCTAATCCCGTTCGCTCCCCTAGCTTTCGCGCCTCAGCGTCAAGAATGGGCCAGGTAGTCGCCTTCGCCACTGGTGTTCCTCCCGATATCTACGCATTTCACCACTACACCGGGAATTCCACTACCCTCTCCCACCTTCAAGCCGATCAGTTTCCGATGCAGTTCCACAGTTGAGCCGTGGGATTTCACGCCGGACTTACCTCGCCGCCGGCGCGCCCTTTACGCCCACTGACTCTGCGCT
+
CCCCCGFGFGGGGFFGGGGGGGGGGEGGGGGGGGGGGGGGGGGGGGGGGGDGGG9FGCFGGGEGGGGGGGGGGGGGGGGGEGEFEFFFDGFGGGGGGGEGCFGGGGGDEFGGGFFFGFEDGGGGDGGDGGGGGGGFGFD=DEGFGBGD6:,+E+=@BE96=97;CE6C5CF54>C>B>*;>,5?*@FEDD5*A7CD4/CDF=@=@BFFFF()),3=,88((--.(259)2).6:0(/-(.3).).9))(,(
@M00200:205:000000000-AKKM3:1:1101:6085:6967 2:N:0:1
TACAAGGGTATCTAATCCCGTTTGCTCCCCTGGCTTTCGCGCCTCAGCGTCAGAAGAGATCCAGTCATGCGCTTTCGCCACCGGCGTTCCGACCAATATCAACGCATTTCACCGCTCCACTGGTCGTTCCCATGACCCCTACCTCCCTCGAGCCCGCCAGTATCCCAGGCAATTTTCCGGTTGAGCCGAAAGATTTCACCCCAGACTTGGCGAGCCGCCTACGCGCCCTTTAAGCCCAGTGACTCTG
+
CCCCCGGGGGGGGGGGGFFGGGGGGGGGGGGGGGGGGGEGGGGGGGGGGGGGGCGFGGGGGGFFGGGGGGGGDGGGGGGGGFF+@CFCGFGGEEGGGGGGCFFFDECFFFFEEEG5DFFFGGGG<CEGGGGFGGGGDFGFFGFBGFG<??GGGDGFEG>5EGFFFFFGFGA@FFF+38CDEEDGFGGFFDGBFFFFFEG;=><0?@@C@;@9>BGD>CB?:?656C>CCF>AA99(;3(5>AF<99A
@M00200:205:000000000-AKKM3:1:1101:7567:6988 2:N:0:1
TACAAGGGTATCTAATCCCGTTTGCTCCCCTGGCTTTCGTGTCTCAGCGTCAGCGGATCCCCAGTCATCTGTTTTCACCGTCGGCGTTCCAAACGATATCTACGCATTTCACCGCTCCACCGTTTGTTCCGATGACCCCTGGATCGCTCAAGACCGCCAGTATGCCCGGCCGTTCCCCGGTTGAGCCGGGGGATTTCACGCGGGCACTTACCGGTCCGCCTACACACGCCTTAAACCCAATGCCTCTGAGC
+
CCCCCGGGCCFGGGGGGFGGGGDFFGGGGDGGGGGGGGGCFGGGGGGGGGGGGGGEGDGFFGDGFFGGGGGGGGGGGGGGFGFCDFEEGGGGGGGGFGGGDFGGFCGGGGGGGGCAGG88DCGDFEFFGGGGCC+8=*6=5D=DFDG8@AFFGDDBDGDAF7CFCA7E*:?AB=AFFFDE::)98?EEBDG3856CA5?=F90,46:(:A)(,4*2(1<:113),+71C*82).-)24:(4:(.-475-4(
@M00200:205:000000000-AKKM3:1:1101:4906:6998 2:N:0:1
TACTCGGGTATCTAATCCCGTTTGCTCCCCTGGCTTTCGCGCCTCAGTGTCAGTTTCGGTCCAGGATGCCGCCTTCGCCACCGGTGTTCCTCCAGATATCTACGCATTTCACCGCTACACTGGGAATTCTGCTTTCCTCTCCGGAACTCAAGTCCGGCAGTTTCCAAGGCAGTTCCTCGGTTGAGCCGAGGGATTTCACCTTAGACTTGCCAGACCGCCTACGCGCCCTTTACACCCAATGACTCTG
+
CCCCCGGGGGGGGGGGGGGGGGCFGGGGGGGGGGGGGGE;BGGGGGGFGGG<EFFFEFC@FGGGGGFGGGGGEDGGGGGGG@FGGGGGGGGAGGFGGFFGDGGGGGGGGGFFGGGF+CEG9=8,44BDFAFGGFGGFFGFF,C5C5DFGFGD;DFDFGDEFFEGEF9E5DF=CEFFFFGDGG5*?CGEDGG4*=EGCFGE36>**79>*9(8;(B8(5:6DD;>9EFG5>7>2<<:E(2:(-)-).-
@M00200:205:000000000-AKKM3:1:1101:16220:7014 2:N:0:1
TACTAGGGTATCTAATCCCGTTTGCTCCCCTGGCTTTCGCTCCTCAGCGTCAATGTCGGTCCAGGATGCCGCCTTCGCCACCGGTATTCCTCCAGATATCTACGCATTTCACCGCTACACCTGGAATTCTGCATCCCTCTCCCGAATTCAAGCCATCCAGTATCGGATGCAGTTCCCAAGTTGAGCCTGGGGATTTCACATCCGACTTAGTTGGCCGCCTACGAGCCCTTTAAACCCAATGACTCTG
+
CCCCCGGGGGGGGGGGGGGGGGGGGGGGGGGGGGGGGGGGGGGGGGGGGGGGGGGGGGGGGGGGGGFGGGGGGGGGGGGGGGGGGEGGGGGGGGGFGGGGGGGGGGGGGGGGGGGFGGGGGGGG<EGGGGGGGGGFGFGFFGGFGEG>GFFDFDGFFGGFGGEGFFGGFGFFFDFFAA7CDFGGFGGFFGGFEEGGFECAA5@DFFBDEFECCEGF@GDD?B281*:D4*41?C48C<?;@EE?>;?
@M00200:205:000000000-AKKM3:1:1101:14324:7041 2:N:0:1
TACAAGGGTATCTAATCCCGTTCGCTCCCCACGCTTTCGTACCTCAGCGTCAGAATCGGCCCAGCGGCCTGTTTTCACCTTCGGCGTTCCGATAGATATCAACGCATTTCACCACTCCACCTATCGTTCCGACCGCCCCTACCGATCTCAAGACATGCGGTTCGCCGTGCAGTTCCCCGGTTGAGCCGAGGGATTTCACACGACGCCTGCATATCCGCCTACGTACGCTTTATGCCCAATGACTCTGAGTC
+
CCCCCGGGGGGGGGGGGGGGGGGGGGDGGGGGGGGGGGGGGGGGGGGGEF:FGGGGGGGGCGGEGGGDGGGGG9FFFGAFGG@FGGG+?FGGGGGGCFGFGGGDGE@CFCFFGGFFGGG8FDEFGC=@FD>CDGCE8A>DFGD>GD7)=FG>DDGFFDGDCCD49EGEAEFFFFFCF6D3<=C666AD):7>D*C=7)<440;9>;9:6:194AFE:DE1?7:><8@C/*4)4)6)04(47A7ADFA2<))
@M00200:205:000000000-AKKM3:1:1101:16927:7059 2:N:0:1
TACCCGGGTATCTAATCCTGTTTGCTCCCCACGCTTTCGCGTCTCAGCGTCAGTATCCAACCAGGGGGCCGCCTTCGCCACCGGTGTTCCTCCCGATATCTACGCATTTCACCGCTACACCGGGAATTCCACCCCCCTCTTTGGTACTCTAGCTTGCCAGTTTCATGCGTCGTTCCTCGGTTAAGCCGAGGGCTTTCACACATGACTTAGCAGACCGCCTACACGCCCTTTAAACCCAATGCCTCTG
+
CCCCCGGEGGGGGGGGGGGGGGGGGGGGGGGGGGGGGGGGGGGGGGEGGGGGGGGGGGGGG@@CFDDGGGGGGGGGGGGGGFCGGGGGGGGGGGGGGCEFGGGFGGGGFGGGGCGFDGGGDGG7@CFFGG:FFGGGGFGFFFGFGFGFGFFFFFGFFGGAGGEGEBC?@GD9?@FFFFCDCEG7CEGFD35):>FFF3+-422?>BA2-4<97?CC>GF6(,4?1:5>7C)64638C?(4>().5:3
@M00200:205:000000000-AKKM3:1:1101:11443:7074 2:N:0:1
TACGAGGGTATCTAATCCTGTTTGCTCCCCACGCTTTCGCGTCTCAGCGTCAGTATCCGACCAGGGGGCCGCCTTCGCCACCGGTGTTCCTCCCGATATCTACGCATTTCACCGCTACACCGGGAATTCCACCCCCCTCTTCGGTACTCTAGCTTGCCAGTTTCATGCGTCCTTCCCCGGTTGAGCCGGGGGCTTTCACACATGACTTAACAAACCGCCTACACGCCCTTTCTACCCACTGACTCTGCGAC
+
@CCCCGGD@D,EFFEGG9FGG9@DGGAF8F@CFGGCGGGGCGGGFAFEBCC@@FGGGGDGGGCFCEE>GGGGGC7FGECFEGEDGGBCE;EGGGDG7:CGF;EG7?CG;FCFC>C98CFDCGG73+,@F7CFGGGGGFD@FGGEGFDCFFG+;:DFFGGFD84C?F7C5EDFA?;6AFCAFE);A?=>)8557>FGFAGB>???28)445<AA?F5(1>164>?B8>D)*8)..4):4(.38?4A<>),,(
@M00200:205:000000000-AKKM3:1:1101:14378:7074 2:N:0:1
TACTGGGGTATCTAATCCCGTTTGCTCCCCTGGCTTTCGCTCCTCAGTGTCAATCTCGGTCCAGGATGCCGCCTTCGCCACCGGTATTCCTCCAGATATCTACGCATTTCACCGCTACACCTGGAATTCTGCATCCCTCTCCCGAATTCAAGCCAACCAGTATCAGACGCAGTTCCCAAGTTGAGCCTGGGGATTTCACGCCTGACTTAATTGGCCACCTACGAGCCCTTTAAACCCACTGACTCTG
+
CCCCCGGGGGGGGGGGGGGGGGGGGGGGGGGGGGGGGGGGGGGGGGGGGGGGGGGGGGGGGGGFGGGGGGGGGGGGGGGGGGGGGCGGGGGGGGGGGGGGGGGGGGGGGGGGGGGFGGGGGGGG=FFFGFGGGGGEFFGFFGGFGDD=GFGGGGGFFGGFGCFGFFGGFGFFFDBFFFCFFFFGFGGFFFF>BGGGFFGFF=DFFFFEFFFFFEGG@FF@EBD;>CAG4?3;57=1B;2(6<EACEF
@M00200:205:000000000-AKKM3:1:1101:14693:7095 2:N:0:1
TACTAGGGTATCTAATCCTGTTTGCTCCCCACGCTTTCGCGTCTCAGCGTCAGTCACCGTCCAGAGGGCCGCCTTCGCCATCGGTGTTCCTCCTGATATCAACGCATTTCACCGCTCCACCGGGAATTCCATGCACCCCTTTGACCCTCAAGCAACGCAGTATCGGGCGCAGTTCCTCGGTTCGGCCGAGGGTTTTCACACCCGACTTACGCCGCCGCCTACGTGCGCTTTAAACCCACTGTCCATG
+
CCCCCGGGGGGGGGGGGGGGGGGGGGGGGGGGGGGGGGG7FBFGGGGGGGGGGGGFGCC@F:BCAFFEG:FGGGGGFGG@,AFBFGGGGADFG8FDG9=F;DEFGGGGGGGGGGGFGGCGGECC+@DFGG833=FGC@E=B?AD86FFGBFFGFCFAEC58=CF>5>*@GFA*6:A+BD>FE*95CG5>3*=0CEFFEFEF6;@FFFBFF??F6EEBGFFFF?),::DCC0A4<>(;:((4)).)6)
@M00200:205:000000000-AKKM3:1:1101:5552:7116 2:N:0:1
TACAAGGGTATCTAATCCCGTTCGCTCCCCTGGCTTTCGCGCCTCAGCGTCAGAGAGGGTCCAGCAGCCCGCTTTCGCCACCGGCGTTCCTTCCGATCTCTACACATTTCACCGCTACACCGGGAATTCCAGGCTCCTCTGCGCCCCTCAAGACCAGGAGTCTCGGCCGGCCCCTCCAGGTTGGGCCCGGAGATTTCACGACCGACTTCCCGACCCGCCTACGCGCCCTTTAAACCCAGTGCCTATGAGA
+
CCCCCGGGGGFGGGGGGDGGGGGGGGGGGGGGGGGGGGGGGEGGGGGFGGGGGGGGGGGGGFGFGGGG@FGGGGGGGGGEGGGGGGGGGGGGGGGG7CDFG=GFGGG9DFGGEEEBGGGGFEEEEGGGGGFGGGGGGFGFFGGE@@GBDFEFFGGFFD>>@CEGFFGGFGEBF@FFFFGFFFGCDGF>EDEFDF9:;)=7;21099116>2,:BGD;G>?24(),*09)28AFBF?E:(,))-)))).)-
@M00200:205:000000000-AKKM3:1:1101:13037:7132 2:N:0:1
TACCGGGGTATCTAATCCTGTTTGCTCCCCACGCTTTCGCGTCTCAGCGTCAGTAACGTCCCAGCGAGCTGCCTTCGCCATAGGTGTTCCTCCCGATATCTGCGCATTTCACCGCTACACCGGGAATTCCACTCGCCTCTTCCGAACTCTAGTCCGGCAGTATCGACCGGCATCCCAGGGTTGAGCCCTGGACTTTCACAGCCGACTTACCGGACCGCCTACCCGCCCTTTAAACCCAATGACTCTG
+
CCCCCGGGGGGGGGGGGGGGGGGGGGGGGGGGGGGGGGGGGGGGGGGGGGGDGGDFGGGGGGGGGGGGGGGGGGFGGGGGG9FEGGGGGFFGGGDGG@EGGGGGGGGGCGGGGGGFGGGGDEE7CEFFGFGGGGGGCEGFFGGFGFGFGFGGGGGFDGGFGGFGDFGGDEABDFFFFFC5CGGC4CGFFGGF;<FGFFG6<?FFF>0:EFF<27EGBGF0,((8(:)7/7:A<577E064:<BA<)<
@M00200:205:000000000-AKKM3:1:1101:22920:7150 2:N:0:1
TACTGGGGTATCTAATCCTGTTCGCTCCCCTAGCTTTCGCGCCTGAGCGTCAGGTAAGGCCCAGAGATCCGCCTTCGCCTCCGGTGTTCCTGATGATATCAACGCATTTCACCGCTCCACCATCAGTTCCGCCCACCTCTATCTTCCTCTAGCACGCCGGTTTGACGCGCAATTCCTCGGTTGAGCCGGGGGATTTCACACCTCACCTAACATGCCGCCTACGGACTCTTTAAGCCCAATGACTCTG
+
CCCCCGGGGGGGGGGGGGGGGGGGGGGGGGGGFGGGGGGGGGGGGGGGGGGGGGFFGGGGGGGGGGGGGGGGGGGGGGGGCFGGGDGGGGGGGGGAFGFGGGGGGGGGGGGGGDGFDEGGGGGGFCDFFGGGGGGGG6DD5EFFFFFEGFGGGGGDFD6BCDFDE+;C>CFFFFFFFFC>C>C7ACF44?EF>EFC=57?;13:;::D>:??<3FF(9@?:BFF08;7C7>A<<23:(,8:2<6AF2
@M00200:205:000000000-AKKM3:1:1101:23502:7156 2:N:0:1
TACAGGGGTATCTAATCCTGTTTGCTCCCCACGCTTTCGCTCCTCAGCGTCAGTACTGGCCCAGGATCCCGCCTTCGCCACCGGTGTTCCTCCTGATATCTGCGCATTCCACCGCTACACCAGGAATTCCAGATCCCCCTACCAGACTCTAGCCGCCCAGTATCGAACGCGGGCTCGGGGTTGAGCCCCGAGTTTTCACGTTCGACTTGAGTGGCCGCCTACGAGCTCTTTATACCCAATGACTCTG
+
CCCCCGGGGGGGGGGGGGGGGGGGGGGGGGGGGGGGGGGGGGGGGGGGGGGGGGGGGGGGGGGGGGGGGGGGGGGGGGGGGGGGGGGGGGGGGGGGGGGGGGGEGGGGGGGDGGGBCFGGGGGGGGGGGGGGGGGDFFGBFGGFGFGEFFFGGGDD<BDFGGDGDFGGFGFABF?FEE4AFGDGFG?F8DEEFEFGF?F;@;827?D1338AFFG607B?(4(7(2597C)4<A>AFFB13>D9>AA
@M00200:205:000000000-AKKM3:1:1101:6092:7165 2:N:0:1
TACTAGGGTATCTAATCCTGTTTGCTCCCCACGCTGTCGCGCCTCAGTGTCAGCAACGGCCCAGCAGAACGCCTTCGCCACTGGTATTCTTCCCGATCTCTACGCATTCCACCGCTACACCGGTAATTCCATCTGCCCCTACCGTGCTCTAGCTCGCCAGTCTGACCGGCAGCCCCGGAGTTGAGCCCCGGGATTTCACCAGCCACTTAACGGGCCACCTACGCGCCCTTTAAACCCAATGACTCTG
+
CCCCCGGGGGGGGGGGFGGGGGGGGGGGGGEFGGGGGFGGGDGGGGGGGGFFECFGGGGGCGGGGGGGFFGGGGGEGGGCEFGGGGGGGFAFFGGGCEGGGGGGDGGDGFFEFGCDGDFDGGCGGCDFFGFGFGFF=DDDFFGFG568BFFF9=D>DEDEFGFGEFFGB*:>D5>?>DCDEGGGFG,?EDEF3>CDFCA37?D;<@;EFC9?0;>?19>(4(8>>58DD4554).(2-:((6<)562
@M00200:205:000000000-AKKM3:1:1101:15786:7175 2:N:0:1
TACTCGGGTATCTAATCCTGTTTGCTCCCCACGCTGTCGCGCCTCAGTGTCAGCAACGGCCCAGCAGAACGCCTTCGCCACTGGTATTCTTCCCGATCTCTACGCATTCCACCGCTACACCGGGAATTCCATCTGCCCCTACCGTGCTCTAGCTCGCCAGTCTGACCGGCAGCCCCGCAGTTCAACCCCGGGCATTCACCAGCCACTTAACGGCCCACCTACGCCCCCCTTAAACCCAATGACCCTGAGAC
+
CCCCCGEEGCEF@EFF@FFCFDCFGGA<@FFDEGGGF9CD@FGGGFGGGG9@CFEFFECGEGGGGGCFF@C,=F=AFE:CFEEGFFFGC;AFGGG@:C=FFEFCC+::ECDEG>E0=@FFGGGGD@CFDFGGGE=D=9==?FGFEBDD=FG+EC?:@GG>:C;;:BFG>>5)9>>5?*))6>+++146?C7:)*0*35<@4(8(,,(76>9?B(:?6DB0(.2.(109)1().4-(2((3(-)(..((())
@M00200:205:000000000-AKKM3:1:1101:26440:7181 2:N:0:1
TACGCGGGTATCTAATCCGGTTCGCTCCCCGCGCTCTCGCGCTTCAGCGTCGGGCCCGGCCCAGGACGCCGTCTTCACCACCGGTGTTCCGCCGGATCTCTACGCATTTCACCACTACACCCGGCATTCCGCGTCCCTCGACCAGCCCCCAGCTCCACCGTCCCCGACCCTTCGCAGGGGTGCGCCCCGCGCTTGAAGCTCGGACTGATGTCCCCCCCTACCCCCCCCTTTTGCCCCATGACTCTGACATC
+
CCCCCGGGGGGGGGGGGGGCGGEFGGGGGGGGGGGGGGDGGGEGGGGGGGGGGGGGGGGGGGDFGGGGGGGEGGGGGGGGGGGGGGGGGGDGGEGDGGGGGAFFGGGGGGFGGGGFFG8<DCBCGEGGFF6EC5?EGFGFBGGDCFG09ACDG6>F)BF:C57C10)8>E53F:B)0)/5A*/9)2:77C*7):**).+,43(,76:)-.:<),1*4C)(3(,)-27)>7).)55:@0((...))).)).,
@M00200:205:000000000-AKKM3:1:1101:10570:7189 2:N:0:1
TACGAGGGTATCTAATCCCGTTTGCTACCCTAGCTTTCGTCCCTGAGCGTCAGTAATGAGCCAGTGAAGCGCCTTCGCGACTGGTGTTCTTCCCAATCTCTGCAGATTTCACCCTTACACTGGGAATTCCCTTCACCCCTCTCACACTCTAGTCCGTGAGTTTCGAATGCAGTTCTACAGTTGAGCTGTAGGATTTCACACCCGACTTTACGGACCGCCTACGGACCCTTTAAACCCAATGACTCTGAGAC
+
CCCCCGGGGGGGGGGGGGGGGGFGGGGGGGGFFGGGGGGGGGGGGEGGGGGGGGGGFGFGGGGGGGGGGGGGGGGGGGG7FGG8FFGGGCFGGGGFFGGGGGGG8EFEEGGGGGGFFEGGGGFCEFGGGGGFFFDGCF88BFGFGFGFGFGGGGGFFE8*@DEGFFFCFFF<?DFFFFGBDEDC*,=*3C=99AAC;CF;:8>98=5==ECA=<E84452>@2?(:8?C78>C<3(=7;(/.7)4>;933)
@M00200:205:000000000-AKKM3:1:1101:20691:7190 2:N:0:1
TACGCGGGTATCTAATCCGGTTCGCTCCCCTAGCTTTCGCGCCTCAGCGTCAGGAGTGGCCCAGCCATCCGCCTTCGCCACCGGCATTCCTAGCGATATCTGCGCATTTCACCGCTACACCGCTAGTTCTAATGGCCTCTACCATCCTCAAGCCAACGTAGTTTCCGACGCAGTTCCACAGTTGAGCCGTGGGATTTCACGCCGGACTTACGTAGCCGCCTGCGCGCCCTTTAAACCCAGTGACTCTGTG
+
CCCCCGGGGGGGGGGGGGGGGGGGGGGGGGGGGGGGGGGGDGGGGGGGGGGGGGGGGGGGGGGGGGGGFGGGGGGGGGGGGGGGGGGDGGGGGGGGGGEGGGGGGGGGGGGGGGG>DFGGCCGGEGEGFFGGGGGGFFGFFFGFGFGFGFGFGGGFFGGFFGEGEFGGFGFFFFFFFFGFGGGDFGGFDDG>>DECAEGF?DD9@9>FDFAFFFAFFGD9::?7>EEGGC:>AFA);:(13)4)))).).
@M00200:205:000000000-AKKM3:1:1101:12059:7209 2:N:0:1
TACAGGGGTATCTAATCCTGTTTGCTACCCACGCTTTCGTGTCTCAGCGTCAGTTACGGTCCAGAGAGCCGTCTACACCACCGGTGTTCCTCCTGATATCTACGCATTTCACCGCTACACCAGGAATTCCACTCTCCTCTCCCGCACTCCAAGTCATTCAGTATTCGGCGCACCCTCCCAGTTGAGCCGGGAGATTTCACACCAAACTTCAACAACCGCCTACACACCCTTTATACCCAATGACTCTG
+
CCCCCGGGGGGGGGGGGGGGGGGGGGGGGGGGGGGGGGGGGGGGGGGGGGGGGGGGGGGGGGGGGFGGGGGGGGGGGGGGGGGGGGGGGGGGGGGGGGGGDGFFGGGGGGGGGGGFCF=DGGGGGGGGGGGGGGGGGFGFFGGFGFGBFFGDEFGFFFGFGGFDFFFDBEE=D>>FFEGF?CCC;EGFEGGAD577BA=EFFFFF22BC*9CC3CFF7B6((6289BGGF(5>CECC@4/::4>AA>5
@M00200:205:000000000-AKKM3:1:1101:17370:7218 2:N:0:1
TACAGGGGTATCTAATCCTGTTCGCTCCCCACGCTTTCGCGCCTCAGCGTCAGTACCGTCCCAGCGAGCTGCCTTCGCCATCGGTGTTCCTCCTGATATCTGCGCATTTCACCGCTACACCGGGAATTCCAATCTCCTCTGCATCCCTCAAGAACGGCAGTATCGGCCGACGTTCTTCGGTTGAGCCGAAGGATTTCCCGACCGACTTGCCATCCCGCCTACGCGCCCTTTAAACCCAATGACTCTGAGCC
+
CCCCCGGGGGGGGGGGGGGGGGGGGGGGGGGGGGGGGGGGGGGGGGGGGGG>FGEGGGGGGGFFFFCGGGGGGGGGGGGGGGDDGGGGGGGGGGFGFFGGGGGCFEGGCFGGGDGFDGDFGGGGGEGGGGGG?EGGGFGEFGGFGFGFGFGFE=DDFGG5F?CGAADGD8B5@>FFFFD>FECGFGGEF3EBFGCC;)33?B>0(-(4).:)6?GG0C;16:65,:DD57>254ABG?28(4><B>A<97(
@M00200:205:000000000-AKKM3:1:1101:17191:7220 2:N:0:1
TACACGGGTATCTAATCCTGTTTGCTCCCCACGCTTTCGTGCATGAGCGTCAGTGTTGGCCCAGAAGGCTGCCTTCGCCATTGGTGTTCCTCCACATCTCTACGCATTTCACCGCTACACGTGGAATTCCACCTTCCTCTGCCACACTCCAGCCACGTAGTTTCGAGCGCAGTTCCCAAGTTAAGCTCGGGGCTTTCACACTCGACTTGCGCGGCCGCCTGCGCACACTTTATACCCAATGACTCTG
+
CCCCCGGGGGGGGGGGGGGGGGGGGGGGGGGGGGGGGGGGGGGGGGGGGGGGEGGGGGFGGGGGGGFGGGGGGGGGGGFGEGGDGGGGGGGGGGGGGGGGGGGCGGGGGGGGGGGFGGFGGGFGGGFGGGGGGFGGGFGFFGGFGFGFGFGGGGGFFCFFGGFGFF6EFGE=BEFFFF65ECFC;7BFD5CDDE7FFFGFE=B945253C=@>=EE(9>7312:2C@D>:)6<9<48>612)54AD>
@M00200:205:000000000-AKKM3:1:1101:6311:7234 2:N:0:1
TACAGGGGTATCTAATCCCGTTTGCTCCCCTGGCTTTCGCGCCTCAGCGTCAGAAGGGGTCCAGCACGCCGCTTTCGCCACCGGCGTTCCTTCCGATATCTACGCATTTCACCGCTCCACCGGAAGTTCCGCGTGCCCCTACCCCCCTCGAGGCCGCCAGTAGCGGGGGCACTTCTGCCGTTGGGCGGCAGGCTTTCACCCCCGACTACGCGGCCCGCCTACGCGCCCTTTCCACCCAGTGCCTCTGAGAC
+
@6A@8F@FGGDGFFDEFC<@F8ECGGGGGG86@FEEFGEGGGGEGGG8FFGCB,F<E7C@FGCGGG@@CFFF+6DFECCFGGDGG:F>BFG,E<FG7@=;DDFFF=F+,CDF<4=?DGDGGCEG786=FF>EDGGCGFF85D7?7@D)/3:9CD;?DGD51+1+.))=:886))9*19F)*19*5:*8>)C:):C48)<A:>>,(22(,:619;EE(7>?022>;C3<1*.))).,;4(,))--8:B))-,
@M00200:205:000000000-AKKM3:1:1101:14431:7270 2:N:0:1
TACCGGGGTATCTAATCCTGTTCGCTCCCCACGCTTTCGCGTCTCAGCGTCAGTGCCGTACCAGAGAGCCGCCTTCGCCACGGATATTCTTCCCGATATCTGCGCATTTCACCGCTACACCGGGAATTCCACTCTCCTCTTCCGGACTCTAGCCAGATGGTTTCCACCGACATCTCGAGGTTGAGCCTCGAGTTTTCACAGCGGACCTACCTGGCCGCCTACACGCTCTTTAAACCCAATGACTCTG
+
CCCCCGGGGGGGGGGGGGGGGGGGGGGGGGGGGGGGGGGGGGGGGGGGGGGGGGGGGGGGGGGGGGGGGGGGGGGGGGGGGGG@FGGGGGGGGGGGGGGGGFGGGGGGGGGGGGGFGGGFGCGGGGGGGGGGGGGGGFGFFGGFGFGFGFGGGGGFFGGFFGFGFFGGFGFFFFFFFFGFGGGGFGGFFGGFFEGGFEFE@79(66>FFFFFFBFF;DF:??3?:EBGDFFFFFA0A::?BFA<94:
@M00200:205:000000000-AKKM3:1:1101:13463:7271 2:N:0:1
TACCGGGGTATCTAATCCTGTTTGCTCCCCACGCTGTCGCGCCTCAGTGTCAGCAACGGCCCAGCAGAACGCCTTCGCCACTGGTATTCTTCCCGATCTCTACGCATTCCACCGCTACACCGGGAATTCCATCTGCCCCTACCGTGCTCTAGCTCGCCAGTCTGACCGGCAGCCCCGGAGTTGAGCCCCGGGATTTCACCAGCCACTTAACGGGCCACCTACGCGCCCTTTAACCCCAATGCCTCTG
+
CCCCCGGGGGGGGGGGGGGGGGGGGGGGGGGGGGGGGGGGGDGGGGGGGGGGGGGGGGGGGGGGGAEFECEGGGGGFGGGDBEDGGGGGGFGGGGGG:DFGGGGGEGE8EGGGGGFGGGFGGGGGEFGGGCFFEDF=?FDFGGF8DDDGFGFGGFEFGGBGGF88CF*0??@D9D46)25=:CC)>25)/>BD7CGFCG377@=;;19469<4:EC(9@?2:2;;57>7*.):)4(;:<?2(42)(,
@M00200:205:000000000-AKKM3:1:1101:23818:7276 2:N:0:1
TACCGGGGTATCTAATCCTGTTTGCTCCCCTAGCTTTCGTGCCTCAGTGTCAGGAGTCGTCCAGAGACTCGCCTTCGCCACTGGTGTTCCTCTCGATATCTACGCATTTCACTGCTACACCGAGAATTCCAGTCTCCCCTCCGACCCTCGAGCCGAATAGTATCCAATGCCATTTCCGAGTTGCGCTCGGAGATTTCACATCGGCCTTACCCGACCACCTACGCCCCCTTTAAACCCAATCACTCTGAAAT
+
CCCCCEGGGGGGGGGGGGGGGGGGGGGGGGGGGGGGGGGGGGGGGGGGGGGGGGGGGGFFGGGGGGGGGGGGGGGGGGGCGGGGGGGGGGGGGGGGGGGGGGGGGGGGGGGGDFGFGGFGGDGGFEGGGGGGGGGGCFGFFGGFGEDDGF+0CGG5*B??F+;DDFGFFGFEFFFFFF>>DC++34@BF7;5*=CFF4?776(((6563;E290CG(:A3(6()(3:C3;3449A(;3:B04>494-.)))
@M00200:205:000000000-AKKM3:1:1101:14200:7285 2:N:0:1
TACTCGGGTATCTAATCCTGTTTGCTCCCCACGCTTTCGCGCCTCAGCGTCAGAACCGGACCAGACAGCCGCCTTCGCCACTGGTGTTCTTGCGAATATCTACGAATTTCACCTCTACACTCGCAGTTCCGCTGTCCTCTTCCGGTCTCAAGCCAACCAGTATCGAAGGCAATTCTGTGGTTGAGCCACAGGCTTTCACCCCCGACTTAATCGGCCGCCTACGCGCCCTTTAAACCCAATGACTCTG
+
CCCCCGGGGGGGGGGGGGGGGGGGGGGGGGGGGGGGGGGGGGGGGGGGGGGGGFGGGGDGGGGGGGGGGGGGGGGGGGGGC<@EGGGGGGGGGGGGGGGGGGGGGGGGGGGGAFGFGGGGEFEGGGGGGGGGGEGGFFGFFGGFGFGFGFGGGGGF?CDFGCEF=F7:>FFD5CFFAFGFGGDGFGGFFFGFFGGGFFGF292==@F;3C?C;1BC0CD@FF6>>E5>/989A)21E1:0?4<<AAF
@M00200:205:000000000-AKKM3:1:1101:15189:7287 2:N:0:1
TACGGGGGTATCTAATCCCGTTTGCTCCCTACGCTTTCGCGTCTCAGCGTCAGGACAGGCCCAGTCGCTCGCTTTCGCCACCGGCGTTCCCTTAGATATCTATGCATTTCACCGCTCCACCTAAGGTTCCAGCGACCTCTACCTGCCTCAAGGACGATGGTTTGCCCGGCAGTTCCATGGTTGAGCCATGGGATTTCACCAAGCACCTTCCGTCCCGCCTACACGCGCTTTAAACCCAATGACTCTG
+
CCCCCGGGGGGGGGGGGGGGGGGGGGGGGGFFEGGGGGDGEGGGGGGGGGGGDGGGGGGGGGGGGGGGGFGGGGGG@FGGGGGCGGGGGGGGGGFFGGGGGGGGGGGGGGGGGGGFGGGGGGGGGGGGGGGGGGGGGFGFFGDFGFCEGFG5DCGFAEFAEFDCEFGGFEFFFFFFFFG;FCDGFGGFFDFFFGFGFFG@FFFFF@DD@=@@FFGGFGFB680?1:>DDDFFB>A:821?FA<4<<<
@M00200:205:000000000-AKKM3:1:1101:7663:7288 2:N:0:1
TACACGGGTATCTAATCCTGTTTGCTCCCCACGCTTTCGCGCCTCAGCGTCAGTACCGTCCCAGCGAGCTGCCTTCGCCATTGGTGTTCCTCCTGATATCTGCGCATTTCACCGCTACACCAGGAATTCCACTCGCCCCTTCCGGACTCTAGCCAGACAGTTTCCAGCGGCATTCACAGGTTGCGCCTGTGACTTTCACACCGGACTTATCTGGCCGCCTACGCGCACTTTACCCCCAATGCCCCTG
+
CCCCCGGGGGGGGGGGGGGGGGGGGGGGGGGGGGGGGGFGCFGGGFGGGGGGGGGGG>FGGGGGGGGDFGFGGGGGFGG@FEFGGFGGGGGGGGGFFFFGGGGGGGGGGGGGGGGDGGGGGGGGGC?FGGDGGGGGEFGFFGGBG5DFGFA=EDGBAEGFF;=FE+?F5CAADEF6FA7AEFD*9;EDFGAFFFFGFFGEFF2=(6;E95)?CCEGFGFF;;2=>DBGCDA)4),8C0<<:0)(---
@M00200:205:000000000-AKKM3:1:1101:16002:7297 2:N:0:1
TACGCGGGTATCTAATCCCGTTCGCTACCCTGGCTTTCGCGCCTCAGCGTCAGAAGAGGTCCAGTGCGTCGCCTTCGCCACAGGTGTTCCTTCCGATATCAACGCATTTCACCGCTCCACCGGAAGTTCCACGCACCTCTCCCTCCCTCGAGCCTGCCAGTTTCAGCGGCAATTCTCCGGTTGAGCCGAAGTATTTCACCACCGACTTAACAGACCGCCTACGCGCCCTTTATACCCAATGACTCTG
+
CCCCCGEGGGGGGGGGGGGGGGGGGGGGGGGGGGGGGGGGGGGGGGFGGGGGGGGGGGGFGGGGG?FGGGGDGGGGGGGGGGGGEGGGGGGGGGGGE>>EFGGGGGCCFGGGGGGFGG8DGEE+>8@FGGGGGGGEGFGEFFGFGFGFGDGCEGFFFGFAEFFGEFGEFDFBA=FFFFGFEGGGFFGFFCEFFGFGAEC<@8;163;(6ADF>BGG1>BB??(;9CDG)2))4<A9C>?(:4<).).
@M00200:205:000000000-AKKM3:1:1101:8411:7300 2:N:0:1
TACAAGGGTATCTAATCCTGTTCGCTCCCCACGCTTTCGCTCCTCAGCGTCAGTGTCGGCCCAGAGACCCGCCTTCGCCACCGGTGTTCCTCCTGATATCTGCGCATTTCACCGCTACACCAGGAATTCCAGTCTCCCCTGCCGAACTCAAGTCTGCCCGTATCGACCGCAAGCTTGGGGTTAAGCCCCAAGTTTTCACGGCCGACGCGACAAACCGCCTACGAGCTCTTTAAACCCAATGACTCTG
+
CCCCCGGEGGGGGDGGGGGGGGFGGGGGGGFFEGGGGGGGGGGGGGGGGEGGCFGGGGGGCEGDFFGC@FFGGGGGGGGGDFGEFGGGGGGFFFGGGGFGGGGGGGDGGGGGGCEBGD?FGGFDGCFFGGFGGGGFADEDFGFBGFGFGFFCDDC?BECBCDFGA?C89CDFFFFFFACBFDGFFGFF)5?AFEF:15=B8;9(4;>11416>:F@><BBF?<>:85F::946:>7EFB07>7)6AF
@M00200:205:000000000-AKKM3:1:1101:12861:7306 2:N:0:1
TACACGGGTATCTAATCCCGTTTACTACCCTAGCTGTCGCGTCTGAGTGTCAGAAACAGACCAGAAGATCGCCTTCGCCACTGGTGTTCCTCCCGATATCTACGCATTTCACCACTACACCGGGAATTCCATCTTCCTCTTCTGCTCTCTAGCCCGGTAGTATTAGACGACCTCTCCCAGTTGAGCCGGGAGATTTCACGCCTAACTTACCAAGCCACCTGCACGCGCTTTATACCCAATGACTCTG
+
CCCCCGGGGGGGGGGGGGGGGGG8FGGGGGGGGGGGGGGGGGGGGGGGGGGGFGGGGGGGGGGGGGGGGGGGGGGFGGGGGGGGGGGGGGGGGGGGGGGGDGGGGGGGGGGGGGGFGGGGGDED@GGGGDECDGGFGFGFFGGFGFGFGFGDGGGFFGGEGG7FEFGGFEFBDEFFFFGFFGG9AFGFF*C4?67==EG@>FF4;BE*3;7=B2C:@GFFE:1;=EFD887;CECCFE=1=3<?>9<
@M00200:205:000000000-AKKM3:1:1101:8681:7312 2:N:0:1
TACTAGGGTATCTAATCCTGTTTGCTCCCCACGCTGTCGCGCCTCAGTGTCAGCCATTGCCCAGCAGATCGCCTTCGCCACCGGTCTTCTTCCGGATCTCTACGCATTCCACCGCTACACCCGGAATTCCATCTGCCTCTGCAATGCTCCAGTCAAGCAGTCGGCACGGCAGATCCGGGGTTGAGCCCCGGACTTTCACCACACCCTTACCTGCCCCCCTACGCCCCCTTTACACCCACGGACCCTGACAC
+
CCCCCGGGGGGGGGGGGGGGGGGGGGGGGGGGDGGGGGCGEGGGEGGG9EFFAFGFGGGGG@D<FEGFGGFGGGGGFF@CGFD7FCFGGGGFEF:B@CEFDFE::CGGGFGGF+=>CFEGGGG>@=E,EDFGGF8F?6=853EFCFFBFBD=@?DCB,=*@F:8@5;E5+?=5>FFF>DAFC>?AEGFA45)8E94=5=A@((/;6;(;4;;4(2*():>?<0)(27C)7822<>:EF((,3((((,.(.)
@M00200:205:000000000-AKKM3:1:1101:21917:7323 2:N:0:1
TACTAGGGTATCTAATCCTGTTTGCTCCCCACGCTTTCGCGCCTCAGCGTCAGTACCGTCCCAGCGAGCTGCCTTCGCCATTGGTGTTCCTCCTGATATCTGCGCATTTCACCGCTACACCAGGAATTCCACTCGCCCCTTCCGGACTCTAGCCAGACAGTTTCCAGCGGCATTCACAGGTTGAGCCTGTGACTTTCACACCGGACTCCTCGCTCCGCCTACGCGCCCTTTAAACCCAATGCCCCTG
+
CCCCCFGGGGGGGGGGGGGGGGGGGGGGGGGGGGGGGGGGDGGGGGGGGGGEGGGFGGGGGGGFEGGDGGGGGGGGGGGGCFGCGGGGGGGGGGFGGGGGGGGEGGGGGGGGGDEEGGGGGFEECGGGGGGGGGGGGFGFFGGFEDGFGFG7EFGBDFFFGFCD@A@F>EBABEFCFF+9F9?DACG4*;<+B,DFF*B4=D>>B@(3;3B0:(;C1<513;;A>GFGD<>BF5>BEBFF>(,((-4
@M00200:205:000000000-AKKM3:1:1101:24263:7326 2:N:0:1
TACTAGGGTATCTAATCCCGTTTGCTCCCCTGGCTTTCGCTCCTCAGCGTCAGTGTTGGTTCAGGATGGCGCCTTCGCCACCGGTGTTCCTCCAGATATCTACGCATTTCACCGCTACACCTGGAATTCCGCATCCTTCACCTAACCTCGAGCCATCTAGTATTAGATGCAGTTCTCCGGTTAAGCCGAGGGATTTCACGTCTGACTTAGTTGGCCGCCTACGCGCCCTTTACCACCAGTCACTTCC
+
CCCCCGGGGGGGGGGGGG@FFGGGGGGGGGGCFGGGGGGG>FGGGGGGGGGCECC@F8,64,CEEGF8,BFFGGGGGDGGG,+>FEGGG9DFGG8?EGAEEDFGGCEGGGGGGGC>DEDF,DFG=EFFGGC+0C+@,5E*+42;?*=DF5CC+CF+0,?DCDD+;;?,?D+>+*++3<;>F80@@AG*97955AC?+/B)7):56:AA*/1/*(4A27?@>;().*>DC*/6)))/;?(7)).6),)
@M00200:205:000000000-AKKM3:1:1101:22892:7357 2:N:0:1
TACTGGGGTATCTAATCCTGTTTGCTCCCCACGCTGTCGCGCCTCAGTGTCGGCTAAGAGGAGCTTGCGCTCCCACCGCCCAGCAGACCGCCTTCGCCACCGGTGTTCTTCCGGATCTCTACGCATTCCACCGCTACACCCGGAATTCCATCTGCCTCTACGGTGCCCAAGCCCTACAGTCGCCGCGGCCGATTCAGGGTTGAGCCCCGAACTTTCACCGCGGCCTTATAGTGGCCACCTACGCGCACTTT
+
CCCCCGGGGGGGGGGGGGGGGGGGGGGGGGGGGGGGGGGGGGGGGGGGFGGCCFGGGGCFFFGGGGGGGGGGGG:EFFGGGG8F=FFFFCEFGEGDGEGDGGGGCE@FCGGFEEGFGFGGGGFGFGEGFGGGGGDGGFGBBGGFEAGC23:CFDGFFFFFGGAF5BCFFGFFFFAAF?2=F:CD?DEBFGGBE*@+;@58?9:284:3046>FBFF>?FF>0>B4;76?CBF>?6032875860(43690.
@M00200:205:000000000-AKKM3:1:1101:16772:7388 2:N:0:1
TACTGGGGTATCTAATCCTGTTCGCTCCCCATGCTTTCGCTCCTCAGCGTCAGTTACGGCCCAGAGATCTGCCTTCGCCATCGGTGTTCCTCCTGATATCTGCGCATTCCACCGCTACACCAGGAATTCCAATCTCCCCTACCGCACTCTAGTCTGCCCGTACCCACTGCAAGCCCGAGGTTGAGCCTCGGGATTTCACAGCAGACGCGACAAACCGCCTACGAGCCCTTTATGCCCACTGACTCTGAGAC
+
CCCCCGGGGGGGGGGGGGGGGGGGGGGGGGGGFGGGGGGGGGGGGGGGGGGGGGGGGGGGGGGGCFFFGGDFGGGGGGGGGGECGGGGGGGGGGFFCFGGGGGDGGEGGFGGGGGFGGGGGGGGGGGFGGGGGGGGGFDDFGGFGFGFGFGDEGGFFGG5C6>==DGGFGF=ADFAEF>>C@D59DFFFGGFBGGFFEFFFD=B=32@@@;@F@GG;DFF;D6>1EDGG4:<9423E0(,5<?)-))-.-)
@M00200:205:000000000-AKKM3:1:1101:19638:7404 2:N:0:1
TACAGGGGTATCTAATCCTGTTTGATCCCCACGCTTTCGTGCCTCAGTGTCAATGATTGTGTAGCAAGCTGCCTTCGCTATCGGTGTTCTATGTCATATCTAAGCATTTCACCGCTACATGACATATTCCGCTTACCTCCACAATATTCAAGACTAATAGTATCCACGGCAGTTTCCAAGTTAAGCTTGGAGATTTCACCACGGACTTACTAGCCCACCTACGCACCCTTTAAACCCAATGACTCTG
+
CCCCCGGGGGGGGGGGGGGGGGGGGGGGGGGGGGGGGGGGGGGGGGGGGGGGFGGFGGGGGGGFGGGGGGGGGGGGGGGGGGECGGGGGGFGGGGGGGGGGGGGGGCEFGGGGGGEGGGGGGGGGGGGGGGGGGDGGFFDFGFFGFCEGFGDFGGF+43?FG;DEFGCADEA9EFFFF?FGFGGFGGFFD,;6EADC7CEBDF=5@FB<EE<7@:8)<A:@CAD=C@D4CBE<6@=E@===/7@==E
@M00200:205:000000000-AKKM3:1:1101:20631:7408 2:N:0:1
TACGCGGGTATCTAATCCCGTTTGCTCCCCACGCTTTCGCGCCTCAGCGTCAGGAGATGACCAGAGACCCGCCTTCGCCACCGGTGTTCCTCCCGATCTCTACACATTTCACCGCTACACCAAGTATTCCAGTCCCCCCTCAAACCATCGAGCAAGGTAGTTTCCAATGCCATTTCCGAGTTGAGCTCGGAGCTTTCACATCCGACTTACCTCACCACCTACGCACCCTTTACACCCACTGACTCTGAGCT
+
CCCCCGGGGGGGGGGGGGGGEGGGGGGGGGGGGGGGGGGGGGDGGGGGGGEEGGGGGGGCAFGGGFEFGGEGGGGGFGGGEGEGGGGGGGGCFFG7::FGGGGFGGFFEFGGGGGAGGGGGFGGFGGG9FFFFGGG8@EAFG?FFF+8CFFCED59@D89,?EFE9CGFGF36/=FFFG>1=+26?,AAG=84;+:;CFEE;@6?@;DFA@373CF35>8@1(02C>C9C).<<<1E?0:)8?-49>22()
@M00200:205:000000000-AKKM3:1:1101:7873:7425 2:N:0:1
TACAGGGGTATCTAATCCTGTTTGCTCCCCACGCTGTCGCGCCTCAGTGTCAGCAACGGCCCAGCAGAACGCCTTCGCCACTGGTATTCTTCCCGATCTCTACGCATTCCACCGCTACACCGGGAATTCCATCTGCCCCTACCGTGCTCTAGCTCGCCAGTCTGACCGGCAGCCCCGGAGTTGAGCCCCGGGATTTCCCCAGCCACTTAACGGGCCACCTACGCGCCCTTTAAACCCAATGACTCTGCAAT
+
CCCCCEGGGGFGGGGGFFGGGGGGFGGEGGGGGGGGGGGGGGGGGFCGGGGGAFGEGGGGGGGGGGGCGGGGGGGGGGGGGEGFFGGGGGGFGGGGDFFGGGGGGGGGGGFGGGGF8CGGGGGCCEFCGFGGGGGGGFG=FGF>EFGFG?2=;6BDFGDBGGCGEAGG>GD2B5AE?>55=CF=AEG4AGC:8CE61)33((8=@FF3).77908??FF77:(7(/7>)2,)..):E6?02-)-6)))).)
@M00200:205:000000000-AKKM3:1:1101:12276:7467 2:N:0:1
TACCGGGGTATCTAATCCCATTCGCTACCCACGCTTTCGTGTTTCAGTGTCAGGAGTGCGCCAGCAAACTGCCTTCGCATTTGGTATTCCCCATGATATCAACGGATTTCACCCCTACTCCATGAGTTCTGTTTGCCTCTCGCATCCTCTAGTTGTGCCGTTTCCTCTGCATGCCCCCGGTTAAGCCGAAGAATTTACCAGAAGACTAACACAACCACCTACACACCCTTTAAACCCAGTGACTCTGAAA
+
CCCCCGGGGGGGGGGGGGGGGGDGGGDGGGGGGGCGGGFGGFEGGDGGGGGGGG<FGGGEGGGGGGGGF@EGGGGGGGGGCGGGGGGGGGEAFEFEGDFGF,BFCDDFFGGG,DEFGGGGGGGFCFFGDGGGG8?FCFGEBE+9EFGFGFGG,=DDDDGFEC=DDFCFFGD7CD*;FDG5@CC+BAGDBGGEFCFDF<:A35).<BEE3=B=BBGC=FFFFBEFFG>DGG3<<E@3C;,5))7)).)))/
@M00200:205:000000000-AKKM3:1:1101:23891:7475 2:N:0:1
TACGCGGGTATCTAATCCTGTTTGCTCCCCACGCTGTCGCGCCTCAGTGTCGGCTAAGAGGAGCTTGCGCTCCCACCGCCCAGCAGACCGCCTTCGCCACTGGTGTTCTTCCGGATCTCTACGCATTCCACCGCTACACCCGGAATTCCATCTGCCTCTACGGTGCCCAAGCCCTACAGTCGACGCGGCAGATCCGGAGTTGAGCTCCGGCCTTTCACCGCGTCCTTTTAGTGGCCCCCTACGGCCCCTTT
+
CCCCCGGGGGGGGGGGGGGGGGGGGGGGGGGGGGGGGGGGGGGGGGGGGGGGGGGGGGGGGCGGGGGGGGFGGGCFGGGGGGGGGGGFGGGGGGGGGGGGGCEFGGGGGGGGGGGFGAFGGGGGEG>DFFGGGGGGG5CCFGGF7?GFC9CGDDFFFCFAFFFG=D>F4@FFFDFAFFFFFDDGAEG)2)1);<<9>6=??<2::AF??F(1(4<<)291;97>>=?***.5)113/9>,(((((-7((.4
@M00200:205:000000000-AKKM3:1:1101:10558:7490 2:N:0:1
TACGAGGGTATCTAATCCTGTTTGCTCCCCACGCTGTCGCGCCTCAGCGTCAGCAACAGCCCAGCAGGCCGCCTTCGCCACTGATGTTCTTCCCGATCTCTACGCATTCCACCGCTACACCGGGAATTCCACCTGCCTCTACTGTGCTCGAGCCCGACAGTTTAGAAGGCAGCCCTGCGGTTAAGCCGCAGGATTTCACCCCCTACTTATCAGGCCGCCTACGCGCCCTTTAAACCCAATGACTCTGCGAT
+
CCCCCGGEGGGGGGGGGGGGGGGGGGGGGGGGGGGGGGGGDGGGGGGGGGGGGGGGGGGGGGGFGGGFGGGGGGGGGGGGGGFAFGGGGGGGGGGGEGGGGGGGGGGGGFFGGGGFGGGGGGG>F8FGGGGGGGGGGFGFFGGFFFGEGFG=EGGDFG?>EFFGCAGFAGFFFFFFAFG5BCD8FCF4ADGABFGFFEGF?BFFFFF?6CFFF8FGFGFFFF07>EED7C>BA2>:GFF:?>A)-4:),4(
@M00200:205:000000000-AKKM3:1:1101:19588:7497 2:N:0:1
TACGGGGGTATCTAATCCTGTTTGCTCCCCACGCTGTCGCGCCTCAGTGTCAGCAACGGCCCAGCAGAACGCCTTCGCCACTGGTATTCTTCCCGATCTCTACGCATTCCACCGCTACACCGGGAATTCCATCTGCCCCTACCGTGCTCTAGCTCGCCAGTCTTACCGGCAGCCCCGGAGTTGAGCCCCGGGATTTCACCAGCCACTTAACGGGCCACCTACGCGCCCTTTATACCCAGTGACTCTG
+
CCCCCGGGGGGGGGGGGGGGGGGGGGGGGGGGGGGGGGGGGGGGGGGGGGGGGFGGGGGGCCFGGGGGCFGGGGGGGGGGGGGGGCFGEGGGGGGGFGGGGGGGG6FGGFGGGGGD>FGGGC@EGCGFGGGGGGGGEFC5@GGEGFGFGFG7ECCAFGGFGG?+8B;5>ED>E98?A>DDECFFFGFFB3=3:*:>?FFAFFBFB??DF9<B9<>EBCF<BF0.4EEG)029A).)33642694<A6
@M00200:205:000000000-AKKM3:1:1101:6773:7500 2:N:0:1
TACGAGGGTATCTAATCCTGTTCGCTCCCCACGCTTTCGCGTCTCAGTGTCAGTCACGTACCAGAGAGCTGCCTTCGCCATCGGTGTTCCTCCTGATATCTGCGCATTCCACCGCTACACCAGGAATTCCACTCTCCTCTTCCGGACTCAAGACTGTCGGTTTCCGGTGACCCTCCGGGGTTGCGCCCCGGGCTTTCACACCAGACCTTCCAGTCCACCTACACGCTCTTTACGCCCACTGACTCTGCGCT
+
CCCCCGGGGGGGGFEFGGGGGGGGGGGGGGGGEGGGGGGEGGGGGGGGGGGGGGGGGGGGFGGGGGDGFGFGGGGGGGGGGGGGGGGGGGGDGGGGGGGGGGEGGGGGGGGGGGGFGGGEFFGGGFGGGGGGGGGGFDGBFFGF60=8=FGCGFDBFGDBEG>FFFCED6666@FEEECBGED**=9>BCCEEGFFB7@C;;033;0;3.=9CCFC?GA84;@F6C)9/;45:?:;E:,3:3:9492)-((
@M00200:205:000000000-AKKM3:1:1101:23335:7503 2:N:0:1
TACCCGGGTATCTAATCCTGTTTGCTCCCCACGCTGTCGCGCCTCAGTGTCAGCAACGGCCCAGCAGAACGCCTTCGCCACTGGTATTCTTCCCGATCTCTACGCATTCCACCGCTACACCGGGAATTCCATCTGCCCCTACCGTGCTCTAGCTCGCCAGTCTGACCGGCAGCCCCGGAGTTGAGCCCCGGGATTTCCCCAGCCACTTAACGGGCCACCTACGCGCCCCTTATACCCAGTGACTCTG
+
CCCCCGGGGGGGGGGGGGGGGGGGGGGGGGFGGGGGGGGGGGGGGGGGGGGGGGGGGGGGGGGGGGGGGGGGGGGGGGGGGGGGGGGGGGGGGGGGGGGGGGGGGGGGGGGGGGGBD=DFGGGEGGCDFGGGGGFC=@DDFFG>?DD59DADGFGEDGGFGGFGEFGGFGEFF7BFF4?BFG7C4>?F>DC:3>EG7<F3(0=@FFFFFFBFFFGG(9><02:50:><)143AA99A3(44<964<<
@M00200:205:000000000-AKKM3:1:1101:11954:7505 2:N:0:1
TACCGGGGTATCTAATCCTGTTCGCTCCCCTAGCTTTCGTGCCTCAGTGTCAGGAGTTGTCCAGAGACTCGCCTTCGCCACTGGTGTTCCTCTCGATATCTACGCATTTCACTGCTACACCGAGAATTCCAGTCTCCCCTCCAACCCTCGAGCAGAATAGTATTCAATGCCGTTTCCGAGTTGAGCTCGGAGCTTTCACATCAAACTTACCCCGCCACCTACGCACCCTTCATACCCAGTGACTCTG
+
CCCCCGGGGGGGGGGGGGGGGGGGGGGGGGGGGGGGGGGGGGGGGGGGGGGGGGGGGGGGGGGGGGGGGGGGGGGGGGGGGGGGGGGGGGGGGGGGGGGGGGGGGDEGGGGGGGFFFGGGGGGD>EGGGGGGGGGGCFGFFEFFGFGDGDGDGGGF9FG?FGFGF7DFBFFFF>FFFB7*8CD;C?=FED*9BFFGF5EEF=6*9>EEEEFF=2B8(2A3EB?.(=;D*;(/<)4(54=;E@EFFFE
@M00200:205:000000000-AKKM3:1:1101:3361:7521 2:N:0:1
TACCCGGGTATCTAATCCTGTTTGCTCCCCACGCTGTCGCGCCTCAGTGTCGGCTATTGGACCCTCACGGGTCCACTGCCCAGCAGACCGCCTTCGCCACCGGTGTTCTTCCGGATCTCTACGCATTCCACCGCTACACCCGGAATTCCATCTGCCTCTACAGTGCCCAAGCCCCACAGTCGCCGCGGCCGATTCAGGGTTGAGCCCCGAACTTTCACCGCGGCCTTATGGTGGCCACCTACGCGCCCTTT
+
CCCCCGGGGGGGGGGGGGGGGGGGGGGGGGGGGGGGGGGGGGGGGGFFGGGEEGGGGGGGGGFGFGGGGGGGGGGGG<FFFEBFCEGGDEEFGFGGGGGGDGCFGGFFGGGGGGGBGEGGGGGGGEDGGGGGGGGGGDDD5CE5EFFE=C72>DFFFCCFGC)59+<<AGAC985?D>D9?:CDEGGBEDEEE5C>AE5;D61().2:6922:A7C2DF?;((77869>>:<A?2,+-6:4:03(417;15
@M00200:205:000000000-AKKM3:1:1101:14175:7525 2:N:0:1
TACGAGGGTATCTAATCCTGTTTGCTCCCCACGCTTTCGAGCCTCAGCGTCAGTAATGGACCAGTATGTCGCCTTCGCCACTGGTGTTCTTCCGAATATCTACGAATTTCACCTCTACACTCGGAATTCCACTTACCTCTCCGACGTTCTAGCGATGCAGTCTTAAAGGCAGTTCCGGAGTTGAGCTCCGGGCTTTCACCTCTAACTTACAAAGCCGCCTACGTGCGCTTTACACCCAGTGACTCTG
+
CCCCCGGGGGGGGGGGGGGGGGGGGGGGGGGGDGGGGGGGGGGGGGGGGGGGGGGGGGGGGGGGGGGGGGGGGGGGGGGGGGGGGGFGGGGGGGGGGGGGGGGGGCGGGGGGGGGFGGFGGGFDGEGFGGGGGGGGGFGDFGGFGBGDGFFDGGGFEGFFFFEGBFDEFGB9FEFFA>+0@F7FFC,AFDEDFGGGFFGFFBBFCFEFEFFEBFGG@DEFDBFF;E35):;>C<@;E:;5@AC3C<C
@M00200:205:000000000-AKKM3:1:1101:20854:7534 2:N:0:1
TACGAGGGTATCTAATCCCGTTTGCTCCCCTAGCTTTCGCGCCTCAGCGTCAGTATCGGGCCAGATGAGCGCTTTCGCCACCGGTGTTCCTCCTGATATCTACGCATTTCACCGCTACACCGGGAATTCCACCCCCCTCTTTGGTACTCTAGCTTATCAGTTTCATGCGTCCTTCCCCGGTTGAGCCGAGGGATTTCACACATGACTGAACAAACCGCCTACACGCCCTTTACGCCCAATGACTCTG
+
CBCCCFGGFGGGGGGFFFEFGGG@FGGGGGGGFGGGGGGGEDCEGGGGGGGGGGGGGGCFGGGGGGGFFGEDG7FGFGGGGGDGGGGGGGGGGGGGGFFGGGGGGGGGGGGGGGGDDG8FGGGG78FGGFDGFGGGGAGB8DGFG897CFFGFDGFFDEA3CCFF=<E5E>AAEFFF@DA<E444A884DEA):=>@3<<=<3).)9))..6(7E3(258(.()(273)2445(,-:8082)-6<25
@M00200:205:000000000-AKKM3:1:1101:11615:7535 2:N:0:1
TACTGGGGTATCTAATCCTGTTTGCTCCCCACGCTGTCGCGCCTCAGTGTCGGCTACTGGACCTTGCGGTCCACTGCCCAGCAGATCGCCTTCGCCACCGGTGTTCTTCCGGATCTCTACGCATTCCACCGCTACACCCGGAATTCCATCTGCCTCTACAGTGCCCAAGCCCCACAGTCGCCGCGGCCGATCCGGGGTTGAGCCCCGAACTTTCACCGCGGCCTTATAGTGGCCACCTACGCGCCCTTTAC
+
CCCCCGGDGEGGGDGGGGGGGGGFGGGGGGGGEGGGGGGGDGGGGGGGFGGGCFGGGGEFGGGGGGG77FFGGGFGGGGCDGGFGFGGGGGGGGGGGGGGGGEGGGCGGG>FFGGFFF8FFG@EFGGGGFEGGGDF?DEB>E+D?FGFGFCBEGGF5,DCCFFGEFD6*@?CE>E>>AG5CE7C)8CDB)=BEFECA:E>1:D<3896(,2A44+<<3>B>BB3,37*025(175?G18?:6>FFB><?6)
@M00200:205:000000000-AKKM3:1:1101:4149:7536 2:N:0:1
TACCAGGGTATCTAATCCCGGTCGCTCCCCTAGCTTTCGCACCTGAGCGTCAAGGGCGGGCCAGCAGATCGCTTTCGCCACTGGTGTTCCTTCCGGTATCTACGCATTTTACCGCTACACCGGAAATTCCATCTGCCTCTCCCGCCTTCAAGTCCCGAAGTTTCGAACGGCCTCTCCCAGTTGGGCCGGGAGCTTTCACACGCCACTTAACAGGCCCCCTACTCGCGCTTTAAACCCACTGACTCTG
+
@CCCCGGGGGGGGGGGGFFFGEGGGGGGGGGGGGGGGGGGGGGCCFGGGGGGGGGGGGGGGGEGGGGGFGFGGBFGGCFGGCFFGGGGGGGGGGGG7>=FF=EGGGDGEFAFDGGFGGGGGGDGGGFFGGGGGGGFFAFEFFEDGFDAGFCFGGGFFEGE*BAFDFGGAGF>BDFAFAFFCGFF:;EBB3CEEGGGF4<)8>>B>F:424<<>FGG1C>128<91*)))1444.80A:(1)454>4)
@M00200:205:000000000-AKKM3:1:1101:20159:7543 2:N:0:1
TACAAGGGTATCTAATCCCGGTCGCTCCCCTAGCTTTCGCACATGAGCGTCAAGAGCTGGCCAGCGGATCGCTTTCGCCACTGGTGTTCCTTCCGGTATCTACGCATTTTACCGCTACACCGGAAATTCCATCCGCCTCTCCAGTCTTCGAGCTCCGGAGTTTCCAAGGGCCTCCCTCGGTTGGGCCGAGGGCTTTCCCCTTGGACTTCCGAAGCCACCTGCGTGCGCTTTAAACCCAATGACTCTG
+
CCCCCGGGGGGGGGGGGGGGGGGGGGGGGGGGGGGGGGGGGGGGGGGGGGGGGGGGGGGGGGGGGGGGGGGGGGGGGGGGGGGGGGGGGGGGGGGGGGGFGGGGGGGGFGGFGGGFGGGGGGGDEEGGGGGG?FGGC>CDDFGFGFGFGFGDGGGFDCDAGGFGFFCGFD?DF@FDFFGFGCDDBFGB6CGFE6ED=49:@@@@E;3EC32;09EE(*0,,.37(/;C7*(4.:<7E6???<AAAFA
@M00200:205:000000000-AKKM3:1:1101:21114:7565 2:N:0:1
TACACGGGTATCTAATCCTGTTTGCTCCCCACGCTGTCGCGCCTCAGCGTCAGCAACAGCCCAGCAGGCCGCCTTCGCCACTGATGTTCTTCCCGATCTCTACGCATTCCACCGCTACACCGGGAATTCCACCTGCCTCTACTGTGCTCAAGCCTGACAGTTTAGAAGGCAGCCCTGCGGTTAAGCCGCAGGATTTCACCCCCTACTTATCAGGCCGCCTACGCGCCCTTTACACCCAATGACTCTG
+
CCCCCGGGGGGGGGGGGGGGGGGGGGGGGGGGGGGGGGGGDGGGGGGGGGGGDFGGGGGGGGGFGGGGGGCGGGGGGGGGGGFEGGGGGGGGGGGGGGGGGGGFGGGGGAFGFGGFGGGGGGDEGGGGGFGGGGGGGFGEBDCFGFGFGFGFGGGFFGGFC?EGFFGGFGFAEDFFAFGFGGGDAFFA@GE>D?EC=CFFF>B>FDEECEFC?@GC>DFFFF1>>EDGDFF<BA<4::(30ABFFAA
@M00200:205:000000000-AKKM3:1:1101:19390:7573 2:N:0:1
TACTGGGGTATCTAATCCCGTTTGCTCCCCACGCTTTCGCGCCTCAGCGTCAGGGAATGCCCAGAGACCCGCCTTCGCCACCGGTGTTCCTTCCGATCTCTACGCATTTCACCGCTTCACCGGGAGTTCCAGTGACCCCTCACGCCCTCAAGCCCAGTATTTTCAGCCGCCGTTCCGACGGTAAGCGTCGGGATTCCACGACTGATTTGCTGAGCCGCCTACGTGCCCTTTAAACCCAATGACTCTG
+
CCCCCGGGGGGGGGGGGGGGGGGGGGGGGGGGDGGGGGGGCGGGGGGGGGGGGDGGAFGGFFGGGCGGGGGGGGGGGGGGGGGGGGGGGGGGGGGDEGGGGGGGGGGGGGGGGGGDGFF@EGGC:EGGFGGFFGFGCFGFEGGFEFGBFFG7FGFFFGGAFG;C5B>EBGFFEAAFFFDBEGGCAE=/8C5=BC7=F3?0,.:9@<656AAB9:?:9DB:?8:@?G@GFC)<<-2:E,(4:<A44AD
@M00200:205:000000000-AKKM3:1:1101:15630:7573 2:N:0:1
TACTAGGGTATCTAATCCTGTTTGATCCCCACACTTTCGTGCCTCAGCGTCAGTTGAAGTCTAGTAAGCTGTCTACACTATCGGTGTTCTTGACGATATCTAAGCATTTCACCGCTACACCGTCAATTCCGCCTACCTCGACTCCACTCAAGCCCATCAGTATCAATCCCACCCTCCCGGTTAAGCCGGGATATTTCAGAACTGACTTAATAGGCCGCCTACGCACCCTTTCCACCCAATGACTCTG
+
CCCCCGGGGGGGGGGGGGGGGGGGGGGGGGGGGGGGGGGGGGGGGGGGGGGGGGGGGFFGGGGGGGGGGGGGGGGFGGGGGGCEGGGGGGGGGGGGDFEGGGGGFGGGGGGGGGGFGGGGGEGGCEGGGG8CGGDFGFGFDGGFGFGFGDGFFGGFFGGFGFEGEFGGFGFFFFFFBFG5@G8=?DD>5C7@FCEDFFGF@CEE@EEFCCE<AEFE9D>49B2BDGEGGC3*8?>=B13,.);?>E?
@M00200:205:000000000-AKKM3:1:1101:22967:7582 2:N:0:1
TACAGGGGTATCTAATCCTGTTCGCTCCCCACGCTTTCGCGTCTCAGCGTCAGTACCGTCCCAGAGAGCCGCCTTCGCCACGGGTGTTCTTCCCGATATCTGCGCATTTCACCGCTACACCGGGAATTCCACTCTCCTCTTCCGGACTCTAGCCCGACGGTTTCCATCGACATCTCGAGGTTGAGCCTCGAGTTTTCACAACGGACCTGCCGGGCCGCCTACACGCTCTTTAAACCCAATGACTCTGCGAT
+
CCCCCGGGGGGGGFGGGGGGGGGDGGGGGGGGGGGGGGGGGGGGGFFGGGGGGGGGGGFGCFGGFGGGGGDGGGGGGGGGGG=EGGGGGGGGGGGEGGGGGGGGGGGGGGGGGGGFGEGGGGCCC7DGGGGGGGGGGFGEFGF>G5?@GFGFGFGFEGDBCGFGFFGGBGFFFFFFFFGEGGGC;CEFFC7BFGFGFFGEFFF>FB>?:7:>90>C>DEF??BF:C5D5::4A284C<8::AFA4<))4(,
@M00200:205:000000000-AKKM3:1:1101:10697:7586 2:N:0:1
TACGAGGGTATCTAATCCGGTTCGCTCCCCTAGCTTTCGCGCCTCAGCGTCAGGATCGGCCCAGCCCGCAGCCTTCGCCACCGGCGTTCCTAGCGATATCTGCGCATTTCACCGCTACACCGCTAGTTCCACTAGCCTCTCCCGTCCTCTAGCCAACGGAGTATCAGACGCAGGTTTGCAGTTGAGCCGCAACCTTTCACGCCTGACTTCCGTAGCCGCCTACGCCCCCTTTACCCCCAATCACTCTGAGC
+
CCCCCEGGGGGGGGGGGGGFGGGGGGGGGGGGGGGGGGGGDGGGGGFFGGGGGGGGGGGGGGGGGF,@CEEGGGGGFGCGEGEEGGGGGGGFFFCFGCEGDFGGGDGGGGGGGGGFGGGGGDCEEGGGGGFGGGFGF?CB*:EBFED=CFG:FGFAFG45CD2=E6C6ACA>)(21=:FCCGGGFCGF)7E);6?CAC753?;30/;><DF2>0*/<)8;,-4.9*<DD51)-6)5;0,(4(48))-).)(
@M00200:205:000000000-AKKM3:1:1101:22032:7607 2:N:0:1
TACGGGGGTATCTAATCCTGTTTGCTCCCCTAGCTTTCGTGCCTCAGTGTCAGGAGTCGTCCAGAGACTCGCCTTCGCCACTGGTGTTCCTCTCGATATCTACGCATTTCACTGCTACACCGAGAATTCCAGTCTCCCCTCCGACCCTCGAGCCGAATAGTATTCAATGCCATTTCCGAGTTGAGCTCGGAGATTTCACATCGAACTTACCCGGCCACCTACGCACCCTTTCAACCCAGTTACTCTGCGC
+
CCCCCGGGGGGGGGGGGGGGGGGGGGGGGGGGGGGGFGGGGGGGGGGGGGGGGGGGGGGGGGGFGFGGGGGGGGGGGGGEGGGGGFFGGGFGGGGGFGGGGGGGGGGGGGGGGGGFGGGGGGGGEGFGGGGGGGGGEFCDDGG?G@GDFFGGGGGFEGCFGG7EEF<FFGFFFFFFFFD5@EFFFFFFEGGF4A7CFCEC53@DFDD*35;4(:CC>FF;4;(:3E>D*98-696:E335)-544>9)(-
@M00200:205:000000000-AKKM3:1:1101:18433:7610 2:N:0:1
TACGAGGGTATCTAATCCCGTTCGCTACCCTGGCTTTCGGGTCTCAGCGTCAGGATCGGCCCAGTCGGCCGCCTTCGCCACTGGTGTTCCTCCCGATATCTGCCCATTTCACCGGTACACCGGGAATTCCACCGACCTCTACCGTCCTCAAGTTCCCCAGTATCAGATGCAATTCAGCGGTTGGGCCCCTGGATTTCACATCTGACTTAAGGAACCGCCTCCACCCGCTTTATCCCCACTGACTCTGCAGT
+
@,AC@F:@FDEFFE6,EDFCGGGEEFCEGGFF8FEFDGCC7FGFFCFFGGGD7FGGGGGG7FF89EE:FG+FFCCD@CG7?F<F?DFFGGGGGG::F@CGGGGGGGGFA@;AFEE9=BDCGC@=:+6DFGGGFEDGD>EEFAC5AA=A?CF7EEGFFGFEG+*;5;*,09>A969>++**>EG)):C)8C58)<<;A3EEE3)))7).))/)/(3=9DED(3157A@D9C(-:4:);,(.).5)64A))..
@M00200:205:000000000-AKKM3:1:1101:18105:7639 2:N:0:1
TACACGGGTATCTAATCCCGTTTGCTCCCCACGCCTTCGCGCCTCAGCGTCAGGGTAGGCCCAGAGTCCCGCCTTCGCCACCGGTGTTCCTCCCGATCTCTACACATTTCACCGCTACACCGGGAATTCCAGACTCCTCTGCCTCCCTCAAGAACACCAGTTTCGGCCGACTCCTCCGGGTTGAGCCCGGAGATTTCACGACCGACTTGGCGTCCCGCCTACGCGCCCTTTACACCCAATGACTCTG
+
CCCCCGGGGGGGGGGGGFGGFGGGGGGGGGFGGGGGGFCGGGGGGGGGGGGGDGGGGGGGGGGGGGGGGGGGGGGGGGGGGGGGGGGGGGGGGGGGFGGGGGGFFGGGGGGGGGGBCFGGGGGDFCGGGGGGGGGGGFGFBGGFGFGFGFGGGGGFFE?FGGFGDFGGBGBB>EFFFAG*=?CCAFFF8D:B:FGGFEG?@B91;B9<20:>?BCCBDD?FBBE>E@G30:2:AA?GB622<A<><A
@M00200:205:000000000-AKKM3:1:1101:13114:7644 2:N:0:1
TACGGGGGTATCTAATCCGGTTCGCTCCCCTAGCTTTCGCGCCTCAGCGTCAGGAATGGCCCAGCCAGCCGCCTTCGCCACCGGCGTTCCTAGCGATATCTGCGCATTTCACCGCTACACCGCTAGTTCCACAAGCCTCTACCATCCTCTAGCCAGCGCAGTATCCGACGCAGTTCCACAGTTGAGCCGTGGGATTTCACGCCGGACTTACGCAGCCGCCTACGCGCCCCTTCAACCAAATGACTCTG
+
CCCCCGGGGGGGGGGGGGGGGGGGGGGGGGGGGGGGGGGGGGGGGGGGGGGGGGGGGGGGGGGGGGGGGGGGGGGGGGGGGGGGGGGGGGEGGGEGGGDGGGGDGGGGGGGGGGGFGGGGGGGGGGGGGGGGG>CFGF>5AGGFFFGFGFGFGGGFFGGDGG:FEFDGECE0>2AFFCF;C>@@A>GFFD5A>5+99.0481?>6(96?>B?:<*:?D:42-8>>:@GG),8144<E((,84).)69>
@M00200:205:000000000-AKKM3:1:1101:27112:7662 2:N:0:1
TACAGGGGTATCTAATCCTGTTTGCTCCCCACGCTTTCGAGCCTCAGCGTCAGTAATGAGCCAGTGTGTCGCCTTCGCCACTGGTGTTCTTCCGAATATCTACGAATTTCACCTCTACACTCGGAGTTCCACACACCTCTCTCATACTCAAGACACCCAGTATCAAAGGCAATTCCGAGGTTGAGCCCCGGGATTTCACCCCTGACTTAAATGTCCGCCTACGCTCCCTTTATACCCAATGACTCTG
+
CCCCCGGGGGGGGGGGGGGGFGGGGGGGGGFGGGGGGGGGGGGGGGGGGGGGGGGGGDGGGGGGGGGGGGEGGGGGGGGDGGGGGGGGGGGGGGGGGGGFGGGGG8FFGGGGGGGFGFGGFFFGEGEGGGFGDGDEGBGEFGGFGFDEGFFDFGGF?EGFGGFGFFFFFGFFFF?FFEGDEGG6*DFF5DGFF9C?A;:C4=B9@B=EFEEC?EGF>CB2@D=49??C8;E)7<CEFF2(49;9)76
@M00200:205:000000000-AKKM3:1:1101:14436:7664 2:N:0:1
TACGAGGGTATCTAATCCTGTTTGCTCCCCACGCTTTCGAGCCTCAGCGTCAGTAATGAGCCAGTGTGTCGCCTTCGCCACTGGTGTTCTTCCGAATATCTACGAATTTCACCTCTACACTCGGAGTTCCACATACCTCTTCCATACTCAAGATAGCCAGTATCAAAGGCAATTCCAAGGTTGAGCCCTGGGCTTTCACCTCTGACTAAACTATCCGCCTACGCTCCCTTTAAACCCAGTGACTCTGAGAC
+
CCCCCGGGGGGGGGGGGGGGGGGGGGGGGGGGGGGGGGGGGGGGGGGGGGGGGGGGGGGGGGGGGGGGGGGGGGGGGGGGGGGGFGGGGGGGGGGGGFFGGGGGGGGGGGGGGGGBFFGGGGDEFCGGGGGGGGGGGFGFFGGFGBFEGF8DAA9DFEFDEGFGFFGGFGFDFBFFFFGFGGGG5@DFFGGFFGGFFFGFFCFFC79A6@E@=EE:9FBDA@>FAG497@@=EEEBE9(.**6*9;?*64*
@M00200:205:000000000-AKKM3:1:1101:23988:7668 2:N:0:1
TACTAGGTATCTAATCCTGTTTGCTCCCCACGCTGTCGCGCCTCAGTGTCGGCTATTGGGAGATTGCTCTCCCACCGCCCAGCAGACCGCCTTCGCCACTGGTGTTCTTCCGGATCTCTACGCATTCCACCGCTACACCCGGAATTCCATCTGCCTCTACGGTGCCCCAGCGACACAGTTGCCATGGCCGATCCGGAGTTGAGCCCCGGACTTTCACCACGGCCTTATGCCGCCACCTACGCGCCCTTTA
+
CCCCCGGGGGGGGGGGGGGGGGGGGGGGGGGGGGGGGGGGGGGGGGGGFGGDGGGGGGGGGGGGGFGGGGGGG,AFFEGGGGGGGGGGGGGGGGGGGGGGGGGGGGGGGGGGGDGFGGGGGFGGGGGGGGGGGGGGGFGBEGDDFFCFGFGGFGGFFFGFFDFGBFDGDEF5@AFDFAFF;DFFF?GFFGC?8:CC?0CD)94E3?D6>;>089C+?:*-(2984C6CDC<>>06?GFBFB9>FF01::9
@M00200:205:000000000-AKKM3:1:1101:11458:7673 2:N:0:1
TACTGGGGTATCTAATCCCGTTTGCTCCCCACGCTTTCGCGCCTCAGCGTCAGGAATTGGCCAGAGACCCGCCTTCGCCACCGGTGTTCCTCCCGATCTCTACACATTTCACCGCTACACCGGGAATTCCAGTCTCCTCTCCAACCCTCAAGAACGGCAGTATCGGACGCACTTCTTCGGTTGAGCCGAAGGATTTCACGACCGACTTGCCCTCCCGCCTACCCGCCCTTTAAACCCAATGACCCTGCGAT
+
CCCCCGGGGGGGGGGGGGGGGGGGGGGGGGFGGGGGGGGGGGGGGFGGGGGGGGGGGGGGGGGGGFGGGGGGGGGG7FGGDGFGGGGGGGGGGGGGGGGGGGGGGFGGGGGGGGG>CFGGGDCEEDFGGGGGGGGGGFGFFGFFGFGDGFGDDFF>AGDEGGFGFEGGFGFFFFFFFFD5=EDGFGGFB5EEFGGGFFGDF>:(6:;:):2)(4:E;DDF(((0-2@DC2:44<<1A??04<4(.,.((((
@M00200:205:000000000-AKKM3:1:1101:14564:7693 2:N:0:1
TACTGGGGTATCTAATCCTGTTTGCTCCCCACGCTGTCGCGCCTCAGCGTCAGCCACAGCCCAGCGGGCCGCCTTCGCCACCGGTGTTCTTCCGGATCTCTACGCATTCCACCGCTACACCCGGAATTCCATCTGCCCCTACCGTGCTCTAGCTCGCCAGTCTGACCGGCAGCCCCGGAGTTGAGCCCCGGGATTTCACCAGCCACTTAACGGGCCACCTACGCGCACTTTCCACCCAATGCCTCTCACAC
+
CCCCCFGGGGGGGGFGGGAFGGGGGGGGGDGG7FGGGGGG:CGGGGFFGCGGCFGGGGCGGGGCFE:+CFEEGEGGGGGGGF:FFDGGGGFGGG7@=FGGGCGFGGGGGGFGGECA>FFFFGC7:8E8DFGCDCFGGFFF?FG*;*9=<F7+E<F>AE*3DFEF6FFC?GE2?=DED5>>FC+:6>EFF3*>3C6>@<FA2:?:0:49))41418E:GFFFF(7-:>DCCA)6)48E(8(32)-.((...(
@M00200:205:000000000-AKKM3:1:1101:7563:7708 2:N:0:1
TACGCGGGTATCTAATCCGGTTTGCTCCCCACGCTTTCGCTCCTCAGCGTCAGGGTAGGCCCAGAAGGCCGCCTTCGCCACTGGTGTTCCTCCCGATATCTACGCATTTCACCGCTACACCGGGAATTCCGCCTTCCTCTGCCCACCTCTAGCTCGCCAGTATCCGATGGCCGCTCCCAGTTGAGCCGGGAGATTTCACACCGGACTTAACGAACCGCCTACAAGCACTTTAAACACACTGACTCTG
+
CCCCCGGGGGGGGGGGGGGGGGGGGGGGGGGGGGGGGGGGGGGGGGGGGGGGGGGGGGGGGGGGGGGGGGGGGGGGGGGGGGGFGGGGGGGGGGGDGGGGGGGGGGGGGFGGGGGFGGFGGGGGGEGGGGGGGGGGGFGAA9FFGFGFGFGGGGGFFGGEGGFGFFGG>GF=DFFFFFGFGGGDFGGFFD5A3FFGFEGCFFFF0>;?96)3:BGGFDDFFB?*5AFFGCAADA>6@:(:?FF4>29
@M00200:205:000000000-AKKM3:1:1101:22379:7709 2:N:0:1
TACGCGGGTATCTAATCCCGTTCGCTCCCCTGGCTTTCGTTCCTCAGCGTCAGAAGACCCCCAGTAAGCCGCCTTCGCCTCCGGTGTTCCTGATGATATCAACGCATTTCACCGCTCCACCATCAGTTCCGCTTACCTCTAGGTCCCTCGAGCACAGTAGTTTAGAGCGCAATTCCTCGGTTGAGCCGAGGGATTTCACACCCTACTTTCTGCGCCGCCTACGAACTCTTTACACCCAGTGACTCTG
+
CCCCCGGGGGGGGGGGGGGGGGGGGGGGGGGGGGGGGGGGFFGGGGGGGGGGGGGGGGGGGGGGGGGGGGGGGGGGGGGGEFGDEGEGGGGGGGGGGGGGGGGGGGGGGGGGGGGFGGGGGGGGCFFGGGEGGGGGGFGFFGGFGFGFGFGGGGGFFFDA@FFGEFDGBCEB>EFFFFGFECGGFFGBFGGFEGFFFEFFF<FDFFFEFFFECBEA;GEBBFFE<8FF7:<<AF<1E??F>AFBBFA
@M00200:205:000000000-AKKM3:1:1101:5614:7709 2:N:0:1
TACCGGGGTATCTAATCCTGTTTGCTACCCACGCTTTCGCGCCTCAGCGTCAGAGACGGGCCAGGGTGTCGCTTTCGCCACCGGTGTTCCTCTAGATATCTACGCATTTCACCGCTACACCTAGAGTTCCGCACCCCCCTCCCGTCCTCTAGAACTGCAGTCCAGCGCGCAGTTCCACCGTTGAGCGGCGGGATTTCACGCGCTGCTTACAGAACCGCCTACGCGCCCTTTATGCCCAGTGACTCTGACGC
+
CCCCCFGGGGGGGGGGGGGGGFFGGGGGGGGGGGGGGGGGGGGGGGGGGGGGGGGGGGGGGGGGGGGGGGGGGGGGGGGGGGGGGGGGGGGGGDEFF98FCFGGGGFGGFGGGGGFGGGGGGGGGGGGGGGGDEGECEG5@CEBCBGFGFGGG8CFFFFA@C=>@FGDEGFFDF6BAFGFGGDCAFGBEGGBDECF*59?B9>FFBFF>?B>2:FEBGFB(.:>6CDG)98<BBF>C:(.)4<5:))))((
@M00200:205:000000000-AKKM3:1:1101:4003:7716 2:N:0:1
TACAAGGGTATCTAATCCTGTTTGCTCCCCACGCTTTCGCGCCTCAGCGTCAGAACCGGACCAGACAGCCGCCTTCGCCACTGGTGTTCTTGCGAATATCTACGAATTTCACCTCTACACTCGCCGTTCCACTCACCTCTTCCGGTCTCAAGCCAAGCAGTATCGAAGGCAATTCCGTGGTCGAGCCACGGGCTTTCACCCCCAACTTACACGGCCGCCTACGCGCCCTTTATACCCTCTGACTCTGAGAC
+
C@CCCGGGGGGGGGCFGGGGGFGGGGGGGGGGGGGCFGGGGGGFGGFGGGGGEGGGGGGGGGDGGGGGGGEGGCGGGGGGGGGGGGD:FGGGGG7C+DECFGGGG8EDFGGGFGGFGGAEAFFG+@BEGFEFGGGGGFGFFCF>EFGFF+@DGF6DFFCFFGEG5:CE>F>CACFFF5*:@,**38=*99CBEE=*0*40>@99?FFF3AF<;>EC6DD2::1),27D>F).5<<<?)(.7)59449))))
@M00200:205:000000000-AKKM3:1:1101:4774:7721 2:N:0:1
TACAAGGGTATCTAATCCTGTTTGCTCCCCACGCTTTCGCGCCTCAGCGTCAGGTCCGGACCAGAGAGCCGCTTTCGCCACCGGTGTTCCACCCAATATCTACGAATTTCACCTCTACACTGGGTATTCCACCCTCCTCTTCCGGCCTCCAGCCTTGGTGTATCGGCCGCACCTCCGGGGTTGAGCCCCGGGCTTTCACAAGCCGACTGCCAAAGCCGCCTACGCGCCCTTTATACCCACTGACTCTGCG
+
CCCCCGGGGGGGGGGGGGGGGGGGGGGGGGGFGGGGFFEGGGGGGGGGGGGGGGGGGGGGGGGGGGGGGGGGGFFFGGGCFGGGGGGGFGGFGGGGGGGGFFGGGGGGGGGGGGFFFGGFGCDEGGGGGGGFFGGGGFGFFFE?GBG58DFGFGGFFCDFGDCFFEGEEGFFFFFFFA>EFDGFFG???CEFFGEFF3??)=;@0..16@674:66<DEF?6,80/5DDC::2<45<87(4?ABABAF)2
@M00200:205:000000000-AKKM3:1:1101:15056:7724 2:N:0:1
TACGGGGGTATCTAATCCTGTTTGCTCCCCACGCTTTCGCGTCTCAGCGTCAGTACCGTCCCAGAGAGCCGCTTTCGCCACGGGTATTCCTCCTGATATCTGCGCATTTCACCGCTACACCAGGAATTCTACTCTCCTCTTCCGGACTCTAGCCAGATGGTTTCCGCCGACATCTCGAAGTTGAGCCTCGAGTTTTCACAGCAGACCTACCTGGCCGCCTACACGCTCTTTACACCCAGTGACTCTG
+
CCCCCGGGGGGGGGGGGGGGGGGGGGGGGGGGGGGGGGGGGGGGGGGGGGGGGGGGGGGGFFG@GGGGGGGGGGGGGGGGGG:CGBGGGGGGGGD9FEGGGGGCGGGGGGGGGGGFGGCFGGFEDGGGGFGGGGGGEFGFFGFECEGADFF+@FGFFGGAF7@FFFGGAEBFFFFFF49;FFG>AGGFFGDFFGGGFFF?EDD@;@@FEF8331=:>DE61:>FB=7C57A4A>2:C0,:?<<9>A<
@M00200:205:000000000-AKKM3:1:1101:10798:7751 2:N:0:1
TACTGGGGTATCTAATCCTGTTTGCTCCCCATGCTTTCGAGCCTCAGCGTCAATATGGGTCCAGTCAGCCGCCTTCGCAACTGGTGTTCTTGGAGATCTCTACGCATTCCACCGCTACACCTCCAATTCCACTGACCTCTCCCCTATTCAAGATTTCCAGTTTTGGATGCCGATCCGGGGTTGGGCCCCGGGGTTAAACATCCAACTTAAAAACCCGCCTACGCTCCCTTTACACCCAATGACTCTG
+
CCCCCGGGGGGGGGGGGGGGGGGGGGGGGGGGFGGGGGGGFGGGGGGGGGGGGGGGGGGGGGGGGGGGGGGGGGGGGGGGGGGGGGGGGGFGFGGGGGCGGGGGGGGGGGGGGGGFGGGGGGGGGGGGGGGGGGGGGFFEFGGFGFF;EF89EDFFFGGFFFDCD>DAFGF>AAFFF5>5FCCCEFGDEC>95;CDFFG@B3@@EEB:>8C>EDEG>DF;?@0>0C:FGGE);E<3?<1::<<)695
@M00200:205:000000000-AKKM3:1:1101:2861:7758 2:N:0:1
TACTGGGGTATCTAATCCTGTTTGCTCCCCACGCTGTCGCGCCTCAGTGTCGGCTATTGAGTCCTCACGGACTCACCGCCCAGCAGACCGCCTTCGCCACTGGTGTTCTTCCGGATCCCTACGCCTTCCACCGCTACACCCGGAATTCCATCTGCCTCTACGGTGCCACAGCTACACAGTCCCCATGGCCGATCCGCAGTTGAGCCCCGGCCTTTCCCCACGGCCTTCTTCCGCCACCCACGCCCCCTTTC
+
CCCCCCDCG,@FGGGGGGGGGG,CEF9CFFCCCFBEBFFGGGGGGGGCFGGFCFGG,<CF,CFECEEG,@@FEGCFG7FFF=,F8<,,C8+>C==F7FEEGG<F,@@E,CFC+@=*+,6,6==C+@4=F8EFCE++@DD5>E6@=*2*5C7?;+BF9DDAE750)0;,;:55*9???A**,,3**,,//;*6?757)/*(1))()/,,(6((/;+<)2.((((04*9*:*660(1(:((((,480(31(,)
@M00200:205:000000000-AKKM3:1:1101:27051:7776 2:N:0:1
TACAAGGGTATCTAATCCTGTTTGATCCCCACACTTTCGTGCATCAGTGTCAGTTAGAGCTTGGTAAGCTGCCTTCGCTATCGGTGTTCTTGACGATATCTAAGCATTTCACCGCTACACCGTCAATTCCGCCTACCTCAACTCCACTCAAGTCCATCAGTATCAATGCCACCCTCCCGGTTAAGCCGGGATATTTCAGCACTGACTTAATAGACCACCTACGCACCCTTTAAACCCAGTGACACTG
+
CCCCCGGGGGGGGGGGGGGGGGGGGGGGGGGGGGGGGGGGGGGGGGGGGGGGGGGGGGGGGGGGGGGGGGGGGGGGGGGGGGGGGGGGGGFGGFDGGGGGGGFFCGFGGGGGGGGFDGGGFGGGGGGGGG8C+ADGGFGEFFGFGF?;?F=DFGGFFGGFDDEGF7E=D=:DFDDF*<??CE82;9D>9C>BFFGGF7;AEF@5*8AAC8EE@CFGFGE25<55>EDG78=4*8@BD@=EF;:*)8*
@M00200:205:000000000-AKKM3:1:1101:22870:7781 2:N:0:1
TACTGGGGTATCTAATCCTGTTCGCTCCCCACGCTTTCGCGTCTCAGCGTCAGTACCGTTCTAGAGAGCCGCTTTCGCCACGGGTGTTCTTCCTGATATCTGCGCATTTCACCGCTACACCAGGAATTCCACTCTCCTCTCCCGGACTCTAGCCAGATGGTTTCGGCCGACGGCTGGAGGTTGAGCCTCCAGTTTTCACAGCCGCCCTACCTGGCCGCCTACACGCTCTTTAAACCCAGTGACTCTGAGCT
+
CCCCCGGGGGGGGGGGGGGGGGGGGGGGGGGGDGGGFGGGGGGGGGGGEGGGGGGGGGGGGGFFFCGGGGGGGGGGGGGGGG7FGGGGGGGGGGGFGGGGGGGEEGCFGGFGGGGEGGGFGGGGG8FFGGGGGGGGGFFFFFGFGFGFGFGDDFGFFGGFGGBF99DGFGF9BB4/9?<DGFG;?CFFFGG;F9FFF<FFE@?0(.6>3?DFFFFC9<B6??>F6C:DC:<>-68:E0:?2>>94<<24()
@M00200:205:000000000-AKKM3:1:1101:18506:7788 2:N:0:1
TACCGGGGTATCTAATCCTGTTTGCTCCCCACGCTTTCGAGCCTCAGCGTCAGTAATGGACCAGTATGTCGCCTTCGCCACTGGTGTTCTTCCGAATATCTACGAATTTCACCTCTACACTCGGAGTTCCACATACCTCTTCCATACTCAAGATAGCCAGTATCAAAGGCAATTCCAAGGTTGAGCCCTGGGCTTTCACCTCTGACTAAACTATCCGCCTACGCTCCCTTTAAACCCAATGACTCTGAAAT
+
CCCCCGGGGGGGGGGGGGGGGGGGGGGGGGGGFGGGGGGGGGGGGGGGGGGGEGGGGGGGGFGGGGGGGGGGGGGGGGGGGGGGGGGGGGGGGGGGGGGGGGGGGGGGGGGGGGGFGGGGGGF>FCEGGGGG?FFGGFFFF=FFGFGFGFF6DD@DFDFFGGEFEFGG5DFFFFFFFFF?GCFGBFGF?=AFF?FDFFGFFBCEFE8E65CEBEGFA59=ADFD2=5D8:7**9:(66B==EB?E4)1)/.
@M00200:205:000000000-AKKM3:1:1101:16217:7794 2:N:0:1
TACGAGGGTATCTAATCCTGTTTGATCCCCACGCTTTCGTGCCTCAGCGTCAATATCTGTGTAGCCAGCTGCCTTCGCAATTGGTGTTCTATGTCATATCTATGCATTTCACCGCTACATGACATATTCCGCTAACCTCCACAGTATTCAAGAATGATAGTATCCACCGCAATTTCCGAGTTAAGCTCAGAGCTTTCACAACGGACTTTCCATTCCGCCTACGCACCCTTTAAACCCAATGACTCTG
+
CCCCCGGGGGGGGG<FFFGGGGGGGGGGGGGGEGGGGGGGGGGGGGGGGGGGGG9FGGGGGGGGGGGGGGFGGGGGGGF:FFGFGGGGGGGFGGGGGGGGGGGGFDGGGGGGGEGFGEDFD4@EFGGGGGGGD>DFGFGDBFGFGFFFGFG+==DFBDGFGGEDDF=@BGFFFF??D>D>EEDFBDFB6D8+*@@DFFE;CA))85=CEFBCEFGF);958=294?:**7=48>:5:=2>E=E<*8@
@M00200:205:000000000-AKKM3:1:1101:6486:7811 2:N:0:1
TACCAGGGTATCTAATCCCGTTTGCTCCCCTGGCCTTCGTGCCTCAGCGTCAGTAACTGTCCAGGAACTCGCCTTCGCCGCTGGTCTTCCTTACGATATCTACGCATTTCACTGCTACACCGTAAATTCCAGTTCCCTCTCCAGTACTCTCGCAAAGCAGTCTCCAGTGCAGTTCCGGGGTTGAGCCCCGGGATTTCACACCAGACTTCCCTCGCCGCCTACGCACCCTTTAACCCCAGTGACTCTTGACT
+
CCCCCGGGGGGGGGGGGGGGGGGGGGGGGGGGGGGGGGGGCGGGGGGGGGGGDGGGGGGGGGGGGGGFGGGGGGGGGGGGGGEGFFGGGGGAFFGGGFGGGGGGEGEECFFGFFGFGGEGGGG8FGGFF=EFGDFEDFFDFF;9DFGFGF,CGGGEFGFFGD*6:1DF?GFDFFFFF>DBFED?FFF?B*5@5@FGFFGFFF2)7)0**08:B2:EFG>7136A(=5D*2;))))/;8(,4))))-)))))
@M00200:205:000000000-AKKM3:1:1101:24425:7817 2:N:0:1
TACTAGGGTATCTAATCCCGTTTGCTCCCCTGGCTTTCGCTCCTCAGCGTCAATACCAATCTAGGATGCCGCCTTCGCCACTGGTGTTCCTCCCAATATCTACGCATTTCACCGCTACACTGGGAATTCCACTCACCTCACCTGGTCTCAAGCCATCCAGTCTGACAGGCAGTTACTCGGTTAAGCCGAGGGATTTCACCCGTCACTTGCAAAGCCGCCTACGCTCCCTTTATACCCAATGACTCTG
+
CCCCCGGGGGGGGGGGGG<EGGGGFG9FGG<<6EFGGGGE:FCF8FCFEGGGEG9<FCF8A,CFCCEFG,FGGGGGGG7FCFGGCFGGGCFG:,4EFGGGGGCFGGGEGGGGGGGFGGGG;=8EGGGGGG;E+AFGGFG5:FDF8;DFGFGG>+=+*4=FG+>=:=2,<FF5@7+2+3?>FE@DFGG*99+**4@CFEF5===AAFCEB6*1<)6=@D?=952:(=?FC;@3))<5?<7@19@17AF
@M00200:205:000000000-AKKM3:1:1101:27317:7824 2:N:0:1
TACTGGGGTATCTAATCCCGTTTGCTCCCCTGACCTTCGTGCATCAGTGTCAGATACTGTCCAGGATCTCGCCTTCGCCACTAGTGTTCCTCTCGATATCTACGCATTTCACTGCTACACCGAGAATTCCAGATCCCCCTCCAGTTCTCTAGCATGGGAGTATCGGATGCTATTCGGAGGTTGAGCCCCCGGATTTCACATCTGACTTTCACCGCCACCTACGCACCCTTTACACCCAATGACTCTG
+
CCCCCGGGGGGGGGGGGGGEGGGGGGGGFGFFGGGGGGGGGGGDGGGGCFFFFGGCGFGGGGGDG@FFGGGGDGDGFFEDGG<,FFFGFFGGDGGGGFCED8F7FEGGFFGGGEFF9EDFGGEECGGGGGGGGGGGG?EAEGGFFFCEGFDFFFGFB?+<8=DGFEGG>CDDF;EFF58@FF?F5=1D?CE**4*;E5,*AC;E*0:;;C6*:)B55CF03>2?@GEC78;*.<<8C366@)))9>?
@M00200:205:000000000-AKKM3:1:1101:11583:7826 2:N:0:1
TACCAGGGTATCTAATCCTGTTTGCTCCCCACGCTGTCGCGCCTCAGCGTCAGCAACGGCCCAGCAGAACGCCTTCGCCACTGGTATTCTTCCCGATCTCTACGCATTCCACCGCTACACCGGGAATTCCCTCTGCCCCTACCGTGCTCTAGCTCGCCAGTCTGATCGGCAGCCCCCGGGTTGAGCCCCGGGATTTCACCAACCACTTAACGGGCCACCTACGCGCACTTTCCACCCCATGTCTCTGAGAC
+
CCCC8FGGGGGGGCFFGGGGGGGGGGGGGGGGCGGGGGFGGGGGGFFGC:FFGGG8FBCFGGG8F<F@EDBGGGGGGGG:F<AAFDFGGA@FGGGC:FGGG8F=FCCCE9,B9=>A6F9FDCC>@+@DD=,@?DGGFFGFFGGBFFGDGFGCGGGFFC69DD;?A;<*9E59>9A***/:<8)*;<C;55553:*;85@;8@DF0:.7;6<:>FCC(9@?246:150C592)9<4(;,:?())64A))-))
@M00200:205:000000000-AKKM3:1:1101:3536:7834 2:N:0:1
TACTGGGTTATCTAATCCTGTTCGCTCCCCACGCTTTCGCGCCTCAGCGTCAGTACCGTCCCAGCGAGCTGCCTTCGCCATCGGTGTTCCTCCTGATATCTGCGCATTTCACCGCTACACCAGGCATTCCACCCGCCCCTTCCGGACCCTAGCCACACAGTTTCCACCGCCCTCCACACGTTGAGCCCGTGCCTTTCCCACCGGCCTCATCCGCCCCCCCACGCCCGCTTCCCCCCCACTCACCCTCCCTC
+
-AC,AC@@BFAFGFFEGGFEFEFFGBFGGGGGCG::CFEGDGGGGG@F:@F:@EFGG,CFGGA<F+@:F:@FG<EECFGCFF,7478,CEFGG8=,C5=FD=FBF++8@FFGG6>*0@?FGD,=+@,=FFFG+ACDG>C5?FGE>*@)=0:+@C7*5@+04?*?AB+@9*9/9):*;**36,**)5C))/4)211*;)=)6;1((.3(4)7)//=C(9>10967,:)7)*-)(.29C(44(4:24,((-(.
@M00200:205:000000000-AKKM3:1:1101:24333:7872 2:N:0:1
TACTGGGGTATCTAATCCCGTTTGCTCCCCTAGCTTTCGCGCCTCAGCGTCAGTATTGGGCCAGATGAGCGCCTTCGCCACCGGTGTTCCTCCTGATATCTACGCATTTCACCGCTACACCAGGAATTCCCTCATCCTCTCCCATACTCAAGCTAGGCAGTTTGGAATGCAGGTCCTCGGGTGAGCCGAGGGATTTCACATTCCACTTGCCTGACCGCCTACACGCCCTTTAAGCCCAGTGACTCTG
+
CCCCCGGGGGGGGGGGGDFGGGGGGGGGGGGGGGGGGGGGGGGGFGGGGGGGGGGGGGGGGGGGGGGGGG@FGGGGFGGCFGGGGGGGGGGGGGGGGGGGGGGGGGGGFGGGGGGFGGGGGGGDGGGGGADCFGGFGFGBFDGFGFGFGFGGGFGFFGGEGDEF=F7=?FFBF5DFFFDEGECGFGGDADGFA?CCFFGCFFFEAB;BFEFEFBDFFCE==@()6:8C/;@6E7)6B(1687??E@E
@M00200:205:000000000-AKKM3:1:1101:11024:7881 2:N:0:1
TACTCGGGTATCTAATCCCGTTTGCTCCCCACGCTTTCGCGCCTCAGCGTCAGGAATTGGCCAGAGACCCGCCTTCGCCACCGGTGTTCCTCCCGATCTCTACACATTTCACCGCTACACCGGGAATTCCAGTCTCCTCTCCAACCCTCAAGAACGGCAGTATCGGACGCACTTCTTCGGTTGAGCCGAGGGATTTCACGACCGACTCTCCATCCCGCCTACGCGCCCTTTAAACCCAATGACTCTG
+
CCCCCGGGGGGGGGGGGGGGGGGGGGGGGGGGGGGGGGGGGGGGGGGGGGGDGGGGGGGGGGGGGGFGGGGGGGGGGGGGGGGGGGGGGGGGGGGGGGGGGGGGGGGGGGGGGGGFGGGGGGGDCEGGGGGGGGGG9DFDDFGFGECDDFCGCGGFBCDECDEGFAGGEGEFF=*==BF)CEDGFG86?75>BFCGFFG;?9(.6>6?)5.:AFCFBGFB62179CBD)24<4)),;,-24AAF<)6
@M00200:205:000000000-AKKM3:1:1101:24707:7887 2:N:0:1
TACTAGGGTATCTAATCCGGTTCGCTCCCCTAGCTTTCGCGCCTCAGCGTCAGGATTGGCCCAGCCATCCGCCTTCGCCACCGGCATTCCTAGCGATATCTGCGCATTTCACCGCTACACCGCTAGTTCTAATGGCCTCTACCATCCTCAAGTCAACGTAGTTTCCGACGCAGTTCCACAGTTGAGCCGTGGGATTTCACGCCGGACTTACGTAACCGCCTGCGCGCCCTTTAATCCCCATGCCTCTG
+
CCCC8CFFGGGGGFGGGGGDGGGGGGGGGGGGGGGGGGEGGGGGGGGGGCFGG,FF9CEGGGGGGGGFGGGCFGCEDGGCGGDGGGGGGGGGGGGGDCCFFFGGG>FFGGGGGGGFGGGFFCC7>EFGFCGFD88DG?EFFG,*,;DEDFF=@DF7D8CFGG<=;AD69C*5*1;BF1;@7<F2:,<A>DEB:,=0;?@?>=DB>0637)/6@<*=33)21((8,*07D)42<))6<)(.1(().44)
@M00200:205:000000000-AKKM3:1:1101:19681:7895 2:N:0:1
TACCCGGGTATCTAATCCCGTTTGCTCCCCTAGCTTTCGCGCCTCAGCGTCAGAAGAGGTCCAGCAGCTCGCTTTCGCCACCGGCGTTCCTTCTGATATCAACGCATTTCACCGCTCCACCAGAAGTTCCAGCTGCCCCTACCTCCCTCCAGCCGACCAGTATCCAAGGCACTTGTCCGGTTAAGCCGAACGATTTCACCCCGGACTTGATCGACCGCCTACGCGCCCTTTAAGCCCAATGACTCTG
+
CCCCCGGGGGGGGGGGGGGGGFGGGGGGGGGGGGGGGGGGCFGGGGGGGGGGGGGGGGGGGGGFGCFGGGGGGDGGGGGGGGEFGGGGGGGGGGGFGGCEGGGGGGGGGGGGGGG>GGGGGGCE<EDADGGGFGGGGFGFFGGFGFGDGFGFGGGEFGGFG+CFFF>F9FFCFFFFFFD5FEDDFGGFF5E>):7CFCGF@@>0,(.;<EEFF0BEBDFFB<<B(?@D39?2A26>C(:044<<A<D
@M00200:205:000000000-AKKM3:1:1101:23912:7900 2:N:0:1
TACAAGGGTATCTAATCCTGTTTGCTCCCCACGCTGTCGCGCATCAGCGTCAGCCACAGCCCAGCAGACCGCCTTCGCCACCGGTGTTCTTCCGGATCTCTACGCATTCCACCGCTACACCCGGAATTCCATCTGCCTCTACTGTGCTCAAGCCTGACAGTTCGCACGGCCGACTCGGGGTTGAGCCCCGAGCTTTCACCGCACGCTTTTCAAGCCGCCTACGCGCCCTTTAAACCCAATGACTCTG
+
CCCCCGGGGGGGGGGGGGGGGGGGGGGGGGGGGGGGGGGGGGGGGGGGGGGGGGGGGGGGGGGGGGGFGGGGGGGGGGGGGGGGGGGGGGGGGGGCFGGGGGGGGCGGGGDFGGGFGGDGGEEDC8DCFGGGGGGGGFGFFGGFGFGFGFG?FGGFFGGFFFEGABGE?EFBFFAEF456=CGDACGFED5BBGGGFFFA<B>:046:?>A<ADGEFDDF:??E0EDG5C24AFFFG<6B(:><4<<
@M00200:205:000000000-AKKM3:1:1101:21475:7904 2:N:0:1
TACGCGGGTATCTAATCCTGTTCGCTCCCCACGCTTTCGCTCCTCAGCGTCAGTTACAGACCAGAGAGTCGCCTTCGCCACTGGTGTTCCTCCACATCTCTACGCATTTCACCGCTACACGTGGAATTCCACTCTCCTCTTCTGCACTCAAGTTCCCCAGTTTCCAATGACCCTCCCCGGTTGAGCCGGGGGCTTTCACATCATCCTTAAGAAACCGCCTGCGAGCCCTTTAAACCCACTGACTCTC
+
CCCCCGGGGGGGGGGGGGGGGGGEGGGGGGGGCEGGGGGGGGGGGGGGGGGGGGGGGFEGGGGGGCEGGGGGGGGGGGGGGGGDFCFFGGGGGFGFFFGGF8FGGGGGGGFGGDGFGGGGGGFE>EDGGGGGGGGGEFGFFGGFGFGFGF8FGFGFFGG>DFDGFFGGFFF@FCFFFFDDCEDD6DGB4>:;BGFCF5FCE@E)).)9).7)/(?C;DB((.(0,?BFC<D94448E61?)7:)64)
@M00200:205:000000000-AKKM3:1:1101:18092:7914 2:N:0:1
TACTAGGGTATCTAATCCTGTTTGCTCCCCACGCTTTCGTGTCTCAGCGTCAGAATCGGCCCAGTGCTCCGCTTTCGCCTCAGGCGTTCCTCTAGATATCTACGCATTTCACCGCTCCACCTAGAGTTCCAAGCACCTCTACCGACCTCAAGCGACGCAGTATGCCGAGCCGTTCCGCGGTTGAGCCGCGGGATTTCACACCAGACTTGCGAGGCCGCCTACGTGCGCTTTATACCCAATGACCCTG
+
CCCCCGGGGGGGGGGGGGGGGGGGGGGGGGGGGGGGGGGGGGGGGGGGGGGGDGGGGGGGGGGGGGGGGGGGGGGGGGGGEFFFGGGGGGGGGGFCGGGGGGGGGGGGGGGGGGGFGGFGGGGGFG>FGGGGFGGGGFGFFGGFGFDFGFFGFDDBBGG>EFDGFFD6?EEFFFFFBEDDFGCCFEF5>GC5:EG=AEG?(/6=;?@E)79F>6EF>GB1086>7C;C9546)<A4A?F?F2A((((
@M00200:205:000000000-AKKM3:1:1101:12946:7916 2:N:0:1
ACTTGGGTATCTAATCCCGTTCGCTACCCTAGCTTTCGTGCCTCAGCGTCAGTTATGCCCCAGTGTGTCGCTTTCGCCACCGGCGTTCCTTCCAATATCAACACATTTCACCGCTCCACTGGAAGTTCCACACACCCCTAGCACACTCAAGCCTCCCGGTTTTCAGCGCCATTTTACGGTTGAGCCGTAAGATTTCACACCGAACCTGAGAAGCCGCCCACGCCCCCCTTACCCCCCGTGACCCCG
+
6A,,AFGFFEGADGC<FG@CFF@@BC:FGG@-@6FFA,E,@FFA6<EFCCFGFG@<,CFGGGGG,E,B,BF@FF9=CF,?F=FG@>F:F;E5F?EDCBDFFFD44@AFAA=F?B>5=,D?,=8EFBGFGGFFGEDGG>FBFC28@D088DD6FFFFFCG>EGD+;9?89C*)9EF+99D9F*;C6D*0*;4:=@F++*,)/78>(:((-0*/52B*1>),/(()(3=5D<).((-48(4((--(((
@M00200:205:000000000-AKKM3:1:1101:8788:7919 2:N:0:1
TACACGGGTATCTAATCCTGTTTGCTCCCCACGCTTTCGCGCCTCAGCGTCAGTACCGTCCCAGCGAGCTGCCTTCGCCATTGGTGTTCCTCCCGATATCTGCGCATTTCACCGCTACACCGGGAATTCCACTCGCCTCTACCGTGCTCTAGCCACGCAGTCTCACCTGCAGCCCCGAAGTTGAGCCCCGGGATTTCACAAGTGACTTACACGGCCGCCTACGCGCCCTTTATACCCAATGACTCTG
+
CCCCCGGGGGGGGGGGGGGGGGGGGGGGGGGGDGGGGGGG7FGGGGGGGGGGGGGGGGGGFGGGGBBFGGGGGGGGGGGGGGFCGGGGGGGGGGGDGDGGGGGGGGGGGFFGGGGFGGGGGGEGGCGGGGGGGGGGGFGFFGGFFFGFGFEGGGGFDGGBEFFGFFGG5CF@FFFFA479C;FGFGCFEGD3AEFFFFF3@?F?ECCF3@FF02BCBGFBBBBB>8:DDF:)526AGB??BAA)4<)
@M00200:205:000000000-AKKM3:1:1101:11795:7937 2:N:0:1
TACCGGGGTATCTAATCCGGTTCGCTCCCCACGCTGTCGCACCTGAGCGTCAGCACATGCCCAGTCCGCTGGTTTCCCCCTGGGTGTTCCTGCCGATCTCTACGCATTTCACCACTACACCGGCAATTCCGCGGACCTCTGCATGGCTCGAGCTCTGCCGTATGGGATGGCCTCTCTTAGTTAAGCCAAGAGCTTTCACACCCCACGCACAGAGCCGCCTGCGTGCGCTTTAAACCCAGTGACTCTG
+
CCCCCGGGGGGGGGGGGGGGGGGGGGGGGGGGGGGGGGGGGGGGGCCGGGGGDGGGGGGGFGGGGGGGGGGGGGGGGGGGGG?<FGGGGGGGGGDGGGGGGGGGGGGGGGGGGGGFGGGGGGEE@@GGGGDGGGDGGFGEFGGCGFGFGFGDGGGFAGFECD5;=>CG;GFFFFFFFFGFGGGCFFF4F4;;FGGG=<ECFFFFFF;FB>B:?>GGFGF18.(0(;>DCCBFB).4C?<>F9A4<46
@M00200:205:000000000-AKKM3:1:1101:8313:7947 2:N:0:1
TACTGGGGTATCTAATCCTGTTTGCTCCCCACGCTGTCGCGCCTCAGCGTCAGCAACAGCCCAGCAGGCCGCCTTCGCCACTGATGTTCTTCCCGATCTCTACGCATTCCACCGCTACACCGGGAATTCCACCTGCCTCTACTGTGCTCGAGCCCGACAGTTTAGAAGGCAGCCCTGCGGTTGAGCCGCAGGATTTCACCCCCTACTTATCAGGCCGCCTACGCGCCCTTTACACCCACTGACTCTGAGCC
+
CCCCCGGGGGGGGGGGGGGGGGGGGGGGGGGGEGGGGGFGGGGGGGGGGGGGGFDCGGGGGCFGGGGGGFGGGGGGGGGGGGG<CEFGGGGGFGGGGGGGGGFGGGGGGGGGGEGFGGGGGGCDGCGGGGGGGGGGGFGFFGGFEFGEGBDCE67>5C6>EG79A?@F>FF=>@AF6FD*6@D*8C?4?<5?)ACFFFGE(66:;?E?6?.654CE@C@:1:?F0EDG5<B44)5:E:::5<>AFB6).((
@M00200:205:000000000-AKKM3:1:1101:25998:7956 2:N:0:1
TACTGGGGTATCTAATCCTGTTCGCTCCCCATGCTTTCGCTCCTCAGCGTCAGTGTCGGCCCAGCAACCCGCCTTCGCCGCAGGTGTTCCTCTCGATATCTACGCATTTCACCGCTACACCGAGAATTCCAACTGCCCCTTCCGTACTCTAGCCCCGCAGTATCAGCTGCCCTTTCCGAGTTAAGCCCGGAGCTTTCACCATTGACTTGCGTATCCGCCTTCCCACCCCTTTAACACCATTGACTCTA
+
CCCCCGGGGGGGGGGGGGGGGGGGGGGGGGGCGGGGGGGDFGEGGGGGGGGGGGGDEGG@G:,CE8F<A7FGGGCGGGEEC+CFGGGGG9DF9FEGGGGGGGCFGGGGGGGGGGGFGGGGGGDB78EGGG8,+@DGFBF=FGGF,;D>G9F====@BGG>G8CGEB*,3,*8?59BFE*:FE:CFCFF55=?):=C4*4*.*9>CEF?4401,/*5(*:3()())02>3>(22)))3(,))).--.))
@M00200:205:000000000-AKKM3:1:1101:14277:7965 2:N:0:1
TACCCGGGTATCTAATCCTGTTTGCTCCCCACGCTTTCGCGTCTCAGCGTCAGTTACCGTCCAGAAAGCCGCCTTCGCCACTGGTGTTCCACCTGATATCTACGAATTTCACCTCTACACCAGGTATTCCGCTTTCCTCTCCGGTACTCAAGACAAGTAGTTTCGAGTGCAGTTCCTGGGTTGAGCCCAGGGCTTTCACGCCCGACTTACCTGCCCGCCTACACGCCCTTTATGCCCAATGACTCTGAGCT
+
CCCCCGGGGGGGGGGGGGGGGGGGGGGGGGGGGGGGGGGGGGGGGGGGGGGGGGGGGGGGGGGGFGGGGGGGGGGGGGGGGGGGGGGGGGFGGGGGGGGGGGGGGGGGGGGGGGGFGGGGGGGDGGGGGFGGGGGGGFGFFGGFGFGFGFGGGGGFFDCFAFFGFFGGFGFEFFFFFFCACGGGFGGFFGGFFGFGAEG9B:>@4>A@48;C@:<A@DB=1@6FFGFG);479C<3?E1@F4@C744)7(.
@M00200:205:000000000-AKKM3:1:1101:17964:7982 2:N:0:1
TACGAGGGTATCTAATCCCGTTTGCTCCCCTGGCTTTCGCGCATCAGCGTCAGAAAGGGCCCAGCACCTCGCCTTCGCCACCGGAGTTCCGGTCGATATCAACGCATTTCACCGCTCCACCGACCGTTCCAGATGCCCCTACCCTCCTCGAGGCCAGCAGTATCCACGGCACTTCTCCAGTTAAGCTGGAGGCTTTCACCACAGACTGGCTGGCCCGCCTACGCGCCCTTTATGCCCAATGACTCTGCGAC
+
CCCCCGGGGGGGGGGGGGGGGGGEGGGGGGGGGGGGGGGGGGGGGGGGGGGGEGGGGGGGFGGGGGGGGGGGGGGGGGGGGGGGGGGGGGGGGGGGGGCFFGF7FCCCDGGGGGGFGGGGGDGGGGEGGGGGGGGGGFGFFGGFGFGCGFGDGGGFFGG>E7<FFFGGDG:=AEFFFFCAGCC@87C9A4=:DC6DF?EEEFFFFD;3313?FFFG0C@:<71>>GB:D744A<<<F??:?<>)644)(((
@M00200:205:000000000-AKKM3:1:1101:3590:8016 2:N:0:1
TACTGGGGTATCTAATCCTGTTTGCTCCCCACGCTGTCGCGCCTCAGTGTCAGCAACGGCCCAGCAGAACGCCTTCGCCACTGGTATTCTTCCCGATCTCTACGCATTCCACCGCTACCCCGGGACTTCCATCTCCCCCTACCGTGCCCTAGCTCGCCAGTCTGACCGGCAGCCCCGCAGTTCAGCCCCGGGCTTTCACCAGCCACTTAACGGGCCACCTACGCGCCCCTTAAACCCCGTGACTCCGGCAT
+
CCCCCFFGFC8F<C9<EFFGGG9@EFDGGF8FGGGCFE8DGGGGC<FFFFEFAEFDFC6CFGE8C<@<FFGG:F4:?@E,FE8:C5CEGG;@?FC8449@D;FFGGCEF9,EF88*=@,:>4B@C+7@FGFCFC+8=?GB*,=?@*6)6*,042<>5CC5DC*+*=03*@*)9/99B))/4,+411888)*:)=5*/97)3(4323(..)4:0(8?(1)(,5(56=<1)/()--2(;((4((().(,((-(
@M00200:205:000000000-AKKM3:1:1101:8233:8016 2:N:0:1
TACTAGGGTATCTAATCCTGTTTGCTCCCCACGCTTTCGCGTCTCAGCGTCAGTATCCGACCAGGGGGCCGCCTTCGCCGCAGGTGTTCCTCCCGATATCTACGCATTTCACCGCTACACCGGGAATTCCACCCCCCTCTTTGGTACTCTAGCTTGCCAGTTTCATGCGTCCTTCCCCGGTTGAGCCGAGGGATTTCACACATGACTTAACAAACCGCCTACGCGCCCTTTAAACCCAATGACTCTG
+
CCCCCGGGGGGGGGGGGGGGGGGGGGGGGGGGGGGGFGGGGGGGFGGGGGGGGGGGGGGGGGGGGGEGGGGGGGGGGGGDGGGGGGGGGGGGGGGGGGGGGGGGGGGGGGGGGDEEGGGGGGGGGGFGGGGGGGGGGFGBAGGFGFGFGFGCFGDFFGGFDGFGFFDGFGFFFFFFFFG>F=DFAGG>>CEFAFFDFAFFFF77A7A4:<BDB(:@9DFFF8?E9EBD348><<)3A?:2(:7)5<A
@M00200:205:000000000-AKKM3:1:1101:26471:8020 2:N:0:1
TATAGGGTATCTAATCCTGTTTGCTCCCCACGCTGTCGCGCCTCAGTGTCAGCAACGGCCCAGCAGAACGCCTTCGCCACTGGTATTCTTCCCGATCTCTACGCATTCCACCGCTACACCGGGAATTCCATCTGCCCCTACCGTGCTCTAGCTCGCCAGTCTGACCGGCAGCCCCGGAGTTGAGCCCCGGTATTTCACCAGCCACTTAACGGGCCACCTACGCGCCCTTTAAACACACTGACTATGCGATC
+
CCCCCGGGGGGGGGGGGGGGGGGGGGFGGGGGGGGGGGGGGDGGGGGGGGGGGGGGCFGEGGGGGGGGGGGGGGGGGCFFCFG?EEFGGGGGGGGGGGFGGGGGGGGGGGGFGEGDGFGFGGGGGGGGCGGGGGG,AFGDFGGD?ADBFFAGFGGEFGGFGGFG@F>C?5*06@BAD?):<,+8ACCD4?:3)<<7+.C8,,:7@@)67.,,(.??<FFBF10:98B3*2.::8),*(,4.:A)2))4:1(
@M00200:205:000000000-AKKM3:1:1101:11174:8028 2:N:0:1
TACCAGGGTATCTAATCCTGTTTGCTCCCCACGCTTTCGCGCCTCAGCGTCAGTACCGTCCCAGCGGACTGCCTTCGCCATTGGTGTTCCTCCCGATATCTGCGCATTTCACCGCTACACCGGGAATTCCATCCGCCTCTTCCGGACTCTAGCCCGACAGTATCCGCCGGCTTTCCAGGGTTGAGCCCTGGACTTTCACAACGGACTTACCGGACCGCCTACGCGCACTTTAAGCCCAATGACTCTG
+
CCCCCGGGGGGGGGGGGGGGGGGGGGGGGGGGGGGGGGGGGGGGGGGGGGGGGGGGGGGGGGGGGGDGGGGGGGGGGGGGGGGCGEGGGGGGGGGG@FGGGGGDGGGGGGGGGGD?GGGGGGDGGGGGGGGGGGGGGFGFFGGFCD887AGBBFG>BEGFFGEGE5CEFGE=EEFAAA6?FFG4?CGFFGDFFGFFFFGEFFF604@FFFFF>>GG6DFFF?FD65:D9*4<A443CBFFF2)).))
@M00200:205:000000000-AKKM3:1:1101:15149:8045 2:N:0:1
TACGAGGGTATCTAATCCCGTTTGCTACCCTAGCTTTCGCGCCTCAGCGTCAAGAACAGGCCAGGAAGTCGCCTTCGCCACTGGTGTTCCTCCCGATATCTACGCATTTCACCACTACACCGGGAATTCCACTTCCCTCTCCTGCCTTCGAGTCGAGCAGTATCGCGTGACCCTCCCCAGTTGAGCCGGGGGCTTTCACACGCGACTTGCACGACCGCCTGCGCGCTCTTTACACCCAGTTACCTTG
+
CCCCCGGGGGGGGGGGGGGGGGGGGGGGGGGGGGGGGGGGGGGGGGGGGGGGGGGGGGGGGGGGGGFGGGGGGGGGGGGGGGGGGGGGGGGGGGGGGDGGGGGGGGGGGGGGGGGFFGFGGG>EGGGGGGCGFGGGDFFDFGGFGFGD?5==EGDADGGFGGC9AEDG>+9AF@F9?BF>FGGCFGGEE4?DBCGGFFGFE>B9>@02)4)38(::>DF?(,(.(*)1*0<<>A<3C(,,)6A))-6
@M00200:205:000000000-AKKM3:1:1101:20560:8103 2:N:0:1
TACGAGGGTATCTAATCCCGTTTACTACCCTAGCTGTCGCGTCTGAGTGTCAGAAACAGACCAGAAGATCGCCTTCGCCACTGGTGTTCCTCCCGATATCTACGCATTTCACCACTACACCGGGAATTCCATCTTCCTCTTCTGCTCTCTAGCCCGGTAGTATTAGACGACCTCTCCCAGTTGAGCCGGGAGATTTCACGCCTAACTTACCAAGCCACCTGCACGCACTTTAAACCCAGTGACTCTG
+
CCCCCGGGGGGGGGGGGGGGGGGGGGGGGGGGGGGGGGGGGGGGGGGGGGGGGGGGGGGGGGGGGGDGGGGGGGGGGGGGGGFFGGGGGGGGCEEEGGGGGGGGGGGGGGDGGFGFGFFFGGGGDGGGGGGGGGGGGFGEFGGFGFGFDFFDFGGFEGG?FGEGFFDGFEA5AFFFFAGFFGGGAEGD>5EADFGCEAFD=FBFB@CFFFFE:=FF76A3:2;ADGFGDG36)9788?D@E3C?CFF
@M00200:205:000000000-AKKM3:1:1101:25766:8106 2:N:0:1
TACTCGGGTATCTAATCCTGTTTGCTCCCCTAGCTTTCGCGCCTCAGCGTCAGTACTGGTCCAGGAAGCCGCCTTCGCCACTGGTGTTCCTCCCGATATCTACGCATTTCACCGCTACACCGGGAATTCCACTTCCCTCTCCCAGACTCTAGCCGGGCAGTATAAGATGCCATTCCACGGTTAAGCCGTGGGATTTCACATCAAACTTACCCGGCCGCCTACGCGCCCTTTAAGCCCAATGACTCTG
+
CCCCCGGGGGGGGGGGGGGGGGGGGGGGGGGGGGGGGGGGDGGGGGGGGGGGGGGGGGGGGGGGGGDFGGGGGGGGGGGGGGGGGGGGGGDGFGGGGGDFGGGGGGDGGGGGFGGFGGGGGGGGGGGGGGGGGGGGFFGFFFGFGDGFGFG7FGGFEGGFFF7C7CCFF7?CFFFFFFGEGGDGAGCAEDEFFGGGFEFFFFF@=@EEFFE@@>GG>CEDFF?D1C>D<C?AF>25@??(2-<>>A9
@M00200:205:000000000-AKKM3:1:1101:23344:8132 2:N:0:1
TACTGGGGTATCTAATCCTGTTTGCTCCCCACGCTTTCGCGTCTCAGCGTCAGTAACGTCCCAGCGAGCTGCCTTCGCCATAGGTGTTCCTCCCGATATCTGCGCATTTCACCGCTACACCGGGAATTCCACTCGCCTCTTCCGAACTCTAGTCCGGCAGTATCGACCGGCATCCCAGAGTTGAGCCCTGGACTTTCACAGCCGACTTACCGGACCGCCTACACGCTCTTTACACCCAATGACTCTG
+
CCCCCGGGGGGGGGGGGGGGGGGGGGGGGGGGGGGGGGGGGGGGGGGGGGGGGGGGGGGGGGGGGDEGGGGGGGGGGGGGDGFFGGGGGGGGGGGGGGEGGGGGGGGGGGGGCGDFGGGGGGGGGGGGGFFGGGGDGFGFFGGFGFGFGFGGGGFDEGCEFGFGFFDGFG>BFFAA8AFFEFG+6<EFFGGFFGFGFCFFEF<F;FFFEEF?>;EEFG>??1()8C@C5:<4:><0:(327)54>):
@M00200:205:000000000-AKKM3:1:1101:7396:8133 2:N:0:1
TACGGGGGTATCTAATCCTGTTCGCTACCCACGCTTTCGCTCCTCAGTGTCAGTACCGGCCCAGAGCGCCGCCTTCGCCACCGGTGTTCCTCCTGATATCTGCGCATTTCACCGCTACACCAGGAATTCCACGCTCCCCTACCGGACTCTAGCCATGGCAGTATCGGGTGGCGACTCCAGGTTGAGCCTGGAGATTTCACACCCGACTTGCCAAGCCGCCTCAGAGCTCTTTCCAACCCATGACCCTG
+
CCCCCGGGGGGGGGGGGGGGGGGGGGGGGGGGCGGGGGGGGGGGGGGGGGGGGGGGGGGGGGGGGGGGGGGGGGGGGGGGGGGGGGGDGGGGGGGGGGGGGGGGGGGDCFGGGGGFDGGGFGGGG@?DGFGGGGDDEFGBFGGF59CBGFGFF*7AFCFF>C6:EADCFG4>A>B>BFG;FGCGFCFFAF*8A6?D@CD??4;BFB9>13<74:@F?).9?((0-0<*7*4>6).)3(,::())((((
@M00200:205:000000000-AKKM3:1:1101:14766:8134 2:N:0:1
TACGGGGGTATCTAATCCTGTTTGCTCCCCACGCTTTCGTGCATGAGCGTCAGTGCAGGCCCAGGGGATTGCCTTCGCCATCGGTGTTCCTCCGCATATCTACGCATTTCACTGCTACACGCGGAATTCCATCCCCCTCTGCCGCACTCCAGCGATGCAGTCACAAATGCAGTTCCCAGGTTGAGCCCGGGGCTTTCACATCTGTCTTACATCACCGCCTGCGCACGCTTTATACCCACTGACTCTG
+
C@CCCGGGGGGGGFGGGGGGFGG<FGGGGGFEGGGGGGGGGGGGGGGGGGGGGGGGGGGGGGFFF,::FDFCGGGFFGCFCG:FFFGCEFFFGFGCCE;EADGGGEEGGGEGGGGF8EFGEGG>C@FDFEGA9=FFG>CBFGF>GFGFGFE0D59A5CFFGGBC4*;7+,1:;EFFFF4?<<?66CGF6)7;)/A6=7@.7;))1765)..<E<CC;77(((-7;E31*/())-56C7(()24<A<<
@M00200:205:000000000-AKKM3:1:1101:18838:8150 2:N:0:1
TACGCGGGTATCTAATCCGGTTCGCTCCCCTAGCTTTCGCGCATGAGCGTCAGGAACGGCCCAGCAGATCGCCTTCGCCACCGGCGTTCCTAGCGATATCTGTGCATTTCACCGCTACACCGCTAGTTCCATCTGCCTCTACCGCCCTCAAGTCAACGCAGTATCCGACGCGGTTTCACAGTTGAGCCGTGAGTTTTCACGCCGGACTTACGTAACCGCCTACACGCCCTTTAAACCCAGTGACTCTGCG
+
CCCCCGGGGGGGGGGGGGGFGGGGGGGGGGGGGGGGGGGGCGGGGGGGGGGGGGGGGGGGGGGGGGGGGGGGGGGGGGGGGGGCFGGGGGGGGGGEEGCFFFFGGGGGGFGGGCEFGGFGGDGGFC@CFGGGGGGGGFGFFGGFGFGFGFGFFGGFFGGFGGCGFFDD>EFBF15AFFG6?CFGFFGFFD55@FGFF<FDFBFF9>>0<5467<5*4104?1872;5DD3:?2<A2C:8B2<2-).4))-
@M00200:205:000000000-AKKM3:1:1101:5566:8157 2:N:0:1
TACCAGGGTATCTAATCCTGTTCGCTCCCCACACTTTCGCTCCTCAGCGTCAGGTAATGCCCAGAGAACCGCCTTCGCCACCGGTGTTCCTCCTGATATCTGCGCATTTCACCGCTACACCAGGAATTCCGTTCTCCCCTGCATACCTCCAGTCTGCCCGTATCGAAAGCAAGCCAGGTGTTAAGCACCTGGTTTTCACTCCCTACGCGACAAACCGCCTACGATCCCTTTAAACCCAATGACTCTGAGA
+
CCCCCGGGGGGGGGGGGGGGGGGGGGGGGGGGGGGGGGGGGGGGGGGGGGGGGGGGGGGGGGGGGGGGGGGGGGGGGGGGGGGGGGGDGGGFGGGGGGGGGFGGGE7FFFDEEGGFGGDGGFGGGFGGGGGGGGDFF?EDFGGFGFDFFFGFDFGFFGGF?>=DDFGEFGAEFF*:*<=5DCCGAFGFFGGFFCFF+/=EEFB):=AFF2>@B=E89DE1;@()(35>6;4CCF38E;3:7>>)-9>9A)
@M00200:205:000000000-AKKM3:1:1101:4222:8164 2:N:0:1
TACTCGGGTATCTAATCCTGTTTGCTCCCCACGCTGTCGCGCCTCAGCGTCAGCCACAGCCCAGCGGGCCGCCTTCGCCACCGGTGTTCTTCCGGATCTCTACGCATTCCACCGCTACACCCGGCATTCCACCCGCCTCTACTGTGCTCCAGCGCGGGAGTCGCCACGGCCGATCCGGGGTTGAGCCCCGGACTTTCACCGCCGCCTTCCCGCGCCGCCTACGCGCCCTTTACACCCAGTGACTCCGAGTC
+
CCCCCGGGGGGGGDCCFG<FFGEGGGGGGGGGDGGGGGGGGGG7@FFFCGGEFGGGFFGGGGGGGGGDGGFGE,8C?FC@FC@E=CFEGFGGGECG7CDGGGGFGGGGGGGGE8=AGFFGBEEE+B=DGGGGGGCCEBE@ACE9FFGFC6F>CGGFFCD>CC2C?:<88:>0::BAFF:>C:D6)<:F@CEDBEFF1)<2:B>((-2:?4:<B1>:(1<<?B<BBGFG39)6)67(:41:).:64(,(-(,
@M00200:205:000000000-AKKM3:1:1101:13419:8179 2:N:0:1
TACTGGGGTATCTAATCCCGTTTGCTCCCCACGCTTTCGCGCCTCAGCGTCAGTCTCCGTCCAGCGGGCCGCCTGCGCCACCGGTGTTCCTCCTGATCTCTACACATTTCACCGCTACACCAGGAATTCCACCCGCCTCTCCGGGACTCAAGAGCCGGAGTCTCGAGCGCCGTTCCCGGGTTGAGCCCGGGGCTTTCACACTCGACTCCCGACCCCGCCTACGCGCCCTTTACACCCAATGACTCTGAGAC
+
CCCCCGGDFEGGGGGGGGGGGGGGGGGGGGGGGGGGGGDG7EFGGGFGDEGGGGGGGGGGGGGGGGDGGGGGGGGGFGGGGGGGFCGGGGFGGGGGGGGGGGGGGGGGFFGGGGGFGGFFGGF7DFFFGGGGGGGGGFGBCEG5@EDBGFGDFGGFFGG4:CAFE*@>)??@>@FFFB3>FE7<AFGFFGGFFGFGFFGF4(4839B(5?F6>>EGFG@?0:()(:>D)*5>)674:<(,864:9))-)..
@M00200:205:000000000-AKKM3:1:1101:23162:8186 2:N:0:1
TACCGGGGTATCTAATCCCGTTCGCTCCCCTAGCTTTCGCGCCTCAGCGTCAGTGTCAGCCCAGCAACCCGCCTTCGCCGCAGGTGTTCCTCTCGATATCTACGCATTTCACCGCTACACCGAGAATTCCAGTTGCCCCTTCTGCACTCTAGCCCCGCAGTATCGGCTGACCTTTCCGAGTTAAGCCCGGAGATTTCACAGTCGACTTGCGGTGGCCGCCTACGCGCCCTTTAAACCCACTGACTCTG
+
CCCCCGGGGGGGGGGGGGGGGGGGGGGGGGGGGGGGGGGGGGGGGGGGGGGGGGGGGGGGGGGGGGGGGGGGGGGGGGGGGGGGGGGGGGGGGGGGGGGGGGGGGGGGGGGFGGGFGGGGGGGGDGGGFGGGGFGGDFGFFGGFGFGFFFGFGGGFFEGFGGEFADGGEGFFFFFFFB7@FC8F6C,?>?CEEFGGF?E<9=E;<@FDEC6;D@5=?C@9?:B>>?>GG3:>D2<2@?1(8:)2A<AA
@M00200:205:000000000-AKKM3:1:1101:2742:8193 2:N:0:1
TACGAGGGTATCTAATCCTGTTTGATCCCCACGCTTTCGCGCCTCAGCGTCAGTATCCGTCCAGAAGGCCGCCTTCGCCACCGGTGTTCCTCCTGATATCTACGCATTTCACCGCTACACCAGGAATTCCGCCTTCCTCTCCGGTACTCTAGTCCGTCAGTTTCCGACGCCATTCCCCAGGTGAGCCGGGGGATTTCACACCGAACTTAGCGGACCGCCTCCGCGCCCTTTACACCCACTTACTCTGCACT
+
CCCCCGGGGGGGGGGGGGGGCEEGGGGGGGGGGGGGGFG7FGDGGGGGGGGGGGDFFFGGGGGGGGEF8FF7FFCFCFGDGGGGGGGGGGGGGGGGGGGGGCFGEC7FGCFGFCC*=@EFDGFGDFGGGG?CC6CEGFFEFFGFGFGFG9F7=DFE*,=9;?*5;?CG>E>=*991A4>/*>*2*,C>B5E)5**;1)2?(6692,,4-)-,498?175(((-0,*0C)*,65).(21(()).).)))-.)
@M00200:205:000000000-AKKM3:1:1101:7730:8194 2:N:0:1
TACAAGGGTATCTAATCCCGTTTGCTCCCCTGGCTTTCGCTCCTCAGCGTCAGTAGTAGTCCAGGATGCCGCCTTCGCCACCGGTGTTCCTCCAGATATCTACGCATTTCACCGCTACACCTGGAATTCCGCATCCCTCTCCCACACTCGAGCCATCCAGTATCAGACGCAGTTCCCCGGTTACGCCGAGGGATTTCACGTCTGACTTAGTTGGCCGCCTACGAGCCCTTTAAACCCAATGACTCTG
+
CCCCCGGGGGGGGGGGGGFGGGGGGGGGGGGGFGGGGGGGGGGGGGGGGGGGGGGGGGGGGGGGGGGGGGGGGGGGCGGGGGGGGGGGGGGGGGGGGGCGGFFGGGGGGGGGGGGFGGGGGGGGGGGGGGFGG>DGGFGDFFFFGFGFGFF>E6DDDFGFFGBFDF=8A=@AAEFFFFD>F?G*9CEBE45B:;CF+*4:BFFBFFFCCFFFF;GCBGFFD1;:;EFGGGFFBAA<C04::)262>9
@M00200:205:000000000-AKKM3:1:1101:23833:8225 2:N:0:1
TACAGGGGTATCTAATCCCGTTTGCTCCCCTAGCTTTCGCGCCTCAGCGTCAGTATCGGGCCAGATGAGCGCTTTCGCCACCGGTGTTCCTCCTGATATCTACGCATTTCACCGCTACACCAGGAATTCCCTCATCCTCTCCCGTACTCTAGCCAAGCAGTTTGAGATGCCGGTCCCCGGGTGAGCCGGGGCATTTCACATCCCACTTACTCGACCGCCTACACGCCCTTTAAACCCCGTGACTCTGAGCT
+
CCCCCGGGGGGGGGGGGGGGGGGGGGGGGGGGGGGGGGGGGGGGGGGGGGGGGGGGGGGGDGGGGGGCFGGGG7FGEGGGGGGGGGGGGGGGGGGAGFFGGGGGGGGGGGGGGGGFCFFGGFFDFFGGGGGGGFGGGFGFFGGFGFGFGFF9FFGBFFGFFGBF7D?FFGFFFAFFFFG>F?*@FFGF444?4;,CF5FEFFFDFFFEFFCC;(=:6<DFB?FFBGFG3*,)6)3(;(444(42:>>26()
@M00200:205:000000000-AKKM3:1:1101:21551:8240 2:N:0:1
TACCCGGGTATCTAATCCTGTTTGCTCCCCACGCTTTCGCGTCTCAGCGTCAGTCACGTCCCAGCGAGCTGCCTTCGCAATTGGTGTTCCTCCTGATATCTGCGCATTTCACCGCTACACCAGGAATTCCACTCGCCTCTTCCGCACTCTAGCCTGACAGTTTCCACCGGCATCCCAGGGTTGAGCCCTGGACTTTCACAGCAGCATTATCAGGCCGCCTACACGCGCTTTAAACCCAATGACTCTGAGAC
+
CCCCCGGGGGGGGGGGGGGGGGGGGGGGGGGGGGGGGGGGGGGGGGGGGGGGGGGGGGGGFGFEFCCEGGGGGGGFGFGDGFFFGGGGGGFGGGDGFGGGGGGGGGGGGGGGGGGFGGGGGGFDGGGFGGGGGGGGGEGBFFG>EBD>GFGDGFGFFGGFFGFGEFGG5EDFFFFFFF5:@FGGFGGFF4=9AFGGFFGEFBFF2(*18CEEF=CE6<D7;@@FDGBD)1-.:<<7EB0<B226A2))5:,
@M00200:205:000000000-AKKM3:1:1101:23489:8240 2:N:0:1
TACCAGGGTATCTAATCCTGTTCGCTCCCCACACTTTCGCTCCTCAGCGTCAGGTCATTCCCAGAGAACCGCCTTCGCCACCGGTGTTCCTCCTGATATCTGCGCATTTCACCGCTACACCAGGAATTCCGTTCTCCCCTGAATACCTCTAGTCTGCCCGTATCGGAAGCAAGCGCCGTGTTAAGCACGGCGTTTTCACTCCCGACGCGACAAACCGCCTACGAGCCCTTTAAACCCAATGACTCTG
+
CCCCCGGGGGGGFGGGGGGGGGGGGGGGGGGGGGGGGGGGGGGGGGGGGGGGGGGGGGGGFGGGGGGGGGGGGGGGGGGGGGGGGGGGGGGGGGGGGGGGGGGGEGGGGGGGGGGBDGGGGGGGGGGGGGFGFGGGADGFFGGFF?D7DFGGGGGFFGGBGGBGDFGGEGFFFFFFABG5<EGFAFFFD7>BBEDGFEGFE=>BF@>BFFF9058@>GEBFF?B?EE399554AD0;032:>>5<A<
@M00200:205:000000000-AKKM3:1:1101:11559:8249 2:N:0:1
TACGGGGGTATCTAATCCCGTTTGCTCCCCACGCTTTCGCGCCTCAGCGTCAGGAGATGCCCAGAGACCCGCCTTCGCCACCGGTGTTCCTCCCGATCTCTACACATTTCACCGCTACACCGGGAATTCCAGTCTCCTCTGCATCCCTCAAGAACAGCAGTATCGGCCGACCCCCCTCAGTTGAGCCAAGGGATTTCACGACCGACTTGCCATCCCGCCTACGCGCCCTTTATGCCCAATGACTCTG
+
CCCCCGGGGGGGGGGGGGGCGGGGGGGGGGGGGGGGGGGDCGGGDGGGDGGGDFFEFGGGGGGGF8EFGGGGGGGGGGGGGGDGGGGGGGGGGGGGGGGGGGGFFGGGGGGGGGGFGGGGGDEE:EFGGCFFCEFGFF6*;@FFDFFBD9A*6;C5FFGFC+*2:?DG?G:28=DABD*)7<:@ACC68FGAFCFFACF<;1920714)4566>C=:G>?(4(8(:@GGC..)<<3;:((,6<44<<
@M00200:205:000000000-AKKM3:1:1101:13112:8254 2:N:0:1
TACGGGGGTATCTAATCCGGTTCGCTCCCCTAGCTTTCGCGCCTCAGCGTCAGGAGTGGCCCAGCCATCCGCCTTCGCCACCGGCATTCCTAGCGATATCTGCGCATTTCACCGCTACACCGCTAGTTCTAATGGCCTCTACCATCCTCAAGCCAACGTAGTTTCCGACGCAGTTCCACAGTTGAGCCGTGGGATTTCACGCCGGACTTACGTAGCCGCCTGCGCGCCCTTTACACCCAATGCCTCTG
+
CCCCCGGGGGGGGGGGGGGGGGGGGGGGGGGGGGGGGGGGGGGGGGGGGGGGGGGGGGGGGGGGGGGGGGGGGGGGGGGGGGGGGGGGGGGGGGGGGGGGGGGGGGGEGGGGGGGFGGGGGGGGGECFGFFGGGGGGFGFFFGFGFGFFA?FGGGFFGFFGGFGEFGGFG:@>=FFFFGAFGGGFGC5)/7AEFGGF?CEFFFB>916<9A<FFCC>9>>?BB)4879C<0:).).;0:?F7().,()
@M00200:205:000000000-AKKM3:1:1101:17888:8255 2:N:0:1
TACAGGGGTATCTAATCCCGTTTGCTCCCCTGGCCTTCGTGCCTCAGCGTCAGGAGCTGCCCAGAGACCCGCCTTCGCCACTGGTCTTCCTTACGATCTCTACACATTTCACCGCTACACCGTAAATTCCAGTCTCCTCTGCATTCCTCAAGAACGGCAGTATCGGCTGCCGTTCTTCGGTTGAGCCCAGGGATTTCACACCCGACTTACCGCGCCGCCTACGCACCCTTTACACCCAGTGACTCTGAGAC
+
CCC,BGGGGGGGGGFGGGGGGGGGGGGGGG<-,C,FGGG6FGGGGGGGGGGGGGG7,CF,EFGGGGGGGGGGGGGGGGGGGGGGG<FGGGG,,ADFGDFGGFGCFGGGGGGGGGGEDGGGGGC+8DFGGGGGFGGGGFGC5ED+,?DFFFGC,=F>DD>AF87DA*?+9+*0:8*013+35C+?5D,0***<5CGFFEG4>==)5:@D4>;2((=?9DFF6@?D@DFG3CE3C5-1::(().64-)).6))
@M00200:205:000000000-AKKM3:1:1101:13069:8258 2:N:0:1
TACCAGGGTATCTAATCCTGTTCGCTCCCCACACTTTCGCTCCTCAGCGTCAGGATATTCCCAGAGAACCGCCTTCGCCACCGGTGTTCCTCCTGATATCTGCGCATTTCACCGCTACACCAGGAATTCCGTTCTCCCCTGAATACCTCTAGTCTGCCCGTATCGGAAGCAAGCCAGGTGTTAAGCACCTGGTTTTCACTCCCGACGCGACAAACCGCCTACGAGCCCTTTATGCCCAATGACTCTG
+
CCCCCGGGGGGGGGGGGGGGGGGGGGGGGGGGGGGGGGGGGFGGGGGGGGGGGGGGGGGGGGGGGGGGGGGGGGGGGGGGGGGGGGGGGGGGGGGGGGGGGGGGGGGGGGGGGGGFGGGGGGGGGGGGGGGGGGGGGFGFFGGFGFDDFFGGGGGFFGGFGGFGAFGGEGFFFF5AA5;AFECCAFFACGGFFFGFFEGFFBFFFAABB@BFBFGG>GF@FF<BDG5CCCFDA2A8C??0:-<49AA
@M00200:205:000000000-AKKM3:1:1101:20808:8280 2:N:0:1
TACTCGGGTATCTAATCCTGTTTGATCCCCGCACTTTCGTGCCTCAGCGTCAGTTACAGTTTTGTCAGCTGCCTTCGCAATCGGTGTTCTATGACATATCTATGCATTTCACCGCTACATGTCATATTCCGCCGACATCATCTGTACTCAAGATACACAGTATCAATGGCAGTTTCTCAGTTAAGCTGAGAGATTTCACCACTGACTTATGTATCCGCCTACGCACCCTTTATACCCACTGACTCTG
+
CCCCCGGGGGGGGGGGGGFGGGFGGGGGGGFEGGGGGGGGFGGFGGGFGGGGDGGGGGGEGGGGGGGGGGGFGGGGFGGEGGGGGEGGGGFGGGGGGGGGGGGGEDGGGECGFD6?>FGGGFEGGGGGG8@>CEDGGDDBFFGFGC?*?DG6EFGFFFFDFGEGEFFDF8DDFEFFFFGCGGGGFCFF6?A5@FGG7CFE55=<=CFEEFFFCEFCA5>A=@5*:E99*0:CEEC?7.((07;>:4*
@M00200:205:000000000-AKKM3:1:1101:14216:8280 2:N:0:1
TACACGGGTATCTAATCCTGTTTGCTCCCCACGCTGTCGCGCCTCAGTGTCGGCTATTGAGTCCTTGCGGACTCACCGCCCAGCAGACCGCCTTCGCCACTGGTGTTCTTCCGGATCTCTACGCATTCCACCGCTACACCCGGAATTCCATCTGCCTCTACGGTGCCCAAGCAACACAGTTGCCACGGCCGATCTGGAGTTGACCCCCAGACTTTCACCACAGCCTTATTTCGCCACCTACGCGCCCTTTT
+
CCCCCGGGGGCDA<FGGGGGGGGGFGGGGGGGGGGGGGGGGGGGGCGGGGFGGGFGGDDDFFGFGGFFGGEGGGG:F7FGE@,FFEGGGGGFEDG7CFEGF?FGGGEG;EFGG6=9DFFGGGGG4@8EFGGGGGGGGF=DBDG>?CGEGFGGGFFFFGGBGFDG=A?FFGFFFBFFEF4>9ECCAFG4ACE4>E=F=3:=@EE)76;9(;:=EF9<5CFE?125:;*0**-.412:E0::::0((4(,4))
@M00200:205:000000000-AKKM3:1:1101:12425:8301 2:N:0:1
TACAAGGGTATCTAATCCTGTTTGCTCCCCACGCTGTCGCGCCTCAGTGTCGGCTAAGAGGAGCTTGCGCTCCCACTGCCCAGCAGACCGCCTTCGCCACTGGTGTTCTTCCGGATCTCTACGCATTCCACCGCTACACCCGGAATTCCATCTGCCTCTACAGTGCCCAAGCCCTACAGTCGCCGCGGCAGATTCGGGGTTGAGCCCCGAACTTTCACCGCAGCCTTATAGTGGCCCCCTACGCGCCCTTT
+
CCCCCGGGGGGGGGGGGGGGGGGGGGGGGGGGGGGGGGGGDGGGGGGGGGGGDGGGGGGGGGGGGGGGGGGGGGFFGFGGGGGGGGGGGGGGGGGGGGGEGGGGGGFGFFGGGGGFGGGGGGGGEDBFGFGGGGGGGFFFFGDEGFGFGFGGGGGFFDGFGDEGFFFGFGFFFFFFFFGFGGGCEGGED7EFF7C7A9EF@FEFF8?60:04:DFF2C?<B>BEB@BCDFBBA?B?*(41:BF;>BBFFB:
@M00200:205:000000000-AKKM3:1:1101:7011:8305 2:N:0:1
TACTCGGGTATCTAATCCCGTTTACTACCCTAGCTGTCGCGTCTGAGTGTCAGAAACAGACCAGAAGATCGCCTTCGCCACTGGTGTTCCTCCCGATATCTACGCATTTCACCACTACACCGGGAATTCCATCTTCCTCTTCTGCTCTCAAGCACGGTAGTATTGGACGACCTCTCCCAGTTGAGCCGGGAGATTTCACGCCCAACTTACCGCGCCACCTGCACGCGCTTTAAGCCCAATGACTCTG
+
CCCCCGGGGGGGGGGGGFGGGGFGGGGGGGGGGGGGGGGGGGGGGGGGGGGGGGGGGGGGGGGGGGGGGGGDGDGGGGGGGGGFGGGGFFGGGGGGEEEGGGGGGCFGGGGGFGGFGGGG8EGEGEGFGGGGGGGGGFGFFGGFGFFFGBFGGFFE>FGDF9EDEFDGD6@AFFFFFFGFGEG7AFGFED559FGGFFGB==BDDFF=EEF?=9CC2>F@8@;FDG359C;EEEEEG?<1,64562<
@M00200:205:000000000-AKKM3:1:1101:13013:8305 2:N:0:1
TACCAGGGTATCTAATCCCGTTTGCTCCCCACGCTTTCGCGCCTCAGCGTCAGTCACCGTCCAGAAGGCCGCCTTCGCCACCGGTGTTCCTCCCGATCTCTACACATTTCACCGCTACACCGGGAATTCCACCTTCCTCTCCGGGACTCAAGAGAAGCAGTCTCGGGCGCAGTTCCTCGGTTGGGCCGAGGGATTTCACACCCGCCTTACCTCCCCGCCTACGCGCACTTTAAGCCCAGTGACCCTG
+
CCCCCGGGGGGGGGGGGGGGGGGGGGGGGGGGGGGGGGGGGGGGGGGGGGGGGGGGGGGGGGGGGGGGGGGGGGGGGGGGGGGDFGGGGGGGGGCGGGGGGGGGGGGGGGGGGGGFGGGEFCGEGGGGGGGGGGGGGFDDFGEAEDDCGF6;ECG?AGGFGGCGEFGGFGFBBEFFFFC4CEGCAGG3)9:;BFGDAC9?5;@9((8(3>4)43CE;DF:?B139E5C<63):<<:FF0>39>)333
@M00200:205:000000000-AKKM3:1:1101:9801:8316 2:N:0:1
TACTGGGGTATCTAATCCCGTTCGCTACCCTAGCTTTCGTACCTCAGCGTCAGAAGAGACCCAGCGAGCCGCTTTCGCCACTGGTGTTCCTGATGATATCAACGCATTTCACCGCTCCACCATCAGTTCCGCTCACCCCTGTCTCCCTCACGCACCGCAGTATCGGGCGCAGTTCCTCGGTTGCGCCGAGGGATTTCACACCCGACTTCCGGCACCGCCTACGTACCCTTTCCACCCAATGACTCTGCGAT
+
CCCCCGGGGGGGGGGGGGGGGGGGGGGGGGGGGGGGGGGGGGGGGGGGGGGGEFDFGGGGGGGFGE+CFGGGGGGGGGFEGGGEGGGGGGGGGGGGFGGGGGGGGCGGGGGGGCGDGGGGGGGGF9DGGGGGDGGGEFGFFGGFGFGFGF,=EGGEBEDFGGEGF>CE>G5AF;FFFFG5FGG75:E?DCGB5ECFA)=CE?@@(6>1)/84;0:C9DEF1:6F7FDGCFF)696(;0(,..5)6>).-((
@M00200:205:000000000-AKKM3:1:1101:12724:8318 2:N:0:1
TACAGGGGTATCTAATCCTGTTTGCTCCCCACGCTGTCGCGCCTCAGTGTCAGCAACGGCCCAGCCGACTGCCTTCGCCATCGGTGTTCTTCCCGATCTCTACGCATTCCACCGCTACACCGGGAATTCCATCGGCCTCTACCGTGCTCAAGCCGTGCAGTCTCGAAGGCAGCGCTGCGGTTGAGCCGCAGCATTTCACCCCCGACTTACACAGCCACCTACGCGCCCTCTAAACCCAATGACTCTGAGAC
+
CCCCCGGGGGGGGGGGGGGGGGGGGGGGGGGGGGGGGGGGGGGGGGGGGGGGGGGGGGGGGGGGGGGGGGGGGGGGGGGGGGGGGGECGGGGGGDGCGGGGGGGGGGGGFGGGGGBGGGGGGGGEGGGGGGGGGGGGFGFFGGFGFG=DACCCGGF>@*B,C*?=FFE>GF)55BB5BG4:*?CFFGEA<5>F+=7A?E)69@@1;,:>AAFFFGGBGF08:(03CDG9*,4<<::;1?0(:A6))..44)
@M00200:205:000000000-AKKM3:1:1101:8819:8337 2:N:0:1
TACGGGGGTATCTAATCCTGTTTGATCCCCACGCTTTCGTGCCTCAGTGTCAATATTCGTGTAGCCAGCTGCCTTCGCAATTGGTGTTCTATGTCATATCTAAGCATTTCACCGCTACATGACATCTTCCGCTAACCTCCACGGTATTCAAGACTGATAGTATCAATGGCAGTTCCCAAGTTAAGCTCGGGGATTTCACCACTGACTTACCAACCCACCTAAGCACCCTTTCCGCCCAATGCCTCTGAGCT
+
CCCCCGGGGGGGGGGGGGGGGGGGGGGGGGGGDGGGGGGGGGGGGGGGGGGGGGGGGGGGGGGFGGGFGGGGGGGGGGGEGGGGGGGGGA;FFEGEG,=EFGGGFGGGGGDFGEEFGG?FEGGEF,;EEFGGGGGGGFFDFGGEG?GEGFGCFFFFFGG7DFEFCFFADGFFFFFFFB+0@;FCBFFF5C6?5@EC6@:@CCBBB==<*66EE9BCAG45()(/88?59;3*03;28;28((.9=EE)9()
@M00200:205:000000000-AKKM3:1:1101:8870:8350 2:N:0:1
TACCAGGGTATCTAATCCTGTTTGCTCCCCACGCTGTCGCGCCTCAGTGTCAGCAACGGCCCAGCAGAACGCCTTCGCCACTGGTATTCTTCCCGATCTCTACGCATTCCACCGCTACACCGGGAATTCCATCTGCCCCTACCGTGCTCTAGCTCGCCAGTCTGACCGGCAGCCCCGGAGTTGAGCCCCGGGATTTCACCAGCCACTTAACGGGCCACCTACGCGCCCTTTAACCCCCATGACCCTGACAC
+
CCCCCGGGGGGGGGGGGGGGGG9FGGGGGGGGGGGGGGGGGGGGGGGGGGGGGGGGGGGGGGGGGGGGGGGGGGGGGGGDGGGGGGGGGGGGGGGCFGGGGGGGGGGGGFGGGGGFGGGGFEGGG788EFDFGGFG@DGFFGGFGFGDGFGFGGGFFGGFGGFFEFGGDG*:BDEBDACAFGF+AFGFFGG:>76CFEGF<DFFFF8AE34;;(?EBGF<74-0(:BDDF):<)58C(,(().((.4((),
@M00200:205:000000000-AKKM3:1:1101:15431:8366 2:N:0:1
TACCGGGGTATCTAATCCCGTTTGCTCCCCACGCTTTCGCGCCTCAGCGTCAGGAATTGGCCAGAGACCCGCCTTCGCCACCGGTGTTCCTCCCGATCTCTACACATTTCACCGCTACACCGGGAATTCCAGTCTCCTCTCCAACCCTCAAGGACAGCAGTATCGGACGCACTTCTTCGGTTGAGCCGAAGGATTTCACGACCGACTTGCCATCCCGCCTACACGCACTTTACACCCAATGACTCTGCGAT
+
CCCCCGGGGGGGGGGGGGGGGGGGGGGGGGGGGGGGGGGGGGGGGGGGGGGGGGGGGGGGGGGGGGFGGGGGGGGGGGGGGGGGGGGGGGGGGGGGGGGGGGGGGGGGGGGGGGGFGGGGGGGGGGGGGGGGGGCFFFGFFGGFGFGFGFG6C7FFFGGFG?EGDEGGFGFABFFFFFGEGGCGFGG:?CGFFGGGFEGFFFFF;BFF2<:DFBGG:DEB??:FBC37/9<DFFB:EB?:BBA>><>)-2(
@M00200:205:000000000-AKKM3:1:1101:24055:8377 2:N:0:1
TACGAGGGTATCTAATCCTGTTCGCTCCCCCAGCTTTCGCGCCTCAGTGTCAGCAACGGCCCAGGATCCCGCCTTCGCCACCGGTGTTCCTCCTGATATCTGCGCATTTCACCGCTACACCAGGAATTCCATCTGCCTCTTCGGTGCCCAAGCCACACAGTTGCCACGGCCGATCTGGCGTTGAGCCCCAGACTTTCACCACAGCCTTATGTCGCCACCTCCGCGCCCTTTAAACACAGTGACTCTC
+
CCC?CGGGGGGGGCGGGGGGGGGGGGGGGGGCFGGGGGGGGCGGGGGEGGGGG8E@EF:FEGGGGCFCF,BFGGGGGGGG7,@FFGGGGCFGGGDFGGGFGFGGGGGGAFGGGEGFGGGGGDGDDFGGGCE:DFGGGFGF+@1@E*=8D5DFG+0*3:7?FG7C@AF+0@B)*)3*4+*3>;CDFDGAE85/2=EFCEG)78(/11(7)7))),3A(2=((((:9E5<)2)6<22-;:(.54-)54)
@M00200:205:000000000-AKKM3:1:1101:3393:8380 2:N:0:1
TACCCGGGTATCTAATCCGGTTTGCTCCCCACGCTTTCGCTCCTCAGCGTCAGGATAGGCCCAGAAAGCCGCCTTCGCCACTGGTGTTCCTCCCGATATCTACGCATTTCACCGCTACACCGGGAATTCCGCTTTCCTCTGCCCACCTCTAGCTCGCCAGTTTCCGATGGCCCCTCCCAGTTGAGCCGGGAGATTTCACACCGGACTTAACGAACCGCCTACAAGCCCTCTAACCCCAATGACTCTGAGC
+
CCCCCEGGFEGGGCFFGGGG@C@FGDGFGGFBEGGDGFGGCGFGGGGGGEFGEGGCFGGGFFFGGGGFFFECGGCGCC?FGFFGGGGGGGFCEFFGGD6EDGEFD>C@FGGGGGG9CGCFFEGGCCE8FAFCDGGG,=D*@DEFFEG5?A9DFGFBDGDB,8AD5@GCEEFFF=FFBDFF:CGGA6CAF<=??FCFF5<?;(:9(42)7;312;E8>DB634:92;>F4*,--)((;1:0:AA)<))..(
@M00200:205:000000000-AKKM3:1:1101:24954:8383 2:N:0:1
TACCAGGGTATCTAATCCCGTTTGCTCCCCTGGCTTTCGTGTCTCAGCGTCAGCGGATCCCCAGTCATCTGTTTTCACCGTCGGCGTTCCAAACGATATCTACGCATTTCACCGCTCCACCGTTTGTTCCGATGACCCCTGGATCGCTCAAGACCGCCAGTATGCCCGGCCGTTCCCCGGTTGAGCCGGGGGATTTCACGCGGGCACTTAACGGTCCGCCTACACACGCTTTATGCCCAATGACTCTG
+
CCCCCGGGGGGGGGGGGGGGGGGGGGGGGGGGGGGGGGGGGGGGGGGGGGG,CGGDGGGGGGGDEFFGGGGGGFGGGGGGGGFEGGGGGGGGGGGGGGGGGGGGGGGGGGGGGGGFGGFGGGFGFGGGGGG>DG8E8D?DFG8FGFGFGFGGCG??>EGFGGCFEFGEBGFFFAFFFFG>FEGFAF64ACG>BCCCA6F@FFB(9(8:3469:>*;39>B?(463357D*:(4:><C?7(4,44<A).
@M00200:205:000000000-AKKM3:1:1101:18010:8410 2:N:0:1
TACGCGGGTATCTAATCCCGTTTGCTCCCCTAGCTTTCGCGCCTCAGCGTCAAGAACAGGCCAGGTAGTCGCCTTCGCCACCGGCGTTCCTAGCGATATCTGCGCATTTCACCGCTACACCGCTAGTTCCACTAGCCTCTACCGTCCTCTCGCCAACGCAGTATCCGACGCAGTTCCACAGTTAAGCCGTGGGATTTCACGCCTGACTTACGTAGCTGCCTACGACCCCTTTAACCCCATTGACTCTGACG
+
CCCCCFGGGGGGGGGGGGGGGGGGGGGGGGFGGGGGGGGGGGGGGGGGGGDGCFGFGGGGCFFGFGGFGG@@EGGGFFGG7FECFGG7:FF?FFGGGF6FDE?FE6FGGFGGGGGFGGFFEEGE7BDCC:,@DFGG79:);<CB::?A@6,9CGGEFDD9??=CEFGC544>55=FACC)=EFFFCFF39*.5*<;A5+9?F<(-(56<A<3:?*54*918)4)(*015*3:)46-23-()-.))6)).)-
@M00200:205:000000000-AKKM3:1:1101:28665:8428 2:N:0:1
TACGAGGGTATCTAATCCTGTTTGCTCCCCACGCTTTCGAGCCTCAGCGTCAGTAATGGACCAGTATGTCGCCTTCGCCACTGGTGTTCTTCCGAATATCTACGAATTTCACCTCTACACTCGGAGTTCCACATACCTCTTCCATACTCAAGATAGCCAGTATCAAAGGCAATTCCAAGGTTGAGCCCTGGGCTTTCACCTCTGACTAAACTATCCGCCTACGCTCCCTTTAAACCCAATGACTCTGAGCT
+
CCCCCGGGGGGGGGDFGGGGGGGGGGGGGGGGGGGGGGGFGGGGGGGGGGGGGGGGFGGGGDFGGGGGGGCFGGGGGGGGGGFFGGGGGAEGGEGDCDFGGCBFGGGGGGGGGGGFGGGGCFGEGGG8FD,@D8D>EFGBFGGFGFGBCF8+EDFF?FG5,+2C*;AFFGF5*0<DDFFFFG6+;=E?FG6?A?EFFFGFC@EE7CA*68@EFCFGFGD)<7>@AEEGC7.68@=38((73>;?=EECC(1
@M00200:205:000000000-AKKM3:1:1101:5029:8447 2:N:0:1
TACTGGGGTATCTAATCCTGTTCGCTCCCCACACTTTCGCTCCTCAGCGTCAGGTAATGCCCAGAGAACCGCCTTCGCCACCGGTGTTCCTCCTGATATCTGCGCATTTCACCGCTACACCAGGAATTCCGTTCTCCCCTGCATACCTCCAGTCTGCCCGTATCGAACGCAAGACAGGTGTTAAGCACCTGGTTTTCACTCCCGACGCGACAAACCGCCTACGAGCCCTTTAAACCCCATGCCTCTGAGAC
+
CCCCCGGGGGGGGGGGGGDGGGFGGGGGGGGFCGGGGGGGGGGGGGGGGGGGGGGEFFGFGGGGGGCEGGGGGGGGGGGGGGGGGGGGGGGGGGGGGGGGGGGGGGGGGGGGGGGFGGGGG8ECFGFFGGF4=8DGG*ADFGGFGFGFFDDG3AFBFFG>E+:D95D,:C>=*);A6>;6>;CFFGGAA*@699CF>*=C4:4>AB255:@9:@GG@DFF@D;.(:;F*9:<B><:E0224().24:49A)
@M00200:205:000000000-AKKM3:1:1101:10785:8447 2:N:0:1
TACTGGGGTATCTAATCCGGATCGCTCCCCACGCTTTCGCTCCTGAGTGTCAGGACCAGTCCAGGATGCCGCCTTCGCCGCTGGTGTTCCTCCGGATCTCTACGCATTCCACCACTACACCCGGAATTCCATCTGCCTCTACGGTGCCCTAGCGACACAGTTGCCACGGCCGATCCGGAGTTGCGCCCCGGACTTTCACCACCGCCTTATGCCGCCACCTTCGCGCCCTTTAAGCCCAATGACTCTG
+
CCCCCGGGGGGGGGGGGGGGGGGGGGGGGGGGGGGGGGGGGEGGGGGGGGGGFGGGGGGGG8FFG<FEGGGGGGGGGGGGGGC:FGGGGGGFGGGC:EFCFGGGGGGGGAEFGGGFGGGFGDC=FCGFFGG8BFGGGFGFFGG>DDD=FFG6F>+9BGGFFC@?69FG>>>AE)@:9**/=CF+8C*8><EBFCCCFEFF8@133((32<<DFFDGBGF?)5:B>GFG)*)).-6:F:0:3>B<4-)
@M00200:205:000000000-AKKM3:1:1101:6412:8460 2:N:0:1
TACAAGGGTATCTAATCCTGTTTGCTCCCCACGCTGTCGCGCCTCAGTGTCAGCCGCCCCCGTGAGGGGGCTTCCTGCCCAGCGGGCCGCCTTCGCCACCGGTGTTCTTCCGGATCTCTACGCATTCCACCGCTACACCCGGAATTCCACCCGCCCCTACAGTGCTCGAGCCGAGTAGTTGCCACGGCCGACCCGGGGTTGAGCCCCGGGCTTTCACCGCGACCTTGCTCGGCCACCTACGCGCCCTTTC
+
CCCCCGGGGGGGGGGGGGGGGGFGGGGGGGGGGGGGGGGG7FGGGGGGGGGCFFGGGGDEEGG@FFD:FGDGGGGGEGGGGGGGGDGEGGGGGGFGGDGGGG@:CEGGGGGGGGGFGGGFFGGEG>FGGGGGGGGGGFFFFGG?FADEGFGGGGGBEF<FCG<DEFGEDCDBE(5.8+CF<?FGFECEB<CB>EED3959(53:<:2;>>;6<:776>>;633.,+162::-(43?C8(:<9>B;960:)
@M00200:205:000000000-AKKM3:1:1101:2969:8481 2:N:0:1
TACTAGGGTATCTAATCCTGTTTGCTCCCCACGCTGTCGCGCCTCAGTGTCAGCAACGGCCCAGCAGAACGCCTTCGCCACTGGTGTTCTTCCCGATCTCTACGCATTCCACCGCTACACCGGGAATTCCACCTGCCCCTACCGAGCTCTAGCCCGCCAGTCTGCCCCGCAGCCCCCGCGTTGAGCCCACGGATTTCACCGAACACTTAACGAGCCACCTACGCGCCCTTTAAGCCCAATGACTACTAAAT
+
CCCCCGGFGGGGGGGGGGFFGGE@CFGFFG@@CFGGGGFG+CFGEGGEFFGGGF96EEE>@FGCFC<<FGFGGGGFDGGGG@<=FFFCF9AGGFGEGGDFFGGGGGGEFFGGGGGFGDDGG+8+@B?=FFFG?EGGG5+8FGFD+*61619+@CD>3BD*<;;5*;9*3@>=*)*:*/)2448*2<6))*/08:*8+1=),((-(.29):AB:(:C2CFB08,73?BD75))-))(24,2(4))-().)..
@M00200:205:000000000-AKKM3:1:1101:3985:8485 2:N:0:1
TACGGGGGTATCTAATCCTGTTTGCTCCCCACGCTTTCGCGTCTCAGCGTCAGTAACGTCCCAGCGAGCTGCCTTCGCAATTGGTGTTCCTCCTGATATCTGCGCATTTCACCGCTACACCAGGAATTCCACTCGCCTCTTCCGTACTCTAGCCCGACAGTATCCACCGGCTTTCGAGGGTTGAGCCCCCGACTTTCACAGCGGACTTACCGAACCGCCTACACCCGCTTTACACCCAAGGACTCTG
+
C<CCCEGGFEGGFGFGGGGGGGGGGGGGGGGGGGGGGGGGGGGGGGGFEGGGGGGGGGGGGGGGGGGGGGGGGGFGGGGGGGGGGGGGGGGGGGGGFFFGFEGGGGGGGFFGGDGFGGGGGGGGFGGGGGGGGGGG65CBFCFFEFCCGFGCCGGFAGDFG+=FEFGG4;A9DEFB>A44CCCC;?CADDEFFGGF1)4)71(2261<)48?6(8:>GEF01:5(*.111()-6<?GF(((47884<
@M00200:205:000000000-AKKM3:1:1101:8876:8495 2:N:0:1
TACCAGGGTATCTAATCCCGTTTGCTCCCCTAGCTTTCGCGCCTCAGCGTCAAGAACAGGCCAGGTAGTCGCCTTCGCCACTGGTGTTCCTCCCGATATCTACGCATTTCACCACTACACCGGGAATTCCACTACCCTCTCCTGCCTTCGAGTCGATCAGTATCGCGTGACCCTCCCCAGTTGAGCCGGGGGCTTTCACACGCGACTAAATCGACCGCCTGCGCGCTCTTTACACCCAGTGACTCTG
+
CCCCCGGGGGGGGGGGGGGGGGGGGGGGGGGGGGGGGGGGGGGGGGGGGGGGGGGGGGGGGGGGGGGFGGGGGGGGGGGGGGGGGGGGGGGGGGGGGEGEFGGGGGGGGGGGGGGFGGGGGGEGGGGGGGGFG8DGGFGDFGGFFFGEFFGFBFGFFGGFG7;FDFGE?>?CFFFDEFGBBFFGFEFFF*>BFGGFFCFFFF6((623;@)-(8EC1<B?::>BBE:<C*6:)-50:412?A4)).<
@M00200:205:000000000-AKKM3:1:1101:18009:8502 2:N:0:1
TACGGGGGTATCTAATCCTGTTTGCTCCCCACGCTGTCGCGCCTCAGTGTCAGCAACGGCCCAGCAGAACGCCTTCGCCACTGGTATTCTTCCCGATCTCTACGCATTCCACCGCTACACCGGGAATTCCATCTGCCCCTACCGTGCTCTAGCTCGCCAGTCTGACCGGCAGCCCCGGAGTTGAGCCCCGGGATTTCACCAGCCACTTAACGGGCCACCTACGCGCCCTTTATGCCCAATGACTCTGAGCC
+
CCCCCGGGGGGGGGGGGGGGGGGGGGGGGGGGGGGGGGGGCGGGGGGGGGGCDFGGGGGGGGGGGGGGGGGGGGGGGGGGGGFFGGGGGGGGGGGGFGGGGGGGGGGGGFGGGGGBDGCGGGEDFC?FGGGGGGGGGFFCFGGEFFDCCFG@FC>9@BDDFFEG4BGGBGF>EBDDFF35CFG76>FFF3E>5CC7B<FA>?:?12(<)6<?;:EE07><2:0>BGDG3*))646<F0:7252))-4)6((
@M00200:205:000000000-AKKM3:1:1101:4646:8503 2:N:0:1
TACACGGGTATCTAATCCTGTTCGCTCCCCACACTTTCGCTCCTCAGCGTCAGGTCATTCCCAGAGAACCGCCTTCGCCACCGGTGTTCCTCCTGATATCTGCGCATTTCACCGCTACACCAGGAATTCCGTTCTCCCCTGAATACCTCTAGTCTGCCCGTATCGGAAGCAAGCGCCGTGTTAAGCACGGCGTTTTCACTCCCGACGCGACAAACCGCCTACGAGCCCTTTCACCCCAATGACTCTGAGA
+
CCCCCGGGGGGGGGGGGGGGGGGGEGGEGGGGGGGGGGGEGGGGGGGGGGGGGGGGGGGGGGGGCFFGGCGGGGGGGGGGEGGGCFFGGGGGGGGGGGGGGGCGGGGGFGGGGGGFGGGGGCFG@EFGGGGG68=EFDGDF@,2EFGFGFGG==DFFGGFG68?AB+8>FF=A59?5BGDFGF@FFFAD*7AECE5@4:9>B25;>6>;;>>(4AC3C@?FF:73?@5C74).))3?31:(4))-)).-)
@M00200:205:000000000-AKKM3:1:1101:3922:8511 2:N:0:1
TACTGGGGTATCTAATCCTGTTTGCTCCCCACGCTGTCGCGCCTCAGTGTCGGCTAAGAGGAGCTTGCGCTCCCACTGCCCAGCAGACCGCCTTCGCCACTGGTGTTCTTCCGGATCCCTACGCATTCCACCGCTACACCCGGCATTCCATCTGCCTCTACAGTCCCCGCGCCCTACAGTCGCCGCGGCAGCTTCTGGGTTGAGCCCCAAGCTTTCACCGCCGCCTTCTTGTGGCCCCCTTCGCTCCCGTT
+
CCCCCGGGGGFGGGFGGGGGGGFFFGGGGGAFCGGGGGD<:FGDFDEEEFGD7C@FF8@F?@EG<<F@FGFGGC8FF8FG=FEFGGFGGGE+@=FFFFGGFDFG@ECFD=DF+>C5?,DFFG@E:EE8FGC=DG88C0ABAC6*@>FFF+@DEGGFFEF8<C5+*;CD5*37*7*;;;2BC*CD8CC55)5)20++8)*,(,((54(41(.44)+<<D?(,(()42.2:*4.5037:91((.(,(4(2((,
@M00200:205:000000000-AKKM3:1:1101:19730:8548 2:N:0:1
TACTCGGGTATCTAATCCCGTTTGCTCCCCACGCTTTCGCGCCTCAGCGTCAGGAGATGCCCAGAGACCCGCCTTCGCCACCGGTGTTCCTCCCGATCTCTACACATTTCACCGCTACACCGGGAATTCCAGTCTCCTCTGCATCCCTCAAGAACGGCAGTATCGGCCGACGTTCCTCGGTTGAGCCGAGGGATTTCACGACCGACTTGCCATCCCGCCTACGCGCCCTTTATACCCACTGACTCTG
+
CCCCCGGGGGGGGGGGGGGGGGGGGGGGGGGGGGGGGGGGGGGGGGGGGGGGGG@FFGGGGGFGGFGGGGGGGGGGGGGGGGGGGGGGGGGGGGGGGGGGGGGGGGGGGGGGFGGFGGGGGG>B>EGGGGGGFGFGFFGFFFEFGFGFGFGFFFGBDGGFGGFG>A>GF8?=BDFFFFGEGGGFFGGDBG5>AGCCFFGFDF99;>F:)<:)<?DFFGF::<?FFGFG<*.):A9):?(()4542)4
@M00200:205:000000000-AKKM3:1:1101:21755:8555 2:N:0:1
TACTAGGGTATCTAATCCTGTTTGATCCCCACACTTTCGTGCCTCAGCGTCAGTTAAAGCTTAGTTAGCTGCCTTCGCAATCGGTGTTCTTGACGATATCTAAGCATTTCACCGCTACACCGTCAATTCCGCCAACCTCAACTTTACTCAAGTCATACAGTATCAATGCCACCCTCCCGGTTAAGCCGGGATATTTCAGCACTGACTTATATAACCGCCTACGCACCCTTTAAACCCAGTGACTCTG
+
CCCCCGGGGGGGGGGGGGGGGGGGGGGGGGGGGGGGGGGGGGGGGGGGGGGGGGGGGGGGGGGGGGGGGGGGGGGGGGGGGGGGGGGGGGGGGGCFFGGGGGGGGGGGGGGGGGGFGFGGGEGGGGGGGGGGGGGGGFGFFGGFFFGFGFGGGGGFFGGFGGFGFFGDFEFFFFFFFFGFEGGFFGGFA>EDFEGFFFGFFDFFFFFE;ECEEFGGFGFA@@DB?E;CCFEFE=33ED;EFEF?E9?
@M00200:205:000000000-AKKM3:1:1101:14986:8573 2:N:0:1
TACAGGGGTATCTAATCCTGTTTGCTCCCCACGCTGTCGCGCATCAGCGTCAGCCACAGCCCAGCAGACCGCCTTCGCCACCGGTGTTCCTCCGGATCTCTACGCATTCCACCGCTACACCCGGAATTCCATCTGCCTCTCCTGTGCTCAAGCCTGACAGTTCGCACGGCCGACTCCGGGTTGAGCCCCGAGCTTTCACCGCACGCTTTTCAAGCCGCCTACGCGCCCTTTACGCCCAGTGACCCTG
+
CCC@,CFGGGFGGGGGGGCFGGGGGGGGGGCCFGG7FGGGGG7C@FF8FFGG@<F<F<F8FGGF,C,,<BFGGGGGGGGGGGGGGDGGG9EFGGEEFE8;ADGGGGGGGGGGFGGB>FGGG+87=CFCF,7,2@+CFFFE*DAD8D7CDFG:ED7*0@79DC*==***5>?A49:?)/?)=;4FAGG).C=>>CF+=6F8(916(1:?4294)4AC9DE:??2:9EDD3C:2<039C:,.)).).((
@M00200:205:000000000-AKKM3:1:1101:6262:8573 2:N:0:1
TACAAGGGTATCTAATCCTGTTTGCTCCCCTAGCTTTCGCCTCTCAGCGTCAGGGACAGGCCAGCGAACCGCCTTCGCCACTGGTGTTCCTCTCGATATCTACAGATTTCACCCTTACACCGAGAATTCCGTTCGCCTCTCCTGTCCTCAAGCCCAGCAGTATCGGGCGCAGTTCCACGGTTGAGCCGTGGCATTTCACACCCGACTTATCAGGCCGCCTACTTGCCCTTTCCACCCAATGACTCTG
+
CCCCCGGGGGGGGGGGGGGGGGGGGGGGGGDGGGGGGGGGGGGGGGGGGGGGGCFCFFGGGGGGGGGGGGGGGFGGGGGGGGG?FGFGGGFGGGGGG8=FFGGFF;BFFGGGGGGFGGGGGGGGGCGDEFFDFGGGGFGEFFAFCFF>DDDFFGGDDFDFGF*=>5?EFGFA@@FFFAC>FEG7FFGFFGGDFFGGFFGCE(595=><C<<)<3EE9DB;08)1)>6CFC5)66<4:(31(.84:4)
@M00200:205:000000000-AKKM3:1:1101:28519:8574 2:N:0:1
TACTAGGGTATCTAATCCTGTTTGCTCCCCATGCTGTCGCGCCTCAGTGTCAGGACTGGTCCAGCTGGCCGCCTTCGCCACGAGTGTTCTCCCCCATCTCTACGCATTTCACCGCTACACAGGGAATTCCACCAGCCCCTCCCAGCCTCAAGTCCTACAGTTTCTACCGACCCGACACGGTTGAGCCGTGTGCTTTCACAGTAGTCACATACGACAACCTACGCGCCCTTTAACCCCACTGACTCTGAGAC
+
CCCCCGGGGGGGGGGGGGFGGGGGGGGGGGCFGGGGGGGGGGGGGGGFGGGGGGGGGGGEFFGGEFGGGGGGGGGGGGGGGGCFGGGGFGGGGGGGGGGGGGGGGGGGGGGGGDGFGGGGGGGGG@FFGGGGGDGGD?EDEGGFGF+5D?FD@FFFCGFF=D9E<;C3@8AFFFFFBE>>>CGFFGGF*3A5FCFGF4F?;B<>18*>;EF3(5E*(;>3;(/:9EDD)8@EF<3=GF23:AF).49.).)
@M00200:205:000000000-AKKM3:1:1101:10933:8579 2:N:0:1
TACGGGGGTATCTAATCCTGTTTGCTCCCCACGCTTTCGCACCTCAGCGTCAATACCTGTCCAGCGAGTCGCCTTCGCCACTGGTGTTCTTCCGAATATCTACGAATTTCACCTCTACACTCGGAGTTCCACATACCTCTTCCATACTCAAGATAGCCAGTATCAAAGGCAATTCCAAGGTTGAGCCCTGGGCTTTCACCTCTGACTAAACTATCCGCCTACGCACCCTTTAAACCCAGTGACTCTG
+
CCCCCGGGGGGGGGGGGGGGGGGGGGGGGGGGGGGGGGGGGGGGGGGGGGGGGGGGGGGGGGGGGGGGGGGGGGGGGGFGGGGGGGGGGGGGGGGGGGGGGGGGGGGCGGGGGGGFGGGGGGGDFGGGGGGGD8DFFFGFFGGFGFGBGFFCGFDDFDFFFGFGECGCFGFFAEFFFFCFF9CFFGGFAG@?>>CFFEGFFF@:=EAEFFEE=CGGFCE2=:5:?CDGG*34CCF@>06@E)6<<EF
@M00200:205:000000000-AKKM3:1:1101:25050:8584 2:N:0:1
TACTAGGGTATCTAATCCTGTTTGCTCCCCACGCTGTCGCGCCTCAGCGTCAGCCACAGCCCAGCGGGCCGCCTTCGCCACCGGTGTTCTTCCGGATCTCTACGCATTCCACCGCTACACCCGGAATTCCACCCGCCTCTACTGTGCTCCAGCGCGGGAGTCGCCACGGCCGATCCGGGGTTGAGCCCCGGACTTTCACCGCCGCCTTCCCGCCCCGCCTACGCCCCCTTTACACCCAATGCCTCCGCGAT
+
CCCCCGGGGGGGGGGGGGGGGGGGGGGGGGGGGGGGGGGGGGGGGGGGGGGGGGGGGGGGGGGGGGGGGGGGGGGGGGGGGGGGDEGGGGGGGGGGGGGGGGGGGGGGGGGGGGGFGGGGGGGDGGFGGGGGGGGGGFGE?FGFGFGFGFGGGDGFFGCBGGFGFAGGFGFFF;FFFF3>E=C64<C>@3C@DGED=<GB?;>>FF::>(:04(2:9C@?67(0(27C)*2-6)-4C(-(,(.))(4(-(-
@M00200:205:000000000-AKKM3:1:1101:26296:8593 2:N:0:1
TACTAGGGTATCTAATCCTGTTTGCTCCCCACGCTGTCGCGCCTCAGCGTCAGCCACAGCCCAGCGGGCCGCCTTCGCCACCGGTGTTCTTCCGGATCTCTACGCATTCCACCGCTACACCCGGAATTCCACCCGCCTCTACTGTGCTCCAGCGCGGGAGTCTCGAAGGCCGATCCGAGGTTGAGCCTCGGACTTTCACCCCCGACTTCCCGCGCCGCCTACGCGCCCTTTAAACCCAATGACTCTGATAT
+
CCCCCGGGGFGGGGGGGGGGGGGGGGGGGGGGGGGGGGGGGGGGGGGGGGGGGGGGGGGGGGGGGGGGGGGGGGGGGGGGGGFGGGGGGGGGGGGCEGGGGGGGGCEEGGGGGGGFGGGGGGGGGGGGGGGGGGGGGFG@FGGFGFG@=AF7EGDDAG48EFEGFF*CEGFFA2>DF>C><:4*6@GFFG53BCCCF2E<89>;1((8<BBBF9EE9DB??BBFFGEG7<29<).1C0(((644>))-)))
@M00200:205:000000000-AKKM3:1:1101:10810:8655 2:N:0:1
TACGGGGGTATCTAATCCTGTTTGCTCCCCACGCTTTCGTGCATGAGTGTCAGTGTTGGCCCAGGAGGCTGCCTTCGCCATTGGTGTTCCTCCACATCTCTACGCATTTCACCGCTACACGTGGAATTCCACCTCCCTCTGCCACACTCCAGCCACGTAGTTTCGAGCGCAATTCCCAAGTTAAGCCCGGGGATTTCACACTCGACATGCGCGGCCACCTGCGCACACTTTACACCCAATGACTCTGAGA
+
CCCCCGGGGGGGGGGGGGGGGGGGGGGGGGFGGGGGGGGGGGGGGGGGGGGGGGGGGGGGFGGGGGGGGGGGGGGGGGGGGGGFGGGGGGGGGGGGGGGGGGGGGGGGGGGGGGGFGGGGGGGGGGGGGGGGGGGGGFGDFGGFGFGFGFGGFGFFFGGFGGFG99CEFGFFFFFFFFGFGGGGFGGFFDEA4CEF+9EFFFDB2((:@E>09BGG;GF???>>>EFGG73<BF<7EBFBFFF2<<>9>2
@M00200:205:000000000-AKKM3:1:1101:20111:8681 2:N:0:1
TACTGGGGTATCTAATCCTGTTCGCTCCCCACGCTTTCGCGCCTCAGCGTCAGTACCGTTCCAGCGAGCTGCCTTCGCCATTGGTGTTCCTCCTGATATCTGCGCATTTCACCGCTACACCAGGAATTCCACTCGCCCCTCCCGGACTCTAGCCAGACAGTTTCCAGCGGCATTCAAAGGTTGAGCCTTTGACTTTCACACCGGACTTATCTGGCCGCCTACGCGCGCTTTAAACCCAGTGACTCTGAGAC
+
CCCCCFGGGGGGGGFGGGGG@@FE7FFGGCF@FGGGGGGGGGEEGFGGCFGEBGGGGGGGFFCFGGGGGDE@FDEGGGGGDGGGFG,@FGGFGGFEGA8,@4CFF=@FFFGGGG>5DFDGFGC8<EDDDGGGGGCG+:+5AEDEDEGFGFD7EFGFFGGFFD79CFGGAE>FF*+===+A>,;7?F69FGFFFGGD18,*7(>2-((/)1)669?8,)0/85(808@C//8)652,2814)9)44)64:2)
@M00200:205:000000000-AKKM3:1:1101:27117:8683 2:N:0:1
TACAGGGGTATCTAATCCTGTTTGCTCCCCACGCTGTCGCGCCTCAGCGTCAGCCACAGCCCAGCGGGCCGCCTTCGCCACCGGTGTTCTTCCGGATCTCTACGCATTCCACCGCTACACCCGGAATTCCACCCGCCTCTACTGTGCTCCAGCGCGAGAGTCTCGAAGGCCGATCCGGGGTTGAGCCCCGGACTTTCACCCCCGACTCCTCGCGCCGCCTACGCGCCCTTTCAACCCAATGACTCTTCGCT
+
CCCCCGGGGGGGGGGGGGCFGGGGGGGGGGGGGGGGGGGGGGGGGGGGGGGGGGGEGGFGGGGGEBFCEEGGGGGGGGG7=FGFGGGGG9EFFEGDCGGGFFGGGGGGGGGGGGGFGGGGGGG>@B8FFGGDGEGDGEGB>7@F;>GFGFC3@7C>D57;8;4CB4CDDCF=3655ADG>BEG8;CG:>C55:7CFF<9>B9617>>157?(,4CC(17:(4351E>C)04)6641A8672.4)-)))(((
@M00200:205:000000000-AKKM3:1:1101:12663:8694 2:N:0:1
TACTGGGGTATCTAATCCTGTTTGCTCCCCACGCTTTCGCGCCTCAGCGTCAGTACCGTCCCAGCGAGCTGCCTTCGCCATTGGTGTTCCTCCCGATATCTGCGCATTTCACCGCTACACCGGGAATTCCACTTGCCTCTTCCGGACTCTAGTCCGGCAGTATCGACCGGCATCCCAGGGTTGAGCCCTGGACTTTCACAGCCGACTAACCGGACCGCCTACACGCCCTTTATGCCCAATGACTCTG
+
CCCCCGGGGGGGGGGGGGGGGGDGGGGGGGGGGGGGGGGGCGGGGGGGGGGGGGGGGGGGGGGGGG@BFGGGGGGGGGGGCGFFGGGGGGGGGGGGGEEGGFGDGGGDGGFGFCEBDFFFG6CDF=EGGGGAFFFGGBGFFGFFCBGFGFGG>@GFFGGFFGCFFFGGFGFF4=;A6A5?CED4;CFFF45;59CFFFGFF;@0690>4;039;GGFD@6?<758C)9)2424A>7E?B(.62-6-)
@M00200:205:000000000-AKKM3:1:1101:5053:8718 2:N:0:1
TACAGGGGTATCTAATCCTGTTCGCTCCCCACGCTTTCGCGCCTTAGCGTCAGTACCGTCCTAGCGAGCTGCCTTCGCCGTTGGTGTTCCTCCTGATATCTGCGCATTCCACCGCTACACCAGGAATTCCACTCGCCTCTTCGGACCCCAGGCCCGCCAGTATCCCCGACATTTCAAGGGTTAAGCCTTTAACTTTTACGCCGGCCTTACGGGCCCGCCAACCCGCCCTTTAGGCCCATTGCTTTTACAAT
+
CCCCCGGGGGGGGGGGGGDGGGDGGGGGGGFGGGGGGGGDDGGGGGGGGGGGGGGGGGGEGGGGGGGEECGGGGGGGGGG=FEGGGGGGGGGGCFGDGGGGFGGGGED=ACF<CGFGGGGFGGGCFGGGGGGGGDGGFGFFG65+3+)6*+++00<0***3+*=*6*****)4/191+;*@,*++,,1/*,+1=B7+*,-((2(((,).6((,(2*(75((-()(/07/9.<6330;?())5)))))))-)
@M00200:205:000000000-AKKM3:1:1101:18185:8720 2:N:0:1
TACTCGGGTATCTAATCCGGTTCGCTCCCCTAGCTTTCGCGCCTCAGCGTCAGGATCGGCCCAGCCAGTCGCCTTCGCCACCGGCGTTCCTAGCGATATCTGCGCATTTCACCGCTACACCGCTAGTTCCACTAGCCTCTACCGTCCTCTAGCCAACGCAGTATCCGACGCAGTTCCACAGTTAAGCCGTGGGATTTCACGCCGGACTTACGTAGCCGCCTACGCGCCCTTTACACCCAATGACTCTG
+
CCCCCGGGGGGGGGGGGGGFGGGGGGGGGGGGGGGGGGGGGGGGGGGGGGGGGGGGGGGGGGGGGGGGGGGGGGGGGGGGGGGGGGGGGGGGGGGGGGEGGGGGGGGDGGGGGCC>=FFFGGGGGGGGGGGGGGGGGFGBFEGFGFGFGFGGGGGFFGDDCGAFFFGE>EF@F=FFFFGAECFGFGFFFDCEBFF7FEFFF;DFBF>>?>AFF<ECAGF>?4?3,/557/436<><;>FB7>4<BFD<
@M00200:205:000000000-AKKM3:1:1101:8594:8751 2:N:0:1
TACTCGGGTATCTAATCCCGTTTGCTCCCCACGCTTTCGCGCCTCAGCGTCAGGTCGCGCCCAGAGCCCCGCCTTCGCCACCGGTGTTCCTCCCGATCTCTACACATTTCACCGCTACACCGGGAATTCCAGGCTCCTCTGCGCCCCTCAAGACCAGGAGTCTCGGCCGGCCCCTCCAGGTTGAGCCCGGAGATTTCACGACCGACTTCCTGACCCGCCTACGCGCCCTTTATACCCAGTGACTCTG
+
CCCCCGGGGGGGGGGGGGGGGGGGGGGGGGGGGGGGGGGGGGGGGGGGGGGGGGGGGGGGGGGGGGGGGGGGGGGGGGGGGGGGGGGGGGGGGGGGGGGGGGFGGGFGGGGGGGGFGGGGGGGGGDCEGGGGGGGGGFGFFFGFEFGDGFG>FGCFFGG41C=@EFGGFGFFFFFDFFGFGCGCAGGFFD5>EFCFCEGFF06;6>41AFAFFFEF6C>02<?EFG)997?FA99::2(.<A))6>9
@M00200:205:000000000-AKKM3:1:1101:15278:8754 2:N:0:1
TACTAGGGTATCTAATCCTGTTTGCTCCCCACGCTTTCGTGCATGAGCGTCAGTGTTATCCCAGGAGGCTGCCTTCGCCATCGGTATTCCTCCACATCTCTACGCATTTCACTGCTACACGTGGAATTCTACCTCCCTCTGACACACTCTAGCCGTGCAGTCACCAATGCAATTCCCAGGTTAAGCCCGGGGATTTCACATCGGTCTTGCACAACCGCCTGCGCACGCTTTAAGCCCAATGACTCTG
+
CCCCCGGGGGGGGGGGGGGGGGGGGGGGGGGGGGGGGGGGFGGGGGGGGGGGGGGGGGGGGGGGGFCCFGGGGGGGGGGGGGEEGFGGGCDGGFFGGGGGGGGGGGGGGGFGGGGFGGGGGGGGGGCFGGGGGGGGGFGFFGGFGFGDGFG?EFGFFGFCFGFDDDGGFGFFFEFFFF6DFGGGFGG5?6CEFGGGFCA7ABD)0858AB=EE9BEFGFDDD=DFEDGDC?<3)4(=2(33;;5>EF
@M00200:205:000000000-AKKM3:1:1101:16043:8766 2:N:0:1
TACGAGGGTATCTAATCCCGTTCGCTCCCCTAGCTTTCGCTCCTCAGCGTCAGTACTGGCCCAGGATCCCGCCTTCGCCACCGGTGTTCTTCCTGATCTCTACGCATTCCACCGCTACACCAGGAATTCCGCCAGCCTCTACCGTGCTCCAGCTCGACAGTCTCGAAGGCCATGCTCCGGTTGAGCCGCAGCATTTCACCCCCGACTTATCGAACCGCCTCCGCGCCCTTTAAACCCAATGCCGCTGCGAC
+
CCCCCGGGGGGGGGGGGGGGGGGGGGGGGGGGGGGGGGGGGGGGGGGGGGGGGDGGGFGDGGGGGFGGDFEGGGGGGGGGGFGGGGGGGGGGFFGGGGGGGGGFGGGGFFDFFGGECGGGGCGGC>EGGGFC=EDGGFGFFFF5+*=DGFG?F=DD?BC5DCCC=5F6?FFFF@F6BFDDF*@DFC?B>CCBAGG8A<G=2@=217;;3?E7<@GG1DB;(/(72CBG5*8>)65?E4,20(.(((-(,,(
@M00200:205:000000000-AKKM3:1:1101:17973:8804 2:N:0:1
TACTCGGGTATCTAATCCTGTTTGCTCCCCACGCTTTCGCGTCTCAGCGTCAGTCACCGTCCAGAGGGCCGCCTTCGCCGCAGGTGTTCCTCCCGATATCTACGCATTTCACCGCTACACCGGGAATTCCACCCCCCTCTTCGGTACTCTAGCTTGCCAGTTTCATGCGCACTTCCCCGGTTGAGCCGGGGGATTTCACACATGACTTAACAAACCGCCTACACGCCCTTTATACCCAGTGACTCTG
+
CCCCCGGGGGGGGGGGGGGGGGGGGGGGGGGGGGGGGGGGGGGGGGGGGGGGGGGGGGGGGGGGGGGGGGGGGGGGGGGGGGGGGGGGGGGGGGGGGGGGGGGGEEGGGGGGGGGFGGGGGGGGFGGGGGGGGGGGGFGFFGGFGFGFGFGGGGGFFGGAFGEGFFDG4CDFFFFFFFCBFEGFFGGFDD5>>GGGFAGFBFBBFB<<ABBFFFGFFGFFFB?;<EFG<C?FFFF9E<B37--4:AB
@M00200:205:000000000-AKKM3:1:1101:8373:8806 2:N:0:1
TACAGGGGTATCTAATCCTGTTTGCTCCCCACGCTGTCGCGCCTCAGTGTCAGCAACGGCCCAGCAGAACGCCTTCGCCACTGGTATTCTTCCCGATCTCTACGCATTCCACCGCTACACCGGGAATTCCATCTGCCCCTACCGTGCTCTAGCTCGCCAGTCTGACCGGCAGCCCCGGAGTTGAGCCCCGGGATTTCACCAGCCACTTAACGGGCCACCTACGCGCCCTTTAAACCCAATGACTCTGCAAT
+
CCCCCGGGGGGGGGGGGGGGGGGFGGGGGGGGGGGGGGGGGGGGGGGGGGGGGGGGGGGGGGGGGFGCGGGGGGGGGGEGGDGGGFFGGGGGGGG@FFGGGFFGGGGGGGGGGGGFGGGGGGGGGGGGGGFFFGGGDDFFFGFAFDGDGFG7EDGFFGDEGG7@AFC>?ED9DBBD>BD4FCCFF6CFFD5):E6FFCGEFFFFD@8<74>DB?CE(17,442;;G:C57)556).1(4179ABA4<3)4)
@M00200:205:000000000-AKKM3:1:1101:20040:8815 2:N:0:1
TACAGGGGTATCTAATCCCGTTCGCTCCCCTAGCTTTCGCGCCTCAGCGTCAGGAGAGGTCCAGTGCATCGCTTTCGCCACAGGCGTTCCTTCCGATATCAACGCATTTCACCGCTCCACCGGAAGTTCCATGCACCTCTACCTCCCTCCAGCATGCCAGTTTCAGCGGCAATTCTCCGGTTGAGCCGGAGTATTTCACCACCGACTTAGCACACCGCCTACGCGCACTTTAAACCCAGTGACTCTG
+
CCCCCGGGGGGGGGGGGGGGGGGGGGGGGGGGGGGGGGGGDGGGGGGGGGGGGGGGGGGGGGGGGGGGGGCEGFFGGGGGGGDFGGGGGGGGGGGGGGGGGGGGGGEGGGGGFEGFGEGGFGEGGGGGG8,EFGGGFD?EFGGFGFGFGFGGGGGFFGGF@FFGCFF>@GFFFFFFFFGFGGGGFGGABDGE)=:@FFC;B=@F>99DEF@CEFGGFGD(436<>E3CCD752:2:GB<?<AA><AF
@M00200:205:000000000-AKKM3:1:1101:10124:8819 2:N:0:1
TACACGGGTATCTAATCCCGTTTGCTCCCCTGGCTTTCGCGCCTCAGCGTCAATACCGGTCCAGGATGCCGCCTTCGCCACCGGTGTTCTTCCGGATCTCTACGCATTCCACCGCTACACCGGGAATTCCACCTGCCTCTACTGTGCTCGAGCCTGACAGTTTAGAAGGCAGCCCTGCGGTTAAGCCGCAGGATTTCACCCCCTACTTACCAGGCCGCCTACGCGCCCTTTATACCCAGTGACTCTG
+
CCCCCGGGGGGGGGGGGGGGGGGGGGGGGGGGGGGGGGGGGGGGGGGGGGGGGGGGGGGGGGGGGGGGGGGGGGGGGGGGGGGGGGGGGGFGGGGGGGGGGGGGGGGGGGGGGGGFGGGGGGGGGGGGGGGGGGGGGFGFFGGFG7FFGFGCEGGFFGGFFG@FFFGFFGFFFBFFFFDBGGGFFGGFFDCBBFGGFFGE@;B>DFECCEFC;DGC@GE?18?:;G:DD5024<AFGBBFF24>FFF
@M00200:205:000000000-AKKM3:1:1101:28014:8825 2:N:0:1
TACTGGGGTATCTAATCCCGTTTGCTCCCCTAGCTTTCGCGCCTCAGCGTCAGTATTGGGCCAGATGAGCGCTTTCGCCACCGATGTTCCTCCTGATATCTACGCATTTCACCGCTACACCAGGAATTCCCTCATCCTCTCCCATACTCAAGCCCAGCAGTTTGGGATGCAGGTCCTCGGGTGAGCCGAGGGATTTCACATCCCACTTACTGAACCGCCTACACGCCCTTTATACCCAATGACTCTGAGC
+
CCCCCGGGGGDGFGGGGGGGGGGGGGGGGGGGGGGGGGGGDEGGGGGGGGGGGGGGGGGGGGGGGGGGGGGGGGGGGGFGGGGGGGGGGDEFGGGGGGGGGGGFGG:FGGFEGGGFGGGGGGGGGGGGGFFGGGFGGFGFFGGFGFGFGFGG?GGFFGGFFFBCDEFGDFFFFDFFFFGFCGC+;E6>5DGF>E?FFFGFE=2@BB=BFB6?C3:@@GFFFF;4;EFGCF3.17.)4)634>)))))).(
@M00200:205:000000000-AKKM3:1:1101:27015:8831 2:N:0:1
TACCAGGGTATCTAATCCTGTTTGCTCCCCACGCTGTCGCGCCTCAGTGTCAGCAACGGCCCAGCAGAACGCCTTCGCCACTGGTATTCTTCCCGATCTCTACGCATTCCACCGCTACACCGGGAATTCCATCTGCCCCTACCGTGCTCTAGCTCGCCAGTCTGACCGGCAGCCCCGGAGTTGAGCCCCGGGATTTCACCAGCCACTTAACGGGCCACCTACGCGCCCTTTATACCCAGTGACTCTG
+
CCCCCGGGGGGGGGGGGGGGGGGGGGGGGGGGGGGGGGGGGGGGGGGGGGGGGGGGGGGGGGGGGGGGFGEGGGGGGGGGGGGGGCEAEGGGGGGGGGGGGGGGGGDEGFGGGGGFGGGGGGGGGEGGGGGGF8DF8DFDFDGFGFG9DDFGGGGFFGG5DFEF7BGGBGFFF5DEBDGF@C:FFFGFEGCEBCFD7<GFED;DFFE<)9>;BFGG<GF:75?>0=>G<>05AFFAG7((,64AB>B
@M00200:205:000000000-AKKM3:1:1101:11503:8837 2:N:0:1
TACGCGGGTATCTAATCCTGTTTGCTCCCCACGCTGTCGCGCCTCAGCGTCAGCAACGGCCCAGCAGAACGCCTTCGCCACTGGTATTCTTCCCGATCTCTACGCATTCCACCGCTACACCGGGAATTCCATCTGCCCCTACCGTGCTCTAGCTCGCCAGTCTGATCGGCAGCCCCGGGGTTGAGCCCCGGGATTTCACCAACCACTTACCGAGCCGCCTACGCGCCCTTTATACCCAATGCCTCTGAGAC
+
CCCCCGGGGGGGGGGGGGGGGGGGGGGGGGGGGGGGGGFGGGGGGGGGGGGGGGGGGGGGGGGGGGGFGFGGGGGGGGGGGGGGGDGGGGGGGGGGGGGGGGGGGDDGGGGGGGGFGGGFGGCGGGGFGGGGGGGGGFGFFGGFG?D=FAECGGD>EGGFGGFGFFGDBE@@FB;?>>5AGGG9AFGFF3EE)CFF?>F3208???F<<)81(2CC>DBBFB?EBGFG)9.-546<?5:(((44:().6))
@M00200:205:000000000-AKKM3:1:1101:9262:8840 2:N:0:1
TACTGGGGTATCTAATCCTGTTTGCTCCCCACGCTTTCGCACCTCAGCGTCAGTATCTGCCCAGATCGCCGCCTTCGCCACTGGTGCTCCTCCCGATATCTACGAATTTCACCTCTACACCGGGACTTCCGCGATCCTCTTCAGTACTCAAGCCCCGCAGTTTCGGATGCACGTCCTCGGTTGAGCCGAGGGATTTCACATCCGACTTGCGCGGCCGCCTACGTGCGCTTTATGCCCAATGACGCTG
+
@8AC<8C+8BCFCE9EEGGFFEF8FG<ECGGGDGCCFFECFFEGGFGGCC:BCCFGGACFGF<EGGGGGE:@FF@FDECCFG88CC,AEFDF:C7,+4@F;;AF7D:FFG9EEEDFDF;,DED+@+@=F=+@C+=@CFG9DDFCDFGFGFG+@?FFEGGDGGECA?*@9D*>*:@>EFG@FGD99EF5?DE?.*2;A):7)/,6791;@EB1908/35>(813505>C)1()6:2-046:?28(,32
@M00200:205:000000000-AKKM3:1:1101:17716:8841 2:N:0:1
TACTAGGGTATCTAATCCTGTTTGCTCCCCACGCTGTCGCGCCTCAGTGTCAGCAACGGCCCAGCAGAACGCCTTCGCCACTGGTATTCTTCCCGATCTCTACGCATTCCACCGCTACACCGGGAATTCCATCTGCCCCTACCGTGCTCGAGCTCGCCAGTCTGACCGGCAGCCCCGGAGTTGAGCCCCGGGATTTCACCAGCCACTTAACAAGCCACCTACGCGCCCTTTACACCCACTGACTCTGCGA
+
CCCCCGGGGGGGGGGGGGGGGGGGGGGGGGFGGGGGGGGGGGGGGGGGGGGGGGGGGGGGGGGGGGGGGGGGGGGGGGGGGGGGGGGGGGGGGGGGCFFGGGGGGGGGGGGGGGDBGGGGGGGGGGGGGGGGGGGGFFGFFGGEGFGFGFGCGGGFFGGBFFEGFFGGFGFFFF@DFE5?<EDFFGGFADGEFCCCFEGEF@?DDFEF4>ECFFG8:FF2:??D>GBG37:AAFA7EF(48A:<A9A)3(
@M00200:205:000000000-AKKM3:1:1101:10036:8852 2:N:0:1
TACACGGGTATCTAATCCCGGTCGCTCCCCTAGCTTTCGCACCTGAGCGTTAAGAGCGGGCCAGCAGATCGCTTTCGCCACTGGTGTTCCTTCCGGTATCTACGCATTTTACCGCTACACCGGAAATTCCATCTGCCTCTCCCGCCTTCAAGCTTTGGAGTTTCCAAGGGCCTCCCTCGGTTGAGCCGAGGGCTTTCACCTTGGACTTCCAAAGCCGCCTGCGTGCGCTTTAAACCCAATGACTCTGCTAT
+
CCCCCGGGGGGGGGGGGGGGGGGGGGGGGGGGFGGGGGGGFFGGGGGGGGFCFFGGGGGGGGGGGGGGGGGGGGGGGGGGGG8DGGGGGGGGGGGGGGGGGGGGGGGGGGGGGGGEDGGGGGGEGGGGGGGGGGGGGFGEFDEAGFGFGFGFFF?F?F>ADFEGEFGFFGB>EDF4FFG4FGGFFGGFFGDDFGGGA<C3@FEFEFFFFAEE<@DE(:>?BBFF:85D59(--643C?11(4AA).4,)6.
@M00200:205:000000000-AKKM3:1:1101:19510:8854 2:N:0:1
TACTAGGGTATCTAATCCTGTTTGCTCCCCACGCTTTCGTGCCTGAACGTCGGTACTGGTCCAGGAAGCCGCTTTCGCCACTGATGTTCCTTCCGATATCTACGCATTTCACCGCTACACCGGGAATTCCACTCGCCTCTACCGTGCTCTAGCCACGCAGTCTCACCTGCAGCCCCGAAGTTGAGCCCCGGGATTTCACCAGCCACTTAACGGGCCACCTTCGCTCCCCTTAAACCCAATGACTCCGAGAC
+
CCCCCGGFGGGGGGGGGGGGGGGGGGGGGGGGGGGGGGGGGGGGGFGGGGFFGGGGGGFGGGGGGCFGGGGGGEGGGGGGGGGGCGGGGGGGGGGGGGGEFGGGGEEGGGGGEGGFGEGGGGGGGDGGGGGFGGGGGFGFFAEBGFGFGFGDCFFF>>DDEFEGCFCFA8A@ADEFF5C?F9CFAEGFFDE4)=624*=>E>BFB83463@?F@GG6CF@);23(;5F*2(3))-,;6?((-34)(,((((
@M00200:205:000000000-AKKM3:1:1101:14432:8855 2:N:0:1
TACAAGGGTATCTAATCCTGTTTGCTCCCCACGCTTTCGCGCCTCAGCGTCAATCACGGGCCAGATAGCCGCCTTCGCCACCGGTGTTCTTCCCAATATCTACGAATTTCACCTCTACACTGGGAATTCCACTATCCTCTCCCGCATTCAAGCTCATCAGTATCAAGCGCAGCCCCCAGGTTGAGCCCGGGAATTTCACGCCTGACTTGATAAGCCGCCTACGCGCCCTTTAAACCCAATGACTCTG
+
CCCCCGGGGGGGGGGGGGGGGGGGGGGGGGGGGGGGGGGGDGGGGGGGGGGGGGGGGGGGGGGGGGFGGGGGGGGGGGGGGGGGGGEGGGGGGGGGGGGGGGGGGGGGGGGGGGGFGGGFGGGDGGGGGGGGGGGGGFGFFGGFG>DAGFGCGFGFFAFFGGFGFFGGFGFBF@DFFFG>FEGG5CFFFGGFBGFCFFGDB2>9=B4C*7EE<EGGBGF@FD<>0CAD:7)).-53;6,2><AAA<)
@M00200:205:000000000-AKKM3:1:1101:21595:8858 2:N:0:1
TACTGGGGTATCTAATCCTGTTCGCTCCCCTAGCTTTCGCGCCTCAGCGTCAGGACAGGTCCAGAGAGCCGCCTTCGCCACCGGTGTTCCTCCCGATATCTGCGCATTTCACCGCTACACCGGGAATTCCACTCTCCCCTACCTGCCTCGAGCCGTGCAGTATCGGACGCAGTCCCGCGGTTGAGCCCCGGGATTTCACAACCGACTTGCACGGCCGCCTACGCGCTCTTTATACCCAGTGACTCTGAGA
+
CCCCCGGEGGGGGGGFGGGGGGGGGDGGGGGGGGGGGGGGGGGGGGGGGGGGGGGGGGFGEFGGFDFGGGGGGGGGGFFEEGDGGG?FGGGGGFGGEG6BAD?FGGGGGGGGGGGEGGGGGGG7C=DEFGGGGGGGGFEDFEGFGFGFGEE6@DGFFGGAC>EFFEGGFGFA9;;ADFG:FE5*AEFFFGG>;56C:)A74:?FB>6<BA?<1,::>GB:??6.485C**.5>9<)<2(.<<<4)6<44)
@M00200:205:000000000-AKKM3:1:1101:27409:8883 2:N:0:1
TACTGGGGTATCTAATCCGGTTCGCTCCCCTAGCTTTCGCGCCTCAGCGTCAGGATTGGCCCAGCCATCCGCCTTCGCCACCGGCATTCCTAGCGATATCTGCGCATTTCACCGCTACACCGCTAGTTCTAATGGCCTCTACCATCCTCAAGTCAACGCAGTATCCGACGCAGTTCCACAGTTGCGCCGTGGTATTTCACGCCGGACTTACGTACCCGCCTGCGCGCCCTTTACGCCCAGTGCCGCTG
+
CCCCCGGGGGGGGGGGGGGGGGGGGGGEGGGGFGGDFGGG+:FFGGGGGGGGGGGGGGGGGGGGGGGGGGGGGDGGGGGECFGGG7FGGGGGGGBCGGEGGGGDFGDGGGGGGGGFGGGGCCEEGGDCFGFFDGGGGFGFFFF:AFGFGF=DFFFFFGGFGG@CEFGGFG>ADABFFAFAEG7=6*C45)=587BF1)27701(3;664>E0:;52)1:,38?79*7>C)8?DF?(/73(.34-(479
@M00200:205:000000000-AKKM3:1:1101:5866:8903 2:N:0:1
TACTAGGGTATCTAATCCTGTTTGATCCCCACACTTTCGTGCCTCAGCGTCAATGTCAGTCTAGTAAGCTGCCTTCGCAATCGGTGTTCTTGACGATATCTATGCATTTCACCGCTACACCGTCAATTCCGCCTACCTCGCCTGAATTCAAGCCCGTCAGTATCAATGGCAATTCTACAGTTGAGCTGCAGGATTTCACCACTGACTTAACAGGCCGCCTACGCACCCTTTAAGCCCAGTGACTCTG
+
BCCCCGGGGGCFGGGGGGGFFGFGGGFFFGFFEGGGGGGFFCGGGFGCGFEGGGGGGGGGGGGGGGGGGGGGGGGGGGEGGGGGGGGGGFGGGGGGGGGGGGGFFFCEGFGFFGGFGGD<8C@EEEG8FDFEGCDFFBGADCCFGFGFFEFGGFFA>@>>CDEGEFGGFGFEFBFFFCGFGGGGFFGF*=DFBFGG+;@<E9@@@EE5AFEEF@E3@4>7AB>99=?/*;:8@B=7:555;EE?<)?
@M00200:205:000000000-AKKM3:1:1101:28915:8909 2:N:0:1
TACTGGGGTATCTAATCCTGTTTGCTCCCCACGCTTTCGCACCTCAGCGTCAGTAATGGACCAGTAAGCCGCCTTCGCCACTGGTGTTCCTGCGAATATCTACGAATTTCACCTCTACACTCGCAATTCCACTTACCTCTTCCATACTCAAGATACCCAGTATCAAAGGCAGTTCCAGAGTTGAGCTCTGGGATTTCACCCCTGACTTCAATATCCGCCTACGTGCGCTTTACACCCAATCACTCTGCGAT
+
CCCCCGGGGGGGGGGGGGGGGGGGGGGGGGGGGGGGGGGGEGGGGGGGGGGGDGGGGGDGGGGGGGGFGGGGGGGGGGGGGGGFGGGGGFFFGGGGGGGGGEGFEDAFGCGGGGGFCFFGGGGEGGGGGFAFFGGG8==DFGGFDFGFGFGFGFGFFGGBGGFGCFC8DFDAFEFFF779CF+C:A@?FFEFACGFC7EEC=8=):875;7AE*,@)3@5>:4F5:4?D?=;:CB5855>(0()./))(((
@M00200:205:000000000-AKKM3:1:1101:26480:8909 2:N:0:1
TACCCGGGTATCTAATCCCGGTCGCTCCCCTAGCTTTCGCGCCTGAGCGTCAAGGGCGGGCCAGCAGATCGCTTTCGCCACTGGTGTTCCTTCCGGTATCTACGCATTTTACCGCTACACCGGAAATTCCATCTGCCTCTCCCGCCTTCAAGTCCCGAAGTTTCGAACGGCCTCTCCCAGTTGGGCCAGGAGCTTTCACGCTCGACTTTCGGCACCGCCTGCGCGCGCTTTAAACCCAATGCATCTGCGC
+
CCCCCGGGGGGGGGGGGGGGGEGGGGGGGGGGGGGGFGGGGGGGGDEGGGGCGFGGGGDGGGEGGGGGGGGGGGGGGGGGGGGGGGGGGGGGGGGGFGGGGGGGGGDGAFCFFEGFGGGGGC78BEGGGGGGGGGGGFGEFGF5EFGFGFGGGGGFF5)8C77FFF4;5CA95=A5AF49<CD4>@FDF3:>FFGGFFF(::?>>BBFFF0122CFFGF(261>085C)9169)).;8(1?0))6:A)4(
@M00200:205:000000000-AKKM3:1:1101:24568:8916 2:N:0:1
TACAGGGGTATCTAATCCTGTTTGCTCCCCTAGCTTTCGCGCCTCAGCGTCAGTACTGGTCCAGGAAGCCGCCTTCGCCACTGGTGTTCCTCCCGATATCTACGCATTTCACCGCTACACCGGGAATTCCACTTCCCTCTCCCAGCCTCTAGCCGGGCAGTATAAGATGCCATTCCACGGTTAAGCCGTGGGATTTCACATCAAACTTACCTGGCCGCCTACGCGCCCTTACAACCCAATGACTCTGAGTC
+
CCCCCGGGGGGGGGGGGGGGGGGGGGGGGGGGGGGGGGGGGGGGGGGGGGGGGGGGGGGGGGGGGGGGGGGGGGGGGGEGGGGGGGGGGGGGCEGGGGGFGFGGGGGGGGGGGGGFDGGGGGGDGGGCGA;ED,?610@);DFD,0+)03,6E8D>*8C*45;DCC?D+7:@FCFFCFG5@8G7=@,*3@EA?<A>+2,9>;EF473>==3*7(;;9D:<83(24=>5<4)(6))4*(((.)-64<<>5))
@M00200:205:000000000-AKKM3:1:1101:20591:8917 2:N:0:1
TACGCGGGTATCTAATCCTGTTTGCTCCCCACGCTTTCGCGCCTCAGCGTCAGGGATTGGCCAGAGACCCGCCTTCGCCACCGGTGTTCCTCCCGATCTCTACACATTTCACCGCTACACCGGGAATTCCAGTCTCCTCTCCAACCCTCAAGGACAGCAGTATCGGACGCACTTCTTCGGTTGAGCCGAAGGATTTCACGACAGACTTGCCATCCCGCCTACACGCCCTTTAAACCCAGTGACGCTG
+
CCCCCGGGGGGGGGGGGGGGGGGGGGGGGGGGGGGGGGGGGGGGGGGGGGGGGGGGFFGGGGGGGGGGGGGGGGGGGGGGG?FGGGGGGGGGGGGGGGGGGGGGGGGGGGGGGGGFGGGGF6EGGEGGGFGGGGGGGFGFAF9A9BGFGFG::>**9D>FEDEG=@78989>5>FF6BGFGGDGFGGFB5CB8CFGFEG@<B(2;135<)492:FG?GFB1:?@?G7<DD:F2244*0,3))---(-
@M00200:205:000000000-AKKM3:1:1101:13252:8925 2:N:0:1
TACTAGGGTATCTAATCCCGTTCGCTACCCTGGCTTTCGCGCCTCAGCGTCAGAAGAGGTCCAGTGCGTCGCCTTCGCCACAGGTGTTCCTTCCGATATCAACGCATTTCACCGCTCCACCATCAGTTCCGCCCACCTCTATCCTCCTCTAGCTTGCCGGTTTGAAGCGCAATTCCTCGGTTGGGCCGAGGGATTTCACACCTCACCTAACAAGCCGCCTACGGACTCTTTATACCCAATGACTCTGCGAT
+
CCCCCGGGGGGGGGGGGGFEGGGGGGGGGGGGGGGGGGGGEGGGGGGGGGGGGGGGGGGGGGGGGGGGGGFGGGGGGGGEGGGFGGGGGGGGGGEFFGGGFFGEGGGGGGGGGGG5DGGGGGGGFGGGGGGGGGGGGFGFFGGFGFGDGFGDGGGFFFGAEG5:C+<DAGBBEFAFFF>:>EDD>@GFFGCDEGGGFEG?EFF<E=@FF8@EFFGG(1738<:@BEFG*:A9A<>4C?0<F<FAB6))(((
@M00200:205:000000000-AKKM3:1:1101:16877:8958 2:N:0:1
TACTCGGGTATCTAATCCTGTTTGCTCCCCACGCTTTCGCGTCTCAGCGTCAGTACCGTCCCAGCGAGCTGCCTTCGCCATTGGTGTTCCTCCTGATATCTGCGCATTTCACCGCTACACCAGGAATTCCACTCGCCTCTTCCGGACTCTAGCCCGGCAGTATCCGCCGGCATTCCAGGGTTGAGCCCTGGACTTTCACAGCGGACTTACCGGACCGCCTACACGCTCTTTATACCCAATGACTCTG
+
CCCCCGGGGGGGGGGGGGGGGGGGGGGGGGGGGGGGGGGGGGGGGGGGGGGGGGGGGGGGGGGGGEGGGGGGGGGGGGGGGGGGGGGGGGFGGGGGGGGGGGGGGGGDGFGGGGGFGGGGGFFGCGGFGGGGGGGGGFGFFEFFGFGAGFG?FGGFFGGFGGFGFEDGDGFFFBFFFFG>FGGCFGGFFFGFFFFFFEFCE=B0.:6EFFFF01BEFDBFBB()387C776:AF<)3<307AB<AA<
@M00200:205:000000000-AKKM3:1:1101:20170:8961 2:N:0:1
TACTGGGGTATCTAATCCCGTTTGCTCCCCTGGCTTTCGTTCCTCAGTGTCAGTAGCAGTCCAGAACGCCGCCTTCGCCACCGGTGTTCCTCCAGATATCTACGCATTTCACCGCTACACCTGGAATTCCGCGTTCCTCTCCTGCACTCAAGCCGGCCAGTCTCAGACGCAGTTCCCCAGTTAAGCTGAGGGATTTCACGTCTGACTTAGCACGCCACCTACGAACCCTTTAAACCCAGTGACTCTG
+
CCCCCGGGGGGGGGGGGGFFGGGGGGEFGDGCGCGGGGGEFFCGGGGEGGGGGGGGGGGF@,C@FGGGG77CFGGGGGGGGGGGFGGGGGGGCEEFGCGFFFF:FECDFGFGGGGE>FGGGG,E?FGFCE?ED8CGFDD*:DAFGFGEGFGFGFG>BEDFFF=FE?+@@GDBEEFFFFC*6;9+?ACA6?>*3:,AB*,):BDF*94?68BF32C89*;@18(:(3;C*763?)78@(,=3)9)./.
@M00200:205:000000000-AKKM3:1:1101:27585:8964 2:N:0:1
TACTGGGGTATCTAATCCTGTTTGCTCCCCACGCTTTCGCGCCTCAGCGTCAGTACCGTCCCAGCGAGCTGCCTTCGCCATTGGTGTTCCTCCTGATATCTGCGCATTTCACCGCTACACCAGGAATTCCACTCGCCTCTTCCGGACTCTAGCCCGACAGTATCCGCCGGCATCCAAGGGTTGAGCCCTTGACTTTCACAGCGGACTTACCGGACCGCGTACGCGCTCTTGAAACCCAGTGACTCTG
+
CCCCCGGGGGGGGGGGGGGGGGGGGGGGGGGGGGGGGFEGGGGGGGGGGGGGGGGGFGGGCFGGGGGGGGGGGGGGGGGGGGGGGGGGGGGGGGGGGGGGGGGGGGGDGGGGGGGFGGFGGGFGGGGGGGFGGGGGC>GBFGGFGFGAFFGGGGGFFGGFGG*=EAFGBGFFEFFFA4>?FFD4AFCFFGGFAFCCF47<BBF>B@F<6A@FBBECFDE69>27(:799:)))63(;?FF<AA)6):
@M00200:205:000000000-AKKM3:1:1101:11207:8999 2:N:0:1
TACTGGGGTATCTAATCCCGTTTGCTCCCCTGGCTTTCGCGCCTCAGCGTCAGCATCATCCCAGAGACTCGCCTTCGCCACTGGTGTTCCTCCCGATATCTACGCATTTCACCGCTACACCGGGAATTCCAGTCTCCTCTGATGTGCTCGAGCTGAACAGTATGAGATGCAGTTCCCCGGTTGAGCCGGGGGATTTAACATCCCACTTATCCAGCCGCCTACACGCCCTTTATACCCAGTGACTCTG
+
CCCCCGG>FGFCFDGFGGGGGGGGGGGEGGGGGGGGGGGGGGGGGGGGGGGGEGGGGGGGGGGGGGGGGGCFGGGGGGGGGFGGGGGGGGGGFGGGGE6ADGGGGGG:FGGGGGG5CEGFGGGGFGGDFFGGDFCFDDGDFGGFGFGEF?E>BDGFFGGFDFFGFFGFFGAEFFFFF5CEGGGGFGFA>7E>B=CFF<@C336=@@@AC5CEE<F569:;<7?51*8CCFFFFBB9<<02845)-9>
@M00200:205:000000000-AKKM3:1:1101:27546:9030 2:N:0:1
TACGAGGGTATCTAATCCTGTTTGCTCCCCACGCTGTCGCGCCTCAGCGTCAGCAACAGCCCAGCAGGCCGCCTTCGCCACTGATGTTCTTCCCGATCTCTACGCATTCCACCGCTACACCGGGAATTCCACCTGCCTCTACTGTGCTCGAGCCTGACAGTTTAGAAGGCAGCCCTGCGGTTAAGCCGCAGGATTTCACCCCCTCCTTACCAGGCCGCCTACGCGCCCTTTAAACCCAGTGACTCTGAGA
+
CCCCCGGGGGGGGGGGGGGGGGFGGGGGGGFFGGGGGGGFGGGGGGGGGGGGGGGGGGGGGDGGGC@FGFGGGGGGGGGGD@GGGGGGGGGGGDGFGG8EFGGGGGGGGCGGGGGEGCFFFEEEGGGFGGCGGGGGGBGBFFCFFFGDFAE>EGFCFGGFEFF@AFF79,38ACFF5ADEEE4?BFFDFGGEBFGDFCG=69601184)/6<@;F53D>?0:FB9EDG)>8>B))(;:??7<>)66<)).
@M00200:205:000000000-AKKM3:1:1101:21230:9042 2:N:0:1
TACCAGGGTATCTAATCCCGTTCGCTCCCCTGGCTTTCGCGCCTCAGCGTCAGGAAATGCCCAGAGACCCGCCTTCGCCACCGGTGTTCCTCCCGATCTCTACACATTTCACCGCTACACCGGGAATTCCAGTCTCCTCTGCATCCCTCAAGAACGGCAGTATCGGCCGACGTTCTTCGGTTGGGCCGAAGGATTTCACGACCGACTTGCCATCCCGCCTACGCGCCCTTTATACCCAGTGACTCTG
+
CCCCCGGGGGGGGGGGGGGGGGGEGGGGGGGGFGGGGF@FFGGGGGGGGGGGDGFGGGGGGGGGGGFGGGGGGGGGGGGGGGCECCFGGGGGGGD@CFCGFGGGGGGGGGGGGDEF+@EGGG7C4BFFGGGGFGGGGFGFFGCFGFGBGFG6,=FB>GDFGFEGFDGGDGDFFFFFFFG:FG)9DFGBBCEEFGGFFCG<;:@BBB>?DABAAFGGFGB?(3(.(2)910,)6<A<C?F4<2>AA>B
@M00200:205:000000000-AKKM3:1:1101:10286:9055 2:N:0:1
TACTGGGGTATCTAATCCCGTTTGCTCCCCACGCTTTCGCGCCTCAGCGTCAGTCACCGTCCAGAAGGCCGCCTTCGCCACCGGTGTTCCTCCCGATCTCTACACATTTCACCGCTACACCGGGAATTCCACCTTCCTCTCCGGGACTCAAGAGAAGCAGTTTCGGGCGCCGTTCCTCGGTTGAGCCGAGGGATTTCACACCCGACTTGCCTCCCCGCCTACGCGCCCTTTAAACCCAATGACTCTG
+
CCCCCGGGGGGGGGCGGGGGGGGGGGGGGGGGGGGGGGGGGGGGGGGGGGGGGGGGGGDGGGGGGGGGGGGGGGGGGGGGGGEDGEGGGGGGGEGDGGGGGFGGGGGGGGGGGGGFGGGGGGCE+BFGGGGGGGGGGFGFFGGBDBGFFFE:CD+?FFGAEGEGABGGAGFFF9AFFFGAFCCCFGGBB3:8:6FCFFGFFFF014983>BFF?GGFGFF:?6>0?DGD48:-547EB?72<A249<
@M00200:205:000000000-AKKM3:1:1101:14188:9070 2:N:0:1
TACGAGGGTATCTAATCCTGTTTGCTCCCCACGCTGTCGCGCCTCAGTGTCGGCTATAAGGAGTTTGCACTCCCACTGCCCAGCAGACCGCCTTCGCCACTGGTGTTCTTCCGGATCTCTACGCATTCCACCGCTACACCCGGAATTCCATCTGCCTCTACAGTGCCCAAGCCTCACAGTCGCCGCGGCCGATCTGGAGTTGAGCTCCAAACTTTCACCGCGGCCTTATGATGGCCACCTACGCGCCCTTT
+
CCCCCGGGGGGGGGGGGGGGGGGGGGGGGGGGGGGGGFGGGGGGGGGGGFGGGGGGGGGGGGFGGGGGGGGGFGFEGCGGFF?FFFGGGGGGGGGCGGGGGGGGGGEFFGGGGEDFGCGGGGGGEGCFGGGGCEGGGF?DEGGFEFGFGFEGGGGFFGGFGC=F<FFGFGFBFCFFFFFFGGGDEGGFFGG4=E*;8):@D<EE@>EFE@@FEF9>CF4<>9(74C)6>7A<92:7+-2B?78>BFFFF04
@M00200:205:000000000-AKKM3:1:1101:15217:9104 2:N:0:1
TACTGGGGTATCTAATCCTGTTTGCTCCCCACGCTTTCGCGTCTCAGCGTCAGTTACGTCCCAGCGAGCTGCCTTCGCAATCGGTGTTCCTCCTGATATCTGCGCATTTCACCGCTACACCAGGAATTCCACTCGCCTCTTCCGCACTCTAGCCCGACAGTATCCACCGGCTTTCGAGGGTTGAGCCCCCGACTTTCACAGCGGACTTACCGGGCCGCCTACACGCGCTTTAAACCCAATGACTCTG
+
CCCCCFGDGGGGGGGGGGAFGGGGGGGFGGGGGGGGGGGGGGGGGGGGGGGECFFGGGGGGGGDGGCEGGGGGGGGGGGDFGGCGGGGGFGGGGGG9EEGGGGGGGGGDFGGGGGFGGGGGGGDEFFCFGGGGGGGGFGFFGGFGAD=DFFDCGGF5E>AG@<FEFGCEGBFFFF>*;DBEFGFFGGFFGEFFDG:C3C)>;;03:9<<E@<04>C6DB(4?4F(:;D37(:2444C1(:?>7ABB<
@M00200:205:000000000-AKKM3:1:1101:25239:9132 2:N:0:1
TACTGGGGTATCTAATCCTGTTTGCTCCCCACGCTTTCGTGCCTCAGCGTCAGTATCGGGCCAGTGAGCCGCCTTCGCCACTGGTGTTCTTGCGAATATCTACGAATTTCACCTCTACACTCGCAGTTCCACTCACCTCTCCCGAACTCAAGATCTTCAGTATCAAAGGCAGTTCTGGAGTTGAGCTCCAGGATTTCACCCCTGACTTAAAGACCCGCCTACGCACCCTTTACGCCCAATGACTCTGAGCT
+
CCCCCGGGGGGGGGGGGGGGGGGGGGGGGGGGGGGGGGGGGGGGGGGGGGGGGFGGGGGGGGGGGGGGGGGGGGGGGDGDGGGGGGGGGGGGGGGGGGGGGGGGDGGGGGGFGGGFGGGFCCFGECCFDDFGGGGGC?DFFGGDEFGDGF8DFFFFDFFFGFFGDF7DFGF>FEFFF8<FEFGF5EGFFGGFFGFFFCDE5>98=@A>*>CEEBGG94B(53285?8DGF@FE@@>ED@;E3;CE7;CE1/
@M00200:205:000000000-AKKM3:1:1101:4424:9138 2:N:0:1
TACGGGGGTATCTAATCCTGTTTGCTCCCCACGCTGTCGCGCCTCAGCGTCAGCCACAGCCCAGCGGGCCGCCTTCGCCACCGGTGTTCTTCCGGATCTCTACGCATTCCACCGCTACACCCGGAATTCCACCCGCCTCTACTGTGCTCCAGCGCGAGAGTCTCGAAGGCCGATCCGGGGTTGAGCCCCGGACTTTCACCCCCGACTCCTCGCGCCGCCTACGCGCCCTTTAAACCCAATGACTCTGACAT
+
CCCCCGGGGGGGGFGGGGGGGGGGGGGGGGGGGGGGGGGGGGGGGGGGGGGGGGGGGGGGGGGGGGGGGGGGGGGGGGGGGGGGGGGGG9FGGGEFFGGGGGGGGGGGGGCGGGGFGGGGGGGGGDGGGGGFCGDGGEGFFGGF<AFFGAGC6CCED>53CDCFFFFEEFABE>EFABGFGCD07CF>:<7>>EEFF4:2:>>>;;>?F28:>0CE9GFF<B179C>D3989BFFBG62:(6A-).::)))
@M00200:205:000000000-AKKM3:1:1101:6177:9141 2:N:0:1
TACTCGGGTATCTAATCCTGTTTGCTCCCCACGCTGTCGCGCCTCAGTGTCAGCAACGGCCCAGCAGAACGCCTTCGCCACTGGTATTCTTCCCGATCTCTACGCATTCCACCGCTACACCGGGAATTCCATCTGCCCCTACCGTGCTCTAGCTCGCCAGTCTGACCGGCAGCCCCGGAGTTGAGCCCCGGGATTTCACCAGCCACTTAACGGGCCACCTACGCGCCCTTTACACCCAATGACTCTG
+
CCCCCGGGGGGGGGGGGGGGGGGGGGGGGEGGGGGGFGGGGGGGGGGGGGGGGGGGGGGGGGGGGGGGGGGGGGGGGGGGGFGGGGGGGGGFGGGFFGGGGGGGGGGGGGGGGGGFGGGGGGGGGGGGGFCGGGGCFFGFFGGFGFGFGFGGFGGFFGGFGGFGFFGGFGF=EBFFFFGDFCDD4ACFEDGFBECGFEGF<=6<@8@3CEEFF?ED?GF(44<8(28C39>BFFF?GFF:?AF<ABF
@M00200:205:000000000-AKKM3:1:1101:15959:9148 2:N:0:1
TACAGGGGTATCTAATCCCGTTTGCTCCCCACGCTTTCGCGCCTCAGCGTCAGGAGATGCCCAGAGACCCGCCTTCGCCACCGGTGTTCCTCCCGATCTCTACACATTTCACCGCTACACCGGGAATTCCAGTCTCCTCTGCATCCCTCAAGAACAGCAGTATCGGCCGACTCTCCTCAGTTGAGCCGAGGGATTTCACGACCGACTTGCCATCCCGCCTACGCGCCCTTTAAACCCAGTGACTCTG
+
CCCCCGGGGGGGGGGGGGGGGGGGGGGGGGGGGGGGGGGGGCGGGGGGGGGGGGGGGGGGGGGGGGGGGGGGGGGGGGGGGGGGGGGGGGGGGGGGGGGGGGGGGGFFGGGGGGGFGGGGGGGGGGGGGGGGGGGGGFGFFGGFCFGFGFGGGGGFFGGFGGECDEDCBGDFFFFFFFGFGGGGFGGFFGGFFGGGFFF0<FB92:9DE<EAFFGGFGF??FFFFG>C7C:A<4).;:(:?25AA9A
@M00200:205:000000000-AKKM3:1:1101:8883:9149 2:N:0:1
TACGAGGGTATCTAATCCTGTTTGCTCCCCACGCTTTCGCGTCTCAGCGTCAGTAACGTCCCAGCGAGCTGCCTTCGCCATTGGTGTTCCTCCCGATATCTGCGCATTTCACCGCTACACCGGGAATTCCACTCGCCTCTTCCGAACTCTAGTCCGGCAGTATCGACCGGCATCCCAGGGTTGAGCCCTGGACTTTCACAGCCGACTTACCGGACCGCCTACACGCGCTTTACGCCCAATGACTCTGCGAT
+
CCCCCGGGGGGGGGGGGGGGGGGGGGGGGGGGGGGGGGGGGGGGGGGGGGGGGGGGGGGGGGGGGGGGGGGGGGGGGGGGGGGGGGGGGGGGGGGGGGGGGGFGGGGGGGGGGGGFGGGGGGGGFEGGGGGGGGGGGFGFFFGBCBGBD+EDGGGFFGGFFGCFAFGGFGFFFFFFFF5?FCD8ACGFF<GFFGGGF5@5AF?BB@FDF<8;>9EE>DBFFFFFBG3>5C?BF63>GF<?4<D:A4))-4(
@M00200:205:000000000-AKKM3:1:1101:9620:9162 2:N:0:1
TACCGGGGTATCTAATCCGGTTCGCTCCCCTAGCTTTCGCGCCTCAGCGTCAGGATCGGCCCAGCCTCCCGCCTTCGCCACCGGCGTTCCTAGCGATATCTGCGCATTTCACCGCTACACCGCTAGTTCCAGAAGCCTCTACCGTCCTCAAGCCAACGCAGTATCCGACGCAATTCCACAGTTGAGCCGTGGGATTTCACGCCGGACTTACGTAGCCGCCTGCGCGCCCTTTAAGCCAAGTGACTCTG
+
CCCCCGGGGGGGGGGGGGGGGGGGGGGGGGFFGGGGGGGGGGGGGGGGGGGGGGGGGGGGGGGGGGGGGGGGGGGGGGGGGGGGGGGGGGGGGGGGGGGGGGGGGGGGGGGGGGGFGEGGGGGGCGGGGGGGFG6@FFG@FGFFGFGDGFFGG>?FFGGFGGEGCBD5?GA@A<6@=AGFFG>>F?FFBDGB>56>FCEEFFFF>FBFFA>?7);CDG>3146:9*7CD>:?A94)3(.3<2)6.6))
@M00200:205:000000000-AKKM3:1:1101:17412:9172 2:N:0:1
TACACGGGTATCTAATCCTGTTTGCTCCCCTAGCTTTCGCGCCTCAGCGTCAGTACTGGTCCAGGAAGCCGCCTTCGCCTCTGGTGTTCCTCCCGATATCTACGCATTTCACCGCTACACCGGGAATTCCACTTCCCTCTCCCAGACTCTAGCCGGGCAGTATAAGATGCCATTCCACGGTTAAGCCGTGGGATTTCACATCAAACTTACCCGACCGCCTACGCGCCCTTTACGCCCAATGACTCTGAGAC
+
CCCCCGGGGGGGGGGGGGGGGGGGGGGGGGGGGGGGGGGGDFFGGGGGGGGGGGGGGGGGGGGGGCGGGGGGGGGGGDGGGGGGGGGEGGGGEGGCFGGGGGGGGGGGGGGGGGGDGGGGGGDE:EGGGDGGF9F>FFGFF@FFGFGBGF,=DGG59CD9E7CFC7DGFGFFFEFAFFGBDEGFFGGFFDEBFGGFAEGE?EB5BEF=@FEFF=GG0C:1;3<A>G>DDG)4<:?1C:?B?4446).).))
@M00200:205:000000000-AKKM3:1:1101:3975:9173 2:N:0:1
TACTGGGGTATCTAATCCCGTTTGCTCCCCACGCTTTCGCGCCTCAGCGTCAGGAGATGCCCAGAGACCCGCCTTCGCCACCGGTGTTCCTCCCGATCTCTACACATTTCACCGCTACACCGGGAATTCCAGTCTCCTCTGCATCCCTCAAGAACGGCAGTTTCGGCCGACCCCCCACAGTTGAGCCGTGGGATTTCACGACCGACTTGCCATCCCGCCTACGCGCCCTTTAAACCCAGTGACTCTG
+
CCCCCGGGGGGGGGGGGGGGGGGGGGGGGGGGGGGGFGGGGGGGGGGGGGGEEGGCFGGGGGGGGFGGGGGGGGGGGGGEGGGGGGGGFGGGFGGGGGGGGDGGGGGCGGGGGGGFGG?GGGGGGGGGGGCGGGGDFFGFFGGFGFGFGFG6FGGBEGDBEFCGFFGGDEEAFFFB>BD;FFC78@EBE3=>AFCD6)=(4:@B9>>27ABFAFGE?GFB?:<D9CBD)9)6).44C:?><B64>A9
@M00200:205:000000000-AKKM3:1:1101:28087:9188 2:N:0:1
TACCGGGGAATCTAATCCTGTTCGCTCCCCACGCTTTCGCTCCTCAGCGCCAGTATCGGCCCAGAGACCCGCCTTCGCCACCGGTGTTCCTCCTGATATCTGCGCATTTCACCGCTACACCAGGAATTCCAGTCTCCCCTACCGAACTCTAGCCTGCCCGTATCGACTGCAGGCCCGCGGTTGCGCCGCGGGTTTTCACAGTCAACGCGACAAGCCGCCTACGAGCTCTTTACACCCACTGACCCTGAGCC
+
CCCCCDC7+B,EEFAEC@9<;CFFC,FF@8EFCCBFC9B@CFG8CE,,@+86BFGGGGCGFF7EFEEGF@GGG,44,88C,A>:74F7<,EGCF,,5C;F8,,6@>:FF96<,649C4=BFGCG7D,2FGAEF?F;EDEDFE89EBC5=+@+,++;AD79@C);)*0@*,*0;A549?C81=D*=?C.3)*)0:5C@ACBAFB)))4;0,3100@81CE(3(,)(2)22*)6A28(2((()-.((((,((,
@M00200:205:000000000-AKKM3:1:1101:11694:9193 2:N:0:1
TACTGGGGTATCTAATCCTGTTTGCTCCCCACGCTTTCGCACCTCAGCGTCAGTATCTTCCCAGATCGCCGCCTTCGCCGCTGGTATTCCTCCCGATATCTACGGATTTCACCCCTACACCGGGAATTCTGCCTTCCTCTCCGGGACTCCAGCCAGGCAGTTTCAGATGCAGTTCCGGGGTTGGGCCCCGGGCTTTCACAACCGACTTGCCTAGCCGCCTACACGCGCTTTAAACCCAATGACTCTG
+
CCCCCGGGGGGGGGGGGGGGGGGGGGGGGGGGGGGGGGGGEGGGGGGGGGGGGGGGGGGGGGGGGGGGGGGGGGGGGGGGGGGGGGGGGGGGGGDFF:EGGFGGGCFEDFGGGFGFGGGGGGDGF@FFGGGGGGGFGFFCFGGFG>GFGFGGGGFFFGFE6CAGAC?FFF5AFEFFFFDAGGGDFGGDD:CEFGGGFFGF)8@>1;BFFFFFA<FF>CEBB??FFDFC)1494)..;,8:BBBAF25
@M00200:205:000000000-AKKM3:1:1101:6344:9194 2:N:0:1
TACTAGGGTATCTAATCCCTTTTGCTCCCCACGCTTTCGTGCCTGAGCGTCAGCAATTGTCCAGGTAGCCGCCTTCGCCTCTGGTATTCCTCATGATATCTACGCATTTCACTGCTACACCATGAATTCTGCTACCCTCTCCAATGCTCTAGCCGTGTAGTTTGAGGTGCAATTCCGGGGTTAAGCCCCGGGCTTTCACGCCTCACACACTCGGCCGCCTGCGCACCCTTTATGCCCAGTGACCCTGAGCT
+
CCCCCGDFFFGGGGGGG9FGGGGGGGFFGGGGGGEGGGGGGGGGGGGGGGGGGGGGFGCFGGGGGGFEGGGGGGGGGCGGGGGGGGGGGGC?FCFGFFFGGGGGGGGDEFGG<FGFGGGFFGGG9E9DFDAGGGFED?FDFFFFGFFDFFDGGFGDDBFFDC9DD5D@DEFFFEFFD5CDF?FDFFGF?GCEFGGFF>CCCC:AC=EE=A)54>E?=DEFBFFF9C:D*;4)9693C3,5@E9)538((/)
@M00200:205:000000000-AKKM3:1:1101:27503:9226 2:N:0:1
TACTCGGGTATCTAATCCTGTTTGCTCCCCACGCTTTCGCGTCTCAGCGTCAGTATCCAACCAGGGGGCCGCCTTCGCCACGGGTGTTCCTCCCGATATCTACGCATTTCACCGCTACACCGGGAATTCCACCCCCCTCTTTGGTACTCTAGCTTGCCAGTTTCATGCGTCTTTCCTCGGTTGAGCCGAGGGCTTTCACACATGACTCAACAAACCGCCTACACGCCCTTTATGCCCAGTGACTCTGAGCT
+
CCCCCGGGFGGGGGGGGGCFGGGGGGGGGGGGGGGDGGGGGGGEGGGGGGGGGEEFADGFFGGGG7CGGGGGGGGGGGGDGEEGFCGGGGGGGGGGDGGGGGGGGGEGFGGGCGGAGGGGF>@CGEGGG,=F8?DGGFGCFFF>FAF;<>F7FFFFFDFFC7AFEFGG>AA@?FFFFFD>CEGGFG635<EBBGGFFFFC@?F4<:<24?:<60CC9DEFFF0::E:D<<4>24>)241:)4-)64<4)(-
@M00200:205:000000000-AKKM3:1:1101:4537:9229 2:N:0:1
TACGCGGGTATCTAATCCTGTTTGCTCCCCACGCTTTCGCGTCTCAGCGTCAGTATCCGACCAGGGGGCCGCCTTCGCCGCAGGTGTTCCTCCCGATATCTACGCATTTCACCGCTACACCGGGAATTCCACCCCCCTCTTCGGTACTCTAGCTTGCCAGTTTCATGCGCACTTCCCCGGTTGAGCCGGGGGATTTCACACATGACTTAACAAACCGCCTACACGCCCTTTAAACCCAATGACTCTG
+
CCCCCGGGGGGGCFGFGGGGGGGGGGGGGEGGGGGGGGGGGGGGGGEFEGFEFFGGGGGGGGDGGGGGGGGGGGFFGGGGGE:FFGGGGGGGGEED@CEFGGGGFGEDAFFGFGGFDGGGGGGGGGFGG,EFGGGEGFGFFGGFGFD:>+B@FGGFFGGA8C)75@FGDCD>EFFFFFGF@CGFFFGFBDEE3=6C@<FF?F?<<?FAFDB<><E8(9>62((04*89)2))-)),;6(24)))))6
@M00200:205:000000000-AKKM3:1:1101:18943:9242 2:N:0:1
TACAGGGTATCTAATCCTGTTCGCTCCCCTAGCTTTCGCGCCTGAGCGTCAGGTAAGGCCCAGAGATCCGCCTTCGCCACCGGTGTTCCTCCTGATATCTGCGCATTTCACCGCTACACCAGGAATTCCGATCTCCCCTACCTACCTCTAGCCTGACAGTATCGAATGCAGTCCCGGGGTTGAGCCCCGGGATTTCACACCCGACTTGCCAGGCCGCCTGCGCGCTCTTTATACCCACTGACTCTG
+
CCCCCGGGGGGGGGGGGGGGGGGGGGGGGGGGGGDGGGGGGGGGGGGGGGGGFFGGGGGGGGGGGGGGGGGGGFGGGFGGGGGGGGGGGGGGGGGGGGGGGGGGFGFGGGGGGGDDGEGFFGEFGGGGGGGGGGGGGEGFFGGFGFGEGFGGGGG?FFFDGGF@=:AFFGFFFEFFF>CDEGFGFGGDFGGFB6CCFFGF2@BF@>(4>4);?DE89D:?@@B>>8>3C75<)6.4:,38<BF>9A
@M00200:205:000000000-AKKM3:1:1101:15411:9252 2:N:0:1
TACCAGGGTATCTAATCCGGTTCGCTCCCCTAGCTTTCGCGCCTCAGCGTCAGGAATGGCCCAGCTTTCCGCCTTCGCCACCGGCGTTCCTAGCGATATCTGCGCATTTCACCGCTACACCGCTAGTTCCAAAAGCCTCTACCATCCTCAAGCCAACGCAGTATCCGACGCAGTTCCACAGTTGAGCCGTGGGATTTCACGCCGGACTTACGTAGCCGCCTGCGCGCCCTTTCCACCCAGTGACTCTG
+
CCCCCGGGGGGGGGGGGGGGGGGGGGGGGGGGGGGGGGGGGGGGCGGGGGGGGGGGGGGGGGGGGGGGGGDEGGGGGGGGGGGGGGGGGGGGGGDEGGGGGGGDGGFGGGGGGGGFGG?FFEGGGGGGGGDG?FGGGFGFFGGFGFGFGFGGGGGFFGGDGG7FEFGGFED2:5FFFFGF7;B88:FF>D?DBC+5AEE3(8?@0:B9<EFBFF>=8C74<:BB>859C52>)6>BCFF<?79B>B25
@M00200:205:000000000-AKKM3:1:1101:21109:9253 2:N:0:1
TACCAGGGTATCTAATCCTGTTTGCTCCCCACGCTGTCGCGCCTCAGCGTCGGCAAGGACCCCCTTGCGAGGGTCCACTCCGGCCCAGCAGACCGCCTTCGCCACCGGTGTTCTTCCGGATCTCTACGCATTCCACCGCTACACCCGGAATTCCGTCTGCCCCTACCGCGCCCTAGCCCGGCAGTCGCCCGCGCCGACCCGGGGTTGAGCCCCGGGCTTTCCCGCGAGCCTTGCAATCGAGCCGCCTACGC
+
CCCCCGGGGGGGGGFGGGGGGGGGGGGGGGGGGGGGGGGGGGGGGGGGGGGGGGGGGGGGGGGGGGGGGGCGGGGGGGGGGGEGGG@EGGGFGGGGGGGGGGGGGGGGEGGGGGGFGGGFGGGGGGGGGGGGGGFGGBD>FGFFGFGFDDGGCGGFFGGFGGFGBFGE?EFFF@F;FFG8:=<CFGEEBD*7@EE)79EF0390-925::?BB(//7C)44)5868)1791<>B)4<?(3:<F>;FF(::>
@M00200:205:000000000-AKKM3:1:1101:5714:9253 2:N:0:1
TACGCGGGTATCTAATCCTGTTTGCTCCCCACGCTTTCGCGTATCAGCGTCAGTATCCAACCAGGGGGCCGCCTTCGCCACAGGTGTTCCTCCCGATATCTACGCATTTCACCGCTACACCGGGAATTCCACCCCCCTCTTTGGTACTCTAGCTTGTCAGTTTCATGCGTCCTTCCCCGGTTGAGCCGAGGGATTTCACACATGACTTAACAGACCGCCTACACGCCCTTTAAACCCAATGACTCTG
+
CCCCCGGGGGGGGGGGGGGGGGGGGFGGGEFGGGGGGGGGGGGDGGGGGGGGGGGGGGGGGGGGGGGGGGGGGGGGGGGGGGGGGGGGGGGGCFGG7FEGGGGGGG@C:AFFGGGFGGGGGGGGG@FGGGGGGGGDGEGFFDEFGFGFGFGGG>FFFGDFGGCGEF>FFGFFBFFFFFCDGGC74AFFFGGE@FGDFAC4:0:<B:AB<AF>F0@CFG>((.:F:C@G7>?>DFA7C<(8?BFFF<A
@M00200:205:000000000-AKKM3:1:1101:11304:9254 2:N:0:1
TACAAGGGTATCTAATCCTGTTTGCTACCCACGCTTTCGCGCCTCAGCGTCAGATGCGGGCCAGGGTGTCGCTTTCGCCACCGGTGTTCCTCTAGATATCTACGCATTTCACCGCTACACCTAGAGCTCCACACCCCCCTCCCGCCCTCGAGAACCGCAGTCCAACGCGCCGCTCCATGGTTGAGCCATGGGATTTCACGCGATGCTTGCGGAGCCGCCTACGCGCCCTTTCAGCCCAGTGACCCTGGAGT
+
CCCCCGGGGGGGGGGGGGGGGGGGGGGGGGGGGGGGGGGGGGGGGGGGGGGGGGGGGGGEGGGGGGGGGGGGCGGGGGGGGGGG>@CFFGGGGGG9AEEFGGGGGGGGGGGGGGGFGGFGFFGGFGGDGGGGFGCC=A>AA@CBEFG=FB7CDDFF987**3:D*99*3*)/)0=B6A@)2@D>68F6A4?FF6;DFC+131>B?(-<7(7B((//-)7:1<3.,/)7/*.)692:;(4()-:)(,.(((.
@M00200:205:000000000-AKKM3:1:1101:18122:9258 2:N:0:1
TACTCGGGTATCTAATCCCGTTTGCTCCCCTAGCTTTCGCGCCTCAGCGTCAAGAACAGGCCAGGAAGTCGCCTTCGCCACTGGTGTTCCTCCCGATATCTACGCATTTCACCACTACACCGGGAATTCCACTTCCCTCTCCTGCCTTCGAGTCGATCAGTATCGAGTGACCCTCCCCAGTTGAGCCGGGGGCTTTCACACTCGACTTGAACGACCGCCTGCGCGCTCTTTAAACCCAATGACTCTG
+
CCCCCGGGGGGGGGGGGGGGGGGGGGGGGGGGGGGGGGGGGGGGGGGGGGGGGGGGGGGGGGGGGGGGGGGGGGGGGGGGGGGGGGGGGGGGGGGGGGGGGGGGGGGGGGGGGGGFGGGGGGGGGEGGGGGGGGGGGFG<FGFFGFGFGFGGGGGBDGGFGGFFFFGGFGFFFFFFFFGECEGGFDGBFD>DFGFFF?FEE@FFF;?FAEFFF?GGFGF:2:>D;EEGFFF))438C1?F?FAAAAB
@M00200:205:000000000-AKKM3:1:1101:20644:9268 2:N:0:1
TACACGGGTATCTAATCCTGTTTGCTCCCCACGCTGTCGCACCTGAGTGTCAGTATTGGGCCAGGTAGCCGCCTTCGCCACTGATGTTCCTCCCGATATCTACGCATTTCACCGCTACACCGGGAATTCCACTACCCTCTCCCATACTCTAGCTGAGTAGTATCGACTGCAATTCCCAGGTTAAGCCCAGGGCTTTCACAATCGACTGACTCAGCCACCTGCGTGCGCTTTATGCCCACTGACTCTG
+
CCCCCGGGGGGGGGGGGGGGGGGGGGGGGGGGGGGGGGGCEGGGGGGGGGGGGGGGGGGGG<@GGGGGGCFGGGGGGGEGCEFGEGGGGGGEEEGGGGGGGGGGDGGGGGGGGGGEGGG8DCBCFCFGGGFGGGGGGFF5DGGFGDGF89ADFFF6?F7=FGBFAFD>5FFEFFFFFFCAFGFGFGGFFGGBAGGFF<FEB;@=BFD>)<6;=),A26FB;B>6(=57C/6)3<<<E;2;;EF<EAE
@M00200:205:000000000-AKKM3:1:1101:27311:9286 2:N:0:1
TACCGGGGTATCTAATCCCGGTCGCTCCCCTAGCTTTCGCACATGAGCGTCAAGAGCTGGCCAGCGGATCGCTTTCGCCACTGGTGTTCCTTCCGGTATCTACGCATTTTACCGCTACACCGGAAATTCCATCCGCCTCTCCAGTCTTCGAGCTCCGGAGTTTCCAAGGGCCTCCCTCGGTTGGGCCGAGGGCTTTCACCTTGGACTTCCGAAGCCACCTGCGTGCGCTTTACCCCCAATGACTCTGCGAT
+
CCCCCGGGGGGGGGGGGGGGGFGGGGGGGGFGGGGGGGGGCFGGGGGGGGGGGGGGGGGGGGGGGGGGGGGGGGGGGGGGGGGGGGGGGFGGGGGGGEGGGGGGGGGGGEGGFDGFDEF@DEEGGGFGGG,E=DDFGFGFFFGFGFGFGFG=EDFADCCD5?CGFFFGFGFFFDFBFFGE@=DGBFFE3CCEEGGGFFFA8;C1)=@EEF?F66EFBGF0739>:EED)13A>)53?B(2(6<<<<2)43(
@M00200:205:000000000-AKKM3:1:1101:13504:9299 2:N:0:1
TACTCGGGTATCTAATCCTGTTTGCTCCCCACGCTTTCGTGCATGAGCGTCAGTGCAGGCCCAGGGGATTGCCTTCGCCATCGGTGTTCCTCCGCATATCTACGCATTTCACTGCTACACGCGGAATTCCATCCCCCTCTGCCGCACTCCAGCGATGCAGTCACAAATGCAGTTCCCAGGTTGAGCCCGGGGATTTCACATCTGTCTTACATCACCGCCTTCGCACGCTTTACATCCAATGACTCTG
+
CCCCCGGGGGGGGGGGGGGGGGGGGGGGGGGGGGGGGGGGGGGGGGGGGGGGGGGGGGGGGGGGGGGGGGGGGGGGGGGGGGGGGGGGGGGGGGGGGGGGGGGGGGGC;EGGGGGFGGGGGGGGGGGGGGGCF?FFGFGFFGG>EAC5DFFFGGCFFGGFGGEGEFGGFGFFFFFFFFGFGGGGFG?@@DGF4CFFCEGFFE4?<5CEFEE3<EFC;CD1(7(:18)9*/()62));3,502<B<A<
@M00200:205:000000000-AKKM3:1:1101:6147:9348 2:N:0:1
TACGCGGGTATCTAATCCTGTTTGCTCCCCACGCTGTCGCGCCTCAGTGTCAGCAACGGCCCAGCAGAACGCCTTCGCCACTGGTGTTCTTCCCGATCTCTACGCATTCCACCGCTACACCGGGAATTCCATCTGCCCCTACCGTGCTCTAGCCCGCCAGTCTGACCGGCAGCCCCGGAGTTGAGCCCCGGGATTTCACCGACCACTTACCGAGCCACCTACGCGCCCTTTAAACCCAATGACTCTG
+
CCCCCGGGGGGGGGGGGGGGGGGGGGGGGGGGGGGGGGGGGGGGGGGGGGGGGGFGGGGGGGGGGGGGGGGGGGGGGGGGGGGGGGGGGGGGGGGGGGGGGGGGGGGGGGGGGDGEGG?FGGGGG@?FGD8DFGGGDFGFFGGEGFGFGFGFGFGEFGGBGGFG*=CGDGB@EFEFF:D8<AF7AE?FFGDBECFGFFGFF>BBBBB<B)4:<;EE:FF:F>BE>EECCF75AA<:E??0:BBAFD>
@M00200:205:000000000-AKKM3:1:1101:21712:9353 2:N:0:1
TACTGGGGTATCTAATCCCGTTTGCTCCCCTAGCTTTCGCGCCTCAGCGTCAGTATCGGGCCAGATGAGCGCTTTCGCCACCGGTGTTCCTCCTGATATCTACGCATTTCACCGCTACACCAGGAATTCCCTCATCCTCTCCCGTACTCTAGCCCAGCAGTTTGAGATGCCGGTCCCCGGGTGAGCCGGGGCATTTCACATCCCACTTACTTGACCGCCTACACGCCCTTTATACCCACTGACTCTG
+
CCCCCGGGGGGGGGGGGGGGGGGGGGGGGGGGGGGGGGGGGGGGGGGGGGGGGGGGGGGGGGGGGGGGGGGGGGGGGDGGGGGGGDFGGGGGGGGGGGGGGGGGGGGGGGGGGGGFGGGGGGGGGGFGGGGGGGGFCFGC@FGFGFGBFFDFD?DFFGGFGGFGFFGA?CFFFFF?FFDADCGGAFGBDGGBA,4+1@GFFFF(533<73;CEFFF9DA(1(5)(::DC4?BABF9C4(47<79>).
@M00200:205:000000000-AKKM3:1:1101:2557:9356 2:N:0:1
TACTGGGGTATCTAATCCTGTTTGATCCCCACGCTTTCGCGCCTCAGCGTCAGTACTCGTCCAGAGGGCCGCCTTCGCCACCGGTGTTCCTCCTGATATCTACGCATTTCACCGCTACACCAGGAATTCCACCCTCCTCTCCGGTACTCGAGTCTGCCAGTATCCGGCGCACTTCCTCGGGTGAGCCGAGGGCTTTCACACCGAACTTAACAGACCGCCTACGCGCCCTTTCACCCCAATGACTCTG
+
CCCCCGGGGGGGGGGGGGGGGGGGGGGGGGGGGGGGGGGGEGGGGGGGGGGGGGGGGGGGGGGFGGGGGGGGGGGGGGGGGGGGFGGGGGGGGGGGGGGGGGGGCGGDGFFGFGGFDGGGGGCGFGFEGGGGGDGGGFGDFFD9CEGFGFGDGD?CFGGAEFEFCADE>EFBEFFFFFG>7=?CFCFEED5A>F5CA3<E@DFFFF@4=CFEF188(18(-340(:>D30.)64)4?8:(5675<62
@M00200:205:000000000-AKKM3:1:1101:25488:9383 2:N:0:1
TACACGGGTATCTAATCCGGTTCGCTACCCTGGCTTTCGGGTCTCAGCGTCAGGATCGGCCCAGTCGGCCGCCTTCGCCACTGGTGTTCCACCCTATATCTGCCCATTTCACCGGTACACAGGGTATTCCACCGACCTCTACCGTCCTCAAGTTCCCCAGTATCAGATGCAATTCAGCGGTTAGGCCGCTGGATTTCACATCTGACTTAAGGAACCGCCTACACTCGCTTTAAACCCAATGCCTCTG
+
CCCCCGGGGGGGGGGGGFGFGGGGGGGGGGGFGGGGGGGGGGGGGGGGGGGGGFFGGGCCGCGGEGGCGGGGGGGFGGGGGGGGGGGGGDFGGGGGGGGGGGGDGGGGGDAFGD>9CBAFGFGGCFFGGGGG8EDGGFGD5EGAE>D=DAFFA9@CFG6:F@7EAFC=FFF5B*+3?@CEGGDG4@?*9):?6=EFFCG??B*6<6.?3)9/;(=EBGB@F@@F)<5:*1444>A0?180(,.:)47
@M00200:205:000000000-AKKM3:1:1101:6604:9384 2:N:0:1
TACTGGGGTATCTAATCCTGTTTGCTCCCCACGCTGTCGCGCCTCAGTGTCAGAAACTGCCCAGCAGACCGCCTTCGCCACCGGTCTTCCTCCGGATCTCTACGCATTCCACCGCTACACCCGGAATTCCGTCTGCCTCTACAGTCCTCGAGTTTGACAGTCGGCACGGCAGATCCGGGGTTGAGCCCCGGACTTTCACCACACCCTTATCAACCCACCTACGCGCCCCTTAAGCCCAAGGACTCTG
+
CCCCCGGGGGGGGGGGGGGGGGGGGGGGGGGGGGGGGGGGGGGGGGGGGGGGGGGGGGGGGGGGGGGGGGGGGGGGGGGGGGGGGGGGGGGGGGGGGGGGGGGFGGGGGGGGGGGFGGFGGGGGGGGGGGGGGFGFFFGFFGF?EFGEGF6?>DGFFGGFGGDC55CGFGABFEFFFFGFFEC8FGG?;CC>>ECGFEGFF@FFF>D@;CEEC(==?GF?:2,)(:<D)92)9).(;:3(-(.4(44
@M00200:205:000000000-AKKM3:1:1101:22989:9406 2:N:0:1
CACAAGGGTATCTAATCCGGTTCGCCCCCCTGGCTTTCGCGTCTCAGCGTCAGGATCGGCCCAGTCGGCCGCCTTCGCCACTGGTGTTCCTCCAGATATCTGCCCATTTCACCGGTACACCTGGAATTCCACCGACCTCTACCGTCCTCAAGTCCGACAGTATCGGATGCAACTTCAAGGTTGCGCCTTGAGATTTCACATCCGACCTAACGGACCGCCTACACGCGCCTTATGACGACTGAACCTGAGCT
+
-6A,BFCGCFD<CC@,@CF@@+6:6,6@+@:F8<6C,,BC4@F7EF,,C8@F@F<<<CFE@CE@E<FGGGCCFGCGGGG7BD<8EA44ED,CF=<E99;;EDDG8@AF;@@9?+@5+4@EC=D@>,,,C,7E?EG8=9880,79CE>AFF6+EF@9B*9?,5028>C:9684*68:+8CA2<8*)47??<,))14++)27<451/:(6))(,42881)7,::75(*)1)1(,6)65*((-,))(-4,,8()
@M00200:205:000000000-AKKM3:1:1101:17572:9407 2:N:0:1
TACAGGGGTATCTAATCCTGTTTGCTCCCCACGCTGTCGCGCCTCAGCGTCAGCCACAGCCCAGCGGGCCGCCTTCGCCACCGGTGTTCTTCCGGATCTCTACGCATTCCACCGCTACACCCGGAATTCCACCCGCCTCTACTGTGCTCCAGCGCGGGAGTCGCCACGGCCGATCCGGGGTTGAGCCCCGGACTTTCCCCGCCGCCTTCCCGCGCCGCCTACGCGCCCTTTAAACCCAGTGACTCTGCGAC
+
CCCCCGEGGGGGGGGGGGGGGGGGGGGGGGGGGGEFFGGGGGGGGGGGGGGCEGGGGGGGGGGGGGGGGGGGGGGGGGGGGGGGGEGGGGGGGGGFGFGGGGGFGEGGEFGGGGGFGGGGGCE8CEFFGGGGGGGGGBE5CGFAF6FEFACDGGCBBG45CC@GF>DC5=A;A6B>A>55:*/*0<F>ECEBB5+:8)<7(9976>0888?BFFGGFGD(2327(/7C)*8))-4?E6(.).65<)..3,(
@M00200:205:000000000-AKKM3:1:1101:18543:9425 2:N:0:1
TACAAGGGTATCTAATCCCGTTTGCTCCCCACGCTTTCGCGCCTCAGCGTCAGGGTGTGGCCAGAGACCCGCCTTCGCCACCGGTGTTCCTCCCGATATCTACACATTTCACCGCTACACCGGGAATTCCAGTCTCCTCTCCACCCCTCAAGGAACGCAGTATCGGCCGCCCTTCTTCGGTTGAGCCGAAGGCTTTCACGACCGACTCACGCTCCCGCCTACACGCCCTTTAAACCCAATGACTCTGAGA
+
CCCCCGGGGGGGGGGGGGGGGGGGGGGGGGGGGGGGGGGGGGGGGGGGGGGGGGGGGGGGGGGGGGGGGGGGGGGGGGGGGGGGGGGGGGGGGGGGGGGGGGGGGGGGGGGGGGGFGGGGGGGGCEGGGGGGGGGGGFGFFGGFGAGDGFGGGCGFFEGFGGFGDFGGFGFBFFFFFFGFGGGGFGGFF)CBFFGFBFGFFF660908::164<EG>GFFF<?42?@G9*42)641CBB(5<FA<<A4<<
@M00200:205:000000000-AKKM3:1:1101:15495:9432 2:N:0:1
TACTCGGGTATCTAATCCTGTTTGCTCCCCACGCTTTCGCGCCTCAGCGTCAATCACGGGCCAGATAGCCGCCTTCGCCACCGGTGTTCTTCCCAATATCTACGAATTTCACCTCTACACTGGGAATTCCACTATCCTCTCCCGCATTCAAGCTCATCAGTATCAAGCGCAGCCCCCAGGTTGAGCCCGGGAATTTCACGCCTGACTTGATAAGCCGCCTACGCGCCCTTTAAACCCAATGACTCTG
+
CCCCCGGGGGGGGGGGGGGGGGGGGGGGGGGGGGGGGGGGGGGGGGGGGGGGGGGGGGGGGGGGGGGGGGGGGGGGGGGGGGGGGGGGGGGGGGGGGGGGGGGGGGGGGGGGGGGFGFECF?EGEGGGGGGGGGGEGFGFFFGEGFGFGFGGGGGFFGFFGGFGFFGGEGFFFD5BFBGFGGG>AFEFFGDF4EGGFFGFDFFDBFFE:>CC5@FG9DE(3:<B9C>D<C?B9A4:EB:774<A>2A
@M00200:205:000000000-AKKM3:1:1101:26158:9434 2:N:0:1
TACTGGGGTATCTAATCCTGTTTGCTCCCCACGCTTTCGCGCATCAGCGTCAGAACCGGTCCAGGTAGCCGCCTTCGCCACCGGTGTTCCTCCCAGTATCTACGCATTTCACCGCTACACTGGGAATTCCGCTACCCCCTCCCGGCCTCAAGCCAGGCAGTTTCAAAGGCAATTCCTCGGTTGAGCCGAGGGATTTCACCTTTGACTTACCAGGCCGCCTACGCGCCCTTTAAACCCAATGACTCTG
+
CCCCCGGGGGGGGGGGGGGGGGGGGGGGGDGGGGGGGGGGGGGGGGGGGGGGDGGGGGGGGGGGGGGGGGGGGFGFGGGGGEDGFFGGGGGGGGGGFFGGGGGGGGGGFEGGGGGFDECFFFFGGCFDGGGGGGGFGFGFFGGFGFGFGFGGGGG5FFG>F7@FC9CFFGFBFEF8;BCDEGDFFFGEACE4?6CF73C<<;EFFFE<7<=EF@F5(::(,.-)(2.>5*5544A3;?F(5<<9<)4
@M00200:205:000000000-AKKM3:1:1101:5313:9439 2:N:0:1
TACAAGGGTATCTAATCCTGTTTGCTCCCCACGCTTTCGAGCCTCAGTGTCAGTTACAGTCCAGTAAGCCGCCTTCGCCTCTGGTGTTCCTCCCGATATCTACGCATTTCACTGCTACACCGGGAATTCCACACCCCTCTACCGCACTCTAGTAAGCCAGTTTCCAATGCAGTTCCCAGGTTGAGCCCAGGGCTTTCACATCAGACTTAACAAACCACCTACGCACGCTTTAAGCCCAATGACTCCG
+
C<CCCGGGGGGGFFGGGGGGGFGGGGGFFEGGGGGGFDCDGGGGG<FGFGGGGGGGGGGGGGG?FGGFFGGGGGGGGGEEGGBFFFFGGGGGGGGGEGGGGGGGGGGGEFDG5@DDFCDFG6EDCCFFGGGGGGGGG?CD5EGDGFGFGFC=FGCFBFGFD7CFEFFFFGF6DEFFFFGF3@GC?DFFFFG59EFGC*;;;@EB8):796*:>4DF)/:)(0(2/=?D4C<.7>;4B@?DFE8.4(6
@M00200:205:000000000-AKKM3:1:1101:27326:9445 2:N:0:1
TACGGGGGTATCTAATCCTGTTTGCTCCCCACGCTGTCGCGCCTCAGCGTCAGCCATGTCCCAGCAGGCCGCCTTCGCCACCGGTGTTCTTCCGGATCTCTACGCATTCCACCGCTACACCCGGAATTCCACCTGCCTCTGACATGCTCGAGTCCACCAGTTCGCACGGCCGACCCGGGGTTGAGCCCCGGGCTTTCACAACACGCTTAGCAGACCGCCTACGCGCCCCTTAAAACCAGTCACTCTG
+
CCCCCGGGGGGGGGGGGGGGGGGGGGGGGGGGGGGGGGGGGGGGGGGGGGGGGGGGGGGGGGGGGGGGGGGDGGGGGGGGGGGG:CFGGGGGGGG>:FDAFGGGGGGDGGGGGGGFGGGGGDGGGCGGGGGGFCFG?CFEFGGFGFGEGEEDG5FFFGGFFGFGAFGGA=?=?BFFFFGFFEC4;CGFDGGFBGFG95F)44?FB71:?FFF7:FF6<>:(4?F9=>D)/8>BA44A<?4)6<)4)6
@M00200:205:000000000-AKKM3:1:1101:10330:9447 2:N:0:1
TACACGGGTATCTAATCCCGTTTGCTCCCCACGCTTTCGCGCCTCAGCGTCAGGAGATGCCCAGAGACCCGCCTTCGCCACCGGTGTTCCTCCCGATCTCTACACATTTCACCGCTACACCGGGAATTCCAGTCTCCTCTGCATCCCTCAAGAACAGCAGTATCGGCCGACCCCCCTCAGTTGAGCCAAGGGATTTCACGACCGACTTGCCATCCCGCCTACGCGCCCTTTAAACCCAAGGACTCTG
+
CCCCCGGGGGGGGGGGGGGGGGGGGGGGGGGGGGGGGGGGGGGGGGGGGGGGGGGGGGGGGGGGGGGGGGGGGGGGGGGGGGGGGGGGGGGGGGGGGGGGGGGGFGFFGGGGGGGFGGGGGGGGGGGGGGGGGGFFGFGFFGGFGFGFGFGGGGGFFGGFGGFFDBGGEGFFFFFFFFGFGCF+6FGFFGCDFEFGF?F?;1;969>072:AFFGGFG@02.(09EEDC979ABF?GB1(,32234A
@M00200:205:000000000-AKKM3:1:1101:10937:9474 2:N:0:1
TACTAGGGTATCTAATCCCGTTCGCTCCCCTGGCTTTCGCGCCTCAGCGTCAGAAGAGGTCCAGCAGGTCGCTTTCGCCACCGGCGTTCCTTCCAATATCAACGCATTTCACCGCTCCACTGGAAGTTCCACCTGCCCCTACCTCCCTCCAGCCAATCCGTATCCAAGGCCATTTTCCGGTTAAGCCGAAAGATTTCACCCCGGACGTGATTGACCGCCTACGCGCCCCTTAAACCCAGTGACTCTGAGA
+
CCCCCGGGGGGGGGGGGGGGEC@FGGGGGGGFGGGGGGGGGGGGGGG,CFGEFFFG8CCE@FCDCFC@FGGGGGGGGGGFEDGGGGGEE8;F=?FEC<EEDFGGGDFEGGGGCEGF6FFF;8=@,8@BFGGF6,=F=6+):,D+@:DDGDG6D?F?58C>@6@C7CF9?FF);:F+?9*9C:*;FF73@DEFAGFFFFG3/52(3923;;331)?C(2:811:5;DDG)>()6.).2:(.,)6-6<494)
@M00200:205:000000000-AKKM3:1:1101:15799:9475 2:N:0:1
TACGGGGGTATCTAATCCTGTTCGCTCCCCACGCTTTCGCGCCTCAGCGTCAGTACCGTTCCAGCGAGCTGCCTTCGCCATTGGTGTTCCTCCTGATATCTGCGCATTTCACCGCTACACCAGGAATTCCACTCGCCCCTCCCGGACTCAAGCCAGACAGTTTCCAGCGGCATTCAAAGGTTGAGCCTTTGACTTTCACACCGGACTTATCCGACCGCCTACGCGCGCTTTAAACCCAATGACTCTG
+
CCCCCGGGGGGGGGGGGGGGGGGGGGGGGGGGEEGGGGGGGCFGGGGGGGGGGFGGGGGGGGGGGGGGGGGGGGGGGGGDGGGGGGGGGGGGGGGGGGGGGGGGGDCFFGGGGGGD=FGGGGFEDDCFGGGGGGFGGFGFF66?CBDBGFF*@CC>ABCFFGFGFFGGFD?@FFFFFCFAEGFGAFFFFGGFFGFDFFGEEFF900:)77;??FGD>GFB?F?>9C:C35(6)-8(;2034)3<442
@M00200:205:000000000-AKKM3:1:1101:6359:9486 2:N:0:1
TACCCGGGTATCTAATCCTGTTCGCTCCCCTAGCTTTCGCGCCTGAGCGTCAGGTAAGGCCCAGAGATCCGCCTTCGCCACCGGTGTTCCTCCTGATATCTGCGCATTTCACCGCTACACCAGGAATTCCGATCTCCCCTACCTACCTCTAGCCCGACAGTATCGGATGCAGTCCCGGGGTTGAGCCCCGGGATTTCACACCCGACTTGCCGGGCCGCCTGCGCGCTCTTTATACCCAGTGACTCTGAGCT
+
CCCCCGGGGGGGGGGGGGGGGGGGGGGGGGGGGGGGGGGGGGGGGGGGGGGGGGFGGGGGGGGGGGGGGGGGGGGGGGGGGGGGGGGGGGGGGGGGGGGGGGGGGGGGGGGGGGGADG9ECFGGFGCFGFGGGGGGGFGFFGGFGFGFGFGGFGGFFGGFGGEGDFGGAF8=CEAABDDAGGDGFGFFDGGFEEGFFEGFFFFB0(678C;99>GG>DB0223<755C5CB9AA<AG?:BF2)6>9<<>(.
@M00200:205:000000000-AKKM3:1:1101:13662:9497 2:N:0:1
TACTGGGGTATCTAATCCTGTTTGCTCCCCACGCTGTCGCGCATCAGTGTCAGCAATAGCCCAGCGAGCCGCCTTCGCCACCGGTGTTCTTTCGGATATCTACGCATTCCACCGCTACACCCGGAATTCCACCCGCCTCTACTGTGCTCCAGCGCGGGAGTCGCCACGGCCGATCCGGGGTTGAGCCCCGGACTTTCACCGCCGCCTTCCCGCGCCGCCTACGCGCTCTTTAAACCCAGTGACTCTG
+
CCCCCGGGGGGGGGGGGGGGGGGGGGGGGGGGGGGGGGGGGGGGGGGGGGGGGGGGGGGGGGGGGGGGGGGGGGGGGGGGGGGGGGGGGGGGGGGGGGGGGGGGGGGGGGGGGGGFGGGFGGGGGGGGGGGGGGGGGFGFFGGFGFGFGAEFGGGFFG>?EFBGFFGGFG>>A2BDFDDFGGDDFFFFFGGEFGGGF)<A:4>B;BFF?BFBB;DE>GD66<BEBD@GCF9<<<2:C8(.3)62:):
@M00200:205:000000000-AKKM3:1:1101:9777:9513 2:N:0:1
TACCAGGGTATCTAATCCCGTTCGCTCCCCTAGCTTTCGTGCCTCAGCGTCAGGGAAGACCCAGTGAGCCGCTTTCGCCACGGGTGTTCCTGATGATATCAACGCATTTCACCGCTCCACCATCAGTTCCGCTCACCTCTATCTTCCTCGAGCACGGCGGTTTGGGACGCCATTCCCCGGTTAAGCCAGGGGATTTCACATCCCACCCTCCGCGCCGCCTACGCACCCTTTACCCCCACTGACTCTG
+
CCCCCGGGGGGGGGGGGGGGGGGGGGGGGGGGGGGGGGGGGGGGGGGGGGGGGGGGGFGGGGGGGGGGGGGGG@FGGGGGGGGGGGGGGGGGGGGGGGGGFGGGGGGGGGGGGGGFGGGGGGGGFGGGGGGGGG6EGFGFFGGF=FDBGFECEGGEFGGFEGDC>B7DEEBABCFCFFGAFE<7CFFAFC*8AG?FFEG6C;@FE;;@?FFFF>GG0CE6213<3:>D7C?)-).4?741)8?FFAA
@M00200:205:000000000-AKKM3:1:1101:10212:9513 2:N:0:1
TACTCGGGTATCTAATCCTGTTCGCTCCCCACGCTTTCGCGCCTCAGCGTCAGACCAAGCCCAGCAAGCCGCCTTCGCCTCCGGTGTTCTTCCGGATCTCTACGCATTCCACCGCTACACCCGGAATTCCGCTTGCCTCTACTCGTCTCCAGTCCTCCAGTATCCCCCGGCGTGCGCGGAGTTGAGCTCCGGCATTTCCCGGGTAGACTTAAAGGACCGCCTGCGCGCGCTTTACACCCAATGACTCTG
+
CCCCCGGGGGGGGGGGGGGGGGGGGGGGGGGGGGGGGGGGGDGGGGGGGGGGGGGGGGGGGGGGGGFGGGGGGGGGGGGGGGGGGGGGGGGGGGGGGGGGGGGGGGGGGGGGGGGFGGGGGGGGGEGFEGFGDEFGGFGFFGGFGFGFGFGFFGFFFGGFGGFGEFGG?CDBEBFFEECA>CF7++=@FDGEB5:DAE+4<BF>1?9A<A24)<<8:7@2>F<71:BDDG924<<>E79?:10-8<A)5
@M00200:205:000000000-AKKM3:1:1101:4556:9518 2:N:0:1
TACCCGGGTATCTAATCCTGTTTGCTCCCCACGCTGTCGCGCCTCAGCGTCAGCAACGGCCCAGCAGACCGCCTTCGCCACTGGTGTTCTTCCCGATCTCTACGCATTCCACCGCTACACCGGGAATTCCATCTGCCTCTACCGTGCTCGAGCTCGTCAGTCTTACCAGACTTCCCGGAGTTGAGCCCCGGGGTTTCACCGGCAACTTAGCGAGCCGCCTACGCGCCCTTTATGCCCAATGACTCTG
+
CCCCCGGGGGGGGGFFFGGGGGGGGGGGGGGGGGGGGGGGGGGGGGGGGFFGECFFGGGGGGGGGGGGGFGGGGGGGGGGGGGGGGGGGGGGGGGGBFGGGGCGGGCFGF9FFGEFGGDGGGG@FGFGGGGGFGGFGFGEBEG?FADCFF67BDFFFGGF:D*BCCCF>E9>AEFFEE4?F?@FF?CFEGE3>EED66C@6@@B;FFF)6<;;9EG>D@B0:,.2:><)949A2.4;)3:3<2)56)
@M00200:205:000000000-AKKM3:1:1101:25177:9525 2:N:0:1
TACGAGGGTATCTAATCCCATTCGCTACCCACGCTTTCGTGTTTCAGTGTCAGATGTGCGCCAGTGAATTGCCTTCGCTTTTGGTGTTCCCCATGATATCAACGGATTTTACCCCTACTCCATGAGTTCCATTCACCCCTCGCACCCTCGAGTATGACCGTTTCCCCTGCAAGTTCGAGGTTGAGCCTCGGATTTTGACAGAAGACTAGTCACACAACCTACACACCCTTTAAGCACAGTGACTCTG
+
CCCCCGGGGGGGGGGGGGGGGGGGGGGGGGGGGGGGGGGGGGGGGFGGGGGGGGGGGGGGGGGGGGGGGGGGGGFGGGGGGGGGGGGGGGGGGGGGGGGGGGFEG>:@FGGGGGGFFFEFGFFGCFFCGGFGGGGFDFGDF>EFG?DFG>6=FCDDBFGDEDFGFFFFFFF5DDCFEFGBFGGGFFGFFGCAAECFFAFC@C5C:=EB4AEEFFF*-@DE:BE6BE:DC0)0/*8.6(/7)>?C47;
@M00200:205:000000000-AKKM3:1:1101:2784:9535 2:N:0:1
TACTGGGGTATCTAATCCTGTTTGCTCCCCACGCTTTCGCGTCTCAGCGTCAGTTCCGTCCCAGCGAGCTGCCTTCGCCATAGGTGTTCCTCCCGATATCTGCGCATTTCACCGCTACACCGGGAATTCCACTCGCCTCTTCCGGACTCTAGCCCGACAGTATCCGCCGGAATTCCAGGGTTGAGCCCTGGACTTTCACCGCGGACTTACCGTGCCGCCTACTCGCTCTTTATACCCAATGACTTTGCGAC
+
CCCCCFGGGGGGGGGGGGGGGGGGGGGGGGGGGFGGGGGDG@FGGFCFEGGGGG9BFGGF:BFF?FGGEGGGGGGGGGGGDFFFGCGFF9,?9?CDGEGGGFFEGGGGGGGGGGGFGGGGG6>=:BFGGGGG9=FGGBE8<DDB6BGFG+<:;FFFFGGFFF@7A*985**)37C+18CEFGDGFGGF;*:))=?CFFF)(.7(3992:9::((2;(>BB?<))(:)7*>:4AAAFG?,:?2AD))6421(
@M00200:205:000000000-AKKM3:1:1101:7831:9541 2:N:0:1
TACTGGTATCTAATCCTGTTTGCTCCCCACGCTGTCGCGCCTCAGTGTCAGCAACGGCCCAGCAGAACGCCTTCGCCACTGGTATTCTTCCCGATCTCTACGCATTCCACCGCTACACCGGGAATTCCATCTGCCCCTACCGTGCTCTAGCTCGCCAGTCTGACCGGCAGCCCCGGAGTTGAGCCCCGGGATTTCACCAGCCACTTAACGGGCCACCTACGCGCCCTTTACACCCAGTGACTCTG
+
CCCCCGGAGGGG9FGGGGGGGGGGGGGGGGGEGFCGFGGGGGGGGGGGGGGGFFGGGGGG:EGGGFGGGGGGGGGGGGGGGGGCGGGGFGGGGGGGGGGGGGGDGGGGGGGFGGGBFGFCEEGGGGGGGGGGGGDEEFGDF6EDGFGFGFFGGGGFFCCFGGFGFFGGFED@EFF?>DDFCF*?FGGFD55>A6CFFFGF@DDDFFFFFF61;B5@17<8:90>6=)9<>BFA?60/.2<<).)6
@M00200:205:000000000-AKKM3:1:1101:6777:9560 2:N:0:1
TACTGGGGTATCTAATCCCTTTTGCTCCCCACGCTTTCGTGCCTGAGCGTCAGCAATTGTCCAGGTAGCCGCCTTCGCCTCTGGTATTCCTCATGATATCTACGCATTTCACTGCTACACCATGAATTCTGCTACCCTCTCCAATGCTCTAGCCGTGTAGTTTGAGGTGCAATTCCGGGGTTAAGCCCCGGGCTTTCACGCCTCACACACTCGGCCGCCTGCGCACCCTTTAAACCCAATGACTCTGAGA
+
CCCCCFGGGGGGGGGGGGGGGGGGGGGGGGGFGGGGGGGGGGGGFGGGGGGGGGGFGGGGGGGGGGGGGGGGGGGGGGGDGGGGGGGGGGGG=AFGGGGGGGGGGGGEGGGGGGGFGGGGG6CGFFGGGGFGGGG@FFGFFGGBC6FFGFGGGFDE?8DFG=EC**DEFGFFFBFD?>=5FEDFFFG?E6?>BGGGF@FB5>54;@3)59@244BE2<A?BBF86CBG3<5>?EA@GF188C<EF47)6)
@M00200:205:000000000-AKKM3:1:1101:22323:9570 2:N:0:1
TACAGGGGTATCTAATCCTGTTTGCTCCCCACGCTTTCGCGTCTCAGCGTCAGTAACGTCCCAGCGAGCTGCCTTCGCAATCGGTGTTCCTCCTGATATCTGCGCATTTCACCGCTACACCAGGAATTCCACTCGCCTCTTCCGCACTCTAGTCCGACAGTATCCACCGGCATCCGAGGGTTGAGCCCCCGACTTTCACAGCGGACTTACCGAACCGCCTACACGCGCTTTAAACCCAATGACTCTGATG
+
CCCCCGGGGGGGGGGGGGGGGGGGGGGGGGGGGGGGGGGGGGGGGGGGGGGGGGGGGGGGGGGGGGGGGGGGGGGGGGGGGGGGCCGGGGGGGGGFGGGGGGGGGGGGGFGGGGGFGGGGGGFGGFGDFGGFGGGGEFCEFGEDGE6=FF8=DCFFFGG>GGFGFFD:9:>5>@>BEFG>FFG*)5=FFG5)==5;@?GE@096>9@@348111CC19B:(4>F(205//,--53:;(8:7AA)))..))
@M00200:205:000000000-AKKM3:1:1101:28857:9576 2:N:0:1
TACCCGGGTATCTAATCCTGTTTGCTCCCCACGCTTTCGCGCATCAGCGTCAGAACCGGTCCAGGTAGCCGCCTTCGCCACTGGTGTTCCTCCCAGTATCTACGCATTTCACCGCTACACTGGGAATTCCGCTACCCTCTCCCGGCCTCGAGCCAGGCAGTTTCCAAGGCAGTTCCTCGGTTGAGCCGAGGGATTTCACCCAGGACTTGCCTAGCCGCCTCCGCGCCCTTTATTCTCAATGACCCTTATCT
+
CCCCCEGGGCEFGGGGGGGFGGGGGGGGGGGGEGGGGGGGG7FFGGFGEGGGGCGGGGCFGG?FCC@AFEGGGGGGGGGGEFDGEGGEGGGGGEFGGFGGEDFFGEFGGG9CFEGF>EDGGGGGGGGGGGFGGCDDGFGDFGGFCFC)+<>>ED7:FE?9DG5<A@BC5CF>FFFFAAD4>C49FFGF><GB)4=CFCG)64?<021=EFEE63?C>G5(,/4:-:;D)92).)))3))))6-(.(.4)))
@M00200:205:000000000-AKKM3:1:1101:28385:9593 2:N:0:1
TACCGGGGTATCTAATCCCGTTTGCTCCCCTGGCTTTCGCGCCTCAACGTCAGTATCCGTCCAGAAGATCGCCTTCGCCTCTGGTGTTCCTCCCGATATCTACGCATTTCACCGCTACACCGGGAATTCCATCTTCCTCTCCGCAACTCAATCCATACAGTATCAACTGCACTTCCGGGGTTAGGCCCTGGGCTTTCACATCTGACTTGCATGGACGCCTACGCGCCCTTCAAGCCCAACTCCTCTGCGAC
+
CCCCCDGGGGGGGGGGGGGGGGGGGGGGGGGFFGGG8EEFGGGEDFDGGGGGGGGGACEFGEDF9FGDGGGGGGBEEGGGGGGGGGGGCFFGG>@@FE6;;EDGFCEGGGGFGGGECGGEEGGGG>>E;FFA8EDFFBA*0=6*6<CEGFGFF?C7CF7BGG@FAC?C595:A@AF*3<AGG4*ADFF*/C>FGG6+7E4*)//**017C**)(25,:5366:>08)7)9(5A<?68?1(()).(.,52(,
@M00200:205:000000000-AKKM3:1:1101:27277:9596 2:N:0:1
TACTAGGGTATCTAATCCTGTTTGCTCCCCTAGCTTTCGTGCCTCAGTGTCAGGAGTCGTCCAGAGACTCGCCTTCGCCACTGGTGTTCCTCTCGATATCTACGCATTTCACTGCTACACCGAGAATTCCAGTCCCCCCTCCGATCCTCGAGCCGAATAGTATCCAATGCCATTTCCGAGTTGAGCTCGAGGCTTTCACGTCGGACTTACCCGCCCACCTACGCACCCTTTACACCCAATGACTCTG
+
?CCCCGGGGGGGGGFGGGCCFG9FGGGGGGGGGGFFGGGGCFGGGFGCFGGGG8,@CACFFGGGAFGGAFGGGGGGGGGGGD8FF<FGGFGGG@GEGGGGGGGGGGGGGGGGGGFFGGGGGC>7F8FGG=,EF?+@@ACAD+=9+9=DC*8CED>*03?D@99?;++,;E9D70+4;3+3@@F+*@,;**13*4ADFE?2)/)5>>9EE4.(6(4:3D>34;731?)::CEF9CE3C;6:04<)6>)
@M00200:205:000000000-AKKM3:1:1101:14521:9599 2:N:0:1
TACGGGGGTATCTAATCCTGTTTGCTCCCCACGCTGTCGCGCCTCAGCGTCAGCCACAGCCCAGCGGGCCGCCTTCGCCACCGGTGTTCTTCCGGATCTCTACGCATTCCACCGCTACACCCGGAATTCCACCCGCCTCTACTGTGCTCCAGCGCGGGAGTCGCCACGGCCGATCCGGGGTTGAGCCCCGGACTTTCACCGCCGCCTTCCCGCGCCGCCTACGCGCCCTTTAAACCCAATGACTCTG
+
CCCCCGGGGGGGGGGGGGGGGGGGGGGGGGGGGGGGGGGGGGGGGGGGGGGGGGGGGGGGGGGGGGGGGGGGGGGGGGGGGGGGCFGCGGGGGGEGCFGGGGGGGCGGGGGGGGGFGGGGGEEGEGGGGGGGGGGEGDD>FGGFGFFEFFGDGDGEBG<BGF>DFAGGFGEBD9DFFFDEG5<7@CFF>CGDBDGGFFGBFFFF>9<???F?9(2:3CDBF?:D9EFG)92:).88EF((4<A<A46
@M00200:205:000000000-AKKM3:1:1101:13076:9600 2:N:0:1
TACCAGGGTATCTAATCCTGTTTGCTCCCCACGCTTTCGCGTCTCAGCGTCAGTACCGTCCCAGCGAGCTGCCTTCGCCATTGGTGTTCCTCCTGATATCTGCGCATTTCACCGCTACACCAGGAATTCCACTCGCCTCTTCCGGACTCTAGCCCGAGAGTTTCCGCCGGCATCCCAGGGTTGAGCCCTGGACTTTCACGGCGGACTTACCGGGCCGCCTACACGCTCTTTAAACCCAATGACTCTG
+
CCCCCGGGGGGGGGGGGGGGGGGGGGGGGGGGGGGGGGGGGGGGGGGGGGGGGGGGGGGGGGGGGGGGFGGGGGGGGGGGGGGGGGGGGGGGGGGGGGGGGGGGGGGGGFFGGGGFGGGGGGGGGGGGGGCGGFGGGFGFFGGFGEGFGFGGGFGBFGD>GGFGFFGGFEEBFEFFFFG4>FGGFGGFFGG;AFEFFFGDF@FFBFFECF:B;9EE7DD?0:?F:=5CDFFFF<)4CB02?<DFBAA
@M00200:205:000000000-AKKM3:1:1101:24488:9603 2:N:0:1
TACTAGGGTATCTAATCCCGTTTGCTCCCCACGCTTTCGCTCCTCAGCGTCAGTATTGGCCCAGAGAACCGCCTTCGCTACAGGTGTTCCTCCCGATATCTGCGCATTCCACCGCTACACCGGGAATTCCGTTCTCCTCTACCAAACTCTAGCTATAGCAGTATCGACCGCAGTCCCGAAGTTGAGCCTCGGGCTTTCACGACCGACTTACTAAGCCGCCTACGAGCTCCTTAAACCCAATGACTCTG
+
CCCCCGGGGGGGGGGGGDFGFGGGGGGFGGGGGGGGGGGGGCGGGGGGDGGGGFFGGGDFGGGGGCFGFFFGGGGGFGGGGGCFFGCECFGGGGGG7=CFFGGGGGGGGFFGGGG5CGGGG>C8FCFFGGGGGGGFDFGFFFGFFFGFG7A@ED?FFGGFFFCGFFGGFDFF>DFA95?B*4:FFCFFAFG>AEEG)89@BD@=(6;(67>?C96E@DE1:(476:))9*,..)68C6:10262<AA2
@M00200:205:000000000-AKKM3:1:1101:16282:9629 2:N:0:1
TACCAGGGTATCTAATCCTGTTTGCTCCCCACGCTGTCGCGCCTCAGTGTCGGCTATTGAGTCCTTGCGGACTCACCGCCCAGCAGACCGCCTTCGCCACTGGTGTTCTTCCGGATCTCTACGCATTCCACCGCTACACCCGGAATTCCATCTGCCTCTACGGTGCCCAAGCAACACAGTTGCCACGGCCGATCTGGAGTTGAGCCCCAGACTTTCACCACCGCCTTCTGTCGCCCCCTACGCGCCCTTTT
+
CCCCCGEGGGGGGGGGGGGGGGDGGGGGGGGGGGGGGGGGGGGGGFGFGGGGGGGGGGGGGEGGGGGGGDGGGGGGGGFGGECG=FGGGEGGGFG7CFGGGGGGCFEGGGFGCC=AD5E@DFCEGDEGFGGGGG+CEFGBEEG>CFFEFFEF;=DFCGGFGCAG5AFF>F*:6@FADFGFCGF:;D75AD5)87C+87:@())(/:0??D??3<+ACFFE6(6D;57***.-,4(,23((4(61(-(-.8)
@M00200:205:000000000-AKKM3:1:1101:24781:9637 2:N:0:1
TACAAGGGTATCTAATCCGGTTCGCTCCCCTAGCTTTCGCGCCTCAGCGTCAGGAGTGGCCCAGCCATCCGCCTTCGCCACCGGCATTCCTAGCGATATCTGCGCATTTCACCGCTACACCGCTAGTTCTAATGGCCTCTACCATCCTCAAGCCAACGCAGTTTCCGACGCAGTTCCACAGTTGAGCCGTGGGATTTCACGCCGGACTTACGTAGCCGCCTGCGCGCCCTTTCTGCCCAATGACTCTG
+
CCCCCGGGGGGGGGGGGGGEGGGGGGGGGGGGFGGGGGGGGGGGGGGGGGGGGGGGGGGGGFCDGGGGGGGGGGGGGGGGGGGGGGGGGFDGGGGE?CEFFGGDEEDGFGGGGGG>GE,AFGGGEEFGFEFEGG8DFFGEFFGFGFGFGFGCFGGFCEGBG7*?CFDEDE>254+=B9:>,EFFF6FAAG7B:FFDF4:?<DD9;09@3)7?F88=))74:(4)-*.9DD02))-6<:>(4()-))..
@M00200:205:000000000-AKKM3:1:1101:18069:9640 2:N:0:1
TACTCGGGTATCTAATCCTGTTTGCTCCCCACGCTTTCGCGTCTCAGCGTCAGTATCCAACCAGGGGGCCGCCTTCGCCACCGGTCTTCTTCCGGATCTCTACGCATTCCACCGCTACACCCGGAATTCCACCTGCCTCTACAGTCCTCAAGTCCGACAGTTTGCACGGCAGACCCGGGGTTGAGCCCCGGGCTTTCACCACACACTTAGCGGACCGCCTACGCGCCCTTTAAACCCAATGACTCTG
+
CCCCCGGGGGGGGGGGGGGGGGGGGGGGGGGGGGGGGGGGGGGGGGGGGGGGGGGGGGGGGGGGGGGGGGGGGGGGGGGGGGGGGGGGGGGGGGGGGGGGGGGGGGGGGGGGGGGFGGGGGGGGGGGCFGGGGGGGGFGFAGGFGFGCGFGGGGGFEGGFGGEGFFGGFGFFFFFFFFD:FGGGFGGFFGDFFGGGFEGFB:02<BFFFAF>9(:C;CE6:1(79EEG554)6<A1??:B>A<64)4
@M00200:205:000000000-AKKM3:1:1101:4970:9645 2:N:0:1
TACTGGGGTATCTAATCCCGTTTGCTCCCCTGGCTTTCGTTCCTCAGCGTCAATGCCGGTCCAGGATGCCGCCTTCGCCACCGGTGTTCCTCCAGATATCTACGCATTTCACCGCTACACCTGGAATTCCGCATCCCTCTCCCGGATTCAAGCCAACCAGTATCAGACGCAGTTCCCCGGTTGAGCCGAGGGATTTCACGTCTGACTTCGTTGGCCGCCTACGAACCCTTTAAACCCAATGACTCTGCGAC
+
CCCCCGGGGGGGGGGGGGGGFGGGGGGGGGGGGGCCGGGGFGGCFGGGGGDCFFGGFEFGGGGFCFGFGGGGGGGGFGFGEGGGGGGGGGFGGGDFGGFGGGGCBCEGGGGGGCEFGEEFGGGG88EFGGGGGGGGGFGDF=F>G5D8=FF?>DGFFGGFDDFGECGGBGE=?EAFFFC?FCDGFF=ABDC)):,;B8FD>BBF39A56;@F@(+5,:=?0;6:;EEGG7))5923;60(54)<A2<,(((
@M00200:205:000000000-AKKM3:1:1101:22975:9646 2:N:0:1
TACGAGGGTATCTAATCCTGTTTGCTCCCCACGCTTTCGAGCCTCAGCGTCAGTAATGGACCAGTATGTCGCCTTCGCCACTGGTGTTCTTCCGAATATCTACGAATTTCACCTCTACACTCGGAGTTCCACATACCTCTTCCATACTCAAGATAGCCAGTATCAAAGGCAATTCCAAGGTTGAGCCCTGGGCTTTCACCTCTGACTAAACTATCCGCCTACGCTCCCTTTAAACACAGTGACTCTGAGCT
+
CCCCCGGGGGGGGGGGGGGGGGGGGGGGGGGGGGGGGGGGGGGGGGGGGGGGGGGGGGGGGGGGGGGGGGGGGEGGGGGGGGGGGGGGGGGGGGGCFFGGGGGGG8EGGGGGGFGFGGGGGFGE7CGFFGGGGGGGGBGEFGGFG?DFGFF?CD85DFFFG?7DDFFDBGFDFF?FF;D5ED=D5=,0:D65CC6CFCFCCB55AC6C0)8**;@3>>?>4B=BFGEGF74456>*6(-7*5CC;*0*/.*
@M00200:205:000000000-AKKM3:1:1101:6104:9680 2:N:0:1
TACAAGGGTATCTAATCCTGTTTGCTCCCCACGCTTTCGCACCTCAGCGTCAGTATCGGGCCAGTGAGCCGCCTTCGCCACTGGTGTTCTTGCGAATATCTACGAATTTCACCTCTACACTCGCAGTTCCACTCACCTCTCCCGAACTCGAGACTCCCAGTATCGAAGGCAGTTCTGGAGTTGAGCTCCAGGATTTCACCACCGACTTAAGAGTCCGCCTACGTGCGCTTTAAACCCAATGACTCTG
+
BCCCCGGGGGGGGGGGGGGGGGGGGGGGFGFGGGGGGGGGCFFFGGGGGGGGGGGGGGGGGGGGGGGGGGGGGGGGGGGG7EFEFFGGGGGEFEGDGGGFFGGGGGGDGGGCFFGFGDFGFGFGGGGGG=A9=DD8@?EFF??BGDCDG*DC=CDFFGGFGGBF):+@58A5?CFFFAC?FFF>AFFFAFGFFFCCFABB:=)44-52@CFF@E99@GF253:;3=BG89<49>E;G?DFF3<394)
@M00200:205:000000000-AKKM3:1:1101:18366:9704 2:N:0:1
TACAGGGGTATCTAATCCCGTTTGCTCCCCTGGCTTTCGCGCCTCAGCGTCAGTAGAGATCCAGTGGGTCGCTTTCGCCACCGGCGTTCCTTCTGATATCAACGCATTTCACCGCTCCACCAGAAGTTCCACCCACCCCTACCTCCCTCAAGCTCGCCAGTATCCCAGGCACTTCTACAGTTGAGCTGCAGGATTTCACCCCGGACTTGGCAAGCCGCCTACGCGCCCTTTATACCCAATGACTCTG
+
CCCCCGGGGGGGGGGGGGGGGGGGGGGGGGGGGGGGGGGGGGGGGGGGGGGGGGGGGGGGGGGGGGGGGGGGGGGGGGGGGGGGGGGGGGGGGGGGGGGGGGGGGGGGGGGGGGGFGGGGGGGGGGGGGGG8DGGGGFGFFGGFGFGFG6F8BFGFFGGFGG<FFFGGFFACCEFFAF:AFEFFFAFAAGGFD7CC@<GBB@>>29;@FFF@E;FF;CEF?@?:@GDD>5>4><6)<<03424<AA<
@M00200:205:000000000-AKKM3:1:1101:17558:9718 2:N:0:1
TACAGGGGTATCTAATCCTGTTTGCTCCCCACGCTGTCGCGCCTCAGCGTCAGCCACAGCCCAGCGGGCCGCCTTCGCCACCGGTGTTCTTCCGGATCTCTACGCATTCCACCGCTACACCCGGAATTCCACCCGCCTCTACTGTGCTCCAGCGCGAGAGTCTCGAAGGCCGATCCGGGGTTGAGCCCCGGACTTTCACCCCCGACTCCTCGCGCCGCCTCCGCGCCCTTTAAGCCCAGTGACTCTG
+
CCCCCGGGGGGGGGGGGGGGGGGGGGGGGGGGGGGGGGGGGGGGGGGGGGGGGGGGGGGGGG8<FGGGGGGGGGGGGGGGGGGGGGGGGGFFGGGGGGGGGDGGGGGGGGGGGGGFGGFGGEGEEGGGGGGGGGGGGFGFFGGFFFGEGFGCFDGE>G4?C?8FEFC=BCF2>9DFFEDBBEG4;CFFECEDFGF7@2FFB>BFFF02327(4(2:-<B6(.4>>GFD574)66)5A36B2<:)66>
@M00200:205:000000000-AKKM3:1:1101:25762:9745 2:N:0:1
TACTAGGGTATCTAATCCTGTTTGCTCCCCACGCTTTCGCGTCTCAGCGTCAGTCACTGTCCAGAAGGCCGCCTTCGCCACCGGTGTTCCGCTTGATATCTACGAATTTCACCTCTACACCAAGCATTCCACCTTCCTCTCCAGGACTCTAGCTACGCAGTTTCGGGTGCACTTCCATGGTTGAGCCATGGGATTTCACGCCCGACACACGTAGCCGCCTACACGCGATTTAAAACCAATGACTCTGATG
+
CCCCCGGGGGGGGGGGGGGGGGGGGGGGGGGGGGGGGGGGGGGGGGGGGGGGGGGGGGGGGCGGGGGGGGGGGGGGGGGGGGGGGGGGGGGGGGGGGGGFGGGFGGGGGGGGGGGBDFGGGGGGGGGGGGGGGGG>DFGFFGGBFFGBGFGFGGGFFGGFGGFGFFCDDGFEAEFFFFFAC<7AA8E5ACGFFGGGF<,):>F2-7=@@@=BF>FF@DD(1=E;(*))12:CC4)7;=17?>F26)))))
@M00200:205:000000000-AKKM3:1:1101:24778:9745 2:N:0:1
[truncated: 38,025,142 more chars]
