# Supplementary material for: Responses of rhizosphere soil bacteria to 2-year tillage rotation treatments during fallow period in semiarid southeastern Loess Plateau
Source: PeerJ. 2020 May 5;8:e8853. doi: 10.7717/peerj.8853 (PMC7207221; doi:10.7717/peerj.8853)
Supplement: Supplemental Information 48 [file peerj-08-8853-s048.gz › G3L3.R1.fastq]

@M00200:207:000000000-ALC1F:1:1101:5065:8461 1:N:0:5
ATTGGGTTTAAAGGGCGCGTAGGTGGTGGCTTAAGCGTGCGGTGAAAGCTCGGAGCTCAACTCCGAGTCGGCCGTGCGAACTGGGCTCACTGGAGCATAGTAGAGGCAGGTGGAATTCCGGGTGTAGCGGTGGAATGCGTAGAGATCCGGAAGAACACCGGTGGCGAAGGCGGCCTGCTGGGCTATGGCTGACACTGAGGCGCGACAGCGTGGGGAGCAAACAGGATTAGATACCCTGGTA
+
GGGGGGGGGGGGGGGGGGGGGGGGGGGGGGGGGGGGGGGGGGGGGGGGGGGGGGGGGGGGGGGGGGGGGGGGGGGGGGGGGGGGGGGGGGGGGGGGGGGGGGGGGGGGGGGGGGGGGGGGGGGGGGGGGGGDGGGGGGGGGGGGGGGGGGGGGGGGGGGGGGGGGGGGGGGGGGGGGGGGGGGGGGGGGGGGGGGGGGGGGGGGGGGGGGGGGGGGFGGGGFGFFFFFFFFFGGFFFFFFF
@M00200:207:000000000-ALC1F:1:1101:9129:19853 1:N:0:5
ACTGGGTTTAAAGGGCGCGTAGGCGGTGCGGTAAGTCACCTGTGAAAACTCTGGGCTCAACTCAGAGCCTGCAGGCGAAACTGCCGTGCTTGAGTGTGGGAGAGGTGCGTGGAATTCCCGGTGTAGCGGTGAAATGCGTAGATATCGGGAGGAACACCTGTGGCGAAAGCGGCGCACTGGACCACAACTGACGCTGAGGCGCGAAAGCTAGGGGAGCAAACAGGATTAGATACCCGCGTA
+
GGGGGGGGGGGGGGGGGGGGGGGGGGGGGGGGGGGGGGGGGGGGGGGGGGGGGGGGGGGGGGGGGGGGGGGGGGGGGGGGGGGGGGGGGGGGGGGGGGGGGGGGGGGGGGGGGGGGGGGGGGGGGGGGGGGGGGGGGGGGGGGGGGGGGGGGGGGGGGGGGGGGGGGGGGGGGGGGGGGGGGGGGGGGGGGGGGGDEGGGDGGGGGGGGGGGGGGGEGGFGFGFFFFFFFFFGGFFFFDF
@M00200:207:000000000-ALC1F:1:1106:7482:8177 1:N:0:5
ACTGGGCGTAAAGAGCGCGTAGGCGGTCCGGTAAGTCGGTTGTGAAAGTCGGGGGCTCAACCCTCGGATGCCGATCGATACTGTCGGGCTAGAGTCCGGAAGAGGCGAGTGGAATTCCTGGTGTAGCGGTGAAATGCGCAGATATCAGGAGGAACACCAATGGCGAAGGCAGCTCGCTGGGACGGTACTGACGCTGAGGCGCGAAAGCGTGGGGAGCAAACAGGATTAGATACCCTAGTA
+
GGGGGGGGGGGGGGGGGGGGGGGGGGGGGGGCGGGGGGGEGGGGGGGGGGGGGGGGGFGGGGGGFGGGGGFGEEFEEGDGGGGGGGGGGGGGGGGGFGGEGGGGGGGGGGGGGGGGGGGGGFGGFCGGGGDGGGGGGGGCCEGGGGGGFGGGGGGGGGG7FGGGGGGGDGFGGCGGGGGGGGGGGGGGGGFFGGGGCGDFGGGGGG=FC;EGGGGGGG?FGGGFFGGGGGGGGFGGGGGG
@M00200:207:000000000-ALC1F:1:1106:8245:14890 1:N:0:5
ACTGGGTGTAAAGGGTGCGTAGGCGGGTCTTTAAGTCAGGGGTGAAATCCTGGAGCTCAACTCCAGAACTGCCTTTGATACTGAGGATCTTGAGTTCGGGAGAGGTGAGTGGAACTGCGAGTGTAGAGGTGAAATTCGTAGATATTCGCAAGAACACCAGTGGCGAAGGCGGCTCACTGGCCCGATACTGACGCTGAGGCACGAAAGCGTGGGGAGCAAACAGGATTAGATACCCCGGTA
+
GFCFGGGGGFGGGGGEGGGC@FGGGGGGGGGGGGGGGFGGGGEFGGGGGGFFGFGGFFGGGGGGFFGGGGGGFFAFGGGFFGGGGGGGGGGGGGGF<FGGGGGGGGGGGGGGGGGGGGGGGGGGGGFGGGGGGGGFGGGGGGGGGGGGGGGDGDGGGGGGFFFDGGGGDGFGGGGFGGGGGGGGGDGDGGGGGGGGGGGGGGEEEGGGDEGD55EGGDFFGGGFGFGGGGGGGGGGGGGG
@M00200:207:000000000-ALC1F:1:1106:4836:16166 1:N:0:5
ATTGGGTTTAAAGGGTGCGCAGGCGGCATATCAAGTCTGAAGTGAAAGGTACGGGCTCAACCTGTACAGGCTTTGGAAACTGGTATGCTCGAGGACAGGAGAGGGCGGTGGAACTCCACGTGTAGCGGTAAAATGCGTAGAGATGTGGAAGAACACCAGTGGCGAAGGCGGCCGCCTGGCCTGTAACTGACGCTCAGGCACGAAAGCGTGGGGAGCAAATAGGATTAGATACCCGTGTA
+
GGGGGGGGGGGGGGGGGGGGGGGGGGGGGGGGGGGGGGGGGGGGGGGGGGGGGGGGGGGGGGGGGGGGGGGGGGGGGGGGGGGGGGGGGGGEGGGGGGGGGGGGGGGGGGGGGGGGGGGEGGGGGGGGGGGGGGGGGGGGGGGGGGFFGGGDGGGGGGGGGGGGGGGGGGGGGGGGGGGGGGGGGGGGGGGGGGGGGGGGGGGGGGGGGGGGGGGGGGGFFGGGGGGGGGGGFGGGGGG
@M00200:207:000000000-ALC1F:1:1107:12282:6439 1:N:0:5
ACTGGGTTTAAAGGGTGCGTAGGCGGCGCGGTAAGTCGGGTGTGAAATCTCGGAGCTTAACTCCGAAACTGCATTCGATACTGCCGTGCTTGAGGACTGGAGAGGAGACTGGAATTTACGGTGTAGCGGTGAAATGCGTAGATATCGTAAGGAAGACCAGTGGCGAAGGCGGGTCTCTGGACAGTTCCTGACGCTGAGGCACGAAGGTCAGGGGAGCAAACGGGATTAGATACCCCGGTA
+
GGGGGGGGGGGFGGGGGGGGGGGGGGGGGGGGGGGGGGGGGGGGGGGGGGGGGGGGGGGGGGGGGGGGGGGGGGGGGGGGGGGGGGGGGGGGGGGGGGGGGGGGGGGGGGGGGGGGGGGGGGGGGGGGGGGGGGGGGGGGGGGGGGGGGGGGGGGGGGGGGGGGGGGGGGGGGGGGGGGGGGGGFGGGFGGGGGGGGGGGGGGDGGEGGGGGGGGGGGGGGGGGGGGGGFGGGGGFGFGG
@M00200:207:000000000-ALC1F:1:1109:26191:5652 1:N:0:5
ATTGGGTTTAAAGGGCGCGTAGGCGGTGCGGTAAGTCACCTGTGAAACCTCTGGGCTTAACTCAGAGCCTGCAGGCGAAACTGCCGTGCTTGAGTGTGGGAGAGGTGCGTGGAATTCCCGGTGTAGCGGTGAAATGCGTAGATATCGGGAGGAACACCTGTGGCGAAAGCGGCGCACTGGACCACAACTGACGCTGAGGCGCGAAAGCTAGGGGAGCAAACAGGATTAGATACCCGCGTA
+
GGGGGGGGGGGGGGGGGGGGGGGGGGGGGGGGGGGGGGGGGGGGGGGGGGGGGGGGGGGGGGGGGGGGGGGGGGGGGGGGGGGGGGGDGGGGGGGGGGGGGGGGGGGGGGGGGGGGGGGGGGGGDCDFGGDG9FCFGDFGGGGGGGGGGGGGGGGGGGGGFGGGGGGGGGGGGEGGCGFFGGGGFFBEGGFFGCEGGGGGGCEEGDEDGFGG=E7=EFGC5*:CFF4:5BCCFGFDDGD)
@M00200:207:000000000-ALC1F:1:1109:16134:9967 1:N:0:5
ATTGGGTTTAAAGGGCGCGTAGGCGGTCCGGTAAGCGTGTGGTGAAAGCCCGGGGCTCAACCCCGGGTCGGCCGTGCGAACTGCGGGACTGGAGCACTGTAGAGGCAGGCGGAATTCCGGGTGTAGCGGTGGAATGCGTAGAGATCCGGAAGAACACCGGTGGCGAAGGCGGCCTGCTGGGACGTGGCTGACGCTGAGGCGCGACAGCGTGGGGAGCAAACAGGATTAGATACCCGTGTA
+
GGGGGGGGGGGGGGGGGGGGGGGGGGGGGGGGGGGGGGGGGGGGGGGGGGGGGGGGGGGGGGGGGGGGGGGGGGGGGGGGGGGGGGGGGGGGGGGGGGGGGGGGGGGGGGGGGGGGGGGGGGGGGGGGGGGGGGGGGGGGGGGGGGGGGGGGGGGGGGGGGGGGGGGGGGGGGGGGGFGGGGGGGGGGGGGGGGGGGGGGGGGGGGGGGGGGGGGGGGGGGGGGGGBE?FGGGGGGGGGG
@M00200:207:000000000-ALC1F:1:1109:18195:22594 1:N:0:5
ATTGGGTTTAAAGAGCTCGTAGGCGGTTCGGCAAGTCGGGTGTGAAAACTCCAGGCTCAACCTGGAGACGCCACCCGATACTGCTGTGACTCGAGTCCGGTAGGGGACCACGGAATTCCTGGTGTAGCGGTGAAATGCGCAGATATCAGGAGGAACACCGGTGGCGAAGGCGGTGGTCTGGGCCGGCACTGACGCTGAGGAGCGAAAGCGTGGGGAGCGAACAGGATTAGATACCCTGGTA
+
GGGGGGGGGGGGGGGGGGGGGGGGGGGGGGGGGGGGGGGGGGGGGGGFFFGGGGGGGGGGGGGGGGGGGGGGGGGGGGGGGGGGGGGGGGGGGGGGGGGGGGGGGGGGGGGGGC@CBFFGGGGFGGGCFFFGGGGGGGGGGGGGGGGFGGGGGGGGGGGGGGGGEGGGGGCGGFEGEGFGFFFGEGGGG?FFGGCGEDGGGGGGGCC5;E8CCEGGGGGEGGDGGGB3.=CFCD0<CCGFB
@M00200:207:000000000-ALC1F:1:1110:17571:17210 1:N:0:5
ATTGGGTTTAAAGCGCGTGTAGGTGGTTGCGTAAGTTGGTTGTGAAATCTCCCGGCTCAACCGGGAAACTGCAATCAATACTGCGCGGCTAGAGTGGCAGAGAGGAAAGTGGAATTCCCGGTGTAGTAGTGAAATGCGTAGATATCGGGAGGAACACCAGCGGCGAAGGCGACTTTCTGGCTGCCAACTGACACTGAGACGCGAAAGCTAGGGGAGCGAACGGGATTAGATACCCGGGTA
+
GGGGGGGGGGGGGGGGGGGGGGGGGGGGGGGGGGGGGGGGGGGGGGGGGGGGGGGGGGGGGGGGGGGFGGGGGGGGGGGGGGGGDGGGGGGGGGGGGGGGGFGGGFGGGFFDGEFGFGGGGGGGGGGGGGGGGGGGGGGGGGGGGGGFGG7FGGGGGGGGGGGCGGGGGGGGGGGFGGGGFCEEGFFGGGGGGGGE@FGGGGGGGGGGGGGG=55EDGGGGGGGDDGFGFG>EECD375D
@M00200:207:000000000-ALC1F:1:1110:20697:19277 1:N:0:5
ATTGGGTTTAAAGGGCGCGTAGGCGGTGCCACAAGTCACCTGTGAAATCTCCGGGCTTAACTCGGAGCCTGCAGGCGAAACTGTGGTGCTGGAGTGTGGGAGAGGTGCGTGGAATTCCCGGTGTAGCGGTGAAATGCGTAGATATCGGGAGGAACACCTGTGGCGAAAGCGGCGCACTGGACCATAACTGACGCTGATGCGCGAAAGCTAGGGGAGCAAACAGGATTAGATACCCGCGTA
+
GGGGGGGGGGGGGGGGGGGGGGGGGGGGGGGGGGGGGGGGGGGGGGGGGGGGGGGGGGGGGGGGGGGGGGGGGGGGGGGGGGGGGGGGGGGGGGFGGGGGGGGGGGGGGGGGGGGGGGGGGGGGGGGGGGGGGGGGGGGGGGGGGGGGGGGGGGGGGGGGGGGGGGGGGGGGGGGGGGGGGGGGGGGGGGGGGGC?EGGGGGGGGGGGGGGGGC>EGGGGGGGGGCFFGFGGGGGGGGGG
@M00200:207:000000000-ALC1F:1:1110:22093:22882 1:N:0:5
ACTGGGTTTAAAGGGTGCGTAGGTGGGTCTGTAAGTCAGTGGTGAAATCTCCGGGCTTAACTCGGAAACTGCCGTTGATACTATAGATCTTGAATATCGCGTAGGTAAGCGGAATATGTCATGTAGCGGTGAAATGCTTAGATATGACATAGAACACCAATTGCGAAGGCAGCTTACTTCACGATCATTGACACTGAGGCACGAAAGCGTGGGGAGCAAACAGGATTAGATACCCCTGTA
+
GGGGGGGGGGGGGGGGGGGGGGGGGGGGGGGGGGGGGGGGGGGGGGGGGGGGGGGGGGGGGGGGGGGGGGGGGGGGGGGGGGGGGGGGGGGGGGGGGGGGGGDGGGGGGGGGGEGGGGGGGGGGGGGGGGGGGGGGGGGGGGGGGGGGGGGGGGGGGGGGGGGGGGGGGGGDGFGGGGGGG9FEE>>DFFGGFGGGGCE5EGGGGGGGGGGGDGFEGGGGGGGFFGGFGFGGGG*>CCF:
@M00200:207:000000000-ALC1F:1:1112:10042:10858 1:N:0:5
ATTGGGTTTAAAGGGTGTGTAGGCGGGTAGTTAAGTCAGTGGTGAAATCTCCAGGCTCAACCTGGAAACTGCCATTGATACTATCTATCTTGAATACTGTTGAGGTAGGCGGAATAAGTCATGTAGCGGTGAAATGCATAGATATGACTTAGAACACCAATTGCGAAGGCAGCTTACTAAACAGTTATTGACGCTGAGGCACGAAAGCGTGGGGATCAAACAGGATTAGATACCCCAGTA
+
GGGGGGFGGGGGGGG@EFFCFGGGGGGGGGGGGGGGGGGFGGGGGGGGGFGGGGGGGGGGGGGGGGGGGGGGGGGGGGGGGGGGGGGGGGGGGGGGGAFGFGGGGGGGGFGGGGGGGFFGFGGGGGGGGGGGGGGGGGGGGGGGGGGFGGGGGGGGGGGGGGGGGGGGGGGGGGGGGGGCEGDF@FGAFGGGGGGGGGGGDGGGGGGGGGGGGGGEFGGGGGGGGGFCGFGGGGGGEGGG
@M00200:207:000000000-ALC1F:1:1113:15671:21842 1:N:0:5
ACTGGGCATAAAGGGAGCGCAGGCGGATTAGTAAGTCAGTGGTGAAAGCCTTAAGCTTAACTTGGGAACTGCCATTGATACTATTAGTCTTGAATGTTGTTGAGGTTTGCGGAATGGGTCATGTAGCGGTGAAATGCATAGATATGACCCGGAACACCTATTGCGAAGGCAGCAGGCTAAACAAATATTGACGCTGAGGCTCGAAAGCGTGGGGATCAAACAGGATTAGATACCCTAGTA
+
GGGFGGGGGGGGGGGGGGGGGGGGGGGGGGGGGGGGGGGGGGGGGGGGGGGGGGGGGGGGGGGGFFFGGGGGGGGGGFGGGGGGGGGGGGGGGGGGGGFGGGGGGGGGGGGGGGGGGGGFFGGGGGGGGGGGGGGGGGGGGGGGGGGGGGGGGGGGGGGGGGGGGGGCFFGGGGGGGGF3@EFF@FFGGFGGGGEGGFGGCFGGFGGGEGGGDGDEGGGGGGFFGGGFGFGDCGGGFGFF
@M00200:207:000000000-ALC1F:1:1115:21032:9289 1:N:0:5
ATTGGGTTTAAAGGGTGCGTAGGCGGCGGCACAAGTCAGGTGTGAAATCCCCCGGCTCAACCGGGGAACAGCGCTTGAAACTAGGTCGCTCGAGTGGGGCAGGGGTGTATGGAACTTCCGGTGGAGCGGTGAAATGTGTAGATATCGGAAGGAACGCCGGCGGCGAAAGCGGTACACTGGGCCTTGTCTGACGCTGAGGCACGAAAGCTAGGGGAGTGAACGGGATTAGATACCCCTGTA
+
GGGGGGGGGGGGGGGGGGGGGGGGGGGGGGGGGGGGGGGGGGGGGGGGGGGGGGGGGGGGGGGGGGGGGGGGGGGGGGGGGGGGGGGGGGGGGGGGGGGGGGGGGGGGGGGGGGGGGGGGGGGGGGGGGGGFGGGGGGGGGGGFGGGGGGGDFGGDGGGGGGGGGGGGGGGGGGGGGGGGGGGGGGGGGGGGGGGGDGGGGGGGGGDGGGGGGGGDGGGGGGGGGGGFG9DDFFFGGGFG
@M00200:207:000000000-ALC1F:1:1116:23114:15008 1:N:0:5
ATTGGGCTTAAAGGGTGTGTAGGTGGCGCGCTAAGTCGGGTGTGAAATTTCGGAGCTTAACTCCGAAACTGCATTCGATACTGGCGTGCTTGAGGACTGGAGAGGAGACTGGAATTCATGGTGTAGCAGTGAAATGCGTAGAGATCATGAGGAAGACCAGTGGCGAAGGCGGGTCTCTGGACAGTTCCTGACACTGAGACACGAAGGCCAGGGGAGCAAACGGGATTAGATACCCCCGTA
+
GFEFFGFGFFGGGGDF6=@FEFFGGGGGGGGGGGCFGGGCCC@CFGGGFGGF@FBFCFGDFAFGGGCFGGGGDFGGGGGGGGGGGGGGGGGGGGGGGGGGDGGGGCFFC?BEGGGGF9FFGGGGGGGGFGG<DGGGGGGDEGG9?FEFDGGG8CF?FGGGGGFGEDEGG7FGGGEFFGCFFGCEFGGFGGFGGGGGEFGGGGGG57=E=*C@EGECCEFGGGDE>DC?C4C*3CC:@7/9
@M00200:207:000000000-ALC1F:1:1117:25728:7659 1:N:0:5
ATTGGGCATAAAGGGCTCGTAGGCGGTCCATCGCGTCGGGAGTGAAAAGCTGGGGCTCAACCCCAGTCCTGCTTCCGATACGGGTGGACTAGAGGTAGGCAGGGGAGAACGGAATTCCTGGTGTAGCGGTGAAATGCGCAGATATCAGGAGGAACACCGGTGGCGAAGGCGGTTCTCTGGGCCTTACCTGACGCTGAGGAGCGAAAGCGTGGGGAGCAAACAGGATTAGATACCCTAGTAAGA
+
CEFGGGGGGGFFEFGGEGGFEDGGEEGGGGFFGGGGGGGGCFGGDFFGGGGGGGGGGGGGFGFGDFGGGEGFFGFDEG:CCFGDGEECGFFGGG8?FGG9FGDCGDGGE<FGGGGFGGFGGGGGFG9:FB<7FCFF@FEEEECFGC9FFGGFE:D3FFFGEEGGGDEG7FECE=8?F@FGDCCCC9FEFFG?88*8CC8+CFE*C*CC=;=5EGDGDGDGF<CC:*?FF*?7CF:655/***.
@M00200:207:000000000-ALC1F:1:1118:12588:22552 1:N:0:5
ATTGGGTGTAAAGGGCTCGTAGGCGGTCCATCGCGTCGGGAGTGAAAAGCTGGGGCTTAACCCCAGTCCTGCTTCCGATACGGGTGGACTAGAGGTAGGCAGGGGAGAACGGAATTCCTGGTGTAGCGGTGAAATGCGCAGATATCAGGAGGAACACCGGTGGCGAAGGCGGTTCTCTGGGCCTTACCTGACGCTGAGGAGCGAAAGCGTGGGGAGCCAACAGGATTAGATACCCTCGTA
+
GGGGGGGEFGGGGGGGFGGGGGGGGGGF7CFFGGGGGGGGEGFGGGGGEFFDGGGGGGGGGGGDGGGGGGGGGGGGGGDGGGGGGGDGGGGGGGGGGGGGGGGGGGCFGGGGGGGGGGGGGGGGADGGG=:FFFGGGGDGGGFFFFGGGGGGGGFGGGDGGGGGGDEGGGGGGCEGGEFGGCGGGFG81<?CGD8EE>C6=5**:E=CCGDGGGGD6(.::7F:*,:>C72*:C7C<<7*
@M00200:207:000000000-ALC1F:1:1119:14106:22943 1:N:0:5
ATTGGGTTTAAAGGGCGCGTAGGCGGCCACTGCAAGTCAGTTGTGAAATCTCCGGGCTTAACCCGGAAAGGTCAACTGATACTGCAGGGCTAGAGTGCAGAAGGGGCAACTGGAATTCTCGGTGTAGCGGTGAAATGCGTAGATATCGAGAGGAACACCTGCGGCGAAGGCGGGTTGCTGGGCTGACACTGACGCTGATGTGCGAAAGCTAGGGGAGCGAACGGGATTAGATACCCCAGTA
+
FGGGGGGGGGGGGGGGGGGGGGGGGGGGGGGGGGGGGGGGGGGGGGGGGGGGGGGGGGGGGGGGGGGGGGGGGGGGGGGGGGGGGGGGGGGGGGGGGGGGDGGGGGGGGGGGGDGGGGGGGFGGGGGGGGGGGGGGGGGGGGGGGGGGGGGGGGGGGGGGGGGGGGGGGGGGGGGGGGGGGGGGGGGGGGGGGGGGGGGGGGGGGGGGGGGGGGGGGGGGGGGGGGGGGFGGGGGGGGFGG
@M00200:207:000000000-ALC1F:1:2104:14304:24329 1:N:0:5
ATTGGGTTTAAAGGGAGCGTAGACGGCATGGCAAGTCTGAAGTGAAAGCCCGGGGCTCAACCCCGGGACTGCTTTGGAAACTGTCAGGCTAGAGTGCTGGAGAGGTAAGTGGAATTCCTAGTGTAGCGGTGAAATGCGTAGATATTAGGAGGAACACCAGTGGCGAAGGCGGCTTACTGGACAGTGACTGACGTTGAGGCTCGAAAGCGTGGGGAGCAAACAGGATTAGATACCCCAGTA
+
CFGGGGGGGGGGGGGGGGGGGGGGGGGGGGGGGGGGGGGFFGGGGGGGGGGGGFGGGGGGGGDGGGD>FGF?DGGGEFGGFFFFFFGGGGGGGCFFGGGGDFGGGGGGGGGGGGGGFFGGGGGGGGGGC:CFGFGDAFCGGGG9FGGGGGGGGGFGGGGGGCGGE@CCD@EC>:FGGCFGCGGCFGFCCCFFGG=C:BCECFDDGEEFGE88*2/:C*A6CGG5<F>FC>CFGFF=GDF7
@M00200:207:000000000-ALC1F:1:2105:10565:24210 1:N:0:5
ACTGGGCATAAAGGGCGCGTAGGCGGTCCTGATCGTCGGATGTGAAAGGCCTGGGCTCAACCTGGGAACTGCATCCGATACGGCGGGACTGGAGTGTGGGAGAGGTTGGTGGAATTCCCAGTGTAGAGGTGAAATTCGTAGATATTGGGAAGAACACCGGTGGCGAAGGCGGCCAACTGGACCACAACTGACGCTGAGGCGCGAAAGCGTGGGGAGCAAACAGGATTAGATACCCCAGTA
+
GGGGGGGGGGGGGGGGGGGGGGGGGGGGGGGGGGGGGGGGGGGGGGGGGGGGGGGGGGGGGGGGGGGGGGGFGGGGGGGGGGGECFFCFFGGCF<F,CEGCGEGGGFFGGGGGGGGGGGGGCF<FFFFGCFFGGCGGGGGGGC;AF@FGFFGGGFFGFGGCGG>FFGEGFGCF**4;CDFFF;FCFG8@FGCE85CEGCFGCE88C=CG5CEGGCE>CGGCFC4*007EC0<9CFGGGGF
@M00200:207:000000000-ALC1F:1:2106:13327:8461 1:N:0:5
ATTGGGCATAAAGGGCGCGTAGGTGGCCCAGTCAGCGTGCGGTGAAAGCTCGGGGCTCAACCCCGAGTCGGCCGTGCGAACTACTGGGCTGGAGCACTGTAGAGGCAGGCGGAATTCCGGGTGTAGCGGTGGAATGCGTAGAGATCCGGAAGAACACCGGTGGCGAAGGCGGCCTGCTGGGCAGTTGCTGACACTGAGGCGCGACAGCGTGGGGAGCAAACAGGATTAGATACCCGGGTA
+
GGGGGGGGGGGGGGGGGGGGGGGGGGGGGGGGGGGGGGGGGGGGGGGGGGGGGGGGGGGGGGGGGGGGGGGGGGGGGGGGGGGGGGGGGGGGGGGGGGGGGFFGGGGGGGGGGGGGGGGGGGGGGGGGGGGGGGGGGGGEGGGGGGGGGGGGGFGGGGGGGGGGGGGGEGGGGGGGGGGGGGGGGGGGGGGGGGGGGGGGGGGEGGGGGGGGGGGDEGGGGGGGGGGGGFGGGGGGGGG<
@M00200:207:000000000-ALC1F:1:2107:9764:13423 1:N:0:5
ACTGGGTTTAAAGGGTGCGTAGGTGGCCGTGGAAGTTTGGTGTGAAAGCTCGGAGCTCAACTCCGAAATGGCATCAAATACTCTACGGCTGGAGGGTCGGAGGGGAGACTGGAATTCTCGGTGTAGCAGTGAAATGCGTAGATATCGAGAGGAACACCAGTGGCGAAGGCGAGTCTCTGGACGACACCTGACACTGAGGCACGAAAGCTAGGGGAGCAAACATGATTAGATACCCCCGTA
+
GGGGGGGGGGGGGFEFFGGCEFFFFGFGGGGGCDFEFGGGGGGGGGGGGGGGGGGGFFGGFGGGGEGGGGGGGGGGFFGGGGGGEECCGGGGFFDGGGGGGGGGG=:CFGGEFEFFDAEGGGDGGFECGGGGGGFEFGGDGDFDGGDCEFGGGGGGG7CCFGCEDGDEEDGGGECFGGGGGGGE@EEGGGFGGFGGGFGFDFECEGGGGGGGDEEG5*:FG:3:>9CDGFCCFGGCDCDG
@M00200:207:000000000-ALC1F:1:2108:10396:13680 1:N:0:5
ATTGGGTTTAAAGAGCTCGTAGGCGGCTTGTTGCGTCGGCTGTGAAATCCCATGGCTCAACTGTGGGCTTGCAGCCGATACGGGCGGGCTAGAGTTCGGTAGGGGAGACTGGAATTCCTGGTGTAGCGGTGAAATGCGCAGATATCAGGAGGAACACCGGTGGCGAAGGCGGGTCTCTGGGCCGGTATTGACGCTGAGGCGCGAAAGCCAGGGGAGCAAACGAGATTAGATACCCTTGTA
+
GGGGGGGGGGGGGGGGGGGGGGGGGGGGGGGGGGGGGGGGGGGGGGGGGGGGGGGGGGGGGGGGGGGGGGGGGGGGGGGGGGGGGGGGGGGGGGGGGGGGGGGGGGGGGGGGGGGGGGGGFEFGGGGGGGGGGGGGGGGGGGGGGGGGGGGGGGGGGGGGGGGGGGGGGGGGGGGGGGGGGGGGGGGFGGGGGGGGGGGGGGGDGGGGGGGGGGGGGGGFG4(-1:DGGFGGGGGGGGGD
@M00200:207:000000000-ALC1F:1:2111:5618:16107 1:N:0:5
ACTGGGTTTAAAGGGTGCGCAGGCGGCCGTGTGTGTGAGGCGTGAAAGCCCGAGGCTTAACCTCGGAATTGCACCTCAAACTACACGGCTAGAGTACTGGAGAGGGAAACGGAATTCACGGTGTAGCAGTGAAATGCGTAGATATCGTGGGGAACCCCAGAGGCGAAGGCGGTTTCCTGGACAGTTACTGACGCTCAGGCACGAAAGCGTGGGGAGCAAAAGGGATTAGATACCCTAGTA
+
GGGGGGGGGGGGGGGGGGGGGGGGGGGGGGGGGGGGGGGGGGGGGGGGGGGGGGGGGGGGGGGGGGGGGGGGGGGGGGGGGGGGGGGGGGGGGGGGGGGGGGGGGGGGGGGGGGGGGGGGGGGGGGGGGGGGGGGGGGGGGGGGGGGGG+;CFGG33FFGGFGGGGGGGGGGGGGGGGGGGGGGGGGGGGGGDGGGGGGGGGGGGGGGGGGGGGGGGGGGGG5CFGGGGFGGG?DC<DFG
@M00200:207:000000000-ALC1F:1:2112:13392:24594 1:N:0:5
ATTGGGTTTAAAGCGTGCGCAGGCGGTTCGTTGTGTCGGCGGTGAAAGCCCCGGGCTTAACCTGGGAATGGCCGTTGAAACTGGCGAACTGGAGTGTGGCAGAGGGGGGTGGAATTCCGCGTGTAGCAGTGAAATGCGTAGAGATGCGGAGGAACACCGATGGCGAAGGCAGCCCCCTGGGCTGACACTGACGCTCAGGCACGAAAGCGTGGGGAGCAAACAGGATTAGATACCCTCGTA
+
GGGGGGGGGGGGGGGGGGGGGGGGGGGGGGGGGGDGGGGGGGGGGGGGGGGGGGGGGGGGGGGGGGGGGGGGGGGGDGGGGGGGGGGGGGGGGGGGGGGGGGGGGGGGGGGGGGGGGGGGGGGGGGGGGGGGGGG?FGCECGGGGGGGGEEEGGG2:EGGGGGGGGGGGGGGGGGGGGGDGGGGGFG:,.<E?C5EGGGGGGGGGG8FEGGGGGGGGGGD5CFGGGDFGGGGGGGGGD<C
@M00200:207:000000000-ALC1F:1:2115:27883:19425 1:N:0:5
ATTGGGTTTAAAGGGTTCGTAGGCGGTGTGGCAAGTTGGGAGTGAAATCTCTGGGCTCAACCCAGAGGCTGCTTCCAAAACTGCCATGCTTGAGTGTGGGAGAGGCGCGTGGAATTGCAGGTGTAGCGGTGAAATGCGTAGATATCTGCAGGAACACCCGTGGCGAAAGCGGCGCGCTGGACCACAACTGACGCTGAGGAACGAAAGCTAGGGGAGCAAACAGGATTAGATACCCCAGTA
+
GGGGGGGGGGGGGGGGGGGGGGGGGGGGGGGGGGGGGGGGFGGGGGGGGGGGGGGGGGGGGEEGGGGGGGGGGGGGDGEFFFGGGGGGGGGGGGGGFGGGGGGGGGGGGGGGGGGGGGGGG:@FGGGGGGGGGGGGGGGGGGGGGGGGGGGGGGGGGGGGG7:FFEGGGGGCFGGGGGGGGEGGGGGDFGFGGGCCGGGGGGGGGC7EFGGGGGGGGGGGDFFGFDGGGFGGG??1:CFG
@M00200:207:000000000-ALC1F:1:2116:18412:19306 1:N:0:5
ACTGGGTATAAAGCGTGCGCAGGCGGTGATGTAAGACAGGTGTGAAATCCCCGGGCTTAACCTGGGAACTGCATTTGTGACTGCATCGCTGGAGTGCGGCAGAGGGGGATGGAATTCCGCGTGTAGCAGTGAAATGCGTAGATATGCGGAGGAACACCGATGGCGAAGGCAATCCCCTGGGCCTGCACTGACGCTCATGCACGAAAGCGTGGGGAGCAAACAGGATTAGATACCCGAGTA
+
GGGGGGGGGGGGGGGEGGGGGGGGGGGGGGGGGGGGGGGGFGGGGGGGGGGGGGGGGGGGGGGGGGGGGGGGGGGGGGGGGGGGGGGGGGGGGGGGGGGGGGGGGGGGGGGGGGGGGGGGGGGGGGGGGFGGGGGGGGGGGEGGGGGGGGGGGGGGGGGGGGGGGGGGGGGGGGFGGGG>FGGGGGGGGGGGGGGGGGGGGGFCEEGGGGGGGEGDGFCGGGFGGGFFGFGGGF8(,977
@M00200:207:000000000-ALC1F:1:2117:22314:5862 1:N:0:5
ATTGGGTTTAAAGGGCGCGTAGGTGGCCCGCTCAGCGTGCGGTGAAAGCCTGGGGCTCAACCCCGGGTCGGCCGTGCGAACTGGTGGGCTCGAGCACTGTAGAGGCAGGCGGAATTCCGGGTGTAGCGGTGGAATGCGTAGAGATCCGGAAGAACACCGGTGGCGAAGGCGGCCTGCTGGGCAGTAGCTGACACTGAGGCGCGACAGCGTGGGGAGCAAACAGGATTAGATACCCTGGTA
+
FDGGGGGGGGGGGGGGGGGGGGGGGGGGGGGGGGGGGGGGGGGGGGGGGGGGGGGGGGGGG,BCGGGGGGGGGGGGGGGGGGGGGGGGGGGGGGGGGGGGGGGGGGGGGGGGGGGGGGGGGGGGGGGGGGGGGGGGGGGGGGGGGGGGGGGGGGGGGGGGGGGGGGGGGGGGGGGGGGGGGGGGGGGGGGGGGGGGGGGGGGGGGGGGGGDGEGGGGGGGGGGGFGGGGGGGGG:)2CFF
@M00200:207:000000000-ALC1F:1:2117:8103:9454 1:N:0:5
ACTGGGTGTAAAGGGTGCGTAGGCGGTTATCTAAGTCAGGTGTGAAATCTCTCGGCTCAACCGGGAAACTGCGCTTGAAACTGGATGACTGGAGTGATGCAGGGGTGTGTGGAACTTCCGGTGGAGCGGTGAAATGTGTAGATATCGGAAGGAACGCCAGCAGCGAAAGCGGCACACTGGGCATTTTCTGACGCTGAGGCACGAAAGCTAGGGGAGTGAACGGGATTAGATACCCGAGTA
+
GGGGGGGGGGGGFGGGCGGGGGGGGGGGGFGGGGGGGGGGGFGEGGGGGGGGGGGGGGGGG,@FDEGGGGGGGGECFGGGGGGGGGGGFGGGGGGGGGGFFGGGGGGGGGGGGCGGGGGGGGGGGGGGGGGCFGGGFFGFGGGGFFGGDFGGGGGGGGGFGGGGGGGGGGGGGGGGG?FGGGGFDEGGGGGGGGCEGFGGGGEEEGGGG?FFAEEC7EFEG4CEDGGGGGGGG?537<>F
@M00200:207:000000000-ALC1F:1:2118:4042:7171 1:N:0:5
ATTGGGCTTAAAGGGCGCGTAGGTGGTCTGATAAGGGTGTGGTGAAAGTCCGGGGCTCAACCCCGGATCTGCCGTGCCGACTGTCAGACTCGAGGACTGTAGAGGCAGGCGGAATTCCGGGTGTAGCGGTGGAATGCGTAGAGATCCGGAGGAAGACCGGTGGCGAAGGCGGCCTGCTGGGCAGTTACTGACACTGAGGCGCGACAGCGTGGAGAGCAAACAGGATCAGATACCCGACTA
+
GGGGGGGGGGGGGGGGGGGGGGGGGGGGGGGFGGGGFGGEGGGGGGGGGGGGGGGGGGGGG,BBFGGGGGGGGGGGGGGGGGGGGGGGGGGGGGGGGGGGGGGGGGGGEGEGCGGDGGGGGGGGAFGGGGGDGGGGGGGGGGGGGGGGGGGGGGGGGGGGGGGGDGGDGCFGEGGGGGGGGCFG@F+<FGGGFGGFGGGGGGGGGGGGGGGG*.<CGFGGGGFG4444>FGGGGGGG(21
@M00200:207:000000000-ALC1F:1:2118:8674:7552 1:N:0:5
ATTGGGTTTAAAGGGTGCGTAGGCGGGCTGTTAAGTCAGCGGTAAAATTGCGGGGCTCAACCCCGTCGAGCCGTTGAAACTGGCGGCCTTGAGTAGGCGAGAAGTGTGCGGAATGCGTGGTGTAGCGGTGAAATGCATAGATATCACGCAGAACTCCGATTGCGAAGGCAGCACGCCGGCGCCTTACTGACGCTGAAGCACGAAAGCGTGGGAATCGAACAGGATTCGATACCCCCGCA
+
GGGGGGGGGGGGGGGGGGGGGGGGGGGGGGGGGGGGGGGGGGGGGGGGGGGGGGGGGGGGG,BFGGGGGGGGGGGGGGGGGGGGGGGGGGGGGGGGGGGGGGGGGGGGGGGGGGGGGGGGGGGGGGGGGGGGGGGGGGGFGGGGGGGGGGGGGGGGGGGGGGGGGGDEGGGGGGGGGGGGGGGGGGGGGGGGGGGGGGGGGG=EDGGGGGGG*.:CFCFGGGGGGA,2CGGEGGGGD98
@M00200:207:000000000-ALC1F:1:2118:9681:23683 1:N:0:5
ATTGGGCTTAAAGAGCTCGTAGGCGGTCTGTCGCGTCGGCTGTGAAAACCCGGGGCTCAACCCCGGGCCTGCAGTCGATACGGGCAGACTAGAGTGTGGTAGGGGAGACTGGAATTCCTGGTGTAGCGGTGAAATGCGCAGATATCAGGAGGAACACCGGTGGCGAAGGCGGGTCTCTGGGCCATAACTGACGCTGAGGAGCGAAAGCGTGGAGAGCGAACAGGATCAGATACCCTGCTA
+
GGGGGGGGGGGGGGGGGGGGGGGGGGGGGGGGGGGGGGGGGGGGGGGGGGGGGGGGGGGGG:BFGGGGGGGGGGGGGGGGGGGGGGGGGGGGFGGGFGGGGGGGGGGGGGGGGGGGGGGGGGGGGGGGGGDDGGAFFGGGGGGGGGGGGGGGGGGGGGGGGGGFGGGGGGGGGGGGGGGGGGGGGGGGGGGGGGGGGGGGGGGGGGGFGEGG*.3:CE=ECDGGGD8279>FFEGGG(+2
@M00200:207:000000000-ALC1F:1:2119:17425:5289 1:N:0:5
ACTGGGTATAAAGGGCATGCAGGCGGTCGTACGCGTTTTGTGTGACAGCGGATGGCTTAACTATCCGAGGATGCGAAAGACGGTATGACTTGAGGGCTCGAGAGGGACACGGAATTCCGGGTGGAGTGGTGAAATGCGTAGAGATCCGGAGGAACACCGAAGGCGAAGGCAGTGTCCTGGCGAGTGACTGACGCTGAGGTGCGAAAGCCAGGAGAGCGAACGGGATTAGATACCCCTGTA
+
GGGGGGGGGGGGGGGGGGGGGGGGGGGGGGGGGGGFEGGGGGGGGGGGGGGGGGGGGGGGGEFFGGGGGGGGGGGGGGGGGGGGGGGGGGGGGGGGGGGGGEFGGGGGGGGGGGGGGGGGG>FGGGFFGGGGGGGGGGGGGGGGGGGGGGGGGGGGGGGGGGGGGGGGGGGGGGGGGGGFGGGGGGGGFGF?EGGGGGGGGGGGGGGCGGGG*4:CCGGGEGGGGDGGFGGGGEGGGGGG
@M00200:205:000000000-AKKM3:1:1101:20840:1929 1:N:0:1
ATTGGGTATAAAGCGCGTGTAGGCGGACGATCAAGTCAGGCGTGAAATCCCCTTGCTCAACCCCTTTACTTCTTCTTCTCCTGGTTGTCTTTTTTTTCGGTGATTTTTTCGTTATTCCTTTTTTTTTTTTTTTCTTCTTATCTTTCTTTTTTAACACCGTTTTCTTAGGCTGCTTCCTTGTCTACTACTTACGCTTTTTCTCTTCAGCTTTTTTTGCAAACCTTATTTTATTCCCTTTTCTTTT
+
@EF@C9FFGGGFAFEGEC@FGDCGDD7@::F@@@9FF<,,9@FC>799C66,,,9:CE,,::8,,,,,:C,<,669,,,,::9,CE,BF?C,,,8+@F7++4+,,,,,+44,,+8B5A5,,:9>+++++8***,783,7,,,7,7,,,,,3*,,8,86*,6,*2+,2,,4,*=22233,,+5++2591<+2;*//**++0+2++++*2+2+++*))*+++1***)2:)*1.*3:+:0)1+*))-
@M00200:205:000000000-AKKM3:1:1101:14823:2005 1:N:0:1
ATTGGGCATAAAGTGCGCGCAGGCGGTCCTTTAAGTCTGATGTGAAAGCCCACGGCTCAACCGTTGTGGGTCATTTGATACTGGGGGACTTGATTGCAGAAGAGGTTATTGGAATTCCTCGTGTAGCGTTGATATTCTTATCTATTTTTTTTAACACCATTTTCTTAGGCGACTCTCTTGTCTGTCACTGACGCTGTTTCTCGAAAGCTTTTTTTGCAAACATTTTTTTATTCCCTCTTTAGTT
+
CFGCGGGGGGGGGGGGGGGGGGGGGGGGGGGGFEEGGGGGGGGGFGF,69C,B+8@@C,,9:+8,,,,8,8C,CC,,,,,9<<<=@CEF?A,,,<,:5<,<E8,,,,,,9<,,,:??A,5+:,:,,,++8++,,7,5,:,,,,,8,3,,+++:,@3@@:,83,5,,7,,:7CE4*246,,?>DCG,?9B+,,=52**,,4,4/,,3);+3+,,*))0+2+1*++)3:()06*30<>))1+*)).
@M00200:205:000000000-AKKM3:1:1101:12588:2060 1:N:0:1
ATTGGGTGTAAAGGGAGCGTAGGCGGATAGTTTAGTCAGAGGTGAAAGCCCAGGGCTCAACCTTGGAATTGCCTTTGATACTGGCTATCTTGAGTATGGAAGAGGTATGTGGAACTCCGAGTGTAGAGGTGTAATTCTTAGATATTCGTTTTAACACCATTTTCGAAGGCGACTTACTTGTCCATTACTGACGCTTATGCTCGAAAGCTTTTGTTGCAAACATGTTTATATACCCGTTTACTCT
+
GGGGGGGGGGGGGGGGGGGGGGGGGGGGGGGGGGGGGGGGGGGGGGG9CCC<@,FCFFGGGEFF9,,,:C<EEGGG9,C,<CEFFGGGGEF,,,C,CEFGGGG8,C,C,CF99,=FEA+++:+B,,,,,B+,,,::A,C;A,ACF@7,,,++:,C9EGG,A,,8++88@FFEG+8,7@,>DEFGGGGGG+CFGC3**,,5,5@*>5CC,5,,,,*31<C;*9,**44*+4/+@@EG2)2*+**1
@M00200:205:000000000-AKKM3:1:1101:7615:2067 1:N:0:1
ATTGGGTTTAAAGCGCGCGCAGGCGGTTTCTTAAGTCTGGTGTCTAAGTGCGGGGCTCAACCCCGTTACGCACTGGAAACTTGGAGACTTTAGTGCAGAAGAGGAGAGCGGAATTCCACTTTTTGCGGTGTACTGCGTAGAGTTGTTCTTTTACACCAGTTTCCACGGCGGCTCTCTTTACTGTAACTTACGCTTATTCGCGACAGCGTTTTTATCAAACAGTTTTTGTTACCCGCTTTAGTTC
+
FGGGGGGGGGGGGGGGGGGGGGGGGGGGGGGGGGGGGGGGGGGGGGG,C,6+++>@FFEEFC??+B,+8+==CF,,,,,95,CEEGGGG@,,,<,5CFEFFGG,,+,+:+8++:FCC,3,C,C,+:++@++,,:,,+86@*3,7>7,,,,,,77@?F*>7,,7,,,44<EGE51445+,7>C?C?FEF+;+*3=**++2**1:*:85D:******2*<<CG*+*.0*()06:F@8D)7)+*).-
@M00200:205:000000000-AKKM3:1:1101:10843:2077 1:N:0:1
ATTGGGTATAAAGCGTGTGTAGGCGGACGGGTAAGTACCTTGTGAAATCCCACTGCTCAACCTTTGCTCTGCTCGTTATTCTGCCCGTCTTTCTCCACTTAGGTTCTTTCGGAACAAACTTTTTAGCTTTTTTTTTCTTCTCTATCTTCTTTAACACCGTTTTCTTAGGCAGCTTTCTTGGCTGTAACTGACGCTTTCTCTCGAAAGGTTTTTTTTCAAACATTCTTCTATCCCCTTTTTCTTT
+
GGGGGGEGGGGGGGGGGGGGGGGGGGGGGGGGGGGGECEFGGGGGGGC6C@,6,:6CCEFC6,9,,,,:<,:CC,+:,:,<C9<=FEFG9C,,,55<CFGEGG,,:5,<58+++4,,,9,,<,,,,5,,:,,++6+6,9,,,9,7,,:,,,,778,,>C,6,+,,,8,8DFG+,8,35,77@DEF9E7<+4,:5/**,,2,2*,,1)*54,11*))0+5>;*++)1:)+397+,*;))0+*.))
@M00200:205:000000000-AKKM3:1:1101:11487:2093 1:N:0:1
ATTGGGCGTAAAGGGCTCGTAGGCGGTTTGTCGCGTCGGGAGTGAAACCCCGGTGCTTAACCCGGCTCTTGCTTCCGATACTGGCAGACTTGAGGTATTCAGGGGAGATCGGAATTCCTTGTTTAGCGGTGAAATTCTCAGATATCTTGCGTAACACCATTGTCTAAGGCGGCTCCCTGGACCGGAACTGACGCTGATTCTCGAAAGCGTTGTGAGCAAACATGATTAGATACCCCTGTCATCT
+
GGGGGGG>GGGGGGGGGGGCGGGGGG@@FGGFC@FGGGGGCFGGGGG9CB,++8=FFFGGG9C++:+8BF,EFE,5++8+8,C==4?7FE,5,,,:55EFGGC,+3++,,:+++BFDAF,,C,B;,B+3@7+,,8,:,,,33D,@,,,,,**6:FAFEG,?,,5,,67<FGGG:1*13,44=CGE8CGFFFF=E:**++20::8:=C<*2*****26?0<DF+*)2:)*1:7C@F*0)0+0)).
@M00200:205:000000000-AKKM3:1:1101:14841:2105 1:N:0:1
ATTGGGTTTAAAGGGAGCGTAGGCGGATAGTTTAGTCAGAGGTGAAAGCCCAGGGCTCAACCTTGGAATTGCCTTTGATACTGGCTATCTTGAGTATGGAAGAGGTATTTGGAACTCCGAGTGTAGAGGTGAAATTCTTAGATATTCTTATTAACACCAGTTGCTAAGGCGACTTACTTGTCCATTACTGACGCTGAGTCTCGAAAGCGTTTGTAGCAAACATGATTAGATACCCTTTTAAGTT
+
GGGGGGGGGGGGGGGGGGGGGGGGGGGGGGGGGGGGGGGGGGGGGGGFEED887CCGFGGG@EFA,,,CF@FEFFFA,C,CFFFGGGGGEFE,9C,CFGFGGG8<FCF,CE98AFGFB+++B+BA?,5,B7,,,9CA,CE9CFAG@<,,,,,:?FFGEG,9,,8,,CFEGGGG+8,@D,CEEFGGGGGFDFGDG?++,35<CC6CDDC*4***,+59:DEFC,**5=**4>:BFCF));,***1
@M00200:205:000000000-AKKM3:1:1101:16361:2278 1:N:0:1
ATTGGGCGTAAAGGGAGCGTAGGCGGATAGTTTAGTCAGAGGTGAAAGCCCAGGGCTCAACCTTGGAATTGCCTTTGATACTGGCTATCTTGAGTATGGAAGAGGTATGTGGAACTCCGAGTGTAGAGGTGAAATTCGTAGATATTCGGAAGAACACCAGTGGCGAAGGCGACATACTGGTCCATTACTGACGCTGAGGCTCGAAAGCGTGGGGAGCAAACAGGATTAGATACCCCAGTAAGA
+
GGGGGGGGGGGGGGGGGGGGGGGGGGGGGGGGGGGGGGGGGGGGGGGGGGGGGGGGGGGGGGGGGGGGGGGGGGGGGGGGGGGGGGGGGGGGGGGGGGGGGGGGGGGGGGGGGGGGGGEFGGFFGGGGGGGFFGGGGGGGGGGGGGGCC@F@FGGGFEFDFGFGGGGGEG@EEGGGGGGGGGGGFFGGGGGCDEGEGGGGGCEGGGGGGGGGGDDDEGCF85*;7FF8FFFFF8<*)8<FC24
@M00200:205:000000000-AKKM3:1:1101:22884:2294 1:N:0:1
ACTGGGTTTAAAGGGCTCGTAGGCGGTTCGTCGCGTCCGGTGTGAAAGTCCATCGCTTAACGGTGGATCTGCGCCGGGTACGGGCGGGCTGGAGTGCGGTAGGGGAGACTGGAATTCCCGGTGTAACGGTGGAATGTGTAGATATCGGGAAGAACACCAATGGCGAAGGCAGGTCTCTGGGCCGTTACTGACGCTGAGGAGCGAAAGCGTGGGGAGCGAACAGGATTAGACACCCGTGTA
+
GGGGGGGGGGGGGGGGGGGGGGGGGGGGGEEGGGGGGGGGGGGGGGGGGGGGGGGGGGGGGEGGGGFGFGGGDGGFGGGGCFGGGGGGGGGGFFGGGGGGGGFGGGGGGGGGGGGGGGGGGGGECAFGGCFGFFGCGCCFFGGGG,4***F:7FFCEGGGGGGGGGGGGFGGGGC?C@ECGGFGGGEGFGGGGGGGG55CEGGGGEDGGGDGGG353CC*9C*709F<FF):EGGC)55=
@M00200:205:000000000-AKKM3:1:1101:14963:2357 1:N:0:1
ATTGGGCTTAAAGGGAGCGTAGGCGGACATTTAAGTCAGGGGTGAAATCCCGGGGCTCAACCTCGGAATTGCCTTTGATACTGGGTGTCTTGAGTATGAGAGAGGTGTGTGGAACTCCGAGTGTAGAGGTGAAATTCGTAGATATTCGGAAGAACACCAGTGGCGAAGGCGACACACTGGCTCATTACTGACGCTGAGGCTCGAAAGCGTGGGGAGCAAACAGGATTAGATACCCTAGTA
+
GGGGGGGGGGGGGGGGGGGGGGGGGGGGGGGGGGGGGGGGGGGGGGGGGGGGGEGGGGGGGGGGGGGGGGGGGGGGGGGGGGGGGGGGGGGGFGGGGGGGGGGGGGGGGGGGGGGGGGGGGGGGGGGGCGGGGGGGGGGGGGGGGGGGGGGGGGGGGGGGGGGGGGGGGGGGGGGGGGGGGGGGGGGGGGGGDEGGGGFC=FGEGDGFEGGGGGFGFG;CFGCC?C7<FFFFGGF*7)@?
@M00200:205:000000000-AKKM3:1:1101:23998:2451 1:N:0:1
ACTGGGCTTAAAGGGCGCGTAGGCGGCCGATTAAGTCGGGGGTGAAAGCCTGTGGCTCAACCACAGAATTGCCTTCGATACTGGTTGGCTTGAGACCGGAAGAGGACAGCGGAACTGCGAGTGTAGAGGTGAAATTCGTAGATATTCGCAAGAACACCAGTGGCGAAGGCGGCTGTCTGGTCCGGTTCTGACGCTGAGGCGCGAAAGCGTGGGGAGCAAACAGGATTAGATACCCTAGTA
+
GGGGGGGGGGGGGGGGGGGGGGGGGGGGGGGGGGGGGGGGGGGGGGGGGGGGGGGGGGGGGGGGGGGGGGGGGGGGGGGGGGGGGGGGGGGGGGGGGGGGGGGGGGGGGGGGGGGGGGGGGGGGFFGGGGGGGGGGGGGGGGGGGGGGGGGGGGGGGDGGGGGGGGGGGGGG>EEGGGGGGGGGGGGGGGFGDDGGGGGFGGGGGG9FGEGGGGFGFGFGFGGGFDC26@ADEDFCFFFF
@M00200:205:000000000-AKKM3:1:1101:22807:2490 1:N:0:1
ATTGGGCTTAAAGGGCGCGTAGGCGGTCGTGCACGTCGGTGGTGAAATCCCCGGGCTCAACCCGGGAAATGCCGTCGATACGGCGCGACTCGAGTGTGGGAGGGGAGAGTGGAACTCCTGGTGTAGCGGTGAAATGCGTAGAAATCAGGAGGAACACCGGTGGCGAAAGCGCTCATCTGGCCCGATACTGACGCTGAGGCGCGAACGCTAGGGGAGCAAACGGGATGAGGTACACCGCGAAGA
+
GDEAC<DC6FCDCEGG@@+8C:@6F:8:@F@FGFFCCC@@FCGGGD<,CC@@@FCE:F@EEC=F:=CE8?<AAFCFGGG=:F4+8:33++8>83EFB3:C<=>:B<CFGFCC<F@:,@,8F338>3;CF>FDF;;3,111<*,37>CC<<C*14C@8:*<4=*+4*1:88?5CGD7F9:CCG=8E8:*+0:+**95=8@E*7E>E5)1*:*6C8<C558EF<;32)*())5=E030)))*/4(
@M00200:205:000000000-AKKM3:1:1101:11563:2494 1:N:0:1
ACTGGGTTTAAAGGGAGTGTAGGCGGTCTGTTAAGCGTGTTGTGAAATTTAGGTGCTCAACATTTAACTTGCAGCGCGAACTGGCGGACTTGAGTGCACGCAACGTATGCGGAATTCATGGTGTAGCGGTGAAATGCTTAGATATCATGACGAACTCCGATTGCGAAGGCAGCGTACGGGAGTGTTACTGACGCTTAAGCTCGAAGGTGCGGGTATCGAACAGGATTAGATACCCCAGTA
+
GGGGGGGGGGGGGGGGGGGGGGGGGGGGGGGGGGGGGGGGGGGGGGGGGGGGGGGGGGGGGGGGGGGGGGGGGGGGGGGGGGGGGGGGGGGGGGGGGGGGGGGGGGGGGGGGGGGGGGGGGGGGGGGGGGGGGGGGGGGGGGGGGGGGGGGGGGGGGGGGGDFGGEEGGGGGGGGGGGGGGGGGGGGGGGGGGGGGGGGGGFEG:=DFFGGFGGFGFGFGGGGGBGGBF?<7@CE55BF7
@M00200:205:000000000-AKKM3:1:1101:11918:2546 1:N:0:1
ATTGGGTTTAAAGGGAGCGTAGGCGGATAGTTTAGTCAGAGGTGAAAGCCCAGGGCTCAACCTTGGAATTGCCTTTGATACTGGCTATCTTGAGTATGGAAGAGGTATGTGGAACTCCGAGTGTAGAGGTGAAATTCGTAGATATTCGGAAGAACACCAGTGGCGAAGGCGACATACTGGTCCATTACTGACGCTGAGGCTCGAAAGCGTGGGGAGCAAACAGGATTAGATACCCGAGTAAGA
+
GGGGGGGGGGGGGGGGGGGGGGGGGGGGGGGGGGGGGGGGGGGGGGGGGGGGGGGGGGGGGGGGGGGGGGGGGGGGGGGGGGGGGGGGGGGGGGGGGGGGGGGGGGGGGGGGGGGGGGGGGGGGGGGGGGGGGGGGGGGGGGGGGGGGGGGGCGGGGGGGGGGDEFEGGGGGGGGGGGGGGGGGGGGGGGGGG5DGGGGGGGE>FGGGGGCFGG>GEGGGGGGGDGG@ACEFEFGGFFFFG<4
@M00200:205:000000000-AKKM3:1:1101:11699:2643 1:N:0:1
ATTGGGTATAAAGGGCTCGTAGGCGGTTTGTCGCGTCGGGAGTGAAAACGCCGTGCTTAACACGGCGCTTGCTTCCGATACGGGCAGACTAGAGGTATTCAGGGGAGAACGGAATTCCTGGTGTAGCGGTGAAATGCGCAGATATCAGGAGGAACACCGGTGGCGAAGGCGGTTCTCTGGGAATGACCTGACGCTGAGGAGCGAAAGTGTGGGGAGCGAACAGGATTAGATACCCCCGTA
+
GGGGGGGGGGGGGGGGGGGGGGGGGGGGGGGGGGGGGGGGGGGGGGGGGGGGGGGGGGGGGGFGGGGGGGGGGGGGGGGGGGGGGGGGGGGGGGGGGGGGGGGGGGGGGGGGGGGGGGGGGGGGFGGGGGGGCGGGGGGDGGGGGGGGGGGGGGGGGGEGEGGGGGGGGGGGGGGFGFGFGGFCFGGGGGFGGGGGGGFFE<EGGGCFGGGGGDFGFEECGGGGFGGFFF2F@,:CDB>C
@M00200:205:000000000-AKKM3:1:1101:15844:2693 1:N:0:1
ATTGGGTTTAAAGCGAGCGCAGGTGGTTTAATAAGTCTGATGTAAAAGGCAGTGGCTCAACCATTGTGTGCATTGGAAACTGTTAGACTTGAGTGCAGTAGAGGAGAGTGGAATTCCATGTGTAGCGGTGAAATGCGTAGATATATGGAGGAACACCGGTGGCGAAAGCGGCTCTCTGGACTGTAACTGACACTGAGGCTCGAAAGCGTGGGTAGCAAACAGGATTAGATACCCTAGTA
+
GGCGFGGGEGGGFGGGGCGGDGGFGGGGGGGGGGGGGGGGGGF@CCFGGGGGGFFCCFGG<EFGGGGGGFGGGGGFGGGFFEFGGGGGFEFGGGGGGGFGFFF?FGGGGGGGFG8F,<FGEGFGGFCCFEECEFEGGGGGGGGGGGGGGGGGFGGGGGGGEGGEEEEEGGGGEGCGGGGCFGGGFGGGGGFGGFGGGGGCEGG?CGFDEGEEEGDF>@6/C48C);C@F67:58?*=CF
@M00200:205:000000000-AKKM3:1:1101:19917:2817 1:N:0:1
ATTGGGCTTAAAGCGAGCGCAGGTGGTTTAATAAGTCTGATGTAAAAGGCAGTGGCTCAACCATTGTGTGCATTGGAAACTGTTAGACTTGAGTGCAGTAGAGGAGAGTGGAATTCCATGTGTAGCGGTGAAATGCGTAGATATATGGAGGAACACCGGTGGCGAAAGCGGCTCTCTGGACTGTAACTGACACTGAGGCTCGAAAGCGTGGGTAGCAAACAGGATTAGATACCCCTGTA
+
GGGGCFGGFGGGGGGGGGGGGGGFGGFGGGGGGDFFGGGGGGFFFFFGGGGGFGGGGGGGFGGGGGGGFGGGGGGGGGGGGGGGGGGGGGGGGGGGDFFGGFGGGGGGGGFGGGGGGGGGGGGGGGGGGEFFGFFDFFGGEFGGGGGGGGGGFFGGGEGGGEGGGEEGGGGGGG7CFFFC>>DFFFGFGFEGGGGGGGFCFGD8CEGDEGGDFC?6ACCGDFFD377@AAEFC<CC>FF
@M00200:205:000000000-AKKM3:1:1101:23203:2851 1:N:0:1
ATTGGGCGTAAAGCGAGCGCAGGTGGTTTAATAAGTCTGATGTAAAAGGCAGTGGCTCAACCATTGTGTGCATTGGAAACTGTTAGACTTGAGTGCAGTAGAGGAGAGTGGAATTCCATGTGTAGCGGTGAAATGCGTAGATATATGGAGGAACACCGGTGGCGAAAGCGGCTCTCTGGACTGTAACTGACACTGAGGCTCGAAAGCGTGGGTAGCAAACAGGATTAGATACCCGCGTA
+
GGGGGGGGGGGGGGGGGGGGGGGGGGGGGGGGGGGGGGGGGGGGGGGGGGGGGGGGGGGGGGGGGGGGGGGGGGGGGGGGGGGGGGGGGGFGGGGGGGGGGGGCFGGGGGGGGGFFGFGGFGGGGGGFGGF9E?FCEFGGGGGFGFGGFGGGGGGGGEFGGGGGGDGGG:BEGGGFFFCGFGFGGGGGGFFECFGGGGGGGGGGEGGGGGGCCGBGFCGG4*8C3D4;ACEGBCED:DE
@M00200:205:000000000-AKKM3:1:1101:9403:2855 1:N:0:1
ATTGGGTTTAAAGGGAGCGTAGGCGGACATTTAAGTCAGGGGTGAAATCCCGGGGCTCAACCTCGGAATTGCCTTTGATACTGGGTGTCTTGAGTATGAGAGAGGTGTGTGGAACTCCGAGTGTAGAGGTGAAATTCGTAGATATTCGGAAGAACACCAGTGGCGAAGGCGACACACTGGCTCATTACTGACGCTGAGGCTCGAAAGCGTGGGGAGCAAACAGGATTAGATACCCGGTAAGATT
+
GGGGGGFGGGGGGGGGGGGGGGGGGGGGGGGGGGGGGGGGGGGGGGGGFGGGGGGDEGGGGGGGGGGGGFGFGGGGGFFGGGGGFGGGGGGGGGGGGGGGGGGGGGGGGGGGDFGGCDFCFEGGGCGGGGGGGGGGGGGGGDCEGGGGGGGG,=CFF@CGGGGGECEDEGEEECEFEGGGGGGGCFFC7C7@CCCE=FECFCGGGCDFGGGGD>:DEG?FF4AC:CG<4*6CEEEG@577=4))
@M00200:205:000000000-AKKM3:1:1101:16708:2921 1:N:0:1
ATTGGGCATAAAGGGCTCGTAGGCGGTTTGTCGCGTCGGGAGTGAAAACGCCGTGCTTAACACGGCGCTTGCTTCCGATACGGGCAGACTAGAGGTATTCAGGGGAGAACGGAATTCCTGGTGTAGCGGTGAAATGCGCAGATATCAGGAGGAACACCGGTGGCGAAGGCGGTTCTCTGGGAATGACCTGACGCTGAGGAGCGAAAGTGTGGGGAGCGAACAGGATTAGATACCCCGGTA
+
GGGGGGGGGGGGGGGEGGGGGGGGGGGGGGGGGGGGGGGGGGGGGGGFGGGGGGGGGGGGGGGGGGGGGGGGGGGFGDGGGGGGGEGGGGGGGGGGGGGGGGGGGGGEDGEGGGGGGGGGGGGGGGGGGGGGGGGGGGGGGGGFFGCFGFGGGGGGGGGGEGGGGGGGGGDGE:ECFFGGGGFFGGFGGGFGGGCEEGGFGGDDE8C7FFGGGGE3@EEGGGGG?FG??F>*<CF*7<>E
@M00200:205:000000000-AKKM3:1:1101:19718:2994 1:N:0:1
ATTGGGTATAAAGGGCGTGCAGCCGGACATGCAAGTCAGATGTGAAATCTCAGGGCTTAACCCTGAAACTGCATTTGAAACTGTATGTCTTGAGTGCCGGAGAGGTAATCGGAATTCCTTGTGTAGCGGTGAAATGCGTAGATATAAGGAAGAACACCAGTGGCGAAGGCGGATTACTGGACGGTAACTGACGGTGAGGCGCGAAAGCGTGGGGAGCGAACAGGATTAGATACCCGAGTAAGA
+
GGGGGGGGGGGGGGGGGGGGGGGGGGGGGGGGGGGGGGGGGGGGGGGGGGGGGGGGGGGGGGGGGGGGGGGGGGGGGGGGGGGGGGGGGGGGGGGGGGGGGGGGGGGGGGGGGGGGGGGGGGGGGGGGGGGGGGGGGGGGGGGGGGGGGGGGGGDGGGGGGGGGGGGGGGGGGGGFGGGGGGGEGGGGFCFGGG4CEGGGG:EGGGGGGEGGGG3<DCEGCCFFBF>3FF<GCF6DEE>G=>F
@M00200:205:000000000-AKKM3:1:1101:6266:3030 1:N:0:1
ATTGGGTTTAAAGCGAGCGCAGGTGGTTTAATAAGTCTGATGTAAAAGGCAGTGGCTCAACCATTGTGTGCATTGGAAACTGTTAGACTTGAGTGCAGTAGAGGAGAGTGGAATTCCATGCGTAGCGGTGAAATGCGTAGATATATGGAGGAACACCGGTGGCGAAAGCGGCTCTCTGGACTGTAACTGACACTGAGGCTCGAAAGCGTGGGTAGCAAACAGGATTAGATACCCTTGTA
+
GGGGGGGGGGGGGGGGGGGGGGGGGGGGGGGGGGGGGGGGGGGGGGGGGGGGGGGGGGGGGGGGGGGGGGGGGGGGGGGGGGGGGGGGGGGGGGGGGGGGGGGGGGGGGGGGGGFGGGGGDGGGGGGGGGGGGGGGGGGGGGGGGGGGGCFGGGGGGGGGGGFEGEEGGEGGGGGGGGGGGGGGFGGGGGCGGGGGGGFCFGGGGGGGGGGGGGFGF9CFGGDF8CFEFFF=C8CCAFF
@M00200:205:000000000-AKKM3:1:1101:6878:3052 1:N:0:1
ACTGGGTTTAAAGGGTGCGTAGGCGGATAGGTAAGTCAGTGGTGAAAGGCAGCGGCTCAACCGTTGAGTTGCCGTTGATACTGCCAGTCTTGAGTGCACTAGAGGTAAGTGGAATTTATGGTGTAGCGGTGAAATGCATAGATACCATAAAGAACACCAATAGCGAAGGCAGCTTACTAGAGTGTAACTGACGCTGAGGCACGAAAGCGTGGGGAGCGAACAGGATTAGATACCCCGGTA
+
GGGGGGGGGGGGGGGGGGGGGGGGGGGGGGGGGGGGGGGGGGGGGGGGGGGGGGGGGGGGGGGGGGGGGGGGGGGGGGGGGGGGGGGGGGGFGGGGGGGGGGGGGGGGGGGGGGGGGGGGGGGGGGGGGGGGGGGGGGGGGGGGGGGGGGGGGGGGGGGGGGGGGGGGGGGGGGGGGGGGGGGGGGFGG7,@>>CGGGFFEDEGGGGG=EGGGGFDEGGGGGGGFGC3=1)1;?C<@@@E
@M00200:205:000000000-AKKM3:1:1101:11691:3191 1:N:0:1
ATTGGGCATAAAGGGCGCGTAGGCGGCCGATTAAGTCGGGGGTGAAAGCCTGTGGCTCAACCACAGAATTGCCTTCGATACTGGTTGGCTTGAGACCGGAAGAGGACAGCGGAACTGCGAGTGTAGAGGTGAAATTCGTAGATATTCGCAAGAACAACAGTGGCGAAGGCGGCTGTCTGGTCCGGTTCTGACGCTGAGGCGCGAAAGCGTGGGGAGCAAACAGGATTAGATACCCGAGTAAGA
+
GGGGGGGGGGGGGGGGGGGGGGGGGGGGGGGGGGGFGGGGGGGGGGGGGGGGGGGGGGGFGGGGGGGGGGGGGGDGGG9FEGGGGGGGGGGGGGGGGDGGGGGGGGGGFFCGGGGGGGGGEFGFGGGGGGFCFGGGGGGGGGGGGGGGGGGGGGGG8CGFFGGGGDDGGGGDDGGCFGGGG+A:C8ECGF77E5CEGFCCCCGGGGGG5:8EGGFGDFGFGGGGF:>2=@>F+<CD::7CFA<
@M00200:205:000000000-AKKM3:1:1101:15081:3202 1:N:0:1
ATTGGGCATAAAGGGAGCGTAGGCGGATAGTTTAGTCAGAGGTGAAAGCCCAGGGCTCAACCTTGGAATTGCCTTTGATACTGGCTATCTTAAGTATGGAAGAGGTATGTGGAACTCCGAGTGTAGAGGTGAAATTCGTAGATATTCGGAAGAACACCAGTGGCGAAGGCGACATACTGGTCCATTACTGACGCTGAGGCTCGAAAGCGTGGGGAGCAAACAGGATTAGATACCCTCGTA
+
GGGGGGGGGGGGGGGGGGGGGGGGGGGGGGGGGGGGGGGGGGGGGGGGGGGGGGGGGGGGGGGGGGGGGGGGGGGGGGGGGGGGGGGGGGG,EFGGGGGGGGGGGGGGGGGGGGGGGGGGGGGGGGGGGGGGGGFGGGGGGGGGGGGGGFGGGGGGGGGFGGGGGGGGGGGEGGGFGGGGGGGGGGGGGGGGGGGGGGGFFGGGGGGGDGGGGDEGFGG9FGDGFGGFFFFGGGGCFFFG
@M00200:205:000000000-AKKM3:1:1101:8717:3226 1:N:0:1
ACTGGGTTTAAAGGGAGCGCAGGCGGGTATGCAAGCTGGGAGTGAAATACATGGGCTCAACCCATGAACTGCTCCCAAAACTGTGTATCTTGAGTAGTGCAGCGGTAGGCGGAATTCCCGGTGTAGCGGTGGAATGCGTAGATATCGGGCGGAACACCAGTGGCGAAGGCGGCCTACTGGGCACCAACTGACGCTCAGGCTCGACAGTGTGGGTAGCAAACAGGATTAGATACTCCCGTACGAT
+
CE@FG<;@-CC-;F;E@F:C@F:F:FGCCFCF,C@,6CFEE@,C,6@<FCF@<6,9FFE9FEG@ECEFG9=C<F,CF<,4C5C5CC,9FF,9<BFC?FFFF9,C:=FFFG+=F:==EFGCC:33CFF:33@=+=3D<:843+37,8++@**111*,=<C:CC:B1****2<13BB@C9C6CGGGFC58E*22/57**2A?6CC***1:+22**/09@+++**09(02)*94*<,0>)7)*/43(
@M00200:205:000000000-AKKM3:1:1101:19092:3274 1:N:0:1
ATTGGGTTTAAAGGGAGCGTAGGCGGATAGTTTAGTCAGAGGTGAAAGCCCAGGGCTCAACCTTGGAATTGCCTTTGATACTGGCTATCTTGAGTATGGAAGAGGTATGTGGAACTCCGAGTGTAGAGGTGAAATTCGTAGATATTCGGAAGAACACCAGTGGCGAAGGCGACATACTGGTCCATTACTGACGCTGAGGCTCGAAAGCGTGGGGAGCAAACAGGATTAGATACCCCTGTAAGA
+
GGGGGGGGGGGGGGGGGGGGGGGGGGGGGGGGGGGGGGGGGGGGGGGGGGGGGGGGGGGGGGGGGGGGGGGGGGGGGGGGGGGGGGGGGGGGGGGGGGGGGGGGGGGGGGGGGGGGGGDGGFGGGGGGGGGGGFFGGGGGGGGGGGGGGGGGGGGGGGGGFGGGGGGGGGGGGGGGBCFGGGGGGGGEGGGGGGGEEF>>7CGGGGGGGCGEGGFDDGGGCGGGDFFFFFEDECGGFFFGGFE
@M00200:205:000000000-AKKM3:1:1101:25294:3321 1:N:0:1
ATTGGGTTTAAAGGGAGCGTAGGCGGATAGTTTAGTCAGAGGTGAAAGCCCAGGGCTCAACCTTGGAATTGCCTTTGATACTGGCTATCTTGAGTATGGAAGAGGTATGTGGAACTCCGAGTGTAGAGGTGAAATTCGTAGATATTCGGAAGAACACCAGTGGCGAAGGCGACATACTGGTCCATTACTGACGCTGAGGCTCGAAAGCGTGGGGAGCAAACAGGATTAGATACCCCAGTAAGA
+
GGGGGGGGGGGGGGGGGGGGGGGGGGGGGGGGGGGGGGGGGGGGGGGGGGGGGGGGGGGGGGGGGGGGGGGGGGGGGGGGGGGGGGGGGGGGGGGGGGGGGGGGGGGGGGGGGGGGGGGDGGGFC<EAFGGGGGGGGGGGGGGGGFGGGEGEGGGGDGGGGGFEEGGGGGGGDGGGGGGGGGGGGGGGGGGGG>D5;EDFGGGGG5CCGGGGGGEGEFGGGGGG@*C@6ACGFFF<>>AEGFF
@M00200:205:000000000-AKKM3:1:1101:20081:3412 1:N:0:1
ATTGGGTTTAAAGCGCGCGTAGGTGGTTTGTTAAGTTGGATGTGAAATCCCCGGGCTCAACCTGGGAACTGCATTCAAAACTGACTGACTAGAGTGTGGTAGAGGGTGGTGGAATTTCCTGTGTAGCGGTGAAATGCGTAGATATAGGAAGGAACACCAGTGGCGAAGGCGACCACCTGGACCAACACTGACACTGAGGTGCGAAAGCGTGGGGAGCAAACAGGATTAGATAACCCCGTACGAT
+
GGGGGGGGGGGGGGGGGGGGGGGGGGGGGGGGGGGGGGGGGGGGGGGGGGGGGGGGGGGGGGGGGGGGGGGGGGGGGGGFGGGGGGGGGGGGGGDGFFGFGGGGCGGGGGGDGGGGGGGGGGGGGGGGGGGGGGGCEGGGGG99BFGGGFFCFGGGGGGGFGGGEGGGGGGEE8CFEGFFFGGGGGGED47,:C<FGGGF*?:*=*:7=58CEE:DDGGC47CG39*47=)*+309@3<5*(((
@M00200:205:000000000-AKKM3:1:1101:24533:3415 1:N:0:1
ATTGGGTTTAAAGCGAGCGCAGGTGGTTTAATAAGTCTGATGTAAAAGGCAGTGGCTCAACCATTGTGTGCATTGGAAACTGTTAGACTTGAGTGCAGTAGAGGAGAGTGGAATTCCATGTGTAGCGGTGAAATGCGTAGATATATGGAGGAACACCGGTGGCGAAAGCGGCTCTCTGGACTGTAACTGACACCGAGGCTCGAAAGCGTGGGTAGCAAACAGGATTAGATACCCCCGTA
+
GFGGGGGGGGGGGGGGGGGEEGGGGGFGGGGGGGGGFGFGGGFEFGGGGGGGGGGGGGGGGGGGGGGGGGGGGGGGGGGGGGGGGGGGFFGFGGGGGGGFGFFE<B<FFGGDFGGGGGFFFFFGG9FGGGGFFGAFFFGGGGGGGGFGGCFGFGGGB@CCGF8@EGEGG=+3+CFGFFGDGFGGFGGDCDGGG*9CCCE5CDEC*:C4CCEGEGAGFGFGFCFGE773@A<F?>B3:DE
@M00200:205:000000000-AKKM3:1:1101:22780:3499 1:N:0:1
ATTGGGTTTAAAGGGAGCGTAGGCGGACATTTAAGTCAGGGGTGAAATCCCGGGGCTCAACCTCGGAATTGCCTTTGATACTGGGTGTCTTGAGTATGAGAGAGGTGTGTGGAACTCCGAGTGTAGAGGTGAAATTCGTAGATATTCGGAAGAACACCAGTGGCGAAGGCGACACACTGGCTCATTACTGACGCTGAGGCTCGAAAGCGTGGGGAGCAAACAGGATTAGATACCCCAGTAAG
+
FEEFFCFGDDGGGGGGFGGGCFGGGGGGGGGGGGGGGGGGGGGGFGGFGGGGGGGGGGGGGGGGGGGGGGGGCFGGGGGGDGFEGGGGGGGGCGGGGFGGFGGGGGFGGGGGFFGGGGEFGGGGGGGFDGGGGCD9FGFCEEGFGGGGGGDEFGGGGFFGFFFGGGG7FGFGGGGFEGCFFFGGGGGGGGGGGGCE5=FFGGGGGCDGGGGGGDBDDAFF*4EF:DCFF4A>EF8F>>?FG<
@M00200:205:000000000-AKKM3:1:1101:9476:3515 1:N:0:1
ACTGGGTTTAAAGGGAGCGTAGGCGGATAGTTTAGTCAGAGGTGAAAGCCCAGGGCTCAACCTTGGAATTGCCTTTGATACTGGCTATCTTGAGTATGGAAGAGGTATGTGGAACTCCGAGTGTAGAGGTGAAATTCGTAGATATTCGGAAGAACACCAGTGGCGAAGGCGACATACTGGTCCATTACTGACGCTGAGGCTCGAAAGCGTGGGGAGCAAACAGGATTAGATACCCCGGTA
+
GGGGGGGGGGGGGGGGGGGGGGGGGGGGGGGGGGGGGGGGGGGGGGGGGGGGGGGGGGGGGGGGGGGGGGGGGGGGGGGGGGGGGGGGGGGGDGGGGGGGGGGGGGGGGGGGGGGGGGGGGGGGGGGGGGGGGGGGGGGGGGGGGGGGGGGGGGGGGGGGGGGGGGGGGGGGGGGGGGGGGFFGGGGGGGGGGDGGGGGGGGDGCEGGGGGGGGFGFGGFGGGGFGGFFFFGGGGGFFDG
@M00200:205:000000000-AKKM3:1:1101:20574:3527 1:N:0:1
ATTGGGTGTAAAGGGTGCGTAGGCGGCTATTTAAGTCAGCGGTGAAAGACTCCGGCTCAACCGGAGCAGTGCCATTGATACTGGATAGCTTGAGTGTTGGAGGGGTACATGGAATTGATGGTGTAGCGGTGAAATGCATAGATACCATCAGGAACACCGATAGCGAAGGCATTGTACTGGCCAACAACTGACGCTGAGGCACGAAAGCATGGGGAGCGAACAGGATTAGATACCCTAGTA
+
GGGGGGGGGGGGGGGGGGGGGGGGGGGGGGGGGGGGGGGGGGGGGGGGGGGGGGGGGGGGGGGGGGGGGGGGGGGGGGGGGGGGGGGGGGGGGGGGGGGGGGGGGGGGGGGGGGGGGGGGGGGGFGGGGGGGGGGGGGGGGGGGGGGGGFGGGGGGGGDGGGGGEGGGGGGGGGGFFFFGGGGGGGGGGGGGGGGGGGGGGGGGGGGGG@CGGEADDGGGGGGGFG7?FFFGGGGCFFFG
@M00200:205:000000000-AKKM3:1:1101:12551:3593 1:N:0:1
ACTGGGCTTAAAGGGAGCGTAGGCGGATAGTTTAGTCAGAGGTGAAAGCCCAGGGCTCAACCTTGGAATTGCCTTTGATACTGGCTATCTTGAGTATGGAAGAGGTATGTGGAACTCCGAGTGTAGAGGTGAAATTCGTAGATATTCGGAAGAACACCAGTGGCGAAGGCGACATACTGGTCCATTACTGACGCTGAGGCTCGAAAGCGTGGGGAGCAAACAGGATTAGATACCCCTGTA
+
GGGGGGGGGGGGGGGGGGGGGGGGGGGGGGGGGGGGGGGGGGGGGGGGGGGGGGGGGGGGGGGGGGGGGGGGGGGGGGGGEGGGGGGGGGGGGGGGFGGGGGGGGGGGGGGGGGGGGGGGGGGGGGGGGGGGGGGFGGGGGGGGGGGGGGFGGGGGGGGGGGGGGGDGGGGGGGGGGGGGGGGGGGGGGGGGGCGGCEGFGGGGFGGGEEGGGGF:AFBFGGGFDGGEFFFFGFFGAFFF
@M00200:205:000000000-AKKM3:1:1101:13466:3593 1:N:0:1
ACTGGGTATAAAGCGCGCGTAGGTGGTTCGTTAAGTTGGATGTGAAATCCCCGGGCTCAACCTGGGAACTGCATTCAAAACTGTCGAGCTAGAGTATGGTAGAGGGTGGTGGAATTTCCTGTGTAGCGGTGAAATGCGTAGATATAGGAAGGAACACCAGTGGCGAAGGCGACCACCTGGACTGATACTGACACTGAGGTGCGAAAGCGTGGGGAGCAAACAGGATTAGATACCCCAGTA
+
GGGGGGGGGGGFGGDDGGGGGGGGGFFGFGEGGGGGGGFGGGGEGFGGGGGGGGCGCFGGGGGGFGFFGGGGGGGGGGGG8EGGGGGGGGGGFGGG9FGGGGGGGGGGGGGGGGGGGGGGGGFGGGGGGGGGGGGGGGGGGGFFGCDFGGGCGFGGGGGG<CFGGG@C*DFGEGDFGGGGFGFCGGFBCDFFGGG9,4C?5?*;**:FGCEB7E:DBFGGGGF4:CC<?BBFFFFGEDFG
@M00200:205:000000000-AKKM3:1:1101:15453:3641 1:N:0:1
ATTGGGTATAAAGCGTGCGCAGGCGGTTGTGCAAGACCGATGTGAAATCCCCGGGCTTAACCTGGGAATTGCATTGGTGACTGCACGGCTAGAGTGTGTCAGAGGGAGGTAGAATTCCACGTGTAGCAGTGAAATGCGTAGAGATGTGGAGGAATACCGATGGCGAAGGCAGCCTCCTGGGCTAACCCTGACGCTCATGCACGAAAGCGTGGGGCGCAAACAGGATTAGATACCCTCGTA
+
FGGGGGGGGGGGGGGBFGGGGGGGGGGDCGGGGGGGGFGGEGGGGGGGGGGGCGGGGGGGGGCEGGGFGF9FFD<9FEFGGGGGFFD@FG:FGGFGFCEFGGGGGGGCEGGGGGGGGGGGGGGGGGGFGGGGGGGFGGG7BFFGCA=DFG8FEGGDGGGDCFEGGGCCGFGG5:CE82?CC,<2?22/:<8<E?DEGEGCE:ECECCCECCGGG3))/:CGGG:<FD2699FGGFFFB):
@M00200:205:000000000-AKKM3:1:1101:8630:3658 1:N:0:1
ATTGGGCTTAAAGGGCTCGTAGGCGGCTTGTTGCGTCGGAAGTGAAAACGCCGTGCTTAACACCGCGCTGGCTTCCGATACTGGCAGACTAGAGGTATTTAGGGGAGAATGGAATACCTGGTGTAGCGGTGAAATGCGCAGATATCAGGAGGAACACCGGTGGCGAAGGCGGTATTCTGGGAATGACCTGACGCTGAGGAGCGAAAGCGAGGGGAGCGAACAGGATTAGCTACCCGTATAAAA
+
FGFFGF9FEGGGFACC<FGGGGG9FF++8FC6,,@F@FG+8FFGGGGG<+@BF6>EG9<FG<F,C+>:+++B4A4<FGFGE,E<B,=+BE,:EFGGG98,CEGGG7++B,DFDDG9FGFGGGGEFGGGGFCFFCF9EEEGGG9>;CFCD7FEGGGGF*>FCGGGGDGDGFGGE58B?EFG786B+BFGGGGG*ADGEFFGEFGGGG3**2/?EEBGFGGEGCFGBFG<*)6CF?C7.))+*))
@M00200:205:000000000-AKKM3:1:1101:24066:3720 1:N:0:1
ATTGGGTTTAAAGAGCTCGTAGGCGGTTCAGTAAGTCGGCTGTGAAATTCCGAGGCTCAACCTCGGAACTGCAGTCGAAACTACTGTGACTCGAGTCCGGTAGAGGAGAATGGAATTCCCGGTGTAGCGGTGAAATGCGCAGATATCGGGAGGAACACCAGTAGCGAAGGCGGTTCTCTGGGCCGGTACTGACGCTGAGGAGCGAAAGCGTGGGGAGCAAACAGGATTAGATACCCTTGTA
+
FFGGFGGGGGGGGGGGGGGFGFGGEDGGGGGGGGGFGGGGGGGGFGGFGGGGGGGGGGGEGGGGGGEGGGGGGGAFGGFCFFFGGGEFGG9?D<@FFGGGGGGGFGGGGGGGGGGGGGFFGCEFEFGCFF=FDCFFFGGGGGDGDFGGGGGGGGFGGGGGGGGGGGDGGGFEB1BE?FG@CGGFEGGGEGGFGGGGE5FF?<EDEGDGGGGCC8357CC?CGC*(/*6=F2:CFFFF:7C7
@M00200:205:000000000-AKKM3:1:1101:10359:3798 1:N:0:1
ATTGGGTTTAAAGGGTCCGTAGGCGGGCAATTAAGTCAGAGGTGAAATCCCACAGCTCAACTGTGGAACTGCCTTTGATACTGGTTGTCTTGAGTTATAGTGAAGTAGATAGAATATGTAGTGTAGCGGTGAAATGCATAGATATTACATAGAATACCGATTGCGAAGGCAGTCTACTAACTGTATACTGACGCTAATGGACGAAAGCGTGGGGAGCAAACAGGATTAGATACCCTCGTA
+
GGGGGGGGGGGGGGGGGGGGGGGGGGDGGGGGGGGGGGGGGGGGGGGGGGGGGDGGGGGGGGGGGGGGGGGGGGGGGGGGGGGGFFGDGGGGGGGGGGGGFGGGGGGFEGFGGFGGGG9C<FFGGGGGGGCGGGGGGGGGGGGGGGCEFFGGGGGGGGGGGFDF8CEGGGGGE6;AFGEGGDCCAAA7;?GGGGG5CCFEE>GDEC4D=1CFC:?)?*5AG5?D;GGFF=?DGFF*>3;:
@M00200:205:000000000-AKKM3:1:1101:23655:3805 1:N:0:1
ATTGGGTTTAAAGCGCGCGCAGGCGGTTAATTAAGTTGGGTGTTTAAGCCCGGGGCTCAACCCCGGTTCGCATCCAAAACTGGTTGACTTGAGTGTAGGAGAGGAAAGTGGAATTCCACGTGTAGCGGTGAAATGCGTAGAGATGTGGAGGAACACCAGTGGCGAAGGCGACTTTCTGGCCTATAACTGACGCTGAGGCGCGAAAGCGTGGGGAGCAAACAGGATTAGATACCCCTGTA
+
GGGGGGGGGGGGGGGGGGGGGGGGGGGGGGGGGGGGGGGGGGGGGGGGGGGGGGGGGGGGGGGGGGGGGGGGGGGGGGGGGGGGGGGGGGGGGGGGGGGGGGGGDFGGGGGGGGGGGGGGGGGGGGGGGGF@FGGGGGGGGGGGGGGGGGGGGGGGGGGGGFGGGGGGGGGGGGGGGGFGGFGGGGGGGGGGG5DEGGGGGGGGGGGGEGGGGEFGFGCFFGDC0>F?FFFDGGGGFFF
@M00200:205:000000000-AKKM3:1:1101:8315:3860 1:N:0:1
ATTGGGCTTAAAGTGCGCGTAGGCGGCTTGATAAGTCAGATGTGAAAGCCCACGGCTTAACCGTGGAAGTGCATTTGAAACTGTCAAGCTTGAGTATCAGAGGGGAAAGTGGAATTCCTGGTGTAGAGGTGAAATTCGTAGATATCAGGAGGAATACCAGTGGCGAAGGCGGCTTTCTGGACAAATACTGACGCTGAGGAACGAAAGCGTGGGGAGCGAACAGGATTAGATACCCCTGTA
+
GGGGGGGGGGGGGGGGGGGGGGGGGGGGGGGGGGGGGGGGGGGGGGGGGGGGGGGGGGGGGGGGGGGGGGGGGGGGGGGGGGGGGGGGGGGGGGGGGGGGGGGGGGGGGGGGGGGGGGGGGGGGGGGGGGGGGGGGGGGGGGGGGGGGGGGGGGCCFGGGGGGGGGGGGGGGGGGFGGGFGFFGGGFGGFGGGGGGGGGGGGGGCEGGGGGGEG:DDGGGGGGGFGGFFFAGGGGGFFFG
@M00200:205:000000000-AKKM3:1:1101:24264:3893 1:N:0:1
ATTGGGTTTAAAGGGAGCGTAGGCGGATAGTTTAGTCAGAGGTGAAAGCCCAGGGCTCAACCTTGGAATTGCCTTTGATACTGGCTATCTTGAGTATGGAAGAGGTATGTGGAACTCCGAGTGTAGAGGTGAAATTCGTAGATATTCGGAAGAACACCAGTGGCGAAGGCGACATACTGGTCCATTACTGACGCTGAGGCTCGAAAGCGTGGGGAGCAAACAGGATTAGATACCCCTGTA
+
GGGGGGGGGGGGGGGGGGGGGGGGGGGGGGGGGGGGGGGGGGGGGGGGGGGGGGGGGGGGGGGGGGGGGGGGGGGGGGGGGGGGGGGGGGGGGGGGGGGGGGGFGGGGGGGGGGGGGGGGGGGGGGGGGGGGGGGGGGGGGGGGGGGGGGGGGGGGGGGGGG?EEGGGGGGGGGGGGGGGGGGGGGGGGGGG5EGGEGFFGGGG6EGGEGGGGG:DF=FGFGGGFGFFFFFGDCFFFFFG
@M00200:205:000000000-AKKM3:1:1101:19647:3937 1:N:0:1
ATTGGGCTTAAAGGGTCCGTAGGCGGTTTAGTAAGTCAGTGGTGAAAGCCCATCGCTCAACGGTGGAACGGCCATTGATACTGCTAGACTTGAATTATTAGGAAGTAACTAGAATATGTAGTGTAGCGGTGAAATGCTTAGAGATTACATGGAATACCAATTGCGAAGGCAGGTTACTACTAATTGATTGACGCTGATGGACGAAAGCGTGGGGAGCGAACAGGATTAGATACCCGAGTA
+
GGGGGGGGGGGGGGGGGGGGGGGGGGGGGGGGGGGGGGGGGGFGGGGGGGGGGGGGFFGGGGGGGGGGGGGGGGGGGGGGGGGGGGGGGGGGGGGGGGGGGGGGGGGGGGGGFGDGGGGFGGGGGGGGGGGGGFGG9FGGGGGGGGGGGGGGGGGGGFFGGGGGCFCFGGGGGGGGDAFGGGGFAFAA:8CAEEDGDDF6FGEEEGGFD*>CFG>5DGEE<3C<6FGFFFEGGGGG>DFG
@M00200:205:000000000-AKKM3:1:1101:16714:3947 1:N:0:1
ATTGGGCTTAAAGGGAGCGTAGGCGGATAGTTTAGTCAGAGGTGAAAGCCCAGGGCTCAACCTTGGAATTGCCTTTGATACTGGCTATCTTGAGTATGGAAGAGGTATGTGGAACTCCGAGTGTAGAGGTGAAATTCGTAGATATTCGGAAGAACACCAGTGGCGAAGGCGACATACTGGTCCATTACTGACGCTGAGGCTCGAAAGCGTGGGGAGCAAACAGGATTAGATACCCCCGTAAGA
+
<FF<E<FFG@EEFCCCFCCFG:;EB6@CFGFFGFGC9CE<EFGFEFFFFECEGGEGGG@GCFGFA8<EF@FEGGGGGGGFEFGGDFGF=FFGFG?FFGG9FACEFFEE@ECEFFFDG8FCBBDED?FFGGGAFC,AA<?>FGFFEFECGFECE=FFEGCFCFDG7:BF7FEGGE8B:;@,@;FFGCEFGGC,45?GE>55AC7EGE5DDCCFEGA5>7B9>F?F(9+7/8?CEF+:337E*8A
@M00200:205:000000000-AKKM3:1:1101:21634:3957 1:N:0:1
ATTGGGTTTAAAGCGCGCGTAGGTGGCTTGATAAGCCGGTTGTGAAAGCCCCGGGCTCAACCTGGGAACGGCATCCGGAACTGTCAAGCTAGAGTGCAGGAGAGGAAGGTAGAATTCCCGGTGTAGCGGTGAAATGCGTAGAGATCGGGAGGAATACCAGTGGCGAAGGCGGCCTTCTGGACTGACACTGACACTGAGGTGCGAAAGCGTGGGTAGCAAACAGGATTAGATACCCGCGTAAGA
+
GGGGGGGGGGGGGGGGGGGGGGGGGGGGGGGGGGGGGFGGGGGGGGGGGGGGGGGGGGGGGGGGGGGGGGGGGGGGGGGGGGGGGGGGGFGGGGGGGGGGGGGGGGGGGGFFGGGGGGGGGGGGFGGGGGGGGGGGGGGGGGGGFGFEFGGGGFGGGGGGGGGGGGGGGGDGGGGGDGGGGGGGGGGGGGEFGGGGF6FGGGGGG8<CEGGGGGFGFGGGGGGGF:F??F<GCFGD@BD*90:
@M00200:205:000000000-AKKM3:1:1101:6217:3979 1:N:0:1
ACTGGGCTTAAAGGGAGCGTAGGCGGATAGTTTAGTCAGAGGTGAAAGCCCAGGGCTCAACCTTGGAATTGCCTTTGATACTGGCTATCTTGAGTATGGAAGAGGTATGTGGAACTCCGAGTGTAGAGGTGAAATTCGTAGATATTCGGAAGAACACCAGTGGCGAAGGCGACATACTGGTCCATTACTGACGCTGAGGCTCGAAAGCGTGGGGAGCAAACAGGATTAGATACCCCTGTA
+
CCFGGGGGGGGGEFEFEEGGGGGGGG7FGGGGGGGGGGGGGGGGGGGGGGGGGGGGGGGGGGGGGGGGGGGGGGGGGGGFGGGGGFGGGGGGG6CCFFFFFGGFGGGGGFGGGGGGGGGGGG?FGGFGGGGGGGGGGGGGGGGGGGFF,7?FFGGGGEGGDGFGG:EFEGG@CGGFGGFFGGECDCF7C>EGCEGGGGDGGGEGC8CFEEEGGC>G>F6AD4CF(*C)0;CCBBE33=A<
@M00200:205:000000000-AKKM3:1:1101:10291:4074 1:N:0:1
ACTGGGCTTAAAGGGAGCGTAGGCGGATAGTTTAGTCAGAGGTGAAAGCCCAGGGCTCAACCTTGGAATTGCCTTTGATACTGGCTATCTTGAGTATGGAAGAGGTATGTGGAACTCCGAGTGTAGAGGTGAAATTCGTAGATATTCGGAAGAACACCAGTGGCGAAGGCGACATACTGGTCCATTACTGACGCTGAGGCTCGAAAGCGTGGGGAGCAAACAGGATTAGATACCCTGGTA
+
GGGGGGGGGGGGGGGGGGGGGGGGGGGGGGGGGGGGGGGGGGGGGGGGGGGGGGGGGGGGGGGGGGGGGGGGGGGGGGGGGGGGGGGGGGGGGGGGGGGGGGGGFGGGFGGGGGGGGGGGGGGGGGGGFFGFFGGGGEGGCFGGGGGGGGGGGFGGGGGGGGGGGGGDGGGCEGGGGGGGGA?9;E;EFGGGGGGDDCFGGGCC?EDGGGGGDEDGEG?FGFFGFGGFFFECFGC65>F7
@M00200:205:000000000-AKKM3:1:1101:9720:4090 1:N:0:1
ATTGGGTATAAAGGGCTCGTAGGCGGTTTGTCGCGTCGGGAGTGAAAACGCCGTGCTTAACACGGCGCTTGCTTTCGATACGGGCAGACTAGAGGTATGCAGGGGAGAACGGAATTCCTGGTGTAGCGGTGAAATGCGCAGATATCAGGAGGAACACCGGTGGCGAAGGCGGTTCTCTGGGCATTACCTGACGCTGAGGAGCGAAAGTGTGGGGAGCGAACAGGATTAGATACCCTCGTA
+
GGGGGGGGGGGGGGGGGGGGGGGGGGGGGGGGGGGGGGGGGGGGGGGGGGGGGGGGGGGGGGGGGGGGGGGGGGGGGGGGGGGGGGGGGGGGGGGGGGGGGGGGGGGGGGGGGDGGGGGGGGGGGGGGGGGGGGGGGGGGGDGGGCEGGGGGGFGGGGGGGGGGDEGGGGGGGDG@BFBGGGGGGFGGGGGGEGDGCGGDEFGEE=GFGGFGD>:)<5>*)1CFFGGF68>*2<<FFBFE
@M00200:205:000000000-AKKM3:1:1101:20183:4191 1:N:0:1
ACTGGGTTTAAAGGGAGCGTAGGCGGACATTTAAGTCAGGGGTGAAATCCCGGGGCTCAACCTCGGAATTGCCTTTGATACTGGGTGTCTTGAGTATGAGAGAGGTGTGTGGAACTCCGAGTGTAGAGGTGAAATTCGTAGATATTCGGAAGAACACCAGTGGCGAAGGCGACACACTGGCTCATTACTGACGCTGAGGCTCGAAAGCGTGGGGAGCAAACAGGATTAGATACCCGCGTA
+
GDGGGGGGGGGGGGGGGGGGGGGGGGGGDGFGGFGGGFFGGGGGGGGGGFGGGGGGGGGGGGGGEGGGGGGGGGF9FFGGGGGGFEFCFGFGGGGGFGGGGGGGGGGGEGGGGGFGGGGDGFGGGGGGGGGGGGGGGGGGGGGGGFFGGGGGGGGGGGGGGGGGGGGGGGGGGGGFGGGGGDFGGFGGGGGGGGGGGGGGCGGGGGGGGEGGGGFGEGEGGGGG?FG7FFDGGG?CBFF=
@M00200:205:000000000-AKKM3:1:1101:25301:4197 1:N:0:1
ATTGGGTTTAAAGGGAGCGTAGGCGGATAGTTTAGTCAGAGGTGAAAGCCCAGGGCTCAACCTTGGAATTGCCTTTGATACTGGCTATCTTGAGTATGGAAGAGGTATGTGGAACTCCGAGTGTAGAGGTGAAATTCGTAGATATTCGGAAGAACACCAGTGGCGAAGGCGACATACTGGTCCATTACTGACGCTGAGGCTCGAAAGCGTGGGGAGCAAACAGGATGAGATACCCCAGTA
+
GGGGGGGGGGGGFGGGGGGGGGGGGGGGGGGGGGGGGGGGGGGGGGGGGFGGGGGGGGGGGGGGGGGGGGGGGGGGGGGGGGGGGGGGGGGGGGGGGGGGGGGGGGGGGGGGGGGGGGGGGFGGGGGGGGGGGGGGGGGGFGGGG9FCGGGGGGGGGDFFFGG88FGGEDFGGGGGCGGGGGAECCFGFGFF>CC*@8DF7>CEDEGGECEEGCEDEGCFFC@48C*/8FEGGEEF>DAG
@M00200:205:000000000-AKKM3:1:1101:23030:4203 1:N:0:1
ATTGGGCATAAAGGGAGCGTAGGCGGATAGTTTAGTCAGAGGTGAAAGCCCAGGGCTCAACCTTGGAATTGCCTTTGATACTGGCTATCTTGAGTATGGAAGAGGTATGTGGAACTCCGAGTGTAGAGGTGAAATTCGTAGATATTCGGAAGAACACCAGTGGCGAAGGCGACATACTGGTCCATTACTGACGCTGAGGCTCGAAAGCGTGGGGAGCAAACAGGATTAGATCCCCCTGTA
+
EEC@FGGFFFF9CF@E;C@@C@FGGDGG;CCEFGCGC<FFFDCDAEEFGGFFG@BFFDFEFFGFGG@FFFFGGDCFFDFFFG<C8=FE8F9EGGECFF,,CE8=<EDEEFGGF9<BFFEGG<?EFABFGGCFFFFGFFBFFGGFFFG8FGGGGFFGFGFGGGGEE=E@FDCEGEG,9DA7@;DFC9EFFFG88:CEGDFEEGGGC:<FEE*14*57>GF+;D6*3F@4A7<1C<FD:>61
@M00200:205:000000000-AKKM3:1:1101:13457:4284 1:N:0:1
ATTGGGCATAAAGGGAGCGTAGGCGGATAGTTTAGTCAGAGGTGAAAGCCCAGGGCTCAACCTTGGAATTGCCTTTGATACTGGCTATCTTGAGTATGGAAGAGGTATGTGGAACTCCGAGTGTAGAGGTGAAATTCGTAGATATTCGGAAGAACACCAGTGGCGAAGGCGACATACTGGTCCATTACTGACGCTGAGGCTCGAAAGCGTGGGGAGCAAACAGGATTAGATACCCCAGTA
+
GGGGGGGGGGGGGGGGGGGGGGGGGGGGGGGGGGGGGGGGGGGGGGGGGGGGGGGGGGGGGGGGGGGGGGGGGGGGGGGGGGGGGGGGGGGGGGGGGGGGGGGGGGGGGGGGGGGGGGGGGGGGGGFGGGGGGGGGGGGGGGGGGGGGGGGGGGGGGGGGGGGGGGGDFGGGGGGGGGGFGGGGGGGGGFGGGGGGGGGGGGGDFGGGDGGGGDDGDGGGGGGGFFGFFFFGGCFGBDFG
@M00200:205:000000000-AKKM3:1:1101:9031:4293 1:N:0:1
ATTGGGTTTAAACGGCGCGTAGGCTGCACGGCACGGTTCGGGTGAAATCCCTCGGCTCAACCGAGGAACTGCCCGGGCGACGGCCGAGCTCGACTGCATCAGGGGAAGATGGAACTCCCGGTGGAGCGGTGAAATGCGTAGATATCGGGAGGAACGCCGGTGGCGAAAGCGATCTTCTGGGGTGCTAGTGACGCTGAGGCGCGAAAGCCAGGGGAGCAAACGGGATTAGATACCCGTGTA
+
GGGGGGGGGGGG9FGGGGGGGGGGGGGGGGGGGGEGGGGGGGGGGGGGGGGGGGGGFGGGGGGGGGGGGGGFGGGGGGGGGGGGGGGGGEGGGGGDGGGGGGGGEGGGGGGGGGGGGGGGGGGGGFGGGGGGGGFGGGGCFGF<FGGGGDGGGGGGGGGGGGDFEGDEECGGCGFGGGGGGGGGEGGGGFEGGEDGEGG7EGGCDGCC;:CFGEDGFCF?7DGG?D*)9BAD?C6<<307
@M00200:205:000000000-AKKM3:1:1101:18216:4298 1:N:0:1
ATTGGGTATAAAGGGCTCGTAGGCGGTTTGTCGCGTCGGGAGTGAAAACCAGGTGCTTAACACCTGGCTTGCTTTCGATACGGGCAGACTGGAGGTATGCAGGGGAGAACGGAATTCCTGGTGTAGCGGTGAAATGCGCAGATATCAGGAGGAACACCGGTGGCGAAGGCGGTTCTCTGGGCATTACCTGACGCTGAGGAGCGAAAGTGTGGGGAGCGAACAGGATTAGATACCCCAGTA
+
GGGGGGGGGGGGGGGGGGGGGGGGGGGGGGGGGGGGGGGGGGGGGGGGGGGGGGGGGGGGGGGGGGGGGGGGGGGGGGGGGGGGGGGGGGGGGGGGGGGGGGGGGGGGGGGGGGGGGGGGGGGGGGGGGGGGGGGGGGGGGGGGGGGGGGGGGGGGGGGGGGGGGGGGGGGGGGGGGGGGGGGGGGGGGGGGGGGGGGGGGGGGGGGCGGGGGGFGFGGGGGGGF4>?FFFFFGGGEF?F
@M00200:205:000000000-AKKM3:1:1101:20155:4309 1:N:0:1
ATTGGGTTTAAAGGGTGCGTAGGTGGCTATCTAAGTCAGTGGTGAAATATCTCAGCTTAACTGAGAGGGTGCCATTGATACTGGATAGCTTGAGTACAGATGAGGTAGGCGGAATTGACGGTGTAGCGGTGAAATGCATAGATATCGTCAAGAACACCGATAGCGAAGGCAGCTTACCAAGCTGTAACTGACACTGAGGCACGAAAGTGTGGGGATCAAACAGGATTAGATACCCGAGTAAGA
+
GGGGGGGGGGGGGGGGGGGEGGGGGGGGGGGGGGGGGGGGGGGGGGGGGGGGGGGGGGGGGGGGGGGGGGGGGGGGGGGGGGGGGGGGGGGGGGGGGGGGGGGGGGGGGGGGGGGGGGGGGGGGGGGGGFGGGGGGGGGGGGGGGGGGGGGGFGGGGGGGGGGGGGGGGGGGGFGGGGGGGFGGGGGGGGGDGGGGGDGGGGGEDGGGGGGGGGFG:GGGGGGGDGGEFFEGF<FGEDAFGF9
@M00200:205:000000000-AKKM3:1:1101:10921:4341 1:N:0:1
ACTGGGTTTAAAGGGAGCGTAGGCGGACATTTAAGTCAGGGGTGAAATCCCGGGGCTCAACCTCGGAATTGCCTTTGATACTGGGTGTCTTGAGTATGAGAGAGGTGTGTGGAACTCCGAGTGTAGAGGTGAAATTCGTAGATATTCGGAAGAACACCAGTGGCGAAGGCGACACACTGGCTCATTACTGACGCTGAGGCTCGAAAGCGTGGGGAGCAAACAGGATTAGATACCCTAGTAAGA
+
GGGGGGGGGGGGGGGGGGGGGGGGGGGGGGGGGGGGGGGGGGGGGGGGGGGGGGGGGGGGGGGGGGGGGGGGGGGGGGGGGGGGGGGGGGGGGGGGGGGGGGGGGGGGGGGGGGGGGGGGGFGGGGGGGGGGGGGGGGGGGGGGGGGGGGGGGGGGGGGGGGGGGGGGGGGGEEGGEGGGGFGGDEFGGGGGGEGGGGGGGGEGGC5CEGGGGGBGBGFGGGGGFFF?FFAGGGGGFFFG=>F
@M00200:205:000000000-AKKM3:1:1101:18982:4398 1:N:0:1
ACTGGGTTTAAAGGGCGCGTAGGCGGGCCGCAAAGTCTGTGGTGAAATCCTCCAGCTTAACTGGAGAACTGCCTCGGATACTGGCGGCCTCGAGGATGGTAGGGGCGTGCGGAACAGTTGGTGGAGCGGTGAAATGCGTTGATATCAACTGGAACTCCGGTGGCGAAGGCGGCACGCTGGACCATGTCTGACGCTGAGGCGCGAAAGCCAGGGGAGCAAACGGGATTAGATACCCTAGTA
+
GGGGGGGGGGGGGGGGGGGGGGGGGGGGGGGGGGGGGGGGGGGGGGGGGGGGGGGGGGGGGGGGGGGGGGGGGGGGGGGGGGGGGGGGGGGGGGGGGGGGGGGGGGGGGGGGGGGGGGGGGGGGGGGGGGGGGGGGGGGGGGGGGGGGGGGGGGGGGGGGGGGGGGGGGGGGGGGGGGGGGGGGGGGGGGGGGGGGGGGGGGGGGGGGC6FGGGFGFGGGGGEG?G<?FFFGGGGGFFFG
@M00200:205:000000000-AKKM3:1:1101:5252:4438 1:N:0:1
ATTGGGCTTAAAGGGAGCGTAGGCGGATAGTTTAGTCAGAGGTGAAAGCCCAGGGCTCAACCTTGGAATTGCCTTTGATACTGGCTATCTTGAGTATGGAAGAGGTATGTGGAACTCCGAGTGTAGAGGTGAAATTCGTAGATATTCGGAAGAACACCAGTGGCGAAGGCGACATACTGGTCCATTACTGACGCTGAGGCTCGAAAGCGTGGGGAGCAAACAGGATTAGATACCCTCGTAAGA
+
GGGGGGGFFGFGGGGFEEGGGGGGGG:@FFEFGGGDFGGGFGGFGGGGGGF@EFGGG<FGGGGDFECGGF9FFFFGGGFGGGC?FEFGGGCFGGG96FFFGGGGGEFGGGGGGFFGGGECEGGGFCFGGGGGGGGGGG<E7?FGFFGFGGGCFGGGGGG@FGCEE3C@FGDEGE89EGGG=AABB>>EG7CCEGD*@D*:,9*8FE4?GGGDDE)):CGGGGF4=CGFA76CGFG*:>AGG(6
@M00200:205:000000000-AKKM3:1:1101:14511:4493 1:N:0:1
ATTGGGTTTAAAGGGAGCGTAGGCGGATAGTTTAGTCAGAGGTGAAAGCCCAGGGCTCAACCTTGGAATTGCCTTTGATACTGGCTATCTTGAGTATGGAAGAGGTATGTGGAACTCCGAGTGTAGAGGTGAAATTCGTAGATATTCGGAAGAACACCAGTGGCGAAGGCGACATACTGGTCCATTACTGACGCTGAGGCTCGAAAGCGTGGGGAGCAAACAGGATTAGATACCCAAGTA
+
GGGGGGGGGGGGGGGGGGGGGGGGGGGDGGGGGGGGGGGGGGGGGGGFGGGGGGGGGGGGCFFGGGGGGGGGGGGGGGGGGGGGGFGDGGGGGGGGGGGCFCFGGGGGGFFGGFGGAFGGGGGGGGGGGGGGGGGGGGFGGGGGFGGFEFFGGGGGGGFDF<FEEEEFGGGGGCEGFCF7EG6EGGFGGGGGDEG>?FGGCFGGGGDC5EEGGDDGEFG6CFFC(*;)/:?CGGG*85/=
@M00200:205:000000000-AKKM3:1:1101:26090:4514 1:N:0:1
ATTGGGTTTAAAGAGCGCGTAGGCAGTCTGATAAGTCAGGTGTGAAATCCCCCGGCTCAACCGGGGAACTGCACCTGATACTGTTGGGCTTGAGTGCAGGAGGGGAGAGCGGAATTCCTGGTGGAGCGGTGAAATGCGTAGATATCAGGAGGAACGCCGGCGGCGAAAGCGGCTCTCTGGCCTGTTACTGACGCTGAGGCGCGAAAGCTAGGGGAGCAAACGGGATTAGATACCCTGGTA
+
GFGGGG@BFF9FEGFGCCEGGEGGEGFFGEGGEECFFGGFGGGGFDAFGFGGGGGG:FGFGGGGGGGGGGGGGDGDGC9F<,CFFEDGGCF@4?CEDFG@7CEB@FC7FFE+@F<8FGFGGGGGGGGCD=FGGGGGGGGGGGGGFFGFFGGG@FGGFBF>CF<ECGCGGG:CD5EGGGFGC>@EGF<<EDF<?CD5CCEGGGGGECDD7?FFFEDD:CFGGG8<()22=@<DCCFGFF6<
@M00200:205:000000000-AKKM3:1:1101:18175:4526 1:N:0:1
ATTGGGTTTAAAGGGAGCGTAGGCGGATAGTTTAGTCAGAGGTGAAAGCCCAGGGCTCAACCTTGGAATTGCCTTTGATACTGGCTATCTTGAGTATGGAAGAGGTATGTGGAACTCCGAGTGTAGAGGTGAAATTCGTAGATATTCGGAAGAACACCAGTGGCGAAGGCGACATACTGGTCCATTACTGACGCTGAGGCTCGAAAGCGTGGGGAGCAAACAGGATTAGATACCCCGGTA
+
GGGGGGGGGGGGGGGGGGGGGGGGGGGGGGGGGGGGGGGGGGGGGGGGGGGGGGGGGGGGGGGGGGGGGGGGGGGGGGGGGGGGGGGGGGGGGGGGGGGGGGGGGGGGGGGGGGGGGGGGGGGGGGGGGGGGGGGGGGGGGGGGGGGGGGGGGGGGGGGGGGGGGGGGGGGGGGGGGGGGGCFFGFFGGGGFGGGGGGGGFGCEGGG4EGGGGGFGFFGCCDFGFGGFFF?GFCC5:>>E
@M00200:205:000000000-AKKM3:1:1101:14439:4550 1:N:0:1
ATTGGGTTTAAAGGGCGCGTAGGCGGTCTTTTAAGTCGGGGGTGAAAGCCTGTGGCTCAACCACAGAATTGCCTTCGATACTGGGAGACTTGAGACCGGAAGAGGACAGCGGAACTGCGAGTGTAGAGGTGAAATTCGTAGATATTCGCAAGAACACCAGTGGCGAAGGCGGCTGTCTGGTCCGGTTCTGACGCTGAGGCGCGAAAGCGTGGGGAGCAAACAGGATTAGATACCCTCGTA
+
GGGGGGGGGGGGGGGGGGGGGGGGGGGGGGGGGGGGGGGGGGGGGGGGGGGGGGGGGGGGFGGGGGGGGGGGGGGGGGGGGGGGGGGGGGGGGGGGGGGGGGGGGGGGGGGGGGGGGGGGGGFGGGGGGGFFGGGGGGGFGGFGGGGGGGGGGGGGGGGGGGGGGGGGGGGGGGGGGGGGGGGGDCGGGGGGGGGGGGGGGGGGGGGGGCGGGEBDFGG6CFGGFGGFFFAGGGG*5>@G
@M00200:205:000000000-AKKM3:1:1101:15376:4564 1:N:0:1
ATTGGGTATAAAGGGCGCGTAGGCGGGACGGCAAGTCGGTCGTGAAAGCCCTCGGCTCAACCGAGGAGAGTCGGCCGAGACTGTCGTTCTTGAGGGATGCAGAGGAGACTGGAATTCCCGGTGTAGCGGTGAAATGTGTAGAGATCGGGAGGAACACCGGTGGCGAAGGCGGGTCTCTGGGCATCTCCTGACGCTGAGGCGCGAAAGCGTGGGGAGCAAACGGGATTAGATACCCCGGTA
+
GGGGGGGGGGGGGGGGGGGGGGGGGGGGGGGGGGGGGGGGGGGGGGGGGGGGGGGGGGGGGGGGGGGGGGGGGGGGGGGGGGGGGGGGGGGGGGGGGGGGGGGGGGGGGGGGGGGGGGGGGGGGGGGGGGDGGGCGGGGGGGGGGGGGGGGGGGGGGGGGGDGGGGGGGGGGGGGGGGGGGGGGGGGGGGGGGGDDCCFGGGGGGGGGGGGGGGEGFGF+CDGG?GC?FBBGGGGGFFF=
@M00200:205:000000000-AKKM3:1:1101:5544:4611 1:N:0:1
ATTGGGTTTAAAGGGAGCGTAGGCGGATAGTTTAGTCAGAGGTGAAAGCCCAGGGCTCAACCTTGGAATTGCCTTTGATACTGGCTATCTTGAGTATGGAAGAGGTATGTGGAACTCCGAGTGTAGAGGTGAAATTCGTAGATATTCGGAAGAACACCAGTGGCGAAGGCGACATACTGGTCCATTACTGACGCTGAGGCTCGAAAGCGTGGGGAGCAAACAGGATTAGATACCCGCGTA
+
GGGGGGGGGGGGGGGGGGGGGGGGGGGGGGGGGGGGGGGGGGGGGGGGGGGGGGGGGGGGGGGGGGGGGGGGGGGGGGGGGGGGGGGGFGGGGGGFGGGGGGGGGGGGGGGGGGFGCFGGGGGFGGFGGGGGGGGGGGGGGDGGGG9FGEGEGGGGEFGGGGGGEFGCFFGGGGGGGGGGGGGGGGGGGGGGG59CEDFCFFEGFGGFGGGGGGBGFFGDFDCGFFCEFFED?<<C5@5E
@M00200:205:000000000-AKKM3:1:1101:19926:4620 1:N:0:1
ACTGGGTTTAAAGGGAGCGTAGGCGGATAGTTTAGTCAGAGGTGAAAGCCCAGGGCTCAACCTTGGAATTGCCTTTGATACTGGCTATCTTGAGTATGGAAGAGGTATGTGGAACTCCGAGTGTAGAGGTGAAATTCGTAGATATTCGGAAGAACACCAGTGGCGAAGGCGACATACTGGTCCATTACTGACGCTGAGGCTCGAAAGCGTGGGGAGCAAACAGGATTAGATACCCCAGTAAGA
+
GGGGGGGGGGGGGGGGGGGGGGGGGGGGGGGGGGGGGGGGGGGGGGGGFGGGGGGGGGGGGGGGGGGGGGGGGGGGGGGGGGGGGGGGGGGGGGGGGGGGGGGGGGGGGGGGGGGGGGGGGGGFGGGGGGGGGGFGGGGGGGGGGFGGGGGGGGGGGEGGGGGGGGGGGGGGGGGGGGGGGDFFFGGGGGGGGDGGEFFGGCEGGEGGGGGGGGFGFGFGGGGFFGGEFFEGC<8D>EFGGF<
@M00200:205:000000000-AKKM3:1:1101:17810:4652 1:N:0:1
ACTGGGTTTAAAGGGAGCGTAGGCGGATAGTTTAGTCAGAGGTGAAAGCCCAGGGCTCAACCTTGGAATTGCCTTTGATACTGGCTATCTTGAGTATGGAAGAGGTATGTGGAACTCCGAGTGTAGAGGTGAAATTCGTAGATATTCGGAAGAACACCAGTGGCGAAGGCGACATACTGGTCCATTACTGACGCTGAGGCTCGAAAGCGTGGGGAGCAAACAGGATTAGATACCCTTGTA
+
FGEGGGGGGGGGGGGGGGGGGGGGGGGGGGGGGGGGGGGGGGFFGGGGGGGGGGGGFGDGFGGGGGGGGGGGGGGGGGGGGGGGGGGGGGGGGGGGGGGGGGGGGGGGGGGGGGGGGGGGGGGFGGGGGGGGEGGGGGGGGGGGGGGGGGGGGGGGFEBFGGFGGGGGGDFGGEGGGGGGGGGFAEGGFGGGGGGGGGGGGFEEDEGCGGGGGDBGBGFGGGGGFGGFFFEFGAFCFACG
@M00200:205:000000000-AKKM3:1:1101:25510:4684 1:N:0:1
ATTGGGTTTAAAGTGAGCGCAGGTGGTTTAATAAGTCTGATGTAAAAGGCAGTGGCTCAACCATTGTGTGCATTGGAAACTGTTAGACTTGAGTGCAGTAGAGGAGAGTGGAATTCCATGTGTAGCGGTGAAATGCGTAGATATATGGAGGAACACCGGTGGCGAAAGCGGCTCTCTGGACTGTAACTGACACTGAGGCTCGAAAGCGTGGGTAGCAAACAGGATTAGATACCCTAGTA
+
GGGGGGGGGGGGGGGGGGGGGGGFGGFGGGGGGGGGGGGGGGGGGGGGGGGGFGGGGGGGGGGGGGGGGGGGGGGGGGGGGGGGGGGGGGGGGGGGGGGGGGGGAFFGGGGGGFFGGGGGGGGGGGGGGGGGGGGCFFFGG9FFGGGGGGGGGGGGGGGGGGGD7FGGGGGGGGGGGGF9DFGGGGGGGGGGGGGFGGGFGDGGGDFDGGGGGGFGFGGGGG88@+27FACF8?:<F=F
@M00200:205:000000000-AKKM3:1:1101:12135:4729 1:N:0:1
ATTGGGTATAAAGCGCACGTAGGCGGATTTGTAAGTCAGGGGTGAAATCCCGGGGCTCAACCTCGGAACTGCCTCTGATACTGCAAGTCTCGAGTCCGGAAGAGGTGAGTGGAATTCCTAGTGTAGAGGTGAAATTCGTAGATATTAGGAAGAACACCAGTGGCGAAGGCGGCTCACTGGTCCGGTACTGACGCTGAGGTGCGAAAGCGTGGGGAGCAAACAGGATTAGATACCCTAGTA
+
GGGGGGGGGGGGGGGGGGGGGGGGGGDGCFGGGGGGGGGGGGGGGGGGGGGGGGGGGGGGGGGGGGGGGGGGGGGGGGGGGGGGGGGGGGGFGGGGGGGGGGGGGFGGGGGGGGGGGGGGGGGGGGEGGGGGGGGGGGGGGGFGGEFGGGGGGGGGGGGGGGGGGGGGGGGGGGDGGGGGFGGGGGGGGG7FGGDGCGGGGGGGGGGGGGGGGGFGEGGGGGGFBGGBFFBFGEGFFFFG
@M00200:205:000000000-AKKM3:1:1101:6130:4808 1:N:0:1
ACTGGGTTTAAAGGGAGCGTAGGCGGACATTTAAGTCAGGGGTGAAATCTCGGGGCTCAACCTCGGAATTGCCTTTGATACTGGGGGTCTTGAGTATGAGAGAGGTGTGTGGAACGCCGAGTGTAGAGGTGAAATTCGTAGATATGCGGAAGAACACCAGTGGCGAAGGCGACACACTGGCTCATTACTGACGCTGAGGCACGAAAGCGTGGGGAGCAAACAGGATTAGATACCCGGGTA
+
GGGGGGEFGGGGGGG9FGGGGGGGGGDGC,,CFGGGGGGFGGGGGGGG,,9C@FGGGGGGFG8C=F+CFGGGG9FGGGFEGGGE<+@FGGGGGG?9@@FGEFEFG<?5CBFGFGC+++8@FFFECGCFFGGGFGG9FFGGGGGGG,,8>+@FEGF8FE*5FDFGGGGGGG7*=1*,=B:F*35?<+5C7FGGEGCGG*C=*;EGEEGGGGGGG>B5>CFFGGGG?GG<FB>F<,3))075
@M00200:205:000000000-AKKM3:1:1101:12901:4813 1:N:0:1
ATTGGGCTTAAAGTGAGCGTAGGCGGATAGTTTAGTCAGAGGTGAAAGCCCAGGGCTCAACCTTGGAATTGCCTTTGATACTGGCTATCTTGAGTATGGAAGAGGTATGTGGAACTCCGAGTGTAGAGGTGAAATTCGTAGATATTCGGAAGAACACCAGTGGCGAAGGCGACATACTGGTCCATTACTGACGCTGAGGCTCGAAAGCGTGGGGAGCAAACAGGATTAGATACCCGCGTA
+
GFGGGGCFGGGGGGGGGGGGGGGGGGC:CFFGFGGGGGGGGGGGGGGGEGGFF@CGGGGGGGFFFGDD9EFGGGGGGGGGGGGGGGCEFGFGGGECCFGEFGGDGFFFGFGGFGGFAFGGGGGGGGGGGGGGGGGGGGGGGGGGGGDGGGGGGGGGFGGGGGGGGGGGGGGGGE7AFDCFFGFFGGFGGGGGGGGGGG5FGGGGFGGGGEGGEGFDECCCFDCFDFD@F=?GGDFD:BFG
@M00200:205:000000000-AKKM3:1:1101:6388:4840 1:N:0:1
ATTGGGCGTAAAGGGAGCGTAGGCGGATAGTTTAGTCAGAGGTGAAAGCCCAGGGCTCAACCTTGGAATTGCCTTTGATACTGGCTATCTTGAGTATGGAAGAGGTATGTGGAACTCCGAGTGTAGAGGTGAAATTCGTAGATATTCGGAAGAACACCAGTGGCGAAGGCGACATACTGGTCCATTACTGACGCTGAGGCTCGAAAGCGTGGGGAGCAAACAGGATTAGATACCCGCGTA
+
GGGGGGGGGGGGGGGGGGGGGGGGGGGGGGGGGGGGGGGGGGGGGGGGGGGGGGGGGGGGGGGGGGGGGGGGGGGGGGGGGGGGGGGGGGGGFGFGGGGGGGGGGGGGGGGGGGGGGGGGGGGGGGGGGGGGGGGGGGGGGGGGGGGGGGGGGGGGGEGGEFGGGGGGGGGGGGGGFGGGGGGGGGGGGGGCGG>GGGGGGGGGGCDGGGGGGGFGFDGGGGGGFFGF48?FFFGGFFFG
@M00200:205:000000000-AKKM3:1:1101:14158:4852 1:N:0:1
ATTGGGTTTAAAGGGTGTGTAGGCGGGTCTTTAAGTCTGTGGTGAAATCTCCGAGCTCAACTCGGAAACTGCCTTGGATACTATTGGCCTTGAATTATGTTGAGGTTGGCGGAATATAACATGTAGCGGTGAAATGCATAGATATGTTATAGAACACCGATTGCGAAGGCAGCTAACTAAGCATATATTGACGCTGAGGCACGAAAGCGTGGGGATCAAACAGGATTAGATACCCTTGTAAGA
+
GGGGGGGGGGGGGGGGGGGGGGGGGGGGGGGGGGGGGGGGGGGGGGGGGGGGGGGGGGGGFGGGGGGGFFGGGGGGGGGGGGGGGGGGGFGGGGCFGGGGGGGGGGGGGGGGGGGGGGGGGGGGGGGGGGGGGGGGGGGGGGGGGGGGGGGGGGGGGGGGDGGFGGGGGGGGGGGGGFGGGGGGGGGGGGFGGDGGGGGGGGEEGGGGGGD@FGB*=EGGGGGGFGGBFFAGC8AFFF=FGAD
@M00200:205:000000000-AKKM3:1:1101:24893:4865 1:N:0:1
ACTGGGTATAAAGGGTGCGTAGGCGGCTTATTAAGTCAGGGGTGAAAGACGGTGGCTCAACCATCGCAGTGCCTTTGATACTGATGAGCTTGAATATACTAGAGGTAGGCGGAATGTGACAAGTAGCGGTGAAATGCATAGATAAGTCACAGAACACCGATTGCGAAGGCAGCTTACTATGGTATTATTGACGCTGAGGCACGAAAGCGTGGGGATCAAACAGGATTAGATACCCCGGTA
+
GGGGGGGGGGGGGGGGGGGGGGGGGGGGGGGGGGGGGGGGGGGGGGGGGGGGGGGGGGGGGGGGGGGGGGGGGGGGGGGGGGGGGGGGGGGGGGGGGGGGGGGDFGGGGGGGGGGGGGGGGGGGGGGGGGGGGGGGGGGGGGGGGGGGGGGGGGGGGGGGGGGGGGEGFGGGGGGG:AC;FGGCCFGGGGFGGGGGGGGCEGGGEGGGGG8BFGFDFGGGGGGGFCG38@CCFGFGBD:E
@M00200:205:000000000-AKKM3:1:1101:22441:4872 1:N:0:1
ACTGGGTATAAAGGGAGCGTAGGCGGATAGTTTAGTCAGAGGTGAAAGCCCAGGGCTCAACCTTGGAATTGCCTTTGATACTGGCTATCTTGAGTATGGAAGAGGTATGTGGAACTCCGAGTGTAGAGGTGAAATTCGTAGATATTCGGAAGAACACCAGTGGCGAAGGCGACATACTGGTCCATTACTGACGCTGAGGCTCGAAAGCGTGGGGAGCAAACAGGATTAGATACCCGGGTAAGA
+
GGGGGGGGGGGGGGGGGGGGGGGGGGGGGGGGGGGGGGFGGGGGGGGGGFGGGGGGGGGGGGGGGGGGGGGGGGGGGGGGGGGGGGGGGGFGGGGGGGGGGGGGGGGGGGGGGGGGGGGGGGGFEGGGGGGGGGCCDGGGGGGGGGFGGGGGGGGGGGFGGGGGGGGGGGGGGDGGGGGGGGGFGCGGFGGGDDGGGGDGGG5*?*?CC*:@CCEGFG6+;CGD@GC36CEGGFCD)=35C?B
@M00200:205:000000000-AKKM3:1:1101:21486:4911 1:N:0:1
ATTGGGTTTAAAGGGCGCGCAGGCGGCCGATTAAGTCGGGGGTGAAAGCCTGTGGCTCAACCACAGAATTGCCTTCGATACTGGTTGGCTTGAGACCGGAAGAGGACAGCGGAACTGCGAGTGTAGAGGTGAAATTCGTAGATATTCGCAAGAACACCAGTGGCGAAGGCGGCTGTTTGGTCCGGTTCTGACGCTGAGGCGGGAAAGCGTGGGGAGCAAACAGGATTAGATACCCCAGTAAGA
+
GGFGEGFGG<FGEFGGGGGGGGGGEGGGGGGGGFGGGGGGGGEGGFECEDFEGG<=<BFFGGDFGFCF?FFFGGFFF<F4@<FGGGGD@EFGGGGGCCEG=FGGGGGC>FGGGEFF:DF:FFFE=>CFFFFGFFGD;<,2<F;@CFG7@CCFGC,3F*C7?CCEGC8F*:FE5*C0++;?2<<CEECC?7+<**1/*18*:)/:8*>*:=GGGG:75C;CCFCC(>:?F*6DFFFF3597C)2
@M00200:205:000000000-AKKM3:1:1101:11035:5115 1:N:0:1
ATTGGGCTTAAAGGGAGCGTAGGCGGATAGTTTAGTCAGAGGTGAAAGCCCAGGGCTCAACCTTGGAATTGCCTTTGATACTGGCTATCTTGAGTATGGAAGAGGTATGTGGAACTCCGAGTGTAGAGGTGAAATTCGTAGATATTCGGAAGAACACCAGTGGCGAAGGCGACATACTGGTCCATTACTGACGCTGAGGCTCGAAAGCGTGGGGAGCAAACAGGATTAGATACCCCAGTA
+
GGGGGGGGGGGGGGGGGGGGGGGGGGGGGGGGGGGGGGGGGGGGGGGGGGGGGGGGGGGGGGGFGFGGGGGGGGFGGGDGFAFFGGGGGFGGFFGGGGGGGGGGGGGDFGGDGGGGGDGGGDFFGG9EGGGFGGGGGGGGGGFGGGGGGGEGFGGGGGGFFFGGGGCCFFGGGGGGGGFGGG8>C@EGFFF6EGGCEGCGGFEGCDGGGCEEGGFDAFFGG<EF@G;=FFFGGCF:55AG
@M00200:205:000000000-AKKM3:1:1101:24790:5160 1:N:0:1
ATTGGGTTTAAAGGGTGCGTAGGCGGCCCTGTAAGTCAGTGCTGAAATATTCCGGCTTAACCGGGAGGGTGGCATTGATACTGATGGGCTAGAGTACAGATGAGGTAGGCGGAATTGACGGTGTAGCGGTGAAATGCTTAGATATCGTCAAGAACACCTATAGCGAAGGCAGCTTACTAGGCTGTAACTGACGCTGAGGCACGAAAGTGTGGGGATCAAACAGGATTAGATACCCTAGTA
+
GGGGGGGGGGGGGGEGGGGGGGGGGGGGGGGGGGGGGGCFGGGGGGGGGGGGGGGGGGGGGGGGGFFGCGGGGFFFGGGGGGGGFGGGGGGGGGGGGGGGGGGGGGGGGGGGGGGGGCGEGGGGGGGGGGGGGGGGGGFGGCFGGGGGGFGGCFGGGGGGGFFGGCGG>FFGEFGGGGFGEGC:CCGGGCEGGGGGGDFFEGGGGGGFFGGGGGDDF=FGFGGG:CCFF4<DGFG=75BC
@M00200:205:000000000-AKKM3:1:1101:6227:5174 1:N:0:1
ATTGGGCTTAAAGGGAGCGTAGGCGGATAGTTTAGTCAGAGGTGAAAGCCCAGGGCTCAACCTTGGAATTGCCTTTGATACTGGCTATCTTGAGTATGGAAGAGGTATGTGGAACTCCGAGTGTAGAGGTGAAATTCGTAGATATTCGGAAGAACACCAGTGGCGAAGGCGACATACTGGTCCATTACTGACGCTGAGGCTCGAAAGCGTGGGGAGCAAACAGGATTAGATACCCGAGTA
+
GGGGGGGGGGGGGGGGGGEGGGGGGGGGGGGGGGGGGGGGGGGGG9FFGG@FGFGGGFGGGGGGGGEGGGGGGGGGDFFCFGGGGGGGGGGGGGGGGGGDGGAFFFGGGGGGFFGGGGGGGGGGFGGGGGG?FGGGGFGGGGG9FFCFGGGGGGGGFGDGGGGCEEGGGGGGGGGGGGGGGG@>DFDGGGGGGGGDEGGGFGGEFEDF==CFFCDGFGCCGCFG6FG3A8<FGBFD5>:*
@M00200:205:000000000-AKKM3:1:1101:8586:5181 1:N:0:1
ATTGGGTTTAAAGCGCGCGTAGGTGGTTTGTTAAGTTGGATGTGAAATCCCCGGGCTCAACCTGGGAACTGCATTCAAAACTGACTGACTAGAGTATGGTAGTGGGTGGTGGAATTTCCTGTGTAGCGGTGAAATGCGTAGATATAGGAAGGAACACCAGTGGCGAAGGCGACCACCTGGACTAATACTGACACTGAGGTGCGAAAGCGTGGGGAGCAAACAGGATTAGATACCCCTGTA
+
GGGGGGGGGGGGGGGGGGGGEGGGGGGGFGGDGGGGGGGGGGGGGGGGGGGGGGGGGGGGGGGGGGGGFGGGGGGGFGGGGGGGGGGGGGGGGGGGGGGGGGGGGGGGGGGGGGGGGGGGGGGFFGGGGGGGGGGGCFFGGGGGGGGGFGFEGGGGGGGFFGGGDGGGGFCGGG@>EGGFFGGGGFFFGGGFGGGCEFEGGGDCEDDGGGGECE)C>GGFCFC*4>F>?FDGGCCGFFFG
@M00200:205:000000000-AKKM3:1:1101:17717:5230 1:N:0:1
ATTGGGTTTAAAGGGTGCGTAGGCGGAACGGTAAGTCAGTGGTGAAATCCGGCAGCTCAACTGTCGAATTGCCATTGATACTGCTGTTCTTGAGTACATTTGAAGTGGGCGGAATATGTCATGTAGCGGTGAAATGCTTAGATATGACATAGAACACCGATTGCGAAGGCAGCTCACTAAGCTGGTACTGACGCTCAGGCACGAAAGTGTGGGGATCAAACAGGATTAGATACCCCGGTA
+
GGGGGGGGGGGGGGGGGGGGGGGGGGGGGGGGGGGGGGGGGGGGGGGGGGGGGGGGGGGGGGGGGGGGGGGGGGGGGGGGGGGGGGGGGGGGGGGGGGGGGGGGGGGGGGGGGGGGGGGGGGGGGGGGGGGGGGGGGGGGGGGGGGGGGGGGGGGGGEGGGGGGGGGGGGGGGGGGGGGGGGGGCGGGGGGGDGGGGGGGGGGGGGGGGGFGGGFGFGGGGGGG?GGFF=CGFEC<BDFG
@M00200:205:000000000-AKKM3:1:1101:10854:5249 1:N:0:1
ATTGGGCATAAAGCGAGCGCAGGTGGTTTAATAAGTCTGATGTAAAAGGCAGTGGCTCAACCATTGTGTGCATTGGAAACTGTTAGACTTGAGTGCAGTAGAGGAGAGTGGAATTCCATGTGTAGCGGTGAAATGCGTAGATATATGGAGGAACACCGGTGGCGAAAGCGGCTCTCTGGACTGTAACTGACACTGAGGCCCGAAAGCGTGGGTAGCAAACAGGATTAGATACACCCGTA
+
GGFG@FGF@FGEFGGGGEGGGGGGGFFFGFGGEGGG9FFFFGFFFFGGGGGGFFGGFG9FFGGFFFEFGFFGGGFF<@EEDCGGE@<FF<FGDGGFCFGGGGF<<BFCFFEE=?FEFA9BFEFDAEFEGGGCGCFDGFCEFCFGGFGF<FGG<E@FGGGFG+8BEFCCFEEE8CC9E>,7@CCEFFFGF:@CGGGGG5**4;EG*@DC8:CC:C5*=FGCCG;5)+*)3;61+8+)020
@M00200:205:000000000-AKKM3:1:1101:13377:5304 1:N:0:1
ATTGGGTTTAAAGGGCTCGTAGGCGGTTTGTCGCGTCGGGAGTGAAAACGCCGTGCTTAACACGGCGCTTGCTTTCGATACGGGCAGACTAGAGGTATGCAGGGGAGAACGGAATTCCTGGTGTAGCGGTGAAATGCGCAGATATCAGGAGGAACACCGGTGGCGAAGGCGGTTCTCTGGGCATTACCTGACGCTGAGGAGCGAAAGTGTGGGGAGCGAACAGGATTAGATACCCTAGTA
+
GGGGGGGGGGGGGGGGGGGGGGGGGGGGGGGGGGGGGGGGDGGGGGGGGGGGGGGGGGGGGGGGGGGGGGGGGGGGGGGGGGGGGGGGGGGGGGGGGGGGGGGGGGGGGFGGGGGFAFGGGFGGGGGGG>FFFGCGGGFCC7:FFGGGGGGGGGGFGGGGGGDGGGGGGGGGGGGFGG7FCGGGGGGGEGFGCEGECFGGGGGGEEGGGCGGDG5)>EEEGGGG?47>?*):CEFF?FFF
@M00200:205:000000000-AKKM3:1:1101:15845:5318 1:N:0:1
ATTGGGTTTAAAGCGAGCGCAGGTGGTTTAATAAGTCTGATGTAAAAGGCAGTGGCTCAACCATTGTGTGCATTGGAAACTGTTAGACTTGAGTGCAGTAGAGGAGAGTGGAATTCCATGTGTAGCGGTGAAATGCGTAGATATATGGAGGAACACCGGTGGCGAAAGCGGCTCTCTGGACTGTAACTGACACTGAGGCTCGAAAGCGTGGGTGGCAAACAGGATTAGATACCCTGGTA
+
GGGGGGGGGGGGGGGGGGGGGGGGGGGGGGGGGGGGGGGGGGG@CEFGGGGGGGGGGGGGFGGGGGGGGGGGGGG@FGGGGGGGGGGGFGGGGGGGGGGGGGGGGGGGGGGGGGFGAFGGGGGGGGGGGGGGGGGFEGGGGGFFGGGFGGGGGGGGGGGGGGGGEGGGGGGGGGGGGGGGGGGGGGGGFFCFF6*@:@DC6DGGE5CGGGGDFC?DA=B@5FCG8+;@FA<@@FFGFFF
@M00200:205:000000000-AKKM3:1:1101:19257:5342 1:N:0:1
ATTGGGTTTAAAGGGCGCGTAGGCGGCCGATTAAGTCGGGGGTGAAAGCCTGTGGCTCAACCACAGAATTGCCTTCGATACTGGTTGGCTTGAGACCGGAAGAGGACAGCGGAACTGCGAGTGTAGAGGTGAAATTCGTAGATATTCGCAAGAACACCAGTGGCGAAGGCGGCTGTCTGGTCCGGTTCTGACGCTGAGGCGCGAAAGCGTGGGGAGTAAACAGGATTAGATACCCTTGTA
+
GGGGGGGGGGGGGGGGGGGGGGGGGGGGGGGGGGGGGGGGGGCGGGGGGGGGGGGGGGGGGGGGGGGGGGGGGGGGGGGGGGFGGGGGFGGGGGGGGGGGGGGGGGGGGGGGGGGGGGGGGGGGFGGGGGGGGGGGGGGGGGGGGGGGGGGGGGGGGGGGGGGGGGGGGGGGGDGGCG?FGGGGGGGGGGGGG57CGGGGGGGGGG39=:CGGGED)CFGF>CGBCGB==ACCCFFFFFG
@M00200:205:000000000-AKKM3:1:1101:6426:5344 1:N:0:1
ATTGGGCATAAAGGGCTCGTAGGCGGTTTGTCGCGTCGGGAGTGAAAACCAGGTGCTTAACACCTGGCTTGCTTCCGATACGGGCAGACTAGAGGTATTCAGGGGAGAACGGAATTCCTGGTGTAGCGGTGAAATGCGCAGATATCAGGAGGAACACCGGTGGCGAAGGCGGTTCTCTGGGAATGACCTGACGCTGAGGAGCGAAAGTGTGGGGAGCGAACAGGATTAGATACCCCAGTA
+
GGGGGGGGGGGGGGGGGGGGGGGGGGGGGGGGGGGGGGGGGGGGAGGGGGGGGGGGGGGGGGGGGGGGGGGGGGGGGGGFGGGGGGGGGGGGFGGGGGGGGGGDGGGGGGGGGGGGGGFGGGGGGGGGGEEGCCFGGDGGGGGGGGGFFGGGGGGEEGGGGCFGDGG>FGGGGGGFGGGGGC?FFFCFGG66AEDC5CFG=FGD??DF7EGGGGFGFGG5CDFG<*04@FACGEFGD:FG
@M00200:205:000000000-AKKM3:1:1101:19810:5359 1:N:0:1
ACTGGGTTTAAAGGGCTCGTAGGCGGTTTGTCGCGTCGGGAGTGAAAACCAGGTGCTTAACACCTGGCTTGCTTCCGATACGGGCAGACTAGAGGTATTCAGGGGAGAACGGAATTCCTGGTGTAGCGGTGAAATGCGCAGATATCAGGAGGAACACCGGTGGCGAAGGCGGTTCTCTGGGAATATCCTGACGCTGAGGAGCGAAAGTGTGGGGAGCGAACAGGATTAGATACCCGCGTA
+
GGGGGGEGGFGGGGGGGGGGGGGGGGGGDGGGGGGGGC@GEFFFFGGCFCFFEGGGGGGGGGGGGGGGFGGGGGGGGGGGGGGCFGEGGGGGGGGGGGGGDFGGGGGGGGGGGGGGGG?FFFGGGGGGGEGGF<FGGGGGGGFGGGGGGGGGGGGGGGGGDFGGGGGGEFGGGGGDGGGGFGFFGFGFFGGGGG<ECF5EEFECEGG:E9CEGE7DEE5:DCFC?GGFFFAF9:FDF@ED
@M00200:205:000000000-AKKM3:1:1101:9775:5434 1:N:0:1
ATTGGGTTTAAAGCGTGCGTAGGCGGCTTTTTAAGTCGGATGTGAAATCCCCGAGCTTAACTTGGGAATTGCATTCGATACTGGGAAGCTAGAGTATGGGAGAGGATGGTAGAATTCCAGGTGTAGCGGTGAAATGCGTAGAGATCTGGAGGAATACCGATGGCGAAGGCAGCCATCTGGCCTAATACTGACGCTGAGGTACGAAAGCATGGGGAGCAAACAGGATTAGATACCCGTGTA
+
GGGGGGGGGGGGFFFGGGGGGGGGGGGGGGGGGGGGGGGGGGGGGGGGGGGGGGGGGGGGGGGGGGGGGGGGGGGGGGGGGGGGGGGGGGFDEEGFGGGGGGGGGGGGGGGCFGGGGGGGGGGGGGGGEFCGGGGFGGFG7FGGGGGGGGGGGGFFGGGGC7FFEGGGGGGGGFFGGGGGGCFDFG;FFGFFCEDC8C8EGF7EFEDDFEFCC5>5AGFDFG?;/617A+)+5,<C@F7*
@M00200:205:000000000-AKKM3:1:1101:10354:5464 1:N:0:1
ACTGGGCATAAAGCGAGCGCAGGTGGTTTAATAAGTCTGATGTAAAAGGCAGTGGCTCAACCATTGTGTGCATTGGAAACTGTTAGACTTGAGTGGAGTAGAGGAGAGTGGAATTCCATGTGTAGCGGTGAAATGCGTAGATATATGGAGGAACACCGGTGGCGAAAGCGGCTCTCTGGACTGTAACTGACACTGAGGCTCGAAAGCGTGGGTAGCAAACAGGATTAGATACCCCGGTA
+
GGGGGGGGGGGGGGGGGGGGGGGGGGC<FFCFFGGGGGGGFGGGGGGGGGGGEGGGGGGGGGGGGGGGGGGGGGGGGGGFGGGGGGGGGGGGGGFGGGCGGGGGFEGCCC@EFGGFGGGGGFFFGGGGDEFFGFGGGDFEGGEEGGGGGEGDFA=EFGGGGGGGE>CFGGGGGGFGGFGGGGGGGGFAFCFGCFF@,D87>DEGGEGG55CECFE*1=C5;<@*6+2;F631BFFGFF:
@M00200:205:000000000-AKKM3:1:1101:12430:5471 1:N:0:1
ACTGGGTATAAAGGGCGCGTAGGCGGCGGCCCAAGTCAGGCGTGAAATTCCTGGGCTCAACCTGGGGACTGCGCTTGATACTGGGTTGCTTGAGGATGGAAGAGGCTCGTGGAATTCCCAGTGTAGAGGTGAAATTCGTAGATATTGGGAAGAACACCGGTGGCGAAGGCGGCGAGCTGGTCCATTACTGACGCTGAGGCGCGAAAGCTAGGGGAGCAAACAGGATTAGATACCCGAGTAAGA
+
GGGGGGGGGGGGGGGGGGGGGGGGGGGGGGGGGGGGGGGGGGGGGGGGGGGGGGGGGGGGGGGGGGGGGGGGGGGGGGGGGGGGFGGGGGGGGGGGGGGGGGGGGGGGGGGGGGGGGGGGGGGGGGGGGGGGGGGGGGGGGGGGGGGGGGGGGGGFGGGGGGEGGGGGGGGGGGGGGGGGGGGGGGFFGGGFGGDEGGGFGGGGGGG:<FGGGGFGFGEFCCFG?CFFFF>>FEG::BFGG<2
@M00200:205:000000000-AKKM3:1:1101:21283:5494 1:N:0:1
ACTGGGTTTAAAGCGAGCGCAGGTGGTTTAATAAGTCTGATGTAAAAGGCAGTGGCTCAACCATTGTGTGCATTGGAAACTGTTAGACTTGAGTGCAGTAGAGGAGAGTGGAATTCCATGTGTAGCGGTGAAATGCGTAGATATATGGAGGAACACCGGTGGCGAAAGCGGCTCTCTGGACTGTAACTGACACTGAGGCTCGAAAGCGTGGGTAGCAAACAGGATTAGATACCCTCGTA
+
GGGGGGGGGGGGGGGGGGGGGGGGGGGGGGFFFFGGGGGGGGGFCFFGGGGGGGGGGGGGGGGGGFGGGGGGGGGGGGGGGGGGGGGGFGFGGGGGGGGGGGGGGGGGGGGGGEGGGGGGGGGGDGGCGGGGGGGGGGGGGGGGGGGFGGGGGFGGG>FGGGGDCGCF?EEGGGGGGFGFGGFGGEFGGGGGGGGGGFGFGGGGDGGDE=C7CFFFFG6CCF5*=F=@FFFFGCFF5AB
@M00200:205:000000000-AKKM3:1:1101:12581:5547 1:N:0:1
ATTGGGCTTAAAGGGAGCGTAGGCGGATAGTTTAGTCAGAGGTGAAAGCCCAGGGCTCAACCTTGGAATTGCCTTTGATACTGGCTATCTTGAGTATGGAAGAGGTATGTGGAACTCCGAGTGTAGAGGTGAAATTCGTAGATATTCGGAAGAACACCAGTGGCGAAGGCGACATACTGGTCCATTACTGACGCTGAGGCTCGAAAGCGTGGGGAGCAAACAGGATTAGATACCCCGGTA
+
GGGGGGGGGGGGGGGGGGGGGGGGGGGGGGGGGGGGGGGGGGGGGGGGGGGGGGGGGGGGGGGGGGGGGGGGGGGGGGGGGGGGGGGGGGGGGGGGGGGGGGGFGGGGGGGGGGGGGGGGEFGGGGGGGGGFFGGGGGGGGDGFGFGGGDGGGGGGDC:FEFGGGG@FGGGGGGEGGGGGGGGGGGGGGGGGGGGGEGGGGGGGGCCFGCCGGEFGFGDFGGFGDG=.8@CF@?BFDF5:
@M00200:205:000000000-AKKM3:1:1101:21123:5558 1:N:0:1
ACTGGGTTTAAAGGGCGCGTAGGCGGCCTTGTAAGTTGGGGGTGAAAGCCCGTGGCTCAACCACGGAATTGCCTTCGATACTGCTTGGCTTGAGACCGGAAGAGGTGAGTGGAACTGCGAGTGTAGAGGTGAAATTCGTAGATATTCGCAAGAACACCAGTGGCGAAGGCGGCTCACTGGTCCGGATCTGACGCTGAGGCGCGAAAGCGTGGGGAGCAAACAGGATTAGATACCCGGGTA
+
FGGGGGGGGGGGGGG7FGGGGGGGGGGGGGGGGCGGGGGGGGGGGGGEFGGGGGGGGGCFGGGGEEDGFF<FGGGGFGGGFGDDFGGEGGGGGGFGGGGGGGGGGFGGFFGFDGGGGGGG7FFDA<CFFFGFG<FGGGGGGGFGGGGGGGEFGCFFFGFGDGFCEECFCFGGGDGFFFGGG<FGG58=9+<@8EDC?C8**7*>>CDD=CEE>8)9:FFGC<646F:8?*):CGGDDE>E
@M00200:205:000000000-AKKM3:1:1101:26348:5564 1:N:0:1
ACTGGGTTTAAAGCGCGCGCAGGCGGTTTCTTAAGTCTGATGTGAAAGCCCCCGGCTCAACCGGGGAGGGTCATTGGAAACTGGGAAACTTGAGTGCAGAAGAGGAGAGTGGAATTCCACGTGTAGCGGTGAAATGCGTAGAGATGTGGAGGAACACCAGTGGCGAAGGCGACTCTCTGGTCTGTAACTGACGCTGAGGAGCGAAAGCGTGGGGAGCGAACAGGATTAGATACCCGAGTA
+
GGGFGGGGGEFCFFEGEGEGGGGGGG@FEFDEF<FGGGGGFGGFGGEGGGGGGGGGGGGGGGGGDEFGGGDGGCCFFFFFGGGGGGGCCGGGGGGGGGGFGGGGGGGGGFGGGGFGGFFCGGGGGGGGGGGFGGFFGEFEDCFA=FBFGGGGGGFGGGCFGGGDGECFGGDGGGGGGGGGCBEFCFDEC7CFGGGEC8FFDF5EDCD:CEGDGD:DDDC=93;C1C7<?=>GC6<C).7C
@M00200:205:000000000-AKKM3:1:1101:13548:5631 1:N:0:1
ATTGGGCTTAAAGGGCGCGTAGGCGGCCGATTAAGTCGGGGGTGAAAGCCTGTGGCTCAACCACAGAATTGCCTTCGATACTGGTTGGCTTGAGACCGGAAGAGGACAGCGGAACTGCGAGTGTAGAGGTGAAATTCGTAGATATTCGCAAGAACACCAGTGGCGAAGGCGGCTGTCTGGTCCGGTTCTGACGCTGAGGCGCGAAAGCGTGGGGAGCAAACAGGATTAGATACCCTGGTA
+
GGGGGGGGGGGGGGGGGGGGGGGGGGGGGGGGGGGGGGGGGGGGGGGGGGGGGGGGGGGGGGGGGGGGGGGGGGGGGGGGGGGGGGGGGGGGGGGGGGGGGGGGGGGGGGGGGGGGGGGGGGGGGGGGGGGGGGGGGGGFFEGGGGGGGGGGGGGGGGGGGGGGGGGGGGGGGGGGGGGGGGGEGE?CFGGGGGGGGGFGGGGGCGGGGEGGGGFDFGGGGGFD:C>>FFFFGFF=FFFG
@M00200:205:000000000-AKKM3:1:1101:23495:5660 1:N:0:1
ATTGGGTATAAAGGGAGCGTAGGCGGATAGTTTAGTCAGAGGTGAAAGCCCAGGGCTCAACCTTGGAATTGCCTTTGATACTGGCTATCTTGAGTATGGAAGAGGTATGTGGAACTCCGAGTGTAGAGGTGAAATTCGTAGATATTCGGAAGAACACCAGTGGCGAAGGCGACATACTGGTCCATTACTGACGCTGAGGCTCGAAAGCGTGGGGAGCAAACAGGATTAGATACCCCCGTAAGA
+
GGGGGGGGGGGGGGGGGGGGGGGGGGGGGGGGGGGGGGGGGGGGGGGGGGGGGGGGGGGGGGGGGGGGGGGGGGGGGGGGGGGGGGGGGGGGGGGGGGGGGGGGGGGGGGGGGGGGGGGGGGGGGFGGGGGGGGFGGGGGGGGGGGGGGGGGGGGGGGGGGGGGDGGGGGGGGGGGGGGGFGGGGGGGFGGGDDGGGGGGGGGGGGGGGEGGGGEGDGGGGGG4(2;;AF<FGCCDBFFEG:4
@M00200:205:000000000-AKKM3:1:1101:20692:5781 1:N:0:1
ATTGGGTTTAAAGGGAGCGTAGGCGGATAGTTTAGTCAGAGGTGAAAGCCCAGGGCTCAACCTTGGAATTGCCTTTGATACTGGCTATCATGAGTATGGAAGAGGTATGTGGAACTCCGAGTGTAGAGGTGAAATTCGTAGATATTCGGAAGAACACCAGTGGCGAAGGCGACATACTGGTCCATTACTGACGCTGAGGCTCGAAAGCGTGGGGAGCAAACAGGATTAGATACCCGCGTA
+
GGGGGGGGGGGGGGGAGGGGGGGGGGEGDGGFEGGGGGGGGGGGGGGGGGG@EGGGGGGGGGGDGGGGGGGGGGGGGGGGGGGGGFFGGGGGGGGGEFGFGGGGGGGGGGGGGGGGGGG7FGGGGGAGGGGGGGGGGGGGGGGGGAFGGGDGGGGGGGGGGGGGGGGGGGGGGGGGGGGGGFFFEGFFGGGGGGGGGGGG7CGGGGGGGCGGGGFGFFBFGGGGFGGFFFFGGFGC3>>G
@M00200:205:000000000-AKKM3:1:1101:23543:5825 1:N:0:1
ATTGGGTTTAAAGGGAGCGTAGGCGGATAGTTTAGTCAGAGGTGAAAGCCCAGGGCTCAACCTTGGAATTGCCTTTGATACTGGCTATCTTGAGTATGGAAGAGGTATGTGGAACTCCGAGTGTAGAGGTGAAATTCGTAGATATTCGGAAGAACACCAGTGGCGAAGGCGACATACTGGTCCATTACTGACGCTGAGGCTCGAAAGCGTGGGGAGCAAACAGGATTAGATACCCTTGTA
+
GGGGGGGGGGGGGGGGGGGGGGGGGGGGGGGGGGGGGDGGGGGGGGGGGGGGGDGGGGGGGGGGGGGGGGGGGGGGGGGGGGGGGCFGGGGGGGFGGGGGGGGGGGGGFGGGGGFGGGGDGGGGGGFCGGGGGGGFGGGGGGFGGGFFGGGFGGGGGGGGGGGGGGGGGGGGGGGGGGGGGGGFGGGGGGGG5CGGDFGGGGGGGGGGGGGGGGFGFFEGFGGGFGGFFFEGGGGDFFFF
@M00200:205:000000000-AKKM3:1:1101:22489:5871 1:N:0:1
ACTGGGTATAAAGGGCTCGTAGGCGGTTTGTCACGTCGGGAGTGAAAACTCGGGGCTTAACCCCGAGCCTGCTTCCGATACGGGCTGACTAGAGGTATGCAGGGGAGAACGGAATTCCTGGTGTAGCGGTGAAATGCGCAGATATCAGGAGGAACACCGGTGGCGAAGGCGGTTCTCTGGGCATTACCTGACGCTGAGGAGCGAAAGTGTGGGGAGCGAACAGGATTAGATCCCCCAGTA
+
GGGGGGGGGGGGGGGGGGGGGGGGGGGGGEGGGGGGGGDGDGEGGGFGGGGGGGGGGGGGGGGGGGGGGGGGGGGGGEG@GGDGGGGGG<FFEFGGGGGGFFFGGGGGGGGGG:CFGGGGGGGGGGGGGFCFFGGFGGGEGGGGGG;FFGGGDFGGGGGGFGGG*<E>FGGGGGGGGGGGGFGF9CGFF77C857E=FDFCCCCGCC>CC9CDGFG>GCCDD6DFGD244<*<EC5>3/<
@M00200:205:000000000-AKKM3:1:1101:13189:5886 1:N:0:1
ATTGGGCTTAAAGGGCGCGTAGGCGGCCTTCTAAGTCAGACGTGAAATCCCCAGGCTTAACTTGGGAACTGCGTCTGATACTGGAGGGCTCGAGTGCGGGAGAGGGATGTGGAATTCCAGGTGTAGCGGTGAAATGCGTAGATATCTGGAGGAACACCGGTGGCGAAGGCGGCATCCTGGACCGACACTGACGCTGAGGCGCGAAAGCTAGGGGAGCAAACGGGATTAGATACCCCTGTAAGC
+
GGGGGGGGGGGGGGGGGGGGGGGGGGGGGGGGGGGGGGGGGGGGGGGGGGGGFGGGGGGGGGGGGGGGGGGGGGGGGGGGGGGGDDEGGGGGGGGGGGGGGGGGGGGGGGGGGGGGGGGFGGGGGGGGGGGGFGGGGGGGGGGGGGGGGGGGGGGGGGGGGGGGGGEGGFGGGGG?FGGGFGFGGCGGGGGGGGGGDGGCGDGGGGGGGGGGGGBDEGGGFCGC3)05464*9ACGF>FGC4)
@M00200:205:000000000-AKKM3:1:1101:21459:5889 1:N:0:1
ATTGGGTTTAAAGTGAGCGCAGGCGGTTCTTTAAGTCTGATGTGAAAGCCCCCGGCTCAACCGGGGAGGGTCATTGGAAACTGGAGAACTTGAGTGCAGAAGAGGAGAGTGGAATTCCACGTGTAGCGGTGAAATGCGTAGATATGTGGAGGAACACCAGTGGCGAAGGCGACTCTCTGGTCTGTAACTGACGCTGAGGCTCGAAAGCGTGGGGAGCAAACAGGATTCGATACCCCAGTA
+
GGGGGGGGGGGGGGGGGGGGGGGGGGGGGGGGGGGGGGGGGGGGGGGGGGGGGGGGGGGGGGGGGGCEGGGGGGGGGGFGGGGGGGFFGGGGGGGGGGGGGFFGGGGFDGGGGGGGGGGGGGGGGGGDDGGGGGGGGGGGGFFGGFGGGGG>:CGFGGGGGGGDDGGCGGGECGGGDGGGGGGGF;FGGGGGDGCCEC*CFFDEGGCFEGG7C5))7C;FFGF:2FF)7=AGEGGF>EFC
@M00200:205:000000000-AKKM3:1:1101:11729:5893 1:N:0:1
ATTGGGCATAAAGGGAGCGTAGGCGGATAGTTTAGTCAGAGGTGAAAGCCCAGGGCTCAACCTTGGAATTGCCTTTGATACTGGCTATCTTGAGTATGGAAGAGGTATGTGGAACTCCGAGTGTAGAGGTGAAATTCGTAGATATTCGGAAGAACACCAGTGGCGAAGGCGACACACTGGCTCATTACTGACGCTGAGGCTCGAAAGCGTGGGGAGCAAACAGGATTAGATACCCTTGTA
+
DEGGGGGGGGGGGGGGGGGGGGGGGGFCFGGGGGGGGGGGGGGGGGGGGGGGFGGGGGGGGGFFEGGGGGGGGGGGGGGGGGGGGGGGGGGGGGFFFGGGGGGGGFEGGDGGGGGGGGGEGGGGGGGFGGGGGGGGGGGGCGGGGGGGDG:FGFGGGGGGGGGGDGG:EGGGGGGGGGFG@,DBFFCGGGGGEED>EDE5AFE5C;C4=?GGGD>D>EDCFFGFFGGFFA3+?FCFAFFF
@M00200:205:000000000-AKKM3:1:1101:24677:5949 1:N:0:1
ACTGGGTTTAAAGGGCTCGTAGGCGGTTTGTCGCGTCGGGAGTGAAAACCAGGTGCTTAACACCTGGCTTGCTTCCGATACGGGCAGACTAGAGGTATTCAGGGGAGAACGGAATTCCTGGTGTAGCGGTGAAATGCGCAGATATCAGGAGGAACACCGGTGGCGAAGGCGGTTCTCTGGGAATATCCTGACGCTGAGGAGCGAAAGTGTGGGGAGCGAACAGGATTAGATACCCTAGTA
+
GGGGGGFGGGFGGGGEFGGGGGGGGGGECGGD:<FGGEFE@FEGGGGFGGD<F<FGGEGGG,6C,F<FFFGGAF5<FGGGGGGGGG:<AF<FFGEE=5B@FF?FG7:4B,@CFGFGGGC9DDFGGG<FEFEDFGG9FC+BFGFGG9@FG7>FGGGGGEFGGGGGGGGGGFGD>C8+CEDG7*>22B+>FGGCEGGDCF5+*1>EE87*<++2/?>DFEGG)>*/,9*,98):02<*)59:
@M00200:205:000000000-AKKM3:1:1101:8577:5952 1:N:0:1
ACTGGGCTTAAAGGGAGCGTAGGCGGACATTTAAGTCAGGGGTGAAATCCCGGGGCTCAACCTCGGAATTGCCTTTGATACTGGGTGTCTTGAGTATGAGAGAGGTGTGTGGAACTCCGAGTGTAGAGGTGAAATTCGTAGATATTCGGAAGAACACCAGTGGCGAAGGCGACACACTGGCTCATTACTGACGCTGAGGCTCGAAAGCGTGGGGAGCAAACAGGATTAGATACCCGAGTA
+
GGGGGGGGGGGGGGGGGGGGGGGGGGGGGGGGGGGGGGGGGGGGGGGGGGGGGGGGGGGGGGGGGGGGGGGGGGGGGGGGGGGGGGGGGGGGGGGGGGGGGGGGGGGGGGGGGGGGGGGGGFGGGGGGGGGGGGGGGGGGGGFGGGGFGGEGGGGGGGGGGFFGGGGGGGGGGEGGEGGGGGGGGGGGGGGFGGGGGGGGGGGGGGGFGGDGGGFGEGGGGGGGFGGFFFFGGFGDE@FG
@M00200:205:000000000-AKKM3:1:1101:8145:5956 1:N:0:1
ACTGGGCTTAAAGCGAGCGCAGGTGGTTTAATAAGTCTGATGTAAAAGGCAGTGGCTCAACCATTGTGTGCATTGGAAACTGTTAGACTTGAGTGCAGTAGAGGAGAGTGGAATTCCATGTGTAGCGGTGAAATGCGTAGATATATGGAGGAACACCGGTGGCGAAAGCGGCTCTCTGGACTGTAACTGACACTGAGGCTCGAAAGCGTGGGTAGCAAACAGGATTAGATACCCCAGTA
+
GGGGGGGGGGGGGGGGGGGGGGGGGGGGGGGGDGGGGGGGGGGGGFGGGGGGGGGGGGGGGGGGGGGGGGGGGGGGGGGGGGGGGGGGGGGGGGGGGGGGGGGGGGGGGFGGGGGGGGGGGGGGGGGGGGGGGGGGGGGGGGGGGGGGGGGGGGGGGGGGGGGGGGGGGGEGGGFGDFGGFFGE9EGGGGGGGGGGGG55CCGFGDDGGGGGEGFDCFGGGF=D;C=<FF?:EFFCEFF
@M00200:205:000000000-AKKM3:1:1101:22452:5973 1:N:0:1
ATTGGGTATAAAGGGCTCGTAGGCGGTTTGTCGCGTCGGGAGTGAAAACGCCGTGCTTAACACGGCGCTTGCTTCCGATACGGGCAGACTAGAGGTATTCAGGGGAGAACGGAATTCCTGGTGTAGCGGTGAAATGCGCAGATATCAGGAGGAACACCGGTGGCGAAGGCGGTTCTCTGGGAATGACCTGACGCTGAGGAGCGAAAGTGTGGGGAGCGAACAGGATTAGATACCCTTGTA
+
GGGGGGGGGGGGGGGGGGGGGGGGGGGGGGGGGGGGGGGGGGGGGGGGGGGGGGGGGGGGGFGGGGGGGGGGGGGGGGGGGGGGGGGGGGGGGGGGGGGGGGGGGGGGGGGGGGGGGGGGGGGGGGGGGGGGGGGGGGGGGGGGGGGGGGGGGGGGGGGGGGGGGGGGDGGGGGGGGGGGGG@FGGGGGGGGGGGEGGGGGGGGGEGGGGGDGGFGDGGGGGGG?GDFFFACFF?CFFFF
@M00200:205:000000000-AKKM3:1:1101:11592:6057 1:N:0:1
ATTGGGTTTAAAGCGAGCGCAGGTGGTTTATTAAGTCTGGTGTAAAAGGCAGTGGCTCAACCATTGTATGCATTGGAAACTGGTAGACTTGAGTGCAGGAGAGGAGAGTGGAATTCCATGTGTAGCGGTGAAATGCGTAGATATATGGAGGAACACCGGTGGCGAAAGCGGCTCTCTGGCCTGTAACTGACACTGATGCTCGAAAGCGTGGGGAGCAACCAGGATTAGATACCCTTGTA
+
FGGGGGGGGGGGGGGDGGGGCGGGGGGGGFGGGFGGGGGGGGGG@EFGGGGGGGGGGGGGGGGGGGGGGGGGGGGGGGGGGGCGGGGGGGGGGGGGFGGEGGGGGGGGGGGGGGGGGGGGGGGGGGGEFGGGGGGGGGGDGGGGGGGGGGGGDFFGGGGGGGGD@E=CGDGGGDGGGGGGGGGGGGGGGGGGGGGGGGG?CDG,>CGGGGGGDEEGA**3<FCCE7C8AFCFGFGGAFF
@M00200:205:000000000-AKKM3:1:1101:24364:6112 1:N:0:1
ATTGGGCTTAAAGAGCTCGTAGGCGGTTTGTCGCGTCTGCCGTGAAAGTCCGGGGCTCAACTCCGGATCTGCGGTGGGTACGGGCAGACTAGAGTGATGTAGGGGAGACTGGAATTCCTGGTGTAGCGGTGAAATGCGCAGATATCAGGAGGAACACCGATGGCGAAGGCGGCATCCTGGACCGGCATTGACGCTGAGGCGCGAAAGCCAGGGGAGCAAACGGGATTAGATTCCCCTGTA
+
GGGGGGGGGGGGGGGGGGGGGGGGGGGGGGGGGGGGGGGGGGGGGGGGGGGGGGGGGGGGGGGGGGGGGGGGGGGGGGGGGGGGGGGGGGGGGGFFFGGGGFGGGGGGGGGGGGGGGGGGGGGGGGGGGGGGGGGGGGGGGGGGGGGGGGGGGGGGGGGGGGGGGGGGGGGGGGG7CGGGGFGGGGCCEGF9CGGGGGGGGGD5:CCFGGGGGGEGFGGGFD?C?DGFFF<:@FCF>F?C
@M00200:205:000000000-AKKM3:1:1101:18934:6154 1:N:0:1
ACTGGGCATAAAGCGAGCGCAGGTTGTTTAATAAGTCTGATGTAAAAGGCAGTGGCTCAACCATTGTGTGCATTGGAAACTGTTAGACTTGAGTGCAGTAGAGGAGAGTGGAATTCCATGTGTAGCGGTGAAATGCGTAGATATATGGAGGAACACCGGTGGCGAAAGCGGCTCTCTGGACTGTAACTGACACTGAGGCTCGAAAGCGTGGGTAGCAAACAGGATTAGATACCCCAGTA
+
GGGGGGGGGGG<FGGFDGGGEEEFFGGGFAEFFDEGGGGAFGGGAECCFGFGFGFGGGGGGGGGGGFGFDEGG<FCEFDFAFGGFGGGGGGGGGFG9FFEFEGG<CEGGGGEFGGGGGGGGGGGDGGEGGGGGGFGGF@EFGGGGGGGGGGG8F?FG>F:CGGEGGGDGGDGGGFFGFGFGGFF,>ECFDGGG?DGFGFEG?C8B8DCEGGD<FFGF9FGFD8;3CDEFFFFGGGCFFF
@M00200:205:000000000-AKKM3:1:1101:6105:6168 1:N:0:1
ATTGGTTTAAAGGGCTCGTAGGCGGTTTGTCGCGTCGGGAGTGAAAACCAGGTGCTTAACACCTGGCTTGCTTCCGATACGGGCAGACTAGAGGTATTCAGGGGAGAACGGAATTCCTGGTGTAGCGGTGAAATGCGCAGATATCAGGAGGAACACCGGTGGCGAAGGCGGTTCTCTGGGAATATCCTGACGCTGAGGAGCGAAAGTGTGGGGAGCGAACAGGATTAGATACCCCTGTAAGAAC
+
FGGGGGGG<FGGGGC@DBCCCFECGC@F;E<@CFF:@@FCCCFDFGG<FGGCGGEAEFGCEGGGCFGG8:CFE?CFE7FGGGD@CCFCA<<?EEF=FGAFC<BC@FGF=CFDGFG?FGGFF,>?FD::F@@FGG<CB+8CCFAF=CCFGBGG@F@FEFGG7FGECF:*4:FG8EGGGCCFF+<BBEFG?FGE5>D:8C<CF37E5?77C7CCE>EGBG>=DGGGDD67FF<FFGGG>FF7D)),
@M00200:205:000000000-AKKM3:1:1101:18429:6171 1:N:0:1
ATTGGGTATAAAGGGAGCGTAGGCGGATAGTTTAGTCAGAGGTGAAAGCCCAGGGCTCAACCTTGGAATTGCCTTTGATACTGGCTATCTTGAGTATGGAAGAGGTATGTGGAACTCCGAGTGTAGAGGTGAAATTCGTAGATATTCGGAAGAACACCAGTGGCGAAGGCGACATACTGGTCCATTACTGACGCTGAGGCTCGAAAGCGTGGGGAGCAAACAGGATTAGATACCCCTGTA
+
GGGGGGGGGGGGGGGGGGGGGGGGGGGGGGGGGGGGGGGGGGGGGGGGGGGGGGGGGGGGGGGGGGGGGGGGGGGGGGGGGGGGGGGGGGGGGGGGGGGGGGGGGGGGGGGGFGGGGGGGGGGGGFGGGGGGDGGGGGGGGGGGGGGGGGGGGGGGGGGGGGGGGGDGGGGGGGGGGFGDGGGGGGGGGDFGGGGGGGGGFGCBFCDGGGGGGGFGFG?9FGGGFG>@FFFGGGGG>>FF
@M00200:205:000000000-AKKM3:1:1101:23094:6194 1:N:0:1
ATTGGGTTTAAAGCGAGCGCAGGTGGTTTAATAAGTCTGATGTAAAAGGCAGTGGCTCAACCATTGTGTGCATTGGAAACTGTTAGACTTGAGTGCAGTAGAGGAGAGTGGAATTCCATGTGTAGCGGTGAAATGCGTAGATATATGGAGGAACACCGGTGGCGAAAGCGGCTCTCTGGACTGTAACTGACACTGAGGCTCGAAAGCGTGGGTAGCAAACAGGATTAGATACCCTTGTA
+
GGGGGGGGGGGGGGGGGGGGGGGGGGGGGGGGGGGGGGGGGGGGEGGGGG<FGGGGGGGGGGGGGGGGGGGGGGGGGGGGGGGGGGGGGGGGGGGGGGGGGFGGFEDEGGGGGGGGGGGGGGGGGGGGGGGGGGGGGGGGGGGGGGGGGGGG<FGGGGGGGGGGGGGGGGGGGGGGGGGGGGGGGGGGGGGGGGGGGDGGGGGGCGGGGEECFFBGFGGGDCFGFFG@=FFGFEGFFFF
@M00200:205:000000000-AKKM3:1:1101:27338:6205 1:N:0:1
ATTGGGCGTAAAGGGAGCGTAGGCGGATAGTTTAGTCAGAGGTGAAAGCCCAGGGCTCAACCTTGGAATTGCCTTTGATACTGGCTATCTTGAGTATGGAAGAGGTATGTGGAACTCCGAGTGTAGAGGTGAAATTCGTAGATATTCGGAAGAACACCAGTGGCGAAGGCGACATACTGGTCCATTACTGACGCTGAGGCTCGAAAGCGTGGGGAGCAAACAGGATTAGATACCCTAGTA
+
GGGGGGGGGGGGGGGGGGGGGGGGGGGGGGFGGGGGGGGGGGGGGGGGGGGGGGGGGGGGGGGGGGGGGGGGGGGGGGGGFGGGGGGGGGGGGGGCFGGGGGGGGGGGGGGGGGFGGGGGGGGGGGGGGGGGGGGGGGGGGGGGGGGGGGGGGGFGGGGGGGGGGGGGDGGGGGGFGGGGGGGGGGFGGGGGDCDGGGCF5CGGGG4DEEGGGGFGFGGGGGGG@FGFFFFGGGFCFFFG
@M00200:205:000000000-AKKM3:1:1101:24428:6208 1:N:0:1
ACTGGGCATAAAGGGAGCGTAGGCGGATAGTTTAGTCAGAGGTGAAAGCCCAGGGCTCAACCTTGGAATTGCCTTTGATACTGGCTATCTTGAGTATGGAAGAGGTATGTGGAACTCCGAGTGTAGAGGTGAAATTCGTAGATATTCGGAAGAACACCAGTGGCGAAGGCGACATACTGGTCCATTACTGACGCTGAGGCTCGAAAGCGTGGGGAGCAAACAGGATTAGATACCCCAGTAAGA
+
GGGGGGGGGGGGGGGGGGGGGGGGGGGGGGGGGGGGGGGGGGGGGGGGGGGGGGGGGGFGGGGGGGGGGCGGGGGGGGGGGGGGGGGGGGGGCGGGGGGGGGGGGGGGGGGGDGGGGGGDGGGGGGGGFEGDGFFFFFGGGGGFGFGGGGGGFGFGGGGGFGG>CGGGGGGGGGGCFGGGGGGE9EFFGGFGGGD7E5@>?DGDF554?7C7CCBDDFFFGGGF(6@;*ACGFCEGBBF9;?E
@M00200:205:000000000-AKKM3:1:1101:12863:6243 1:N:0:1
ATTGGGTATAAAGGGCTCGTAGGCGGTTTGTCGCGTCGGGAGTGAAAACAGCGGGCTTAACTCGTTGCTTGCTTCCGATACGGGCAGACTAGAGGTATGCAGGGGAGAATGGAATTCCTGGTGTAGCGGTGAAATGCGCAGATATCAGGAGGAACACCGGTGGCGAAGGCGGTTCTCTGGGCATTACCTGACGCTGAGGCGCGAAAGTGTGGGGAGCGAACAGGATTAGATACCCTGGTA
+
GGGGGGGGGGGGGFGGGGGEGGGGGGE7FBFGGFGGGGGGEGGGGGGGG8DFGGGGGF=<FEGGEGGGCGFG<F<FFEGGGGGDEEGGGGDGCF?F<FCFFGGFGFGGGFFGGGGGEGGFFFFEGFGCCFFE9FGCGG<CEDFAFGGGGGFGGFFGGG7CF7CFGCEGGF7CEGGEGGGGGGFGGGGFGCFGGEG5:FF*:>E5**10<<F8E5<<>E/*95AF:DF<F@<7CFGFFFFE
@M00200:205:000000000-AKKM3:1:1101:21817:6340 1:N:0:1
ATTGGGTTTAAAGGGAGCGTAGGCGGATAGTTTAGTCAGAGGTGAAAGCCCAGGGCTCAACCTTGGAATTGCCTTTGATACTGGCTATCTTGAGTATGGAAGAGGTATGTGGAACTCCGAGTGTAGAGGTGAAATTCGTAGATATTCGGAAGAACACCAGTGGCGAAGGCGACATACTGGTCCATTACTGACGCTGAGGCTCGAAAGCGTGGGGAGCAAACAGGATTAGATACCCTAGTA
+
GGGGGGGGGGGGGGGGGGGGGGGGGGGGGGGGGGGGGGGGGGGGGGGGGGGGGGGGGGGGGGGGGGGGGGGGGGGGGGGGGGGGGGGGGGGGCGGGGGGGGGGGGGGGGGGGGGGGGGGGGGGGGGGGGGGGGGGGGGGGGGGGGGGGGGGGGGGGGGGGGGGGGGGGGGGGGGGGGGGGGGGGGGGGGGGGGEGGGGGGGGGGGGGGDEGGGGFGFGFGGGGGFGG@FFFGGGGGFFFG
@M00200:205:000000000-AKKM3:1:1101:20842:6363 1:N:0:1
ATTGGGTATAAAGGGTGCGTAGGTGGCCCTGTAAGTCAGTGGTGAAATATCTCAGCTTAACTGAGAGGGTGCCATTGATACTGCAGGGCTTGAGTACAGATGAGGTAGGCGGAATTGACGGTGTAGCGGTGAAATGCATAGATATCGTCAAGAACACCGATAGCGAAGGCAGCTTACCAAGCTGTAACTGACACTGAGGCACGAAAGTGTGGGGATCAAACAGGATTAGATACCCGCGTA
+
GGGGGGGGGGGGGGGGGGGGGGGGGGGGGGGGGGGGGGGGGGGGFGGGGGGGGGGGGGGGGGGGGGGGGGGGGGGGGGGGGGGGGGGGGGGGFGGGGGGGGGFGGGGGGGGGBFGGFGGGGGGEGGGGGGGGGGGGGGGGGGGGGGGGGGGGGGGGFGGGGC7DECCFGGGGGGGGGGGFGGGGGGGFGGGCFFGGGGGGGGGGGGGGFGGGGGFGFGGFFCGC?GDEFFFGE<ECBBDG
@M00200:205:000000000-AKKM3:1:1101:14979:6374 1:N:0:1
ATTGGGTATAAAGGGAGCGTAGGCGGATAGTTTAGTCAGAGGTGAAAGCCCAGGGCTCAACCTTGGAATTGCCTTTGATACTGGCTATCTTGAGTATGGAAGAGGTATGTGGAACTCCGAGTGTAGAGGTGAAATTCGTAGATATTCGGAAGAACACCAGTGGCGAAGGCGACATACTGGTCCATTACTGACGCTGAGGCTCGAAAGCGTGGGGAGCAAACAGGATTAGATACCCCAGTA
+
GGGGGGGGGFGGGGGGGGGGGGGGGGGGGGGGGGGGGGGGGGGGGFGGGGGGGGGGGGGGGGGGGGGGGGGGGGGGGGGFGGGGGGGGGGGGGGGGGGGGGGGGGGGGGGFGGGGGGGGDEFGGFFFFGGGGGGGGGGGGGGGGGGGGGGGGGGGGGGGGGBFGGCEGCGGGGGGGGGGFGGGGGGGGGGGGGGGGGGFGGGG5DEGGGEGDGGEGDFEGGGGF@FG<AFCGGFEFFFF7
@M00200:205:000000000-AKKM3:1:1101:18247:6400 1:N:0:1
ATTGGGTTTAAAGCGTGCGTAGGTGGTTCGTTAAGTCCGATGTGAAAGCCCTGGGCTCAACCTGGGAATGGCATGGGATACTGGCGGGCTAGAGTGCGGTAGAGGGCAGTGGAATTCCCGGTGTAGCAGTGAAATGCGTAGAGATCGGGAGGAACATCCGTGGCGAAGGCGACTGCCTGGACCAGCACTGACACTGAGGCACGAAAGCGTGGGGAGCAAACAGGATTAGATACCCCAGTA
+
GGGGGGGGGGGGGGGGGGGGGGGGGGGGGGGGGGGGGGGGGGGGGGGGGGGGGGGGGGGGGGGGGGGGGGGGGGGGGGGGGGGGGGGGGGGGGGGGGGGGGGGGFGGFGGGGGGGGGGGGGGGGGGGGGGGGCGGGGGGGGGGGGGGGGGGGGGGGGGGDGGDGGGGGGGGGCEGGFGGGGGGGGGFGGGGGGFGGGGGGGGGGGGDGGGGGGG@)<FGGGGGGBGD?FFFFGFGFEEFG
@M00200:205:000000000-AKKM3:1:1101:7069:6435 1:N:0:1
ATTGGGCTTAAAGGGAGCGTAGACGGCTGTGTAAGTCTGAAGTGAAAGCCCGGGGCTCAACCCCGGGACTGCTTTGGAAACTATGCAGCTAGAGTGTCGGAGAGGTAAGCGGAATTCCTAGTGTAGCGGTGAAATGCGTAGATATTAGGAGGAACACCAGTGGCGAAGGCGGCTTACTGGACGATTACTGACGCTGAGGCTCGAAAGCGTGGGGAGCAAACAGGATTAGATACCCTCGTA
+
GGGGGGGGGGGGGGGGGGGGGGGGGGGGGGGGGGGGGGGGFGGGGGGGGGGGGGGGGGGGGGGGGGGGGGGGGGGGGGFGGGGGGGGGGGGGGGGGGGGGGGGGGGGGGGGGGGGGGGGGGGGGGGFGGGGGGGGFGGGGGGGGGGGGGGGGGGGGGGGGGGGGGGGGGGGEGGGGGGGGGGGGGGGGGGGGGGGGGGGGGGGCFGGGGGGGGGEGFFGGGGGG?GG?F?BGGGGGFDFG
@M00200:205:000000000-AKKM3:1:1101:5952:6439 1:N:0:1
ATTGGGCATAAAGGGCGTGTAGGCGGCTTCGAAGGTCGGTGGTGAAAGCATACAGCTCAACTGTATTGAGCCACGGAAACGGCGGAGCTTGAGGTTGGGAGGGGCTGGTGGAATTCCCTGTGTAGCGGTGAAATGCGTAGAGATGGGGGAGAACACTCGTGGCGAAGGAGGACAGCTGGACCAGTTATGAAGATGAGACGCGAAAGCGTGGGGAGCAAACAGGATTAGATAACCGAGTAAGAT
+
FFGGFG9-CADGGFGEBFCCFGGGGGG7CFE8F@FC<CGFFGGGGGGGCFEF@EAGGGGGGGGFEGFD<AEA=ECECF:CD74@=+@F,BF88E,=F>F8?EC:F@C:BDG7=,B,:,B=FFG9D,<@C@+>FGG,@F:>:;;3ECCCGGGGG?C,<3*=,<F:7F8<+8F*868@2+?:+=CB9+?+<D:0+0:C6<FG575:>57CCCEGGGF)5C8EFC;C7D72674*<<85B;:<:6)
@M00200:205:000000000-AKKM3:1:1101:22756:6459 1:N:0:1
ATTGGGCTTAAAGGGCGCGTAGGCGGGACGGCAAGTCGGTCGTGAAAGCCCTCGGCTCAACCGAGGAGAGTCGGCCGAGACTGCCGTTCTTGAGGGATGCAGAGGAGACTGGAATTCCCGTTGTAGCGGTGCAATGTGTAGAGATCGGGAGGAACACCGGTGGCGAAGGCGGGTCTCTGGGCATCTCCTGACGCTGAGGCGCGAAAGCGTGGGGAGCCAACTGGATTCGATACCCGAGTC
+
,CFEGCEFFAFGGFGGEE:@:FGFGGCEGGEG@CFEF@:FEGEGFCFGGG7CFFCFGCCF=FFFDEFF8BFGCGGGGEF+@FFGGG>=FGFD=FFC=FCEGGGGEG:F@FFA,>CCFGGC,@CCEFGCFGG78<DAFADD,@@FBCC7*<FG:<CG<CF<F@<@**:CGGGCEE>@FFF6CEFGE:9<FGFG*79**//:5DG>>CCCC:885>5<)*3AD*<<:C>).*65EGGD))7*
@M00200:205:000000000-AKKM3:1:1101:7149:6484 1:N:0:1
ATTGGGTTTAAAGTGAGCGTAGGCGGATAGTTTAGTCAGAGGTGAAAGCCCAGGGCTCAACCTTGGAATTGCCTTTGATACTGGCTATCTTGAGTATGGAAGAGGTATGTGGAACTCCGAGTGTAGAGGTGAAATTCGTAGATATTCGGAAGAACACCAGTGGCGAAGGCGACATACTGGTCCATTACTGACGCTGAGGCTCGAAAGCGTGGGGAGCAAACAGGATTAGATACCCCTGTA
+
GGGGGGGGGGFFFGGGGGGGGGGGGGGGGGGGGGGGGGGGGGGGGGGFGGGGGGGGGGGGGGGGGGGGGGGGGGGGGGGGFGGGGGGGGGGGGGGGGGGGFGFFFGGGGGGGGGGGGGGGGGGGFGGGGGGGGGGGGGGGGGGGGGGGDCEFGFFGGG>FFGGGGGGGGFGGGGGGGGGFGGFGGGFFFGFGGGGGG>FGGGGGG:;FDGGGGGEG>GGFGGGGFGGEFFEGGFGGFFFC
@M00200:205:000000000-AKKM3:1:1101:26539:6486 1:N:0:1
ATTGGGTTTAAAGCGTGCGCAGGCGGTTTTGTAAGTCAGATGTGAAATCCCCGGGCTCAACCTGGGAACTGCGTTTGAAACTACAAGGCTAGAGTGTAGAAGAGGGGGGTAGAATTCCACGTGTAGCAGTGAAATGCGTAGAGATGTGGAGGAATACCGATGGCGAAGGCGACATACTGGTCCATTACTGACGCTGAGGCTCGAAAGCGTGGGGAGCAAACAGGATTAGATACCCGAGTA
+
GGGGGGGGGGGGGGGGGGGGGGGGGGGGGGGGGGGGGGGGGGGGGGGGGGGGGGGGGGGGGGGGGGGGGGGGGGGGGGGGGGGGGGGGGGGGGGGGGGGGGGGGGGGGGGGGGGFFGGGGGGGGGGGGGGGGGGGGGGCCGDCFGGGGGGGGGGFGFGGGGGGGGGGGGGGGGGGGFGGGGGGGGGGGDFEFGGGECGCGGGDEFC<DGGGGG>5DBGGGFDFGFGG2FFD7@AFGFFFG
@M00200:205:000000000-AKKM3:1:1101:15111:6488 1:N:0:1
ATTGGGTTTAAAGGGAGCGTAGGCGGATAGTTTAGTCAGAGGTGAAAGCCCAGGGCTCAACCTTGGAATTGCCTTTGATACTGGCTATCTTGAGTATGGAAGAGGTATGTGGAACTCCGAGTGTAGAGGTGAAATTCGTAGATATTCGGAAGAACACCAGTGGCGAAGGCGACATACTGGTCCATTACTGACGCTGAGGCTCGAAAGCGTGGGGAGCAAACAGGATTAGATACCCCCGTA
+
FA<ECGCGCGDGCFDD@F@F6FEGE@FGGGFGGFGFEEGGCFGFGGGGGGGGGGDFGGFFGEGGGGGF9EFGGGGGGGGEFF<EGCGGGGGGFFF?FFF9AFFFGGGGGEFGGGGGGDGGGG=FGGGGGGFFGGCCGGGGGGGGGGGFGCCEFFGGGEFFGGGGGGEGGCFEGGGGGGGBDDF:C;;EF9CFCEG5E8DFGFE>?CDCGGEDCC5D):?CD4A>1C>@*8?;BFCFFF5C
@M00200:205:000000000-AKKM3:1:1101:12074:6522 1:N:0:1
ATTGGGCATAAAGGGTCCGTAGGCGGTTTTATAAGTCAGTGGTGAAATCTGGTCGCTCAACGATCAAACGGCCATTGATACTGTAGAACTTGAATTACTTGGAAGTAACTAGAATATGTAGTGTAGCGGTGAAATGCTTAGAGATTACATGGAATACCAATTGCGAAGGCAGGTTACTACGAGTATATTGACGCTGATGGACGAAAGCGTGGGGAGCGAACAGGATTAGATACCCCAGTA
+
GGGGGGGGGGGGGGGGGGGGGGGGGGGGGGGGGGGGGGGGGGGGGGGGGGGGGGGGGGGGGGGGGGGGFEGGGEGGGGGGGGGGGGGGGGGGGGGGGGGGGGG?CFFGGGFGGGGGGGGGGGGGGGGGGGGGGGGFGGGGGFGGGGDFDGGGGGGGGGGGGGGGDCGGGGGGGGGGGGGGCEGEFCGGGDG7:EGGCFFFGGDGGEGFGGGGGE>5BDGGGGDF1<F<FA?FGFF*88AC
@M00200:205:000000000-AKKM3:1:1101:25519:6553 1:N:0:1
ATTGGGTTTAAAGCGAGCGCAGGTGGTTTATTAAGTCTGGTGTAAAAGGCAGTGGCTCAACCATTGTATGCATTGGAAACTGGTAGACTTGAGTGCAGGAGAGGAGAGTGGAATTCCATGTGTAGCGGTGAAATGCGTAGATATATGGAGGAACACCGGTGGCGAAAGCGGCTCTCTGGCCTGTAACTGACACTGAGGCTCGAAAGCGTGGGGAGCAAACAGGATTAGATACCCTAGTAAGTTC
+
G<FFGFGGGDFGFFEFE>FDEEECCF@CFFGGGGGFDFGFGEFGFFGGGGGGGGGGGGGGF,CCFGFCFCAEGFGGGGGGGGGGGGGGFED<6?,CECFFG87C8FF=EDFGCFFGGGG9,EFDCFEDG@EGGGGFEC:EFDE5AEDFFFCEFGG<ECFC+C<C8FCC:E7C8CGCBA<,,@:E,EFGF>GFGGFGC8;1=7EFGDF<**BFGEFGFGG55FG<3;>);C?F8,955@+C7..)
@M00200:205:000000000-AKKM3:1:1101:13753:6585 1:N:0:1
ATTGGGTTTAAAGCGAGCGCAGGTGGTTTAATAAGTCTGATGTAAAAGGCAGTGGCTCAACCATTGTGTGCATTGGAAACTGTTAGACTTGAGTGCAGTAGAGGAGAGTGGAATTCCATGTGTAGCGGTGAAATGCGTAGATATATGGAGGAACACCGGTGGCGAAAGCGGCTCTCTGGACTGTAACTGACACTGAGGCTCGAAAGCGTGGGTAGCAAACAGGATTAGATACCCCAGTA
+
GGGGGGGGGGGGGGGGGGGGGGGGGGGGGGGGGGGGGGGGGGGECFFGGGGGGGGGGGGGGGGGGGGGGGGCFGGGGGGGGGGGGGGGGGGGGGGGGGGGGGG?DFFGGGGGGGGGGGGGGGGGGGGEGGGGGGGGGGDEGGGGGGGCFGDGGGGGGGGGGGGGGGGGGGEGGGGGGG?AFGGGGGGGGGGGGGGGG8EFGDGFEEGGGG7FGGFGFG?EGG=FE:F@:@EGFFGGFFF
@M00200:205:000000000-AKKM3:1:1101:20399:6667 1:N:0:1
ATTGGGTTTAAAGGGAGCGTAGGCGGATAGTTTAGTCAGAGGTGAAAGCCCAGGGCTCAACCTTGGAATTGCCTTTGATACTGGCTATCTTGAGTATGGAAGAGGTATGTGGAACTCCGAGTGTAGAGGTGAAATTCGTAGATATTCGGAAGAACACCAGTGGCGAAGGCGACATACTGGTCCATTACTGACGCTGAGGCTCGAAAGCGTGGGGAGCAAACAGGATTAGATACCCGCGTA
+
FGGGGGGGGGGGGGGGGGGGGGGGGGGEFGGGGGGGGGGGGGGGGGGGGGGGGGGGGEEGGFGGGGFFGGGGGGGGGGGGGGGGGGGGGGGGFFGGGGGFFGFGGGGGGGGGFGGGFGGGGGGGGGFGGGFGGGGGGGGGGGGFEFF<DFFDCGGGGGGFGFGGDDGGGCEGGCGGGGGGGFGGGDEFFFGFG>7>EFGF>FGGGDG4=C@FCE5C3CFGGGGGDGG3FFCGGGGGBDF=
@M00200:205:000000000-AKKM3:1:1101:14397:6686 1:N:0:1
ATTGGGCTTAAAGGGTGCGTAGGCGGCTTATTAAGTCAGGGGTGAAAGACGGTGGCTCAACCATCGCAGTGCCTTTGATACTGATGAGCTTGAATATACTAGAGGTAGGCGGAATGTGACAAGTAGCGGTGAAATGCATAGATATGTCACAGAACACCGATTGCGAAGGCAGCTTACTATGGTATTATTGACGCTGAGGCACGAAAGCGTGGGGATCAAACAGGATTAGATACCCGAGTA
+
FGGGGGFGGGGGGFGCBGGGGGGGGGGEGEFGGGGGGGGGGGGGGGGG<F@FGGGGGGGGGCFCFGGGCGGGGGGCGGGGGGGGG?C=FG,FGFG<?CE<FGGGGGGFG9FGGG7<<5AE<<FGGGEGGGGGGGGCGFGGGGGGGAD?@FGFGGGGGGGGGEGGGGGGGGGGGGCFFGGGDB;D;FGGFGGGGGGGGCG*7DGGGGGGGGGGG5>5AGGGGGGGFGGFFF?DFG?))<FG
@M00200:205:000000000-AKKM3:1:1101:23584:6709 1:N:0:1
ACTGGGCTTAAAGGGCGCGTAGGTGGCACGGCAAGCGTGCGGGAAAGCCCGGGGCTCAACTCCGGGTCGGCCGTGCGAACTGCCGTGCTGGAGCATGGTAGAGGCAGGTGGAATTCCGGGTGTAGCGGTGGAATGCGTAGAGATCCGGAAGAACACCGGTGGCGAAGGCGGCCTGCTGGGCCATGGCTGACACTGAGGCGCGACCGCGTGGGGAGCAAACAGGATTAGATACCCCGGTAAGATG
+
GGGDEFGGGFFGGGGGGGGGGGEGGGGGGGGGDGGGGGGGGEGGGGFFFGGGGGGGFFFGGGFGGGGGGGGGGGGGGGGGGGGGGGGGGGGFGGGGGGGDFGGGGFGGGCFGGGGCGGGGFBFGGFGDFFGFA9FDCFCEGFCG,,,C7<:FFDGG=FCFGD:CGGGGGEGG>8FFFGDCCFGG8?C?EC?FG64<C>CC*>=>*/7<C*88>A<57CEFFFG*5:08*9:::<8/75>CGAF)
@M00200:205:000000000-AKKM3:1:1101:27613:6711 1:N:0:1
ATTGGGTTTAAAGGGAGCGTAGGCGGATAGTTTAGTCAGAGGTGAAAGCCCAGGGCTCAACCTTGGAATTGCCTTTGATACTGGCTATCTTGAGTATGGAAGAGGTATGTGGAACTCCGAGTGTAGAGGTGAAATTCGTAGATATTCGGAAGAACACCAGTGGCGAAGGCGACATACTGGTCCATTACTGACGCTGAGGCTCGAAAGCGTGGGGAGCAAACAGGATTAGATACCCTTGTA
+
GGGGGGFGGGGGGGGGGGGGGGGGGGGGGGGGGGGGGGGGGGGGGGGGGGGGGGGGGGGGGGGGGGGGGGGGGGGGGGGGGGGGGGGGGGGGGGDFGGGGGGGGGGGGGGGGGGGGGGEEGGFGGGFFGGGGGGGGGGGGGGGGGGGGGGDGGGGGGGGGGGFGGGGGDGGGGDGGGGGFGGGGGFGGGGGGGGGGGGGFGGGGGGGCEGGGGGFGFGGGGGGGFFFEFFE@BFGGFFFG
@M00200:205:000000000-AKKM3:1:1101:20039:6763 1:N:0:1
ATTGGGTTTAAAGGGTGCGTAGGCGGCTTATTAAGTCAGGGGTGAAAGACGGTGGCTCAACCATCGCAGTGCCCTTGATACTGATGAGCTTGAATGAACTAGAGGTAGGCGGAATGTGACAAGTAGCGGTGAAATGCATAGATATGTCACAGAACACCGATTGCGAAGGCAGCTTACTATGGTTTTATTGACGCTGAGGCACGAAAGCGTGGGGATCAAACAGGATTAGATACCCCTGTA
+
GGGGGGGGGGGGGGGGGGGGGGGGGGGGGGGGGGGGGGFGGGGGGGGGGGGGGGGFGDEGGGGGGGGGGGGGGGGGGGGGGGGGGGGGGGGGGGGGGGGGGGGGGGGGGGGGGGGGGGFGGGGGGGGGGGGGGGGGGGGFGGGGCFGFFGGFDFGGGGGGGEGGGEGGGFFGGGFGFGGGGGGGGGGGGGGGGCCGDGFGGFGGGGGCGGGFGDEGFGCGG<F5=CC34=):C?CGFFFG
@M00200:205:000000000-AKKM3:1:1101:21474:6774 1:N:0:1
ATTGGGCTTAAAGGGCGCGTAGGCGGTCAGCACAAGTCAGTTGTGAAATCTCCGAGCTTAACTCGGAAAGGTCAACTGATACTGTGCGACTAGAGTGCAGAAGGGGCAACTGGAATTCTCGGTGTAGCGGTGAAATGCGTAGATATCGAGAGGAACACCTGCGGCGAAGGCGGGTTGCTGGGCTGACACTGACGCTGAGGCGCGAAAGCTAGGGGAGCGAACGGGATTAGATACCCTGGTA
+
GGGGGGGGGGGGGGGGGGGGGGGGGGGGGGGGGGGGGGGGGGGGGGGGGGGGGGGEGGGFGGGGGGGGDFGGGGGGGGGGGGGGGGGGGGGGGFGGGGGGGGGDDGGGGGGGGGGGGGGGGGGGGGGGGGGGGGGGGGGGGGEGGGGGGGFGEGGGGGGGGGGDEGGGGGGGGGGGGGGGGGGGGGGGGGGGGDGGGCFFGGGDEGG3AC<FFG>DEGGGGGGD:<D?FFFGGGGGFF@F7
@M00200:205:000000000-AKKM3:1:1101:16765:6823 1:N:0:1
ATTGGGCGTAAAGGGAGCGTAGGCGGATAGTTTAGTCAGAGGTGAAAGCCCAGGGCTCAACCTTGGAATTGCCTTTGATACTGGCTATCTTGAGTATGGAAGAGGTATGTGGAACTCCGAGTGTAGAGGTGAAATTCGTAGATATTCGGAAGAACACCAGTGGCGAAGGCGACATACTGGTCCATTACTGACGCTGAGGCTCGAAAGCGTGGGGAGCAAACAGGATTAGATACCCGAGTA
+
GGGGGGFFGGGFGGGGGGGGGGGGGGGGGGFDEGGGGGGGGGGGGGGGGGGGGGGGGGGGGGGGGGF9FGGGGG,CEFGFCEGGFGGFGGGGFGGF<F=EFGGGGGGGGGGGGCFGGGGGCFGAFCCFGFGFFGGEFDFGGEGGGGGF8:==DFFFGEFFFGFEGDE7C?FGGEEGDGGFFC,9E;EGGGGGDEGE5B@EGGGGGGGGCE7C75>DFG6CGCFC;<:<==C@CFGG)70=
@M00200:205:000000000-AKKM3:1:1101:3290:6823 1:N:0:1
ATTGGGTTTAAAGCGCGCGCAGGCGGTTTCTTAAGTCTGGTGTCTAAGTGCGGGGCTCAACCCCGTGACGCACTGGAAACTGGGAGACTTGAGTGCAGAAGAGGAGAGCGGAATTCCACGTGTAGCGGTGAAATGCGTAGAGATGTGGAGGAACACCAGTGGCGAAGGCGGCTCTCTGGACTGTAACTGACGCTGAGGCGCGAAAGCGGGGGGAGCAAACAGGATTAGATACCCTAGTAAGATG
+
GFFGGGEGGFGGGGGGEGGGGGGGGGEFEGFGGGGFGGGGGGGGGGGGGGFGGGGGGGFGGGGGGEGGGGGCFGGGGGGFFGGGFGGGCAFGGFGFGGFEFGGFGGGGGGGEE7><FFGGFGDFGGGG<FEGGGFGGBC>@FCCG@DFFGGGGGGGGFGGGFCEGECD7EEE5182+?CFCB;9CB5+<:6;1:CEGE5E57C>EE4C*7?EC:>C>?CA59CC?*938*5*8<A7F@F9:<2)
@M00200:205:000000000-AKKM3:1:1101:22018:6851 1:N:0:1
ATTGGGTTTAAAGCGTGCGTAGGTGGTTCGTTAAGTCTGCCGTGAAAGCCCCGGGCTCAACCTGGGAATGGCGGTGGATACTGGCGGACTAGAGTGCGGTAGAGGGTGGTGGAATTCCCGGTGTAGCAGTGAAATGCGTAGAGATCGGGAGGAACATCTGTGGCGAAGGCGGCCACCTGGACCAGCACTGACACTGAGGCACGAAAGCGTGGGGAGCAAACAGGATTAGATACCCTAGTA
+
GFGGGGGGGGGGGGGGGGGGGGGGGGGGGGGFGGGGGGGGGGGGGGGGGGGGGGGGGGGGGGGGGGGGGGGGGGGGGGGGGGGGGGGGGGGGGFGCGGGDFGGGGGGGGGGGGGGGGGGGGGGGGGGGGGDGFFGGGGGGGGGGGGGGDGG>EGGGGGGGGGGGGDEGGGGDEGGFFFEFGGGGGGGGEGGGGGG???FGEGGGGEG4=C8EGDDGFG8CGGGG?F7<F74CFCGG?5@E
@M00200:205:000000000-AKKM3:1:1101:27983:6857 1:N:0:1
ATTGGGTTTAAAGCGAGCGCAGGTGGTTTAATAAGTCTGATGTAAAAGGCAGTGGCTCAACCATTGTGTGCATTGGAAACTGTTAGACTTGAGTGCAGTAGAGGAGAGTGGAATTCCATGTGTAGCGGTGAAATGCGTAGATATATGGAGGAACACCGGTGGCGAAAGCGGCTCCCTGGACTGTAACTGACACTGAGGCTCGAAAGCGTGGGTAGCAAACAGGATTAGATACCCTAGTA
+
GGGGGGGCEFGGGFBFFGDGGGGGGGGGGGGGGFGGGGDDEEFCFGGGGGGGGGGDGGGGGGGGGGGGGGGGGGGGGGGGGGGGGGGGGGGGFGGGGFGFFGGGEGGCGGGGGGFFGGGGGGGGGGGFF7EF<?FFEFFGGGGGFCCCGGGGEGGGGGDGF7FCEGG7FG+CGGGGFGFFGGFFFGGGGGGFGFGGGCGGGGCCC=DGGGG7BFDGFG6@FF;8;:>EA6?G8FEFFFC
@M00200:205:000000000-AKKM3:1:1101:23507:6858 1:N:0:1
ACTGGGTATAAAGGGAGCGTAGGCGGATAGTTTAGTCAGAGGTGAAAGCCCAGGGCTCAACCTTGGAATTGCCTTTGATACTGGCTATCTTGAGTATGGAAGAGGTATGTGGAACTCCGAGTGTAGAGGTGAAATTCGTAGATATTCGGAAGAACACCAGTGGCGAAGGCGACATACTGGTCCATTACTGACGCTGAGGCTCGAAAGCGTGGGGAGCAAACAGGATTAGATACCCCGGTA
+
GGGGGGGGGGGGGGGGGGGGGGGGGGGGGGGGGGGGGGGGGGGGGGGGGGGGGGGGGGGGGGGGGGGGGGGGGGGGGGGGGGGGGGGGGGGGGGGGGGGGGGGGGGGGGGGGGGGGGGGGGGGGGGGGGGGGGGGGGGGGGGGGGGGGGGGGGGGGGGGGGGGGGGGGGGGGGGGGGGFCGFGGGGGGGGGGDGGDGGGGGFGCDCDC5:EEFEDGFFFFGF8C;>78AF):E<CC5ABG
@M00200:205:000000000-AKKM3:1:1101:8435:6888 1:N:0:1
ATTGGGTTTAAAGCGAGCGCAGGTGGTTTAATAAGTCTGATGTAAAAGGCAGTGGCTCAACCATTGTGTGCATTGGAAACTGTTAGACTTGAGTGCAGTAGAGGAGAGTGGAATTCCATGTGTAGCGGTGAAATGCGTAGATATATGGAGGAACACCGGTGGCGAAAGCGGCTCTCTGGACTGTAACTGACACTGAGGCTCGAAAGCGTGGGTAGCAAACAGGATTAGATACCCTAGTA
+
GGGGGGGGGGGGGGGGGGGGGGGGGGFGGGGGGGGGGGGGGGGEFGGGGGGGGGGGGGGGFGGGGGGGGGGGGGGGGGGGGGGGGGGGGGGGGGGGGGGGGGGGGGGGGGGGGGGCFDFGGGGFGDGGGGFFFGGGDGGGDFFFFGGGGGDECFGGGFGGGGGEEGCG8CCDEGFFGGFFGGGGGGGACDCGGFGGGG>FGGGGE>?C:ECE:?D4@CFGFC8C8+;7:;E>F8<84AA
@M00200:205:000000000-AKKM3:1:1101:3400:6934 1:N:0:1
ATTGGGTTTAAAGGGAGCGTAGGCGGATAGTTTAGTCAGAGGTGAAAGCCCAGGGCTCAACCTTGGAATTGCCTTTGATACTGGCTATCTTGAGTATGGAAGAGGTATGTGGAACTCCGAGTGTAGAGGTGAAATTCGTAGATATTCGGAAGAACACCAGTGGCGAAGGCGACATACTGGTCCATTACTGACGCTGAGGCTCGAAAGCGTGGGGAGCAAACAGGATTAGATACCCCCGTA
+
FEFGGGGGGGCGGGGFGGGCEEGGGGGCEGGGDFGFGGFFGCFGGGGFGGGGGFGGGGFGFGG9@FGAEE9FGGGGFGGGCFFEF8EFFFFGGGGGAFG9,<CEFFFGGFGDFG8,5BFCF@FGGGGGGGG<FFFCGGGGGGGGC,:,?F+>FGGGFG:3D=>E++@FCFCEGCEGGEFDBFF,@EGFGFG,*:D*8,=E,;CGGC4DECECF>DCDFFGGG*<;<F@8FEGGDG55>ED
@M00200:205:000000000-AKKM3:1:1101:8485:6938 1:N:0:1
ACTGGGTATAAAGGGCTCGTAGGCGGTTTGTCGCGTCGGGAGTGAAAACCAGGTGCTTAACACCTGGCTTGCTTCCGATACGGGCAGACTAGAGGTATTCAGGGGAGAACGGAATTCCTGGTGTAGCGGTGAAATGCGCAGATATCAGGAGGAACACCGGTGGCGAAGGCGGTTCTCTGGGAATGACCTGACGCTGAGGAGCGAAAGTGTGGGGAGCGAACAGGATTAGATACCCCTGTA
+
GGGGGGGGGGGGGGGGGGGGGGGGGGGGGGGGGGGGGGGGCFFGGGGGGGGGGGGGGGGGGFFEGGGGGGGGGGGGFGGGGGGGGGGGGGGCFGGGGGGGGGGGGGGGGGEGGGGGGGGGGFGGGGGDGGGGGGFFCGGEGGGGGGGGGGGDEGGGGGGGGGGGGGGGGGGGGCECGGGGGECGGGGCGGGGGGGGGFGFGGGGGGCFGGG5EGFGFGEEDDFGFGGDFFFFC8A70>FE
@M00200:205:000000000-AKKM3:1:1101:13277:6939 1:N:0:1
ATTGGGCATAAAGTGCGTGTAGGCGGTCTGTTAAGTTGGTAGTGAAATCCCATGGCTCAACCATGGAAGTGCTGCCAAAACTGGCAGGCTGGAGTGCCGGAGAGGGTGGCGGAATTCCCAGTGTAGAGGTGAAATTCGTAGATATTGGGAGGAACACCGGTGGCGAAGGCGGCCACCTGGACGGTAACTGACGCTAAGACGCGAAAGCGTGGGGAGCAAACAGGATTAGATACCCTCGTA
+
GGGGGGGGGGGGGGGGGGGGGGGGGGGGGGGGGFGGGGGGGGGGGGGGGGGGGGGGGGGGGGGGGGGGGGGGGEGGGGGGGGGGGGGGGGGGGGGGGGGGGGGGGGGGGGGGGGGGGGGGGGGGGGGFGGGGGGGGGGGGGGGGGGGGGGDEEGGGGGGGGGDGDDGGGGDGGGGGGGGGGGGGGGGGGGGGGGGEGGGGEGGEGGGGGGGGGGDC@GGGGGGG6F>2@F<>EFFFFDFC
@M00200:205:000000000-AKKM3:1:1101:26498:6939 1:N:0:1
ACTGGGCATAAAGGGCGCGTAGGCGGCTTTATAAGTCGGGGGTGAAAGCCTGTGGCTCAACCACAGAATTGCCTTCGATACTGTATGGCTTGAGACCGGAAGAGGTTAGTGGAACTGCGAGTGTAGAGGTGAAATTCGTAGATATTCGCAAGAACACCAGTGGCGAAGGCGGCTGACTGGTCCGGTTCTGACGCTGAGGCGCGAAAGCGTGGGGAGCAAACAGGATTAGATACCCCTGTAAGCT
+
GGGGGGGGGGGGGGGGGGGGGGGGGGGGGGGGFGGGGGGGGGGGGGGGGGGGGGGGGGGGGGGGGGGGGGFGGGGGGGGGGGGGGGG?FFGGGGGGGGGEGGGGGGGGFFFGGGGGGDGGGGGGGGGGFGGFGGGGGFEBFGGGGGCFGGGGCGGFF>@EFEDGG7CFDGGG5CEFGGGGGFGGGGGGGGGGGC<ECFDCE3=E5EDFDGG5ECDGF5FFFCEF?GGFF42CF6?<@FFE:4))
@M00200:205:000000000-AKKM3:1:1101:8284:7001 1:N:0:1
ATTGGGTATAAAGGGAGCGTAGGCGGACATTTAAGTCAGGGGTGAAATCCCGGGGCTCAACCTCGGAATTGCCTTTGATACTGGGTGTCTTGAGTATGAGAGAGGTGTGTGGAACTCCGAGTGTAGAGGTGAAATTTGTAGATATTCGGAAGGACACCAGTGGCGAAGGCGACACACTGGCTCATTTCTGACGCTGAGGCTCGAAAGCGTGGGGAGCAAACAGGATTAGATACCCCAGTA
+
AFGFGGGGGGGGGGGGGGGGGGGGGGGGGGGGGGGGGGGGGGGGGGGGGGGGGGGGGGGGGGGGGDGGGGGGGGGGGGGGGGGGGGGGGGGGEGGGFGFFGGGGGGGGGCGEGGGGGGGGGGGGGGGGGGFFFGGGFGGGGGGGGAE8DGGGGGGGGGGGGCGGGGGGGGGEGGGGGGGGD:FGGGGGFDGGDGGEGCGGGGDCCEGGGE8FE5DCDFFFGGFF?G7>F?DGGGGC:@FF
@M00200:205:000000000-AKKM3:1:1101:13333:7005 1:N:0:1
ACTGGGTATAAAGCGTGCGCAGGCGGTTCGTTAAGTTCGTTGTGAAAGCCCCGGGCTCAACCTGGGAGGTGCAATGGAAACTGGCGGGCTTGGAGTGCGGCAGAGGGGGGTGGAATTCCGCGTGTAGCAGTGAAATGCGTAGAGATGCGGAGGAACACCGATGGCGAAGGCAGCCCCCTGGGCCGACACTGACGCTCAGGCACGAAAGCGGGGGGAGCAAACAGGATTAGATACCCGCGTA
+
GGGGGGGFFGGGGGGGGGGGEGGGGGGGGGGGGFGGGGGGGGGGGGGGGGGGGDGGGGGFGGGGGGGCGGGGFFGFGGFGGGGFGEGGGGGGGGGGGGGGGGGCFFEGGGG7@FGGGGGGGGGGGGEGGGGG7+<:EFEGGDEGGGC+:EE5EGGGGGGDCEEGGGGCEGGGGGGGEGGGCGGGGGGGGG6E?55EGG6EFGGGGGGGF=*:CCBGDEG*9DC46*0-=?>79<CC55>C5
@M00200:205:000000000-AKKM3:1:1101:9693:7054 1:N:0:1
ACTGGGTATAAAGGGAGCGTAGGCGGATAGTTTAGTCAGAGGTGAAAGCCCAGGGCTCAACCTTGGAATTGCCTTTGATACTGGCTATCTTGAGTATGGAAGAGGTATGTGGAACTCCGAGTGTAGAGGTGAAATTCGTAGATATTCGGAAGAACACCAGTGGCGAAGGCGACATACTGGTCCATTACTGACGCTGAGGCTCGAAAGCGTGGGGAGCAAACAGGATTAGATACCCCAGTA
+
GGGGGGGGGGGGGGGGGGGGGGGGGGGGGGGGGGGGGGGGGGGGGGGGGGGGGGGGGGGGGGGGGGGGGGGGGGGGGGGGGGGGGGGGGGGGGFGGGGGGGGGFCGGGGGGGGGGGGGGGGGGGGGGGGGFFGGGGGGGGGGGGGGGGGGD=EFGGGDGGGGGGCFECGGGGGGGGGGGGGGGGGFGGGGGGDGGGGGCFGGGGGGGGGGDEDE;5AFG?CFFFDGGFFFEGGGCFEFFC
@M00200:205:000000000-AKKM3:1:1101:27347:7071 1:N:0:1
ACTGGGCATAAAGCGTGCGCAGGCGGTTGTGCAAGACCGATGTGAAATCTCCGGGCTTAACCCGGAAACTGCCATTGATACTATTTGTCTTGAATACTGTGGAGGTCAGCGGAATATGTCATGTAGCGGTGAAATGCTTAGATATGACATAGAACACCAATTGCGAAGGCAGCTGGCTACACAAATATTGACACTGAGGCACGAAAGCGTGGGGATCAAACAGGATTAGATACCCTGGTAAGA
+
GGGGGGGGGGGGGGGGEGGGGGGGGGGGGGGFGGGGGGGGGGGGGGGGGFGGGGGGGGGGFGGGGGGGGFCGFDGGGGGGEGFGGGFFFF9FGFGGFGGEGGGGGGGGGGGGGGGGGGGGGGGGGGGGGGGFGGGGGFGGGGGFGGG9F<DGGGGGGGGGCCDGGGGGGGG7EFC7EGGFCGFCD9FFG7ECD,8,4,8CCCC:EGDFGG*<*=A>)ABFGGF*36DE6:.:98:F5;??F><
@M00200:205:000000000-AKKM3:1:1101:14952:7083 1:N:0:1
ACTGGGTTTAAAGGGAGCGTAGGCGGATAGTTTAGTCAGAGGTGAAAGCCCAGGGCTCAACCTTGGAATTGCCTTTGATACTGGCTATCTTGAGCATGGAAGAGGTATGTGGAACTCCGAGTGTAGAGGTGAAATTCGTAGATATTCGGAAGAACACCAGTGGCGAAGGCGACATACTGGTCCATTACTGACGCTGAGGCTCGAAAGCGTGGGGAGCAAACAGGATTAGATACCCCCGTA
+
GGGGGGGGGGGGGGGGGGGGGGGGGGGGGGGGGGGGGGGGGGGGGGGGGGGGGGGGGGGGGGGGGGGGGGGGGGGGGGGGGGGGGGGGGGGGGGGGGGGGGGGGGGGGGGFFGGGGGGGEGGGGGGGGGGGGGGGFGFGGGFGGGGGG?CGDGGGGGGGGGGFGEGGGEGGGGGGGGGGFFGGGGGGGGGGGEGGDEG5FGGGGGDDGGGGDEGDGDGGGGF6*4FGFFFEGEFGGF>>E
@M00200:205:000000000-AKKM3:1:1101:27928:7107 1:N:0:1
ACTGGGTTTAAAGTGCGCGTAGGTGGTTAGTTAAGTTGGATGTGAAATCCCCGGGCTCAACCTGGGAACTGCATTCAAAACTGACTGACTAGAGTATGGTAGAGGGTGGTGGAATTTCCTGTGTAGCGGTGAAATGCGTAGATATAGGAAGGAACACCAGTGGCGAAGGCGACCACCTGGACTGATACTGACACTGAGGTGCGAAAGCGTGGGGAGCAAACAGGATTAGATACCCCCGTA
+
GGGGGGGGGGGGGGGGGGGGGGGGGGGGGGGFGGFGGGGGGGGGGGGGGGGGGGGGGGGGGGGGGGGGGGGGGGGGEFGGFGGGGGGGGFGGGGGGGGGGGGGGGGGGGGGGGGGGGGGGGGGFGFGGGGGGGGCGGGGGGGGGGFGGGGGGGGGGGGGFFFGGGGGGGGGGGECGGGGGGGGGGGFDFFGFGGC9DFGGGGGGEECFGGGGGEEGEGGGGGGGFFDEFF3FC<7*077E
@M00200:205:000000000-AKKM3:1:1101:15338:7119 1:N:0:1
ATTGGGCTTAAAGGGAGCGTAGGCGGATAGTTTAGTCAGAGGTGAAAGCCCAGGGCTCAACCTTGGAATTGCCTTTGATACTGGCTATCTTGAGTATGGAAGAGGTATGTGGAACTCCGAGTGTAGAGGTGAAATTCGTAGATATTCGGAAGAACACCAGTGGCGAAGGCGACATACTGGTCCATTACTGACGCTGAGGCTCGAAAGCGTGGGGAGCAAACAGGATTAGATACCCGCGTA
+
GGGGGGGGGGGGGGGGGGGGGGGGGGGGGGGGGGFGGGGGGGGGGGGGGGGGGGGGGGGGGGGGGGGGGGGGGGGGGGGGGGGGGGGGGGGGGGGGGGGGGGGGGGGGGGGAFGGGGGGGGGGGGGGGGGGGGGGGGGGGGGGGGGGGGEFDGFGGGFGGGGGGGCEGDFDGGGGDGGGGFGGGGGGGGFGGGGGEGGGGGGCEGEGGCGEGDGBDFGF?DGG416:@A=CFCCE<>5@C
@M00200:205:000000000-AKKM3:1:1101:22694:7144 1:N:0:1
ATTGGGCATAAAGCGCACGTAGGCGGTCTGCTAAGTCGGTTGTGAAAGCCCCCGGCTCAACCGGGGAATTGCGTTCGATACTGGCAGGCTAGAGGACGGTTGGGGTGAGTGGAACTCCAGGTGGAGCGGTGAAATGCGTAGATATCTGGAGGAACACCGGTGGCGAAAGCGGCTCACTGGACCGTAACTGACGCTAAGGTTCGAAAGCTAGGGGAGCAAACGGGCTTAGATACCCTCGTA
+
GGGGGGGGGGGGGGGGGGGGGGGGGGGGGFFGGGGGGGGGGGGGGGGGGGGGGGGGGGGGGGGGGGDGGGGGGGGGG<FGGGGGGGGGGGGGDCFGGGDFGGGGGGEGGGFEGGGGGGGGGGGGGFGGGGGGGGGCFCF@:>FGGGGGFGF::FG:FG7CGGEGG:CFGGGGGGGGGGFCCCFGGFDEDCGGDGG=EFFFC>*1AC)>FC68C55CBGGGCC57(/97FFBC9FGF377:
@M00200:205:000000000-AKKM3:1:1101:26798:7252 1:N:0:1
ATTGGGTTTAAAGGGCGCGTAGGCGGACTTGTAAGTCGGGAGTGAAAACTCGGGGCTCAACCCCGAGCCTGCTTCCGAAACTGCGAGTCTTGAGGACCGGAGAGGAAAGTGGAATTCCTAGTGTAGCGGTGGAATGCGTAGATATTAGGAAGAACACCAGTGGCGAAGGCGACTTTCTGGACGGTTCCTGACGCTGAGGCGCGAAAGCTAGGGGAGCAAACAGGATTAGATACCCTAGTA
+
GGGGGGGGGGGGGGGGGGGGGGGGGEGGGGGGGGGGGGGEEGGGGGGGGGGGGGGGGGGGGGDGGEEGGGFGGGGGGGGGGFGGGGGGGGGCFGGGGGGEGGGGGFGGFFGGGGGGGGGGGGGGGGGGEGGGGGGGGG:@F7FC9FGGGGGGGGGGGGGFGGFGDGGGEFGDGGGGCF@FGGGG>EGGF++>CECE=E=>EGGGGGGGGGGGGGDD:C*CFGFC?GGF@@2:FFGFFFFG
@M00200:205:000000000-AKKM3:1:1101:20333:7286 1:N:0:1
ACTGGGTTTAAAGGGCGCGTAGGCGGCTTGACAAGCGTGCGGTGAAAGCTCGGGGCTCAACCCCGAGTCGGCCGTGCGAACTGTCGAGCTTGAGCACAGTAGAGGCAGATGGAATTCCGGGTGTAGCGGTGGAATGCGTAGAGATCCGGAAGAACACCGGTGGCGAAGGCGGTCTGCTGGGCTGTGGCTGACGCTGAGGCGCGACAGCGTGGGGAGCAAACAGGATTAGATACCCCTGTA
+
GGGGGGGGGGGGGGGGGGGGGGGGGGGGGGGGGGGGGGGGGGGGGGGGGGGGGGGGGGGGGGGGGGGGGGGGGGGGGGGGGGGGGGGGGGGGGGGGGGGGGGGGGGGGGGGGGGGGGGGGGGGGGGGGGGGGGGGGGGGGGGGGGGGGGGGGGGGGGGGGGGGGGGGGGFGGGGGGFGGGGGGGGGGGGGGGGGGGGGGGGGGEGGGGG5CGGGFDFG?CGGGGBDFFFFAFC<8DFFFG
@M00200:205:000000000-AKKM3:1:1101:14096:7294 1:N:0:1
ATTGGGCATAAAGCGAGTGCAGGCGGTTCAATAAGTCTGATGTGAAAGCCTTCGGCTCAACCGGAGAATTGCATCAGAAACTGTTGAACTTGAGTGCAGAAGAGGAGAGTGGAACTCCATGTGTAGCGGTGGAATGCGTAGATATATGGAAGAACACCAGTGGCGAAGGCGGCTCTCTGGTCTGCAACTGACGCTGAGGCTCGAAAGCATGGGTAGCGAACAGGATTAGATACCCCGGTAAGA
+
GGGGGGGGGGGGGGGGGGGGGGGGGGGGGGGGGGGGGGGGGGGGGGGGGGGGGGGGGGGGGGGGGGGGGGFGGGGGGFGGGGGGGGGGGGGGGGGGGGGGGFGGGGGGGGGGGGGGGGGGGGGGDDFGGGGGGGGGGG7+CGFGGGGGGGGFDCGGGGGGGGGGGGGGGGGGGGGGGGGGGGFGGGGGGGDGGGGE=:FFGGGGGCDGGCFFGGF56:CEG)080C+7A7?:<CC*)5<5C?2
@M00200:205:000000000-AKKM3:1:1101:3465:7312 1:N:0:1
ATTGGGCTTAAAGGGCTCGTAGGCGGTTTGTCGCGTCGGGAGTGAAAACGCCGTGCTTAACACGGCGCTTGCTTTCGATACGGGCAGACTAGAGGTATGCAGGGGAGAACGGAATTCCTGGTGTAGCGGTGAAATGCGCAGATATCAGGAGGAACACCGGTGGCGAAGGCGGTTCTCTGGGCATTACCTGACGCTGAGGAGCGAAAGTGTGGGGAGCGAACAGGATTAGATAACCCAGTA
+
GGGGGGGGGGGGGGGGGGGGGGGGGGFGGGGGGGGGGGGGGGGGGGGGGG+CFCFE7FEFCFFGGGGDFCDFFFGGGGFGGGGGF@?DF?EFFGGBBEGGGGGGGGGEGBCEEEB=F<9DGFFGGGGGE@FCFGCGGGDEGGGGCCFCFGGGGGGGG<<BBFGCE:8FE@FGGGGGGGGGGGGFGGF9<278855/2;FGGDCC8C/::CFEGGB<):8*19FFBGF??6)?+3<<7>?F
@M00200:205:000000000-AKKM3:1:1101:12321:7325 1:N:0:1
ATTGGGCTTAAAGCGCGCGCAGGCGGTTTCTTAAGTCTGGTGTCTAAGTGCGGGGCTCAACCCCGTGACGCACTGGAAACTGGGAGACTTGAGTGCAGAAGAGGAGAGCGGAATTCCACGTGTAGCGGTGAAATGCGTAGAGATGTGGAGGAACACCAGTGGCGAAGGCGGCTCTCTGGACTGTAACTGACGCTGAGGCGCGAAAGCGTGGGGAGCAAACAGGATTAGATACCCCGGTA
+
GGGGGGGGGGGGGGGGGGGGGGGGGGGGGGGGGGGGGGGGGGGGGGGGGGGGGGGGGGGGGGGGGGGGGGGCGGGGGGGGGGGGGGGGGGGGGGGGGGGGGGGCGGGGGGECFGGGGGGGGGGGGGGGGGGGGGGGGGDGGGGGGGGGGGGGGGGGGGGGGGGGGGGGGGGGGGGGGGFGG?FGGGFFGGGGGGDGGCGGGGG8:CFGGGGGGGEDFG<CFFCG?7=?FF>FGCFG>>>
@M00200:205:000000000-AKKM3:1:1101:7174:7332 1:N:0:1
ATTGGGCTTAAAGGGAGCGTAGGCGGATAGTTTAGTCAGAGGTGAAAGCCCAGGGCTCAACCTTGGAATTGCCTTTGATACTGGCTATCTTGAGTATGGAAGAGGTATGTGGAACTCCGAGTGTAGAGGTGAAATTCGTAGATATTCGGAAGAACACCAGTGGCGAAGGCGACATACTGGTCCATTACTGACGCTGAGGCTCGAAAGCGTGGGGAGCAAACAGGATTAGATACCCCGGTA
+
FFFCEE-CCFFFFFGGGGGGGGGGGGGGGFFEEEEFFFEG,FG@F9FFD@FGEFEGGGFGFGGGAFGEFAFFGGCCFCCGCGCFFFFGGGFGAFD9?EF,FFFEFGGGGGGGFGGGGGGGGE<@A?FFEEG<EFFAEGFCEEFFG,CDE?FFGGFC8FBFFCFD@F@CCGEEDEEFGGFDGGCEE9EGEFCEGGGEGFG*,;5:D>CFGGGE7EFC5EGCDDG58FG8FF?7BFF8D>)2
@M00200:205:000000000-AKKM3:1:1101:27769:7361 1:N:0:1
ACTGGGCATAAAGGGAGCGTAGGCGGATAGTTTAGTCAGAGGTGAAAGCCCAGGGCTCAACCTTGGAATTGCCTTTGATACTGGCTATCTTGAGTATGGAAGAGGTATGTGGAACTCCGAGTGTAGAGGTGAAATTCGTAGATATTCGGAAGAACACCAGTGGCGAAGGCGACATACTGGTCCATTACTGACGCTGAGGATCGAAAGCGTGGGGACCAAACAGGATTAGATACCCTTGTAAGA
+
GGGGGGGGGGGGGGGGGGGGGGGGGGGEGGGGGGAFGGGGGGGGGGGGGGGGGGGGGGGGGGGGGGGFGFGGFGGGCFGCAFGGGFGGGGGGGGGGGGGGGGGGFGFGGGG9FAFFGGGGEFEFGGFFCFFGGGGGGCFFGGFGDGGGGCGGGFGGGGF@?FFGGGGG>,@EGEGGGGGGGGGGGGDFF>CFGDDC;FF,,*=:DEGGE*BEEG5)//;;DGGF04@EF=51?BCG);:+C5?
@M00200:205:000000000-AKKM3:1:1101:28237:7386 1:N:0:1
ATTGGGTTTAAAGGGAGCGTAGGCGGATAGTTTAGTCAGAGGTGAAAGCCCAGGGCTCAACCTTGGAATTGCCTTTGATACTGGCTATCTTGAGTATGGAAGAGGTATGTGGAACTCCGAGTGTAGAGGTGAAATTCGTAGATATTCGGAAGAACACCAGTGGCGAAGGCGACATACTGGTCCATTACTGACGCTGAGGCTCGAAAGCGTGGGGAGCAAACAGGATTAGATAACCGCGTA
+
GGGGGGGGGGGGGGGGGGGGGGGGGGGGGGGGGGGGGGGGGGGGGGGGGGGGGGGGGGGGFGGGGGGGGGGGGGGGGGGGGGGGGGGGGGGGGGGGGGGGGGGGGGGGGGGGGGGGGGGGGGGGGGGGGGGGGGGGGGGGGGGGGGFGGGGGGGGGGGGGGGGGGGGGGGGGGGGFGGGGGGGGGGGGGGGFGGGGGGGGGFCGGGGGGECGGGB3>FGG:CGG;C;36=)++82C>)77
@M00200:205:000000000-AKKM3:1:1101:10615:7429 1:N:0:1
ATTGGGTTTAAAGTGAGCGTAGGCGGATAGTTTAGTCAGAGGTGAAAGCCCAGGGCTCAACCTTGGAATTGCCTTTGATACTGGCTATCTTGAGTATGGAAGAGGTATGTGGAACTCCGAGTGTAGAGGTGAAATTCGTAGATATTCGGAAGAACACCAGTGGCGAAGGCGACATACTGGTCCATTACTGACGCTGAGGCTCGAAAGCGTGGGGAGCAAACAGGATTAGATACCCCAGTA
+
GGGGGGGGGGGGGGGGGGGGGGGGGGGGGGGGGGGGGGGGGGGGGGGGGGGGGGGGGGGGGGGGGGGGGGGGGGGGGGGGGGGGGGGGGGGGGEFGGGGGGGGGGGGGGGGGGGGGGFEGGGGGGGFGGGGG9FGGGGGFFEGGGGGG?CEEFFGGGGGDGGGG@:CGFFGGGGGGGGGGGGGFEEFGGCFC>ED7CE8CGGGGCECGDGGGGC)8ACCFCCC<<CFEFFEFGGGDA);E
@M00200:205:000000000-AKKM3:1:1101:12910:7430 1:N:0:1
ATTGGGTTTAAAGAGTTCGTAGGCGGCTTGGAAAGTGGGGTGTGAAAGCCCTCGGCTCAACCGAGGAATTGCGCTCCAAACTACCGAGCTTGAGGAAGCTAGAGGTGAGCAGAACTGATGGTGGAGCGGTGAAATGCGTTGATATCATCAGGAATACCGGAGGCGAAGGCGGCTCACTGGGACTTTTCTGACGCTGAGGAACGAAAGCTAGGGGAGCAAACGGGATTAGATACCCGAGTA
+
GGGGGGGGGGGGGGGGGGGGGGGGGGGGGGGGGAFGGGDGGGGGGFGGGEFFGCFGGGGGGGGEEDEEFDFGGGGGGGGFGGGGGGGGGGGGGGFGGGFGGFFFGGCFEFEFFGGGGGGGGGGGGGGGGGDCFGGFFGGGGGGGGGGGGGC7BCFCGGEEGGCE7*CGFFEEEGEGGGGFFDGFGGGDFGFFCEGGGC5?FFEEG5C<7?98EG:D@CFGGG5D(9C4=F>CFGFG>5<=
@M00200:205:000000000-AKKM3:1:1101:9083:7443 1:N:0:1
ATTGGGTATAAAGCGAGCGCAGGTGGTTTAATAAGTCTGATGTAAAAGGCAGTGGCTCAACCATTGTGTGCATTGGAAACTGTTAGACTTGAGTGCAGTAGAGGAGAGTGGAATTCCATGTGTAGCGGTGAAATGCGTAGATATATGGAGGAACACCGGTGGCGAAAGCGGCTCTCTGGACTGTAACTGACACTGAGGCTCGAAAGCGTGGGTAGCAAACAGGATTAGATACCCGTGTA
+
GGGGGGGGGGGGGGGGGGGGGGGGGGGGGGGGGGGGGGGGGGGFGGGGGGGGGGGGGGGGGGGGGGGGGGGGGGGGGGGGGGGGGGGGGGGGGGGGGGGGGGGGGGGGGGGFGFGGGGGFGGGGGGGGGGGGGGGGGGGGGGGGGGGGFCEEFGGGEFCGGGGGGFGGGGGGGGGGGGGGGFGGGGGGGGGGGGGG6DFGGD7CEGGGGGGDGGBGFGCGGGCGFFGEFFFGFGGCDFF
@M00200:205:000000000-AKKM3:1:1101:17004:7501 1:N:0:1
ACTGGGTTTAAAGCGTGCGCAGGCGGTTTTGTAAGCCAGATGTGAAATCCCCGGGCTTAACCTGGGAATGGCATTTGGGACTGCAAGGCTGGAGTTTGGCAGAGGAGACTGGAATTCCCGGTGTAGCAGTGAAATGCGTAGATATCGGGAGGAATACCGATGGCGAAGGCAGGTCTCTGGGCTATAACTGACGCTCATGCACGAAAGCGTGGGGAGCAAACAGGATTAGATACCCCTGTA
+
GGGGGGGGGGGGGGGGGGGGGGGGGGGGGGGGGGGGGGGGGGGGEGGGGGGGGGGGGGGGGGGGGGGGGGFGGGCFGGGGGGGGGGGGGGGGGGGGGGGGGGGGGGGGGGG?FGGGGGGGGGGGGFGGGGGGGGGGGGGGGGGGGGGDFCCEGGFFGGG>FGGGGGGGGGGGGGGGGGGFGGGGGGGGGGGG5C<CGGGGGGGGEGGD5ACGGD3DBCC?FF6C:CFF4*47CFFG@5FC
@M00200:205:000000000-AKKM3:1:1101:16276:7514 1:N:0:1
ATTGGGCATAAAGAGCGCGCAGGCGGTTTCTTAAGTCTGGTGTCTAAGTGCGGGGCTCAACCCCGTGACGCACTGGAAACTGGGAGACTTGAGTGCAGAAGAGGAGAGCGGAATTCCACGTGTAGCGGTGAAATGCGTAGAGATGTGGAGGAACACCAGTGGCGAAGGCGGCTCTCTGGACTGTAACTGACGCTGAGGCGCGAAAGCGTGGGGAGCAAACAGGATTAGATACCCTTGTA
+
GGGGGGGGGGGGGGGGGGGGGGGGGGGGGGGGGGGGGGGGGGGGGGGGFFGGGGGGGGGGGGGGGGGGGGGGGEGGFGGGGGGGGGGGGGGFGGGGGGGGGGGGGGGGGGGGGGGGGGGGGGGGGGGGGGGEFGFGGGGGDGGGGCEFGGGGGGGGGGGGGGGGGGEGGGGDGGGGGGCCCFGFFFC++;<CEE<ECFD55)1:EGGD?5CED83CFFFF<CFC2:7299AFGGGGFFF
@M00200:205:000000000-AKKM3:1:1101:23208:7515 1:N:0:1
ACTGGGTTTAAAGGGCGCGTAGGCGGCCTGCTAAGTCGAACGTGAAATCCCTGGGCTCAACCCAGGAACTGCGTCCGATACTGGTTGGCTTGAATCCGGGAGAGGGACGTGGAATTCCAGGTGTAGCGGTGAAATGCGTAGATATCTGGAGGAACATCGGTGGCGAAGGCGGCATCCTGGACCGGTATTGACGCTGGGGCGCGAAAGCCAGGGGAGCAACCGGGATTAGATACCCCGGTAAGA
+
EFAEEGGEEEEFGA@@BFBFGGDFE:CFFDG<@FGC@FGGG@GGF@E@F8EF,C<<EF@@=CFCEFGFGGGD:FFGGE:@FGFAGGGFGGGGGFGGGGGGCFCGE>E+CBFECFFGEGGFF>FG:3DEGFCFFGFFGEEGEGCFGGE;DFEC@:FGGGGC<FGFGEEEEEGCEDE<CFGGGFC8C**;020@EG<*****:DGG>5)*A75@ED@3>C8057*99D97FF<FGGG35))2*).
@M00200:205:000000000-AKKM3:1:1101:11994:7547 1:N:0:1
ATTGGGCATAAAGGGAGCGTAGGCGGATAGTTTAGTCAGAGGTGAAAGCCCAGGGCTCAACCTTGGAATTGCCTTTGATACTGGCTATCTTGAGTATGGAAGAGGTATGTGGAACTCCGAGTGTAGAGGTGAAATTCGTAGATATTCGGAAGAACACCAGTGGCGAAGGCGACATACTGGTCCATTACTGACGCTGAGGCTCGAAAGCGTGGGGAGCAAACAGGATTAGATACCCTGGTA
+
GGGFGGFGGGGGGGGCEGGGGGGGGG:FDFGGGGGGGGFAFGGGGGGAFFGFFDGGGGDGGG89EEFDFGGGGGGGGGGFGGFGFGGGGGGGCFFFFEFAEFFDFFFF8FGCD==FF,?=FGGGGG,AFGGGGAFCGDFGCFGGGAC,A+@+EFGGGGF:F,AECGCGGGEEECEGGG9@DAEECBCFGGGG5EGEC,;E1;EG,C<CGEECC>A5>GBC;D6C0DG<F66CF@F4;:=C
@M00200:205:000000000-AKKM3:1:1101:12690:7561 1:N:0:1
ATTGGGCATAAAGCGTACCGATAGGTGGTTTAGAAAGTTTTGGGTAAAAGCCAGCAGCTTAACTTCTGAGTTTGCTCAAAATACTTCTCAACTAGAGGGGCAAAGAGGTGCTTGGAACGAATGGTGTAGTAGTGAAATGCGTTGATATCATTCGGAACACCGAAAGCGAAGGCAGAGCACTGGGTGCCACCTGACACTGCTAGGACGAAAGCGTGGGGAGCGAATGGGATTAGATACCCGCGT
+
GGGGGGGGGGGGGGGGGEEGEGGGGGGGGGGGGGEFGGFGGDECGGGGGGGGGG8CFGGGGGGGGFFGGGGGGGGGGGFGGGGFGFGG,FGGGGGGGGGGGGGDEFGEGGGGGFGGGFGGGGGFEC<5?FFFGGGGGGGGGGFCF;FGGGGG?EFGGGGGG@FC@E8FCEGGGGGGFGFGC?FFGGDGGGGF,AFGDGDGGGGCFCDCEE8AFEDGE5;5)//908<;)),89<CF6A/:7>B
@M00200:205:000000000-AKKM3:1:1101:25607:7582 1:N:0:1
ACTGGGCGTAAAGGGCGCGTAGGCGGCTCGGCACGTCCGTTGTGAAATCGCCCGGCTCAACTGGGCGGGGTCAGCGGATACGGTCGAGCTCGAGCAAGCTAGGGGGCAATGGAATTCCCGGTGTAGTGGTGGAATGCGTAGATATCGGGAGGAACATCGGTGGCGAAGGCGACTTTCTGGACAGTTCCTGACGCTGAGGCGCGAAAGCTAGGGGAGCAAACAGGATTAGATACCCGTGTA
+
GGGGGGGGGGGGGGGGGGEGGGGGGGGGGGGGGGGGGGGGGGGGGGGGGGGGGGGGGGGGGGGGGGGGGGGGGGGGGGGGGGGGGGGGGDGGGGGGGGGGGDGGGGGGGGGGGGDFFGGGGEGG:FGDCFGDGGGGGGFEFEG:<9CCEEEG>FGGFEEGGGDF5?EGEGGGGGGCEFGCCFGFFGEC?C?EEED*:C=EECD5CEDGGGGFG5)95*:ED4CC:F77FF9FFFCC;5>C
@M00200:205:000000000-AKKM3:1:1101:12575:7620 1:N:0:1
ATTGGGTTTAAAGCGCACGCAGGCGGTTTGTTAAGTCAGATGTGAAATCCCCGGGCTCAACCTGGGAACTGCATCTGATACTGGCAAGCTTGAGTCTCGTAGAGGGGGGTAGAATTCCAGGTGTAGCGGTGAAATGCGTAGAGATCTGGAGGAATACCGGTGGCGAAGGCGGCCCCCTGGACGAAGACTGACGCTCAGGTGCGAAAGCGTGGGGAGCAAACAGGATTAGATACCCTCGTA
+
GGGGGGGGGGGGGGGGGGGGGGGGGGGGGGGGGGGGGGGGGGGGGGGGGGGGGGGGGGGGGGGGGGGFFGGGGGGGGFGGGGGGGGGGGGGGGGGGGGGGGGGGGGGGGGGGGGGGGGGGGGGGGGGDFGGGGGGGGGGGGFFFDFGFGFCCGGGGGGGDGGGGGDGGCCGGGGGGGGGGGGGGDEG?FGGGGC*:8FGGFGEEGGGGGEEGGGEGFGGGG:6C1CG?FFBGGGGGF:>C
@M00200:205:000000000-AKKM3:1:1101:18049:7634 1:N:0:1
ACTGGGTTTAAAGGGAGCGTAGGCGGATAGTTTAGTCAGAGGTGAAAGCCCAGGGCTCAACCTTGGAATTGCCTTTGATACTGGCTATCTTGAGTATGGAAGAGGTATGTGGAACTCCAAGTGTAGAGGTGAAATTCGTAGATATTCGGAAGAACACCAGTGGCGAAGGCGACATACTGGTCCATTACTGACGCTGAGGCTCGAAAGCGTGGGGAGCAAACAGGATTAGATACCCCCGTA
+
GGGGGGGGGGGGGGGGGGGGGGGGGGGGGGGGGGGGGGGGGGGGGGGGGGGGGGGGGGGGGGGGGGGGGGGGGGGGGGGGGGGGGGGGGGGGGGGGGGGGGGGGGGGGGGGGGGGGGGGGGGGGGGGGGGGGGGGGGFGGGGGGGGGGDGGGGGGGGGGGGGGGDEGGDGGGGGGGGGFFGGGGFGGGGGGFC7CE*@*CGGGGGGGGGGGGGGFGFGGGGGF410@@FFFGGG@CBAEG
@M00200:205:000000000-AKKM3:1:1101:13352:7669 1:N:0:1
ATTGGGCGTAAAGGGAGCGTAGGCGGATAGTTTAGTCAGAGGTGAAAGCCCAGGGCTCAACCTTGGAATTGCCTTTGATACTGGCTATCTTGAGTATGGAAGAGGTATGTGGAACTCCGAGTGTAGAGGTGAAATTCGTAGATATTCGGAAGAACACCAGTGGCGAAGGCGACATACTGGTCCATTACTGACGCTGAGGCTCGAAAGCGTGGGGAGCAAACAGGATTAGATACCCGTGTA
+
GGGGGGGGGGGGGGGGGGGGGGGGGGGGGGGGGGGGGGGGGGGGGGGGGGGGGGGGGGGGGGGGGGGGGGGGGGGGGGGGGGGGGGGGGGGGGGGGGGGGGGGFGGGGGGGGGGGGGGGGGGGGGGGGGGGGGGGGGGGGFGGFGGGGEGGCGGGGGGGFGFGGGGGGGGGGGGGGGGGFGFGGGGGGGGGGGGGGGGGGGGDEGGGGGGGDECAD>GFFGGCG;FFFFFFFGFG5>>FG
@M00200:205:000000000-AKKM3:1:1101:16296:7695 1:N:0:1
ATTGGGTTTAAAGGGCGCGTAGGCGGACTCGTAAGTCGGGAGTGAAAACTCGGGGCTCAACCCCGAGCCTGCTTCTGAAACTGCGAGTCTTGAGGACCGGAGAGGAAAGTGGAATTCCTAGTGTAGCGGTGGAATGCGTAGATATTAGGAAGAACACCAGTGGCGAAGGCGACTTTCTGGACGGTTCCTGACGCTGAGGCGCGAAAGCTAGGGGAGCAAACAGGATTAGATACCCGTGTA
+
GGGGGGGGGGGGGGGGGGGGGGGGGGGGGGGGGGGFGEEGCFGGGGGFGGFGEEGDECFGGGEGGGGGGGGGGGGGGGGGGGGGGGFGGGGGGGGFGFFGEGGGGDGGCFGFGADFGEEDFGGGFFFCEGDFEFGGGGF@FGGGGGGG9BDCFFFGFEGGGGGG7CGGGEGGGGDGGGFFGGEE1CEGGGGGGGGGCGGGGGGD?ECCCGFG>EF3>FD8FD8C(*;8?4<*+0:>55)7
@M00200:205:000000000-AKKM3:1:1101:12541:7838 1:N:0:1
ATTGGGCATAAAGGGAGCGTAGGCGGATAGTTTAGTCAGAGGTGAAAGCCCAGGGCTCAACCTTGGAATTGCCTTTGATACTGGCTATCTTGAGTATGGAAGAGGTATGTGGAACTCCGAGTGTAGAGGTGAAATTCGTAGATATTCGGAAGAACACCAGTGGCGAAGGCGACATACTGGTCCATTACTGACGCTGAGGCTCGAAAGCGTGGGGAGCAAACAGGATTAATACCCGTGTA
+
GGGGGGGGGGGGGGGGGGGGGGGGGGGGGGGGGGGGGGGGGGGGGGGGGGGGGGGGGGGGGGGGGGGFCGGGGGGGGGGGGGGGGGGGGGGGGGGGGGGGGGGGGGGGGGGGGGGGGGGGGGGGGGGGGGGGGGGGGGGGGGGGGGGCFGGGGGGGGGGGGGGGGGGGGGGGGGGGGGGGGGGGGGGGGGGFGGGGGGGGGGGGGGGGGEGEGGEGFGGGGGFDDG=8CFFGE<BDFFF
@M00200:205:000000000-AKKM3:1:1101:22497:7887 1:N:0:1
ATTGGGTTTAAAGGGCGCGTAGGCGGTCTTTTAAGTCGGGGGTGAAAGCCTGTGGCTCAACCACAGAATTGCCTTCGATACTGGGAGACTTGAGACCGGAAGAGGACAGCGGAACTGCGAGTGTAGAGGTGAAATTCGTAGATATTCGCAAGAACACCAGTGGCGAAGGCGGCTGTCTGGTCCGGTTCTGACGCTGAGGCGCGAAAGCGTGGGGAGCAAACAGGATTAGATACCCCAGTA
+
GGGGGGGGGGGGGGGGGGGGGGGGGGGGGGGGGGGGGGGGGGGGGGGGGGGGGGGGGGGGGGGGGGGGGGGGGGGGGFGGGGGGGGGGGGGGGGGGGGGGGGGGGGGGGGGGGGGGGGGGGGGGGGGGGGGGGGGGGGGGGGGGGGGCGGGGGGGGGGGGGGGGGGGGGGDGGGGGGGGGGGGGGEGGGGGGGGGGGGGGDGGEEGGGGGGGGGFDEGGCCFGGFFG<FFDGGGCFFDFC
@M00200:205:000000000-AKKM3:1:1101:25659:7911 1:N:0:1
ATTGGGTTTAAAGGGCGCGTAGGCGGTCTTGTAAGTTCCGCGTGAAATCCCCCGGCTCAACCGGGGAATGGCGTGGAAAACTGCGAGGCTTGAGTTCGGGAGAGGGAAGCGGAATTCCGGGTGTAGCGGTGAAATGCGTAGATATCCGGAGGAACACCGGTGGCGAAGGCGGCTTCCTGGACCGACACTGACGCTGAGGCGCGAAAGCTAGGGGAGCAAACGGGATTAGATACCCCAGTA
+
GGGGGGGGGGGGGGGGGGGGGGGGGGGGGGGGGGGGGGGGGGGGGGGGGGGGGGGGGGGGGGGGGGGGGGGGGGGGGGGGGGGGGFGGGGGGGGGGGGGGGGGGGGGFGGGGGGGGGGGGDGGGGGGGGGGGGGGGGGGGGGGGGGGGCEGGGGGGGGGGEGGGGGGGGGDGGGGGGGGFCFGGEGGGGGCGGGGGCGGGGGGGGGGGGGGGGGFGEGGFGD=DFDG?FFBGGF+93:FC
@M00200:205:000000000-AKKM3:1:1101:17054:7914 1:N:0:1
ATTGGGTTTAAAGAGTTCGTAGGCGGCTTGGAAAGTGGGGTGTGAAAGCCCTCGGCTCAACCGAGGAATTGCGCTCCAAACTACCGAGCTTGAGGAAGCTAGAGGTGAGCAGAACAGATGGTGGAGCGGTGAAATGCGTTGATATCATCTGGAATACCGGAGGCGAAGGCGGCTCACTGGGACTTTTCTGACGCTGAGGAACGAAAGCCAGGGTAGCGAACGGGATTAGATACCCCTGTA
+
GGGGGGGGGGGGGGGGGGGGGGGGGGGGGGGGGGGGGGGGGGGGGGGGGGGGGGGGGGGGGGGGGGGGGGGGGGGGGGGGGGGGGGGGGGGGGGGGGGGGGGGGGGGFFGGFGGGGGGGGGGGGGGGGGGGFGGGGGGGGGFGGGGGGGGFGCGGGGGGEGGGGGGGGGGGGGGGEGGGGFGGGGGGGGGFFDEGGDGGGGGGGGGGGGGGGDG@GFGCEGD551DGF@=AFGGGGFFFG
@M00200:205:000000000-AKKM3:1:1101:8359:7927 1:N:0:1
ATTGGGTTTAAAGCGCGCGCAGGCGGTTTCTTAAGTCTGGTGTCTAAGTGCGGGGCTCAACCCCGTGACGCACTGGAAACTGGGAGACTTGAGTGCAGAAGAGGAGAGCGGAATTCCACGTGTAGCGGTGAAATGCGTAGAGATGTGGAGGAACACCAGTGGCGAAGGCGGCTCTCTGGACTGTAACTGACGCTGAGGCGCGAAAGCGTGGGGAGCAAACAGGATTAGATACCCCTGTA
+
GGGGGGGGGGGGGGGGGGGGGGGGGGGGGGGGGGGGGGGGGGGGGGGGGGGGGGGGGGGGGGGGGGGGGGGGGGGGGGGGGGGGGGGGGGGGGGGGGGGGGGGGGGGGGGGGGGGGGGGGGGGGGGGGGGGGGGGGGEGEGGGGGGGGGGGGGGGGCFFGGGGGGGGGGGGGGGFGGFGGGFFGGGCFGGGGGEGGGGFGGGGGGGGGEGGGGGEGFC8FGF574>FFF=ACGGGG>)8
@M00200:205:000000000-AKKM3:1:1101:17084:7934 1:N:0:1
ATTGGGTTTAAAGCGCGCGCAGGTGGTTTCTTAAGTCTGATGTGAAAGCCCACGGCTCAACCGTGGAGGGTCATTGGAAACTGGGAGACTTGAGTGCAGAAGAGGAAAGTGGAATTCCATGTGTAGCGGTGAATTGCGTAGAGATATGGAGGAACACCAGTGGCGAAGGCGACTTTCTGGTCTGTAACTGACACTGAGGCGCGAAAGCGTGGGGAGCAAACAGGATTAGATACCCCTGTA
+
GGGGGGGGGGGGGGGGGGGGGGGGGGGGGGGGGGGGGGGGGGGGGGGGGGGGGGGGGGGGGGGGFGGGGGGGGGGGGGGGGGGGGGGGGGGGGGGGGGGGGGGGFGGGGGGGGGGGGGGGGGGGGGGGEGGGGGFCGGGGGGACEGGGA<FCFGGGGGGFGGGD7CEEGGGDEGGGFDGGGGGGG@FGGGGEEGCCG?FG5DDG5CDCCE;FCE>D@FGGGGGG1CGFFF<CFFFCFF?C
@M00200:205:000000000-AKKM3:1:1101:14217:7936 1:N:0:1
ACTGGGTTTAAAGGGAGCGTAGGCGGACATTTAAGTCAGGGGTGAAATCCCGGGGCTCAACCTCGGAATTGCCTTTGATACTGGGTGTCTTGAGTATGAGAGAGGTGTGTGGAACTCCGAGTGTAGAGGTGAAATTCGTAGATATTCGGAAGAACACCAGTGGCGAAGGCGACACACTGGCTCATTACTGACGCTGAGGCTCGAAAGCGTGGGGAGCAAACAGGATTAGATACCCCAGTA
+
GGGGGGGGGGGGGGGGGGGGGGGGGGGGGGGGGGGGGGGGGGGGGGGGGGGGGGGGGGGGGGGGGGGGGGGGGGGGGGGGGGGGGGGGGGGGGGGGGGGGGGGGGGGGGGGGGGGGGGGGGGGGGGGGGGGGGGGGGFGGGGGGGGGCFEGCFGGGGGGGGGGGGGGGGFDGEEGGGGGGGGGGGGGGGGGGGCDE5:EGGGGGFCDGD=CFGGDGFGGGGGGGBGGFFFDGGFFGFFFG
@M00200:205:000000000-AKKM3:1:1101:13005:7949 1:N:0:1
ATTGGGTTTAAAGCGCGCGCAGGCGGTTTCTTAAGTCTGGTGTCTAAGTGCGGGGCTCAACCCCGTGACGCACTGGAAACTGGGAGACTTGAGTGCAGAAGAGGAGAGCGGAATTCCACGTGTAGCGGTGAAATGCGTAGAGATGTGGAGGAACACCAGTGGCGAAGGCGGCTCTCTGGACTGTAACTGACGCTGAGGCGCGAAAGCGTGGGGAGCAAACAGGATTAGATACCCTGGA
+
GGGGGGGGGGGGGGGGGGGGGGGGGGGGGGGGGGGGGGGGGGGGGGGGGGGGGGGGGGGGGGGGGGEFGGG7FGGGGGGGGGGGEGGGGGGGGGGGGGGGGGGGGGGGGGGGGGFGGGGGGGGGGGGGGGGGGGGGEGDGGGGGFGGGGGGGGGGGGGGGGDEGGEGDFGGGGGCGGGF<CFFGGGGGFGGGGCDECFGGGGG:8CFDCG5EDGDGF6?FFF*/::F2@?97<<<C35
@M00200:205:000000000-AKKM3:1:1101:27888:8017 1:N:0:1
ATTGGGCTTAAAGGGCTCGTAGGCGGTTTGTCGCGTCGGGAGTGAAAACCAGGTGCTTAACACCTGGCTTGCTTTCGATACGGGCAGACTAGAGGTATGCAGGGGAGAACGGAATTCCTGGTGTAGCGGTGAAATGCGCAGATATCAGGAGGAACACCGGTGGCGAAGGCGGTTCTCTGGGCATGACCTGACGCTGAGGAGCGAAAGTGTGGGGAGCGAACAGGATTAGATACCCTCGTAAGA
+
GFF<FGGFGGGGGGDGGGGGGEDGGGGGGGGCFGF@CFCEDEFFCFEFFGCEGGGGGGFF<E<CFGGGGGGGGGGGGGGGEGGGGGGGGGGFF9FFGGGGGFFEGGGGGGG7+>DFFGGGGFCFDGGEGFEGGDDGGEGCFGGGFGGFGGGCGGGGGGGGGGDCEGGGGGEGGGDFFEFGFGGFGGGG74EC=EGD8:F?EGGGGDGGDA<5**7D35::9DC56F:<**):C8<*85):*8A
@M00200:205:000000000-AKKM3:1:1101:20007:8047 1:N:0:1
ACTGGGTATAAAGCGAGCGCAGGTGGTTTATTAAGTCTGGTGTAAAAGGCAGTGGCTCAACCATTGTATGCATTGGAAACTGGTAGACTTGAGTGCAGGAGAGGAGAGTGGAATTCCATGTGTAGCGGTGAAATGCGTAGATATATGGAGGAACACCGGTGGCGAAAGCGGCTCTCTGGCCTGTCACTGACACTGAGGCTCGAAAGCGTGGGTAGCAAACAGGATTAGATACCCCGGTA
+
GGGGGGGGGGGGGFGGGGG7@FEEFGC@DEFGGGGGGFGFFGGGGGGCFG8FEFGGGGGGGGGGGGFGFAC6CFDCCGGGGFGFGFFFCF<DFFAE?FFECDFEECFCGEGCFFG<FGGGGFGFGG>CFEDFFG?ECG@ECFDFB,<EBFGEFGFGGCGGE7<=EGGGGGEGGGGGGA<@CCFGGGGGGFG:4C9AF5@>7;CFGGGDGGC:FGFDF+B89;EC@D*7AFCFGG775>>
@M00200:205:000000000-AKKM3:1:1101:8732:8097 1:N:0:1
ATTGGGTTTAAAGGGAGCGTAGGCGGACATTTAAGTCAGGGGTGAAATCCCGGGGCTCAACCTCGGAATTGCCTTTGATACTGGGTGTCTTGAGTATGAGAGAGGTGTGTGGAACTCCGAGTGTAGAGGTGAAATTCGTAGATATTCGGAAGAACACCAGTGGCGAAGGCGACACACTGGCTCATTACTGACGCTGAGGCTCGAAAGCGTGGGGAGCAAACAGGATTAGATACCCCGGTA
+
GGGGGGGGGGGGGGGGGGGGGGGGGGGGGGGGGGGGGGGGGGGGGGGGGGGGGGGGGGGGGGGGGGGGGGGGGGGGGGGGGGGGGGGGGGGGGGGGGGGGGGGGGGGGGGGGGGGGGGGGGGGGGGGGGGGGGGGGGGGGGGGGGGGFGGGDGGGGGGGGGGGGEGGGGGGGGGGGGGGGGGGGGGGGGGGGGGGGGGGGGGGGGGGGGGGGGGFGFGGFGGGGFGG>F*4?FFFCD@>C
@M00200:205:000000000-AKKM3:1:1101:6538:8101 1:N:0:1
ATTGGGCGTAAAGCGCGCGCAGGCGGTTTCTTAAGTCTGGTGTCTAAGTGCGGGGCTCAACCCCGTGACGCACTGGAAACTGGGAGACTTGAGTGCAGAAGAGGAGAGCGGAATTCCACGTGTAGCGGTGAAATGCGTAGAGATGTGGAGGAACACCAGTGGCGAAGGCGGCTCTCTGGACTGTAACTGACGCTGAGGCGCGAAAGCGTGGGGAGCAAACAGGATTAGATACCCGCGTA
+
GGGGGGGGGGGGGGGGGGGGGGGGGGGGGGGGGGGGGGGGGGGGGGGGGGGGGGGGGGGGGGGGGGGGGGGGGGGGGGGGGGGGGGGGGGGGGGGGGGGGGGGGGGGGGGGGFGFGFGGGGGGGGGGGFGGGGGFGGGGGGGGGGGGFGGGGGGGGGGGGGGGGGGEFFGGGGGFGGGGGGFFFGGGGGGGGGGGGGGGGGGGGCECDCEGGGCBC@6<*99CF?DGFFBAF:,:CEFF
@M00200:205:000000000-AKKM3:1:1101:28034:8110 1:N:0:1
ACTGGGTTTAAAGGGTGCGTAGGCGGGCTATTAAGTCAGTGGTGAAATCCAGCAGCTTAACTGTTGATGTGCCATTGATACTGGTAGCCTTGAGTACAGATGAGGTAGGCGGAATTGACAGTGTAGCGGTGAAATGCATAGATATTGTCAAGAACTCCGATAGCGAAGGCAGCTTACTGGGCTGTAACTGACGCTGATGCACGAAAGTGTGGGGATCAAACAGGATTAGATACCCGAGTA
+
GGGGGGGGGGGGGGGGGGGGGGGGGGGGGGGGGGGGGGGGGGGGGGGGGGEGFGGGGGGGGG9FGGGGGGGGGGGGGGGGGGGGGGGGGGFGGGGGGGGGFGGGGGGGGGGGGGGGGGGGGGGGGGGGGGGGGGGGGGGGGGCFGFGGGGGGGFFFGGGGGGGGGGGGG7FEGGGGGFGGF5@EEGGGGFFGGG*CEFGGGGGGGG8:CGFEGDECFFGG4CFG;FGEFFEGCCBC5BFG
@M00200:205:000000000-AKKM3:1:1101:16250:8165 1:N:0:1
ACTGGGTTTAAAGGGCTCGTAGGCGGTTTGTCGCGTCGGGAGTGAAAACGCCGTGCTTAACACGGCGCTTGCTTCCGATACGGGCAGACTAGAGGTATTCAGGGGAGAACGGAATTCCTGGTGTAGCGGTGAAATGCGCAGATATCAGGAGGAACACCGGTGGCGAAGGCGGTTCTCTGGGAATGACCTGACGCTGAGGAGCGAAAGTGTGGGGAGCGAACAGGATTAGATACCCTCGTA
+
GGGGGGGGGGGGGGGGGGGGGGGGGGGGGGGGEGGGGGGGGGGGGGGGGGGGGGGGGGGGGGGGGGGGGGGGGGGGGGGGGGGGGDGGGGGGGGGGGGGGGGGGGGGGGGGGGGGGGGGGGGFGDFGGGFCFGGGGGGGGGCGGGGGGFGGCFGGGGGGDGGGGGGGGGGGGGGGGGGGGGFFGGGGGGGGGGGGGGGGFGGGGGEDDFEFGGG:C:CEGGDFG?GG7?=<FGGGC>5>C
@M00200:205:000000000-AKKM3:1:1101:28593:8175 1:N:0:1
ATTGGGTATAAAGGGCTCGTAGGCGGTTTGTCGCGTCGGGAGTGAAAACCAGGTGCTTAACACCTGGCTTGCTTTCGATACGGGCAGACTGGAGGTATGCCGGGGAGAACGGAATTCCTGGTGTAGCGGTGAAATGCGCAGATATCAGGAGGAACACCGGTGGCGAAGGCGGTTCTCTGGGCATTACCTGACGCTGAGGAGCGAAAGTGTGGGGAGCGAAAAGGATTAGATACCCCAGTA
+
GGFECFC@FGFGGF@7ED@@F<;@@@@@CCCFCEECFEGECCFAFG9FFEGGCF@FDGGGGFFGFGGGGGDGGGGFC<ED+C,4CFG7E<<FAEEGGGFF,@CF>BFEDA:C@GFGDEGFGGGGGG9F+BB<FA<<FC@8F<FGGGGFE,>F:>:FFFEGF7<,*1B*=EFEEGEGG97:CCF6;EG7<76CCEGG*;*+*/*/2*9D9+<;C/)/):8/)1<*.9>26720:8+/7)09
@M00200:205:000000000-AKKM3:1:1101:6341:8234 1:N:0:1
ACTGGGTTTAAAGAGCGCGCAGGCGGTCGATCAAGTCCCGTGTGAAAGCCCCCGGCTCAACTGGGGAGGGTCACGGGATACTGATCGACTCGAAGGCAGGAGAGGGTAGTGGAATTCCCGGTGTAGTGGTGAAATGCGTAGATATCGGGAGGAACACCAGTGGCGAAGGCGACTACCTGGCCTGTTCTTGACGCTGAGGCGCGAAAGCCAGGGGAGCAAACGGGATTAGATACCCCAGTACGAT
+
GGGEGG@FFGGGGGGGGGGGEGGGGG@FFGEGGGGGGGGGGGGGGGGGGEGGGGGGGGGGGGGGGGGGGGGGGGGGGGGGGGGGGGGGGGGGGGGGGGGGGGGGGGGGGGGGG@FFGGGGGGGGGGGGGGGGFGGGGGG7FEGGGGGGGGGGGGGGGGGGFGG7EDGGDGGGGDGGGGGGFGGGGFFGFGGGGGGG=FGGGGGG>EDGC=>FEG@GFG*<5CEG(>5?FFAFGGFD3>??*4:-
@M00200:205:000000000-AKKM3:1:1101:26906:8266 1:N:0:1
ACTGGGCGTAAAGGGAGCGTAGGCGGATAGTTTAGTCAGAGGTGAAAGCCCAGGGCTCAACCTTGGAATTGCCTTTGATACTGGCTATCTTGAGTATGGAAGAGGTATGTGGAACTCCGAGTGTAGAGGTGAAATTCGTAGATATTCGGAAGAACACCAGTGGCGAAGGCGACATACTGGTCCATTACTGACGCTGAGGCTCGAAAGCGTGGGGAGCAAACAGGATTAGATACCCTTGTA
+
GGGGGGGEGEGGGFEGGGGC@FFGGGGGGGGGGGGGGGFGGGGGGGGGGGGGGGGGGGEGGGGGGGGGGGFGGGGGGGGGGFGGGGGGGGFFGGGGGGGGGGGG8FGGFFFGDGGGGGGGGGBEFFEAEFBFGGGGFGGGGGGGGGGGFCEGE<FFFGGGGGD+CGGGCDFEGEGGGF9FFGGGGFGFFGGGGGGGGGGGGGGD8?DFGGECFGFGFGGGGGGC@CGFFF?CC8CCFF?G
@M00200:205:000000000-AKKM3:1:1101:18022:8302 1:N:0:1
ATTGGGTATAAAGGGAGCGTAGGCGGATAGTTTAGTCAGAGGTGAAAGCCCAGGGCTCAACCTTGGAATTGCCTTTGATACTGGCTATCTTGAGTATGGAAGAGGTATGTGGAACTCCGAGTGTAGAGGTGAAATTCGTAGATATTCGGAAGAACACCAGTGGCGAAGGCGACATACTGGTCCATTACTGACGCTGAGGCTCGAAAGCGTGGGGAGCAAACAGGATTAGATACCCGAGTA
+
AGGGGGGGGGGGGGGGGGGGGGGFFGCCEGGGGGGGGGGGGGGGGGGGGGGGGGGGGGGGGGGGGGGGGGGGGGGGGGGGGGEFGGGGGGGGGGGGGGGFGGGFFGGGGGGGGGGGGGGGGGGGGFGFGGG9EFGGGGGGGGGGCFGGDCFGGGGGGGGCGGGDGCGGGFFEEGGFGGGGGGGCGGGFFGDGGGD>*:>FGGG>F*9*:=CG7E:C>5CGGGGG;CFEFF<7?FGGB>5A
@M00200:205:000000000-AKKM3:1:1101:5620:8353 1:N:0:1
ACTGGGCATAAAGTGTGCGCAGGTGGCCGCGCAAGTCGAGTGTGAAATCCCCGGGCTTAACTTGGGAATTGCGCTCGAAACTACGTGGCTAGAGTGTGGCAGAGGGAGGTGGAATTCCACGTGTAGCGGTGAAATGCGTAGAGATGTGGAGGAACACCAATGGCGAAGGCAGCCTCCTGGGCCAACACTGACACTCATGCACGAAAGCGTGGGGAGCAAACAGGATTAGATACCCCAGTA
+
GGGGGGGGGGGGGGGGGGGGGGGGGGGGGGGGGGGGGGGGGGGGGGGGGGGGGGGGGGGGGGGGGGGGGGGGGGGGGGGGGGGGGGGGGGGGGGGGGGGGGGGGGGGGDGFGGGGGGGGGGGGGGGGGDGGDGGGGGGGGGGGGGGGGFGGGGGGGGGGGGGGGGGGGGGGGGGGGGGGFGGGGGGGGGGGGGGGGGGCGGGGGEGGGGGGGG5:DDGFGGGFG?GCDFFFGGCGFB>@G
@M00200:205:000000000-AKKM3:1:1101:19617:8367 1:N:0:1
ACTGGGTTTAAAGCGCGCGTAGGTGGTTTGTTAAGTTGGATGTGAAATCCCCGGGCTCAACCTGGGAACTGCATTCAAAACTGACTGACTAGAGTATGGTAGAGGGTGGTGGAATTTCCTGTGTAGCGGTGAAATGCGTAGATATAGGAAGGAACACCAGTGGCGAAGGCGACCACCTGGACTAATACTGACACTGAGGTGCGAAAGCGTGGGGAGCAAACAGGATTAGATACCCTAGTA
+
GGGGGGGGGGGGGGGGGGGGGGGGGGGGGGGGGGGGGGGGGGGGGGGGGGGGGGGGGGGGGGGGGGGGGGGGGGGGGGGGGGGGGGGGGGGGGGGGGGGGGGGGGGGGGGGGFGGGGGGGGGGGGFGGGGGGGGGGGGGGGDGGGFFFGGEEGGGGGGGFGGGEGGDEFEFGGGGGGGFFGGGGGGGFGGFGGGGG7BFF7DE8CEDFCCEECEBDDFFGDFGGFGG?FFFGGGGGFFFG
@M00200:205:000000000-AKKM3:1:1101:5588:8400 1:N:0:1
ATTGGGTTTAAAGGGCTCGTAGGCGGCCAACTAAGTCGGACGTGAAATCCCCAGGCTCAACCTGGGAACTGCGTCCGATACTGGATGGCTTGAATCCGGGAGAGGGATGCAGAATTCCAGGTGTAGCGGTGAAATGCGTAGATATCTGGAGGAATACCGGTGGCGAAGGCGGCATCCTGGACCGGCATTGACGCTGAGGAGCGAAAGCCAGGGGAGCAAACGGGATTAGATACCCGTGTA
+
GGGGGGGGGGGGGGGGGGGGGGGGGGGGGGGGGGGGGGGGGGGGGGGGGGGGGDGGGGGGGGGGGGGGGGGGGGGGGGGGGGGGGGGGGGGGGGCGGGGGGGGDGGDGGGGGFFGGGGGGGGGGGGGGGGGGGGGGGGGGGGGGGGGGGGGGGGGGGGGGGGGGD<ECFFGGGGGGGGGGGGGGGGGGFCFFGGGGGGFDEGGGCGGGGGGGGGFGFGGGG:ED05>?@B2DFEGG<@FC
@M00200:205:000000000-AKKM3:1:1101:7688:8408 1:N:0:1
ATTGGGCATAAAGGCCGCGTAGGCGGCCGATTAAGTCGGGGGTGAAAGCCTGTGGCTCAACCACAGAATTGCCTTCGATACTGGTTGGCTTGAGACCGGAAGAGGACAGCGGAACTGCGAGTGTAGAGGTGAAATTCGTAGATATTCGCAAGAACACCAGTGGCGAAGGCGGCTGTCTGGTCCGGTTCTGACGCTGAGGCGCGAAAGCGTGGGGAGCAAACAGGATTAGATACCCTAGTA
+
GGGGGGGGGGGGGGGGGGGGGGGGGGGGGGGGGGGGGGGGGGGGGGGGGGGGGGGGGGGGGGGGGGGGGGGGGGGGGGGGGGGGGGGGGGGGGGGGGGGGGGGGGGGGGGGGGGGGGGGGGGGGGGGGGGGGCFGGGGGGFGGGGGGFGGGGGFGDGGFGGFGGGCEGGGGGGGGGGGGGGGGGGGGGGGGGGGGGGGGGGGGGGGGGGGEGGG:CEGGGGDGG?GFB4@A>:CFF4FF7
@M00200:205:000000000-AKKM3:1:1101:13972:8436 1:N:0:1
ACTGGGTATAAAGGGAGCGTAGGCGGATAGTTTAGTCAGAGGTGAAAGCCCAGGGCTCAACCTTGGAATTGCCTTTGATACTGGCTATCTTGAGTATGGAAGAGGTATGTGGAACTCCGAGTGTAGAGGTGAAATTCGTAGATATTCGGAAGAACACCAGTGGCGAAGGCGACATACTGGTCCATTACTGACGCTGAGGCTCGAAAGCGTGGGGAGCAAACAGGATTAGATACCCCAGTAAGA
+
GGGGGGGGGGGGGGGGGGGGGGGGGGGGGGGGGGGGGGGGGGGGGGGGGGGGGGGGGGGGGGGGGGGGGGGGGGGGGGGGGGGGGGGGGGGGGGGGGGGGGGGGGGGGGGGGGGGGGGGGGGGGGGGGGGGGFGGGGGGGGGGGGGGGGGGGGGGGGGGGGGGGGGGGGGGGGGGGGGGGGFGGGGGGGGGGDGGGGGGFDFEGGGDGGGGGGGBD>FGGCFGGFGGFFF?GCCFFEDAFGEE
@M00200:205:000000000-AKKM3:1:1101:22836:8438 1:N:0:1
ATTGGGCGTAAAGGGCGTGTAGGCGGCCTGGGGCGTCCCATGTGAAAGGCCACGGCTCAACCGTGGAGGAGCGTGGGATACGCTCAGGCTAGAGGGTGGGAGAGGGTGGTGGAATTCCCGGAGTAGCGGTGAAATGCGCAGATACCGGGAGGAACGCCGATGGCGAAGGCAGCCACCTGGTCCACTTCTGACGCTGAGGCGCGAAAGCGTGGGGAGCAAACCGGATTAGATACCCGAGTA
+
GGGGGGGGGGGGGGGGGFGGGGGGGGCFFGGGGGGGGGGCFGGGGGFGGGGGGGGGGGGGGGGEGEEDF7FGG=FGGFGGGGGGGGGGGGFGGGGGCGGGGGGDGGGGGCGGEGGGGGGGGFCFCFGGGCCFGFBFGGEGGGGGFGEGGGGDGGGEGGEFGGGGGGGGGGGGGG5:FC8CCFGGGG7CFGGFGGGGEGCFGGGGGGGGGGGGGGEGFGGGGC8<>CDFFFFGGGGG3@FF
@M00200:205:000000000-AKKM3:1:1101:16254:8441 1:N:0:1
ATTGGGTTTAAAGGGAGCGTAGGCGGATAGTTTAGTCAGAGGTGAAAGCCCAGGGCTCAACCTTGGAATTGCCTTTGATACTGGCTATCTTGAGTATGGAAGAGGTATGTGGAACTCCGAGTGTAGAGGTGAAATTCGTAGATATTCGGAAGAACACCAGTGGCGAAGGCGACATACTGGTCCATTACTGACGCTGAGGCTCGAAAGCGTGGGGAGCAAACAGGATTAGATACCCTGGTA
+
GGGGGGGGGGGGGGGGGGGGGGGGGGGGGGGGGGGGGGGGGGGGGGGGGGGGGGGGGGGGGGGGGGGGGGGGGGGGGGGGGGGGGGGGGGGGGGGGGGGGGGGGGGGGGGGGGGGGGGGGGGGGGGGGGGGGGGGGGGGGGGGGGGGGGGGEGGGGGGGGGGGGGGGGGGGGGGGGGFFFGFGGGGGGGGGGGGGGDGGGGGGGGGGGGGGGGG>DAGFGGGGGDGGFFFFGGGGGFFFG
@M00200:205:000000000-AKKM3:1:1101:15132:8468 1:N:0:1
ATTGGGTTTAAAGGGAGCGTAGGCGGATAGTTTAGTCAGAGGTGAAAGCCCAGGGCTCAACCTTGGAATTGCCTTTGATACTGGCTATCTTGAGTATGGAAGAGGTATGTGGAACTCCGAGTGTAGAGGTGAAATTCGTAGATATTCGGAAGAACACCAGTGGCGAAGGCGACATACTGGTCCATTACTGACGCTGAGGCTCGAAAGCGTGGGGAGCAAACAGGATTAGATACCCGAGTA
+
GGGGGGGGGGGGGGGGGGGGGGGGGGGGGGGGGGGGGGGGGGGGGGGGGGGGGGGGGGGGGGGGGGGGGGGFGGGGGGGGGGGGGGGGGGGGGGGGGGGGGGGGGGGGGGGGGGGGGGGGGGGGGGGGGGGGGGGGGGGGGGGFGGGFGGGGGGGGGGGGGGGGGGGGGGGGGGGGGGGFGGGGGGGGA>FGCGDGEFFGGGGGGGDGGGGGGGFGFGFGGGGGFGGEFFFGFFGGFFFG
@M00200:205:000000000-AKKM3:1:1101:14442:8492 1:N:0:1
ACTGGGTATAAAGGGCTCGTAGGCGGTTTGTCGCGTCGGGAGTGAAAACGCCGTGCTTAACACGGCGCTTGCTTCCGATACGGGCAGACTAGAGGTATTCAGGGGAGAACGGAATTCCTGGTGTAGCGGTGAAATGCGCAGATATCAGGAGGAACACCGGTGGCGAAGGCGGTTCTCTGGGAATGACCTGACGCTGAGGAGCGAAAGTGTGGGGAGCGAACAGGATTAGATACCCCGGTA
+
GGGGGGGGGGGGGGGGGGGGGGGGGGGGGGGGGGGGGGGGGGGGGGGGGGGGGGGGGGGGGEGGFGGGGGGGGGGGGGGGGGGGGGGGGGGGGGGGGFGGGGGGGGGGGGGGGGGGGGGGGGGGGGGGGGGGGGGGGGGGGGGGGGGGGGGGGFGGGGGGGGGGGGGGGGGGGGGGGGGFGGGGGGGGGGGGGGGGGGGGGGC?:EGDF9CEG>)C>E5EGD?<6DGFFF<FGGGG3;DE
@M00200:205:000000000-AKKM3:1:1101:28188:8515 1:N:0:1
ATTGGGTATAAAGCGTGCGTAGGCGGTTGGTTATGTCTGCTGTGAAATCCCCGGGCTCAACCTGGGAATGGCAGTGGAAACTGGCGGGCTTGAGTGTGGCAGAGGGGGGTGGAATTCCGCGTGTAGCAGTGAAATGCGTAGATATCGTGAGGAACACCAGAGGCGAAGGCGGTTACCTGGACAGTTACTGACGCTCAGGCGCGAAAGCATGGGGAGCAAAAGGGATTAGATAACCCGGTAAGA
+
GGGGGGGAGGGGGGGCFGGEGGGGGGGC+@F,E<@FGGFEGGGGGGG9FGGGGGGGGGGGGF,CFGGC<FEGGGC=FGFGEGGGFCECGGCFGF,FFCE<FGGGGGGGGGGGFGGGGGGDGGGGGGC:FFGGGGFGGGGDGGGGGGG8FGGGGGFFGGGGCGGGGGGCCCE>CEGGGGGG*ACFGGG7CFF?EGDCCGFG*CED8:CC<A@FGG5DFCDFGGGG6<F<?FAG+<C77<>ED4:
@M00200:205:000000000-AKKM3:1:1101:13664:8532 1:N:0:1
ATTGGGTGTAAAGGGAGCGTAGGCGGATAGTTTAGTCAGAGGTGAAAGCCCAGGGCTCAACCTTGGAATTGCCTTTGATACTGGCTATCTTGAGTATGGAAGAGGTATGTGGAACTCCGAGTGTAGAGGTGAAATTCGTAGATATTCGGAAGAACACCAGTGGCGAAGGCGACATACTGGTCCATTACTGACGCTGAGGCTCGAAAGCGTGGGGAGCAAACAGGATTAGATACCCCAGTA
+
GGGGGGGGGGGGGGGGGGGGGGGGGGGGGGGGGGGGGGGGGGGGGGGGGGGGGGGGGGGGGGGGGGGGGGGGGGGGGGGGGGGGGGGGGGGGGGGGGGGGGGGGGGGGGGGGGGGGGGGGGGGGGGGFGGGGGGGGGGGGGGGGGGGGG@CFGGGGGGGGGGGG@CEGGGGGGGGGGGFGGFGCFCGGGGGGGGGGGCGGGGGEFGDGGEEEEDA5>FFGGGGGFGGFFFFGGGFDA:A?
@M00200:205:000000000-AKKM3:1:1101:21791:8533 1:N:0:1
ATTGGGTTTAAAGGGAGCGTAGGCGGATAGTTTAGTCAGAGGTGAAAGCCCAGGGCTCAACCTTGGAATTGCCTTTGATACTGGCTATCTTGAGTATGGAAGAGGTATGTGGAACTCCGAGTGTAGAGGTGAAATTCGTAGATATTCGGAAGAACACCAGTGGCGAAGGCGACATACTGGTCCATTACTGACGCTGAGGCTCGAAAGCGTGGGGAGCAAACAGGATTAGATACCCGAGTA
+
GGGGGGGGGGGGGGGGGGGGGGGGGGGGGGGGGGGGGGGGGGGGGGGGGGGGGGGGGGGGGGGGGGGGGGGGGGGGGGGGGGGGGGGGGGGGGGGGGGGGGGGGGGGGGGGGGGGGGGGGGGGGGGGGGGGGGGGGGGGGGGGGGGGGGGGGFGGGGGGGGGGGDGGGGGGGGGGGGGGGGGGGGGGGGGGGDGGGGGFGGGGGGGGGGDGGGGFGFGGGGGGGFGGFFFFGGFCDEEFG
@M00200:205:000000000-AKKM3:1:1101:8766:8609 1:N:0:1
ATTGGGTTTAAAGGGCGCGTAGGCGGCCGATTAAGTCGGGGGTGAAAGCCTGTGGCTCAACCACAGAATTGCCTTCGATACTGGTTGGCTTGAGACCGGAAGAGGACAGCGGAACTGCGAGTGTAGAGGTGAAATTCGTAGATATTCGCAAGAACACCAGTGGCGAAGGCGGCTGTCTGGTCCGGTTCTGACGCTGAGGCGCGAAAGCGTGGGGAGCAAACAGGATTAGATACCCGAGTA
+
GGGGGGGGGGGGGGGGGGGGGGGGGGGGGGGGGGGGGGGGGGGGGGGGGGGGGGGGGGGGGGGGGGGGGGGGGGGGGGGGGGGGGGGGGGGGGGGGGGGGGGGGGGGGGGGGGGGGGGGGGGGGGGGGGGGGGGGGGGGGGGGGGGGGGGGGGGGGGGGFGGGGGGGGGGGGGGGGGGGGGGGGGGGGGGGDGGGEEGGGGGGGGC<DGEGGGGFGFFGFGGGGBGGFF6<GGFEG@DFC
@M00200:205:000000000-AKKM3:1:1101:16928:8633 1:N:0:1
ATTGGGCTTAAAGTGCACGTAGGCGGACTATTAAATCAGGGGTGAAATCCCGGAGCTCAACTCCGGAACTGCCTTTGATACTGGTAGTCTAGAGACCGAGAGAGGTAAGTGGAACTCCTAGTGTAGAGGTGGAATTCGTAGATATTAGGAAGAACACCAGTGGCGAAGGCGGCTTACTGGCTCGGAACTGACGCTGAGGTGCGAAAGCGTGGGGAGCAAACAGGATTAGATACCCCAGTA
+
GGGGGGGGGGGGGGGGGGGGGGGGGGGGGGGGGG,EFGGGGGGGGGGGGGGGGGGGGGGGGGGGGGGGGGGGGGGGGGGGGGGGGGGGGGGGGGGGGGGGGGGGGGGDGGGGGGGGGGGFGGGGGGGGGGGGGGGGGGGGGGGGGGGGGGGGGGGGGGGGGGGGGGGGGGGGGGGGGGGGGGGGGGGGGGGGGGGGGGGGGGGGGGGCCGGGGGFGDFGFGGFF:C*)9660<ACGF;92
@M00200:205:000000000-AKKM3:1:1101:10590:8666 1:N:0:1
ACTGGGTTTAAAGTGCGCGCAGGCGGTTTCTTAAGTCTGGTGTCTAAGTGCGGGGCTCAACCCCGTGACGCACTGGAAACTGGGAGACTTGAGTGCAGAAGAGGAGAGCGGAATTCCACGTGTAGCGGTGAAATGCGTAGAGATGTGGAGGAACACCAGTGGCGAAGGCGGCTCTCTGGACTGTAACTGACGCTGAGGCGCGAAAGCGTGGGGAGCAAACAGGATTAGATACCCCAGTA
+
GGGGGGGGGGGGGGGGGGGGGEGGGGGGGGGGGGGGGGGGGGGGGGGGGGGGGGGGGGGGGGGGGGGGGGGCEGGGGGGGGGGGGGGGGGGGGGGGGGGGGGGGGGGGGGG7FGFGGGGGGGGGGGGGGGGGGGGGGEFGGGGGGGGGGGGGGGGGGGGGGGGGEFGGFGGGGDGGGGFFGFGGGGFCGGGGGGGGGGGDGGGGEGGG=EEGGA>DFF3/>DFF:>FFFFFFGGGCB67
@M00200:205:000000000-AKKM3:1:1101:12041:8698 1:N:0:1
ATTGGGTTTAAAGGGAGCGTAGGCGGATAGTTTAGTCAGAGGTGAAAGCCCAGGGCTCAACCTTGGAATTGCCTTTGATACTGGCTATCTTGAGTATGGAAGAGGTATGTGGAACTCCGAGTGTAGAGGTGAAATTCGTAGATATTCGGAAGAACACCAGTGGCGAAGGCGACATACTGGTCCATTACTGACGCTGAGGCTCGAAAGCGTGGGGAGCAAACAGGATTAGATACCCGTGTA
+
GGGGGGGGGGGGGGGGGGGGGGGGGGGGGGGGGGGGGGGGGGGGGGGGGGGGGGGGGGGGGGGGGGGGGGGGGGGGGGGGGGGGGGGGGGGGGGGGGGGGGGGGGGGGGGGGGGGGGGGGGGGGGGGGGGGGGGGGGGGGGGGGGGGGGGGEGGGGGGGGGGGGGGGGGGGGGGGGGGGGGGGGGGGGGGGGGGGGDCCFGGGGGDDCEEGDGD:DBGGGGGGGFGGEFAEGGGGGEDFG
@M00200:205:000000000-AKKM3:1:1101:27288:8718 1:N:0:1
ATTGGGTTTAAAGGGCTCGTAGGCGGTTTGTCGCGTCGGGAGTGAAAACGCCGTGCTTAACACGGCGCTTGCTTCCGATACGGGCAGACTAGAGGTATTCAGGGGAGAACGGAATTCCTGGTGTAGCGGTGAAATGCGCAGATATCAGGAGGAACACCGGTGGCGAAGGCGACTCTCTGGTCTGTAACTGACGCTGAGGCTCGAAAGCGTGGGGAGCAAACAGGATTAGATACCCCAGTAAGA
+
GGGGGGGGGGGGGGGGFGGGGGGGGGGGGGF<EGGGGGGGDGGGGGG<FCCFGGGGGGGGGGG7:B:@FGGGGG?AFGGGGFGGGGGGGGGGGGGFGGCFDFGGGEGEBFEGGGGGGGFGGGGGGGGGGGGGGGGGGCEGFGCBFGCCDGGGG@FGGGG<FGGGGGGGGGECECE9CGFG9C:@FGGDGGFFGGGGDGG=FFGEEEGFGGGGGGF3BGGGGGGG?GGFFFFGFGF*87?FGBB
@M00200:205:000000000-AKKM3:1:1101:14685:8718 1:N:0:1
ACTGGGTTTAAAGGGCTCGTAGGCGGTTTGTCGCGTCGGGAGTGAAAACGCCGTGCTTAACACGGCGCTTGCTTCCGATACGGGCAGACTAGAGGTATTCAGGGGAGAACGGAATTCCTGGTGTAGCGGTGAAATGCGCAGATATCAGGAGGAACACCGGTGGCGAAGGCGGTTCTCTGGGAATGACCTGACGCTGAGGAGCGAAAGTGTGGGGAGCGAACAGGATTAGATACCCGTGTA
+
GGGGGGGGGGGGGGGGGGGGEGGGGGEGGGGGGGGGGGGGGGGGGGGGGGGGGGDGGGGGGGGGGGGGGGGGGGGGGGGEEGFGGGGFGGGGGEFGGGGFGGGGDGGGGGGGGGGGGGGFFGGGFGGGGFEGGGGFFEGGGGGGGGGGGGGGGGGGGGGGGEGGGDCCCFGG>8C?CFCGFGGGGGGCEFECECDE=G=<C<EGCED7:CGGGGEGFG5CCGGG?>F<FFFGFCGDFFFG
@M00200:205:000000000-AKKM3:1:1101:12069:8720 1:N:0:1
ACTGGGTTTAAAGGGCTCGTAGGCGGTTTGTCACGTCGGGAGTGAAAACTCAGGGCTTAACCCTGAGCCTGCTTCCGATCCGGGCAGATTAGAGGTATGCAGGGGAGAACGGAATCCCTGGTGTAGCGGGGAAATGCGCAGATATCAGGAGGAACACCGGTGGCGAAGGCGGTTCTCTGGGCATTACCTGACGCTGAGGAGCGAAAGTGTGGGGAGCGAACAGGATTAGATACCCGTGCAAGT
+
G9FGGGFDGGGGGGGGGGGFGGGGGG@+F@FGGGGDFGGGFGGGFGGD<FFCFFGGGDGGGGGCF,C,6C,CFFGEG>@4,CC@B:F7,C?99??EFCGGC9FF7F>:C@FEG+?,BF,E<D<:,5,@++8:F,8,:+<*:*,,7,=CCECCF@>,>FF7FE*,4<CF:*CBEG=2?FACFFFF?9E;9D63**978C5</55CGE5:C+@>CE:9)=EED3;<(>7)**)*<CE/0))1*44
@M00200:205:000000000-AKKM3:1:1101:15336:8778 1:N:0:1
ATTGGGCATAAAGGGAGCGTAGGCGGATAGTTTAGTCAGAGGTGAAAGCCCAGGGCTCAACCTTGGAATTGCCTTTGATACTGGCTATCTTGAGTATGGAAGAGGTATGTGGAACTCCGAGTGTAGAGGTGAAATTCGTAGATATTCGGAAGAACACCAGTGGCGAAGGCGACATACTGGTCCATTACTGACGCTGAGGCTCGAAAGCGTGGGGAGCAAACAGGATTAGATACCCGCGTA
+
GGGGGGGGGGGGGGGGGGGGGGGGGGGGGGGGGGGGGGGGGGGGGGGGGGGGGGGGGGGGGGGGGGGGGGGGGGGGGGGGGGGGGGGGGGGGGGGGGGGGGGGGGGGGGGGGGGGGGGGGGGGGFGGGGGGFFGGGGGGGGGGGGGGG8?=CFGGGGGGGGGGGGGGGGGEGGGGGGGGGGGGGGGGGGGGGGGGGGFGGGGGGGGGGGGGEGCBGFCGGGG?C;FGEFFFGGGGGFEEE
@M00200:205:000000000-AKKM3:1:1101:16204:8884 1:N:0:1
ATTGGGTTTAAAGCGCGCGCAGGCGGTTTCTTAAGTCTGGTGTCTAAGTGCGGGGCTCAACCCCGTGACGCACTGGAAACTGGGAGACTTGAGTGCAGAAGAGGAGAGCGGAATTCCACGTGTAGCGGTGAAATGCGTAGAGATGTGGAGGAACACCAGTGGCGAAGGCGGCTCTCTGGACTGTAACTGACGCTGAGGTGCGAAAGCGTGGGGAGCAAACAGGATTAGATACCCGAGTA
+
GGGGGGGGGGGGGGGGGGGGGGGGGGGGGGGGGGGGGGGGGGGGGGGGGGGGGGGGGGGGGGGGGGGGGGGGGGGGGGGGGGGGGGGGGGGGFFGGGGGGGGGGGGGGGGGGGGGGGGGGGGGGGGGGGGGGGGGGGGGGEGGGGGGGGGGGGGGGGGGGGGGCEGDGGGGGGGGGGGGGGGGGGGGGGGGGGGGGGG+AFDGGGGGGGGGGGD@GF7@FGGGF?F=<9F9CFFGGFF@
@M00200:205:000000000-AKKM3:1:1101:20067:8909 1:N:0:1
ATTGGGTTTAAAGAGCTCGTAGGCGGTTTGTCGCGTCTGCCGTGAAAGTCCGGGGCTCAACTCCGGATCTGCGGTGGGTACGGGCAGACTAGAGTGATGTAGGGGAGACTGGAATTCCTGGTGTAGCGGTGAAATGCGCAGATATCAGGAGGAACACCGATGGCGAAGGCAGGTCTCTGGGCATTAACTGACGCTGAGGAGCGAAAGCATGGGGAGCGAACAGGATTAGATACCCTCGTA
+
GGGGGGGGGGGGGGGGGGGGGGGGGGGGGGGGGGGGGGGGGGGGGGGGGGGGGGGGGGGGGGGGGGGGGGGGGGGGGGGGGGGGGGGGGGGGGGGGGGGGGGGDGGGGGGGGGGGGGGGGGGGGGGGGGGGDGGGGGDGGGGGGGGGGGGGGGGGGGGGGGGGGGGGGGGGGGGGGGGGGGGGGGGGGGGGGGGGGDGGGGGGGGEDGGFGGGDDGFGGGGGFGFGGFFFFGFGGGFFFC
@M00200:205:000000000-AKKM3:1:1101:21358:8920 1:N:0:1
ATTGGGTTTAAAGTGTGCGTAGGCGCCTATTTAAGTCAGCGGTGAAAGACATCGGCTCAACCGATGCAGTGCCATTGATACTGGATAGCTTGAGTGTTGGAGGGGTACATGGAATTGATGGTGTAGCGGTGAAATGCATAGATACCATCAGGAACACCGATAGCGAAGGCATTGTACTGGCCAACAACTGACGCTGAGGCACGAAAGCATGGGGAGCGAACAGGATTAGATACCCCAGTA
+
GGGGGGGGGGGGGGGGGGGGGGGGGGGGGGGGGGGGGGGGGGGGGGGGGGGGGGGGGGGGGGGGGGGGGGGGGGGGGGGGGGGGGGGGGGGGGGGGGGGGGGGGGGGGGGGGGGGGGGGGGGGGGGGGGGGGGGGGGGGGGGGGGGGGGGGFGGGGGGGGGDFGGGDGGGGGGGGGGGGFGGGGGGGGGGGGDGGGGG8CEGGGGGGGGGFFCGDCDGGGGGFFFGGFFFEGGCFGEBFG
@M00200:205:000000000-AKKM3:1:1101:22714:9005 1:N:0:1
ATTGGGTTTAAAGGGAGCGTAGACGGCGGGGCAAGTCTGGAGTGAAAGGCCGGGGCCCAACCCCGGGACCGCTCTGGAAACTGCCCGGCTGGAGTGCGGGAGAGGTAAGCGGAATTCCTAGTGTAGCGGTGAAATGCGTAGATATTAGGAGGAACACCAGCGGCGAAGGCGGCTTACTGGACCGTGACTGACGTTGAGGCTCGAAAGCGTGGGGAGCAAACAGGATTAGATACCCCTGTA
+
GGGGGGGGGGGGGGGGGGGGGGGGGGGGGGGGGGGGFGGGGFGGGGGGGGGGGGGGGGGGGGGGGGGGGGGGGGGGGGGGGGGGGGGGGGGGFGCFGGGGGGGGGGGGGGGGGGGGGGGGGGGGGGGGGGGGGGGGGGGGDEFGGGGGGGGGGGGGFEGGGGGGGEEGGGGGGGGGGGFGGGGGGGGGGGGGGGGGGGGGDFGEFE<FCEGDGEDG:F@GGGGGFGGFFFAGGGFFFFFG
@M00200:205:000000000-AKKM3:1:1101:3539:9009 1:N:0:1
ATTGGGCATAAAGGGAGCGTAGGCGGACATTTAAGTCAGGGGTGAAATCCCGGGGCTCAACCTCGGAATTGCCTTTGATACTGGGTGTCTTGAGTATGAGAGAGGTGTGTGGAACTCCGAGTGTAGAGGTGAAATTCGTAGATATTCGGAAGAACACCAGTGGCGAAGGCGACACACTGGCTCATTACTGACGCTGAGGCTCGAAAGCGTGGGGAGCAAACAGGATTAGATACCCGGGTAAGA
+
GGGGGGGFFGGGGGGGGGGGGGGGGG@CFGGGGGGE9FGGGEGGGGGGFFGGGGGGGFFGFGG=CGGGGGGGG9FFGGGGGGGFGGGEGGGGGG<EFAEGGGFGGGGGDFGGGFG@FCFFGGGGGGFGGGGGFGGGDFGGGGGGGGFFGDCGGFGGGGGGFGFDGDGGGGGGGGGGDGFFGFGG,6CFGFFFDE:7=FFGFGEGG=DCEEEEGEFG@FF6<FGG?*:2??AG<<C)07BEGFF
@M00200:205:000000000-AKKM3:1:1101:27147:9013 1:N:0:1
ATTGGGTTTAAAGAGCTCGTAGGCGGTTTGTCGCGTCTGCCGTGAAAGTCCGGGGCTCAACTCCGGATCTGCGGTGGGTACGGGCAGACTAGAGTGATGTAGGGGAGACTGGAATTCCTGGTGTAGCGGTGAAATGCGCAGATATCAGGAGGAACACCGATGGCGAAGGCAGGTCTCTGGGCATTAACTGACGCTGAGGAGCGAAAGCATGGGGAGCGAACAGGATTAGATACCCTGGTA
+
GGGGGGGGGGGGGGGGGGGGGGGGGGGGGGGGGGGGGGGGGGGGGGGGGGGGGGGGGGGGGGGGGGGGGGGGGGGGGGGGGGGGGGDGGGGGGGGGGGFGGGGGGGGGGGGGGGGGGGGGGGGGGGGGGGGGGGGGGGGGGGGGGGGGGGGGGFGGGGGGGGGGGGGGGGGGGGFGGGGFGGGC9CFFGGGGGGGGGGGGGGGGGGGFGFGGGGFGFGGGGGGGBGGFF*)*<<CGFFFF
@M00200:205:000000000-AKKM3:1:1101:27290:9048 1:N:0:1
ATTGGGTTTAAAGCGAGCGCAGGTGGTTTATTAAGTCTGGTGTAAAAGGCAGTGGCTCAACCATTGTATGCATTGGAAACTGGTAGACTTGAGTGCAGGAGAGGAGAGTGGAATTCCATGTGTAGCGGTGAAATGCGTAGATATATGGAGGAACACCGGTGGCGAAAGCGGCTCTCTGGACTGTAACTGACACTGAGGCTCGAAAGCGTGGGTAGCAAACAGGATTAGATACCCCTGTA
+
GGGGGGGGGGGGGGGGGGGGGGGGGGGGGGGGGGGGGGGGGGGGGGGGGGGGGGGGGGGGGGGGGGGGGGGGGGGGGGGGFGGGGGGGGGGGGGGGGGGGGGGGGGGGGGGFFGFGGGGGGGCGGGDEFGGGGGGGGGGGGGGGGGGGGGGGFGGGGGGGGGGGGGGGGGGGDEGGGGGGGEFGCFGGGGGGGGGFGGGGGGGGEE4CEEGDGGFGFCBCGF8*;CFFFF?DCF7CAFA
@M00200:205:000000000-AKKM3:1:1101:26764:9080 1:N:0:1
ACTGGGTTTAAAGCGCGCGTAGGTGGCTTGATAAGCCGGTTGTGAAAGCCCCGGGCTCAACCTGGGAACGGCATCCGGAACTGTCAAGCTAGAGTGCAGGAGAGGAAGGTAGAATTCCCGGTGTAGCGGTGAAATGCGTAGAGATCGGGAGGAATACCAGTGGCGAAGGCGGCCTTCTGGACTGACACTGACACTGAGGTGCGAAAGCGTGGGTAGCAAACAGGATTAGATACCCGTGTA
+
GGGGGGGGGGGGGGGGGGGGGGGGGGGGGGGGGGGGGGGGGGGGGGGGGGGGGGGGGGGGGGGGGGGGGGGGGGGGGGGGFGGGFGGGGFGGGGGGGGGGGGGGGGGGGGGFFGGGGGGGGFGGGGGGGGFFFGGGGGGGGGGGGGFGGGGGEGCFFGGGFGGGGGGGGGGGGDEGGGGFGGGGGGGGGDGFGGFGCGGCGGDG8CDFEGGGGGBGFGCFFGGGFFGBFFFFG,<C@>FF
@M00200:205:000000000-AKKM3:1:1101:18569:9115 1:N:0:1
ACTGGGTTTAAAGCGAGCGCAGGTGGTTTATTAAGTCTGGTGTAAAAGGCAGTGGCTCAACCATTGTATGCATTGGAAACTGGTAGACTTGAGTGCAGGAGAGGAGAGTGGAATTCCATGTGTAGCGGTGAAATGCGTAGATATATGGAGGAACACCGGTGGCGAAAGCGGCTCTCTGGCCTGTAACTGACACTGAGGCTCGAAAGCGTGGGGAGCAAACAGGATTAGATACCCTTGTA
+
FGGFGGGGGGGGGGGGGEGGGGGGGGGGGGGGDFGGGGGGGGGGGGGGGGGGGFGGGGGGGGGGGGGGGGGGGGF@FGGGGGGGGFDFGGGGGFFFGGGGGGGEFGGGGGFGGGGGGGGFGGGGGGGDGGGFFFGFCGD@EEGGGGGGGGDCDGGGGGGGGC8CCGDGGG>CECCGGFCGGGGGGCCGFDFGGGGGFFFCFGGGGGGGGGGGGG>3>6CFGC8C@>F318.@4?E*;AF
@M00200:205:000000000-AKKM3:1:1101:18749:9123 1:N:0:1
ATTGGGTTTAAAGGGCTCGTAGGCGGTTTGTCGCGTCGGGAGTGAAAACGCCGTGCTTAACACGGCGCTTGCTTCCGATACGGGCAGACTAGAGGTATTCAGGGGAGAACGGAATTCCTGGTGTAGCGGTGAAATGCGCAGATATCAGGAGGAACACCGGTGGCGAAGGCGGTTCTCTGGGAATGACCTGACGCTGAGGAGCGAAAGTGTGGGGAGCGAACAGGATTAGATACCCTAGTA
+
GGGGGGGGGGGGGGGGGGGGGGGGGGGGGGGGGGGGGGGGGGGGGGGGGGGGGGGGGGGGGGGGGGGGGGGGGGGGGGGGGGGGGGGGGGGGGGGGGGGGGGGGGGDGGGGGGGGGGGGGGGGGGGGGGGGGGGGGGGGGGGGGGGCGGFEGGGGGGGGGGGGGGGDGGGGGGDDGGGGGGGGGGGGGGGGGGGGGGGGFGDEGEGGFGFGGGGFD>EEGGGGGBCF?FFA>FCGGFF?F
@M00200:205:000000000-AKKM3:1:1101:10964:9151 1:N:0:1
ATTGGGTATAAAGGGCGCGTAGGTGGCTTGGTAAGCGTGTGGTGAAAGTCCGGGGCTCAACCCCGGATCTGCCGTGCGAACTGCTGAGCTCGAGCGATGTAGAGGCAGGTGGAATTTCGGGTGTAGCGGTGGAATGCGTAGATATCCGAAAGAACACCAGTGGCGAAGGCGGCCTGCTGGGCATCAGCTGACACTGAGGCGCGACAGCGTGGGGAGCAAACAGGATTAGATACCCCGGTA
+
GGGGGGGGGGGGGGGGGGGGGGGGGGGGGGGGGGGGGGGGGGGGGGGGGGGGGGGGGGGGGGGGGGGGGGGGGGGGGGGGGGGGGGGGGGGGGGGGGGGGGGGGGGGGGGGGGGGGGGGGGGGGGGGGGGGGGGGGGGGGGGGGGGGGGGGGGGGGGGGGGGGGGGGGDGGGGGGGGGGGGGGGGGGGGGGGGGGFFGGGGGGGGGGGGGEGGGEGFGGGGGGGFGGDFFFGG<FF@BFG
@M00200:205:000000000-AKKM3:1:1101:10454:9182 1:N:0:1
ATTGGGTTTAAAGGGTGCGTAGGCGGCCTGATAAGTCAGGGGTGAAAGACGGTGGCTCAACCATCGCAGTGCCTTTGATACTGTCGGGCTTGAATGTACTTGAGGTAGGCGGAATGTGACAAGTAGCGGTGAAATGCATAGATATGTCACAGAACACCGATTGCGAAGGCAGCTTACTAAAGTATGATTGACGCTGAGGCACGAAAGCGTGGGGATCAAACAGGATTAGATACCCTTTAAGAT
+
GGGGGGEGGGGGGGGGGGGGGGGGGGG@FGFGGGGGGDGFFGGGGGGFGGE6BFGGGGGGGGGGEGGGGGGGGGGGGGGGGGGDE<FEGGGGGGGFGGFGGGGFGGGGGFGGGGGGGGC?E,EFGGGGGGGGGGGGGGGGGGGGGFEFGGGGGGGGGGGGGGGGGGGGGGGDGFCGGGFGGF:F9;DFFGGGGGGGGEGCEGGGGGGFEEEDGGEGFGGGGGGGFGGFFFFGGGGG4)/<7))
@M00200:205:000000000-AKKM3:1:1101:19078:9218 1:N:0:1
ATTGGGTTTAAAGGGAGCGTAGGCGGATAGTTTAGTCAGAGGTGAAAGCCCAGGGCTCAACCTTGGAATTGCCTTTGATACTGGCTATCTTGAGTATGGAAGAGGTATGTGGAACTCCGAGTGTAGAGGTGAAATTCGTAGATATTCGGAAGAACACCAGTGGCGAAGGCGACATACTGGTCCATTACTGACGCTGAGGCTCGAAAGCGTGGGGAGCAAACAGGATTAGATACCCCAGTA
+
GCGGGGGGGGGGGGGGEGGGGGDCGGGGGFGGGGGGGGGGDGGGGGGGGGFGFGGGGGGGGGGGGGGGFGGGGGGGGGGGGGGGGGGGGGGGGGGGFGGFGGGGGGGGGGGFGGGGGFGGGGGGFFGGGGGGGGGGGFGGGGGGGGGGGGGGGFGFGEGCDGGEEGGGGGGGGDEGGGF:EEECFAFFGFGGEEDEEDFFFFEDGGGGGGGGGGFGFGGFGGGC2<F4AFFCGFGGDD;E
@M00200:205:000000000-AKKM3:1:1101:6272:9282 1:N:0:1
ATTGGGTTTAAAGGGCTCGTAGGCGGTTTGTCGCGTCGGGAGTGAAAACGCCGTGCTTAACACGGCGCTTGCTTTCGATACGGGCAGACTAGAGGTATGCAGGGGAGAACGGAATTCCTGGTGTAGCGGTGAAATGCGCAGATATCAGGAGGAACACCGGTGGCGAAGGCGGTTCTCTGGGCATTACCTGACGCTGAGGCGCGAAAGTGTGGGGAGCGAACAGGATTAGATACCCCCGTA
+
GGGGGG;FFFFGGGG78FGE@FEGEGGGG@FGCFG@CFG@CGGGFGC,CCGGGGGEEFFDGFGGG7F@FGGFFCFG:4<?C+B=:7F7FFEFGGDGGCDCEF,>F+@B,,@FCGG@FCFFGFGGGGGGGGGGFFGFGG*:FGFFGAA,D::FFCGFGGG>GGGGGGGGGG771*;CG7?8FGGGG7EGGGFG*A>5**:**9>*?5CFE+<?EGF)5*8:75C<(9>74@40<AEDEE5:
@M00200:205:000000000-AKKM3:1:1101:10531:9284 1:N:0:1
ACTGGGCTTAAAGGGAGCGTAGGCGGATAGTTTAGTCAGAGGTGAAAGCCCAGGGCTCAACCTTGGAATTGCCTTTGATACTGGCTATCTTGAGTATGGAAGAGGTATGTGGAACTCCGAGTGTAGAGGTGAAATTCGTAGATATTCGGAAGAACACCAGTGGCGAAGGCGACATACTGGTCCATTACTGACGCTGAGGCTCGAAAGCGTGGGGAGCAAACAGGATTAGATACCCGTGTA
+
GGGGGGGGGGGGGGGGGGGGGGGGGGGGGGGGGGGGGGGGGGGGGGGGGGGGGGGGGGGGGGGGGGGGGGGGGGGGGGGGGGGGGGGGGGGGGGGGGGGGGGGGGGGGGGGGGGGGGGGGGGGGGGGGGGGGGGGGGGGGGGGGGGFGGGGGGGGGGDDFFGGCGGGGGGGGGGGGGGGGGGGGGFGGGGGDEGGGGGGCGFEGGGGGGGGDG>3C>/BEGFGGFGCEFFEGCCB5=>A=
@M00200:205:000000000-AKKM3:1:1101:4110:9287 1:N:0:1
ACTGGGCTTAAAGGGAGCGTAGGCGGATAGTTTAGTCAGAGGTGAAAGCCCAGGGCTCAACCTTGGAATTGCCTTTGATACTGGCTATCTTGAGTATGGAAGAGGTATGTGGAACTCCGAGTGTAGAGGTGAAATTCGTAGATATTCGGAAGAACACCAGTGGCGAAGGCGACATACTGGTCCATTACTGACGCTGAGGCTCGAAAGCGTGGGGAGCAAACAGGATTAGATACCCTAGTA
+
FGGGGGGGGGGEGGGGGGGGGGGGGGGGGFGGGGGGGGGGGGGGGGCFGGGFGGGGGGGGGGGGGGGGGGGGGGGGFFGFGGGGGGGGGGGGFFGGGGGGGFGGGGGGGGFFFGGGGGGGGGGGGGGGGGG?=FFGGGGGGGGFGDGGGCGGGGGGGGGGGGCGGGGGEGGGGGGGGGGGGGGGFGDEFGCGEGCECE5CFFG>FGCDGGGGGGF:B*:+7;CFDFGF4AEFGFFFFFFG
@M00200:205:000000000-AKKM3:1:1101:14634:9310 1:N:0:1
ATTGGGCTTAAAGGGAGCGTAGGCGGATAGTTTAGTCAGAGGTGAAAGCCCAGGGCTCAACCTTGGAATTGCCTTTGATACTGGCTATCTTGAGTATGGAAGAGGTATGTGGAACTCCGAGTGTAGAGGTGAAATTCGTAGATATTCGGAAGAACACCAGTGGCGAAGGCGACATACTGGTCCATTACTGACGCTGAGGCTCGAAAGCGTGGGGAGCAAACAGGATTAGATACCCTAGTA
+
GGGGGGGGGGGGGGGGGGGGGGGGGGGGGGGGGGGGGGGGGGGGGGGGGGGGGGGGGGGGGGGGGGGGGGGGGGGGGGGGFGGGGGGGGGGGGGGGGGGGGGGGGGGGGGGGGGGGGGGGGGGGGGGGGGGGGGGCGGGGGGGGGGGGGGGGGGGGGGGGGGGGGGGGE8FGGGGGGGGCGGGGGGGGGGGGGGCEGGGGGGGGGGGFDGGDGGFDDFGGGGGGFCGFFFCGGGGGFFFG
@M00200:205:000000000-AKKM3:1:1101:5621:9346 1:N:0:1
ACTGGGTTTAAAGTGTGCGTAGGCGGTGTCCTAAGTCAGTTGTGAAATACGGCAGCTTAACTGTCGAGGTGCAATTGATACTGGGACACTTGAGTACTGATGAGGTAAGCGGAATGGACGGTGTAGCGGTGAAATGCTTAGATATCGTCCAGAACACCGATAGCGAAGGCAGCTTACTAAGGAGTAACTGACGCTGAGGCACGAAAGTGTGGGGATCAAACAGGATTAGATACCCGAGTAAGA
+
GGGGGGGGGGGGGGGGGGGGGGGGGGGGGGGGGGGGGGGGGGGGGGGGGGGGGGGGGGGGGGGGGGGGGEGGGGGFGGGGGGGGGGGGGCFGGGGGGGGGGGGGGGFGGGGGGGGGGGGGGGGGGGGGGGGGGGGFFGGGGGGGGGGGGFGGGGGGGGGGGGGGGGGCFGGGGGGGGGGGGGGGGGGGCGGFGCGGG>FFEGGGEGGGGGGGGGDCFGGGGGGF<F7<FFFGGFFDF3>*>AB
@M00200:205:000000000-AKKM3:1:1101:21443:9387 1:N:0:1
ATTGGGTTTAAAGTGAGCGTAGGCGGATAGTTTAGTCAGAGGTGAAAGCCCAGGGCTCAACCTTGGAATTGCCTTTGATACTGGCTATCTTGAGTATGGAAGAGGTATGTGGAACTCCGAGTGTAGAGGTGAAATTCGTAGATATTCGGAAGAACACCAGTGGCGAAGGCGACATACTGGTCCATTACTGACGCTGAGGCTCGAAAGCGTGGGGAGCAAACAGGATTAGATACCCTGGTA
+
GGGGGGGGGGGGGGGGGGGGGGGGGGGGGGGGGGGGGGGGGGGGGGGGGGGGGGGGGGGGGGGGGGGGGGGGGGGGGGGGGGGGGGGGGGGGGGGGGGGGGGGGGGGGGGGGGGGGGGGGGGGGGGGGGGGGGGGGGFGGGGGGGGGGGGGGGGGGGGGGGFGGGGGGGGGGGGGGGGGGGGGGGGGGGGGGGGGDGCGGGGEGGDDGGGEEGDEDEGGGGGGG@GGFFFEDCECFFFFG
@M00200:205:000000000-AKKM3:1:1101:21804:9464 1:N:0:1
ATTGGGTTTAAAGGGAGCGTAGGCGGATAGTTTAGTCAGAGGTGAAAGCCCAGGGCTCAACCTTGGAATTGCCTTTGATACTGGCTATCTTGAGTATGGAAGAGGTATGTGGAACTCCGAGTGTAGAGGTGAAATTCGTAGATATTCGGAAGAACACCAGTGGCGAAGGCGACATACTGGTCCATTACTGACGCTGAGGCTCGAAAGCGTGGGGAGCAAACAGGATTAGATACCCCTGTA
+
GGGGGGGGGGGGGGGGGGGGGGGGGGGGGGGGGGGGGGGGGGGGGGGGGGGGGGGGGGGGGGGGGGGGGGGGGGGGGGGGGGGGGGGGGGGGGGGGGGGGGGGGGGGGGGGGGGGGGGGGGGGGGGGGGGGGGGGGGGGGGGGGGGGGGGGGGGGGGGGGGGGGGGGGGGGGGGGGGGGGGGGGGGGGGGGGDGGGGGF*;CGGCEGGGGGGEDEGFEC?<FGFFGGFFFFFFGGGFFFC
@M00200:205:000000000-AKKM3:1:1101:25463:9477 1:N:0:1
ACTGGGTTTAAAGGGCTCGTAGGCGGTTTGTCGCGTCGGGAGTGAAAACCAGGTGCTTAACACCTGGCTTGCTTTCGATACGGGCAGACTGGAGGTATGCAGGGGAGAACGGAATTCCTGGTGTAGCGGTGAAATGCGCAGATATCAGGAGGAACACCGGTGGCGAAGGCGGTTCTCTGGGCATTACCTGACGCTGAGGAGCGAAAGTGTGGGGAGCGAACAGGATTAGATACCCGAGTAAGA
+
GGGGGGGGGGGGGGGGGGGGGGGGGGGGGGGGGGGGGGGGGGGGGGGGGGGGGGGGGGGGGACBFGGGGGGGGGGGGGGGGGGGGGGGGGGGGGGGGGGGGGGGGGGGGGGGGGGGGGGGGGGGGGGGGGGGGGGGGGGGGGGFCFGFGGGGGGGGGGGGGGGGGGEGGDGGGEEGFGGGGGGGFGCGGGGGGGCGGGGGGFGGEEGGG7CCGG:DBGE8DDFF?67<FFFG@<8D@>>C7>A
@M00200:205:000000000-AKKM3:1:1101:25999:9480 1:N:0:1
ATTGGGTATAAAGGGAGCGTAGGCGGATAGTTTAGTCAGAGGTGAAAGCCCAGGGCTCAACCTTGGAATTGCCTTTGATACTGGCTATCTTGAGTATGGAAGAGGTATGTGGAACTCCGAGTGTAGAGGTGAAATTCGTAGATATTCGGAAGAACACCAGTGGCGAAGGCGACATACTGGTCCATTACTGACGCTGAGGCTCGAAAGCGTGGGGAGCAAACAGGATTAGATACCCTTGTA
+
GGGGGGGGGGGGGGGGGGGGGGGGGGGGGGGGGGGGGGGGGGGGGGGGGGGGGGGGGGGGGGGGGGGGGGGGGGGGGGGGGGGGGGGGGGGGGGGGGGGGGGGGGGGGGGGGGGGGGGGGGGGGGGGGGGGGGGGFGGGGGGGGGGGGGGGGGGGGGGGGGGGGGGGGGGGGGGGGGGGGG9EGGGGGGGGFGGGGGGGGGGGGGC<GEEGGDGEGFGGGGGG:1CF@A=EGGCEGFFFC
@M00200:205:000000000-AKKM3:1:1101:17898:9501 1:N:0:1
ATTGGGTTTAAAGGGAGCGTAGGCGGATAGTTTAGTCAGAGGTGAAAGCCCAGGGCTCAACCTTGGAATTGCCTTTGATACTGGCTATCTTGAGTATGGAAGAGGTATGTGGAACTCCGAGTGTAGAGGTGAAATTCGTAGATATTCGGAAGAACACCAGTGGCGAAGGCGACATACTGGTCCATTACTGACGCTGAGGCTCGAAAGCGTGGGGAGCAAACAGGATTAGATACCCGAGTA
+
GGGGGGGGGGGGGGGGGGGGGGGGGGGGGGGGGGGGGGGGGGGGGGGGGGGGGGGGGGGGGGGGGGGGGGGGGGGGGGGGGGGGGGGGGGGGGGGGGGGGGGGGGGGGGGGGGGGGGGGGGGGGGGGGGGGGGGGGGGGGGGGGGGGGGGGGGGGGGGFGFGGGGGGGGGGEGGGGGGGGGGGGGGGGG>EFEGDEGGGGGGGGGGGGGGGGGGFGFGGGFG@FDFGFAFCFCFCD:B5E
@M00200:205:000000000-AKKM3:1:1101:13813:9504 1:N:0:1
ACTGGGTTTAAAGGGAGCGTAGGCGGATAGTTTAGTCAGAGGTGAAAGCCCAGGGCTCAACCTTGGAATTGCCTTTGATACTGGCTATCTTGAGTATGGAAGAGGTATGTGGAACTCCGAGTGTAGAGGTGAAATTCGTAGATATTCGGAAGAACACCAGTGGCGAAGGCGACATACTGGTCCATTACTGACGCTGAAGCTCGAAAGCGTGGGGAGCAAACAGGATTAGATACCCCAGTA
+
GGGGGGGGGGGGGGGGGGGGGGGGGGFGGGGGGGGGGGGGFGGGGGGGGGGGGGGGGGGGGGGGGGGGGGGGGGGGGGGGGGGGGGGGGGGGGGGGGGGGGGGGGGGGGGGGGGGGGGGGGGGGGGGGGGGGGGGGGGGGGGGGGGGGGGGGGGGGGGGGGGGGGGGGGGGGGDGGGGGGGGGGG;CGGFGGGGGGGGGGFGGGGEDGGGGCGGEGFGGGCGGD@GGFFFFDFFGCDBFG
@M00200:205:000000000-AKKM3:1:1101:25001:9528 1:N:0:1
ATTGGGCTTAAAGGGAGCGTAGGCGGATAGTTTAGTCAGAGGTGAAAGCCCAGGGCTCAACCTTGGAATTGCCTTTGATACTGGCTATCTTGAGTATGGAAGAGGTATGTGGAACTCCGAGTGTAGAGGTGAAATTCGTAGATATTCGGAAGAACACCAGTGGCGAAGGCGACATACTGGTCCATTACTGACGCTGAGGCTCGAAAGCGTGGGGAGCAAACAGGATTAGATACCCTGGTA
+
GGGGGGGGGGGGGGGGGGGGGGGGGGGGGGGGGFFGGGGGGGGGGGGGGGGGGGGGGGGGGGGGGGGGGGGGGGGGGGGGGGGGGGGGGGGGGGGGGGGGGGGGGGGGGGGGGGGGGGGGGGGGGGGGGGGGFFFGGGGGGGGGGGGGGGGGGGGGGGGGGGFGGDG@FG7EGGGFGGGGGFGGGGFGGFAGGGGDEGGGEGEGGGCCEGGGGGFGDGGDCGFF;4C@A8CFFGGGFFF7
@M00200:205:000000000-AKKM3:1:1101:11707:9547 1:N:0:1
ATTGGGTTTAAAGGGCTCGTAGGCGGTTTGTCGCGTCGGGAGTGAAAACCAGGTGCTTAACACCTGGCTTGCTTTCGATACGGGCAGACTGGAGGTATGCAGGGGAGAACGGAATTCCTGGTGTAGCGGTGAAATGCGCAGATATCAGGAGGAACACCGGTGGCGAAGGCGGTTCTCTGGGCATTACCTGACGCTGAGGAGCGAAAGTGTGGGGAGCGAACAGGATTAGATACCCGTGTA
+
GGGGGGGGGGGGGGGGGGGGGGGGGGGGGGGGGGGGGGGGGGGGGGGGGGGGGGGGGGGGGGGDGGGGGGGGGGGGGGGGGGGGGGGGGGGGGFGGGGGFGGGCGGGGGGGGGGGGGGGGGGGGFGGGGGGFGGGGCFGE7BFCGGGGGG77BFFFGGGGGGGGGGEGGGGDGGGC9EGFGGGFGFGGGGGF5CCE8CGGGC5:8*70:+ACE53CEGEEGCFG6FF)6=A>FFG7B38:
@M00200:205:000000000-AKKM3:1:1101:22722:9554 1:N:0:1
ACTGGTATCAAGGGAGCGTAGGCGGATAGTTTAGTCAGAGGTGAAAGCCCAGGGCTCAACCTTGGAATTGCCTTTGATACTGGCTATCTTGAGTATGGAAGAGGTATGTGGAACTCCGAGTGTAGAGGTGAAATTCGTAGATATTCGGAAGAACACCAGTGGCGAAGGCGACATACTGGTCCATTACTGACGCTGAGGCTCGAAAGCGTGGGGAGCAAACAGGATTAGATACCCCGGTA
+
GGGGGGGGEFGGGGGGGGGGGGGGGEGGGGGGGGGGGGGGGGGGGGGGFGGGGGGGGGGGGGGGGGGGGGGGGGGGGGGGGGGGGGGGGGGGGGGGGGGGGGGGGGGGGGGGGGGGGGGGGGGGGGGGGGGGGGGGGGGGGGGGGGGGGGGGGGGGGGGGGGGGGGGGGGGGGGGGGGGGGGGGGGGGGGGGDGGGGGGGGGGGGGGDGCGGGGEGFG+AFG5D@GGF@AEGFGGGFF:
@M00200:205:000000000-AKKM3:1:1101:11405:9579 1:N:0:1
ATTGGGCTTAAAGCGAGCGCAGGTGGTTTAATAAGTCTGATGTAAAAGGCAGTGGCTCAACCATTGTGTGCATTGGAAACTGTTAGACTTGAGTGCAGTAGAGGAGAGTGGAATTCCATGTGTAGCGGTGAAATGCGTAGATATATGGAGGAACACCGGTGGCGAAAGCGGCTCTCTGGACTGTAACTGACACTGAGGCTCGAAAGCGTGGGTAGCAAACAGGATTAGATACCCGAGTA
+
GGGGGGGGGGGGGGGGGGGGGGGGGGGGGGGGGGGGGGGGGGG@CCCFEGGGGGGGGGGGGGGGGGGGGGG<EGGGGGGGGGGGGGGGGGGGGGGGGGGGGGGGGGGEGGGGGGCGGGGGGGGGGGGGGGGGGEGGGGGEGGGGGGGGGG>FGGGGGGGGGGGGGGGGGGGGGGGGGGDCFGGGGGGGGGGGGGGGGFGGGGGGCEF<EGEDGFACFFCEGGCGE7F@FFFGGFGGFFF
@M00200:205:000000000-AKKM3:1:1101:6888:9604 1:N:0:1
ATTGGGTTTAAAGGGAGCGTAGGCGGATAGTTTAGTCAGAGGTGAAAGCCCAGGGCTCAACCTTGGAATTGCCTTTGATACTGGCTATCTTGAGTATGGAAGAGGTATGTGGAACTCCGAGTGTAGAGGTGAAATTCGTAGATATTCGGAAGAACACCAGTGGCGAAGGCGACATACTGGTCCATTACTGACGCTGAGGCTCGAAAGCGTGGGGAGCAAACAGGATTAGATACCCTGGTA
+
FGGGGGGGGGGGGGGGGGGGGGGGGGGGGEGGEGGGGGGFGGGGGGGGGGGGGGGGGGGGGGGGGGGGGGGGGGGGGGGGGGGGCFGGGGGGFGGGGGGCGGGGGGFGGGGGGGGGFGGGGGGGGGGGGGGGGGGGGGGGGGGGGGGGGGGGGGGGGGGGGGGGGGGGGGGGGGGFGGGGF>CFGGGGGGGGGEGDGGGGGGGGFGDGGEGGGGFGFFFFGGFGFGGF=75@EFE483;:
@M00200:205:000000000-AKKM3:1:1101:7820:9618 1:N:0:1
ACTGGGTGTAAAGGGCTCGTAGGCGGTTTGTCGCGTCGGGAGTGAAAACGCCGTGCTTAACACGGCGCTTGCTTCCGATACGGGCAGACTAGAGGTATTCAGGGGAGAACGGAATTCCTGGTGTAGCGGTGAAATGCGCAGATATCAGGAGGAACACCGGTGGCGAAGGCGGTTCTCTGGGAATGACCTGACGCTGAGGAGCGAAAGTGTGGGGAGCGACCAGGATTAGATACCCCGGTA
+
GGGGGGGGGGGGGGGGGGGGGGGGGGGGGGGGGGGGGGGGGGGGGGGGGGGGGGEGGGGGGGGGGGGGGGGGGGGGGGGGGGGGGGGGGGGGGFGGGGGGGGGGGGGGGGGGGGGGGGGGGGGGGGGGGGGGGGGGGGGGGGGGGGGGGGGGGGGGGGGGGEGGGGGGGGGGGGGGGGGGGGGGGGGGG4CGGGDGGGFGDFGGGD:FGGGDGC@G3CE*/9CG:4FFFFFF?E?FDDFC
@M00200:205:000000000-AKKM3:1:1101:12379:9626 1:N:0:1
ATTGGGCGTAAAGCGAGCGCAGGTGGTTTAATAAGTCTGATGTAAAAGGCAGTGGCTCAACCATTGTGTGCATTGGAAACTGTTAGACTTGAGTGCAGTAGAGGAGAGTGGAATTCCATGTGTAGCGGTGAAATGCGTAGATATATGGAGGAACACCGGTGGCGAAAGCGGCTCTCTGGACTGTAACTGACACTGAGGCTCGAAAGCGTGGGTAGCAAACAGGATTAGATACCCTGGTA
+
GGGGGGGGGGGGGGGGGGGGGGGGGGGGGGGGGGGGGGGGGGGCCCFGGGGGGGGGGGGGGGGGGGGGGGGAFGGGGGGGGGGGGGGGGGGGGGGGGGGGGGGGGGGGGGGGGGGGGGGGGGGGGGGGGGGGGGGFDGGGGGGGGGGCFGGGFGGGGFCEGGGGGGGGGEFEGGGGGGFGGFFGGGGGGGGGDCFFGFGGGGE:;EGDGGGEGFBGFGCGGG5C8:FECFEGC?FFFFF
@M00200:205:000000000-AKKM3:1:1101:10877:9630 1:N:0:1
ACTGGGCATAAAGGGAGCGTAGGCGGATAGTTTAGTCAGAGGTGAAAGCCCAGGGCTCAACCTTGGAATTGCCTTTGATACTGGCTATCTTGAGTATGGAAGAGGTATGTGGAACTCCGAGTGTAGAGGTGAAATTCGTAGATATTCGGAAGAACACCAGTGGCGAAGGCGACATACTGGTCCATTACTGACGCTGAGGCTCGAAAGCGTGGGGAGCAAACAGGATTAGATACCCGCGTA
+
GGGGFFGFFGGC<CFGG7CFGGDGGGGGGGGFGGGEGGDFGCGGGFGFFG@FFFGGGGGGFGGGFFFGGDGGGGGGGDFGCFGGGGGGFGFCEEFFGFEEGGGGGGGGFGGGGGGGGGGGGGGAFFGF<FG?=EDBFFF@<=F9EFGGGGGGGGGGGGFFFC=+3CCGGGGEGDEGGCFCEGGF9>EGFFGGE57@CFGG9CE>FGGGD58F*B>GEF69DF*;4DCEFA5CFGF)5:)7
@M00200:205:000000000-AKKM3:1:1101:21933:9734 1:N:0:1
ATTGGGTATAAAGGGAGCGTAGGCGGATAGTTTAGTCAGAGGTGAAAGCCCAGGGCTCAACCTTGGAATTGCCTTTGATACTGGCTATCTTGAGTATGGAAGAGGTATGTGGAACTCCGAGTGTAGAGGTGAAATTCGTAGATATTCGGAAGAACACCAGTGGCGAAGGCGACATACTGGTCCATTACTGACGCTGAGGCTCGAAAGCGTGGGGAGCAAACAGGATTAGATACCCCTGTA
+
GGGGGGGGGGGGGGGGGGGGGGGGGGGGGGGGGGGGGGGGGGGGGGGGGGGGGGGGGGGGGGGGGGGGGGGGGGGGGGGGGGGGGGGGGGGGGGGGGGGGGGGGGGGGGGGGGGGGGGGGGGGGGGGGGGGGGGGGGGGGGGGGGGGFGDGGGGGGGGGGGGGGGGGGGGGGGGGGGGGGGGGGGGGGGGGGDGGGGGDFFGGGGGGGGGEFFD>CDGGGC4FFFGG<4CEGGGGGFF6C
@M00200:205:000000000-AKKM3:1:1101:23748:9764 1:N:0:1
ATTGGGCATAAAGGGAGCGTAGGCGGACATTTAAGTCAGGGGTGAAATCCCGGGGCTCAACCTCGGAATTGCCTTTGATACTGGGTGTCTTGAGTATGAGAGAGGTGTGTGGAACTCCGAGTGTAGAGGTGAAATTCGTAGATATTCGGAAGAACACCAGTGGCGAAGGCGACACACTGGCTCATTACTGACGCTGAGGCTCGAAAGCGTGGGGAGCAAACAGGATTAGATACCCGGGTA
+
GGGGGGGGGGGGGGGGGGGGGGGGGGGGGGGGGFGGGGGGGGGGGGGGGGGGGGGGGGGGGGGGGGGGGGGGGGGGGGGGGGGGGGGGGGGGGGGGGGGGGGGGGGGGGGFGGGGGGGGGEFFFFGGGGGGGGGGGGGGGGGGGGGGGGGGGGGGGGGGGGGGGDDGGDFGGGGGGGG@CEFGGCFFGGGFGEEDE5EDGFF5CFEDGGCEG7EDGB=F8DFC*2>:>?FAFGGGDFF@G
@M00200:205:000000000-AKKM3:1:1101:22308:9785 1:N:0:1
ATTGGGTTTAAAGGGAGCGTAGGCGGATAGTTTAGTCAGAGGTGAAAGCCCAGGGCTCAACCTTGGAATTGCCTTTGATACTGGCTATCTTGAGTATGGAAGAGGTATGTGGAACTCCGAGTGTAGAGGTGAAATTCGTAGATATTCGGAAGAACACCAGTGGCGAAGGCGACATACTGGTCCATTACTGACGCTGAGGCTCGAAAGCGTGGGGAGCAAACAGGATTAGATACCCTCGTA
+
GGGGGGGGGGGGGGGGGGGGGGGGGGGGGGGGGGGGGGGGGGGGGGGGGGGGGGGGGGGGGGGGGGGGGGGGGGGGGGGGGGGGGGGGGGGGGGGGGGGGGGGGGGGGGGGGGGGGGGGGGGGGGGGGGGGGGGGGGGGGGGGGGGGGGGGGGGGGFGGGGGGGGGGGGGGGGGGGGGGGGFGGGGGGGGGGGGGGGFGGGGGGGGGGGEGEGGFGFGFGGGGGFGGFFFFGCCCGFEFG
@M00200:205:000000000-AKKM3:1:1101:17878:9787 1:N:0:1
ATTGGGTTTAAAGGGAGCGTAGGCGGACATTTAAGTCAGGGGTGAAATCCCGGGGCTCAACCTCGGAATTGCCTTTGATACTGGGTGTCTTGAGTATGAGAGAGGTGTGTGGAACTCCGAGTGTAGAGGTGAAATTCGTAGATATTCGGAAGAACACCAGTGGCGAAGGCGACACACTGGCTCATTACTGACGCTGAGGCTCGAAAGCGTGGGGAGCAAACAGGATTAGATACCCCAGTA
+
GGGGGGGGGGGGGGGGGGGGGGGGGGGGGGGGGGGGGGGGGGGGGGGGGGGGGGGGGGGGGGGGGGGGGGGGGGGGGGGGGGGGGGGGGGGGGGGGGGGGGGGGGGGGGGGGGGGGGGGGGGGGGGGGGGGGGGGGGGGGGGGGGGGGGCGGGGGGGGFGFGCGGGGGGGGGGGGGGGGGGGGGGGGGGGGGGGGGGGGGFFGGGGDGECEGGCBDFFGGGGGGBGGBF=:FG6EFFFF?
@M00200:205:000000000-AKKM3:1:1101:26319:9833 1:N:0:1
ATTGGGTATAAAGGGAGCGTAGGCGGATAGTTTAGTCAGAGGTGAAAGCCCAGGGCTCAACCTTGGAATTGCCTTTGATACTGGCTATCTTGAGTATGGAAGAGGTATGTGGAACTCCGAGTGTAGAGGTGAAATTCGTAGATATTCGGAAGAACACCAGTGGCGAAGGCGACATACTGGTCCATTACTGACGCTGAGGCTCGAAAGCGTGGGGAGCAAACAGGATTAGATACCCCTGTA
+
GGGGGGGGGGGGGGGGGGGGGGGGGGGGGGGGGGGGGGGGGGGGGGGGGFGGGGGGGGGDGGGGGGGFGFFGGGGGGGGGGGGGGGGGGGGGGGGGGGGGGGGGGGGGFGGGFGEGGGGCGGGGGGFGFFFCCFGGGGGGGGGGGGGFFEGGGFGGGGGGGGGGGDGGGGCEGGGDFGGFGGFGGGACFDGFEGGGECGGGGEGFGGG=:7FGG>GBG2<CFG:@GG8FFEFGDFGFFFG
@M00200:205:000000000-AKKM3:1:1101:25088:9842 1:N:0:1
ATTGGGCTTAAAGCGAGCGCAGGTGGTTTAATAAGTCTGATGTAAAAGGCAGTGGCTCAACCATTGTGTGCATTGGAAACTGTTAGACTTGAGTGCAGCAGAGGAGAGTGGAATTCCATGTGTAGCGGTGAAATGCGTAGATATATGGAGGAACACCGGTGGCGAAAGCGGCTCTCTGGACTGTAACTGACACTGAGGCTCGAAAGCGTGGGTAGCAAACAGGATTAGATACCCCAGTA
+
FGGGGGGGGGGGGGGGGGGGGGGFGGGECFFGGGGGGGGGGGGGGGGGGGGGGFGGGGGGGGGFGGFFFGGGGGGGDGGGGGEGGFGGGGFFEFGGGGGCDFGGFDFCGGF9FC=FGGFGFCFGGGGGGGGGG,FFFEGGEDFGGGGFDCGDFFFFGGGGGGGDGGGGGDGEEEGGGFFGGFGFDGGDGGFFGGGGGGCCCD5EGGFGGGGGF;58FGFCD<EC6CDEACE+<>B55AC
@M00200:205:000000000-AKKM3:1:1101:23558:9864 1:N:0:1
ACTGGGCGTAAAGGGAGCGTAGGCGGATAGTTTAGTCAGAGGTGAAAGCCCAGGGCTCAACCTTGGAATTGCCTTTGATACTGGCTATCTTGAGTATGGAAGAGGTATGTGGAACTCCGAGTGTAGAGGTGAAATTCGTAGATATTCGGAAGAACACCAGTGGCGAAGGCGACATACTGGTCCATTACTGACGCTGAGGCTCGAAAGCGTGGGGAGCAAACAGGATTAGATACCCGAGTAAGA
+
FGGGGGCFGGGGGAF9FGG@FGGGGG:+CFGCA<FFGDGCGGGGGGGGGGG8EDGGGGGGGCECFGG9C<CFGCF9FGGGE?FGGGEFGGCGGG<?CFGDGGGGGFAFGGGGGGCGGGGCFGGGGGAGGGGDFGGCGGGGGGFGG;FFGG:FFGGGGGGGGGGGGGGGGGG>C6>=CFGGFGG9;3;FGGFGGGGGDGGGGGGGGEDGGGGGGGADFCFFG*CDDGG<FFEF@8<5)7>FGFF
@M00200:205:000000000-AKKM3:1:1101:4359:9868 1:N:0:1
ATTGGGTTTAAAGGGAGCGTAGGCGGATAGTTTAGTCAGAGGTGAAAGCCCAGGGCTCAACCTTGGAATTGCCTTTGATACTGGCTATCTTGAGTATGGAAGAGGTATGTGGAACTCCGAGTGTAGAGGTGAAATTCGTAGATATTCGGAAGAACACCAGTGGCGAAGGCGACATACTGGTCCATTACTGACGCTGAGGCTCGAAAGCGTGGGGAGCAACCAGGATTAGATACCCCTGTA
+
FEGGGGCFGGGGGGEGGGGGGGGGGGGGGGGGGGGGGGGGGGGGGGGGGGGGGGGGGGGGGGGGGGGGFGGGGGGGGGGGGGGGGGGGGGGGGGGGGGGGGGGGGFGGGGGGGGGGGGGGGGGGGGGGGGGGGFGGGGGCFGGGGGGGG7FGGGGCGEFGGGFEGGGGGGGGGGGGGGGFGGGGFGC<ECFGGG5CCEGGGGGEG85CEEGEGC>35CG*;:5<,8FFF=?FGFC*5>FG
@M00200:205:000000000-AKKM3:1:1101:5129:9881 1:N:0:1
ATTGGGTTTAAAGCGCGCGCAGGTGGTTTCTTAAGTCTGATGTGAAAGCCCACGGCTCAACCGTGGAGGGTCATTGGAAACTGGGAGACTTGAGTGCAGAAGAGGATAGTGGAATTCCAAGTGTAGCGGTGAAATGCGTAGAGATTTGGAGGAACACCAGTGGCGAAGGCGACTATCTGGTCTGTAACTGACACTGAGGCGCGAAAGCGTGGGGAGCAAACAGGATTAGATCCCCGGGTA
+
GGGGGGGGGGGGGGGGGGGGGGGGGGGGGGGGGGGGGGGGGGGGGGGGGGGGGGGGGGGGGGGGGGGGGGGGGGGGGGGGGGGGGGGGGGGGGGGGGGGGGGFGGGGGGGGGGGGGGGGGGGGGGGGGGGGGGGGGGGGGGGGGGDGGGGGGGGGGGGGGGGGGGGGGGGGGGGGGGGGGGFGGGGGGGGFGGGGGGFFFGDGGGCDGGGGGGGBD>FGCFGG42<F<@FF*+2;5>37E
@M00200:205:000000000-AKKM3:1:1101:20413:9896 1:N:0:1
ACTGGGTTTAAAGGGTGCGTAGGCGGCTTTGCAAGTTGGGTGTGAAAGCCCTCGGCTCAACCGAGGAATTGCGCTCAATACTGCCGAGCTCGAGAGAGACAGAGGTAAGCGGAACTGATGGTGGAGCGGTGAAATGCGTTGATATCATCAGGAACACCGGTGGCGAAGGCGGCTTACTGGGTCTTTTCTGACGCTGAGGCACGAAAGCCAGGGGAGCGAACGGGATTAGATACCCTAGTA
+
GGGGGGGGGGGGGGGFGGGGGGGGGGGGGGGGGGGGFGGGGGGGGGGGGGGGGGGGGGGGGGGGGGGGGGGGGGGGGGGGGGGGGGGGGGFGGGGGGEFGGGGGGGGGGGGGGGGGGADFGGGGGGGGGGGGGGGFGGGGGGGGGCFGGGGGGGGFGGGGGGGGGGGGGGGGGGGGGGGGGEGGGGGGGGGGGGGEGGGFEG5EGGGGGGFFGGFDBGGGGGGG?CD?FFBGGGGGF569
@M00200:205:000000000-AKKM3:1:1101:12690:9905 1:N:0:1
ATTGGGTTTAAAGGGCTCGTAGGCGGTTTGTCGCGTCGGGAGTGAAAACCAGGTGCTTAACACCTGGCTTGCTTCCGATACGGGCAGACTAGAGGTATTCAGGGGAGAACGGAATTCCTGGTGTAGCGGTGAAATGCGCAGATATCAGGAGGAACACCGGTGGCGAAGGCGGTTCTCTGGGAATATCCTGACGCTGAGGAACGAAAGTGTGGGGAGCGAACAGGATTAGATACCCCAGTAAGA
+
GGGGGGGGGGGGGGGGGGGGGGGGGGGGGGGGGGGGGGGGGGGGGGGGGGGGGGGGGGGGGGGGGGGGGGGGGGGGGGGGGGGGGGGGGGGGGGGGGGGGGGGGGGGGGGGGGGGGGGGGGGGGGGGGGGGGGGGGGGGGGGGGFGGGGGGGGGGGGGGGGGGGGGGGGGGGGGGGGGGGGGGGGGGGGGGGGDDEEGGGGGGEEGD7@FFGGGEGFGGCCDGF?GC?FF47CEFGD>?FCAA
@M00200:205:000000000-AKKM3:1:1101:2581:9937 1:N:0:1
ACTGGGCTTAAAGCGCGCGTAGGTGGTTTGTTAAGTTGGATGTGAAAGCCCCGGGCTCAACCTGGGAACTGCATTCAAAACTGACAAGCTAGAGTATGGTAGAGGGTGGTGGAATTTCCTGTGTAGCGGTGAAATGCGTAGATATAGGAAGGAACACCAGTGGCGAAGGCGACCACCTGGACTGATACTGACACTGAGGTGCGAAAGCGTGGGGAGCAAACAGGATTAGATACCCGCGTA
+
GGGGGGGGGGGGGGGGGGGGGGGGGGGGGGGGGGGGGGGGGGGGGGGGGGGGGGGGGGGGGGGGGGGGGGGGGGGGGFGGGGGGGGGGGGGFGGGGGGGGGGGGGGGGGGGGFGF<EFGGGGGGFGGGGGGGGGGGGGGGGCFGGGGGGGGGGGGGGGGGGGGGGGBFGGGGG5:DGGGGGGGEGGGGFGGGFFFF7E5ECF=CEGGFGGCFEGFGBGCFFGGG:FGFF?):EF:5@FFG
@M00200:205:000000000-AKKM3:1:1101:19207:9942 1:N:0:1
ATTGGGTTTAAAGGGAGCGTAGGCGGATAGTTTAGTCAGAGGTGAAAGCCCAGGGCTCAACCTTGGAATTGCCTTTGATACTGGCTATCTTGAGTATGGAAGAGGTATGTGGAACTCCGAGTGTAGAGGTGAAATTCGTAGATATTCGGAAGAACACCAGTGGCGAAGGCGACATACTGGTCCATTACTGACGCTGAGGCTCGAAAGCGTGGGGAGCAAACAGGATTAGATACCCTTGTA
+
GGGGGGGGGGGGGGGGGGGGGGGGGGGGGGGGGGGGGGGGGGGGGGGGGGGGGGGGGGGGGGGGGGGGGGGGGGGGGGGGGGGGGGGGGGGGFGGGGGGGGGGGGGGGGGGGGGGGGGGGGGGGGGGGGGGGGGGGGGGGGGGGGGGGGGGGGGGGGGGGGGGGGGGGGGGGGGGGGGGGGGGGGGGGGGGGGGGGDFGGGGGGG5DGGGGGGGBCDGGC7*0C;GGFFFEGGGGGFFA1
@M00200:205:000000000-AKKM3:1:1101:8084:9943 1:N:0:1
ATTGGGCATAAAGCGCGCGCAGGCGGTCTGAGGCGTCGGTGCTGAAAGTCCACCGCTTAACGGTGGGAAGCGCGCCGATACGCTCAGACTGGAGGGCGGGCGAGGGTGGTGGAATTGCCGGTGTAGTGGTGAAATGCGTAGAGATCGGCAGGAACACCAGTGGCGAAGGCGGCCACCTAGCCCGCACCTGACGCTGAGGCGCGACAGCGTGGGGAGCGAACTGGATTAGATACCCTAGTA
+
GGGGGGGGGGGGGGGGGGGGGGGGGGGGGGGGGGGGGGGGGGGGGGGGGGGGGGGGGGGGGGGGGGGGFGGGGGGGGGGGGGGGGGGGGGGGGGGGGGGGGGGGGGGGGGGGGGGFBGGGGGGGFFGGGGGGGGGGGGGGGEGGGGGGGGGGGGGGGEGFGGGGGGGGGGGGGGGGGGCGGGGGGGGG?<FFGG3CEDGGGGGDGGGGGGGGGGFGFGCEGGGGFGGFFFFGGFGGFFFF
@M00200:205:000000000-AKKM3:1:1101:6245:9944 1:N:0:1
ACTGGGTGTAAAGGGCGCGTAGGCGGTGCGGTAAGTTAGGCGTGAAAGGCCCGGGCTCAACCCGGGAACTGCGCTTAAGACTGCCGCGCTCTGAGTCCGAGAGAGGATAGCGGAATTCCCAGTGTAGAGGTGAAATTCGTAGATATTGGGAAGAACACCAGTGGCGAAGGCGGCTATCTGGCTCGGTACTGCCGCTGAGGCGCGAAAGCGTGGGGAGCAACCAGGATTAGTTCCCCGCGTACG
+
GFGGGGGGGCGEGGGGGGGGGGGGGGGGGGGFGEFFEGGGGGGGGGGGGGGGECGGGGGGGGGGGGGGGGGGG@FEEAFFFGGCGGEEGEGGGEEGGFGGGGGGGCFGDFGGGCEGGGGGGGFGFGGGGGECGFGFFFEGGGGGGGFFFFFG@F:,DFCC7<98:FG7F8BECE8CCGGFCC888>EF5>E+;CDGE*A7*/7/:*7/:>8EEC:*<:*2*9/C13FA6/)*0<AG)571/4(
@M00200:205:000000000-AKKM3:1:1101:14857:10000 1:N:0:1
ATTGGGTATAAAGCGTGCGCAGGCGGTTTGGCAAGAAGGATGTGAAATCCCAGGGCTTAACCTTGGAACTGCATTCTTAACTGCCAGGCTAGAGTATGTCAGAGGGGGGTAGAATTCCGCGTGTAGCAGTGAAATGCGTAGAGATGCGGAGGAACACCAATGGCGAAGGCAGCCTCCTGGGCCAACACTGACGCTCATGCACGAAAGCGTGGGGAGCAAACAGGATTAGATACCCTTGTAAGA
+
GGGGGGGGGGGGGGGGGGGGGGGGGGGGGGGGGGG,CFFGGGGGGGGGGGGGGGGGGGGGGGGGGGGGGGGGGGGGGGGGGGGGGGGGGGGGGGGGGGGGGGGGGGGGGGGGGGGGGGGGGGGGGGGGGGGGGGGGGGGGGGGGGGGGGGGGGGGGGGGGGGGGGGGGGG>EGFGGGGGGGGGGCGGGGGGGGGGGGGGGGGGGGGGGGEGGG5@GEGGGGGGGBGF?FFFGGCCGFFFGGFF
@M00200:205:000000000-AKKM3:1:1101:16676:10032 1:N:0:1
ATTGGGTTTAAAGGGAGCGTAGGCGGATAGTTTAGTCAGAGGTGAAAGCCCAGGGCTCAACCTTGGAATTGCCTTTGATACTGGCTATCTTGAGTATGGAAGAGGTATGTGGAACTCCGAGTGTAGAGGTGAAATTCGTAGATATTCGGAAGAACACCAGTGGCGAAGGCGACATACTGGTCCATTACTGACGCTGAGGCTCGAAAGCGTGGGGAGCAAACAGGATTAGATACCCGTGTA
+
GGGGGGGGGGGGGGGGGGGGGGGGGGGGGGGGGGGGGGGGGGGGGGGGGGGGGGGGGGGGGGGGGGGGGGGGGGGGGGGGGGGGGGGGGGGGGGGGGGGGGGGGGGGGGGGGGGGGGGGGGGGGGGGGGGGGGGGGGGGGGGGGGGGGGGGGGGGGGGGGGGGGGGGGGGGGGGGGGGGGGGGGGGGGGGGGGGGGGGGGGGGGFGGGGGGGGGFGFGGGGGGGFGGFFFFGGGDGFFFG
@M00200:205:000000000-AKKM3:1:1101:22968:10062 1:N:0:1
ATTGGGTTTAAAGGGCTCGTAGGCGGTTTGTCGCGTCGGGAGTGAAAACGCCGTGCTTAACACGGCGCTTGCTTCCGATACGGGCAGACTAGAGGTATTCAGGGGAGAACGGAATTCCTGGTGTAGCGGTGAAATGCGCAGATATCAGGAGGAACACCGGTGGCGAAGGCGGTTCTCTGGGAATGACCTGACGCTGAGGAGCGAAAGTGTGGGGAGCGAACAGGATTAGATACCCTAGTA
+
GGGGGGGGGGGGGGGGGGGGGGGGGGGGGGGGGGGGGGGGGGGGGGGGGGGGGGGGGGGGGGGGGGGGGGGGGGGGGGGGGGGGGGGGGGGGGGGGGGGGGGGGGGGGGGGGGGGGGGGGGGGGGGGGGGGGGGGGGGGGGGGGGGGGGGGDGGGGGGGGGGGGGGGGFCFGGGCFFGGGGGGGFGGGGGGGEGGGGGGGGGGGEGGCGGGGGGFGFGGGGGCG:DCDFFFGGGGGFFFG
@M00200:205:000000000-AKKM3:1:1101:20096:10099 1:N:0:1
ATTGGGTTTAAAGGGCGCGTAGGCGGCCGATTAAGTCGGGGGTGAAAGCCTGTGGCTCAACCACAGAATTGCCTTCGATACTGGTTGGCTTGAGACCGGAAGAGGACAGCGGAACTGCGAGTGTAGAGGTGAAATTCGTAGATATTCGCAAGAACACCAGTGGCGAAGGCGGCTGTCTGGTCCGGTTCTGACGCTGAGGCGCGAAAGCGTGGGGAGCAAACAGGATTAGATACCCCTGTA
+
GGGGGGGGGGGGGGGGGGGGGGGGGGGGGGGGGGGGGGGGGGGGGGGGGGGGGGGGGGGGGGGGGGGGGGGGGGGGGGGGGGGGGGGGGGGGGGGGGGGGGGGGGGGGGGGGGGGGGGGGGGGGGGGGGGGGGGGGGGGGGGGGGGGGGGGGGGGGGGGGGGGGGGGDGFGGGGGGGGGGGGGGGEGGF>CCGGGGEFGGGDEEGGGGGGDGGGBDDFGGGFGFBGGFF@AFFCCG5>@G
@M00200:205:000000000-AKKM3:1:1101:18880:10134 1:N:0:1
ACTGGGTATAAAGGGAGCGTAGGCGGATAGTTTAGTCAGAGGTGAAAGCCCAGGGCTCAACCTTGGAATTGCCTTTGATACTGGCTATCTTGAGTATGGAAGAGGTATGTGGAACTCCGAGTGTAGAGGTGAAATTCGTAGATATTCGGAAGAACACCAGTGGCGAAGGCGACATACTGGTCCATTACTGACGCTGAGGCTCGAAAGCGTGGGGAGCAAACAGGATTAGATACCCTCGTA
+
GGGGGGGGGGGGGGGGGGGGGGGGGGGGEGGGGGGGGFGGGGGGGGGGGGGGGGGGGGGGGGGGGGGGGGGGGGGGGGGGGGGGGGGGG9FGGGGGGGGFGGGGGGGGGGGDFGGGGGGGGGGGGGGGGGFCGGGGGGGGGGGGGGFFGGGGGGGGGGGGGGGGGGGGGGGGGGGGGGGGGGGFFGFGGFGFGGGEGGGGGGGGGGDCGGGEGDDGFGGGGF?F?FG@FFFGGGG=FBF5
@M00200:205:000000000-AKKM3:1:1101:18627:10146 1:N:0:1
ACTGGGTTTAAAGGGCTCGTAGGCGGTTTGTCGCGTCGGGAGTGAAAACGCCGTGCTTAACACGGCGCTTGCTTCCGATACGGGCAGACTAGAGGTATTCAGGGGAGAACGGAATTCCTGGTGTAGCGGTGAAATGCGCAGATATCAGGAGGAACACCGGTGGCGAAGGCGGTTCTCTGGGAATGACCTGACGCTGAGGAGCGAAAGTGTGGGGAGCGAACAGGATTAGATACCCTAGTA
+
GGGGGGGGGGGGGGGGGGGGGGGGGGGG@FGGGGGGGGGGGGGGGGGGGGGGEGGGGGGGGCFGGGGG7FEGGGGGCFGGGGGGGGGGGGGGGGGGGGGGGGGGGGGGFGGGGGDFGGGGGGGGGGGGGGGGDGGGGGDBFGGGGGFFGGGGGGGFGGGGGGGGGGEEEGGGGGGGGGGGGGGGGGGGGFCFEEGGGGGCEGGGGDG7E9EGGG:5BEGGC5?F?GGFFFFFGGGG?FB7
@M00200:205:000000000-AKKM3:1:1101:9974:10186 1:N:0:1
ATTGGGTTTAAAGGGAGCGTAGGCGGATAGTTTAGTCAGAGGTGAAAGCCCAGGGCTCAACCTTGGAATTGCCTTTGATACTGGCTATCTTGAGTATGGAAGAGGTATGTGGAACTCCGAGTGTAGAGGTGAAATTCGTAGATATTCGGAAGAACACCAGTGGCGAAGGCGACATACTGGTCCATTACTGACGCTGAGGCTCGAAAGCGTGGGGAGCAAACAGGATTAGATACCCCGGTA
+
GCFGGGGGGGGGGGGGGGGGGGGGGGCFGGGGGGGGGGGGGGGGGGGGGGGGGGGGGGGGGGGGGGGGGGGGFGGGGGGFGGGGGGGGGGGGGFGDGGGCCGGGGFGGFGGGGG8FGDEGGGGGGGGGGGGGGGGFGGGGGGGGGGGGGGGGGGGFGGFGGGFCCGGD7DFGEEGGGFGGFDFCFFCAFFGGE5DECFDCGGGGGG<<EEGGGGFGEGGCFGGF0<+797?GGGFF>385
@M00200:205:000000000-AKKM3:1:1101:9483:10222 1:N:0:1
ACTGGGCATAAAGCGCACGTAGGCGGCTTCGCAAGTCGGATGTGAAATCCCTCGGCTCAACCGAGGACGTGCACCCGAAACTGCGGGGCTTGAGTACTGAAGAGGATCGCGGAATTCCCGGTGTAGAGGTGAAATTCGTAGATATCGGGAGGAACACCAGTGGCGAAGGCGGCGATCTGGGCAGATACTGACGCTGAGGTGCGAAAGCGTGGGGAGCGAACGGGATTAGATACCCTAGTA
+
GGGGGGGGGGGGGGGGGGGGGGGGGGGGGGGGGGGGGGGGGGGGGGGGGGGGGGGGGGGGGGGGGGGGGGGGGGGGGGGGGGGGGGGGGGGGGGGGGGGGGGGGGGGGGGGGGGGGGGGGGGGEGGGGGGGGGGGGGGGGGGGGGGGGGGGGDGGGGGGGGGGGGGGGGGGGGGEGGGGGGGGGGGGGGGGGGGGGGGGGGGGCEGGGGEEGGGFGFGGGGGDDFGGFF?<DFFGGFFFF
@M00200:205:000000000-AKKM3:1:1101:10382:10227 1:N:0:1
ATTGGGTTTAAAGGGAGCGTAGGCGGATAGTTTAGTCAGAGGTGAAAGCCCAGGGCTCAACCTTGGAATTGCCTTTGATACTGGCTATCTTGAGTATGGAAGAGGTATGTGGAACTCCGAGTGTAGAGGTGAAATTCGTAGATATTCGGAAGAACACCAGTGGCGAAGGCGACATACTGGTCCATTACTGACGCTGAGGCTCGAAAGCGTGGGGAGCAAACAGGATTAGATACCCCTGTA
+
FGGGFGGGGGGGGDEFGGGGGGGGGGG@FGCFGFGGGGGGGGGGGGGCGGGGC?FGGGGGGGGGGGGGGGGGGGGFGGGGGGGGGGGGGGGGGFFCCFGFGGGGGGGGGGGGFG@GGGEGGGDGGGDGGGGCEFGCFFGGGGGGGGGFG7C:FFGGGGG,FFGGGGGCDGGGGGGGGGCDCGGFGFFGGFGGGGDEEFCC??GDDECFGEGC<5>D>F9+>GGC8CGEF6<>FG8DFFFG
@M00200:205:000000000-AKKM3:1:1101:6673:10239 1:N:0:1
ATTGGGTATAAAGGGAGCGTAGGCGGATAGTTTAGTCAGAGGTGAAAGCCCAGGGCTCAACCTTGGAATTGCCTTTGATACTGGCTATCTTGAGTATGGAAGAGGTATGTGGAACTCCGAGTGTAGAGGTGAAATTCGTAGATATTCGGAAGAACACCAGTGGCGAAGGCGACATACTGGTCCATTACTGACGCTGAGGCTCGAAAGCGTGGGGAGCAAACAGGATTAGATACCCGGGTA
+
GGGGGGGGGGGGGGGGGGGGGGGGGGGGGGGGGGGGGGGGGGGGGGGGFGGGGGGGGGGGGGGGGGGGGGGGGGGGGGGGGGGGGGGGGGGGGGGGGGGGGGGGGGGGGGGGGGGGGGGEGGGGGGGGGGGGGGGGGGGGGGGGGGGGGGGGGGGGGGGGGGGGGGGGGGGGGGGGGGGGGGGGGGGGGGGGGEG5:8EGGGECGGGFGGGEGEFGFGGFGGGC2FG@FFFFFGCGFFFG
@M00200:205:000000000-AKKM3:1:1101:5805:10298 1:N:0:1
ATTGGGTTTAAAGCGAGCGCAGGTGGTTTATTAAGTCTGGTGTAAAAGGCAGTGGCTCAACCATTGTATGCATTGGAAACTGGTAGACTTGAGTGCAGGAGAGGAGAGTGGAATTCCATGTGTAGCGGTGAAATGCGTAGATATATGGAGGAACACCGGTGGCGAAAGCGGCTCTCTGGCCTGTAACTGACACTGAGGCTCGAAAGCGTGGGGAGCAAACAGGATTAGATACCCGTGTA
+
GGGGGGGGGGGGGGGGGGGGGGGGGGGGGGGGGGGGGGGGGGGGGGGFEGGGGGGGGGGGG?FCGGEGGFGGGGGGGG<FFGGGGGGG9F9FGFCFGGGGGGGDE@CFGCFCFGGGDGGGGGGGGGG>FCDGGGGGGGG>?EFE=FGGGEEGG8EACGGEEFCECFGGFGDEGC8@9;FFFG>@F9DAC>FFC@*?C:FFEDGGGDFDC*::C88<;*>;**37;@*3;+)3<?8:5AF
@M00200:205:000000000-AKKM3:1:1101:5945:10311 1:N:0:1
ACTGGGTTTAAAGGGTGCGTAGGCGGTCCTGTAAGTCAGCGGTGAAATCCCGACGCTCAACGTCGGAATTGCCGTTGATACTGCTGGACTTGAGTTCGATCGAGGTCGTTGGAACGCGTAGTGTAGCGGTGAAATGCTTAGATATTACGCAGAACACAGATTGCGAAGGCAGATGGCTAGGTCGCGACTGACGCTGAGGCACGAAAGTGCGGGGATCAAACAGGATGAGATACCCGAGTA
+
GFGFGGCFEGFGFGGGGGEFCGGGGGGGGGGGGGEFGGGCFDGGGGGGGGGGGGGGCFGGGGGFGGGGGGGFAFFFGGFGFGGGGGGGGGGGGGGFFGEABFGCEFFDFGFGGGGGGF@CGGFGGGGGGFF=F=FGGG9=FFFGGGGFGEEBFFGGFGGGGDGGGDGGEGFGGFGFGE:FGFGCEGGGDGG9=EDCEGFF=FGGEGGFGGEEDE)537C?=*8716*,)7:C9<C<>35C
@M00200:205:000000000-AKKM3:1:1101:18712:10320 1:N:0:1
ACTGGGTTTAAAGGGAGCGTAGGCGGACATTTAAGTCAGGGGTGAAATCCCGGGGCTCAACCTCGGAATTGCCTTTGATACTGGGTGTCTTGAGTATGAGAGAGGTGTGTGGAACTCCGAGTGTAGAGGTGAAATTCGTAGATATTCGGAAGAACACCAGTGGCGAAGGCGACACACTGGCTCATTACTGACGCTGAGGCTCGAAAGCGTGGGGAGCAAACAGGATTAGATACCCTGGTAAGA
+
GGGGGGGGGGGGGGGGGGGGGGGGGGGGGGGGGGGGGGGGGGGGGGGGGGGGGGGGGGGGGGGGGGGGGGGGGGGGGGGGGGGGGGGGGGGGGGGGGGGGGGGGGGGGGGGGGGGGGGGGGGGGGGGGGGGGGGGGGGFGGGGGGGGGGGGGGGGGGDGGFGGGGGGGGGGGGGGEGGGFGGGGGGGGGGGGGGDGGGGGGGGGGGGGGGGGGGFGFGGGGGGGFGGFFFFFCFGCF3)<C>9
@M00200:205:000000000-AKKM3:1:1101:17027:10345 1:N:0:1
ATTGGGCTTAAAGAGCTCGTAGGCGGTTTGTCGCGTCTGCCGTGAAAGTCCGGGGCTCAACTCCGGATCTGCGGTGGGTACGGGCAGACTAGAGTGATGTAGGGGAGACTGGAATTCCTGGTGTAGCGGTGAAATGCGCAGATATCAGGAGGAACACCGATGGCGAAGGCAGGTCTCTGGGCATTAACTGACGCTGAGGAGCGAAAGCATGGGGAGCGAACAGGATTAGATACCCCGGTAAGAC
+
GGGGGGGGGGGGGGGGGGGGGGGGGGCGGGGFCGGGGGGGGGGGGGGGGGGGGGGGGGGGGGGGGGEFFGGGGGGGGGGGGGGGGGGFGGGFCFEFGGGGGGGGGGGGGGGGGGGGGGGGGGGGGGGGGGGGGGGGGG@EFEGGGGCFGGGGGGC:FGGGGGGGGDGGGCGEGGGGGGFGGGGGFGGGGGGGEDDGGGGGEFGGGGGFGF?EGGBGBGEGGGGG:<73?FFFFFGG>:7=C)5)
@M00200:205:000000000-AKKM3:1:1101:24014:10407 1:N:0:1
ATTGGGTTTAAAGGGCGCGTAGGCGGTCTTTTAAGTCGGGGGTGAAAGCCTGTGGCTCAACCACAGAATTGCCTTCGATACTGGGAGACTTGAGACCGGAAGAGGACAGCGGAACTGCGAGTGTAGAGGTGAAATTCGTAGATATTCGCAAGAACACCAGTGGCGAAGGCGGCTGTCTGGTCCGGTTCTGACGCTGAGGCGCGAAAGCGTGGGAGCAAACAGGATTAGATACCCCAGTA
+
FGGEFFGGEGGGGGGGGGGEGFGGGGGEDFGDGFGFGGGGGGCEFGGEGGGGFEFCECFFGGEGGGGGGFFGGFF<FGGGG<@EBFGGGGGFGGGGGFEGGGGGGGGGGGGDGGGFFGGGGCF:@CGCD<FGFA=FGGG7FFFGFGGGGGEBEF8FFGFFGGFGDGC@FCGE5:E<FGGGG9<EGGGE?FGGG5DGGGFFDDCEG85<C7CEGG5C>EC=FC@F?*74=@<7@C>G;69
@M00200:205:000000000-AKKM3:1:1101:3430:10419 1:N:0:1
ACTGGGCTTAAAGGGCGCGTAGGCGGCCGATTAAGTCGGGGGTGAAAGCCTGTGGCTCAACCACAGAATTGCCTTCGATACTGGTTGGCTTGAGACCGGAAGAGGACAGCGGAACTGCGAGTGTAGAGGTGAAATTCGTAGATATTCGCAAGAACACCAGTGGCGAAGGCGGCTGTCTGGTCCGGTTCTGACGCTGAGGCGCGAAAGCGTGGGGAGCAAACAGGATTAGATACCCGAGTAAGA
+
GEFGGGGFFCFGFGGCFGGGGGGGGGG@FEF7FFFGGGGGGGEGGGGGFGGGGGGGE5FECFEFFFGGFGGGF,EFGGGGGGGFFGGGGGGGGGCG<FGGGGGBFD7FFGEGGGGCCGGGC>F=FGGGGEFAFGGCGGGG<E;FGGFGG:FGCGCE@FGCFFFEGECFE7<CGGGFGGGGF7CEGGGGFFCGCED5?F*7:CEGGGGGGGGCEG>DDFGGGGGG?FFBFFFGGGGD:E>FGF<
@M00200:205:000000000-AKKM3:1:1101:4474:10440 1:N:0:1
ATTGGGTGTAAAGGGAGCGTAGGCGGACATTTAAGTCAGGGGTGAAATCCCGGGGCTCAACCTCGGAATTGCCTTTGATACTGGGTGTCTTGAGTATGAGAGAGGTGTGTGGAACTCCGAGTGTAGAGGTGAAATTCGTAGATATTCGGAAGAACACCAGTGGCGAAGGCGACACACTGGCTCATTACTGACGCTGAGGCTCGAAAGCGTGGGGAGCAAACAGGATTAGATACCCCTGTC
+
EFGGGGGGCFGGGGGGEGGGGGGGGGGGGGGGGGGGGGGGGGGGGGDGGGGGGGGGGGGGGGGGGGGGGFGGGGGGGGGGGGGGGGGGGGGGGGGGGGBFEFGGGGGFGFFGGGGGGGG7FFGDGGGGGGGGGAFGGGGGGGG<FFGGGDGGGGGFGGGGFGGDGEGEEGGGGDG@EGGGGGGGGGGGGGGFGGGGGGGGGGGGFG35CEEGCEE).:@FGGGF<DGD@?DGGGCFFFF+
@M00200:205:000000000-AKKM3:1:1101:18515:10440 1:N:0:1
ATTGGGTATAAAGAGCTCGTAGGCGGTTTGTCGCGTCTGCCGTGAAAGTCCGGGGCTCAACTCCGGATCTGCGGTGGGTACGGGCAGACTAGAGTGATGTAGGGGAGACTGGAATTCCTGGTGTAGCGGTGAAATGCGCAGATATCAGGAGGAACACCGATGGCGAAGGCAGGTCTCTGGGCATTAACTGACGCTGAGGAGCGAAAGCGTGGGGAGCGAACAGGATTAGATACCCTAGTA
+
GGGGGGGGGGGFFGGGGCC@FCGGGGGGDGGGGGGCEEGGGGFGGGGGFFG@FGGGGGGGGGGGDEEEGGFGGEFFGGGGGGGDEGGFE,?EFFCBDCAFGGGGEEGGGGGGGGGFGG9FEADFFBFCC@FGG>9F<FGG@@FGGFGGGGEEDFFGGDGGGGGGECDECFDEEC?@?C@FGFGFGCFGFGDGC5CEC5@6EGGGGGGD5*A?GGEG@EEDD<?F:7FFFFF7<FF7@4/+
@M00200:205:000000000-AKKM3:1:1101:4431:10450 1:N:0:1
ATTGGTTTAAAGGGTGCGTAGGCGGCCCATTAAGTCAGGGGTGAAATACGGTGGCTCAACCATCGCAGTGCCTTTGATACTGATGGGCTTGAATCCATTTGAAGTGGGCGGAATAAGACAAGTAGCGGTGAAATGCATAGATATGTCTTAGAACTCCGATTGCGAAGGCAGCTCACTAAGCTGGTATTGACGCTGATTCACGAAAGCGTGGGGATCGAACAGGATTAGATACCCGCGTA
+
GGGGGGGGGGGGGGGGGGGGGGGGGGGGGGGGEGGGGGGGGGGGGFGGGGGGGGGFGGGGGGGGGGGGGGGGGGGGGGGGGGGFGGGGGGGGGGGGGGGGGGGGGGGGGGGGFGGGFGGGGGGGGGGGGGGGGGGGFGGGGAFFGFGFGFFFGG9>FFEGECGGEFGGGGGGGGGGCGGG7FGGGGGGGGGGGGGGCGGGGGGGEG48EGDGGGFFB5B8DCGF;GF<?FFGGFGGEFF
@M00200:205:000000000-AKKM3:1:1101:16464:10457 1:N:0:1
ACTGGGCATAAAGGGAGCGTAGGCGGATAGTTTAGTCAGAGGTGAAAGCCCAGGGCTCAACCTTGGAATTGCCTTTGATACTGGCTATCTTGAGTATGGAAGAGGTATGTGGAACTCCGAGTGTAGAGGTGAAATTCGTAGATATTCGGAAGAACACCAGTGGCGAAGGCGACATACTGGTCCATTACTGACGCTGAGGCTCGAAAGCGTGGGGAGCAAACAGGATTAGATACCCCTGTAAGA
+
GGGGGGGGGGGGGGGGGGGGGGGGGGGGGGGGGGGGGGGGGGGGGGGGGGGGGGGGGGGGGGGGGGGGGGGGGGGGGGGGGGGGGGGGGGGGGGGGGGGGGGGGGGGGGGGGGGGGGGGGGGGGGGGGGGGGGGGGGGGGGGGGGGGGGGGGGGGGGGGGGGGGGGGGGGGGGGGGCGGGGGGGGGGGGGGGGGGGGFFGFGGGGGGGGGGGGGFGFGGGFFG:@<7<=FCGFGGGF:69@5?
@M00200:205:000000000-AKKM3:1:1101:12743:10475 1:N:0:1
ATTGGGTATAAAGGGCTCGTAGGCGGTTTGTCGCGTCGGGAGTGAAAACCAGGTGCTTAACACCTGGCTTGCTTCCGATACGGGCAGACTAGAGGTATTCAGGGGAGAACGGAATTCCTGGTGTAGCGGTGAAATGCGCAGATATCAGGAGGAACACCGGTGGCGAAGGCGGTTCTCTGGGAATATCCTGACGCTGAGGAGCGAAAGTGTGGGGAGCGAACAGGATTAGATACCCTAGTA
+
GGGGGGGGGGGGGGGFGGGGGGGGGGGGGGGGGGGGGGGGGGGGGGGGGGGGGGGGGGGGGGGEGFGGGGGGGGGGGGGGGGGGGGGGGGGGGGGGGGGGGGGGGGGGGGGGGGGGGGGGGGGGGGGGGGGGGGGGGGGGGGCFGGGGGGGGGGFGFFGGFGGGEEEEG@FECECGGGGGGGGGGGFFFGGGDGGGGGGGGGCGCEG>F<+CEG375CCEDGFF:GF7FF<GECFFFFFG
@M00200:205:000000000-AKKM3:1:1101:7100:10502 1:N:0:1
ACTGGGCTTAAAGGGAGCGTAGGCGGATAGTTTAGTCAGAGGTGAAAGCCCAGGGCTCAACCTTGGAATTGCCTTTGATACTGGCTATCTTGAGTATGGAAGAGGTATGTGGAACTCCGAGTGTAGAGGTGAAATTCGTAGATATTCGGAAGAACACCAGTGGCGAAGGCGACATACTGGTCCATTACTGACGCTGAGGCTCGAAAGCGTGGGGAGCAAACAGGATTAGATACCCGTGTA
+
GFGGGGGGGGGGGGGGGGGGGGGGGGEFCFGGGGGGGGGGGGGGGGGGGGGGGGGGGGGGGGGGGGGGGGGGGGGGGGGGGGGGGFGFGGGGGGGGGGGGGGGGGGGGGGGGGGGGGGGGGGGGGGGGGGGGGGCFGGGGGGGGGGEECFEGF=FGGGGGGGGDGGGGGFGGCCEDGGGGE9ECFAFFGGGGGGGGECF>FGGGGGGCEGGGGEBDEGBFFFC46FD@4CEGFGGG>AFG
@M00200:205:000000000-AKKM3:1:1101:17101:10522 1:N:0:1
ATTGGGTATAAAGCGCGCGCAGGTGGTTTCTTAAGTCTGATGTGAAAGCCCACGGCTCAACCGTGGAGGGTCATTGGAAACTGGGAGACTTGAGTGCAGAAGAGGAAAGTGGAATTCCATGTGTAGCGGTGAAATGCGTAGAGATATGGAGGAACACCAGTGGCGAAGGCGACTTTCTGGTCTGTAACTGACACTGAGGCGCGAAAGCGTGGGGAGCAAACAGGATTAGATACCCTTGTA
+
GFGGGGGGGGGGGGGGGGGGEGGGGGEEFGGGGGGGGGGGFGGGGGGGGGGGGGGGGGGGGGDCFGGGGEEFGGGGGGEGGGGGGGGGGGGGGGGFGFGFGGGGFFFEG?EGGFGGGGGAFGGGGGGGGGGGGGGGGGGGGGCFGCGGGGGGGGFGGGGGGGGGGGEGGGGEGGGGGGGGGGGGGFG:@FGGFGGGCBCGGGGC:CGG=:EGDC:DBGFCFFGGFG=<F=ADG?EF)7BF
@M00200:205:000000000-AKKM3:1:1101:21870:10530 1:N:0:1
ATTGGGTTTAAAGCGTGCGCAGGCGGTTTTGTAAGACAGTCGTGAAATCCCCGGGCTCAACCTGGGAATTGCGATTGTGACTGCAAAGCTGGAGTGCGGCAGAGGGGGATGGAATTCCGCGTGTAGCAGTGAAATGCGTAGATATGCGGAGGAACACCGATGGCGAAGGCAATCCCCTGGGCCTGCACTGACGCTCATGCACGAAAGCGTGGGGAGCAAACAGGATTAGATACCCTCGTA
+
GGGGGGGGGGGGGGGGGGGGGGGGGGF7:<FGGGGGGGGGGGGGGGGGFGGGGGGGGGGGGGGGGGGGGGGGGGGGGGDGGGGFAEFGGGGGGGGGGGGGGGGGGGGG:FGGGGGGGFFCFGGGGGGGFGGGGGGGGGGGGGGGGGGGGGGGGAFFGGFGGGGGGGGGGGDEE6CCFGGCCECGG89FGGGFGGDEEG9<EGGG>EGGGGEGGGF3:C6FGDGGFFCDFF2*<E?4>B;C
@M00200:205:000000000-AKKM3:1:1101:7250:10573 1:N:0:1
ATTGGGTTTAAAGGGTCCGTAGGCGGCGGTCCATGTCTGGTGTGAAATCTCCCGGCTTAACTGGGAGGGTGCGCCGGAAACGGGGCTGCTGGAGTGCGGGAGAGGTAAGCGGAATTCCCGGTGTAGCGGTGAAATGCGTAGATATCGGGAGGAACACCTGCGGTGTAGACGGCTTACTGGACCGTGACTGACGCTGAGGCACGAAAGCGTGGGTAGCAAACAGGATTAGATACCCCAGTA
+
GGGGGGGGGGGGGGGGGGGGGGGGGGGGGGGGGGGGGGGGGGGGGGGGGGGGGGGGGGGGGGEGGGGGGGGGGGEEGGGGGGGGGEGGGGGGGGGGGGGGGGGGGGGGGGGGGGGGFGFGGGGGGGGGGGGGGGGGGGGGGGGGGGEGGEEGGGCCGGGGFGGGGGGGGGGGGG5EGGGGGGCEGGGGGGGGGGGGGGGGGGGGCEGGEEGDGGFGFGCEGGGGFGGBFFAFCCFGFFF?
@M00200:205:000000000-AKKM3:1:1101:14213:10588 1:N:0:1
ATTGGGCGTAAAGGGCGCGTAGGCGGCCGATTAAGTCGGGGGTGAAAGCCTGTGGCTCAACCACAGAATTGCCTTCGATACTGGTTGGCTTGAGACCGGAAGAGGACAGCGGAACTGCGAGTGTAGAGGTGAAATTCGTAGATATTCGCAAGAACACCAGTGGCGAAGGCGGCTCTCTGGCCCGGGTCTGACGCTGAGGCGCGAAAGCGTGGGGAGCAAACAGGATTAGATACCCCAGTAAGA
+
GGGGGGGGGGGGGGGGGGGGGGGGGGGGGGGGGGGGGGGGGGGGGGGGGGGGGGGGGGGGGGGFGGGGGGGGGGG9FGGGGGGGGGGGGGGGGGGFGGGGGGGGGGGGGGGGGGDGFGGGGGGGGGGGGGGGGGGGGGGGGGGGGGGFEGGGGGGGGGGGGGGGGGGGGGGGGECEGGGGGGGGGG?EGGFGGGGGGGGFDGGGGGGGGGGGGGEGEGFGGG?GFGGBF?9DGGGGFFFGGFA
@M00200:205:000000000-AKKM3:1:1101:6732:10601 1:N:0:1
ACTGGGCATAAAGCGCGTGTAGGCTGCTGCGCAAGTCGGATGTGAAATCCCACGGCTCAACCATGGAAGTGCATTCGAAACTGCGTAGCTAGAGTTTTGGAGAGGAAGGCGGAATACTCGGTGTAGAGGTGAAATTCGTAGATATCGAGTGGAACACCGGTGGCGAAGGCGGCCTTCTGGACAATGACTGACGCTGGAACGCGAAAGCGTGGGGAGCAAACAGGATTAGATACCCGCGTA
+
GGGGGGGGGGGGGGGGGGGGGGGGGGGGGGGGGGGGGGGGGGGGGGGGGGGGGGGGGGGGGGGGGGGGGGGGGGGGGGGGGGGGGGGGGGGGGGFGGGGGGGGGGGGGGGGGGGGGGGGGGGDGGGFFFGFGFGGGGGGCEGGGGGGGGGGFGGGGGGGGGGGGGGGGGGGGGGGGGGGCFGFFDGGGGGGGGGDGGGGGGGGGGCD*?=EGGGEGFGGGGGG42*02?=AGGGGGDFFG
@M00200:205:000000000-AKKM3:1:1101:12510:10628 1:N:0:1
ACTGGGTATAAAGCGCGCGCAGGCGGTTTCTTAAGTCTGGTGTCTAAGTGCGGGGCTCAACCCCGTGACGCACTGGAAACTGGGAGACTTGAGTGCAGAAGAGGAGAGCGGAATTCCACGTGTAGCGGTGAAATGCGTAGAGATGTGGAGGAACACCAGTGGCGAAGGCGGCTCTCTGGACTGTAACTGACGCTGAGGCGCGAAAGCGTGGGGAGCAAACAGGATTAGATACCCTAGTA
+
GGGGGGGGGGGGGGGGGGGGGGGGGGGGGGGGGGGGGGGGGGGGGGGGGGGGGGGGGGGGGGGGGGGGGGGFGGGGGGGGGGGGGGGGGGGGGGGGGGGGGGGGGGGGGGGGGGGGGGGGGGGGGGGGEGGGGGGGGFGGGGGGGGGGGGGGGGGGGGGGGGDGGGGGGGGGGGDFGGGFFGGGGGEFGGGGGGGGGGGGGGGGDGGGEEGGGGFGFGFFGCA4:CF?FFD>FCCC>FF
@M00200:205:000000000-AKKM3:1:1101:24513:10683 1:N:0:1
ATTGGGTTTAAAGGGCTCGTAGGCGGTTTGTCGCGTCGGGAGTGAAAACGCCGTGCTTAACACGGCGCTTGCTTCCGATACGGGCAGACTAGAGGTATTCAGGGGAGAACGGAATTCCTGGTGTAGCGGTGAAATGCGCAGATATCAGGAGGAACACCGGTGGCGAAGGCGGTTCTCTGGGAATGACCTGACGCTGAGGAGCGAAAGTGTGGGGAGCGAACAGGATTAGATACCCCTGTA
+
GGGGGGGGGGGGGGGGGGGGGGGGGGGGGGGGGGGGGGGGGGGGGGGGGGGGGGGGGGGGG?CCFGGGGGGGGGGGGGGGGGGGGGGGGGGGGGGGGGGGGGGGGGGGGGGGGGGGGGGGGGGGGGGGGEGGGGGGGGGGGGGGGGGGGGGGGGGGGGGGGGGGGGGGGGGGGGGGGGGGGGGGGGGGGGGGGGGGGGGGGGGGGEGGGGGGGGFGFGGEGGGGFGGFFFFGG?@F>FFG
@M00200:205:000000000-AKKM3:1:1101:9065:10724 1:N:0:1
ATTGGGTTTAAAGCGAGCGCAGGTGGTTTAATAAGTCTGATGTAAAAGGCAGTGGCTCAACCATTGTGTGCATTGGAAACTGTTAGACTTGAGTGCAGTAGAGGAGAGTGGAATTCCATGTGTAGCGGTGAAATGCGTAGATATATGGAGGAACACCGGTGGCGAAAGCGGCTCTCTGGACTGTAACTGACACTGAGGCTCGAAAGCGTGGGTAGCAAACAGGATTAGATACCCTTGTA
+
GGGGGGGGGGGGGGGGGGGGGGGEFGCEGGGGGGGGGGGGGGGGGGGGGGGGGGGGGFGGGGEGGGGGGGG9FGGGGGDEEGGGGFGGGGFGGGFCFFGGGGGGGG?FFGGGGGGGGGGGGGGGGGGGGGGGGGGFGGGGEGGGGGGGGGEGGGCGGGGGEGGGDGGGGGGGGCFGGCGGGGGGGAEFFFFGGFGGGGGGGGEGCEGGEGGDEFBFFGFDG4@CE7677CCFGGG;;AF
@M00200:205:000000000-AKKM3:1:1101:10859:10725 1:N:0:1
ATTGGGTGTAAAGGGAGCGTAGGCGGATAGTTTAGTCAGAGGTGAAAGCCCAGGGCTCAACCTTGGAATTGCCTTTGATACTGGCTATCTTGAGTATGGAAGAGGTATGTGGAACTCCGAGTGTAGAGGTGAAATTCGTAGATATTCGGAAGAACACCAGTGGCGAAGGCGACATACTGGTCCATTACTGACGCTGAGGCTCGAAAGCGTGGGGAGCAAACAGGATTAGATACCCCAGTAAGA
+
GGGGGGGGGGGGGGGGGGGGGGGGGGGGGGGGGGGGGGGGGGGGGGGGGGGGGGGGGGGGGGGGGGGGGGGGGGGGGGGGGGGGGGGGGGGGGGGGFGGGGGGGGGGGGGGGGGGGGGGGGGGFGFGGGGGGGGGGGGGGGGGGGGGGGGGGGGGGGGGGGGFGGGGGGG>EGGGGGGGFGGGGFCGGGGGGGCGE5DFGGGGGGEG4CCE=CEEDEGGGCFGGDFFE4@CGGCF<EEFGGFF
@M00200:205:000000000-AKKM3:1:1101:25540:10749 1:N:0:1
ATTGGGTATAAAGTGTGCGCAGGTGGCCGCGCAAGTCGAGTGTGAAAGCCCCGGGCTTAACTTGGGAATTGCGCTCGAAACTACGTGGCTAGAGTGTGGCAGAGGGAGGTGGAATTCCACGTGTAGCGGTGAAATGCGTAGAGATGTGGAGGAACACCAATGGCGAAGGCAGCCTCCTGGGCCAACACTGACACTCATGCACGAAAGCGTGGGGAGCAAACAGGATTAGATACCCCTGTA
+
CF<FGDFCFFFFC@;CFGGECGGCFGFGCGGGCF:CFGFGFCC<C@C@E@@FGCCFC<CEGG9FD<FEEE<FFG7==FGFGDEGGG<FG<FD,?FGGGEFA49FFGFGGEEGFEAEFGGF=:FA:FGEGFEEFF,EF:CEDEEFFGFCA9<FGCFFFGGGCFFGDBE7BBC@EFGC86:CF5FCFGCEFFEGFGF*:+CC9CCE8=<FCGEGG5>D@F68CGGD46:4*84:<@?<F5?C
@M00200:205:000000000-AKKM3:1:1101:11888:10763 1:N:0:1
ATTGGGTTTAAAGGGAGCGTAGGCGGATAGTTTAGTCAGAGGTGAAAGCCCAGGGCTCAACCTTGGAATTGCCTTTGATACTGGCTATCTTGAGTATGGAAGAGGTATGTGGAACTCCGAGTGTAGAGGTGAAATTCGTAGATATTCGGAAGAACACCAGTGGCGAAGGCGACATACTGGTCCATTACTGACGCTGAGGCTCGAAAGCGTGGGGAGCAAACAGGATTAGATACCCCAGTA
+
GGGGGGGGGGGGGGGGGGGGGGGGGGGGGGGGGGGGGGGGGGGGGGGGGGGGGGGGGGGGGGGGGGGGGGGGGGGGGGGGGGGGGGGGGGGGGGGGGGGGGGGGGGGGGGGGGGGGGGGGGGGFFCGGGGGGGGGGGGGGGGGGGGGGGGGGGGGGGGGGGGGGGGGGGGGGGGGGGGGGGGGGGGGGGGGGGGGDEGGGGGGGGGGGGGGGGGFGEGGGCGGC?GGFFFFGGGGDDEF?
@M00200:205:000000000-AKKM3:1:1101:18795:10807 1:N:0:1
ATTGGGTTTAAAGGGAGCGTAGGCGGACATTTAAGTCAGGGGTGAAATCCCGGGGCTCAACCTCGGAATTGCCTTTGATACTGGGTGTCTTGAGTATGAGAGAGGTGTGTGGAACTCCGAGTGTAGAGGTGAAATTCGTAGATATTCGGAAGAACACCAGTGGCGAAGGCGACATACTGGTCCATTACTGACGCTGAGGCTCGAAAGCGTGGGGAGCAAACAGGATTAGATACCCTGGTA
+
GGGGGGGGGGGGGGGGGGGGGGGGGGGGGGGGGGGGGGGGGGGGGGGGGGGGGGGGGGGGGGGGGGGGGGGGGGGGGGGGGGGGGGGGGGGGGGGFFGGFFGGGGGGGGGGGGGGGGGGDGGGGGGGGGGGGGGGFGGGGGGGGGGFGGGGGGGGGGGGGGGEDGGGGGGEGGGGGGGGGGGDFGCGGGGGGGGGGEGDGGGGGGGGGGGCFCEFG>FC6CFFG:7F?FFAFGGFGFFFG
@M00200:205:000000000-AKKM3:1:1101:22455:10828 1:N:0:1
ATTGGGTTTAAAGGGCTCGTAGGCGGTTTGTCGCGTCGGGAGTGAAAACGCCGTGCTTAACACGGCGCTTGCTTCCGATACGGGCAGACTAGAGGTATTCAGGGGAGAACGGAATTCCTGGTGTAGCGGTGAAATGCGCAGATATCAGGAGGAACACCGATGGCGAAGGCAGGTCTCTGGGCATTAACTGACGCTGAGGAGCGAAAGCATGGGGAGCGAACAGGATTAGATACCCCAGTA
+
GGGGGGGGGGGGGGGGGGGGGGGGGGGGGGGGGGGGGGGGGGGGGGGGGGGGGGGGGGGGGGGGGGGGGGGGGGGGGGGGGGGGGGGGGGGGGGGGGGGGGGGGGGGGGGGGGGGGGGGGGGGGGGGGGGGGGGGGGGGEGGGGGGGGGGGGGGGGGGGGGGGGGGGGGGGGGFGGGGGGGGGGGGGEGFGGGGGGGGGGGGGGGGGGGGGGGG>DEGGGGGGFBGCBFFFGFE8D>DFG
@M00200:205:000000000-AKKM3:1:1101:3867:10834 1:N:0:1
ATTGGGCTTAAAGGGAGCGTAGGCGGATAGTTTAGTCAGAGGTGAAAGCCCAGGGCTCAACCTTGGAATTGCCTTTGATACTGGCTATCTTGAGTATGGAAGAGGTATGTGGAACTCCGAGTGTAGAGGTGAAATTCGTAGATATTCGGAAGAACACCAGTGGCGAAGGCGACATACTGGTCCATTACTGACGCTGAGGCTCGAAAGCGTGGGGAGCAAACAGGATTAGATACCCCAGTA
+
GGGGGGGGGGGGGGGGGGGGGGGGGGGGGGGGGGGGGGGGGGGGGGGGGGGGGGGGGGGGGGGGGGGGGGGGGGGGGGGGGGGGGGGGFGGGGGEGGGGGGGGCFGGGGGGGGGFGGGGGGGGGGGGGGGGGGGGGGFGGGGGGGGGF?FGGGGGGGGGGGGFDGGEGCFC:EEGGGGGGGFGGGGGGGGGGGGGGGGGGG4*BEGDFGGGDGGFGEGCFFGGGFGG)*;?DG8B>8>FG
@M00200:205:000000000-AKKM3:1:1101:5650:10848 1:N:0:1
ATTGGGCATAAAGCGCACGCAGGCGGTTTGTTAAGTCAGATGTGAAATCCCCGGGCTCAACCTGGGAACTGCATCTGATACTGGCAAGCTTGAGTCTCGTAGAGGGGGGTAGAATTCCAGGTGTAGCGGTGAAATGCGTAGAGATCTGGAGGAATACCGGTGGCGAAGGCGGCCCCCTGGACGAAGACTGACGCTCAGGTGCGAAAGCGTGGGGAGCAAACAGGATTAGATACCCCGGTA
+
FGGCDFGGGGGDFGGGGGGGDGGGGGFGGGGGGFACEGGGGAFGGGDFGDFGGEGGGDFGGGGGGC8EFGFGFE<FCFFCFEFGGGGGFFAAFEFGGGDGFD7FFFCFGGFF:FGGGFFE,><FGFEGDFFF:<FFFDCE7FF9FGG9F9FC:4CC9FG7FDG8EEEC*CG5C5:EDGGCC6E*:C5C?<CFGEDCE*80+95*:8<FECEGGE@)0/*+1/@F(908/*6CEFGFE).*
@M00200:205:000000000-AKKM3:1:1101:6487:10867 1:N:0:1
ACTGGGCTTAAAGGGAGCGTAGGCGGATAGTTTAGTCAGAGGTGAAAGCCCAGGGCTCAACCTTGGAATTGCCTTTGATACTGGCTATCCTGAGTATGGAAGAGGTATGTGGAACTCCGAGTGTAGAGGTGAAATTCGTAGATATTCGGAAGAACACCAGTGGCGAAGGCGACATACTGGTCCATTACTTACGCTGAGGCTCGAAAGCGTGGGGAGCAAACAGGATTAGATACCCTAGTA
+
GGGGGGGGGGGGGGGGGGGGGGGGGGGGGGGGGGGGGGGGGGGGGGGGGGGGGGGGGGGGGGGGGGGGGGGGGGGGGGGGGGGGGGGGGGGGGGGGGGGGGGGGGGGGGGGGGGGGGGGGGFGGGGGGGGGGGGGGGGGGFGGGGGGGGGGCGFGGGDGGGGGGGGGECFDGGGCFGGGGGGGGGGGGGGGGGGG>>FGGFDGGGGGFGEGGGEBG5=FFGGGGFGF@F:):CFGGFFFG
@M00200:205:000000000-AKKM3:1:1101:4318:10869 1:N:0:1
ACTGGGTTTAAAGGGAGCGTAGGCGGATAGTTTAGTCAGAGGTGAAAGCCCAGGGCTCAACCTTGGAATTGCCTTTGATACTGGCTATCTTGAGTATGGAAGAGGTATGTGGAACTCCGAGTGTAGAGGTGAAATTCGTAGATATTCGGAAGAACACCAGTGGCGAAGGCGACATACTGGTCCATTACTGACGCTGAGGCTCGAAAGCGTGGGGAGCAAACAGGATTAGATACCCGCGTA
+
GGGGGGGGGGGGGGGGGGGGGGGGGGGGGGGGGGGGGGGGGGGGGGGGGGGGGGGGGGGGGGGGGGGGGGGGGGGGGGGGGGGGGGGGGGGGGGGGGGGGGGGGGGGGGGGGFGGGGGGDGGGGGDFGFGGGGDGGGGGCGGGGGGGGGGGGGGGGGEDFGGGGGGGGCGGGEGGGGGGGGGGGGGGGGGGGGGGGDGGGGFGGEEGGGGGGGG:3DG?CFFEC?GFEFFEGGGGGFF@G
@M00200:205:000000000-AKKM3:1:1101:24443:10969 1:N:0:1
ATTGGGCTTAAAGCGCGCGTAGGTGGCTTGATAAGCCGGTTGTGAAAGCCCCGGGCTCAACCTGGGAACGGCATCCGGAACTGTCAAGCTAGAGTGCAGGAGAGGAAGGTAGAATTCCCGGTGTAGCGGTGAAATGCGTAGAGATCGGGAGGAATACCAGTGGCGAAGGCGGCCTTCTGGACTGACACTGACACTGAGGTGCGAAAGCGTGGGTAGCAAACAGGATTAGATACCCCAGTA
+
GGGDGGGGGGGGGGGGGGGGGGGFGGGGGGGGGGGFGEGGGGGDGGGGFGGGGGGGEGFGGGGGGGGGGGEGGGGFGGGGGGGGGGGGGGFGGGGGGGGFGGGGGGGGCFGGGGGFFGFEEGGGFDFEGGGGGGGGGGEGGDGGGGFGGEFGGGFGGGGGGGGGGGGGDFEGGGGGGGGGEGGFFGGFGGGGGGGGFCFFGFGGGGGGGGGGG>BGFFCGCFGG?DFFFFFGGGGFEFFG
@M00200:205:000000000-AKKM3:1:1101:10989:10977 1:N:0:1
ATTGGGTATAAAGGGCGCGTAGGCGGCCGATTAAGTCGGGGGTGAAAGCCTGTGGCTCAACCACAGAATTGCCTTCGATACTGGTTGGCTTGAGACCGGAAGAGGACAGCGGAACTGCGAGTGTAGAGGTGAAATTCGTAGATATTCGCAAGAACACCAGTGGCGAAGGCGGCTGTCTGGTCCGGTTCTGACGCTGAGGCGCGAAAGCGTGGGGAGCAAACAGGATTAGATACCCCAGTA
+
GGGGGGGGGGGGGGGGGGGGGGGGGGGGGGGGGGGGGGGGGGGGGGGGGGGGGGGGGGGGGGGFGGGGGGGGGGGGGGGGGGGGGGGGGGGGGGGGGGGGGGGGGGGGGGGGGGGGGGGGGGGGCFGGGGGGGGGGGGFGGGGGGGGGGGGGGGGGFGGGGDGGGGGGGGGGGGGGGGGGGGGGDEGCGGGGGGGGGGGGGGGEEEG4EGDGGGFDBGGGGG@F:C7<@FAGGGGGEEFG
@M00200:205:000000000-AKKM3:1:1101:12655:10984 1:N:0:1
ATTGGGCTTAAAGGGAGCGTAGGCGGATAGTTTAGTCAGAGGTGAAAGCCCAGGGCTCAACCTTGGAATTGCCTTTGATACTGGCTATCTTGAGTATGGAAGAGGTATGTGGAACTCCGAGTGTAGAGGTGAAATTCGTAGATATTCGGAAGAACACCAGTGGCGAAGGCGACATACTGGTCCATTACTGACGCTGAGGCTCGAAAGCGTGGGGAGCAAACAGGATTAGATACCCGTGTA
+
GGGGGGGGGGGGGGGGGGGGGGGGGGGGGGGGGGGGGGGGGGGGGGGGGGGGGGGGGGGGGGGGGGGGGGGGGGGGGGGGGGGGGGGGGGGGGGGGGGGGGGGGGGGGGGGGGGGGGGGGGGGGGGGGGGGGGGGGGGGGGGGGGGGGFEGGGGGGFGGGFGGGGGGGGGGGGGGGGGGGGGGGGGGGGGGGGGCEGGGGGGEEFEDGGEEGGGEGAECGFFFG@GC@AFFGGFGGFFFG
@M00200:205:000000000-AKKM3:1:1101:22599:11040 1:N:0:1
ATTGGGCATAAAGGGCTCGTAGGCGGTTTGTCGCGTCGGGAGTGAAAACCAGGTGCTTAACACCTGGCTTGCTTTCGATACGGGCAGACTGGAGGTATGCAGGGGAGAACGGAATTCCTGGTGTAGCGGTGAAATGCGCAGATATCAGGAGGAACACCGGTGGCGAAGGCGGTTCTCTGGGCATTACCTGACGCTGAGGAGCGAAAGTGTGGGGAGCGAACAGGATTAGATACCCCGGTA
+
GGGGGGGGGGGGGGGGGGGGGGGGGGGGGGGGGGGGGGGGGGGGGGGGGGGGGGGGGGGGGGGGGGGGGGGGGGGGGGGGGGGGGGGGGGGGGGGGGGGGGGGGGGGGGGGGGGGGGGGGGGGGGGGGGGGFGGGGGGGGGGGGGGGGGGGGGGGGGGGGGGGCEEGGGGGGGGGGGGGGGFGGFGGGGGGGGGGGGGGGEGGDGGGGGGDGGGFGFGEGGGGG:6DB?BFGFFG*<DDG
@M00200:205:000000000-AKKM3:1:1101:11610:11052 1:N:0:1
ATTGGGTATAAAGCGCGCGCAGGCGGTTTCTTAAGTCTGGTGTCTAAGTGCGGGGCTCAACCCCGTGACGCACTGGAAACTGGGAGACTTGAGTGCAGAAGAGGAGAGCGGAATTCCACGTGTAGCGGTGAAATGCGTAGAGATGTGGAGGAACACCAGTGGCGAAGGCGGCTCTCTGGACTGTAACTGACGCTGAGGCGCGAAAGCGTGGGGAGCAACCAGGATAAGATACCCGTGTA
+
GGGGGGGGGGFGGGGGGGGGGGGGGGGGGGGGGGGGGGGGGGGGGGGGGGGGGGGGGGGGGGGGGGGGGGG7FGGGGGGGGGGGGGGGGGGGGGGGGGGGGGGFGGGGGGGGGGGGGGGGGGGGGGGGGGGGGDGGGFGGGGGGGGFFGGGGFGGGGGFGGGGGG@EGGGGGGGGGGGDAE?FGGGGC9CFGDEGGGGGGGGGGCCGDEGGGDE)776*;<F89:**.8FBD<,8C@FF
@M00200:205:000000000-AKKM3:1:1101:19104:11134 1:N:0:1
ATTGGGCTTAAAGGGCTCGTAGGCGGTTTGTCGCGTCGGGAGTGAAAACCAGGTGCTTAACACCTGGCTTGCTTTCGATACGGGCAGACTAGAGGTATGCAGGGGAGAACGGAATTCCTGGTGTAGCGGTGAAATGCGCAGATATCAGGAGGAACACCGGTGGCGAAGGCGGTTCTCTGGGCATGACCTGACGCTGAGGAGCGAAAGTGTGGGGAGCGAACAGGATTAGATACCCCCGTA
+
GGGGGGGGGGGGGGGGGGGGGGGGGGGGGGGGEFEGGGGGCEGGGGGGGGGGEGGGGGGGGGFCFGGGFGGGGGGAFGGGG7FGGGGFGGCFFE<FCFGGGAEGGGDC@FGGGGGGGGFGGGGGGGGGGGGGGGGGGGCEGGGGGGGGGFGGGGGGGGGGGGGGGGGGGGGG8C@BCFFFGG*<C?EGGGGGGGGGGGGGGGGGEEGFCFGGGGFGFGGGGDGGFGGFF=AGFGGC))7>
@M00200:205:000000000-AKKM3:1:1101:26253:11153 1:N:0:1
ATTGGGTTTAAAGCGCGCGCAGGCGGTTTCTTAAGTCTGGTGTCTAAGTGCGGGGCTCAACCCCGTGACGCACTGGAAACTGGGAGACTTGAGTGCAGAAGAGGAGAGCGGAATTCCACGTGTAGCGGTGAAATGCGTAGAGATGTGGAGGAACACCAGTGGCGAAGGCGGCTCTCTGGACTGTAACTGACGCTGAGGCGCGAAAGCGTGGGGAGCAAACAGGATTAGATACCCCAGTA
+
GGGGGGGGGGGGGGGGGGGGGGGGGGGGGGGGGGGGGGGGGGGGGGGGGGGGGGGGGGGGGGGGGGGGGGGGGGGGGGGGGGGGGGGGGGGGGGGGGGGGGGGGGGGGGGGGGGGGGGGGGGGGGGGGGGGGGGGGGGGGGGGGGGGGGGGGGGGGGGGGGGGGGGDFGGGGDGGFFGGGGGGGGFGGFFFGGCDGGGGGGGGGGEGG?=CEGGDGFG88CFGF:*>2=@4F<<CDEFF
@M00200:205:000000000-AKKM3:1:1101:24138:11195 1:N:0:1
ATTGGGCTTAAAGGGCGCGTAGGCGGCCTGCTAAGTCGAACGTGAAATCCCCGGGCTCAACCCGGGAACTGCGTCCGAGACTGGCAGGCTCGAATCCGGGAGAGGGATGTGGAATTCCAGGTGTAGCGGTGAAATGCGTAGATATCTGGAGGAACATCGGTGGCGAAGGCGGCATCCTGGACCGGTATTGACGCTGAGGCGCGAAAGCCAGGGGAGCAAACGGGATTAGATACCCTCGTA
+
GGGGGGGGGGGGGGGGGGGGGGGGGGGGGGGGGGGGGGGGGGGGGGGGGGGGGGGGGGGGGGGGGGGGGGGGGGGGGGGGGGGGGGGGGGGGGGGGGGGGGGGGGGGGGGGGGGGGGGGGGGGFGGGGGGGGGFGGGGGGGGGGGGFGGGGGGGGGGGGGGGGGGGEGGGGGGGDFFGGGGGGGGEEGGGGFGGGGCGGGGGGGGG3<FGGGGG3CEGGGGGGGFGGFFFAGGGGG@DFG
@M00200:205:000000000-AKKM3:1:1101:8457:11211 1:N:0:1
ATTGGGTATAAAGGGAGCGTAGGCGGATAGTTTAGTCAGAGGTGAAAGCCCAGGGCTCAACCTTGGAATTGCCTTTGATACTGGCTATCTTGAGTATGGAAGAGGTATGTGGAACTCCGAGTGTAGAGGTGAAATTCGTAGATATTCGGAAGAACACCAGTGGCGAAGGCGACATACTGGTCCATTACTGACGCTGAGGCTCGAAAGCGTGGGGAGCAAACAGGATTAGATACCCTCGTA
+
GGGGGGGGGGGGGGGGGGGGGGGGGGGGGGGGGGGGGFFFGGGGGGGGGGGGGGGGGGGGGGGGGGGGGGGGGGGGGGGGEGGGGGGGGGGGGGFGGGGFGGGGGGGGGGGGGGGGGGGGGGGGGGGGFGGGGGGGGGGGGGGGGGGGGGFGGGGGGGFGGFG+BCEDFGGGGDGGGGFGFGGFGAFFGGGGEGGGGGCFFGGGGGGGGCEGGGEDFGGGFFGF;CGFFFFGG?BFFEFG
@M00200:205:000000000-AKKM3:1:1101:7968:11223 1:N:0:1
ACTGGGTTTAAAGAGCTCGTAGGCGGTTTGTCGCGTCTGCTGTGAAATCCGGAGGCTCAACCTCCGGCCTGCAGTGGGTACGGGCAGACTAGAGTGCGGTAGGGGAGATTGGAATTCCTGGTGTAGCGGTGGAATGCGCAGATATCAGGAGGAACACCGATGGCGAAGGCAGATCTCTGGGCCGTAACTGACGCTGAGGAGCGAAAGGGTGGGGAGCAAACAGGCTTAGATACCCCAGTA
+
GGGGGGGGGGFFGGGGGGGGGGGGGGGGGGGGGGEGGGGGGGGGGGGGGGGGGGGGGGFGGGGGGGGGGGGGGGGGGGGGGGGGGGGGGGGGGGGGGGGGGGGGGGGGGGGGGGGGGGGGGGGGGGGGGGGGGGFGGGGGGGGFGGGGGGDBFFGGGGEFEGGGGEGGEGFEFGGGGGGGGGGGGGGGGGGGCGDEGGGGCCCCCEDGCEGGGG>D>FGGGGGFB:F:41<7FGG357?9
@M00200:205:000000000-AKKM3:1:1101:11990:11299 1:N:0:1
ATTGGGTTTAAAGCGAGCGCAGGTGGTTTAATAAGTCTGATGTAAAAGGCAGTGGCTCAACCATTGTGTGCATTGGAAACTGTTAGACTTGAGTGCAGTAGAGGAGAGTGGAATTCCATGTGTAGCGGTGAAATGCGTAGATATATGGAGGAACACCGGTGGCGAAAGCGGCTCTCTGGACTGTAACTGACACTGAGGCTCGAAAGCGTGGGTAGCAAACAGGATTAGATACCCTAGTA
+
GGGGGGGGGGGGGGGGGGGGGGGGGGGGGGGGGGGGGGGGGGGFGGGGGGGGGGGGGGGGGGGGGGGGGGGGGGGGGGGGGGGGGGGGGGGGGGGGGGGGFGGGGGGGGGGGGGGGGGGGGGGGGGGGGGGGGGGGGGGGGGGFGGGGGGGGGGGGDFGGGGGGGEGGGGGGGGGGGGFGGGGGGGGGGGGGGGGGGGGGGGGGDCFCEGCGGGFGFGFGGGGGFCGFFFFF7FGGFFF
@M00200:205:000000000-AKKM3:1:1101:9214:11304 1:N:0:1
ATTGGGCTTAAAGCGAGCGCAGGTGGTTTAATAAGTCTGATGTAAAAGGCAGTGGCTCAACCATTGTGTGCATTGGAAACTGTTAGACTTGAGTGCAGTAGAGGAGAGTGGAATTCCATGTGTAGCGGTGAAATGCGTAGATATATGGAGGAACACCGGTGGCGAAAGCGGCTCTCTGGACTGTCACTGACACTGAGGCTCGAAAGCGTGGGTAGCAAACAGGATTAGATACCCCCGTA
+
GGGGGGGGGGGGGGGGGGGGGGGGGGGGGGGGGGGGGGGGGGGFFFGGGGGGGGGGGGGGGGGGGGGGGGG9FGGGGGGGGGGGGGGGGGGGGGGGGGGGGGGGGGGGGGGGGGGGGGGGGGGGFGGEFGGGGCGGGGDEGGGGGGGGGGDFFGGGGGGGGGFEGGGGGGGGGDGGGGGGGGGGGGGGGGGGGGGGDGGGGGGD>:FGEEGGGGDGFCFGGGF<3FG);A<CCFFCBEF
@M00200:205:000000000-AKKM3:1:1101:7926:11330 1:N:0:1
ACTGGGTTTAAAGGGTCCGTAGGTGGATAATTAAGTCAGAGGTGAAATCCTGCAGCTCAACTGTAGAATTGCCTTTGATACTGGTTATCTTGAGTCATTATGAAGTGGTTAGAATGTGTAGTGTAGCGGTGAAATGCATAGATATTACACAGAATACCGATTGCGAAGGCAGATCACTAATAATGTACTGACACTGAGGGACGAAAGCGTGGGGAGCGAACAGGATTAGATACCCTTGTA
+
GGGGGGGGGGGGGGGGGGGGGGGFGGFGEGGGGGGGGGGGGGGGGGGGGGGGGGGGGGGGGGGGGGGAFGGGGGGGGGGGGGGFFGGGGGGGGGGGEGGCGGGGGGGGGGAEFGGFGGGFDFEGGFGDFGGFGGGGGGGGFGGGGGGGGGGDGGFGGGGCFEGGGDGGGGGG=EGFGGGFGGGGGF;DGCCFFGGGCBF>ED>E+3+::@BFCEBGE>>EGDCGFGGFFAEGGGG=FFFG
@M00200:205:000000000-AKKM3:1:1101:25077:11400 1:N:0:1
ATTGGGTATAAAGGGAGCGTAGGCGGATAGTTTAGTCAGAGGTGAAAGCCCAGGGCTCAACCTTGGAATTGCCTTTGATACTGGCTATCTTGAGTATGGAAGAGGTATGTGGAACTCCGAGTGTAGAGGTGAAATTCGTAGATATTCGGAAGAACACCAGTGGCGAAGGCGACATACTGGTCCATTACTGACGCTGAGGCTCGAAAGCGTGGGGAGCAAACAGGATTAGATACCCTCGTA
+
GFGGGGGGGGGGGGGGGGGGGGGGGGGGGGGGGGGG9EGDFGGGGGGGGGGGGGGGGGGGGGGGFGGGGGGGGGGGGGGGGGGF<FEFGGGGGGGGGGGFGGGGGGGGGGGGGGCGGGD@FGGGGGDFGGGGGGGGGGGGGGGGGGGGGGDGGGGGGGGGGGGGGGGGGGGGGGEBFGGD9EGEFGGGGFGGCGGGGGGGCCGC6CCFEGGGGGBGEGFFFGFC;FFFFFFFGGG6;AAG
@M00200:205:000000000-AKKM3:1:1101:17245:11472 1:N:0:1
ATTGGGTATAAAGCGAGCGCAGGTGGTTTAATAAGTCTGATGTAAAAGGCAGTGGCTCAACCATTGTGTGCATTGGAAACTGTTAGACTTGAGTGCAGTAGAGGAGAGTGGAATTCCATGTGTAGCGGTGAAATGCGTAGATATATGGAGGAACACCGGTGGCGAAAGCGGCTCTCTGGACTGTAACTGACACTGAGGCTCGAAAGCGTGGGTAGCAAACAGGATTAGATACCCCGGTA
+
GGGGGGGGGGGGGGGGGGGGGGGGGGGGGGGGGGGGGGGGGGGGGGGGGGGGGGGGGGGGGGGGGGGGGGG@FGGGGGGGGGGGGGGGGGGGGGGGGGGGGGGFGGGGGGGGGGGGGGGGGGGGGGGDGGGGGGGGGGGDFGGGGGGFFFGGGGGGFGGGG7FGGGCCFGGGGGGGGG7FGGGGFGGGGGGGGGGC6FFGGGDGGCDGGGDCFG;FF9BEGGDD@CG@FFEFEFGCBB>
@M00200:205:000000000-AKKM3:1:1101:21906:11479 1:N:0:1
ACTGGGTTTAAAGGGCTCGTAGGCGGTTTGTCGCGTCGGGAGTGAAAACGCCGTGCTTAACACGGCGCTTGCTTTCGATACGGGCAGACTAGAGGTATGCAGGGGAGAACGGAATTCCTGGTGTAGCGGTGAAATGCGCAGATATCAGGAGGAACACCGGTGGCGAAGGCGGTTCTCTGGGCATGACCTGACGCTGAGGAGCGAAAGTGTGGGGAGCGAACAGGATTAGATACCCTGGTA
+
GGGGGGGGGGGGGGGGGGGGGGGGGGGGGGGGGGGGGGGGGGGGGGGGGGGGGGGGGGGGGGGGGGGGGGGGGGGGGFGGGGGGGGGGGFGGGGGGGGGGGGGGGGGGGGGGGGGGGGGGGGGGGGGGGGGFGGGGGGGGGGGGGGGCGGGGGGGGGGGGGGGGGFGGGGGGGCEGGG7EFGGGGG:6CGGGCGGGGFGGGG5*2?DGGGGGGG@D3CCG)/8CBGGF=6)7<<+>5FFG
@M00200:205:000000000-AKKM3:1:1101:9665:11500 1:N:0:1
ACTGGGTTTAAAGCGAGCGCAGGTGGTTTATTAAGTCTGGTGTAAAAGGCAGTGGCTCAACCATTGTATGCATTGGAAACTGGTAGACTTGAGTGCAGGAGAGGAGAGTGGAATTCCATGTGTAGCGGTGAAATGCGTAGATATATGGAGGAACACCGGTGGCGAAAGCGGCTCTCTGGCCTGTAACTGACACTGAGGCTCGAAAGCGTGGGGAGCAAACAGGATTAGATACCCGTGTA
+
GGGGGGGGGGGGGGGGGGGGGGGGGGGGGGGGFGGGGGGGGGGFEFFGGGGGGGFGGGGGGGGGGGGGGGGEFGGGFGGGGGFGGGGGGGGGGFFGGGGDGFGFFGGGGGGGFGGGGGGGGGGGGGGGGGG<CEFGGEGGDGFGGGGFGGEGGGGGGDEGGCGGG@BFFG:EGGGGGGDCGGGGGGGGGGGGGGGFF8DFGGDF5?<DE?EC<8>D>6+*;C57);471;<FGC8D)2)
@M00200:205:000000000-AKKM3:1:1101:14886:11509 1:N:0:1
ATTGGGTGTAAAGTGTGCGTAGGCGGTTTGTTAAGTCCGTTGTGAAAGCCCTGGGCTCAACCTGGGAATTGCAGTGGATACTGGCGAGCTAGAGTGCGGTAGAGGATGGTGGAATTCCCGGTGTAGCGGTGAAATGCGTAGAGATCGGGAGGAACACCCGTGGCGAAGGCGGCCATCTGGACCAGCACTGACGCTGAGGCACGAAAGCGTGGGGAGCAAACAGGATTAGATACCCTGGTAGGAT
+
GGGGGGGGGGGGGGGGGGGGGGGGGGGGGGGGGGGGGGGGGGGGGGGGGGGGGGGGGGGGGGGGGGGGGGGGGGGGGGGGGGGGGGGGGGGGGGGGGGGGGGGGGGGGGGGGGGGGGGGGGGGGGGGGGGGGGGGGGGGGGGGGGGGGGGGGGGGGGGGGGGGGGGGGGGGGGGGGGGGGGGGGGGGGGGGGGGGG=CGGGGGGGGGGGGGGGEDGFGGGGGGG6FF7FFAGGGGGFF/?FFB6
@M00200:205:000000000-AKKM3:1:1101:28268:11559 1:N:0:1
ACTGGGTTTAAAGGGAGCGTAGGCGGATAGTTTAGTCAGAGGTGAAAGCCCAGGGCTCAACCTTGGAATTGCCTTTGATACTGGCTATCTTGAGTATGGAAGAGGTATGTGGAACTCCGAGTGTAGAGGTGAAATTCGTAGATATTCGGAAGAACACCAGTGGCGAAGGCGACATACTGGTCCATTACTGACGCTGAGGCTCGAAAGCGTGGGGAGCAAACAGGATTAGATACCCTAGTA
+
GGGGGGGGGGGGGGGGGGGGGGGGGGGGGGGGGGGGGGGGGGGFGGGGGGGGGGGGGGGGGGGGGGGGGGGGGGGGGGGGGGGGGGGGGGGGGGGGGGGGGGGGGGGGGGGGGGGGGGGGGFGFFFGGGFGGGGGGGGGFGGGGGGGGGGGGGFDFGGGGGFGGGGGGGFGGGGGGGG9FFGGDGGGGGFGGGED:EFFGGGDGFECF=**=:CDGFGEGGFFF?GG@*:6CGFGCAFAC
@M00200:205:000000000-AKKM3:1:1101:24959:11562 1:N:0:1
ATTGGGCTTAAAGGGCTCGTAGGCGGTTTGTCGCGTCGGGAGTGAAAACGCCGTGCTTAACACGGCGCTTGCTTCCGATACGGGCAGACTAGAGGTATTCAGGGGAGAACGGAATTCCTGGTGTAGCGGTGAAATGCGCAGATATCAGGAGGAACACCGGTGGCGAAGGCGGTTCTCTGGGAATGACCTGACGCTGAGGAGCGAAAGTGTGGGGAGCGAACAGGATTAGATACCCCTGTA
+
GGGGGGGGGGGGGGGGGGGGGGGGGGGGGGGGGGGGGGGGGGGGGGGGGGGGGGGGGGFGC<AFGGGGGGGGGGGGGGGGGGGGGGGGGGGFGGGGGGGGFGGGEGG:FGGGEDGGGGGGGGGGGGGGGGGGGGGGGGGGGGGGGGGGGGGDFGGGG7CGGGGGGGGGGGGGCGGCFGGFCFGGGGFCFCEFEGGDEGGGDGGGGEDGFGFGCEECBEE=CGGG06><FF9FGEGGFFFD
@M00200:205:000000000-AKKM3:1:1101:21198:11598 1:N:0:1
ACTGGGCTTAAAGGGAGCGTAGGCGGATAGTTTAGTCAGAGGTGAAAGCCCAGGGCTCAACCTTGGAATTGCCTTTGATACTGGCTATCTTGAGTATGGAAGAGGTATGTGGAACTCCGAGTGTAGAGGTGAAATTCGTAGATATTCGGAAGAACACCAGTGGCGAAGGCGACATACTGGTCCATTACTGACGCTGAGGCTCGAAAGCGTGGGGAGCAAACAGGATTAGATACCCTGGTA
+
GGGGGGGGGGGGGGGGGGGGGGGGGGGGGGGGGGGGGGGGGGGGGGGGGGGGGGGGGGGGGGGGGGGGGGGGGGGGGGGGGGGGGGGGGGGGGGGGGGCGGGGGGGGGGGGFGGGGGGGG>FGGGFGGFGGGGGFGGGGGGGGGGGGGDCGEGGGGGGGGGFCGGGGGGGGGGGGGFGGGFGG?FGGGG7ECGED5CFFGGGDCFGGGEEEEGGF:DFFC<5F41DGFAFFGGGGGF:AF
@M00200:205:000000000-AKKM3:1:1101:11104:11746 1:N:0:1
ACTGGGTTTAAAGGGCTCGCAGGCGGTTTCTTAAGTCTGATGTGAAAGCCCCCGGCTCAACCGGGGAGGGTCATTGGAAACTGGGAAACTTGAGTGCAGAAGAGGAGAGTGGAATTCCACGTGTAGCGGTGAAATGCGTAGAGATGTGGAGGAACACCAGTGGCGAAGGCGACTCTCTGGTCTGTAACTGACGCTGAGGAGCGAAAGCGTGGGGAGCGAACAGGATTAGATACCCCTGTA
+
GGGGGGGGGGGGGGGGGGGGGGGGGGGGGGGGGGGGGGGGGGGGGGGGGGGGGGEGGGGGGGGGGGGGGGGGGGGGGGGGGGGGGGGGGGGGGGGGGGGGGGGGGGGGGGGGGGGGGGGGGGFGGGGGGGGGGGFGGGGGGGGFGGGGGGGGGFGGGGGFFGGGGGGGGGGGGGGFGGGGGGGGGFFGGDFFEG:EEFDGGGGECGGGGGGGGGFGBEEGGGFGBG7?FFADCEGGFF/+
@M00200:205:000000000-AKKM3:1:1101:14094:11748 1:N:0:1
ATTGGGCTTAAAGGGAGCGTAGGCGGATAGTTTAGTCAGAGGTGAAAGCCCAGGGCTCAACCTTGGAATTGCCTTTGATACTGGCTATCTTGAGTATGGAAGAGGTATGTGGAACTCCGAGTGTAGAGGTGAAATTCGTAGATATTCGGAAGAACACCAGTGGCGAAGGCGACATACTGGTCCATTACTGACGCTGAGGCTCGAAAGCGTGGGGAGCAAACAGGATTAGATACCCCAGTA
+
GGGGGGGGGGGGGGGGGGGGGGGGGG:FGFGGGGGGGGGGGGGGGGGGGGGGGGGGFGGGGGGGGGGGGGGGGGGGGGGGGGGGGGGGGGGGGGGGGGGGGGGGGGGGGGAFFGGGGGGGGGGFGGGGGGGGGGGGGGGGGGGGGGGFGGGGGGGGGGGGGGGGGGGGGGGGGGGGGGGGGGGGGGGGGGGGGGGGGGDCGGGGGGGGGGGGGGFGFGGGGGFD@GGEFFFGGGGGFFFG
@M00200:205:000000000-AKKM3:1:1101:18022:11765 1:N:0:1
ATTGGGTTTAAAGGGCGCGTAGGCGGCCGATTAAGTCGGGGGTGAAAGCCTGTGGCTCAACCACAGAATTGCCTTCGATACTGGTTGGCTTGAGACCGGAAGAGGACAGCGGAACTGCGAGTGTAGAGGTGAAATTCGTAGATATTCGCAAGAACACCAGTGGCGAAGGCGGCTGTCTGGTCCGGTTCTGACGCTGAGGCGCGAAAGCGTGGGGAGCAAACAGGATTAGATACCCGCGTAAGA
+
FGGGGGGGGGGGGGGGGGGGDGGGDGGGGGDFCGGGAFGGGGFGGGGGGGGGGGFGGGGGGGGGGGGGGGGGGFGGGGGGGGGGGGGGGGGGGGDGGGGGEGGGGGGGGGGGGGCGFEGGGFFFGGGFFGGGGGGGGGCCGGDFGGGGGGDGGGGG@FGFFFGGGGGGEGGGGGGGC+AFGGGGEEGCFG?EEECEEGGGG:GGG=CGGEGGGC3CDGG6DG?F:6D?FFFGEGGGBEFDD04
@M00200:205:000000000-AKKM3:1:1101:2600:11767 1:N:0:1
ATTGGGTTTAAAGGGAGCGCAGGCGGACATTTAAGTCAGGGGTGAAATCCCGGGGCTCAACCTCGGAATTGCCTTTGATACTGGCTATCTTGAGTATGGAAGAGGTATGTGGAACTCCGAGTGTAGAGGTGAAATTCGTAGATATTCGGAAGAACACCAGTGGCGAAGGCGACACACTGGCTCATTACTGACGCTGAGGCTCGAAAGCGTGGGGAGCAAACAGGATTAGATACCCGGGTA
+
FGGGGGGGGGGGGGGCFGG+FFGGGG@CCFGGGEGGGGGGCFGGGGGGGGGECGGGGGGGGGFEEGGDGE<FEGGGGGGGGGGGGGG@FGGGGGGDDFGGGGGGDEFFFGGGGGAEGGC=FGGGGGCGGGGGGGGGGGGGGCGGGFFFGGCEGGGGGGGGGGGGGGGGGGEGGGCCEGGGG8DFDCFFGGGGDGGGG5@=*>EEGGGGGGGGGCECBDFFFF6C<GD?FFFGGEGD3@@=
@M00200:205:000000000-AKKM3:1:1101:14568:11847 1:N:0:1
ATTGGGCTTAAAGGGCGCGTAGGCGGCCACCGCAAGTCGGTTGTGAAATCTCCGGGCTTAACCCGGAAAGGTCAACCGATACTGCGGGGCTAGAGTGCGGAAGGGGCAACTGGAATTCTTGGTGTAGCGGTGAAATGCGTAGATATCAAGAGGAACACCTGCGGCGAAGGCGGGTTGCTGGGCCGACACTGACGCTGAGGCGCGAAAGCTAGGGGAGCGAACGGGATTAGATACCCCGGTA
+
GGGGGGGGGGGGGGGGGGGGGGGGGGGGGGGGGGGGGGGGGGGGGGGGGGGGGGGGGGGGGGGGGGGGGGGGGGGGGGGGGGGGGGGGGGGGGGGGGGGGFGGGGGGGGGGGGGGGGGGGGGGGGGGGGGGGGGGGGGGGGGGGGGGGGFGGGGGGGGGGGGGGGGGGGGGGGGGGGGGGGGGGGGGGEFGGGGGCGGFGCGEGGGGGGGGFGGFGFGDCDGGDFGGFFFFGGC<D:>EEG
@M00200:205:000000000-AKKM3:1:1101:27555:11848 1:N:0:1
ATTGGGTTTAAAGCGTCCGTAGCCGGCCTGGCAAGTCTTCCGTTAAATCCAGCAACCTAATTGTTGGGCTGCGGGGGATACTGTTAGGCTTGGGGGCGGGAGAGGCCGACGGTATTCTCGGGGTAGGGGTGAAATCTTATAATCCCGGGAGGACCACCAGTGGCGAAGGCTGTCGGCTAGCACGCGCCTGACGGTGAGGGACGAAAGCTGGGGGAGCGAACCGGATTAGATACCCACGTA
+
GGGGGGGGGDGGGFGEGGGGGGGGGGGGGGGGGGGGGGGGGGGGGGGGGGGGGG8FCFGFGGGGGCFFGGGGC:FGECFGFGGFGFGGGG@@=FGGGGGGGGDEEGF>CGGGFFGF@FGGGDGGGGCFGGGGGGGGFCFFGG<F2CFE7FEGDFGDGGGFGG?ECGGGGGGGFCCEGGDGGGC88EGGGGCGGGGFGC=C*9CCGGGGGGGGGG))87EGGDG36CC24*-:CAC27>FC
@M00200:205:000000000-AKKM3:1:1101:20191:11876 1:N:0:1
ATTGGGTATAAAGGGCTCGTAGGCGGTTTGTCGCGTCGGGAGTGAAAACGCCGTGCTTAACACGGCGCTTGCTTCCGATACGGGCAGACTAGAGGTATTCAGGGGAGAACGGAATTCCTGGTGTAGCGGTGAAATGCGCAGATATCAGGAGGAACACCGGTGGCGAAGGCGGTTCTCTGGGAATGACCTGACGCTGAGGAGCGAAAGTGTGGGGAGCGAACAGGATTAGATACCCTCGTAAGA
+
GGGGGGGGGGGGGFGGGGGGGGGGGGGGGGGEGGGGGGGGGGGGGGGGGGGGGGGGGGGGG<EFFFGGGGGGGGGGGGGGGGGGGGGGGGGGGGGGGGGGGGGGGGGGGGGGGGGGGGGGGGGGGGGGGGGGGGGGGGGGGGGGGGGGGGGGGGGGGGGGGGGGGGGGGGGGGGGGGGGGGCFFGGGGGGGGGGGGGGGGGGGGGGG7CCGGGGDG>EDCDGGFFGGFF?>>FGGGFDFGC(6
@M00200:205:000000000-AKKM3:1:1101:29034:11907 1:N:0:1
ATTGGGTTTAAAGCGCGCGTAGGCGGATTGAAAAGTTGGGGGTGAAATCCCGGGGCTCAACCTCGGAACTGCCTTCAAAACTATCAGTCTGGAGTTCGAGAGAGGTGAGTGGAATTCCGAGTGTAGAGGTGAAATTCGTAGATATTCGGAGGAACACCAGTGGCGAAGGCGGCTCACTGGCTCGATACTGACGCTGAGGTGCGAAAGCGTGGGGAGCAAACAGGATTAGATACCCCAGTA
+
,EEEFGGGGGGGGGGGGGGGDGGGGG+@FFGGFDGGGGGGDGGGGGDFFFGCFGGGGGGGGGGGDEC=FGGFFGCGGFEFGGGGGFDFGGGGGGGGGG<<EGGGDGGFCFGGGGGGGGGGGGGGGFCFFGGGGGGFGGGGG>FCFDGFGEGDGGGGGGGGGGGGGGGGGGGGCGCBFGGFCFG>CGFGGGFC5EDGGG=65FEGGCGGCECE*83)058<FFGG(*:2?FFGCEFC>E:9
@M00200:205:000000000-AKKM3:1:1101:28931:11953 1:N:0:1
ATTGGGTGTAAAGGGAGCGTAGGCGGATAGTTTAGTCAGAGGTGAAAGCCCAGGGCTCAACCTTGGAATTGCCTTTGATACTGGCTATCTTGAGTATGGAAGAGGTATGTGGAACTCCGAGTGTAGAGGTGAAATTCGTAGATATTCGGAAGAACACCAGTGGCGACGGCGACATACTGGTCCATTACTGACGCTGAGGCTCGCAAGCGTGGGGAGCAAACAGGATTAGATACCCCCGTACGAT
+
FGGGDGGEFGGGFGEEFGCFFGEGGGGGFFGGEFAF@FFFGFGGDFGGGGGFD7@FGFGGGGFGCGFGFFGGGGFAEGGFGFGCF,?<FGF,,CEEEGF9C=FGGGAFGEFFAFGGGGDGGCGFGGGGCBF,EFGCFBEFGCCCFGGGGG7:FGGGGGD=F<<@@F+357<EBBEAFEFFGGF?GF9DCFG?EGDC88:EFFG**/>FGECEEGDGB=8+;437367)*16*<8<5557E*-(,
@M00200:205:000000000-AKKM3:1:1101:9375:11956 1:N:0:1
ACTGGGTTTAAAGGGAGCGTAGGCGGATAGTTTAGTCAGAGGTGAAAGCCCAGGGCTCAACCTTGGAATTGCCTTTGATACTGGCTATCTTGAGTATGGAAGAGGTATGTGGAACTCCGAGTGTAGAGGTGAAATTCGTAGCTATTCGGAAGAACACCAGTGCCGAAGGCGACATACTGGTCCATTACTGACGCTGCGGCTCGACAGCGTGGGGAGCAAACAGGATTAGATACCCTCGTC
+
EFGFFFGGE-C<CCCFCECBC@FGGG7BF8E9,E@CEFA99CCFGGG<<AF8@,BF@66C<FF9FE,9<,,<,,C<F<FF<C6,C=FFCF<FF,C,9F@C@=<AFF,,4CF<9AA,5BFEDF+5@B@,9BFA,:EDFCFD++,,E=E@FG7B<DFFGGGGC,,8@C+6+=>+@++5@9@C9E6,,3@7AC7?E7D73B*=7C5B**:?8/*11=AD8*2+1/0*68D3A+7:FFCF558*
@M00200:205:000000000-AKKM3:1:1101:16163:11957 1:N:0:1
ATTGGGCTTAAAGGGAGCGTAGGCGGATAGTTTAGTCAGAGGTGAAAGCCCAGGGCTCAACCTTGGAATTGCCTTTGATACTGGCTATCTTGAGTATGGAAGAGGTATGTGGAACTCCGAGTGTAGAGGTGAAATTCGTAGATATTCGGAAGAACACCAGTGGCGAAGGCGACATACTGGTCCATTACTGACGCTGAGGCTCGAAAGCGTGGGGAGCAAACAGGATTAGATACCCGAGTA
+
GGGGGGGGGGGGGGGGGGGGGGGGGGGGGGGGGGGGGGGGGGGGGGGGGGGGGGGGGGGGGGGGGGGGGGGGGGGGGGGGGGGGGGGGGGGGGGGGGGGGGGGGGGGGGGGGGGGGGGGGGGGGGGGGGGGGGGGGGGGGGGGGGGGGGGGGGGGGGGGGGGGGGGGGGGGGGGGGGGGGGGGGGGGGGGGGGGGGGGGGGGGGGGGGGGGGGGEGFGGGGGGGFGGFFFFGGGGGFFFG
@M00200:205:000000000-AKKM3:1:1101:6161:11960 1:N:0:1
ATTGGGTTTAAAGGGAGCGTAGGCGGATAGTTTAGTCAGAGGTGAAAGCCCAGGGCTCAACCTTGGAATTGCCTTTGATACTGGCTATCTTGAGTATGGAAGAGGTGTGTGGAACTCCGAGTGTAGAGGTGAAATTCGTAGATATTCGGAAGAACACCAGTGGCGAAGGCGACATACTGGTCCATTACTGACGCTGAGGCTCGAAAGCGTGGGGAGCAAACAGGATTAGATACCCCAGTA
+
GGGGGGGGGGGGGGGGGGGGGGGGGGGGGGGGGGGGGGGGGGGGGGGGGGGGGGGGGGGGGGGGGGGGGGGGGGGGGGGGGGGGGGGGGGGGGGGGGGGGGGGGGGFGGGGGGGGGGGGGGGGGFGGGGGGGGGGGGGGGGGGGGGGGGGGGGGGGGGGFFGGGGGGGGGGDGGGCGFGGGGGGGGGGGGGGGGGGGGGGGGEGGGGGGGGGGGFGBGGGFGGFDGGFFCFGGFBFEFFG
@M00200:205:000000000-AKKM3:1:1101:3978:11967 1:N:0:1
ATTGGGTTTAAAGGGAGCGTAGGCGGATAGTTTAGTCAGAGGTGAAAGCCCAGGGCTCAACCTTGGAATTGCCTTTGATACTGGCTATCTTGAGTATGGAAGAGGTATGTGGAACTCCGAGTGTAGAGGTGAAATTCGTAGATATTCGGAAGAACACCAGTGGCGAAGGCGACATACTGGTCCATTACTGACGCTGAGGCTCGAAAGCGTGGGGAGCAAACAGGATTAGATACCCGGGTA
+
GGGGGGGGGGGGGGGGGGGGGGGGGG7F;EGGGGGGGGGGGGGGGGGGGGGGGGGGGGGGGGGGGGGGGGGGGFGFGGFFFGGGGGGGGGGGGGGFGGGFGGFGGGGGGGGFGGFGGGGGGGGGGGGGGGGGGGGGGGGGGGGGGFBCGEGEF<FGGGGGGGGGGFGGGGGGGGECGGCCFGFFC,>FF>FGCEDD>>FGGGGCGG4FCEEGGDBDEF6CFC?<?GGFFFC>5>E3AF>E
@M00200:205:000000000-AKKM3:1:1101:14330:11987 1:N:0:1
ATTGGGCTTAAAGTGCACGTAGGCGGACCAGAAAGTTGGGGGTGAAATCCCGGGGCTCAACCCCGGAACTGCCTTCAAAACTGTTGGTCTTGAGTTCGAGAGAGGTGAGTGGAATTCCGAGTGTAGAGGTGAAATTCGTAGATATTCGGAGGAACACCAGTGGCGAAGGCGGCTCACTGGCTCGATACTGACGCTGAGGTGCGAAAGCGTGGGGAGCAAACAGGATTAGATACCCTAGTA
+
GGGGGGGGGGGGGGGGGGGGGGGGGGGGGGG@CEFFGGGGGGGGGGGGGGGGGGGGGGGGGGGGGGGGGGGGGGGGGGGGGGGGGGGGGGGGGGGGGGGGGGGGGGGGGGGGGGGGGGGGGGGGGGGGGGGGGGGGGGGGGGGGGGGGGGGGGGGGGGGGGGGGGGGGGFGGGGGGGGGGGGGGGGGGGGGGGGGGGGGFGGGGGGGGGGGDGGFGFGGGGGFFBGFFFFAGFFGGFFFG
@M00200:205:000000000-AKKM3:1:1101:22104:12014 1:N:0:1
ATTGGGTATAAAGAGCTCGTAGGCGGTTTGTCGCGTCTGCTGTGAAAACTCGAGGCTCAACCTCGGGCTTGCAGTGGGTACGGGCAGACTAGAGTGCGGTAGGGGTGACTGGAATTCCTGGTGTAGCGGTGGAATGCGCAGATATCAGGAGGAACACCGATGGCGAAGGCAGGTCACTGGGCCGCAACTGACGCTGAGGAGCGAAAGCATGGGGAGCGAACAGGATTAGATACCCCAGTAAGA
+
GGGGGGGGGGGGGGGFGGGGGGGGGGGGGGGGGGGGGGGFGGGGGGGGGGGGGGGDGGGGGGGGGGGGGGGGGGGGGGGGGGGGGGGGGGFGGGDGGGGGGGGGGGGGGGGGGGGGGGGGGGGGGGGGGGGGFGGGFG>EEGGGGGGGGGGEEDGGGGGG7FGGGEGGGGGGGGG8FFG>EGGGGEGGGGGF8CCGGGCDGGGECEGGGGGGGGFGFGGGGGGGFG7<F?AGEGGGB>6<C9)
@M00200:205:000000000-AKKM3:1:1101:22046:12036 1:N:0:1
ACTGGGCATAAAGCGAGCGCAGGTGGTTTAATAAGTCTGATGTAAAAGGCAGTGGCTCAACCATTGTGTGCATTGGAAACTGTTAGACTTGAGTGCAGTAGAGGAGAGTGGAATTCCATGTGTAGCGGTGAAATGCGTAGATATATGGAGGAACACCGGTGGCGAAAGCGGCTCTCTGGACTGTCACTGACACTGAGGCTCGAAAGCGTGGGTAGCAAACAGGATTAGATACCCCCGTAAGAT
+
GGGGGGGGGGGGGGGGGGGGGGGGGGGGGGGGGGGGGGGGGGGFGGGGGGGGGGGGGGGGGGGGGGGGGGGGGGGGGGGGGGGGGGGGGGGGGGGGGGGGGGGGGGDGGGGGGGGGGGGGGGGDGFGGGGGGGGGGGGGGGGGGGGGGGGGGGGGGGGGGGGGGGGGGCGGGEGGGGGGGGGGGGGGDGGGGGGGFGFG>6@CFEGGGGGEGGGFGFGGGGG5C37F@FFF7?<FGAFFDGFC
@M00200:205:000000000-AKKM3:1:1101:17242:12048 1:N:0:1
ACTGGGCGTAAAGGGAGCGTAGGCGGATAGTTTAGTCAGAGGTGAAAGCCCAGGGCTCAACCTTGGAATTGCCTTTGATACTGGCTATCTTGAGTATGGAAGAGGTATGTGGAACTCCGAGTGTAGAGGTGAAATTCGTAGATATTCGGAAGAACACCAGTGGCGAAGGCGACATACTGGTCCATTACTGACGCTGAGGCTCGAAAGCGTGGGGAGCAAACAGGATTAGATACCCCAGTA
+
GGGGGGGGGGGGGGGGGGGGGGGGGGGGGGGGGGGGGGGGGGGGGGGGGGGGGGGGGGGGGGGGGGGGGGGGGGGGGGGGGGGGGGGGGGGGGGGGGGGGGGGGGGGGGGGGGGGGGGGGGGGGGGGGGGGGGGGGGGGGGGGGGGGGGGGGGGGGGGGGGGGGGGGGGGGGGGGGGGFGGGGGGGGGGGGGGGGGCGGGGGGGGGGGGGGGEGFGDGFFGGGGFGGFFFFGGGDFB>FG
@M00200:205:000000000-AKKM3:1:1101:3339:12062 1:N:0:1
ACTGGGTTTAAAGGGCTCGCAGGCGGTTTCTTAAGTCTGATGTGAAAGCCCCCGGCTCAACCGGGGAGGGTCATTGGAAACTGGGAAACTTGAGTGCAGAAGAGGAGAGTGGAATTCCACGTGTAGCGGTGAAATGCGTAGAGATGTGGAGGAACACCAGTGGCGAAGGCGACTCTCTGGTCTGTAACTGACGCTGAGGAGCGAAAGCGTGGGGAGCGAACAGGATTAGATACCCCTGTA
+
GGGGGGGGGGGGGGGGGGGGGGGGGGGGGGGGGGGGGGGGGGGGGGGGGFGGGGGGGGGGGGGGGGGGGGGGGGGGGGGGGDGGGGGGGGFGGGGGGGGGGGGGGGGGGFGGGGGGGGGFGGGGGGGGGGEGGGGGGGGGGGGGGFGGGGGGGGGGG7<FFGGGGGGGGFGECCEFGGGG,=;FGDF?9F?FGGDGGFFGGGGGGGGGD*CEGGBD5=ECDGGF2D7)9@DDG?EG3;?E
@M00200:205:000000000-AKKM3:1:1101:12596:12063 1:N:0:1
ACTGGGTTTAAAGGGTACGTAGGCGGTTGAATAAGTCAGGTGTGAAAGGTCGGGGCTCAACTCCGGAATTGCACTTGATACTGTTTAACTTGAGTTAGGTGGCGGTACACGGAATGCATCATGTAGCGGTGAAATGCTTCGCTATGATGTAGCCCCCCCATAGCGACTCCAGTGTACCACGCCTTGACTGACGCTGAGGTACGAAAGCGTGGGTAGCGAACAGGATTAGCTACCCTCGTA
+
FGFGGGGGGGGGFGGGGGGGGGEGGGGGGGGGGGGGGGGGFFFGEFGFGGGGGGCGEGFGGFGGEGGGGGGFGGEFGGGCFF9CFF,?FEFGGGGGGEFE=,,@FGGGFG:BGFFGGGFGGGGGGGGDCGGGGGGGFGC,++@+@FFGGGGC,,::CF>@DFFFGG***4,46?@FDFFC8CDCCB9F780<8CCGGGFGGG5CC*)2:ACFEEF*=***1CFGFGGFF)6:CCGG@35=
@M00200:205:000000000-AKKM3:1:1101:27545:12081 1:N:0:1
ATTGGGTTTAAAGCGCGCGCAGGCGGTTTCTTAAGTCTGGTGTCTAAGTGCGGGGCTCAACCCCGTGACGCACTGGAAACTGGGAGACTTGAGTGCAGAAGAGGAGAGCGGAATTCCACGTGTAGCGGTGAAATGCGTAGAGATGTGGAGGAACACCAGTGGCGAAGGCGGCTCTCTGGACTGTAACTGACGCTGAGGCGCGAAAGCGTGGGGAGCAAACAGGATTAGATACCCCGGTAAGATG
+
GGGGGGGGGGGGGGGGGGGGGGGGGGGGGGGGGGGGGGGGGGGGGGGGGGGGGGGGGGGGGGGGGGGGGGGGGGGGGGGGGGGGGGGGGGGGGGGGGGGGGGGGGEGGGGGGGGGGGGGGGGGGGGGGGGGGGGGFGGGGGGGGGGGGGGGGGGGGGGGGGGGGGGGGGGGGGDGGGGGGGGGGGFCEGGFGGCGGGGGGGGGEEGGDGGGGGGFDFGG57FCFBCGFFFF*:<;CDE@CFFF)
@M00200:205:000000000-AKKM3:1:1101:9091:12109 1:N:0:1
ATTGGGTGTAAAGGGCTCGTAGGCGGTTTGTCGCGTCGGGAGTGAAAACGCCGTGCTTAACACGGCGCTTGCTTCCGATACGGGCAGACTAGAGGTATTCAGGGGAGAACGGAATTCCTGGTGTAGCGGTGAAATGCGCAGATATCAGGAGGAACACCGGTGGCGAAGGCGGTTCTCTGGGAATGACCTGACGCTGAGGAGCGAAAGCGTGGGGAGCGAACAGGATTAGATCCCCGCGTA
+
FGGGGGFFFGGGFGGGGGGEGGGGGGGGGGGG@EGGGGGGCFGGGG9<F:FFGEGGGFFGG9,8CFEGGDGGFGGGGG:FGGC>CC7FGC<EFGGF9?ECD,BCEGGD<,@CFEFGC<@FFGGGGFGGGGGFGAG9FFE@:*:FFFCC7,>7F7FEFGCF4FCC*C@E7CECC8EFFGGFFC6CGCF?CGGGGGGGDCG6*5:>EE3*12;CE>>D55::DDFF0FG)6*6*3;>>BE@=
@M00200:205:000000000-AKKM3:1:1101:28519:12133 1:N:0:1
ATTGGGTTTAAAGGGAGCGTAGGCGGATAGTTTAGTCAGAGGTGAAAGCCCAGGGCTCAACCTTGGAATTGCCTTTGATACTGGCTATCTTGAGTATGGAAGAGGTATGTGGAACTCCGAGTGTAGAGGTGAAATTCGTAGATATTCGGAAGAACACCAGTGGCGAAGGCGACATACTGGTCCATTACTGACGCTGAGGCTCGAAAGCGTGGGGAGCAAACAGGATTAGATACCCTTGTAAGA
+
GCFGGGGGGFGFGFGDEGGEGGGFGGEGDFFAAFGGAFFGGGGGFEFG8FGEFGGGGGFFGGGGCGGGGGGGGGFFGGGGFGGGFFGGGGFG9FGGGGGFDGFGGGCFGFFFFE,?FGCE@FGGDFGFCGGFGG9FGGGFFEFFGGGFFGDDCF<DAF:FFFGDEGGGED6BCEGGG;,:@3DC>FFFCFAFGD*5:,;5C*@EGED*?/=FGDECDGDFFGFCDC+74AEGGB+*).;C77?
@M00200:205:000000000-AKKM3:1:1101:19516:12193 1:N:0:1
ATTGGGTTTAAAGCGAGCGCAGGTGGTTTAATAAGTCTGATGTAAAAGGCAGTGGCTCAACCATTGTGTGCATTGGAAACTGTTAGACTTGAGTGCAGTAGAGGAGAGTGGAATTCCATGTGTAGCGGTGAAATGCGTAGATATATGGAGGAACACCGGTGGCGAAAGCGGCTCTCTGGACTGTAACTGACACTGAGGCTCGAAAGCGTGGGTAGCAAACAGGATTAGATACCCCCGTA
+
GGGGGGGGGGGGGGGGGGGGGGGFGGGGGGGGGGGGGGGGGGGGGGGGGGGGGGGGGGGGFGGGGGGGGGGGGGGGGGGGGGGGGGGGGGGGGGGGGGGGGGGGGGGGGGGFFGGGGGGGGFGFGGGGGGFFEGGFGGGGGGGGGGGGGGGGGGGGDGGGGGGGGGGGGGGGEGGGGGGGGGGGGGGGGGGGGGGGGGGGFGEFCEGDGGGGGGEGC@C@FG5CEGFE=AEFF:FDFED
@M00200:205:000000000-AKKM3:1:1101:7493:12244 1:N:0:1
ATTGGGTTTAAAGGGCGTGTAGGCGGGATTGCAAGTCAGATGTGAAAACCACGGGCTCAACCTGTGGCCTGCATTTGAAACTGCAGTTCTTGAGTACTGGAGAGGCAGACGGAATTCCTAGTGTAGCGGTGAAATGCGTAGATATTAGGAGGAACACCAGTGGCGAAGGCGGTCTGCTGGACAGCAACTGACGCTGAGGCGCGAAAGCGTGGGGAGCAAACAGGATTAGATACCCTAGTA
+
GGGGGGGGGGFGGGGGGGGGGGGGGGGGGGGGGGGGGGGGGGGGGGGGGGGGGGGGGGGGGGGGGGGGDGGGGGGGGGGGGGGGGGGGGGGGGGGGGGGGGGGGGGGGGGGGGGGGGGGGGGGGGGGGGGGGGGGGFGFGGGGGGGGGGGGDGGGGGGGGGGGGGGGGGGGGGGGGGGGGGGGG:>FEGGGGGGDGGGGGG3=EC=DFEEGGGGFGDECEFGGGFG74@FAGGGGCFFFF
@M00200:205:000000000-AKKM3:1:1101:4243:12248 1:N:0:1
ATTGGGTTTAAAGCGCACGTAGGCGGACTTTTAAGTCAGGGGTGAAATCCCGGGGCTCAACCCCGGAACCGCCTTTGATACTGGAAGTCTTGAGTATGGTAGAGGTGAGTGGAATTCCGAGTGTAGAGGTGAACTTCGTAGTTATTCGGTGGAACACCAGTGGTGAAGGCGGCTCACTGGACCATTACTGCCGCTGTGGTGCGACAGCGTGGGGAGCTAACAGGATTAGATACCCGCGTA
+
G9C,@EF@BF<E<CCC@FC<,C@FD:FCEECGFF,CFAEFFGG@,CE<,9@F@E@FCF,,CF:BC@F+@,>+@CGFFCG,A,9?44:9C,AB,:5<BFEF,E,?8BF9?E,AE:FF<BE+@F<F,,A,BF+,,,,CA:F,D33,8@<><+3++:8,35DFGFC38,DDE,*4*>:@,,,,2:@BFC=,,1,4*>3C*+52:+=**3/>?/*1/*)/7*:+292<0*24@F>7CC67BB:*
@M00200:205:000000000-AKKM3:1:1101:17489:12261 1:N:0:1
ATTGGGTATAAAGGGAGCGTAGGCGGATAGTTTAGTCAGAGGTGAAAGCCCAGGGCTCAACCTTGGAATTGCCTTTGATACTGGCTATCTTGAGTATGGAAGAGGTATGTGGAACTCCGAGTGTAGAGGTGAAATTCGTAGATATTCGGAAGAACACCAGTGGCGAAGGCGACATACTGGTCCATTACTGACGCTGAGGCTCGAAAGCGTGGGGAGCAAACAGGATTAGATACCCTAGTA
+
GGGGGGGGGFGGGGGGGGGGGGGGGGGGGGGGGGGGGGGGGGGGGGGGGGGGGGGGGGGGGGGFGGGGGGGGGGGGGFGGGGGGGGGGFGGGGGGGGGGGGGGGGGGGGGGGGGGGGGGGGGGGFGGGGGGGGGGGGGGGGGGGGGGGGEGDGGGGGGGGFFFGGGGGGGGGGGGGGGGGGGGGDGGGGGGGGGGGGGGGGGGGFCCFGGGDDGEGFFGFGGGGFGG<FFFGGEGGFFAG
@M00200:205:000000000-AKKM3:1:1101:9149:12287 1:N:0:1
ATTGGGCTTAAAGGGCTCGTAGGCGGTTTGTCGCGTCGGGAGTGAAAACCAGGTGCTTAACACCTGGCTTGCTTTCGATACGGGCAGACTGGAGGTATGCAGGGGAGAACGGAATTCCTGGTGTAGCGGTGAAATGCGCAGATATCAGGAGGAACACCGGTGGCGAAGGCGGTTCTCTGGGCATTACCTGACGCTGAGGAGCGAAAGTGTGGGGAGCGAACAGGATTAGATACCCCTGTA
+
GGGGGGGGGGGGGGGGGGGGGGGGGGFGGGGGGGGGGGGGGGGGGGGGGGGGGGGGGGGGGFGGGGGGGGGGGGGGGGGGGGGGGGGGGGGGGGGFGGGFGGGGGGGEFFGGGGGGGGGGGGGGGGGGGGGGGGGGFGGGGGGGGGGGGGGGGFFGGGGGGGGGGGDGGGGGEGGFGGFGGGGCFGGGGGGFGGGGEGGGCFEEG5C:@0AEGGFDEGC=DDFF0DGFF@2?<3<*8;:F
@M00200:205:000000000-AKKM3:1:1101:27379:12291 1:N:0:1
ATTGGGTTTAAAGGGAGCGTAGGCGGATAGTTTAGTCAGAGGTGAAAGCCCAGGGCTCAACCTTGGAATTGCCTTTGATACTGGCTATCTTGAGTATGGAAGAGGTATGTGGAACTCCGAGTGTAGAGGTGAAATTCGTAGATATTCGGAAGAACACCAGTGGCGAAGGCGACATACTGGTCCATTACTGACGCTGAGGCTCGAAAGCGTGGGGAGCAAACAGGATTAGATACCCTGGTA
+
GGGGGGFGGGGGGGGGGGGGGGGGGGGGGGGGGGGGGGGGGGGGGGGGGGGGGGGGGGGGGGGGGGGGFGGGGGGGGFGGGGGGGGFFFGGGGGGFAFGGFGFGGGGGGGGFGFGGGGEFFGGGGGGGFFDGGGGG9BFGGGGGGFAEDGGGG8CEGGDFGGGGCFEGGGGGGGGFC9F7F9EGGCGFG2:6A5CGGGGGGG7BF=DGG5CFGG>DEGGFGGE4(*;3AC?CF:BFFFA?
@M00200:205:000000000-AKKM3:1:1101:17394:12330 1:N:0:1
ATTGGGCTTAAAGGGCTCGTAGGCGGTTTGTCGCGTCGGGAGTGAAAACCAGGTGCTTAACACCTGGCTTGCTTCCGATACGGGCAGACTAGAGGTATTCAGGGGAGAACGGAATTCCTGGTGTAGCGGTGAAATGCGCAGATATCAGGAGGAACACCGGTGGCGAAGGCGGTTCTCTGGGCATATCCTGACGCTGAGGAGCGAAAGTGTGGGGAGCGAACAGGATTAGATACCCGAGTA
+
FGGGGGFGGGGGGGGCEFGGGGGGGGGGG;FGEFGCEGGGDGGGGGGCGGE<FFGGGGGGGGGDFFFGGGGGGGCFGEGGGDF::C?<FFFGFG?EBEF,CCDDGFGCGCGGGGGGGFGGGGGGGGGGGGGGGGGGGG7BGGGGGGGGGGGGGGGGGGDEGDGGGEDGGGCEGGGEGGGCF*:CCFG99CFFGGGGG8E6>FGGEECCGGGDGDB5<EDEGGGGFGGFF?AGGGGC@FFG
@M00200:205:000000000-AKKM3:1:1101:4353:12382 1:N:0:1
ATTGGGTTTAAAGGGCGCGTAGGCGGCGTTTTAAGTCGGGGGTGAAAGCCTGTGGCTCAACCACAGAATGGCCTTCGATACTGGGACGCTTGAGTATGGTAGAGGTTGGTGGAACTGCGAGTGTAGAGGTGAAATTCGTAGATATTCGCAAGAACACCGGTGGCGAAGGCGGCCAACTGGACCATTACTGACGCTGAGGCGCGAAAGCGTGGGGAGCAAACAGGATTAGATACCCGCGTA
+
GGGGGGGGGGFGGGGGGGGGGGGGGGGGGGGGGGGGGGGGGGGGGGGGGGGGGGGGGGGGGGGGGGGGGGGGGGGGGFGFGGGGGGGGGGGGGGGGGGGGGGGGGGGGGGGGGGGGGGGCFGGFGGGGGGGGGGGGGGGGGGGGGGGGGGGGGGGGGGGGGGGGGGGGGGGGGGDFGGGGGGGGGGFFFGGGGDCGGGGGGGCGGGGGDEGEGE@GBGGFGGGG?GGFFFBG?8CGFDFD
@M00200:205:000000000-AKKM3:1:1101:13745:12389 1:N:0:1
ATTGGGTTTAAAGGGAGCGTAGGCGGATAGTTTAGTCAGAGGTGAAAGCCCAGGGCTCAACCTTGGAATTGCCTTTGATACTGGCTATCTTGAGTATGGAAGAGGTATGTGGAACTCCGAGTGTAGAGGTGAAATTCGTAGATATTCGGAAGAACACCAGTGGCGAAGGCGACATACTGGTCCATTACTGACGCTGAGGCTCGAAAGCGTGGGGAGCAAACAGGATTAGATACCCCTA
+
GGGGGGGGGGGGGGGGGGGGGGGGGGGGGGGGGGGGGGGGGGGGGGGGGGGGGGGGGGGGGGGGGGGGGGGGGGGGGGGGGGGGGGGGGGGGGGGGGGGGGGGGGGGGGGGGGGGGGGGGGGGGGGGGGGGGGGGGGGGGGGGGGGGGGGGGGGGGFGGGGGGGGGGGGGGGGGGGGGGGGGGGGGGGGGGGGDGGGGGGGGGGGGGGGGGGGGEDAGGGGGGG?FGEFFFGGGGCFF
@M00200:205:000000000-AKKM3:1:1101:18039:12402 1:N:0:1
ACTGGGCATAAAGGGAGCGTAGGCGGATAGTTTAGTCAGAGGTGAAAGCCCAGGGCTCAACCTTGGAATTGCCTTTGATACTGGCTATCTTGAGTATGGAAGAGGTATGTGGAACTCCGAGTGTAGAGGTGAAATTCGTAGATATTCGGAAGAACACCAGTGGCGAAGGCGACATACTGGTCCATTACTGACGCTGAGGCTCGAAAGCGTGGGGAGCAAACAGGATTAGATACCCGAGTAAGA
+
GGGGGGGGGGGGGGGGGGGGGGGGGGGGGGGGGGGGGGGGGGGGGGGGGGGGGGGGGGGGGGGGGGGGGGGGGGGGGGGGGGGGGGGGGGGGGGGGGGGGGGGGGGGGGGGGGGFGGGGGGGGGGGGGGGGGGFEFFGGGGGGGGGGGGGGGGGGGGGGGGGGGGGGGGGDGGGGGGFGGGGGGGGGGGGGGGDGEED>:E*@GGGDFGCGGGGE3:FDGGG?D?C>=68?CC?BC3)8ED<>
@M00200:205:000000000-AKKM3:1:1101:29208:12460 1:N:0:1
ATTGGGCATAAAGGGAGCGTAGGCGGATAGTTTAGTCAGAGGTGAAAGCCCAGGGCTCAACCTTGGAATTGCCTTTGATACTGGCTATCTTGAGTATGGAAGAGGTATGTGGAACTCCGAGTGTAGAGGTGAAATTCGTAGATATTCGGAAGAACACCAGTGGCGAAGGCGACATACTGGTCCATTACTGACGCTGAGGCTCGAAAGCGTGGGGAGCAAACAGGATTAGATACCCTGGTA
+
GGGGGGGGGGGGGGGGDDGGGCGGGGGGGGGGGGGGFGGGCGGGGGGCGGGGGFGGGGGGGGCEGFGGGFDFGGGGGGGGGGGGGCFGGG9AE@EFGGGGGGGGGGGGGGFGGGE8EFGGGGFGGGGGGGGGGGGFGGGGGGGCG97EEE@FGGGGGGGGGFFGDFG7+DEECEEGGGGFFGG9;;DGGGGG>EDG>8CC575CGCDFGGEFDC5CBFG?GCC7?4+;=7?CFFCFF3)<
@M00200:205:000000000-AKKM3:1:1101:25511:12462 1:N:0:1
ACTGGGTTTAAAGGGCGCGTAGGCGGCCGATTAAGTCGGGGGTGAAAGCCTGTGGCTCAACCACAGAATTGCCTTCGATACTGGTTGGCTTGAGACCGGAAGAGGACAGCGGAATTGCGAGTGTAGAGGTGAAATTCGTAGATATTCGCAAGAACACCAGTGGCGAAGGCGGCTGTCTGGTCCGGTTCTGACGCTGAGGCGCGAAAGCGTGGGGAGCAAACAGGATTAGATACCCGCGTA
+
GGGGGGGGGGGGGGGGGGGGGGGGGGGGE7@FFGGFE:F7FGGEFGGGGG,FEFGGGGGGGEDG8FG8,<?FCFF<<FACFCEFGGG@FGGGFCE9=:+=>EFGFF<3B8FGEE+D<=F7<<BFFG,E,FCFFFDCFGFFGGGGG9CG@EE>@AFCFECCCGGGGGGGGFEEECCCFGGG7EC>*/*;?DGGDEDE58@55CGGCECC*:CEGG>)5E864*AC:DFFFF2:FFG)))8C
@M00200:205:000000000-AKKM3:1:1101:15184:12493 1:N:0:1
ACTGGGTATAAAGGGAGCGTAGGCGGATAGTTTAGTCAGAGGTGAAAGCCCAGGGCTCAACCTTGGAATTGCCTTTGATACTGGCTATCTTGAGTATGGAAGAGGTATGTGGAACTCCGAGTGTAGAGGTGAAATTCGTAGATATTCGGAAGAACACCAGTGGCGAAGGCGACATACTGGTCCATTACTGACGCTGAGGCTCGAAAGCGTGGGGAGCAAACAGGATTAGATACCCGAGTA
+
GGGGGGCAFGGGGGGGGGGGGGGGGGFGEGGFGGGGGFGGFGGGGGGGGCFGCGGGGGGGGGGGGGCCFGGGGG<FEGGGGGGFGAEDGGFFGGFFGGG9FGGGGGGGGGGGGGFGGGGGGFGGGGGGGGGGGGGGGGGGGGGGGD?FGGDGGGGGGGGGGGGGG>CFDFGGGGGGGFGGCGGGCCFGGGGGGGGGGGGGFGGGGGGGGGGDE8/>BCFGGGGGDGG<A7?CFFC<A35C
@M00200:205:000000000-AKKM3:1:1101:23343:12509 1:N:0:1
ACTGGGCATAAAGCGCGCGCAGGCGGTTTCTTAAGTCTGGTGTCTAAGTGCGGGGCTCAACCCCGTGACGCACTGGAAACTGGGAGACTTGAGTGCAGAAGAGGAGAGCGGAATTCCACGTGTAGCGGTGAAATGCGTAGAGATGTGGAGGAACACCAGTGGCGAAGGCGGCTCTCTGGACTGTAACTGACGCTGAGGCGCGAAAGCGTGGGGAGCAAACAGGATTAGATACCCCCGTA
+
GGGGGGGGGGGGGGGGEGGDGGGGGGGGGGGGGGGGGGGGGGGGGGGGGGDGGGGGGGGGGGGGGGFGEEECFGGGGGGGGGGGGGGCEGGFGGGFGGGGGGGGGGFG?>CCFGGGGGGDFFGGGGGGGEGFE9FFCFCE7FFFGFGFDFGEGFGGGGGCD7<BC@EGGGDGGGGGGD7:FGGFCCFGGGFE:>C5CECEGGGE>897EGGEGEB5;CCEGF8F?GG?=@<GC:CGF>E
@M00200:205:000000000-AKKM3:1:1101:4462:12534 1:N:0:1
ACTGGGCTTAAAGGGAGCGTAGGCGGATAGTTTAGTCAGAGGTGAAAGCCCAGGGCTCAACCTTGGAATTGCCTTTGATACTGGCTATCTTGAGTATGGAAGAGGTATGTGGAACTCCGAGTGTAGAGGTGAAATTCGTAGATATTCGGAAGAACACCAGTGGCGAAGGCGACATACTGGTCCATTACTGACGCTGAGGCCCGAAAGCGTGGGGAGCAAACAGGATTAGTACCCCCTTTAGGAT
+
FFGGGGCGGGGGGGG@FGGCGGGGGGC@;;FDFGGGGGGGGGGGGGGGFGGFGGGGGGGGGGG9FGFFGGFGG9@FGGG9EFCGFCFFEFFFGGGGGFGGCFAFGGAFFGGGGGG<FFGEEGGFGCFGFGGGGAA?E7FGG7FEA=?=FGCGGGF=FBF:AF@EGGEGDGGGG+@9EFFGFEFGG9,5,+,5:75**,*****>B*/0*=CFG*)):CF6C*=;(;C3/+)+?CFC)2/A*42)
@M00200:205:000000000-AKKM3:1:1101:14345:12535 1:N:0:1
ATTGGGTATAAAGGGAGCGTAGGCGGATAGTTTAGTCAGAGGTGAAAGCCCAGGGCTCAACCTTGGAATTGCCTTTGATACTGGCTATCTTGAGTATGGAAGAGGTATGTGGAACTCCGAGTGTAGAGGTGAAATTCGTAGATATTCGGAAGAACACCAGTGGCGAAGGCGACATACTGGTCCATTACTGACGCTGAGGCTCGAAAGCGTGGGGAGCAAACAGGATTAGATACCCCAGTAAGA
+
GGGGGGGGGGGGGGGGGGGGGGGGGGFGGGGGGGGGGGGGGGGGGGGGGGGGGGGGGGGGGGGGGGGGGGGGGGGGGGGGGGGGGGGGGGGGGGGGGGGGGGGGGGGGGGGGGGGGGGGGGGGGGGGGGGGGGGGGGGGGGGGGGGGGGGGGGGGGGGGGGGGGGGGGGGGGGGGGGGGGGGGGGGGGGGGDGGGGGGGGGGGGGGGGGGGGGG>DBGGFGGGGFGD;FFCFFCFFBFFGGFF
@M00200:205:000000000-AKKM3:1:1101:11404:12566 1:N:0:1
ACTGGGCATAAAGGGAGCGTAGGCGGATAGTTTAGTCAGAGGTGAAAGCCCAGGGCTCAACCTTGGAATTGCCTTTGATACTGGCTATCTTGAGTATGGAAGAGGTATGTGGAACTCCGAGTGTAGAGGTGAAATTCGTAGATATTCGGAAGAACACCAGTGGCGAAGGCGACATACTGGTCCATTACTGACGCTGAGGCTCGAAAGCGTGGGGAGCAAACAGGATTAGATACCCGTGTA
+
GGGGGGGGGGGGGGGGGGGGGGGGGGGGGGGGGGGGGGGGGGGGGGGGGGGGGGGGGGGGGGGGGGGGGGGGGGGGGGGGGGGGGGGGGGGGGGGGGGGGGGGGGGGGGGGGGGGGGGGGGGGGGGGGGGGGGGGGGGGGGGGGGGGGGGGGGGGGGGGGGFGGGGGGGGGEEGGGGGGGGGGGGGGGGGGGGGGGGGG57FGDEEGFEGDGGGFGFGGGGGGGFGGFFFCCEEF<ABFG
@M00200:205:000000000-AKKM3:1:1101:21692:12567 1:N:0:1
ATTGGGTATAAAGAGCTCGTAGGCGGTTTGTCGCGTCTGCCGTGAAAGTCCGGGGCTCAACTCCGCATCTGCGGTGGGTACGGGCAGACTAGAGTGATGTAGGGGAGACTGGAATTCCTGGTGTAGCGGTGAAATGCGCAGATATCAGGAGGAACACCGATGGCGAAGGCAGGTCTCTGGGCATTAACTGACGCTGAGGAGCGAAAGCATGGGGAGCGAACAGGATTAGATACCCCGGTA
+
GGGGGGGGGGGGGGGGGGGGGGGGGGFGCFGGFFGGGGGGGGGGGGGGGGGGGGGGGGGGGGGGGGGGGGGGGGGGGGGGGGGGGGGGGGGGGGGGGGGGGGGGGGGGGGGGGGGGGGGGGGGGGGGGGGGGGGGGGGGGGGGGGGGGGGGGGGGGGGG@FDGGGGGGGGGGDFG?EFGGGGGF9CEFGGGGGGGGGGGGGGGGGGGGGGGGGGEGFGGGG)*7:FFFF46??ECF;>EG
@M00200:205:000000000-AKKM3:1:1101:12770:12589 1:N:0:1
ACTGGGTATAAAGGGTGCGTAGGCGGGCGTTTAAGTCCGCGGTGAAAGTCTGCGGCTCAACCGTAGGACTGCCGTGGATACTGGGCGCCTTGAATTCGGTCGAGGCGGGCGGAATGCGTGGTGTAGCGGTGAAATGCTTAGATATCACGCAGAACGCCGATAGCGAAGGCAGCTCGCCGGGCCGATATTGACGCTGATGCACGAAAGCGTGGGGATCAAACAGGATTAGATACCCCTGTAAGA
+
GGGGGGGGGGGGGGGGGGGGGGGFGGGGGGGGGGGGGGGGGGFFGGGGGGGGGGGGGGGGGGFGGGGGGGGGGGGGGGGGGGGGGGGGGGGGGGGGGGGGGGGGGDGGGGGGGGGGGG7FECFGGGGGGCFGGGFGGGGFCGFGGGGFECEEEGEGGGGGC>EDEEGDGFGGGGGGGGGGGGGGGCEECFFFE5<CCCFEGFGEGEGFE5EGGGFG>FFF=>@D?DC<F=)03,EFF>?FGF<
@M00200:205:000000000-AKKM3:1:1101:9306:12602 1:N:0:1
ATTGGGTATAAAGGGCGCGTAGGCGGGTCAGGAAGTCGGTCGTGAAATCTCCGGGCTCAACCTGGAGGGGTCGGCCGAGACTCCTGGTCTTGAGGGGGGCAGAGGAGCCTGGAATTCCCGGTGTAGCGGTGAAATGTGTAGAGATCGGGAGGAACACCGGTGGCGAAGGCGGGGCTCTGGGCCCACCCTGACGCTGAGGCGCGAAAGCGTGGGGAGCAAACGGGATTAGATACCCGGGTA
+
FFFFFGG9FGDGGGG@@GGG@FEGG:EGCFGG8@CCF@EBFEFGFG<FGCFGGFGGGGGGGFGF8=F7+>=F@:B?FFECGGCFGEFGGGGGCFFG7CFG:FEGGGEFGGFFGC,?CFF>?88;@FFCE8:><EGF0CCFGGFGGFCEGGGGGGGFGGGDE58>EGDCCFE5*8:>GDFFFGG8CEE85CCCG=*2:E@F*>E8*:DFEE8CGGF3>EFCCD8>:593F?DFGFFD57:/
@M00200:205:000000000-AKKM3:1:1101:28895:12662 1:N:0:1
ACTGGGCGTAAAGGGAGCGTAGGCGGATAGTTTAGTCAGAGGTGAAAGCCCAGGGCTCAACCTTGGAATTGCCTTTGATACTGGCTATCTTGAGTATGGAAGAGGTATGTGGAACTCCGAGTGTAGAGGTGAAATTCGTAGATATTCGGAAGAACACCAGTGGCGAAGGCGACATACTGGTCCATTACTGACGCTGAGGCTCGAAAGCGTGGGGAGCAAACAGGATTAGATACCCCCGTA
+
GGGGGGGGGGGGGGGGGGGGGGGGGGGGDGGGGFGGGGGGGGGGGGGGGGGGGGGGGGGGGGGGGGGGGGGGGGGGGGGGGGGGGGGGGGGGGGGGGGGGGGGGGGGGGGGFGGGGGGGGGGGGGGFGGGGGGGGGGGGFGGGDFGGGGGGGGGGGGGGGGGGGGGGGGGGDEGGGGGGFGGGGGFGGGGGGGDGEGGGC7>EGGGGFGGE7BE>GEGGFCDGGDGGEAFEGGGGGF35C
@M00200:205:000000000-AKKM3:1:1101:26258:12720 1:N:0:1
ACTGGGCTTAAAGGGAGCGTAGGCGGACATTTAAGTCAGGGGTGAAATCCCGGGGCTCAACCTCGGAATTGCCTTTGATACTGGGTGTCTTGAGTATGAGAGAGGTGTGTGGAACTCCGAGTGTAGAGGTGAAATTCGTAGATATTCGGAAGAACACCAGTGGCGAAGGCGACACACTGGCTCATTACTGACGCTGAGGCTCGAAAGCGTGGGGAGCAAACAGGATTAGATACCCCAGTA
+
GGGGGGGGGGGGGGGGGGGGGGGGGGGGGGGGGGGGGGGGGGGGGGGGGGGGGGGGGGGGGGGGGGGGGGGGGGGGGGGGGGGGGGGGGGGGGGGGGGGGGGGGGGGGGGGGGGGGGGGGGGGGGGGGGGGGGGGGGGGGGEFGGGGGFGEEGGGGGCFGGFFEGGGGGFGDGGGGGGGGGGGGGGGGGGGGGGGGGGGGGGEEFGDCEGGGGGFGFGGGFDGF?GGFFFFGFFGFFDFG
@M00200:205:000000000-AKKM3:1:1101:29175:12744 1:N:0:1
ATTGGGCGTAAAGCGAGCGCAGGTGGTTTAATAAGTCTGATGTAAAAGGCAGTGGCTCAACCATTGTGTGCATTGGAAACTGTTAGACTTGAGTGCAGTAGAGGAGAGTGGAATTCCATGTGTAGCGGTGAAATGCGTAGATATATGGAGGAACACCGGTGGCGAAAGCGGCTCTCTGGACTGTCACTGACACTGAGGCTCGAAAGCGTGGGTAGCAAACAGGATTAGATACCCTTGTAAGATG
+
GGGGGGGGGGEFGGGGGGGGGGGFGGGGGGGGGFGGGGGGGGGEFFGGGGGGGGGGGGGGGGGGGGGGGGG9EGFFFGFGGGGGGGGGGGGGGGGGGGGGFGGG@FGGGGGGGGGFGFGGGGGGGGGGGGGGEFGGGEGGCFADGFGGGGGGCFGGGGGGD@FEEGGGGG7E6EGGGGF,@BFGGFGGGGFGGGG:ADFEEDEEEGGGGGCEF95FFGGGGGGC3C7;1@67CF?CAFF7CEF)
@M00200:205:000000000-AKKM3:1:1101:6056:12765 1:N:0:1
ACTGGGTTTAAAGCGCGCGCAGGCGGTTTCTTAAGTCTGGTGTCTAAGTGCGGGGCTCAACCCCGTGACGCACTGGAAACTGGGAGACTTGAGTGCAGAAGAGGAGAGCGGAATTCCACGTGTAGCGGTGAAATGCGTAGAGATGTGGAGGAACACCAGTGGCGAAGGCGGCTCTCTGGACTGTAACTGACGCTGAGGCGCGAAAGCGTGGGGAGCAAACAGGATTAGATACCCGTGTA
+
GGGGGGGGGGGGGGGGGGGGGGGGGGGGGGGGGGGGGGGGGGGGGGGGFGGGGGGGGGGGGGGGGGGGGGGGGGGGGGGGGGGGGGGGGGGGGGGGGFGGGGGGFGGGGGGGGFGGGGGGGGGGGFGFFGGGGGGGGFCGGGGGGFGGEGDEGGGGEFFGGG*:@FGGCEEGG88BEGGGEFGGGGCFFGGG57CEGG@EEDECEE*>A=EECE:7;FE@FGCD:*9<FB4>+2:/5<>
@M00200:205:000000000-AKKM3:1:1101:26876:12774 1:N:0:1
ACTGGGTTTAAAGGGAGCGTAGGCGGATAGTTTAGTCAGAGGTGAAAGCCCAGGGCTCAACCTTGGAATTGCCTTTGATACTGGCTATCTTGAGTATGGAAGAGGTATGTGGAACTCCGAGTGTAGAGGTGAAATTCGTAGATATTCGGAAGAACACCAGTGGCGAAGGCGACATACTGGTCCATTACTGACGCTGAGGCTCGAAAGCGTGGGGAGCAAACAGGATTAGATACCCCTGTA
+
GGGGGGGGGGGGGGG9FGGGGGGG:F++6CFGEFGGGGGFGGGGGGG@;,6:CFGG@FGGGGFE<,C,9FGGGFGGGGGGGGGFG<<CFGEGGGG9F<F,,B<CF=FAF?FGGGEC<,+>BFGGGGGGGGGGGGGGGCGGGGGGG;54A4CFGGGGGGFFG@GGGGGGGGC+@8CAG9,,3@3E,5@;E@FGEGGGGGGG7CGGGGGCC/CFGGFDDGGGGGGGDDC46ACGGGGG3>FG
@M00200:205:000000000-AKKM3:1:1101:15498:12780 1:N:0:1
ATTGGGTTTAAAGTGTGCGCAGGTGGCCTCGCAAGTCGAGTGTGAAATCCCCGGGCTTAACTTGGGAATTGCGCTTCAAACCGGCAAGCTTGAGGAGGATAGAGGTGGGCGGAACTGATGGTGGAGCGGTGAAATGCGTTGATATCATCAGGAACACCGGAGGCGAAAGCGGTCCACTGGGTCCTTTCTGACGCTGAGGGACGAAAGCTAGGGGAGCGAACGGGATTAGATACCCTTGTA
+
GGGGGGGGGGGGGGGGGGGGGGGGGGGGGGGGGGGGGGGGGGGGGGGGGGGGGGGGGGGGGGGGGGGGGGGGGGGGGGGGGGGGGGGGGGGGGGGGGGGGGGGGGGGGGGGGGGGGGGGGGGGGGGGGGGGGGGGGGGGGGGGGGGGGGGGGGGGGGGGGGGGGGGGGGGGGGGGGGGGGGGGGGGGGGGGGGGGGGGGGGGGDGEGFFFGGGGFGFGGGGGEGFGGFFFFFGGGGFFFG
@M00200:205:000000000-AKKM3:1:1101:22650:12795 1:N:0:1
ATTGGGTTTAAAGGGCTCGTAGGCGGTTTGTCGCGTCGGGAGTGAAAACGCCGTGCTTAACACGGCGCTTGCTTCCGATACGGGCAGACTAGAGGTATTCAGGGCAGAACGGAATTCCTGGTGTAGCGGTGAAATGCGCAGATATCAGGAGGAACACCGGTGGCGAAGGCGGTTCTCTGGGAATGACCTGACGCTGAGGAGCGAAAGTGTGGGGAGCGAACAGGATTAGCACCCCCTGTA
+
FF<E<FGGDGCDAF@@EFGBCFCGGGGGDGGGEGG@CCCC@FGFEGGGGGEFEGGGGGEFGGGDDECEEGFGGF9BF>CGDC7:@C7=,,5,CECADFA<,EA@+BF@D=@+B3+3CDCFFD<D,:3>B8CFGGEA9>B*<>9>C,DCFEG7>BFFG*=7=<*,8B8<*=F7B:@2??:6;C+8CFCEGGGCGGD*8F56=<58CCDDFGCEGC353=E8C38C(9>?*))*2?*/)8FC
@M00200:205:000000000-AKKM3:1:1101:12090:12806 1:N:0:1
ACTGGGTATAAAGGGCACGCAGGTGGCTTGGCAAGTCGATTGTGAAAGCCCCGAGCTTAACTTGGGAATTGCAGTCGATACTGCCGAGCTAGAGTATGGGAGAGGAAAGCGGAATTCCCGGTGTAGCGGTGAAATGCGTAGATATCGGGAGGAACATCAGTGGCGAAGGCGGCTTTCTGGCCCAATACTGACACTCATGTGCGAAAGCGTGGGGAGCAAACAGGATTAGAGACCCTTGTA
+
GGGGGGGGGGGGCFCGGGGGGDGGGGGGGGGGGGGG<C7CFGGGGGGGGG?FDFGGGFGGGGGGGGECFFFGGGGGGGGGFGGGGGGGGGGGGGFGGGGGCFGGGGGFGFDGE:BF,?AFE:7CFFDG7FCGGGG,C@FEGGGGGGGDFF7FGGGGGCFGCCGDGGGG@EF7ECCC9F?F?CGG5BCCF=C?CGG?FED91@C*=5<DE5=7C*<C:FDFFD6<8CG<*8)0C>**)702
@M00200:205:000000000-AKKM3:1:1101:2370:12811 1:N:0:1
ATTGGGTATAAAGGGAGCGTAGGCGGATAGTTTAGTCAGAGGTGAAAGCCCAGGGCTCAACCTTGGAATTGCCTTTGATACTGGCTATCTTGAGTATGGAAGAGGTATGTGGAACTCCGAGTGTAGAGGTGAAATTCGTAGATATTCGGAAGAACACCAGTGGCGAAGGCGACATACTGGTCCATTACTGACGCTGAGGCTCGAAAGCGTGGGGAGCAAACAGGATTAGATACCCTAGTA
+
GGGGGGGGGFGGGDEEFGGGGGGGGGGEGGGGGGGGGGGGGGGGGGGGGGGGGGGDFGGGGGGGGGGGGGGGGGGGGGGGGGGGGGGGGGGGGGGGGGGGFGCFDFFGFGGGGGGGGGGGGGGGGGFGGGFGGFGGGGGGGGGGGGGGGGGGGGGGFEGFGGGGEGEGEEGGEGGGGGGGGGGGG9DACGGGG5CEGGFCFGEECEGCGGGGGGFGBGG@4>FG;GF@A6)1B8C65=:@
@M00200:205:000000000-AKKM3:1:1101:17870:12836 1:N:0:1
ACTGGGTTTAAAGGGAGCGTAGGCGGATAGTTTAGTCAGAGGTGAAAGCCCAGGGCTCAACCTTGGAATTGCCTTTGATACTGGCTATCTTGAGTATGGAAGAGGTATGTGGAACTCCGAGTGTAGAGGTGAAATTCGTAGATATTCGGAAGAACACCAGTGGCGAAGGCGACATACTGGTCCATTACTGACGCTGAGGCTCGAAAGCGTGGGGAGCAAACAGGATTAGATACCCTTGTA
+
F<EFGGEEF@EEFCFFGGGFGGECCFEGCFFDC,FEFGFGEGFGDEGGFEGGGGGGGGGCGFGFGGGGGGCGC6CFGGGGGGF<FFGGGFGGGGGEEFCFGDDFGGGFGGGGGFGGGGGGGGGE;?FBFF@FGGA<FGCC@FFFCA9ECG+@FFGGG7FC<FGGEE7CCFGGGGG9F;<CCGECE,@AGFGGEEGGCFFG5DGDC:DGC?EDGG37BFFGCGC<@F>@FFFG@GF64A8F
@M00200:205:000000000-AKKM3:1:1101:7857:12871 1:N:0:1
ATTGGGTATAAAGGGAGCGTAGGCGGATAGTTTAGTCAGAGGTGAAAGCCCAGGGCTCAACCTTGGAATTGCCTTTGATACTGGCTATCTTGAGTATGGAAGAGGTATGTGGAACTCCGAGTGTAGAGGTGAAATTCGTAGATATTCGGAAGAACACCAGTGGCGAAGGCGACATACTGGTCCATTACTGACGCTGAGGCTCGAAAGCGTGGGGAGCAAACAGGATTAGATACCCCTGTA
+
GGGGGGGGGGGGGGGGGGGGGGGGGGGGGGGGGGGGGGGGGGGGGGGGGGGGGGGGGGGGGGGGGGGGGGGGGGGGGGGGGGGGFGFGGGGGGGGGGGGGGGGGGGGGGGGGGGGGGGGGGGGGGGGGGGGGGGGGFFGGGGGGGGGGGFGGGGGGGGGGGGFGGGGGCGGGGGGGGGGCEGGGGGGGGGGGGGGEGGGGGGGGGECCEGGGGDEGFGEFDDF:@GF3=@EF@FGGFFFF
@M00200:205:000000000-AKKM3:1:1101:9379:12894 1:N:0:1
ATTGGGTTTAAAGTGCACGCAGGCGGTTTGTTAAGTCAGATGTGAAATCCCCGAGCTTAACTTGGGAACTGCATTTGAAACTGGCAAGCTAGAGTCTTGTAGAGGGGGGTAGAATTCCAGGTGTAGCGGTGAAATGCGTAGAGATCTGGAGGAATACCGGTGGCGAAGGCGGCCCCCTGGACAAAGACTGACGCTCAGGTGCGAAAGCGTGGGGAGCAAACAGGATTAGATACCCCAGTA
+
GGGGGGGGGGGGGGGGGGGGGGGGGGGGGGGGGGGGGGGGGGGGGGGGGGGGGGGGGGGGGGGGGGGGGGGGGGGGGGGGGGGGGGGGGGGGGGGGGGGGGGGGGGGGGGGGGGGGGGGGGGGGGGGGGGGGGGGGGGGGDGGGGGGGGGGGGGGGGGGGGGGGGGGGGGGGDGGGGGGGGGGGGGGGGGGGGGGGCFGGGGGGGGGGGGGGGGFGEGGGGGGGFGFBFF<FFG6C5>FG
@M00200:205:000000000-AKKM3:1:1101:4411:12904 1:N:0:1
ATTGGGTTTAAAGGGCTCGTAGGCGGTTTGTCGCGTCGGGAGTGAAAACCAGGTGCTTAACACCTGGCTTGCTTTCGATACGGGCAGACTGGAGGTATGCAGGGGAGAACGGAATTCCTGGTGTAGCGGTGAAATGCGCAGATATCAGGAGGAACACCGGTGGCGAAGGCGGTTCTCTGGGCATTACCTGACGCTGAGGAGCGAAAGTGTGGGGAGCGAACAGGATTAGATACCCTTGTA
+
GGGGGGGGGGGGGGGGGGGGGGGGGGGGGGGGGGGGGGGGGGGGGGGGGGGGGGGGGGGGGGGGGGGGGGGGGGGGGGGGGGGGGGGGGGGFGGGGGGGGGGGGGGGGGGGGGGGGGGGGGGGGFFGGGGGGGGGGGGCC@:FGFGGGGGGGGGGGGGGGGGGGGGGGGGDGGGGGGGGCGGGFGEGGFFCCEGGGGGGGGGGGGGGGGCCEEGFGFEEEDCFGBGGFFFFCCEGGFFF?
@M00200:205:000000000-AKKM3:1:1101:27123:12911 1:N:0:1
ACTGGGCTTAAAGGGTGCGCAGGCGGTTGGGTGTGTCAGATGTGAAATCCCGAGGCTCAACCTCGGAACTGCGTCTGAAACTACTCGACTAGAGTACTGGAGAGGGTAACGGAATTCACGGTGTAGCAGTGAAATGCGTAGATATCGTGAGGAACACCAGAGGCGAAGGCGGTTACCTGGACAGTTACTGACGCTCAGGCACGAAAGCATGGGGAGCAAAAGGGATTAGATACCCCCGTA
+
FFGGGGGGGGGGGGG<CFGGGGGGGGGG>F7FGFGGGGFCFGGGGGGGGGGGGGGGGGGGGD,FCGGCFGGGGGGGGG<FGGGDFGGGGGGGGGGFFGGGGGGGGDCGGGGGGGGGGGCFGGGGGGGCGGGGGGGGGGGGGDGGGGG<FGGGGGGGGGFG7@FGDCGGGGGGGG78CGGGGGFFGGCGGGGGGGGG5<FGGGGGDGDGGGFDGGFGEFCFG*?*(29>FFFGGDCGB:DG
@M00200:205:000000000-AKKM3:1:1101:13365:12948 1:N:0:1
ACTGGGTTTAAAGGGAGCGTAGGCGGATAGTTTAGTCAGAGGTGAAAGCCCAGGGCTCAACCTTGGAATTGCCTTTGATACTGGCTATCTTGAGTATGGAAGAGGTATGTGGAACTCCGAGTGTAGAGGTGAAATTCGTAGATATTCGGAAGAACACCAGTGGCGAAGGCGACATACTGGTCCATTACTGACGCTGAGGCTCGAAAGCGTGGGGAGCAAACAGGATTAGATACCCCAGTA
+
GGGGGGGGGGGGGGGGGGGGGGGGGGDGGGGGGGGGGGGGGGGGGGGGGGGGGGGGGGGGGGGGGGGGGGGGGGGGGGGGGGGGGGGGGGGGGGGGGGGGGGGGGGGGGGGGGGGGGGGGGGGGGGGGGGGGGGGGGGGGGGGFGGGGGGGGGGFGGGGGGGGGGGGGGGGGGGGGGGGGGGGGGFGGGGGGDGDECF5CCGGGGGDGEGGGGEFD3EFFF<FGFGGE6;CFFGGC>>F7
@M00200:205:000000000-AKKM3:1:1101:26982:12949 1:N:0:1
ACTGGGCTTAAAGGGCGCGTAGGCGGTCTTGTAAGTCAGATGTGAAAGCCCCGGGCTCAACCCGGGAATAGCATTTGATACTGCGAGGCTTGAGTCCGGGAGAGGATGGCGGAATTCCCAGTGTAGAGGTGAAATTCGTAGATATTGGGAAGAACACCGGTGGCGAAGGCGGCCATCTGGACCGGTACTGACGCTGAGGCGCGAAAGCGTGGGGAGCAAACAGGATTAGATACCCTTGTA
+
GGGGGGGGGGGGGGGGGGGGGGGGGGGGGGGGGGGGGGGGGGGGGGGGGGGGGGGGGGGGGFEGGGGGGGGGGFFGGGGGGGGGGGGGGGGGGGGD9FCFGGGGGGGGGGGGGG7DG9DFFGFGGGFGGGGGGFCFGGFGGGGGGGF@FGFGGGGGGGGG:<CGGGGGGGGG58EFGGGGGFGCE:E59FGGGGCC:EGGDGGGGGGGGGGGGD3CBAFD5DFGFCGFF?AC2<CC?FFG
@M00200:205:000000000-AKKM3:1:1101:9580:12966 1:N:0:1
ACTGGGCTTAAAGGGTGCGTAGGCGGCTATTTAAGTCAGCGGTGAAAGACTCCGGCTCAACCGGAGCAGTGCCATTGATACTGGATAGCTTGAGTGTTGGAGGGGTACATGGAATTGATGGTGTAGCGGTGAAATGCATAGATACCATCAGGAACACCGATAGCGAAGGCATTGTACTGGCCAACAACTGACGCTGAGGCACGAAAGCATGGGGAGCGAACAGGATTAGATACCCGTGTA
+
GGGGGGGGGGGGGGGGGGGGGGGGGGGGGGGGGGGGGGGGGGGGGGGGGGGGGGGGGGGGGGGGGGGGGGGGGGGGGGGGGGGGGGGGGGGGGGGGGGGGGGGGGGGGGGGGGGGGGGGGGGGGGGGGGGGGGGGGGGGGGGGGGGGGGGGGGGGGGGGGGGGGGGGGGGGGGGGFDGFGGGGGGCGFGGGGGGGGGGGGGGGGGEGG8CFGGC)5>EGECGGGFCGFFFFGGFGDE5;F
@M00200:205:000000000-AKKM3:1:1101:12846:12973 1:N:0:1
ATTGGGTTTAAAGCGAGCGCAGGTGGTTTAATAAGTCTGATGTAAAAGGCAGTGGCTCAACCATTGTGTGCATTGGAAACTGTTAGACTTGAGTGCAGTAGAGGAGAGTGGAATTCCATGTGTAGCGGTGAAATGCGTAGATATATGGAGGAACACCGGTGGCGAAAGCGGCTCTCTGGACTGTAACTGACACTGAGGCTCGAAAGCGTGGGTAGCAAACAGGATTAGATACCCTAGTA
+
GGGGGGGGGGGGGGGGGGGGGGGGGGGGGGGGGGGGGGGGGGGCGGGGGGGGGGGGGGGGGGGGGGGGGGGGGGGGGGGGGGGGGGGGGGGGGGGGGGGGGGGGGGGGGGGGGGGGGGGGGGGGGGGGGGGGGGGGGGGGGGGGGGGGGGGGFGGGGGGGGGGGGGGGGGGGEGGGGGGGGGGGGGGGGGGGGGFEFFFCFDEFGGGGGGGFEGEGFCCCGG=F@:FEFFFGFGGGFFF
@M00200:205:000000000-AKKM3:1:1101:22690:12981 1:N:0:1
ACTGGGCATAAAGCGCACGTAGGCGGCTTTGTAAGTCAGAGGTGAAAGCCTGGAGCTCAACTCCAGAACTGCCTTTGAGACTGCATCGCTTGAATCCAGGAGAGGTCAGTGGAATTCCGAGTGTAGAGGTGAAATTCGTAGATATTCGGAAGAACACCAGTGGCGAAGGCGGCTGACTGGACTGGTATTGACGCTGAGGTGAGAAAGCGTGGGGAGCAAACAGGATTAGATACCCTGGTA
+
GGGGGGGGGGGGGGGGGGGGGGGGGGGGGGGGGGGGGGGGGGGGGGGGGGGGGGGGGGGGGGGGGGCGGGGGGGGGGGGGGGGGGGGGGGGGGGGGGGEGFGGGGGGGGGGGGGGGGGFCFGGGGGGGGGGGGGGGGGGGFFGGFCGGGGEGGGGGGGGFGF@GEEGGCGEDEGGGGGGFGGGGCDC?FDFCGGGGDGFC5DCGGGGGGGGGGGACAFFFGCC<@FFEF4:CEG:CFF@E
@M00200:205:000000000-AKKM3:1:1101:7155:13015 1:N:0:1
ACTGGGCATAAAGAGCTCGTAGGCGGTTTGTCGCGTCTGCCGTGAAAGTCCGGGGCTCAACTCCGGATCTGCGGTGGGTACGGGCAGACTAGAGTGATGTAGGGGAGACTGGAATTCCTGGTGTAGCGGTGAAATGCGCAGATATCAGGAGGAACACCGATGGCGAAGGCAGGTCTCTGGGCATTAACTGACGCTGAGGAGCGAAAGCATGGGGAGCGAACAGGATTAGATACCCGAGTA
+
GGGGGGGGGGGGGGGGGGGGGGGGFGGGDGGGGGEEGGGGGGFGGGGFGGGGGGGGGGFGGGGGGGGGEGGGGGGGGGGGGGGGGGGGGGGGFFFGGGGGGGGGGGGDFGGGGGGGGGGGFEFFFFGGGGGGGF9FDGGGGGGGGGGGGFDGGFGGGGGGGGCFGFGGGGGGGFGGGGFGGGD6CFGGGFGFGGGGGG=GEGGGEGGCG9EFFCBGFGGGGDEFFGG>FFFGFFE5<:7E
@M00200:205:000000000-AKKM3:1:1101:4766:13016 1:N:0:1
ATTGGGTTTAAAGGGTGCGTAGGCGGCCTATTAAGTCAGTTCTGAAATATCCCGGCTTAACCGGGAGGGTGGGATTGATACTGATGGGCTTGAGTGGAGTCGAGGTAGGCGGAATTGACGGTGTAGCGGTGAAATGCTTAGATATCGTCAAGAACACCGATAGTGTAGACAGCTTACTAGACTTCAACTGACGCTGAGGCACGAAAGTGTGGGGATCAAACAGGATTAGATACCCCAGTA
+
DGGGGGGGGGGGGGGFGGGGGGGGGGGGGGGGGGGGGGGGGGGGGGFGGGGGGGGGGGGDGGGGG>FEGGGGGGGGGGGGGGGCFGGGGGGGGGGGGGGGGGGGGGGGGGGGGGGFGGGGGGGGGGGGGGGG,FFGFGGGGGGGGGGGGGGFFGG8FGG7FFGGGGCD9EDFFGGFCGFFGFGGGGGCFFGGGGGEGFGCCCEECEGCFGF*<C:CFGGCFGCC:GC?444>FGFGB37<
@M00200:205:000000000-AKKM3:1:1101:12699:13051 1:N:0:1
ATTGGGCATAAAGGGAGCGTAGGCGGATAGTTTAGTCAGAGGTGAAAGCCCAGGGCTCAACCTCGGAATTGCCTTTGATACTGGCTATCTTGAGTATGGAAGAGGTATGTGGAACTCCGAGTGTAGAGGTGAAATTCGTAGATATTCGGAAGAACACCAGTGGCGAAGGCGACATACTGGTCCATTACTGACGCTGAGGCTCGAAAGCGTGGGGAGCAAACAGGATTAGATACCCCAGTAAGA
+
GFFGGGG@@@9FFG@E,@@FGDEGGD@FCFFFGC@EGGGGGF@<FFDCE<FFFGGGFF@C6EE,BCC@F8FFGGG<FEGGF<?ECCFGGG9FAFEFDEFFEBE4CEDC<FFFF@AE9<CFGGG,@ECGGGGFAFDFE@FF<C?DFFDGC4@CFGGGGG:F5=F7@FCGEGGGG6BFC33>=DGFD9>A:+2@879CE2:CCFGGGG<DEGGGGG>5)ABCCDED0;CEFFCCFF8DE>?CCA9
@M00200:205:000000000-AKKM3:1:1101:18562:13055 1:N:0:1
ATTGGGTTTAAAGGGAGCGTAGGCGGATAGTTTAGTCAGAGGTGAAAGCCCAGGGCTCAACCTTGGAATTGCCTTTGATACTGGCTATCTTGAGTATGGAAGAGGTATGTGGAACTCCGAGTGTAGAGGTGAAATTCGTAGATATTCGGAAGAACACCAGTGGCGAAGGCGACATACTGGTCCATTACTGACGCTGAGGCTCGAAAGCGTGGGGAGCAAACAGGATTAGATACCCTGGTA
+
FGGGGGGGGGGGGGGGGGGCFGGGGGGGGFGCFGGGGGGGGFGGGGGGGGGGGGGGGGGGGGGGGGGGGGGGGGGGGGGGGGGGGGGGGGGGGGGGGGGGGGGGGGGGGGGGGGGGGGGGGGGGGGGGGGGGGGGGGGGGGGGFGGFGGGGGGGGGGGGGGGGGGGGDGGGGGDGGGGGFGGGGG9BFGGGGGGGGGFGGGGGGGGGFGGG:FEB335FCCGGGFGF3=FEC9FGGF>A7
@M00200:205:000000000-AKKM3:1:1101:23805:13057 1:N:0:1
ATTGGGCTTAAAGGGAGCGTAGGCGGATAGTTTAGTCAGAGGTGAAAGCCCAGGGCTCAACCTTGGAATTGCCTTTGATACTGGCTATCTTGAGTATGGAAGAGGTATGTGGAACTCCGAGTGTAGAGGTGAAATTCGTAGATATTCGGAAGAACACCAGTGGCGAAGGCGACATACTGGTCCATTACTGACGCTGAGGCTCGAAAGCGTGGGGAGCAAACAGGATTAGATACCCTGTA
+
GGGCFGGGGF<FGGGGGGGGGGGGGGGG@EEGGCFFGGGGGGGGGGGGGGGGGFGGGGGGGGGGFGEGFGGDFD,CEEEFFEFGGGFGGGGGGGGF9CFGGGGFGGGGEFF<CFFFFGGGGDFFEGGDGGCGF<FFGGGGGEGFGGGGGEGGGGGFGGGGDGFCGD7FGGFGGEEFFGEGGGCGDFCFGGGEGGGEGFGGGGGCEEDFC/=ECEEGFGGCCDGF<GG@=FFGGGGGFFF
@M00200:205:000000000-AKKM3:1:1101:24390:13116 1:N:0:1
ATTGGGTTTAAAGCGCACGTAGGCGGATATTTAAGTCAGGGGTGAAATCCCAGAGCTCAACTCTGGAACTGCCTTTGATACTGGGTATCTTGAGTATGGAAGAGGTAAGTGGAATTCCGAGTGTAGAGGTGAAATTCGTAGATATTCGGAGGAACACCAGTGGCGAAGGCGGCTTACTGGTCCATTACTGACGCTGAGGTGCGAAAGCGTGGGGAGCAAACAGGATTAGATACCCGTGTA
+
GGGGGGGGGGGGGGGGGGGGGGGGGGGGGGGGGGGGGGGGGGGGGGGGGGGGGGGGGGGGGGGGGGGGGGGGGGGGGGGGGGGGGGGGGGGGGGGGGGGGGGGGGGGGGGGGGGGGGGGGGGGGGGGGGGGGGGGGGGGGGGGGGGGGGGGGGGGGGGGGGGGGGGEGFGGGGGGGGGGGGGGGGGGGGGGGGGGGGGGEGCEGGG4CC=CFGGFGFGGGGGGD<GGF?FAGGFGDBEF=
@M00200:205:000000000-AKKM3:1:1101:25024:13134 1:N:0:1
ATTGGGTTTAAAGGGTGCGTAGGCGGCCCTGTAAGTCAGTGCTGAAATATTCCAGCTTAACTGGGAGGGTGGCATTGATACTGTGGGGCTAGAGTACAGATGAGGTAGGCGGAATTGACGGTGTAGCGGTGAAATGCTTAGATATCGTCAAGAACACCTATAGCGAAGGCAGCTTACTAGGCTGTAACTGACGCTGAGGCACGAAAGTGTGGGGATCAAACAGGATTAGATACCCGCGTA
+
GGGGGGGGGGGGGGGGGGGGGGGGGGGGGGGGGGGGGGGGGGGGFGGGGGGGGGGGGGGGGGGGGGGDGGGGGGGGGGGGGGGGGGGGGGGGGGGGGGGGGGFGGGGGGGGGGGGGGGGGGGGGGGGGGGCFGGDGFGGGGGGGGCFGGGGGGGGGGGGGGGGGGGECEFGGGGGGGGGGGGGGGGGGGG?FGGGGGGGGGG5CGEGGGGGGGGFG>CGGGGGGFGGFFFFGFGGGB>>C
@M00200:205:000000000-AKKM3:1:1101:8536:13136 1:N:0:1
ATTGGGTTTAAAGGGAGCGTAGGCGGATAGTTTAGTCAGAGGTGAAAGCCCAGGGCTCAACCTTGGAATTGCCTTTGATACTGGCTATCTTGAGTATGGAAGAGGTATGTGGAACTCCGAGTGTAGAGGTGAAATTCGTAGATATTCGGAAGAACACCAGTGGCGAAGGCGACATACTGGTCCATTACTGACGCTGAGGCTCGAAAGCGTGGGGAGCAAACAGGATTAGATACCCTAGTA
+
GGGGGGGGGGGGGGGGGGGGGGGGGGGGGGGGGGGGGGGGGGGGGGGGGGGGGGGGGGGFFGGGGGGGGGGGGGGGGGGGGGGGGGGGGGGGGGGGGGGGGGGGGGGGGGGGGGGGGGGGGGGGBFGGGGGGGGCFFGGGGGGGGGGGGGGGGGGGGGFGGGGGGGGGGGGGGGGGFGGGGGGGGGGGFGGGGGGEGGGGGGGGGGGGGGGGGG>DFGCEGGGGFGGFFFFDFFCCFFFG
@M00200:205:000000000-AKKM3:1:1101:11065:13149 1:N:0:1
ATTGGGTTTAAAGCGAGCGCAGGTGGTTTAATAAGTCTGATGTAAAAGGCAGTGGCTCAACCATTGTGTGCATTGGAAACTGTTAGACTTGAGTGCAGTAGAGGAGAGTGGAATTCCATGTGTAGCGGTGAAATGCGTAGATATATGGAGGAACACCGGTGGCGAAAGCGGCTCTCTGGACTGTAACTGACACTGAGGCTCGAAAGCGTGGGTAGCAAACAGGATTAGATACCCCCGTA
+
GGGGGGGGGGGGGGGGGGGGGGGGGGFGGGGGGGGGGGGGGGGEFFGGGGGGGGGGGGGGGGGGGGGGGGGFFGGGGGGGGGGGGGGGGGGGGGGGGGGGGGGGGGGGGGGGGGGGGGGGGGGGGGGGGGGGGGGGGGGGGGGGGGGGGDGGGGGGGGGGGGGGGGGGGDEEGGGGGGGGGGFGGFGFFGGGGGGGEGGGGGGGEGGDGCEGGCA<CEGGFG=F)+2776?C8?FDBFF
@M00200:205:000000000-AKKM3:1:1101:21474:13177 1:N:0:1
ACTGGGTTTAAAGGGTGCGTAGGCGGCTTATTAAGTCAGGGGTGAAAGACGGTGGCTCAACCATCGCAGTGCCTTTGATACTGATGAGCTTGAATATACTAGAGGTAGGCGGAATGTGACAAGTAGCGGTGAAATGCATAGATATGTCACAGAACACCGATTGCGAAGGCAGCTTACTATGGTATTATTGACGCTGAGGCACGAAAGCGTGGGGATCAAACAGGATTAGATACCCCCGTA
+
GGGGGGGGGGGGGGGGGGGGGGGGGGGGGGGGGGGGGGGGGGGGGGGGGGGGGGGGGGGGGGGGGGGGGGGGGGGGGGGGGGGGGGGGGGGGGGGGGGGGGGGGGGGGGGGGGGGGGGGGCFFFGGGGGGGGGGGGGGGGGGGGGGGGGGGGGGGGGGGGGGGGGGGGGGGGGFFGGGGGGGGGGGFGFGGGDGGDGFGGGGGGDG4CCGGCGEFGFGGGGGGGFGGFFFFGDGGFBD>7
@M00200:205:000000000-AKKM3:1:1101:16850:13178 1:N:0:1
ACTGGGCTTAAAGGGTGCGTAGGCGGCTTATTAAGTCAGGGGTGAAAGACGGTGGCTCAACCATCGCAGTGCCTTTGATACTGATGAGCTTGAATATACTAGAGGTAGGCGGAATGTGACAAGTAGCGGTGAAATGCATAGATATGTCACAGAACACCGATTGCGAAGGCAGCTTACTATGGTATTATTGACGCTGAGGCACGAAAGCGTGGGGATCAAACAGGATTAGATACCCCGGTA
+
GGGGGGGGGGGGGGGGGGGGGGGGGGGGGGGGGGGGGGGGGGGGGGGGGGGGGGGGGGGGGGEGGGGGGGGGGGGGGGGGGGGGGGGGGGGGGGGGGGGGGGGGGGGGGGGGGGGGGGGGGGGGGGGGGGGGGGGGGGGGGGGGGGGGGGGGGGFGGGGGGGGGGGGGGGGGGGGGGGGGGGGGGGGGGGGGGGGGGGGGGGGGGGGFGGGGGGFGFGFEF<FGDGGFFFFGGFFD>BFE
@M00200:205:000000000-AKKM3:1:1101:8936:13240 1:N:0:1
ATTGGGTATAAAGGGAGCGTAGGCGGATAGTTTAGTCAGAGGTGAAAGCCCAGGGCTCAACCTTGGAATTGCCTTTGATACTGGCTATCTTGAGTATGGAAGAGGTATGTGGAACTCCGAGTGTAGAGGTGAAATTCGTAGATATTCGGAAGAACACCAGTGGCGAAGGCGACATACTGGTCCATTACTGACGCTGAGGCTCGAAAGCGTGGGGAGCAAACAGGATTAGATACCCTAGTA
+
GCGGGGGGGGGGGGGFGGGGGGGGGGGGGGGGGGGGGGGGGGGGGGGGG<FGGGGGGGGGGGGGFGGCFGGGGGGGGGGGFGGGGGGGGGGGGGGGGGGG=FCEGGGGGEFFGGGGE=FEGGGGFBFGGGGGGGGGGGGGGGGGGGGFF@CCFGGGGFCCFCFGGGGGGG7@C>>FG9=FD,@CCCA,EFFEGGD7*2:ACFGGFGC*:CGDG54C:F5CFGGDDGF<A7CGGFEFFFFG
@M00200:205:000000000-AKKM3:1:1101:26229:13256 1:N:0:1
ATTGAGCATAAAGCGAGCGCAGGTGGTTTAATAAGTCTGATGTAAAAGGCAGTGGCTCAACCATTGTGTGCATTGGAAACTGTTAGACTTGAGTGCAGTAGAGGAGAGTGGAATTCCATGTGTAGCGGTGAAATGCGTAGATATATGGAGGAACACCGGTGGCGAAAGCGGCTCTCTGGACTGTAACTGACACTGAGGCTCGAAAGCGTGGGTAGCAAACAGGATTAGATACCCTGGTA
+
GGGGGGGGGGGGGGGGGGGGGGGGGGGGGGGGGGGGGGGGGGGGGGGGGGGGGGGGFFGFGGGGGGGGGGGAFGGGGGGGGGGGGGGGGGGGGGGGGGGGGGGGCGGGGGGFGGGGGGGGGGGGGGGCGGGFCFGGDGGGGGGGDFGGGGGGGGGGGGGGGGGDGGGGGGGGGGGGGGGFGGGGGGGGFCCGGFGGGDGFCDGGGEGGGGGDF??FFG24CD88)@F@FF?FBFFFFFF
@M00200:205:000000000-AKKM3:1:1101:6347:13267 1:N:0:1
ACTGGGCTTAAAGGGCGCGTAGGCGGCTCTTTCAGTCGGATGTGAAAGCCCGGGGCTCAACCCCGGAACGGCATCCGAGACGGGAGGGCTCGAGACCGGGAGAGGAGGGTGGAATAGCCAGTGTAGAGGTGAAATTCGTAGATATTGGCTGGAACACCGGTGGCGAAAGCGGCTCTCTGGCCCGGTTCTGACGCTGAGGCGCGAAAGCGTGGGGAGCAAACAGGATTAGATACCCGCGTA
+
GGGGGGGGGGGGGGGGGGGGGGGGGGGGGGGGGGGGGGGGGGGGGGGGGGGGGGGGGGGGGGGGGGGGGGGGGGGGGFGGGGGGGGGGGGGGGGGGGGGGFGEGGGGGGGGGGGGFGGGGGGGGGGFGGGGGGGGGGGGGGGGGGGGGGGGGGGGGGGGGGGGGGGGGGGGGGGGGGGGGGGGGGGGGGGGGGGGGCFFGGDGCEGGGGEGGGGFGFGGEGGGGFGGFFF27@FFDFFEG
@M00200:205:000000000-AKKM3:1:1101:13705:13279 1:N:0:1
ATTGGGTATAAAGGGAGCGTAGGCGGATAGTTTAGTCAGAGGTGAAAGCCCAGGGCTCAACCTTGGAATTGCCTTTGATACTGGCTATCTTGAGTATGGAAGAGGTATGTGGAACTCCGAGTGTAGAGGTGAAATTCGTAGATATTCGGAAGAACACCAGTGGCGAAGGCGACATACTGGTCCATTACTGACGCTGACGCTCGAAAGCGTGGGGAGCAAACAGGATTAGATACCCTCGTA
+
GGGGGGGFGGGGGGGGGGGGGGEGGG@FCGGGGGGGGGGGGGGGGGGG8C<,FGGGGGGGGGGGF@FGGGGGCGGGGGGGFGGGGGFFGGGGGGGFFFGGAEGGGGGGGFGGFG=FGFC7FGGGGGGGGGFGDGGFGFFGGGGGGFFFGGGGGGGGGGGCGCFGGGGGGG:+@CEEFFAFBFG9CFGGFCGGGCDCC,*:ECE>EEGCC/BC78?5>F?CCFFFDGG<*3?7<F@F>BFG
@M00200:205:000000000-AKKM3:1:1101:18606:13281 1:N:0:1
ACTGGGTTTAAAGGGCGCGTAGGCGGGCTGCCGCGTCCGGGGTGAAATCCTCCGGCTCAACCGGGGAACGGCCTCGGATACGGGCGGCCTCGAGGGGGGTAGGGGCATGCGGAACTGTGGGTGGAGCGGTGAAATGCGTTGATATCCACAGGAACTCCGGTGGCGAAGGCGGCGTGCTGGACCCCATCTGACGCTGAGGCGCGAAAGCCAGGGGAGCAAACGGGATTAGATACCCCAGTA
+
GGGGGGGGGGGGGGGGGGGGGGGGGGGGGGGGGGGGGGGGGGGGGGGGGGGGGGGGGGGGGGGGGGGGGGGGGGGGGGGGGGGGGGGGGGGGGGGGGGGGGGGGGGGGGGGGGGGGGGGGGGGGGGGGGGGGGGGGGGGGEGGGGGGGGGGGGGGGGGGGGGGGGGGGGGGGGGGGGGGGGGGGGDFFCFGGGGGGGGGGDCC?EGG:@FGGGGFGFGGG4CEGFGGFF4>FCFGGBF@G
@M00200:205:000000000-AKKM3:1:1101:12023:13339 1:N:0:1
ATTGGGCTTAAAGGGAGCGTAGGCGGACATTTAAGTCAGGGGTGAAATCCCGGGGCTCAACCTCGGAATTGCCTTTGATACTGGGTGTCTTGAGTATGAGAGAGGTGTGTGGAACTCCGAGTGTAGAGGTGAAATTCGTAGATATTCGGAAGAACACCAGTGGCGAAGGCGACACACTGGCTCATTACTGACGCTGAGGCCCGAAAGCGTGGGGAGCAAACAGGATTAGCTCCCCCCGTA
+
GFGEEGGFFGGGGGGGGGGGCCFGGGDG@EFFEGGGF<FEDGGGGFGC<FGGCFGGGGEFGGGGEE:BF,<CF<9<EFFDFG?F,C:=FEFGGFGAEF?EFF@@FFGFGGGGGFEGGGE:FD?FGDCEFFG9FFCDDGGGG:<EFGFDFC+@>FGGFGC77BF7ECEGGGC*@CCFCFGCF,<DFFCGGGGGGGC5CGGG*8/888CGGGGECC:DFGF<7>8C?FF?F))0328C5:<*
@M00200:205:000000000-AKKM3:1:1101:26054:13348 1:N:0:1
ATTGGGCATAAAGGGCTCGTAGGCGGTTTGTCGCGTCGGGAGTGAAAACGCCGTGCTTAACACGGCGCTTGCTTTCGATACGGGCAGACTAGAGGTATGCAGGGGAGAACGGAATTCCTGGTGTAGCGGTGAAATGCGCAGATATCAGGAGGAACACCGGTGGCGAAGGCGGTTCTCTGGGCATTACCTGACGCTGAGGAGCGAAAGTGTGGGGAGCGAACAGGATTAGATACCCTCGTA
+
GGGGGGGGGGGGGGGGGGGGGGGGGGGGGGGGGGGFGGGGGGGGGGGGGGGGGGGGGGGGGGGGGGGGGGGGGGGGGGGGGGGGGGGGGGGGGGGGGGGGGGGGGGGGGGGGGGGGGGGGGGGGGGGGGGGGGGGGGGGGGGGGG?FGGGGGGGGGGGGGEDGGGGGGGGGGGGGGGGDGFGGFGGGGGGGGGGGGGGGGGGGGGG3C7+0CGGBDFGC?CGGGFGG??4<GGCF6>EFG
@M00200:205:000000000-AKKM3:1:1101:25781:13408 1:N:0:1
ACTGGGTTTAAAGGGCGCGTAGGCGGCCGATTAAGTCGGGGGTGAAAGCCTGTGGCTCAACCACAGAATTGCCTTCGATACTGGTTGGCTTGAGACCGGAAGAGGACAGCGGAACTGCGAGTGTAGAGGTGAAATTCGTAGATATTCGCAAGAACACCAGTGGCGAAGGCGGCTGTCTGGTCCGGTTCTGACGCTGAGGCGCGAAAGCGTGGGGAGCAAACAGGATTAGATACCCGAGTAAGA
+
GGGGGGGGGGGGGGGGGGGGGGGGGGGGGGGGGGGGGGGGGGGGGGGGGGGGGGGGGGGGEGGGGGGGGGGGGGGGGGGGGGGGGGGGGGGGGGGGGGGGGGGGGGGGGGGGGGGGGGGGGGDGGGGGGGGGGGGFGGGGGGGGGGGGGGGGGGGGGGGGGGGGGGGGDGGGGGGGGGGCGGGGGGGGGGGGGGGGGGFGGGGGGGGGGGGGGGDDBFGCFGGG?CC?FFFGGDCDBBFGGA>
@M00200:205:000000000-AKKM3:1:1101:23537:13469 1:N:0:1
ATTGGGCTTAAAGCGAGCGCAGGTGGTTTAATAAGTCTGATGTAAAAGGCAGTGGCTCAACCATTGTGTGCATTGGAAACTGTTAGACTTGAGTGCAGTAGAGGAGAGTGGAATTCCATGTGTAGCGGTGAAATGCGTAGATATATGGAGGAACACCGGTGGCGAAAGCGGCTCTCTGGACTGTAACTGACACTGAGGCTCGAAAGCGTGGGTAGCAAACAGGATTAGATACCCTAGTA
+
GGGGGGGGGGGGGGGGGGGGGGGGGGGGGGGGGGGGGGGGGGG9FGGGGGGGGGGGGGGGGGGGGGGGGGGFGGGGGGGGGGGGGGGGGGGGGGGGGGGGGGGGGGGGGGGGGGGGGGGGGGGGGGGGGGGGGGGGGGGGGGGGGGGGGGGGGGGGGEGGGGFGGGGGGGGGGG?FGGGGGF>FFGGGGGGGGG>9:8>EGGGGGGGGEGGGEG5DF=FGGGFFE7C3+;?+C8?<FAA
@M00200:205:000000000-AKKM3:1:1101:8693:13503 1:N:0:1
ATTGGGTATAAAGCGAGCGCAGGTGGTTTAATAAGTCTGATGTAAAAGGCAGTGGCTCAACCATTGTGTGCATTGGAAACTGTTAGACTTGAGTGCAGTAGAGGAGAGTGGAATTCCATGTGTAGCGGTGAAATGCGTAGATATATGGAGGAACACCGGTGGCGAAAGCGGCTCTCTGGACTGTAACTGACACTGAGGCTCGAAAGCGTGGGTAGCAACCAGGATTAGATACCCCAGTA
+
GGGGGGGGGGGGGGGGGGGGGGGFGGFGGGGGGGGGGGGGGGGGGGGGGGGGGGGGGGGGGGCFGGGGGGG,EFGFGGDGGGGGGGGGGGGGGGGGGGGGGGGGGGGGGGGGGCDEGFGGGGGGGGDGGGGGGGGGGGCCC9EDEFGGGGGGFGGGGGEGCFGGGGGGGGGE6+DCCECFFFFGGGFGFFGGGF5EFFF>ECCCECCC:EGGCB?4@?,4:*//.;C)+3.1<<*/301
@M00200:205:000000000-AKKM3:1:1101:10519:13541 1:N:0:1
ATTGGGTTTAAAGAGTTCGTAGGCGGTTTGTCGCGTCGTTTGTGAAAACCAGCAGCTCAACTGCTGGCTTGCAGGCGATACGGGCAGACTTGAGTACTGCAGGGGAGACTGGAATTCCTGGTGTAGCGGTGAAATGCGCAGATATCAGGAGGAACACCGGTGGCGAAGGCGGGTCTCTGGGCAGTAACTGACGCTGAGGAACGAAAGCGTGGGTAGCGAACCGTCTTCGATTCCCCTTTA
+
FDFF8FF>@@F<C,CFEFEGGGDGGDFFEFEG;FEFFEGEF@CC,C6FFGGCGEGGC,,EEF@@FFGCGFCFF@F:+4C?F<:=CGEDFFD9?BEFCFGF9=<+4>F7CF88E,EE9CF9,:,B>,,@7>><,>CCD7+>@@C9FFFDGG7FFGDCGCEGC77DEGE>:D<E5EEGGG9,+***?<B9<:78C5<E8C8+:C*/8EC4:7*1/C=9?C*:7)*/(/*)059*0,3*7))+
@M00200:205:000000000-AKKM3:1:1101:27071:13551 1:N:0:1
ACTGGGCTTAAAGGGAGCGTAGGTGGACTGGTAAGTCAGTTGTGAAAGTTTGCGGCTCAACCGTAAAATTGCAGTTGATACTGTCAGTCTTGAGTACAGTAGAGGTGGGCGGAATTCGTGGTGTAGCGGTGAAATGCTTAGATATCACGAAGAACTCCGATTGCGAAGGCAGCTCACTGGACTGCAACTGACACTGATGCTCGAAAGTGTGGGTATCAAACAGGATTAGATACCCGCGTA
+
GGGGGGGGGGGGGGGGGGGGGGGGGGGGGGGGGGGGGGGGGGGGGGGGGGGGGGGGGGGGGGGGGGGGGGGGGGGGGGGGGGGGGGGGGGGGGGGGGGGGGGGGGGGGGGGGGGGGGGGGGGGGGGGGGGGGGGGGGGGGGGGGGFGGGGGGGGGGGGGGGGGGGGGGDCFGGGFGGGGGGGGGGGGGGFCCEEGFGFFG?FE5FGGG7<B@ECFGFC9CC*8D@7736CEGF8?5B555
@M00200:205:000000000-AKKM3:1:1101:19322:13686 1:N:0:1
ATTGGGTTTAAAGGGCTCGTAGGTGGCCAACTAAGTCGGACGTGAAATCCCTCGGCTTAACCGGGGAACTGCGTCCGATACTGGTTGGCTTGAGTTTGGGAGAGGGATGCGGAATTCCAGGTGTAGCGGTGAAATGCGTAGATATCTGGAGGAACACCGGTGGCGAAGGCGGCATCCTGGACCAATACTGACGCTGAGGAGCGAAAGCCAGGGGAGCAAACGGGATTAGATACCCCAGTA
+
GGGGGGGGGGGGGGGGGGGGGGGGGGGGGGGGGGGGGGGGGGGGGGGGGGGGGGGGGGGGEGGGGGGGGGGGGGGGGGGGGGGGGGGGGGGGDFGGGGGGGGGGGGGGGGGGGGGGGGGGGGGGGGGGGGGGGGGGGGGGGGGGGGGGGGGGGGGGGGGGGGGGGGGGGGGGGGGGGGGGGGGGGGGGFGGGGEGCEGGFGFEGEDCFGGGGGGFGFGGFGGCDFGF<FFFGGCGG>EFG
@M00200:205:000000000-AKKM3:1:1101:5467:13703 1:N:0:1
ATTGGGTTTAAAGGGAGCGTAGGCGGACATTTAAGTCAGGGGTGAAATCCCGGGGCTCAACCTCGGAATTGCCTTTGATACTGGGTGTCTTGAGTATGAGAGAGGTGTGTGGAACTCCGAGTGTAGAGGTGAAATTCGTAGATATTCGGAAGAACACCAGTGGCGAAGGCGACACACTGGCTCATTACTGACGCTGAGGCTCGAAAGCGTGGGGAGCAAACAGGATTAGATACCCTAGTA
+
GGGGGGFGGGGGGGGGGGGGGGGGGGGGGGGGGGGGGGGGGGGGGGGGGGGGGGGGGGGGGGGGGGGGGGGGGFGFGFGGGGGGGGGGGGGGGGGGGGGGGGGGGGGGGGGGGGGGFGGGGGGGGGFGGGGGGGGGGGGGGGGGGGGGGGGGGGGGGCGFGGGGDGGGGGGGGGGFGFCGGFGFGGGGGGGGGGGGGGGGGGGGGGGGGDCECC37BGCFGGE4(9F??8<:2<C=<:7+
@M00200:205:000000000-AKKM3:1:1101:25528:13724 1:N:0:1
ATTGGGTATAAAGGGCTCGTAGGCGGTTTGTCGCGTCGGGAGTGAAAACCAGGTGCTTAACACCTGGCTTGCTTTCGATACGGGCAGACTGGAGGTATGCAGGGGAGAACGGAATTCCTGGTGTAGCGGTGAAATGCGCAGATATCAGGAGGAACACCGGTGGCGAAGGCGGTTCTCTGGGCATTACCTGACGCTGAGGAGCGAAAGTGTGGGGAGCGAACAGGATTAGATACCCTAGTA
+
GGGGGGGGGGGGGGGGGGGGGGGGGGGGGGGGGGGGGGGGEGGGGGGGGGGGGGGGGGGGGGGGGGGGGGGGGGGGGGGGGGGGGGGGGGGGFGGGGGGGGGGGGGGGGGGGGGGGGGGGGGGGGGGGGCFFGGGGGGGDFGGGGGGGGGGGGGGGGDEDGGGFGGGGGGGG8CGCFGGGGGGGGFGCCFGGGEGGGFG?EGGG*CG7EFGGGGDGBEE87CFFFFFFFF9*0<<45FFC
@M00200:205:000000000-AKKM3:1:1101:4945:13724 1:N:0:1
ACTGGGTTTAAAGTGAGCGTAGGCGGACATTTAAGTCAGGGGTGAAATCCCGGGGCTCAACCTCGGAATTGCCTTTGATACTGGGTGTCTTGAGTATGAGAGAGGTGTGTGGAACTCCGAGTGTAGAGGTGAAATTCGTAGATATTCGGAAGAACACCAGTGGCGAAGGCGACACACTGGCTCATTACTGACGCTGAGGCTCGAAAGCGTGGGGAGCAAACAGGATTAGATACCCTTGTACGAT
+
GGGGGGGGGGGGGGGGGGGGGGGGGGGGGGGGGGGGGGGGGGGGGGGGGGGGGGGGGGGGGGGGGGGGGGGGGGGGGGGGGGGGGGGGGGGGGGGGGGGGGGGGGGGGGGGGGGGGGGGGGGGGGGGGGGGGGGFGGGGFFGGGGGGGFGGDCFGGGGGGGGGGGGGGGFGGGGGGGGFGFGGGGGGGGGGGGGGGEGFFFGGGFGCFGGGGGGBGFGGGGGGGBGGBFFBGFFG7?F?G*2:-
@M00200:205:000000000-AKKM3:1:1101:2212:13769 1:N:0:1
ATTGGGCATAAAGGGAGCGTAGGCGGATAGTTTAGTCAGAGGTGAAAGCCCAGGGCTCAACCTTGGAATTGCCTTTGATACTGGCTATCTTGAGTATGGAAGAGGTATGTGGAACTCCGAGTGTAGAGGTGAAATTCGTAGATATTCGGAAGAACACCAGTGGCGAAGGCGACATACTGGTCCATTACTGACGCTGAGGCGCGAAAGCGTGGGGAGCAAACAGGATTAGATACCCCAGTA
+
GGGGGGGGGGGGGGGGGGGGGGGGGGGGGGGGGGGGGGGGGGGGGGGGGGGGGGGGGGGGGGGGGGGGGGGGGGGGGGGGGGGGGGGGGGGGGGGGGGGGGGGGGGGGGGGGGGGGGGGGGGGGGGGGGGGGGGGGGGGGGGGGGGGGGDGGFGGGGGGGGGGGGGGGGGGGGGGGGFGGGFFGGGGGFGGFGGGGGGGFGDE>E:?CGGGGGGFGFGGGGFGGFFGFFF.*33<CDFFG
@M00200:205:000000000-AKKM3:1:1101:13661:13819 1:N:0:1
ACTGGGTTTAAAGGGAGCGTAGGCGGATAGTTTAGTCAGAGGTGAAAGCCCAGGGCTCAACCTTGGAATTGCCTTTGATACTGGCTATCTTGAGTATGGAAGAGGTATGTGGAACTCCGAGTGTAGAGGTGAAATTCGTAGATATTCGGAAGAACACCAGTGGCGAAGGCGACATACTGGTCCATTACTGACGCTGAGGCTCGAAAGCGTGGGGAGCAAACAGGATTAGATACCCCAGTAAGA
+
GGGGGGGGGGGGGGGGGGGGGGGGGGGGGGGGGGGGGGGGGGGGGGGGGGGGGGGGGGGGGGGGGGGGGGGGGGGGGGGGGGGGGGGGGGGGGGGGGGGGGGGGGGGGGGGGGGGGG8FGGGGGGGGGGGGGGGGGGGGGGGGGGGGGGGGGGGGGGGGGGGGGGGGGGDGGGGGGGGGGGGGGGGGGGGGGGGGGGGGGGGGGGGGGGGGGGGFDEGGGGGGG?<7=FFCDFFC7A>FGFCB
@M00200:205:000000000-AKKM3:1:1101:19368:13868 1:N:0:1
ATTGGGTTTAAAGGGCGCGTAGGCGGCCGATTAAGTCGGGGGTGAAAGCCTGTGGCTCAACCACAGAATTGCCTTCGATACTGGTTGGCTTGAGACCGGAAGAGGACAGCGGAACTGCGAGTGTAGAGGTGAAATTCGTAGATATTCGCAAGAACACCAGTGGCGAAGGCGGCTGTCTGGTCCGGTTCTGACGCTGAGGCGCGAAAGCGTGGGGAGCAAACAGGATTAGATACCCCCGTA
+
,FGGGGGGGGGGGGGGGGGGGGGGGGGGGGGGGGGGGGGGGGGGGGGGGGGGGGGGGGGGGGGGGGGGGGGGGGGGGGGGGGGGGGGGGGGGGGGGGGGGGGGGGGGGGGGDGGGGGGGGDFGGGGGGGGGFFFGGGGGGGGGGGGGGGGGGGGGGGGGGGGGGGGGGGGGGGGGGGGGGGGFGGGGGGGGGGGGDGGFGGGGGGGGGEGGGGGFGFGGFDGGGBGGFFF<7C2:C:>B5
@M00200:205:000000000-AKKM3:1:1101:22242:13878 1:N:0:1
ATTGGGTATAAAGCGCGCGCAGGCGGTTTCTTAAGTCTGGTGTCTAAGTGCGGGGCTCAACCCCGTGACGCACTGGAAACTGGGAGACTTGAGTGCAGAAGAGGAGAGCGGAATTCCACGTGTAGCGGTGAAATGCGTAGAGATGTGGAGGAACACCAGTGGCGAAGGCGGCTCTCTGGACTGTAACTGACGCTGAGGCGCGAAAGCGTGGGGAGCAAACAGGATTAGATACCCCGGTA
+
GGGGGGGGGGGGGGGGGGGGGGGGGGGGGGGGGGGGGGGGGGGGGGGGGGGGGGGGGGGGGGGGGGGGGGGEGGGGGGGGGGGGGGGGGGGGGGGGGGGGGGGGGGGGGGGGGGGGGGGGGGGFFFGGGGGGGGGGGGGGGGGGGGGGFGDGGFGGDFGGGFGGGEGGGGGGCGFGGGGGGGGFGFFFDGFGGGDCFG5C=CE8CEGDGGGGGGBGF?FFCFDF?=DDF=AG+<FDEB>
@M00200:205:000000000-AKKM3:1:1101:23349:13894 1:N:0:1
ATTGGGTTTAAAGGGAGCGTAGGCGGACATTTAAGTCAGGGGTGAAATCCCGGGGCTCAACCTCGGAATTGCCTTTGATACTGGGTGTCTTGAGTATGAGAGAGGTGTGTGGAACTCCGAGTGTAGAGGTGAAATTCGTAGATATTCGGAAGAACACCAGTGGCGAAGGCGACACACTGGCTCATTACTGACGCTGAGGCTCGAAAGCGTGGGGAGCAAACAGGATTAGATACCCGCGTA
+
G,CEGC@FE<FCCFGGCF:@FEGGGDDGFFCFGGGGFF@FFFGGGGGCAEFFGCEGCFCGGGGGGGG7FFFGFGGCEEFCCFGGGFCEGGGDA<FCGGGGFFGC=EFGFGGGGCEFFGGE>FFGFCFF@B@DFFGGGCAFFEGGGGGGGFGDF8=FF@CEAFCCEGGGFGGDGGGGDFFCFDC?92=FGFCGEG<5?88CEF5:CEG;E:EGGG3>@F8EGFGF?GF?*9:DFEFC>5<*
@M00200:205:000000000-AKKM3:1:1101:26068:13895 1:N:0:1
ATTGGGTTTAAAGGGCTCGTAGGCGGTTTGTCGCGTCGGGAGTGAAAACGCCGTGCTTAACACGGCGCTTGCTTCCGATACGGGCAGACTAGAGGTATTCAGGGGAGAACGGAATTCCTGGTGTAGCGGTGAAATGCGCAGATATCAGGAGGAACACCGGTGGCGAAGGCGGTTCTCTGGGAATGACCTGACGCTGAGGAGCGAAAGTGTGGGGAGCGAACAGGATTAGATACCCGGGTA
+
GGGGGGGGGGGGGGGGGGGGGGGGGGGGGGGGGGGGGGGGGGGGGGGFGGGGGGGGGGGGGGGGGGGGGGGGGGGGGGGEGGGGGGGGGGGGGGGGGGGGGGGGGGGGGGGGGGGGGGDFGGGGGGGGGGGGGFGGGGGGGGFGGGGGFGGGDGGGGGDGFEGGGGG@FGGGGGGGGFGGGGFGGGGGCD*<EGGG5EGCG*:8EGGGC0C>EGFGEGG835EF0CG<=*60<CCD>>E=
@M00200:205:000000000-AKKM3:1:1101:6747:13903 1:N:0:1
ATTGGGTTTAAAGGGCTCGTAGGCGGTTTGTCGCGTCGGGAGTGAAAACGCCGTGCTTAACACGGCGCTTGCTTCCGATACGGGCAGACTAGAGGTATTCAGGGGAGAACGGAATTCCTGGTGTAGCGGTGAAATGCGCAGATATCAGGAGGAACACCGGTGGCGAAGGCGGTTCTCTGGGAATGACCTGACGCTGAGGAGCGAAAGTGTGGGGAGCGAACAGGATTAGATACCCTCGTA
+
GGGGGGGGGGGGGGGGGGGGGGGGGGGGGGGGGGGGGGGGGGGGGGGGGGGGGGGGGGGGGGGGGGGGGGGGGGGGGGGGGGGGGGGGGGGGGGGGGGGGGGGGGGGGGGGGGGGGGGGGGGGGGGGGGGGGGGGGGGGGGGGGGGGGGGGGEGGGGGGGGGGGGGGGGGGGEGGGGFGGFGGGGGGCGGGGGGGGEGGGGGGGE=CCGGGGGGFGFGGGGGGGFGG?FFFGFCCGFFFG
@M00200:205:000000000-AKKM3:1:1101:4011:13933 1:N:0:1
ATTGGGTATAAAGCGAGCGCAGGTGGTTTAATAAGTCTGATGTAAAAGGCAGTGGCTCAACCATTGTGTGCATTGGAAACTGTTAGACTTGAGTGCAGTAGAGGAGAGTGGAATTCCATGTGTAGCGGTGAAATGCGTAGATATATGGAGGACCACCGGTGGCGAAAGCGGCTCTCTGGACTGTAACTGACACTGAGGCTCGAAAGCGTGGGTAGCAAACAGGATTAGATACCCCAGTAAGATT
+
FGGGGGGGGGGGGGGEGGGGDGGGGGG<FGGGDFGFGGGGGGGGGFFFGGGGGGGGGGGGGGGGGGGGFCCGGGGGGGFGGGGGGG9FGGGDFGG9FFGGGFGGGEE7FGC@=FEAFGGGGGGGGDFEGGFG9FFFEFFG@FGG=FGAFGGG7FFGGGEGGEGDCEE78EFE>CCGGD<B@@DFGAFFF7EFFG>FFEFC6CEF:*;4=5EDG,86@,?@7788)CGF=6?;CEF3568=@?C)
@M00200:205:000000000-AKKM3:1:1101:25158:13945 1:N:0:1
ATTGGGTATAAAGGGAGCGTAGGCGGATAGTTTAGTCAGAGGTGAAAGCCCAGGGCTCAACCTTGGAATTGCCTTTGATACTGGCTATCTTGAGTATGGAAGAGGTATGTGGAACTCCGAGTGTAGAGGTGAAATTCGTAGATATTCGGAAGAACACCAGTGGCGAAGGCGACATACTGGTCCATTACTGACGCTGAGGCTCGAAAGCGTGGGGAGCAAACAGGATTAGATACCCGAGTA
+
GGGGGGGGGGGGGGGGGGGGGGGGGGGGGGGGGGGGGGGGGGGGGGGGGGGGGGGGGGGGGGGGGGGGGGGGGGGGGGGGGGGGGGGGGGGGGGGGGGGGGGGGGGGGGGGGGGGGGGDFGGGGGGGGGGGGGFFDFGDFGGGGGGGGGGGGGGGGGGGGGGGGGGGGGGGGGGGGGFGGGGGDF9DEGFGGGGGCCGGGGG5EGGGFDEGGDC;CEGGGGF6F;>:8FFEGFFFGFFFG
@M00200:205:000000000-AKKM3:1:1101:17942:13962 1:N:0:1
ACTGGGTATAAAGGGTGTGTAGGCGGGTATTTAAGTCAGTGGTGAAATCTCCAGGCTCAACCTGGAAACTGCCATTGATACTATTTATCTTGAATATCGTTGAGGTTGGCGGAATATATCATGTAGCGGTGAAATGCATAGATATGATATAGAACACCGATTGCGAAGGCAGCTAACTAAGCGATTATTGACGCTGAGGCACGAAAGCGTGGGGATCAAACAGGATTAGATACCCTAGTA
+
GGGGGGGGGGGGGGGFGGGGGGGGGGGGGGGGGGGGGGGGGGGFGGGGGGGGGGGGGGGGGGGGGGGGGGGGGGGGGGGGGGGFGGGGGGGGGGGGGGGGGGGGGGGGGGGGGGGGGGFFGGGGGGGGGGGGGGFGFGCBFGGGGGGGGGGGGGGFGEGGGGGGGGGGGGFG>CGFGGFCGGGGGGGGGGFGDGGGGGGDECCEEGGGGGGCGGFGFGGGGGGGFGGEFFEGGF@DFFFG
@M00200:205:000000000-AKKM3:1:1101:13108:13986 1:N:0:1
ACTGGGCGTAAAGGGCTCGTAGGCGGTTTGTCGCGTCGGGAGTGAAAACCAGGTGCTTAACACCTGGCTTGCTTCCGATACGGGCAGACTAGAGGTATTCAGGGGAGAACGGAATTCCTGGGGTAGCGGGGAAATGCGCAGATATCAGGAGGAACACCGGGGGCGAAGGCGGTTCTCTGGGAATATCATGACGCTGAGGAGCGAAAGGGTGGGGAGAGAAAAGGGTTAGATACGAGAGTCAGA
+
GGGGGGFFGGGGGGGCEFEFEGGGGGFEGGGGGEFFGGGGGGDFCFGGF>FGGFDGFDDDECCBEFDCGGGGGGGGGGCEFFGG7ECB8=FEDDGFFFG,EFCFGGGEFBFCFEF,CFGFF+@F:B,C@+>>CFCFCG@@FF,;<FCGGFEGDC<C3*=7*=4:C8:EG8CG*:*+3+0C*8+;<C++2:+3/*1ACFE0:/>**25****2:8)9):*<7907(02()*.0+***)))+*.6
@M00200:205:000000000-AKKM3:1:1101:22230:14058 1:N:0:1
ATTGGGTATAAAGGATGCGTAGGTGGATATTTAAGTGGGATGTGAAATCCCCGGGCTCAACCCGGGAACTGCATTCCAAACTGGATATCTAGAGTGCAGGAGAGGAAAGCGGAATTCCTAGTGTAGCGGTGAAATGCGTAGATATTAGGAGGAACACCAGTGGCGAAGGCGGCTTTCTGGACTGTAACTGACACTGAGGCATGAAAGCGTGGGTAGCAAACAGGATTAGATACCCCAGTA
+
GGGGGGGGGGGGGGGGGGGGGGGGGGGGGGGGGGGGGGGGGGGGGGGGGGGGGGGGGGGGGGGGGGGGGGGGGGGGGGGGGGGGGGGGGGGGGGGGGGGGDGGGGGGGGGGGGGGGGGGGGGGGGGGGGGGGGGGGGGFGEGGGGGGGGGGGGGGGGGGGGGGGGGGGGGGGGGGGGGGGGGGGGGGGFFGGGGGGFGFFGGGGGGGGGGGGGGFGFGGGFGGGFGC@FFFGFFCFDEFG
@M00200:205:000000000-AKKM3:1:1101:3078:14091 1:N:0:1
ATTGGGTTTAAAGGGTCCGTAGGCGGATCTGTAAGTCAGTGGTGAAATCTCATAGCTTAACTATGAAACTGCCATTGATACTGCAGGTCTTGAGTAAAGTAGAAGTGGCTGGAATAAGTAGTGTAGCGGTGAAATGCATAGATATTACTTAGAACACCAATTGCGAAGGCAGGTCACTATGTTTTAACTGACGCTGATGGACGAAAGCGTGGGGAGCGAACAGGATTAGATACCCCGTAAAATC
+
FFGGGGGGGGGGGGGAEFGGGGGGGGGEBFGGGGGGGGGGADGGGGGGGGGGGGGGGCFGGFEFGGGGGGGGG<CFGGGGGGGGGGGGGGGGFGGGGGGGGGGGFGGG@FGGGGGCGDGGGGGFFCGGDGGFFGGGGGGGCFGGGGGGC,CEFFGGGGFFFCFGGGGGDGFGEG8BFGGFE;=;D=DDA9FGGEGGG99<9:CEEGGGGEGGGDDCB=E:5DFGDGGFFFFGGGF7>E>7*19(
@M00200:205:000000000-AKKM3:1:1101:24355:14107 1:N:0:1
ATTGGGTTTAAAGCGAGCGCAGGTGGTTTAATAAGTCTGATGTAAAAGGCAGTGGCTCAACCATTGTGTGCATTGGAAACTGTTAGACTTGAGTGCAGTAGAGGAGAGTGGAATTCCATGTGTAGCGGTGAAATGCGTAGATATATGGAGGAACACCGGTGGCGAAAGCGGCTCTCTGGACTGTAACTGACACTGAGGCTCGAAAGCGTGGGTAGCAAACAGGATTAGATACCCGGGTA
+
GGGGGGGGGGGGGGGGGGGGGFGEFGGGGFGGGFGGFGGGGGGGGGGGGGGGGGGGGGGGGGEGGEGGGGG9FFGGGGGGGGGGGGGGGGGGGGGGGGGGGGGF8FGDGGGGGFFGFGGFGGGGGGGDFGGFGGEFFGGG>FGFGGGGGGGEGGGGGGGGGGGGEFEFDEGDEGGGGGFFFGGFGGGGFGGGGFGGGGGGGGG?EG75/5C@FGBGC=<ADD88=CG@CFEF@,=D>>:
@M00200:205:000000000-AKKM3:1:1101:11476:14107 1:N:0:1
ATTGGGTTTAAAGGGAGCGTAGGCGGATAGTTTAGTCAGAGGTGAAAGCCCAGGGCTCAACCTTGGAATTGCCTTTGATACTGGCTATCTTGAGTATGGAAGAGGTATGTGGAACTCCGAGTGTAGGGGTGAAATTCGTAGATATTCGGAAGAACACCAGTGGCGAAGGCGACATACTGGTCCATTACTGACGCTGAGGCCCGCAAGCGTGGGGGGCAAACCGGATTAGATACCCGCTTAAGCT
+
EGGFFCFFFGGGGGEDGGGGGEDFFE7@BCFEEEFFCED9EEEFCDGGG@F8FFEGGGF@FFCEGCEFEFCCFCFGGGGGGGGGGGGGGFGG9FF,?C<?CFFGFFCFCE,55?=FFGG7+B@F,FFC7FG7CFF,:+AEACCF9FG<@FGECFF8FC78AAF7@EE3FCFD+@EACFFCADGGGGCEA+;E**;C5,8>*/=*:*8**=*<:C))8*C6**2C>C<)*9<*<,C))))/0)))
@M00200:205:000000000-AKKM3:1:1101:16360:14122 1:N:0:1
ATTGGGTTTAAAGGGCTCGTAGGCGGTTTGTCGCGTCGGGAGTGAAAACGCCGTGCTTAACACGGCGCTTGCTTCCGATACGGGCAGACTAGAGGTATTCAGGGGAGAACGGAATTCCTGGTGTAGCGGTGAAATGCGCAGATATCAGGAGGAACACCGGTGGCGAAGGCGGTTCTCTGGGAATGACCTGACGCTGAGGAGCGAAAGTGTGGGGAGCGAACAGGATTAGATACCCTGGTA
+
GGGGGGGGGGGGGGGGGGGFGGGGGGGEGGGGGGGC@FGGGGEGGGGGGGGGGGEGGFGGGGGGGGGGGDDFGGGGGGGGGGGGGGGGGFGGGGGGGGGGGFGGGEGGGGGGCGEGGGFGGGGGGGFFGFGCFGGGGEGGGGCFFF@FGGGGGGGGGGGG7CGGGGGGGFGE5B>@FFGGGGGGGGGGGGGGCE:EGGFGGGGGGCCFGGGGCE:DEGCEDD8D0974?=AF?8A9@>F7
@M00200:205:000000000-AKKM3:1:1101:19870:14149 1:N:0:1
ATTGGGCTTAAAGCGCGCGCAGGCGGTTTCTTAAGTCTGGTGTCTAAGTGCGGGGCTCAACCCCGTGACGCACTGGAAACTGGGAGACTTGAGTGCAGAAGAGGAGAGCGGAATTCCACGTGTAGCGGTGAAATGTGTAGATATCGGGAGGAACACCGGTGGCGAAGGCGGGTCTCTGGCCACACCCTGACGCTGAGGCGCGAAAGCGTGGGGAGCAAACGGGATTAGATACCCTCGTA
+
GGGGGGGGGGGGGGGGGGGGGGGGGGGGGGGGGGGGGGGGGGGGGGGGGGGGGGGGGGGGFFGGGGGGGGGGGGGGGGGGGGGGGGGGGGGGGGGGGGGGGGGGGGGGGGGGFFGGGGGGGGGGGGGGGEF@FGGGGGGGGGGFCFGGGGGEGGGGGFGGGFFGEFEGGGGGGGGGFGFFGGGGGGGGGGGGGGGGG>FGGGGE8CDGCEEGGGEGFC<EDDGGF*>>FFBF@C9FBFE
@M00200:205:000000000-AKKM3:1:1101:4593:14181 1:N:0:1
ATTGGGCTTAAAGGGCGCGTAGGCGGCGACGTAAGCGTGCGGTGAAAGCTCGGGGCTTAACTCCGAGTCGGCCGTGCGAACTGCGTCGCTCGAGCACTGTAGAGGCGGGTGGAATTCCGGGTGTAGCGGGGGAATGCGTAGAGATCCGGAAGAACACCGGTGGCGAAGGCGGCCCGCTGGGCAGTGGCTGACGCTGAGGGGCGGCAGCGTGGGGAGCAAACAGGATTAGGTAACCCAGTAA
+
GGGGGGGGGGGGGGGGGGGGGGGGGGGGGGGGGGGGGGGGGGGGGGGGGGGGGGGGGGGGGGGGGGGGGGGGGGGGGGGGGGGGGGGGGGGGGGGGGGGGGGGGGGGGG@FGCFFGGGGGG<C<CA<<F*:E8E6CFG8>CC<::<FGG>C8;E88;588*:C8C8C:E5CE*?E>*/:?E8C8*A6*/*/*8/*=*2;*:7E***1*2/CEGG5)7*@6*1*7(**2=*)*+3<>>5/+:
@M00200:205:000000000-AKKM3:1:1101:8483:14245 1:N:0:1
ATTGGGTTTAAAGGGAGCGTAGGCGGATAGTTTAGTCAGAGGTGAAAGCCCAGGGCTCAACCTTGGAATTGCCTTTGATACTGGCTATCTTGAGTATGGAAGAGGTATGTGGAACTCCGAGTGTAGAGGTGAAATTCGTAGATATTCGGAAGAACACCAGTGGCGAAGGCGGCACTCTGGGCCGGTACTGACGCTGAGGAGCGAAAGCGTGGGGAGCGAACAGGATTAGATACCCCCGTAAGA
+
GGGGGGGGGGGGGGGGGGGGGGGGGGGGGGGGGGGGGGGGGGGGGGGGGGGGGGGGGGGGFGFGGGGGGGGGGGGGGGGGGGGGGGGGGGGGGGGGGGGGGGGGGGGGGGGGGGGGGGGGGGGGFGGGGGGGGGGGGFGGGGGGGGGGGGGGGGGGGGFGGGGCGGGGGGGGGGGGGGGGGG8CEGGGFFGGGGGGGGFFEGGGGGGDGEEGGGDGFGGEC<F5?F>8?F2F<,:557BEDFF
@M00200:205:000000000-AKKM3:1:1101:15691:14277 1:N:0:1
ATTGGGTTTAAAGGGAGCGTAGGCGGATAGTTTAGTCAGAGGTGAAAGCCCAGGGCTCAACCTTGGAATTGCCTTTGATACTGGCTATCTTGAGTATGGAAGAGGTATGTGGAACTCCGAGTGTAGAGGTGAAATTCGTAGATATTCGGAAGAACACCAGTGGCGAAGGCGACATACTGGTCCATTACTGACGCTGAGGCTCGAAAGCGTGGGGAGCAAACAGGATTAGATACCCCAGTA
+
GGGGGGGGGGGGGGGGGGGGGGGGGGGGGGGGGGGGGGGGGGGGGGGGGGGGGGGGGGGGGGGGGGGGGGGGGGGGGGGGGGGGGGGGGGGGGGGGGGGGGGGGGGGGGGGGGGGGGGGGGBFCEEFGGGFGGGGGGGGFGGGGGGGGGGGGGGGGGGGGCCGGGGGGGGGGGGGGCGGCGCCGGFGFGGGGGCCCEGGGGGGGGGGFGEGGGC>C:FGFGGGGFGF@FFFGGFGGEDFG
@M00200:205:000000000-AKKM3:1:1101:1864:14291 1:N:0:1
ATTGGGTTTAAAGCGAGCGCAGGTGGTTTAATAAGTCTGATGTCAAAGGCAGTGGCTCAACCATTGTGTGCATTGGAAACTGTTAGACTTGAGTGCAGTAGAGGAGAGTGGAATTCCATGTGTAGCGGTGAAATGCGTAGATATATGGAGGAACACCGGTGGCGAAAGCGGCTCTCTGGACTGTAACTGACACTGAGGCTCGAAAGCGTGGGTAGCAAACAGGATTAGATACCCTTGTACGATC
+
EFFGGGGGEGFAEFEFE7@CGEDCCFFCGG9FEFACEFGFFFG,CDGGFGGGGGEEEFF@DFEFGFGFGDGGGAFGGFGGGGG9FEFGFFGGGGGFC<CEDFEGGD8:=FFG,A8EFFFAFEGFGGCFF=FFFFFGC7?CCFGCGGCEF,@F<E<FBFFCF=ACEE7:FC7EC6@@B9FGGGGGG,@FG7?ECF>EE5FGG4E,>CCGGGDCC,8CA,63/>8<)1;4CFECC8:CFFF+/,6/
@M00200:205:000000000-AKKM3:1:1101:19760:14303 1:N:0:1
ACTGGGTATAAAGGGAGCGTAGGCGGATAGTTTAGTCAGAGGTGAAAGCCCAGGGCTCAACCTTGGAATTGCCTTTGATACTGGCTATCTTGAGTATGGAAGAGGTATGTGGAACTCCGAGTGTAGAGGTGAAATTCGTAGATATTCGGAAGAACACCAGTGGCGAAGGCGACATACTGGTCCATTACTGACGCTGAGGCTCGAAAGCGTGGGGAGCAAACAGGATTAGATACCCCGGTA
+
GGGGGGGGGGGGGGGGGGGGGGGGGGGGGGGGGGGGGGGGGGGGGGGGGGGGGGGGGGGGGFGGGGGGGGGGGGGGGGGGGGGGGGGGGGGGGGFGGGGGGGGGGGGGGGGGGGGGGGGGDFGGGGGGGGGGGGGGGGGGGGGGGGGGGGGGGGGGGGGGGGGGGGGGGGGGGGGGGGGGGGGGGGGGGGGGGGGGGGGGGGEGGEGFGGGGGGFGFGGGCDFGF4CEFFFGGGGGEFFC
@M00200:205:000000000-AKKM3:1:1101:26745:14326 1:N:0:1
ACTGGGTTTAAAGGGCGCGTAGGCGGACTTTTAAGTCGGAGGTGAAAGCCCAGGGCTCAACCCTGGAATTGCCTTCGATACTGGGAGTCTTGAGTTCGGAAGAGGTTGGTGGAACTGCGAGTGTAGAGGTGAAATTCGTAGATATTCGCAAGAACACCGGTGGCGAAGGCGGCCAACTGGTCCGATACTGACGCTGAGGCGAGAAAGCGTGGGGAGCAAACAGGATTAGATACCCGAGTA
+
E9EDGF@F7FACC<;;@+@6FFE<B@FGG9CFGGG<<BBGGEG@GGGGGF<<E7C@@=EF<<F@F<CFF<<,:CE,CF,=>FGCF,+B,:FGGE,C,BC7C7,FDBFFD:FE<EE=?,8+@=+FF,,,B53?<,5,::@DD=FFEF<BEEECGC>C<>+:*>:CCGGGCGG78EC88CE:CF?8:::5C7<8=73/*=*::)*1*AF*:>8>8>)/7*A+198C?47<FB>7<,2/)5;6
@M00200:205:000000000-AKKM3:1:1101:12234:14372 1:N:0:1
ATTGGGCATAAAGGGTGCGTAGGCGGCTTATTAAGTCAGGGGTGAAAGACGGTGGCTCAACCATCGCAGTGCCCTTGATACTGATGAGCTTGAATACACTAGAGGTAGGCGGAATGTGACAAGTAGCGGTGAAATGCATAGATATGTCACAGAACACCGATTGCGAAGGCAGCTTACTATGGTGTGATTGACGCTGAGGCACGAAAGCGTGGGGATCAAACAGGATTAGATACCCGCGTA
+
GGGGGGGGGGGGGGGGGGGGGGGGGGGGGGGGGGGGGGGGGGGGGGGGGGGGGGGGGGGGGGGGGGGGGGGGGGGGGGGGGGGGGGGGGGGGGGGGGGGGGGGGGGGFGGGGGGGGGGGGFFFGGGGGGGGGGGGGGGGGGGGGGGGGGGGGGGGGGGEGGGGGGGGGGGGGGGGGGFGGGGGGGGGGGGGGG7DGGGFGGGGGDGDGCGEEDGF7:6CGGGGGFFGFFF9F7CGDEF>G
@M00200:205:000000000-AKKM3:1:1101:11151:14456 1:N:0:1
ACTGGGTTTAAAGGGCTCGTAGGCGGTTTGTCGCGTCGGGAGTGAAAACCAGGTGCTTAACACCTGGCTTGCTTTCGATACGGGCAGACTGGAGGTATGCAGGGGAGAACGGAATTCCTGGTGTAGCGGTGAAATGCGCAGATATCAGGAGGAACACCGGTGGCGAAGGCGGTTCTCTGGGCATTACCTGACGCTGAGGAGCGAAAGTGTGGGGAGCGAACAGGATTAGATACCCCTGTA
+
G9FGGGGFGGGGGGGGGGGGGGGGGGGGGGGGGGGGGGGGGGGGGGGGGGG<FGGGGGGGGGGEG<CFFGGGGGGGGGGGGGGGGGGFGGGGGGGGGGGGFGGGGGGGGGGGGGGFDGGGGGGGGGGGGGGGGGGGGGGGGDGGGGGGGGGGGGGGGGGGGGEGDEEGGGGGGGGEFFGGGGGGGFGGFFGGGGGGG>FFEFEEGEDCCFGGGGFCBGGGDGGGFGF2?6)*3<:C5<?C
@M00200:205:000000000-AKKM3:1:1101:4336:14462 1:N:0:1
ACTGGGTATAAAGCGAGCGCAGGTGGTTTATTAAGTCTGGTGTAAAAGGCAGTGGCTCAACCATTGTATGCATTGGAAACTGGTAGACTTGAGTGCAGGAGAGGAGAGTGGAATTCCATGTGTAGCGGTGAAATGCGTAGATATATGGAGGAACACCGGTGGCGAAAGCGGCTCTCTGGCCTGTAACTGACACTGAGGCTCGAAAGCGTGGGGAGCAAACAGGATTAGATACCCCAGTA
+
FFGGGGGGGGGGGFG7FGGCGGGFGGFGGGG<FGGGGGGG,EFFGGGGGGF@EFGGGGGGGGGGGGGFFGFGGFGGDGGGGGGGF<FEGGFEGGGFFFGGGCEGFC<FGGGFFGGGGGGGGGGG;FGGFFFGG,A<FFC>?@EEGFG9AA@CFGGCGFGGGG?EEGCEFEGGG6FD,,@<,EFFGGEGGCCDDGGFGGGCCDEG*:FGGGGDF>B3>:23<CC9)2CEFF<>C@CDEFF
@M00200:205:000000000-AKKM3:1:1101:22820:14467 1:N:0:1
ATTGGGTTTAAAGGGAGCGTAGGCGGATAGTTTAGTCAGAGGTGAAAGCCCAGGGCTCAACCTTGGAATTGCCTTTGATACTGGCTATCTTGAGTATGGAAGAGGTATGTGGAACTCCGAGTGTAGAGGTGAAATTCGTAGATATTCGGAAGAACACCAGTGGCGAAGGCGACATACTGGTCCATTACTGACGCTGAGGCTCGAAAGCGTGGGGAGCAAACAGGATTAGATACCCCCGTA
+
GGGGGGGGGGGGGGGGGGGGGGGGGGFEGGGGGGGGGGGGGGGGGGGGGGGGGGGGGGGGGGGGGGGGGGFGGGGGGGGGGGGGGGGGGGGGGGGGGGGGGGGGGGGGGGGGGGGGGGGGGGGGGGGGGGGGGGFGGGGGGGGGGGGGGGGGGGGGGGGGGGGGGGGGDGGGGGGGGFGFGGGGGGGGGGGFECGEEFGFGGGGGGGFGGEGGGEGFGFGGGGG;DFFFFFGGFEGFFFG
@M00200:205:000000000-AKKM3:1:1101:17917:14479 1:N:0:1
ATTGGGTTTAAAGGGAGCGTAGGCGGATAGTTTAGTCAGAGGTGAAAGCCCAGGGCTCAACCTTGGAATTGCCTTTGATACTGGCTATCTTGAGTATGGAAGAGGTATGTGGAACTCCGAGTGTAGAGGTGAAATTCGTAGATATTCGGAAGAACACCAGTGGCGAAGGCGACATACTGGTCCATTACTGACGCTGAGGCTCGAAAGCGTGGGGAGCAAACAGGATTAGATACCCTAGTA
+
GGGGGGGGGGGGGGGGGGGGGGGGGGGGGGGGGGGGGGGGGGGGGGGGGGGGGGGGGGGGGGGGGGGGGGGGGGGGGGGGGGGGGGGGGGGGGGGGGGGGGGGGGGGGGGGGGGGGGGGGGGGGGGGGGGGGGGGGGGGGGGGGGGGGGGGGGGGGGGGGGGGGGGGGGGGGGGGGGGGGGGGGGCFGGGGGGGGGGGGGGGGGGGGGGGGGGGFGFG?FGGGGFGGEFFEGGGGGFFFF
@M00200:205:000000000-AKKM3:1:1101:22951:14492 1:N:0:1
ATTGGGTTTAAAGGGAGCGTAGGCGGATAGTTTAGTCAGAGGTGAAAGCCCAGGGCTCAACCTTGGAATTGCCTTTGATACTGGCTATCTTGAGTATGGAAGAGGTATGTGGAACTCCGAGTGTAGAGGTGAAATTCGTAGATATTCGGAAGAACACCAGTGGCGAAGGCGACATACTGGTCCATTACTGACGCTGAGGCTCGAAAGCGTGGGGAGCAAACAGGATTAGATACCCCAGTA
+
GGGGGGGGGGGGGGGGGGGGGGGGGGGGGGGGGGGGGGGGGGGGGGGGGGGGGGGGGGGGGGGGGGGGGGGGGGGGGGGGGGGGGGGGGGGGGGGGGGGGGGGGGGGGGGGGGGGGGGGEGGGGGGGGGGGGGGGGGGGGGGGGGGGGGGGGGGGGGEGGGGGGDGGGGGGGGGGGGGGFFFGGGGGGGGFGGGGGGFGGGGGGGGDGEGGGGDFGEFGGGGGGFGGFF=CGGFGGFEFF
@M00200:205:000000000-AKKM3:1:1101:14299:14519 1:N:0:1
ATTGGGCTTAAAGGGTACGTAGGTGGCCCAGTAAGTCAGTGGTGAAATCCTGCCGCTTAACGGTAGAACTGCCATTGAAACTGCTGGGCTTGAGTACAGTTGAGGTAGGCGGAATGTGTAGTGTAGCGGTGAAATGCTTAGATATTACACAGAACCCCGATTGCGAAGGCAGCTTACTAAACTGTAACTGACACTGAGGTACGAAAGCGTGGGGAGCGAACAGGATTAGATACCCTCGTA
+
GGGGGGGGGGGGGFGGGGGGGGGGGGGGGGGGGGGGGGGGGGGGGGGGGGFGCFFGGEGGGGDEFGGGDGGGGFGEGGGGGGGGGGGGGGGGGGGGGCGFDFGGGDGGGGGGGGGGBBFCFGGGGGG:FGGGGGGGGFGGGGGGGFGAECFGGGGGGGC7FFGGGGGGGGGGGFGGGGGA;ECFGEGGGFFGGGGGGGGGGGG>FGGGGGGGGGFGEGEEGGGGFGGFFFFGGGCGFB>G
@M00200:205:000000000-AKKM3:1:1101:7542:14596 1:N:0:1
ACTGGGCTTAAAGGGAGCGTAGGCGGATAGTTTAGTCAGAGGTGAAAGCCCAGGGCTCAACCTTGGAATTGCCTTTGATACTGGCTATCTTGAGTATGGAAGAGGTATGTGGAACTCCGAGTGTAGAGGTGAAATTCGTAGATATTCGGAAGAACACCAGTGGCGAAGGCGACATACTGGTCCATTACTGACGCTGAGGCTCGAAAGCGTGGGGAGCAAACAGGATTAGATACCCCAGTA
+
GGGGGGGGGGGGGGGGGGGGGGGGGGGGGGGGGGGGGGGGGGGGGGGGGGGGGGGGGGGGGGGGGGGGGGGGGGGGGGGGGGGGGGGGGGGGGGGGGGGGGGGGGGGGGGGGGGGGGGGGGGGGGGGGGGGGGGGGGGGGGGGGGGGGGGGGGFGGGGGGGGFGGGGGGGGGGGGCFGGGGGGGGGGGGGGGGDGGGGGGFCCGG8DFGGGGGGFGFGCEGGGDDGGEFC?GGGFCEEFG
@M00200:205:000000000-AKKM3:1:1101:22670:14684 1:N:0:1
ATTGGGTTTAAAGGGCTCGTAGGCGGTTTGTCGCGTCGGGAGTGAAAACGCCGTGCTTAACACGGCGCTTGCTTCCGATACGGGCAGACTAGAGGTATTCAGGGGAGAACGGAATTCCTGGTGTAGCGGTGAAATGCGCAGATATCAGGAGGAACACCGGTGGCGAAGGCGGTTCTCTGGGAATGACCTGACGCTGAGGAGCGAAAGTGTGGGGAGCGAACAGGATTAGATACCCTTGTA
+
GGGGGGGGGGGGGGGGGGGGGGGGGGGGGGGGGGGGGGGGGGGGGGGGGGGGGGGGGGGGGGGGGGGGGGGGGGGGGGGGGGGGGGGGGGGGGGGGGGGGGGGGGGGGGGGGGGGGGGGGGGGGGGGGGGGGGGGGGGGGGGFGGFF9FFEGEFCGGEFGGEGCEFGGGFGGGGGFGGGGGGGGDCG6EFGFGGDGGGGFGGEEE=DGG?FGGGEGFGC8)9FGFDFFFFAF?CCG?@FF
@M00200:205:000000000-AKKM3:1:1101:11789:14735 1:N:0:1
ATTGGGTGTAAAGGGAGCGTAGGCGGATAGTTTAGTCAGAGGTGAAAGCCCAGGGCTCAACCTTGGAATTGCCTTTGATACTGGCTATCTTGAGTATGGAAGAGGTATGTGGAACTCCGAGTGTAGAGGTGAAATTCGTAGATATTCGGAAGAACACCAGTGGCGAAGGCGACATACTGGTCCATTACTGACGCTGAGGCTCGAAAGCGTGGGGAGCAAACAGGATTAGATACCCTAGTA
+
GGGGGGGGGGFGGGGGGGGGGGGGGGGGGGGGGGGGGGGGGGGGGGGGGGGGGGGGGGGGGGGGGGGGGGGGGGGGGGGGGGGGGGGGGGGGGGGGGGGGGGGGGGGGGGGGGGGGGGGGGGGGGGGGGGGGGGGGGGGGGGGGGGGGGGGGGGGGGGGGGGDEGGGGGGGGGGG9EGGGGGCFGGGGGGGDGGGGGGFGGGGGGDGGGGGGGGFGFFG?CDGFFGGFFFEGGGGGFFFC
@M00200:205:000000000-AKKM3:1:1101:7364:14737 1:N:0:1
ACTGGGCATAAAGGGCGCGTAGGCGGCCGATTAAGTCGGGGGTGAAAGCCTGTGGCTCAACCACAGAATTGCCTTCGATACTGGTTGGCTTGAGACCGGAAGAGGACAGCGGAACTGCGAGTGTAGAGGTGAAATTCGTAGATATTCGCAAGAACACCAGTGGCGAAGGCGGCTGTCTGGTCCGGTTCTGACGCTGAGGCGCGAAAGCGTGGGGAGCAAACAGGATTAGATACCCCTGTA
+
GGGGGGGGGGGGGGGGGGGGGGGGGGGGGGGGGGGGGGGGGGGGGGGGGGGGGGGGGGGGGGGGGGGGGGGGGGGGGGGGGGGGGGGGGGGGGGGGGGGGGEGGGGGGGGGGGGGGGGGGGGGGGGGGGGGGGGGGGGGGGGGGGGGGGGGGGGGGGGGGGGGGGGGGGGGGGGGGGGGGGGGGG>EEGGGGGGGEDGGGGGGGGGGGGGCEGGFD@FDFFGGG<*C?FF4FFGF<FF:9
@M00200:205:000000000-AKKM3:1:1101:14156:14762 1:N:0:1
ATTGGGTTTAAAGCGCGCGCAGGCGGTTTCTTAAGTCTGGTGTCTAAGTGCGGGGCTCAACCCCGTGACGCACTGGAAACTGGGAGACTTGAGTGCAGAAGAGGAGAGCGGAATTCCACGTGTAGCGGTGAAATGCGTAGAGATGTGGAGGAACACCAGTGGCGAAGGCGGCTCTCTGGACTGTAACTGACGCTGAGGCGCGAAAGCGTGGGGAGCAAACAGGATTAGATACCCCAGTA
+
GGGGGGGGGGGGGGGGGGGGGGGGGGGGGGGGGGGGGGGGGGGGGGGGGGGGGGGGGGGGGGGGGGGGGGGGGGGGGGGGGGGGGGGGGGGGGGGGGGGGGGGGGGGGGGGGGGGGGGGGGGGGGGGGGDGGGGGGGFEGGGGGGGGGGGGGGGGGFGGGGGGGGEGEGGGGEGDGEDFCFFGEGBCFGGFGGEGGGFFEGGGGCCFCAEGGGCDG:EECFGGFF7C<FF>CFFGGFFF
@M00200:205:000000000-AKKM3:1:1101:3572:14765 1:N:0:1
ATTGGGCTTAAAGGGTGCGCAGGCGGGCTTGTAAGTCAGTGGTGAAATACTGCCGCTTAACGGTAGAACTGCCATTGATACTGCAAGTCTTGAATATGGTTGAGGTAGGCGGAATGTGTTGTGTAGCGGTGAAATGCATAGATATAACACAGAACGCCAATTGCGAAGGCAGCTTACTAAGCCATTATTGACGCTGAGGCACGAAAGCGTGGGGAGCGAACAGGATTAGATACCCTCGTA
+
EFGGGGG@FGFGGGGGGGGFGGGGGGGGGGGGGGGFGGGGGGFGGGGGDGFFF<FCF7FAFGGGGGFGGDGGGGFFFFGFGGGGGGGEFGDGGGGAEFGCFFGGGGGGGDGGFGFG?DGCFGGGGGGGGGGGFCFGF=FGGGGCGFGFFGFFGGGGGEEGGFFGECEFFGFGGGGGGCFCE8DFCFGF@7EFG**5?GFFGGGGGD<FE:CFGE:DEGEED3CF?FGDF?AGGEFC>@>D
@M00200:205:000000000-AKKM3:1:1101:8150:14767 1:N:0:1
ATTGGGTTTAAAGGGCTCGTAGGCGGCCAACTAAGTCAGACGTGAAATCCCCAGGCTCAACCTGGGAACTGCGTCTGATACTGGTTGGCTTGAATTCGGGAGAGGGATGCAGAATTCCAGGTGTAGCGGTGAAATGCGTAGATATCTGGAGGAATACCGGTGGCGAAGGCGGCATCCTGGACCGACATTGACGCTGAGGAGCGAAAGCTAGGGGAGCAAACGGGATTAGATACCCTAGTA
+
GGGGGGGGGGGGGGGGGGGGGGGGGGGGGGGGGGGGGGGGGGGGGGGGGGGGGGGGGGGGGGGGGGGGGGGGGGGGGGGGGGGGGGGGGGGGFGGGGGGGGGGGGGGGGGGGGGGGGGGGGGGGGGGGGGGGGGGGGGGGGGGGFGGGGGGGGGGGGGGDFGEEGGGGGFGGGEGGGGGGGGGGGGDGGGGGG7*/:CGFGGGGGGGFFGGGGGFDFGGFFDDD:<FBFF2><CGGF57C
@M00200:205:000000000-AKKM3:1:1101:20087:14784 1:N:0:1
ACTGGGCATAAAGGGCGCGTAGGCGGCCGATTAAGTCGGGGGTGAAAGCCTGTGGCTCAACCACAGAATTGCCTTCGATACTGGTTGGCTTGAGACCGGAAGAGGACAGCGGAACTGCGAGTGTAGAGGTGAAATTCGTAGATATTCGCAAGAACACCAGTGGCGAAGGCGGCTGTCTGGTCCGGTTCTGACGCTGAGGCGCGAAAGCGTGGGGAGCAAACAGGATTAGATACCCCTGTA
+
GGGGGGGGGGGGGGGGGGGGGGGGGGGGGGGGGGGGGGGGGGGGGGGGGGGGGGGGGGGGGDEGGGGGGGGGGGGGGGGGGGGGGGGGGGGGGGGGGGGGGGGGGGGGGGGGGGGGGGGGCFGFGGGGGGGGGGGGGGGGGGGGGGGGGGGGGGGGGGGGGGGGGGGGGGGGGGGGGGGGGGGGGGGGGGFGGGDGEFGGGGGGGGC<EEGGGGFGFGGGGGGGFGGFFFFGGGGF>FFG
@M00200:205:000000000-AKKM3:1:1101:22186:14784 1:N:0:1
ATTGGGTGTAAAGGGAGCGTAGGCGGATAGTTTAGTCAGAGGTGAAAGCCCAGGGCTCAACCTTGGAATTGCCTTTGATACTGGCTATCTTGAGTATGGAAGAGGTATGTGGAACTCCGAGTGTAGAGGTGAAATTCGTAGATATTCGGAAGAACACCAGTGGCGAAGGCGACATACTGGTCCATTACTGACGCTGAGGCTCGAAAGCGTGGGGAGCAAACAGGATTAGATACCCGTGTA
+
GGGGGGGGGGGGGGGGGGGGGGGGGGGGGGGGGGGGGGGGGGGGGGGGGGGGGGGGGGGGGGGGGGGGGGGGGGGGGGGGGGGGGGGGGGGGGGGGGGGGGGGGGGGGGGGGGGGGGGGGGDGGGGGGGGGGGGFGGGGGGGGGGGGGGGGGGGFGGDGGGGGGGGGGGGGGGGGGGGGGGFGGFGGGGGGGGGGGGGGFGGGGGGD4:CGGGGFGECCFDGGC?GGFFF?GG:CDAEFG
@M00200:205:000000000-AKKM3:1:1101:13259:14812 1:N:0:1
ACTGGGCATAAAGGGAGCGTAGGCGGATAGTTTAGTCAGAGGTGAAAGCCCAGGGCTCAACCTTGGAATTGCCTTTGATACTGGCTATCTTGAGTATGGAAGAGGTATGTGGAACTCCGAGTGTAGAGGTGAAATTCGTAGATATTCGGAAGAACACCAGTGGCGAAGGCGACATACTGGTCCATTACTGACGCTGAGGCTCGAAAGCGTGGGGAGCAAACAGGATTAGATACCCCTGTACGAT
+
GGGGFGGFGGGGGGGGGGGGEEGGGGGGGGGGGGGGDAGGFGGGGGGGGGFGGGGEGGGGGGGGFGGEGGFGGGGGGGGEGGGGGGGGGFGGFFGGGGGGCG@CFGGGGFGEEGEGG@F7:FGDE9EBFF@9EFFGEGGGGDGFGGGGG>FGFGG<DFFCD@EC=@E:FC+@CBEGGF9@@ECFGGGGGFFGGGGDG5*1=9C*2;DFEG;:CCBC3/:CC*A<;<CE*1?FF?FFFFFC+,((
@M00200:205:000000000-AKKM3:1:1101:24429:14831 1:N:0:1
ATTGGGTTTAAAGCGCACGTAGGCGGGTTGTTAAGTCGGGGGTGAAATCCTGGAGCTCAACTCCAGAACTGCCTTCGAAACTGACGATCTTGAGTTCGGGAGAGGTGAGTGGAACTGCGAGTGTAGAGGTGAAATTCGTAGATATTCGCAAGAACACCAGTGGCGAAGGCGGCTCACTGGCCCGATACTGACGCTGAGGTGCGAAAGCGTGGGGAGCAAACAGGATTAGATACCCGCGTAAGA
+
GGGGGGGGGGGGGGGGGGGGGGGGGGGGGGGGGGGGGGGGGGGGGGGGGGGGGGGGGGGGGGGGGGGGGGGGGGGGGGGGGGGGGGGGGGGGGGGGGGGGGGGGGGGGFGGGGGGGGGGGGGGGGGGGGGGGGGFFGGGGGGGGGGGGGGGGGGGGFGGGGGGGGGGE<8FGGGGFGGGGGGGGGGGGGGFGGGGGGGGDGG58CEGFGCEGGGFGFGFGGGFG?C*5?F9DGE?<>D5EGF4
@M00200:205:000000000-AKKM3:1:1101:11882:14834 1:N:0:1
ATTGGGTTTAAAGGGAGCGTAGGCGGATAGTTTAGTCAGAGGTGAAAGCCCAGGGCTCAACCTTGGAATTGCCTTTGATACTGGCTATCTTGAGTATGGAAGAGGTATGTGGAACTCCGAGTGTAGAGGTGAAATTCGTAGATATTCGGAAGAACACCAGTGGCGAAGGCGACATACTGGTCCATTACTGACGCTGAGGCTCGAAAGCGTGGGGAGCAAACAGGATTAGATACCCGTGTA
+
GGFGGGGGGFGFGG;DFGGGCGGFGGGEDGGGFEGGGGGGGGGGGGGGGGGDGFGGGGGFGGGGGGGGGGGGGGGGGGGGFGGFGGGGGGGGGGGGGGGGGGFGGGGGGGGGGFGGGGG@CFFFFGGGFGGGFGFGGGGGGGGGGGGGGGDGFGGGGGGGGFGGGEEFGGGGGGGGCFFCFGCEGFGGGGGCGGGD585CGGDG?*CCG5EEGGFGBGC?FG*;=GFE4FEFBFFGEA=E
@M00200:205:000000000-AKKM3:1:1101:7333:14837 1:N:0:1
ATTGGGCGTAAAGGGTGCGTAGGCGGCTTTGTAAGTTGGGTGTGAAAGCCCTCGGCTTAACTGAGGAACTGCGCTCAATACTGTCGAGCTCGAGAGAGACAGAGGTAAGCGGAACAGATGGTGTAGCGGTGAAATGCTTTGATATCATACGGAACACCGGTTGCGAAGGCGGCTCATTGCGTCTTTTTTGACACTGAGGCACGAAAGCCTGGGGAGCGAACGGGATTAGATACCCTAGTA
+
FFGGGGGEGGGGGGGGGGGGGGG,FG+CF<F,CEGGC9F@8FGFGGGCGGG<6+FFG+EFG,,,CFGG,FGGDCG7+CFGGG9,,4D7FG,CF+,@+4+,,BFG+E,CFGGGGG7,,,8,,CA,AFFGGGGGGGGGG<F,>FGGG,@,,,,@FGGGGG7*C*@FEFGGGGBCGG*,,6,,=1*1*?+0=DEG+7CGG+AFCFEGC=DF*+;AEED<>/?8C<C33CC?FF>GGFF0.>BC
@M00200:205:000000000-AKKM3:1:1101:10906:14883 1:N:0:1
ACTGGTTTAAAGTGAGCGTAGGCGGATAGTTTAGTCAGAGGTGAAAGCCCAGGGCTCAACCTTGGAATTGCCTTTGATACTGGCTATCTTGAGTATGGAAGAGGTATGTGGAACTCCGAGTGTAGAGGTGAAATTCGTAGATATTCGGAAGAACACCAGTGGCGAAGGCGACATACTGGTCCATTACTGACGCTGAGGCTCGAAAGCGTGGGGAGCAAACAGGATTAGATACCCTCGTA
+
GGGGGGGG9FGGGGGGGGGGGGGGGGGGGGGGGGGGFGGGGGFEFGGGGGGGGGGGGCGGGGGGGGGGGGGGGGGGGGGGGGGGGGGGGGGGGGFGGGGGGGGGGGGGEGGGGGGGGGGGGGGGGGGGGGGGGGGGGGGGGGGGGGGGGGGGGGGGGGFGGGGDGGGGGGEGGGGGGGGGFGGGCGGGGGGGGGGGGGGCCDEGGGGGCGGGGGFGFGCGCFGGEGGFFFCFCF?C:FE
@M00200:205:000000000-AKKM3:1:1101:4435:14921 1:N:0:1
ATTGGGTATAAAGAGCTCGTAGGCGGTTTGTCGCGTCTGCCGTGAAAGTCCGGGGCTCAACTCCGGATCTGCGGTGGGTACGGGCAGACTAGAGTGATGTAGGGGAGACTGGAATTCCTGGTGTAGCGGTGAAATGCGCAGATATCAGGAGGAACACCGATGGCGAAGGCAGGTCTCTGGGCATTAACTGACGCTGAGGAGCGAAAGCATGGGGAGCGAACAGGATTAGATACCCCAGTA
+
CFEGGGGGGGGGFFGGGGGECFGGGG@FCGGFGFEFFEFGFFGGGD9FCFGGGGGGGGGFGFGFEC7CGGGGGGGGEDECFGGGF7F<F85EEFFE5<FGFFGGGDC:EFFGGGGGGGGGGGGGGGGGGFGFFGCFGC7BCGGGGGGCFFC<FFFGGGDGGGEGGDEFGGGGCCF@CFB7+839+BFGGGGGG5DEGFGG=FGD?8D<EGGGG57D>C**/9CD<CD)?FBGFCCC3>)<
@M00200:205:000000000-AKKM3:1:1101:7467:14933 1:N:0:1
ATTGGGTATAAAGCGAGCGCAGGTGGTTTAATAAGTCTGATGTAAAAGGCAGTGGCTCAACCATTGTGTGCATTGGAAACTGTTAGACTTGAGTGCAGTAGAGGAGAGTGGAATTCCATGTGTAGCGGTGAAATGCGTAGATATATGGAGGAACACCGGTGGCGAAAGCGGCTCTCTGGACTGTAACTGACACTGAGGCTCGAAAGCGTGGGTAGCAAACAGGATTAGATACCCCAGTA
+
GGGGGGGGGGGGGGGGGGGGGGGGGGGGGGGGGGGGGGGGGGG9FGGGGGGGFGGGGGGGGGEGGFGGGGGGGGGGGGGGGGGGGGFGGGGGGGGGGGGGGAFGGGGGGGFGGGGGGGGGGGGGGGGGGGGGGFGGGGGGGGGGGGG9<FFEFGGGGGGGGEGEGGGGGGGGGGGGGDCFCGGGGGGCGGGGG?FGF5FFDDEF5:FGGGGGGFEGFGGGG;5;477488?DFGFG>FF
@M00200:205:000000000-AKKM3:1:1101:27525:14960 1:N:0:1
ATTGGGTTTAAAGCGTGTGTAGGCGGGAAAGTAAGCGTTTTGTGAAATCCCCCGGCTTAACCGGGGAATTGCTTGACGTACTGCTTTTCTTGAGGCAGGCAGGGGTGCATAGAACTCTTGGTGGAGCGGTGGAATGCGTAGATATCAAGAGGAATGCCGGCGGTGAAGACGGTGCACTGGGCCTGAACTGACGCTGATACACGAAAGCGTGGGGAGCAAACGGGATTAGATACCCCTGTA
+
FGGGGGGGGGGGGGGGGFGGGGGGGGGGGGGGGDGFFFEGGGGGGFGGGGGGGGGGGGGGGFEGGGGGGGGGGGGGGGGGGGGGGGGGGGGGGGGGGGGGGGGGGGGGGGGGGGGGGGGGGGGGGGGGGGGGDCFGGGGGGGGGGFGCFGGGGGGGGGGGGGGGGGGGGGGGGGGCGGGGGECGGCGGGGGGGGGG=FGGGGGG5?3CGGGEDGEGFGGG4<5C6>F7FFAGGCCC5>@G
@M00200:205:000000000-AKKM3:1:1101:19983:14992 1:N:0:1
ACTGGGTGTAAAGGGCGCGTAGGCGGCCGCGCCGGTCCCGGGTGAAAGCCCCCGGCCCAACCGGGGAAGTGCCCGGGATACCGCGCGGCTCGAGCGAGGCAGGGGCGGGGGGAACTTCCGGTGGAGCGGTGAAATGCGTTGATATCGGAAGGAACGCCGGTGGCGAAAGCGCCCCGCTGGGCCTCTCCTGACGCTGAGGCGCGAAAGCCAGGGGAGCAAACGGGATTAGATACCCCTGTAAGA
+
GGGGGGGGCFFGFGGGGGGGGGGGGGGGGGGDGGGGGGGGGGFGGGGGGGGGGGGDDGGGGGGGGGGGGGGGGGGGEGGGCFGGGGGGGDGEGGDGGGGGGGGGGGGGGGG88CCECEGGGGGGGFGEGGGGGCFGGGEGGGDF?FGGGGGGGGGGG>CECEGGDCEE>AGGGEGGGECECFFEGFGGGDFCEE3EEGGGGGG5/:D<@EF@DC@DFFFG5CED4C<<F@BFFECG3@?C066
@M00200:205:000000000-AKKM3:1:1101:3095:15002 1:N:0:1
ATTGGGCATAAAGGGAGCGTAGGCGGATAGTTTAGTCAGAGGTGAAAGCCCAGGGCTCAACCTTGGAATTGCCTTTGATACTGGCTATCTTGAGTATGGAAGAGGTATGTGGAACTCCGAGTGTAGAGGTGAAATTCGTAGATATTCGGAAGAACACCAGTGGCGAAGGCGACATACTGGTCCATTACTGACGCTGAGGCTCGAAAGCGTGGGGAGCAAACAGGATTAGATACCCCAGTAAGA
+
GGGGGGGGGGGGGGGGGGGGGGGGGGGGGGGGGGGGGGGGGGGGGGGGGGGGGGGGGGGGGGGGGGGGGGGGGGGGGGGGGGGGGGGGGGGGGGGGGGGGGGGGGGGGGGGGGGGGGGGGGGGGGGGGGGGGGGGGGGGGGGGGGGGGGGGGGGFGGGGGGGGGEGGGGGGGGGGFCCGGGF6FFGGGG>FGGEGEGGCGGGGGGGGGG5CFFGADEGGGGGFF;FGE6AEGGGBGEEFFFEF
@M00200:205:000000000-AKKM3:1:1101:17985:15032 1:N:0:1
ATTGGGCTTAAAGGGAGCGTAGGCGGATAGTTTAGTCAGAGGTGAAAGCCCAGGGCTCAACCTTGGAATTGCCTTTGATACTGGCTATCTTGAGTATGGAAGAGGTATGTGGAACTCCGAGTGTAGAGGTGAAATTCGTAGATATTCGGAAGAACACCAGTGGCGAAGGCGACATACTGGTCCATTACTGACGCTGAGGCTCGAAAGCGTGGGGAGCAAACAGGATTAGATACCCTAGTA
+
GGGGGGGGGGGGGGGGGGGGGGGGGGGGGGGGGGGGGGGGGGGGGGGGGGGGGGGGGGGGGGGGGGGGGGGGGGGGGGGGGGGGGGGGGGGGGGGGGGGGGGGGGGGGGGGGGGGGGGGGGGGGGGGGGGGGGGFGGGGGGGGGGGGGGGGGGGFGGGGGGGGGGGGGGGGGGGGGGGGGGGGGGGGGGGGGCEGGGCGGGGGGGGGGGEGGGGEGFGGGGGGGFGGFFFFG@FFGFFFG
@M00200:205:000000000-AKKM3:1:1101:26847:15052 1:N:0:1
ACTGGGCATAAAGCGCACGTAGGCGGCTTTGTAAGTTAGAGGTGAAAGCCTGGAGCTCAACTCCAGAACTGCCTTTAAGACTGCATCGCTTGAATCCAGGAGAGGTGAGTGGAATTCCGAGTGTAGAGGTGAAATTCGTAGATATTCGGAAGAACACCAGTGGCGAAGGCGGCTCACTGGACTGGTATTGACGCTGAGGTGCGAAAGCGTGGGGAGCAAACAGGATTAGATACCCCCGTA
+
GGGGGGGGGGGGGGGGGGGGGGGGGGGGGGGGGGGGGGGGGGGGGGGGGGGGGGGGGGGGGGGGGGGGGGGGGGGGGGGFGGGGGGGGGGGGGGGG?DGGGGGGGGGFGGGGGGGGGGGGGFGGGGGGGGGGGGGGGGGGGGGGGGGGG>EGGGGGGGGGGGGGGGGGG?EGGGDGGGGGGGGGGGGGGFGGGGGG*:CFGGD>EGGFGGGGGDBCAFGGGCC40DFFFFAGGGGGFBFG
@M00200:205:000000000-AKKM3:1:1101:18865:15061 1:N:0:1
ACTGGGTTTAAAGGGCTCGTAGGCGGTTTGTCGCGTCGGGAGTGAAAACCAGGTGCTTAACACCTGGCTTGCTTTCGATACGGGCAGACTAGAGGTATGCAGGGGAGAACGGAATTCCTGGTGTAGCGGTGAAATGCGCAGATATCAGGAGGAACACCGGTGGCGAAGGCGGTTCTCTGGGCATGACCTGACGCTGAGGAGCGAAAGTGTGGGGAGCGAACAGGATTAGATACCCTTGTA
+
GGGGGGGGGGGGGGGGGGGGEFGGGGGGGGGGGGGGGGGGGGGGGGGGGGGGGGGGGGGGGGGGGGGGGGGGGGGGGGGGGGGGGGGGGGGFGGGGGGGGGGGGGGGGGGGGGGGGGGGGGGGGGGGGGGGGFGGGGGEGDGGGGGGGGGGGGGGGGGGGGGGGGGGGGFGGGGGGGGGGGGGGGGGFGGGGEGGGGFGGGGGEGDDGDGGGDGEDEGDGDC?F0FGFF*4CCGGG?FFE
@M00200:205:000000000-AKKM3:1:1101:16639:15085 1:N:0:1
ATTGGACATAAAGCGCGCGCAGGCGGGTGTGCAAGTCGGAAGTGAAATTCCGGGGCTCAACCCCGGAGCTGCTCCCGAAACTGCACGTCTGGAGACCGGTAGAGGCTGGTGGAATTCCCGGTGTAGCGGTGGAATGCGTAGATATCGGGAAGAACACCCGTGGCGAAGGCGGCCAGCTGGGCCGGTTCTGACGCTGAGGCGCGAAAGCGTGGGGAGCAAACAGGATTAGATACCCCGGT
+
GGGGGEEGGGGGGGGGGGGGGGGGGGGGGGGGGGGGGGGGGGGGGGGGGGGGE@FGGGGGDGGGGGGGGGGGGGGGGGGEEGGGGGGGGGGGGGGGGGEGGGGGFGGGGGGGGGGDGFGGGCEGGFDGGGGGGGGGGEFGGGGGGGGDFGGGGGGGFEGGGEGGGGGCG>ECEDEGGF6FGFFDEEECE7FGGGGGGGDGGGGDE*9*:EGGGGED>5:?C<C<:GGDFF97A,27>E5
@M00200:205:000000000-AKKM3:1:1101:28271:15124 1:N:0:1
ATTGGGTGTAAAGGGAGCGTAGGCGGACATTTAAGTCAGGGGTGAAATCCCGGGGCTCAACCTCGGAATTGCCTTTGATACTGGGTGTCTTGAGTATGAGAGAGGTGTGTGGAACTCCGAGTGTAGAGGTGAAATTCGTAGATATTCGGAAGAACACCAGTGGCGAAGGCGACACACTGGCTCATTACTGACGCTGAGGCTCGAAAGCGTGGGGAGCAAACAGGATTAGATACCCTAGTA
+
GGGGGGGGGGGGGGGGGGGGGGGGGGGGGGGGGGGGGGGGGGGGGGGGGGGGGGGGGGGGGGGGGDGGGGGGGGGGGGGGGGGGGGGGGGGGGGGGGGGGGGGGGGGGDGGGGGGGGGGGGGGGGGGGGGGGGGGGGGGGGGGGGFDGGGGGGGGGGGGGGGGGGGGGGGGGGGGGGGFGGGGG9EEGGGGGGGDEGGF5FFGEFGGDGGGGGGFC5EEEGGGGBGG<FBDFFCCD?>*<
@M00200:205:000000000-AKKM3:1:1101:10270:15250 1:N:0:1
ATTGGGCTTAAAGGGTGCGTAGGCGGCTACAAAAGTCAGGTGTGAAATCCCACGGCTCAACCGTGGAACTGCGCTTGAAACTGTGTAGCTGGAGGGAGACAGAGGTGAGCGGAACTGATGGTGGAGCGGTGAAATGCGTTGATATCATCAGGAACACCGGTGGCGAAAGCGGCTCACTGGGTCTTTTCTGACGCTGATGCACGAAAGCCAGGGGAGCAAACGGGATTAGATACCCGTGTA
+
GGGGGGGGGGGGGGGGGGGGGGGGGGGGGGGGGGGGGGGGGGGGGGGGGGGGGGGGGGGGGGGGGGGGGGGGGGGGGGGGGGGGGGGGGGGGGGGGGGGGGGGGGGGGGGGGGGGGGFGGGGGGGGGGGGGGGGGGGGGGGGGGGGGGFGGGGGGGGGGGGGGGGGGGGGGGGGGGGGGFGGGGGGGGGGGGGGGEGGGGGGGGGDDFGGGGGG:DFGGGGD5D?<F2?B<CFFGD@DFE
@M00200:205:000000000-AKKM3:1:1101:21951:15255 1:N:0:1
ATTGGGCATAAAGGGAGCGTAGGCGGATAGTTTAGTCAGAGGTGAAAGCCCAGGGCTCAACCTTGGAATTGCCTTTGATACTGGCTATCTTGAGTATGGAAGAGGTATGTGGAACTCCGAGTGTAGAGGTGAAATTCGTAGATATTCGGAAGAACACCAGTGGCGAAGGCGACATACTGGTCCATTACTGACGCTGAGGCTCGAAAGCGTGGGGAGCAAACAGGATTAGATACCCCTGTA
+
GGGGGGGGGGGGGGGGGGGGGGGGGGGGGGGGGGGGGGGGGGGGGGGGGGGGGGGGGGGGGGGGGGGGGGGGGGGGGGGGGGGGGGGGGGGGGGGGGGGGGGGGGGGGGGGGGGGGGGGGGGGGGGGGGGGGFGGGGGGGGGGGGGGGGGGGGGGGGGGGGGGGGGGEGGGGGGGGGGGFGGGGGFGGGGGGGGGG>EGGGGD>FGCDDEGGGGDGBGGGGGFF@GCEAFECC<CGFFFG
@M00200:205:000000000-AKKM3:1:1101:19555:15304 1:N:0:1
ATTGGGTTTAAAGGGAGCGTAGGCGGATAGTTTAGTCAGAGGTGAAAGCCCAGGGCTCAACCTTGGAATTGCCTTTGATACTGGCTATCTTGAGTATGGAAGAGGTATGTGGAACTCCGAGTGTAGAGGTGAAATTCGTAGATATTCGGAAGAACACCAGTGGCGAAGGCGACATACTGGTCCATTACTGACGCTGAGGCTCGAAAGCGTGGGGAGCAAACAGGATTAGATACCCCGGTA
+
GGGGGGGGGGGGGGGGGGGGGGGGGGGGGGGGGGGGGGGGGGGGGGGGGGGGGGGGGGGGGGGGGGGGGGGGGGGGGGGGGGGGGGGGGGGGGGGGGGGGGGGGGGGGGGGGGGGGGGGGGGGGGGGGGGGGGGGGGGGGGGGGGGGDGGGGGGGGGGGGGGGGGGGGGGGGGGGGGGGGGGGGGGGGGGGGGDGDGGGGGGGCGGGGGGGGGGDGFGFGGDFGFGGFFFEGFGFFDF>E
@M00200:205:000000000-AKKM3:1:1101:5103:15363 1:N:0:1
ATTGGGTTTAAAGCGAGCGCAGGTGGTTTAATAAGTCTGATGTAAAAGGCAGTGGCTCAACCATTGTGTGCATTGGAAACTGTTAGACTTGAGTGCAGTAGAGGAGAGTGGAATTCCATGTGTAGCGGTGAAATGCGTAGATATATGGAGGAACACCGGTGGCGAAAGCGGCTCTCTGGACTGTAACTGACACTGAGGCTCGAAAGCGTGGGTAGCACACAGGATTAGATACCCCCGTA
+
,6EEFGGGGGGGGGCGGGG7FFCCFGFGGFFG<,CCEEFCFFE9FFGCFGFGGGCFEGFGGGGFFFGGGGGF,EEDEF<FGGAFCEFGEGCFFECGGG9<?,,:CFGEGGGFGFGDFFGFDAE,,EFGG@DGGGGGDG:C7@<?9,8?,4@FFFA<EGGGG+8>EECCGG+73BC>3;7FFGCGDEGGGGGCF?CFG5*7?7EGCGGGGGCE:>?CA,=C***1476=++9+?CE))::
@M00200:205:000000000-AKKM3:1:1101:15044:15420 1:N:0:1
ACTGGGTTTAAAGCGCGCGCAGGCGGTTTCTTAAGTCTGGTGTCTAAGTGCGGGGCTCAACCCCGTGACGCACTGGAAACTGGGAGACTTGAGTGCAGAAGAGGAGAGCGGAATTCCACGTGTAGCGGTGAAATGCGTAGAGATGTGGAGGAACACCAGTGGCGAAGGCGGCTCTCTGGACTGTAACTGACGCTGAGGCGCGAAAGCGTGGGGAGCAAACAGGATTAGATACCCGTGTA
+
GGGGGGGGGGGGGGGGGGGGGGGGGGGGGGGGGGGGGGGGGGGGGGGGGGGGGGGGGGGGGGGGGGGGGGGGGGGGGGGGGGGGGGGGGGFGGGGGGGGGGGGGGGGGGGGGGGGGGGGGGGG?FGGDGGFGGGGGGGGGGGGGGGGGGGGGFCFFGGGGGGGGGGGGGGGGGGGGGGFDCFFFGGGFGGGDGEDEGGGGGGGGGGC<8EEGG55DFFEGGDFFFDGDF?A:A:CGD@F
@M00200:205:000000000-AKKM3:1:1101:16748:15443 1:N:0:1
ATTGGGTATAAAGCGAGCGCAGGTGGTTTAATAAGTCTGATGTAAAAGGCAGTGGCTCAACCATTGTGTGCATTGGAAACTGTTAGACTTGAGTGCAGTAGAGGAGAGTGGAATTCCATGTGTAGCGGTGAAATGCGTAGATATATGGAGGAACACCGGTGGCGAAAGCGGCTCTCTGGACTGTAACTGACACTGAGGCTCGAAAGCGTGGGTAGCAAACAGGATTAGATACCCTAGTA
+
GGGGGGGGGGGGGGGGGGGGGGGGGGGGGGGGGGGGGGGGGGGGGGGGGGGGGGGGGGGGGGGGGGGGGGG<FGGGGGGGGGGGGGGGGGGGGGGGGGGGGGGGGGGGGGGGGGFGGGGGGGGGGGGGGGGGGGGGDGGEGGGGGGGFGGGGGGGGGGGGGGGGG:EGGGFGGGGGGGGGGGGGGGGGGGGGGGGGGGGGGGG?ECGGEGEEGGDGFGFGGCCF@GGEFFFG8CFGFFF
@M00200:205:000000000-AKKM3:1:1101:28564:15466 1:N:0:1
ATTGGGTTTAAAGGGAGCGTAGGCGGATAGTTTAGTCAGAGGTGAAAGCCCAGGGCTCAACCTTGGAATTGCCTTTGATACTGGCTATCTTGAGTATGGAAGAGGTATGTGGAACTCCGAGTGTAGAGGTGAAATTCGTAGATATTCGGAAGAACACCAGTGGCGAAGGCGACATACTGGTCCATTACTGACGCTGAGGCTCGAAAGCGTGGGGAGCAAACAGGATTAGATACCCCAGTA
+
GGGGGGGGGGGGGGGGGGGGGGGGGGGGGGGGGGGGGGGGGGGGGGGGGGGGGGGGGGGGGGGGGGGGGGGGGGGGGGGGGGGGGGGGGGGGGGGGGGGFGGGGGGGGGGGGGGGGGGGGGGGGGGGGGGGGGGGGGGGGGGGGGGGGGGGGGGGGGGGGGGGGGGGGGGGGGDGGGGGGGGGEGGGGGGGGGGGGGGFGGG5CFDDGGGGGGDBDFGEGGFFGDGGFFFCFFFF<>>FF
@M00200:205:000000000-AKKM3:1:1101:6425:15516 1:N:0:1
ATTGGGTATAAAGGGCTCGTAGGCGGTTTGTCGCGTCGGGAGTGAAAACGCCGTGCTTAACACGGCGCTTGCTTCCGATACGGGCAGACTAGAGGTATTCAGGGGAGAACGGAATTCCTGGTGTAGCGGTGAAATGCGCAGATATCAGGAGGAACACCGGTGGCGAAGGCGGTTCTCTGGGAATGACCTGACGCTGAGGAGCGAAAGTGTGGGGAGCGAACAGGATTAGATACCCTAGTA
+
GGGGGGGGGGGGGGGGGGGGGGGGGGGGGGGGGGGGGGGGEGGGGGGGGGGGGGGGGDGGGAFGGGGGGGGGGGGFGGGGGGGGDGGGGGGGGGGGGGGFCGGGGGGGDGGGGGGGGGGGGGGGGGGGGGGGGGGGGGGGGGGGGGGGFGGGGGG>CFECF@GGGGGGGGGGCGGGGGGDGGFGGCCGGGGGGGGGGFGFGGGEGG:CGGGGGGFGDGEGDGGGFGGFFFB*<CFGFFFG
@M00200:205:000000000-AKKM3:1:1101:24691:15519 1:N:0:1
ACTGGGTTTAAAGCGCGCGCAGGCGGTTTCTTAAGTCTGGTGTCTAAGTGCGGGGCTCAACCCCGTGACGCACTGGAAACTGGGAGACTTGAGTGCAGAAGAGGAGAGCGGAATTCCACGTGTAGCGGTGAAATGCGTAGAGATGTGGAGGAACACCAGTGGCGAAGGCGGCTCTCTGGACTGTAACTGACGCTGAGGCGCGAAAGCGTGGGGAGCAAACAGGATTAGATACCCCAGTA
+
GGGGGGGGGGGGGGGGGGGGGGGGGGGGGGGGGFFGGGGGGGGGGGGGGGGGGDGGGGGGGGGGGGGGGGGEGGGGGGGGGGGGGGGGGGGGGGGGGGGGGGGGCGGGGGGEEGEGGGGGGGGGGGGGGGGGGGGGGGGGGGGGGGGGEFEGCFGGGGGGGGGGGGGGGGGGGGGGGGG9FCGGGGGGFGGDGC<CFFGGGGGGGGDGGGGGGG>CF2AE4FGFF7F?FFBGECCGDF=
@M00200:205:000000000-AKKM3:1:1101:8794:15528 1:N:0:1
ATTGGGTATAAAGCGAGCGCAGGTGGTTTAATAAGTCTGATGTAAAAGGCAGTGGCTCAACCATTGTGTGCATTGGAAACTGTTAGACTTGAGTGCAGTAGAGGAGAGTGGAATTCCATGTGTAGCGGTGAAATGCGTAGATATATGGAGGAACACCGGTGGCGAAAGCGGCTCTCTGGACTGTAACTGACACTGAGGCTCGAAAGCGTGGGTAGCAAACAGGATTAGATACCCCGGTA
+
GGGGGGGGGGGGGGGGGGGGGGGGGGGGGGGGGGGGGGGGGGGEEFGGGGGGGGGGGGGGGGGGGGGGGGGCFGGGGGGGGGGGGGGGGGGGGGGGGGGGGGGGGGGGGGGGGGGGGGGGGGGGFGGGGGGGGGGGGGGGGGGGGGGGGGGGGGGGGGGGGGGGGGGGGGGGGGGGGGDEFFGGGGGGGGGGGGFGGGGGGGGGGGGDCEGEEG>GFCGGGGGGFGGFFFECFGCGBD>
@M00200:205:000000000-AKKM3:1:1101:5278:15532 1:N:0:1
ATTGGGCTTAAAGGGCGCGTAGGCGGCCGATTAAGTCGGGGGTGAAAGCCTGTGGCTCAACCACAGAATTGCCTTCGATACTGGTTGGCTTGAGACCGGAAGAGGACAGCGGAACTGCGAGTGTAGAGGTGAAATTCGTAGATATTCGCAAGAACACCAGTGGCGAAGGCGGCTGTCTGGTCCGGTTCTGACGCTGAGGCGCGAAAGCGTGGGGAGCAAACAGGATTAGATACCCTCGTA
+
GGGGGGGGGGGGGGGGGGGGGGGGGGGGGGGGGGGFGGGGGGGGGGGGGGGGGGGGGGGGGGGGGGGGGGGGGGGGGGGGGGGGGGGGGGGGGGGGGGGGGGGGGGGGGGGDGGGGGGGGGGGGGGGGGGGGGGGGGGG8FEGGGGGGGGGGGGGGGGGGG?EEGGCCGFFGGGGGGFGGE9@EEECGGGCGGGDGGGGGGGGGGGGGEEGEGC><BG?FDGCC?DF?4@<>CEFDFFFG
@M00200:205:000000000-AKKM3:1:1101:26299:15538 1:N:0:1
ACTGGGCTTAAAGGGAGCGTAGGCGGATAGTTTAGTCAGAGGTGAAAGCCCAGGGCTCAACCTTGGAATTGCCTTTGATACTGGCTATCTTGAGTATGGAAGAGGTATGTGGAACTCCGAGTGTAGAGGTGAAATTCGTAGATATTCGGAAGAACACCAGTGGCGAAGGCGACATACTGGTCCATTACTGACGCTGAGGCTCGAAAGCGTGGGGAGCAAACAGGATTAGAACCCCAGTA
+
GGGGGGGGGGGGGGGGGGGGGGGGGGGGGGGGGGGGGGGGGGGGGGGGGGGGGGGGGGGGGGGGGFGGGGGGGGGGGGGGGGGGGGGGGGGGGGGGGFGGGGGGGGGGGGGFGGGGGGGGGGGGGGGGGGGGGGGGGGGGFGGGGGGFG7FGGGGGGGGGGGGGGGGGCGGGGGGGGGGGGGGGGGGGGFGGGGGGGGFGGGGGGECDGGGGGCBGDGCCFGGGFGGFFFEF@CEGFFF
@M00200:205:000000000-AKKM3:1:1101:4745:15543 1:N:0:1
ATTGGGCATAAAGGGCGGGTAGGCGGCCACTGCAAGTCGGTTGTGAAATCTCCGGGCTTAACTCGGAAAGGTCAATCGATACTGCAGGGCTAGAGTGCAGAAGGGGCAACTGGAATTCTCGGTGTAGCGGTGAAATGCGTAGATATCGAGAGGAACACCTGCGGCGAAGGCGGGTTGCTGGGCTGACACTGACGCTGAACTGCGAAAGCTAGGGGAGCGAACGGGATTAGATACCCGTGTA
+
GGGGGGGGGGGGGGGGGGGGGGGGGGGGGGGGGGGGGGGGGGGGGGGGGGGGGGGGGGGGGGGGGGGGGGGGGGGGGGGGGGGGGGGGGGGGGGGGGGGGGGGGGGGGGGGGGGGGGGGGGGGGGGGGGGGGGGGGGGGGGGGGGGGGGGGGGGGGGGGGGGGGGGGGGGGGGEGGGGGGGGGGGGGGGFGGGGDGGGGGFGGGGGGGGGFGGGBGED>8CDGD:DG?FFF7:AE6@>DGG
@M00200:205:000000000-AKKM3:1:1101:18734:15548 1:N:0:1
ATTGGGCATAAAGGGAGCGTAGGCGGATAGTTTAGTCAGAGGTGAAAGCCCAGGGCTCAACCTTGGAATTGCCTTTGATACTGGCTATCTTGAGTATGGAAGAGGTATGTGGAACTCCGAGTGTAGAGGTGAAATTCGTAGATATTCGGAAGAACACCAGTGGCGAAGGCGACATACTGGTCCATTACTGACGCTGAGGCTCGAAAGCGTGGGGAGCAAACAGGATTAGATACCCCGGTA
+
GGGGGGGGGGGGGGGGGGGGGGGGGGGGGGGGGGGGGGGGGGGEFFGGGGGGGGGGGFGGGG8FFGGFGGGGGGGGGGGGGGCGGGGGGGGGFFGGGGGGGGGGGFFFGGGDGGGGGGGGGGGFDFGGGGGGGAEFFGFGFEFGFFGGFGGGECEFFGGGGG@7CBCEGGGCCGGGGGCCGF8FGC>C:7EDEGGGGG55AD>>8EDC=E**:E3DFGDFGFFC(7CEFF?CF8B<>>>G
@M00200:205:000000000-AKKM3:1:1101:19657:15550 1:N:0:1
ATTGGGTATAAAGGGAGCGTAGGCGGATAGTTTAGTCAGAGGTGAAAGCCCAGGGCTCAACCTTGGAATTGCCTTTGATACTGGCTATCTTGAGTATGGAAGAGGTATGTGGAACTCCGAGTGTAGAGGTGAAATTCGTAGATATTCGGAAGAACACCAGTGGCGAAGGCGACATACTGGTCCATTACTGACGCTGAGGCTCGAAAGCGTGGGGAGCAAACAGGATTAGATACCCCAGTAAGA
+
GGGGGGGGGGGGGGGGGGGGGGGGGGFGGCFGGGGGGGGGGGGGGGGGGGGFGGGGGGGGGGGGGGGFGGGGGGFGGGGGGGGGGGFGGGGGGGEGGGGDGGGGGGGGGGGGGGFGGGGGGGGGGGGGGGGGGGGGGGGGGGGGGGGGGGGGGGGGGGGGGGGGGGGGGGGGGEEFGGGGAFCGGFGGGF,,59DGGFGGG4C5CEDDGCBFGD?88CFGGGG*8F7@FF<CB??CEB49F?)
@M00200:205:000000000-AKKM3:1:1101:6437:15565 1:N:0:1
ACTGGGTATAAAGGGAGCGTAGGCGGATAGTTTAGTCAGAGGTGAAAGCCCAGGGCTCAACCTTGGAATTGCCTTTGATACTGGCTATCTTGAGTATGGAAGAGGTATGTGGAACTCCGAGTGTAGAGGTGAAATTCGTAGATATTCGGAAGAACACCAGTGGCGAAGGCGACATACTGGTCCATTACTGACGCTGAGGCTCGAAAGCGTGGGGAGCAAACAGGATTAGATACCCGGGTA
+
GGGGGGGGGGGGGGGGGGGGGGGGGGEGGGGGGGGGGGGGGGGGGGGGGGGGGGGGGGGGGGGGGGGGGGGGGGGGGGGGGGGGGGGGGGGGGGGGGGGGGGGGGGGGGGGGGGGGGGGGGGGGGGGGGGGGGGGGGGGGGGGGGFGGGEGGGGGGGGGGGGFCGGGGGGGGGGGGGGGG9DGGGGGGGGGGGGGGG5FFGGG>GGGGGGGGGGBGFFFFFGFFD<F@FFFGGGG53:EG
@M00200:205:000000000-AKKM3:1:1101:24960:15571 1:N:0:1
ATTGGGTATAAAGGGAGCGTAGGCGGATAGTTTAGTCAGAGGTGAAAGCCCAGGGCTCAACCTTGGAATTGCCTTTGATACTGGCTATCTTGAGTATGGAAGAGGTATGTGGAACTCCGAGTGTAGAGGTGAAATTCGTAGATATTCGGAAGAACACCAGTGGCGAAGGCGACATACTGGTCCATTACTGACGCTGAGGCTCGAAAGCGTGGGGAGCAAACAGGATTAGATACCCGAGTA
+
GGGGGGGGGGGGGGGGGGGGGGGGGGGGGGGGGGGGGGGGGGGGGGGGGGGGGGGGGGGGGGGGGGGGGGGGGGGGGGGFGGGGGGGGGGGGGGGGGGGGGGGGGGGGGGGGGGGGGGGGGGGGGGGGGGGGGGGGGGGGGGGGGGGGGGGGGGGGGGGGGGGGGGGGGGGGGGGGGGGGGGGGGGGGFGGGDGGGGG>EGGGGGG4FEE@FGEBCBEFGGGGF?CFFFFFGGGGC3>FF
@M00200:205:000000000-AKKM3:1:1101:20890:15637 1:N:0:1
ATTGGGTTTAAAGCGAGCGCAGGTGGTTTAATAAGTCTGATGTAAAAGGCAGTGGCTCAACCATTGTGTGCATTGGAAACTGTTAGACTTGAGTGCAGTAGAGGAGAGTGGAATTCCATGTGTAGCGGTGAAATGCGTAGATATATGGAGGAACACCGGTGGCGAAAGCGGCTCTCTGGACTGTAACTGACACTGAGGCTCGAAAGCGTGGGTAGCAAACAGGATTAGATACCCCTGTAAGAT
+
GGGGGGGGGGGGGGGGGGGGGGGGGGGGGGGGGGGGGGGGGGGGGGGGGGGGGGGGGGGGGGGGGGGGGGGGGGGGGGGGGGGGGGGGGGGGGGGGGGGGGGGGGGGGGGGFFGGGFGGGFGGGGGGGGGGGFFFGDFGGGGGGGGGGGGGGGGGGGDGGGEGEEFGGGGGGGGGGGGCGGGGGGGGGGGGGGFFGGFFGFGGGEEGGGGGFGGFGA,BCCG8DFGGFFFFG8FFFFFF:FCC
@M00200:205:000000000-AKKM3:1:1101:12691:15666 1:N:0:1
ATTGGGTATAAAGGGAGCGTAGGCGGATAGTTTAGTCAGAGGTGAAAGCCCAGGGCTCAACCTTGGAATTGCCTTTGATACTGGCTATCTTGAGTATGGAAGAGGTATGTGGAACTCCGAGTGTAGAGGTGAAATTCGTAGATATTCGGAAGAACACCAGTGGCGAAGGCGACATACTGGTCCATTACTGACGCTGAGGCTCGAAAGCGTGGGGAGCAAACAGGATTAGATACCCTGGTAAGA
+
GGGGGGGGGGGGGGGGGGGGGGGGGGGGGGGGGGGGGGGGGGGGGGGGGGGGGGGGGGGGGGGGGGGGGGGGGGGGGGGGGGGGGGGGGGGGGGGGGGGGGGGGGGGGGGGGGGGGGGGGGGGGGGGGGGGGGGGGGGGGGGGGGGGGGGGGGGGGGGGGGGFGGGGGGGGGGGGGGGGDGCFGGGGGGGGFGDGGEGGFGFEGGGGFEEGGEGFD)CFGFFGFDFGFFFFGG:<6AAFGD@?
@M00200:205:000000000-AKKM3:1:1101:27812:15742 1:N:0:1
ATTGGGTTTAAAGCGTGCGTAGGTGGTTCGTTAAGTCTGATGTGAAAGCCCTGGGCTCAACCTGGGAATGGCATTGGATACTGGCGACCTAGAGTGCGGTAGAGGGTGGCGGAATTCCCGGTGTAGCAGTGAAATGCGTAGATATCGGGAGGAACATCCGTGGCGAAGGCGGCCACCTGGACCAGCACTGACACTGAGGCACGAAAGCGTGGGGAGCAAACAGGATTAGATACCCCTGTAAGA
+
GGGGGGGGGGGGGGGGGGGGGGGFGGGGGGGGGGGGGGGGGGGCFGGGGGGGGGGGGGGGGGGGGGGGGGGGGGGGGGGGGGGGGGGGGGGGGGGGGGGGGGGGGGGGGGGGEGGGGGGGGGGGGGGGGGGGGGGGGGGGGGGGGGGGGGGGGGGGCFGGGGGGGGGGGGGGGGGGG6FGGFGGGGGGGGGGGGGC@C85E4CEGGDGGGGGGGB<:EFFCGGG?GG>?=AGGC6C>FFCFFF
@M00200:205:000000000-AKKM3:1:1101:18627:15744 1:N:0:1
ACTGGGTATAAAGGGAGCGTAGGCGGATAGTTTAGTCAGAGGTGAAAGCCCAGGGCTCAACCTTGGAATTGCCTTTGATACTGGCTATCTTGAGTATGGAAGAGGTATGTGGAACTCCGAGTGTAGAGGTGAAATTCGTAGATATTCGGAAGAACACCAGTGGCGAAGGCGACATACTGGTCCATTACTGACGCTGAGGCTCGAAAGCGTGGGGAGCAAACAGGATTAGATACCCTAGTA
+
GGGGGGGGGGGGGGGGGGGGGGGGGGGGGGGGGGGGGGGGGGGGGGGGGGGGGGGGGGGGGGGGGGGGGGGGGGGGGGGGGGGGGGGGGGGGGGGGGGGGGGGGGGGGGGGGGGGGGGGGGGGGGGGGGGGGGGGGGGGGGGGGGGGGGGGGGGGGGGGGGGGGGGGGGGGGGGGGGGGGFGCGGDGGGGGGGGGGGGGGGFDGEGGGDGEGEEBGFGGGGGGF?GGFFFFGF<E65AFG
@M00200:205:000000000-AKKM3:1:1101:8762:15765 1:N:0:1
ATTGGGTTTAAAGGGAGCGTAGGCGGATAGTTTAGTCAGAGGTGAAAGCCCAGGGCTCAACCTTGGAATTGCCTTTGATACTGGCTATCTTGAGTATGGAAGAGGTATGTGGAACTCCGAGTGTAGAGGTGAAATTCGTAGATATTCGGAAGAACACCAGTGGCGAAGGCGACATACTGGTCCATTACTGACGCTGAGGCTCGAAAGCGTGGGGAGCAAACAGGATTAGATACCCTCGTA
+
GGGGGGGGGGGGGGGGGGGGGGGGGGFGGGGGFGFFGGGGGGGGGGGGGGGGGGGGGGGGGGGFGGFGGGGGGGGGGGGGGGGGGGGDEFGFFGGGGGGGEFFFGGGGFGGGGGGGGGGGGFGGGGGFGGGGGGGGGGGGGGGGGGGGGGGGG@FGGGGGGGGGGGGGGGGGGGGGFFGGGDFFGFGGGGGGEEGGGFFGGGGGG=DGGEGCFG:9:E<?FGFG;6:@FFECEGGGF:=E
@M00200:205:000000000-AKKM3:1:1101:22168:15767 1:N:0:1
ATTGGGCATAAAGCGTCCGTAGCTGGTCTAATAAATCTTTTGTGAAATTGTTAAGCTCAACTTAACAACGTGCAGAAGACACTATTAGACTTGGAACCGGGGAAGGGTCAGAAGTATTATTGGGGTAGCGGTAAAATGTTATAATCCCTTTAAGACTACCGATGGCGAAGGCATCTGACTAGAACGGATTCAACAGTGAGGGACGAAAGCCAAGGGAGCAAACCGGATTAGATACCCGGGTA
+
FGFEFGGGCFGGGGGGGGGEECGFECGGGGGFDFGGGGGGGGGGGGDGGGGGGGGCDGGEEGGGGGGGGGGGGGGGGGGGGGGGGGGGGGGGCCGGGGGGGGGGGGGGGGGGGG<F9EGGGGCFGGGGDGGEGEGGGFGFFGGFGGFEGFGG<E<BEAFFGEGGEGGC@C@FDCFGG9CFFGGFGGE>9CGCEFFFEAGFAD>CE5C>:?CCGC?4?CGGGFFCB3),)8772C<4;BD*C;
@M00200:205:000000000-AKKM3:1:1101:21804:15772 1:N:0:1
ATTGGGCTTAAAGGGAGCGTAGGCGGATAGTTTAGTCAGAGGTGAAAGCCCAGGGCTCAACCTTGGAATTGCCTTTGATACTGGCTATCTTGAGTATGGAAGAGGTATGTGGAACTCCGAGTGTAGAGGTGAAATTCGTAGATATTCGGAAGAACACCAGTGGCGAAGGCGACATACTGGTCCATTACTGACGCTGAGGCTCGAAAGCGTGGGGAGCAAACAGGATTGGATACCCCTGTA
+
GGGGGGGGGGGGGGGGGGGGGGGGGGGGGGGGGGGGGGGGGGGGGGGGGGGGGGGGGGGGGGGGGGGGGGGGGGGGGGGGGGGGGGGGGGGGGGGGGGGGGGGGGGGGGGGGGGGGGGGGGGGGGGGGGGGGGGGGGGGGGGGGGGGGGGGGGGGGGGGGGGGGGGGGGGGGGGGGGGGGGGGGGGGGGGGGGGGGGGGGGGGGGGGFGGGGGGBGFGGGGGGGDD>(;6<FCFGGFF)C
@M00200:205:000000000-AKKM3:1:1101:11912:15777 1:N:0:1
ATTGGGTATAAAGGGTGCGTAGGCGGCGTTGTAAGTCAGTGGTGAAAGTTTGCAGCTTAACTGTAAAATTGCCATTGATACTGCAGTGCTTGAGTACAGATGAGGTGGGCGGAATGTGTCATGTAGCGGTGAAATGCATAGATATGACACAGAACACCGATTGCGAAGGCAGCTCACTAAACTGTAACTGACGCTGAGGCACGAAAGCGTGGGGATCAAACAGGATTAGATACCCTAGTAAGA
+
GGGGGGGGGGGGGGGGGGGGGGGGGGGGGGGGGGGGGGGGGGGGGGGGGGGGGGGGGGGGGGGGGGGGGGGGGGGGGGGGGGGGGGGGGGGGGGGGGGGGGGGGGGGGGGGGGGGGGGGGGGGGGGGGGGGGGGGGGGGGGGGGGGGGGGGGGGGGGGGGGGGGGEGGGGGGGGGGGGGGGGGGGGGGGGGGGEGGGFGGGGGGGGGGGGGGFEEGFGFFGGGGFGGFFFFGGGCFFFFGGFB
@M00200:205:000000000-AKKM3:1:1101:27012:15796 1:N:0:1
ATTGGGCTTAAAGGGCGCGTAGGCGGCCGATTAAGTCGGGGGTGAAAGCCTGTGGCTCAACCACAGAATTGCCTTCGATACTGGTTGGCTTGAGACCGGAAGAGGACAGCGGAACTGCGAGTGTAGAGGTGAAATTCGTAGATATTCGCAAGAACACCAGTGGCGAAGGCGGCTGTCTGGTCCGGTTCTGACGCTGAGGCGCGAAAGCGTGGGGAGCAAACAGGATTAGATACCCGCGTA
+
GGGGGGGGGGGGGGGGGGGGGGGGGGGGGGGGGGGGGGGGGGGGGGGGGGGGGGGGGGGGGGGGGGGGGGGGGGGGGGGGGGGGGGGGGGGGGGGGGGGGGGGGGGGGGGGGGGGGGGGGGGGGGGGGGGGGGGGGGGGGGGGGGGGGGGGGGGGG@FGGGGGGGGGGGGGGCEGGFFGGGGGGD:CGFFCGGDGGEGGF*5EGGGDCEEGGGGFGFFFFGGGFBGG??=>GGGGDE5>5
@M00200:205:000000000-AKKM3:1:1101:13434:15864 1:N:0:1
ATTGGGTTTAAAGGGAGCGTAGGCGGATAGTTTAGTCAGAGGTGAAAGCCCAGGGCTCAACCTTGGAATTGCCTTTGATACTGGCTATCTTGAGTATGGAAGAGGTATGTGGAACTCCGAGTGTAGAGGTGAAATTCGTAGATATTCGGAAGAACACCAGTGGCGAAGGCGACATACTGGTCCTTTACTGACGCTGAGGCTCGAAAGCGTGGGGAGCAAACAGGATTAGATACCCGGGTA
+
GGDGGGGGGGGGGGGGGGGGEGGGGGGGGFGGGGGGGGGGGGGGGGFGFGGGEFGGGGGGGGGGGGGGGGGGGGGGGGGGGGGGGGGGGGGGGGGGGGGGGGGGGGGGGGGFGGGGGGG>CFGGGGGGGGGFGGGGGGGGGGGGGGGGGDEGGFGGGGGGGGGGEEGGGGGGGCGGGGGGGGG,D9EFGG,5@>DEC8@CECEB?CD4=EG>C557>FFFFFCC@G@<A8?G@?F3;>>5
@M00200:205:000000000-AKKM3:1:1101:15877:15935 1:N:0:1
ACTGGGTATAAAGGGCGCGTAGGCGGCCGATTAAGTCGGGGGTGAAAGCCTGTGGCTCAACCACAGAATTGCCTTCGATACTGGTTGGCTTGAGACCGGAAGAGGACAGCGGAACTGCGAGTGTAGAGGTGAAATTCGTAGATATTCGCAAGAACACCAGTGGCGAAGGCGGCTGTCTGGTCCGGTTCTGACGCTGAGGCGCGAAAGCGTGGGGAGCAAACAGGATTAGATACCCGAGTA
+
GGGGGGGGGGGGGGGGGGGGGGGGGGGGGGGGGGGGGGGGGGGGGGGGGGGGGGGGGGGGGGGGGGGGGGGGGGGGGGGGGGGGGGGGGGGGGGGGGGGGGGGGGGGGGGGGGGGGGGGGGGGGGGGGGGGGGGGGGGGGGGGGGGGGGGGGGGGGGGGGGGGGGGGGGGGGGGGGGGGGGGGGGGEGGGGGGGGGGGGGGGGGGGGGGEEGGGFGFGGGGGGGFGG<FFFGGFGGFFFG
@M00200:205:000000000-AKKM3:1:1101:6504:15949 1:N:0:1
ACTGGGCTTAAAGGGAGCGTAGGCGGATAGTTTAGTCAGAGGTGAAAGCCCAGGGCTCAACCTTGGAATTGCCTTTGATACTGGCTATCTTGAGTATGGAAGAGGTATGTGGAACTCCGAGTGTAGAGGTGAAATTCGTAGATATTCGGAAGAACACCAGTGGCGAAGGCGACATACTGGTCCATTACTGACGCTGAGGCTCGAAAGCGTGGGGAGCAAACAGGATTAGATACCCGCGTA
+
GGGGGGGGGGGGGGGGGGGGGGGGGGEGGGGGGGGGGGGGGGGGGGGGGGGGGGGGGGGGGGGGGGGGFGGGGGGGGGGGGGGGGGGGGGGGFGFGGGGGGGGGGGGGGGGGGGGGGGGGGGGGGGGGGGGGGGGGGGFFGGGGGGGGGGGGGGGGGGGGGGGDGGGGGGGGGEGGGGGGGGGFG9FGGGGGGGGEEFGCEGGGFC5*CEGGGGBGFGC8CFGGFGG@FF?CEFB5DDBE
@M00200:205:000000000-AKKM3:1:1101:18070:16059 1:N:0:1
ACTGGGTTTAAAGGGAGCGTAGGCGGATAGTTTAGTCAGAGGTGAAAGCCCAGGGCTCAACCTTGGAATTGCCTTTGATACTGGCTATCTTGAGTATGGAAGAGGTATGTGGAACTCCGAGTGTAGAGGTGAAATTCGTAGATATTCGGAAGAACACCAGTGGCGAAGGCGACATACTGGTCCATTACTGACGCTGAGGCTCGAAAGCGTGGGGAGCAAACAGGATTAGATACCCTAGTAAGA
+
GGGGGGFGGGGGGGGGGGGGGGGGGGEGGFEFFFGGGGGGGGGGGGGGCFGGGGGGGEGGGGGGGGGGGGGGGFGGGGGGGGGE8<FGGGFGCDFEFGFGGGGGGGGGGGGGGGG<EGGFDFGFGGFGFGGFGGGGGGGGGGGGGCGGGGGGGGGGGGGFGGGGGGGGGGGGGGDGGGGGGGGGFFF7CFGGDDCG58>C>FEB?E4CE?8FEC5<DFG+77FC1CD76;)3?CFC);FC+//
@M00200:205:000000000-AKKM3:1:1101:27222:16104 1:N:0:1
ACTGGGTGTAAAGGGAGCGTAGGCGGATAGTTTAGTCAGAGGTGAAAGCCCAGGGCTCAACCTTGGAATTGCCTTTGATACTGGCTATCTTGAGTATGGAAGAGGTATGTGGAACTCCGAGTGTAGAGGTGAAATTCGTAGATATTCGGAAGAACACCAGTGGCGAAGGCGACATACTGGTCCATTACTGACGCTGAGGCTCGAAAGCGTGGGGAGCAAACAGGATTAGATACCCTTGTA
+
GGGGGGGGGGGGGGGGGGGGGGGGGGGGGGGGGGGGGGGGGGGGGGGGGGGGGGGGGGGGGGGGGGGGGGGGGFGGGGGGGGGGGGGGGGGGGGGGGGGFFGGGGGGGGGGGGGGFGGGGGGGGGGGGGGGGGGFCGGGGGGFGGGCCEFGEGGFGGGGDGGGGDGGFGGDGGGEGFFEFFFGGG,EAFGGGCGGGGFCFGGGGGGG4E5ECCEEDEFGGGGD;;CFFFFCGFCFGFFFG
@M00200:205:000000000-AKKM3:1:1101:28673:16117 1:N:0:1
ATTGGGCTTAAAGGGCGCGTAGGCGGCCCGGTAAGTAGGGGGTGAAATCCTGCGGCTCAACCGCAGAACCGCCTTCTAGACTGCCAGGCTCGAGCACAGTAGAGGCAGACGGAATTCCCGGTGTAGCGGTGGAATGCGTAGAGATCGGGAAGAACACCGGTGGCGAAGGCGGTCTGCTGGGCTGTTGCTGACGCTGAGGCGCGACAGCGTGGGGAGCAAACAGGATTAGATACCCTCGTA
+
GGGGGGGGGGGGGGGGGGGGGGGGGGGGGGGGGGGGGGGGGGGGGGGGGGGGGGGGGGGGGGGGGGGGGGGGGGGGGGFGGGGGGGGGGGGDFGGGGGGGGGGGGGGGGGGGGGGGGGGGGGGGGGGGGCGGGGGGGGGGGGGGGGFGGGGGGGGGGGGGGGGGGEGGGGGGGGGGGGGGGGGGGGGGGGGGGGGGGGGGEGEGGGGGGGGGGGFGEGGGF:?DB<F?F4>FCFGF:D@E
@M00200:205:000000000-AKKM3:1:1101:21946:16155 1:N:0:1
ACTGGGTTTAAAGGGAGCGTAGGCGGATAGTTTAGTCAGAGGTGAAAGCCCAGGGCTCAACCTTGGAATTGCCTTTGATACTGGCTATCTTGAGTATGGAAGAGGTATGTGGAACTCCGAGTGTAGAGGTGAAATTCGTAGATATTCGGAAGAACACCAGTGGCGAAGGCGACATACTGGTCCATTACTGACGCTGAGGCTCGAAAGCGTGGGGAGCAAACAGGATTAGATACCCTTGTA
+
GGGFGGFCCFGGGGGGGGGGGGGGGGGGGGGGGGGGGGGGGGGGGGGFGGGGGGGGGFGGGGGGGGGGGGGGGGGGGGGGGGGGGGGGGGFGGGGGGGGGGGGGGGGGGGGGGGGGGGGGGFGGGGGGGGGGGGGGGGFGGGGGGGGGGGGGGGGGGGGGGGFGGGEGEGGGGGGGGGGGGGFGGGGGFGGCGGGGGFGGGGGGGGDFGGGGGG3DEFFGGGFCDF@<FFEGGCFCFF@F
@M00200:205:000000000-AKKM3:1:1101:3435:16196 1:N:0:1
ACTGGGCATAAAGGGTGCGCAGGCGGAATAATAAGTCAGTGGTGAAAGCCCACAGCTCAACTGTGGAACTGCCATTGATACTGTTATTCTTGAATATAGTTGAAGTAAGCGGAATGTATCATGTAGCGGTGAAATGCATAGATATGATACAGAACACCAATTGCGAAGGCAGCTTACTAAGCTATTATTGACGCTAAGGCACGAAAGCGTGGGGAGCAAACAGGATTAGATACCCCAGTA
+
GFFFGGG@<EFGGGG-@FGF:FD:CFEGCDFEECF66CFFFFFFGFEF8FGG@CE?CAFGGGGEFGGGGF<C<AC@@FFGA<ACC?EEGGFFFDCECFGA<<EEFFGFGFCCC:DFFFEEADF<;5CCCE=FE?<DF9?FGFAFFFE<E?EEGG8FFGG:FAFCBCBFC8:>+7,C8DAFFG,7,7>:,<E78+=+@837@C>EGECF8;EFGGBCEGGGFCFCB<C@66);B<CC>32<
@M00200:205:000000000-AKKM3:1:1101:12719:16198 1:N:0:1
ATTGGGTTTAAAGGGAGCGTAGGCGGATAGTTTAGTCAGAGGTGAAAGCCCAGGGCTCAACCTTGGAATTGCCTTTGATACTGGCTATCTTGAGTATGGAAGAGGTATGTGGAACTCCGAGTGTAGAGGTGAAATTCGTAGATATTCGGAAGAACACCAGTGGCGAAGGCGACATACTGGTCCATTACTGACGCTGAGGCTCGAAAGCGTGGGGAGCAAACAGGATTAGATACCCCTGTA
+
GGGGGGFEEGGGGGG9FGGGGGGGGG++B@CFGGGGGGGFFGGGGGGF8,C8C@GGG7EFGGA@FEGGCGGG9FGGGGGGGGGC8CFFGGGGGFFGDFFADGFFGFFFFGGDGG8F<AB++DFGGGCDEGGGGGGGGFGGGDFGGF9<<F7CFF<D@CFEFFGGEGGGGGGC:8+@DFAE=FG?FGF7E7EFGGGGGGGFAFEGF:7CEEGGDE53>FC<C*<F<GF@AFEFGF@5)8AF
@M00200:205:000000000-AKKM3:1:1101:18838:16268 1:N:0:1
ACTGGGTATAAAGCGAGCGCAGGTGGTTTATTAAGTCTGGTGTAAAAGGCAGTGGCTCAACCATTGTATGCATTGGAAACTGGTAGACTTGAGTGCAGGAGAGGAGAGTGGAATTCCATGTGTAGCGGTGAAATGCGTAGATATATGGAGGAACACCGGTGGCGAAAGCGGCTCTCTGGCCTGTAACTGACACTGAGGCTCGAAAGCGTGGGGAGCAAACAGGATTAGATACCCTAGTA
+
GGGGGGGGGGGGGGGGGGGGGGGGGGGGGGGGGGGGGGGGGGGCCEFGGGGGGGGGGGGGGGEGGGGGGGG@FGGGGGGGGGGGGGGGGGGGGGGGGGGGGGGGGGGGGGGGGGGGGGGGGGGGGGGGGGGGGGGGGGGGGGGGGGGGGFFGGGGGGGGGGGGGGFGGGGGGGGGGGGGGGGGGGFGGGGGGCFGFGGGFGGGFGGGGGGGGGG>DFGGGGGFFFGFFFFCF8,9CFFF
@M00200:205:000000000-AKKM3:1:1101:25313:16341 1:N:0:1
ATTGGGTTTAAAGTGCGCGTAGGCGGCTTTATAAGTCGGGGGTGAAAGCCTGTGGCTCAACCACAGAATTGCCTTCGATACTGTATGGCTTGAGACCGGAAGAGGTTAGTGGAACTGCGAGTGTAGAGGTGAAATTCGTAGATATTCGCAAGAACACCAGTGGCGAAGGCGGCTGACTGGTCCGGTTCTGACGCTGAGGCGCGAAAGCGTGGGGAGCAAACAGGATTAGATACCCGTGTA
+
GGGGGGGGGGGGGGGGGGGGGGGGGGGGGGGGGGGGGGGGGGGGGGGGGGGGGGGGGGGGGGGGGGGGGGGGGGGGGGGGGGGGGGGGGGGGGGGGGGFGGGGGGGGGGGGGGGGGGGGGGGGGGGFGGGGGGGGGGGGGGGGGGGGGGGGGGGGGGGGGGGGGGGGGGGGGGGGGGGGFGGGGGGGGGGGGGGGGGGGGGGGGGGGGGEGGGGFGFGDC<<FGBGGFFB<DCEFGE:@F
@M00200:205:000000000-AKKM3:1:1101:21910:16346 1:N:0:1
ACTGGGTTTAAAGGGAGCGTAGGCGGATAGTTTAGTCAGAGGTGAAAGCCCAGGGCTCAACCTTGGAATTGCCTTTGATACTGGCTATCTTGAGTATGGAAGAGGTATGTGGAACTCCGAGTGTAGAGGTGAAATTCGTAGATATTCGGAAGAACACCAGTGGCGAAGGCGACATACTGGTCCATTACTGACGCTGAGGCTCGAAAGCGTGGGGAGCAAACAGGATTAGATACCCGTGTAAGA
+
GGGGGGGGGGGGGGGGGGGGGGGGGGGEGGGGGGGGGGGGGGGGGGFGGGGGGGGGGGGGGGGGGGGGGGGGGGGGGGGGGGGGGGGGGGGGGGGGGGGGGGGGGGGGGGGGGGGGGGGGGGGGGGGGGGGGGGGGGGGFFGGGGGGGGGGGGGGGGGGGGGFEGGGGGGGGGGDGEGGGGGGGGCFGGGDEGGGGGGGGGGGGGGGGGGGGGGEGFGGG<FGGFGGFFFFGCFCCBAFGGFF
@M00200:205:000000000-AKKM3:1:1101:22118:16351 1:N:0:1
ACTGGGCTTAAAGCGCACGCAGGCGGTCTGTCAAGTCGGATGTGAAATCCCCGGGCTCAACCTGGGAACTGCATTCGAAACTGGCAGGCTAGAGTCTTGTAGAGGGGGGTAGAATTCCAGGTGTAGCGGTGAAATGCGTAGAGACCTGGAGGAATACCGGCGGCGAAGGCGGCCCCCTGGACAAAGACTGACGCGCAGGTGCGAAAGCGTGGGGAGCAAACAGGATCAGAGACCCCCGTA
+
GGC9E<F@FG9F@9@:@@BFDFE:@F6+@FFFGGGFGGG7FCFFGGFCFGFGGEGECFFCAF<<F<<EC8FGGG,C5,4CFF?<<FGGGDFEFEC<99C,AF,AFG7FFFBFFCBC,@FCB:FFF9C77F:<BC,2<CFEEEG9+=<+CFCC:+?CEFEE*C5?E5*:*;88*:5CECGF6*<C6CC8+903/*)2:8**<7/8E*9C=:E8*8;3>C6@C4*/1>*,*1)*;E55>5)*
@M00200:205:000000000-AKKM3:1:1101:3446:16375 1:N:0:1
ATTGGGTTTAAAGAGCTCGTAGGCGGTTTGTCGCGTCTGCCGTGAAAGTCCGGGGCTCAACTCCGGATCTGCGGTGGGTACGGGCAGACTAGAGTGATGTAGGGGAGACTGGAATTCCTGGTGTAGCGGTGAAATGCGCAGATATCAGGAGGAACACCGATGGCGAAGGCAGGTCTCTGGGCATTAACTGACGCTGAGGAGCGAAAGCATGGGGAGCGAACAGGATTAGATACCCCAGTA
+
GCCFFG6BCEGGGFG9@FFFEGGGEE++,8CCBCF6@CDFFECFFFFG@FAFCEGGGGGGGGGG=FG>FFEF=@8@FEGGGGGGF@FCF=?EFECFC<F,?FCCCCCCB,BDCB<DFFFFFCFDEGABE>CFGFCFFGEEGG?FDGGGGGFCGFBFFCCC7BBDEEECEFGGGC<>B9?<EFE99BCC7:?C8C7CEBFGCCCEEGDCF7<>EE7/)/:C3<CFB<:4@F<:<33CEF4C
@M00200:205:000000000-AKKM3:1:1101:25418:16375 1:N:0:1
ACTGGGCGTAAAGGGAGCGTAGGCGGATAGTTTAGTCAGAGGTGAAAGCCCAGGGCTCAACCTTGGAATTGCCTTTGATACTGGCTATCTTGAGTATGGAAGAGGTATGTGGAACTCCGAGTGTAGAGGTGAAATTCGTAGATATTCGGAAGAACACCAGTGGCGAAGGCGACATACTGGTCCATTACTGACGCTGAGGCTCGAAAGCGTGGGGAGCAAACAGGATTAGATACCCCCGTA
+
GFEFEGGGGCFDGGFGGGGGGGGGGGGGGFGGGGGGGGGGGGGGCCEGFGEFEGEFGGGGGGGGGGGGCFGGGGGGGFFGFGGGGGGGGGGGDCFFGFGFGGFGGGGGGFGGGFGGFGGGGGGG;?EFGGGFG9FFGGGGGGGFCFGGGEGGGGGGGGGGGGGGEEGGC8@EGEEGFGFGFFGBEFEGFGGGCEDEGFGGGGGEGGGGGGGGDG>CBFGGCGGCDGGEFFFGGFG3B5DE
@M00200:205:000000000-AKKM3:1:1101:27770:16424 1:N:0:1
ATTGGGCTTAAAGGGAGCGTAGGCGGATAGTTTAGTCAGAGGTGAAAGCCCAGGGCTCAACCTTGGAATTGCCTTTGATACTGGCTATCTTGAGTATGGAAGAGGTATGTGGAACTCCGAGTGTAGAGGTGAAATTCGTAGATATTCGGAAGAACACCAGTGGCGAAGGCGACATACTGGTCCATTACTGACGCTGAGGCTCGAAAGCGTGGGGAGCAAACAGGATTAGATACCCCAGTA
+
GGGGGGGGGFFGGGGGGGGGGGGGGGGGGGFGGGGGGGGGGGGGGGGGGGGEGGGGGGGGGGGGGGGGGGGGGGGGGGGGGGGGGGGGGGGGGGGGGGGGGGGGGGGGGGGGGGGGGGGGGGGDEGGGGGGGGGGGGGGGGGGGGGGGGGGGGGGGGGFGGFGGGGEDEGGGGGGGGFGGGGGGGGGGGGGGGCCEEGGFGGGGGGGCGGGEGGEG>FCGFGGG;DFEFFFGGCF*.8;F
@M00200:205:000000000-AKKM3:1:1101:7126:16448 1:N:0:1
ACTGGGTTTAAAGGGCTCGTAGGCGGTTTGTCGCGTCGGGAGTGAAAACCAGGTGCTTAACACCTGGCTTGCTTTCGATACGGGCAGACTGGAGGTATGCAGGGGAGAACGGAATTCCTGGTGTAGCGGTGAAATGCGCAGATATCAGGAGGAACACCGGTGGCGAAGGCGGTTCTCTGGGCATTACCTGACGCTGAGGAGCGAAAGTGTGGGGAGCGAACAGGATTAGATACCCTAGTA
+
GGGGGGGGGGGGGGGGGGGGGGGGGGGGGGGGGGGFGGGGGGGGGGGGGGGGGGGGGGGGFGGGGGGGGGGGGGGGGGGGGGGGGGGGGGGFGGGGGGGGGGGGGGGGGGGGGGGGGGGGGGGGFGGGGGGGGGFGGGGGGDFFCFGGGGGGGGGGGGFFGGDGGGGGGGGGGGGGGGGFGGGGGGGFCFGGGGGGEGGGG<EEC=DGGGGGGGEGFGGGGGGCB:FFFF2CCAC*7FFG
@M00200:205:000000000-AKKM3:1:1101:20653:16513 1:N:0:1
ACTGGGTATAAAGGGAGCGTAGGCGGATAGTTTAGTCAGAGGTGAAAGCCCAGGGCTCAACCTTGGAATTGCCTTTGATACTGGCTATCTTGAGTATGGAAGAGGTATGTGGAACTCCGAGTGTAGAGGTGAAATTCGTAGATATTCGGAAGAACACCAGAGGCGAAGGCGACATACTGGTCCATTACTGACGCTGAGGCTCGAAAGCGTGGGGAGCAAACAGGATTAGATACCCCAGTA
+
GGGGGGGGGGGGGGGGGGGGGGGGGGGGGGGGGGGGGGGGGGGGGGGGGGGGGGGGGGGGGGGGGGGGGFEGGGGGGGGGFGGGGGGGGGGGGGFGGGGGGGGCGGGGGGGGGGGGGGGGGGGGEGGGFGFGGGGGGGGGGGGGGGGGGGGEGGGGGGDFGFG7EGGGGFGGGDGGFFGGGGGGGGGCFFF@CE4:CFFDFCEGGGGG=EGGGED<>GGCGGGGDGF4AA3CCEFGFBFG
@M00200:205:000000000-AKKM3:1:1101:28502:16575 1:N:0:1
ACTGGGTTTAAAGGGAGCGTAGGCGGATAGTTTAGTCAGAGGTGAAAGCCCAGGGCTCAACCTTGGAATTGCCTTTGATACTGGCTATCTTGAGTATGGAAGAGGTATGTGGAACTCCGAGTGTAGAGGTGAAATTCGTAGATATTCGGAAGAACACCAGTGGCGAAGGCGACATACTGGTCCATTACTGACGCTGAGGCTCGAAAGCGTGGGGAGCAAACAGGATTAGATACCCCGGTA
+
GGGGGGFCGGGGGGGGGGGGGGGGGG@F7FGG9FGGGGGDFGGGGGFEFCFGGGGGGGGGGGGGGGFFGGCGFFGGGGGGGFGGFCFGGGCFFGGFFGGDFFGGGFFFGGGGGFBFFFFFFGGGGGFGGFGGGGFEGGBFFGGGGAFGGGGGGGGGGGG8F@EGDCGGGGGDCEDGGCFFGGGEC,EFFGGGGGGGG8EFCFECF8DGGGGGEGF3=CGFDCG<1F=@FC5+>?@70>EG
@M00200:205:000000000-AKKM3:1:1101:24020:16589 1:N:0:1
ACTGGGTTTAAAGGGAGCGTAGGCGGATAGTTTAGTCAGAGGTGAAAGCCCAGGGCTCAACCTTGGAATTGCCTTTGATACTGGCTATCTTGAGTATGGAAGAGGTATGTGGAACTCCGAGTGTAGAGGTGAAATTCGTAGATATTCGGAAGAACACCAGTGGCGAAGGCGACATACTGGTCCATTACTGACGCTGAGGCTCGAAAGCGTGGGGAGCAAACAGGATTAGATACCCGTGTAAGAC
+
GGGGGGGGGGGGGGGGGGGGGGGGGGGGGGGGGGGGGGGGGGGGGGGGGGGGGGGGGGGGGGGGGGGGGGGGGGGGGGGGGGGGGGGGGGGGGGFGGGGGGCFGGGGGGGGGGGGGGGGEGGGFFGFGGGFFGGFGGGGGGGGFGGGGGEGGGGGGGGGGFGGGGDGGGGGGGGGGGGGGGGGGGGGGGGF6EGGGGGGGGGDGCEGFGGGGGDDGFGGGGGGGFFGFFF?GGFG7BEF=>A>,
@M00200:205:000000000-AKKM3:1:1101:3495:16596 1:N:0:1
ACTGGGCATAAAGGGAGCGTAGGCGGATAGTTTAGTCAGAGGTGAAAGCCCAGGGCTCAACCTTGGAATTGCCTTTGATACTGGCTATCTTGAGTATGGAAGAGGTATGTGGAACTCCGAGTGTAGAGGTGAAATTCGTAGATATTCGGAAGAACACCAGTGGCGAAGGCGACATACTGGTCCATTACTGACGCTGAGGCTCGAAAGCGTGGGGAGCAAACAGGATTAGATACCCGAGTAAGA
+
GGGGGGGGGGGGGGGGGFGGGGGGGGGGGGEFGFGFGGGGGGGGGFFFFFFEGGGFGGGGGF8<CDFFFFFGGGFGEGCFGEGGGGGGGAEFGGFFGGGGGGGGGCEFECFGFFGGFGFGG=DEFFFGGBFGGGFFDBEGGGGGG9EFGGDEGGGGAFGGADFDCFGGGGGG8>C>C9FGGGGEC;BC7CF:EGDEEGF5=CECFGGGGCEDGGFG>5B+>CF520+.;A<CF<8D>B5CFA>
@M00200:205:000000000-AKKM3:1:1101:17971:16599 1:N:0:1
ATTGGGTTTAAAGGGAGCGTAGGCGGATAGTTTAGTCAGAGGTGAAAGCCCAGGGCTCAACCTTGGAATTGCCTTTGATACTGGCTATCTTGAGTATGGAAGAGGTATGTGGAACTCCGAGTGTAGAGGTGAAATTCGTAGATATTCGGAAGAACACCAGTGGCGAAGGCGACATACTGGTCCATTACTGACGCTGAGGCTCGAAAGCGTGGGGAGCAAACAGGATTAGATACCCGAGTA
+
GGGGGGGGGGGGGGGGGGGGGGGGGGGGGGGGGGGGGGGGGGGGGGGGGGGGGGGGGGGGGGGGGGGGGGGGGGGGGGGGGGGGGGGGGGGGGGGGGGGGGGGGGGGGGGGGGGGGGGGGGFGGGGGGGGGGGGGGGGGGGGGGGGGGGGGGGGGGGGGGGGGGGGGGGGGGGGGGGGGGGGGFFGGGGGGG>7DGGGGGGGGGGDGFGGGGGDDD>5CFFGFD(9DE=FFGGGGGDFFG
@M00200:205:000000000-AKKM3:1:1101:13396:16646 1:N:0:1
ATTGGGCTTAAAGGGTGCGTAGGCGGCCCTGTAAGTCAGCGGTGAAATCCCAGGGCTCAACCCTGGAACTGCCGTTGATACTGCAGGGCTTGAGTTCGGTTAAGGCGGGCGGAACTGGTGGTGTAGCGGTGAAATGCATAGATACCACCAAGAACCCCGATTGCGTAGGCAGCTCGCTGAGCCGAAACTGACGCTGAGGCACGAAAGCGTGGGGAGCGAACAGGATTAGATACCCTCGTA
+
GGGFGGGGGGGGGGGGGGGGGGGGGGGGGGGGGGGGGGGGGGGGGGGGGGGGGGGGGGGGGGGGGGGGGGGGGGGGGGGGGGGGGGGGGGGGGGGGGGEGGGGGGGGGGGGGGGGGGGGGGGGGGGGGGGGGGGGGGGGGGGGGG@GGGGGG<FGGGGGGGGGGGGGGGFGGGGGGGGGGGGGGGG>=GGGGGGGGGFGGGGDGGGDGGEGGGGFCBGGDDDFC?GG<=8<CGGGGFFFE
@M00200:205:000000000-AKKM3:1:1101:18963:16653 1:N:0:1
ATTGGGCATAAAGGGTGCGTAGGCGGCCAAGTAAGTCAGTGCTGAAATATCCCGGCTTAACTGGGAGGGTGGCATTGATACTGCGTGGCTAGAGTACAGATGAGGTAGGCGGAATTGACGGTGTAGCGGTGAAATGCTTAGATATCGTCAAGAACACCTATAGCGAAGGCAGCTTACTAGGCTGTAACTGACGCTGAGGCACGAAAGTGTGGGGATCAAACAGGATTAGATACCCGCGTA
+
FEGGGGGGGFFFGGGGGGGGCCCFGGGGGGGGGGEFGGGGGGGGGFFGGGGGGGEGFCGGGCGGGFGGEEFEGFFFGGGGGGGGGGGGGGGGGFFGGGGGGGGGGGGGGGGGGGGCFGGGGFGGGGGGGEC<FFGGFGGG9FFGGGGGGGGGFFGGGGFGGCCEEEGGGGGGDCDBDCGGCF?FGGGGGGFGGE<EEGGGGGGGGEGFFGEGGGFG)AB9FFFG;GCBFF<F9AFDFFFG
@M00200:205:000000000-AKKM3:1:1101:21916:16679 1:N:0:1
ATTGGGTTTAAAGCGTGCGCAGGCGGTTCGTTAAGTTCGTTGTGAAAGCCCCGGGCTCAACCTGGGAGGTGCAATGGAAACTGGCGGGCTTGGAGTGCGGCAGAGGGGGGTGGAATTCCGCGTGTAGCAGTGAAATGCGTAGAGATGCGGAGGAACACCGATGGCGAAGGCAGCCCCCTGGGCCGACACTGACGCTCAGGCACGAAAGCGTGGGGAGCAAACAGGATTAGATACCCCCGTA
+
GGGGGGGGGGGGGGGGGGGGGGGGGGGGGGGGGGGGGGGGGGGGGGGGGGGGGGGGGGGGGGGFGGGGGGGGGGGGGGGGGGGGGGGGGGGGGGGGGGGGGGGGGGGGGGGGGGGGGGGGGGGGGGGGGGGGGGGGGGGGGGGGGFGFGGGGGGGGGGGGGGGGGGDEEGGGGEGGGGGGGGGGGGGGGFEFGG<EGGCGGGFGGGGG?C8CEGFGFGGFGGF*8D7<FFACF<CC>:<CD
@M00200:205:000000000-AKKM3:1:1101:13175:16692 1:N:0:1
ATTGGGCGTAAAGGGCTCGTAGGCGGTTTGTCGCGTCGGGAGTGAAAACCAGGTGCTTAACACCTGGCTTGCTTTCGATACGGGCAGACTGGAGGTATGCAGGGGAGAACGGAATTCCTGGTGTAGCGGTGAAATGCGCAGATATCAGGAGGAACACCGGTGGCGAAGGCGGTTCTCTGGGCATTACCTGACGCTGAGGAGCGAAAGTGTGGGGAGCGAACAGGATTAGATACCCCAGTA
+
GGGGGGGGGGGGGGGGGGGGGGGGGGGGGGGGGGGGGGGGGGGGGGGGGGGGGGGGGGGGGFGGGGGGGGGGGGGGGGGGGGGGGGGGGGGGGGGGGGGGGGGGGGGGGGGGGGGGGGGGGGGGGGGGGGGGGGGGGGGGGGGGGGGGGGGGGGGGGGGGGGGGGFEGGGGGGGGGGGGGCDGGGGGF9FCFGDGEEFGD=DGGEGGGGGGGGGFGFGGGGGGGFGGFFFBGGFCFBEFG
@M00200:205:000000000-AKKM3:1:1101:22506:16721 1:N:0:1
ATTGGGCATAAAGGGAGCGTAGGCGGACATTTAAGTCAGGGGTGAAATCCCGGGGCTCAACCTCGGAATTGCCTTTGATACTGGGTGTCTTGAGTATGAGAGAGGTGTGTGGAACTCCGAGTGTAGAGGTGAAATTCGTAGATATTCGGAAGAACACCAGTGGCGAAGGCGACACACTGGCTCATTACTGACGCTGAGGCTCGAAAGCGTGGGGAGCAAACAGGATTAGATACCCGGGTA
+
GGGGGGGGGGGGGGGGGGGGGGGGGGGGGGGGGGGGGGGGGGGGGGGGGGGGGGGGGGGGGGGGGGGGGGGGFGGGGGGGGGGGGGGGGGGGGGGGGGGGGGGGGGGGGGGGGGGGGGGGGGGGEGGGGGGGGGGGGFGGGGGGGGGGGGGGGGGGGGFGFGGGGGGGGGGGGGGGGGGGGGGGGGGGGGGGGGGGGGGGGGGGFCCFGGGGGGFGFGGGGGFFBGFB??DGGGGGFFBG
@M00200:205:000000000-AKKM3:1:1101:21550:16737 1:N:0:1
ATTGGGTTTAAAGGGAGCGTAGGCGGATAGTTTAGTCAGAGGTGAAAGCCCAGGGCTCAACCTTGGAATTGCCTTTGATACTGGCTATCTTGAGTATGGAAGAGGTATGTGGAACTCCGAGTGTAGAGGTGAAATTCGTAGATATTCGGAAGAACACCAGTGGCGAAGGCGACATACTGGTCCATTACTGACGCTGAGGCTCGAAAGCGTGGGGAGCAAACAGGATTAGATACCCTTGTA
+
GGGGGGGGGGGGGGGGGGGGGGGGGGGGGGGGGGGGGGGGGGGGGGGGGGGGGGGGGGGGGGGGGGGGGGGGGGGGGGGGGGGGGGGGGGGGGGGGGGGGGGGGGGGGGGGGGGGGGGGGGGGGGGGGGGGGGGGGGGGGGGGGGCGGGGGGGGGGGGGGGGGGGGGDGGGEGEGGGGGGGGGGGGGGGGGGGGGGDFGGGGEEGGDGGGGCCEADEGGGGGGGFGGFFFCDFGDGFF:F
@M00200:205:000000000-AKKM3:1:1101:25119:16741 1:N:0:1
ATTGGGCTTAAAGCGAGCGCAGGTGGTTTAATAAGTCTGATGTAAAAGGCAGTGGCTCAACCATTGTGTGCATTGGAAACTGTTAGACTTGAGTGCAGTAGAGGAGAGTGGAATTCCATGTGTAGCGGTGAAATGCGTAGATATATGGAGGAACACCGGTGGCGAAAGCGGCTCTCTGGACTGTAACTGACACTGAGGCTCGAAAGCGTGGGTAGCAAACAGGATTAGATACCCCTGTA
+
GGGGGGGGFFGGGGEEGGGGGGGGGGGGGGGGGFGCFGGFGGGGFGGGGGGGGGG>FGGGFG:FGGGGGGGFFFGGGEFGGGGGGGGGGGGFGGGGGGGGFGGFEFGGGGDGFG<FEAFGFGGGFGGCFGGGGGGGGFCEGFFC;A@CEFEEGGGGFFCGGGGGGDCCFECEDGCCFG?FGGGGGGGGGF?<?EFFGFEEGDGFEGFG8CDFG9:48FBFFGGGFGF@CF3C+21DF6C
@M00200:205:000000000-AKKM3:1:1101:8186:16813 1:N:0:1
ACTGGGCTTAAAGCGAGCGCAGGTGGTTTAATAAGTCTGATGTAAAAGGCAGTGGCTCAACCATTGTGTGCATTGGAAACTGTTAGACTTGAGTGCAGTAGAGGAGAGTGGAATTCCATGTGTAGCGGTGAAATGCGTAGATATATGGAGGAACACCGGTGGCGAAAGCGGCTCTCTGGACTGTAACTGACACTGAGGCTCGAAAGCGTGGGTAGCAAACAGGATAAGATACCCTCGTA
+
GGGGGGGGGGGGGGGGGGGGGGGGGGGGGGGGGGGGGGGGGGG<GFGGGGGGFFGDGGGGGGGGGGGGGGGFFGGGGGGGGGGGGGGGGGGGGGGGGGGGGGGGGGGGGGGGGGFFFGGGGFGFCFEGGFFEFGFEGGGGGGGGGGGGFC?FEGGGGGGGGEFGGGEGDCDCEGCFGGFGFGGGGGFGGGGGGGGGF:FCFDG6>CFDEGGEFD)8@C,49CCF8+;=AFCCFG+>>FF
@M00200:205:000000000-AKKM3:1:1101:15211:16886 1:N:0:1
ATTGGGTATAAAGGGAGCGTAGGCGGATAGTTTAGTCAGAGGTGAAAGCCCAGGGCTCAACCTTGGAATTGCCTTTGATACTGGCTATCTTGAGTATGGAAGAGGTATGTGGAACTCCGAGTGTAGAGGTGAAATTCGTAGATATTCGGAAGAACACCAGTGGCGAAGGCGACATACTGGTCCATTACTGACGCTGAGGCTCGAAAGCGTGGGGAGCAAACAGGATTAGATACCCTTGTA
+
GGGGGGGGGFGGGGGGGGGGGGGGGGGGGGGGFFGGGGGGGGGGGCFGGGGGGGGGGGGGGGGGGGGFGGGGGGGGGGGGGGGGGGGGGGGFGGGGGGGFFGFGGGGGGGFGFGGGFFGGGGGFGGGFGGGG@FGGGGGGGEGGGGGGGGGGGGGGGGGGGGFGGGG>FGGGGGGGGGGGGGGGGGFGGGGGGDGDGFGFCGGDCEGFEEGGGGDGDG6@CFGD?DFFFFFG9:BCFFF?
@M00200:205:000000000-AKKM3:1:1101:21645:16891 1:N:0:1
ATTGGGTTTAAAGGGAGCGTAGGCGGATAGTTTAGTCAGAGGTGAAAGCCCAGGGCTCAACCTTGGAATTGCCTTTGATACTGGCTATCTTGAGTATGGAAGAGGTATGTGGAACTCCGAGTGTAGAGGTGAAATTCGTAGATATTCGGAAGAACACCAGTGGCGAAGGCGACATACTGGTCCATTACTGACGCTGAGGCTCGAAAGCGTGGGGAGCAAACAGGATTAGATACCCTCGTA
+
GGGGGGGGGGGGGGGGGGGGGGGGGGEGGGGGGGGGGGGGGGGGGGGGGGGGGGGGGGGGGGGGGGGGGGGGGGGGGGGGGGGGGGGGGGGGGGGGCGGGFGCCGGGGGGGGGGGG9FFGGGGGFGGGFGGGGGGGGGGGGGGFGGGGGGGGGGGGGGGGGGGGGGGGGGGEGDGGGGGFGGGGDFGGGGGGGGDC5>F5FCECF5C4CAEGDC8DBFGGF<C4=<FEAFFGGGC7>:>G
@M00200:205:000000000-AKKM3:1:1101:16242:16893 1:N:0:1
ATTGGGTTTAAAGCGCGCGCAGGCGGTTTCTTAAGTCTGGTGTCTAAGTGCGGGGCTCAACCCCGTGACGCACTGGAAACTGGGAGACTTGAGTGCAGAAGAGGAGAGCGGAATTCCACGTGTAGCGGTGAAATGCGTAGAGATGTGGAGGAACACCAGTGGCGAAGGCGGCTCTCTGGACTGTAACTGACGCTGAGGCGCGAAAGCGTGGGGAGCAAACAGGATTAGATACCCTAGTA
+
GGGGGGGGGGGGGGGGGGGGGGGGGGGGGGGGGGGGGGGGGGGGGGGGGGGGGGGGGGGGGGGGGGGGGGGGGGGGGGGGGGGGGGGGGGGGGGGGGGGGGGGGGGGGGGGGGGGGGGGGGGGGGGGGGGGGGGGGGGGGGGGGGGGGGGGGGGGGEGFGGGGGGGGGGGGGGGGGGGGGGGGGGGGGGGGGGGGGGGGGGGEGGGGGGGGGGG5DFGFGGG55>CGDFFF>AFGCF?F
@M00200:205:000000000-AKKM3:1:1101:14544:16896 1:N:0:1
ATTGGGCGTAAAGGGAGCGTAGGCGGACATTTAAGTCAGGGGTGAAATCCCGGGGCTCAACCTCGGAATTGCCTTTGATACTGGGTGTCTTGAGTATGAGAGAGGTGTGTGGAACTCCGAGTGTAGAGGTGAAATTCGTAGATATTCGGAAGAACACCAGTGGCGAAGGCGACACACTGGCTCATTACTGACGCTGAGGCTCGAAAGCGTGGGGAGCAAACAGGATTAGATACCCGCGTA
+
GGGGGGGGFGGGGGGGGGGGGGGGGGGGGGGGGGGGGGGGGGGGGGGGGGGGGGGGGGGGGGGGGGGGGGGGGGGGGGGGGGGGGGGGGGGGGGGGGGGGGGGGGGGGGGGGGGGGGGGGGGGGGGGGGGGGEFGG<FGGGCGGGGGGGECEGGGGGEGFGGGCEGGGGGGGGGGGGGGGGFGFGGGGGGGGGGGGGDFGGGGGCEDGG=CGDG@DDGGGGFGFFFGBFFAGFFCDBEF5
@M00200:205:000000000-AKKM3:1:1101:5457:16938 1:N:0:1
ATTGGGTTTAAAGCGCGCGTAGGTGGTTTGTTAAGTTGGATGTGAAAGCCCCGGGCTCAACCTGGGAACTGCATCCAAAACTGGCAAGCTAGAGTACGGTAGAGGGTGGTGGAATTTCCTGTGTAGCGGTGAAATGCGTAGATATAGGAAGGAACACAAGTGGCGAAGGCGACCACCTGGACTGATACTGACACTGAGGTGCGAAAGCGTGGGGAGCAAACAGGATTAGATACCCCAGTA
+
F<@@FGGGD<EFAECGGGE@@CEGEDFFGGGGGFGFDFGFFGGGGGGGGGGGGGEGGGGGGGGGGGC8FGGCC9FFGGF@AADGGEGGG8CE,CEFCCF<BEFGCGG@EF@FGF9AEFGFGGFGFFDFGEFCEGFGGGCGG7CFFFEFE<D:<DFFG,+@DF<EEC7F7,@:5*>ECF:>F6A>CGCC9+=>CC*<<8=CC7>C5*:48EE*<*5CE=??<C892C*5@*:DFECC>3<+
@M00200:205:000000000-AKKM3:1:1101:4855:16991 1:N:0:1
ATTGGGTTTAAAGGGTGCGTAGGCGGTCCGATAAGTCTGATGTGAAAGCCCTGGGCTCAACTCAGGAACTGCATTGGAAACTGACGGACTGGAGTACCGGAGAGGGAAGCGGAATTCCTGGTGTAGCGGTGAAATGCGTAGATACCAGGAGGAACACCGGTGGCGAAGGCGGTTTCCTGGCCGAGTACTGACGCTGAGGCACGAAAGCGTGGGGAGCGAACGGGATTAGATACCCCGGTA
+
GGGGGGGGGGGGGGGGGGGGGGGGGGGGGGGGGGGGGGGGGGGGGGGGFGFGGGGGDD<FGGGGGGGGGGGCGGCFFCF<FFFDFEGGFFGFFFGGGGGDGGEGGGEGGGDGEG@CAGGGGFGGDF9CFFGGFGGGFEGGCCGFFCGGGGGGGGCGGGGGEGG>CCGF@DFGG5BB?CEGG8CEGCGFGG?>E=2A=FCCEF5:>;5>EECEGGDDBE>:CC*92)0)7*67+<<95>BE
@M00200:205:000000000-AKKM3:1:1101:14731:16992 1:N:0:1
ACTGGGTATAAAGGGAGCGTAGGCGGATAGTTTAGTCAGAGGTGAAAGCCCAGGGCTCAACCTTGGAATTGCCTTTGATACTGGCTATCTTGAGTATGGAAGAGGTATGTGGAACTCCGAGTGTAGAGGTGAAATTCGTAGATATTCGGAAGAACACCAGTGGCGAAGGCGACATACTGGTCCATTACTGACGCTGAGGCTCGAAAGCGTGGGGAGCAAACAGGATTAGATACCCGAGTAAGA
+
GGGGGGGGGGGGGGGGGGGGGGGGGGDGGGGGGGGGGGGGGGGGGGGGGGGGGGGGGGGGGGGGGGGGGGGGGGGGGGGGGGGGGGGGGGGGGGGGGGGGGGGGGGGGGGGGGGGGGGGGGGGGGGGGGGGGGGGGGGGGGGGGGAFGGGCGGGGGGGGGGGGGGGGGGGGGGCGGGGGGGGGG;FFGGGGFEGGGGGGGGGGGGDDGE7EEGGFGFGFGGGGGFFF@FFFGGGGGFFFFGFF
@M00200:205:000000000-AKKM3:1:1101:27677:17035 1:N:0:1
ATTGGGTTTAAAGCGCACGTAGGCGGACTTTTAAGTCAGGGGTGAAATCCCGGGGCTCAACCCCGGAACTGCCTTTGATACTGGAAGTCTTGAGTATGGTAGAGGTGAGTGGAATTCCGAGTGTAGAGGTGAAATTCGTAGATATTCGGAGGAACACCAGTGGCGAAGGCGGCTCACTGGACCATTACTGACGCTGAGGTGCGAAAGCGTGGGGAGCAAACAGGATTAGATACCCCAGTA
+
GGGFGGGGGGGGGGGGGGGGGFCFFGDGGGGGGGGGGGGGFGGGGGGGGGGGEGGGGGGGGGGGGGGGGGGGGGGGFGGGGGGGFGGGGAFFFGGGGGGGGGGGGFFFGGGGFGGGFGFEGGEFEGGGGGGGFGGGGGDGEEGFGGGGGGGEFGGGGGGGFGGCGGGCEGGGCEGGGGGGGF6CFCFGC8CEEEGGEG5CFGGGGGGCEEGGGC)9BGGCCFG5,*:?FF>GG?@D@B?F
@M00200:205:000000000-AKKM3:1:1101:19643:17036 1:N:0:1
ATTGGGCTTAAAGGGAGCGTAGGCGGACATTTAAGTCAGGGGTGAAATCCCGGGGCTCAACCTCGGAATTGCCTTTGATACTGGGTGTCTTGAGTATGAGAGAGGTGTGTGGAACTCCGAGTGTAGAGGTGAAATTCGTAGATATTCGGAAGAACACCAGTGACGAAGGCGACACACTGGCTCATTACTGACGCTGAGGCTCGAAAGCGTGGGGAGCAAACAGGATTAGATACCCCTGTA
+
EFGGGGCGGFGGGFG9FCGGGGGGGGGGCGGFFGGGGG<C8CFGGGGGGGGGEGGGGGGGGGFFGGGGGGGGFF<FF?FGGGGFGCGGGGGGGGEAE<?FGGFCF=FFDEFGGGGCDEE=CGGAFE,EFGGGCGGDGGGFDGGGGDGF,++:DFGAGGFF=FDFCGC<:ECEEEGDGGGGGGFCCEFGGGGGGGGG/:5C54=EGDGG*/=FFGEGDG8+75EGBDG26B>CGGGG>F4+
@M00200:205:000000000-AKKM3:1:1101:26517:17051 1:N:0:1
ACTGGGTTTAAAGTGCACGTAGGCGGATTGTTTAGTGAGGGGTGAAATCCCAGGGCTCAACCCTGGAACTGCCTCTCATACTGGCAATCTCGAGTTTGGGAGAGGTGAGTGGAATTCCGAGTGTAGAGGTGAAATTCGTAGATATTCGGAGGAACACCAGTGGCGAAGGCGGCTCACTGGCCCAAAACTGACGCTGAGGTGCGAAAGCGTGGGGAGCAAACAGGATTAGATACCCTAGTA
+
GGGGGGFGGFFGGGFGFGGGFGGGGGGGFGGGGGGGGGGGGGGECEGGGGGGFGGGGGGGGGGGGGGGGGGGGGGGGGGGFGDFGGGGGFGFFGFGGGDGGEGGEFGGGGGCGGFGGGGC7D@DE?9EFGGGFFFDEFFFFGGFGGGGGEGGGGG8FGGFGGD7=F:@7EE@EEGD,D,<C>CGFFDFC;ECCCDGCGCF?FEDCE<;=C**=85CAEFGGF8C16:2964*AEFG:5@+
@M00200:205:000000000-AKKM3:1:1101:12514:17075 1:N:0:1
ATTGGGTTTAAAGGGCTCGTAGGCGGTTTGTCGCGTCGGGAGTGAAAACGCCGTGCTTAACCCGGCGCTTGCTTCCGATACGGGCAGACTAGAGGTATTCAGGGGAGAACGGAATTCCTGGTGTAGCGGTGAAATGCGCAGATATCAGGAGGAACACCGGTGGCGAAGGCGGTTCTCTGGGAATGACCTGACGCTGAGGAGCGAAAGTGTGGGGAGCGAACAGGATTAGATACCCCCGTA
+
GGGGGGGGGGGGGGGGFGGEGGGGGGCFGGGGGGGGGGGGEGGGGGGGGGGEGBFGGFGGG9FCFFGGCGGGFG?FGGGGGEEGGEGGGGGGGGGGG9F@FGGGGGGGFGGGGGGGGGGGGGGGGGGGGGDGGGFGGGGGGGGGGGGGGGGGGGGGGGGGGGCGGGGGGGGGGGGGFFFGGGGGGGGGGFGGGGC=EGG6CC5EGGGF7<EGGG><BEDGGGGGFGGF?=AGGFGFB35E
@M00200:205:000000000-AKKM3:1:1101:9775:17085 1:N:0:1
ATTGGGTTTAAAGGGCTCGTAGGCGGTTTGTCGCGTCGGGAGTGAAAACAGCGGGCTTAACTCGTTGCTTGCTTCCGATACGGGCAGACTAGAGGTATGCAGGGGAGAATGGAATTCCTGGTGTAGCGGTGAAATGCGCAGATATCAGGAGGAACACCGGTGGCGAAGGCGGTTCTCTGGGCATTACCTGACGCTGAGGAGCGAAAGTGTGGGGAGCGAACAGGATTAGATACCCCGGTA
+
GGGGGGGGGGGGGGGGGGGGGGGGGGGGGGGGGGGGGGGGGGGGGGGGGGGGGGGGGGGGGGGGGGGGGGGGGGGGGGGGGGGGGGGGGGGGGGGGGGGGGGGGGGGGGGGFGGGGGGGGGGGGGGGGGGGGGGGGGGGGGGGGGFA@FGGGEGGCFGGGGGGGGGGGGGGGGEGGGFDFDGGGGGFGGCFGGGGDC>FCEFGGGG9DGGGGGD555CC8<CEF:DDFFFFCFFGG37B5
@M00200:205:000000000-AKKM3:1:1101:21703:17145 1:N:0:1
ATTGGGTATACAGAGCTCGTAGGCGGTTTGTCGCGTCTGCCGTGAAAGTCCGGGGCTCAACTCCGGATCTGCGGTGGGTACGGGCAGACTAGAGTGATGTAGGGGAGACTGGAATTCCTGGTGTAGCGGTGAAATGCGCAGATATCAGGAGGAACACCGATGGCGAAGGCGGTTCTCTGGGCATTACCTGACGCTGAGGAGCGAAAGTGTGGGGAGCGAACAGGATTAGATACCCGCGTA
+
GGGGGGGGGGGGGGGGGGGGGGGGGGGGGGGGGGGGGGGGGGGGGGGGGGGGGGGGGGGGGGGGGGGGGGGGGGGGGGGGGGGGGGGGGGGGGGGGGGGGGGGGGGGGGGGGGGGGGGGGGGGGGGGGGGEFGGFGFGGGGGGGGGGGGGGGGGGGGGGGDGGGGGGGGGDGGGGGGGGGGGGGGGGGGGGGGGGDCFGGCFEEGEGGGGGGGGFGEGGDGGFGFGGFFFAGGGGG@EFG
@M00200:205:000000000-AKKM3:1:1101:27443:17186 1:N:0:1
ATTGGGCTTAAAGGGAGCGTAGGCGGATAGTTTAGTCAGAGGTGAAAGCCCAGGGCTCAACCTTGGAATTGCCTTTGATACTGGCTATCTTGAGTATGGAAGAGGTATGTGGAACTCCGAGTGTAGAGGTGAAATTCGTAGATATTCGGAAGAACACCAGTGGCGAAGGCGACATACTGGTCCATTACTGACGCTGAGGCTCGAAAGCGTGGGGAGCAAACAGGATTAGATACCCCTGTA
+
GGGGGGGGGGGGGGGGGGGGGGGGGGGGGGGGGGGGGGGGGGGGGGGGGGGGGGGGGGGGGDGGGGGGGGFGGGGGGGGGGGGGGGGGFGGGGGGGGGGGGGGGGGGGGGGGGGGGGGGGGGGGGGGGGGGGGGGGGGGGGGCFGGGGGGGGGGGGGGGGGGGGGGGGCFGGGEGGGGGGGGGFCFGGGFGGGDDCGGGDFFGGEEGFGGGGGDADBG?FGGGGFC>@FF?>9?BF>FFG
@M00200:205:000000000-AKKM3:1:1101:11591:17203 1:N:0:1
ATTGGGTATAAATGGCGCGTAGGCGGTCTGTTAAGTCCGATGTTAAAGCCCGGGGCTCAACCCCGGCACGGCGTTGGATACTGGCAGGCTTGACGGCTGGAGAGGCGAGTGGAATTACCAGTGTAGCGGTGGAATGCGTAGATACTGGTAGGAACACCTATGGCGAAGGCAGCTCGCTGGACAGCACGTGACGCTGAGGCGCGAAAGTGTGGGGAGCAAACCGGATTAGATACCCGGGTAATAT
+
GGGGGGGGGGGGGGGGGGGGGGGGGGGGGGGGGGGGGGGGGGGGGGGGGGGGGGGGGGGGGGGGGGGGGGGGGGGGGGGGGGGGGGGGGGGGGGDGGGGGGGGGGGGGGGGGGGGGGGGGGGGGGGGGGGGGGGGGGGGGGGGGGFGGGGGGGGGFGGGGGGGGGGGGGGGGGGGGGEGGGGGGGGGGGGGGGGGGGGGFGGGEDEGCFCEGGGFGFFC85CGGFDD2@@<DGGGGFFFEG>A6
@M00200:205:000000000-AKKM3:1:1101:12600:17218 1:N:0:1
ATTGGGTATAAAGGGAGCGTAGGCGGATAGTTTAGTCAGAGGTGAAAGCCCAGGGCTCAACCTTGGAATTGCCTTTGATACTGGCTATCTTGAGTATGGAAGAGGTATGTGGAACTCCGAGTGTAGAGGTGAAATTCGTAGATATTCGGAAGAACACCAGTGGCGAAGGCGACATACTGGTCCATTACTGACGCTGAGGCTCGAAAGCGTGGGGAGCAAACAGGATTAGATACCCCAGTA
+
GGGGGGGGGGGGGGGGGGGGGGGGGGFGGGGGGGGGGGGGGGGGGGGGGGGGGGGGGGGGGGGGGGGGGGGGGGGGGGGGGGGGGGGGGGGGGGGGGGGGFGGGGGGGGGGGGGGGGGGGGGGGGGGGGGGGGFFGGGGGGDGAFGGGGCDEGGGGGGGGGGGGGGGGFFGGGGGGGGGGGGGGGGGGGGGGGDGGGGFCCFEDF>C4EEGDGGFD>EFFGFFF@CDEFFFGGCFGAEFG
@M00200:205:000000000-AKKM3:1:1101:8943:17279 1:N:0:1
ATTGGGTTTAAAGGGCTCGTAGGCGGTTTGTCGCGTCGGGAGTGAAAACCAGGTGCTTAACACCTGGCTTGCTTTCGATACGGGCAGACTAGAGGTATGCAGGGGAGAACGGAATTCCTGGTGTAGCGGTGAAATGCGCAGATATCAGGAGGAACACCGGTGGCGAAGGCGGTTCTCTGGGCATGACCTGACGCTGAGGAGCGAAAGTGTGGGGAGCGAACAGGATTAGATACCCTTGTA
+
GGGGGGGGGGGGGGGGGGGGGGGGGGGGGGGGGGGGGGGGGGGGGGGGGGGGGGGGGGGGGGGGGGGGGGGGGGGGGGGGGGGGGGGGGGGGGGGGGGGGGFGGGGGGGGGGGGGGGGGGGGGGGGGGGGGGGGGGGDEGGGGGGGGGGGGGGGGGGGGGGGGGGGGGGGGGGGGGGGGGGGGGGGGGGGCCGGGGDGGGGGGGGEDCGGGGGG;DFGGDDGGG?GF>F=>FGGGF?FFG
@M00200:205:000000000-AKKM3:1:1101:27037:17282 1:N:0:1
ATTGGGTTTAAAGGGAGCGTAGGCGGATAGTTTAGTCAGAGGTGAAAGCCCAGGGCTCAACCTTGGAATTGCCTTTGATACTGGCTATCTTGAGTATGGAAGAGGTATGTGGAACTCCGAGTGTAGAGGTGAAATTCGTAGATATTCGGAAGAACACCAGTGGCGAAGGCGACATACTGGTCCATTACTGACGCTGAGGCTCGAAAGCGTGGGGAGCAAACAGGATTAGATACCCTGGTAAGTT
+
GGGGGGGGGGGGGGGGDEGGGGGGGGGGGGGGGGFGGGGGGGGGGGGGGGGGGGGGGGGGGGGGGGGGGGFGGGGGGGGGGGGGGGGGGGGGFGGGGGGGGGGFFFGGGGGGFGGFGGGEGGGGG9EEGGGGGGGGGGGGGGGBFFGFFGEGGGGGCCFDFFFCGGEGGGDGGDGFGGG7EGGGGFEDFGGG5;CE*,DCFC>G6=4*/=EGEG>CAGCFGCF48DGFFF?FFFG*A3AF7)))
@M00200:205:000000000-AKKM3:1:1101:20109:17335 1:N:0:1
ATTGGGTATAAAGGGCGCGTAGGCGGCGGCCCAAGTCAGGCGTGAAATTCCTGGGCTCAACCTGGGGACTGCGCTTGATACTGGGTTGCTTGAGGATGGAAGAGGCTCGTGGAATTCCCAGTGTAGAGGTGAAATTCGTAGATATTGGGAAGAACACCGGTGGCGAAGGCGGCGAGCTGGTCCATTACTGACGCTGAGGCGCGACAGCGTGGGGAGCAAACAGGATTAGATACCCTAGTA
+
GGGGGGGGGGGGGGGGGGGGGGGGGGGGGGGGGGGGGGGGGGGGGGGGGGGGGGGGGGGGGGGGGGGGGGGGGGGGGGGGGGGGGGGGGGGGGGGGGGGGGGGGGGGGGGGGGGGGGGGGGGGGGGGGGGGGGGGGGGGGGGGGGGGGGGGGGGGGGGGGGGGGGGGGGGGGGGGGGDGGFGGGGGGGGGFGGGGGDFGGGGGGGGGGGDGGGDEGFGFGGFGF?GFFFFFGGGGGFFFG
@M00200:205:000000000-AKKM3:1:1101:8285:17340 1:N:0:1
ATTGGGTTTAAAGTGTGCGCAGGTGGCCGCGCATGTCGAGTGTGAAATCCCCGGGCTTAACTTGGGAATTGCGCTCGAAACTACGTGGCTGGAGTGTGGCAGAGGAAGGTGGAATTCCAGGTGTAGCGGTGAAATGCGTAGAGATCTGGAGGAACACCGATGGCGAAGGCAGCCTTCTGGGCCAACACTGACACTCATGCACGAAAGCGTGGGGAGCAAACAGGATTAGATACCCTCGTA
+
GGGGGGGGGGGGGGGGGGGGGGGGGGGGGGGGGGGGGGGGGGGGGGGGGGGGGGGGGGGGGGGGGGGGGGGGGGCGGGGGGGGGGGGGGGGGGGGGGGGGGGGGGGGGGGGGGGGGFGGFGGGGGGGGGGGFGGGGGGGGGEGEFGFGGGGEGGGGGGGGGGGFEGGGGGGGGGGGGFGDGDGGFGGGGGGGGGGGGGGGGGGD8E3F==CGGGFGDGGFGGGGBGG>?=<FFFFF@>;E
@M00200:205:000000000-AKKM3:1:1101:16603:17341 1:N:0:1
ATTGGGCTTAAAGGGCGTGTAGGCGGGATTGCAAGTCAGGTGTGAAATCCCTCGGCTCAACTGAGGAACTGCACTTGAAACTGGAAATCTTGAGTGTCGGAGAGGGAAGCGGAATTCCTAGTGTAGCGGTGAAATGCGTAGATATTAGGAGGAACACCGGTGGCGAAGGCGGCTTTCTGGACGATAACTGACGCTGAGGCGCGAAAGCGTGGGGAGCAAACAGGATTAGATACCCTCGTA
+
GGGGGGGGGGGGGGGGGGGGGGGGGGGGGGGGGGGGGGGGGGGGGGGGGGGGGGGGGGGGGGGGGGGGGGGGGGGGGGGGGGGGGGGGGGGGGGGGGGGGGGGGGGGGGGGGGGGGGGGGGGGGGGGGGGGGGGGGGGGGGGGGGGGGGGGGGGGGGGGGGGGGGGGGGGGGGGGGGGGGGGGGGGGGGGGGGGGGCFGGGGGGGGGGGGGGGGFGFGGGGGGGFGGFFFFGGFF=FEFE
@M00200:205:000000000-AKKM3:1:1101:14396:17346 1:N:0:1
ACTGGGCATAAAGCGCGCGCAGGCGGTTTCTTAAGTCTGGTGTCTAAGTGCGGGGCTCAACCCCGTGACGCACTGGAAACTGGGAGACTTGAGTGCAGAAGAGGAGAGCGGAATTCCACGTGTAGCGGTGAAATGCGTAGAGATGTGGAGGAACACCAGTGGCGAAGGCGGCTCTCTGGACTGTAACTGACGCTGAGGCGCGAAAGCGTGGGGAGCAAACAGGATTAGATACCCTAGTA
+
GGGGGGGGGGGGGGGGGGGGGGGGGGGGGGGGGGGGGGGGGGGGGGGGGGGGGGGGGGGGGGGGGGGGGGGGGGGGGGGGGGGGGGGGGGGGGGGGGGGGGGGGGGGGGGGGGGGGGGGGGGGGGGGGGGGGGGGGGGGGGGGGGGGGGGGGGGGGGGGGGGGGGGGGGGGGGGFGGGGGGGGGGGGGGGGGGGGGGGGGGGGGGGGGGGGGGGBGFGC8DCFGFGG?F?AGFCFGFF?
@M00200:205:000000000-AKKM3:1:1101:6257:17362 1:N:0:1
ATTGGGTATAAAGGGCTCGTAGGCGGTTTGTCGCGTCGGGAGTGAAAACGCCGTGCTTAACACGGCGCTTGCTTCCGATACGGGCAGACTAGAGGTATTCAGGGGAGAACGGAATTCCTGGTGTAGCGGTGAAATGCGCAGATATCAGGAGGAACACCGGTGGCGAAGGCGGTTCTCTGGGAATGACCTGACGCTGAGGAGCGAACGTGTGGGGAGCGAACAGGATTAGATACCCTTGTA
+
GFGGGGGGGGCGGGGGGGGGDGGGGGGGDGGGGGGGGGGGGGGGGGFGGGGGGGGGGGGGGAFFEGGFEGGGGGGCGGGGGGGGGGGGGGDGGGGGGGGGDFGGGGDEGGGGGGGGGGGGGGGGGGGGGGGGGGGGGGGGGGGGGGGGGGGGEGGGGDCGGGGFGGGGGGDGGGEGGGGFF@6CE7EFGDGGGGGGGGGFG<ECC*>CCEFGDG@DEGDCC3A<:6:7F*67CE?*7;FE
@M00200:205:000000000-AKKM3:1:1101:7261:17382 1:N:0:1
ACTGGGTATAAAGGGAGCGTAGGCGGATAGTTTAGTCAGAGGTGAAAGCCCAGGGCTCAACCTTGGAATTGCCTTTGATACTGGCTATCTTGAGTATGGAAGAGGTATGTGGAACTCCGAGTGTAGAGGTGAAATTCGTAGATATTCGGAAGAACACCAGTGGCGAAGGCGACATACTGGTCCATTACTGACGCTGAGGCTCGAAAGCGTGGGGAGCAAACAGGATTAGATACCCTGGTA
+
E<FG8FFFGCEFGGGDGEGGG7BEGG>B@<FE@FFFFACFEGGGGGGFFGGG,CEGGGFGGFDGGGGCFF9FGFFGGGGEGFC<8FFCB<<ECEEEFFEFF8C,FE9<FG<,C5,EFCGCFGGGGF?,,B=,:EF<<CEFGEG94;<FFG>CG8?<8CFCFGF>+=>CCFGDEGCBFDFF>;DCGG9,@@FG5C?CGG>EGF5*2A4*=:4<FGF5>CGF4;F4;FG@F@C7BFFF;AF+
@M00200:205:000000000-AKKM3:1:1101:13117:17388 1:N:0:1
ATTGGGTTTAAAGGGAGCGTAGGCGGATAGTTTAGTCAGAGGTGAAAGCCCAGGGCTCAACCTTGGAATTGCCTTTGATACTGGCTATCTTGAGTATGGAAGAGGTATGTGGAACTCCGAGTGTAGAGGTGAAATTCGTAGATATTCGGAAGAACACCAGTGGCGAAGGCGACATACTGGTCCATTACTGACGCTGAGGCTCGAAAGCGTGGGGAGCAAACAGGATTAGATACCCTTGTA
+
GGGGGGGGGGGGGGGGGGGGGGGGGGGGGGGGGGGGGGGGGGGGGGGGGGGGGGGGGGGGGGGGGGGGGGGGGGGGGGGGGGGGGGGGGGGGGGGGGGGGGGGGGGGGGGGGGGGGGGGGGGGGGGGGGGGGGGGGGGGGGGGGGGGGGGGGGGGGGGGGGGGGGGGGGGGGGGGGGGGGGGGGGGGGGGGGGGGDEGGGGGGGGGGGGGGGGGEGBFGGGGGFFGGFFCCFGFGCAFA9
@M00200:205:000000000-AKKM3:1:1101:9431:17408 1:N:0:1
ATTGGGCATAAAGCGCGCGCAGGCGGTTTCTTAAGTCTGGTGTCTAAGTGCGGGGCTCAACCCCGTGACGCACTGGAAACTGGGAGACTTGAGTGCAGAAGAGGAGAGCGGAATTCCACGTGTAGCGGTGAAATGCGTAGAGATGTGGAGGAACACCAGTGGCGAAGGCGGCTCTCTGGACTGTAACTGACGCTGAGGCGCGAAAGCGTGGGGAGCAAACAGGATTAGATACCCCGGTA
+
GGGGGGGGGGGGGGGGGGGGGGGGGGGGGGGGGGGGGGGGGGGGGGGGGGGGGGGGGGGGGGGGGGGGGGG:FGGGGGGGGGGGGGGGGGGGGGGGGGGGGGGGFGCGGGGGGGGGGGGGGGGGGGGGGGGGFGGGGGGGGGCFGFGGGGGGGGGGGGGGGGGDEGGGGGGGGGCFGGGDFGGFGGGGGGGGGGGGFGGEGGGGDGGGGGGGGG><FG+CGFCF:C42*14C8CED3>5
@M00200:205:000000000-AKKM3:1:1101:18119:17410 1:N:0:1
ACTGGGTTTAAAGGGCTCGTAGGCGGTTTGTCGCGTCGGGAGTGAAAACCAGGTGCTTAACACCTGGCTTGCTTTCGATACGGGCAGACTGGAGGTATGCAGGGGAGAACGGAATTCCTGGTGTAGCGGTGAAATGCGCAGATATCAGGAGGAACACCGGTGGCGAAGGCGGTTCTCTGGGCATTAACTGACGCTGAGGAGCGAAAGCATGGGGAGCGAACAGGATTCGATACCCGCGTA
+
GGGGGGGGGGGGGGGCGGGGGGGGGGGGGGGGGGGGGGGGGGGGGGGGGGGGGGGGGGGGGGGGGGGGGFGGGGGGG@FGGFGGGGGGGGGGGGGGGGGGGGGGGGGGGGGGGGGGGGGGGGFGGFGGGGDGGCFGGGDCECGGGGGGDCFG:FFGGGGGGGDF87:FDFG7*=CCFGGCFF6F99BFG7:CCGGGDFFGGFGGC=<C<C9FFGDGFGEGGGGG?FG7)*.9:CFGBEE5
@M00200:205:000000000-AKKM3:1:1101:22913:17410 1:N:0:1
ATTGGGCTTAAAGCGAGCGCAGGTGGTTTAATAAGTCTGATGTAAAAGGCAGTGGCTCAACCATTGTGTGCATTGGAAACTGTTAGACTTGAGTGCAGTAGAGGAGAGTGGAATTCCATGTGTAGCGGTGAAATGCGTAGATATATGGAGGAACACCGGTGGCGAAAGCGGCTCTCTGGACTGTAACTGACACTGAGGCTCGAAAGCGTGGGTAGCAAACAGGATTAGATACCCGAGTA
+
GGGGGGGGGGGGGGGGGGGGGGGGGGGGGGGGGGGGGGGGGGGGGGGGGGGGGGGGGGGGGGGGGGGGGGGGGGGGGGGGGGGGGGGGGGGGGGGGGGGGGGGG<FFGGGGGGGGGGGGGGGGGFDGGGGGGFCGGGGGEFFGGGGFCGF>FGGGGGGEFGGGGGGGGGGGGGGGGGGFFCBFGGGGGGGGGG6?GGDFGGGGFEGDGGGG7FCE4F<BEFC*>=DGFFFF+::BGFFA
@M00200:205:000000000-AKKM3:1:1101:9809:17413 1:N:0:1
ACTGGGTGTAAAGCGAGCGCAGGTGGTTTATTAAGTCTGGTGTAAAAGGCAGTGGCTCAACCATTGTATGCATTGGAAACTGGTAGACTTGAGTGCAGGAGAGGAGAGTGGAATTCCATGTGTAGCGGTGAAATGCGTAGATATATGGAGGAACACCGGTGGCGAAAGCGGCTCTCTGGCCTGTAACTGACACTGAGGCTCGAAAGCGTGGGGAGCAAACAGGATTAGATACCCTAGTA
+
GGGGGGGGGGGGGGGGGGGGGGGGGGGGGGGGGFGGGGGGGGGECCFFGGGGGGGGGGGGGGGGGGGGGGGFGGGGGGGGGGGGGGGGGGGGGGGGGGGGGGGGGGGGGGGGGGGGGGGGGGGGGGGEGGGGGGGGGGGGGGGFGGGFGFCGAGFGGGGGGDFGGGGGGGCGGGGGGG7FGGGGGGGGGGGGGGGFFBFGGDGFEEFDG5CCFGBGFDCFGG**5C6;=FFGGGGGFFF
@M00200:205:000000000-AKKM3:1:1101:4371:17502 1:N:0:1
ATTGGGTTTAAAGCGCGCGCAGGCGGATGGTCGCATCGTCGGTGAAAGCCCCCCGCTCAACGGGGGAGGGTCCGGCGAGATGGGCCATCTGGAGGCAGGGAGAGGCGAGTGGAATTCCGGGTGTAGTGGTGAAATGCGTAGAGATCCGGAGGAACACCAGTGGCGAAGGCGGCTCGCTGGACCTGACCTGACGCTGAGGCGCGAAGGCGTGGGGAGCGAACGGGAGTAGATACCCCCGTAAGA
+
GGGGGG@FGGGGGGGGGEGGGGGGGGGEFGGGGGGGGGGGGGEGDGGGFGGGGGGG7FFGCFEGGG@FGGGFFGGGGEG@CGGGGGGCGFFF9FFGDGGGFGGGGCG@FGGG@C,<FGGGGEGCEGCGG9C<CC9<FEFGCCBB:@FDGGGGCCGG8EFGC?E8C:EEE5EGD**:>5CGF*@FFE8@FGF6C**:::C575>:5C3FG=EEGD>D):825DCD0)93==>>@C?GBD7*936
@M00200:205:000000000-AKKM3:1:1101:24962:17555 1:N:0:1
ATTGGGTTTAAAGGGAGCGTAGGCGGATAGTTTAGTCAGAGGTGAAAGCCCAGGGCTCAACCTTGGAATTGCCTTTGATACTGGCTATCTTGAGTATGGAAGAGGTATGTGGAACTCCGAGTGTAGAGGTGAAATTCGTAGATATTCGGAAGAACACCAGTGGCGAAGGCGACATACTGGTCCATTACTGACGCTGAGGCTCGAAAGCGTGGGGAGCAAACAGGATTAGATACCCCCGTA
+
GGGGGGGGGGGGGGGGGGGGGGGGGGGCFGGGGGGGGGGGGGGGGGGGGGGGGGGGGGGGGGGGGGGGGGGGGGGGGGGGGGGGGGGGGGGGGGFGGGGGGFGGGGGGGGGGGGGGGGGGGFGGGGGGGGGGD<FGGEGGGGGGGGGGCG:E@FGGGGGFGGGGGGEGGGGGGGGGGGFAGFGGFGGGGFGGCEGEGGCGFGGEC:DFEGCCFD;<BFCFDFCD<GF<*;CFGFGGF3>C
@M00200:205:000000000-AKKM3:1:1101:22348:17558 1:N:0:1
ATTGGGTATAAAGGGCTCGTAGGCGGTTTGTCGCGTCGGGAGTGAAAACGCCGTGCTTAACACGGCGCTTGCTTCCGATACGGGCAGACTAGAGGTATTCAGGGGAGAACGGAATTCCTGGTGTAGCGGTGAAATGCGCAGATATCAGGAGGAACACCGGTGGCGAAGGCGGTTCTCTGGGAATGACCTGACGCTGAGGAGCGAAAGTGTGGGGAGCGAACAGGATTAGATACCCCGGTA
+
GGGGGGGGGGGGGGGGGGGGGGGGGGGGGGGGGGGGGGGGGGGGGGGGGGGGGGGGGGGGGFGGGGGGGGGGGGGGGGGGGGGGGGGGGGGGGGGGGGGGGGGGGGGGGGGGGGFGGGGGGGGGGGGGGGGGGGGFGGGGGGGGGGFFGGGGGGGGGGGGEGGCGGGGGGGGGGEGGGGGGGGGGGGGGGGGGGCGGGGGGFCCC=DGGGGGGGDD>EGCDGGF?FG?*8<70<CGFBDG
@M00200:205:000000000-AKKM3:1:1101:25983:17576 1:N:0:1
ATTGGGCATAAAGGGCTCGTAGGCGGTTTGTCGCGTCGGGAGTGAAAACCAGGTGCTTAACACCTGGCTTGCTTTCGATACGGGCAGACTGGAGGTATGCAGGGGAGAACGGAATTCCTGGTGTAGCGGTGAAATGCGCAGATATCAGGAGGAACACCGGTGGCGAAGGCGGTTCTCTGGGCATTACCTGACGCTGAGGAGCGAAAGTGTGGGGAGCGAACAGGATTAGATACCCGTGTA
+
GGGGGGGGGGGGGGGGGGGGGGGGGGGGGGGGGGGGGGGGGGGGGGGFFGGGGGFGGGGGGGGGGGGGGGGFGGGGGGGGGGGGGGGGGGGGGGGGGGGGGGFGDGGGGGGGGGGGGGGGGGFGGGGGGGGGGGGGGGGGGGGGGGGGGGGGGGGCCGGGGGGGGGGGGGGEGGGGGFGGGGGFGCFFC76@CECDEGGFEGEGGGDFFC9CGD>7>ECEGGG:1CC)64<CGFGG))<F
@M00200:205:000000000-AKKM3:1:1101:9638:17676 1:N:0:1
ATTGGGTTTAAAGGGTGCGTAGGTGGCCTGTTAAGTCAGTGGTGAAATACGGTTGCTCAACAATCGAGGTGCCATTGATACTGACCGGCTTGAAATAATTGGAGGCTGCCGGAATGGATGGTGTAGCGGTGAAATGCATAGATATCATCCAGAACACCGATTGCGAAGGCAGGTGGCTACGATTGGTTTGACACTGAGGCACGAAAGCATGGGGAGCAAACAGGATTAGATACCCCGGTA
+
FGGGGFGGGGGGGGGGGGGGGGGFGGGFGFGGFFGGGGFGFGGGGGGGAFFCGGGGGGGGGDEGGCE@@FGGGFGGGGGGGGFFGGGDGGGGGFEDDFAFGGGGGGGGGGEGDGGGFGBEDGGGGGGEGGGFGGGFGFGGGFGGGGFGGFCFDFGDGGFFDGGGGGCF@FEG+@:8DF:FGGGGC:5@:7CGGFGG,,=F7;ECCGGGFF9:CEADDE6FFGGG@GGF4ACFGGC3)>AG
@M00200:205:000000000-AKKM3:1:1101:21647:17778 1:N:0:1
ATTGGGTATAAAGGGAGCGTAGGCGGATAGTTTAGTCAGAGGTGAAAGCCCAGGGCTCAACCTTGGAATTGCCTTTGATACTGGCTATCTTGAGTATGGAAGAGGTATGTGGAACTCCGAGTGTAGAGGTGAAATTCGTAGATATTCGGAAGAACACCAGTGGCGAAGGCGACATACTGGTCCATTACTGACGCTGAGGCTCGAAAGCGTGGGGAGCAAACAGGATTAGATACCCCTGTA
+
GGGGGGGGGGGGGGGGGGGGGGGGGGGGGGGGGGGGGGGGGGGGGGGGGGGGGGGGGGGGGGGGGGGGGGGGGGGGGGGGGGGGGGGGGGGGGGGGGGGGEGFGGGGGGGGGGGGGGGGGGGGGGGGGGGGGFGGGGGGGFGGGGGGGGGGGGGGGGGGGGGGGGGGGGGDGDGGGGGGGFFGFGCFGGFGGGGGGGGGGGG5:CEGDEGGGGGFGEGGF5CGGFGG3A+5CFGGDFFFG
@M00200:205:000000000-AKKM3:1:1101:9242:17829 1:N:0:1
ACTGGGCATAAAGCGAGCGCAGGTGGTTTAATAAGTCTGATGTAAAAGGCAGTGGCTCAACCATTGTGTGCATTGGAAACTGTTAGACTTGAGTGCAGTAGAGGAGAGTGGAATTCCATGTGTAGCGGTGAAATGCGTAGAGATGTGGAGGAACACCAATGGCGAAGGCAGCCCCCTGGGCCAACACTGACGCTCATGCACGAAAGCGTGGGGAGCAAACAGGATTAGATACCCTTGTA
+
GGGGGGGGGGGGGGGGGGGGGGGGGGGGGGGGGGGGGGGGGGGCCFGGGGGGGGGGGGGGGGGGGGGGGGGFGFGGGGGGGGGGGGGGGGGGGGGGGGGGGGGGGGGGGGGGGGCGGGGGGGGGGGGGGGGGGGGGGGGGGGFGDFGGGGGGGGGGGGGGGGGGDEGGFGGGGCGGGGGGGGGGGGGGGGGGGGGGGGFGFGGGCEFDE5ECGGDCFGFGGC*54>FFFAEGGF@GFFF
@M00200:205:000000000-AKKM3:1:1101:27049:17857 1:N:0:1
ACTGGGCTTAAAGCGCGCGCAGGCGGCCCGGTAAGTCGGATGTGAAAACCCGGGGCTCAACCCCGGGCCTGCATTCGATACTGTCGGGCTCGAGGCAGGTAGGGGAGATCGGAATTCCCGGTGTAGCGGTGAAATGCGCAGATATCGGGAGGAACACCGGTGGCGAAGGCGGATCTCTGGGCCTGTCCTAACGCTCAGGCGCGAAAGCTGGGGGAGCAAACAGGATTAGATACCCCAGTA
+
GGGGGGGGGGGGGGGGGGGGGGGGGGGGGGGGGGGGGGGGGGGGGGGGGGGGGGGGGGGGGGGGGGGGGGGGGGGGGGGGGGGGGGGGGGGGGGGGGGGGGGGGGGGGGGGGDGGGGGGGGGGGGGGGGGGGGGGGGGGGGGGGGGGGGDGGGGGGGGGGGGGGGGGGGGGGGEGGGGGGGGGGGGGGGGGGGGDGGGGFCGGGGDDGGGGGGGFGFGGGGGGGBFG<FFAGFFGGF>?F
@M00200:205:000000000-AKKM3:1:1101:12804:17870 1:N:0:1
ATTGGGTTTAAAGGGAGCGTAGGCGGATAGTTTAGTCAGAGGTGAAAGCCCAGGGCTCAACCTTGGAATTGCCTTTGATACTGGCTATCTTGAGTATGGAAGAGGTATGTGGAACTCCGAGTGTAGAGGTGAAATTCGTAGATATTCGGAAGAACACCAGTGGCGAAGGCGACATACTGGTCCATTACTGACGCTGAGGCTCGAAAGCGTGGGGAGCAAACAGGATTAGATACCCGTGTA
+
FGGGFGGGGFCGGGGFGGGGGGGGGGCEGGGGGGEFFGGGGGGGGGGGGGCEFFGEGGGFGGGGGGGGGGGGGGGGFFGGGGGGCGGGGGGGGFFFGGFGGFGFGGGGGFGGGCDCGCFGGGGFEGGGGGGFGGGGGGGGGGAFFEFGGGGGFE@=BC@DGGFEGECC@CE8BEEGCGGGC,<D;>F,<<CGG*;;EFGGGGGG?E<DGG77:C>DFGFCGG**(978FFFFGGGGFFFG
@M00200:205:000000000-AKKM3:1:1101:4956:17882 1:N:0:1
ATTGGGTTTAAAGGGAGCGTAGGCGGATAGTTTAGTCAGAGGTGAAAGCCCAGGGCTCAACCTTGGAATTGCCTTTGATACTGGCTATCTCGAGTATGGAAGAGGTATGTGGAACTCCGAGTGTAGAGGTGAAATTCGTAGATATTCGGAAGAACACCAGTGGCGAAGGCGACATACTGGTCCATTACTGACGCTGAGGCTCGCACGCGTGGGGAGCAAACAGGATTAGCAACCCTAGTA
+
GGGGGGGGGGGGGGGGGGGGGGGGGGGGGFGGGGGGGGGGGGGGGGGGG8CFGGGGGCF,EFEFGG@FGGGGGGGGGGGGGCGFCFGGGGAE8CFGGGDEFGGGGCGGGGGGGGGGFGGGGBFFF<FG8FBAFFFGGDEEEEA9AEEFC:C+AD<<=+AFGG8E7:CEGFGG+8CC?FF@FC?B,,,7,57,@5;?>>5>,7**=*1)*>7FB=)7::F?5C941D+)1))2*21*7)13
@M00200:205:000000000-AKKM3:1:1101:18798:17884 1:N:0:1
ACTGGGCATAAAGGGAGCGTAGGCGGATAGTTTAGTCAGAGGTGAAAGCCCAGGGCTCAACCTTGGAATTGCCTTTGATACTGGCTATCTTGAGTATGGAAGAGGTATGTGGAACTCCGAGTGTAGAGGTGAAATTCGTAGATATTCGGAAGAACACCAGTGGCGAAGGCGACATACTGGTCCATTACTGACGCTGAGGCTCGAAAGCGTGGGGAGCAAACAGGATTAGATACCCGCGTA
+
GGGGGGGGGGGGGGGGGGGGGGGGGGGGGGGGGGGGGGGGGGGDGGGGGGGGGGGGGGGFGGGGGGGGGGGGGGGGFGGGGGGGGGGGGGGGGGGGGGGGGGGFCFGGGGGGGGGGGGGGGGGGGGGGGGGGGGGGGGFGGGGGGGGGDGGGGGGGGGGGGGGGGGGGGGGGGGGGGGGGGGGGGGGGGGGGGGGG>EGGGGCEGGGGGGGGGGDGFGGGGGGGFGFFFCCGGGGDEFBG
@M00200:205:000000000-AKKM3:1:1101:9345:17953 1:N:0:1
ATTGGGCTTAAAGCGAGCGCAGGTGGTTTAATAAGTCTGATGTAAAAGGCAGTGGCTCAACCATTGTGTGCATTGGAAACTGTTAGACTTGAGTGCAGTAGAGGAGAGTGGAATTCCATGTGTAGCGGTGAAATGCGTAGATATATGGAGGAACACCGGTGGCGAAAGCGGCTCTCTGGACTGTAACTGACACTGAGGCTCGAAAGCGTGGGTAGCAAACAGGATTAGATACCCGAGTA
+
GGGGGGGGGGGGGGGGGGGGGGGGGGGGGGGGGGGGGGGGGGGAFFG,BFGGGGGGGGGGGGGGGGGGGGGFGGGGGGGGGGGGGGGGGGGGGGGGGGGGGGGGGGGGGGFGGGGGGGGGGGGG9FCFGGGGGGGGGFGGGGGDFGGGGGGGFGGGGGGGGGGCEGGG8CFEGGFGGGCCFFGGGGFGGGFGGGGG8EFGFGDFCCFGGGGCFGEGFCFGGG88;CFEFFFG:CE<>FF
@M00200:205:000000000-AKKM3:1:1101:18249:17973 1:N:0:1
ATTGGGTTTAAAGGGCTCGTAGGCGGTTTGTCGCGTCGGGAGTGAAAACCAGGTGCTTAACACCTGGCTTGCTTTCGATACGGGCAGACTGGAGGTATGCAGGGGAGAACGGAATTCCTGGTGTAGCGGTGAAATGCGCAGATATCAGGAGGAACACCGGTGGCGAAGGCGGTTCTCTGGGCATTACCTGACGCTGAGGAGCGAAAGTGTGGGGAGCGAACAGGATTAGATACCCCTGTA
+
GGGGGGGGGGGGGGG>FGGGGGGGGG@@@FFGGFCFCGGD@FGGGGGGFFGCE@FGGFGGGFGCEGGGGGGGGGGEFGGGGFGGGGGGGGGGGGGGFGGFEFGDGDFGGGGGGGGGGGGGGGGGGGGGGGGGGGGGGGGGGGGGGGFGGGEGGGGGGGGDGGGGG7CFGGDCEGGGGGGGFGGGGGGGGGGGGGGGGGD7EGGGCED?FFGDGGEDDGGGGGGGFGG?@F9CF:@7>5@C
@M00200:205:000000000-AKKM3:1:1101:25226:18006 1:N:0:1
ATTGGGCATAAAGCGAGCGCAGGTGGTTTAATAAGTCTGATGTAAAAGGCAGTGGCTCAACCATTGTGTGCATTGGAAACTGTTAGACTTGAGTGCAGTAGAGGAGAGTGGAATTCCATGTGTAGCGGTGAAATGCGTAGATATATGGAGGAACACCGGTGGCGAAAGCGGCTCTCTGGACTGTAACTGACAATGAGGCTCGAAAGCGTGGGTAGCAAACAGGATTAGATACCCCAGTA
+
GGGGGGGGGGGGGGGGGGGGGGGGGGGGGGFGGGGGGGGGGGGGGGGGGGGGGGGGGGGGGGGGGGGGGGGGGGGGFFGGGGGGGGGGGGCFFGFGFGGGGGGGGEFGGGGGGGGFGGGGGFGGGGGGGGF<FFFGGEEEGGGGGGG9DFCEGGFF?FDCEDCEGGG7FGGEEGGGGGFF@ECFGG,@<:F,,28:C:879DE6:1@>CE7FCGFGFGCFGF5D6@7@FFCDCE*10;6
@M00200:205:000000000-AKKM3:1:1101:14321:18099 1:N:0:1
ACTGGGTTTAAAGAGCTCGTAGGCGGTTTGTCGCGTCTGCCGTGAAAGTCCGGGGCTCAACTCCGGATCTGCGGTGGGTACGGGCAGACTAGAGTGATGTAGGGGAGACTGGAATTCCTGGTGTAGCGGTGAAATGCGCAGATATCAGGAGGAACACCGATGGCGAAGGCAGGTCTCTGGGCATTAACTGACGCTGAGGAGCGAAAGCATGGGGAGCGAACAGGATTAGATACCCGAGTA
+
FGGGGGEFGGGGGGG@EFGGGGGFGG:@;FF<@FGCDGGG?FGGGGGG@FGGGGGGGGGGGAFGGGGGGGGGCGCGCGEGG@FC+>F7FG9FGGEF<EGGGG9FGCCF@CFGGGGGGGGGGGGGGGGGGGGGGGGGGG7EGGGGGGGGGGGGGGGGGGGFGGGGGGGGGGGG5C8<FGGGGGGGFGGGGGGGGGGGGGG6EFDGEEDF?FGGGGFGFEGGGGGGBGGFFFFGGDGGFFFG
@M00200:205:000000000-AKKM3:1:1101:4866:18121 1:N:0:1
ATTGGGCTTAAAGGGAGCGTAGGCGGATAGTTTAGTCAGAGGTGAAAGCCCAGGGCTCAACCTTGGAATTGCCTTTGATACTGGCTATCTTGAGTATGGAAGAGGTATGTGGAACTCCGAGTGTAGAGGTGAAATTCGTAGATATTCGGAAGAACACCAGTGGCGAAGGCGACATACTGGTCCATTACTGACGCTGAGGCTCGAAAGCGTGGGGAGCAAACAGGATTAGATACCCTTGTA
+
GGGGGGGGGGGGGGGGGGGGGGGGGGGGGGGGGGGGGGGGGGGGGGGGGGGGGGGGGGGGGGGGGGGGGGGGGGGGGGGGGGGGGGGGGGGGGGGGGGGGGGGGGGGGGGGGGGGGGG7FGGGGGGGGGGGGGGGGGGGGGGGGGGGGGGGGGGGGGBFGGGGDGFCGGGGGGGGGGGGGGGGGGFGGGFAFECDG>CFGGGGGGGGFGEGG>E:DBGCGFDF4(;C3*3.@FCCGFFFG
@M00200:205:000000000-AKKM3:1:1101:14683:18139 1:N:0:1
ATTGGGCTTAAAGCGCGCGTAGGTGGCTTGATAAGCCGGTTGTGAAAGCCCCGGGCTCAACCTGGGAACGGCATCCGGAACTGTCAAGCTAGAGTGCAGGAGAGGAAGGTAGAATTCCCGGTGTAGCGGTGAAATGCGTAGAGATCGGGAGGAATACCAGTGGCGAAGGCGGCCTTCTGGACTGACACTGACACTGAGGTGCGAAAGCGTGGGTAGCAAACAGGATTAGATACCCCGGTA
+
GGGGGGGGGGGGGGGGGGGGGGGGGGGGGGGGGGGGGGGGGGGGGGGGGGGGGGGGGGGGGGGGGGGGGGGCEEGFFGGGCGGGGGGGGGGGGGGGGGGGGGGGGGGGGGGGGFGGGGGGGGGEFF9FGGGGGGGGCFFEEEGFFGGGGGGGGGGGGGGGGGGGGGEGD@FECEGFG?FGGGGGGGGGGGGCGGGGGGGGGFEGGGGGGGGGG?=59FECF7EGFGGBF62CFFFGE:5C
@M00200:205:000000000-AKKM3:1:1101:9354:18146 1:N:0:1
ATTGGGTTTAAAGGGAGCGTAGGCGGACATTTAAGTCAGGGGTGAAATCCCGGGGCTCAACCTTGGAATTGCCTTTGATACTGGCTATCTTGAGTATGGAAGAGGTATGTGGAACTCCGAGTGTAGAGGTGAAATTCGTAGATATTCGGAAGAACACCAGTGGCGAAGGCGACATACTGGTCCATTACTGACGCTGAGGCTCGAAAGCGTGGGGAGCAAACAGGATTAGATACCCCGGTA
+
GGGGGGGGGGGGGGGGGGGGGGGGGGGGGGGGGGGGGGGGGGGGGGGGGGGFGGGGGGGGGGGGGGGGGGGGGGGGGGGGGGGGGGGGGGGGGGGGGGGGGGGGGGGGGGGGGGFGGGGGGGGGGGGGGGGGGGGGGGGGGGGGGGFGGGCFGGGGGGGFGGGGEGCGGGGGGGGGGGGGG?F?FGGGGF?FCEGGGGCCFGGGGGGGGGGGGGFGFGCGGGGG?CFFFFFGGGGGFEDC
@M00200:205:000000000-AKKM3:1:1101:11931:18159 1:N:0:1
ATTGGGTATAAAGAGCTCGTAGGCGGTTTGTCGCGTCTGCCGTGAAAGTCCGGGGCTCAACTCCGGATCTGCGGTGGGTACGGGCAGACTAGAGTGATGTAGGGGAGACTGGAATTCCTGGTGTAGCGGTGAAATGCGCAGATATCAGGAGGAACACCGATGGCGAAGGCAGGTCTCTGGGCATTAACTGACGCTGAGGAGCGAAAGCATGGGGAGCGAACAGGATTAGATACCCGCGTAAGA
+
GGGGGGGGGGGGGGGGGGGGGGGGGGGGGGGGGGGGGGGGGGGGGGGGGGGGGGGGGGGGGGGGGGGGGGGGGGGGGGGGGGGGGGGGGGGGGGFGGGGGGGGGGGGGGGGGGGGGGGGGGGGGGGGGGGGGGGGGGGGGGGGGGFGGGGGGGGGGGGGGGGGGGGGGGGGGGGGGGGGGGGGGGGGGGGGGGEDGGGGGGGGGGGGGGGGGGGFGEGEECDGGBCC>F?>>7<CDEDDGGFF
@M00200:205:000000000-AKKM3:1:1101:17746:18176 1:N:0:1
ATTGGGTTTAAAGGGAGCGTAGGCGGACATTTAAGTCAGGGGTGAAATCCCGGGGCTCAACCTCGGAATTGCCTTTGATACTGGGTGTCTTGAGTATGAGAGAGGTGTGTGGAACTCCGAGTGTAGAGGTGAAATTCGTAGATATTCGGAAGAACACCAGTGGCGAAGGCGACACACTGGCTCATTACTGACGCTGAGGCTCGAAAGCGTGGGGAGCAAACAGGATTAGATACCCTAGTA
+
GGGGGGGGGGGGGGGGGGGGGGGGGGGGGGGGGGGGGGGGGGGGGGGGGGGGGGGGGGGGGGGGGGGGGGGGGGGGGGGGGGGGGGGGGGGGGGGGGGGGGGGGGGGGGGGGGGGGGGGGGGGGGGGGGGGGGFGGGGGGGGGGGGGGGGGGGGGGGGGGGGGGGGGGGGGGGGGGGGGGGGGGGGGGCCGGGGGGGGGGGGGGGGDGGEGGGGEGFGGGGFFGBGGFFFFGGGGGFFB9
@M00200:205:000000000-AKKM3:1:1101:13022:18179 1:N:0:1
ACTGGGCTTAAAGGGAGCGTAGGCGGACATTTAAGTCAGGGGTGAAATCCCGGGGCTCAACCTCGGAATTGCCTTTGATACTGGGTGTCTTGAGTATGAGAGAGGTGTGTGGAACTCCGAGTGTAGAGGTGAAATTCGTAGATATTCGGAAGAACACCAGTGGCGAAGGCGACACACTGGCTCATTACTGACGCTGAGGCTCGAAAGCGTGGGGAGCAAACAGGATTAGATACCCCCGTA
+
GGGGGGFGGGGGGGGFGGGGGGGGGGGEGGGGGGGGGGGGGGGGGGGGGGGGGGGGGGGGGGGGGGGGGGGGFGGGGFFGGGG@ECFGGGGGGGGGGGFFFGGGGGGGGGGGGGFGGGGCFGGGGGGFGGGGGGGGGGGGGGGGGGGGGGGEGG?FGGGFEGGGGGGGGGGGGGGGGGGGGGGC9;FGGGGGGGGG5CGGCFGDGGGGGGGGGGFG@FFGFGG*(>GBFFDGGFFG>BDG
@M00200:205:000000000-AKKM3:1:1101:17133:18192 1:N:0:1
ACTGGGTTTAAAGGGTGCGTAGGCGGTTTGATAAGTTGGAGGTGAAATGTTAGGGCTTAACCCTGAAACTGCCTCCAATACTGTTGGACTAGAGAGTAGTTGCGGTAGGCGGAATGTATGGTGTAGCGGTGAAATGCTTAGAGATCATACAGAACACCGATTGCGAAGGCAGCTTACCAAACTATATCTGACGTTGAGGCACGAAAGCGTGGGGAGCAAACAGGATTAGATACCCCTGTA
+
GGGGGGGGGGGGGGGGGGGGGGGGGGFGGGGGGGGGGGGGGGGGGGGGGGGGGGGGGGGGGGGGGGGGGGGGGGGGGGGGGGGGGGGGGGGGGGGGGGGGGGGGGGGGGGGGGGGGGGGGGGGGGGGGGGGGGGGGGGGGGGGGGGGGGGGGGGGGGEGGGGGGGGGGGGGGGGGGGGGGFGGGGFGGGGGGGGGGGGGFGGGGGGGGGGGGGGDGFGFGGG?FFGGFFFC;2?@DFF6<
@M00200:205:000000000-AKKM3:1:1101:17013:18270 1:N:0:1
ATTGGGTTTAAAGGGAGCGTAGGCGGATAGTTTAGTCAGAGGTGAAAGCCCAGGGCTCAACCTTGGAATTGCCTTTGATACTGGCTATCTTGAGTATGGAAGAGGTATGTGGAACTCCGAGTGTAGAGGTGAAATTCGTAGATATTCGGAAGAACACCAGTGGCGAAGGCGACATACTGGTCCATTACTGACGCTGAGGCTCGAAAGCGTGGGGAGCAAACAGGATTAGATACCCCTGTA
+
GGGGGGGGGGGGGGGGGGGGGGGGGGGGGGGGGGGGGGGGGGGGGGGGGGGGGGGGGGGGGGGGGGGGGGGGGGGGGGGGGGGGGGGGGGGGGGGGGGGGGGGGGGGGGGGGGGGGGGGGGGGGGGGGGGGGGGGGGGGGGGGGGGGGGGGGGGGGGGGGGGGGGGGGGGGGGGEGGGGFGGGGGGGGGGGGGGGGGGGGGGGGD=DGGGGEGGBDBGCFFFGGFGGEFFC=CCFCFFFG
@M00200:205:000000000-AKKM3:1:1101:8518:18383 1:N:0:1
ATTGGGTTTAAAGGGAGCGTAGGCGGATAGTTTAGTCAGAGGTGAAAGCCCAGGGCTCAACCTTGGAATTGCCTTTGATACTGGCTATCTTGAGTATGGAAGAGGTATGTGGAACTCCGAGTGGAGAGGTGAAATTCGTAGATATTCGGAAGAACACCAGTGGCGAAGGCGACATACTGGTCCATTACTGACGCTGAGGCACGAAAGCGAGGGGAGCAAACAGGATTAGATACCCTGGTA
+
G<EFFGGFGGGGGFGCCFGGGEFGGGG7BF<F@FGGGGGFGE<FGGGGGGGCFFGDFFEFGGFGGCEGGGGGACFFEDAFA9FD@FFGGFGGFF9CEFCFFGGGGGGFGFFGGG@=FGF7CD<+4<BFGGGGGFGAFFF8BCFGE9,A8?7FGGDCFF=FFGGGDCECEFEE6+@AFGGGGC89@E;FGFGFEGGGGGG5*4CEC54<***4:EBG)19@<*A486;<AF?@FF<6)>FC
@M00200:205:000000000-AKKM3:1:1101:25877:18466 1:N:0:1
ATTGGGTTTAAAGCGAGCGCAGGTGGTTTAATAAGTCTGATGTAAAAGGCAGTGGCTCAACCATTGAGTGCATTGGAAACTGTTAGACTTGAGTGCAGTAGAGGAGAGTGGAATTCCATGTGTAGCGGTGAAATGCGTAGATATATGGAGGAACACCGGTGGCGAAAGCGGCTCTCTGGACTGTAACTGACACTGAGGCTCGAAAGCGTGGGTAGCAAACAGGATTAGATACCCGAGTA
+
GGGGGGGGGGGGGGGGGGGGGGGGGGGGGGGGGGGGGGGGGGGGGGGGGGGGGGGGGGGGGGGGGGGGGGGGGGGGGGGGGGGGGGGGGGGGGGGGGGGGGGGGGGGGGGGGGGFGFEGGGGGGGGGGGGGGFGFGGGGGGGGFGGGGGGGGGGGGGFGGGGGGGGGGGGGGGEGFFGGGGGGGGFGGGFGGG6FFGGGCGGG8CGGGGGGG7CDGFFF=DGDF;+C@FF?75?:DDFF
@M00200:205:000000000-AKKM3:1:1101:4602:18476 1:N:0:1
ACTGGGTTTAAAGGGCGCGTAGGCGGCTTTATAAGTCGGGGGTGAAAGCCTGTGGCTCAACCACAGAATTGCCTTCGATACTGTATGGCTTGAGACCGGAAGAGGTTAGTGGAACTGCGAGTGTAGAGGTGAAATTCGTAGATATTCGCAAGAACACCAGTGGGGAAGGCGGCTGACTGGTCCGGTTCTGACGCTGAGGCGCGAAAGCGCGGGGAGCAAACAGGATTAGATACCCTGGTAAGCT
+
GGAF@EGCGGGFFGGGECCBCGGG:FF7@FFDGGG<FGED@F=>7FG,6F<CFGFGD,C=EFG+9EEFDBFGF9FGDCFGD,C@FD5EF8,>,8F<=:F@FE=8=FGGGFGG9,==>FGGD+8@,@=,FFD9<,,@>3885@;=FFGFFGGGCEEC<@:,?D7,*1=<7CGE5>EGG+77B9>1CEG*<:++2:*2*/;C5178EC7*:*2:8:>DEFCFCFF*(2C<9@)*0<C4)7?9F<))
@M00200:205:000000000-AKKM3:1:1101:28299:18487 1:N:0:1
ATTGGGCTTAAAGGGCGCGTAGGCGGCCGATTAAGTCGGGGGTGAAAGCCTGTGGCTCAACCACAGAATTGCCTTCGATACTGGTTGGCTTGAGACCGGAAGAGGACAGCGGAACTGCGAGTGTAGAGGTGAAATTCGTAGATATTCGCAAGAACACCAGTGGCGAAGGCGGCTGTCTGGTCCGGTTCTGACGCTGAGGCGCGAAAGCGTGGGGAGCAAACAGGATTAGATACCCGTGTAAGA
+
GGFFCGGG@EFGGGGGGGGGGGGGDGGGEGGGGGGGGGGGGGGEGGFGFGGGGGGGFDFGGFGGGGGGGGGGGGGGGFGFGGGG<FGGGGGGGGGGGGGEGEFGGFGGGD@FDCCBFGGCGFFFFGGGG>>@>FFBCF<CFGFGGGGGGGGGFGFGGGDFFFFGCFGGGGGGCEGGGGGGGGC>G>GEGGFFGCD=E8EFGD5CCEDGGGDEGE><:*2<CFF7:*:29=9CGGGGEF>F><9
@M00200:205:000000000-AKKM3:1:1101:25389:18522 1:N:0:1
ATTGGGTTTAAAGGGAGCGTAGGCGGATAGTTTAGTCAGAGGTGAAAGCCCAGGGCTCAACCTTGGAATTGCCTTTGATACTGGCTATCTTGAGTATGGAAGAGGTATGTGGAACTCCGAGTGTAGAGGTGAAATTCGTAGATATTCGGAAGAACACCAGTGGCGAAGGCGACATACTGGTCCATTACTGACGCTGAGGCTCGAAAGCGTGGGGAGCAAACAGGATTAGATACCCTTGTA
+
GGGGGGGGGGGGGGGFGGGGGGGFGGGGDGGGGGGGGGGGDGGGGGGGGGGGGGGGGGGGGGGGGGGGGGGGGGGGGGGGGGFGGGGGGGGGGGGGGGGGGGGGGGGGGGGGGG@GG8?FGGGGGGFGGGGGGGGGGGGGGGGGDFGGGGGGGGGGGGGGGGGGGGGGGGEGEEGFGGGGGGGGGABEFFGGGDGGDCGGGGGGGEGGCEEFGDFGFGGGGGF:(0C<AAEGGGGC)=:F
@M00200:205:000000000-AKKM3:1:1101:4803:18548 1:N:0:1
ATTGGGCTTAAAGGGCGCGTAGGCGGTCTTTTAAGTTCCGTGTGAAATCCCTCGGCTCAACTGGGGAACTGCACGGGAAACTGGAAGGCTTGAGTTCGGGAGAGGGAAGCGGAATTCCGGGTGTAGCGGTGAAATGCGTAGATATCCGGAGGAACACCGGTGGCGAAGGCGGCTTCCTGGACCGACACTGACGCTGAGGCGCGAAAGCTAGGGGAGCAAACGGGACTAGATACCCCAGTA
+
GGG<F<FGGFFDCECGECCF@CGGGGGEGFGGCFGFFGGGGGGGAC<D<EEGGFGC<FD<EFF8<C:CFCCFEFGGG=FE8?CECGC:,,:F<5<@EFCEC7CFDGGFGGG>+C=8,EFE@@BGGD<F:3CFDF,FFEGDG7<==EFFE7:FGF,,>:>*5>:C@::F@8CG>GGCE;<FC8ECGGGE6C7ECGD5*/CC/)***:/*3<+;88)97CC015C7<)05?FB>9<89.)0<
@M00200:205:000000000-AKKM3:1:1101:8916:18554 1:N:0:1
ATTGGGTGTAAAGGGCGCGTAGGCGGTTCGGTAAGTCCCGTGTGAAATCCCTCGGCTCAACTGAGGAACTGCACGGGAGACTGCCGGGCTTGAGTTCGGGAGAGGGAAGCGGAATTCCGGGTGTAGCGGTGAAATGCGTAGATATCCGGAGGAACACCGGTGGCGAAGGCGGCTTCCTGGACCGACACTGACGCTGAGGCGCGAAAGCTAGGGGAGCAAACGGGATTAGATACCCCCGTA
+
GGGGGGGGGGGGGGGGGGGGGGGGGGGGGGGGGGGGGGGGGGGGGGGGGGGGGGGGGGGGGGGGGGGGGGGGGGGGGGGGGGGGGGGGGGGGGGGGGGGGGGGGGGGGGGGGGGGGGGGGGGGGGGGGGGGGGGGGGGGGGGGGGGGGGGGGGGGGGGGGGGGGGGGGGGGGGGGGGGGGGGGGGGGEGGGGGGGGGDFGGGGGGGGGGGGGGGFGEGGGGGEGFGGFFFFGGGGGFDFG
@M00200:205:000000000-AKKM3:1:1101:11608:18584 1:N:0:1
ATTGGGTATAAAGGGCACGCAGGTGGCTTGGCAAGTCGATTGTGAAAGCCCCGAGCTTAACTTGGGAATTGCAGTCGATACTGCCGAGCTAGAGTATGGGAGAGGAAAGCGGAATTCCCGGTGTAGCGGTGAAATGCGTAGATATCGGGAGGAACATCAGTGGCGACGGCGGCTTTCTGGCCCAATACTTACACTCATGTGCGAAAGCGTGGGGAGCAAACAGGATTAGATACCCGTGTA
+
GGGGGGGGGGGGGGGGGGGGGGGGGGGGGGGGFFGGGEGGGGGGGGGGGGGGGEGGGGCFGGDGGGFFFFGGGGGGG@FFGGGGGCEEGGFGGGGAFGGGGGGGGGGGGCFG7:FFGGGGGGGGGGGGGGGGGGGGGGG@FEGCFGFGD@FCGGGGGGGGEFGGGG*CFGGGGGGGGGGGGGGGFGDGFF7EFFFGGGGGFC*BECCFGEEGG5)CDFEF<C8CFD:>FFAFFFFD@EFF
@M00200:205:000000000-AKKM3:1:1101:25032:18585 1:N:0:1
ATTGGGCTTAAAGGGAGCGTAGGCGGATAGTTTAGTCAGAGGTGAAAGCCCAGGGCTCAACCTTGGAATTTCCTTTGATACTGGCTATCTTGAGTATGGAAGAGGTATGTGGAACTCCGAGTGTAGAGGTGAAATTCGTAGATATTCGGAAGAACACCAGTGGCGAAGGCGACATACTGGTCCATTACTGACGCTCAGGCTCGAAAGCGTGGGGAGCAAACAGGATTAGATACCCCGGTA
+
CCFFGDFFEEGG<CF<FCCFGGG9@G@6,CFFACFFG<FE,CCDD<F,<,CEEG77FEGEECCEFC@FCE,C,CFD9FFGGGC8FF<FG<FFGFGF9E=FGCEEGDGFFGGG<=FFGG>B7FFGCFFFFFFG9FF,EFGF7BFAF@9FF:+4E,=E=@FFGGGGG>E7CFEEGECFFGGF=F?9CDCFGGGF*7D*@D1C>CE8:*:CE5*C*:)).1C8>5:7(9+;*:5C9<FFE3:E
@M00200:205:000000000-AKKM3:1:1101:19495:18595 1:N:0:1
ATTGGGTTTAAAGCGCGCGCAGGCGGTCTGAGGCGTCGGTGCTGAAAGTCCACCGCTTAACGGTGGGAAGCGCGCCGATACGCTCAGACTGGAGGGCGGGCGAGGGTGGTGGAATTGCCGGTGTAGTGGTGAAATGCGTAGAGATCGGCAGGAACACCAGTGGCGAAGGCGGCCACCTAGCCCGCACCTGACGCTGAGGCGCGACAGCGTGGGGAGCGAACTGGATTAGATACCCCGGTA
+
GGGGGGGGGGGGGGGGGGGGGGGGGGGGGGGGGGGGGGGGGGGGGGGGGGGGGGGGGGGGGGGGGGGGFFGGGGGGGGGGGGGGGGGGGGGGGGGGGGGGGGGGGGGGGGGGGGGGGGGGGGGGGGGGGGGGGGGGGGGGGGGGGGFGGGGGGGGGGGGGGGGGGGGGGGGGGDGGGGGGGGGGGGGGGGGGGGGGGGGDGGGCGCGGGEGGGGFGEEGGGGGGFGGFFFFGGGGGDFFG
@M00200:205:000000000-AKKM3:1:1101:16160:18599 1:N:0:1
ACTGGGTTTAAAGGGAGCGTAGGCGGATAGTTTAGTCAGAGGTGAAAGCCCAGGGCTCAACCTTGGAATTGCCTTTGATACTGGCTATCTTGAGTATGGAAGAGGTATGTGGAACTCCGAGTGTAGAGGTGAAATTCGTAGATATTCGGAAGAACACCAGTGGCGAAGGCGACATACTGGTCCATTACTGACGCTGAGGCTCGAAAGCGTGGGGAGCAAACAGGATTAGATACCCCTGTA
+
GGGGGGGGGGGGGGGGGGGGGGGGGGGGGGGGGGGGGGGGGGGGGGGGGGGGGGGGGGGGGGGGGGGGGGGGGGGGGGGGGGGGGGGGGGGGGGGGGGGGGGGGGGGGGGGGGGGGGGGGGGGGGGGGGGGGGGGGGGGGGGGGGGGGGGGGGGGGGGGGGGGGGGGGGGGGGGGGGGGGGGGGGGGGGGGGEGGGCGGGGGGGGGGG=EGGGGFGFGGGGGGGFGGFFFFGGFGGFFFG
@M00200:205:000000000-AKKM3:1:1101:15349:18690 1:N:0:1
ATTGGGCTTAAAGCGAGCGCAGGTGGTTTATTAAGTCTGGTGTAAAAGGCAGTGGCTCAACCATTGTATGCATTGGAAACTGTTAGACTTGAGTGCAGTAGAGGAGAGTGGAATTCCATGTGTAGCGGTGAAATGCGTAGATATATGGAGGAACACCGGTGGCGAAAGCGGCTCTCTGGACTGTAACTGACACTGAGGCTCGAAAGCGTGGGTAGCAAACAGGATTAGATACCCTCGTA
+
GGGGGGGGGGGGGGGGGGGGGGGGGGGGGGGGGGGGGGGGGGGGGGGGGGGGGGGGGGGGGGGGGGGGGGGGGGGGGGGGGGGGGGGGGGGGGGGGGGGGGGGGGGGGGGFGGGGGGGGGGGGGGGGEGGGGGGGGGGGGGGGGGGGGGGGGGGGGGGDGGGGGGGGEFGGGGGGGGGFGGGGGGGGGGGGGGGGGGGGGGDGGGEGGGG@FFDDGFGGGGDFGFDGFFFFGCFFGFFF
@M00200:205:000000000-AKKM3:1:1101:13018:18711 1:N:0:1
ATTGGGTTTAAAGCGCACGTAGGCGGACTTTTAAGTCAGGGGTGAAATCCCGGGGCTCAACCCCGGAACTGCCTTTGATACTGGAAGTCTTGAGTATGGTAGAGGTGAGTGGAATTCCGAGTGTAGAGGTGAAATTCGTAGATATTCGGAGGAACACCAGTGGCGAAGGCGGCTCACTGGACCATTACTGACGCTGAGGTGCGAAAGCGTGGGGAGCAAACAGGATTAGATACCCCTGTA
+
GGGGGGGGGGGGGGGGGGGGGGGGGGGGGGGGGGGGGGGGGGGGGGGGGGGGGGGGGGGGGGGGGGGGGGGGGGGGGGGGGGGGGGGGGGGGGGGGGGGGGGGGGGGGGGGGGGGGGGGGGGGGGGGGGGGGGGGGGGGGGGGGGGGGGGGGGGGGGGGGGGGGCFCGGGGGGGGGGGGGGGGGGGGGGGGGGGDGEGGGGGGGGGGGGGGGGGFGFGCFGGGG?GG?FFFGGGGGFFFG
@M00200:205:000000000-AKKM3:1:1101:8291:18716 1:N:0:1
ATTGGGTTTAAAGGGCTCGTAGGCGGTTTGTCGCGTCGGGAGTGAAAACGCCGTGCTTAACACGGCGCTTGCTTTCGATACGGGCAGACTAGAGGTATGCAGGGGAGAACGGAATTCCTGGTGTAGCGGTGAAATGCGCAGATATCAGGAGGAACACCGGTGGCGAAGGCGGTTCTCTGGGCATTACCTGACGCTGAGGAGCGAAAGTGTGGGGAGCGAACAGGATTAGATACCCGGGTA
+
GGGGGGGGGGGGGGGGGGGGGGGGGGGGGGGGGGGGGGGGGGGGGGGGGGGGGGGGGGGGGGGGGGGGGGGGGGGGGGGGGGGGGGGGGGGGGGGGGGGGGGGGGGGGGGGGGGGGGGGGGGGGGGGGGGGGGGGGGGGGGGGGGGGGGGGGGGGGGGEGGGGGGGGGGGGGGGGGGGGGGGGGGGGGFFGGGGGGGGGGGGGGGEGGFFGGGGBGFGGG<5AFFGG>FFBFFFFD>BFG
@M00200:205:000000000-AKKM3:1:1101:5445:18724 1:N:0:1
ACTGGGTTTAAAGGGAGCGTAGGCGGATAGTTTAGTCAGAGGTGAAAGCCCAGGGCTCAACCTTGGAATTGCCTTTGATACTGGCTATCTTGAGTATGGAAGAGGTATGTGGAACTCCGAGTGTAGAGGTGAAATTCGTAGATATTCGGAAGAACACCAGTGGCGAAGGCGACATACTGGTCCATTACTGACGCTGAGGCTCGAAAGCGTGGGGAGCAAACAGGATTAGATACCCGAGTA
+
GGGGGGGGGGGGGGGGGGGGGGGGGGGGGGGGGGGGGGGGGGGGGGGGGGGGGGGGGGGGGGGGGGGGGGGGGGGGGGGGGGGGGGGGGGGGGGGGGGGGGGGGGGGGGGGGGGGGGGGGGGGGGFGGGGGGGGDGGGGGGGGGGGGGGGGGGFGGGGGGGGGGDGGGGFGGGGGGGGGGGGGFGFGGCCGCGEGGEGFGGCEEGG4CCEEGGGFGFGFFGGGDDG78FFCD9<:<55F=
@M00200:205:000000000-AKKM3:1:1101:15399:18755 1:N:0:1
ATTGGGTTTAAAGGGCTCGTAGGCGGTTTGTCGCGTCGGGAGTGAAAACGCCGTGCTTAACACGGCGCTTGCTTCCGATACGGGCAGACTAGAGGTATTCAGGGGAGAACGGAATTCCTGGTGTAGCGGTGAAATGCGCAGATATCAGGAGGAACACCGGTGGCGAAGGCGGTTCTCTGGGAATGACCTGACGCTGAGGAGCGAAAGTGTGGGGAGCGAACAGGATTAGATACCCGTGTA
+
F,FFFDEE;FECFAEEFGGGCDCFGCCFEGGFGFCFE@FCFDG?FCGGGEGGGGCEFFGFGGGGCFGGGCFFGFGFGEG7==EGGC?DFDEGFFGGDG<FGFFFCC@CFGEEGGGGGGGCGFFGGFGGDGGFGGGGGGG8FFFFFGGGCFFGGCFGGGDGGCEFCFCFGGGGBCGGGFF:;*38@FGFGGGGDEDG5>CGEFGG8E<FC9758C:<>E5:5<8C06F?F?>7CEFC57>6
@M00200:205:000000000-AKKM3:1:1101:12647:18765 1:N:0:1
ATTGGGTATAAAGCGAGCGCAGGTGGTTTAATAAGTCTGATGTAAAAGGCAGTGGCTCAACCATTGTGTGCATTGGAAACTGTTAGACTTGAGTGCAGTAGAGGAGAGTGGAATTCCATGTGTAGCGGTGAAATGCGTAGATATATGGAGGAACACCGGTGGCGAAAGCGGCTCTCTGGACTGTAACTGACACTGAGGCTCGAAAGCGTGGGTAGCAAACAGGATTAGATACCCGTGTA
+
GGGGGGGGGGGGGGGGGGGGGGGGGGGGGGGGGGGGGGGGGGGGGGGGGGGGGGGGGGGGGGGGGGGGGGGEFGGGGGGGGGGGGGGGGGGGGGGCGGGGGGGGGGGGGGGGGGGGGGFGGGGGGGGGGGGGGGGGGGGGGGGGGGGGGGGGGGGGGGGGGGGGGEGEGGGGGGGGGGGGGGGGGGGGGGGGGGGGFGGGGGGGGGGGGGGGGGFGFGGGGGFGFCGFFFFG<?BDDFA
@M00200:205:000000000-AKKM3:1:1101:23624:18773 1:N:0:1
ACTGGGTATAAAGGGCTCGTAGGCGGTTTGTCGCGTCGGGAGTGAAAACGCCGTGCTTAACACGGCGCTTGCTTCCGATACGGGCAGACTAGAGGTATTCAGGGGAGAACGGAATTCCTGGTGTAGCGGTGAAATGCGCAGATATCAGGAGGAACACCGGTGGCGAAGGCGGTTCTCTGGGAATGACCTGACGCTGAGGAGCGAAAGTGTGGGGAGCGAACAGGATTAGATACCCGTGTA
+
GGGGGGGGGGGGGGGGGGGGGGGGGGGGGGGGGGGGGGGGGGGGGGGGGGGGGGGGGGGGGGGGGGGGGGGGGGGGGGGGGGGGGGGGGGGGGGGGGGGGGGGGGGGGGGGGGGGGGGGGGGGGGGGGGGGGGGGFGGDGCGGGGCGGGGDGGGGGGGGGGGGGGEEGCFEGGGGGGGGGGGGGGGGGGGGGGGGG5EGDEDEGGGGGGEGGGGDGFGGGG<8C34C74@AGFCGGD>5F
@M00200:205:000000000-AKKM3:1:1101:15957:18849 1:N:0:1
ATTGGGTTTAAAGCGAGCGCAGGTGGTTTAATAAGTCTGATGTAAAAGGCAGTGGCTCAACCATTGTGTGCATTGGAAACTGTTAGACTTGAGTGCAGTAGAGGAGAGTGGAATTCCATGTGTAGCGGTGAAATGCGTAGATATATGGAGGAACACCGGTGGCGAAAGCGGCTCTCTGGACTGTAACTGACACTGAGGCTCGACAGCGTGGGTAGCAAACAGGATTAGATACCCGAGTA
+
GGGGGGGGGGGGGGGGGGGGGGGGGGGGGGGGGGGGGGGGGGGGFGGGGGGGGGGGGGGGGGGGGGGGGGGGGGGGGGGGGGGGGGGGGGGGGGGGGGGGGGGGGGGGGGGGGGGGGGGGGGGGGGGGGGGGFGGGGGGGE9FGGGGGGGGGGGGGCFGGFG8CGGEGGGG@E6FCGGGFGGGGGFGCAFCFGGGGGGGG6>E*>=CDE=ED<F?FF@FG<D*<@DDEAA5;:::5>FF
@M00200:205:000000000-AKKM3:1:1101:22308:18870 1:N:0:1
ATTGGGTGTAAAGGGAGCGTAGGCGGATAGTTTAGTCAGAGGTGAAAGCCCAGGGCTCAACCTTGGAATTGCCTTTGATACTGGCTATCTTGAGTATGGAAGAGGTATGTGGAACTCCGAGTGTAGAGGTGAAATTCGTAGATATTCGGAAGAACACCAGTGGCGAAGGCGACATACTGGTCCATTACTGACGCTGAGGCTCGAAAGCGTGGGGAGCAAACAGGATTAGATACCCGCGTA
+
GGGGGGGGGGGGGGGGGGGGGGGGGGGGGGGGFFGGGGGGGGGGGGGGGGGGGGGGGGGGGGGGGGGGGGGGGGGGGGGGGGGGGGGGGGGGGGGGGGGGGGGGGGGGGGGGGGGGGGGGGGGGGGGAFFGGGGCFGGGGFGGGGGGGGGGGGGGGGGGGGGGGGDEGGGGGGGGGGGGGGGGGGGGGGGGC@EC7>C>7CCGGCEDGGGGEGGEGFGGGGFGGFFGFFFCCGGFGFFFC
@M00200:205:000000000-AKKM3:1:1101:16384:18927 1:N:0:1
ATTGGGTTTAAAGCGCACGCAGGCGGTCTGTCAAGTCGGATGTGAAATCCCCGGGCTCAACCTGGGAACTGCATTCGAAACTGGCAGGCTAGAGTCTTGTAGAGGGGGGTAGAATTCCAGGTGTAGCGGTGAAATGCGTAGAGATCTGGAGGAATACCGGTGGCGAAGGCGGCCCCCTGGACAAAGACTGACGCTCAGGTGCGAAAGCGTGGGGAGCAAACAGGATTAGATACCCCTGTA
+
GGGGGGGGGGGGGGGGGGGGGGGGGGGGGGGGGGGGGGGGGGGGGGGGGFGGGGGGGGGGGGGGGGGGGFGGGGGGGGGGGGGDGGGGGGFFCGGGGFGGGGGGFGEDEGGGGFGGFGCFGGEEGGGGDGGGGGGD9FGEDGGGGGGGGGGGGECGGFEGGGGGGGGGGGGGGCECEDGGGGGGGGGFGCFGGG:5CGGGGCEGGEC587EGGC3CEGGGGGE9?F7246)>F6:F3@4?
@M00200:205:000000000-AKKM3:1:1101:26659:18946 1:N:0:1
ACTGGGTATAAAGGGAGCGTAGGCGGATAGTTTAGTCAGAGGTGAAAGCCCAGGGCTCAACCTTGGAATTGCCTTTGATACTGGCTATCTTGAGTATGGAAGAGGTATGTGGAACTCCGAGTGTAGAGGTGAAATTCGTAGATATTCGGAAGAACACCAGTGGCGAAGGCGACATACTGGTCCATTACTGACGCTGAGGCTCGAAAGCGTGGGGAGCAAACAGGATTAGATACCCGAGTA
+
GGGGGGGGGGGGGGGEGGGGGGGGGGCCEFGGGGGGGGGFGGGGGGGGG<FFFGGGGCGGGGGFGE@EFGGGGGGGFGGGGGGGFGGGGGGGGG,FEGFGGGGGGFGGGGGGGGCGGGGGGGGGGGGGGGGGGGGCGGGGGGGGGFGGGGGGFGGGGGGGGGGGGGGGGGGGG6EEGGG7,>3:EC>EGGGGGDGEGFGGCGGECEGFGGCFGG:C37:C<C8FFGGFAFFGGGF3=>>F
@M00200:205:000000000-AKKM3:1:1101:22957:18946 1:N:0:1
ACTGGGTTTAAAGGGAGCGTAGGCGGATAGTTTAGTCAGAGGTGAAAGACCAGGGCTCAACCTTGGAATTGCCTTTGATACTGGCTATCTTGAGTATGGAAGAGGTATGTGGAACTCCGAGTGTAGAGGTGAAATTCGTAGATATTCGGAAGAACACCAGTGGCGAAGGCGACATACTGGTCCATTACTGACGCTGAGGCTCGAAAGCGTGGGGAGCAAACAGGATTAGATACCCCTGTA
+
GGGGGGGGGGGGGGGGGGGGGGGGGGGGGGGGGGGGGGGGGGGGGGGGGGGGGGGGGGGGGGGGGGGGGGGGGGGGGGGGGGGGGGGGGGGGGGGGGGGGGGGGGGGGGGGGGGGGGGGGGGGGGGGGGGGGGGGGGGGGGGGGGGGGGGGGGGGGGGGGGGGGGGGGGGGGGGGGGGGGGGFGGGGGGGGGGGDCEFGGGGDEGGGGGGGGGGDDEG6@CDGG=FD@FFEFGCFCAFFG
@M00200:205:000000000-AKKM3:1:1101:11431:18971 1:N:0:1
ACTGGGTTTAAAGGGAGCGTAGGCGGATAGTTTAGTCAGAGGTGAAAGCCCAGGGCTCAACCTTGGAATTGCCTTTGATACTGGCTATCTTGAGTATGGAAGAGGTATGTGGAACTCCGAGTGTAGAGGTGAAATTCGTAGATATTCGGAAGAACACCAGTGGCGAAGGCGACATACTGGTCCATTACTGACGCTGAGGCTCGAAAGCGTGGGGAGCAAACAGGATTAGAAACCCGTGTA
+
GGGGGGGGGGGGGGGGGGGGGGGGGGCGGGGGGGGGGGGGGGGGGFGGGGGGGGGGGGGGGGGGGGGGGGGGGGGGGGGGGGGGGGGGGGGGGGGGGGGG9FFGFGGGGGGDEGGGGGGGGGGGGDFGGGFFGGGGGGGGGGGDGGGFGGDEGGCFGCDGFFGGCDGEGFGDGGGGGGFFFGDFFGGCFDGGEC9C?>>EFFE5D8DDGEGGGC5CEGGGGGC*=FG88C6;FCEG:DFF
@M00200:205:000000000-AKKM3:1:1101:19101:18986 1:N:0:1
ATTGGGTTTAAAGGGAGCGTAGATGGATGTTTAAGTCAGTTGTGAAAGTTTGCGGCTCAACCGTAAAATTGCAGTTGATACTGGATGTCTTGAGTGCAGTTGAGGCAGGCGGAATTCGTGGTGTAGCGGTGAAATGCTTAGATATCACGAAGAACTCCGATTGCGAAGGCAGCCTGCTAAGCTGCAACTGACATTGAGGCTCGAAAGTGTGGGTATCAAACAGGATTAGATACCCTAGTA
+
GGGGGGGGGGGGGGGGGGGGGGGGGGGGGGGGGGGGGGGGGGGGGGGGGGGGGGGGGGGGGGGGGGGGGGGGGGGGGGGGGGGGGGGGGGGGGGGGGGGGGGGFGGGGGGGGGDGGGGGGGGGGGGGGGGGGGGGGGGGGGGGGGGGGDGGGEGGGGGGGGGFGGEGEGGGGGGGGGGGFGGGGFGDGGGGGGGFFGGGGFFGGCEGGGGGFGGFFFGGG4CFGDGGFF67:FFFG)AFE
@M00200:205:000000000-AKKM3:1:1101:8510:19064 1:N:0:1
ATTGGGTTTAAAGGGCTCGTAGGCGGTTTGTCGCGTCGGGAGTGAAAACCAGGTGCTTAACACCTGGCTTGCTTCCGATACGGGCAGACTAGAGGTATTCAGGGGAGAACGGAATTCCTGGTGTAGCGGTGAAATGCGCAGATATCAGGAGGAACACCGGTGGCGAAGGCGGTTCTCTGGGAATATCCTGACGCTGAGGAGCGAAAGTGTGGGGAGCGAACAGGATTAGATACCCTTGTA
+
GGGGGGGGGGGGGGGGGGGGGGGGGGGGGGGGGGGGGGGGGGGGGGGGGGGGGGGGGGGFGGGGGGGGGGGGGGGFGGGGGGGGGGGGGGGGGGGGGGGFGGGGGGGGGGGGGGGGFGGGGGGGGGFGGCFGGGGGGGGGGGGGCGAFGGGGGGGGCFFEGEGFEECF@CGDEGDGFDGGGGGGGDFEGGGCE5558;FGGGE:CEGFGGGGGGFG3EECDD?C?FFBFFFGF?8655BC
@M00200:205:000000000-AKKM3:1:1101:23143:19101 1:N:0:1
ATTGGGTTTAAAGGGTGCGTAGGTGGCCCTGTAAGTCAGTGGTGAAATATCTCAGCTTAACTGAGAGGGTGCCATTGATACTGCAGGGCTTGAGTACAGATGAGGTAGGCGGAATTGACGGTGTAGCGGTGAAATGCATAGATATCGTCAAGAACACCGATAGCGAAGGCAGCTTACCAAGCTGTAACTGACACTGAGGCACGAAAGTGTGGGGATCAAACAGGATTAGATACCCTCGTA
+
GGGGGGGGGGGGGGGGGGGGGGGGGGGGGGGGGGGGGGGGGGGGGGGFGGCGGGGGGFCFGGGFFFDCFGGGGGGGGGGGGGGGGCFCEGGGGGGGGGGGFDFGGGGGCFGGGGGGGGGGDEFGFGGGGGEGFGGGGFGFGFGFFGGGGGGGGGGGGGGGGGGGGGCEEGCCEGFCG:EFGGGFGGGFFFGGCFGGG6CFDGGE:EC:1BCF7:8/6CCE=GGG0>C3A6?FFG8*):>C
@M00200:205:000000000-AKKM3:1:1101:4467:19139 1:N:0:1
ATTGGGCTTAAAGGGCGCGTAGGCGGGATATCAAGTCAGTCGTGAAATACCGAGGCTCAACTTCGGGGCTGCGATTGAAACTGATATTCTTGAGTATCGGAGAGGAAAGCGGAATTCCTAGTGTAGCGGTGAAATGCGTAGATATTAGGAGGAACACCAGTGGCGAAGGCGGCTTTCTGGACGACAACTGCCGCTGAGGCGCGACAGTGTGGGGAGCAAACAGGATTAGATACCCGCGTA
+
GGGGGGGGGGFGG9FEFGFG@CEFGGGFGGGGGFGGGFGGGGG:<<FFCCF@GGGGGGGGGGGGG@FGGE:FE:FDFF?EGGGFFFCAFGGFGGGGGEE>FGGGGGAAFFGGG>CFGGGGFGGGGGC@FG>FGF9<<FGGGEAFFFFGA9FFGGGGGGFF>C:ECDD<*=7C5BGGEFF?CFGDCEEG6*0***9:ECC*:CEG5EDGGF?EEE>G@=CFFGGF:7746@>FGFG).7.*
@M00200:205:000000000-AKKM3:1:1101:14338:19236 1:N:0:1
ATTGGGTTTAAAGCGCGCGCAGGTGGTTTCTTAAGTCTGATGTGAAAGCCCACGGCTCAACCGTGGAGGGTCATTGGAAACTGGGAGACTTGAGTGCAGAAGAGGAAAGTGGAATTCCATGTGTAGCGGTGAAATGCGTAGAGATATGGAGGAACACCAGTGGCGAAGGCGACTTTCTGGTCTGTAACTGACACTGAGGCGCGAAAGCGTGGGGAGCAAACAGGATTAGATACCCCTGTA
+
GGGGGGGGGGGFGGGGGGGG@FGGGGGGGGGGGGGGGGGGGGGGGFGGGFFGGGGGGGGGGGGGGGFGGGGCFGGGGEGGGFGGFGGGGGGGGGGGGGGGGGGGGGFFGGGGGGGGGGGGGGGGGFGGGGGGGGGGGGG+:=FEGGGCFGGDDFGGGGGGGGGEGGGGGGGGGGGGGGGGFGGGGFGGGGGGGGGGGGDGGGGGGDGGGGEEG>>DEGG8DFGC?GGFFFFGGGGF>FFC
@M00200:205:000000000-AKKM3:1:1101:14631:19270 1:N:0:1
ACTGGGTTTAAAGGGCGCGTAGGCGGCCGATTAAGTCGGGGGTGAAAGCCTGTGGCTCAACCACAGAATTGCCTTCGATACTGGTTGGCTTGAGACCGGAAGAGGACAGCGGAACTGCGAGTGTAGAGGTGAAATTCGTAGATATTCGCAAGAACACCAGTGGCGAAGGCGGCTGTCTGGTCCGGTTCTGACGCTGAGGCGCGAAAGCGTGGGGAGCAAACAGGATTAGATACCCGGGTA
+
GGGGGGGGGGGGGGGGGGGGGGGGGGGGGGGGGGGGGGGGGGGGGGGGGGGGGGGGGGGGGGGGGGGGGGGGGGGGGGGGGGGGGGGGGGGGGGGGGGGGGGGGGGGGGGGGGGGGGGGGGGGGGGGGGGGGGGGGGGGGGGGGGGGGGGGGGGGGGGGGGGGGDGDGGGGGGGGGGGGGGGGGGGGGGGGGGGGGGGGGGGGGGGGGGGGGGGEGFGGGGGGGFGGFFFFGGGGCDFFG
@M00200:205:000000000-AKKM3:1:1101:21285:19275 1:N:0:1
ACTGGGTATAAAGGGAGCGTAGGCGGATAGTTTAGTCAGAGGTGAAAGCCCAGGGCTCAACCTTGGAATTGCCTTTGATACTGGCTATCTTGAGTATGGAAGAGGTATGTGGAACTCCGAGTGTAGAGGTGAAATTCGTAGATATTCGGAAGAACACCAGTGGCGAAGGCGACATACTGGTCCATTACTGACGCTGAGGCTCGAAAGCGTGGGGAGCAAACAGGATTAGATACCCGTGTA
+
GGGGGGGGGGGGGGGGGGGGGGGGGGGGGGGGGGGGGGGGGGGGGGGGGGGGGGGGGGFGGGGGGGGGGGGGGGGGGGGGGGGGGGGGGGGGGGGGGGGGGGGGGGGGGGGGGGGGGGGGGGGGFGGGGGGGFCFGGGGGGGGGGGGGGGGDGGGGGGGGGGGGGGGGGGGGGGGGGGGGGGGGGGGGGGCFGGGECCEFFFGGCEDGGGGGGGDGEGCGGGDFFGGFFFFGGFGGFFFD
@M00200:205:000000000-AKKM3:1:1101:28209:19286 1:N:0:1
ATTGGGTTTAAAGGGTGCGTAGGCTGTGCGGAAAGTTGGGTGTGAAATCCCTCGGCTCAACCGAGGAACCGCGCCCAAAACTACCGTGCTGGAGGAAGACAGAGGTGAGCGGAACTTAGGGTGGAGCGGTGAAATGCGTTTATATCCTAAGGAACACCGTTGGCGAAAGCCGCTCACCGGGTCTTTTCTGACGCTGATGCACGAAAGCCAGGGTAGCGAACGGCGTTACATACCCGTGTAA
+
FGGGGGGGGGGGGGGFEFGGGGEFFGC8F@:7FFCCFCFGG@6CFEFGG@,;FBFFD,6CFG:EF:FFGCCEG:CGDCF,=5,5E@AFDB,B@=B=D?ECFCDFD,+B=FCED>>AED,CD,FC+,:>CG:EDF9,@7F7+@<3,=D9FFGGFFGGGG7531>7**>::,,4:5*14,6*=E5CB9;EFC+18AC539;+0:*1?E<**:5:8*996*2?D)A)()/()*)*2;@5)).0*
@M00200:205:000000000-AKKM3:1:1101:5744:19331 1:N:0:1
ATTGGGTTTAAAGGGAGCGTAGGCGGATAGTTTAGTCAGAGGTGAAAGCCCAGGGCTCAACCTTGGAATTGCCTTTGATACTGGCTATCTTGAGTATGGAAGAGGTATGTGGAACTCCGAGTGTAGAGGTGAAATTCGTAGATATTCGGAAGAACACCAGTGGCGAAGGCGACATACTGGTCCATTACTGACGCTGAGGCTCGAAAGCGTGGGGAGCAAACAGGATTAGATACCCCTGTA
+
GGGGGGGCGGGGGGGGGGGGGGGGGGGG7CFDFCFGGGFGFGGGGGGGGGGGGFGGGGGGGGFGGGC9FGGGGGFFGGGGGGFFGGGGGGGGGFGFGDEAFG8FFFGGFGGDEGGGGGGFEGGGEGGG=FGFFGFGGGGFCECGGFGGGGGGGGGGGGGGGGFDEGGGGGGDCE@FGGGGGG?CFFFFE>EGGED@EGF5:DG>CGDGGE@ECE>D>GBFFGG41FF867?FGGD8>>AE
@M00200:205:000000000-AKKM3:1:1101:27071:19358 1:N:0:1
ATTGGGTTTAAAGCGAGCGCAGGTGGTTTAATAAGTCTGATGTAAAAGGCAGTGGCTCAACCATTGTGTGCATTGGAAACTGTTAGACTTGAGTGCAGTAGAGGAGAGTGGAATTCCATGTGTAGCGGTGAAATGCGTAGATATATGGAGGAACACCGGTGGCGAAAGCGGCTCTCTGGACTGTAACTGACACTGAGGCTCGAAAGCGTGGGTAGCAAACAGGATTAGATACCCTCGTA
+
GGGGGGGGGGGGGGGGGGGGEGG@FGGGGFGGGGGGGFGFGGGCGGGF:FGGGGGGGGGGGGGGGFFFF<CDCCFFCGGGGCEGFFFFEG9EEGGGFDFFGGGFGGC7FFGGGGGCEGDFF?EFFGGGGG@B<FFC:4:B?EEEFGGCFGGGGGGGGG@@FGGGGGGGGBFEEGGGGGGGGGFCFGGGA:CGDEFFFFGG69CDGGCCECEC:C);F7EFCC8C@FF@6A6CGG5>BF)
@M00200:205:000000000-AKKM3:1:1101:14475:19359 1:N:0:1
ATTGGGTTTAAAGAGCTCGTAGGCGGTTTGTTGCGTCGGCTGTGAAAACCTACAGCTTAACTGTGGGCCTGCAGTCGATACGGGCAGACTTGAGTTCGGCAGGGGAGACTGGAATTCCTGGTGTAGCGGTGAAATGCGCAGATATCAGGAGGAACACCGGTGGCGAAGGCGGGTCTCTGGGCCGATACTGACGCTGAGGAGCGAAAGCGTGGGGAGCGAACAGGATTAGATACCCGAGTA
+
CGGGGGGGGGGGGGGGGGGGGGGGGGEF@GGGFGGGGGGGFGGGGGGGGGEFGGGGGCFFGG<FFGGGGGGGFFGGGGGGGGGDCEGGGGGGCFGFGGEGEGGGGEGEGGGGGGGFFFFDFGGGGCFGDGGGGGGGGGG>FGGGGGGAEFECGGG>FGGGGGGGGGGGGGGGGGGCGGDGFFCEDGCCFGGGGGGGGCDFCG7E>:<<?:>CDGDGEDC8CDGGFGGFFFAF??ED355C
@M00200:205:000000000-AKKM3:1:1101:19823:19380 1:N:0:1
ATTGGGCGTAAAGGGCGCGTAGGCGGCCCTGCAAGTCAGGCGTGAAATTCCTGGGCTTAACCTGGGGGCTGCGCTTGAGACTGCGGGGCTGGAGGGCAGGAGAGGGTCGCGGAATTCCCAGTGTAGAGGTGAAATTCGTAGATATTGGGAAGAACACCGGTGGCGAAGGCGGCGACCTGGCCTGTGACTGACGCTGAGGCGCGACAGCGTGGGGAGCAAACAGGATTAGATACCCTTGTA
+
GGGGGGGGGGGGGGGGGGGGGGGGGGGGGGGGGGGGGGGGGGGGGGGGGGGGGGGGGGGGGGGGGGGGGGGGGGGGGGGGGGGGGGGGGGGGGGGGGGGGGGGGGGGGGGGGGGGGGGGGGCGGGGGGGGGGGGDGGGGGGGGGGGGGGGGGGGGGGGGGGGGGGGGGDGGGGGGGDGGGGGGGGGGGG>AFCEDGGGGGGGGGGGGGGGGGGG55>CCGGD6C:DDDF7<CF?EFFFFG
@M00200:205:000000000-AKKM3:1:1101:26077:19387 1:N:0:1
ATTGGGTGTAAAGGGCGCGTAGGCGGCCTTGTAAGTTGGGGGTGAAAGCCCGTGGCTCAACCACGGAATTGCCTTCGATACTGCTTGGCTTGAGACCGGAAGAGGTGAGTGGAACTGCGAGTGTAGAGGTGAAATTCGTAGATATTCGCAAGAACACCTGTGGCGAAGGCGGCTCACTGGTCCGGATCTGACGCTGAGGCGCGTAAGCGTGGGGGGCAAAAAGGATTAGATACCCTGGTA
+
6CFGGFGDGDADFGDGG:CFGGFGGCCE,6CEDDCEDFGGGDGG,C<,C=DFF7FGGGFDGGGGGGCBFF9?EFF<=+<B:9B?FFGGCEGGGFGD@CCCFCCF?5>FFFFCF@<=F97+=C=FFD<F8@+@,3EE>+58>C3D9FEGGG**3,DFFG,<>:7B7<*<C7F@8CC+?+2<B+>CEECEECDCEGG5*88CEG=2?*<*:2*1:E37778@**1*3F7)94)*00025.9<
@M00200:205:000000000-AKKM3:1:1101:5381:19420 1:N:0:1
ACTGGGTATAAAGGGTGCGTAGGCGGTCCGATAAGTCTGATGTGAAAGCCCTGGGCTCAACTCAGGAACTGCATTGGAAACTGACGGACTGGAGTACCGGAGAGGGAAGCGGAATTCCTGGTGTAGCGGTGAAATGCGTAGATACCAGGAGGAACACCGGTGGCGAAGGCGGTTTCCTGGCCGAGTACTGACGCTGAGGCACGAAAGCGTGGGGAGCGAACGGGCTTAGATACCCCAGTAAGA
+
GGGGGGGGGGGGGGGGGGGGGGGGGGGGGCEGGGGGGGGCGGGGGGGGGGGG@7FFGGGGGGGGGGGGGGGGGGGGDGFGGGFFGGGGGGGFFFGGGFEEGGGGGGGGGGC@BFGGGGGGFGGFGFGGCGG@CCGFFGGGGGGGGGGGDDC7@EGGGGCGEGCGGGDE7DGGGGGGGG9BFGC58CCGGCGF5>DDGG5CGGDCGDGGGGGCEC:D>C5C<C5D;5C?F=>7EFGC53?FG94
@M00200:205:000000000-AKKM3:1:1101:8890:19429 1:N:0:1
ATTGGGTTTAAAGGGCTCGCAGGCGGTTTCTTAAGTCTGATGTGAAAGCCCCCGGCTCAACCGGGGAGGGTCATTGGAAACTGGGAAACTTGAGTGCAGAAGAGGAGAGTGGAATTCCACGTGTATCGGTGAAATGCGTAGAGATGTGGAGGAACACCAGTGGCGAAGGCGACTCTCTGGTCTGTAACTGACGCTGAGGAGCGAAAGCGTGGGGAGCGAACAGGATTAGATACCCTGGTA
+
GGGGGGGGGGGGGGGGGGGGGGGGGGGGGGGGGGGGGGGGGGGGGGGGGGGGGGGGGGGGGGGGGGGGGGGGGGGGGGGGGGGGGGGGGGGGGGGFGGGGGGGGGGGGGGGGGGGGGGGGGGGGGGGGGGGGGGGGGGGGGGGGGGFGGGGGDGGGGGGGGGGGGGGGGGGGGGDGGGGGGGGGGFGGGGGGGGGGEFGGGGGGGGGGGGGGGD>DED8:DDGGFGGFF?AGGFGD@FF9
@M00200:205:000000000-AKKM3:1:1101:26002:19453 1:N:0:1
ACTGGGCATAAAGGGAGCGTAGGCGGATAGTTTAGTCAGAGGTGAAAGCCCAGGGCTCAACCTTGGAATTGCCTTTGATACTGGCTATCTTGAGTATGGAAGAGGTATGTGGAACTCCGAGTGTAGAGGTGAAATTCGTAGATATTCGGAAGAACACCAGTGGCGAAGGCGACATACTGGTCCATTACTGACGCTGAGGCTCGAAAGCGTGGGGAGCAAACAGGATTAGATACCCGAGTA
+
GGGGGGGGGGGGGGGGGGGGGGGGGGGEGGGGGGGGGGGGGGGGGGGGGGGGGGGGGGGGGGGGGGGGGGGGGGGGGGGGGGGGGGGGGGGGGGGGGGGGGGGGGGGGGGGGGGGGGGGGGGGGGGGGGGGGGGGGGGGGGGGGGGGGGGGGGGGGGGFGGGGGGGGGGGGEGGGFCGGGGGGGGGGFG7EGGGGG>>FGFGGGGGGGGEGGGC>GEGGGGGFGFGG@FFFGGFFG>>AG
@M00200:205:000000000-AKKM3:1:1101:25132:19453 1:N:0:1
ATTGGGTTTAAAGGGCTCGTAGGCGGTTTGTCGCGTCGGGAGTGAAAACCAGGTGCTTAACACCTGGCTTGCTTTCGATACGGGCAGACTGGAGGTATGCAGGGGAGAACGGAATTCCTGGTGTAGCGGTGAAATGCGCAGATATCAGGAGGAACACCGGTGGCGAAGGCGGTTCTCTGGGCATTACCTGACGCTGAGGAGCGAAAGTGTGGGGAGCGAACAGGATTAGATACCCTTTTA
+
GGFGGGGGGGGGGGGGGGGGEGGGGGGGDGGGGGGGGGGGGGGGDCFGGGGGGGGGGGGGGGGGGGGGGGGGGGGGGGGFFGGGGGGGGGGGGGGGGGGGGGGGGDFEGGGGC@FGGGGGGFGGGAEEGGGGGGGGGGGDG7BCFGCGGFGGCFGGCEFGGGGCCC*CE7=CCCEGGFGFFCFGFFGGG>*>C5DEEFG?C35>8CGGF<7CEE@DF:58<<6C66C?764;EF6=))/+
@M00200:205:000000000-AKKM3:1:1101:10453:19562 1:N:0:1
ACTGGGTTTAAAGAGCTCGTAGGCGGTTTGTCGCGTCTGGTGTGAAAACTCGAGGCTCAACCTCGAGCTTGCATCGGGTACGGGCAGACTAGAGTCCGGAAGAGGAGAGTGGAATTCCTGGTGTAGCGGTGAAATGCGCAGATATCAGGAAGAACACCAATGGCGAAGGCAGCTCTCTGGGACGGTACTGACGCTGAGACGCGAAAGCGTGGGGAGCGAACAGGATTAGATACCCGCGTA
+
GGGGGGGGGGGGGGGGGGGGGGGGGGGGGGGGGGGFGGGGGGGGGGGGGGGGGGGGGGGGGGGGGGGGGGGGGGGGGGGGGGGGGGGGGGGGGGGGGGGGGGGGGGGGGGGGGGGGGGGGGGGGGGGGGGGGGGGGGGGGGGGGGGGFGGGGGGGGGGGGGGGGGGGGGGGGGGGGGGGGGGGGGGGGFGGGGGGGGGGFGDGGGGGGC7EGGGFGFGGGDGGGFCF<FFAGFG6CDFBE
@M00200:205:000000000-AKKM3:1:1101:3779:19584 1:N:0:1
ACTGGGTATAAAGGGAGCGTAGGCGGATAGTTTAGTCAGAGGTGAAAGCCCAGGGCTCAACCTTGGAATTGCCTTTGATACTGGCTATCTTGAGTATGGAAGAGGTATGTGGAACTCCGAGTGTAGAGGTGAAATTCGTAGATATTCGGAAGAACACCAGTGGCGAAGGCGACATACTGGTCCATTACTGACGCTGAGGCTCGAAAGCGTGGGGAGCAAACAGGATTAGATACCCTTGTA
+
GGGGGGGGGGCFGGGGGGGGGGGGGGGGDGGDGGGGGGGGGGGGGGFCFGGGGGGGGGGGGGGGGGGFFGGGCGGFFFFGGGGGGGGGGGGGGGCFGGGGGGGGGFGGFGGGGGGGGGGDGGGGCEGGGGGGCF9FGGGGGEGCFFGF?+CF8?DA<FGGGGFGGGDGGGGEEEG9:DFFGG6DGGGEF7EFGG>ECFGGFG>5,=CFC*;CFGDGB=9>CFCG6FGEFFEFGFFGFFC+
@M00200:205:000000000-AKKM3:1:1101:14471:19610 1:N:0:1
ATTGGGTTTAAAGGGTGCGTAGGTGGTCGGGTAAGTCTGATGTGAAATCTCCAAGCTCAACTTGGAAACTGCATCGGATACTATTCGGCTCGAGGGTTGGAGGGGGGACTGGAATGCTTGGTGTAGCAGTGAAATGCGTAGATATCAAGCGGAACACCAGTGGCGAAGGCGAGTCCCTGGACAACTCCTGACACTGAGGCACGAAAGCTAGGGGAGCAAACAGGATTAGATACCCCGTTA
+
FGGGGGGGGGGGGFG6BFGGGGGGGGGEGGCGGGFGGGGFGGGGGGGFGFFFGGGGGGGGG,FGGGGGGGGGGGGGGGGCFDFGAFF8FGCFGGE>:EFGCFD>FDG7:<FGGGGDGGFGGG*FFGGD:FGG@FFGGGGGDGGDGGA;FFE7FDFBGGGGGGGGGEG5?FED58;@FGCCFGGGG?CGGFCGGGGGDFCE*9CEGG<F@F:>E*<7<:;8FGDC0DG?F*::EDF<3))/
@M00200:205:000000000-AKKM3:1:1101:6518:19642 1:N:0:1
ATTGGGTTTAAAGGGTGCGTAGGCGGCGAATTAAGTCAGAGGTGAAAGCCTGCAGCTCAACTGTAGAAATGCCTTTGATACTGGTTCGCTTGAGTACAGATGAAGTGGGCGGAATGTGACAAGTAGCGGTGAAATGCATAGATATGTCACAGAACACCGATTGCGAAGGCAGCTCACTAAAGTGTAACTGACGCTGAGGCACGAAAGCGTGGGGATCACACAGGATTAGATACCCGCGTA
+
GGGGGGGGGGGGGGGGGGGGGGGGGGGGGGGGGGGGGFGGGGGGGGGGGGGGGGGGGGGGGGGGGGGGGGGGGGGGFFGGGGGGGGGGGGGGGGGGGGGGFFFGGGGGGGGGGDGGGGGGGGGGGGGGGGGDFFGGGGGGGGGGGGFFFFFGGGGGGGGGGGGGGGEGGFG@C6DGGGGGGFFFFFGGGDFGG=DCCFGGGGC8E5)88EEEG>:CFE*<6CCC16>?FF>FCFC3>3>7
@M00200:205:000000000-AKKM3:1:1101:16833:19648 1:N:0:1
ATTGGGTATAAAGCGCGCGCAGGCGGTTTCTTAAGTCTGGTGTCTAAGTGCGGGGCTCAACCCCGTGACGCACTGGAAACTGGGAGACTTGAGTGCAGAAGAGGAGAGCGGAATTCCACGTGTAGCGGTGAAATGCGTAGAGATGTGGAGGAACACCAGTGGCGAAGGCGGCTCTCTGGACTGTAACTGACGCTGAGGCGCGAAAGCGTGGGGAGCAAACAGGATTAGATACCCGTGTA
+
GGGGGGGGGGGGGGGGGGGGGGGGGGGDGGGGGGGGGGGGGGGGGGGGEFGGGGGGGGGGGGGGGGGGGGGGGGGGGGGGCGGGGEFGGGGGGGGGGGGGFGGGGGGGGGGGGGGGGGGGGGGGGGGGGGGGGGGGGGGGGGGGGCFFGGEFGGGGGGGGGEDEGGEDGGGGGDFEGGGEF9EGGFGF7CFEE5C5CCE75CEGEEFD=EDGGEFD>FGC4CCFFGF3?B<G66/>DF@
@M00200:205:000000000-AKKM3:1:1101:13963:19694 1:N:0:1
ACTGGGCTTAAAGGGCGCGTAGGCGGTCTTGTCGGTCAGATGTGAAAGCCCAGGGCTCAACCCTGGACGTGCATTTGAAACAGCAAGACTTGAGTACGGGAGAGGAAAGCGGAATTCCTGGTGTAGAGGTGAAATTCGTAGATATCAGGAGGAACACCGATGGCGAAGGCAGCTTTCTGGACCGATACTGACGCTGAGGCGCGAAGGCGTGGGTAGCGAACAGGATTAGATACCCGAGTA
+
GGGGGGGGGGGGGGGGGGGGGGGGGGGGGGGGGGGGGGGGGGGGGGGGGGGGGGGGGGGGGGGGGGGGGGGGGGGGGGGGGDGGGGGGGGGGGGGGGGGGGGGGGGGGGGGGGGGGGGGGGGGGGGGGGGGGGGGGGGGGGGGGGGGGGGGGGGGGGG:FGGGGGGGGGGGGGGGGFFGGGFGGGGGGGGGDEGDEGDFFEDEGGGGGGGGGEGBG@CEGDDFG<GGFFFFGGGGGE@5F
@M00200:205:000000000-AKKM3:1:1101:5870:19704 1:N:0:1
ATTGGGTTTAAAGGGCTCGTAGGCGGTTTGTCGCGTCGGGAGTGAAAACCAGGTGCTTAACACCTGGCTTGCTTTCGATACGGGCAGACTGGAGGTATGCAGGGGAGAACGGAATTCCTGGTGTAGCGGTGAAATGCGCAGATATCAGGAGGAACACAGGTGGCGAAGGCGGTTCTCTGGGCATTACCTGACGCTGAGGAGCGAAAGTGTGGGGAGCGAACAGGGTGAGATACCACTGTAAGA
+
GGGGGGEGEGGGGGGGGGGGGGGGGGFCGGGGGDGFGGGGGGGGFGGFFFGGGGFFCEFGGGGGGFGGGGGGGGFGGG9FCFFGGEGGFGFFDFE@FGFFFGGGGGGGGECFGGGGGFFFFDFGGGGGEGGGGF9FAFDGFEDGFGGCFGGGDGGGC,@FGGGFGEEGG7FC*=@FCFGGE>C6EF?CG778CC<CGFGGEGCG8EDCFGFG88)9<EGDC<E5(2*-5/)00<+9<@?CF9A
@M00200:205:000000000-AKKM3:1:1101:22914:19781 1:N:0:1
ATTGGGTATAAAGAGCGCGTAGGCGGCCGGATAAGTCCGTTGTGAAATCCCCCGGCTCAACCGGGGACCCGCTTCGGAAACTGTCCGGCTTGAGTCGCGGAGAGGAGAGCGGAATTCCCAGTGTAGCGGTGAAATGCGTAGATATTGGGAGGAACACCGGTGGCGAAGGCGGCTCTCTGGACGCGTACTGACGCTGAGGCGCGAAAGCTAGGGGAGCAAACGGGATTAGATACCCCAGTA
+
GGGGGGGGGGGGGGGGGGGGGGGGGGGGGGGGGGGGGGGGGGGGGGGGGGGGGGGGGGGGGGGGGGGGGGGGGGGGGGGGGGGGFGGEDGGGGGGGGGGGGGGFGGGGGGEGGCGGGGGGGGGFGGGGGGGGGGGGGGGGGGGGGGGGGGGDGGGGGGGGGGGGGGGGGGGGGGGGGGGGGGGGGGGGGFGGGDCEEGGFGGGGGDGGGGFGGGDDFGGGGGDD:DG?FFAGFEFF>)97
@M00200:205:000000000-AKKM3:1:1101:17408:19809 1:N:0:1
ATTGGGTATAAAGGGAGCGTAGGCGGACATTTAAGTCAGGGGTGAAATCCCGGGGCTCAACCTCGGAATTGCCTTTGATACTGGGTGTCTTGAGTATGAGAGAGGTGTGTGGAACTCCGAGTGTAGAGGTGAAATTCGTAGATATTCGGAAGAACACCAGTGGCGAAGGCGACACACTGGCTCATTACTGACGCTGAGGCTCGAAAGCGTGGGGAGCAAACAGGATTAGATACCCGAGTA
+
GGGGGGGGGGGGGGGGGGGGGGGGGGGGGGGGGGGGGGGGGGGGGGGGGGGGGGGGGGGGGGGGGGGGGGGGGGGGGGGGGGGGGGGGGGGGGGGGGGGGGGGGGGGGGGGGGGGGGGEGGGGGGGGGGGGGGGGFGGGF@FGGGGGFGDGGDGGGGGGGGGGG@FGGGGGGEGGGGGGFGGGGGGGGGFGGGGGEE5CCFGEEBEDGDGGGGGFGFGGGGG?*3D>BF=A7ECEGBE@6
@M00200:205:000000000-AKKM3:1:1101:4270:19844 1:N:0:1
ACTGGGTATAAAGCGCGCGCAGGTGGTTTCTTAAGTCTGATGTGAAAGCCCACGGCTCAACCGTGGTGGGTCATTGGAAACTGGGAGACTTGAGTGCAGAAGAGGAAAGTGGAATTCCATGTGTAGCGGTGAAATGCGTAGAGATATGGAGGAACACCAGTGGCGAAGGCGACTTTCTGGTCTGTAACTGCCACTGAGGCGCGAAAGCGTGGGGAGCAAACAGGATTAGATACCCGCGTA
+
FGGGGGGGGG9<EFGGGGGGDGGGGGGGGGGGGFDFGGGGGGGGGGGGFGGGGGGGDDGGGGGGFEGGGGGGGGGGGGGFGGGGFG>FFDFGGGGGGGEGCFGCFGGCFGGDGGGGGGGGGFDGGFFG>FGGGGGGGGCEGGGCDGGFEGGGDGGGGGFGFFCCEFDGEGGG>*4,@EGCGGGGGC;7EF,:A?4,;8*CC4=EGGCCEG>F>85)5*8+*/27(*2)9B)::0<)5>5:
@M00200:205:000000000-AKKM3:1:1101:10060:19858 1:N:0:1
ATTGGGCTTAAAGGGAGCGTAGGCGGATAGTTTAGTCAGAGGTGAAAGCCCAGGGCTCAACCTTGGAATTGCCTTTGATACTGGCTATCTTGAGTATGGAAGAGGTATGTGGAACTCCGAGTGTAGAGGTGAAATTCGTAGATATTCGGAAGAACACCAGTGGCGAAGGCGACATACTGGTCCATTACTGACGCTGAGGCTCGAAAGCGTGGGGAGCAAACAGGATTAGATACCCTCGTA
+
GGGGGGGGGGGGGGGGGGGGGGGGGGGGGGGGGGGGGGGGGGGGGGGGGGGGGGGGGGGGGGGGGGGGGGGGGGGGGGGGGGGGGGGGGGGGGGGGGGGGGGGGGGGGGGGGEFGGDGEGGGGGGGGGGGGGGGGGGGGGGGGGGGGGGG>FEFGGGGGGGGGEGDGGGGGGGGGGGGFGGBFGGFGGGGGGGGGCEFGCCDEEGGGFGGGGGGFGFGGGGGGG<FGEFFEFGGGG>DFG
@M00200:205:000000000-AKKM3:1:1101:24337:19883 1:N:0:1
ATTGGGTATAAAGGGTGCGTAGGCGGCGCGGAAAGTTGGGTGTGAAATCCCTCGGCTCAACCGAGGAACTGCGCCCAAAACTGCCGTGCTTGAGGGAGACAGAGGTGAGCGGAACTTAGGGTGGAGCGGTGAAATGCGTTGATATCCTAAGGAACACCAGTGGCGAAAGCGGCTCACTGGGTCTCTTCTGACGCTGAGGCACGAAAGCTAGGGTAGCGAACGGGATTAGATACCCGAGTAAGA
+
GFGGGGFFGGGGGGGGGGGGGGGGGGGGGGGGGGGCFFGGFF@FGGGGGED8<FGGFEFFFGGDGGFFE8BBFDCE@FGGC<C9AF+=F7,BAFGGFGD7>EFFF,DFG8C@CF7B=>DFG<FEFGCFG>FFFC3>,C>8CE9FCC,<@>FCFG8CB<<F,>@8:C8<F7FD>*;?9+?FGC68C+9C+2C+?55=8CD*:/:?CCDC+3CFC*)9)2::)9;D07*,7840<,+9.80:*66
@M00200:205:000000000-AKKM3:1:1101:21610:19917 1:N:0:1
ATTGGGTATAAAGCGAGCGCAGGTGGTTTAATAAGTCTGATGTAAAAGGCAGTGGCTCAACCATTGTGTGCATTGGAAACTGTTAGACTTGAGTGCAGTAGAGGAGAGTGGAATTCCATGTGTAGCGGTGAAATGCGTAGATATATGGAGGAACACCGGTGGCGAAAGCGGCTCTCTGGACTGTAACTGACACTGAGGCTCGAAAGCGTGGGTAGCAAACAGGATTAGATACCCCAGTA
+
GGGGGGGGGGGGGGGGGGGGGGGGGGBFGGGGGGGGGGGGGGGGGGGGGGGGGGGGGGGGGGGGGGGGGGGGGGGGGGGGFGFGFEFGGGGGGGGGFGGGGGGGFGGGGGGFFGGDFGFGGGGGGFGGGGGGGGGGGGEGEDF9=FFGFFEFGGGGCFEGGGFGGGGGFGCE>B>FFCC:D::FGFCCFDFGCFCC?8FEGGGGEG*3;CE7=9?CF7EGGD5C):7)7@5@:CFGD6@
@M00200:205:000000000-AKKM3:1:1101:21028:19981 1:N:0:1
ATTGGGTTTAAAGCGTGCGTAGGTGGTTTGTTAAGTCTGATGTGAAAGCCCTGGGCTCAACCTGGGAACTGCATTGGAAACTGGCTTACTAGAGTGCGGTAGAGGGTAGTGGAATTCCCGGTGTAGCAGTGAAATGCGTAGATATCGGGAGGAACATCTGTGGCGAAGGCGACTACCTGGACCAGCACTGACACTGAGGCACGAAAGCGTGGGGAGCAAACAGGATTAGATACCCCAGTA
+
GGGGGGEGGAFGGGGGGGGGGGGGGGFE8FFGGGFGGFGGGGGGGGGGGGGGGFGGGGGGGGGGGGGGGGGGGFGGGGGGGGFFGGGGGGGGGGFEFFEGGDFGGDGGEGGGGGGGG9FGGGGGGGGGCGGGFGGGGGGGGGGGGGGGDGGDGGGGGGGGGGFGDGGGGGGGDCEFGFGCGGGDFC6:E?CFGGGGGGGGGFGGGDDGGGGGGE8CDGGGGGGF0*@<=FFGGGG8BBFG
@M00200:205:000000000-AKKM3:1:1101:3563:20027 1:N:0:1
ATTGGGTTTAAAGGGAGTGTAGGCGGATAGTTTAGTCAGAGGTGAAAGCCCAGGGATCAAACTTGGAATTGCCTTTGATACTGGCTATCTTGAGTATGGAAGAGGTATGTGGAACTCCGAGTGTAGAGGTGAAATTCGTAGATATTCGGAAGAACACCAGTGGCGAAGGCGACATACTGGTCCATTACTGACGCTGAGGCTCGAAAGCGTGGGGAGCAAACGGGATTAGATACCGTTGTAAGA
+
EAFAFGBB;EC<A<CF@@CECFGCFDGEGG9CFFDCFCFGGFFGF?CFCEEEFG@<,CFG,CFFGGEEF,EF,,,9C<FEC9FGGGC<FGCEED?CFECCEF=FECEFF,5C<=,5?EFCEBF?4CDGGDAFGGBEEDE8EGGFGGGGF:F@FAFFFDGD9=<@CGGGGFCGGC+=@,878,@B,,3=,?@5CC74@88*,*;B,1;*;*14=E5?6CC+**/>?);.67)748*/)))1;CC
@M00200:205:000000000-AKKM3:1:1101:27531:20080 1:N:0:1
ATTGGGTTTAAAGGGTGCGTAGGCGGTTATCTAAGTCAGGTGTGAAATCTCTCGGCTCAACCGGGAAACTGCGCTTGAAACTGGGTGACTGGAGGGATGCAGGGGTGTGTGGAACTTCCGGTGGAGCGGTGAAATGTGTAGATATCGGAAGGAACGCCAGCAGCGAAAGCGGCACACTGGACATTTACTGACGCTGAGGCACGAAAGCTAGGGGAGTGAACGGGATTAGATACCCCTGTA
+
C9CEGDFECFGGGGGGEG7F;BFGGGCF;FGGFCFGGGGGGGEEGGGFGGG9EF,FDGFFGGGGGGGFGGFGEGGGCCEAFFFFFCGEFGGGFGFEGGGGGGGGFFF:FFGGFFGG,CEDG>FEF@@B>FGFFGFGG3@DDCDF;EGCCF<7><<CEGG@FGFGDCEEGD*>::8E:CF:,BCGF9EFGGGGGDDEECFFEGGG>E3CFFGGC>>70:CFF5C36)236@A>FFCC:FF9
@M00200:205:000000000-AKKM3:1:1101:18225:20095 1:N:0:1
ACTGGGCTTAAAGGGCTCGTAGGCGGTTTGTCGCGTCGGGAGTGAAAACCAGGTGCTTAACACCTGGCTTGCTTCCGATACGGGCAGACTAGAGGTATTCAGGGGAGAACGGAATTCCTGGTGTAGCGGTGAAATGCGCAGATATCAGGAGGAACACCGGTGGCGAAGGCGGTTCTCTGGGAATATCCTGACGCTGAGGAGCGAAAGTGTGGGGAGCGAACAGGATTAGATACCCGTGTA
+
GGGGGGGGGGGGGGGGGGGGGGGGGGGGGGGGGGGGGGGGGGGGGGGGGGGGGGGFGGGGGFFGGGGGGGGGGGGGGGGGGGGGGGGGGGGFGGGGGGGGGGGGGGGGGGGGGGFGGGGGGGGFGGGGGCFFGGGGGGEGGGGGGGGGGGGGGGGGGGGGEGGGEGGGGGFEGGGGGGGGGGGGGGGGGFGGGDCEGGGGGGGGGEC7C:FGGGFGEGGGGGGGFGF?FFBCCCCD:>@F
@M00200:205:000000000-AKKM3:1:1101:24911:20175 1:N:0:1
ATTGGGTATAAAGGGCTCGTAGGCGGTTTGTCGCGTCGGGAGTGAAAACGCCGTGCTTAACACGGCGCTTGCTTTCGATACGGGCAGACTAGAGGTATGCAGGGGAGAACGGAATTCCTGGTGTAGCGGTGAAATGCGCAGATATCAGGAGGAACACCGGTGGCGAAGGCGGTTCTCTGGGCATTACCTGACGCTGAGGAGCGAAAGTGTGGGGAGCGAACAGGATTAGATACCCCGGTA
+
GGGGGGGFGGGGGGGGGGGGGGGGGGGGGGGGGGGGGGGGGGGGGGGGGGGGGGGGGGGGG,EGGGGGGGGGGGGGGGGGGGEGGGGGGGGGGGGGGGGGGCGGGGGGGGGGGCFGGGGGGGGGGGGGGGGGGGGGGEGGGEFGGGGGGGGDGGGGGGGGGGGGGGGGGGGGGGGGGGGGGGGGGGGGGGGGGGGGGGGG55CCEG<FGFFGEGECBGGGGDDF(7><?=AFC:FF>)>C
@M00200:205:000000000-AKKM3:1:1101:26010:20183 1:N:0:1
ATTGGGCATAAAGGGAGCGTAGGCGGATAGTTTAGTCAGAGGTGAAAGCCCAGGGCTCAACCTTGGAATTGCCTTTGATACTGGCTATCTTGAGTATGGAAGAGGTATGTGGAACTCCGAGTGTAGAGGTGAAATTCGTAGATATTCGGAAGAACACCAGTGGCGAAGGCGACATACTGGTCCATTACTGACGCTGAGGCTCGAAAGCGTGGGGAGCAAACAGGATTAGATACCCCTGTA
+
GGFGFGGFGGGGFGGGGGGGGGGGGGDEGFGGGGGGEGGGGGCFGGGGFGFFGGGGGGGGGGGGFGGGGFGGGGGGGGGGFEFGGDGGGGGFDGFFGGGGFGGGGFFGGGGGAAE@FGGFGBEGGGGGGFGFGGDGDFFGGGGGGGFGGGGGGFCCFEFGEGG7BGGGGGGGDBEGFCGFF;AFEADFG>A<EEG7:FDCCC5CFEGGGGGGE5385ECGFGGG;;F@AA?>4?+7)5;@
@M00200:205:000000000-AKKM3:1:1101:18250:20183 1:N:0:1
ATTGGGTTTAAAGGGAGCGTAGGCGGATAGTTTAGTCAGAGGTGAAAGCCCAGGGCTCAACCTTGGAATTGCCTTTGATACTGGCTATCTTGAGTATGGAAGAGGTATGTGGAACTCCGAGTGTAGAGGTGAAATTCGTAGATATTCGGAAGAACACCAGTGGCGAAGGCGACATACTGGTCCATTACTGACGCTGAGGCTCGAAAGCGTGGGGATCAAACAGGATTAGATACCCCTGTA
+
GGGGGGGGGGGGGGG@FGGGGGGGGGGGGGGGGGGGGGGEFGGFGGGFGF@EFGGGGGGGGGGGGGGGGDGGGGGGGGGGGGGFC8FGGGGGGGGGGGFFFGGGGGGGGGGFGGGGGGGGGGGGGGGGGGGGGGGGGGGGGGGGGGGDFGGGGGGGGGGFGFFGGGEGGGGGGGEGGGGFGFGFAEDGFGGGCGGE8CFECFCB8ECCGGEDG5>*:CFGGGGG0<CEF8<CFFCC.=A?
@M00200:205:000000000-AKKM3:1:1101:17882:20203 1:N:0:1
ATTGGGTATAAAGGGTGCGTAGGCGGCCCTGTAAGTCAGTGGTGAAATATCTCAGCTTAACTGAGAGGGTGCCATTGATACTGCGGGGCTTGAGTACAGATGAGGTAGGCGGAATTGACGGTGTAGCGGTGAAATGCATAGATATCGTCAAGAACACCGATAGCGAAGGCAGCTTACTAAGCTGTAACTGACGCTGAGGCACGAAAGTGTGGGGATCAAACAGGATTAGATACCCCGGTA
+
GCFGGGE@EFGGGGGFGGGFGGEGGGG7@<,CFGGGGFGFGGGGGGGGGGGCFFGGGGGGGGG9FFFGGDGGGGGGGGGGGGGAFF@FGGGEGGFFFGGGCEGGGGGGFGGGGEGCEGGGGGGGGFGGGGGCFDAEF<DGDFFGGGGCFGGGGGGGGGDDEGGGGGGGGGGGGGDCFFFBGEGGGGCECGGGGCDC5CFGGGGGGEDDGECFGD:<@GF7FDFF6FF?FFAF7<C*)7;E
@M00200:205:000000000-AKKM3:1:1101:13144:20215 1:N:0:1
ATTGGGCTTAAAGGGAGCGTAGGCGGATAGTTTAGTCAGAGGTGAAAGCCCAGGGCTCAACCTTGGAATTGCCTTTGATACTGGCTATCTTGAGTATGGAAGAGGTATGTGGAACTCCGAGTGTAGAGGTGAAATTCGTAGATATTCGGAAGAACACCAGTGGCGAAGGCGACATACTGGTCCATTACTGACGCTGAGGCTCGAAAGCGTGGGGAGCAAACAGGATTAGATACCCCAGTA
+
GGGGGGGGGGGGGGGGGGGGGGGGGGGGGGGGGGGGGGGGGGGGGGGGGGGGGGGGGGGGGGGGGGGGGGGGGGGGGGGGGGGGGGGGGGGGGGGGGGGGGGGGGGGGGGGGGGGGGGGGGGGGGGGGGGGGGGGGGGGGGGGGGGGGGGGGGGGGGGGGGGGGGGGGGGGGGGGGGGGFGCGGGGGGGGGGGGGGGGGGGGGGGGGGEGDEGGFC>FFGGFGGFGFEFFFGGGCGDFFG
@M00200:205:000000000-AKKM3:1:1101:3818:20297 1:N:0:1
ATTGGGTTTAAAGCGAGCGCAGGTGGTTTAATACGTCTGATGTAAAAGGCAGTGGCTCAACCATTGTGTGCATTGGAAACTGTTAGACTTGAGTGCAGTAGAGGAGAGTGGAATTCCATGTGTAGCGGTGAAATGCGTAGATATATGGAGGACCCCCGGTGGCGAAAGCGGATCTCTGGACTGTTACTGACCGTGAGGCTCGAAAGCGTGGGTGGCAAAACGGATTAGATACCCGCGTAAGGTC
+
FFGGGGGGGGGGGDG-@FGDFGGFGGGFGCC@F,CFGGGFAFGGCEFG7FFGG?GGGGGFGDCFEAFDEFFFFF9FGGG,<EEGGGACFGGGGGGGEFG9FFGGFGGDFFCFG9=,CFEFFGGDFFEG?7DFFFGGGED7445:8AD,7,8@4=?+@:7@=EDGE+@@,3>+54@,;,:78D:D,@>525,1*4;>CC8CF4/<C:6)*4BFE*)*.A***)3*(:746@3+BC*57>):4)))
@M00200:205:000000000-AKKM3:1:1101:10412:20305 1:N:0:1
ACTGGGTATAAAGAGTTCGTAGGCGGCTTGGAAAGTGGGGTGTGAAAGCCCTCGGCTCAACCGAGGAATTGCGCTCCAAACTACCGAGCTTGAGGAAGCTAGAGGTGAGCAGAACAGATGGTGGAGCGGTGAAATGCGTTGATATCATCTGGAATACCGGAGGCGAAGGCGGCTCACTGGGACTTTTCTGACGCTGAGGAACGAAAGCCAGGGTAGCGAACGGGATTAGATACCCTGGTA
+
GGGGGGGGGGGGGGGGGGGGGGGGGGGGGGGGGGGGGGGGGGGGGGGGGGGGGGGGGGGGGGGGGGGGGGGGGGGGGGGGGGGGGGGGGGGGGGGGGGGGGGGGGGGGGGGGGGGGGGGGGGGGGGGGGGGGGGGGGGGGGGGGGGGGGGGGGGGGGGGGGGGGGGGGGGGGGDGGGGGGGGGGGGGGGGGGGGGGGGGGGGGGGEDGGGGGGFFGFGGGGGGGFGGFFFFGFFFFFFFF
@M00200:205:000000000-AKKM3:1:1101:6600:20324 1:N:0:1
ACTGGGCTTAAAGAGCTCGTAGGCGGTTTGTCGCGTCTGCCGTGAAAGTCCGGGGCTCAACTCCGGATCTGCGGTGGGTACGGGCAGACTAGAGTGATGTAGGGGAGACTGGAATTCCTGGTGTAGCGGTGAAATGCGCAGATATCAGGAGGAACACCGATGGCGAAGGCAGGTCTCTGGGCATTAACTGACGCTGAGGAGCGAAAGCATGGGGAGCGAACAGGATTAGATACCCTAGTA
+
GGGGGGGGGFGGGGGGGGGGGGGGGGFEGGGGGGGGGGGGFGGGGGGGCGGGGGGGGGGGGGGGGGGGGGGGGGGGGGGGGGGGGCFDFGGGFGGGGGGGGGFEGDGDGGGGGGGGGGGGGGGGCGGGGGGGGGGGGGGGGDG>CGGGGGDGG,FFGECGGGGGGGDFGGGGEGGGGGGGGF=FFGFCEFGGCEDDGGG+AFEG*:<FGGGGG>BCBGG8//:F:GGFFFFGGGGCFFBG
@M00200:205:000000000-AKKM3:1:1101:26381:20389 1:N:0:1
ATTGGGTTTAAAGGGAGCGTAGGCGGATAGTTTAGTCAGAGGTGAAAGCCCAGGGCTCAACCTTGGAATTGCCTTTGATACTGGCTATCTTGAGTATGGAAGAGGTATGTGGAACTCCGAGTGTAGAGGTGAAATTCGTAGATATTCGGAAGAACACCAGTGGCGAAGGCGACATACTGGTCCATTACTGACGCTGAGGCTCGAAAGCGTGGGGAGCAAACAGGATTAGATACCCCTGTA
+
GGGGGGGGGGGGGGGGGGGGGGGGGGGGGGGGGGGGGGGGGGGGGGGGGGGGGGGGGGGGGGGGGGGGGGGGGGGGGGGGGGGGGGGGGGGGGGGGGGGGGGGGGGGGGGGGGGGGGGGGGGGGGGGGGGGGGGGGGGGGGGGGGGGGGGGGGGGGGGGGGGGGD7CFGFGDGGGFFGGGGGGGGGGGGGGFGGDGGGGE>FCBFGGGGGGGGGFGA=GGGGGGFGG8AFFGGGFGFFAE
@M00200:205:000000000-AKKM3:1:1101:15786:20410 1:N:0:1
ATTGGGTTTAAAGGGCGCGTAGGCGGCCGATTAAGTCGGGGGTGAAAGCCTGTGGCTCAACCACAGAATTGCCTTCGATACTGGTTGGCTTGAGACCGGAAGAGGACAGCGGAACTGCGAGTGTAGAGGTGAAATTCGTAGATATTCGCAAGAACACCAGTGGCGAAGGCGGCTGTCTGGTCCGGTTCTGACGCTGAGGCGCGAAAGCGTGGGGAGCAAACAGGATTAGATACCCGAGTA
+
GGGGGGGGGGGGGGGGGGGGGGGGGGGGGGGGGGGGGGGGGGGGGGGGFGGGGGGGGGGGGGGGGGGGGGGGGGGGGGGGGGGGGGGGGGGGGGGGGGGGGGGGGGGGGGGGGGGGGGGGGGGGGGGGGGGGGGGGGGGGGGGGGGGGGGGGGGGGGGGGGGGGGGGGGGGGGGGGFGGGGGGGGGGGGGGGGGGGGGGGGGGGEEDGGEGGGGFGEGGGGGGGFGGFFFBGG6<DBFFG
@M00200:205:000000000-AKKM3:1:1101:22036:20509 1:N:0:1
ACTGGGCATAAAGCGAGCGCAGGTGGTTTAATAAGTCTGATGTAAAAGGCAGTGGCTCAACCATTGTGTGCATTGGAAACTGTTAGACTTGAGTGCAGTAGAGGAGAGTGGAATTCCATGTGTAGCGGTGAAATGCGTAGATATATGGAGGAACACCGGTGGCGAAAGCGGCTCTCTGGACTGTAACTGACACTGAGGCTCGAAAGCGTGGGTAGCAAACAGGATTAGATACCCGAGTA
+
GGGGGGGGGGGGGGGGGGGGGGGGGGGGGGGGGGGGGGGGGGGGGGGGGGGGGGGGGGGGGGGGGGGGGGGGGGGGGGGGGGGGGGGGGGGGGGGGGGGGGGGGEFGGGGGGGGGGGFGGGGGGDGGGGGGGGGGFGGGGGGGGGFGGGGEGGGGGGGGGGGGGGGGGFGGGEEGGGGGGGFFGGGGGGGGGFFGGFFGGGGGGGGFGGGGGGGFGFFB@FG8<@7=@FFE;EBEGDFF
@M00200:205:000000000-AKKM3:1:1101:22386:20555 1:N:0:1
ACTGGGTTTAAAGCGAGCGCAGGTGGTTTAATAAGTCTGATGTAAAAGGCAGTGGCTCAACCATTGTGTGCATTGGAAACTGTTAGACTTGAGTGCAGTAGAGGAGAGTGGAATTCCATGTGTAGCGGTGAAATGCGTAGATATATGGAGGAACACCGGTGGCGAAAGCGGCTCTCTGGACTGTAACTGACACTGAGGCTCGAAAGCGTGGGTAGCAAACAGGATTAGATACCCCTGTA
+
GGGGGGGGGGGGGGGGGGGGGGGGGGGGGGGGGGGGGGGGGGGGGGGGGGGGGGGGGGGGGGGGGGGGGGGGGGGGGGGGGGGGGGGGGGGGGGGGGGGGGGGGFGGGGGFGGGGGCGGGGGGGGGGGGGGGGGGDFGGGGEFGFFFGGGGGGGGGGGGGGGGGGGGGGGGGGGFGGDGGGGGGGGGGGGGGGDGGGGGCGDCFGGG<CEEEGCDGFFEEG5CG;FFEFCCG??CF8AF
@M00200:205:000000000-AKKM3:1:1101:26858:20569 1:N:0:1
ACTGGGTTTAAAGGGAGCGTAGGCGGATAGTTTAGTCAGAGGTGAAAGCCCAGGGCTCAACCTTGGAATTGCCTTTGATACTGGCTATCTTGAGTATGGAAGAGGTATGTGGAACTCCGAGTGTAGAGGTGAAATTCGTAGATATTCGGAAGAACACCAGTGGCGAAGGCGACATACTGGTCCATTACTGACGCTGAGGCTCGAAAGCGTGGGGAGCAAACAGGATTAGATACCCTGGTA
+
GGGGGGGGGGGGGGGGGGGGGGGGGGGGGGGGGGGGGGGGGGGGGGGGGGGFGGGGGGGGGGGGGGGGGGGFGGGGGGGFFGGGGGGGGGGGGGGGGGGGGGGGGGGGGGGGGGGGGGGGGFGGGGGGGGGGFGGFGGGGGGGGGGGGGGG=DGGGGGGGFGGGGGGGGGGGGGDGFGGGGGGDGGGGGGGCEGGEGGGGGFGGGGGFG=EFEEFGFGGGFCGF;FGFFFFGGGGGFFFG
@M00200:205:000000000-AKKM3:1:1101:6283:20702 1:N:0:1
ACTGGGTTTAAAGGGCTCGTAGGCGGTTTGTCGCGTCGGGAGTGAAAACGCCGTGCTTAACACGGCGCTTGCTTCCGATACGGGCAGACTAGAGGTATTCAGGGGAGAACGCAATTCCTGGTGTAGCGGTGAAATGCGCAGATATCAGGAGGAACACCGGTGGCGAAGGCGGTTCTCTGGGAATGACCTGACGCTGAGGAGCGAAAGTGTGGGGAGCGAACAGGATTAGATACCCCTGTA
+
GGGGGGGGGGGGGGGGGGGGGGGGFGGGGGGGGGGGGGGGGGGGGGGGGGGGGGGEFGGGGGGGGGGGGGGGGGGGGGG7FFGGGGGGGGGC5BFGGGGGGGGGGGGGGGGGEFGFGGGGGGGGGGGGGGGCGGGGFGGGGGFGGCGG@CEF>FGGGGEEGGGGDDGGGFFGGGGGGGGGGGGFGG?EGG6EEGGGGGF677E*:*/:CGCCEGECBEECGCCD(6??F*5CEF@<;>F7
@M00200:205:000000000-AKKM3:1:1101:14484:20710 1:N:0:1
ACTGGGCTTAAAGGGAGCGTAGGCGGATAGTTTAGTCAGAGGTGAAAGCCCAGGGCTCAACCTTGGAATTGCCTTTGATACTGGCTATCTTGAGTATGGAAGAGGTATGTGGAACTCCGAGTGTAGAGGTGAAATTCGTAGATATTCGGAAGAACACCAGTGGCGAAGGCGACATACTGGTCCATTACTGACGCTGAGGCTCGAAAGCGTGGGGAGCAAACAGGATTAGATACCCTCGTA
+
GGGGGGGGGGGGGGGGGGGGGGGGGGGGGGGGFGGGGGG,CFGGGGGGGGGGGGGGGGGGGGGGGGGGGGGGGGGGGGGGGGGGGFGGGGGGGGFGGGGFFGGGGGGGGGGGGGGGGGGEGDFGGGGGGGGGFGGGGGGGGGGGGGGGGGGGGGGGGGGGGGGGGGDGGGGGGGGGFGGGGGGGGGGGGGGGGDGGGCFFGFC>FGGFGGGGGGEGFGCCDFFG@C7=FA?CCCCGFFFG
@M00200:205:000000000-AKKM3:1:1101:22824:20736 1:N:0:1
ATTGGGTTTAAAGGGAGCGTAGGCGGATAGTTTAGTCAGAGGTGAAAGCCCAGGGCTCAACCTTGGAATTGCCTTTGATACTGGCTATCTTGAGTATGGAAGAGGTATGTGGAACTCCGAGTGTAGAGGTGAAATTCGTAGATATTCGGAAGAACACCAGTGGCGAAGGCGACATACTGGTCCATTACTGACTCTGAGGCTCGAAAGCGTGGGGAGCAAACAGGATTAGATACCCTAGTA
+
GGGGGGGGGGGGGGGGGGGGGGGGGGGGGGGGGGGGGGGGGGGGGGGFGGGDAEGGGGGGGGGGGGGGGGGGGGGGGGGGGGGGGGGGGGGGGGGGFFCDFGGGGGGGGGGGGGGGGGGGGGGGGGGGGGGGGFCEGDGGGGGGGFFGGGGGGGGGGGGGGGFGGGGGEGGGGGGGGGGGGGGGGGGGGGGGGGFCGC@FFGGGGGGFEGGDGGFCBFC@CFGGFGGF=CFGGGGFFFFG
@M00200:205:000000000-AKKM3:1:1101:26882:20745 1:N:0:1
ACTGGGCATAAAGGGCTCGTAGGCGGTTTGTCGCGTCGGGAGTGAAAACCAGGTGCTTAACACCTGGCTTGCTTCCGATACGGGCAGACTAGAGGTATTCAGGGGAGAACGGAATTCCTGGTGTAGCGGTGAAATGCGCAGATATCAGGAGGAACACCGGTGGCGAAGGCGGTTCTCTGGGAATATCCTGACGCTGAGGAGCGAAAGTGTGGGGAGCGAACAGGATTAGATACCCGTGTA
+
GGGGGGGGGGGGGGGGGGGGGGGGGGGGGGGGGGGGFEGGGGGGGGGGGGGGGGGGGGGGGFEGGFGGGGGGGGGGGGGGGGFCFGGGGGGGFFG<FGGGGFGFGGGGGGGGGGGGGGFEGDGGGGGGGGGGGGGGGGGGGGGGGGGGGGGGGFFGGEGDGGDFGGGGDFGGCBEGGGFF@:CC9CFCCFGGEG<EEGF+:FGGEC<:C+AEGD)>>5/:CD?C:<C3FFB>F?<C;>>F
@M00200:205:000000000-AKKM3:1:1101:5464:20801 1:N:0:1
ATTGGGCTTAAAGCGAGCGCAGGTGGTTTAATAAGTCTGATGTAAAAGGCAGTGGCTCAACCATTGTGTGCATTGGAAACTGTTAGACTTGAGTGCAGTAGAGGAGAGTGGAATTCCATGTGTAGCGGTGAAATGCGTAGATATATGGAGGAACACCGGTGGCGAAAGCGGCTCTCTGGACTGTAACTGACCCTGAGGCTCGAAAGCGTGGGTAGCAACCAGGATTAGATACCCCTGTAAATAC
+
GFGGGGGFGGGGGGGGGGGDCGG,EG;DFF9FGGGGGFGDGGGGGGGFGGDGGGFGGGGGGCGGFGGGD<F@FFD8FGGGGDGGGGGFEF<FFG9F?EFFGGEGGGF@EDGGGFF9EFF<FCF?;FEGGDDGGAF<FF+=@,A<AFCFEFCGGGGFGG>FE7FEDGGGFCCCEDGGG,8FF9;;F9C,@:?,@ADFCFG>69*D>EC5E*:FF9AF6C8**/=D8F=@119+?FC7.=1<+)).
@M00200:205:000000000-AKKM3:1:1101:5534:20827 1:N:0:1
ATTGGGCTTAAAGGGAGCGTAGGCGGATAGTTTAGTCAGAGGTGAAAGCCCAGGGCTCAACCTTGGAATTGCCTTTGATACTGGCTATCTTGAGTATGGAAGAGGTATGTGGAACTCCGAGTGTAGAGGTGAAATTCGTAGATATTCGGAAGAACACCAGTGGCGAAGGCGACATACTGGTCCATTACTGACGCTGAGGCTCGAAAGCGTGGGGAGCAAACAGGATTAGATACCCTGGTA
+
GGGGGGGFGGGGGGGGGGGGGGGGGGGDFGGGGGGGGGGGGGGGGGGGGGGGGGGGGFFGEFFGGFFFFECFGGGGGGGDFGGGGGGGFGGGGGDGGGGGFGGGGGGGCGGGGE<EFGGGFFFCFGGGGGGCEFFGGGGGG7,EFG9FEFCGFGGCFCFFADFC@CCEE8FEEGGGFCEGGCC9,EF7,+@DCCDD:>CCFC7*4ADDGGGEGG5))=BECDFGF<FFF66CF8:FA>A9
@M00200:205:000000000-AKKM3:1:1101:8290:20837 1:N:0:1
ATTGGGTATAAAGCGTGCGTAGGCGGTTTTCTAAGTCTGCCGTGAAAGCCCCGGGCTCAACCTGGGAATGGCGGTGGATACTGGAAAGCTGGAGTGCGGTAGAGGAGGGTGGAATTCCCGGTGTAGCGGTGAAATGCGTAGAGATCGGGAGGAACATCAGTGGCGAAGGCGGCCCTCTGGACCAGCACTGACGCTGAGGCACGAAAGCGTGGGGAGCAAACAGGATTAGATACCCCCGTAAGA
+
GGGGGGGGGGGGGGGGGGGGGGGGGGGGGGGGGGGGGGGGGGGGGGGGGGGGGGGGGGGGGGGGGGGGGGGGGGGGGGGGGGGGGGGGGGGFGFFFGGGCFGFEGCFEGFFGGGGGGGGEGGGFGGGGGGGGGGGGGGGGGEGGDGGGGGGGGGGGGGFGFGFGGGGGGGGGEEEC8BCEGGFCGFGGFF9EGGGG8@FFGGGGGGGG858CCGFG>=@079;FBGD26BAGF8C95>EDG29
@M00200:205:000000000-AKKM3:1:1101:18730:20844 1:N:0:1
ACTGGGTATAAAGGGAGCGTAGGCGGATAGTTTAGTCAGAGGTGAAAGCCCAGGGCTCAACCTTGGAATTGCCTTTGATACTGGCTATCTTGAGTATGGAAGAGGTATGTGGAACTCCGAGTGTAGAGGTGAAATTCGTAGATATTCGGAAGAACACCAGTGGCGAAGGCGACATACTGGTCCATTACTGACGCTGAGGCTCGAAAGCGTGGGGAGCAAACAGGATTAGATACCCGTGTA
+
GGGGGGGGGGGGGGGGGGGGGGGGGGGGGGGGGGGGGGGGGGGGGGGGGGGGGGGGGGGGGGGGGGGGGGGGGGGGGGGGGGGGGGGGGGGGGGGGGGGGGGGGGGGGGGGGGGGGGGGGGGGGGGGGGGGGGGGGGGGGGGGGGGGGGGGGGGGGGGGGGGGGGGGGGGGGGGGGGFGGGGGGGFGGGGGGGGGGEGGGFCCEFEDGDGGGGGFGFGFGGGGC?DGFFF5CCFF<BFFC
@M00200:205:000000000-AKKM3:1:1101:16023:20863 1:N:0:1
ATTGGGCATAAAGGGAGCGTAGGCGGATAGTTTAGTCAGAGGTGAAAGCCCAGGGCTCAACCTTGGAATTGCCTTTGATACTGGCTATCTTGAGTATGGAAGAGGTATGTGGAACTCCGAGTGTAGAGGTGAAATTCGTAGATATTCGGAAGAACACCAGTGGCGAAGGCGACATACTGGTCCATTACTGACGCTGAGGCTCGAAAGCGTGGGGAGCAAACAGGATTAGATACCCTTGTA
+
GGGGGGGGGGGGGGGGGGGGGGGGGGGGGGGGGGGGGGGGGGGGGGGGGGGFGGGGGGGGGGGGGGGGGGGGGGGGGGGGGGGGGGGGGGGGGGGGGFFFGGGGGGGGGGGGGGGGGGGGGGGGGGGGGGGGGGGGGGGGGGGGGFGGGGGEGGGGGGGGGFGDEGGGGGGGGGGFGGGFGGGCGFGGGGGGDGGDGGGC5?EGGDGGG:CFGD>95CG?DFFF7FGFA+6CGGF44);F
@M00200:205:000000000-AKKM3:1:1101:20704:20881 1:N:0:1
ATTGGGTTTAAAGCGAGCGCAGGTGGTTTAATAAGTCTGATGTAAAAGGCAGTGGCTCAACCATTGTGTGCATTGGAAACTGTTAGACTTGAGTGCAGTAGAGGAGAGTGGAATTCCATGTGTAGCGGTGAAATGCGTAGATATATGGAGGAACACCGGTGGCGAAAGCGGCTCTCTGGACTGTAACTGACACTGAGGCTCGAAAGCGTGGGTAGCAAACAGGATTAGATACCCGCGTA
+
GGGGGGGGGGGGGGGGGGGGGGGGGGGGGGGGGFGGGGGGGGGFGGGGGGGGGGGGGGGGGGGGGGGGGGGGGGGGGGGGGGGGGGGGGGGGGGGGGGGGGGGGGGGGGGGGGGGGGGGGGGGGGGGGGGGGGGGGGGCEFFGGGFGGGGGGGGGGGGGGGGGGGGGGGDGGGEGGGGGGGGGGGGGGGGGGGGGGFGGGGGGFGGGGGGGGGGFGFGFGGG5DEDFEFFFGGGGGFDF
@M00200:205:000000000-AKKM3:1:1101:26093:20927 1:N:0:1
ACTGGGCTTAAAGCGAGCGCAGGTGGTTTAATAAGTCTGATGTAAAAGGCAGTGGCTCAACCATTGTGTGCATTGGAAACTGTTAGACTTGAGTGCAGTAGAGGAGAGTGGAATTCCATGTGTAGCGGTGAAATGCGTAGATATATGGAGGAACACCGGTGGCGAAAGCGGCTCTCTGGACTGTAACTGACACTGAGGCTCAAAAGCGTGGGTAGCAACCAGGATTAGCTACCCTTGTA
+
GGGGGGGGGGFGGGGGGGGGGGGGGGGGGGGGG9CEGGGGGGGGGFFFGDGGGGGGGGGGGGGGGGGGGFFDGGFGGGGGGGGGGGAFFGFGGGGG<FFCGEGFEFFGGGGGFGC<FEGCEGGGGFFFFCFF?FEDGGGGGGGGFGGC9FFGDEFF:FEGGFFEG7B:,@C78>D9FGG:FFFGG9EFFCC65,3,,>:FG4CF9E4*=CCCGF5*1:,<74:C)20/);?6<=G4):;
@M00200:205:000000000-AKKM3:1:1101:19305:20965 1:N:0:1
ATTGGGTATAAAGGGAGCGTAGGCGGATAGTTTAGTCAGAGGTGAAAGCCCAGGGCTCAACCTTGGAATTGCCTTTGATACTGGCTATCTTGAGTATGGAAGAGGTATGTGGAACTCCGAGTGTAGAGGTGAAATTCGTAGATATTCGGAAGAACACCAGTGGCGAAGGCGACATACTGGTCCATTACTGACGCTGAGGCTCGAAAGCGTGGGGAGCAAACAGGATTAGATACCCGAGTA
+
GGGGGGGGGGGGGGGGGGGGGGGGGGGG>FGGGGGGGGGGGGGGGGGGGGGGGGGGGGGGGGGGGGGGGGGGGGGGGGGGGGFGGGGGGGGGGGGGGGGGGGGGGGGGGGGGGGGGGGGGGGGGGGGGGGGGGFGGGGGGGGGGGGGGGGGGGFGGGGGGGGGGGGGGGGGGGGGGGGGGGGGGFGFGGGGGGGGDGGGGGGGGCGDFDG@FEG4CEGGGGGGCF4>@=A);CFG35B>C
@M00200:205:000000000-AKKM3:1:1101:21421:21046 1:N:0:1
ATTGGGTTTAAAGGGAGCGTAGGCGGATAGTTTAGTCAGAGGTGAAAGCCCAGGGCTCAACCTTGGAATTGCCTTTGATACTGGCTATCTTGAGTATGGAAGAGGTATGTGGAACTCCGAGTGTAGAGGTGAAATTCGTAGATATTCGGAAGAACACCAGTGGCGAAGGCGACATACTGGTCCATTACTGACGCTGAGGCTCGAAAGCGTGGGGAGCAAACAGGATTAGATACCCCAGTA
+
GGGGGGGGGGGGGGGGGGGGGGGGGGGGGGGGGGGGGGGGGGGGGGGGGGGGGGGGGGGGGGGGGGFGGGGGGGGGGGGGGGGFGGGGGGGGGGGGGGGGGGGGGGGGGGGFGGGGGGGGGGGGGGGGGFGFGGGGGGGGGGGGGGGGGGGGGGGGGGGGGGGGGGGDGGDGGGGGGGGGGGGGGGGGGFGGGGGGDCGGGGGGBGDGGGDGGG:DBF98FCFGFGGFFFEGGGGGFFFG
@M00200:205:000000000-AKKM3:1:1101:7186:21099 1:N:0:1
ATTGGGCATAAAGGGAGCGTAGGCGGATAGTTTAGTCAGAGGTGAAAGCCCAGGGCTCAACCTTGGAATTGCCTTTGATACTGGCTATCTTGAGTATGGAAGAGGTATGTGGAACTCCGAGTGTAGAGGTGAAATTCGTAGATATTCGGAAGAACACCAGTGGCGAAGGCGACATACTGGTCCATTACTGACGCTGAGGCTCGAAAGCGTGGGGAGCAAACAGGATTAGATACCCCTGTA
+
FFGGGG9-EFFFGGG9FFGGGGGGGGCGGGEFFGGGGCG,CFGGGGGGGGGGFGDGGGGGGGGGGGGGGGGGGEGGGGGDGGGGFGEGGGGGFGGCGGDGGGFGGCEFFGGFGGGGGGGEEGGGGGCGGGGGCFGFGGGG7CF<FF<=8++8?EGFFEFFGGGGGDEGDEGGG6C>BFF7=FFCAFFEGGD<5*<5*:;>9?7E?CDGGECEGGFGFCF?F4C>@GG86@CGGGG*.:FG
@M00200:205:000000000-AKKM3:1:1101:5490:21102 1:N:0:1
ATTGGGCTTAAAGGGAGCGTAGGCGGATAGTTTAGTCAGAGGTGAAAGCCCAGGGCTCAACCTTGGAATTGCCTTTGATACTGGCTATCTTGAGTATGGAAGAGGTATGTGGAACTCCGAGTGTAGAGGTGAAATTCGTAGATATTCGGAAGAACACCAGTGGCGAAGGCGACATACTGGTCCATTACTGACGCTGAGGCTCGAAAGCGTGGGGAGCAAACCGGATTAGATACCCGCGTA
+
GGGFGGGGFGGGGGGGGGGGGGGGGGGGGGGGGGGGGGGGGGGGGGFGGGGGGGEGGG<FGFFGGGGGGGGGGGGGGFGFFGGGGGGGGGGGGGGDFGFGFGGGGGFGGGGGGGFGGGGGGGGGG<EDGGGGFGFGGFFGFGG9AEFGGGGGGFGFGGGGGGGGGGGG7DFEGGGGGGG,>@EGGEGGGDFFGCCED,*4CFEECE5CCEGGC*593C6C**3:(1*7FFFGGGFD)8BG
@M00200:205:000000000-AKKM3:1:1101:18468:21126 1:N:0:1
ACTGGGTATAAAGGGAGCGTAGGCGGATAGTTTAGTCAGAGGTGAAAGCCCAGGGCTCAACCTTGGAATTGCCTTTGATACTGGCTATCTTGAGTATGGAAGAGGTATGTGGAACTCCGAGTGTAGAGGTGAAATTCGTAGATATTCGGAAGAACACCAGTGGCGAAGGCGACATACTGGTCCATTACTGACGCTGAGGCTCGAAAGCGTGGGGAGCAAACAGGATTAGATACCCTCGTA
+
GGGGGGGGGGGGGGGGGGGGGGGGGGGGGGGGGGGGGGGGGGGGGGGGGGGGGGGGGGGGGGGGGGGGGGGGGGGGGGGGGGGGGGGGGGGGGGGGGGGGGGGGGGGGGGGGGGGGGGGGGGGGGGGGGGGGGGGGGGGGFGGGGGGGGGGGGGGGGGGGGGGGGGGGGGGGGGGGGGGGGGGGGGGGGGGGGGGGGGGGGGGGGGGGGGG7EGFGAFEGGGGGDGGFFC?FGFGGFEFG
@M00200:205:000000000-AKKM3:1:1101:14260:21148 1:N:0:1
ATTGGGTTTAAAGGGAGCGTAGGCGGATAGTTTAGTCAGAGGTGAAAGCCCAGGGCTCAACCTTGGAATTGCCTTTGATACTGGCTATCTTGAGTATGGAAGAGGTATGTGGAACTCCGAGTGTAGAGGTGAAATTCGTAGATATTCGGAAGAACACCAGTGGCGAAGGCGACATACTGGTCCATTACTGACGCTGAGGCTCGAAAGCGTGGGGAGCAAACAGGATTAGATACCCCGGTA
+
FFGGGGFFEGGGGGGFGGGGGGGFGGGEGGGFFGGGGGGGFGGGGGGGGGGGGGGGGGGGGGGGGGGGGGGGGGGGGGGGFGGGGGFDGGGGGGGGGGGGGGFGGGGGGGGGGGGGGGGGGGGGGGGGGGGGFGGGGGGGGGGGGGGGCFGGGGGGGGGFGGGGGGDGGGGGC>8EFCGGG,DFGGDGGGGGGGGGGGGGGDGGGGDD5AEGGGFGFCFGGGCCFGFEF=ECFFF<>BFD
@M00200:205:000000000-AKKM3:1:1101:8246:21172 1:N:0:1
ACTGGGTTTAAAGAGCTCGTAGGCGGTTTGTCGCGTCTGCCGTGAAAGTCCGGGGCTCAACTCCGGATCTGCGGTGGGTACGGGCAGACTAGAGTGATGTAGGGGAGACTGGAATTCCTGGTGTAGCGGTGAAATGCGCAGATATCAGGAGGAACACCGATGGCGAAGGCAGGTCTCTGGGCATTAACTGACGCTGAGGAGCGAAAGCATGGGGAGCGAACAGGATTAGATACCCGTGTA
+
GGGGGGGGGGGGGGGGGGGGGGGGGGGGGGGGGGGGGGGGGGGGGGGGFGGGGGGGGGGGGGGGGGGGGGGGGGGGGGGGGGGGGGGGGGGGGGGGGGGGGGGGGGGGGGGGGGGGGGGGGGGGDGGGGGGGGGGGGGGGDGGGGGGGGGGGGGGGGGGGGGGGGGGGGGGGGGGGGGGFDFGGGGGGGGGGGGGGEGGGD7CEGGDFGCFGGGFGDEEGCGGGFCFFFFFGCEFGD>FG
@M00200:205:000000000-AKKM3:1:1101:14973:21180 1:N:0:1
ATTGGGTTTAAAGCGCGTGTAGGCGGGTAATCAAGTCAGGTGTGAAATCCCTGGGCTCAACCCAGGAACTGCACTTGAAACTGGTTGCCTCGAGTGTTGGAGAGGGAAGCGGAATTCCTGGTGTAGAGGTGAAATTCGTAGATATCGGGAGGAACACCAGTGGCGAAGGCGATCTTCTGGACGGATACTGACGCTGAGGCGCGAAAGCTAGGGGAGCAAACAGGATTAGATACCCGTGTA
+
GGGGGGGGGGGGGGGGGGGGGGGGGGGGGGGGGGGGGGGGGGGGGGGGGGGGGGGGGGGGGGGGGGGGGGGGGGGGGGGGGGGGGGGGGGGGGGGGGGGGGGGGGGGGGGGGGGGGGGGFGGGGGGGGGGGGGGGGGGGGGGGGGGGGGGGGGGGGGGGGGGGGGGGGGGGGGGGGGGFFGGGEGDECEGGGGGGGGGGGGGCCGGGDF?@FFDEGFF?CDFGG?FD?F=A=7:ACEFFE
@M00200:205:000000000-AKKM3:1:1101:21256:21183 1:N:0:1
ATTGGGTTTAAAGGGTGCGTAGGCGGCCAAGTAAGTCAGTGCTGAAATATCCCGGCTTAACTGGGAGGGTGGCATTGATACTGCGTGGCTAGAGTACAGATGAGGTAGGCGGAATTGACGGTGTAGCGGTGAAATGCTTAGATATCGTCAAGAACACCTATAGCGAAGGCAGCTTACTAGGCTGTAACTGACGCTGAGGCACGACAGTGTGGGGATCAAACAGGATTAGATACCCTAGTA
+
GGGGGGGGGGGGGGGGGGGGGGGGGGGGGGGGGGGGGGGGGGGGGGGGGGGGGGGGGGGGGGGGGGGGGGGGGGGGGGGGGGGGGGGGGGGGGGGGGGGGGGGGGGGGGGGGGGGGGGGDGGGGGGGGGGGGGGGGGGGFGGGGGGGGGGGEGGGGFGGGGGGG@GGGGGGGGGGGGGGGGGGGFGFGGFE@EDGECCECEGGD*=9FFGCFECEG3*B+6;@GFGGF?F9CG@EGFFFG
@M00200:205:000000000-AKKM3:1:1101:25983:21212 1:N:0:1
ATTGGGTTTAAAGGGAGCGTAGGCGGATAGTTTAGTCAGAGGTGAAAGCCCAGGGCTCAACCTTGGAATTGCCTTTGATACTGGCTATCTTGAGTATGGAAGAGGTATGTGGAACTCCGAGTGTAGAGGTGAAATTCGTAGATATTCGGAAGAACACCAGTGGCGAAGGCGACATACTGGTCCATTACTGACGCTGAGGCTCGAAAGCGTGGGGAGCAAACAGGATTAGATACCCCGGTA
+
GGGGGGGGGGGGGGGGGGGGGGGGGGGGGGGGGGGGGGGGGGGGGGGGGGGGGGGGGGGGGGGGGGGGGGGGGGGGGGGGGGGGGGGGGGGGGGGGGGGGGGGGGGGGGGGGGGGGGGGGGGGGGGGFFFGGEGFGAFGGGGGGGGGGGGGGGGGGGGGGGGGGEGGGGGGGGGGGGGGFG9EGGCGGGGGCGG>*;>FGGGGGGDDF=EDF:C3DBFGGGFGGFFCEFFFG?8FFAB>7
@M00200:205:000000000-AKKM3:1:1101:14152:21219 1:N:0:1
ATTGGGTATAAAGGGAGCGTAGGCGGATAGTTTAGTCAGAGGTGAAAGCCCAGGGCTCAACCTTGGAATTGCCTTTGATACTGGCTATCTTGAGTATGGAAGAGGTATGTGGAACTCCGAGTGTAGAGGTGAAATTCGTAGATATTCGGAAGAACACCAGTGGCGAAGGCGACATACTGGTCCATTACTGACGCTGAGGCTCGAAAGCGTGGGGAGCAAACAGGATTAGATACCCGTGTAAG
+
GFFGGGEGGGGGGGGGGGGEEGGGGGF:CFCADFGFGGGCGGGGGFGGGGGGGGGGGGGGGGGGGGGGGGGGGDGGGGGGGGGGGGFFGGGGGGAFDFFEFGGGFFGGGGGGGG<FFFGEGGFEGGGGGGGCGGGGGG@FGGGGGGFFFGGGGGGGG7:BFGFGGGCGGF:@EGGGFGGGC,@>;,>9AFGFGDGCECDFF*4CEDGGGEEDCGADDGFGFCGFFGGE673++829:>FFFC
@M00200:205:000000000-AKKM3:1:1101:13327:21227 1:N:0:1
ACTGGGTTTAAAGGGAGCGTAGGCGGATAGTTTAGTCAGAGGTGAAAGCCCAGGGCTCAACCTTGGAATTGCCTTTGATACTGGCTATCTTGAGTATGGAAGAGGTATGTGGAACTCCGAGTGTAGAGGTGAAATTCGTAGATATTCGGAAGAACACCAGTGGCGAAGGCGACATACTGGTCCATTACTGACGCTGAGGCTCGAAAGCGTGGGGAGCAAACAGGATTAGATACCCCGGTA
+
GGGGGGGGGGGGGGGCEGGGGGGGGG7:BCFGGGGGGGGGGGGGGGGCFFGGGGGGGGGGGGGGGGCCDGGGGGGGGGGGGGG?<FEEFGEDGGGGGCG9FGGGGGGFGGGGGGEFCFGDGGGGGGAEAFGGGGGGGGGGGGGGGGF8E7CFGGGGGGGGGG?EGGGEGGFEG>:FGFGFFGGC;DFGGGGGGGGGGGFF,AEGGG4CC4;EF5=CDFGGG4EC1DGE4ACCBCF3AAEE
@M00200:205:000000000-AKKM3:1:1101:23605:21297 1:N:0:1
ACTGGGTATAAAGCGAGCGCAGGTGGTTTAATAAGTCTGATGTAAAAGGCAGTGGCTCAACCATTGTGTGCATTGGAAACTGTTAGACTTGAGTGCAGTAGAGGAGAGTGGAATTCCATGTGTAGCGGTGAAATGCGTAGATATATGGAGGAACACCGGTGGCGAAAGCGGCTCTCTGGACTGTAACTGACACTGAGGCTCGAAAGCGTGGGTAGCAAACAGGATTAGATACCCCAGTA
+
GGGGGGGGGGGGGGGGGGGGGGG<FGBFGGGGGFGFGGFGGGGGGGGGGGGGGGGGGGGGGGGGGGGGGGGGGGGGGGGGGGGGGGGGGGGGGGGGGGGGGGGGFGGGGGGGGGFGGGGGGDGGGGGDGGGGGGGFGGGGGGFGGGGGGGGGGGGGGGGGGGGGGGGGGGGGGGCGGGGGFGGGGGGGGGGGGGGGGFFCE>7FG>FDEGGGGGDFFGGGGGFGFGG@FFF:BCGG>AF
@M00200:205:000000000-AKKM3:1:1101:12810:21341 1:N:0:1
ATTGGGTTTAAAGGGAGCGTAGGCGGATAGTTTAGTCAGAGGTGAAAGCCCAGGGCTCAACTTTGGAATTGCCTTTGATACTGGCTATCTTGAGTATGGAAGAGGTATGTGGAACTCCGAGTGTAGAGGTGAACTTCGTAGATATTCGGAAGAACACCAGTGGCGAAGGCGACATACTGGTCCATTACTGACGCTGAGGCTCGAATGCGTGGGGAGCAAACAGGATTAGATACCCGAGCA
+
<@FGFG;C7FA@FFFC@CEF;@C@FGC+@AC@FFEFE9<@EFCCEFFC,EGEED:@FGGCFGF@F<,CECFCFFFGDFGDFEE<<=FGGGGGAFEFGFFAFF@F@AFFDEFCGFFGGGGGGEGFFFGGGFGGG,AFF:F>FFFEB45FFGCEDEG,DFGFGFGGGC8CEFGGGEEEFG<FF,@EFCGF,@FC8E>EE>597CC5?,;CECGGGG>7:/*>C4?C(47;*;5:CFC))5)/
@M00200:205:000000000-AKKM3:1:1101:18370:21359 1:N:0:1
ATTGGGTATAAAGGGCGCGTAGGCGGCATGGCGTGTCGGCTTGTGAAAGCCCGGGGCTCAACCCCGGAGGTGCGGCCGAAACTGCTGTGCTGGAGGCCGGAAGAGGAGGGTGGAATACCCAGTGTAGAGGTGAAATTCGTAGATATTGGGTGGAACACCGGTGGCGAAAGCGGCTCTCTGGTCCGGTCCTGACGCTGAGGCGCGAAAGCGTGGGGAGCAAACAGGATTAGATACCCTTGTA
+
GGGGGGFGGGGGGGGGGGGGGGGGGGGGGGGGGGGGGGGGGGGGGGGGGGGGGGGGGGGGGGGGGGGGGGGGGGGGGGGGFGGGGGGGGGGGGGGGGGGGGEGGGGGGGGEGGGGFGGGGGGGGFFGGGGFGGGGGGGGGGGGGGGGGGGGGGGGGGGGGGGGGGGGGGGCGGGEEGGGGGEGGGGECGGGGGGGGGGGGGDEGGGGGGGEGGGFGFEGFGGGGFGGAFFFGGGGGFFFGG
@M00200:205:000000000-AKKM3:1:1101:19653:21414 1:N:0:1
ATTGGGTTTAAAGGGAGCGTAGGCGGATAGTTTAGTCAGAGGTGAAAGCCCAGGGCTCAACCTTGGAATTGCCTTTGATACTGGCTATCTTGAGTATGGAAGAGGTATGTGGAACTCCGAGTGTAGAGGTGAAATTCGTAGATATTCGCAAGAACACCAGTGGCGAAGGCGGCTGTCTGGTCCGGTTCTGACGCTGAGGCGCGAAAGCGTGGGGAGCAAACAGGATTAGATACCCCCGTAAGA
+
GGGGGGC;FFGGGGGFEGEE@:FGGGGDGCC<FGGFFFGGFGFGGFGGGGGGGGGGGFGFFGGDFGFGFFGGGFGGGGGGGGGGFFEDFDGFGGFFGEFDGG?@FCEFEEFGGFGCFGGGGGGGFFGFFGGGGGGGGG@@CCC?4E@BCGGG<F3D=>DFDGGGGGCEEDCC6BEDFGGF,@,5C1>59D<5C55:EGGF7)23:?D*3=ECFGD97CFF*1;C2CGF60)0030/75>ED6)
@M00200:205:000000000-AKKM3:1:1101:14649:21417 1:N:0:1
ACTGGGCTTAAAGGGCGCGTAGGCGGCCGATAAAGTCGGGGGTGAAAGCCTGTGGCTCAACCACAGAATTGCCTTCGATACTGGTGGGCTTGAGACCGGAAGAGGACAGCGGAACTGCGAGTGTAGAGGTGAAATTCGTAGATATTCGCAAGAACAGCAGTGGCGAAGGCGGCTGTCTGGTCCGGTTCTGACGCTGAGGCGAGAAAGCGTGGGGAGCAAAGAGGATTAGATAACCGTGTAAG
+
C<EFDGCCCEAFGGGGG7F6+6C;@:@:@CC+6<<9,8CFGG@:F@FFFFGGGAFGG8FCFGGGGFGE?AE,EC?FFG9<C<FE:,BFFGGGGGGGFC@FCGD<EGGGGE:CC:F<FGGDGGCDCCACCFFGGF;;F@,>FE;C,@@<FEGCGC<F,622?CCCCDBCE**:88>F?E9*033:>28*30+3;79CE8=FG:5?8@F*87CGEE)185;?*2;4,*0<*1)2+,+)08.0?9
@M00200:205:000000000-AKKM3:1:1101:17629:21481 1:N:0:1
ATTGGGCATAAAGGGTCCGTAGGCGGTTTAGTAAGTCAGTGGTGAAAGCCCATCGCTCAACGGTGGAACGGCCATTGATACTGCTAGACTTGAATTATTAGGAAGTAACTAGAATATGTAGTGTAGCGGTGAAATGCTTAGAGATTACATGGAATACCAATTGCGAAGGCAGGTTACTAATAATTGATTGACGCTGATGGACGAAAGCGTGGGGAGCGAACAGGATTAGATACCCGTGTAAG
+
GFGGGGECGGGGGGGGEGGGGGGGGG@FGFGGGGGFGGGCFGFGGGGGFGFGGGGGFGGGFGGGGGGGFEGGGGFGGGGGGGGCFCFDGGGGGGGCGGFEFFGFGGDFGF<FGGGC<FGFGGGGGGFEEGBBFGFGGFFFGGGGEAFEFFFGCEFFFD9FFGGGGGEGGDGGG=EBFGG9>@CCFFG7CCFEE@DEGGGGGGGDDGG4?CCEFDEG):C=9>:D?GG<AFEF;,29B>FGG?
@M00200:205:000000000-AKKM3:1:1101:18701:21505 1:N:0:1
ATTGGGTTTAAAGGGAGCGTAGGCGGATAGTTTAGTCAGAGGTGAAAGCCCAGGGCTCAACCTTGGAATTGCCTTTGATACTGGCTATCTTGAGTATGGAAGAGGTATGTGGAACTCCGAGTGTAGAGGTGAAATTCGTAGATATTCGGAAGAACACCAGTGGCGAAGGCGACATACTGGTCCATTACTGACGCTGAGGCTCGAAAGCGTGGGGAGCAAACAGGATTAGATACCCCCGTAAGA
+
GGGGGGFGEGGGGGGGGGGGGGGGGGGGGGGGGGGGGGGGGGGGGGGGGGGGGGGGGGGGGGGGGGGGGGGGGGGGGGGGGGGGGGGGGGGGGGGGFEFGGGGGGFFGGGGGGGGGGGGGGDCCFGGGGGGGGGGGGGGEGGGFFGGGGGGGFG8D>FDDFFDGGGEGGGGC>@C9EGGGFGGGADFFGGGDEGGGGCGGGFEGGDGFGEGGGG>8=CCFDC85;FG@A:CF;2+*)0>=5<<
@M00200:205:000000000-AKKM3:1:1101:7957:21612 1:N:0:1
ATTGGGTTTAAAGGGCTCGTAGGCGGTTTGTCGCGTCGGGAGTGAAAACCAGGTGCTTAACACCTGGCTTGCTTCCGATACGGGCAGACTAGAGGTATTCAGGGGAGAACGGAATTCCTGGTGTAGCGGTGAAATGCGCAGATATCAGGAGGAACACCGGTGGCGAAGGCGGTACCCTGGGAATATCCTGACGCTGAGGAGCGAAAGTGTGGGGAGCGAACAGGATTAGATACCCCGGTAAGA
+
@@CECGFGEC<FG<F@,CF@FGE,@:FFCFGGECEFEECE7@FFCGGCFFGGGFFGCFCGEFG=EE@FF6CG9E,5BC:>>FCG7CGGGEFGGCG<?EFGDGGGGGGGGE@FGG7DFFAFGGFFEGDCF8>@DC,=CC+@@7,=;FFEFGFDCFFFG>FG7>F7ECGGGGG8E**2?CFG7*<F+<C;9:4A*/*:CFFFC9>8::3:++3:?CFD3>EC5CCC:6*5*74><,<*.7>CDBF
@M00200:205:000000000-AKKM3:1:1101:15705:21659 1:N:0:1
ATTGGGTTTAAAGGGAGCGTAGGTGGCTCTATAAGTCAGATGTGAAATCCCCGGGCTCAACCTGGGAACTGCATCTGAAACTGTAGAGCTAGAGTATGTGAGAGGAAGGTAGAATTCCAGGTGTAGCGGTGAAATGCGTAGAGATCTGGAGGAATACCGATGGCGAAGGCAGCCTTCTGGCATAATACTGACACTGAGGCTCGAAAGCGTGGGTAGCAAACAGGATTAGATACCCAAGTA
+
GGGGGGGGGGGGGGGGGGGGGGGGGGGGGGGGGGGGGGGGGGGGGGGGGGGGGGGGGGGGGFGGGGGGGCGGFGEEFGGFFDFGGFGGGFGGGGGFGGGGGGGGGGGGGGFEGGGAFGBFDFEFEFFFGGGGGGGGGGGGGGGGGFFFGGGGGF8EFGGG7CFEBCEFGGGGG,@AC9DEFFFGGFC7,CCFFF5<FGE97CGEFEGG5CEFG*;?ACFGGCFFD>7<F76:5??*:ABC
@M00200:205:000000000-AKKM3:1:1101:11238:21778 1:N:0:1
ATTGGGCATAAAGGGAGCGTAGGCGGATAGTTTAGTCAGAGGTGAAAGCCCAGGGCTCAACCTTGGAATTGCCTTTGATACTGGCTATCTTGAGTATGGAAGAGGTATGTGGAACTCCGAGTGTAGAGGTGAAATTCGTAGATATTAGGAAGAACACCAGTGGCGAAGGCGACATACTGGTCCATTACTGACGCTGAGGCTCGAAAGCGTGGGGAGCAAACAGGATTAGATACCCTAGTA
+
FFGFAF9@6@FEFGFGGGGEGGGFGGCFCFCF,;CFGGGGG8FGFGGACCFE<666C@FFFC,CFFEC9CFGFFECFC9@FGGGG869=FF<C<FCE9E95BFFGGGGFCF9CFCAEC@F+:?FADEFGGGG<<?,9DFGCFEFG,,C?,<FEE<EFCFAEFFGG@CGFFEECECFFF=73B8EA;E7EFGG8EGECEFC,;?CFEC?54;<CG>7>FB>77FGFC+7=@7CCFGGFF61
@M00200:205:000000000-AKKM3:1:1101:10533:21793 1:N:0:1
ACTGGGTTTAAAGGGCGCGTAGGCGGCCACCGCAAGTCGGTTGTGAAATCTCCGGGCTTAACCCGGAAAGGTCAACCGATACTGCGGGGCTAGAGTGCAGAAGGGGCAACTGGAATTCTCGGTGTAGCGGTGAAATGCGTAGATATCGAGAGGAACACCTGCGGCGAAGGCGGGTTGCTGGGGGTGTGCTGACGCTGAGACACGAAAGCAAGGGGAGCGAACGGGATTAGATACCCTAGTA
+
GGGGGGGGGGGGGGGGGGGGGGGGGGGGGGGGGGGGGGGGGGGGGGGGGGGGGGGGGGGGCCFFGGGGGGGGGGGGGGGGGGGGGGGGGGGGGGGGGGGGGGGGGGGGGGGGGGGGGGGGGGGGGGGGGGGGGGFFF?FGGGGGGACFGGGGGGFGGGGG<CFEEEGGGGGGGDC>ECC9FGGGGGGGGFGGEEGGEGC7EFGGGEDGG+<@FDF3;EC:DGEGBD)(96<CEFFG@75CF
@M00200:205:000000000-AKKM3:1:1101:19937:21842 1:N:0:1
ATTGGGTATAAAGGGAGCGTAGGCGGATAGTTTAGTCAGAGGTGAAAGCCCAGGGCTCAACCTTGGAATTGCCTTTGATACTGGCTATCTTGAGTATGGAAGAGGTATGTGGAACTCCGAGTGTAGAGGTGAAATTCGTAGATATTCGGAAGAACACCAGTGGCGAAGGCGACATACTGGTCCATTACTGACGCTGAGGCTCGAAAGCGTGGGGAGCAAACAGGATTAGATACCCTCGTA
+
FGGGGGG9EFGEGGGGGGGGGGGCFD7+BEFGGGGGGGGGGGGGGGGG,CFFGGGGFGGFGGFFGGGGFFGGGFGCAFGGGGGFG@AFFGFFGGGG9EFCGGGGGGGFFFCFGG,=?=C:EFGFEGGGGGGFGG9<FFFFFGG9E,CFCE=FC<,EFF7DGGG7CEEGGDCCECE9FGGFFFG9ECGGGGFF:EGGGCGGGFEGGGGGGGGGGG>D3EEFD4@4(0+.9AEFFFF405:/
@M00200:205:000000000-AKKM3:1:1101:24526:21854 1:N:0:1
ATTGGGTGTAAAGAGCGCGCAGGCGGTTGTGCAAGTCGCGTGTGAAAGCCCCCGGCTCAACTGGGGAGGGTCACGCGATACTGCTCAACTCGAAGGCAGGAGAGGGAAGTGGAATTCCCGGTGTAGTGGTGAAATGCGTAGATATCGGGAGGAACACCAGTGGCGAAGGCGACTTCCTGGCCTGTTCTTGACGCTGAGGCGCGAAAGCTAGGGTAGCAAACGGGATTAGATACCCGAGTA
+
GGGGGGGGGGGGGGGGGGGGGGGGGGGGGGGGGGGGGGGGGGGGGGGGGFGGGGGGGGGGGGGGGGFGGGGGGFGGGGGGGGGGGGDF@EFDGGGGGGGGGEGGGGGGCDCGFGGCFGGGGGGGGGGGGGGGFG9E9CCEEDF;FFFEFFGGGGGGFGGGFGGDEEG7FCGG5CEGF2,?=CGGGFG7+>?F5/*:?F=C5>5>EEDGGGFGGG6<FCGGGGCD:D52*9):ECGD3B@A
@M00200:205:000000000-AKKM3:1:1101:15332:21868 1:N:0:1
ATTGGGTTTAAAGGGAGCGTAGGCGGACATTTAAGTCAGGGGTGAAATCCCGGGGCTCAACCTCGGAATTGCCTTTGATACTGGGTGTCTTGAGTATGAGAGAGGTGTGTGGAACTCCGAGTGTAGAGGTGAAATTCGTAGATATTCGGAAGAACACCAGTGGCGAAGGCGACACACTGGCTCATTACTGACGCTGAGGCTCGAAAGCGTGGGGAGCAAACAGGATTAGATACCCGAGTA
+
GGGGGGGGGGGGGGGGGGGGGGGGGGGGGGGGGGGGGGGGGGGGGGGGGGGGGGGGGGGGGFGGGGGFGGGGGGGGGGGGGGGGGGGGGGGGGGGGGGGGGGGGGGGGGGGGGGGGGGGGDFFGGFGGGGCGGGGGGFGGGGFGGDAFGEGGGGGGFGFGFDFGGGEEEGGGGGEGEGGGFGGGGGGGGGGGEGGDGGFC=CCGGGDFG5EDGE;D>5FCCFGGFGGFFF>7F<@DB37E
@M00200:205:000000000-AKKM3:1:1101:22028:21868 1:N:0:1
ACTGGGTTTAAAGGGAGCGTAGGCGGATAGTTTAGTCAGAGGTGAAAGCCCAGGGCTCAACCTTGGAATTGCCTTTGATACTGGCTATCTTGAGTATGGAAGAGGTATGTGGAACTCCGAGTGTAGAGGTGAAATTCGTAGATATTCGGAAGAACACCAGTGGCGAAGGCGACATACTGGTCCATTACTGACGCTGAGGCTCGAAAGCGTGGGGAGCAAACAGGATTAGATACCCAGGTA
+
GGGGGGFGGGGGGGGGGGGGGGGGGGGGEGGGGGGGGGGGGGGGGGGGCGGGGGGGGGGGGGGGGGGGFGGGGGGGGGGFGFGGGGGGGGGGGGGGGGGGGGGGGGGGGGGFGGGGGGGGGFGEGAFFGGFGGGFGGGGGGGGGGEAFGEDGGGGGGGEGAEFGGEGGGGGC>CGGDCEGGGGFGCFEE+78@C**448AFCEGGC)28C8FG*0:>FEGC**/1;+/6+.2;?:78>FG
@M00200:205:000000000-AKKM3:1:1101:15579:21884 1:N:0:1
ACTGGGTTTAAAGGGAGCGTAGGCGGATAGTTTAGTCAGAGGTGAAAGCCCAGGGCTCAACCTTGGAATTGCCTTTGATACTGGCTATCTTGAGTATGGAAGAGGTATGTGGAACTCCGAGTGTAGAGGTGAAATTCGTAGATATTCGGAAGAACACCAGTGGCGAAGGCGACATACTGGTCCATTACTGACGCTGAGGCTCGAAAGCGTGGGGAGCAAACAGGATTAGATACCCCAGTA
+
GGGGGGGGGGGGGGGGGGGGGGGGGGGGGGGGGGGGGGGGGGGGGGGGGGGGGGGGGGGGGGGGGGGGGGGGGGGGGGGGGGGGGGGGGGGGGGGGGGGGGGGGGGGGGGGGGGGGGGGGGGGGGGGGGGGGGGGGGGGGGGGGGGFGFEGGGGGFGFGFGGGGGGGGGGDEEEGGGGGGGGDGGFGGGGFGGGGEGGGGGGGGGGDGGGGGDED35FGFGGEGFGG@AFFGGGGGBDFG
@M00200:205:000000000-AKKM3:1:1101:23108:21885 1:N:0:1
ATTGGGTTTAAAGCGCGCGTAGGCGGCTAATTAAGTCAAATGTGAAATCCCCGAGCTTAACTTGGGAATTGCATTCGATACTGGTTAGCTAGAGTGTGGGAGAGGATGGTAGAATTCCAGGTGTAGCGGTGAAATGCGTAGAGATCTGGAGGAATACCGATGGCGAAGGCAGCCATCTGGCCTAACACTGACGCTGAGGTGCGAAAGCATGGGGAGCAAACAGGATTAGATACCCTGGTA
+
GGGGGGGGGGGGGGGGGGGGGGGGGGGGGGGGGGGGGGGGGGGGGGGGGFGGGGGGGGGGGGGGGGGGGGGGGGGGGGGGGGGGGGGGGGGGGGFGGGGGGGGGGGGGFFFFGGGGGGGGGGGGGGGGGGGGGGGGGGEGDFFCC,FFFCFGGFCGGGGGDCGGGGGGGFGGCGFGGFFGG>CFFGGGGFFCEGCC=>FGGCDGGEGFGGGGGG:CEGFGDFGG@CF?F?<7EFEF4>FC
@M00200:205:000000000-AKKM3:1:1101:12781:21894 1:N:0:1
ATTGGGTGTAAAGGGCGCGTAGGCGGCCGATTAAGTCGGGGGTGAAAGCCTGTGGCTCAACCACAGAATTGCCTTCGATACTGGTTGGCTTGAGACCGGAAGAGGACAGCGGAACTGCGAGTGTAGAGGTGAAATTCGTAGATATTCGCAAGAACACCAGTGGCGAAGGCGGCTGTCTGGTCCGGTTCTGACGCTGAGGCGCGAAAGCGTGGGGAGCAAACAGGATTAGATACCCCCGTA
+
ACFFGGCFFGGGEGC;FGEF:CECCCFFFCCC@FEGFGGEGGEGCFFG8FFFFGGGGGFEFGGGGGGGGGGGGGG@FFGGCGFFGGGCFGGGGGGGDEEEFGGGCFGGGGEGDGG@@FGGCFD@FGGGGGGGGGGCAFFFFGGGGGACEGGGC<CGCFGGFGGDGGDEGFG@5C?FCC9FGGCCEGEEFGGFE5D=:CF5:DE5C1>CGGGGGGFDFFFCGG?FF4CBFFBFGG6/>>@D
@M00200:205:000000000-AKKM3:1:1101:12639:21929 1:N:0:1
ATTGGGTTTAAAGCGAGCGCAGGTGGTTTAATAAGTCTGATGTAAAAGGCAGTGGCTCAACCATTGTGTGCATTGGAAACTGTTAGACTTGAGTGCAGTAGAGGAGAGTGGAATTCCATGTGTAGCGGTGAAATGCGTAGATATATGGAGGAACACCGGTGGCGAAAGCGGCCCTCTGGACTGTAACTGACACTGAGGCCCGAAAGCGTGGGTAGCAAAAAGGATTAGATACCCCGGTA
+
FGGGGGGGGGGGGGGGGGGGGGG<FG;F@FCGGGGGGGFFGGGFFGGGDGGGGGGGGGGGGGGGGGGGGGGGGGGGFGGGDDGGGGGGFGCEFGGFGGFFFCGGFEGGGGDDGGGGGGGGGGGAF?CCGGCEGGD9FF7=:C<C=,?FFGC@BEEFGGDGE7DE@=EFGEC8+@@C>:A:>FGFGGGGGGGGGGGGGF>*=9?>EC*/4=EGGF5CA9E*:8*237;477<+>:CDAE)
@M00200:205:000000000-AKKM3:1:1101:14561:21989 1:N:0:1
ACTGGGTTTAAAGCGCGCGTAGGCGGCGACGTAAGTGTCGGGTGAAATCCCACGGCTCACCCGTGTGAATTGCTTGGCATACTGCGTTGCTCGAGTGTGGTAGGGGAGAGCGGAACTCCTGGTGGAGCGGTGAAATGCGTAGATATCAGGAGGAACACCGGTGGCGAAGGCGGCTCTCTGGTCCACTACTGACGCTGAAGTGCGAAAGCTAGGGTAGCGAACGGGATTAGATACCCGGGTA
+
GGGGGGGGGGGGGGGGGGGGGGGGGGGGGGGGGGGGGGGGGGGGGGGGGGGFFGGGGGGGG,CCFEGGGDGGGGGGGGGGGGGGGGGGGGGGGGGFGGGGGGGGGGGGGGGGCFEG8CFAFGEEGGGFGGDGGGGFFCGGGGGGGFFFGGGGDFGFGCCFG@GGGEEFGGGEG>E*0<?EGGGGGFGGGGGGCE<=ACFG7DF:CEDG69+<@C4*7?8:CDEG<951**6>FF667>3*1
@M00200:205:000000000-AKKM3:1:1101:8509:21993 1:N:0:1
ATTGGGTTTAAAGGGCGCGTAGGCGGCCGCGCCGGTCCCGGGTGAAAGCCCCCGGCCCAACCGGGGAAGTGCCCGGGATACCGCGCGGCTCGAGCGAGGCAGGGGCGGGGGGAACTTCCGGTGGAGCGGTGAAATGCGTTGATATCGGAAGGAACGCCGGTGGCGAAAGCGCCCCGCTGGGCCTCTCCTGACGCTGAGGCGCGAAAGCCAGGGGAGCAAACGGGATTAGATACCCCGGTA
+
GGGGGGGGGGGGGGGGGGGGGGGGGGGGGGGGGFFGGGGGGGGGGGGGGGFGGGGGGGGGGGGGGGGGGGGGGGGGGGDGFGGDGGGGGGGGGGDGGGGCGGGGGGGGGGGGGGGGGGGGGGGGGG6EGGGGGGGGGGGCEFCF7CEGGGGGGGGGDGGEEGGGD>CEGG>*:E>EGGGGDC=EC@EFGGGGGDDGEGGGGGCCGED4CEFCEGFGBGGGGGGGFD*8?FFGGGGGF>:/
@M00200:205:000000000-AKKM3:1:1101:20151:22067 1:N:0:1
ACTGGGCATAAAGGGCGCGTAGGCGGCCTTGTAAGTTGGGGGTGAAAGCCCGTGGCTCAACCACGGAATTGCCTTCGATACTGCTTGGCTTGAGACCGGAAGAGGTGAGTGGAACTGCGAGTGTAGAGGTGAAATTCGTAGATATTCGCAAGAACACCAGTGGCGAAGGCGGCTCACTGGTCCGGATCTGACGCTGAGGCGCGAAAGCGTGGGGAGCAAACAGGATTAGATACCCTGGGA
+
GCGFGG@FGGGFGFEDE+CFGGGGGG7F,,CFGGFE,FECGGGGGGGG8FFC>FGGGGGFFFE<FCCFG8,FFFFGGGGGGGGCEFFEGGECFGF?FGEGGGGGG>CFGGGGGGCGDECFGGGGGGGGGGGGGGG9<FEGGGGGG9@F@FEEFGFCGDF7FCDGGGGGGGEEGGGCEGFGG9FGGG*CC7CEEEGGCFGGDGCEG5CDEGGGGEDGFGGGG4?C?CG??F2:9:C*.7)2
@M00200:205:000000000-AKKM3:1:1101:18799:22075 1:N:0:1
ATTGGGTTTAAAGGGCGTGTAGGCGGGAGTGCAAGTCAGATGTGAAAACCACGGGCTCAACCTGTGGCCTGCATTTGAAACTGTGTTTCTTGAGTGCTGGAGAGGCAATCGGAATTCCGTGTGTAGCGGTGAAATGCGTAGATATACGGAGGAACACCAGTGGCGAAGGCGGATTGCTGGACAGTAACTGACGCTGAGGCGCGAAAGCGTGGGGAGCGAACAGGATTAGATACCCCCGTA
+
GGGGGGGGGGGGGGGGGGGGGGGGGGGGGGGGGGGGGGGGGGGGGGGGGGGGGGGGGGGGGGGGGGGGGGGGGGGGGGGGGGGGGGGGGGGFGGGGGGGGGGGGGGGGGGGGDGGGGGGGFGGGGGGGGGGGFGFGGGGGGGFGGFGGGGGGGGGGGGGGGGGGGGGGG,FGGGCGGGGGGGFC;CFGFDDC*:>:CFGGE:7CEEDFGGEEDEB557?*9>?FFFG>F=9:CCFG>EB5
@M00200:205:000000000-AKKM3:1:1101:24467:22123 1:N:0:1
ATTGGGTTTAAAGGGAGCGTAGGCGGATAGTTTAGTCAGAGGTGAAAGCCCAGGGCTCAACCTTGGAATTGCCTTTGATACTGGCTATCTTGAGTATGGAAGAGGTATGTGGAACTCCGAGTGTAGAGGTGAAATTCGTAGATATTCGGAAGAACACCAGTGGCGAAGGCGACATACTGGTCCATTACTGACGCTGAGGCTCGAAAGCGTGGGGAGCAAACAGGATTAGATACCCCGGTA
+
GGGGGGGGGGGGGGGGGGGGGGGGGGGGGGGGGGGGGGGGGGGGGGGGGGGGGGGGGGGGGGGGGGGGGGGGGGGGGGGGGGGGGGGGGGGGGGGGGGFGGGGGGGGGGGGGGGGGGGGGGGF<FGFGFGGGGGGGGGGGGGGGGGGCFGGGGGGGGGFFGGGGGEE:FFGGGGGGGGFFGGGGGGGFGGGFGGGE>,DE>CGGGGGFD5CFGGFG>DGG4CEG?FC@FFEFCAFC>37C
@M00200:205:000000000-AKKM3:1:1101:23035:22154 1:N:0:1
ACTGGGTATAAAGGGAGCGTAGGCGGATAGTTTAGTCAGAGGTGAAAGCCCAGGGCTCAACCTTGGAATTGCCTTTGATACTGGCTATCTTGAGTATGGAAGAGGTATGTGGAACTCCGAGTGTAGAGGTGAAATTCGTAGATATTCGGAAGAACACCAGTGGCGAAGGCGACATACTGGTCCATTACTGACGCTGAGGCTCGAAAGCGTGGGGAGCAAACAGGATTAGATACCCTAGTA
+
GGGGGGGGGGGGGGGGGGGGGGGGGGGGGGGGGGGGGGGGGGGGGGGGGGGGGGGGGGGGGGGGGGGGGGGGGGGGGGGGGGGGDGGGGGGGGGGGGGGGGGGGGGGGGGFGGGGGGGGGGGGGGDFGGGGGFFFFGGCEFCCFFGGGGDCGGFGFFGGGEGGGGDCEEFGEEGGGFFFGCGGGGFCE7@FF>EGGGGGGGGGGGC?FGGGDF5?<DFGFGGGGFDFFFFFGGGGGFFFG
@M00200:205:000000000-AKKM3:1:1101:20658:22166 1:N:0:1
ACTGGGTTTAAAGGGCGCGTAGGCGGTCTTTTAAGTCGGGGGTGAAAGCCTGTGGCTCAACCACAGAATTGCCTTCGATACTGGGAGACTTGAGACCGGAAGAGGACAGCGGAACTGCGAGTGTAGAGGTGAAATTCGTAGATATTCGCAAGAACACCAGTGGCGAAGGCGGCTGTCTGGTCCGGTTCTGACGCTGAGGCGCGAAAGCGTGGGGAGCAAACAGGATTAGATACCCCAGTA
+
FFGGGGGGGGGGGGGGGGGGGGGGGGGGGGGGGG<F<FGGGGGGGGGGGGGGGGGGGCFGGGGGGFGG9FGGGGGGGGGGGGGGGGGDGGGGGGGFGGGGGGGGGGGGGGGGGG7FF9FGEGGGGGGGGGGGGGGGGGEGGGCFFGGFDGGGGGGFGGGCFGGGGGGGDGGGCCEFEGGGGGCCCEGGGGGGGGGGG>CCEDEGGGDFGG>E5:@DE5*<CFFCBF786@5CF,<D@>@C
@M00200:205:000000000-AKKM3:1:1101:6360:22184 1:N:0:1
ATTGGGTTTAAAGGGCGTGTAGGCGGTCTGCTAAGTCATGTGTGAAATCCCTCGGCTTAACCGAGGAACGACGCATGAAACTGGCAAGCTAGAGTACCAAAGAGGGGGGTGGAATTCCCGGTGTAGCGGTGAAATGCGTAGATATCGGGAGGAACACCGGTGGCGAAGGCGGCCCCCTGGTTGGATACTGACGCTGAGACGCGAAAGCGTGGGGAGCAAACAGGATTAGATACCCTCGTA
+
GGGGGGGGGGGGGGGCFGGGGGGGGGGGGGFGGGGGGGDFAFGGGGGFEGGGDFFGGGGGGGGGGGGGF78CEEEGEGGGGGGFGGFGGGFGGGGGGCFB<FFFGGGEECFGGGGGGGCFGEGGGGGGGGGGGGGGGGGGGGGGGGEEG>/?EGGGGGGDGGGGGGGGGGGGD**2:8FG@CED?7CCGGGGGGDGGFGFCGGG5EGDEEGGGGFGFGGCFGGD?F><FFFGGFF*)75C
@M00200:205:000000000-AKKM3:1:1101:8020:22226 1:N:0:1
ATTGGGTTTAAAGGGAGCGTAGGCGGATAGTTTAGTCAGAGGTGAAAGCCCAGGGCTCAACCTTGGAATTGCCTTTGATACTGGCTATCTTGAGTATGGAAGAGGTATGTGGAACTCCGAGTGTAGAGGTGACATTCGTAGATATTCGGAAGAACACCAGTGGCGAAGGCGACATACTGGTCCATTACTGACGCTGAGGCTCGAAAGCGTGGGGAGCAAACAGGATTAGATACCCCAGTA
+
FGGGEFGGGGGCFFGFGGGGCFEGGGGGGGGFGGGGGGGGGGGGGGFGGFGGGG>GGGGGGGGGGFGGGDFGGGGGGGGGGGGGGGFFGGGG9FCGFGFFFEGFFFGGGGGGFAFFGFGGGGGGGGEDGGGG,EFGGGGCF7FGGGGGGDC@,=FFFGGGDDBEG@EC@DEEGGGGGGF7=D8,>>FGGFCEGGGCG,4;FGEG8CC4CEE>:E)53:F98CCG07FFF6<FGGG3>58:
@M00200:205:000000000-AKKM3:1:1101:15170:22230 1:N:0:1
ATTGGGCTTAAAGGGTGCGTAGGCGGCCTATTAAGTCAGTTCTGAAATATCCCGGCTTAACCGGGAGGGTGGGATTGATACTGATGGGCTTGAGTGGAGTCGAGGTAGGCGGAATTGACGGTGTAGCGGTGAAATGCTTAGATATCGTCAAGAACACCGATAGTGTAGACAGCTTACTAGACTTCAACTGACGCTGAGGCACGAAAGTGTGGGGATCAAACAGGATTAGATACCCGCGTA
+
GGGGGGGGGGGGGGGGGGGGGGGGGGGGGGGFFFGGGGGGGGGGGGGGGGGGGGGGGGGGGGGGGGGGGGGGGGGGGGGGGGGGGFGGGGGGGGGGGFFGGGGEGGGGGGGGGGGGGGGGGGGGGFGGGGFGEFGGGEGGGGGGGGGGGGDFGGFGGGDGCCEFFGFCE>DFGFGGGGFEFGFGCFFGGGGGCGGGGGG5CCEEGGGFFGFGGG:<<CGGFGGD<DGFFFF7CA@))07C
@M00200:205:000000000-AKKM3:1:1101:24962:22234 1:N:0:1
ATTGGGTATAAAGCGTGCGTAGGCGGTTTGTTAAGTCCGTTGTGAAAGCCCTGGGCTCAACCTGGGAATTGCAGTGGATACTGGCAAGCTAGAGTACGGTAGAGGATGGTGGAATTCCCGGTGTAGCGGTGAAATGCGTAGAGATCGGGAGGAACACCCGTGGCGAAGGCGGCCATCTGGACCAGTACTGACGCTGAGGCACGAAAGCGTGGGGAGCAAACAGGATTAGATACCCTTGTA
+
GGDGGGGGGGCGGGGGGGGGGGGGGDGFGGGGGFGGGGGGGGGGGGGGG8DFFFGFGGGGGFGGGGGGGGGGGGGGGGGGGGGDFEFGGGGGGGGGGGGFFEGGGFGGGGCFGGGFGGGGGGGGGGGGGGGGGGFCFGFEGGGGG9BC:@FGGGGFFGDFGFGGGGGGD8>EGGGG6C<CGCCG8?CGGGGGGGGGDGGGGFCGE8CFE**1:CEC>CCFGF?C6GF2=FAGGFG9;5@G
@M00200:205:000000000-AKKM3:1:1101:24917:22259 1:N:0:1
ACTGGGTATAAAGGGAGCGTAGGCGGATAGTTTAGTCAGAGGTGAAAGCCCAGGGCTCAACCTTGGAATTGCCTTTGATACTGGCTATCTTGAGTATGGAAGAGGTATGTGGAACTCCGAGTGTAGAGGTGAAATTCGTAGATATTCGGAAGAACACCAGTGGCGAAGGCGACATACTGGTCCATTACTGACGCTGAGGCTCGAAAGCGTGGGGAGCAAACAGGATTAGATACCCTCGTA
+
GGGGGGGGGGGGGGGGGGGGGGGGGGGGGGGGGGFGGGGGGGGGGGGGGGGGGGGGGGGGGGGGGGGGGGGGGGGGGGGGGGGGGGGGGGGGGGGGGGGGGGGGGGGGGGGGGGGGGGGGGGGGGGGGGGGGGGFGGGG=FCFGGGA<EEFC=FGGGGGGGGGGGGGGGGGGGGGGGGGGGGGGGGEFFGGGGDGGGGGGGGGGGGGGGG7FEDFGAFGGG<FFDG@@FCCGG8BCFFFG
@M00200:205:000000000-AKKM3:1:1101:16341:22300 1:N:0:1
ATTGGGTTTAAAGTGTGCGCAGGTGGCCTCGCAAGTCGAGTGTGAAATCCCCGGGCTTAACTTGGGAATTGCGCTCGAAACTACGGTGCTGGAGTATGGCAGAGGAAGGTGGAATTCCACGTGTAGCGGTGAAATGCGTAGAGATGTGGAGGAACACCGATGGCGAAGGCAGCCTTCTGGGCCAATACTGACGCTCATGCACGAAAGCGTGGGGAGCAAACAGGATTAGATACCCCAGTAAGA
+
GGGGGGGGGGGGGGGGGGGGGGGGGGGGGGGGGGGGGGEGGGGGGGGGGGGGGGGGGGGGGGGGGGGGGGGGGGGGGGGGCGGGGGGGGGGGGGGGGGGGGGGGGGGGGGGGGGGGGGGGGGGGGGGGGGGGGGFGFGGGGGGFFGGGGFGGGGGGGGGGGGGGGGGGGGGGGGEEGGGGG>EEFFGGGGGGGGGGGFGFGGGGGEGGGCEGGGBD>GFGCDDDFFCBF@9:<@<FEF@FGBF
@M00200:205:000000000-AKKM3:1:1101:7757:22326 1:N:0:1
ATTGGGTATAAAGCGCACGTAGGTGGTTTTGTAAGTCGGATGTGAAAGCCCTGGGCTTAACCTGGGAATTGCATTCGATACTGCTTGACTAGAGTATGGTAGAGGGAAGTGGAATTACCGGTGTAGCGGTGAAATGCGTAGATATCGGAAGGAACACCAGTGGCGAAGGCGACTTCCTGGGCCAATACTGACACTGAGGTGCGCAAGCGTGGGTAGCAAACAGGATTAGATACCCTTGTA
+
GGGGGGEFFGGGGGGGGGGFFGGGGGGGGGGGGGGGGGGGGFGGGGGGGGGGGG?FGGFGGGGGGGGDFGGGGGGGGGGGGGGGGGGGGGGGEGGCFGGGCFFFGGEGGGGGGGGGGGGGGGGGGGGGDGGGGGGGGGFGGGGGGGGDE+>=FCFGFCEGFGGGGGGGEGGDCEGGCFGFFGGGGGGGGG7DF?7,<DDFC4C*::<FEC8B78A3AFG6C7983;7)/+.:C<CF4)@C
@M00200:205:000000000-AKKM3:1:1101:13154:22326 1:N:0:1
ATTGGGTTTAAAGCGAGCGCAGGTGGTTTAATAAGTCTGATGTAAAAGGCAGTGGCTCAACCATTGTGTGCATTGGAAACTGTTAGACTTGAGTGCAGTAGAGGAGAGTGGAATTCCATGTGTAGCGGTGAAATGCGTAGATATATGGAGGAACACCGGTGGCGAAAGCGGCTCTCTGGACTGTAACTGACACTGAGGCTCGAAAGCGTGGGTAGCAAACAGGATTAGATACCCCCGTA
+
GGGGGGGGGGGGGGGGGGGGGGGGGGGGGGGGGGGGGGGGGGGGEFGGGGGGGGGGGGGGGGGGGGGGGGGGGG@FGGGGGGGGGGGGGGGGGGDGGGFGGGGGGGGGGGFFFEEFCEGGFGGFGGGGEGGFFGGGGEEGGAFGGGFGFFGGFFFFFFFFF+AEEFCCGCFE:BG9EFGG7:DFFGGGGGGFGCGGGGGGGGG8>E>CC5:7F<5FF9C*8<8<8:73777+4<C:>>A
@M00200:205:000000000-AKKM3:1:1101:13370:22374 1:N:0:1
ATTGGGTTTAAAGGGCTCGTAGGCGGTTTGTCGCGTCGGGAGTGAAAACCAGGTGCTTAACACCTGGCTTGCTTTCGATACGGGCAGACTGGAGGTATGCAGGGGAGAACGGAATTCCTGGTGTAGCGGTGAAATGCGCAGATATCAGGAGGAACACCGGTGGCGAAGGCGGTTCTCTGGGCATTACCTGACGCTGAGGAGCGAAAGTGTGGGGAGCGAACAGGATTAGATACCCCGGTA
+
GGGGGGGGGGGGGGGGGGGGGGGGGGGGGGGGGGGGGGGGGGGGGGGGFGGGGGGGGGGGGGGGGGGGGGGGGGGGGGGGGGGGGGGGGGGGGGGGGGGGGFGGGGGGGGGGGGGGGGGGFGGCFGGGGGGGGGAFFGGGGDFFGGGGGGGGGGGGGDEGGGGDEGGGGGGDEE79CCFECF=FGFGCGG6>C55E=EGEE*:8??DCFGFEGGFGB=*8<DGFBG7<FFA*+<+7@30:
@M00200:205:000000000-AKKM3:1:1101:23489:22425 1:N:0:1
ACTGGGCTTAAAGGGAGCGTAGGTTGCGATTTAAGTTAGGTGTGAAAGCCCAAGGCTCAACCTTGGAACTGCACTTAAAACTGGGTTGCTAGAGTACAGGAGGGGTAAGCGGAATTCCTAGTGTAGCGGTGGAATGCGTAGATATTAGGAAGAACACCAGAGGCGAAGGCGGCTTACTGGACTGCAACTGACACTGAGGCTCGAAAGCGTGGGGAGCAAACAGGATTAGATACCCCTGTA
+
GGGGGGGGFGGGGGGGGGGGGGGGGGGGGGFGGGGGEFGGGGFGGGCGFFGGGGGCC@FGGGGGFGFGCFGGGGGGGGGGCFGGGFGGGFGGEFFFGGGGFEGGGGGGGGGGGGGGGGGGGGG9EFFGGGEGGGGFGGEGGFCFGFGGGGGFGGCFGFGGED>EGGGGDFGDCEEEG?FDFDGGGGFCGCECFEGGGGCF69C>?CGG55BFCEBGFE?CF<CFBCF?4@5FD6+17@?7
@M00200:205:000000000-AKKM3:1:1101:15575:22454 1:N:0:1
ATTGGGTTTAAAGCGCGCGCAGGTGGTTCCTTAAGTCTGATGTGAAAGCCCCCGGCTCAACCGGGGAGGGTCATTGGAAACTGGGGAACTTGAGTGCAGAAGAGGATAGTGGAATTCCAAGTGTAGCGGTGAAATGCGTAGAGATTTGGAGGAACACCAGTGGCGAAGGCGACTGTCTGGTCTGTAACTGACACTGAGGCGCGAAAGCGTGGGGAGCAAACAGGATTAGATACCCCAGTA
+
GGGGGGGGGGGGGGGGGGGGGGGGGGGGGGGGGGGGGGGGGGGGGGGGGGGGGGGGGGGGGGGGGGGGGGGGGGGGGGGGGGGGGGGFFGGGGGGGGGGGGGGGGGGGGGGGGGGGGGGGGGGFGGGGGGGGGGCGGGGGGEGGGGGGGGGGGGGFGGGGGGGGGGGGGG>EGGGGFGGGFEFGGGC<FGGGFGGGGGCDGGGCB=C*?EDEEEEGFGGGGC6>:C:4784FFA@FBBFF
@M00200:205:000000000-AKKM3:1:1101:20701:22546 1:N:0:1
ACTGGGTATAAAGGGAGCGTAGGCGGATAGTTTAGTCAGAGGTGAAAGCCCAGGGCTCAACCTTGGAATTGCCTTTGATACTGGCTATCTTGAGTATGGAAGAGGTATGTGGAACTCCGAGTGTAGAGGTGAAATTCGTAGATATTCGGAAGAACACCAGTGGCGAAGGCGACATACTGGTCCATTACTGACGCTGAGGCTCGAAAGCGTGGGGAGCAAACAGGATTAGATACCCGGGTA
+
GGGGGGGGGGGGGGGGGGGGGGGGGGGGGGGGGGGGAFFGGGGGGGGGGGGGGGGGGGGGGGGGGGGGGFGGGGGGGGGFGGGGGGGGGFGGFGGFGGGGGGGGGDGGGGGGGGFGGGGGGGGGFGFGGGGGGGGGGFFGGGGGGFFGGEGGGGFGGGGFGGGGGGGGDFEGECGGGGGDGGFGGFGGGGGCCEGEEGFGGG7C8?4CEEEGGGEGEFEFGFE4;CC36ACGFGGC>BFG
@M00200:205:000000000-AKKM3:1:1101:18882:22547 1:N:0:1
ATTGGGTATAAAGGGAGCGTAGGCGGATAGTTTAGTCAGAGGTGAAAGCCCAGGGCTCAACCTTGGAATTGCCTTTGATACTGGCTATCTTGAGTATGGAAGAGGTATGTGGAACTCCGAGTGTAGAGGTGAAATTCGTAGATATTCGGAAGAACACCAGTGGCGAAGGCGACATACTGGTCCATTACTGACGCTGAGGCTCGAAAGCGTGGGGAGCAAACAGGATTAGATACCCTCGTA
+
GEFFFFFFGCGDFFGGGE:FGE;AFGGGGGGGGFGGGFGFFFG8F,CCDDFGGG:CFGGGCFEG9FFGGGFFGGGGGGGCGGGGDDGGCFFFFGGGGGGGFEEFFGGGGGG9FGGGGE::>FGGGA<?FEGGCFEGFGF@D7FGFGGCFEECGF?FBFFDDC,@EG7=C,@ECCEE>FG,@9EGGGGGFFGG>>DEDD*=FFEG?:?*?CC7B*29.7997**>(2:<FCC:;B<=F3>=
@M00200:205:000000000-AKKM3:1:1101:10023:22557 1:N:0:1
ATTGGGCATAAAGAGCTCGTAGGCGGTTTGTCGCGTCTGCCGTGAAAGTCCGGGGCTCAACTCCGGATCTGCGGTGGGTACGGGCAGACTAGAGTGATGTAGGGGAGACTGGAATTCCTGGTGTAGCGGTGAAATGCGCAGATATCAGGAGGAACACCGATGGCGAAGGCAGGTCTCTGGGCATTAACTGACGCTGAGGAGCGAAAGCATGGGGAGCGAACAGGATTAGATAACCTTGTA
+
FGGGGG9<FGGGGGGFFGGGGGGGGGG7FFEF;@FGGGGGCEGGGGGGEFGGGGGGGGGGGGGGGG>7FGGGGGB:FCFGG:F:>+B7FGGGFCEF?9FEFGDGGFGD=FGGGGGFA<,CFGGGGGGGGGGGGGGGGC+@EGCCFG9CFFFCEGGGGGGGGCEFC7EEEGG7*B?9BFFGCFFCFGC@CFGGEGGDEFGEGCGGGGGF?<CCGGF3;EGGDGGG1<F?F4:7+2+:*8=?
@M00200:205:000000000-AKKM3:1:1101:23878:22642 1:N:0:1
ACTGGGTTTATAGGGAGCGTAGGCGGATAGTTTAGTCAGAGGTGAAAGCCCAGGGCTCAACCTTGGAATTGCCTTTGATACTGGCTATCTTGAGTATGGAAGAGGTATGTGGAACTCCGAGTGTAGAGGTGAAATTCGTAGATATTCGGAAGATCACCAGTGGCGAAGGCGACATACTGGTCCATTACTGACGCTGAGGCTCGAAAGCGTGGGGAGCAAACAGGATTAGATACCACAGCA
+
FGGGG9CF@F-6E9C-;FGGC@E9FC@CCG@,C@CE@,;CE@F@<6CF8@@FCFGDFGFCFDFGGGG,CCGGGGGGC,E,CFG?FG?FDDF9,CFEFA,C,9=FGGD@FF<9CECFGCE+>AFAFGAFFFF9FE@FDG,EF7EEFE5EF+@@F,:E,A:B?<<8EC=C=8=EEDGGGFFF=ADC9,7,@9:D>ECC5@**,;:E?*)*4*=<<>BDEGCC8<64=<+79157?<2*05)*
@M00200:205:000000000-AKKM3:1:1101:21379:22723 1:N:0:1
ACTGGGCTTAAAGGGCGCGTAGGCGGCGGCCCAAGTCAGGCGTGAAATTCCTGGGCTCAACCTGGGGACTGCGCTTGATACTGGGTTGCTTGAGGATGGAAGAGGCTCGTGGAATTCCCAGTGTAGAGGTGAAATTCGTAGATATTGGGAAGAACACCGGTGGCGAAGGCGGCGAGCTGGTCCATTACTGACGCTGAGGCGCGACAGCGTGGGGAGCAAACAGGATTAGATACCCCGGTA
+
GGGGGGGGGGGGGGGGGGGGGGGGGGGGGGGGGGGGGGGGGGGGGFGGGGGGGGGGGGGGGGGGGGGGGGGGGGGGGGGGGGGGGGGGGGGGGGGGGGGGGGGGGGGGGGGGGGGGGGGGGGGGGC=FFGGGGGGGFGFEFFA@FGGGGGFGGGGGGGGDEEGGGGEGGGGGGECEEGGGGDC6@FF7FGGFE=DGEGDGGD5/*29FGEGCDEEG>CC8F<FGFGG?=?AD<,:5>>./
@M00200:205:000000000-AKKM3:1:1101:11418:22748 1:N:0:1
ATTGGGTATAAAGGGTGCGTAGGCGGCTTATTAAGTCAGGGGTGAAAGACGGTGGCTCAACCATCGCAGTGCCTTTGATACTGATGAGCTTGAATATACTAGAGGTAGGCGGAATGTGACAAGTAGCGGTGAAATGCATAGATATGTCACAGAACACCGATTGCGAAGGCAGCTTACTATGGTATTATTGACGCTGAGGCACGAAAGCGTGGGGATCAAACAGGATTAGATACCCCCGTA
+
GGGGGGGGGGGGGGGGGGGGGGGGGGGGGGGGGGGGGGGGGGGGGGGGGGGGGGGGGGGGGGGGGGGGGGGGGGGGGGGGGGGGGGGGGGGGGGGGGGGGGGGGGGGGGGGGGGGGGFGGGGGGGGGGGGGGGGGGGGGCAFGGFGGGGGGGGGGGGEGGGGGGDGGCFGGGGGGGGGGGGF7EEFFECFEFGDDGDGGGGGGGGGCFEGGGGGFGFFE;C**98CFEFFEFGFCG<D>C
@M00200:205:000000000-AKKM3:1:1101:21192:22763 1:N:0:1
ATTGGGTTTAAAGGGAGCGTAGGCGGATAGTTTAGTCAGAGGTGAAAGCCCAGGGCTCAACCTTGGAATTGCCTTTGATACTGGCTATCTTGAGTATGGAAGAGGTATGTGGAACTCCGAGTGTAGAGGTGAAATTCGTAGATATTCGGAAGAACACCAGTGGCGAAGGCGACATACTGGTCCATTACTGACGCTGAGGCTCGAAAGCGTGGGGAGCAAACAGGATTAGATACCCTCGTA
+
FGGGGGGGGGGGGGGGGGGGGGGGGGGGGGGGGGGGGGFG9FGFGGGGGGGGGGGGGGGGGGGGGGGGGGGGGGGGGGGGGGG8FGGGGGGFFGGGGG?F9FGGGGGGGGGGGGGGGGGGGGGGGFFGCFGGGGGGGGGGGGGGGGAEGGGGGFG@F7>DGGGGGGGGCD7EEGGFGGAFG,3>EFBFG9,<8EGGGCEEEGGGG5DFCCCGGGFGECCFFF8C@GC<*@?7;CB>)=A5
@M00200:205:000000000-AKKM3:1:1101:14847:22792 1:N:0:1
ACTGGGTTTAAAGGGCGCGTAGGCGGTCGTGCGCGTCGAGGGTGAAATCCCCGGGCTTAACCCGGGAACTGCCTTCGATACGGCACGACTGGAGTGCGGGAGGGGAGAGTGGAACTCCTGGTGGAGCGGTGAAATGCGTAGATATCAGGAGGAACGCCGGTGGCGAAAGCGACTCTCTGGTCCGCAACTGACGCTGAGGCGCGAAAGCCAGGGGAGCAAACAGGATTAGATACCCTTGTA
+
GGGGGGGGGGGGGGGGGGGGGGGGGGGGGGGGGGGGGGGGGGGGGGGGGGGGGGGGGGGGGGGGGGGGGGGGGGGGGGGGGGGGGGGGGGGGGGGGGGGGGGGGGGGGGGGFFGGGGGGGCGGG>FGGGGGGGCAEGGGGGGGGGGGGGGGGGGGGGGGGGGG6EGEEGGGGGGGGGGGGGG6EDGGGCCFGEGGGEFFFGDC5>CD4=EGGGG>D@=F8CGGG0CF?=6<CFF?FFFFG
@M00200:205:000000000-AKKM3:1:1101:8305:22889 1:N:0:1
ATTGGGTTTAAAGGGCTCGTAGGCGGTTTGTCGCGTCGGGAGTGAAAACGCCGTGCTTAACACGGCGCTTGCTTCCGATACGGGCAGACTAGAGGTATTCAGGGGAGAACGGAATTCCTGGTGTAGCGGTGAAATGCGCAGATATCAGGAGGAACACCGGTGGCGAAGGCGGTTCTCTGGGAATGACCTGACGCTGAGGAGCGAAAGTGTGGGGAGCGAACAGGATTAGATACCCGAGTA
+
GGGGGGGGGGGGGGGGCGGEGGGGGGGGGGGGGGGGGGGGGGGGGGFGGGGGGGGGGGFFDGGFFGGGGDGGGGGGGGGGGGGGGGGGGGGC<FGGGFGGGGGGGGGGGGGGGGGGGGGGGFDGGGGGGGGGGGGGFGGGGGGGGGFGGD>FEFGGGBCFGFGGGGGGGGDGGGGGGGGGDGFFFFGGGGGG=>DGGGGFG7CEE?C>9EEEGGBG3=?=C3@FBGGF6=<DG<C)0.7*
@M00200:205:000000000-AKKM3:1:1101:18965:22921 1:N:0:1
ACTGGGTATAAAGGGTGCGTAGGCGGGCCAGAAAGCGTCTTGTGAAATCCCCCGGCTCAACCGGGGAACAGCAGGGCGAACTACTGGTCTTGAGGAAGGTAGAGGGCGGCAGAACGATCGGTGGAGCGGTGGAATGCGTAGAGATCGATCGGAATGCCAAAGGTGAAGACAGCCGGCTGGGCCTTTCCTGACGCTGAGGCACGAAAGCGTGGGGAGCAAACAGGATTAGATACCCCTGTA
+
[truncated: 14,246,962 more chars]
