# Supplementary material for: Responses of rhizosphere soil bacteria to 2-year tillage rotation treatments during fallow period in semiarid southeastern Loess Plateau
Source: PeerJ. 2020 May 5;8:e8853. doi: 10.7717/peerj.8853 (PMC7207221; doi:10.7717/peerj.8853)
Supplement: Supplemental Information 49 [file peerj-08-8853-s049.gz › G3'L3.R1.fastq]

@M00200:207:000000000-ALC1F:1:1102:2234:16732 1:N:0:5
ACTGGGCGTAAAGGGCTCGTAGGCGGCCAACTAAGTCACACGTGAAATCCCCAGGATTAACCTGGGAACTGCGTGTGATACTGGATGGCTTGAATTCGGGAGAGGGATGCAGAATTCCAGGTGTAGCGGTGAAATGCGTAGAGATCGGGAGGAACATCAGTGGCGAAGGCGGCCATCTGGGACAACACTGACGCTGAGGCACGAAAGCGTGGGGAGCAAACAGGATTAGATACCCTAGTA
+
FGGFGGGGFFDCFGGGGFCFGFEGD7FGG?FCCFGF9FFFC:EDDFFCFD@FGC@,CEFCGE9<<D=E<<9FE?C?DEGEFFCEA<EFDGGGCFEGFFG:+>=CCFGFCGF,EEFEGGGGGFCGGGGGGCEGGGGCFCCF7>DDFGGGGGGCGGGGCFCGFCCFE:CGDE*>EECFGGFGCFGGGDFGC@CFEEGGDGGFGGGGGG5FEG5===*CDF6EE<EC>CC=FFFGFGFF?7B7
@M00200:207:000000000-ALC1F:1:1102:20384:19081 1:N:0:5
ATTGGGTTTAAAGGGTGCGCAGGTGGGTTTGCAAGTTTGATGTGAAAGCCCCGGGCTTAACCCGGGAATGGCATTGAATACTGCAGATCTGGAGGATTGGAGGGGGGACTGGAATTCTTGGTGTAGCAGTGAAATGCGTAGATATCAAGAGGAACACCAGTGGCGAAGGCGAGTCCCTGGACAATACCTGACACTGAGGCACGAAAGCTAGGGGAGCAAACAGGATTAGATACCCCAGTA
+
GGGGGGGGGGGGGGGGGGGGGGGGGGGGGGGGGGGGGGGGGGGGGGGGGGGGGGGGGGGGGGGGGGGGGGGGGGGGGGGGGGGGGGFEGGGGGGGGGGFGGGGGGGGGGGGGGGGGGGGGGFGFFGGGGGGGGGGGGGGGGGGGGGGGGFGGGFGGGGGGGGGGGGGGGGGGGGGGGGGGGGGGGGGGGGGGGGGGGGGGGGGDGGGGGGGGGGGGGGGGGGGGFGGFGFFGGGFFFGFG
@M00200:207:000000000-ALC1F:1:1105:21117:12908 1:N:0:5
ACTGGGCGTAAAGAGCGTGTAGGCGGCTAGATAGGTCCGTTGTGAAAACTCGAGGCTCAACCTCGAGACGTCGATGGAAACCATCTGGCTAGAGTCCGGAAGAGGAGAGTGGAATTCCTGGTGTAGCGGTGAAATGCGCAGATATCAGGAAGAACACCCGTGGCGAAGGCGGCTCTCTGGTACGTGACTGACGCTGAGACGCGAAAGCGTGGGGAGCAAACAGGATTAGATACCCCAGTA
+
FGGGGGGGBFEDG<FFEFCBFE<EGDEGEGCFGGGGGFGEFCG@FFFEFFGCF:@CEGGFGGGFEEGFEGFEGFGGGGFGG@EFFGFF8<F=EFGGFGGEFD8=?F:FFFAFECGEFGGGGGGGGAFGGGGGGGFGGGGGGEGGGGFGFEFGGFGFG:FGGEEGG@ECEC@EGGGFFFFGGFFGFCECDGGGEGGGGGGGGCEEEC8?/CAEECDGG=FGFCC4CDFGCFFGFE0>>DGF
@M00200:207:000000000-ALC1F:1:1105:10668:16421 1:N:0:5
ATTGGGTGTAAAGCGCACGTAGGCGGTTTGTTAAGTCGGATGTGAAATCCCTCGGCTCAACTGAGGAAGTGCATCCGAAACTGGCAAGCTTGAGTACGAAAGAGGGTCGCGGAATTCCCGGTGTAGAGGTGAAATTCGTAGATATCGGGAGGAACACCGGTGGCGAAGGCGGCGACCTGGGTCGATACTGACGCTGAGGTGCGAAAGCGTGGGGAGCAAACAGGATTAGATACCCCAGTAAGTC
+
GGGGGGGGGGGGGFGGGGGGGGGGGGGGGGGGGGGGGGGGGGGGGGGGGGGGGGGGGGGGGGGGGGGGGGGGGGGGGGGGGGGGGGGGGGGGGGGDFGGGGGGGGGGGGGGGGGGGGGGGGGGGGGGGGGGGGGGGGFGGGGGGGGGGGGGGGGGGGGGGGGGGGGGGGGGGGGGGGGGGGGGGGGGGGGFGGGGGGGGGGGGGGGGGGGGGGGGGGGGGFFGGGFFGGFGGG<CGDDFGDFF6
@M00200:207:000000000-ALC1F:1:1106:21338:22966 1:N:0:5
ATTGGGCATAAAGAGCGCGCAGGCGGTCGTTCAAGTCGCGTGTGAAAGCCCCCGGCTCAACTGGGGAGGGTCACGCGATACTGATCGACTCGAAGGCAGGAGAGGGAAGTGGTATTCCCGGTGTAGTGGTGAAATGCGTAGATATCGGGAGGAACACCAGTGGCGAAGGCGGCATCCTGGACCGACACTGACACCGAGGAGCGAAAGCCAGGGGAGCAAACGGGATTAGATACCCTTGTA
+
GGGFGGGGGGGGGGGGGGGGGGGEGGCGGGCFEFGGGEGGGCGGGGGFGGGGGGGGGGGGGGFGGGDGGGGCFFGFCFGG@E<EEEFGGGGGGGGGGCCFGDFEFG+>@BDF,<=DFGDECF+8@AFE,EFCFFGEFGFEE><BF<FEGGEG7:C:FEFGGFF@<<E*C:FCD:CFGGG+;6;CG/:EFEGGGF5*:E>EEFEGDEG6A88FGGG5)1:F5CE<<576CD7*0+99C*:D
@M00200:207:000000000-ALC1F:1:1107:10712:3676 1:N:0:5
ATTGGGCATAAAGGGCTCGTAGGCGGTTTGTCGCGTCGGGAGTGAAATCCACTGGCTTAACTGGTGGCTTGCTTTCGATACGGGCAGACTGGAGGTATGCAGGGGAGAACGGAATTCCTGGTGTAGCGGTGAAATGCGCAGATATCAGGAGGAACACCGGTGGCGAAGGCGGTTCTCTGGGCATGTCCTGACGCTGAGGAGCGAAAGTGTGGGGAGCGAACAGGATTAGATACCCCAGTA
+
GGGGGGGGGGGGGGGGGGGGGGGGGGGGGGGGGGGGGGGGGGGGGGGGGGGGGGGGGGGGGGGGGGGGGGGGGGGGGGGGGGGGGGGGGGGGGGGGGGGGGGGGGGGGGGGGDGGGGGGGGGGGGGGGGGGGGGGGGGGGGGGGGGGGGGGGGGGGGGGGGGGGGGGGGGGGGGGGGGGGFGGGGGGGGGGGGGGGGGGGGGGGGGGGGGGGGGGGD=CGGGGGGGGGGFGGGGGFGFGG
@M00200:207:000000000-ALC1F:1:1108:2381:10483 1:N:0:5
ACTGGGTATAAAGCGCACGTAGGCGGCTTTGTAAGTTAGAGGTGAAAGCCCAGGGCTCAACCCTGGAATTGCCTTTAAGACTGCATCGCTAGAATTGTGGAGAGGTAAGTGGAATTCCGAGTGTAGAGGTGAAATTCGTAGATATTCGGAAGAACACCAGTGGCGAAGGCGACTTACTGGACACATATTGACGCTGAGGTGCGAAAGCGTGGGGAGCAAACAGGATTAGATACCCTCGTA
+
GGGGGGGGGGGGGGGGGGGGGGGGGGGGGGGGGGGGGGGGGGGGGGGGGGGGGGGGGGGGGGGGGGGGGGGGGGGGGGGGGGGGGGGGGGGGFGGGGGGGGGGGGGGGGGGGGGGGGGGGGGGGGFGGGGGGGGGGGGGGGGGGGGGGGGEGGGGGGGGGGGGGGGGGFGGGGGGGGGGGGGGGGGGGGGGGGGGGGGGGGGGGG=CFGGGGGGGGG=FGGGGFFGGGGFGGGGGGFGFG
@M00200:207:000000000-ALC1F:1:1108:22033:12421 1:N:0:5
ATTGGGCTTAAAGAGCGTGTAGGCGGCCAAACAGGTCCGTTGTGAAAACTGGAGGCTCAACCTCCAGACGTCGACGGAAACCGTGTGGCTAGAGTCCGGAAGAGGAGAGTGGAATTCCTGGTGTAGCGGTGAAATGCGCAGATATCAGGAAGAACACCAATGGCGAAGGCAGCTCTCTGGGACGGTACTGACGCTGAGACGCGAAAGCGTGGGGAGCGAACAGGATTAGATACCCGTGTA
+
GGGGGGGGGGGGGGGGGGGGCFGGGGGGGGGGGGGGGGGGGGGGGGGFGGGGGGGGGGGGGGGGGGGGGGGGGGGGGGGGGGGGGGFGGGG?FGGGGGEGGG?FGGCFGGGGGFGGGGGGGGGGGGGGGGDGGGGGFGGGGGGGGGGGGGFGGGGGGGGGGGFGGGGGGGGGGGGGGGGGGGGGEGCGGFGGGGGD:EGGGGDGGGGGG?EGGGGD3CE58<FG?:FFGFGGGGGDEG?5
@M00200:207:000000000-ALC1F:1:1108:12280:21657 1:N:0:5
ATTGGGCTTAAAGGGCACGTAGGCGGCTCGGCAAATCGGTCGTGGAATCCCGACGCTTACCGTCGGAACGGCGGCCGAAAATACCGGGCTCGAGGGCGTGAGGGGTCACTGGAACTCCTGGTGAAGCGGTGAAATGCGTAGATATCAGGAGGAACGCCGGAGGCGAAAGCGAGTGACTGGCGCGTTCCTGACGCTGAGGTGCGAAAGCTAGGGGAGCAAACAGGATTAGATACCCGCGTA
+
GGGGGGGGGGGGGGGGGGGGGGGGGGGGGGGGGGGGGGGGGGGGGGGGGGGGGGGGGGGGGGGGGGGGGGGGGGGGGGGGGGGGGGGGGGGGGGGGGGGGGGGGGGGGGGGGGFGGGGGGGGGGGGGGGGGGGGGGGGGGDEGGGGGGGGGGGGGGGGGGGGGGGGGGGGGGGGGGGGGFGGGGGGCFGGGGGGGGEFGGGGGGGGGG7CFGGGG<DGGGGGGGFFGGFFGG<C<DEGFC
@M00200:207:000000000-ALC1F:1:1109:8615:2744 1:N:0:5
ACTGGGTTTAAAGCGTGCGCAGGCGGTTGTGCAAGACAGATGTGAAATCCCCGGGCTTAACCTGGGAACTGCATTTGTGACTGCACGGCTGGAGTGCGGCAGAGGGGGATGGAATTCCGCGTGTAGCAGTGAAATGCGTAGATATGCGGAGGAACACCGATGGCGAAGGCAATCCCCTGGGCCTGCACTGACGCTCATGCACGAAAGCGTGGGGAGCAAACAGGATTAGATACCCCCGTA
+
GGGGGGGGGGGGGGGGGGGGGGGGGGGGGGGGGGGGGGGGGGGGGGGGGGGGGGGGGGGGGGGGGGGGGGGGGGGGGGGGGGGGGGGGGGGGGGGGGGGGGGGGGGGGGGGGGDGGGGGGGGGGGGGGGGGGGGGGGGGGGGGGGGGGGGGGGGGGFGGGGGCGDGGDGGGGGGGGGGGGFGGGGGFGGGGGGGGGGGGGGFGGGEGGDGD8E>DEGGGGGGGFGGF6<BFGGGGGGGDG
@M00200:207:000000000-ALC1F:1:1109:17644:19366 1:N:0:5
ATTGGGCTTAAAGGGCGCGTAGGCGGACATTTAAGTCGGGGGTGAAAGCCCAGGGCTCAACCCTGGAATTGCCTTCGATACTGGATGTCTTGAGTTCGGGAGAGGTGAGTGGAATGCCGAGTGTAGAGGTGAAATTCGTAGATATTCGGCGGAACACCAGTGGCGAAGGCGACTCACTGGCCCGATACTGACGCTGATGCGCGAAAGCGTGGGGAGCAAACAGGATTAGATACCCCAGTAAG
+
GGGGGGGGGFDGGGGGGGGGGGGGEEGGGGGGDGGEFFGGGGFEGGAFGGGGGGDFEGCGFFCGEGGGGGGGGGGGGDFGFGGGDFFGGGGGGGGFGFGGDFDGGDGGGGGGFFFGGGGGGCFFFGGGGFBFGGFGCFFCFGGGGGFFCFCEGG<FG=FF>F<8FECFEFGGDGGGC@CF;EEEGCE::FG+:EGGEEGFGGGDGEGGG8CEEG:=CCGGGGGG7F234=FC<7*9CGFFF@
@M00200:207:000000000-ALC1F:1:1110:9703:2369 1:N:0:5
ATTGGGCTTAAAGTGTGCGCAGGCGGCTCCGCAAGTCGAGTGTGAAAGCCCCGAGCTTAACTTGGGAATTGCGCTCGAAACTACGGAGCTGGAGTGTGGCAGAGGAAGGTGGAATTCCACGTGTAGCGGTGAAATGCGTAGAGATGTGGAGGAACACCGATGGCGAAGGCAGCCTTCTGGGCCAACACTGACGCTCATGCACGAAAGCGTGGGGAGCAAACAGGATTAGATACCCCGGTA
+
GGGGGGGGGGGGGFGGGGGGGGGGGGGGGGGGEGGGGGGGGGGGGGGGGGGGGGGGGGGGGGGGGGGGGGGGGGGGGGGGGGGGGGGGGGGGGGGGGGGGGGGGGGGGGGGGGGGGGGGGGGGGGGGGGGGGGGGGGGGGGGGGGGGGGGGGGGGGFGGGGGGGGDCGGGGGGGGGGC@FFGGGGGG5CC9:EG*?89;CC=;EEGGGGGGGGEBGGGGFCFE5CGFFFFGDEGCGGGGG
@M00200:207:000000000-ALC1F:1:1110:19233:21664 1:N:0:5
ACTGGGCGTAAAGAGCGTGTAGGCGGCCCGACCAGTCCGCTGTGAAAGTCCAGGGCTCAACCCTGGAATGCCGGTGGATACTGTCGGGCTAGAGTCCGGAAGGGGCGAGTGGAATTCCTGGTGTAGCGGTGAAATGCGCAGATATCAGGAGGAACACCAATGGCGAAGGCAGCTCGCTGGGACGTGACTGACGCTGAGACGCGAAAGCGTGGGGAGCAAACAGGATTAGATACCCTAGTA
+
GGGGGGGGEGGGGGGGGGGGGGGGGG@FGGGGGGGGGGGGGGGGGGGGGGDEGFGGGGGGGGGGGGGGGGFFGGGGGFGGGGGGGGGGGGGGGGGGGGGGDFGGGGGGGGGGGGGGGGGGGEFGGGGGGGGGGGGGGGEGGGGGGGGGGGGDGGGGGGGGGGGGGGGDEGGGGGGGGGGGE9=CED>FGGGGG=CECGCEGEGGGGGGGGGGGGFGGGGGG5?=4CFFFFGGGGGGGGGG
@M00200:207:000000000-ALC1F:1:1112:13642:22417 1:N:0:5
ACTGGGTGTAAAGGGCTCGTAGGCGGTTCGTCACGTCGGGAGTGAAAACTCGGGGCTTAACCCCGAGCCTGCTTCCGATACGGGCAGACTAGAGGTAGGCAGGGGAGAGCGGAACTCCTGGTGTAGCGGTGGAATGCGCAGATATCAGGAAGAACACCGGTGGCGAAGGCGGCTCACTGGCCCGATACTGACGCTGAGGCACGAAAGCGTGGGGAGCAAACAGGATTAGATACCCCGGTA
+
GGGGGGGGGGGGGGGGGGGGGGGGGGGGGGGGGGGGGGGGGGGGGGGGGGGGGGGGGGGGGGGGGGGGGGGGGGGGGGGGGGGGGGGGGGGGGGGGGGGGGGGGGGGGGGGGGGGGGGGGGGGGGGGGGGGGGGGGGGGGGGFGGFGGGGGGGGFGGGGGEGGGGGGGGGGGGGGCE@FFGGGGGGGGGGGGGGGGGGGGGGGGGGGGGEGGGGGGGGFGFGGFD7FF6@GG?FCGEG5<
@M00200:207:000000000-ALC1F:1:1113:8965:3064 1:N:0:5
ATTGGGCATAAAGCGCGCGTAGGCGGTTTTTTAAGTCTGATGTGAAAGCCCACGGCTCAACCGTGGAGGGTCATTGGAAACTGGAAAACTTGAGTGCAGAAGAGGAAAGTGGGATTCCATGTGTAGCGGTGAAATGCGCAGAGATATGGAGGAACACCAGTGGCGAAGGCGGCGACCTGGGTAGATACTGACGCTGAGGTGCGAAAGCGTGGGGAGCAAACAGGATTAGATACCCCTGTA
+
GGGGGEGGGGGGGGGDFGGGGGGFFGF@@F@FGCFGGGGGGGGGGGGG8F@EFGGGDGGGGGGGGGCEEG:=DDFGGGGGG9FGGGGGGGDGGGGGGGGGEGFGGFGGGGGGGFGFGG9EFGGGGGGDG:FGFDDFGGGDGGGGDGDFGGGGEGGFFG@FFGFGGGCGDCGDGGGGG7CGFFCEGGGGC;CFEGEECFGGGCCEGC?CE=EGGGDC)AEGGGFC<<>7C6CFGGC55CFG
@M00200:207:000000000-ALC1F:1:1114:5427:6552 1:N:0:5
ACTGGGCGTAAAGAGCGTGTAGGCGGTCCGGTAAGTCGGCTGTGAAAGTCCAGGGCTCAACCCTGGGATGCCGGTCGATACTGCCGGACTAGAGTTCGGAAGAGGCGAGTGGAATTCCCGGTGTAGCGGTGAAATGCGCAGATATCGGGAGGAACACCTATGGCGAAGGCAGCTCGCTGGGACGTTACTGACGCTGAGACGCGAAAGCGTGGGGAGCAAACAGGATTAGATACCCCAGTA
+
GGGGGGGGGGGGGGGGGGGGGGGGGGGGGGGGGGGGGGGGGGGGGGGGGGGGGGGGGGGGGGGGGGGGGGGGGGGGGGGGGGGGGGGGGGGGGGGGGGGGGGGGGGGGGGGGGGGGGGFGGGGCFGGGGGDGGGGGGGGGGGGGGGGGGGGGGGGGGGGGGGGGGGGGGGGGGGGGGGGGGGGGGGGGGFGGGGGGGGFFGGGGGCCGGGGGGGGGGG?EGGGGFGGFGFGGGGGGGGFG
@M00200:207:000000000-ALC1F:1:1115:10962:7916 1:N:0:5
ACTGGGTATAAAGGGTGCGTAGGTGGTATGTTAAGTCTGTTGTTAAATTTTCCGGCCTAACCGGAAGCATGCAATGGAAACTGGCAAACTTGAGGATGGAAGAGGGAAGTGGAATTCTCGGAGTAGCGGTAAAATGCGTGGATCTCGAGAGGAACACCGATGGCGAAGGCAGCTTCCTGGTCCATATCTGACACTGAGGCACGAAAGCGTGGGGAGCAAACAGGATTAGATACCCGGGTA
+
GGGGGGGGGGGGGGGGGGGGGGGGGGGFGGGGGGGGGGGGGGGGGGGGGGGGGGGGGGGGGGGGGGGGGGGGGGGGGGGGGGGGGGGGGGGGGGFGGGGGGGGGGGGGGGGGGGGGGGGGGCGGGGGGGGGGGGGGGGGGGGGGGGGGEGGGGGGGGGGGGGGGGGGGGGGDGFGGGGGFGGCFFGGGGGGGGGGGGGGGGGGGGGGGDGGGGGGGGGGGGGGFGGGFG?GFGGGGGDFG
@M00200:207:000000000-ALC1F:1:1115:19821:15200 1:N:0:5
ATTGGGTTTAAAGAGCTCGTAGGTGGTTCGGTAAGTCGGATGTGAAATCTCCAGGCTCAACCTGGAGGGGTCATTCGATACTGCCGTGACTAGAGTTCGGTAGGGGAGTGTGGAATTCCTGGTGGAGCGGTGAAATGCGCAGATATCAGGAGGAACACCCGTAGCGAAGGCGGCACTCTGGGCCGATACTGACACTGAGGAGCGAAAGCGTGGGGAGCGAACAGGATTAGATACCCCAGTA
+
GGGGGGGGGGGGGGGGGGGGGGGGGGGGGGGGGGGGGGGGGGGGGGGGGGGGGGGGGGGGGGGGGGGGGGGGGGGGGGGGGGGGGGGGCGGGGGGGGGGGGGGGGGGGGGGGGFGGGGGGGGGGGGGGGGGGGGAFGGGGGGGGGGGGGGGGGGFGGGGGGGGGGGGGGGGGGGGGGGGGGGGGGGGGGGGGGGGGGGGGGG=EGGGGGGDGGGGGGGGGGGGGFFF?FDGGGGGGGGFGF
@M00200:207:000000000-ALC1F:1:1115:17884:20969 1:N:0:5
ATTGGGTATAAAGCGTGCGTAGGTGGTTTTTTAAGTCCGTTGTGAAAGCCCTGGGCTCAACCTGGGAATGGCAGTGGATACTGGAAAGCTAGAGTGCGGTAGAGGGTAGTGGAATTCCCGGTGTAGCAGTGAAATGCGTAGAGATCGGGAGGAACACCAGTGGCGAAGGCGGCTACCTGGACCAGCACTGACACTGAGGCACGAAAGCGTGGGGAGCAAACAGGATTAGATACCCGAGTA
+
9FFGCFFGGGGG<FGF@EFE6CFGDFGGGFGGFFGFFGEGGGGGGGGGGGDCFFFGGFGDGGFGFGFFFFGGGGFGG@FFFE9FGGDCGGGGGGEFGGG@F=FGGEFFGGGGGFGGGGGEGEDGGAFGGF8FFGFFGGECEGGCCFFDGECBF,>CEG7FFGGGGG@FGFGGGGGFDCFECFFGGG8CF?FGGFGC9FGG5FEEEEEGGGE8CE3CE<8<**97D47?C<:CFF675<F*
@M00200:207:000000000-ALC1F:1:1116:16404:20797 1:N:0:5
ACTGGGCTTAAAGGGCTCGTAGGCGGTTCGTCACGTCGGGAGTGAAAACTCGGAGCTTAACTCCGAGCCTGCTTCCGATACGGGCAGACTAGAGGTAGGCAGGGGAGAGCGGAACTCCTGGTGTAGCGGTGGAATGCGCAGATATCAGGAAGAACACCGGTGGCGAAGGCGGCTCTCTGGGACGGTACTGACGCTGAGACGCGAAAGCGTGGGGAGCGAACAGGATTAGATACCCCAGTA
+
FGGGGGGFGGGGGGGGGGGGGGGGGGGGGGGGGGGGGGGGEGGFGGGGGGGGGFEGGGGGGGGGGGGGDGFGGFGGGGGFEGCFGGGGGGGFFBEFEGFGGGGGGEGGGGGGDGGGGGFGGGFGDGGGDGEGFFGGFFGEGGGGCGGGGGGGFFGGGGGGFGGGGC@FGGEGGEGECFGGGGGGGGGGCFFGGGGGEGGCEDECEECFGGGGGGCD7E*:57CCFGC?C4?::<<FFGFD
@M00200:207:000000000-ALC1F:1:1116:19895:24117 1:N:0:5
ACTGGGTGTAAAGAGCGTGTAGGCGGCCAGGTAGGTCCGTTGTGAAAACTCGAGGCTCAACCTCGAGACGTCGATGGAAACCATCTGGCTAGAGTCCGGAAGAGGAGAGTGGAATTCCTGGTGTAGCGGTGAAATGCGCAGATATCAGGAAGAACACCCGTGGCGAAGGCGGCTCTCTGGGACGGTACTGACGCTGAGACGCGAAAGCGTGGGGAGCGAACAGGATTAGATACCCTAGTA
+
GGGGGGGGGGGGGGGGGGGGGGGGGGGGGGGGGGGGGGGGGGGGGGGGGGGGGGGGGGGGGGGGGGGGGGGGGGGGGGGGGGGGGGGGGGGGGGGGGGGGGGGGGGGGGGGGGGGGGGGGGGGGGGGGGFGGGGGGGGGEGGGGFGGGGGGGGGGGGGGGGGGGGGGGGGGGGGGG9FGFFFGGGGGGGGGGGEGGGGFGDGEEGGGGGGGGDGGGGGGGGGGGFGGFGBGGF*>?FGFG
@M00200:207:000000000-ALC1F:1:1117:11421:21660 1:N:0:5
ATTGGGCGTAAAGGGTGCGTAGGTGGTGAGGTAAGTCGGATGTGAAAGCTCGGAGCTCAACTCCGAAATGGCATTGGAAACTACCTTGCTCGAGGGTTGGAGGGGGGACTGGAATGCTTGGTGTAGCAGTGAAATGCGTAGATATCAAGCGGAACACCAGTGGCGAAGGCGAGTCCCTGGACAACTCCTGACACTGAGGCACGAAAGCTAGGGGAGCAAACAGGATTAGATACCCTGGTA
+
GGGGGGGGGGGGGGGFEGGGGGGGGGGDAFGFGFFGGGGGGGFGGGGGGGGGGDGGACFDGGGGGDGGGGGGGGFGGGGGGGGGGGGGGGGGGGGGGGGGCGGCDDGGCEFGGFGGGGGGGGGGGGGGGFGGGGGFGGGGGGFGGGGGGGEDEGGGFFFGGGGGGGGCEGDGEGGGGGGCFF8AEGFDGGCFGGGGGG=5CG58CCDG?9FFFE<>EGDFCF057FFGC4:F+<9643?F
@M00200:207:000000000-ALC1F:1:1118:13754:2942 1:N:0:5
ACTGGGTTTAAAGGGAACGCAGGCGGTCTTTTAAGTCTGATGTGAAAGCCTTCGGCTTAACCGGAGTAGTGCATTGGAAACTGGGAGACTTGAGTGCAGAAGAGGAGAGTGGAACTCCATGTGTAGCGGTGAAATGCGTAGATATATGGAAGAACACCAGTGGCGAAAGCGGCTCTCTGGTCTGTAACTGACGCTGAGGTTCGAAAGCGTGGGTAGCAAACAGGATTAGATACCCCAGTA
+
GGGGGGGGGGGGGGGGGGGGGGGGGGGGGGGGGGGGGGGGGGGGGGGGGGGGGGGGGGGGGGGGGGGGGGGGGGGGGGGGGGGGGGGGGGGGGGGGGGGGGGGGGGGGGGGGGGGGGGGGGGGGGGGGGGGGGGGGGGGGGGGGGGGGGGGGGGGGFGGGGGGGGGGGGGGGGDGGGGGGFGGGGGGGGGGGGGDGGGGFGGGGGGGGGGGGGGGGF)1C@FGF<;FGGFFGGGG5CCFG
@M00200:207:000000000-ALC1F:1:1119:16960:5415 1:N:0:5
ACTGGGTTTAAAGGGTGCGTAGGCGGTCCGATAAGTCTGATGTGAAAGCCCTGGGCTCAACTCAGGAACTGCATTGGAAACTGACGGACTGGAGTACCGGAGAGGGAAGCGGAATTCCTGGTGTAGCGGTGAAATGCGTAGATACCAGGAGGAACACCGGTGGCGAAGGCGGTTTCCTGGCCGAGTACTGACGCTGAGGCACGAAAGCGTGGGGAGCGAACGGGATTAGATACCCGAGTA
+
GGGGGGGGGGGGGGGGGGGGGGGGGGGGGGGGGGGGGGGGGGGGGGGGGGGGGGGGGGGGGGGGGGGGGGGGGGGGGGGGGGGGGGGGGGGGGGGGFGGGGGGGGGGGGGGGGGGGGGGGGFFGGGGGGGGGGGGGGGGGGGGGGFGGGGGGGGGGGGGGGGGGGGGGGGGGGGGGFGGGGGGGGGGGGGGGGDEGGGGGGGGGGGGGGGGGGGGGGGGGGGGGGGGGGFGGGGGDDGFG
@M00200:207:000000000-ALC1F:1:1119:25976:11689 1:N:0:5
ATTGGGCGTAAAGGGCTCGTAGGCGGCCAACTAAGTCATACGTGAAATCCCTCGGCTTAACCGGGGAACTGCGTCTGATACTGGATGGCTTGAGTTCGGGAGAGGGATGCGGAATTCCAGGTGTAGCGGTGAAATGCGTAGATATCTGGAGGAACACCGGTGGCGAAGGCGGCATCCTGGACCGATACTGACGCTGAGGAGCGAAAGCCAGGGGAGCAAACGGGATTAGATACCCCAGTA
+
GGGGGGGGGGGGGGGGGGGGGGGGGGGFGGGGGGGGGGGGGGGGGGGGGGGGGGGGGGGGGGGGGGGGGGGGGGGGGGGGGGGGGGGGGGGGFGGGGGFG=FFEGGGFGGGGGGGGGGGGGBFGGGGGGGGGGGGGGGGGGGGGGGGGGGGGGGGGGGGGGGGGGGGGGGGGGGGGEGGGGGGGGGGGGGGGGGGCEGGGGGGGGGGGGGGGGGEGGGGFGGGGGDFGGFFFF<C9CGFG
@M00200:207:000000000-ALC1F:1:2101:26145:7558 1:N:0:5
ACTGGGCATAAAGGGTGCGCAGGCGGCCGAGTGTGTGAGGCGTGAAAGCCCGGGGCTTAACCCCGGAATTGCACCTCAAACTACACGGCTAGAGCATTGGAGAGGGTAGCAGAATTCATGGTGTAGCAGTGAAATGCGTAGATATCATGAGGAATACCAGAGGCGAAGGCGGCTACCTGGACAATTGCTGACGCTCAGGCACGAAAGCGTGGGGAGCAAAAGGGATTAGATACCCTGGTA
+
GGGGGGGGGGGGGGGGGGGGGGGGGGGGGGGGGGGGGGGFFGGGGGGGGGGGGGGGGGGGGGGGGGGGGGGGGGGFGGGGGGGGGGGGGGGGGGGGGGGGGGGGGGGGGGGGFFGGGFGGGGGGGGGGGGGGGGFFGGGGGGGGFGGGGGGGGFGGGGGGGFGGGGGDGGGGGGDGGGGGGGGGGGGGGGGGGGDCEGGGGGGGGGGGGEGGGGDDGGGGGGGGF>FFFFFFFFFFF@FF
@M00200:207:000000000-ALC1F:1:2101:5219:17475 1:N:0:5
ACTGGGTTTAAAGGGTGCGTAGGCGGCTTCTTAAGTCTGGTGTGAAATCTCCCGGCTCAACTGGGAGGGTGCGCCGGATACTGAGGGGCTAGAGTGTGGGAGAGGAAAGTGGAATTCCTGGTGTAGCGGTGAAATGCGTAGATATCAGGAGGAACACCGGTGGTGTAAACGGCTTTCTGGACCATAACTGACGCTGAGGCACGAAAGCGTGGGTAGCAAACAGGATTAGATACCCCTGTA
+
GGGGGGGGGGGGGGGGGGGGGGGGGGGGGGGGGGGGGGGGGGGGGGGGGGGGGGGGGGGGGGGGGGGGGGGGGGGGGGGGGGGGGGGGGGGGGFGGGGGGGGGGGFFGGGGGFFGGGGGGGGGGGGGGGGDFGGGGGGGGGGGGGGGGGGGGGGGGGGGGGGDEGGGGGGGGGCGGGFGGGGGGGGGGGFGFGGDEGGGGEGGEGGGGGC5EEGGGFGGCFGGGF?FF@B4@CC?3>FFF
@M00200:207:000000000-ALC1F:1:2101:16547:18103 1:N:0:5
ATTGGGCATAAAGGGCGCGTAGGCGGTCTCTTAAGCGTGTGGTGAAAGCCCGGGGCTCAACTCCGGGTCGGCCGTGCGAACTGGGGGACTGGAGCTTGTCAGAGGCAGGCGGAATTCCGGGTGTAGCGGTGGAATGCGTAGAGATCCGGAAGAACACCAGTGGCGAAGGCGGCCCGCTGGGCAGTGGCTGACGCTGAAGCGCGACAGCGTGGGGAGCAAACAGGATTAGATACCCGTGTA
+
GGGGGGGGGGGGGGGGGGGGGGGGGGGGGGGGGGGGGGGGGGGGGGGGGGGGGGGGGGGGGGGGGGGGGGGGGGGGGGGGGGGGGGGGGGGGGGGGGGGGGG9FGGGGGGGGCFGGGGGGGCGGGGGGGGGGGGGGGGGGGGGGGGGGGGGGGGGGGGGGGGGGGGGGGGGGGGGGGGGGGGGGGGGGFGGFGGGGGGGGGGGEGGGGGEGGGGGGDFCF5CGGFFFFFFFFGGFBBFFF
@M00200:207:000000000-ALC1F:1:2103:25300:18685 1:N:0:5
ATTGGGCATAAAGCGCACGTAGGTGGTCTGTTATGTCAGATGTGAAAGCCCTCGGCTTAACTGAGGAAGTGCACCTGAAACTGGCAGGCTTGAGTACGAAAGAGGGTCGCGGAATTCCCGGTGTAGAGGTGAAATTCGTAGATATCGGGAGGAACACCGGTGGCGAAGGCGGCGACCTGGTTCGATACTGACACTGAGGTGCGAAAGCGTGGGGAGCAAACAGGATTAGATACCCCTGTA
+
GGGGGGFGGGGGGFGGEGGGGGGEFGCFGGGGGFFEAEFGGGGGGGGGGGGFEGGGFEGGGGGDGGGGFGFGGGGFGGGGGGGGGGGGGGGFFGGGGGCFGGFGGGG8FCGEEGGGGGGDECFFFGGGGGFFGGGGGGGGGGGGFAFGEEEGGFGGGGGDG+3,@@FGGGGDGDCECGGGC;9E8EFGFFCCDGGG@CG<FGGG=EGGGGGGGGEEGGGGCCGGCGCFF?DGEEFFC=CC
@M00200:207:000000000-ALC1F:1:2103:5752:20078 1:N:0:5
ATTGGGTTTAAAGGGTGCGCAGGCGGCCGTGTGTGTGAGGCGTGAAAGCCCGGGGCTTAACCCCGGAATTGCACCTCAAACTACATGGCTAGAGCATTGGAGAGGGTAGCGGAATTCACGGTGTAGCAGTGAAATGCGTAGATATCGTGAGGAACACCAGAGGCGAAGGCGGCTACCTGGACAATTGCTGACGCTCAGGCACGAAAGCGTGGGGAGCAAAAGGGATTAGATACCCGCGTA
+
GGGGGGGGGGGGGGGGGGGGGGGGGGGGGGGGGGGGGGGGGGGGGGGGGGGGGGGGGGGGGGGGGGGGGGGGGGGGGGGGGGGGGGGGGGGGGGGGGGGGGGGGGGGGGGGGGGGGGGGGGFFEGGGGGGGGGGGFGGGGGGGGGGEGGGGGGGGGGCFGF,31=FGGDGGGGGGGFGGGGGGFGGGGGFGGGDECGFGGGGGGGGGGGCGGGGGGGGGGGCCEGGFCFFFGGGGGDG7C
@M00200:207:000000000-ALC1F:1:2106:15460:12392 1:N:0:5
ACTGGGTATAAAGGGTGCGTAGGCGGGTCTTTAAGTCAGGGGTGAAATCCTGGAGCTCAACTCCAGAACTGCCTTTGATACTGAAGATCTTGAGTTCGGGAGAGGTGAGTGGAACTGCGAGTGTAGAGGTGAAATTCGTAGATATTCGCAAGAACACCAGTGGCGAAGGCGGCTCACTGGCCCGATACTGACGCTGAGGCACGAAAGCGTGGGGAGCAAACAGGATTAGATACCCTTGTA
+
GGGGGGGGGGGGGGGGGGGGGGGGGGGGGGGGGGGGGGGGGGGGGGGGGGGGGGGGGGGGGGGGGGGGGGGGGGGGGGGGGGGGGGGGGGGGGGGGGGGGGGGGGGGFGGGGGGGGGGGGGFFGGGGGGGGGGGGGGGGGGGGGGGGGGGGGGGGGGGGGGGGGGGGGGGGGGGGDFGGGGGGGEEGGGGGGGGGGGGGGGGGGDGGGGGGGGGDGGGGGGGGGGGGGGFGGGGGGGGGG
@M00200:207:000000000-ALC1F:1:2107:3868:18691 1:N:0:5
ATTGGGCATAAAGCGTGCGTAGGTGGTTCGTTAAGTCTGTCGTGAAAGCCCCGGGCTCAACCTGGGAATGGCGATGGATACTGGCGGGCTAGAGTGCGGTAGAGGAGAGTGGAATTCCCGGTGTAGCAGTGAAATGCGTAGAGATCGGGAGGAACATCAGTTGCGAAGGCGGCTCTCTGGACCAGCACTGACACTGAGGCACGAAAGCGTGGGGAGCAAACATGATTAGATACCCCAGTA
+
GGGGGGGGGGGGGGGGGGGGDGGGGGGGGGGGGGGGGGGGGGGGGGGGGGGGGGGGGGGGGGGGGGGGGFGGGGGGEFGGGGGGGGGGGGGGGGGGGGGGGGGGGGGGGGGGGGGGGGGGGGGGGGGGGFFGGGG9CFEGGGGGFGGGGGEGGGGGGGGGGGGGGGGGGGDCGGGGGGGGGGGGGGGGGGGGGGGGGFGGGGGGGGGGGGGGGGGGGGGGG6-5:C77=FFGGG4CGGGF
@M00200:207:000000000-ALC1F:1:2108:27769:15387 1:N:0:5
ATTGGGCATAAAGCGTGCGCAGGCGGTTCGCTGTGTCCGATGTGAAAGCCCCGGGCTTAACCTGGGAATGGCATTGGAAACTGGCGGGCTTGAGTGTGGCAGAGGGGGGTGGAATTCCGCGTGTAGCAGTGAAATGCGTAGAGATGCGGAGGAACACCGATGGCGAAGGCAGCCCCCTGGGCTAACACTGACGCTCAGGCACGAAAGCGTGGGGAGCAAACACGATTAGATACCCTAGTA
+
GGGGGGGGGGGFGGCFDGGGGGGGGGGGGGGGGGGG9FGGGGGGFGGGGGGGGGFCGGFGDFGGGGFGGGGGGGGGGGGFGGFGGGGGGGGGGGGGGGGG?BFFDGGGGCFGEGGGFFGGGGGGFGGFFGGGDCGFGG>C8EGG?EFGGGGGGGGGGGGGGCGGCE58EGGGGFGGGGCGGGGFFEGFGGGGGGGGEGFFGFGGCGGFE8*?EGGDEFGG@4(43FGCEFGCGGGGGGFG
@M00200:207:000000000-ALC1F:1:2109:9865:24881 1:N:0:5
ACTGGGCATAAAGAGCGTGTAGGCGGCCAGGTAGGTCTGCTGTGAAAACTCGAGGCTCAACCTCGAGACGTCGGCGGAAACCATCTGGCTAGAGTCCGGAAGAGGAGAGTGGAATTCCTGGTGTAGCGGTGAAATGCGCAGATATCAGGAAGAACACCCGTGGCGAAGGCGGCTCTCTGGGACGGTACTGACGCTGAGACGCGAAAGCGTGGGGAGCGAACACGATTAGATACCCTCGTA
+
GGGGGGGGGGGGGGGGGGGGGGGGGGGGGGGGGGGGGGGGGGGGGGGGGGGGGGGGGGGCG8EGGGGGGGGGDGGGGGGGGGGGGGGGGGGGGGGGGGGGGGGGGGGGGGGGGGGGGGGGDGGGGGGGGGDFGCFGGGGEGGGGGGGGF,FGFGGGFFFGGGGGGGGGGGGGGGGGFGGGGFGGGDGGGGGGGGDGGFG65EEDGGGGGGGGDDGGGC5EG>(11:D3+2:7CFG6>GG5
@M00200:207:000000000-ALC1F:1:2111:27472:13211 1:N:0:5
ATTGGGTATAAAGAGCTCGTAGGCGGTTTGTCGCGTCGGGAGTGAAATCCATTGGCTTAACTGGTGGCTTGCTTTCGATACGGGCAGACTGGAGGTATGCAGGGGAGAACGGAATTCCTGGTGTAGCGGTGAAATGCGCAGATATCAGGCGGAACACAGGTGGCGAAGGCGGTTCTCTGGGCATGTCCTGACGCTGAGGAGCGAAAGTGTGGGGAGCGAACAGGATTAGATACCCCGGTA
+
FGGGGF@FEGGGDFGGGGGGGGGFGGGGGGGGEGGGGGGGGGGGGGGGGGFGGGGGGFGFGGGGGGEGGGGGGGGGGGGGGGGGGGGGGGGG,FEEFGGGGGGGDEGGGGGCGGGGGGFGGDFG9?DGGGGGGGGGFGDEGGGGCEFAC,35:<F,;,>CFGCGGDEE7FGGFGGGGG,<2BFGGGGDGGGGGGGGDFFF>FGCEGDC?FGGDGECEGG55:;D7?*09F>A:CFCDGG5
@M00200:207:000000000-ALC1F:1:2112:18957:4571 1:N:0:5
ACTGGGTGTAAAGGGTGCGTAGGCGGCGCGGTAAGTCGGGTGTGAAATCTCGGAGCTTAACTCCGAAACTGCATTCGATACTGCCGTGCTTGAGGACTGGAGAGGAGACTGGAATTTACGGTGTAGCGGTGAAATGCGTAGATATCGTAAGGAAGACCAGTGGCGAAGGCGGGTCTCTGGACAGTTCCTGACGCTGAGGCACGAAGGCCAGGGGAGCAAACGGGATTAGATACCCTCGTA
+
GGGGGGGGGGGGGGGGGCGGGGGGGGGGGGGGGGGGGGGGGGGGGGGGGGGGGEGGGDGGGGGGGGGGGGGGGGFAFGGGGGGGGGGGGGGGGGGGFGGGGGGGGGGGGGGGFGDF<FGGDFGGGGFGGGGGGGGGGGGGGGGGGGGGGFGGGGD8@FEGGGGGGGGGGGGGGGGGGGGGGGGGCFFC</?BECEGGGGGGGGDEGGG5EGFGGGGGGFGGGDE7DFGGGGGGGGDFGGG
@M00200:207:000000000-ALC1F:1:2117:4184:18578 1:N:0:5
ACTGGGTATAAAGCGTGCGCAGGCGGTTTGCTAAGACCGATGTGAAATCCCCGGGCTCAACCTGGGAACTGCATTGGTGACTGGCAGGCTAGAGTATGGCAGAGGGGGGTAGAATTCCACGTGTAGCAGTGAAATGCGTAGAGATGTGGAGGAATACCGATGGCGAAGGCAGCCCCCTGGGCCAATACTGACGCTCATGCACGAAAGCGTGGGGAGCAAACAGGATTAGATACCCTAGTA
+
GGGGGGGGGGGGGGGGGGGGGGGGGGGGGGGGGGGGGFGGGGGGGFGGGGFGGGGGGGGGG,AEGGGGCGGGGGGGGGGEFFEEGGGGGGGGGGGGGGGGFGGGGGGGGGGGGGGGGGGGGGGGGGGGGGGGGGGGGGGGGGGGGGEGGGGGGGGGGGGGGGGGGGGGGGGGGGGGGGGGGGGGGGGGGGGGGGGGGGGGGGGGGGGGGGGGGGGGGGGGGGGGGGGFGGGGGGF24CGG
@M00200:207:000000000-ALC1F:1:2117:23263:19478 1:N:0:5
ATTGGGTGTAAAGCGCACGTAGGCGGCTTTGTAAGTTAGAGGTGAAAGCCCGGGGCTCAACTCCGGAATTGCCTTTAAGACTGCATCGCTAGAACGTCGGAGAGGTAAGTGGAATTCCGAGTGTAGAGGTGAAATTCGTAGATATTCGCAAGAACACCAGTGGCGAAGGCGGCTCACTGGCCCGATACTGACGCTGAGGCACGAAAGCGTGGGGAGCAAACAGGATTAGATACCCTAGTA
+
GGGGGGGGGGGGGGGGGGGGGGGGGGGGGGGGGGGGGGGGGGGGGGGGGGGGGGGGGGGGG9FGGGGGGGGGGGGGGGGGGGGGGGGGGGGGGGGGGGGGGGGGGGGGGGGGGGGGGGGGGGGGGGGGGGGGGGGGGGGGGGGGGGGGGGGGGGGGGGGGGGGGGGGGGGGGGGGGGGGGGGGGGGGGGGGGGGGGGGGGGGGGGGGGGGGGGGGDGGGGGGGGGGGGGGGGGGF23CFG
@M00200:207:000000000-ALC1F:1:2119:18783:4765 1:N:0:5
ATTGGGTGTAAAGGGTGCGTAGGTGGTGAGGTAAGTCGGATGTGAAAGCTCGGAGCTCAACTCCGAAATGGCATTGGAAACTACCTTGCTCGAGGGTTGGAGGGGGGACTGGAATACTTGGTGTAGCAGTGAAATGCGTAGATATCAAGTGGAACACCAGTGGCGAAGGCGAGTCCCTGGACAACTCCTGACACTGAGGCACGAAAGCTAGGTGAGCAAACAGGATTAGATACCCTTGTA
+
GGGGGGGGGGGGGGGGGGGGGGGGGGGGGGGGGGGGGGGGGGGGGGGGGGGGGGGGGGGGG,AFGGGGGGGGGGGGGGGGGGGGGGGGGGGGGGGGGGGGGGGGGGGGGGGGGGGGGGGGGGGGGGGGGGGGGGGGGGGFGGGGGGGGGGGGGGGGGGGGGGGGGGGEGGGGGGGGGGGGGGGGGGGGDCFFGGFFGGGGGGGGGGGGGGGG+.<:FFGGGGGGGGGGGGGGGGGGFFGG
@M00200:207:000000000-ALC1F:1:2119:2374:12468 1:N:0:5
ACTGGGTGTAAAGGGAACGCAGGCGGTCTTTTAAGTCTGATGTGAAAGCCTTCGGCTTAACCGGAGTAGTGCATTGGAAACTGGGAGACTTGAGTGCAGAAGAGGAGAGTGGAACTCCATGTGTAGCGGTGAAATGCGTAGATATATGGAAGAACACCAGTGGCGAAAGCGGCTCTCTGGTCTGTAACTGACGCTGAGGTTCGAAAGCGTGGCTAGCAAACAGGATTAGATACCCCAGTA
+
GGGGGGGGGGGGGGGGGGGGGGGGGGGGGGGGGGGGGGGGGGGGGGGGGGGGGGGGGGGGG,CCFGGGGGGGGGFGGGGGGGGGGGGGGGGGGGGGGGGDGGGGGFDGGGGGGDEFGGGGGGGGGGGGGGGGGGGGGGGGGGGGGGGGGGGGGGGGGGGGFGFEGGGGDGGDGEE8FGGGFGGGGGGGGGGGGGGGGGGGGGGDGEGGGGGG3/AFGGGGGGCFCGGGGGGGGFGGGGGG
@M00200:205:000000000-AKKM3:1:1101:18244:1972 1:N:0:1
ACTGGGTGTAAAGGGAGCGTAGGCGGACATTTAAGTCAGGGGTGAAATCCCGGGGCTCAACCTCTTATTTTCCTTTTCTACTGGGTGTCTTTCCTCTGAGAGATTTGTTTGTCCCTCCTTTTTTCTTTTTTTCTTTCTTAGCTCTTCTTTTTAACACCATTTTCTTATGCTACTCTCTTGCTCTTTACTGACGCTTCTTCTCGCCAGCTTTTTTCGCAAACTTTATTCTATCCCCCTTTCCTTT
+
@EFDFGFEGCFGGGDGGEEGD7@FCFCBFFFFA9,CFFA88+B:C,C<:96,++87@C,CC:6=,,,,<9,96CCC,,<,59,,,:4@EA@,,,9,<,,,E,+,,9,<,A,,,,9994,,,:,4,,,,,:++,,78,:A,,,9,77,,,,,,,,:,:@+,8,,3,,,,,5,,@,3,44,,,7@,@B,5;+,4*;3**,,55;****)2,02,,*)).***1*++)22)++/+22:7))0++)).
@M00200:205:000000000-AKKM3:1:1101:7418:2089 1:N:0:1
ATTGGGTATAAAGGGCGCGTAGGCGGCTTACCAAGTCAGGCGTGAAATTCCCGGGCTCAACCTGGGGGCTGCGCTTGATACTGGTGAGCTTGAATGCGGGAGAGGATAGTGGAATTCCCATTGTAGCGGTGTAATTCTTAGATATTCTTTCTAACACCGTTGGCGCAGGCGGCTATCTCGCCCGTGATTGACGCTGATGCGCGACAGCTTGTGGAGCAAACATGATTCTATACCCGTTTACTAT
+
GGGGGGGGGGGGGGGEGGGGGGGGGGGGGGGGGGGGGGGGGGGGGEGCEEEE:+@CCFEFFC=,,,++@C7B7CCF7,<,CEFFGGGGGEE,,,<,FGGGGGG++,:,,CC8,,CFA<>,,:,C,,,++@++,,8@@,83,,E,E7,,,,,,7,8@FGG,5*,2**4>F7FGG:*?>E,4=CEGGGGG?C+A5E9**++2*/:5*85D+3**+**17:;8<4+*)22)*/.*<:CD))0**-).
@M00200:205:000000000-AKKM3:1:1101:14929:2171 1:N:0:1
ATTGGGTTTAAAGGGCGCGTAGGCGGCCTGGTAAGTAGGGGGTGAAATCCTGCGGCTTAACCGCAGGGCTGCCTTCTAAACTGTCAGGCACGAGCACAGTAGATGCAGGTGGAATTCCCGGTTTAGCGGTGGCATGCTTAGAGATCTTGCATAACATCATTTTCTAAGGCGGCCTGCTTGGCTGTTGCTGACGCTTATTCTCGACAGCTTGTGGAGCAAACATGATTATATACCCCCGTG
+
GGGGGGGGGGGGGGGGGGGGGGGGGGGGGGGGGGGGFGGGGGFCGGGEECF9F:EEGGGGGD7B+:++8EFGGGGCF9,,:FEGGGGGG8=++4@+EFGGGFF,<FF98BFF?GGGGF<+:@+B,3>+@F@7,,8,:,,@:9>AA3,,,,,,3@FGFCF933,2,,@FC8FGE4;*23,7;?6BGFCFGGFCEEC**++4++2<CCCC+<**+**9552+9D9*)2:2*75:9A+*))0*
@M00200:205:000000000-AKKM3:1:1101:20121:2201 1:N:0:1
ATTGGGTGTAAAGGGCTCGTAGGCGGTTTGTCGCGTCGGGAGTGAAAACCAGGTGCTTAACACCTGGCTTGCTTTCGATACGGGCAGACTGGAGGTATGCAGGGGAGAACGGAATTCCTGGTGTAGCGGTGAAATGCGCAGATATCAGGAGGAACACCGGTGGCGAAGGCGGTTCTCTTGGCATTACCTGACGCTGAGGCGCGAAAGTGTGGGGAGCGAACATGATTAGATACCCTTGTA
+
GGGGGGGGGGGGGGGGGGGGGGGGGGGGGGGGGGGGGGGGGGGGGGGGGCEFGGGGGGGGGFFGGFFEFFGGGGGGGDFFGCFEGGGGGGFFFGCGGGGGGGGGGGGGGFGGGGGGGFGCCFBFFEFFGGDC,3C,=+@EEGGGG>,,,,3*5@EGGGG7C**:*1=FGFEGGBBEEB,?:FGGGGFGGFGGGGGC?5**:<EEGGG79C7*/*./0=EGDC+2.2:)/8:7FFE4))=A
@M00200:205:000000000-AKKM3:1:1101:22543:2247 1:N:0:1
ACTGGGCATAAAGGGAGCGTAGGCGGACCTTTAAGTCAGGGGTGAAATCTCGGGGCTCAACCTCGGCAATGCCTTTGATCCTGGGTGCCTTGCGTATGACAGCGGTGTTTGGAACTCCGAGTTTAGAGGTTAACTTCCTAGATCTTCGGCATAACACCATTTTCGAAGGAGACACACTGGCCCATTACTGCCCATGCTGCTCGAGAGCGTGGGACCAAAACACTATTTCATACCCTTGTAATA
+
8F9FCFC9FFEFF9;A;:+8,8C96++++,C,66C@,C,,;+,8C,6,6,<6D7+8+9,CEC8,B,,++,,:5C<,C,,,,5,,,,,+,<?,,+4++:B,59,8+?+++44+:,,555+@+B+EF,:E@>,,,,9=,,,,9,C,,,7+++++,,8,@3<,7,,,**6<C,>,3,42*672,,**6;CGF+,4,,*4,,4=<+*1*,)*/*****0*)1:**5**.;71+@)*@2+7.5/<*).
@M00200:205:000000000-AKKM3:1:1101:23895:2248 1:N:0:1
ATTGGGTATAAAGCGCGCGCAGGCGGTCCCGAAAGTCGGACGTGAAAGCTCCCGGCCCAACTGGGAGAGGCCGTTCGAAACTTCGGGACTTGAAGGCGGAAGAGGCAAATGGAATTTCCGGTGTAGCGGTAAAATGCGTAGATACCGGAAGGAACACCAGTGGCGAAAGCGATTTGCTGGTCCGCCCTTGACGCTCAGGCGCGAAAGCTAGGGGAGCGACCGTGATTAGATACCCGTGTA
+
GGGGGGGGGGGGGGGGGGGGGGGGGGGGGGGGGGGGGGGGGGGGGGGGGGGGGGGGGGGGEFGGGGEEEGGGGGGGG8FGGGGGGGGGGFGEGGFGGGGGGDFGGGGGGGGGGGGGGGG7CFFGGGGGGGGD9,C,>*CGEGGGC,****4*<CGGGGG7C9+**CEGGGGDCEFCFF7FG<EEGEG5FFFGG=CEGGGFGDEEE59FFG6***)DFGCCGD**(>F2482D78FC08>C
@M00200:205:000000000-AKKM3:1:1101:24154:2255 1:N:0:1
ACTGGGCATAAAGAGCTCGTAGGCGGTTTGTCGCGTCTGCCGTGAAAGTCCGGGGCTCAACTCCGGATCTGCGGTGGGTACGGGCAGACTAGAGTGATGTAGGGGAGACTGGAATTCCTGGTGTAGCGGTGAAATGCGCAGATATCATGAGTAACACCGATGTCGAAGGCAGGTCTCTGGGCATTAACTGACGCTGAGGAGCGAAAGCATGGGGAGCGAACATGATTAGATACCCCGGTACGAT
+
GGGGGFGGGGGGGGGGGGGGGGGGGGFGGGGGGGGGGGGGGGGGGFFDFGGGGGGGGGGGGFFGGD7FGGGGGGCFGGGGFGGGGFGFGGGGFFEFFGGGGGGGGGGGGGGGGFFGGGGGGG8FGGGGGG>+>,@,@+FEGGGGG>,,,,,,7@9FFEF7C@,DF@EGGGGGGGGGGC9BFGGGGGGGCFC6CE<C5**2*:C*:CGGGG?:**71<E?EDC+26:>49*6:CCAC:3>E*,8(
@M00200:205:000000000-AKKM3:1:1101:7942:2266 1:N:0:1
ACTGGGTGTAAAGGGCGCGTAGGCGGCCTGCTAAGTCGAACGTGAAATCCCCGGGCTCAACCCGGGAACTGCGTTCGATACTGGCTGGCTTGAATTCGGGAGAGGGATGCGGAATTCCAGGTGTAGCGGTGAAATGCGTAGATATCTGGCGCAACACCGGTGGCGAAGGCGGCATCCTGGACTGGCCTTGACGCTGAGGCGCGAAAGCCATGGGAGCAAACGGGATTAGATACCCCAGTA
+
GGGGGGGGGGGGGGGGGGGCEGGGGGGGGCFCGGGEFG,CEEGGGGGFGGGG7BFG=CFDGFGGDCF7FC<FD4BFB@EGGGF8<,B=FEECFFAFF=CFCEGFGGDFG8CECBC<FG,FGGGGFCFGGGG7>>;@>5FEE@FCGFF,,,5*51CFGEG*=:CCC*=CGGG8B>?EFG+C*A9*;**<C4<C8C**18AF=75*?:<4**++0/835C8895**(10)17)CFFFF0.99
@M00200:205:000000000-AKKM3:1:1101:22631:2365 1:N:0:1
ATTGGGCGTAAAGGGCGCGTAGGCGGGGAGGCAAGTCGGGTGTGAAATCCCTCGGCTCAACCGAGGAACTGCGCCCGAAACTGCTTCTCTTGAGTCCCGGAGAGGAAGGTGGAATTCCCGGTGTAGCGGTGAAATGCGTAGATATCGGGAGGAACACCTGTGGCGAAAGCGGCGCACTGGACCACAACTGACGCTGAGGCGCGAAAGCTAGGGGAGCAAACAGGATTAGAGACCCCTGTAAGA
+
GGGDGGGG@FECFGEGGGGFEEGGGGGGGGGGGGGGGGFGFEFFGGGGGGGGGGGGGGGDEGGGGGGGFGGGGG+FEFCG>FFGGFGGFGGG9FFGGGGEFGGGGGEGGGGGGGGGCFFGGGGGG@FCCGE:FFCC@FFGEEGGD@FCEFEFGGGGGGGG,?FCGE7EGGGGC>8CCEGGG6;CF5CCCFGGGGDECFFCGD=5CC57E?CFFE@DFGFG5<FFBCC20*):@*;355<?F69
@M00200:205:000000000-AKKM3:1:1101:14689:2390 1:N:0:1
ACTGGGCATAAAGCGAGCGCAGGTGGTTTAATAAGTCTGATGTAAAAGGCAGTGGCTCAACCATTGTGTGCATTGGAAACTGTTAGACTTGAGTGCAGTAGAGGAGAGTGGAATTCCATGTGTAGCGGTGAAATGCGTAGATATATGGAGGAACACCGGTGGCGAAAGCGGCTCTCTGGACTGTCACTGACACTGAGGCTCGAAAGCGTGGGTAGCAAACAGGATTAGATACCCTAGTAAGATT
+
GGGGGGGGGGGGGGGGGGGGGGGGGGGFGGFG<FGGCEFFGGGFGGGGGGGGGGGGGFGGF8@FGFFGGGGGAEE8FGGD<AEEGFDFFFFFFFE99FFDFDFGFD,?FGGFGGGCGGGGGFGEFE@=FEFGGFFGGGDB@E?C;E9C<?FEGGGG+=BCFGDG=FEGFECE>C@D:,>BEGC3DGA7,29D?7FDF>:,AD>FEC89:*:F<,8*=FFGG7**/;;4:;6+5<+2A++4:4/.
@M00200:205:000000000-AKKM3:1:1101:16048:2435 1:N:0:1
ACTGGGCGTAAAGGGAGCGTAGGCGGACATTTAAGTCAGGGGTGAAATCCCGGGGCTCAAACTCGGAATTGCCTTTGATACTGGGTGTCTTGAGTATGAGAGAGGTGTGTGGAACTACGAGTGTAGAGGTGAAATTCGTAGATATTCGGAAGAAAACCAGTGGCGAAGGCGACACACTGGCTCATTACTGACGCTGAGGCTCGAAAGCGTGGGGAGAAAACAGGATTAGATACCCTTGTAAGA
+
GGGGGGFGFCEGGGGGGEFFEGGFEGEGGFGGGGGGGGGGGGGECFEFGGGGGGGCF@AE,6?FEGGGF@FCGDFGGGGGAFGGGFFG8FAEFGGGDGGGGGGGECGFGGGGGFF@,BCEG@F<FFDGGGGGDFF,?<=3CC9BFA,FDCGGGG,><<@BFCFGGG@FE@FE5B:BC?F778<C=,?7,=B,;**:CGCC57ECF=5*?58FFEFG3=??9CFG?77<//):+,+0)7*<749
@M00200:205:000000000-AKKM3:1:1101:8644:2443 1:N:0:1
ACTGGGTATAAAGGGAGCGTAGGCGGACATTTAAGTCAGGGGTGAAATTCCGGGGCTCAACCTCGGAATTGCCTTGGATACTGGGTGTCTTGAGTATGAGAGAGGTGTGTGGAACTCCGAGTGTAGAGGTGAAATTCGTAGAGATTCGGAAGAACACCAGTGGCGAAGGCGACACACTGGCTCATTACTGACGATGAGGCACGAAAGCGTGGGGAGCAAAAAGGATTAGAGACCATCGTAAGA
+
FGGGGGGDGGGGGGGGGGGGGGGFGGC766<FFGG@FFFEGGGGGGG<,C,CFGGGGGGGGG8=,BF:,,CFF,C,C,,EFGGGGGGCFGDGDG?FA<ABEEFFE9+,+:FGGG8,EFGCGFGFGGGGGGGFDGG9FGGGGG,DF3=FGGGGGGGGFGFGGGGGDGGGDFGC>E76:EGG7,,,,22,4294A*/:F8:5*;/3BEGG8*1=EE:CD*;<*//9?*:)67):0**2)000*4-
@M00200:205:000000000-AKKM3:1:1101:9849:2448 1:N:0:1
ATTGGGTGTAAAGGGAGCGTAGGCGGATAGTTTAGTCAGAGGTGAAAGCCCAGGGCTCAACCTTGGAATTGCCTTTGATACTGGCTATCTTGAGTATGGCAGAGGTATGTGGAACTCCGAGTGTAGAGGTGAAATTCGTAGATATTCGGAAGAACACCAGTGGCGAAGGCGACATACTGGTCCATTCCTGACGCTGAGGCTCGAAAGCGTGGGGAGCAAACAGGATTAGATACCCTGGTA
+
GEGGGGGGGGGGGFG-@FGBFGGGGG@7CC@ECFGFGFG9<FGGGGGGGGG8,FFGGGGGGG<CEGGGFFCG9<,,FCFGGGGF8,,CFGGGGG?<<FE,EEFGGGGCGGGGGGGFFEG>FGG?FG9FGGGGGGG?FFG?FGGGG,5A<F7CFGGGGG@FGGGGGGGGDGG@E+BFFGGG9BF,,@,@FGFFEGGGGGFC,CEEG84C84:<FGFGF52<548CDGGFFFFGGGGG;>FG
@M00200:205:000000000-AKKM3:1:1101:18832:2514 1:N:0:1
ACTGGGCGTAAAGGGAGCGTAGGCGGACATTTAAGTCAGGGGTGAAATCCCGGGGCTCAACCTCGGAATTGCCTTTGATACTGGGTGTCTTGAGTATGAGAGAGGTGTGTGGAACTCCGAGTGTAGAGGTGAAATTCGTAGATATTCGGAAGAACACCAGTGGCGAAGGCGACACACTGGCTCATTACTGACGCTGAGGCTCGAAAGCGTGGGGAGCAAACAGGATTAGATACCCCCGTAAGA
+
GGGGGGGGGGGGGGGGGGGGGGGGGGGGGGGGGGGGGGGGGGGGGGGGGGGGGGGGFFGGGGGGGGGGGGGGGGGGGGGFGGGGGGGGGGGGGGGGGGGGGGGGGGGGGGGGGGGFFGGGGGGGGGGGGGGGGGGGGGGGGGGGGFGGGGGGGGFFDCGGGGGDGGGGGGGGGGGGGGCFFFGGGGGG7@EFGGGECFCECCEDGGD4EAEGGG>DEGFGGGGGFFF2*6:><CF*8>DGD?>
@M00200:205:000000000-AKKM3:1:1101:11995:2514 1:N:0:1
ATTGGGTGTAAAGGGAGCGTAGGCGGATAGTTTAGTCAGAGGTGAAAGCCCAGGGCTCAACCTTGGAATTGCCTTTGATACTGGCTATCTTGAGTATGGAAGAGGTATGTGGAACTCCGAGTGTAGAGGTGAAATTCGTAGATATTCGGAAGAACACCAGTGGCGAAGGCGACATACTGGTCCATTACTGACGCTGAGGCTCGAAAGCGTGGGGAGCAAACAGGATTAGATACCCTCGTA
+
GGGGGGGGGGGGGGGGGGGGGGGGGGGGGGGGGGGGGGGGGGGGGGGGGGGGGGGGGGGGGGGGGGGGGGGGGGGGGGGGGGGGGGGGGGGGGGGGGGGGGGGGGGGGGGGGGGGGGGGGGGGGGGGGGGGGGGGGGGGGGGGGGGDFGGGDGGGGGGGGGGGGGGCFGGEGGGGGGGGGGGGGGGGFD>FF>EGECCGGGFGGGGGGGGGGGGFGFGGGGGGG?GF@A6<DF:C8FDFE
@M00200:205:000000000-AKKM3:1:1101:15989:2515 1:N:0:1
ACTGGGTATAAAGGGAGCGTAGGCGGGTTGACAAGTTGGAGGTGAAAGCCCAGGGCTCAACCCTGGAATTGCCTTCAAAACTGTCAGCCTTGAGTACGGAAGAGGTAAGTGGAACTCCGAGTGTAGAGGTGAAATTCGTAGATATTCGGAAGAACACCAGTGGCGAAGGCGACTTACTGGTCCATGACTGACGCTGAGGCTCGAAAGCGTGGGGAGCAAACAGGATTAGATACCCGTGTA
+
GFGGGGFGGGFGGFGGGGGBFGCFGEGG:FAFGGGGGGFF@FGGGGGGFFGFGGGGGGGGGGGGGGGGGGGG,<FFGGGGGGGFGG9FFGGGGGGG,?F7=FFDGGGGG@F@BFFFCGD:FGFFGGADFGGFGFFFG?FGFEGDFF?=FEG:BFGCGGG@FF7C7FGEGGD8E5>DGGFC,?D9B?FCFGGGGG5*4=CFGFGGF8C58AECGGFGEFFDGGGC:D0)744>GCCC))0:
@M00200:205:000000000-AKKM3:1:1101:18797:2523 1:N:0:1
ATTGGGTATAAAGGGCTCGTAGGCGGCCTGCTAAGTCAGACGTGAAATCCCCGGGCTCAACCCGGGAACTGCGTCCGAGACTGATAGGCTCGAATCCGGGAGAGGGATGTGGAATTCCAGGTGTAGCGGTGAAATGCGTAGATATCTGGAGGAACACCGGTGGCGAAGGCGGCATCCTGGACCGGTATTGACGCTGAGGCGCGAAAGCCAGGGGAGCAAACGGGATTAGATACCCCCGTAAGCT
+
GGGGGGGGGGGFGGGGGGGGGGGGGGGGGFGGGGGGGGGGGGGGGGGGGGGGGGGGGGGAGGGGGGGDGGGGGGGGEGEGGGGFFFAFGGGGGGGGGGGGGGEGGGGGGGGGGGGGGGGGGGGGGGGGGGGGEFGGGGGGGGGFGFEFFGGGGCGDGGGGGDEGGFGGG>FGGGDFGGGGGGF8BCECCC?FGGDE5EC5=DG>G*C>FEG5EGBDFGGGGGGGFGGFF?A>@FGGD>7C7()-
@M00200:205:000000000-AKKM3:1:1101:7817:2528 1:N:0:1
ATTGGGCTTAAAGCGAGCGCAGGCGGTTTTTTAAGTCTGATGTGAAAGCCCTTGGCTCAACCAAGGAAGTGCATCGGAAACTGGAGAACTTGAGTGCAGAAGAGGACAGTGGAACTCCATGTGTAGCGGTGAAATGCGTAGATATATGGAAGAACACCAGTGGCGAAGGCGGCTGTCTGGTCTGTAACTGACGCTGAGGCTCGAAAGCATGGGTAGCGAACAGGATTAGATACCCCTGTA
+
GGGGGGGGGGGGGGGGGGGGGGGGGGFGGFGGGGGGGGGCFGGGGGGGGGGGGGGGGGGGGGGGGGGGGGGGGCFGGGGGGGGGFGGGGGGGGGGGGGGGGGGG?E=FGFGGGGGGGGFFFGGGGGGGGGGGGGGCGGGGGFGGGFGGFGG8@FGGGGGGGGFGGGGGGGGGGGG@FGGG;EFGGGGGG=CGG5DEGDFGCGGGG5C4+<EDGGFCFGG8<DGCBCC?*=<:A:@*7FFG
@M00200:205:000000000-AKKM3:1:1101:13102:2567 1:N:0:1
ATTGGGTTTAAAGGGAGCGTAGGCGGATAGTTTAGTCAGAGGTGAAAGCCCAGGGCTCAACCTTGGAATTGCCTTTGATACTGGCTATCTTGAGTATGGAAGAGGTATGTGGAACTCCGAGTGTAGAGGTGAAATTCGTAGATATTCGGAAGAACACCAGTGGCGAAGGCGACATACTGGTCCATTACTGACGCTGAGGCTCGAAAGCGTGGGGAGCAAACAGGATTAGATACCCTCGTA
+
GGGGGGGGGGGGGFGGGGGGGGGGGGGGGGGGGGGGGGGGGGGGGGGGGGGGGGGGGGGGGGGGGGGGGGGGGGGGGGGGGGGGGGGGGGGGGFGGGGGGGGGGGGGGGGGGGGGGGGGGGGGGGGGGGGGGGGGGGGGGGGGGGGGGGGGGGGGGFDFGGGGGGGGGDFGGGGGC9FGGFGGGGGGGGGGGGGGGG>DCGGGGGEGGEECFDCBGFFGGFGGFFGG<FFE++8?FFEFG
@M00200:205:000000000-AKKM3:1:1101:22656:2580 1:N:0:1
ATTGGGCTTAAAGGGAGCGTAGGCGGATAGTTTAGTCAGAGGTGAAAGCCCAGGGCTCAACCTTGGAATTGCCTTTGATACTGGCTATCTTGAGTATGGAAGAGGTATGTGGAACTCCGAGTGTAGAGGTGAAATTCGTAGATATTCGGAAGAACACCAGTGGCGAAGGCGACACACTGGCTCATTACTGACGCTGAGGCTCGAAAGCGTGGGGAGCAAACAGGATTAGATACCCCGGTA
+
GGGGGGGGGGGGFGGFGGGGGGGGGGGGGGGFGGGGGGGGGGGGGGGGGFGGGGGGGGGGGGGGGGGGGGGGGGGGGGGGGGGGGGGGGGGGGCFFGGGGGGGGGGGGGGGDGGGGGGGCGFGGGGFGGGGGGFFGGGGEFDGGCGGGGGFGGGFGGEGCFECGGGCB:ECCGGGGGGFGFGGGGGGGGGGGG5C5E5FCF9C8C8DFDGE@<*89BGDEFGCF;6@<=FCFF,+C3@7C
@M00200:205:000000000-AKKM3:1:1101:10291:2582 1:N:0:1
ATTGGGTTTAAAGGGAGCGTAGGCGGATAGTTTAGTCAGAGGTGAAAGCCCAGGGCTCAACCTTGGAATTGCCTTTGATACTGGCTATCTTGAGTATGGAAGAGGTATGTGGAACTCCGAGTGTAGAGGTGAAATTCGTAGATATTCGGAAGAACACCAGTGGCGAAGGCGACATACTGGTCCATTACTGACGCTGAGGCTCGAAAGCGTGGGGAGCAAACAGGCTTAGATACCCGTGTA
+
GGGGGGGGGGGGGGGGGGGGGGGGGGGGGGGGGGGGGGGGGGGGGGGGGGGGGGGGGGGGGGGGGGGGGGGFGCGGFGGGGGDFGGGGGGGGGGGFGGGGGGGGGGGFGGGGGGGGGGGEEGGGGGGGGGGGGGGGGEFFGGGGGGGGGGGGGGGGGCFGGGG7EGGGGGEGGGGGGGGGGFFDGEFFFFGGGGGGG5@>CC>EFEG*:AEEG58CBGGGGGG*(;>@AC?GFGEG5>FG
@M00200:205:000000000-AKKM3:1:1101:15521:2582 1:N:0:1
ATTGGGTTTAAAGAGCTCGTAGGCGGCCGTGCAAGTCGGACGTGAAATACCACGGCTCAACCGTGGGGAGTCGTTCGATACTGCTCGGCTAGAGGCAGGTAGGGGAGAGTGGAATTCCTGGTGTAGCGGTGAAATGCGCAGATATCAGGAGGAACACCGGTGGCGAAGGCGGCTCTCTGGGCCTGTCCTGACGCTGAGGAGCGAAAGCTGGGGGAGCGAACAGGATTAGATACCCTCGTA
+
GGGGGGGGGGGGGGGGF@FGGGGGGGGGGGGEGGGGGGEGGGGGGGGGGGGGGGGGGGGGGGGGGGGGG>=FEGDGCGGGGGGFGCFEGGEGGGGGEEDGGGGGG7CC=BFGGGDF>FAFGGG8DFFGGGGGGGGGGGDGGGGGGGF;ACEGGGGCFG<>5CFB@FEGDFGGG5*+?EGGGG8EGG?GGGFGGGGGGGG?CFGGGGGGC78EGG>D:CECD<FGFGGFFFFG7AFGFFFC
@M00200:205:000000000-AKKM3:1:1101:18937:2586 1:N:0:1
ACTGGGCATAAAGCGCGCGCAGGCGGCTGGCCAAGTCCGATGTGAAAGCTTCCGGCTTAACTGGAAAACGGCATCGGATACTGGTCGGCTGGAAGGTGGGAGAGGGTAGCGGAATTCCCGGTGTAGTGGTGAAATGCGTAGATATCGGGAGGAACACCAGTGGCGAAAGCGGCTACCTGGCCCACTCTTGACGCTGAGGCGCGAAAGCTAGGGGAGCGAACGGGATTAGATACCCTAGTA
+
GGGGGFGGGGGGGGGGGGGGGGGGGGGGGGGGGGFGGGEEGGGGGGGGGGGGGGGGGGFGGGGGGGGGGGGFFEGGGGGFGFGFGGGGGGGGFGGGGGGGGDGECGGGGGGGGGGDGGGGGGGGFACG<CCFGCCGGGGGGEEGGGGGGGGGGGGGGGGGGGGC@EGGGGGGGGGGF:@FFFGGCFEGFGGGGGDGGGGFEGGGC=DGGGDFFE@DFGGGGGDGF)9?FFAGFCC4)<9C
@M00200:205:000000000-AKKM3:1:1101:22746:2589 1:N:0:1
ACTGGGCTTAAAGCGCGCGTAGGTGGCTTGATAAGCCGGTTGTGAAAGCCCCGGGCTCAACCTGGGAACGGCATTCGGAACTGTCAAGCTAGAGTGCAGGAGAGGAAGGTAGAATTCCCGGTGTAGCGGTGAAATGCGTAGAGATCGGGAGGAATACCAGTGGCGAAGGCGGCCTTCTGGACTGACACTGACACTGAGGTGCGAACGCGTGGGTAGCAAACAGGATTAGATACCCTAGTAAGCT
+
FFDFGG9@CF<FFEG@@@C@F+,CEFGGGEFGGEGGCEEFFCF@,,,:,ECFG++76FE9=C<6F7C,,BCCEC,,,CF:+:=FGGGGGC<=BEB,EGGA+B,BFAFF7FC?EGFC9FGG+F>BFGCGG@++,39,36C+8+,,7@<F7+@*37,,@,@,77,>E:8*>FGCEG7CFGG:+CFG<<FGCC<+3=*202CA*;C8:8)18185C*956+<<DG85(67364)2:@E*888FGB).
@M00200:205:000000000-AKKM3:1:1101:14947:2614 1:N:0:1
ACTGGGTGTAAAGGGCGCGTAGGCGGCCGGGTAAGTAGGGGGTGAAATCTCATGGCTCAACTGTGAGGCTGCCTTCTAGACTGCCTGGCTCGAGCATGGTAGAGGCTGGTGGAATTCCCGGTGTAGCGGTGGAATGCGTAGAGATCGGGAAGAACATCGGTGGCGAAGGCGGCCAGCTGGGCCATTGCTGACGCTGATGCGCGAAAGCGTGGGGAGCAAACAGGATTAGCTACCCTAGTA
+
CFEFFFEEFEFAGGEGGDECGCCEGD:BFGG@FEGFEFGGGG7@FFFCEAGGGGGGGFFE,C=EDGGG<EFD8<9FAGFGAEEDDEFGCGFEFGGCFEE?EFGGG78F=FEGFDEGGGGG@=C:D>EGGEGC<FCFFGECCFGGGFGDEGGGFGDGEFE<*<FGGGGGGGGGGGGGGGGGG>@E8+0+<DFGGDDC=?FGGGGCEEDFG*:EDGFGEDGFF4@C:D*4?)-:@CF4FFF+
@M00200:205:000000000-AKKM3:1:1101:7595:2617 1:N:0:1
ATTGGGTTTAAAGGGAGCGTAGGCGGATAGTTTAGTCAGAGGTGAAAGCCCAGGGCTCAACCTTGGAATTGCCTTTGATACTGGCTATCTTGAGTATGGAAGAGGTATGTGGAACTCCGAGTGTAGAGGTGAAATTCGTAGATATTCGGAAGAACACCAGTGGCGAAGGCGACACACTGGCTAATTACTGACGCTGAGGCTCGAAAGCGTGGGGAGCAAACAGGATTAGATACCCTCGTACGAT
+
GGGGGGGGGGGGGGGGGGGGGGGGGGGDFFGGGEGGGGGFFCGGGGGGGGGGGGGGGFGFGGGGGGGGGGGGGGGGGGGGGGGGGGGGGGGGGFFGGGGECGGGGGGGGGGGGGGFAFGFGGGGGGGGF@FGGGGCF?EGGGFGGGGDF+4:FGGGGDFGGGGGGGGGGGGGGD8DEFFCF>,@FGC,@C,,:5;95CFGGGD58C<DGGDDE>3CEGFFG7?<0>F84=C@FFECA:FE*40,
@M00200:205:000000000-AKKM3:1:1101:7082:2628 1:N:0:1
ACTGGGTTTAAAGGGCGCGTAGGCGGCCTCCGCAAGTCAATTGTGAAATCTCCGGGCTTAACTCGGAAAGGTCAACTGATACTGCGGGGCTAGAGTGCGGAAGGGGCAACTGGAATTCTCGGTGTAGCGGTGAAATGCGTAGATATCGAGAGGAACACCTGCGGCGAAGGCGGGTTGCTGGGCCGACACTGACGCTGAGGCGCGAAAGCCAGGGGAGCGAACGGGATTAGATACCCTAGTA
+
GGGGGGGGGGGGGGGGGGGGGGGGGGGGGGGGGGGGGGGGGGGGGGGGGGGGGGGGGGGGGGGGGGGGGGGGGGGGGGGGGGGGGGGGGGGGGGGGGGGGGGGGGGGGGGGGGGGGGGGGGGGGGGGGGGGGGGGGGGGGGGGGGGGGGGGGGGFFGGGGFGGGGGGGGGGGGGGGGFGGGGGGGGGEEFFFCG3CGGFFGGGG?EDGGGGFGGFGFEECDDGD?G:?FFBG7@0C4?FFF
@M00200:205:000000000-AKKM3:1:1101:14184:2630 1:N:0:1
ACTGGGTTTAAAGGGAGCGTAGGCGGATAGTTTAGTCAGAGGTGAAAGCCCAGGGCTCAACCTTGGAATTGCCTTTGATACTGGCTATCTTGAGTATGGAAGAGGTATGTGGAACTCCGAGTGTAGAGGTGAAATTCGTAGATATTCGGAAGAACACCAGTGGCGAAGGCGACATACTGGTCCATTACTGACGCTGAGGCTCGAAAGCGTGGGGAGCAACAAGGATTAGATACCCGTGTA
+
GGGFGGGGGGGGGGGGGGGGGGGGGGGGGGEFGGGGFGGGGGGGGGGGGGGGGGGGGGGGFGGGGGGGFFEFGGGGGGGGGGGGGGGFGGGGGGGGGGGGGGCFFGGGFFGGF?BFEGGGGGGGGGGGGGGGFFGGGGGGFGFGGFGGGEGGGGGFGGDFGGGGGGGGGGGGGEGGGCGGG9DEGEFEFGGFEGGGGCFCE>EDGGGGGGGCEE3C>GG**;CCDGGFFFEGFCF55;AG
@M00200:205:000000000-AKKM3:1:1101:7978:2633 1:N:0:1
ACTGGGTATAAAGGGTGCGTAGGCGGGATCGTAAGTGCTTTGTGAAATTCCAGGGCTCAACCTTGGAAGTGCTTGGCAAACTGCGATTCCTGAGGCGAGTAGAGGCAATCGGAACTGTAGGTGTAGCGGTGAAATGCGTAGATATCTACAGGAACACCAAAGGCGAAGACAGGTTGCTGGGCTCGTTCTGACGCTAAGGCACGACAGCGTGGGGAGCAAACAGGATTAGATACCCTTGTA
+
GFGGGGE9FGGFGGGGGGGGGGGGGGGGDCFFGGGE@<<FGGGGGGGGD6C9<CFGGGGGGCEAFCGGGGGGF99BFD9FGGGGGC7FCCEFGFDFDFC>EFCGFGGG?FGGGG+EFGFGGGGGGGGGGGGFFGGFGEGGGGGGGGFFEFE=EGGGGGGG<7@,5FECEGGG8DF8D9C>BF@>B:=,=@FG=EGGGFG6:FEG>E<FGE>FGG>)0:FFG<C9(9D?FF>DC<:*.89+
@M00200:205:000000000-AKKM3:1:1101:14005:2719 1:N:0:1
ATTGGGCTTAAAGGGAGCGTAGGCGGATAGTTTAGTCAGAGGTGAAAGCCCAGGGCTCAACCTTGGAATTGCCTTTGATACTGGCTATCTTGAGTATGGAAGAGGTATGTGGAACTCCGAGTGTAGAGGTGAAATTCGTAGATATTCGGAAGAACACCAGTGGCGAAGGCGACATACTGGTCCATTACTGACGCTGAGGCTCGAAAGCGTGGGGAGCAAACAGGATTAGATACCCTCGTAAGA
+
GGGGGFGGGFGGGGCFDGCFEGDFCCFFEGGGFGFGGGGGGF<FFFAE@FFGGGDEAFDGEGFFGFEFFF@FFFGGGFGGF,FDGGGGGGEE9FGGGGCFGFG?FFCFGEGCCFFGGGGDGAF?;FGGGGGGGGGFEFGGCFEDGG9EDEGGGGCCEFGG<<CEEGEGE?:C>EGGFDGGFFDFGFGEGGG?CCGGDFGG>DGGGCGGGEGGGGFG:CCCGCFFDGGEFFEGDCF65:>CF:A
@M00200:205:000000000-AKKM3:1:1101:20105:2755 1:N:0:1
ACTGGGCTTAAAGGGCGCGTAGGCGGCTTGGCAAGTCAGGTGTGAAAGGCCTGGGCTCAACCCAGGAACTGCACTTGAGACTGCCTCGCTTGAGTCCGGGAGAGGATGGCGGAATTCCCAGTGTAGAGGTGAAATTCGTAGATATTGGGAAGAACACCGGTGGCGAAGGCGGCCATCTGGACCGGTACTGACGCTGAGGCGCGAAAGCGTGGGGAGCAAACAGGATTAGATACCCGTGTAAGA
+
GGGGGGGGGGGGGGGGGGGGGGGGGGGGGGGGGGGGGGGGGGGGGGGGGGGGGGGGGGFGFFGGGGGGGGGGGGGDFFGGFGGGGGGGGGGGGGGGGGGGGGGGDGGGGGGGGGGGGGGGGFGEGBFEGFGGGGGGGGCEGGCFFGGGGDFCFFFGGGGG7FF8EGGGGGGGDGEF?EGGGGGGG8C5C:<+:C*/?FGGEG5*?EG:EEGGGGFGBFGGFGGGFG*4664*+:+9>DF6CA6
@M00200:205:000000000-AKKM3:1:1101:15315:2790 1:N:0:1
ACTGGGCATAAAGGGCTCGTAGGCGGTTTGTCGCGTCGGGAGTGAAAACCAGGTGCTTAACACCTGGCTTGCTTTCGATACGGGCAGACTGGAGGTATGCAGGGGAGAACGGAATTCCTGGTGTAGCGGTGAAATGCGCAGATATCAGGAGGAACACCGGTGGCGAAGGCGGTTCTCTGGGCATTACCTGACGCTGAGGAGCGAAAGTGTGGGGAGCGAAAAGGATTAGATACCCTCGTA
+
GGGGGGGGGGGGGGGGGGGGGGGGGGGGGGGGGGGEGGGGGGGGGGGGGGGGGGGGGGGGGFGFGGGGGGGGGGGGGGGGGGGGGGGGFGGGGGGDGGGGGGGGGGGGGGGGGGGGGGGGGGGGGGGGGEFGGGDFGGGGGGGGGGGGG@BEFFFFCGGGEDGFEEGGGGGGGGGGFGGGGGGFGGCGGGF?E5DGGGGGGGG>CCGGGGGGGGFDEGE8))<C0*C)6*67<,AF:D5C
@M00200:205:000000000-AKKM3:1:1101:8783:2827 1:N:0:1
ATTGGGTTTAAAGGGAGCGTAGGCGGATAGTTTAGTCAGAGGTGAAAGCCCAGGGCTCAACCTTGGAATTGCCTTTGATACTGGCTATCTTGAGTATGGAAGAGGTATGTGGAACTCCGAGTGTAGAGGTGAAATTCGTAGATATTCGGAAGAACACCAGTGGCGAAGGCGACATACTGGTCCATTACTGACGCTGAGGCTCGAAAGCGTGGGGAGCAAACAGGATTAGATACACGTGTA
+
GGGGGGGGGGGGGGGGGGGGGGGGGGGGGGGGGGGGGGGGGGGGGGGGGGGGGGGGGGGGGGGGGGGGGGGGGGGGGGGGGGGGGGGGGGGGGGGGGGGGGGGFGGGGGGGGGGFGGGGGDFFGGGGGGGGGGGCGGGGGGGGGGGFFCFEEGGGGGGCFFGGGGGGGGGGEGGGGGGGFGGCFGADFGGGFGGGG>FGGGGGGGEGGGEGGGGFCDGGGFGGGFGF8FFFGG9<58);C
@M00200:205:000000000-AKKM3:1:1101:18736:2835 1:N:0:1
ATTGGGTTTAAAGGGCGCGTAGGCGGATCGGTAAGTCGGGGGTGAAAGCCCGGGGCTCAACTCCGGGACTGCCTCTGAAACTGCCGGTCTAGAGTGCAGGAGAGGAAGGCGGAATTCCAGGTGTAGCGGTGGAATGCGTAGATATCTGGAAGAACACCAGTGGCGAAGGCGGCCTTCTGGACTGACACTGACGCTGAGGCGCGAAAGCTGGGGGAGCAAACAGGATTAGATACCCTTGTA
+
GGGGGGGGGGGGGGGGGGGGGGGGGGGGGGGGGGGGGGGGGGGGGGGGGGGGGGGGGGGGGGGGGGGGGGGGGGGGGGGGGGGGGGGGGGGGGGGGGGGGGGGGGGGGGGGGGGGGGGGGGGGGGGFGGGGGGFFGGGGGGGGGGGGGGGGGGFGG:FGGGGGGGGGGGFGGGGDGGGGGGFGGGGCFCFFGGGGGGGGGDGGGGCCDEGGCEGFG:F@CFFGGFGC?FF<CCFFG)87:
@M00200:205:000000000-AKKM3:1:1101:23178:2853 1:N:0:1
ATTGGGTTTAAAGGGCGCGTAGGTGGCTCGGTAAGTGGCTGGTGAAATCCCGGGGCTCAACTCCGGGGCTGCCGGTCAGACTGCCGGGCTCGAGCACGGTAGGGGCAGATGGAATTCCCGGTGTAGCGGTGGAATGCGTAGAGATCCGGAAGAACACCGGTGGCGAAGGCGGCCTGCTGGGCTGTGGCTGACGCTGAGGCGCGAAAGCTAGGGGAGCAAACAGGATTAGATACCCCAGTA
+
GGGGGGGGGGGGGGGGGGGGGGGGGGGGGGGGGGGGGGGGGGGGGGGGGGGGGGGGGGGGGGGGGGGGGGGGGGGGGGGG@FGGGGGGGGGGGGGGGGGGGGGGGGGGGGGGGGGGGGGGGFEEGGFGGFGGFGGGGGGGGGGGGGGGEGEEGGGGGGGGDGGFGGGGGGEGCGGG5CFGGG=C>CFC7C76/*9CDGC*CDEGCEGGFGGGGD5CBEF@FGGG:CC?FF<FDFGG>><F
@M00200:205:000000000-AKKM3:1:1101:22021:2954 1:N:0:1
ATTGGGTGTAAAGCGCGCGTAGGCGGACGCTTAAGTCAGGGGTGAAATCCCAGGGCTCAACCCTGGAATGGCCTTTGATACTGGACGTCTGGAGATCGGGAGAGGTTGGTGGAATTCCGAGTGTAGAGGTGAAATTCGTAGATATTCGGAGGAACACCAGAAGCGAAGGCGGCCAACTGGCCCGATACTGACGCTGAGGCGCGAAAGCGTGGGGAGCAAACAGGATTAGATACCCTCGTAAG
+
GGGGGGGGGGGGGGGGGGGGGGGGGGGGGGGGGGGGGGGGGGGGGGGGGGGGGGGGGGGGGGGGGGGGGGGGGGGGGGGGGGGGGGGGGGGGFGGGGGGGCGGGGGGGGGGGGGGGGGGGGGGGGGGGGGGGGGGGGGGGGGGGGGGGGGGGGGGGGGGGGGGGDGGGDGEEGGGGGFGGGGGGGGGGGGG6C55CEFGGEDG>>E3DEEGEGCBDEFGG77EGFGDD=*):0,C4>>>CD<
@M00200:205:000000000-AKKM3:1:1101:20553:2978 1:N:0:1
ACTGGGTGTAAAGGGCTCGTAGGCGGCCAACTAAGTCACACGTGAAATCCCTCGGCTTAACCGGGGAACTGCGTGTGAGACTGGATGGCTTGAAGCCGAGAGAGGGATGCGGAATTCCAGGTGTAGCGGTGAAATGCGTAGATATCTGGAGGAACACCGGTGGCGAAGGCGGCATCCTGGATCGGTATTGACGCTGAGGAGCGAAAGCCAGGGGAGAAAACGGGATTAGATACCCCGGTAAGA
+
GGGGGGGGGGGGGGGGGGGGGGGGGGGGGGGGGGGFGGGGGGGGGGGGGGGGGGEGGGGGGGGGGGGGGGGGGEGGFFFFFFGGGGGGDGGGGGGGGGGGGGGGGGGFGGGGGGGGGGFGGGGFFGGEGEGGGGGGFFGGGG9FFFEGGGGGGGGGGECFCFG@EEGEGGCE>CGFDGGGG9FC>CGG7@A?EGD51@GFGGGGEGGGGGGGGGDG)0<*09CD?D<???9C7:2>707>5?<
@M00200:205:000000000-AKKM3:1:1101:18315:2988 1:N:0:1
ACTGGGTTTAAAGAGCTCGTAGGCGGTTTGGCAAGTCGGGTGTGAAAACTCCGGGCTCAACTCGGAGACGCCACTCGATACTGCCATGACTCGAGTCCGGTAGGGGAGTGCGGAATTCCTGGTGTAGCGGTGAAATGCGCAGATATCAGGAGGAACACCGGTGGCGAAGGCGGCACTCTGGGCCGGAACTGACGCTGAGGAGCGAAAGCGTGGGGAGCGAACAGGATTAGATACCCCTGTA
+
GGGGGGEGGGGGGGGGGGGGGGGGGGGGGGGGGGGGGGGGGGGGGGGGGFFGGGGGGGGGGGGGGGGGGGGGGGGGGGGGGGGGGGGGGGGGGGDFGGGGGGGGGGGGGGGGGGGGFFGGGGFGGGGGGGGGGGGGGFFGGGGFFGGGGGGGGGGGGGGGGGGGGGGGGDFGGGGG68CFFBFGGDEG5<FGFGDECE@FFGDEC=7DCECGGGFGFGG*5)?91C76@FFGGGGD3<)0?
@M00200:205:000000000-AKKM3:1:1101:21943:3001 1:N:0:1
ATTGGGTTTAAAGGGAGCGTAGGCGGATAGTTTAGTCAGAGGTGAAAGCCCAGGGCTCAACCTTGGAATTGCCTTTGATACTGGCTATCTTGAGTATGGAAGAGGTATGTGGAACTCCGAGTGTAGAGGTGAAATTCGTAGATATTCGGAAGAACACCAGTGGCGAAGGCGACATACTGGTCCATTACTGACGCTGAGGCTCGAAAGCGTGGGGAGCAAACAGGATTAGATACCCCTGTA
+
GGGGGFFGGGGFGGGFCCGGEGGFFGGGCFGDFGGGGCFGGGGGGGGGG@FCFGGGGGGGFGDAFGGGEEEGGGFGGGGGGGGGGGGFGGGGCEGGCFGGFFFGGGFCDCEGGGGGGGEGGGGGCFGGGGGFFG,9?DGG@GGGGFE8EEDEEFGGGG@EEGFG>EGDCCFDECBEEGGGGG89@BFGFFGF@7D>E>CC?DEGGDGDEG7F@C>DBGF?FFC:;<F8*877;<E<8>67
@M00200:205:000000000-AKKM3:1:1101:22763:3011 1:N:0:1
ATTGGGTTTAAAGAGCTCGTAGGCGGCTTGTCGCGTCGGATGTGAAAGCCCGGGGCTTAACCCCGGGTCTGCATTCGATACGGGCAGGCTGGAGTTCGGTAGGGGAGATCGGAATTCCTGGTGTAGCGGTGGAATGCGCAGATATCAGGAGGAACACCGGTGGCGAAGGCGGATCTCTGGGCCGATACTGACGCTGAGGAGCGAAAGCGTGGGGAGCAAACAGGATTAGATACCCTCGTAAGA
+
GGGGGGGGGGGGGGGGGGGGGGGGGGGGGGGGGGGGGGGGGGGGGGGGGGGGGGGGGGGGFGGGGGGGGGGGGGGGGGGGGGGGGGGGGGGGGGGGGGGGGGGGGGGGGGGGGGGGGGGGGFFEGFFGGFGGGGGGGGGGGGGFGGGGGGDGGGGFGGGEGGGGGGGGGGDEGEGGFGGGGCGGGGGGFCFFG5CEGGC653C8CCC45:C5EEDGFGFGGFD40CF<*82>:<FF50575:<
@M00200:205:000000000-AKKM3:1:1101:25239:3020 1:N:0:1
ACTGGGTATAAAGCGCGCGCAGGCGGTTCCGAAAGTCGAATGTGAAAGCTCCCGGCCCAACTGGGAGAGGCCGTTCGAAACTTCGGGACTTGAAGGCGGGAGAGGCAGATGGAATTTCCGGTGTAGCGGTAAAATGCGTAGATACCGGAAGGAACACCAGTGGCGAAAGCGATCTGCTGGCCCGCCCTTGACGCTCAGGCGCGAAAGCTATGGGAGCGACCGGGATTAGATACCCTCGTA
+
GGGGGGGGGFGGFGGGGGCF@FCGGGGGGGGGGGGGGEDFFGGGGGFACFFFFGGGEGDFGGFCECBFFC7F>@FEGGGGGGGGGGGCFCFG9B:FFEGGGGGEFGGE7FGFGGGFC=F@CGGGGGGGDG@FFFGCC*CEDFFGG,*1<=17BF>:C:7CFFCE7::EGGDE5BFGGFFC8FCEDGGDCGFFED<CDF6A5DE5C8CF+<+3+@55>EGE)//)4C4>4@<*2<A*7))7
@M00200:205:000000000-AKKM3:1:1101:11543:3071 1:N:0:1
ACTGGGCGTAAAGGGCGCGTAGGCGGGGGGGTAAGTCGGGTGTGAAAGCCCTCGGCTCAACCGAGGAACGGCGCCCGAGACTGCCTCTCTTGAGTCCCGGAGAGGAAGGTGGAATTCCCGGTGTAGCGGTGAAATGTGTAGAGATCGGGAGGAACACCGGTGGCGAAGGCGGCCTTCTGGACGGTGACTGACGCTGAGGCGCGAAAGCGTGGGGAGCAAACGGGATTAGATACCCTAGTA
+
GGGGGGGGGGGGGGGGGGGGGGGGGGGGGGGGGGGGGGGGGGGGGGGGGGGGGGGGGGGGGGGGGGGGGGGGGGGGGGGGGGGGGGGGGGGGGGGGGGGGGGGGGGGGGGGGGGGGGGGGGGGGFGGGECG>FCGGGGGGGGGGGGGGGGGGGGGGGGGGGGGGGGGGGGEGGEGGGGGGGGGGGGFCDGGGGDDEGGGGGGGGGGGGGEGGGC.CDG?@<DEG?GF>F8<>CFG*;FFF
@M00200:205:000000000-AKKM3:1:1101:17967:3098 1:N:0:1
ACTGGGTGTAAAGGGCGCGTAGGCGGCTTGTTAAGTCGGCTGTGAAAGCCCGGGGCTCAACCCCGGAGGGTCGGCCGATACTGGCGAGCTAGAGTACGGAAGAGGTAGCTGGAATTCCCGGTGTAGCGGTGAAATGCGTAGATATCGGGAGGAACACCTGAGGCGAAGGCGGGCTACTGGGCCGATACTGACGCTGAGGCGCGAAAGCCAGGGGAGCGAACGGGATTAGATACCCCGGTA
+
GGGGGGGGGGGGGGGGGGGGGGGGGGGGGGGGGGGGGGGGGGGGGGGGGFGGGGGGGGGGGGGGGGGGGGEGGGGGGGGGGGGGGGGGGGGGGGGGGGGGGGGGGGGGGGGGGGGGGFFGGGGGGGGGGGGGGGGGGEGDGGGGGGGGGDEGGGGGGGGGGGGGGGGGGGGCEGGGG6@CFFFGGGC?FGGGGGGGGGGCEGGGGGGFFGGGGEBGFGGG3<EG:5CBFB<?FCCC>EEG
@M00200:205:000000000-AKKM3:1:1101:13140:3137 1:N:0:1
ACTGGGTATAAAGGGCGCGTAGGCGGCCTGCTAAGTCGAACGTGAAATCCCCGGGCTCAACCCGGGAACTGCGTCCGATACTGGTTGGCTTGAATCCGGGAGAGGGATGCGGAATTCCAGGTGTAGCGGTGAAATGCGTAGATATCTGGAGGAACACCGGTGGCGAAGGCGGCATCCTGGACCGGCATTGACGCTGAGGCGCGAAAGCCAGGGGAGCAAACGGGATTAGATACCCTAGTAAGC
+
GGFGGGGFGGGGCGGGGGGGGGGGGGGGGGGGGDFFGGGGGGGGFFGGGGGGGCCFEFEGGFFGEEEGGGDFEEGGGGGEFFGGA?FGGGGCFGEGGGCEFCFDGDGGGGGCCE7DFGGGGFGGGFDCFFEGF;FFGCFGG79@@FC;C:<>B:BEFCF@C:FGEGCCEGGGEGEGGFFC8CF8?CCC+9?FEG**:F57*)/*:CD4:=CCCG)>5*0<<5*/(99>F=-:96A6)097C:)
@M00200:205:000000000-AKKM3:1:1101:21825:3167 1:N:0:1
ATTGGGTATAAAGGGAGCGTAGGCGGATAGTTTAGTCAGAGGTGAAAGCCCAGGGCTCAACCTTGGAATTGCCTTTGATACTGGCTATCTTGAGTATGGAAGAGGTATGTGGAACTCCGAGTGTAGAGGTGAAATTCGTAGATATTCGGAAGAACACCAGTGGCGAAGGCGACATACTGGTCAATTACTGACGCTGAGGCTCGAAAGCGTGGGGAGCAAACAGGATTAGATACCCCGGTA
+
GGGGGGCFGGGGGGGCFGGGGGGGGG7+8CC,CFGGGCFGEGGGGGGGGCGFGGGGGGGGGGGEGAFGGGGGAFGEGGGGGGGCEGFCFG9FGGGGGGGCGGDGGE=ACFGGGGFG,9CEGGGGGGGGGGGGDFG9FGGGGGFGGFEE8FCCGGCFGGGFGGGGCCGGGGGG+3>CCEGFCF793,EEDGGFCEDEEGGCCGGGG8DCE5BFGGFGFFCFGCFG;GFFFF6FFCDGFFFG
@M00200:205:000000000-AKKM3:1:1101:14544:3205 1:N:0:1
ACTGGGCTTAAAGGGAGCGTAGGCGGATAGTTTAGTCAGAGGTGAAAGCCCAGGGCTCAACCTTGGAATTGCCTTTGATACTGGCTATCTTGAGTATGGAAGAGGTATGTGGAACTCCGAGTGTAGAGGTGAAATTCGTAGATATTCGGAAGAACACCAGTGGCGAAGGCGACATACTGGTCCATTACTGACGCTGAGGCTCGAAAGCGTGGGGAGCAAACAGGATTAGATACCCTTGTAAGA
+
GGGGGGGGGGGGGGGGGGGGGGGGGGGGGGGGGGGGGGGGGGGGGGGGGGGGGGGGGGGGGGGGGGGGGFGGGGGGGGGGGGGGGGGGGGGGGGGGGGGGGGGGGGGGGGGGGGGGGGGGGFGGFGGGGGGGFGFGGGGGGGGGGGGGFDFGGGGGGGGGGGFGGGGGGGGGGGDGFGGGGGGGGGGGGGGGGGGGGGGGGGGGGGGGGGGGGGFGFGGGGGGGFGGFFFEGEFCGFFF?FCE
@M00200:205:000000000-AKKM3:1:1101:10552:3223 1:N:0:1
ATTGGGTATAAAGGGAGCGTAGGCGGATAGTTTAGTCAGAGGTGAAAGCCCAGGGCTCAACCTTGGAATTGCCTTTGATACTGGCTATCTTGAGTATGGAAGAGGTATGTGGAACTCCGAGTGTAGAGGTGAAATTCGTAGATATTCGGAAGAACACCAGTGGCGAAGGCGACATACTGGTCCATTACTGACGCTGAGGCTCGAAAGCGTGGGGAGCAAACAGGATTAGATACCCTGGTA
+
GGGGGGGGGGGGGGGGGGGGGGGGGGGGGGGGGGGGGGGGGGGGGGGGGGGGGGGGGGGGGGGGGGGGGGGGGGGGGGGGGGGGGGGGGGGGGGGGGGGGGGGGGGGGGGGGGGGGGGGGGGGGGGGGGGGGGGGFGGGGGGGGGGGGGGGGGGGGGGGGGGGGGGGGGGGGGGGGGGGGGGGGGGFGGGGGGD>?EFGGGGGGGGGGGGGGGG>DBGGGGGGGFCC@FFEGGFEFFFFG
@M00200:205:000000000-AKKM3:1:1101:15472:3228 1:N:0:1
ATTGGGCTTAAAGGGCGCGTAGGCGGCTTATCAAGTCAGGCGTGAAATTCCCGGGCTCAACCTGGGGGCTGCGCTTGATACTGATGAGCTCGAATGCGGGAGAGGATAGTGGAATTCCCAGTGTAGAGGTGAAATTCGTAGATATTGGGAAGAACACCAGTGGCGAAGGCGGCTATCTGGCCCGTAATTGACGCTGAGGCGCGAAAGCGTGGGGAGCAAACAGGATTAGATACCCCCGTA
+
G9@FGG?FGF<EG9FCGGGGGG>EGGGCGDGG9EGGGGGG8FFGDGDCGFGG@7FFEGGEFFFFFFFGCFEDGGEF<AFGGFABF5,BFA,8+,BAFCGG+F+>FFF9BFFFGCFGFG?=FBAD@<EFG@<F9,@EFFCFFD<CCFFGC7FECFCCGGC:FGCGGGC@:8BEGGE9B?,97CCG8E;/+1A@ED*:?F5CDGEE>C37EE58CG>37CFF4DC5(7FB*6>>E@F9>30*
@M00200:205:000000000-AKKM3:1:1101:9888:3242 1:N:0:1
ACTGGGCTTAAAGGGCGCGTAGGCGGCTTGGCAAGTCAGGTGTGAAAGGCCTGGGCTCAACCCAGGAACTGCACTTGAGACTGCCTCGCTTGAGTCCGGGAGAGGATGGCGGAATTCCCGGTGTAGCGGTGAAATGCGCAGATATCGGGAAGAATATCCGTGGCGAAGGCGGCTCTCTGGTACGGCACTGACGCTGAGACGCGAAAGCGTGGGGAGCAAAAAGGATTAGATACCCTAGTAAGA
+
GGGGGGGGGGGGGFGGGGGGGGGGGGGGGGGFGGGGA@FGGGGGGGGGGGGGGGGGGGGFGEGGGGGGFFGGGGGCFGFGGGGGFCEFGGF?F@F<FGGGGGEEGF8ECGGDEGGGGGGDGGGGGGGGGGGGGGGGGGGGGGGGGGGGGGEGGGGGGGGFGGGGCFGEB;F8E>=CGFGGDFFGG>:EGFEF5EDEE5@9=DGG8CD*/:5*:8)1.::6*9EC(*75**)232:*..9<CA<
@M00200:205:000000000-AKKM3:1:1101:15413:3266 1:N:0:1
ATTGGGTTTAAAGCGCACGTAGGCGGCTTTGTAAGTTAGGGGTGAAAGCCCAGAGCTCAACTCTGGAACTGCCCTTAAGACTGCATCGCTTGAATCATGGAGAGGTTAGTGGAATTCCGAGTGTAGAGGTGAAATTCGTAGATATTCGGAAGAACACCAGTGGCGAAGGCGACTAACTGGACATGTATTGACGCTGAGGTGCGAAAGCGTGGGGAGCAAACAGGATTAGATACCCTAGTA
+
GGGGGGGGGGGGGGGGCFCGGGGGGGGGGGGGGGGGGGGGGGGGGGGGGGGFGGGGGGGG8FGGGGGG<FGGGGGGGGGGGGGGGGGGGGGGGGFGGGGGGGGGGGGGGGGGGGGGCGGGGDFGGGGFGGGGGGGGGGGGGGGGGGGGGEGGGGFGGGGGFFGGGGGGGGGGGGGGFGAFFCFGGCF:FCFDGGGGEGFGDG=CGGGGGGGGGGFGFGGGGGGGDFGEFFBDEC?GF4BE
@M00200:205:000000000-AKKM3:1:1101:16091:3271 1:N:0:1
ACTGGGTGTAAAGGGCGTGTAGGCGGTTTGTTAAGTCATGTGTGAAAGCCCCCGGCTTAACCGGGGAAGGACGCATGAAACTGGCAAGCTAGAGTACCAAAGAGGGGGGTGGAATTCCAGGTGTAGCGGTGAAATGCGTAGATATCTGGAGGAACACCGGTGGCGAAGGCGGCCCCCTGGTTGGATACTGACGCTGATACGCGAAAGCGTGGGGAGCAAACAGGATTAGATACCCTCGTA
+
GGGGGGFGGGGGGGGGGGGGGGGFGGCGGGGGGFGFGGGGGGGGGGGGGGDGGGGGGGGGGGGGGGGGEGGGGGGGGGGGGGGGGGGGGGGGGGGGGGGGGGGFFGGGGGGGGGGGGGGGGGGGFGGGG=CGFG9CFFGGGGGGFGFFDFGGGGGGGGGGCEEGGDEDGGGGGDEGGGGGF7EGGGFGFFGGGGDGCCFEGGEGGGG4?EGGGGBG3CGD57EGFG7<?F<F7CF6@>3C
@M00200:205:000000000-AKKM3:1:1101:12338:3285 1:N:0:1
ACTGGGCGTAAAGGGAGCGTAGGCGGATAGTTTAGTCAGAGGTGAAAGCCCAGGGCTCAACCTTGGAATTGCCTTTGATACTGGCTATCTTGAGTATGGAAGAGGTATGTGGAACTCCGAGTGTAGAGGTGAAATTCGTAGATATTCGGAAGAACACCAGTGGCGAAGGCGACATACTGGTCCATTACTGACGCTGAGGCTCGAAAGCGTGGGGAGCAAACAGGATTAGATACCCCCGTA
+
GGGGGGGGGGGGGGGGGGGGGGGGGGGGGGFGGGGGGGGGGGGGGGGGGGGGGGGGGGGGGGGGGGGGGGGGGGGGGGGGGGGGGGGGGGGGGGGGGGGGGGGGGGGGGGGGGGGGDGGFGGGGGGGGGGGGGGGGGFGGGGGGGGGGGGGGGGGGGGGEFGGGGGGGGGGGGGGGGGGGGGGGGGGGGGGGGGGGDFGGGGGGG8?CEGGCFEEGFGFGCGGGFGGFFACGE:CFFFFG
@M00200:205:000000000-AKKM3:1:1101:13197:3310 1:N:0:1
ACTGGGCGTAAAGCGAGCGCAGGTGGTTTAATAAGTCTGATGTAAAAGGCAGTGGCTCAACCATTGTGTGCATTGGAAACTGTTAGACTTGAGTGCAGTAGAGGAGAGTGGAATTCCATGTGTAGCGGTGAAATGCGTAGATATATGGAGGAACACCGGTGGCGAAAGCGGCTCTCTGGACTGTAACTGACACTGAGGCTCGAAAGCGTGGGTAGCAAACAGGATTAGATACCCGAGTA
+
GGGGGGGGGGGGGGFGGGGGFGGFGGECGFGGGGFGGGGGGGG,CFGGGGGGGGFGGFGGGGGGGFGGGGGGGGCGGGGGGGGGGGGFFGGGGFGGFGEGGGGGGGGGGGGGGGGGGGGGGCFGEAFGGCG??FGGGG@EGFGCFGGFGCCDEFFFGGGGGGGGCEEGGGDGGGFGGGGGGGGGGGG7ECGFGFG?A8E1,*;?EEGCEEC@CFE*+=<EDD/8=7=<FA3CFF@8558
@M00200:205:000000000-AKKM3:1:1101:6121:3323 1:N:0:1
ACTGGGTGTAAAGCGCGCGCAGGCGGTCCCGAAAGTCCTTCGTGAAAGCTCCCGGCTCAACTGGGAGAGGCCGGTGGAAACTTCGGGACTTGGAGGCGGGAGAGGCAGATGGAATTCCCGGTGTAGCGGTAAAATGCGTAGATACCGGGAGGAACACCAGTGGCGAAAGCGATCTGCTGGCCCACCCTCGACGCTCAGGCGCGAAAGCTAGGGGAGCGACAGGGATTAGATACCCCTGTA
+
GGGGGGFGGGGGGGGGGGGGGGGGGGGGGGFGGGGGFGGGGGGGGGGGGGGGGGGGGEGGGGGGGFGGGGGGGGFGGGGGGGGGGGGGGGGGGGGGGGGDGGGGGGGGGGGGGGGGFDFGGFEGFFFGGFGEFGGGGGC@FGGGGGGGGGGGGGGGFFFGFGGDB<EEE@CC*;CGGGFFG*;CE5CF=DG8C*C=EECFCDGGGGC>EGFFGGFGFGGC)>=DBFG?FB):<,<*75/<
@M00200:205:000000000-AKKM3:1:1101:17159:3347 1:N:0:1
ATTGGGCTTAAAGCGAGCGCAGGTGGTTTAATAAGTCTGATGTAAAAGGCAGTGGCTCAACCATTGTGTGCATTGGAAACTGTTAGACTTGAGTGCAGTAGAGGAGAGTGGAATTCCATGTGTAGCGGTGAAATGCGTAGATATATGGAGGAACACCGGTGGCGAAAGCGGCTCTCTGGACTGTAACTGACACTGAGGCTCGAAAGCGTGGGTAGCAAACAGGATTAGATACCCTAGTA
+
GGGFGGGGGGGGGGGGGGGGGGGGGGGGGGGGGGGGGGGGGGGGGGGGGGGGGGGGGGGGGGGGGGGGGGGGGGGGGGGGGGGGGGGGGGGGGGGGGGGGGGGGGGGGGGGGGGGGGGGGGGGGGGGGGGGGGGGFFGGGGGGGGGGGGGGGGGGGGGGGGGGGGGEGFGE@>EGGGGGGDGGGGGFGGGFFGGGG?B=:CDEGECFGGCGGCFBFFGGGGGFF;FF<=FECGG9<FFC
@M00200:205:000000000-AKKM3:1:1101:20642:3354 1:N:0:1
ATTGGGTATAAAGCGAGCGCAGGTGGTTTAATAAGTCTGATGTAAAAGGCAGTGGCTCAACCATTGTGTGCATTGGAAACTGTTAGACTTGAGTGCAGTAGAGGAGAGTGGAATTCCATGTGTAGCGGTGAAATGCGTAGATATATGGAGGAACACCGGTGGCGAAAGCGGCTCTCTGGCCTGTAACTGACACTGAGGCTCGAAAGCGTGGGTAGCAAACAGGATTAGATACCCCGGTAAGAT
+
GGGGGGGGGGGGGGGGGGGGGGGCEGGGFFGFGGGFGGGGGGGCFFFGEGGGEGGGGGGGGGGGGGGGGGGG9EG@FFGGGGGGGGGAFFGGGGGFGGGGGGGFFEFGFFGGFGGFGFGGGGGGFFGG7FGGGFGCFCFGGGGGGGGEFGCCAFGFGGGGEDGGGGGGGGGG>>:FGFE,3>DGGFGGGGFGEFGGGDFFC;CE8?FDGGGDFEAGF1?FGFF5)+27:7CDCFFG))./7;?
@M00200:205:000000000-AKKM3:1:1101:25080:3363 1:N:0:1
ATTGGGCGTAAAGAGCTCGTAGGCGGCCAACTAAGTCAGACGTGAAATCCCTCAGCTTAACTGGGGAACTGCGTCTGATACTGGATGGCTTGGATTCGGGAGAGGAATGCGGAATTCCAGGTGTAGCGGTGAAATGCGTAGATATCTGGAGGAATACCGGTGGCGAAGGCGGCATCCTGGACCATTACTGACGCTGAGGCGCGAAAGCTAGGGGAGCAAACGGGATTAGATACCCTTGTA
+
GGGGGGGFGGGGGGGGGGGGGGGGGGGGGGGGGGGGGGGGGGGGGGGGFCGDDFGGGCFGGGGFGGGGCGGGDGGGGGGGGGGGEEFEGGGGGFGGGGFGGC::FGGGGGGGGGGGGF9FFGGGFGGGGGGGGFGGGGGGEFGGGGGGGGGGGGD<FFGGGGGGGGGGGFGGDCECCCFFEFGGCFFGGFGGGDGGGCGGGCEEE*9*<7CFGC7DE5CFFDGG?CF?FFBF+:0>FFFE
@M00200:205:000000000-AKKM3:1:1101:25690:3378 1:N:0:1
ATTGGGTTTAAAGGGAGCGTAGGCGGATAGTTTAGTCAGAGGTGAAAGCCCAGGGCTCAACCTTGGAATTGCCTTTGATACTGGCTATCTTGAGTATGGAAGAGGTATGTGGAACTCCGAGTGTAGAGGTGAAATTCGTAGATATTCGGAAGAACACCAGTGGCGAAGGCGACATACTGGTCCATTACTGACGCTGAGGCTCGAAAGCGTGGGGAGCAAACAGGATTAGATACCCCCGTA
+
FGGGGGGGGGGGGGGGGGGGGGGGGGGFGGGCFGGGGGGGFGGGGGGGGGGGGGGGGGGGGGFGGGGGGGGGFFGGGGGGGGGGGFGGGGGGGGGGFGGGGGGFGFEGGGGFGGFGGGGGGGGFFGFGGGGGGGGGGGFGGGGGGGGGGGGGGGGGGEGCGF8EEGGEGGEGGGGCCGGGFFDCGGGGGGGGCECEDC>5CCGGG*)?EEGGGGEGACGDCFGGF4C36AEGF8<93;;E
@M00200:205:000000000-AKKM3:1:1101:14689:3417 1:N:0:1
ATTGGGCTTAAAGGGCGCGTAGGCGGCCGATTAAGTCGGGGGTGAAAGCCTGTGGCTCAACCACAGAATTGCCTTCGATACTGGTTGGCTTGAGACCGGAAGAGGACAGCGGAACTGCGAGAGTAGAGGTGAAATTCGTAGATATTCGCAAGAACACCAGTGGCGAAGGCGGCTGTCTGGTCCGGTTCTGACGCTGAGGCGCGAAAGCGTGGGGAGCAAACAGGATTAGATACCCTTGTA
+
GGGGGGGGGGGGGGGGGGGGGGGGGGGGGFEGGGGGGGGGGGGGGGGGGGGGGGGGGGGGGGG7FFGGGGGGGGGFGGFGGGGGAFF@AFGGGGFGFEEGGGGGGGGGDFEGGGGGGGGEGCFA;FGFGGGGCFCFFFFCFFFGFGGC:CEEFGGC:FGE3<CECCGGGGGGE5CF9CCFFEFGDGCEGGGG8=9E88=FGDC8C*9C8*;ECG:75FFGGFG54677445CGGG6<?6<
@M00200:205:000000000-AKKM3:1:1101:13992:3445 1:N:0:1
ATTGGGTATAAAGGGAGCGTAGGCGGATAGTTTAGTCAGAGGTGAAAGCCCAGGGCTCAACCTTGGAATTGCCTTTGATACTGGCTATCTTGAGTATGGAAGAGGTATGTGGAACTCCGAGTGTAGAGGTGAAATTCGTAGATATTCGGAAGAACACCAGTGGCGAAGGCGACATACTGGTCCATTACTGACGCTGAGGCTCGAAAGCGTGGGGAGCAAACAGGATTAGATACCCGTGTA
+
GGGGGGGGGGGGGGGGGGGGGGGGGGGGGGFGGGGGGGGGGGGGGGGGGGGGGGGGGGGGGGGGGGGGEGGGGGGGGGGGGGGGGGGGGGGGGGGGGGGGGGGGGGGGGGGGGGGGGGGGGFFFFGGGGGGGGGGGGGGGGGGGGGGGGGGGGGGGGGGGCFGGGGGGGGEGGGGGGFGGGGGGGGGGDGGGGGDGGGGGGGGGGGGGGCEGE>3CBGGGGDCFFGFE=63+2?BD));F
@M00200:205:000000000-AKKM3:1:1101:10621:3450 1:N:0:1
ATTGGGTTTAAAGTGTGCGCAGGTGGCCGCGCATGTCGAGTGTGAAATCCCCGGGCTTAACTTGGGAATTGCGCTCGAAACTACGTGGCTGGAGTGTGGCAGAGGGAGGTGGAATTCCACGTGTAGCGGTGAAATGCGTAGAGATGTGGAGGAACACCAATGGCGAAGGCAGCCTCCTGGGCCAACACTGACACTCATGCACGAAAGCGTGGGGAGCAAACAGGATTAGATACCCGTGTA
+
GGGGGGGGGGGGGGGGGGGGGGGGGGGGGGGGGGDFGGFEFGGGGGGGFGGGGGG@@FGGGFGGGGGGGCFDFGGGGGGEFFFFGGGGGGEGFGGGGEGGGGGCFGGGGGFFFFFGGGDF7BDFEGECF:FD@FFGGEEEGGG<CFGGGCFFCFCGGGGGGGGFGCE@E>,>C8DGCGGGFFFGGCE=969,976;C??<EGGGGGGGG*8C:C37<FGECFFGFD*5@49FG68G@>5:
@M00200:205:000000000-AKKM3:1:1101:12110:3463 1:N:0:1
ATTGGGTGTAAAGCGAGCGCAGGTGGTTTAATAAGTCTGATGTAAAAGGCAGTGGCTTAACCATTGTTCGCTTTGGAAACTGTTAAACTTGAGTGCAGAAGGGGAGAGTGGAATTCCATGTGTAGCGGTGAAATGCGTAGATATATGGAGGAACACCGGTGGCGAAAGCGGCTCTCTGGTCTGTAACTGACGCTGAGGCTCGAAAGCGTGGGGAGCAAACAGGATTAGATACCCCAGTA
+
GGGGGGGGGGGGGGGGGGGGGGGGGGGGGGGGGGGGGGGGGGGFGGGGGGGGGGGGGGGFGGGGGGGGGGGGGGGGGGGGGGGGGGGGGFAGGGGGGGGGGGGGGGGGGGGGFGGGDEFGGGGGGGGGGFDFFGGGEEFGGGGGGGGGGGGGFGGGG+>FFGGGGGGGCEEGEEGFGGGGGGGGGGF7?FEGEEDGG5@56CEFEGFD;EGGF8>DFGFGG2=;4+2;AFF7<@5CB@B
@M00200:205:000000000-AKKM3:1:1101:16664:3491 1:N:0:1
ATTGGGCTTAAAGGGAGCGTAGGCGGATAGTTTAGTCAGAGGTGAAAGCCCAGGGCTCAACCTTGGAATTGCCTTTGATACTGGCTATCTTGAGTATGGAAGAGGTATGTGGAACTCCGAGTGTAGAGGTGAAATTCGTAGATATTCGGAAGAACACCAGTGGCGAAGGCGACATACTGGTCCATTACTGACGCTGAGGCTCGAAAGCGTGGGGAGCAAACAGGATTAGATACCCCCGTA
+
GGGGGGGFGGFFGGGGGGGGGGGGGGGGGGGGGGFGGGGGGFGFGFFGGGGGGGGGDGGGGGGGGGFGGEGGGGGGGGGGEFGGGFFGGFGGGGFGGGGGGGGGGGGGGGGGGGGGGGGGGGGFGGGGGGGGGGGGGGGGGGGGGGGGGGGGGGGGGGGGGGGGGGGGGFCGGGGGGGGGGFFFGGGGGGGGGGGGEGGGGGEGG5C4CEGGCGFGDFGECGCFFDGFF+7DC?88;D55
@M00200:205:000000000-AKKM3:1:1101:9741:3559 1:N:0:1
ATTGGGTTTAAAGGGAGCGTAGGCGGATAGTTTAGTCAGAGGTGAAAGCCCAGGGCTCAACCTTGGAATTGCCTTTGATACTGGCTATCTTGAGTATGGAAGAGGTATGTGGAACTCCGAGTGTAGAGGTGAAATTCGTAGATATTCGGAAGAACACCAGTGGCGAAGGCGACATACTGGTCCATTACTGACGCTGAGGCTCGAAAGCGTGGGGAGCAAACAGGATTAGATACCCCAGTA
+
GGGGGGFGGGGGGGG<FGEGGGGGGGGGGGGGDFGGGGGGDGGGGCGGGGGGGGGGFGGGGGGGGFGGEGGGDGEGGGGGGGGFFGGGGGGGGFF<FFFFFG?<CFGGGGGGGGFGGFGGGFGGGFGGGGGGFGFGGGGFGGGGGGGFGGCFGGGGGG7DFGGG7:CEEGGDEBCCGGGGFB,9BFFG7CFG>7DEEGFGGFEE::?<EE7CCEDDFGGGFGGGFGG<AAE7B??CB8FG
@M00200:205:000000000-AKKM3:1:1101:17945:3592 1:N:0:1
ACTGGGCTTAAAGCGCGCGCAGGCGGTCTCGAAAGTCGGACGTGAAAGCTCCCGGCCCAACTGGGAGAGGTCGTTCGAAACTTCGAGACTTGAAGGCGGAAGAGGCAAATGGAATTTCCGGTGTAGCGGTAAAATGCGTAGATACCGGAAGGAACACCAGTGGCGAAAGCGATTTGCTGGTCCGCCCTTGACGCTCAGGCGCGAAAGCTAGGGGAGCGACCGGGATTAGATACCCGAGTA
+
GGGGGGGGGGGGGGGGGGGGGGGGGGGGGGGGGGGGGGGGGGGGGGGGGGGGGGGGGGGGGGGGGGGGGGGGGGGGGGGGGGGGGGGGGGGGGGGGGGGGGGGGGGGGGGGGGGGGGGGGGGGEGGGGGGGGGGGGGGGEGGGGFCGDGGEGGGGGGGFFGGGGCC7FEGGCGGGGGFG?GGGGGGGGGGGGGGGGGGGGGGD?EECC?FFGGGBDEGGCDG8D>DC<@BFGGGGDBBFF
@M00200:205:000000000-AKKM3:1:1101:16274:3640 1:N:0:1
ACTGGGCTTAAAGCGCACGTAGGCGGCTTCGCAAGTCGGATGTGAAATCCCTCGGCTCAACCGAGGACGTGCACCCGAAACTGCGGGGCTTGAGTACTGAAGAGGATCGCGGAATTCCCGGTGTAGAGGTGAAATTCGTAGATATCGGGAGGAACACCAGTGGCGAAGGCGGCGATCTGGGCAGATACTGACGCTGAGGTGCGAAAGCGTGGGGAGCAAACAGGATTAGATACCCCTGTA
+
GGGGGGDFGGGGGGGGCGGEGGGGGGG:FEEFGGGGGGGGGGGGGGGFGGG8FGGGGGGGGFGGEGGGGEEGGG<FGGEGGGGFE@GCGG<CGEEGGFFFGGGGFFACG@FGGGGGGGGGGGGGGGFFCGDFGGG@GGGGGEGGFGG7FE>EGFGFGGGGGGGGGG7:FFFEG5?CFCG?CD88*<7<?FFG5CDG=5E+ACGGGGGGEGDGGG@C>FGGFFGG?GGFFF<*+3<3.>FG
@M00200:205:000000000-AKKM3:1:1101:9951:3663 1:N:0:1
ATTGGGTTTAAAGGGCTCGTAGGCGGCCAACTAAGTCAGACGTGAAATCCCTCGGCTTAACCGGGGAACTGCGTCTGATACTGGATGGCTCGAGTTTGGGAGAGGGATGCGGAATTCCAGGTGTAGCGGTGAAATGCGTAGATATCTGGAGGAACACCGGTGGCGAAGGCGGCATCCTGGACCAACACTGACGCTGAGGAGCGAAAGCCAGGGGAGCAAACGGGATTCGATACCCCAGTAAGA
+
GGGGGGGGGGGGGGGGGGGGGGGGGGGGGGGGGGGGGGGGGGGGGGGGGGGGGGGGGGGGGGGGGGGGGGGGGGEFGFFGGGGGGGGGGDFEFFFGGFFGCCCFGGGGGGGGGEFGGFGDFGGGGGGGGGGGGGGGGGGGGGGGGGGGGGFDCGGCGEGGGGG8EB@CEFEG5BEEGFGGGGGGGEGGGGGGGG3EGFGGEFEGGGGGGGGFCG>DDGFGGGD7(>7)8@<C>CFFEF??CAA
@M00200:205:000000000-AKKM3:1:1101:21505:3678 1:N:0:1
ATTGGGCGTAAAGGGCGCGTAGGCGGCTTACCAAGTCAGGCGTGAAATTCCCGGGCTCAACCTGGGGGCTGCGCTTGATACTGGTGAGCTTGAATGCGGGAGAGGATAGTGGAATTCCCAGTGTAGAGGTGAAATTCGTAGATATTGGGAAGAACACCGGTGGCGAAGGCGGCTATCTGGCCCGTGATTGACGCTGAGGCGCGAAAGCGTGGGGAGCAAACAGGATTAGATACCCTAGTA
+
GGGGGGGGGGGGGGGGGGGGGGGGGGGGGGGGGGGGGGGGGGGGGGGGGGGGGGGGGGGGGGGGGGGGGGGGGGGGGGGGFGGGGGGGGGGGGGGGGGGGGGGGGGGGGGGGGGGGGGGGGFGGGGGGGGGGGGFGGGGGGGGGGGGGGGGGGGGGGGGGGGGGGGGGDFG>EGGFGGGGGGGEC558EDCGGGGGEFGGGGGE5CGGGGGGGGFDEGGGGGFG0CF?FF>FFC86FFFG
@M00200:205:000000000-AKKM3:1:1101:16960:3679 1:N:0:1
ACTGGGTTTAAAGCGCACGTAGGCGGATTGTTAAGTCAGGGGTGAAATCCTGGAGCTCAACTCCAGAACTGCCTTTGATACTGGCAATCTCGAGTCCGGAAGAGGTGAGTGGAATTCCGAGTGTAGAGGTGAAATTCGTAGATATTCGGAGGAACACCAGTGGCGAAGGCGGCTCACTGGTCCGGTACTGACGCTGCGGTGCGAAAGCGTGGGGAGCAAACAGGATTAGATACCCGAGTA
+
GGGGGGGGGGGGGGGGGGGGGGGGGGGGGGGGGFFGGGGGGGGGGGGGGGGGGFFGGGGGGGGGGGGGGGGGCAFGGGGFGGGGGGGGGGGGGGGGGGGGGDGGAGGGGGGGGGFFGGGEGFGGCGGGGGGGGGGGGGGGCFGGGGCGFDGGCGGGGGGGGGGEGGEGGGGGGEGCFGGGFGGD5BEGGGFGGEGD**?*/>CE88CG*2BEDCBGFCGGGFG41DFFF*67EFEGFDFF
@M00200:205:000000000-AKKM3:1:1101:17541:3712 1:N:0:1
ATTGGGCTTAAAGGGCTCGTAGGCGGCCAACTAAGTCAGACGTGAAATCCCTCGGCTTAACCGGGGAACTGCGTCTGATACTGGATGGCTCGAGTTTGGGAGAGGGATGCGGAATTCCAGGTGTAGCGGTGAAATGCGTAGATATCTGGAGGAACACCAATGGCGAAGGCAGCTCGCTGGGACGTGACTGACGCTGAGACGCGAAAGCGTGGGGAGCAAACAGGATTAGATACCCGGGTA
+
GGGGGGGGGGGGGGGGGGGGGGGGDGGGGGGGGGGGGGGGGGGGGGGGGGGGGGGGGGGGGGGGGGGGGGGCFGGGGGGGGGGGGGGGGFEGGEGGGGGGGGGGGGGGGGGGDFFGGGGGGFGGGGGGGGGGGGGGGEGCGGDGGGCFGGGGGGGGGGGGGGGGCFCGCFFGDGGGGGGGGGFEGD8E@7C@ED3CC2A+CCEGCEDDEEGGGGBDEGGG**0917><FFBGGF?D>>5=
@M00200:205:000000000-AKKM3:1:1101:12542:3738 1:N:0:1
ACTGGGTATAAAGGGAGCGTAGGCGGATAGTTTAGTCAGAGGTGAAAGCCCAGGGCTCAACCTTGGAATTGCCTTTGATACTGGCTATCTTGAGTATGGAAGAGGTATGTGGAACTCCGAGTGTAGAGGTGAAATTCGTAGATATTCGGAAGAACACCAGTGGCGAAGGCGACATACTGGTCCATTACTGACGCTGAGGCTCGAAAGCGTGGGGAGCAAACAGGATTAGATACCCCAGTA
+
GGGGGGGGGGGGGGGGGGGGGGGGGGGGGGGGGGGGGGGGGGGGGGGGGFGGGGGGGGGGGGGGGGGGGGGGGGFGGGGGGGGGGGGGGGGGGGGGGGGGGGGGGGGGGGGGGGGGGGGCFGGGGGGGGGGGGGGGFGGGGEGGGFFGGE@FGGGGGGGGGGGGGGGGGGDDGGEFGGGCEGGGGAFGGGGGGGGGGGGFCFGGGGGGGGGGGC>GFGCFGFGFFFGFFA?79FFG=AAF
@M00200:205:000000000-AKKM3:1:1101:20245:3777 1:N:0:1
ATTGGGTGTAAAGTGTGCGCAGGTGGCCGCGCATGTCGAGTGTGAAATCCCCGGGCTTAACTTGGGAATTGCGCTCGAAACTACGTGGCTAGAGTGTGGCAGAGGAAGGTGGAATTCCACGTGTAGCGGTGAAATGCGTAGAGATGTGGAGGAACACCGATGGCGAAGGCAGCCTTCTGGGCCAACACTGACGCTCATGCACGAAAGCGTGGGGAGCAAACAGGATTAGATACCCCTGTA
+
GGGGGGGGGGGGGGGGGGGGGGGGGGGGGGGGGGGFGGGGGGGGGFGCFGFFGGGGGFFGGFCFFGGGGGGGGGGGGGGGGGGGGGFGGGGGCF?FFEEGGGFFFFGGCEFGGGGGGGGGGGGFGGGGGGGGGGGGFGGGGDGDFGGGGGFFFGGGGGGGGGGGGGEGGGCEGGGGFGGGGFDEEGDE?FGGGGGGEFGGGGGGGGGGGGG@CEEG>FCGGGGG(7:8?@2CEFGC>FFG
@M00200:205:000000000-AKKM3:1:1101:23814:3791 1:N:0:1
ACTGGGTGTAAAGGGCTCGTAGGCGGTTTGTCGCGTCGGGAGTGAAAACCAGGTGCTTAACACCTGGCTTGCTTCCGATACGGGCAGACTAGAGGTATTCAGGGGAGAACGGAATTCCTGGTGTAGCGGTGAAATGCGCAGATATCAGGAGGAACACCGGTGGCGAAGGCGGTTCTCTGGGAATATCCTGACGCTGAGGATCGACAGTGTGGGGAGCGAACAGGATTAGATACCCCAGTA
+
GGGGGGEFG@FGGGGGGGGGCGDGGGGEFCFGGGGGGFGCFGGGGGGGGGGGGGCFGGFGGGGGGD8FEGGGGGFGGDGGG?F7F+B=EGCG<FGFGGGGFAFGGGGGGGGGGGFGGGFFGGGGGGGGGCC>E=FGG@FCEFC,FFGF?,<FFCE8FGEEGG@FG78FCEFEEEE@FGG7C*>EBCEGGC+>8:**/8C6+77?*29CCFF8CD@5@CE8C);<0*C)**.:FFF*))0<
@M00200:205:000000000-AKKM3:1:1101:11744:3800 1:N:0:1
ATTGGGCTTAAAGGGAGCGTAGGCGGATAGTTTAGTCAGAGGTGAAAGCCCAGGGCTCAACCTTGGAATTGCCTTTGATACTGGCTATCTTGAGTATGGAAGAGGTATGAGGAACTCCGAGTGTAGAGGTGAAATTCGTAGATATTCGGAAGAACACCAGTGGCGAAGGCGACATACTGGTCCATTACTGACGCTGAGGCTCGAAAGCGTGGGGAGCAAACAGGATTAGATACCCTTGTA
+
GGGGGGGGGGGGGGGGGGGGGGGGGGGGGGGGGGGGGGGGGGGGGGGGGGGGGGGGGGGGGGGGGGGGGGGGGGGGGGGGGGGGGGGGGGGGFGGCFGGGGGGGGGGGGFGFFGGGGGGGGGGGFGGGGGGFGGFGGGGGGGGGGGGGGGGGGGGGGGGGGGGGGGGGGGGGGGGGGGGFGGGGGFGGGGGGGGGGGGGGGGGGGGGGGCEEG>BDEGGGGGGGFGGF4F?FEEEFFFFC
@M00200:205:000000000-AKKM3:1:1101:9728:3809 1:N:0:1
ATTGGGTTTAAAGCGCGCGTAGGTGGCTTGATAAGCCGGTTGTGAAAGCCCCGGGCTCAACCTGGGAACGGCATCCGGAACTGTCAAGCTAGAGTGCAGGAGAGGAAGGTAGAATTCCCGGTGTAGCGGTGAAATGCGTAGAGATCGGGAGGAATACCAGTGGCGAAGGCGGCCTTCTGGACTGACACTGACACTGAGGAGCGAAAGCGTGGGTAGCAAACAGGATTAGATACCCCCGTA
+
GGGFGGGGGGGGGGGGEEGGGGGEGGGGFC<FGFGAFE7F6FFCFGGAFGGGGGGGGGGFGDGFGGGCFEGGFGCEFG+@FGGGGGGGGG9E<9FFCAFGGGGGDE=AEFFGGCFGGGGGGGGGGFGCGGGFFGGGGGG8F:<FCCFCECG7FC:DFGFGGGGGGGGGDEGGGDC++?CFFGF>EGG?<DC@<CG6CCF+*95CCEGGCGGGCCF<6+<CCC*>?FG24*-:CFCF@<DG
@M00200:205:000000000-AKKM3:1:1101:16513:3811 1:N:0:1
ACTGGGCTTAAAGGGCGCGTAGGCGGTTCCGATCGTGGCGCGTGAAATCCCCCGGCTCAACCGGGGAAGTGCGCGCCATACGTCGGTTCTCGAGGGCGGTAGGGGGGACTGGAACTCTCGGTGGAGCGGTGAAATGCGTAGATATCGAGAGGAACACCGGTGGCGAAGGCGGTTCTCTGGGACGGTACTGACGCTGAGACGCGAAAGCGTGGGGAGCGAAACGGATTAGATACCCCCGTA
+
GGGGGGGGGGGGEGEGGGGGGGGGGGGGGGGDEGFGGGGDGGCG@EFGGGGGGCFC:FGG?GGGGGGEFBDFFGGGGEEGGGGGDGGGGGGGECEGGGEFEEGGGGGGGGGFGCGGGFFGGEGGGGGGGE*8CCCCFE8CGGGG??EEF>EEGGGGGGGDEGGGGGDE:FGCECCFFFFFGDGE8;85?DCE*:*/**<CECECE*CFGG>CEE>DD5:*))/5(/9)9B<CFFEC:575
@M00200:205:000000000-AKKM3:1:1101:23931:3814 1:N:0:1
ATTGGGTGTAAAGGGCGCGTAGGTGGCCCGTTAAGTGGCTGGTGAAATCCCGGGGCTCAACTCCGGGGCTGCCGGTCAGACTGGCGAGCTAGAGCACGGTAGGGGCAGATGGAATTCCCGGTGTAGCGGTGGAATGCGTAGAGATCGGGAAGAATACCAGTGGCGAAGGCGTTCTGCTGGGCCGTTGCTGACACTGAGGCGCGACAGCGTGGGGAGCAAACAGGATTAGATACCCCGGTACGAT
+
GGGGGGGGGGGGGGGGGGGGDGGGGGGGGEGFEGGGAFDECGGGGGGGGGGGEGGGGGGGG<CFGGGBGGGGFGDFDEE?FGGGGGDDGGGGGGFFGGGGGGGGGGGGG<FGG@FGGGGGGGGGGGGGGGGG7:DFGEGCGECCGG@GGGDEG@:FGGGGGGFEGEEG7EGEEEG@GGGDEGGGGGGGFGFGCFFGGGFFGGG5CCGGC:5CE57DFF88DFGG?GG7FFAC@EFGFFB5*41-
@M00200:205:000000000-AKKM3:1:1101:9091:3821 1:N:0:1
ATTGGGTGTAAAGGGCGCGTAGGCGGGATGGCAAGTCGGTCGTGAAATCCCTGGGCTCAACTCAGGGGGGTCGGCCGATACTGCCGTTCTTGAGGGATGCAGAGGAGACTGGAATTCCCGGTGTAGCGGTGAAATGTGTAGAGATCGGGAGGAACACCGGTGGCGAAGGCGGGTCTCTGGGCATTCCCTGACGCTGAGGCGCGAAAGCGTGGGGCGCAAACGGGATTAGATACCCCTGTA
+
FGGGGGGGGGGGGGGGGGGGGGGGGGGGGGGGGGGGGGGGGGGGGGGGGGGGGGGGGGGGGGGGGGGGGGGGGGGGGGGGGGGGGGGGGGGGGGGGGGFGGGGGGGGGGGGGGGGGGGGGGGGGGGGGGGGGGGGGGGGGGGGGGGGGGGGGGGGGGGGGGGGGGGGGGGGGGEGGGGGGGGGGFGFFGFGGGGCE*CCCC55?*83CEEGDGG))5CGGGGG:(>F?FF>7CEGGFFFD
@M00200:205:000000000-AKKM3:1:1101:12076:3821 1:N:0:1
ACTGGGTGTAAAGGGAGCGTAGGCGGATAGTTTAGTCAGAGGTGAAAGCCCAGGGCTCAACCTTGGAATTGCCTTTGATACTGGCTATCTTGAGTATGGAAGAGGTATGTGGAACTCCGAGTGTAGAGGTGAAATTCGTAGATATTCGGAAGAACACCAGTGGCGAAGGCGACATACTGGTCCATTACTGACGCTGAGGCTCGAAAGCGTGGGGAGCAAACAGGATTTGATACCCCAGTA
+
GGGGGGGGGGGGGGGGGGGGGGGGGGGGGGGGGGGGGGGGGGGGGGGGGGGGGGGGGGGGGGGGGGGGGGFGGGGGGGGGGGGGGGGGGGGGGGGGGGGGGFGGGFGGGGFGGGGGGGGGGGGGGG9DEFGGFGGGGGGGGGFGGCEFGGGGGGGGGGEGGGGGGGGGDGGGGCGCCEFDFFGGGEFGGGGGGGGDCF8CCF5EGDGFGC8FGD5:8CCFC*=<;C7)+3.:EFGGFF4@
@M00200:205:000000000-AKKM3:1:1101:8933:3843 1:N:0:1
ACTGGGTGTAAAGGGCGCGTAGGCGGCCGATTAAGTCGGGGGTGAAAGCCTGTGGCTCAACCACAGAATTGCCTTCGATACTGGTTGGCTTGAGACCGGCAGAGGACAGCGGAACTGCGAGTGTCGAGGTGAAATTCGTAGATATTCGCAAGAACACCAGTGGCGAAGGCGGCTGTCTGGTCCGTTTCTGACGCTGAGGGGCGAAAGCGTGGGGAGCAAACAGGATTCGATACCCGAGTAACAC
+
GFFGCFFD6C9@C<@CCECF@FCFDEEGD+C6@FFGGD@FDGBCC,,5CA,CEEGGC@D<FG7FABE<5<BFD,,CD7E<F,?AEFD:<,B><<<DF:F:F++83:+<<FGEBFGB,@<*CEEG,**1CFGC99@;CGFFGGGD,,;<7FE<FD8<BF7*7CFGGGG:F7<C//8EF7<*2CFE*30A+*0<?**21:5**97C8877EC*:>EF).:*+*/*/84>))/)9EFG)).70:)..
@M00200:205:000000000-AKKM3:1:1101:5343:3856 1:N:0:1
ATTGGGTTTAAAGGGCGCGTAGGCGGCTTACCAAGTCAGGCGTGAAATTCCCGGGCTCAACCTGGGGGCTGCGCTTGATACTGGTGAGCTTGAATGCGGGAGAGGATAGTGGAATTCCCAGTGTAGAGGTGAAATTCGTAGATATTGGGAAGAACACCGGTGGCGAAGGCGGCTATCTGGCCCGTAATTGACGCTGAGGCGCGAAAGCGTGGGGAGCAAACAGGATTAGATACCCTCGTA
+
GGGGGGGGGGGGGGGGGEGGGGGGGGGGGGFGGGGGGGGGGGGGGGGGGAEGEGGGGGGGGGGGFFGGGEEFGGGGGGGGGGGGG<FGGGGGGFGGGGDGGGGGGGGGGGGGGGGGGGFFGGGGGGGGGGGGGGDCGGCGGGGGGFGGGGGGGGGGGGDGGGGGGGGGGGGGG>7FGGGGG5=C8E*8?>CEECGGGG5EGGGEGECGEEGEEEBCD5*<<DDG?CF?=FAGGCF4).<5
@M00200:205:000000000-AKKM3:1:1101:7195:3861 1:N:0:1
ACTGGGTTTAAAGGGCGCGTAGGCGGCCTTGTAAGTTGGGGGTGAAAGCCCGTGGCTCAACCACGGAATTGCCTTCGATACTGCTTGGCTTGAGACCGGAAGAGGTGAGTGGAACTGCGAGTGTAGAGGTGAAATTCGTAGATATTCGCAAGAACACCAGTGGCGAAGGCGGCTCACTGGTCCGGATCTGACGCTGAGGCGCGAAAGCGTGGGGAGCAAACAGGATTAGATACCCTTGTA
+
GGGGGGGGGGGGGGGGGGGGGGGGGGGGGGGGGGGGGGGGGGGGGGGGGGGGGGGGGGGGGGGGGGGGGGGGGGGGGGGF>EGGGGGGGGGGGGGGGGGGGGGGGGGGGGGGGGGGGGGGGGGFGGGGGGGGGGGFGGGGGGGGGGGGEGGGGGGGGGFFGGGGGGGGGG>EDGBFFGG@FFGGGGGGGGGGGG<CEGFFE<ECGGGDEGGGGGE<)AEFGDFGFGGFF?4>FFGFFFFG
@M00200:205:000000000-AKKM3:1:1101:20645:3901 1:N:0:1
ATTGGGTTTAAAGGGTGCGTAGGCGGCCCTGTAAGTCAGTGGTGAAATACTCTAGCTTAACTAGAGGGGTGCCATTGATACTGCAGGGCTTGAATGACGTCGAGGTAGGCGGAATTGACGGTGTAGCGGTGAAATGCTTAGATATCGTCAAGAACACCGATAGTGAAGACAGCTTACTAGGCTTATATTGACGCTGAGGCACGAAAGCGTGGGGAACAAACAGGATTAGATACACGGGTAAGA
+
DFGGGFGGGGGGGGGFGGGFGGGGGGGGGF<@FFAFEDFC@E@FCDFFGGGGGFGDDC9FGD9<@FGGGEC7FFE<9C?FFFDCFAGE:,CFD,C?<,48:=FGGCA9EGGGG:FE9,F=EGGG,AFEGGGDBFDFGCA==FFF;@>8DGEGFF<,FFD@:FFEC;FAF7<F>C9BFFC;@E?,D;;7B8F,;59EE>C=C<ECEDD****<FE:*.AFG*9C*.**)*14;C,:557;=F2-
@M00200:205:000000000-AKKM3:1:1101:11151:3921 1:N:0:1
ACTGGGTTTAAAGGGAGCGTAGGCGGATAGTTTAGTCAGAGGTGAAAGCCCAGGGCTCAACCTTGGAATTGCCTTTGATACTGGCTATCTTGAGTATGGAAGAGGTATGTGGAACTCCGAGTGTAGAGGTGAAATTCGTAGATATTCGGAAGAACACCAGTGGCGAAGGCGACATACTGGTCCATTACTGACGCTGAGGCTCGAAAGCGTGGGGAGCAAACAGGATTAGATACCCCAGTA
+
GGGGGGGGGGGGGGGGGGGGGGGGGGGGGGGGGGGGFGGGGGGGGGGGGGGGGGGGGGGGGGGGGGGGGGFGGGGGGGGGGGGGGGGGGGGGGGGGGGGGGGGGGGGGGGGGGGGGGGGGGGGGGGGGGGGGGGGGGGGGGGGGGFGGGGGGGGGGGGGGGGGGGGGGGGGGGGGGGGGCFGGGGGGG7CFGGGG>EFG*=FGGGEDFEGGE7C>GBGFGGFFF?FF@4CCGCFDFEBAF
@M00200:205:000000000-AKKM3:1:1101:24980:3953 1:N:0:1
ACTGGGTGTAAAGGGAGCGTAGGCGGATAGTTTAGTCAGAGGTGAAAGCCCAGGGCTCAACCTTGGAATTGCCTTTGATACTGGCTATCTTGAGTATGGAAGAGGTATGTGGAACTCCGAGTGTAGAGGTGAAATTCGTAGATATTCGGAAGAACACCAGTGGCGAAGGCGACATCCTGGTCCATTACTGACGCTGAGGCTCGAAAGCGTGGGGAGCAAACAGGATTAGATACCCTAGTA
+
G<FGGGGEGGGGGCFDBFGGGGGGGGDFEFF9EDGGGGGG9FGFGCFFGEGFGGGGDFGGGGGGA<FGFGGGGGGGGGGCFGEG<FCGFGGGGGGGGGGFGFGD?FGGGGFFGGDFGGGEGGGGGFCGGF7EFEFFGGGGGGGGFGGGGGD7=FEGFGGGGGGDEG7FGGGGGGG,7E=ACCF9EFCFF>::CGDE5,@FG4?*,;?CEEE<CBAD;=*0>89C<F>=FFE><B@F)5AC
@M00200:205:000000000-AKKM3:1:1101:7875:3973 1:N:0:1
ATTGGGTGTAAAGGGAGCGTAGGCGGATAGTTTAGTCAGAGGTGAAAGCCCAGGGCTCAACCTTGGAATTGCCTTTGATACTGGCTATCTTGAGTATGGAAGAGGTATGTGGAACTCCGAGTGTAGAGGTGAAATTCGTAGATATTCGGAAGAACACCAGTGGCGAAGGCGACATACTGGTCCATTACTGACGCTGAGGCTCGAAAGCGTGGGGAGCAAACAGGATTAGATACCCCAGTA
+
GGGGGGGGGGGGGGGGGGGGGGGGGGGGGGGGGGGGGGGGGGGGGGGGGGGGGGGGGGGGGGGGGGGGGGGGGGGGGGGGGGGGGGGGGGGGGFGGGGGGGGGGGGGGGGGGGGGGGGGGGGGGGGGGGGGGGAFGGCFGCEGGGGFGFGGGGGGGGGG?FGCEGGGGGGDCEEE=DFFFCFGGGGFFG+55AEGEGCGGGFDGGEGGCEGGG*.8>FFGDC65(;C;ACCDGC7DFFFG
@M00200:205:000000000-AKKM3:1:1101:17256:3974 1:N:0:1
ATTGGGTTTAAAGGGAGCGTAGGCGGATAGTTTAGTCAGAGGTGAAAGCCCAGGGCTCAACCTTGGAATTGCCTTTGATACTGGCTATCTTGAGTATGGAAGAGGTATGTGGAACTCCGAGTGTAGAGGTGAAATTCGTAGATATTCGGAAGAACACCAGTGGCGAAGGCGACATACTGGTCCATTACTGACGCTGAGGCTCGAAAGCGTGGGGAGCAAACAGGATTAGATACCCCAGTA
+
GGGGGGGGGGGGGGGGGGGGGGGGGGGGGGGGGGGGGGGGGGGGGGGGGGGGGGGGGGGGGGGGGGGGGGGGGGGGGGGGGGGGGGGGGGGGGGGGGGGGGGGGGGGGGGGGGGGGGGEEGGFGGGEGGGGGFGGGGFGGFGGGGGGGGGGGGGGGGGGGGGGGGGGGGGGGGGGGGGF?EGGGGGGGCFF?EGGGGFFFFFGGGGGCEEBCFGFCDGGGGGGG@GGEFFFGFCCFDFFF
@M00200:205:000000000-AKKM3:1:1101:6949:3976 1:N:0:1
ATTGGGCTTAAAGGGCGCGTAGGCGGCCGATTAAGTCGGGGGTGAAAGCCTGTGGCTCAACCACAGAATTGCCTTCGATACTGGTTGGCTTGAGACCGGAAGAGGACAGCGGAACTGCGAGTGTAGAGGTGAAATTCGTAGATATTCGCAAGAACACCAGTGGCGAAGGCGGCTGTCTGGTCCGGTTCTGACGCTGAGGCGCGAAAGCGTGGGGAGCAAACAGGATTAGATACCCTAGTA
+
GGGGGGGGGGGGGGGGGGGGGGGGGGGGGGGGGGGGGGGGGGGGGGGGGGGGGGGGGGGGGGGGGGGGGGGGGGGGGGGGGGFGGGGGGGGGGGGGGGGGGGGGGFGGGGGGGGGGGGGGGGG;FGGGGGGCGFDGGGGGGGGGGGGGGGDGGGGGGGGGGGGGGGEGGGGGGGGFGGG6FCFCCEGGGFCCEEGGGGGGGGGGGGDGEGGGGGFGFG?GF*;<<GF)=4<CGFFGFFFG
@M00200:205:000000000-AKKM3:1:1101:23270:4013 1:N:0:1
ATTGGGTTTAAAGGGTGCGTAGGTGGGCTAGTAAGTCCGTGGTGAAATCTCCAAGCTTAACTTGGAAACTGCCGTGGATACTATTAGTCTTGAATATTGTGGAGGTAAGCGGAATATGTCATGTAGCGGTGAAATGCTTAGATATGACATAGAACACCGATAGCGAAGGCAGCTTGCTACACAATCATTGACACTGAGGCACGAAAGCGTGGGGATCAAACAGGATTAGATACCCCAGTA
+
GGGGGGGGGGGGGGGGGGGGGGGGGGGGGGGGGGGGGGGGGGGGGGGGGGGGGGGGGGGGGGGGGGGGGGGGGGGGGGGGGGGGGGGGGGGGGGGGGGGGGDGGGGGGGGGGGGGGGGGGGGGGGGGGGGDGGGFGGGGGGGGGGGGGGGGEFFGGGGGGGGGGGGGGGCFGGGGFFDGGGGGGFGGGGGGGGGGGGGFGGFGEDEGGGGGGGGDG>GGGGGGGFGGFFFFGGG7CBEFG
@M00200:205:000000000-AKKM3:1:1101:21697:4055 1:N:0:1
ACTGGGCTTAAAGGGAGCGTAGGCGGATAGTTTAGTCAGAGGTGAAAGCCCAGGGCTCAACCTTGGAATTGCCTTTGATACTGGCTATCTTGAGTATGGAAGAGGTATGTGGAACTCCGAGTGTAGAGGTGAAATTCGTAGATAATCGGAAGAACACCAGTGGCGAAGGCGACATACTGGTCCATTACTGACGCTGAGGCTCGAAAGCGTGGGGAGCAAACAGGATTAGATACCCCAGTA
+
GGGGGGGGGGGGGGGGGGGGGGGGGGGGGGGGGGGGGGFGGGGGGGGGGGGGGGGGGGGGGGGGGGGGGGGGGGGGGGGGGGGGGGGGGGGGGGGGGGGGGGGGGGGGGGGFGGGGGGGGGGGGGGGGGGGGGGGGGGGGFGGGGGGGGGGGGGGGGGGGGGGGGGGGGGGGGGGGGF<FGGGFGGGGGGGGGGGGGGCFCFGDFDGGGGGDGC><DGGFGGGF@GGFFFFGGGGGFFFC
@M00200:205:000000000-AKKM3:1:1101:15567:4072 1:N:0:1
ACTGGGTGTAAAGCGAGCGCAGGTGGTTTAATAAGTCTGATGTAAAAGGCAGTGGCTCAACCATTGTGTGCATTGGAAACTGTTAGACTTGAGTGCAGTAGAGGAGAGTGGAATTCCATGTGTAGCGGTGAAATGCGTAGATATATGGAGGAACACCGGTGGCGAAAGCGGCTCTCTGGACTGTAACTGACACTGAGGCTCGAAAGCGTGGGTAGCAAACAGGATTAGATACCCGTGTA
+
GGGGGGGGGGGGGGGGDGGGGGGGGGGGGGGGGGGGGGGGGGGGGGGGGGGGGGGGGGGG<FGGGGGGGGGGGGGGGGGGGGGGGGGGFGGGGGDGFGGGCGGGGCGGGGF9FEFGGGGFGGGGGGGDG=AFGGGGGGGGGGGCFGGFFGGDGGGGGGGGGGFEE7EGGGGE6EGFFGFGGGGF;EFFGG6FGDFGGFGGGGGGDGGGG5:<FGACACEGGC**/;=@FFFGGGE9BFF
@M00200:205:000000000-AKKM3:1:1101:9122:4089 1:N:0:1
ACTGGGCTTAAAGGGAGCGTAGGCGGATAGTTTAGTCAGAGGTGAAAGCCCAGGGCTCAACCTTGGAATTGCCTTTGATACTGGCTATCTTGAGTATGGAAGAGGTATGTGGAACTCCGAGTGTAGAGGTGAAATTCGTAGATATTCGGAAGAACACCAGTGGCGAAGGCGACATACTGGTCCATTACTGACGCTGAGGCTCGAAAGCGTGGGGCGCAAACAGGATTAGATACCCCCGTA
+
GGGGGGGGGGGGGGGGGGGGGGGGGGGGGGGGGGGGGGGGGGGGGGGGGGGGGGGGGGGGGGGGGGGGGGGGGGGGGGGGGGGGGGGGGGGGGFGGGGGGGGGGGCGGGGGGGGGGGGGFGGGGCFGGGGGCFGGGGGGGGGGGGGG8CGDDGGGGGGGGGGGGGDEGEGGGGGCFCCFC9CGGGGGFGGGGGGGGEFEFFCEGGGGGGG@EEG)5>5EEGFFG?GG>=FBC7C@FBFEG
@M00200:205:000000000-AKKM3:1:1101:18046:4102 1:N:0:1
ACTGGGCATAAAGGGCGTGTAGGCGGTTTGTTAAGTCATGTGTGAAATCCCCCGGCTCAACCGGGGAAGTGCGCATGAAACTGGCAAGCTAGAGTACCGAAGAGGGGGGTGGAATTCCCGGTGTAGCGGTGAAATGCGTAGATATCGGGAGGAACACCTGCGGCGAAGGCGGCCCCCTGGTCGGATACTGACGCTGAGACGCGAAAGCGTGGGGAGCAAACAGGATTAGATACCCTAGTAAGA
+
GGGGGGGGGGGGGGGGGGGGGGGGGGGGGGGGGGGGGGGGGGGGGGGGGGGGGGGGGGGGGGGGGGGGGGGGGGGGGGGGGGGGGGGGGGGGGGGGGGGGGGGGGGGGGGGDGGGGGGGGGGGGGGGGGGGGGGFFGGGGGGGGGGGGGGGGGGFGGGFGGGGGGGGGGGGGGGGGGGGGGGGGGGGFGGGGGGGGGG?FGGGGGDDGGGGGGGDG@FFFGFGGFGC2@FAG@GDFFFFGGFF
@M00200:205:000000000-AKKM3:1:1101:9266:4145 1:N:0:1
ATTGGGTGTAAAGAGCTCGTAGGCGGTTTGTCGCGTCTGCCGTGAAAGTCCGGGGCTCAACCCCGGATCTGCCGTGGGTACGGGCAGACTAGAGTGATGTAGGCGAGACTGGAATTTCTGGTGTAGCGGTGAAATGCGCAGATATCAGGAGGAACACCGATTGCGAAGGCAGGTCTCTGGGCATTTACTGACGCTGAGGCACGAAAGTACGGGGAGCGAACAGGATTAGGTACCCTAGTA
+
GGGGGGGCGGGGG9F-<FF6BFDGGGGE@7FGG<EGG,@FFGGGGGGFGGG,CFGGGFFFG8F=+@48+CCC,74+=>F?F@@=+=C+BE,=CEFF,@<F,5,,>+>8+?<8<DFF,=FGGDGGFFG:BF@FGGGGGC+@FDDGGGG9>,6FFGGGGGCEG*BFDEEGGC,=8CF9FBFCGFD>++5>ECFE=EC=E5CC*95EEEG*0A81CEB75*88C<EG0*:<F*6*:<<*0)1A
@M00200:205:000000000-AKKM3:1:1101:26103:4146 1:N:0:1
ACTGGGCGTAAAGGGCGCGTAGGCGGGATGGCAAGTCGGTCGTGAAATCCCTCGGCTCAACCGAGGAACGTCGATCGATACTGCTGTTCTTGAGGGTTGCAGAGGAGACTGGAATTCCCGGTGTAGCGGTGAAATGTGTAGAGATCGGGAGGAACACCGGTGGCGAAGGCGGGTCTCTGGGCATCTCCTGACGCTGAGGCGCGAAAGCGTGGGGAGCAAACGGGATTAGATACCCGCGTA
+
GGGGGGGGGGGGGGGGGGGGGGGGGGGGGGFFGGGGGGGGGGGGGGGGGAG,FFGGGEGGGFFDCECEEFGGGGGGGGGGGGGGGGGGGFCEFFFGGGGGGGFGFECFFGGGGGGGGGGEGEE:F,@CGGG@C=;=DGFAEGGBCGGGGEEGGACCFGGCFGGEECEGGFEEEEGGGCEGFGGGFFCEGGGFCE5*:;5C*7>>E5D4:2;>EDE)756CC<CC(5D26F)2<<C/)07*
@M00200:205:000000000-AKKM3:1:1101:23310:4147 1:N:0:1
ATTGGGCTTAAAGGGAGCGCAGGTGGTTTAATAAGTCTGATGTAAAAGGCAGTGGCTCAACCATTGTGTGCATTGGAAACTGTTAGACTTGAGTGCAGTAGAGGAGAGTGGAATTCCATGTGTAGCGGTGAAATGCGTAGATATATGGAGGAACACCGGTGGCGAAAGCGGCTCTCTGGACTGTAACTGACACTGAGGCTCGAAAGCGTGGGTAGCAAACAGGATTAGATACCCGAGTAAGAGC
+
GGGGGGGGGGGGGGGGGGGGGGGGGGGGGGGGGGGGGGGGGGGGGGGGGGGGGGGGGGGGGGGGGGGGGGGGGGGGGGGGGGGGGGGGGGGGGGGGGGGGGGGGFGGGGGGGGGGGGGGGFGGGGGGGGGGGEFFGGFGGGGGFGFGCFGGGGGFGCEGFGEGGGGGGGDGGGG7EGG<@EGGGGGGGGF?FFGGACEEFGDEF>EDD:57FCFEGFFD,**39;+;@FA5DC,:5:FFGGF4(
@M00200:205:000000000-AKKM3:1:1101:21815:4161 1:N:0:1
ATTGGGTGTAAAGGGAGCGTAGGCGGATAGTTTAGTCAGAGGTGAAAGCCCAGGGCTCAACCTTGGAATTGCCTTTGATACTGGCTATCTTGAGTATGGAAGAGGTATGTGGAACTCCGAGTGTAGAGGTGAAATTCGTAGATATTCGGAAGAACACCAGTGGCGAAGGCGACATACTGGTCCATTACTGACGCTGAGGCTCGAAAGCGTGGGGAGCAAACAGGATTAGATACCCTCGTA
+
GGGGGGGGGGGGGGGGGGGGGGGGGGGGGGGGGGGGGGGGGGGGGGGGGGGGGGGGGGGGGGGGGGGGGGGGGGGGGGGGGGGGGGGGGGGGGGGGGGGGGGGGGGGGGGGGGGGGGGGGGGGGGGGGGGGGGGGGGGGGGGGGGGGGGGGGGGFGGGGFGGG7EGGGGGGGGGG9,EFGGGGGGFGGGGGGGGDGGGGGGGEGGDGCGGGGGE>C>GCFGGGG@GGFFFFFFGC4ABFG
@M00200:205:000000000-AKKM3:1:1101:11546:4166 1:N:0:1
ACTGGGTTTAAAGGGAGCGTAGGCGGACATTTAAGTCAGGGGTGAAATCCCGGGGCTCAACCTCGGAATTGCCTTTGATACTGGGTGTCTTGAGTATGAGAGAGGTGTGTGGAACTCCGAGTGTAGAGGTGAAATTCGTAGATATTCGGAAGAACACCAGTGGCGAAGGCGACACACTGGCTCATTACTGACGCTGAGGCTCGAAAGCGTGGGGAGCAAACAGGATTAGATACCCGCGTAAGA
+
GGGGGGGGGGGGGGGGGGGGGGGGGGGGGGGGFGGGGGGGGGGGGGGFGGGGGGGGEGFGGGGFGGGEGGGGGGGGGCFFFGGGGFGGGGGGFGGGGGGGGGGGGGGGDGGGFFGGGGGGEFFGGGGGGGGGGGGGGGGGGGGFGGFDGECEGGGGFGGGGF?CE@BGGGG8B8EGGG9FFDFGGG9CCDFF=EG78CF*>F5CBAGFDEGGCG3DEGGCCF?C2>7<??A7@EFDEF@5*(6
@M00200:205:000000000-AKKM3:1:1101:24327:4188 1:N:0:1
ACTGGGCGTAAAGGGAGCGTAGGCGGACATTTAAGTCAGGGGTGAAATCCCGGGGCTCAACCTCGGAATTGCCTTTGATACTGGGTGTCTTGAGTATGAGAGAGGTGTGTGGAACTCCGAGTGTAGAGGTGAAATTCGTAGATATTCGGAAGAACACCAGTGGCGAAGGCGACACACTGGCTCATTACTGACGCTGAGGCTCGAAAGCGTGGGGAGCAAACAGGATTAGATACCCTAGTA
+
GGGGGGGGFGGGGGGGGGGGGGGGGGGGGGGGGGGGGGGGGGGGGGGGGGGGGGGGGGGGGGGGGGGGGGGGGGGGGGGGGGGGGGGGGGGGGGGGGGGGFGGGGGFGGGGDFGFGGGGGGCGGGGGGGGGGGGGFFGGFFGGGGGGGGGGGGGGGGGGGGGGE@FGGGGGGDGDGEGGGGGGGGFGGGDCF=EDGGF*::C:CFGGGGGGEFG@DFGGGGGGGFFF<FFDG+<8*<FFG
@M00200:205:000000000-AKKM3:1:1101:17686:4210 1:N:0:1
ATTGGGTGTAAAGGGAGCGTAGGCGGATAGTTTAGTCAGAGGTGAAAGCCCAGGGCTCAACCTTGGAATTGCCTTTGATACTGGCTATCTTGAGTATGGAAGAGGTATGTGGAACTCCGAGTGTAGAGGTGAAATTCGTAGATATTCGGAAGAACACCAGTGGCGAAGGCGACATACTGGTCCATTACTGACGCTGAGGCTCGAAAGCGTGGGGAGCAAACAGGATTAGATACCCCCGTAAGA
+
GGGGGGGGGGGGGGGGGGGGGGGGGGGGGGGGGGGGGGGGGGGGGGGGGGGGGGGGGGGGGGGGGGGGGGGGGGGGGGGFGGGGGGGGGGGGGGGGGGGGGGGGGGGGGGGGGGGGGGGGGGGGGGGGFGGGGGGGGGGGGGGGGGGGGGGDGGGGGGGGGGGDGGGGGGGGGGGGGGGGGGGGGGGGGGGCCGDGGGGGGGGGGGGG5E8FGDDGFGCCFGGGDGC<8=EFGGFD3>@GG14
@M00200:205:000000000-AKKM3:1:1101:9866:4222 1:N:0:1
ACTGGGCTTAAAGGGCGCGCAGGCGGCTACGTAAGTCCGGCGTGAAATCCCATGGCTTAACTGTGGAACTGCGTCGGATACTGCGTTGGCTTGAGGACGGTAGAGGCTTTTGGAACTAGCGGTGTAGCGGTGAAATGCGCAGATATCGCTAGGAACGCCGGTGGCGAAGGCGGAAAGCTGGGCCGATCCTGACGCTGAGGCGCGAAAGCTAGGGGAGCGACCGGGCTTAGATACCCTCGTA
+
GGGGGGGGGGGGGGGGGGGGGGGGGGGEGCEGGGGGGGGGGGGGGGGGGGGGGGGGG@FGGGGEGGGGGGGGGGGGGGGGGGGGGGG>FCFGGGCGGGFGGGEFF?@F?FGGCGGFGFGCGEFC<=FFGCCEGGACBF@EDC7<FGGGCFFG@E,>EGDGGGGGGGGBFEGEDGCGFC@F?ECCG8*::CFC855=828CE5588E57*<:CCG))0:8C))*1())()1)*+,26/5>5C
@M00200:205:000000000-AKKM3:1:1101:24741:4228 1:N:0:1
ATTGGGTATAAAGCGCGCGCAGGCGGTTAATTAAGTTGGGTGTTTAAGCCCGGGGCTCAACCCCGGTTCGCATCCAAAACTGGTTGACTTGAGTGTAGGAGAGGAAAGTGGAATTCCACGTGTAGCGGTGAAATGCGTAGAGATGTGGAGGAACACCAGTGGCGAAGGCGACTTTCTGGCCTATAACTGACGCTGAGGCGCGAAAGCGTGGGGAGCAAACAGGATTAGATACCCTGGTA
+
GGGGGGGGGGGGGGGGGGGGEGGGGGEGGGGGGGGGGGGGGGGGGGGGGGGGGGGGGGGGGGGGGGGGGGGGGGGAEGGGGGGGGGGGGGGGFFFGGGGGGGGG,FFGGGGFGGGGGGGGGGGGGGGDGGGGGCFGGGGGGGGFGFFGFGGGFFFGDFFGGGGGGGGGGC<CCEGGGGGGGGGGGGGGGDGGGGGGG55=EDGEE=<C?CGGD58CFCFGGGGF2DG?4=A7@?EFFFF
@M00200:205:000000000-AKKM3:1:1101:24798:4251 1:N:0:1
ATTGGGCGTAAAGGGAGCGTAGGCGGATAGTTTAGTCAGAGGTGAAAGCCCAGGGCTCAACCTTGGAATTGCCTTTGATACTGGCTATCTTGAGTATGGAAGAGGTATGTGGAACTCCGAGTGTAGAGGTGAAATTCGTAGATATTCGGAAGAACACCAGTGGCGAAGGCGACATACTGGTCCATTACTGACGCTGAGGCTCGAAAGCGTGGGGAGCAAACAGGATTAGATACCCTGGTA
+
GGGGGGGGGGGGGGGGGGGGGGGGGGGGGGGGGGGGGGGGGGGGGGGGGGGGGGGGGGGGGGGGGGGGGGGGGGGGGGGGGGGGGGGGGEGFGGGGGGGGGGGCFGGGGGGGFFGGGGGGGGGGGGGGGGGEGFAGGGGGGDGGGGGGFGGGGGGGG7FFGGGGGGGGGGGGGGEFCFFGCFGGGGGGGGGGGGGGGGGGGGGGFGGGGGDGGGA5>E:CDC6C0<G3FACGG@CFF39F
@M00200:205:000000000-AKKM3:1:1101:17373:4263 1:N:0:1
ACTGGGTTTAAAGCGCGCGCAGGCGGTTTCTTAAGTCTGGTGTCTAAGTGCGGGGCTCAACCCCGTGACGCACTGGAAACTGGGAGACTTGAGTGCAGAAGAGGAGAGCGGAATTCCACGTGTAGCGGTGAAATGCGTAGAGATGTGGAGGAACACCAGTGGCGAAGGCGGCTCTCTGGACTGTAACTGACGCTGAGGCGCGAAAGCGTGGGGAGCAAACAGGATTAGATACCCTAGTA
+
GGGGGGGGGGGGGGGGGGGGGGGGGGGGGGGGGGGGGGGGGGGGGGGGGGGGGGGGGGGGGGGGGGGGGGGGGGGGGGGGGGGGGGGGGGGGGGGGGGGGGGGGGGGGGGGGGGGGGGGGGGGGGGGGGGGGGGGGDFGGGGGGGGGGGGGGGGGGGGGGGGGGGGEGGGGGGGGGGGGGGGGGGE<CCGGGGGGEDFGDDGGGGGFGGGGDGGECFE+8DGFG7CG?FFFGFGGGFFF
@M00200:205:000000000-AKKM3:1:1101:23355:4271 1:N:0:1
ACTGGGTTTAAAGGGCGCGTAGGCGGATTGCCAAGTCTGGGGTGAAATCTTTCGGCTTAACCGGAAAATGGCCTGGGATACTGGCAGTCTAGAGGAAGGTAGGGGCGGTTGGAACGGCCAGTGGAGCGGTGAAATGCGTTGATATTGGCAGGAACGCCGGTGGCGAAAGCGAACCGCTGGATCTTCCCTGACGCTGAGGCGCGAAAGCTAGGGTAGCGAACGGGATTAGATACCCTAGTA
+
GGGGGGGGGGGGGGGGGGGGGGGGGGGGGGGGGGGGGGGGGGGGGGGGGGGGGGGGGDGGGGGGGGFFGGGGGGGGGGGGGGGGGGGGGGGGGGGGGGGGGGGGGGGGGGGGGCGGGGGGGGGGGGGGGGGGGGGGGGGGGGGFFGGGGGFDEFGGGGGGFGGFGGCGGGGGGGGGGGGGGGGGGCFEGGGGGGGG=GGGGGGGGGDCFGGGGGFGFGGGGGGG:DGFFFAGCFF*?@*<
@M00200:205:000000000-AKKM3:1:1101:12130:4289 1:N:0:1
ACTGGGTTTAAAGGGAGCGTAGGCGGATAGTTTAGTCAGAGGTGAAAGCCCAGGGCTCAACCTTGGAATTGCCTTTGATACTGGCTATCTTGAGTATGGAAGAGGTATGTGGAACTCCGAGTGTAGAGGTGAAATTCGTAGATATTCGGAAGAACACCAGTGGCGAAGGCGACATACTGGTCCAATACTGACGCTGAGGCTCGAAAGCGTGGGGAGCAAACAGGATTAGATACCCTAGTA
+
GGGGGGGGGFFGGGGFGGGGGGGGGGGGGGGGGGGGGDGGGGGGGGGGGGGGGGGGGGGGGGGGGGGGGGGGGGGGGGGGGGGGGGGGGGGGGGFGGGGGGGGGGGFGGGGGGGGGGGGGGGGEFFGGGGGGFGGGGGGGGGGGGGGGGGGGGFCGGCFGGGGGGGGGCCCEGGGFGGGFGGGGGFGGGGGGGG>CGFGGGGGGGG<<EGGGGEDGFG?>CFGGFGF@FF3CCF:FA;=E
@M00200:205:000000000-AKKM3:1:1101:7119:4313 1:N:0:1
ACTGGGTTTAAAGGGCGCGTAGGCGGCCGATTAAGTCGGGGGTGAAAGCCTGTGGCTCAACCACAGAATTGCCTTCGATACTGGTTGGCTTGAGACCGGAAGAGGACAGCGGAACTGCGAGTGTAGAGGTGAAATTCGTAGATATTCGCAAGAACACCAGTGGCGAAGGCGGCTGTCTGGTCCGGTTCTGACGCTGAGGCGCGAAAGCGTGGGGAGCACACAGGATTAGATACCCCAGTA
+
GGGGGGGGGGGFFGGGGGGGGGGGGGGGGGGGGGGGGGDGGGGGFGGFEFGGGFGGCGGGGGGGGGGGGGGFFEFGGFGECFGGGGGGGGGGFGGGFGGGGGGGGGFGGGGGGGGGGGGGGGGGCFFCGGGGGGGGGGGFCFFCFGGGGGGGFEGGGGGGFFFDEEGGGGGGGGGGCCGFF<@EGGEEDGGGGE5CE@FFGGGEGED:EE>CEGFGEF0;7CFD?GG)6@AFGFGC>DFF
@M00200:205:000000000-AKKM3:1:1101:18516:4354 1:N:0:1
ACTGGGCATAAAGCGCGCGTAGGTGGTTTGATAAGCGAGATGTGAAAGCCCCGGGCTTAACCTGGGAACGGCATTTCGAACTGTCAGACTAGAGTGTGGTAGAGGGTAGTGGAATTTCCTGTGTAGCGGTGAAATGCGTAGATATAGGAAGGAACACCAGTGGCGAAGGCGGCTACCTGGACCAACACTGACACTGAGGTGCGAAAGCGTGGGGAGCAAACAGGATTAGATACCCTAGTAAGA
+
GGGGGFGGGGGGFGGGGGGFFEGGGGGGGGGGGGGGGGGGGGGGGGGGGGGGGGGGGGGGGGGGGGGGGGGGGGGGGGGGGGGGGGGGGGGGFGFGFGGGGGGGGGGGGGGGGGGGGGGGGGGGGGGGGGDCFFGGGGGCGGGGGGFGGGGGGGGGGGCFGGGGGGGGGGGGGGGGG?FGGC@FGGCEFFGGFCFGGGGFCGGGGGGGGGGGGD:C@GFFGG644C*8?4<C9,A=FFFGF2>
@M00200:205:000000000-AKKM3:1:1101:16133:4363 1:N:0:1
ATTGGGTATAAAGGGCGCGTAGGCGGCTTGACAAGCGTGCGGTGAAAGCTCGGGGCTCAACCCCGAGTCGGCCGTGCGAACTGTCGAGCTTGAGCACAGTAGAGGCAGATGGAATTCCGGGTGTAGCGGTGGAATGCGTAGAGATCCGGAAGAACACCGGTGGCGAAGGCGGTCTGCTGGGCTGTGGCTGACGCTGAGGCGCGACAGCGTGGGGAGCAAACAGGATTAGATACCCCTGTA
+
GGGGGGGGGGGGGGGGGGGGGGGGGGGGGGGGGGGGGGDGGGGGGGGGGGGGGGGGFGGGGGGGGGGGGGGGGGGDGGGGGFGGGGGGGGGGGGGGGGGGGGGGDGGFGGFGGFGGGGGGGGGGGGGGGGGGGGGGGGGGGGGDFGGGGGGGGFGGGGDGGGGGGGGGGGGGGGGGGGGGGFFGGGGGGGGGDEGGGGGGGGGGDGGGGGGGGGFGFGGFGGFG:F72@FB>EEEDFFFG
@M00200:205:000000000-AKKM3:1:1101:6111:4376 1:N:0:1
ACTGGGCGTAAAGCGCGTGTAGGAGGTCCGCTAAGTCTGACGTGAAAGCCCGGGGCTCACCCCCGGAAGGGCATTGGAAACTGGCGGACTCGAGTCCCGGAGAGGAGGGTGGAATTCCTGGTGTAGCGGTGAAATGCGTAGATATCAGGAGGAACACCGGTGGCGAAGGCGGCCCCCTGGACGGTGACTGACGCTGAGACGCGAAACCGTGGGGAGCAACCAGGATTAGACACCCCGGTACGAT
+
8FFFC@-@@FBFGGGEG+@@E@E,,F@<CFEE+@FEFC@<,BBFF<E,,CDB:CCFFFC6EF7FEGGF+?FGC8FGGGFAFABFFGCCFG,C=:C,B,@+6@FCED>@:BFGEEFEFFGG8D,DFFGGDF@EGGG9C36>F>CFGGCCFAFF@GEFFGG*FE7BCE7<*=F*=81*1/CFCFC*/;*ACDFFCCDGC*+3:<*2*:)*11*8:EF3:C6;49;<:G=?*9)2:CEC5<ED7(,,
@M00200:205:000000000-AKKM3:1:1101:24111:4397 1:N:0:1
ATTGGGCGTAAAGAGCGCGCAGGCGGTCGAGCAAGTCGGATGTGAAAGCCCCCGGCTCAACTGGGGAGGGACATTCGATACTGCTCGACTCGAAGGCAGGAGAGGGAAGCGGAATTCCCGGTGTAGTGGTGAAATGCGTAGATATCGGGAGGAACACCAGTGGCGAAGGCGGCTCTCTGGTCCATTACTGACGCTGAGGTGCGAAAGCTAGGGGAGCAAACGGGATTAGATACCCCTGTA
+
GGGGGGGGGGGGGGGGGGGGGGGGGGGGGGGGGGGGGGGGGGGGGGGGGGGGGGGGGGGGGGGGGGGGGGGGGGGGGGGGGGGGFGGGGGGGGGGGGGGGGGGGGGGGGGGGGGGGGGGGGGGEGGGGGGGGGGGGGGGGGGGGGGGGG<CEGGGGGEGGGGGGGGGGGGGGGDGGGGGGGGGFGGGGGGGGGGGGGGGGGFGGGGGFFFGGGGFGFGGGGGGG?GFBFFAGFEFF)8?G
@M00200:205:000000000-AKKM3:1:1101:18433:4409 1:N:0:1
ACTGGGCTTAAAGGGCGCGTAGGCGGCTCCGTAAGTCTTGGGTGAAAGCCCTCGGCTCAACCGAGGAATTGCCTTGGATACTGCGGAGCTCGAGGCTGGAAGAGGGCAGTGGAATTCCCGGTGTAGCGGTGAAATGCGTAGATATCGGGAGGAACACCAGTGGCGAAGGCGGCTGCCTGGGCCAGTTCTGACGCTGAGGCGCGAAAGCGTGGGGAGCAAACAGGATTAGATACCCGGGTA
+
GGGGGGGGGGGGGGGGGGGGGGGGGGGGGGGGGGGGGGGGGGGGGGGGGGGGGGGGGGGGGGEGGGGGGGGGGGGDGGGGGGGGGGGGGGGGGGGGGGGGGGGGGGGGGGGGGGGGGGGGGGGGGGGGGGGGGGGCGGGDGGGGGGGGGGGGGGGGGGGGGFGGGGGGGGGGGGGGGGGGGGGG5CFGGCFGDGGGGFFGGGCEDC7FGGDEEGFDFGFGGGGF<GF?F*:CFGGDDE@E
@M00200:205:000000000-AKKM3:1:1101:18718:4430 1:N:0:1
ATTGGGTTTAAAGGGAGCGTAGGCGGATAGTTTAGTCAGAGGTGAAAGCCCAGGGCTCAACCTTGGAATTGCCTTTGATACTGGCTATCTTGAGTATGGAAGAGGTATGTGGAACTCCGAGTGTAGAGGTGAAATTCGTAGATATTCGGAAGAACACCAGTGGCGAAGGCGACATACTGGTCCATTACTGACGCTGAGGCTCGAAAGCGTGGGGAGCAAACAGGATTAGATACCCTCGTAAGA
+
FGGGGGGCEFGFFGGCFGGGGCFGGGGGGGGGGGGGGGGGGGGGGGGFGGGF@FGGGGGGGGGGCGGGFFGGGGGGGGGGGGGGFAGGGGGGGGGFGFC?FGGCEFBFFEDFEFEGGGGGGGGGGFFGGGGGGGGFGFGGGGGGFFFGGGGGGGGFGGCGGGFGGGGGGGGGGGGFGGGFFC8F9F9EFDGC>5CEGGGGGGGGFEGG8:BEE8>DFGGGCFG41CGFFA5D@GCC3;>GGBF
@M00200:205:000000000-AKKM3:1:1101:21526:4442 1:N:0:1
ATTGGGCGTAAAGGGAGCGTAGGCGGATAGTTTAGTCAGAGGTGAAAGCCCAGGGCTCAACCTTGGAATTGCCTTTGATACTGGCTATCTTGAGTATGGAAGAGGTATGTGGAACTCCGAGTGTAGAGGTGAAATTCGTGATTATCGGAAAGACAACAATGGGGAAGGGGACATTCTTGTCCCATACTTAAGCCGAAGGTTGGAAAGGGTGGGGGCAAACAGGATATGAATACCCTGGTAAGT
+
GGGGGGGGGGGGGGGGGGGGGGGGGGGGGGGGGGGGGGGGGGGGGGFGGGGGGGGGGGGGGGGGGGGGGGGGGGGGGGGGGGGGGGGGGGGGFGGGGGGGGGGGGGGGGGGGGGGGGGGEGGGGGGGGGGGGGGGGGG,+,,,,C,+@+@+8A,8,B,,,,A,++@8F+++++,,,,,@,37,,;,6,2+,5,,***@*,,**6?,/**,=:E8)):/B*/*@*)+3)++)+?::*))04+))
@M00200:205:000000000-AKKM3:1:1101:11645:4452 1:N:0:1
ACTGGGTTTAAAGGGAGCGTAGGCGGACATTTAAGTCAGGGGTGAAATCCCGGGGCTCAACCTCGGAATTGCCTTTGATACTGGGTGTCTTGAGTATGAGAGAGGTGTGTGGAACTCCGAGTGTAGAGGTGAAATTCGTAGATATTCGGAAGAACACCAGTGGCGAAGGCGACACACTGGCTCATTACTGACGCTGAGGCTCGAAAGCGTGGGGAGCAAACAGGATTAGATACCCTTGTA
+
GGGGGGGGGGGGGGGGGGGGGGGGGGGGGGGGGGGGGGGGGGGGGGGGGGGGGGGGGGGGGGGGGGGGGGGGGGGGGGGEGGGFGGGGGGGGGGGGGGGGGGGGGGGGGGGGGGGGGGGGGGGGGGGGGGGGGGGGGGGGGGGGGGGGGGGGGGGGGGGGGFGGGGGGGGGGGGGFEGFGGCEGGFGGGGGGGDGGGGGGGFEGEGGGGGEGGE)5@GGGFFF<?FGFFFD>FCCDFF@9
@M00200:205:000000000-AKKM3:1:1101:22862:4474 1:N:0:1
ACTGGGTGTAAAGGGAGCGTAGGCGGATAGTTTAGTCAGAGGTGAAAGCCCAGGGCTCAACCTTGGAATTGCCTTTGATACTGGCTATCTTGAGTATGGAAGAGGTATGTGGAACTCCGAGTGTAGAGGTGAAATTCGTAGATATTCGGAAGAACACCAGTGGCGAAGGCGACATACTGGTCCATTACTGACGCTGAGGCTCGAAAGCGTGGGGAGCAAACAGGATTAGATACCCGAGTAAGA
+
GGGGGGGGGGGGGGGGGGGGGGGGGGGGGGGGGGGGGGGGGGGGGGGGGGGGGGGCFGGGGGGGGGGGGGGGGGGGGGGG<FGGGGGGGGGGGGGGGGGGGGGGGGGGGGFGGGGGGGGGGGGGGGGGEGDFGGGGGGGGGGGGGGFFDEGGGGCGGGGGCFFGGCEGGFGGGGGCFFGGFGGCFGGGFDEGEGGGGE@FFGGCGED6CGGDCE3C:FFGGFFGFGG44+6:?,C>>>FGFAA
@M00200:205:000000000-AKKM3:1:1101:17702:4548 1:N:0:1
ATTGGGTGTAAAGCGCACGTAGGCGGATCTTTAAGTCAGGGGTGAAATCCCGGAGCTCAACTCCGGAACTGCCTTTGATACTGAGGATCTCGAGTCCGGGAGAGGTGAGTGGAACTGCGAGTGTAGAGGTGAAATTCGTAGATATTCGCAAGAACACCAGTGGCGAAGGCGGCTCACTGGCCCGGTACTGACGCTGAGGTGCGAAAGCGTGGGGAGCAAACAGGATTAGATACCCTTGTAAGA
+
GGGGGGGGGGGGGGGGGGGGGGGGGGGGGGGGGGGGGGGGGGGGGGGGGGGGGGGGGGGGGGGGGGGGGGGGGGGGGGGGGGGGGGGGGGGGGGGGGGGGGGGGGGGGGGGGGGGGGGGGGFFFGGGGGGGGGGGGGGGGGGGGGGGGGGGGGGGG8BCGGGGGGGGGGGGGGGGGGGGGGGGGGGGGGGGGGGGEGGGGGGGEGGGFGEGGGGEGDFD@DD?FFC>?FFDG78+975=CGFB
@M00200:205:000000000-AKKM3:1:1101:15016:4564 1:N:0:1
ATTGGGTTTAAAGGGAGCGTAGGCGGATAGTTTAGTCAGAGGTGAAAGCCCAGGGCTCAACCTTGGAATTGCCTTTGATACTGGCTATCTTGAGTATGGAAGAGGTATGTGGAACTCCGAGTGTAGAGGTGAAATTCGTAGATATTCGGAAGAACACCAGTGGCGAAGGCGACATACTGGTCAATTACTGACGCTGAGGCTCGAAAGCGTGGGGAGCAAACAGGATTAGATACCCCGGTA
+
GGGGGGF-CFGGGGGGECCFF7FGGGEFECFFGGGGGGGGGFGGGGGGGGGGGGGGGGGGCGGGGGGGGGGGGGGGGGGGGGGGGGGFGGGFGGGGGGGGGGGGGGGGGGGGGGGGGGGGGFGGGGGGGGGGGGGGGGGGGGGGGGGGGGGGGGGGGDGGGGGGEGEEGGGGGGGGGFGGGG:9EFEGFFGGGG>@EFFGGGGGGGGGGGGEGEFGEGGGGGGGFCFEFFFGCFEFBFFG
@M00200:205:000000000-AKKM3:1:1101:26681:4564 1:N:0:1
ACTGGGTATAAAGGGCGCGTAGGCGGTCTTGTAAGTTCCGCGTGAAATACCCCGGCTCAACCGGGGAATGGCGTGGAAAACTGCGAGGCTTGAGTTCGGGAGAGGGAAGCGGAATTCCGGGTGTAGCGGTGAAATGCGTAGGAATCCGGAGGAACACCGGTGGCGAAGGCGGCTTCCTGGACCGACACTGACGCTGAGGCGCGAAAGCTAGGGGAGCAAACGGGATTAGATACCCGCGTAAGA
+
GGGGGGE6==<=CFEGG7CFGGGGGGGDGGGFFFGGGFGEGGG:7FFG,C,C@EEG@FEGE,7FGGFCC,FGECF>BFFF8FGGEECE+BA@FGB@FGGGC+8BFEGF=C@EGFGGDFCF7CBFGGGGEFGCGF9FAF7>F*,72@<C7<<C*<2<8C<EFGGGE@C:FFGC/*2:+<CFD*CEEC/:ACCC8C>EGCE=CDGE*/7*+3CGGGEGFGGFGD57(1*,**.?+3<DEDBGGFF
@M00200:205:000000000-AKKM3:1:1101:13070:4619 1:N:0:1
ACTGGGTATAAAGGGCGCGTAGGCGGCCGATTAAGTCGGGGGTGAAAGCCTGTGGCTCAACCACAGAATTGCCTTCGATACTGGTTGGCTTGAGACCGGAAGAGGACAGCGGAACTGCGAGTGTAGAGGTGAAATTCGTAGATATTCGCAAGAACACCAGTGGCGAAGGCGGCTGTCTGGTCCGGTTCTGACGCTGAGGCGCGAAAGCGTGGGGAGCAAACAGGATTAGATACCCTCGTA
+
GGGGGGGGGGGGGGGGGGGGGGGGGGGGGGGGGGGGGGGGGGGGGGGGGGGGGGGGGGGGGGGGGGGGGGGGGGGGGGGGGGGGGGGGGGGGGGGGGGGGGGGGGGGGGGGGGGGGGGGGGGGFGGGGGGGGGGGGGGGGGGGGGGGGGGGGGGGGGEGGGGGGGGGGGGGGGGGGFGGGGGGGGGGGG>FGGGGGGGGGDGGDGEDGECEEGGFGFGGGGGGGFGGFFF>F@CG4@;FG
@M00200:205:000000000-AKKM3:1:1101:10399:4622 1:N:0:1
ACTGGGCGTAAAGCGAGCGCAGGTGGTTTAATAAGTCTGATGTAAAAGGCAGTGGCTCAACCATTGTGTGCATTGGAAACTGTTAGACTTGAGTGCAGTAGAGGAGAGTGGAATTCCATGTGTAGCGGTGAAATGCGTAGATATATGTAGGAACACCGGTGGCGAAAGCGGCTCTCTGGACTGTAACTGACACTGAGGCTCGAAAGCGTGGGTAGCAAACAGGAATAGATACCCTTGTA
+
FGGGGGDEGGGGGGGDGGGCGGGFFGGGGGGGGGGGCFEFGGGGFGFGDGFGFGGGGFGGGGGCFGGC@EFGDFGGGGGGDFDGFEGGGGGGCGGGGFFGEGF<C,?=FFDDFGGGFD,CE<FFFFGGGCFFGGGFGEDGDFEFDECFGG9AFGFFFFCC@FGGDE@+>E7C88,>EDFFGE,EDFGFADG6EEGFEF5FC*=D5=C5CCEG:;:4;?+=*;8<(227A+)1BC9*;:A
@M00200:205:000000000-AKKM3:1:1101:17461:4623 1:N:0:1
ACTGGGCATAAAGGGAGCGTAGGCGGATAGTTTAGTCAGAGGTGAAAGCCCAGGGCTCAACCTTGGAATTGCCTTTGATACTGGCTATCTTGAGTATGGAAGAGGTATGTGGAACTCCGAGTGTAGAGGTGAAATTCGTAGATATTCGGAAGAACACCAGTGGCGAAGGCGACATACTGGTCCATTACTGACGCTGAGGCTCGAAAGCGTGGGGAGCAAACAGGATTAGATACCCCCGTA
+
GGGGGGGGGGGGFGDGGGGGGGGGGGGGGGGGGGGGGGFFGGGFFGGGGGGGGGGGGGGGGGGGGGGGGGGGGGGGGGGGGGGGGGGGGGGGGFFGGGFGGGGGGGFGGGGEFFGGGGGEGFGGGGGGGGGFFGGGGGGGGGGFGGGGGGFGGGGGG7FGGGGGGGGGGG78BEGGGGGGGGGGGGGFGGFFGGGEGGGGGFGGGGDFEGEGGDFGFGGGGGGG<F>;AA?C<FGGFFE=
@M00200:205:000000000-AKKM3:1:1101:21091:4632 1:N:0:1
ACTGGGCATAAAGGGCGCGTAGGCGGCCTTGTCAAGTCGAGTGTGAAATTCCAGAGCTTAACTCTGGACGGTCGCTCGATACTGGCAGGCTAGAGTGTGGAAGAGGGTGCTGGAATTCCTGGTGTAGCGGTGAAATGCGTAGATATCAGGAGGAACACCGGTGGCGAAGGCGGGCACCTGGGCCAACACTGACGCTGAGGCGCGAAAGCTAGGGGAGCAAACAGGATTAGATACCCTCGTA
+
GGGGGGGGGGGGGGGGGGGGGGGGGGGGGGGGGGGGGGGGGGGGGGGGGGGGGGGGGGGGGGGGGGGGGGGGGGGGGGGGGGGGGGGGGGGGGGFGGGGGGGGGGGGGGGGGGGGGFGGGGGGGGGGGGGGGGGGGGGGGGD:CGGGGGGGGGGGGGFGGGGGGGGGGGGGGGGGGCFGGGGGGGGGFCFGGGGGEGGCEGGDGDCCG6FFEGG@DF5F8CFGGFFD46?BFG?C4=>BCD
@M00200:205:000000000-AKKM3:1:1101:8977:4676 1:N:0:1
ACTGGGCTTAAAGGGTTCGTAGGCGGCCAACTAAGTCAGACGTGAAATCCCTCGGCTCAACCGGGGAACTGCGTCTGATACTGGTTGGCTTGAATCCGGGAGAGGGATGCGGAATTCCAGGTGTAGCGGTGAAATGCGTAGATATCTGGAGGAACACCGGTGGCGAAGGCGGCATCCTGGACCGGCATTGACGCTGAGGAACGAAAGCCAGGGGAGCAAACGGGATTAGATACCCGTGTA
+
GGGGGGGGGGGGGGGGGGG@FGGGGGGGGGGEFGGGGGGGFGGGGGGGGFGCFGFGG:FGG@FFGGGG7FGGG,+BFG<?FGCEGGEGFGGGGGGF,CFGEFFGGGGEG8CFGGGGGGGDGFGGGGGGGGGGGGGGGGGGGGGGG9FFFGGGGGCGGGGGGGGGGGGGEGGCC88?FGGGCCFEEGGGCFGFGGGDE8FGGGGGGGGG67CFGE3CBGFF<DED:DFBFFDG78F3>D@C
@M00200:205:000000000-AKKM3:1:1101:13254:4712 1:N:0:1
ACTGGGTATAAAGGGCTCGTAGGCGGTTTGTCGCGTCGGGAGTGAAAACGCCGTGCTTAACACGGCGCTTGCTTTCGATACGGGCAGACTAGAGGTATGCAGGGGAGAACGGAATTCCTGGTGTAGCGGTGAAATGCGCAGATATCAGGAGGAACACCGGTGGCGAAGGCGGTTCCCTGGGCATTACCTGACGCTGAGGAGCGCAAGTGTGGGGAGCGAACCGGATTAGATACCCTTGTAAG
+
GGGGGGGGGGGGGGGGGGEFCGGGGGCEGGGACDCFFGGEEFFGGGGGFCCF>GEGGGGGGEGGCF>7=7?BCEFFEGGGGFGG>@?=FGCCFCFE@DD?DABCCC@33DEFC=F8FGGFC>,@CCCCEFGFFG9DFC:CGGGGFGGGGCGDGGGC:*=C4FECGGGGGD@CEG8+>CFG5:EC?E7<<>68CEDDE**<7FE*?=7CC+ACEE35>CGGG)/)(**.1*.*00<=5:*+*)
@M00200:205:000000000-AKKM3:1:1101:15641:4712 1:N:0:1
ATTGGGTGTAAAGCGAGCGCAGGTGGTTTAATAAGTCTGATGTAAAAGGCAGTGGCTCAACCATTGTGTGCATTGGAAACTGTTAGACTTGAGTGCAGTAGAGGAGAGTGGAATTCCATGTGTAGCGGTGAAATGCGTAGATATATGGAGGAACACCGGTGGCGAAAGCGGCTCTCTGGACTGTAACTGACACTGAGGCTCGAAAGCGTGGGTAGCAAACAGGATTAGATACCCGAGTAAGAT
+
GGGGGGGGGGGGGGGGGGGGGGGGGGGGGGGGGGGGGGGGGGGGGGGGGGGGGGGGGGGGGGGGGGGGGGGGGGGGGGGGGGGGGGGGGGGGGGGGGGFGFGGGGGGGGGGFGGGGFGGGGGFGGGGGFGGGFFGGGGGEFFGFGAFDGGGGGGFGGGGFGCFGGEC7FCGECE7CGFGFGGGGGGFGGGGGFGGGGGGGGGDGDCGGGGGD:CEGACFCGF@*):CFF6CC8<C7):A@775
@M00200:205:000000000-AKKM3:1:1101:7103:4727 1:N:0:1
ACTGGGTTTAAAGGGAGCGTAGGCGGATAGTTTAGTCAGAGGTGAAAGCCCAGGGCTCAACCTTGGAATTGCCTTTGATACTGGCTATCTTGAGTATGGAAGAGGTATGTGGAACTCCGAGTGTAGAGGTGAAATTCGTAGATATTCGGAAGAACACCAGTGGCGAAGGCGACATACTGGTCCATTACTGACGCTGAGGCTCGAAAGCGTGGGGAGCAAACAGGATTAGATACCCTTGTA
+
GGGGGGGGGGGGGGGGGGGGGGGGGGGGGGGGGGGGGGGFGGGGGGGGGGGGGGGGGGGGGGGGGGGGGFGGGGGGGGGGGGGGGGGGGGGGGFFFFGGGGGGGGGGGGGGGGGGGGGGGGGGGGGGGGGGGGGGGGGGGGGGGGGGGGGGGGGGGGGFGGGGGGGGGGGGGGCGGGGGGGGFFCCFCGCFFEEDEGGG>?FGGGDDGGCGGGGFGFGGGGGGG6FC8FFEGGGGCFFFG
@M00200:205:000000000-AKKM3:1:1101:18980:4736 1:N:0:1
ACTGGGTGTAAAGCGAGCGCAGGTGGTTTAATAAGTCTGATGTAAAAGGCAGTGGCTCAACCATTGTGTGCATTGGAAACTGTTAGACTTGAGTGCAGTAGAGGAGAGTGGAATTCCATGTGTAGCGGTGAAATGCGTAGATATATGGAGGAACACCGGTGGCGAAAGCGGCTCTCTGGACTGTAACTGACACTGAGGCTCGAAAGCGTGGGTAGCAAACAGGATTAGATACCCGGGTA
+
GGGGGGGGGGGGGGGGGGGGGGGGGGGGGGGGGGGGGGGGGGGFGGGGGGGGGGGGGGGGGGGGGGGGGGGGGGGGGGGGGGGGGGGGGGGGGGGGGGGGGGGGGGGGGGGGGGGGGGGGGGGGGGGGGGCGGGGGGGGGGGGGGGGGGGGFGGGGGGGGGGGGGGGGGGGGGGFGGGGCFFGGGGGFFGGGGGCF6FFFFGGGEGGGEEGF:F>FFFGGGDFG3@F@FCEG@FE>DFF
@M00200:205:000000000-AKKM3:1:1101:16734:4749 1:N:0:1
ATTGGGTATAAAGCGCGCGCAGGCGGTTTCTTAAGTCTGGTGTCTAAGTGCGGGGCTCAACCCCGTGACGCACTGGAAACTGGGAGACTTGAGTGCAGAAGAGGAGAGCGGAATTCCACGTGTAGCGGTGAAATGCGTAGAGATGTGGAGGAACACCAGTGGCGAAGGCGGCTCTCTGGACTGTAACTGACGCTGAGGCGCGAAAGCGTGGGGAGCAAACAGGATTAGATACCCGAGTA
+
GGGGGGGGGGGGGGGGGGGGGGGGGGGGGGGGGGGGGGGGGGGGGGGGGGGGGGGGGGGGGGGGGGGGGGGGGGGGGGGGGGGGGGGGGGGGGGGGGGGGGGGGGGGGGGGGGGGGGGGGGGGGGGGGFGGGGGGGGFFGGGGGGGGGGGGGGGGGGGGGGGGGGGGGGEGGEGCGGGGGGGGGGGFGGGGGDCGGGFCEGGGG58DCCGEGG8@GFCFFFGGGFCFFF*672ACCBFF
@M00200:205:000000000-AKKM3:1:1101:11361:4769 1:N:0:1
ACTGGGCTTAAAGGGCGCGTAGGCGGCCGATTAAGTCGGGGGTGAAAGCCTGTGGCTCAACCACAGAATTGCCTCCGATACTGGTTGGCTTGAGACCGGAAGAGGACAGCGGAACTGCGAGTGTAGAGGTGAAATTCGTAGATATTTGCAAGAACACCAGTGGCGAAGGCGGCTGTCTGGTCCGGTTCTGACGCTGAGGCGCGAAAGCGTGGGGAGCAAACAGGATTAGATACCCGAGTA
+
FEFGFG?FGGGGGGGGGGGGGGGGGGGGGC7CGFFGGCC>+FFGGGGGGGFFGGGGG,AFGGGFFGGFFGCG9F,BFC4=CGG8?<CFGGGEGD,EGEG@FEGGGGGGG7FDFGCFFGCEFGGGGFCFGEGC>FFCFGGGGGGGCF,3@FCFGEGFGGFG@<FGG7@CFGDEEG5@C?FCECCECG>8CCFG=CD=C5C=CDGGEGDFE5CEGD>DDFG6C<CD?<:2?@AGGGGD3>@*
@M00200:205:000000000-AKKM3:1:1101:24579:4785 1:N:0:1
ACTGGGTGTAAAGGGAGCGTAGGCGGATAGTTTAGTCAGAGGTGAAAGCCCAGGGCTCAACCTTGGAATTGCCTTTGATACTGGCTATCTTGAGTATGGAAGAGGTATGTGGAACTCCGAGTGTAGAGGTGAAATTCGTAGATATTCGGAAGAACACCAGTGGCGAAGGCGACATACTGGTCCATTACTGACGCTGAGGCTCGAAAGCGTGGGGAGCAAACAGGATTAGATACCCGAGTAAGA
+
GGGGGGGGGGGGGGGGGGGGGGGGGGGGGGGGGGGGGGGGGGGGGGGGGGGGGGGGGGGGGGGGGGGGGGGGGGGGGGGGGGGGGGGGGGGGGGGGGGGGGGGGGGGGGGGGGGGGGGGDGGGGGGGGGGFFFGGGGGGGGGGGGGGGGGGGGGGGGGGGGGGGEGGGGGFGGGGGDCFGGGGGGFGCFFGGDGGGGGG5?FGGGEGFCEGGGGF35CFCGGFGFDD8AFFGDCFDFB>FFFF
@M00200:205:000000000-AKKM3:1:1101:19212:4814 1:N:0:1
ATTGGGCATAAAGGGAGCGTAGGCGGATAGTTTAGTCAGAGGTGAAAGCCCAGGGCTCAACCTTGGAATTGCCTTTGATACTGGCTATCTTGAGTATGGAAGAGGTATGTGGAACTCCGAGTGTAGAGGTGAAATTCGTAGATATTCGGAAGAACACCAGTGGCGAAGGCGACATACTGGTCCATTACTGACGCTGAGGCTCGAAAGCGTGGGGAGCAAACAGGATTAGATACCCGCGTA
+
GGGGGGGGGGGGGGGGGGGGGGGGGGGGGGGGGGGGGGGGGGGGGGGGGGGGGGGGGGGGGGGGGGGGGGGGGGGGGGGGFGGGGGGGFGGGGGGGGGGGGGGGGGGGGGGGGGGGGGGGGFGFFFGGGGGGGGFFGGGGGGGGGFGGGGGGFGGGGCGGGGGGGGGGGGGGGGGGGFGGGGGGGGGGFFCGGDCEEFGFGGGGFECDGGGGGGFGDFGG4FFF6F+7FF?GF8BC)7@E
@M00200:205:000000000-AKKM3:1:1101:9123:4820 1:N:0:1
ATTGGGCTTAAAGGGAGCGTAGGCGGATAGTTTAGTCAGAGGTGAAAGCCCAGGGCTCAACCTTGGAATTGCCTTTGATACTGGCTATCTTGAGTATGGAAGAGGTATGTGGAACTCCGAGTGTAGAGGTGAAATTCGTAGATATTCGGAAGAACACCAGTGGCGAAGGCGACATACTGGTCCATTACTGACGCTGAGGCTCGAAAGCGTGGGGAGCAAACAGGATTAGATACCCCAGTA
+
GGGGGGGGGGGGGGGGGGGGGGGGGGGGGGGGGGGGGGGGGGGGGGGGGGGGGGGGGGGGGGGGGGGGGGGGGGGGGGGGFDGGGFGGGGGGGGGGGGGGGGGGGGFFGGGGGGGGGGGGGGGGGFGGFGGGGGGGGGGGGGGGGGGGGGGGGGGGGEGFFFGGGGGGGGGGGGGGGCEGGGFGGG,@EFGGGEDGGGGGGGGGGGGFEGGGGGFGFGGGGGGGFGFEFF<DFCCDEFFG
@M00200:205:000000000-AKKM3:1:1101:15303:4847 1:N:0:1
ATTGGGTTTAAAGGGAGCGTAGGCGGATAGTTTAGTCAGAGGTGAAAGCCCAGGGCTCAACCTTGGAATTGCCTTTGATACTGGCTATCTTGAGTATGGAAGAGGTATGTGGAACTCCGAGTGTAGAGGTGAAATTCGTAGATATTCGGAAGAACACCAGTGGCGAAGGCGACATACTGTTCCATTACTGACGCTGAGGCTCGAAAGCGTGGGGAGCAAACAGGATTAGATACCCCTGTA
+
@CFAG9FF@@CFGCEAFGGC@FC9FCEFECFAFFEF@FFFFGFEFGGAEGGFFGGG?D@CAF<FE@EFGCE<FGGGEGGGF?F=FF,CFCFCA<FEFGGFGFGDGGGFGGFG<9FFEGGE=FG<EGGGGE+,,:A??=EE+?EEFF9FECCEGGAFFC@:DEC@GEE@C,>CEGEDGGA3,,3D;,>F7+@D:CCG8>**,;*>8C5*:4*4<CEGE=60;>912<+76AE74:77>F;<
@M00200:205:000000000-AKKM3:1:1101:7153:4848 1:N:0:1
ACTGGGTGTAAAGGGCTCGTAGGCGGTTTGTCGCGTCGGGAGTGAAAACCAGGTGCTTAACACCTGGCTTGCTTCCGATACGGGCAGACTAGAGGTATTCAGGGGAGAACGGAATTCCTGGTGTAGCGGTGAAATGCGCAGATATCAGGAGGAACCCCGGTGGCGAAGGCGGTTCTCTGGGAATATCCTGACGCTGAGGAGCGAATGTGTGGGGAGAGAACAGGATTAGAGACTCTGGTA
+
FGGEGDC@8@CFCDFGGGGGGDCEFG@FCGFFCFGGGDGEFGECADGFCFF8@GFGFF<EFGGGGCEGGCGGFGGGGG7==FGGCGGCBCFFF5FFEFE<FFGFGGG:FFGDGEFBDBFGFF@DF><CE++DEA@9<+@E:+@>CECFE<7@<><**5FC:CEF@*81CCEE=E:9>;FCFFF*3?251:9F557EDGGCED=*:**0A<8:CE>3)/*89*;F20:)76)**,00*66<
@M00200:205:000000000-AKKM3:1:1101:6525:4856 1:N:0:1
ATTGGGTATAAAGGGTGCGCAGGCGGCCAAGTGTGTGAGGCGTGAAAGCCCGGGGCTTAACCCCGGAATTGCACCTCAAACTACATGGCTAGAGCATTGGAGAGGGTAGCAGAATTCATGGTGTAGCAGTGAAATGCGTAGATATCATGAGGAATACCAGAGGCGAAGGCGGCTACCTGGACAATTGCTGACGCTCAGGCACGAAAGCGTGGGGAGCAAAAGGGATTAGATACCCCAGTAAGC
+
GGGGGGGGGGGGGGGGGGGGGGGGGGGGGGGGGGGGGGGGGGGGGGGGGGGGGGGGGGGGGGGGGGGGGGGGGGGGGGGGGGGGGGGGGGGGGGGGGFGGGGGGGGGGGGGGGGGGGGGGGGGGGGGGGGGGGGGFGGGGGGGGCGGGGGGGGGGGFGGGGGGDGGGGG7>EEGCCF?FGGFGGGGGGD7=CGGGGGGGGGGE:EGGGGGGGGG>DE=FEFGGDFFDDFFFGGE+5>>@GF)4
@M00200:205:000000000-AKKM3:1:1101:17680:4859 1:N:0:1
ATTGGGTTTAAAGGGCGCGTAGGCGGGGCGGCAAGTCAGTCGTGAAATCTCTCGGCTCAACCGAGAAACGTCGGCTGATACTGCCGTTCTTGAGGGATGCAGAGGAGACTGGAATTCCCGGTGTAGCGGTGAAATGTGTAGAGATCGGGAGGAACACCGGTGGCGAAGGCGGGTCTCTGGGCATCTCCTGACGCTGAGGCGCGAAAGCGTGGGGAGCAAACGGGATTAGATACCCTTGTA
+
GGGGGGGGGGGGGGGGGGGGGGGGGGGGGGGGGGGGGGGGGGGGGGGGGGGGGGGGGGGGGGGGGGGGGGGGGGGGGGGGGGGGGGGGGGGGGGGGGGGGGGGGGGGGGFGGGGGGGGGGGGGGGGGGGGGFCGGGGGGGGGGGGGGGGDGGGGFFGGGGGCECEEGGGGGGGGGFFFGGGGGGGFFFGGFGEG:GECFCGDEECEGGG:EEGD@GDGGFFGGG:GC?FFACGFFCFFF7
@M00200:205:000000000-AKKM3:1:1101:16997:4860 1:N:0:1
ACTGGGCATAAAGGGCTCGTAGGCGGTTTGTCGCGTCGGGAGTGAAAACCAGGTGCTTAACACCTGGCTTGCTTTCGATACGGGCAGACTGGAGGTATGCAGGGGAGAACGGAATTCCTGGTGTAGCGGTGAAATGCGCAGATATCAGGAGGAACACCGGTGGCGAAGGCGGTTCTCTGGGCATTACCTGACGCTGAGGAGCGAAAGTGTGGGGAGCGAACAGGATTAGATACCCGAGTA
+
GEGGGGGEGGGGGGDGGGGGGGGGGGGGGGGGCGFGGGGGFGGGGGGGGGGGGGGGGGGGGGGGFGGGGGGGGGGGGGGGGGCFGGGGGGGGFGGGGFEGGGGGGEEGGGGGEGGGGGGGGGGGGGGGGCEGGGFFGGGGGDFGGGGGGGGGGE<FGGGGGGEGEEGGGGCCEEEFGG?:CCEGGGGGGG??CEDC=CFGGGGGGGG:7AFGGGBGFGDEG3@F0C>>FF9*<C6).)7A
@M00200:205:000000000-AKKM3:1:1101:14595:4871 1:N:0:1
ACTGGGTTTAAAGGGAGCGTAGGCGGATAGTTTAGTCAGAGGTGAAAGCCCAGGGCTCAACCTTGGAATTGCCTTTGATACTGGCTATCTTGAGTATGGAAGAGGTATGTGGAACTCCGAGTGTAGAGGTGAAATTCGTAGATATTCGGAAGAACACCAGTGGCGAAGGCGACATACTGGTCCATTACTGACGCTGAGGCTCGAAAGCGTGGGGAGCAAACAGGATTAGATACCCGAGTAAGA
+
GGGGGGGGGGGGGGGGGGGGGGGGGGGGGGGGGGGGGGGGGGGGGGGGGGGGGGGGGGGGGGGGGGGGGGGGGGGGGGGGFGGGGGGGGGGGGGGGGGGGGGGGGGGFCFGGGGGGGGGGGGDFGFGGFGGGGGGGGGGGGGGGFFGGGGGGGG@FDEGFG<DDCGGDGGGGGEGGGGGGGGGGFGGGGCFCGGGGDCFGGGGGGGGGGGGGGGFGFGGGGGGGFGG<4@5:EFFGFF>FGDB
@M00200:205:000000000-AKKM3:1:1101:15443:4907 1:N:0:1
ACTGGGTGTAAAGGGAGCGTAGGCGGATAGTTTAGTCAGAGGTGAAAGCCCAGGGCTCAACCTTGGAATTGCCTTTGATACTGGCTATCTTGAGTATGGAAGAGGTATGTGGAACTCCGAGTGTAGAGGTGAAATTCGTAGATATTCGGAAGAACACCAGTGGCGAAGGCGACATACTGGTCCATTACTGACGCTGAGGCTCGAAAGCGTGGGGAGCAAACAGGATTAGATACCCTAGTA
+
GGFFFFCEFGFGGGGCEGGGECFGGGGGGGGGGGGGGGGGGGGFGCCFFFGGFGGGGGGGFGGGFFGGFGEGGGGGFFGGCFFFGGGGGGGGADFFGFGFFGGFFGFGGGGGGBEFF?FEFFGFGGG9=FEGFEACF<FFFGGGGFGFC:FFGGCGGEGGGGG7BFGGFGDD>6C9ECFGGDC9;EGGGGGC5;*;CFCFCGGGG5DDGEGEGG3DBGGGGG85;6CE6ACCGGFG5A@F
@M00200:205:000000000-AKKM3:1:1101:25266:4958 1:N:0:1
ACTGGGCTTAAAGGGAGCGTAGGCGGATAGTTTAGTCAGAGGTGAAAGCCCAGGGCTCAACCTTGGAATTGCCTTTGATACTGGCTATCTTGAGTATGGAAGAGGTATGTGGAACTCCGAGTGTAGAGGTGAAATTCGTAGATATTCGGAAGAACACCAGTGGCGAAGGCGACATACTGGTCCATTACTGACGCTGAGGCTCGAAAGCGTGGGGAGCAAACAGGATTAGATACCCCCGTA
+
GFGGGGFGGGGGGGGFGEGGGGGGGGC:;CF@FGGGGGGGGGGGGGGGGGG<FGGGGGGGGGGGDFFCCFGGFGGGGFGGGGGGGGFGGGGGGFGGGGFGGGGGGFFGFFFFGG8FGGGGGGGGGGGGGGGGGGGFGGGGGGGGGGFGGG>FGG?8FGGGGGGGGGGGGD=CE8CA@AFGCF8@ECGGGGGGEEGGDCDG,C7>FGC<8/:CF5>CAFGGGFFG;G73685:CFG*)0.*
@M00200:205:000000000-AKKM3:1:1101:26293:4972 1:N:0:1
ACTGGGTATAAAGGGCGCGTAGGCGGTCCCGTAAGTTCCGCGTGAAATCCCCCGGCTCAACCGGGGAATGGCGCGGAAGACTGCGGGGCTTGAGTTCGGGAGAGGGAAGCGGAATTCCGGGTGTAGCGGTGAAATGCGTAGATATCCGGAGGAACACCGGTGGCGAAGGCGGCTTCCTGGACCGACACTGACGCTGAGGCGCGAAAGCTAGGGGAGCAAACGGGATTAGATACCCCTGTA
+
GGGGGGGGGGGGGGGGGGGGGGGGGGGGGGGGGGGGGGGGGGGGGGGGGEGGGGGGGGGGGGDGCDFGGGGFGGGGGGGGGGFGGGGGGGGGGGGGGFGGGGGEGGGGGGGGGEG8FFGGGEGBCFCFGCEGGFGFFGGGEGGGGGGGGGGC?EFGGGGGGGGGGGEEGGGGGGGGFFFGGGE8C8ECFGEGGGCEGG5:EDGGEED4FCEFGC:5>CCFGGCG:)58@?):+,<*8@?C
@M00200:205:000000000-AKKM3:1:1101:11269:5009 1:N:0:1
ATTGGGCGTAAAGGGCGCGTAGGCGGGGCGGCAAGTCAGTCGTGAAATCTCTCGGCTCAACCGAGAAACGTCGGCTGATACTGCCGTTCTTGAGGGATGCAGAGGAGACTGGAATTCCCGGTGTAGCGGTGAAATGTGTAGAGATCGGGAGGAACACCGGTGGCGAAGGCGGGTCTCTGGACGCGTACTGACGCTGAGGCGCGAAAGCTAGGGGAGCAAACGGGATGAGATACCCGAGTA
+
CFFGGGGGGGGGCGEGGGGG:FGGGGGGGGGGGGGGGGGFGGGGGGGGGGGFFGFGFEFGGGGC@GGGGGGGGCFDGFAFGGGGGGFGG7>F=DFGGGGFCDFFFFDFGGFG,<CFFGGGCFE<FCFGGGGGCGGFFFGGF<EGFFFEGGDDGGGCFECCE8CG>CE:CFGD88C*<?FFGGGDGGDEGGEGGGGG5@FC5DGDC?9<30A:>E5CBF?8978C()*.9F9:+<273757
@M00200:205:000000000-AKKM3:1:1101:24966:5038 1:N:0:1
ATTGGGTGTAAAGGGAGCGTAGGCGGACATTTAAGTCAGGGGTGAAATCCCGGGGCTCAACCTCGGAATTGCCTTTGATACTGGGTGTCTTGAGTATGAGAGAGGTGTGTGGAACTCCGAGTGTAGAGGTGAAATTCGTAGATATTCGGAAGAACACCAGTGGCGAAGGCGACACACTGGCTCATTACTGACGCTGAGGCTCGAAAGCGTGGGGAGCAAACAGGATTAGATACCCTCGTA
+
GGGGGGGGGGFGGGGGGEEGGGGGGGGGGFGGGFFFGGGGCGGGGGGGGAFF:FEGGG,EFGGGDGGGFFGGGGGGGGGGGGGGGGGGGGGGGGGFGGGGGGGGGGGGGGGEGGGGGFEFFGGGGGEDGGGFFGG9FGGGGGGGGGFFGCCFFGG<FEC:F9<CGGGGGGFGEE8:CGGGC:8CG;@FFCGGDEGEGCFGFF5BCED4CGDEDEF<;C;FGFGD:CD)6*60<6+07@3C
@M00200:205:000000000-AKKM3:1:1101:13237:5046 1:N:0:1
ATTGGGTTTAAAGAGCGTGTAGGCGGCCAGACAGGTCCGTTGTGAAAACTCGAGGCTCAACCTCGAGACGTCGATGGAAACCGTCTGGCTAGAGTCCGGAAGAGGAGTGTGGAATTCCTGGTGTAGCGGTGAAATGCGCAGATATCAGGAAGAACACCTATGGCGAAGGCAGCACTCTGGGACGGTACTGACGCTGAGACGCGAAAGCGTGGGGAGCGAACAGGATTAGATACCCGCGTA
+
GGGGGGGGGGGGGGGGGGGGGGGGGGGGGGGGGGGGGGGGGGGGGGGGGGGGGGGGGGGGGGGGDGGGGGGGGGGGGGGGFGGGGGGGGGGGGGGGGGGGGGGGGGGGGGGGGGGGGGGGGGGGGGGGGGGGGGGGGGGGGGGGGGGGGGGGGGGGGFFFGGGGGGGGGGFGGDGCGGGDFFGGGGGGGFGGGGGGGGGGGGGGGGGGGCGDGDDGFGGGGGGGFG>8??AGGCFG>E):
@M00200:205:000000000-AKKM3:1:1101:13668:5050 1:N:0:1
ACTGGGTGTAAAGGGAGCGTAGGCGGATAGTTTAGTCAGAGGTGAAAGCCCAGGGCTCAACCTTGGAATTGCCTTTGATACTGGCTATCTTGAGTATGGAAGAGGTATGTGGAACTCCGAGTGTAGAGGTGAAATTCGTAGATATTCGGAAGAACACCAGTGGCGAAGGCGACATACTGGTCCATTACTGACGCTGAGGCTCGAAAGCGTGGGGAGCAAACAGGATTAGATACCCTAGTAAGA
+
GGGGGGGGGGGGGGGGGGGGGGGGGGGGGGGGGGGGGGGGGGGGGGGGGGGGGGGGGGGGGGGFGGGGGGGGGGGGGGGGGGGGGGGGGGGGGGGGGGGGGGGGGGGGGGGGGGGGGGGEGGGGGFGGGGGGGGGGGGGGGGGGGGGGGGGGGGGGGGGGGGGGGGGGGGGGGGEGGDGGGGGGGGGGGGGGDEGCEDEF>95>:EGFGCECGGEGFGCFGGGGDCGEFF3+2,5CFFFGFEC
@M00200:205:000000000-AKKM3:1:1101:19137:5089 1:N:0:1
ATTGGGCATAAAGGGCGCGTAGGCGGCCGATTAAGTCGGGGGTGAAAGCCTGTGGCTCAACCACAGAATTGCCTTCGATACTGGTTGGCTTGAGACCGGAAGAGGACAGCGGAACTGCGAGTGTAGAGGTGAAATTCGTAGATATTCGCAAGAACACCAGTGGCGAAGGCGGCTGTCTGGTCCGGTTCTGACGCTGAGGCGCGAAAGCGTGGGGAGCAAACAGGATTAGATACCCCAGTAAGA
+
GGGGGGGGGGGGGGGGGGGGGGGGGGGGGGGGGGGGGGGGGGGGGGGGGGGGGGGGGGGGGGGGGGGGGGGGGGGGGGGGGBFGGGGGGGGGGGGGGGGGGGGGGGGGGGGGGGGGGGGGGGGGGGGGGGGGGG9FGGGGGGGFFGGGGGGGGGGGGGGGGGGGEGGGGGGGGGGEFGGGGGGGGEEGFGGCEEGGGGGGG37CGGGDGGGDGG@G>7CFCCGG69CBF8<D76CDEEFFGBB
@M00200:205:000000000-AKKM3:1:1101:11580:5089 1:N:0:1
ACTGGGCGTAAAGGGAGCGTAGGCGGATAGTTTAGTCAGAGGTGAAAGCCCAGGGCTCAACCTTGGAATTGCCTTTGATACTGGCTATCTTGAGTATGGAAGAGGTATGTGGAACTCCGAGTGTAGAGGTGAAATTCGTAGATATTCGGAAGAACACCAGTGGCGAAGGCGACATACTGGTCCATTACTGACGCTGAGGCTCGAAAGCGTGGGGAGCAAACCGGATTAGATACCCCGGTAAGA
+
GGGGGGGGGGGFGGGGGGGGDGGGGGGGGGGGGGGGGGGGGGGGGGGGGGGGGGGGGGGGGGGGGGGGGGGGGGGGGGGGGGGGGGGGGGGGFGGGGG?FGGFGGGGGGGFFG9FGGGGGGFFGGGGGGGGGFFFGGGGGGDAFFFGFGEFGGGGFGGGGGGGGGDGGGGGGGGGGGGGGGGGGGFGGGGGG>7>EGGGGGGDGGEGFGGEEDEEGA=GC48CC>CG@F62DFCG5@DFGDFA
@M00200:205:000000000-AKKM3:1:1101:11323:5124 1:N:0:1
ACTGGGTTTAAAGTGTGCGCAGGCGGCCGCGCAAGTCGAGTGTGAAATCCCCGAGCTTAACTTGGGAATTGCGCTCGAAACTACGTGGCTGGAGTGTGGCAGAGGAAGGTGGAATTCCACGTGTAGCGGTGAAATGCGTAGAGATGTGGAGGAACACCGATGGCGAAGGCAGCCTTCTGGGCCAACACTGACGCTCATGCACGAAAGCGTGGGGAGCAAACAGGATTAGATACCCCAGTA
+
GGGGGGAEGGGGGGGGGGGGGGGGGGGGGGGGGGGGGGGGGGGGGGGGGGGGGGGGGGGGGGGGGGFGGGGGGGGGGGGGGGGGGGGGGGGGGG=EGFGCEGGGGFGGGGGGGGGGGGGGGGGGGGGGGGGGGGGGGGGGGGGGGGGGGGFEGFGGGECCGGGGGGGGGGGGGFGGGCFGGFCEGGGGGGGGGGGGE9@EGGGGGGGGGGGGGD@GDFFC778C:FF??*6D<C@CED6F
@M00200:205:000000000-AKKM3:1:1101:15883:5133 1:N:0:1
ATTGGGCTTAAAGGGCGCGCAGGCGGTCTTTTAAGTCAGATGTGAAAGCCCGGGGCTCAACCCCGGAAGTGCATTTGAAACTGAGAGACTTGAGTATGGGAGAGGGAAGTGGAATTCCTGGTGTAGAGGTGAAATTCGTAGATATCAGGAGGAACACCGGTGGCGAAGGCGACTTCCTGGACCAATACTGACGCTGAGGCGCGAAGGCGTGGGGAGCAAACAGGATTAGATACCCCTGTA
+
FGGGGGGGGDGGGGGGGGEGGGGGGEGGGDGGGGFGGGGGGGGGGCGGGGGGGEGCFGGGCFGFEGGGGGGGGFGGGDAF<FFGGGGFGGGGGG?FGEGGFGGGGGGGGGFGGGGGFFGGGFDFFGCDFGGGGGGGGGGGGGGGGGGGGDEGGG@@BCEGCGGGGEGG7>FEGGGGGGGGGGFGFFGFEGGGG5CECGGGG:CE>ED:EGDDEGBGDGGFCFGGFGC?FFFFFFFGFF?C
@M00200:205:000000000-AKKM3:1:1101:25601:5135 1:N:0:1
ACTGGGTATAAAGGGCGCGTAGGCGGGGAGGTAAGTCGGGTGTGAAATCCCTCGGCTCAACCGAGGAACGGCGCCCGAAACTGTCTCTCTTGAGTCCCGGAGAGGAAGGTGGAATTCCCGGTGTAGCGGTGAAATGTGTAGAGATCGGGAGGAACACCGGTGGCGAAGGCGGCCGTCTGGACGGTGACTGACGCTGAGGCGCGAAAGCGTGGGGAGCAAACGGGATTAGATACCCTAGTA
+
GGGGGGGGGGGGGGGGGGGGGGGGGGGGGGGGGGGGGGGGGGGGGGGGGGGGGGGGGGGGGGGGGGGGGGGGGGGGGGGGGGGGGGGGGGGGGGGGGGGGGGGGGFGGGFFFGGGGGGGGGEGGGGFGGGGGGGGGFGGGGGGGGGGGEGGGGGGGGGGGGGGGGEGGGGGGGG*:*8CCEGGDCFFCFGGGGGGGGGGGGGGGGEGGGEEGGDFGFGCFGGGG?DGFF@BFEFFGF>6C
@M00200:205:000000000-AKKM3:1:1101:16794:5137 1:N:0:1
ATTGGGCTTAAAGGGAGCGTAGGCGGATAGTTTAGTCAGAGGTGAAAGCCCAGGGCTCAACCTTGGAATTGCCTTTGATACTGGCTATCTTGAGTATGGAAGAGGTATGTGGAACTCCGAGTGTAGAGGTGAAATTCGTAGATATTCGGAAGAACACCAGTGGCGAAGGCGACATACTGGTCCATTACTGACGCTGAGGCTCGAAAGCGTGGGGAGCAAACAGGATTAGATACCCTTGTA
+
GGGGGGGGGGGGGGGGGGGGGGGGGGGGGGGGGGGGGGGGGGGGGGGGGGGGGGGGGGGGGGGGGGGGGGGGGGGGGGGGGGGGGGGGGGGGGGCFGGGGGGGGGGGGGGGGGGGGGFGGGGGGFGGGGGGGGGGGGGGGGGGGGGGGGGGGGGGGGDFFFGGDGGGGGGGGGGGGGGGGAFFGGGGGGGGGGGGGEGGGGGEGGGGFEGGGGGFGFGDFGGGG?<F4AFFGGFGGFAAG
@M00200:205:000000000-AKKM3:1:1101:19213:5138 1:N:0:1
ATTGGGTGTAAAGGGCGTGTAGGCGGAGCGGCAAGTCGGTGGTGAAAGCCTGCGGCTCAACCGCAGAAGGGCCTCCGAAACTGCCGGTCTGGAGGGGTGGAGAGGAGACTGGAATTCCCGGTGTAGCGGTGAAATGTGTAGAGATCGGGAGGAACACCGGTGGCGAAGGCGGGTCTCTGGCCACCTCCTGACGCTGAGGCGCGAAAGCGTGGGGAGCAAACGGGATTAGATACCCCCGAC
+
@EFGGGGDCFEFGGDCFFGGGGGGGGGGGGGG:FFGFGG@@FGGGGGGGGFGGGGGEFGGFGGGDG7EGFGGGGGGCDDGGGGGGGDGGDFGCFGDGFGGFDFGGG+>>DBGGGGGGGF@E>F:FFGGGFC*3,;BDFGFGD99BFBFGFCGCFGGGGGD7CFFGGGGEFGGGGGDGEFG6CG5@88A:CC+/**:5@8C*)5:5CGC=>E58CBD5C6<4<CCFGC<**4?78CG5;)*
@M00200:205:000000000-AKKM3:1:1101:16290:5165 1:N:0:1
ACTGGGTTTAAAGGGAGCGTAGGCGGACATTTAAGTCAGGGGTGAAATCCCGGGGCTCAACCTCGGAATTGCCTTTGATACTGGGTGTCTTGAGTATGAGAGAGGTGTGTGGAACTCCGAGTGTAGAGGTGAAATTCGTAGATATTCGGAAGAACACCAGTGGCGAAGGCAACACACTGGCTCATTACTGACGCTGAGGCTCGAAAGCGTGGGGAGCAAACAGGATTAGATACCCCTGTA
+
GGGGGGGEGGGGGGGAGGGGGGGGGGGGDFGGGGGGGGGGGGGGGGG9FG<F7FGGGGGGGG<FEEGGGGGGGGG<FGGGGGGG8FGGGGGGGG?@9EEFFGGGGG=5CAFGGGGGCFGGGGGGGGGGGGGGGGGGGGGGGGGGGGGGFGGGGGGGGGGGGFGGGGGGGG,>FCE>EFGF72DCFGDGG>FFGGGDGGGG6DGGGGGGGGGGGGECBGGC47:C?FG?FF<FF?F3)8@F
@M00200:205:000000000-AKKM3:1:1101:12489:5197 1:N:0:1
ATTGGGTTTAAAGTGTGCGCAGGTGGCCGCGCATGTCGAGTGTGAAATCCCCGGGCTTAACTTGGGAATTGCGCTCGAAACTACGTGGCTAGAGTGTGGCAGAGGAAGGTGGAATTCCACGTGTAGCGGTGAAATGCGTAGAGATGTGGAGGAACACCGATGGCGAAGGCAGCCTTCTGGGCCAACACTGACGCTCATGCACGAAAGCGTGGGGAGCAAACAGGATTAGATACCCTCGTA
+
GGGGGGGGGGGGGGGGGGGGGGGGGGGGGGGGGGGGGGGGGGGGGGGGGGGGGGGGGGGGGG9FFGGGGGGGGGCGGGGGGGGGGFGGG8FGGGDDFGGGCGGFGGGGEFGGGGGGGAFGGGGGGDCFEFFFGGGGGGGGFFGGFGFFGFFDEG?FFFCCGGGGGGGGGF>EEGCFFGGDGGFEGCFG79CFGDDDCFCFGFFGGGC>EEGGG>7C>CCGGG?>?<>26@6CFGG78)7/
@M00200:205:000000000-AKKM3:1:1101:21050:5235 1:N:0:1
ACTGGGTTTAAAGGGAGCGTAGGCGGATAGTTTAGTCAGAGGTGAAAGCCCAGGGCTCAACCTTGGAATTGCCTTTGATACTGGCTATCTTGAGTATGGAAGAGGTATGTGGAACTCCGAGTGTAGAGGTGAAATTCGTAGATATTCGGAAGAACACCAGTGGCGAAGGCGACATACTGGTCCATTACTGACGCTGAGGCTCGAAAGCGTGGGGAGCAAACAGGATTAGATACCCTAGTA
+
GGGGGGGGGGGGGGGGGGGGGGGGGGGGGGGGGGGGGGGGGGGGGGGGGGGGGGGGGGGGGGGGGGGGGGGGGGGGGGGGGGGGGGGGGGGGGGGGGGGGGGGGGGGGGGGGGGGFGGGGGGGGGGGGGGGGGGGGGGGGGGGGGGGGGGGGGGGGGGGGGGGGCFGGGGGGGGGGGGGGGFFGGGGGGGGGGGGGGGGGGGGGGG:FGEGGGGFG>EGGFGGGFFGFFFFGGGGFFFFG
@M00200:205:000000000-AKKM3:1:1101:16395:5237 1:N:0:1
ATTGGGCGTAAAGGGAGCGTAGGCGGACATTTAAGTCAGGGGTGAAATCCCGGGGCTCAACCTCGGAATTGCCTTTGATACTGGGTGTCTTGAGTATGAGAGAGGTGTGTGGAACTCCGAGTGTAGAGGTGAAATTCGTAGATATTCGGAAGAACACCAGTGGCGAAGGCGACACACTGGCTCATTACTGACGCTGAGGCTCGAAAGCGTGGGGAGCAAACAGGATTAGATACCCTAGTAAGA
+
GGGGGGGGFGGGGGGGGGGGGGGGGGGGGGGGGGGGGGGGGGGGGGGGGGGGGGGGGGGGFGGGGGGGGGGGGGGGGGGGGGGGGGGGGGGGGGGGGGGGGGGGGGGGGGGGGGGGGGGGGGGGGGGGGGGGGGGGGFGGGGGGGFGFFGGGGGFFCFFGGGGGGGGGGGGGGGDGGGGCGGFGFFGGGGE?EGDGGGGGGGGGGGGCEECGGGFDBFFGGGGFB6C<?F2D?EF=FFFGGFA
@M00200:205:000000000-AKKM3:1:1101:16121:5240 1:N:0:1
ATTGGGTTTAAAGGGCGCGTAGGCGGTCTTGTAAGTTCCGCGTGAAATCCCCCGGCTCAACCGGGGAATGGCGTGGAAAACTGCGAGGCTTGAGTTCGGGAGAGGGAAGCGGAATTCCGGGTGTAGCGGTGAAATGCGTAGATATCCGGAGGAACACCGGTGGCGAAGGCGGCTTCCTGGACCGACACTGACGCTGAGGCGCGAAAGCTAGGGGAGCAAACGGGATTAGATACACTTGTA
+
FGGGGGGECFGGGFFGGGGGECFGGGGGGGFGEGGFFGGGGGGGGGGGGGGGGGGGEEFGFGGGGGCEFGGGGBCEFFGGFGGGGGEGGGF7EFGGGGGGEGGDDG+==FEECFCFFFGEFECFGDGGEGEG:>DBFFC:<FGGGGFG7<CFGCFGGGGGEGGDG7EC8EGGDGG8CCFCFFGDEGGGECCGE=DGDCCECCGGGGGGGGGCFGE<BF6<<DG5:CC)9=AFGDGCF47<
@M00200:205:000000000-AKKM3:1:1101:21856:5243 1:N:0:1
ACTGGGTGTAAAGGGTGCGTAGGTGGCTGGGTAAGTTCGATGTGAAATCTCCGAGCTCAACTCGGAAATGGCATTGAATACTATTCGGCTCGAGGGTCGGAGGGGAGACTGGAATTCTCGGTGTAGCAGTGAAATGCGTAGATATCGAGAGGAACACCAGTGGCGAAGGCGAGTCTCTGGACGACTCCTGACACTGAGGCACGAAAGCTAGGGGAGCAAACAGGATTAGATACCCTAGTAAGA
+
GGGGGGGGGGGGGGGGGGGGGGGGGGGGGGGGGGGGGGGGGGGGGGGGGGGGGGGGGGGGGFGGGGGGGGGGGGDGAFGGGGGGGFFGGFEGGGGGGGDDGGDGGGDEG98FEGGGGGCFGGGGGCGFGGGGGGGCFGEGEGGGFGGF7DGD?FGGGGFDFCG7CFG:@DEGEGGFF?9DCCEGCEECF4FCF6<FCFFFC4=CEGG;FCFEFG5C>FGGGGGG0<C3699C9@FGFF4:74<
@M00200:205:000000000-AKKM3:1:1101:22116:5261 1:N:0:1
ACTGGGCATAAAGTGCGCGTAGGCGGCTTTATAAGTCGGGGGTGAAAGCCTGTGGCTCAACCACAGAATTGCCTTCGATACTGTATGGCTTGAGACCGGAAGAGGTTAGTGGAACTGCGAGTGTAGAGGTGAAATTCGTAGATATTCGCAAGAACACCAGTGGCGAAGGCGGCTGACTGGTCCGGTTCTGACGCTGAGGCGCGAAAGCGTGGGGAGCAAACAGGATTAGATACCCTAGTAAGA
+
GGGGGGGGGGGGGGGGGGGGGGGGGGGGGGGGGGGGGGGGGGGGGGGGGGGGGGGGGGGGGGGGGGGGGGGGGGGGGGGGGGGGGGGGFFGGGGGGGGGGGGGGGGGGGGGGGGDGGGGGGGGFGGGGGGGGGGAFFFGGGGGGGGGGGGGGGGGGGGGGEGCEGEGGGFFDGGGF8EGGFGGDGEE=C>?<CEDEEGGEECCCGGGGGCCEGG5C>FGDFFF5(2?>??)>:CG=5;/<:64
@M00200:205:000000000-AKKM3:1:1101:10297:5276 1:N:0:1
ACTGGGTGTAAAGGGAGCGTAGGCGGATAGTTTAGTCAGAGGTGAAAGCCCAGGGCTCAACCTTGGAATTGCCTTTGATACTGGCTATCTTGAGTATGGAAGAGGTATGTGGAACTCCGAGTGTAGAGGTGAAATTCGTAGATATTCGGAAGAACACCAGTGGCGAAGGCGACATACTGGTCCATTACTGACGCTGAGGCTCGAAAGCGTGGGGAGCAAACAGGATTAGATACCCTGGTA
+
GGGGGGGGGGGGGGGGGGGGGGGGGGGGGGGGGGGGGGGGGGGGGGGGGGGGGGGGGGGFGGGGGGGGGGGGGGGGGGGGGGGGGGGGGGGGGGGGGGGGGGGGGGGGGGGFGGGGGGGGGFGGGGGGGGGGGGGGGGGGGGGGGGGGGGGGGGGGGFGGGFGGGGGCGGGGGGGGGGGGGGGGGGGGGGGGGGGGGGFGGGGGGGGGGGGGEGFGFGGGGGGGFGGFFFFGGFGGFFFF
@M00200:205:000000000-AKKM3:1:1101:16000:5278 1:N:0:1
ACTGGGCATAAAGCGCGCGTAGGTGGTTTGGTAAGCGAGATGTGAAAGCCCCGGGCTTAACCTGGGAACGGCATTTCGAACTGTCAGGCTAGAGTGTGGTAGAGGGTAGTGGAATTTCCTGTGTAGCGGTGAAATGCGTAGATATAGGAAGGAACACCAGTGGCGAAGGCGGCTACCTGGACCAACACTGACACTGAGGTGCGAAAGCGTGGGGAGCAAACAGGATTAGATACCCAAGTA
+
GGGGGGGGGGGGGGGGGGGGGGGGGGGGGGGGGGGGGGGGGGGGGGGGGGGGGGGGGGGGGGGGGGGGGGGGGGGGGGGGGGGGGGGGGGGGGGGGGGGGGGGGGGGGGGGGGGCGGGGGGGGGGGGGGGGGGGFFGGGGGGGGFGGGGGGGGGGGGGGGFGGGGGGGGGGGGGGGGGGGGGGGGGGEGGGGFGGGGFFCCDEGGGDGGECGDEDGEGGG4CGC?G*36@>GFGG*.<FG
@M00200:205:000000000-AKKM3:1:1101:7945:5293 1:N:0:1
ATTGGGTGTAAAGGGCGCGTAGGCGGCTTGACAAGCGTGCGGTGAAAGCTCGGGGCTCAACCCCGAGTCGGCCGTGCGAACTGTCGAGCTTGAGCACAGTAGAGGCAGATGGAATTCCGGGTGTAGCGGTGGAATGCGTAGAGATCCGGAAGAACACCGGTGGCGAAGGCGGTCTGCTGGGCTGTGGCTGACGCTGAGGCGCGACAGCGTGGGGAGCAAACAGGATTAGATACCCTAGTA
+
GGGGGGCGFGGGGGGGGGGGGGGGGGGGGGGGGGGGGGCGGGGEGGGGGGGGGGGGGGGGGGGGGGGEGGGGGGGGGGGGCGCGGGGFGCGGDD<FG<FGGEFFFGGGGGGGFFGGGGGGGGDFGFGGGGGGG9FFFG@EGGGGGGGGDEFFFFGC:FCE7FFGGDEGCD<?CGGFFGG6C5CCGD8*CG=885CECFGCECCE*:DGDEGGGGFG3:8CF4;C6<C?F=AFGCC*)09<
@M00200:205:000000000-AKKM3:1:1101:20082:5392 1:N:0:1
ATTGGGCTTAAAGCGCGCGCAGGCGGTTTCTTAAGTCTGGTGTCTAAGTGCGGGGCTCAACCCCGTGACGCACTGGAAACTGGGAGACTTGAGTGCAGAAGAGGAGAGCGGAATTCCACGTGTAGCGGTGAAATGCGTAGAGATGTGGAGGAACACCAGTGGCGAAGGCGGCTCTCTGGACTGTAACTGACGCTGAGGCGCGAAAGCGTGGGGAGCAAACAGGATTAGATACCCTGGTA
+
GGGGGGGGGGGGGGGGGGGGGGGGGGGGGGGGGGGGGGGGGGGGGGGGGGGGGGGGGGGGGGGGGGGGGGGGGGGGGGGGGGGGGGGGGGGGGGGGGGGGGGGGGGGGGGGGGFGGGGGGGGGGGGGGGGGGGGFFGGGGGGGGGFFGGGG>FGGGGGGGGGGGEFGGGGGGGGGGGGGGGGGGGFEGGGGGGGGGGGGGDGGGGGCD21CGG*53>GDCFFDC2F=?F4:>CC6C>:6
@M00200:205:000000000-AKKM3:1:1101:13148:5400 1:N:0:1
ATTGGGCGTAAAGGGCGCGTAGGCGGGATGGCAAGTCGGTCGTGAAATCCTTCGGCTCAACCGAAGAACGTCGATCGATACTGCTGTTCTAGAGGATTGCAGAGGAGACTGGAATTCCCGGTGTAGCGGTGAAATGTGTAGAGATCGGGAGGAACACCGGTGGCGAAGGCGGGTCTCTGGGCAATTCCTGACGCTGAGGCGCGAAAGCGCGGGGAGCAAACGGGATTAGATCCCCCAGTA
+
CGGGFFCB@FGFFFEDEGGGGG;FGEGEDCFGGGGFGGGGGEGGFGGFGFFFGEEFF@FGGDCEF:FGGGFF:FG8BFGGGG<FAFFFGGDGGGGGGGD9DFF++3+BBFDDGFGG9<FCECFGFG9FECFEGCFFC9FGGAEGGFE@EEFEFFGGFGGGF@<7EGGG7F@EDGGFFFCFFD8EGFCE?CEFGCGGGFDF5C5C>:C*C*:8*C:9>FFG5*CC:GG?=?A*<8CC3@?F
@M00200:205:000000000-AKKM3:1:1101:24321:5427 1:N:0:1
ACTGGGTGTAAAGGGAGCGTAGGCGGACATTTAAGTCAGGGGTGAAATCCCGGGGCTCAACCTCGGAATTGCCTTTGATACTGGGTGTCTTGAGTATGAGAGAGGTGTGTGGAACTCCGAGTGTAGAGGTGAAATTCGTAGATATTCGGAAGAACACCAGTGGCGAAGGCGACACACTGGCTCATCACTGACGCTGAGGCTCGAAAGCGTGGGGAGCAAACAGGATTAGATACCCTTGTA
+
GGGGGGGGGCFGEEGGGGGGGEEGGEGGGAEEGGGGGFGGGGGEFFGGFDFGGGGGCGCFGGCGGGGGGFGGFGGGGFCEGGCFGGEGGGFGGGGGGGGGF8??FAFGEG8FFGGGGGGFGGFFGCF<FFG9,5AAFD>>EE9CAFGFGGG:3FFGGGGGGGGEEE7@<DEC*>EDEFG<7,5,?,4>C7?FEG4C5C8:=F=CCEGGEC7<1B7D>=@F4F:D:CD2*9A>:8+6))=+
@M00200:205:000000000-AKKM3:1:1101:25656:5439 1:N:0:1
ATTGGGTTTAAAGCGCGAGTAGGTGGCCTGTTAAGTGGCGTGTGAAAGCTCACAGCTCAACTGTGAGAGGTCGCGCCAGACTGGCGGGCTTGAGGGTGGCAGAGGGTGATGGAATTCCCGGTGTAGCGGTGAAATGCGTAGATATCGGGAGGAACGCCAGTGGCGAAGGCGGTCACCTGGGCCATCCCTGACACTGATTCGCGAAAGCTGGGGGAGCGAACGGGATTAGATACCCGCGTAAGGT
+
GGGGGGGGGGGGGGGGGGGGGGGGGGGGGGGGGGGGGGGGGEGGGGGGGFGGGGGFEGGGGGGGGGGGGGGGGGGGGGGGGGGGGGGGG:FGGGGGGGGGGGGGGGDGGGGGCFGDGEGGG7FCFFD>FGCFFCFFGCFCCCA@CGGGGGFD*<,C<FGGCGGDE7C<FCCEEEEGGGGGDFC>F?FEEDFFFFFGFGF:C*/:8CDCFGFEEG>DBG8ECDGG1)*5=?<?CFGDB>):58))
@M00200:205:000000000-AKKM3:1:1101:14798:5444 1:N:0:1
ATTGGGTATAAAGGGCGCGTAGGCGGCTTATCAAGTCAGGCGTGAAATTCCCGGGCTCAACCTGGGGGCTGCGCTTGATACTGATGAGCTTGAATGCGGGAGAGGATAGTGGAATTCCCAGTGTAGAGGTGAAATTCGTAGATATTGGGAAGAACACCAGTGGCGAAGGCGGCTATCTGGCCCGTAATTGACGCTGAGGCGCGAAAGCGTGGGGAGCAAACAGGATTAGATACCCGGGTA
+
GGGGGGGGGGGGGGGGGGGGGGGGGGGGGGGGGGGGGGGGGGGGGGGGGGGGGGGGGGGGFGGGGGGGGGGGGGGGGGGGGGGGGGGGGGGGGGGGGGGGGGGGGGGGGGGGGGGGGGGGGGGGGGGGGGGGGGGFGGGGGGGGGGGGGGGGGGDGGGGGCGGGGGGGGGGDEDGGFFGGGGGGGGG=FGGFEGDGGGGGGGGGGGGGGGGGGGFGFGFGGGGGFGFFFFFGDFCCDFFG
@M00200:205:000000000-AKKM3:1:1101:4272:5444 1:N:0:1
ACTGGGCTTAAAGGGCTCGTAGGCGGTTTGTCGCGTCGGGAGTGAAAACCAGGTGCTTAACCCCTGGCTTGCTTCCGATACGGGCAGACTAGAGGTATTCAGGGGAGAACGGAATTCCTGGTGTAGCGGTGAAATGCGCAGATATCAGGAGGAACACCGGTGGCGAAGGCGGTTCTCTGGGAATATCCTGACGCTGAGGCGCGAAAGTGTGGGGAGCGAACAGGATTAGATACCCGAGTA
+
GGGGGGGGGCGGGFGGGGGGGGGGGG@FGGG9@FGGG>F@@FGGGGGGGGCGGEGGGGFGG<8FGGGG8FEFGGFEFGGGGGGGG>F@FFGGGGGFGFGGGGCDF7CGCFFGFGGFDFFFGGGGGGGGGFEG<FFGGEGGDGGGGGA,F::@FGGFGGGDGCCFGE7=FGGGGC1><;F7B*@F99;FFC7<5CC=E8C*19=:EED*2<9?DGFDFG?GGD?<?FF<4BAGGFG35@FG
@M00200:205:000000000-AKKM3:1:1101:26470:5451 1:N:0:1
ACTGGGTTTAAAGGGAGCGTAGGCGGATAGTTTAGTCAGAGGTGAAAGCTCAGGGCTCAACCTTGGAATTGCCTTTGATACTGGCTATCTTGAGTATGGAAGAGGTATGTGGAACTCCTAGTGTAGAGGTGAAATTCGTAGATATTCGGAAGAACACCAGTGGCGAAGGCGACATACTGGTCCATTACTGACGCTGAGGCTCGAAAGCGTGGGGAGCAAACAGGATTAGATACCCTAGTAAGA
+
FDFGGGGGGEGGEFFGGGGCEG>GCF7@;CFFFGGGGEG96CFGFFGGC,@@FEFCGGGGGFGGFFEGGGGG9,EFGGA<EGFFGF,CFGGFGGGFAFD<F<FFC<EFG5,CEB4EFF5EFGGGGF9BFFGFFFFFGDF8F7FFGD,6,?@FBDFGGGFEF,B=CEEGG883@+@,@,33EFG,;E9FF9FF8*<C5>CFCFGG64*08*;FC585>FGFFF6C@DGEFF?CFGGGFF@9@??
@M00200:205:000000000-AKKM3:1:1101:20437:5456 1:N:0:1
ATTGGGTGTAAAGCGAGCGCAGGTGGTTTAATAAGTCTGATGTAAAAGGCAGTGGCTCAACCATTGTGTGCATTGGAAACTGTTAGACTTGAGTGCAGTAGAGGAGAGTGGAATTCCATGTGTAGCGGTGGAATGCGCAGATATCAGGAGGAACACCGGTGGCGAAGGCGGTTCTCTGGGCATTACCTGACGCTGAGGAGCGAAAGCATGGGGAGCGAACAGGATTAGATACCCGTGTA
+
GGGGGGGGGGGGFGGGGGGGGGGGGGGGGGGGFGGGGGGGGGGDFEGGGGGGGGGGGGGGGCFFGFGGGGGGFGGGGGFGGGGGGGGGGGGGGGGF<EFFGGGG<FFFFFGG=FGFGGFCGGGGGGGGGGDCFFFFGGGGGGGGEFFFGGGGFGGGGGDGCEGGD:CCFGGGDG9DGGGGGFGFFGGGGGGG5:?CFF,4=D=E*48CC9B<EGA<B5BEGGFC)2;>F?A>C6:D577
@M00200:205:000000000-AKKM3:1:1101:18972:5467 1:N:0:1
ACTGGGTTTAAAGGGAGCGTAGGCGGATAGTTTAGTCAGAGGTGAAAGCCCAGGGCTCAACCTTGGAATTGCCTTTGATACTGGCTATCTTGAGTATGGAAGAGGTATGTGGAACTCCGAGTGTAGAGGTGAAATTCGTAGATATTCGGAAGAACACCAGTGGCGAAGGCGACATACTGGTCCATTACTGACGCTGAGGCTCGAAAGCGTGGGGAGCAAACAGGATTAGATACCCTAGTA
+
GGGGGGFGGGGGGGGGGGGGGGGGGGCFGGGGGGGGGGGG9FGGGGGGFFGGGGGGGGGGDGGGGGGGGGGGGGGFGGGGGGGGGGGGGGGGGGGGGFGGGGGGG<FGFGGGGGGGGGGDFGGGFFGGGGGGGGGCFGGGGGFGFFFFGGDGGGGGGGGGGGGGGGGGGGGGGGGGGADF>D<BFEGFGGGFEEGEGGGCF>EGGDCF=CEGGGDGFGEGGFGF@GDEFFCGCFGFFFFG
@M00200:205:000000000-AKKM3:1:1101:27350:5496 1:N:0:1
ACTGGGTTTAAAGGGAGCGTAGGCGGATAGTTTAGTCAGAGGTGAAAGCCCAGGGCTCAACCTTGGAATTGCCTTTGATACTGGCTATCTTGAGTATGGAAGAGGTATGTGGAACTCCGAGTGTAGAGGTGAAATTCGTAGATATTCGGAAGAACACCAGTGGCGAAGGCGACATACTGGTCCATTACTGACGCTGAGGCTCGAAAGCGTGGGGAGCAAACAGGATTAGATACCCGCGTAAGA
+
GGGGGGGCFGCGGGGGGCFEGGGGGGGGGGGGGFGG9F9EGGGGGGGGGGGG8DEGGGGGGGGGGGGGGGGGGGGFGGGGGGGCGFGGGGGGGGDGGGGGGDGGGGGGFGAFFGGDGGGG7FDGGG?CBFGFGFFGEGFGFEGGGGGGGGGDGGGGGGGFCFD7EGGGGDFGGDGDFCFFGGGGGCCGG>FGGGGGGGGG>FGDGGG*?GGGD>><BGGGGGGF6DGFFFFGCFFGF@DED::
@M00200:205:000000000-AKKM3:1:1101:19708:5538 1:N:0:1
ACTGGGTTTAAAGAGTGTGTAGGCGGTGGTCTAAGTTCGGTGTGAAATCTCCCGGCTCAACTGGGAGGGTGCGCCGAAAACTGGATTGCTTGAGTATGGGAGAGGAAAGCGGAATTCCTGGTGTAGCGGTGAAATGCGTAGATATCAGGAGGAACACCTGCGGTGTAGACGGCTTTCTGGACCATCACTGACGCTGAGACACGAAAGCGTGGGGAGCAAACAGGATTAGATACCCTCGTAAGA
+
FGC@CCCC@<EFFGG9FFCFDEF9@@@FGEFGFGFGGGGGGGG@EFCFGGAFFGGGEFFCFGGGDFFGGGGGGGGGGGG@<CFDCDFCFFFDAF<FCAEEFGEGGGFFFG@FEDD8AFGCCFGC:AFGG@FFGGG?F=F8FBFA=3<=FG<@@C<>F:FGGEC>CFGGECCCECGGCGGCG6FGGG99:DCGG5CEECF+*2AEEEDC**4F:BBGF5CC<5CF?4*.67)23,26>DFEF?A
@M00200:205:000000000-AKKM3:1:1101:8253:5539 1:N:0:1
ACTGGGTATAAAGCGCGCGTAGGTGGTTTGTTAAGTTGAATGTGAAAGCCCCGGGCTCAACCTGGGAACTGCATCCAAAACTGGCAAGCTAGAGTATGGCAGAGGGTGGTGGAATTTCCTGTGTAGCGGTGAAATGCGTAGATATAGGAAGGAACACCAGTGGCGAAGGCGACCACCTGGGCTAATACTGACACTGAGGTGCGAAAGCGTGGGGAGCGAACAGGATTAGATACCCCAGTA
+
GGGGGGGGGGGGGGGGGGGGGGGGGGGGGGGGGGGGGGGGGGGGGGGGGGGGGGGGGGGGGGGGGGGGGGGGGGGGGGGGGGGGGGGGGGGGGGGGGGGGGGGGGGGGGGGGGGGGGGGGGGGGGGGGGGGGGGGGGGGGGGGGGGGGGGGGGGGGGGGGFGGGGGGGGGGGGGGFGGGGFGDGGGGGGFGGGGGGGGG6CFGGGG<GGEGFGGEGBEGGGDCCBFF?FFFFCC?FFE6F
@M00200:205:000000000-AKKM3:1:1101:9515:5545 1:N:0:1
ATTGGGTTTAAAGGGCTCGTAGGCGGTTTGTCGCGTCGGGAGTGAAAACGCCGTGCTTAACACGGCGCTTGCTTTCGATACGGGCAGACTAGAGGTATGCAGGGGAGAACGGAATTCCTGGTGTAGCGGTGAAATGCGCAGATATCAGGAGGAACACCGGTGGCGAAGGCGGTTCTCTGGGCATTACCTGACGCTGAGGAGCGAAAGTGTGGGGAGCGAACAGGATTAGATACCCGCGTAAGA
+
GGGGGGGGGGGGGGGGGGGGGGGGGGGGGEGGGGGGGGGGGGGGGGGGGGGGGGEDGGFGGGGGGGGGGGDGGGGGGGGGGGGGGGGGGGFGGCGGGG?F<DC7FFGGGGCEGGFGGGGGGGGGGGGGGGGGGGFGGGE7BFGGGGGEGGGDGGGGGGDGGGGGCFEEGDFGGEB+<<FFFFGGGFGFGF*0;E<CEGFGGGE5?8C*A09CEG:))::ED3CC?FG2??:FFGG))00:7(4
@M00200:205:000000000-AKKM3:1:1101:21836:5568 1:N:0:1
ACTGGGTGTAAAGGGCGCGTAGGCGGCCTGCTAAGTCGAACGTAAAATCCCCGGGCTCAACCCGGGAACTGCGTCCGAGACCGGCAGGCTCGAATCCGGGAGAGGGATGTGGAATTCCAGGTGTAGCGGTGAAATGCGTAGATATCTGGAGGAACATCGGTGGCGAAGGCGGCATCCTGGACCGGTATTGACGCTGAGGCGCGAAAGCCAGGGGAGCAAACGGGATTAGATACCCCCGTAAGA
+
GGGGGGGGGGGGGGGGGGGGGGGGGGGGGGGGGGGGGGBFGGGFGGGGGGGGGGGGGGGGGGGGGGGGGGGGGGGGGGGGCFGGGGGGGGGGGGGGGGGGGGGGGGGFGGGGGGGGGGGGGEFGFGFGGEGGGGGGGGGGGGCGGGGGGGFGGGG:FFCFCFGGGEEEECGGGGGGGGGGDFGGGGGGGDGGEEGGGFGGGGGGGGD4EGGFGC>GFGG?5D8/,9><@FAGGGGGD@>EGBA
@M00200:205:000000000-AKKM3:1:1101:16229:5573 1:N:0:1
ATTGGGCTTAAAGGGCGTGTAGGCGGAGCGGCAAGTCGGTGGTGAAAGCCTGCGGCTCAACCGCAGAAGGGCCTCCGAAACTGCCGGTCTGGAGGGGTGGAGAGGAGACTGGAATTCCCGGTGTAGCGGTGAAATGTGTAGAGATCGGGAGGAACACCGGTGGCGAAGGCGGGTCTCTGGCCACCTCCTGACGCTGAGGCGCGCAAGCGTGGGGAGCCAACGGGATTAGATACCCCTGTA
+
GGGGGGGGGGGGGGGGGGGGGGGGGGGGGGGGCGGGGGGGGGGGGGGGGGGGGGGGGGGGGGGGGGGGFGGGGGGGGGGGGGGGGGGGGGGGGGGGGCCEGGGGDGGFGGGGGGGFGFGGGGGGGGGGGGGFGGFGFGFGGGGFFG@FG<<FGGGGGGGGG7FFEEGG7CC7:E8FFEGFG><FGCGGGGFF=CDGDGGGGG=*:C3*;C*8CE>D3*<F<D:56<G7==):CECGFFF7
@M00200:205:000000000-AKKM3:1:1101:25763:5579 1:N:0:1
ACTGGGCGTAAAGCGAGCGCAGGTGGTTTAATAAGTCTGATGTAAAAGGCAGTGGCTCAACCATTGTGTGCATTGGAAACTGTTAGACTTGAGTGCAGTAGAGGAGAGTGGAATTCCATGTGTAGCGGTGAAATGCGTAGATATATGGAGGAACACCGGTGGCGAAAGCGGCTCTCTGGACTGTAACTGACACTGAGGCTCGAAAGCGTGGGTAGCAAACAGGATAAGATTCCCTCGTA
+
GGGGGGGGGGGGGGGGGGGGGGGGGGGGGGGGGGGGGGGGGGGGGGGGGGGDFGGGGGGGGGGGGGGGGGGGGGGGGGGGGGGGGGGGGGGGGGGGGGGGFGGGEFGGGFGGGFGGGGFF<FFGCFGGGGGGGFGGCFFGGFFGGGGCFGCGFGGFEEFGGGGD>FEGGGEG>EFGGGGCGFFGGG@DAC?EF?*2>E>FCDGGECFD5:EFEGDFFGF8DFEGE+:=464:+?;75FB
@M00200:205:000000000-AKKM3:1:1101:26942:5582 1:N:0:1
ACTGGGCTTAAAGCGAGCGCAGGTGGTTTAATAAGTCTGATGTAAAAGGCAGTGGCTCAACCATTGTGTGCATTGGAAACTGTTAGACTTGAGTGCAGTAGAGGAGAGTGGAATTCCATGTGTAGAGGTGAAATGCGTAGATATATGGAGGAACACAGGTGGCGAAAGCGGCTCTCTGGACTGTAACTTACACTGAGGCTCGAAAGCGTGGGTAGCACACAGGATTAGATAGACCAGTA
+
GGGFFGG-C<FGGGGGGGGGGGGGGGGGFEFFEFAF<EFGDGGC<<EE@FG7FGCFGGG?@E@FEGG9FFAFGGGGGGEFDDEDFFGG9E?CEFGDEGFEF<CC6?FEFG@,C95CFFEC<EGDE,CFGFGGG,?<@FFGEGEAACC9A,::EFGG,FCEGCFE@8@:3@8>=>GGG9F9@EFB;9@=,27DFC6CDFC,@;@>**3?CCDFEE>*=4<,27,/)1;:189++8?FABF
@M00200:205:000000000-AKKM3:1:1101:18386:5584 1:N:0:1
ATTGGGCGTAAAGAGCGTGTAGGCGGCCCGGCAGGTCCGTTGTGAAAACTCGAGGCTCAACCTCGAGACGTCGATGGAAACCGTCGGGCTAGAGTCCGGAAGAGGAGAGTGGAATTCCCGGTGTAGCGGTGAAATGCGCAGATATCGGGAGGAACACCCGTGGCGAAAGCGGCTCTCTGGGACGGTACTGACGCTGAGACGCGAAAGCGTGGGGAGCGAACAGGATTAGATACCCTTGTA
+
GGGGGGGGGGGGGGGGGGGGGGGGGGGGGGGGGGGGGGGGGGGGGGGGGGGGGGGGGGGGGGGGGGGGGGGGGGGGGGGGGGGGGGGGGGGGGGGGGGGGGGGGGGGGGGGGGGGGGGGGGGGGGGGGGGEDFFGGFGGEGGGGGGGGGGGGGGGGGGFGGGCEGGGGGGGGGGGFGGGGFEGGEGFGGFGFEGDGEFGGGGGGGGGGGGGGGGFGFG?EDGCF?GG7?BADFAFGFFF?
@M00200:205:000000000-AKKM3:1:1101:6949:5593 1:N:0:1
ACTGGGTTTAAAGGGAGCGTAGGCGGATAGTTTAGTCAGAGGTGAAAGCCCAGGGCTCAACCTTGGAATTGCCTTTGATACTGGCTATCTTGAGTATGGAAGAGGTATGTGGAACTCCGAGTGTAGAGGTGAAATTCGTAGATATTCGGAAGAACACCAGTGGCGAAGGCGACATACTGGTCCATTACTGACGCTGAGGCTCGAAAGCGTGGGGAGCAAACAGGATTAGATACCCTCGTA
+
GGGGGGGGGGGGGGGGGGGGGGGGGGGGGGGGGGGGGGGGGGGGGGGGGGGGGGGGGGGGGGGGGGGGGGGGGGGGGGGGGGGGGGGGGGGGGGGGGGGGGGGGGGGGGGGFGGGGGGGDGGGFGFGGGGGGGGGGGGGFF@FFGGGGGGGGFGGGGGCFGGGGGGGGGFCEEGEFGGGGGGGGGFGGGGGG>EGEGFGGGGGGF848=?EGGGAGFG9CF<GDDCFFF@7;BEGGA>FE
@M00200:205:000000000-AKKM3:1:1101:16179:5603 1:N:0:1
ACTGGGCATAAAGCGAGCGCAGGTGGTTTAATAAGTCTGATGTAAAAGGCAGTGGCTCAACCATTGTGTGCATTGGAAACTGTTAGACTTGAGTGCAGTAGAGGAGAGTGGAATTCCATGTGTAGCGGTGAAATGCGTAGATATATGGAGGAACACCGGTGGCGAAAGCGGCTCTCTGGACTGTAACTGACACTGAGGCTCGAAAGCGTGGGTAGCAAACAGGATTAGATACCCCAGTA
+
GGGGGGGGGGGGGGGGGGGGGGGGGGGGGGGGGFFFGGGGGGGDECFGGGGGFGGGGGGG<FGGGGGGFGGGGGGDFDFGGGGGGGGGGGGGGGGGGGGGGGGGGGGGGGGGGGFFFGFGGGGGGGGDFGGFFGGGGGGGCCEFGGGGGGGGGGGGG:FFFFFCCGEEGEGGGGGGFGGGGGGFGFGFGGGGGGFC68DCFDDGDGD8A5471<?FF76;***;3;F@F=3+?FFD>FF
@M00200:205:000000000-AKKM3:1:1101:12505:5637 1:N:0:1
ACTGGGTTTAAAGGGAGCGTAGGCGGATAGTTTAGTCAGAGGTGAAAGCCCAGGGCTCAACCTTGGAATTGCCTTTGATACTGGCTATCTTGAGTATGGAAGAGGTATGTGGAACTCCGAGTGTAGAGGTGAAATTCGTAGATATTCGGAAGAACACCAGTGGCGAAGGCGACATACTGGTCCATTACTGACGCTGAGGCTCGAAAGCGTGGGGAGCAAACAGGATTAGATACCCCTGTA
+
GGGGGGGGGGGGGGGGGGGGGGGGGGGGGGGGGGGGGGGGGGGGGGGGGGGGGGGGGGGGGGGGGGGGGGGGGGGGGGGGGGGGGGGGGGGGGGGGGGGGGGGGGGGGGGGGGGGGGGGGGGGGGGGGGGGGGGGGGGGGGGGGGGGGGGGGGGGGGEGGGGGGGGGGEGGGGGGGGFGGFGGGGGGGGGGGGGGGGGGGGGGGGGGGGGGGGGFGFGEGGGGG;4:=F=3:9CCFFFFG
@M00200:205:000000000-AKKM3:1:1101:12291:5662 1:N:0:1
ACTGGGCGTAAAGGGAGCGTAGGCGGATAGTTTAGTCAGAGGTGAAAGCCCAGGGCTCAACCTTGGAATTGCCTTTGATACTGGCTATCTTGAGTATGGAAGAGGTATGTGGAACTCCGAGTGTAGAGGTGAAATTCGTAGATATTCGGAAGAACACCAGTGGCGAAGGCGACATACTGGTCCATTACTGACGCTGAGGCTCGAAAGCGTGGGGAGCAAACAGGATTAGATACCCTCGTA
+
GGGGGGGEFGG@FGGFGGGGGGGGGGEGGGCEFGGGGCFGGFGGGGGGCFFGFFGGGGGGGGGGGFAFFFGGGFGGGFGFFGGFFGGFG<FGFGFFFGG9FGFGGGFGGGGGGGG=FGG7C?F5,5CBFGGFFGGGCCFGGGGGGGGGGFGGGGGGGG:BEFGDEG+>CF@EGDB=>;DFGGFGGGGGGGGGECDC:CGGGCCE685CEE@GGGEGD=FFGGGG0C:7AF5:?CC05@@=
@M00200:205:000000000-AKKM3:1:1101:23666:5693 1:N:0:1
ATTGGGCATAAAGGGAGCGTAGGCGGATAGTTTAGTCAGAGGTGAAAGCCCAGGGCTCAACCTTGGAATTGCCTTTGATACTGGCTATCTTGAGTATGGAAGAGGTATGTGGAACTCCGAGTGTAGAGGTGAAATTCGTAGATCTTCGGAAGAACACCAGTGGCGAAGGCGACATACTGGTCCATTACTGACGCTGAGGCTCGAAAGCGTGGGGAGCAAACAGGATTAGATACCCGCGTAAGA
+
GGGGGGGGGGGGGGGGGGGGGGGGGGGEGGGGGGGGGGGFFGGGGGGGGGGGGGGGFGGGGGGGGGGGGFGGGGGGGGGGGGGGGFGGGGGGGFDFGGGGGGGGGGGGGGGGGGGGGGGGGFGGGGGGGGFGGGGGGGGGGGG,EFGGGGGGGGGGGGGGG<FGGGGGGGGEGGGGGGGGCGGGGFGGGGGGGGGGGGGGGGGG?ECGEEGGGGFGFGFFGGGGFC+)2ACGFGFDEFFGG:2
@M00200:205:000000000-AKKM3:1:1101:23471:5700 1:N:0:1
ACTGGGTTTAAAGGGCGCGTAGGCGGTCTTGTAAGTTCCGCGTGAAATCCCCCGGCTCAACCGGGGAATGGCGTGGAAAACTGCGAGGCTTGAGTTCGGGAGAGGGAAGCGGAATTCCGGGTGTAGCGGTGAAATACGTAGATATCCGGAGGAACACCGGTGGCGAAGGCGGCTTCCTGGACCGACACTGACGCTGAGGCGCGAAAGCTAGGGGAGCAAACGGGATTAGATACCCTTGTA
+
GGGGGGGGGGGGGGGGGGGGGGGGGGGGGGGGGGGFFFGGGGGGGGGGGGGGGGGGGGGGGGGGGGEGGGGGGGGGGGGGGGGGGGGGGGGGGGGGGGGD:CF=FF+FGGGGGGGGFGGGGGGFGGGGGGGGGGGGGFGGGGGGGGGGECEGDGGDGGGGGGGGGEEGGGG>EGGGGGFCFGGGGGGGFFFGGGGGEGGGGGGGCECDCFGF5EEGFGGF4CC<?D4<FF<79CG7)59F
@M00200:205:000000000-AKKM3:1:1101:7485:5714 1:N:0:1
ACTGGGCTTAAAGGGCGCGTAGGCGGCTTTATAAGTCGGGGGTGAAAGCCTGTGGCTCAACCACAGAATTGCCTTCGATACTGTATGGCTTGAGACCGGAAGAGGTTAGTGGAACTGCGAGTGTAGAGGTGAAATTCGTAGATATTCGCAAGAACACCAGTGGCGAAGGCGGCTGACTGGTCCGGTTCTGACGCTGAGGCGCGAAAGCGTGGGGAGCAAACAGGATTAGATACCCCTGTA
+
GGGGGGGGGGGGGGGGGGGGGGGGGGGGGGDGGGGGGGGGGGGGGGGGGG@CFGGGGGGGGGDEFGGGGGGGCCE@FEEFFGFGFG9FGGCDFGFDGGGEGGFGGFEG@GCGGGGG9F76CFGGGG,FFGGFGGGAFFGFFGGGGC@F::<C<FFGCGGGGGGGEEGGGGGGEGG88BFGGGFGGEDEF77CCCD:CGGGGGCCGGGGGGEEGGE<7CFGF*8C:478=*::9AEG3FFF
@M00200:205:000000000-AKKM3:1:1101:14267:5719 1:N:0:1
ACTGGGTTTAAAGGGCGCGTAGGCGGTCTTGTAAGTTCCGCGTGAAATCCCCCGGCTCAACCGGGGAATGGCGTGGAAAACTGCGAGGCTTGAGTTCGGGAGAGGGAAGCGGAATTCCGGGTGTAGCGGTGAAATGCGTAGATATCCGGAGGAACACCGGTGGCGAAGGCGGCTTCCTGGACCGACACTGACGCTGAGGCGCGAAAGCCAGGGGAGCAAACGGGATTAGATACCCTAGTAAGA
+
GGGGGGGGGGGGGGGGGGGGGGGGGGGGGGGGGGGGGGGGGGGGGGGGGGGGGGGGGGGGFGGGGGGGGGGGGGGGGGGGGGGGGGGGGGGGGGGGGGGGGGGGGGGGGGGGGGGGGGGGGGGGGGGGGGEGGGGGGGGCEGGGGG@FGGGGGFGGGGGGGGGGGGGGGGGGGGGGGGGGGGFGGGGGGGGGGGGGGGFGGGGEECDGGGGGGG5).:C?CDGGFCGFFFF79C?F?FFFF4<
@M00200:205:000000000-AKKM3:1:1101:20985:5720 1:N:0:1
ATTGGGTTTAAAGCGAGCGCAGGTGGTTTAATAAGTCTGATGTAAAAGGCAGTGGCTCAACCATTGTGTGCATTGGAAACTGTTAGACTTGAGTGCAGTAGAGGAGAGTGGAATTCCATGTGTAGCGGTGAAATGCGTAGATATATGGAGGAACACCGGTGGCGAAAGCGGCTCTCTGGACTGTAACTGACACTGAGGCTCGAAAGCGTGGGTAGCAAACAGGATTAGATACCCCTGTA
+
GGGGGGGGGGGGGGGGGGGGGGGGGGGGGGGGGGGGGGGGGGGFFFEFEGGGGGGGGGGGGGGGGGGGGGGGGGFFGGGGGGGGGGGGGGGGGGGGGFGGGFGFGG<FGGGGGGGGFGGGGGGGGGGGFGEGGGGGGGGGGFGDCFGGGGGGGGGGGGGGCFFEDGGGGDECCGFGGGFGGGFGFGFGGGGGGGGGGGGFGCC8EGFDEG8<C,6CF,>8F<CFFGFFFFCDF:EFFA7
@M00200:205:000000000-AKKM3:1:1101:26248:5730 1:N:0:1
ACTGGGCTTAAAGGGAGCGTAGGCGGACATTTAAGTCAGGGGTGAAATCCCGGGGCTCAACCTCGGAATTGCCTTTGATACTGGGTGTCTTGAGTATGAGAGAGGTGTGTGGAACTCCGAGTGTAGAGGTGAAATTCGTAGATATTCGGAAGAACACCAGTGGCGAAGGCGACTAACTGGACATGTATTGACGCTGAGGTGCGAAAGCGTGGGGAGCAAACAGGATTAGATACCCTTGTA
+
GGGGGGGGGGGGGGGGGGGGGGGGGGGGGGGGGGGGGGGGGGGGGGGGGGGGGGGGGGGGGGGGGGEEDGGGGGGGGGGGGGGGGG@FFFGGGGGGGGGGGFGGGFGA?FCFFGGGGGEFGA<54?9FFGFGGGFGGGFGGGFFFGGGGEEGFFGGGFGF>BFECCCFGGGGGEGGGGGGGGGF9;CFGGGFGGGDEBEFFG78*=DGGEDCEGFGDFCFFFGG?F74666:9AE9578:
@M00200:205:000000000-AKKM3:1:1101:10429:5785 1:N:0:1
ATTGGGTGTAAAGCGAGCGCAGGTGGTTTAATAAGTCTGATGTAAAAGGCAGTGGCTCAACCATTGTGTGCATTGGAAACTGTTAGACTTGAGTGCAGTAGAGGAGAGTGGAATTCCATGTGTAGCGGTGAAATGCGTAGATATATGGAGGAACACCGGTGGCGAAAGCGGCTCTCTGGACTGTAACTGACACTGAGGCTCGAAAGCGTGGGTAGCAAACAGGATTAGATACCCGTGTA
+
GGGGGGGGGGGGGGGGGGGGGGGGGGEGGGGGGGGGGGGGGGGGFGGGGGGGGGGGGGGGGGGGGGGGGGGGGGFGGGGGGGGGGGGGGFGGFGGGGGGGGGGGFEGGGGGGFFGGGFFGFGGGGGGGGGGGGGGGGGGGGGGFGFGFF8CGGGGGGDFGGGGCGGGGGGGGGGGGGGGGGGGGGGEGGGGGGGGGGEGGGGGGE5D<:EED*>?CA@?/5C=54CFFFFFF7,=CBFF
@M00200:205:000000000-AKKM3:1:1101:16755:5812 1:N:0:1
ATTGGGTTTAAAGGGAGCGTAGGCGGATAGTTTAGTCAGAGGTGAAAGCCCAGGGCTCAACCTTGGAATTGCCTTTGATACTGGCTATCTTGAGTATGGAAGAGGTATGTGGAACTCAGAGTGTAGAGGTGAAATTCGAAGATATTCGGAAGAACACCAGTGGCGAAGGCGACATACTGGTCCATTACTGACGCTGAGGCTCGAAAGCGTGGGGAGCAAACAGGATTAGATACCCTTGTA
+
GGGGGGGGGGGGGGGGGGGGGGGGGGGGGGGGGGGGGFFFDGGGGGGGGGGGGGGGGGGGGGFGGGGGGGGGGGGGGGGGGGGGGGGGGGGGGGFFGGGCGGGGGEDGFF9FGGGGG,BFEGGGGGFGGGGGGGGGAF9EGGGGGGGGF@EGGGGGFGGFGGG+@EEGDGGGDEEFGGGGFAF:CFGGGGGGGGGGEGGGGGDGGGCDDEGGG5)9>=E+>FGGDG7@FAEFFGGGF4CF
@M00200:205:000000000-AKKM3:1:1101:4660:5813 1:N:0:1
ATTGGGTATAAAGCGCGCGCAGGTGGTTCCTTAAGTCTGATGTGAAAGCCCACGGCTCAACCGTGGAGGGTCATTGGAAACTGGGGAACTTGAGTGCAGAAGAGGAAAGTGGAATTCCAAGTGTAGCGGTGAAATGCGTAGAGATTTGGAGGAACACCAGTGGCGAAGGCGACTTTCTGGTCTGTAACTGACACTGAGGCGCGAAAGCGTGGGGAGCAAACAGGATTAGATACCCTAGTA
+
GGGGGGGGGGGGGGGGGGGGGGGGGGGGGGGGGGGGGGGGGGGGGGGGGFGGGGGGGGGGGGGGGGGGGGGG=FFGGGGGGGGGGGGGGGGGGGGGGGGGGGGGGGGGGGGGGGGGGGGGGGGGGGGGGGGFFFFGGGCEGEFEGGGGGF=CE,,BFGFGGGGGCCE:CDFGGCEFGGGGGFGCFGF?FGE?FFGGCFFCEGDEE*);***=FE=C>5CFDFCC84CDFFFFCCFC?FFG
@M00200:205:000000000-AKKM3:1:1101:11448:5842 1:N:0:1
ATTGGGTATAAAGCGCGCGCAGGCGGTTTCTTAAGTCTGGTGTCTAAGTGCGGGGCTCAACCCCGTGACGCACTGGAAACTGGGAGACTTGAGTGCAGAAGAGGAGAGCGGAATTCCACGTGTAGCGGTGAAATGCGTAGAGATGTGGAGGAACACCAGTGGCGAAGGCGGCTCTCTGGACTGTAACTGACGCTGAGGCGCGAAAGCGTGGGGAGCAAACAGGATTAGATACCCTAGTA
+
EGGGGGGGGGCGGGGGGGGGGGGGGGGGGGGGGGGGGGGGGGGGGGGGFFGGGGGGGGGFGGGGGGGGGGGGGGGGFGFGGDGGFGGGGGGGGFGGGGGGGGGGGGGGGGGGGGGGDAFGFGF<FGGGGGGGAFCGGGGCCFGGGGGGGGGGGGGGGGCCGGGGG7EFGG>EEGGGGGGEG+;FFGGECFGGG5D5@FGGEDGCEGFGGGGGGE5C@GCFFG*>):>8BB):FF?4@FF
@M00200:205:000000000-AKKM3:1:1101:27507:5843 1:N:0:1
ATTGGGTTTAAAGCGAGCGCAGGTGGTTTATTAAGTCTGGTGTAAAAGGCAGTGGCTCAAACATTGTATGCATTGGAAACTGGTAGACTTGAGTGCAGGAGAGGAGAGTGGAATTCCATGTGTAGCGGTGAAATGCGTAGATATATGGAGGAACACCGGTGGCGAAAGCGGCTCTCTGGCCTGTAACTGACACTGAGGCTCGAAAGCGTGGGGAGCAAACAGGATTAGATACCCCCGTA
+
FGGGGGGGGGGFGGGGGFGGGGGFGGGGGGGGGGGGGGGGFGGC<CCF@EEGFGGGCGGC,@<EFGGGGF9FGGGGGGGG9FGGGGGG9FG9FFGGGGGGGA=7CCF>FG?FGF,E<FFGGGGDFA:+FGDFGAEF@FCEFD?EEFEFFGGGGGFG7@+CFGGG8+38,@:CB+:ECGCGFGGGGGCGGFDGD6*<>*:CGDGG>E4CGG8FDEBDA7BFDG*C)+>)777@+84)7>D
@M00200:205:000000000-AKKM3:1:1101:6621:5849 1:N:0:1
ACTGGGCATAAAGGGCGCGTAGGCGGGGCCGGAAGTCGGGTGTGAAAGCCCCGGGCTCAACCCGGGAACGGCGCCCGAGACTGTGGCTCTTGAGTCCCGGAGAGGCGGGTGGAATTCCTGGTGTAGCGGTGAAATGTGTAGAGATCAGGAGGAACACCGGTGGCGCAGGCGGCCCGCTGGACGGAGACTGACGCTGAGGCGCGAAAGCGTGGGGAGCAAACCGGATTTGATACCCGCGTAAGCT
+
GGGGGGGGGGGGGGGGGGGGGGGGGGGGGGGGCGGGGGGGGGGGGGGGGGGGGGGGGGGGGGGGGGGGGGGGCFFGGGGCGGGGGFGGGEGGGFGGGGGGGDGGGGGGGEEE1F:F,FFEGBEEAFGCFEGFGGF7<FCE+<CC@6+<F88E;FGC8E:ECGGDEGC>EC8EG>:ED*8?CFGG>C8;+9<8:=*:*/:7:7=8C:)7*:;CEC355FFFF*/9(/>)/*.:CE@)75>:<,))
@M00200:205:000000000-AKKM3:1:1101:23327:5863 1:N:0:1
ATTGGGTTTAAAGCGAGCGCAGGCGGTTTGATAAGTCTGAAGTAAAAGGCCGTGGCTTAACCATAGTATGCTTTGGAAACTGTCAAACCTGAGTGCAGAAGGGGGGAGTGGAATTCCATGTGTAGCGGTGAAATGCGTAGATAATTGGAGGAACAACGGTTGCGAAAGCGGCCTTCCTGACCGAAACCGACCCTGAAGCCCCAAAGGCAGGGGAGCCAAAGGGAATAGATACCCCGTATGAGCG
+
FGGFGGGGGGGGGGGEGGG7CFGGGG@:,CEFFGGGG9FFDFGEGFGE:F,68FGGG,FFGG9F9F6FF?FCFE,<6E<,,,96,6C,,CE8=<5?EF9F8@CE++::F8C,>:>3DF9F<,,,,,5C<*1CF,,,*841*2,,,7,<2+<*<:,,=:*1*=***=CE**18*:@9*+3++3**//***)******+3+****/;;*98/8C?/)))38***;*(90)**)2<?F77))*2).-
@M00200:205:000000000-AKKM3:1:1101:8988:5886 1:N:0:1
ATTGGGTTTAAAGGGCGCGTAGGCGGCCCGGTCAGTCGGGCCCGAAAGCCCGGGGCTCAGCCCCGGGTCGGGGCCCGGGACGGCCGGGCTGGGGGGCGGCCGAGGGGCGCGGAATGCCGGGTGTAGTGGTGAAATGCGTAGAGATCCGGCGGAACACCGGTGGCGCAGGCGGCGCCCTGGGCCGAGCCCGACGCTGAGGCGCGAGAGCGGGGGGAGCGAACCGGATTAGATACCCCAGTAAGA
+
GGGGGGGGGGGGGGGGGGGGGGGGGGGGGGGGGGGGGGGGGGGGGGGGFGGGGGGGGGGGGGGGGGGGGGGGGGGGGGGGGGGGGGGGDGGGGGGGGGGGGG>EGGGGGGGGCCEFFGGGG:C:<F@FGCGGFFGGGGEGGDGGFCFGGGGGGEEFGGGGEGGFGDCEGDEGGGDGEDGGGFGGGGG8CDCCE=CGCFG=EDGCE*9CE*:EGE>C55/:5CCD9*9<F=):7@CGFF7CD<2
@M00200:205:000000000-AKKM3:1:1101:13919:5896 1:N:0:1
ATTGGGTATAAAGGGCTCGTAGGCGGTTTGTCGCGTCGGGAGTAAAAACGCCGTGCTTAACACGGCGCTTGCTTCCGATACGGGCAGACTAGAGGTATTCAGGGGAGAACGGAATTCCTGGTGTAGCGGTGAAATGCGCAGATATCAGGAGGAACACCGGTGGCGAAGGCGGTTCTCTGGGAATGACCTGACGCTGAGGAGCGAAAGTGTGGGGAGCGAACAGGATTAGATACCCGAGTA
+
GGGGGGGGGGGGGGGGGGGGGGGGGGGGGGGGGGGGGGGGGGGCGFGGGGGGGGGGGGGGGGGGGGGGGGGGGGGGGGGGGGGGGGGGGGGGGGGFGGGGGGGGGGGGGFGGGGGGGGGGGCFGGGGGGEE@FGGGGGGGGGCF;FGGGGGGDCGFFGGGEGGFEG7:CGGGGGGGGGGGGGGCCGFGGGGGDEGCGFGFGGE58192<CFGGG@DEEECCC8F1C*5@?DG9<@DBE5C
@M00200:205:000000000-AKKM3:1:1101:9525:5900 1:N:0:1
ATTGGGTTTAAAGCGTGCGCAGGCGGTCTCGTAAGACAGGTGTGAAAGCCCCGGGCTTAACCTGGGAATTGCGCTTGTGACTGCGAGGCTGGAGTGCGGCAGAGGGAGGTGGAATTCCACGTGTAGCAGTGAAATGCGTAGAGATGTGGAGGAACACCGATGGCGAAGGCAGCCTCCTGGGCTAGCACTGACGCTCCTGCACGAAAGCGTGGGGAGCAAACAGGATTAGATACCCTTGTA
+
GGGGGGGGGGGGGDEG@GGGED7CGGEGGGCGGFFGGGGGGFGD9FGFGGGGGDGGGDFFGGGGGGGGGGGGGGGGEFGFGGFFGGGGGGGGGGG8BFGGGGGGGGGGGGGGFGGGGGGGCGFGG99EFBFCGFFEF@@EFEF9BCF9D,>FEF@3DEFEFGFFD71:::A78FFGGGG?FCFG58;EED7@5><E*58C?DF88839*2*:85575:8899F96F7>F=<7CFGG?47?
@M00200:205:000000000-AKKM3:1:1101:11645:5901 1:N:0:1
ATTGGGTATAAAGGGAGCGTAGGCGGATAGTTTAGTCAGAGGTGAAAGCCCAGGGCTCAACCTTGGAATTGCCTTTGATACTGGCTATCTTGAGTATGGAAGAGGTATGTGGAACTCCGAGTGTAGAGGTGAAATTCGTAGATATTCGGAAGAACACCAGTGGCGAAGGCGACATACTGGTCCATTACTGACGCTGAGGCTCGAAAGCGTGGGGAGCAAACAGGATTAGATACCCCAGTACAAT
+
GGGGGGGGGGGGGGGGGGGGGGGGGGGGDGGGGGGGGGGGGGGGGGGGGGGGGGGGGGGGGGGGGGGGGGGGGGGGGGGGGGGGGGGGGGGGGGGGGGGGGGGGGGGGGGGGGGGGGGGCGGGGFGGGGGGGGGGGGGGGFGGGGGGGGGGGGGGGGGGGGGGGGGGGGGGGGGGCGFGEGCFGGGGGGGCCCEGGE8FGGGGG6EDGEEGGGGFGFG68CFFGFFF@AF?DFG?DF3AG7)1-
@M00200:205:000000000-AKKM3:1:1101:25267:5905 1:N:0:1
ACTGGGCTTAAAGGGAGCGTAGGCGGATAGTTTAGTCAGAGGTGAAAGCCCAGGGCTCAACCTTGGAATTGCCTTTGATACTGGCTATCTTGAGTATGGAAGAGGTATGTGGAACTCCGAGTGTAGAGGTGAAATTCGTAGATATTCGGAAGAACACCAGTGGCGAAGGCGACATACTGGTCCATTACTGACGCTGAGGCTCGAAAGCGTGGGGAGCAAACAGGATTAGATACCCTAGTA
+
GGGGGGGGGGGGGGGGGGGGGGGGGGGGGGGGGEGGGGGGGGGGGGGGGGGGGGGGGGGGGGGGGFGGGFFFGGGGGGGGGGGGGGGGGGGGGGGGGGGGGGGGGGGGGGGGGGGGGGGGGGGGGGGGDFGGGCGGCGGGGGGGGGGGGF@FGGGGGGGGGGGGDGGGGGGGGGGGDFAFGFGGGGGGGGGGGGDC88CFFF>EFEDGGGGEGEACBEEFGFGD@4CEF6?CC?CFA4AG
@M00200:205:000000000-AKKM3:1:1101:8979:5937 1:N:0:1
ATTGGGCATAAAGCGCACGTAGGCGGCTTTGTAAGTTAGGGGTGAAAGCCCAGAGCTCAACTCTGGAACTGCCCTTAAGACTGCATCGCTTGAATCATGGAGAGGTTAGTGGAATTCCGAGTGTAGAGGTGAAATTCGTAGATATTCGGAAGAACACCAGTGGCGAAGGCGACTAACTGGACATGTATTGACGCTGAGGTGCGAAAGCGTGGGGAGCAAACAGGATTAGATACCCGCGTA
+
GGGGGGGGGGCGGGGGGGGAFGGGGGG7CGGGGFGGGFGGFGGGGGGGGGGGGGGFGGGGGGG9FGGFECEGDCGFFEFFGGGGGAGFDGGGGGFGFCFGGG,=FFFAGFG8FGG8EGCFFGGGGGGGGFFGGGG99FFGGGGGGGGGGFGDGGFGGCEFGGG>CEEEG,CBECG9@FGGGFFF?;;DC95,;EGGGFFGFGGGGCD8EGGGGGDG3*BCFFC467@7A?<D7,0))077
@M00200:205:000000000-AKKM3:1:1101:23748:5984 1:N:0:1
ACTGGGCATAAAGAGCTCGTAGGCGGTTTGTCGCGTCTGCCGTGAAAGTCCGGGGCTCAACTCCGGATCTGCGGTGGGTACGGGCAGACTAGAGTGATGTAGGGGAGACTGGAATTCCTGGTGTAGCGGTGAAATGCGCAGATATCAGGAGGAACACCGATGGCGAAGGCAGGTCTCTGGGCATTAACTGACGCTGAGGAGCGAAAGCATGGGGAGCGAACAGGATTAGATACCCGGGTA
+
GGGGGGGFFEF9F@FGGGGGGGGGGGGGGGGGGGGGGGGGGGGDFGAFGGGGGGGGGGFGGGGGGGGGGGGGGGGGGEGFFGGGGDDCGGGGGGFG9EFGGGGGGGGGGGGGGGGGGGGFGFGGGCFGGGGGGGGFGGCGDDGGGGAAFGFEG7FCCGEEC7:FGGGGGGGGGGGCGCFGCGGGFGGGGF9CCGDEGFGGGFECE*9CGGGGGG3D@EGGCDC:<C;<664*<@FC))8>
@M00200:205:000000000-AKKM3:1:1101:20997:5987 1:N:0:1
ATTGGGTTTAAAGGGAGCGTAGGCGGATAGTTTAGTCAGAGGTGAAAGCCCAGGGCTCAACCTTGGAATTGCCTTTGATACTGGCTATCTTGAGTATGGAAGAGGTATGTGGAACTCCGAGTGTAGAGGTGAAATTCGTAGATATTCGGAAGAACACCAGTGGCGAAGGCGACATACTGGTCCATTACTGACGCTGAGGCTCGAAAGCGTGGGGAGCAAACAGGATTAGATACCCCCGTA
+
GGGGGGGGGGGGGGGGGGGGGGGGGGGGGGGGGGGGGGGGGGGGGGGGGGGGGGGGGGGGGGGGGGGGGGGGGGGGGGGGGGGGGGGGGGGGGGGGGGGGGGGGGGGGGGGGGGGGGGGGGGGGGGGGGGGGGGFGGGGGGGGFFGGGGGGGGGGGGGGGGGGGGGGGGGGGGGGGGGFGGGGGGGGGGGGGGGGGGGGGGDCCGGGGGEGGGGFD3CFC**<9=D77FFEGBEFFFFFD
@M00200:205:000000000-AKKM3:1:1101:8716:5989 1:N:0:1
ACTGGGTGTAAAGGGAGCGTAGGCGGATAGTTTAGTCAGAGGTGAAAGCCCAGGGCTCAACCTTGGAATTGCCTTTGATACTGGCTATCTTGAGTATGGAAGAGGTATGTGGAACTCCGAGTGTAGAGGTGAAATTCGTAGATATTCGGAAGAACACCAGTGGCGAAGGCGACATACTGGTCCATTACTGACGCTGAGGCTCGAAAGCGTGGGGAGCAAACAGGATTAGATACCCTCGTA
+
GGGGGGGGGGGGGGGGGGGGGGGGGGGGGGGGGGGGGGGGGGGGGGGGGGGGGGGGGGGGGGGGGGGGGGGGGGGGGGGGGGGGGGGGGGGGGGGGGGGGGGGGFGGGGGGFGGGGGGGGGGGGGGGGGGGGGGGGGFFGGGGGGGGGGGGGGGGGGGGFFGGDGGGGGGGGGGEFCGGGGGGGGCFECGGGGGDGGGGGGGGGGGDGDEGGGGFGFGGGGGG:;FFEFFFGGEFFFBAG
@M00200:205:000000000-AKKM3:1:1101:18529:6005 1:N:0:1
ATTGGGCGTAAAGGGAGCGTAGGCGGATAGTTTAGTCAGAGGTGAAAGCCCAGGGCTCAACCTTGGAATTGCCTTTGATACTGGCTATCTTGAGTATGGAAGAGGTATGTGGAACTCCGAGTGTAGAGGTGAAATTCGTAGATATTCGGAAGAACACCAGTGGCGAAGGCGACATACTGGTCCATTACTGACGCTGAGGCTCGAAAGCGTGGGGAGCAAACAGGATTAGATACCCCTGTA
+
GGGGGGGGGGGGGGGGGGGGGGGGGGGGGGGGGGGGGGGFGGGGGGFGGGGGGGGGGGGGGGGGGGGGGGGGGGGGGGGGGGGGGEGGGGGGGGGGGGGGFFGGGGGGGGGGGGGGGGGGGGGGGGGGGGGGGGGFGGGGGDFGGFGGGGGGGGGGGGGGGGGGGGGGGGGGGGGGGGGGGGGGGGGGGGGGGGGGGGGGGGGGGGGGGGGGGD8DEGGGGG6C@GGFF+<DCGGGF@FG
@M00200:205:000000000-AKKM3:1:1101:16708:6015 1:N:0:1
ATTGGGCTTAAAGCGAGCGCAGGTGGTTTAATAAGTCTGATGTAAAAGGCAGTGGCTCAACCATTGTGTGCATTGGAAACTGTTAGACTTGAGTGCAGTAGAGGAGAGTGGAATTCCATGTGTAGCGGTGAAATGCGTAGATATATGGAGGAACACCGGTGGCGAAAGCGGCTCTCTGGACTGTAACTGACACTGAGGCTCGAAAGCGTGGGTAGCAAACAGGATTAGATACCCTAGTA
+
GGGFCEGGGGGGGGGGGGGGGGGGGGGGGGGGGGGGFGGGGGGAFF9FGGGGGGGGGGGGGGGGGCGGGGGGGGGGGGGGGGGGGGGGGGGGGGGGGGGAFGFGFGGGGG7FGGGGGGGGGGGGGGGGGGGGFGGGGGGGGGGGGGGGGGGGFGGGGGGGGGGGGGGGGGGGGGGGGGGGGGGGGGGGGGGGGGGGGGGGGGGGD>CGECGGGGDGFC<CFF;<)CFEACFFGGGGFFC
@M00200:205:000000000-AKKM3:1:1101:19011:6017 1:N:0:1
ACTGGGTTTAAAGCGCGTGTAGGCGGTTAGTTAAGTCTGATGTGAAAGCCCCGGGCTCAACCTGGGAAGTGCATTGGAAACTGGCAAACTTGAGTACGGGAGAGGGAAGTGGAATTTCGAGTGTAGGGGTGAAATCCGTAGATATTCGAAGGAACACCAGTGGCGAAGGCGGCTTCCTGGACCGATACTGACGCTGAGACGCGAAAGCGTGGGGAGCAAACAGGATTAGATACCCGTGTA
+
GGGGGGAFGGGFGGGGGCGGGGGGGGFGGGG<EGGGGGGFGGGGGGGGGGGGGGGGGGGGGGGGGGEGFGGGGGGGGGGGGGGGFFFGGGGGGGGGGEGGGGGGGCGGGGFGGGGGFCGGGGGGGGGGGGGGGGGFGGGGGGGGGGGGGGGGGGGGGEGCFGFGGGEDGGGGGGGGFCFGGGFEDE8EFDGGG**:CG7CCGGGGGGFGCEGGGFG>F86CGGGBGCB@FB7C:ED).>6
@M00200:205:000000000-AKKM3:1:1101:11445:6019 1:N:0:1
ACTGGGCGTAAAGGGAGCGTAGGCGGATAGTTTAGTCAGAGGTGAAAGCCCAGGGCTCCACCTTGGAATTGCCTTTGATACTGGCTATCTTGAGTATGGACGAGGTATGTGGAACTCCGAGTGTAGAGGTGAAATTCGTCGATATTCGGAAGAACACTAGTGGCGAAGGCGACATACTGGTCCATTACTGACGCTCAGGCTCGAAATCGTGGGGAGCCAACAGGCTTAGATACCCTTGTACGCT
+
EGGG8FFCGG;C<,;@CBEF@@@@FCE:F<FFG,EFGGGG@CEC6,CCFGGGGGEGGG@@FFGFFGF9EEEGGGFFGFFGGFCFGG9AF95CC,C?F<,C,++4+?FE=F,,CFGGFCFDCC4:E,A,,BAF<DFGF74++C=DF;<,B+8F,@F8>,,,,,,@@>C++@:*@EEGFGD,72DDBFEFF+B6*;D78C,,,?CE,**;85;<:*.185+39<*;(**)/9<7@6<65)*<*1((
@M00200:205:000000000-AKKM3:1:1101:18894:6022 1:N:0:1
ACTGGGCATAAAGGGAGCGTAGGCGGATAGTTTAGTCAGAGGTGAAAGCCCAGGGCTCAACCTTGGAATTGCCTTTGATACTGGCTATCTTGAGTATGGAAGAGGTATGTGGAACTCCGAGTGTAGAGGTGAAATTCGTAGATATTCGGAAGAACACCAGTGGCGAAGGCGACATACTGGTCCATTACTGACGCTGAGGCTCGAAAGCGTGGGGAGCAAACAGGATTAGATACCCGTGTAAGA
+
GGGGGGGFGGGGGGGGGGGGGGGGGGGGGEGGFF9FGGGGGDGGGGGGGGGGGGGGGG@EGGGGGGGGGGGGGGGGGGGGGGGGGGGGGGGGGGGGGGGGGGFDGGGGGGAFGGGGGGGGGGGGGGGGGGGGGGGGFGGGGGGFGGGGGGGGGGFFEFGGGFGGGGGGGGGGEEGDCC@>FFGGGCGGG7FGGDDEEGGGGGDGGCCFGCGCBEBDFGG6>CE42F>@FFFGFFCG>AFFF<A
@M00200:205:000000000-AKKM3:1:1101:5063:6054 1:N:0:1
ACTGGGTGTAAAGGGCGCGTAGGCGGCGGCCCAAGTCAGGCGTGAAATTCCTGGGCTCAACCTGGGGACTGCGCTTGATACTGGGTTGCTTGAGGATGGAAGAGGCTCGTGGAATTCCCAGTGTAGAGGTGAAATTCGTAGATATTGGGAAGAACACCGGTGGCGAAGGCGGCGAGCTGGTCCATTACTGACGCTGAGGCGCGACAGCGTGGGGAGCAAACAGGATTAGATACCCGAGTA
+
FC@FGGGGFGGGGFGDGGGGGGGGGEGGCGGGGGGFGGGGGGGGGFGGGGGGGGGGGGGGGGGGFGGGGGGGFGGEGGGGGGGGGGGGGFFA,EFGGGGGGGFFGGGGEGFGGFGDGFFGFFFDFGFGGEE3DFGFGGGFF*;=CCGFFGG3>FFGGGGDFGGFD7C:E7F7B8??:::A:E8FF+CF?D:@EG>EGCGGGCEEGGGGG:ECCE5CEF*85C?94<7)9*)2<@?C)).:
@M00200:205:000000000-AKKM3:1:1101:7435:6060 1:N:0:1
ATTGGGCTTAAAGGGAGCGTAGGCGGATAGTTTAGTCAGAGGTGAAAGCCCAGGGCTCAACCTTGGAATTGCCTTTGATACTGGCTATCTTGAGTATGGAAGAGGTATGTGGAACTCCGAGTGTAGAGGTGAAATTCGTAGATATTCGGAAGAACACCAGTGGCGAAGGCGACATACTGGTCCATTACTGACGCTGAGGCTCGAAAGCGTGGGGAGCCAACAGGATTAGATACCCGCGTA
+
GGGGGGGGGGGGGGGFGGGGGGGGGGEGGGGGGGGGGGGGGGGGGGGGGGGGGGGGGGGGGGGGGGGGGGGFGGGGGGGGGGGGEGFGGGFGGGGGGGGGGGGFGGGGGGGGGGGGGGGGGGGFGGGGFGGGGGGGGFGFCGGGGGGGFGGEGGGGGC:FFGGGCFGGGFGGGGGGFGGGGGF9;FFG,27DEGGGGDGCFGGEGECFE**C@EEC51<FFGF4=D77FFCFEF7<>>5:
@M00200:205:000000000-AKKM3:1:1101:21922:6066 1:N:0:1
ATTGGGCGTAAAGGGAGCGTAGGCGGATAGTTTAGTCAGAGGTGAAAGCCCAGGGCTCAACCTTGGAATTGCCTTTGATACTGGCTATCTTGAGTATGGAAGAGGTATGTGGAACTCCGAGTGTAGAGGTGAAATTCGTAGATATTCGGAAGAACACCAGTGGCGAAGGCGACATACTGGTCCATTACTGACGCTGAGGCTCGAAAGCGTGGGGAGCAAACAGGATTAGATACCCGCGTA
+
GGGGGGGGGGGGGGGGGGGGGGGGGGGGGGGGGGGGGGGGGGGGGGGGGGGGGGGGGGGGGGGGGGGGGGGGGGGGGGGGGGGGGGGGGGGGGGGGGGGGGGGGGGGGGGGGGGGGGGGGGGGFGGGGGGFGGGFGGGGGGGGGGGGGGGGGGGGGGGGGGGGGGGGGGGGGGGGGCCGGGGGGGGGGGGGGGDDGGGGFGGGGGGGGGGGGGGEGFGGCCCEGFGFEFFEFGGGGFF@E
@M00200:205:000000000-AKKM3:1:1101:10453:6076 1:N:0:1
ACTGGGTATAAAGGGCTCGTAGGCGGTTTGTCGCGTCGGGAGTGAAAACCAGGTGCTTAACACCTGGCTTGCTTCCGATACGGGCAGACTAGAGGTATTCAGGGGAGAACGGAATTCCTGGTGTAGCGGTGAAATGCGCAGATATCAGGAGGAACACCGGTGGCGAAGGCGGTTCTCTGGGAATATCCTGACGCTGAGGAGCGAAAGTGTGGGGAGCGAACAGGATTAGATACCCCGGTA
+
GGGGGGGGFGGGGGGGGGGGGGGGGGGGGGGGGGGGGGGGGGGGGGGGGGGGGFGGGGGGGEFGGGGGGGGGGGGGGGGGGGGGGGGGGGGGGGGGGGGGGGGGGGGGGGGGGGGGGGGGGGGGGGGGGFEGGGGGGGGGGGGGGGGFGGGGGGGGGGGGFGGGDFGGGGGGGGCGFCCFFFGCCCCGGGGCE=*:CEGFGC=5?EGFF9<C>E@D:EEEDGFG:CF??16CC6<F7;7C
@M00200:205:000000000-AKKM3:1:1101:21581:6083 1:N:0:1
ACTGGGCGTAAAGGGCGCGTAGGCGGCCGATTAAGTCGGGGGTGAAAGCCTGTGGCTCAACCACAGAATTGCCTTCGATACTGGTTGGCTTGAGACCGGAAGAGGACAGCGGAACTGCGAGTGTAGAGGTGAAATTCGTAGATATTCGCAAGAACACCAGTGGCGAAGGCGGCTGTCTGGTCCGGTTCTGACGCTGAGGCGCGAAAGCGTGGGGAGCAAACAGGATTAGATACCCTAGTA
+
GGGGGGGGGGGGGGGGGGGGGGGGGGGGGGGGGGGGGGGGGGGGGGGGGGGGGGGGGGGGGGGGGGGGGGGGGGGGGFDFGFGGGGGGGGGGGGGGGGGGGGGGGGGGGGGGGGGGGGGGGGGFGFGGGGGGGGFGGGGGGGGGGGGFGGGGGGGGGDFFGGGGCGGGDGGGGDGG6CFDGGGGGGGGGGFGGG3EEGGFECGGGGGGGGDEGGFGBFFEFFGG?DFF??BGGC?6@FFG
@M00200:205:000000000-AKKM3:1:1101:26258:6084 1:N:0:1
ACTGGGTTTAAAGGGAGCGTAGGCGGCTAGTTTAGTCAGAGGTGAAAGCCCAGGGCTCAACCTTGGAATTGCCTTTGATACTGGCTATCTTGAGTATGGAAGAGGTATGTGGGACTCCGAGTGTAGAGGTGAAATTCGTAGATATTCGGAAGAACACCAGTGGCGAAGGCGACATACTGGTCCATTACTGACGCTGAGGCTCGAAAGCGTGGGGAGCAAACAGGATTAGATACCCTAGTA
+
GGGGGGDGGF9@FFGFCGGGCFGGGD+@:F<ACFAFFDEDFGFFCE,FC<FCEGEEEGFFFFD,CF@,@F<FFGGF9,6<F9C8FFGEFFFGGGCF9<8,,BCFD,C<<FGG@F,FGGGEGGG9,BF9AFGEEGAFGGGCG7FFFGGGFCFG8,AFFE:DGGFCCBEDEFGGGGGFGGGGFGG3D;@FFGAFDEC>EGFGCF5B,=CCECGGGGFD3/?@F48C1CD@F6?@FGF=5)9+
@M00200:205:000000000-AKKM3:1:1101:16548:6102 1:N:0:1
ATTGGGTTTAAAGGGAGCGTAGGCGGACATTTAAGTCAGGGGTGAAATCCCGGGGCTCAACCTCGGAATTGCCTTTGATACTGGGTGTCTTGAGTATGAGAGAGGTGTGTGGAACTCCGAGTGTAGAGGTGAAATTCGTAGATATTCGGAAGAACACCATTGGCGAAGGCGACACACTGGCTCATTACTGACGCTGAGGCTCGAAAGCGTGGGGAGCAAACAGGATTAGATACCCTAGTA
+
GGGGGGGGGGGGGGGGGGGGGGGGGGGGGGGGGGGGGGGGGGGGGGGGGGGGGGGGGGGGGGGGGGGGGGGGGGGGGGGGGGGGGGGGGGGGGGGGGGGGGGGGGGGGGGGGGGGGGGGGGGGGGGGGFGGGGGGGGGGGGGGGGGGGGGGGGGGGGGGGGGGGGGG@FGDGGGGGGGGGGGGGGGDGGGGGGGGGGGGGGGGGGGGGGGGGGGB3BFFGCDGGFGD?FF<GFCFGFF?F
@M00200:205:000000000-AKKM3:1:1101:19004:6134 1:N:0:1
ATTGGGTTTAAAGGGAGCGTAGGCGGATAGTTTAGTCAGAGGTGAAAGCCCAGGGCTCAACCTTGGAATTGCCTTTGATACTGGCTATCTTGAGTATGGAAGAGGTATGTGGAACTCCGAGTGTAGAGGTGAAATTCGTAGATATTCGGAAGAACACCGGTGGCGAAGGCGGTTCTCTGGGAATATCCTGACGCTGAGGAGCGAAAGTGTGGGGAGCGAACAGGATTAGATACCCCAGTA
+
DGGGGGGGGGGGGGGGGGGGGGGGGGGGGGGGGGGGGGGGGGGGGGGGGGGGGGGGGGGGGGGGGGGGGGGGGGGGGGGGGGGGGGGGGGGGGGGGGGGGGG8EFGGGGGFFGGGGGGGGGGGFGGGGGGGGGGGGGGGGGGGGFFGGGGGGGFGGGGDGGGGGGGGGGGGGGGGGGGGGCFCDFGGFGGGGGGGGGGGGGCGGD*8DGGGGGGEGBGDEGGGGFGGFFFAGEGGGFFFF
@M00200:205:000000000-AKKM3:1:1101:22568:6174 1:N:0:1
ATTGGGTTTAAAGGGAGCGTAGGCGGATAGTTTAGTCAGAGGTGAAAGCCCAGGGCTCAACCTTGGAATTGCCTTTGATACTGGCTATCTTGAGTATGGAAGAGGTATGTGGAACTCCGAGTGTAGAGGTGAAATTCGTAGATATTCGGAAGAACACCAGTGGCGAAGGCGACATACTGGTCCATTACTGACGCTGAGGCTCGAAAGCGTGGGGAGCAAACCGGATTAGATACCCGGGTA
+
GGGGGGGGGGGGGGGGGGGGGGGGGGGGGGGGGGGGGGGGGGGGGGGGGGGGGGGGGGGGGGGGGGGGGGGGGGGGGGGGGGGGGGGGGGGGGGGGGGGGGG?GGGGGGGGCFCFEGGG>EFGGGGGGCFGGGDGGGGGGGGGEGGGGGGEGFEGGGGGGGFGDEGGGGGGEDGGGGGGFGGGGGGGGGGDF55?5CFFFF>EEGGGGGGGGGC3D55E+;*/535DFFFF++C@D>E>E
@M00200:205:000000000-AKKM3:1:1101:8876:6177 1:N:0:1
ATTGGGTATAAAGGGCGCGTAGGCGGCCGATTAAGTCGGGGGTGAAAGCCTGTGGCTCAACCACAGAATTGCCTTCGATACTGGTTGGCTTGAGACCGGAAGAGGACAGCGGAACTGCGAGTGTAGAGGTGAAATTCGTAGATATTCGCAAGAACACCAGTGGCGAAGGCGGCTGTCTGGTCCGGTTCTGACGCTGAGGCGCGAAAGCGTGGGGAGCAAACCGGATTAGATACCCCTGTA
+
GGGGGGGGGGGGGGGGGGGGGGGGGGGGGGGGGGGGGGGGGGGGGGGGGGGGGGGGGGGGGGGGDGGGGGGGGGGGGGGGGGGGGGGGGGGGFGGGGGGGGGGGGGGGGGGGGGGGGGGGGGGGGGGGGGGGGGGGGGGGGGGGGGGGGGGGGFGGGGGGGGGGGGGGGGGGGGGGGGGGGGGGGGGEGGGGGGGGGGGGGGGGGGGGGEGGGG))8C6CF*89>GGFFFFFGGGGFFFG
@M00200:205:000000000-AKKM3:1:1101:12059:6179 1:N:0:1
ATTGGGCGTAAAGGGAGCGTAGGCGGACATTTAAGTCAGGGGTGAAATCCCGGGGCTCAACCTCGGAATTGCCTTTGATACTGGGTGTCTTGAGTATGAGAGAGGTGTGTGGAACTCCGAGTGTAGAGGTGAAATTCGTAGATATTCGGAAGAACACCAGTGGCGAAGGCGACACACTGGCTCATTACTGACGCTGAGGCTCGAAAGCGTGGGGAGCAAACAGGATTAGATACCCCAGTA
+
EGGGGGGGGFGGGGGGGGGGGGGGGGGGGGGGGFFGGGGGGGGDCFDGGGGGGGGGGGGFGGGGFGGGGGGGGGGGGGGGGGEDEGGGGGGGADGGGGFFFCF7@FGGGGFGFGGGGGG@FGGGGFG?FDF9FAFGGGGCD7F@DFFGGGGGFCFFGG7FFGGGGGE7*D<*CEGGGFCCFFG?FGCGFFFGCED=ECFDGGGC*/);CEGGGGDDF=88<<FG0*:<@*6CFFCFDBF+
@M00200:205:000000000-AKKM3:1:1101:25813:6188 1:N:0:1
ATTGGGTTTAAAGGGCGTGTAGGCGGCCCGTTAAGTCAGGTGTGAAATTCCTGGGCTCAACCCAGGACGTGCGCCTGATACTGGCGGGCTTGAGTCCGGGAGAGGATGGTGGAACTCCCAGTGTAGAGGTGAAATTCGTAGATATTGGGAAGAACACCCGTGGCGAAGGCGGCCATCTGGACCGGTACTGACGCTAAGGCGCGACAGCGTGGGGAGCAAACAGGATTAGATACCCCAGTA
+
GGGGGGGGGGGGGGGGGGGGGGGGGGGGG:FGGGGGGGGGGGGGGGGGGGGGGGGGGGGGGGGGGGGGGGGGGGGGGGGGGGGGGGGGGGGGGGGGGGGGGGDGDFFGGGGGGGGGGGGGGGFGGGGGGFFFGGGGGGGFGGGFGDFGGGGG@FGGGGGGGDGGGCECGGDGGEGGGGCFFFGGGGGGGGGGGGGDGGFGDGGGG*>CC5EEGDFDBGGGGFGGB4>?FFFGGFFGFF?E
@M00200:205:000000000-AKKM3:1:1101:27737:6201 1:N:0:1
ATTGGGCTTAAAGGGAGCGTAGGCGGATAGTTTAGTCAGAGGTGAAAGCCCAGGGCTCAACCTTGGAATTGCCTTTGATACTGGCTATCTTGAGTATGGAAGAGGTATGTGGAACTCCGAGTGTAGAGGTGAAATTCGTAGATATTCGGAAGAACACCAGTGGCGAAGGCGACATACTGGTCCATTACTGACGCTGAGGCTCGAAAGCGTGGGGAGCGAACAGGATTAGATACCCTAGTA
+
GGGGGGGGGGGGGGGGGGGGGGGGGGGGGGGGGGFGGGGGGGGGGGGGGGGGGGGGGGGGGGGGGGGGGGGGGGGGGGGEFGGGGGGGGGGGFGGGFGGGGGGGGGGGGGGGGGGGGGGGGGGGGGGGGGGGGFDGFFGGGGGGGGGCFEG7EGGGGGFGGFGG8CGGDGGGGGGGGC<DGFGGFFFGGGGGGGGDCFF>FGGD?EDGGGGGDEBGF*BEGGGF0<GFFFFGGGGGFF?G
@M00200:205:000000000-AKKM3:1:1101:4071:6231 1:N:0:1
ACTGGGTTTAAAGGGCGCGCAGGCGGCTACGTAAGTCCGGCGTGCAATCCCACGGCTCAACTGTGGAACTGCGTCGGAAACTACGTTGGCTTGAGGATGGTAGAGGCCATTAGAACTAGCGGTGTAGCGGCGCAATGCGCAGATATCTCAAGGAATGCCGGTGGCGAAGGCGGATGGCTGGGCTACTCCTGACGCTGAGGCGCGAAAGCTAGGGGAGCGAACCCGATTAGATGCCCCAGTA
+
DFGGGGGGGD-;C@CGGDGGGG7FCGGCE<@E,6CFAFG7@CF6,CFD<FE,:6+@+,,,:<,C<FF5C<<FF=C+>+8:,<BFGEEFFF=<+4<,,B8B,@<F5,>DG8CD95@<CF<F=+>>>,>C@7+>**>1?:1B**>DAFG,@,@FF7,?<;<:<<FGDE7<*=F8E*2:F6E558**/A+C7FFFF**:CC**:77?*:DCE+00**0535C//98*4958)6>7+<+<:@F+*
@M00200:205:000000000-AKKM3:1:1101:8392:6232 1:N:0:1
ACTGGGCGTAAAGGGCGCGCAGGCGGCTTATCAAGTCAGGCGTGAAATTCCCGGGCTCAACCTGGGGGCTGCGCTTGATACTGATGAGCTTGAATGCGGGAGAGGATAGTGGAATTCCCAGTGTAGAGGTGAAATTCGTAGATATTGGGAAGAACACCGGTGGCGAAGGCGGCTATCTGGCCCGTAATTGACGCTGAGGCGCGAAAGCGTGGGGCGCAAACAGGATTAGATACCCGCGTA
+
GGGFGGGGGGEGDFGGEEG+@BFGEEG7FG9FGGGFGGFGGCFGGCGGDCGGGGEFE@FCGGGGGGGDG+?FGFC+DF<FE<,CAC<<FCA?ECFCE=CF=:CFGFADBFFCF<FCFGG<FFDC;FGGGCCF<BC<FCC>CE,@F;F<<:>CD:FFGGE7CEFDCGCE*B7EE*4:+>C:7B8*318AEG7CGE9**285>DEG>E34:>C>5?)9@GE855846**)99ACC68<E;>G
@M00200:205:000000000-AKKM3:1:1101:6811:6239 1:N:0:1
ATTGGGTGTAAAGGGAGCGTAGGCGGATAGTTTAGTCAGAGGTGAAAGCCCAGGGCTCAACCTTGGAATTGCCTTTGATACTGGCTATCTTGAGTATGGAAGAGGTATGTGGAACTCCGAGTGTAGAGGTGAAATTCGTAGATATTCGGAAGAACACCAGTGGCGAAGGCGACATACTGGTCCATTACTGACGCTGAGGCTCGAAAGCGTGGGGAGCAAACAGGATTAGATACCCTGGTA
+
GGGFGGGGGGGGGGGFGGGGGGGGGGDGGGGGGGGGGGGGGGGGGGGFFGG,EFGGGGGGGGGGDG@6EFGGGGGGGGGFGGGCGGGGGGGGDFGGGGGADEGEFGGGGGFGGGGGGFEFEGGGGGCFFGFEGFGGGFGGG:FFFFGGFEGG@FGGGGGFD@=EGGGGGGF8C>EEGGFGGGGFGGCGGGDGGGGCGCCFGGGDGEDC*4:CCEDCBFGDDGGGFGGFFFCDGG?=)AF?
@M00200:205:000000000-AKKM3:1:1101:16749:6257 1:N:0:1
ATTGGGTTTAAAGGGCTCGTAGGCGGTTTGTCGCGTCGGGAGTGAAAACCAGGTGCTTAACACCTGGCTTGCTTTCGATACGGGCAGACTGGAGGTATGCAGGGGAGAACGGAATTCCTGGTGTAGCGGTGAAATGCGCAGATATCAGGAGGAACACCGGTGGCGAAGGCGGTTCTCTGGGCATTACCTGACGCTGAGGAGCGAAAGTGTGGGGAGCGAACAGGATTAGATACCCTTGTA
+
GGGGGGGGGGGGGGGGGGGGECEGGGGGGGGGGGGCEGGGGGGGGGGGGGGGGGGGGGFFGAFGGGDGGGGGGGGGGFGGFGEGGEGGGGGGGGGGGGGGGGGGGGGGGGGGDGGGGGGGGGGGGGGGGGGDGFGGGGGGG@FFGGGGGG7ECEGFGGGGGGGGGDEGDGGGGGGFGG?FCFGFGGGGGGDFEGDG5E=FGF5EECDFFGCGGCB3@=EDGDCD1CGFF4>CGGGGFFFG
@M00200:205:000000000-AKKM3:1:1101:20310:6273 1:N:0:1
ATTGGGCTTAAAGCGAGCGCAGGCGGTTCTTTAAGTCTGATGTGAAAGCCCCCGGCTCAACCGGGGAGGGTCATTGGAAACTGGAGAACTTGAGTGCAGAAGAGGAGAGTGGAATTCCACGTGTAGCGGTGAAATGCGTAGATATGTGGAGGAACACCAGTGGCGAAGGCGACTCTCTGGTCTGTAACTGACGCTGAGGCTCGAAAGCGTGGGGAGCAAACAGGATTAGATACCCGAGTA
+
GGGGGGGGGGGGGGGGGGGGGGGGGGGGGGGGGGGGGGGGGGGGGCGGFGGGGGGGGGGGGGGGGGGGDGGGGGGGGGGGGGGGGFGGGGFGGGGGGGGGGGGGGFGEGGGGGGGGGGGGGGGGGFGGGGGGGFGGGGCCGGE=FGGGFGFGGGGGGGGGGGGGGGGGGGGGGGGGGGGFGGFGGGGGFFFGGGGGGGFF=FDCFGDGGGGGGGFGBCFCGGGFBFG?FFDGGGGGE>:6
@M00200:205:000000000-AKKM3:1:1101:23613:6284 1:N:0:1
ATTGGGTTTAAAGCGAGCGCAGGTGGTTTAATAAGTCTGATGTAAAAGGCAGTGGCTCAACCATTGTGTGCATTGGAAACTGTTAGACTTGAGTGCAGTAGAGGCGAGTGGAATTCCATGTGTAGCGGTGAAATGCGTAGATATATGGAGGAACACCGGTGGCGAAAGCGGCCCTCTGGACTGTAACTGACACTGAGGCTCGAAACCGTGGGTAGCAACCAGGATTAGATACCCGGGTA
+
GGGGFFGGGGGGGGG7FFEGGGGGGG7,C@AFEEFFGFG<@AF@C6CFGGGGGGGC@FFFGG:EGGGGG8EFGFCF<E,EFCFDGGFFFGCGGGCGGGGGDADC,@@:>DFCEFF?FDEG9FEGGC:@FDEE<<?ECB4=:F<FCGGGA@GC<FGGGE7=C@E8CCC7F8::*343D?C9D2:?;BEFG;CGFFFGCEF,0:5EG**2?=C7*+:*+=2<*;C*)2C;FFEFGF7)8.5
@M00200:205:000000000-AKKM3:1:1101:20167:6294 1:N:0:1
ATTGGGCTTAAAGTGCGCGCAGGCGGTTTCTTAAGTCTGGTGTCTAAGTGCGGGGCTCAACCCCGTGACGCACTGGAAACTGGGAGACTTGAGTGCAGAAGAGGAGAGCGGAATTCCACGTGTAGCGGTGAAATGCGTAGAGATGTGGAGGAACACCAGTGGCGAAGGCGGCTCTCTGGACTGTAACTGACGCTGAGGCGCGAAAGCGTGGGGAGCAAACAGGATTAGATACCCTAGTA
+
GGGGGGGGGGGGGGGGGGGGGGGGGGGGGGGGGGGGGGGGGGGGGGGGGGGGGGGGGGGGGGGGGGGGGGGGGGGGGGGGGGGGGGGGGGGGGGGGGGGGGGGGFGGGGGGDGGGGGGGGGGGGGGGGGGGGGGGGGGEEGGGGGGGGGGGGGGGGGGGGGGGGEGGGGGGGGGGGGGGGGGGGGGGGGFGEGDGEFGGDEGGGGGGGEGGGGG5DFCFCGFFD0F=3*=A7CFFGF?F
@M00200:205:000000000-AKKM3:1:1101:24742:6296 1:N:0:1
ATTGGGTTTAAAGGGCTCGTAGGCGGTTTGTCGCGTCGGGAGTGAAAACCAGGTGCTTAACACCTGGCCTGCTTTCGATACGGGCAGACTAGAGGTATGCAGGGGAGAACGGAATTCCTGGTGTAGCGGTGAAATGCGCAGATATCAGGAGGAACACCGGTGGCGAAGGCGGTTCTCTGGGCATGACCTGACGCTGAGGAGCGAAAGCGTGGGGAGCGAACAGGATTAGATACCCCTGTA
+
GGGGGGGGGGGGGFGGGGGGGGGGGGGGGGG,@DGFFGGD:FGGGGG<FGG8BCFFGGEFGG<?AFAE,CFGCG?FCGGGG7FEGDGDFF?FFG8FEFFFFFAEEF7==,+=@>FGGGC?FGCGGAFCDGGGEAFGGG@EGDGGGGAF7FGC<EABFG>FGCGGEECCGGGG>:*5BEEF8C8CCCCEGGCFEGDEEG5<*75**?C*:=5CE535>:*CC/AC:FGBF4<>FGFCF:<:
@M00200:205:000000000-AKKM3:1:1101:16355:6316 1:N:0:1
ATTGGGTGTAAAGAGCGTGTAGGCGGCCAGACAGGTCCGTTGTGAAAACTCGAGGCTCAACCTCGAGACGTCGATGGAAACCGTCGGGCTAGAGTCCGGAAGAGGAGAGTGGAATTCCTGGTGTAGCGGTGAAATGCGCAGATATCAGGAGGAACACCCGTGGCGAAAGCGGCTCTCTGGGACGGTACTGACGCTGAGACGCGAAAGCGTGGGGAGCGAACAGGATTAGATACCCCAGTAAGA
+
GGGGGGGGGGGGGGGGGGGGGGGGGGGGGGGGGGGGGGGGGGGGGGGGGGGGGGGGGFGGGGGGGGGGGGGGGGGGGGGGGGGGGGGGGGFGGGGGGGGGEGGGGGGGGGGGGGGGGGGGGGGGGFGGGGGFGGFFGGGGGGGGFGGGGGGGGGGGGDGGGGGGGGGGGGGDDGGDGFGGGGGGGGGGGFFGGEDGEFGGGDEE>EDFGGGGGGFGFDEE9)CG?GF?FF9D3<F*7:??:<A
@M00200:205:000000000-AKKM3:1:1101:25910:6318 1:N:0:1
ACTGGGTTTAAAGCGCGCGTAGGTGGTTTGATAAGCGAGATGTGAAAGCCCCGGGCTTAACCTGGGAACGGCATTTCGAACTGTCAGGCTAGAGTGTGGTAGAGGGTAGTGGAATTTCCTGTGTAGCGGTGAAATGCGTAGATATAGGAAGGAACACCAGTGGCGAAGGCGGCTACCTGGACCAACACTGACACTGAGACGCGAAAGAGTGGGGAGCCAACAGGATTAGATACCCCCGTA
+
GFCDFDG7CFFCFGGGCGG+:FGEF@FG@FFDFGDGCFGGGGGGGGGGGGFGGGGGGGGGGGGGFGGGGGGGGGGGG<DFFFGGGGGCGG?FGGFE@EE<5EF9FCFFCF=F9=F<AEGGGGFADEDGG>C<C<<A?CFEG7<<,;3EDFGGG<FFGGFF>FCDGGGGGG:>EEECGGFGFBCFGEBECFG?CF6?;:CEG<*=:8)*0+0@EG@7)*<FC5FG1C*2*8)*:<<*0)0*
@M00200:205:000000000-AKKM3:1:1101:8035:6326 1:N:0:1
ATTGGGCGTAAAGGGAGCGTAGGCGGATAGTTTAGTCAGAGGTGAAAGCCCAGGGCTCAACCTTGGAATTGCCTTTGATACTGGCTATCTTGAGTATGGAAGAGGTATGTGGAACTCCGAGTGTAGAGGTGAAATTCGTAGATATTCGGAAGAACACCAGTGGCGCAGGCGACATACTGGTCCATTACTGACGCTGAGGCTCGAAAGCGTGGGGAGCAAACAGGATTAGATACCCTCGTA
+
FGGGDGGGGDGGCGEGEEF@FGGGCFGGEFGGFFGEEFGGGGGGGGFFGGGGGGGGFGFGGGFFGFGGGFGGGGFGGFGGGFGGGGGGGCFAFGGFGGGGFGFFCGDGGGFEFGGFGFEE=BDG,95,<E@CG9?FFGGG=BEEEGG8FG:@<F88F:73AF8+@+@C:EGGG+@,@D9FC;EFFGFEECCFCCD:?,;59FCCC5CG5C@E7>:3>=CG*/AC?FG)6=ECFF8CAF>C
@M00200:205:000000000-AKKM3:1:1101:9599:6355 1:N:0:1
ATTGGGCGTAAAGCGTGCGTAGTCGGCCATTTAAGTCGGGTGTGAAATCCCCGGGCTCAACCTGGGAATTGCATTCGATACTGGATGGCTAGAGTTCGGCAGAGGGAAGCGGAATTTCCGGTGTAGCGGTGAAATGCGTAGATATCGGAAGGAACATCAGTGGCGAAAGCGGCTTCCTGGACCAGAACTGACGATCAGGCACGAAAGCGTGGGGAGCAAACAGGATTAGATACCCGTGTA
+
GGGFGGGGGGGGGGGGGGGGGGGGGGGGDFGGGGGGGGGGGGGGGGGGGGGGGGGGGGCFGGGCCF8EFGFGEGGGG<FFGGGGFGGGGGGGFGGGFFEGGGFFFCEFGFFDGFGGGGGG>GDGADGC:FC?FCGFFCG87:FGGGGCCGE7B<FBFGGEGGGEC:C@FFGGGGGGGGFGGGGGG8FGGGGF57>FEF667<EGEGGGGEEDCE57@GC+/*;<<FG2=FB>FGGDF)87
@M00200:205:000000000-AKKM3:1:1101:14902:6359 1:N:0:1
ACTGGGTTTAAAGTGCGCGTAGGCGGCCAAATAAGTCTGATGTGAAAGCCCAGGGCTCAACCCTGGAAGTGCATCGGAAACTGTTTGGCTCGAGTCCCGGAGGGGGTGGTGGAATTCCTGGTGTAGAGGTGAAATTCGTAGATATCAGGAGGAACACCGGTGGCGAAGGCGACCACCTGGACGGTGACTGACGCTGAGGTGCGAAAGCATGGGTAGCAAACAGGATTAGATACCCGAGTA
+
GGGGGGFEGGGDGGFGGGGCFGGGGDCFEGGGFEGCGDGGFFGGGGGFGFGCCFGGGGGGGGCF8FFEGGGGGGFGGE>CFFGAFGGEFFGGGGGGGGGG=FGGGGGCEGDGFFFFGGGFG>DEFAAFFGGG?AEFFGGGG7FGGD,@CCGGG>FGGGGGGDGCECGGFFFD5EEGGGFGFGGGGGGGEFGGGGGGGDEC=CGGGGGGDCGGG?=C?7<8/9C<?4C<FFFGGGEC)7)C
@M00200:205:000000000-AKKM3:1:1101:13322:6370 1:N:0:1
ATTGGGCTTAAAGGGAGCGTAGGCGGATAGTTTAGTCAGAGGTGAAAGCCCAGGGCTCAACCTTGGAATTGCCTTTGATACTGGCTATCTTGAGTATGGAAGAGGTATGTGGAACTCCGAGTGTAGAGGTGAAATTCGTAGATATTCGGAAGAACACCAGTGGCGAAGGCGACATACTGGTCCATTACTGACGCTGAGGCTCGAAAGCGTGGGGAGCAAACAGGATTAGATACCCCTGTA
+
GGGGGGGGGGGGGGGGGGGGGGGGGGGGGGGGGGGGGGGGGGGGGGGGGGGGGGGGGGGGGGGGGGGGFGGGGGGGGGGGGGGGGGGGGGGGGGGGGGGGGGGGGGGGGGGFGGGGGGGGGGGGGGGGGGGGGGGFGGGGGGGGGGGFFGGGGGGGGGGGGGGGGGGGGGGGGDGFGGGGGGGGGGGGGGGGGGGGDFFFGGGGGGGGGGGGGGFGFGEGGGGGFGGFAFFGGGGGFFFG
@M00200:205:000000000-AKKM3:1:1101:24186:6372 1:N:0:1
ATTGGGTATAAAGGGCGCGTAGGCGGCTGCGCAAGTCCGGCGTGAAATCCCATGGCTCAACTGTGGAACTGCGTCGGAAACTGCGCTGGCTAGAGGACGGTAGAGGCTATTGGAACTAGCGGTGTAGCGGTGAAATGCGCAGATATCGCTAGGAACGCCGGTGGCGAAGGCGGATGGCTGGGCCGATCCTGACGCTGATGCGCGAAAGCTAGGGGAGCGAACCGGATTAGATACCCGTGTA
+
GGGGGGGGGGGGGGGGGGGGGGGGGGGGGGGGGGGGGGGGGGGGGGGGGGGGGGGGGGGGGGGGGGGGGGGGGGGGGGGGGGGGGGGGGGGGGGGGGGGGGGGGGGGFGGGGGGFGGGGGGGGGGGFFGGGGGGGGGGGGGGGGGGGGGGGGGGGGG7FGGGGGGGEEGGGGGGGGGGGGGGFCEGE*7FGGGGGGGGGGGGGGGCDGGFFGGGBGFDGGCGCDFGD?FFAGFC:CEFFGF
@M00200:205:000000000-AKKM3:1:1101:19745:6373 1:N:0:1
ACTGGGTTTAAAGGGCGCGTAGGCGGCCGATTAAGTCGGGGGTGAAAGCCTGTGGCTCAACCACAGAATTGCCTTCGATACTGGTTGGCTTGAGACCGGAAGAGGACAGCGGAACTGCGAGTGTAGAGGTGAAATTCGTAGATATTCGCAAGAACACCAGTGGCGAAGGCGGCTGTCTGGTCCGGTTCTGACGCTGAGGCGCGAAAGCGTGGGGAGCAAACAGGATTAGATACCCTTGTA
+
GGGGGGGGGGEGGGGGGGGGGGGGGGGGGGGDGGGGGGGGGGGGGGGGGGGGGGGGFAGGGGGGGGGGGGGGGGGGGGGGGGGGGGGGGGGDGGGGDEGGGGGGGGGGGGGGGFGGGGGGGGGGFGGGGGGFGGFFGGGGGGGGGGGGGGDGGGGGGG7FCFFEGGGGGGGDGGGGGGDGGCGGGGDGCGDCDGGCEF5FG:EGCCDFGGGGGGFGDCCCCDFG?<>?FFFGG<EGFFFG
@M00200:205:000000000-AKKM3:1:1101:8523:6386 1:N:0:1
ACTGGGTATAAAGGGCTCGTAGGCGGTTTGTCGCGTCGGGAGTGAAAACTCAGGGCTCAACCCTGAGCGTGCTTCCGATACGGGCAGACTAGAGGTATGCAGGGGAGAACGGAATTCCTGGTGTAGCGGTGGAATGCGCAGATATCAGGAGGAACACCGGTGGCGAAGGCGGTTCTCTGGGCATGACCTGACGCTGAGGAGCGAAAGCATGGGGAGCGAAAAGGATTAGATACCCTAGTAAGA
+
GGGGGGCGGGGGGAEFGGGEGGGGGGEEGEG9FGGGGGGG:@FGGGGGG@FFGG@CFGGFFGCEFDC8=@CD7EFFCFEGEGD@EGGGGGGDGGGEGGG9FCCFGCFDGG+B>>D<?B<CD=FEGE9EE:=FDFC8CFGGDEFGGGFGGFGGDGGFGGGGGGGGGCEGGGD8:5*BFFGGGG=EFGGGGGGGG=*C*;8CD3:C8ED:F77E>E3C3=E8)9C3,C7)7FAD9AEC@F?97<A
@M00200:205:000000000-AKKM3:1:1101:21720:6400 1:N:0:1
ATTGGGCATAAAGCGAGCGCAGGTGGTTTATTAAGTCTGGTGTAAAAGGCAGTGGCTCAACCATTGTATGCATTGGAAACTGGTAGACTTGAGTGCAGGAGAGGAGAGTGGAATTCCATGTGTAGCGGTGAAATGCGTAGATATATGGAGGAACACCGGTGGCGAAAGCGGCTCTCTGGCCTGTAACTGACACTGAGGCTCGAAAGCGTGGGGAGCAAACAGGATTAGATACCCTGGTA
+
GGGGGGGGGGGGGGGGGGGGGGGEGGFGGGGGGGGGGGGGFFGFGGGGGGGGGGGGGGGGGGGGGGGGGGGGGFGGGGGGGGGGFFFGGDGFDGGGGGGGGGGGGGGEGGGGGGGGCFGGGGGGFFGFFGCEGGGGGCEECCFGGGDAFFFC<FDGGGGGGGGGGCGGGGDCGGFGGF7EGFEFFEFGGGGGGGG7A5FFFDGGGGFD5:7FGE>DFFFCFF5<):C3A6<D8FCG3=6
@M00200:205:000000000-AKKM3:1:1101:20063:6432 1:N:0:1
ATTGGGTATAAAGGGCGCGTAGGCGGCCGATTAAGTCGGGGGTGAAAGCCTGTGGCTCAACCACAGAATTGCCTTCGATACTGGTTGGCTTGAGACCGGAAGAGGACAGCGGAACTGCGAGTGTAGAGGTGAAATTCGTAGATATTCGCAAGAACACCAGTGGCGAAGGCGGCTGTCTGGTCCGGTTCTGACGCTGAGGCGCGAAAGCGTGGGGAGCAAACAGGATTAGATACCCCAGTA
+
GGGGGGGGGGGGGGGGGGGGGGGGGGGGGGGGGGGGGGGGGGGGGGGGGGGGGGGGGGGGGGGGGGGGGGGGGGGGGGGGGGGGGGGGGGGGGGGGGGGGGDGGFGGGGGGGGGGGGGGGGGGGGGGGGGGGFGGGGGGFGGGGGGGGGDGCFGGGGGGGFGGGGGGGGGGGGGGGGGF6FGGGGGGGGGGGGDGGGGFFGGGGEGG:EEGEGG>GFG6@FGGG6*>?F?4FEGFGEEFG
@M00200:205:000000000-AKKM3:1:1101:11783:6439 1:N:0:1
ATTGGGTTTAAAGGGAGCGTAGGCGGATAGTTTAGTCAGAGGTGAAAGCCCAGGGCTCAACCTTGGAATTGCCTTTGATACTGGCTATCTTGAGTATGGAAGAGGTATGTGGAACTCCGAGTGTAGAGGTGAAATTCGTAGATATTCGGAAGAACACCAGTGGCGAAGGCGACATACTGGTCCATTACTGACGCTGAGGCTCGAAAGCGTGGGGAGCAAACAGGATTAGATACCCCCGTA
+
GGGGGGGGGGGGGGGGGGGGGGGGGGEGEGGGGGGGGGGGGGGGGGGGGGGGGGGGGGGGGGGGGGGGGGGGGGGGGFGFGGGGGGGGGGGGGGGGGGGC@<FGGGGGGGGGGGGGGGEGGGGGGGGGGGGGFGGAFFGGGGGGGGGGGEFGGGGGGGGGGGGGDDEGGGGCC+@DGGFFGGFGGGGGGGGGGGGGDF5F5DEGGGCD8/4<FGFDEGG8DGGC3FG<FFFGGGGG))7E
@M00200:205:000000000-AKKM3:1:1101:27586:6442 1:N:0:1
ATTGGGTATAAAGGGCGTGTAGGCGGTTTGTTAAGTCATGTGTGAAATCCCCCGGCTCAACCGGGGAAGTGCGCATGAAACTGGCAAGCTAGAGTACCGAAGAGGGGGGTGGAATTCCCGGTGTAGCGGTGAAATGCGTAGATATCGGGAGGAACACCTGCGGCGAAGGCGGCCCCCTGGTCGGATACTGACGCTGAGACGCGAAAGCGTGGGGAGCAAACAGGATTCGATACCCTAGTA
+
GGGGGGGGGGGGGGGGGGGGGGGGGGFGGGGGGFGGGGGGDGFFGGGGGGGGGGGGGGGGGGGGGGFEGFGGGGDEEGGGGGGGGGGGGGGGGGGGGGGEGGGGGGGGGCG>FG?GGGGGGGGDGGGGGGGGGGCFGGGGGGGGGGGGGGCECFGGFGF6@EGGGCEEGGGGGGGG>EGGGGGEGG>+<7<CG5CEGFFCEDEGGGDDGGGGDEDGEGFEC*8C?G=))1:<C6ACFF?C
@M00200:205:000000000-AKKM3:1:1101:25520:6447 1:N:0:1
ACTGGGCGTAAAGCGTACGTAGGCGGACTTGCAAGCATCTTGTGAAATCCCTCGGCTCAACCGAGGAACTGCTTGGTGAACTGCGAGTCTTGAGGCAAGTAGAGGCTGTCGGAACGATAGGTGGAGCGGTGAAATGCGTTGATATCTATCGGAACGCCGAAGGTGAAAACAGGCAGCTGGGCTTGTTCTGACGCTGAGGTACGAAAGCGTGGGGATCAAACGGGATTAGATACCCGAGTA
+
GGG@GDCFB@C<EFDFE:7CECEF+CEGGD@F,FAFGGG<FGGAFGC9CFE8,CCC<CA@FCBFEGEF<CFFEEC:FF?CF9CCCC@7FGE<?<FF7E+C<<FFCFGGGFGG>+>FFFG>FG<C=<DGGCE@DFG<=+>>@DB<9FGGGE@CG+<FE><**>CD8FF@FFFBFG8;C8,,8=C,=8C?EGFFEGGC55*=0;EDFC<CCEE**:)1<68<F<E3</C<?*)*3,<>>)86
@M00200:205:000000000-AKKM3:1:1101:9022:6448 1:N:0:1
ACTGGGTTTAAAGGGCGCGTAGGCGGTCTTTTAAGTCAGATGTGAAAGCCCGGGGCTCAACCCCGGAAGTGCATTTGAAACTAAGGGACTTGAGTATGGGAGAGGGAAGTGGAATTCCTGGTGTAGAGGTGAAATTCGTAGATATCAGGAGGAACACCGGTGGCGAAGGCGACTTCCTGGACCAATACTGACGCTGAGGCGCGAAGGCGTGGGGAGCAAACAGGATTAGATACCCCCGTC
+
GGGGGGCFGGGGGGGGGGGGGGGGGGGGGGGGGFGGGGGGGGGGGGGGGGGGGGGGGGGGGGGGGGGDGGGGGGGGGGGFGGGGGFGGGGGGFGGGGGGGGGGDGG>FGGGGFGGGGGGGGGFEBFGGGGGG?FFGGGGGGC9CB9CEGGGEGGGGGGGDGDGGGGGGGGEGECGGF?FGFGFGGGGGGGGGC57:EC=CC<28?EGGGGGGGG@DBGFGGGGF0<FDFFFGGFGG@E>*
@M00200:205:000000000-AKKM3:1:1101:21675:6458 1:N:0:1
ACTGGGTTTAAAGCGCACGTAGGCGGACTTTTAAGTCAGGGGTGAAATCCCGGGGCTCAACCCCGGAACTGCCTTTGATACTGGAAGTCTTGAGTATGGTAGAGGTGAGTGGAATTCCGAGTGTAGAGGTGAAATTCGTAGATATTCGGAGGAACACCAGTGGCGAAGGCGGCTCACTGGACCATTACTGACGCTGAGGTGCGAAAGCGTGGGGAGCAAACAGGATTAGATACCCTAGTA
+
GGGGGGGGGGGGGGGGGGGGGGGGGGGGGGGGGGGGGGGGGGGGGGGGGGGGGGGGGGGGGGGGGGGGGGGGGGGGGGGGGGGGGGGGGGGGGGGGGGGGGGGGGGGGGGGFGGGGGGGGGGGGGGGGGG@FGCGGGGGGGGGGGGGGGGEFEFGGGGGGGEGEGGGGDGCGGGGGGGFGGGGGGFFGGGFGGGGGGGGGGFGGG=5CGGGGDG@D3EGGGGGG?GGF484>:,<=)5BF
@M00200:205:000000000-AKKM3:1:1101:8568:6475 1:N:0:1
ACTGGGCTTAAAGGGAGCGTAGGCGGATAGTTTAGTCAGAGGTGAAAGCCCAGGGCTCAACCTTGGAATTGCCTTTGATACTGGCTATCTTGAGTATGGAAGAGGTATGTGGAACTCCGAGTGTAGAGGTGAAATTCGTAGATATTCGGAAGAACACCAGTGGCGAAGGCGACATACTGGTCCATTACTGACGCTGAGGCTCGAAAGCGTGGGGAGCAAACAGGATTAGATACCCGGGTA
+
GGGGGGGGGGGGGGGGGGGGGGGGGGGGGGGGGGGGFGGGGGGGGGGGGFGGGGGGGGGGFFGGGFGGGGGGGGGGGGGGGGGGGGGGGGGGGGGGGGGGGGGGGGGGGGGGGGGGGGDGGGGGGGFGGFGGGGGGGGGGFEGGGGGGCFGGGGFGFGDFGFF8CGEGGGGGGGCFCFGFGFCEGGGGG7EDGGDEEGG5>>EGGDGGGC7FG5;58FG@;<F:@GDE*@C75<2:3)<=
@M00200:205:000000000-AKKM3:1:1101:4650:6529 1:N:0:1
ACTGGGTATAAAGGGAGCGTAGGCGGATAGTTTAGTCAGAGGTGAAAGCCCAGGGCTCAACCTTGGAATTGCCTTTGATACTGGCTATCTTGAGTATGGAAGAGGTATGTGGAACTCCGAGTGTAGAGGTGAAATTCGTAGATATTCGGAAGAACACCAGTGGCGAAGGCGACATACTGGTCCATTACTGACGCTGAGGCTCGAAAGCGTGGGGAGCAAACAGGCTTAGATACCCTCGTAAGA
+
GGGGGGGFGGGGGGGGGGGGGGGGGGGGGGGGGGGGGGGGGGGGGGGGGGGGGGGGGGGGGGGGGGGGGGGFFGGGGGGGGGGGGGGGGGGGGGFFGGDFFGGDGGGGGGGGGGGGGGGGGGGGGCAFFGGFGGGGGFGEFGFFFGGGFGG>FGGGGGGGGGGDED7>E?FGGGGGFGGGGFGG9,@AECFGE5CE:>@1;7EEC8CDC?EGG5):>CGF5FFC(75=FFFGFGFDABFE71<
@M00200:205:000000000-AKKM3:1:1101:16463:6534 1:N:0:1
ATTGGGTATAAAGCGCGCGTAGGCGGCCCGGTAAGTCCGCTGTAAAAGTCAAAGGCTCAACCTTTGAATGTCAGTGGATACTGTCGGGCTAGAGTCCGGAAGAGGCGAGTGGAATTCCTGGTGTAGCGGTGGAATGCGCAGATATCAGGAGGAACACCGACGGCGAAGGCAGCTCGCTGGGACGGTACTGACGCTGAGGCGCGAAAGCGTGGGGAGCGAACAGGCTTAGATACCCGCGTAAGA
+
GGGGGGGGGGGGGGGGGGGGGGGGGGGGGGGGGGGGGGGGGGGGGGGGGGGGGGGGGGGGGGGGGGEGGGGGGGFGGGGGGGGGGGGGGGGGGGGGGGGGGDGGGGEEDFGGGGGFGGGGGGFFGDGGGGGF<FEGGGGGGGGGGGGGGCFDD7FFGG:BCFGGGDGGG>EGEGGGGGEEGFCCE8CEGGGGGG3CEFGGGGGGCCCFG:C>EG:GEE5*19A4-9F:FF>>C6E)550/>:A
@M00200:205:000000000-AKKM3:1:1101:23890:6541 1:N:0:1
ATTGGGTTTAAAGGGCGCGCAGGCGGCTGCTCAAGTCAGGCGTGAAAGGCCTGGGCTCAACCCGGGAATTGCGCTTGAGACTGGGCTGGCTTGAGTGCGGGAGAGGATGGTGGAATTCCCAGTGTAGAGGTGAAATTCGTAGATATTCGGAAGAACACCAGTGGCGAAGGCGACATACTGGTCCATTACTGACGCTGAGGCTCGAAAGCGTGGGGAGCAAACAGGATTAGATACCCTAGTA
+
GGGGGGGGGGGGGGGGGGGGGGGGGGGGGGGGGGGGGGGGGGGGGGEGGGGGGGGGGGGGGGGGGGGGGGGGGGGGGGGFGGGGGGGGGGGGGGGGGGGGGFGGGGGGGGGGGGGGGGGGGGGGGGGDGGGGGGGGGGGGGGGGGGGGGF@FGGGGGGGGGGGGGGGGGGFGGGDGGGGGGGGGF?FGFGFGGGGGGDFGGGGGCCDGGGGGDEBGFGGGGGGFBGC6?FFGFFCGFFFCD
@M00200:205:000000000-AKKM3:1:1101:22354:6546 1:N:0:1
ACTGGGCGTAAAGGGAGCGTAGGCGGATAGTTTAGTCAGAGGTGAAAGCCCAGGGCTCAACCTTGGAATTGCCTTTGATACTGGCTATCTTGAGTATGGAAGAGGTATGTGGAACTCCGAGTGTAGAGGTGAAATTCGTAGATATTCGGAAGAACACCAGTGGCGAAGGCGACATACTGGTCCATTACTGACGCTGAGGCTCGAAAGCGTGGGGAGCAAACAGGATTAGATACCCCGGTAAGA
+
GGGGGGGGGGGGGGGGGGGGGGGGGGGGGGGGGGGGGGGGGGGGGGGGGGGGGGGGGGGGGGGGGGGGGGGGGGGGGGGGGGGGGGGGGGGGGGGGGGGGGGGGGGGGGGGGGGGGGGGGGGGGGGGGGGGGGGGGGGGGGGGGGGGGFGGDGGGGGGGGGGGGGGGGGGGGGGGFFGGGGGGGGGGGFFGGGGGGGGFGFGGGFGGGGGDDGGDCEGGGGGGGFGGFFFFGGC7D5>DGGF<
@M00200:205:000000000-AKKM3:1:1101:25150:6553 1:N:0:1
ATTGGGTATAAAGGGAGCGTAGGCGGATAGTTTAGTCAGAGGTGAAAGCCCAGGGCTCAACCTTGGAATTGCCTTTGATACTGGCTATCTTGAGTATGGAAGAGGTATGTGGAACTCCGAGTGTAGAGGTGAAATTCGTAGATATTCGGAAGAACACCAGTGGCGAAGGCGACATACTGGTCCATTACTGACGCTGAGGCTCGAAAGCGTGGGGAGCAAACAGGATTAGATACCCTTGTA
+
GGGGGGGGFGGGGGGGGGGGGGGGGGCFEGGGGGGGGFGGCGGGGGGFGGGGGGGGGGGGGGFGGGGFAGGGGGGFGGGGGGGGGGGGGGFGGGGGCFGGGGGGGD<FFGGGGG<FFFDFGGGGGGAFGGGGGGGFGGGGGGGGGGFFFGCGGGGGGGGGGGGGGGGGGGGGG88=FGGGGADCFGGGGFGGGGGDCFGGGGGGGGGFEEGGGDFGDCFGGGGCDGG8ACEFGGFGFFFG
@M00200:205:000000000-AKKM3:1:1101:16057:6571 1:N:0:1
ATTGGGTTTAAAGGGAGCGTAGGCGGATAGTTTAGTCAGAGGTGAAAGCCCAGGGCTCAACCTTGGAATTGCCTTTGATACTGGCTATCTTGAGTATGGAAGAGGTATGTGGAACTCCGAGTGTAGAGGTGAAATTCGTAGATATTCGGAAGAACACCAGTGGCGAAGGCGACATACTGGTCCATTACTGACGCTGAGGCTCGAAAGCGTGGGGAGCAAACAGGATTAGATACCCGCGTA
+
GGGGGGGGGGGGGGGGGGGGGGGGGGGGGGGGGGGGGGGGGGGGGGGGGGGGGGGGGGGGGGGGGGGGGGGFGGGGGGGGCGGGGGGGGGGGGGGGGGGGGGGGGGGGGGGGGGGGGGGGGGGGGGGGGGGGGGGGGGGFGGGGGGGDGGGGGGGGGCGGGGGGGGGGDGGGGGGGGGFGGG?FGGGGGGGFGGGGGGGGGGGG8;CDGEEGGGFGFGGGDCFG<4:@FFEGGGGG37BG
@M00200:205:000000000-AKKM3:1:1101:15064:6663 1:N:0:1
ATTGGGTTTAAAGGGCTCGTAGGCGGTTTGTCGCGTCGGGAGTGAAAACGCCGTGCTTAACACGGCGCTTGCTTCCGATACGGGCAGACTAGAGGTATTCAGGGGAGAACGGAATTCCTGGTGTAGCGGTGAAATGCGCAGATATCAGGAGGAACACCGGTGGCGAAGGCGGTTCTCTGGGAATGACCTGACGCTGAGGAGCGAAAGTGTGGGGAGCGAACAGGATTAGATACCCGGGTA
+
GGGGGGGGGGGGGGGGGGGGGGGGGGGGGGGGGGGGGGGGGGGGGGGGGGGGGGGGGGGGGGGGGGGGGGGGGGGGGGGGGGGGGGGGGGGGGGGGGGGGGGGGGGGGGGGGGGGGGGGGGGGGGFGGGGGGGGGGGGGGGGGGGGGGGGGGGGGGGGGGGGGGGGGGGGGGGGGGGGGGGGGGGGGGGDFGGGGGGGGGDFECCGC79CFDDDFGFGGGGD8F<GG>FFFGGFG375@G
@M00200:205:000000000-AKKM3:1:1101:21140:6702 1:N:0:1
ACTGGGTTTAAAGGGAGCGTAGGCGGATAGTTTAGTCAGAGGTGAAAGCCCAGGGCTCAACCTTGGAATTGCCTTTGATACTGGCTATCTTGAGTATGGAAGATGTATGTGGAACTCCGAGTGTAGAGGTGAAATTCGTAGATATTCGGAAGAACACCAGTGGCGAAGGCGACATACTGGTCCATTACTGACGCTGAGGCTCGAAAGCGTGGGGAGCAAACAGGATTAGATACCCTCGTA
+
GGGGGGGGGGGGGGGGGGGGGGGGGGGGGGGGGGGGGGGGGGGGGGGGGGGGGGGGGGGGGGGGGGGGGGGGGGGGGGGGGGGGGGGGGGGGGGGGGGGGGGGGGGGGGGGGGGGGGGGGGGGGGGFF?FGFFGGGGGFGGGGGGGGC8@FCFGGGGGFDGGGG7:CGGGDGGGGGGGCEGAFGGGGGGFFFEGDEDFGCFFEGGGGGGGGGGG>GFGGGGG9FDGG@FFFFCC87>E::
@M00200:205:000000000-AKKM3:1:1101:4993:6710 1:N:0:1
ATTGGGTGTAAAGGGAGCGTAGGCGGATAGTTTAGTCAGAGGTGAAAGCCCAGGGCTCAACCTTGGAATTGCCTTTGATACTGGCTATCTTGAGTATGGAAGAGGTATGTGGAACTCCGAGTGTAGAGGTGAAATTCGTAGATATTCGGAAGAACACCAGTGGCGAAGGCGACATACTGGTCCATTACTGACGCTGAGGCTCGAAAGCGTGGGGAGCAAACAGGATTAGATACCCGTGTA
+
GGGGGGGGGGFGGGGGGGGGGGGGGGDEGGGGGGGGGFFGFGGGGGGGGGGGGGGGGGGGGGGGCFFCFGGGGGGGGGGGGGGGGGFGGGGGGGGGGGGGGGGGGGGGGGFGGGFGGGGEGGGGGGGGGGGGFGGGGGGGFGGEGCGFFCFGGGGGGDGFG9DE7CEGGG7EGCGGGGGFGGGGGGFFFFGGDGG585EFGFGG8:5DC=CFGC>DAG6EFGFFFFFFFFFGGGG::>AC
@M00200:205:000000000-AKKM3:1:1101:18790:6720 1:N:0:1
ATTGGGTGTAAAGGGCGCGTAGGCGGCCACTGCAAGTCAATTGTGAAATCTCCGGGCTTAACTCGGAAAGGTCAACTGATACTGCAGGGCTAGAGTGCGGAAGGGGCAACTGGAATTCTCGGTGTAGCGGTGAAATGCGTAGATATCGAGAGGAACACCTGCGGCGAAGGCGGGTTGCTGGGCCGACACTGACGCTGAGGCGCGAAAGCTAGGGGAGCGAACGGGATTAGATACCCCAGTA
+
GGGGGGGGFGGGGGGGGGGGGGGGGGGGGGGGGGFFGGGGGGGGGGFGGGGGGGGDGGGGGGGGGGGGGGGGGGCCFEFGDFFGGGGGGGGGGGGGGGGGFEGFDGGGGGGGGGGGGGGGGGGEEGGGGGGGGGGG9FGGGEGGGGGGFGGGGCGGGFFGGGGGGGEGFGGGGGGGEGGCFGGGGEGGGGGGG*>C8:E=FGGGEEDCF9C6>F5D>GGEDGG::791@FAGC:+6>BEGF
@M00200:205:000000000-AKKM3:1:1101:3678:6739 1:N:0:1
ACTGGGTTTAAAGGGTGCGTAGGCGGGAAAGTAAGTTAGAGGTGTAATCTCACAGCTTAACTGTGAAACGGCCTTTAATACTGCTTTTCCTGAGTTAGGGAGAGGTTGATGGAATTCCAGGTGTAGCGGTGAAATGCGTAGATATCTGGAAGAACACCGGTGGCGAAGGCGGTCAACTGGCCCTAAACTGACGCTGAGGCACGAAAGCGTGGGGATCAAACCGGATTAGATACCCCGGTAAGA
+
FGGA<FEFEDFGGAFGDGGG>F@E6F@CC@FGGFFFFGEAA<CC,C,6C6FFFGFD,966CF@FC9FCFCC:FGGGFDC<FG9C,5CFC,CF<,CFF,=<44B+B?9FGGGG?EGGFF<F@==EE?F:FGE@F<FCGGGGCEDCAFF9CB=F<FC<FF7+@+C@CG+FEE:@EGGGFD,>7DCGFEFF:89@*7CE*48>E4C**89C?=@<FE)1)60<*/:50*154*-:C8AF@)):*4A
@M00200:205:000000000-AKKM3:1:1101:21579:6748 1:N:0:1
ACTGGGCGTAAAGGGAGCGTAGGCGGATAGTTTAGTCAGAGGTGAAAGCCCAGGGCTCAACCTTGGAATTGCCTTTGATACTGGCTATCTTGAGTATGGAAGAGGTATGTGGAACTCCGAGTGTAGAGGTGAAATTCGTAGATATTCGGAAGAACACCAGTGGCGAAGGCGACATACTGGTCCATTACTGACGCTGAGGCTCGAAAGCGTGGGGAGCAAACAGGATTAGATACCCGTGTA
+
GGGGGGGGGGGGGGGGGGGGGGGGGGGGEFGGGGGGGGGGGGGGGGGGGGGGGGGGG@FGGGGGGGGGGGGGGGGGGGGGGGGGGGGGGGGGGGGGGGGGGGGGFGGGGGGGGGGGGGGGGGGGGGGGGGGGGGGGGGGGFGGGGGGGDGCFFGGGGGGGGGGGGGGGGGGGGGGGFGGGGGGGGGGGGGGFGGGGG5>FGGGGGEDGEC7CFGFGFGGGFGGGFGGEFFEFGGGG@>FG
@M00200:205:000000000-AKKM3:1:1101:12861:6752 1:N:0:1
ATTGGGCGTAAAGGGCTCGTAGGTGGCCAACTAAGTCAGACGTGAAATCCCTCGGCTTAACCGGGGAACTGCGTCTGATACTGGATGGCTTGAGTTTGGGAGAGGGATGCGGAATTCCAGGTGTAGCGGTGAAATGCGTAGATATCTGGAGGAACACCGGTGGCGAAGGCGGCATCCTGGACCAACACTGACGCTGAGGAGCGAAAGCCAGGGGAGCAAACGGGATTAGATACCCCCGTA
+
GGGGGGGGGGGGGGGGGGGFEGGGGGGGGGGGGGGGGGGGGGGGGGGGGGGGFGGGGGGGGGGGGGCFGGGGGGGGGGGGGGGGGGGGGGFGGGGGGGGGGGG7BCCFEFDCEFGGGCFFCGGGGGGEGGGGGDGFGGGEGDAC@>FG9FCEEGGGGGGGGDGGDGGGGGGGGGGGGGGGGGGGEEB5C=CGGD*:CGFFCFGDGGDFFFGGGG@<@FCC4<E<<CGFFFBCC@CD>>>5
@M00200:205:000000000-AKKM3:1:1101:27864:6765 1:N:0:1
ATTGGGCTTAAAGGGCTCGTAGGCGGTTTGTCGCGTCGGGAGTGAAAACCAGGTGCTTAACACCTGGCTTGCTTTCGATACGGGCAGACTGGAGGTATGCAGGGGAGAACGGAATTCCTGGTGTAGCGGTGAAATGCGCAGATATCAGGAGGAACACCGGTGGCGAAGGCGGTTCTCTGGGCATTACCTGACGCTGAGGAGCGAAAGTGTGGGGAGCGAACAGGATTAGATACCCCAGTAAG
+
GGGGGGGGGGGGGGGGGGGGGGGGGGGGGGGGGGGGGGGGGGGGGGGGGGGGGGGGGGGG9FFGGGGGGGGGGGGGGGGGGGGGGGGGGGGGGGGGGGGGGGGGGGGGFGGGEG?GFGGGGGGCFG9FGFGFGGFGGGGDEFGF9CGFFFGGEF,>,FCGE7FDGEGGG7FGGDGGGGGGG>C>FGGGGGDCGDGGGGG6=FE:EDD*A9EGGG@DBEECD7FF6C*7??4700</77)::<
@M00200:205:000000000-AKKM3:1:1101:5003:6819 1:N:0:1
ACTGGGTTTAAAGGGAGCGTAGGCGGATAGTTTAGTCAGAGGTGAAAGCCCAGGGCTCAACCTTGGAATTGCCTTTGATACTGGCTATCTTGAGTATGGAAGAGGTATGTGGAACTCCGAGTGTAGAGGTGAAATTCGTAGATATTCGGAAGAACACCAGTGGCGAAGGCGACATACTGGTCCATTACTGACGCTGAGGCTCGAAAGCGTGGGGAGCAAACAGGATTAGATACCCCAGTA
+
GGGGFGGFGGAEFGGGGGGGGGGGGG7@,<6CFGFGGFGAFGGGGGGGGGGGGGGGGFGGGGGFFGGFEGGFFFGGGGGGGGGGF??EFGGGGGGFGFFGGGFFGFCEFFGGGGGGGGGEGGGGGGGGGGGGGGGGGGGGGEGGG9FC8F:FDFGFGGGGGGGGGGDGGGG>>EG9DFGGF,D:,>CCCCDEEEC9EGFFFGG>CGGG=?EGGGBDEGCFGGGF<GGFFFFCFGGGDEFD
@M00200:205:000000000-AKKM3:1:1101:19648:6825 1:N:0:1
ATTGGGTTTAAAGGGTGCGTAGGCGGTGCGTTAAGTCGGTGGTGAAATACTTTGGCTCAACCAGAGAATTGCCGCTGAAACTGGCGCGCTCGAGGGAGGTAGAGGTGCATGGAACTTCCGGTGGAGCGGTGAAATGCGTTGATATCGGAAGGAACACCTGTGGCGAAAGCGGTGCACTGGACCTCTTCTGACGCTGAGGCACGAAAGCCAGGGGAGCGAACGGGATTAGATACCCGTGTA
+
GGGGGGGGGGGGGGGGGGGGGGGGGGGGGGGGGGGGGGGGGGGGGGGGGGGGGGGGGGGGGGGGGGGGGGGGGGGGGGGGGGGGGGGGGGGGGGGGGGGGGGGGGGGGGGGGGGGGGGGGGGGGGGGGGGGGGGGGGGGGGGGGGGGGGGG7FGGGGGGGGGGGGGGGGGGGGDDFGGGGGFEGGGGGGGGFGGGDGCGGGGGGGGGFGFGGGGFGFGGGGC5DBGG>?=<FEGGDDF@C
@M00200:205:000000000-AKKM3:1:1101:26699:6839 1:N:0:1
ATTGGGTGTAAAGGGAGCGTAGGCGGATAGTTTAGTCAGAGGTGAAAGCCCAGGGCTCAACCTTGGAATTGCCTTTGATACTGGCTATCTTGAGTATGGAAGAGGTATGTGGAACTCCGAGTGTAGAGGTGAAATTCGTAGATATTCGGAAGAACACCAGTGGCGAAGGCGACATACTGGTCCATTACTGACGCTGAGGCTCGAAAGCGTGGGGAGCAAACAGGATTAGATACCCTGGTA
+
GGGGGGGGGGGGGGGGGGGGGGGGGGGGGGGGGGGGGGGGGGGGGGGGGGGGGGGGGGGGGGGGGGGCGGGGGGGGGGGGGGGGGGGGGGGGGGGGGGGGGGGGGGGGGGGGGGGGGGGGGGGGGGGGGGGGFGFGGGGGGDFGGGFGFGGGGGGGGGGGGGGGGEGDEDFGGGGGGGFFGGGGGFGGGGGGEEGGGG>EGGDGGGDGGGGGGG:DDGCF7F9F0F7@A7);C8?FAFFF
@M00200:205:000000000-AKKM3:1:1101:10931:6857 1:N:0:1
ACTGGGTATAAAGGGCGCGTAGGCGGCCGATTAAGTCGGGGGTGAAAGCCTGTGGCTCAACCACAGAATTGCCTTCGATACTGGTTGGCTTGAGACCGGAAGAGGACAGCGGAACTGCGAGTGTAGAGGTGAAATTCGTAGATATTCGCAAGAACACCAGTGGCGAAGGCGGCTGTCTGGTCCGGTTCTGACGCTGAGGCGCGAAAGCGTGGGGAGCAAACAGGATTAGATACCCGCGTA
+
GGGGGGGGGGGGGGGGGGGGGGGGGGGGGGGGGGGFGGGGGGGGGGGGGGGGGGGGGGGGGGGGGGGGGGGGGGGGGGGGFGGGDGGGGGGCBDFGGGGGGGGGGGGGGGGGEGGFFFGGGGFFEFGGGGFGGGFFGGGGGGGGGGFFGGGDGGGGG<CCGGGGDCGGDFEEGGGFGGGGDCCG>EGGGGGEEGCCE@EFG<EGGEGGGEGGGGDC>G6CGF6*,6:?FF<>GG?DD>5=
@M00200:205:000000000-AKKM3:1:1101:26365:6877 1:N:0:1
ATTGGGTGTAAAGGGCGCGTAGGCGGCTTGACAAGCGTGCGGTGAAAGCTCGGGGCTCAACCCCGAGTCGGCCGTGCGAACTGTCGAGCTTGAGCACAGTAGAGGCAGATGGAATTCCGGGTGTAGCGGTGGAATGCGTAGAGATCCGGAAGAACACCGGTGGCGAAGGCGGTCTGCTGGGCTGTGGCTGACGCTGAGGCGCGACAGCGTGGGGAGCAAACAGGATTAGATACCCTTGTA
+
CGFFGGFGGGFGFGGGGGGGGGGGGGGGGGGGGGGGGGGGGGGGGGGGGGGGGGGGEGFGGDGGGGDGGGGGGGGEGEEGGEGGGFGGGGGGGGGGGGGAFFFGGGGGGGFFGCFGGGFGGGGGGGGGGGGGGGGGGGGGGGDFGGGGDGEFGGGFFGGGGGGGGGDGGGGGGGG?CEFGGCGGDCFGFDCFEGGE5CGF53C/CEGGCGGCEGEDDGD@F429:*>>FB<FEFF=?FFG
@M00200:205:000000000-AKKM3:1:1101:25339:6885 1:N:0:1
ACTGGGTGTAAAGGGCGCGTAGGCGGCTCTGTAAGTCTTGGGTGAAAGCCCTCGGCTCAACCGAGGAATTGCCTTGGATACTGCGGAGCTCGAGGCTGGAAGAGGGTAGCGGAATTCCCGGTGTAGCGGTGAAATGCGTAGATATCGGGAGGAACACCAGTGGCGAAGGCGGCTACCTGGGCCAGTTCTGACGCTGAGGCGCGAAAGCGTGGGGAGCAAACAGGATTAGATACCCCAGTC
+
GGGGGGGGGGGGGGGDGGGEGGGGGGGGECF<FGGGGGGGFGGGGGGGGGG@EGGGGGGGGGGGGGGGGGGG<?EFGGGGGGGFGGEGGGGGGGGGGGGCFGFGFEEGGFFGCGGGGGGGGFGGGGGGGGGGGGGGFGEGGGDGGG7CFGGGGGGFGGFFFGGGGDGGGGCGEDE2BFF@GGGGF<<CGGGFGGGEG*@GC37E*?DCGGD>CG>9>FGCDGGG?FF2=*5:@EF*7))+
@M00200:205:000000000-AKKM3:1:1101:14246:6935 1:N:0:1
ATTGGGTTTAAAGCGCGCGCAGGCGGTTTCTTAAGTCTGGTGTCTAAGTGCGGGGCTCAACCCCGTGACGCACTGGAAACTGGGAGACTTGAGTGCAGAAGAGGAGAGCGGAATTCCACGTGTAGCGGTGAAATGCGTAGAGATGTGGAGGAACACCAGTGGCGAAGGCGGCTCTCTGGACTGTAACTGACGCTGAGGCGCGAAAGCGTGGGGAGCAAACAGGATTAGATACCCCCGTA
+
GGGGGGGGGGGGGGGGGGGGGGGGGGGGGGGGGGGGGGGGGGGGGGGGGGGGGGGGGGGGGGGGGGGGGGGGGGGFFGGGGGGGGGGGGGGFGFGGGGDGFFGGGGGEDEGEGGGGGGGGGFGGC@CFFFGGGGGGGGGGGGGDFFGGGGGGGGGGDF:FGGGGGEGG7EGGCEGGGGGGFGGGGGGDG7?ED=D5CFFEGCE?CGGG=CGGGGEGF6FFGG5F?:6>?6<>FF*97>)
@M00200:205:000000000-AKKM3:1:1101:12553:6956 1:N:0:1
ACTGGGCGTAAAGCGCGTGTAGGCGGTTTGTTAAGTCTGATGTGAAAGCCCCGGGCTCAACCTGGGAAGTGCATCGGAGACTGGCAGACTTGAGTACGGGAGAGGGAAGTGGAATTTCGAGTGTAGGGGTGAAATCCGTAGATATTCGAAGTAACACCGGTGGCGAAGGCGGCTTCCTGGACCGATACTGACGCTGCGACGCTAAAGCGTGGGGAGCACAACGGATTCGATGCCCGGCTAAGCT
+
GG<C@-<7FEEGEE:CC@F;CF6F@@+@FF8,<C,;6E@9EEGGGECFG,CC+@:FE@,9FF<=EGGGEGGFF<5,B:@FCFF,BF:+B=FF<<,C9:CF:@:FC7?F+ABCF,<E,C<A,5BC9DG@E=++D>@3,@@FBFFF;AC7FG:+,,@@BFCC:7CD8>CF*:CEGG74?;F7BFGDE8*:9++>C=DC*:*:CCC85CFC*/;**1)7>F*22*17(*1))1)*2<C*))0*04(.
@M00200:205:000000000-AKKM3:1:1101:15344:6970 1:N:0:1
ATTGGGTTTAAAGTGTGCGCAGGTGGCCGCGCATGTCGAGTGTGAAATCCCCGGGCTTAACTTGGGAATTGCGCTTGAAACTACGTGGCTAGAGTGTGGCAGAGGAAGGTGGAATTCCACGTGTAGCGGTGAAATGCGTAGAGATGTGGAGGAACACCGATGGCGAAGGCAGCCTTCTGGGCCAACACTGACGCTCATGCACGAAAGCGTGGGGAGCAAACAGGATTAGATACCCCTGTA
+
GGGGGGGGGGG<FGGGGGGGGGGGGGGGGGGGGGGAFGGGGGGGGGGGGGGGGGEEGGGFGGFGGGGGGFFGGGGGGGFADFFGEGGGGGGC@FGGFGGGFGEDDGFGCGGGGGGGGGFFFFCGFGGGGEEFEDGGGGE>GGGGGGGE9,>7FFCFGGG+FFGGCEEG>C<>EGGFEGGGGGGGFFC8CFCGG=DEEGG?+2**3?GGGGGDEEBDBG6EGF8*2<C2==AFGGG<@3?F
@M00200:205:000000000-AKKM3:1:1101:8818:6972 1:N:0:1
ACTGGGCATAAAGGGCGCGTAGGCGGGGAGGCAAGTCGGGTGTGAAATCCCTCGGCTCAACCGAGGAACGGCGCCCGAAACTGCTTCTCTTGAGTCCCGGAGAGGAAGGTGGAATTCCCGGTGTAGCGGTGAAATGCGTAGATATCTGGAGGAACACCGGTGGCGAAGGCGGCATCCTGGACCGGCATTGACGCTGAGGAACGAAAGCCAGGGGAGCAAACGGGATTAGATACCCTCGTA
+
GGGGDCGGGGGFFGGGGGGEGGGGGGGG@FGGDGDGGGGGGGGGGGGGG<FDFEEEGGGGGGGEG@+B=CFGGGGEEFEEGGGGGGG<FFG<D=FFGGGCCFGDFFCF>FGF*<CFGFGGDFCGGGGGGG:FG9FFGFGGG>FGGGGGFG>*<+=FGGECGD@FGD*?EFEGCCEGGGG?FGGCGGEE70<FGEDGDG5FGGGDGED*86:@58.3>GGGG**719C2=64:CC?*7>FE
@M00200:205:000000000-AKKM3:1:1101:18957:6992 1:N:0:1
ATTGGGTATAAAGGGCTCGTAGGCGGTTTGTCGCGTCGGGAGTGAAAACCAGGTGCTTAACACCTGGCTTGCTTTCGATACGGGCAGACTGGAGGTATGCAGGGGAGAACGGAATTCCTGGTGTAGCGGTGAAATGCGCAGATATCAGTAGGAACACCGGTGGCGAAGGCGGTTCTCTGGGCATTACTTGACGCTGAGGAGCGAAAGTGTGGGGAGCGAACAGGATTAGATACCCGAGTAAGA
+
GGGFGFGFGGGGCFGGGGGFEGGGGGG:FCFFEFGGGG>F:FGGGGFFGGF6,EFFGEFGG<CBFDCC@F:FF<CFEFGGG?CFCCGGGG8<F<CFBFGGGGFD7@:@EEG@=FFGGG9BAFFGAFAE>FG7=FGGGD:>++@DGG9=,=3:@CFGGGEDF7FGGC7EEG>7CCE2CGFG7F8FGFF7AD:FEGDCC8CC*55?>:<7<<?8>CE3>C*:C);7(9C2?F27EGGGFE>C*)6
@M00200:205:000000000-AKKM3:1:1101:4051:6993 1:N:0:1
ACTGGGCTTAAAGCGAGCGCAGGTGGTTTAATAAGTCTGATGTAAAAGGCAGTGGCTCAACCATTGTGTGCATTGGAAACTGTTAGACTTGAGTGCAGTAGAGGAGAGTGGAATTCCATGTGTAGCGGTGAAATGCGTAGATATATGGAGGAACACCGGTGGCGAAAGCGGCTCTCTGGACTGTAACTGACACTGAGGCCCGAAAGCGTGGGTAGCAAACAGGATTAGATACCCTTGTA
+
GGGFFGGGGGDGGGEGGGGGGGGFFGGGGG9FECFGGGGFGGGGGFGGCCEGGGGGGGGGGGGGGFFGG@DFDG?@EG<CFAEGG<<FBFD?EF9DEEDG9@FGGGGGGFGGGGGFFEFEGEG<F9C7F7FFGGDGGGDEFE@F9;A5EF7C=B,BF@@>E7DECCGEGC>7+>FGFE@9DFCD;DGFGDFF6,9EE58*=*=CECF<G=*<FB8*8C:E4;C*/;98+86D7<2CFAA
@M00200:205:000000000-AKKM3:1:1101:18377:6994 1:N:0:1
ATTGGGTTTAAAGGGCGCGTAGGCGGGGAGGTAAGTCGGGTGTGAAATCCCTCGGCTCAACCGAGGAACGGCGCCCGAAACTGTCTCTCTTGAGTCCCGGAGAGGAAGGTGGAATTCCCGGTGTAGCGGTGAAATGTGTAGAGATCGGGAGGAACACCGGTGGCGAAGGCGGCCTTCTGGACGGTGACTGACGCTGAGGCGCGAAAGCGTGGGGAGCAAACGGGATTAGATACCCCTGTA
+
GGGGGGGGGGGGGGGGGGGGGGGGGGGGGGGGGGGGGGGGGGGGGGGGGGGGGGGGGGGGGGGGGGGGGGGGGGGGGGGGGGGGGGGGGGGGGGGGGGGGGGGGGGGGGFGGGGGGGGGGGCCFGGGGGGGGGGGGGGGGGFFFGGGGGGGDCGGGGGGGGGGGGGDGGGGGGGGGGGGGGGGGGGEEFGFGGGDEEFGGG:EG*8>FG=EGDGEGFGEGDGED?GG?FFFG?FGGFFFG
@M00200:205:000000000-AKKM3:1:1101:5208:7022 1:N:0:1
ATTGGGCATAAAGGGCGCGTAGGCGGTCTTTTAAGTCGGGGGTGAAAGCCTGTGGCTCAACCACAGAATTGCCTTCGATACTGGGAGACTTGAGACCGGAAGAGGACAGCGGAACTGCGAGTGTAGAGGTGAAATTCGTAGATATTCGCAAGAACACCAGTGGCGAAGGCGGCTGTCTGGTCCGGTTCTGACGCTGAGGCGCGAAAGCGTGGGGAGCAAACAGGATTAGATACCCCAGTA
+
GGGGGGGGGGGGGGGGGGGGGGGGGGGGGGGGGGGGGGGGGGGGGGGGGGGGGGGGGGGGGGGGGGGGGGGGGGGGGGGGGGGGGGGGGGGGGGGGGGGFGGGGGGGGGGGGGGGGGGGGGGG<FFGGGGGGGFGGDGGGGGGFGGGGGGGGGGGGGGGGGGGGGGGDCC@GGGDGFEFFGEE88CGGGGDGGEDGDGFGGGGGGGGFGGGCEGEDFDDFGFC74CFFFFFCFFG5)8@C
@M00200:205:000000000-AKKM3:1:1101:8288:7027 1:N:0:1
ACTGGGCTTAAAGGGCGCGTAGGCGGCTTGACAAGCGTGCGGTGAAAGCTCGGGGCTCAACCCCGAGTCGGCCGTGCGAACTGTCGAGCTCGAGCACAGTAGAGGCAGATGGAATTCCGGGTGTAGCGGTGGAATGCGTAGAGATCCGGAAGAACACCGGTGGCGAAGGCGGTCTGCTGGGCTGTGGCTGACGCTGAGGCGCGACAGCGTGGGGAGCAAACAGGATTCGATACCCCTGTA
+
GGGGGGGGGGGGGGGGGGGGGGGGGGGGGGGGFGGGGGGGGGGGGGGGGGGGGGGGGGGDGGGGGGGGGGGGGGGGGGGGGGGGGGGGGGFEFGEGGGGGGGGGGGGGGFGGGGGGGGGGGEGCGGFGGGGEGGGGGDGGGGCFCFFGGGGCFC83FFGGGGGGGG7:F>FGGGDGCEGGEGCGGGGGGD58CE<ECGGGGGGDG537E5CEEGEGFGGFGGFD6<F<@?AFGGFG3))<
@M00200:205:000000000-AKKM3:1:1101:11270:7028 1:N:0:1
ATTGGGCTTAAAGGGAGCGTAGGCGGATAGTTTAGTCAGAGGTGAAAGCCCAGGGCTCAACCTTGGAATTGCCTTTGATACTGGCTATCTTGAGTATGGAAGAGGTATGTGGAACTCCGAGTGTAGAGGTGAAATTCGTAGATATTCGGAAGAACACCAGTGGCGAAGGCGACATACTGGTCCATTACTGACGCTGAGGCTCGAAAGCGTGGGGAGCAAACAGGATTAGATACCCCCGTA
+
GGGGGGGGGGGGGGGGGGGGGGGGGGGGGGGGGGGGGGGGGGGGGGGGGGGGGGGGGGGGGGGGGGGGGGGGGGGGGGGGGGGGGGGGGGGGGGGGGGGGGGGCGGGGGGGGFGGGGGGGGGGGGGGGGGGGGFGCFGGGGGGGGGGGGDGCGFGGGGGGGGGGGGGGGGGGGGGGGGGGGGGGGGGFGGGGDCDGGGGGGGGGGGGGGGGGGG:DDGGGGGG:?FF@AFFGGFCG>>EE
@M00200:205:000000000-AKKM3:1:1101:3621:7031 1:N:0:1
ATTGGGTATAAAGTGAGCGTAGGCGGATAGTTTAGTCAGAGGTGAAAGCCCAGGGCTCAACCTTGGAATTGCCTTTGATACTGGCTATCTTGAGTATGGAAGAGGTATGTGGAACTCCGAGTGTAGAGGTGAAATTCGTAGATATTCGGAAGAACACCAGTGGCGAAGGCGACATACTGGTCCATTACTGACGCTGAGGCTCGAAAGCGTGGGGAGCAAAAAGGATTAGATACCCCCGTA
+
GGGGGGGFFGGFGGCGGGGGGGGGGGGGGGGGGFGGGGGGGGGGGGGGGGGGGGGGGGGFGGGGGFFAFFGCFGGGGGGA<EDGGGGGGGGGDFD9FGGGGGGGFGGGGFCGGGGGGDFFGGGGGGGGFGGG9FFGGGGGGGGGGGGGGEGGGGFGGDGCGFGGDCEGEGGGGCECFDFGGEFGGFFGGFF6*7?@CF>FGGCEE5DFEEEGGE5CDGCF4*=*6CCEF65D9FC7>8;E
@M00200:205:000000000-AKKM3:1:1101:4098:7048 1:N:0:1
ATTGGGTGTAAAGGGCTCGTAGGCTGCCAACTAAGTCAGACGTGAAATCCCTCGGCTTAACCGGGGAACTGCGTCTGAGACTGGATGGCTTGAATCCAAGAGAGGGATGCGGAATTCCAGGTGTAGCGGTGAAATGCGTAGATATCTGGAGGAACACCGGTGGCGAAGGCGGCATCCTGGATTGGTATTGACGCTGAGGAGCGAACGCCAGGGGAGCAAACGGGATTAGATACCCGAGTAAGAC
+
GGGGGGGGGGGGGGGGGGGGGGGGGGGGGGGGGGGGGGGGGGGGGGGGGGGGGGGGGGFGGGGGGGGFGGGGGF:CGGGGGGGGFGCCGGGGGGGGGFGGGGGGGGECDGFGGEGGGGGGGGGGDGGGG:CGGFGGGGGGG+@EDGGGAC,@FFFGGGGGGDGGGGGGCFE7>CGGGGGG>CEFGBF?CF+<*:*=C5*3=57CE*)9**:8EGEGBF*2*5?C3CD?FF)2<<A)7>5EF49)
@M00200:205:000000000-AKKM3:1:1101:10456:7052 1:N:0:1
ACTGGGTGTAAAGGGCGCGTAGGCGGCTTGACAAGTCAGATGTGAAAGCCCCGGGCTTAACTCGGGAATTGCATCTGAAACTGTTTTGCTTGAGTCCTGGAGGGGGTAGTGGAATTCCCAGTGTAGCGGTGAAATGCGTAGATATTGGGAGGAACACCTGCGGCGAAGGCGGCTACCTGGACAGTGACTGACGCTGAGGCGCGAAAGCTAGGGGAGCGAACGGGATTAGATACCCTCGTA
+
GGGGGGGGGGGGGGGGGGGGGGGGGGGGGGGGGGGGGGGGGGGGGAFGGGGGGGGGGGGGGGGGGGGGGGGGGGGGGGGFGFGGGGGGGGG9FEGGGGGC<FCEGGGGGGGGGFGGGGGGGGGGGAFGEGGGGFGGGEFEGEGGGGGDEFEFGGCFGCGAFG7>8FECCEFCEGCGDGGGGGGFEECC9FECEE5=5ECCEGEEG=3>FGGGFC31)2CCC5?D?GC)9*)2CC6*).0:
@M00200:205:000000000-AKKM3:1:1101:4408:7061 1:N:0:1
ACTGGGTTTAAAGGGTGCGTAGGCGGGTCTTTAAGTCAGGGGTGAAATCCTGGAGCTCAACTCCAGAACTGCCTTTGATACTGAAGATCTTGAGTTCGGGAGAGGTGAGTGGAACTGCGAGTGTAGAGGTGAAATTCGTAGATATTCGCAAGAACACCAGTGGCGAAGGCGGCTCACTGGCCCGATACTGACGCTGAGGCACGAAAGCGTGGGGAGCAAACAGGATTAGATACCCCTGTA
+
GGGGGGGGGGGGGGGGGGGGGGGGGGGGGGGGGGGGGGGGGGGGGGGGFGGGGG@FGEFFGGGGGGGGGGFGGGGGGFGGGGGGGGGGGGGGGGGGGGGEGGGGCFFGGGGGDGFFCFGGGEGGGGGGGGGGGGGGGGGGFDGGGFGGGGGEGGGGGGG?FC@EGGGGGGC8EGGFGGGGGGGEGGGGFGG8EGGGGDC=CDGGE=C<EEECGDBGFGGGGG6C?DC?4*5CFC8C@@F7
@M00200:205:000000000-AKKM3:1:1101:28025:7093 1:N:0:1
ACTGGGCATAAAGGGCGTGTAGGCGGTTTGTTAAGTCATGTGTGAAATCCCCCGGCTCAACCGGGGAAGTGCGCATGAAACTGGCAAGCTAGAGTACCGAAGAGGGGGGTGGAATTCCCGGTGTAGCGGTGAAATGCGTAGATATCAGGAGGAACACCGGCGGCGAAGGCGGCTTCCTGGACCGATACTGACGCTGAGACGCGAAAGCGTGGGGAGCAAACAGGATTAGATACCCCGGTAAGA
+
GGGGGGGGGGGGGGGGGGGGGGGGGGGGGGGFGGGGGGGGGGGGGGGGGGGGGGGGGGGGEGGGGGGGGFGGGGGGGGGGFGGGGGGGGCGGGGGGGGGGGGGGGGGGGEGCCGGGGFGGGGGEGGFGGEGGGGGGGG5ECC7FFGFGGGGGGGFFGGGGGGGGGGGGGGGGGGGGGFGGFFGEGEDC?FFFEGDEGGGFEDGGEGGGGGGGGG@CEGCEFFGGFGGBFBAF<<0<@FFG5<>
@M00200:205:000000000-AKKM3:1:1101:4059:7094 1:N:0:1
ACTGGGCATAAAGGGAGCGTAGGCGGATAGTTTAGTCAGAGGTGAAAGCCCAGGGCTCAACCTTGGAATTGCCTTTGATACTGGCTATCTTGAGTATGGAAGAGGTATGTGGAACTCCGAGTGTAGAGGTGAAATTCGTAGATATTCGGAAGAACACCAGTGGCGAAGGCGACATACTGGTCCATTACTGACGCTGCGGCTCGAAAGCGTGGGGAGCAACACGGATTAGATACCCGCGTA
+
CGGGCFGGGGCEFFGGGGCGGGGFFGGGGGFFGFFGGFGDEGFFFEFGGGGGGGGGFGGGFGFGGGCFGGGGGFGGGGGFEGGGFGGGGFGGGGGGGGGG?DE<AGG<FFGFC9FEFEFEGGGGGGGGGDFAFGGGGGGFFGGFGGGG@FCFFFGFEEGGFFF8+@8CFC:EGDG9@CFCFC,,@9;FGCFGDEDG*>C*@C55BG4FG/;FCE3DB=F6*/:C1*//6*):EFF))07*
@M00200:205:000000000-AKKM3:1:1101:8593:7107 1:N:0:1
ATTGGGTTTAAAGCGCGTGCAGGCGGTCCGTTAAGTCTCGTGTGAAATCCTCCGGCTCAACCGGAGAACGCCGCGGGATACTGGCGGGCTTGAGGGCGGTAGAGGGTGATGGAATTCCCGGTGGAGCGGTGAAATGCGTAGATATCGGGAGGAACGCCAGTGGCGAAGGCGGTCACCTGGGCCGTCCCTGACGCTGAGACGCGAAAGCTGGGGGAGCGAACGGGATTAGATACCCCGGTA
+
GGGGGGGGGGGGGGGGGGGGGGGGGGGGGGGGGGGGEGGGGGGGGGGGGGGGCFGGGGFGGAFFGDEFGGGGGGGGGGGF,FGGGGGGC:AF8FGGGGGCFGGGGGGGFGGGGGGGGGGGGGGGCFGGG@BBCFGE9FFGECCCG@FGG>EEEF@?>CCE8CF?>CCEGGGGGCEF?FGGGFGEGGGGFFCCC7CEGGGGG7=CCCCDFCFG8C878C88D<EGFDC2??A:7C8G)555
@M00200:205:000000000-AKKM3:1:1101:13540:7128 1:N:0:1
ACTGGGTGTAAAGCGAGCGCAGGTGGTTTAATAAGTCTGATGTAAAAGGCAGTGGCTCAACCATTGTGTGCATTGGAAACTGTTAGACTTGAGTGCAGTAGAGGAGAGTGGAATTCCATGTGTAGCGGTGAAATGCGTAGATATATGGAGGAACACCGGTGGCGAAAGCGGCTCTCTGGACTGTAACTGACACTGAGGCTCGAAAGCGTGGGTAGCAAACAGGACTAGATACCCCAGTA
+
GGGGGGGGGGGGGGGGGGGGGGGGGGGGGGGGGGGGGGGGGGGECEFGGGGGGGGGGGGGGGGGGGGGGGG@FGGGGGGGGGGGGGGGFGGGGGFGGGGGGGGCFGGGGGGFGGGGGGGGGGGGGGGGGGGGGGGGEGGGGGGGGGGFGFDC@FGGGGGFGFGEGFGGGDFGGEGGGGGAFGGGGGGGGGGGGGGG?CGGGGGFGGGGGGC@FC8CFFFGGF*C16FEFF?>FGGGFFF
@M00200:205:000000000-AKKM3:1:1101:3456:7131 1:N:0:1
ACTGGGCGTAAAGGGCGCGTAGGCGGCCTGATAAGTAGGGGGTGAAATCCTGCGGCTTAACCGCAGGGCTGCCTTCTAAACTGTCGGGCTCGAGCACAGTAGAGGCAGGTGGAATTCCCGGTGTAGCGGTGGAATGCGTAGAGATCGGGAAGAACATCAGTGGCGAAGGCGGCCTGCTGGGCTGTTGCTGACGCTGAGGCGCGACAGCGTGGGGAGCAAACAGGATTAGATACCCCTGTA
+
GGFFGGGC@BEGFFGCEFC@BFEFGD@FGFG,@AFF@FEEEG8@DDGGGGGFGGGGDCDFFGGGGGGGFGGGGGGGGGGGGGGGGGGGGGGGGGGGGGGFFFFGGGGGGDGGGDF,EFEEGFGFFGGGGGGGGGFFGGGGFEGGC@FGGGDEGGGGGGCFBFGGGGGGGFGGGGDGFGGGGC6ECFGGCCEFGECC8CFGGGGEEEGGE5?EGGFGBGF85DGG?D>?9@AC9<CF>F4:
@M00200:205:000000000-AKKM3:1:1101:11462:7154 1:N:0:1
ATTGGGCTTAAAGGGAGCGTAGGCGGATAGTTTAGTCAGAGGTGAAAGCCCAGGGCTCAACCTTGGAATTGCCTTTGATACTGGCTATCTTGAGTATGGAAGAGGTATGTGGAACTCCGAGTGTAGAGGTGAAATTCGTAGATATTCGGAAGAACACCAGTGGCGAAGGCGACATACTGGTCCATTACTGACGCTGAGGCTCGAAAGCGTGGGGAGCAAACAGGATTAGATACCCCAGTA
+
GGGGGGGGGGFGGGGGGGGGEGGGGGGGGGGGGGCFGGGGGGGGGGGGGGGGGGGGGGGGGGGGGGGGGGGGGGGGGGGGGGGGGGGGGGGGGGGGGGGGFGGGGGGGGGGGGGGGGGGGGGGGGFGGGGGGGGGGGCFFGEGGGGGFGGCEGGGGGGGGGGGGDECEGGGGGEGFGGGCFGGFGGGGGGGGGGGGD>FGGGCCD8CGEGGGGG>8BCFFCDG*,>D<4C?GG:CFFFFG
@M00200:205:000000000-AKKM3:1:1101:27208:7170 1:N:0:1
ACTGGGTATAAAGCGCGCGCAGGCGGTTTCTTAAGTCTGGTGTCTAAGTGCGGGGCTCAACCCCGTGACGCACTGGAAACTGGGAGACTTGAGTGCAGAAGAGGAGAGCGGAATTCCACGTGTAGCGGTGAAATGCGTAGAGATGTGGAGGAACACCAGTGGCGAAGGCGGCTCTCTGGACTGTAACTGACGCTGAGGCGCGAAAGCGTGGGGAGCAAACAGGATTAGATACCCCTGTAAGAAC
+
GGGGGGGGGFFGGGGGGGGGCGGGGGGGGGGGGGGGGGGGGGGGGGGGGGGGGCFGGGGGGGGGGGGGGGGGGGGGGGGGGGGGGGGGGGFAGGGGGGGGFFGGGGGGGGEGGGDFEFGGGGGGGGGCFED<FFFGGFGEGGGCFFCCEGDEFGGGFCGGGGGGGGGGGGGGGGGFGGFCFEE?EFGGGFCGG=9CFFDGGGGC8:FD?EGEGDFGFF6/*2**.*944*)*23*/5<@+:)5.
@M00200:205:000000000-AKKM3:1:1101:7274:7193 1:N:0:1
ATTGGGTTTAAAGGGCGCGTAGGCGGTCTGTTAAGTTCGGTGTGAAAGCCCTCGGCTCACCCGAGGAAGTGCGCCGGATACTGGCAGACTCGAGTACCGGAGAGGAGGGTGGAATTCCTGGTGTAGCGGTGAAATGCGTAGATATCAGGAGGAACACCGGTGGCGAAGGCGGGTAGCTGGGCCGACACTGACGCTGAGGCGCGAAAGCTAGGGGAGCGAACGGGATTAGATACCCGGGTA
+
GGGGGGGGGGGGGGGGGGGGGGGGGGEGGGEGGGGGGGGGGGGGGGGGGGGGGGGGGGGGGGGEGGGGGGGGGGGGGGGGGGGGGGGGGGGGGGGGGGGGGGGGGGGGGEGGGGGGGGGGGGGGGGGGGGGGGGGGGGGGGGFGGGCFGGGGGEGGGGGGGGGGGGEEFFFGGGGGGFGGGGGDGGGGFFGGGGGGEGGGGGGGGGGGG?GGGG:DFGGCGGDDFDFDFFFFGGGGFF3>
@M00200:205:000000000-AKKM3:1:1101:27975:7213 1:N:0:1
ATTGGGTTTAAAGGGAGCGTAGGCGGATAGTTTAGTCAGAGGTGAAAGCCCAGGGCTCAACCTTGGAATTGCCTTTGATACTGGCTATCTTGAGTATGGAAGAGGTATGTGGAACTCCGAGTGTAGAGGTGAAATTCGTAGATATTCGGAAGAACACCAGTGGCGAAGGCGACATACTGGTCCATTACTGACGCTGAGGCTCGAAAGCGTGGGGAGCAAACAGGATTAGATACCCGCGTA
+
GGGGGGGGGGGGGGGGGGGGGGGGGGGGGGFGGGGGGGGGGGGGGGGGGGGGGGGGGGGGGGGGGGGGGGGGGGGGGGGGGGFGGGGGGGGGGGGGGGGGGGGGGFGGGGGFGGGGGGGGGGGGGGGGGGGGGGGGGGGGGGGGFGGGG@CGDFGGFGGGGGGEGGGGGGGGGGGGGGGCFEGGGGGGGGGCGGGGGGGGFGGG?EDGCEEGGGFDFFFGGG6<@GGFFFFGDFCGEFEG
@M00200:205:000000000-AKKM3:1:1101:18539:7222 1:N:0:1
ATTGGGCTTAAAGGGCGCGTAGGCGGCCGATTAAGTCGGGGGTGAAAGCCTGTGGCTCAACCACAGAATTGCCTTCGATACTGGTTGGCTTGAGACCGGAAGAGGACAGCGGAACTGCGAGTGTAGAGGTGAAATTCGTAGATATTCGCAAGAACACCAGTGGCGAAGGCGGCTGTCTGGTCCGGTTCTGACGCTGAGGCGCGAAAGCGTGGGGAGCAAACAGGATTAGATACCCTAGTA
+
GGGGGGGGGGGGGGGGGGGGGGGGGGGGGFGGGGCFGGGGGGGGGGGGGGGGGGGGGGGGGGGGGGGGGGGGGGGGGGFGEEFGGGGGGGGDGFGGGGGGGGGG,>FFGGGGGGGFGGGGGEFFFGGGFFFFGGGGG@FFFEGCFGGFDEGGGFCFG:FEFGGDEGGG@BFE>>EGFGGGGGFGGGGE7:9EDGG=8CFDEC=CEC59C5CEGE3<>FGF7DGG<<>)**)2<C8CFF6C
@M00200:205:000000000-AKKM3:1:1101:25554:7226 1:N:0:1
ACTGGGTGTAAAGGGAGCGTAGGCGGCTAGTTTAGTCAGAGGTGAAAGCCCAGGGCTCAACCTTGGAATTGCCTTTGATACTGGCTATCTTGAGTATGGAAGAGGTATGTGGAACTCCGAGTGTAGAGGTGAAATTCGTAGATATTCGGAAGAACACCAGTGGCGAAGGCGGCCTTCTGGACGATGACTGACGCTGAGACGCGAAAGCGTGGGGAGCAAACAGGATTAGATACCCGCGTGCGAT
+
GEGGGGGEFGGGGGGFECFFGGGGGG7FFCE<CFGG<C,,CFGGGGGDFGGFEGGGFGGGGCCFGFGF98FFEFE9,<6CFGG<DF9EFFCFFF9,,CF9EFGDGGEFEBFGGGF@FF:CFGGFGG9FFGGFGGGGGGGGGGGGGGF,A:4@EGG8FGDF5EFGDCG=FGGGG53>EGGF9ECCE8B7:DFGGCDGGGGGGGCEE5CFGEEEGGAGFGFFGGGG?FG26840<CF35@)**4:(
@M00200:205:000000000-AKKM3:1:1101:13436:7238 1:N:0:1
ATTGGGCTTAAAGGGAGCGTAGGCGGATAGTTTAGTCAGAGGTGAAAGCCCAGGGCTCAACCTTGGAATTGCCTTTGATACTGGCTATCTTGAGTATGGAAGAGGTATGTGGAACTCCGAGTGTAGAGGTGAAATTCGTAGATATTCGGAAGAACACCAGTGGCGAAGGCGACATACTGGTCCATTACTGACGCTGAGGCTCGAAAGCGTGGGGAGCAAACAGGATTAGATACCCGCGTA
+
GGGCGGGGGGGGGGGGGGGGGGGGGGGGGGGGGGGGGGGGGGGGGGGGGGGGGGGGGGGGGGGGFGGGGGGGGGGGGGGFGGGGGGGGGGGGFFGGGGGGGGGCGGGGGGGGGGGGGGGGGGGGGCGGFGGGGGGGGFFGGGGFGGGCCGGGFGGGGGG8FGGGGGGDGG>CGEE9FC<FFGGGGGGGGFFGEDGECCC7FC5EGG4C5=CCCGFCBGFGFD8C@CC@FFEC@FGGE>DE
@M00200:205:000000000-AKKM3:1:1101:7836:7255 1:N:0:1
ACTGGGTATAAAGGGCTCGTAGGCGGTTTGTCGCGTCGGGAGTGAAAACGCCGTGCTTAACACGGCGCTTGCTTTCGATACGGGCAGACTAGAGGTATTCAGGGGAGAACGGAATTCCTGGTGTAGCGGTGAAATGCGCAGATATCAGGAGGAACACCGGTGGCGAAGGCGGTTCTCTGGGAATGACCTGACGCTGAGGAGCGAAGGTGTGGGGAGCGAACAGGATTAGCTACCCTCGTA
+
GGGGGGGGGGDGGGGGGGGGGFGGGGGGGGGGGGGEGEGGGFGGGGGFGGGGGG+CFGGGFFGGGGGGEGGGGCGGGGGGGGGGGGGGGGGDFGGGGGGGGEGCGGEGFGGCDFFGGGGCFFFGGGGGGG+>FGGFGGG8<FGGGGGGGGGGGGGGCEEGGGG@EGGGGGGGGGGGGGCGFFGFFD9FGFGGEEGC5CCCEFEEG*/>C+;A5E@GFG5=5DFF?FGFF))2+;A*55;E
@M00200:205:000000000-AKKM3:1:1101:24382:7265 1:N:0:1
ACTGGGTGTAAAGGGCGCGTAGGCGGCGCGAGGAGTCGGGGGTGAAAGTCCGGGGCTCAACCCCGGATCGGCCTTCGAGACTCTCGCGCTGGAGCACAGTAGAGGCGGGTGGAATTCCCGGTGTAGCGGGGGAATGCGTAGAGATCCGGAAGAACACCGGTGGCGAAGGCGGGCCGCTGGGCTGTGGCTGACCCTGAGGCGCGACCGCGGGGGGAGCCAACCGGCTTCGATACCCCGGTA
+
GEFCFG<FFGFGGGC;FGGGGGGGGGGGGGFEGEGGFFCGDGGGFGGGG9E=@>EGGGBFGFGGGCFC>FGGGGGFGGGGGGGGGGEFGD:FGGGGG<F:FD@C@GGGD:@C*,8<F:,:FCE@<<EEG**:*;8E7*:;:*<<AFE*:*8/0<0@>E5C*8C6**:*:@?C*:>*2*1:EG6*03;8:<*0+*2:8*;:5C78>*))1*2*28755E8****9()9(.)-*8:+97))*
@M00200:205:000000000-AKKM3:1:1101:14869:7319 1:N:0:1
ATTGGGTTTAAAGGGCGCGTAGGCGGCCATGCGTGTCTTCCGTGAAATCCCTCGGCTCAACCGAGGACGTGCGGAAGAAACTGCAAGGCTCGAGTCCGGAAGAGGGGGGCGGAATTCCCAGTGTAGCGGTGAAATGCGTAGATATTGGGAGGAACACCGGTGGCGAAGGCGGTCCCCTGGGCCGGTACTGACGCTGAGGCGCGAAAGCGTGGGTAGCAAACGGGATTAGATACCCCAGTA
+
GGGGGGGGGGGGGGGGGGGGGGGGGGGGGGGGGGGGGGGGGGGGGGGGGGGGGGGGGGGGGGGGGGGGGGGFGGFCFGGGGGGGGGGGGGFEGGGGGGGGGGGGGGGGGGGGGGGGGDGGGGGGGGGGEGGGGFGGGGGGGCGGGGGGD>>CEGGGGGG>EGGGCGDGEGGGGGGGGGFGGGGGGGG597?8=5DEE:C=EDGGC89C?/;EGEFG@F98>DCG:DG)**):C<ED37/+
@M00200:205:000000000-AKKM3:1:1101:24507:7336 1:N:0:1
ACTGGGTATAAAGGGAGCGTAGGCGGACATTTAAGTCAGGGGTGAAATCCCGGGGCTTAACCTCGGAATTGCCTTTGATACTGGGTGTCTTGAGTATGAGAGAGGTGTGTGGAACTCCGAGTGTAGAGGTGAAATTCGTAGATATTCGGAAGAACACCAGTGGCGAAGGCGACACACTGGCTCATTACTGACGCTGAGGCTCGAAAGCGTGGGGAGCAAACAGGATTAGATACCCTCGTA
+
GGGGGGGGGGGGGGGGGGGGGGGGGGGGGGGGGGGGGGGGGGGGGGGGGGGGGGGGG,FGGGGGGGGGGGGGGGGGGGGGGGGGGGGGGGGGGGGGGGGGGGGGGGGGGGGGGGGGGGGGGGGGGGGGGGGGGGGGGGGGGGGGGGGGGGGGGGGGGGGGGGFCEGGGGGGGDEDFEFG@FGGFGGGGGGGGGEGCCFFGGGGDGEDGG=8FFE>5D5EC5C8D:FD<6BBFGC8CFFFG
@M00200:205:000000000-AKKM3:1:1101:19505:7344 1:N:0:1
ATTGGGCGTAAAGGGCGCGTAGGCGGGATGGCAAGTCGGTCGTGAAATCCCTGGGCTCAACTCAGGGGGGTCGGCCGATACTGCCGTTCTTGAGGGATGCAGAGGAGACTGGAATTCCCGGTGTAGCGGTGAAATGTGTAGAGATCGGGAGGAACATCAGTGGCGAAGGCGGCCCTCTGGACCAGTACTGACGCTGAGGCACGAAAGCGTGGGGAGCAAACAGGATTAGATACCCTTGTA
+
GGGGGGGCGGGGGGGGGGGGGGGGGGGGGGGGGGGGGGGGGGGGGGGGGGGGGGGGGGGGGGGGGGGGGGGGGGGGGGGGGGGGGGGGGGGGGGGGGGGGGGGGGGGGGGGGGGGGGGGGGGGGGGGGGGGGGGGGGGGGGGGFCGGGGGGGGGGGGGGGFGGGGGGGGGGGGGGGGGGGGGGGGGGGGGGGGGGGGGGGGGGEGGDG5AEGGGFGFGGCD<8D6DG?FBAGGCGC@?FC
@M00200:205:000000000-AKKM3:1:1101:20576:7360 1:N:0:1
ACTGGGCATAAAGAGCTCGTAGGCGGTTGTGCAAGTCGGATGTGAAAGCCCGAGGCTCAACTTCGGGATGCCATTCGATACTGCATGACTAGAGGCAGGTAGGGGAAAGTGGAATACCTGGTGTAGCGGTGAAATGCGCAGATATCAGGTGGAACACCGGTGGCGAAGGCGGCTTTCTGGGCCTGTCCTGACGCTGAGGAGCGAAAGCTAGGGGAGCAAACAGGATTAGATACCCTTGTA
+
GGGGGGGGGGGGGGGGGGGGGGGGGGGGGGGGGGGGGGGGGGGGGGGGFGGGGGGGGGGGGGGGGGGGGGGGGGGGGGGGGGGGGGGGGGGGGGGGGGGGGGGGGEGGGGGGGGFGGGGGGFGGGGGGGGGFGGGGGGGGGGGGGGGGGGGGGGGGGGGGGGGGGGGGGGGGGGGGGGGFGGGGGGFGCFGF57DEEGGGGDGGGGGGGGGGGGEDBGFFGGFD0FG)**)2<EGC?)00
@M00200:205:000000000-AKKM3:1:1101:23246:7367 1:N:0:1
ATTGGGTTTAAAGCGGGTGTAGGCGGTCTTCTAAGTCAGATGTGAAATCCAGCGGCCCAACCGCTGAATTGCATCTGATACTGGTCGACTTGAGGACGGTAGAGGTCGGTGGAATCCCGAGTGTACCGGTGAAATGGGCATATATTCGGGGGAACACCAGTGGCGAAGGCGGCCGACTGGGCCGATCCTGACGCTGAGACCCGAAAGCCAGGGGAGCAAACCGGATTAGATACCCGGGTAAG
+
GGGGGGGGGGGGGGGGGGGGGGGGGGGGGGGGGGGGGGGGGGGGGGGGGGGGGGGGGGGGGGGGGGGGGGGGGGGGGGGGGGGGGGGGGGGGGGGGGGGGGGGGFGGGGGGGGGGGGGGGGGGGGGGGGECFGGGGFGFF,@FC;BFGFGGCFGGGGGGGGGGGGGGEGGGGGGEGGGGGGGGGDEGEGGGGGGGGGGGGGGGGGG5FGC5>EEFGF=?FF<ED9DC<@FFCFCEDEF>GGF
@M00200:205:000000000-AKKM3:1:1101:15414:7373 1:N:0:1
ACTGGGTGTAAAGAGCTCGTAGGCGGCCGTGCAAGTCGGACGTGAAATACCACGGCTCAACCGTGGGGAGTCGTTCGATACTGCTCGGCTAGAGGCAGGTAGGGGAGAGTGGAATTCCTGGTGTAGCGGTGAAATGCGCAGATATCAGGAGGAACACCGGTGGCGAAGGCGGCTCTCTGGGCCTGTCCTGACGCTGAGGAGCGAAAGCTGGGGGAGCGAACAGGATTAGATACCCCCGTA
+
GGGGGGGGGGGGFGGGGGGGGGGGGGGGGGGGGGGGGGGGGGGGGGGGGGGGGGGGGGGGGGGGGDEGFFGGGGGGGGGGGGGGGGGGGGGGGGGGGGGGGGGGGGGGGGGGFGGGGGGGGGGGGGGGGGGGGGGGGGGGGGGGGGGG,CCECDGGGGEGGGGGGEGGGGGGGGGGGFACFGGGGGGGFFGGGGGGGGGGCFGEEGGFGGGGGGFGFGGGGG6C6FG?FFD>CFGGD>E5
@M00200:205:000000000-AKKM3:1:1101:12291:7400 1:N:0:1
ATTGGGTTTAAAGGGAGCGTAGGCGGATAGTTTAGTCAGAGGTGAAAGCCCAGGGCTCAACCTTGGAATTGCCTTTGATACTGGCTATCTTGAGTATGGAAGAGGTATGTGGAACTCCGAGTGTAGAGGTGAAATTCGTAGATATTCGGAAGAACACCAGTGGCGAAGGCGACATACTGGTCCATTACTGACGCTGAGGCTCGAAAGCGTGGGGAGCAAACAGGATTAGATACCCGTGTA
+
GGGGGGGGGGGGGGGGGGGEGGGGGGGGGGGGGGGGGGGGGGGCGGGGGGGGGGGGGGGGGGGGGGGGGGGGGGGGGGGGGGGGGGGGGGGGFGGGGGGGGGGCCGGGGFGAFGFGGFGEGGGGGFF9<FGGGGGGGGGGG>FGGGGGFEGFGGGGGGGGGGGGGGGGGGCEGGG9FFFFGGGGFGGGGGGGGGGGGC8FGGGGGGGFGGGG>EDC5FG?CDG4=FF8FAEGGGGGDEFG
@M00200:205:000000000-AKKM3:1:1101:4167:7402 1:N:0:1
ATTGGGTTTAAAGAGCTCGTAGGCGGTTCGTCGCGTCGGCTGTGAAAACCCGGAGCTCAACTCCGGGCCTGCAGTCGATACGGGCGGACTTGAGTTCGGCAGGGGAGACTGGAATTCCTGGTGTAGCGGTGAAATGCGCAGATATCAGGAGGAACACCGGTGGCGAAGGCGGGTCTCTGGGCCGAAACTGACGCTGAGGAGCGAAAGCGTGGGGAGCGAACAGGATTAGATACCCGCGTA
+
GGGGGGGGGGGGGGGGGGGGGGGGGGGGGGGGGGGGGGGGGGGGGGGGGGGGGGGGGGGGGGGGGGGGGGGGGGGGGGGGGGGGGGGGGGGGGGGGGGGGGGGGGGGGGGGGGGGGGGGGGGGGGGGGGGGGGFGGGGGDGGGGGGGGGGGGGGGGGGGGGGGGGFGGGGGGGEGGGGGGGGGGGCEECFCFGGGGGGGGGGGDDGDFGEGGGGBD:E1:DDCGFGDBF?ADFG8DEFFE
@M00200:205:000000000-AKKM3:1:1101:9533:7406 1:N:0:1
ATGGGCGTAAAGGGAGCGTAGGCGGATAGTTTAGTCAGAGGTGAAAGCCCAGGGCTCAACCTTGGAATTGCCTTTGATACTGGCTATCTTGAGTATGGAAGAGGTATGTGGAACTCCGAGTGTAGAGGTGAAATTCGTAGATATTCGGAAGAACACCAGTGGCGAAGGCGACATACTGGTCCATTACTGACGCTGAGGCTCGAAAGCGTGGGGAGCAACCAGGATTAGATACCCGAGTA
+
FGGGGGGGGEEGGGGGGGG7FFGGGGGGGGGGGGGGGGGGGGGGFGGGGGGGGGGGGDGGGGGGGFGFGGGGGGGGGGGGGGGGGGGGGGGAEGGGGGFGFGGFGGGFGGGAFFFGGGGGGGGGGGGFFGCFFFFGGGGGGGGGGGG?FEGCAFFGGGGGGDGGE:CFFGFCEGFGGFCFFFGGGGGFAFCGCGGGG8CCGGEFGGFGGGEGEG;DFF*ADC*93@4<FF5@GFED5>>
@M00200:205:000000000-AKKM3:1:1101:23376:7421 1:N:0:1
ATTGGGTTTAAAGCGAGCGCAGGTGGTTTAATAAGTCTGATGTAAAAGGCAGTGGCTCAACCATTGTGTGCATTGGAAACTGTTAGACTTGAGTGCAGTAGAGGAGAGTGGAATTCCATGTGTAGCGGTGAAATGCGTAGATATATGGAGGAACACCGGTGGCGACAGCGGCTCTCTGGACTGTAACTGACACTGAGGCTCGAAAGCGTGGGTAGCAAACAGGATTAGATACCCCAGTA
+
GGGGGGGGGGGGGGGGGGGGGGGGGGGGGGGGGGGGGGGGGGGECCFFGGGGGGGGGGGGGGGGGGGGGGGFGGGGGGGGGGGGGGGGGGGGGGGGGGGFFEGGDGGGFGGGGGGGGGGGGGGGGDGFCFGGGGFFGGGGGFGGGGGFFCFCEFFGFEGGGGFB>+@@FEEGGCFFFGGGGGGGGGGGGF?FFGCGG5DEEGG8CEGGGDECFD?FAC:CFGFGF7C@FF<DFCDC.;6
@M00200:205:000000000-AKKM3:1:1101:5282:7436 1:N:0:1
ATTGGGTTTAAAGGGCGCGTAGGCGGACATTTAAGTCAGGGGTGAAATCCCAGAGCTCAACTCTAGAACTGCCTTTGATACTGGGTGTCTTGAGTGTGAGAGAGGTATGTGGAACTCCGAGTGTAGAGGTGAAATTCGTAGATATTCGGAAGAACACCAGTGGCGAAGGCGACATACTGGTCCATTACTGACGCTGAGGCTCGAAAGCGTGGGGAGCAACCAGGATTAGATACCCCCGTA
+
GGGGGGGGGGGGGGGGGGGGGGGGGGGGGGGGGGGGGGGGGGGGGGGGGGGGGGGGGGGGGGGGCGFGGGGGGGGGGGGGGGGGGGGGGGGGGGAGFGDGGGGGGGGGGGGGGGGGFFDEGGGGGFGGDGGGGAFEGGGFGGGGGGGGGGGGGFFFFCFFAFF>CGD7EGGGGGEGGGGGGGFFFDGGFGGF>EGEEGGFGGEEFCCDE5EFGCEGFCF07::CFGG?F4<7@@CF)<>>
@M00200:205:000000000-AKKM3:1:1101:27630:7436 1:N:0:1
ATTGGGTGTAAAGAGCTCGTAGGCGGTTTGGCAAGTCGGGTGTGAAAACTCCGGGCTCAACTCGGAGACGCCACTCGATACTGCCATGACTAGAGTCCGGTAGGGGAGCGCGGAATTCCTGGTGTAGCGGTGAAATGCGCAGATATCAGGAGGAACACCGGTGGCGAAGGCGGCGCTCTGGGCCGGTACTGACGCTGAGGAGCGAAAGCGTGGGGAGCGAACAGGATTAGATACCCGGGTA
+
CFDEEGGGGGFGGGGGFFGGEGGGGGGGGGGGFFCFGGGGGGGGGGGFFEGGGGGG7FG@6@FGGEGCGFGGDDGGGG8FEE9FECFGGFG?FGFGEGGFC@F+FEGGGGGGGCFFFGGGGGGGGGFAFGGC@EFGCFGGEGDCGGCDFGFGGGFFEGGGGGDCGGC7CCFCEDGG8EFG+;;EGEEGG7FC<EGGGEFG6CCCEEGD?5*/255<;5E*9>?F077-9*67::CGF:5C7
@M00200:205:000000000-AKKM3:1:1101:10161:7453 1:N:0:1
ACTGGGCATAAAGTGCTCGTAGGCGGTTTGTCGCGTCGGGAGTGAAAACGCCGTGCTTAACACGGCGCTTGCTTCCGATACGGGCAGACTAGAGGTATTCAGGGGAGAACGGAATTCCTGGTGTAGCGGTGAAATGCGCAGATATCAGGAGGAACACCGGTGGCGAAGGCGGTTCTCTGGGAATGACCTGACGCTGAGGAGCGAAAGTGTGGGGAGCGAACAGGATTAGATACCCTAGTA
+
GGGGGFGGGGGGGGFGGGGGGGGGGGGGGGGGGGFGGGGGGGGGGGGGGGGGGGCGGGFGGGGGGGGGGGGGGGGGGGGGGGGGGGGGGGGCFFGGGGGGGGGGCGGGGGGDGGGGGGGEGGGGGGGDEGGGGGGFGFGGGEGGGGFDGGGCG7FFGGGDGCEGEEGGGGGGGGGGGG@CFGGGGGGGGGGGGGGGE5CCEFCG:EDGGGGC8EEGFGDE<5CC1<7?6FAGGGGGFFFF
@M00200:205:000000000-AKKM3:1:1101:5232:7489 1:N:0:1
ACTGGGTTTAAAGGGCGCGTAGGCGGGGCCGGAAGTCGGGTGTGAAAGCCCCGGGCTCAACCCGGGAACGGCGCCCGAGACTGTGGCTCTTGAGTCCCGGAGAGGCGGGTGGAATTCCTGGTGTAGCGGTGAAATGTGTTGAGATCCGGAGGAACACCGGTGGCGCAGGCGGCCCGCTGGACGGAGACTGACCCCGAGGCGAGAAAGCGTGGGGAGCACACGGGATTTGATTCCCCCCGAAAC
+
FGGGGGGGGGGGGGGDGGGGCFGFGGGGGGGGGGGGGGGGGEGGGGGDGGGGFGGGGGGGG?FGGGGGGGGGGGEGGGGGGGGGGGGGGGGGGGGGGGC7@C*>FCDGG<*C*8,?,<:FF:FBFGG7788CF7<,3,<*2<:5CC:CE*8ECGGGGGGD/*8:CEGGG**:88888*/8*2?C*1?597+<+2**2:5**)21;F4****/:C>D>**;<<ED01>)1/.*03<*7))*)((
@M00200:205:000000000-AKKM3:1:1101:28353:7496 1:N:0:1
ACTGGGTTTAAAGCGAGCGCAGGTGGTTTATTAAGTCTGGTGTAAAAGGCAGTGGCTCAACCATTGTATGCATTGGAAACTGGTAGACTTGAGTGCAGGAGAGGAGAGTGGAATTCCATGTGTAGCGGTGAAATGCGTAGATATATGGAGGAACACCGGTGGCGAAAGCGGCTCTCTGGCCTGTAACTGACACTGAGGCTCGAAAGCGTGGGGAGCAAACAGGATTAGATACCCTAGTA
+
GGGGGGGGGGFGGGGG:FEGGGG8@F;DF<FGGGFGGGGGFFGGGGGGGGFEGGGGGGGGGGEGGGFGFGGGFEFGFGFFGGGGGGGFGGGGGGGGGCGGCEFEGGGGGGGDFFGFGAF?EEGFFGGGGGE=DEFGGEGGGGFG9E,?FGGG,?BFF:FG@CFGGGGG?EGEGDCCGGCCG9DFGGGFGGGGGFGGGGG5FD>E*:CD=ECFGDBDFG+3758F@GDEFF?>C<C78CF
@M00200:205:000000000-AKKM3:1:1101:20383:7517 1:N:0:1
ACTGGGCATAAAGGGCTCGTAGGCGGTTTGTCGCGTCGGGAGTGAAAACCAGGTGCTTAACACCTGGCTTGCTTTCGATACGGGCAGACTGGAGGTATGCAGGGGAGAACGGAATTCCTGGTGTAGCGGTGAAATGCGCAGATATCAGGAGGAACACCGGTGGCGAAGGCGGTTCTCTGGGCATTACCTGACGCTGAGGAGCGAAAGTGTGGGGAGCGAACAGGATTAGATACCCGCGTA
+
GGGGGGGGGGGGGGGGGGGGGGGGGGGGGGGGGGGGGGGGGGGGGGGGGGGGGGGGGGGGGGGGGGGGGGGGGGGGGGGGGGGGGGGGGGGGGGGGGGGGGGGGGGGGGGGGGGGGGGGGGGGGGGGGGGGGGGGGGGGGGGGGGGGGGGGDGGGGGGGGDGGGGDGDGGGGGGGGGGGGGGGGGGGGGGFG5=DGGGFGGGGGGGGGG?7CEG@GFG>ECDEF1CGF=?2CCFF3>E>E
@M00200:205:000000000-AKKM3:1:1101:7563:7521 1:N:0:1
ATTGGGTTTAAAGGGCGCGTAGGCGGCCCCTTAAGCGGGCGGTGAAAGCTCGGGGCTCAACCCCGAGTCGGCCGTGCGGACTGGGGGGCTGGAGCACGTCAGAGGCGGGCGGAATTCCGGGTGTAGCGGTGGAATGCGTAGAGATCCGGAAGAACACCGGTGGCGAAGGCGGCCCGCTGGGACGTGGCCGACGCTGAGGCGCGACCGCGTGGGGAGCAAACAGGATTAGATACCCTTGTC
+
CFGGGGGGGGGGGGGGGGGGGGGGGGGGGGGGGGGGGEFGGGGGGGGGGGGGGGGGGGGGGGGGGGGGGGGGGGGGGGGCEGGGGGGGGGDGCCFGGGGGGEGGFGGGGG>EGG*AFGGGGDG>CC?EG*8CC+3CEG88>;+330C8EA>8CFGD8CEE*888:/?C5>CECGG*2*2?C>C*;;8:*9****1*//8*:>C*1/59858?EGB<5E6CFCCD(2:,**.:CCFGFF6+
@M00200:205:000000000-AKKM3:1:1101:9730:7535 1:N:0:1
ACTGGGCGTAAAGGGAGCGTAGGCGGATAGTTTAGTCAGAGGTGAAAGCCCAGGGCTCAACCTTGGAATTGCCTTTGATACTGGCTATCTTGAGTATGGAAGAGGTATGTGGAACTCCGAGTGTAGAGGTGAAATTCGTAGATATTCGGAAGAACACCAGTGGCGAAGGCGACATACTGGTCCATTACTGACGCTGAGGCTCGAAAGCGTGGGGAGCAAACAGGATTAGATACCCCAGTAAGCT
+
GGGGGGGGGGGGGGGGGGGGGGGGGGGGGGGGGGGGGGGGGGGGGGGGGGGGGGGGGGGGGGGGGGGGGGGGGGGGGFGGGGGGGGGGGGGGGGGGGGFGGGGGGGGGGGGGFGGGGGGGGGGGGGGGGGGGGGGGGGGGGGGGGGGDFGCCG@DGGGGGGGGGGGGGGGGGGGGGGGFGGFGGGGGGG>FGEGD58>EECFGCFD<F*=7<@EFDFGGFGDCGFGG@ACEFGFGF>5<+:)..
@M00200:205:000000000-AKKM3:1:1101:25031:7557 1:N:0:1
ACTGGGCATAAAGCGCGCGCAGGTGGTTTCTTAAGTCTGATGTGAAAGCCTACGGCTCAACCCTGGAGGTTCATTGGATACTGGGAGACTTGAGTGCAGAAGAGGAAAGTGGAATTCCATGTGTAGCGGTGAAATGCGTAGAGATATGGAGGAACACCAGTGGCGAAGGCGACTTTCTGGTCTGTAACTGACACTGAGGCGCGAAAGCGTGGGGAGCAAACAGGATTAGATACCCCAGTA
+
FFGGGGGGFGGGGGGGGGG+@FF@FFGGC<FEFAFGGEC,CFGGGGGGGG,6@@FGGGEGGG,6,CFGD6CFG,F9ED,EFGGG@<FGGGCEGGG9F?F,CFFGGG,BFGFGGGGGGGFAFGGGGGAFGGGGGGGFFGGGGGGGG,,CFE,@>FGGFGFGGGGGGGGGGFG:CC*@CFFF>D76E,5>C:FG,AD9EG5CGGEEGDDCGEGDGDF:BFFFGGGC:GFDF?<CFCF*)09C
@M00200:205:000000000-AKKM3:1:1101:7427:7564 1:N:0:1
ACTGGGTATAAAGGGCTCGTAGGCGGTTTGTCGCGTCGGGAGTGAAAACCAGGTGCTTAACACCTGGCTTGCTTTCGATACGGGCAGACTGGAGGTATGCAGGGGAGAACGGAATTCCTGGTGTAGCGGTGAAATGCGCAGATATCAGGAGGAACACCGGTGGCGAAGGCGGTTCTCTGGGCATTACCTGACGCTGAGGCGCGAAAGTGTGGGGAGCGAACAGGATTAGATACCCTCGTC
+
GCGGGGFCFGGGGCGGD<FFCGGGGEFEF@EGGGCFGEGCFFFGGFGGG,@FFCFFGGFGGGCGGCGGFFCGGFFACF?FG,=@77F+AFFGFFGEGGFFFFGDFGDG8C@CF:FFGGGFFFGGFFGGGGGG<AFFG:ECDEC<;F99<ECCE7D<CFGGFECFG:CFGGDDGEGGGFGFCC=C9;;<CF?EEEGG=F5*:CE5ECG:+3+;*:7<@CCEC);41FD?46:FGEF9)0>*
@M00200:205:000000000-AKKM3:1:1101:14137:7570 1:N:0:1
ACTGGGTTTAAAGGGAGCGTAGGCGGACATTTAAGTCAGGGGTGAAATCCCGGGGCTCAACCTCGGAATTGCCTTTGATACTGGGTGTCTTGAGTATGAGAGAGGTGTGTGGAACTCCGAGTGTAGAGGTGAAATTCGTAGATATTCGGAAGAACACCAGTGGCGAAGGCGACACACTGGCTCATTACTGACGCTGAGGCTCGAAAGCGTGGGGAGCAAACAGGCTTAGATACCCCTGTA
+
GGGGGGGGGGGGGGGGGGGGGGEGGGDGGGGGGGGGFGGGGGGEGFGGGGGGGGGDGGGGGGGGGGGDGGGGGGGGGGG9FGGGGGGGGGGFFGGEGGGGGGGGGGGGGGGGGGGGGGGGGGGGFGGGGGGGDDFFGGGFGGG<=FFGFFE7BFGGGGGGFGGGGGG7@FGDGGGGGGG:CGGCFGFFGGCFGGGEEGFFGG589EGGGGGGDG>CDFG8<F67(9>7?*2CA<E*)<@A
@M00200:205:000000000-AKKM3:1:1101:7565:7582 1:N:0:1
ACTGGGTTTAAAGGGAGCGTAGGCGGATAGTTTAGTCAGAGGTGAAAGCCCAGGGCTCAACCTTGGAATTGCCTTTGATACTGGCTATCTTGAGTATGGAAGAGGTATGTGGAACTCCGAGTGTAGAGGTGAAATTCGTAGATATTCGGAAGAACACCAGTGGCGAAGGCGACATACTGGTCCATTACTGACGCTGAGGCTCGAAAGCGTGGGGAGCAAACAGGATTAGATACCCTAGTA
+
GGGGGGGGGGGGGGGGGGGGGGGGGGGGGGGGGGGGGGGGGGGGGGGGGGGGGGGGGGGGGGGGGGGGGGGGGGGGGGGGGGGGGGGGGGGGGGGGGGGGGGGGGGGGGGFCFGGGGGGGGGGGGGGGFGGGGFGGGFGGGGGGGGGGGGGGGGGGGGGGGGGGGGGGGGGGGGGGGGGGGGGCFGFFGFGG8EGGGCGGFCGGGGCFGGGGGGEGFFCGG<CF;GCEF@CGGGF7))+4
@M00200:205:000000000-AKKM3:1:1101:16881:7593 1:N:0:1
ATTGGGCTTAAAGGGCGCGTAGGCGGGCATTCAAGTCAGGGGTGAAATCTTTCGGCTCAACCGGAAAACGGCCCCTGATACTGGATGTCTCGAGGGAGGTAGGGGCCTGTGGAACTTCCGGTGGAGCGGTGAAATGCGTAGATATCGGAAGGAACGCCGGTGGCGAAAGCGACGGGCTGGACCTCTTCTGACGCTGAGGCGCGAAAGCCAGGGGAGCAAACGGGATTAGATACCCCGGTA
+
GGGGGGGGGGGGGGGGGGGGGGGGGGGGGGGGGGGGGGGGGGGGGGGGGGGGGGGGGGGGGGGGGGGGGGGGGGGGGGGGGGGGGGGGGGGGGGGGGGGGGGGGGGGGGGGGGGGGGGGGGGGGGGGGGGGGGGGGGGGGGGGGGGDGGGGCFGGGGGGGGGGGCFEGGGGGGGGGGEEGGGGGGGGGGGGGGGGGG**AEGGGGGGDG6CFGG@3;EGG45EG?)C<F?B7+AFF3:5*
@M00200:205:000000000-AKKM3:1:1101:26508:7608 1:N:0:1
ATTGGGCTTAAAGGGAGCGTAGGCGGATAGTTTAGTCAGAGGTGAAAGCCCAGGGCTCAACCTTGGAATTGCCTTTGATACTGGCTATCTTGAGTATGGAAGAGGTATGTGGAACTCCGAGTGTAGAGGTGAAATTCGTAGATATTCGGAAGAACACCAGTGGCGAAGGCGACATACTGGTCCATTACTGACGCTGAGGCTCGAAAGCGTGGGGAGCAATCAGGATTAGATACCCTCGTA
+
GGGGGGGGGGGEGGGGGGGGGGGGGGGGGGGGGGGGGGGCFGGGGGGGGGGGGGGGGGGGGGGGGGGGGGGGGGGGGGGFGGGGGGGGGGGGFGGGGGFGDGGGGGGGFGEF9FGGGFEGGGGGGGGGGFGCFGGGGGGGGCFFGGG8<FDEGDGGGGGFFFFGGGCCEE@GGGCGGGFFGGGGGGGGGCCCGDGCC8FGGFEDFC)?EGGGG5DD3CC+08>45FDFAFCDCF<*)0==
@M00200:205:000000000-AKKM3:1:1101:7261:7628 1:N:0:1
ACTGGGTATAAAGCGCGCGCAGGCGGTTTCTTAAGTCTGGTGTCTAAGTGCGGGGCTCAACCCCGTGACGCACTGGAAACTGGGAGACTTGAGTGCAGAAGAGGAGAGCGGAATTCCACGTGTAGCGGTGAAATGCGTAGAGATGTGGAGGAACACCAGTGGCGAAGGCGGCTCTCTGGACTGTAACTGACGCTGAGGCGCGAAAGCGTGGGGAGCAAACAGGATTAGATACCCCTGTA
+
GGGGGGGGGGGGGGGGGGGGGGGGGGGGGGGGGGGGGGGGGGGGGGGGGGGGGGGGGGGGGGGGGGGGGGGGGGGGGGGGGGGGGGGGGGGGGGGGGGGGGGGGEGGGGGGGGGGGGGGGGGGGGGGGGGG9FFFCCCGDGGGFDCFGGGGGGGGGGGFGGGGGGGGGGGGGGGGGGGGFGGGGGGGFGGGDGGGGGGGGGGG88EFGEGGGGG>DFG?GGGGG?7FBFFFG?CGFFFF
@M00200:205:000000000-AKKM3:1:1101:17359:7648 1:N:0:1
ATTGGGTATAAAGCGAGCGCAGGTGGTTTAATAAGTCTGATGTAAAAGGCAGTGGCTCAACCATTGTGTGCATTGGAAACTGTTAGACTTGAGTGCAGTAGAGGAGAGTGGAATTCCATGTGTAGCGGTGAAATGCGTAGATATATGGAGGAACACCGGTGGCGAAAGCGGCTCTCTGGACTGTCACTGACACTGAGGCTCGAAAGCGTGGGTAGCAAACAGGATTAGATACCCTAGTA
+
GGGGGGGGGGGGGGGGGGGGGGGGGGGGGGGGGGGGGGGGGGGGGGGGGGGGGGGGGGGGGGGGGFGGGGGGGGGGGGGGGGGGGGGGGGGGGGGGGGGGGGDEFFFEGGFGGFFGGGGGGGGGFGECGGGCGFGGDGGECFGGGGFCFFCFGGGGGDCFGGGDGCEDGCGGGGGGGGA:FFGGGGGGGGGGGCC78:DFGD5DEGGDGGEEGGEGF7BFGG8<;C*48A?FEFFG4AA
@M00200:205:000000000-AKKM3:1:1101:12264:7655 1:N:0:1
ATTGGGTGTAAAGGGCGCGTAGGCGGCTTATCAAGTCAGGCGTGAAATTCCCGGGCTCAACCTGGGGGCTGCGCTTGATACTGATGAGCTTGAATGCGGGAGAGGATAGTGGAATTCCCAGTGTAGAGGTGAAATTCGTAGATATTGGGAAGAACACCGGTGGCGAAGGCGGCTATCTGGCCCGTGATTGACGCTGAGGCGCGAAAGCGTGGGGAGCAAACAGGATTAGATACCCCGGTA
+
GGGGGGGGGGGGGGGGGGGGGGGGGGGGGGGGGGGGGGGGGGGGGGGGGGGGGGGGGGGGGGGGGGGGGGGGGGGGGGGGGGGGGGGGGGGGGGGGGGGGGGGGGGGGGGGGGGGGGGGGGGGGGGGGGGGGGGGGGGGGGGGGFGGC@FGGGGGGGGGGGGGGGEGGGGGGGGGGGGGGGGGGGCCFGGGGGGGGEGFGGGGGGGGFGGEGEE>CDFGFGGGFBFFFFFFDGEGG>3@E
@M00200:205:000000000-AKKM3:1:1101:9820:7683 1:N:0:1
ACTGGGTATAAAGTGCGAGTAGGTGGCCTGTTAAGTGGCGTGTGAAAGCTCACAGCTCAACTGTGAGAGGTCGCGCCAGACTGGCGGGCTTGAGGGTGGCAGAGGGTGATGGAATTCCCGGTGTAGCGGTGAAATGCGTAGATATCGGGAGGAACGCCAGTGGCGAAGGCGGTCACCTGGGCCATCCCTAACACTGATTCGCGAAAGCTGGGGGAGCGAACGGGATTAGATACCCTCGTA
+
GGGGGGGGGGGGGGGGGGGGGGGGGGGGGGGGGGGGGGGGGGGGFGGGGGGGGGGGGGGGGGGGGGFGGGGGGGGGGGGFGGGGGGGGGGGGGGGGGGGGGDGGGGGGGGGGGGGGGGGGGGGGGGGGDGDFGGGGGGGGGGGGGGGGGGGCFGGGGGGGGGGGDEGGGGGGGGGGGGGGGGGGGGFGG>FGGGGGGGFG=DCEEECGGGGGGGF3@GE8DDEDBGG<?@AC?CCFFDFG
@M00200:205:000000000-AKKM3:1:1101:8476:7701 1:N:0:1
ACTGGGCGTAAAGTGAGCGTAGGCGGATAGTTTAGTCAGAGGTGAAAGCCCAGGGCTCAACCTTGGAATTGCCTTTGATACTGGCTATCTTGAGTATGGAAGAGGTATGTGGAACTCCGAGTGTAGAGGTGAAATTCGTAGATATTCGGAAGAACACCAGTGGCGAAGGCGACATACTGGTCCATTACTGACGCTGAGGCTCGAAAGCGTGGGGAGCAAACAGGATTAGATACCCGCGTA
+
GGGGGGGGGGGGGGGGGGGGGGGGGGGGGGGGGGGGGGGGGGGGGGGGGGGGGGGGGGGGFGGGGGGGGGGGGGGGGGGGGGGGGGGGGGGGGGGGGGGGGGGGGGGGGGGGGGGGGGGGGGGGG9FFGGGGGGGGGGGGCGGDDFGGGGGDGGGGGGGGGGFCEGGGGGGGGGGGGGGFGGGGGGGGGGGFGDDCEGFGDGEGGGGG57CCEEFDFFGGGGCFFDG@AFC><:+9:DEG
@M00200:205:000000000-AKKM3:1:1101:6049:7756 1:N:0:1
ACTGGGTTTAAAGGGAGCGTAGGCGGATAGTTTAGTCAGAGGTGAAAGCCCAGGGCTCAACCTTGGAATTGCCTTTGATACTGGCTATCTTGAGTATGGAAGAGGTATGTGGAACTCCGAGTGTAGAGGTGAAATTCGTAGATATTCGGAAGAACACCAGTGGCGAAGGCGACATACTGGTCCATTATTGACGCTGAGGCTCGAAAGCGTGGGGAGCAAACAGGATTAGATACCCCTGTA
+
GGGGGGGGGGGGGGGGGGGGGGGGGGGGGGGGGGGGGGGGGGGGGGGGGGGGGGGG8@FGGGFGGGGGGGGGGGGGGGGGFGGGGGGGGGGGGGGFGGGGFGGGGC@FCEG,FF,9C<=7BA<9,,?EFG7FF?FFE<,@+=FFGG9FEFCEGGGGG:=:FF<+8C7F@DCEGDE9>BCCEFGFF9C,58ECE5*;CGG5=CEGCED4?EGGG>3D3CFFCGFF1FC3*+.:EFG388FG
@M00200:205:000000000-AKKM3:1:1101:3292:7775 1:N:0:1
ATTGGGCTTAAAGGGCGCGTAGGCGGTCGGTGTAAGTCCCGTGTGAAATCCCTCGGCTCAACTGAGGAACTGCACGGGAAACTGCCCGGCTTGAGTTCGGGAGAGGGAAGCGGAATTCCGGGTGTAGCGGTGAAATGCGTAGATATCCGGAGGAACACCGGTGGCGAAGGCGGCTTCCTGGACCGACACTGACGCTGAGGCGCGAAAGCTAGGGGAGCAAACGGGATTAGATACCCCAGTA
+
GGGGGGGGGGGGGGGGGGGGGGGGGGGGGGGGGGE<FCFGGGGGGGGGGGGGFGGGGGGGGGGGGGGGGGGGGGGGGGGGFGGGG8EFGGGGGGGGCFFGGGGGGGGGGGGGGEF@FFFGGGGFGGFGGGGGGGFFGFFCEGGGGGGGGGGGFFGGFFGDGC:E>FGGGGGGGDEEGGGGGFFFGGCECGFFGGGGEEFGGCECC5CDG?:CFG@DEGGGF<ED?351??6:<E?F@EEGG
@M00200:205:000000000-AKKM3:1:1101:6083:7797 1:N:0:1
ACTGGGTGTAAAGGGAGCGTAGGCGGACATTTAAGTCAGGGGTGAAATCCCGGGGCTCAACCTCGGAATTGCCTTTGATACTGGGTGTCTTGAGTATGAGAGAGGTGTGTGGAACTCCGAGTGTAGAGGTGAAATTCGTAGATATTCGGAAGAACACCAGTGGCGAAGGCGACACACTGGCTCATTACTGACGCTGAGGCTCGAAAGCGTGGGGAGCAAAAAGGATTAGATACCCCGGTAAGA
+
GGGGGGFFEGGGGGGGGGGGGGGGGGGGGGGGGGGGGGFGGGGGGGGGFFFFGGGGCGFGFGGGGGGGGGGGGFCFGGGGFFGFGGGGGGGFGGFGGGDFGGGGGGGGGGGGGGGFGGFGGFGGGGGGGGGGGGGGGGGFGGGGGGGGGGBFGGGGG7CCFCCDGGCCEGEGGGGCEFGFCC@FG9;CFGGFEDGCEGFC=CEE8EDG5CEFGE>)7CFF**A5(9C?67:>@EFGFD@EGB)
@M00200:205:000000000-AKKM3:1:1101:17079:7798 1:N:0:1
ATTGGGCTTAAAGGGAGCGTAGGCGGACATTTAAGTCAGGGGTGAAATCCCGGGGCTCAACCTCGGAATTGCCTTTGATACTGGGTGTCTTGAGTATGAGAGAGGTGTGTGGAACTCCGAGTGTAGAGGTGAAATTCGTAGATATTCGGAAGAACACCAGTGGCGAAGGCGACACACTGGCTCATTACTGACGCTGAGGCTCGAAAGCGTGGGTAGCAAACAGGATTAGATACCCTAGTA
+
EEGGFFGGGGFGFGGGGG:CFGD<CFGF:FEGFFFFEF@FGCFG@EDFGGGEEDEGGCCFFFFFFEF,F=F?EFGFF,CFGGFEFGGGGFGGFFFCFGAFF<<=CFDG7FA+C<BEGFCEFFFFC9?A<DF5CFGBFFGFFCFFGGGG8>B+@,>FFCGBD,>3++5*CECEEEEDGGD:DG?9<;FFF>CG=CDG=FFFG4*=**2;87CD:125;F9EFCFC?FF)9?BFG6<C)0@E
@M00200:205:000000000-AKKM3:1:1101:26548:7800 1:N:0:1
ATTGGGCATAAAGGGAGCGTAGGCGGATAGTTTAGTCAGAGGTGAAAGCCCAGGGCTCAACCTTGGAATTGCCTTTGATACTGGCTATCTTGAGTATGGAAGAGGTATGTGGAACTCCGCGTGTAGAGGTGAAATTCGTAGATATTCGGAAGAACACCAGTGGCGAAGGCGACATACTGGTCCATTACTGACGCTGAGGCTCGAAAGCGTGGGGAGCAAACAGGATTAGATACCCCCGTA
+
GGGGGGG9F<@FGGGGGGGEGGGGGG@FC@GG@FFGG<FE9CGFGGGECGGCFGGGG,CEGGGGGGGGGGGGFGGGG9FFGGC8C=FEFGGFFFGFGG?,FGGGFFF?FF5EC<FFEG7+@F7F=EAC@F<DFCFGGGGGFGGGGGGGFCF:F>,,>F7,?F8BCGDEGGC@CE79:E;FGC6:DCCEG9CCEGG5*,*=19=8C/CFEEB@E5BGFG*C<<@F(>F3*17FCFFG:BEC
@M00200:205:000000000-AKKM3:1:1101:9641:7810 1:N:0:1
ATTGGGCTTAAAGGGAGCGTAGGCGGATAGTTTAGTCAGAGGTGAAAGCCCAGGGCTCAACCTTGGAATTGCCTTTGATACTGGCTATCTTGAGTATGGAAGAGGTATGTGGAACTCCGAGTGTAGAGGTGAAATTCGTAGATATTCGGAAGAACACCAGTGGCGAAGGCGACATACTGGTCCATTACTGACGCTGAGGCTCGAAAGCGTGGGTAGCAAACAGGATTAGATACCCCTGTA
+
GGGGGGGGGGGGGGGGGGGGGGGGGGGGGGGGGGGGGGGGGGGGFGGGGGGGGGGGGGGGGGGGGGGGGGGGGGGGGGGDGGFGGGGGGGGFGGGFGGGGGGGGDGGGFGEEDFGGGGDEFGGGGGFGCFGG9FGGGEGGGGGGGGGEACE7FGGGGGGFGGDGEDDGEGEGG6BBF9@FFGGGGGGGGFFGGDGCE587?GGEBEGCCEEEC18?FCF67C*;(>C;AAEG@CFCF:9C
@M00200:205:000000000-AKKM3:1:1101:9522:7811 1:N:0:1
ACTGGGTTTAAAGCGCGCGCAGGCGGTTTCTTAAGTCTGGTGTCTAAGTGCGGGGCTCAACCCCGTGACGCACTGGAAACTGGGAGACTTGAGTGCAGAAGAGGAGAGCGGAATTCCACGTGTAGCGGTGAAATGCGTAGAGATGTGGAGGAACACCAGTGGCGAAGGCGGCTCTCTGGACTGTAACTGACGCTGAGGCGCGAAAGCGTGGGGAGCAAACAGGCTAAGATACCCGGTTAAGATG
+
GGGGGGGGGGGGGGGGGGGGGGGGGGGGGGGGGFGGGGGGGGGGGGGGGGGGGDGGGGGGGGGGGGEGGGG:FGGGGGGGGGGGGGGGGGGGGGGGGGGGGDGGGDGGGGG7FGGGGGGDFEGE;FGGGGFEEFFGGGGDGGGGGGGFGFGEGGGGGGGGGGGGGGDGGGGGGGGGGFGFFGGGGGFGGFFGDGGGGFGEGGGGEGGGG=EEG8<DFGF*/9**,**4/@)*A,:C)07+0)))
@M00200:205:000000000-AKKM3:1:1101:28527:7817 1:N:0:1
ATTGGGTGTAAAGGGCGCGTAGGCGGCCGATTAAGTCGGGGGTGAAAGCCTGTGGCTCAACCACAGAATTGCCTTCGATACTGGTTGGCTTGAGACCGGAAGAGGACAGCGGAACTGCGAGTGTAGAGGTGAAATTCGTAGATATTCGCAAGAACACCAGTGGCGAAGGCGGCTGTCTGGTCCGGTTCTGACGCTGAGGCGCGAAAGCGTGGGGAGCAAACAGGATTAGATACCCTGGTA
+
GGGGGGGGGGGGGGGGGGGGGGGGGGGGGGGDGGGGGGGGGGGGGGGGGGGGGGGGGFGGGGGGGGGGGG@FGGFGF<BFGGGGGGGGGGGGGGGCFGGGCFGGGFGGDFGGGGGGGGGCG@>FCF@=,FFGFGGGGGGGDCFDGFGCEEGGG:EFGG@:F:FGC*=C@CFEEEEGGF:CFGGDEE>EG7++*/97*;F=EDDCE5C<*ACGCC)>>CF+57CDFFG764:GGG6=5)99
@M00200:205:000000000-AKKM3:1:1101:27952:7818 1:N:0:1
ATTGGGTATAAAGAGCTCGTAGGCGGTTTGTCGCGTCTGCCGTGAAAGTCCGGGGCTCAACTCCGGATCTGCGGTGGGTACGGGCAGACTAGAGTGATGTAGGGGAGACTGGAATTCCTGGTGTAGCGGTGAAATGCGCAGATATCAGGAGGAACACCGATGGCGAAGGCAGGTCTCTGGGCATTAACTGACGCTGAGGAGCGAAAGCATGGGGAGCGAAAAGGATTAGATACCCTCGTA
+
GGGGGGGGGGGGGGGGGGGGGGGGGGGGGGGGGGGGGGGGGGGGGGGGGGGGGGGGGGGGGGGGGGGGGGGGGGGGGGGGFGGGGGGGGGGGGGGGGGGGGGGGGGGGGGGGGDGGGFGGGGGGGGGDGGGGGFCFGGGGGGGG9CCGFGGGGGGGGGGGGGGCGGGGGGGGGFGGGGGGGGGFGGFF?FEEEGGCECGGE*/:*?DFGGGGEE:DEDC8)1AC04:2=?BG@ACG>:>G
@M00200:205:000000000-AKKM3:1:1101:24643:7826 1:N:0:1
ACTGGGTTTAAAGGGCTCGTAGGCGGTTTGTCGCGTCGGGAGTGAAAACGCCGTGCTTAACACGGCGCTTGCTTCCGATACGGGCAGACTAGAGGTATTCAGGGGAGAACGGAATTCCTGGTGTAGCGGTGAAATGCGCAGATATCAGGAGGAACACCGGTGGCGAAGGCGGTTCTCTGGGAATGACCTGACGCTGAGGAGCGAAAGTGCGGGGAGCGAACAGGATTAGATACCCTAGTAAG
+
CFA@EA@F7;;CFEGGGGGFBFBFEEFFEGGFGG:F@FBCGG@F9F,6F@@F+8@FE9,CEEC?>@FGCFGD<?AB=+?CGGC@C:C@,5E4BD=C9@A<FGCEC+3+BFG:+33,@@,3D>B<C9=CF3@*,;==,B7CC7,3<;3F:,>1:=33,=<@<**BC*4F:8:*=C5@<<9:C888C7<8+7C8E575**8+2/C**1/*++2?E*<<BE8EDC*9(7*)9FAF3<A45>6+:<
@M00200:205:000000000-AKKM3:1:1101:17650:7840 1:N:0:1
ATTGGGTTTAAAGGGTGCGTAGGCGGCCAATAAAGTCAGAGGTGAAAGGCTACGGCTCAACCGTAGTAAGCCTTTGAAACTTATTGGCTTGAGTACAGGAGAGGAGAGTGGAATTCCTAGTGTAGCGGTGAAATGCGTAGATATTAGGAGGAACACCAGTGGCGAAGGCGACTCTCTGGACTGTAACTGACGCTGAGGCACGAAAGCGTGGGGAGCAAACAGGCTTAGATACCCCTGTA
+
GGGGGGGGGGGGGGGGGGGGGGGGGGGGGGGGGGGGGGGGGGGGGGGGGGGGGGGGGGGGGGGGGGGFGGGGGGGGGGGGGGGGGGFGGGGGGGEGGGGGGGGDEFDEGFGGGGGGGGGDGGGE9FEEFGBFFFGGGGGGGGGGFFFFGEEGGGGGGGGGGGGDEGGEFGGGGGGGGGCCGGGGGGGGGGGGGGGGFFGEGGDGC=FDGECF>5>DF68CFGE529C)*047C:CFFFF
@M00200:205:000000000-AKKM3:1:1101:25136:7842 1:N:0:1
ACTGGGCATAAAGCGCGCGTAGGCGGCCCGCCAAGTCGGTTGTGAAAACCCGGGGCTCAACCCCGGGCCTGCGTCCGATACTGGCGGGCTAGAGGCAGGTAGGGGAGAGTGGAATTCCCGGTGTAGCGGTGAAATGCGCAGATATCGGGAGGAACACCGGTGGCGAAGGCGGCTCTCTGGGCCTGTCCTGACGCTCAGGCGCGAAAGCTAGGGGAGCGAACAGGATTAGATACCCGCGTAAGA
+
GGGGGGGGGGGGGGGGGGGGGGGGGGGGGGGGGGGGGGGGGGGGGGGGGGGGGGGGGGGGGGGGGGGGGGGGGGGGGGGGGGFGGGGGGGGG?FGGGGGDEGGGGDGGGGGGGCCCEGGGGFGGGGGGGGGFGGGGGGDCCEGGGGGGGGGEGFEFGGGGGGGGGEGGGG>EECEFGGGGGGGGGGFGGC9FGG*:/CEFGGED>874@+0;CC3C:C5:CDFC<CDDF?<F:FF3>:5=D14
@M00200:205:000000000-AKKM3:1:1101:4055:7852 1:N:0:1
ATTGGGTGTAAAGGGAGCGTAGGCGGATAGTTTAGTCAGAGGTGAAAGCCCAGGGCTCAACCTTGGAATTGCCTTTGATACTGGCTATCTTGCGTATGGAAGAGGTATGTGGAACTCCGAGTGTAGAGGTGAAATTCGTAGATATTCGGAAGAACACCAGTGGCGAAGGCGACATACTGGTCCATTACTGACGCTGAGGCTCGACAGCGTGGGGAGCAAACAGGATTAGATACCCCAGTACGAC
+
GGGGGFGGGGGGGGGGGGGGGGGGGGGGDGGGGGGGFEGGGGGGGGGGGGGGGFGGFDG9EFGGGGGGGGGGGGGGGGGGGGGGGGGGGGGG,@FDGGGGGGGFGGGGGGGGGGGGGGGGGGGG,FFGGGGGCEFGGGGGFGGGGGGGGDEGCBFGGGGGGGDEC:+FEFE8EEEAF;FCFGGCGGGGGGFEEGGG*DCFGGGGBEDFGEGGCG:/>5EFCCCF6FG@F6?FG:<F:5?F*4:(
@M00200:205:000000000-AKKM3:1:1101:8549:7863 1:N:0:1
ATTGGGCATAAAGCGCGCGCAGGCGGTTCCGAAAGTCGAGCGTGAAAGCTCCTGGCCCAACTGGGAGAGGCCGTTCGAAACTTCGGGACTTGAAGGCGGGAGAGGCAGATGGAATTTCCGGTGTAGCGGTAAAATGCGTAGATACCGGAAGGAACACCAGTGGCGAAAGCGATCTGCTGGCCCGCCCTTGACGCTCAGGCGCGAAAGCTAGGGGAGCGACCGGGATTAGATACCCTAGTA
+
GGGFGGGGGGGGGGGGGGGGGGGGGGGGGGGGGGGGGGGGGGGGGGGGGGGGGGGGGGGGGGGGGGGGGGGGGGGGGGGGEGGFFGGGGGGGGGGGGGGGGGGGGGGGGGGGGGGGGGGGGGGGGGGGGGGGGGGCGEGEGDFGCCFFGGC@GGGGGGGCFGGGCGGGFGGEFCFGGFGGECCEGGGGFFFDCEDGGGGCEGGGGGGDGDCFGDECEGGG))/C>DG2F?<FGCFG)59<
@M00200:205:000000000-AKKM3:1:1101:14252:7870 1:N:0:1
ATTGGGTTTAAAGGGCGTGTAGGCGGTTACGTAAGTCCGGCGTGAAAACTCACGGCTCAACTGTGAAACCGCGTCGGATACTGCGTTGACTTGAGGGCGGTAGAGGCAGATGGAACTAGCGGTGTAGCGGTGAAATGCACAGATATCGCTAGGAACGCCGGTGGCGAAGGCGATCTGCTGGGCCGTTCCTGACGCTCATGCGCGAAAGCTAGGGGAGCGAACCGGATTAGATACCCCTGTA
+
GGGGGGGGGGGGGGGGGGGGGGGGGGGGGGGGGGGGGGGGGGGGGGGGGGGGGGGGGGGGGGGGGGGGGGGGGGGGGFG@DGGGGGGGGGGGFFGGGGGGEGGGGGGGGGGGFGGGGGGGGGGGGGGGGGGGGGGGGGGGGGGGGGGGGGGGGGFGGGGGGGGGGGEGGGGGGGGGFGGGGDGGGGCEGGGGGGGGGDGCFGGGEGGGGGGFGF>DDGGGGGGDFDG?6FFGCCGGF>FG7
@M00200:205:000000000-AKKM3:1:1101:11010:7904 1:N:0:1
ATTGGGTTTAAAGGGAGCGTAGGCGGATAGTTTAGTCAGAGGTGAAAGCCCAGGGCTCAACCTTGGAATTGCCTTTGATACTGGCTATCTTGAGTATGGAAGAGGTATGTGGAACTCCGAGTGTAGAGGTGAAATTCGTAGATATTCGGAAGAACACCGGTGGCGAAGGCGGCCTGCTGGGATCTTGCTGACGCTGAGGCGCGACAGCGTGGGGAGCAAACAGGATTAGATACCCGAGTA
+
GGGGGGGGGGGGGGGGGGGGGGGGGGGGGGGGGGGGGGGGGGGGGGGGGGGGGGGGGGGGGGGGGGGGGGGGGGGGGGGGGGGGGGGGGGGGGGGGGGGGGGGGGGGGGGGGGGGGGGGDEFGGGGGGGGGGGGGGGGGGGGGGGGGAFGDCGGGGGGGDGGGGDGGGGG>EEEEGGGGGGGGGGGGGGGGGGGGGEFGGG4>ECECD8CGEGEFGECFFFGGGFGDB4F2FF?CDDFFG
@M00200:205:000000000-AKKM3:1:1101:12673:7906 1:N:0:1
ACTGGGCTTAAAGGGCTCGTAGGCGGTTTGTCGCGTCGGGAGTGAAAACGCCGTGCTTAACACGGCGCTTGCTTCCGATACGGGCAGACTAGAGGTATTCAGGGGAGAACGGAATTCCTGGTGTAGCGGTGAAATGCGCAGATATCAGGAGGAACACCGGTGGCGAAGGCGGTTCTCTGGGAATGACCTGACGCTGAGGAGCGAAAGTGTGGGGAGCGAAAAGGCTTAGATACCCTTGTAAGA
+
GGGGGGGGGGGGGGGGGGGGGGGGGGGGGGGGGGGGGGGGGGGGGGGGGGGGGGGGGGGGGGGGGGGGGGGGGGGGGGGGGGGGGGGGGGGGGGGGGGGGGGGDGGGGGGGGGGGGGGGGGGGFGGGGGGGGGGGCGCFGGGGGCFG<FFECFGGGGGGDEGGGDGGGGGGGGEGGGGCGGGFGGFGGGFGFGGGG=FC6C35?CECCGGG5>EBGDEC*)9@3(05)/94C<CEF4)1+0))
@M00200:205:000000000-AKKM3:1:1101:10868:7945 1:N:0:1
ATTGGGTTTAAAGGGAGCGTAGGCGGATAGTTTAGTCAGAGGTGAAAGCCCAGGGCTCAACCTTGGAATTGCCTTTGATACTGGCTATCTTGAGTATGGAAGAGGTATGTGGAACTCCGAGTGTAGAGGTGAAATTCGTAGATATTCGGAAGAACACCAGTGGCGAAGGCGACATACTGGTCCATTACTGACGCTGAGGCTCGAAAGCGTGGGGAGCAAACAGGATTAGATACCCTCGTA
+
GGGGGGGGGFGGGGGGGGGGGGGGGGGGGGGGGGGGGGGGGGGGGGGGGGGGGGGGGGGGGGGGGGFGGGGGGGGGDGGGGGGGGGGGGGGGFGGGGGGFGGDCAGGGGGCFGGGGGGGGGGGGGGGGGGGFGGGGGGGGGEGGGGGGGCF@FFGGGGGGGGGGCFGGGGGGGGGGGGGFGGGGGCFGGFGGGGGGG85>,9?E6E4CEC8FC53C:FDFGGCF09D8=FEGGGG4ADFC
@M00200:205:000000000-AKKM3:1:1101:23282:7949 1:N:0:1
ATTGGGTTTAAAGAGCTCGTAGGCGGCTTGTCGCGTCGGATGTGAAAGCCCGGGGCTTAACCCCGGGTCTGCATTCGATACGGGCAGGCTAGAGTGTGGTAGGGGAGATCGGAATTCCTGGTGTAGCGGTGAAATGCGCAGATATCAGGAGGAACACCGGTGGCGAAGGCGGATCTCTGGGCCATTACTGACGCTGAGGAGCGAAAGCGTGGGGAGCGAACAGGATTAGATACCCGTGTA
+
GGGGGGGGGGGGGGGGGGGGGGGGGGGGGGGGGGGGGGGGGGGGGGGGGGGGGGGGGGGGGGGGGGGGGGGGGGGGGGGGGGGGGGGGGGGGFGFGFGGFGGGGGGGGGGGGGGGGGGGGGGGGGFGGGGGGGGGFGGGGGGGGGGGGGGGGDGGGGGECGGGGGGGGGGGGGGGFGGGFFGGGGGGGGGGGEEDGGGG6EFE>EEGGGGCGGGFGFGEEDGFGFGGFFFFGGFFD;>5C
@M00200:205:000000000-AKKM3:1:1101:22311:7970 1:N:0:1
ATTGGGCATAAAGCGAGCGCAGGTGGTTTAATAAGTCTGATGTAAAAGGCAGTGGCTCAACCATTGTGTGCATTGGAAACTGTTAGACTTGAGTGCAGTAGAGGAGAGTGGAATTCCATGTGTAGCGGTGAAATGCGTAGATATATGGAGGAACACCGGTGGCGAAAGCGGCTCTCTGGACTGTAACTGACACTGAGGCTCGAAAGCGTGGGTAGCAAACAGGATTAGATACCCTTGTA
+
GGGGGGFGGGGGGGGGGGGGGGGFGGGGGGGGGGGGGGGGGGGCFFGGGGGGGGGGGGGGGGGGGGGGGGGGGDGGGGGGGFGGGGGGGGGGGGGGGGGGGGGGGGGGGGGFGGFGGGFGGGGGGFGEGGGEFFCGGGGGGGDDFGGCGFCFGGGFGGGGDFGDGGGGGGGGGEFEGGGFDGGGGGGG7CGGGG7FGGFGFG5?CE>CGE@FFFB6BFG=CGFF@F*=67)+28?CAF6
@M00200:205:000000000-AKKM3:1:1101:26102:7973 1:N:0:1
ACTGGGCTTAAAGAGCGCGTAGGCGGCCGGATAAGTCCGTTGTGAAATCCCCCGGCTCAACCGGGGACCCGCTTCGGAAACTGTCCGGCTTGAGTCGCGGAGAGGAGAGCGGAATTCCCAGTGTAGCGGTGAAATGCGTAGATATTGGGAGGAACACCGGTGGCGAAGGCGGCTCTCTGGACGCGTACTGACGCTGAGGCGCGAAAGCTAGGGGAGCAAACGGGATTAGATACCCTAGTA
+
GGGGGGGGGGGGGGGGGGGGGGGGGGGGGGGGGGGGGGGGGGGGGGGGGGGGGGGGGGGGGGGGGGGGGGGGGGGGGGGGGGGGGGGGGGGGGGGGGGGGGGGGGGGGGGGGGGGGGGGGGGGFGGGGGGGGGGGGGGGGGGGGGGGGGGGGGGGGGGGDGGGGGGGGGGGGGEGGGGGGGGGGGGC:FGFFC=75:CGGGGD>CEG*<<CGFD537ACFCGGGBDF)7@22+3<4).9:
@M00200:205:000000000-AKKM3:1:1101:5862:7988 1:N:0:1
ACTGGGTATAAAGGGCGCGTAGGCGGCTTTATAAGTCGGGGGTGAAAGCCTGTGGCTCAACCACAGAATTGCCTTCGATAATGTATGGCTTGAGACCGGAAGAGGTTAGTGGAACTGCGAGTGTAGAGGTGAAATTCGTAGATATTCGCAAGAACACCAGTGGCGAAGGCGGCTGACTGGTCCGGTTCTGACGCTGAGGCGCGAAAGCGTGGGGAGTAAACAGGATAAGATAACCTTGTA
+
FEGGF@F<6FFE<@@B@6:@FCFCGDFGGF,F,CEF<C7@@+=7=C?<,EFFGFGFF,,C4E:=F8AEEG<,B<F,F@,B+,9A<FEDGGG7EF8,:+++8+,,:8BFFFC@@F8B<FEF+@BFFC<BF,5DCB,@:+53@*@;AB,,6<C*@AF:::<,,,64:7B:*,*B*3B**+,2<2>C***1+*00;*9C58@5*5CEGDD48:555*./0<C+***/(0*-*/6:+330949+
@M00200:205:000000000-AKKM3:1:1101:16672:8006 1:N:0:1
ACTGGGTATAAAGGGAGCGTAGGCGGACATTTAAGTCAGGGGTGAAATCCCGGGGCTCAACCTCGGAATTGCCTTTGATACTGGGTGTCTTGAGTATGAGAGAGGTGTGTGGAACTCCGAGTGTAGAGGTGAAATTCGTAGATATTCGCAAGAACACCAGTGGCGAAGGCGGCTCACTGGCCCGATACTGACGCTGAGGCACGAAAGCGTGGGGAGCAAACAGGATTAGATACCCTCGTA
+
GGGGFGGGGGFGGGGGGGGEGGGGGGGGGGGGGGGAAFGGGCGGGGGGGGGGGGGGGGGGGGGGGGG7FGGGGGAEGFGGGGGGGGGGGGGFFFEFGGFGGGFGGGGGGGGGCFFFGFGEGEFFAFGGFFGCFDGGGGGGFCCFGGF@CCC7CGGGGGGAC<<8C>CE>FGGGGGFFG9EF5@EGGGGGGGGGDGDECFFE5C;8CDGEE8ECC)97CCFFGCF:GF2?BFGG:6C7<5/
@M00200:205:000000000-AKKM3:1:1101:18839:8014 1:N:0:1
ATTGGGCATAAAGTGCTCGTAGGCGGTTTGTCGCGTCGGGAGTGAAAACGCCGTGCTTAACACGGCGCTTGCTTCCGATACGGGCAGACTAGAGGTATTCAGGGGAGAACGGAATTCCTGGTGTAGCGGTGAAATGCGCAGATATCAGGAGGAACACCGGTGGCGAAGGCGGTTCTCTGGGAATGACCTGACGCTGAGGCGCGAAAGTGTGGGGAGCGAACAGGATTAGATACCCCGGTA
+
GGGCFGGGGGGGGGGGGGGGGGGGGGGGGGGGGGGGGGGGGGGGGGGGGGGGGGGGGGGGGGGGCFEGGGGGGGFGCEEGGGGGGGGGFGGGGGFGGGGGDGFGDGGGGGGGCGGGGGGGGGGGGGGGDGGGGGGFC:EGE:<FGFGGGGEGGFGGDGDGGGDFDFG7FFCCCEEC?FCGG6<6C?FCGGGGGCDE*CC*/)/*/*9CGGGD*8)555*275:F<FG?@*):AF+9>FFG
@M00200:205:000000000-AKKM3:1:1101:17024:8026 1:N:0:1
ATTGGGCGTAAAGGGAGCGTAGGCGGATAGTTTAGTCAGAGGTGAAAGCCCAGGGCTCAACCTTGGAATTGCCTTTGATACTGGCTATCTTGAGTATGGAAGAGGTATGTGGAACTCCGAGTGTAGAGGTGAAATTCGTAGATATTCGGAAGAACACCAGTGGCGAAGGCGACATACTGGTCCATTACTGACGCTGAGGCTCGAAAGCGTGGGGAGCAAACAGGATTAGATACCCCAGTA
+
GGGGGGGGGGGGGGGGGGGGGGGGGGGGGGGGGGGGGGGGGGGGGGGGGGGGGGGGGGGGGGGGGGFFGGGGGGGGFEF9FGFGGGGGGGGFGGGGGGGGGGGGFGGGGGGFFFGGGGGGGGGGGGGGGGGGGAGGGDGGGGGGGGGGGGEFGGGGGGG:FFDGGCGGGFD>EGGFGGGGGFFFGGGGGGAFCED5:8DCFGDCF5DGDEGGCCAC:>FGGGFF6CG3=:<CCFCC556<
@M00200:205:000000000-AKKM3:1:1101:5418:8041 1:N:0:1
ACTGGGCGTAAAGTGTGCGCAGGTGGCCGCGCAAGTCGAGTGTGAAATCCCCGGGCTTAACTTGGGAATTGCGCTCGAAACTACGTGGCTGGAGTGTGGCAGAGGAAGGTGGAATTCCACGTGTAGCGGTGAAATGCGTAGAGATGTGGAGGAACACCGATGGCGAAGGCAGCCTTCTGGGCCAACACTGACACTCATGCACGAAAGCGTGGGGAGCAAACAGGATTAGATACCCGTGTA
+
GGGGGAFC@BFGDGGGGGGGFGGGGGGGGGGEGGGGGGGGGGGGGGFGGGGGGGGGEGGGGFCGGGGGGAFGDGGFGEFCGCGGGGGGGGG7<?EEGGGGGEGCFDGFEEFFFGGGGGGGGF@FGGGGGGEFGFCFGGGGGGGGGGGGGGGGGFFGGGG*@FEGGD8FFFGEEEF9?CGFGGGGGGGGGGFGFG;FFBCGGGGGGG<FGCBCED@C>58EFFFG?:FFFFAFFCCGBEFF
@M00200:205:000000000-AKKM3:1:1101:7638:8050 1:N:0:1
ACTGGGTATAAAGGGCGCGTAGGCGGCCTTCTTAGTCAGACGTGAAATCCCCCGGCTTAACCTGGGAACTGCGTCTGATACTGGAAGGCTGGAGTTCGGGAGAGGGATGTGGAATTCCAGGTGTAGCGGTGAAATGCGTAGATATCTGGAGGAACACCGGTGGCGAAGGCGGCATCCTGGACCGAAACTGACGCTGAGGCGCGAAAGCCAGGGGAGCAAACGGGATTAGATACCCCGGTA
+
GGGGGFGGGGGGGGGGGGGGGGGGGGGGGGGGGGGGGGGGGGGGGGGEFGGGGGGGGGGGGGGGGGGFGGGGGGGGGGGGGGGGGGGGGGGGGGGGGGGGEGEEGGGGGGGGGCGGGGGGGGGGGGGDGGGFFDGGGGGGG>CGGGGGF>FGGC,FFGGGGGGGGGGGGGGDGGGGGGGFGFFD5CCEEFG+8CDEGGDFGGGGDCGGFFGGGE)1<C@CG585:3C??6<>FFGGF>D=
@M00200:205:000000000-AKKM3:1:1101:28448:8060 1:N:0:1
ATTGGGCATAAAGGGAGCGTAGGCGGATAGTTTAGTCAGAGGTGAAAGCCCAGGGCTCAACCTTGGAATTGCCTTTGATACTGGCTATCTTGAGTATGGAAGAGGTATGTGGAACTCCGAGTGTAGAGGTGAAATTCGTAGCTATTCGGAAGAACACCAGTGGCGAAGGCGACATACTGGTCCATTACTGACGCTGATGCTCGACAGCGTGGGGAGCACACAGGCTTAGATACCCCGGTA
+
EFEGGGGGGGGFG9FGGGGGCF7ECC@FGGGCCG9FEFGGGGFGGGDG8C7C@<FFG@FFGGGF9FGGGGGGGGGGDFGAFGGGFGGGGGGD<CFCF9CFFFFGGFFFEFGFD<FGFD@FFFBFF,BFBEFG?GFCBDFG?+EEFFFFG>F+4FFFFGGFG?DECGGGGGGGDEEGGGDFFGGFGGGGGDGGG5C@C99CEGCC*A>C*=EGD*8):5*0C<5C(;43A69@98+>5>>:
@M00200:205:000000000-AKKM3:1:1101:16779:8069 1:N:0:1
ACTGGGTGTAAAGGGAGCGTAGGCGGATAGTTTAGTCAGAGGTGAAAGCCCAGGGCTCAACCTTGGAATTGCCTTTGATACTGGCTATCTTGAGTATGGAAGAGGTATGTGGAACTCCGAGTGTAGAGGTGAAATTCGTAGATATTCGGAAGAACACCAGTGGCGAAGGCGACATACTGGTCCATTACTGACGCTGAGGCTCGAAAGCGTGGGGAGCAAAAAGGATTAGATCCCCTAGTA
+
GGGGGGGGGGGGGGGDEGGGEEGGGGCFFG<EGGGGGGGGGGGGGGGGGGGGGDGGGGGGGGGGF?FGGGGGGGGGGGGEFGFGGGGGGGGGFFGAEFGGG8ED?FFEFGFFCFFGGGGGCFGGGF<98FDFGGGGGGGGCEFGGGFG?FG7F<FDFG:,EF8C8=CF>FGDGGGGDC9FDBE9EFGGG@FG5ED9C>FFFGDEGGDF*:**48><55*+*/8*8CF)*39+5B;0));<
@M00200:205:000000000-AKKM3:1:1101:28389:8071 1:N:0:1
ATTGGGCGTAAAGGGCTCGTAGGCGGTTTGTCGCGTCGGGAGTGAAAACGCCGTGCTTAACACGGCGCTTGCTTCCGATACGGGCAGACTAGAGGTATTCAGGGGAGAACGGAATTCCTGGTGTAGCGGTGAAATGCGCAGATATCCGGAGGAACACCGGTGGCGAAGGCGGTTCTCTGGGGATGACCTGACGCTGAGGAGCGAAAGTGTGGGGAGCGACAAGGATTAGATACCCCAGTAAG
+
GGGGGGGGGFGGGGGGGGGGGGGGGGGGGGGGGGGGGGGGGGGGFGFDGFGGGGGGFGGGGGF7:FGGDGGGGGFFFC:F7FGGGDGGGGGEDFGGGDGGGGFGGDCCFDGGGGGGGGGGG?F<>FACC<FFFGFFGGEC:CFGGG,C<77FFFGGC:C71C<=C:EC77FECCC?C90<C*;EGGGFCFE+AE*18CFGG5:??=1:CAEGGGBD>:8*/1AD747<6FAF+8<553:EGF
@M00200:205:000000000-AKKM3:1:1101:17904:8093 1:N:0:1
ATTGGGCTTAAAGTGAGCGTAGGCGGATAGTTTAGTCAGAGGTGAAAGCCCAGGGCTCAACCTTGGAATTGCCTTTGATACTGGCTATCTTGAGTATGGAAGAGGTATGTGGAACTCCGAGTGTAGAGGTGAAATTCGTAGATATTCGGAAGAACACCAGTGGCGAAGGCGACATACTGGTCCATTACTGACGCTGAGGCTCGAAAGCGTGGGGAGCAAACAGGATTAGATACCCTTGTA
+
GGGGGGCGGGGGGGGGGGGGGGGGGGGGGFCFGGGGGFGGGGGGGGGGGDFGFGGGGGGGGGGGGGFGGGDCGGCCFGGCFGGGGGGGGGGGFCFFEFGGGGGG8FGGGGGGGGGGGGGGGGGGGGGGGGGFGFFGGGGGGCFGCEFGFEGDFFGFGFGEGGGGGGGGGGGGGGGGFCEGGGGGGGGGGGGDG>DC5EGGGGG>FEGGGGGGGG4>BGG6/>?F(;C@AFE7?FF=A);<
@M00200:205:000000000-AKKM3:1:1101:28726:8115 1:N:0:1
ACTGGGCGTAAAGCGCGCGCAGGCGGTTTCTTAAGTCTGGTGTCTAAGTGCGGGGCTCAACCCCGTGACGCACTGGAAACTGGGAGACTTGAGTGCAGAAGAGGAGAGCGGAATTCCACGTGTAGCGGTGAAATGCGTAGAGATGTGGAGGAACACCAGTGGCGAAGGCGGCTCTCTGGACTGTAACTGACGCTGAGGCGCGAAAGCGTGGGGAGCAAACAGGATTAGATACCCGCGTA
+
GGGGGGGGGGGGGGGGGGGGGGGGGGGGGGGGGGGGGGGGGGGGGGGGGAFGGGGGGGGGGGGCEGEGDEGCFGG@EFFGGGGGDCFFDFCFFGGGGGGGGDGGDE@EGGGDEGGGGGGGD<DDFG>FB@><CGGGGEEGEGFF9FEFFG7CCFGGGGFCFG*BEGGGGCGGGG7ECGF9:CG9<<CEG*+8C=CCC@@C=DGC>ECDG=GGGDEGFCCCCFDF0CGFF42:FCG<B37
@M00200:205:000000000-AKKM3:1:1101:13900:8162 1:N:0:1
ATTGGGTTTAAAGGGAGCGTAGGCGGACATTTAAGTCAGGGGTGAAATCCCGGGGCTCAACCTCGGAATTGCCTTTGATACTGGGTGTCTTGAGTATGAGAGAGGTGTGTGGAACTCCGAGTGTAGAGGTGAAATTCGTAGATATTCGGAAGAACACCAGTGGCGAAGGCGACACACTGGCTCATTACTGACGCTGAGGCTCGAAAGCGTGGGGAGCAAACAGGATTAGATACCCGTGTA
+
GGGGGGGGGGGGGGGGGGGGGGGGGGGGGGGGGGGGGGGGGGGGGGGGGGGGGGGGGGGGGGGGGGGGGGGGGGGGGGGGGGGGGGGGGGGGGGGGGGGGGGGEEGGGGGGGGGGGGGGGGGGGGGGGGGGGGGGGGGGGGGGGGGGFCFGGGGGGGGGFGGGGGGGGDGGGGGGGGGGGGGGGGGGGGGGGGGGGGGGGFG=CGEGGGGGGGGBGFGGGGGGG0<F7=FDGFFFGD>FG
@M00200:205:000000000-AKKM3:1:1101:15439:8167 1:N:0:1
ACTGGGCATAAAGGGCGCGTAGGCGGCTTCGCAAGTGGTTGGTGAAATCCCTCGGCTTAACTGAGGAACTGCCCTCCAAACTGCGTTGCTTGAGTCCGGGAGAGGTGAGTGGAATTCCCAGTGTAGCGGTGAAATGCGTAGATATTGGGAGGAACACCAGTGGCGAAGGCGGCTCACTGGACCGGAACTGACGCTGAGGCGCGAAAGCGTGGGGAGCAAACGGGATTAGATACCCCAGTA
+
GGGGGGGGGGGGGGGGGGGGGGGGGGGGGGGGGGGGGGGGGGGGGGGGGGGGGCGGGGGGGGGGGGGFGGGGGGGGGGGGGGGGGGGGGGGGFGGGGGGGGGGGEGGGGGGGGGGGGGGGGGGGGGGGGGGGGGGGGGGDGGGGGGG9CFB@FGGGGGGGGGGGGGGGGGGGGGGGGGCFGGGGGGEGGGGGGGGGDGFFEGGGGGGGGC8CEGFGFCFGFD5D:D4<F=AGDG<C)>FG
@M00200:205:000000000-AKKM3:1:1101:6064:8187 1:N:0:1
ACTGGGCTTAAAGGGCTCGTAGGCGGTTTGTCGCGTCGGGAGTGAAAACGCCGTGCTTAACACGGCGCTTGCTTCCGATACGGGCAGACTAGAGGTATTCAGGGGAGAACGGAATTCCTGGTGTAGCGGTGAAATGCGCAGATATCAGGAGGAACACCGGTGGCGAAGGCGGTTCTCTGGGAATGACCTGACGCTGAGGAGCGAAAGTGTGGGGAGCGAACAGGATTAGATACCAGGGTAAG
+
GGGGGGGGGGGGGGGGGGGGGGGGGGGGGGGGGGGGGGGGGGGFGGGGFGGGGGGGGGGGGGGGGGGGGGGGGGCGGGGGDGGGDGEGGGGGGGFFGGCAFFCFGGGGGGGGEEGGGGGGGGGGGGGGGFGGGGG9FE@CFEFF9FGGGCGDFFGGGGGGGGGGGG>@FFGEEEGGGGGGGGGFGDGGF4C6EC558CFCCFGCCEG79<CEGGFG3:CCDDFF?G=7?6):@8+>DF;EF?
@M00200:205:000000000-AKKM3:1:1101:10230:8220 1:N:0:1
ACTGGGTATAAAGGGAGCGTAGGCGGATAGTTTAGTCAGAGGTGAAAGCCCAGGGCTCAACCTTGGAATTGCCTTTGATACTGGCTATCTTGAGTATGGAAGAGGTATGTGGAACTCCGAGTGTAGAGGTGAAATTCGTAGATATTCGGAAGAACACCAGTGGCGAAGGCGACATACTGGTCCATTACTGACGCTGAGGCTCGAAAGCGTGGGGAGCAAACAGGATTAGATACCCCAGTA
+
GGGGGGCFGGGGGGGGGGGGGGGGGGGGGGGGFGGGGGGFGGGGGGGGGGGGGGGGGGGGGGGGGGGGFGGGGGGGGGGGGGGGGGGGGGGGGGGGGGGGGGGGGGGGGGGGGGGGGGGGEGGGGGGGGGGGGEGGGDGGGGGGGGGG@EGCFGGGGGGGGFDGDGGG>FDGGGGGGGGGGGGGGGGGGGGGDGG5>ECFGGGGGGGGCEGCE5;C>FGGDFG4;GGF4A<FGGGC35=9
@M00200:205:000000000-AKKM3:1:1101:11039:8288 1:N:0:1
ATTGGGTTTAAAGGGCGCGTAGGCGGCCTGCTAAGTCGGCTGTGAAAGCCCGGGGCTCAACCCCGGAGGGTCGGCCGATACTGGCGAGCTAGAGTACGGAAGAGGTAGCTGGAATTCCCGGTGTAGCGGTGAAATGCGTAGATATCGGGAGGAACACCTGAGGCGAAGGCGGGCTACTGGGCCGATACTGACGCTGAGGCGCGAAAGCCAGGGGAGCGAACGGGATTAGATACCCCAGTAAGA
+
GGGGGGGGGGGGGGGGGGGGGGGGGGGGGGGGGGGGGGGGGGGGFGGGGGGGGGGDCFGGGGGGGEGGGGGGGGGGGGGGGFGGGGEGFGGGGEGGGGGGGGGGCFGGGGGCEGGFFGGEGGGGGGGGGGGFGGGFDGG@FGGGGGGGGDG*<CFGGGGF:FGGGGEGGGGGGGGGGGGGGGGGGDEGFGGFGG5EEFGFE5>:CEDDGGGGGD>37CEGGGG3?CC<@F5::<FFD:697<A
@M00200:205:000000000-AKKM3:1:1101:9652:8317 1:N:0:1
ACTGGGTTTAAAGGGCTCGTAGGCTGCCAACTAAGTCAGACGTGAAATCCCTCGGCTTAACCGGGGAACTGCGTCTGAGACTGGATGGCTTGAGATCGGGAGAGGGATGCGGAATTCCAGGTGTAGCGGTGAAATGCGTAGATATCTGGAGGAACACCGGTGGCGAAGGCGGCATCCTGGACCGACACTGACGCTGAGGAGCGAAAGCCAGGGGAGCAAACGGGATTAGATACCCTTGTAAGA
+
GGGGGGGGGGGGGGGGGGGGGGGGGGGGGGGGGGGGGGGGGGGGGGGGGGGGGGGGGGGGGGGGGGGGGGGGGGGGGGGGGGGGGGGGGGGGGGFGGGGGGGGGGGGGGGGGGGGGGGGGFGGGGFGGGGGGGGGGGGGGDGGGGGGGDFG7CGGGGGGGGGGGDGEEDGGGGGGGGGFGGGGGGGGGGGGGGEDEGCF6=<CGCGDGGGG>ED39DGGGGGGD6DGFFFBFGGGGFFFF7<A
@M00200:205:000000000-AKKM3:1:1101:7085:8330 1:N:0:1
ATTGGGTATAAAGGGAGCGTAGGCGGATAGTTTAGTCAGAGGTGAAAGCCCAGGGCTCAACCTTGGAATTGCCTTTGATACTGGCTATCTTGAGTATGGAAGAGGTATGTGGAACTCCGAGTGTAGAGGTGAAATTCGTAGATATTCGGAAGAACACCAGTGGCGAAGGCGACATACTGGTCCATTACTGACGCTGAGGCTCGAAAGCGTGGGGAGCAAACAGGATTAGATACCCCCGTA
+
GGGGGGGGGGGGGGGGGGGGGGGGGGDEEGGGGGGGGGGGGGGGGGGGGGGGGGGGGGGGGGGGGGGGGGGGGGGGGGGGGGGGGGGGGGGGGGGGAGGCAFGGGGGGGGGGGGGGGGDGGGGGGGGGGGGGFGGGGGGGGGGGGGGGGGGCGGGGGGGGGGFGGGGGGGGGGGGGGFFGGGGGGGGGGGGGGGGGGGGGFGEDFGGGGGGGGDFGAF6CC4?F?DGEFFEGDFG<:>DG
@M00200:205:000000000-AKKM3:1:1101:26604:8335 1:N:0:1
ACTGGGCATAAAGGGAGCGTAGGCGGATAGTTTAGTCAGAGGTGAAAGCCCAGGGCTCAACCTTGGAATTGCCTTTGATACTGGCTATCTTGAGTATGGAAGAGGTATGTGGAACTCCGAGTGTAGAGGTGAAATTCGTAGATATTCGGAAGAACACCAGTGGCGAAGGCGACATACTGGTCCATTACTGACGCTGAGGCTCGAAAGCGTGGGGAGCAAACAGGATTAGATACCCGTGTAAGA
+
GGGGGGE-FGFGGGGFG@GGGGGGGGGGCFGGGGGGFFAA<FGGGGGCFGGGDGGGGGGGGGCGGGGGGAFGEE<FDFEFFGGGGFGGGGGGGG??<EF<EFEFGFCFCEFGGGGDG<B@FFG5=F9FGGGGGGGGGGGFGEGGGGDE@7CFGGGCFGEGEFGGGGG:ECG8C>7,@FGGG9,>9ECGGGGFGGD7EFCFFGG>FDDC8*1CFGFG>5*9<CCGFG7<AFCC9F8D5>;775:
@M00200:205:000000000-AKKM3:1:1101:27784:8361 1:N:0:1
ACTGGGTTTAAAGCGCACGTAGGCGGCTTTGTAAGTTAGGGGTGAAAGCCCAGAGCTCAACTCTGGAACTGCCCTTAAGACTGCATCGCTTGAATCATGGAGAGGTTAGTGGAATTCCGAGTGTAGAGGTGAAATTCGTAGATATTCGGAAGAACACCAGTGGCGAAGGCGACTAACTGGACATGTATTGACGCTGAGGTGCGAAAGCGTGGGGAGCAAACAGGATTAGATACCCTCGTAAGA
+
GGGGGGGGGGGGGGGGBFFGGGGGGGGGGGGGGGGGGGGGGGGGGGGGGGGGGGGGGGGGGGGGGGGGGFGGGGGGGGGGGGGGGGGGGGFFGGFGGGGGGGGGGGGGGGGFGGGFFGGGGGGGGGGGGGGGGGGGGGGGGGGGGGGFGGGGGGGGGGGGFGGGGGGGGDGECEEFGGGGFGGCFCGGGGGGGGGEEGGFFGGGGCDFECGGFEAD5>EGGCEGFGFFF?2D<CCGF@FGG05
@M00200:205:000000000-AKKM3:1:1101:6528:8367 1:N:0:1
ACTGGGTTTAAAGGGAGCGTAGGCGGATAGTTTAGTCAGAGGTGAAAGCCCAGGGCTCAACCTTGGAATTGCCTTTGATACTGGCTATCTTGAGTATGGAAGAGGTATGTGGAATTCCGAGTGTAGAGGTGAAATTCGTAGATATTCGGAAGAACACCAGTGGCGAAGGCGACATACTGGTCCATTACTGACGCTGAGGCTCGAAAGCGTGGGGAGCAAACAGGATTAGATACCCATGTA
+
GGGGGGGGGGGGGGG?FGGGGGGGGG7@;FEGCFGGGFGFFGGGGGG<FEGDEFGGGGGGGC,6CE@FGGGGGGGGGGEEGGG<<A?FGGGGFFGCFEEGGGFGGD9@,CFGGG9EFCFCFGGFGGGGGGGGECDFGGGGGGGGGGDGGE:FGGGGGGGFFGGGGGGGGGGGC+@CCFGG9E8EE;,@:C7D5CDEGGGGGGGGGCDGECGGGGFCEFG6D<FF;GGFFFFGGGG*;AFF
@M00200:205:000000000-AKKM3:1:1101:15850:8369 1:N:0:1
ATTGGGTATAAAGCGCGCGCAGGCGGTTTCTTAAGTCTGGTGTCTAAGTGCGGGGCTCAACCCCGTGACGCACTGGAAACTGGGAGACTTGAGTGCAGAAGAGGAGAGCGGAATTCCACGTGTAGCGGTGAAATGCGTAGAGATGTGGAGGAACACCAGTGGCGAAGGCGGCTCTCTGGACTGTAACTGACGCTGAGGCGCGAAAGCGTGGGGAGCAAACAGGATTAGATACCCTGGTA
+
GGGGGGGGGGGGGGGGGGGGGGGGGGGGGGGGGGGGGGGGGGGGGGGGGGGGGGGGGGGGGGGGGGGGGGGGGGGGGGGGGGGGGGGGGGGGGGGGGGGGGGGGGGGGGGGGGGGGGGGGGGGGFGGGGGFBFGGGCFGDEGGGGGGGGFCCGGGGGGGGGFGGGDEE:@FGEEFGGGF9CFGFGGGGC:CECE<=CCC=CDGGGCFGGDGGGEDGF7@@F<*1,29?*9:F@CGGFF4
@M00200:205:000000000-AKKM3:1:1101:25884:8375 1:N:0:1
ACTGGGCGTAAAGGGAGCGTAGGCGGATAGTTTAGTCAGAGGTGAAAGCCCAGGGCTCAACCTTGGAATTGCCTTTGATACTGGCTATCTTGAGTATGGAAGAGGTATGTGGAACTCCGAGTGTAGAGGTGAAATTCGTAGATATTCGGAAGAACACCAGTGGCGAAGGCGACATACTGGTCCATTACTGACGCTGAGGCTCGAAAGCGTGGGGAGCAAACAGGATTAGATACCATAGTA
+
GGGGGGGGGGCGGGGGGGGGGGGGGGGGGGFGGGGGGGGGFGGGGGGGGGGGGGGGGGGGGGDFGGGGFFFGGGGCGGGGGGGGGGGGFCGGGGFEGGGGGGGGGGGFGGGGFGGGGGGGGDGGGGGFGFGFFGGGFEGEGG,@FFEGGGEECCEGGEFEFGFGGDGECCCEGGDFGGA7FGGGGFFGGDFGGGG585D*;CEEFGD48EEGCG:DBFFFGGDG@GG@47<FCF+C46BF
@M00200:205:000000000-AKKM3:1:1101:12387:8380 1:N:0:1
ATTGGGTATAAAGGGAGCGTAGGCGGATAGTTTAGTCAGAGGTGAAAGCCCAGGGCTCAACCTTGGAATTGCCTTTGATACTGGCTATCTTGAGTATGGAAGAGGTATGTGGAACTCCGAGTGTAGAGGTGAAATTCGTAGATATTCGGAAGAACACCAGTGGCGAAGGCGACATACTGGTCCATTACTGACGCTGAGGCTCGAAAGCGTGGGGAGCAAACAGGATTAGATACCCGGGTA
+
GGGGGGGGGGGGGGGGGGGGGGGGGGGGGGGGGGGGGGGGGGGGGGGGGGGGGGGGGGGGGGGGGGGGGGGGGGGGGGGGGGGGGGGGGGGGGGGGGGGGGGGCGGGGGGGGGGGGGGGGGGGGGGGGGGGGGFGGGGGGGGGGGGGGGGGGGGGGGGGGGGGGGGGGGGGGGGGGGGGGGGGGGGGGGGGGGCCEGGFGGGGGGGGGGGGGGGFGFGGGGGG:@GG@FFFGGCEDBFEG
@M00200:205:000000000-AKKM3:1:1101:11309:8414 1:N:0:1
ATTGGGTTTAAAGGGAGCGTAGGCGGATAGTTTAGTCAGAGGTGAAAGCCCAGGGCTCAACCTTGGAATTGCCTTTGATACTGGCTATCTTGAGTATGGAAGAGGTATGTGGAACTCCGAGTGTAGAGGTGAAATTCGTAGATATTCGGAAGAACACCAGTGGCGAAGGCGACATACTGGTCCATTACTGACGCTGAGGCTCGAAAGCGTGGGGAGCAAACAGGATTAGATACCCGAGTA
+
GGGGGGGGGGGFGGGFCFGFEEGEFGFGGGGGGGGGGGGGGGGGCFGGGGGGGGGGGGGGEGGGGGGGGGGGGGGGGGGGFGGGGGGGGGGGCFFFGGGFDGGG?FGGGGGCEGGGGGGGGFGGGGGEAFFFGGGGGGGFFGGGGCFDGGCCEFGGGEFEDFFGEFECGGGGGE@FGGFGGGGGGGGCFGG?ECDGEG>FGGGGFEDF=/;7FGAGBGFGFGGFFGGFACCGCAC/55>:
@M00200:205:000000000-AKKM3:1:1101:24940:8431 1:N:0:1
ATTGGGCATAAAGGGCGCGTAGGCGGTCTTGTAAGTTCCGCGTGAAATCCCCCGGCTCAACCGGGGAATGGCGTGGAAAACTGCGAGGCTTGAGTTCGGGAGAGGGAAGCGGAATTCCGGGTGTAGCGGTGAAATGCGTAGATATCCGGAGGAACACCGGTGGCGAAGGCGGCTTCCTGGACCGACACTGACGCTGAGGCGCGAAAGCTAGGGGAGCAAACGGGATTAGATACCCGTGTA
+
GGGGGGGGGGGGGGGGGGGGGGGGGGGGGGGGGGGGGGGGGGGGGGGGGGGGGGGGGGGGGGGGGGFGGGGGGGGGGGGGGGGGGGGGGGGGGGFGGGGGGGGGGGGGGGGGGGGGGGGDGEGGGGGGGGGGGGGGGG@CGGGGGGGGGGGGGGGGGGGGGGGGGGDGGGGGGGDGGGGGGGGGGGGGGGGGGGGEEGGGGDGGGGGGGFGGF5BDFFFCDDEDFDFBFB<FD<<>D:>C
@M00200:205:000000000-AKKM3:1:1101:18468:8441 1:N:0:1
ACTGGGTTTAAAGGGAGCGTAGGCGGATAGTTTAGTCAGAGGTGAAAGCCCAGGGCTCAACCTTGGAATTGCCTTTGATACTGGCTATCTTGAGTATGGAAGAGGTATGTGGAACTCCGAGTGTAGAGGTGAAATTCGTAGATATTCGGAAGAACACCAGTGGCGAAGGCGACATACTGGTCCATTACTGACGCTGAGGCTCGAAAGCGTGGGGAGCAAACAGGATTAGATACCCTGGTA
+
GGGGGGEFGGGEFGG9FEGGGGGGGGG@CGG9F@EFGGGGGGFGGGFCFGGFG7FGGGGGGGGGGGGAFGGGGGCGGGGGGGGGGCFFGGF<FFGG,CAECEE=C,5EFGGGGGGFAEBFGGGGGDFEDFEF?FFFGGGGDGGFGGGF@7+@AFGGGGGEGDGGE7+@+8=3C+CECGC@53@?CFGGGGGG5CGD8DGFEF>5CE5CG?E7:85<>FCFF5CF;GG8AF?FCFFGF>6<
@M00200:205:000000000-AKKM3:1:1101:14243:8452 1:N:0:1
ATTGGGTTTAAAGGGAGCGTAGGCGGATAGTTTAGTCAGAGGTGAAAGCCCAGGGCTCAACCTTGGAATTGCCTTTGATACTGGCTATCTTGAGTATGGAAGAGGTATGTGGAACTCCGAGTGTAGAGGTGAAATTCGTAGATATTCGGAAGAACACCAGTGGCGAAGGCGACATACTGGTCCATTACTGACGCTGAGGCTCGAAAGCGTGGGGAGCAAACAGGATTAGATACCCCAGTA
+
GGGGGGGGGGGGGGGGGGGGGGGGGGGGGGGGGGGGGGGGGGGGGGGGGGGGGGGGGGGGGGGGGGGGGGGGGGGGGGGGGGGGGGGGGGGGGGGGGGGGGGGGGGGGGGGGGGGGGGGGGGGGGGGGGGGGGGGGGFGGGGGGGGGGGGGGGGGGGGGGGGGGGGGGGGGGDEGGGGGFGGGGGGGGGGGGDGGEGFGGGGGGGGGGGGGGGGFGFGGGGGFGFGGFFFFGGFGFEFFG
@M00200:205:000000000-AKKM3:1:1101:20891:8452 1:N:0:1
ACTGGGCGTAAAGAGCGCGCAGGCGGTTGGATAAGTCGAATGTGAAAGCCCCCGGCTTAACTGGGGAGGGTCATTCGATACTGTCCAACTTGAAGGCAGGAGAGGGCAGCAGAATTCCCGGTGTAGTGGTGAAATGCGTAGATATCGGGAGGAATACCAGTGGCGAAGGCGGCTGCCTGGCCTGTTCTTGACGCTGAGGCGCGAAAGCTGGGGGAGCAAACGGGATTAGATACCCGCGTA
+
GGGGFGGGGGGGGGGGGGGGGGGGGGGGGGGGGGGGGGGGGGGGGGGGGGGGGGGGGGGGGGGGGGGGGGGGGGGGGGGGGGGGGGGGGGFGGGGGGGGGDGFFGGGGGGF=FFGGGGGGFGGGFFFFGGGGG9FGGGFGGGGGGGGGGGDFGCGGGGGGGGFDGGEGGCEEGGCCFGFGFFGGGGGFGGGGGGGGGGFGGGGGGEDGFGFEGGFGDF?F4<CG1C4879979<CDFFEG
@M00200:205:000000000-AKKM3:1:1101:12369:8482 1:N:0:1
ATTGGGTGTAAAGTGAGCGCAGGTGGTTTATTAAGTCTGGTGTAAAAGGCAGTGGCTCAACCATTGTATGCATTGGAAACTGGTAGACTTGAGTGCAGGAGAGGAGAGTGGAATTCCATGTGTAGCGGTGAAATGCGTAGATATATGGAGGAACACCGGTGGCGAAAGCGGCTCTCTGGCCTGTAACTGACACTGAGGCTCGAAAGCGTGGGGAGCAAACAGGATTAGATACACCCGTAAGAT
+
GGGGGGFGGGGGGGGGGGGGGGGGGGGGGGGGGGGGGGGGGGGCEFFGGGGGGGGGGGGGGGGGGGGGGGGEFGGGGGGGGGGGGGGGGGGGFGGGGGGGGGGDGGGGGGGFGGFGGGGGGGGGFGGGGGGGGGGGDGGGGFGGFGGFAG7FFFFG:FFFGGGGGGGGGGEGGGGGGGGGG9FGGGGFFGGGGGGGGCFGGGGGGGG4EE@FGE43>FCF5C8C;76;F=?F+?C):>EDF?3
@M00200:205:000000000-AKKM3:1:1101:9960:8488 1:N:0:1
ATTGGGTGTAAAGGGAGCGTAGGCGGATAGTTTAGTCAGAGGTGAAAGCCCAGGGCTCAACCTTGGAATTGCCTTTGATACTGGCTATCTTGAGTATGGAAGAGGTATGTGGAACTCCGAGTGTAGAGGTGAAATTCGTAGATATTCGGAAGAACACCAGTGGCGAAGGCGACATACTGGTCCATTACTGACGCTGAGGCTCGAAAGCGTGGGGAGCAAACAGGATTAGATACCCGGGTA
+
GGGGGGGGGGGGGGGGGGGGGGGGGGGGGGGGGGGGGGGGGGGGGGGGGGGGGGGGGGGGGGGGGGGGGGGGGGGGGGGGGGGGGGGGGGGGGGGGGGGGGGGGGGGGGGGGGGGGGGGGGGGGGGGGGGGGGGGGGGGGGGGGGGGGCFF@FDGGGGGFGGGGDGGGGGGGGGE9DGFGGGGGGGGGGGGGGGGEGFFFFGGGGGGGGGGEC58CEGGGGGCFDG776FCGGGGGF>B5
@M00200:205:000000000-AKKM3:1:1101:22082:8491 1:N:0:1
ATTGGGTTCAAGGGAGCGTAGGCGGATAGTTTAGTCAGAGGTGAAAGCCCAGGGCTCAACCTTGGAATTGCCTTTGATACTGGCTATCTTGAGTATGGAAGAGGTATGTGGAACTCCGAGTGTAGAGGTGAAATTCGTAGATATTCGGAAGAACACCAGTGGCGAAGGCGACATACTGGTCCATTACTGACGCTGAGGCTCGAAAGCGTGGGGAGCAAACAGGATTAGATACCCCAGTA
+
GGGGGGGG9FGGGGGGGGGGGGGGGGGGGGGGGGGGFGGGGGGGGGGGFGGGGGGGGGGGGGGGGGGGGGGGGGGGGGGGGGGGGGGGGGGGGGGGGGGGGGGGGGGGGGGGGGGGGGGGGGGGGGGGGGGGGGGGFGGGGGGGGGGGGGGGGGGGGGGGGGGGGGGGGGGGGGGGGGGGGGGGGFGGGGGGGDDGGGGGGGGGGGGGGGCFGG>5AGFGGGGGFFGEAAE@CFGGDFF
@M00200:205:000000000-AKKM3:1:1101:27945:8514 1:N:0:1
ATTGGGTTTAAAGGGAGCGTAGGCGGATAGTTTAGTCAGAGGTGAAAGCCCAGGGCTCAACCTTGGAATTGCCTTTGATACTGGCTATCTTGAGTATGGAAGAGGTATGTGGAACTCCGAGTGTAGAGGTGAAATTCGTAGATATTCGGAAGAACACCAGTGGCGAAGGCGACATACTGGTCCATTACTGACGCTGAGGCTCGAAAGCGTGGGGAGCAAACAGGATTAGATACCCTAGTA
+
GGGGGGFGGGGGGGGGGGGGGGGGGGGGGGGGGGGGGGGGGGGGGGGGGGGGGGGGGGGGGGGGGGGGGGGGGGGGGGGGGGGGGGGGGGGGGGGGGGGGGGGGGGGGGGGGGGGGGGGGGGGFGGEFFGGGGGGGGGGGGGGGGGGGGGGGGGGGGGFGFGGGGGGGGGGGGGGGGGFEGGGCEDFFFGGGGCDE5EFCFCEGFEGFGGEFGGFD>FFCDDGGFGFFFFFGFF7CFFFG
@M00200:205:000000000-AKKM3:1:1101:8027:8524 1:N:0:1
ATTGGGTATAAAGGGAGCGTAGGCGGATAGTTTAGTCAGAGGTGAAAGCCCAGGGCTCAACCTTGGAATTGCCTTTGATACTGGCTATCTTGAGTATGGAAGAGGTATGTGGAACTCCGAGTGTAGAGGTGAAATTCGTAGATATTCGGAAGAACACCAGTGGCGAAGGCGACATACTGGTCCATTACTGACGCTGAGGCTCGAAAGCGTGGGGAGCAAACAGGATTAGATACCCCAGTAAGA
+
GGGGGGGGGGGGGGGGGGGGGGGGGGGGGGGGFGGGGGGGGGGDFGGGGEGGGGGGGGGGGGGGGGGGGGGGGGGGGGGGGGGGGGGGGGGGGGGGGGGGGGFGGGGGFGCFFGGGGGGGGGGGGGGGGGGGGGGGGGEGGDGGGGGGFFGGGGGGGGGCFGGDGGCGCGFEEGGGGGDGFGGGGGGCGGGGDCGGDFGGGGEEGGCGGGGDFGBGDG<EC7*;3CFE6FEFF8EC)5A9CCE
@M00200:205:000000000-AKKM3:1:1101:23225:8533 1:N:0:1
ATTGGGTTTAAAGGGCTCGTAGGCGGTCCGTCACGTCGGGAGTGAAAACTCGGAGCTTAACTCCGAGCCTGCTTCCGATACGGGCAGACTAGAGGTAGGCAGGGGAGAGCGGAACTCCTGGTGTAGCGGTGGAATGCGCAGATATCAGGAAGAACACCGGTGGCGAAGGCGGCTCTCTGGGCCTTACCTGACGCTGAGGAGCGAAAGCGTGGGTAGCGAACAGGATTAGATACCCGCGTA
+
GGGGGGGGGGGGGGGGGGGGGGGGGGGGGGGGGGGGGGGGGGGGGGGGGGGGGGGGGGGGGGGGGGGGGGGGGGGGGGGGGGGGGGGGGGGGGGGGGGGGGGGGGGGGGGGGGGGGGGGGGGGGGGGGGFGGGGGGGGGGGGGGGGGGGGFGGFGGGGDGGGGGGGGGGFGGGGGGGCFGGGFGGFE?CFGGGGGGGGGGGFGGGGGFGGGGGGFGFGGGGGFG?<*8@F5FCFFG:@EG
@M00200:205:000000000-AKKM3:1:1101:21535:8552 1:N:0:1
ATTGGGCATAAAGGGTGCGTAGGCGGTGCGTTAAGTCGGTGGTGAAATACTTTGGCTCAACCAGAGAATTGCCGCTGAAACTAGCGTGCTTGAGGGAGGTAGAGGTGCATGGAACTTCCGGTGGAGCGGTGAAATGCGTTGATATCGGAAGGAACACCTGTGGCGAAAGCGGTGCACTGGACCTCTTCTGACGCTGAGGCACGAAAGCCAGGGGAGCGAACGGGATTAGATACCCGCGTA
+
GGGGGGGGGGGGGGGGGGGGGGGGGGGGGGGGGGGGGGGGGGGGGGGGGGGGGGGGGGGGGGGGGGGGGGGGGGGGGGGGGGGGGGGGGGGGGGGGGGGGGGGGGGGGGGGGGGGFGGGGGGGGGGGGGGGGGGGGGGGGGGGGGGGGGGGGGGGGGGGGGGGGGGGGGGGGGDGGGGGGGGGGGFGFFGGGGGDGGGFFGFGGGGGFCGCGGGEDEGGCDGGGFGGFF=<F<EFDFFBD
@M00200:205:000000000-AKKM3:1:1101:14765:8589 1:N:0:1
ATTGGGTTTAAAGCGAGCGCAGGTGGTTTAATAAGTCTGATGTAAAAGGCAGTGGCTCAACCATTGTGTGCATTGGAAACTGTTAGACTTGAGTGCAGTAGAGGAGAGTGGAATTCCATGTGTAGCGGTGAAATGCGTAGATATATGGAGGAACACCAGTGGCGAAGGCGGCATCCTGGACCGACACTGACGCTGAGGCGCGAAAGCTAGGGGAGCAAACGGGATTAGATACCCGCGTA
+
FFFGGGGGGGGGGFGGGGG>BFGF8@FG<FGGGGGGFGGFGGG9FEFFGGGCGGFDGGGGGGEGGGGGGGGGGGGGCA<FAFFGGGFEADC<FF<DEEGGGFCF8CGDGGG@FFGGFFFGGGGAFCC@FEGFGEAAFE:==F5A9F?<<EG7FGGGG+AF=<7=8FE@883BEGFG9F<DDG8BCEDF6DE>E*95,::*=)7=CC4*+=C7F83>=0AEG55*(9*4@B4>FF*>5>5
@M00200:205:000000000-AKKM3:1:1101:4478:8596 1:N:0:1
ATTGGGCATAAAGGGAGCGTAGGCGGATAGTTTAGTCAGAGGTGAAAGCCCAGGGCTCAACCTTGGAATTGCCTTTGATACTGGCTATCTTGAGTATGGAAGTGGTATGTGGTACTCCGAGTGTAGAGGTGAAATTCGTAGATATTCGGAAGAACACCAGTGGCGAAGGCGACATATTGGTCCATTACTGACGCTTCGGCTCGATAGTGTGGGGAGAGATCAGGATTAGTTACCCTTGTA
+
FG<EFDE<@9-9EACF77FCEC7C@FD@FG,CFF@<C@@@EFGGF9<ECFDEF<BCEG<6EFFFCGFEAF<AEE<ADAF99C<EAFFF@FGA9F?,??:,:,,:CF<FDF<,,CAAFFCE:FDF9,9,4B+A=5EFF+,4+8A,CAFFGGFGG,:BC+DFADC7CCC++@FGG:EF,;D8>9,6,@,7,5,3***1****1;78,,21C9,<C5A))**1*2+>;7+./1)128?*)2+4
@M00200:205:000000000-AKKM3:1:1101:8588:8602 1:N:0:1
ATTGGGCATAAAGCGTGCGCAGGCGGCGGCTTGTGTCAGGTGTGAAATCCCCGGGCTTAACCTGGGAATTGCGCTTGAAACTAGGTCGCTCGAGTTCAGTAGAGGGGGGTGGAATTCCACGTGTAGCAGTGAAATGCGTAGAGATGTGGAGGAACACCGATGGCGAAGGCAGCCCCCTGGACTGAAACTGACGCTCAGGCACGAAAGCGTGGGGAGCAAACAGGATTAGATACCCTAGTA
+
GGGGGGGGGGGGGGG@EGGGGGGGGGGGGGGGGGGGGGGGGGGGGGGGGGGGGGGGGGGGGGGGGGGGGGGGGGGGGGGGGGGFGGGGGGGGGGGGDFFGGGGGGGDGGGGGGGGGGFGGGGGGGFGGGGGGGGGGGGGGGGGGGGGFFGGCGGGGGGGCGGGG>EECGFGGE>EEGGFGGGGGFGGGGFFGDGGGEFFGGG=EGGGG5:EGGGBD3:FC4CE4(6C<F6<F?FGGF4FG
@M00200:205:000000000-AKKM3:1:1101:9824:8616 1:N:0:1
ATTGGGTGTAAAGAGCTCGTAGGCGGTTTGTCGCGCCTGCCGTGAAAGTCCGGGGCTCAACTCCGGATCTGCGGTGGGTACGGGCAGACTAGAGTGATGTAGGGGAGACTGGAATTCCTGGTGTAGCGGTGAAATGCGCAGATATCCGGAGGAACACCGTTGGCGAAGGCAGGTCTCTGGGCATTAACTGACGCTGAGGAGCGAAAGCATGGGGAGCGAACAGGATTAGATACCCTCGTA
+
FAFCFGGEFGFGGGFGGGGGGGGGDG@FG>FGGGG+CFGGGGGCDFGF<FGG>CC@C<<CFGGFDCFGGADFEECF:+>BFCGGGDG7FFCFF?FF9FEFFGG77+++FFCCCFDFEEFFGFFG9FGGGGGGGG9FFGC7FFFGGF,@CFF7FCFGGEG,>FFF7CBFGG<C>:2B<BE@FG*=FGCFDGF?ECCG58575CE58:9FCE7C@E)>>78:DCCF:F*.97<7CFCC><55
@M00200:205:000000000-AKKM3:1:1101:21037:8626 1:N:0:1
ATTGGGTATAAAGGGAGCGTAGGCGGATAGTTTAGTCAGAGGTGAAAGCCCAGGGCTCAACCTTGGAATTGCCTTTGATACTGGCTATCTTGAGTATGGAAGAGGTATGTGGAACTCCGAGTGTAGAGGTGAAATTCGTAGATATTCGGAAGAACACCAGTGGCGAAGGCGACATACTGGTCCATTACTGACGCTGAGGCTCGAAAGCGTGGGGAGCAAACAGGATTAGATACCCGCGTAAGA
+
GGGGGGGGGGGGGGGGGEGGGGGGGGGGGGGGGGGGGGGGGGGGGGGGGGGGGGGGGGGGGGGGGGGGGGGGGGGGGGGGGGGGGGGGGGGGFGFGGGGGGGGGGGGGGGGGGGGGGGGEEFFGGFFAFGGFFGGGGGGGGGGGGGGGGEGGGGGGGGGGGGFEGGG>GFGGGGGGGGGGGGFGGGGGGGGGGGDD5CFGGFCGGGGGDEGGGGEC:5BE8>FF06CEACFCCA+/)7):C14
@M00200:205:000000000-AKKM3:1:1101:14776:8627 1:N:0:1
ACTGGGTGTAAAGGGCTCGTAGGCGGTTTGTCGCGTCGGGAGTGAAAACGCCGTGCTTAACACGGCGCTTGCTTCCGATACGGGCAGACTAGAGGTATTCAGGGGAGAACGGAATTCCTGGTGTAGCGGTGAAATGCGCAGATATCAGGAGGAACACCGGTGGCGAAGGCGGTTCTCTGGGAATGACCTGACGCTGAGGAGCGAAAGTGTGGGGAGCGAACAGGATTAGATACCCCCGTA
+
GGGGGGGGGGGGGGGGGGGGGGGGGGGGGGGGGGGGGGGGGGGGGGGGGGGGGGGGGGGGGGGGGGDGGGGGGGGGGGGGGGGGGGGGGGGGGGGGGGGGGGGGGGGGGGGGGGGDGGGGGGGGGGGGGFGGGGGGGGGGGCGFCCFGGFGDEGGGGGGGGGGGGDGGGGGGGGGGGGGGGGG>FGG?FGGGGGGGGGGGGGGGE5DFGGGGGGFGEGGGGGGFBF7?F4<GGC?FFFF5
@M00200:205:000000000-AKKM3:1:1101:26521:8628 1:N:0:1
ATTGGGTGTAAAGGGCGCGTAGGCGGCCTTGTAAGTTGGGGGTGAAAGCCCGTGGCTCAACCACGGAATTGCCTTCGATACTGCTTGGCTTGAGACCGGAAGAGGTGAGTGGAACTGCGAGTGTAGAGGTGAAATTCGTAGATATTCGGAAGAACACCAGTGGCGAAGGCGACATACTGGTCCATTACTGACGCTGAGGCTCGAAAGCGTGGGGAGCAACCAGGATTAGATACCCCGGTA
+
DGGGGGGGGGGGGGGGGGGGGGGGGGGGGGGGGGGGGGGGDGGGGFGGGGGGGGGGGGGFGGGGGCCFFGFGGGGGGFFGGGGGGGGGGGGGGGGGGGGGDGCGGGGGGGGGGFGGGGGGGGGGGCGGFGG9CCFGGGGGFGGGGGGGGGGGGGGGGGGFGGGGGGCCEFCCEEE9:FCFGF?C9CDEGF79CED7?FFGGG5:C=CF5:CED:)9>5C*C5;C0<78?4<7@CF5@>B>
@M00200:205:000000000-AKKM3:1:1101:16245:8637 1:N:0:1
ATTGGGTATAAAGGGCGCGTAGGCGGCCGATTAAGTCGGGGGTGAAAGCCTGTGGCTCAACCACAGAATTGCCTTCGATACTGGTTGGCTTGAGACCGGAAGAGGACAGCGGAACTGCGAGTGTAGAGGTGAAATTCGTAGATATTCGCAAGAACACCAGTGGCGAAGGCGGCTGTCTGGTCCGGTTCTGACGCTGAGGCGCGAAAGCGTGGGGAGCAAACAGGATTAGATACCCTAGTAAGA
+
GGGGGGGGGGGGGGGGGGGGGGGGGGGGGGGGGGGGGGGGGGGGGGGGGGGGGGGGGGGGGGGGGGGGGGGGGGGGGGGGGGGGGGGGGGGEGFGGGGGGGGGGGGGGGGGGGGGGGGGGGGGGGGGGGGGGGGGCGGGGGGGGGGGGGGGGGGGGGGGGGGGGGGGGGGGGGGGGGFGGGFGGGGGGGGGGGGGGGGGGDGGGGGGGGGGGGGFGEG6ECFGGFGFDFFFG7CGFFFFGGFA
@M00200:205:000000000-AKKM3:1:1101:25138:8644 1:N:0:1
ATTGGGCATAAAGCGCGCGCAGGCGGTTTCTTAAGTCTGGTGTCTAAGTGCGGGGCTCAACCCCGTGACGCACTGGAAACTGGGAGACTTGAGTGCAGAAGAGGAGAGCGGAATTCCACGTGTAGCGGTGAAATGCGTAGAGATGTGGAGGAACACCAGTGGCGAAGGCGGCTCTCTGGACTGTAACTGACGCTGAGGCGCGAAAGCGTGGGGAGCAAACAGGATTAGATACCCCGGTA
+
GGGGGGGGGGGGGGGGGGGGGGGGGGGGGGGGGGGGGGGGGGGGGGGGGGGGGGGGGGGGGGGGGGGGGGGGGGGGGGGGGGGGGGGGGGGGGGGGGGGGGGGGGGGGGGGGGGGGGGGGGGGGGGGCFGGGGGGGGGGGGGGGGGFGGGGGGGGGGGGGGGGGGGGGGGGGGGGGG9FFGGGGGGGGFGGGGGGGGD5ECGGGEGGCGG?EDGDGFG8FF<89>CC?FF4D8ACC:>D
@M00200:205:000000000-AKKM3:1:1101:19476:8660 1:N:0:1
ACTGGGTTTAAAGCGAGCGCAGGTGGTTTAATAAGTCTGATGTAAAAGGCAGTGGCTCAACCATTGTGTGCATTGGAAACTGTTAGACTTGAGTGCAGTAGAGGAGAGTGGAATTCCATGTGTAGCGGTGAAATGCGTAGATATATGGAGGAACACCGGTGGCGAAAGCGGCTCTCTGGACTGTAACTGACACTGAGGCTCGAAAGCGTGGGTAGCAAACAGGATTAGATACCCTAGTA
+
GGGGGGGGGGGGGGGGGGGGGGGGGGGGGGGGGGGGGGGGGGGGGGGGGGGGGGGGGGGGGGGGGGGGGGGGGGGGGGGGGGGGGGGGGGGGGGGGGGFGGGGGGGGDFGGGGGGGGGGGGGGGGGGGDGGGGFGGCGGCFFGGGGFGGCEGGGGGGGGGGGFEGGGGGEEGEGGGGGGGGGGGGGCFGFCGGFGGGFFG6CCFG5DGCEGGEFDFFGF=FFCFFD*.8C?DB,?CAAA
@M00200:205:000000000-AKKM3:1:1101:17117:8681 1:N:0:1
ATTGGGTTTAAAGCGTGTGTAGGCGGCGGCGTAAGTGTCGAGTGAAATGCCAGTGCTCAACGCTGGAACGGCTCGGCATACTGCGTCGCTTGAGGTCGGTAGAGGCGCCTGGAACTCTAGGTGGAGCGGTGAAATGCGTAGATATCTAGAGGAACGCCTGAGGCGAAAGCGGGGCGCTGGGCCGATTCTGACGCTGAGACACGAAAGCGTGGGGAGCAAACAGGATTAGATACCCCAGTAAGA
+
FGGGGGGGGGGGGGGGGGGGGGFGGGGGGGGGGGGGGGGGGGGGGGGGGGGGGGGGGGGGGGGGGGGGGGGGGGCGGGGGFGGGGGGGGGGGCFGGGGGGGGFGFGGGGGGGGGGGGGGGGGFFFFGGGGGGGGGGGGGGGCFCGGGF9FFC@FGGGGGGGFGFGCEGCGGGDGGGC88ECFGGGCC<<:CEEGGCG*<<62:C>CCFGEECED3C5:C<75EC:7D)1@)0:<FGE:?CF9)
@M00200:205:000000000-AKKM3:1:1101:20888:8684 1:N:0:1
ATTGGGTGTAAAGCGAGCGCAGGTGGTTTAATAAGTCTGATGTAAAAGGCAGTGGCTCAACCATTGTGTGCATTGGAAACTGTTAGACTTGAGTGCAGTAGAGGAGAGTGGAATTCCATGTGTAGCGGTGAAATGCGTAGATATATGGAGGAACACCGGTGGCGAAAGCGGCTCTCTGGACTGTAACTGACACTGAGGCTCGAAAGCGTGGGTAGCAAAAAGGATTAGATACCCGTGTA
+
GGGGGGGFGGGGGGGGGGGGGGGGGGGGGGGGGGGGGGGGGGGGGGGGGGGGGGGGGGGGGGGGGGGGGGGGGGGGGGGGGGGGGGGGGGGGFGGGGGGGFEFGGGGGGGCFFGGGGGFGGGGGFFEGGGGGGGGGGGDGGGGGGGGGGGGGGGGFGEGGGGGGGEEGFGGGGGFGFGFGCFFGGGFGGDFGFFFGGGGGGGGGECGGGGEGEGEGAF?*9*;8)1>38FED8CED>FF
@M00200:205:000000000-AKKM3:1:1101:13675:8697 1:N:0:1
ATTGGGTGTAAAGGGCTCGTAGGCTGCCAACTAAGTCAGACGTGAAATCCCTCGGCTTAACCGGGGAACTGCGTCTGAGACTGGATGGCTTGAATCCAAGAGAGGGATGCGGAATTCCAGGTGTAGCGGTGAAATGCGTAGATATCTGGAGGAACACCGGTGGCGAAGGCGGCATCCTGGATTGGTATTGACGCTGAGGAGCGAAAGCCAGGGGAGCAAACGGGATTAGATACCCCTGTA
+
GGGGGGGGGGGGGGGGGGGGGGGGGGGGGGGGGGGGGGGGGGGGGGGGGGGGGGGGGGGGGGGGCEEEFGGGGEGGGGGGGGGGGFFGGGGGGGGGGGGGGGGGGGGGEFGGGGGDFGGGGFGGFFGGDGGGGGGGGGGGGGGGGFGCEA<C:BFGGGGGEFGGGGGGGGGGGGEGGGGGGGGGGGGGCGGGDGGGGFFGGGGGGGGGGFGGDGEDEGCGCDE36DFBFFFGFC?C@FFF
@M00200:205:000000000-AKKM3:1:1101:12322:8710 1:N:0:1
ATTGGGCTTAAAGGGCGCGTAGGCGGCTTGCCAAGTCAGGGGTGAAATCCTGCAGCTCAACTGTAGAAGTGCCTTTGATACTGGCGAGCTCGAGGGAGGTAGGGGTGGGTGGAACTTCTGGTGGAGCGGTGAAATGCGTTGATATCAGAAGGAACGCCGGTGGCGAAAGCGACCCACTGGATCTCTACTGACGCTGAGGCGCGAAAGCTAGGGGAGCAAACGGGATTAGATACCCGAGTAAGA
+
GGGGGGGGGGGGGGGGGGGGGGGGGGGGGGGGGGGGGGGGGGGGGGGGGGGGGGGGGGGGGGGGGGGGGGGGGGGGGGGGGGGGGGGGGGGGGGGGEFGGGGGGGGGGGEGGGGGFGGGGGGGGGGGGGGGGGGGGGGGGGGGGGGGGGGFGGGGGGGGGDGGGGGGGGGGGGGDGGGGGGGFFGGFFFFGGGGGGGGGGGGGGGGGGEFGGGGFD>GFFGGDD0)9?FFFGGEFDFFFF7AA
@M00200:205:000000000-AKKM3:1:1101:25602:8721 1:N:0:1
ACTGGGTTTAAAGGGCTCGCAGGCGGTTTCTTAAGTCTGATGTGAAAGCCCCCGGCTCAACCGGGGAGGGTCATTGGAAACTGGGAAACTTGAGTGCAGAAGAGGAGAGTGGAATTCCCGGTGTAGCGGTGAAATGCGTAGATATCGGGAGGAACACCAGTGGCGAAGGCGGCTTCCTGGACCAGCACTGACGCTGAGGCGCGAAAGCTAGGGGAGCAAACAGGATTAGATACCCGAGTAAG
+
GGGGGGGEEGGGGGGGGGGGGGGGGGCFGGGGFAGGGGGGGGGGGGGGGGGGGGGGGGGGGGGGGG7FGGGCFGGFGGGGGGGGGGGGGFGGFGGGGGGGDFGGGGGGGCFGGGGGGFGGGFGGGFGGGGGGDEFGGGGGGGFGGGGGGGGGDGGGGGGFGGGGGGGGEFGGGGDFGGCACG@>GCFCFDGGGEDGGG=FE3EEECC<9FFFFGFG@FFEFGFFFC>?F=>GF:+>FFF6?>
@M00200:205:000000000-AKKM3:1:1101:12129:8727 1:N:0:1
ATTGGGTTTAAAGCGAGCGCAGGTGGTTTAATAAGTCTGATGTAAAAGGCAGTGGCTCAACCATTGTGTGCATTGGAAACTGTTAGACTTGAGTGCAGTAGAGGAGAGTGGAATTCCATGTGTAGCGGTGAAATGCGTAGATATATGGAGGAACACCGGTGGCGAAAGCGGCTCTCTGGACTGTAACTGACACTGAGGCTCGAAAGCGTGGGTAGCAAACAGGATTAGATACCCTTGTA
+
GGGGGGGGGGGFGGGGGGGGGGGGGGGGGGGGGGGGGGGGGGGEFFGGGGGGGGGGGGGGGGGGGFFGGGGAFGGGGGGGGGGGGGGGGGGGGGGGGGGGGGGCFGGGGGGGCFGGGGGGGGGGGGGGGGGGGGGGGGGGGGGGGGGAFGGGGGGGGGGGGFGGGGGGGGGGGGGGGGCFGGGGGGGGGGGGGGGGGGFFGGGGEGDGGGG7FGEGFCFGGGGGFGGFFFFFFCFGFFF
@M00200:205:000000000-AKKM3:1:1101:9715:8751 1:N:0:1
ACTGGGTTTAAAGGGAGCGCAGGTGGTTTAATAAGTCTGATGTAAAAGGCAGTGGCTCAACCATTGTGTGCATTGGAAACTGTTAGACTTGAGTGCAGTAGAGGAGAGTGGAATTCCATGTGTAGAGGTGAAATTCGTAGATATTCGGAAGAACACCAGTGGCGAAGGCGACATACTGGTCCATTACTGACGCTGAGGCTCGAAAGCGTGGGGAGCAAACAGGATTAGATACCCCTGTA
+
GGGGGGGGGGGGGGGGGGGGEGGFGGGGGGGGGGGGGGGGGGGGGGGGGGGGGGGGGGGGGGEGGGGGGGG9FGGGGGGGGGGGGGGGGGGGGGGGGGFGGGGG<FFGGGG9FGGGGGGGGGGGGGGGGGGGGGGG@FGGGGGGGGGGGGDGGGGGGGGGGGGGGFGGGGGGEGGGGGFGGGGGGGGGGGDEEE>E,:5EGGGF8>GCGCGDFGEGFC8,;F5D;CGFFFEGFGGGFFF
@M00200:205:000000000-AKKM3:1:1101:27711:8768 1:N:0:1
ATTGGGTTTAAAGCGCGTGCAGGCGGCCCGTTCCGTCCCGTGTGAAAGCCTCCGGCTCAACCGGAGGAGGTCGCGGGATACTGGCGGGCTTGAGGAAGGCAGAGGATGGTAGAATTCCCGGTGTAGCGGTGAAATGCGTAGATATCGGGAGGAATGCCAGTGGCGAAGGCGGCCATCTGGGCCTTCTCTGACGCTGAGACGCGAAAGCTGGGGGGGCAAACGGGATGAGATACCCTAGTA
+
GGGGGGGGGGGGGGGGGGGGGGGGGGGGGGGGGGGGGGGGGGGGGGGGGGGGGGGGGGGGEGGGGGGGGGGGGGGGGGGGGGGGGGGGGGGGGGGGGGGGGDGGGGGGGFC;CFFG@CFGGCFEFGGGGEGCCEEGFG78@FGGFGGC@C7FEGFGGFGGGGGGGGEGGGGDEEE?FFGGGGGG@C7AGGFCCD<CEFEFGCECEGD*+<CCEE595CFFCDGG67*2?4:>+<<C5.9<
@M00200:205:000000000-AKKM3:1:1101:9956:8782 1:N:0:1
ACTGGGCATAAAGGGTTCGTAGGTGGCCCGCTAAGTCACACGTGAAATCCCTCAGCTTAACTGGGGAACTGCGTGTGAGACTGGCGGGCTCGAGTGCAGGAGAGGAACGCGGAATTCCAGGTGTAGCGGTGAAATGCGTAGATATCTGGAGGAACACCGGTGGCGAAGGCGGCGTTCTGGACTGCAACTGACACTGATGAACGAAAGCCAGGGGAGCAAACGGGATTAGATACCCTCGTA
+
GGGGGGGGGGGGGGGGGGGGGGGGGGGGGGGGGGGGGGGGGGGGGGGGGGGGGGGGGGGGGGGGGGGGGGGGGGGGGGGGGGGGGGGGGGGGGGGGGGGGGGGGGGGGGGGGGGGGGGGGGGGGGGGGGGGGGGGGGGGGGGGGFGGGGFGEGGGGGGGDGCGGDCGGGGGGGGGGGGFGGFGFGGGGCFGGGGGGGGGGGGGGCEGGGGGGGGEGEC@CFGGGBGGFFF>CC@:FFEFC
@M00200:205:000000000-AKKM3:1:1101:26811:8809 1:N:0:1
ATTGGGTTTAAAGAGCTCGTAGGCGGTTTGTCGCGTCTGCCGTGAAAGTCCGGGGCTCAACTCCGGATCTGCGGTGGGTACGGGCAGACTAGAGTGATGTAGGGGAGACTGGAATTCCTGGTGTAGCGGTGACATGCGCAGATATCAGGAGGAACACCGATGGCGAAGGCAGGTCTCTGGGCATTAACTGACTCTGAGGAGCGAAAGCATGGGGAGCGAACAGGATTAGATACCCTAGTACGAT
+
GGGGGGEGGGGGGGGGGGGEGGDGGGGGGEGGGGGGGGFFGGGDFFGGGGG7@7@FGGGAEGEA@CCFFGGGGGGD7FFFFEC7FFGGFF9,AF<FFGAFG,C+:CFCGG8>FFGG9FFDFFCDE9F7:FGG<F3<7FFGF79>FGGEFF:C*@C8F@GGGC7B7FEEDEFGEGGGGGD,CC=EF?FEC+<8+=CCCF5CECCECE)9C?9@5>@)7EGGGCGC6CGF4=BGC,66;F690(((
@M00200:205:000000000-AKKM3:1:1101:5527:8818 1:N:0:1
ACTGGGTGTAAAGGGCGTGTAGGCGGTCTGTTAAGTCATGTGTGAAATCCCTCGGCTCAACCGAGGAAGTGCGCATGAAACTGACAAGCTAGAGTACTGAAGAGGGGGGTGGAATTCCCGGTGTAGCGGTGAAATGCGTAGATATCGGGAGGAACACCGGTGGCGAAGGCGGGTCTCTGGGCAGTAACTGACGCTGAGGAGCGAAAGCGTGGGGAGCGAACAGGATTAGATACCCCCGTAAGA
+
GGGGGGFG@EFFFGEGGGGGGGGGGGGGGGGGGGGGGGGGGGGGGGGGGGGGFGGGGGGGGGGGGGGFFFGGGGEEEGGGGGGGGGFGFGGGGGFGGG<9EFGFGGGGGCEEGEGGGGGGGGGGCC@GGGEGGGGG?FFGGCFGG@FFGGGGGCEGGCECGD88EGGEEDGGD:CGFFGF>;88A<+++*?FGD3CCC5CC95>C=C7EC;CEGFG35:59/CD:F0)19:F<8@D@E37D2)
@M00200:205:000000000-AKKM3:1:1101:27485:8834 1:N:0:1
ACTGGGTATAAAGGGCGCGTAGGCGGCTTTGCAAGTGACGGGTGAAAGCCCTCGGCTTAACCGAGGAACTGCCTGTCAGACTGTGAGGCTTGAGACCGGGAGAGGTGAGTGGAATTCCCAGTGTAGCGGTGAAATGCGTAGATATTGGGAGGAACACCAGTGGCGAAGGCGGCTCACTGGACCGGAACTGACGCTGAGGCGCGAAAGCGTGGGGAGCAAACAGGATTAGATAACCCGGTAAGA
+
GGGGGGGGGGGGGGGGGGGGGGGGGGGGGGGGGGGGGGGGGGGGGGGGGGGGEGGGGGGGFGGGGGGGGGGGGGGGGGGEFGGGGGGGGGGGFDFGGGGGGDGGGF7<FFGGGGGGGGGGGGGGGGGGDEGGGGGGGG:BECGGGFGFGFGGDG:,,CFE>FFEGGGEG>EGGGGGGGGF7FGEDGGC?DF8EE355;FFGDGGGDC7E5CEEG)1)2C@**;<14:<@@)*+3<7DFFEDFF
@M00200:205:000000000-AKKM3:1:1101:3697:8842 1:N:0:1
ACTGGGCTTAAAGGGCGCGTAGGCGGCCCTGCAAGTCAGGCGTGAAATTCCTGGGCTTAACCTGGGGGCTGCGCTTGAGACTGCGGGGCTGGAGGGCAGGAGAGGGTCGCGGAATTCCCAGTGTAGAGGTGAAATTCGTAGATATTGGGAAGAACACCGGTGGCGAAGGCGGCGACCTGGCCTGTGACTGACGCTGAGGCGCGACAGCGTGGGGAGCAAACAGGATTAGATACCCGTGTA
+
GGGGGGGGGGGGGGGGGGGGGGGGGGGGGGGGGGGGGGGGGGGGGFGGGGGGGGGGGGFGGGGGGGGGGGGGGGGGGGGGGGGGGGGGGGGGGGGGGGGGGGGGGGGGGGGGGGGGGGGGGGGGGGGGGGGGGGFGFFCGGGGGGGGGGGGGGGGGGGGGGGGGCFGGGGEGGGEGGGCFF@CFGC9E7CFGGGGGEFFEE:EEGGGGDCCEGD:DFFCCFGGG?:F>?=>>C@FD@FFF
@M00200:205:000000000-AKKM3:1:1101:5779:8881 1:N:0:1
ACTGGGCATAAAGGGCGTGTAGGCGGTTTGTTAAGTCATGTGTGAAATCCCTCGGCTCAACCGGGGAAGGACGCATGAAACTGGCAAGCTAGAGTACCAAAGAGGGGGGTGGAATTCCCGGTGTAGCGGTGAAATGCGTAGATATCGGGAGGAACACCTGTGGCGAAGGCGGCCCCCTGGTTGGATACTGACGCTGATACGCGAAAGCGTGGGGAGCAAACAGGATTAGATACCCCTGTA
+
GGGGGGGGGGGGGGGGGGGGFGGGGGEGGGGGGGGGGGGFGGGGGGGGGGGGGGGGGGGGGGGGGGGGGGGFFGEGGGGGGGGGGGGGGGGGGGGGGCEEFGGGGGGGDGGGGGGGGGGGGFGEFGGGGEGGGGGCFDGGGGGGGGGGGEEGGGGGGGGGGGGGGGGGGGGGGDEGDEGGGGGGGGGGGGGGGGGGGGGGGGGGGGGFGGGGGGFGFGGGGFFC?GFFFFBGGGGFFFF7
@M00200:205:000000000-AKKM3:1:1101:27339:8891 1:N:0:1
ATTGGGTTTAAAGGGCGCGTAGGCGGCCTCTGCAAGTCGACTGTGAAATCTCCGGGCTTAACCCGGAACGGTCAGCCGATACTGCAGGGCTAGAGTGCAGAAGGGGCAACTGGAATTCTCGGTGTAGCGGTGAAATGCGTAGATATCGAGAGGAACACCTGCGGCGAAGGCGGGTTGCTGGGCTGACACTGACGCTGAGGCGCGAAAGCTAGGGGAGCGAACGGGATTAGATACCCTTGTA
+
GGGGGGGGGGGGGGGGGGGGGGGGGGGGGGGGGGEEEFGGGGGGGGGGGGGGGGGGGGGGFFGGGGGGGGGGGGGGGGGGGGGGGGGGGGGGGGGGGGGGGGGGGGGGCFGDGGGGGGGGGGGGGGGGGGGGGGGGGGEEGGGGGFGGGGGGGGGGGGGGGGGGGGGGGGGGGGGGGGGGGGDGGGGCEFFDGGGGGDGGGGGGD5DGGFFGGGFGFGDEDGGDBC5(=FFGGFFGFFFF;
@M00200:205:000000000-AKKM3:1:1101:4000:8924 1:N:0:1
ATTGGGTTTAAAGGGCTCGTAGGCGGTTTGTCGCGTCGGGAGTGAAAACCAGGTGCTTAACACCTGGCTTGCTTTCGATACGGGCAGACTTGAGGTATGCAGGGGAGAACGGAATTCCTGGTGTAGCGGTGAAATGCGCAGATATCAGGAGGAACACCGGTGGCGAAGGCGGTTCTCTGGGCATTACCTGTCGCTGAGGAGCGAAAGTGTGGGGAGCGAACAGGATTAGCTACCCCCGTATGAT
+
GGGFGGGGGGFFEGGEGGGGGGGGGGEFGDEC@F@C:@@CCGF?,CC6CFFF@F,C<FEGGGD>FFFGGGDGGGGF@=F8+C?FD:B=<5,:C<FFFFECEF?F7F7CFF7@++BF,CCFDFFDCF,@+CF+C<FG,+++>FFGFC<,@7**@CE8DEC*<C7C*1:=<7FEGG*<2;CF>F@<FGCC9;+>*5:***2+2***1/>C7A<CC5)7)*/*9)*966:4*)6>9;CF>7B**(66
@M00200:205:000000000-AKKM3:1:1101:24852:8933 1:N:0:1
ATTGGGCGTAAAGGGAGCGTAGGCGGATAGTTTAGTCAGAGGTGAAAGCCCAGGGCTCAACCTTGGAATTGCCTTTGATACTGGCTATCTTGAGTATGGAAGAGGTATGTGGAACTCCGAGTGTAGAGGTGAAATTCGTAGATATTCGGAAGAACACCAGTGGCGAAGGCGACATACTGGTCCATTACTGACGCTGAGGCTCGAAAGCGTGGGGAGCAAACAGGATTAGATACCCGAGTA
+
GGGGGGGGGGGGGGGGGGGGGGGGGGGGGGGGGGGGGGGGGGGGGGGGGGGGGGGGGGGGGGGGGGGGGGGGGGGGGGGGGGGGGGGGGGGGGGGGGGGGFGGGGGGGGGGCFFGGGFGG>FFGGGGGGGGGGGGGGGGGGGGGGGGGGGGEGGGGGEEAFFCGGGGGGGGGGGGGGCFFGEGGGGGGGGGGGGGGCGGGG45CBEGGGGGGGGFGFGGG5FGGFGGEFFFGGF@DFEFE
@M00200:205:000000000-AKKM3:1:1101:11645:8935 1:N:0:1
ATTGGGTGTAAAGGGTGTGTAGGAGGTCGCGTAAGTCAGCTGTGAAATCCCAGGGCTTAACCCTGGAACTGCAGCCGATACTGCGTGGCTAGAGGATCGGAGGGGGATGCGGAATTCTCGGTGTAGCAGTGAAATGCGTAGATATCGAGAGGAACACCGGTGGCGAAGGCGGCATCCTGGACGATTCCTGACTCTGAAACACGAAAGCTAGGGGAGCAACCGGGATTAGATACCCGAGTAAGA
+
GFECFGFCF<-C,CFFGGEG@FFGGCFGEEGGEDCCC,6CDAFGGFG9FACC@<FG<FE<CFGGGFDFFFGGGFGGGGGCCEFDCGEEEDCG5EF8=FCF=CGDGGGC:=FG@F7FFGCEFGCE:?D,FFBAA,@FD7F7FC<,@CE+@D@BF@<<>C7CCC7CE*BBEDEE5:8CECF,BCE8E>CFGG+AEFCEE+>0;CEG>*99FGC@;:>)<5@**)*965<)192*<ACD7>;CC).
@M00200:205:000000000-AKKM3:1:1101:14666:8945 1:N:0:1
ATTGGGTTTAAAGGGAGCGTAGGCGGATAGTTTAGTCAGAGGTGAAAGCCCAGGGCTCAACCTTGGAATTGCCTTTGATACTGGCTATCTTGAGTATGGAAGAGGTATGTGGAACTCCGAGTGTAGAGGTGAAATTCGTAGATATTCGGAAGAACACCAGTGGCGAAGGCGACATACTGGTCCATTACTGACGCTGAGGCTCGAAAGCGTGGGGAGCAAACAGGATTAGATACCCGTGTA
+
GAFGGGGGGGGGGGGGGGGGGGGGGGGDGGGGGGGGGGGGGGGGGFGGGGGGGGGGGGGGGGGGGGFFGGGFGGEGGGFECFGGGGGGFGGFFFGGGGG9FGGCGFGGCGCDF9FFGGGEGGGGGFGGGGGGGCFGGFEFGGGGGGG8BF@FFGGGGGGFGGCEGDGGCGFEEEEFEGGFGGGGGGGFGGGFGEGECFCFEFC*,4?FGGDGG*5<5CF?DCEG;GFE=FEGGFFDB>FF
@M00200:205:000000000-AKKM3:1:1101:19842:8952 1:N:0:1
ACTGGGTTTAAAGCGCGTGTAGGCGGGACGGCAAGTCGGACGTGAAAGCCCCCGGCTCAACCGGGGAGGGCCGTTGGAAACTGCCGTTCTTGAGGGTCGAAGAGGAGAGTGGAATTCCTGGTGTAGCGGTGAAATGCGTAGAGATCAGGAGGAACACCCATGGCGAAGGCAGCTCTCTGGTCGGCCCCTGACGCTGAGACGCGAAAGCGTGGGGAGCGAACGGGATTAGATACCCTAGTA
+
GGGGGGGGGGGGGGGGGGGGGGGGGGGGGGGGGGGGGGGGGGGGGGGGGGGGGGGGGGGGGGGGGGGDGGGGGGGGGGGGGGGGGGGGGGGGGGGGGGGGGGGGGGGGGGGGGGGGGGGGGFGGGGGGGGGGGGGGGGGGGGGFGGGGGFGGGGGGGGGGFGGGGGGGGGGGGGGGGGGGGGGGGEGG55CGGGGGCFGGGDGGGGGGC:EGGGFGFGGGDGEGFCG?FF2:CEFFFFFC
@M00200:205:000000000-AKKM3:1:1101:26636:8963 1:N:0:1
ACTGGGTATAAAGGGAGCGTAGGCGGATAGTTTAGTCAGAGGTGAAAGCCCAGGGCTCAACCTTGGAATTGCCTTTGATACTGGCTATCTTGAGTATGGAAGAGGTATGTGGAACTCCGAGTGTAGAGGTGAAATTCGTAGATATTCGGAAGAACACCAGTGGCGAAGGCGACATACTGGTCCATTACTGACGCTGAGGCTCGAAAGCGTGGGGAGCAAACAGGATTAGATACCCCAGTA
+
GGGGGGGGGGGGGGGGGGGGGGGGGGGGGGGGGGGGGGGGGGGGGGGGGGGGGGGGGGGGEGGGGGGGGGGGGGGGGGGGGGGGGGGGGGGGGGGGGGGGGGGGGGGGGGGGGGGGGGGGGFGGGGGGGGGGGGGGGGGGGGGGGGGGGGGGGGGGGGGGGGCEGGGGDGGGGGGFGDGGGGGGGGGGGGGFGDDCEGGGG>ECCGGGGGGGGGFDEGGFGGGGFGGFFFFGFEC<>EFG
@M00200:205:000000000-AKKM3:1:1101:6246:8965 1:N:0:1
ACTGGGTTTAAAGGGCGCGTAGGCGGTCTTTTAAGTCGGGGGTGAAAGCCTGTGGCTCAACCACAGAATTGCCCTCGATACTGGGAGACTTGAGACCGGAAGAGGACAGCGGAACTGCGAGTGTAGAGGTGAAATTCGTAGATATTCGCAAGAACACCAGTGGCGAAGGCGGCTGTCTGGTCCGGTTCTGACGCTGCGGCTCGAAAGCGTGGGGAGCAAACAGGATTAGATACCCTCGTA
+
EFGGGGGCGFGGFFGGGGGGGGGGGGFC6CEFGGGGGGEGGGGG@EFFGGGFGGGGEGG9FC:DFGCC,CCDD,BFGGGGGGGGG<C+BFFFE88EFGG7CGFGF87DFGGC7FCFFGEGGGFGGFGGGGFFFEF=FE<DCC;<FFA7CECGGG,@CEGGGFFG>:8=@FGGGCC:CFGE9<C:8E8=FGGGD=DE*?5C*9CCG*9C=:*2887C@GCFFFGF17FF?6AFGGD6)>5C
@M00200:205:000000000-AKKM3:1:1101:26850:8978 1:N:0:1
ATTGGGTTTAAAGGGCGCGTAGGTGGCCACCATAAGGCCGCGGTGAAAGTCCGGAGCTCAACTCCGGATCTGCCGCGGCGACTGTGGGGCTTGGGCACTGTAGAGGCAGATGGAATTCCGGGTGTAGCGGTGGAATGCGTAGAGATCCGGAAGAACACCAGTGGCGAAGGCGGTCTGCTGGGCGGTGAGTCCGCAAGGACTCAATAGCCGACACTGAGGCGCGACAGCGTGGGGAGCAAACAGG
+
GGGGGGGGGGGGGGGGGGGGGGGGGGGGGGGGGFCEFGGGGGGGGGDGGGGGGGGGGEGFEFGFGGGGGGGGGGGGGGGGGGGGGGGGGGGGGGGGGGGGGGGGGFFGGGGGGGFGGGGGGGGGGGGFGGGGGF:FEFEGGGGGGGGGGGCEGGGGGGGGGGGGGGDDEEGGGGGGGGGGGGGGGGGGGGGGDED:C58:CFFCF?*7<EGGGGFGFFGGGGGD9DGFFEBGGG>D:F:C51,.
@M00200:205:000000000-AKKM3:1:1101:21273:8987 1:N:0:1
ATTGGGTTTAAAGCGCGTGCAGGCGGTCCGTTATGTCCCGTGTGAAAGCCTCCGGCTCAACCGGGGAATGCCGCGGGAAACTGGCGGGCTTGAGGGCGGTAGAGGGTGATGGAATTCCCGGTGTAGCGGTGAAATGCGTAGATATCGGGAGGAACGCCAGTGGCGAAGGCGGTCACCTGGGCCGTCCCTGACGCTGAGACGCGAAAGCTGGGGGAGCGAACGGGATTAGATACCCCCGTA
+
GGGGGGGGGGGGGGGGGGGGGGGGGGGGGGGGGGGGGGGGGGGGGGGGGGGGGGGGGGGGGGGGGGGGGGGGGGGGGGGGGGGGGGGGGGGG=FFGGGGGGGGGGGGGFGGGFGGGGFFGGGGGGGGGGGGGGGGGGGGEEGGGGGGGGGEGGGGGGGGGFGGGGGDGGGGGGGGGGGGGGGFEEEGGGFFFE5<5E>AFEDGGGGGFFFFGCE)77CCEDGGG:CFBFF<CFGGG)>BG
@M00200:205:000000000-AKKM3:1:1101:11640:8987 1:N:0:1
ACTGGGTGTAAAGGGAGCGTAGGCGGATAGTTTAGTCAGAGGTGAAAGCCCAGGGCTCAACCTTGGAATTGCCTTTGATACTGGCTATCTTGAGTATGGAAGAGGTATGTGGAACTCCGAGTGTAGAGGTGAAATTCGTAGATATTCGGAAGAACACCAGTGGCGAAGGCGACATACTGGTCCATTACTGACGCTGAGGCTCGAAAGCGTGGGGAGCAAACAGGATTAGATACCCTAGTAAGA
+
GGGGGGGEGFGFDFEGGGGGGGGGGGGGGGGGGGGGGGGGGGGGGGGGGGGGFDCCEGF@FGGGGGGGGGGGGGGGGGGGGGGGGGGGGGGGCCGFGGGGGGG8=FFGFGGGGGGGGGGGEG?F;FFF8FFE,?FFGDFEFDGGGGGGGG++F8=AF7==AF?GGEC7:BCGGGEGGCF?ECDFGFGGGGFF>EG54>:C5CCC6C<<*:*F*85CEGGGCFFF<FC)2:<FG?FGF4A7@.4
@M00200:205:000000000-AKKM3:1:1101:16958:9000 1:N:0:1
ACTGGGCATAAAGGGCGCGTAGGCGGCCTTGTAAGTTGGGGGTGAAAGCCCGTGGCTCAACCACGGAATTGCCTTCGATACTGCTTGGCTTGAGACCGGAAGAGGTGAGTGGAACTGCGAGTGTAGAGGTGAAATTCGTAGATATTCGCAAGAACACCAGTGGCGAAGGCGGCTCACTGGTCCGGATCTGACGCTGAGGCGCGAAAGCGTGGGGAGCAAACAGGATTAGATACCCTTGTA
+
GGGGGGGGGGGGGGGGGGGGGGGGGGGGGGGGGGGGGGGGGGGGGGGGGGGGGGGGGGGGGGGGGGGGGGGGGGGGGGGGFGGGGGGGGGGGGGGGGGGGGGGGGGGGGGGGGGGGGGGGGGGGGGGGGGGGGGGGGGGGGGGGGFGGGGGGGGGGGGGGGGCGGGGGGGGGGEEGGGGGGGGGGGGGGGGGGGGGGGGGGGGGCCDGGGGGGGFGFGGG:FGGFGGFFF<F?6CF@?7F
@M00200:205:000000000-AKKM3:1:1101:13757:9009 1:N:0:1
ATTGGGTGTAAAGGGAGCGTAGGCGGATAGTTTAGTCAGAGGTGAAAGCCCAGGGCTCAACCTTGGAATTGCCTTTGATACTGGCTATCTTGAGTATGGAAGAGGTATGTGGAACTCCGAGTGTAGAGGTGAAATTCGTAGATATTCGGAAGAACACCAGTGGCGAAGGCGACATACTGGTCCATTACTGACGCTGAGGCTCGAAAGCGTGGGGAGCAAACAGGATTAGATACCCCGGTA
+
GGGGGGGGGGGGGGGGGGGGGGGGGGGGGGGGGGGGGGGGGGGGGGGGGGGGGGGGGGGGGGGGGGGGGGGGGGGGGGGGGGGGGGGGGGGGGGGGGGGGGGGGGGGGGGGGGGGGGGGGGGGGGGGGGGGGGGGGGGGGGGGGGGGGFGGGGGGGGGGGGGGGGGGGGGGGGGGGGGGGGGGGGGGGGGGGGGGGGGGGGGGGGGGFGGGGGGFGFGGGGGGDDGD3AFFGG:CC>BEG
@M00200:205:000000000-AKKM3:1:1101:7823:9052 1:N:0:1
ATTGGGTTTAAAGGGCGCGTAGGTGGCCCGGTCAGTCCGTGGTGAAAGCGCGGGGCTCAACCCTGCGTCGGCCATGGATACTGCCGCGGCTCGAGCACTGTAGAGGCAGGCGGAATTCCGGGTGTAGCGGTGGAATGCGTAGAGATCCGGAAGAACACCGGTGGCGAAGGCGGCCTGCTGGGCAGTTTAGCTGACACTGAGGCGCGACAGCGTGGGGAGCAAACAGGATTAGATACCCTAGTA
+
GGGFGGGGGGGGGGGGGGGGGGGGGGGGGGGGGGGGGGGGGGGFGGGGGGGGGGGGGGGGGGGGFGGGGGGGGGGGGFGFGGGGGGGGGGGGGGGGDGGFGGGGGGGGGGGGGGGGGGGGGGGGGCGGGDGGGCCEGGGGGGGGGGGGGGEGGGGGGGGGGGGGFGGEGGGGGGGGGGGGGGGFGGFGGGGFGGGGGGGDCFGDEED):EGGC5>G>EGGFFGGBGFBF=?FFE?7??F?<>)
@M00200:205:000000000-AKKM3:1:1101:12239:9077 1:N:0:1
ATTGGGCGTAAAGGGAGCGTAGGCGGATAGTTTAGTCAGAGGTGAAAGCCCAGGGCTCAACCTTGGAATTGCCTTTGATACTGTCTATCTTGAGTATGGAAGAGGTATGTGGAACTCCGAGTGTAGAGGTGAAATTCTTAGATATTCGGTAGAACACCAGTGGCGAAGGCGACATACTGGTCCATTACTGACGCTGAGGCTCGAAAGCGTGGGGAGCAAACAGGATTAGATACCCCTGTA
+
66;CEGGEGGCFDCFF@FC@@:@CFE++@@C@,@FCFEG,@FF,CFFCC,CD@,BFFGFCG<FFDGGA<FEFF<EFGGGFFDA69?9CFEGGFGGFFGG,,BEAFGGG85AFEE8<B=F@=FFE=C,?EFGEFFCGD,C9F=E,EFG8E+,8?,?3,@@,CFF8+@8FGFG78EECEE9A@,3,@;E,E;CD@CDEEC5ED9E>C:/28*=:FC)7>C?CCFFDDFFF4:C79<:7)0/=
@M00200:205:000000000-AKKM3:1:1101:5434:9130 1:N:0:1
ACTGGGTTTAAAGCGTACGTAGGCGGATATGCAGGCCTCGTGTGAAATCCCTCGGCTCAACTGGGGAACTGCACGGCGAACCGCATGTCTTGAGATCGGTAGGGGCGGTCGGAACGATAGGTGGAGTGGTGAAATGCGTTGATATCTATCGGAACGCCGAAGGTGAAAACAGGCCGCTGGGCCGATTCTGACGCTGAGGTACGAAAGCGTGGGGAGCAAACGGGATTAGATACCCTTGTA
+
FGGGGGGGGGGFGCGGEGGGGGGCFGGFGC9CGGF>,CCCFGFGG9FFFFGGFFEFGGCFG9FCGGEGGFGFG=C7CFGGGGGD@:=FFGGDCGF9FFCEGEGEG>CCFFEGGGEE+3+8@FG>>F3D:FGGGGGGGGGCFGGGG9CECFCFEGD:FEEC*CFBCFDF99FB558*CEGE>;8C5CEGGCGGDEDEGGG6<FCGGDG5?EGGGGBDB*;FDDGG?GGFF6<GGGG*00*3
@M00200:205:000000000-AKKM3:1:1101:11810:9133 1:N:0:1
ACTGGGTTTAAAGGGCGCGTAGGCGGTCGGCCAAGTCCGGAGTGAAATCTTTCGGCTCAACCGGAAAAGTGCTTTGGATACTGGCCGGCTCGAAGGGGGTAGGGGTTGCGGGAACAGCCAGTGGAGCGGTGAAATGCGTTGATATTGGCTGGAACGCCGGTGGCGAAAGCGCGCAACTGGACCTCTCTTGACGCTGAGGCGCGAAAGCTAGGGTAGCGAACGGGATTAGATACCCTTGTA
+
GGGGGGGGGGGGGGGGGGGGGGGGGGGGGGGGGGGGGGGGGGGGGGGGGGGGGGGGFGGGGGGGGGGGGGGGGGGGGGGGGGGGGGGGGGGGEGGGGGGGGGGGGGGGGGGGGGGGGGGGGGGGFFGGGGGGGGGGFG:CGGGGGGGGGGGGCFFGGGGGDEGFCCCEEFEGGGDGEFGGGGGGGGGGGGCFGGGGGGGCCDEEEECCGGGGGC@D?GGGGGGG(>72@FFDCFGGFFFF
@M00200:205:000000000-AKKM3:1:1101:15583:9137 1:N:0:1
ATTGGGCATAAAGCGCGTGCAGGCGGTCCGTTAAGTCTCGTGTGAAATCCTCCGGCTCAACCGGAGAACGCCGCGGGATACTGGCGGGCTTGAGGGCGGTAGAGGGTGATGGAATTCCCGGTGGAGCGGTGAAATGCGTAGATATCGGGAGGAACGCCAGTGGCGAAGGCGGTCACCTGGGCCGTCCCTGACGCTGAGACGCGAAAGCTGGGGGAGCGAACGGGATTAGATACCCGGGTA
+
GGGGGGGGGGGGGGGGGGGGGGGGGGGGGGGGGGGGGGGGGGGGGGGGGGGGGGGGGGGGGGGGGGGGGGGGGGGGGGGGGGGGGGGGGGGGGGGGGGGGGGGGGGGGGGGGGGGGGGGGGGGGGGGGGGGGGGGGGGGGGGGGGGGGGEEEGGGGGGDGGGGGGGGGGGGGGEGFGGGGGGGGGGGDFGGGGGGGGGFFGDGGGGGGFFGEEEFGFGE=DGEGFC<26=<:<CGD@E7E
@M00200:205:000000000-AKKM3:1:1101:20507:9207 1:N:0:1
ATGGGTATAAAGCGAGCGCAGGTGGTTTAATAAGTCTGATGTAAAAGGCAGTGGCTCAACCATTGTGTGCATTGGAAACTGTTAGACTTGAGTGCAGTAGAGGAGAGTGGAATTCCATGTGTAGCGGTGAAATGCGTAGATATATGGAGGAACACCGGTGGCGAAAGCGGCTCTCTGGACTGTAACTGACACTGAGGCTCGAAAGCGTGGGTAGCAAACAGGATTAGATACCCCCGTA
+
GGGGGGGGGGGGGGGGGGGGGGGGGGGGGGGGFGGGGGGGGGGGGGGGG8FFGGGGGGGGGGGGFGGGGGGGGGGGGGGGGGGGGGGGGGGGGGGGGGGGGGGGGGGGGGGGGGGGGGGGGGGGGGGGGGGGGDGGGGGGGGGGGGGGGGGGGGGGGGGEEFGGGGDGGGGGGGGGGGGGGGGGGGGGGGGFG?>FCFFCEGGEGCDGGGE:FGFGFGGGGGGFEGGFFFF4CCGD:B
@M00200:205:000000000-AKKM3:1:1101:2320:9208 1:N:0:1
ACTGGGCGTAAAGGGAGCGTAGGCGGATAGTATAGTCAGAGGTGAAAGCCCAGGGCTCAACCTTGGAATTGCCTTTGATACTGGCTATCTTGCGTATGGAAGCGGTATGTGGAACTCCGAGTGTAGAGGTGAAATTCGTAGATATTCGGAAGAACACCAGTGGCGACGGCCACATACTGGTCCATTACTGACGCTGACGCTCGAAAGCGTGGGGAGCAAACTGCATTAGATACCCCGCTA
+
FC,6CFGGGG;EGG>@@F@@7C,C:@C@FD6,CED,CCFD98CFF@E,F,CE,66@E<<@:<FAF,C9:CC,C6,C6?EC,C<CC=EFGGDA,@4B?=F,:F,8F:=DF@F,BFC=<FEC:D=CEAFG,E7,EF9B,BF,=:F@DC9DCE+><,:BF+3F,EG+@<+<*:*56,@,@,FB,5,,?EGGCFD,A59CG,=*57C*,=);CG7<**05)*?+1*+*.:F)6FAFCEFC@)0:
@M00200:205:000000000-AKKM3:1:1101:6078:9213 1:N:0:1
ATTGGGTGTAAAGCGCACGTAGGCGGCTTTGTAAGTTAGAGGTGAAAGCCTGGAGCTCAACTCCAGAACTGCCTTTAAGACTGCATCGCTTGAATCCAGGAGAGGTGAGTGGAATTCCGAGTGTAGAGGTGAAATTCGTAGATATTCGGAAGAACACCAGTGGCGAAGGCGGCTCACTGGACTGGTATTGACGCTGAGGTGCGAAAGCGTGGGGAGCAAACAGGATTAGATACCCCAGTA
+
GGGGGGGGGGGGGGGGGGGGGGGGGGGGGGGGGGGGGGGGGGGGGGGGGGGGGGGGGGGGGGGGFFGGGGFFFFGGGGGGGGGGFGGGGGGGGGFGGGGGGDGGGFGGGGGGGGGGGGGGGFGFGFGGGGFGGGGGEFGEFGFGGDGGGGGGGGGEFFGGFEFEGGGGGFGEGGGGGGGGGGGFGGGDGCGGGGGGDFF?FGCEEGG4?EGGGG>9>FGFFFG<4473?@<G?<A77:)<
@M00200:205:000000000-AKKM3:1:1101:27732:9218 1:N:0:1
ATTGGGCGTAAAGCGAGCGCAGGTGGTTTAATAAGTCTGATGTAAAAGGCAGTGGCTCAACCATTGTGTGCATTGGAAACTGTTAGACTTGAGTGCAGTAGAGGAGAGTGGAATTCCATGTGTAGCGGTGAAATGCGTAGATATATGGAGGAACACCGGTGGCGAAAGCGGCTCTCTGGACTGTCACTGACACTGAGGCTCGAAAGCGTGGGTAGCAAACAGGATTAGATACCCTCGTA
+
FFFCFGGGFGGFA@FGGGGGGEGFFGGGGGGGGGGGGFGGGG,,FFGGGGGGGGFGCCGFCFGGGAAEGFGCGGGGGGGGCEFFGGGGG9FGGGGCAFEFGFGGGGCGGGGFFFEGFGGFEGGGGGGEGGDGGGGFFGDEGGDGGGGCGGGGG8FF7CEFGEGCEFCFFEGG>C@FGF7@FCGCCFGGCCEGGGCFGFFCE9CFEE4?C=@CGG>FCCCFFGGD@7=)+;<C+2:CBF>
@M00200:205:000000000-AKKM3:1:1101:26659:9269 1:N:0:1
ATTGGGCTTAAAGGGCTCGTAGGCGGTTTGTCGCGTCGGGAGTGAAAACGCCGTGCTTAACACGGCGCTTGCTTCCGATACGGGCAGACTAGAGGTATTCAGGGGAGAACGGAATTCCTGGTGTAGCGGTGAAATGCGCAGATATCAGGAGGAACACCGGTGGCGAAGGCGGTTCTCTGGGAATGACCTGACGCTGAGGAGCGAAAGTGTGGGGAGCGAACAGGATTAGATACCCGGGTA
+
GGGGGGGGGGGGGGGGGFGGGGGGGGGGGGGGGGGGGGGGGGGGGGGFGGGGGGGGGGGG9FFFEGGGGGGGGGGGGGGGGGDGGGGGGGGGGGGGGGGGGGGGGGGGGGG7FGGGGGGGGGGGGG9FCGGGGGGGGGGGGGGFFFGGGGGGEFGCFGGGGGGGGGGCCFCGCEGGGGGGGEC6@EGFG<FGGGGGGFG?CFEDEEGGGGCEGG>G@GCCDDGC(9C<F*):FFGGFFDC
@M00200:205:000000000-AKKM3:1:1101:3524:9269 1:N:0:1
ACTGGGCATAAAGGGTTCGTAGGCGGCCCACTAAGTCAGACGTGAAATCCCTCGGCTTAACCGGGGAACTGCGTCTGATACTGGATGGCTGGAGTTTCGGAGAGGGATGCGGAATTCCAGGTGTAGCGGTGAAATGCGTAGATATTTGGAGGAACACCGGTGGCGAAGGCGGCATCCTGGACCAATACTGACGCTGAGGAGCGAACGCCAGGGGAGACAACGGGATTAGATACCCTAGGA
+
G8FFGCC9E@FGGGGFFGGGFFGCFFGEGDBFFGGGF9E6CFGGGGGGDFFFGGCGF:FGGGG>FEEFGCEGD4C?FFGGFCGG8<,AF,4=,,:,9,8C7+8CEE+,?=4C8C+,,CEFEFGC:<,3@>++,E9,,+53+3,3,3,,7,5<7DF8,<3**>FE@>>:<@*C88:+32CFC>CE5F6C++1+****::C+***2?*)*:=?@C5)7)*;A/7**(/*)*1)*+<@457)+
@M00200:205:000000000-AKKM3:1:1101:17275:9274 1:N:0:1
ACTGGGTATAAAGGGCGCGTAGGCGGCTTGACAAGTCAGATGTGAAAGCCCCGGGCTTAACTCGGGAATTGCATCTGAAACTGTTTTGCTTGAGTCCTGGAGGGGGTAGTGGAATTCCCAGTGTAGCGGTGAAATGCGTAGATATTGGGAGGAACACCTGCGGCGAAGGCGGCTACCTGGACAGTGACTGACGCTGAGGCGCGAAAGCTAGGGGAGCGAACGGGATTAGATACCCGAGTA
+
GGGGGGGGGGGGGGGGGGGGGGGGGGGGGGGGGGGGGGGGGGGGGGGGGGGGGGGGGGGGGGGGGGGGGGGGGGCGGGGGGGGGGGGGGGGGGGGGGGGGGGGGGGGGGGGGGGGGGGGGGGGGGGGGGGGFGGFGGGDGGGGGGGFGGGGGGGGGGGGFGGGGGGGGGGGGDGGGGGGGGGGGGGGFGGGGGGGGGGGGGGGGGGGGGGGGGGFGDGEEGGGGFDF<4?<GGFEDE>>F
@M00200:205:000000000-AKKM3:1:1101:14271:9279 1:N:0:1
ATTGGGCATAAAGGGAGCGTAGGCGGATAGTTTAGTCAGAGGTGAAAGCCCAGGGCTCAACCTTGGAATTGCCTTTGATACTGGCTATCTTGAGTATGGAAGAGGTATGTGGAACTCCGAGTGTAGAGGTGAAATTCGTAGATATTCGGAAGAACACCAGTGGCGAAGGCGACATACTGGTCCATTACTGACGCTGAGGCTCGAAAGCGTGGGGAGCAAACAGGATTAGATACCCTTGTA
+
GGGGGGGGGGGGGGGGGGGGGGGGGGGGGGGGGGGGGGGGGGGGGGGGGGGGGGGGGGGGGGGGGGGGGGGGGGGGGGGGGGGGGGGGGGGGGGGGGGGGGGGGGGGGGGGGGGGGGGGGGGGGGGGGGGGGGFFGGGGGGGGGGGGGGGDGGGGGGGGGGGCEGGGGEFGGGGGGGGGGGGGGGGE9CCGFEEC>EGFG>4ECF*);ECG:F>5DFCGGGFCGDFF<FF?7BFG=AAFE
@M00200:205:000000000-AKKM3:1:1101:19814:9292 1:N:0:1
ACTGGGCTTAAAGGGCTCGTAGGCGGTTTGTCGCGTCGGGAGTGAAAACGCCGTGCTTAACACGGCGCTTGCTTCCGATACGGGCAGACTAGAGGTATTCAGGGGAGAACGGAATTCCTGGTGTAGCGGTGAAATGCGCAGATATCAGGAGGAACACCGGTGGCGAAGGCGGTTCTCTGGGAATGACCTGACGCTGAGGCGCGAAAGCTAGGGGAGCGAACAGGATTAGATACCCCCGTA
+
GGGGGGGGGGGGGGGGGGGGGGGGGGGGGGGGGGGGGGGGGGGGGGGGGGGGGGGGGGGGGGGGGGGGGGGGGGGGGGGGGGGGGGGGGGGGGGGGGGGGGGGGGGGGGGEGGGGGGGGGGGGGGGGGGCGGGGGGGGGGGEGGGGGGGGGGGGGGGGGGGGGGGGGGGGGGGGGGGGGF>@FGFFGFGGCEGG:EGGFFGDEECCDGFGGGDGDGDGCGGGFDBC><FFAFCECD3:DG
@M00200:205:000000000-AKKM3:1:1101:7772:9306 1:N:0:1
ATTGGGTATAAAGGGAGCGTAGGCGGATAGTTTAGTCAGAGGTGAAAGCCCAGGGCTCAACCTTGGAATTGCCTTTGATACTGGCTATCTTGAGTATGGAAGAGATATGTGGAACTCCGAGTGTAGAGGTGAAATTCGTAGATATTCGGAAGAACACCAGTGCGAAGGCGACATACTGGTCCATTACTGACGCTGAGGCTCGAAAGCGTGGGGAGCAAACAGGATTAGATACCCCAGTA
+
GGGGGGGGGGGGGGGGGGGGGGGGGGGGGGGGGGGGGGGGGGGGGGGGGGGGGGGGGGGGGGGGGGGGGGGGGGGGGGGGGGGGGGGGGGGGGGGGGGFGGGGGGGGGGGGGGGGGGGGGGGGG99FDDGFGGGGGGGGGGGGGGGGFGGGGGGGGGGGGGGGGGGGGGDFEGGAFGGCGGGGFGGGGFGGEGGGGGFGGGDG6B*;DC5CFGE4>F7C@G**16@F@FFFG8?E858A
@M00200:205:000000000-AKKM3:1:1101:8237:9308 1:N:0:1
ACTGGGTTTAAAGCGCGCGTAGGTGGTTTGATAAGCGAGATGTGAAAGCCCCGGGCTTAACCTGGGAACGGCATTTCGAACTGTCAGGCTAGAGTGTGGTAGAGGGTAGTGGAATTTCCTGTGTAGCGGTGAAATGCGTAGATATAGGAAGGAACACCAGTGGCGAAGGCGGCTACCTGGACCAACACTGACACTGAGGTGCGAACGCGTGGGGAGCAAACAGGATTAGATACCCTTGTA
+
GGGGGGGGGGGGGCFGGGGGCFGGGGGGGGGGGGGGGGGGGGGGGGGGGGGGGGGGGGGGEGGGGGGGGGGGGGGFGGGGFGGGGFGGGGGGGGGGGGGGGGFGGGGGGGGGGGGGGGGGGGGGGGGGGGGGGGGGGGGCFEGGCEGGGGGDFGGGGGGGGCGGGGG7FFEEGGGGGGGGGGGGGGGGGGGGGGGGFF5CGGG5C*9>CEGGGGDGFGCGF5CC:FGBFFAFGFGFFF7+
@M00200:205:000000000-AKKM3:1:1101:15764:9348 1:N:0:1
ATTGGGTTTAAAGGGAGCGTAGGCGGATAGTTTAGTCAGAGGTGAAAGCCCAGGGCTCAACCTTGGAATTGCCTTTGATACTGGCTATCTTGAGTATGGAAGAGGTATGTGGAACTCCGAGTGTAGAGGTGAAATTCGTAGATATTCGGAAGAACACCAGTGGCGAAGGCGACATACTGGTCCATTACTGACGCTGAGGCTCGAAAGCGTGGGGAGCAAACAGGATTAGATACCCGGGTA
+
GGGGGGGGGGGGGGGGGGGGGGGGGGGGGGGGGGGGGGGGGGGGGGGGGGGGGGGGGGGGGGGGGGGGGGGGGGGGGGGGGGGGGGGGGGGGGGGGGGGGGGGGGGGGGGGGGGGGGGGGGGGGGGGGGGGGFGGGGGGGGGGGGGGGGGGGGGGGGGGGGGGGGGGGDGGGGGGFGGGGGGGGGFGGGGGGCEGGGGFGGGGGGGGGGEGGGGBGACCGGGGG@CFEFFFGCGGD3>DG
@M00200:205:000000000-AKKM3:1:1101:3858:9357 1:N:0:1
ATTGGGTATAAAGGGCGCGTAGGCGGCCATGCGTGTCTTCCGTGAAATCCCTCGGCTCAACCGAGGACGTGCGGAAGAAACTGCAAGGCTCGAGTCCGGAAGAGGGGGGCGGAATTCCCAGTGTAGCGGTGAAATGCGTAGATATTGGGAGGAACACCGGTGGCGAAGGCGGTCCCCTGGGCCGGTACTGACGCTGAGGCGCGAAAGCGTGGGTAGCAAACGGGATTAGATACCCTCGTA
+
GGGGGGGGGGGGGGGGGGGGGGGGGGGGGGGGGGGGGGGGGGGGGGGGGGGGGGGGGGGGGGGGGGGGGGGGGGGGDFGGGGGGGGGGGGGGGGGGGGGGGGGGGGGGGGGGCEFFGGGGGGGGGGGGGGGFFGGGGGGGG5CFGFFGGFGGECGGGGGGGEGGGG>8EGGGEEGGGGGGGGGGDGGCGDFFGGCGGGGGGDE88EGFECEGGGFG?GFGFGCD0D*5FBBCC,865>F=
@M00200:205:000000000-AKKM3:1:1101:16754:9378 1:N:0:1
ATTGGGTTTAAAGAGCTCGTAGGCGGTTTGTCGCGTCTGCCGTGAAAGTCCGGGGCTCAACTCCGGATCTGCGGTGGGTACGGGCAGACTAGAGTGATGTAGGGGAGACTGGAATTCCTGGTGTAGCGGTGAAATGCGCAGATATCAGGAGGAACACCGATGGCGAAGGCAGGTCTCTGGGCATTAACTGACGCTGAGGAGCGAAAGCATGGGGAGCGAACAGGATTAGATACCCCAGTAAGA
+
GGGGGGGGGGGGGGGGGGGGGCGGGGGGGGGGGGGGGGGGGGGGGGGGGGGGGGGGGGGGGGGGGGGGGGGGGGFGGGGGGGGGGGGGGGGGGGFGGGGGGGGGGFGGGGGGGGGGGGGGGGGGGGFGGGGGGGGGGGGEGEGGGFGGFGGGGGGGGGGGGGGFGEGGGGGGGG7ECFGGGFGCEFGGGGGGG5DGCCGGE3EGGGD<FCGGGGFGFGGGGGGFBG74F4<GCFGD7:F7C9A
@M00200:205:000000000-AKKM3:1:1101:10640:9381 1:N:0:1
ATTGGGTGTAAAGGGTTCGTAGGCGGCCAACTAAGTCAGACGTGAAATCCCTCGGCTCAACCGGGGAACTGCGTCTGATACTGGTTGGCTTGAATCCGGGAGAGGGATGCGGAATTCCAGGTGTAGCGGTGAAATGCGTAGATATCTGGAGGAACACCGGTGGCGAAGGCGGCATCCTGGACCGGCATTGACGCTGAGGAACGAAAGCCAGGGGAGCAAACGGGATTAGATACCCGAGTAAGA
+
GGGGGGGGGGGGGGGGGGGGGGGGGGGGGGGGGGGGGGGGGGGGGGGGGGGGGGGGGGGGGGGGGGGGGGGGGGGGGGGGGGGGGGGGGGGGGGGGGGGGGGGGGGGFGGGGGGGGGGGGGGGGGGGGGGGGGGGGGGGGGGGGGGGGGGGGGGGGGGGGFFGGGGGGGGGGGGGGGGGGGGGDGGGGFCFGGGGGCGFFGFCGGCDG6FFGGC5C:FGGCDEG1C48==ACF6C5@EFGF9<
@M00200:205:000000000-AKKM3:1:1101:25876:9383 1:N:0:1
ATTGGGTGTAAAGGGCGTGTAGGCGGTCCGCTAAGTCTGATGTGAAAGCCCGGGGCTCACCCCCGGAAGGGCATTGGAAACTGGCGGACTCGAGTCCCGGAGAGGAGGGTGGAATTCCTGGTGTAGCGGTGAAATGCGTAGATATCAGGAGGAACACCGGTGGCGAAGGCGGCCCTCTGGACGGTGACTGACGCTGAGACGCGAAAGCGTGGGGAGCAAACAGGATTAGATACCCCAGTA
+
GGGGGGGGGGGGGGGGGGGGGGGGGGGGGGGGGGGGGGGGGGGGGGGGGGGGGGGGGGGGGGGGGGDCCGDGGGGGGGGGGGGGGGGGGGGGGGGGGGGGGGCGGGGGGGGGGGGGGGGGGGGGGDGGGGGGGGGGGGGGGDFFGGGGCGEGGGGGGGGGGGGGGDGGGGGGGGCCFCEGGGGCEGGGGGDFEGCEEGCGGDGEE5DCCEGCG>@DEG6@CFFGBGGFFFAGFF<D:>7C
@M00200:205:000000000-AKKM3:1:1101:14125:9393 1:N:0:1
ACTGGGCGTAAAGCGAGCGCAGGTGGTTTATTAAGTCTGGTGTAAAAGGCAGTGGCTCAACCATTGTATGCATTGGAAACTGGTAGACTTGAGTGCAGGAGAGGAGAGTGGAATTCCATGTGTAGCGGTGAAATGCGTAGATATATGGAGGAACACCGGTGGCGAAAGCGGCTCTCTGGCCTGTAACTGACACTGAGGCTCGAAAGCGTGGGGAGCAAACAGGATTAGATACCCTAGTA
+
FGGGGGGGFG@EGGGGGGGGGFGEFGGGGGGGGFGGGGGGFGF,CEFGGGGGGGGGGGGGFGGGGGGGGGGGGGGGGGFGGGGGGGGGGGGGGGGGGGGGGFGGFGGGGGGGEGCFFFGFGGFGDFGDFGGGGGGGGGGGFDGGGGGFEFEDFGDFGGGGGGGGGEEGCEEEE>CFFFGFGGEFGGFGGC6FGGGFDGFGGGGGCCCDEGGGGGDD>CCFCD5<;GF<A=3;CE<57FF
@M00200:205:000000000-AKKM3:1:1101:11300:9448 1:N:0:1
ATTGGGTATAAAGAGCTCGTAGGCGGTTTGTCGCGTCGGGAGTGAAAACGCCGTGCTTAACACGGCGCTTGCTTCCGATACGGGCAGACTAGAGGTATTCAGGGGAGAACGGAATTCCTGGTGTAGCGGTGAAATGCGCAGATATCAGGAGGAACACCGGTGGCGAAGGCGGTTCTCTGGGAATGACCTGACGCTGAGGAGCGAAAGTGTGGGGAGCGAACAGGATTAGATACCCCCGTA
+
GGGGGGGGGGGGGGGGGGGGGGGGGGGGGGGGGGGGGGGGGGGCFFGGGGGGGGGGGGGG9FGGGGGDGGGGFGFGGEGGDEGDGGGGGGGGEFGGGGGGGFFGGGGGGGGGGGGGGGGGGGGGFFGGGGGGGGGGGGGGGGGGFGFGGGGGGGDGG@BFGGDGGGGGEGGGECE9;EFGGFGFGGGGGGGGGGDG8F=FEGDG>EDFCEGEGG:DBEGGCDFGBGGBF=ACC2:537@E
@M00200:205:000000000-AKKM3:1:1101:14093:9460 1:N:0:1
ATTGGGCTTAAAGGGCTTGTAGGCGGTTCGTTAAGTCCGGTGTGAAATCTCCTGGCTCAACTGGGAGGAGCCATCGGATACTGGCGAGCTAGAGGTGGGCAGAGGAAAGCGGAATTCCCGGTGTAGCGGTGAAATGCGTAGATATCGGGAGGAACACCAGTGGCGAAGGCGGCTTTCTGGGCCTATCCTGACGCTGAGGAGCGAAAGCGTGGGGAGCAAACCGGATTAGATACCCCCGTA
+
GGGGGGGGGGGGGGGGGGGGGGGGGGGGGGGGGGGGGGGGGGGGGGGGGGGGGGGGGGGGGGGGGGGGGGGGGGGGGGGGGGGGGGGGGGGGGGGGGGGGGGGGGGGGGGGGGGGGGGGGGGGGGGFFGGGGGGGGGGGGGGGGGGGGGGGGGDCFGGGGGGGGGEEGGGGGGGGGGGGGGFFGFGGGGFGGEGGEGGGGGGGGEEGGGGDGGGEDFGGGCCGDFGG<7B4C<CGFE5<5
@M00200:205:000000000-AKKM3:1:1101:7308:9471 1:N:0:1
ACTGGGCATAAAGAGCTCGTAGGCGGTTTGTCGCGTCTGCCGTGAAAGTCCGGGGCTCAACTCCGGATCTGCGGTGGGTACGGGCAGACTAGAGTGATGTAGGGGAGACTGGAATTCCTGGTGTAGCGGTGAAATGCGCAGATATCAGGAGGAACACCGATGGCGAAGGCAGGTCTCTGGGCATTAACTGACGCTGAGGAGCGAAAGCATGGGGAGCGAACAGGATTAGATACCCTCGTA
+
GGGGGGGGGGGGGGGGGGGGGGGGGGGGGGGGGGGGGGGGGGGGGGGGGGGGGGEGGGFGGGGGGGEGGGGGGCFGGGGGGGGGGGGGGGGGGGGGGGGGGGGGGGGGGGGGFFGGGGGGGGGGGGGGGGGGGCBFFGGEGEGFGGGGGGGGGGGGGGGGGGGGGGEGGGGGGEGGGGGGGGGGFGGGFCGGG5***BF?EGGGGCCGGCFGGGFGFGGGD<FGBGF)=?BGGGFF>EFC
@M00200:205:000000000-AKKM3:1:1101:6205:9491 1:N:0:1
ATTGGGCGTAAAGGGAGCGTAGGCGGATAGTTTAGTCAGAGGTGAAAGCCCAGGGCTCAACCTTGGAATTGCCTTTGATACTGGCTATCTTGAGTATGGAAGAGGTATGTGGAACTCCGAGTGTAGAGGTGAAATTCGTAGATATTCGGAAGAACACCAGTGGCGAAGGCGACATACTGGTCCATTACTGACGCTGAGGCTCGAAAGCGTGGGGAGCAAACAGGATTAGATACCCCCGTATGAT
+
CCCFFG<@C@;FC@F<FGFGGGGGGGCC:DFEGGFGGGGCFGGCAECFGEC8EECFGFCEFGGFFFFFFEGGGFGGGGGGCECFFGGEEFGDAFEGGFGFGG<CFEFGGF99?FFDFGGGGGGCD9<F8F?BE?FEFEFCCGFFDF9EE7@B8FGGGGGGFFCE7FCF=EGEGGG9:EFGGGCFC;;CEF,@@CD>ECFF5C5CE8?D*48<<5:<>5B>C**8(*2<=+712<BFF@5>*(..
@M00200:205:000000000-AKKM3:1:1101:12386:9498 1:N:0:1
ATTGGGCATAAAGTGCGTGTAGGCGGTTAGTTAAGTCTGATGTGAAAGCCCCGGGCTCAACCTGGGAAGTGCATTGGAAACTGGCAAACTTGAGTACGGGAGAGGGAAGTGGAATTTCGAGTGTAGGGGTGAAATCCGTAGATATTCGAAGGAACACCAGTGGCGAAGGCGGCTTCCTGGACCGATACTGACGCTGAGACGCGAAAGCGTGGGGAGCAAACAGGATTAGATACCCTAGTA
+
GGGGGGGGGGGGGGGGGFGGGGGGGGEGGGGGGGGGGGGGGGGGGGGGGGGGGGGGGGGGGGGGGGGGGGGGGGGGGGGGGGGGGGGGGGGGGGGGGGGGGGGEGGGGGGGGGGGFGGGGGEGGGGGGGGGGGFGGGGGGGGGGGGGGGGGGGGGGGGGGGGGGGGDGGGGGGGGGGGGGGGFGGGDGGGGGGGGGGG?EEDGGEGGGGEGGEGEGFEDGGGDGBFF>?FAGGGGGFFFG
@M00200:205:000000000-AKKM3:1:1101:6663:9521 1:N:0:1
ATTGGGCATAAAGGGAGCGTAGGCGGATAGTTTAGTCAGAGGTGAAAGCCCAGGGCTCAACCTTGGAATTGCCTTTGATACTGGCTATCTTGAGTATGGAAGAGGTATGTGGAACTCCGAGTGTAGAGGTGAAATTCGTAGATATTCGGAAGAACACCAGTGGCGAAGGCGACATACTGGTCCATTACTGACGCTGAGGCTCGAAAGCGTGGGGAGCAAACAGGATTAGATACCCCAGTA
+
GGGGGGGGGGGGGGGGGGGGGGGGGGEGGGGGGGGGGGGGGGGGGGGGGGGGGGGGGGGGGGGGGGGGGGGGGGGGGGGGGGGGGGFGGGGGGGGGGGGGGGGGGGGGGGGGGGGGGGGGGGGGGGGGGGGGGGGGGGGGGGGGGGGGGGGGGGGGGGGGGFGGGGGGGGGGGGGGGGGGGGFGGAFFFFGFGGGGGGG5CFED6CDFG5CFEGFGFG6EFGGGFGC@FACGC?B<DFAC
@M00200:205:000000000-AKKM3:1:1101:25002:9549 1:N:0:1
ACTGGGTGCAAGGGCGCGTCGGCGGTCTTTTAAGTCGGGGGTGAAAGCCTGTGGCTCAACCACAGAATTGCCTTCGATACTGGGAGACTTGAGACCGGAAGAGGACAGCGGAACTGCGAGTGTAGAGGTGAAATTCGTAGATATTCGCAAGAACACCAGTGGCGAAGGCGGCTGTCTGGTCCGGTTCTGACGCTGAGGCGCGAAAGCGTGGGGAGCAAACAGGATTAGATACCCCAGTA
+
FGGGGGGG-EFGGGGGGGG+FFGGGGGGGGGGCFGGGGGGGGGGGGGGGGGGGGGGGGGGGEFFFGGGGGGGGGGGGGGGGCFGGGGGGGGGGGGGGGGGEGGGGFGGGGGGGGGGGGGGGGGGGGG:F>FFFFGGGGGGGGGGGGGGGDGGGGGGGFGGGGGGGGGGGDEDGEGGG?8FFGD5:CGGGGGCGCDGFFFGGGGE5?F3;=EEEGBG>*<CFF@CBCFBFFFG<8ADBFF
@M00200:205:000000000-AKKM3:1:1101:12370:9549 1:N:0:1
ACTGGGTTTAAAGCGCGCGCAGGCGGTTAATTAAGTTGGGTGTTTAAGCCCGGGGCTCAACCCCGGTTCGCATCCAAAACTGGTTGACTTGAGTGTAGGAGAGGAAAGTGGAATTCCACGTGTAGCGGTGAAATGCGTAGAGATGTGGAGGAACACCAGTGGCGAAGGCGACTTTCTGGCCTATAACTGACGCTGAGGCGCGAAAGCGTGGGGAGCAAACAGGATTAGATACCCGCGTA
+
GGGGGGGGGGGGGGGGGGGGGGGGGGFGGGGGGGGGGGGGEGGGGGGGGGGGGGGGGGGGGGGGGGGGGGG7FGGGGGGGGGGGGGGGGGGGGGGGGGGGGGGGGGGGGGGGGGGGGGGGGGGGGGGGGGGGGGGGGFGGGGGGGEGFGGEEGFGGGGGGGGEGGEGEFGCGDGFGFGGGGDFFGGGGGGGGGGGDGGGGGGGGGGGG*:EGEEDDF7@*7DCG:FF?FFBD<6:C>DD
@M00200:205:000000000-AKKM3:1:1101:17794:9565 1:N:0:1
ATTGGGCGTAAAGGGCGCGCAGGCGGCTACGTAAGTCCGGCGTGAAATCCCACGGCTCAACTGTGGAACTGCGTCGGAAACTACGTTGGCTTGAGGATGGTAGAGGCCATTAGAACTAGCGGTGTAGCGGTGAAATGCGCAGATATCGCTAGGAATGCCGGTGGCGAAGGCGGATGGCTGGGCCACTCCTGACGCTGAGGCGCGAAAGCTAGGGGAGCGAACCGGATTAGATACCCCGGTA
+
GGGGGGGGFGGGGGGGGGGGGGGGGGGGGGGGGGGGGGGGGGGGGGGGGGGGGGGGGGGGGGGGGGGGGGGGGGGGGGGGGGGGGGGGGGGGGGGGGGGGGGGGGGGGGGGGGGGGGGGGGGGGGGGGGGGGGGGGGGGGGGGGGGGGGGGGGGGGGGGGGGGGGGGGGGGGGGGGGGGGGGGGEGGGGGGGGGGGGEGGFGGGGGGGFFGGGGEGDGGCGGGG>DC<?FBGGEDD5>@GD
@M00200:205:000000000-AKKM3:1:1101:22003:9572 1:N:0:1
ATTGGGTTTAAAGGGCGCGTAGGCGGCCTTGTAAGTTGGGGGTGAAAGCCCGTGGCTCAACGACGGAATTGCCTTCGATACTGCTTGGCTTGAGACCGGAAGAGGTGAGTGGAACTGCGAGTGTAGAGGTGAAATTCGTAGATATTCGCAAGAACACCAGTGGCGAAGGCGGCTCACTGGTCCGGATCTGACGCTGAGGCGCGAAAGCGTGGGGAGCAAACAGGATTAGATACCCCCGTA
+
GGGGGGGGGGGGGGGGGGGGGGGGGGGGGGGGGGGGGGGGGGGGGGGGGGGGGGGGGGGGGGGGGGGGGGGGGGGGGGGGGGGGGGGGGGGGGGGGGGGGGGGGGGGGGGGGGGGGGGGGGGGFFGGGGGGGGGGGGGGGGGGGGGFGGGGGGGGGGGGGGGGGGGGGGGGGGGGGGGFCFGGGEEGGGGFFDGDGGGGDGGGGGCDGGGGGGGFDFGGGGGGGFGFB@FA7FGCFFFFG
@M00200:205:000000000-AKKM3:1:1101:15562:9600 1:N:0:1
ACTGGGCGTAAAGAGCGTGTAGGCGGCCAGACAGGTCCGTTGTGAAAACTCGAGGCTTAACCTCGAGACGTCGATGGAAACCGTCTGGCTAGAGTCCGGAAGAGGAGAGTGGAATTCCTGGTGTCGCGGTGAAATGCGCAGATATCAGGAAGAACACCCGTGGCGAAGGCGGCTCTCTGGGACGGTACTGACGCTGAGACGCGAAAGCGTGGGGAGCGAACAGGATTAGATACCCGCGTA
+
GGGGGGFEGGGGG9FGGGGGGGGGGG>FGGGGGGGGGFGCCFGGGGFFFAGEG:FGGGGGGGGGGCEGG>,BC4CFE@EFG<@+BF<=FG<EGGG9F7CFEFG8FFG@FEFFGGGGGGGGGFGG,B@CGEEG?DFCGD@ECFGCGGGA@<FFGFGCGFGGGGDGEEGGGGDEECECFGFF+*3:8B*/<:EF857=8CFF5CE:5CDGG7C8EGBDB:*87DG5:GF?F4)*03C/757*
@M00200:205:000000000-AKKM3:1:1101:9385:9602 1:N:0:1
ATTGGGTGTAAAGCGCGCGTAGGCGGTTTCGCAAGTCCGATGTGAAAGCCCCGGGCTCAACCCGGGATCCGCGTCGGAAACTGCGAGACTTGAGTGCAGGAGAGGAGAGCGGAATTCCCAGTGTAGCGGTGAAATGCGTAGATACTGGGAGGAACACCGGTGGCGAAGGCGGCTCTCTGGACTGTTACTGACGCTGAGGCGCGAAAGCTAGGGGAGCAAACGGGATTAGATACCCCGGTA
+
GGGGGGEEGGGGGGGGGGGGGGGGGGGEGGEE,FEG<FEEGCFGGGGGFGGGEGGGCCCFFGFCGGGGFDGCCFCFGGGFFCFG:FCFCAFADFGGG<FGGGFFGGGFFGGGFEGGGGFCGGGGFGGEGE:<CGFCF<F7C>FFEGCGACFEEAFGGG:*4CE8@<CEG><CEC8<9C?F9>CEGFGCC7988=CC8*;ACC58*?52+20:F5.>B5:?F7?C?C4)/*6*3<FDE35:
@M00200:205:000000000-AKKM3:1:1101:11226:9611 1:N:0:1
ACTGGGCTTAAAGGGCGCGTAGGCGGCCATCGCAAGTCGATTGTGAAATCTCCGGGCTTAACTCGGAAAGGTCAACCGATACTGCGGGGCTAGAGTGCAGAAGGGGCAACTGGAATTCTCGGTGTAGCGGTGAAATGCGTAGATATCGAGAGGAACACCTGCGGCGAAGGCGGGTTGCTGGGCTGACACTGACGCTGAGGCGCGAAAGCTAGGGGAGCGAACGGGATTAGATACCCTGGTA
+
GGGGGGGGGGGGGGGGGGGGGGGGGGGGGGGGGGGGGGGGGGGGGGGGGGGGGGGGGGGGGGGGGGGGGGGGGGGGGGGGGGGGGGGGGGGGGGGGGGGGGGGGGGGGGGGGGGGGGGGGGGGGGGGGGGGGGGDGGGGGGGGGGGGGGGGGGGGFGGGGGGGGGGEGGGGGGGGGGGGGGGGGGGGGFGGGGEDGGGGGGDEEGGDC@FGGGFFGFGGEGGGGFD3?FFAFF7FCFFFGD
@M00200:205:000000000-AKKM3:1:1101:26746:9636 1:N:0:1
ATTGGGTGTAAAGGGCTCGTAGGCGGCCAACTAAGTCACACGTGAAATCCCTCGGCTTAACCGGGGAACTGCGTGTGAGACTGGATGGCTTGAAGCCGAGAGAGGGATGCGGAATTCCAGGTGTAGCGGTGAAATGCGTAGATATCTGGAGGAACACCGGTGGCGAAGGCGGCATCCTGGATCGGTATTGACGCTGAGGAGCGAAAGCCAGGGGAGCAAACGGGATTAGATACCCCAGTACGA
+
FGGGGGGGGGGGGGGGGGGGGGGGGGGGGGGGGGGGGGGGGGGGGGFGGGGGGGGGGGFGGGGEGGGGGGGGGGGC<FFGGGGGGFGGGGGGGGGGGGGGGGGDGGGGGGG7FGGGGGGGGFGFGGGCGGGGGFGGGGGGGGGGGGGGGAFGEGGFDFCEGGGGGGGGGGGGGEGFGGGF8EFGEGG5?FEGGGGGGGGGGGGGDC37F6>>EDEGFGG?FG5D0D72?6)2+<CC)59<*4(
@M00200:205:000000000-AKKM3:1:1101:19861:9667 1:N:0:1
ATTGGGCTTAAAGCGCGCGCAGGCGGTCTCGAAAGTCGGACGTGAAAGCTCCCGGCCCAACTGGGAGAGGTCGTTCGAAACTTCGAGACTTGAAGGCGGAAGAGGCAAATGGAATTTCCGGTGTAGCGGTAAAATGCGTAGATACCGGAAGGAACACCAGTGGCGAAAGCGATTTGCTGGTCCGCCCTTGACGCTCAGGCGCGAAAGCTAGGGGAGCGACCGGGATTAGATACCCCGGTAAGA
+
GGGGGGGGGGGGGGGGGGGGGGGGGGGGGGGGGGGGGGGGGGGGGGGGGGGGGGGGGGGGGGGGGGGGGGGGGGGGGGGGGGGGGGGGGGGGGGGGGGGGGGGGGGGGGGGGGGGGGGGGGGGGGGGGGGGGGGGGGGGGGGGGGGGGGGGGGGGGGGGGGGGGGGGGGFEGGGGGGGGGGGGGGGGGGGGGGGGGGGGGGCC>CEDCFEGGGGFG@GGGGGEG>3C7@6AGDFGGFFEE<<A
@M00200:205:000000000-AKKM3:1:1101:4281:9724 1:N:0:1
ATGGGTTTAAAGGGAGCGTAGGCGGACATTTAAGTCAGGGGTGAAATCCCGGGGCTCAACCTCGGAATTGCCTTTGATACTGGGTGTCTTGAGTATGAGAGAGGTGTGTGGAACTCCGAGTGTAGAGGTGAAATTCGTAGATATTCGGAAGAACACCAGTGGCGAAGGCGACACACTGGCTCATTACTGACGCTGAGGCTCGAAAGCGTGGGGAGCAAACCGGATTAGATACCCTCGTA
+
GGGGGEFCCFGGGGDEFGGGGFGGGGGGGGGFEFEGFGGGGGGFCFFGGGGGGDEGGGGGGGGDEGGGFGGGGGGGGGE<E?CDCFGGG<F?AFFGGGFGFGGGG@FGGGGC<FGGFGDGFGGCFGGEFDFFCFGCGFGGDGGGGGGD@:CAGCGGGGFGGFGGGGGF,@@CCCFGG9FGF:FG9>CCGFCCECDDC*@=FD5<E?CD8*1<FE>DF6:;/9*>1C4,**.:EFG*)0)
@M00200:205:000000000-AKKM3:1:1101:9096:9736 1:N:0:1
ATTGGGTTTAAAGGGAGCGTAGGCGGATAGTTTAGTCAGAGGTGAAAGCCCAGGGCTCAACCTTGGAATTGCCTTTGATACTGGCTATCTTGAGTATGGAAGAGGTATGTGGAACTCCGAGTGTAGAGGTGAAATTCGTAGATATTCGGAAGAACACCAGTGGCGAAGGCGACATACTGGTCCATTACTGACGCTGAGGCTCGAAAGCGTGGGGAGCAAACCGGATTAGATACCCTCGTT
+
EGGGGGGGGGGGGFGF;FGGGGFE@FEG@CFFGGGFGFFCCFFGDFGGGGGGGCGEGGGFGGGGFGCFFCFGGGGGFGGGG9EFGGGGF?FECFFGGGGFGFCCGECGFGFE<9FF?FEEGFGFECECFGEC9?FGG7FFGC@AGCFFGCFGCFGGGG@@FF8EECEEGGBE:6C,>,@DC9<,;>;7;2::CCD>CFF5,**4<E<C*=:*CE5DECFCG<5),5C<68)+<<B4))7*
@M00200:205:000000000-AKKM3:1:1101:16233:9747 1:N:0:1
ATTGGGCTTAAAGGGCGCGCAGGCGGTTTGGCAAGTCAGCTGTGAAAGCCCGGGGCTCAACCCCGGAAGTGCAGTTGAAACTGCTGAACTTGAGTATGGGAGAGGGAAGTGGAATTCCTGGTGTAGAGGTGAAATTCGTAGATATCAGGAGGAACACCGGTGGCGAAGGTGACTTCCTGGACCAATACTGACGCTGAGGCGCGAAGGCGTGGGGAGCAAACAGGATTAGATACCCCAGTA
+
GGGGGGGGGGGGGGGGGGGGGGGGGGGGGGGGGGGGGGFGGGGGGGGGGGGGGGGGGGGGGGGGGGGGGGGGGGGGGGGGGGGGGGGGGGGGGGGGGGGGGGGGGGGDEGGGGGGGGGGGGGGGGGGGGGGGGGGGGGGG@FGGGGGGGFGGGGGGGGCEGGGGECCEEGGGGGGGGGGGGGGGGGGGGCFGGGGGDG5CCGGCCEGFGEGEGC><@GEGGGGGFGGF4=A>GGGG3>@G
@M00200:205:000000000-AKKM3:1:1101:18701:9762 1:N:0:1
ACTGGGTTTAAAGGGCTCGTAGGCGGTTTGTCGCGTCGGGAGTGAAAACCAGGTGCTTAACACCTGGCTTGCTTTCGATACGGGCAGACTAGAGGTATGCAGGGGAGAACGGAATTCCTGGTGTAGCGGTGAAATGCGCAGATATCAGGAGGAACACCGGTGGCGAAGGCGGTTCTCTGGGCATGACCTGACGCTGAGGAGCGAAAGTGTGGGGAGCGAACAGGATTAGATACCCTAGTA
+
GGGGGGGGGGGGGGGGGGGGGGGGGGGGGGGGGGGGGGGGGGGGGGGGGGGGGGGGGGGGGGGGGGGGGGEGGGGGGGGGGGGGGGGGGGGFGGGGGGGGGGGGGGGGGGGGGGGGGGGGGGGGGGGGGGGGGGGGGGGCEGCGGGGGGGGGGGGGGGGGGGGGGDGDGGGGGGGGGGGGGGC6EEFGGGGGGGGGGGG?:CEEEGG>CFGC5E3C:=EGGDGGFG>,9*4>CGGG4@@F
@M00200:205:000000000-AKKM3:1:1101:5255:9767 1:N:0:1
ACTGGGTTTAAAGCGAGCGCAGGTGGTTTAATAAGTCTGATGTAAAAGGCAGTGGCTCAACCATTGTGTGCATTGGAAACTGTTAGACTTGAGTGCAGTAGAGGAGAGTGGAATTCCATGTGTAGCGGTGAAATGCGTAGATATATGGAGGAACACCGGTGGCGAAAGCGGCTCTCTGGACTGTAACTGACACTGAGGCTCGAAAGCGTGGGTAGCAAACAGGATTAGATACCCGTGTA
+
GFGGGGGGGGGGGGGGGGGG:FGCFG@<FGGGFEFGGGGGGGGFFGGGGGGGGGGGGGGGGGGGGGGGDEGGGDFEGGGGGGFFGFGGGGGGGGGFFFFGGGGFCF8CFFGGGGFGGGGGGGGGGGGGGGGGGGFGGGGGGGGGGGGGC@CFGGGGGGGGCEGGEF@EGGGGGG?FGGGCFGGGACFFGFGGGGG7DFF54@CC:>C5CGDCF?BFFFGGGG@C@FG@6A?CCFEGAF5
@M00200:205:000000000-AKKM3:1:1101:7691:9796 1:N:0:1
ATTGGGCTTAAAGGGCTCGTAGGCGGTTTGTCGCGTCGGGAGTGAAAACCAGGTGCTTAACACCTGGCTTGCTTCCGATACGGGCAGACTAGAGGTATTCAGGGGAGAACGGAATTCCTGGTGTAGCGGTGAAATGCGCAGATATCAGGAGGAACACCGGTGGCGAAGGCGGTTCTCTGGGAATATCCTGACGCTGAGGAGCGAAAGTGTGGGGCGCGAACAGGATTAGATACCCCAGTA
+
GGGGGGGGGGGGGGGGGGGGGGGGGGGGGGGGGGGGGGGGGGGGGFGGGGGGGGGGGGGGGGGGGDFGGGGGGGGGGGGGGGGGGGGGGGGGGGGGGGGGG9EGGGGGGFGEGGFGGGGFGGGGGGGGDGGGGGGGGGGGGGCGGGGGGGG7FGGGGGGGGGGGGGGGGG>CEGGGGGGGGGGGGGFGG7<<EGD5:5=FGGG?CCDFGFGDE5))5**2/9673DC<=BFGGGGC7)9F
@M00200:205:000000000-AKKM3:1:1101:7486:9800 1:N:0:1
ACTGGGCTTAAAGGGAGCGTAGGCGGATAGTTTAGTCAGAGGTGAAAGCCCAGGGCTCAACCTTGGAATTGCCTTTGATACTGGCTATCTTGAGTATGGAAGAGGTATGTGGAACTCCGAGTGTAGAGGTGAAATTCGTAGATATTCGGAAGAACACCAGTGGCGAAGGCGACATACTGGTCCATTACTGACGCTGAGGCTCGAAAGCGTGGGGAGCAAACAGGATTAGATACCCGGGTA
+
GGGGGGGGGGGGGGGGGGGGGGGGGGGGGGGGGGGGGGGGGGGGGGGGGGGFGGGGGGFGGGGGGFGGGGGGGGGGGGGGGGGGGGGGGGGGGGGGGGGGGGGGGGGGGGFGGGGGGGGGGGGFFGGGGGGGBEDFGFGGGGGGGGGFGGGGGGGGEEGGGGGGGGGGGGGGGEEDFGGGGGGGC;EGFGGGGDGCGG5EGDDE>EGGGCGDE>><DGGE**@F?FFEF6?7<CBDB>@E
@M00200:205:000000000-AKKM3:1:1101:21126:9806 1:N:0:1
ATTGGGTTTAAAGGGCTCGTAGGCGGTTTGTCGCGTCGGGAGTGAAAACCAGGTGCTTAACACCTGGCTTGCTTTCGATACGGGCAGACTGGAGGTATGCAGGGGAGAACGGAATTCCTGGTGTAGCGGTGAAATGCGCAGATATCAGGAGGAACACCGGTGGCGAAGGCGGTTCTCTGGGCATTACCTGACGCTGAGGAGCGAAAGTGTGGGGAGCGAACAGGATTAGATACCCCCGTA
+
GGGGGGGGGGGGGGGGGGGGGGGGGGGGGGGGGGGGGGGGGGGGGGGGGGGGGGGGGGGGGGGGGGGGGGGGGGGGGGGGGGGGGGGGGGGGGGGGGGGGGGGGGGGGGGGGGGGGGGGGGGGGGGGGGGGGGGGGGGGGGGGGGGGGGGGGGDGFFGG>>FGGGGDCFFFEGGGGGGGGGGGGGFG@GGCFGGDE*AFGDGGGEGGGGGGGGG:D>EEGGGGGFGG?=?AGGGFGE@EG
@M00200:205:000000000-AKKM3:1:1101:28189:9820 1:N:0:1
ATTGGGCTTAAAGGGAGCGTAGGCGGATAGTTTAGTCAGAGGTGAAAGCCCAGGGCTCAACCTTGGAATTGCCTTTGATACTGGCTATCTTGAGTATGGAAGAGGTATGTGGAACTCCGAGTGTAGAGGTGAAATTCGTAGATATTCGGAAGAACACCAGTGGCGAAGGCGACATACTGGTCCATTACTGACGCTGAGGCTCGAAAGCGTGGGGAGCAAACAGGATTAGATACCCTAGTA
+
GGGGGGGGGGGGGGGGGGGGGGGGGGGGGGGGGGGGGGGGGGGGGGGGGGGGGGGGGGGGGGGGGGGGFGGGGGGGGGGGGGGGGGGGGGGGGGGGGGGGGGGGFGGGGGGGGGGGGGGGGFGGGGFGGGGGGGGGGGGGGGGGGGGGGGGGGGGGGGGGGGFGGGGGCFGGGGGGGGGGGGGDEFGGGGGGEGCGEGGFGGGGGGDDEEGGGGFGEFGGGGGG;<FEFAEG@FEFAF@@
@M00200:205:000000000-AKKM3:1:1101:4552:9856 1:N:0:1
ACTGGGCATAAAGGGCGCGTAGGCGGCGCGAGGAGTCGGGGGTGAAAGTCCGGGGCTCAACCCCGGATCGGCCTTCGAGACTCTCGCGCTGGAGCACAGTAGAGGCGGGTGGAATTCCGGGTGTAGCGGTGGAATGCGTAGAGATCCGGAAGAACACCGGTGGCGAAGGCGGCCCGCTGGGCTGGGGCTGACGCGGAGGCGCGACAGGGGGGGGAGCAAACAGGATTAGATACCCCAGTAAGG
+
GGGGGGCEGGGGGGGGGGGGGGGGGGGGGGGGGGGGGGGGGGGGGGGGGGGGGGGGGGGGGGGGGGGGGGGGGGGGGGGGGGGGGFGGGGGGGGGGGGGGGFCEGGGGGBCEBCF@9<CGGFGEFFFCG?ED8CC6C5;C>EGGCEGCC?E?CC>FGGE>8*88?8CCECDE*?G8**:CE>*1*2?/:5765:5EECE==>**::7***1:EE5C5*;AFFGF?*?<*/42:,3*.0)+:))
@M00200:205:000000000-AKKM3:1:1101:17337:9878 1:N:0:1
ATTGGGTATAAAGGGCTCGTAGGCGGTTTGTCGCGTCGGGAGTGAAAACGCCGTGCTTAACACGGCGCTTGCTTCCGATACGGGCAGACTAGAGGTATTCAGGGGAGAACGGAATTCCTGGTGTAGCGGTGAAATGCGCAGATATCAGGAGGAACACCGGTGGCGAAGGCGGTTCTCTGGGAATGACCTGACGCTGAGGAGCGAAAGTGTGGGGAGCGAACAGGATTCGATACCCCAGTA
+
GGGGGGGGGGGGGGGGGGGGGGGGGGGGGGGGGGGGGGGGGGGGGGGGGGGGGGGGGGGGGGGGGGGGGGGGGGGGGGGGEGGGGGGGGGGGGGGGGGGGGGGGGGGGGGGGGGGGGGGGGGGGGGGGGEGGGGGGGDGGGGGGGGGGGGDGGGGGGGGGGGGFGGGGGGGGGGGGGGGGGGGFFFGGFGGFCEDGG*CEGFGGG55:CC?8EDBGFGGED58D(9>)./59:FGGFEFF
@M00200:205:000000000-AKKM3:1:1101:2406:9880 1:N:0:1
ATTGGGTGTAAAGGGCGCGTAGGCGGTCCGATAAGTCCCGTGTGAAATCCCTCGGCTCAACTGAGGAACCGCACGGGAAACTGCCGGGCTTGAGTTCGGGAGAGGGAAGCGGAATTCCGGGTGTAGCGGTGAAATGCGTAGATATCCGGAGGAACACCGGTGGCGAAGGCGGCTTCCTGGACCGACACTGACGCTGAGGCGCGAAAGCTAGGGGAGCAAACAGGATTAGATACCCGAGTA
+
GGGGGGGGGGGGGGGGGGGGGGGGGGGGGGGGGGGGGGGGGGGGGGGGGGGGGGGGGGGGGGGGGGGFGGGGGGGGGGGGGGGGGGGGGGGGGGGGGGGGGGGGGGGGGGGGGGG@FFGGGGGGGGGGGGGGGGGGGGGGDGGGGGGGGGGGDFFFGGGGGGGGGGGGGGGGEGGGEFGGFGGGGGGGGGGGDGDE5CFGGGC5EGGGFGGGGGBDFG8?FGGG:FGFF=AGGFDGFFFG
@M00200:205:000000000-AKKM3:1:1101:26813:9906 1:N:0:1
ACTGGGTATAAAGGGCGCGTAGGCGGGGAGGCAAGTCGGGTGTGAAATCCCTCGGCTCAACCGAGGAACGGCGCCCGAAACTGCTTCTCTTGAGTCCCGGAGAGGAAGGTGGAATTCCCGGTGTAGCGGTGAAATGTGTAGAGATCGGGAGGAACACCGGTGGCGAAGGCGGCCTTCTGGACGGTGACTGACGCTGAGGCGCGAAAGCGTGGGGAGCAAACGGGATTAGATAACCCTGTAAG
+
DEGG<FGGFGGGFFEDDGECGEGFGGGGFFC@FFFEFFGGEFCGFGGGGGCFGGDGCFGEGGGGGGE?FGG7CFBFGE@C@FGGGGGGGAFGFGGGGGGG@FCGGGF@CAFCFFGGCCCGGFEGGG?C:1=:,CFFFFF@F9FGCFGGE<CGCEGFGGF7FFGDEG>E8CGG>ECEEFFFCFG8*;:697<CE*5:*AFCCCEEEC<FG58CG>:GB*;0>CCD?D4<4*)*+037<>?+*.
@M00200:205:000000000-AKKM3:1:1101:20197:9926 1:N:0:1
ATTGGGCTTAAAGCGCGCGCAGGCGGTTCCGAAAGTCGAATGTGAAAGCTCCCGGCCCAACTGGGAGAGGCCGTTCGAAACTTCGGGACTTGAAGGCGGGAGAGGCAGATGGAATTTCCGGTGTAGCGGTAAAATGCGTAGATACCGGAAGGAACACCAGTGGCGAAAGCGATCTGCTGGCCCGCCCTTGACGCTCAGGCGCGAAAGCTAGGGGAGCGACCGGGATTAGATAACCCCGTAAGA
+
GFGGFGGGGGGGGGGGGGGGGGGGGGFGEGGGGGGGGGGGGGGGGFGGGGGGGGGGGGGGGGGGGGGGGGGGGGGGGGFEFGGGGGGGGGGGGGGGGGGGGGDGGGGGGGGGGGGGGGGGGGEGGGGGGGGGGGGGGGGGGGGGGGGGGGGGGGCFFGGGFFGGGGGGGFEGFGGGGGGGGFFGDGEEGGGGGGGGGGGGGGGGGCC4E+CFGGFCE=C8DC=D(5CBFFFF+<FF>BFC7:A
@M00200:205:000000000-AKKM3:1:1101:7864:9931 1:N:0:1
ACTGGGCTTAAAGCGCACGTAGGCGGACTTTTAAGTCAGGGGTGAAATCCCGGGGCTCAACCCCGGAACTGCCTTTGATACTGGAAGTCTTGAGTATGGTAGAGGTGAGTGGAATTCCGAGTGTAGAGGTGAAATTCGTAGATATTCGGAGGAACACCAGTGGCGAAGGCGGCTCACTGGACCATTACTGACGCTGAGGTGCGAAAGCGTGGGGAGCAAACAGGATTAGATACCCGAGTAAGA
+
GGGGGGGGGGGGGGGGGGGGGGGGGGGGGGGGGGGGGGGGGGGGGGGGGGGGGGGGGGGGGGGGGGGGGGGGGGGGGGGGFGGGGGGFGGGGGGGGGGGGGGGGFGGGGGGGGGGGFGFGGGGGGDFGGGGGGG<FDGGGGGGGGGGGGGGGEGGGGGGGFGCGCEGGGGGGGGGGGGGGGGGGGGGGGFFGGDCGGGGGGGDEC?CFGGGGGG:CD*CC41@D19;2?=9FCCEC@35:DA<
@M00200:205:000000000-AKKM3:1:1101:28823:9931 1:N:0:1
ATTGGGTGTAAAGGGCTCGTAGGCGGTTTGTCGCGTCGGGAGTGAAAACCAGGTGCTTAACACCTGGCTTGCTTTCGATACGGGCAGACTAGAGGTATGCAGGGGAGAACGGAATTCCTGGTGTAGCGGTGAAATGCGCAGATATCAGGAGGAACACCGGTGGCGAAGGCGGTTCTCTGGGCATGACCTGACGCTGAGGAGCGAAAGTGTGGGGAGCGAACAGGATTAGATACCCGAGTA
+
GGGGGGGGGGGGGGGGGGGGGGGGGGGGGGGGGGGGGGGGGGGGGGGGGGGGGGGGGGGGGGGGGGCGGGGGGGGGDGGGGGGGGGGGGGGGGGGGGGGGAEFGEGGGGGG>EGGGGGGGFGGGGGGGGGEGEGGFFFGGDGGGGGGGGGGGEEDGGGGGG*>FGDEFFG7CEGCFFFFG+=CGGGG6FFFFGGGGGGGG=FEGEEGGGGGGGC><>5*:CCF<?GD76@ACGCCDF).0
@M00200:205:000000000-AKKM3:1:1101:20383:9937 1:N:0:1
ACTGGGCGTAAAGGGCGCGTAGGCGGCCTGCTAAGTCGAACGTGAAATCCCTGGGCTCAACCCAGGAACTGCGTCCGATACTGGTTGGCTTGAATCCGGGAGAGGGATGTGGAATTCCAGGTGTAGCGGTGAAATGCGTAGATATCTGGAGGAACACCGGTGGCGAAGGCGACATCCTGGACCGGCATTGACGCTGAGGCGCGAAAGCCAGGGGAGCAAACGGGATTAGATACCCCGGTA
+
GGGGGGGGFGGGGGGGGGGGGGGGGGGGGGGGGGGGGGGGGGGGGGGGGGGGGGGGGGGGGGGGGGGGGGGGGGGGGGGGGGGGGGGGGGGGGGGGGGGGCFGGGGD8FGGGGGGGGGGGGGGGGGGGGGGGGGFFGEGGGGGGGGGGGGGGGGGGGGGCFGCCCFEGGGGGGGGGGGGGG6EGDGGGFFGGGGGGGGGGGGGDGECFGCCCGGFGFGFCGGGDBGGF7@ACFGFGFEFC
@M00200:205:000000000-AKKM3:1:1101:26668:9945 1:N:0:1
ATTGGGCTTAAAGCGAGCGCAGGTGGTTTAATAAGTCTGATGTAAAAGGCAGTGGCTCAACCATTGTGTGCATTGGAAACTGTTAGACTTGAGTGCAGTAGAGGAGAGTGGAATTCCATGTGTAGCGGTGAAATGCGTAGATATATGGAGGAACACCGGTGGCGAAAGCGGCTCTCTGGACTGTAACTGACACTGAGGCTCGAAAGCGTGGGTAGCAAACAGGATTAGATACCCCGGTA
+
GGGGGGGGGGGGGGGGGGGGGGGGGGGGGGGGGGGGGGGGGGGFGGGGGGGGGGGGGGGGFGGGGGGGGGGGGGGGGGGGGGGGGGGGGGDGGGGGGFGGGGGDGGGGGGGECEFGGGGFFGGGGGGGGGGFGGGGGGGGGGGGGGGGGFGGGGGGGDEFFFFEDCC@FGGGGGGGGGGFGGGG9DFCFFGGEC7EDGG5C?EGGGF<*=B7<<>;AG6C77CF;GF8=A)2??CGFFB
@M00200:205:000000000-AKKM3:1:1101:27435:9973 1:N:0:1
ATTGGGCATAAAGCGCGCGTAGGTGGCTTGATAAGCCGGTTGTGAAAGCCCCGGGCTCAACCTGGGAACGGCATCCGGAACTGTCAAGCTAGAGTGCAGGAGAGGAAGGTAGAATTCCCGGTGTAGCGGTGAAATGCGTAGAGATCGGGAGGAATACCAGTGGCGAAGGCGGCCTTCTGGACTGACACTGACACTGAGGTGCGAAAGCGTGGGTAGCAAACAGGATTAGATACCCTCGTA
+
GGGGGGGGGGGGGGGGGGGGGGGGGGGGGGGGGGGGGGGGGGGGGGGGGGGGGGGGGGGGEFGGGGGGGGGGGGGGGGGGGGGGGGGGGGGGGGFGGGGGGGGGGGGGGGEFEGGGGGGGGEGDGGBFGGGGGGGGGG@CGGGFFFGGGGGGDGFGFGGGGFFGGGGGGGGGGGDGGGGGGGGGGGGGDGGGGGGGGGGGG4C;EDDDEEGGGGFGFGGC<CEGFGG?FFBCF,3=:D:E
@M00200:205:000000000-AKKM3:1:1101:23816:9984 1:N:0:1
ACTGGGCTCAAGGGAGCGTAGGCGGATAGTCTAGTCAGAGGTGAAAGCCCAGGGCTCAACCTTGGAATTGCCTTTGATACTGGCTATCTTGAGTATGGAAGAGGTATGTGGAACTCCGAGTGTAGAGGTGAAATTCGTAGATAATCGGAAGAACACCAGTGGCGAAGGCGACATACTGGTCCATTACTGACGCTGAGGCTCGAAAGCGTGGGGAGCAAACAGGATTAGATACCCTAGTA
+
GGGGGGGG<FEGGGGGGGGGGGGGDGGGGG<FGGGGGGGGGGGGGGGGFGGGGFGGGGEGGGGGGGGGGGGGFGGGFFGGGGFGGGFGGGGGGGGGGGGGGGGGGGGGGGGGGFFGGGGGGGGGGGGGGGGGDGGGGGFGGF?EFG7CFFGGFGGGGFGGGGGGGGCGGGGGGGGGGGGFG?CEFGGGF7F5EC7>8EDFGG7BEGFG5=E<C5AGFG6C<F8*5:D@FF3C8FF5AFF
@M00200:205:000000000-AKKM3:1:1101:9830:9985 1:N:0:1
ATTGGGCATAAAGGGCGCGTAGGCGGCCGATTAAGTCGGGGGTGAAAGCCTGTGGCTCAACCACAGAATTGCCTTCGATACTGGTTGGCTTGAGACCGGAAGAGGACAGCGGAACTGCGAGTGTAGAGGTGAAATTCGTAGATATTCGCAAGAACACCAGTGGCGAAGGCGGCTGTCTGGTCCGGTTCTGACGCTGAGGCGCGAAAGCGTGGGGAGCAAACAGGATTAGATACCCCGGTA
+
GGGGGGGGGGGGGGGGGGGGGGGGGGGGGGGGGGGGGGGGGGGGGGGGGGGGGGGGGGGGGGGGGGGGGGGGGGGGGGGGGGGGGGGGGGGGGGGGGGGGGGGGGGGGGGGGGGGGGGGGGGGGGGGGGGGGGGGGGGGFGGGGGGGGGGGGGGGGGGGGGGGGGGEDFGGGGGGGGGGGGGGGGEEEDGGGGGGGGGGGDGGEGDDCEE8EGD>GFGFFGGCFFGG?FF>FGEFGFFF5
@M00200:205:000000000-AKKM3:1:1101:2132:9989 1:N:0:1
ACTGGGTTTAAAGGGCGTGTAGGCGGTCCGCTAAGTCTGATGTGAAAGCCCGGGGCTCACCCCCGGAAGGGCATTGGAAACTGGCGGACTCGAGTCCCGGAGAGGAGGGTGGAATTCCTGGTGTAGCGGTGAAATGCGTAGATATCAGGAGGAACACCGGTGGCGAAGGCGGCCCTCTGGACGGTGACTGACGCTGAGACGCGAAAGCGTGGGGAGCAAACAGGATTAGATACCCGAGTAAG
+
GGGGGGGGGGFGGGGGEGEFGGGGGGGGGGGGGFFDEGGGGGGGGGFGGGGEGGCGGGDG<CFG@FG:FGGG<BECGC?FGFGGGGGGGCGGGGGGFGCF:B7FGGGGDGGGCEEGGGGGGFFFGGACFG@FGFGGCCF>1>;F9F<FCFGDG,=FBEDGGGDE><::FGGGGEE5C60::CEC?C>CFCCFGGGG=CEF*5:>5*>DGCGGEC><3A;?75:*26*)0=97<<<<B>@6*4
@M00200:205:000000000-AKKM3:1:1101:17269:9990 1:N:0:1
ATTGGGTTTAAAGGGAGCGTAGGCGGATAGTTTAGTCAGAGGTGAAAGCCCAGGGCTCAACCTTGGAATTGCCTTTGATACTGGCTATCTTGAGTATGGAAGAGGTATGTGGAACTCCGAGTGTAGAGGTGAAATTCGTAGATATTCGGAAGAACACCAGTGGCGAAGGCGACATACTGGTCCATTACTGACGCTGAGGCTCGAAAGCGTGGGGAGCAAACAGGATTAGATACCCTCGTA
+
GGGGGGGGGGGGGGGGGGGGGGGGGGGGGGGGGGGGGGGGGGGGGGGGGGGGGGGGGGGGGGGGGGGGGGGGGGGGGGGGFGGGGGGGGGGGGGGGGGGGGGGGGGGGGGGGGGGGGGGGGGGGGGGFGGGGGGGGGGGGGGGGGGGGGGGGGGGGGGGGGGGGGGGGGGGGGGGGFGGGGGGGGGGGGGGGGGGGGGCFGGGGDGDGEGGGGGFCBGGGGGG:<FFEFFFGFFFFFBFG
@M00200:205:000000000-AKKM3:1:1101:22808:9998 1:N:0:1
ACTGGGCATAAAGGGAGCGTAGGCGGATAGTTTAGTCAGAGGTGAAAGCCCAGGGCTCAACCTTGGAATTGCCTTTGATACTGGCTATCTTGAGTATGGAAGAGGTATGTGGAACTCCGAGTGTAGAGGTGAAATTCGTAGATATTCGGAAGAACACCAGTGGCGAAGGCGACATACTGGTCCATTACTGACGCTGAGGCTCGAAAGCGTGGGGAGCAAACAGGATTAGATACCCTTGTA
+
GGGGGGGGGGGGGGGGGGGGGGGGGGGGGGGGGGGGGGGGGGGGGGGGGGGGGGGGGGGGGGGGGGGGGGGGGGGGGGGGGGGGGGGGGGGGGGGGGGGGGGGGGGGGGGGGGGGGGGGGGGGGGGGGGGGGGGGGGGGGGGGGGGGGGGGGGGGGGGGGGGGGEGGGGGGGGGGGGGFFGGGGGGGGGGGGGGGGGGGGGGGGGGGGEEGGGGFGDGGGGGCFFFGFFFF7C<BCFF=C
@M00200:205:000000000-AKKM3:1:1101:11810:10035 1:N:0:1
ATTGGGTTTAAAGGGAGCGTAGGCGGATAGTTTAGTCAGAGGTGAAAGCCCAGGGCTCAACCTTGGAATTGCCTTTGATACTGGCTATCTTGAGTATGGAAGAGGTATGTGGAACTCCGAGTGTAGAGGTGAAATTCGTAGATATTCGGAAGAACACCAGTGGCGAAGGCGACATACTGGTCCATTACTGACGCTGAGGCTCGAAAGCGTGGGGAGCAAACAGGATTAGATACCCTGGTA
+
GGGGGGGGGGGGGGGGGGGGGGGGGGGGGGGGGGGGGGGGGGGGGGGGGGGGGGGGGGGGGGGGGGGGGGGGGGGGGGGGGGGGGGGGGGGGGGGGGGGGGGGGGGGGGGGGGGGGGGGGGFFCGGGGCGGGGGGGGGGGGGGGGFGGGGGGGGGG<77:9FDEGGGGGGGGCGGGGGG?CFGGGGGGF7FGCG>:EGGFGGGGGGGGGGG>BEDDF=FFFC6;1*;46A?D;CFGFF)=
@M00200:205:000000000-AKKM3:1:1101:3911:10082 1:N:0:1
ACTGGGTATAAAGGGAGCGTAGGCGGATAGTTTAGTCAGAGGTGAAAGCCCAGGGCTCAACCTTGGAATTGCCTTTGATACTGGCTATCTTGAGTATGGAAGAGGTATGTGGAACTCCGAGTGTAGAGGTGAAATTCGTAGATATTCGGAAGAACACCAGTGGCGAAGGCGACATACTGGTCCATTACTGACGCTGAGGCTCGAAAGCGTGGGGAGCAAACAGGATTAGATACCCTCGTA
+
GGGGGGGGGFEGGGGGGGGGGGGGGGGGGFGGGGGGGCGGGGGGGGFFGGGGGGGGGGGGGGGGGGGGGGGGGGGGGGGFDGGGGGDGGGGCF<FFGGFCFFGGGGGGFGGGGFGGGGGGGFGGFGFGGGGGFGGGGGGGDGGGGGGGGEGDGGGGGGGGGGGGGGGGGFGGGCEGGGG@FGGGGGFGGGF?5ED:@88FGGGEF55*CGGFGDEG>FG+>FGC?F@;AFE+BCC=)855
@M00200:205:000000000-AKKM3:1:1101:3840:10108 1:N:0:1
ATTGGGCATAAAGGGAGCGTAGGCGGATAGTTTAGTCAGAGGTGAAAGCCCAGGGCTCAACCTTGGAATTGCCTTTGATACTGGCTATCTTGAGTATGGAAGAGGTATGTGGAACTCCGAGTGTAGAGGTGAACTTCGTAGATATTCAGAAGAACACCAGTGGCGACGGCGACATACTGGTCCATTACTGACGCTGAGGCTCGAAAGCGAGGGGAGCAAACAGGATTAGATACCCCGGTAAGA
+
@FD<CFE9CC-;<FGFCGDGCFGGGG7CEGGGFF9F@CEEGFGE@EDFEEGFAF7C8CC<<FEFFGGCFDFFFFFGFGGGGA?AFCFDFEGG9CEFEF8EF@4,EFGGGG9?CFBBFEGGGGGEFGFGGGGDG9,EFF?>EGGFGFG<C,AF,AEFGF3=,DFE8F+B@7@EEEG9,EC7FCD9,>FGGGGC*A9EC>*9FGCC68CF8**4=GBDE5B9DGDF?622=?ADEFC*<DDGGFB
@M00200:205:000000000-AKKM3:1:1101:7285:10158 1:N:0:1
ACTGGGTTTAAAGGGAGCGTAGGCGGATAGTTTAGTCAGAGGTGAAAGCCCAGGGCTCAACCTTGGAATTGCCTTTGATACTGGCTATCTTGAGTATGGAAGAGGTATGTGGAACTCCGAGTGTAGAGGTGAAATTCGTAGATATTCGGAAGAACACCAGTGGCGAAGGCGACATACTGGTCCATTACTGACGCTGAGGCTCGAAAGCGTGGGGAGCAAACAGGATTAGATACCCCAGTA
+
GGGGGGGGGGGGGGGGGGGGGGGGGGGGGGGGGGGGGGGGGGGGGGGGGGGGGGGGGGGGGGGGGGGGGGGGGGGGGGGGGGGFFGGGGGGGGDGGGFFGGGGFFGGGGGGFGGGGGGGGGGGFFFCF?FF5EEGFDDEDDGGGGGG?FGEGGGGGGGBEFFGGCGGGFGGGGGGFFGGGGF?>DFGGFCFGE5?EGGGGGGGGGGGFDC7FE>>8>FF+;CEFFGGE6=<;EF75>3FF
@M00200:205:000000000-AKKM3:1:1101:13881:10182 1:N:0:1
ACTGGGTTTAAAGCGCGCGCAGGTGGTTTCTTAAGTCTGATGTGAAAGCCCACGGCTCAACCGTGGAGGGTCATTGGAAACTGGGAGACTTGAGTGCAGAAGAGGATAGTGGAATTCCAAGTGTAGCGGTGAAATGCGTAGAGATTTGGAGGAACACCAGTGGCGAAGGCGACTATCTGGTCTGCAACTGACACTGAGGCGCGAAAGCGTGGGGAGCAAACAGGATTAGATACCCTCGTA
+
GGGGGGGDGGGGGGG7FFGGGGGGGG;FFFFGGGGGGGGGGGGFFGGGGGGGGGGGGGGGGGGGGGGFGD:FFGAEDGGGGGGGGFGGGGGGGGGGGGGGGFCFFDFCFCFFGFGGGGGDGGGGGGGGGGGGGFGGGGGGGGGGDAFFFGGGGGGGGGGGGGGGDGGGGGGEGG@E>?FGGGCC,2>:CGGGGGGGGCGE5?CGG=<FC=EGGD>DBG6CFFCFBGF<F?<FGGGCFFFG
@M00200:205:000000000-AKKM3:1:1101:6840:10193 1:N:0:1
ATTGGGCATAAAGGGTGCGTAGGCGGATTATTAAGTCAGAGGTGAAAGTTTGCAGCTTAACTGTAAAATTGCCTTTGAAACTGATAATCTTGAGTATAGTTGAGGTGGGCGGAATGTGTCATGTAGCGGTGAAATGCTTAGATATGATACAGAACACCAATTGCGAAGGCAGCTCACTAAACTATAACTGACGCTGAGGCACGAAAGCGTGGGGAGCAAACAGGATTAGATACCCTGGTA
+
GGGGGGGGGGGGGGGGGGGGGGGGGGGGGGGGGGGGGGGGGGGGGGGGGGGGGGGGGGGGGGGGGGGGGGGGGGGGGGGGGGGGGGGGGGGGGGGGGGGGGGGGFGGGGGGGGGGGGGGGFGGGGGGGGGGGGGGGEGGGGGGGGGFFFGGGFGGGGGGGGGGGGDGGGGFGGGGGGGGGGGFGGGGGGGFFGGGGGGGGGG7>EGD4=CGGGGFGFGGGGGFGFGF<A8CCCFF4AFFD
@M00200:205:000000000-AKKM3:1:1101:12260:10201 1:N:0:1
ATTGGGCGTAAAGCGCACGTAGGCGGCTTTGCAAGTTAGAGGTGAAAGCCCGGGGCTCAACTCCGGAATTGCCTTTAAGACTGCATCGCTAGAACACGGGAGAGGTGAGTGGAATTCCGAGTGTAGAGGTGAAATTCGTAGATATTCGGAAGAACACCAGTGGCGAAGGCGGCTCACTGGACCGTTGTTGACGCTGAGGTGCGAAAGCGTGGGGAGCAAACAGGATTAGATACCCTCGTA
+
GGGGGGGGGGGGGGGGGGGGGGGGGGGGGGGGGGGGGGGGGGGGGGGGGGGGGGGGGGGGGGGGGGGGGGGGGGGGFGGGGGGGGGFGGGGGGGF?FGGGGGGGGGFDFFGEGGGGGGG>GGGGGGGGFFFGGGGGGGGGGGGGGGGGGGGGGGGGGGFGGGGGGGGGGGGGGCCGGDGGGGGGGGGGGDFGGGGCGGFGFFE>C514*:EGGG3)7CGGF4C<,*:3=@<FFCGCFFFG
@M00200:205:000000000-AKKM3:1:1101:3454:10210 1:N:0:1
ACTGGGTTTAAAGGGCTCGTAGGCGGTTTGTCGCGTCGGGAGTGAAAACCAGGTGCTTAACACCTGGCTTGCTTCCGATACGGGCAGACTAGAGGTATTCAGGGGAGAACGGAATTCCTGGTGTAGCGGTGAAATGCGCAGATATCAGGAGGAACACCGGTGGCGAAGGCGGTTCTCTGGGAATATCCTGACGCTGAGGAGCGAAAGTGTGGGGAGCGAACAGGATTAGATACCCCAGTAAGA
+
GGGGGGFGGGGGGGGGGGGGGGGGGGGGGGGGFGGFGGGGGGGGGGGF<FGGGGGGGGFGFGGGGGGGGGGGGGGGGGGGGGGGGDGGGEGGGGGGGFF9EEFGGGGDEEGGGDF8FFGGG<F@DFGGGGGGGGGGGFGCEEFFGAFFFGGDFG8CBEFGGGGGGGGGG7FGGGGGGGFCGGG>C?B@EFGFGGGGGCGF71>8::D*@:CEEGFG:EECC<FFFGG26=<*+,3D579?:.-
@M00200:205:000000000-AKKM3:1:1101:25579:10222 1:N:0:1
ATTGGGCTTAAAGGGAGCGTAGGCGGATAGTTTAGTCAGAGGTGAAAGCCCAGGGCTCAACCTTGGAATTGCCTTTGATACTGGCTATCTTGAGTATGGAAGAGGTATGTGGAACTCCGAGTGTAGAGGTGAAATTCGTAGATATTCGGAAGAACACCAGTGGCGAAGGCGACATACTGGTCCATTACTGACGCTGAGGCTCGAAAGCGTGGGGAGCAAACAGGATTAGATACCCCAGTA
+
GGGGGGGGGGGGGGGGGGGGGGGGGGGGGGGGGGGGGGGGGGGGGGGGGGGGGGGGGGGGGGGGGGGGGGGGGGGGGGGGGGGGGGGGGGGGGGGGGGGGGGGGGGGGGGGGGGGGGGGGGGGGGGGGGGGGGGGFGGGFGGGGGGGGGGGGGGGGGFGGGGGDGGGGGGGGGGGGGGGDGFGGGGGGGGEFGDDEGGFGGFGEGGGGGGGGDEDGEGGGGGGGFFFEFFEGFFF<>EFG
@M00200:205:000000000-AKKM3:1:1101:6556:10232 1:N:0:1
ATTGGGTTTAAAGGGAGCGTAGGCGGATAGTTTAGTCAGAGGTGAAAGCCCAGGGCTCAACCTTGGAATTGCCTTTGATACTGGCTATCTTGAGTATGGAAGAGGTATGTGGAACTCCGAGTGTAGAGGTGAAATTCGTAGATATTCGGAAGAACACCAGTGGCGAAGGCGACATACTGGTCCATTACTGACGCTGAGGCTCGAAAGCGTGGGGAGCAAACAGGATTAGATACCCCAGTA
+
FGGGGGGGGFGGGGGGGGGGGGGGGG7FEEGGGFGGGGGGGGGGGGGGGGGGGGGGGGGGGGGGGGGGGGGGGGGGGGGGGGGGGGGGGGGGFGGGGGGGFFFGGGGGGGGGGGGGGGGGEFGGGGGGGGGGGGGGGGGGGGGGGADFF=:CFGGGGGFGGGGGGGGGDGGGGGGGGGGGGGGGGGAEGGGGDGG>>EGGGGGG6EGFGGDGDGBDFFFFGGFG;FCEFFFGGF:*8:FF
@M00200:205:000000000-AKKM3:1:1101:22105:10243 1:N:0:1
ATTGGGTTTAAAGGGAGCGTAGGCGGATAGTTTAGTCAGAGGTGAAAGCCCAGGGCTCAACCTTGGAATTGCCTTTGATACTGGCTATCTTGAGTATGGAAGAGGTATGTGGAACTCCGAGTGTAGAGGTGAAATTCGTAGATATTCGGAAGAACACCAGTGGCGAAGGCGACATACTGGTCCATTACTGACGCTGAGGCTCGAAAGCGTGGGGAGCAAACAGGATTAGATACCCCGGTAAGA
+
GGGGGGGGGGGGGGGGGGGGGGGGGGGGGGGGGGGGGGGGGGGGGGGGGGGGGGGGGGGGGGGGGGGGGGGGGGGGGGGGGGGGGGGGGGGGGGGGGGGGGGGGGGGGGGGFGGGGGGGGGGGGGGGGGGGGGGGGGGGGGGGGGGGGGGGGGGGGGGGGGGGGGGGGGGGGGGGGGGGGGGGGGGGGGGGGGGGGGGGDFGGGGGGGGGGGGDAD3CGGFGFGFGF@FF5;CEFF::BGGFF
@M00200:205:000000000-AKKM3:1:1101:9032:10253 1:N:0:1
ACTGGGCTTAAAGGGCGCGTAGGCGGTTATGTAAGTCCGGCGTGAAATCCCAGGGCTCAACTCTGGAACTGCGTCGGATACTGCATTGACTTGAGGATGGTAGAGGCTCGTGGAACTAGCGGTGTAGCGGTGAAATGCGCAGATATCGCTAGGAACGCCGGTGGCGAAGGCGACGGGCTGGGCCACTCCTGACGCTGAGGCGCGAAAGCCAGGGGAGCGAACCGGATTAGATACCCGTGTA
+
GGGGGGGGGGGGGGGGGGGGGGGGGGFGGGGGGGGGGGGGGGGGGGGGGGGGGGGGGGGGGGGGGGGGGGGGGGGGGGGGGGGGGGGGGGGGGGGGGGGGGGGGGGGGGGCGGGGGGGGGGGGGGGGGGGFGGGGGGGGGGGGGFDFGGGGGGGG>FFGGGEGGGGEGGGGGGDGGG>CGGGGGGGCCEDEEFGDGGCFGGGGGGC<CF**AEGDDD5E?DDEGFG3:F?<GC,CC<>@F7
@M00200:205:000000000-AKKM3:1:1101:8032:10265 1:N:0:1
ATTGGGTTTAAAGGGAGCGTAGGCGGATAGTTTAGTCAGAGGTGAAAGCCCAGGGCTCAACCTTGGAATTGCCTTTGATACTGGCTATCTTGAGTATGGAAGAGGTATGTGGAACTCCGAGTGTAGAGGTGAAATTCGTAGATATTCGGAAGAACACCAGTGGCGAAGGCGACATACTGGTCCATTACTGACGCTGAGGCTCGAAAGCGTGGGGAGCAAACAGGATTAGATACCCTAGTA
+
GGGGGGGGGGAFGGGGGGGGGGGGGGGGGGGGGGGGGGGGGGGGGGGGGGGGGGGGGGGGGGGGGGGGGGGGGGGGGGGGGGCFGGGGGGGGFGGGGGCGGGGFGGGGGGGAFFGGGGGGCFFGGGGFAFFG,E<FGGGGCFGGGGGDGGGGGGGGGGGGDFDGGGGGGFGGGGGGGG9:EFCCEGCFGD;FGGGEGGGFFC5EC8DFGGGGG*)7:5B0;4*<;GD3F+?FGGFGF;FC
@M00200:205:000000000-AKKM3:1:1101:12372:10270 1:N:0:1
ACTGGGTATAAAGGGCGCGTAGGCGGCCCCCCTTGTCCGGGGTGAAAGCCCCCGGCCCAACCGGGGAAGGGCCCCGGAAACGGGGGGGCTGGAGGCGGGTAGGGGCAGCGGGAACTTCCGGTGGAGCGGTGAAATGCGTTGAGATCGGAAGGAACGCCGGTGGCGAAAGCGCGCTGCTGGGCCCGCCCTGACGCTGAGGCGCGAAAGCCAGGGGAGCGAACGGGATTAGATACCCCGGTA
+
GGGGGGGGGGGGGGGGGGGGGGGGGGGGGGGGGGGGGGGGGGGGGGGGGGGGGGGGGGGGEGGGGGGGGGGGGGGGGGGGGGGGGGGGGDGGGGEGGGE?EGGGEGGGGGEGGGGGGGGEGECECFFGG?CCFGGGGGEEGGGC7CFGEEGGGGGGGGEGCEGGGGGEEFGGEGEGGGGGGGGGGDEGDGGGGCCECCFGGGEGEEDFGGFF>EBGFGGCGGGGF397FFFGGDFGDDFG
@M00200:205:000000000-AKKM3:1:1101:18388:10274 1:N:0:1
ACTGGGTATAAAGGGTGCGTAGGCGGTTTTTTAAGTCCGGGGTGAAAGCCCACTGCTCAACAGTGGAACTGCCCTGGAAACTGGAGGACTTGAGTACAGACGAGGGTGGCGGAATGGATACTGTAGCGGTGAAATGCATAGATAGTATCCAGAACACCGATTGCGAAGGCAGCTGCCTAGACTGTAACTGACGCTGAGGCACGAAAGCGTGGGGAGCGAACAGGATTAGATACCCTAGTA
+
GGGGGGGGGGGGGGGGGGGFGGGGGGFFGGGGGGGGGGGGGGGGGGGGGGGGGGGGGGGGGGGGGGGGGGGGGGFGGGGGEFGGGGGGGGGGGGGGGGGGGGGGGGGGGGGGGGGGGFGFGGGGGGGGGGGGGGGGFGFGGGGGGGGGGFGCFGEFGCFGGGGGGGGGGGGGGGGGGGGGGEGGCGGGFFFFGEGGGG=FGGGGGGDGGEGGGGB>)>GGCDEGFGFF@B2C7EG4?FFG
@M00200:205:000000000-AKKM3:1:1101:12915:10283 1:N:0:1
ATTGGGCTTAAAGAGCTCGTAGGCGGTTTGTCGCGTCTGCCGTGAAAGTCCGGGGCTCAACTCCGGATCTGCGGTGGGTACGGGCAGACTAGAGTGATGTAGGGGAGACTGGAATTCCTGGTGTAGCGGTGAAATGCGCAGATATCAGGAGGAACACCGATGGCGAAGGCAGGTCTCTGGGCATTAACTGACGCTGAGGAGCGAAAGCATGGGGAGCGAACAGGATTAGATACCCTTGTAAGA
+
GGGGGGGGGGGGGGGGGGGGGGGGGGGGGGGGGGGGGGGGGGGGGGGGGGGGGGGGGGGGGGGGGGGGGGGGGGGGGGGGGGGGGGGGGGGGGG@FFCGGGGGGGGGGGGGGGGGGGGGGGGGFGGGGGCEGGGGGGGDGC7FEECGFGGGGGGGFGGGGDGGCGGB<FGGGG>8FFFFDGFFEGFGGFGFGGGCECGGGGGEGGGDFGCFGCEFG>EGCDDGF?FGFFFFGGAFGFFFGGF<
@M00200:205:000000000-AKKM3:1:1101:11022:10293 1:N:0:1
ACTGGGCTTAAAGCGCGTGTAGGCGGCCGAGCAGGTCTGTTGTGAAAACTGGAGGCTCAACCTCCAGACGTCGACAGAAACCGCACGGCTAGAGTCCGGAAGAGGAGAGTGGAATTCCTGGTGTAGCGGTGAAATGCGCAGATATCAGGAAGAACACCAATGGCGAAGGCAGCTCTCTGGGACGGTACTGACGCTGAGACGCGAAAGCGTGGGGAGCGAACAGGATTAGATACCCTGGTAAGA
+
GGGGGGGGGGGGGGGEGFGGGGGGGGGGGGGGGGGDGGGGGGGGGGGGFGGGGGGGGGGGGGGGGGGGGGGGGGG@EFGGGGGGGGGGGGGGGGGGGGGGGGGGGGGGGFGGGGGGGGGGGGGGGGGGGGGGGGGGGGGGGGGFGGGGGGGGGGGGFGGGGGGGGGGGGGGGGGGGGGGGGGGGGGGCFGFFGGGGGGG+=3>EEGG5E5CGGGFDBGEGGGGGBGG>FFADFFG4@F)<><<
@M00200:205:000000000-AKKM3:1:1101:17863:10296 1:N:0:1
ACTGGGTGTAAAGGGAGCGTAGGCGGATAGTTTAGTCAGAGGTGAAAGCCCAGGGCTCAACCTTGGAATTGCCTTTGATACTGGCTATCTTGAGTATGGAAGAGGTATGTGGAACTCCGAGTGTAGAGGTGAAATTCGTAGATATTCGGAAGAACACCAGTGGCGAAGGCGACATACTGGTCCATTACTGACGCTGAGGCTCGAAAGCGTGGGGAGCAAACAGGATTAGATACCCTCGTA
+
GGGGGGGGGGGGGGGGGGGGGGGGGGGGGGGGGGGGGGGGGGGGGGGGGGGGGGGGGGGGGGGGGGGGGGGGGGGGGGGGGGGGGGGGGGGGGGGGGGGGGGGGGGGGGGGGGGGGGGGGGGGGGGGGGGGGGGGGGGGGGGGGGGGGGGGGGGGGGGGGGGGGGGGGGGGGGGGGGGGGGGGGGFGGGGGGGGGGGGGGGGGGGGGGDEGGGGFGFGDEGGGGFGDEFFFGGCC=:AFG
@M00200:205:000000000-AKKM3:1:1101:16681:10315 1:N:0:1
ACTGGGTTTAAAGTGCGCGCAGGTGGTTTCTTAAGTCTGATGTGAAAGCCCACGGCTCAACCGTGGAGGGTCATTGGAAACTGGGAGACTTGAGTGCAGAAGAGGAAAGTGGAATTCCATGTGTAGCGGTGAAATGCGTAGAGATATGGAGGAACACCAGTGGCGAAGGCGACTTTCTGGTCTGTAACTGACACTGAGGCGCGAAAGCGTGGGGAGCAAACAGGATTAGATACCCCTGTA
+
GGGGGGGGGGGADGGGGGGGGGGGGGGGGGGGGGGGGGGGGGGGGGGGGFGGGGGGGGGGGGGCGGGFGGGGGGGGGGGGGGGGGGGGGGGGGGGGGGGGGGGGGGGGGGGGGGGGGGGGGGGGGGGGGGGGGGGGGGGGGDGFGGGGGGGGGGGGGGGGGGDGGGGGGGGGGGEGGGGGGFGGG;DFGGFFGGGGGFDGGGGGEGGGGEECDGFGFG?CFGFD6FCBFFFGGGGGFFFG
@M00200:205:000000000-AKKM3:1:1101:13949:10330 1:N:0:1
ATTGGGTTTAAAGGGAGCGTAGGCGGATAGTTTAGTCAGAGGTGAAAGCCCAGGGCTCAACCTTGGAATTGCCTTTGATACTGGCTATCTTGAGTATGGAAGAGGTATGTGGAACTCCGAGTGTAGAGGTGAAATTCGTAGATATTCGGAAGAACACCAGTGGCGAAGGCGACATACTGGTCCATTACTGACGCTGAGGCTCGAAAGCGTGGGGAGCAAACAGGATTAGATACCCCTGTA
+
GGGGGGGGGGGGGGGGGGGGGGGGGGGGGGGGGGGGGGGGGGGGGGGGGGGGGGGGGGGGGGGGGGGGGGGGGGGGGGGGGGGGGGGGGGGGGGGGGGGGGGGGGGGGGGGGGGGGGGGGGGGGGGGGGGGGGGGGGGGGFGGGFGGGGGGGGGGGGGGGGGGGGGGGGGGGGGGGGGGGGGGGFGGGGGFGGGGGGGGGGGGGGEGGGGGCGEBD>GEFGGGG?C>3;C?GGFFD5AF7
@M00200:205:000000000-AKKM3:1:1101:21226:10343 1:N:0:1
ATTGGGTGTAAAGCGCGCGTAGGCGGGCCGGCACGTCGGATGCTGAAAGCCCCCGGCTCAACCGGGGAAGGGGCGCCGATACGACCGGCCTGGAGGGGGGTAGGGGGCGCCGGAACTGCCGGTGGAGCGGTGAAATGCGTTGAGATCGGCAGGAACGCCCGTGGCGAAAGCGGGCGCCTGGACCTTGCCTGACGCTGAGGCGCGAAAGCCAGGGGAGCGAACGGGATTAGATACCCGCGTA
+
GGGGGGGGGGGGGGGGGGGGGGGGGGGGGGGGGGGGGGGGGGGGGGGGGGGGGGGGGGGGGGGGGGGGGGGGGGGGGGGGGGGGGGGGGGGGGGGGGGGGGGGGGGGGGGGGGGGGGGGGGGGGGGGGGGGGGGGGGGGGGGFGGGGGGGGGGGGGGCEGGGGGGGEGGGGGGGGGGGGGGGGGGGGFGGGGGGDCGGGGGGGGGGGGGGGGGEFGECEE7CEGBCD0?FFFFFGF7:D59
@M00200:205:000000000-AKKM3:1:1101:6659:10398 1:N:0:1
ATTGGGCATAAAGGGCGCGTAGGCGGCCGATTAAGTCGGGGGTGAAAGCCTGTGGCTCAACCACAGAATTGCCTTCGATACTGGTTGGCTTGAGACCGGAAGAGGACAGCGGAACTGCGAGTGTAGAGGTGAAATTCGTAGATATTCGCAAGAACACCAGTGGCGAAGGCGGCTGTCTGGTCCGGTTCTGACGCTGAGGCGCGAAAGCGTGGGGCGCAAACAGGATTAGATACCCGTGTA
+
GFGGGGGDFGGGGGGDGGGGGGGGGGGGGFGGGGGGGGGEGGGGGGGGGGFGGGGGGGGGGFGGGGGGFGGGGGGDGGGCGGGGGC=FGGGGGGGGGGD73>==F@FGGGGGGGEGGGGEGGGGGGGGGGGGGGGGGGGGGGGGGGGGG@FGFGGGGGGFGDGGGGGGGGG7EGGCF79;<FFC*:EGFGFGCCDE=FGGDGGGCGGGGGGGGG)7>E5CFGGC(CF?F?>FGGGC8>F*
@M00200:205:000000000-AKKM3:1:1101:15034:10404 1:N:0:1
ATTGGGTATAAAGGGAGCGTAGGCGGATAGTTTAGTCAGAGGTGAAAGCCCAGGGCTCAACCTTGGAATTGCCTTTGATACTGGCTATCTTGAGTATGGAAGAGGTATGTGGAACTCCGAGTGTAGAGGTGAAATTCGTAGATATTCGGAAGAACACCAGTGGCGAAGGCGACATACTGGTCCATTACTGACGCTGAGGCTCGAAAGCGTGGGGAGCAAACAGGATTAGATACCCGCGTA
+
GCGGGGGFGGGGGGGGGGGGGGDGGGEGEAFGGGGGGGG9CFGGGGGG8,@FCGGGGGGGGGFGF<FGGGGGGFGGGGGGFGGGFGGGGGGGGGGF9FE9FFGGGCFDF?EGGGGGGGG@FFGGGGGGGGGGGGGFGFGGGGGGGEA=FEGGGGGFGGGDF<FGGGGDGD7>E:EFGDCB>9<E;,@DCGGGGGGGGDGGE>EGGEG*:/=@GEEDBGGFGGGFFCC<FFFG9CGC:DEG
@M00200:205:000000000-AKKM3:1:1101:13697:10405 1:N:0:1
ATTGGGTTTAAAGGGCGCGTAGGCGGCCGATTAAGTCGGGGGTGAAAGCCTGTGGCTCAACCACAGAATTGCCTTCGATACTGGTTGGCTTGAGACCGGAAGAGGACAGCGGAACTGCGAGTGTAGAGGTGAAATTCGTAGATATTCGCAAGAACACCAATGGCGAAGGCAGCTCTCTGGGACGGTACTGACGCTGAGACGCGAAAGCGTGGGGAGCGAACAGGATTAGATACCCCCGTA
+
GGGGGGGGGGGGGGGGGGGGGGGGGGGGGGGGGGGGGGGGGGGGGGGGGGGGGGGGGGGGGGGGGGGGGGGGGGGGGGGGGGGGGGGGGGGGGGGGGGGGGGGGGGGGGGGGGGGGGGGGGGGGGGGGGGGGGGGGGGGGGGGGGGGGGGGGGGGGGGGGGGGGGGGGGGGGGGGGGGGGGGGGGGGGGGGGGEDEGGGGGGGGGGGGGGGGEE:3>EEEDCCD?GGFFFAGFFFGEFFE
@M00200:205:000000000-AKKM3:1:1101:5841:10425 1:N:0:1
ATTGGGCATAAAGGGCGTGTAGGCGGCTTCGTATGTCCCATGTGAAAGCCCTCGGCTCAACCGGGGAACTGCATGGGAAACTGCGAAGCTTGAGTCCGGGAGAGGAGAGCGGAATTCCCAGTGTAGCGGTGAAATGCGTAGATATTGGGAGGAACACCAGTGGCGAAGGCGGCTCTCTGGACCGGCACTGACGCTGAGACGCGAAAGCCAGGGGAGCAAACGGGATTAGATACCCTAGTA
+
GGGGGGGGGGGGGGGGGGGGGGGGGGGGGGGFGGGGGGGGGGGGGGGGGGFGGGGGGGGGGFEDEGGGGGGGGGGGGGGGEFG@FGGGGGGGGGGFGGGGGGGEGGGGE7FEFGGGGGGGGEGGGGGGGGGGGGGGGGFGEGGGFFFGGGGGGFGFG<FGCFGGGGGGGGDGEGGCFGGGGGGGGGEECGGGGGGGGGC9=CEEEEG4CEGGG57DEFCCC<CC6DF<FFBDFC6FFFFF
@M00200:205:000000000-AKKM3:1:1101:18737:10442 1:N:0:1
ATTGGGTTTAAAGGGAGCGTAGGCGGACATTTAAGTCAGGGGTGAAATCCCGGGGCTCAACCTCGGAATTGCCTTTGATACTGGGTGTCTTGAGTATGAGAGAGGTGTGTGGAACTCCGAGTGTAGAGGTGAAATTCGTAGATATTCGGAAGAACACCAGTGGCGAAGGCGACACACTGGCTCATTACTGACGCTGAGGCTCGAAAGCGTGGGGAGCAAACAGGATTAGATACCCGAGTAAGA
+
GGGGGGGGGGGGGGGGGGGGGGGGGGGGGGGGGGGGGGGGGGGGGGGGGGGGGGGGGGGGGGGGGGGGGGGGGGGGGGGGGGGGGGGGGGGGGGGGGGGGGGGGGGGGGGGGGGGGGGGGGGGGGGGGGGGGGGGGGGGGGGGGGGGGGGGDFGGGGGGGGGGGGGGGGGGGGGGGGFGGGGGGGGFFFGGFGGGGGGGGGGGGGGDGGC8EEE>DEFGGFGGGFGG??FFGG?F)7757D<<
@M00200:205:000000000-AKKM3:1:1101:21400:10453 1:N:0:1
ATTGGGCGTAAAGGGCGCGCAGGCGGCTACGTAAGTCCGTTGTGAAATCCCATGGCTCAACTGTGGAACTGCGACGGATACTGCGTTGGCTTGAGGATGGTAGAGGCCATTAGAACTAGCGGTGTAGCGGTGAAATGCGCAGATATCGCTAGGAATGCCGGTGGCGAAGGCGGATGGCTGGGCCACTCCTGACGCTGAGGCGCGAAAGCTAGGGGAGCGAACCGGATTAGATACCCGAGTA
+
GGGGGGGGGGGGGGGGGGGGGGGGGGGGGGGGGGGGGGGGGGGGGGGGGGGGGGGGGGGGGGGGGGGGGGGGGGGGGGGGGGGGGGGEGGGGGGGGGGGGGGGGGGGGGGGGGGGGGGGGGGGGGGGGGGGGGGGGGGGGGGGGGGGGGGGGGGGGGGGGGGGGGGGGGGGGGEGGGGGGGGGGGGGGGGGGGCGGGDGGGGGGGGGGGGGEGGFGEGD?DGGGFGDB?F<FG@?65BFG7
@M00200:205:000000000-AKKM3:1:1101:27645:10455 1:N:0:1
ATTGGGTGTAAAGCGCGCGCAGGCGGTTTCTTAAGTCTGGTGTCTAAGTGCGGGGCTCAACCCCGTGACGCACTGGAAACTGGGAGACTTGAGTGCAGAAGAGGAGAGCGGAATTCCACGTGTAGCGGTGAAATGCGTAGAGATGTGGAGGAACACCAGTGGCGAAGGCGGCTCTCTGGACTGTAACTGACGCTGAGGCGCGAAAGCGTGGGGAGCAAACAGGATTAGATACCCCTGTA
+
GFFGGGGGGGGFFGGGGGGGCEEGGEFFGGGGGGGGGGGGGGGFGFFGGGFGGGGGGGGGGGGGFGGGGGGGGGGGGGGGGGGGFGGGGCGGGGGGGGGGGGGGGGGGGGGCFGFEFDGGGGGGFGGE>EGGFFFGGFEGGGGFFFGFFGGEGGGGEGGGGCGCEEGDGCGG5C7CGGCFGGGGGGC9CGGD5:DEFDFGGGGC85CDEGDGGGEDFGFGFFCF0:C<FFF7+3;35FF
@M00200:205:000000000-AKKM3:1:1101:20615:10468 1:N:0:1
ATTGGGCTTAAAGGGAGCGTAGGCGGATAGTTTAGTCAGAGGTGAAAGCCCAGGGCTCAACCTTGGAATTGCCTTTGATACTGGCTATCTTGAGTATGGAAGAGGTATGTGGAACTCCGAGTGTAGAGGTGAAATTCGTAGATATTCGGAAGAACACCAGTGGCGAAGGCGACATACTGGTCCATTACTGACGCTGAGGCTCGAAAGCGTGGGGAGCAAACAGGATTAGATACCCTGGTA
+
GGGFGG?AGGFGGGEFGDFFFGGGGGDFEGGGFGGFGGGGGGGGGGGGGGGGGGGGGFGGGGGGGGGGGGGGGGGGGGGGGFGGGFEGGGGGFGFGGGGGGGGGGGGGFGGGFDGGGGEEGFGGGF9FFFFCGGGGGGGGGGGGGGGGGGGGFGGGDCFFDGGDEDEGGGGGGGGGGGGGGG?B;CFGGGGEGGGGGGG5,9CG8EGCEGGGDEFDBCCG4DFGFGGFFFEC9,B*8)9@
@M00200:205:000000000-AKKM3:1:1101:15550:10493 1:N:0:1
ATTGGGCTTAAAGGGAGCGTAGGCGGATAGTTTAGTCAGAGGTGAAAGCCCAGGGCTCAACCTTGGAATTGCCTTTGATACTGGCTATCTTGAGTATGGAAGAGGTATGTGGAACTCCGAGTGTAGAGGTGAAATTCGTAGATATTCGGAAGAACACCAGTGGCGAAGGCGACATACTGGTCCATTACTGACGCTGAGGCTCGAAAGCGTGGGGAGCAAACGGGATTAGATACCCTAGTA
+
GGGGGGGGGGGGGGGGGGGGGGGGGGGGGGGGGGGGGGGGGGGGGGGGGGGGGGGGGGGGGGGGGGGGGGGGGGGGGGGGFGGGGGGGGGGGGGGGGGGGGGGGGGGGGGGGGGGGGGGGGGGGGGGGGGGGGGGGGGGGGGGGGGGGGGGGGGGGGGGGGGGGGGGGGGGGGGGGGGGGGGGGGGGGGGGGGGGGGGGGGGGGFECFEEECGGDGFGGGGGEGFGGF4CEGFFCGFAA?
@M00200:205:000000000-AKKM3:1:1101:4913:10502 1:N:0:1
ACTGGGTATAAAGGGAGCGTAGGCGGATAGTTTAGTCAGAGGTGAAAGCCCAGGGCTCAACCTTGGAATTGCCTTTGATACTGGCTATCTTGAGTATGGAAGAGGTATGTGGAACTCCGAGTGTAGAGGTGAAATTCGTAGATATTCGGAAGAACACCAGTGGCGAAGGCGACATACTGGTCCATTACTGACGCTGAGGCTCGAAAGCGTGGGGCGCAAAAAGGATTAGATACCCTTGTA
+
GGGGGGGGGGGDC@CFGGGGGGGGGGGGGGGGGGFGGGGGGFGFFFFFCFGFGGGGGGGGGGGGGGGGGGGGGGGGGFGGAFFGGFGFFGGGCFFGGGGGGG8FFFF9FEDF?FGEGGG>FFGGGG<ECGFEFAFFFGDBFBFEFFBFGE>FFFGGGD=DFGCGGGGGGFGGGGGGGGFGEGGEGGGGGGGFGGGG*>CFFGGEGGDGGEEEGG)95EE5*:?C@FC<7B>CFG627F=7
@M00200:205:000000000-AKKM3:1:1101:8780:10506 1:N:0:1
ACTGGGCATAAAGAGCTCGTAGGCGGCCGTGCAAGTCGGACGTGAAATACCACGGCTCAACCGTGGGGAGTCGTTCGATACTGCTCGGCTAGAGGCAGGTAGGGGAGAGTGGAATTCCTGGTGTAGCGGTGAAATGCGCAGATATCAGGAGGAACACCGGTGGCGAAGGCGGCTCTCTGGGCCTGTCCTGACGCTGAGGAGCGAAAGCTGGGGGAGCGAACAGGATTAGATACCCTAGTAAGA
+
GGGGGGGGGGGGGGGGGGGGGGGGGGGGGGGGGGGGGGGGGGGGGGGGGGGGGGGGGGGGGGGCGGGGGGGGGFGGGGGGGGGGGGGGGGGGFGGGGGGFGGGGGGGGGFGGGGGGGGGGGGGGGGGGGGGGGGGGGGGGGGFGGGGGGGGGGGGGGECG@FGFGGGGGFEGCCCCGFGGG8EGGFCFCDFGDGGGGGGGG37ECEGGGEGGGGFGFGGGCDFG:FC>FFFG+:@*7F??FAA
@M00200:205:000000000-AKKM3:1:1101:6411:10517 1:N:0:1
ATTGGGTATAAAGCGAGCGCAGGTGGTTTAATAAGTCTGATGTAAAAGGCAGTGGCTCAACCATTGTGTGCATTGGAAACTGTTAGACTTGAGTGCAGTAGAGGAGAGTGGAATTCCATGTGTAGCGGTGAAATGCGTAGATATATGGAGGAACACCGGTGGCGAAAGCGGCTCTCTGGACTGTAACTGACACTGAGGCTCGAAAGCGTGGGTAGCAAACAGGATTAGATACCCTAGTA
+
GGGGGGGGGGGFGGGGGGGDGGGFGGG8FGFGGGGGGFGGGGGGFGGGGGGGGGGGGGGGGCGGEGGGGGFGGGFFGGEGGGGGGGGGGGGFGGGGGGGGGGFG@FFGGGGFGCFFFFAGGGGGGCEGGGCFFGCEGGCEDFDFDFGGGGGGGGGGGGGGCFF@CFCEGGGG>ECGGGAFCFCFGFGG7CEFCFCAAD57;DEFE*38ECG7<?;;>ECC5<8<3FDEFFC7EF948F8
@M00200:205:000000000-AKKM3:1:1101:13295:10522 1:N:0:1
ATTGGGCGTAAAGGGAGCGTAGGCGGATAGTTTAGTCAGAGGTGAAAGCCCAGGGCTCAACCTTGGAATTGCCTTTGATACTGGCTATCTTGAGTATGGAAGAGGTATGTGGAACTCCGAGTGTAGAGGTGAAATTCGTAGATATTCGGAAGAACACCAGTGGCGAAGGCGACATACTGGTCCATTACTGACGCTGAGGCTCGAAAGCGTGGGGAGCAAACAGGATTAGATACCCTAGTA
+
FFGFGGFCGGGFGGGGGGGGGGGGGGGGGGDGGGGGGGGGGGGGGGGGGGGGGGGGGGGGGGGGGGFGGGGGGGGGGGGGGGGGGGGGGGFFGGAFGGGGGGGGGGGGGGGGGGGFGGGGGGFEFGGGGGGGG<FFGGGGDFFFGGGCGEEEFGDGGGGGFGGGGGGGDGEGGGGGGGGGGFGGGGGCFGGGGDCEEFCCFFEEGGGGE**1C8>CDGGGGGGG@4@@=FCGGGCG4>=F
@M00200:205:000000000-AKKM3:1:1101:12288:10558 1:N:0:1
ACTGGGTTTAAAGGGAGCGTAGGCGGATAGTTTAGTCAGAGGTGAAAGCCCAGGGCTCAACCTTGGAATTGCCTTTGATACTGGCTATCTTGAGTATGGAAGAGGTATGTGGAACTCCGAGTGTAGAGGTGAAATTCGTAGATATTCGGAAGAACACCAGTGGCGAAGGCGACATACTGGTCCATTACTGACGCTGAGGCTCGAAAGCGTGGGGAGCAAACAGGATTAGATACCCTAGTAAGA
+
GGGGGGGGGGGGGGGGGGGGGGGGGGGGGGGGGGGGGGGGGGGGGGGGGGGGGGGGGGGGGGGGGGGGGGGGGGGGGGGGGGGGGFGGFGGGGGGGGGGGGGGGGGGGGGFGGGGGGGGGGEGCFGGGGGGFGGGGGGFEGEGGGGGGGGGGGGGGDFGGGGGDEFGGGFGGGGGGFGGGGGGGFEE<:EFGG5D>:FGDGGGGGGG6E5EGGGFDFF:88<FC;C+/;:CF9C>*;A;CCEC
@M00200:205:000000000-AKKM3:1:1101:2092:10591 1:N:0:1
ATTGGGCGTAAAGCGAGCGCAGGTGGTTTAATAAGTCTGATGTAAAAGGCAGTGGCTCAACCATTGTGTGCATTGGAAACTGTTAGACTTGAGTGCAGTAGAGGAGAGTGGAATTCCATGTGTAGCGGTGAAATGCGTAGATATATGGAGGAACACCGGTGGCGAAAGCGGCTCTCTGGACTGTCACTGACACTGAGGCTCGAAAGCGTGGGTAGCAAACAGGATTAGCTACCCTTGTA
+
GGGGGGGGGGGGGGGGGGGGGGGGGGGGGGGGGGGFGGGGGGGGGGGGGGGGGGGGGGGFFFGGGGFGGGGGGGGGGGGGGGGGGGGGGGGGCGGFGGGGA<FGFGGGFGGFGFDGEF<DFFCGGGDGGGGGGGFGFFCEFFBFGGGGGFE7BCCFEDDGGGGGEGD>FGGGGEGGGGGFGCFG9F9FFGCGEFCGG>FEC*5:CE4DGG7<FGBGAA>CG48>@>F3)1.*28<C587
@M00200:205:000000000-AKKM3:1:1101:4352:10610 1:N:0:1
ACTGGGCATAAAGCGCGCGTAGGCGGCCCGGAAAGTCGGTTGTGAAAGCCCGGGGCTCAACCCCGGGACTGCGTCCGATACTTCCGGGCTGGAGGCAGGTAGGGGAGATCGGAATTCCTGGTGTAGCGGTGAAATGCGCAGATATCAGGAGGAACACCGGTGGCGAAGGCGGATCTCTGGGCCTTGCCTGACGCTGAGGCGCGAAAGCTAGGGGAGCGAACAGGATTAGATACCCCCGTA
+
GGGGGGGGGGGGGGGGGGGGGGGGGGGGGGGGGGGGGGGGGGGGGGGGGGGGGGGGGGGGGGGGGGGGGGGGGGGGGGGGGGGGGGGGGGGGGGGGGGGGFGGGGGGGGGGGGGGGGGGGGGGGGGGGGGGGGGGGGGGGGGGFGGGGGFGGGGGGGGGFGGGGGGGGGGGGGGGGCFGGGGGGGGGCCDFGGGCECEFFGCCECEGFGGGGGG:)5>::)CFG0CF)6@AFEFF*<BFG
@M00200:205:000000000-AKKM3:1:1101:14149:10650 1:N:0:1
ATTGGGCTTAAAGGGCGCGTAGGCGGGGAGGTAAGTCGGGTGTGAAATCCCTCGGCTCAACCGAGGAACGGCGCCCGAAACTGTCTCTCTTGAGTCCCGGAGAGGAAGGTGGAATTCCCGGTGTAGCGGTGAAATGTGTAGAGATCGGGAGGAACACCGGTGGCGAAGGCGGCCTTCTGGACGGTGACTGACGCTGAGGCGCGAAAGCGTGGGGAGCAAACGGGATTAGATACCCTTGTA
+
GGGGCFGFGGGGGGGGEGGGEGEEDEGGGGGFEFGEFEGEFDGFGGGGFGGGGGGGGGGGGFFGGGGGGGGGGGGGFGGG=DEGGCFGGGGFGGAFGGGGGGEDGFGGG:CDFGGGG9<FD*>>BF;<CFEFGGGGGGGFGFCFFFGDGFFGEG8FFGEGGGEC:>EECGGGGEGGGGGFFCGG8@FGFDF?857EGGGFEG=E8EDFC7>EGG>DFFGGFGGDFCG26=9C:E?7))0<
@M00200:205:000000000-AKKM3:1:1101:3533:10667 1:N:0:1
ATTGGGTTTAAAGCGCGCGCAGGCGGTTTCTTAAGTCTGGTGTCTAAGTGCGGGGCTCAACCCCGTGACGCACTGGAAACTGGGAGACTTGAGTGCAGAAGAGGAGAGCGGAATTACACGTGTAGCGGTGAAATGCGTAGAGATGTGGAGGAACACCAGTGGCGAAGGCGGCTATATGGACTGTAACTGACGCTGAGGCGCGAAAGCGTGGGGAGAAAACAGGATTAGATACCGGAGTAAGATG
+
FEFFFFEGGGFGEFFCFGGGCGGFCE:FFACFFGGE,FFGCGGGGGFGAFEFGGEG@DFGGGGD>BEF<=FF+FFFGCFFGGGGFGDG9,CFFAF9FE<EEFGGGGGGBFDGDFA3FFFC3D<D;FE>35>CFBCFB*@BFFGFGCFC9DCCCFF>*<F,@F*:EC@E7CCB8*?+?B:FF9;?C9?+<7+;**95F*/:>C58>EGD*:ED8*8*000;5C815*9<?4423/:77)09><4)
@M00200:205:000000000-AKKM3:1:1101:29087:10671 1:N:0:1
ATTGGGTTTAAAGGGAGCGTAGGCGGATAGTTTAGTCAGAGGTGAAAGCCCAGGGCTCAACCTTGGAATTGCCTTTGATACTGGCTATCTTGAGTATGGAAGAGGTATGTGGAACTCCGAGTGTAGAGGTGAAATTCGTAGATATTCGGAAGAACACCAGTGGCGAAGGCGACATACTGGTCCATTACTGACGCTGAGGCTCGAAAGCGTGGGGAGCAAACAGGATTAGATACCCTAGTA
+
GGGGGGGGGGGGGGGGGGGGGGGGEF@FGGGGGGGGGGGGGGGGGFGGGGGGGGGGGGGGGGGGGGGGGFGGGGGGGGGGGGGGGGGGGGGGGGGGGGFGGGGGGGGGGGGGCGGGGGGGCFFGGGFFDGGGCEGGGCGG@FGGGGGGFGGGGGGGGGEGFCDEGDEEGG7@EGGDGFCFE;FFGCCGGGGGG>@C*DCGFGGGGGDFGCEGCC5DEFEFGGGGFGCFFF3FC?FGFFF7
@M00200:205:000000000-AKKM3:1:1101:27207:10694 1:N:0:1
ATTGGGTGTAAAGCGAGCGCAGGTGGTTTATTAAGTCTGGTGTAAAAGGCAGTGGCTCAACCATTGTATGCATTGGAAACTGGTAGACTTGAGTGCAGGAGAGGAGAGTGGAATTCCATGTGTAGCGGTGAAATGCGTAGATATATGGAGGAACACCGGTGGCGAAAGCGGCTCTCTGGCCTGTAACTGACACTGAGGCTCGAAAGCGTGGGGAGCAAACAGGATTAGATACCCTAGTAAGAAC
+
GGGGGGGGGGGGGGEGGGGGGGGFGGGGGGGGGGGGGGGGGGG9FGGGGGGGGGGGGGGGGGGGGGGGGGGGGGGGGGGGGGGGGGGGGGGGGGGGGGGGGGGFFGGGGGGC=FCGEFDGGFGFGGGEFGGGGGFGGFGEE9FFGGGGFGDGCGGFFFFCFFGGGCGGGGGD>:@CEGGGGGGGGGGGGFGFGGGGGGGGGGGC8CFGEGC7C>.12*?CFF;F3>FFFF?FFFGGFFFGG22(
@M00200:205:000000000-AKKM3:1:1101:13912:10708 1:N:0:1
ATTGGGTGTAAAGCGCGCGTAGGCGGTTCGTTAAGTCGGGTGTGAAAACCCGGGGCTCAACTCCGGGCCTGCATTCGATACTGGCGGACTCGAGGCAGACAGGGGAGAGTGGAATTCCCGGTGTAGCGGTGAAATGCGCAGATATCGGGAGGAACACCGGTGGCGAAGGCGGCTCTCTGGGTCTGTCCTGACGCTCAGGCGCGAAAGCTAGGGGAGCAAACAGGATTAGATACCCTAGTA
+
FGGGGGGGGGGGGGG>FGGGGGGCGGC@F@CFFGGGGGGGGGGGGGGC66FFGDGGG,EFG,EFGDEEGGGG8FGGGGGGGGGCEF+>FG=FGGDCBCCE<FCGGGGC@FGGGGGGGGCGGGGGGGGGGGGCGGGGGG7EGCBFGGG>EEGGGGGGG@*=FGGFGGGGGGGGEGG?CGFGC*2AEGGGGGGGGGGEGGGF75EEEDGG7+28CE5CEGFGGGGGFGGFFF2>EGGG?FFC
@M00200:205:000000000-AKKM3:1:1101:14934:10712 1:N:0:1
ACTGGGCATAAAGGGCGCGTAGGCGGTCTTTTAAGTTCCGTGTGAAATCCCTCGGCTCAACTGGGGAACTGCACGGGAAACTGGAAGGCTTGAGTTCGGGAGAGGGAAGCGGAATTCCGGGTGTAGCGGTGAAATGCGTAGATATCCGGAGGAACACCGGTGGCGAAGGCGGCTTCCTGGACCGACACTGACGCTGAGGCGCGAAAGCTAGGGGAGCAAACGGGATTAGATACCCCAGTAAG
+
GGGGGGGGGGGGGGGGGGGGGGGGGGGGGGGGGGGGGGGGGGGGGGGGGGGGGGGGGGGGGFGGGGGGGGGGGGGGGGGGDGGGGGGGGGGGGGGGGGGGGGGGGGGGGGGGGGGGGGGGGGEGGGGGGGGGGGGGGGGGGGGGGGGGGGEGGGGGGGGGGGGGGGGGGGGGGDCFCFGGGGGGGGGEEGGGGDGGGGGGGGGGDGDF?FGGGG><:5C<*>8D0>5<?@AGGFGFE:9CFA
@M00200:205:000000000-AKKM3:1:1101:12298:10763 1:N:0:1
ACTGGGCTTAAAGCGCGCGCAGGCGGTTTCTTAAGTCTGGTGTCTAAGTGCGGGGCTCAACCCCGTGACGCACTGGAAACTGGGAGACTTGAGTGCAGAAGAGGAGAGCGGAATTCCACGTGTAGCGGTGAAATGCGTAGAGATGTGGAGGAACACCAGTGGCGAAGGCGGCTCTCTGGACTGTAACTGACGCTGAGGCGCGAAAGCGTGGGGAGCAAACAGGATTAGATACCCTAGTA
+
GGGGGGGGGGGGGGGGGGGGGGGGGGGGGGGGGGGGGGGGGGGGGGGGGGGGGGGGGGGGGGGGGGGGFGG7FGGGGGGGGGGGGGGGGFGGGGGGGGGFGGGGGGGGGGGGGGGGGGGGGFGFGGGGGGGGGGGFFGGEGGGGGGGGGGGGGGGGGGGGGFDEDEEEGEEEEGGGGGGGGGGGGCDAFGGGC=DGGFGG=DG>*?DD=EGEGD>CFGGGGGFGBGD?FBFDGF9F;4=
@M00200:205:000000000-AKKM3:1:1101:28394:10824 1:N:0:1
ACTGGGCTTAAAGGGCGCGTAGGCGGCCGATTAAGTCGGGGGTGAAAGCCCGTGGCTCAACCACGGAATTGCCTTCGATACTGCTTGGCTTGAGACCGGAAGAGGTGAGTGGAACTGCGAGTGTAGAGGTGAAATTCGTAGATATTCGCAAGAACACCAGTGGCGAAGGCGGCTCACTGGTCCGGATCTGACGCTGAGGCGCGAAAGCGTGGGGCGCAAACAGGATTAGATACCCCGGTA
+
GGGGGGGGGGGGGGGGGGGGGGGGGGGGGGGDEGGGGGGGGGGGGGGGGGGGGGGGGGGGGGGGGGGGGGGGGGGGGGGGFFGGGGGGGGGGGGGGGGGGGGGGGGGGGGGGGGGGGGEGGGGGCGFEFGGGGGDFDGEGGGGGGGFGGGDEGGGGGGGGGDGGEGEGGGGGGGGGGGFGGFGGDEGGGGGFGGGGGFFEEDGGDEGGGGGGGC)CBCEED4FDFFGFFFFGDFCC737:
@M00200:205:000000000-AKKM3:1:1101:9488:10837 1:N:0:1
ATTGGGTTTAAAGCGCGTGTAGGCGGTTAGTTAAGTCTGATGTGAAAGCCCCGGGCTCAACCTGGGAAGTGCATTGGAAACTGGCAAACTTGAGTACGGGAGAGGGAAGTGGAATTTCGAGTGTAGGGGTGAAATCCGTAGATATTCGAAGGAACACCAGTGGCGAAGGCGGCTTCCTGGACCGATACTGACGCTGAGACGCGAAAGCGTGGGGAGCAAACAGGATTAGATACCCTAGTA
+
GGGGGGGGGGGGGGGGGGGGGGGGGGGGGGGGGGGGGGGGGGGGGGGGGGGGGGGGGGGGGGGGGGGGGFGGGGGGGGGEFFGGGGGGGGGFGGGGGGGG>CCGGGGGEGGGGGGGGGGGF<FDFGGGGGGGGGGGGGGGGGGGGGGGFGGGGGGGGGFFFGGGEGEGDGGEGGGGGGGGGGGGEGGGGGF?8E3EGG7CE3CD>ECFGEGGGDEGDGGGGGCC06D<?*6CFGGGFFFF
@M00200:205:000000000-AKKM3:1:1101:8043:10855 1:N:0:1
ACTGGGTATAAAGGGAGCGTAGGCGGATAGTTTAGTCAGAGGTGAAAGCCCAGGGCTCAACCTTGGAATTGCCTTTGATACTGGCTATCTTGAGTATGGAAGAGGTATGTGGAACTCCGAGTGTAGAGGTGAAATTCGTAGATATTCGGAAGAACACCAGTGGCGAAGGCGACATACTGGTCCATTACTGACGCTGAGGCTCGAAAGCGTGGGGAGCAAACAGGATTAGATACCCTGGTA
+
GGGGGGGGGGGGGGGGGGGGGGGGGGGGGGGGGGGGGGGGGGGGGGGGGGGGGGGGGGGGGGGGGGGGGGGGGGGGGGGGGGGGGGGGGGGGGGGGGGGGGGGGGGGGGGGGGGGGGGGGGGGGGGGGGGGGGGGGGGGGGGGGGGGGGGGGGGGGGGGGGGFEGGGGGGGGGGGGFGGGGGGGGGGCGFGGGGDGGGGGGGGEGGGGGGGGGGFGFGG8FCFF@;FEFACGCFFGFFFG
@M00200:205:000000000-AKKM3:1:1101:28159:10860 1:N:0:1
ACTGGGTATAAAGCGAGCGCAGGTGGTTTAATAAGTCTGATGTAAAAGGCAGTGGCTCAACCATTGTGTGCATTGGAAACTGTTAGACTTGAGTGCAGTAGAGGAGAGTGGAATTCCATGTGTAGCGGTGAAATGCGTAGATATATGGAGGAACACCGGTGGCGAAAGCGGCTCTCTGGACTGTAACTGACACTGAGGCTCGAAAGCGTGGGTAGCAAACGGGATTAGATACCCCGGTA
+
GGGGGGGGGGGGGGGGGGGGGGGGGGGGGGGGGGFGGGGGGGGGGGGGGGGGGGGGGGGG@FEFGFGGGGGGGGGGGGGGGGGGGGGGGGGGGGGGGGGGGGGGGGGGGGFFFAFAFFGGFGGGFGGGGDGGECGGGFEGFEG9FFGGGGGE<?FEGFFFGEEGEEGGDEDGCEFCEGFFGFCFGFCGFFFCFF*@DFG>>GEFCCG58CEGDGE;=:>=CDCGFC=EFFF=+8=DBA8
@M00200:205:000000000-AKKM3:1:1101:22012:10862 1:N:0:1
ATTGGGTATAAAGGGCTCGTAGGCGGTTTGTCGCGTCGGGAGTGAAAACGCCGTGCTTAACACGGCGCTTGCTTCCGATACGGGCAGACTAGAGGTATTCAGGGGAGAACGGAATTCCTGGTGTAGCGGTGAAATGCGCAGATATCAGGAGGAACACCGGTGGCGAAGGCGGCACTCTGGGCCAACACTGACGCTCATGCACGAAAGCGTGGGGAGCAAACAGGATTAGATACCCTAGTA
+
GGGGGGGGGGGGGGGGGGGGGGGGGGGGGGGGGGGGGGGGGGGGGGGGGGGGGGGGGGGGGGGGGGGGGGGGGGGGGGGGGGGGGGGGGGGGGDGGGGGGGGGGGGGGGGGGGGGGGGGGGGGGGGGGGGGGGGGGGGGGGGGGGGGGGGGDGGGGGGGGGDGGGEGGGFGGGGGGGGCGGGGGGGGGGG?FGG:ECFGFFGGDGGGGGG5CEEFGFG6C5>FC?FGFF?4:?<FGFFFG
@M00200:205:000000000-AKKM3:1:1101:13474:10879 1:N:0:1
ACTGGGTGTAAAGGGAGCGTAGGCGGATAGTTTAGTCAGAGGTGAAAGCCCAGGGCTCAACCTTGGAATTGCCTTTGATACTGGCTATCTTGAGTATGGAAGAGGTATGTGGAACTCCGAGTGTAGAGGTGAAATTCGTAGATATTCGGAAGAACACCAGTGGCGAAGGCGACATACTGGTCCATTACTGACGCTGAGGCTCGAAAGCGTGGGGAGCAAACAGGATTAGATACCCCAGTA
+
GGGGGGGGGGGGGGGFGGGGGGGGGGGGGGGGGGGGGGGGGGGGGGGGGGGGGGGGGGGGGFFGGGGGGGGGGGGGGGGAFGGGGGGGGGGGGGFGGGGFGGGGGGGGGGGGGGGGGGGGGGGGGGGGGGGGGFFFFDGGG>FGGGGGGGGG@C8DFCFGGGGGEECGFGG7CGGGGGGGGFGGFGFEA>F6:CC>EEGCCDEDGEGGG5@FFGDDFGGGF:FF?CFFFF):B<FG>>AG
@M00200:205:000000000-AKKM3:1:1101:19094:10891 1:N:0:1
ACTGGGCATAAAGTGCTCGTAGGCGGTTTGTCGCGTCGGGAGTGAAAACGCCGTGCTTAACACGGCGCTTGCTTTCGATACGGGCAGACTAGAGGTATGCAGGGGAGAACGGAATTCCTGGTGTAGCGGTGAAATGCGCAGATATCAGGAGGAACACCGGTGGCGAAGGCGGTTCTCTGGGCATTACCTGACGCTGAGGAGCGAAAGTGTGGGGAGCGAACAGGATTAGATACCCCCGTA
+
GGGGGGGGGGGGGGGGGGGGGGGGGGGGGGGGGGGGGGGGGGGGGGGGGGGGGGGGGGGGGGGGGGGGGGGGGGGGGGGFGGGGGGGGGGGGGGGGGGCGGGGGGGGGGGGGGGGGGGGGGGGGGGGGGGGGGGGGGGGGGFGGGGGGGGGGGGGGGGGGGGGGDFEDGGGGGGGGGGGGGGGGGGGFF>FGGGGEGGGGGCC*CCGGGGGGCGEG>EG=710C(77<69ADFCGC>:>=
@M00200:205:000000000-AKKM3:1:1101:22066:10892 1:N:0:1
ACTGGGCGTAAAGCGCGCGCAGGCGGTTTCTTAAGTCTGGTGTCTAAGTGCGGGGCTCAACCCCGTGACGCACTGGAAACTGGGAGACTTGAGTGCAGAAGAGGAGAGCGGAATTCCACGTGTAGCGGTGAAATGCGCAGATATCAGGAGGAACACCAGTGGCGAAGGCGCCGCTCTGGGCCGTGACTGACGCTGAGGAGCGAAAGCGTGGGTAGCAAACAGGATTAGATACCCTCGTA
+
GGGGGGGGGGGGGGGGGGGGGGGGGGGGGGGGGGGGGGGGGGGGGGGGGGGGGGGGGGGGGGGGGGGGGGGGGGGGGGGGGGGGGGGGGGGGGGGGGGGGGGGGGGGGGGGGGGGGGGGGGGGGGFGGGGGGGGGGGGGGGGGFGGGGGGGGGFGGFGGGGGGGGGEDGGGGGGCEGGGGG5EEGGGGGGGGGEDEFFGGCCEECCGGGGGGEC@G?AFFGGCF?794B?AC<ACFBFF
@M00200:205:000000000-AKKM3:1:1101:25159:10895 1:N:0:1
ACTGGGCTTAAAGAGCGCGCAGGCGGTCGTTCAAGTCGAGTGTGAAAGCCCCCGGCTCAACTGGGGAGGGTCATTCGATACTGATCGACTCGAAGGCAGGAGAGGGAAGTGGAATTCCCGGTGTAGTGGTGAAATGCGTAGATATCGGGAGGAACACCAGTGGCGAAGGCGACTTCCTGGCCTGTTCTTGACGCTGAGGCGCGAAAGCTAGGGGAGCAAACGGGATTAGATACCCTAGTA
+
GGGGGGGGGGGGGGGGGGGGGGGGGGGGGGGGGGGGGGGGGGGGGGGGGGGGGGGGDGGCFGGGGGGGGGGGGGGGGGGGGGGGGFGGGGGGGGGDGGGGGGGGDGGGGGGGGGGGGGGGGEGGGGGGGGFGGGGG9<CEGGFFFGGGGGGGGGGG8CFGFGGGGGGEGGGGGDCFGFFGGGGGGGGGGGFCCGGGGFGGGGGGGGGGGGGFGD:7BGGDGGED05C7FFFFF@<F?F*A
@M00200:205:000000000-AKKM3:1:1101:28029:10907 1:N:0:1
ACTGGGTTTAAAGGGAGCGTAGGCGGATAGTTTAGTCAGAGGTGAAAGCCCAGGGCTCAACCTTGGAATTGCCTTTGATACTGGCTATCTTGAGTATGGAAGAGGTATGTGGAACTCCGAGTGTAGAGGTGAAATTCGTAGATATTCGGAAGAACACCAGTGGCGAAGGCGACATACTGGTCCATTACTGACGCTGAGGCTCGAAAGCGTGGGGAGCAAACAGGATTAGATACCCGTGTAAGA
+
GGGGGGGGGGGGGGGGGGGGGGGGGGGGGGGGGGGGGGGGGGGGGGGGGGGGGGGGGGGGGGGGGGGGGFGGGGGGGGGGGGGGGGGGGGGGGGFGGGGGGGGGGGGGGGGGGGGGGGGGGDGGGGFGGGGGGGCEGGGGGGGGGFGGGGGGGGGGGGGFF<FEGGGGGGGGGGGGGGGGCFGGGGGGFCGCECDCGFGGGGGGG5DGGEGGGGFGFGGGGGF<?G=<FFEGFFEDDEFGG>A
@M00200:205:000000000-AKKM3:1:1101:9685:10912 1:N:0:1
ATTGGGTGTAAAGGGCTCGTAGGCGGTTTGTCGCGTCGGGAGTGAAAACCAGGTGCTTAACACCTGGCTTGCTTTCGATACGGGCAGACTGGAGGTATGCAGGGGAGAACGGAATTCCTGGTGTAGCGGTGAAATGCGCAGATATCAGGAGGAACACCGGTGGCGAAGGCGGTTCTCTGGGCATTACCTGACGCTGAGGAGCGAAAGTGTGGGGAGCGAACAGGATTAGATACCCCCGTAAGCT
+
CFGGGGGGGGDGGGGGCGGGGGGGGGGGFEGGGGGGGGGGGGGGGGGGGGGGGGGGGG9EFGGGGGFGGGGGGGGGGDGCFGEEGGGGGGGGGGGGGGGGGGFE@GEE8DGGCGGGGGFFGGGFCBACCFEFGGEFGGDE+C9>FGGCFGGGC:ADF7FGEGGGGGGGGGEGGCEGGEFGGGGFGCG9CD*>AE:78EFFEFGDCEGFFFGEEG>D3C*:C38917D<F6<FC68DE3<=11,-
@M00200:205:000000000-AKKM3:1:1101:14845:10914 1:N:0:1
ATTGGGCATAAAGGGCTCGTAGGTGGCTTTGCAAGTCGGACGTAAAAGTCCAGGGCTCAACCCTGGGATGTCGTTCGATACTGCATCGCTAGAGGTCGGTAGGGGGATCTGGAATTCCTGGTGTAGCGGTGAAATGCGCAGATATCAGGAGGAACACCGGTGGCGAAGGCGGGATCCTGGGCCGTACCTGACGCTGATGAGCGAAAGCTGGGGGAGCGAACAGGATTAGATACCCCAGTA
+
GGGGGGGGGGGGGGGGGGGGGGGGGGGGGGGGGGGGGGGGGGG8FGGGGGGGGGGGGGGGGGGGGGGGGGGGGGGGGGGGEGGGGGGGGGGGGGGFGGGGGGGGGGGGGGGGGGGGGGGGGGGGGGGGGGGGGGGGGGGGGGGGGGGGGGGGGGGGGGGGGGGGGGGGGGGGGGGGGGGGGGGGGGGGGGGGGGGGGFFGFGGEEGGGDGGGGG>D>E?EDGCFF:*3FFDDGCCF>3):
@M00200:205:000000000-AKKM3:1:1101:20395:10927 1:N:0:1
ACTGGGCGTAAAGGGCGCGTAGGCGGCCGATTAAGTCGGGGGTGAAAGCCTGTGGCTCAACCACAGAATTGCCTTCGATACTGGTTGGCTTGAGACCGGAAGAGGACAGCGGAACTGCGAGTGTAGAGGTGAAATTCGTAGATATTCGCAAGAACACCAGTGGCGAAGGCGGCTGTCTGGTCCGGTTCTGACGCTGAGGCGCGAAAGCGTGGGGAGCAAACAGGATTAGATACCCCAGTAAGA
+
GGGGGGGGFGGGGGGGGGGGGGGGGGGGGGGGGGGGGGGGGGGGGGGGGGGGGGGGGGGGGGGGGGGGGGGGGGGGGGGGGGGGGGGGGGGGGGGGGGGGGGGGGGGGGGGGGGGGGGGGGGGGGGGGGGGGGGGGGGGGGGGGGGGGGGGGGGGGFGGGGGGGGGGGGFGGGGGGGGGGGGGGGEEEGGGGGG:EGGGGGGGGGGGGGGGGGGFGFGGGGGGGFGF>FB)C<<A5>>6FFBA
@M00200:205:000000000-AKKM3:1:1101:9135:10928 1:N:0:1
ATTGGGTGTAAAGGGCGCGTAGGCGGCCTTCTAAGTCAGACGTGAAATCCCTCGGCTCAACCGGGGAACTGCGTCTGAGACTGGAAGGCTTGAATCCGGGAGAGGGATGTGGAATTCCAGGTGTAGCGGTGAAATGCGTAGATATCTGGAGGAACACCGGTGGCGAAGGCGGCATCCTGGACCGGTATTGACGCTGAGGCGCGAAAGCCAGGGGAGCAAACGGGATTAGCTACCCGTGTA
+
GGGGGGGGGGGGGGGGGGGGGGGGGECGGFGFGGGGGGGGGGGGGGFGGGGEGGGGGGGFGGGGGGFGFFGGGGGGGFGFGFGGGGCGGGFDFFGGGGGGCGGEFG@FGGGGGGGGGGGGGFGGGGGGGGGGGGGCGGGGD:FFFGGGGGGEGGF:FDGGEGEFGGGGGGGGGGGGGGGGFGDEE?EG?GGGGCG=*/A7=DEEEGGFFGGGGEE7@7;+9<*C1DG>=)-*<CG3738C
@M00200:205:000000000-AKKM3:1:1101:21556:10949 1:N:0:1
ATTGGGTGTAAAGGGAGCGTAGGCGGATAGTTTAGTCAGAGGTGAAAGCCCAGGGCTCAACCTTGGAATTGCCTTTGATACTGGCTATCTTGAGTATGGAAGAGGTATGTGGAACTCCGAGTGTAGAGGTGAAATTCGTAGATATTCGGAAGAACACCAGTGGCGAAGGCGACATACTGGTCCATTACTGACGCTGAGGCTCGAAAGCGTGGGGAGCAAACAGGATTAGAGACCCTGGTA
+
GGGGGGGGGGGGGGGGGGGGGGGGGGGGGGGGGGGGGGGGGGGGGGGGGGGGGGGGGGGGGGGGGGGGGGGGGGGGGGGGGGGGGGGGGGGGGGGGGGGGGGGGGGGGGGGGGGGGGGGGGGGGGGGGGGGGGGGGGGGGGGGGGGGGGGGGGGGGGGGGGGGGGGGGGGGGGGGGGGGGFGGGGGGGGGGGGGGGDGGEGGGGGGGGGEGGGGFDFFGGGGGF@GGFFFFGG>8CAFFG
@M00200:205:000000000-AKKM3:1:1101:22258:10956 1:N:0:1
ACTGGGCTTAAAGGGCTCGTAGGCGGTTTGTCGCGTCGGGAGTGAAAACCAGGTGCTTAACACCTGGCTTGCTTTCGATACGGGCAGACTAGAGGTATTCAGGGGAGAACGGAATTCCTGGTGTAGCGGTGAAATGCGCAGATATCAGGAGGAACACCGGTGGCGAAGGCGGTTCTCTGGGAATGACCTGACGCTGAGGAGCGAAAGTGTGGGGAGCGAACAGGATTAGATACCCTGGTA
+
GGGGGGGGGGGGGGGGGGGGGGGGGGGDGGGGGGGGGCFGGGGGGGGGGGGGGGGGGGGGGGGGGGGGGGGGGGGGGGGGGGGGGGGGGGGGGGGGGGGDGGGGGGGGGGGGGGGGGGGGGGGGGGGGGDGGGGDGGGGGGGGGGGGGGGDC@GGGGGGGGGGGGGGGGGEG5CEGGGGGGFFDFGGGGGCCG5DCEFFGGGGEEEC7+2<EGD)1<E?CDGGG1DC?FFAFGGGGFFFC
@M00200:205:000000000-AKKM3:1:1101:18716:10956 1:N:0:1
ACTGGGTATAAAGGGCTCGTAGGCGGTTTGTCGCGTCGGGAGTGAAAACCAGGTGCTTAACACCTGGCTTGCTTCCGATACGGGCAGACTAGAGGTATTCAGGGGAGAACGGAATTCCTGGTGTAGCGGTGAAATGCGCAGATATCAGGAGGAACACCGGTGGCGAAGGCGGTTCTCTGGGAATATCCTGACGCTGAGGAGCGAAAGTGTGGGGAGCGAACAGGATTAGATACCCCGGTA
+
GGGGGGGGGGGGGGGGGGGGGGGGGGEFGGGGEGGGGEGGGGGGGGGGGDGGGGGGGGGGGGGGGGGGGFFGGGCGEFGGEGGGGGGEGGGGFGGGFGGGGGGGGGGGGGGGGGGGGGGGGFGGGGGGEFGGGGGGGGGGGGGFFDGGGGGDGGFFGGEGGGGGGEEGGGGGGGGFD;CFGCFGGGGGE7CF5C<EEGFCCFEGEEGGDCG>ED>575:=DDGG?<F??*-?FGGGBEDC
@M00200:205:000000000-AKKM3:1:1101:3951:11005 1:N:0:1
ACTGGGTGTAAAGGGCGCGTAGGCGGCCGATTAAGTCGGGGGTGAAAGCCTGTGGCTCAACCACAGAATTGCCTTCGATACTGGTTGGCTTGAGACCGGAAGAGGACAGCGGAACTGCGAGTGTAGAGGTGAAATTCGTAGATATTCGCAAGAACACCAGTGGCGAAGGCGGCTGTCTGGTCCGGTTCTGACGCTGAGGCGCGAAAGCGTGGGGAGCAAACAGGATTAGATACCCCCGTA
+
GGGGGGGGGGGGGGGGGGGGGGGGGGGGGGGGGGGGGGGGGGGGGGGGGGGGGGGGGGGGGGGGGGGGGGGGGGGGGGGGGGGGGGGGGGGGFGGGGGGEGGGGFGGGGGGGEGGGFGGGGGGGGFFGGGGGGGGGGGGGGGGGGGGGGEGGFAFGGGFGFGGGGCEGGGGE>EGGGGGGGGGGGGGDFCGFGGDG5;AFGDGGEGGGDCGGGGFGFGGGFFGF0CGBFFADGGGGF>@E
@M00200:205:000000000-AKKM3:1:1101:25599:11013 1:N:0:1
ATTGGGTTTAAAGGGAGCGTAGGCGGATAGTTTAGTCAGAGGTGAAAGCCCAGGGCTCAACCTTGGAATTGCCTTTGATACTGGCTATCTTGAGTATGGAAGAGGTATGTGGAACTCCGAGTGTAGAGGTGAAATTCGTAGATATTCGGAAGAACACCAGTGGCGAAGGCGACATACTGGTCCATTACTGACGCTGAGGCTCGAAAGCGTGGGGAGCAAACAGGATTAGATACCCCTGTA
+
GGGGGGGGGGGGGGGGGGGGGGGGGGGGGGGGGGGGGGGGGGGGGGGGGGGGGGGGGGGGGGGGGGGGGGGGGGGGGGGGGGGGGGGGGGGGGGGGGGGGGGGGGGGGGGGGGGGCEFGGGGGGGGGGGGGGGGGDGGFGGGGGGGGGGGGGGGGGGGGGGGGGGGGGEGGGGGGGGGGFGGGGGGGGGGGGGDGGGGFFFGGGGGGGGGGGGGFGFGGGGGGFFGC@A+.:?BFGFFFG
@M00200:205:000000000-AKKM3:1:1101:3562:11027 1:N:0:1
ATTGGGTTTAAAGAGCTCGTAGGCGGTTTGGCAAGTCGGGTGTGAAAACTCTGGGCTCAACCCAGAGACGCCACTCGATACTGCCATGACTCGAGTCCGGTAGGGGAGTGCGGAATTCCTGGTGTAGCGGTGAAATGCGCAGATATCAGGAGGAACACCGGTGGCGAAGGCGGCACTCTGGGCCGGTACTGACGCTGAGGAGCGAAAGCGTGGGGAGCGAACAGGATTAGATACCCCGGTA
+
GGGGGGEGGGGGGGGGGGGGEGGGGGEGGGGGGGGGGGGGGGGGFGGGFGGGFGGGGGCFFGG@FGGGGGGGGGDGGGGGGGGGGGGGGGGGGGGFFGGG+@BEGEFF:FFGGGGD=FGGGGGGFFFFGGEGGGFAFFFEEGFGGGFFDGGDGC,DFFGGGGGGGGGGFGFEGDEE*?9FGBAEEEEECFGFCCC5;:EGGGGG>89DFC/;CEB9>:C87)8D6>*)/9:F:<:2<73*9
@M00200:205:000000000-AKKM3:1:1101:13285:11071 1:N:0:1
ATTGGGTGTAAAGGGAGCGTAGGCGGACATTTAAGTCAGGGGTGAAATCCCGGGGCTCAACCTCGGAATTGCCTTTGATACTGGGTGTCTTGAGTATGAGAGAGGTGTGTGGAACTCCGAGTGTAGAGGTGAAATTCGTAGATATTCGGAAGAACACCAGTGGCGAAGGCGACACACTGGCTCATTACTGACGCTGAGGCTCGAAAGCGTGGGGAGCAAACAGGATTAGATACCCGAGTA
+
GGGGGGGGGGGGGGGGGGGGGGGGGGGGGGGGGGGGGFGFGGGGGGGGGGGGGGGGGGGGGGGGGGGGGGGGGGGGGGGGGGGGGGGGGGGGGGGGGGGGGGGGGGFGGGGGGGGGGGGGGGGGGGGGGFCGGGGGGGGGGGGGGGGGGGGGGGGGGGGGGGCECFGGGGGGGGCEEGGACCGGGGGGGGGDGDDECBFGGFC8FGDGDGEGGC;DECC+/*AD:GG<?FDGGGGC<)0:
@M00200:205:000000000-AKKM3:1:1101:23386:11118 1:N:0:1
ACTGGGTGTAAAGGGAGCGTAGGCGGATAGTTTAGTCAGAGGTGAAAGCCCAGGGCTCAACCTTGGAATTGCCTTTGATACTGGCTATCTTGAGTATGGAAGAGGTATGTGGAACTCCGAGTGTAGAGGTGAAATTCGTAGATATTCGGAAGAACACCAGTGGCGAAGGCGACATACTGGTCCATTACTGACGCTGAGGCTCGAAAGCGTGGGGAGCAAACAGGATTAGATACCCCAGTA
+
GGGGGGGGGGGGGGGGGGGGGGGGGGGGGGGGGGGGGGGGGGGGGGGGGGGGGGGGGGGGGGGGGGGGGGGGGGGGGGGGGGGGGGGGGGGGGGGGGGGGGGGGGGGGGGGGGGGGGGGGGGGFGGGGGGGGGFFGGGGGGGGGGGGGGGGGGGGGGGGGGGGEGGEGGGGGGGGGGGGGGGGGGGGGGGGGEGGGGFDGGGGGGEDGGGDEGGFGFGGGGGGGF;FEAF6@EFEGFFFF
@M00200:205:000000000-AKKM3:1:1101:5086:11156 1:N:0:1
ACTGGGTTTAAAGGGAGCGTAGGCGGATAGTTTAGTCAGAGGTGAAAGCCCAGGGCTCAACCTTGGAATTGCCTTTGATACTGGCTATCTTGAGTATGGAAGAGGTATGTGGAACTCCGAGTGTAGAGGTGAAATTCGTAGATATTCGGAAGAACACCAGTGGCGAAGGCGACATACTGGTCCATTACTGACGCTGAGGCTCGAAAGCGTGGGGAGCAAACAGGATTAGATACCCGAGTA
+
GGGGGGGGGGGGGGGGGGGGGGGFGG@:CGGGGGGGGGGCFGFGCFGAFGGGGGGGGGGGGGGGGGGGGGGGFGGCGGGGGGGFGGGFGFGGGGGGGGGGGGGGGGGGGGGGGGGGGGGGGGGGGGGGGGGFGGGGGGG8FGGGGGGC?FGGFGGGGGGGGGFGGGDGEGFEGG8FFGFGGGGF9;CCFGC?EGGGGG5ECFGGCGDFG58F7EECDGCGGG?D<GG@=FCDGGGG3>FF
@M00200:205:000000000-AKKM3:1:1101:27627:11181 1:N:0:1
ATTGGGTTTAAAGGGCGCGTAGGCGGGGAGGCAAGTCGGGTGTGAAATCCCTCGGCTCAACCGAGGAACGGCGCCCGAAACTGCTTCTCTTGAGTCCCGGAGAGGAAGGTGGAATTCCCGGTGTAGCGGTGAAATGTGTAGAGATCGGGAGGAACACCGGTGGCGAAGGCGGCCTTCTGGACGGTGACTGACGCTGAGGCGCGAAAGCGTGGGGAGCAAACGGGATTAGATACCCGTGTAAGA
+
GGGGGGGGGGGGGGGGGGGGGGGGGGGGGGGGGGGGGGGGFGGGGFGGGGGGGGGGGGGGGGGGGGGGGGGGGGGGGGGGDGGGGGGGGGGGGGGGGGGGGGGGGGGGGGGGGGGGGGGGGEGGGGGGGGGGGGGGGGGGGGGGGCCGGGGGGGGGGGGGEGGGGGGGGGGGDGGCFGGGGGGGEFFACFGCGCDGGGC5ECEGGCDGG/;EGGEGBGFF<DGGFGF>@FFGGCFGF>7E:<<
@M00200:205:000000000-AKKM3:1:1101:6830:11203 1:N:0:1
ATTGGGTTTAAAGGGAGCGTAGGCGGATAGTTTAGTCAGAGGTGAAAGCCCAGGGCTCAACCTTGGAATTGCCTTTGATACTGGCTATCTTGAGTATGGAAGAGGTATGTGGAACTCCGAGTGTAGAGGTGAAATTCGTAGATATTCGGAAGAACACCAGTGGCGAAGGCGACATACTGGTCCATTACTGACGCTGAGGCTCGAAAGCGTGGGGAGCAAACAGGATTAGATACCCCAGTA
+
GGGGGGGGGFGGGGGFGGGEGGGFGGCGGFFAFGGGGGGFFGGGGGGGGGGEEGGGFGGGGGGGGGGEECFGFFGGGGGGGGGGGGGGGGGGFFGGGGGAFGGGGGGGGGGGGGFGGGGGGGGGGGGGGGGCFGGGGGGGGGGGGGGDGGDGFGGGGGGGGGDGGFEEGGGGGGGGGCCCAEGGG>CD:CGGGGG7:,@C,ACEGDDF==EFFGDDDFFFGGGG00+3;637<F7*=>F+
@M00200:205:000000000-AKKM3:1:1101:18398:11204 1:N:0:1
ATTGGGTGTAAAGCGCGTGCAGGCGGTCCGTTAAGTCTCGTGTGAAATCCTCCGGCTCAACCGGAGAACGCCGCGGGATACTGGCGGGCTTGAGGGTGGTAGAGGGTGATGGAATTCCCGGTGGAGCGGTGAAATGCGTAGATATCGGGAGGAACGCCAGTGGCGAAGGCGGTCACCTGGGCCATCCCTGACGCTGAGACGCGAAAGCTGGGGGAGCGAACCGGATTAGATAACCCTGTA
+
GGGGGGGGGGGGGGGGGGGGGGGGGGGGGGGGGGGGGGGGGGGGGGGGGGGGGGGGGGGGGGGGFGGGGGGGGGGEGEGGGGGGGGGGGGGGFGGGFFGGGGGGGGGGGGGGGGFGGGGGGGEGGGGFGGGGGGFFGGGGGGGGGGGGGDGGGF8F:FGGFGGGGGDGGGGGGGEGGGGGGGGGGGGGGGGFGGGGGGGGGGG5EGGFGGGGGEBCEGGEDGDD9DGFFFFF+<CFFFFG
@M00200:205:000000000-AKKM3:1:1101:22312:11208 1:N:0:1
ATTGGGTTTAAAGGGAGCGTAGGCGGATAGTTTAGTCAGAGGTGAAAGCCCAGGGCTCAACCTTGGAATTGCCTTTGATACTGGCTATCTTGAGTATGGAAGAGGTATGTGGAACTCCGAGTGTAGAGGTGAAATTCGTAGATATTCGGAAGAACACCAGTGGCGAAGGCGACATACTGGTCCATTACTGACGCTGAGGCTCGAAAGCGTGGGGAGCAAACAGGATTAGATACCCTTGTA
+
GGGGGGGGGGGGGGGGGGGGGGGGGGCGGGGGGGGGGGGGGGGGGGGGGGGGGGGGGGGGGGGGGGGGGGGGGGGGGGGGGGGGGGGGGGGGGGGGGGGGGGGGGGGGGGGGGGGGGGGGGFGGGGGGGGGGGGGGGGGGGGGGGGGGGGGGGGGGGGGGGGGGGGGGGGGGGGGGGGGGGGGFGGGGGGGGGGGGGGG>FGDEGDCFGGGGG>:DBGFGGGG>?D>@FAEGGGGGFAFG
@M00200:205:000000000-AKKM3:1:1101:19148:11224 1:N:0:1
ACTGGGTGTAAAGGGCTTGTAGGCGGTTCGTTAAGTCCGGTGTGAAATCTCCCGGCTCAACTGGGAGGGGCCATCGGAAACTGGCGAGCTAGAGGTGGGCAGAGGAAAGCGGAATTCCCGGTGTAGCGGTGAAATGCGTAGATATCGGGAGGAACACCAGTGGCGAAGGCGGCTTTCTGGGCCTATCCTGACGCTGAGGAGCGAAAGCGTGGGGAGCAAACCGGATTAGCTCCCCTAGTAGGAT
+
GGGGGGFGGGGGGGGGGGDGGGGGGGGGGGGDGGFGGGGGGGFGGGGGGGFFFGGGGGGG@DFFFGC++:CFEFGDGG@FGGGGGGDFGGFGGGGGGGGFFGGGGGGGGGGGGGCFGGGGGGGGDGGCEGGFGGGGGGGGG>GFGGGGGGCE7FGDCF:C:FGGGG7<7;@D5CCFFGC9CGFC8CFDCGGGGGD5CGG+:*7:8CD4CCE>C5.75:A+5CGG>CD24))*322>5410*-))
@M00200:205:000000000-AKKM3:1:1101:13448:11233 1:N:0:1
ACTGGGCATAAAGGGAGCGTAGGCGGATAGTTTAGTCAGAGGTGAAAGCCCAGGGCTCAACCTTGGAATTGCCTTTGATACTGGCTATCTTGAGTATGGAAGAGGTATGTGGAACTCCGAGTGTAGAGGTGAAATTCGTAGATATTCGGAAGAACACCAGTGGCGAAGGCGACATACTGGTCCATTACTGACGCTGAGGCTCGAAAGCGTGGGGAGCAAACAGGATTAGATACCCGGGTA
+
GGGGGGGGGGGGGGGGGGGGGGGGGGGGGGGGGGGGGGGGGGGGGGGGGGGGGGGGGGGGGGGGGGGGGGGGGGGGGGGGFGGGGGGGGGGGGGGGGGGGGGGGGGGGGGGGGGGGGGGGGGGGGGGGGGGGGGGGGGGGGGGGGGGGGGGDFGGGGGGGGGGGGGGGDFGGGGGGGGGFFFGGGGGGG>EGGGGGGGCDGGGGGGDGGGGGGDBDBFC@FGGGFGDEF7<+CFGGEF>G
@M00200:205:000000000-AKKM3:1:1101:28560:11233 1:N:0:1
ATTGGGTATAAAGGGAGCGTAGGCGGATAGTTTAGTCAGAGGTGAAAGCCCAGGGCTCAACCTTGGAATTGCCTTTGATACTGGCTATCTTGAGTATGGAAGAGGTATGTGGAACTCCGAGTGTAGAGGTGAAATTCGTAGATATTCGGAAGAACACCAGTGGCGAAGGCGACATACTGGTCCATTACTGACGCTGAGGCTCGAAAGCGTGGGGAGCAAACCGGATTAGATACCCTCGTA
+
GGGGGGGGGGGGGGGFDGGGGGGGGGGGG8FGGGGGGGGGGGGGGGGGGGGGGFGGGGGGGDFGFGGGFGGGGFGGGGGGGGG?FGGGGGGGGGGGGG?FFFGGFFGGGGGGGGGG<FFGGFFFGGGGGGGGGFGGG?GCC:EFGGGGGCFFFGDGFGD,A9<ECEGGGGGEGGGGGGF@FFGGG;FCD>CF>EGGE5DGFFGGFG4C*4:CEGFG>CGGF**>077767CG+?C65>>E
@M00200:205:000000000-AKKM3:1:1101:8577:11237 1:N:0:1
ATTGGGTTTAAAGGGAGCGTAGGCGGATAGTTTAGTCAGAGGTGAAAGCCCAGGGCTCAACCTTGGAATTGCCTTTGATACTGGCTATCTTGAGTATGGAAGAGGTATGTGGAACTCCGAGTGTAGAGGTGAAATTCGTAGATATTCGGAAGAACACCAGTGGCGAAGGCGACATACTGGTCCATTACTGACGCTGAGGCTCGAAAGCGTGGGGAGAAAACAGGATTAGATACCCCCGTAAGA
+
GGGGGGGGGGGGGGGGGGGGGGGGGGGDGGGGGGFGGGGGGGGGGGGGGGGGGGGGGGGGGGGGGGGGGGGGGGGGGGGG?FGGGGGGGGGGGFEGGGGGGDGGGGGGFFFGFBEGGGGGGGGFCFGGGGGGFGEEFGGCCEGGGGGGGGGGGGFGGFCGGGG>CCCF@DFEGCEGCEGGFCGCGGGGGCGGEEGDG:8FGC*>6?CGGEEEG5>C)C<@<5F51*:==@CF+?<C>:>=*42
@M00200:205:000000000-AKKM3:1:1101:5609:11242 1:N:0:1
ACTGGGTATAAAGCGCGCGCAGGCGGTTCTTTAAGTCTGGTGTCTAAGTGCGGGGCTCAACCCCGTGATGCACCGGAAACTGGGGAACTTGAGTGCAGAAGAGGAGAGCGGAATTCTACGTGTAGCGGTGAAATGCGTAGAGATGCGGAGGAACACCAGTGGCGAAGGCGGCTCTCTGGACTGTAACTGACGCTGAGGCGCGAAAGCGTGGGGAGCAAACAGGATTAGATACCCGCGTAAAATC
+
GEGGGGG9EFCFGGG>7FF7BB@++@@B79ECFADFGGFFF<F@@EF@C,<B@CFFEFGGG,CFE,B+?F9EAE+@:=>=:,<,>+F=?EFCF<??,5,:8F=,,3,=+FF++B<F,=FFFG<F,<F>FG?9>,,=>FEE*,@FF,5*>*FEDF@,1*2<?,1=C*41*=<C5CG+:@6C6C/<FCFG7:6*C=D*A:*:5)**:**9*/88C*.9)0+/9C5*,**.@@A*:8/))0)*/..(
@M00200:205:000000000-AKKM3:1:1101:4393:11248 1:N:0:1
ACTGGGTGTAAAGGGCTCGTAGGCGGTTTGTCGCGTCGGGAGTGAAAACGCCGTGCTTAACACGGCGCTTGCTTCCGATACGGGCAGACTAGAGGTATTCAGGGGAGAACGGAATTCCTGGTGTAGCGGTGAAATGCGCAGATATCAGGAGGAACACCGGTGGCGAAGGCGGTTCTCTGGGAATGACCTGACGCTGAGGAGCGAAAGTGTGGGGAGCGAACAGGATTAGATACCCCCGTAAGA
+
GGGGGGFGGGGGGGGGGGGGGGGGGGGGGGGGGGEEGGGGGGGGGGGGGGGGGGGGGGFGGGGGGGGGGGGGGGGGCFGGGFGGGFFFGGGGFFCD@FFGGGGGGGEDGFGGD:DFEGGGGCEFGGD<C@FCGGGGF@FGF>FFGGGGGGGGGGGGGGGGGGGGGGGGGFGEE5AFGGGFGGGGGGGFGGFGGGDGGGGGGGGGGGDGGGGGGGFDEG*2C<FGBGFBFFB7FGGGFFEEDBF
@M00200:205:000000000-AKKM3:1:1101:20784:11264 1:N:0:1
ACTGGGTTTAAAGGGAGCGTAGGCGGATAGTTTAGTCAGAGGTGAAAGCCCAGGGCTCAACCTTGGAATTGCCTTTGATACTGGCTATCTTGAGTATGGAAGAGGTATGTGGAACTCCGAGTGTAGAGGTGAAATTCGTAGATATTCGGAAGAACACCAGTGGCGAAGGCGACATACTGGTCCATTACTGACGCTGAGGCTCGAAAGCGTGGGGAGCAAACAGGATTAGATACCCCAGTA
+
FGGGGGGGGGGGGGGGGGGGGGGGGGF+@@EFDGGGGGGGGGGGGGGFFGGDGGGGGGGGGGGGFGFFGGGGGGGGGGGGGGGFGDGGGGGGGGGGGGGF=FGFGGGGGFGGGGGGCFGEEGGGGGGGGGGGGGGEFFGGGGGGGEFGGGGGGGGFGG::DDFGGGGGGGE7BEGFGG9CFGGCFCEGGCGGD5?9E,87CCEEC=CFEEEDGE5)=FFDFGFD<FGEFFCGGGG35)9C
@M00200:205:000000000-AKKM3:1:1101:19718:11276 1:N:0:1
ATTGGGTTTAAAGGGAGCGTAGGCGGATAGTTTAGTCAGAGGTGAAAGCCCAGGGCTCAACCTTGGAATTGCCTTTGATACTGGCTATCTTGAGTATGGAAGAGGTATGTGGAACTCCGAGTGTAGAGGTGAAATTCGTAGATATTCGGAAGAACACCAGTGGCGAAGGCGACATACTGGTCCATTACTGACGCTGAGGCTCGAAAGCGTGGGGAGCAAACAGGATTAGATACCCCTGTA
+
GGGGGGGGGGGGGGGGGGGGGGGGGGGGGGGFGGGGGGGGGGGGGGGGGGGGGGGGGGGGGGGGGGGGGGGGGGGGGGGFGGGGGGGGGGGGGGGGGGGGGGGGGGGGGGCC?FGGGGGGGGGGGGGGGG@AFGGGGGGGGGGAFGGGDCFGGGGGGGGGGGFGGGEG>FGGGGEGGGGGGGGGGGGGGGGGGDGGGGFGGGGGGDGFEGGEGGFGFGGGGGGFDGGEFFEGFGDCFFFF
@M00200:205:000000000-AKKM3:1:1101:5552:11279 1:N:0:1
ACTGGGTGTAAAGGGAGCGTAGGCGGATAGTTTAGTCAGAGGTGAAAGCCCAGGGCTCAACCTTGGAATTGCCTTTGATACTGGCTATCTTGAGTATGGAAGAGGTATGTGGAACTCCGAGTGTAGAGGTGAAATTCGTAGATATTCGGAAGAACACCAGTGGCGAAGGCGACATACTGGTCCATTACTGACGCTGAGGCTCGAAAGCGTGGGGAGCAAACAGGATTAGATACCCCTGTA
+
GGGGGGGGGGGGGGGGGGGGGGGGGGDGGGGGGGGGGGGGGGGGGGGGGGGGGGGGGGGGGGGGGGGGGGGGGGGGGGGGGGGGGGGFGGGGGGAFFGGGGGGGGGGFFGGFGGGGGGGGGGGGGFGGGGGGGGGGGGGFGGGGGGGGFEFGGGGGGGFGFFFGGGEGE,>CGDGGGGGGGGGGGGCFGGGGEGGG>EGGGFG5FGC8*:B@*:5DFG*>FGGF6;FEAFED9<@GFFFG
@M00200:205:000000000-AKKM3:1:1101:23164:11279 1:N:0:1
ACTGGTTTAAAGTGTGCGCAGGTGGCCGCGCATGTCGAGTGTGAAATCCCCGGGCTTAACTTGGGAATTGCGCTCGAAACTACGTGGCTAGAGTGTGGCAGAGGAAGGTGGAATTCCACGTGTAGCGGTGAAATGCGTAGAGATGTGGAGGAACACCGATGGCGAAGGCAGCCTTCTGGGCCAACACTGACGCTCATGCACGAAAGCGTGGGGAGCAACCAGGATTAGATACCCCTGTA
+
GGGGGGGGGGGGGGGGGGGGGGGFGGGGGGGGGGGGGGGGGGGDFFFGGGGGGGGGGGFGGGGGGGGGGGGGGGGGDCGGGGGGGGGGGGGF@FGGGGGGGGGFGGGDGGGGFGGFGGGGGGGGGCFFGGGGFGGGGGGGGGGGGDFEGGGFCFGGGG>FG@BEGCB<FGEGGGFFGG9FGGGGGGGGGGGDGDDE9EGGGGGD*:8)=:C*:E>::E*ACFCG0CFBFFFGFCGGFF?
@M00200:205:000000000-AKKM3:1:1101:13461:11299 1:N:0:1
ATTGGGTTTAAAGGGCGCGTAGGCGGCCCGCTAAGTCGAACGTGAAATCCCCGAGCTCAACTCGGGAACTGCGTCCGATACTGGCGGGCTTGAATCCGGGAGAGGGATGCGGAATTCCAGGTGTAGCGGTGAAATGCGTAGATATCTGGAGGAACACCGGTGGCGAAGGCGGCATCCTGGACCGGCATTGACGCTGAGGCGCGACAGCTAGGGGAGCAAACGGGATTAGATACCCCTGTA
+
GGGGGGGGGGGGGGGGGGGGGGGGGGGGGGGGGGGGGGFFGGGGGGGGGGGGGGGGGGGGGGGDGGGGGGGGGGGGGGGGGGGGGGGGEGGGGGFGGGGGDGGGGECDFGGGGGGGGGGGGGGGGFGGGGGGGGGEGGGGGGGGGG9FGGGGGFG>FEGG7@FGEGGGDGGGDDG@FCGC@FFG>EEECCFGDGGGEGGGGD=>*:>F6<FGGG@5>EGGGCD::DC?FB):FFG5.<?F
@M00200:205:000000000-AKKM3:1:1101:7235:11302 1:N:0:1
ACTGGGTTTAAAGGGAGCGTAGGCGGATAGTTTAGTCAGAGGTGAAAGCCCAGGGCTCAACCTTGGAATTGCCTTTGATACTGGCTATCTTGAGTATGGAAGAGGTATGTGGAACTCCGAGTGTAGAGGTGAAATTCGTAGATATTCGGAAGAACACCAGTGGCGAAGGCGACATACTGGTCCATTACTGACGCTGAGGCTCGAAAGCGTGGGGAGCAAACAGGATTAGATACCCCCGTA
+
GGGGGGGGGGGGGGGGGGGGGGGGGGGGGGGGGGGGGGGGGGGGGGGGGGGGGGGGGGGGGGGGGGGGGGGGGGGGGGGGGGGGGGGGGGGGGGGGGGGGGGGGGGGGGGGGGGGGGGGGGGGGGGGGGGGGGGGCFGGGGGGGGGGGGGGGGGGGGGGGGGGGCGGGGGGGGGGGGGGGGGGGGGGGGGGGGGGGGGGGGGGDF:7CGGGDGGFGFGGGCC0;@FGFAFECF<FF35)2
@M00200:205:000000000-AKKM3:1:1101:6296:11348 1:N:0:1
ACTGGGTTTAAAGGGCGCGTAGGCGGCTTATCAAGTCAGGCGTGAAATTCCCGGGCTCAACCTGGGGGCTGCGCTTGATACTGATGAGCTTGAATGCGGGAGAGGATAGTGGAATTCCCAGTGTAGAGGTGAAATTCGTAGATATTGGGAAGAACACCAGTGGCGAAGGCGGCTATCTGGCCCGTAATTGACGCTGAGGCGCGAAAGCGTGGGGAGCAAACAGGATTAGATACCCCCGTA
+
GGGGGGGGGGGGGGGGGGGGGGGGGGGGGGGGGGGGGGGGGGGGGGGGGGGGGGGGGGGGGGGGGGGGGGGGGGGGGGGGGGGGGGGGGGGGGGGGGGGGGGGGGDFGGGGGGGGGGGGGGGGGGGGGGGGGGGGGGGGGGGGGGGGGGGGGGGGGGGGGGGGGGGGGGGGGGGGGGGGFGGGGGGGGGFGGGGGGGFGG5CEGG5CFGGGGGGFGEFFGGGGG<FGFFFFGCFF9@377
@M00200:205:000000000-AKKM3:1:1101:23706:11350 1:N:0:1
ACTGGGTTTAAAGCGAGCGCAGGTGGTTTAATAAGTCTGATGTAAAAGGCAGTGGCTCAACCATTGTGTGCATTGGAAACTGTTAGACTTGAGTGCAGTAGAGGAGAGTGGAATTCCATGTGTAGCGGTGAAATGCGTAGATATATGGAGGAACACCGGTGGCGAAAGCGGCTCTCTGGACTGTAACTGACACTGAGGCTCGAAAGCGTGGGTAGCAAACAGGATTAGATACCCGAGTA
+
GGGGGGGGGGGGGGGGGGGGGGGGGGGGGGGGGGGGGGGGGGGFGGGGGGGGGGGGGGGGGGGGGFGGGGGGGGGGGGGGGGGGGGGGGGGGGGGGGGGGGGGGGGGGGGGGGGGGGGGGGGGGGGGGGGGGGEGGGGGGGGGGFGGGGGGGGGGGG7FEGGGGEGC@FEEGGCFGGGGGGGGGGGGFGGGGGGGGGFGGGDGDGGGCGDEEGFDCCGF5CC8DEGGFFFC@+88<BFA
@M00200:205:000000000-AKKM3:1:1101:9689:11355 1:N:0:1
ATTGGTTTAAAGGGAGCGTAGGCGGATAGTTTAGTCAGAGGTGAAAGCCCAGGGCTCAACCTTGGAATTGCCTTTGATACTGGCTATCTTGAGTATGGAAGAGGTATGTGGAACTCCGAGTGTAGAGGTGAAATTCGTAGATATTCGGAAGAACACCAGTGGCGAAGGCGACATACTGGTCCATTACTGACGCTGAGGCTCGAAAGCGTGGGGAGCAAACAGGATTAGATACCCGAGTA
+
GGGGGGGG<FGGGGFGGGGGGGGGGGGGGGGGGGGGGGGGGGGEFFFGFGGGGGGGGCGGGGGGGGGGGGGGGGGGGGGGGGGGGGGGGGGEFGGGGGGGGGGGGGGGGGGGGGGGGGGGGGGGGGGGGGGGGGGGFGGGGGGGGGGGGGGGGGGGGGGGGGGGGG7CGGGGGGGGGGGGGGGGGFGGGGGGGGGGGGGFGGCEC5DDGGGDDEBGFCCFGGCG;FGFFACDGE>DDAA
@M00200:205:000000000-AKKM3:1:1101:7129:11367 1:N:0:1
ATTGGGTTTAAAGGGCTCGTAGGCGGCCAACTAAGTCACACGTGAAATCCCTCGGCTTAACCGGGGAACTGCGTGTGAGACTGGATGGCTTGAAGCCGAGAGAGGGATGCGGAATTCCAGGTGTAGCGGTGAAATGCGTAGATATCTGGAGGAACACCGGTGGCGAAGGCGGCATCCTGGATCGGTATTGACGCTGAGGAGCGAAAGCCAGGGGAGCAAACGGGATTAGCTACCCTAGTAAGCT
+
GGGCGFGGGGGGCFGGFGGFGFGFEDEGGGGGFGGFGGGGGGGGGFGGGGGEG:F>FCEFEGGDGGGED,FFGFECFGGGGFGGGFGEGGCGGGCGFG7FFDDEDGEFGGECFFGGFGGC=FGF:FFEDGF+F<@FGGGEEE=CF9FFGFFFBCGEGGGDFCC@CE*C*CFGGGGGGGGGGFE>EGB*7@FG==7*:*87CCCEGG34C**;8E575508DDC32D<??4-:ACFGFFFFGB2)
@M00200:205:000000000-AKKM3:1:1101:23699:11384 1:N:0:1
ATTGGGTTTAAAGGGCGCGTAGGTGGTTGGACAAGTCAGCTGTGAAAACCTCGGGCTCAACTCGAGGCCTGCAGTTGAAACTGTCGAGCTAGAGTGTGGGAGAGGGAAGTGGAATTCCTGGTGTAGCGGTGAAATGCGTAGAGATCAGGAGGAACACCAGTGGCGAAGGCGGCTTCCTGGACCACAACTGACGCTGAGGCGCGAAAGCTAGGGGAGCAAACAGGATTAGATACCCCTGTAAGA
+
GGGGGGGGGGGGGGGGGGGGGGGGGGGGGGGGGGGGGGGGGGGGGGGGGGGGGGGGGGGGGGGGGGGGGGGGGGGGGGGGGGGGGGGGGGGGGGGGGGGGGGGGGGGGGGGGGGGGGGGGGGGGGGGGGGGGGGGGGGGGGGGGGGGGGGGGGGGGGGGGGGGGGGGGGGGGGGGGGGGGGGGGGGGGGG?CGGDGGGGGGDGGGGGGGGGGGGFGFGFGGGG467C7?FFFFCEGFFFFGA)
@M00200:205:000000000-AKKM3:1:1101:7180:11388 1:N:0:1
ATTGGGCTTAAAGGGCGCGTAGGCGGGATGGCAAGTCGGTCGTGAAATCCCTCGGCTCAACCGAGGAACGTCGATCGATACTGCTGTTCTTGAGGATTGCAGAGGAGACTGGAATTCCCGGTGTAGCGGTGAAATGTGTAGAGATCGGGAGGAACACCGGTGGCGAAGGCGGGTCTCTGGGCAATTCCTGACGCTGAGGCGCGAAAGCGTGGGGAGCACACGGGATTAGATACCCGAGTA
+
GGGGGGGGGGGGGGGGGGGGGGGGGGGGGGGGGGGGGGGGGGGGGGGGGGGGGGGGGGGGGGGGGGGGGGGGGGGGGGGGGGGGGGGGGGGFGGGGGGGGGGGGGGGGGGGGGGGGGGGGGGGGGGGGGGGGGGGGGGGGGGGGGGGGGGGGDEGGGGGGGGGGGGGGGGGGGGGGGGGGGGFGGGGGGGFGDGGCECFGGGGCEGGCE5CEGGFGDG*;CDGC<G<<FFB7@EFGFFFC
@M00200:205:000000000-AKKM3:1:1101:19421:11389 1:N:0:1
ACTGGGTGTAAAGGGAGCGTAGGCGGATAGTTTAGTCAGAGGTGAAAGCCCAGGGCTCAACCTTGGAATTGCCTTTGATACTGGCTATCTTGAGTATGGAAGAGGTATGTGGAACTCCGAGTGTAGAGGTGAAATTCGTAGATATTCGGAAGAACACCAGTGGCGAAGGCGACATACTGGTCCATTACTGACGCTGAGGCTCGAAAGCGTGGGGAGCAAACAGGATTAGATACCCTTGTA
+
GGGGGGGGGFGGGGGGGGGGGGGGGGGGGGGGGGFGGGGGGGGGGGGGGGGGGGGGGGGGCFGGGGGGGGGGGGGGGGGGGGDGGGGGGGGGGGGGGGGGGGGGGGGGGGGAFGFGGGGG@BAEFGFGGGFGGGGGGGGGGGGGGGGGGGEGGGGGGGGGGFF>@CEGGGGGGGEAE;FCFGGGGGGGGCGGGGGDGGGFFG5*B=GFGGGGGGBGBGGGG>EG6D7)61/;CFGDFFF7
@M00200:205:000000000-AKKM3:1:1101:29560:11396 1:N:0:1
ACTGGGTTTAAAGGGCTCGTAGGCGGCCAACTAAGTCAGACGTGAAATCCCTCAGCTTAACTGGGGAACTGCGTCTGATACTGGATGGCTTGGATTCGGGAGAGGGATGCGGAATTCCAGGTGTAGCGGTGAAATGCGTAGATATCTGGAGGAACACCGGTGGCGAAGGCGGCATCCTGGACCGACATTGACGCTGAGGAGCGAAAGCCAGGGGAGCAAACGGGATTAGATACCCGAGTA
+
GGGGGGGGGGGGGGGGGGGGGGGGGGGGGGGGGGGGFGGGGGGGGGGGGGGGGGGGGGGGGGGGGGGGGGGGGGGGGGFGGGGGFGGGGGGGGG9FGGGGFGGGGGGGGGGGDDF@FGGGFGGGGGGGGGGGGGGGGGEGGGGGFGGGGGGGGGAFGGGGGGGGGGGGGGGDGGGGGGGGGGGGGGGG7CFGGGGG5FG?CFCGEGGGGDFFGG>C@G6CCGEGBD4?FF2:98@7>BFG
@M00200:205:000000000-AKKM3:1:1101:29083:11403 1:N:0:1
ATTGGGTATAAAGGGAGCGTAGGCGGATAGTTTAGTCAGAGGTGAAAGCCCAGGGCTCAACCTTGGAATTGCCTTTGATACTGGCTATCTTGAGTATGGAAGAGGTATGTGGAACTCCGAGTGTAGAGGTGAAATTCGTAGATATTCGGAAGAACACCAGTGGCGAAGGCGACATACTGGTCCATTACTGACGCTGAGGCTCGAAAGCGTGGGGAGCAAACAGGCTTAGATACCCGAGTA
+
GGGGGGGGGGFGGGGGGFGGGGGGGGEDFGFFGGGGGGGGGFGGGGGGGGGGGGGGGGGGGGGGGGGGGGGGGGGGGGGGGGGGGGGGGGGGGGGGGGGGGGGGGGFGGGGGGGGGGGGGGGGGGGGGGGGGGGGGGGGGG7EFGGGCEECGFGGEGGGGGFGEGGG:FFECGCEGGG<CGG@9>9>EFFGGEED5*4*;;0?C,=DF=EEGDEDGB=3@<FGF(*7)0857EE+)85=6
@M00200:205:000000000-AKKM3:1:1101:25121:11473 1:N:0:1
ATTGGGTGTAAAGCGAGCGCAGGTGGTTTAATAAGTCTGATGTAAAAGGCAGTGGCTCAACCATTGTGTGCATTGGAAACTGTTAGACTTGAGTGCAGTAGAGGAGAGTGGAATTCCATGTGTAGCGGTGAAATGCGTAGATATATGGAGGAACACCGGTGGCGAAAGCGGCTCTCTGGACTGTAACTGACACTGAGGCTCGAAAGCGTGGGTAGCAAACAGGATTAGATACCCCAGTA
+
GGGGGGGGGGGGGGGGGGGGGGGGGGGGGGGGGGGGGGGGGGGGGGGGGGGGGGGGGGGGGGGGGGGGGGG,EFGEGGGGGGGGGGGGGGGGGGDFGFGGDGCF<,BFGGCGGFGFFGGGFDGGGGGGGGGGGGAFGGFGGGGGFEF<?<:FFDFGGGGGDFGDEEEGFC:7BEGGGGC:EFCGGGGGFGGGGFGGGGGGGDGGGDD5CCECGGDGFGCGDC:D;GGEFFFGBACGBF6
@M00200:205:000000000-AKKM3:1:1101:13012:11476 1:N:0:1
ACTGGGCTTAAAGGGAGCGTAGGCGGATAGTTTAGTCAGAGGTGAAAGCCCAGGGCTCAACCTTGGAATTGCCTTTGATACTGGCTATCTTGAGTATGGAAGAGGTATGTGGAACTCCGAGTGTAGAGGTGAAATTCGTAGATATTCGGAAGAACACCAGTGGCGAAGGCGACATACTGGTCCATTACTGACGCTGAGGCTCGAAAGCGTGGGGAGCAAACAGGATTAGATACCCCAGTA
+
GGGGGGGGGGGGGGGGGGGGGGGGGGGGGGGGGGGGGGGGGGGGGGGGGGGGGGGGGGGGGGGGGGGGGGGGGGGGGGGGGGGGGGGGGGGGGGGGGGGGGGGGGGGGGGGGGGGGFGGGGGGGGGGGGGGGGGGGGGGGGGGGGGGGGGGGGGGGGGGGGGGGGGGGGFECGGGGGGGGGGGDFGGGGGGFGGGGGGGGGGGGCGGGGGGGGGFGAFEFGGGG;CF3A6)@FF8CBEAF
@M00200:205:000000000-AKKM3:1:1101:22527:11487 1:N:0:1
ACTGGGTATAAAGCGCGTGCAGGCGGTCCGTTAAGTCTCGTGTGAAATCCTCCGGCTCAACCGGAGAACGCCGCGGGATACTGGCGGGCTTGAGGGTGGTAGAGGGTGATGGAATTCCCGGTGGAGCGGTGAAATGCGTAGATATCGGGAGGAACGCCAGTGGCGAAGGCGGTCACCTGGGCCATCCCTGACGCTGAGACGCGAAAGCTGGGGGAGCGAACGGGATTAGATACCCTTGTA
+
GGGGGGGGGGGGGGGGGGGGGGGGGGGGGGGGGGGGGGGGGGGGGGGGGGGGGGGGGGGGGGGGGGGGGEGGGGGGGGGGGGGGGGGGGGGGGGGGEGGGGGGGGGGGGGGGGGGGGGGGGGGGGGGGGGGGGGFGDEGGGGGGGGGGCCEGGGGGGGGGGFGGGGDGGGGGGGGGGGGGGFGGFGGGGGDGEEDCEGGEEGECGGDCGGGGGGDGFD5CGGE3?DF?FFFGFGFGFFFG
@M00200:205:000000000-AKKM3:1:1101:11754:11504 1:N:0:1
ACTGGGCTTAAAGGGAGCGTAGGCGGATAGTTTAGTCAGAGGTGAAAGCCCAGGGCTCAACCTTGGAATTGCCTTTGATACTGGCTATCTTGAGTATGGAAGAGGTATGTGGAACTCCGAGTGTAGAGGTGAAATTCGTAGATATTCGGAAGAACACCAGTGGCGAAGGCGACATACTGGTCCATTACTGACGCTGAGGCTCGAAAGCGTGGGGAGCAAACAGGATTAGATACCCGTGTA
+
GFGGGGGGGGCGGGGCFGGGGGGGGGCGEGGGGGFGGEGGFGGGGGGGGFGFGFGGGGGGGGEFGFGGFGGGGGGGGGGGGGGGGGGGGGGGGGGGG<AFGGGGGGGGGGFAEFDFGGGG7FGGC9BFCFGGFFGFFGGGGGFFGGGFCC@7EGGGGGGGGGGGDFDGGGGGE+@AFGF@FGEDFG9DFDGGGGGGCDGGGGD:DE5FGGDGGE>D:59+>C6<;GGEAFEGFGGG).;7
@M00200:205:000000000-AKKM3:1:1101:16318:11517 1:N:0:1
ATTGGGTTTAAAGGGAGCGTAGGCGGATAGTTTAGTCAGAGGTGAAAGCCCAGGGCTCAACCTTGGAATTGCCTTTGATACTGGCTATCTTGAGTATGGAAGAGGTATGTGGAACTCCGAGTGTAGAGGTGAAATTCGTAGATATTCGGAAGAACACCAGTGGCGAAGGCGACATACTGGTCCATTACTGACGCTGAGGCTCGAAAGCGTGGGGAGCAAACAGGATTAGATACCCGAGTAAGA
+
GGGGGGGGGGGGGGGGGGGGGGGGGGGGGGGGGGGGGGGGGGGGGGGGGGGGGGGGGGGGGGGGGGGGGGGGGGGGGGGGGGGGGGGGGGGGGGGGGGGGGGGGGGGGGGGGGGGGGGGGGGGGGGGGGGGGGGGGGGGGGGGGGGGGGGGGGGGGGGGGGGGGGGGGGGGGGGGGGGGGGGGGCFGGGGGGGGDGDFGFGGGGGGGGGGGEFGFGEGGGGGGGFGGFFFEGGCFGFFFGCAA
@M00200:205:000000000-AKKM3:1:1101:22698:11524 1:N:0:1
ATTGGGCGTAAAGGGAGCGTAGGCGGATAGTTTAGTCAGAGGTGAAAGCCCAGGGCTCAACCTTGGAATTGCCTTTGATACTGGCTATCTTGAGTATGGAAGAGGTATGTGGAACTCCGAGTGTAGAGGTGAAATTCGTAGATATTCGGAAGAACACCAGTGGCGAAGGCGACATACTGGTCCATTACTGACGCTGAGGCTCGACAGCGTGGGGAGCAAACAGGATTAGATACCCGGGTA
+
GGGGGGGGGGGGGGGGGGGGGGGGGGGGGGGGGGGGGGGGGGGGGGGGGGGGGGGGGGGGGGGGGGGGGGGGGGGGFFGGGGGGGGGGGGGGGFFGGGGFGGGFFGGGGGGGGGGGGGEEGGGFFFGGGGCFGGGGGFGGGGGGGGGGGGGGGGFGGGGFBFF3@CEFEGGGGGGGCGFGGGFCCEFFFCGGGGGGEGDFFGEG*=D<CCEFEDBDF5EGGFGGFG77=FEGBC8C>:57
@M00200:205:000000000-AKKM3:1:1101:13554:11528 1:N:0:1
ACTGGGCATAAAGGGAGCGTAGGCGGATAGTTTAGTCAGAGGTGAAAGCCCAGGGCTCAACCTTGGAATTGCCTTTGATACTGGCTATCTTGAGTATGGAAGAGGTATGTGGAACTCCGAGTGTAGAGGTGAAATTCGTAGATATTCGGAAGAACACCAGTGGCGAAGGCGACATACTGGTCCATTACTGACGCTGAGGCTCGAAAGCGTGGGGAGCAAACAGGATTAGATACCCCAGTA
+
GGGGGGGGGGGGGGGGGGGGGDGGGGDGGGGGGFFGGGGGGGGGGGGGGGGGGGGGGGGGGGGGGGGFFGGGGGGGGGGGGGGGGGGGGGGFFFFGGGGGGGGGDGFGGGGFGGGGGGGGGGGGGGGGGFFCFEGGGGGGC?EFGFGGGGGGFGGGGGGGGFFGGD8FGGGGGDCGGCFFFGGGGGCFGGGFCCGGE5FCGGGGGGCGEGECEGE3)2BCFDGF2F7<=FC+BCBC).;F
@M00200:205:000000000-AKKM3:1:1101:7929:11533 1:N:0:1
ATTGGGTTTAAAGCGAGCGCAGGTGGTTTAATAAGTCTGATGTCAAAGGCAGTGGCTCAACCATTGTGTGCATTGGAAACTGTTAGACTTGAGTGCAGTAGAGGAGAGTGGAATTCCATGTGTAGCGGTGAAATGCGTAGATATATGGAGGAACACCGGTGGCGAAAGCGGCTCTCTGGACTGTAACTGACACTGAGGCTCGAAAGCGTGGGTAGCAAACAGGATTAGATACCCCCGTA
+
GGGGGGGGGGGGGGGGGGGGGGGGGGGGGGGGFGGGGGGGGGG9FGFFGGGGGGGGGGGGGGGGGGGGGGGGGGGGGGGGGGGGGGGGGGFFGFGGGGGGGGGGGGGEGGGGGGGGGGGGGFBF9FGDGGGDFGGF:FGE:FGGGGGGGGEGGGGGCEGGGGGGGGGGG7CEGGFFFC<CFD:FGDGGAFGGGG>F6DCCFDG6E>CCCEGGFF5CFGCE5<=C4+*;6:?>?FCDE=D
@M00200:205:000000000-AKKM3:1:1101:21603:11546 1:N:0:1
ATTGGGCTTAAAGGGAGCGTAGGCGGATAGTTTAGTCAGAGGTGAAAGCCCAGGGCTCAACCTTGGAATTGCCTTTGATACTGGCTATCTTGAGTATGGAAGAGGTATGTGGAACTCCGAGTGTAGAGGTGAAATTCGTAGATATTCGGAAGAACACCAGTGGCGAAGGCGACATACTGGTCCATTACTGACGCTGAGGCTCGAAAGCGTGGGGAGCAACCAGGATTAGATACCCGCGTA
+
GGGGGGGGGGGGGCGEGGGGGGGGGG@7BFEFGGGGG<F9,FGGGGGGGGGGGGGGGGDFGGGGGGGGGFGGGDEFGCFGGGGDGGGGGGGGGGG9<FFGFGGGGGFFFGGGGGGGGGEFGGGGGGFFGGGGGFGGF@EFGGGGGCEDFGEGGFGGGGFGGGGGGEEEGGGGG6@FFGGFFBCFFGGGGGGGGGGGCF5AEGGGGGG;EGGGDC><ECG***/>0CC<*+/CGGG<5@D5
@M00200:205:000000000-AKKM3:1:1101:26575:11546 1:N:0:1
ATTGGGCTTAAAGGGCGCGTAGGCGGCCTGGTAAGTAGGGGGTGAAATCCTGCGGCTTAACCGCAGGGCTGCCTTCTAAACTGTCAGGCTCGAGCACAGTAGAGGCAGGTGGAATTCCCGGTGTAGCGGTGGAATGCGTAGATATCGGGAAGAACACCAGTGGCGAAGGCGTTCTGCTGGGCCGTTGCTGACGCTGAGGCGCGACAGCGTGGGGAGCAAACAGGATTAGATACCCGCGTA
+
FGGGGFGGGGGGGGGGGGGGGGGGGGGGGGGGGGGGGEGGGGGGGGGGGGGDGGGGGGCFGGGGDECFGGGGGGGGGGDFGGGGGGFGGEGDEGGGGFFGGGGGGGGGGGFFGFFGGGGGGGGGADAFGGGGGGGFCFGCFFGGGGGDGDFGGGGGGGGGGGFGGCBGGGGGGGGFGGGGGGGDGEEGGG7C=EGG5EGG5CGCG*7<5EGD>E5C:*;0><CF0>C2475::<CDBBE=
@M00200:205:000000000-AKKM3:1:1101:3808:11550 1:N:0:1
ACTGGGCATAAAGGGAGCGTAGGCGGATAGTTTAGTCAGAGGTGAAAGCCCAGGGCTCAACCTTGGAATTGCCTTTGATACTGGCTATCTTGAGTATGGAAGAGGTATGTGGAACTCCGAGTGTAGAGGTGAAATTCGTAGATATTCGGAAGAACACCAGTGGCGAAGGCGACATACTGGTCCATTACTGACGCTGAGGCTCGAAAGCGTGGGGAGCAAACAGGATTAGATACCCGGGTA
+
GGGGGGGGGEGGGGGGGGGGGGGGGGCGGGGGGGGGGGGGEGGGGGGGGGGGGGGGGGGGGGGGGGGGGGGGGGGGGGGGGGGGGGCGGGGGGGGFGGGDFGGGGGGGGGCFGGGGGGGEEGGGGGEGGGGGGGGGGCGGGGGGGGGDGGGGGGGGGGGGGGGGGGCGEGGGG6C9EGGGGAEGGGGGGFGGGCGEG8EGGGGGFG5D5EEGGGFCD=GDFGGG08F;FFFGGFFDFFFE
@M00200:205:000000000-AKKM3:1:1101:15011:11564 1:N:0:1
ATTGGGTTTAAAGGGCTCGTAGGCGGTTTGTCGCGTCGGGAGTGAAAACGCCGTGCTTAACACGGCGCTTGCTTTCGATACGGGCAGACTAGAGGTATGCAGGGGAGAACGGAATTCCTGGTGTAGCGGTGAAATGCGCAGATATCAGGAGGAACACCGGTGGCGAAGGCGGTTCTCTGGGCATTACCTGACGCTGAGGAGCGAAAGTGTGGGGAGCGAACAGGATTAGATACCCGTGTA
+
GGGGGGGGGGGGGGGGGGGGGGGGGGGGGGGGGGGGGGGGGGGGGGGGGGGGGGGGGGGGGGGGGGGGGGGGGGGGGGGGGGGGGGGGGGGGGGGGGGGGGGGGGGGGGGGGGGGGGGGGGGGGGGGGGGGGGGGGGGDEECGGGGGGGGGGFGEFGGGGGGGGGGGGGGGGGGGGGGGGGGGGGGG?CGGGGGGGGGGGGGEGEEGGGGFGGGFGDGGEGGGG?GGF??>DACCD>EFG
@M00200:205:000000000-AKKM3:1:1101:26487:11564 1:N:0:1
ATTGGGTTTAAAGGGCGCGTAGGCGGGGAGGCAAGTCGGGTGTGAAATCCCTCGGCTCAACCGAGGAACGGCGCCCGAAACTGCTTCTCTTGAGTCCCGGAGAGGAAGGTGGAATTCCCGGTGTAGCGGTGAAATGTGTAGAGATCGGGAGGAACACCGGTGGCGAAGGCGGCCTTCTGGACTGACACTGACACTGAGGTGCGAAAGCGTGGGTAGCAAACAGGATTAGATACCCGAGTA
+
FGGGGGGGGGGGGGGGGGGGGGGGGGGGGGGGGGGGGGGGGGGGGGGGGGGGGGGGGGGGGGGGGGGGGGGGGGGGGGCGGGGGGGGGGGGGGGGGGGGGGGGGGGGGGGGFGGGGGGGGGGGGGGGGGGGFGGGGGGGGGGGFGGCCCCGGGGGFFGGGGGGGGGGGGGGGGGGGGGFGGGGFCGGGGGGGGGGGFGGGGGGEE*>FEGGGGE6C@FGGFFDG?GG?=FDGFFFC>BFG
@M00200:205:000000000-AKKM3:1:1101:10068:11567 1:N:0:1
ATTGGGTGTAAAGCGAGCGCAGGTGGTTTAATAAGTCTGATGTAAAAGGCAGTGGCTCAACCATTGTGTGCATTGGAAACTGTTAGACTTGAGTGCAGTAGAGGAGAGTGGAATTCCATGTGTAGCGGTGAAATGCGTAGATATATGGAGGAACACCGGTGGCGAAAGCGGCTCTCTGGACTGTAACTGACACTGAGGCTCGAAAGCGTGGGTAGCAAACAGGATTAGATACCCCAGTA
+
GGGGGGGGGGGGGGGGGGGGGGGGGGGGGGGGGGGGGGGGGGGEFFGGGGGGGGGGGGGGGGGGGGGGGGGAFGGGGGGGGGGGGGGGGGGGFGGGGGGGGGGFFGGGGGGGGGGGGGGGGGGGFGECFGGGGGGGGGGGGGGGGGGGGGDGFGGGGGGGGGGGGGGGGEGGGGGGGGGGGFGFGGGFGGGFGFGGG5>EGDG6>EGGGGGGGGFCFFGFFC=CEGGEFFFGFCGDBF=
@M00200:205:000000000-AKKM3:1:1101:27585:11568 1:N:0:1
ATTGGGTATAAAGGGAGCGTAGGCGGATAGTTTAGTCAGAGGTGAAAGCCCAGGGCTCAACCTTGGAATTGCCTTTGATACTGGCTATCTTGAGTATGGAAGAGGTATGTGGAACTCCGAGTGTAGAGGTGAAATTCGTAGATATTCGGAAGAACACCAGTGGCGAAGGCGACATACTGGTCCATTACTGACGCTGAGGCTCGAAAGCGTGGGGAGCAAACAGGATTAGATACCCTGGTA
+
GGGGGGGGGGGGGGGGGGGGGGGGGGGGGGGGGGGGGGGGGGGGGGGGGGGGGGGGGGGGGGGGGGGGGGGGGGGGGGGGGGGGGGGGGGGGGGFGGGGGGGGGGGGGGGGGGGGGGGGGGGGGGGGGGGGGFGGGGGGGGEGGFGGGGGGGGGGGGCGGDEGGGGGGGGGGGGGGGGGCGFGGGFGGGGGGGGGGDGGGGGGGGGCFECEGGG>CFGDFFFFGFGC@FFFFEFFC5:AF
@M00200:205:000000000-AKKM3:1:1101:12014:11593 1:N:0:1
ATTGGGTTTAAAGGGCGCGTAGGCGGCCTTCTAAGTCAGACGTGAAATCCCCAGGCTTAACTTGGGAACTGCGTCTGATACTGGAGGGCTTGAGTGCGGGAGAGGGATGTGGAATTCCAGGTGTAGCGGTGAAATGCGTAGATATCTGGAGGAACATCGGTGGCGAAGGCGGCATCCTGGACCGGTATTGACGCTGAGGCGCGAAAGCCAGGGGAGCAAACGGGATTAGATACCCAAGTA
+
FGGGGGGGGFGGGGGGCFGGGGDDFBGGGGGGGFGGCGFGGGGGGGGEGGGGGGFGFFGDGGGGGG8EGGGGGGGGGCG,EFDFFFF@CFGGE<FFGGFEGGDGEGGGGGGFGGGGGFGDAFGGGGGGDGGG9>F=FFGDEEGFGGGGGFCCDFGDFGCCGDCGGD8FEGCEGGGGFGGGFECEEE1@<;ECEGGGDFFFEDGGGGGD*2;FGGBGDGG6CDDC(9<)0*5>CF+*.)9C
@M00200:205:000000000-AKKM3:1:1101:12058:11597 1:N:0:1
ATTGGGTGTAAAGGGCTCGTAGGCGGTTTGTCGCGTCGGGAGTGAAAACGCCGTGCTTAACACGGCGCTTGCTTCCGATACGGGCAGACTAGAGGTATTCAGGGGAGAACGGAATTCCTGGTGTAGCGGTGAAATGCGCAGATATCAGGAGGAACACCGGTGGCGAAGGCGGTTCTCTGGGAATGACCTGACGCTGAGGAGCGAAAGTGTGGGGAGCGAACAGGATTAGATACCCCTGTAAGCT
+
GGGGGGGGGFGGGGGGGGGGGGGGGGGGGGGGGGGGGGGGDGGGGGGGGGGGGGEGGGGGGGGGGGGGGGGGGGGGGGGGGGDGGGGGGGFGGGGGGGGGGGGGGGGGGGGGGEGGGGGFGGFFGGGDGEGGFGGCFGGECFGGFG<FF@E7:FFCEGGGGGGGGGGDDGGDGEGGGGCGFFGGGGGGGGFGGEGG=C86CFG>GC5>E978CEDGE=C8DGGG(*:34*:77<FFFF?9C9))
@M00200:205:000000000-AKKM3:1:1101:20220:11605 1:N:0:1
ACTGGGCATAAAGGGCGTGTAGGCGGAGCGGCAAGTCGGTGGTGAAAGCCTGCGGCTCAACCGCAGAAGGGCCTCCGAATCTGCCGGTCTGGAGGGGTGGAGAGGAGACTGGAATTCCCGGTGTAGCGGTGAAATGTGTAGAGATCGGGAGGAACACCGGTGGCGAAGGCGGGTCTCTGGCCACCTCCTGACGCCGAGGCGCGAAAGCGTGGGGCGCAAACGGGCTTAGATACCCTTGTA
+
F@<EFDG<FCFGGC;-F@FFDEFGGG7CCFG@+@7C@FGGGECFAAFDDFFGGGG7FGAFF<FEFFE8FFG+BFDFG7++BFEF@CF4FFC@FCCEF:FG@FGCC,=<CFGFF8>,@<<738>>D<,<F*3@:CFG;B7DFCCGFF:CF:CG7AFFCF@FF@@7CC@FG7FDC?:C0@CFFCGGFFC5CC7+*1)1//*:*)/2:87*:CEG5E)).::=498C(997?F9>9F:*0<8<
@M00200:205:000000000-AKKM3:1:1101:18142:11615 1:N:0:1
ATTGGGTGTAAAGCGTGCGCAGGCGGTTATGCAAGACAGATGTGAAATCCCCGGGCTCAACCTGGGAACTGCATTTGTGACTGCATAGCTTGAGTGCGGCAGAGGGAGATGGAATTCCGCGTGTAGCAGTGAAATGCGTAGATATGCGGAGGAACACCGATGGCGAAGGCAATCTCCTGGGCCTGCACTGACGCTCATGCACGAAAGCGTGGGGAGCAAACAGGATTAGATACCCCTGTA
+
GGGGGGGGGGGGGGGGGGGGGGGGGGGGGGGGGGGGGGGGGGGGGGGGGGGGGGGGGGGGGGGGGGGGGGGGGGGGGGGFGGGGGGGGGGGGGGGGGGGGGGGGGGGGGGGGGGGGGGGGGGGGGGGGGGGGGGGGGGGGGGGGGGGGGGGGGGGGGFGGGGGGGGGGGGGGGGGGGGGGGGGGGGGGGGGGGGGGGGGGGGGGEGGFGGGGGGFGEG?FFGGGFGGDF?AGGGGGFFF?
@M00200:205:000000000-AKKM3:1:1101:26917:11652 1:N:0:1
ATTGGGCTTAAAGGGAGCGTAGGCGGATAGTTTAGTCAGAGGTGAAAGCCCAGGGCTCAACCTTGGAATTGCCTTTGATACTGGCTATCTTGAGTATGGAAGAGGTATGTGGAACTCCGAGTGTAGAGGTGAAATTCGTAGATATTCGGAAGAACACCAGTGGCGAAGGCGACATACTGGTCCATTACTGACGCTGAGGCTCGAAAGCGTGGGGAGCAAACAGGATTAGATACCCCAGTA
+
GGGGGGGGGGGGGGGGGGGGGGGGGGGGGGGGGGGGGGGGGGGFGGGGGGGGGGGGGGGGGGGGGGGGGGGGGGGGGGGGGGGGGGGGGGGGGGGGGGGGGGGGFGGGGGGFFFGGG8CGGGGGGGGGGGGGGGFGGGGGGGGGGGGGFGGGGGGGGGGFFGAEGGDGDFGEGCC9EEGGFGGGGGFGDFFFCGDEGGGDGC5BFGDFGEEFGGFGFGFCFFFG@FG@FFED9>BCDEA?
@M00200:205:000000000-AKKM3:1:1101:10393:11658 1:N:0:1
ACTGGGTGTAAAGCGAGCGCAGGTGGTTTAATAAGTCTGATGTAAAAGGCAGTGGCTCAACCATTGTGTGCATTGGAAACTGTTAGACTTGAGTGCAGTAGAGGAGAGTGGAATTCCATGTGTAGCGGTGAAATGCGTAGATATATGGAGGAACACCGGTGGCGAAAGCGGCTCTCTGGACTGTAACTGACACTGAGGCTCGAAAGCGTGGGTAGCAAACAGGATTAGATACCCCGGTA
+
GGGGGGGGGGGGGGGGGGGGGGGFGGGGGGGGGGGGGGGGGGGDFFGGGGGGGGGGGGGGGGGGGGGGGGG9FGFGGGGGGGGGGGGGGGGGGGFGGGGGGGGGGGGGGGGGGGGGGGGGGGGGGFGGGGGFGGGGGGFGGFGGGGG9FF7CFGGGGGGGGGGGGGGEGGGGGGGGGGFFGGGGGGGCCGGGGGGGGGGEFGGGGGC4ECC7CF>CFGGFGGGGFGGFFFCDEFFGDD:
@M00200:205:000000000-AKKM3:1:1101:14539:11689 1:N:0:1
ATTGGGTTTAAAGGGCGCGCAGGCGGCTACGTAAGTCCGGCGTGAAATCCCACGGCTCAACTGTGGAACTGCGTCGGAAACTACGTTGGCTTGAGGATGGTAGAGGCCATTAGAACTAGCGGTGTAGCGGTGAAATGCGCAGATATCGCTAGGAATGCCGGTGGCGAAGGCGGATGGCTGGGCCACTCCTGACGCTGAGGCGCGAAAGCTAGGGGAGCGAACCGGATTAGATACCCCCGTA
+
GEG@EFBFEFFFFFDGGGGCEGGGGGGGGGGGGGGGGGGGGG@FGGGGGGGCGEGGCFGFGGGGGFDGGGGGGBFGGG@EGGGGGFGGFFFEGGGGEFFGCFCFADEFCFFAFCCDGGGGGGEGGFGGGGGGFFGGGFGGGEEGCFF>FBFCF,DFGGGDGGGEGF@GCGGGCEEGGFGGEGGGGE8CFF?@FEGGGGGFFGGG5E)>@CCFFGFGEGGCDGGGF3D??FACFFGG3;DC7
@M00200:205:000000000-AKKM3:1:1101:5458:11696 1:N:0:1
ACTGGGCTTAAAGCGCGCGCAGGCGGTCTCGAAAGTCGGACGTGAAAGCTCCCGGCCCAACTGGGAGAGGTCGTTCGAAACTTCGAGACTTGAAGGCGGAAGAGGCAAATGGAATTTCCGGTGTAGCGGTAAAATGCGTAGATACCGGAAGGAACACCAGTGGCGAAAGCGATTTGCTGGTACGCCCTTGACGCTCAGGCGCGCAAGCTAGGGGCGCGACCGGGATTAGATACCCGCGTCAGA
+
GGGGGGGGGGGGGGGGGDGGGGGGGGGGGGGGGGGGGEEFGGGGGGGFGGFGGGGG@FGGGFCFGGGGGGGGGGGGGGGGGGGGGFGEGGGGGGECGGGGCEGGGGGGGGGGGGCGFGCCCEGGGFGGDGGGGGGGG>FEDGCGGEGGGGCGGGGGGGFFAFFGDEGGGGGGGGGGFGGGG9ACD:EGGD?+CE57EFDG5DC*1:DGGGGFGC))8:CEG<EGFGG36*):<6:33B)*9(6
@M00200:205:000000000-AKKM3:1:1101:12643:11710 1:N:0:1
ATTGGGTTTAAAGGGAGCGTAGGCGGATAGTTTAGTCAGAGGTGAAAGCCCAGGGCTCAACCTTGGAATTGCCTTTGATACTGGCTATCTTGAGTATGGAAGAGGTATGTGGAACTCCGAGTGTAGAGGTGAAATTCGTAGATATTCGGAAGAACACCAGTGGCGAAGGCGACATACTGGTCCATTACTGACGCTGAGGCTCGAAAGCGTGGGGAGCAAACAGGATTAGATACCCTTGTA
+
GGGGGGGGGGGGGGGGGGGGGGGGGGGGGGGGGGGGGGGGGGGGGGGGGGGGGGGGGGGGGGGGGGGGGGGGGGGGGGGGGGGGGGGGGGGGGGGGGGGGGGGGFGFGGGFGGGGGGGGGGGGGGGGGGGGGGGGFFGGGGGGGGGGGGEGGGGGGGGGGGGGGGGGGGGGGGGGGFGFGGFGGGFGGFGGGG>C75,:>CCGGFEGGGGGE7CED5FGGFCF:?FGEA@?:;FGGFAAG
@M00200:205:000000000-AKKM3:1:1101:2864:11717 1:N:0:1
ATTGGGTTTAAAGTGTGCGCAGGCGGCCGCGCAAGTCGAGTGTGAAATCCCCGGGCTTAACTTGGGAATTGCGCTCGAAACTACGTGGCTCGAGTGTGGCAGAGGAAGGTGGAATTCCACGTGTAGCGGTGAAATGCGTAGAGATGTGGAGGAACACCGATGGCGAAGGCAGCCTTCTGGGCCAACACTGACGCTCATGCACGAAAGCGTGGGGAGCAACCAGGATCAGATACCCTGTA
+
GGGGGGFGEGGGGGGGGGGGGGGGGGGGGGGGGGGFGGGGGEGGGFGGGFFGDGGC:E=EFFGGGGGGGGGGGGGGCEF?FFFFGGGGDFGGGGGGGGGGGCC@@FGGGGGGGGGGGFGGGFGGGGGGG:<FFGCFGGGG:CFGGGGGG9BFGGGGGGGGGF@7CE7FG7FCBGGGGFCC7=*=C*BC:CGGDGC*:@CFG:*28CC4*2ACEG>DFGG*0<@C(**.99:*3,<DF/6
@M00200:205:000000000-AKKM3:1:1101:12945:11731 1:N:0:1
ATTGGGTTTAAAGGGAGCGTAGGCGGATAGTTTAGTCAGAGGTGAAAGCCCAGGGCTCAACCTTGGAATTGCCTTTGATACTGGCTATCTTGAGTATGGAAGAGGTATGTGGAACTCCGAGTGTAGAGGTGAAATTCGTAGATATTCGGAAGAACACCAGTGGCGAAGGCGACATACTGGTCCATTACTGACGCTGAGGCTCGAAAGCGTGGGGAGCAAACAGGATTAGATACCCTTGTA
+
GGGGGGGGGGGGGGGGGGGGGGGGGGGGGGGGGGGGGGGGGGGGGGGGGGGGGGGGGGGGGGGGGGGGGGGGGGGGGGGGGGGGGGGGGGGGGGGGGGGGGGGGGGGGGGGGGGGGGGGGGGGGGGGGGGGGGGGGGGGGGGGGGGGGGGGGGGGGGGGGGGGGGGGGGGGGGGGGFGGDFGGGGGGGGFGGGGGGGFGGGGGCF=CFECECGG375AFGGGGG1CFEA@3@<FGGF;FF
@M00200:205:000000000-AKKM3:1:1101:11720:11751 1:N:0:1
ACTGGGCATAAAGTGAGCGTAGGCGGATAGTTTAGTCAGAGGTGAAAGCCCAGGGCTCAACCTTGGAATTGCCTTTGATACTGGCTATCTTGAGTATGGAAGAGGTATGTGGAACTCCGAGTGTAGAGGTGAAATTCGTAGATATTCGGAAGAATACCAGTGGCGAAGGCGACATACTGGTCCATTACTGACACTGAGGCTCGAAAGCGTGGGGAGCAAACAGGATTAGATACCCGAGTA
+
GAFGGGCGGGGGGDGAFGGGGGG9FG@F;F@FEGGCGAG,;FGGGGGGGGGGGGGGGGGGGGGFGGGGDCEGFGEEGEFGGGGGGCGDGGDGGGGFEEF?FGGGGAFFGG?FFGDGGG@CFGGGGGFGGGGGGGGGGGGGGGCFGFCFGG+FGG,EFGGGGGGGGGGGGGGDGGGGGFGG9E,335@FGGGG,ADFGGF*;FGGGGGGCGEDG*:5?CGGGGGG@GFFFAEGGFGC>BFG
@M00200:205:000000000-AKKM3:1:1101:14060:11798 1:N:0:1
ATTGGGTGTAAAGCGTGCGTAGGCGGCTTTTTAAGTCGGATGTGAAATCCCCGAGCTTAACTTGGGAATTGCATTCGATACTGGGAAGCTAGAGTATGGGAGAGGATGGTAGAATTCCAGGTGTAGCGGTGAAATGCGTAGAGATCTGGAGGAATACCGATGGCGAAGGCAGCCATCTGGCCTAATACTGACGCTGAGGTACGAAAGCATGGGGAGCAAACAGGATTAGATACCCTTGTA
+
GGGGGGGGGGGGGGGGGGGGGGGGGGGGGGGGGGGGGGGGGGGGGGGGGGGGGGGGGGGGGGFGGGGGGGGGGGGGGFGGGGGGGGGGGGGGGGFGGGGGGGGEGGGGGGGGGGGGGGGGGGGGGGGGGGGGGGGGGGGGGGGGFFGGGGGGGFGGDGGGDEEGGGGGGGGG>EFGGGFGGFGGGGGGGDFGGGGGGGGG?FGGGG5CF9C@GGFGFGGGGF6C?F7)*+.;9<8C?@FG
@M00200:205:000000000-AKKM3:1:1101:9715:11811 1:N:0:1
ACTGGGCGTAAAGCGCGCGCAGGCGGTTTCTTAAGTCTGGTGTCTAAGTGCGGGGCTCAACCCCGTGACGCACTGGAAACTGGGAGACTTGAGTGCAGAAGAGGAGAGCGGAATTCCACGTGTAGCGGTGAAATGCGTAGAGATGTGGAGGAACACCAGTGGCGAAGGCGGCTCTCTGGACTGTAACTGACGCTGAGGCGCGAAAGCGTGGGGAGCAAACAGGATTAGATACCCTAGTA
+
EGGFGGGGGGGGFGGGGGGGGGGGGGGGGGGGGGGGGGGGGGGGGGGGGFGGGGGGGGGAFGGGGGGGGDC+@CFDFGGGFGGGGGGGGGGGGGGGGGGGGGGGGGGGGGFGGGGG<3CGGGG8CGGGGEGGGEFGGGDGGGCFFG9FFFG:FFFGGGCGGCDGGCGGGGDCEGCFGGFCEGGGGGGGGGGG557=8CFGGCCGGGFGACEGGE:5):0CFFEC:FF?**.:@C2C@*=
@M00200:205:000000000-AKKM3:1:1101:7544:11815 1:N:0:1
ACTGGGCTTAAAGGGAGCGTAGGCGGATAGTTTAGTCAGAGGTGAAAGCCCAGGGCTCAACCTTGGAATTGCCTTTGATACTGGCTATCTTGAGTATGGAAGAGGTATGTGGAACTCCGAGTGTAGAGGTGAAATTCGTAGATATTCGGAAGAACACCAGTGGCGAAGGCGACATACTGGTCCATTACTGACGCTGAGGCTCGAAAGCGTGGGGAGCAAACAGGATTAGATACCCCCGTAAGA
+
GGGGGGGGGGGGGGGGGGGGGGGGGGGGGGGGGGGGGGGGGGGGGGGGGGGGGGGGGGGGGGGGGGGGGGGGGGGGGGGGGGGGGGGGGGGGGGGGGGGGGGGGGGGGGGGGGGGGGGGGGGGGGGGGGGGGGGGGGGGGGGGGGGGGGGGGGGGGGGGGGGGGGGGEGGGGGGGGGGGGGGGGGGGGFGGGGGGGGGFDGFDEGGGGGGGGGGFGFG*CGGGF;CF<FFFGGGGDE@FGGFD
@M00200:205:000000000-AKKM3:1:1101:12374:11815 1:N:0:1
ATTGGGTGTAAAGAGCTCGTAGGCGGTTTAGCAAGTCGGGTGTGAAATCTCCAGGCTCAACCTGGAGCGGCCATTCGATACTGCTATGACTCGAGTCCAGTAGGGGAGTGTGGAATTCCCGGTGTAGCGGTGAAATGCGCAGATATCGGGAGGAACACCGGCGGCGAAGGCGGCACTCTGGGCTGGTACTGACGCTGAGGAGCGAAAGCGTGGGGTGCAAACAGGATTAGATACCCCAGTA
+
GGGGGGGGGGGGGGGGGGGGGGGGGGGGGGGGGGGGGGGGGGGGGGGGGGGGGGGGGGGGGGGGGGGGGGGGGGGGGGGGGGGGGGGGEGGGGGGGGGGGGGGGGGGGGGGGGGGGGGGGGGGGGGGGGGGGGGGGGGGGGGGGGGGGGGGGGGGGFFGGGGGGGGGGGGGGGGGGGGGGGGGGGGFFFGGGGGGGGGFGGGGGGGGGFEEGGGEGFGG7:FGGFG6AFF<CC<F<<@EFC
@M00200:205:000000000-AKKM3:1:1101:19751:11836 1:N:0:1
ACTGGGTATAAAGGGCTCGTAGGCGGTTTGTCGCGTCGGGAGTGAAAACCAGGTGCTTAACACCTGGCTTGCTTCCGATACGGGCAGACTAGAGGTATTCAGGGGAGAACGGAATTCCTGGTGTAGCGGTGAAATGCGCAGATATCAGGAGGAACACCGGTGGCGAAGGCGGTTCTCTGGGAATATCCTGACGCTGAGGAGCGAAAGTGTGGGGAGCGAACAGGATTAGATACCCGGGTAAGA
+
GGGGGGGGGGGGGGGGGGGGGGGGGGGGGGGFGGGGGEGGGGGGGGGGGGGGGGGGGGGGFCCCFFGGGGGGGGGDGGGGGGGGGGGGGGGDGGGGGFGGFFGFGGEGGGEEGGGGGGGGGGGGGGGGGGGGGGGGGCFEFDFGGGGGGGGGGFCFGGGGGGGFEGEEGGGGCGGFGGGGGFGGGGGGGGGGGDGGGGGGGGEC*?DGFGFEGGBGBGGEC<8DBGD?F64C?EEDD:DCD7A
@M00200:205:000000000-AKKM3:1:1101:6299:11848 1:N:0:1
ACTGGGTGTAAAGGGCGCGTAGGCGGCGCGAGGAGTCGGGGGTGAAAGTCCGGGGCTCAACCCCGGATCGGCCTTCGAGACTCTCGCGCTGGAGCACAGTAGAGGCGGGTGGAATTCCGGGTGTAGCGGTGGAATGCGTAGAGATCCGGAAGAACACCGGTGGCGAAGGCGGCCCGCTGGGCTGTGGCTGGCGCTGGGGGGCGAACGCGTGGGGCGCAAACAGCATTTGATACCCGTGTAAGCT
+
GGGGGFGGGGGGFGGGGGGGGGGGGGGGGGDEGFGGGGEGGGGGGGGGFGGGGGGGGGGGGGFGEEGDFGGGGGGGDGGGGGGGGGGGGGGGGCGGG8FFC;ECFGEGG:*=1,8C<F,<F*<*79<8C;5?*<CFGG/8>/++0+<8C*C?6@FFGE**28>@8:CCE88C:?E5*:851/*2*<:**1**/:)>****2)****1**2*:8E3>>/**178*(2*)/*.*<<C).)0*2)).
@M00200:205:000000000-AKKM3:1:1101:18092:11861 1:N:0:1
ACTGGGTGTAAAGAGCGTGTAGGCGGCCAGACAGGTCCGTTGTGAAAACTCGAGGCTCAACCTCGAGACGTCGATGGAAACCGTCGGGCTAGAGTCCGGAAGAGGAGAGTGGAATTCCTGGTGTAGCGGTGAAATGCGCAGATATCAGGAGGAACACCCGTGGCGAAAGCGGCTCTCTGGGACGGTACTGACGCTGAGACGCGAAAGCGTGGGGAGCGAACAGGATTAGATACCCTCGTA
+
GGGGGGGGGGGGGGGGGGGGGGGGGGGGGGGGGGGGGGGFGGGGGGGGGGGGGGGGGGGGGGGGGGGGGGGGGGGGGGGGGGGGGGGGGGGGGGGGGGGGGGGGGGGGGGGGGGGGGGGGGGFGGGGGGCFGGGGGGGGGGDGGGGGGGGGGG@FGGGGCFGDEEGGGG?FEG5C7CCGGFFGGGGGCC>FFGG3CEDFGGD7CEDDDGEGGGGBG3:8CDGFC?GG7?*-:C,<7>3FG
@M00200:205:000000000-AKKM3:1:1101:8799:11876 1:N:0:1
ATTGGGTTTAAAGGGCGCGTAGGCGGGATGGCAAGTCGGTCGTGAAATCCTTCGGCTCAACCGAAGAACGTCGGCCGATACTGCCGTTCTTGAGGGATGCAGAGGAGATTGGAATTCCCGGTGTAGCGGTGAAATGTGTAGAGATCGGGAGGAACACCGGTGGCGAAGGCGGGTCTCTGGGCATCTCCTGACGCTGAGGCGCGAAAGCGTGGGGAGCAAACGGGATTAGATACCGAGTA
+
GGGGGGGGGGGGGGGGGGGGGGGGGGGGGGGGGGGGGGGGGGGGGGGGGGGGGGGGGGGGGGGGGGGGGGGGGGGGGGGGGGGGGGGGFGGGFGGGGGGGGFGGGFGFGGGGGGGGGGGGGGGGFGGGGGG@F>FGGGFGGGGGGGGGGGEGGGGGGGEDGGGGGCECFGGGGGGGFCGGGGGGGGGGGGGGGDGG5FGGGGGGEGGGGGGGGG3DFGG6FGEG1D4>F?A7<<EGFFF
@M00200:205:000000000-AKKM3:1:1101:16368:11878 1:N:0:1
ACTGGGCATAAAGGGAGCGTAGGCGGATAGTTTAGTCAGAGGTGAAAGCCCAGGGCTCAACCTTGGAATTGCCTTTGATACTGGCTATCTTGAGTATGGAAGAGGTATGTGGAACTCCGAGTGTAGAGGTGAAATTCGTAGATATTCGGAAGAACACCAGTGGCGAAGGCGACATACTGGTCCATTACTGACGCTGAGGCTCGAAAGCGTGGGGAGCAAACAGGATTAGATACCCCAGTA
+
GGGGGFGGGGGDEGGGGGGGGGDCGGEG;FFFGGGFDFGGGGGFEFFGCEGGGGGGFGGFGGGGGGGGFGFGGGGGGGGGGGGGGFGGGGGGDGGFGGGGGGGFFGGGGGGGCGGGGGG>FGGGGGGCEGGGFDGGGGGGGGGEFGGGGGECCCFGGFGF?>FGGD=FEEBEGECGFFCFGGGCFFGGGGGGGCC>>E5FGGGGFGGGGGGDGGFGFGF@FCCF6<FEFF?7B:<C3AAC
@M00200:205:000000000-AKKM3:1:1101:12140:11901 1:N:0:1
ACTGGGTGTAAAGGGCGCGTAGGCGGGATGGCAAGTCGGTCGTGAAATCCTTCGGCCCAACCGAAGAACGTCGGCCGATACTGCCGTTCTTGAGGGATGCAGAGGAGACTGGAATTCCCGGTGTAGCGGTGAAATGTGTAGAGATCGGGAGGAACACCGGTGGCGAAGGCGGGTCTCTGGGCATTTCCTGACGCTGAGGCGCGAAAGCGTGGGGAGCAAACGGGATTAGATACCCCGGTAAGA
+
GGGGGGGGEGGGGGGGGGGGGGGGGGGGGGGGGGGGGGGGGGGGGGGGGGGGGGGGGGGGGGGGGGGGGGGGGGGGGGGGGGGGGGGGGGGGGGGGGGGGGGGGGGGGGGGGGGGGGGGGGGGGGGGGGGGGGGGGGGGGGGGGGGGGGGGGGGGGGGGGGGGGGGGGGGGGGGGGGGGGGGGGGGGGGGGFGGDGGGGGGGEGGGGGGGGGGGBDEGGEGGGG?CC<665CFCGF>B>ED?)
@M00200:205:000000000-AKKM3:1:1101:25444:11904 1:N:0:1
ATTGGGTGTAAAGGGAGCGTAGGCGGATAGTTTAGTCAGAGGTGAAAGCCCAGGGCTCAACCTTGGAATTGCCTTTGATACTGGCTATCTTGAGTATGGAAGAGGTATGTGGAACTCCGAGTGTAGAGGTGAAATTCGTAGATATTCGGAAGAACACCAGTGGCGAAGGCGACATACTGGTCCATTACTGACGCTGAGGCTCGAAAGCGTGGGGAGCAAACAGGATTAGATACCCTGGTA
+
GGFGGGGGGGGGGGGGGGGGGGGGGGGGGGGGGGGGGGGGGGGGGGGGGGGGGGGGGGFGGGGFGGGGGGGGGGGGGGGGGGGGGGGGGGGGGGGGFFGFFGGGGGGGGGGGGGGGGGGGDFGGDFGGGGGGGGGGGGGGGGGGGGGGGGGGGGGGCFGGGGGGGGGEGFFGGGGGGGGFEFCFGFGGGGGGGEDGE5DGGGGGGGGFGCGGGGFGFGFFGGGG<FF@FFFGF:5*)2=7
@M00200:205:000000000-AKKM3:1:1101:22994:11910 1:N:0:1
ATTGGGTGTAAAGGGAGCGTAGGCGGATAGTTTAGTCAGAGGTGAAAGCCCAGGGCTCAACCTTGGAATTGCCTTTGATACTGGCTATCTTGAGTATGGAAGAGGTATGTGGAACTCCGAGTGTAGAGGTGAAATTCGTAGATATTCGGAAGAACACCAGTGGCGAAGGCGACATACTGGTCCATTACTGACGCTGAGGCTCGAAAGCGTGGGGAGCAAACAGGATTAAATACCCCAGTAAA
+
GGGGGGGGGGGGG<FFCFEGFGGGGG7FFGGGGFEGGFGGFGGCFGGGGGCEGGGGGGGGGGF@CF<FD<CEG<FEC9C6FFGFCFFFEECA<9E5<FCD=FCGFEEAE<ECF@EFGGC::DF?;<,E<FGGG<<F?CEEF7E?FFGGGGCFGDFFGCGDEG?EGG7F=8B@EGEFCFGCFGGFFGF7:>AEE77*:D8?179>F:8*::CGDGFC3EFF4<C51C77++)+5<E5=56F*)
@M00200:205:000000000-AKKM3:1:1101:10586:11913 1:N:0:1
ACTGGGTGTAAAGGGCGCGTAGGCGGCTTGATAAGTCAGATGTGAAAGCCCACGGCTTAACCGTGGAAGTGCATTTGAAACTGTCAAGCTTGAGTATCAGAGGGGAAAGTGGAATTCCTGGTGTAGAGGTGAAATTCGTAGATATCAGGAGGAATACCAGTGGCGAAGGCGGCTTCCTGGACCGACACTGACGCTGAGGCGCGAAAGCTAGGGGAGCAAACGGGATTAGATACCCGAGTAAGA
+
GGGGGGGGGGGGGGGGGGGGGGGGGGGGGGGGGGGGGGGGGGGGGGGGGGGGGGGGGGGGGGGGGGGGGGGGGGGGGGGGGGGGGGGGGGGGGGGGGGGGGGGGGGGGGGGGGGGGGGGGGGGGGGGGGGGGGGGGGGGGGGGGGGGGGGGGGG?FGGGGGGGGGGGGGGGGGGGGGGGGGGGGGDECFFGCGGGGGGGFGGGEGGGGGGGGGG:DBGGGGDGGBGGBFFA>?@F55<;FD24
@M00200:205:000000000-AKKM3:1:1101:4572:11941 1:N:0:1
ACTGGGCTTAAAGGGTGCGTAGGCGGCCAGAAAAGTCAGAGGTGAAAGGCTACGGCTTAACCGTAGTAAGCCTTTGAAACTATTTGGCTTGAGTGCAGGAGAGGAAAGTGGAATTCCTAGTGTAGCGGTGAAATGCGTAGATATTAGGAGGAACACCAGTGGCGAAGGCGACTTTCTGGACTGTAACTGACGCTGAGGCACGAAAGCGTGGGGAGCAAACAGGATTAGATACCCCAGTA
+
GGGGGGGGGGGGGGGGGGGGGGGGGGGGGGGGGGGGGGGGGGGGGGGGGGGGFGGGGGGGGGGGGGGGGGGGGGGGGGGGGGGGGGGGGGGGFGGGGGGGGGGGGGFGGGFGFGGGGGGGGGGGGGGGEGGGFGGGGGGEFGGGGFGGGGGGFGGGGGDEEGGGGGD:FGGGGGGGGGGGGGGFGFGGGGGGGGGGGFFEGGGGGGGGG5EEFGEGF=EFF4@C8>F2??9C<CF*)9F
@M00200:205:000000000-AKKM3:1:1101:24090:11952 1:N:0:1
ATTGGGTATAAAGCGCGTGCAGGCGGTCCGTTATGTCCCGTGTGAAAGCCTCCGGCTCAACCGGAGAACGCCGCGGGAAACTGGCGGGCTTGAGGGCGGTAGAGGGTGATGGAATTCCCGGTGTAGCGGTGAAATGCGTAGATATCGGGAGGAACGCCAGTGGCGAAGGCGGTCACCTGGGCCGTCCCTGACGCTGAGACGCGAAAGCTGGGGGAGCGAACGGGATTCGATACCCTAGTA
+
GGGGGGGGGGGGGGGGGGGGGGGGGGGGGGGGGGGGGGGGGGGGGGGCGGGGGGGGGGGG@FGGGGGGGGGGGGGGGGFFGGGGGGGGGGGGGGGEGGGGGGGGGGGGGGGGGFGGFGGGGGGGGGGGGGGGDGGGGGFDGEGGGGGGG7:EEGGG>EGGGGGGDEE5EGEEEGDCCFGGGFGG?CCDFGGGDG3C=EFF=DECCEGGFGGGG537>EEGGGGG?G4)7947*3<F?8/:
@M00200:205:000000000-AKKM3:1:1101:7914:11976 1:N:0:1
ACTGGGCTTAAAGGGCGCGTAGGCGGTCTTTTAAGTTCCGTGTGAAATCCCTCGGCTCAACTGGGGAACGGCACGGGAAACTGGAGGGCTTGAGTTCGGGAGAGGGAAGCGGAATTCCGGGTGTAGCGGTGAAATGCGTAGATATCCGGAGGAACACCGGTGGCGAAGGCGGCTTCCTGGACCGACACTGACGCTGAGGCGCGAAAGCTAGGGGCGCAACCGGGATTAGATACCCACGTA
+
GEGGGGFFGFEGGGGGGGGGGGGGGGEGGGGGGGGGGGGGGGGGGGGGGGGGGGGGGGGFGFGGGDGCFCFGGC=CFGGDGGGGFCFGGGGCFGGGGGGGGGGGGGGGGFFGGGGGGGGDGGGGGGGGGGEGFGGGGGGGGGGGGGCEDFGEFFGGGGGGGG7EEGGGGGD@EEGGGGGC8FGGGGGGGCFGGGGGGGCFGGC>E8<FFFFCGG))5CC*9DCDFGG<4=AFFFG0<>FG
@M00200:205:000000000-AKKM3:1:1101:26754:11982 1:N:0:1
ACTGGGTTTAAAGGGAGCGTAGGCGGATAGTTTAGTCAGAGGTGAAAGCCCAGGGCTCAACCTTGGAATTGCCTTTGATACTGGCTATCTTGAGTATGGAAGAGGTATGTGGAACTCCGAGTGTAGAGGTGAAATTCGTAGATATTCGGAAGAACACCAGTGGCGAAGGCGACTGACTGGACAAGTATTGACGCTGAGGTGCGAAAGCGTGGGGAGCAAACAGGATTAGATACCCTTGTA
+
GGGGGGGGGGGGGGGGGGGGGGGGGGGGGGGGGGGGGGGGGGGGFFGGGGGGGGGGGGFGGGGGGFGGGFGGGGGGGGGGGGGGGGGGGGGGFGFGGGGGGGGGGGGGGGGGGGGGGGGGGGGGGGGGGGGGGGGGGGGGFCFFGGGGGGGGGGGGGGGGCFGGGGGGGGGGGGGGFGGGCF?FCDFGGF;7CE5CGGGGGGGGGGGF5CEGGDBGBFGFFGGGFCF<FFFGGCE=AF6+
@M00200:205:000000000-AKKM3:1:1101:10617:11999 1:N:0:1
ACTGGGTTTAAAGGGCGTGTAGGCGGGATGGCAAGTCGGTCGTGAAATCCTTCGGCCCAACCGAAGAAGTGCGTCCGATACTGCTGTCCTTGAGGGTTGGAGAGGAGACTGGAATTCCCGGTGTAGCGGTGAAATGTGTAGAGATCGGGAGGAACACCGGTGGCGAAGGCGGGTCTCTGGCCAATTCCTGACGCTGAGGCGCGAAAGCGTGGGGAGCAAACGGGATTAGATACCCTAGTA
+
GGGGGGGGGGGGGGGGGGGGGGGGGGGGGGGGGGGGGGGGGGGGGGGGGGGGGGGGGGGGDGGGGGGGGGGGGGGGGGGGGGGGGGGGGGGGGGGGGGGGGGGGGGGGGGGGGGGGGGGGGGGGGGGGGEGGGGGGGGGDFCCFGGGGGGGGGGGGGDFGFGGGGGGGGGGGGGGGDFFGGGGGGGFGGGGGGGGGGGGGGGGEGGGGGDGGGGFGFFFGFGGGFGG7FFAGGFGGFFFG
@M00200:205:000000000-AKKM3:1:1101:13219:12005 1:N:0:1
ACTGGGTTTAAAGGGCTCGTAGGCGGTTTGTCGCGTCGGGAGTGAAAACGCCGTGCTTAACACGGCGCTTGCTTCCGATACGGGCAGACTAGAGGTATTCAGGGGAGAACGGAATTCCTGGTGTAGCGGTGAAATGCGCAGATATCAGGAGGAACACCGGTGGCGAAGGCGGTTCTCTGGGAATGACCTGACGCTGAGGAGCGAAAGTGTGGGGAGCGAACAGGATTAGATACCCGTGTAAG
+
GGGGGGGGGGGGGGGGGGGGGGGGGGGGGGGGGGGGGGGGGGGGGGGGGGGGGGGGGGGGGFGGGGGGGGGGGGGGGGGGGGGGGGGGGGGGGGGGGGGGGGGGGGGGGGGGGGGGGGGGGGGGGGGGGGGGGGGGGGGGGGGGGGGGGGGGGGGGGGGGEGGGGGGGGFGEEEGGD7?CF@GFFGGGDCCEGDDGEGGGEFGGCEGGGGGGGGFGEGGGGDGGFGCBFFF>@<C55:7FF<
@M00200:205:000000000-AKKM3:1:1101:20464:12024 1:N:0:1
ATTGGGTGTAAAGGGAGCGTAGGCGGATAGTTTAGTCAGAGGTGAAAGCCCAGGGCTCAACCTTGGAATTGCCTTTGATACTGGCTATCTTGAGTATGGAAGAGGTATGTGGAACTCCGAGTGTAGAGGTGAAATTCGTAGATATTCGGAAGAACACCAGTGGCGAAGGCGACATACTGGTCCATTACTGACGCTGAGGCTCGAAAGCGTGGGGAGCAAACAGGATTAGATACCCTAGTA
+
GGGGGGGGGGGGGGGGGGGGGGGGGGGGGGGGGGGGGGGGGGGGGGGGGGGGGGGGGGGGDFGGGGGGGGGGGGGGGGGGGGGGGGGGGGGGGGGGGGGGGGGGGGGGGGGGGGGGGGGGGGGGGGGGGGGGGGGGFFGGGGGGGGGGGGGGGGFGGGGGGGGGGGGGGGGGGGGGGGGGGGGGGGGDFGGGGGGGGDGFFGGGGGGGGGGGGGFGFFFGCGGGFGGFFF?>E@FDFFFG
@M00200:205:000000000-AKKM3:1:1101:14344:12041 1:N:0:1
ATTGGGTTTAAAGGGCGCGTAGGCGGCTTATCAAGTCAGGCGTGAAATTCCCGGGCTCAACCTGGGGGCTGCGCTTGATACTGATGAGCTTGAATGCGGGAGAGGATAGTGGAATTCCCAGTGTAGAGGTGAAATTCGTAGATATTGGGAAGAACACCGGTGGCGAAGGCGGCTATCTGGCCCGTGATTGACGCTGAGGCGCGAAAGCGTGGGGAGCAAACAGGATTAGATACCCCAGTA
+
GGGGGGGGGGGGGGGGGGGGGGGGGGGGGGGGGGGGGGGGGGGGGGGGGGGGGGGGGGGGGGGGGGGGGGGGGGGGGGGGGGGGGGGGGGGGGGGGGGGGEGGGGGGGGGGGGGGGGGGGGGGGGGGGGGGGGGGGGGGGGGGGFGGGGGGGGGGGGGGGGGGGGGGGGGGGGGGGGGGGG>FGCEGGGGGGGGGGGGGGGGGGGGGGG5EEGGFDEGGGGGDFBCC776<CFGGF33?F
@M00200:205:000000000-AKKM3:1:1101:16756:12043 1:N:0:1
ATTGGGTGTAAAGGGAGCGTAGGCGGACATTTAAGTCAGGGGTGAAATCCCGGGGCTCAACCTCGGAATTGCCTTTGATACTGGGTGTCTTGAGTATGAGAGAGGTGTGTGGAACTCCGAGTGTAGAGGTGAAATTCGTAGATATTCGGAAGAACACCAGTGGCGAAGGCGACACACTGGCTCATTACTGACGCTGAGGCTCGAAAGCGTGGGGAGCAAACAGGATTAGATACCCTAGTA
+
GGGGGGGGGGGGGGGGGGGGGGGGGGGGGGGGGGGGGGGGGGGGGGGGGGGGGGGGGGGGGGGGGGGGGGGGGGGGGGGGGGGGGGGGGGGGGGGGGGGGGGGGGGGGGGGGGGGGGGGGGGGGGGGGGGGGGGGGGGGGGGGGGGGGGGGGGGGGGGGGGGGGGGGGGGGGGGGGGGGFGGGGGGFGGGGGGGGGGGGGFGGGGGGDEGGGGG>GFGGCGGGF?GF2?FAGC,<*))9C
@M00200:205:000000000-AKKM3:1:1101:4577:12056 1:N:0:1
ACTGGGTTTAAAGGGCGTGCAGGCGGTCCGCTAAGTCTAGGGTGAAAGCTCCCGGCTCAACTGGGAGAGGTCCTTGGATACTGGCAGACTCGAGGGGGGTAGAGGAGAGTGGAATTCTCGGTGTAGTGGTGATATGCGTAGATATCGAGAGGAACACCAGTGGCGAAGGCGGCTCTCTGGGCCCTACCTGACGCTGAGACGCGAAAGCGTGGGGAGCGAACCGGATTAGATACCCCTGTAAGA
+
GGGGGGGGGGGGGGGGGGGGGGGGGGGGGGGGGGGGGGGGGGGGGGGGGGGGGGGGGGGGGGGGGFGGGGFGGGGGGGGGGGGGGGGGGGGGGGGGGGGEFGGGGGGGGFGGFGGGGGGGGGGGGGGGGGGFFGGGGGGDGGGGGFFGGGGGFFGGGGGFFGGGGGGGGGGGGGEF6AFFGFGGFFGGFGGFGC7E8FFFGGGG>EC4CEEGGGBGFGCEDGEGFGGFF7<FCEGGFFF:CB2
@M00200:205:000000000-AKKM3:1:1101:9451:12090 1:N:0:1
ATTGGGTATAAAGGGCGCGTAGGCGGGGAGGCAAGTCGGGTGTGAAATCCCTCGGCTCAACCGAGGAACGGCGCCCGAAACTGCTTCTCTTGAGTCCCGGAGAGGAAGGTGGAATTCCCGGTGTAGCGGTGAAATGCGTAGATATTGGGAGGAACACCAGTGGCGAAGGCGGCTACCTGGACAGTGACTGACGCTGAGGCGCGAAAGCATGGGTAGCAAACAGGATTAGATACCCTAGTA
+
GGGGGGGGGGGGGGGGGGGGGGGGGGGGGGGGGGGGGGGGGGGGGGGGGGGGGGGGGGGGGGGGGGGGGGGGGGGGGGGGGGGGGGGGGGGGGGGGGGGGECFFGGGGGGGGGGGGGGGGGGGGGGGGGGGGGGGGGGGGGGGGGGGGGGGGGGGGGGGGGGGGGGGGGGGGGGCFFFGGGGGGGGGGGGGGGGDGGGGGGGGGGGGGGGGGGGFGF?FGGGGGFGGFFF<CGFGGFFFF
@M00200:205:000000000-AKKM3:1:1101:15903:12093 1:N:0:1
ACTGGGCTTAAAGGGAGCGTAGGCGGATAGTTTAGTCAGAGGTGAAAGCCCAGGGCTCAACCTTGGAATTGCCTTTGATACTGGCTATCTTGAGTATGGAAGAGGTATGTGGAACTCCGAGTGTAGAGGTGAAATTCGTAGATATTCGGAAGAACACCAGTGGCGAAGGCGACATACTGGTCCATTACTGACGCTGAGGCTCGAAAGCGTGGGGAGCAAACAGGATTAGATACCCTAGTA
+
GGGGGGGGGGGGGGGGGGGGGGGGGGGGGGGGGGGGGGGGGGGGGGGGGGGGGGGGGGGGGGGGGGGGGGGGGGGGGGGGGGGGGGGGGGGGGGGGGGGGGGGFGGGGGGGGGGGGFGGFGGGGGGGGGGGGGGGGGGGGGGGGGGGGGGGGGGGGGGGGGGGGGGGGGGGGGGGF?FF:DFGGFFGGGFGFECCCGFGFGGGGGG:DEGDGFGFGFGGGGGGFFGFEA=?DFCEFFAFF
@M00200:205:000000000-AKKM3:1:1101:12985:12099 1:N:0:1
ACTGGGTGTAAAGGGAGCGTAGGCGGACATTTAAGTCAGGGGTGAAATCCCGGGGCTCAACCTCGGAATTGCCTTTGATACTGGGTGTCTTGAGTATGAGAGAGGTGTGTGGAACTCCGAGTGTAGAGGTGAAATTCGTAGATATTCGGAAGAACACCAGTGGCGAAGGCGACACACTGGCTCATTACTGACGCTGAGGCTCGAAAGCGTGGGGAGCAAACAGGATTAGATACCCGCGTA
+
GGGGGGGGGGGGGGGGGGGGGGGGGGGGGGGGGGGGGGGGGGGGGGGGGGGGGGGGGGGGGGGGGGGGGGGGGGGGGGGGGGGGGGGGGGGGGGGGGGGGGGGGGGGGGGGGGGGGGGGGGGGGGGGGGGGGGGGGGGGGGGGGGGGGGGGGGGGGGGGGGGGGGGGGGGGGGGGGGGGGGFGGGGGGGGGGGGGGEGGGGGGGGGGFGCEGGGFGBFG?FDFGB<C86F9FGGGGFFFG
@M00200:205:000000000-AKKM3:1:1101:11820:12114 1:N:0:1
ACTGGGCTTAAAGCGCGTGCAGGCGGTCCGTTAAGTCTCGTGTGAAATCCTCCGGCTCAACCGGAGAACGCCGCGGGATACTGGCGGGCTTGAGGGTGGTAGAGGGTGATGGAATTCCCGGTGGAGCGGTGAAATGCGTAGATATCGGGAGGAACGCCAGTGGCGAAGGCGGTCACCTGGGCCATCCCTGACGCTGAGACGCGAAAGCTGGGGGAGCAAACAGGATTAGATACCCTAGTA
+
GGGGGGGGGGGGGGGGGGGGGGGGGGGGGGGGGGGGGGGGGGGGGGGGGGGGGGGGGGGGGGGGGGGGGGGGGGGGGGGGGGGGGGGGGGGGGGGGGGGGGGGGGGGGGGGGGGGGGGGGGGGGGGGGGGGGGGGGGGGGGGGGGGGGGGGGGGGGEGGGGGGGCCGGGGGGGGGGGGGGGGGGGGGGFCCFEGDG=CEFGDE8CGGGGGGGGGFGFGGGGDD5:GGBFFAFGGG*7FFG
@M00200:205:000000000-AKKM3:1:1101:3342:12157 1:N:0:1
ATTGGGTATAAAGCGCGCGTAGGTGGCTTGATAAGCCGGTTGTGAAAGCCCCGGGCTCAACCTGGGAACGGCATCCGGAACTGTCAAGCTAGAGTGCAGGAGAGGAAGGTAGAATTCCCGGTGTAGCGGTGAAATGCGTAGAGATCGGGAGGAATACCAGTGGCGAAGGCGGCTTTCTGGACTGACACTGACACTGAGGCGCGAAAGCGTGGGTAGCAAACAGGATTAGATACCCTGGTA
+
GEFGFG@-CFGFG9FDGGGGCGG9FGGGGCFEGGG,ECDECGGGFGFGEEGE6@FGGGGGGFCGGGGF?FGG>G,=BE7FEFGGBFGFDEDGFFDF9<F@FGFGGCCFFFAFFFGGF9=CGFGGFGGCEGGGGGCCFGGGGGGGGEFFGGGGGG8CGBFFFGFEGGEEGGGGG5*+<CGGGGCB++29EFFG?EGD+?C*:DG8CGGGG5ECECBDFGGFGGG*26*5??2:C:@F>F?F
@M00200:205:000000000-AKKM3:1:1101:17596:12170 1:N:0:1
ATTGGGCATAAAGGGAGCGTAGGCGGACATTTAAGTCAGGGGTGAAATCCCGGGGCTCAACCTCGGAATTGCCTTTGATACTGGGTGTCTTGAGTATGAGAGAGGTGTGTGGAACTCCGAGTGTAGAGGTGAAATTCGTAGATATTCGGAAGAACACCAGTGGCGAAGGCGACACACTGGCTCATTACTGACGCTGAGGCTCGAAAGCGTGGGGAGCAAACAGGATTAGATACCCCCGTA
+
GGGGGGGGGGGGGGGGGGGGGGGGGGGGGGGGGGGGGGGGGGGGGGGGGGGGGGGGGGGGGGGGGGGGGGGGGGGGGGGGGGGGGGGGGGGGGGGGGGGGGGGDGGGGGGGGGGGGGGGGGGGGGGGGGGGGGGGGGGGGGGGGGGGGGGGGGGGGGGGGGGGGGGGGGGGGGGGGGGGGGGGGGGGGGDFFGGGCGGGGGGGGGGGGGGGGGGFG>=FE45;C:DGFF?:FG@CGEF>E
@M00200:205:000000000-AKKM3:1:1101:5337:12170 1:N:0:1
ATTGGGTTTAAAGAGCGTGTAGGCGGCCAGGCAGGTCCGTTGTGAAAACTAGAGGCTCAACCTCTAGAGGTCGATGGAAACCGTCTGGCTAGAGTCCGGAAGAGGAGAGTGGAATTCCTGGTGTAGCGGTGAAATGCGCAGATATCAGGAAGAACACCCGTGGCGAAGGCGGCTCTCTGGGACGGTACTGACGCTGAGACGCGAAAGCGTGGGGAGCGAACAGGATTAGATACCCGAGTAAGA
+
GGGGGGEC@EGGFGGFGFEGFEFFGDGGGGGGGGGGGGDFGGEFGGGGFGGGGGGGGGGGGGGGGGFGGGGGGGDGGGGGGGGGGGGGGGGGGGGGGGGGGGFFFFGGGGGGGGCFCGGGGGGGGGGGGGGGGGGFGGGD@FGGFGGGGFGGGGFDFFFGGGGGCFGGGFDEEGGGGGGGGFGCGGGDFFG6?ECGGCC?CDGGEEDGGGGC>EBDDEEEGGG::<D<=BDGGFGGB5>:D<B
@M00200:205:000000000-AKKM3:1:1101:21250:12179 1:N:0:1
ACTGGGTTTAAAGGGCGCGTAGGCGGCCGATTAAGTCGGGGGTGAAAGCCTGTGGCTCAACCACAGAATTGCCTTCGATACTGGTTGGCTTGAGACCGGAAGAGGACAGCGGAACTGCGAGTGTAGAGGTGAAATTCGTAGATATTCGCAAGAACACCAGTGGCGAAGGCGGCTGTCTGGTCCGGTTCTGACGCTGCGGCGCGAAAGCGTGGGGAGCAAACAGGATTAGATACCCCCGTA
+
GGGGGGEFGGGFFGGGGGGGGGGGGGGGGCFEBFAFFGGDGGGGGGGFGGGGFGGGGFFDFGCGGGGGGGGGGGGGFGFGGGGDGG@FGGGGFGGGGDEDEGGDGGFFF8FCGGGGGFGGGGFFGGGCFGGGGGGGGGGG>BFFGGGGGGE:CFGGFEGGGEF7CEG:F7FEGGGFFGGGGGGGGEEGGGGGGGD=*/CEGGCCEGGGE58:587CB:@8FCFG(*786*4:+AF3BEF*
@M00200:205:000000000-AKKM3:1:1101:3096:12182 1:N:0:1
ATTGGGCTTAAAGCGCGTGTAGGCGGCTAGGCAAGTCGGTTGTGAAAGCCCGGGGCCCAACCCCGGAACTGCATCTGAAACTGCCTGGCTGGAGTCCCGGAGAGGAAGGCAGAATTCCCGGTGTAGGGGTGAAATCCGTAGATATCGGGAGGAATACCAGCGGCGAAGGCGGCCTTCTGGACGGTGACTGACGCTGAGACGCGAAAGCGTGGGGAGCAAACAGGATTAGATACCCTAGTA
+
GGGGGGGGGGGGGGGGGGG@FGGGGGGGGGGFGGGGGGGGGDGGGGGGGGGGGDGGCFGGGGDFGGGGGGGGGGCGGGGGGGGGDGA7FGGEGGGGFGGGGGGGEFGGG8FEGGGGGGFEGGGGCFFFGGGGFGGFFGGGDEGFGFGGGEGDDFFFGGGGGDDGGGGGEFG>5EGGGGGCGGCEE@>GFGGGDECEGG?EEGDGGECGGGEGDEFCDFG8CFGDBGFB?FACGFG4?>FF
@M00200:205:000000000-AKKM3:1:1101:4862:12188 1:N:0:1
ATTGGGTTTAAAGGGAGCGTAGGCGGATAGTTTAGTCAGAGGTGAAAGCCCAGGGCTCAACCTTGGAATTGCCTTTGATACTGGCTATCTTGAGTATGGAAGAGGTATGTGGAACTCCGAGTGTAGAGGTGAAATTCGTAGATATTCGGAAGAACACCAGTGGCGAAGGCGACATACTGGTCCATTACTGACGCTGAGGCTCGAAAGCGTGGGGAGCAAACAGGATTAGATACCCTCGTA
+
GGGGGGGGGGGGGGGGGGGGGGGGGGGGGGGGGGGGGGGGGGGGGGGGGGGGGGGGGGGGGGGGGGGGGGGGGGGGGGGGGGGGGGGGGGGGGGGGGGGGGGGGGGGGGGGGGGGGGGGGGGGGGGGGGGGGGGGGGGGGGGGGGGGGGGGGGGGGGGGGGGGGGGGGGGGGGGGGGGGGGGGGGGGGGGGGGGGGGGGGGFGGGGGCEGGGGGFGBFGGGGGGFGC@FFF7;?FGFEFG
@M00200:205:000000000-AKKM3:1:1101:14759:12199 1:N:0:1
ATTGGGTTTAAAGCGCGTGTAGGCGGCTTGGCAAGTCGGTTGTGAAAGCCCGGGGCCCAACCCCGGAATGGCATCTGAAACTGCCTCGCTAGAGTCCCGGAGAGGAAGGCAGAATTCCCGGTGTAGGGGTGAAATCCGTAGATATCGGGAGGAATACAGCGGCGAAGGCGGCCTTCTGGACGGTGACTGACGCTGAGACGCGAAAGCGGGGGGGGCAAAACGGATTAGATACCCGGGTAAGAA
+
GGGGGGGGGGGGGGGGGGGGGGGGGGGGGGGGGGGGGGGGGGGGGGGGGGGGGGGGGGGGGGGGGGGGGGGGGGGGGGGGGGGGGGGGGGGGGGGGGGGGGGGEGGGGGGGGGGGGGGGGGGGGGGGGGGGGGGGGGGGGGGGGGGGGGGGGGGGGGG9CCGEG*=1C7:ECCDG?C?FG6*8:5*0++2<1*1***++/*)1:?5*)**:EE*./7=E**18<0*24@42*A8>DBB<<7))
@M00200:205:000000000-AKKM3:1:1101:12413:12204 1:N:0:1
ACTGGGCATAAAGGGCGCGTAGGCGGCTTATCAAGTCAGGCGTGAAATTCCCGGGCTCAACCTGGGGGCTGCGCTTGATACTGATGAGCTTGAATGCGGGAGAGGATAGTGGAATTCCCAGTGTAGAGGTGAAATTCGTAGATATTGGGAAGAACACCGGTGGCGAAGGCGGCTATCTGGCCCGTAATTGACGCTGAGGCGCGAAAGCGTGGGGAGCAAACAGGATTAGATACCCCAGTAAG
+
GGGGGGGGGGGGGGGGGGGGGGGGGGGGGGGGGGGGGGGGGGGGGGGGGGGGGGGGGGGGGGGGGGGGGGGGGGGGGGFGGGGFFGGGGGGGGFGGGGGGGGGGGFCFGGGGGGGGGFGGEEGCFGGGGFGGGGGGGGFGGGGGGGFGGGGGGGGGGGGGFGGGGDGGGGGDGEEGGFFGFCFE8>C8CFGGGG3ECCFFGGGGE=CFGGGGEGFGFGCCDDGG?FF?FFFF@CED>B4+:A
@M00200:205:000000000-AKKM3:1:1101:8228:12231 1:N:0:1
ATTGGGTTTAAAGGGCGCGTAGGCGGGGAGGCAAGTCGGGTGTGAAATCCCTCGGCTCAACCGAGGAACGGCGCCCGAAACTGCTTCTCTTGAGTCCCGGAGAGGAAGGTGGAATTCCCGGTGTAGCGGTGAAATGTGTAGAGATCGGGAGGAACACCGGTGGCGAAGGCGGCCTTCTGGACGGTGACTGACGCTGAGGCGCGAAAGCGTGGGGAGCAAACGGGATTAGATACCCTTGTAAGA
+
GGGGGGGGGGGGGGGGGGGGGGGGGGGGGGGGGGGGGGGGGGGGGGGGGGGGGGGGGGGGGGGGGGGGFGGGGGGGGGGGGGGGGGGGGGGGGGGGGGGGGGGGGGGGGGGGGGGGGGGGGGGGGGGGGGGGGGGGGGGGGGGGGGGGGGDGGGGGGGGGGGGGGGGGGGGGGCGF?FGGGGDGGGFC77EFGGDGGGGGGGGGGGGGG=EGGG:9DFGGGGDG?DGFFFBD7CF4:FFGG>D
@M00200:205:000000000-AKKM3:1:1101:21314:12256 1:N:0:1
ATTGGGTTTAAAGGGAGCGTAGGCGGACATTTAAGTCAGGGGTGAAATCCCGGGGCTCAACCTCGGAATTGCCTTTGATACTGGGTGTCTTGAGTATGAGAGAGGTGTGTGGAACTCCGAGTGTAGAGGTGAAATTCGTAGATATTCGGAAGAACACCAGTGGCGAAGGCGACACACTGGCTCATTACTGACGCTGAGGCTCGAAAGCGTGGGGAGCAAACAGGATTAGATACCCTAGTA
+
GGGGGGGGGGGGGGGGGGGGGGGGGGGGGGGGGGFGGGGGGGGGGGGGGGGGGGGGGGGGGGGGGGGGGGGGGGGGGGGGGGGGGGGGGGGGGGGGGGGGGGGGGGGGGGGGGGGGGGGGEFFGGGGGGGGGGGGGGGGGGGGGGGGGGGGGGGGGGGGGGGGGGGGGEFEDEGGGGGGGGGGGGGFFGFFDGGG=CFGGGGGGGGGGGGGDGG>DBGGGFGGGFGGFFFFCF@G45>?G
@M00200:205:000000000-AKKM3:1:1101:29351:12259 1:N:0:1
ATTGGGTATAAAGGGAGCGTAGGCGGATAGTTTAGTCAGAGGTGAAAGCCCAGGGCTCAACCTTGGAATTGCCTTTGATACTGGCTATCTTGAGTATGGAAGAGGTATGTGGAACTCCGAGTGTAGAGGTGAAATTCGTAGATATTCGGAAGAACACCAGTGGCGAAGGCGACATACTGGTCCATTACTGACGCTGAGGCTCGAAAGCGTGGGGAGCAAACAGGATTAGATACCCTCGTA
+
G,EGGGFGGGGGGGG9FGGGGGGGGG@FGGE@FCFGGGGGGGGGGGGGGFGFEGGGGG@FGGGGGGGFCGGGA9FFEGFGGGFGGGFCFCFGGGAEDFCFGFFGGGGDGCFFFGGFEFGCG<@?FFFFGGGF?FA<FGGDFGFGGFCEDGEGGGGFGGFGGGGGC=EFGGCCCEEGGC9F9,@E@,EFCGCFEGGGDF*97FDE68<C*4:CEEFGDGFGGGG*1;>EFF?GGGGGFFF=
@M00200:205:000000000-AKKM3:1:1101:27655:12264 1:N:0:1
ATTGGGTGTAAAGGGCGCGTAGGCGGCCGATTAAGTCGGGGGTGAAAGCCTGTGGCTCAACCACAGAATTGCCTTCGATACTGGTTGGCTTGAGACCGGAAGAGGACAGCGGAACTGCGAGTGTAGAGGTGAAATTCGTAGATATTCGCAAGAACACCAGTGGCGAAGGCGGCTGTCTGGTCCGGTTCTGACGCTGAGGCGCGAAAGCGTGGGGAGCAAACAGGATTAGATACCCTAGTAAGA
+
EFGGGGEFCFGGGGGGGGGGGGGGGGGGGGGGGGGGGGGGGGEGGGGGGGGGGGGGGGDFGGGGGGGGGGGGGGFGGGFGG9FGGGGGGGGGFFGGGGGGEFGFGFGGGGGGGGGGFEECF<EDFGGGCGGFGGGGGGGFGGGGGGGGDGFFGGGGCCFGCFFGGGGGGFGGG8:CEE<CFC+:E:88?CGFGG:C*;CGGGGDG?5FGCCGEGDG>GCGG4FGFFFD?4<G?CFC40/CFAB
@M00200:205:000000000-AKKM3:1:1101:4066:12271 1:N:0:1
ACTGGGCTTAAAGGGAGCGTAGGCGGATAGTTTAGTCAGAGGTGAAAGCCCAGGGCTCAACCTTGGAATTGCCTTTGATACTGGCTATCTTGAGTATGGAAGAGGTATGTGGAACTCCGAGTGTAGAGGTGAAATTCGTAGATATTCGGAAGAACACCAGTGGCGAAGGCGACATACTGGTCCATTACTGACGCTGAGGCTCGAAAGCGTGGGGAGCAAACAGGATTAGATACCCTAGTA
+
GGGGGGGGGGGGGGGGGGGGGGGGGGGGGGGGGGGGGGGGGGGGGGGGGGGGGGGGGGGGGGGGGGGGGGGGGGGGGGGDGGGGGGGGGGGGGGGGGGGGGGGGGGGGGGGGGGGGGGGGGGGGGGGGGGGGGGGGGGGGGGGGGGGGGGGGGGGGGGGGGGGGGGDGGGGGGGGGGG,,@FGGGGGGGGGGGGDCGCDFFGGGGGGGGGGGEGFGFGGG4FGG6FGFF=CFGGGGFFFG
@M00200:205:000000000-AKKM3:1:1101:20462:12298 1:N:0:1
ATTGGGTTTAAAGGGAGCGTAGGCGGACATTTAAGTCAGGGGTGAAATCCCGGGGCTCAACCTCGGAATTGCCTTTGATACTGGGTGTCTTGAGTATGAGAGAGGTGTGTGGAACTCCGAGTGTAGAGGTGAAATTCGTAGATATTCGGAAGAACACCAGTGGCGAAGGCGACACACTGGCTCATTACTGACGCTGAGGCTCGAAAGCGTGGGGAGCAAACAGGATTAGATACCCCTGTA
+
GGGGGGGGGGGGGGGGGGGGGGGGGGGGGGGGGGGGGGGGGGGGGGGGFGGGGGGGDGGGGGGGGGGGGGGGGGFGGGGGFGGGGGGGGGGGGGGGGGFFGGGGGGGGGGGGGGGGCFGGGGGGGGGGGGGGGGGGGGGGGGGGGGGFGEGGGGFGGGFGGGGGGGGGG>FGGGGGGGFFGGGGGGGCFGGG5:CEGGGFGGGDG5DFGGGGGGEGEGGC4<GGFG7<FFFGGCFF>FFG
@M00200:205:000000000-AKKM3:1:1101:28997:12312 1:N:0:1
ATTGGGCGTAAAGGGCTCGTAGGCGGTTTGTCGCGTCGGGAGTGAAAACCAGGTGCTTAACACCTGGCTTGCTTCCGATACGGGCAGACTAGAGGTATTCAGGGGAGAACGGAATTCCTGGTGTAGCGGTGAAATGCGCAGATATCAGGAGGAACACCGGTGGCGAAGGCGGTTCTCTGGGAATATCCTGACGCTGAGGAGCGAAAGTGTGGGGAGCGAACAGGATTAGATACCCCAGTAAGCT
+
FGGGGGGGGGGGGGGGGGGGEGGGGGGGGGGGGGGGGGGGGGGGDFGGGGGGGGGGGGDGGGGGGGFGGGGGGGGGGGGGGGGGGGGGGGGGGGGGGGGGGGGGGGGFGGGGGGGGGGGGGGGGGGGFCFGCFGCGGGGGG7FFCFFG?FGGDGGGGGGGGGGFGGGE7CGGEGEGGGGFDGCC9FF?<7<8=C*5:CGGGGGECEGG@?FCGG:C@E*?C5FC?FGFFFFGGG?GFF)0?)).
@M00200:205:000000000-AKKM3:1:1101:9104:12315 1:N:0:1
ACTGGGTATAAAGGGCGCGTAGGCGGGATGGCAAGTCGGTCGTGAAATCCTTCGGCTCAACCGAAGAACGTCGGCCGATACTGCCGTTCTTGAGGGATGCAGAGGAGATTGGAATTCCCGGTGTAGCGGTGAAATGTGTAGAGATCGGGAGGAACACCGGTGGCGAAGGCGGGTCTCTGGGCATTCCCTGACGCTGAGGCGCGAAAGCGTGGGGAGCAAACGGGATTAGATACCCTTGTA
+
GGGGGGGGGGGGGGGGGGGGGGGGGGGGGGGGGGGGGGGGGGGGGGGGGGGGGGGGGGGGGGEGGGGGGGGGGGGGGGGGGGGGGGGGGGGGGGGGGGGGGGGFGGGGGCGGGGGGGGGGGGGGGGGGGEGGGGGGGGGGGGGGGGGGGGGGGGGGGGGGGGGGGDEFFGGGGGGGGGGGDFF>FGGGGGFGGGGG=8FGGGGGDEGCG=CGGGFGEGGGGGEG?DG??4<7FFGG:?FF
@M00200:205:000000000-AKKM3:1:1101:7500:12351 1:N:0:1
ATTGGGCATAAAGGGCGCGTAGGTGGCCTGCTAAGTCGGACGTGAAATCCCCGGGCTCAACCCGGGAACTGCGTCCGATACTGGTTGGCTTGAATCCGGGAGAGGGATGCGGAATTCCAGGTGTAGCGGTGAAATGCGTAGATATCTGGAGGAACACCGGTGGCGAAGGCGGCATCCTGGACCGGCATTGACGCTGAGGCGCGAAAGCCAGGGGAGCAAACGGGATTAGCTACCCGTGTAAGA
+
GFGGGGGGGGGGGGGGGGGGGGGGGGGGGGGGGGGFFGGGGGGGGFGGGGGGGGGGGGGGGGGGGGGGGGGGGGGGGEGGGGGGGGGGGGFCGGGFFEGGFGGGGGGFGGGGGGGGGGGGGGFGGGGEGGGFGGDCFGGGGGGFCFGGGGGGGGGCFGGEEEGGGGGGGGGGGG7CCGGGGGGGGGCEFDGFEGGEEFC>:9CEGGDFEFGGGCEC>5C?F<C31C<>F6-*3;AGF>5:*44
@M00200:205:000000000-AKKM3:1:1101:20396:12355 1:N:0:1
ATTGGGTATAAAGGGAGCGTAGGCGGATAGTTTAGTCAGAGGTGAAAGCCCAGGGCTCAACCTTGGAATTGCCTTTGATACTGGCTATCTTGAGTATGGAAGAGGTATGTGGAACTCCGAGTGTAGAGGTGAAATTCGTAGATATTCGGAAGAACACCAGTGGCGAAGGCGACATACTGGTCCATTACTGACGCTGAGGCTCGAAAGCGTGGGGAGCAAACAGGATTAGATACCCTAGTA
+
GGGGGGGGGGGGGGGGGGGGGGGGGGGGGGGFGGGGGGGGGGGGGGGGGGGGGGGGGGGGDEGGGGGGGGGGGGGGGGGGGGGGGGGGGGGGGGGGGGGGGGGGGGGGGGGGGGGGGGGGEFGFGGGGGGGGGGGGGGGGGGGGGGGGGGGGGGGGGGGGGGGGEGGGGGGGGGGGGDGGGGGGGGGGGGGCEDGCEGGGGGGGFGGGGGGGGGFGFGGGGGGGF;>@FF?DC8EFFFFG
@M00200:205:000000000-AKKM3:1:1101:22629:12370 1:N:0:1
ACTGGGCTTAAAGGGCGCGTAGGCGGCCTTGTAAGTTGGGGGTGAAAGCCCGTGGCTCAACCACGGAATTGCCTTCGATACTGCTTGGCTTGAGACCGGAAGAGGTGAGTGGAACTGCGAGTGTAGAGGTGAAATTCGTAGATATTCGCAAGAACACCAGTGGCGAAGGCGGCTCACTGGTCCGGATCTGACGCTGAGGCGCGAAAGCGTGGGGAGCAAACAGGATTAGATACCCCGGTAAGA
+
GFGGGGGGGGGGGGGGGGGGGGGGGGGGGGGFGGGGGGGGGGGGGGGG?FGGGGGGFGGGGGGGGGGGGFGFGG<FGGGFCEEGGCGGFFGGFFGGGFGGGGGGGGDGFD9FGGFGGGGEGFDF;DCDEFFGGGGGGGDECCC@FFGGGGGGGGCEFGGGEFGGEGGGGGGGDGGGGFFFFGGGGGCEFGFGGGDCDEFGEDEEGGDGGGGGGGBC>CCGGGGG?FF??=)>@FE>;><5925
@M00200:205:000000000-AKKM3:1:1101:2367:12377 1:N:0:1
ACTGGGTATAAAGAGCTCGTAGGCGGTTTGTCGCGTCTGCCGTGAAAGTCCGGGGCTCAACTCCGGATCTGCGGTGGGTACGGGCAGACTAGTGTGATGTAGGGGAGACTGGAATTCCTGGTGTAGCGGTGAAATGCGCAGATATCAGGAGGAACACCGATGGCGAAGGCAGGTCTCTGGGCATTAACTGACGCTGAGGAGCGAAAGCATCGGGAGCGAACAGGATTAGATACCCGAGTAAGA
+
EFGGCGCEFFC<CCGGCDFEFFGGG@FFE@CFEDFGG@FA9B:@7,@,<CFC7@+:@CCCGAFF=@:=FCFFDGGEGC@EE:=77>F7BA,:,9<?<<FFAFAEECFF+?,>,B<BA,@F<FG>AFGGGGFG<FFDC7+8:@FGF;F;D,*@BFG,>BFEEC<F8FCFCFGCCF7+?+,CFGGCCFGF?>998EDG=B=EGCEDGGGGC++12CD3>E*25);<:FC2666*30<)).8=F<6
@M00200:205:000000000-AKKM3:1:1101:10675:12420 1:N:0:1
ACTGGGTTTAAAGCGCGCGCAGGCGGTTTCTTAAGTCTGGTGTCTAAGTGCGGGGCTCAACCCCGTGACGCACTGGAAACTGGGAGACTTGAGTGCAGAAGAGGAGAGCGGAATTCCACGTGTAGCGGTGAAATGCGTAGAGATGTGGAGGAACACCAGTGGCGAAGGCGGCTCTCTGGACTGTAACTGACGCTGAGGCGCGAAAGCGTGGGGAGCAAACAGGATTAGATACCCTCGTAAGATG
+
GFGGFGFGGGGGDGGGGD:CFGGGGGFGGGGGGGGFGGGGGGGGGGGGGGFGGGGGFFGGGFGGCFGGGEG7CFGFGGGGFGGGGGGGGGGGGGGGGD<BFGADFGGDFGGGGGDG9FDF>FFGFGGGGGGGFFFGGGGGGGGGFFCGDGGGGGGGGGG<FCGGGGEEFGGG8B+:EFCCC9EFGGGGGGDGCECEGFGGGGGEGGGG;C>CGEDGFGCFGCCD>*>8=FFF0<<>BFB=F2:)
@M00200:205:000000000-AKKM3:1:1101:7749:12433 1:N:0:1
ACTGGGTTTAAAGGGCAGGTAGGCGGTCTGGTTAGTCTGTTGTGAAAGCTCCTTGCTTAACGGGGAGAGGCCAACAGATACTGCCAGGCTTGAGTATAGGAGAGGGTACTGGAATTCCCGGTGTAGCGGTGAAATGCGCAGAGATCGGGAGGAACACCAATGGCGAAAGCAGGTACCTGGACTATTACTGACGCTCAGCTGCGAAAGCTAGGGGAGCAAACAGGATTAGATACCCTAGTAAGA
+
GGGGGGGGGGGGGGGGGGGGGGGGGGGGGGGGFGGGGGGGGGGGFGGFGGGGGGGGFFGFGGGGGGGGGGGGGGGGGGGGGGGGGGGGGCFGGGGGGGGGGDFEGGGGGGGGFGGGFFFEGGEGGGGGGGGEFGGGFGGGDEGFFCFGGCFGGGGGGGGCEFGFGEEGGGGFF>FGGGGGGGGGGDGFFGGGECDG8:CFGGGGGGGGGGGGGC5CDGGFG<8<6D>)9@AGF6CCF>7F76<
@M00200:205:000000000-AKKM3:1:1101:21790:12443 1:N:0:1
ATTGGGTTTAAAGCGAGCGCAGGTGGTTTAATAAGTCTGATGTAAAAGGCAGTGGCTCAACCATTGTGTGCATTGGAAACTGTTAGACTTGAGTGCAGTAGAGGAGAGTGGAATTCCATGTGTAGCGGTGAAATGCGTAGATATATGGAGGAACACCGGTGGCGAAAGCGGCTCTCTGGACTGTAACTGACACTGAGGCTCGAAAGCGTGGGTAGCAAACAGGATTAGATACCTAGTA
+
GFGGGGCEEGGGGGGGGGGEEGEEFGFD,EFFGGFFFGGGGGGGGGGGGG8FFGGGGGFGGECGGGGFGGG6<FCCFGCGCDFCFGGFFGFGGEGG,ECFGFF@D=EFGGGGFFGG,,BFGFEGGCF7B@D??<FFC?FC@=FF=EFGFCF>FF<FGGG:F@FE=@EGGDG7+@DGCFGACDFFGCFCCCFFG6D,8D8?7CEG55?C=CDC@C;CCC+****;3:;77@6@F:+21;
@M00200:205:000000000-AKKM3:1:1101:25897:12446 1:N:0:1
ACTGGGCATAAGGGCGCGTAGGCGGCCGATTAAGTCGGGGGTGAAAGCCTGTGGCTCAACCACAGAATTGCCTTCGATACTGGTTGGCTTGAGACCGGAAGAGGACAGCGGAACTGCGAGTGTAGAGGTGAAATTCGTAGATATTCGCAAGAACACCAGTGGCGAAGGCGGCTGTCTGGTCCGGTTCTGACGCTGAGGCGCGCAAGCGTGGGGAGCAACAAGGATTAGATACCCTAGTA
+
GFGGGGFFGFGFGGGCEGG:B@GGDGGGEGGGGFGGG@FEGEEFGGGCFGGGCFGFGFFGGEGGGGGGCFGG<FGFGGEFGCGFGDEGGGGG8=FGDCCCEGGG<FGGGDGEFGGGGG@<:@F=F@=FGD=,<@<AFFGGGF@FFFF7CCB:F,?8FG,<,C788F@C7EEEEEG?CEFE+08E:8*CC:CGG*/:CAFEGD*?*CFGEC*:E*)95***10/94*6269)2<<9*071
@M00200:205:000000000-AKKM3:1:1101:26288:12451 1:N:0:1
ATTGGGCTTAAAGAGCGCGTAGGCGGCCGTGCAAGTCGGTTGTGAAATCCCGGGGCTCAACCGCGGGACTGCGTCCGATACTGCACGGCTCGAGGCAGGTAGGGGAGAGTGGAATTCCCGGTGTAGCGGTGAAATGCGCAGATATCGGGAGGAACACCGGTGGCGAAGGCGGCTCTCTGGACCTGTCCTGACGCTGAGGCGCGAAAGCTAGGGGAGCGAACAGGATTAGATACCCGAGTA
+
FGGGGGGGGGGGGGGGGGGGGGGGGGDFEF:CEGGGGDCGGGGDEGGG9FGGGGGGGGGFGGGGGGGGGGGGGGDGGGGGGGGGGGGGGCCFFGGFGGGFFGGGGGG<@FGFGGGGGFFGGGGGGFGGGGGFEGFGGGDDGGGGG?FEECCDCFGFGGGGGGGGG8EGEGGGD*;8?FGGGGGGGGFFGGC@CCDG?>5=CGGGGGC49:FDC>5C>5EEDGGGBGG29=4CFFGD@)8E
@M00200:205:000000000-AKKM3:1:1101:17987:12477 1:N:0:1
ACTGGGTGTAAAGGGCGCGTAGGCGGGATGGCAAGTCGGTCGTGAAATCCTTCGGCTCAACCGAAGAACGTCGGCCGATACTGCCGTTCTTGAGGGATGCAGAGGAGATTGGAATTCCCGGTGTAGCGGTGAAATGTGTAGAGATCGGGAGGAACACCGGTGGCGAAGGCGGGTCTCTGGGCATCTCCTGACGCTGAGGCGCGAAAGCGTGGGGAGCAAACGGGATTAGATACCCGGGTA
+
GGGGGGGGGGGGGGGGGGGGGGGGGGGGGGGGGGGGGGGGGGGGGGGGGGGGGGGGGGGGFGGGGGGGGGGGGGGGGGGGGGGGGGGGGGGGGGGGGGGGGGGGGGGFFDFGGGGGGGFGGGGGGGGGGGGGGGGGGGGGGGGGGGGGGGGGGGGGGGGGGGGGGGGGGGGGGEEGGGGGGGGGGCFGGGGGGGG5:FGGGGGDEGDFGEGGGG:DEGGGGDGGFGG<FFAFGGGG:BBE
@M00200:205:000000000-AKKM3:1:1101:7108:12490 1:N:0:1
ACTGGGTATAAAGCGCGCGCAGGTGGTTTCTTAAGTCTGATGTGAAAGCCCACGGCTCAACCGTGGAGGGTCATTGGAAACTGGGAGACTTGAGTGCAGAAGAGGAAAGTGGAATTCCATGTGTAGCGGTGAAATGCGTAGAGATATGGAGGAACACCAGTGGCGAAGGCGACTTTCTGGTCTGTAACTGACACTGAGGCGCGAAAGCGTGGGGAGCAAACAGGATTAGATACCCAAGTA
+
GGGGFFGGGGGGGGGDCFGGGGGGGG;FGGGGGFGGGGGGGGGGGGAFGFGFGGGDGE@FEGEGGGGGGGGGGGGGGFGEFFGGGGGGGFGGGGGGGGFFGGGGFFGGGGGGGGGFGGGGFFGGGFDGGGGFFFGGDGGGGGGGGGGGGG8FGGFF@FDDFDDDEGGGGGEEGGGF>E;FGFC?E@FGFGCDC,29AE8EGGDE*8>4=EGGEC>GDC6<*9CC<*:3F?2C96:*7@FD
@M00200:205:000000000-AKKM3:1:1101:8560:12502 1:N:0:1
ATTGGGTGTAAAGGGCTCGTAGGCGGTTTGTCGCGTCGGGAGTGAAAACCAGGTGCTTAACACCTGGCTTGCTTTCGATACGGGCAGACTGGAGGTATGCAGGGGAGAACGGAATTCCTGGTGTAGCGGTGAAATGCGCAGATATCAGGAGGAACACCGGTGGCGAAGGCGGTTCTCTGGGCATTACCTGACGCTGAGGAGCGAAAGTGTGGGGAGCGAACAGGATTAGATACCCCTGTAAGA
+
GGGGGGGGGGGGGGGGGGGGGGGGGGGGGGGDFFGFGGGGGGGGGGGGFGFGGGGGGDFFFF,FEGGGGGGGGGGGGGFFGGGGGGGGGGFGEDGCFFGFGGGGGGGGGGGGDGFGGGGGGGGGGGGGGEGGGGFFFGDEGECFDECGGFEGGGEF@FFGFGGFGEEGG>FGG5BFGFGGGGGDGFFG?CECE5CEEFGFE7ECCCGCF9CGGGEG>EE89CEG<D7<**):+0<CFF9?CBA
@M00200:205:000000000-AKKM3:1:1101:12613:12505 1:N:0:1
ATTGGGCATAAAGGGAGCGTAGGCGGATAGTTTAGTCAGAGGTGAAAGCCCAGGGCTCAACCTTGGAATTGCCTTTGATACTGGCTATCTTGAGTATGGAAGAGGTATGTGGAACTCCGAGTGTAGAGGTGAAATTCGTAGATATTCGGAAGAACACCAGTGGCGAAGGCGACATACTGGTCCATTACTGACGCTGAGGCTCGAAAGCGTGGGGAGCAAACAGGATTAGATACCCCGGTAAGTC
+
GGGGGGGGGGGGGGGGGGGGGGGGGGGGGGGGGGGGGGGGGGGGGGGGGGGGGGGGGGGGGGGGGGGGGGGGGGGGGGGGGGGGGGGGGGGGGGGGGGGGGGGGGGGGGGGGGGGGGGGGGFGFGGGGGGGGGGGGDGGGGGFFGGGGGGGGGGGGGGGGGGGEGGGGGGGGGGGGGGGGGGGGGGGGCFGGDGCGGGGGFGGGFDCFEGGGGG>D>FFFFFGGF;@<FFFGFAE*:=)>C?<)
@M00200:205:000000000-AKKM3:1:1101:27894:12520 1:N:0:1
ATTGGGTTTAAAGGGAGCGTAGGCGGATAGTTTAGTCAGAGGTGAAAGCCCAGGGCTCAACCTTGGAATTGCCTTTGATACTGGCTATCTTGAGTATGGAAGAGGTATGTGGAACTCCGAGTGTAGAGGTGAAATTCGTAGATATTCGGAAGAACACCAGTGGCGAAGGCGACATACTGGTCCATTACTGACGCTGAGGCTCGAAAGCGTGGGGAGCAAACAGGATTAGATACCCGGGTA
+
CE@E<C@FG?FGGGGCCGGGEGDGGGGEGGGCFFECFGAFFE,<9@CFGCGFCEF>FGGGGGGGGGGG@EGGGGFEGCCG<EFCECFDGG<F9FEFCEFGCFCCFEA<EFFGGGDGFBFEE?B?FE<FGGGAFGG9FGFCEEGCFDFGF7FEGGFGGGGGFGGGGGCFD8FEGGDFGGGF9EFGGGFFGGG@CGDECGFC7CEE?EDCG5:*<8>DFGFG<FC7;C276@6@<A<C:E5E
@M00200:205:000000000-AKKM3:1:1101:16904:12550 1:N:0:1
ACTGGGTATAAAGGGCGCGTAGGCGGCCCGCTAAGTCGAACGTGAAATCCCCGAGCTCAACTCGGGAACTGCGTCCGATACTGGCGGGCTTGAATTCGGGAGAGGGATGCGGAATTCCAGGTGTAGCGGTGAAATGCGTAGATATCTGGAGGAACACCGGTGGCGAAGGCGGCATCCTGGACCGGCATTGACGCTGAGGCGCGAAAGCTAGGGGAGCAAACGGGATTAGATACCCTCGTAAGA
+
GGGGGGGGGGGGGGGGGGGGGGGGGGGGGGGGGGGGGGGGGGGGGGGGGGGGGGGGGGGGGGGGGGGGGGGGGGGGGGGGGGGGGGGGGGGGGGGGGGGG@FFCGGGGGGGGGGGGGGGGGFGGGGGGGGGGGGDEGGEGFFGGG9<EGGGGGGGFFGCEFGDGGDGDGGGGGGGGGGFEFFGGEECCFFGGGGGGDGGGGGGGGGGGEFGGGGFGFGCGFGGGFGGFFF2:9FCC@@FGG<A
@M00200:205:000000000-AKKM3:1:1101:13545:12555 1:N:0:1
ATTGGGCATAAAGCGCACGTAGGCGGACTATTAAGTCAGGGGTGAAATCCCGGAGCTCAACTCCGGAACTGCCTTTGATACTGGTAGTCTAGAGACCGAGAGAGGTAAGTGGAACTCCTAGTGTAGAGGTGGAATTCGTAGATATTAGGAAGAACACCAGTGGCGAAGGCGGCTTACTGGCTCGGAACTGACGCTGAGGTGCGAAAGCGTGGGGAGCAAACAGGATTAGATACCCCCGTA
+
GGGGGGGGGGGGGGGGGGGGGGGGGGGGGGGGGGGGGGGGGGGGGGGGGGGGGGGGGGGGGGGGGGGGGGGGGGGGGGGGGGGGGGGGGGGGGGGGGGGGGGGGGGGGGGGGGGGGGGGGGGGGGGGGGGGGFGGGGGGGGGGGGGGGGFGGGGGG?GGGGGGGGGGGGGGGGGGGGGGFGGGGDGGGGGGGGGGGDGGG=GGDGCCFGGGEDEBGFGGGGGGG:4C?FFACFFGGFE:5
@M00200:205:000000000-AKKM3:1:1101:17624:12565 1:N:0:1
ACTGGGTATAAAGGGCGCGTAGGCGGCCGATTAAGTCGGGGGTGAAAGCCTGTGGCTCAACCACAGAATTGCCTTCGATACTGGTTGGCTTGAGACCGGAAGAGGACAGCGGAACTGCGAGTGTAGAGGTGAAATTCGTAGATATTCGCAAGAACACCAGTGGCGAAGGCGGCTGTCTGGTCCGGTTCTGACGCTGAGGCGCGAAAGCGTGGGGAGCAAACGGGATTAGATACCCTCGTAAGA
+
GGGGGGGGGGGGGGGGGGGGGGGGGGGGGGGGGGGGGGGGGGGGGGGGGGGGGGGGGGGGGGFGGGGGGGGGGGGGGGGGGGGGGGGGGGGGGGGGGGGGGGGFGGGGGGGGGGEGGGGGGGGGGGGFGFGGGG,FFGGGGGGGGGGGGGGGGGGGCFGGGGGGG7EFDGGGGGDGCGGGFEGGGCEEGGGFGGGDE8FCGGGEGGGCE**?EDEGFGCFFGGG:D<<68AC9EFDFB3:C?<
@M00200:205:000000000-AKKM3:1:1101:23258:12569 1:N:0:1
ATTGGGCTTAAAGGGAGCGTAGGCGGACATTTAAGTCAGGGGTGAAATCCCGGGGCTCAACCTCGGAATTGCCTTTGATACTGGGTGTCTTGAGTATGAGAGAGGTGTGTGGAACTCCGAGTGTAGAGGTGAAATTCGTAGATATTCGGAAGAACACCAGTGGCGAAGGCGACATACTGGTCCATTACTGACGCTGAGGCTCGAAAGCGTGGGGAGCAAACAGGATTAGATACCCGAGTA
+
GGGGGGGGGGGGGGGGGGGGGGGGGGGGGGGGGGGGGGGGGGGGGGGGGGGGGGGGGGGGGGGGGGGGGGGGGGGGGGGGGGGGGGGGGGGFGGGGGGDGFFGGGGGGGGGGGGGGGGGGGGGGGGGFGGGGGGGGGFGGGGGGGGGFGEGGGGGGGFGGGGGCEGGGGGGGGGGGGGGGGGGGGGGGGGGGGGGGGGGGGGGGGCDFGEEGGGFGFGGECFG::FG??FFGC@FGBFFF
@M00200:205:000000000-AKKM3:1:1101:20707:12571 1:N:0:1
ATTGGGTGTAAAGCGCGCGCAGGCGGTTTCTTAAGTCTGGTGTCTAAGTGCGGGGCTCAACCCCGTGACGCACTGGAAACTGGGAGACTTGAGTGCAGAAGAGGAGAGCGGAATTCCACGTGTAGCGGTGAAATGCGTAGAGATGTGGAGGAACACCAGTGGCGAAGGCGGCTCTCTGGACTGTAACTGACGCTGAGGAGCGAAAGCGTGGGGAGCAAACAGGATTAGATACCCCCGTAAGAT
+
GGGGGGGDGGGGGCFGGG@FDFE:FG:@@FCGGGFEGAFECFF<EDFGGDGEFGGGGGEGEEE@B=:+DEGGGEGG@E<BE<FF8=44,<,BFF5,E?9CB<<D8:FGGGG@FDEEC,3C<<D>FF<F<F<,CEFFG<CEGG=CFF;D9B:*>AFG@FGFFGGEC=:FF8E@EGGFGGC9++3?BCC?ECCEGC5CF5+:=DCC8CFD8C8:C>><::+;DF5C0*24@B9*32;)77)29A)
@M00200:205:000000000-AKKM3:1:1101:26800:12582 1:N:0:1
ATTGGGCTTAAAGGGCTCGTAGGCGGTTTGTTGCGTCGGGAGTGAAAACTCGGAGCTTAACTCCGAGCTTGCTTCCGATACGGGCAGACTAGAGGTAGGCAGGGGAGAGCGGAACTCCTGGTGTAGCGGTGGAATGCGCAGATATCAGGAAGAACACCGGTGGCGAAGGCGGGTCTCTGGGCCGATACTGACGCTGAGGAGCGAAAGCGTGGGGAGCGAACAGGATTAGATACCCGCGTA
+
GGGGGGGGGGGGGGGGGGGGGGGGGGGGGGGGGGGGGGGGGGGGDGGGGGGGGGGGGGGGGAFGGGGGGGGGGGGGGGGFGGGGGGGGGGF=FGGGGGGGGGGGGGGEGGGGGFGGGGGGFGGGGGGGGECCCFEGGGGGGGGFGGFGGGGGGGG8FGGGGGGGGGEGGGB8ECEEC9FGGGGGGGGGGG?8*:CGDFEG53=C>C<FGCEGGGFGFGGG<CGGB474?FDCGFGGF35*
@M00200:205:000000000-AKKM3:1:1101:15645:12587 1:N:0:1
ATTGGGCTTAAAGAGCGCGTAGGCGGCCGGATAAGTCCGTTGTGAAATCCCCCGGCTCAACCGGGGACCCGCTTCGGAAACTGTCCGGCTTGAGTCGCGGAGAGGAGAGCGGAATTCCCAGTGTAGCGGTGAAATGCGTAGATATTGGGAGGAACACCGGTGGCGAAGGCGGCTCTCTGGACGCGTACTGACGCTGAGGCGCGAAAGCTAGGGGAGCAAACGGGATTAGATACCCCAGTAAGA
+
GGGGGGGGGGGGGGGGGGGGGGGGGGGGGGGDGGGGGGGGGGGGGGGGGGGGGGGGGGGGGGGGGGGGGGGGGGGGGGGGGGGGGGGGGGGGGGGGGGGGGGGGGGGGGGGGGGGGGGGGGGGFGGGGGGGGGGGGGGGGGGGGGGFGGGGGGFGGGGGGFGGGGGGGGGGGGGGGGGGGGGGGGGGGGGFFGGCEEFGGGGG5C?/5@9FGGGBC:*;@CCEGF3C?F=9FCFGGBDFGGD2
@M00200:205:000000000-AKKM3:1:1101:10636:12597 1:N:0:1
ACTGGGTATAAAGGGCGTGTAGGCGGGATGGCAAGTCGGTCGTGAAATCCTTCGGCCCAACCGAAGAAGTGCGTCCGATACTGCTGTCCTTGAGGGTTGGAGAGGAGACTGGAATTCCCGGTGTAGCGGTGAAATGTGTAGAGATCGGGAGGAACACCGGTGGCGAAGGCGGGTCTCTGGCCAATTCCTGACGCTGAGGCGCGAAAGCGTGGGGAGCAAACGGGATTAGATACCCGCGTA
+
GGGGGGGGGGGGGFGCF6FFGGGGGGGGGGGGGGGGGEGBBFGGGGGGGGFGFGGG=FGGGGGGGGGGGGGGGG@BFGGGGGGGFFF9FGEFFGFGF<FCGGGGGFFACDGFGGGGGGGGGGGGGCGEGGGGGGGGCFGGGGGGGGGGGGGGGGGGGGGGGGGGGGGGGGGDC>E6EFGGFG?8EC:9CFGGGGGGDFCGGG=CEGGFGEGGDGFGFGFGGGGGFGG??B<FFFCGEFFG
@M00200:205:000000000-AKKM3:1:1101:5992:12618 1:N:0:1
ATTGGGTTTAAAGGGCGCGTAGGCGGGCTGCCGAGTCAGGGGTGAAATCCTCCGGCTTAACCGGAGAACAGCCTCTGATACTGGCGGCCTCGAGGGAGGTAGGGGCGTGCGGAACGGGTGGTGGAGCGGTGAAATGCGTTGATATCATCCGGAACTCCGGTGGCGAAAGCGGCGCGCTGGACCTCTTCTGACGCTGAGGCGCGAAAGCCAGGGGAGCGAACGGGATTAGATACCCGCGTA
+
GGGGGGGGGGGGGGGGGGGGGGGGGGGGGGGGGEGGGGGGGGGGGGGGGGGGFGGGGGGGGGGGGGGGGFGGGGGGGGGGGGGGFEGGGGGGCEGGGGGGGGGGGEGECEGDGECEGGFGGGGGGFFFGGGGGGGGGGGGGGDCF,CGCCEGG>>FGGGGGGGGGGDEEGGGDEEECCEGGGGF6?FGF=FD8ED5CFD5CGEEEEGFFFEAEGFG@C?GG5*C0CFBF@>GGGG)5>::
@M00200:205:000000000-AKKM3:1:1101:9653:12629 1:N:0:1
ATTGGGCTTAAAGCGAGCGCAGGTGGTTTATTAAGTCTGGTGTAAAAGGCAGTGGCTCAACCATTGTATGCATTGGAAACTGGTAGACTTGAGTGCAGGAGAGGAGAGTGGAATTCCCTGTGTAGCGGTGAAATGCGTAGATACATGGAGGAAAACCGGTGGCGAAAGCGGCTCTCTGGCCTGTAACTGACACTGAGGCCCGAAAGCGCGGGGAGCAGACACGATTAGATACCCGCGTA
+
GG<EFGGGF<EC<EBBF@:@+@FFFFB,CDFGFGGGGGCCFGCFCDA<,6,BEFECFFCGGGCF9FFFFCG,,CEF<C6F6<FC@FAEGFFAGG9?,CF76FEC=498EFDGGCGC,,BFFCE,CFF+?C<:5EECFFFCCFE,44CEFG>+,,,BCECFGEGEEC+=FG7>+B@F9;3DECEFFFCCC81:DCC7>:@*4/:*:CFG*=E7FC5DF*8;D**1457449<GGFD<B>)
@M00200:205:000000000-AKKM3:1:1101:18475:12653 1:N:0:1
ACTGGGCTTAAAGGGCTCGTAGGCGGTTTGTCGCGTCGGGAGTGAAAACGCCGTGCTTAACACGGCGCTTGCTTTCGATACGGGCAGACTAGAGGTATGCAGGGGAGAACGGAATTCCTGGTGTAGCGGTGAAATGCGTAGATATATGGAGGAACACCGGTGGCGAAAGCGGCTCTCTGGACTGTAACTGACACTGAGGCTCGAAAGCGTGGGTAGCAAACAGGATTAGATACCCCCGTA
+
GGGGGGGGGGGGGGGGGGGGGGGGGGGGGGGGGGGCGGGGGGGGGGGFGGGGGGGGGGGGGGFGGGGGGGGGGGGGGGGGGGGGGGGGCFFGGGGGGGGGGGGGGGGGGGGGGGGGGGGGGGGGGGGGGGGGGGCFGGGGGGGGGFGGGGGGGGEF@CFCFEGFEFCGGFGGCEGG?FGGGGGCFFGGCFGCEGFGGGG==7CGGGG:EE>EECFC:GCFGGGGFGG3@F<C+38<DFFG
@M00200:205:000000000-AKKM3:1:1101:24673:12674 1:N:0:1
ACTGGGTATAAAGCGCGCGCAGGCGGTTTTTTAAGTCTGGTGTTTAATCCCGGGGCTCAACCCCGGTTCGCATCGGAAACTGGAAGGCTTGAGTGTAGGAGAGGAAAGTGGAATTCCACGTGTAGCGGTGAAATGCGTAGAGATGTGGAGGAACACCAGTGGCGAAGGCGACTTTCTGGCCTATAACTGACGCTGAGGCGCGAAAGCGTGGGGAGCAAACAGGATTAGATACCCTGGTA
+
GGGGGGGGGGGGGGGGGGGGGGGGGGGGGGGGGGFGGGGGGGGGGGGGGGGGGGGGGGGGFGGGGGGGGGGGCEGGGGGGGGGGGGGGCFGFGGGGGGGGGGGG<FFFFGGGGGGGGGGGGGGGGGGGGGGFGGDFCFGGGGGGGGGGGGGGGGGGGGGGGFGGGCEEGGGGG8FGGGGGCGGGCGFE7:CGGEGGGF5CED5>CEDG?CG>EGFDFGGGGGGGFGGDFFFGFFFGFFF
@M00200:205:000000000-AKKM3:1:1101:12165:12685 1:N:0:1
ATTGGGTTTAAAGGGCTCGTAGGCGGTTTGTCGCGTCGGGAGTGAAAACGCCGTGCTTAACACGGCGCTTGCTTCCGATACGGGCAGACTAGAGGTATTCAGGGGAGAACGGAATTCCTGGTGTAGCGGTGAAATGCGCAGATATCAGGAGGAACACCGGTGGCGAAGGCGGTTCTCTGGGAATGACCTGACGCTGAGGAGCGAAAGTGTGGGGAGCGAACAGGATTAGATACCCCAGTAAGA
+
GGGGGGGGGGGGGGGGGGGGGGGGGGGGGGGGGGGGGGGGGGGGGGGGGGGGGGGGGGGGGFFGGGGGGGGGGGGGGGGGGGGGGGGGGGGGGGGGGGGGGGGGGGGGGGGGGGGGGGGGGFGFGGGGGGGGGGGGFGGGGGGGDGGGGGGGGGGGFGGGGGGGGGGGGFGGGGGGEGDGGGGGGGGFGFFGGGGGGGGGGGGEGGG7FEGGGG>GFGECCGGGFGG<9=:FFE+*7>?FG<2
@M00200:205:000000000-AKKM3:1:1101:15635:12693 1:N:0:1
ACTGGGTGTAAAGGGAGCGTAGGCGGATAGTTTAGTCAGAGGTGAAAGCCCAGGGCTCAACCTTGGAATTGCCTTTGATACTGGCTATCTTGAGTATGGAAGAGGTATGTGGAACTCCGAGTGTAGAGGTGAAATTCGTAGATATTCGGAAGAACACCAGTGGCGAAGGCGACTCACTGGACATGTATTGACGCTGAGGTACGAAAGCGTGGGGAGCAAACAGGATTAGATACCCGAGTA
+
GGGGGGFFFFFGGFGDGGGGGGGGGGFFDFF,EFGGAGGD@FGGGGGGGGGDCGGGGGGGGGGDGGGGGGGGGGGGGGGGGGDGD=EECGGGGGGGGGGGGGGFGEGFGGGGGFEGGGGGGGGGGGAFFGGGFFGGGGGGGGGGGGFGGGGGGGGGGGGGGGGGGEDEGGGEGDE7DFGGGGGGGEFGGFGGGD7CEDFGGGGGG><*?CE*FEA5A5E>FGFGD*@3*@)+?8EGDDFG
@M00200:205:000000000-AKKM3:1:1101:18652:12697 1:N:0:1
ATTGGGTTTAAAGGGAGCGTAGGCGGATAGTTTAGTCAGAGGTGAAAGCCCAGGGCTCAACCTTGGAATTGCCTTTGATACTGGCTATCTTGAGTATGGAAGAGGTATGTGGAACTCCGAGTGTAGAGGTGAAATTCGTAGATATTCGGAAGAACACCAGTGGCGAAGGCGACATACTGGTCCATTACTGACGCTGAGGCTCGAAAGCGTGGGGAGCAAACAGGATTAGATACCCGCGTA
+
GGGGGGGGGGGGGGGGGGGGGGGGGGGGGGGGGFEGGGGGGGGGGGGGGGGGGGGGGGGGGGGGGGGGGGGGGGGGGGGGGGGGGGGGGGGGGGGGGGGGGGGGGGGGFGGGGGGGGGGGGGGGGGGGGGGGGGDGGGGGGGGGGGGGGGGDGFGGGGGGGFGGGGGGG@EEGGGFGGGFGG?EEGGGGGGGGGGGGGGGGGGGFGGGGECFGGEGFFGFGGG4=DGFFF?GFEGGF@EG
@M00200:205:000000000-AKKM3:1:1101:19639:12701 1:N:0:1
ACTGGGTATAAAGGGAGCGTAGGCGGATAGTTTAGTCAGAGGTGAAAGCCCAGGGCTCAACCTTGGAATTGCCTTTGATACTGGCTATCTTGAGTATGGAAGAGGTATGTGGAACTCCGAGTGTAGAGGTGAAATTCGTAGATATTCGGAAGAACACCAGTGGCGAAGGCGACATACTGGTCCATTACTGACGCTGAGGCTCGAAAGCGTGGGGAGCAAACAGGATTAGATACCCTTGTA
+
GGGGGGGGGGGGGGGGGGGGGGGGGGGGGGGGGGGGGGGGGGGGGGGGGGGGGGGGGGGGGGGGGGGGGGGGGGGGGGGGGGGGGGGGGGGGGGGGGGGGGGGGGGGGGGGGGGGGGGGG@FGGGGGGGGGGGGGGGGGGGGGGGGFGGGGGGGGGGGGGAFFGGGGGGGGGGEGGGGGGGGGGGGGGG7CFGGGGGGGGGGGGGGGGGEE7FGFDFGGGGGC4(973FA?GGFFGAFFG
@M00200:205:000000000-AKKM3:1:1101:23782:12704 1:N:0:1
ATTGGGCATAAAGGGAGCGTAGGCGGATAGTTTAGTCAGAGGTGAAAGCCCAGGGCTCAACCTTGGAATTGCCTTTGATACTGGCTATCTTGAGTATGGAAGAGGTATGTGGAACTCCGAGTGTAGAGGTGAAATTCGTAGATATTCGGAAGAACACCAGTGGCGAAGGCGACATACTGGTCCATTACTGACGCTGAGGCTCGAAAGCGTGGGGAGCAAACAGGATTAGATACCCTCGTA
+
GGGGGGGGGFGGGGGGGGGGGGGGGGGEGGGGGGGGGGGFGGGGGGGGGGGGGGGGGGGGGGGFGGGFFGFGGGGGGFFFGGGGGFGGGGGGGGGGGA<FFGGGFGFFGGGFGF<FGGGFGGGGG9<FGGG<ECGDGGGGG7FEFGGGFGEEFDFFGGGGGGGGGGGGGGGGG6EFGFDGGGGFGFCCFGGGEGGGG8CFGGGEDE:F=CEGGD>GFF*>D8@F@7CEFF<:<<C*).85
@M00200:205:000000000-AKKM3:1:1101:9397:12705 1:N:0:1
ATTGGGCATAAAGCGAGCGCAGGTGGTTTAATAAGTCTGATGTAAAAGGCAGTGGCTCAACCATTGTGTGCATTGGAAACTGTTAGACTTGAGTGCAGTAGAGGAGAGTGGAATTCCATGTGTAGCGGTGAAATGCGTAGATATATGGAGGAACACCGGTGGCGAAAGCGGCTCTCTGGACTGTCACTGACACTGAGGCTCGAAAGCGTGGGTAGCAAACAGGATTAGATACCCGAGTAAGAT
+
GGGGGGGGGGGGGGGGGGGGGGGGGGGGGGGGGGGGGGGGGGGEFGGGGGGGGGGGGGGGGGGGGGGGGGG@FGGGGGGGGGGGGGGGGGGGGGGGGGGGGFGDGGGGGGGGGGFGGGGGGGFGFGGEGGGGGFGGDGGGGGGGGGGFGGCFFGGGGEGGGGGDGGGGGDGGGGGGGG<AFCFGGGFA7AFGGGGGFGGFGGGF>EGDCEGDCC4<CFD=FDF83:=@6+<D2<EDFFA+19C
@M00200:205:000000000-AKKM3:1:1101:18572:12708 1:N:0:1
ATTGGGTATAAAGGGCGCGTAGGCGGACTCTTAAGTCGGGGGTGAAAGCCCAGGGCTCAACCCTGGAATTGCCTTCGATACTGAGAGTCTTGAGTTCGGAAGAGGTTGGTGGAACTGCGAGTGTAGAGGTGAAATTCGTAGATATTCGCAAGAACACCAGTGGCGAAGGCGGGTCTCTGGGCATTCCCTGACGCTGAGGCGCGAAAGCGTGGGGAGCAAACGGGATTAGATACCCCTGTAAGA
+
FFGGC<@CF<EFFF;FFGG@FGDGCBBF:FGCFGGGGGGGG>B:FFGGFGGGGGGGDFGGG8BFFF8FFGGGGCAFGFEGGGGC<EGFGGGGGGFGGG@FGDGDFGGGGGGGFFCCC9FGGGC,CDC<CGGFGGFAFGGFGCFFCFGGGDEEG>FG,>FGBECC8@C@FCFEE188+>FFC;FC@7C6<<C6:E5**:8*/7=5E=C4::EEGG3)0*;@*98D:79)97:CFGGF:5)<06)
@M00200:205:000000000-AKKM3:1:1101:11296:12738 1:N:0:1
ACTGGGTGTAAAGGGCTCGTAGGCGGCCAACTAAGTCAGACGTGAAATCCCTCGGCTTAACCGGGGAACTGCGTCTGATACTGGATGGCTTGAGATTGGGAGAGGGATGCGGAATTCCAGGTGTAGCGGTGAAATGCGTAGATATCTGGAGGAACACCGGTGGCGAAGGCGGCATCCTGGACCAACACTGACGCTGAGGAGCGAAAGCCAGGGGAGAAAACGGGATTAGATACCCCTGTA
+
GGGGGGGEGGGGGGGGGGGGGGGGGGGGGGGGGGGGGGGGGGGGGGGGGFGFGGGGGGGGGGFGGGGGGGGGGGGGGGGGGGGGFGGGGGGGGGC<FGGGGG?FGGGGGGGGGGGGGGAFGGGGGGGGGGGFFGGGGGGGGGFGGFFGGGGGGGGGGGGGGCG8EGGGFFGGEEC+?EGF8FGGGDGGGGGGGGCEGFGGDCE*8EDF8C@CEG>D)*CFF);D?G4<FF2*+<C7)8F?
@M00200:205:000000000-AKKM3:1:1101:29427:12744 1:N:0:1
ACTGGGCTTAAAGGGCGCGTAGGCGGTTCGTTAAGTCCTGTGTGAAATCCCCCGGCTCAACTGGGGAACTGCACAGGAAACTGGCGGGCTTGAGTTCGGGAGAGGGAAGCGGAATTCCGGGTGTAGCGGTGAAATGCGTAGATATCCGGAGGAACACCGGTGGCGAAGGCGGCTTCCTGGACCGACACTGACGCTGAGGCGCGAAAGCGAGGGGAGCAAACGGGATTAGATACCCGTGTAAG
+
GGGGGGGGGGGGGGGGGGGGGGGGGGGGGGEGGGGGFGGGGGGGGGGGGGGGGGGGGGGGGGGGGGGGGGGGGGGGGGFGGGGGGGGGGGGGGGGGGGGGDGGGGGEGGFEEECF8FGFGGFEFFGGGGGGGGFGGGGGGGGFGG,@FGGGGGGFFGDFFBFGGGFEEG>EG*CCFGFGGGFGGGCE=?FCEGG*AEGGFE7=*??DF*:CEEGFG3=F6*>EDFC<7?FA:FA85)8FFGF
@M00200:205:000000000-AKKM3:1:1101:26343:12763 1:N:0:1
ATTGGGTTTAAAGCGTGCGCAGGCGGTTTGCTAAGACAGGTGTGAAATCCCCGGGCTTAACCTGGGAACTGCGCTTGTTACTGGCAAGCTGGAGTGTGGCAGAGGGGGGTGGAATTCCACGTGTAGCAGTGAAATGCGTAGAGATGTGGAGGAACACCGATGGCGAAGGCAGCCCCCTGGGCTAACACTGACGCTCATGCACGAAAGCGTGGGGAGCAAACAGGATTAGATACCCTCGTA
+
GGGGGGGGGGGGGGGFFDFEGGGGGGGGGGGGGGF9FGGGGGGGGDFFGAGFGGGGGGGGGGGGGEFGGGGGGGGGGGGGGGGGGGGGGGGGGGGGGGGGFC=CFGGGGC@FGGGGGGGGGGGGGCGGGGGGGGGGGGGGGGGFGGFGGGGGDGGGGGGGGDDGGEGGGGGEG>>?EDGC5CFGGC8CC>?EGGGDEGFFFGD>C*9DEGGD5C3>@G*+9FCGB4C7?F:*0:37>EFG
@M00200:205:000000000-AKKM3:1:1101:4693:12771 1:N:0:1
ACTGGGCGTAAAGCGAGCGCAGGTGGTTTAATAAGTCTGATGTAAAAGGCAGTGGCTCAACCATTGTGTGCATTGGAAACTGTTAGACTTGAGTGCAGTAGAGGAGAGTGGAATTCCATGTGTAGCGGTGAAATGCGTAGATATATGGAGGAACACCGGTGGCGAAAGCGGCTCTCTGGACTGTCACTGACACTGAGGCTCGAAAGCGTGGGTAGCAAACAGGATTAGATACCCGAGTAAGATG
+
GGGGGGGGGGGGGGGGGGGGGGGGGGGGGGGGGGGFGGGGGGGGGGGGGGGGGGGGGGGGGGGGGGGGGGGGGGGGGGGGGGGGGGGGGGGGGGGGGGGFGGFGFGGGGGGGGGCGGGGGGGGGGGGGGDGGGGGGGGGGEGGFFGGGGGGEFFGFGGGGGGGGGD8CDEGDGGGGGGFGGFGGFGGCGGGGGGFCGGGGFDGFEEGGGGGEFFBFFDCEFGEF3FDEFF?:4>8):FFEGFF)
@M00200:205:000000000-AKKM3:1:1101:18640:12792 1:N:0:1
ATTGGGTGTAAAGGGAGCGTAGGCGGACATTTAAGTCAGGGGTGAAATCCCGGGGCTCAACCTCGGAATTGCCTTTGATACTGGGTGTCTTGAGTATGAGAGAGGTGTGTGGAACTCCGAGTGTAGAGGTGAAATTCGTAGATATTCGGAAGAACACCAGTGGCGAAGGCGACACACTGGCTCATTACTGACGCTGAGGCTCGAAAGCGTGGGGAGCAAACAGGATTAGATACCCCCGTA
+
GGGGGGGGGGGGGGGGGGGGGGGGGGGGGGGGGGGGGGGGGGGGGGGGGGGGGGGGGGGGGGGGGGGGGGGGGGGGGGGGGGGGGGGGGGGGGGGGGGGGGGGGGGGGGGGGGGGGGGGGGGGFGGGGGGGGGGGGGGGGGGGGGGGGGGGGGGGGGGGGGGGGGGGGGFGGGGGGGGGGGGGGGGGFGGFFGGGGGGGGGGGGGGGGGGGGGGFGFGGGGGGG:4C?FF>GGFFGEEFG
@M00200:205:000000000-AKKM3:1:1101:23068:12822 1:N:0:1
ACTGGGCTTAAAGGGCTCGTAGGCGGTTTGTCGCGTCGGGAGTGAAAACGCCGTGCTTAACACGGCGCTTGCTTCCGATACGGGCAGACTAGAGGTATTCAGGGGAGAACGGAATTCCTGGTGTAGCGGTGAAATGCGCAGATATCAGGAGGAACACCGGTGGCGAAGGCGGTTCTCTGGGAATGACCTGACGCTGAGGAGCGAAAGTGTGGGGAGCGAACAGGATTAGATACCCCAGTA
+
GGGGGGGGGGGGGGGGGGGGGGGGGGGGGGGGGGGGGGGGGGGGGGGGGGGGGGGGGGGGGGGGGGGGGGGGGGGGGGGGGGGGGGGGGGGGGGGGGGGGGGGGGGGGGFGGGGGGGGGGGGGGGGGGGGGGGG9FFDGGGGGGGGGGGGGGGGGGGGGGGGGGGGGGGGGGGGGGGGGGGGGGGGGDECCGGDGGGGGGGGECEGDFGGGGGD:C7EEGGGFG?4FF??AFC<FGEFFG
@M00200:205:000000000-AKKM3:1:1101:11879:12828 1:N:0:1
ATTGGGTATAAAGCGCGTGTAGGCGGTTTGTTAAGTCTGATGTGAAAGCCCCGGGCTCAACCTGGGAAGTGCATTGGAAACTGGCAGACTTGAGTACGGGAGAGGGAAGTGGAATTTCGAGTGTAGGGGTGAAATCCGTAGATATTCGAAGGAACCCGGTGGCGAAGGCGGCTTCCTGGACCGATACTGACGCTGAGACGCGAAAGCGTGGGGAGCAAACAGGATTAGATACCCCAGTA
+
GGGGGGGGFGGGGFGGGGGGGGGGGGGGGGGGGGGGGGGGGGGGGGGGGGGGGGGGGGGGGGGGGGGGGGGGGGGFGGGGGGGGGGGGGGGGGGGGGGGGEEGGGGGGGGGGGGFFFGGGGGGGGGGGGGGGGGGGCDFGGGGGGFGFGGGGGGGGGGGGGFGGGCEGGGGDCCEGGGDFCFGEEEE?EFGGGGGGFFGGGDEEDGF)ACEDEC@G>6EEGGGD>7F?B@4DCCGD>@F
@M00200:205:000000000-AKKM3:1:1101:10073:12828 1:N:0:1
ACTGGGCATAAAGGGCTCGTAGGCGGTTTGTCGCGTCGGGAGTGAAAACCAGGTGCTTAACACCTGGCTTGCTTTCGATACGGGCAGACTGGAGGTATGCAGGGGAGAACGGAATTCCTGGTGTAGCGGTGAAATGCGCAGATATCAGGAGGAACACCGGTGGCGAAGGCGGTTCTCTGGGCATTACCTGACGCTGAGGAGCGAAAGTGTGGGGAGCGAACAGGATTAGATACCCCTGTA
+
GGGGGGGGGGGGGGGGGGGGGGGGGGGGGGGGGGGGGGGGGGGGGGGGGGGGGGGGGGGGGAGGGGGGGGGGGGGGGGGGGGGGGGGGGGGGEFGGGGGGGGGGGGGGGGGGGGGGGGGGGGGGGGGGGGGGGGGGGGGGGGGGGGGGGGGGGGGGFGGGGGGGGGGGGFGGGGGGGGGGGGGGGGFGFFFFGGGGGGGGGDGGGGGGGGGGGGEC>5::DDGGFGG?FFDGGGF35@FC
@M00200:205:000000000-AKKM3:1:1101:13832:12830 1:N:0:1
ACTGGGTTTAAAGCGTGCGCAGGCGGCGGCTAGTGTCAGGTGTGAAATCCCCGGGCTTAACCTGGGAATTGCGCTTGAAACTAGGTCGCTCGAGTTCAGTAGAGGGGGGTGGAATTCCACGTGTAGAAGTGAAATGCGTAGAGATGTGGAGGAACACCGATGGCGAAGGCAGCCCCCTGGACTGAAACAGACGCTAAGGCACGAAAGCGTGGGGAGCAAACAGGAACAGATACCCAAGTAAGA
+
GGGGCECFGGGGGAC@FGGEED:FGGGGGDG,:F@FEFGG<CFEG9CFFE8FGG>GGG8<,<FG<FEFG?FCEGGBC,5?EFGGF,C=CEGGDGGGF9F?FDGGG>:71CCFGGGF<<FBCFCFGF,003+3<FF7+:2;*1:9A<<FFC>E>CE>,A5C8;8AE58*:EC58*;8/?8CC*01<+<:*26CC5**2+*CE5ECC5CG=:*85>B3>FFGCF8<:*2(.54*+0<*0767:2)
@M00200:205:000000000-AKKM3:1:1101:8586:12840 1:N:0:1
ACTGGGTATAAAGGGAGCGTAGGCGGATAGTTTAGTCAGAGGTGAAAGCCCAGGGCTCAACCTTGGAATTGCCTTTGATACTGGCTATCTTGAGTATGGAAGAGGTATGTGGAACTCCGAGTGTAGAGGTGAAATTCGTAGATATTCGGAAGAACACCAGTGGCGAAGGCGACATACTGGTCCATTACTGACGCTGAGGCTCGAAAGCGTGGGGAGCAAACAGGATTAGATACCCGTGTA
+
GGGGGGGFGGGGGGGFGGGGGGGGGGGGGGGGGGGGGGGGGGGGGGGGGGGEFGGGGFGGGGGGGGGGGGGGGGGGGGGGFGFGFGGGGGGGGGGGGGGGGGGGGGFFGGGFFGGGGGGGGGGGGGGGGGGGGGGFCFGGGGGGGGGGDGGGGGGGFFFGFGG@EFEGGGGGGGGGDFGGGGGF9DF9EFGFG>DEGG>CGG9EGGGGGGGGGGAC>=8CFGGG<C:<==<CFFGGFFFG
@M00200:205:000000000-AKKM3:1:1101:29673:12919 1:N:0:1
ACTGGGTGTAAAGGGCTCGTAGGCGGTTTGTCGCGTCGGGAGTGAAAACCAGGTGCTTAACACCTGGCTTGCTTTCGATACGGGCAGACTGGAGGTATGCAGGGGAGAACGGAATTCCTGGTGTAGCGGTGAAATGCGCAGATATAAGGAGGAACACCGGTGGCGAAGGCGGTTCTCTGGGCATTACCTGACGCTGAGGAGCGAAAGTGTGGGGAGCGAACAGGAGTAGATACCCTTGTA
+
GGGGGGGGGGFDGFFDEFCCBCEFEEFGEGGDCFG@CFEGCC@@@AEAFFGGGFDCGFFGGGGGGGFF<FGDGFGGGGCEB@CEGFFG,BE@<FDCGFGGDFDDGDDC=BFGCFFC9DFFGGGF:=DDEC>7DB,><FEGGD<B,,@CE@CFGCFFFGEE7<F>C7EGGEFC5CC9;B?F7*=C9C+99>=CGDC*/;:<AFGECC/2A+CEEG@GBE8*97@9?**.89<CCF6*07BC
@M00200:205:000000000-AKKM3:1:1101:4658:12933 1:N:0:1
ATTGGGTGTAAAGGGCGCGTAGGCGGGATGGCAAGTCGGTCGTGAAATCCTTCGGCTCAACCGAAGAACGTCGATCGATACTGCTGTTCTAGAGGATTGCAGAGGAGACTGGAATTCCCGGTGTAGCGGTGAAATGTGTAGAGATCGGGAGGAACACCGGTGGCGAAGGCGGGTCTCTGGGCAATTCCTGACGCTGAGGCGCGAAAGCGTGGGGAGCAAACGGGATTAGATACCCCGGTA
+
GGGGGGGGGGGGGGGGGGGGGGGGGGGGGGGGGGGGGGGGGGGGGGGGGGGGGGDFGGGGGGG=FGGGGGGGGGGGGGGGGGGGGGGGGGGGGGGGGGGGGGGGGGGGGGGGGGGGGGGEGGGGCFGGGGGGCFGFGGGGCGGGGGGDEFEGGGGFDCGGGGGGGGGGGGGGGGGGGGGGCFG86<EGG79<EEDGGGFF5DGEGGGG=CEGGGFD@F*8CDEGFDF?47:7ACEF3)0:
@M00200:205:000000000-AKKM3:1:1101:8554:12940 1:N:0:1
ATTGGGCATAAAGGGAGCGTAGGCGGATAGTTTAGTCAGAGGTGAAAGCCCAGGGCTCAACCTTGGAATTGCCTTTGATACTGGCTATCTTGAGTATGGAAGAGGTATGTGGAACTCCGAGTGTAGAGGTGAAATTCGTAGATATTCGGAAGAACACCAGTGGCGAAGGCGACATACTGGTCCATTACTGACGCTGAGGCTCGAAAGCGTGGGGAGCAAACAGGATTAGATACCCCAGTAAGA
+
GGGGGGGGGGGGGGGGGGGGGGGGGGGGGGGGGGGGGGGGGGGGGGGGGGGGGGGGGGGGFGGGGGGGGGGGGGGGGGGGFGGGGGGGGGGGGGGFGGGGGGGFFFFFGGGGGGGGGGGGGGGGGGGGGGGGGGGFGGGGFGGGGFGGGFCGFGEFFFGGGG?CEGGGGGGGGGGFEGFGGGGGGGGGGGGFGGDCGGDCEGGGGEGGGGGCFEBGFFEF4CGG0<7=FF?F+<:5>>FFGEB
@M00200:205:000000000-AKKM3:1:1101:6982:12944 1:N:0:1
ATTGGGCTTAAAGGGCGCGTAGGCGGCGTGGTAAGTCACTTGTGAAATCTCTGAGCTTAACTCAGAACGGTCAAGTGATACTGCTGTGCTAGAGTGCAGAAGGGGCAATCGGAATTCTTGGTGTAGCGGTGAAATGCGTAGATATCAAGAGGAACACCTGAGGTGAAGACGGGTTGCTGGGCTGACACTGACGCTGAGGCGCGAAAGCCAGGGGAGCAAACGGGATTAGATACCCTAGTA
+
GGGGGGGGGGGGGGGGGGGGGGGGGGGGGGGGGGGGGGGGGGGGGGGGGGGGGGGGGGGGGGGGGGGGGGGGGGGGGGGGGGGGGGGGGGGGGGGGGGGGGGGGGGGGGGGGGGGGGGGGGGGGGGGGGGGGGGGGGGGGGGGGGGGGFGGGGGGGGGDGGGGGGGGGFGGGGGGGGGGGGGGGGGGGGGGGGGGGGGGGGGGGEGGGGFGGGG>DFGGGGGGGFGGBFFFGCCFFFFF9
@M00200:205:000000000-AKKM3:1:1101:27758:12946 1:N:0:1
ACTGGGCTTAAAGCGAGCGCAGGCGGTTTAATAAGTCTGATGTAAAAGGCAGTGGCTCAACCATTGTGTGCATTGGAAACTGTTAGACGTGAGTGAAGTAGAGGAGAGTGGAATTCCATGTGTAGCGGTGAAATGCGTAGATATATGGAGGAACACCGGTGGCGAAAGCGGCCCTCTGGACTGTAACTGACACTGAGGGCCGAAAGCGTGGGTAGAAAACAGGATTAGAGACCCGCGTAAGA
+
6@6FCFFGGGFGG9C7FECCCCG7BFG+BACF,;ECEAFFFGG9ECCF,EF7,C@FFFEEFECC<FC9,<,C,EFE9FFG,CFCDF9F,C:F7?9,9CF<FAEDE=,BF9DFG9F<?FCFFDF,?B:F7=AEEGG9F=+@+,:7,,CDFG7FBCF,=BEFEGF7++BCFD>@*>3@,,7:DB>>D;F7<8A2>7CG6****1*1*37CEGGEF95++4*<<*37)183+/.*2;*C35)**.
@M00200:205:000000000-AKKM3:1:1101:26813:12954 1:N:0:1
ATTGGGTTTAAAGGGAGCGTAGGCGGATAGTTTAGTCAGAGGTGAAAGCCCAGGGCTCAACCTTGGAATTGCCTTTGATACTGGCTATCTTGAGTATGGAAGAGGTATGTGGAACTCCGAGTGTAGAGGTGAAATTCGTAGATATTCGGAAGAACACCAGTGGCGAAGGCGACATACTGGTCCATTACTGACGCTGAGGCTCGAAAGCGTGGGGAGCAAACAGGATTAGATACCCTAGTA
+
GGGGGGGGGGGGGGGGGGGGGGGGGGFEDFFGGGGGDCGDFGGGGGGGGGCFCGGGGGGGGG?FGGF<FGGGGGGGGGGGGGGGG8CFGGFGGGDFGGGFGGGGGFGAFGGGGGCFGGGFGGGGGGGGGGGGGGGFCGGGGDAGGF<FDGGGGGGGGGGGGGGGGGGGGGGDGEGCFGGGCGFGGGGGGGGGGDCGE5FGFFEE8E4DEEGGGG>CEFFF<*943FGFFFEDGDG05=A9
@M00200:205:000000000-AKKM3:1:1101:18929:12960 1:N:0:1
ATTGGGTTTAAAGGGAGCGTAGGCGGATAGTTTAGTCAGAGGTGAAAGCCCAGGGCTCAACCTTGGAATTGCCTTTGATACTGGCTATCTTGAGTATGGAAGAGGTATGTGGAACTCCGAGTGTAGAGGTGAAATTCGTAGATATTCGGAAGAACACCAGTGGCGAAGGCGACATACTGGTCCATTACTGACGCTGAGGCTCGAAAGCGTGGGGAGCAAACAGGATTAGATACCCGAGTA
+
GGGGGGGGGGGGGGGGGGGGGGGGGGGGGGGGGGGGGGGGGGGGGGGGGGGGGGGGGGGGGGGGGGGGGFGGGGGGGGGGGGGGGGGGGGGGGGGGGGGGGGGGGGGGGGGGGGGGGGGEGFFGGGGGGGGGGGGGGGGGGGGGGGGGGGGGGGGGFGFFCGGGGGGGGGGGGGGGDGGGGGGFGGGGGGGGGGGGGGGFGFGGGGGGGGDGGGFDFGGGD46CDFGFFFFGFG?DA::F
@M00200:205:000000000-AKKM3:1:1101:4554:12974 1:N:0:1
ACTGGGTTTAAAGGGCGCGTAGGCGGGGAGGTAAGTCGGGTGTGAAATCCCTCGGCTCAACCGAGGAACGGCGCTTGATACTGCATGGCTTGAGGGAGACAGGGGTAAGCGGAACTGATGGTGGAGCGGTGAAATGCGTTGATATCATCAGGAACACCGGTGGCGAAAGCGGCTTACTGGGTCTCTTCTGACGCTGAGGAACGAAAGCTAGGGTAGCGAACGGGATTAGATCCCCTTGTA
+
GGGGGGGGGGGGGGGGGGGGGGGGGGGGFGGGGGGGGGGGGGGGGGGGGGGGGGGGGGGGGGGGGGGGGGGGGGGGGGGGGGGGGGGGGGGGGGGGGGGGGGGGGGGGGGGGGGGGGGGGGGGGGGGGGCGGFGGGGGGGGGGGGGGGGGGGGGG8:FGGGGGGGGDCEGGGGGGGGGGGGGGGGGGGGGGFCE5EGGGGGDECGGGGGGGGGFFG4EG857EG<C47=@<*3;CG>FFG
@M00200:205:000000000-AKKM3:1:1101:10837:12974 1:N:0:1
ATTGGGTTTAAAGGGAGCGTAGGCGGATAGTTTAGTCAGAGGTGAAAGCCCAGGGCTCAACCTTGGAATTGCCTTTGATACTGGCTATCTTGAGTATGGAAGAGGTATGTGGAACTCCGAGTGTAGAGGTGAAATTCGTAGATATTCGGAAGAACACCAGTGGCGAAGGCGACATACTGGTCCATTACTGACGCTGAGGCTCGAAAGCGTGGGGAGCAAACAGGATTAGATACCCTGGTAAGA
+
GGGGGFCFCEFGFGGGGDCFGGGGGGGGGGGGFGFGGGGGGCGGGGGGGGGGGGGGGGGGGGGGGGGGGGGGGGGGGGGGGGGGGGGGGGGGFGFGGGGGGGGGGGGGGGGGGGGGGGDGDDGGGGGGGGGGGGGGGGGGGGGGGGGGGGGGGGGGFFGGGGGGGDGE>DGGGGGGGFGCFFGGGCDFGGGCEEGGGFC9CGGGGGGGDEGGGGFGEGGG5CFGFFG3;:6+?CC4A:;97;5
@M00200:205:000000000-AKKM3:1:1101:15537:12980 1:N:0:1
ATTGGGTTTAAAGCGCGCGCAGGTGGTTTCTTAAGTCTGATGTGAAAGCCCACGGCTCAACCGTGGAGGGTCATTGGAAACTGGGAGACTTGAGTGCAGAAGAGGAAAGTGGAATTCCATGTGTAGCGGTGAAATGCGTAGAGATATGGAGGAACACCAGTGGCGAAGGCGACTTTCTGGTCTGTAACTGACACTGAGGCGCGAAAGCGTGGGGAGCAAACAGGATTAGATACCCGAGTA
+
GGGGGGGGGGGGGGGGGGGGGGGGGGGGGGGGGGGGGGGGGGFGGGGGGGGGGGGGGGGGGGGGGGEGGGGGGGGGGGGGGGGGGGGGGGGGGGGGGGGGGGGFFGGGGGGGGGGGGGGGGGGGGGGGGGGGGGGGGGFGEEDFGFGGADGGGGGGGGFGFGGGGGGGGGGGGGGGGGGGGGGGGGGGG7,>DFFGGGGFGGCEGGGFGCGGGGAD>GGGCGGGFGC???>GGG8)0007
@M00200:205:000000000-AKKM3:1:1101:20463:12997 1:N:0:1
ATTGGGCGTAAAGGGAGCGTAGGCGGATAGTTTAGTCAGAGGTGAAAGCCCAGGGCTCAACCTTGGAATTGCCTTTGATACTGGCTATCTTGAGTATGGAAGAGGTATGTGGAACTCCGAGTGTAGAGGTGAAATTCGTAGATATTCGGAAGAACACCAGTGGCGAAGGCGACATACTGGTCCATTACTGACGCTGAGGCTCGAAAGCGTGGGGAGCAAACAGGATTAGATACCCCAGTAAGA
+
GGGGGGGGGGGGGGGGGGGGGGGGGGGGGGGGGGGGGGGGGGGGGGGGGGGGGGGGGGGGGFGGGGGGGGGGGGGGGGGGGGGGGGGGGGGGGGGGGGGGGGGGGGGGGGGGGGFGGGGGGGGGGGGGFGGGGFGGGGGGFGGGGGGGGGGDGGGGGGGGGGGGGGGGGGGGGGGGFGGGGGGGGGGGGGAFCEG>CFFFGGGGGGGG=?BGGGFG3CGE756C;<FFFFFCCFGGEBFG749
@M00200:205:000000000-AKKM3:1:1101:9536:12998 1:N:0:1
ATTGGGTTTAAAGGGCGTGTAGGCGGGATGGCAAGTCGGTCGTGAAATCCTTCGGCCCAACCGAAGAAGTGCGTCCGATACTGCTGTCCTTGAGGGTTGGAGAGGAGACTGGAATTCCCGGTGTAGCGGTGAAATGTGTAGAGATCGGGAGGAACACCGGTGGCGAAGGCGGGTCTCTGGCCAATTCCTGACGCTGAGGCGCGAAAGCGTGGGGAGCAAACGGGATTAGATACCCTCGTAAGA
+
GGGGGGGGGGGGGGGGGGGGGGGGGGGGGGGGEGGGFFGGGGGGGGGGGGGGGGGGGEFGGGGGDGGGGFGGGGGGGGGGGFFGGGGGGGGGGGGGGGGGGGGGGGGGGGGGGGGFCGGGGGGGDFGGDGGGGGGGGGGGGGGADGFGGDGGGG8DFGGGFEGGGGGGDGGGGGGGGGGGGGGCCFGF9CCFEG7C*:A=EC=?GGGFECGGGG3DFGGFGDGGFGG)68>>+<@=FE:=D?4
@M00200:205:000000000-AKKM3:1:1101:29386:13008 1:N:0:1
ACTGGGCTTAAAGGGAGCGTAGGCGGATAGTTTAGTCAGAGGTGAAAGCCCAGGGCTCAACCTTGGAATTGCCTTTGATACTGGCTATCTTGAGTATGGAAGAGGTATGTGGAACTCCGAGTGTAGAGGTGAAATTCGTAGATATTCGGAAGAACACCAGTGGCGAAGGCGACATACTGGTCCATTACTGACGCTGAGGCGCGAAAGCGTGGGGAGCAAACAGGATTAGATACCCGCGTAAGC
+
GGGFFGGGGGGGGGGGGGGGGGGGGGGEGGGFGGGGCFGDGEGFGGGGGFGGGGEGDGGGGGGGGGGFGGFFGGGFGGGFGGGGGFGGGFCGGGGGGGGGGGGGGGGGGGGGGGGGGGGFCFGFGFAEFFFFEGFFGGGFFGGAFFGGGGGGFFFFFGGG<FGGGGGGDGGDGGDGGGGGGGFGGGFC;+BEGDGGGGFF5*=EBED8EGGDDGFGFGGGFFG*2077*16>C@FCDDFDD?)
@M00200:205:000000000-AKKM3:1:1101:25807:13024 1:N:0:1
ACTGGGCTTAAAGGGCGCGTAGGCGGCCGATTAAGTCGGGGGTGAAAGCCTGTGGCTCAACCACAGAACTGCCTTCGATACTGGTTGGCTTGAGACCGGAAGAGGACAGCGGAACTGCGAGTGTAGAGGTGAAATTCGTAGATATTCGCAAGAACACCAGTGGCGAAGGCGGCTGTCTGGTCCGGTTCTGACGCTGAGGCGCGAAAGCGTGGGGAGCAAACAGGATTAGATACCCCCGTA
+
GGGGGG9FGFEGGGGGGGGGGGGGGGFGFGGGGFCGCGEGGGGGGGGAFGGGFGGGG8FGGG@FFGGG<FGGGGGGGGFAFGGGGF7CDEGGFF?,BEECGEFFGGGEGGGGGGGGGGGGGGGFGGGGGGGGGGGGGGGFGGGGGFFGBEGGDFGGCGGFG@CEGGGG>FCGDEG;C?FGG7@5E:8E?FFGDDGGCC8F5DEG8:5DGG8EEGB5@=GGGCGG<CF<@FBGF:CFD)0:
@M00200:205:000000000-AKKM3:1:1101:14846:13025 1:N:0:1
ACTGGGTATAAAGCGCGCGCAGGCGGTTCCGAAAGTCGAATGTGAAAGCTCCCGGCCCAACTGGGAGAGGCCGTTCGAAACTTCGGGACTTGAAGGCGGGAGAGGCAGATGGAATTTCCGGTGTAGCGGTAAAATGCGTAGATACCGGAAGGAACACCAGTGGCGAAAGCGATCTGCTGGCCCGCCCTTGACGCTCAGGCGCGAAAGCTAGGGGAGCGACCGGGATTAGATACCCCTGTA
+
[truncated: 29,987,429 more chars]
