# Supplementary material for: Responses of rhizosphere soil bacteria to 2-year tillage rotation treatments during fallow period in semiarid southeastern Loess Plateau
Source: PeerJ. 2020 May 5;8:e8853. doi: 10.7717/peerj.8853 (PMC7207221; doi:10.7717/peerj.8853)
Supplement: Supplemental Information 50 [file peerj-08-8853-s050.gz › G3''L3.R1.fastq]

@M00200:207:000000000-ALC1F:1:1101:24439:14967 1:N:0:5
ATTGGGTTTAAAGGGCCAGTAGGCGGCCGATTAAGTCCGACGTGAAATCCCCAGGCTTAACTTGGGAACTGCGTCGGATACTGATTGGCTTGAATTCGGGAGAGGGATGCAGAATTCCAGGTGTAGCGGTGAAATGCGTAGATATCTGGAGGAATACCGGTGGCGAAGGCGGCATCCTGGACCGACATTGACGCTGAACGGCGAAAGCTAGGGGAGCAAACGGGATTAGATACCCCAGTA
+
GGGGGGGGGGGGGGGGGGGGGGGFGCGGGGGGGGGGGGGGGGGGGEEFGGFGGGGGGFGGGGGGGGGFGFGGGGGGGEGGGGGGCGGGGGGGGGFGDGGGGGGEDEGGGGGFGGGGGGGFGDEGGBFGGFGEFGCGFGGGGGGGGGGGGGGGFGGGG7EGGGGFGGGGGGGGGEGFGGGFGGGGGGCE+C?FGGGGGGFGDDGGGGGGGGGGFGDDDGGGFF<>EBFFFFFFFCF@>DFF
@M00200:207:000000000-ALC1F:1:1102:7127:11687 1:N:0:5
ATTGGGCATAAAGCGCGCGTAGGCGGTTTCTTAAGTCTGATGTGAAAGCCCACGGCTCAACCGTGGAGGGTCATTGGAAACTGGAAAACTTGAGTGCAGAAGAGGAAAGTGGGATTCCATGTGTAGCGGTGAAATGCGCAGAGATATGGAGGAACACCAGTGGCGAAGGCGGCTCGCTGGATCTTTTCTGACGCTGAGGCGCGAAAGCTAGGGGAGCAAACGGGCTTAGATATCCCTGTA
+
GGCGFFGDFFFGAFFGGGDGGGGFFD@6@,,C<FFFFGFC9FFEFGFADGGGGGGD:CFFCFECF>6E7F?FG9<FACCFFCEFG<F<<EGGGFFGGGGGCFFGGFGGGGGGGF<FEEF?5<,CFFGDDFFE9??FFGGGGCFF,FGFGFGG=3>3FGFC<FGED@>CEGDGGEEED*;@8,BE9FGG?CF+;5?CC2;/3:8*/>E:::C6*>37DGF?EC5D5959>==F+<:?FGF:
@M00200:207:000000000-ALC1F:1:1102:28478:14769 1:N:0:5
ATTGGGTATAAAGGGCGCGTAGGCGGGTTTCCAAGTCGGGGGTGAAATTCCAGGGCTCAACCCTGGGACGGCCTTCGATACTGGGAGCCTGGAGATTGGGAGAGGTGAGTGGAATTCCGAGTGTAGAGGTGAAATTCGTAGATATTCGGAGGAACACCAGAAGCGAAGGCGGCTCACTGGCCCGAGAGTGACGCCGAGGCGCGAAAGCGTGGGGAGCAAACAGGATTAGATACCCCTGCAAGA
+
F9@DFGCF-ECE,CFG@7:8@:@C77:F,,C<<CFFFFD7F+@CCCFE9CF<F<=F<FFGB,+,B<<,9@F+@+:CF7FGGFFFG8FCF,B+,BD8,88<BF7>:BEF=3@D3DFGFGF7@8DF9;FGCEC:FB9;BF7>FDFG9F,>F>E:*<A:F<CFF@CB7C**=*BE@:C9C9@6CCF5*CC*0<<98?*8:/:885*CEEGGC8;*25CEG5:FGDEF:9*9C49>++*8>C)96*(
@M00200:207:000000000-ALC1F:1:1103:11416:1896 1:N:0:5
ATTGGGTATAAAGCGCGCGTAGGCGGTTTTTTCAGTCTGATGTGAAAGCCCACGGCTCAACCGTGGAGGGTCATTGGAAACTGGAAAACTTGAGTGCAGAAGAGGAAAGTGGGATTCCATGTGTAGCGGTGAAATGCGCAGAGATATGGAGGAACACCAGTGGCGAAGGCGACTTTCTTGTCTGTAACTGACGCTGATGTGCGACAGCTTGGGGATCAAACAGGATTAGATACCCCGGTA
+
9FF98CF9F@<99C@F7F7F@77C77@FCFFE,,,CFF9,E9E,,,,,:E@<B:+@FC9,:E7C8+,,,+BC,CF<<9,,:E<8,,,<EEF,,,C,B,,,4,,,<,,,,C9,8,BBFF,B,C<F,<A=+C++,,C<F7>7:+<,C<F9,,3++,@,5>+,@,,>*****@**>>:FCF,,?CF@B9,?E7,6;:C58CC>+<5****3+>*****=C6++2*:**2?***27037<5)1)
@M00200:207:000000000-ALC1F:1:1104:12697:9691 1:N:0:5
ATTGGGCGTAAAGGGCGCGTAGGCGGTGTCGCAAGTCCGTGGTGAAATCTCCAGGCTCAACTTGGAGTCTGCCGCGGAAACTGCGGTGCTAGAGTGTGGGAGAGGTGCGTGGAATTCCCGGTGTAGCGGTGAAATGCGTAGATATCGGGAGGAACACCTGTGGCGAAAGCGGCGCACTGGACCACAACTGACGCTGATGCGCGAAAGCTAGGGGAGCAAACAGGATTAGATACCCCAGTA
+
GGGGGGGGGGGGGGGGGGGGGGGGGGGGGGGGGGGGGGGGGGGGGGGGGGGGGGGGGGGGGGGGGGGGGGGGGGGGGGGGGGGGGGGGGGGGGGGGGGGGGGGGGGGGGGGGGGGGGGGGGGGGGGGGGGGGGGGGGGGGGGGGGGGGGEGGGGGGGGGGGGGGGGGGGGGGGGGGGGGGGGGGGGCEGGGGGGGGGFGGDGGGGGGGGGGGGGGGGGGGGGGGGFFGGGGGEFFGGGGF
@M00200:207:000000000-ALC1F:1:1105:26699:7101 1:N:0:5
ATTGGGTGTAAAGGGTGCGTAGGTGGGCAGGTAAGTCAGTGGTGAAATCTCTGAGCTTAACTCAGAAACTGCCGTTGATACTATCTGTCTTGAATATCGTGGAGGTGAGCGGAATATGTCATGTAGCGGTGAAATGCTTAGATATGACATAGAACACCAATTGCGAAGGCAGCTCGCTACACGGTTATTGACACTGAGGCACGAACGCGTGGGGATCAAACAGGATTAGATACCCCCGTA
+
GGGGFFFEGGGGGGGFFGGFEFGEFG@CGDEEAEGGGFGGCGGFGGGFFGGGGFGGGGGGGGGFFFFGFFGFEFFFGGGGEFGG9EEEFGEEDAFGFG:CCFGGCF79,CFBGCF<FDGGGAFEFCBF7F@FD<E<AEECFFFFD99E?EFFGGGGC=DCFGDF:FEGEF8EE8,@CEC7DFED@B:C7;CFGFF?ECGGGGCG>*8=CGEG5557CF6C01:**2;668:C@CDF>DGG
@M00200:207:000000000-ALC1F:1:1105:10743:16286 1:N:0:5
ATTGGGCTTAAAGGGTGCGTAGGCGGCGCGGTAAGTCGGGTGTGAAATCTCGGAGCTTAACTCCGAAACTGCATTCGATACTGCCGTGCTTGAGGACTGGAGAGGAGACTGGAATTTACGGTGTAGCGGTGAAATGCGTAGATATCGTAAGGAAGACCAGTGGCGAAGGCGGGTCTCTGGACAGTTCCTGACGCTGAGGCACGAAGGTCAGGGGAGCAAACGGGATTAGATACCCGCGTA
+
GGGGGGGGGGGGGGGGGGGGGGGGGGGGGGGGGGGGGGGGGGGGGGGGGGGGGGGGGGGGGGGGGGGGGGGGGGGGGGGGGGGGGGGGGGGGGGGGGGGGGGGGGGGGGGGGGGGGGGGGGGGGGGGGGGGGGGGGGGGGGGGGGGGGGGGGGGGGGGGGGGGGGGGGGGGGGGGGGGGGGGGGGGGGGGGGGGGGGGGGGGGGGGGGGGGGGGGGGGGGGGGGGGGGGFGGGGGGFDGG
@M00200:207:000000000-ALC1F:1:1106:8848:5163 1:N:0:5
ATTGGGTTTAAAGAGCGCGCAGGCGGTCGTTCAAGTCGCGTGTGAAAGCCCCCGGCTCAACTGGGGAGGGTCACGCGATACTGATCGACTCGAAGGCAGGAGAGGGTAGTGGAATTCCCGGTGTAGTGGTGAAATGCGTAGATATCGGGAGGAACACCAGTGGCGAAGGCGACTACCTGGCCTGTTCTTGACGCTGAGGCGCGAAAGCTAGGGGAGCAAACGGGATTAGATACCCGTGTA
+
GGGGGGGGGGGGGGGGGGGGGGGGGGGGGGGGGGGGGGGGGGGGGGGGGGGGGGGGGGGGGGGGGGGGGGGGGGGGGGGGGGGGGGGGGGGGGGGGGGGGGGGGGG@GFFGGGGGGGGGGGFFFGFGGGGGGGGGGGGFGGGGGGGGGGGGGGGGGGGGGGGGGGGGGGGGGGGGGGGGGGGGGGGGGGGGGGGEGGGGGGGGGGGGGGGGGGGGEGGGGGGGGGGGFGGGGGGGDGGFG
@M00200:207:000000000-ALC1F:1:1107:10446:14472 1:N:0:5
ATTGGGCATAAAGCGCGTGTAGGCGGCCCTGCAAGTCGGATGTGAAATCCCACGGCTCAACCGTGGAAGTGCATTCGAAACTGCAGGGCTAGAGTCCTGGAGAGGAAGGTGGAATGCTTGGTGTAGAGGTGAAATTCGTAGATATCAAGCGGAACACCGGTGGCGAAGGCGGCCTTCTGGACAGTGACTGACGCTGAGACGCGAAAGCGTGGGGAGCAAACAGGATTAGATACCCGCGTA
+
GGGGGGGGGGGGGGGGGGGGGGGGGGGGGGGGGGGGGGGGGGGGGGGGGGGGGGGGGGGGGGGGGGGGGGGGGGGGGGGGGGGGGGGGGGGGGGGGGGGGGGGGGGGFGGGGGGGGGGGGGGGGGGGGGGGGGGGGGGGGGGGGGGGGGGGGGGGGGGGGGGGGGGGGGGGGGGGGGGGGGGGGGGGGGGGGGGGGGGGGGGGGDGGGGGGGGGGGDFGGGGGGGGGGGFGGGGGBDEGC
@M00200:207:000000000-ALC1F:1:1107:8840:19723 1:N:0:5
ATTGGGTATAAAGAGTTGCGTAGGTGGCATAATAAGTAGCTAGTGAAATCTGGTGGCTCAACCATTCAGACTATTAGCTAAACTGTTAAGCTCGAGACCGTTAGGGGTAACTGGAATTTCTAGTGTAGGAGTGAAATCCGTAGATATTAGAAGGAACACCGATAGCGTAGGCAGGTTACTGGGACGGTTCTGACACTAAGGCACGAAAGCGTAGGGAGCAAACGGGATTAGATACTCTAGTA
+
GGGGGGGGGGGGGFGGGDFEFEGCEGGC<@F@FFF,CFGC@CFEFGGFCGEEFEFCAFGGC@6BFFAFD9EF@FFEGGGG9CCF<@CCEF,C<C:CD@<:F7F:DDGG7F@EEF<FGC<FE,EFFGCCF@FFFGCB?,4>=F:FFBFFG9F@FECFGGF7B7CBGEGDGE7=9C3@9EFFGD?F>C>EG6DDDF?>DFCA7EE8CEE>E,>ECEG5;EEG?F<DDC*:CACCFFG++8:CFG
@M00200:207:000000000-ALC1F:1:1108:18868:18867 1:N:0:5
ACTGGGTTTAAAGAGCTCGTAGGCGGCTTGGCAAGTCAGGTGTGAAAACTTCAGGCTCAACCTGGAGATGCCACCTGAGACTGCTATGGCTAGAGTCTGGTAGGGGAGCACGGAATTCCTGGTGTAGCGGTGAAATGCGCAGATATCAGGAGGAACACCGGTGGCGAAGGCGGTGCTCTGGGCCAGTACTGACGCTGAGGAGCGAAAGCGTGGGTAGCAAACAGGATTAGATACCCCGGTA
+
GGGGGGGGGGGGGGGGGGGGGGGGGGGGGGGGGGGGGGGGGGGGGGGGGGGGGGGGGGGGGGGGGGGGGGGGGGGGGGGGGGGGGGGGGGGGGGGGGGGGGGGGGGGGGGGGGGGGGGGGGGGGGGGGGGGGGGGGGGGGGGGGGGGGGGGGGGGGGGGGGGGGGGGGGGGGGGGGGGGGGGGGGGGGGGGGGGGGGEGGGGGGGGGGGGGGGGGGGGGGGGGG:FGGGFGGGGFGFE9GB
@M00200:207:000000000-ALC1F:1:1109:12662:14049 1:N:0:5
ATTGGGTGTAAAGCGCGCGTAGGCGGTTTTTTAAGTCTGATGTGAAAGCCCACGGCTCAACCGTGGAGGGTCATTGGAAACTGGAAAACTTGAGTGCAGAAGAGGAAAGTGGGATTCCATGTGTAGCGGTGAAATGCGCAGAGATATGGAGGAACACCAGTGGCGAAGGCGACTTTCTGGTCTGTAACTGACGCTGATGTGCGAAAGCGTGGGGATCAAACAGGATTAGATACCCTAGTA
+
GGGGGGGGGGGGGGGGGGGGGGGGGGGEGGGGGGGGGGGGGGGGGGGGGFGGGGGGGGGGGGGCFGGFGGGGGGGGGGGGGGGGGGGGGGFFGGGGGGGGGGGGGGGGGGGGGFFGGGGGGGGGGGGGGGGGGGGGGGGGGEGEGGGGGGGGGGFGGGGGGGGGGGGDGGGGG@CGGGGGGGGGG9CFGGGGGGDGGGGGGGGGEGGGGGGGGCDDGGGFGGGGGGAC<BGFGGGGGGGG
@M00200:207:000000000-ALC1F:1:1109:17599:14153 1:N:0:5
ATTGGGTTTAAAGCGAGCGCAGGCGGTTGCTTAGGTCTGATGTGAAAGCCTTCGGCTTAACCGAAGAAGTGCATCGGAAACCGGGCGACTTGAGTGCAGAAGAGGACAGTGGAACTCCATGTGTAGCGGTGGAATGCGTAGATATATGGAAGAACACCAGTGGCGAAGGCGGCTGTCTGGTCTGCAACTGACGCTGAGGCTCGAAAGCATGGGTAGCGAACAGGATTAGATACCCTCGTA
+
GGFGGGGGGGGGGGGGGGGGGGGGGGCFGGGGGGGGGGGGGGGFGGGGGGFGGGEECGGGGGGGGGGGGGGGGGGGGGGGFGEFEEGEGGCFGFGFFGGGGGGGGGGGGGFGGFGGGGGGGGGGGGGGGFGGGGGGGGGGGGGGGGGGGGGGGGGGGGGGGGGGGGGGGGGGGGGGGGGGGGGGGGGGGGGGGGGGGGGGGGGGGGGGGGGGGGGGGGGGGGGGGGFF>FGGGFGFGGFG
@M00200:207:000000000-ALC1F:1:1110:12168:3833 1:N:0:5
ATTGGGCATAAAGCGCGTGTAGGCGGGACGGCACGTCGGTCGCTGAAATCCCCCGGCTCAACCGGGGAACGGGCGCCGATACGACCGGCCTGGAGGGACGTAGGGGGACCTGGAACTTCCGGTGGAGCGGTGAAATGCGTTGAGATCGGAAGGAACGCCCGTGGCGAAAGCGAGGTCCTGGACGTTTTCTGACGCTGAGACGCGAAAGCCAGGGGAGCGAACGGGATTAGATACCCGCGTA
+
GGGGGCFGGGGFEGGGGCCGFGFGGG@G@FCFGDGFGGGGGGDGGGGGGGGGGGGGGC7FGDDEGGGGDGGGGDEGGGFGDEGFGGGGGD3FFGCG:FFG:FCCFEG7:FA8FFFCFFGGGG:CFF@FDG1CCFGGGGGECGGGGGGGGGC5?6@E5>EDGGCGGGCCCEGGG?8ECCC<CFGGGGGGGGG9<CCEGGGGGGGG55CCGGFFC?@GEECEG3C55CD)<77:FC44<C5D9
@M00200:207:000000000-ALC1F:1:1111:15078:23277 1:N:0:5
ACTGGGTTTAAAGCGCGCGTAGGCGGTTTTTTAAGTCTGATGTGAAAGCCCACGGCTCAACCGTGGAGGGTCATTGGAAACTGGAAAACTTGAGTGCAGAAGAGGAAAGTGGGATTCCATGTGTAGCGGTGAAATGCGCAGAGATATGGAGGAACACCAGTGGCGAAGGCGACTTTCTGGTCTGTAACTGACGCTGATGTGCGAAAGCGTGGGGATCAAACAGGATTAGATACCCTAGTA
+
GGGGGGGGGGGGGGGGGGGGGGGGGGGGGGGGGGGGGGGGGGGGGGGGGGGGGGGGGGGGGGGGGGGGGGGGGGGGGGGGGGGGGGGGGGGGGGGGGGGGGGGGGGGGGGGGGGGGGGGGGGGGGGGGGGGGGGGGGGGGGGGGGGGGGGGGGGGGGGGGGGGGGGGGGGGGGGGGGGGGGFFGGGGGGGGGGGGGGGGGGGGGGGGGGGGGGG?GFFGGGFGGGGFFGFGGGCGGFGGF
@M00200:207:000000000-ALC1F:1:1112:17402:16453 1:N:0:5
ACTGGGTGTAAAGCGCGCGCAGGCGGTCGGGTAAGTCTGATGTTAAAGCCCGGGGCTCAACCCCGGTCCGCATTGGAAACTGCCTGGCTTGAGTGCAGGAGAGGAAAGCGGTATTCCACGTGTAGCGGTGAAATGCGTAGAGATGTGGAGGAACACCAGTGGCGAAGGCGGCTTTCTGGCCTGTAACTGACGCTGAGGCGCGAAAGCGTGGGGAGCAAACAGGATTAGATACCCCGGTA
+
GGGGGGGGGGGGGGGGGGGGGGGGGGGGGGGGGGGGGGGGGGGGGGGGGGGGGGGGGGGGGGGGGGGGGGGGGGGGGGGGGGGGGGGGGGGGGGGGGGGGGGGGGGGGGGGGGGGGGGGGGGGGGGGGGGGGGGGGGGGGGGGGGGGGGGGGGGGGGGGGGGGGGGGGGGGGGGGGGGGGGGGGGFFGGGGGGGGGGGGGGGGGGGGGGGGGGGGGGGGGGGGGGGGGGFGGFFGGFGG
@M00200:207:000000000-ALC1F:1:1112:25629:20649 1:N:0:5
CTTGGGTATAAAGGGTGCGCAGGCGGGCCTTTAAGCCGGCGGTGAAATCGCGGGGCTCAACCCCGCCGAGCCGTCGGAACTGGGGGCCTTGAGTGCGGCGGAGGCATGCGGAATGCGCGGTGTAGCGGTGAAATGCATAGATATCGCGCCGACCCCCGATCGCGACGGCAGCGTGCCGTGCCGCCACTGACGCCGCGGCACGAAAGCGCGGGGATCCAACAGGATTAGACACCCTACTCAGACC
+
,CFFE@F<FGFGGFCFCGCGGGGG77C:@C8FFFGG<C@FE:FF==FEFCFCGGGD@D<FFFGGGGG>7F:FGEC+8+@FF<,,+>FGG::FF>FG**CC71*<C@<8CE7F7C2@*;C8**;<FC/2*/22+:<C@F+<:+<@FGG*C*:?*?EGGG*:**;?8*/8>C8;:1*;>8?*;;/8EDECF9@5888*/*12C5**2:C8C8**1/*/*2+<;**9*20*:*2CFG**)**20*)-
@M00200:207:000000000-ALC1F:1:1114:8704:23548 1:N:0:5
ATTGGGTTTAAAGGGCGCGTAGGCGGTTCGGCAAGTCTCTAGTGAAATCTCTGGGCTCAACTCAGAGTCTGCTGGGGAAACTGCCGGGCTTGAGTGTGGGAGGGGAGAGTGGAATTACCGGTGTAGCGGTGAAATGCGTTGATATCGGGAGGAACACCTGTGGCGAAAGCGGCTCTCTGGACCACAACTGACGCTGAGGCGCGAAAGCTAGGGGAGCGAACAGGATTAGATACCCCAGTA
+
G<FGGGGEGGGGGEGGDGGGGGGGGGGGGCGGGGF,CFG9CFGGGGGGG9EFGGGGGGGGG9@EFCD<EGGGGCGGDFFGGGGGC@C@FDGGGGE?BFG7FF+CF:F?:5BFFFEG,C9FEFGBFGCFGGGGGGCFGGD<CGGGGGCF**@CFGC,FF<:?FGFGGG@FF>CE8C7EDGG@FG8;FGG6FFGDCEGGE*0?EEGGG5CC:FGGGGE)):78/:78*:@GFFGGDF<CC7>
@M00200:207:000000000-ALC1F:1:1116:24509:4763 1:N:0:5
ACTGGGTTTAAAGGGAACGCAGGCGGTCTTTTAAGTCTGATGTGAAAGCCTTCGGCTTAACCGGAGTAGTGCATTGGAAACTGGGAGACTTGAGTGCAGAAGAGGAGAGTGGAACTCCATGTGTAGCGGTGAAATGCGTAGATATATGGAAGAACACCAGTGGCGAAAGCGGCTCTCTGGTCTGTAACTGACGCTGAGGTTCGAAAGCGTGGGTAGCAAACAGGATTAGATACCCCCGTA
+
GGGGGGGGGGGGGGGGGGGGGGGGGGGGGGGGGGGGGGGGGGGGGGGGGGGGGGGGGGGGGGGGGGGGGGGGGGGGGGGGGGGGGGGGGGGGGGFGGGGGGGGDGGGCFGGGGGGGGGGGGGGGGGGGGGGGGGFFGGEGGGGGGGGGGGGGGGGGGGGGDGGGGGGGGFCGGGGFGGGGGGGGGGGGCFF?EEEDEGFGGGGGGGGGGGGGGGGGGGGGGGGGFGGFFEGGGGFFEGGD
@M00200:207:000000000-ALC1F:1:1116:10366:6200 1:N:0:5
ACTGGGCTTAAAGAGCGCGCAGGCGGTCGTGCAAGTCGCGTGTGAAAGCCCCCGGCTCAACTGGGGAGGGTCACGCGATACTGCTCGACTGGAAGGCAGGAGAGGGAAGCAGAATTCCCGGTGTAGTGGTGAAATGCGTAGATATCGGGAGGAATACCAGTGGCGAAGGCGGCTTCCTGGCCTGTTCTTGACGCTGAGGCGCGAAAGCTAGGGTAGCAAACGGGATTAGATACCCCAGTA
+
GGGGGGGGGGGGGGGGGGGGGGGGGGGGGGGGGGGGGGGGGGGGGGGGGGGGGGGGGGGGGGGGGGGGGGGGGGGGGGGGGGGGGGGGGGGGGGGGGGGGGGGGGGGGGGGGGGGGGGGGGGGGGGGGGGGGGGGGGGGGGGGGGGGGGGGGGGGGGGGGGGGGGGGGGGGGGGGGGGGGGGGGGGGGGGGGGGGGGGGGGGGGGGGGGGGGGGGGGGGGGGGGFGGFGAGGGGGFFGGG
@M00200:207:000000000-ALC1F:1:1118:22867:15710 1:N:0:5
ATTGGGTATAAAGGGCATGTAGGTTGTATACTAAGCGGGGTCTGAAATCCCACGGCTCAACCGTGGAACTGGGCTTCGAACTGGTAAACTAGAGTGAAGTAGAGGTAAGCGGAACTTGGGGTGAAGTAGTGAAATGCATAGATATTCCAGGGAACACCGGTGGCGAAAGCGGCTTACTTGGCTTCAACTGACACTCAAGTGCGAAAGCTAGGGTAGCGAAAGGGATTAGATACCCCAGTA
+
GGGFGGGGGGFGGGGGFGGFEGGGGGGGGGGGGGGGGGGGGGGGGGGGFEGGGGGGGGGGFDGEEEGFFGGGGGFGGGFGGGGGGFGGGGGGGGFFGGGFGGFGGGGGGGDFGGDFFFGGGGGGGGGGGGGGGGGGGGGGGGGGGGGGGGGGGEFGGGEGGGGGGGGDFFGGGGGGGGGGGGGGGGGFCGGGGGGGGGCCCGEGGEEGGGGGGGGGF6>=EG:<88<CGFGGG609DDFG
@M00200:207:000000000-ALC1F:1:1119:13436:13871 1:N:0:5
ATTGGGTATAAAGCGTGCGCAGGCGGTTTTGTAAGCCAGATGTGAAAGCCCCGGGCTTAACCTGGGAATGGCATTTGGGACTGCAAGGCTTGAGTGCGGCAGAGGAGACTGGAATTCCTGGTGTAGCAGTGAAATGCGTAGATATCAGGAGGAATACCGATGGCGAAGGCAGGTCTCTGGGCTGACACTGACGCTCATGCACGAAAGCGTGGGGAGCAAACAGGATTAGATACCCGTGTA
+
GGGGGGGGGGGGGGGGGGGGGGGGGGGGGGGGGGGGGGGGGGGGGGGGGGGGGGGGGGGGGGGGGGGGGGGGCFGGGGGGGGGGGGGGGGGGGGGGGGGGGGGGGGGGGGGGGGGFFGGGGGGGGGGGGGGGGGGGGGGGGGGGGGGGGGGGGGGGGGGGGGGGGGGGGGGGDEFGGGGGGGGGGGCGGGGGGGGGGFGGGFGGGGGGGGGGGGGGGGGGGGGGGGGGGFGGGGGDGGFG
@M00200:207:000000000-ALC1F:1:1119:24996:18154 1:N:0:5
ACTGGGTTTAAAGGGTGCGTAGGCGGTCGGATAAGTCAGAGGTGAAATCCCGGGGCTCAACTTCGGAATTGCCTCTGATACTGTTCGGCTAGAGAGTAGTTGCGGTAGGCGGAATGTATGGTGTAGCGGTGAAATGCTCAGAGATCATACAGAACACCGATTGCGAAGGCAGCTTACCAAGCTACTTCTGACGTTGAGGCACGAAAGCGTGGGGAGCAAACAGGATTAGATACCCCCGTA
+
GGGGGGGGGGGGGCG<FDGGGGGGGGGG7F7FFGGG,<E,;FGGGGGFCFGECGGGGGGGGA96?F:FGD,?,CAEGGGGGGGE9?::BGEGGF,895C?<FDBE@FCF9FGGEFF5,BFEFFGGGGEEGGGGEGGGG9FGG?FFG7B<=@FGCFGGGGGEGFGGGGGGGGGGGG9E8<<C78,BFFGGGFGGGGGGC9C?EGGCEGCCEEGGGGDCGGFGGGGCFFFG*:CGGGDDDBG
@M00200:207:000000000-ALC1F:1:2103:20860:19236 1:N:0:5
ATTGGGTTTAAAGGGAGCGTAGACGGTGAGACAAGTCTGAAGTGAAAGCCCGGGGCTCAACCCCGGGACTGCTTTGGAAACTGCCTGACTGGAGTGCTGGAGAGGCAAGCGGAATTCCTAGTGTAGCGGTGAAATGCGTAGATATTAGGAAGAACACCAGTGGCGAAGGCGGCTTGCTGGACAGTAACTGACGTTGAGGCTCGAAAGCGTGGGGAGCAAACAGGATTAGATACCCTAGTA
+
GGGGGGGGGGGGGGGGGGGGGGEGGGGGGGGGGGGGGGGGGGGGGGGGGGGGGGGGGGGGGGGGGGGGGGGGGGGGGFGGGGGGGGGGGGGGGGGGGGFGGGGGGGGGGGGGGGGGGGGGGGGGGGGGGFGFFFGGGGGGGGGGGGGGGGGGGGGFGGGGG,3>C<CGGGGGGGGGGGGGGGGGGGGGGGGGGGGGGGGGGGGGDEGFEEEEEGGCECECCFGGGGFCGFGFGGGGGGGG
@M00200:207:000000000-ALC1F:1:2104:21608:15698 1:N:0:5
ATTGGGTTTAAAGAGCTCGTAGGCGGCTTGTCGCGTCGGCTGTGAAAACCTAGGGCTCAACCCTGGCCCTGCAGCCGATACGGGCAAGCTAGAATTCGGTAGGGGAGACTGGAATTCCTGGTGTAGCGGCGAAATGCGCAGATCTCAGGAGGAACACCGGTGGCGAAGGCGGCTCTCTGGGCCGATATTGACGCTGAGGAGCGAAAGCGTGGGGAGCGAACAGGATTAGATACCCCCGTA
+
G<EFEGG7CFEFGFEFFFFEGFEGGGGGEG<FCGG+@6@FGGAGGGGGFGEGGFDFGGGFFGGGGGGDFD<FAFGGGCF:FGE>@F<B79FA<?A<FGFGGGGGCEGBFFF>D=,<FGDAA88F==FD@+@@*3FFG>F:B<D,@FFGGFCC:CFCGGCC<F:FC@B<:B7<*5ECFC:CFGGGG>5?<EC9CCCECFC?CF8*/:CFEG8:CE5CE8:>GGGCDFGGFGG?+<619<*9
@M00200:207:000000000-ALC1F:1:2104:8844:24310 1:N:0:5
ATTGGGTTTAAAGGGAGCGTAGACGGTGCAGCAAGTCTGATGTGAAAGGTCGGGGCCCAACCCCGGGACTGCATTGGAAACTGTTGAACTGGAGTACAGGAGAGGTAAGCGGAATTCCTAGTGTAGCGGTGAAATGCGTAGATATTAGGAGGAACACCAGTGGCGAAGGCGGCTTACTGGACTGTAACTGACGTTGAGGCTCGAAAGCGTGGGGAGCAAACAGGATTAGATACCCGAGTA
+
GCGGGGGGGGGGGGGGGGGGGGGGGGGGGFDFGGGGGGGGGGGGGGGGGGGGGGGGG7FGGGGGGGG@EFGGGGGGGGFGGGGFGGGGGGGGGGGGGGGGFGGGGDFEGDFGEGFGAFAEFFGGGGGGGGGGGFGGGGGGGGGGFFCFGGGGGGGGGGGGGFGGGGGGGFGGB::CCGGCCFFGFGGGGGGGGGGGGGGFDGGCFEDGGCGGEGGG*;FFFFCGGG=FGFFGG+CGGG3*
@M00200:207:000000000-ALC1F:1:2105:19276:11156 1:N:0:5
ATTGGGTTTAAAGGGTCCGTAGGCGGTGTGGCAAGTCGGGAGTGAAATCTCTGGGCTTAACCCAGAGGCTGCTTCCGAAACTGCCATGCTGGAGTGTGGGAGAGGCGAGTGGAATTGCAGGTGTAGCGGTGAAATGCGTAGATATCTGCAGGAACACCCGTGGCGAAGGCGGCTCGCTGGACCACAACTGACGCTGAGGGACGAAAGCTAGGGGAGCAAACAGGATTAGATACCCCAGTA
+
GGGGGGFFGGGGGGGGGGGGGGGGGGGGGGGGGGGGGGGGGGGGGGGGGGGGGGGGGGGGGGGGGGGGGGGGGGGGGGGGFGG,BFGGGGGGGGGGGGGGGGGGGGGGGGFGGGGGGGGGGGGGGGGGGGGGGGGGGGGGGGGGGGGGCFGGGGGGGGGGGGGGGGGGEFEGDGGGGGGGFFEGGGGGGGGGGGGGGGGGGFEGGGGGGGGGGGGGGGGGGGGGGGGGGGGGFGGGGGGG
@M00200:207:000000000-ALC1F:1:2106:2293:14153 1:N:0:5
ACTGGGTGTAAAGGGCTCGTAGGCGGTTTGTCGCGTCGGGAGTGAAAACTCAGGGCTTAACCCTGAGCCTGCTCCCGATACGGGCAGACTAGAGGTATGCAGGGGAGAACGGAATTCCTGGTGTAGCGGTGAAATGCGCAGATATCAGGAGGAACACCGGTGGCGAAGGCGGTTCTCTGGGCATTACCTGACGCTGAGGAGCGAAAGTGTGGGGATCAAACAGGATTAGATACCCCCGTA
+
GGGGGGGGGGGGGGGGGGGGGGGGGGGGGGGGGGGGGGGGGGGGGGGGGGGGGGGGGGGGGGGGGGGGGGGGGGGGGGGGGGGGGGGGGGGGGGGGGGGGGGGGGGGGGGGGFGGGGGGGGGGGGGGGGGGGGGGGGGGGGGGGGGGGGGGEGGGGGGGGGGDGGGGGGGGGGGGGGGGGGGGGGGGGGGCCEGCG8@CGGGDGGGGGGGGGGGGCFGGGGEGG5FFGGFGGGGFFGGGG
@M00200:207:000000000-ALC1F:1:2107:16432:3976 1:N:0:5
ATTGGGTATAAAGGGCGCGTAGGTGGTTTGATAAGGGTGTGGTGAAAGTCCGGGGCTCAACCCCGGATCTGCCGTGCCGACTGTCAGACTAGAGGGCTCGAGAGGCAGGCGGAATTCCGGGTGTAGCGGTGGAATGCGTAGAGATCCGGAAGAAGACCGGTGGCGAAGGCGGCCTGCTGGCGAGTACCTGACACTGAGGCGCGACAGCGTGGGGAGCAAACATGATTAGATACCCCAGTA
+
GGGGGGGFGGGGGGGGGGGGGGGGGGGGGGGGGGGGGGGGGGGGGGGGGGGGGGGGGGGGGGGGGGGGGGGGGGGGGGGGGGGGGGGGGGGGGGGGGFGGGGGGGGGGGGGGGDFGFGGGGFFGGGGGGGGGGGGGGGFGGGGGGGCGGGGGGGGGGGEFGGGGGGGGGGGGGGGGGGGGGGGGGGGGGGGGGGGGGGGGGGGGGGGFGGGGGGGEGGGCC?25CFGGGFGGGFFGGDGG
@M00200:207:000000000-ALC1F:1:2107:25227:9473 1:N:0:5
ACTGGGTTTAAAGCGCACGTAGGCGGTATTGCAAGTCGGATGTGAAATCCCTCGGCTTAACCAAGGAAGTGCATCCGAAACTGCTGTACTTGAGTACGAAAGAGGATCGCGGAATTCCCGGTGTAGAGGTGAAATTCGTAGATATCGGGAGGAACACCAGTGGCGAAGGCGGCGATCTGGGTCGATACTGACGCTGAGGTGCGAAAGCGTGGGGAGCAAACATGATTAGATACCCCCGTA
+
GFGGGGGGGGGGGCF:FGGEFGG9FGFEEFFGCFGGGGGGGGGGGGGGGGGGCEGGGGGGGCEFGGGGGGGGGGFGGGGGGGGGGGE<FGGGGGGFCDEGGGGGGG<BFFFGGGGGGGFGGCEGGG9DGGGGGFGFFGGGGGFFGGDGGGGDGGGGDF@CFGGGGGGGGGGEGGDEGGGGGFGGG>EEGGGGEGDEGFGGGGGGGDGCEGGGGGGEECFFE?-5:9CCGFGGCFF5)9CD
@M00200:207:000000000-ALC1F:1:2107:10122:13809 1:N:0:5
ACTGGGTATAAAGGGTGCGTAGGCGGGCAGGTAAGTCAGGGGTGAAATCTTCGAGCTTAACTCGGAAACTGCCTTTGATACTATCTGTCTTGAATATTGTGGAGGTAAGCGGAATATGTCATGTAGCGGTGAAATGCTTAGATATGACATAGAACACCCATTGCGAAGGCAGCTTACTACGCATATATTGACGCTGAGGCACGAAAGCGTGGGGATCAAACATGATTAGATACCCGGGTA
+
GGGGGGGGGGGGGGGGGGGGGGGGGGGGGGGGGGGGGGGGGGGGGGGGGGGGGGGGGGGGGGGGGGGGGGGGGGGGGGGGGGGGGGGGGGGGGGGGGGGGGGGGGGGGGGGGGGGGGGGGGGGGGGGGGGGGGGGGGGGGGGGGGGGGGGGGGGGGGGGGGGGGGGGGGGGGGGGGGGGGGGGGGGGGGGGGDGGGGGGGGGGGGGGGGGGGGGGGGGGGGF3;FGGGGFGGGFGGGGGG
@M00200:207:000000000-ALC1F:1:2110:5406:8351 1:N:0:5
ATTGGGCATAAAGCGCACGTAGGCGGATCGTTAAGTCGGGGGTGAAATCCTGGAGCTCAACTCCAGAACTGCCTTCGATACTGGCGATCTTGAGTCCGGAAGAGGTGAGTGGAACTCCTAGTGTCGAGGTGGAATTCGTAGATATTAGGAAGAACACCAGTGGCGAAGGCGGCTCACTGGTCCGGTACTGACGCTGAGGTGCGAAAGCGTGGGGAGCGAACACGATTAGATACCCTGGTA
+
GGGGFFGGGGGGGGGDGGGGFGGGGGGGGGGGGGGGGGGGGGGGGGGGGGGGGGGGGGGGGGGGGGGGFGGGGGGGGGGGGGGGGGGGGGGGGGGFFGGGGGGGGGGGGGGGGFGGGGGGGGGG-@FFGFGGGGGGGGGFGGGFGGGGFGGFGGGGG7FFFGGGGGGGCFGGGGGFFGGGGGGGGGGGGFDGGEGGGGGGGF=EEGGGGEGGGGGGGGGEE4(-19CDGFGGEGGGGGGG
@M00200:207:000000000-ALC1F:1:2110:26213:18819 1:N:0:5
ATTGGGTGTAAAGAGCTCGTAGGCGGTGTGTCGCGTCGGCCGTGAAAACCTGCAGCTTAACTGTGGGCTTGCGGTCGATACGGGCATCACTGGAGTTCGGCAGGGGAGACTGGAATTCCTGGTGTAGCGGTGAAATGCGCAGATATCAGGAGGAACACCGGTGGCGAAGGCGGGTCTCTGGGCCGATACTGACGCTGAGGAGCGAAAGCGTGGGGAGCGAACTGGATTAGATACCCTAGTA
+
GGGGGFGGGGAEGFGGGGGGGGGGGGCFGGGGGGGGG@CGGGGGGGGGGGGGGGGGGFGGGGGGGGGGGGGGDGGGGGGEGGGGGDGGGGGGGGGGGFCCFGGGGGGGGGGGGGFGGGGGFGGG:>FDFGGGFFGGGGGGGGDFFGGFGGGGGGGGGGGGGGGGGGGGGGGGGGGGGGGGGGGGGGC8EGGGGGGGGCCCFEGGGGGGGGEGGGG5CGGE=9(.977>FF>C+@CDF4<FF
@M00200:207:000000000-ALC1F:1:2112:24379:15640 1:N:0:5
ATTGGGTTTAAAGCGCGTGTAGGCGGGGTGGTGCGTCGGCCGCTGAAATCCCCCGGCTCAACCGGGGAAGGGGCGCCGAAACGACCGCCCTGGAGCGACGTAGGGGGGACTGGAACTTCCGGTGGAGCGGTGAAATGCGTTGAGATCGGAAGGAAAGCCCGTGGCGAAAGCGAGTCCCTGGACGTCGGCTGACGCTGAGACGCGAAAGCCAGGGGAGCGAACGGGATTAGATACCCTAGTA
+
GGGGGGGGGGGGGGGGGGGGGGGGGGGGGGGGGGGGGGGGGGGGGGGGGGGGGGGGGGGGGGGGGGGGGGGGGGGGGGGGGGGGGGGGGGGGGGGGGGGGFGGGGGGGGGGGGGGGGGGGGGGGGGGGGGGGGGGGGGGGGGGGGGGGGEGGGGG-2;CGGGGGGGGGGGGGGGGGGGGGGGGGGGGF*(2;CGGGGGGGGGGGGGGGDGGGGGGGGDGGGGGGGGDGGGGGGGGGGGGFG
@M00200:207:000000000-ALC1F:1:2113:14388:8139 1:N:0:5
ACTGGGTGTAAAGGGCGTGTAGGCGGTTTGTTAAGTCATGTGTGAAATCCCTCGGCTCAACCGGGGAACGACGCATGAAACTGGCAAGCTAGAGTACCAAAGAGGGGGGTGGAATTCCCGGTGTAGCGGTGAAATGCGTAGATATCGGGAGGAACCCCTGTGGCGAAGGCGGCCCCCTGGTTGGATACTGACGCTGATACGCGAAAGCGTGGGGAGCAAACAGGATTAGATACCCCCGTA
+
GGGGGGGGGGGGGFEGGGGGGGGGGGGGGGGGGGGFGGGGGGGGGGGGGGGGGGGGGGGGGGGGGGGGGGGGGGGGGGGGGGGGGGGGGGGGGGGGGGGGGGGGGGGGGGGGGGGGGGGGGGGGGGGGGGGGGGGGGGGGGGGGGGGGGGGGGGG/:EGGGGFGEGGGGGGGGGGGGGGGFGGGGFGGGFCFDGGGGGGGGGGGG8E8CEGGGGGGGFCCGGGGGGGGGFGGGGGGDGGG
@M00200:207:000000000-ALC1F:1:2114:15031:7620 1:N:0:5
ATTGGGTTTAAAGGGTGCGTAGGCGGCTTTACAGGTCTGTGGTTTAATCCCGAAGCTTAACTTCGGTTCGCCATAGAAACCGTATCGCTTGAGCATGGTAGAGGCAAGTGGAATTTCTAGTCTAGCGGTTAAATGCGTAGATATTAGAAGGAACACCAGTGGCGAAGGCGACTTGCTGGGCCATTGCTGACGCTGAGGCACGAAAGCGTGGGGAGCAAATAGGATTAGATACCCCTGTA
+
FCGFGCG7FDGDDA-E;FDFDFGGGGDFGCFFGG,;66CFFF,9@E6CCFGG@F:CFGGGFGG@FEBBBB:FGGGGGF9FGDCDFGGDG<D<FF,<AEFGGC<,=FF@:5=<=A<FEG,?4,9CB9F74+BEA<FCF@FGGC<<FCC<,A@>=,@,@FEF36>F7>333>:*@FCAA;CFGGCFCFDGGGGEEEGE,CGEFE8EC*/:?B:CG55CC?+4C*+0*+90+:F+++4,-22
@M00200:207:000000000-ALC1F:1:2114:6571:16599 1:N:0:5
ATTGGGCTTAAAGCGCGTGTAGGTGGCGGCCTAAGTACCTTGTGAAATCCTGCGGCTCAACCGCAGAACTGCTTGGTATACTGGGTCGCTTGAGCCACCCAGGGGCAACTGGAACAAGCGGTGGAGCGGTGAAATGCGTAGATATCGCTTGGAACGCCAAAGGTGAAAACAGGTTGCTGGGGATGTGCTGACACTGAGACGCGAATGCCAGGGGAGCGAACGGGATTAGATACCCTAGTA
+
GGGGGGGGGGGGGGGGGFGGGGGGGGGGGGGGGGGGGGGGGGGGGGGGGGGGGGGGGGGGGGGGGGGGGGGGGGGGGGGGGGGGGGGGGGGGGGGGG,FFGGGGGGGGGGGGGGGGGGDGG8@CFGGGGGGGGGGGGGGGGGGGGGGGGGGGGGGGGGGGGGGGGGGGGGGGGGFFGGGGGGGGGGGGGGCEGGGGGGGGGGGGG*/<@FGGGDEEGGGE8CEGGGDFGGGGGFB2.22C
@M00200:207:000000000-ALC1F:1:2117:20006:14483 1:N:0:5
ATTGGGCGTAAAGCGTGCGTAGGTGGTTTGTTAAGTCTGATGTGAAAGCCCTGGGCTCAACCTGGGAATTGCATTGGATACTGGCAGGCTAGAGTGCGGTAGAGGGTAGTGGAATTCCCGGTGTAGCAGTGAAATGCGTAGAGATCGGGAGGAACACCAGTGGCGAAGGCGACTACCTGGACCAGCACTGACACTGAGGCACGAAAGCGTGGGGAGCAAACAGGATTAGATACCCGCGTA
+
GGGGGGGGGGGGGGGGGGGGGGGGGGGGGGGGGGGGGGGGGGGGGGGGGGGGGGGGGGGGG,BFGGGGGGGGGGGGGGGGGGGGGGGGGGGGGGGGGGGGGGGGGGGGGGGGGGGGGGGGGGGGGGGGGGGGGGGGGGGGGGGGGGGGGGGGGGGGGGGGGGGGGGGGGGGGGGGGGGGGGGGGGGGGGGGGGGGGGGGGGGGGGGGGGGGG@EGGGGGGGGGGGGGGGGFFGF:(49>D
@M00200:207:000000000-ALC1F:1:2118:24782:4653 1:N:0:5
ATTGGGCATAAAGCGCGCGTAGGCGGTTTTTTAAGTCTGATGTGAAAGCCCACGGCTCAACCGTGGAGGGTCATTGGAAACTGGAAAACTTGAGTGCAGAAGAGGAAAGTGGGATTCCATGTGTAGCGGTGAAATGCGCAGAGATATGGAGGAACACCAGTGGCGAAGGCGACTTTCTGGTCTGTAACTGACGCTGATGTGCGAAAGCGTGGCGATCAAACAGGATCAGATACCCCCGTA
+
GGGGGGGGGGGGGGGGGGGGGGGGGGFGGGGGGGGGGGGGGGGGGGGGGGGGGGGGGGGGGCFCGGGGGGGGGGGGGGGGGGGGGGGGGGGGGGGGGGGGGGGGGGGGGGGGGGGGGGGGGGGGGGGGGGGGGGGGGGGGGGGGGGGGGGGGGGGGGGGGGGFGGGGGGGGGGGGGGGGGGGGGGGGGGGGGGGCGDFFGGGGGGGGGGGGG*.2:EEGGGGGGGB(8FGGGFFCGG1CD
@M00200:207:000000000-ALC1F:1:2118:21450:16132 1:N:0:5
ATTGGGTATAAAGCGCGCGTAGGCGGTTTTTTAAGTCTGATGTGAAAGCCCACGGCTCAACCGTGGAGGGTCATTGGAAACTGGAAAACTTGAGTGCAGAAGAGGAAAGTGGGATTCCATGTGTAGCGGTGAAATGCGCAGAGATATGGAGGAACACCAGTGGCGAAGGCGACTTTCTGGTCTGTAACTGACGCTGATGTGCGAAAGCGTGGTGATCAAACAGGATCAGATACCCTGCTA
+
GGGGGGGGGGGGGGGGGGGGGGGGGGFGGGGGGGGGGGGGGGGGGGGGGGGGGGGGGGGGG,@CFGGGGGGGGGGGGGGGGGGGGGGGGGGGGGGGGGGGGGGGGGGGGGGGGGGGGGGGGGGGGGGGGFGGGGGGGGGGGGGGGGGGGGGGGGGGGGGGGGGGGGGGGGGGGGGGGGGGGGGGGGGGGGGGGGGGGGGGGGGGGGGGGGGG*6=<EGGGGGGGGB2:FGGGGGGGG(32
@M00200:205:000000000-AKKM3:1:1101:8551:1977 1:N:0:1
ATTGGGCGTAAAGCGCGCGCAGGCGGTTTCTTAAGTCTGGTGTCTAATTTCCGTGCTCAACCCCTTTTCGCACTGTTAACTGGGAGACTTTATTTCAGAAGAGTAGTTCTGCATTCCACTTTTATCTTTTTTTTTCTTAGATTTGTTTTTTTACACCAGTTTCTATGGCGGCTCTCTTTACTGTAACTTACGCTTTTCCTCGAAAGCGTTTTTTTCAAACAGTTTTTTTTACCCCGTTTTCTTC
+
EFF@EFGGGGGGGGGGGGGGGGGGEGGGGGGGGGGGFGDFGCFGGFE,6,<,,,:6:C,CCC8?,:,,<+6,8@,,,,,<9,::,B:FG<,,,<,9<CB<=DF,,,,,9,<,,<B59,9,:,:,,8,,<,,++3+3,:8,,,,:,7,,,+++533=>*,7,,3,,,3,387>B*2,4,,,6?,C@FC=,*,*:7**++0+12****0)3*****)2*+005*+*.0*()0(002/<)0)**).)
@M00200:205:000000000-AKKM3:1:1101:20019:1985 1:N:0:1
ATTGGGCTTAAAGCGAGCGCAGGTGGTTTAATAAGTCTGATGTAAAACGCAGTTGCTCAACCATTTTCTTCATTTCTTTCTTTTAGACTTTCTTTCAGTAGAGTTTTTTTGACTTCCTTTTTTTTCGTTTTCTTTCGTAGTTTTATTTTTTTACCCCGGTTTCTTTAGCGGCTCTCTTTACTGTAACTTACACTTTTTCTCGTAAGCGTTTTTTCCAACCATTTTTTCTTACCCGTCTTCCTTC
+
CFG9@EGGGFGFEGEEGGGGGGGGGGGGFGDGF9<FEGF9FEFG9@F,+6++8,:9CC9,99,9:,<,<,9,9<,,,,,69,<C<,,@@C,,,<,66,<,<,,,,,,,7+7,,99,5,9,:,@++,+,:++,,5,5+:,++9,:,3,,,,++,3,83++8++,,,,,,,++*3*3,3,,,,6,?,5>=,*<,>5+,,,12,2**,,*24***6*)*+++***++)3)(+39+52*2).)+*)-)
@M00200:205:000000000-AKKM3:1:1101:23644:2067 1:N:0:1
ATTGGGTTTAAAGGGCGCGTAGGCGGCCTGCTAAGTCGGACGTGAAATCCCCGGGCTCAACCCTGGTACTCCGTCCGAGCCTGGTTGGCTCTAATCCGGGAGAGGGATTCGGAATTCCAGTTTTAGCGTTGACATTCTTATATATCTTTTGTAACACCGTTTTCTAAGGCGGCCTCCTTGACCGGCATTGACGCTGCTGCTCGAAAGCCTTTTTCGCAACCCTTTTTCTATACCCGTTTCATTT
+
GGGGGGGGGGGGGGGGGGGGGGGGGGGGGGGGGGGGGGGGGGGGGGGC<C@@++8>FFAFE=?,,,,,<<,:,DE=++++49BDGGGGG?A,,,<8CFFGF7B++++:,CF87+B>B9,,,<,:,,3++8++,,8,3,85,,3,7,7,,,,,7,@,@FG,6,*5,,67<C7CE*442=,74<<5CE>EC2:F5/1**++2+02*0;D4*+++++)1./?*0***)22(/*6*<A85))0+*)).
@M00200:205:000000000-AKKM3:1:1101:8291:2289 1:N:0:1
ACTGGGTTTAAAGGGAGCGTAGGCGGATAGTTTAGTCAGAGGTGAAAGCCCAGGGCTCAACCTTGGAATTGCCTTTGATACTGGCTATCTTGAGTATGGAAGAGGTATGTGGAACTCCGAGTGTAGAGGTGAAATTCGTAGATATTCGGCAGAACACCAGTGGCGAAGGCGACATACTGGTCCATTACTGACGCTGAGGCTCGAAAGCGTGGGGAGCAAACAGGATTAGATACCCTAGTA
+
GFGGGGGGGGGGGGGGGGGGGGGGGGECF@FA,CFGGGGGGGGGGGGGGGGGFGGGGFGGGGGGGGGGFGGGGGGGGGGGGGGG8FE<FGGFGGGEDGGFFGGFGGFGGGGGGGDGGGDGGGGGGGACFGGGGGGGGGGGGGGGGGF,?+@:FFFGGGGGFGGGGGGGGGGGG>EGGGFG,@E,>DCAC9ADEGGGG55CCFEEFGGGGGDEGGFGFGGEGGFF;GF)*+9;>FGGFFFG
@M00200:205:000000000-AKKM3:1:1101:23936:2300 1:N:0:1
ATTGGGTGTAAAGGGCTCGTAGGCGGTTTGTCGCGTCGGGAGTGAAAACCAGGTGCTTAACACCTGGCTTGCTTCCGATACGGGCAGACTAGAGGTATTCAGGGGAGAACGGAATTCCTGGTGTAGCGGTGAAATCCTCAGATATCAGTATGAACCCCGGTGGTGAAGGCGGTTCTCTTGGAATATCCTGACGCTGAGGAGCGAACGTGTGTGGCGCGCACAGGATTAGATACCCCCGTA
+
EFE@,<8FBFF@EFDGFGECF8@FGGC:C@FE7F7@CCEGGDCFAEGFGG@@FC<FAFAFGFGGGGDGC<FC?EGGGEG:FDGDGGGGGG9??EEAFGGGEE5,4@FGGFCEGGC=FFCF8F<>=,,8:>3>,=F,5,8,,3=DD3,,3,,,33=*<@**5****7D<@7F7:*;9?=,>,,++B2+1<:FF/CDC::C6:<E8C8)1*<@*2*)755*8<C*11*25@?<>EC6F5>B5
@M00200:205:000000000-AKKM3:1:1101:20860:2310 1:N:0:1
ATTGGGCTTAAAGGGAGCGTAGGCGGATAGTTTAGTCAGAGGTGAAAGCCCAGGGCTCAACCTTGGAATTGCCTTTGATACTGGCTATCTTGAGTATGGAAGAGGTATGTGGAACTCCGAGTGTAGAGGTGAAATTCGTAGATATTCGGAAGAACACCAGTGGCGAAGGCGACATACTGGTCCATTACTGACGCTGAGGCTCGAAAGCGTGGGGAGCAAACAGGATTAGATACCCTGTA
+
GGGGGGGGGGGGGFGEGGGGGGGGGGEGGDGGGGGGGGGGGGGGGGGDGGGGGGGGGGGGGGGCGGGGGGGGGGGGGGGGGGGGGGFGGGFGGGGGGGGFGGGGGGGGGGGGGGGGGGEFGGGGGGFGGGGGGGGGGGGGGGGGGFA=A@=>FGGG<FFCGGGGGGGGEGGGGGGFGGGGGGGGGGGGGGFFEGGGGGGDFFGGGGDGGGGGGCD<BGDFF<6C0<F@A6?CCFGFFFA
@M00200:205:000000000-AKKM3:1:1101:18476:2371 1:N:0:1
ACTGGGCTTAAAGCGAGCGCAGGTGGTTTAATAAGTCTGATGTAAAAGGCAGTGGCTCAACCATTGTGTGCATTGGAAACTGTTAGACTTGAGTGCAGTAGAGGAGAGTGGAATTCCATGTGTAGCGGTGAAATGCGTAGATATATGGAGGAACACCGGTGGCGAAAGCGGCTCTCTGGACTGTAACTGACACTGAGGCTCGAAAGCGTGGGTAGCAAACAGGATTAGATACCCCTGTA
+
GGGGGGGGGGGGGGGGGGGGGGGGGGGGGGGGGGGGGGGGGGGGGGGGGGGGGGGGGGGGGGGGGGGGGGGGGGGGGGGGGGGGGGGGGGGGGGGFGGGGGGGGGGGGGGGGGGGGGGGGGGGFFGGDGGGFGCGGGEGGGGGGGGGGGGGGGGGGGGGGGGGGGGGGGDFEEGGGGGFFGGGGGGGGGFCGGGGGFEG5EDGGGGGGGGGGEGEGFFFEGFCFFDGEFFFGCFFGF;@
@M00200:205:000000000-AKKM3:1:1101:18809:2372 1:N:0:1
ATTGGGTATAAAGGGCTCGTAGGCGGTTTGTCGCGTCGGGAGTGAAAACCAGGTGCTTAACACCTGGCTTGCTTCCGATACGGGCAGACTAGAGGTATTCAGGGGAGAACGGAATTCCTGGTGTAGCGGTGAAATGCGCAGATATCAGGAGGAACACCGGTGGCGAAGGCGGTTCTCTGGGAATATCCTGACGCTGAGGAGCGAAAGTGTGGGGAGCGAACAGGATTAGATACCCGGGTA
+
GGGGGGGGGGGGGGGGGGGGGGGGGGGGGGGGGGGGGGGGGGGGGGGGGGGGGGGGGGGGGGGGGGGGGGGGGGGGGGGGGGGGGGGGGGGGGGGGGGGGGGGGGGGGGGGGGGGGGGGGGGGGGGGGGGGGGGGFGGGGGGGGEGFGGGGGGGGGGGGGGGGGGGGGGFGGGGGGGGGGDFGGGGFGFGGGGGGGGG=6CD5:EECFGGGGGGDDDGEGGGGGFCC??FFF7CFDEBFG
@M00200:205:000000000-AKKM3:1:1101:8336:2385 1:N:0:1
ATTGGGCTTAAAGGGCGCGTAGGCGGCCGATTAAGTCGGGGGTGAAAGCCTGTGGCTCAACCACAGAATTGCCTTCGATACTGGTTGGCTTGAGACCGGAAGAGGACAGCGGAACTGCGAGTGTAGAGGTGAAATTCGTAGATATTCGCAAGAACACCAGTGGCGAAGGCGGCTGTCTGGTCCGGTTCTGACGCTGAGGCGCGAAAGCGTGGGGAGCAAACAGGATTAGATACCCTAGTA
+
GGGGGGGGGGGGGGGGGGGGGGGGGGDGGGGGGGGGGGGGGGGGGGGGGGGGGGGGGEGGGGGGGGGGGGGGGGGGGGGGEGGGGGGGGGGGGGGGGGGGEGGGDGGGGGGGGGGFDGGGGFGGGGGGGGGGGGCFFCGFGGGGG,7FDFCGGGGGGGGGGGGGGGGDGGGGGGGGGGGFGFGGGDECEGGGGDGGGGG5EGEEEEGGGGGGDGFGFGGGGGGGFGF?FBFGECC4FFFG
@M00200:205:000000000-AKKM3:1:1101:23097:2415 1:N:0:1
ATTGGGCATAAAGCGAGCGCAGGTGGTTTAATAAGTCTGATGTAAAAGGCAGTGGCTCAACCATTGTGTGCATTGGAAACTGTTAGACTTGAGTGCAGTAGAGGAGAGTGGAATTCCATGTGTAGCGGTGAAATGCGTAGATATATGGAGGAACACCGGTGGCGAAAGCGGCTCTCTGGACTGTCACTGACACTGAGGCTCGAAAGCGTGGGTAGCAAACAGGATTAGATACCCGCGTAAGAT
+
GGGGGGGGFGGGGGGGGGGDCGGDECFFFGGGFGGGGGGGGGGFGGGGGGGGGGGGGGGG<ECGGGGGGGGGGGGGGGGGGGGGGGFGAFFGGGGGGGGGGFGG8CFEFFFGGGGGEDGFFGGGGFGEFGCCF9E9FFEEECFGGGG9FG@BAFFGECCGGGDGGCECGEFGDEFCCCCFGGGFFGGGGGFGG6>FFFC7;DE8CGGDGECFEF;FB:>EF<*/)2;4AF?1B:=9).)2>AA
@M00200:205:000000000-AKKM3:1:1101:13516:2473 1:N:0:1
ATTGGGTTTAAAGGGAGCGTAGGCGGATAGTTTAGTCAGAGGTGAAAGCCCAGGGCTCAACCTTGGAATTGCCTTTGATACTGGCTATCTTGAGTATGGAAGAGGTATGTGGAACTCCGAGTGTAGAGGTGAAATTCGTAGATATTCGGAAGAGCACCAGTGGCGAAGGCGACATACTGGTCCATTACTGACGCTGAGGCTCGAAAGCGTGGGGAGCAAACAGGATTAGATACCCTAGTA
+
GGGGGGGGGGGGGGGGGGGGGGGGGGGGGGGGGGGGGGGGGGGGGGGGGGGGGGGGGGGGGGGGGGGGGGGGGGGGGGGGGGGGGGGGGGGGGGGGGGGGGGGGGGGGGGGGGGGGGGGGGGGGGGGGGGGFGGGGGGGGGGGGGGGGDEFGGGGGGGGFFFGGGGCFEGGGGGGGFGGGGGFCGGGGGGGGGDGCGGFGGGGGGGGGGGGGGE:5AFGFCGGCDGGFFFEDFFGFFFFG
@M00200:205:000000000-AKKM3:1:1101:12359:2478 1:N:0:1
ATTGGGTTTAAAGGGAGCGTAGGCGGACATTTAAGTCAGGGGTGAAATCCCGGGGCTCAACCTCGGAATTGCCTTTGATACTGGGTGTCTTGAGTATGAGAGAGGTGTGTGGAACTCCGAGTGTAGAGGTGAAATTCGTAGATATTCGGAAGAACACCAGTGGCGAAGGCGACACACTGGCTCATTACTGACGCTGAGGCTCGAAAGCGTGGGGAGCCAACAGGATTAGATACCCTAGTA
+
GGGGGGGGGGGGGGGGGGGGGGGGGGGGGGGGGGGGGGGFGGGGGGGGGGGEGGGGGGGGGGGGGGGEGGGGGGGGGGGGGGGGGGGGGGGGEGGGGGFFEGGGGGGGGGGGGGFGGGGGGGGGGFAFGGGGGGGGGGGGG7F9FFGGGGGGGGGGGGGGFG7EGGGGGGGGGGGGGGGGGGGGGGGGGGGGGGD=CEGGGGGGFGGGGCEEGG3)>*<FGGGGFGGFFFFGGFGCF>?F
@M00200:205:000000000-AKKM3:1:1101:15123:2508 1:N:0:1
ACTGGGTTTAAAGGGAGCGTAGGCGGATAGTTTAGTCAGAGGTGAAAGCCAAGGGCTCAACCTTGGAATTGCCTTTGATACTGGCTATCTTGAGTATGGAAGAGGTATGTGGAACTCCGAGTGTAGAGGTGAAATTCGTAGATATTCGGAAGAACACCAGTGGCGAAGGCGACATACTGGTCCATTACTGACGCTGAGGCTCGAGAGCGTGGGGAGCAAACAGGATTAGATACCCCTGTA
+
GGGGGGGGGGGGGGG9CGGGEGGGGE:@,6CFFGGGGGG,EFGGGGGFCF,,EFGGGGGGGGGGGG<<9CFGGCGGGGGGGGGCCFAEGG9FFFGGCA@9,E<=CGC9FFFFGF<@<<:CCGGFGG?FGGGGGGFAF@FFFCFGGEGCEEGGGGGGGGFFA,=EEGGGGGD8E+@ACC9CBD8>;FGGGFGGEDDGG,DG7CGG5@<4E5CFGG><BFFGGGFFDGFFFFFGGGGD=>FG
@M00200:205:000000000-AKKM3:1:1101:16640:2604 1:N:0:1
ACTGGGTGTAAAGGGCTCGTAGGCGGTTTGTCGCGTCGGGAGTGAAAACCAGGTGCTTAACACCTGGCTTGCTTTCGATACGGGCAGACTGGAGGTATGCAGGGGAGAACGGAATTCCTGGTGTAGCGGTGAAATGCGCAGATATCAGGAGGAACACCGGTGGCGAAGGCGGTTCTCTGGGCATTACCTGACGCTGAGGAGCGAAAGTGTGGGGAGCGAACAGGATTAGATACCCTTGTAAGA
+
GGGGGGGGGGGGGGGGGGGGGGGGGGGGGGGGGGGGGGGGGGGGGGGGGGGGGGGGGGGGGGGGGGGGGGGGGGGGGGGGGGGGGCEGGGGGGGGEGGGGGCFCGGEGGGGGGGGGGGGGGGGDFFFDGGGGGGGGGGGGGGGGGGGGGGGGGGGGGGGGEEFCEGGDEGEGCEEFGGGGGGGGGGGG+;*0ACGEGFGGGGGEGGGFGGGDGGFGBGDEDGGGFGGFFFD77,<*8?@AGA>
@M00200:205:000000000-AKKM3:1:1101:18989:2690 1:N:0:1
ATTGGGTGTAAAGGGCGCGTAGGCGGCCGATTAAGTCGGGGGTGAAAGCCTGTGGCTCAACCACAGAATTGCCTTCGATACTGGTTGGCTTGAGACCGGAAGAGGACAGCGGAACTGCGAGTGTAGAGGTGAAATTCGTAGATATTCGCAAGAACACCAGTGGCGAAGGCGGCTGTCTGGTCCGGTTCTGACGCTGAGGCGCGAAAGCGTGGGGAGCAAACAGGATTAGATACCCTAGTA
+
GGGGGGGGGGGGGGGGGGGGGGGGGGGGGGGGGGGGGGGGGGGGGGGGGGGGGGGGGGGGGGGGGGGGGGGGGGGGGFGGGGGGGGGGGGGGGGGGGGGGGGGGGGGGGGGGGGGGGGGGGCGFGFGGGGGGGGGGGGGGGGGGGGGGGGGGGGGGGGGGGGGGEGGGEGEGGGGGFGGGGGFGGEGEGGGGGGGGGFGCGDGGDCCGG5?EGGFGBGGD4CGGBCG2FFAC?@FFFF@:
@M00200:205:000000000-AKKM3:1:1101:7571:2801 1:N:0:1
ACTGGGTATAAAGGGAGCGTAGGCGGATAGTTTAGTCAGAGGTGAAAGCCCAGGGCTCAACCTTGGAATTGCCTTTGATACTGGCTATCTTGAGTATGGAAGAGGTATGTGGAACTCCGAGTGTAGAGGTGAAATTCGTAGATATTCGGAAGAACACCAGTGGCGAAGGCGACATACTGGTCCATTACTGACGCTGAGGCTCGAAAGCGTGGGGAGCAAACAGGATTAGATACCCGTGTA
+
GGGGGGGGGGGGGGGGGGGGGGGGGGGGGGGGGGGGGGGGGGGGGGGGGGGGFFGGGGGGGGGGGGGGGGGGGGGGGGGGGGGGGGGGGGGGDGGGGGGGGGGGGGGAFGGGGGGGGGGGGGGGGGGGGGGGGGGGGGGGGGGGGGGFGGEGGGGGG>FFFGGGGGGEGGGGGGGGGGGEGGGGGAGGFGGGDCDEEFF5FGD5EGDCEGGGGGFGFGGFG**24C>@FFCGDC@D>DAG
@M00200:205:000000000-AKKM3:1:1101:10702:2812 1:N:0:1
ATTGGGTTTAAAGCGAGCGCAGGTGGTTTAATAAGTCTGATGTAAAAGGCAGTGGCTCAACCATTGTGTGCATTGGAAACTGTTAGACTTGAGTGCAGTAGAGGAGAGTGGAATTCCATGTGTAGCGGTGAAATGCGTAGATATATGGAGGAACACCGGTGGCGAAAGCGGCTCTCTGGAGTGTAACTGACACTGAGGCTCGAAAGCGTGGGTAGCAAACAGGATTAGATACCCCTGTAAGATG
+
GGGGGGGGGGGGGGGGGGGGGGG@FGF8FFEGGGGGGGGGEAFFCGGGE<EF@GGF,EFGGGGGCGGGFGGGFFFGGECCFCCFGGCFCEFGGFFEGCCFGCGFDEC:CCFG9,B9?9C?,CB<AE:CFFFA9,E,@BFCBF<EFE?EFG7CFEFG@=BF@FFGEG7@BEGG>:@DFGGF,@DFGD,<EG76DF>,:F8,,9C,>:CDEEGF<>?*B??;F<85;+6)676;+885>6A97;3)
@M00200:205:000000000-AKKM3:1:1101:14870:2861 1:N:0:1
ATTGGGTTTAAAGAGCTCGTAGGCGGTTTGTCGCGTCTGCCGTGAAAGTCCGGGGCTCAACTCCGGATCTGCGGTGGGTACGGGCAGGCTAGAGTGATGTAGGGGAGACTGGAATTCCTGGTGTAGCGGTGAAATGCGTAGATATCGAGAGGAACACCAGTGGCGAAGGCGAGTCTCTGGACAACACCTGACACTGAGGCACGAAAGCTAGGGGAGCAAACAGGATTAGATACCCCTGTA
+
GGGFFFFGEGFGFGGGGGECEFGFEGFCFFFFFGGGGGGFGGFFFGGFFGFGGEDECGGECEFFGEEEEFFGFEFFGGFFGGGGGDGGGGGGGF@?EFDECFGGGGEGGADFBEFFGFFGG<D<BGGGGEEFFGFGGG7CEGG9;CFFCFFGFGGGGGGG:3FE@FE<BFCEGEGCF9B@EGGGGGE=CCC9FFGGGGGGG:EGGGGGGGGEFEDC>ECGG<CC8<*8F?<GCFCF@FFG
@M00200:205:000000000-AKKM3:1:1101:23125:2925 1:N:0:1
ATTGGGTATAAAGGGAGCGTAGGCGGATAGTTTAGTCAGAGGTGAAAGCCCAGGGCTCAACCTTGGAATTGCCTTTGATACTGGCTATCTTGAGTATGGAAGAGGTATGTGGAACTCCGAGTGTAGAGGTGAAATTCGTAGATATTCGGAAGAACACCAGTGGCGAAGGCGACATACTGGTCCATTACTGACGCTGAGGCTCGAAAGCGTGGGGAGCAAACAGGATTAGATACCCGTGTGAGA
+
GGGGGGGGGGGGGGGGGGGGGGGGGGGGGGGGGGGGGGGGGGGGGGGGGGGGGGGGGGGGGGGGGGGGGGGGGGGGGGGGGGGGGGGGGGGGGGGGGGGGGGGGGGGGGGGGGGGGGGGGGGGGGGGGGGGGGCFGFGGGGGGGGGGGGGGGGGGGGGFGGGGGGGGGGGGGGGGGFGGGCFC9;EGGGGA8EEDGEFGGGCEGGGGGD5CEC>?G>5EFGGGGFG=EFFFG9<BDEFAFGCD
@M00200:205:000000000-AKKM3:1:1101:22430:2931 1:N:0:1
ATTGGGCTTAAAGGGAGCGTAGGCGGATAGTTTAGTCAGAGGTGAAAGCCCAGGGCTCAACCTTGGAATTGCCTTTGATACTGGCTATCTTGAGTATGGAAGAGGTATGTGGAACTCCGAGTGTAGAGGTGAAATTCGTAGATATTCGGAAGAACACCAGTGGCGAAGGCGACATACTGGTCCATTACTGACGCTGAGGCTCGAAAGCGTGGGGAGCAAACAGGATTAGATACCCTAGTA
+
GGGGGGGGGGGGGGGGGGGGGGGGGGEGGGGGGGGGGGGGGGGGGGGGGGGGGGGGGGGGGGGGGGGGGGGGGGGGGGGGGGGGGGGGGGGGGGGGGGGGGGGGGGGGGGGGGGGGGGGGG@DFFGGGGGGGGGFGCGGGGGGGGGGGGGGGGGGGGDGGGGFGGGGGEFGEGGGGFGGGGBFGGGGGGGGCEEGCEGG*:CEEGCDGEEGEFGFGDFGGGGGFDGGFFA):?2B>AAAC
@M00200:205:000000000-AKKM3:1:1101:20786:2954 1:N:0:1
ATTGGGTTTAAAGGGAGCGTAGGCGGACATTTAAGTCAGGGGTGAAATCCCGGGGCTCAACCTCGGAATTGCCTTTGATACTGGGTGTCTTGAGTATGAGAGAGGTGTGTGGAACTCCGAGTGTAGAGGTGAAATTCGTAGATATTCGGAAGAACACCAGTGGCGAAGGCGACACACTGGCTCATTACTGACGCTGAGGCTCGAAAGCGTGGGGAGCAAACAGGATTAGATACCCTCGTA
+
GGGGGGGGGGGGFGGGGGGGGGGGGGGGGGGAFCFFGGGGGGGGG<FGGFGFGGGGGFGGGGGGGGGGGFGGGGGGFGGGGGFF=FFFGGGGGGFGGGFFGGGGGGGG:FGGGGGGGGGDCFGGFGGGGGCFGGGGGGGGGGGGGGGGGGGGGGG8>FFFFFFGG>CCEGGGGDGGGGGGCDFCGFFGF79,;EGGEGGCFGGGGGGGG5BGGG>5>F0CC<CF:G>>FBDFECFFFE5E
@M00200:205:000000000-AKKM3:1:1101:22255:2980 1:N:0:1
ACTGGGTTTAAAGGGAGCGTAGGCGGATAGTTTAGTCAGAGGTGAAAGCCCAGGGCTCAACCTTGGAATTGCCTTTGATACTGGCTATCTTGAGTATGGAAGAGGTATGTGGAACTCCGAGTGTAGAGGTGAAATTCGTAGATATTCGGAAGAACACCAGTGGCGAAGGCGACATACTGGTCCATTACTGACGCTGAGGCTCGAAAGCGTGGGGAGCAAACAGGATTAGATACCCGCGTA
+
GGGGGGGGGGGGGGGGGGGGGGGGGGGGGGGGGGGGGGGGGGGGGGGGGGGGGGGGGGGGGGGGGGGGGGGGGGGGGGGDGGGGGGGGGGGGGGGGGGGGGGGGGGGGGGGGGGGGGGGGGGGGFGGGGGGGGGCGGGGGGGGGGGGGGGGGGGGGGGGGGDEGGGGGGCFGGGGGGGGGGGGGGGGGGGGGDGGGGGGGGFGGGGGG*4=<FGAGFGGGGFGD?GGEFFFFE>CDEFFG
@M00200:205:000000000-AKKM3:1:1101:23306:3031 1:N:0:1
ATTGGGTTTAAAGGGCTCGTAGGCGGTTTGTCGCGTCGGGAGTGAAAACCAGGTGCTTAACACGTGGCTTGCTTTCGATACTGGCAGACTTGAGGTATGCAGGGGAGAACGGAATTCCTGGTGTAGCGGTGAAATGCGCAGATATCAGGAGGAACACCGGTGGCGAAGGCGGTTCTCTGGGCATTACCTGACGCTGAGGAGCGAAAGCGTGGGGAGCGAACAGGATTAGATACCCGCGTA
+
FGGGGGCFGEGGGGGG8FGGGGGGGGEG;;F96CFGGGG@7FGGGGG9FGG8F<FGGFGGGFF,6CFCEGGGGGG9=FFFG9@FFE:+FG,CEFG,BFEAFD<FGD+B,BFEEEGGGGG<FGGGGGGGGGGGGGGGGG+3@CFAC,EFGGGGGGGGGGGGGDGGGGGDGGEGCG8EGGGGCG*<FF?FGGFGCGGGGGG+>F=CC=D**:8EGCDDFCEGD38D?FG7?=>GGGG))..7
@M00200:205:000000000-AKKM3:1:1101:14168:3035 1:N:0:1
ATTGGGCTTAAAGGGAGCGTAGGCGGATAGTTTAGTCAGAGGTGAAAGCCCAGGGCTCAACCTTGGAATTGCCTTTGATACTGGCTATCTTGAGTATGGAAGAGGTATGTGGAACTCCGAGTGTAGAGGTGAAATTCGTAGATATTCGGAAGAACACCAGTGGCGAAGGCGACATACTGGTCCATTACTGACGCTGAGGCTCGAAAGCGTGGGGAGCAAACAGGATTAGATACCCTGGTA
+
GGGGGGGGGGGEGGGGGGGGGGGGGGGGGGGGGGGGGGGGGGGGGGGGGGGGGGGGGGGFFCGGGGGAECFFDGGGGGGGGGGGGGGGGGGGGGGGGGGGGFGGGGGGGGGGGGGGGGGGGGFFGFGGGGGGFGFGGGGGGGGGGGGGGGGGGGGGGGFGGGGGDFGGGGGEGEGGGGGGGGGGGGGGGGDFGGDEGGGGGGGGFGGFEGECFEBGFGGFGGFGFG7@AFE7;:8D8FFF
@M00200:205:000000000-AKKM3:1:1101:23058:3039 1:N:0:1
ATTGGGCATAAAGGGAGCGTAGGCGGATAGTTTAGTCAGAGGTGAAAGCCCAGGGCTCAACCTTGGAATTGCCTTTGATACTGGCTATCTTGAGTATGGAAGAGGTATGTGGAACTCCGAGTGTAGAGGTGAAATTCGTAGATATTCGGAAGAACACCAGTGGCGAAGGCGACATACTGGTCCATTACTGACGCTGAGGCTCGAAAGCGTGGGGAGCAAACAGGATTAGATACCCTTGTAAGA
+
EFGGGGEEFGGGGGGFGGGGGGGGGGGGDGGGGGGGGGGGGGGGGGGGDGDEFGCEDFGGGGGGGGGFAFCGGGGEGFFCEGGGGGGFGGGGEFGFGGGFDFG@FFFGGGGGAFGGCCFGGGGGGGGGGGGGGG9FGGGGGGGGGGGFFEGGGGGGGGGFFCFGDCCFEGDGGDEDGGGGGCFGG9D722@FCEDC>B8CFFGGGGGGGGGGDGAD>FGGFGGG@GG<A8CGFGG*5=FGGCC
@M00200:205:000000000-AKKM3:1:1101:20249:3046 1:N:0:1
ATTGGGTTTAAAGGGCTCGTAGGCGGTTTGTCGCGTCGGGAGTGAAAACCAGGTGCTTAACACCTGGCTTGCTTTCGATACGGGCAGACTGGAGGTATGCAGGGGAGAACGGAATTCCTGGTGTAGCGGTGAAATGCGCAGATATCAGGAGGAACACCGGTGGCGAAGGCGGCTCACTGGGACCTAACTGACGCTGAGGAACGAAAGCTAGGGGAGCAAACGGGATTAGATACCCGCGTAAGA
+
GGGGGGGGGGGGGGGGGGGGGGGGGGFGGGGGGGGFFEGGGGGGGGGEEFEFGGGGGGGGGGGGGGGGGGGGGGGGGGGFGGGGGGGGGGGGGGGGGGGGGGGGGGGGGGGGGGGGGGGGGGGGGGGGGGGGFGGGFEEGGDCGGGGGGGCECGGGGGGGGGG,CCEGGGFE*1:F9BFFFFECFFFGFGFFD=*AEGGFCCC5CGGD79<CFEFDBDGGFGGGF)9476<C7@@<>D55DBD
@M00200:205:000000000-AKKM3:1:1101:21751:3064 1:N:0:1
ATTGGGTTTAAAGCGAGCGCAGGTGGTTTAATAAGTCTGATGTAAAAGGCAGTGGCTCAACCATTGTGTGCATTGGAAACTGTTAGACTTGAGTGCAGTAGAGGAGAGTGGAATTCCATGTGTAGCGGTGAAATGCGTAGATATATGGAGGAACACCGGTGGCGAAAGCGGCTCTCTGGACTGTAACTGACACTGAGGCTCGAAAGCGTGGGTAGCAAACAGGATTAGATACCCCGGTA
+
GGGGGGGGGGGGGGGGGGGGGGGGGGGGGGGGGGGGGGGGGGGFGGGGGGGGGGGGGGGGGGGGGGGGGGGGGGGGGGGGGGGGGGGGFFGGGGGGGGGGGGGGGGFGGGGGGGGGGFFGGGGGG9FGGGGFGGGGGFGEGGGGGGGGGGDCFFGGGCEGGFGGGGGGGE7EDCFGGGGGGGGGGGGFGGGGFFGGGGGCFGGGECDGGCGECCDFFFGGCF8D@7C@FFECE@CDBFF
@M00200:205:000000000-AKKM3:1:1101:14005:3108 1:N:0:1
ATTGGGCGTAAAGCGAGCGCAGGTGGTTTATTAAGTCTGGTGTAAAAGGCAGTGGCTCAACCATTGTATGCATTGGAAACTGGTAGACTTGAGTGCAGGAGAGGAGAGTGGAATTCCATGTGTAGCGGTGAAATGCGTAGATATATGGAGGAACACCGGTGGCGAAAGCGGCTCTCTGGCCTGTAACTGACACTGAGGCTCGAAAGCGTGGGGAGCAAACAGGATTAGATACCCCAGTAAGAT
+
GGGGGGGGGGGGGGGGGGGGGGGFGGGGGGGGGGGGGGGGGGGGGGGGGGGG@FGGGGGGGGDFFGEDGGGGGGGGGGGGGGGGGGGGGGGGFFFFGGGGGGGGGGGEGGGGGFGGGGGGDGFGGGGG@EFGG<9AFFEGEFE9EFGFFDEEFFGFDGD@FEFGEEEEFDG7EC89>BFG,9DGGGGG,;1A867<E>D,,77:CE4D*:CFG5))86<*50**/;67@+7+:<F35)19>64
@M00200:205:000000000-AKKM3:1:1101:6884:3182 1:N:0:1
ACTGGGTTTAAAGGGAGCGTAGGCGGATAGTTTAGTCAGAGGTGAAAGCCCAGGGCTCAACCTTGGAATTGCCTTTGATACTGGCTATCTTGAGTATGGAAGAGGTATGTGGAACTCCGAGTGTAGAGGTGAAATTCGTAGATATTCGGAAGAACACCAGTGGCGAAGGCGACATACTGGTCCATTACTGACGCTGAGGCTCGAACGCGTGGGGAGCAAACAGGATTAGATACCCTAGTA
+
FGGGFGCGEG-CCCFEGGGGGGGGGGDGGGGGGGGGGAFCE,FCDFFCGGGGDFGGGGGGGGGGGCG9F@FGGGGGFGFGGGGGFCFGGFG<9FFGFD@CE<F8CCB,FFGGGGGGEFG77?CC=E9EDFFGFGGGGGGGGCGFCFC@CFC:EEGFFGGFGGGECE+>+@F:@CE9FGGC,3<EACGFG+BC8@>E*,:A>CC>E,)5?:CEGCDCBGC+>C8C<FD)/+1;9FC*7)90
@M00200:205:000000000-AKKM3:1:1101:22993:3193 1:N:0:1
ATTGGGCTTAAAGGGAGCGTAGGCGGACATTTAAGTCAGGGGTGAAATCCCGGGGCTCAACCTCGGAATTGCCTTTGATACTGGGTGTCTTGAGTATGAGAGAGGTGTGTGGAACTCCGAGTGTAGAGGTGAAATTCGTAGATATTCGGAAGAACACCAGTGGCGAAGGCGACACACTGGCTCATTACTGACGCTGAGGCTCGAAAGCGTGGGGAGCAAACAGGATTAGATACCCCTGTA
+
GGGGGGGGGGGGGGGGGGGGGGGGGGGGGGGGGGGGGGGGGGGGGGGGGGGGGGGGGGGGGGGGGGGGGGGGGGGGGGGGGGGGGGGGGGGGGGGGGGGGGGGGGGGGGGGGGGGGGGGGGGGGGGGGGGGGGGGGGGGGFGGGGGGFGGGGGGGGGGGFFGGGGEEGGGGGGGGGGGGGGGGGGDCGGGGGGGGEGGGGFG=E68>*:C@FED3C5>FFGGGG14CD=?AGGFGG3F:?
@M00200:205:000000000-AKKM3:1:1101:18433:3197 1:N:0:1
ATTGGGTGTAAAGGGCTCGCAGGCGGTTTCTTAAGTCTGATGTGAAAGCCCCCGGCTCAACCGGGGAGGGTCATTGGAAACTGGGAAACTTGAGTGCAGAAGAGGAGAGTGGAATTCCACGTGTAGCGGTGAAATGCGTAGAGATGTGGAGGAACACCAGTGGCGAAGGCGACTCTCTGGTCTGTAACTGACGCTGAGGAGCGAAAGCGTGGGGAGCGAACAGGATTAGATACCCGAGTAAGA
+
GGGGGGEGGGGGGGGGGGGGGGGGGGGGGGGGGGGGGGGGGGGGGGGGGFGGGGGGGGGGFGGGGGGGGGGGGGGFGGGGFFGGGGGGGFDGGGGGGGGGGGGGGGGGGGGGGGGGGGGGGGGGGGGGGGGGGGGGGGEGGEGGGFFGGFGGGFDF8FGFAFGDGGGGGGGEEG>EEGFGGDFGGGG7=@E6EDGGGGGGE3CBECC8E5?EE?3C5EECCDFG:9>>FF):@8C>@:;CFBD
@M00200:205:000000000-AKKM3:1:1101:15924:3292 1:N:0:1
ACTGGGTTTAAAGGGCTCGTAGGCGGTTTGTCGCGTCGGGAGTGAAAACCAGGTGCTTAACACCTGGCTTGCTTCCGATACGGGCAGACTAGAGGTATTCAGGGGAGAACGGAATTCCTGGTGTAGCGGTGAAATGCGCAGATATCAGGAGGAACACCGGTGGCGAAGGCGGTTCTCTGGGAATATCCTGACGCTGAGGAGCGAAAGTGTGGGGAGCGAACAGGATTAGATACCCGAGTAAGA
+
GFGGGGGGGGGGGGGGGGGGGGGGGGEGGEGAFGGGGGGGGGGGGGGG,BFCEGGGGGGGGFGEGGGGGGGGGG9FGGGGGGGGGGGGGGGGGGGFFGGGGGGGGGGGGCGGGGGGFGGGGGGGGGGEDG@FGGGGGGDGGGGGGGGGFCEGGG@FGGGGEGGGGEEEGGEGGEGGGGGGGGGGGGGGDGCFEC5CEFC+:CEEGCG:<?CEEGEGFGGDC/;FBGD?@BDGFDF<5>FGCAF
@M00200:205:000000000-AKKM3:1:1101:11340:3301 1:N:0:1
ATTGGGTATAAAGGGAGCGTAGGCGGATAGTTTAGTCAGAGGTGAAAGCCCAGGGCTCAACCTTGGAATTGCCTTTGATACTGGCTATCTTGAGTATGGAAGAGGTATGTGGAACTCCGAGTGTAGAGGTGAAATTCGTAGATATTCGGAAGAACACCAGTGGCGAAGGCGACATACTGGTCCATTACTGACGCTGAGGCTCGAAAGCGTGGGGAGCAAACAGGATTAGATACCCCAGTAAGA
+
GGGGGGCCFGGGGGGGEGGGGGGGGGFFEGGGGGGGGFGGGGGGGGGGGFDAFGGGGGGGGGGFGGFEGGGGGGGGGGGGGGGGGGFGGCFGGGGGFGDDECDGGGGGFGGGFF<FCGGEDGFAFGGGGGGGGFFGGGFGGEGGAGGGGGGGGG8<DFBFGGGECGGECD3BB:EA35=BF9@9DEFGC>FCEGGCC>CFFG58FGDGCECFGD:C>5FFF5CD;>+);:CDFFF*:3)97))
@M00200:205:000000000-AKKM3:1:1101:6251:3331 1:N:0:1
ATTGGGTATAAAGCGCGCGCAGGCGGTTTCTTAAGTCTGGTGTCTAAGTGCGGGGCTCAACCCCGTGACGCACTGGAAACTGGGAGACTTGAGTGCAGAAGAGGAGAGCGGAATTCCACGTGTAGCGGTGAAATGCGTAGAGATGTGGAGGAACACCAGTGGCGAAGGCGGCTCTCTGGACTGTAACTGACGCTGAGGCGCGAAAGCGTGGGGAGCAAACAGGATTAGATACCCCCGTA
+
GGGGGGGGGGGGGGGGGGGGGGGGGGGGGGGGGGGGGGGGGGGGGGGGGFGGFGGGGGGGGGGGGGGGGGGGGGGGFGGGEGGGGGGGGGGGGFGFGGGGGGGGGGGGGGEGGGFFFFGDFGGFGGEGCGGGFFECG>FCEGGGGGGGGGGGGFFFGFEGGFGGG*CF7CEC8;CCCEGGG9EGGGE?GGGGCCDEFGGEEDECECGD8>EGDC55@FC*7C**3*04@?5:0:*9BEF
@M00200:205:000000000-AKKM3:1:1101:7139:3333 1:N:0:1
ATTGGGTATAAAGGGAGCGTAGGCGGATAGTTTAGTCAGAGGTGAAAGCCCAGGGCTCAACCTTGGAATTGCCTTTGATACTGGCTATCTTGAGTATGGAAGAGGTATGTGGAACTCCGAGTGTAGAGGTGAAATTCGTAGATATTCGGAAGAACACCAGTGGCGAAGGCGACATACTGGTCCATTACTGACGCTGAGGCTCGAAAGCGTGGGGAGCAAACAGGATTAGATACCCGCGTA
+
FGGGGGGGGGGGGGGFEGGGGGGGGGGGGGGGGGGGGGGGGGGGGGGGGGGGGGGGGGGGGGGGGGGGGGGGGGGGGGGGGGGGGGGGGGGGGGGGFGGGGGGGGGGGGGGGGGFGGGDGGGGGGFGFGGGGGGGGGGGGGGGGGGGGGGGCEGGGGGGGGGGGCGEGGG@CGECCGGGGGGGGGGGGGGGGGGGGGD87FGGGFGDDEGGGGGDG>*:CDFGGDGG@4FCGGGCG>EEG
@M00200:205:000000000-AKKM3:1:1101:13245:3388 1:N:0:1
ATTGGGTTTAAAGCGCACGTAGGCGGACTTTTAAGTCAGGGGTGAAATCCCGGGGCTCAACCCCGGAACTGCCTTTGATACTGGAAGTCTTGAGTATGGTAGAGGTGAGTGGAATTCCGAGTGTAGAGGTGAAATTCGTAGATATTCGGAGGAACACCAGTGGCGAAGGCGGCTCACTGGACCATTACTGACGCTGAGGTGCGAAAGCGTGGGGAGCAAACAGGATTAGATACCCTAGTA
+
FGFGFGGGGGGGFGGGGGGFFGGGGGDGGGGGGGGGGGGFGGGEGGGGGGGCFGCFGGFGGGGGCCECGGFGGGGGGGGGGFDFGGGGGGFG9FFCGGGGGFG<FFEFGGGGGGGG9?FD@DF@D,E?<FDFBE<BFGGGGDGFFGGGGFEGFFGGGGGGFFACEDDCEFCEG:8,?BFFFFGF6<FGGGGGDEGG58=F5<EEEEDDDCEGGEDGFGGGDCGGFGGFF*)2<8EFF:*<
@M00200:205:000000000-AKKM3:1:1101:16878:3447 1:N:0:1
ATTGGGCATAAAGCGAGCGCAGGTGGTTTAATAAGTCTGATGTAAAAGGCAGTGGCTCAACCATTGTGTGCATTGGAAACTGTTAGACTTGAGTGCAGTAGAGGAGAGTGGAATTCCATGTGTAGCGGTGAAATGCGTAGATATATGGAGGAACACCGGTGGCGAAAGCGGCTCTCTGGACTGTAACTGACACTGAGGCTCGAAAGCGTGGGTAGCAAACAGGATTAGATACCCGCGTAAGATT
+
GGGGGFGGGGGGGGGGGGGGGGGGGGFGFGGGGGGGGGGGGGGFGGGGGGGGGGFGGGGGGCGGDFGGGGGGGGGGGGGGGGGGGGGGGGGGGGGGGGGGGGGGGGGGGGGGGGGGGGGFGGGGGGGGGGGGGGGFEFGGGFGFGCECGGDGGGGGGGCFDGGGEGGGFGDCCCF9FACCFFFCDFGGGFCCFFCGFG5CE?7D>E>CE=EGG9?<BFGGGGCG@7F<8CE+B<EG>>>E52))
@M00200:205:000000000-AKKM3:1:1101:15105:3454 1:N:0:1
ATTGGGCGTAAAGCGCGCGCAGGTGGTTCCTTAAGTCTGATGTGAAAGCCCCCGGCTCAACCGGGGAGGGTCACTGGAAACTGGGGAACTTGAGTGCAGAAGAGGATAGTGGAATTCCAAGTGTAGCGGTGAAATGCGTAGAGATTTGGAGGAACACCAGTGGCGAAGGCGACTGTCTGGTCTGTAACTGACACTGAGGCGCGAAAGCGTGGGGAGCAAACAGGATTAGATACCCGAGTA
+
FGGGGGGGGGGGGGGGGGGGGGGGGGGGGGGGGGGGGGGGGGGGGGGGGGGGGGGGGGGGCGGGGGGGGGGGG8FGGFGGGGGGGGGGGFFGGGGGGGGGGGGGGGGGGGGGGGGGGGGGGGFGFGGGGGGGGGGGGC=CFFFFFCFDGGGGGGGD@FGGCG7B@FGGGGF7EGGG?9BFGGCFFGGGCGFGGF;9+:F5>7>EEEDFE55EGGFGFGGGGFEG66:?@FBG?C?G@B>6
@M00200:205:000000000-AKKM3:1:1101:17007:3478 1:N:0:1
ATTGGGTATAAAGCGAGCGCAGGTGGTTTAATAAGTCTGATGTAAAAGGCAGTGGCTCAACCATTGTGTGCATTGGAAACTGTTAGACTTGAGTGCAGTAGAGGAGAGTGGAATTCCATGTGTAGCGGTGAAATGCGTAGATATATGGAGGAACACCGGTGGCGAAAGCGGCTCTCTGGACTGTAACTGACACTGAGGCTCGAAAGCGTGGGTAGCAAACAGGATTAGATACCCTAGTA
+
GGGGGGGGGGGGGGGGGGGGGGGGGGGGGGGGGGGGGGGGGGGGGGGGGGGGGGGGGGGGGGGGGGGGGGGGGGGGGGGGGGGGGGGGGGGGGGGGGGGGGGGFFGGGGGGGGGGGGDFCFGGGGGGEEGGFFCFGCFGGGGGGGGGGGFFGGGGGGGGGGGGEE@EEGDFCEGGGGG7@FCFEGGGGFGGGGGGGGG*,?CE68?>DEDGGEF;*:1?5CGCF3;=3ACC>EF+;FAF
@M00200:205:000000000-AKKM3:1:1101:25209:3503 1:N:0:1
ACTGGGTATAAAGGGAGCGTAGGCGGATAGTTTAGTCAGAGGTGAAAGCCCAGGGCTCAACCTTGGAATTGCCTTTGATACTGGCTATCTTGAGTATGGAAGAGGTATGTGGAACTCCGAGTGTAGAGGTGAAATTCGTAGATATTCGGAAGAACACCAGTGGCGAAGGCGACATACTGGTCCATTACTGACGCTGAGGCTCGAAAGCGTGGGGAGCAAACAGGATTAGATACCCCAGTA
+
GGGGGGGGGGGGGGGGGGGGGGGGGGGGGGGGGGGGGGGGGGGGGGGGGGGGGGGGGGGGGGGGGGGGGGGGGGGGGGGGGGGGGGGGGFGGGGGGGGGGGGGGGGGGGGGGGGGGFGGGGGGGGGGGGGGGGGGGGGGGGEGGGGGGGGGGGGGGGGGGGGGGGGGGGGGGGGGGGCFGGGFGGGGGGFFGGDGGCGGFGGGGGGGGGGGGGG>DEFFFGFF<<C>;AFFGGGFG>5)=
@M00200:205:000000000-AKKM3:1:1101:12413:3533 1:N:0:1
ACTGGGCTTAAAGGGAGCGTAGGCGGATAGTTTAGTCAGAGGTGAAAGCCCAGGGCTCAACCTTGGAATTGCCTTTGATACTGGCTATCTTGAGTATGGAAGAGGTATGTGGAACTCCGAGTGTAGAGGTGAAATTCGTAGATATTCGGAAGAACACCAGTGGCGAAGGCGACATACTGGTCCATTACTGACGCTGAGGCTCGAAAGCGTGGGGAGCAAACAGGATTAGATACCCGTGTA
+
GGGGGGGGGGGGGGGGGGGGGGGGGGGGGGGGGGGGGGGGGGGGGGGGGGGGGGGGGGGGGGGGGGGGGGGGGGGGGGGGGGGGGGGGGGGGGGFGGGGGGGGGGGGGGGGGGGGGGGGGGGGGGGGGGGGGGGGGGGGGGGGGGGGGGGGGGGGFGGGGGGGGGGGGGGGGGGGGGGGGGGGGGGGGGGGGGGGGEGGGGGECFGGCEEGGGGFD>GCFCCFDFGD@669+<?CDBFFG
@M00200:205:000000000-AKKM3:1:1101:24255:3540 1:N:0:1
ATTGGGTTTAAAGCGAGCGCAGGTGGTTTATTAAGTCTGGTGTAAAAGGCAGTGGCTCAACCATTGTATGCATTGGAAACTGGTAGACTTGAGTGCAGGAGAGGAGAGTGGAATTCCATGTGTAGCGGTGAAATGCGTAGATATATGGAGGAACACCGGTGGCGAAAGCGGCTCTCTGGCCTGTAACTGACACTGCGGCTCGAAAGCGTGGGGAGCAAACAGGATTAGATACACGGGTA
+
GGGGGGGGGGGGGGGGGGGGFFGGGGFGGGGGGGGGGGGGGGG,CFGGGGGDGGGGGGGGGGGGGDGGGGGGGGGGGGGGGGGGFFGGGGGGGGGGGGFEGGG@4CFCFGGGGCG9ECGGFDGFFGDCGGGGC9,<CBF+?FGG9=FEGG7+EGGF=F@FFGG>B=8+,C@E6:7E9F<FEGDGG;DAFGGGEG4,;8*@*8=EEGD:EC*=F=.9);CC>05C3+;8AACF28;)857
@M00200:205:000000000-AKKM3:1:1101:15073:3710 1:N:0:1
ACTGGGTTTAAAGGGCTCGTAGGCGGTTTGTCGCGTTGTTCGTGAAAACTCACAGCTTAACTGTGGGCGTGCGGGCGATACGGGCAGACTGGAGTACTGCAGGGGAGACTGGAATTCCTGGTGTAGCGGTGGAATGCGCAGATATCAGGAGGAACACCGGTGGCGAAGGCGGGTCTCTGGGCAGTAACTGACGCTGAGGAGCGAAAGCGTGGGGAGCGAACAGGATTAGAGACCCGAGTA
+
GGGGGGGGGGGGGFGGF<CFGGGGGGGGEBEGGGGGE7@EFGGCGGGFGEGCGFGGGEFGFGG<FGGGG7+BB7B:FG@FGFGDCCFGGGCGGGFGGFEGGGCFD@C:<FFGGGEFGGEGGGGGGGGGGGGGGGFGGDCEGGDGGGEGFF*FGGGGGGGGEGGGGGE@CFG711:*CCFGG58E899F?FCGEGGGGGG2:CGGCEDCEEDGGGDG>CECGGEC6C78FF)::@8D55>=
@M00200:205:000000000-AKKM3:1:1101:20991:3823 1:N:0:1
ATTGGGCATAAAGCGCGCGTAGGTGGCTTGATAAGCCGGTTGTGAAAGCCCCGGGCTCAACCTGGGAACGGCATCCGGAACTGTCAAGCTAGAGTGCAGGAGAGGAAGGTAGAATTCCCGGTGTAGCGGTGAAATGCGTAGAGATCGGGAGGAATACCAGTGGCGAAGGCGGCCTTCTGGACTGACACTGACACTGAGGTGCGAAAGCGTGGGTAGCAAACAGGATTAGATACCCGTGTA
+
GGGGGGGGGGGGGGEGGGGGGGGGGGGGGGGGGGGGGGGGGGGGGGGGGGGGGGGGGGGGGGGGGGGGGGGGGGGGGGGGGGGGGGGGGGGGGGGGGGGGGGGGGGGGGGGGGGGGGGGGGGGGGGGGGGGGDGGGGGEGGGGGGGGGGGGGGGDFDGGGGFGDGG7@FFFGDGGGGGGGGGG58CCFGGGF9CFFFCFGGGGG5:DGGGGGCEFG):F?FGFF?FFF494::CGGD@>F
@M00200:205:000000000-AKKM3:1:1101:10412:3832 1:N:0:1
ATTGGGTTTAAAGGGCGCGTAGGCGGCCGATTAAGTCGGGGGTGAAAGCCTGTGGCTCAACCACAGAATTGCCTTCGATACTGGTTGGCTTGAGACCGGAAGAGGACAGCGGAACTGCGAGTGTAGAGGTGAAATTCGTAGATATTCGCAAGAACACCAGTGGCGAAGGCGGCTGTCTGGTCCGGTTCTGACGCTGAGGCGCGAAAGCGTGGGGAGCAAAACGGATTAGATACCCGGGTA
+
GGGGGGGGGGGGGGGGGGGGGGGGGGGGGGGGGGGGGGGGGGGGGGGGGGGGGGGGGGGGGGGGGGGGGGGGGGGGGGGGGGGGGGGGGGGGGGGGGGGGGGGGGGGGGGGGGGGGGGGGGGGGGGGGGFGGGGGCGCFFFGFGGGFGGGGGGFGGFGGGFFGGGGGGGFGGGGGF9FGFGGGGGEEGGD:FGGGG8;FEEGGGGGGGG5EGGGFGFGGE**8>33><FFBGGFGCDEFE
@M00200:205:000000000-AKKM3:1:1101:6446:3862 1:N:0:1
ATTGGGTTTAAAGCGAGCGCAGGTGGTTTAATAAGTCTGATGTAAAAGGCAGTGGCTCAACCATTGTGTGCATTGGAAACTGTTAGACTTGAGTGCAGTAGAGGAGAGTGGAATTCCATGTGTAGCGGTGAAATGCGTAGATATATGGAGGAACACCGGTGGCGAAAGCGGCTCTCTGGACTGTAACTGACACTGAGGCTCGAAAGCGTGGGTCGCAAACAGGATTAGATACCCCAGTAAGCTC
+
FGGGGGEGGGGGGGGGGGGGGGGGGGGGGGGGGFGGGGGGGGGGGCFFGGGGGGGGFGGGGGGGGGGFGGGGGGGGCFAFGGGGGFGGGGGGGGGGGGGGGGDFGGCEEFFGFGBFGGGGGGGGGGGGGGGB5FFFEBCECCEFFFGGGDFEGGGGGGGGGDFCCFCGGGDCEEFGGFDCFGGGGDCFGCGFCGF,@:C,ACC,>*9?CEG7<,075=*8CF:*6;CEFFFG8CFC>61<F)),
@M00200:205:000000000-AKKM3:1:1101:18589:3894 1:N:0:1
ATTGGGTTTAAAGGGCGCGTAGGCGGCCGATTAAGTCGGGGGTGAAAGCCTGTGGCTCAACCACAGAATTGCCTTCGATACTGGTTGGCTTGAGACCGGAAGAGGACAGCGGAACTGCGAGTGTAGAGGTGAAATTCGTAGATATTCGCAAGAACACCAGTGGCGAAGGCGGCTGTCTGGTCCGGTTCTGACGCTGAGGCGCGAAAGCGTGGGGAGCAAACAGGATTAGATACCCTAGTA
+
GGGGGGGGGGGGGGGGGGGGGGGGGGGGGGCEGFGGGGGGGGGGGGGGGGGGGGGGGGGGGGGFGGGGFGEFGFGGGGGGGGGGGGGGGGGGGGGGGGGGGGGGGGFGGEGEGGGGGGGGGGGGGGGGGGGGGGFFFCFGFEGFFGGGGGGEGFGGAFFGGGGGGGGGGGGGGGGGGGGCFGGGD8CCCDEGGGCCGGGGGGGGGGGGGGGGGGDGF5CCDFF4(2C<FF>FGFCF4)@C
@M00200:205:000000000-AKKM3:1:1101:12870:3921 1:N:0:1
ATTGGGTATAAAGGGAGCGTAGGCGGATAGTTTAGTCAGAGGTGAAAGCCCAGGGCTCAACCTTGGAATTGCCTTTGATACTGGCTATCTTGAGTATGGAAGAGGTATGTGGAACTCCGAGTGTAGAGGTGAAATTCGTAGATATTCGGAAGAACACCAGTGGCGAAGGCGACATACTGGTCCATTACTGACGCTGAGGCTCGAAAGCGTGGGGAGCAAACAGGATTAGATACCCCCGTA
+
GGGGGGGGGGGGGGGGGGGGGGGGGGGGGGGGGGGGGGGGGGGGGGGGGGGGGGGGGGGGGGGGGGGGGGGGGGGGGGGGGGGGGGGGGGGGGGGGGGGGGGGGGGGGGGGGGGGGGGGGGGGGGGGGGGGGGGFGGGGGGGGGGGGGGGGGGGGGGGGGGGFGGGGGGGGGGGGGGGGGGGGGGGFFGGGCEEGGGCGGGGDEGGGGDGGGGGFGFGGGGGGCDGC7AF?GFGG:EFFG
@M00200:205:000000000-AKKM3:1:1101:6610:3990 1:N:0:1
ATTGGGTTTAAAGTGCGCGTAGGCGGCCTTGTAAGTTGGGGGTGAAAGCCCGTGGCTCAACCACGGAATTGCCTTCGATACTGCTTGGCTTGAGACCGGAAGAGGTGAGTGGAACTGCGAGTGTAGAGGTGAAATTCGTAGATATTCGCAAGAACACCAGTGGCGAAGGCGGCTCACTGGTCCGGATCTGACGCTGAGGCGCGAAAGCGTGGGGAGCAAACAGGCTTAGATACCCCAGTA
+
GAFFFGGGGGGGGGGGGGGGGGGGGDGGGGGGGFFGGGFGDEGGGGFEGFGGCF@FGCGGG@EFGDC@FGGGGGFCGGGGGFECG?FGGGFGGFCFFDC=:CFGCFGFGGGGGGFAFGEEGGGAFFDFGGGGFGAFGFGGGGGGGGFE7>CCEFGFCGG77>CE7@BCFGEGG*;BBFGGGDGGDC8*=:F7EGG=88E557CEGGDC*:>C5C7C:CF?F465-02,76<GFGGFDBFG
@M00200:205:000000000-AKKM3:1:1101:5683:4011 1:N:0:1
ATTGGGTTTAAAGGGCTCGTAGGCGGTTTGTCGCGTCGGGAGTGAAAACGCCGTGCTTAACACGGCGCTTGCTTTCGATACGGGCAGACTAGAGGTATGCAGGGGAGAACGGAATTCCTGGTGTAGCGGTGAAATGCGCAGATATCAGGAGGAACACCGGTGGCGAAGGCGGTTCTCTGGGCATTACCTGACGCTGAGGAGCGAAAGTGTGGGGAGCGAACAGGATTAGATACCCCGGTA
+
GGGGGGGGGGGGGGGGGGGGGGGGGGGGGG,<BFGGGGGGGGGGGGGGGGGGDFDFGGGGGEFGGGGGGGGGGGGDGGGGGGG>GEGGGGFEFFFGGGDFGGGGGG=ECDGGGGGF<FGGGGGGGAFGGG@FGGGGG7@EGGGGG;;D:,CFGG8CEGE7F*<@E*=CGGGGGD*4AFCC*;EC99F:C>ECCCDEGFGGGGGDE57CG?9CEC:D>CEEGD6C:FG2FFDFGFFF5@>E
@M00200:205:000000000-AKKM3:1:1101:8868:4114 1:N:0:1
ATTGGGCTTAAAGGGCTCGTAGGCGGTTTGTCGCGTCGGGAGTGAAAACGCCGTGCTTAACACGGCGCTTGCTTTCGATCCGGGCAGACTAGAGGTATGCAGGGGAGAACGGAATTCCTGGTGTAGCGGTGAAATGCGCAGATATCAGGAGGACCACCGGTGGCGAAGGCGGTTCTCTGGGCATTACCTGCAGCTGAGGAGCGAAAGTGTGGGGAGCGAACAGGATTAGATCCCCCCGTA
+
GGGGGGCGGGGGGGGG8FGCGGGGGG@FF@EFEFGGEGGG>FGA<FGFGDCFGCFGGGGGGFGGEE:FC@=BFGG,B=E,4A@FC:C7<EFDA,EFGG<D?<FF7FGDAA::C:B<D<<@@>,@F,@FFFGGGF9:7>CCF@<>CFCF?7FFE:*1@FGGEGC@CGEECFG7:C;9+:CFCFD;3AF+<C**0+2+0;;6:<7E**1:2<FGEGB7>=*:73;*(972?4)*38/9B37C
@M00200:205:000000000-AKKM3:1:1101:12300:4127 1:N:0:1
ACTGGGTATAAAGGGAGCGTAGGCAGACATTTAAGTCAGGGGTGAAATCCCGGGGCTCAACCTCGGAATTGCCTTTGATACTGGGTGTCTTGAGTATGAGAGAGGTGTGTGGAACTCCGAGTGTAGAGGTGAAATTCGTAGATATTCGGAAGAACACCAGTGGCGAAGGCGACACACTGGCTCATTACTGACGCTGAGGCTCGAAAGCGTGGGGAGCAAACAGGATTAGATACCCTCGTA
+
GGGGGGGGGGGGGGGGGGGGGGGGCFFGGGGGGGGGGGGGGGGGGGGGGGGGGGGGGFGGGGGGGGGGGGGGGGCAFEFCGGFFCGGGGGGGGGGGGGGGGGGGGGGGGGGGGGGGGGECGGGGGGGGGGGGGFFFDGGGGEFCGFFGGDEGGGFGGGGGGGGGGGGCGGGGGGGGGGGGG>FG?CBFGGCFGED>=BFGFGEGGGGGGEEGGGFGFEF6416>@GC?F64CFGGDFB@G
@M00200:205:000000000-AKKM3:1:1101:25384:4304 1:N:0:1
ACTGGGCTTAAAGGGCTCGTAGGCGGTTTGTCGCGTCGGGAGTGAAAACGCCGTGCTTAACACGGCGCTTGCTTCCGATACGGGCAGACTAGAGGTATTCAGGGGAGAACGGAATTCCTGGTGTAGCGGTGAAATGCGCAGATATCAGGAGGAACACCGGTGGCGAAGGCGGTTCTCTGGGAATGACCTGACGCTGAGGAGCGAAAGTGTGGGGAGCGAACAGGATTAGATACCCCGGTAAGA
+
GGGGGGGGGGGGGGGGGGGGGGGGGGGGGGGGGGGGGGGGGGGGGGGGGGGGGGGGGGGGG,EFGGGGGGGGGDGGGGGGGGGGGGGGGGGGGGGGGGGGGGFGGGGGGGGGGGGGGGFGGFGGGGGGGEGGGGGGGGGGGGGGGFGGGGGDBFFFFGEGGEGGG*CGGGGGGGGGGGGGGCGGGGGFGGGGGGDGDFGGGGGGCGC?EEGGGGFG3C>*9CGC?F:?FFFF<:CCBE@EG<<
@M00200:205:000000000-AKKM3:1:1101:25262:4349 1:N:0:1
ATTGGGTTTAAAGTGCTCGTAGGCGGTTTGTCGCGTCGGGAGTGAAAACCAGGTGCTTAACACCTGGCTTGCTTCCGATACGGGCAGACTAGAGGTATTCAGGGGAGAACGGAATTCCTGGTGTAGCGGTGAAATGCGCAGATATCAGGAGGAACACCGGTGGCGAAGGCGGTTCTCTGGGAATATCCTGACGCTGAGGAGCGAAAGTGTGGGGAGCGAACAGGATTAGATACCCGAGTA
+
GGGGGGGGGGGGGGGGGGGGGGGGGGGGGGGGGGGGGGGGGGGGGGGGGGGGGGGGGGGGGAFGGGFGGGGGGGGGGGGGGGEEGGGGGGGFFGGCFFGAFGGGGDGGGFEGGGGGFFGGGGGGGGGGGFGGFGGGGGDEGGGGFGEFACE>FGFGGF77>CFCGEGCEGGGGGGFGGGGGGG>BFCFGGGGEGGG=FFFCFCCCGD::?FEGGFDFGGEGD?C2>FBFF)0A,<5BEFG
@M00200:205:000000000-AKKM3:1:1101:16979:4412 1:N:0:1
ATTGGGTGTAAAGGGAGCGTAGGCGGATAGTTTAGTCAGAGGTGAAAGCCCAGGGCTCAACCTTGGAATTGCCTTTGATACTGGCTATCTTGAGTATGGAAGAGGTATGTGGAACTCCGAGTGTAGAGGTGAAATTCGTAGATATTCGGAAGAACACCAGTGGCGAAGGCGACATACTGGTCCATTACTGACGCTGAGGCTCGAAAGCGTGGGGAGCAAACAGGATTAGATACCCGCGTAAGA
+
GGGGGGGGGGGGGGGGGGGGGGGGGGGGGGGGGGGGGGGGGGGGGGGGGGGGGGGGGGGGGGGGGGGGGGGGGGGGGGGGGGGGGGGGGGGGGGGGGGGGGGGGGGGGGGGGGGGGGGGGGGGGGGGGGGGGGGGGGGGGGGGGGGGGGGGGGGGGGGGGGGFGGGGGGGGGGGGGGGGDFGGGGGGGGGGGGGGGGFGGFGEGGGGFGGGGGGFGFGGGGGGG<DG@FFCFFGCDD3>E3(-
@M00200:205:000000000-AKKM3:1:1101:18417:4414 1:N:0:1
ATTGGGCGTAAAGGGAGCGTAGGCGGATAGTTTAGTCAGAGGTGAAAGCCCAGGGCTCAACCTTGGAATTGCCTTTGATACTGGCTATCTTGAGTATGGAAGAGGTATGTGGAACTCCGAGTGTAGAGGTGAAATTCGTAGATATTCGGAAGAACACCAGTGGCGAAGGCGACATACTGGTCCATTACTGACGCTGAGGCTCGAAAGCGTGGGGAGCAAACAGGATTAGATACCCCTGTAAGA
+
GGGGGGGGGGGGGGGGGGGGGGGGGGGGGFGGGGGGGGGGGGGGGGGGGGGGGGGGGGGGGGGGGGGGGGGGGGGGGGGGGGGGGGGGGGGGGGGGGGGGGGGGGGGGGGGGGGGGGGGGGGGGGGGGGGGGGGGGGGGGGGGGGGGGGGCEGGGGGGGGGGGGGGGGGGGGGGGGGGGGGGGGFGGGGFGGGGGCGFFGGGGGG:D4:EGGGGFGBGGGGGGGFGGEFFFGGFFG3>:FFAB
@M00200:205:000000000-AKKM3:1:1101:12343:4418 1:N:0:1
ATTGGGTTTAAAGGGAGCGTAGGCGGATAGTTTAGTCAGAGGTGAAAGCCCAGGGCTCAACCTTGGAATTGCCTTTGATACTGGCTATCTTGAGTATGGAAGAGGTATGTGGAACTCCGAGTGTAGAGGTGAAATTCGTAGATATTCGGAAGAACACCAGTGGCGAAGGCGACATACTGGTCCATTACTGACGCTGAGGCTCGAAAGCGTGGGGAGCAAACAGGATTAGATACCCGGGTA
+
GGGGGGGGGGGGGGGGGGGGGGGGGGGGGGGGGGGGGGGGGGGGGGGGGGGGGGGGGGGGGGGGGGGGGGGGGGGGGGGGGGGGGGGGGGGGGGGGGGGGGGGGGGGGGGGGGGGGGGGGGGGGGGGGGGGGGGGGGGGGGGGGGGGGGGFGGGGGGGGGGFGGGGEGGGGGGGGGGGGGGGGGGGGGGGCCEGGGG58FGGGGGGGGGGEGGGFGEGGGGGGGFGGFFFFFFGGGFF@G
@M00200:205:000000000-AKKM3:1:1101:12958:4487 1:N:0:1
ATTGGGTTTAAAGGGCGTGTAGGCGGTTTGTTAAGTCATGTGTGAAATCCCCCGGCTCAACCGGGGAAGTGCGCATGAAACTGGCAAGCTAGAGTACCGAAGAGGGGGGTGGAATTCCCGGTGTAGCGGTGAAATGCGTAGATATCGGGAGGAACACCTGCGGCGAAGGCGGCCCCCTGGTCGGATACTGACGCTGAGACGCGAAAGCGTGGGGAGCAAACAGGATTAGATACCCTCGTA
+
GGGGGGGGGGGGGGGGGGGGGGGGGGGGGGGGGGGGGGGGGGGGGGGGGGGGGGGGGGGGGGGGGGGGGGGGGGGGGGGGGGGGGGGGGGGGGGGGGGGGGGGGGGGGGGGGGGGGGGGGGFGGGGGGGGGGGGGGGGGGEEGGGGGGGGGGGGGGGGGG6EGGGGCGCFGGGGGGGGGGGGGGGGGGGGGGGGGGEGGGGGGGDEGFGEGGGGFDBGGGGGGGFGG?FFFGGGGFFFFG
@M00200:205:000000000-AKKM3:1:1101:10423:4494 1:N:0:1
ATTGGGCTTAAAGCGAGCGCAGGTGGTTTATTAAGTCTGGTGTAAAAGGCAGTGGCTCAACCATTGTATGCATTGGAAACTGGTAGACTTGAGTGCAGGAGAGGAGAGTGGAATTCCATGTGTAGCGGTGAAATGCGTAGATATATGGAGGAACACCGGTGGCGAAAGCGGCTCTCTGGCCTGTAACTGACACTGAGGCTCGAAAGCGTGGGGAGCAAACAGGATTAGATACCCGTGTA
+
GGGGFGGGGGGGGGGGGDEGGGGGGGGGGGGGGGGGGGGGGGGGGGGGGGGGGGGGGGGGGGGGGGGGGGGGGGGGGGGGGGGGGGGGGGGGGGGGGGGGD8BFFGGGGGGGDGGFGFGGGGGGGGGGFGGGGGGGGGGGGGGAFGGGGGGGGGDFGGGEEGGCEEEGGCB@EG?FGGGFFFGGGGGGGGFGGGGGGFFGFGGFGGDD5:CFGEFGFGGGGGGGF>=7;A?:8281>AF
@M00200:205:000000000-AKKM3:1:1101:15440:4508 1:N:0:1
ATTGGGTTTAAAGGGAGCGTAGGCGGATAGTTTAGTCAGAGGTGAAAGCCCAGGGCTCAACCTTGGAATTGCCTTTGATACTGGCTATCTTGAGTATGGAAGAGGTATGTGGAACTCCGAGTGTAGAGGTGAAATTCGTAGATATTCGGAAGAACACCAGTGGCGAAGGCGACATACTGGTCCATTACTGACGCTGAGGCTCGAAAGCGTGGGGAGCAAACAGGATTAGATACCCGGGTA
+
GGGGGGGGGGGGGGGGGGGGGGGGGGGGGGGGGGGGGGGGGGGGGGGGGGGGGGGGGGGGGGGGGGGGGGGGGGGGGGGGGGGGGGGGGGGGGGGGGGGGGGGGGGGGGGGGGGGGGGGGGGGGGGGGGGGGGGGFEFGGFGGGGGGGEGGGGGGGGGGGGFGGD7EGGGGGEGGGGFGFGGGGGGGGGFGG>EGGGGGGGGGGGGGGGGGGGGFGFFGGGFGGF<73FCEGGFCC>EFC
@M00200:205:000000000-AKKM3:1:1101:16354:4541 1:N:0:1
ATTGGGTTTAAAGGGAGCGTAGGCGGATAGTTTAGTCAGAGGTGAAAGCCCAGGGCTCAACCTTGGAATTGCCTTTGATACTGGCTATCTTGAGTATGGAAGAGGTATGTGGAACTCCGAGTGTAGAGGTGAAATTCGTAGATATTCGGAAGAACACCAGTGGCGAAGGCGACATACTGGTCCATTACTGACGCTGAGGCTCGAAAGCGTGGGGAGCAAACAGGATTAGATACCCTCGTA
+
GGGGGGGGGGGGGGGGGGGGGGGGGGGGGGGGGGGGGGGGGGGGGGGGGGGGGGGGGGGGGGGGGGGGGGGGGGGGGGGGGGGGGGGGGGGGGGGGGGGGGGGGGGGGGGGGGGGGGGGGGGGGGGGGGGGGGGDGGGGGGGGGGGGGGGGGGGGG@FGGGGGGGGGGGGGGGGGGGGGFGGGGGGGGGCFFGGGGGGGGGGGGGGGGGGGGGGBDFGGGGGFFDGCEFA?FC<+;>BFG
@M00200:205:000000000-AKKM3:1:1101:24114:4566 1:N:0:1
ATTGGGTTTAAAGGGCTCGTAGGCGGTTTGTCGCGTCGGGAGTGAAAACCAGGTGCTTAACACCTGGCTTGCTTTCGATACGGGCAGACTGGAGGTATGCAGGGGAGAACGGAATTCCTGGTGTAGCGGTGAAATGCGCAGATATCAGGAGGAACACCGGTGGCGAAGGCGGTTCTCTGGGCATTACCTGACGCTGAGGAGCGAAAGTGTGGGGAGCGAACAGGATTAGATACCCCAGTAAGA
+
GGFGGGGGGGGGGGGGGGGGGGGGGGGGGGGGGGGFGGGGGGGGGGGGGGGGGGGGGGGGFFGGGGGGGGGGGGGGGGFFGGGGGGGGGGGGGGGEGGGGGGGGGGGGGGGGGGGGGGGGGGGGGGGGGGGGGGGGGGGGEE,C=CFGGGGGGGFG8FFGCGGCEGGGEGGGDEGG9BFFGGGGGGGGGGG6C5*A8EGFGFGGGEGCGEGDGGFGFDGG>GF<:*:?FFAGFF?<:@6FGFF
@M00200:205:000000000-AKKM3:1:1101:15139:4630 1:N:0:1
ATTGGGTATAAAGGGAGCGTAGGCGGACATTTAAGTCAGGGGTGAAATCCCGGGGCTCAACCTCGGAATTGCCTTTGATACTGGGTGTCTTGAGTATGAGAGAGGTGTGTGGAACTCCGAGTGTAGAGGTGAAATTCGTAGATATTCGGAAGAACACCAGTGGCGAAGGCGACACACTGGCTCATTACTGACGCTGAGGCTCGAAAGCGTGGGGAGCAAACAGGATTAGATACCCTAGTA
+
GGGGGGGGGGGGGGGGGGGGGGGGGGGGGGGGGGGGGGGGGGGGGGGGGGGGGGGGGGGGGGGGGGGGGGGGGGGGGGGGGGGGGGGGGGGGGGGGGGGGGGGGGGGGGGGGGGGGGGGGGGGGGGGGGGGGGGGGGGGGGGGGGGGGGGGGGGFGGGGGFGGGDGGGGGGGGGGGGGCGFFFGGGGFGGGGGGGGGGGGGGGG?C5FGGGGGGADFGGGGFF4(9FFF?AGEFGGFFFC
@M00200:205:000000000-AKKM3:1:1101:20137:4699 1:N:0:1
ATTGGGCTTAAAGGGCTCGTAGGCGGTTTGTCGCGTCGGGAGTGAAAACCAGGTGCTTAACACCTGGCTTGCTTTCGATACGGGCAGACTGGAGGTATGCAGGGGAGAACGGAATTCCTGGTGTAGCGGTGAAATGCGCAGATATCAGGAGGAACACCGGTGGCGAAGGCGGTTCTCTGGGCATTACCTGACGCTGAGGAGCGAAAGTGTGGGGAGCGAACAGGATTAGATACCCCCGTA
+
GGGGGGGGGGGDFGGGGGGGGGGGGGGGGGGGGGGFGGGGGFGGGGGFGGGGGGCFGGGGGFGGGGGGGGGGGGGGGGGGGGGGGGGGGFGGGGGGGGGGGGGGGGGGGFGGGGGGGGGDGGGGGGFGGGGCGGGGGGGEGGGGGGGGGGGGGGGFG7FEEGDCEEGGGGGGGEGGGGGGGGFGGFFFGGGGGGDCEGGGE<EGEGGGGGGCEGEDBEG=DCCF?C7<?FFFF6CFEFDG
@M00200:205:000000000-AKKM3:1:1101:5599:4718 1:N:0:1
ATTGGGTTTAAAGCGCGCGCAGGCGGTTTCTTAAGTCTGGTGTCTAAGTGCGGGGCTCAACCCCGTGACGCCCTGGAAACTGGGAGACTTGAGTGCAGAAGAGGAGAGCGGAATTCCACGTGTAGCGGTGAAATGCGTAGAGATGTGGAGGAACACCAGTGGCGAAGGCGGCTCTCTGGACTGTAACTGACGCTGAGGCGCGAAAGCGTGGGGAGCAAACAGGATTAGATACCCGGGTACGATC
+
GGGGGGGGGGGGGGGGGGGGGGGGGGGGGGFGGGGGGGGGGGGGGGGGGGFGGGGGGGGGFGGGGGGGGGG+CCFGGGGGGGGGGGGGGGGGGGGGGGGGGGGFGGGGGGGGGGGGGGGGGGGGCFGGGGGGGGGGGGGEEFCFGGGGGGGGGGG:FFGGGGGGGGGDGGGD8EGGGGGGDFGGGGGGGG6CE=CEGGCEEG588*9DCCCEGEFCFGGGF<*>>G=<@?>GC6?<>EF+/:<.
@M00200:205:000000000-AKKM3:1:1101:6580:4725 1:N:0:1
ATTGGGTGTAAAGGGAGCGTAGGCGGATAGTTTAGTCAGAGGTGAAAGCCCAGGGCTCAACCTTGGAATTGCCTTTGATACTGGCTATCTTGAGTATGGAAGAGGTATGTGGAACTCCGAGTGTAGAGGTGAAATTCGTAGATATTCGGAAGAACACCAGTGGCGAAGGCGACATACTGGTCCATTACTGACGCTGAGGCTCGAAAGCGTGGGGAGCAAACAGGATTAGATACCCTCGTAAAAT
+
GGGGGGGGGGGGGFGGGGGGGGGGGGGGGGGGGGGGGGGGGGGGGGGGGGGGGFGGGGGGGGGGGGGGGGFGGGGGG?FFGFA<@DAF@FGDGDGGGGCFEEFFDFFGGFAEFCFG9FE7:FDFGFABFGD?E<EEGGGGGGGD9F,AEFG:FGGGDGGGGGCE7FGGDFGGGGGFFFFF9E?FGCFGF7CFEDG5CF*;C>GGFGCD=CBFDDE:DGC9<CCG@GD@4AC+?<CD)):7<(64
@M00200:205:000000000-AKKM3:1:1101:7859:4728 1:N:0:1
ATTGGGTATAAAGCGTGCGCAGGCGGTTATGTAAGACAGATGTGAAATCCCCGGGCTCAACCTGGGAACTGCATTTGTGACTGCATGACTGGAGTGCGGCAGAGGGGGATGGAATTCCGCGTGTAGCAGTGAAATGCGTAGATATGCGGAGGAACACCGATGGCGAAGGCAATCCCCTGGGCCTGCACTGACGCTCATGCACGAAAGCGTGGGGAGCAAACAGGATTAGATACCCCGGTA
+
GGGGGGGGGGGGGGGGGGGGGGGGGGGGGGGGGGGGGGGGGGGGGGGGGGGGGGGGGGGGGGGGGGGGGGGGGGGGGEFGGGGGGGGGGGGGGFGGGGGGGGGGGGGGGGGGGGGGGGGGGGGGGGGGGGGGGFEGGGGGGGGGCFGGGGDGGGGGGGGCEGGGGGEGEGGGGG78EFCGGGGEGGGGGGGGEGGGGGFFGGGGGEGFGGGEGGFGDFFEFGDC<FGFFF>*+<8<>DD5
@M00200:205:000000000-AKKM3:1:1101:14528:4800 1:N:0:1
AGTGGGTATAAAGCGAGCGCAGGTGGTTTAATAAGTCTGATGTAAAAGGCAGTGGCTCAACCATTGTGTGCATTGGAAACTGTTAGACTTGAGTGCAGTAGAGGAGAGTGGAATTCCATGTGTAGCGGTGAAATGCGTAGATATATGGAGGAACACCGGTGGCGAAAGCGGCTCTCTGGACTGTAACTGACACTGAGGCTCGAAAGCGTGGGTAGCAAACAGGATTAGATACCCGAGTAAGAT
+
GGFGGGGGGGGGGGGGGGGGGGGGGGGGGGGGGGGGGGGGGGGFFGGGGGGGGGGGGGGGGGFGGGGGGGGGGGGGGGGGGGGGGGGGGGGGGGGGGGGGGGGGGGGGGGFFGGGGGGGGFGGGGGGEFFFFFFEGGFDEEFGFFGGGGGGGGGGGGGGGGGGGGGEGFEGDDGGGGGGCFFGGGFGG9FGCFGFGGCGDGGGGGGGGEGGGFCBDF9B=FG8C37C@AFFFC8BCEFFGFE3
@M00200:205:000000000-AKKM3:1:1101:25444:4855 1:N:0:1
ATTGGGTATAAAGGGAGCGTAGGCGGATAGTTTAGTCAGAGGTGAAAGCCCAGGGCTCAACCTTGGAATTGCCTTTGATACTGGCTATCTTGAGTATGGAAGAGGTATGTGGAACTCCGAGTGTAGAGGTGAAATTCGTAGATATTCGGAAGAACACCAGTGGCGAAGGCGACATACTGGTCCATTACTGACGCTGAGGCTCGAAAGCGTGGGGAGCAAACAGGATTAGATACCCGGGTAAGA
+
GGGGGGBEFAFGGGGGGGGGGGGGGGDE@FGFFGGGGGGFCFGGGGGGGGGGGFGGGGGGGGGGGGF9CFGGFFGGGGGGGGGGGFEGGGGGGGGDGFGGGGGFGFGGGFFGGGGGGGCGGGGGGGGGGGGGGGECCFGGFFGGGGDGGGDFGGFG@CFGGGFDCFEGGGGGGCEF9FGGGGFEFDFGGGGGGC?EEGG5ECEEFDCFGGGGGGFDFGFFDFGGDGGFFFFGGFGG)>EGC?D
@M00200:205:000000000-AKKM3:1:1101:26799:4956 1:N:0:1
ACTGGGTTTAAAGCGAGTGCAGGCGGTTCAATAAGTCTGATGTGAAAGACTTCGGCTCAACCGGAGAATTGCATCAGAAACTGTTGAACTTGAGTGCAGAAGAGGAGAGTGGAACTCCATGTGTAGAGGTGGAATGCGTAGATATATGGAAGAACACCAGTGGCGAAGGCGGCTCTCTGGTCTGCAACTGACGCTGAGGCTCGAAAGCATGGGTAGCGAACAGGATTAGATAACCCAGTA
+
GGGGGGGDGGGGGGGGGGFGGGGGGGEEFGGGGGFFDG9FAFFE<FFG,E@FEGGGCGGGGFGGGGGGGFGGGGGGGGGGGFGGGGGGEGGGGGGGGGGGG<FF@FEGDG<BFGGGEGFGGGDFGF,FEG@FFDF89F?8BCDFGFGGGGF8FFFGGGGGGFFE8C+8F8FC>C8DF,@FG9CFGEDEGGGGGDGGGGFGG;C8ECDCGGE+7EAC;CC8CDGG@C7<=AE=+8287>FG
@M00200:205:000000000-AKKM3:1:1101:12910:4969 1:N:0:1
ACTGGGTTTAAAGGGAGCGTAGGCGGATAGTTTAGTCAGAGGTGAAAGCCCAGGGCTCAACCTTGGAATTGCCTTTGATACTGGCTATCTTGAGTATGGAAGAGGTATGTGGAACTCCGAGTGTAGAGGTGAAATTCGTAGATATTCGGAAGAACACCAGTGGCGAAGGCGACATACTGGTCCATTACTGACGCTGAGGCTCGAAAGCGTGGGGAGCAAACAGGATTAGATACCTGTA
+
GGGGGGGGGGGGGGGGGGGGGGGGGGGGGGGGGGGGGGGGGGGGGGGGGGGGGGGGGGGGGGGGGGGGGGGGGGGGGGGGGGGGGGGGGGGGGGGGGGGGGGGGGFGGGGGGGGGGGGGGGGGGGGGGGGGGGGGGGGGGGGGGGGGGGGGGGGGGG@FGFFGGGGGGGGGGGGGGGGGGGCGFGGGGGGGGGGGCEGGGGFGGGGGFGCGGDGDG:FGGGGGGFG7@FC?CC:B7CF
@M00200:205:000000000-AKKM3:1:1101:8361:4974 1:N:0:1
ATTGGGTTTAAAGAGCTCGTAGGCGGCTTGTCGCGTCGGTTGTGAAAGCCCGGGGCTTAACCCCGGGTCTGCAGTCGATACGGGCAGGCTAGAGTTCGGTAGGGGAGATCGGAATTCCTGGTGTAGCGGTGAAATGCGCAGATATCAGGAGGAACACCGGTGGCGAAGGCGGATCTCTGGGCCGATACTGACGCTGAGGAGCGAAAGCGTGGGGAGCGAACAGGATTAGCTACCCGAGTA
+
GGGGGGGGDFGGGGGGGGGGGGGGGGGGGGGGGGGGGGGGGGGEGGGGGGGGGGGGGGGGGGGGGGGGGGGGGGGGGFEGGGGGGGGEGFEGFFCFG7FFGEDEDGGGGFGGGGGGGGFGEFGEGGGGGFFECFCEGGDD:>DF@FCFGGGGGGC,3<<FFFGFGGGGGGECCEG79:EGGGGGE5*::79+;:DEE>FFGCEE8?)21A8EEG3DEGG:)>*/4DCB6)4:EFGG5)0:
@M00200:205:000000000-AKKM3:1:1101:14964:5055 1:N:0:1
ATTGGGCTTAAAGGGCGCGTAGGCGGCCGATTAAGTCGGGGGTGAAAGCCTGTGGCTCAACCACAGAATTGCCTTCGATACTGGTTGGCTTGAGACCGGAAGAGGACAGCGGAACTGCGAGTGTAGAGGTGAAATTCGTAGATATTCGCAAGAACACCAGTGGCGAAGGCGGCTGTCTGGTCCGGTTCTGACGCTGAGGCGCGAAAGCGTGGGGAGCAAACAGGATTAGATACCCTTGTA
+
GGGGGGGGGGGGGGGGGGGGGGGGGGGGGGGGGGGGGGGGGGGGGGGGGGGGGGGGGGGGGGGGGGGGGGGGGGGGGGCFGGGGGGGGGGGGGGGGGGGGGGGFFGGGGGGGGGGGDGGGGGGGGGGGGGGGGGGGGGCFGGGGGGGGGGGGGGGGGGGGGGGGGGGGGGGGGGGGGGGGFGGGGGGGGGFGGGGGGGGGGGGGGGGGGEGGEDBGFC8CFGGGFD=?FF2DGFEFFF?E
@M00200:205:000000000-AKKM3:1:1101:15917:5115 1:N:0:1
ATTGGGTTTAAAGGGAGCGTAGGCGGACATTTAAGTCAGGGGTGAAATCCCGGGGCTCAACCTCGGAATTGCCTTTGATACTGGGTGTCTTGAGTATGAGAGAGGTGTGTGGAACTCCGAGTGTAGAGGTGAAATTCGTAGATATTCGGAAGAACACCAGTGGCGAAGGCGACACACTGGCTCATTACTGACGCTGAGGCTCGAAAGCGTGGGGAGCAAACAGGATTAGATACCCTGGTA
+
GGGGGGGGGGGGGGGGGGGGGGGGGGGGGGGGGGGGGGGGGGGGGGGGGGGGGEGGGGGGGGGGGGGGGGGGGGGFGGGGGGGGGGGGGGGGGGGGGGGGGGGGGGGGGGGGGGGGGFGGGGGGGGGG@FGGGGGGGGGGGGGGGGGDFGGGGGGGGGGGFFGGGGGGGGGGGGEGGGGGGGGGGGGGGGGGGGGGGGGG5CEGGGGGGEEGDEEG>FFCGFGGFGGFFF2?FE?F5>FG
@M00200:205:000000000-AKKM3:1:1101:5436:5127 1:N:0:1
ATTGGGTTTAAAGCGAGCGCAGGTGGTTTAATAAGTCTGATGTAAAAGGCAGTGGCTCAACCATTGTGTGCATTGGAAACTGTTAGACTTGAGTGCAGTAGAGGAGAGTGGAATTCCATGTGTAGCGGTGAAATGCGTAGATATATGGAGGAACACCGGTGGCGAAAGCGGCTCTCTGGACTGTAACTGACACTGAGGCTCGAAAGCGTGGGTAGCAAACAGGATTAGATACCCCCGTA
+
GGGGGGGGGGGGGGGGGGGGGGGDGGGGGG<CCCFFGGGFFGGGGGFGGGGGFGGGGGGGGGGGGGGGGGC,CFFGGGFGGGGGGGGGGGGGGGGGGGGGGGGCEGCGGGGGGGGGGFGGFGGGGGGGGGGGGGGGGGGGEAFGGAFGFGGDEFGFGGGGGGGGEGGGCGG@CEGFFAFFGFGGGFGFGGCFGCFAE5E7CGEFDEGGEGCC:FFGFCF5CFGGE743:ACF?<@)0:>
@M00200:205:000000000-AKKM3:1:1101:26809:5161 1:N:0:1
ATTGGGTGTAAAGCGAGCGCAGGCGGTTTGATAAGTCTGAAGTTAAAGGCTGTGGCTCAACCATAGTTCGCTTTGGAAACGGTCAAACTTGAGTGCAGAAGAGGAGAGTGGAATTCCATGTGTAGCGGTGAAATGCGTAGATATAGGGAGGAACACCGGTGGCGAAAGCGGCTCTCTGGTCTGTAACTGACGCTGAGGCTCGAAAGCGTGGGGAGCGAACAGGATTAGATACCCGTGTA
+
FGG@FGGGGGFGGGGGGECFGGGGGGFGGGG<CEFA,CEFFGGGCGFC<EFDFGGGFGF6E,BFFGGF,@CECDGGGCCA,FFBFFFGCFGGGGGFFECFE,:BFGECFEFFF,,B?<<F?FFAFCF:::FGC9EFFF+@FA<<9,,3>@F:,,DF+=FFF:>C8>**,@>@E*4DGF@,DFCG9B;@FFFE55**4:8,4:5BCEFDECGEF5B)7:?C3C5*4:48/8>F<,/*7>)
@M00200:205:000000000-AKKM3:1:1101:20901:5217 1:N:0:1
ATTGGGTTTAAAGGGCTCGTAGGCGGTTTGTCGCGTCGGGAGTGAAAACGCCGTGCTTAACACGGCGCTTGCTTTCGATACGGGCAGACTAGAGGTATGCAGGGGAGAACGGAATTCCTGGTGTAGCGGTGAAATGCGCAGATATCAGGAGGAACACCGGTGGCGAAGGCGGTTCTCTGGGCATTACCTGACGCTGAGGAGCGAAAGTGTGGGGAGCGAACAGGATTAGATACCCTGGTA
+
CFGGGGGDDGCFGEGGFFGGGGGGGGGFEDGGGGGGGGDGGGGGGGGGGGGGDFEGGGGGGGGGGG=FFEGDFGGFGCGFGGGGGGGGGFCFFDFGGG8ECFGCGGGDGGGGGGDDGGFGGFFGFCFFGGGFGFGGGGDGGGGFGGGGGGGG7FGGGGGGGDFFGDECGGGGG5C<:FGFCFGGCEFGFFFFCCDEEFFFEFEGEGGGGCCCC>5DB=8EGGGG?DGBFFFDCGG=F3?E
@M00200:205:000000000-AKKM3:1:1101:16714:5242 1:N:0:1
ATTGGGTATAAAGGGAGCGTAGGCGGATAGTTTAGTCAGAGGTGAAAGCCCAGGGCTCAACCTTGGAATTGCCTTTGATACTGGCTATCTTGAGTATGGAAGAGGTATGTGGAACTCCGAGTGTAGAGGTGAAATTCGTAGATATTCGGAAGAACACCAGTGGCGAAGGCGACATACTGGTCCATTACTGACGCTGAGGCTCGAAAGCGTGGGGAGCAAACAGGATTAGATACCCCAGTAGAT
+
GGGGGGGGGGGGGGGGGGGGGGGGGGGGGGGGGGGGGGGGGGGGGGGGGFGGGGGGGGGGGGFGGGGGGGGGGGGGGGGGGGGGGGGGGGGGGGGGGGGGGGGDFFGGGGGGGGGGDGEEGGGGGCFGCFGGGGGGGDFGGGGGG;C<EFGDFGFFGGGGGGGGGGGGGGGGGGG9E9FC@EFGGGFGGGGGGGGGGGGGGGEGGGGFEGCFGGB<:FCGGFGG;<D<A653+?@3)5)4+).
@M00200:205:000000000-AKKM3:1:1101:14237:5285 1:N:0:1
ATTGGGTATAAAGGGAGCGTAGGCGGATAGTTTAGTCAGAGGTGAAAGCCCAGGGCTCAACCTTGGAATTGCCTTTGATACTGGCTATCTTGAGTATGGAAGAGGTATGTGGAACTCCGAGTGTAGAGGTGAAATTCGTAGATATTCGGAAGAACACCAGTGGCGAAGGCGACATACTGGTCCATTACTGACGCTGAGGCTCGAAAGCGTGGGGAGCAAACAGGATTAGATACCCTCGTA
+
GGGGGGGGGGGGGGGGGGGGGGGGGGGGGGGGGGGGGGGGGGGGGGGGGGGGGGGGGGGGGDGGGGGGGGGGGGGGGGGGGGGGGGGGGGGGGGGGGGGGGGGGGGGGGGGGGGGGGGEGGFGFGGGGGGGGGGFECEEFGGGGGCFGGGGGGGGGGGGGGFFGGGGGGGGGGGGGGGGFGGGGGGGGFFGFGG>EGGGFFFGGGGGGGEGGGGEGFGGGGGGGD<F@FACGE8?6>>FG
@M00200:205:000000000-AKKM3:1:1101:19490:5290 1:N:0:1
ACTGGGCATAAAGGGAGCGTAGGCGGATAGTTTAGTCAGAGGTGAAAGCCCAGGGCTCAACCTTGGAATTGCCTTTGATACTGGCTATCTTGAGTATGGAAGAGGTATGTGGAACTCCGAGTGTAGAGGTGAAATTCGTAGATATTCGGAAGAACACCAGTGGCGAAGGCGACATACTGGTCCATTACTGACGCTGAGGCTCTAAAGCGTGGGGAGCAAACAGGATTAGATACCCTAGTA
+
GGGGGGGGGGGGGGGGGGGGGGGGGGCEGGGGGGGGGGGGGGGGGGGGDGGGGGGGGGGGGGGGGGGGGGGGGGGGGGGGGGGGGGGGGGGGGFFGGGGGGGGGFGGGGGGFGGGGGGGGGGFGGGGGGGGGGGGGGGGGD@FGGCE<FFGDGGGGGGGCGGGGGCEGGGG@EEGGFGGCF9@>FGFGGCGGGGD5*>:C79,2,>*ACE7FCE?DFGCC<<CGDFGEF67;CEFFF4CC
@M00200:205:000000000-AKKM3:1:1101:5535:5305 1:N:0:1
ATTGGGTGTAAAGGGCTCGTAGGCGGTTTGTTGCGTCGGGAGTGAAAACCAGGTGCTTAACCCCTGGCTTGCTTTCGATACGGGCAGACTAGAGGTATTCAGGGGAGAACGGAATTCCTGGTGTAGCGGTGAAATGCGCAGATATCAGGAGGAACACCGGTGGCGAAGGCGGTTGCCTGGGAATATCCTGACGCTGAGGAGCGAAAGCGTGGGGAGCGAACAGGATTAGATACCCCCGTA
+
FFGGGGGGGGGGGDFDGGGGGGGGGGGGCCG,<FGGGC::+FGGGGGFGG8,B:EFG,FFG9,6C@6CFGGGCF9,BCFGG,?CFG++BFFGFFGFGGGFGC9DE++B<,CGGGGGGGAFFGGGGGGDDGGFGFGGGGCCEEEFGG9BEFGG7FGGGG:FGGGGGGG7@:F@*=**?FFGC*+3++2ACDFG=EGGGG=+:5=EGGD*/CGDGC@GD=C5<38D?GF?FFFGGGGGBB@E
@M00200:205:000000000-AKKM3:1:1101:19140:5325 1:N:0:1
ATTGGGTTTAAAGCGAGCGCAGGTGGTTTAATAAGTCTGATGTAAAAGGCAGTGGCTCAACCATTGTGTGCATTGGAAACTGTTAGACTTGAGTGCAGTAGAGGAGAGTGGAATTCCATGTGTAGCGGTGAAATGCGTAGATATATGGAGGAACACCGGTGGCGAAAGCGGCTCTCTGGACTGTAACTGACACTGAGGCTCGAAAGCGTGGGGAGCAAACAGGATTAGATACCCGGGTA
+
GGGGGGGGGGGGGGGGGGGGGGGGGGGGGGGGGGGGGGGGGGGEFFGFGGGGGGGGGGGGGGGGGGGEFGGGGGGFGGGGGGGGGGGGGGGGGGFFEGDDFGGGGGGDGFEGGGGGGGGGGGGFGGGGGGGGGGGCGGGEEGFFGDEGGGGGGGGGGG7CEGGGGGD7FGGGCGFGGGFCFGGGGGGGGGGFCFGFGFGFCDGGGGGDGGGE*8=DFG65><=<;7CEFFFCFF8>5>>
@M00200:205:000000000-AKKM3:1:1101:12065:5380 1:N:0:1
ATTGGGTTTAAAGCGCGCGCAGGCGGTTTCTTAAGTCTGGTGTCTAAGTGCGGGGCTCAACCCCGTGACGCACTGGAAACTGGGAGACTTGAGTGCAGAAGAGGAGAGCGGAATTCCACGTGTAGCGGTGAAATGCGTAGAGATGTGGAGGAACACCAGTGGCGAAGGCGGCTCTCTGGACTGTAACTGACGCTGAGGCGCGAAAGCGTGGGGAGCAAACAGGATTAGATACCCCGGTA
+
GGGGGGGGGGGGGGGGGGGGGGGGGGGGGGGGGGGGGGGGGGGGGGGGGGGGGGGGGGGGGGGGGGGGGGGGGGGGGGGGGGGGGGGGGGGGGGGGGGGGGGGGGGGGGGGGGGGGGGGGGGGGGGGGGGGGGGGGGCGGGGGGGGGGGGGGGGGGGGGGGGGGGFDEGGGGGGGGGGGGGGGGGGFGGGGGDEDGGGGGGGGGGGGGEGGGGGFGFFFCGG8<?CG?FFFGFGGDDDF
@M00200:205:000000000-AKKM3:1:1101:26253:5444 1:N:0:1
ATTGGGCATAAAGCGCGCGCAGGCGGTTTCTTAAGTCTGGTGTCTAAGTGCGGGGCTCAACCCCGTGACGCACTGGAAACTGGGAGACTTGAGTGCAGAAGAGGAGAGCGGAATTCCACGTGTAGCGGTGAAATGCGTAGAGATGTGGAGGAACACCAGTGGCGAAGGCGGCTCTCTGGACTGTAACTGACGCTGAGGCGCGAAAGCGTGGGGAGCAAACAGGATTAGATACCGTGTA
+
GGGGGGGGGGGGGGGGGGGGGGGGGGGGGGGGGGGGGGGGGGGGGGGGGGGGGGGGGGGGGGGGGGGGGGGGGGGGGGGGGGGGGGGGFGGGGGGGGGGGGGGG8FFGGGGGGGGGGGGGGGGGGGGECGGGGGGGGBFEGGGGGGGFGGGDGGGGFGGGGGEGCEGGGEGEEGGGGGGGGFFGGGGEFGGGG=DEGGGGGGG88?FGCGGGGE3)8FGFFGE5):77BFFDFG87@F
@M00200:205:000000000-AKKM3:1:1101:21722:5461 1:N:0:1
ATTGGGTATAAAGCGAGCGCAGGTGGTTTAATAAGTCTGATGTAAAAGGCAGTGGCTCAACCATTGTGTGCATTGGAAACTGTTAGACTTGAGTGCAGTAGAGGAGAGTGGAATTCCATGTGTAGCGGTGAAATGCGTAGATATATGGAGGAACACCGGTGGCGAAAGCGGCTCTCTGGACTGTAACTGACACTGAGGCTCGAAAGCGTGGGTAGCAAACAGAATTAGATACCCTTGTA
+
GGGGGGGGGGGGGGGGGGGGGGGGGGGGGGGGGGGGGGGGGFGFGGGGGGGGGGGGGGGGGGGGGGGGGGGGGGGGFGGGGGGGGGGGGGGGGGGGFGGGGGGGGEC:FGFFFGGGFGGGGFDFGAFGGEEFFGGGGFEGGGGFGGGCEFFGGGGGGGGGGBGGGCECFGGE>CGGGGEFCEFFGFCCFFGGGGGGGEE56@EFEGGGGGGDGFDGFGCFF<*29@FE@77D4F9<5C=
@M00200:205:000000000-AKKM3:1:1101:26576:5550 1:N:0:1
ATTGGGCGTAAAGCGCGCGTAGGTGGTTTGTTAAGTTGAATGTGAAATCCCCGGGCTCAACCTGGGAACTGCATCCAAAACTGGCAAGCTAGAGTATGGTAGAGGGTAGTGGAATTTCCTGTGTAGCGGTGAAATGCGTAGATATAGGAAGGAACACCAGTGGCGAAGGCGACTACCTGGACTGATACTGACACTGAGGTGCGAAAGCGTGGGGAGCAAACAGGATTAGATACCCCTGTA
+
GGGGGGGGGGEGFGGGGGGGGGGGGGGFGGFGGFGGGGGGGGGEEGGGGGGGGGGG:FFGGGGGGGFGGGGGGGGGGGGGGCGGGFGFG=CFFGGGGGCGGGGGGGEGDE?FGGGGGFGGGGGGGGGGDGGGGGC9DEGCC@C9C=A<DFG7>DBD<FDGDFGGGGEF78CCE>EGGEFFFFAFEFBD@9:EFGGFDEGFF<CEG*)2=7CFGGE:A58CFC6C1*:5?FF7+3<9.099
@M00200:205:000000000-AKKM3:1:1101:22770:5571 1:N:0:1
ATTGGGTTTAAAGGGAGCGTAGGCGGATAGTTTAGTCAGAGGTGAAAGCCCAGGGCTCAACCTTGGAATTGCCTTTGATACTGGCTATCTTGAGTATGGAAGAGGTATGTGGAACTCCGAGTGTAGAGGTGAAATTCGTAGATATTCGGAAGAACACCAGTGGCGAAGGCGACATACTGGTCCATTACTGACGCTGAGGCTCGAAAGCGTGGGGAGCAAACAGGATTAGATACCCTAGTA
+
GGGGGGGGGGGGGGGGGGGGGGGGGGGGGGGGGGGGGGGGGGGGGGGGGGGGGGGGGGGGGGGGGGGGGCFGGGGGGGGGGGGGGGGGGGGGGGGGGFGGGGGGGGGGGGGGGGGGGGGGDFGGGGGGGGGGGGGGGGGGGGGGGGGGGGGGGGGGGGGGGGGGGGEEGGGGGGGGGGGGGGGGGGGFDFGEGDDG*>*CCFGGGG4FGGGGGD>C>FECC467;FGFFF37ECFFFAFG
@M00200:205:000000000-AKKM3:1:1101:8191:5589 1:N:0:1
ATTGGGTTTAAAGGGAGCGTAGGCGGATAGTTTAGTCAGAGGTGAAAGCCCAGGGCTCAACCTTGGAATTGCCTTTGATACTGGCTATCTTGAGTATGGAAGAGGTATGTGGAACTCCGAGTGTAGAGGTGAAATTCGTAGATATTCGGAAGAACACCAGTGGCGAAGGCGACATACTGGTCCATTACTGACGCTGAGGCTCGAAAGCGTGGGGAGCAAACAGGATTAGATACCCTCGTA
+
GGGGGGGGGGGGGGGGGGGGGGGGGGGGGGGGGGGGGGGGGGGGGGGGGGGGGGGGGGGGGGGGGGGGGGGGGGGGGGGGGGGGGGGGGGGGGGGGGGGGGGGGGGGGGGGGGGGGGGGGGGFGGGGGGGGGGGGGGGGGGGGGGGGFFGGGGGGGGGGGFGCECFGG@FEGGGGGGGC7DCGGGGGGGGGG5*CCEGDGGGDGGGG<EGDEFGFG37C8<DGG?FC3AF<7??<*)5>C
@M00200:205:000000000-AKKM3:1:1101:20405:5590 1:N:0:1
ATTGGGCTTAAAGCGCGCGTAGGTGGCTTGATAAGCCGGTTGTGAAAGCCCCGGGCTCAACCTGGGCACGGCATCCGGAACTGTCAAGCTAGAGTGCAGGAGAGGAAGGTAGAATTCCCGGTGTAGCGGTGAAATGCGTAGAGATCGGGAGGAATACCAGTGGCGAAGGCGGCCTTCTGGACCGACACTGACACTGAGGTCGGAACGCGTGGGTAGCAACCAGGATTAGATACCCGGGAAAG
+
GGGGGGCGGGDFGGGDGGGCCGGGGGG8C6,CFGGGGGG@CFG7FFFEEFFGGGGGGGGGGGGCFG,6BF@G:FGFGGGGE8EEFGF,=,BE=DEFG,FGGEGGDEGGEEFFF9E<FGEECCFFFAFGG7=F9DDCF7@:@:FGGGCGDGEEGFGGGEGCFGFEDG>F:CEGEG8BECA,9=*=EG>8CFCC++7<+<5+*)**;8*/1/:5C:67:FC*7CFC1<:3/*)*<C?)>:)*/4
@M00200:205:000000000-AKKM3:1:1101:24131:5603 1:N:0:1
ACTGGGCATAAAGCGCGCGCAGGCGGTTTCTTAAGTCTGGTGTCTAAGTGCGGGGCTCAACCCCGTGACGCACTGGAAACTGGGAGACTTGAGTGCAGAAGAGGAGAGCGGAATTCCACGTGTAGCGGTGAAATGCGTAGAGATGTGGAGGAACACCAGTGGCGAAGGCGGCTCTCTGGACTGTAACTGACGCTGAGGCGCGAAAGCGTGGGGAGCAAACAGGATTAGATACCCTGGTA
+
FGGGGGGGGGGGGGGGGGGGGGGGGGGGGGGGGGGGGGGGGGGGGGGGGGGGGGGGGGGGGGGGGGGGGGGGGGGGGGGGGGGGGGGGGGGGGGGGGGGGGGGGFGGGGGGGGGGGGGGGFGGGGGGGGGGGGGGGGFFGGGGFGFGGGGGGGGGGGGGGGGGGGGGGGGGGGCGGGGGFCC=?BC?EGFCEDEGEGGGG5CGEGGGGCEEGG>B3>GDFFGFG>FF79?<C<A@C>?F
@M00200:205:000000000-AKKM3:1:1101:11706:5606 1:N:0:1
ATTGGGCATAAAGGGAGCGTAGGCGGATAGTTTAGTCAGAGGTGAAAGCCCAGGGCTCAACCTTGGAATTGCCTTTGATACTGGCTATCTTGAGTATGGAAGAGGTATGTGGAACTCCGAGTGTAGAGGTGAAATTCGTAGATATTCGGAAGAACACCAGTGGCGAAGGCGACATACTGGTCCATTACTGACGCTGAGGCTCGAAAGCGTGGGGAGCAAACAGGATTAGATACCCTGGTA
+
GGGGGGGGGGGGGGGGGGGGGGGGGGGGGGGGGGGGGGGGGGGGGGGGGGGGGGGGGGGGGGGGGGGGGGGGGGGGGGGGGGGGGGGGGGGGGGGGGGGGGGGGGGGGGGGGGGGGGGGGGGGGGGGGGGGGGGGGGGGGGGGGGGGGGGGGGGGGGGGGGGGGGGEGGGDEGGDGGGFGGGGGGGGGGGGGGGGGGGFGFGDEGEDGGGGGGGFGFGCFGGGG@GGFFCCGFGGGF>AF
@M00200:205:000000000-AKKM3:1:1101:25346:5607 1:N:0:1
ATTGGGTTTAAAGGGAGCGTAGGCGGATAGTTTAGTCAGAGGTGAAAGCCCAGGGCTCAACCTTGGAATTGCCTTTGATACTGGCTATCTTGAGTATGGAAGAGGTATGTGGAACTCCGAGTGTAGAGGTGAAATTCGTAGATATTCGGAAGAACACCAGTGGCGAAGGCGACATACTGGTCCATTACTGACGCTGAGGCTCGAAAGCGTGGGGAGCAAACAGGATTAGATACCCCTGTC
+
GGGGGGGGGGGGGGGGGGGGGGGGGGGGGGGGGGGGGGGGGGGGGGGGGGGGGGGGGGGGGGGGGGGGGGGGGGGGGGGGGGGGGGGGGGGGGGGGGGGGGGGGGGGGGGGFGGGGGGGGGGGGGGGGGGGGGGGGGGGGGGGGGGGGGGGGGGGGGGGGGFGDEDGGGGGGGGGGGGGGGGGGGGGGGFFGGGGGGGGFG7:EFCDFGGGGG>ADDCFGGFGF@GGFFACFFFCDFF)+
@M00200:205:000000000-AKKM3:1:1101:6629:5681 1:N:0:1
ATTGGGTTTAAAGGGAGCGTAGGCGGATAGTTTAGTCAGAGGTGAAAGCCCAGGGCTCAACCTTGGAATTGCCTTTGATACTGGCTATCTTGAGTATGGAAGAGGTATGTGGAACTCCGAGTGTAGAGGTGAAATTCGTAGATATTCGGAAGAACACCAGTGGCGAAGGCGACATACTGGTCCATTACTGACGCTGAGGCTCGAAAGCGTGGGGAGCAAACAGGATTAGATACCCTTGTC
+
GGGGGGGGGGGGGGGGGGGGGGGGGGGGEGGGGGGGGGGGFGGGGGGGGGGGGGGGGGGGGGGGGGGGGGGFGFGGGGGGGGGGGGGGGFFGGGFGGGGFEEGGDFFAFGGGGGGGGGGGGGGGGFDFGGGGGGGAFGGGGGGGGGDGFFGGGGGEFEGGDGGGGCEGGGG7CEGGFFGCF;CGFCFFF+,@CCDEGFG>,;CB,8CFG5CCFGFGE5CFFFG:;GGFFFEC+8?658@+
@M00200:205:000000000-AKKM3:1:1101:17531:5711 1:N:0:1
ATTGGGTTTAAAGGGAGCGTAGGCGGATAGTTTAGTCAGAGGTGAAAGCCCAGGGCTCAACCTTGGAATTGCCTTTGATACTGGCTATCTTGAGTATGGAAGAGGTATGTGGAACTCCGAGTGTAGAGGTGAAATTCGTAGATATTCGGAAGAACACCAGTGGCGAAGGCGACATACTGGTCCATTACTGACGCTGAGGCTCGAAAGCGTGGGGAGCAAACAGGATTAGATACCCCTGTA
+
GGGGGGGGGGGGGGGGGGGGGGGGGGGGGGGGGGGGGGGGGGGGGGGGGGGGGGGGGGGGGGGGGGGGGGGGGGGGGGGGGGGGGGGGGGGGFGGGGGGGGG?FGGGGGGGDGGGGGGGGGGGGGGGGGGGGGFGGFGGGFGGFGGGGGGGGGGGGGGGGGGGGGGGCGGGEGGGGGGG?FFDFGGFGGGGGGGGDC5FFGGGGGDGGDGGGGEBDBGGCFFGG;CFFFFFGGGGGFFF+
@M00200:205:000000000-AKKM3:1:1101:23833:5720 1:N:0:1
ATTGGGTGTAAAGGGAGCGTAGGCGGATAGTTTAGTCAGAGGTGAAAGCCCAGGGCTCAACCTTGGAATTGCCTTTGATACTGGCTATCTTGAGTATGGAAGAGGTATGTGGAACTCCGAGTGTAGAGGTGAAATTCGTAGATATTCGGAAGAACACCAGTGGCGAAGGCGACATACTGGTCCATTACTGACGCTGAGGCTCGAAAGCGTGGGGAGCAAACAGGATTAGATACCCTAGTA
+
GGGGGGGGGGGGGGGGGGGGGGGGGGGGGGGGGGGGGGGGGGGGGGGGGGGGGGGGGGGGGGGGGGGGGGGGGGGGGGGGGGGGGGGGGGGGGGGGGGGGGGGGGGGGGGGGGGGGGFGGGGGGEEGFGGGGGGGGGGGGCGGGGGGGGGGGGGGGGGGGGGGGGGGGGGGGGGGFGGGGGGGGGGGGGDGGGGGGGGG5:FGGGGDCECEGGGFGFGFGGGGF;GC)8A<7;2?=55FG
@M00200:205:000000000-AKKM3:1:1101:19569:5721 1:N:0:1
ATTGGGTTTAAAGGGAGCGTAGGCGGATAGTTTAGTCAGAGGTGAAAGCCCAGGGCTCAACCTTGGAATTGCCTTTGATACTGGCTATCTTGAGTATGGAAGAGGTATGTGGAACTCCGAGTGTAGAGGTGAAATTCGTAGATATTCGGAAGAACACCAGTGGCGAAGGCGACATACTGGTCCATTACTGACGCTGAGGCTCGAAAGCGTGGGGAGCAAACAGGATTAGATACCCTAGTA
+
GGGGGGGGGGGGGGGGGGGGGGGGGGGGGGGGGGGGGGGGGGGGGGGGGGGGGGGGGGGGGGGGGGGGGGGGGGGGGGGGGGGGGGGGGGGGGGGGGGGGFGGGGGGGGGGGGGGGGGGGGGGFGGGGGGGGGGGGGGGGGGGGGGGGGFGGGGGGGGGGGGGCEGGGGGGGGGGGGGGGGFGGFGGCGCGGGGGGGGFGGGGGFGDFDEGGGGFGAGGGGGGGFGGEFA?FGFFGA;AF
@M00200:205:000000000-AKKM3:1:1101:7374:5825 1:N:0:1
ATTGGGCGTAAAGGGCGTGTAGGCGGCCTGGGGCGTCCCATGTGAAAGGCCACGGCTCAACCGTGGAGGAGCGTGGGATACGCTCAGGCTAGAGGGTGGGAGAGGGTGGTGGAATTCCCGGAGTAGCGGTGAAATGCGCAGATACCGGGAGGAACGCCGATGGCGAAGGCAGCCACCTGGTCCACTTCTGACGCTGAGGCGCGAAAGCGTGGGGAGCAAACCGGATTAGATACCCTCGTA
+
GGGGGGGGFGGGFFGGGGGGGFGGGEGGGGGGGGGGGGGGGGGEEGGGGGGGGGGGGGGGGGGGGGGGGDGFFFGDGGGGGGGGGGG=EGGGGGGGEFGGGGGGGGGGGEGGGFGGGGGEGGGGGGGGGFFGGFFGFGGGGGCGGGGGGGGGGGGGGGGBFGGGGGEECGGGGGGGGFGGGG69F9CF:7CGCCDGEGGFEDEGCG<DG5?ECE:D3:FGF3879DG3F4<FGGGF>)55
@M00200:205:000000000-AKKM3:1:1101:16226:5860 1:N:0:1
ACTGGGCATAAAGGGAGCGTAGGCGGATAGTTTAGTCAGAGGTGAAAGCCCAGGGCTCAACCTTGGAATTGCCTTTGATACTGGCTATCTTGAGTATGGAAGAGGTATGTGGAACTCCGAGTGTAGAGGTGAAATTCGTAGATATTCGGAAGAACACCAGTGGCGAAGGCGACATACTGGTCCATTACTGACGCTGAGGCTCGAAAGCGTGGGGAGCAAACAGGATTAGATACCCCCGTA
+
GGGGGGGGGGGGGGGGGGGGGGGGGGGGGGGGGGGGGGGGGGGGGGGGGGGGGGGGGGGGGGGGGGGGGGGGGGGGGGGGGGGGGGGGGGGGGGFGGGGGGGGGDGGGGGGGGGGGFGEEGGGGGGGGGGGGGGGGGGGGGGGGGGGGGGGCFGFGGGGGDFFGGGGGGGGGGGGGGGG?CFFGGGGGGGGGDGGGGGGGGGGGGGGGGGGG7CEDFEGGGGGGFGG<AFEFEFDFE35C
@M00200:205:000000000-AKKM3:1:1101:14407:5900 1:N:0:1
ATTGGGTTTAAAGGGCGCGTAGGCGGCCGATTAAGTCGGGGGTCAAAGCCTGTGGCTCAACCACAGAATTGCCTTCGATACTGGTTGGCTTGAGACCGGAAGAGGACAGCGGAACTGCGAGTGTAGAGGTGAAATTCGTAGATATTCGCAAGAACACCAGTGGCGAAGGCGGCTGTCTGGTCCGGTTCTGACGCTGAGGCGCGAAAGCGTGGGGAGCAAACAGGATTAGATACCCTTGTA
+
GGGGGGGGGGGGGGGGGGGGGGGGGGGGGGGGGGGGGGGGGGGGGGGGGGGGGGGGGGGGGGGGGGGGFGGGGGGGGGGGGGGGGGGGGGGGGGGGGGGGGFGGGGGGGGGGGCEFFGGGG@FFGFGGGGGGGGFGGGGGGGGGGGGGDEGGGGGGGGGGC9C78CEGGGGGCGGFGGGGGEGDCCGG?FGGGGGDCFGGDGGGGGGGE5EGGDEGBFFGGGGG:FG?69):@?CG?FFG
@M00200:205:000000000-AKKM3:1:1101:13273:5906 1:N:0:1
ATTGGGCATAAAGGGTACGTAGGCTGCACCATAAGTCGCGCGTGAAAGGCAGGGGCTCAACCTCTGGAGTGCGCATGATACTGTGGTGCTGGAGTAATGGAGGGGGAACCGGAATTCTTGGTGTAGCAGTGAAATGCGTAGATATCAAGAAGAAGACCCGAGGCGAAGGCGGGTTCCTGGACATTAACTGACGCTAAGGTACGAAGGCCGGGGTAGCGAAAGGGATTAGATACCCCAGTA
+
GGGGGGF<FFGGGGGGGGGGGGGGGGGGGGGGGGGGGGGGGGGBGGGGGGGGGGCEGFGGGGGGGGGGGGGGGGEGGGGGGGGGGGCFFGGGGGGGGGGGGGGGGGGGGGGGGD<FGGGGCGGGGFADGFGGGGGGGGGGGGGGGGGGGGGGG7<FFGGGGGGD>CEFFCCEE8CFGGG7ECCGGGGGGGGCCCDGGGFFGGGGFGD*AEGGCGDDFD5CD:8D:GGFFFBGCEFG:)9<
@M00200:205:000000000-AKKM3:1:1101:5359:5929 1:N:0:1
ATTGGGCTTAAAGTGAGCGTAGGCGGATAGTTTAGTCAGAGGTGAAAGCCCAGGGCTCAACCTTGGAATTGCCTTTGATACTGGCTATCTTGAGTATGGAAGAGGTATGTGGAACTCCGAGTGTAGAGGTGAAATTCGTAGATATTCGGAAGAACACCAGTGGCGAAGGCGACATACTGGTCCATTACTGACGCTGAGGCTCGAAAGCGTGGGGAGCAAACAGGATTAGATACCCTTGTA
+
GGGGFGGGGGGGGGGGGGGGGGGGGGGEGGAFFGGGGGGEGGGGGGGGGGGGGGGGGGGGGGGGGGGGGGGGGGGGGGGGGGGGGGGGGGFFCFFCFGGFGDGGGGGGGGGGGGFFGGGGGGGGGGFFGGGGGGGGGGGGFGGGGG?C8=F@FGGGGGGGGGGGGGGGEGGGGGGDGFGFGGGGGGGGGGGGCEGGEFGGFGGDDGDCE:EGGEDGFGGGGGGGFGGE4@3DFFGGFAFG
@M00200:205:000000000-AKKM3:1:1101:21663:5973 1:N:0:1
ATTGGGTTTAAAGCGAGCGCAGGTGGTTTAATAAGTCTGATGTAAAAGGCAGTGGCTCAACCATTGTGTGCATTGGAAACTGTTAGACTTGAGTGCAGTAGAGGAGAGTGGAATTCCATGTGTAGCGGTGAAATGCGTAGATATATGGAGGAACACCGGTGGCGAAAGCGGCTCTCTGGACCGTAACTGACACTGAGGCTCGAAAGAGTGGGTAGCACACCGGAGTAGATACCCTAATAAGATT
+
CEGGGG@FGGGGGGGECFGGGGGEGGGFFF,,,,6FEFGFFGGFGFGFGG,FFGGGGGGFGGC,E<FFCED<FFG8FGGGDEFECE<EFF9EEF<6FCFED<EFC:FGGGGFGCF9FCCF<FFEGFGGECFGG<?F:CCEDGAF9FFG9,+4EA,BFEG+@F8+>FGC@=:C63,333>97,5@4C*328C62,*=<5*,=3:CEC*;CCFC*,0*:,=**)8)(20);+)+B,+*)11:+;)1
@M00200:205:000000000-AKKM3:1:1101:8689:5999 1:N:0:1
ACTGGGTTTAAAGGGCGCGTAGGCGGCCGATTAAGTCGGGGGTGAAAGCCTGTGGCTCAACCACAGAATTGCCTTCGATACTGGTTGGCTTGAGACCGGAAGAGGACAGCGGAACTGCGAGTGTAGAGGTGAAATTCGTAGATATTCGCAAGAACACCAGTGGCGAAGGCGGCTGTCTGGTCCGGTTCTGACGCTGAGGCGCGAAAGCGTGGGGAGCAAACAGGATTAGATACCCGTGTAAGA
+
GGGGGGGGGGGGGGGGGGGGGGGGGGGGGGGGGGGGGGGGDGGGGGGGFGGGGGGGGGGGGGFFGGGGGGGGGCGGGGFGGGGGGGGGGGGGGGFGGGGGGGGGGGGGGGGGGGG8FFGGCGGGFFFFCFFGGGGFFCGGGGGGGFGGGGGGGGGGGEGFGGGGGGGCGCBCGGGGGGGGGGCEEC>EFGFGG*778@F=CCGGG575CECEGGFGFDFCCDGF6478@6<>+,395>56*6<
@M00200:205:000000000-AKKM3:1:1101:20220:6002 1:N:0:1
ACTGGGTTTAAAGCGAGCGCAGGTGGTTTATTAAGTCTGGTGTAAAAGGCAGTGGCTCAACCATTGTATGCATTGGAAACTGGTAGACTTGAGTGCAGGAGAGGAGAGTGGAATTCCATGTGTAGCGGTGAAATGCGTAGATATATGGAGGAACACCGGTGGCGAAAGCGGCTCTCTGGCCTGTAACTGACACTGAGGCTCGAAAGCGTGGGGAGCAAACAGGATTAGATACCCCTGTA
+
GGGGGGGGGGGGGGGGGGGGGGGGGGGGGGGGGFGGGGGGGGGGGGGGGGGGGGGGGGFGGGGGGGGGGGGGGGGGGGGGGGGGGGGGGGGGGGGGGGGGGGGGGGGGGGGGGGGGGGGGGGGGGGGGGGGGGGFGGGECGEGFGGG9FFDGGGGGGGGGCEDEGGGGGEGGGDGGGGFGGGGGGCFAEGGGGGCGGCC>FGGGGGFGGGGGC8;::FGGDF=5;DDEA:5+?88<>FF
@M00200:205:000000000-AKKM3:1:1101:7270:6020 1:N:0:1
ATTGGGTATAAAGCGAGCGCAGGTGGTTTAATAAGTCTGATGTAAAAGGCAGTGGCTCAACCATTGTGTGCATTGGAAACTGTTAGACTTGAGTGCAGTAGAGGAGAGTGGAATTCCATGTGTAGCGGTGAAATGCGTAGATATATGGAGGAACACCGGTGGCGAAAGCGGCTCTCTGGACTGTAACTGACACTGAGGCTCGAAAGCGTGGGTAGCAACCAGGATTAGATACCCTGGTA
+
FGGGGGGGGGGGGGGGGGGGGGGGGGGGGGGGGFGGGGGGGGGGGFGGGGGGGGGGGGGGFGGGGGGGGGGGGGGGGGGGGGGGGGGGGGGGGGGGGGGGGGGGFGCFGGGGGGGGGGGGGGGGFGGGGGGGGGGGGGGEGGGGGGGGGGGGGGGGGEGGGGGGGFEGGGGGGG@FGGGGGFGGGGGGGGGFGGGGCFGCFGGFGGGGGGEGGFEFFF,ADGEFECFFFFFF@BCC3AF
@M00200:205:000000000-AKKM3:1:1101:8530:6025 1:N:0:1
ACTGGGCATAAAGCGAGCGCAGGTGGTTTAATAAGTCTGATGTAAAAGGCAGTGGCTCAACCATTGTGTGCATTGGAAACTGTTAGACTTGAGTGCAGTAGAGGAGAGTGGAATTCCATGTGTAGCGGTGAAATGCGTAGATATATGGAGGAACACCGGTGGCGAAAGCGGCTCTCTGGACTGTAACTGACACTGAGGCTCGAAAGCGTGGGTAGCAAACAGGATTAGATACCCGCGTA
+
GGGGGGGGGGGGGGGGGDGGGGGGGGGGGGGGGGGGGGGGGGGEEFFGGGGGGGGGGGGGFGGGGGGGGGGGFGGGGGGGGGFGGGGGGGGGGGGGGGGGGGGGGGGGEGCGGGGDFCGGGGGGGGGGGGGGGGGGGEEGGGGGFEAFGGDGGFFGGGGGGDGGEFEGCEGGEGGFFGGFGGGGGGGGGFCFGG>C8FD>FGEFCE4CCEGGGGEGAFCC4*=C);C<A+<:2?7)).8
@M00200:205:000000000-AKKM3:1:1101:26317:6055 1:N:0:1
ATTGGGTTTAAAGGGAGCGTAGGCGGATAGTTTAGTCCGAGGTGAAAGCCCAGGGCTCACCCTTGGAATTGCCTTTGATACTGGCTATCTTGAGTATGGAAGAGGTATGTGGAACTCCGAGTGTAGAGGTGAAATTCGTAGATATTCGGAAGAACACCAGTGGCGAAGACGACATACTGGTCCATTACTGACGCTGAGGCTCGAAAGCGTGGGGCGCAAACAGGATTAGATACCCGGGTAAGA
+
GGGGGGGGGGGFG<E9F7FGGGGGGG+F7FGGGGGGF,,++@FGGFGCFGGG8DFFFGG<FGFGGGGG<6EGAA<6<EF<AGGGGGGGGGGG<F<ECEC,CF8EFE=C<FGFEGGFC8B>FGG<FFFEDFGGGGGFFGGFGGGGG,,,A++:6FG,DF+ACFFEEEDC+@3:++@ABGGFC,8>DGFE,;7D5CC;?F*1,3:B:C4CC=EEFE)::58/5**9?7>?F44>FEF/.5>EG29
@M00200:205:000000000-AKKM3:1:1101:9039:6060 1:N:0:1
ACTGGGCGTAAAGGGAGCGTAGGCGGATAGTTTAGTCAGAGGTGAAAGCCCAGGGCTCAACCTTGGAATTGCCTTTGATACTGGCTATCTTGAGTATGGAAGAGGTATGTGGAACTCCGAGTGTAGAGGTGAAATTCGTAGATATTCGGAAGAACACCAGTGGCGAAGGCGACATACTGGTCCATTACTGACGCTGAGGCTCGAAAGCGTGGGGAGCAAACAGGATTAGATACCCTAGTA
+
GGGGGGGGGGEGGGGGGGGGGGGGGGGGGGGGGGGGGGGGGGGGGGGGGGGGGGGGGGCGGGGGGGGGGGGGGGGGGGGGGGGGGGGGGGGGGGA?FGGGGGGGGGGGGGGGGGGGGGGGGGGGGGGGGGGGCFFFFGGGGGF9FFGGGFGGGGGGGGGGGGGGGGGEFGGGGGGGGGF:>FGFGGGG7CEGGGGGEFGGFGGC?=DGDGGCGGDGFG6+5CF*3CF@A+9@GCFFFFBG
@M00200:205:000000000-AKKM3:1:1101:6499:6064 1:N:0:1
ATTGGGCTTAAAGCGAGCGCAGGTGGTTTATTAAGTCTGGTGTAAAAGGCAGTGGCTCAACCATTGTATGCATTGGAAACTGGTAGACTTGAGTGCAGGAGAGGAGAGTGGAATTCCATGTGTAGCGGTGAAATGCGTAGATATATGGAGGAACACCGGTGGCGAAAGCGGCTCTCTGGCCTGTAACTGACACTGAGGCTCGAAAGCGTGGGGAGCAAACAGGATTAGATACCCCAGTA
+
GGGGGGGGGGGGGGGGGGGGEGGGGGGGGGGGGGGGGGGGGGGGDFAFGGGGGGGGGGGGGGGGGGGGGGGGGFGGGFGFGGGGGGGGGGFFGGGGGGGGGFGGFGGGGG?F<ECFFGCGGGFGGGGE@ED<CFGGGGGGD,FFFGGGFFEEEFDGGGGGGGGGGEGGGGGGGGFCFGGGFFFFFGGAC>FEG?5<DGFFCCEFGG4CECEGGC><):?@DDF437C@CFEGGGGGB6@
@M00200:205:000000000-AKKM3:1:1101:13733:6087 1:N:0:1
ATTGGGTTTAAAGGGAGCGTAGGCGGATAGTTTAGTCAGAGGTGAAAGCCCAGGGCTCAACCTTGGAATTGCCTTTGATACTGGCTATCTTGAGTATGGAAGAGGTATGTGGAACTCCGAGTGTAGAGGTGAAATTCGTAGATATTCGGAAGAACACCAGTGGCGAAGGCGACATACTGGTCCATTACTGACGCTGAGGCTCGAAAGCGTGGGGAGCAAACAGGATTAGATACCCTCGTA
+
GGGGGGGGGGGGGGGGGGGGGGGGGGGGGGGGGGGGGGGGGGGGGGGGGGGGGGGGGGGGGGGGGGGGGGGGGGGGGGGGGGGFGGGGGGGGGGGGGGGGGGGGGGGGGGGGGGGGGGGGGGGGGGGGGGGGGGGGGGGGGGGGGGGGGDGGGGGGGGGGGGGGGGGGDG7EGGGGGGGFGGGGGGGGGGGGEGGGGFGGGGGCCGGGGGGGGGE)=FCFGGGG?CDEFFEGFFGDFEFG
@M00200:205:000000000-AKKM3:1:1101:8489:6087 1:N:0:1
ATTGGGTTTAAAGGGAGCGTAGGCGGATAGTTTAGTCAGAGGTGAAAGCCCAGGGCTCAACCTTGGAATTGCCTTTGATACTGGCTATCTTGAGTATGGAAGAGGTATGTGGAACTCCGAGTGTAGAGGTGAAATTCGTAGATATTCGGAAGAACACCAGTGGCGAAGGCGACATACTGGTCCATTACTGACGCTGAGGCTCGAAAGCGTGGGGAGCAAACAGGATTAGATACCCTAGTA
+
GGGGGGGGGGGGGGGGGGGGGGGGGGGGGGGGGGGGGGGGGGGGGGGGGFGGGGGFGGGGGGGGGGGGGGGGGGGGGGGGGGGGGGGGGGGGGGFGGGGGGGGGGGGGGGFGFGGGGGGGGGGE=EFGGFGGGGFGFGGGGGGGGGGGGGGGGGGGGGGGFGFEGCGGGFEGGEGGGFGFFFFGGGGGGGGGGGGGGGFFFGCEFECCE?EGGGFGFG?9DCFCDGGFFFEGFCCGFFFG
@M00200:205:000000000-AKKM3:1:1101:27234:6091 1:N:0:1
ATTGGGTTTAAAGGGAGCGTAGGCGGATAGTTTAGTCAGAGGTGAAAGCCCAGGGCTCAACCTTGGAATTGCCTTTGATACTGGCTATCTTGAGTATGGAAGAGGTATGTGGAACTCCGAGTGTAGAGGTGAAATTCGTAGATATTCGGAAGAACACCAGTGGCGAATGCGACATACTGGTCCATTAATGACGCTGAGGCTCGAAAGCGTGGGGAGCAAACAGGATTAGATACCCTGGT
+
FFGGGGGGEGGGGGGGGGGGEGGGGGGGGGGGGGGGGGGGFFGGGGGFGFGGGGEGGGGGGGGGGGGGGFGGGFFGGGGGGGGGGFGGGGGGGGGGGGGGGGGGGGGGGGEGGFG8FFFGCDFGFG95AB@FEA<FGGGGFG9AGGGGGGDCFGGGGGGGD=DC8CC+3=:CCE@=E,@>ECFEFGD95;CGGGD>E5DG=7?E?594:5BBC5218=*0;CGG?FC<6A<DGGF=))0
@M00200:205:000000000-AKKM3:1:1101:11529:6142 1:N:0:1
ATTGGGCTTAAAGGGCGCGTAGGCGGCCTTGTAAGTTGGGGGTGAAAGCCCGTGGCTCAACCACGGAATTGCCTTCGATACTGCTTGGCTTGAGACCGGAAGAGGTGAGTGGAACTGCGAGTGTAGAGGTGAAATTCGTAGATATTCGCAAGAACACCAGTGGCGAAGGCGGCTCACTGGTCCGGATCTGACGCTGAGGCGCGAAAGCGTGGGGAGCAAACAGGATTAGCTACCCTAGTA
+
FGGGGGGGGGGGGGGGGGGGGGGGGGGGGGGGGEFGGGGGGGGGFGFGGGGGGGGGGGGDGGGGGGEGGGGGGGGGGGGGGGGGGGGGGGGGGGGGGGGCFFFFGGGGGGGGFGGGGGGGGGGGGGGGGGGGGGGGGGGGGGGGGGGGGGGGCGGGGGGGGGGGGG@ECGECEGGGGGGFFGGDE5CGGGGGGGGG:FEFGGGGGDGGGGGGGDDC>*;+97CFFGG?@):*<ACF45@+
@M00200:205:000000000-AKKM3:1:1101:15148:6146 1:N:0:1
ATTGGGTATAAAGCGTGCGTAGGCGGTGACTCAAGTCAGAGGTGAAAGCCTGGAGCTCAACTCCAGAACTGCCTTTGAAACTAGGTCGCTAGAATGTCGGAGAGGTGAGTGGAATTCCGAGTGTAGAGGTGAAATTCGTAGATATTCGGAAGAACACCAGTGGCGAAGGCGGCTCACTGGACGACTATTGACGCTGAGGCACGAAAGCGTGGGGAGCAAACAGGATTAGATACCCCAGTA
+
FGGGGGGGGGGGGGGGGGGGGDFGGGGGGFGGGGGGGGGGGGGGGGGGGGGGGGGGGGGGGGGGGGGGGGGGGGGGGGGGGGGDCGG@GGGGGGGGGGGGGGGGGGGGGGFFGGGGGGFGGGGGGGCGGGGGGGFGGGGGGGGCFFGGFCGGGGGGGGGGGGGGGGCDGGGGGGCGGGGGGGGEGD:ACCGGCDGDGGFGGGG8CGGGEGGGGGECEFFFFGFGFFF24*)0<AFGFFFG
@M00200:205:000000000-AKKM3:1:1101:18994:6162 1:N:0:1
ATTGGGTGTAAAGGGAGCGTAGGCGGATAGTTTAGTCAGAGGTGAAAGCCCAGGGCTCAACCTTGGAATTGCCTTTGATACTGGCTATCTTGAGTATGGAAGAGGTATGTGGAACTCCGAGTGTAGAGGTGAAATTCGTAGATATTCGGAAGAACACCAGTGGCGAAGGCGACATACTGGTCCATTACTGACGCTGAGGCTCGAAAGCGTGGGGAGCAAACAGGGTTAGATACCCCTGTA
+
GGFFGGGGGFAAEFGG>CBFF@;FFFFEEFGGGDEFFGCCFGGGG@GGFCFFFFGEGCFAECFGGGGFF8<FGGGGGFCF<EFGGGGGGGGGAE,CFFGDFGFC@CFGGGGGGGGGGGG7FEGG9FEFGGE<FFGGGGGGDFEEAFGGGGDGC,BFDEFGGGDEGG7FCFGGBECGGGGGFCF9C;@CFDCFGG57>F*;5?EBDED6ECC7FE>387BFG*85(2825A?++F?>:F4<
@M00200:205:000000000-AKKM3:1:1101:16935:6166 1:N:0:1
ACTGGGTATAAAGGGCTCGTAGGCGGTTTGTCGCGTCGGGAGTGAAAACCAGGTGCTTAACACCTGGCTTGCTTTCGATACGGGCAGACTGGAGGTATGCAGGGGAGAACGGAATTCCTGGTGTAGCGGTGAAATGCGCAGATATCAGGAGGAACACCGGTGGCGAAGGCGGTTCTCTGGGCATTACCTGACGCTGAGGAGCGAAAGTGTGGGGAGCGAACAGGATTAGATACCCTAGTA
+
GGGGGGGGGGGGGGGGGGGGGGGGGGGGGGGGGGGGGGGGGGGGGGGGGGGGGGGGGGGGGGGGGGGGGGGGGGGGGGGGGGGGGGGGGGGGGGGGGGGGGGGD7CEGGGGGFFGGGGGGGGGGGGGDGGGDGGGGGGGGGGGGGGGGGGGGGGGGGGGGGGGGGGGGGGGGGGGGGGGGGGGGGGFGGGCGDDGDGGGGGGGGGGGGGGGGGGFGFGDGGDCC?GGFFF2CFEGG4)7C
@M00200:205:000000000-AKKM3:1:1101:6984:6215 1:N:0:1
ACTGGGTTTAAAGCGAGCGCAGGTGGTTTAATAAGTCTGATGTAAAAGGCAGTGGCTCAACCATTGTGTGCATTGGAAACTGTTAGACTTGAGTGCAGTAGAGGAGAGTGGAATTCCATGTGTAGCGGTGACATGCGTAGATATATGGAGGAACACCGGTGGCGAAAGCGGCTCTCTGGACTGTAACTGACACTGAGGCTCGAAAGCGTGGGTAGCAAACAGGATTAGATACCCTAGTA
+
GGGGGGGGGGGGGGGGGGGGGGGGGGGGGGGGGGGGGGGGGGGGFCEEGGGGGGGGGGGGGGGGGGGGGGGGGGGGGG9FGGGGGGGGGGFFGGGGGGGGG9EE@FFGGGG9DGGGGGGGGGGGGGG7FGG<FGGGGGGGGGGGDGGGGFGG=FGGFGDGFE?EECCEGGGGGGGGGG7CFGGGFCFGGFGGGGGGFC5CFGGCEDFDGDGGGG>FF,,/5788@FFF+;5CFE@FFF+
@M00200:205:000000000-AKKM3:1:1101:9041:6375 1:N:0:1
ACTGGGCGTAAAGGGAGCGTAGGCGGACATTTAAGTCAGGGGTGAAATCCCGGGGCTCAACCTCGGAATTGCCTTTGATACTGGGTGTCTTGAGTATGAGAGAGGTGTGTGGAACTCCGAGTGTAGAGGTGAAATTCGTAGATATTCGGAAGAACACCAGTGGCGAAGGCGACACACTGGCTCATTACTGACGCTGAGGCTCGAAAGCGTGGGGAGCAAACAGGATTAGATACCCTAGTA
+
GGGGGGGGEGGGGGGGGGGGGGGGGGGGGGGGGGGGGGGGGGGGGGGGGGGGGGGGGGGGGGGGGGGGGGGGGGGGGGGGGGGGGGGGGGGGFGGGGGGGGGGGGGGGGGGGFFGGGGGGGGGGFFGGGGGGGGGGGGGGFFGFGGGGGGCGGGGGGGGGGGGGGGGGGGGGGGGGGGGGGGGFFFFGGGGGCGGGGFGCCGGDCE5FGGGGGGEGFG@FGGGGFGF2@FADFFGGFFFG
@M00200:205:000000000-AKKM3:1:1101:16528:6397 1:N:0:1
ATTGGGCATAAAGCGCGCGCAGGCGGTTTCTTAAGTCTGGTGTCTAAGTGCGGGGCTCAACCCCGTGACGCACTGGAAACTGGGAGACTTGAGTGCAGAAGAGGAGAGCGGAGTTCCACGTGTAGCGGTGAAATGCGTAGAGATGTGGAGGAACACCAGTGGCGAAGGCGGCTCTCTGGACTGTAACTGACGCTGAGGCGCGAAAGCGTGGGGAGCAAACAGGATTAGATACCCTTGTA
+
GGGGGGGGGGGGGGGGGGGGGGGGGGGGGGGGGGGGGGGGGGGGGGGGGGGGGGGGGGGGGGGGGGGGGGGGGGGGGGGGGGGGGGGGGGGGGGGGGGGGGGGGEFGGGGGGGGGGGGGGGGGGGGGGGGGGGGGFGEGGGGGGGGGGGGGGGGGGGGGGGGGGGGGGGGGDEEGGFFGFFGGCFFFGFGCGGGGDFGFGEGCC8E4>;:CGD85DFGGFFCCC)>F<=64:<:C5578
@M00200:205:000000000-AKKM3:1:1101:25983:6456 1:N:0:1
ACTGGGTTTAAAGCGAGCGCAGGTGGTTTAATAAGTCTGATGTAAAAGGCAGTGGCTCAACCATTGTGTGCATTGGAAACTGTTAGACTTGAGTGCAGTAGAGGAGAGTGGAATTCCATGTGTAGCGGTGAAATGCGTAGATATATGGAGGAACACCGGTGGCGAAAGCGGCTCTCTGGACTGTCACTGACACTGAGGCTCGAAAGCGTGGGTAGCAAACAGGATTAGATACCCCCGTAAGAT
+
GGGGGGGGGGGGGGGGGGGGGGGGGGFGGGGGGGGGGGGGGGGGGGGGGGGGGGGGGGGGGGGGGGGGGGGGGGGGGGGGGGGGGGGGGGGGGGGGGGGGGFDFFGGGGGGGGGFGGGGGGGGGGGGCBFFFGFFGDFEGGGGGGGGGGFGGGGGGGEFGGGFGGGGGFEGGDEGGGG7=DFGFEFGGGGGFF6DGGFCFCCGFBCFDGGGGEG>CCC?FCC*>@DFEF6?:CCC):>D=DEF
@M00200:205:000000000-AKKM3:1:1101:15938:6512 1:N:0:1
ACTGGGCTTAAAGCGAGCGCAGGTGGTTTAATAAGTCTGATGTAAAAGGCAGTGGCTCAACCATTGTGTGCATTGGAAACTGTTAGACTTGAGTGCAGTAGAGGAGAGTGGAATTCCATGTGTAGCGGTGAAATGCGTAGATATATGGAGGAACACCGGTGGCGAAAGCGGCTCTCTGGACTGTCACTGACACTGAGGCTCGAAAGCGTGGGTAGCAAACAGGATTAGATACCCGCGTA
+
GGGGGFGGGGGGGGGGGEGGGGGGGGGGGGGGGGGGFFFFGGG,FFGGGGGGGGGDGGGGGGGGGGGFGGGGGGGGGFGGGGGGGGGGGGFGGGGGGGGGGGGG8FGGGGGGGGGGGGGGGGGGGGGDGGGG9EFGGGGEGGGGGGDEFFGEGGGGGGGF@@F78FC>CEEGGGGGGGFGGGGGGGGGG7?CFGFGF5FFGCG?CE>DGEECFC>*@9EFF<5C@FG@FF?F2FG73>)
@M00200:205:000000000-AKKM3:1:1101:23447:6527 1:N:0:1
ACTGGGTATAAAGGGCTCGTAGGCGGTTTGTCGCGTCGGGAGTGAAAACGCCGTGCTTAACACGGCGCTTGCTTCTGATACGGGCAGACTAGAGGTATTCAGGGGAGAACGGAATTCCTGGTGTAGCGGTGAAATGCGCAGATATCAGGAGGAACACCGGTGGCGAAGGCGGCTCTCTGGAATGAACCGACGCTGAGGACCGAAAGTGTGGGGAGCGAACAGGATTAGGTGACCCAGGTAGGAC
+
G<FGGGGFGGGGGGG7CFGGGGGGGGG7FGF,@FGGGCGG@GGGGGG<C@F@FGGGGGGGGGGEEF77+BFG<EE,5FGGGEEG+4CFFGGGGG?=E9@@FF<FG7+3>DGGGGGGF9FGDGGGGFGGGGGGGGGGGG*BGG:DDGG;,31FGGGGGGGEG*<CGGGGGG*B*BE7FFCCC+A<9+3*1)/**2****0*2)*1/***3+;EG5)))2/*/*;5):7)0/)*CFG75))3*())
@M00200:205:000000000-AKKM3:1:1101:4409:6530 1:N:0:1
ACTGGGTTTAAAGGGCTCGTAGGCGGTTTGTCGCGTCGGGAGTGAAAACCAGGTGCTTAACACCTGGCTTGCTTTCGATACGGGCAGACTAGAGGTATGCAGGGGAGAACGGAATTCCTGGTGTAGCGGTGAAATGCGCAGATATCAGGAGGAACACCGGTGGCGAAGGCGGTTCTCTGGGCATGACCTGACGCTGAGGAGCGAAAGTGTGGGGAGCGAACAGGATTAGATACCCTAGTA
+
GGGGGGGGGGGGGGGGGFGGGGGGGGGGGGGGGGGGGGGGGGGGFGCFFGGGDGGGGGGGGGGGGGFGGGGCFGGGGGGGGGGGGGGGFGGGGGFFGGFGGFGCF=FEGGGGGEGGGGGGGFGFGGGGGCEGFGGGDEG@@EF=;CGGGGGGGCGGGGDGGGGGD:EEG8<CGEEGFGGGGGCFGGGGGFDGGGGDGGG?ECGCCED>F?GGG5)73C58DGGGFF*4@6:>9<<CFF47
@M00200:205:000000000-AKKM3:1:1101:23820:6556 1:N:0:1
ATTGGGCTTAAAGCGAGCGCAGGTGGTTTAATAAGTCTGATGTAAAAGGCAGTGGCTCAACCATTGTGTGCATTGGAAACTGTTAGACTTGAGTGCAGTAGAGGAGAGTGGAATTCCATGTGTAGCGGTGAAATGCGTAGATATATGGAGGAACACCGGTGGCGAAAGCGGCTCTCTGGACTGTAACTGACACTGAGGCTCGAAAGCGTGGGTAGCAACCAGGATTAGATACCCTAGTA
+
GGGFFGGGGGGFGGGGGGGGGGGGGGGGGGGGFGGGGGGGGGGEC@FFGGGGGGGGGGGGGGGGGGGGGGGGGGGGGGGGGGGGGGGGGGGGFFFGGGGGGFCAFGGGGGGG9FFGGGGCFG?FFCGCGGGGGGGGGGGGGGGGGGGCF=EEFGGGGGGFGFDGGEGCF7FCGGGGGG7:CFGGGGGGGFGFFCCC8:D5>DGFCGGGEGE*=F;*==6<DF553;*)1;C:CFCFFFF
@M00200:205:000000000-AKKM3:1:1101:3918:6609 1:N:0:1
ACTGGGTATAAAGGGAGCGTAGGCGGATAGTTTAGTCAGAGGTGAAAGCCCAGGGCTCAACCTTGGAATTGCCTTTGATACTGGCTATCTTGAGTATGGAAGAGGTATGTGGAACTCCGAGTGTAGAGGTGAAATTCGTAGATATTCGGAAGAACACCAGTGGCGAAGGCGACATACTGGTCCATTACTGACGCTGAGGCTCGAAAGCGTGGGGAGCAAACAGGATTAGATACCCCTGTA
+
GGGGGGGGGGGGGGGGGGGGGGGGGGGGGGGGGGGGGGGGGGGGGGGGGGGGGGGGGGGGGGGGGGGGGGGFGGGGGGGGGGGGGGGGGGGGGGGGGGGGGGGGGGGGGGGGGGGGGGGGGGGGGGGGGGGGFGGGGGGGGGGGGGGGGGGGGGGFGGGGGGGGGGGGGGDGGGGGGGGGGBFGGGGGGGGGDE7>@FGGGGGGGCDFGCEEGGFG3FFCFGGGFGF@FFCFGFE3>FF7
@M00200:205:000000000-AKKM3:1:1101:17628:6630 1:N:0:1
ATGGGTATAAAGGGAGCGTAGGCGGATAGTTTAGTCAGAGGTGAAAGCCCAGGGCTCAACCTTGGAATTGCCTTTGATACTGGCTATCTTGAGTATGGAAGAGGTATGTGGAACTCCGAGTGTAGAGGTGAAATTCGTAGATATTCGGAAGAACACCAGTGGCGAAGGCGACATACTGGTCCATTACTGACGCTGAGGCTCGAAAGCGTGGGGAGCAACCAGGATTAGATACCCCTGTA
+
GGFGGFFGGFF@@FE;FGGGG>FCC+@F<FGGFGCFGGGGDGGGGGFGGGGGGG7FCFGFGGGFFFEGGGGGGG,6CFFGFGFFFFGGGGGFFGGGG??=====EFGGCFAEFF=FGGGFGGEFGGGFF7F9ECCGFG@F@=@FFG@,?7CAFFGGGGGGG?C7=:ECD+@8BEFGGGGGFGGG9@;<FFG:847>@C8FC9*6>EFDE5E7CE))5:9EC45*)297+;<CDFG3;)1
@M00200:205:000000000-AKKM3:1:1101:16175:6650 1:N:0:1
ATTGGGTTTAAAGGGAGCGTAGGCGGATAGTTTAGTCAGAGGTGAAAGCCCAGGGCTCAACCTTGGAATTGCCTTTGATACTGGCTATCTTGAGTATGGAAGAGGTATGTGGAACTCCGAGTGTAGAGGTGAAATTCGTAGATATTCGGAAGAACACCAGTGGCGAAGGCGACATACTGGTCCATTACTGACGCTGAGGCTCGAAAGCGTGGGGAGCAAACAGGATTAGATACCCGTGTA
+
FGGGGGGGGGGGGGGGGGGGGGGGGGGGDFFEGGGGGGGGGGGGGGGGGGGGGGGGGGGGGGFGGGFGGFFGGGGGGGGGFGGG?FFGGGGGGGGGGGGFFGGGGGGGGC<FGGGGGFGGGGGGGGGFGGGGFFGGGGG=FDGGGDGFFGG:EFGGGGGGGGGEGGGGGGGGGGGFGGGCGGGGGGGGGGGGGGDGGGGGGGGGFGCCCC8FE*8CACGGG<8D7D:<AAEGEGGDB5=C
@M00200:205:000000000-AKKM3:1:1101:24341:6677 1:N:0:1
ATTGGGCATAAAGCGCGCGCAGGCGGTTTCTTAAGTCTGATGTGAAAGCCCACGGCTCAACCGTGGAGGGTCATTGGAAACTGGGGAACTTGAGTGCAGAAGAGAAAAGCGGAATTCCACGTGTAGCGGTGAAATGCGTAGAGATGTGGAGGAACACCAGTGGCGAAGGCGGCTTTTTGGTCTGTAACTGACGCTGAGGCGCGAAAGCGTGGGGAGCAAACAGGATTAGATACCCGTGTA
+
GGGGGGGGGGGGGGGGGGGGGGGGGGGGGGGGGGGGGGGGGGGGGGGGGGGGGGGGGGGGGGGGGGEGGGGGGGGGGGGGGGGGGGGGGGGGGFGGGGFGGGGGGGGGGGGGGGGGGGGGGGGGGGGGGGGGGGGGGGEGGGGGGGGFGGGGGGGGGFGFGGFGEGGGGGGGGGCFGGGDFFGG9;E7EGF?E=DGGGGGGDD>GE<DE=EGDGFGDGCF4<*944F>FFFDEC6C)5.:
@M00200:205:000000000-AKKM3:1:1101:20069:6704 1:N:0:1
ATTGGGCATAAAGCGCGCGCAGGCGGTTAATTAAGTTGGGTGTTTAAGCCCGGGGCTCAACCCCGGTTCGCATCCAAAACTGGTTGACTTGAGTGTAGGAGAGGAAAGTGGAATTCCACGTGTAGCGGTGAAATGCGTAGAGATGTGGAGGAACACCAGTGGCGAAGGCGACTTTCTGGCCTATAACTGACGCTGAGGCGCGAAAGCGTGGGGAGCAAACAGGATTAGATACCCTGGTAAGATG
+
GGGGGGGGGGGGGGGGGGGGGGGGGGGGGGGGGGGGGGGGGGGGGGGGGGGGGGGGGGGGGGGGGGGGGGGGGGGGGGGGGGGGGGGGGGGGGGGGGGGGGGGGGGGGGGGGGGGGGGGGGGGGGGGGGGGGGGGGGGGGGGGGGGFGGGGGGGGGGGGGGGGGGGGGFGGGCG9EGGGGF?FGGEFCGGGEECDGGGDEGCEDEGGCEGGGGGFGF6C=FGCG:*97??>CA3<CFFF<DBF)
@M00200:205:000000000-AKKM3:1:1101:18100:6711 1:N:0:1
ATTGGGCTTAAAGCGCGCGTAGGTGGCTTGATAAGCCGGTTGTGAAAGCCCCGGGCTCAACCTGGGAACGGCATCCGGAACTGTCAAGCTAGAGTGCAGGAGAGGAAGGTAGAATTCCCGGTGTAGCGGTGAAATGCGTAGAGATCGGGAGGAATACCAGTGGCGAAGGCGGCCTTCTGGACTGACACTGACACTGAGGTGCGAAAGCGTGGGTAGCAAACAGGATTAGATACCCGTGTA
+
GFFDFGGGGGGGGGGGGGGGGGGGFGGGGGGGGGGGGGGGGGGGGGGGGGGGGGGGGGGGGGGGGGGCFDGGGGDFFGGGGGGGGGGGGGGGFGGGGGGGGGGECECGGGGGGGGGGGGDGGGGGGGGGGGGFGGGGGGGGGGGGGGGGGGGGGGGGGGGGDGGGDEGCFGGGGEFGGGGGGGGGGGF6FGGC6<EF6CFC<7EECDGCEDGCEF*9FGCC7C4?GFD@FFGG8ED@)0:
@M00200:205:000000000-AKKM3:1:1101:8803:6769 1:N:0:1
ATTGGGTGTAAAGGGCTCGTAGGCGGTTTGTCGCGTCGGGAGTGAAAACCAGGTGCTTAACACCTGGCTTGCTTTCGATACGGGCAGACTGGAGGTATGCAGGGGAGAACGGAATTCCTGGTGTAGCGGTGAAATGCGCAGATATCAGGAGGAACACCGGTGGCGAAGGCGGTTCTCTGGGCATTACCTGACGCTGAGGAGCGAAAGTGTGGGGAGCGAACAGGATTAGATACCCTTGTA
+
GGGGGGGGGGGGGGGGGGGGGGGGGGGGGGGGGGGGGGGGGGGGGGGGGGGGGGGGGGGGGGGGGGGGGGGGGGGGGGGGGGGGGGGGGGGFGGGGGGGGGGGGGGGGGGGGGGGGGGGGGGGGGGGGGDGGGFGGGGGGGGCGGGGDGGGGGGGGGGGGGGGFCFEGGGGGGGGGGGGGGGGGGGGGGGGGGGGGGGGFGGGGGGGCGGGGGG@C:CCC5<FGFGGFFFFGFFGGFFF?
@M00200:205:000000000-AKKM3:1:1101:16580:6796 1:N:0:1
ATTGGGTATAAAGGGCTCGTAGGCGGTTTGTCGCGTCGGGAGTGAAAACGCCGTGCTTAACACGGCGCTTGCTTCCGATACGGGCAGACTAGAGGTATTCAGGGGAGAACGGAATTCCTGGTGTAGCGGTGAAATGCGCAGATATCAGGAGGAACACCGGTGGCGAAGGCGGTTCTCTGGGAATGACCTGACGCTGAGGAGCGAAAGGGTGGGGAGCGAACAGGATTAGATACCCGAGTCAG
+
GGGGGGGGGGGGGGGGGGGGGGGGGGGGGGGGGGGGGGGGGGGGGGGGGGGGGGGGGGGGGGGGGGGGGGGGGGGGGGGGCFGGGGGGGGGFFGGGGGGGGGGGGEGGGGGGGGGGGGFGGGGGGFGGGGGGGGGGGGGGGGGGGGGGGGGGGGCGFGGDGGGGGGGGGGGGGGDGGGGGGGGGGGGGGG?CGED5CFGGGFGGG5C*1*:CCG373CEGGD6*0C7>F4>D@88DED3*06
@M00200:205:000000000-AKKM3:1:1101:17413:6796 1:N:0:1
ACTGGGTTTAAAGGGAGCGTAGGCGGATAGTTTAGTCAGAGGTGAAAGCCCAGGGCTCAACCTTGGAATTGCCTTTGATACTGGCTATCTTGAGTATGGAAGAGGTATGTGGAACTCCGAGTGTAGAGGTGAAATTCGTAGATATTCGGAAGAACACCAGTGGCGAAGGCGACATACTGGTCCATTACTGACGCTGAGGCTCGAAAGCGTGGGGAGCAAACAGGATTAGATCCCCGGGTA
+
GGGGGGGGGGGGGGGGGGGGGDGGGGGGGGGGGGGGGGGGGGGGGGGGGGGGGGGGGGGGGGGGGGGGGGGGGGGGFFGFFGGGGGGGGGGGFEFCGGGGGGGGFGGGGGGGFGGGGGGDGGGGGGGCDGGGGGGGGGGGGDC<FGGDFCGEGGGGGEGGGGCGCF7C7EEGGGGFGGFGGGGGGFFGGGGG>EGGDG5FGGGGFGGGDEEDGE35>AB<CFFFFGFEA=)+5FCDD@E=
@M00200:205:000000000-AKKM3:1:1101:15418:6934 1:N:0:1
ACTGGGTTTAAAGGGAGCGTAGGCGGATAGTTTAGTCAGAGGTGAAAGCCCAGGGCTCAACCTTGGAATTGCCTTTGATACTGGCTATCTTGAGTATGGAAGAGGTATGTGGAACTCCGAGTGTAGAGGTGAAATTCGTAGATATTCGGAAGAACACCAGTGGCGAAGGCGACATACTGGTCCATTACTGACGCTGAGGCTCGAAAGCGTGGGGAGCAAACAGGATTAGATACCCCCGTA
+
GGGGGGGGGGGGGGGGGGGGGGGGGGGGGGGGGGGGGGGGGGGGGGGGGGGGGGGGGGGGGGGGGGGGGGGGGGGGGGGGGGGGGGGGGGGGCFGGGGGGGGGGGGGGGGGGGGGGGGGFFFGGGGGGGGGGGGGCFDGGGGGGGGGGFGDDGGGGGGGGGGGGGGGG>FEGGGDGGGGGGGGGGGGGGGGG5CCEDG5FFGD>EDCGDGECECEGFGFFDDC5?GGEFFFGFGGGDFBE
@M00200:205:000000000-AKKM3:1:1101:5897:6945 1:N:0:1
ATTGGGCTTAAAGGGCTCGTAGGCGGTTTGTCGCGTCGGGAGTGAAAACGCCGTGCTTAACACGGCGCTTGCTTTCGATACGGGCAGACTAGAGGTATTCAGGGGAGAACGGAATTCCTGGTGTAGCGGTGAAATGCGCAGATATCAGGAGGAACACCGGTGGCGAAGGCGGTTCTCTGGGAATGACCTGACGCTGAGGAGCGAAAGTGTGGGGAGCGAACAGGATTAGATACTCTCGTA
+
GGGGGGGGGGFFGGGGGGGGGGGGGGFEGGG9BEE@FGGGGGGGGGFGGGGGGGGE7FGDECFGGGGGGGGEFGGGGGGFFGGEGGGGCFGGFGFFFGDFGFGGGFGGGGGGGGFGCGGGGGGGGGGCFCFG<@D:FFEEGGGF,,@CEFGGGGFGGGGC:FG,BCECCCFEGDEGGGGGGGGGGFCCE*7+;=*:CCFFG*:CDCD:FFGGGG>C>58:CDCF0C7)?FBF3,3:4>>C
@M00200:205:000000000-AKKM3:1:1101:25777:6970 1:N:0:1
ATTGGGCGTAAAGAGCTCGTAGGCGGTTCGGTAAGTCGGGAGTGAAAACTTTGGGCTCAACCCAGAGACGCCACCCGATACTGCTGTGACTTGAGTCCGGTAGGGGAGCGTGGAATTCTTGGTGTAGCGGTGAAATGCGCAGATATCAGGAGGAACACCAGCGGCGAAGGCGGCGCGCTGGGCCGGTACTGACGCTGAGGAGCGAAAGCGTGGGTTGCAAACAGGATCAGATATCCTAGTA
+
E,FFGFFGCEGGGDG<@FB@FE@FEGGGG+@CFEE@<CC:+8CADFF<F6,@,CCEFGGGGGGG888FFE7CF:EG7C+CGFF,AF<<F9FFC<C<,,B::=FGGCDE=FFE>F9F,:,<?,836?FDF@CG7F9<<,>:+++:@FCAAFGCDCFA:F:<,3C7*1=*CE7C5*=8*::E8C8C>5*?E:F98595?>8*<C5/:C))8C>:CE5/./:<*7**(**()1.*0,+:**99:
@M00200:205:000000000-AKKM3:1:1101:25628:7103 1:N:0:1
ATTGGGTTTAGAGGGAGCGTAGGCGGACATTTAAGTCAGGGGTGAAATCCCGGGGCTCAACCTCGGAATTGCCTTTGATACTGGGTGTCTTGAGTATGAGAGAGGTGTGTGGAACTCCGAGTGTAGAGGTGAAATTCGTAGATATTCGGAAGAACACCAGTGGCGAAGGCGACACACTGGCTCATTACTGACGCTGAGGCTCGAAAGCGTGGGGAGCAAACAGGATTAGATACCCGGGTAAGA
+
GGGGGGGGGG9FGGGGGGGGGGGGGGGGGGGGGGGGGGGGGGGGGGGGGGGGGGGGGGGGGGGGGGGGGGGGGGGGGGGGGGGGGGGGGGGGGGGGGGGGGGGGGGGGGGGGGGGGGGGGGGGGGGGGCFGGGGGFCGGCEFGGGGGGGGGGGGGGFGGGGGGGGGGGGGGGGGGGGFGGGDGGFGGFGGGGGGGGGGCGGGGGGGGCGCGGDG>D:FFGGGGFBDF?FFFDCCCG@EFEGFF
@M00200:205:000000000-AKKM3:1:1101:26447:7104 1:N:0:1
ATTGGGTATAAAGGGAGCGTAGGCGGATAGTTTACTCAGAGGTGAAAGCCCAGGGCTCAACCTTGGAATTGCCTTTGATACTGGCTATCTTGAGTATGGAAGAGGTATGTGGAACTCCGAGTGTAGAGGTGAAATTCGTAGATATTCGGAAGAACACCAGTGGCGAAGGCGACATACTGGTCCATTACTGACGCTGAGGCTCGAAAGCGTGGGGAGCAAACAGGATTAGATACCCGAGTA
+
FGGFFGGGGGGDGGGGGGGGGGGGGGGGGGGGGG,EFGFGGFGF<EFGGGGGGGGGGGGGGGGGGGGGGGGGGGGGGGGGGGFGGFGGGGGGGGGGFGFGG8FG,EFGGG<AEGGGGDEDFFGDDFGD?EDGGGGGFFGGGGGGGGGGGCFEFGGGGFF@FD@ECGDE7EFEGDGGGGFFGGGGGGGGGGGDEGGGD5CGGCCB,C4FGGCFG*>7BGE9CFGF<GF@=C<CFF7CB>AG
@M00200:205:000000000-AKKM3:1:1101:23431:7130 1:N:0:1
ATTGGGTTTAAAGGGAGCGTAGGCGGATAGTTTAGTCAGAGGTGAAAGCCCAGGGCTCAACCTTGGAATTGCCTTTGATACTGGCTATCTTGAGTATGGAAGAGGTATGTGGAACTCCGAGTGTAGAGGTGAAATTCGTAGATATTCGGAAGAACACCAGTGGCGAAGGCGACATACTGGTCCATTACTGACGCTGAGGCTCGAAAGCGTGGGGAGCAAACAGGATTAGATACCCTGGTAAGA
+
GGGGGGGGGGGGGGGGGGGGGGGGGGGGGGGGGGGGGGGGGGGGGGGGGFGGGGGGGGGGGGGGGGGGGGGGGGGGGGGGGGGGGGGGGGGGGGGGGGGGGGGGGGGGGGGGGGGGGGGGGGGGFFGGCGGGGGGGGGGGGGGGGGGGFGGGGFGGGGGGGGGGGGGGGGGGGGGGGGGGG9DFFGGGGFFGGGGGG5FGGGGGGGGGGGGGGGFGFGGGGGGF@GG3AACFBC7C5AAEGFF
@M00200:205:000000000-AKKM3:1:1101:13126:7189 1:N:0:1
ATTGGGTTTAAAGGGAGCGTAGGCGGATAGTTTAGTCAGAGGTGAAAGCCCAGGGCTCAACCTTGGAATTGCCTTTGATACTGGCTATCTTGAGTATGGAAGAGGTATGTGGAACTCCGAGTGTAGAGGTGAAATTCGTAGATATTCGGAAGAACACCAGTGGCGAAGGCGACATACTGGTCCATTACTGACGCTGAGGCTCGAAAGCGTGGGGAGCAAACAGGATTAGATACCCTCGTA
+
GGGGGGGGGGGGGGGGGGGGGGGGGGGGGGGGGGGGGGGGGGGGGGGGGGGGGGGGGGEFGGGGGGGGGGGGGGGGGGGGGGGGGGGGGGGGGGGGGGGGGGGCFGGGGGGGGGGGGGGGGGGGGGGGFGGGGGGEFCGGGGGGGGGFFGGEGGGGGGGFGGGGDFCF7DFGGGGGGGGGGGGFFGFGGGGGGGGGDGGGGGGGGGGGGEGGGGFGEGFFGGGFDGGFFA?GGFGG>FFG
@M00200:205:000000000-AKKM3:1:1101:22321:7213 1:N:0:1
ATTGGGTTTAAAGCGAGCGCAGGCGGTTCTTTAAGTCTGAAGTTAAAGGCAGTGGCTTAACCATTGTACGCTTTGGAAACTGGAGGACTTGAGTGCAGAAGGGGAGAGTGGAATTCCATGTGTAGCGGTGAAATGCGTAGATATATGGAGGAACACCGGTGGCGAAAGCGGCTCTCTGGTCTGTAACTGACGCTGAGGCTCGAAAGCGTGGGGAGCAAACAGGATTAGATACCCTTGTA
+
GGGGGGGGGGGGGGGGGGGGGGGGGGGGGGGGGGGGGGGGGGGGGGGGGGGGGGGGGGGGGGGGGGGGGGGGGGGGGGGGGGGGGGGGGGGGGGFGGGGGGGGGGGGGGGGGGGGGGGFGGGGGGFEEGGGGGGFGGGGGGGGGGGGGGGGGGGFFCEGGGGCCCFEGGGEDGGGGGGGGGFGGGGGGGGGGGGGGGGGFFGCFDGGGGEGEGG>3AC+87<85:764F?<FCFFFFFB
@M00200:205:000000000-AKKM3:1:1101:16675:7249 1:N:0:1
ATTGGGTTTAAAGGGCTCGTAGGCGGTTTGTCGCGTCGGGAGTGAAAACGCCGTGCTTAACACGGCGCTTGCTTTCGATACGGGCAGACTAGAGGTATGCAGGGGAGAACGGAATTCCTGGTGTAGCGGTGAAATGCGCAGATATCAGGAGGAACACCGGTGGCGAAGGCGGTTCTCTGGGCATTACCTGACGCTGAGGAGCGAAAGTGTGGGGAGCGAACAGGATTAGATACCCTAGTA
+
GGGGGGGGGGGGGGGGGGGGGGGGGGGGGGGGGGGFEGGGGGGGGGGGGGGGGGGCGGGGGGGGGGGGGGGGGGGGGGGGCFGGGDGGGCFEFDGGGGGGGFFGGGGGGGGGGGGCFGGGGGGGGGFGGCGFGGDGGGGGDEFGGFGGGFGGGGGGGEEEC@EFEC@FCCEE8>CCEFGGGFGGFCG??C7<EC3EGGGGG*/82:)29<CE5:)7):E=77EG64:<F7<>0,A07>/<
@M00200:205:000000000-AKKM3:1:1101:18709:7282 1:N:0:1
ATTGGGTATAAAGGGAGCGTAGGCGGACATTTAAGTCAGGGGTGAAATCCCGGGGCTCAACCTCGGAATTGCCTTTGATACTGGGTGTCTTGAGTATGAGAGAGGTGTGTGGAACTCCGAGTGTAGAGGTGAAATTCGTAGATATTCGGAAGAACACCAGTGGCGAAGGCGACACACTGGCTCATTACTGACGCTGAGGCTCGAAAGCGTGGGGAGCAAACAGGATTAGATACCCGAGTA
+
FFGGGGGGGFGGGGGGGGGGGGGGGGGGGGGGGGGGGGGGDGGGGCGGGGGGGGGGGGGGGFGGGDFFGGGGGGGGGGGGGGGFGGGGGGGEGGGGGGGGGGGD7FGGGGGGFGGGGGGECFGGCF<<EGG<<FGGGFGGGGGGFGFFFEE@FGGGGGGDGGFGEGGGGFGEGGGDGGGGGFGGGGDEFGGGGGG58B=EGFCEFEDF=EEGGG>GFGFFGCFC:FG<FFFFFGGG>BFG
@M00200:205:000000000-AKKM3:1:1101:23254:7343 1:N:0:1
ATTGGGTTTAAAGGGAGCGTAGGCGGATAGTTTAGTCAGAGGTGAAAGCCCAGGGCTCAACCTTGGAATTGCCTTTGATACTGGCTATCTTGAGTATGGAAGAGGTATGTGGAACTCCGAGTGTAGAGGTGAAATTCGTAGATATTCGGAAGAACACCAGTGGCGAAGGCGACATACTGGTCCATTACTGACGCTGAGGCTCGAAAGCGTGGGGAGCAAACAGGATTAGATACCCTGGTA
+
GGGGGGGGGGGGGGGGGGGGGGGGGGGGGGGGGGGGGGGGGGGGGGGGGGGGGGGGGGGGGGGGGGGGGGGGGCFGGGGGGGGGGGGGGGGGGGGGGGGGGGGGGGGGGGCFFGGGGGGGGGGGGGGGCGGGGGGGGGGGGGGGGGFCGGGGGGGFGGGGGGGGGGGGGGDGGGGGGGGGGFGGGGGGGGGGGGGGEFCGGFCEF5CGGGGGGGFGFGGGGDCFFGGFFFFGFFDGFFF+
@M00200:205:000000000-AKKM3:1:1101:23120:7391 1:N:0:1
ATTGGGTTTAAAGCGCACGTAGGCGGACTTTTAAGTCAGGGGTGAAATCCCGGGGCTCAACCCCGGAACTGCCTTTGATACTGGAAGTCTTGAGTATGGTAGAGGTGAGTGGAATTCCGAGTGTAGAGGTGAAATTCGTAGATATTCGGAGGAACACCAGTGGCGAAGGCGGCTCACTGGACCATTACTGACGCTGAGGTGCGAAAGCGTGGGGAGCAAACAGGATTAGATACCCGAGTA
+
GGGGGGGGGGGGGGGGGGGGGGGGGGGGGGGGGGGGGGGGGGGGGGGGGGGGGGGGGGGGGGGGGGGGGGGGGGGGGGGGGGGGGGGGGGGGGGGGGGGGGGGGGGGGGGGGGGGGGGGGGGGGGGGGGGGGGGGGGGGGGGGGGGGGGGGGGGFGGGGGGGGGGGGGGGGGGGGGGGGGGGGGGGGGGGGGEEGGGGGG=FGGGGGGG5*?EGBCBGGGGGGGFGGFFFFGGGGC>>FF
@M00200:205:000000000-AKKM3:1:1101:19218:7419 1:N:0:1
ATTGGGTTTAAAGGGAGCGTAGGCGGACATTTAAGTCAGGGGTGAAATCCCGGGGCTCAACCTCGGAATTGCCTTTGATACTGGGTGTCTTGAGTATGAGAGAGGTGTGTGGAACTCCGAGTGTAGAGGTGAAATTCGTAGATATTCGGAAGAACACCAGTGGCGAAGGCGACACACTGGCTCATTACTGACGCTGAGGCTCGAAAGCGTGGGGAGCAAACAGGATTAGATACCCCGGTA
+
GGGGGGGGGGGGGGGGGGGGGGGGGGGGGGGGGGGGGGGGGGGGGGGGGGGGGGGGGGGGGGGGGGGGGGGGGGGGGGGGGGGGGGGGGGGGGGGGGGGGGGGEGGGGGGGGGGGGGGGGDGGGGGGCGGGGGGGGGDGGGGGFGGGFCFGGFGGGGGGFGGGGGGGGGGGGGGGGGGFGGGGGCGGGGGFGDGGGGFGGGGGEGGDGGGDCEDDGFGFGGGGF07D?@?9DGGGG5>5:
@M00200:205:000000000-AKKM3:1:1101:14271:7463 1:N:0:1
ATTGGGTATAAAGCGAGCGCAGGTGGTTTAATAAGTCTGATGTAAAAGGCAGTGGCTCAACCATTGTGTGCATTGGAAACTGTTAGACTTGAGTGCAGTAGAGGAGAGTGGAATTCCATGTGTAGCGGTGAAATGCGTAGATATATGGAGGAACACCGGTGGCGAAAGCGGCTCTCTGGACTGTCACTGACACTGAGGCTCGAAAGCGTGGGTAGCAAACAGGATTAGATACCCCAGTA
+
GGGGGGGGGGGGGGGGGGGGGGGGGGGGGGGGGGGGGGGGGGG,E@FGGGGGGGGGGGGFGGGGGFGGGGGGGGGGGGGGGGGGGGGGGGGGGGGGGGGGGFGG?FDFGGGGDFFGGGGGGGGGGGGGGGGGGGGGDGGGGGGGGGGFGGEEGGGGFEGGDEGCGEGGCCEGGGGGGGCGGGGGGGGGGGGGGGGGG8CCGGG6CEFGGDGDF9?FFGCCFF5F@:F@FFFGFEGGFFF
@M00200:205:000000000-AKKM3:1:1101:8715:7622 1:N:0:1
ATTGGGTGTAAAGGGCTCGTAGGCGGTTTGTCGCGTCGGGAGTGAAAACCAGGTGCTTAACACCTGGCTTGCTTTCGATACGGGCAGACTAGAGGTATGCAGGGGAGAACGGAATTCCTGGTGTAGCGGTGAAATGCGCCGATATCAGGAGGAACACCGGTGGCGAAGGCGGTTCTCTGGGCATGACCTGACGCTGAGGAGCGAAAGCTAGGGGAGCAAACGGGATTAGATACCCTTGTA
+
GGGGGGGGGGGGGGGGGGGGGGGGGGGGGGGGGGGGGGGGFGGGGGGGGGGGGGFFGGGGGFCGGFGGGGGGGGGGGGFFGGGGGGGGGGGGGGGGGGGGGGGGCGFCGGGG@FGGGGGGGGGGFGGGGGGCGGGFFGG7F>FGGGFACGDG3DF8CFGGGEDG8<8FEFGGDGGGGG@CFFFGGGFGGFGDGGGEEGCFGGGE5C<FFF9C5E>CEFG@D<CG(7C2=@B7CFGGF4@?
@M00200:205:000000000-AKKM3:1:1101:3413:7670 1:N:0:1
ATTGGGTTTAAAGGGAGCGTAGGCGGATAGTTTAGTCAGAGGTGACAGCCCAGGGCTCAACCTTGGAATTGCCTTTGATACTGGCTATCTTGAGTATGGAAGAGGTATGTGGAACTCCGAGTGTAGAGGTGAAATTCGTAGATATTCGGAAGAACACCAGTGGCGAAGGCGACATACTGGTCCATTACTGACGCTGAGGCTCGAAAGCGCGGGGAGCAAACAGGATTCGATACCCCTGTA
+
GGGEEGGECFCFEGGGGGDCDBFGEDC+FFGGGGGGGGGGG8EFE,CFGGGGGGGGCEFGGGGFFG@EG@GGGG<EGGCGGFGGFGGGGGGGAFGGGFFCEFEGGGFGGCFGGFGAFFGDGGG<FAFFFFGFCGECBA=EFEGCFCFC?CEFFFGGGGGGDFFEG7>7CDE+:>:C?9<C>DFE,7EF,5@FEC;51>FF>F*>,/:6**4=<EDC)/A<C<*512:3>F<DC6@C>:6<
@M00200:205:000000000-AKKM3:1:1101:25875:7737 1:N:0:1
ACTGGGTTTAAAGGGCTCGTAGGCGGTTTGTCGCGTCGGGAGTGAAAACGCCGTGCTTAACACGGCGCTTGCTTTCGATACGGGCAGACTAGAGGTATGCAGGGGAGAACGGAATTCCTGGTGTAGCGGTGAAATGCGCAGATATCAGGAGGAACACCGGGGGCGAAGGCGGTTCTCTGGGCATTACCTGACGCTGAGGAGCGAAAGTGTGGGGAGCGAACAGGATTAGATACCCTAGTA
+
GGGGGGGGGGGGGGGGGGGGGGGGGGGGGGGGGGGGGGGGGGGGGGGGGGEGGFGGGGGGGCCFFEGFGGGGGGGDGGGGGGGGGGGGGGGGFGFFGGGGGGGGEEFEFBCFGGGGGGDFGGGGGGGGGGGGGGGGCEFEGGGGGGGGGGCEGGGGFGGG*=F:ECEEGGGGG55+0<<6:>FGDFCCCFGGED3C8;EE=<E>8E3*A+<CGDECBGGGGGCD:*2.=*6>?CEF5)10
@M00200:205:000000000-AKKM3:1:1101:24427:7777 1:N:0:1
ATTGGGTATAAAGGGAGCGTAGGCGGACATTTAAGTCAGGGGTGAAATCCCGGGGCTCAACCTCGGAATTGCCTTTGATACTGGGTGTCTTGAGTATGAGAGAGGTGTGTGGAACTCCGAGTGTAGAGGTGAAATTCGTAGATATTCGGAAGAACACCAGTGGCGAAGGCGACACACTGGCTCATTACTGACGCTGAGGCTCGAAAGCGTGGTGAGCAAACAGGATTAGATACCCTCGTA
+
@FDGGFEGGF9C@<;@FEFFEGGFFGGECGFGFCFEFGFFCEGG?<C@<6CFGDCF@FCFF<FEEECEFFF9FFGGEEEFAFEEEGEGGGG9<<5CFECEGEDFGFEG+EBC59<?EFGECDFDEE<EFF+5,9CFGGGGFCFGGDF@<::+>@C==FC7>3<77+85*,57:>EFGGFGGFGFG,BF?7,<*=DC/::7:0/C**/28>@E<C+9A:*+;5*/(778*9>:<CF*>>>2
@M00200:205:000000000-AKKM3:1:1101:27930:7799 1:N:0:1
ATTGGGTTTAAAGGGAGCGTAGGCGGATAGTTTAGTCAGAGGTGAAAGCCCAGGGCTCAACCTTGGAATTGCCTTTGATACTGGCTATCTTGAGTATGGAAGAGGTATGTGGAACTCCGAGTGTAGAGGTGAAATTCGTAGATATTCGGAAGAACACCAGTGGCGAAGGCGACATACTGGTCCATTACTGACGCTGAGGCTCGAAAGCGTGGGGAGCAAACAGGATTAGATACCCTAGTAAGA
+
GGGGGGGGGFGFGGGGGGGGGGGGGGGGGGGGGGGGGGGGGGGGGGGGGGGGGFGGGGGGGGGGGGGGGGGGGGGGGGGFGGGGGGGGGGGGGGGGGGGGFFGGGGGGGGGGGGGGGGGGDEGEGGGGGGGGGFGGGGGGGGFGGGFFFGGGGGGGGGGFGGGEGGGGEGGGEGGGGGCGAFGGGFGFF7@EEGDGEGF5,;CG6E4<EC7FCG3DBGFGGCF5=*@3AAC:BCF*=AAF7;?
@M00200:205:000000000-AKKM3:1:1101:15151:7825 1:N:0:1
ACTGGGCGTAAAGGGAGCGTAGGCGGACATTTAAGTCAGGGGTGAAATCCCGGGGCTCAACCTCGGAATTGCCTTTGATACTGGGTGTCTTGAGTATGAGAGAGGTGTGTGGAACTCCGAGTGTAGAGGTGAAATTCGTAGATATTCGGAAGAACACCAGTGGCGAAGGCGACACACTGGCTCATTACTGACGCTGAGGCTCGAAAGCGTGGGGAGCAAACAGGATTAGATACCCTAGTA
+
GGGGGGGGGGGGGGGGGGGGGGGGGGGGGGGGGGGGGGGGGGGGGGGGGGGGGGGGGGGGGGGGGGGGGGGGGGGGGGGGGGGGGGGGGGGCGFGEGGGGGGGGGGGGGGFGGGGGGGGGGGGGGGGGGGGGFGGGGGGGGGGGGGGCFG@CFGGGGGGGGFGECFGGGGGGDGGGGGGGCFGGGGGFGGGGGGGC58CFGCEGCECGGGCFEGDGDGGFGF8C?CGF@?BC9CFG4>6C
@M00200:205:000000000-AKKM3:1:1101:27771:7831 1:N:0:1
ATTGGGTATAAAGGGAGCGTAGGCGGATAGTTTAGTCAGAGGTGAAAGCCCAGGGCTCAACCTTGGAATTGCCTTTGATACTGGCTATCTTGAGTATGGAAGAGGTATGTGGAACTCCGAGTGTAGAGGTGAAATTCGTAGATATTCGGAAGAACACCAGTGGCGAAGGCGACATACTGGTCCATTACTGACGCTGAGGCTCGAAAGCGTGGGGAGCAAACAGGATTAGATACCATCGTACGAT
+
GGGGGGGGGFGGGGGGGGGGGGGGGGGGEGFGGGGGGGGGGGGGGGGGGGGCGGGGGGGGFFFGGGCGGGGGGGGGGFGGGGGGFGGGGGGGGGGGGGGGGGGGGGGGGGGGGGGGGGGGGGGGGGFFGGGGGGDFGGGGGGGEFGFFGGGCGFGGGGGGGG8CE=CGGGGDE>CDGFFGGGGFFGGGGGGGEC?CGFFC,*;BCCGGG=EG7C4<A=CCFGGG0DGEFFF7;A+1/5AF3(,(
@M00200:205:000000000-AKKM3:1:1101:8480:7868 1:N:0:1
ACTGGGTGTAAAGGGCTCGTAGGCGGTTTGTCGCGTCGGGAGTGAAAACCAGGTGCTTAACACCTGGCTTGCTTTCGATACGGGCAGACTGGAGGTATGCAGGGGAGAACGGAATTCCTGGTGTAGCGGTGAAATGCGCAGATATCAGGAGGAACACCGGTGGCGAAGGCGGTTCTCTGGGCATTACCTGACGCTGAGGAGCGAAAGTGTGGGGAGCGAACAGGCTTAGATACCCGCGTAAGA
+
GGGGGGGGGGGGGGGGGGGGGGGGGGGGGGGGGGGGGGGGEFFFGGGGGGGGGGGGGGGGFGGGGGGGGGGGGGGGGGGGGGGGGGGGGGGGGGGGGGGGGGGGGGGGGGGGGGGGGGGGGGG<FGCFGGGFGGCEGGGGGGFGGGGGGFGGGGFGGGGGGGGGGGGGGGGGEGGGGGBFGFGGGGCGGGGGGGGGDGFFGGGDGGD*A:9EEC3C>=EGGGGG04<4764?9@@DDE@E<()
@M00200:205:000000000-AKKM3:1:1101:23638:7879 1:N:0:1
ATTGGGTATAAAGGGAGCGTAGGCGGATAGTTTAGTCAGAGGTGAAAGCCCAGGGCTCAACCTTGGAATTGCCTTTGATACTGGCTATCTTGAGTATGGAAGAGGTATGTGGAACTCCGAGTGTAGAGGTGAAATTCGTAGATATTCGGAAGAACACCAGTGGCGAAGGCGACATACTGGTCCATTACTGACGCTGAGGCTCGAAAGCGTGGGGAGCAAACAGGATTAGATACCCGTGTA
+
GGGGGGGGGGGGGGGGGGGGGGGGGGGGGGGGGGGGGGGGGGGGGGGGGGGGGGGGGGGGGGGGGGGGGGGGGGGGGGGGGGGGGGGGGGGGGGGGGGGGGGGGGGGGGGGCFGGGGGGGGGGGGGGGGGGGGGGGGGGGGGGGGGGG8@GGGGGGGGGGGGGGGGGGGGGGGGGGGGGGGFGGGGGGGGGGDGGGGGGGGGGEGGGGGDEGGGFGFGGGGGFGDGGEFFFGCFFD>55C
@M00200:205:000000000-AKKM3:1:1101:28581:7896 1:N:0:1
ATTGGGTTTAAAGGGAGCGTAGGCGGACATTTAAGTCAGGGGTGAAATCCCGGGGCTCAACCTCGGAATTGCCTTTGATACTGGGTGTCTTGAGTATGAGAGAGGTGTGTGGAACTCCGAGTGTAGAGGTGAAATTCGTAGATATTCGGAAGAACACCAGTGGCGAAGGCGACACACTGGCTCATTACTGACGCTGAGGCTCGAAAGCGTGGGGAGCAAACAGGATTTGATACCCTTGTA
+
FACFGGGGGGFFGGGGDGGGGGGGGGGC@AFFFGGGFGGG8FGGGGGFGEF7:FGGGGDGEGGGEGGD@8,CFFGGGGGGFGEFEFGGEGGGGGGFGGGGGGGGGFEGCFFED,=<FB=+@FGGFGGGCDEA<?D9D7FGDGGGG93=>FGGG>FFGG?@FG?C++C7FFFGE8ECE,,2>D6,4,,>CF7,;ED*?BC5:DEECC);/:C*78)).:;@<*81,**)19):FEC*<493
@M00200:205:000000000-AKKM3:1:1101:4894:7962 1:N:0:1
ATTGGGCTTAAAGGGAGCGTAGGCGGATAGTTTAGTCAGAGGTGAAAGCCCAGGGCTCAACCTTGGAATTGCCTTTGATACTGGCTATCTTGAGTATGGAAGAGGTATGTGGAACTCCGAGTGTAAAGGTGAAATTCGTAGATATTCGGAAGAACACCAGTGGCGAAGGCGACATACTGGTCCATTACTGACGCTGAGGCTCGAAAGCGTGGGGAGCAAACAGGATTAGATACCCGGGTAAGA
+
GGGGGGGGGGGGGGGGGGGGGGGGGGGGGGGGGGGGGGGGGGGGGGGGGGGGGGGGGGGGGGGGGGGGGGGGGGGGGGGGGGGGGGGGGGGGGGGGGGGFGGGGGGGGGGGGGGGGGGGGGGGGG9FFFGGGFGGFFGGGGGGGGFFGGGGGGGGGGGGGGGGEGGGGGGGGGDEFGGGGGGGGGFGGDCGFEGD>EGDGGGDGGGGGGGGGGGEGFGGFGGG<=FCEFFFGG<CG3:@GC2-
@M00200:205:000000000-AKKM3:1:1101:14683:7987 1:N:0:1
ATTGGGCATAAAGGGAGCGTAGGCGGATAGTTTAGTCAGAGGTGAAAGCCCAGGGCTCAACCTTGGAATTGCCTTTGATACTGGCTATCTTGAGTATGGAAGAGGTATGTGGAACTCCGAGTGTAGAGGTGAAATTCGTAGATATTCGGAAGAACACCAGTGGCGAAGGCGACATACTGGTCCATTACTGACGCTGAGGCTCGAAAGCGTGGGGAGCAAACAGGATTAGATACCCGTGTA
+
GGGGGGGFGGGGGGGGGGGGGGGGGGGGGGGGGGGGGGGGGGGGGGGGGGGGFGGGGGGGGGGGGGGGGGGGGGGGGGGGGGGGGGGGGGGGFGGFFGGGGGGGGGGGGGFFGGGGGGGGGGGGGGGGGGGGFGGGGGGG?FGCGGGGGGG=FGGGGEGGGGGGG:EGGGGGEGGGFGGGGG8BCFGGGGFGGGGGGFGGGGDGG*8FGDEGGGFGFFFFGGFGFGG3FFFGGGGGEFFG
@M00200:205:000000000-AKKM3:1:1101:22625:8058 1:N:0:1
ATTGGGTGTAAAGCGCGCGCAGGTGGTTTCTTAAGTCTGATGTGAAAGCCCACGGCTCAACCGTGGAGGGTCATTGGAAACTGGGAGACTTGAGTGCAGAAGAGGATAGTGGAATTCCAAGTGTAGCGGTGAAATGCGTAGAGATTTGGAGGAACACCAGTGGCGAAGGCGACTATCTGGTCTGTAACTGACACTGAGGCGCGAAAGCGTGGGGAGCAAACAGGATTAGATACCCTCGTAAGCT
+
FGGGGGCCFFGGGGGGGGGGGGGGGGGGGGGGGGGGGGGGGGGGGGGGGGGGGGGGGGGGGGGGGG=FGGGGGGGGGGGFGGGGGGGGGGGFGGGGGGGGGGG8=FGFGGGGGGGGGGFGDEGGGFGGCFEFFFFFGGFDGGGDFFGBFGGGEEF@FGGGGGGGDGGGGGGCCEGGGGCAFFGGGGGGGGFGGGGGGGGGGDG5BEDGGGGGGG>DD=;CFF672*;2?4-0<8CDFBFCC1)-
@M00200:205:000000000-AKKM3:1:1101:13866:8090 1:N:0:1
ATTGGGCATAAAGGGCTCGTAGGCGGTTTGTCGCGTCGGGAGTGAAAACCAGGTGCTTAACACCTGGCTTGCTTTCGATACGGGCCGACTGGAGGTATGCAGGGGAGAACGGAATTCCTGGTGTAGCGGTGAAATGCGCAGATATCAGGAGGAACACCGGTGGCGAAGGCGGTTCTCTGGGCATTACCTGACGCTGAGGAGCGAAAGTGTGGGGAGCGAACAGTATTAGATACCCGCGTA
+
FGGGD<FCCFGGFGEGG@F@FDFGGGEFGGGGGGGGGGGG@FGFFCCEFGEGEGGGGGGGGGGGGGCGCFGGG<ECF=C8FGGEG++>CCDGDFEEFGGGFFC7@+F:DFDG+CFGGGFGGGGG9CB=FC3+:@FCFCFEG*@FGFFGGD:::<F<FFE7F*:8EEG@EF7CCCCFB9<C@8CF<B;F@:?FEG<C8;/A7D581*/*+<9/*2)9>CEC>D@*.*:)/*6:@?8/<>35
@M00200:205:000000000-AKKM3:1:1101:4137:8173 1:N:0:1
ACTGGGTTTAAAGGGAGCGTAGGCGGATAGTTTAGTCAGAGGTGAAAGCCCAGGGCTCAACCTTGGAATTGCCTTTGATACTGGCTATCTTGAGTATGGAAGAGGTATGTGGAACTCCGAGTGTAGAGGTGAAATTCGTAGATATTCGGAAGAACACCAGTGGCGAAGGCGACATACTGGTCCATTACTGACGCTGAGGCTCGAAAGCGTGGGGAGCAAACAGGATTAGATACCCCTGTA
+
GGGGGGGGGGGGGGGGGGGGGGGGGGEGGGGGGGGGGGGGGGGGGGGGGGGGGGGGGGGFGFGGGGGGGGGGGGGGGGGGGGGGGGGGGGGGGCFFEFGGGGGGGGGFGGGGGGGGGGEFGGFG,BFGGGGGGGGGGGGGGGGGGGGFGGG78FGGGGG8FCFEGEGGGGGDEGGGGGGGGGF?FFGGGGFGDGGCG>FFGGDGGGGG5ACGGGFD:5F0/7<>DGG<AFE75?BCF>FG
@M00200:205:000000000-AKKM3:1:1101:27435:8196 1:N:0:1
ATTGGGCTTAAAGGGAGCGCAGGCGGGAAGACAAGTTGGAAGTGAAATCCATGGGCTCAACCCATGAACTGCTTTCAAAACTGGTCGTCTTGAGTAGTGCAGAGGTAGGCGGAATTCCCGGTGTAGCGGTGGAATGCGTAGATATCGGGAGGAACACCAGTGGCGAAGGCGGCCTACTGGGCACCAACTGACGCTGAGGCTCGAAAGTGTGGGTAGCAAACAGGATTAGATACACTAGTAAGA
+
GGGGGGGGGGGGGGGGGGGGGGGGGGGGGGGGGGGGGGGGGGGGGGGGGGGGGFGGGGGGCFGEGGGGGFGGGGGGGGGGDFGGGGGGGGGGGGGGGGGCFGGGGGGGGGGCEGGGGGGGGGGFCGGDGGG7FGFGGGGGGDGGFFGGGGGGGGGGGGGFGGGGGGCEG8F7CCEGFFCGGFEGCFFD6<EFGGGG*AFCGGGG?CDFFGGEGG479CGE44@4:67?FFFFF,<7)9=F*:9
@M00200:205:000000000-AKKM3:1:1101:28061:8230 1:N:0:1
ATTGGGTGTAAAGAGCTCGTAGGCGGTCTGTCGCGTCGGCTGTGAAAACCCGGGGCTCAACCCCGGGCCTGCAGTCGATACGGGCAGACTAGAGTGCGGTAGGGGAGACTGGAATTCCTGGTGTAGCGGTGAAATGCGCAGATATCAGGAGGAACACCGGTGGCGAAGGCGGGTCTCTGGGCCGTAACTGACGCTGAGGAGCGAAAGCGTGGGGAGCGAACAGGATTAGATACCAGCGTAAGA
+
GFGGGGGGGGGGGGGGGGGGGGGGGGGGGGGGGGGGGGGGGGGGGGGGGGGGGGGGGGGGGGGGGGGGGGG?FFGGGGGGGGGGGGGGGGGGGFFGGGGGGEGGGGGGGGGGGGGGGGGGGGG?FGFGG@FCGGGGGCFGGGGF@;BFBFE7FF@F:4<FFGGGDGGGGDGEEGE>C+0<F>8**A>5+:F?EC<EDGF?*9>?E87*8*8?EE5C)>?ECCGF?DFD==:>@,+9:.):7()
@M00200:205:000000000-AKKM3:1:1101:10812:8255 1:N:0:1
ATTGGGCTTAAAGCGAGCGCAGGTGGTTTAATAAGTCTGATGTAAAAGGCAGTGGCTCAACCATTGTGTGCATTGGAAACTGTTAGACTTGAGTGCAGTAGAGGAGAGTGGAATTCCATGTGTAGCGGTGAAATGCGTAGATATATGGAGGAACACCGGTGGCGAAAGCGGCTCTCTGGACTGTAACTGACACTGAGGCTCGAAAGCGTGGGTAGCAAACAGGATTAGATACCCAGTA
+
GGGGGGGGGGGGGGGGGGGGGGGGGGGGGGGGGFGGGGGGGGGGGGGGGGGGGGGGGGGGGGGGGGGGGGGAGGGGGGGGGGGGGGGGGGGGGGGGGGGGGGGGFCFGGGG9EF<FGFGFGGGGGGGCFGGGGGGGGGGGGGGGGGCCA?:CFGGGGDGFFEGGE@CFGGGGDGGGGFFGGGGGGGGGGFGGGGGFFFGGFGGGEGGCEG*<F?;FFGEGG4C5E@=<AFEFCCFFFF
@M00200:205:000000000-AKKM3:1:1101:27304:8311 1:N:0:1
ATTGGGTTTAAAGAGCTCGTAGGCGGTTTGTCGCGTCTGCTGTGAAATCCGGAGGCTCAACCTCCGGCCTGCAGTGGGTACGGGCAGACTAGAGTGCGGTAGGGGAGATTGGAATTCCTGGTGTAGCGGTGGAATGCGCAGATATCAGGAGGAACACCGATGGCGAAGGCAGATCTCTGGGCCGTAACTGACGCTGAGGAGCGAAAGGGTGGGGAGCAAACAGGCTTAGATACCCCCGTA
+
GGGGGGGGGGGGGGGGFGGGGGGGGGGGGGGGGGGGGGGGGGGGGGGGGGGGGGGGGGGGGGGGGGGGGGGGGGGGGGGGGGGGGGGGGGGGGGGGGGGFGGGGGGGGGGGGGGGGGGFGG<DFGGCGG+FFFFCF9FFGGGGG,@FGGGGDGFGGGGGGDCFFGGGGGGGGGGFG,?;FF,8EEGCGCCEFGG3CEFGGG:EG8EGGGGGGGGDGFGGEGGGGFF<?6@DCF<+9)>5C
@M00200:205:000000000-AKKM3:1:1101:28527:8335 1:N:0:1
ATTGGGTTTAAAGGGAGCGTAGGCGGAAAGTTTAGTCAGAGGTGAAAGCCCAGGGCTCAACCTTGGAATTGCCTTTGATACTGGCTATCTTGAGTATGGAAGAGGTATGTGGAACTCCGAGTGTAGAGGTGAAATTCGTAGATATTCGGAAGAACACCAGTGGCGAAGGCGACATACTGGTCCATTACTGACGCTGAGGCTCGAAAGCGTGGGTAGCAAACAGGATTAGATACCCCCGTA
+
GGGGD?GGGEFCEAFDCFFGGG7GDGG7FGGCF@EGGGGAGGGGGGCEE@CFGGCFCFGEGGGGGGFGFFGGGGGAEFFFFCFGGFFEFGGGFEEFGGGFDGGEGDFGCFFDGGGGGG:FEDFG9EF9<F<<EFFFGGGGGCGFGGGGFD@CF@FFGDFFF9FEG=EEFEGG3BEEEFCB9;FGGFGGGGGGGCD:EG:CFF7:,/CCEEC@F*4*/128CC84=DC@*@5+<,?*:587
@M00200:205:000000000-AKKM3:1:1101:19136:8354 1:N:0:1
ATTGGGCATAAAGGGCTCGTAGGCGGTCTGTCGCGTCGGTCGTGAAAACTTGGGGCTTAACCCTGAGCTTGCGGTCGATACGGGCATGACTGGAGTTCGGCAGGGGAGACTGGAATTCCTGGTGTAGCGGTGAAATGCGCAGATATCATGAGGAACACCGGTGGCGAAGGCGGGTCTCTGGGCCGATACTGACGCTGAGGAGCGAAAGCGTGGGGAGCGAACAGGATTAGAAACCCTAGTA
+
GGGFGGFEFGGF9DGGGGGGGFGGGGGECCFGGGGGGDECEGGGGCF@E<F@<CFFG=FGG9EEFFDEFGGGC@8@FGGGGGGGGEGF<E?EFEFFGFG7@EFGE:F::FEGGG@FE<EEF8DFFDCCCEFF7GBBFF:::@:C;@DF,?F7FFF::FEC@F@7B@B7FEF@5:CEFFGFDGGGGCG*:C??8C35C?CCCD5C*:3)CE?E5E:/):?:39:D?FF<**)*3;F<F?:F*
@M00200:205:000000000-AKKM3:1:1101:24568:8383 1:N:0:1
ACTGGGCATAAAGGGCGCGCAGGCGGCTTTATAAGTCGGGGGTGAAAGCCTGTGGCTCAACCACAGAATTGCCTTCGATACTGTATGGCTTGAGACCGGAAGAGGTTAGTGGAACTGCGAGTGTAGAGGTGAAATTCGTAGATATTCGCAAGAACACCAGTGGCGAAGGCGGCTGACTGGTCCGGTTCTGACGCTGTGGCGCGAAAGCGCGGGGAGCAAACAGGATTATATACCCGGGTAAG
+
GFGGGGGGGFGGGGGGGGG+FFCGGGEG+C<FCFGGGDE7FGGGGGGGGDGGGGGGGGGGGGD+=FFFGGGGFFFFGBF=FGGG<?AFGGGGGG@EGGG@CGGGG8>FF@AFGGGGFEG7FGGGGGCGGGGA,3D9AFGFGGGGGFF7:C@C7@F>FFC:F@FG@7CGGGG7E8C7C<<C;BF5?E?;CCCFC=DG*<:E=DEE*:)*8**:CE:<3:@+99*9(>F2**.2<<67)>E*97
@M00200:205:000000000-AKKM3:1:1101:18678:8390 1:N:0:1
ATTGGGCATAAAGGGAGCGTAGGCGGATAGTTTAGTCAGAGGTGAAAGCCCAGGGCTCAACCTTGGAATTGCCTTTGATACTGGCTATCTTGAGTATGGAAGAGGTATGTGGAACTCCGAGTGTAGAGGTGAAATTCGTAGATATTCGGAAGAACACCAGTGGCGAAGGCGACATACTGGTCCATTACTGACGCTGAGGCTCGAAAGCGTGGGGAGCAAACAGGATTAGATACCCTAGTA
+
GGGGGGGGGGFGGGGGGGGGGGGGGGGGGGGGGGGGGGGGGGGGGGGGGGGGGGGGGGGGGGGGGGGGGGGGGGGGGDFFGGFGGGGGGGGGEGGFGGGGFGGGGGGGGGGGGGGGGGGGGGGGGGFGGGGGGAFGGGGGGEGFGGGGGEG7EFGGGGGFFG8EEGGGGGGGGGGCFGGFGGGGGGGGGGGGDGGECGFGGGGEFEGGCGCEE5)83=:6DG?*27C@AF?FG:EGA4@A
@M00200:205:000000000-AKKM3:1:1101:27814:8452 1:N:0:1
ACTGGGTATAAAGGGAGCGTAGGCGGATAGTTTAGTCAGAGGTGAAAGCCCAGGGCTCAACCTTGGAATTGCCTTTGATACTGGCTATCTTGAGTATGGAAGAGGTATGTGGAACTCCGAGTGTAGAGGTGAAATTCGTAGATATTCGGAAGAACACCAGTGGCGAAGGCGACATACTGGTCCATTACTGACGCTGAGGCTCGAAAGCGTGGGGAGCAAACAGGATTAGATACCCTAGTA
+
GGGGGGGGGGGGGGGGGGGGGGGGGGGGGGGGGGGGGGGGGGGGGGGGGGGGGGGGGGGGGGGGGGGGGGGGGGGGGGGGGGGGGGGGGGGGGGGGGGGGGGGGGGGGGGGFGGGGGGGGGGGGGGGGDGGGGGGGGGGGGGGGGGGGGGGGGGDGGGGGGGGGGGGGGGGGGDGGGGGGGCGGGGGGGGGFEGDEGG>FG4CGGGG*?7EGGGAG3FGGGCGFFGGFF7622,5=FFFF
@M00200:205:000000000-AKKM3:1:1101:25459:8456 1:N:0:1
ACTGGGTTTAAAGGGAGCGTAGGCGGATAGTTTAGTCAGAGGTGAAAGCCCAGGGCTCAACCTTGGAATTGCCTTTGATACTGGCTATCTTGAGTATGGAAGAGGTATGTGGAACTCCGAGTGTAGAGGTGAAATTCGTAGATATTCGGAAGAACACCAGTGGCGAAGGCGACATACTGGTCCATTACTGACGCTGAGGCTCGAAAGCGTGGGGAGCAAACAGGATTAGATACCCGAGTA
+
GGGGGGGGGGGGGGGGGGGGGGGGGGGGGGGGGGGGGGGGGGGGGGGGGGGGGGGGGGGGGGGGGGGGGGGGGGGGGGGGGGGGGGGGGGGGGFDFGGGGGGGGGGGGGGGGGGGGGGGGGGGGGFGGGGGGGGGGGGGGGGGGGGGGGGGGGFGFFEGGGGGGGGGGGFGGGDGGFFGGGGGFCEGGGGGGGGGGGGGGGFGGGGGGGGGGGDDGFGFGFGFG;D>3AFEGGCCDEBFG
@M00200:205:000000000-AKKM3:1:1101:26801:8470 1:N:0:1
ACTGGGTATAAAGCGCGCGCAGGTGGTTTCTTAAGTCTGATGTGAAAGCCCACGGCTCAACCGTGGAGGGTCATTGGAAACTGGGAGACTTGAGTGCAGAAGAGGATAGTGGAATTCCAAGTGTAGCGGTGAAATGCGTAGAGATTTGGAGGAACACCAGTGGCGAAGGCGACTATCTGGTCTGTAACTGACCCTGAGGCGCGAAAGCGTGGGGGGCAAACAGGATTAGATACCCTCGTA
+
GGGGGGGGGGGGGGGDDGGGGGGGGGGGGGGGGGGGGGGGGGGGGGGGGGGGGGGGGGGGGFGGGGGGG7FGFGGGFGGFGGGGGGGGGGFFGGGGGGGA@EEFGGGGGGGCFGGGGGGGGFGGGGGGGGGGFE9FFFGEGGGEFFGGGGGGGGGGGGGCGGGGGECEGGGDGGGGGFGC?522?FF,,+<,,1*4,C:7*/*3C*)0817BE*))):/0/9FC1<*,*1)?:CE*5>FE
@M00200:205:000000000-AKKM3:1:1101:10479:8473 1:N:0:1
ATTGGGTGTAAAGCGAGCGCAGGTGGTTTAATAAGTCTGATGTAAAAGGCAGTGGCTCAACCATTGTGTGCATTGGAAACTGTTAGACTTGAGTGCAGTAGAGGAGAGTGGAATTCCATGTGTAGCGGTGAAATGCGTAGATATATGGAGGAACACCGGTGGCGAAAGCGGCTCTCTGGACTGTAACTGACACTGAGGCTCGAAAGCGTGGGTAGCAAACAGGATTAGATACCCCTGTAAGATG
+
GGGGGGGGGGGGGGGGGGGGGGGGGGGGGGGGGGGEGGGGGGGGGGGGGGGGGGGGFGFFGGGGGGGGGGGGGGGGGGGGGGGGGGGGGGGGGGGGGGGGGDGGGGGGGGGGGGGGGEEGGGGGGGGGGDGGFGGGGEGDFCFGGGGAECFDFGGGGGGGGDGGGCCGGEGDCEGGGGFBDCFFGFFGGGCGFGGGFGGGGGGG>8FCEGGCFGEGFFGFGGCGF>F@FFE1?FCGFFFGF?E)
@M00200:205:000000000-AKKM3:1:1101:8214:8534 1:N:0:1
ATTGGGTATAAAGCGAGCGCAGGTGGTTTAATAAGTCTGATGTAAAAGGCAGTGGCTCAACCATTGTGTGCATTGGAAACTGTTAGACTTGAGTGCAGTAGAGGAGAGTGGAATTCCATGTGTAGCGGTGAAATGCGTAGATATATGGAGGAACACCGGTGGCGAAAGCGGCTCTCTGGACTGTCACTGACACTGAGGCTCGAAAGCGTGGGTAGCAAACAGGATTAGATACCCTAGTA
+
GGGGGGGGGGGGGGGGGGGGGGGFGGGGGGGGGGGGGFFGGGGC<CFGGFGGGGGGGGGGGGGGGGGGGGGGGFGFDGGGGGGGGGGGGGGGDGGGGFFGGGFF8@FEFGGGGGGGGGGGGGGGGDGGGGEAE<FCGFDCFEFFGGG9FD:?FFFG7FEGGEF7CCEFCG7E>8CFGAFCE9@;CFGGGGGGGGFGC5*,;?E8CEDDGEGCGGFGFFF:8;=F3+;;FFE>8<FGFFF
@M00200:205:000000000-AKKM3:1:1101:12549:8671 1:N:0:1
ATTGGGCTTAAAGGGAGCGTAGGCGGATAGTTTAGTCAGAGGTGAAAGCCCAGGGCTCAACCTTGGAATTGCCTTTGATACTGGCTATCTTGAGTATGGAAGAGGTATGTGGAACTCCGAGTGTAGAGGTGAAATTCGTAGATATTCGGAAGAACACCAGTGGCGAAGGCGACATACTGGTCCATTACTGACGCTGAGGCTCGAAAGCGTGGGGAGCAAACAGGATTAGATACCCGTGTA
+
GGGGGGGGGGGGGGGGGGGGGGGGGGGGGGGGGGGGGGGGGGGGGGGGGGGGGGGGGGGGGGGGGGGGGGGGGGGGGGGGGGGGGGGGGGGGGGGGGGGGGGGGGGGGGGGGGGGGGGGGGGGGGGGGFGGGGGGGGGGGGGGGGGGGGGGDGGGGGGGGGGGGGGGGGGGGGGGGGGGFGGGGGFFGGGGFGGGGDGGCFCEGGGGGGCEGGGEGBGFGGGGGFGGFF:<FGFGD>EFC
@M00200:205:000000000-AKKM3:1:1101:19427:8758 1:N:0:1
ATTGGGTGTAAAGGGAGCGTAGGCGGACATTTAAGTCAGGGGTGAAATCCCGGGGCTCAACCTCGGAATTGCCTTTGATACTGGGTGTCTTGAGTATGAGAGAGGTGTGTGGAACTCCGAGTGTAGAGGTGAAATTCGTAGATATTCGGAAGAACACCAGTGGCGAAGGCGACACACTGGCTCATTACTGACGCTGAGGCTCGAAAGCGTGGGGAGCAAACAGGATTAGATACCCTGGTA
+
GGGGGGGGGGGGGGGGGGGGGGGGGGGGGGGGGGGGGGGGGGGGGGGGGGGGGGGGGGGGGGGGGGGGGGGGGGGGGEGGGGGGGGGGGGGGGGGGGGGGGGGGGGGGGGGGGGGGGGGGGGGGGGGFGGGGGGGGGGGGGGGGGGGGFGGGGGGGGGGGGGGGGGGGGGGGGGGGGGGGGGFGCGGGGCFGGGGEGGGGGGDGGGGGGGGGGGFDBGGFGGGGFGGFFFF7?CEFFFF7
@M00200:205:000000000-AKKM3:1:1101:21384:8759 1:N:0:1
ATTGGGTTTAAAGGGAGCGTAGGCGGATAGTTTAGTCAGAGGTGAAAGCCCAGGGCTCAACCTTGGAATTGCCTTTGATACTGGCAATCTCGAGTCCGGAAGAGGTAAGTGGAACTCCTAGTGTAGAGGTGGAATTCGTAGATATTAGGAAGAACACCAGTGGCGAAGGCGGCTTACTGGTCCGGAACTGACGCTGAGGTGCGAAAGCGTGGGGAGCAAACAGGATTAGATACCCGTGTA
+
GGGGGGGGGGGGGGGGGGGGGGGGGGGGGGGGGGGGGGGGGGGGGGGGGGGGGGGGGGGGGGGGGGGGGGGGGGGGGGGGGGGGGGGGGGGGGGGGGGGCGGGFGGGGGGGGGGGGGGGGGGGGGGGGGGGGGGGGGGGGGGGGGGGGGGGGGGGGGGGFGGGGGGDGGGGGGGGGGGGGGGGDCGGGGGGGGGGGECFGGGDGEGGGGEEGGDDDDGGGGGGD?CFFFFACC<CD@FFG
@M00200:205:000000000-AKKM3:1:1101:9603:8762 1:N:0:1
ATTGGGTTTAAAGGGAGCGTAGGCGGATAGTTTAGTCAGAGGTGAAAGCCCAGGGCTCAACCTTGGAATTGCCTTTGATACTGGCTATCTTGAGTATGGAAGAGGTATGTGGAACTCCGAGTGTAGAGGTGAAATTCGTAGATATTCGGAAGAACACCAGTGGCGAAGGCGACATACTGGTCCATTACTGACGCTGAGGCTCGAAAGCGTGGGGAGCAAACAGGATTAGATACCCGCGTA
+
GGGGGGGGGECFGGGGEGEGEGGGGEGGGGGGGGFFGGGGGGGGGGFGGGGGGFGGGGGGGGGGFCCFGGFGGGCGGEGFFFGGGGGGGGGGFGGFFGGAEFCECF<FFGFF,EFDFBFF=F=?FFEFFGCEFEFGGFGGGGGGGGGG<F@GGGG?FEGGGGGGGGGGD8FEGGGDFGAFEFGGGGGGFGFGG>DGG5EC577>DE56EG@E7CBGFGEGGFF40DC@4C?FDCC3>>EC
@M00200:205:000000000-AKKM3:1:1101:22811:8780 1:N:0:1
ATTGGGTGTAAAGGGCTCGTAGGCGGTTTGTCGCGTCGGGAGTGAAAACGCCGTGCTTAACACGGCGCTTGCTTCCGATACGGGCAGACTAGAGGTATTCAGGGGAGAACGGAATTCCTGGTGTAGCGGTGAAATGCGCAGATATCAGGAGGAACACCGGTGGCGAAGGCGGTTCTCTGGGACGGTACTGACGCTGAGACGCGAAAGCGTGGGGAGCGAACAGGATTAGATACCCCCGTA
+
FGGGGGGGGGGGGGGGGGGGGGGGGGGGGGGGGGGGGGGGGGGGGGGGGGGGGGGGGGGGGGGGGGGGGGGGGGGGGGGGGGGGGGGGGGGGGGGGGGGGGGGGGGGGGGDGFGGGGGGGGGGGGGGGGGGGGGGGGGGGGGFGFGGGGGG7FFGFGGGGGGGGGGGGGFGGGGGGGGGGFGGGGGGGGGGGGGGGGGGGGDEEGGGGEECGDCFGFGGGGGGF<CF7?FFC7CEFBEEG
@M00200:205:000000000-AKKM3:1:1101:23472:8805 1:N:0:1
ACTGGGTATAAAGCGAGCGCAGGTGGTTTAATAAGTCTGATGTAAAAGGCAGTGGCTCAACCATTGTGTGCATTGGAAACTGTTAGACTTGAGTGCAGTAGAGGAGAGTGGAATTCCATGTGTAGCGGTGAAATGCGTAGATATATGGAGGAACACCGGTGGCGAAAGCGGCTCTCTGGACTGTAACTGACACTGAGGCTCGAAAGCGTGGGTAGCAAACAGGATTAGATACCCTAGTA
+
GGFGGGEFCEFGGGGGGGGGGEEFFFFGGGGGGFGEFGGGGGGFCFGGGGGGGGGGGC<FGGGGGGGGFGCCGFGGGGGGGGGGGGDGGGGGDGGGGGFGG<<CEF@FFF=CEFBFAEFAGGFGFCFFEGGGFGGGGGGGGGGGFGGGGGGDFGGGGGGGGDFGGGG>FG@EGEFGGGGGGGGGCCFGGGGGEFGGDGGFGGECCEFGEEDGEFDGFG6:<**5@CFF6ACG+,>>F=C
@M00200:205:000000000-AKKM3:1:1101:15669:8812 1:N:0:1
ATTGGGCTTAAAGAGCTCGTAGGCGGTTCGTCGCGTCGGCTGTGAAAACCCGGAGCTCAACTCCGGGCCTGCAGTCGATACGGGCGGACTTGAGTTCGGCAGGGGAGACTGGAATTCCTGGTGTAGCGGTGAAATGCGCAGATATCAGGAGGAACACCGGTGGCGAAGGCGGGTCTCTGGGCCGAAACTGACGCTGAGGAGCGAAAGCGTGGGGAGCGAACAGGATTAGATACCCTGGTA
+
GGGGGGGGGGGGFFGGGGGGGGGGGGGGGGGGGGGGGGGGGGGGGGGGGGGGGGGGGGGGGGGGGGGGGGGGGGGGGGGGGGGGGGGGGGGGGGGGGGGGGGGGGGGGGGGGGGGGGGFEFGGGGGGGDEGGGGGGGCGGGGFG9,,@FGGDGFGGGGGGGGGGGFEDCGGGGGEGGGFGGGGGGGGGGGCFGGGGC>FFGGGCEGGGGGGEGG@GFEEDDGGG0FG?FFACFGG45FFF
@M00200:205:000000000-AKKM3:1:1101:28301:8921 1:N:0:1
ATTGGGTATAAAGGGCGCGTAGGCGGTGCATCAAGCGTGCGGTGAAAGCTCGAGGCTCAACTTCGGGTCGGCCGTGCGAACTGGTGCACTCGAGCACAGTAGAGGCAGGTGGAATTCCGGGTGTAGCGGTGGAATGCGTAGAGATCCGGAAGAACACCGGTGGCGAAGGCGGCTCGCTGGGCATGGTCCGACGCTGAGGCGCGACAGCGCGGGGAGCGAACAGGATTAGATACCCACGTA
+
FCGGGGG<FGGGGGGGGGGGGGGGGGGCEFGGGFG9:6BF+FGGGGGGG9<FGGGGGGGGD,C<,,>CCFGG:FFECGGGEDFDEFF=FGEFGGEFGDFEFGGGCGGG@3<DFCFGGFAFGGGGGG9+FFGGFFACFCBCGGCFGCCFCECEGFGGGGC7*4FGGG7FGGDGG58CEGDGGE*8*:0<0>7:=**:?>5CCDGG*:C5E*?EDG>D>EEGDDGG<FC?FF)CGGF*8>FG
@M00200:205:000000000-AKKM3:1:1101:4921:8924 1:N:0:1
ATTGGGTATAAAGGGAGCGTAGGCGGATAGTTTAGTCAGAGGTGAAAGCCCAGGGCTCAACCTTGGAATTGCCTTTGATACTGGCTATCTTGAGTATGGAAGAGGTATGTGGAACTCCGAGTGTAGAGGTGAAATTCGTAGATATTCGGAAGAACACCAGTGGCGAAGGCGACATACTGGTCCATTACTGACGCTGAGGCTCGAACGCGTGGGGAGCAAACAGGATTAGATACCCGCGTA
+
GGGGGGGGGGGGGGGGGGGGGGGGGGGE@DGGGGGGGGGGGFGCGGFEGGGGGGGGGGGGGGGGGGGGDFGGGGGGGGGGGGGGGG<FGGGGGGGGFGGGGCGFGGGGGGGCEGGGGGGGGGGGGGGGGGGGGGGFG7EEF7CFGGGGGGGGGGGGGGGGFGGGGGGGDGGGGGGGGGGGGGFGGGFGGGGGCEDEGEFG>FDCF,8CC:C7F*=D>G6@FFGF?<FFFFEGCCFCEDEG
@M00200:205:000000000-AKKM3:1:1101:10054:8969 1:N:0:1
ATTGGGTGTAAAGTGAGCGCAGGTGGTTTAATAAGTCTGATGTAAAAGGCAGTGGCTCAACCATTGTGTGCATTGGAAACTGTTAGACTTGAGTGCAGTAGAGGAGAGTGGAATTCCATGTGTAGCGGTGAAATGCGTAGATATATGGAGGAACACCGGTGGCGAAAGCGGCTCTCTGGACTGTAACTGACACTGAGGCGCGAAAGCGTGGGGAGCAAACGGAATTAGATACCCCCGTACGATC
+
GGGGGGGGGGGGGGGGGGGGGGGFGGGGGGGGGFGGGGGGGGGGGGGGGGGGGGGGGGGGGGGGGFGGGGGEGGFGGGGGGGGGGGGGGGGGGGGGGGGGGGGF@CACGGGGGGGGFFFGGGGGFGGGGGGGGGGGGGGGGGGGAFFCEDC7EGGGGGDCGFFEGGGGGDGGGGCFGGCFGGGGGGGGGGGGGGG7F>F*79CCEEFD=7EGDE>GF:<837*2,9:3AF?CCCFG>BE*96?(
@M00200:205:000000000-AKKM3:1:1101:17642:9012 1:N:0:1
ATTGGGTTTAAAGTGCTCGTAGGCGGTTTGTCGCGTCGGGAGTGAAAACGCCGTGCTTAACACGGCGCTTGCTTCCGATACGGGCAGACTAGAGGTATTCAGGGGAGAACGGAATTCCTGGTGTAGCGGTGAAATGCGCAGATATCAGGAGGAACACCGGTGGCGAAGGCGGTTCTCTGGGAATGACCTGACGCTGAGGAGCGAAAGTGTGGGGAGCGAACAGGCTTAGATACCCGTGTAAG
+
FGGGGGGGGGGGGGGGGGGGGGGGGGGFGGGGGGGGGGGGGGGGGGGGGGGGGGEGGGGGGCGGGGGGGGGGGGFGGGGGGGGGGGGGGGGGEFGGGGGGGGGGGGGGGGEDGGGGGGGGGFFCF9CE@FCFGGGCGGGDDGGA;CFCCFC>CGGGCEC@C:FGGEG7C8<CCEGGGFFCCFGE?9CFGCC8CGGGGDC?EFEC>ED7<3<5*80).5:CD):4(*97469>3339.)80*)
@M00200:205:000000000-AKKM3:1:1101:6527:9132 1:N:0:1
ATTGGGCTTAAAGGGAGCGTAGGCGGACATTTAAGTCAGGGGTGAAATCCCGGGGCTCAACCTCGGAATTGCCTTTGATACTGGGTGTCTTGAGTATGAGAGAGGTGTGTGGAACTCCGAGTGTAGAGGTGAAATTCGTAGATATTCGGAAGAACACCAGTGGCGAAGGCGACACACTGGCTCATTACTGACGCTGAGGCTCGAAAGCGTGGGGAGCAAACAGGATTAGATACCCCCGTA
+
GGGGGGGFGGGGGGGGEGGGGGGGGGGGGGGGGGGGGGGGGGGGDEGGGFGGGGGDGGGGGGGGEGGGGGGGGGGGGGGGGGGGGGGGGGGGGGGGGGGGGGGGGFGGGGFGFGGGGGGGGGGGGGFGEGGFFFGGFGGGGDGGGC@FFGEGGFGGGGGGGGFGG@EFGFGGGGGGGFGGGGGFGGGGGGGGGCDC8FE5>FE5FEDGDGGGGEEDFG6E<5EFBFGF6*6:CFF35BFE
@M00200:205:000000000-AKKM3:1:1101:10615:9148 1:N:0:1
ATTGGGTATAAAGGGAGCGTAGGCGGATAGTTTAGTCAGAGGTGAAAGCCCAGGGCTCAACCTTGGAATTGCCTTTGATACTGGCTATCTTGAGTATGGAAGAGGTATGTGGAACTCCGAGTGTAGAGGTGAAATTCGTAGATATTCGGAAGAACACCAGTGGCGAAGGCGACATACTGGTCCATTACTGACGCTGAGGCTCGAAAGCGTGGGGAGCAAACAGGATTAGATACCCTAGTA
+
GGGGGGGGGGGGGGGGGGGGGGGGGGGGGGGGGGGGGGGGGGGGGGGGGGGGGGGGGGGGGGGGGGGGGGGGGGGGGGGGGGGGGGGGGGGGGGGGGGGGGGGGGGGGGGGGGGGGGGGGGGGGGGGGGGGGGGGGGGGGFGGGGFGGGGGGGGGGGGGGGGGGGGGGGFGGGGGGGGGGGGGGGGGGGGGGGGDGGFGFGGGGGGGGGGGGGGFGEGGGGGGGFGGFFFEFFFFCFFFG
@M00200:205:000000000-AKKM3:1:1101:13842:9191 1:N:0:1
ATTGGGTTTAAAGGGAGCGTAGGCGGATAGTTTAGTCAGAGGTGAAAGCCCAGGGCTCAACCTTGGAATTGCCTTTGATACTGGCTATCTTGAGTATGGAAGAGGTATGTGGAACTCCGAGTGTAGAGGTGAAATTCGTAGATATTCGGAAGAACACCAGTGGCGAAGGCGACATACTGGTCCATTACTGACGCTGAGGCTCGAAAGCGTGGGGAGCAAACAGGATTAGATACCCGTGTA
+
GGGGGGGGGGGGGGGGGGGGGGGGGGGGGGGGGGGGGGGGGGGGGGGGGEGGGGGGGGGGGGGGGGGGGGGGGGGGGGGGGGGGGGGGGGGGGGFGGGGFGGGGGGGGGGGGGGGGGGGGGGGGGGGGGGGGFGGGGGGGGGGGGGGGGCFGGGGGGGGGGGGGGGGGGGGGGGGGGGGGGGGGGGFFGGGGGGGGGGGGGFG>FEDGGGGGGGFGBGFGGGGGFGFEFFFFFFFGEFFG
@M00200:205:000000000-AKKM3:1:1101:6524:9194 1:N:0:1
ACTGGGTGTAAAGCGCGCGCAGGCGGTTTCTTAAGTCTGGTGTCTAAGTGCGGGGCTCAACCCCGTGACGCACTGGAAACTGGGAGACTTGAGTGCAGAAGAGGAGAGCGGAATTCCACGTGTAGCGGTGAAATGCGTAGAGATGTGGAGGAACACCAGTGGCGAAGGCGGCTCTCTGGACTGTAACTGACGCTGAGGCGCGAAAGCGTGGGGAGCAAACAGGATTAGATACCCCAGTA
+
GGGGGGGGGGFCFGGGGGEGFGGGGGGGGGGGGEGGGGGGFGGGGGGGGGGGGGGGGGGGGGGGGGGGGGGGGGGGFGGGGGGGGGGGGGGGGGGGGGGGGGGDFGGGGGGBFFFGFFGGGGGGFGGGGGGAFGFFGGCEGGGGGGGGFGGGGGGGGGFGGGGGGCCCGGGGGGGGGGDGFDCFGGGFFFFGGCDCCEGGGGGC8EFGEGCEEGDG>*3;CC8C27D?F?DF?CFGFFF
@M00200:205:000000000-AKKM3:1:1101:7311:9229 1:N:0:1
ATTGGGTTTAAAGCGAGCGCAGGCGGTTCTTTAAGTCTGATGTGAAAGCCCCCGGCTCAACCGGGGAGGGTCATTGGAAACTGGAGAACTTGAGTGCAGAAGAGGAGAGTGGAATTCCACGTGTAGCGGTGAAATGCGTAGATATGTGGAGGAACACCAGTGGCGAAGGCGACTCTCTGGTCTGTAACTGACGCTGAGGCTCGAAAGCGTGGGGAGCAAACAGGATTAGATACCCTAGTAAGA
+
GGGGGGGGGEGEFEFGEGEEEEGGGGGGGGGGGGGGGGGGGGGGFGGFGGGGGGGGFF@FFFGEGGGGGGGFFGGGGFCFEFGGGGGGFGGGGGGGGGGGGGGGGGGGGGFGDFGFGGGGGGFE:FFEEGGGGGGGGGG7CFCFGGGGGG@FEFGGGDFGGGG7ECEGGGGGGGGFGGGGGFGGGGGFGGGDDCGGGDFFGGDGG5D5:EC5:EFCBFF6F:CFF4F2?*)*+3<=?FFFF>A
@M00200:205:000000000-AKKM3:1:1101:16274:9287 1:N:0:1
ACTGGGTTTAAAGGGCGCGTAGGCGGCCGATTAAGTCGGGGGTGAAAGCCTGTGGCTCAACCACAGAATTGCCTTCGATACTGGTTGGCTTGAGACCGGAAGAGGACAGCGGAACTGCGAGTGTAGAGGTGAAATTCGTAGATATTCGCAAGAACACCAGTGGCGAAGGCGGCTGTCTGGTCCGGTTCTGACGCTGAGGCGCGAAAGCGTGGGGAGCAAACAGGATTAGATACCCTAGTA
+
GGGGGGGGGGGGGGGGGGGGGGGGGGGGGGGGGGGGGGGGGGGGGGGGGGGGGGGGGGGGGGGGGGGGGGGGGGGGGGGGGGGGGGGGGGGGGGGGGGGGGGGGGGGGGGGGGGGGGGGGGGGGGGGGGGGGGGGGGGGGGGGGGGGGGGGGGGGGGGGGGGGGGGGGGGGGGGGGGGGGGGGGGGGGFGGGGGDGGGGGGGGGGGGGGGGGGGFGFGGGGGGGFGGFFFFGGGGGFFFG
@M00200:205:000000000-AKKM3:1:1101:10666:9318 1:N:0:1
ATTGGGTGTAAAGGGCTCGTAGGCGGTTTGTCGCGTCGGGAGTGAAAACGCCGTGCTTAACACGGCGCTTGCTTCCGATACGGGCAGACTAGAGGTATTCAGGGGAGAACGGAATTCCTGGTGTAGCGGTGAAATGCGCAGATATCAGGAGGAACACCGGTGGCGAAGGCGGTTCTCTGGGAATGACCTGACGCTGAGGAGCGAAAGTGTGGGGAGCCAACAGGATTAGATACCCCAGTA
+
GGGGGGGGGGGGGGGGGGGGGGGGGGGGGGGGGGGGGGGGGGGGGGGGGGGGGGGGGGGGGGGGGGGGGGGGGGGGGGGGGGGGGGGGGGGGGGGGGGGGGGGGGGGGGGGGGGGGGGGGGGGGGGGGGGGGGGGGGGGGGGGGGGGGGGGGGGGGGGGD<CFGGGGGGGGGGGGGGGGGGGGGGFGFGGFFGG55CGGGG3EGG5DDCCGGGGFGD7CEGDGGBFF>=@FGFFGGDDFG
@M00200:205:000000000-AKKM3:1:1101:28461:9320 1:N:0:1
ACTGGGTTTAAAGGGCGCGTAGGCGGCCTTGTAAGTTGGGGGTGAAAGCCCGTGGCTCAACCACGGAATTGCCTTCGATACTGCTTGGCTTGAGACCGGAAGAGGTGAGTGGAACTGCGAGTGTAGAGGTGAAATTCGTAGATATTCGCAAGAACACCAGTGGCGAAGGCGGCTCACTGGTCCGGATCTGACGCTGAGGCGCGAAAGCGTGGGGCGCAAACAGGATTAGATACCCCGGTAAGA
+
GGGGGGGGGGGGGGGGGGGGGGGGGGGGGGGGGGDGGGGGGGGGGGGGGGGGGDGDGGGGGGGGGGGGGGGGGGGGGGGGDFFGGGGGGGGGGGGGGGGDGGGGGGGGGGGGGGGGFGGGG=DDFGFFFGG=FGGGGGGGGEAFFGGGGGGGGGGGGGGGGFGGGGDGGGGEGGGGGGGGG??EEGEGGGGGGGGGGGGGGGGGEGGCGGGGGG))85:EGGGF:GGFFFFGG6@*75;CG?A
@M00200:205:000000000-AKKM3:1:1101:2709:9343 1:N:0:1
ATTGGGTTTAAAGGGAGCGTAGGCGGATAGTTTAGTCAGAGGTGAAAGCCCAGGGCTCAACCTTGGAATTGCCTTTGATACTGGCTATCTTGAGTATGGAAGAGGTATGTGGAACTCCGAGTGTAGAGGTGAAATTCGTAGATATTCGGAAGAACACCAGTGGCGAAGGCGACATACTGGTCCATTACTGACGCTGAGGCTCGAAAGCGTGGGGAGCAAACAGGATTAGCTACCCCTGTA
+
GGGGGGFGGGGGGGGGGGGGCGGGGGGGGGGGGGGGGGGGGGGGGGGGGG7FGGGGGGGGG@FFFGGGGGGGGGGGGGGFGGGFGGGGEEEGDFFCEGFGGGGGDFFGGGGGFGGEFGGGGGGGGGFGGGGGDGGFGDEFGGGGGGGGGEEGFGGEFEDFGFFEEFEEG?FE>CEGFGGGGGFCGFFEGGGGEGGCC>5*=;C*>:<F=EGGGGFDBGGGGFGGFGG@A))1+8=5;FFF
@M00200:205:000000000-AKKM3:1:1101:21247:9430 1:N:0:1
ATTGGGTGTAAAGGGAGCGTAGGCGGATAGTTTAGTCAGAGGTGAAAGCCCAGGGCTCAACCTTGGAATTGCCTTTGATACTGGCTATCTTGAGTATGGAAGAGGTATGTGGAACTCCGAGTGTAGAGGTGAAATTCGTAGATATTCGGAAGAACACCAGTGGCGAAGGCGACATACTGGTCCATTACTGACGCTGCGGCTCGAAAGCGTGGGGAGCAAACAGGATTAGATACCCCTGTAAGTT
+
AFGGGGGGGGGGGGGGGGGGEGGGGDGGGGGGGEEFGGGGGGGGGGGGGGGGFFGGGGGGGGGGFGGFFGDGGGGGFGGGGGGGGGGGGGGFFFGGGGFCFFFFGGGFCF9EDFGGGGGDGFGGGFGG8F<F9,CFGDGFG7D9FGG<,F7=D8FGGGG8FGFDGDEG>E:EGGGGGGGCEEGGGGGGGGGGGGGE*1@EGG=:<C<C*=**11)9>E8+7<@F0;C<AFE72CFGFF6CCA))
@M00200:205:000000000-AKKM3:1:1101:8404:9452 1:N:0:1
ATTGGGCTTAAAGCGCGCGTAGGTGGCTTGATAAGCCGGTTGTGAAAGCCCCGGGCTCAACCTGGGAACGGCATCCGGAACTGTCAAGCTAGAGTGCAGGAGAGGAAGGTAGAATTCCCGGTGTAGCGGTGAAATGCGTAGAGATCGGGAGGAATACCAGTGGCGAAGGCGGCCTTCTGGACTGACACTGACACTGAGGTGCGAAAGCGTGGGTAGCAAACAGGATTAGATACCCTCGTA
+
GGGFGGGGGGGGGGGGGGGGGGGGGGGGGGGGGGGGGGGGGGGGGGGGGGGGGGGGGGGGGGGGGGGGGGGGGGGGGGGGGGGGGGGGGGGGGGFGGGGGGGGGGGGGGG?BCFGGFGDGGEGEGGGGGGGGGGGGGGGGEGCFDEFGGGFGGGGGGFGGGGGGGGGGGCGGGDEGGGGGGFGGGGF9C6CFGGGGGFGGCGGGCEGG=EEGGCFGFGGGGGGGFGDDFFFG?CC=>5)2
@M00200:205:000000000-AKKM3:1:1101:8262:9468 1:N:0:1
ATTGGGCTTAAAGGGAGCGTAGGCGGATAGTTTAGTCAGAGGTGAAAGCCCAGGGCTCAACCTTGGAATTGCCTTTGATACTGGCTATCTTGAGTATGGAAGAGGTATGTGGAACTCCGAGTGTAGAGGTGAAATTCGTAGATATTCGGAAGAACACCAGTGGCGAAGGCGACATACTGGTCCATTACTGACGCTGAGGCTCGAAAGCGTGGGGAGCAAAAAGGATTAGATACCCCGGTA
+
GGGGGGGGGGGGGGGGGGGGGGGGGGGGGGGGGGGGGGGGFGGFGGGGGGGGGGGGGGGGGFGGGGGGGGGGGGGGGGGGGGGGGGGGGGGGGGGGGGGGGGGGGGGGGGCFGGGGGGGGGGGFFFGGGGGGGGGGFCFGFGGGGGGGGGGGGGGGG@FGGFF7EGGGGCFGGGGGGGGGGGGGGGGGGGGGGGGGGGGGCFEGFEDFEGGGGCDGFFCC**ADDGG@AFEF<F<FD>>E
@M00200:205:000000000-AKKM3:1:1101:18683:9472 1:N:0:1
ACTGGGTTTAAAGGGAGCGTAGGCGGACATTTAAGTCAGGGGTGAAATCCCGGGGCTCAACCTCGGAATTGCCTTTGATACTGGGTGTCTTGAGTATGAGAGAGGTGTGTGGAACTCCGAGTGTAGAGGTGAAATTCGTAGATATTCGGAAGAACACCAGTGGCGAAGGCGACACACTGGCTCATTACTGACGCTGAGGCTCGAAAGCGTGGGGAGCAAACAGGATTAGATACCCTCGTA
+
GGGGGGGGGGGGGGGGGGGGGGGGGGGGGGGGGGGGGGGGGGGGGGGGGGGGGGGGGGGGGGGGGGGGGGGGGGGGGGGGGGGGGGGGGGGGGGGGGGFGGFGGDGGGGGGGGGGGGGGGGGFGGGGGGGGGGGGGGGGGGGGEFGGGEG@@FGGGGGGGFFFGGGGEGFC8BCGGGFGCGGGGG9FFFCGG5CGGEGGGGGGGG57CEEEGEEBDDG?FGGGDBG=2?FAC?,<6@:FD
@M00200:205:000000000-AKKM3:1:1101:11053:9484 1:N:0:1
ACTGGGTTTAAAGGGAGCGTAGGCGGATAGTTTAGTCAGAGGTGAAAGCCCAGGGCTCAACCTTGGAATTGCCTTTGATACTGGCTATCTTGAGTATGGAAGAGGTATGTGGAACTCCGAGTGTAGAGGTGAAATTCGTAGATATTCGGAAGAACACCAGTGGCGAAGGCGACATACTGGTCCATTACTGACGCTGAGGCTCGAAAGCGTGGGGAGCAAACAGGATTAGATACCCCCGTA
+
GGGGGGGGGGGGGGGGGGGGGGGGGGGGGGGGGGGGGGGGGGGGGGGGFGGGGGGGGGGFGFGGGGGGGGGGGGGGFGGGGGGGGGGGGGGGGGGGGGGGFGFGGGGFGGCFGGGGGF@FGGGGFFGGGGGGGGGGGGGGFGGGGD@=FGGEGGGGGCEGGCFEDGGGGGGEGGGGGFFGGA8EDFBFFGGFC9*4@FCGGCCC:CGGD587<EEGFGGFCFGC;6CFFA?C4<<*.58E
@M00200:205:000000000-AKKM3:1:1101:8829:9550 1:N:0:1
ACTGGGTTTAAAGGGCGCGTAGGCGGCCGATTAAGTCGGGGGTGAAAGCCTGTGGCTCAACCACAGAATTGCCTTCGATACTGGTTGGCTTGAGACCGGAAGAGGACAGCGGAACTGCGAGTGTAGAGGTGAAATTCGTAGATATTCGGAAGAACACCAGTGGCGAAGGCGACACACTGGCTCATTACTGACGCTGAGGCTCGAAAGCGTGGGGAGCAAACAGGATTAGATACCCCAGTA
+
FGGGGGGGEGGGFFGGGGGGGGGGGGGGGEEG7FFFFGGGGGGGGGGCGGGGGFGGFGFFGGEGFGGFCFGGGGGGG+EEGCGGEGGGGGFEDGGGGGGEBEDGGDGGGGGGGGGGGGG>CCFFGGGGFGGFGGGEGGGGFG@EG9FDGGDGGGGGGGGGGGGGEDEEGFECEEGGGG?8C*<<9FFGGGGGGGCEEGGG5D58:=3CGEGEG5:D@G*<<FG4(97>?FDGGGGGFBFF
@M00200:205:000000000-AKKM3:1:1101:7077:9558 1:N:0:1
ATTGGGCGTAAAGCGCGCGCAGGTGGTTCCTTAAGTCTGATGTGAAAGCCCCCGGCTCAACCGGGGAGGGTCATTGGAAACTGGGGAACTTGAGTGCAGAAGAGGATAGTGGAATTCCAAGTGTAGCGGTGAAATGCGTAGAGATTTGGAGGAACACCAGTGGCGAAGGCGACTGTCTGGTCTGTAACTGACACTGAGGCGCGAAAGCGTGGGGAGCAAACAGGATTAGATACCCCAGTA
+
GGGGGGGGGGGGGGGGGGGGGGGGGGGGGGGGGGGGGGGGGGGGGGGGGGGGGGGGGGGGGGGGGGGGGGGGGGGGGGGGGGGGGGGGGGGGGFGGGGGGGGGGGGGGGGGGGBGGGGGGGGGGGGGDGGGGGGGGGGGGGDGGFGGGGGGGGGGGGGGFGGGGGGGGGGGGGGGGGGGGF9?EGFGGGFGGGGGGFFF*CDGGCEDGGECEEDDGFF@CF7?G?GGFFFFGEFF3:BFG
@M00200:205:000000000-AKKM3:1:1101:16058:9577 1:N:0:1
ATTGGGTATAAAGCGAGCGCAGGTGGTTTAATAAGTCTGATGTAAAAGGCAGTGGCTCAACCATTGTGTGCATTGGAAACTGTTAGACTTGAGTGCAGTAGAGGAGAGTGGAATTCCATGTGTAGCGGTGAAATGCGTAGATATATGGAGGAACACCGGTGGCGAAAGCGGCTCTCTTGACTGTAACTTACACTGAGGCTCGAAAGCGTGGGTAGCAAACAGGATTAGATACCCGCGTC
+
FGGGGGGFGGGFFGG;FGF:CEGGGG,FFEFGGFGGCFGGGGG<EFGG7FECCFGGGGGGGGFFCGEEF8FEEFDF<FGG9EGFGGGC<FGG<FFGFGGGFEFG<=F,9C<CFGGFGFCGGCFA9FFGEC7EGGFFGF+BFC?9,95A9FDCFDFGGE7>@CD+>BGG8CEGCEGE93>F8;<B,@EE,4<,,,;A,D@@1*:?E*?***=BGCDCAFCFGGG4;+*/1+)+?F815>2
@M00200:205:000000000-AKKM3:1:1101:20808:9592 1:N:0:1
ATTGGGTTTAAAGGGAGCGTAGGCGGACATTTAAGTCAGGGGTGAAATCCCGGGGCTCAACCTCGGAATTGCCTTTGATACTGGGTGTCTTGAGTATGAGAGAGGTGTGTGGAACTCCGAGTGTAGAGGTGAAATTCGTAGATATTCGGAAGAACACCAGTGGCGAAGGCGACACACTGGCTCATTACTGACGCTGAGGCTCGAAAGCGTGGGGAGCAAACAGGATTAGATACCCCAGTA
+
GGGGGGGGGGGGGGGGGGGGGGGGGGGGGGGGGGGGGGGGGGGGGGGGGGGGGGGGGGGGGGGGGGGGGGGGGGGGGGGGGGGGGGGGGGGGGGGGGGGGGGGGGGFFGGGGGGGGGGGGGGGGGGGGGFFGGGGGGGGGGGGGGGG@DEGGGGGGGGDGGGGGGGGGGGGGEEGGDGDFG>CEGGGGGGGGEGGGGFDGGGGG*ADFEEG@EGFDEG6CFGDCBG74*@ACFGFGFF?F
@M00200:205:000000000-AKKM3:1:1101:5459:9601 1:N:0:1
ATTGGGTGTAAAGCGAGCGCAGGTGGTTTAATAAGTCTGATGTAAAAGGCAGTGGCTCAACCATTGTGTGCATTGGAAACTGTTAGACTTGAGTGCAGTAGAGGAGAGTGGAATTCCATGTGTAGCGGTGAAATGCGTAGATATATGGAGGAACACCGGTGGCGAAAGCGGCTCTCTGGACTGTCACTGACACTGAGGCTCGAAAGCGTGGGTAGCAAACAGGATTAGATACCCCAGTA
+
GFGGGGGGGGGGGGGGGGGGGGGGGGGGGGGFG<FFGFFFFGGGGGGGDGGGGGGGGGGGGGGGGEGGGGGGGGG8EFGGGFFGGGGGGGA<FFFFFFCC,CC88CFGF<FFGGGFGGFEFGEGFGGGGDGFGGCFGGGGDFC<9FFA?E+C?EGGG77FC=FEGDG>C@7CGGGDGB>FFGFFGGGFCFGFFGFFG5*=;DGFGGF);54<F9?C8C6CG4884FCEFFEG7?C*)=A
@M00200:205:000000000-AKKM3:1:1101:26578:9608 1:N:0:1
ATTGGGTATAAAGGGAGCGTAGGCGGACATTTAAGTCAGGGGTGAAATCCCGGGGCTCAACCTCGGAATTGCCTTTGATACTGGGTGTCTTGAGTATGAGAGAGGTGTGTGGAACTCCGAGTGTAGAGGTGAAATTCGTAGATATTCGGAAGAACACCAGTGGCGAAGGCGACACACTGGCTCATTACTGACGCTGAGGCTCGAAAGCGTGGGGAGCAAACAGGATTAGATACCCTCGTA
+
FGGGGGGFGGFAFGGGGGGGGGDGEGGGDGGGGGGGGGGGGGGGGGGGGGGGGGGGGGGGGFGGEGEGGGGGFGGGGGGGGGGGGGGGGGGGFGGGGFFGAFCEFFGGGGF@FFFGGGGGGGGGGCGDGF7BF<AECGGGGGGGGGGGGGDGDFGGG7@FFFFGGGGCGCCGGEEFG?D<DGGGF;,>FG?G=GG=8CCFFDEE?*:4EEG7C83<):0+17AC,*:,=4<DFDEFFE.*
@M00200:205:000000000-AKKM3:1:1101:8763:9655 1:N:0:1
ATTGGGTATAAAGCGCGCGCAGGCGGTTTCTTAAGTCTGGTGTCTAAGTGCGGGGCTCAACCCCGTGACGCACTGGAAACTGGGAGACTTGAGTGCAGAAGAGGAGAGCGGAATTCCACGTGTAGCGGTGAAATGCGTAGAGATGTGGAGGAACACCAGTGGCGAAGGCGGCTCTCTGGACTGTAACTGACGCTGAGGCGCGAAAGCGTGGGGAGCAAACAGGATTAGATACCCGGGTAAGATG
+
GGGGGGGGGGGGGGGGGGGGGGGGGGGGGGGGGGGGGGGGGGGGGGGGGGGGGGGGGGGGGGGGGGGGGGG:FFGGGGGGGGGGGGEGGGGGGGGGGGGGGGGGGGGGGGGGGGGGGGGGGGGGGGGGGGGGGGGGGGGGGGGFGFFGGGGGGGGGGGGGGGGGGGGGGGGGGGGFGGGFGGGGGGGCGGFG=CCGGGGEGGGGEGGGEGGEGGF5>6AFGGGGFGG??F4C<,?CDFDCFAA)
@M00200:205:000000000-AKKM3:1:1101:24956:9660 1:N:0:1
ATTGGGTTTAAAGGGAGCGTAGGCGGATAGTTTAGTCAGAGGTGAAAGCCCAGGGCTCAACCTTGGAATTGCCTTTGATACTGGCTATCTTGAGTATGGAAGAGGTATGTGGAACTCCGAGTGTAGAGGTGAAATTCGTAGATATTCGGAAGAACACCAGTGGCGAAGGCGACATACTGGTCCATTACTGACGCTGAGGCTCGAAAGCGTGGGGAGCAAACAGGATTAGATACCCTCGTA
+
GGGGGGGGGGGGGGGGGGGGGGGGGGGGGGGGGGGGGGGGGGGGGGGGGGGGGGGGGGGGGGGGGGGGGGGGGGGGGGGGGGGGGGGGGGGGGGGGGGGGGGGGGGGGGGFFGGGGGGGGGFGGGGFGGGGGGGGGGGGGGGGFGGGGCGGGDEFGGGGGGGGGDGGGDFEGGGGGGGGGGGGGGGFGGGGGGGGGGGGGGGGDGGGGCEECFG:D>FFCGGGF7FGEFFFGGCFGFBF5
@M00200:205:000000000-AKKM3:1:1101:7473:9699 1:N:0:1
ATTGGGTATAAAGGGAGCGTAGGCGGATAGTTTAGTCAGAGGTGAAAGCCCAGGGCTCAACCTTGGAATTGCCTTTGATACTGGCTATCTTGAGTATGGAAGAGGTATGTGGAACTCCGAGTGTAGAGGTGAAATTCGTAGATATTCGGAAGAACACCAGTGGCGAAGGCGACATACTGGTCCATTACTGACGCTGAGGCTCGAAAGCGTGGGGAGCAAACAGGATTAGATACCCGTGTA
+
CGEFGGGFGFGGEFGGGGGGGGGGGGCGGGGGGGGFGGGGGGGFGFGGGGGGGGGGGGGGGGGGGGGGGGGGGGGGGGGFEFGGGGGGGGGGGGGGGGGGGGGGFEFFGGGGGGGGGGGGCFGGGGGGGGGFDFGGGGGGGFGEGGGFFG@FFGCFGGGFCFFG+>@::FGGCEGGCEGGFFGGGFGGGFFGGGGCCFGGGGE>FEGFGGGGGDFDAFFGCFFGDGF@F6CFGGGDE3F=
@M00200:205:000000000-AKKM3:1:1101:15581:9707 1:N:0:1
ATTGGGTGTAAAGGGAGCGTAGGCGGATAGTTTAGTCAGAGGTGAAAGCCCAGGGCTCAACCTTGGAATTGCCTTTGATACTGGCTATCTTGAGTATGGAAGAGGTATGTGGAACTCCGAGTGTAGAGGTGAAATTCGTAGATATTCGGAAGAACACCAGTGGCGAAGGCGACATACTGGTCCATTACTGACGCTGAGGCTCGAAAGCGTGGGGAGCAAACAGGATTAGATACCCCTGTA
+
GGGGGGGGGGGGGGGGGGGGGGGGGGGGGGGGGGGGGGGGGGGGGGGGGGGGGGGGGGGGGGGGGFGEGGGGGGGGGGGGFGGGGGGGGGGGGGGGGGGGGGGGGGFGGGGGGGGGGGGGGGGGGGGGGGGGFFGFGFGGGGGGGGGGFGGGGGGGGGGGGGGGGGGGGG7EGGGGGFFGGGGGGGGGGGGGGGGDEGCG>F58DGDGGGDFD>><BGEGGGGD@GGF=FE+9?B7FAF+
@M00200:205:000000000-AKKM3:1:1101:27970:9716 1:N:0:1
ATTGGGCGTAAAGGGAGCGTAGGCGGATAGTTTAGTCAGAGGTGAAAGCCCAGGGCTCAACCTTGGAATTGCCTTTGATACTGGCTATCTTGAGTATGGAAGAGGTATGTGGAACTCCGAGTGTAGAGGTGAAATTCGTAGATATTCGGAAGAACACCAGTGGCGAAGGCGACATACTGGTCCATTACTGACGCTGAGGCTCGAAAGCGTGGGGAGCAAACAGGATTAGATACCCCTGTAAGA
+
GGGGGGGGGGGGGGGGGGGGGGGGGGGGGGGGGGGGGGGGGGGGGGGGGGGGGGGGGGGGGGGGGGFFGGGGGGGGGGGGGGGGGGGGGGGGGGGGGGGFGFGGGGGFGGGAFGFGGGGCG<FGGGGGGGGGGGFGGGGGGGGGGGGGGGGDDF<DGGGGGGGDGDEGGGGGGGGGGFG7EFGGG9DFGGFGGGDGDGGGGGGDCGGGGEGGGGFGFGFFGGGF6CC@FFFFFGGGFFFGGFF
@M00200:205:000000000-AKKM3:1:1101:7146:9716 1:N:0:1
ATTGGGTGTAAAGGGCGCGTAGGCGGTCTTTTAAGTCGGGGGTGAAAGCCTGTGGCTCAACCACAGAATTGCCTTCGATACTGGGAGACTTGAGACCGGAAGAGGACAGCGGAACTGCGAGTGTAGAGGTGAAATTCGTAGATATTCGCAAGAACACCAGTGGCGAAGGCGGCTGTCTGGTCCGGTTCTGACGCTGAGGCGCGAAAGCGTGGGGAGCAAACAGGATTAGATACCCGTGTA
+
FGGGGGGGGGGGGGGGGGGGGGGGGGGGGGGGGGGGGGGGGGGGGGGGGCGGGGGGGGGGGGGGGGGGGGEFFGGGGGGCFGGGGGGEGGGCFFGGGG@FDGGFFFGGGGGGGGGGGGGGGGGGGGGGDGGGG;=ECCGGGDGGGGGGGCGFGGGGGGGGGGF@CFEB7EGGGGGGGGC79?EGGCECF>EGGCD5*;==>DE5?EGFCEGDEG>GDCFGGFG4:GG<FFBGGGGGF37=
@M00200:205:000000000-AKKM3:1:1101:23068:9820 1:N:0:1
ATTGGGTTTAAAGGGAGCGTAGGCGGATAGTTTAGTCAGAGGTGAAAGCCCAGGGCTCAACCTTGGAATTGCCTTTGATACTGGCTATCTTGAGTATGGAAGAGGTATGTGGAACTCCGAGTGTAGAGGTGAAATTCGTAGATATTCGGAAGAACACCAGTGGCGAAGGCGACATACTGGTCCATTACTGACGCTGAGGCTCGAAAGCGTGGGGAGCAAACAGGATTAGATTCCCGAGTA
+
GGGGGGGGGGGGGGGGGGGGGGGGGGGGGGGGGGGGGGGGGGGGGGGGGGGGGGGGGGGGGGGGGGGGGGGGGGGGGGGGGGGGGGGGGGGGGGGGGGF?DFGGGGGGGGGGGGGGGGGGGGGGGGGDGGGFFGGGGGGGGGGGGGGGGDGGGGGGGGGFGGFGDGGGDGGGDGGDFG,AD9DGGGGGGGGFGGGGCFC5EFGDFGGGDGGEGG3DEGG6F<?FFGGEFFFGGEEDBEF6
@M00200:205:000000000-AKKM3:1:1101:4344:9894 1:N:0:1
ATTGGGTTTAAAGGGCTCGTAGGCGGTTTGTCGCGTCGGGAGTGAAAACGCCGTGCTTAACACGGCGCTTGCTTTCGATACGGGCAGACTAGAGGTATGCAGGGGAGAACGGAATTCCTGGTGTAGCGGTGAAATGCGCAGATATCAGGAGGAACACCGGTGGCGAAGGCGGTTCTCTGGGCATTACCTGACGCTGAGGAGCGAAAGTGTGGGGAGCGAACAGGATTAGATACCCGAGTA
+
GGGGGGGGG<EEFGGGGGGGGGEGGGGGGEGGGGGGGEGGGGGGGGGGGGGGGGCEGGGGGFG@FGGGDGGGGGGGGGGGEGGGGGGGGGGGGGFFFFEFFGGDGGEFGG7CFGGGGGGGFB,3=FFEGC*3@=F9FEG@:FGGGFGCGFGCG@F8CFEGGGGGECCGCGGG85*<:EFFCC=FGFGG+>6@C5*2/*;<EFEEG=C:F+<CE>)/)***75:5:<G)9@):CFGD35>F
@M00200:205:000000000-AKKM3:1:1101:24309:9899 1:N:0:1
ACTGGGTGTAAAGGGAGCGTAGGCGGATAGTTTAGTCAGAGGTGAAAGCCCAGGGCTCAACCTTGGAATTGCCTTTGATACTGGCTATCTTGAGTATGGAAGAGGTATGTGGAACTCCGAGTGTAGAGGTGAAATTCGTAGATATTCGGAAGAACACCAGTGGCGAAGGCGACATACTGGTCCATTACTGACGCTGAGGCTCGAAAGCGTGGGGAGCAAACAGGATTAGATACCCCTGTA
+
GGGGGGGGGGGGGGGGGGGGGGGGGGGGGGGGGGGGGGGGGGGGGGGGGGGGGGGGGGGGGGGGGGGGGGGGGGGGGGGGGGGGGGGGGGGGGGGGGGGGGGGGGGGGGGGGGGGGGGGGGGGGGGGGGGGGGGGGGGGGGGGGGGGGGGGGGGFGGGGGGGGGGGGGDGGGGGGGGGGGGGGGGGGGGFGGDGGGDFFGGGGGGGGCEEGEGGDGFGCFGGGCDGG@FFFGGFGFFFFC
@M00200:205:000000000-AKKM3:1:1101:8301:9926 1:N:0:1
ATTGGGTTTAAAGGGAGCGTAGGCGGATAGTTTAGTCAGAGGTGAAAGCCCAGGGCTCAACCTTGGAATTGCCTTTGATACTGGCTATCTTGAGTATGGAAGAGGTATGTGGAACTCCGAGTGTAGAGGTGAAATTCGTAGATATTCGGAAGAACACCAGTGGCGAAGGCGACATACTGGTCCATTACTGACGCTGAGGCTCGAAAGCGTGGGGAGCAAACAGGATTAGATACCCGAGTA
+
GGGGGGGGGGGGGGGGGGGGGGGGGGGGGGGGGGGGGGGGGFGGGGGGGGGGGGGGGGGGGFGGGGGGGGGGGGGGGGGGGFF?GGGGGGGGGGGGGGGGGGGGGGGGGGGGGGGGGGGGGGGGGDFGGGGGGGGFGCGGGDGGGGGGGGGDGGGGGDG8AFGGGGGGGGGGGGG9?EFGGGFGGGGCG+@@C7CEGGGGGFGGGEDFECEFG>BDDGCGGGFD<<F@FFFGGFGGAE>C
@M00200:205:000000000-AKKM3:1:1101:25831:9944 1:N:0:1
ATTGGGTATAAAGCGCGCGTAGGCGGCTTTGCAAGTCGGGTGTGAAATCCCCAGGCTTAACCTGGGAACTGCATTCGAGACTGCATTGCTAGAGTATGGGAGAGGGAAGTGGAATTTCCGGTGTAGCGGTGAAATGCGTAGATATCGGAAGGAACATCAGTGGCGAAAGCGACTTCCTGGACCAATACTGACGCTCATGTGCGAAAGCGTGGGGAGCAAACAGGATTAGATACCCTCGTA
+
GGGGGGGGGGGGGGGGGGGGGGGGGGGGGGGGGGGGGGGGGGGGGGGGGGGGGGGGGGGGGGGGGGGGGGGGGGGGGGGGGGGGGGGGGGGGGGGGGGGGGGGGGGGGGGGGGGGGGGGGGGGGGGGGGGGGGGGGGGGGGGDGGGGGGGGGGGGGGGGGGGGGGGGGGGGGGDGGGFGGGGGGGFGGFFGCEDDEEGGFGCCEGGGFEGGGGGFGDFGGGFFGFG7)6@2:9:<D73>5
@M00200:205:000000000-AKKM3:1:1101:8261:9949 1:N:0:1
ACTGGGCATAAAGCGAGCGCAGGTGGTTTAATAAGTCTGATGTAAAAGGCAGTGGCTCAACCATTGTGTGCATTGGAAACTGTTAGACTTGAGTGCAGTAGAGGAGAGTGGAATTCCATGTGTAGCGGTGAAATGCGTAGATATATGGAGGAACACCGGTGGCGAAAGCGGCTCTCTGGACTGTAACTGACACTGAGGCTCGAAAGCGTGGGTAGCAAACAGGATTAGATACCCCGGTA
+
GGGGGGGGGGGGGGGGGGGGGGGGGGGGGGGGGGGGGGGGGGGGGGGGGGGGGGGGGGGGGGGGGGGGGGGGGGGGGGGGGGGGGGGGGGGGGGGGGGGGGGGGFGGGGFGGGGDGGGGGFGGGGGGGGEGGGGGGGGGGGGGGGGGGGGGGGGFGGEGGGGGGGGGGGGGGCGGGGGFGGGCFGGGGGGGFCFFGGFGGGGGGE54CEEG7FCEFFC8@<4*<8+;ECFCF@CGDFDF
@M00200:205:000000000-AKKM3:1:1101:5941:9966 1:N:0:1
ATTGGGTTTAAAGCGAGCGCAGGTGGTTTAATAAGTCTGATGTAAAAGGCAGTGGCTCAACCATTGTGTGCATTGGAAACTGTTAGACTTGAGTGCAGTAGAGGAGAGTGGAATTCCATGTGTAGCGGTGAAATGCGTAGATATATGGAGGAACACCGGTGGCGAAAGCGGCTCTCTGGACTGTAACTGACACTGAGGCTCGAAAGCGTGGGTAGCAAACAGGATTAGATACCCTCGTAAGAT
+
GGGGGGGGGGGGGGGGGGGGGGGFGGGGGGGGGGGFGGGGGGGGGGGGGGGGGGGGGGGGGGGGGGGGGGGGGGGGGGGGGFGGGGGGGGGGGGGGGGCFGGGGGGGGGGGGFGFGGFFFGGGGGGDGGGGGFGGAFCCGGFFDGFGGGGGGGGFFEEGGGFF@EEEG8=FECCFFGGGGGGFGGGFGFG7CFGDCCCGGGGGFEGGGGGGGEFFCA?C*1;*;3@DEFAE7??9F>FFEG?C
@M00200:205:000000000-AKKM3:1:1101:27664:9976 1:N:0:1
ATTGGGTTTAAAGAGCTCGTAGGCGGTTTGTCGCGTCTGCCGTGAAAGTCCGGGGCTCAACTCCGGATCTGCGGTGGGTACGGGCAGACTAGAGTGATGTAGGGGAGACTGGAATTCCTGGTGTAGCGGTGAAATGCGCAGATATCAGGAGGAACACCGATGGCGAAGGCAGGTCTCTGGGCATTAACTGACGCTGAGGAGCGAAAGCATGGGGAACGAACAGGATTAGATACCCTTGTA
+
GGGGGGGGGGGGGGGGGGGGGGGGGGGGGGGGGGGGGGGGGGGGGGGGGGGGGGGGGGGGGGGGGGGGGGGGGGGGGGGFFFGGGFGGGGGGFGBFGGGGGGGGCGFGGGGGGFGGGGGGGGGGGGFEEFGGGGGGFGGDGGGGGGGGGGGGGGGGGGGEGGGGDEDGGGGGGGGFFGGFGGGG9CFGGGGGGGGGGGGF5>GEG5<FG9:FFG>*07>CDDFD6FF>F7AC+<@7F@6C
@M00200:205:000000000-AKKM3:1:1101:27186:9987 1:N:0:1
ACTGGGCTTAAAGGGAGCGTAGGCGGATAGTTTAGTCAGAGGTGAAAGCCCAGGGCTCAACCTTGGAATTGCCTTTGATACTGGCTATCTTGAGTATGGAAGAGGTATGTGGAACTCCGAGTGTAGAGGTGAAATTCGTAGATATTCGGAAGAACACCAGTGGCGAAGGCGACATACTGGTCCATTACTGACGCTGAGGCTCGAAAGCGTGGGGAGCAAACAGGATTAGATACCCTAGTA
+
GGGGGGCGGGGGGGG?CGGGGGGGGGGG@CGGGGGGGGG<FGGGGGGGGGF,FFGGGGGGGGGCEG,C@FGGGCFGGGGGGGGG?CC<FGGGGGGCEFG95FFFGGGCGAFGGGC8??==FFGGGGGGGGGGGGG9F+FGGGGGGE9<8=FGGGGGGGFGGEGGGGGGFGD8E:EEFGGG9EC9;CFGGGGGGGGGDCFG5AEGGGDCEGECGG><>CCGGGGF?GF3AFFGGFFGAAFF
@M00200:205:000000000-AKKM3:1:1101:20074:9989 1:N:0:1
ATTGGGTATAAAGGGAGCGTAGGCGGATAGTTTAGTCAGAGGTGAAAGCCCAGGGCTCAACCTTGGAATTGCCTTTGATACTGGCTATCTTGAGTATGGAAGAGGTATGTGGAACTCCGAGTGTAGAGGTGAAATTCGTAGATATTCGGAAGAACACCAGTGGCGAAGGCGACATACTGGTCCATTACTGACGCTGAGGCTCGAAAGCGTGGGGAGCAAACAGGATTAGATACCCTTGTAAGA
+
GGGGGGGGGGGGGGGGGGGGGGGGGGGGGGGGGGGGGGGGGGGGGGGGGGGGGGGGGGGGGGGGGGGGGGGGGGGGGGGGGGGGGGGGGGGGGGGGGGGGGGGGGGGGGGGGGGGGGGGGGGGGGGGGGGGGGGGGGGGGGGGGGGGGGGGGGGGGGGGGGGGGGGGGGGGGGGGGGGFGFFGGGGGGGGGGGGGCGGGFGGGGGGGGGEGDGDFDFFGGGCGGFGGFFFFGF@@=FFFGGFE
@M00200:205:000000000-AKKM3:1:1101:28137:10000 1:N:0:1
ATTGGGTTTAAAGCGCGCGCAGGCGGTTTCTTAAGTCTGGTGTCTAAGTGCGGGGCTCAACCCCGTGACGCACTGGAAACTGGGAGACTTGAGTGCAGAAGAGGAGAGCGGAATTCCACGTGTAGCGGTGAAATGCGTAGAGATGTGGAGGAACACCAGTGGCGAAGGCGGCTCTCTGGACTGTAACTGACGCTGAGGGGCGAATGAGTGGGGAGCAAACAGGATTAGATACCCTAGTA
+
FFE<E@FFE<AEEEDGGG@FGEGE::C@FCGGGFGFFGCFGFFGGG<ACCCBGEC7CGE9EFEECC@@ECEGGGGGFGGF9E<AFGGGGFGFGGGFGG9EE8EF?E>CFGGC=F,FFGGGDFGFGGEGFC7FFGGGG:FGGFCDFFGGFGEEFG:FCF,<9<=8C:814:F*18BEFGGG7C8++?;<F7EGG7<=28*:5CG8*0*:+<CCCE:D>6<@CFCF0:65*/-7C8+>)1*
@M00200:205:000000000-AKKM3:1:1101:3825:10001 1:N:0:1
ATTGGGTTTAAAGCGCACGTAGGCGGTTTGGTAAGCTAGCCGTGAAAGCCCCGGGCTTAACCTGGGAATTGCGGTTAGAACTGCCAAGCTAGAGTATGGTAGAGGGGTGTGGAATTTCAGGTGTAGCGGTGAAATGCGTAGATATCTGAAGGAACACCAGTGGCGAAGGCGACACCCTGGACCAATACTGACGCTGAGGTGCGAAAGCGTGGGGAGCAAACAGGATTAGATACCCTCGTA
+
DGGGGGGGGGGFFGGGGGGGGGGGGGGGGDGGGGGGGGGGGGGGGGGFFFGGGGDGGGGGGGGGGG?GGGGGGG@C@AFGGGGGGGGGGGDGGGGFGGCGGGFGFGGGGGGGGFAFGGGGGGGGGGFEGFGGGGGGGGGDGGGGGGGGGGFF@<CGGGGGF9FEGGGCEGGGGGG@EFFFCCFG,?FG9C7@EC3*=FFG5DGGEG)*:*8?CGFC:*@EFGGGFFF7?4<CCF627BFC
@M00200:205:000000000-AKKM3:1:1101:25501:10085 1:N:0:1
ACTGGGTGTAAAGGGAGCGTAGGCGGATAGTTTAGTCAGAGGTGAAAGCCCAGGGCTCAACCTTGGAATTGCCTTTGATACTGGCTATCTTGAGTATGGAAGAGGTATGTGGAACTCCGAGTGTAGAGGTGAAATTCGTAGATATTCGGAAGAACACCAGTGGCGAAGGCGACATACTGGTCCATTACTGACGCTGAGGCTCGAAAGCGTGGGGAGCAAACAGGATTAGATACCCGCGTA
+
GGGGGGGGGGGGGGGGGGGGGGGGGGGGGGGGGGGGGGGGGGGGGGGGGGGGGGGGGGGGGGGGGGGGGGGGGGGGGGGGGGGGGGGGGGGGGGGGGGGGGGGGGGGGGGGGGGGGGGGGGGGGGGGGGGGGGFFGGGGGGGGGGGGGGGGGGGGGGGFGFCFGGGGGGGGGEGGFGCFFFGGGGGGGGGGGGGGGDGGGGGGGGGGGGGGGGGEG>C?CDGGGFGFEFFFGGGF3>EBG
@M00200:205:000000000-AKKM3:1:1101:12146:10121 1:N:0:1
ATTGGGTTTAAAGGGAGCGTAGGCGGATAGTTTAGTCAGAGGTGAAAGCCCAGGGCTCAACCTTGGAATTGCCTTTGATACTGGCTATCTTGAGTATGGAAGAGGTATGTGGAACTCCGAGCGTAGAGGTGAAATTCGTAGATATTCGGAAGAACACCAGTGGCGAAGGCGACATACTGGTCCATTACTGACGCTGAGGCTCGAAAGCGTGGGGAGCAAACAGGATTAGATACCCTAGTA
+
GGGGGGGGGGGGGGGGGGGGGGGGGGGGGGGGGGGGGGGGGGGGGGGGGGGGGGGGGGGGGGGGGGGGGGGGGGGGGGGGGGGGGGGGGGGGGGGGGGGGFGGGGGGGGGGGGGGGGGGGGEGGGGGGGGGGGGGGGGGGGGGGGGGGFDFGGDGGGGGGFFGGGGGGGGGDGGGGGGG7>E6CFCFGFDFGGDDEECGGGGGGGEGGGGGEGGFGEFCCFF6C@GFEF+77CEFGF>FG
@M00200:205:000000000-AKKM3:1:1101:25881:10199 1:N:0:1
ATTGGGTGTAAAGGGAGCGTAGGCGGATAGTTTAGTCAGAGGTGAAAGCCCAGGGCTCAACCTTGGAATTGCCTTTGATACTGGCTATCTTGAGTATGGAAGAGGTATGTGGAACTCCGAGTGTAGAGGTGAAATTCGTAGATATTCGGAAGAACACCAGTGGCGAAGGAGACATACTGGTCCATTACTGACGCTGAGGCTCGAAAGCGTGGGGAGCAAACAGGATTAGATACCATGGTAAGA
+
GGGGGGFFFFGGGGGGGGGGGGGGGGGGGGGGGGGGGGGGGGGGGGGGGGGGGGGGGFGFGGGGGGGGGGGGGGGGGGGGGGGGGGGGGGGGGGCFGFGGFGGGGFGGGGGGGGGGGGGGGFGGFFGGGGGFFF9FDG@EGGGGGFBFGGGEDF<BFGGFGGG@EGGGG,FG?FFFCDGFFGGFGECEGGFDECGE5DC>C4CBCEG>GEC:CCBG3=CFF<CF@F+=6;?7+8+;AA+<7<E
@M00200:205:000000000-AKKM3:1:1101:5931:10250 1:N:0:1
ATTGGGCATAAAGGGAGCGTAGGCGGATAGTTTAGTCAGAGGTGAAAGCCCAGGGCTCAACCTTGGAATTGCCTTTGATACTGGCTATCTTGAGTATGGAAGAGGTATGTGGAACTCCGAGTGTAGAGGTGAAATTCGTAGATATTCGGAAGAACACCAGTGGCGAAGGCGACATACTGGTCCATTACTGACGCTGAGGCTCGAAAGCGTGGGGAGCAAACAGGATTAGATACCCGAGTA
+
GGGGGGGGGGGGGGGGGGGGGGGGGGGGGGGGGGGGGGGGGGGFGGGGFGGGGGGGGGGGGGGFFGGGGGGGGGGGGGGGGGGGGGGFFGGGGGCFFGGGGGGFGGGGGGDGGGGGGGGGGCFGGFGGGGCFFGFFGGGGGGGGGGGFGGGGGF<FDFFGGCGEEFEDEDFGGEGGGGGGCFCBFECFFGG8EGDGGGGCF>C>FEGGE5BFD>B35CCGFGGCDFF@FAEGF885>EFG
@M00200:205:000000000-AKKM3:1:1101:16339:10330 1:N:0:1
ACTGGGCTTAAAGGGAGCGTAGGCGGACATTTAAGTCAGGGGTGAAATCCCGGGGCTCAACCTCGGAATTGCCTTTGATACTGGGTGTCTTGAGTATGAGAGAGGTGTGTGGAACTCCGAGTGTAGAGGTGAAATTCGTAGATATTCGGAAGAACACCAGTGGCGAAGGCGACACACTGGCTCATTACTGACGCTGAGGCTCGAAAGCGTGGGGAGCAAACAGGATTAGATACCCGCGTA
+
GGGGGGGGGGGGGGGGGGGGGGGGGGGGGGGGGGGGGGGGGGGGGGGGGGGGGGGGGGGGGGGGGGGGGGGGGGGGGGGGGGGGGGGGGGGGGGGGGGGGGGGGGGGGGGGGGCFGGGGGGGGGGGGGGGGGGGGGGGGGGGGGGGGGGGGGGGGGGGGGGGFGGGGGGGGGGGGGGGGGGGGGF@CCFFFGEGGGGGGDFFEEGGGGGEEGGGFG@C?GGGGGBFG?FFFFDFFGDF>E
@M00200:205:000000000-AKKM3:1:1101:8778:10339 1:N:0:1
ACTGGGTTTAAAGGGAGCGTAGGCGGATAGTTTAGTCAGAGGTGAAAGCCCAGGGCTCAACCTTGGAATTGCCTTTGATACTGGCTATCTTGAGTATGGAAGAGGTATGTGGAACTCCGAGTGTAGAGGTGAAATTCGTAGATATTCGGAAGAACACCAGTGGCGAAGGCGACATACTGGTCCATTACTGACGCTGAGGCTCGAAAGCGTGGGGAGCAAACAGGATTAGATACCCCAGTA
+
GGEGGGGGGFFFGAFGGEGEGGGGGGGGCGGGGGGGGGGGGFGGGFGGGGGGGDBGDGFGGGGGGGFFGGGGGGGAFGGGGGGFGGGGGGGGGGFFFFDGFG?FGGEGGGGGGGGGGGGEFFGGGGFGGGGGFFGGGFGGFGGGGGGGCCFGCGGGGGFGEGFGGGGG7FDECEEDCFFFGFGGGGGGGGFGGGG*?C;5FGGGGEDFGGGDD>5D>G*8;CF<(*1727C+BFFCBEFC
@M00200:205:000000000-AKKM3:1:1101:17387:10350 1:N:0:1
ACTGGGCGTAAAGGGCGCGTAGGCGGCCGATTAAGTCGGGGGTGAAAGCCTGTGGCTCAACCACAGAATTGCCTTCGATACTGGTTGGCTTGAGACCGGAAGAGGACAGCGGAACTGCGAGTGTAGAGGTGAAATTCGTAGATATTCGCAAGAACACCAGTGGCGAAGGCGGCTGTCTGGTCCGGTTCTGACGCTGAGGCGCGAAAGCGTGGGGAGCAAACAGGATTAGATACCCTAGTA
+
GGGGGGFFGGGGGGGGDGGGGGGGGGGGGGGEGGGGGGGGBFGGGGAFGGGFGGGGGGGGGGGGGGGGGGGGGGGGGDFDFFGGGGGGGGGGGGFGGGGFGGGGGGGGGGCFGGGFFGGGGGGGGGGGGGGGGGGGGGGGGGGGGG9AFGGD:FCGGGGFFGGGGGGGGGGGGEGGGGGGGGGGD/:*AF7CEGGGDGGGDDCE8EGDEGGDGG3DBCCGGFGC?DF>FF2:CCG=F>FF
@M00200:205:000000000-AKKM3:1:1101:25227:10359 1:N:0:1
ATTGGGTATAAAGGGCTCGTAGGCGGTTTGTCGCGTCGGGAGTGAAAACCAGGTGCTTAACACCTGGCTTGCTTCCGATACGGGCAGACTAGAGGTATTCAGGGGAGAACGGAATTCCTGGTGTAGCGGTGAAATGCGCAGATATCAGGAGGAACACCGGTGGCGAAGGCGGTTCTCTGGGAATATCCTGACGCTGAGGAGCGAAAGTGTGGGGAGCGAACAGGATTAGATACCCCAGTA
+
GGGGGGGFGGGGGGGGGFGGGGGGGGGGGGGACFGGGGGEFGGGGGGGFGGFGDGGGCGFGEF=FGGGGGCGGFEFGGGGGFGEGFGGGGGGGGFGGCFGGGGGGDGGG@FGGGGGGGDFGGFFGGGGGGGCGGGGGGGGGGGGGGFDGGGGGGGGGGCCFEEGGGGGGGGGCEGGGGGGGGCFEGFGGF:CEEGGGGFC*>CECGG:ECCE>EB3>GEEGGGG?FD2*/5CGFEC>D@D
@M00200:205:000000000-AKKM3:1:1101:19210:10464 1:N:0:1
ACTGGGTGTAAAGCGAGCGCAGGTTGTTTAATAAGTCTGATGTAAAAGGCAGTGGCTCAACCATTGTGTGCATTGGAAACTGTTAGACTTGAGTGCAGTAGAGGCGAGTGGAATTCCATGTGTAGCGGTGAAATGCGTAGTTATATGGAGGAACACCGGTGGCGAAAGCGGCTCCCTGGACTGTAACTGACACTCAGGCTCGAAAGCGTGGTTAGCAAACAGGATCAGCTCCCCGCGTAAGACC
+
EF<F<FEEGGF<6C@F7C:@E@FF,;BE<EFFEFFFGD@,CF@@9,C@EFGGGFGGDFGCCFDGA6EEGFFGFFFGGF@AFGGGEC,C@EEF<EFG,EC,C,,E,=@74?+5=EAE5,A9,CFFFGDG4C+5CFDFGCEG+77EEE,F,,@7,,3BF>+@CCF@CFE+@B@EG**>D6:,3ECG@FFFFFEF?7*1,4D67D*,*4?DG51*120++1+;2***)*24)14*1=8D)7):*))4
@M00200:205:000000000-AKKM3:1:1101:25150:10475 1:N:0:1
ATTGGGCGTAAAGGGCTCGTAGGCGGTTTGTCGCGTCGGGAGTGAAAACCAGGTGCTTAACACCTGGCTTGCTTCCGATACGGGCAGACTAGAGGTATTCAGGGGAGAACGGAATTCCTGGTGTAGCGGTGAAATGCGCAGATATCAGGAGGAACACCGGTGGCGAAGGCGGTTCTCTGGGAATATCCTGACGCTGAGGAGCGAAAGTGTGGGGAGCGAACAGGATTAGATACCCTCGTA
+
GGGGGGGGGGGGGGGGGGGGGGGGGGGGGGGGGGGGGGGGGGGGGGGGGGGGGGGGGGGGGCCBFFFGGGGGGGGGGGGGGGGGGGGGGGGGGGGGGGGGGGGGGGGGGGGGGGGGGGGGGGGGGGGGGGGGFFFGAFEDGGGGGGGGGGGGGGGGFGGGGDEGGDEFGFEBEGGFCFFFGGGFFCFGGGGGGGGDGGGFGGG>GEGGG?FGGD>DBGGGGGFF:DFDFF<FFGGGFEFD
@M00200:205:000000000-AKKM3:1:1101:2588:10503 1:N:0:1
ATTGGGTTTAAAGCGAGCGCAGGTGGTCTAATAAGTTTGATGTAAAAGGCAGTGGCCCAACCATTGTGTGCATTGGAAACTGTTACACTTGAGTGCAGTAGAGGAGTGTGGAATTCCATGTGTAGCGGTGAAATGCGCAGATATATGGAGGAAAACCGGTGGCGAAAGCGCCTCTCTGGACTGTAATTGTCACTGAGGCGCGAACGCGTGGGTAGCAAACAGGATTAGCTACCCTTGTAAG
+
FGGGGFGGGFGGGFG7+@+6++@C<FF9E6CA,6,,,CFDGFA6<FGFEGG@6,CC,6@FFG:@FFFE<8CEFGF8FFGGA@FDE,C?B,,C=6F?F?FF,AEF8?,45,,5,,,,5:,,<BFF;?FEFG<<FGC,@7+4>,AEFGF55,=74,B?:=+=C7@C+>8:>C+38>CC>3,,44,37@,,5+,7<A79,*41**4****93/*=<<)4;+?59C846>*))+/2+83*)10+*
@M00200:205:000000000-AKKM3:1:1101:10621:10563 1:N:0:1
ATTGGGTTTAAAGGGAGCGTAGGCGGATAGTTTAGTCAGAGGTGAAAGCCCAGGGCTCAACCTTGGAATTGCCTTTGATACTGGCTATCTTGAGTATGGAAGAGGTATGTGGAACTCCGAGTGTAGAGGTGAAATTCGTAGATATTCGGAAGAACACCAGTGGCGAAGGCGACATACTGGTCCATTACTGACGCTGAGGCTCGAAAGCGTGGGGAGCAAACAGGATTAGATACCCTAGTA
+
GGGGGGGGGGGGGGGGGGGGGGGGGGGGGGGGGGGGGGGGGGGGGGGGGGGGGGGGGGGGGGGGGGGGGGGGGGGGGGGGGGGGGGGGGGGGGGGGGGGFGGGGGGGGGGGGGGGGGGGEGGGGGFGGGGGGGGGGGGGGGGGGGGGGGEGGGGGGGGGGGGGGGGGGGGGGGGGGGGGGGGGGGGGGGGGGGGGEGGFGGFGGGGGGGGGGGGFGFGGGGGGFFGGFFFFGGGGDFFFG
@M00200:205:000000000-AKKM3:1:1101:28897:10602 1:N:0:1
ACTGGGTGTAAAGAGCTCGTAGGCGGTTTGTCGCGTCTGCCGTGAAAGTCCGGGGCTCAACTCCGGATCTGCGGTGGGTACGGGCAGACTAGAGTGATGTAGGGGAGACTGGAATTCCTGGTGTAGCGGTGAAATGCGCAGATATCAGGAGGAACACCGATGGCGAAGGCAGGTCTCTGGGCATTAACTGACGCTGAGGAGCGAAAGCATGGGGAGCGAACAGGATTAGATACCCGAGTA
+
GGGGGGGGGGGGGGGGGGGGDGGGGGGGGGGGGGGGGGGGGGGGFGGGGGGGCEGGGGGGGGGGGGGGGGGGGCF:FGGEGGDGGGDGGGGD9<FEFGGGGGFGDGGGGGGGGGGGGGGGGGGGGDFGGGGGDFFGGEGCGGGFFGCFGGGGGFGFFFEGFGCD7FCEEFGGGFGGGGFGGGFGGGCFCCFGGGDCEG5FCFEEGGCDGCCFGG337CE=CDGGBCD>FFFGGGG5>@FG
@M00200:205:000000000-AKKM3:1:1101:13764:10610 1:N:0:1
ATTGGGTTTAAAGGGAGCGTAGGCGGATAGTTTAGTCAGAGGTGAAAGCCCAGGGCTCAACCTTGGAATTGCCTTTGATACTGGCTATCTTGAGTATGGAAGAGGTATGTGGAACTCCGAGTGTAGAGGTGAAATTCGTAGATATTCGGAAGAACACCAGTGGCGAAGGCGACATACTGGTCCATTACTGACGCTGAGGCTCGAAAGCGTGGGGAGCAAACAGGATTAGATACCCTTGTAAGA
+
GGGGGGGGGGGGGGGGGGGGGGGGGGGGGGGGGGGGGGGGGGGGGGGGGGGGGGGGGGGGGGGGGGGGGGGGGGGGGGGGFGGGGGGGGGGGGGGGGGGGGGGGGGGGGGGGGGGGGGGGGFDFGGGGGFGGGGGGGGGGGGGGGGGGGCFGGGGGGGGGGGGGGGCGGFGGDG@FFAFGGGGGGGGFFDGGDGGGEFGGFGGGGGG4?:CE@*.>BDFGF<F8?;FEFFFG@FGFFFFGGFC
@M00200:205:000000000-AKKM3:1:1101:18123:10643 1:N:0:1
ATTGGGCTTAAAGGGCTCGTAGGCGGTTTGTCGCGTCGGGAGTGAAAACGCCGTGCTTAACACGGCGCTTGCTTTCGATACGGGCAGACTAGAGGTATGCAGGGGAGAACGGAATTCCTGGTGTAGCGGTGAAATGCGCAGATATCAGGAGGAACACCGGTGGCGAAGGCGGTTCTCTGGGCATTACCTGACGCTGAGGAGCGAAAGTGTGGGGAGCGAACAGGATTAGATACCCGCGTA
+
GGGGGGGGGGGGGGGGGGGGGGGGGGEGGGGGGGGGGGGGGGGGGGGGGGGGGGGGGGGGGGGGGGEFCFGGGGGGGGGGGGGGGGGGFFGGGGGGGGGGGGFGGGGGGCFGDGGGGGFCFFGGGGDGGGGGGGCGGGGEFECFGGGGFGCGGGGGFGGGCGDGEF8CGFGGGGGGGGGGFGGFEE+CGFFGGG:ECGG6CCCEEGD:@9CEGE5<@GC:9DC51*:)//)2ACED3@@5
@M00200:205:000000000-AKKM3:1:1101:8455:10644 1:N:0:1
ATTGGGCGTAAAGGGAGCGTAGGCGGACATTTAAGTCAGGGGTGAAATCCCGGGGCTCAACCTCGGAATTGCCTTTGATACTGGGTGTCTTGAGTATGAGAGAGGTGTGTGGAACTCCGAGTGTAGAGGTGAAATTCGTAGATATTCGGAAGAACACCAGTGGCGAAGGCGACACACTGGCTCATTACTGACGCTGAGGCTCGAAAGCGTGGGGAGCAAACAGGATTAGATACCCGTGTAAGA
+
GGGGGGGGGGGGGGGGGGGGGGGGGGGFEGGGGGGGFGGGGGGGGGGGGGGGGGGGGGGGFGGCFGEGGGGGGGGGGGGGGGGGFGGGGGGGGGGGGGGGGGGGGGGFGG<CFFFGGGGGEFFDDFGGGGGGGGGGGGGGGGGGGGGFGGEGGGDC,@CFFGGGCCEFGFFEC8>FEGGGFFFG9FEFGGFCEECEEGGF77EGGGGCGEGGGGFGDGGGGGCGFFG<FFFGC809<3)0?A:
@M00200:205:000000000-AKKM3:1:1101:11565:10684 1:N:0:1
ATTGGGTATAAAGGGAGCGTAGGCGGATAGTTTAGTCAGAGGTGAAAGCCCAGGGCTCAACCTTGGAATTGCCTTTGATACTGGCTATCTTGAGTATGGAAGAGGTATGTGGAACTCCGAGTGTAGAGGTGAAATTCGTAGATATTCGGAAGAACACCAGTGGCGAAGGCGACATACTGGTCCATTACTGACGCTGAGGCTCGAAAGCGTGGGGAGCAAACAGGATTAGATACCCTGGTA
+
GGGGGGGGGGGGGGGGGGGGGGGGGGGGGGGGGGGGGGGGGGGGGGGFGGGGGGGGGGGGGGGGGGGCFGGGGGGGGGGGGGGGGGGGGGGGGGGGGGGGGGGFFGFFGGGGGGFFGGDCGGGGGFGGGGGGGGGGGGGGGGGGGGFGGGGDFGGGGGFGGGGGGGGDGGGGGGEGGGGGGGGGFGGGGDCGGGGGEC8CFGGGGGGGDEEDDGEGFGFGGGFFDDCE=+<DEAFF;:FG
@M00200:205:000000000-AKKM3:1:1101:25078:10688 1:N:0:1
ATTGGGTTTAAAGGGAGCGTAGGCGGATAGTTTAGTCAGAGGTGAAAGCCCAGGGCTCAACCTTGGAATTGCCTTTGATACTGGCTATCTTGAGTATGGAAGAGGTATGTGGAACTCCGAGTGTAGAGGTGAAATTCGTAGATATTCGGAAGAACACCAGTGGCGAAGGCGACATACTGGTCCATTACTGACGCTGAGGCTCGAAAGCGTGGGGAGCAAACAGGATTAGATACCCTTGTA
+
GGGGGGGGGGGGGGGGGGGGGGGGGGGGGGGGGGGGGGGGGGGDGGGGGGGGGGGGGGGGGGGGGGGGGGGGGGGGGGGGGGGGGGGGGGGGGGGGGGGGGGGGGGGGGGGGGGGGGGGGGGGGFEEFGGGGGEGGGGFGGGGGGFFGGGGGGGGGGGGGGGGGGGDFGGGGGGGG?EFGGFGFGGGDFFGGGGG5:BFGFG?EGC59CEGGGGDC)/CFGFGC<FC8FF6@FCFFFFFG
@M00200:205:000000000-AKKM3:1:1101:24066:10701 1:N:0:1
ATTGGGTTTAAAGGGAGCGTAGGCGGATAGTTTAGTCAGAGGTGAAAGCCCAGGGCTCAACCTTGGAATTGCCTTTGATACTGGCTATCTTGAGTATGGAAGAGGTATGTGGAACTCCGAGTGTAGAGGTGAAATTCGTAGATATTCGGAAGAACACCAGTGGCGAAGGCGACATACTGGTCCATTACTGACGCTGAGGCTCGAAAGCGTGGGGAGCAAACAGGATTAGATACCCCGGTAAGA
+
GGGGGGGGGGGGGGGGGGGGGGGGGGGGGGGGGGGGGGGGGGGGGGGGGGGGGGGGGGGGGGGGGGGGGGGGGGGGGGGGGGGGGGGGGGGGGGFGGGGGGGGGGFGGGGGGGGGGGGGGGGGGGGGGGGGGGGGGGGGGFGFFGGGGGGGGGGGGGGGGGGGGGGGGCGGGGGGGGAFFEBFFGGGGGGGGEGGGGGGDGGGGGGGCEGGGGGFC>FGGGGGF;<73=85CF87CBBEGG24
@M00200:205:000000000-AKKM3:1:1101:3491:10708 1:N:0:1
ATTGGGTTTAAAGGGAGCGTAGGCGGATAGTTTAGTCAGAGGTGAAAGCCCAGGGCTCAACCTTGGAATTGCCTTTGATACTGGCTATCTTGAGTATGGAAGAGGTATGTGGAACTCCGAGTGTAGAGGTGAAATTCGTAGATATTCGGAAGAACACCAGTGGCGAAGGCGACATACTGGTCCATTACTGACGCTGAGGCTCGAAAGCGTGGGGAGCAAACAGGATTAGATACCCCGGTA
+
GGGGGGGGGGGGGGGGGGGGGGEDGGG>FGFGGGGGGGGFGGGGGGGGGGGGGGGGGGGGGGFGGGGGGGGGGGGGGGGGGGGG?FGGGGGGGGFGFGGGGGGGGGGGGFGGGFFCEFEGGGGGGGGGGGGGFCFGGC@FGGGGGGGGGCEGGGGGGGGFGGGGGGGGGGGGG>BEFGFGGGGGFFGGGFGFGDGGGGGGGGGGG=GC=EGG@E)7;CFGD5EF?CFEFFFGGCFF8<>G
@M00200:205:000000000-AKKM3:1:1101:19364:10729 1:N:0:1
ATTGGGCATAAAGGGCGCGTAGGCGGCTTTATAAGTCGGGGGTGAAAGCCTGTGGCTCAACCACAGAATTGCCTTCGATACTGTATGGCTTGAGACCGGAAGAGGTTAGTGGAACTGCGAGTGTAGAGGTGAAATTCGTAGATATTCGCAAGAACACCAGTGGCGAAGGCGGCTGACTGGTCCGGTTCTGACGCTGAGGCGCGAAAGCGTGGGGAGCAAACAGGATTAGATACCCCGGTA
+
GGGGGGGGGFGGGGGGGGGGGGGGGGGGGGGGGGGGGGGGGGGGGGGGGGGGGGGGGGGGGGGGGGGGGGFGGGGGGGGGGGGGGGGGGGGGFGGFGGGGGGGGGGGGGGGGGGGGGGGGGEGEFGGGGGGGGGCFFGGBCEFGFFGGGFGGGGGGGGFGGGFGGGGCEGEGGCEGGGGGGGGCE8ECECEGGGD:EGGFDDC:8/77EEGGGGBC3:@E*7;*(9C?FF2CEGGG:B55
@M00200:205:000000000-AKKM3:1:1101:22560:10743 1:N:0:1
ATTGGGTTTAAAGCGTGCGTAGACGGTTATTTAAGTCGGGTGTGAAAGCCCCGGGCTCAACCTGGGAATTGCATTCGAGACTGAATAGCTAGGGTACGGTAGAGGGAAGTGGAATTTCCGGTGTAGCGGTGAAATGCGTAGATATCGGAAGGAACATCAGTGGCGAAAGCGACTTCCTGGACCAGTACCGACGTTCAGGCACGAAAGCGTGGGGAGCAAACAGGATTAGATACCCCAGTA
+
GGGGGGGGGGGGGGGGGGGGGGGGGGGGGGGGGGGGGGGGGGGGFGGGGGGGGGGGGGGGGGGGGGGGGGGGGGGGGGGGGGGGGGGCGGGGGGGGGGGGFGGGGFCEFGGGGGGGGGGGGGGGGGFEGGGGGGGGGGGGGGGGFGGGGGDFCFFGGCFDFFGDGGGGGGGGG5EFGGGGGGC>DEGGCDGCE/*AF?7CGGGCECDGG7EGGG>DBFGFF7@CB67248<FG8:DEEFC
@M00200:205:000000000-AKKM3:1:1101:2756:10764 1:N:0:1
ATTGGGTGTAAAGGGAGCGTAGGCGGATAGTTTAGTCAGAGGTGAAAGCCCAGGGCTCAACCTTGGAATTGCCTTTGATACTGGCTATCTTGAGTATGGAAGAGGTATGTGGAACTCCGAGTGTAGAGGTGAAATTCGTAGATATTCGGAAGAACACCAGTGGCGAAGGCGACATACTGGTCCATTACTGACGCTGAGGCTCGAAAGCGTGGGGAGCAAACAGGATTAGATACCCTCGTA
+
GGGGGGGGGGGGGGGGGGGGGGGGGGDCFGGGGGGGGGGGGGGGGGGGGGGGFFGGGGGGGGGGGGGGGGFGGGGGGGGGGGGFGGGGGGGGGGGGGGGGGGGGGFFFGFFGGGFGGFGGGGGGGGGGC=FGGG,CF7=EGGGGGGGF?FGGGGGGDGCFFFGGGGG>B@EEG>EDGGGGFG?CFCDGGGGGG*CGGFFGGGCEGCG*:=:F*=;CAGGGGGG;8CC<6CE7B??F5>5:
@M00200:205:000000000-AKKM3:1:1101:18326:10774 1:N:0:1
ATTGGGTTTAAAGCGCGCGCAGGCGGTTTCTTAAGTCTGGTGTCTAAGTGCGGGGCTCAACCCCGTGACGCACTGGAAACTGGGAGACTTGAGTGCAGAAGAGGAGAGCGGAATTCCACGTGTAGCGGTGAAATGCGTAGAGATGTGGAGGAACACCAGTGGCGAAGGCGGCTCTCTGGACTGTAACTGACACTGAGGCTCGAAAGCGTGGGTAGCAAACAGGATTAGATACCCCCGTA
+
GGGGGGGGGGGGGGGGGGGGGGGGGGGGGGGGGGGGGGGGGGGGGGGGGGGGGGGGGGGGGGGGGGGGGGGGGGGGGGGGGGGGGGGGGGGGGGGGGGGGGGGGFGGGGGGGGGFGGFFGGGGGGGGGFGGGGGGEGGFGGGGGGGGGFGGGGFGGEFGGGFFGGGEGFGGDGGGGGGGGGGGGGGCGGGFGGGGGGGEGGGDFEGGGCECEGG:FFEFGGGGFFDFFFF<C8CGGDFF
@M00200:205:000000000-AKKM3:1:1101:5880:10825 1:N:0:1
ACTGGGTTTAAAGGGCTCGTAGGCGGTTTGTCGCGTCGGGAGTGAAAACGCCGTGCTTAACACGGCGCTTGCTTCCGATACGGGCAGACTAGAGGTATTCAGGGGAGAACGGAATTCCTGGTGTAGCCGTGAAATGCGCAGATATCAGGAGGAACACCGGTGGCGAAGGCGGTTCTCTGGGAATGACCTGACGCTGAGGAGCGAAAGTGTGGGGAGCGAACAGGATTAGATACCCGAGTAAG
+
GGGGGGGGGGGGGGGGGGGGGGGGGGGGGGGGGGGGGGGGGGGGGGGGGGGGGGGGGGGGGEFGGGGGGGGGGGGGGDGGGGGGFEGFEGGFGGGGGGGGGGGGGGGGFFGGGGGGFGGGGGGGGFGGGGGGGGGFGEEGEECFFGFFGGGDGGCGGCDCFGGGGGGGGGFEGGGGGGGDCGE6FF:CFCFFCCGECFFGGFGGDEG*<<+AEG:D>EEEGC?DBGC?FF2F76<DFDFFF>
@M00200:205:000000000-AKKM3:1:1101:18226:10878 1:N:0:1
ATTGGGTTTAAAGGGAGCGTAGGCGGATAGTTTAGTCAGAGGTGAAAGCCCAGGGCTCAACCTTGGAATTGCCTTTGATACTGGCTATCTTGAGTATGGAAGAGGTATGTGGAACTCCGAGTGTAGAGGTGAAATTCGTAGATATTCGGAAGAACACCAGTGGCGAAGGCGACATACTGGTCCATTACTGACGCTGAGGCTCGAAAGCGTGGGGAGCAAACAGGATTAGATACCCCTGTA
+
GGGGGGGGGGGGGGGGGGGGGGGGGGGGGGGGGGGGGGGGGGGGGGGGGGGGGGGGGGGGGGGGGGGGGGGGGGGGGGGGGGGGGGGGGGGGGGFGGGGGGGGGGGGFGGGGGGGGGGGGGFGFGGGGGGGFGGFFGGGGGGGGCFGGGGGGGGGGFGFGGGGGGGGGGFFEGEGGGFGGGBFCGGGGGGGGGGGEGGGGGGGGFCGGGEGDGGDG:FGCFF6<;<DFFFFGGCCDFFFG
@M00200:205:000000000-AKKM3:1:1101:6887:10890 1:N:0:1
ATTGGGCGTAAAGGGAGCGTAGGCGGATAGTTTAGTCAGAGGTGAAAGCCCAGGGCTCAACCTTGGAATTGCCTTTGATACTGGCTATCTTGAGTATGGAAGAGGTATGTGGAACTCCGAGTGTAGAGGTGAAATTCGTAGATATTCGGAAGAACACCAGTGGCGAAGGCGACATACTGGTCCATTACTGACGCTGAGGCTCGAAAGCGTGGGGAGCAAACAGGATTAGATACCCTAGTA
+
GGGGGGGFGGEGGGGGGGGGGGGGGGGGGGGFGFGGGGGGGGGGGGGGGGGGGGGGGGGGGGG9FGGDGGGGGGGGGGGGGGGGGGFGGGGGGGGGFGGFGGFGGGGDGGFFGG8EGGGGGGGGGGGGGGGGGGGGGGGGGGGGGGGGGGGGGGGGGGGGG?DGGGGGGGGGGGEGGGGFGGGFGGGGGGGGGGGGGGFGFGD5C*?4CGDGDG3CDG2<CGGG0FGEFFEGFFGFFFF?
@M00200:205:000000000-AKKM3:1:1101:16876:10901 1:N:0:1
ATTGGGCATAAAGAGCGCGTAGGCGGCCGTGCAAGTCGGTTGTGAAATCCCGGGGCTCAACCGCGGGACTGCGTCCGATACTGCACGGCTCGAGGCAGGTAGGGGAGAGTGGAATTCCCGGTGTAGCGGTGAAATGCGCAGATATCGGGAGGAACACCGGTGGCGAAGGCGGCTCTCTGGACCTGTCCTGACGCTGAGGCGCGAAAGCTAGGGGAGCGAACAGGATTAGATACCCGCGTA
+
GGGGGGGGGGGGGGGGGGGGGGGGGGGGGGGGGGGGGGGGGGGGGGGGGGGGGGGGGGGGGGGGGGGGGGGGGGEGGGGGGGGGGGGGGGGGGGGGGGGGGGGGGGGGGFGGGGGGGFFGGGGGGGGGGGGGGGFGGGGGGGFGGGGGGGGGGGGGGGGGGGGGGGGGGGGGGGGCGGGGGGGGGGGGGGGGGGGGEGGGGGGGGGGGCFFGGGFGFGGGGGGGFGG?FF<GGGGDEEFD
@M00200:205:000000000-AKKM3:1:1101:4664:10912 1:N:0:1
ATTGGGTTTAAAGGGAGCGTAGGCGGATAGTTTAGTCAGAGGTGAAAGCCCAGGGCTCAACCTTGGAATTGCCTTTGATACTGGCTATCTTGAGTATGGAAGAGGTATGTGGAACTCCGAGTGTAGAGGTGAAATTCGTAGATATTCGGAAGAACACCAGTGGCGAAGGCGACATACTGGTCCATTACTGACGCTGAGGCTCGAAAGCGTGGGGAGCAAACAGGATTAGATACCCTGGTA
+
GGA@F@CFEFGGFFEFGGGGCFGGGG7FEGGGGFGFGGGGFFGFFCFE<FGGGGC7EGFDGFFGGCFGGFDFGGCFGFGGAFGGFGAGGGGGGDEFFFFGGGCFFFFGGGGGFAEFGGGGGG=C4?EEFGCF<CFFCFE8DE?FGGFFGCC78?BDDEFGFGFDGDGDGGGGG6EFGGFFGC8DECE9AC:8?GGEGGGGGGEEEEC<EE@FDG>DE5*0;FFF<8C3AF5CEFFFA>F7
@M00200:205:000000000-AKKM3:1:1101:16807:10914 1:N:0:1
ATTGGGTATAAAGGGAGCGTAGGCGGATAGTTTAGTCAGAGGTGAAAGCCCAGGGCTCAACCTTGGAATTGCCTTTGATACTGGCTATCTTGAGTATGGAAGAGGTATGTGGAACTCCGAGTGTAGAGGTGAAATTCGTAGATATTCGGAAGAACACCAGTGGCGAAGGCGACATACTGGTCCATTACTGACGCTGAGGCTCGAAAGCGTGGGGAGCAAACAGGATTAGATACCCCAGTA
+
GGGGGGGGGGGGGGGGGGGGGGGGGGGGGGGGGGGGGGGGGGGGGGGGGGGGGGGGGGGGGGGGGGGGGGGGGGGGGGGGGGGGGGGGGGFGGGGGGGGGGGGGGGFGGGGGGGGGGGGGGGGGGGGGGGGGGGGGGGGGGGGGGGGGGEFGGGGGGGGGGGGGGGDEGGGGGGGGGGGGFGGGGGGGGGGGGGGGEFGGGF>E8EGGDEGGGGFGFGFFGGGGDFG@FF?GF>FFA3FC
@M00200:205:000000000-AKKM3:1:1101:8757:10927 1:N:0:1
ACTGGGTATAAAGAGCTCGTAGGCGGTTGGGCAAGTCGGGTGTGAAACCTCCAGGCTCAACCTGGAGCCGCCACCCGATACTGCTCTGACTCGAGTCCGGTAGGGGAGTGTGGAATTCCCGGTGTAGCGGTGAAATGTGTAGAGATCGGGAGGAACACCGGTGGCGAAGGCGGGTCTCTGGGCATCTCCTGACGCTGAGGCGCGAAAGCGTGGGGAGCAAACGGGATTAGATACCCCAGTA
+
GGGGGGGGGGGGGGGGGGGGGGGGGGGGGGGGGGGGGGGGGGGGGGGGGGGGGGGGGGGGGGGGGGGGGGGGGGGGGGGGGGGGGGGGGGGGGGGGGGGGEGGGGGGGGGGGGGGGGGGGGGGGGGGGGGFGGGGGFDFGGGGGFGFFGDGGGCFGGFGEGGGGGGGGGGCGGGEEFG9FGGGGGGC<<>E7<CGEGGGGGGEGGE)>CG8?EGF/75:C*/ADFDC0?F9:CFGC>@E?>
@M00200:205:000000000-AKKM3:1:1101:23489:10939 1:N:0:1
ACTGGGTTTAAAGCGCGCGCAGGTGGTTTCTTAAGTCTGATGTGAAAGCCCACGGCTCAACCGTGGAGGGTCATTGGAAACTGGGAGACTTGAGTGCAGAAGAGGATAGTGGAATTCCAAGTGTAGCGGTGAAATGCGTAGAGATTTGGAGGAACACCAGTGGCGAAGGCGACTATCTGGTCTGTAACTGACACTGAGGCGCGAAAGCGTGGGGAGCAAACAGGATTAGATACCCCAGTAAGA
+
GGFGGGGGGGGGGGGGGGGGGGGGGGGGGGGGGGGFGGGGGGGGGGGGGGGGGGGGGGGGGGFCGGGGGGGGGGGGGGGGGFGGGGGGGCGGGFGGGGGGGGGGGGGGGGGGGGGGFFGFC?E?FGGGGGGGGGFGGDCGGGGGAC<FGGGGGFBEEGGGGGGGEGGGFGC7CC@F9>BC;;:DFFFFFCG,D,8<CGFFEDGGGE3CGGGDGGDGBGFFDGF46D7?F=AF?8<CD59FFDA
@M00200:205:000000000-AKKM3:1:1101:6168:11006 1:N:0:1
ACTGGGTATAAAGGGCTCGTAGGCGGTTTGTCGCGTCGGGAGTGAAAACCAGGTGCTTAACACCTGGCTTGCTTCCGATACGGGCAGACTAGAGGTATTCAGGGGAGAACGGAATTCCTGGTGTAGCGGTGAAATGCGCAGATATCAGGAGGAACACCGGTGGCGAAGGCGGTTCTCTGGGAATATCCTGACGCTGAGGAGCGAAAGTGTGGGGAGCGAACAGGATTAGATACCCCAGTA
+
GGGGGGGDGGGGGGGGGGGGGGGGGGGGGGGGGGGGGGGGGGGGGGGGGGGGGGGGGGGGGEFGGFFGGGGGGGGGGGDCCDFGGDEGGGGGGGGGFGGGFFGGDGGGGGGGEGGGFGGFGFGFFGGGGGFCEGAFGEGGGF?,@FFCFGGGDDGGGGGG@GGGGCGGE7FGCCEFCFFFGGGGGGGEGFC9CEDC8EG?EGGG88CFGGGCEE<<>GEECGGF?C=?4=)2:<@5>>@9
@M00200:205:000000000-AKKM3:1:1101:6253:11030 1:N:0:1
ATTGGGTATAAAGGGAGCGTAGGCGGATAGTTTAGTCAGAGGTGAAAGCCCAGGGCTCAACCTTGGAATTGCCTTTGATACTGGCTATCTTGAGTATGGAAGAGGTATGTGGAACTCCGAGTGTAGAGGTGAAATTCGTAGATATTCGGAAGAACACCAGTGGCGAAGGCGACATACTGGTCCATTACTGACGCTGACGCTCGAAAGCGTGGGGAGCAAACAGGATTAGATACCCGCGTA
+
FGGCGFFEGGAEGFGFBEGGCGEGGGGDGGCFGGGEGFF9CFGGG9FGGF<FGGEGGGFCCCFGGGGGFGGGGGGGGCFEDGGFGGGDF<FC<FGGEF8FGG,CFFGGGFGGECGFFGEFGDFE9EFFFGGF,?<,A@FGG7,5A;EEDGCE@FFGGEGGDF=@C:7F>,>8CEECBFFGFGCCFFF9ACAFGG7C>,;;:?EC,*:FC=B7<GF)5>*0;*55=4C;AA<7+8:<BDFG
@M00200:205:000000000-AKKM3:1:1101:4028:11119 1:N:0:1
ACTGGGTTTAAAGGGAGCGTAGGCGGATAGTTTAGTCAGAGGTGAAAGCCCAGGGCTCAACCTTGGAATTGCCTTTGATACTGGCTATCTTGAGTATGGAAGAGGTATGTAGAACTCCGAGTGTAGAGGTGAAATTCGTAGATATTCGGAAGAACACCAGTGGCGAAGGCGACATACTGGTCCATTACTGACGCTGAGGCTCGAAAGCGTGGGGAGCAAACAGGATTAGATACCCTTGTA
+
GGGGGGGGGGGGGGGGGGGGGGGGGGEGGGGGGGGGGGGGGGGGGGGGGGGGGGGGGGG<FFGGGGGAFGGGGGGGGGGGGGGGGGGGGGGGGGGGGGGFGGGGGGGGGGGGGGGGGGGGGGGEGGGGGGGGGDGGGGGG@FGGGGGFFEGGGGGGGGGGGGFGCG7FGGCEGGGGGFGCGGGGFGGGGGFGGGGGGCFCFGGE:=DGCEGG>E37>EGEGG6>DFFEF6?DEFG=55CG
@M00200:205:000000000-AKKM3:1:1101:3724:11128 1:N:0:1
ATTGGGTTTAAAGGGCTCGTAGGCGGTTTGTCGCGTCGGGAGTGAAAACCAGGTGCTTAACACCTGGCTTGCTTCCGATACGGGCAGACTAGAGGTATTCAGGGGAGAACGGAATTCCTGGTGTAGCGGTGAAATGCGCAGCTATCAGGAGGAACACCGGTGGCGAAGGCGGTTCTCTGGGAATATCCTGACACTGAGGAGCGAAAGTGTGGGGAGCGCACATGATTAGATACCCCTGTACGAT
+
EFEGF9FGGFCFGFFGGGGGGGGGGGGGGGGGGGGGGDGGCGGGF<FGGGGDDGFGGGG<FGG:FGFFFGEF9FGGGGEGGGGGG@C7EFFEFDFFGGGCGFCFDGGC=8=BEGFGGGGGGGGGGGGGGGG7<>@D,@FE7+,,@F;3@,@7@D8FACFGG*::8CE<CFGGG*=BCGGGF69CGGG7<7+A+2;<ECFFGGGDC85*:AFDDGF53C**9C+2):C)9*6>+3A*<>79*(4-
@M00200:205:000000000-AKKM3:1:1101:9568:11130 1:N:0:1
ATTGGGTGTAAAGCGAGCGCAGGCGGTTCTTTAAGTCTGAAGTTAAAGGCAGTGGCTTAACCATTGTACGCTTTGGAAACTGGAGGACTTGAGTGCAGAAGGGGAGAGTGGAATTCCATGTGTAGCGGTGAAATGCGTAGATATATGGAGGAACACCGGTGGCGAAAGCGGCTCTCTGGTCTGTAACTGACGCTGAGGCTCGAAAGCGTGGGGAGCAAACAGGATTAGATACCCCTGTA
+
GGGGGGGGGGGGGGGGGGGGGGGGGGGGGGGGGGGGGGGGGGGGGGGGGGGFGGGGGGGGGGFGGGGGGGGGGGGGFGFGAFGGDGGGGGGGGGGEFGGGGGGGGEGGGFGFGGGCECGCGFGG9BEGGDGGGGCFE+@CCFCEFGGGGGGGG?<EEGEGGDFGGDEDGGDB8CFGGGGGGGFGGGFGGG6CEEGGF>;6FDGGGGGGGGGG7*8>5F@8CC5*.*7<B=>GGFGGF@B
@M00200:205:000000000-AKKM3:1:1101:6006:11254 1:N:0:1
ATTGGGCGTAAAGGGCTCGTAGGCGGTTTGTCGCGTCGGGAGTGAAAACGCCGTGCTTAACACGGCGCTTGCTTCCGATACGGGCAGACTAGAGGTATTCAGGGGAGAACGGAATTCCTGGTGTAGCGGTGAAATGCGCAGATATCAGGAGGAACACCGGTGGCGAAGGCGGTACACTGGGAATGACCTGACGCTGAGGAGCGAAAGTGTGGGGAGCGAACAGGATTAGATACCCGCGTA
+
FDEFFGGFGGGGGGGGGGGGGGGGGGEE@CFFBEGG7@F:7CGGGGGCGGGCGGGEGGGFC,C4>:=BCFDFGCEAFE7>4<:F:>CFGGFCFFGGGGGADCGCGDDFF<FGGGFGGGGF?EGGFFGFFCGC:CGG9C7CEFFGGGGCGGG7FCCE:FF<F7::**=CEF@CE*A+<9CCEGFCEGGGGC6<8A<CG*;C*9CC8CG7CC@CC*./5*:*9C8C02*5**6:3<:))5>E
@M00200:205:000000000-AKKM3:1:1101:8532:11333 1:N:0:1
ATTGGGTTTAAAGGGAGCGTAGGCGGATAGTTTAGTCAGAGGTGAAAGCCCAGGGCTCAACCTTGGAATTGCCTTTGATACTGGCTATCTTGAGTATGGAAGAGGTATGTGGAACTCCGAGTGTAGAGGTGAAATTCGTAGATATTCGGAAGAACACCAGTGGCGAAGGCGACATACTGGTCCATTACTGACGCTGAGGCTCGAAAGCGTGGGGAGCAAACAGGATTAGATACCCTCGTAAGA
+
GGGGGGGGGGGGGGGGGGGGGGGGGGGGGGGFGGGGGGGGGGGGGGGGGGGGGGGGGGGGFGGGGGGGGGGGGGGGGGGGGGGGGGGGGGGGGGGGGGGGGGGGGGGGGGGGGGGGGGGGGGGFGGGGGGGGGGGGGGGGGGGGGGDGGGGGGGGGGGGFGFG7EGGGGGGGGEGGGGGGFGGFGGGGFGGGG7DEGGGGFFGGGGGGGGGGFDBGFGGGGCFGFDGEFFFG;?:6FD:GG?B
@M00200:205:000000000-AKKM3:1:1101:27854:11359 1:N:0:1
ATTGGGTTTAAAGGGCTCGTAGGCGGTTTGTCGCGTCGGGAGTGAAAACGCCGTGCTTAACACGGCGCTTGCTTCCGATACGGGCAGACTAGAGGTATTCAGGGGAGAACGGAATTCCTGGTGTAGCGGTGAAATGCGCAGATATCAGGAGGAACACCGGTGGCGAAGGCGGTTCTCTGGGAATGACCTGACGCTGAGGAGCGAAAGGGTGGGGAGCGAACAGGATTAGATACCCCTGTAAGA
+
GGGGGGFGGGGGGGGGGGGGGGGGGGGGGGGGEGGGGGGGGGGGGFGGGGGGGGDGGGGGGGGGGGGGGGGGGGGGGCFGGGGGGGGGGGGFEGGGFGGFAFGGGDFEGGGGGGGGGGGFG@>DFFAFG7@BCFGFF:EEG7FGG<FCFFEDGCFGGGGGGGGCCCGGGCFG5CGGFCFGGCG6@9E8:FGGGEGEEGG?EGEEEED**0;EGD@G:EC=DDCG6FF??FFGGC05)<):C2>
@M00200:205:000000000-AKKM3:1:1101:13659:11387 1:N:0:1
ACTGGGTTTAAAGTGCGCGTAGGTGGTTTGTTAAGTTGAATGTGAAATCCCCGGGCTCAACCTGGGAACTGCATCCAAAACTGGCAAGCTAGAGTATGGTAGAGGGTGGTGGAATTTCCTGTGTAGCGGTGAAATGCGTAGATATAGGAAGGAACACCAGTGGCGAAGGCGACCACCTGGACTGATACTGACACTGAGGTGCGAAAGCGTGGGGAGCAAACAGGATTAGATACCCGAGTA
+
GGGGGGGGGGGGGGGGGGGGGGGGGGGGGGGGGGGGGGGGGGGGGGGGGGGGGGGGGGGGGGGGGGGGGGGGGGGGGGGGGGGGGGGGGGGGGGGGGGGGGGGGGGGGGGGGGGGGGGGGGGGGGGGGGGGGGGGGGGGGGGGFGGGGGGGGGGGGGGGGGGGGGGGGGGGGGGGGGGGGGGGGCGGGGGGGGGGGGGGGGGDEGGGGGGGGGGFGFGFFGGGG;<FFFCFGGGGGFFF=
@M00200:205:000000000-AKKM3:1:1101:2468:11398 1:N:0:1
ATTGGGCGTAAAGCGAGCGCAGGTGGTTTAATAAGTCTGATGTAAAAGGCAGTGGCTCAACCATTGTGTGCATTGGAAACTGTTAGACTTGAGTGCAGTAGAGGAGAGTGGAATTCCATGTGTAGCGGTGAAACGCGTAGATATTTGGAGGAACACCGGTGGCGAAAGCGGCTCCCTGGACTGTATCTGAACACGAGGACCGAAAGCGTGGGTAGCAACAAGGATTAGAAACCCCCGTAAAACC
+
CFGGGGGDGGGGGGGEDGECFGGCFFGGGFEFEFGGGGGGGGGG9F<F,FA7FCGGGGGGGFCGGCED@FEAFDFECF,9,,CC?,C<66,,=<C,CCCFFFCFC@8,:CFFGFGCFFC95?F9EEC=FE@FG,4+8>@7@,,,,7C,,>+CFB<=>>@=+:=7BCECFEEE*6*6,@*<491?D,,,2+,,,,*4:***42C:C*2);CDC*9>*392*****7:6)+*)9:CG7BFDG*44,
@M00200:205:000000000-AKKM3:1:1101:24223:11420 1:N:0:1
ACTGGGTTTAAAGGGCTCGTAGGCGGTTTGTCGCGTCGGGAGTGAAAACGCCGTGCTTAACACGGCGCTTGCTTCCGATACGGGCAGACTAGAGGTATTCAGGGGAGAACGGAATTCCTGGTGTAGCGGTGAAATGCGCAGATATCAGGAGGAACACCGGTGGCGAAGGCGGTTCTCTGGGAATGACCTGACGCTGAGGAGCGAAAGTGTGGGGAGCGAACAGGATTAGATACCCGTGTA
+
GGGGGGFFGGGGGGGGGGGGGGGGGGGGGCGGGGGGGGGGGGGGGGGGFGGGGGGGGGGGD,EC:FFF@FGGGGGGEF@FFFCFECFGGGGGGF?FGGGGGFGFGGGGGGGGGGGGGGGFF>CGGGE@FCF<F9F:C<C7@E>FF9;DFGCGGGFGGGGGGDEGGGGEGGGGGGGC?CG6F>FGGGGGGFGGGG*:C5;CGFG*8:CFG?:8CC5DB=>:C3@5?<F)/9A7CCC5);>*
@M00200:205:000000000-AKKM3:1:1101:5625:11460 1:N:0:1
ATTGGGCTTAAAGCGCGCGCAGGCGGTTTCTTAAGTCTGGTGTCTAAGTGCGGGGCTCAACCCCGTGACGCACTGGAAACTGGGAGACTTGAGTGCAGAAGAGGAGAGCGGAATTCCACGTGTAGCGGTGAAATGCGTAGAGATGTGGAGGAACACCAGTGGCGAAGGCGGCTCTCTGGACTGTAACTGACGCTGAGGCGCGAAAGCGTGGGGAGCAAACAGGATTAGATACCCCAGTA
+
GGGGGGGGGGGGGGGGGGGGGGGGGGGGGGGGGGGGGGGGGGGGGGGGGGGGGGGGGGGGGGGGGGGGGGGGGGGGGFGGGGGGGGGGGGGGGGGGGGGGGGGGGGGGGGGGGGGGGGGGGGGGGGGGGGGGCFGGGGGGGGGGGGGGGGGGGGGGGGG@FFGGGGGGGGGDGEGGGGGGGGGGGFFFGGGGGGDEDFFGGCG8CEGGGGEEGGEGFGG*/7;4:FGFFF<><C>*5@F
@M00200:205:000000000-AKKM3:1:1101:8206:11464 1:N:0:1
ACTGGGTTTAAAGTGAGCGTAGGCGGACATTTAAGTCAGGGGTGAAATCCCGGGGCTCAACCTCGGAATTGCCTTTGATACTGGGTGTCTTGAGTATGAGAGAGGTGTGTGGAACTCCGAGTGTAGAGGTGAAATTCGTAGATATTCGGAAGAACACCAGTGGCGAAGGCGACACACTGGCTCATTACTGACGCTGAGGCTCGAAAGCGTGGGGAGCAAACAGGATTAGATACCCTAGTA
+
GGGGGGGGGGGGGGGGGGGGGGGGGGDGGGGGGGGGGGGFGGGGGGGGGGGGGGGGGGGGGGGGGGGGGGGGGGGGGGGGGGGF8FGGGGGGGGGGGGGGGGGGDGGGGGGDGGGGGGGGGGGGGGFFGGFGGGGGGGGGGGGGGCFGGGGGGGGGGGGGGFGGEDGGDGEGGGGFGGEFGGFFGGGGGCFGEGGDGGGGGGDGGGGGGEEGGGBGEGGGFFGGBGFFFFFGGGG=5FFG
@M00200:205:000000000-AKKM3:1:1101:4584:11543 1:N:0:1
ACTGGGTATAAAGGGAGCGTAGGCGGATAGTTTAGTCAGAGGTGAAAGCCCAGGGCTCAACCTTGGAATTGCCTTTGATACTGGCTATCTTGAGTATGGAAGAGGTATGTGGAACTCCGAGTGTAGAGGTGAAATTCGTAGATATTCGGAAGAACACCAGTGGCGAAGGCGACATACTGGTCCATTACTGACGCTGAGGCTCGACAGCGTGGGGAGCAAACAGGATTAGATACCCCAGTA
+
GGGGGFFFGGGGGGGGGGGGGEGGGGGGGGGGGGGGGGGGGGGGFGGGGGGGGGGGGGGGGGGGGGGGGGGGGGGGGGGGGFCFGGGGGGGGGGFGGGGGGGGGFGGGGGGAE=FGGGG>EDFGGGGGGGGFGFGGGGG@FGGGGGGGGGDDCGGGDGGDFGGGGGGGEFGGGGGGGGGGGGGGGGGGGGGGGGGGGGGF5;CG*A5FGG>FGG:CDGCGGDGG1CD3AA?CGGGGFFFC
@M00200:205:000000000-AKKM3:1:1101:20158:11587 1:N:0:1
ATTGGGTTTAAAGGGCGCGTAGGCGGCGCGGAAAGTCAACGGTGAAAGCTCGGGGCTCAACCCCGAGTCGGCCGTCGATACTTCTGTGCTCGAGCACTGTAGAGGCAGGTGGAATTCCGGGTGTAGCGGTGGAATGCGTAGAGATCCGGAAGAACACCGGTGGCGAAGGCGGCCTGCTGGGCAGTAGCTGACGCTGATGCGCGACAGCGTGGGGAGCAAACAGGATTAGATACCCCGGTAAG
+
GGGGGGGGGGGGGGGGGGGGGGGGGGGGGGGCCCEFGGGGGGGGGGGGGGGGGGGGGGGGGGGGGGGGGGGGGGGGGGGGGGGGGGGGGGGGGGGGGGGGGGGGGGGGGGGGGGGGGGGGGCFGGGGGGGGGGFFGGGGGGGGGGGGGGGGGGGGGGGGGGGGGGGGGGGGGGGGGFGGGGGGGGGGGGGGDEDDGGGGGGGGCEGGGGGGGDGFGFGGGGGGDB7C?FF4:3C69:<7CGF
@M00200:205:000000000-AKKM3:1:1101:20941:11607 1:N:0:1
ACTGGGTATAAAGCGAGCGCAGGTGGTTTAATAAGTCTGATGTAAAAGGCAGTGGCTCAACCATTGTGTGCATTGGAAACTGTTAGACTTGAGTGCAGTAGAGGAGAGTGGAATTCCATGTGTAGCGGTGAAATGCGTAGATATATGGAGGAACACCGGTGGCGAAAGCGGCTCTCTGGACTGTAACTGACACTGAGGCTCGAAAGCGTGGGTAGCAAACAGGATTAGATACCCGAGTA
+
GGGGGGGGGGGGGGGGGGGGGGGGGGGGGGGFGFGGGGGGGGGGGGGGGGGGGGGGGGGGGFGGGFGGGGGGGGGFGGGGGGGGGGGGGGGGCGGGAGGFGGGCGGFGGGCFCFGGGGGGFGGGFGG>FEGGGFGGDFGGGGGGGGGGGFGGGGGGGDEGGCGGG:>FFEDGGGGGGGEFGGGGGGGGGFFGGGFGDFGGGGGGC5DDGGGCFBAFF=CFGGFGF7=EF=CC+<B3;A.
@M00200:205:000000000-AKKM3:1:1101:5810:11616 1:N:0:1
ATTGGGTATAAAGGGCTCGTAGGCGGTTTGTCGCGTCGGGAGTGAAAACGCCGTGCTTAACACGGCGCTTGCTTTCGATACGGGCAGACTAGAGGTATGCAGGGGAGAACGGAATTCCTGGTGTAGCGGTGAAATGCGCAGATATCAGGAGGAACACCGGTGGCGAAGGCGGTTCTCTGGCCTGTAACTGACACTGAGGCTCGAAAGCGTGGGGAGCAAACAGGATTAGATACCCCAGTA
+
GGGGGGGGGGGGGGGGGGGGDGGGGGGGGGGGGGFGGGGGGGGGGGGGGGGGGGEGGGGGGGGEGGGGGGGGGGGGGGGGGFGGGGGGGGGCFGGGGGGG<DGEGDGGGGGGGGGGDFGGGGGFGGGGGGGGGGGGGGGGGGGGGGGFGGE@FGGGGGGGGDGGECEGEDFCBEGGFGGG8CFGGCGGGCFGGGGGG?FGG4=CFEDCEEGGGGFGFGCGFFFG?FGFFFFGGF8FF>FG
@M00200:205:000000000-AKKM3:1:1101:19927:11655 1:N:0:1
ATTGGGTTTAAAGGGCTCGCAGGCGGTTTCTTAAGTCTGATGTGAAAGCCCCCGGCTCAACCGGGGAGGGTCATTGGAAACTGGGAAACTTGAGTGCAGAAGAGGAGAGTGGAATTCCACGTGTAGCGGTGAAATGCGTAGAGATGTGGAGGAACACCAGTGGCGAAGGCGACTCTCTGGTCTGTAACTGACGCTGAGGAGCGAAAGCGTGGGGAGCGAACAGGATTAGATACCCTTGTA
+
GGGGGGGGGGGGGGGGGGGGGGGGGGGGGGGGGGGGGGGGG9FGGGGGGGGGGGGGGGGGGGGGGGGGGGGGGGGGGGGGGGGGGGGGGDGGGGGGGGGGGGGGGGGGGGGFGGGGGFGGDFGGGGGGGGGGGGGFGGEGGDFFFGGGGGGGGGGGFGGG:9CGCFGGGGGGGGGGGGFGGGGGFGC?F>EFGGGDEFGGGGGGGGGGGGGGGGDDDGDGC)*9:C7>FFACCFFFFFFG
@M00200:205:000000000-AKKM3:1:1101:3347:11656 1:N:0:1
ATTGGGTTTAAAGCGCACGTAGGCGGACTTTTAAGTCAGGGGTGAAATCCCGGGGCTCAACCCCGGAACTGCCTTTGATACTGGAAGTCTTGAGTATGGTAGAGGTGAGTGGAATTCCGAGTGTAGAGGTGAAATTCGTAGATATTCGGAGGAACACCAGTGGCGAAGGCGGCTCACTGGACCATTACTGACGCTGAGGTGCGAAAGCGTGGGGAGCAAACAGGATTAGATACCCTGGTAAGA
+
GGGGGGGGGGGGGGGGGFGFGGGGGGGGGGGGGDFAFFGGGGGGGGGGGFGFEGGGGGGGGGGGEFGGEGGFFGGGGGGGGGGGGGGFFFGFFFFGFEGFGGGGDFFGGGGFGGGD9FFGGCFFFGGGGGGFDFEGGEFGGGGGGGFGGGGGGGDG?FFCFFGGGGGGEGGGGCE:BCGGCEFFD??CCFGGEE3EEEG6CFGEEEDG8=CEGGBGEGFFGCGGFF73/9<FF607<:FCD<D
@M00200:205:000000000-AKKM3:1:1101:8611:11671 1:N:0:1
ATTGGGTGTAAAGGGAGCGTAGGCGGATAGTTTAGTCAGAGGTGAAAGCCCAGGGCTCAACCTTGGAATTGCCTTTGATACTGGCTATCTTGAGTATGGAAGAGGTATGTGGAACTCCGAGTGTAGAGGTGAAATTCGTAGATATTCGGAAGAACACCAGTGGCGAAGGCGACATACTGGTCCATTACTGACGCTGAGGCTCGAAAGCGTGGGGAGCAAACAGGATTAGATACCCTCGTA
+
GGGGGGGGFGGGGGGGGGGGGGGGGGGGGGGGGGGGGGGGGGGGGGGGGGGEGGGGGGGGGGGGGGGGGGGGGGGGGGGGGGGGGGGGGGGGGGGGGGGGGGGGGGGGGGGFFGGGGGGGGGGGFGGGGGGGGGDGGGFGGGGGGGFGGGGGGGGGFFFGGGGEGGGEGGGGGGGGGGGDFFFFGGGGFGFGGGGEGGGCGFGGGD<CGGGGGGDDEGGGGGGG?FG@FFCFG8C68AFG
@M00200:205:000000000-AKKM3:1:1101:24675:11683 1:N:0:1
ATTGGGTTTAAAGCGAGCGCAGGTGGTTTAATAAGTCTGATGTAAAAGGCAGTGGCTCAACCATTGTGTGCATTGGAAACTGTTAGACTTGAGTGCAGTAGAGGAGAGTGGAATTCCATGTGTAGCGGTGAAATGCGTAGATATATGGAGGAACACCGGTGGCGAAAGCGGCTCTCTGGACTGTCACTGACACTGAGGCTCGAAAGCGTGGGTAGCAAACAGGATTAGATACCCCAGTA
+
GGGGGFFGGFGGGGGGGGGGEGGFGGGGGGGGGFGGGGGGGGGGGGGGGGGGGGGGGGFGGGGGGGGGGGGEFGGGGGGGGGGGGGGGFFCEEGGGGGGGGGGC,BFGGGGGGGDGGGGGGGGGGGGEFGGGAEGFGGGECFGCFGGFEGGEGGGGGDFGGFGGC7B3=ECEG>EGFF,>D9FGGFDGGGGGGGGGFFFGGDGGGCFGGGGEFFEDF,<C<<8D;+8<+17:EFCCBFA
@M00200:205:000000000-AKKM3:1:1101:14881:11685 1:N:0:1
ATTGGGTTTAAAGGGAGCGTAGGCGGACATTTAAGTCAGGGGTGAAATCCCGGGGCTCAACCTCGGAATTGCCTTTGATACTGGGTGTCTTGAGTATGAGAGAGGTGTGTGGAACTCCGAGTGTAGAGGTGAAATTCGTAGATACTCGGAAGAACACCAGTGGCGAAGGCGACACACTGGCTCATTACTGACGCTGAGGCTCGAAAGCGTGGGGAGCAAACAGGATTAGATACCCCGGTA
+
GGGGGGGGGGGGGGGGGGGGGGGGGGGGGGGGGGGGGGGGGGGGGGGGGGGGGGGGGGGGGGGGGGGGGGGGGGGGGGGGGGGGGGGGGGGGGGGGGGGGGGGGGGGGGGGGGGGGGGGGGGGGGGGGGGGGGGGGGGGGGGGG,CFCGGEGGGGGGGGGGGGGEGGCFGCGGGGGGGG>GGGGGEFGGGGGGGGGGFGGGGGGGGG48EEDEEEGFGGGGGGGFGGFFFFFGF@3@EED
@M00200:205:000000000-AKKM3:1:1101:2226:11687 1:N:0:1
ATTGGGTATAAAGGGCGCGTAGGCGGCCGATTAAGTCGGGGGTGAAAGCCTGTGGCTCAACCACAGAATTGCCTTCGATACTGCATGGCTTGAGACCGGAAGAGGTTAGTGGAACTGCGAGTGTAGAGGTGAAATTCGTAGATATTCGCAAGAACACCAGTGGCGAAGGCGGCTGACTGGTCCGGTTCTGCCGCTGAGGCGCGAAAGCGTGGGGAGCAAACAGGTTTAGATACCCGTGTA
+
GGGGGGGGGGGGGGGGGGGGGGGGGGGGGGGGGGGGGGGGGGGGGGGGGGGGGGGGGGGGGGGGGGGGGGGGGGGGGGGGGGGGGGGGFGGGGFEGGGGGGGGGGGDGDGGGGGGGGGGGGGGGFGFGGGGGFGGGGGGGGFGFCGGGGGGGGGGGGGGFGG?EGFEGGFECCECB8FG7EGGGD?EEGG+9EEG==>5:CCCGGEGGGGEEGGFD:CFGG4:5)0::BFFG:@FG5<5C
@M00200:205:000000000-AKKM3:1:1101:27560:11700 1:N:0:1
ATTGGGTGTAAAGGGAGCGTAGGCGGATAGTTTAGTCAGAGGTGAAAGCCCAGGGCTCAACCTTGGAATTGCCTTTGATACTGGCTATCTTGAGTATGGAAGAGGTATGTGGAACTCCGAGTGTAGAGGTGAAATTCGTAGATATTCGGAAGAACACCAGTGGCGAAGGCGACATACTGGTCCATTACTGACGCTGAGGCTCGAAAGCGTGGGGAGCAAACAGGATTAGATACCCCGGTAAGA
+
GGGGGGFGGGGGGGGGGGGGGGGGGGGGGGGGGGGGGGGGGGGGGGGGGGGGFGGGGGGGGGFGGGFFDGGGGGGGFGGGGGGGGGGCGGGGGGGGFGGGGGGGGGGGGFGGGGGGGFGGGGGGGGGGGGGGGGFGGGGGGGGGGGGGGGGGGGGGGGGGGGGGGGGGGGGGGGDEFGGFFFFFG9DGGFGGGGGGDF5CEG5:DGGGGGGGG5B35C*AFFCF?6@=FF?F9>EDBEDEG<)
@M00200:205:000000000-AKKM3:1:1101:2300:11713 1:N:0:1
ATTGGGTTTAAAGGGAGCGTAGGCGGACATTTAAGTCAGGGGTGAAATCCCGGGGCTCAACCTCGGAATTGCCTTTGATACTGGGTGTCTTGAGTATGAGAGAGGTGTGTGGAACTCCGAGTGTAGAGGTGAAATTCGTAGATATTCGGAAGAACACCAGTGGCGAAGGCGACACACTGGCTCATTACTGACGCTGAGGCTCGAAAGCGTGGGGAGCAAACAGGATTAGATACCCCCGTAAGA
+
FCGGGGC@FGFGGGCCCEEGGGGGGGGGGGGFFGFGGGGGGGCFFFEFGGGGGGGGGGGGGGGGGGGDGG<9CEFGGFGGGFDCFGGGGFGGGFECFGGGGGGGEGFFGGGGGCGGGGG7FFGGGGGGGGFFFGFFGGGCGGGFGGGFF7FGGF8F><FFGGC7:<E@B7<E5CCCCCFFGFGFGFFGGG?,A*9?EGFGCFGGEE55=CGGGD=D@CCFFG*122;>F44:@,+1.<DGGF2
@M00200:205:000000000-AKKM3:1:1101:5705:11735 1:N:0:1
ATTGGGTATAAAGCGAGCGCAGGTGGTTTAATAAGTCTGATGTAAAAGGCAGTGGCTCAACCATTGTGTGCATTGGAAACTGTTAGACTTGAGTGCAGTAGAGGAGAGTGGAATTCCATGTGTAGCGGTGAAATGCGTAGATATATGGAGGAACACCGGTGGCGAAAGCGGCTCTCTGGACTGTCACTGACACTGAGGCTCGAAAGCGTGGGTAGCAAACAGGATTAGATACCCTCGTA
+
GGGGGGGGGGGGGGGGGGGGGGGGGGEGGGGGGGFGGGGGGGGGGGGGGGGGGGGGGGGGGGGGGGGGGGGGGGGGGGGGGGGGGGGGGGGGGGGGGGGGGFGGGGGGGGFGGGGGGGGGGGGGGGGEGGGGGGGGGGGGGGGGGGFFGGCEFGGGGGGGGGGGGGGGGGGGGGGGGGGGGGGGGGGGGGGGGGCACFGCFDEG>EGGGCGDG?BFFFGGGGG4.:C4FFEFGFFGB>E
@M00200:205:000000000-AKKM3:1:1101:7563:11738 1:N:0:1
ATTGGGTGTAAAGGGCTCGTAGGCGGTTTGTCGCGTCTGCCGTGAAAGTCCGGGGCTCAACTCCGGATCTGCGGTGGGTACGGGCAGACTAGAGTGATGTAGGGGAGACTGGAATTCCTGGTGTAGCGGTGAAATGCGCAGATATCAGGAGGAACACCGGTGGCGAAGGCGGTTCTCTGGGAATGACCTGACGCTGAGGAGCGAAAGTGTGGGGAGCGAACAGGATTAGATACCCTAGTA
+
GGGGGGGGGGGGGGGGGGGGGGGGGGGGGGGGGGGGGGGGGGGGGGGGGGGGGGGGGGGGGGGGGGGGGGGGGGGGGGGFFGGGGGGGGGGGGGEFFEGGGGGGGGGGGGGGGGGGGGGGGGGGGGGGGGGGGGGGGGGGGGGGGGGGGGGFGGGFGGGGGGGGGGGGGGGGGGGGGGGGGGGGGEFGGGFGGGDGGGGGCGGGC=DGFECEGDFDBG>EGD8C?GGFFFFFFGDFFFFC
@M00200:205:000000000-AKKM3:1:1101:5872:11751 1:N:0:1
ATTGGGCATAAAGGGAGCGTAGGCGGACATTTAAGTCAGGGGTGAAATCCCGGGGCTCAACCTCGGAATTGCCTTTGATACTGGGTGTCTTGAGTATGAGAGAGGTGTGTGGAACTCCGAGTGTAGAGGTGAAATTCGTAGATATTCGGAAGAACACCAGTGGCGAAGGCGACACACTGGCTCATTACTGACGCTGAGGCTCGAAAGCGTGGGGAGCAAACAGGATTAGATACCCCCGTA
+
GGGGGGGGGGGGGGGGGEGGGGGGGGGGGGGGGGGGGGGGGGGGGGGGGFGGGGGGGGGGFGGGGGGGGGGGFGFGGGGGGFGGGGGGFGGGGGGGGGGGGGGGGGGGGGGGGGGGGGGGGGGGGGGGGGGGGGGGGGGGGGGGGFFGFGGGGGFFF7FGGGGGGGDEGGDGGGGFGFGGGGGGGGGCGGGGGCDEGGGGFGEGGGGGDEGGGGFGFGFCCFGGFGGBFF)2<3A<>7>G
@M00200:205:000000000-AKKM3:1:1101:9935:11755 1:N:0:1
ATTGGGTTTAAAGGGTGCGTAGGCGGCTTATTAAGTCAGGGGTGAAAGACGGTGGCTCAACCATCGCAGTGCCTTTGATACTGATGAGCTTGAATATACTAGAGGTAGGCGGAATGTGACAAGTAGCGGTGAAATGCATAGATATGTCACAGAACACCGATTGCGAAGGCAGCTTACTATGGTATTATTGACGCTGAGGCACGAAAGCGTGGGGATCAAACAGGATTAGATACCCTGGTA
+
DGGGGGGGGGGGGGGGGGGGGGGGGGGGGGGGGGGGGGGGGGGGGGGGGGGGGGGGGGGGGGGGGGGGGGGGGGGGGGGGGGGGGGGGGGGGFGGGGGGGGFGGGGGGGGGGGGGGGGGGGGGGGGGGGGGGGGGGGGGGGGGGGGGFGGGGGGGGGGGCGGGGGGDGGGGGGGGGGGGGGGGGGDCGGFGCEGGG55CGEF55CEDGGGEGDE3<8ECEGGG:@GGF*@CGGGGGFFFF
@M00200:205:000000000-AKKM3:1:1101:17140:11777 1:N:0:1
ACTGGGTTTAAAGCGCGCGTAGGTGGCTTGATAAGCCGGTTGTGAAAGCCCCGGGCTCAACCTGGGAACGGCCGCCGGAACTGTCAAGCTAGAGTGCAGGAGAGGAAGGTAGAATTCCCGGTGTAGCGGTGAAATGCGTAGAGATCGGGAGGAATACCAGTGGCGAAGGCGGCCTTCTGGACTGACACTGACACTGAGGTGCGAAAGCGTGGGTAGCAAACAGGATTAGATACCCCCGTA
+
CEGFGFFGGGGGFEGGCFGGDCGGGGF<FGFGGGGDFGGGGGGGGGG9FCCC:C:FGGGGGGC,6C8FEEGE+++@F@4>FFGGGAAC<FFB9E<D9FEFGG8+FFDFGFAEFGG?>AFECFGGDGGGGGGFGGGGGE@@E7BF>@D7>7*>FAFFAF9>CBFE7FGGDC*=E58CF9,F+<A*++<CCGGF?FF?F+8+:6C>C8>FGGEG5C7*7C+<FG6DBFGF4?<FGEF7>:@E
@M00200:205:000000000-AKKM3:1:1101:24102:11800 1:N:0:1
ATTGGGTATAAAGGGAGCGTAGGCGGATAGTTTAGTCAGAGGTGAAAGCCCAGGGCTCAACCTTGGAATTGCCTTTGATACTGGCTATCTTGAGTATGGAAGAGGTATGTGGAACTCCGAGTGTAGAGGTGAAATTCGTAGATATTCGGAAGAACACCAGTGGCGAAGGCGACATACTGGTCCATTACTGACGCTGAGGCTCGAACGCGTGGGGAGCAAACAGGATTAGATACCCTAGTA
+
GFGGGGEGGGGGGGGGGGGGGGGGGGGGDGGGGGGGGGGGGGGGGGGGGGGGGGGGGGGGGGGGGGGFFGGGGGGGGGGGGGGGGGGGGGGGGGGGFGGGGGGGGFGGGGGGGGGGGGGGGGGGGGGGGGGFGGGGGGGGGGGGGGGGGGDGGGGGGGGGGGGGGGGCEGGGDGGGGGGFGGGGGGG7CFGGGGC*:FFGGGGGC,)7EEGGDEBDDGGGGGGGFGGFFFFGGGD=FFFG
@M00200:205:000000000-AKKM3:1:1101:5694:11820 1:N:0:1
ATTGGGTGTAAAGGGAGCGTAGGCGGATAGTTTAGTCAGAGGTGAAAGCCCAGGGCTCAACCTTGGAATTGCCTTTGATACTGGCTATCTTGAGTATGGAAGAGGTATGTGGAACTCCGAGTGTAGAGGTGAAATTCGTAGATATTCGGAAGAACACCAGTGGCGAAGGCGACATACTGGTCCATTACTGACGCTGAGGCTCGAAAGCGTGGGGAGCAAACAGGATTAGATACCCGCGTA
+
GGGGGGGGGGGGGGGGGGGGGGGGGGEGGGGGGGGGGGGGGGGGGGGGGGGGGGGGGGGGGGGGGGGGGGGGGGGGGGGGGGGGGGGGGGGGGGGGGGGGGFGGGGGGFGGGGGGGGGGCGGGGGFGGGGGFGGGGGGGFGGGGGGGFCFGGGGFGGGGGGGFGGGGGGGGGGGGGGGGGGGGGGABEGGGGDEGGGFGGFGGG?GGGGGGGGGDGDCCFGFFGFGGFFFFGG:E3>EFG
@M00200:205:000000000-AKKM3:1:1101:12283:11821 1:N:0:1
ACTGGGTTTAAAGCGCGCGCAGGCGGTTAATTAAGTTGGGTGTTTAAGCCCGAGGCTCAACCTCGGTTCGCATCCAAAACTGGTTGACTTGAGTGTAGGAGAGGAAAGTGGAATTCCACGTGTAGCGGTGAAATGCGTAGAGATGTGGAGGAACACCAGTGGCGAAGGCGACTCTCTGGCCTATAACTGACGCTGAGGCGCGAAAGCGTGGGGAGCAAACAGGATTAGATACCCTCGTA
+
GEEFGGGGGFCAFGGGGGGGECG>FG:@66E<CFA@@CAFGGG@FGGGGGGGGDCGGGFFG8EFGCGFEB=C+@FFAFCFEEGFFGE<DEFFEEBFGF??FCFGCE=FCEFFGGGFFDF@BBFGFGFGC:DF<DFF@+@BFBCFGGGFFGGEGFDFCFGFCCFG*>EGGGCGG*??BF,,=CCFBCGGGCFGGCC5@8=:EDCC*:5/::C5>;555:FGGGD7):64@*-2@<+*)7>
@M00200:205:000000000-AKKM3:1:1101:5302:11847 1:N:0:1
ACTGGGCTTAAAGCGAGCGCAGGTGGTTTATTAAGTCTGGTGTAAAAGGCAGTGGCTCAACCATTGTATGCATTGGAAACTGGTAGACTTGAGTGCAGGAGAGGAGAGTGGAATTCCATGTGTAGCGGTGAAATGCGTAGATATATGGAGGAACACCGGTGGCGAAAGCGGCTCTCTGGACTGTAACTGACACTGAGGCTCGAAAGCGTGGGTAGCAAACAGGATTAGATACCCCTGTA
+
GGGGGGGGGGGGGGGGGGGGGGGGGGGGGGGGGGGGGGGGGGGGGGGGGGGGGGGGGGGGGGGGGGGFGGGGGGGGGGGGGGGGGGGGGGGGGGGGGGGGGGGGGGGGGGDGGGGGGGGGGGGGGGGEGGGGGGGGGGGGEDFDFGGGGGDGGGGGGGGGGGGGGGGGGGGGGGGGGGCFGGGGGGGGGGGGGGGFGGGGGDDFCEGGGG>7FF>FF768CF*2)273;=EDCFFGFFF
@M00200:205:000000000-AKKM3:1:1101:10899:11863 1:N:0:1
ATTGGGCTTAAAGGGCGCGTAGGCGGGATGGCAAGTCGGTCGTGAAATCCCTCGGCTCAACCGAGGAACGTCGATCGATACTGCTGTTCTTGAGGATTGCAGAGGAGACTGGAATTCCCGGTGTAGCGGTGAAATGTGTAGAGATCGGGAGGAACACCGGTGGCGAAGGCGGGTCTCTGGGCATCTCCTGACGCTGAGGCGCGAAAGCGTGGGGAGCAAACGGGATTAGATACCCTAGTA
+
GGGGCGGG<FEDFF@FEEGGEFCFEGGCFGGGGFFEGE@FGGGGGGGGGGGGGGGGGGDFGFGGG:@FFGGGEGGGGGGGG<DGGFEFFEGGGGGGGGEDGE?FGGGEGFGGGFGGGGGGECCG:FGGGCFGGDGFCFDFGGGGGGGGCCGGGGGFGGFG:FEFGGGGGGGGDGGGGGFGGGGGGGGGGGCFGGCC8@FGGGGC8CGGG5CEGG3>>*;CFCEC09F?F?D7+,+08>97
@M00200:205:000000000-AKKM3:1:1101:20428:11886 1:N:0:1
ATTGGGTTTAAAGGGCTCGTAGGCGGTTTGTCGCGTCGGGAGTGAAAACCAGGTGCTTAACACCTGGCTTGCTTTCGATACGGGCAGACTGGAGGTATGCAGGGGAGAACGGAATTCCTGGTGTAGCGGTGAAATGCGCAGATATCAGGAGGAACACCGGTGGCGAAGGCGGTTCTCTGGGCATTACCTGACGCTGAGGAGCGAAAGTGTGGGGAGCGAACCGGATTAGATCCCTTGTA
+
FFGGGFGGGFFGGGGGGGGGGGGGGG:FGGGACFGGGGGG7FGGGGGGF7FGGFGFGGGGFAF=EC8,<FFFCEGFGGGGGFGGGCFFFGCGGGGGFFEDFGFGG>EEGFEGG7DFFGGGGFF<FGGGGGCGFFGFGGDEEEFGGGFFFDGG@FG,>FEGGEGGGEECEGEE:>BFGGGGCG=FGBCFFGGFG5CECCGFGC5>E=DGF:+;EG))0/:/))*7(1976*)*32+:5@B
@M00200:205:000000000-AKKM3:1:1101:18525:11939 1:N:0:1
ATTGGGTTTAAAGGGAGCGTAGGCGGACATTTAAGTCAGGGGTGAAATCCCGGGGCTCAACCTCGGAATTGCCTTTGATACTGGGTGTCTTGAGTATGAGAGAGGTGTGTGGAACTCCGAGTGTAGAGGTGAAATTCGTAGATATTCGGAAGAACACCAGTGGCGAAGGCGACACACTGGCTCATTACTGACGCTGAGGCTCGAAAGCGTGGGGAGCAAACAGGATTAGATACCCCAGTA
+
GGGGGGGGGGGGGGGGGGGGGGGGGGGGGGGGGGGGGGGGGGGGGGGGGGGGGGGGGGGGFGGGGGGGGGGGGGGGGGGGGGGGGGGGGGGGGGGGGGGGGGGGGGGGGGGGGGGGGGGGGGGGGGGGGGGGGGGGGGGGCFGGGGGGGGGGGGGGGGGGGGGGGGGGGGGGGEGGEGGGGGGGGGGFGDFGGGGGC>FGFFGGGG3DEEEGGGEDEGGG5DGGFGGFFFFGG68CBDFG
@M00200:205:000000000-AKKM3:1:1101:17543:11952 1:N:0:1
ATTGGGTTTAAAGAGCGTGTAGGCGGCCAGGTAGGTCAGCTGTGAAAACTCGAGGCTCAACCTCGAGATGTCGGCTGAAACCATCTGGCTAGAGTCCGGAAGAGGAGAATGGAATTCCCGGTGTAGCGGTGAAATGCGCAGATATCGGGAAGAACACCCGTGGCGAAGGCGGTTCTCTGGGACGGTACTGACGCTGAGACGCGAAAGCGTGGGGAGCGAACAGGATTAGATACCCCCGTA
+
GGGGGGGGGGGGGGGGDGGGGGGGGGDFGGCGGGGGGCDFFGGGGGGFGGGGGGGGGGGGGFFGGGEFGGFGGGGFEGAGGD<@FFFFGGGGFFFEC+>+FF8EFFEE<FGGGGFCEFFGGGG7FFGGGGGGGGGGGGGGECGGGGGGG7@FGFG,DFFGGGGGGGE:>F@@=CG?EFGGF2=**=*/<@FGEEG58B?F5>7*:=)222AEDG:<)2:CG<*9<FG2*@):3@6>))85
@M00200:205:000000000-AKKM3:1:1101:13422:11967 1:N:0:1
ACTGGGTTTAAAGGGAGCGTAGGCGGACATTTAAGTCAGGGGTGAAATCCCGGGGCTCAACCTCGGAATTGCCTTTGATACTGGGTGTCTTGAGTATGAGAGAGGTGTGTGGAACTCCGAGTGTAGAGGTGAAATTCGTAGATATTCGGAAGAACACCAGTGGCGAAGGCGACACACTGGCTCATTACTGACGCTGAGGCTCGAAAGCGTGGGGAGCAAACAGGATTAGATACCCCAGTACGAT
+
GGGGGGGGGGGGGGGGGGGGGGGGGGGGGGGGGGGGGGGGGGGGGGGGGGGGGGGGGGGGGGGGGGGGGGGGGGGFGGGGGGGGGGGGGGGGGGGGGGGGGGGGGGGGGGGGGGGGGGGGGGGGGGGGGGGGGGGFGGGGGGGGGGGGGCECGGGGGGGGGGGGGGGGGGGGGEGGGGGCFEEFGGGGGGGGGGDCGCCFFGGGGGGCEGGGGD>5>FGGGGGD?FG>FFFGGGGFFEFG*,(,
@M00200:205:000000000-AKKM3:1:1101:24376:11979 1:N:0:1
ACTGGGTATAAAGGGCGCGTAGGCGGCTTTATAAGTCGGGGGTGAAAGCCTGTGGCTCAACCACAGAATTGCCTTCGATACTGTATGGCTTGAGACCGGAAGAGGTTAGTGGAACTGCGAGTGTAGAGGTGAAATTCGTAGATATTCGCAAGAACACCAGTGGCGAAGGCGGCTGACTGGTCCGGTTCTGACGCTGAGGCGCGAAAGCGTGGGGAGCAAACAGGATTAGATACCCGTGTAAGA
+
GGGGGGGGGGGGGGGGGGGGGGGGGGGGGGGGGGGGGGGGGGGGGGGGGGGGGGGGGGGGGGGGGGGGGGGGGGGGGGGGGGGGGGGGGGGGGGGGGGGGGGGGGGGGGGGGGGGGGGGGG:FFFFGGGGGGGGGGGGGFGGGGGGGGGGGG7CFGFDFGGGGGGGEGCFGDEGGGFGGGGGGGGEGEGFF7;5CEEFGGGGGGGCDFG:EGGE3>DGGGGFGGFGG?6=<:FC?C))87><F
@M00200:205:000000000-AKKM3:1:1101:27891:11985 1:N:0:1
ATTGGGTGTAAAGCGAGCGCAGGTGGTTTAATAAGTCTGATGTAAAAGGCAGTGGCTCAACCATTGTGTGCATTGGAAACTGTTAGACTTGAGTGCAGTAGAGGAGAGTGGAATTCCATGTGTAGCGGTGAAATGCGTAGATATATGGAGGAACACCGGTGGCGAAAGCGGCTCTCTGGACTGTAACTGACACTGAGGCTCGAAAGCGTGGGTAGCAAACAGGATTAGATACCCGCGTA
+
GGGGGGGGGGGGGGGGGGEGDGGFGGGGGGGGGGGGGGGGGGG@EFFFGGGGGGGGGGGGGGGGFFGGGGGGFFFGGGGGGGGGGGGGGGGDGGGGGGGGGGGGFGGGGFGGGGGGGDGGGGGGGGGGGGGGGGGFGGGGGGGGFGGGCFDGGGGGGCEGGGFGEEEGFCBE6BFGGGGFGDGGGGCEGGGGFGGGGFECGDGF>EGGEGGGGFFFAF8;CGGGF=DEAAEC8<:DBE>
@M00200:205:000000000-AKKM3:1:1101:3269:11996 1:N:0:1
ACTGGGTATAAAGGGTACGTAGGCGGCGCTGTTAGTCGGGTGTGAAATCCCTCGGCTCAACCGAGGAACCGCGCCCGATACTGCAGTGCTTGAGGGAGACAGAGGTAAGCGGAACTGATGGTGGAGCGGTGAAATGCGTTGATATCATCAGGAACACCGGTGGCGAAAGCGGCTTACTGGGTCTCTTCTGACGCTGAGGTACGAAAGCCAGGGGAGCGAAGGGGATTAGATACCCCAGTAAGA
+
GFGGGGFFGGGGGGGGGGGGGGGGGGGGGEGGGGGFGGGGGGGGGGGGGGGGGFGGGGGGFGGGGGGGF<FEEF7CFGEGGGGGGGGGGGAFGGGGGGFGGGGGGGGGGGGGDF@DBFEEGFGGGGGGGGCFGGFGGEGGGGFFF9FGFBFGGGGGGGGGEGGGGGEFGGCEEEEG6?FCFC<<+BFGCFGGGD3CGGGCFGGGGGGG**AEE*)9578=DDGGFG446F<GF6<C>D4CF2A
@M00200:205:000000000-AKKM3:1:1101:28291:12003 1:N:0:1
ATTGGGCTTAAAGGGCTCGTAGGCGGTTTGTCGCGTCGGGAGTGAAAACGCCGTGCTTAACACGGCGCTTGCTTCCGATACGGGCAGACTAGAGGTATTCAGGGGAGAACGGAATTCCTGGTGTAGCGGTGAAATGCGCAGATATCAGGAGGAACACCGGTGGCGAAGGCGGTTCTCTGGGAATGACCTGACGCTGAGGAGCGAAAGTGTGGGGAGCGAACAGGATTAGATACCCGTGTA
+
GGGGGGGGGGGGGGGGGGGGGGGGGGGGGGGGGGGGGGGGGGGGGGGGGGGGGGGGGGGGGGGGGGGGGGGGGGGGGGGGGGGGGGGGGDG8FGGGGGGGGGGGGGGGFFGGGGGGGGGGGFGGGFGGGEFFGGGGGGGGGGDEFFCGGF7FGGGFGGGGGGGGGGEFGGGGGGGGGFFGGGCFGGG6<D6+?ECGGGFGG3EGEGGGGFCGGD3C>GGCDCGGFDGFFFAFGC8DEFFG
@M00200:205:000000000-AKKM3:1:1101:27253:12005 1:N:0:1
ATTGGGTATAAAGGGAGCGTAGGCGGATAGTTTAGTCAGAGGTGAAAGCCCAGGGCTCAACCTTGGAATTGCCTTTGATACTGGCTATCTTGAGTATGGAAGAGGTATGTGGAACTCCGAGTGTAGAGGTGAAATTCGTAGATATTCGGAAGAACACCAGTGGCGAAGGCGACATACTGGTCCATTACTGACGCTGAGGCTCGAAAGCGTGGGGAGCAAACAGGATAGATACCCCGGGAAGAT
+
GGGGGGGGGGGGGGGGGGGGGGGGGGGGGGGGGGGGGGGGGGGGGGGGGGGGGGGGGGGGGGGGGGGGGGGGGGGGGGGGGGGGGGGGGGGGGGGGGGGGGGGGGGGGGEGFGGGGGGGGGGGGGGGGGGGGGGGGGGGGGGGGGGGGGGGDGGGGGGGGFGGGEGEEEGGGGGGGGDFFB;CCGGGFGGGG5CGEGGG>CFGGGGDDDEEFF5:CDFGCGGFC0C:46+)1+8*))))2*,)
@M00200:205:000000000-AKKM3:1:1101:14632:12050 1:N:0:1
ACTGGGTGTAAAGGGAGCGTAGGCGGATAGTTTAGTCAGAGGTGAAAGCCCAGGGCTCAACCCCGGAACTGCATCCGATACTGCCGTGCTTGAGGGTTGGAGAGGTAGCTGGAATTATCGGTGTAGCAGTGAAATGCGTGGATATCGATAGGAACACTCGTGGCGAAGGCGAGCTACTGGACAACATCTGACGCTGAGGCTCGAAGGCTAGGGGAGCAAAAGGGATTAGATACCCTAGTA
+
GGGGGGGGFGGGGGGGGGGGGGGGGGFGGGGGGGGGGGGGGGGGGGGGGGGGGGGGGGGGGGGGGGGGGGGGGGGGGGGGGGGGGFGGGGGGGGGGGGGGGGGEGGGGGGGGGGGGDEEGG?FGFGDFGGGGGFFFB=+@CC7=FFGFCFGGGG8FAC7FFFFGEGGGGFEGEEGFCFGG7<AFDFGGF:E957CGEFDFDFEE?854@<CFGGFGFGGGFGGGFGG>FFFGCCC=5;7C
@M00200:205:000000000-AKKM3:1:1101:28895:12085 1:N:0:1
ATTGGGTTTAAAGCGAGCGCAGGTGGTTTAATAAGTCTGATGTAAAAGGCAGTGGCTCAACCATTGTGTGCATTGGAAACTGTTAGACTTGAGTGCAGTAGAGGAGAGTGGAATTCCATGTGTAGCGGTGAAATGCGTAGATATATGGAGGAACACCGGTGGCGAAAGCGGCTCTCTGGACTGTCACTGACACTGAGGCTCGAAAGCGTGGGTAGCAACCAGGATTAGATACCCCGGTA
+
FGGGGGGGGGGGGGGGGGGGGGGGGGGGGGGGGGGGGGGGGGGFFGGGGGGGGGGGGGGGGGGGGGGGGFGGGGFGGGGGGGGGGGGGGGFGGGGGGGGGGGFFFFGGGDDGGGGGGGGGGGGGCGGGGDGGGFFGGGGGGGFGFE9FCE>FFGGGGG>FCFGECFGGGGGGCGGGGFCCFGGGGGGGGGGGGGGFFFGFFG7DGDGGGCG*4,?CFE**/**/);=EFFE7BFFG:AD
@M00200:205:000000000-AKKM3:1:1101:28991:12086 1:N:0:1
ACTGGGCTTAAAGGGAGCGTAGGCGGATAGTTTAGTCAGAGGTGAAAGCCCAGGGCTCAACCTTGGAATTGCCTTTGATACTGGCTATCTTGAGTATGGAAGAGGTATGTGGAACTCCGAGTGTAGAGGTGAAATTCGTAGATATTCGGAAGAACACCAGTGGCGAAGGCGACATACTGGTCCATTACTGACGCTGAGGCTCGAAAGCGTGGGGAGCAAACAGGATTAGATACCCCGGTA
+
FEGGC9FFGFFFGFGAFGGGDFEGGGEE7FGGFGGFEFGDGGGCFGGDFGG@FF>FGGGFGGGGGDFFGGGGGGGGADCEGGFGGGGCGGG9CEFCFFFCEDGFFFDCFFE99EEFFGGGGGGGGCAA@FG9FGDGGGGGGGGEFGGG@C@F@FGGGG=FDFFGGGDGGGDDG6CFGGGCEGGFGGFGGGCFCGGG*88CCCCC,8CCCGE7=>)7>CCFFGCF;GG<6CEGGFFF>:>G
@M00200:205:000000000-AKKM3:1:1101:5689:12097 1:N:0:1
ATTGGGCTTAAAGCGAGCGCAGGTGGTTTAATAAGTCTGATGTAAAAGGCAGTGGCTCAACCATTGTGTGCATTGGAAACTGTTAGACTTGAGTGCAGTAGAGGAGAGTGGAATTCCATGTGTAGCGGTGAAATGCGTAGATATATGGAGGAACACCGTTGGCGAAAGCGGCTCTCTGGACTGTAACTGACACTGAGGCCCGAAAGCGTGGGTAGCAAAACGGATTAGATACCCAGGTAAGAAC
+
GGGFGGCCFGFGFGCGGGGGGGG@FFGG<FFFGFGGFFFGGGGGGFFGDDGGGFCFFGFGGFGGE<FEFGFFGGGF@FFFGFFGFF<F9FGGGFDGCFGGFDE<FGGDGAF9F9FGGGFFFFFFFGGEF:DBFFGC>=CGEGFG9;F<FF+=?AGGGE,@>=ECGEC7:3FE>E8@DE<9DF@,7@,=7CF6?FDFCC5**3CGECF/=4BF@EB48@F,*:**(/07@;3;+<+*)/6:*3./
@M00200:205:000000000-AKKM3:1:1101:23339:12146 1:N:0:1
ATTGGGCATAAAGCGCGTGTAGGCGGCCAGGCAGGTCCGTTGTGAAAACTGGAGGCTCAACCTCCAGACGTCGATGGAAACCGCTTGGCTAGAGTCCGGAAGAGGAGAGTGGAATTCCTGGTGTAGCGGTGAAATGCGCAGATATCAGGAAGAACACCGATGGCGAAGGCAGCTCTCTGGGACGGTACTGACGCTGAGACGCGAAAGCGTGGGTAGCGAACAGGATTAGATACCCGTGTA
+
GGGGGGGGGGGGGGGGGGGGGGGGGGGGGGGGGGGGGGGGGGGGGGGGGGGGGGGGGGGGGGGGGGGGGGGGGGDGGGGGGGGGGGGGGGGGGGGGGGGGGGGGGGGGGGGGGGGGGGGGGGGGGGGGGGGGGGGGGGGGGGGGGGGGGGGGGGGGCEEGGGGGGGGGGGGGGEGGGGGGGGGGGGGGGGGGGGDGGGGGGGGGEGGCGE>EEEFG?GCGDDGG?G=2=FFFFAEDE>F6
@M00200:205:000000000-AKKM3:1:1101:5480:12175 1:N:0:1
ACTGGGTATAAAGGGAGCGTAGGCGGACATTTAAGTCAGGGGTGAAATCCCGGGGCTCAACCTCGGAATTGCCTTTGATACTGGGTGTCTTGAGTATGAGAGAGGTGTGTGGAACTCCGAGTGTAGAGGTGAAATTCGTAGATATTCGGAAGAACACCAGTGGCGAAGGCGACACACTGGCTCATTACTGACGCTGAGGCTCGAAAGCGTGGGGAGCAAACAGGATTAGATACCCGCGTA
+
GGGGGGGGGGGGGGGGGGGGGGGGGGGGGGGGGGGGGGGGGGGGGGGGGGGGGGGGGGGGGGGGGGGGGGGGGGGGGGGGGGGGGGGGGGGGGGGGGGGGFGGGGGGGGGGGGGGGGGGGGGGGGGGGGGGGGGGGGFGGFDGGGGFGGGGGGGGGGGGGFGGGGGGGGGGGGEGGGGGGGCGGGGGGGGGGGGGDGGGGGGGGGGGGGGGGGGFGFGDGGGFGFGD<?=AFGCFG)7;E
@M00200:205:000000000-AKKM3:1:1101:28660:12182 1:N:0:1
ATTGGGTATAAAGGGAGCGTAGGCGGATAGTTTAGTCAGAGGTGAAAGCCCAGGGCTCAACCTTGGAATTGCCTTTGATACTGGCTATCTTGAGTATGGAAGAGGTATGTGGAACTCCGAGTGTAGAGGTGAAATTCGTAGATATTCGGAAGAACACCAGTGGCGAAGGCGACATACTGGTCCATTACTGACGCTGAGGCTCGAAAGCGTGGGGAGCAAACAGGATTAGATACCCCAGTAAGA
+
GGGGGGGGGGGGGGGGGGGGGGGGGGGGGGGGGGGGGGGGGGGGGGGGGGGGGGGGGGGGGGGGGGGGGGGGGGGGGGGGGGGGGGGGGGGGGGGGGGGGGGGGGGGGGGGGGGGGGGGGDGGGGGGGGEGGGGGGGGGGGGFGGGGGGDGGGGGGGDGC,,AEGGCECDFGGGGGG9@BFFFGGEFCGGGGGGG5EFCCG4>EGGGDCGCFFEFGFGGGGDC<0*;3*;3C@CFC>:8CC33
@M00200:205:000000000-AKKM3:1:1101:13501:12206 1:N:0:1
ATTGGGTTTAAAGGGAGCGTAGGCGGATAGTTTAGTCAGAGGTGAAAGCCCAGGGCTCAACCTTGGAATTGCCTTTGATACTGGCTATCTTGAGTATGGAAGAGGTATGTGGAACTCCGAGTGTAGAGGTGAAATTCGTAGATATTCGGAAGAACACCAGTGGCGAAGGCGACATACTGGTCCATTACTGACGCTGAGGCTCGAAAGCGTGGGGAGCAAACAGGATTAGATACCCGCGTA
+
GGGGGGGGGGGGGGGGGGGGGGGGGGGGGGGGGGGGGGGGGGGGGGGGGGGGGGGGGGGGGGGGGGGGGGGGGGGGGGGGGGGGGGGGGGGGGGGGGGGGGGGGFGGGGGGGGGGGGGGGGGGGGGGGGGGGGGGGGGGGGGGGGGGGGGGGGGGGGGGGGGGGGGGGGGGGGGGGGGGGGGGGGGGGGGGGGGGGGGGGGGGGGGGGGGGGGGFGBGGGGGGG<4DEFFFGGF:<DFFG
@M00200:205:000000000-AKKM3:1:1101:4203:12241 1:N:0:1
ACTGGGTTTAAAGGGCGCGTAGGCGGCTCGCCAAGTCTGGGGTGAAATCCTCCGGCTCAACCGGAGAATTGCCTGGGATACTGGCGGGCTCGAAGAGGATAGGGGCCATGGGAACTACCAGTGGAGCGGTGAAATGCGTTGATATTGGTCGGAACGCCGGTGGCGAAAGCGCATGGCTGGATCTCTTCTGACGCTGAGGCGCGAAAGCTAGGGGAGCAAACGGGATTAGATACCCCAGTA
+
GGGGGGGDEGGGGGGGGGGGGGGGGGGGGEGGGGGGGGGGGGGGGGCGGGGGGGGGGGGGGGGGEGGGGGGGGGGGGGGGGGGGGDGGGGGGGGFGGGGGFGG8EGGGGGGGFFGGGGGGGGGGGGGEGGCFDFGFDGEEG@<,CFFFGGCGCCGGGGGGGGGGEG*::;:CEECGGGDGGGGGFGGFGGCE=EDG5FC==CEG8*/7FFCCFGDGEF*<FDE<?G5?4B<:CEEFF@?F
@M00200:205:000000000-AKKM3:1:1101:5677:12249 1:N:0:1
ATTGGGTGTAAAGGGCTCGTAGGCGGTTTGTCGCGTCGGGAGTGAAAACCAGGTGCTTAACACCTGGCTTGCTTTCGATACGGGCAGACTGGAGGTATGCAGGGGAGAACGGAATTCCTGGTGTAGCGGTGAAATGCGCAGATATCAGGAGGAACACCGGTGGCGAAGGCGGTTCTCTGGGCATTACCTGACGCTGAGGAGCGAAAGTGTGGGGAGCGAACAGGATTAGATACCCTAGTA
+
FFGGGGGGGGGGGGGGGGGGGGGGGGGGDGG<FEGGGGGD7FGGGGGGGGGGGGGGGGGGGGGGGGGGFGGGGGGGGGGGGGGGGGGFGGGGGGGGGGGEGGGDG@CCCFGGGGGGFGGGGFFFGGGGGGGGGGGGGGGGCF<AFGGFGFEGGG>FGGGGGEFGGEGGGFCEE>EBF?BCEFGCBFF9ADGGGGDGG5ECEGGD?CGDF<CGGGDG>EEEDGGC1CF?F4)?@EF45@FF
@M00200:205:000000000-AKKM3:1:1101:6041:12257 1:N:0:1
ATTGGGCTTAAAGGGAGCGTAGGCGGATAGTTTAGTCAGAGGTGAAAGCCCAGGGCTCAACCTTGGAATTGCCTTTGATACTGGCTATCTTGAGTATGGAAGAGGTATGTGGAACTCCGAGTGTAGAGGTGAAATTCGTAGATATTCGGAAGAACACCAGTGGCGAAGGCGACATACTGGTCCATTACTGACGCTGAGGCTCGAAAGCGTGGGGAGCAAACAGGATTAGATACCCCGGTAAGA
+
GGGGGGGGGGGGDGGGGGGGGGGGGGGGGGGGGGGGGGGGGGGGGGGGGEGFGGGGGGGGGGGGGGGGGGGGGGGGGGGGGGGGGGGGGGGGGGGGFF?FFGGGGFEFGGFEFFE8FGFGGFGAFGGGGFGGGGGGGGGGGGCGGG<=FGGGGG<FDFFG<FGGGGGCCGGG>8CFFFCGG98DFEE9CFGD*CDCE,1*=CCEGE:CEG7FF*)1=F6C85**(0176A?F+25*88:CD<<
@M00200:205:000000000-AKKM3:1:1101:23303:12309 1:N:0:1
ACTGGGTGTAAAGGGAGCGTAGGCGGATAGTTTAGTCAGAGGTGAAAGCCCAGGGCTCAACCTTGGAATTGCCTTTGATACTGGCTATCTTGAGTATGGAAGAGGTATGTGGAACTCCGAGTGTAGAGGTGAAATTCGTAGATATTCGGAAGTACACCAGTGGCGAAGGCGACATACTGGTCCATTACTGACGCTGAGGCTCGAAAGCGTGGGGAGCAAACAGGATTAGATACACGAGTAAGA
+
GGGGGGGGGGGGGGGGGGGGGGGGGGGGGGGGGGGGGGGGGGGGGGGGGGGGGGGGGGGGGGGGGGGGGGGGGGFGGGGGGGGGGGGGGGGGGGGGGGGGGGGGGGGGGGEFEGGGGGGGGFGGGGGGGGGGFGGGGGGGGGGGGGG8FGGGGGGGG=FFGGGGGGGGEFGGGGGGGGGDFGGFGFGGGGGGGGGC>EGGFDGGGGGGDEGGDDBG>FGFGFGGFFF<4+)3<,?C3:B=C>9
@M00200:205:000000000-AKKM3:1:1101:9640:12337 1:N:0:1
ATTGGGTGTAAAGCGCGCGCAGGCGGTTTCTTAAGTCTGGTGTCTAAGTGCGGGGCTCAACCCCGTGACGCACTGGAAACTGGGAGACTTGAGTGCAGAAGAGGAGAGCGGAATTCCACGTGTAGCGGTGAAATGCGTAGAGATGTGGAGGAACACCAGTGGCGAAGGCGGCTCTCTGGACTGTAACTGACGCTGAGGCGCGAAAGCGTGGGGAGCAAACAGGATTAGATACCCCAGTA
+
GGGGGGGGGGGGGGGGGGGGGGGGGGGGGGGGGGGGGGGGGGGGGGGGGGGGGGGGGGGGGGGGGGGGGGG:FGGGGGGGGGGGGGGGGGGGGGGGGGGGGGGGFGGGGGGGGGGGGGGGGGGGGGGGGGGGGGGGGEGGGGGGGCCFFGGGGGGGGGGGGGGGGGGGGEFGGGGGGGGGGCGGGGFGGFFGGGGGGFDEGGGEEGGGGGGGGEEGFGCFCD5D7C=?FFAG@FGGBF=
@M00200:205:000000000-AKKM3:1:1101:3627:12343 1:N:0:1
ATTGGGTTTAAAGGGCGCGTAGGCGGCCGATTAAGTCGGGGGTGAAAGCCTGTGGCTCAACCACAGAATTGCCTTCGATACTGGTTGGCTTGAGACCGGAAGAGGACAGCGGAACTGCGAGTGTAGAGGTGAAATTCGTAGATATTCGCAAGAACACCAGTGGCGAAGGCGGCTGTCTGGTCCGGTTCTGACGCTGAGGCGCGAAAGCGTGGGGAGCAAACAGGATTAGATACCCTCGTACGAT
+
GGGGGFGGGGGGGGGDGGGGGCGGGGGDE+FFGGGGGEGGGGGGGGGGGGGGGGGGGGGGGE@FFGGG9FCFGGGDGFFGGGGGGGGGFGGGGGD<FG@CFEGGD@>DG8FFGEFGFGGCEGGGGGGGGGGG9<;FGGGGGGGGGGGFGG7CC<FGGFGCFFDGCGGGDGGGGGCCFGGG9CCEGGEGGGGGCGGEGGGGCD5CGGGGG5>ECEFGFGGGGCGG?FG?FF>FGGG4::FD*-3-
@M00200:205:000000000-AKKM3:1:1101:7146:12396 1:N:0:1
ATTGGGTTTAAAGCGAGCGCAGGTGGTTTAATAAGTCTGATGTAAAAGGCAGTGGCTCAACCATTGTGTGCATTGGAAACTGTTAGACTTGAGTGCAGTAGAGGAGAGTGGAATTCCATGTGTAGCGGTGAAATGCGTAGATATATGGAGGAACACCGGTGGCGAAAGCGGCTCTCTGGACTGTAACTGACACTGAGGCTCGAAAGCGTGGGTAGCAAACAGGATTAGATACCAGTGTA
+
GGGGGGGGGGGGGGGGGGGGGGGGGGGGGGGGGGGGGGGGGGG,FGGGGGGGGGGGGGGGGGCFGGGGGGGGGGGGGGGGGGGGGGGGGGGGGGGGGGGGGGGGGGGGGGGGGCFGGDFGGGGGGGGEGGGGGGGGGGGGGGGFGGGGGGGGGGEGCGGGGGFGGGGGFGGE>EGGFGGGGFGGGGFGA87ECFGFDFGG>CEFCEDGCGGG@CDCFF<@CFCF;CD@FFE7?,B+0:C
@M00200:205:000000000-AKKM3:1:1101:24900:12402 1:N:0:1
ATTGGGTTTAAAGCGAGCGCAGGTGGTTTAATAAGTCTGATGTAAAAGGCAGTGGCTCAACCATTGTGTGCATTGGAAACTGTTAGACTTGAGTGCAGTAGAGGAGAGTGGAATTCCATGTGTAGCGGTGAAATGCGTAGATATATGGAGGAACACCGGTGGCGAAAGCGGCTCTCTGGACTGTCACTGACACTGAGGCTCGAAAGCGTGGGTAGCAAACAGGATTAGATACCCGAGTA
+
GGGGGGGGGGGGGGGGGGGGGGGGGGGGGGGGGGGGGGGGGGGGGGGGGGGGGGGGGGGGGGGGGGGGGGG<FGGGGGGGGGGGGGGGGGGGGGGGGGGGGFGFFGGGFGGGGGGGGGGGGGGGGGGGGGFFGFGGGEGGEFFFGGGGGGGGFGGGGGDGGGGDGEEG8EEGCEGF?ECGGFFGGFGGGGGGGGGGCEGGGGGG5ECDEGDCGCBFFGG**>*;3C*7A+7>B<CGEFF
@M00200:205:000000000-AKKM3:1:1101:22935:12404 1:N:0:1
ATTGGGTTTAAAGGGCTCGTAGGCGGTTTGTCGCGTCGGGAGTGAAAACGCCGTGCTTAACACGGCGCTTGCTTCCGATACGGGCAGACTAGAGGTATTCAGGGGAGAACGGAATTCCTGGTGTAGCGGTGAAATGCGCAGATATCAGGAGGAACACCGGTGGCGAAGGCGGTTCTCTGGGAATGACCTGACGCTGAGGAGCGAAAGTGTGGGGAGCGAACAGGATTAGATACCCCCGTA
+
CGGFCEGGDFGFFGGGGGGGGGGGGGFEF@FGGFCFGCC@CGGGGFGEGGCBFGCE<FFACFF4CF7C:FGFEFGFF@EEGDGGDFE7FEDEEFFG9DBFCBFGEGGFC,=FFGFGGE=C8<FFCGGGGEEFGGG9FGGGG<CBCEGGC:FGG,F:=FCE<C7EGC*FEG@@EGG7+3C6;C<EFCFF+9:F8*158//<CFG8/:9>CCFDGG3DDEC5CDC<3*0.7=)*0@EG>)87
@M00200:205:000000000-AKKM3:1:1101:29338:12407 1:N:0:1
ATTGGGTATAAAGGGAGCGTAGGCGGATAGTTTAGTCAGAGGTGAAAGCCCAGGGCTCAACCTTGGAATTGCCTTTGATACTGGCTATCTTGAGTATGGAAGAGGTATGTGGAACTCCGAGTGTAGAGGTGAAATTCGTAGATATTCGGAAGAACACCAGTGGCGAAGGCGACATACTGGTCCATTACTGACGCTGAGGCTCGAAAGCGTGGGGAGCAAACAGGATTAGATACCCCTGTA
+
GGGGGGGGGGGGGFGGGGGGGGGGGGGGGGGGGGGGEGGGGGGGGGFGGGGGGGGGGGGGGGGGGFGGGGGGGGGGGGGGGGGGGGGGGGGGGGEFGGGGGGGGGGGGGGGGGGGGGGGGGGGGFGGGGGGGGGGGGGGGGGGGFDGFGGGGGFGGGGGGGGGDGGEGGFGCCEGGFFGFGFCEF9FGGGGFGGGGGFGFG*;EFEGGGGEFGGEGFGGGGGGG<CFEFF?>9?EF)28C
@M00200:205:000000000-AKKM3:1:1101:24358:12439 1:N:0:1
ACTGGGTGTAAAGCGAGCGCAGGTGGTTTAATAAGTCTGATGTAAAAGGCAGTGGCTCAACCATTGTGTGCATTGGAAACTGTTAGACTTGAGTGCAGTAGAGGAGAGTGGAATTCCATGTGTAGCGGTGAAATGCGTAGATATATGGAGGAACACCGGTGGCGAAAGCGGCTCTCTGGACTGTAACTGACACTGAGGCTCGAAAGCGTGGGTAGCAAACAGGATTAGATACACGAGTA
+
GGGGGGGGGGGGGGGGGGGGGGGGGGGGGGGGGGGGGGGGGGGGGGGGGGGGGGGGGGGGGGGGGGGGGGGFFGGGGGGGGGGGGGGGGGGGGGGGGGGGGGGGGGGGGGGGGG=FFGGGGGGGGGGGGGGGGFGGGGGGFCFFGCGFGGGGGGGGGGGEGGGGEFEGFEGGGDEFGGGGGGGGGGGGCGGGGGGGGFFGEDGFEGGGGGBC7CDFFCFFFG*43DCEFFEF+8=CEFA
@M00200:205:000000000-AKKM3:1:1101:26303:12460 1:N:0:1
ATTGGGTATAAAGCGCGCGCAGGCGGTTTCTTAAGTCTGGTGTCTAAGTGCGGGGCTCAACCCCGTGACGCACTGGAAACTGGGAGACTTGAGTGCAGAAGAGGAGAGCGGAATTCCACGTGTAGCGGTGAAATGCGTAGAGATGTGGAGGAACACCAGTGGCGAAGGCGGCTCTCTGGACTGTAACTGACGCTGAGGCGCGAAAGCGTGGGGAGCAAACAGGATGAGATACCCCAGTA
+
EFGGGGGGGGGGGGGGGGGGGGGGGGGGGFFEGGGGGGGFGGGGGGGGGGGGGGGGGGGGGGGGDGGGGGG7CGGGFGDGFGGGGGDGGGGGGGGGGGGGGGGG,CFGFGGGGGFGGGGGGGGGGGGGGGGGGFGGGGDGGGGGGFFGGGGGGGGGGGGGGGGGGDEGFCGDEGEGGCF,=FFFGCFFGGGGGEDEFFGGGGGEEEFDGDGGGC@GFG6EFFFGB*08F?AGCEFGDFF
@M00200:205:000000000-AKKM3:1:1101:18120:12480 1:N:0:1
ACTGGGTATAAAGGGAGCGTAGGCGGATAGTTTAGTCAGAGGTGAAAGCCCAGGGCTCAACCTTGGAATTGCCTTTGATACTGGCTATCTTGAGTATGGAAGAGGTATGTGGAACTCCGAGTGTAGAGGTGAAATTCGTAGATATTCGGAAGAACACCAGTGGCGAAGGCGACATACTGGTCCATTACTGACGCTGAGGCTCGAAAGCGTGGGGAGCAAACAGGATTAGATACCCGGGTAAGA
+
GGGGGGGGGGGGGGGGGGGGGGGGGGGGGGGGGGGGGGGGGGGGGGGGGGGGGGGGGGGGGGGGGGGGGGGGGGGGGGGGGGGGGGGGGGGGGGGGGGGGGGGGGGGGGGGGGGGGGGGGGGGGGGGGGGGGGGFGGGGGGGGGGGGGGGGGFGGGFGGGGGGGGGGGGGGGGGGGGGGGGGGGGGGGGGGGGGGGGGGGGGGGGGGGGDGGGG)9:=9CGGGGDFD3;8?GFC@D:3BEC?F
@M00200:205:000000000-AKKM3:1:1101:6721:12487 1:N:0:1
ACTGGGCTTAAAGGGAGCGTAGGCGGATAGTTTAGTCAGAGGTGAAAGCCCAGGGCTCAACCTTGGAATTGCCTTTGATACTGGCTATCTTGAGTATGGAAGAGGTATGTGGAACTCCGAGTGTAGAGGTGAAATTCGTAGATATTCGGAAGAACACCAGTGGCGAAGGCGACATACTGGTCCATTACTGACGCTGAGGCTCGAAAGCGTGGGGAGCAAACAGGATTAGATACCCTTGTA
+
FDGGGGGGGGFFGGGFFGGGGGGGGG>BC<C@FGGGGGFFGGGGGGGGGEGCGGGGGFFGGGDGG?FC<F<FEEFGGGGFGGGG<ACEGGFGGGGGCFGFGGGGGGFGFGGGGG,EF<84CFGGFD,EFFGDFFGGGFGGFEGGG,,AFGCFGGGGGGEGCEFGEGGGGGGGEEGGGGCCAEGGC9EFGG7EGGGEECGGGFECGGGG5=EEGG3DAAFFGFCFDGGFFFE+>CC8.AC?
@M00200:205:000000000-AKKM3:1:1101:29668:12489 1:N:0:1
ATTGGGTTTAAAGGGAGCGTAGGCGGATAGTTTAGTTAGAGGTGAAAGCCCAGGGCTCAACCTTGGAATTGCCTTTGATACTGGCTATCTTGAGTATGGAAGAGGTATGTGGAACTCCGAGTGTAGAGGTGAAATTCGTAGATATTCGGAAGAACACCAGTGGCGAAGGCGACATACTGGTCCATTACTGTCGCTGAGGCTCGAAAGCGTGGGGAGCAAACAGGATTAGATACCCGAGTA
+
GGGGGGGEGGGFGCE9@@@@7FFD@CCFGG<EFGC<,CF9@FEGGFAEFGGE<FEGFF@EFF8EE@<<C<EFFFGCFEGGGFGGGGGFGAFD9F9<CFGGFGCCFFGDFGGGACGFC<F7:FF<E???FE7?FGGD,B,4AFD?4,7AE7CB84EFDE@B?F<++>CBCC@EEEGFG9FC=,,,@,@,7;2,**39:CFC5C*:>C)8CCED>EF<:F*3*/*;1*:@FF)7C:CD>B)*
@M00200:205:000000000-AKKM3:1:1101:27510:12526 1:N:0:1
ATTGGGTTTAAAGGGAGCGTAGGCGGATAGTTTAGTCAGAGGTGAAAGCCCAGGGCTCAACCTTGGAATTGCCTTTGATACTGGCTATCTTGAGTATGGAAGAGGTATGTGGAACTCCGAGTGTAGAGGTGAAATTCGTAGATATTCGGAAGAACACCAGTGGCGAAGGCGACATACTGGTCCATTACTGACGCTGAGGCTCGAAAGCGTGGGGAGCAAACAGGATTAGATACCCGAGTAAGA
+
GGGGGGGGGGGGGGGGGGGGGGGGGGGGGGGGGGGGGGGGGGGGGGGGGGGGGGGGGGGGGGGGGGGGGGGGGGGGGGGGGGGGGGGGGGGGGGGGGGGGGGGGGGGGGGGGGGGGGGGGEFGGGGGGGGGGGGGGGFGGGGGGGFGGGGGGGGGGGCGGGGGGGGGGGGGGGGGGGGGGGGGFGAFGGGGGEGGGGGGGGGGGDCCGG5ECGGEGFFFDDFGCDDFEFFFGCBCDFFFGGFF
@M00200:205:000000000-AKKM3:1:1101:12658:12581 1:N:0:1
ACTGGGCATAAAGGGCTCGTAGGCGGTTTGTCGCGTCGGGAGTGAAAACCAGGTGCTTAACACCTGGCTTGCTTTCGATACGGGCAGACTGGAGGTATGCAGGGGAGAACGGAATTCCTGGTGTAGCGGTGAAATGCGCAGATATCAGGAGGAACACCGGTGGCGAAGGCGGTTCTCTGGGCATTACCTGACGCTGAGGAGCGAAAGTGTGGGGAGCGAACAGGATTAGATACCCCAGTA
+
GGGGGGGGGGGGGGGGGGGGGGGGGGGGGGGGGGGGGGGGGGGGGGGGGGGGGGGGGGGGGEFFGGGGGGGGGGGGGGGGGGGGGGGGGGGGGGGGGGGGGGGGGGGGGGGGGGGGGGGGGGGGGGGGGGGGGGGGGGGGGGGGGGGGGGGGGGGGFGGEFGGGGGGGGGGGGGGGFGGGGGGGCFGGGGGGGG3ECGGGGGEECGGFCGGEGEBC3EGGGGEGFGFBFFAGCFG*>B4C
@M00200:205:000000000-AKKM3:1:1101:26277:12595 1:N:0:1
ATTGGGTTTAAAGGGAGCGTAGGCGGATAGTTTAGTCAGAGGTGAAAGCCCAGGGCTCAACCTTGGAATTGCCTTTGATACTGGCTATCTTGAGTATGGAAGAGGTATGTGGAACTCCGAGTGTAGAGGTGAAATTCGTAGATATTCGGAAGAACACCAGTGGCGAAGGCGACATACTGGTCCATTACTGACGCTGAGGCTCGAAAGCGTGGGGAGCAAACAGGATTAGATACCCCTGTAAGA
+
FGGGGGGGC<FGGGGGGGGGGGGFGGGGCEFGGFGGGGGGGGGGGGGGGGGFGGGGGGGGGGGGGGFFFGGGGGGGGGGGGGGGGFGDGGDEGG<FGGGGGGGGGGFGFGGGFGGGCFFFFGGGFCFFGFGGGFFGGGGGGGGFGGGFGGGGGCGF8CGGGGGGCECEEGEEEEEGGGGGGGFGFCGFFDGGGEDEEGCFEDEEGGDG5CEF<E>DDGFGFGGG247<=6?D+?BCF36<;59
@M00200:205:000000000-AKKM3:1:1101:13178:12624 1:N:0:1
ATTGGGTTTAAAGGGAGCGTAGGCGGATAGTTTAGTCAGAGGTGAAAGCCCAGGGCTCAACCTTGGAATTGCCTTTGATACTGGCTATCTTGAGTATGGAAGAGGTATGTGGAACTCCGAGTGTAGAGGTGAAATTCGTAGATATTCGGAAGAACACCAGTGGCGAAGGCGACATACTGGTCCATTACTGACGCTGAGGCTCGAAAGCGTGGGGAGCAAACAGGATTAGATACCCTCGTA
+
GGGGGGGGGGGGGGGGGGGGGGGGGGGGGGGGGGGGGGGGGGGGGGGGGGGGGGGGGGGGGGGGGGGGGGGGGGGGGGGGGGGGGGGGGGGGGGGGGGGGGGGGGGGGGGGGGGGGGGGGGGGGGGGGGGGGGGGGGGGGGGGGGGGGGGGGGGGGGGGGGGGGGGGGGGGGEDGGGFGGGGGGGGGGGGGGCEDGGFGF>FCG?CGGGGGGEC>CDGDGFGGGFGGEFFFGFGDFAAFE
@M00200:205:000000000-AKKM3:1:1101:7738:12643 1:N:0:1
ACTGGGTTTAAAGGGCTCGTAGGCGGTTTGTCGCGTCGGGAGTGAAAACGCCGTGCTTAACACGGCGCTTGCTTCCGATACGGGCAGACTAGAGGTATTCAGGGGAGAACGGAATTCCTGGTGTAGCGGTGAAATGCGCAGATATCAGGAGGAACACCGGTGGCGAAGGCGGTTCTCTGGGAATGACCTGACGCTGAGGCGCGAAAGTGTGGGGAGCGAACAGGATTAGATACCCGAGTAAGCT
+
GGGGGGGGGGGGGGGCAFGGGGGGGGGGGGGGGGGCG:FE7FGGGGGCFEGGGFEGGGGGG9CFGE:>FFFGFG<,F:=FEGG:>4F=FFGGEG8AACFGGGBFECB>@=FFGGGGGGF,DFFGGGGDGEEGGGGGGGCGGG9FG73FEGGDFG@FGGEGGGGGGGGGGGGG:=*+<EGDDG+889++<CFGGDD*?5C51>=EGEG:9CFGGGFGFC>?DGGD:FGB49<FGGFG)<<EF2).
@M00200:205:000000000-AKKM3:1:1101:26674:12646 1:N:0:1
ATTGGGTTTAAAGGGAGCGTAGGCGGATAGTTTAGTCAGAGGTGAAAGCCCAGGGCTCAACCTTGGAATTGCCTTTGATACTGGCTATCTTGAGTATGGAAGAGGTATGTGGAACTCCGAGTGTAGAGGTGAAATTCGTAGATATTCGGAAGAACACCAGTGGCGAAGGCGACATACTGGTCCATTACTGACGCTGAGGCTCGAAAGCGTGGGGAGCAAACAGGATTAGATACCCTCGTA
+
CFGFGFGGGGFGGAFFGGGGGGGGGGEGCADFGGGGFGGGGGGGGGGGGGGGGGGGGGGGGFDCFGGGGGGGGGGGGGGGGGGGGGFFGGGGFFEADFDCEBFGGCFGGGGGGFGGGGGCGGGGFF9BEFGGGGGAFGGGGGGGGGGGGGGEGGGGGGFGGGGGGGGGGGGGGEEFGDFGEFFGFEC7B25DCEDGEF87,;>EGGGGGGGGGGDDDG8EFG6C6D776A/CFB?C>BF5
@M00200:205:000000000-AKKM3:1:1101:5469:12710 1:N:0:1
ATTGGGTGTAAAGTGAGCGTAGGCGGATAGTTTAGTCAGAGGTGAAAGCCCAGGGCTCAACCTTGGAATTGCCTTTGATACTGGCTATCTTGAGTATGGAAGAGGTATGTGGAACTCCGAGTGTAGAGGTGAAATTCGTAGATATTCGGAAGAACACCAGTGGCGAAGGCGACATACTGGTCCATTACTGACGCTGAGGCTCGAAAGCGTGGGGAGCAAACAGGATTAGATACCCTCGTA
+
GGGGGGGGGGGGGGGGGGGGGGGGGGGEGFFGDFGGGDFGFGGGGGGGGGGFGFGGGGGGGGGGGFGGGGGGEGGGFGGGGGGGGGEFGGEFGGGFGGFEGFFGFGFGGAFAFGGGGGGGGGG@FFCGFGGGGFGGGFFGGGGFGGGFGCGGCGGGGGGGFCFGEEGGGFDECGGFGFF?CFFGGGFGGGEGEEGGG5FFCGGGGG44C=EDGG5CBGG?DGGGFGGEFFCGGFFFABFG
@M00200:205:000000000-AKKM3:1:1101:20661:12712 1:N:0:1
ACTGGGTTTAAAGCGAGCGCAGGTGGTTTAATAAGTCTGATGTAAAAGGCAGTGGCTCAACCATTGTGTGCATTGGAAACTGTTAGACTTGAGTGCAGTAGAGGAGAGTGGAATTCCATGTGTAGCGGTGAAATGCGTAGATATATGGAGGAACACCGGTGGCGAAAGCGGCTCTCTGGACTGTAACTGACACTGAGGCTCGAAAGCGTGGGTAGCAAAAAGGATTAGATACCCCAGTA
+
FFGGGGGGGGGGGGGGGGGGGGGFGGFGGGGGGGGGGGGGGGFGGFGGGGGGGGGGGGGGF8FFGGGGGGGGGGGGGGGGGGGGGGGGGGGGGGGGGGGGGGGGGGGGGGDACFCGFGGFAFGGGGGGGGFGGGGGGGGEGGGGGGAFGGEGGGGFGGGGGGGGECEGFGGG6:FGGFGGGDFGGGFGGG7FG6CEFDFGF*@D>*7C:=GG@;;*1,6*:3CC4+;7=+<F8BCDAAF
@M00200:205:000000000-AKKM3:1:1101:21659:12723 1:N:0:1
ATTGGGTGTAAAGCGAGCGCAGGTGGTTTAATAAGTCTGATGTAAAAGGCAGTGGCTCAACCATTGTGTGCATTGGAAACTGTTAGACTTGAGTGCAGTAGAGGAGAGTGGAATTCCATGTGTAGCGGTGAAATGCGTAGATATATGGAGGAACACCGGTGGCGAAAGCGGCTCTCTGGACTGTAACTGACACTGAGGCTCGAAAGCGTGGGTAGCAAACAGGATTAGATACCCCTGTA
+
GGGGGGGGGGGGGGGGGGGGGGGGGGGGGGGGGGGGGGGGGGGGGGGGGGGGGGGGGGGGGGGGGGGGGGGGGGGGGGGGGGGGGGGGGGGGGGGGGGGGGGGGGGGGGGGGGGFGGGGGGGGFGFGGGGGGGGGFGFGGGFGGGGFGGGGGGGGGGGGGGGGEGEGGGGGGGGGGFGGGFFCGGGGFGGGGGGFDFFG5ECGFEEGDGGGG@CEFFCGDGFCFEFGFFFEGCCCF>/@
@M00200:205:000000000-AKKM3:1:1101:15811:12749 1:N:0:1
ACTGGGCTTAAAGGGAGCGTAGGCGGACATTTAAGTCAGGGGTGAAATCCCGGGGCTCAACCTCGGAATTGCCTTTGATACTGGGTGTCTTGAGTATGAGAGAGGTGTGTGGAACTCCGAGTGTAGAGGTGAAATTCGTAGATATTCGGAAGAACACCAGTGGCGAAGGCGACACACTGGCTCATTACTGACGCTGAGGCTCGAAAGCGTGGGGAGCAAACAGGATTAGATACCCGGGTA
+
GGGGGGGGGGGGGGGGGGGGGGGGGGGGGGGGGGGGGGFGGGGGGGGGGEGGGGGGGGGGGGGGGGGGGGGGGGGGGGGGGGGGGGGGGGGGGGGGGGGGGGGGDGGGGGGGGGGGGGGGGGGGGGCGGGGGGDGGGDCGGGGGGGGGGGGGGGGGGGGGGGGGGGGGGGGGGGGGGGGFGEFGGGGGGCGGGGGCGGGGGGGGGGGGGGG7C8)9BGEFGGGGBGF<FFBGFFEC>::=
@M00200:205:000000000-AKKM3:1:1101:16856:12775 1:N:0:1
ATTGGGTTTAAAGGGAGCGTAGGCGGATAGTTTAGTCAGAGGTGAAAGCCCAGGGCTCAACCTTGGAATTGCCTTTGATACTGGCTATCTTGAGTATGGAAGAGGTATGTGGAACTCCGAGTGTAGAGGTGAAATTCGTAGATATTCGGAAGAACACCAGTGGCGAAGGCGACATACTGGTCCATTACTGACGCTGAGGCTCGAAAGCGTGGGGAGCAAACAGGATTAGATACCCCCGTA
+
GGGGGGGGGGGGGGGGGGGGGGGGGGGGGGGGGGGGGGGGGGGGGGGGGGGGGGGGGGGGGGGGGGGGGGGGGGGGGGGGGGGGGGGGGGGGGGGGGGGGGGGGGGGGGGGGGGGGGGGGEFGGGGGGGGGGGGGGGGGGGGGGGGGGGDEGGGGGGGGGGFGGC:CFGGGGGGGGGGGGGGGGGGG7C7FFECCGGGGGGG>EFEGGGGGGGGDCDGGGGGGG@GGE4;<7BFCDEE):
@M00200:205:000000000-AKKM3:1:1101:15619:12852 1:N:0:1
ATTGGGTTTAAAGGGAGCGTAGGCGGACATTTAAGTCAGGGGTGAAATCCCGGGGCTCAACCTCGGAATTGCCTTTGATACTGGGTGTCTTGAGTATGAGAGAGGTGTGTGGAACTCCGAGTGTAGAGGTGAAATTCGTAGATATTCGGAAGAACACCAGTGGCGAAGGCGACACACTGGCTCATTACTGACGCTGAGGCTCGAAAGCGTGGGGAGCAAACAGGATTAGATACCCGCGTA
+
GGGGGGGGGGGGGGGGGGGGGGGGGGGGGGGGGGGGGGGGGGGGGGGGGGGGGGGGGGGGGGGGGGGGGGGGGGGGGGGGGGGGGGGGGGGGGGGGGGGGGGGGGGGGGGGGGGGGGGGGGGGGGGGGGGGGGGGGGGGGGGGGGGGGGGGGGGGGGGGGGGGGGGGGGGGGGGGGGGGGGGGGGGGFF7@FGGGGGGFGGGGGFEDGGGGGGGFGFCCFGGGGFGG??FDC:AFDDFEE
@M00200:205:000000000-AKKM3:1:1101:7371:12891 1:N:0:1
ATTGGGCTTAAAGCGCGCGTAGGCGGTCGGATAAGTCCGGTGTGAAAGTCACAGGCTCAACCTGTGAATGCCGCTGGAAACTGTCTGGCCTGAGTCCGGGAGGGGCGAGTGGAATTCCTGGTGTAGCGGTGAAATGCGCAGATATCAGGAGGAACACCGATGGCGAAGGCAGCTCGCTGGAACGGTACTGACGCTGAGGCGCGAAAGCGTGGGGAGCGAACAGGATTAGATACCCCTGTA
+
GGGGGGGGGGGGGGGGGGGGGGGGGGGGGGGGGGGGGGGGGGGGGGGGGGGGGGGGGGGGGGGGGGGGGGGGGGGGGGGGGGGGGGGGGFGGGGGGGGGGGGGGGGGGGGGGGGGGGGGGGGGGGGGGGGGGGGGCGGGGGGGGGGGGFGGGGGGGGGGGGGGGGGGGGGGGGGGGGGGGGGGGGGGGGGGGGGGGGGGGGGGGGGGGGDDGGG@<BGCGG56C8CC<F?4:CFFCFFF7
@M00200:205:000000000-AKKM3:1:1101:4834:12897 1:N:0:1
ACTGGGCTTAAAGCGAGCGCAGGTGGTTTAATAAGTCTGATGTAAAAGGCAGTGGCTCAACCATTGTGTGCATTGGAAACTGTTAGACTTGAGTGCAGTAGAGGAGAGTGGAATTCCATGTGTAGCGGTGAAATGCGTAGATATATGGAGGAACACCGGTGGCGAAAGCGGCTCTCTGGACTGTAACTGACACTGAGGCTCGAAAGCGTGGGTAGCAAACAGGATTAGATACCCTAGTA
+
GGGGGGGGGGGGGGGGGGGGGGGGGGGGGGGGGFGGGGGGGGGGGGGGGGGGGGGGGGGGGGEGGGGGGGGGGGGGGGGGGGGGGGGGGGGGGGGGGFGGGFGFFGGGGGGGGGFFGEGFFGGGGGGGFGGGGGGGGGGGGGGCCFGGGGGGFCAFFFGGGGGGECEEFG@EGDGGGGGGGGGGGCFGGGGFFGGGGC5>?DCEBEDCGEGGGFBGFGGFGG8*6C8;AFFG:<CC5CF
@M00200:205:000000000-AKKM3:1:1101:3112:12950 1:N:0:1
ATTGGGTATAAAGGGTGCGTAGGCGGCTTATTAAGTCAGGGGTGAAAGACGGTGGCTCAACCATCGCAGTGCCTTTGATACTGATGAGCTTGAATATACTAGAGGTAGGCGGAATGTGACAAGTAGCGGTGAAATGCATAGATATGTCACAGAACACCGATTGCGAAGGCAGCTTACTATGGTATTATTGACGCTGAGGCACGAAAGCGTGGGGATCAAACAGGATTAGATACCCTCGTA
+
EGGGGGGGGGEEFGGGGFGGGGGGGGGGGGGGGGGGGGCGGCGGGGGFFGGFGGGGCFGGGGFGGGGGGFGGGFFGG<9EFGGGGGGGAA8CDCGGGGGGGGAFDGGG7EFGF>FGGGGFDFFFGGGEEGGGFGGGGGGA9EFGGGEFCFF<DFGFGD@EEECFE+>FEFGCDGGFD,FF;BDB;;CEGDGG5;?E8FFDEGCEEEGFGGC7FGFGFECC=C?F?GGF465;F8AFFEFE
@M00200:205:000000000-AKKM3:1:1101:10102:13033 1:N:0:1
ATTGGGTTTAAAGGGCTCGTAGGCGGTTTGTCGCGTCGGGAGTGAAAACGCCGTGCTTAACACGGCGCTTGCTTCCGATACGGGCAGACTAGAGGTATTCAGGGGAGAACGGAATTCCTGGTGTAGCGGTGAAATGCGCAGATATCAGGAGGAACACCGGTGGCGAAGGCGGTTCTCTGGGAATGACCTGACGCTGAGGAGCGAAAGTGTGGGGAGCGAACAGGATTAGATACCCCAGTA
+
GGGGGGGGGGGGGGGGGGGGGGGGGGGGGGGGGGGGGGGGGGGGGGGGGGGGGGGGGGGGGDFGGGGGGGGGGGGGGGGGGGGGGGGGGGGGGGGGGDGGGGGGGGGGGGGGGGGGGGGGGGGGGGGGGEGGGGGGFGGGGGFGGGGGGGGGGGGGGGGGGGGGGGGGGGGGGGGGGEGGGGFFGGGGGGC6=*>EEGGGGGGE>?CCGGGGGG@GDEEE5CFGBGG7=?BFGGG35>)A
@M00200:205:000000000-AKKM3:1:1101:13741:13075 1:N:0:1
ACTGGGTGTAAAGCGAGCGCAGGTGGTTTAATAAGTCTGATGTAAAAGGCAGTGGCTCAACCATTGTGTGCATTGGAAACTGTTAGACTTGAGTGCAGTAGAGGAGAGTGGAATTCCATGTGTAGCGGTGAAATGCGTTGATATCAGAAGGAACGCCGGGGGCGAAAGCGACGCACTGGATCTCTTCTGACGCTGAGGCGCGAAAGCTAGGGGAGCAAACGGGATTAGATACCCTTGTA
+
GEGGGGGGGGGGGGGGGGGGGGGGGGEGGGGGGGGGGGGGGGGGGGGGEGCFGGGGGGGGGGGGGGGGGGGGFGGGFFGGDEGGFGGGCGGFGGFF9FGGGGGGGGFEGDFFGGG,ECFGGGGGGGEEGDFFGGGGGEGGFGGFFEFGGGGGGGCEGFGGGGGGGGGGGGGGGGEGGGFGGGGGGGGFFDFE5=DC8FGGGGDEEGF7C6CGEEDGFC6;<D5C9FGFFFAGGGE*79F
@M00200:205:000000000-AKKM3:1:1101:5340:13076 1:N:0:1
ATTGGGCATAAAGCGAGCGCAGGTGGTTTAATAAGTCTGATGTAAAAGGCAGTGGCTCAACCATTGTGTGCATTGGAAACTGTTAGACTTGAGTGCAGTAGAGGAGAGTGGAATTCCATGTGTAGCGGTGAAATGCGTAGATATATGGAGGAACACCGGTGGCGAAAGCGGCTCTCTGGACTGTAACTGACACTGAGGCTCGAAAGCGTGGGTAGCAAACAGGATTAGATAACCCGGTA
+
GGGGGGGGGGGGGGGGGGGGGGGGGGGGGGGGGGGGGGGGGGGGGGGGGGGGGGGGGGGGGGGGGGGGGGGGGGGGGGGGGGGGGGGGGGGGGGGGGGGGGGGGGGGGGGGGGGFGGGGGGGGGGGGGGGGGGGFGGGGGGGGGGGGGGGGG<FFGFEGGGGGGGGGGGGGGGGGGGCFGGGGGGGFGGGGGGGGGGC55C4CECEGGGEGD:FB4CFEGGDFC@CC@FF314?C5D>B
@M00200:205:000000000-AKKM3:1:1101:21359:13085 1:N:0:1
ATTGGGTGTAAAGGGCGCGTAGGCGGCCGATTAAGTCGGGGGTGAAAGCCTGTGGCTCAACCACAGAATTGCCTTCGATACTGGTTGGCTTGAGACCGGAAGAGGACAGCGGAACTGCGAGTGTAGAGGTGAAATTCGTAGATATTCGCAAGAACACCAGTGGCGAAGGCGGCTGTCTGGTCCGGTTCTGACGCTGAGGCGCGAAAGCGTGGGGAGCAAACAGGATTAGATACCCTCGTA
+
CGGGGGGGGGGFGGGGGGGGGGGGGGGGGGGEFGFGGGGGGGGGFGFGGGGGGGGGGGGGGGGGGGGGGGCGGGGGGFGFGGGGGGGGGGGGGGGGGGGGGGGGGGGGGGGGGGGGGGGGDGGGGGGGFFFGF@CFGGGGGGGCDFFFGEGGGGGGGGGGFCFGGDGG>FGC>EGGFGGGGGGGD::E?7:F=EGC:@CCGGC>ECDGGEGCCEEDBCGFD4EG04C7=?<*<CFC>).*
@M00200:205:000000000-AKKM3:1:1101:27773:13143 1:N:0:1
ACTGGGTTTAAAGGGCGCGTAGGTGGCTCGGTAAGTGGCTGGTGAAATCCCGGGGCTCAACTCCGGGGCTGCCGGTCAGACTGCCGGGCTCGAGCACGGTAGGGGCAGATGGAATTCCCGGTGTAGCGGTGGAATGCGTAGATATCGGGAAGAACACCAGTGGCGAAGGCGTTCTGCTGGGCCGTTGCTGACACTGAGGCGCGACAGCGTGGGGAGCAAACAGGATTAGATACCCGTGTA
+
GGEGFGGG>EGFFFCGEGECCEGEGC@,@FC@CFFCFCCFCEE@CEGFFGGE:6FG7CFEEFGGGDGEFEEFFGFC@B??FGFEFGGGG@=B=FGCFE=BF3FCE++B=<FGGADFDGGCGC:@AFGGGGGGCC9F,>FCC*FCFAEDGCB<FACAGGFCG<7CGC8:C8FEGEGF?CFGGGGGG*;ECF7@9C4<EDG5CC58CEG4C:8EEE:C3CC87C?414C>FF2FGGG7<55C
@M00200:205:000000000-AKKM3:1:1101:23229:13152 1:N:0:1
ATTGGGTTTAAAGGGAGCGTAGGCGGACATTTAAGTCAGGGGTGAAATCCCGGGGCTCAACCTCGGAATTGCCTTTGATACTGGGTGTCTTGAGTATGAGAGAGGTGTGTGGAACTCCGAGTGTAGAGGTGAAATTCGTAGATATTCGGAAGAACACCAGTGGCGAAGGCGACACACTGGCTCATTACTGACGCTGAGGCTCGAAAGCGTGGGGAGCAAACAGGATTAGATACCCCAGTA
+
GGGGGGGGGGGGGGGGGGGGGGGGGGGGGGGGGGGGGGGGGGGGGGGGGGGGGGGGGGGGGGGGGGGGGGGGGGGGGFFFFGCEGGGGGFFGFGGGGGFFGFGGGGGGGGGGGFGCGGGFGGGGGFDFGFGFGGGGFGEGFEFFFGGDG@E@C@FGGGGGGGGGGDGGGGGGGGGGGGD@FGGGGGGGGFFGCEGEEFG5:DED8CCGGE@BFEEGFG8<F5CF?FF<??AD@CG*0.97
@M00200:205:000000000-AKKM3:1:1101:25975:13229 1:N:0:1
ATTGGGCTTAAAGGGCTCGTAGGCGGTTTGTCGCGTCGGGAGTGAAAACGCCGTGCTTAACACGGCGCTTGCTTTCGATACGGGCAGACTAGAGGTATGCAGGGGAGAACGGAATTCCTGGTGTAGCGGTGAAATGCGCAGATATCAGGAGGAACACCGGTGGCGAAGGCGGTTCTCTGGGCCTATTCTGACGCTGAGGAGCGAAAGCGTGGGTAGCGAACAGGATTAGATACCCCGGTAAG
+
GGGGGGGFGGGGGGGGGFGGECEFFGGGGGGDGGDFG@FGGGGGGGGFFF@+@=>EG<FGFFFFDDFEGGCFFBGEDFGGGGDGGEDDCFEGFGGGGGGGFGGGGCFGFDCGCGGDGGGGG,DFGGGGGEFFGGFGGGGD<FGGGFFGGGGGGGGG::FCG7B@EDEBEFFG88E9CFGF>EF5::CCGGCEGGGG5CFCADE>>GGGGGGGE8*>?=8C<)850**.==)7C<6937):*.
@M00200:205:000000000-AKKM3:1:1101:1731:13249 1:N:0:1
ATTGGGTTTAAAGGGAGCGTAGGCGGATAGTTTAGTCAGAGGTGAAAGCCCAGGGCTCAACCTTGGAATTGCCTTTGATACTGGCTATCTTGAGTATGGAAGAGGTATGTGGAACTCCGAGTGTAGAGGTGAAATTCGTAGATATTCGGAAGAACACCAGTGGCGAAGGCGACATACTGGTCCATTACTGACGCTGAGGCTCGAAAGCGTGGGGAGCAAACAGGATTAGATACCCGCGTAAGTC
+
GGFGGGGCCFGGGGGGGGGGGDGGGGGDDFCFFFGGGGGG9FGGGGGG8EDFGF@FGGGGGEFAFFGGGGGGGGGGCFGGGGFGFGGGFFGGGCFFGFGFGGGGGFCEGGFGFFGGCFEDCGGGFGFDFGFGGCFCEFGGGDEFFFGDCCEFGEFGFGGGGFGDE+B>+@=CCEECDFG7BDFFGGGGGGGGG5**1,*=CF?E6ED*8CCC**5):5B+C5@<0CGE*8):C:<::BEG52).
@M00200:205:000000000-AKKM3:1:1101:5969:13250 1:N:0:1
ATTGGGTGTAAAGCGCACGTAGGCGGATTGTTTAGTGAGGGGTGAAATCCCAGGGCTCAACCCTGGAACTGCCTCTCATACTGGCAATCTCGAGTTTGGGAGAGGTGAGTGGAATTCCGAGTGTAGAGGTGAAATTCGTAGATATTCGGAGGAACACCAGTGGCGAAGGCGGCTCACTGGCCCAAAACTGACGCTGAGGTGCGAAAGCGTGGGGAGCAAACAGGATTAGATACACCTGTA
+
GGGGGGGGGGGGGGGECGGGGGGGGGGGEFGGGGGGGGGGGGGGGGGGGGGGGGGGGGGGGGEGGGGGGGGGGGGGGGGG<FGGGGGGGGFFGGGFGGGGFGGGGG@,EFGGGDFGGGGGGGGGGGGAFGGGGGGFGFGGGGGGGFGGFG7EGGGGGFGGGGFCEGGGGGGGGGGFGGGGGFFEGCFFGGFGGGGEGCGGEGGGEEDG=EEGG5:DFCCCCFEG:<7>FFADE,<><?FF
@M00200:205:000000000-AKKM3:1:1101:17613:13280 1:N:0:1
ATTGGGTTTAAAGGGCGCGTAGGCGGCCGATTAAGTCGGGGGTGAAAGCCTGTGGCTCAACCACAGAATTGCCTTCGATACTGGTTGGCTTGAGACCGGAAGAGGACAGCGGAACTGCGAGTGTAGAGGTGAAATTCGTAGATATTCGCAAGAACACCAGTGGCGAAGGCGGCTGTCTGGTCCGGTTCTGACGCTGAGGCGCGAAAGCGTGGGGAGCAAACAGGATTAGATACCCCCGTA
+
GGGGGGGGGGGGGGGGGGGGGGGGGGGGGGGGGGGGGGGGGGGGGGGGGGGGGGGGGGGGGGGGGGGGGGGGGGGGGGGGGGGGGGGGGGGGGGGGGGGGGGGGGGGGGGGGGGGGGGGGGGGGGGGGGGGGGGGGGGGGGGGGGGGGGGGGGGGGFGGGGGGGGGGGGGGGGGGGGGGGGGFGGGGGGGGFGGGGGFGGGGGGGGDFEGGGGGFGFGFGGGGG<G7<FF>G<<@DBFFG
@M00200:205:000000000-AKKM3:1:1101:26157:13290 1:N:0:1
ATTGGGTTTAAAGGGAGCGTAGGCGGATAGTTTAGTCAGAGGTGAAAGCCCAGGGCTCAACCTTGGAATTGCCTTTGATACTGGCTATCTTGAGTATGGAAGAGGTATGTGGAACTCCGAGTGTAGAGGTGAAATTCGTAGATATTCGGAAGAACACCAGTGGCGAAGGCGACATACTGGTCCATTACTGACGCTGAGGCTCGAAAGCGTGGGGAGCAAACAGGATTAGATACACGAGTA
+
GGGGGGGGGGGGGGGGGGGGGGGGGGGGGGGGGGGGGGFGGGGGGGGGGGGGGGGGGGGGGGGGGGGGGGCFFGGGGGGGGGGGGGGGGGGGGGGGGGGDGGGGGGGGGGGGGGGGGGDGGGGGGGGGGGGGFFGGGGGGGGGGGGGGGGGGGGGGGFFGGGGDEDGGGGGGGGGGGGFCGBFGGGGGFFGFEGGGGGFGF7CGGGGFEGGGGGFCEGGGD5CFFGGEFFEDC,?98>DG
@M00200:205:000000000-AKKM3:1:1101:28542:13382 1:N:0:1
ATTGGGTTTAAAGGGAGCGTAGGCGGATAGTTTAGTCAGAGGTGAAAGCCCAGGGCTCAACCTTGGAATTGCCTTTGATACTGGCTATCTTGAGTATGGAAGAGGTATGTGGAACTCCGAGTGTAGAGGTGAAATTCGTAGATATTCGGAAGAACACCAGTGGCGAAGGCGACATACTGGTCCATTACTGACGCTGAGGCTCGAAAGCGTGGGGAGCAAACAGGATTAGATACCCGAGTA
+
GGGGGGGGGGGGGGGGGGGGGGGGGGGGGGGGGGGGGGGGGFGGGGGGGGGGGGGGGGGGGGGGGGGGGGGGGGGGGGGGGGGGGGGGGGGGFGGGGGGGGFGGGGGGGGGFGGGDFGGGGGGGGGGGGFGGGGGGGFGGGGGGGGGGGGGGGGGGEFFGDFGGECGGGGGGGGGGGGAAD;89FG,@F+@EEEGE5>>FGG>*DEG4:EG>E*8DBFGG4FG:<GF46+<FGF:95>FG
@M00200:205:000000000-AKKM3:1:1101:25986:13386 1:N:0:1
ATTGGGTTTAAAGGGCGCGTAGGCGGCCGATTAAGTCGGGGGTGAAAGCCTGTGGCTCAACCACAGAATTGCCTTCGATACTGGTTGGCTTGAGACCGGAAGAGGACAGCGGAACTGCGAGTGTAGAGGTGAAATTCGTAGATATTCGCAAGAACACCAGTGGCGAAGGCGGCTGTCTGGTCCGGTTCTGACGCTGAGGCGCGAAAGCGTGGGGAGCAAACAGGATTAGATACCCCTGTA
+
GGGGGGGGGGGGGGGGGGGGGGGGGGGGGGGGGGGGGGGGGGGGGGGGGGGGGGGGGGGGGGGGGGGGGGGGGGGGGGGGGGGGGGGGGGGGGGGGGGGGGGGGGGGGGGGGGGGGGGGGGFGGGGGGFFGGFEFGCFGG>FDFGGGFGGGGGGGGGGGGGGGGGGGDCGGGGGGFGGF?FGGGGGGG?CCFEEDGGGFGGGGDGGGGDGGGGG>GFFEGGGGG?CC>FFFG9,<<)>@<
@M00200:205:000000000-AKKM3:1:1101:9788:13406 1:N:0:1
ATTGGGTGTAAAGGGAGCGTAGGCGGATAGTTTAGTCAGAGGTGAAAGCCCAGGGCTCAACCTTGGAATTGCCTTTGATACTGGCTATCCTGAGTATGGAAGAGGTATGTGGAACTCCGAGTGTAGAGGTGAAATTCGTAGATATTCGGAAGAACACCAGTGGCGAAGGCGACATACTGGTCCATTACTGACGCTGAGGCTCGAAAGCGTGGGGAGCAAACAGGATTAGATACCCTCGTA
+
GGGGGGGGGGGGGGGGGGGGGGGGGGGGGGGGGGGGGGGGGGGGGGGGGGGGGGGGGGGGGGGGGGGGGGGGGGGGGGGGGGGGGGFGGGGGFGGGGGGGGGGGGGGGGGFFGGGGGGGGGGGGGFGGGGGGGGGGGGGGGGGGGGGGGGGGGGGGGGGGGGGGGGGGGGCEEGGGGFFGGFFGGGGGGGGGGDDGEGGGGGGGGGGGDGDGGG3DDG*@DGGG@GGEFF?GGGCGFB:5
@M00200:205:000000000-AKKM3:1:1101:16475:13440 1:N:0:1
ATTGGGCTTAAAGGGCGCGTAGGCGGTCTTTTAAGTCGGGGGTGAAAGCCTGTGGCTCAACCACAGAATTGCCTTCGATACTGGGAGACTTGAGACCGGAAGAGGACAGCGGAACTGCGAGTGTAGAGGTGAAATTCGTAGATATTCGCAAGAACACCAGTGGCGAAGGCGGCTGTCTGGTCCGGTTCTGACGCTGAGGCGCGAAAGCGTGGGGAGCAAACAGGATTAGATACCCTCGTA
+
GGGGGGGGGGGGGGGGGGGGGGGGGGGGGGGGGGGGGGGGGGGGGGGGGGGGGFGGGGGGGGGGGGGGGGGGGGGGGGGGGGGGGGGGGGGFGFFGGGGGGGGGGGGGGGGGGGDGGGGGGGGFGFGGGGGGGGGGGGFGFGGGGGGGGGGEGGFGGGDEGGGGGGGGGGGGGGGGGGGGGGGGGGGGGGGGGG5EE>ECEGGEGGGGGGGGGGBGBFCFGGGGFGGFF*);CGGG@F;C
@M00200:205:000000000-AKKM3:1:1101:27527:13454 1:N:0:1
ACTGGGTTTAAAGGGCGCGTAGGCGGCCGATTAAATCGGGGGTGAAAGCCTGTGGCTCAACCACAGAATTGCCTTCGATACTGGTTGGCTTGAGACCGGAAGAGGACAGCGGAACTGCGAGTGTAGAGGTGAAATTCGTAGATATTCGCAAGAACACCAGTGGCGAAGGCGGCTGTCTGGTCCGGTTCTGACGCTGAGGCGCGAAAGCGTGGGGAGCAAACAGGATTAGATACCCGAGTA
+
GGGGGGGGGGGGGGGGGGGGGGGGGGGGGGGGGGGGGGGGGGGGGGGGGGGGGGGGGG<EGGGGGGGGGGGGGGGGGGGGGGGGGGGGGGGGGGGGGGGGGGGGGGGGFGGGGGGGGGGGGEFCFGGDGGGGGGGGGGGGGGGGGGGGGGGGGGGGG:BFGGGGGDGGGGGGGGGGGGGGFGGGGGGGGGGGGGCECFFGG:CEGGGGGGGGGEFGEGGFDFGG<GGFF=ADE6CC3>7C
@M00200:205:000000000-AKKM3:1:1101:29079:13508 1:N:0:1
ATTGGGTTTAAAGGGAGCGTAGGCGGATAGTTTAGTCAGAGGTGAAAGCCCAGGGCTCAACCTTGGAATTGCCTTTGATACTGGCTATCTTGAGTATGGAAGAGGTATGTGGAACTCCGAGTGTAGAGGTGAAATTCGTAGATATTCGGAAGAACACCAGTGGCGAAGGCGACCTACTGGTCCATTACTGACGCTGAGGCTCGAAAGCGTGGGGAGCAAACAGGATTAGATACCCCAGTA
+
GGGGGGGGGGGGGGGGGGGGGGGGGGGEGGGGGGGGGGGFGGGGGGGGGGGGGGGGGGGFGGGGGGGGFGGGGGGGGGGFGGDCGGGGGGGFEGGGGGFFGGGGGGCFGGGFGFGGGGGGGGGGEEC9FFGGGGGGGGGGGDG<FGDF?FGGGCGGGGGGGGGGGGGGGGG>C+@EEGFGGGGFFFEGGGGFECGGGGGGGGGGFGCFGCC7<E55>C8CFFGG7C7=FF6:CC8CB5/=
@M00200:205:000000000-AKKM3:1:1101:26107:13518 1:N:0:1
ATTGGGCTTAAAGGGAGCGTAGGCGGATAGTTTAGTCAGAGGTGAAAGCCCAGGGCTCAACCTTGGAATTGCCTTTGATACTGGCTATCTTGAGTATGGAAGAGGTATGTGGAACTCCGAGTGTAGAGGTGAAATTCGTAGATATTCGGAAGAACACCAGTGGCGAAGGCGACATACTGGTCCATTACTGACGCTGAGGCTCGAAAGCGTGGGGAGCAAACAGGATTAGATACCCTAGTA
+
GGGGGGGGGGGGGGGGGGGGGGGGGGGGGGGGGGGGGGGGGGGGGGGGGGGGGGGGGGGGGGGGGGGGGGGGGGGGGGGGGGGGGGGGGGGGGGGGGGGGGGGGGGGGGGGGGGGGGGGGEGGFGGGGGGGGGGGGGGGGGGGGGGGGGGGGGGGGGFGGGGGGGGGGGGGGGGGGGGGGFDGFDGGGGGGGGGGGGGGGGGGGGGGGGEEGGGFGFGGGGGGGFGGEFFEGGGGGFFFG
@M00200:205:000000000-AKKM3:1:1101:3869:13598 1:N:0:1
ATTGGGTTTAAAGGGTGCGTAGGCGGTCTGGTAAGTCAGTCGTGAAATCGCCGGGCTTAACCCGTGCAACTGCGATTGATACTGCCGGACTTGAATGAGGTTGAGGTAGGCGGAATGTGGCATGTAGCGGTGAAATGCTTAGATATGCCATAGAACACCGATTGCGAAGGCAGCTTGCTGGGCCTTCATTGACGCTGAGGCACGAAAGCGTGGGGAGCAAACAGGATTAGATACCCCAGTA
+
GGGGGGGGGGGGGGGGGGGGGGGGGGGGGGGGGGGGGGGGGGGGGGGGGGGGGGGGGGGGGGGGGGGGGGGGGGCGGGGGGGGGGGGG@CEGGGDGGFGGEFG4FFGGGGGEGGFGGGGGGGGGGGFGGGEEFGGGGGGGDCGGGGAFEFFGGGGGGGGGGGGGGG>@7EGGGGGGFFG9C5CFGGGGGFCEGGGGGGG5FCFGECCDGDC*=*<D@DF6CG8D09669FBDCEAFFB>FC
@M00200:205:000000000-AKKM3:1:1101:4197:13674 1:N:0:1
ATTGGGTATAAAGGGAGCGTAGGCGGATAGTTTAGTCAGAGGTGAAAGCCCAGGGCTCAACCTTGGAATTGCCTTTGATACTGGCTATCTTGAGTATGGAAGAGGTATGTGGAACTCCGAGTGTAGAGGTGAAATTCGTAGATATTCGGAAGAACACCAGTGGCGAAGGCGACATACTGGTCCATTACTGACGCTGAGGCTCGAAAGCGTGGGGAGCAAACAGGATTAGATACCCCGGTA
+
GGGGGGGGGGGGGGGGGGGGGGGGGGGGGGGGGGGGGGGGGGGGGGGGGGGGGGGGGGGDGGGGGGGGGGGGGGGGGGGGGGGGGGGGGGGGGGGGGGGGGGGGGGGGGGGGGGGGGGGGGGGGGGGGGGGGGGGGGGGGGGFACGGFGFGGGGGFFGGGGGGGGGDGGGGGGGEGGGFGGFGFCFGGG>AFGGGDCGGFGGG>?EGGGG@EGGFGFGBFGGGGFGD@F76@FGGGFAEG
@M00200:205:000000000-AKKM3:1:1101:28592:13679 1:N:0:1
ATTGGGTGTAAAGGGCGCGTAGGCGGCTTTATAAGTCGGGGGTGAAAGCCTGTGGCTCAACCACAGAATTGCCTTCGATACTGTATGGCTTGAGACCGGAAGAGGTTAGTGGAACTGCGAGTGTAGAGGTGAAATTCGTAGATATTCGCAAGAACACCAGTGGCGAAGGCGGCTGACTGGTCCGGTTCTGACGCTGAGGCGAGAAAGCGTGGGGAGCAAACAGGATTAGATACCCCAGTA
+
GGGGGGGGGGGGGGGGGGGGGGGGGGGGGGGGGGGGGFGGGGGGGGGGGGGGGGGGGGGGGGGGGGGGGGGGGGGGGFGGGGGGGGGGGGGGGGGGGGGGGGGGGGGGGGGGGGGGGGGGGGGGGGGGGGGGGGGGGDGFFGGGGGGGGGGGGG8<FGGGFGFGGGGGGGGGGEGGFGFFGFGGE5CEGGGGGGDEGGD==):EGGFFGCECCG3C>5FGGGGG0CC7F66C<CEF>36C
@M00200:205:000000000-AKKM3:1:1101:10940:13685 1:N:0:1
ACTGGGTATAAAGCGTGCGCAGGCGGTTCCGCAAGTCAGATGTGAAATCCCCGGGCTCAACCTGGGAACTGCATTTGAAACTACGGGGCTAGAGTGTGTCAGAGGGGGGTGGAATTCCACGTGTAGCAGTGAAATGCGTAGAGATGTGGAGGAACACCAATGGCGAAGGCAGCCCCCTGGGATGACACTGACGCTCATGCACGAAAGCGTGGGGAGCGAACAGGATTAGATACCCTCGTAAGA
+
GGGGGGGDGGGGGGGGGGG@FGGGGGGGCEF>GGGGGGGGGGGGGGGGFFGGGGGGGGGGGGFGGGGGDFGGGGGGFGGGGGGEECGEGGGGGGGGGGGGGGGGGECEGGGCFGGGGGFGGGGGGGGGGGGFGGFFGEFGDGFGFG<EFGGGFGGGGGGFGGFGGGGGGGGGGFCEGGG>E>FGGCEGGGGDEED5:0<CFGGEGGDCEGGGDGFGF=EEDGGD?FF<=FBF?CDF>)):C(6
@M00200:205:000000000-AKKM3:1:1101:6962:13688 1:N:0:1
ACTGGGTGTAAAGGGAGCGTAGGCGGATAGTTTAGTCAGAGGTGAAAGCCCAGGGCTCAACCTTGGAATTGCCTTTGATACTGGCTATCTTGAGTATGGAAGAGGTATGTGGAACTCCGAGTGTAGAGGTGAAATTCGTAGATATTCGGAAGAACACCAGTGGCGAAGGCGACATACTGGTCCATTACTGACGCTGAGGCTCGAAAGCGTGGGGAGCAAACAGGATTAGATACCCCGGTA
+
GGGGGGGGGGGGGGGGGGGGGGGGGGGGGGGGGGGGGGGGGGGGGGGGGGGGGGGGGGGGGGGGGGGGGGGGGGGGGGGGGGGGGGGGGGGGGGGGGGGGGGGGGGGGGGGGGGGGGGGGGFGGGGGGGGGGGGGGGGGGGGGGGCFGGGGGGGGGGGGGGGFGGGGGGGGGGGGGGGGGGGGGGGGGGFGGDDGGEGGGGGGGGGGGGGGGGGFGFGGGGGGF1<C36ACCGCEDAEFG
@M00200:205:000000000-AKKM3:1:1101:29543:13702 1:N:0:1
ATTGGGTTTAAAGCGAGCGCAGGTGGTTTAATAAGTCTGATGTAAAAGGCAGTGGCTCAACCATTGTGTGCATTGGAAACTGTTAGACTTGAGTGCAGTAGAGGAGAGTGGAATTCCATGTGTAGCGGTGAAATGCGTAGATATATGGAGGAACACCGGTGGCGAAAGCGGCTCTCTGGACTGTAACTGACACTGAGGCTCGAAAGCGTGGGTAGCAAACAGGATTAGATACCCGTGTA
+
GGGGGGGGGGGGGGGGGGGGGGGFGGECGFGGGGGG<FFGFGGCEFGGGGGGGGGGGGGGGGGGGGGGFGG@EFGFGGGGGGGGGGGGCFGGGGGGGGCFEFGGF7ACGGGGGFG,?FGGFDGGCFGGGGGGGGGGGGGGGGFCGGGGGGGGGDGFEEGGGGGGGCCF>EFE+@FFGGGG7EFGFDGGGGFGGDFGGGGGFGGGCEFGD=EDCCA*=CC57F5/=DG):@<;5,=75;A
@M00200:205:000000000-AKKM3:1:1101:29150:13731 1:N:0:1
ATTGGGTATAAAGCGAGCGCAGGTGGTTTAATAAGTCTGATGTAAAAGGCAGTGGCTCAACCATTGTGTGCATTGGAAACTGTTAGACTTGAGTGCAGTAGAGGAGAGTGGAATTCCATGTGTAGCGGTGAAATGCGTAGATATATGGAGGAACACCGGTGGCGAAAGCGGCTCTCTGGACTGTAACTGACACTGAGGCTCGAAAGCGTGGGTAGCAAACAGGATTAGATACCCCTGTA
+
GGGGGGGGGGGGGGGGGGGGGGGGGGGGGGGGGGGGGGGGGGGFFGFGGGGGGGGGGGGGGGGGGGGGGGGGGGGGGGGGGGGGGGGGGGGGGGGGGGFGGGGG=CCGGGG?FFGGGFGGFGGGFGDGGGCGCEGGGGGGGFGGGGFGGFGGGGGGGGGGGGGG7BECGGGGGGGGGGGGGCFGFGGFCFGGGGGGFGGGGGGFGGGGEGCEFGDGF7C=5FCC877<CFEGGFGGFFC
@M00200:205:000000000-AKKM3:1:1101:6590:13797 1:N:0:1
ACTGGGTTTAAAGGGAGCGTAGGCGGATAGTTTAGTCAGAGGTGAAAGCCCAGGGCTCAACCTTGGAATTGCCTTTGATACTGGCTATCTTGAGTATGGAAGAGGTATGTGGAACTCCGAGTGTAGAGGTGAAATTCGTAGATATTCGGAAGAACACCAGTGGCGAAGGCGACATACTGGTCCATTACTGACGCTGAGGCTCGAAAGCGTGGGGAGCAAACAGGATTAGATACCCTAGTA
+
GGGGGGGGGGGGGGGGGGGGGGGGGGFGGGGGGGGGGGGGGGGGGGGGGGGGGGGGGGGGGGGGGGGGGGGGGGGGGGGGGGGGGGGGGGGGGGGGGGGGGGGGGGGGGGGGGGGGGGEFGGGGGGGGGGGGGGGGGGGGGGGGGGFGGGGGGGGGGGGGGGGDEGGGGGGGGGGGGGGDFGGGGGGFGGGGGGGGGGGGGGGGFCDCGGGGEGFGFGGGGGGGFGFEF;?FGGGFAAFF
@M00200:205:000000000-AKKM3:1:1101:8441:13809 1:N:0:1
ATTGGGTTTAAAGGGAGCGTAGGCGGATAGTTTAGTCAGAGGTGAAAGCCCAGGGCTCAACCTTGGAATTGCCTTTGATACTGGCTATCTTGAGTATGGAAGAGGTATGTGGAACTCCGAGTGTAGAGGTGAAATTCGTAGATATTCGGAAGAACACCAGTGGCGAAGGCGACATACTGGTCCATTACTGACGCTGAGGCTCGAAAGCGTGGGGAGCAAACAGGATTAGATACCCAAGTAAGA
+
GGGGGGGGGGGGGGGGGGGGGGGGGGGGGGGGGGGGGGGGGGGGGGGGGGGGGGGGGGGGGGFGGGGGGGGGGGGGGGGGFGGGGGGGGGGGGGGGGGGGGGGGGGGGGGGGGGGGFGDGGGGFGGGGGGGGGGGGGFGGGGGGGGGGGGGGGGGGGGEGDDGGGGEGG8FEGG8FFGFGFFGGFCFFFGGGGGG5CEGEG9CEFEDCG?EGGEFGAGCFFFGGFF7@FF?F+?F*85FFDEE
@M00200:205:000000000-AKKM3:1:1101:9954:13835 1:N:0:1
ATTGGGTGTAAAGCGAGCGCAGGTGGTTTAATAAGTCTGATGTAAAAGGCAGTGGCTCAACCATTGTGTGCATTGGAAACTGTTAGACTTGAGTGCAGTAGAGGAGAGTGGAATTCCATGTGTAGCGGTGAAATGCGTAGATATATGGAGGAACACCGGTGGCGAAAGCGGCTCTCTGGACTGTAACTGACACTGAGGCTCGAAAGCGTGGGTAGCAAACAGGATTAGATACCCTTGTA
+
GGGGGGGGGGGGGGGGGGGGGGGGGGGGGGGGGGGGGGGGGGGCCEFGDGGGGFGGGGGGGGGGGGGGGGGFGGGGGGGGGFGGGGGGGGGGGGGGGGGGGGGGGGGGGGGGGGGGGGGGGGGGGGGGGGGGGGGGGFGGGGGGGGGGGGGGGGGGGEGGGFGGGE8FGEGGEGGGGGFGGGGGGGGGGGGGG?DGGGGGGDC,*=CDGG7FCGDGC7CGGG5D@:=<F+?G<>CD=:@
@M00200:205:000000000-AKKM3:1:1101:8676:13838 1:N:0:1
ATTGGGTGTAAAGGGAGCGTAGGCGGATAGTTTAGTCAGAGGTGAAAGCCCAGGGCTCAACCTTGGAATTGCCTTTGATACTGGCTATCTTGAGTATGGAAGAGGTATGTGGAACTCCGAGTGTAGAGGTGAAATTCGTAGATATTCGGAAGAACACCAGTGGCGAAGGCGACATACTGGTCCATTACTGACGCTGAGGCTCGAAAGCGTGGGGAGCAAACAGGATTAGATACCCGCGTAAGA
+
GFGGGGGGGGGGGGGGGGGGGGGGGGGEGGGFDFGGGGGGGGGGGGGGGGGGGGGGGGGGGG@FGGGGGGGGGGFGGGGGGGGGGGFFGGGGGGGGFGGCGGGGGDEEGGGGGGGGGFGGGGGGGFGGGGGGGGGGGGGGGGGGGGGGGDGGGGGGGGGGGGGGGGGGGGGGGGGFGGGGGCEFCCFFGGGGEGGGGGGGFGCEFGGGGE7FFGDGFFGGGGFG?C+;=FEGC?C3;>DEDFF
@M00200:205:000000000-AKKM3:1:1101:9690:13840 1:N:0:1
ATTGGGTGTAAAGGGCTCGTAGGCGGTTTGTCGCGTCGGGAGTGAAAACGCCGTGCTTAACACGGCGCTTGCTTCCGATACGGGCAGACTAGAGGTATTCAGGGGAGAACGGAATTCCTGGTGTAGCGGTGAAATGCGCAGATATCAGGAGGAACACCGGTGGCGAAGGCGGTTCTCTGGGAATGACCTGACGCTGAGGAGCGAAAGTGTGGGGAGCGAACAGGATTAGATACCCCCGTAAG
+
GGGGGGGGGGGGGGGGGGGGGGGGGGGGGGGGGGGGGGGGGGGDGGGGGGGGGGGGGGGGGGGGGGGGGGGGGGGGGGGGGGGGGGGGGGGGGGGGGGGGGGGGGGGGGGGGGGGG9FGGGGGGGGGGGGGGGGGGGGGGGDECFGGGGGDGEFFGGGGDEGGGGGGGGGGGGGDFGFCFDGFCGGGFGGFCGGGGGGFGDFDEGGCFGGCGG55CEGEG<CCFBGD>@49:9<87)8>:<6
@M00200:205:000000000-AKKM3:1:1101:16142:13877 1:N:0:1
ATTGGGTTTAAAGGGAGCGTAGGCGGATAGTTTAGTCAGAGGTGAAAGCCCAGGGCTCAACCTTGGAATTGCCTTTGATACTGGCTATCTTGAGTATGGAAGAGGTATGTGGAACTCCGAGTGTAGAGGTGAAATTCGTAGATATTCGGAAGAACACCAGTGGCGAAGGCGACATACTGGTCCATTACTGACGCTGAGGCTCGAAAGCGTGGGGAGCAAACAGGATTAGATACCCCGGTA
+
GGGGGGGGGGGGGGGGGGGGGGGGGGGGGGGGGGGGGGGGGGGGGGGGGGGGGGGGGGGGGGGGGGGGGGGGGGGGGGGGGGGGGGGGGGGGGGGGGGGGGGGGGGGGGGGGGGGGGGGGGGGGGGFFGGGGGGGGGGGGGGFGGGGFGGGGFGGGGGGGGGFGGGGGGGGGGGGGGGGGGGGGDFGGGGGGGGGGGFGGGGGGGGGCEEEFGGFGFGGGGGGF<FGFFFEFBCFGDEEG
@M00200:205:000000000-AKKM3:1:1101:9371:13938 1:N:0:1
ATTGGGTGTAAAGCGCGCGCAGGCGGTTTAATAAGTCTGATGTAAAAGGCAGTGGCTCAACCATTGTGTGCCTTGGAAACTGTTAGACTTGAGTGCCGTAGAGGAGAGTGGAATTTCATGTGTAGCGGTGAAATGCGTAGATATATGGAGGAACACCGGTGGCGAAAGCGGCTCTCTGGACTGTAACTGACACCGAGGCTCGAAAGCGTGGGTAGCCAACAGGATTAGATACCCCGGTT
+
FGGGGGGEGGGGGGG+CGG7FGG7FG@FG8CFFFGGGFGCFGGCFFGG,F,B<FFGGGGGGA@=FGFGC9?E6E,CEFF,,,<CFFGF,C,,,C?C,8+487?F,?F@FFG?F9F,E?E<<?B,A:>CC:<EF,,,388++,7?,9C,9<=+=@<>F:>FCE7+8C@EC8F7*>2D?;3,>2:D;;,>,*<11*/*/B*/*)*8:**/8*=F<+.**0;**9@4):*)**)*<CG55))
@M00200:205:000000000-AKKM3:1:1101:28855:13947 1:N:0:1
ACTGGGCTTAAAGGGAGCGTAGGCGGACATTTAAGTCAGGGGTGAAATCCCGGGGCTCAACCTCGGAATTGCCTTTGATACTGGGTGTCTTGAGTATGAGAGAGGTGTGTGGAACTCCGAGTGTAGAGGTGAAATTCGTAGATATTCGGAAGAACACCAGTGGCGCAGGCGACACACTGGCCCGTAACTGACGCTGAGGCGCGAAAGCGTGGGGAGCCAACAGGATTAGATACCCTAGTA
+
GGGGGGGGGGGGGGGGGGGGGGGGGGGGGGGGGGGGGGGGGGGGGGGGGGGGGGGGGGGGGGGGGGGGGGGGGGGGGGGGGGGGGGGGGGGGGFGGGGFGGGGGGGGGDGGDGGGGGGGGGGGGGGGGGGGGDFGGGGGGGGGGGGGDCC7CEFEGGGGGFGFGEDEFGGGGG5EFGC>FGGGGGC;=B8CGG5CEGGGDEDDEGGGGG**2:5>DB5@6<FDDBC7?/=::03<C45BC
@M00200:205:000000000-AKKM3:1:1101:28430:14004 1:N:0:1
ATTGGGTTTAAAGGGAGCGTAGGCGGATAGTTTAGTCAGAGGTGAAAGCCCAGGGCTCAACCTTGGAATTGCCTTTGATACTGGCTATCTTGAGTATGGAAGAGGTATGTGGAACTCCGAGTGTAGAGGTGAAATTCGTAGATATTCGGAAGAACACCAGTGGCGAAGGCGACATACTGGTCCATTACTGACGCTGAGGCTCGAAAGCGTGGGGAGCAAACAGGATTAGATACCCGAGTAAGA
+
GGGGGGGGGGGGGGGGGGGGGGGGGGGGGGGGGGGGGGGGGGGGGGGGGGGGGGGGGGGGGGGGGGGGGGGGGGGGGGGGGGGGGGGGGGGGGGGGGGGGGGGGGGGGGGGGGGGGGGGGGFGGGGGGGGGGGGGGGGGGGGGGGGGGGGGGGGGGGEGGGGCGGGGGEFCGGGGF9FECBFGGGGGGGGFGGGGGGGGGFGGGGGGGGEEFGG:DEGCFFGGGFGGFFFFGGC7D>5>E74<
@M00200:205:000000000-AKKM3:1:1101:27417:14036 1:N:0:1
ACTGGGTTTAAAGGGCGCGTAGGCGGCCGATTAAGTCGGGGGTGAAAGCCTGTGGCTCAACCACAGAATTGCCTTCGATACTGGTTGGCTTGAGACCGGAAGAGGACAGCGGAACTGCGAGTGTAGAGGTGAAATTCGTAGATATTCGCAAGAACACCAGTGGCGAAGGCGGCTGTCTGGTCCGGTTCTGACGCTGAGGCGCGAAAGCGTGGGGAGCAAACAGGATTAGATACCCACGTA
+
GGGGGGGGGGGGGGGGGGGGGGGGGGGGGGGGGGGGGGGGGGGGGGGGGGGGGGGGGGGGGGGGGGGFGGGGGGGGGGGGGGGGAFEGGGGGGGGEGGGGGGGGGGGGFGGGGGGGGGGGGGGGGGGGGGGGGGGDGFFFGGGGG@EFEGFGGFGGGGFAFGGGGGGGGGGGDEGGGGGG7EGGD?EGGGGGGGGGGFF57DGEC8D4EGGGGDBGFFFGGGFGFGGBFF9DFF:6BBFD
@M00200:205:000000000-AKKM3:1:1101:27065:14039 1:N:0:1
ATTGGGTTTAAAGCGAGCGCAGGTGGTTTAATAAGTCTGATGTAAAAGGCAGTGGCTCAACCATTGTGTGCATTGGAAACTGTTAGACTTGAGTGCAGTAGAGGAGAGTGGAATTCCATGTGTAGCGGTGAAATGCGTAGATATATGGAGGAACACCGGTGGCGAAAGCGGCTCTCTGGACTGTAACTGACACTGAGGCTCGAAAGCGTGGGTAGCAAACAGGATTAGATAACCCTGTA
+
GGGGGGGGGGGGGGGGGGGGGGGGGGGGGGGGGGGGGGGGGGGFFGGGGGGGGGGGGGGGGGGGGGGGGGGGGGGGGGGGGGGGGGGGGGGGGGGFGGGGGGGGCFGGGGGGGGGGGGFG9EEGGFGFGEGGFGFGGEGGGFGCGGGGGG>FFFGGGGDGDCDEEGGGCEGGGGGGGGFFGGFGGGDEGFGFGG*,3>DCEDGGEGGGGGGGGEFGFFGFCFCFFD4<675+?FC*5/@
@M00200:205:000000000-AKKM3:1:1101:24100:14074 1:N:0:1
ACTGGGCGTAAAGCGCGCGCAGGCGGTTTCTTAAGTCTGGTGTCTAAGTGCGGGGCTCAACCCCGTGACGCACTGGAAACTGGGAGACTTGAGTGCAGAAGAGGAGAGCGGAATTCCACGTGTAGCGGTGAAATGCGTAGAGATGTGGAGGAACACCAGTGGCGAAGGCGGCTCTCTGGACTGTAACTGACGCTGAGGCGCGAAAGCGTGGGGAGCAAACAGGATTAGATACCCTCGTA
+
GGGGGGGGGGGGGGGGGGGGGGGGGGCGGGGGGGGGGGGGGGGGGGGGGGGGGGGGGGGGGGGGGGGGGGG7FGGFFDGGGGGGGGGGGGGGGFGGGGGGGGGG,CCFGGGGGFGGGGGGGGGGGGGGGGG:FFGGGGDEGGGGFFCFGGGGGGGGGGGGGEFEGGGGGGGGEGGGGGC?FF:@FGGGGGFGGGGGGGGEGGGDCC4DGEECGGFG>?EF4<*/527>?=):FC6C>>)
@M00200:205:000000000-AKKM3:1:1101:6212:14096 1:N:0:1
ACTGGGTGTAAAGGGCGCGTAGGTGGCTCGGTAAGTGGCTGGTGAAATCCCGGGGCTCAACTCCGGGGCTGCCGGTCAGACTGCCGGGCTCGAGCACGGTAGGGGCAGATGGAATTCCCGGTGTAGCGGTGGAATGCGTAGATATCGGGAAGAACACCAGTGGCGAAGGCGTTCTGCTGGGCCGTTGCTGACACTGAGGCGCGACAGCGTGGGGAGCAAACAGGATTAGATACCCTGGTA
+
GGGGGGGGGGGGGGGGGGGGGGGGGGGGGGGGGGGGGGGGGGGGGGGGGGGGGGGGGGGGGGGGGGGGGGGGGGGGGGGGGGGGGGGGGGGGGGGGGGGGGGGGGGGGGGGGGFGGGGGGGGGGGGGGGGGGGGFFGGGGGGGGGGGCGGDGGGGGGGGGGGGGGGCFGGGGGGGGGGGGDGFGGGGGGGGGGGFGDGGFEGECGGGGGGGGGGFGFGGGGGGG?GF?=FFFGCGF4>FG
@M00200:205:000000000-AKKM3:1:1101:21636:14126 1:N:0:1
ATTGGGTGTAAAGGGAGCGTAGGCGGACATTTAAGTCAGGGGTGAAATCCCGGGGCTCAACCTCGGAATTGCCTTTGATACTGGGTGTCTTGAGTATGAGAGAGGTGTGTGGAACTCCGAGTGTAGAGGTGAAATTCGTAGATATTCGGAAGAACACCAGTGGCGAAGGCGACACACTGGCTCATTACTGACGCTGAGGCTCGAAAGCGTGGGGAGCAAACAGGATTAGATACCCGCGTA
+
GGGGGGGGGGGGGGGGGGGGGGGGGGGGGGGGGGGGGGGGGGGGGGGGGGGGGGGGGGGGGGGGGGGGGGGGGGGGGGGGGGGGGGGGGGGGGGGGGGGGGGGGGGGGGGGGGGGGGGGGGGGGGGGGGGGGGGGGGGGGGGGGGGGGGGGGGGGGGGGGGGGGGGGGGGGGGGGGGGGGGGGGGGGGGGGFGGCGGGGGGGGGGGGGGGGGGG@D>FG?GGGG?4F>6=BGGFGDBEFG
@M00200:205:000000000-AKKM3:1:1101:26325:14140 1:N:0:1
ACTGGGTTTAAAGGGCTCGTAGGCGGTTTGTCGCGTCGGGAGTGAAAACCAGGTGCTTAACACCTGGCTTGCTTTCGATACGGGCAGACTGGAGGTATGCAGGGGAGAACGGAATTCCTGGTGTAGCGGTGAAATGCGCAGATATCAGGAGGAACACCGGTGGCGAAGGCGGTTCTCTGGGCATTACCTGACGCTGAGGAGCGAAAGTGTGGGGAGCGAACAGGATTAGATACCCTAGTA
+
GGGGGGGGGGGGGGGGGGGGGGGGGGGGGGGGGGGGGGGGGDGGGGFGGGGGGFGGGGGGGFGDGGGGGGGGGGGGGGGGGGGGGGGGGGGGFGGGGGGGGGGGGGGGGGGGCCDFGGGGFGGGGGGGGGGGGGGFGGGGGGGGGGGGGGGGGFGFGEGGGGGGGEEGCCF7C8EGGGDCGGGFGFGCCCEFCGGECFF?EGGE5CC7@F?E*:>DBGEGG<6F<FGFFFA>CCCG?>FG
@M00200:205:000000000-AKKM3:1:1101:15141:14176 1:N:0:1
ACTGGGTGTAAAGCGCGCGCAGGTGGTTTCTTAAGTCTGATGTGAAAGCCCACGGCTCAACCGTGGAGGGTCATTGGAAACTGGGAGACTTGAGTGCAGAAGAGGAAAGTGGAATTCCATGTGTAGCGGTGAAATGCGTAGAGATATGGAGGAACACCAGTGGCGAAGGCGACTTTCTGGTCTGTAACTGACACTGAGGCGCGAAAGCGTGGGGAGCAAACAGGATTAGATACCCTCGTA
+
F<FFFGGGFGDGGFGGGGGGGGGGGGEGGGGGGGGGGGGGGGGGGGGGGGGGGGGGGGGEFGGGGGGGGGGGGGGGGGFEGGGGGFGGGGGGGGGGGGGGGGGGGFGGGGGGGGGGGGGGGGGGGGFGCFEGGGGGGGFCGGGGGGGFGGFGGGCFGGGGGGGGGGGGGGGGGGEGGGGGGGGGC;EFGGFGGGGGGGGGGGGEEC5CGCCEGDEC>GCFGGGG6C>?F?9DFFGCFBF7
@M00200:205:000000000-AKKM3:1:1101:24289:14216 1:N:0:1
ATTGGGTATAAAGCGAGCGCAGGTGGTTTAATAAGTCTGATGTAAAAGGCAGTGGCTCAACCATTGTGTGCCTTGGAAACTGTTAGACTTGAGTGCAGTAGAGGATAGTGGAATTCCATGTGTAGCGGTGAAATGCGTAGATATATGCAGGAACACCGGTGGCGAAAGCGGCTCTCTGGACTGTAACTGACACTGAGGCTCGAAAGCGTGGGTAGCAAACAAGATTAATAACCCTTGTA
+
FGEFFGGGGDEFGAE;FGGGGGE,C<BF,6CFFADFG,F9,CE9FGGC7@E@,FGGG,ECFGGFD9FEFFGEF@8,,CF86<9CFGEF<FD,,?<?<C,,6,CEC,C,CC,5E,EFFCF9<,CFEF7:+7<EF9<?FF+@+,9,@ED,E9@7FE8=FE7+=7887>CE,==CEEF99;,@,@89>;,7EC1@C4@F85*;@*;,>C4*4:C::2:CFF,,6*40.;C)31)2BC+;.;+
@M00200:205:000000000-AKKM3:1:1101:11618:14269 1:N:0:1
ATTGGGTTTAAAGTGAGCGTAGGCGGACATTTAAGTCAGGGGTGAAATCCCGGGGCTCAACCTCGGAATTGCCTTTGATACTGGGTGTCTTGAGTATGAGAGAGGTGTGTGGAACTCCGAGTGTAGAGGTGAAATTCGTAGATATTCGGAAGAACACCAGTGGCGAAGGCGACACACTGGCTCATTACTGACGCTGAGGCTCGAAAGCGTGGGGAGCAAACAGGATTAGATACCCTGGTA
+
GGGGGGGGGGGGGGGGGGGGGGGGGGGGGGGGGGGGGGGGGGGGGGGGGGGGGGGGGGGGGGGGGGGGGGGGGGGGGGGGGGGGGGGGGGGGGGGGGGGGGGGGGGGGGGGGGGGGGGGGGGGGGGGGGGGGGGGGGGGGGGGGGGGGGGGGGGGGGGGGGG7EGGEGGFGGGGGGCFGGGGGGGGGGGGGGGGGGGGGGGGGGGGGFGGGGGGFG3=GGGGGGFFGFFFFCFF:7>))<
@M00200:205:000000000-AKKM3:1:1101:5581:14297 1:N:0:1
ACTGGGTGTAAAGGGCTCGTAGGCGGTTTGTCGCGTCGGGAGTGAAAACGCCGTGCTTAACACGGCGCTTGCTTTCGATACGGGCAGACTCGAGGTATGCAGGGGAGAACGGAATTCCTGGTGTAGCGGTGAAATGCGCAGACATCAGGAGGAACACCGGTGGCGAAGGCGGTTCTCTGGGCATTACCTGACGCTGAGGCGCGAAAGGGTGGGGAGCGAACAGGATTAGATACCCGTGTA
+
FGGGGGFGGGGGGFEGGFGEEGDGGGCFGGGGE@BFFEGGCFGFGFDEFEDGGCGGCEDEFEFCGGG7F@+:B?FF@FD=@FDEGGECGG,B=FDFCF<,,8AFGC@FFCEGGCFFGGGGFG<FC,:::FC7,,@:A7FC7F,67FGFFFGGE:FFFGGGEEFFGEGDDC78?EE<AC@CEC6>9<A?7:?FGD**:C5*:9C8**)**0;?C*)9)/:85DD*1C746*6FCCFG5>50
@M00200:205:000000000-AKKM3:1:1101:10112:14314 1:N:0:1
ATTGGGTTTAAAGGGAGCGTAGGCGGATAGTTTAGTCAGAGGTGAAAGCCCAGGGCTCAACCTTGGAATTGCCTTTGATACTGGCTATCTTGAGTATGGAAGAGGTATGTGGAACTCCGAGTGTAGAGGTGAAATTCGTAGATATTCGGAAGAACACCAGTGGCGAAGGCGACATACTGGTCCATTACTGACGCTGAGGCTCGAAAGCGTGGGGAGCAACCCGGATTAGATACCCGGGTA
+
GGGGGGGGGGGGGGGGGGGGGGGGGGGDFDGGFFGGGGGGGGFFFEGFEFFGGGGGGGGGGGDGGGGGGGGGGGGGGFGGDGGGGGGGFGGGGGGGGGGGGGGGGGGGGGGGGGCGGGGGGGGAFEEFFGGGGFGDEGCEFDFFFGGFGEEGGFGGG=FDGGGG7F@7BFEEGGGGGGFFGDFGGGGGGFGGGGGED>EGCDGGF854:E8FE5><DGC*0*=C18CEFFCDCC+15BED
@M00200:205:000000000-AKKM3:1:1101:12109:14351 1:N:0:1
ATTGGGTTTAAAGGGCTCGTAGGCGGTTTGTCGCGTCGGGAGTGAAAACGCCGTGCTTAACACGGCGCTTGCTTCCGATACGGGCAGACTAGAGGTATTCAGGGGAGAACGGAATTCCTGGTGTAGCGGTGAAATGCGCAGATATCAGGAGGAACACCGGTGGCGAAGGCGGTTCTCTGGGAATGACCTGACGCTGAGGAGCGAAAGTGTGGGGAGCGAACAGGATTAGATACCCTCGTA
+
GGGGGGGGGGGGGGGGGGGGGGGGGGGGGGGGGGGGGGGGGGGGGGGGGGGGGGGGGGGGGFFGGGGGGGGGGGGGGGGGGGGGGGGGGFGGGGGGGGGGGGGGGGGGGGGGDGGGGGGGGGGFFFFGGGGGGGGGGGGGGGGGCFGGGGDGGGGGGGGGGGGGGGDEFGGGGDGCEFGGGGFFFGGFFGGGGGCEEGGFEGGDCGDCFCFGGGFD>GCE35CF:<>>F7AGFCC=@>FE
@M00200:205:000000000-AKKM3:1:1101:7652:14377 1:N:0:1
ATTGGGTTTAAAGGGAGCGTAGGCGGATAGTTTAGTCAGAGGTGAAAGCCCAGGGCTCAACCTTGGAATTGCCTTTGATACTGGCTATCTTGAGTATGGAAGAGGTATGTGGAACTCCGAGTGTAGAGGTGAAATTCGTAGATATTCGGAAGAACACCAGTGGCGAAGGCGACATACTGGTCCATTACTGACGCTGAGGCTCGAAAGCGTGGGGAGCAAACAGGATTAGATACCCTAGTA
+
GGGGGGGGGGGGGGGGGGGGGGGGGGGGGGGGGGGGGGGGGGGGGGGGGGGGGGGGGGGGGGGGGGGGGGGGGGGGGGGGGGGGGGGGGGGGGGGGGGGGGGGGGGGGGGGGGGGGGGGGGGGGGGGGGGGGGGGGGGGGGGGGGGGGGGGGGGGGGDGGGGFEGGGGDGGGGGGGGGFGGGGGGGGGGGGGGDGGDGFGGGGGGGGGGGGGG5BDFGGGGGGGFGGFFFEGGFFFFFFG
@M00200:205:000000000-AKKM3:1:1101:2073:14377 1:N:0:1
ATTGGGTATAAAGTGCGCGTAGGTGGTTTGGTAAGTTGGATGTGAAATCCCCGGGCTCAACCTGGGAATGGCATTCAATACTGCTTGACTAGAGTATGGTAGAGGGAAGCGGAATTCCACATGTAGCGGTGAAATGTGTAGATATGTGGAGGAACATCAATGGCGAAGGCAGCTTCCTGGACCAATACTGACGTTGAGACACGAAAGCGTGGGGAGCAAACAGGATTAGATACCCTCGTA
+
EGGGGGGGGGGFGGGGGGGGGGGGGGGGGGGGGGGGGGGGGGGGGGGGGGGGGGGGGGGGGGGGGGGDGGGGGGGGGGGGGGGGGGGGGGGGGGGGGGGFGFEGGG,EFFGEGBFGGGGGGGGGGGGGDGGG<EFGGGGCF9FGGGGGGGGGEGGGFGGGGGGGGGDCF@CEGGGFGGGCFGGGCGGGGGGGDEGF>?FFFGCE>E4>CEGGD*):ACCFGGGGDF+7AFC+?CGGFDFE
@M00200:205:000000000-AKKM3:1:1101:28330:14390 1:N:0:1
ACTGGGTTTAAAGCGAGTGCAGGCGGTTCAATAAGTCTGATGTGAAAGCCTTCGGCTCAACCGGAGAATTGCATCAGAAACTGTTGAACTTGAGTGCAGAAGAGGAGAGTGGAACTCCATGTGTAGCGGTGGAATGCGTAGATATATGGAAGAACACCAGTGGCGAAGGCGGCTCTCTGGTCTGCAACTGACGCTGAGGCTCGAAAGCATGGGTAGCGAACAGGATTAGATACCCGCGTAAGA
+
GGGGGGGGGGGGGGGGGGGGGGGGGGGGGGGGGGGGGGGGGGGGGGGGGGGGGGGGGGGGGGGGGGGGGGGGGGGGGGGGGGGGGGGGGFGGGGGGGGGGGGGGGGGGGGGGGGFGGGGFGGFGGGGGGGGGGGGGGGGGGGGGFGGGGGGGGGGGFFFGGGGGGGGGDGEGGCGGGGGGG9FGFFGGGGGFGGCCGGDFGGGGGGGGGGGGFFADAEGGGGGGF*;@AB<F::EGFBE=C?F
@M00200:205:000000000-AKKM3:1:1101:1857:14441 1:N:0:1
ATTGGGTATAAAGCGCGCGTAGGTGGCTTGATAAGCCGGTTGTGAAAGCCCCGGGCTCAACCTGGGAACGGCATCCGGAACTGTCAAGCTAGAGTGCAGGAGAGGAAGGTAGAATTCCCGGTGTAGCGGTGCAATGCGTAGAGATCGGGAGGAATACCAGTGGCGAAGGCGGCCTTCTGGACTGACACTGACACTGAGGTGCGAAAGCGTGGGTAGCAAACAGGATTAGATACCCCAGTA
+
GGGGGCFFGGGCFFEECEF:FFDGDFGGGGGGGGGGGGGGGDGG<F,6,EFGGGGGGGGGGGGGG@FGFEEGEGGFEDGGGGGFCGFG9FGGFGGGGFFC=C8FGG8?F=D9F9FGGGGEEGGGGDFGGCC+BFFFFGC+C+DEACFEFECCCGF,@CFFFG7*><*>CFGGGED:FGG:F>9BFGFGCC9FGGCEF:*AFDECEE3<ECDCEEF*)3++99*7:GF)9F<>EFF/559C
@M00200:205:000000000-AKKM3:1:1101:28564:14457 1:N:0:1
ACTGGGTTTAAAGGGAGCGTAGGCGGATAGTTTAGTCAGAGGTGAAAGCCCAGGGCTCAACCTTGGAATTGCCTTTGATACTGGCTATCTTGAGTATGGAAGAGGTATGTGGAACTCCGAGTGTAGAGGTGAAATTCGTAGATATTCGGAAGAACACCAGTGGCGAAGGCGACATACTGGTCCATTACTGACGCTGAGGCTCGAAAGCGTGGGGAGCAAACAGGATTAGATACCCCCGTA
+
GGGGGGGGGGGGGGGGGGGGGGGGGGGGGGGGGGGGGGGGGGGGGGGGGGGGGGGGGGGGGGGGGGGGGGGGGGGGGGGFGGGGGGGGGGGGGGGGGGGGGGGGGGGGGGGFGGGGGGGGGFCGGGGGGGGGGGGGGGGGGGGGGGGGGEEGGGGGGGGGGG8CEEGG7EGGDGGGGGGGGGCGGGCGFFGGGGGGGGGGGG5BFGGGGGGCFG>DDFGGGGGFFGGFFFEGG?C*=>:=
@M00200:205:000000000-AKKM3:1:1101:22391:14459 1:N:0:1
ATTGGGTGTAAAGGGCTCGTAGGCGGTTTGTCGCGCCGGGAGTGAAAATCAGGTGCTTAACACCTGGCTTGCTTTCGATACGGGCAGACTGGAGGTATGCAGGGGAGAACGGAATTCCTGGTGTAGCGGTGAAATGCGCAGATATCAGGAGGAACACCGGTGGCGAAGGCGGTTCTCTGGGCATCACCTGACGCTGAGGAGCGAAAGTGCGGGGAGCGAACAGGATTAGATACCCTCGTAAG
+
FGDFFCBCGGGGGCC8EFCFFGDGEEGGDEFGEFG7CFDGG:CEEDGG,CEEFFEGG9FCFFGGGGD8EE:E,95FEG<E=FGGGGGGGGGGFFGGGGDGGGF+:@CCCC:C:FFAFFGFF,BFDGGGD+@DBF<9>+F@FGGFCFGCFF*FGGG8F7<*>FCFGEEC*;7:==C<FFCCFFFF+<C8<;CFEG:E8*:2ACEG88)2A+/:*85C>EGGDCCF?67<F49>9<+9>><EG6
@M00200:205:000000000-AKKM3:1:1101:15679:14484 1:N:0:1
ATTGGGTATAAAGGGAGCGTAGGCGGACATTTAAGTCAGGGGTGAAATCCCGGGGCTCAACCTCGGAATTGCCTTTGATACTGGGTGTCTTGAGTATGAGAGAGGTGTGTGGAACTCCGAGTGTAGAGGTGAAATTCGTAGATATTCGGAAGAACACCAGTGGCGAAGGCGACACACTGGCTCATTACTGACGCTGAGGCTCGAAAGCGTGGGGAGCAAACAGGATTAGATACCCCGGTA
+
GGGGGGGGGGGGGGGGGGGGGGGGGGGGGGGGGGGGGGGGGGGGGGGGGGGGGGGGGGGGGGGGGGGGGGGGGGGGGGGGGGGGGGGGGGGGGGGGGGGGGGGGGGGGGGGGGGGGGGGGGGGGFGGGGGGGGGGGGGGFGGGGGGGGGGGGGGGGGGGGGGGGGGEGGGGGGGGGGGGGGGGGGGGGGGGGGGGGGGGGGFGGGEGGGCEGGGEGFGGGGGGGBFGFFBDC<AGFEEFG
@M00200:205:000000000-AKKM3:1:1101:19833:14530 1:N:0:1
ACTGGGTGTAAAGGGCTCGTAGGCGGTTTGTCGCGTCGGGAGTGAAAACCAGGTGCTTAACACCTGGCTTGCTTCCGATACGGGCAGACTAGAGGTATTCAGGGGAGAACGGAATTCCTGGTGTAGCGGTGAAATGCGCAGATATCAGGAGGAACACCGGTGGCGAAGGCGGTTCTCTGGGAATATCCTGACGCTGAGGAGCGAAAGTGTGGGGAGCGAACAGGATTAGATACCCTTGTA
+
GGGGGGGGGGGGGGGGGGGGGGGGGGGGGGGGGGGGGGGGGGGGGGGGGGGGGGGGGGGGGCCBFFFGGGGGGGGGGGGGGGGGGGGGGGGGGGGFGGGGGGGGGGGGGGGEGGGGGGGGGGGGGGGGGGGGGGGGGGGGDGGGGGGGGGGGGGGGGGGGGGGGGGGGGGGGGGDGFGGGGGGGGGGGGGGGGGGEEGGGGGGEEC<DGCGGGGFGFGGGGGGGFFGFFFA>FEGFFFFG
@M00200:205:000000000-AKKM3:1:1101:18816:14535 1:N:0:1
ATTGGGCATAAAGGGAGCGTAGGCGGACATTTAAGTCAGGGGTGAAATCCCGGGGCTCAACCTCGGAATTGCCTTTGATACTGGGTGTCTTGAGTATGAGAGAGGTGTGTGGAACTCCGAGTGTAGAGGTGAAATTCGTAGATATTCGGAAGAACACCAGTGGCGAAGGCGACACACTGGCTCATTACTGACGCTGAGGCTCGAAAGCGTGGGGAGCAAACAGGATTAGATACCCGCGTA
+
GGGGGGGGGGGGGGGGGGGGGGGGGGGGGGGGGGGGGGGGGGGGGGGGGGGGGGGGGGGGFGGGGGGGGGGGGGGGGGGGGGGGGGGGGGGGGGGGGGGGGGGGGGGGGGGGGGGGGGGGGGGGGGGGGGGGGGGGGGGGGGGGGGGGGGGGGGFGGGGGGFGGGGGGGGGGGGGGGGGGGFGGGGGGGGGGGGGGGGGGGGGGGGCDCEEGGGFGEGGGGGGGFGGBFFFGGGGGFFFG
@M00200:205:000000000-AKKM3:1:1101:9303:14541 1:N:0:1
ATTGGGTATAAAGGGCGCGTAGGCGGCCGATTAAGTCGGGGGTGAAAGCCTGTGGCTCAACCACAGAATTGCCTTCGATACTGGTTGGCTTGAGACCGGAAGAGGACAGCGGAACTGCGAGTGTAGAGGTGAAATTCGTAGATATTCGCAAGAACACCAGTGGCGAAGGCGGCTGTCTGGTCCGGTTCTGACGCTGAGGCGCGAAAGCGTGGGGAGCAAACAGGATTAGATACCCCGGTA
+
GGGGGGGGGGGGGGGGGGGGGGGGGGGGGGGGGGGGGGGGGGGGGGGGGGGGGGGGGGGGGGGGGGGGGGGGGGGGGGGGGGGGGGGDGGGGGGGGGGGGGGGGGGGGGFGGGGGGGGGGGGGGGGGGGGGGGGGGGGGGGGGGGGGGFGGGCGGGGGGGGGGGGGCGGGGGGGGFGGGGGGFEGEDGGGGGGGGGGGGGGGGGGEDGGEEGGGFGFGGGGGGDBGGFFFFGGGFFBBFE
@M00200:205:000000000-AKKM3:1:1101:17068:14543 1:N:0:1
ACTGGGTTTAAAGCGCACGTAGGCGGACTTTTAAGTCAGGGGTGAAATCCCGGGGCTCAACCCCGGAACTGCCTTTGATACTGGAAGTCTTGAGTATGGTAGAGGTGAGTGGAATTCCGAGTGTAGAGGTGAAATTCGTAGATATTCGGAGGAACACCAGTGGCGAAGGCGGCTCACTGGACCATTACTGACGCTGAGGTGCGAAAGCGTGGGGAGCAAACAGGATTAGATACCCCTGTA
+
GGGGGGGGGGGGGGGGGGGGGGGGGGGGGGGGGGGGGGGGGGGGGGGGGGGGGGGGGGGGGGGGGGGGGGGGGGGGGGGGGGGGGGGGGGGGGGDFGGGGGGGGGG@GGGGGGGGGGGGGGFGGGFGGGGGGGFCGCGGGGDGGGGGGGGGGGGGGGGGGGGGGD@EGGGGGGGGGGGG@FGGGFGGGGGGGGGCEGGGGGGGGGGGGGDG>GG>GFGGDGGFG?GG7?FAGGGGD<>?G
@M00200:205:000000000-AKKM3:1:1101:25629:14560 1:N:0:1
ACTGGGTATAAAGCGCACGTAGGCGGACTTTTAAGTCAGGGGTGAAATCCCGGGGCTCAACCCCGGAACTGCCTTTGATACTGGAAGTCTTGAGTATGGTAGAGGTGAGTGGAATTCCGAGTGTAGAGGTGAAATTCGTAGATATTCGGAGGAACACCAGTGGCGAAGGCGGCTCACTGGACCATTACTGACGCTGAGGTGCGAAAGCGTGGGGAGCAAACAGGATTAGATACCCGTGTAAGA
+
GGGGGGGGGGGGGGGGGGGGGGGGGGGGGGGGGGGGGGGGGGGGGGGGGGGGGGGGGGGGGGGGGGGGGGGGGGGGGGGGGGGGGGGGGGGGGGGGGGGGGGGGGGGGGGGGGGGGGGGGGGGFGGGGGGGGFGGGGGGGGGGGGGGGGGGGGGGGFGFGGGGGGGGGGGGGGGGGGFGGGGGGGGGGGGGGGGGGGGGGFCCEGGGDECGGGGEGFGCFFFGF?GGFFFFGG8FDBB@CGDF
@M00200:205:000000000-AKKM3:1:1101:28420:14605 1:N:0:1
ACTGGTATAAAGGGCGCGTAGGTGGCCCGTTAAGTGGCTGGTGAAATCCCGGGGCTCAACTCCGGGGCTGCCGGTCAGACTGGCGAGCTAGAGCACGGTAGGGGCAGATGGAATTTCCGGTGTAGCGGTGGAATGCGTAGAGATCGGGAAGAATACCAGTGGCGAAGGCGTTCTGCTGGGCCGTTGCTGACACTGAGGCGCGACAGCGTGGGGAGCAAACAGGATTAGATACCCCCGTA
+
G8FGGGAFEGGGGGEBGC@EFGGFGGGGGGGE@EFGGGGGEGGCEGDGEGGG@GGDFGFFFGGGGGGGGGGGFFCFGGGGG8FGCFGGGEFEFFFEFEFFEFGGGGCEFGGGDGF,CFEDBFGGDGGGEGGGGDGFGCCEGGGGGCCGEGGGGGGGGGFFFDCEEEEGGGFEB8CFC6CC:888C8ECCCC6CGC:8C=EEC=EEGGGE=EGGGFG:FG=*7*/4C=<4=5>FGGGFDE
@M00200:205:000000000-AKKM3:1:1101:6279:14606 1:N:0:1
ACTGGGTTTAAAGGGCGCGTAGGCGGCTTTATAAGTCGGGGGTGAAAGCCTGTGGCTCAACCACAGAATTGCCTTCGATACTGTATGGCTTGAGACCGGAAGAGGTTAGTGGAACTGCGAGTGTAGAGGTGAAATTCGTAGATATTCGCAAGAACACCAGTGGCGAAGGCGGCTGACTGGTCCGGTTCTGACGCTGAGGCGCGAAAGCGTGGGGAGCAAACAGGATTAGATACCCCGGTA
+
GGGGGGGGGGGGGGGGGGGGGGGGGGGGGGGGGGGGGGGGGGGGGGGGGGGGGGGGGGGGGGGGGGGGGGGGGGGGGGGGGGGGGGGGGGGGFGGGGGGGEGGGGGGGGGGGGGGGGGGGGGGGGGGGGGGGGGGGGGGGGGGGGGGGGGGGGGGGGGGGGGGGGGGGGGGGGGGGGGGGGCFGECECGDGFGGGGGGGGGDGGGGGFEGGGGGFGEFEECCDF1CF<6FBGGCC<@EBE
@M00200:205:000000000-AKKM3:1:1101:8962:14654 1:N:0:1
ATTGGGTATAAAGCGCGCGCAGGCGGTTTCTTAAGTCTGGTGTCTAAGTGCGGGGCTCAACCCCGTGACGCCCTGGAAACTGGGAGACTTGAGTGCAGAAGAGGAGAGCGGAATTCCACGTGTAGCGGTGAAATGCGTAGAGATGTGGAGGAACACCAGTGGCGAAGGCGGCTCTCTGGACTGTAACTGACGCTGAGGCGCGAAAGCGTGGGGAGCAAACAGGATTAGATACCCCAGTA
+
GGGGGGGGGGGGGGGGGGGGGGGGGGGGGGGGGGGGGGGGGGGGGGGGGGGGGGGGGGGGGGGGGGGGGGG7FGGGGGGGGGGGEGGGGGGGGGGGGGGGGGGGGGGEGGGGGGGGGGGGGGGGGGGGFEGFFGGGGGGGGGGGGGGGGGGGFGGGGGGGGGGGG<B=FGGGGGGGGGGGGGFGGFGGFGGGGGGGGGFCCDGCGEGGCEGGGGECFGCF<FFF:C=<67<D8CFCDFF
@M00200:205:000000000-AKKM3:1:1101:17537:14674 1:N:0:1
ACTGGGTTTAAAGGGAGCGTAGGCGGATAGTTTAGTCAGAGGTGAAAGCCCAGGGCTCAACCTTGGAATTGCCTTTGATACTGGCTATCTTGAGTATGGAAGAGGTATGTGGAACTCCGAGTGTAGAGGTGAAATTCGTAGATATTCGGAAGAACACCAGTGGCGAAGGCGACATACTGGTCCATTACTGACGCTGAGGCTCGAAAGCGTGGGGAGCAAACAGGATTAGATACCCCAGTAAGA
+
GGGGGGGGGGGGGGGGGGGGGGGGGGGGGGGGGGGGGGGGGGGGGGGGGGGGGGGGGGGGGGGGGGGGGGGGGGGGGGGGGGGGGGGGGGGGGGGGGGGGGGGGGGGGGGGGGGGGGGGGGGGGGGGGGGGGGGGGGGGGGGGGGGGGGGGGGGGGGGGGGGGEGGGGGGGGGGGGFGGGGGFGGGGGGGGGGGGGGGGGGGGGGEGFGGGGGDBDDFFGGGGGFGGFFFCFFCFCEEAFGCB
@M00200:205:000000000-AKKM3:1:1101:26680:14684 1:N:0:1
ACTGGGCATAAAGGGCGCGTAGGCGGCCGATTAAGTCGGGGGTGAAAGCCTGTGGCTCAACCACAGAATTGCCTTCGATACTGGTTGGCTTGAGACCGGAAGAGGACAGCGGAACTGCGAGTGTAGAGGTGAAATTCGTAGATATTCGCAAGAACACCAGTGGCGAAGGCGGCTGTCTGGTCCGGTTCTGACGCTGAGGCGCGAAAGCGTGGGGAGCAAACAGGATTAGATACCCGCGTA
+
GGGGGGGGGFFGGGGGGGGGGGGGGGGGGGGDGGGGGGGGGGGGGGGGGGFGGGGGGGGGGGGGGGGGGGGFGGGGGGGGGGGGGGGGGFGCDEFGGGGGGGGGGGGGGGGGGGGGGGGGECG;@BFGDGCDCC;FGGGGFGGFG@FGGECFFGCDFEFFCGGDGGG@7CCEGGGG??FGGFG5C:CEFG?@CEGCEGDFGGGCGGGGGCEGGGD)5=*<FGGGF:73=9<CF8@<B3.:
@M00200:205:000000000-AKKM3:1:1101:27571:14790 1:N:0:1
ATTGGGTTTAAAGGGAGCGTAGGCGGATAGTTTAGTCAGAGGTGAAAGCCCAGGGCTCAACCTTGGAATTGCCTTTGATACTGGCTATCTTGAGTATGGAAGAGGTATGTGGAACTCCGAGTGTAGAGGTGAAATTCGTAGATATTCGGAAGAACACCAGTGGCGAAGGCGACATACTGGTCCATTACTGACGCTGAGGCTCGAAAGCGTGGGGAGCAACCAGGATTAGATACCCCGGTAAGA
+
FGGGFEGEEGFGGGGGGGGGGG;FGGFGEGGCFGGGGGGGGGGGGGGGGGGGGGGDFGGGGGFGFGGGGGGFGGFGGGGFGGGGGGDFDGGGFGGGGGFGGGGGGGGGGGGGGGGGGGGGEGDFGGGGFGGGFF9FFFGGGCGGGGGGGGDEGFGFDCFGG<D>EGGGGCEGGGGGGCFEGFCCFCFACFGGG>CE5C8ECC*>DEGG5CEF@:;G:C8*2:FDDF+;FFCGF8@*..):94<
@M00200:205:000000000-AKKM3:1:1101:9757:14800 1:N:0:1
ACTGGGTTTAAAGCGAGCGCAGGTGGTTTAATAAGTCTGATGTAAAAGGCAGTGGCTCAACCATTGTGTGCATTGGAAACTGTTAGACTTGAGTGCAGTAGAGGAGAGTGGAATTCCATGTGTAGCGGTGAAATGCGTAGATATATGGAGGAACACCGGTGGCGAAAGCGGCTCTCTGGACTGTAACTGACACTGAGGCTCGAAAGCGTGGGTAGCAAACAGGATTAGATACCCTAGTA
+
GGGGGGGGGGGGGGGGGGGGGGGGGGGGGGGGGGGGGGGGGGGEFFGGGGGGGGGGGGGGGGGGGGGGGGGFGGGGGGGGGGGGGGGGGGGGGGGGGGGGGGGGGGGGGGGGGGGGGGGGFGGGGGGGGGGGGGGGGGGGGFGGGGG9FGEGFGGGGGGGGGGGGGGGGGEGGGGGGGGFGGGGGGGFFGGGGGGGGGGFFDGDEGCDEGDDFGAFFGCCFDFDFDF@A6?CCCC45FF
@M00200:205:000000000-AKKM3:1:1101:13299:14830 1:N:0:1
ATTGGGTTTAAAGCGAGCGCAGGCGGTTTGATAAGTCTGAAGTTAAAGGCTGTGGCTCAACCATAGTTCGCTTTGGAAACTGTCAAACTTGAGTGCAGAAGGGGAGAGTGGAATTCCATGTGTAGCGGTGAAATGCGTAGATATATGGAGGAACACCGGTGGCGAAAGCGGCTCTCTGGTCTGTAACTGACGCTGAGGCTCGAAAGCGTGGGGAGCGAACAGGATTAGATACCCCGGTA
+
GGGGGGGGGGGGGGGGGGGGGGGGGGGGGGGGGGGGGGGGGGGGGGGGGGFFGGGGGGGGGGGGGGGGGGGGGGGGGGGGGGGFGGGGGGEFGGFGGGGGGGGGGGDGGGFGGGGGGGGAFGGGGFGDGGGGGGGGGGEEGGGGGFFECGGGGFGGGGDGGGGGGGGGGGGGGGGGGGGGFGGGGGGG7CGGCCGGGGF5CCCC8*>DGGGGG>B<>EGGGD*17:736FAFGGGGDD3
@M00200:205:000000000-AKKM3:1:1101:10689:14883 1:N:0:1
ACTGGGCATAAAGGGCTCGTAGGCGGTTTGTCGCGTCGGGAGTGAAAACGCCGTGCTTAACCCGGCGCTTGCTTCCGATACGGGCAGACTAGAGGTATTCAGGGGAGAACGGAATTCCTGGTGTAGCGGTGAAATGCGCAGATATCAGGAGGAACACCGGTGGCGAAGGCGGTTCTCTGGGAATGACCTGACGCTGAGGAGCGAAAGTGTGGGGAGCGAACAGGATTAGATACCCGGGTA
+
FGGGF?ECFGGGGGGGFGGGEFGGGGGCFGFGGFGFGEGG7@FFFEGAEGGE7>GGGFFGGAFGGGGGEGGGF9,BBFGGGGG@CC:=FGFDBCFFFGGGGGFFEEFGG@GCEFEFFG,FFDGCFGGGG@<CFGGGF76>:CBFFF@FGGGGGGGGGFGGFGGG@CEGCGGGCEGCCGGGGGGC@CFDGGGGGGGC5CG<CGGGGED79<FEGGFGFD5?C)2C64>?F4:FGGCD>>77
@M00200:205:000000000-AKKM3:1:1101:5398:14888 1:N:0:1
ATTGGGTTTAAAGGGCGCGTAGGCGGCCGATTAAGTCGGGGGTGAAAGCCTGTGGCTCAACCACAGAATTGCCTTCGATACTGGTTGGCTTGAGACCGGAAGAGGACAGCGGAACTGCGAGTGTAGAGGTGAAATTCGTAGATATTCGCAAGAACACCAGTGGCGAAGGCGGCTGTCTGGTCCGGTTCTGACGCTGAGGCGCGAAAGCGTGGGGAGCAAACAGGATTAGATACCCCAGTA
+
FGGGGGGGGFGGFCGGEGEGEEFGGCFGGGGGCFGGG:CC:FG7DDFFGGGGGGGGGGGGGGGGEGG@EE<DFDGFF<F,FBFGGGGGGFGEGGGGGECCECFAFGGEFGEE@FFC@FGEGFFGGGGGGGGD@,3>FFGFCGG@CAFFEBECCCGFGE*27C7BE7C@EGGCEEGC6AFDCFE88*/ACG:<*:55:CFGE3E8CE7CE5*2?*)93**3C58<:FF?FFDGGDFFD:?9
@M00200:205:000000000-AKKM3:1:1101:4079:14899 1:N:0:1
ACTGGGTTTAAAGGGCGCGTAGGCGGCCGATTAAGTCGGGGGTGAACGCCTGTGGCTCAACCACAGAATTGCCTTCGATACTGGTTGGCTTGAGACCGGAAGAGGACAGCGGAACTGCGAGTGTAGAGGTGAAATTCGTAGATATTCGCAAGAACACCAGTGGCGAAGGCGGCTGTCTGGTCCGGTTCTGACGCTGAGGCGCGAAAGCGTGGGGAGCAAACAGGATTCGATACCCGTGTA
+
GGGGGGGGGGGGGGGGGGGGGGGGGGGGGGGGGGGGGGGGGGGGGG<FFGGGGGGGGGGGGGGGGGGGGGFGGGGGGFGGGGGGGGGGGGGGGGFGGGGGGGGGGFGGGGGGEGGGGGGGDGGGGGGGGGGGGGGGGGGGGGGGGGGFG@FGGGGFGGGGGGGGGGGGGGGGGGGCFGGCF7@EGGGECDFGGGG5EGGGGC5*:CGDECGGGEDDDE@@DFGGBGG).9<4?FFD537C
@M00200:205:000000000-AKKM3:1:1101:18625:14979 1:N:0:1
ATTGGGTATAAAGCGCGCGCAGGCGGTTTCTTAAGTCTGGTGTCTAAGTGCGGGGCTCAACCCCGTGACGCACTGGAAACTGGGAGACTTGAGTGCAGAAGAGGAGAGCGGAATTCCACGTGTAGCGGTGAAATGCGTAGAGATGTGGAGGAACACCAGTGGCGAAGGCGGCTCTCTGGACTGTAACTGACGCTGAGGCGCGAAAGCGTGGGGAGCAAACAGGATTAGATACCCGTGTA
+
GGGGGGGGGGGGGGGGGGGGGGGGGGGGGGGGGGGGGGGGGGGGGGGGGGGGGGGGGGGGGGGGGGGGGGG7CFGGGGGGGGGGGGGGGGGGGGGGGGGGGGGGGGGGGGGGGGGGGGGGGGGGGGGGGGGGGGGGG:FGGGGGGGGGGGDGFGGG<BFGGGGGGEGGGGGGGDGGGGFCFFFGGGFFGGGGGGGGGGGDGDGG>EGDEGGDGEBG@6<@FGFG7FF<4=AG+3C5:F4
@M00200:205:000000000-AKKM3:1:1101:8410:15021 1:N:0:1
ATTGGGCATAAAGGGAGCGTAGGCGGATAGTTTAGTCAGAGGTGAAAGCCCAGGGCTCAACCTTGGAATTGCCTTTGATACTGGCTATCTTGAGTATGGAAGAGGTATGTGGAACTCCGAGTGTAGAGGTGAAATTCGTAGATATTCGGAAGAACACCAGTGGCGAAGGCGACATACTGGTCCATTACTGACGCTGAGGCTCGAAAGCGTGGGGAGCAAACAGGATTAGATACCCGCGTA
+
GGGGGGGFGGGGGGGGGGGGGGGGGGGGGGGGGGGGGGGGGGGGGGGGGGGGGGGGGGGGEGGGGGGGGGGGGGGGGGGGGGGGGGGGGGGGGGGGGGGGGGGGGGFGGGGGGGGGGGGGGGGGFGGGGGGGGGGGGDGFGGGGGGGGGGGGGGGGGGGGGGGGGGGGGGGEGDEFGGGGG;?CGGGGGFGGGDGCGCDGCFGGFGDGGGD*<:AGFGGGDGG<?GC<AFFFFFG<>@EC
@M00200:205:000000000-AKKM3:1:1101:10194:15092 1:N:0:1
ATTGGGTTTAAAGGGCTCGTAGGCGGTTTGTCGCGTCGGGAGTGAAAACGCCGTGCTTAACACGGCGCTTGCTTCCGATACGGGCAGACTAGAGGTATTCAGGGGAGAACGGAATTCCTGGTGTAGCGGTGAAATGCGCAGATATCAGGAGGAACACCGGTGGCGAAGGCGGTTCTCTGGGAATGACCTGACGCTGAGGAGCGAAAGTGTGGGGAGCGAACAGGATTAGATACCCTAGTA
+
GGGGGGGGGGGGGGGGGGGGGGGGGGGGGGGGGGGGGGGGGGGGGGGGGGGGEG@FGGGGG9FGGGDGGECGGGGEGGGGGGGGGGGGGGGGGGGGGGGGGGEFGGGGGGGGGGGGGFFCGGGGGGGGGEGGGGFFGEGEGEF3@FFGDGGEGGGGGGGGGGGGGEGGGGGGG>GGGDDCGG8EGGGGGG?FGGGGCG=CGGGEGGGGFGFDEGEGEGGEDG?D:GF27*.0+<FF4>?+
@M00200:205:000000000-AKKM3:1:1101:13754:15110 1:N:0:1
ACTGGGCTTAAAGCGCGCGTAGGTGGCTTGATAAGCCGGTTGTGAAAGCCCCGGGCTCAACCTGGGAACGGCATCCGGAACTGTCAAGCTAGAGTGCAGGAGAGGAAGGTAGAATTCCCGGTGTAGCGGTGAAATGCGTAGAGATCGGGAGGAATACCAGTGGCGAAGGCGGCCTTCTGGACTGACACTGACACTGAGGTGCGAAAGCGTGGGTAGCAAACAGGATTAGATACCCTTGTA
+
GGGGGGGGGGGGGGGGGGGGGGGGGGGGGGGGGGGGGGGGGGGGGGGGGGGGGGGGGGGGGGGGGGGGGGGGGGGGGGGGGGGGGGGGGGGGGGGGGGGGGGGGEGGGGGGGGGGGGGGGGGGGGGGGGGGGGGGGGGEEGEGGGGGGGGGGGGGGGGGGGGGGGGGGGGGGGGGGGGGGGGGGGGGGGGGGGGGGGGGGGGGGEGGGGGGDGGFGFGGGGGGGF:>4FFFGGGGGFFFG
@M00200:205:000000000-AKKM3:1:1101:8029:15125 1:N:0:1
ATTGGGCATAAAGGGAGCGTAGGCGGATAGTTTAGTCAGAGGTGAAAGCCCAGGGCTCAACCTTGGAATTGCCTTTGATACTGGCTATCTTGAGTATGGAAGAGGTATGTGGAACTCCGAGTGTAGAGGTGAAATTCGTAGATATTCGGAAGAACACCAGTGGCGAAGGCGACATACTGGTCCATTACTGACGCTGAGGCTCGAAAGCGTGGGGAGCAAACAGGATTAGATACCCCAGTA
+
GGGFGGGGGGGGGGGGGGGGGGGGGGFGEEFGFGGGGGGGGGGGGGGGGGGGGGGGGGGGGGFGGGGGGGGGGGCGGGFGGGFGGFFGGGGGGGGGGGGGGGGGGGGGGGGGFGAGGGDFGGGGFGGGGGGGGGGCFFGGGGGGGGGGGGGGGGGGGGGGFDGGGGGGGGGGEGGFGGGFFGFGGCFGGGFEEEGGGCCFGGGGGCGG5:CFGGAD>EEGGF6C?GGFF6?DGFG7)=FG
@M00200:205:000000000-AKKM3:1:1101:2465:15168 1:N:0:1
ACTGGGTTTAAAGGGAGCGTAGGCGGATAGTTTAGTCAGAGGTGAAAGCCCAGGGCTCAACCTTGGAATTGCCTTTGATACTGGCTATCTTGAGTATGGAAGAGGTATGTGGAACTCCGAGTGTAGAGGTGAAATTCGTAGATATTCGGAAGAACACCAGTGGCGAAGGCGACATACTGGTCCATTACTGACGCTGAGGCTCGAACGCGTGGGGAGCAAACAGGATTAGATACCCTCGTA
+
GGGGGDFGEGGGGGGFGGBFEEGGGGGGGGGGGGGGGGGGFGGGAFGGFFGGGCFGGGFDFGGGGGGGGFEFGGGGGFFADF9FFDCFGGGGGGEFGGCFFFGD8<FFFGGGDFFFGG>=FF=FFDF9FGGFF<?FFDFGCFGGGCFAFEG@ECD8BFAFFGG7C7EGC@FEGBEF9CFFGGGCFDFGFCC,479>55*=CGDE>,1**4*=C>5DAG6CC<@409+@F@C7C:CCF@;=
@M00200:205:000000000-AKKM3:1:1101:7257:15180 1:N:0:1
ATTGGGTTTAAAGCGAGCGCAGGTGGTTTATTAAGTCTGGTGTCAAAGGCAGTGGCTCAACCATTGTATGCATTGGAAACTGGTAGACTTGAGTGCAGGAGAGGAGAGTGGAATTCCATGTGTAGCGGTGAAATGCGTAGATATATGGAGGAACACCGGTGGCGAAAGCGGCTCTCTGGCCTGTAACTGACACTGAGGCTCGAAAGCGTGGGGAGCAAACAGGATTAGATACCCCGTTA
+
GGGGGGGGGGGGGGGGGGGGGGGGGGGGFGGGGGGGGGGGGGG8FGGGGGGGGGGGGGGGGGGGDGFGGGGGGGGGGGGGGGFGGGGGGGGGGGGGFGGFGGEGGGCGGGFFGDGGFGGGGFFFGGGGGGFFFGGFGGGGBFGGGGCEGGGGGGGGEGGGG>DEEGGCGDEE+@CFDFFFGFDDAFGGGGGGF9CGF*8CFGDFEGG4=7:=:8>GFGC84D5C3CC8AF67ECFD);>
@M00200:205:000000000-AKKM3:1:1101:13653:15264 1:N:0:1
ATTGGGTGTAAAGCGCGCGCAGGCGGTTTCTTAAGTCTGGTGTCTAAGTGCGGGGCTCAACCCCGTGACGCACTGGAAACTGGGAGACTTGAGTGCAGAAGAGGAGAGCGGAATTCCACGTGTAGCGGTGAAATGCGTAGAGATGTGGAGGAACACCAGTGGCGAAGGCGGCTCTCTGGACTGTAACTGACGCTGAGGCGCGAAAGCGTGGGGAGCAAACAGGATTAGATACCCCAGTA
+
GGGGGGGGFGGGGGGGGGGGGGGGGGGGGGGGGGGGGGGGGGGDGGGGEFGFFEGGGFGGGGGGFGGFF:B7>FFGFGFCECGGFGGG9FFGFGFFGGFGGFCGDCGDGGGCGDGCGDFGGGGGFGFGFBCGG;CDCCC@F>CAC@FGGEGGGFGEGCGGFGEEEFEGFGGGG5CFFFGCCECFEEGG+*7CE=<CFFFGGDGGGCFDC:E5E5>DFGGGGGFG>774?66:EGG7:FF
@M00200:205:000000000-AKKM3:1:1101:3219:15302 1:N:0:1
ACTGGGTTTAAAGGGCGCGTAGGCGGCGGCCCAAGTCAGGCGTGAAATTCCTGGGCTCAACCTGGGGACTGCGCTTGATACTGGGTTGCTTGAGGATGGAAGAGGCTCGTGGAATTCCCAGTGTAGAGGTGAAATTCGTAGATATTGGGAAGAACACCGGTGGCGAAGGCGGCGAGCTGGTCCATTACTGACGCTGAGGCGCGACAGCGTGGGGAGCAAACAGGATTAGATACCCCTGTA
+
GGGGGGGGGGGGGGGGGGGGGGGGGGGGGGGGGGGGGGGGGGGGGGGGGGGGGGGGGGGGGGGGGGGGGGGGGGGGGGGGGGGGGGGGGGGGGGGGGGGGGGGGFGGGGGGGGGGGGGGFG8F9FFGGGGFGFGGFCGFGGGGG93FFGGEGGGGGGGDEGFGGGGGDGGGGGGGGGEGGGGGFGC9CGGGG=EG5/:CFGGGGGGGGGGGGGGFGFGFGGGGGFGC<FFA:CFDG>FFG
@M00200:205:000000000-AKKM3:1:1101:8585:15357 1:N:0:1
ATTGGGTATAAAGGGCTCGTAGGCGGTTTGTCGCGTCGGGAGTGAAAACGCCGTGCTTAACACGGCGCTTGCTTCCGATACGGGCAGACTAGAGGTATTCAGGGGAGAACGGAATTCCTGGTGTAGCGGTGAAATGCGCAGATATCAGGAGGAACACCGGTGGCGAAGGCGGTTCTCTGGGAATGACCTGACGCTGAGGAGCGAAAGTGTGGGGAGCGAACAGGATTAGATACCCTCGTA
+
GFGGGGGGGGGGGGGG8DFGGGGGGGGGGDGDEGGGGEGGGGGGGGGGGGGCFF:FGDFGF,6FFE::7@FGGGG@CEGGEFEGGEC@GF<EFGGGGGGGCFGGGD@EGCFGGGFGGGGAFFGGAFFGEGCCFGGGCFCEGG9FC;FFCEFGDFGGFGGCC*<:@CCFE*FEEGGGFDCFGG?CGFGGGGGFE*5CCDFGGGGGGGGFCCFEEG3)8C>CDDCC?GC2?F>DFCF6)8>C
@M00200:205:000000000-AKKM3:1:1101:26346:15504 1:N:0:1
ACTGGGTATAAAGGGAGCGTAGGCGGATAGTTTAGTCAGAGGTGAAAGCCCAGGGCTCAACCTTGGAATTGCCTTTGATACTGGCTATCTTGAGTATGGAAGAGGTATGTGGAACTCCGAGTGTAGAGGTGAAATTCGTAGATATTCGGAAGAACACCAGTGGCGAAGGCGACATACTGGTCCATTACTGACGCTGAGGCTCGAAAGCGTGGGGAGCAAACAGGATTAGATACCCGTGTA
+
GGGGGGGGGGGGGGGGGGGGGGGGGGGGGGGGGGGGGGGGGGGGGGGGGGGGGGGGGGGGGGGGGGGGGGFGGGGGGGGGGGGGGGGGFGGGGGGGGGGFGGGGGGGGGGGGGGGGGGGGGGGGGGGGGGGGGGGGGGGGGGGGGGGGGGGDFGGGGGGGGGGGGGGGGGGGGGGGFGGGGGGDGGGGGGGGGGGGD5FGGGGGGGGFGEEGGGEDFFFGGCF4;GGFFFFCGGFGFEFF
@M00200:205:000000000-AKKM3:1:1101:10922:15588 1:N:0:1
ATTGGGTTTAAAGGGAGCGTAGGCGGACATTTAAGTCAGGGGTGAAATCCCGGGGCTCAACCTCGGAATTGCCTTTGATACTGGCTATCTTGAGTATGGAAGAGGTATGTGGAACTCCGAGTGTAGAGGTGAAATTCGTAGATATTCGGAAGAACACCAGTGGCGAAGGCGACATACTGGTCCATTACTGACGCTGAGGCTCGAAAGCGTGGGGAGCAAACAGGATTAGATACCCCAGTAAGA
+
EGGGGGGGGGCFFFEGEGGFECEGGDGGGGGGGGGGGGGGFGGGGGGGGGGEGGGGGGGGGGGGGGGGGGGGGFGGGGGGGGGGGGFGGGGGGGGFFG8,EFFGGGGGGGGGGGFGGGGGGGGFGGFFGGGGGGGGGGGEGGGGGGGGGGEGGGGGGFEFEGGGGGG7CDFEDEEGGGGFGGFFEFFFFG,DCGC58,AFCCGCF=GFGC7F7C>GFGGGGGGG?CG?FB<>CFFF<>@CD4)
@M00200:205:000000000-AKKM3:1:1101:28097:15659 1:N:0:1
ACTGGGTATAAAGCGAGCGCAGGCGGTTTGATAAGTCTGAAGTTAAAGGCTGTGGCTCAACCATAGTTCGCTTTGGAAACTGTCAAACTTGAGTGCAGAAGGGGAGAGTGGAATTCCATGTGTAGCGGTGAAATGCGTAGATATATGGAGGAACACCGGTGGCGAAAGCGGCTCTCTGGTCTGTAACTGACGCTGAGGCTCGAAAGCGTGGGGAGCGAACAGGATTAGATACCCTTGTA
+
GGGGGGGGGGGGGGGGGGGGGGGGGGGGGGGGGGGGGGGGGGGGGGGGGGGGGGGGGGGGGGGGGGGGGGGGGGGGGGGGGGGGGGGGFEFGGGGGGGGGGGGGGEGGFFGGGCFGGGGGGGGGGGGGGGGGGGGGGGCGFFFFGGGGGGGEGGGDEGGGGGGGGGGGGGGGGGGFFGGGG9EGGGGGGGGGGGGGFE56CCEBEGGCCEGEGGECBGCCDG8C>*9<=?AC<<CGFFF
@M00200:205:000000000-AKKM3:1:1101:5593:15702 1:N:0:1
ATTGGGTTTAAAGGGAGCGTAGGCGGATAGTTTAGTCAGAGGTGAAAGCCCAGGGCTCAACCTTGGAATTGCCTTTGATACTGGCTATCTTGAGTTTGGAAGAGGTATGTGGAACTCCGAGTGTAGAGGTGAAATTCGTAGATATTCGGAAGAACACCAGTGGCGAAGGCGACATACTGGTCCATTACTGACGCTGAGGCTCGAAAGCGTGGGGAGCAAACAGGATTAGATACCCTAGTAAGA
+
GGGGGGGGGGGGGGGGGGGGGGGGGGGGGGGGGGGGGGGGGGGGGGGGGGGGGGGGGGGGGGGGGGGGGGGGGGGGGGGGGGGGGGGGGGGGGGGGGGGGGGGGGGGGGGGGGGGGGGGGGGGFGFGGGGGGGGGGGFGFFGFFGGGGGGGGGGGGGGGFF9EEGGGGGGGGGGGGGGGGGACFGDGFGCFGCGGE>ECFGGGGFGGGDEGGGG3CEGFE4>CFFFGF4A5C??:CAA+=+))
@M00200:205:000000000-AKKM3:1:1101:9117:15709 1:N:0:1
ATTGGGTTTTAAGGGAGCGTAGGCGGATAGTTTAGTCAGAGGTGAAAGCCCAGGGCTCAACCTTGGAATTGCCTTTGATACTGGCTATCTTGAGTATGGAAGAGGTATGTGGAACTCCGAGTGTAGAGGTGAAATTCGTAGATATTCGGAAGAACACCAGTGGCGAAGGCGACATACTGGTCCATTACTGACGCTGAGGCTCGAAAGCGTGGGGAGCAAACAGGATTAGATACCCTAGTA
+
GGGGGGGGGGGGGGGGGGGGGGGGGGGGGGGGGGGGGGGGGGGGGGGGGGGGGGGGGGGGGGGGGGGGGGGGGGGGGGGGGGGGGGGGGGGGGGGGGGGGGGGFGGGGGGGGGGGGGGGGGGGGGFGGGGGGGGGGGGGGGGGFGGGGGGGGGGGGGGGGGGGGGGGGGGGGGGGGGGGCFGGFGGGGGCGGGGGGD5FGGGGGCECFEGDGGGEDFGGEDFGC?GD.6+9@FFGGFAAG
@M00200:205:000000000-AKKM3:1:1101:19828:15730 1:N:0:1
ATTGGGTTTAAAGAGCTCGTAGGCGGTTTGTCGCGTCTGCCGTGAAAGTCCGGGGCTCAACTCCGGATCTGCGGTGGGTACGGGCAGACTAGAGTGATGTGGGGGAGACTGGAATTCCTGGTGTAGCGGTGAAATGCGCAGATATCAGGAGGAACACCGATGGCGAAGGCAGGTCTCTGGGCATTAACTGACGCTGAGGAGCGAAAGCATGGGGAGAGAACAGGATTAGATACCCCAGTAAGA
+
GCCECGCFEGGFGGDCF@@6FECFGGFBCCF<BFE@FFCGGDGGGGGGFFGGECECFFGG8FGGGDGCEFFGGG?FGGGCFGGGEGGC<,BFAFCCEFGE,?CGGGGGGGGGFFGDFGGF<FBFCB9@>3:FCGCGAF7BFDC;@FFG:BCC@C,:,:5>@CE7CFEEE@<BCE7E??FFGFFGGC9;C:=5;C>**;=C=*/*:?C4C9<*AE3C):887<:<<4:?4=97C<C7>D4?>44
@M00200:205:000000000-AKKM3:1:1101:18537:15777 1:N:0:1
ATTGGGTATAAAGGGAGCGTAGGCGGATAGTTTAGTCAGAGGTGAAAGCCCAGGGCTCAACCTTGGAATTGCCTTTGATACTGGCTATCTTGAGTATGGAAGAGGTATGTGGAACTCCGAGTGTAGAGGTGAAATTCGTAGATATTCGGAAGAACACCAGTGGCGAAGGCGACATACTGGTCCATTACTGACGCTGAGGCTCGAAAGCGTGGGGAGCAAACAGGATTAGATACCCGAGTAAGA
+
GGGGGGGGGGGGGGGGGGGGGGGGGGGGGGGGGGGGGGGGGGGGGGGGGGGGGGGFGGGGFGGGGGGGFFGGGGGGGGGGGGGGGGGGGGGGGGGGGGGGGGGGGGGGGGGGGGGGGGGGGGGGGGGGGGGGGGGGGGFGGGGGGGGGGGGGGGGFFGGGGGGDGGGGGFGGGGGGFGGGGCFGGGGGGGGGEGGGGGGGGFGGFGGGEEGGGGBGFGGGFGFG;G7;AFFGG8B55;FGGAA
@M00200:205:000000000-AKKM3:1:1101:21991:15820 1:N:0:1
ATTGGGCTTAAAGGGAGCGTAGGCGGATAGTTTAGTCAGAGGTGAAAGCCCAGGGCTCAACCTTGGAATTGCCTTTGATACTGGCTATCTTGAGTATGGAAGAGGTATGTGGAACTCCGAGTGTAGAGGTGAAATTCGTAGATATTCGGAAGAACACCAGTGGCGAAGGCGACATACTGGTCCATTACTGACGCTGAGGCTCGAAAGCGTGGGGAGCAAACAGGATTAGATACCCCAGTACGAT
+
CFECEGFEEC-EGFGGGGG@FGEFGG>CFGCCEFGGFFEGFGADCFGGFGFGFGGEAFCCGFGGGGFECFFCFGGGGFFCFFEGGGFGEFCFGFGA?DGCFGGG?CACCFF9?9?BFFFGDEFGFAF9CBFFEF9FECFGGG9E,@FFG7FF8FFGC+3A8CBEGGGEGGEGGCGGFGFGGFFDFC93AC7:C7CEGFG*9>CE,=<4:=EFEE)/8/*<*9*>6CC.AFCG@,2>B>A9+(((
@M00200:205:000000000-AKKM3:1:1101:9261:15829 1:N:0:1
ATTGGGCTTAAAGGGCTCGTAGGCGGTTTGTCGCGTCGGGAGTGAAAACGCCGTGCTTAACACGGCGCTTGCTTCCGATACGGGCAGACTAGAGGTATTCAGGGGAGAACGGAATTCCTGGTGTAGCGGTGAAATGCGCAGATATCAGGAGGAACACCGGTGGCGAAGGCGGTTCTCTGGGAATGACCTGACGCTGAGGAGCGAAAGTGTGGGGAGCGAACAGGATTAGATACCCCAGTA
+
GGGGGGGGGGGGGGGGGGGGGGGGGGGGGGGGGGGGGGGGGGGGGGGGGGGGGGGGGGGGGGGGGGEGGGGGGGGGGGGGGGGGGGGGGGFGGGGGGGGGGGGGGEDGGGGGEGGGGGGGGGGGGGGDGEECGGFGGGGDGGGGGGFGGGGGGFGDGGGGGGGGGGGGCEGGGGGGGGGGGGCFGGGGGG6EGGGGGGGGGGCECGGGGGGGG5))7>EEGD6C?GGDFFBGGDGGDFFF
@M00200:205:000000000-AKKM3:1:1101:15839:15860 1:N:0:1
ATTGGGTATAAAGCGCGCGCAGGTGGTTTCTTAAGTCTGATGTGAAAGCCCACGGCTCAACCGTGGAGGGTCATTGGAAACTGGGAGACTTGAGTGCAGAAGAGGATAGTGGAATTCCAAGTGTAGCGGTGAAATGCGTAGAGATTTGGAGGAACACCAGTGGCGAAGGCGACTATCTGGTCTGTAACTGACACTGACGCGCGAAAGCGTGGGGAGCAAACAGGATTAGCTACCCTTGTAAGA
+
GFGGGGGGGGGGGAFGGGGGGGGGGGEGGGGGGGGGGGGGGGGGGGGGFFEGGGGGGGGGGGGGGGGGGGGGGGGGGGGGGGGGGGGEGGGGGGGGGFFFC@EFE<4?E9CBFBFEGGGGFEFGGGGEBEEG,5AEFF:+C:FGFC5AE,,>>>FFGGD?DC@E7@ECEG7CE5C9DGF,6?CCCECGGF?C@C*0,,==5DG58:DDE*8CF537>:F8C42>(7*)6)67EGGC@@B974:
@M00200:205:000000000-AKKM3:1:1101:12445:15861 1:N:0:1
ATTGGGTTTAAAGCGAGCGCAGGCGGTTTTTTAAGTCTGATGTGAAAGCCCCCGGCTCAACCGGGGAGGGTCATTGGAAACTGGAGAACTTGAGTGCAGAAGAGGAGAGTGGAATTCCACGTGTAGCGGTGAAATGCGTAGATATGTGGAGGAACACCAGTGGCGAAGGCGACTCTCTGGTCTGTAACTGACGCTGAGGCTCGAAAGCGTGGGGAGCAAACAGGATTAGATACCCCTGTA
+
GGGGGGGGGGGGGGGGGGGGGGGGGGFFGGGGGGGGFFGGGGGFFFGGGGGGGGGGGGGGGGGGGGGGGGGFFG9FGGGGGGGGFGGGGFDGFGGGGGGGGGGGCGGGGDFEFGGGGGGGDAFFGGGGGGGGFFEGDG@ECFFFFFGGGFGCFFGGGGGGGGGEEEGEEFEGDCCFGGG7C99FGGFGGGGGGD<=EFCGGGCEF5CGGGG>EEEGEGGFD7093>C3=BAF9EG37:FF
@M00200:205:000000000-AKKM3:1:1101:10833:15863 1:N:0:1
ATTGGGTTTAAAGGGCGCGTAGGCGGCCGATTAAGTCGGGGGTGAAAGCCTGTGGCTCAACCACAGAATTGCCTTCGATACTGGTTGGCTTGAGACCGGAAGAGGACAGCGGAACTGCGAGTGTAGAGGTGAAATTCGTAGATATTCGCAAGAACACCAGTGGCGAAGGCGGCTGTCTGGTCCGGTTCTGACGCTGAGGCGCGAAAGCGTGGGGAGCAAACAGGATTAGATACCCCAGTAAGA
+
GFGGGGGGGGGGGGGGGGGGGGGGGGECGGGGGFGGFG7FCGGGGGGFGGGG?FGGGGGGGGGGGGGG,B=FG<FGGGEGGGGGEGGGGG<FGGDCFEEGGGGFE@FFGFGGGGGGEGCEGGGGGGFGGGGGGGGFGGGCFGGGGCCFGGGGGGGGGGGGGGGCEGGEGGDGGEEGGGGGGFGG>CEGGGGGGGGGGCGFEDGGGEGGGC;EEGFGF=?EF4F56DFF=8<CFGGF5>FG7A2
@M00200:205:000000000-AKKM3:1:1101:5170:15942 1:N:0:1
ATTGGGTTTAAAGGGCGCGTAGGCGGCCGATTAAGTCGGGGGTGAAAGCCTGTGGCTCAACCACAGAATTGCCTTCGATACTGGTTGGCTTGAGACCGGAAGAGGACAGCGGAACTGCGAGTGTAGAGGTGAAATTCGTAGATATTCGCAAGAACACCAGTGGCGAAGGCGGCTGTCTGGTCCGGTTCTGACGCTGAGGCGCGAAAGCGTGGGGAGCAAACAGGATTAGATACCCTAGTA
+
GGGGGGGGGGGGGGGDGGGGGGGGGGGGGGG:FGGGGGGGGGGGGGFGGGGGGGGGGFGGGFGGGGGGGGFGCEFGGGFGGGGGGGGGGGGGGGGGEGGGCEGGGGGGGFGGGGGGGGGGGGGGGGGGGGGGGGGGGDGGGGFGGGGGGGGGGGGGGGGGGGGGGGGGGGGGGGCFGFGGGGGGGC8CFFGGGGGGG>FGGGGGGDCGEGGGGCB<DFG+C9FGFGGFFFFGGGGF4@69
@M00200:205:000000000-AKKM3:1:1101:8311:15970 1:N:0:1
ATTGGGTTTAAAGCGCACGTAGGCGGCTTTGTAAGTTAGGGGTGAAAGCCCAGAGCTCAACTCTGGAACTGCCCTTAAGACTGCATCGCTTGAATCATGGAGAGGTTAGTGGAATTCCGAGTGTAGAGGTGAAATTCGTAGATATTCGGAAGAACACCAGTGGCGAAGGCGACTAACTGGACATGTATTGACGCTGAGGTGCGAAAGCGTGGGGAGCAAACAGGATTAGATACCCTAGTA
+
GGGGGGGGGGGGGGGGGGGGGGGGGGGGGGGGGGGGGGGGGGGGGGGGGGGGGGGGGGGGGGGGGGGGGGGGGGGGGGGFFGGGGGGGGGGGGGGGGGGGGGGGGGGGGGGGFGGGGGGGGGGGGGGGGGGGGGGGGGGGGGGGGGGGGFEGGGGGGGGGGGGGGEGGGGGGGGGGGGGGGGGGGGGGGGGGG>DEEFFGGGGGEEGGGGGGGG>D3:EGGGGGFGGEFFAGF8C*7>BG
@M00200:205:000000000-AKKM3:1:1101:8827:15996 1:N:0:1
ATTGGGTTTAAAGCGAGCGCAGGTGGTTTAATAAGTCTGATGTAAAAGGCAGTGGCTCAACCATTGTGTGCATTGGAAACTGTTAGACTTGAGTGCAGTAGAGGAGAGTGGAATTCCATGTGTAGCGGTGAAATGCGTAGATATATGGAGGAACACCGGTGGCGAAAGCGGCTCTCTGGACTGTAACTGACACTGAGGCTCGAAAGCGTGGGTAGCAAACAGGATTAGATACCCTTGTA
+
GGGGGGGGGGGGGGGGGGGGGGGGGGGGGGGGFFFFFCFEGGFDEEFGGGGGGGGGGGGGDGGGGFGGGGGCFGGGFCFGGGGGGGGGGGGGGGGGGGGGGDGGGGCCFGGGGGGGCFGGGGGGGGGGGGGGDFGGGCEGGFGGGGGGGFGGFGGGGGGGGGGGG@EFGD7EGGGDGGFGGGFFGGGFFCFGGGGGGGFGFCGGCEC<EEE<BCACFC,;CFCFFCD<77<;<<BCA=F
@M00200:205:000000000-AKKM3:1:1101:19137:16074 1:N:0:1
ATTGGGTTTAAAGGGCTCGTAGGCGGTTTGTCGCGTCGGGAGTGAAAACGCCGTGCTTAACACGGCGCTTGCTTCCGATACGGGCAGACTAGAGGTATTCAGGGGAGAACGGAATTCCTGGTGTAGCGGTGAAATGCGCAGATATCAGGAGGAACACCGGTGGCGAAGGCGGTTCTCTGGGAATGACCTGACGCTGAGGAGCGAAAGTGTGGGGAGCGAACAGGATTAGATACCCGTGTAAG
+
GGGGGGGGGGGGGGGGGGGGGGGGGGGGGGGGGGGGGGGGGGG8FGGGGGGGGGGGGGGGFCFCFGGGGGGGGGGGGGGGGGGGGGGGGGGGGFGGGGGGGGGGGGGGGGDG7FFGGGGGFFGGGFFGGGDFGGABCFEGGEGGCFE9ACCCFGGGFGGDCECFC<ECFGDG5EGGGFGGGCCEGFGCFGF?E=DGGGGGDGGDC*120<@EEGEG@GCGCDGGF:FFFB-0CCFD)7>EGF
@M00200:205:000000000-AKKM3:1:1101:10986:16090 1:N:0:1
ATTGGGTATAAAGGGAGCGTAGGCGGATAGTTTAGTCAGAGGTGAAAGCCCAGGGCTCAACCTTGGAATTGCCTTTGATACTGGCTATCTTGAGTATGGAAGAGGTATGTGGAACTCCGAGTGTAGAGGTGAAATTCGTAGATATTCGGAAGAACACCAGTGGTGAAGGCGACATACTGGTTCATTACTGACGCTGAGGCTCGAAAGCGTGGGGAGCAAACAGGATTAGATACCCTAGTA
+
FG9CFGGGGGGFFGGGGGGGDGEFGDBF;FEFGFGCF6@EAFE<FGGFFFGGGGG7<FFGGGG9F8FGGGFCFFGAE,F<,CFF8EEGFCCGAFGCGGG<C=FGFCF?F?EAA99F?EGGDFGFGFGFGGGFGGG9FCE>CF<EFAAFFG@BDDAFFGGG<=8,83C>FDGDGGEG,;@A@,@EGG;<7CC,3@>C>>E7FACGCCG*=:8*<*)5?FC?4C*93C:@F=CF@FCC;8A+
@M00200:205:000000000-AKKM3:1:1101:21229:16119 1:N:0:1
ACTGGGTTTAAAGGGAGCGTAGGCGGATAGTTTAGTCAGAGGTGAAAGCCCAGGGCTCAACCTTGGAATTGCCTTTGATACTGGCTATCTTGAGTATGGAAGAGGTATGTGGAACTCCGAGTGTAGAGGTGAAATTCGTAGATATTCGGAAGAACACCAGTGGCGAAGGCGACATACTGGTCCATTACTGACGCTGAGGCTCGAAAGCGTGGGGAGCAAACAGGATTAGATACCCCGGTA
+
GDGGGGGGGGGGGGGFGGGGGGGGGGC6BAEFFGGGGGGFFGGGGGGGGGGC6FEGG<FGCFEGGGGGFDGGGF9FGGGGGGGFGDCEFGGGGGGFFCGGGG?FGGC,C,C9FEFGGGG7FGG@FGGGGGGGGGGGFGFEFFFGG9FFFCGGGGFGGGGGGGGEEGGGDGGE+BEGGGGGGGG,;3,@EFF68?DEGGGGGCEG8CD*:E7FDGDGFGGGGGGGFGFFFFCD<FGCBDEE
@M00200:205:000000000-AKKM3:1:1101:17170:16122 1:N:0:1
ACTGGGTTTAAAGGGCTCGTAGGCGGTTTGTCGCGTCGGGAGTGAAAACCAGGTGCTTAACACCTGGCTTGCTTTCGATACGGGCAGACTGGAGGTATGCAGGGGAGAACGGAATTCCTGGTGTAGCGGTGAAATGCGCAGATATCAGGAGGAACACCGGTGGCGAAGGCGGTTCTCTGGGCATTACCTGACGCTGAGGAGCGAAAGTGTGGGGAGCGAACAGGATTAGATACCCCAGTA
+
GGGGGGGGGGGGGGGGGGGGGGGGGGGGGGGGGGGGGGGGGGGGGGGGGGGGGGGGGGGGEFCGGGGGGGGGGGGGGGGGGGGGGGGGGGGGGGGGGGGGFGGGGGGGGGGGGGGGGGGGGGGGGGGGGGGGGGFDGGGGGGGGGGGGGFGGGGCCGGGGGGDC8:CGFGGGGGGFGGGGGGGFGGGGGGGGGG3=EGGF=5:/?EGFFFGGGG@DFGGGGGGG?4DFFFBGGGFF>36C
@M00200:205:000000000-AKKM3:1:1101:25901:16181 1:N:0:1
ACTGGGTGTAAAGGGAGCGTAGGCGGATAGTTTAGTCAGAGGTGAAAGCCCAGGGCTCAACCTTGGAATTGCCTTTGATACTGGCTATCTTGAGTATGGAAGAGGTATGTGGAACTCCGAGTGTAGAGGTGAAATTCGTAGATATTCGGAAGAACACCAGTGGCGAAGGCGACATACTGGTCCATTACTGACGCTGAGGCTCGAAAGCGTGGGGAGCAAACAGGATTAGATACCCCGGTA
+
GGFDGGFEFGFGGGGGGGGGGGGFEGC+BFGGCFGGGGGGGGGGGGGFGGGCDGDGGGGGGGGFGGCFCFFFGGGGGFGGGGGGGGGFGGFFGDDGGGFCFFGGGGFGGGGGGGGGGGCFGGGGGGGGGGFFBEFGFGGFGDGGGGGGGGEGGGGGDGGGCGGCCEGGEGGGDGDAFGFGCC:99>E9ADFDEEDCEEF>CGGDGE?FGGGGGGFCB5C+;5AG1*;@4A?FCCEC);B5
@M00200:205:000000000-AKKM3:1:1101:2829:16208 1:N:0:1
ACTGGGTTTAAAGGGCTCGTAGGCGGTTTGTCGCGTCGGGAGTGAAAACGCCGTGCTTAACACGGCGCTTGCTTCCGATACGGGCAGACTAGAGGTATTCAGGGGAGAACGGAATTCCTGGTGGAGCGGTGAAATGCGCAGATATGAGGAGGAACACGGGTGGAGAAGGCGGTTCTAGGGGAATGATCAGGCGCTGAGGAGAGCAAGTGTGGGGCGAGAACGAGTATAGACAACACCGTAAG
+
FGFFGF;6CDFFGGGG@FGFEFDECEBFEGGEFFEFFEEGC@8C<CCFGGGFGGGDGFGG9FFGGGGGGGGGGGGGEGGEGGGEDGEFGCFEFFGGGAAFGDAE@EGGGFDCFGGF<F9CCC,+3@,@C3*3,,,8;*61>C<<,,3,<,*163,@,**<*1=**2+2<4<7:>@+++3*1***+<++002*/*95*/2<E**/+29*<2<C*C)/711/*/*9(**.*/):A8*1)))*14
@M00200:205:000000000-AKKM3:1:1101:28235:16215 1:N:0:1
ATTGGGTTTAAAGGGAGCGTAGGCGGATAGTTTAGTCAGAGGTGAAAGCCCAGGGCTCAACCTTGGAATTGCCTTTGATACTGGCTATCTTGAGTATGGAAGAGGTATGTGGAACTCCGAGTGTAGAGGTGAAATTCGTAGATATTCGGAAGAACACCAGTGGCGAAGGCGACATACTGGTCCATTACTGACGCTGAGGCTCGAAAGCGTGGGGAGCAAACAGGATTAGATACCCTTGTA
+
GGGGGGGGDGGGGGGGGGGGGGGGGGGGGGGGGGGGGGGGGGGGGGGGGGGGGGGGGGGGGGGGGGGGGGGGGGGGGGGGGGGGGGGGGGGGGGGGGGGGGGGGGGGGGGGGGGGDGGGGGGGGGGGGGGGGGGGGGGGGGGGGGGGGGDGGGGGGGGGGGGGGGGGG>FGGGGGGGGGFGGGG9FGFGFGGGCGGEGGFFFGGGGGGEEGGG>>D>FFGGGGGFGGFFFC@CFFGFF6@
@M00200:205:000000000-AKKM3:1:1101:24261:16287 1:N:0:1
ATTGGGCTTAAAGGGAGCGTAGGCGGATAGTTTAGTCAGAGGTGAAAGCCCAGGGCTCAACCTTGGAATTGCCTTTGATACTGGCTATCTTGAGTATGGAAGAGGTATGTGGAACTCCGAGTGTAGAGGTGAAATTCGTAGATATTCGGAAGAACACCAGTGGCGAAGGCGACATACTGGTCCATTACTGACGCTGAGGCTCGAAAGCGTGGGGAGCAAACAGGATTAGATACCCTAGTA
+
GGGGGGGGGGGGGGGGGGGGGGGGGGGGGGGGGGGGGGGGGGGGGGGGGFGFGGGGGGGGGGGGGGGGGGGGGGGGGGGGGGGGGGGGGGGGGGGGGGGGGGGGGGGGGGGGGGGGGGGGGGGGGGGGGGGGGGGGGGGGGGGGGGGGGGGGGGGGDEEGGGGGGGGGGGGGGGGGGGGGGGGGGGGGGGGGG>DGGGGFGFCEGGGGGGGGGGBGFGGGGGGGFGGFFF?F@CC*0=AC
@M00200:205:000000000-AKKM3:1:1101:26180:16305 1:N:0:1
ATTGGGTGTAAAGCGCGCGCAGGCGGTTTCTTAAGTCTGGTGTCTAAGTGCGGGGCTCAACCCCGTGACGCACTGGAAACTGGGAGACTTGAGTGCAGAAGAGGAGAGCGGAATTCCACGTGTAGCGGTGAAATGCGTAGAGATGTGGAGGAACACCAGTGGCGAAGGCGGCTCTCTGGACTGTAACTGACGCTGAGGCGCGACAGCGTGGGGAGCGAACAGGATTAGATACCCTAGTA
+
GGFGGGGGGGGFFGGGCG@FEGEGGCFEGGGGGGGFGGGGGFGGGGGGGGGGGGGGEFFGFG@GGGGGGGGGCCCFC8FGFGGFFCCFFAFGGBFGAF9FF8F=BEFGFGGGGCFC<FGGGGGGGGGG+CCFC,@FCBFGG9FFDE;FF<CCGF>GGGGGGDEGDGGGGGGG*=FGGGC:CGCBFCCFGGGGGCG5CFGEGDDC5EFG*:8*:5<)7:*2728*4>CBF6:C<8+7)9*
@M00200:205:000000000-AKKM3:1:1101:27341:16309 1:N:0:1
ATTGGGTATAAAGTGAGCGCAGGCGGTTTGATAAGTCTGAAGTTAAAGGCTGTGGCTCAACCATAGTTCGCTTTGGAAACTGTCAAACTTGAGTGCAGAAGGGGAGAGTGGAATTCCATGTGTAGCGGTGAAATGCGTAGATATATGGAGGAACACCGGTGGCGAAAGCGGCTCTCTGGTCTGTAACTGACGCTGAGGCTCGAAAGCGTGGGGAGCGAACAGGATTAGATACCCGTGTA
+
GGGGGGGGGGGGGFGGGGGGDFGGGGGGGGGGGGGGGGGGGGGGGGGGGGGGGGGGFGGGGGGGGGFEFGGGGGGGGGGGGGFGGGGGGGGGGGGGGGGGGGGF7FEGGFEFGGGGGGGGFGGGGGGEGGD=FDFFEGGGGAFDCFGGGGGGGGFGEF@FGGGGGGGGFGEEG5>DFG?CGGFGGGGGGGGGGDDGGGGEFG5C:8CD*:EGDC=CBCGE37=F0*25@?BC+,**)8>
@M00200:205:000000000-AKKM3:1:1101:21838:16331 1:N:0:1
ATTGGGCTTAAAGCGAGCGCAGACGGTTGATTAAGTCTGATGTGAAAGCCCGGAGCTCAACTCCGGAATGGCATTGGAAACTGGTTAACTTGAGTGCAGTAGAGGTAAGTGGAACTCCATGTGTAGCGGTGGAATGCGTAGATATATGGAAGAACACCAGTGGCGAAGGCGGCTTACTGGACTGTAACTGACGTTGAGGCTCGAAAGTGTGGGTAGCAAACAGGATTAGATACCCTCGTAAGA
+
GGGGGGGGGGGGGGGGGGGGGGGGGGGGGGGGGGGGGGGGGGGGGGGGGGGGGGGGGGGGGGGGGGGGGGGGGGGGGGGGGGGGGGGGGGGGGGGGGGGGGGGGGGGGGGGGGGGGGGGGGGGGGGGGGGGGGGGGGGGGGGGGGGGGGGGGGGGGGGGGGGGDGGEEGFGGGGGGGGGGGGGGGGGGGGGGGEGFGGGGGGGGFGGGGGGGDGFGFFEFGGGGFGGFFFFGFCEF3BFGDBF
@M00200:205:000000000-AKKM3:1:1101:24809:16357 1:N:0:1
ACTGGGCTTAAAGTGCGCGCAGGCGGTTTCTTAAGTCTGGTGTCTAAGTGCGGGGCTCAACCCCGTGACGCACTGGAAACTGGGAGACTTGAGTGCAGAAGAGGAGAGCGGAATTCCACGTGTAGCGGTGAAATGCGTAGAGATGTGGAGGAACACCAGTGGCGAAGGCGGCTCTCTGGACTGTAACTGACGCTGAGGCGCGAAAGCGTGGGGAGCAAACAGGATTAGATACCCCGGTA
+
GGGGGGGGGGGFFGGGGGGGEGGGGGGGGGGGGGGGGGGGGGGGGGGGGGGGGGGGGGGGGGGGGGGGGGGEGGGGGGGGGGGGGGGGGGFGGGGGGGGFGGFFFGGGGGGGGFGGGGGGGGGGGGGGGGGGCCFGGGGGGGGGGGGGGGGGGGFGCGGGG:FGGGGCCGGGGGGGGGCFFGGGGFG?CCGGGEDEGFGGGGGGGGFGGGGGGG>DFG8**>F>3:F?F=47<@F7@D3
@M00200:205:000000000-AKKM3:1:1101:13685:16390 1:N:0:1
ACTGGGTATAAAGGGCGCGTAGGCGGCCGATTAAGTCGGGGGTGAAAGCCTGTGGCTCAACCACAGAATTGCCTTCGATACTGGTTGGCTTGAGACCGGAAGAGGACAGCGGAACTGCGAGTGTAGAGGTGAAATTCGTAGATATTCGCAAGAACACCAGTGGCGAAGGCGGCTGTCTGGTCCGGTTCTGACGCTGAGGCGCGAAAGCGTGGGGAGCAAACAGGATTAGATACCCCCGTAAGA
+
FGFGGGGGGFFGGGGGGGGGFGGGGGGGGGGEGGGGFGGGGGGGFGGGEGGGGGGGGFFGGGGGGGGGGGGGGGGGGGGGGGGGGGGGGGGGGGGGFGGGGGGGGGGGFGGGGGGFFGGGGFC;CFFGGGGGGGGGGGECCEGGGGGGGGGGGGGFFCFGGGGGGEGEGDGGGGGGFGFGGGGGEEGGG?FFE=<EGGGGGG58CEDCGGGGGGE95FEE4*8FFGF?FFDFFEGC>D@EC1<
@M00200:205:000000000-AKKM3:1:1101:4418:16401 1:N:0:1
ACTGGGCTTAAAGGGAGCGTAGGCGGATAGTTTAGTCAGAGGTGAAAGCCCAGGGCTCAACCTTGGAATTGCCTTTGATACTGGCTATCTTGAGTATGGAAGAGGTATGTGGAACTCCGAGTGTAGAGGTGAAATTCGTAGATATTCGGAAGAACACCAGTGGCGAAGGCGACATACTGGTCCATTACTGACGCTGAGGCTCGAAAGCGTGGGGAGCAAACAGGATTAGATACCCTAGTA
+
GGGGGGGGGGGGGGGGGGGGGGGGGGGGGGGFGGGGGGGGGGGGGGGGGGGGGGGGGGGGGGGGGGGGGGGGGGGGGGGGGGGGGFGGGGGGGGFGGGFGGGGGGGGGGGGGGGGGFGFCG<FEECFGGFGGFGGGGG8EGGGGGGGGGGGGFFFGCFGGGGGGGG@BCECEEGGGGGGGGGF?EEG7;DGFEEGGGGGGGCEGFEG;5:EDGE3CD5B@FGGC;C:)/:6748:6F46+
@M00200:205:000000000-AKKM3:1:1101:19028:16406 1:N:0:1
ACTGGGCTTAAAGCGAGCGCAGACGGTTAATTAAGTCTGATGTGAAAGCCCGGAGCTCAACTCCGGAAAGGCATTGGAAACTGGTTAACTTGAGTGCAGTAGAGGTAAGTGGAACTCCATGTGTAGCGGTGGAATGCGTAGATATATGGAAGAACACCAGCGGCGAAGGCGGCTTACTGGACTGTAACTGACGTTGAGGCTCGAAAGTGTGGGTAGCAAACAGGATTAGATACCCGGGTAAGA
+
GGGGGGGGGGGGGGGGGGGGGGGGGGEGGGGGGGGGGGGGGGGGGGGGGGGGGGGGGGGGGGGGGGGG@CEFGGGGGGGGGGGGGGGGGGGGGGGGGGGGGGGFGFFGGGGGGGGGGGGGGGGGGGGGGGGGGGGGGGGGGGGGFGGGGGGGGGGGGGGGGGGCEFGGGGGGGGGGGGGGGGGGGGGGGFFFGEGGGGGGGGGGGGGGGGGGGGFGFGGFGGGGBFDF?*5CFEFCDEBGG<A
@M00200:205:000000000-AKKM3:1:1101:22476:16454 1:N:0:1
ACTGGGTGTAAAGGGCTCGTAGGCGGTTTGTCGCGTCGGGAGTGAAAACGCCGTGCTTAACACGGCGCTTGCTTCCGATACGGGCAGACTAGAGGTATTCAGGGGAGAACGGAATTCCTGGTGTAGCGGTGAAATGCGCAGATATCAGGAGGAACACCGGTGGCGAAGGCGGTTCTCTGGGAATGACCTGACGCTGAGGAGCGAAAGTGTGGGGAGCGAACAGGATTAGATACCCTCGTAAGA
+
GGGGGGGGGGGGGGGGGGGGGGGGGGGGGGGGGGGGGGGGGGGGGGGGFFGGGGGGGGGGGCEFGGGGGGGGGGGGGGGGGGGGCFGGFGFGGGGGGGGGGGGFGGGGFFGGGGGGGGGGGGGFFFFEG>FEGGGGCGCEGGEFCFFGGGFCEFCGGDFG@CGBE<8FGFEGGG5CGFFGGGGGGGC69CFGGEDGGGGCCCGCCEDFG7CEGGFGEGDECDCF?C729/4:+,39>70*94)
@M00200:205:000000000-AKKM3:1:1101:12493:16461 1:N:0:1
ATTGGGTTTAAAGGGAGCGTAGGCGGACATTTAAGTCAGGGGTGAAATCCCGGGGCTCAACCTCGGAATTGCCTTTGATACTGGGTGTCTTGAGTATGAGAGAGGTGTGTGGAACTCCGAGTGTAGAGGTGAAATTCGTAGATATTCGGAAGAACACCAGTGGCGAAGGCGACACACTGGCTCATTACTGACGCTGAGGCTCGAAAGCGTGGGGAGCAAACAGGATTAGATACCCTCGTA
+
GGGGGGGGGGGGGGGGGGGGGGGGGGGGGGGGGGGGGGGGGGGGGGGGGGGGGGGGGGGGFGGGGGGGGGGGGGGGGGGGGGGGGGGGGGGGGGGGGGGGGGGGGGGGGGGGGGGGGGGGGGFFFCFGGGGGGGFGFGDEGGGGGGGGGGGDGGDGFFFGFGGDGGGGG>FGGGGFCEGGFGGGGFFCFGGGGG5EGGGGFGGGGGGGD=EGGGBGBGG?DC8DFFGFFF2DA8CC:DFG
@M00200:205:000000000-AKKM3:1:1101:9889:16479 1:N:0:1
ATTGGGTTTAAAGCGAGCGCAGGTGGTTTAATAAGTCTGATGTAAAAGGCAGTGGCTCAACCATTGTGTGCATTGGAAACTGTTAGACTTGAGTGCAGTAGAGGAGAGTGGAATTCCATGTGTAGCGGTGAAATGCGTAGATATATGGAGGAACACCGGTGGCGAAAGCGGCTCTCTGGACTGTAACTGACACTGAGGCTCGAAAGCGTGGGTAGCAAACAGGATTAGATACCCCTGTA
+
GGGGGGGGGGGGGGGGGGGGGGEGGGGGGGGGGGGGGGGGGGGFFFFGGGGGGGFGFCGGGGGGGGGGGGGFGGGFGFGGGGGGGGGGGGGGGGGFGGGGGGFGGGFGGFFGGGGGGGGGGGFGGGGGEGFFGGGGGGGGGGGFGGGGFGFDFGGG=FCGGDGGGGGGGCEGGGFFCFCCF?FCGF;;FGGGGFFGGCDEFD>FEEGGGGC@<;?CFG?=DGGG32>@A7<1C?8CFFF
@M00200:205:000000000-AKKM3:1:1101:22116:16536 1:N:0:1
ATTGGGTGTAAAGGGCGCGTAGGCGGCCGATTAAGTCGGGGGTGAAAGCCTGTGGCTCAACCACAGAATTGCCTTCGATACTGGTTGGCTTGAGACCGGAAGAGGACAGCGGAACTGCGAGTGTAGAGGTGAAATTCGTAGATATTCGCAAGAACACCAGTGGCGAAGGCGGCTGTCTGGTCCGGTTCTGACGCTGAGGCGCGAAAGCGTGGGGAGCAAACAGGATTAGATACCCGGGTA
+
GGGGGGGGGGGGGGGGGGGGGGGGGGGGGGGGGGGGGGGGGGGGGGGGGGGGGGGGGGGGGFGGGGGGGGGGGGGGGGCGGFGGGGGGGGGGGGGFGGGGGGGFGGGGGGGGGGGGGGGGGFGFFFGGGGGGGGDGGFEFG@CF,FCFGGGGGGGGGGGGGGGGGECFGGGGGGGGCGGGGGGGGEGGGCCGGGDGGGGGGGGGGEDGGEDGGGDGFG?EGGEFBC74=64C73ACEF:E
@M00200:205:000000000-AKKM3:1:1101:2783:16565 1:N:0:1
ATTGGGCTTAAAGGGAGCGTAGGCGGATAGTTTAGTCAGAGGTGAAAGCCCAGGGCTCAACCTTGGAATTGCCTTTGATACTGGCTATCTTGAGTATGGAAGAGGTATGTGGAACTCCGAGGGTAGAGGTGAAATTCGTAGATATTCGGAAGAACACCAGTGGCGAAGGCGACATACAGGTCCATTACTGACGCAGAGGAGCGAAAGCGTGGGGGGCAAACAGGATTAGATACCCCAGTAAGA
+
EEFCFDGGGECFGCE9CFCFFBCFEG@BFGFFEG<,<EFDECF8CFFDCF<DF@FEGGGGCCG,CD@FFFEFEF9EFGGGGGDGGGGD8,,C,CCFFF=FAFDFCC<FFG<9CF=9FCFGG+4B?:DFF,9EF<C?<FG,A:,:,,CFCGGGGGGGG::FFGC7@CC73,+3@:7E9,,@ECF9CEFFG7F8;***41*,1/*B:?C685;@**))07@8<*0/(00)**.:?6+75>9C>42
@M00200:205:000000000-AKKM3:1:1101:7832:16643 1:N:0:1
ATTGGGTTTAAAGGGCGCGTAGGCGGCCGATTAAGTCGGGGGTGAAAGCCTGTGGCTCAACCACAGAATTGCCTTCGATACTGGTTGGCTTGAGACCGGAAGAGGACAGCGGAACTGCGAGTGTAGAGGTGAAATTCGTAGATATTCGCAAGAACACCAGTGGCGAAGGCGGCTGTCTGGTCCGGTTCTGACGCTGAGGCGCGAAAGCGTGGGGAGCAAACAGGATTAGATACCCCTGTA
+
GGGGGGGGGGGGGGGGGGGGGGGGGGGGGGGGGGGGGGGGGGGGGGGGGGGGGGGGGGGGFGGGGGGGGGFGGGGGGGGGGGFGGGGGGGGGGGGGGGGGGGGGGGGGGGGGGGGGGGGGGGGGGGGGGGGGGGGGGGGGGGGGGGGGGGGGGGGGGGGGGCFEEGGGGGGGGDGGGGGGGGGGGGGGGGGGGC7EEGGGGGEEGGGGGGGGGGFGFGGCFFGD:D>?F4<GFGGGFF:F
@M00200:205:000000000-AKKM3:1:1101:26726:16651 1:N:0:1
ACTGGGCATAAAGCGCGCGTAGGTGGCTTGATAAGCCGGTTGTGAAAGCCCCGGGCTCAACCTGGGAACGGCATCCGGAACTGTCAAGCTAGAGTGCAGGAGAGGAAGGTAGAATTCCCGGTGTAGCGGTGAAATGCGTAGAGATCGGGAGGAATACCAGTGGCGAAGGCGGCCTTCTGGACTGACACTGACACTGAGGTGCGAAAGCGTGGGTAGCAAACAGGATTAGATACCCCGGTA
+
GFGGFGFGDEFGAFGGGGGGGGDGGGFGGGGGGGGGGGGFEGGGFF<CFFG7FGGGGDFGGGGGGGGFGGEGGGFGGGGGGE<FGGCFFFF@FGGGGGGGGG8FGGGFGGGGCFGGGG,FFGGFGF9CCGGGGGGGGBCEGDF,@DF7+<EFEEEGFGGGDDCEGGDGFGGE8E7CFGGGFEFGFFC8A=CFC?<+<>*<*2CEEG)78=8C5CBC?GGFFFE40CC7??4FFF:*03<C
@M00200:205:000000000-AKKM3:1:1101:15368:16655 1:N:0:1
ATTGGGTTTAAAGGGAGCGTAGGCGGATAGTTTAGTCAGAGGTGAAAGCCCAGGGCTCAACCTTGGAATTGCCTTTGATACTGGCTATCTTGAGTATGGAAGAGGTATGTGGAACTCCGAGTGTAGAGGTGAAATTCGTAGATATTCGGAAGAACACCAGTGGCGAAGGAGACATACTGGTCCATTACTGACGCTGAGGCTCGAAAGCGGGGGGAGCAAACAGAATTAGATACCCCTGAAAGA
+
GGGGGGGGGGGGGGGGGGGGGGGFGGGGGGGFGGGGGGGGGGGGGGGGGGGFFGEGGFGGGGGGGGGGGGGGGGGGGGGG<AFGGGGGGGGGGGFGGGGGDGFDGFGGFGFGGFGFGCFE@4BFBBCAFG+EFAFF9DAE7+9AFEFF8??FCFD8FCG:BFDEEFEE7,@D?CFF?F<<DEG,>,,@CDGG*@>CEGF55CCGGC*75**<4:7)8CFC4*0*,70:)*-*<86337)07<?
@M00200:205:000000000-AKKM3:1:1101:23953:16657 1:N:0:1
ATTGGGTTTAAAGGGAGCGTAGGCGGATAGTTTAGTCAGAGGTGAAAGCCCAGGGCTCAACCTTGGAATTGCCTTTGATACTGGCTATCTTGAGTATGGAAGAGGTATGTGGAACTCCGAGTGTAGAGGTGAAATTCGTAGATATTCGGAAGAACACCAGTGGCGAAGGCGACATACTGGTCCATTACTGACGCTGAGGCTCGAAAGCGTGGGGAGCAAACAGGATTAGATACCCGAGTA
+
GGGGGGGGGGGGGGGGGGGGGGGGGGFGEGGGGGGGGGGGGGGGGGGFGGGGGGGGGGFFGGFGGGGGGGGGGGGGGGGGGGGGGGGGGGGGGGFGGGGGGGGGDFGGGGFAFGCGGGGGGGGFGGGG?FGFGGGFGGGGGGGFGFEFGGEGGGFFGGGGGFGGGFC7CFG8+@EFFGFGGGGFGGGGGCFGGGDGECEGCCEEG54CECGDGGD5AGGFGGGGFG7;AFEFFFCD>DFG
@M00200:205:000000000-AKKM3:1:1101:14115:16690 1:N:0:1
ATTGGGCGTAAAGGGAGCGTAGGCGGATAGTTTAGTCAGAGGTGAAAGCCCAGGGCTCAACCTTGGAATTGCCTTTGATACTGGCTATCTTGAGTATGGAAGAGGTATGTGGAACTCCGAGTGTAGAGGTGAAATTCGTAGATATTCGGAAGAACACCAGTGGCGAAGGCGACATACTGGTCCATTACTGACGCTGAGGCTCGAAAGCGTGGGGAGCAAACAGGATTAGATACCCTAGTA
+
GGGGGGGGGGGGGGGGGGGGGGGGGGGGGGGGGGGGGGGGGGGGGGGGGGGGGGGGGGGGGGGGGGGGGGGGGGGGGGGGGGGGGGGGGGGGGGGGGGGGGGGGGGGGGGGGGGGGGGGGGGGGGGGGGGGGGGGGFGGGGGGGGGGGGGGGGGGGGGGGGGFGEFGGGGGGGGGGGGGGGGGGGGGGGGGGGGGGGGGFFGGGGGGGGGGGGGB33FFGGFGGFGGEFA?GGFGDFAFG
@M00200:205:000000000-AKKM3:1:1101:25162:16722 1:N:0:1
ATTGGGTTTAAAGGGAGCGTAGGCGGATAGTTTAGTCAGAGGTGAAAGCCCAGGGCTCAACCTTGGAATTGCCTTTGATACTGGCTATCTTGAGTATGGAAGAGGTATGTGGAACTCCGAGTGTAGAGGTGAAATTCGTAGATATTCGGAAGAACACCAGTGGCGAAGGCGACATACTGGTCCATTACTGACGCTGAGGCTCGAAAGCGTGGGGAGCAAACAGGATTAGATACCCGCGTA
+
GGGGGGGGGGGGGGGGGGGGGGGGGGGGGGGGGGGGGGGGGGGGGGGGGGGGGGGGGGGGGGGGGGGGGFGGGGGGGGGGGGGGGGGGGGGGGGGGGGGGGFFFGGFGGGGGGGGGGGGDGGGGGFGGGGGGGGGGGDGGGGGGGGGGGGGGFGGGGGGGGGGGEEGDFGGGGGGGGGG:EGGGGGGGGFFFEEGGGGFGGGGEG5CFGGG7FE>D3CEFDFGG;4@<==EGFFEGFEFG
@M00200:205:000000000-AKKM3:1:1101:25810:16745 1:N:0:1
ATTGGGTTTAAAGGGAGCGTAGATGGATGTTTAAGTCAGTTGTGAAAGTTTGCGGCTCAACCGTAAAATTGCAGTTGATACTGGATATCTTGAGTGCAGTTGAGGCAGGCGGAATTCGTGGTGTAGCGGTGAAATGCTTAGATATCACGAAGAACTCCGATTGCGAAGGCAGCCTGCTAAGCTGCAACTGACATTGAGGCTCGAAAGTGTGGGTATCAAACAGGATTAGATACCCTCGTA
+
GGGGGGGGGGGGFGGGGGGGGGGGGGGGGGGGGFGGGGGGGGGGFGGGGGGGGGGDGGGGGGGGGGGGGGGGGGGGGGGGEFGGGGGGGGGGGGGGGGGGGGGGGGGGGGGGGDEGFGGGDGGGGGCGGGGGFEFGGCGGGGDFFGGGGGGGGF<EGFCF@FFFE@EGFFEE>GGGFCFGGCEGGGGF,?FDGGGGGGCCF4CEG:CF;C?@@EFGFFEEFCCD@FG3AFFF>F8>>385
@M00200:205:000000000-AKKM3:1:1101:24226:16778 1:N:0:1
ACTGGGCATAAAGGGAGCGTAGGCGGATAGTTTAGTCAGAGGTGAAAGCCCAGGGCTCAACCTTGGAATTGCCTTTGATACTGGCTATCTTGAGTATGGAAGAGGTATGTGGAACTCCGAGTGTAGAGGTGAAATTCGTAGATATTCGGAAGAACACCAGTGGCGAAGGCGACATACTGGTCCATTACTGACGCTGAGGCTCGAACGCGTGGGGAGCAAACAGGCTTAGATACCCCGGTA
+
FGF<FGGGGGGC@FEF@FEGGD;ECGEEEFEGFG@EFGGGGFGGFCFGFGCFGGEGFGFE<FFGFGDEFFGGGGGFGFFGFGDF8CFF@ECEFGGDFEFFGGFFEFGFGCFGGEFGG@:CFGGFGGGGFFFFFF<<,BF=FE9@EGGGGGGGGA=<BC:F,AFEDCEGFCD8>>ECEFEGGGFGFBGFF@,:>>99>>C>,4;BF,CGGGDECC>).5*+7C65(7C8AA7><?BF>>D*
@M00200:205:000000000-AKKM3:1:1101:10451:16801 1:N:0:1
ATTGGGTTTAAAGGGCGCGTAGGCGGCTTTATAAGTCGGGGGTGAAAGCCTGTGGCTCAACCACAGAATTGCCTTCGATACTGTATGGCTTGAGACCGGAAGAGGTTAGTGGAACTGCGAGTGTAGAGGTGAAATTCGTAGATATTCGCAAGAACACCAGTGGCGAAGGCGGCTGACTGGTCCGGTTCTGACGCTGAGGCGCGAAAGCGTGGGGAGCAAACAGGATTAGATACCCTCGTA
+
GGGGGGGGGGGGGGGGGGGGGGGGGGGGGGGGGGGGGGGGGGGGGGGGGGGGGGGGGGGGFGGGGGGGGGGGGGGGGGGGGGGFGGGGGGGGGGGGGGGGGGGGGGGGGGGGGGFGGGGGGGGGGGGGGGGGGGGGGGGGGGGGGGFFFGGGGGGGGGGGGGGEEGGGGGGGGEGGDFGGGGGGGEGEFGGGGGGGGGGGGGDGGGGGGGDGGGFGFGGGDFFGBFGB@F4FCFGGFFFG
@M00200:205:000000000-AKKM3:1:1101:24323:16819 1:N:0:1
ATTGGGTTTAAAGGGCTCGTAGGCGGTTTGTCGCGTCGGGAGTGAAAACGCCGTGCTTAACACGGCGCTTGCTTTCGATACGGGCAGACTAGAGGTATGCAGGGGAGAACGGAATTCCTGGTGTAGCGGTGAAATGCGCAGATATCAGGAGGAACACCGGTGGCGAAGGCGGTTCTCTGGGCATTACCTGACGCTGAGGAGCGAAAGTGTGGGGAGCAAACAGGCTTAGATACCCCCGTA
+
GGGGGGGGGGGGGGGGGGGGGGGGGGGGGGGGGGGGGGGGGGGGGGGGGGGGGGGGGGGGGGGGGGEGGGGGGGGGGFGGCGGGGGGGGGGEFGGGGGFGGGGGGGGGGGEC@FGGGGDFDFGGFFGGGGGFGGGGGGGGDCGGGGGGGGGEG7:FFGGGDGGGGGGDEFGGGGGGGGGGGGGGGGGFFFFGGDGGGGGGGGGGGGDGGFGGCE@DEFEGGGGC(95)99<*0<<<>@:C
@M00200:205:000000000-AKKM3:1:1101:3354:16823 1:N:0:1
ACTGGGCTTAAAGCGAGCGCAGGTGGTTTAATAAGTCTGATGTAAAAGGCAGTGGCTCAACCATTGTGTGCATTGGAAACTGTTAGACTTGAGTGCAGTAGAGGAGAGTGGAATTCCATGTGTAGCGGTGAAATGCGTAGATATATGGAGGAACACCGGTGGCGAAAGCGGCTCTCTGGACTGTAACTGACACTGAGGCTCGAAAGCGTGGGTAGCAAACAGGATTAGATACCCTCGTA
+
GGGGGGGGGGGGGGGGGBFEGGGAFGGGGFFGGGGFGGGGFGGEFGGGEGFGEGGGGGGGGG:CFGGFDF9FEECFGGGFDGGFGFGCC,EFGGGGGGFFFFGGGFGGGGGGGGGGFFGGGFFCF<C:BFGGGGGFGE@CCEEECFGGFGGGG=FFGFFGGGF@CCCFFEGD+CCFGECCFFGGEEEEGGFGGGCEED55:;?F5C>DECEEE?ADFGFGFF@5)79=FFC7BFCC;AD
@M00200:205:000000000-AKKM3:1:1101:27745:16854 1:N:0:1
ACTGGGTTTAAAGCGAGCGCAGGTGGTTTAATAAGTCTGATGTAAAAGGCAGTGGCTCAACCATTGTGTGCATTGGAAACTGTTAGACTTGAGTGCAGTAGAGGAGAGTGGAATTCCATGTGTAGCGGTGAAATGCGTAGATATATGGAGGAACACCGGTGGCGAAAGCGGCTCTCTGGACTGTAACTGACACTGAGGCTCGAAAGCGTGGGTAGCAAACAGGATTAGATACCCCAGTA
+
GGGGGGGGGGGGGGGGGGGGGGGGGGGGGGGGGGGGGGGGGGGGGGGGGGGGGGGGGGGGG8CFGGGGGGGGGGGGGGGGGGGGGGFGGGGGGGGGGGGFGGGGGGGGGGGGGGGGGGGGGGGGGGGGGGDFGGGGGGGGGFGGGGGDFGGGGGGGGGGDGGGGGGGGFGCCEEFDFGC=BGGGGGFGCFFG6EFCFCFGGGGGEDCD57EF:C>4:FCFFG*8=+*7:@E>FFFD>6C
@M00200:205:000000000-AKKM3:1:1101:25541:16903 1:N:0:1
ATTGGGTTTAAAGGGCGCGTAGGCGGCGCGAGGAGTCGGGGGTGAAAGTCCGGGGCTCAACCCCGGATCGGCCTTCGAGACTCTCGCGCTGGAGCACAGTAGAGGCGGGTGGAATTCCGGGTGTAGCGGTGGAATGCGTAGAGATCCGGAAGAACACCGGTGGCGAAGGCGGCCCGCTGGGCTGTGGCCGACGCTGAGGCGCGACAGCGTGGGGAGCAAACAGGATTAGATACCCCCGTA
+
GGGGGGGGGGGGGGEGGGGGGGGGGGGGGGGGGFDGGGGGGGGGGGGGGFGGGGGGGGGGGGGGGGDGGGGGGEGGGFGGGGGGGGGGGGGGCGGDFGGGGGFCGFFGG::F:,<FC9ACF:BB:CCED8EG*<@EE5/***0<7CF5>*?*86,::C5**/:8?**?EC5?:8:C*:?EG5*;CCC8*)*2C*95:*:=E<C5CCD4/2;EED55>*8+7>69(**,==2>+<C<)><=
@M00200:205:000000000-AKKM3:1:1101:13177:16956 1:N:0:1
ATTGGGCTTAAAGCGAGCGCAGGTGGTTTATTAAGTCTGGTGTCAAAGGCAGTGGCTCAACCATTGTATGCATTGGAAACTGGTAGACTTGAGTGCAGGAGAGGAGAGTGGAATTCCATGTGTAGCGGTGAAATGCGTAGATATATGGAGGAACACCGGTGGCGAAAGCGGCTCTCTGGCCTGTAACTGACACTGAGGCTCGAAAGCGTGGGGAGCAAACAGGATTAGATACCCCTGTAAGAT
+
FGGDGGGGGGGGGGGGEG7FFGGGGGGGGGFFEFEGGGGC@FF,CFFG8FFGGGGGGGFEFFDFFFFGGFGADFGGDFGFGGGGGGGGGFFFGGGGGGGGGGGDEFGG@F,F<BEGEFGGGGGG9<FCFGGFFFGFEEGCGFGGGGE,<A:CAEEFC:CCGDGGCE8FFCCG8ECCGG?BFFGFG;;EFFFFCFFGFD5CFGDFEGGDCG7:<::DF=2=CF5F)+;);CC7?<EGFA=+:9C
@M00200:205:000000000-AKKM3:1:1101:9985:16958 1:N:0:1
ATTGGGTGTAAAGAGCTCGTAGGCGGTTTGTCGCGTCTGCCGTGAAAGTCCGGGGCTCAACTCCGGATCTGCGGTGGGTACGGGCAGACTAGAGTGATGTAGGGGAGACTGGAATTCCTGGTGTAGCGGTGAAATGCGCAGATATCAGGAGGAACACCGATGGCGAAGGCAGGTCTCTGGGCATTAACTGACGCTGAGGAGCGAAAGCATGGGGAGCGAACAGGATTAGATACCCCCGTA
+
GFGGGGGGGGGGGGGGGGGGGGGGGGFGGGGGGGGGGGGGGGGGGGGGGGGGGGGGGGGGGDGGGGGGGGGGGGGGGGFGGGGGGGGGGGGGFFGGGGGGGGGGGGGFFFFGGGGGGGFGGGGGGGGGEGGGGGGDGGG7FEGGGGGGGCEFGGGGGGG>F:FFGGGGDGGGGGFGGGCFCGCFGCGGGGGFDGDEGGG+=C=CEEDGGGGFGGFGEECGGGFGFGGDFFFDGGG*.87E
@M00200:205:000000000-AKKM3:1:1101:24346:16978 1:N:0:1
ATTGGGTTTAAAGGGAGCGTAGGCGGATAGTTTAGTCAGAGGTGAAAGCCCAGGACTCAACCTTGGAATTGCCTTTGATACTGGCTATCTTGAGTATGGAAGAGGTATGTGGAACTCCGAGTGTAGAGGTGAAATTCGTAGATATTCGGAAGAACACCAGTGGCGAAGGCGACATACTGGTCCATTACTGACGCTGAGGCTCGAAAGCGTGGGGAGCAAACAGGATTAGATACCCCTGTAAGA
+
GGGGGGGGGGGGGGGGGGGGGGGGGGGGGGGGGGGGGGGGGGGGGGGGGGGGGGGGGGGGGGGGGGGGGGGGGGGGGGGGGGGGGGGGGGGGGGGGGGGGFGGGGGGGGGGGGGGGGGGGGGGGGGFGGGGGGGGGGGGGGGGGGGGGGGGGGGGGGGGGGGGGGGEGGCGGGDGGGFFFGCFGGGFGGDGGGDGDGCGGGFG5E;)C=?EGGGDGEGGGFGGC?FGFFFCCFFFFF>;7@EF
@M00200:205:000000000-AKKM3:1:1101:8301:16993 1:N:0:1
ACTGGGTTTAAAGCGAGCGCAGGTGGTTTAATAAGTCTGATGTCAAAGGCAGTGGCTCAACCATTGTGTGCATTTGAAACTGTTAGACTTGAGTGCAGTAGAGGAGAGTGGAATTCCATGTGTAGCGGTGAAATGCGTAGATATATGGAGGAACACCGGTGGCGAAAGCGGCTCTCTGGACTGTAACTGACACTGAGTCTCGAAAGCGTGGGTAGCAAACCGCCTTAGATACCCCCGTAGCATC
+
GGGGFFFFFDGCCGCCBCEEGEEFGFFFEF<FGAFEFFFGGGGAFFF9EG<BFF6@FGFCEGGGF<EEF@FFDC,CFFFGGGGGG9FFFFGGCEE,,FCFAFF,=,=BFFGGDF<F9EFFEFGCEEE+BBFE,EFCEFEEGCF9FF99BG7FGGDDFEFFF7FECEC:AE+B>6>E9;<AFGG;;,EACCFGGFDEG,7,5*<C>CG>E>C7=BDCF7:,*1*)/*;A+19:<F*88=B**95.
@M00200:205:000000000-AKKM3:1:1101:3759:16995 1:N:0:1
ATTGGGTTTAAAGGGAGCGTAGGCGGATAGTTTAGTCAGAGGTGAAAGCCCAGGGCTCAACCTTGGAATTGCCTTTGATACTGGCTATCTTGAGTATGGAAGAGGTATGTGGAACTCCGAGTGTAGAGGTGAAATTCGTAGATATTCGGAAGAACACCAGTGGCGAAGGCGACATACTGGTCCATTACTGACGCTGAGGCTCGAAAGCGTGGGGCGCAAACAGGATTAGATCGCCGAGTA
+
GGGGGGGGGGF-EDFGGGGGFGGGGGEGGGGGGGGFGGFCGFGGGGGFGGCFGGGGGGG@FCFGGGFEGGGFGGGGGGGGGGGCGFFGGGGCFCCFFGGGGGGGGFGDGGCC?FCFFGGGGGGFGGFFFG7?EFCGGGGFGDGAFGGGGCFGGCFFCFGFEFDEE@CCDC7CGDEF?FFGGG8EBAEGFFEG8ACEE58FFDE*>85*:AEGDE))5=1/>5C57DG?=140*1;C.<F*
@M00200:205:000000000-AKKM3:1:1101:20609:17016 1:N:0:1
ATTGGGTATAAAGGGAGCGTAGGCGGATAGTTTAGTCAGAGGTGAAAGCCCAGGGCTCAACCTTGGAATTGCCTTTGATACTGGCTATCTTGAGTATGGAAGAGGTATGTGGAACTCCGAGTGTAGAGGTGAAATTCGTAGATATTCGGAAGAACACCAGTGGCGAAGGCGACATACTGGTCCATTACTGACGCTGAGGCTCGAAAGCGTGGGGAGCAAACAGGATTAGATACCCCAGTAAGA
+
GGGGGGGGGGGGGGGGGGGGGGGGGGGGGGGGGDGGGGGGGGGGGGGGGFGGGGGGGGGGGGGGGGGG<FGGGGGGGGGGGGGGGGGFGGGGGGGFGGGGGGGGGGGFCFFCFGGGGGGGGGGGGGGGGGGDGGGGGGGGGGGGGGGGGGCGGGGGGGGFFGGGGGGEGGGGDCGGGGGAAFGFGGFDGGGGGGGGGGCGFFEGCCGGCGEGGG>CDDFGGGGF@GGEFFCGGGGGFFFGF39
@M00200:205:000000000-AKKM3:1:1101:9332:17020 1:N:0:1
ATTGGGTATAAAGGGCTCGTAGGCGGTTTGTCGCGTCGGGAGTGAAAACCAGGTGCTTAACACCTGGCTTGCTTCCGATACGGGCAGACTAGAGGTATTCAGGGGAGAACGGAATTCCTGGTGTAGCGGTGAAATGCGCAGATATCAGGAGGAACACCGGTGGCGAAGGCGGTTCTCTGGGCATATCCTGACGCTGAGGAGCGAAAGTGTGGGGAGCGAACAGGATTAGATACCCGAGTA
+
GGGFGGGGGGGGGGGGGGGGGGGGGGGGGGGGGGGGGGGGGGGGGGGGGGGGGGGGGGGDF9EEGGCFGGGGGGGGGGGGGGGGGGGGGGGFGGGGGGGGGGGGGEGGGGGGGGGGGGGGGFGG9DFGCCCFGGGCFFGGDEGFGGGGG:FDEFGGGGGDCCEGGGGGDGDGEEEFGGGCF*AFGGGCFFGGGGGG=CFFGC=EEGGGFGGGGGE)>EG=DGGG:4F36FFFFFGD@@@G
@M00200:205:000000000-AKKM3:1:1101:19466:17059 1:N:0:1
ATTGGGTTTAAAGGGAGCGTAGGCGGATAGTTTAGTCAGAGGTGAAAGCCCAGGGCTCAACCTTGGAATTGCCTTTGATACTGGCTATCTTGAGTATGGAAGAGGTATGTGGAACTCCGAGTGTAGAGGTGAAATTCGTAGATATTCGGAAGAACACCAGTGGCGAAGGCGACATACTGGTCCATTACTGACGCTGAGGCTCGAAAGCGTGGGGAGCAAACAGGATTAGATACCCTAGTA
+
GGGGGGGGGGGGGGGGGGGGGGGGGGGGGGGGGGGGGGGGGGGGGGGGGGGGGGGGGGGGGGGGGGGGEGGGGGGGGGGGGGGGGGGGGGGGGGGGGGGGGGG8FGGGGGGGGGGGGGGGGGGGGGGGGGGGGGGGGGGGGGGGGGGGGGGGGGGGGGGGGGGGGGGGGGGGGGGGGGGGGGGGGGFGGGGGDGGGGGGGGGGGGGGGGGGGGGEGFGGFGGGGFGGFFF?FG?EGFFFG
@M00200:205:000000000-AKKM3:1:1101:7805:17131 1:N:0:1
ATTGGGTATAAAGGGAGCGTAGGCGGATAGTTTAGTCAGAGGTGAACGCCCAGGGCTCAACCTTGGAATTGCCTTTGATACTGGCTATCTTGAGTATGGAAGAGGTATGTGGAACTCCGAGTGTAGAGGTGAAATTCGTAGATATTCGGAAGAACACCAGTGGCGAAGGCGACATACTGGTCCATTACTGACGCTGAGGCTCGAAAGCGTGGAGAGCAAACAGCATTAGATACCCTAGTA
+
AFCF@9F<FFCFAFDGEGDGEB@9FDEFD@FGFE9CECEGFCFFC,,;6CFGGFDGDGGGCFECC<E9,C<DFFFF,?CE<FFF<=<FFCA?FECE?FFG<FEFCEFFFGFFF@FC,A7FF@FEAB9F<FFF<<FDFFEGDEGFGGAD8E@:<FGGGE:=A<FE>B+>+6@@88CF9E9:EF8>FGGGDC:CEEG9C5DCFGD*6*/*::=4*2):5?8>*;:*,>CCA;)++<:DAA+<
@M00200:205:000000000-AKKM3:1:1101:12196:17177 1:N:0:1
ATTGGGTTTAAAGGGAGCGTAGGCGGACATTTAAGTCAGGGGTGAAATCCCGGGGCTCAACCTCGGAATTGCCTTTGATACTGGGTGTCTTGAGTATGAGAGAGGTGTGTGGAACTCCGAGTGTAGAGGTGAAATTCGTAGATATTCGGAAGAACACCAGTGGCGAAGGCGACACACTGGCTCATTACTGACGCTGAGGCTCGAAAGCGTGGGGATCAAACAGGATTAGATACCCCAGTAAAAT
+
EGGGGGGGGGGGGGGGGGGGCGGGGGGGGGGFGGGGGGGGGGGGFGGGGGGGGGGGGGGGGGGGDEEGGGGGGGGGGFFGGGGGGGGEGGGFGGGGAFFGGGGGGGGGGGGGGGFGGGGEGGFGGGGGCGFCFGGGGGGGFFGGGFFFGGGGGFFEGGGCGGGGGGEEGGEEEGG?EGGGGDFDFGGCFFGGG*/5*;5CFGDG6EDGDGE>FGE*0:<FGCFG:6C2?447AF<7>@?+*)))
@M00200:205:000000000-AKKM3:1:1101:22102:17217 1:N:0:1
ATTGGGTTTAAAGGGAGCGTAGGCGGACATTTAAGTCAGGGGTGAAATCCCGGGGCTCAACCTCGGAATTGCCTTTGATACTGGGTGTCTTGAGTATGAGAGAGGTGTGTGGAACTCCGAGTGTAGAGGTGAAATTCGTAGATATTCGGAAGAACACCAGTGGCGAAGGCGACACACTGGCTCATTACTGACGCTGAGGCTCGAAAGCGTGGGGAGCAAAAAGGATTAGATACCCTAGTA
+
FDEDDFFGGDEFGGGGGGGEDCFGGGGDFFGFGGGGGFGGFCGGDGFGDEGGGEGCGGGGGGGGGGGGFFGFGGFFGGGFGGF==CFFGGGGGG<F<ABEGG+B:FFGGGFGGGFGEDFBGGGGFCFFGGGGGF,F9DFGCBFCDDF@8:FGGGGCFGFFCFFGEC:7<DFCE8CGEEFC8FCCFFGGGF7C5:5E*6*=CD**5AD48CCEGGB)):*+*9*9<=F?F46:@FGF478E
@M00200:205:000000000-AKKM3:1:1101:15488:17241 1:N:0:1
ACTGGGTATAAAGGGAGCGTAGGCGGATAGTTTAGTCAGAGGTGAAAGCCCAGGGCTCAACCTTGGAATTGCCTTTGATACTGGCTATCTTGAGTATGGAAGAGGTATGTGGAACTCCGAGTGTAGAGGTGAAATTCGTAGATATTCGGAAGAACACCAGTGGCGAAGGCGACATACTGGTCCATTACTGACGCTGAGGCTCGAAAGCGTGGGGAGCAAACAGGATTAGATACCCTAGTA
+
GGGGGGGGGGGGGGGGGGGGGGGGGGGGGGGGGGGGGGGGGGGGGGGGGGGGGGGGGGGGGGGGGGGGGGGFGGGGGGGFFGGGGGGGGGGGGGGGGGGGGGGGGGGGGGGGGGGGGGGDGGGGGDGGGGGC@EFGGFGGGGGFGGGD<CFGFFGGG>=FFFGGEEGCEGGGGGGGGGGGG;FGGGCCF97<>EGDCFGGGGDG?EDGG=7FEE485:C?FFGFFD:=6CC>FDGG).;C
@M00200:205:000000000-AKKM3:1:1101:9443:17277 1:N:0:1
ATTGGGTTTAAAGGGCTCGTAGGCGGTTTGTCGCGTCGGGAGTGAAAACCAGGTGCTTAACACCTGGCTTGCTTTCGATACGGGCAGACTGGAGGTATGCAGGGGAGAACGGAATTCCTGGTGTAGCGGTGAAATGCGCAGATATCAGGAGGAACACCGGTGGCGAAGGCGGTTCTCTGGGCATTACCTGACGCTGAGGAGCGAAAGTGTGGGGAGCGAACAGGATTAGATACCCGTGTA
+
GGGGGGGGGGGGGGGGGGGGGGGGGGGGGGGGGGGGGDEGFGGGFGFGGGGGGGGGGGGGAFGGGGGGGGGGGGGGGGGGGGGGGGGGGGGGGCGGGGFF,<FC@GCGFFEGGGGGGGGGGGGFGGGGGGGGGGGFFFGGEEGGGGGGGGCFEGA<FGGGGGGFEEDGGGGGGGGGCGG,=FFFFFGCC>C?EECEGGFGGFGGCEDFGGGGDG)5>GECDGDC?<FFF*-*0<89@B>*
@M00200:205:000000000-AKKM3:1:1101:25242:17278 1:N:0:1
ACTGGGTATAAAGGGAGCGTAGGCGGATAGTTTAGTCAGAGGTGAAAGCCCAGGGCTCAACCTTGGAATTGCCTTTGATACTGGCTATCTTGAGTATGGAAGAGGTATGTGGAACTCCGAGTGTAGAGGTGAAATTCGTAGATATTCGGAAGAACACCAGTGGCGAAGGCGACATACTGGTCCATTACTGACGCTGAGGCTCGAAAGCGTGGGGAGCAAACAGGATTAGATACCCTAGTA
+
GGGGGGGGGGGGGGGGGGGGGGGGGGGGDGGGGGGGGGGGGGGGGGGGGGGGGGGGGGGGGGGGGGGGGGGGGGGGGGGEGGGGGGGGGGGGGGGGGGGGCGGECFCFFG?FCGGGGGGGEFGGGGFFGGGGGFAFGGGGFGGGGGGGGGGGGGGGGGGGGGGG7@CG7CCC>EGGGGFFGGGF9EGGGGGGGGCCE>57EF?5>*58EG8FCED3;7B<8D9DDGGFA1<CF?FGFFAC
@M00200:205:000000000-AKKM3:1:1101:17035:17401 1:N:0:1
ATTGGGCGTAAAGCGAGCGCAGGTGGTTTAATAAGTCTGATGTAAAAGGCAGTGGCTCAACCATTGTGTGCATTGGAAACTGTTAGACTTGAGTGCAGTAGAGGAGAGTGGAATTCCATGTGTAGCGGTGAAATGCGTAGATATATGGAGGAACACCGGTGGCGAAAGCGGCTCTCTGGACTGTAACTGACACTGAGGCTCGAAAGCGTGGGTAGCAAACAGGATTAGATACCCGAGTA
+
GGGGGGGGGGGGGGGGGGGGGGGGGGGGGGGGGGGGGGGGGGGGFGFGGGGGGGGGGGGGGGGGGGGGGGGGGGGGGGGGGGGGGGGGGGGGGGGGGGGGGGGGGGGGGGGGGGGGGGGGGGGGGGGGGGGGGFGGGGGGGGGGGGGGGGGGGGGGEFCFGGG8EGGGGGGGGGGGGGGGGGGGGGCGGGGGGGFFFGGGGGGCEGGGGGGCFGDGF<<CFGFGEFG==A?FC8=DEFF
@M00200:205:000000000-AKKM3:1:1101:19631:17424 1:N:0:1
ACTGGGTTTAAAGGGAGCGTAGGCGGACATTTAAGTCAGGGGTGAAATCCCGGGGCTCAACCTCGGAATTGCCTTTGATACTGGGTGTCTTGAGTATGAGAGAGGTGTGTGGAACTCCGAGTGTAGAGGTGAAATTCGTAGATATTCGGACGAACACCAGTGGCGAAGGCGACACACTGGCTCATTACTGCCGCTGAGGCTCGAAAGCGTGGGGGGCAAACAGGATTAGATACCCCGGTA
+
FGGFFFFCCFFGGGGCCFGGGEGGGEEFGGGGCGGGGCGGGGGGGGGGFGG:F@CFCGGGGGFG@C:FGGFGGFG,ECA,CFFF@ECFGGGGGF<,@@BFAFGEEGGGGGGGGGGGFFF:FDFEEGGEFG7BFGGGFGF8FEFGCCDFCE+3<7FFCFFGCFGGEC@@<FC*:>:8B8?CE889;C;?9B,=?ECE5=FF5C=8C5CC:1;E>*))7/A8D**>:GF4679*<,AF3@@E
@M00200:205:000000000-AKKM3:1:1101:21841:17428 1:N:0:1
ATTGGGTATAAAGCGCGCGCAGGCGGTTTCTTAAGTCTGGTGTCTAAGTGCGGGGCTCAACCCCGTGACGCACTGGAAACTGGGAGACTTGAGTGCAGAAGAGGAGAGCGGAATTCCACGTGTAGCGGTGAAATGCGTAGAGATGTGGAGGAACACCAGTGGCGAAGGCGGCTCTCTGGACCGACACTGACGCTGAGGCGCGAAAGCTAGGGGAGCAAACGGGATTAGATACCCTCGTA
+
GGGFGGGGGGGGGGGGGGGGGGGGGGGGGGGGGGGGGGGGGGGGGGGGGGGGGGGGGGGGGGGGGGGGGGGGGGGGGGGGGGGGGGGGGGGGGGGGGGGGGGGGDFGGGGGGGGGGGGGGGGGGGGGDGGGGGGGGEFFGEGGFGGGGGGGGGFGGGGGGGGFGGGGGGGGGEGGFGGGGGGGGGGGFFGGGGEGGGF@CCGGEEGGCGGGGGG@<>6ACDGEC>FGBFFF7CCCD@FD
@M00200:205:000000000-AKKM3:1:1101:7684:17659 1:N:0:1
ACTGGGTGTAAAGGGAGCGTAGGCGGATAGTTTAGTCAGAGGTGAAAGCCCAGGGCTCAACCTTGGAATTGCCTTTGATACTGGCTATCTTGAGTATGGAAGAGGTATGTGGAACTCCGAGTGTAGAGGTGAAATTCGTAGATATTCGGAAGAACACCAGTGGCGAAGGCGACATACTGGTCCATTACTGACGCTGAGGCTCGAAAGCGTGGGGAGCAAACAGGATTAGATACCCCAGTA
+
GGGGGGGGGGGGGGGDEGGGEGGGGGCFEDFGGGGGGFGFGGGGCGGGGGGGGGGGGGGGGGGGGGFEFGGGGFGGGGGGGGGDFGGGGGGE?CFAFGGGGGGFA=FGGGGGG,BFGGGGGGGFFFFFEFGGF?EEEFF8DEF<FFGCFEEGGDGGG+F8A@=BECEGCGGGGCEFBGFG=AFFGFC;E9;?E7D7*>*=?97CGG)**4B@FEACB=GFFGGG(>FFF=3CEECF>)8C
@M00200:205:000000000-AKKM3:1:1101:23083:17682 1:N:0:1
ACTGGGTATAAAGGGAGCGTAGGCGGATAGTTTAGTCAGAGGTGAAAGCCCAGGGCTCAACCTTGGAATTGCCTTTGATACTGGCTATCTTGAGTATGGAAGAGGTATGTGGAACTCCGAGTGTAGAGGTGAAATTCGTAGATATTCGGAAGAACACCAGTGGCGAAGGCGACATACTGGTCCATTACTGACGCTGAGGCTCGAAAGCGTGGGGAGCAAACAGGATTAGATACCCTAGTA
+
GGGGGGGGGGGGGGGGGGGGGGGGGGGGDGGGGGGGGGGGGGGGGGGGGGGGGGGGGGGGGGGGGGGGGGGGGGGGGGGGGGGGGGGGGGGGGGGGGGGGGGGGGGGGGGGGGGGGGGGGGGGGFGGGGGGGGGGGGGGGGGGGGGGFGGGGGGGGGGBFGFGGGGGGG@FGGGGGGGGGGGGGFFGGGGGGGGGE>F5FGGCGGGGFGGGGGG4<DGGGGFGG(*;@FFEFGFGGFFFG
@M00200:205:000000000-AKKM3:1:1101:8618:17683 1:N:0:1
ATTGGGCTTAAAGGGAGCGTAGGCGGACATTTAAGTCAGGGGTGAAATCCCGGGGCTCAACCTCGGAATTGCCTTTGATACTGGGTGTCTTGAGTATGAGAGAGGTGTGTGGAACTCCGAGTGTAGAGGTGAAATTCGTAGATATTCGGAAGAACACCAGTGGCGAAGGCGACACACTGGCTCATTACTGACGCTGAGGCTCGAAAGCGTGGGGAGCAAACAGGATTAGATACCCGTGTAAGA
+
GGGGGGGGFFFEGGGGGCFGGGGGGGGGGGGGGGGFGFGGGGGGGCGGGGGFGGGGGGFGEFGGGGGGGGGGGCFGGGGFFGGGGGGGGFGGGGGGFFGGGFGGGGGGGGGGGGGGGGFGGFFGFGCDFGGGFFDCFGGGGGFGCGGGGGGGGGFGFGFGCCGEGGGGGGGGGCEFGGCFF8EEFGGACFGF=5?EGGD5545CF;<4ECBF>E>DEGFDFFGG:7C?FBBG+2+>EE7CGA<
@M00200:205:000000000-AKKM3:1:1101:6181:17697 1:N:0:1
ACTGGGTATAAAGCGCGCGCAGGTGGTTTCTTAAGTCTGATGTGAAAGCCCACGGCTCAACCGTGGAGGGTCATTGGAAACTGGGAGACTTGAGTGCAGAAGAGGATAGTGGAATTCCAAGTGTAGCGGTGAAATGCGTAGAGATTTGGAGGAACACCAGTGGCGAAGGCGACTATCTGGTCTGTAACTGACACTGAGGCGCGAAAGCGTGGGGAGCAAACAGGATTAGATACCCCCGTA
+
GGFFGGGGGGGFGGGGFGEGGEGGGGGGGGGGGGGGGGGGFGGGGGGGCGGGGGGGGGGGGGGGFGGGGGGGGGGGGGGGGGGGGFGFGGGGGGGGGGGFGGGGGGFGGGGGGGGGGGGGGGGGGGGGGGGGGFGGGGCGEGGFGGGFGFGGGGGGGGGGFFF88CCEE7EEEEGGGGFGGGGGGGG77C?CFFGGGGC5EDG>C*:*?EGDGG>GBF8AFGCG0C*5FF2FG6@F:>DC
@M00200:205:000000000-AKKM3:1:1101:11584:17723 1:N:0:1
ATTGGGCGTAAAGCGAGCGCAGGTGGTTTATTAAGTCTGGTGTAAAAGGCAGTGGCTCAACCATTGTATGCATTGGAAACTGGTAGACTTGAGTGCAGGAGAGGAGAGTGGAATTCCATGTGTAGCGGTGAAATGCGTAGATATATGGAGGAACACCGGTGGCGAAAGCGGCTCTCTGGCCTGTAACTGACACTGAGGCTCGAAAGCGTGGGGAGCAAACAGGATTAGATACCCTTGTA
+
GGGGGGGGGGGGGGGGGGGGGGGGGGGGGGGGGGGGGGGGGGGDGGGGGGGGGGGGGGGGGGGGGGGGGGG<EGGGGGGGGGGGGGGGGGGGGGGGGGGGGGGG<EFGGGGGGGGGGGGGGGGGGGGGGGGGGGGGGGGGGFGGGGGGDFGFGGGGGGGGDGGGGGGGG>FGGGGGGGGGGGGGGGGGFFGGGGGGFGGGGGGGGCFGGEGGGGFGF?FC<CEF;CFEFFEGGFFGFFF
@M00200:205:000000000-AKKM3:1:1101:22506:17760 1:N:0:1
ATTGGGTTTAAAGGGCGCGTAGGCGGCCGATTAAGTCGGGGGTGAAAGCCTGTGGCTCAACCACAGAATTGCCTTCGATACTGGTTGGCTTGAGACCGGAAGAGGACAGCGGAACTGCGAGTGTAGAGGTGAAATTCGTAGATATTCGCAAGAACACCAGTGGCGAAGGCGGCTGTCTGGTCCGGTTCTGACGCTGAGGCGCGAAAGCGTGGGGAGCAAACAGGATTAGATACCCCTGTA
+
GGGGGGFGGGGGGGGGGGGGGGGGGGGGGGGGEGGGGGGGGGGGGGGGFGGGGGGGGGGGGGGGGGGGGGGGGGGGGGGGGGGGFGGGGGGGGGGGGGGGGGGGGGGGGGGGGGGGGGGGGGGGGGGGGGGGGGGGFGFFGGGGGGGGGGGGGGGGGGGGGGGGGGGGGGGEGGGGGGGGGGGGGGGGGGFFGDDGGFEFGGGGG=DGGGGGGGFGFGC8DGGF?FGFFFFG7CFFFFFG
@M00200:205:000000000-AKKM3:1:1101:23661:17809 1:N:0:1
ATTGGGCATAAAGCGCGCGTAGGTGGCTTGATAAGCCGGTTGTGAAAGCCCCGGGCTCAACCTGGGAACGGCATCCGGAACTGTCAAGCTAGAGTGCAGGAGAGGAAGGTAGAATTCCCGGTGTAGCGGTGAAATGCGTAGAGATCGGGAGGAATACCAGTGGCGAAGGCGGCCTTCTGGACTGACACTGACACTGAGGTGCGAAAGCGTGGGTAGCAAACAGGATTAGATACCCTAGTAAGA
+
FGFGFFFFGGGGGGGGGGGGGGGGGGGGGGGGGGGGGGGGGGGEGGGGGGGGGGGGGGEGGGGGGGGGGGGGGGGGGGGGGGGGGGGFFDGGFGGGGGGGDGGGGGGEGFGGGGDGGGFGGGGGGGGGGGGGFGGGGGGGGGGGGGGGGGGGGGGGGGGGFCCECFGGGGGGGGC@FGGGGGGGGGFGGGFFF+*+>FFGG;**?E)CEEGGEGFGFGF?<CFG?4C<@46:C6@F5;@F>>4
@M00200:205:000000000-AKKM3:1:1101:5979:17821 1:N:0:1
ACTGGGTATAAAGCGTGCGTAGGTGGTTCGTTAAGTCTGATGTGAAAGCCCTGGGCTCAACCTGGGAATTGCATTGGATACTGGCGGGCTAGAGTGCGGTAGAGGATGGCGGAATTCCCGGTGTAGCAGTGAAATGCGTAGAGATCGGGAGGAACATCTGTGGCGAAGGCGGCCATCTGGACCAGCACTGACACTGAGGCACGAAAGCGTGGGGAGCAAACAGGATTAGATACCCTAGTA
+
GGGGGGGGGGGGGGGEGGGBFGG@FGGGGEFFGGGFGFGGFGGGGGGGGGGGGGGGGGGEFDFGGGGGFFGGGGGGGDGFCFGGGGGGG>?FCFGGGGGFFCFGGGCGEFDEGGGGGGGGGGGGGG9FGGCGFGFFGGGGGGGA9@FGGCCGGGGG9F9FGGFFGEGGGGGGGG@CF?FFF8FFFD?F6<<EF6*6CEFFEC:::C9*:/8?CG7C>FGF<5CC2D7?FFDG7<C6:F?E
@M00200:205:000000000-AKKM3:1:1101:17973:17865 1:N:0:1
ACTGGGTATAAAGGGAGCGTAGGCGGATAGTTTAGTCAGAGGTGAAAGCCCAGGGCTCAACCTTGGAATTGCCTTTGATACTGGCTATCTTGAGTATGGAAGAGGTATGTGGAACTCCGAGTGTAGAGGTGAAATTCGTAGATATTCGGAAGAACACCAGTGGCGAAGGCGACATACTGGTCCATTACTGACGCTGAGGCTCGAAAGCGTGGGGAGCAAACAGGATTAGATACCCCAGTA
+
GGGGGGGGGGGGGGGGGGGGGGGGGGGGGGGGGGGGGGGGGGGGGGGGGGGGGGGGGGGGGGGGGGGGGGGGGGGGGGGGGGGGGGGGGGGGGGGGGGGGGGGGGGGGGGGGGGGGGGGGGGGGGGGGFGFFFGGGGGGGGGGGGGGGDGGGGGGGGGFGGGGGGGGGGGGGGGGGGGGFGDGFFGGGGFFGGGGGDGGGGGGGFGGGGGG7F5BGFGGGGD68?GC==FFGFCFGFBFG
@M00200:205:000000000-AKKM3:1:1101:19303:17867 1:N:0:1
ACTGGGCTTAAAGGGCGCGTAGGCGGCTTTATAAGTCGGGGGTGAAAGCCTGTGGCTCAACCACAGAATTGCCTTCGATACTGTATGGCTTGAGACCGGAAGAGGTTAGTGGAACTGCGAGTGTAGAGGTGAAATTCGTAGATATTCGCAAGAACACCAGTGGCGAAGGCGGCTGACTGGTCCGGTTCTGACGCTGAGGCGCGAAAGCGTGGGGAGCAAACAGGATTCGATACCCTCGTA
+
FGGGCDCFGGFGGGGGGEGFGGEFGEECEGFCGFFGGGGGGG@FDGGDFGDFGGGGGGGGGGGFGFGGAEFEFFFGGGFGCEFA?FF8FFGEGGC9=CC:CG8DGEGGC??FGFGGFFGGGFFFFCGGGGGGCFFGGGGGFC@FFGGGGGGECE@DFGGGG9>@EGBCG@:*CECFFCEFE9CCG=E5+:9FEGDCEFGGE3EED835?*;>C>>CEE*C*98C(0:))945C?C*57.:
@M00200:205:000000000-AKKM3:1:1101:7995:17915 1:N:0:1
ACTGGGCATAAAGGGAGCGTAGGCGGATAGTTTAGTCAGAGGTGAAAGCCCAGGGCTCAACCTTGGAATTGCCTTTGATACTGGCTATCTTGAGTATGGAAGAGGTATGTGGAACTCCGAGTGTAGAGGTGAAATTCGTAGATATTCGGAAGAACACCAGTGGCGAAGGCGACATACTGGTCCATTACTGACGCTGAGGCTCGAAAGCGTGGGGAGCAAACAGGATTAGATACCCTCGTA
+
GGGGGGGGGGGGGGGGGGGGGGGGGGGGDGGGGGGGGGGGGGGGGGGGGGGGGGGGGGGGGGGGFGGGGGGGGGGGGGGGGGGGGGGGGGGGGGGGGGGGGGFGFGGGGGGGGGGGGGGGGGGGGGGGGGGGGGGGGGGGGGGGGGGGGGGGGGGGGGGGGGGGGGGGGGGDGGGGGGGGGGGGGGG;EGG?CEGE*:FGCGGGGD<<EEDGG55DFGFFGGGG(>C7=FEFGGG4>EFG
@M00200:205:000000000-AKKM3:1:1101:11395:17931 1:N:0:1
ATTGGGTTTAAAGGGCTCGTAGGCGGTTTGTCGCGTCGGGAGTGAAAACGCCGTGCTTAACACGGCGCTTGCTTTCGATACGGGCAGACTAGAGGTATGCAGGGGAGAACGGAATTCCTGGTGTAGCGGTGAAATGCGCAGATATCAGGAGGAACACCGGTGGCGAAGGCGGTTCTCTGGGCATTACCTGACGCTGAGGAGCGAAAGTGTGGGGAGCGAACAGGATTAGATACCCGTGTA
+
GGGGGGGGGGGGGGGGGGGGGGGGGGGGGGGGGGGGGGGGGGGGGGGGGGGGGGGGGGGGGGGGGGGGGGGGGGGGGGGGGGGGGGGGGGGGGGGGGGGGGGGGGGGGGGGDGGGGGGGGGGGGGGGGGGGGGGGGGGGGGGGGGGGGGGGGEFGGGGGGGGGGGFGGGGGEGGGGGGGGGGGGGGGFGF6CGGGGDEGFGGGG>ECCFFGGCGBGBGEG3CFF<FF>@FFGGECDFBFE
@M00200:205:000000000-AKKM3:1:1101:5978:17955 1:N:0:1
ATTGGGTGTAAAGAGCTCGTAGGCGGTTTGTCGCGTCTGCCGTGAAAGTCCGGGGCTCAACTCCGGATCTGCGGTGGGTACGGGCAGACTAGAGTGATGTAGGGGAGACTGGAATTCCTGGTGTAGCGGTGAAATGCGCAGATATCAGGAGGAACACCGATGGCGAAGGCAGGTCTCTGGGCATTAACTGACGCTGAGGAGCGAAAGCATGGGGAGCGAACAGGATTAGATACCCCAGTAAGA
+
GGGGGGGGGGGGGGGGGGGCGGGGGGFFDFFGGGG:FEGFGGGGGGGGFGGGGGGGGGFFFCGGGGGGGGGGGDBFGGGGACFGEGGGGEEFFG<FCDFFFDGGGCEEGGGGGGGGFFCFGDFGGFFDGCFGDFACFG+8FFGFF,EFFFEGGGCEF7FEEEGCGEEEEGGGGGCFFGFFGGGF9F9C9FGGGDDC5*=EE<EGEEG9F?EFGGEGBC*:)58FF:D?FFF79,:*7>9+064
@M00200:205:000000000-AKKM3:1:1101:18262:18001 1:N:0:1
ATTGGGTTTAAAGCGAGCGCAGGTGGTTTAATAAGTCTGATGTAAAAGGCAGTGGCTCAACCATTGTGTGCATTGGAAACTGTTAGACTTGAGTGCAGTAGAGGAGAGTGGAATTCCATGTGTAGCGGTGAAATGCGTAGATATATGGAGGAACACCGGTGGCGAAAGCGGCTCTCTGGACTGTAACTGACACTGAGGCTCGAAAGCGTGGGTAGCAAACAGGATTAGATACCCTAGTA
+
GGGGGGFE@GGGGGGGGGGGGGGFGGGGGGGGGGGGGGGGGGGCCFFGGGGGGGGGGGGGGGGGGGGGGGGGGGGGGGGGGGGGGGGGGGGGGGGGGGGGGFGGGGGGGGGGGGGGGDFGGGGGGGGGGGGGGGGGGFGGGDGGGGGGFGGGGGGGGGGGGGCEGEGGCEGGEGGGGGFFGGGGGGGGGDGGCFDFG>GGGGGDGGDDEGGCFFFFFGGGFGGGFGG@FFFG<?<FFCF
@M00200:205:000000000-AKKM3:1:1101:25312:18030 1:N:0:1
ACTGGGTGTAAAGGGAGCGTAGGCGGATAGTTTAGTCAGAGGTGAAAGCCCAGGGCTCAACCTTGGAATTGCCTTTGATACTGGCTATCTTGAGTATGGAAGAGGTATGTGGAACTCCGAGTGTAGAGGTGAAATTCGTAGATATTCGGAAGAACACCAGTGGCGAAGGCGACATACTGGTCCATTACTGACGCTGAGGCTCGAAAGCGTGGGGAGCAAACAGGATTAGATACCCCTGTA
+
GGGGGGGGGGGGGGGGGGGGGGGGGGGGGGGGGGGGGGGGGGGGGGGGGGGGGGGGGGGGGGGGGGGGGGGGGGGGGGGGGGGGGGGGGGGGGGGGGGGGGGGGGGGGFGGC9FGGGGGGGGGGGFGGGGGGGGCFFGGGGGGGFGFGGGGDFGCFGGGGFGGGGGGGGGGGGGGGGGGGGGGGGGGGGFGGCEGEGGCFFG5CFG:FGC8FFGFGFGFGGGFGFCG86:?C?CFG>)8<
@M00200:205:000000000-AKKM3:1:1101:24727:18093 1:N:0:1
ACTGGGTTTAAAGCGCGCGCAGGCGGTTTCTTAAGTCTGGTGTCTAAGTGCGGGGCTCAACCCCGTGACGCACTGGAAACTGGGAGACTTGAGTGCAGAAGAGGAGAGCGGAATTCCACGTGTAGCGGTGAAATGCGTAGAGATGTGGAGGAACACCAGTGGCGAAGGCGGCTCTCTGGACTGTAACTGACGCTGAGGCGCGAAAGCGTGGGGAGCAAACAGGATTAGATACCCCAGTA
+
GGGGGGGGGGGGGGGGGGGGGGGGGGGGGGGGGGGGGGGGGGGGGGGGGGGGGGGGGGGGGGGGGGDGGGGCGGGGGGGGGGGGGGGGGGGGGGGGGGGGGGGGGGGGGGGGGGGGGGGGFGGGGGGGGGGGGGGGGGGGGGGGFFFGGGGGGGGGGGGGGGGEE:CFFGGGGDFGGGCCFGGFGFFCFFFGGGGEGGGEEC=8CGGGEGGGGDEDFDFG<FCD4772F?<FFE5C>FF
@M00200:205:000000000-AKKM3:1:1101:6073:18110 1:N:0:1
ATTGGGTTTAAAGGGAGCGTAGGCGGATAGTTTAGTCAGAGGTGAAAGCCCAGGGCTCAACCTTGGAATTGCCTTTGATACTGGCTATCTTGAGTATGGAAGAGGTATGTGGAACTCCGAGTGTAGAGGTGAAATTCGTAGATATTCGGAAGAACACCAGTGGCGAAGGCGACATACTGGTCCATTACTGACGCTGAGGCTCGAAAGCGTGGGGAGCAAACAGGATTAGATACCCTAGTA
+
GGCFEGC@;<FFGGGFD@CCFGGDCGGGGGFFFFGGCEGFGGFGFGGGGGFFGGDFEGGFGGFGFGGDCFGGGGGGGGGG9<EEGFFEFFFEGFFEEEFECFDEFEEF@<FGFGGCGGFGGBF@@A<EEFFGGF,5EFFFGGFFFFFFFGGCFGFF=@>FFFFEEEGGDECGE8CGF9EGC;:9,,EF;7:6@1;@EFF5CD;CCEG;CCCFEDFG>CGCCFCC16+76:7C@,56;51<
@M00200:205:000000000-AKKM3:1:1101:2836:18166 1:N:0:1
ATTGGGCTTAAAGCGCGCGCAGGTGGTTTCTTAAGTCTGATGTGAAAGCCCACGGCTCAACCGTGGAGGGTCATTGGAAACTGGGAGACTTGAGTGCAGAAGAGGAAAGTGGAATTCCATGTGTAGCGGTGAAATGCGTAGAGATATGGAGGAACACCAGTGGCGAAGGCGACTTTCTGGTCTGTAACTGACACTGAGGCGCGAAAGCGTGGGGAGCAAACAGGATTAGATACCCCAGTCAGA
+
GGGGGGGCFGFFFFGEGEG7EGGGGGGCEFEFGGGGGGGGFCGGGFFDFAFEEEGGGCG@EEB@FGGGG7:CFGFGGGCFGGGG<E=:FEFGGGGGGGGGEFGFGGDFFGCFFGGGGGDBFGGGGGG77FGGGCEGDEGE7FAEGA<CFFF7BFFGGDGGGFGGGGGGGGED8C@CGFFADGFFG@FGGGFG6C>E@FFE5)*=EC9<?*BFGGDDDF@CGCC4?G=<?FAGGA+/83)+:9A
@M00200:205:000000000-AKKM3:1:1101:10036:18170 1:N:0:1
ACTGGGTTTAAAGCGCACGTAGGCGGCTTTGTAAGTTAGAGGTGAAAGCCCAGGGCTCAACCCTGGAATTGCCTTTAAGACTGCATCGCTTGAATCATGGAGAGGTGAGTGGAATTCCGAGTGTAGAGGTGAAATTCGTAGATATTCGGAAGAACACCAGTGGCGAAGGCGACTCACTGGACATGTATTGACGCTGAGGTGCGAAAGCGTGGGGAGCAAACAGGATTAGATACCCCCGTA
+
GGGGGGGGGGGGGGGGGGGGGGGGGGGGGGGGGGGGGGGGGGGGGGGGGGGGGGGGGGGGGGGGGGGGGGGGGGGGGGGGGGGGGGGGGGGGGGGGGGGGGGGGGGGGGGGGGGGGGGGGGGFFGFGGG@FGGGGGGGGGGGGGGGGGGGGGGGGGGCFDGGGGGGGGGGDEGGGGGGGGGGGGGFGGFGFEGGGGGGGFGFEGGGGGGGGGGGFG3FFFGCCGFGGFFFFGGF?C)<BG
@M00200:205:000000000-AKKM3:1:1101:6951:18172 1:N:0:1
ATTGGGTGTAAAGCGAGCGCAGGTGGTTTAATAAGTCTGATGTAAAAGGCAGTGGCTCAACCATTGTGTGCATTGGAAACTGTTAGACTTGAGTGCAGTAGAGGAGAGTGGAATTCCATGTGTAGCGGTGAAATGCGTAGATATATGGAGGAACACCGGTGGCGAAAGCGGCTCTCTGGACTGTAACTGACACTGAGGCTCGAAAGCGTGGGTAGCAAACAGGATTAGATACCCCCGTA
+
FAFGGGCFGGGGGGGGGGGDGGGFGGFFGGGGGFFGGGGGGGGGGGGGGGGG<FGGDFFGGGGGGGGGGFGGGGGGGGFGFGGFGGGGGFGGGGGGCEFFGFDGGGFGGDGDFFGF9EFGGGFGGACCGDGEFFGFEFEEEAEFGGG9FFCFGGGFGGGFD>FGGGEGGGGCCCFGDG79EFFGGGGGGGGG6FGCFGGGCDDGEEGGEGGDC2?2=FF5CG5D@GFF6+77CFCGFF>
@M00200:205:000000000-AKKM3:1:1101:14655:18186 1:N:0:1
ACTGGGTATAAAGCGCACGTAGGCGGCTGGGTAAGTCTGTCTGTGAAAGCCCGGGGCTCAACCCCGTGGATTGCAGGGGATACTGCCCGGCTGGAGACAAGCAGAGGTTGGTAGAATTCCGGGTGTAGCGGTGGAATGCGTAGAGATCCGGAGGAATACCAGAGGCGAAGGCGGCCAACTGGGCTTGTTCTGACGCTGAGGTGCGAAAGCGTGGGGAGCGAACAGGATTAGATACCCTCGTA
+
GGGGGGGGGGGGGGGGGGGFGGGGGGGGGGGCGGGGGGGGGGGGGGGGGGGGGGGGGGGGGGGGGGGGG:FGGGGGGGGGGBGGGGGGGGGGGGGGGGGGGGGGGGGGGGGGGGGGGGGGGGGFFEGGGGGDGFFGGGGGEGGGGGGGGGDCGGEGGGFGGGGGGGGGGGGGGGGGGGGGFGGGGCD;FGFGGGGGEGEGGGGFEEDGGGG:CGFGFGGGDGE<?FC4=?.233<6<6@G*2
@M00200:205:000000000-AKKM3:1:1101:17755:18254 1:N:0:1
ACTGGGTGTAAAGCGAGCGCAGGTGGTTTAATAAGTCTGATGTAAAAGGCAGTGGCTCAACCATTGTGTGCATTGGAAACTGTTAGACTTGAGTGCAGTAGAGGAGAGTGGAATTCCATGTGTAGCGGTGAAATGCGTAGATATATGGAGGAACACCGGTGGCGAAAGCGGCTCTCTGGACTGTAACTGACACTGAGGCTCGAAAGCGTGGGTAGCAAACAGGATTAGATACACGCGTAAGAT
+
GGGGGGG@FGGGGFGGGGGGGGGCFG,F<FAEFGGGGFFCCFG<CFGGGGGD@FGGGGGGGGGGGGFGGDCCF9E@CFGGGGGADF9?<,,6EEG,,CC?EGGEFGDCEF7C9E<??FFCDFGAE@FEED7<CFF,487=FBFGGGGFFGCF<,FGGECFEC6@C+>C,@:48BEG?9,34@@B;;@A98,EG759D85FF;56>><7*CEDG?BC>988;C*1)+24A7?++84<DE32*)6
@M00200:205:000000000-AKKM3:1:1101:20606:18434 1:N:0:1
ACTGGGCGTAAAGGGAGCGTAGGCGGATAGTTTAGTCAGAGGTGAAAGCCCAGGGCTCAACCTTGGAATTGCCTTTGATACTGGCTATCTTGAGTATGGAAGAGGTATGTGGAACTCCGAGTGTAGAGGTGAAATTCGTAGATATTCGGAAGAACACCAGTGGCGAAGGCGACATACTGGTCCATTACTGACGCTGAGGCTCGAAAGCGTGGGGAGCAAACAGGATTAGATACCCTAGTA
+
GFGFGEECCECDFFGGGGGGGGGGGGDEGGGGGEEFGGGGGGGGGGGGGGFGGFGGGGGEGGGGGGGGGGGGGGGFGGGGFGGGGGGGGGGGCGFFGGGFGGFFFGGGGGGGGGGG9FGE=BFFFDGFCFCGFFGGGGGGGGFGFGGGFEFG8FFDGEGGFGC7BCECC7CECEC,@EFFDFD,>EGGG7EFDGGEGFFDGGG5FCCCGGGDFG:DDC88CGGG(;:78:CCE@8DFFBF
@M00200:205:000000000-AKKM3:1:1101:10178:18469 1:N:0:1
ATTGGGTTTAAAGGGCTCGTAGGCGGTTTGTCGCGTCGGGAGTGAAAACTCAGGGCTCAACCCTGAGCGTGCTTCCGATACGGCAGACTAGAGGTATGCAGGGGAGAACGGAATTCCTGGTGTAGCGGTGGAATGCGCAGATATCAGGAGGAACACCGGTGGCGAAGGCGGTTCTCTGGGCATGACCTGACGCTGAGGAGCGAAAGCATGGGGAGCGAACAGGATTAGATACCCCAGTA
+
GGGGGGGGGGGGGGGGGGGGCFGGGGGGGGGGGGGGGGGGGGGGG9FGGGGGGGGGGGGGGGGGFGGGGGGGGFFGGGGGGGGGGGGGGGGGGCFGGGGFGGGGECFGGGCFCFGG9AFFDGGGGGEGGGGGGGFGGGGGECFFCGGCG@@@CFGGEECFGGGGGEE>CGCEEEGGGGFFGGGFC?E?CGFED=DGF*ACFGGC::4CFG8C5EBD@5*:9<*9)29<46AFEFGD3<B
@M00200:205:000000000-AKKM3:1:1101:24765:18469 1:N:0:1
ACTGGGTTTAAAGGGCGCGTAGGCGGCCGATTAAGTCGGGGGTGAAAGCCTGTGGCTCAACCACAGAATTGCCTTCGATACTGGTTGGCTTGAGACCGGAAGAGGACAGCGGAACTGCGAGTGTAGAGGTGAAATTCGTAGATATTCGCAAGAACACCAGTGGCGAAGGCGGCTGTCTGGTCCGGTTCTGACGCTGAGGCGCGAAAGCGTGGGGAGCAAACAGGATTAGATACCCCTGTA
+
GGGGGGGGGGGGGGGGEEGGGGGGDGGGGDGGGGGGGGGGGGGGGGGEEFGGGCGGGGGFGCFGGGGFGGGGGGGCGGGGGGGGGF:FFGCCAEEGGGGG7FBFDCEFGFG@FGGGGGGGGGGGGGFGGGGGGFGCGGGGGGGGGGGF@BFGGGGGGGGGGDEGGGGGGGD7EGC8EGGGGGGGGGDGGGGGDGGGG5CFGDG5EE3>E5:EEGFGDGGGGGGG?GGFFFAF+<E*)7?G
@M00200:205:000000000-AKKM3:1:1101:23655:18474 1:N:0:1
ATTGGGTATAAAGCGAGCGCAGGTGGTTTAATAAGTCTGATGTAAAAGGCAGTGGCTCAACCATTGTGTGCATTGGAAACTGTTAGACTTGAGTGCAGTAGAGGAGAGTGGAATTCCATGTGTAGCGGTGAAATGCGTAGATATATGGAGGAACACCGGTGGCGAAAGCGGCTCTCTGGACTGTAACTGACACTGAGGCTCGAAAGCGTGGGTAGCAAACAGGATTAGATACCCTCGTA
+
GGGGGGGGGGGGGGGGGGGGGGGGGGGGGGGGGGGGGGGGGGGGGGGGGGGGGGGGGGGGGGGGGGGGGGGFGGGGGGGGGGGGGGGGGGGGGGGGGGGGGGGGGGGGGGFGGGGGGGGGGGGGGFGGGGGGGGGGGGGGGGGGGGGGGGDGGGGGGGGGGGGGGGGGGGGGGGFGGGFGGGGGCFGGGGGGGDGGFEGGGGG?>E7?CEGCFGEFCCCGGGFGEFGFFFEF8<<53=>
@M00200:205:000000000-AKKM3:1:1101:11575:18529 1:N:0:1
ATTGGGTTTAAAGGGCTCGTAGGCGGTTTGTCGCGTCGGGAGTGAAAACGCCGTGCTTAACACGGCGCTTGCTTCCGATACGGGCAGACTAGAGGTATTCAGGGGAGAACGGAATTCCTGGTGTAGCGGTGAAATGCGCAGATATCAGGAGGAACACCGGTGGCGAAGGCGGTTCTCTGGGAATGACCTGACGCTGAGGAGCGAAAGTGTGGGGAGCGAACAGGATTAGATACCCTCGTA
+
GGGGGGGGGGGGGGGGGGGGGGGGGGGGGGGGGGFGGGGGGGGGFGGGGGGGGGGGGGGGGGGGGGGGGGGGGGGGGGGGGGGGGGGGGGFFGGGGGFGGGGGGGGGDGGGGGGGGGGGGGGGGGGGGGCCGAFEGGDEEGGFGFCGGGFGGGGGGGGGGGGGFEFGGGGGGEGGFCEGGFEEFGCG@EFGFEGGGGGGGDGGD*?C*<ACEGG>C>EEDGGGD(9F??B<7:CC=FFFG
@M00200:205:000000000-AKKM3:1:1101:19409:18566 1:N:0:1
ATTGGGTTTAAAGGGCTCGTAGGCGGTTTGTCGCGTCGGGAGTGAAAACGCCGTGCTTAACACGGCGCTTGCTTCCGATACGGGCAGACTAGAGGTATTCAGGGGAGAACGGAATTCCTGGTGTAGCGGTGAAATGCGCAGATATCAGGAGGAACACCGGTGGCGAAGGCGGTTCTCTGGGAATGACCTGACGCTGAGGAGCGAAAGTGTGGGGAGCGAACAGGATTAGATACCCCTGTA
+
GGGGGGGGGGGGGGGGGGGGGGGGGGGGGGGGGGGGGGGGGGGGGGGGGGGGGGEGGGGGGGGGGGGGGGGGGGGGGEGGGGGGGGGGGGGGGGGGGGGGGGGGGGGGGGGGGGGGGGGGGGGGGGGGGGGGGGGGGGGGGGFFGGGGGGGDCCGGGGGGFGGGGGGGGGGEGGGGGGGGGGGGFEFFGG?CEGGGGGGGGGGG5ECGGGGGGGFGEGEC7CEGBGG?FFFGGG8FFFFG
@M00200:205:000000000-AKKM3:1:1101:13923:18621 1:N:0:1
ACTGGGCTTAAAGGGAGCGTAGGCGGATAGTTTAGTCAGAGGTGAAAGCCCAGGGCTCAACCTTGGAATTGCCTTTGATACTGGCTATCTTGAGTATGGAAGAGGTATGTGGAACTCCGAGTGTAGAGGTGAAATTCGTAGATATTCGGAAGAACACCAGTGGCGAAGGCGACATACTGGTCCATTACTGACGCTGAGGCTCGAAAGCGTGGGGAGCAAACAGGATTAGATACCCTAGTA
+
GGGGGGGGGGGGGGGGGGGGGGGGGGEGGGGGGGGGGFFGGGGGGGGGGGGGGGEGGGGGGGGGGGFGGFGGGGGGGCGFGGGGGGGGGGGGGGGGGGGGGCGFFGGFGGGGGGCFGGGGGGGGGGGGGGGGGGGGGGGGGGGGGGGGGGDG?EFGGCFEGG8EGCE7C@CEEEEFGFFGFGGGGGGGGGGGGGGGGFGGGGGGGGGFGGGGGCBGFGCGGGCC07D36FEGFFGGFFFG
@M00200:205:000000000-AKKM3:1:1101:14689:18641 1:N:0:1
ATTGGGCATAAAGCGAGCGCAGGTGGTTTAATAAGTCTGATGTAAAAGGCAGTGGCTCAACCATTGTGTGCATTGGAAACTGTTAGACTTGAGTGCAGTAGAGGAGAGTGGAATTCCATGTGTAGCGGTGAAATGCGTAGATATATGGAGGAACACCGGTGGCGAAAGCGGCTCTCTGGACTGTAACTGACACTGAGGCTCGAAAGCGTGGGTAGCAAACAGGATTAGATACCCTCGTA
+
GGGGGGGGGGGGGGGGGGGGGGGGGGGGGGGGGGGGGGGGGGGGGGGGGGGGGGGGGGGGGGGGGGGGGGGGGGGGGGGGGGGGGGGGGGGGGGGGGGGGGGGGGGGGGGGGGGGGGGGGFGGGGGGGGGGGGGGGGGGGGGGFGGGGGFGGGGGGGFGGGGGGGGGGGGGGDGGGGGGGGGGGGGGGGGGGGFGGGGGGGGGGCEGGGEGGGDBDFGE@F<FGFFFFFFFCCFEFBFD
@M00200:205:000000000-AKKM3:1:1101:14088:18643 1:N:0:1
ATTGGGCTTAAAGGGAGCGTAGGCGGATAGTTTAGTCAGAGGTGAAAGCCCAGGGCTCAACCTTGGAATTGCCTTTGATACTGGCTATCTTGAGTATGGAAGAGGTATGTGGAACTCCGAGTGTAGAGGTGAAATTCGTAGATATTCGGAAGAACACCAGTGGCGAAGGCGACACACTGGCTCATTACTGACGCTGAGGCTCGAAAGCGTGGGGAGCAAACAGGATTAGATACCCGTGTA
+
CFFGGGGFGE@EFEGGGGGGE@CFEGGEGGFFFFDGGGF<FFGFGAEFFGGFFGEGGGFGDEFGGGGGFGFFCEGFGGGFGGFFGGFGEEFFCCGFGGF9<FFF8CFACE9AFABFFGGEGGGGGGCFFFFGGEBFADFGGGFEGEFG,:F@=F<BFGG8FDFGG+C:@FGGGGEEBEFG7>D9@D9,@;CC*@CE5ECG:FDEFGGGCAEFGGEG>FF6DCCG0>:<A=?;;C:)8.7*
@M00200:205:000000000-AKKM3:1:1101:25029:18661 1:N:0:1
ATTGGGTTTAAAGGGAGCGTAGGCGGATAGTTTAGTCAGAGGTGAAAGCCCAGGGCTCAACCTTGGAATTGCCTTTGATACTGGCTATCTTGAGTATGGAAGAGGTATGTGGAACTCCGAGTGTAGAGGTGAAATTCGTAGATATTCGGAAGAACACCAGTGGCGAAGGCGACATACTGGTCCATTACTGACGCTGAGGCTCGAAAGCGTGGGGAGCAAACAGGATTAGATACCCTGTA
+
GGGGGGGGGGGGGGGGGGGGGGGGGGGGGGGGGGGGGGGGGGGGGGGGGGGGGGGGGGGGGGGGGGGGGGGGGGGGGGGGGGGGGGGGGGGGGGGGGGGGGGGGGGGGGGGGGGGGFGC:FGGGGGGGFGGGGGGGGGGGFGGGGGGGGE@EFFFFFEFGGGGGGGGGGGGGGGEGGGGGGG?FDFGFEFGGGGC>EGGCCFDGFGGGGGGGGGEGFGFGGGGC;C73A=CGGFGGFFF
@M00200:205:000000000-AKKM3:1:1101:26172:18670 1:N:0:1
ACTGGGTTTAAAGGGCTCGTAGGCGGTTTGTCGCGTCGGGAGTGAAAACGCCGTGCTTAACACGGCGCTTGCTTTCGATACGGGCAGACTAGAGGTATGCAGGGGAGAACGGAATTCCTGGTGTAGCGGTGAAATGCGCAGATATCAGGAGGAACACCGGTGGCGAAGGCGGCCCCCTGGTTGGATACTGACGCTGATACGCGAAAGCGTGGGGAGCAAACAGGATTAGATACCCCAGTA
+
GGFGGGFGGGGGGFGGGGGGGGGGGGGGGGGGGCCCGGGGGGGGGGGGDGGGGGGGGGGGGGGGGGCFGGGGGGGGGGGGGGGGGGGGGGGGGGGGGGGGGFGGGGGEGGGGGGGGFFEGGGFGGGGGGGGFFGGG9FFEGGGG9FGGGFGG>GF8FGGGGCECEEGCEGGGGEEGGDFGGGGGGGDF?7EF=ED=E7AFC5CCEEDGGGGGGGFGDD8EFGE46D:>=4:FC6FG3:?F
@M00200:205:000000000-AKKM3:1:1101:20154:18713 1:N:0:1
ATTGGGCTTAAAGGGCGCGTAGGCGGCCGATTAAGTCGGGGGTGAAAGCCTGTGGCTCAACCACAGAAATGCCTTCGATACTGGTTGGCTTGAGACCGGAAGAGGACAGCGGAACTGCGAGTGTAGAGGTGAAATTCGTAGATATTCGCAAGAACACCAGTGGCGAAGGCGGTTGTCTGGTCCGGTTCTGACGCTGAGGCGCGAAAGCGTGGGGAGCAAAAAGGATTAGATAACCGTGTA
+
GGGGDDFGGGFFGGGGGGFGGGDGGGEEEGGGGGGGGEEGGGGGCAF<EEGGAFGGGGGGGGGGGGGG,<<EFFG<FGFCFGGGGGGDGG=FGF?E3+>FGGGCF,+:<FFCFEGG9FC*@FFGGGAAFGFFFFG9F@>BFGGGGA,,<<FFFFGD:<CCFGFGGGGGGGGD1CE>@FG*<C+1*:8EFGGECC<5EG5CE:=C8=<FG5*:5>73)*8+*1;33CFBFB>F+2A5>@FF
@M00200:205:000000000-AKKM3:1:1101:6175:18752 1:N:0:1
ATTGGGTTTAAAGGGAGCGTAGGCGGATAGTTTAGTCAGAGGTGAAAGCCCAGGGCTCAACCTTGGAATTGCCTTTGATACTGGCTATCTTGAGTATGGAAGAGGTATGTGGAACTCCGAGTGTAGAGGTGAAATTCGTAGATATTCGGAAGAACACCAGTGGCGAAGGCGACATACTGGTCCATTACTGACGCTGAGGCTCGAAAGCGTGGGGAGCAAACAGGATTAGATACCCCAGTA
+
<FFGFFGEGGGGGGG9FGGGGGGGGGGCGEEGGFGGGGGGFEGGGGFGGGGGFCFGGGGGGFGFFGGGGGGGGGGGGGGFGGGGGGGGGGGGGGGGGGGGGGGGGGGGFGGGGGDGGGGGGGGGGGFGGGGGGGGGD<FGFDGGGF<FEE:FFFGGGGFGGGGGG7CEGGEEGGGFGGGGDF,EDGGGGGC6CCCGEC851CEGCEGC=:EGGGFGFGFEGCC<0DDFFF<CC@?8AF;G
@M00200:205:000000000-AKKM3:1:1101:12750:18799 1:N:0:1
ATTGGGTATAAAGCGAGCGCAGGTGGTTTAATAAGTCTGATGTAAAAGGCAGTGGCTCAACCATTGTGTGCATTGGAAACTGTTAGACTTGAGTGCAGTAGAGGAGAGTGGAATTCCATGTGTAGCGGTGAAATGCGTAGATATATGGAGGAACACCGGTGGCGAAAGCGGCTCTCTGGACTGTAACTGACACTGAGGCTCGAAAGCGTGGGTAGCAAACAGGATTAGATCCCCGGTA
+
FGGGGGGGGGGGFGGGEGGGGGG@FFFFGGGGGGGGGGGGFGFEFGGGEDGEGGGGGGFGGGCFFGGGGGG9FGGFGGGGGGGGFGGGGFGGGFGGGGGGGGGG<FGGGGGGGGGGGGGGGGGGGGGGGGGGGGGGGCFGGFGFGCGGGGGGGGEFGGGGGEGDE7CGGGEGGGGGGGGGGGGGGGGGGG?EFGCCFFG>EDC?C:DGEEDF@GFGFCC@DD8>;+;<AC)*+8:<:B
@M00200:205:000000000-AKKM3:1:1101:4278:18805 1:N:0:1
ACTGGGTATAAAGGGAGCGTAGGCGGATAGTTTAGTCAGAGGTGAAAGCCCAGGGCTCAACCTTGGAATTGCCTTTGATACTGGCTATCTTGAGTATGGAAGAGGTATGTGGAACTCCGAGTGTAGAGGTGAAATTCGTAGATATTCGGAAGAACACCAGTGGCGAAGGCGACATACTGGTCCATTACTGACGCTGAGGCTCGAAAGCGTGGGGAGCAAACAGGATTAGATACCCTCGTA
+
GGGGGGGGGGGGGGGGGGGGGGGGGGGGGGGGGGGGGGGGGGGGGGGGGGGGGGGGGGGGGGGGGGGGGGGGGGGGGGGGGGGGGGGGGGGGFGFGGGGGGGGGGGGFGGGGGGGGGGGGGGGGGFGGGGGGGGGGGGGGGDGGGGGFGGGGGGGGGGGGCGFGGGGGGFCEEEGGFFGGEG<FGCC<CGGFGG5CGGGDGGGGGGGGGGGGGGDGFFDFFGFG;6C@FF?C+<>GFFFG
@M00200:205:000000000-AKKM3:1:1101:15534:18812 1:N:0:1
ATTGGGCATAAAGCGAGCGCAGGTGGTTTAATAAGTCTGATGTAAAAGGCAGTGGCTCAACCATTGTGTGCATTGGAAACTGTTAGACTTGAGTGCAGTAGAGGAGAGTGGAATTCCATGTGTAGCGGTGAAATGCGTAGATATATGGAGGAACACCGGTGGCGAAAGCGGCTCTCTGGACTGTAACTGACACTGAGGCTCGAAAGCGTGGGTAGCAAACAGGATTAGATACCCGAGTA
+
GGGGGGGGGGGGGGGGGGGGGGGGGGGGGGGGGFGGGGGGGGGCGGGGGGGGGGGGGGGGGGGGGGGGGGGGGGGGGGGGGGGGGGGGGGGGGGGGGGGGFGFFGGGGGGGGGGGGGGGGGGGFGGGGGGGGGFGGDFGGGGGDGGGGGGGGGFGGGGGGGGGGGGEGGGGGGDFGGFFCFGGGGGGGGGGGGGGGFGFFGGGEGGGGGGGGGGEGFGGGGGCFFG63AFFGGFEGEFF
@M00200:205:000000000-AKKM3:1:1101:26788:18812 1:N:0:1
ATTGGGTGTAAAGGGAGCGTAGGCGGATAGTTTAGTCAGAGGTGAAAGCCCAGGGCTCAACCTTGGAATTGCCTTTGATACTGGCTATCTTGAGTATGGAAGAGGTATGTGGAACTCCGAGTGTAGAGGTGAAATTCGTAGATATTCGGAAGAACACCAGTGGCGAAGGCGACATACTGGTCCATTACTGACGCTGAGGCTCGAAAGCGTGGGGAGCAAACAGGATTAGATACCCTGGTA
+
GGGGGGGGGGGGGGGGGGGGGGGGGGGGGGGGGGGGGGGGGGGGGGGGGGGGGGGGGGGGGGGGGGGGGGGGGGGGGGGGGGGGGFGGGGGGGGGGGGGGGGGGGGGGGGGGGGGGGGFGGGGGGGGGGGGGGGGGGGGGGGGFGFFGGGGGGGGGGGGGGGGGGGGGGGGGDGGGGGGAFGGGGGGGGGGGGDGGGFFGGGGGGGDFGEGGG5AC>EFGGFFGFG+;AFCFGFFFFFFG
@M00200:205:000000000-AKKM3:1:1101:10778:18826 1:N:0:1
ATTGGGTATAAAGGGAGCGTAGGCGGATAGTTTAGTCAGAGGTGAAAGCCCAGGGCTCAACCTTGGAATTGCCTTTGATACTGGCTATCTTGAGTATGGAAGAGGTATGTGGAACTCCGAGTGTAGAGGTGAAATTCGTAGATATTCGGAAGAACACCAGTGGCGAAGGCGACATACTGGTCCATTACTGACGCTGAGGCTCGAAAGCGTGGGGAGCAAACAGGATTAGATACCCTCGTA
+
GGGGGGGGGGGGGGGGGGGGGGGGGGGGGGGGGGGGGGGGGGGDGGGGGGGGGGGGGGGGGGGGGGGGGGGGGGGGGGGGGGDGGGGGGGGGFGGGGGGGGFFGGGGGGGGGGGGGGGGFGGGGGGGGGGGGGGGGGGGGGGGGGGGGGGGGGGGGGGGGGGG7@EGGGGGGGGGGGGGCCFGGGGGGGGGFG>9C8CCGCFGGGGG4CEGGGD>D>:CGGGGGFCFFFFCFGGC7FF:C
@M00200:205:000000000-AKKM3:1:1101:24628:18956 1:N:0:1
ATTGGGTTTAAAGGGAGCGTAGGCGGATAGTTTAGTCAGAGGTGAAAGCCCAGGGCTCAACCTTGGAATTGCCTTTGATACTGGCTATCTTGAGTATGGAAGAGGTATGTGGAACTCCGAGTGTAGAGGTGAAATTCGTAGATATTCGGAAGAACACCAGTGGCGAAGGCGACATACTGGTCCATTACTGACGCTGAGGCTCGAAAGCGTGGGGAGCAAACAGGATTAGATACCCCTGTA
+
GGGGGGGGGGGFGGGGGGGGGGGGGGGGGGGGGGGGGGGGGGGGGGGGGGGGGGGGGGGGGGGGGGFGGGGGGGGGGGGGGGGGGGGGGGGGGGGGGGGCFFFCGGGGGGGGGGGGGGGGGGGGGGGGFGGAFGFGFGGGGGGGFGGGGGGGGGGGGGGGEFGGGGGGGGGGGGDGGGGGGDFGGGGGF7AF5EC@CCFGGGGEGGGFGGGGGGFGBGFGFF6CDFGFFFFC+<<CFAFG
@M00200:205:000000000-AKKM3:1:1101:4570:18960 1:N:0:1
ATTGGGTTTAAAGCGAGCGCAGGTGGTTTATTAAGTCTGGTGTAAAAGGCAGTGGCTCCACCATTGTATGCATTGGAAACTGGTAGACTTGAGTGCAGGAGAGGAGAGTGGAATTCCATGTGTAGCGGTGAAATGCGTAGATATATGGAGGAACACCGGTGGCGAAAGCGGCTCTCTGGCCTGTAACTGACACTGAGGCTCGAAAGCGTGGGGAGCAAACAGGATCAGATACCCTCGTA
+
EFGGGGGGGGGCEGGGGGGGGGEGGGGGGGGGG<EFGGGGGGGGAFFGEGGGGGFGGG,CFGGGGGGGGGGGGFGGGGEGGGFGGDGGGEFDFGGGGGGEEEFCEE@FGGFGCG8FGGGGGGGGGGD:FGFEAFGGGEGGEFGGGGDEFE7:<FFGEGEGC>FECEEGGG@EGCFFFGCFGF8B;CC7<8EFGGFGF**=CDE8CEFGE58<<BDDF6CFGGCG;*;;4A6C8:BFEF>
@M00200:205:000000000-AKKM3:1:1101:5767:19002 1:N:0:1
ATTGGGTTTAAAGCGCGCGCAGGCGGTTAATTAAGTTGGGTGTTTAAGCCCGGGGCTCAACCCCGGTTCGCATCCAAAACTGGTTGACTTGAGTGTAGGAGAGGAAAGTGGAATTCCACGTGTAGCGGTGAAATGCGTAGAGATGTGGAGGAACACCAGTGGCGACGGCGACTTTCTGGCCTATAACTGACGCTGAGGCGCGAAAGCGTGGGGAGCAAACAGGATTAGATACCCGAGTA
+
GGGGGGGGGGAEFGGGGGGGGGGGGGGGEGFGGGGGGFFGGGGGGGGGGGGGGGEGGGGGG?FGGGEGGGGGGGGGGGGGGGGGGGFGGGGGCFFGGGGGGG7CDF<DGGGGGFFGGGGGGGGGGGGCFGEDACFGGGGGGGGAFGGACG>FG7:FFEGGD7BE@*4<FCFGE;CFFGC<BGGGFFFGGGC5CCC*C:@5=DECGGD7/*::?EEGFG+;7C8D>:C?4BAFECEC>FF
@M00200:205:000000000-AKKM3:1:1101:10628:19040 1:N:0:1
ACTGGGTGTAAAGGGCTCGTAGGCGGCCTGCTAAGTCAGACGTGAAATCCCTCGGCTCAACCGAGGAACTGCGTCTGAGACTGGCGGGCTCGAATCCGGGAGAGGGACGTGGAATTCCAGGTGTAGCGGTGAAATGCGTAGATATCTGGAGGAACACCGGTGGCGAAGGCGGCGTCCTGGACCGGCATTGACGCTGAGGAGCGAAAGCCAGGGGAGCAAACGGGATTAGATACCCGTGTAAGA
+
GGGGGGGGGGGGGGGGGGGGGGGGGGGGGGGGGGGGGGGGGGGGGGGGGGGGGGGG@FGFGGGGGGGGGGFGEFFDGGGGGGGGGGGGGGGGGGGGGGGGGGGDEGEGGGGGGGGFFFGGG@<DFGGGGGGGG9@<FGGGGEG@FCFFC:CFFGGGCGGGCEGFCFGGCGGGGGGEGGGGGGGGCEC=?=CFCC3C5F=67FGGGC5<==FECGBC:FEFGGE::DG7FFDGGGGGDFFGGBA
@M00200:205:000000000-AKKM3:1:1101:25184:19044 1:N:0:1
ATTGGGTGTAAAGGGAGCGTAGGCGGATAGTTTAGTCAGAGGTGAAAGCCCAGGGCTCAACCTTGGAATTGCCTTTGATACTGGCTATCTTGAGTATGGAAGAGGTATGTGGAACTCCGAGTGTAGAGGTGAAATTCGTAGATATTCGGAAGAACACCAGTGGCGAAGGCGACATACTGGTCCATTACTGACGCTGAGGCTCGAAAGCGTGGGGAGCAAACAGGATTAGATACCCTAGTA
+
GGGGGGGGGGGGGGGGGGGGGGGGGGGGGGGGGGGGGGGGGGGGGGGGGGGGGGGGGGGGGGGGGGGGGGGGGGGGGGGGGGGGGGGGGGGGGGGGGGGGGGFGGGGGGGGGGGGGGGGGGGGGGFGGGGGGGGGGAGGGGGGGGGGGCFGFGGGGGGGGGGGGGGGGGGEGGGGGGGGGFGGGGFGGGGGGGGGGGGGGGGDGFGGGCEGGGGBGFGFCDFCC6DF34@<>9?C4A;69
@M00200:205:000000000-AKKM3:1:1101:10163:19104 1:N:0:1
ATTGGGTTTAAAGGGAGCGTAGGCGGATAGTTTAGTCAGAGGTGAAAGCCCAGGGCTCAACCTTGGAATTGCCTTTGATACTGGCTATCTTGAGTATGGAAGAGGTATGTGGAACTCCGAGTGTAGAGGTGAAATTCGTAGATATTCGGAAGAACACCAGTGGCGAAGGCGACATACTGGTCCATTACTGACGCTGAGGCTCGAAAGCGTGGGGAGCAAACAGGATTAGATACCCTAGTA
+
GGGGGGGGGGGGGGGGGGGGGGGGGGGDGGGGGGGGGGGGGGG8FGGGGGGGGGGGGGGGGGGGGGGGGGGGGGGGGGGGGGFGGGGGGGGGDFGFGGGGGGGGGGGGFGGFGGGGGFGGGGGFGGFGGGGGGGGFGGGGGGGCFDGGGGG7FGFGGGGGGGGGGGGGGGDGGGGGGGGGGCGGGGFGG7EGCEG>E>FFGGGGC:8FEGGGGD>D>CFFGGGFDFD@AF<7BFFFF;FG
@M00200:205:000000000-AKKM3:1:1101:6296:19118 1:N:0:1
ACTGGGTTTAAAGGGAGCGTAGGCGGACATTTAAGTCAGGGGTGAAATCCCGGGGCTCAACCTCGGAATTGCCTTTGATACTGGGTGTCTTGAGTATGAGAGAGGTGTGTGGAACTCCGAGTGTAGAGGTGAAATTCGTAGATATTCGGAAGAACACCAGTGGCGAAGGCGACACACTGGCTCATTACTGACGCTGAGGCTCGAAAGCGTGGGGAGCAAACAGGATTAGATACCCTAGTA
+
GGGGGGGGGGGGGGGGGGGGGGGGGGGGEGGGGGGGGGGGGGGGGGGGG@C@FDGGGGGGGFCECDGCCFGFGGGFGGGGGGGFEGGGGGGGGGFFGGGGFGFGGF7C@FGEGGGGGFGEGGGGGG9FGGGGGCGGGGGGGGGGGFFCFCBFFGGGEGFFGGGGGGGGGGGC>EGGGGGGGFGGCCECFGGCCGGGECFGGGGGG57CEEGDF:DD>EC6CF;<(CGDFFFDFGGC?59<
@M00200:205:000000000-AKKM3:1:1101:11074:19235 1:N:0:1
ATTGGGTATAAAGGGAGCGTAGGCGGATAGTTTAGTCAGAGGTGAAAGCCCAGGGCTCAACCTTGGAATTGCCTTTGATACTGGCTATCTTGAGTATGGAAGAGGTATGTGGAACTCCGAGTGTAGAGGTGAAATTCGTAGATATTCGGAAGAACACCAGTGGCGAAGGCGACATACTGGTCCATTACTGACGCTGAGGCTCGAAAGCGTGGGGAGCAAACAGGATTAGATACCCGTGTA
+
GGGGGGGGGGGGGGGGGGGGGGGGGGGGGGGGGGGGGGGGGGGGGGGGGGGGGGGGGGGGGGGGGGGGGGGGGGGGGGGGGGGGGGGGFGGGGGGGGGGGGGGGGGGGGGGGGGGGGGGGGGFGFGGGGGGGGGGGGGGGGGGGGGGGGGG7FGGGGGGGGGGGGGGGGGGGGGGGGGG?FEGGGGGGGGGGDDGEGGGGFGGGGGGGGCEGGGBDFGGGCGGGDFGFFFFGE:@DEDFG
@M00200:205:000000000-AKKM3:1:1101:9691:19240 1:N:0:1
ATTGGGTTTAAAGGGCTCGTAGGCGGTTTGTCGCGTCGGGAGTGAAAACCAGGTGCTTAACACCTGGCTTGCTTTCGATACGGGCAGACTGGAGGTATGCAGGGGAGAACGGAATTCCTGGTGTAGCGGTGAAATGCGCAGATATCAGGAGGAACACCGGTGGCGAAGGCGGTTCTCTGGGCATTACCTGACGCTGAGGAGCGAAAGTGTGGGGAGCGAACAGGATTAGATACCCGGGTA
+
GGGGGGGGGGGGGGGGGGGGGGGGGGGGGGGGGGGGGGGGGGGGGGGGGGGGGGGGGGGGGGGGGGGGGGGGGGGGGGGGGGGGGGGGGGGGGGGGGGGGEGGGGGGGGGGGGGGGGGGGGGGGGGGGGGGGFGGGGGGGGGGGGGGFGGGGGGGGGGGGGGGGGGGDGGGGGGCFGCFGGG=CGGEGGGGGGGGGGGGGGGGGE*7DF99C>G5DFG?EDDCF?GGFFFFGG?CDFBD>
@M00200:205:000000000-AKKM3:1:1101:11786:19333 1:N:0:1
ACTGGGTTTAAAGTGCGCGTAGGCGGCCGATTAAGTCGGGGGTGAAAGCCTGTGGCTCAACCACAGAATTGCCTTCGATACTGGTTGGCTTGAGACCGGAAGAGGACAGCGGAACTGCGAGTGTAGAGGTGAAATTCGTAGATATTCGCAAGAACACCAGTGGCGAAGGCGGCTGTCTGGTCCGGTTCTGACGCTGAGGCGCGAAAGCGTGGGGAGCAAACAGGATTAGATACCCCTGTA
+
GGGGGGGGGGGGGGGGGGGGGGGGGGGGGGGGGGGGGGGGGGGGGGFDGGGGGGGGGGGGGGGGGGFGGGGGGGGGGGGGGGGFGGCGGGFGDGGGFFGGGGGGGGGGGGGGGGGGGGGGGGGGGFFGGGGAFGGGGGGGGGGGGGGGGGGGGGGGGGGGGGGGGGGGGFFGGDEGGGGGGGGD/:?EGGGGGGGGGGGGGD58:CGGDEEGG5>DFCFGGGGGFGG<F42:FGGGFFFD
@M00200:205:000000000-AKKM3:1:1101:23235:19336 1:N:0:1
ATTGGGTTTAAAGGGCTCGTAGGCGGTTTGTCGCGTCGGGAGTGAAAACGCCGTGCTTAACACGGCGCTTGCTTTCGATACGGGCAGACTAGAGGTATGCAGGGGAGAACGGAATTCCTGGTGTAGCGGTGAAATGCGCAGATATCAGGAGGAACACCGGTGGCGAAGGCGGTTCTCTGGGCATTACCTGACGCTGAGGAGCGAAAGTGTGGGGATCGAACCGGATTAGATACCCCGGTA
+
GGGGGGGGGGGGGGGGGGGGGGGGGGGGGGGGGGGFGGGGGGGGGGGGGGGGGGGGGGGGGGGGGGGGGGGGGGGGCEFFGFGGGGCFGGGGGDFGGGGGGGGEEEGEGGGGGGGGGGGGFGGGGDFGGGGGGGGFGGGGGGGFGGGGGGE7CFGFFGGGGGGGDGGGGGGGGGGFGGGG6FGFGFGAFGGGGGGGCCC+*9EGCED77<F>8ED/)*;:<)*)-CGFFFFGGCE*0<EG
@M00200:205:000000000-AKKM3:1:1101:23421:19345 1:N:0:1
ATTGGGTTTAAAGGGCGCGTAGGCGGTTTGTCGCGTCGGGGGTGAAAATGCCGTGCTCAACACCGTGTATGCGTCCGGTCCGCCGTGCCTGAGAGGGCTGGGGGCAGGAGGGAAGTGCGGTGTAGGGGTGGAAAGCATAGATATTGAGGAGAACGCCGAGTGCGGAGGCCGCGTGCCGTGGCAGGTCCTACCCCTGGGGAGCGAAACGATGGGGCGGGACAGGGATAGATACCCCGGTTAAAAT
+
GGGGGGGGGGGGGGG>+CF+@FGGGG@+FG8F,,@+@CE++@F+DGG<,CF,@?FFG9FGF<F:F4,44,,C+BF4C:6>:F7+3+8++<,,,,,++3,+8+@C7F****8*>,*,,8*>8**3,,*=8**=F:*,,,7+,7,2,,27+?F*=,*8C***2@+**:*8**:**2**;///:/*/**3++*3******/*1*/*:8/)/**/;E>)))2:**95*(9*(*0)*3<*9:7):*)).
@M00200:205:000000000-AKKM3:1:1101:26286:19465 1:N:0:1
ACTGGGCGTAAAGGGAGCGTAGGCGGATAGTTTAGTCAGAGGTGAAAGCCCAGGGCTCAACCTTGGAATTGCCTTTGATACTGGCTATCTTGAGTATGGAAGAGGTATGTGGAACTCCGAGTGTAGAGGTGAAATTCGTAGATATTCGGAAGAACACCAGTGGCGAAGGCGACATACTGGTCCATTACTGACGCTGAGGCTCGAAAGCGTGGGGAGCAAACAGGATTAGATACCCCAGTAAGCT
+
GGGGGGGGGGGGGGGGGGGGGGGGGGGGGGGGGGFGGGGGGGGGGGGGGGGGGGGGGGGGGGGGFGGGGGGGGGGGGGGGFGGGGGGGGGGGFGGGGGGGGGGFFGGGGGGGGGGGGGGGGGCGGGGGGGCFGGGGGFGGGGGGGGGGGGGGGGGGGGGGGGFEEEGGGGEGGGGGGGGGGGGFGGGGGGFG55CEGG>CGGC8C*7D5:EF@8=3>GCCGFGF;FGFAFFFCFGG3>F?FF,)
@M00200:205:000000000-AKKM3:1:1101:27214:19525 1:N:0:1
ACTGGGTTTAAAGCGCGCGCAGGTTGTTTCTTAAGTCTGATGTGAAAGCCCACGGCTCAACCGTGGAGGGTCATTGGAAACTGGGAGACTTGAGTGCAGAAGAGGAAAGTGGAATTCCATGTGTAGCGGTGAAATGCGTAGAGATATGGAGGAACACCAGTGGCGAAGGCGACTTTCTGGTCTGTAACTGACACTGAGGCGCGACAGCGTGGGGAGCAAACAGGCTTAGATCCCCCCGTA
+
FGGGGGGGGGGGGGGGGGGGGGGGGGGGGCGGGGGGGGG<9FDGGFGFGDF<@FEGGGFGG8F@FCEGEGFFGCFGGGGFFF<C,<=FFFAFFGEFG9FFGGFGGFF@FGGGFGFGGGF9EFFF,E9FEGGEFAFGGGGGG@FFDF@CBDDFG8FFGEEGGFF7BFEGGGGGG>>,;BFDFGFFBD;F@+=D9?FGCGFGEDGE*3:CGEED@>>737;CFFF40C*5676*A8E1>DB5
@M00200:205:000000000-AKKM3:1:1101:14590:19536 1:N:0:1
ACTGGGTTTAAAGGGCGCGTAGGCGGCGCGAGGAGTCGGGGGTGAAAGTCCGGGGCTCAACCCCGGATCGGCCTTCGAGACTCTCGCGCTGGAGCACAGTAGAGGCGGGTGGAATTCCGGGTGTAGCGGTGGAATGCGTAGAGATCCGGAAGAACACCGGTGGCGAAGGCGGCCCGCTGGGCTGTGGGTGACGCTGAGGCGCGACAGCGTGGGGAGCAAACAGGATTAGATACCCCGGTAAGA
+
GGGGGGGGGGGGGGGGGGGGGGGGGGGGGGGGGCFGGGGGGGGGGGGGGGGGGGGGGGGGGGGGGGGGGGGGGGGGGGGGGGGGGGGGGGGGGGGGGGGGGGGGGGGGGCCFCGGFFFFGG:FFGGGGD8CE8C<EFE8?88F+0<CCECEEFG>FCGDGE>EFE*CCECGGC8ED81:EG5880<F**9*0?/9C8CC5C<**1*>98::EGE)95:C@F*09(2:<7/<><8:7.<55CBF
@M00200:205:000000000-AKKM3:1:1101:24789:19544 1:N:0:1
ACTGGGTTTAAAGGGCGCGTAGGCGGCCTTGTAAGTTGGGGGTGAAAGCCCGTGGCTCAACCACGGAATTGCCTTCGATACTGCTTGGCTTGAGACCGGAAGAGGTGAGTGGAACTGCGAGTGTAGAGGTGAAATTCGTAGATATTCGCAAGAACACCAGTGGCGAAGGCGGCTCACTGGTCCGGATCTGCCGCTGAGGCGCGAAAGCGTGGGGAGCAAACAGGATTAGATACCCTAGCA
+
EFEEF@FFGFGGDFGGGC@CCGGGDDGGGGF<,CEGFFEEE7FEGG6CF<FCC7:CFGGGGGGGEC7CFFG9E9EFGGGG7DFGFFE=,EF:,,B<FCC+@C@FGGGGEGFGE<FGFEEGGGF,EAADCF<@F==<BCFFE7@;CFGDG@*>B>FGGEDFF:CCE7:C78CB58C9?BCFE9ACCG5CC7+<C7<CCCCDC3C8*:)78*;:*85>@C?6C>*71**)0*-0<CG47))+
@M00200:205:000000000-AKKM3:1:1101:16028:19548 1:N:0:1
ATTGGGTTTAAAGGGAGCGTAGGCGGATAGTTTAGTCAGAGGTGAAAGCCCAGGGCTCAACCTTGGAATTGCCTTTGATACTGGCTATCTTGAGTATGGAAGAGGTATGTGGAACTCCGAGTGTAGAGGTGAAATTCGTAGATATTCGGAAGAACACCAGTGGCGAAGGCGACATACTGGTCCATTACTTACGCTGAGGCTCGAAAGCGTGGGGAGCAAACAGGATTAGATACCCGCGTA
+
GFFGGGGGGGGGGGGGGGGGGGGGGGGGEFGGGGGGFGFCDGGGGGGGGGGGFGEGG<EEGGGGGGGGCEGGEFCGGGGGFCGGGCEFGGGGGG?FFG?FGGGGGG<FGGGGGGGGFFFEGGGGGGGEGGGGDCCFGGGGGEGGGFFFF@FGGGGGGGG8?AA8EFGFCGCGECCEGACFFGFEGGFFGGGGGGGGGGGGGGGEGGG;C*=:CEBDE=FFFFCC86CEFFFGC@FGF>):
@M00200:205:000000000-AKKM3:1:1101:24581:19552 1:N:0:1
ATTGGGTGTAAAGGGAGCGTAGGCGGATAGTTTAGTCAGAGGTGAAAGCCCAGGGCTCAACCTTGGAATTGCCTTTGATACTGGCTATCTTGAGTATGGAAGAGGTATGTGGAACTCCGAGTGTAGAGGTGAAATTCGTAGATATTCGGAAGAACACCAGTGGCGAAGGCGACATACTGGTCCATTACTGACGCTGAGGCTCGAAAGCGTGGGGAGCAAACAGGATTAGATACCCGAGTAAGA
+
GGGGGGFGCGFGGGGGGGGGGGGGGGDGGFGCGGGGGGGGGGGGGGFGFGGGGGGGGGGGGGGGGGGGGGGGGGGGGGGGGGGGGGGGGGGFGGGGGGGGGGGGGGGGGGGGGGGGGGFGGGGGGGGGGGGGGGGGCCFGFGGGGGGGFEEGGGGGGDFGFGGGGFCGCDFGGEGGGGGGCGAEFA@E7;A@EEGEEGGFG4EEGECGE5CFEGEGBGFFGGG:@4:<FF?>C?+:>EFGF<A
@M00200:205:000000000-AKKM3:1:1101:14518:19558 1:N:0:1
ATTGGGTGTAAAGGGCGCGTAGGCGGCCGATTAAGTCGGGGGTGAAAGCCTGTGGCTCAACCACAGAATTGCCTTCGATACTGGTTGGCTTGAGACCGGAAGAGGACAGCGGAACTGCGAGTGTAGAGGTGAAATTCGTAGATATTCGCAAGAACACCAGTGGCGAAGGCGGCTGCCTGGTCCGGTTCTGACGCTGAGGCGCGAAAGCGTGGGGAGCAAACAGGATTAGATACCCCAGTA
+
GGGGGGGGGGGGGGGGGGGGGGGGGGGGGGGGGGGGGGGGGGGGGGGGGGGGGGGGGGGGGGGGGGGGGGGGGGGGGGGGGGGGGGGGGGGGGGGGGGGEGGGGGGGGGGGGGGGGGGGGGGGGGGGGGGGGGGGGGGGGGGGGGGGGGGGGGGGGGGGGGGGGEGGGGGGGGDC5FGGGGGFGCCEEGGGFGCGGGGGGDDGEGGGFGEGGGGBGFGCFGGGGFGGFFBBFGCFFDEF?
@M00200:205:000000000-AKKM3:1:1101:25538:19558 1:N:0:1
ACTGGGTGTAAAGGGAGCGTAGGCGGATAGTTTAGTCAGAGGTGAAAGCCCAGGGCTCAACCTTGGAATTGCCTTTGATACTGGCTATCTTGAGTATGGAAGAGGTATGTGGAACTCCGAGTGTAGAGGTGAAATTCGTAGATATTCGGAAGAACACCAGTGGCGAAGGCGACATACTGGTCCATCACTGACGCTGAGGCTCGAAAGCGTGGGGAGCAAACAGGATTAGATACCCGCGTA
+
G@FGGGFGGGGGGGGDEGGGGGGGGG7F7EEEAFGGGGGEFGGGGGGGGCFFGGGGGFGGGGFD<@F,@EGGGGGGGGGGGGGGG,<EFGFGGGGGCFG9EFE=FC<EFFGGGG<FFFCEGGGGGGDFGGGGGGGFGGGGGGGGGECFG@CEFGGGGD7BFFGGGGGGDGEEGC@FFGGGGGFC,,@FGGGGGGG>EGFGDFGGGGGGGGGGDGDD>GFFGGG:?FGFAF3CGFGGA:BC
@M00200:205:000000000-AKKM3:1:1101:24273:19560 1:N:0:1
ATTGGGTGTAAAGGGCGCGTAGGCGGCCGATTAAGTCGGGGGTGAAAGCCTGTGGCTCAACCACAGAATTGCCTTCGATACTGGTTGGCTTGAGACCGGAAGAGGACAGCGGAACTGCGAGTGTAGAGGTGAAATTCGTAGATATTCGCAAGAACACCAGTGGCGAAGGCGGCTGTCTGGTCCGGTTCTGACGCTGAGGCTCGAAAGCGTGGGGAGCAAACAGGATTAGATACCCTAGTAAGA
+
GGGGGGGGGGGGGGGGGGGGGGGGGGGGGGGDGGGGGGGGGGGGGGGGFGGGGGGGGGGGGGGGGGGGGGGGGGGGGGGGEGGGFFGGGGGGGGGGGGGGGGGGGGGGGGGGGGGGGGGGGGGFGGGGGGGFFFFCCFCDFGGGGGGGGGDGGGGGFEGGGGGDGGGGGFEGCCEGGFFGFFFGGCE=FGGGGG<C=FGGD4EGGECFECGGGGEGBG?G5CCGFGGFF=AC9@+6?F?CCB9
@M00200:205:000000000-AKKM3:1:1101:27312:19561 1:N:0:1
ACTGGGTATAAAGCGAGCGCAGGTGGTTTATTAAGTCTGGTGTAAAAGGCAGTGGCTCAACCATTGTATGCATTGGAAACTGGTAGACTTGAGTGCAGGAGAGGAGAGTGGAATTCCATGTGTAGCGGTGAAATGCGTAGATATATGGAGGAACACCGGTGGCGAAAGCGGCTCTCTGGCCTGTAACTGACACTGAGGCTCGAAAGCGTGGGGAGCAAACAGGATTAGATACCCGAGTA
+
GGGGGGGGGGGGGGGGGGGGGGGGGGGGGGGGGGGGGGGGGGGGGGGGGGGGGGGGGGGGGGGGGGFGGGGGGGGGDFGDFGGGGGGGGGGG?FFGDGCCCDEGGGGGGGDFFGDFFGGGGGGGGGGGEC?EFEGFGGGGGGGGGGGGGG7@FGGGEGDGGGGGGGEGFGGGGGFGGFGFGGGGGGCDF>FGGGGGGGFF,7CFEECD*/:CG5>DFFF557F45:>=A6<+BCE<3.)
@M00200:205:000000000-AKKM3:1:1101:12674:19562 1:N:0:1
ATTGGGCTTAAAGGGCGCGTAGGCGGTCAGCACAAGTCAGTTGTGAAATCTCCGGGCTTAACTCGGAAAGGTCAACTGATACTGTGCGCCTAGAGTGCAGAAGGGGCAACTGGAATTCTCGGTGTAGCGGTGAAATGCGTAGATATCGAGAGGAACACCTGCGGCGAAGGCGGGTTGTTGGGCTGACATTGACGCTGAGGCGCGAAAGCCAGGGGAGCGAAAGGGATTAGATACCTCAGTACG
+
GGGGGG9FGGGGGGGGGGGGGGG9FGFGGGC,EFC@FFACFE@F@GGCCF,F@FGC+CCF<6,CFGFCB@GEF@G<C=<CEEFG9FFG+4+=<E<CCGCEGDGGGDE@FD@FAF<EFFFAG7B+@85AC7>FGG<@C<F>:C7,3CBFF?@C:FB,@DFF@FF@7CECG8,1:CG****=F8CC**2C+*3++1**28E=C<=>8C))***2;E>))*/:)):D:4F0**)*+30*/)0+:)(
@M00200:205:000000000-AKKM3:1:1101:13778:19630 1:N:0:1
ATTGGGTTTAAAGCGCGCGCAGGCGGTTTCTTAAGTCTGGTGTCTAAGTGCGGGGCTCAACCCCGTGACGCACTGGAAACTGGGAGACTTGAGTGCAGAAGAGGAGAGCGGAATTCCACGTGTAGCGGTGAAATGCGTAGAGATGTGGAGGAACACCAGTGGCGAAGGCGGCTCTCTGGACTGTAACTGACGCTGAGGCGCGAAAGCGTGGGGAGCAAACAGGATTAGATACCCGAGTA
+
GGGGGGGGGGGGGGGGGGGGGGGGGGGGGGGGGGGGGGGGGGGGGGGGGGGGGGGGGGGGGGGGGGGGGGGGGGGGGGGGGGGGGGGGGGGGGGGGGGGGGGGGGGGGFGGGGGGGGGGGGGGGGGGGGGGGGGGGGGGGGGGGGGGGGGGDCGGGGGGGGGGGGGGGGDGGGGGGGGGGGGGGGGGGDFGGDCGGGFGGGGEGCGDDGGGGGGFGFFGCCFGG:*9<FFFGGDEGF@5
@M00200:205:000000000-AKKM3:1:1101:12341:19647 1:N:0:1
ACTGGGCTTAAAGCGAGCGCAGGTGGTTTAATAAGTCTGATGTAAAAGGCAGTGGCTCAACCATTGTGTGCATTGGAAACTGTTAGACTTGAGTGCAGTAGAGGAGAGTGGAATTCCATGTGTAGCGGTGAAATGCGTAGATATATGGAGGAACACCGGTGGCGAAAGCGGCTCTCTGGACTGTAACTGACACTGAGGCTCGAAAGCGTGGGTAGCAAACAGGATTAGATACCCTAGTA
+
GGGGGGGGGGGGGGGGGGGGGGGGGGGGGGGGFGGGGGGGGGGGGGGGGGGGGGGGGGGGGGGGGGGGGGGGGGGGGFGGGGGGGGGGGGGGGGFGFGGGGGGGEGGGGGGGGGGGGGGGGGGGGGGGGGGGGGGGGGEGECGGGGGGGGGGGGGGGGGGGGGGGGGGGGGGEGGGGGGGGGGGGGGGGGGGGGGGGGG5FDGFEGGDGGGGGCEGF7CGGG5;@7C@F6<GFCCFFAA
@M00200:205:000000000-AKKM3:1:1101:9201:19653 1:N:0:1
ATTGGGTATAAAGGGAGCGTAGGCGGATAGTTTAGTCAGAGGTGAAAGCCCAGGGCTCAACCTTGGAATCGCCTTTGATACTGGCTATCTTGAGTATGGAAGAGGTATGTGGAACTCCGAGTGTAGAGGTGCAATTCGTAGCTATTCGGAACAACACCAGTGGCGAAGGCGACATACTGGTCCATTACTGACTCTGAGGCTCGAATGCGTGGGGAGCAAACAGGATTAGATACCCCTGTA
+
<<@<FFGFF@F9;EC-F7FC@FF<CC+@,,C<9CCFDGEE<DC6,,<C,,,<@CE,EEEFG@FF,FFGG9E7@,BCEEGF,?,6,,CE,,CE,C<FFE89C,:,:C,5CC9<,,9,E,BF7:F<,CEE,5?,,:,,:AE8C+7CAFF8A7++:::>+@FGDGFEE7>FF@B::8CDFCGG,D66;9,3@9,3,75,,6**4*4>D,0+*=B**C)<358A4***,8+)1;5+?:C5))/2
@M00200:205:000000000-AKKM3:1:1101:27426:19697 1:N:0:1
ATTGGGTTTAAAGGGAGCGTAGGCGGATAGTTTAGTCAGAGGTGAAAGCCCAGGGCTCAACCTTGGAATTGCCTTTGATACTGGCTATCTTGAGTATGGAAGAGGTATGTGGAACTCCGAGTGTAGAGGTGAAATTCGTAGATATTCGGAAGAACACCAGTGGCGAAGGCGACATACTGGTCCATTACTGACGCTGAGGCTCGAAAGCGTGGGGAGCAAACAGGATTAGATACCACAGTAAGA
+
DFGGGGGGGGGGGGGGGGGGGGGGGGGGGGGGGGAFGGGGGGGGGGGGGGGGGGGGGGGGGFFCGGGGGGFGGGGGGGGGFFGGGGGGGGGGGGGGGGGGGGGGGFFGGGGGGGDFFEGGGFGFGGGGGGGGGCFFGGGGFGGGGGGFFDGFGEGFFGGGGGDGGGGFGGCGGGGGGFFFCFGFFGFG7CFEGGGDGGGG,CCGF=D;CEEGED>>AFFGG4FFFG7=4@CGGC+>AF=FG9E
@M00200:205:000000000-AKKM3:1:1101:27117:19702 1:N:0:1
ATTGGGTTTAAAGCGAGCGCAGGCGGTTCTTTAAGTCTGATGTGAAAGCCCCCGGCTCAACCGGGGAGGGTCATTGGAAACTGGAGAACTTGAGTGCAGAAGAGGAGAGTGGAATTCCACGTGTAGCGGTGAAATGCGTAGATATGTGGAGGAACACCAGTGGCGAAGGCGACTCTCTGGTCTGTAACTGACGCTGAGGCTCGAAAGCGTGGGGAGCAAACAGGATTAGATACCCCTGTA
+
GGGGGGGGGGGGGGGGGGGGGGGGGGGGGGGGGGGGGGGGGGGGGGGGGGGGGGGGGGGGGGGGGGGGGGGGGGGGGGGGGGGGGGGGGGFGGGGGGGGGGGGGGGGGGGGGGGFFFGGGGGGGGGGGGGGGGGGGGGFEDGEGFFGGGGGGDFGGG7FFFGGGGCEEGFGGGGGGGGGGG;@FCGECFFCFGGGGGGGG=CDGFEGGGGGGGGFGE5CCCFGG?F*,=64D9@@FFFFG
@M00200:205:000000000-AKKM3:1:1101:20028:19738 1:N:0:1
ATTGGGTATAAAGGGAGCGTAGGCGGATAGTTTAGTCAGAGGTGAAAGCTCAGGGCTCAACCTTGGAATTGCCTTTGATACTGGCTATCTTGAGTATGGAAGAGGTATGTGGAACTCCGAGTGTAGAGGTGAAATTCGTAGATATTCGGAAGAACACCAGTGGCGAAGGCGACATACTGGTCCATTACTGACGCTGAGGCTCGAAAGAGTGGGGAGCAAACAGGATTAGATACCCTCGTAAGA
+
GGGGGGFGGFGGGGGGGGGGGGGGGGDEGFFGGGGGGGGGGGGGFGFGGGGGGGGGFGFFFGGGFGGGGGGGGGGGGGGGGGGGGGGGGGGGGGFGGGGGFGGFGFGGDGGGGGGGGGGDGGGEFGGFFGGGGG9FFFGGGGGGDGGGGDFGFGGGDECFFGG7>@EGGFEECBCFFCFGGGGCCCFGGGGGGGGGGGGCCGDEGGG*CFFGGGFGBFFF48@47F7EFA);+8+;=>AEFFF
@M00200:205:000000000-AKKM3:1:1101:26917:19756 1:N:0:1
ATTGGGCTTAAAGGGCTCGTAGGCGGTTTGTCGCGTCGGGAGTGAAAACGCCGTGCTTAACACGGCGCTTGCTTCCGATACGGGCAGACTAGAGGTATTCAGGGGAGAACGGAATTCCTGGTGTAGCGGTGAAATGCGCAGATATCAGGGGGAACACCGGTGGCGAAGGCGGTTCTCTGGGAATGACCTGACGCTGAGGAGCGAAAGTGTGGGGAGCGAACAGGATTAGATACCCCCGTA
+
GGGGGGGGGGGFCGGGGFGCCEGFGGGGGEGGGFEGGGEFFGBFGGGGGGGFFGDGGGGGGFGGEGDGGGGGGGGGGGGGGGGGGGGFGCFCCGGFGFGFFEFGGGGDFFCGEF@FFFFCF<FGEFFGGDGGGG;F9*>CEEC,7<FFC3:*<C:8:FEG@CG:8<8FGB:>CEEDFGGGG><;C@@FCC*8;=<5?EFFECC*::D*++3;5?3C>GE5)7@GBGG<?=4FFC6*0>>:
@M00200:205:000000000-AKKM3:1:1101:11945:19872 1:N:0:1
ATTGGGTTTAAAGGGAGCGTAGGCGGATAGTTTAGTCAGAGGTGAAAGCCCAGGGCTCAACCTTGGAATTGCCTTTGATACTGGCTATCTTGAGTATGGAAGAGGTATGTGGAACTCCGAGTGTAGAGGTGAAATTCGTAGATATTCGGAAGAACACCAGTGGCGAAGGCGACATACTGGTCCATTACTGACGCTGAGGCTCGAAAGCGTGGGGAGCAAACAGGATTAGATACCCGCGTA
+
GGGGGGGGGGGGGGGGGGGGGGGGGGGGGGGGGGGGGGGGGGGGGGGGGGGGGGGGGGGGGGGGGGGGGGGGGGGGGGGGGGGGGGGGGGGGGGGGGGGGGGGGGGGGGGGGGGGGGGGGGGGGGGGGGGGGGGGGGGGGGGGGFGGGFEFGGGGGGGGGGGGGGGGGGGGGGEGGCGFGGGGGGGGGGGGGDGDGGFGGGGGGGGGGGGGGGGFGFGFGGGFGFGC@8:7CFFEDAEFG
@M00200:205:000000000-AKKM3:1:1101:26161:19876 1:N:0:1
ACTGGGTTTAAAGGGAGCGTAGGCGGATAGTTTAGTCAGAGGTGAAAGCCCAGGGCTCAACCTTGGAATTGCCTTTGATACTGGCTATCTTGAGTATGGAAGAGGTATGTGGAACTCCGAGTGTAGAGGTGAAATTCGTAGATATTCGGAAGAACACCAGTGGCGAAGGCGACATACTGGTCCATTACTGACGCTGAGGCTCGAAAGCGTGGGGAGCAAACAGGATTAGATACCCGTGTA
+
GGGGFFGDGFDEFFEGGGGGGGGGGGEFGFFGGFGGDGGGGGGGGGGGE@FFFGGGGGGFGGGGGGGGFE@FGGGGGDGFGGGGGGGGGGGGGGGGGGGGGGGGGGGGGGGGFGGFGGGEE?FFFGGGGGGFDFGGGGGGEFGGGGFFGECGGCGCFCFGFGGDGGGG78FEGGGGGGFDE,DCGGGGFGGGEGGGGF*=CCE>C55DGEG7**.C>F6@>F64=FD38CCFCFF9>>5;
@M00200:205:000000000-AKKM3:1:1101:15000:19943 1:N:0:1
ACTGGGCGTAAAGGGAGCGTAGGCGGATAGTTTAGTCAGAGGTGAAAGCCCAGGGCTCAACCTTGGAATTGCCTTTGATACTGGCTATCTTGAGTATGGAAGAGGTATGTGGAACTCCGAGTGTAGAGGTGAAATTCGTAGATATTGGGAAGAACACCGGTGGCGAAGGCGGCCACCTGGCCCGGGACTGACGCTGAGGCGCGAAAGCGTGGGGAGCAAACAGGATTAGATACCCTGGTA
+
GGGGGGGGGGGGGGGGGGGGGGGGGGGGGGGGGGGGGGGGGGGGGGGGGGGGGGGGGGGGGGGGGGGGGGGGGGGGGGGGGGGGGGGGGGGGGGFGGGGGGGGGGGGGGGGGGGGGGGGGGFGGGGGGGGGGGGGGFGGGGGGGGGGGGGGGGGGGGGGGGGGGGGGGGGGGGGGGGGGGGGGGGGGEGGGGGGGGGGGGGGGCGEDGGGGGGGEGFGGFFCGF?CCBFFFCCFGGFFFG
@M00200:205:000000000-AKKM3:1:1101:10772:19956 1:N:0:1
ACTGGGCGTAAAGCGAGCGCAGGTGGTTTAATAAGTCTGATGTAAAAGGCAGTGGCTCAACCATTGTGTGCATTGGAAACTGTTAGGCTTGAGTGCAGTAGAGGAGAGTGGAATTCCATGTGTAGCGGTGAAATGCGTAGATATATGGAGGAACACCGGTGGCGAAAGCGGCTCTCTGGGCCGATACTGACGCTGAGGAGCGAAAGCGTGGGGAGCGAACAGGATTAGATACCCCAGTA
+
GGGGGGGGGGGGGGGGGGGGGGGGGGFGGGGGGGGGGGGGGGGEFFGGGGGGGGGGGGGG?FGDGGGFGGGFFEFGGGGFGGFFGGGGGGGGGGGGGGGGGGGGGGGGGGGGGGFGGGGGFGGGGFGGGGGG9,FFFFGGGGGGGGGGGGGGGFDFB=FEEEFGGGEC@BEEE:FGGGGGGGGGCC:CFGG5E=DGGC<CFDEDCCFCCEEGEC;CDGGGGGEC2*7589<7FE>*5?=
@M00200:205:000000000-AKKM3:1:1101:21124:19982 1:N:0:1
ACTGGGTTTAAAGGGAGCGTAGGCGGACATTTAAGTCAGGGGTGAAATCCCGGGGCTCAACCTCGGAATTGCCTTTGATACTGGGTGTCTTGAGTATGAGAGAGGTGTGTGGAACTCCGAGTGTAGAGGTGAAATTCGTAGATATTCGGAAGAACACCAGTGGCGAAGGCGACACACTGGCTCATTACTGACGCTGAGGCTCGAAAGCGTGGGGAGCAAACAGGATTAGATACCCGTGTAAGA
+
FGGGGGFGGGGGGGGGGGGGGGGGGGGGGGGGGGGGGGGGGGGGGGGGGGGGGGGGGGGGGFGGGGGGGGGGGGGGGGGGGGGGFGGGGGGGGGGCGGGFGGGGGGGGGGGGGGGGGGGGGGGGGGFGGGGGF?FGGGGGGGGGGGFGFGGDGGGGGGGGFGGGGGGGGGGGGGC8>CFFFGGGGGGGGGGFEGGGGGGCFFEEF55CEGGGG857<C8CFFGF?C72=*6?F8EGEBFE7)-
@M00200:205:000000000-AKKM3:1:1101:13924:19985 1:N:0:1
ATTGGGTTTAAAGGGAGCGTAGGCGGATAGTTTAGTCAGAGGTGAAAGCCCAGGGCTCAACCTTGGAATTGCCTTTGATACTGGCTATCTTGAGTATGGAAGAGGTATGTGGAACTCCGAGTGTAGAGGTGAAATTCGTAGATATTCGGAAGAACACCAGTGGCGAAGGCGACATACTGGTCCATTACTGACGCTGAGGCTCGAAAGCGTGGGGAGCAAACAGGATTAGATACCCGAGTA
+
GGGGGGGGGGGGGGGGGGGGGGGGGGGGGGGGGGGGGGGGGGGGGGGGGGGGGGGGGGGGGGGGGGGGGGGGGGGGGGGGGGGGGGFGGGGGGGGGGGGGGGGGGGGGGGGGGGGGGGGGGGGGGGGGGGGGGGGGGGGGGGGGGGGGGGGGGGGGGGGGGGGGGGGGGGGGGGGGGGGGGGGFGGGGGGGGGGGGEGGGGGGDGGDGGGGGGGEGFGC?FGGC@FGFFFFGGGGGEFF=
@M00200:205:000000000-AKKM3:1:1101:12553:19994 1:N:0:1
ATTGGGCATAAAGGGAGCGTAGGCGGATAGTTTAGTCAGAGGTGAAAGCCCAGGGCTCAACCTTGGAATTGCCTTTGATACTGGCTATCTTGAGTATGGAAGAGGTATGTGGAACTCCGAGTGTAGAGGTGAAATTCGTAGATATTCGGAAGAACACCAGTGGCGAAGGCGACATACTGGTCCATTACTGACGCTGAGGCTCGAAAGCGTGGGGAGCAAACAGGATTAGATACCCGTGTA
+
GGGGGGGGGGGGGGGGGGGGGGGGGGGGGFFGGGGGGGGGGGGGGGGGGGGGGGGGGGGGGGGGGGGGGGGGGGGGGGGGGGGGGGGGGGGGGGGEGGGFGGGGGGGGGGGGGGGGGFGGEFGGGGGGGGGGGGGGGGGGGGGGGGGGGGGGGGGGGGGEFGGGGGGGGGGGGGGGFGGGGFGGGGGGGDFGGGGGGFGCC9ECGEGGEEEFGEEGDGGGGF?FFGGFFFFGGGGD>DAC
@M00200:205:000000000-AKKM3:1:1101:10486:20047 1:N:0:1
ATTGGGTGTAAAGGGCGCGTAGGCGGTCTTTTAAGTCGGGGGTGAAAGCCTGTGGCTCAACCACAGAATTGCCTTCGATACTGGGAGACTTGAGACCGGAAGAGGACAGCGGAACTGCGAGTGTAGAGGTGAAATTCGTAGATATTCGCAAGAACACCAGTGGCGAAGGCGGCTGTCTGGTCCGGTTCTGACGCTGAGGCGCGAAAGCGTGGGGAGCAAACAGGATTAGATACCCTCGTA
+
GGGGGGGGGGFGGGGGGGGGGGGGGGGGGGGGGGGGGGGGGGGGGGGGGGGGGGGGGGGGGGGGGGGGGGFGGGGGGGGGGGGGGGGGGGGGGFGGGGGDGGGGGGGGGGGDEGGGGGGGGGGGGGFFGGGCGGGFGGGGGGGGGGGGDGGGGGFGGGGCFDFEGGGGGGGGGGGGGG?FFGGGGEGGGGGGDGGDGFGGGGGGGGDGGGGCGGFGEGGGGGC4?CFF?FFD@:<*8@FG
@M00200:205:000000000-AKKM3:1:1101:20546:20181 1:N:0:1
ACTGGGTATAAAGGGAGCGTAGGCGGATAGTTTAGTCAGAGGTGAAAGCCCAGGGCTCAACCTTGGAATTGCCTTTGATACTGGCTATCTTGAGTATGGAAGAGGTATGTGGAACTCCGAGTGTAGAGGTGAAATTCGTAGATATTCGGAAGAACACCAGTGGCGAAGGCGACATACTGGTCCATTACTGACGCTGAGGCTCGAAAGCGTGGGGAGCAAACAGGATTAGATACCCTAGTA
+
GGGGGGGGGGGGGGGGGGGGGGGGGGGGGGGGGGGGGGGGGGGGGGGGGGGGGGGGGGGGGGGGGGGGGGGGGGGGGGGGGGGGGGGGGGGGGGGGGGGGGGGGGGGGGGGGGGGGGGGGGGGGGGGGGGGGGGGGGGGGGGGGGGGGGGGGGGGGGGGGGGGGGGGGGGGGGGGGGGGCGGGGGGGFFGGGGDGGGGGFGFGGGGGGGGGGGGFGFGFFFFCFDFD@AA?GGFE6AFFG
@M00200:205:000000000-AKKM3:1:1101:12997:20297 1:N:0:1
ATTGGGTGTAAAGGGAGCGTAGGCGGATAGTTTAGTCAGAGGTGAAAGCCCAGGGCTCAACCTTGGAATTGCCTTTGATACTGGCTATCTTGAGTATGGAAGAGGTATGTGGAACTCCGAGTGTAGAGGTGAAATTCGTAGATATTCGGAAGAACACCAGTGGCGAAGGCGACATACTGGTCCATTACTGACGCTGAGGCTCGAAAGCGTGGGGAGCAAACAGGATTAGATACCCTAGTA
+
FGGGFFCFG<FAFCE@CFEGEGGGGG+@CECFAFGGGGGGGFGDFGGGGGFFFGECGGGFGGGEGGDD,FFGGGCGFFGFEFGGGFGGGGGGG=FF<FFFFFFFGGFEFFGGGGGFGGGGG<D@FGGGFFFCGGGGGGGGFGGAFEFAF:BFGGGFGGF@E<DGGEEEEGGGDECEFFGFGGGDGGGFDCFGGGG7CFFFFGGDC*?F87BFGGF7AGFGF<FG;*:;AFEGGGGGFFCF
@M00200:205:000000000-AKKM3:1:1101:24283:20305 1:N:0:1
ATTGGGCATAAAGGGAGCGTAGGCGGATAGTTTAGTCAGAGGTGAAAGCCCAGGGCTCAACCTTGGAATTGCCTTTGATACTGGCTATCTTGAGTATGGAAGAGGTATGTGGAACTCCGAGTGTAGAGGTGAAATTCGTAGATATTCGGAAGAACACCAGGGGCGAAGGCGACAGACTGGTCCATTACTGACGCGGAGGCTCGAAAGCGTGGGGAGCAAACAGGATTAGATACCCTGGTAAGA
+
E<E@EGGGGGGGDGGCFBCFCGDC@C7+@F,,CECCFCGGFFFGCCAA<E@EGFGD87FFFFC9@8FFECF9C<9DFG,66,6EF8CC,,,CCF???EC<DEFGGFF9<9EEE=F?B,BCC:=5AFFDDFGCDA,99B9>DEFFA,,A8:+@EC<A,+8F+>C@@>+>FCFE@8*,,,3@,><>5,2,55=:C9)/:ED=:87=*/7*3*=BFD)95C*89CCF:**.9*)00,+7))0<054
@M00200:205:000000000-AKKM3:1:1101:6164:20328 1:N:0:1
ACTGGGCATAAAGGGCTCGTAGGCGGTTTGTCGCGTCGGGAGTGAAAACGCCGTGCTTAACACGGCGCTTGCTTCCGATGCGGGCAGACTAGAGGTATTCAGGGGAGAACGGAATTCCTGGTGTAGCGGTGAAATGCGCAGATATCAGGAGGAACACCGGTGGCGATGGCGGTGCTCTGGGAATGACCTGACGCTGAGGAGCGCAAGTGTGGGGAGAGAACCGGATTAGAGACCCGAGTA
+
CFCG8<EF@C<EFGGEGFGGEGGG@E:BFEFFFFG@@F:@FEC@,EA@6FG:@FG7FF9,<E<@FEE=B=A4EFEGG@7++4CFCGC@FF,BCFFDG9DEGFG8FG7FDFFC++8,@=@F<@<8@,,3*8@*3,7=CC<CC<9<,7FF,<CCGA<EFGEDECCFGG*1<C7*:*?7F?CG*;8F6+0+<C*<8577*A86ACE8E*9FF+<C>>@)):*+29*74CDD?*)222;)55>=
@M00200:205:000000000-AKKM3:1:1101:13538:20339 1:N:0:1
ATTGGGTATAAAGGGAGCGTAGGCGGATAGTTTAGTCAGAGGTGAAAGCCCAGGGCTCAACCTTGGAATTGCCTTTGATACTGGCTATCTTGAGTATGGAAGAGGTATGTGGAACTCCGAGTGTAGAGGTGAAATTCGTAGATATTCGGAAGAACACCAGTGGCGAAGGCGACATACTGGTCCATTACTGACGCTGAGGCTCGAAAGCGTGGGGAGCAAACAGGATTAGATACCCGTGTA
+
GGGGGGGGGGGGGGGGGGGGGGGGGGGGGGGGGGGGGGGGGGGGGGGGGGGGGGGGGGGGGGGGGGGGGGGGGGGGGGGGGGGGGGGGGGGGGGGGGGGGGGGGGGGGGGGGGGGGGGGGGGGGGGGGGGGGGGGGGGFGGGGGGGGGGGGGGGGGGEGGGGGGGGGGGGGGGGGGGGGGGFEGGGGGGGGGGGGGGFGGFFEEECDGGC7FFGFGE=FGF5*>?FFEFFFFEC@D55FG
@M00200:205:000000000-AKKM3:1:1101:25414:20414 1:N:0:1
ACTGGGTATAAAGGGAGCGTAGGCGGATAGTTTAGTCAGAGGTGAAAGCCCAGGGCTCAACCTTGGAATTGCCTTTGATACTGGCTATCTTGAGTATGGAAGAGGTATGTGGAACTCCGAGTGTAGAGGTGAAATTCGTAGATATTCGGAAGAACACCAGTGGCGAAGGCGACATACTGGTCCATTACTGACGCTGAGGCTCGAAAGCGTGGGGAGCAAACAGGATTAGATACCCTGGTA
+
GGGGGGFGGGGGGGGGGGGGGGGGGGGGGGGGGGGGGGGGGGGGGGGGGGGGGGGGGGGGGGGGGGGGGFGGDFGGGGGFFGGFGFGGGGCAEFGGGGGGGGGG@EFGFGGFGGGGGFGGGGGG;,EF8EFECFGGGGGGFGGCDFFCFGGCGGGG8:FFFGGD7:C+>8CGC>CCEGGGFFFGG,>,=9EG5***3>5?CF58DCC*/*=@FEDGEC*>*>6<;GG@FFEG22C=FFFF
@M00200:205:000000000-AKKM3:1:1101:16715:20493 1:N:0:1
ATTGGGTATAAAGCGCGAGTAGGTGGCCTGTTAAGTGGCGTGTGAAAGCTCACAGCTCAACTGTGAGAGGCCGCGCCAGACTGGCGGGCTTGAGGGTGGCAGAGGGTGATGGAATTCCCGGTGTAGCGGTGAAATGCGTAGATATCGGGAGGAACGCCAGTGGCGAAGGCGGTCACCTGGGCCATCCCTGACACTGATTCGCGAAAGCTGGGGGAGCGAACGGGATTAGATACCCGAGTA
+
GGGGGGGGGGGGGGGGGGGGGGGGGGGGGGGGGGGGGGGGCGGGGGGGGGGGGGGGGGGGGGGGGGGGGGGFGGGGGGGGGGGGGGGGGGGGGGGGGGGGDEGFGGDGGGGGDGGGGGGGGGGGFFGGGGGGGGGGGGGGGGGGFGGGGGGGGF,C>CEFFGGGGGGGGFGGGGGG?CFGGGGGGGGGG*00@FC6<<@?CCECEGDGGGGGGE57;EC8)9=C1>4)*82>CFFC>:5C
@M00200:205:000000000-AKKM3:1:1101:13432:20527 1:N:0:1
ACTGGGTATAAAGGGAGCGTAGGCGGATAGTTTAGTCAGAGGTGAAAGCCCAGGGCTCAACCTTGGAATTGCCTTTGATACTGGCTATCTTGAGTATGGAAGAGGTATGTGGAACTCCGAGTGTAGAGGTGAAATTCGTAGATATTCGGAAGAACACCAGTGGCGAAGGCGACATACTGGTCCATTACTGACGCTGAGGCTCGAAAGCGTGGGGAGCAAACAGGATTAGATACCCTTGTA
+
GGGGGGGGGGGGGGGGGGGGGGGGGGGGGGGGGGGGGGGGGGGGGGGGGGGGGGGGGGGGGGGGGGGGGGGGGGGGGGGGGGGGGGGGGGGGGGGGGGGGGGGGGGGGGGGGGGGGGGGGGGGGGGGGGGGGGGGGGGGGGGGGGGGGGGGGGGGGGGGGGGGGGGGGGGGGGGGGGGGFGGGGGGGGGGGGGGC>EGCFGGGGGDGGGGGGGGFDBGF?FGGFDGGFFFFGGGGFFFFG
@M00200:205:000000000-AKKM3:1:1101:8822:20535 1:N:0:1
ACTTTTTTTCCCTCTCTCTCCTTTTTTTTAATAAGTCTGATGTAAAAGGCAGTGGCTCAACCATTGTGTGCATTGGAAACTGATAGACTTGAGTGCAGTAGAGGAGAGTGGAATTCCATGTGTAGCGGTGAAATGCGTAGATATATGGAGGAACACCGGTGGCGAAAGCGGCTCTCTGGACTGTCACTGACACTGAGGCTCGAAAGCGTGGGTAGCAAAAAGGATTAGATAACATAGTA
+
;CF,,<C@CF<@CCF@FFFG6CCD@EFGG<6E6;<FGG<,FCFECEFEEGFGEFCCFGFFAGDEFGFFGGFCFFFGFGFFFFGGGGFGGFDGGFGGFGGGGCF<<FEEFEF99<,CFD?A?FAFF9CGFF?FFDFCCF?CCFG9ECEFFFEEF8A8F@FF>F,@BCCEC7:CEC@CFEF,6ECGCGEFFC6D?CDC?DDF>D9?8CFDCCGGC;5*8<8**/**;+87AAC+>8<7/;F
@M00200:205:000000000-AKKM3:1:1101:17353:20596 1:N:0:1
ATTGGGTATAAAGAGCTCGTAGGCGGTTTGTCGCGTCTGCTGTGAAATCCGGAGGCTCAACCTCCGGCCTGCAGTGGGTACGGGCAGACTAGAGTGCGGTAGGGGAGATTGGAATTCCTGGTGTAGCGGTGGAATGCGCAGATATCAGGAGGAACACCGATGGCGAAGGCAGATCTCTGGGCCGTAACTGACGCTGAGGAGCGAAAGGGTGGGGAGCAAACAGGATTAGATACCCCAGTAAG
+
GGGGGGGGGGGGGGGGGGGGGGGGGGGGGGGGGGGGGGGGGGGGGGGGGGGGGGGGGGGGGGGGGGGGGGGGGGGGGGGGGGGGGGGGGGGGGGGGGGGGGGGGGGGGGFGCGCAFFGGGGGGGGGGGGFGGFGGGGGGGGGGGGGGGGGGDCFGGGGEGGGGGGGGGGGGGGGGGGGGGGGGDCGEGGGEFGGGGGGGGGC5ECCDGGCEGGG@GFFGF<FGG36F4=?BGGDCGEEFGGA
@M00200:205:000000000-AKKM3:1:1101:21926:20614 1:N:0:1
ACTGGGTTTAAAGCGAGCGCAGGTGGTTTAATAAGTCTGATGTAAAAGGCAGTGGCTCAACCATTGTGTGCATTGGAAACTGTTAGACTTGAGTGCAGTAGAGGAGAGTGGAATTCCATGTGTAGCGGTGAAATGCGTAGATATATGGAGGAACACCGGTGGCGAAAGCGGCTCTCTGGACTGTAACTGACACTGAGGCTCGAAAGCGTGGGTAGCAAACAGGATTAGATACCCCAGTA
+
GGGDCGGGDFGGDGGGC:@7FFGDGGBDED<FD,C@CFEEG@EFAE<FGG<FGGGG?8DFDDCF<FFFGGGGGEFAEAFFFGFDEFAFCEFFGGGGFFFGCCFF=CCF<FFCEAEF:EGGFEGCFGGGGGFC<EFFGF@EC9FE;@FE?FFGFEGGDFGGGGFGGGGGEGDCC88D9DFAFFGFCDAFGGGAFFGFCFGFGDED*@>5/:EFF;;*==8/7***/;4786?CCEDDBFF
@M00200:205:000000000-AKKM3:1:1101:4323:20651 1:N:0:1
ATTGGGTTTAAAGGGAGCGTAGGCGGATAGTTTAGTCAGAGGTGAAAGCCCAGGGCTCAACCTTGGAATTGCCTTTGATACTGGCTATCTTGAGTATGGAAGAGGTATGTGGAACTCCGAGTGTAGAGGTGAAATTCGTAGATATTCGGAAGAACACCAGTGGCGACGGCGACATACTGGTCAATTACTGACGCTGAGGCTCGAAAGAGTGGGGAGCCAACAGGGTTAGATACCCTTGTA
+
GGGGGGGGGGGGGFGGGGGG7FEGGGGG@FGGEEFGFGGFGFGGGDFFGDFGGGEGGCFD8@FFGGG,CCFGGFGGGFGGGGGFGGGGGF9FFGGCGGDGFG8=CEGGGGGGGFG89ECGGGGFFGGGFG7ABG<FGGGFGDE<EFDFFE@FGCFGGGGGCGDCEEE:+>CCEEEFFFGFGG7>9DFGG7:EE5**=C**?FC*48)*=CFFGC38)/+3*/8*(2;2FFF7+<CCF49<
@M00200:205:000000000-AKKM3:1:1101:12122:20662 1:N:0:1
ATTGGGTTTAAAGGGAGCGTAGGCGGATAGTTTAGTCAGAGGTGAAAGCCCAGGGCTCAACCTTGGAATTGCCTTTGATACTGGCTATCTTGAGTATGGAAGAGGTATGTGGAACTCCGAGTGTAGAGGTGAAATTCGTAGATATTCGGAAGAACACCAGTGGCGAAGGCGACATACTGGTCCATTACTGACGCTGAGGCTCGAAAGCGTGGGGAGCAAACAGGATTAGATACCCGAGTA
+
GGGGGGGGGGGGGGGGGGGGGGGGGGGGGGGGGGGGGGGGGGGGGGGGGGGGGGGGGGGGGGGGGGGGGGGGGGGGGGGGGGGGGGGGGFGGGGGGGGGGGGGGGGGGGGGGGGGGGGGGGFGGGGGGGGGGGGCGGGGGGGGGGFGGGGGGGGFGGGGGGGGDGGGGGGGGGGGGGGGGGGGGGGGGGGGGGGDGGGG>FFGG?EGGGECFGGFGFGGG47FD?G7=FFFGGCFGEFFG
@M00200:205:000000000-AKKM3:1:1101:22389:20733 1:N:0:1
ATTGGGTGTAAAGCGAGCGCAGGTGGTTTAATAAGTCTGATGTAAAAGGCAGTGGCTCAACCATTGTGTGCATTGGAAACTGTTAGACTTGAGTGCAGTAGAGGAGAGTGGAATTCCATGTGTAGCGGTGAAATGCGTAGATATATGGAGGAACACCGGTGGCGAAAGCGGCTCTCTGGACTGTCACTGACACTGAGGCCCGAAAGCGTGGGTAGCAAACAGGATTAGATACCCTAGTA
+
GGGGGGGGGGGGGGGGGGGGGGGCFGGF@FGGGGGGGGGGGGGGGGGGGGGGGGGGGGGGGGGFGGGGGGGGGGGGGGGGGGGGGGGGGGGGGGGGGGFGGGGGFFFGGGGGFGGCGGGGGGGGGGGGGGGGGGGGGFCEGFFGFGFFFFGDGGGGGGDGGGGGECEE8CFGGGCFC,FFGFFGACGF7CFGG?>CFFF*494BE8CGGGDD@;BCFFFGGC8;3:786ACG7C9*;@A
@M00200:205:000000000-AKKM3:1:1101:13859:20795 1:N:0:1
ATTGGGTTTAAAGGGAGCGTAGGCGGATAGTTTAGTCAGAGGTGAAAGCCCAGGGCTCAACCTTGGAATTGCCTTTGATACTGGCTATCTTGAGTATGGAAGAGGTATGTGGAACTCCGAGTGTAGAGGTGAAATTCGTAGATATTCGGAAGAACACCAGTGGCGAAGGCGACATACTGGTCCATTACTGACGCTGAGGCTCGAAAGCGTGGGGAGCAAACAGGATTAGATACCCGCGTA
+
GGGGGGGGGGGGGGGGGGGGGGGGGGGGGGGGGGGGGGGGGGGGGGGGGGGGGGGGGGGGGGGGGGGGGGGGGGGGGGGGFGGGGGGGGGGGGGGGGGGGGGGGGGGGGGGGGGGGGCGDGGGGGGGGGGGGGGGGGGGGGGGGGGGGGGGGGGGGGGGGGGGGCE7CFGGGGGGGFFGGGGGGGGFFGFFGGGGGGGCGGGGGGGGGGGEFEGEGFGGECGGF?C>8AFFGFFGGFBFC
@M00200:205:000000000-AKKM3:1:1101:27062:20801 1:N:0:1
ATTGGGTTTAAAGGGAGCGTAGGCGGACATTTAAGTCAGGGGTGAAATCCCGGGGCTCAACCTCGGAATTGCCTTTGATACTGGGTGTCTTGAGTATGAGAGAGGTGTGTGGAACTCCGAGTGTAGAGGTGAAATTCGTAGATATTCGGAAGAACACCAGTGGCGAAGGCGACACACTGGCTCATTACTGACGCTGAGGCTCGAAAGCGTGGGGAGCAAACAGGATTAGATACCCCTGTA
+
GGGGGGGGGGGGGGGGGGGGGGGGGGGGGGGGGGGFGGGGGGGGGGGGGFGGGGGGGGGGGGGGGGGGGGGGGGGFGGGGGGGGDFGGGGGGGGGGGGGGGGGGGGGGGGGGGGGGGGGGGGGGGGGGGGGGGGGGGGGG?FGGFGGGGGGGGGGGGGGGGFFGGGGGGGGGGGGGGGG:CGFFG9EF7>FCE=*4:C***27CC*)9=EEGGCAC3C@CCF64:DC?F?<FGGD*)8?G
@M00200:205:000000000-AKKM3:1:1101:17607:20809 1:N:0:1
ATTGGGTTTAAAGGGAGCGTAGGCGGACATTTAAGTCAGGGGTGAAATCCCGGGGCTCAACCTCGGAATTGCCTTTGATACTGGGTGTCTTGAGTATGAGAGAGGTGTGTGGAACTCCGAGTGTAGAGGTGAAATTCGTAGATATTCGGAAGAACACCAGTGGCGAAGGCGACACACTGGCTCATTACTGACGCTGAGGCTCGAAAGCGTGGGGAGCAAACAGGATTAGATACCCGCGTA
+
E9FGGGFGGGGGGAG<,CCCGGGGGGCEGFG,EEFGGGG,@CFFGGGGG8F:++@FE7FGG<F=FEC=CFFGFFG<FCFFGAF8EFFFGGGGAFG9FG9EGF7FGFGGCFGGCE<FGG>:FGGGGG9EGFGGGGG<<FADGGGGGD9F@@FFDGGGGGGGGCFGGGG7FFGG5*B7CDCFG6CEFGFCCFGGGGGGGGGGCFEC8EDDGCGGGEDGFAEGFFGGBDFFFBA>9?E3)<:=
@M00200:205:000000000-AKKM3:1:1101:21843:20832 1:N:0:1
ATTGGGTTTAAAGCGAGCGCAGGCGGTTCTTTAAGTCTGATGTGAAAGCCCCCGGCTCAACCGGGGAGGGTCATTGGAAACTGGAGAACTTGAGTGCAGAAGAGGAGAGTGGAATTCCACGTGTAGCGGTGAAATGCGTAGATATGTGGAGGAACACCAGTGGCGAAGGCGACTCTCTGGTCTGTAACTGACGCTGAGGCTCGAAAGCGTGGGGAGCAAACAGGATTAGATACCCGCGTA
+
GGGGGGGGGGGGGGGGGGGGGGGGGGGGGGGGGEGGGGGGGGGGGGGGGGGGGGGGGGGGGGGGGGGGGGGGGGGGGGGGGGGGGGGGGGGGGGGGGGGGGGGGGGGGGGGGGGGGGGGGGGGGGGGGGGGGGGGGGGGGGGGGGGGGGGGGGGGGGGGGGGGGGGGGGGDEGG8CFFGGGGGGEFGGGGGGGGCCGGDEF4EE8C);CEEGGGFCEG6<498F?GGF?F):ACEC@FFG
@M00200:205:000000000-AKKM3:1:1101:17527:20835 1:N:0:1
ACTGGGTGTAAAGGGAGCGTAGGCGGATAGTTTAGTCAGAGGTGAAAGCCCAGGGCTCAACCTTGGAATTGCCTTTGATACTGGCTATCTTGAGTATGGAAGAGGTATGTGGAACTCCGAGTGTAGAGGTGAAATTCGTAGATATTCGGAAGAACACCAGTGGCGAAGGCGACATACTGGTCCATTACTGACGCTGAGGCTCGAAAGCGTGGGGAGCAAACAGGATTAGATACCCGAGTA
+
GGGGGGGGGGGGGGGGGGGGGGGGGGFGCDEFGGGGGGGGGGGGGGGGGGGGGFGGGGFGGGG9FGGAFGGGGGGGGGGGGGGGGGGGGGGGGGGGGGGGGGGGGGGGDGGGGGDGGFFGGGGGGGCGGGGGGGGCFGGGGGGGGDDFGECFGGGGGFDGGGDGCEGGGFGGEC@FGGGGGGFCECBFGDFGGGGG>FGGGGGCDGGGGEGDGGE5AC:0CFCC?FG@FFEGFGGDFFFG
@M00200:205:000000000-AKKM3:1:1101:13804:20927 1:N:0:1
ATTGGGTGTAAAGGGCGCGTAGGCGGCCGATTAAGTCGGGGGTGAAAGCCTGTGGCTCAACCACAGAATTGCCTTCGATACTGGTTGGCTTGAGACCGGAAGAGGACAGCGGAACTGCGAGTGTAGAGGTGAAATTCGTAGATATTCGCAAGAACACCAGTGGCGAAGGCGGCTGTCTGGTCCGGTTCTGACGCTGAGGCGCGCAAGCGTGGGGAGCAAACAGGATTAGATACCCTAGTA
+
GGGGGGGGGGGGGGGGGGGGGGGGGGGGGGGGGGGGGGGGGGGGGGGGGGGGGGGGGGGGGGGGGGGGFGFDGGGGGGGGCGGGGGGGGGGGGGGGGGGDGCGGGGGGGGGEGGGGGGGGGGGGDFFFDGGGGGGGGGFGGFGGGGGGGEGGGGGGGGGGFG7EECEEFGGGDGGGCFG?CFEEEE>CFF07AEDGGGGFGCC*:C)>8=8CEGFGE58AFD848CFBFFA>7:<65)9?
@M00200:205:000000000-AKKM3:1:1101:26994:21028 1:N:0:1
ATTGGGTTTAAAGCGCACGTAGGCGGCTTTGTAAGTTAGAGGTGAAAGCCTGGAGCTCAACTCCAGAACTGCCTTTAAGACTGCATCGCTTGAATCCAGGAGAGGTGAGTGGAATTCCGAGTGTAGAGGTGAAATTCGTAGATATTCGGAAGAACACCAGTGGCGAAGGCGGCTCACTGGACTGGTATTGACGCTGAGGTGCGAAAGCGTGGGGAGCAAACAGGATTAGCTACCCGCGTA
+
GFFGGGGGFGFGGGGGDGFGGFGGEDFFEFGGGGEFFGGFGGGGGFDFGGGGFGGGGGGGGFFGGGGGGGGGGGGGGGGFFGGGGGGGGGGGGGGCGGCCFFGGGCFAFFGGGGGGFGF+>FGGFA,EFGDAFAFCFEFFFCAFFGGGFGGGGFACGGGCF9CE8FGFGC++@8EFGGGD,DEF,>DDFGCGE57C=8FG54*=EC348C7FC:>GBFFGGGCF?::<F)5:6;C<@BDG
@M00200:205:000000000-AKKM3:1:1101:21536:21036 1:N:0:1
ATTGGGTTTAAAGGGCGCGTAGGCGGCCTTGTAAGTTGGGGGTGAAAGCCCGTGGCTCAACCACGGAATTGCCTTCGATACTGCTTGGCTTGAGACCGGAAGAGGTGAGTGGAACTGCGAGTGTAGAGGTGAAATTCTTAGATATTCGCAAGAACACCAGTGGCGAAGGCGGCTCACTGGTCCGGATCTGACGCTGAGGCGCGAAAGCGTGGGGAGCAAACAGGATTAGATACCCGTGTA
+
FGGGGGGGGGGGGGGGGGGGGGGGGGGGGGGGGGGGGFG>7CFEGGGFGGGGGGGGGGGGGGCCEEGGGGGGGGGGGGGGGGGGGGGGGGGGGGCEGCG7FFGFFFGGGFGGGGGGGG++@FGGGGGGGGGGGFFGG,EEGGGGGFCFGGGGGDGAFGGGGFCEEGDGGGECGG7<EECFFGGD5CE8C@C@E57>5/CFED=EG5DDGGGCEG@3>5CCFGGGBFF<F44>FEF57>FF
@M00200:205:000000000-AKKM3:1:1101:24697:21121 1:N:0:1
ATTGGGCTTAAAGCGCGCGCAGGCGGTTTCTTAAGTCTGGTGTCTAAGTGCGGGGCTCAACCCCGTGACGCACTGGAAACTGGGAGACTTGAGTGCAGAAGAGGAGAGCGGAATTCCACGTGTAGCGGTGAAATGCGTAGAGATGTGGAGGAACACCAGTGGCGAAGGCGGCTCTCTGGACTGTAACTGACGCTGAGGCGCGAAAGCGTGGGGAGCAAACAGGATTAGATACCCTAGTA
+
GGGGGGGGGGGGGGGGGGGGFEGGGGGGGGGGGGGGGGGGGGGGGGGGGGGGGGEGGGGGGGGGGGGGGGGCFGGGFFGFGGGGGGCGGFFFGGGGGGGGGGGFGG?GGE7FGGGGGFGGFGGGGGGGEGG9EFAFGGGGCGGGGGGGDGCFGGGGGGGGGGGGGDGGGDGGGGDGGGGGGGGGFFFFFGCECE<=FGGEGGGG>?FGEGDGDC>C>FCFGGFGF**4@BA7F6E4.=B
@M00200:205:000000000-AKKM3:1:1101:13057:21179 1:N:0:1
ATTGGGTTTAAAGGGAGCGTAGGCGGATAGTTTAGTCAGAGGTGAAAGCCCAGGGCTCAACCTTGGAATTGCCTTTGATACTGGCTATCTTGAGTATGGAAGAGGTATGTGGAACTCCGAGTGTAGAGGTGAAATTCGTAGATATTCGGAAGAACACCAGTGGCGAAGGCGACATACTGGTCCATTACTGACGCTGAGGCTCGAACGCGTGGGGAGCAAACAGGATTAGATACCCGGGTA
+
GGGGGGGGGGGGGGGGGGGGGGGGGGGGGGGGGGGGGGGGGGGGGGGGGGGGGGGGGGGGGGGGGGGGGGGGGGGGGGGGGGGGGGGGGGGGGGGGGGGGGGGGGGGGGGGGGGGGGGGGGGGGGGGGGGGGGFGGGGGGGGGGGDGGGGGGGGGGGGGGGGFGGGGGGGGGGGGGGGGGGGGGGGGGFFFGGGGDGGGGGGGGG5?<EEEGEGFGFGFFFGGGFGG8FFCGGGG5)7>G
@M00200:205:000000000-AKKM3:1:1101:5359:21181 1:N:0:1
ATTGGGTTTAAAGGGCTCGTAGGCGGTTTGTCGCGTCGGGAGTGAAAACCAGGTGCTTAACACCTGGCTTGCTTTCGATACGGGCAGACTAGCGGTATTCAGGGGAGAACGGAATTCCTGGTGTAGCGGTGAAATGCGCAGCTATCCGGCGGAACACCGGTGGCGAAGGCGGTTCTCTGGGAATGACCTCACGCTGAGGCGCGAAAGTGTGGGGAGCGCACAGGATTACATACCCCAGTAAAAT
+
FACF8E@FEGEFG,=B6F:FC@;EFCEEFGE9:FCCFCCG::FFGGGGGEFF:CEFGG<?FFGG8F?F@<>D9ADDGGGFGG@+@C+4?,?,,6>BB+<A<5CCECE=BF@CE++:DFGGE=FD9,@+@>7+37<CF+@8F+>,@7>7C<7<FGG>FEC@*14CE7B<@;<*:/:+3<C+;@+;<CEG+*+2*:7:85**:55*8*1*+<:8E*57@*2:C32*(9*)*/)2+2<FDE:<>).)
@M00200:205:000000000-AKKM3:1:1101:9605:21252 1:N:0:1
ATTGGGTTTAAAGCGAGCGCAGGTGGTTTAATAAGTCTGATGTAAAAGGCAGTGGCTCAACCATTGTGTGCATTGGAAACTGTTAGACTTGAGTGCAGTATAGGAGAGTGGAATTCCATGTGTAGCGGTGAAATGCGTAGATATATGGAGGAACACCGGTGGCGAAAGCGGCTCTCTGGACTGTAACTGACACTGAGGCTCGAAAGCGCGGGTAGCAAACAGGATTATATACCCCGGTA
+
GGGFGGGGGFGGDF@CFFFGGGGGGFGGGGDFFED<FFGFGGG@@C@FGFEGFGGCFGGGGGEGFFFCEG9,C@FDE,C@CFFGAFCFFGGFCFGGGF<E,@FGE@,8EE<==ECEB,FFGCFFFGG7F=DAF?FFG:4464FDCF<<FGC76AAB+@+FG7AC7BCF>CCGGBF9@,<:DFC>CFGGGF66@?79,@*4:**:5:C4**=@F*=CF9+**2*73;D)+@C@9<4))0;
@M00200:205:000000000-AKKM3:1:1101:23345:21356 1:N:0:1
ATTGGGCTTAAAGGGAGCGTAGGCGGATAGTTTAGTCAGAGGTGAAAGCCCAGGGCTCAACCTTGGAATTGCCTTTGATACTGGCTATCTTGAGTATGGAAGAGGTATGTGGAACTCCGAGTGTAGAGGTGAAATTCGTAGATATTCGGAAGAACACCAGTGGCGAAGGCGACATACTGGTCCATTACTGACGCTGAGGCTCGAAAGCGTGGGGAGCAAACAGGATTAGATACCCTGGTA
+
GGGGGGGGGGGGGGGGGGGGGGGGGGGGGGFGGGGFAFGGGGGFGGGGGGGGGGGGGGGGGGGGGGGGGGGGGGGGGGGGGGGGGGGFFGGGGGGGGGGGGGGGGGGGGGGGGGGGGGGGGGGGGGGGGGGGGGGGGGGGGGGGGGGGGGGGGGGGGGGGGGGCEGGGGGGGGGGGGGCFGGGCE,EFGGGGGGGGGGGGGGEGFEDC=?EGE>3CEGCFG4*;?GGFF=EGFCFFFFFG
@M00200:205:000000000-AKKM3:1:1101:16345:21364 1:N:0:1
ATTGGGCATAAAGTGCGCGTAGGCGGCCGATTAAGTCGGGGGTGAAAGCCTGTGGCTCAACCACAGAATTGCCTTCGATACTGGTTGGCTTGAGACCGGAAGAGGACAGCGGAACTGCGAGTGTAGAGGTGAAATTCGTAGATATTCGCAAGAACACCAGTGGCGAAGGCGGCTGTCTGGTCCGGTTCTGACGCTGAGGCGCGAAAGCGTGGGGAGCAAACAGGATTAGATACCCTAGTA
+
GGGGGGGGGGGGGGGGGGGGGGGGGGGGFEFGGGFGGGGGGGGGGGGGGGGGGGGGGGGGGGGGGGGGGGGGGGGGGGGGGGGGEGGGGGGGGGGGGGGEGGGGGGGGGGGGGGGGGGGGGGGGGGGGGGGGGGGGGGGGGGGGGGGGDGGGGGGGGGGGGGFGGGGGGGGGCCGGGGG69<EGGE5CFGFCCGDGGGGGGGDGGEDFEGGGGG@GFCCFG<FF?DFFFFF7<:@D5>@G
@M00200:205:000000000-AKKM3:1:1101:23542:21493 1:N:0:1
ATTGGGTGTAAAGCGAGCGCAGGTGGTTTAATAAGTCTGATGTAAAAGGCAGTGGCTCAACCATTGTGTGCATTGGAAACTGTTAGACTTGAGTGCAGTAGAGGAGAGTGGAATTCCATGTGTAGCGGGGAAATGCGTAGATATATGGAGGAACACCGGTGGCGAAAGCGGGTCTCTGGAGTGTAACTGACAATGAGGCTCGAAAGAGTGGGTAGCAAACAGGATTAGAGACCCGTGTAAGATG
+
GGGGGGGGGGGGGFGEGCF>FGG,CFFFFGGFGGGG@9FGGGG6<CCCCFFGGGGDGGGGEE:FFGGGFEGGG,CCCFAF<EF,C@@,6CFFFGFGGFAGGD?F,BBFGGGDF9F,C<<C@FGCE@>F+CCFFFFAFG@C7,,5,3,AC3F:D<F8=6@@+@@B>F@B5>5**>BCFCEE,><,,;,,5:,:>,*,,,84=:5?CE5C@EGG@BB;3=C*;5**)2*)+*)*4*/*).0<:).)
@M00200:205:000000000-AKKM3:1:1101:12246:21495 1:N:0:1
ATTGGGCTTAAAGGGAGCGTAGGCCGGAGATTAAGCGTGTTGTGAAATGTAGACGCTCAACGTCTGCACTGCAGCGCGAACTGGTTTCCTTGAGTACGCACAAAGTGGGCGGAATTCGTGGTGTAGCGGTGAAATGCTTAGATATCACGAAGAACTCCGATTGCGAAGGCAGCTCACTGGAGCGCAACTGAAGCTGAAGCTAGAAAGTGCGGGTATCGAACAGGATTAGATACACGTGTAAGA
+
GGGGGGGGGGGGGGGGGGGGGGGGGGGGGGFGGGGGFFFFCGFGGGGGGGGGGGGGGGGGGGGGGGGGGGGGGGFGGGGGGGFGFGFGGGGGGFGGGGEFE>FBFFGGFGGGGGDFCFGGGGGGGGGGGFF7EFFGGGCECFFGFFGGGBEGBFFACGFFGEGCEGEGGEGGEGGGGGFEEF6CE>E5+;C<ECGFFEEGD+2<;>C:>EGGGGDF@>EGF7*/46>?F8:CC,+9>>FFF94
@M00200:205:000000000-AKKM3:1:1101:25870:21497 1:N:0:1
ATTGGGTGTAAAGGGAGCGTAGGCGGACATTTAAGTCAGGGGTGAAATCCCGGGGCTCAACCTCGGAATTGCCTTTGATACTGGGTGTCTTGAGTATGAGAGAGGTGTGTGGAACTCCGAGTGTAGAGGTGAAATTCGTAGATATTCGGAAGAACACCAGTGGCGAAGGCGACACACTGGCTCATTACTGACGCTGAGGCTCGAAAGCGTGGGGAGCAAACAGGATTAGATACCCCCGTAAGA
+
FGFGGGFGCGGGGGGGGGGGGGGGGGGEFGFGGFGFCDGGGGGGGGGGGGGGGGGGGFGGFGGGGGGCFCGGGGGGGGGGGGGGFFGG8FFGGGGGGFAFGGGGGGGEGE=FGGFGGGGEGFGFEFGGGG@DGGGFGGFDFGDCFGGGGGGGEFBFG>CFFGGGGGGGGGGGCEEGGGGG,48<FCFC,=EC*ADGGGGGG4ECCEGC?CEFGG5D>FECF>FC64>?F7)2@68*))7C36A
@M00200:205:000000000-AKKM3:1:1101:22547:21518 1:N:0:1
ACTGGGTGTAAAGGGCTCGTAGGCGGTTTGTCGCGTCGGGAGTGAAAACGCCGTGCTTAACACGGCGCTTGCTTTCGATACGGGCAGACTAGAGGTATGCAGGGGAGAACGGAATTCCTGGTGTAGCGGTGAAATGCGCAGATATCAGGAGGAACACCGGTGGCGAAGGCGGTTCTCTGGGCATTACCTGACGCTGAGGAGCGAAAGTGTGGGGAGCGAACAGGATTAGATACCCGGGTAAGA
+
GGGGGGGGFGGGGGGEGGGGGGGGEGGGGGGGGGGEEFGGGGCFFFGGCFFGGGGGGEGGDFFGGGGGGGFFGGD<FFGFGGGECFGGC<FFFAFGFGGFFFFGGGGGG8FFEF7D,><FFBF>BA<FFBFB>FFGFGDGEE@A9FFCFCFE>AFFF*<*<FEGGGECG*CE8CEGFFGGGFDF7CC+3:6+;C9:*C;+:*:ECCG2<CCCEG51.7*/)/;<(*:>40.030+1)0.19>9
@M00200:205:000000000-AKKM3:1:1101:14763:21600 1:N:0:1
ATTGGGTTTAAAGGGCGCGTAGGCGGTCTTTTAAGTCGGGGGTGAAAGCCTGTGGCTCAACCACAGAATTGCCTTCGATACTGGGAGACTTGAGACCGGAAGAGGACAGCGGAACTGCGAGTGTAGAGGTGAAATTCGTAGATATTCGCAAGAACACCAGTGGCGAAGGCGGCTGTCTGGTCCGGTTCTGACGCTGAGGCGCGAAAGCGGGGGGAGCAAACAGGATTAGATACCCTCGTAAGA
+
GGGGGGGGGGGGGGGGGGGGGGGGGGGGGGGGGGGGGGGGGGGGGGGFF8FFGGGGDFFF<FCFGGGGFGFEFGFGDDFGGDEFFGGGEFGGGGGGGEGGGGGGGGGDF<F>FEECC=CFC:@3=FDDFF@FFGCBCB:DFE;F9FFGGGGG<F>A>CCF<AF@1<::<4CC*=EF+?CF9+<:C:8*<:<+?*9*1;@*:):*:15*:*8?EE5<7CC@*78<,*0.98)2+,3*)8)5739
@M00200:205:000000000-AKKM3:1:1101:22251:21613 1:N:0:1
ATTGGGTTTAAAGGGAGCGTAGGCGGATAGTTTAGTTAGAGGTGAAAGCCCAGGGCTCAACCTTGGAATTGCCTTTGATACTGGCTATCTTGAGTATGGAAGAGGTATGTGGAACTCCGAGCGTAGAGGTGAAATTCGTAGATATTCGGAAGAACACCAGGGGCGAAGGCGACATACTGGGACATTAATGACGCTGAGGCTCGAAAGCGTGGGGAGCAAAAAGGATTAGATACCACAGTAAGA
+
GAF<FA8C-CFCCC@FEE:66CCGGDC@CCC<CEFC,CCEF8F6ECFGA,F@CCF@C,@@FADFEFGGF8@@6E@FFGC9F<FDFFGGAAF9?E,9CFACC<4C<EE?F,CFG<FEGCCCF+44@+4AE54?FA,,CF=D74<,,CEFCGE=,3B<,87:+@F+4+8><BBC58ECE9;:,4:8,6,,2+,5/=*7/B=*,2:**/3*/*=EDBBG)*;?**25(*:59F2>9,+2).*+:4)
@M00200:205:000000000-AKKM3:1:1101:13875:21661 1:N:0:1
ACTGGGCGTAAAGCGCGCGCAGGCGGTTTCTTAAGTCTGGTGTCTAAGTGCGGGGCTCAACCCCGTGACGCACTGGAAACTGGGAGACTTGAGTGCAGAAGAGGAGAGCGGAATTCCACGTGTAGCGGGGAAATGCGTAGAGATGTGGAGGAACAACAGTGGCGAAGGCGGCTATCTGGACTGTAACGGACGCTGAGGCGCGAAAGCGAGGGGAGGAAACAGGATTAGATAGGGGAGTAAGATG
+
GGGGGGGGGGGGGGGGGGGGGGGEGGDEGGGGGGGFGGGGGGFECFGGFFCFGGGCB@EG8E@CFBFFFG7FCCFFFFF8AFGGGGECC<ECFEF,BF<FDAFFFEEE+CE=>+,,,:3@+@8>F9BC*>:<C,D,C*<:<CC,?@CFBFEC<,8,2<<,?C:B8CEE*=>*:*++3<@9*+;CF@0*:/:?559=FG*:*9/8/**>*2?CE8@)06<8778*)*25/*6*+,2/7)/+:6))
@M00200:205:000000000-AKKM3:1:1101:13225:21676 1:N:0:1
ATTGGGTTTAAAGCGCGCGTAGGTGGCTTGATAAGCCGGTTGTGAAAGCCCCGGGCTCAACCTGGGAACGGCATCCGGAACTGTCAAGCTAGAGTGCAGGAGAGGAAGGTAGAATTCCCGGTGTAGCGGTGAAATGCGTAGAGATCGGGAGGAATACCAGTGGCGAAGGCGGCATTCTGGACTGACACTGACACTGAGGTGCGAAAGCGTGGGTAGCAAACAGGATTAGATACCCCTGTA
+
GGGGGGGGGGGGGGGGGGGGGGGGGGGGGGGGGGGGGGGGGGGGGGGGGGGGGGGGGGGGGGGGGGGFGGGGGGFGEGGGCDFGGGGGGFFFGGGFFFGGGGGGGFGGG<E=FFFFGGFFEFG7FGGGGGGGFGFGGFGBFFFFCEFGGGGDECFDFGGGCFG@>FGG7CCGG*4CC9FFGGFGFGG+7CF<FG4CFCFEEFEC>EDGGGCEG?8C/3<8CCF5<428FF<:CC09)7<?
@M00200:205:000000000-AKKM3:1:1101:25237:21765 1:N:0:1
ATTGGGTATAAAGGGCTCGTAGGCGGTTTGTCGCGTCGGGAGTGAAAACGCCGTGCTTAACACGGCGCTTGCTTCCGATACGGGCAGACTAGAGGTATTCAGGGGAGAACGGAATTCCTGGTGTAGCGGTGAAATGCGCAGATATCAGGAGGAACACCGGTGGCGAAGGCGGTTCTCTGGGAATGACCTGACGCTGAGGAGCGAAAGTGTGGGGAGCGAACAGGATTAGATACCCCAGTAAGA
+
GGGGGGGGGGGGGGGGGGGGGGGGGGGGGGGGGGEFGGGGGGGGGGGF@FFGGGGGGGGGGGGGGGGGGGGGGGGFGGGGGFFGEGGGGGGGGGGGGGGGGGGGGGGGEDCFGGGGGGGGGGGGEF,FFFFFGG;CFG@EEEGGG,D;FFGGGGGGGGGG<FCEE@CEG8CGG5;9+<CGG>CEFGGDCFFCCC*:**;AE7CE>EDFC<EEGG5>@GEE)1CDB673F*.:CCEG5>)<><)
@M00200:205:000000000-AKKM3:1:1101:22102:21782 1:N:0:1
ATTGGGCTTAAAGGGAGCGTAGGCGGATAGTTTAGTCAGAGGTGAAAGCCCAGGGCTCAACCTTGGAATTGCCTTTGATACTGGCTATCTTGAGTATGGAAGAGGTATGTGGAACTCCGAGTGTAGAGGTGAAATTCGTAGATATTCGGAAGAACACCAGTGGCGAAGGCGACATACTGGTCCATTACTGACGCTGAGGCTCGAAAGCGTGGGGAGCAAACAGGATTAGATACCCTTGTA
+
GGGGGGGGGGGGGGGGGGGGGGGGGGGGGGGGGGGGGGGGGGGGGGGGFFGCFGGGGGGGGFGGGGGGGGGGGGGGGGDFCFGGGGGGGFGGGGGGGGGGGGGGGFFGGGGGGGFGGGFGGBF<=FEGGGGFGF,<<BFFCEFGF4AFFECFGGGG8FFFADD+==CFGGCCC>CE?D@DF,<B;BE9EGGCEG5CCCF57CGGGEGFC*=<F:>DEFFFFGEG@6;<AFE7CFFC4511
@M00200:205:000000000-AKKM3:1:1101:8001:21809 1:N:0:1
ATTGGGTGTAAAGGGAGCGTAGGCGGATAGTTTAGTCAGAGGTGAAAGCCCAGGGCTCAACCTTGGAATTGCCTTTGATACTGGCTATCTTGAGTATGGAAGAGGTATGTGGAACTCCGAGTGTAGAGGTGAAATTCGTAGATATTCGGAAGAACACCAGTGGCGAAGGCGACATACTGGTCCATTACTGACGCTGAGGCTCGAAAGCGTGGGGAGCAAACAGGATTAGATACCCGAGTA
+
GGGGGGGFFGGGGGGGGGGGGGGGGGGGGGGGGFGGGGGGGGGGGGGGGGGGGGGGGGGGGGGGGGGGGGGGGGGGGGGGGGGGGGGGGGGGGGGGGGGGGGGGGGGGGGGGFGGGGGGGGGGGGCFGGGGAEGFAF=FFFGGDGF<AFGGGGFDEGGGGFGGEGGGGGFGGGGGC95@BFGGGGGGGGFGGEGGEGGGGGGGGGGGG5EEC7>>DAGGGFFC:(*279+);EFFG)::C
@M00200:205:000000000-AKKM3:1:1101:14917:21940 1:N:0:1
ATTGGGTATAAAGGGCTCGTAGGCGGTTTGTCGCGTCGGGAGTGAAAACCAGGTGCTTAACACCTGGCTTGCTTTCGATACGGGCAGACTGGAGGTATGCAGGGGAGAACGGAATTCCTGGTGTAGCGGTGAAATGCGCAGATATCAGGAGGAACACCGGTGGCGAAGGCGGTTCTCTGGGCATTACCTGACGCTGAGGAGCGAAAGTGTGGGGAGCGAACAGGATTAGATACCCGAGTA
+
GGGGGGGGGGGGGGGGGGGGGGGGGGGGGGGGGGGGGGGGGGGGGGGGGGGGGGGGGGGGGGGGGGGGGGGGGGGGGGGGGGGGGGGGGGGGGDGGGGGGGGGGGGGGGGGGGGGGGGGGGGGGGGFGGGGGGGGGGGGGGGFGGFGGGGGGGGGGGGGGGGGGGGEGGDGGEGGGGFGGGGGGGGGGGGFGGGDGDFGGGGGGGGDDGCFEGG>DEGEEGGGGFGG2=757C<CD@D)7
@M00200:205:000000000-AKKM3:1:1101:24465:22028 1:N:0:1
ATTGGGTATAAAGGGAGCGTAGGCGGATAGTTTAGTCAGAGGTGAAAGCCCAGGGCTCAACCTTGGAATTGCCTTTGATACTGGCTATCTTGAGTATGGAAGAGGTATGTGGAACTCCGAGTGTAGAGGTGAAATTCGTAGATATTCGGAAGAACACCAGTGGCGAAGGCGACATACTGGTCCATTACTGACGCTGAGGCTCGAAAGCGTGGGGAGCAAACAGGATTAGATACCCCCGTA
+
GGGGGGGGGGGGGGGGGGGGGGGGGGGGGGGGGGGGGGGGGGGGGGGGGGGGGGGGGGGGGGGGGGGGGGGGGGGGGGGGGGGFGGGGGGGGGGGFGGFGGGGGGGGGGGGGDEFGGGGEGGGGGGGCFGFFGGGGGFGGGGGGGGFGFGEGGGFGCCFGGGGGGGGGGGGGGGGGGGAFGFFGGGFGGGGCGDGGGGGGGFEDGE<FDGGDCEF:5:8@D5?C?GGFA=<7<F@C5)0C
@M00200:205:000000000-AKKM3:1:1101:22279:22078 1:N:0:1
ACTGGGTTTAAAGGGCTCGTAGGCGGTTTGTCGCGTCGGGAGTGAAAACGCCGTGCTTAACACGGCGCTTGCTTTCGATACGGGCAGACTAGAGGTATGCAGGGGAGAACGGAATTCCTGGTGTAGCGGTGAAATGCGCAGATATCAGGAGGAACACCGGTGGCGAAGGCGGTTCTCTGGGCATTACCTGACGCTGAGGAGCGAAAGTGTGGGGAGCGAACAGGATTAGATACCCTGGTAAG
+
GGGGGGGGGGGGGGGGGGGGGGGGGGGGGGGGGGGGGGGGFGGGGGGGGGGGGGGGGGGGFFGGGGGGGGGGGGGFGGGGGGGGGGGG?FGFFFGGGGGGGGGGGGGGGGGGGCFGCDDFGGGGG>FFGCGGGGGGGGGGGGFFGCGGFFEGGGGFFGFE7FEFGEEGGFGG55B<?EGGGGCCD@9AEFFCEE5CCGFFGFCCC*72A3<EGGFGFGG897FG?4C268<7+3<*7F4<04
@M00200:205:000000000-AKKM3:1:1101:7274:22174 1:N:0:1
ATTGGGCATAAAGCGAGCGCAGGTGGTTTAATAAGTCTGATGTAAAAGGCAGTGGCTCAACCATTGTGTGCATTGGAAACTGTTAGACTTGAGTGCAGTAGAGGAGAGTGGAATTCCATGTGTAGCGGTGAAATGCGTAGATATATGGAGGAACACCGGTGGCGAAAGCGGCTCTATGGACTGTCACTGACACTGAGGGTCGAAAGCGTGGGTAGCAAACAGGATTAGATACCCCCGTAAGAT
+
GEGGGGGGGGGGGGGGGGGGGGGGGGGGGGGGGGGGGGGGGGGGGGGGGGGGEGGGGGGGGGGGGGGGGGGGGCAFGGGGEGGGGGGCFGFEFGGGGGFGAFFGFGGGGGFCFGFEGGFDFDEFACFGFEGGGAFFG7:@=EFCCFGFE@FDGF8<FFCCCGFGGEECDEG:>+,,7E73@EFGFB;E7*,44@*,,3**4/;D:EF4;5@C<982BEF5CFFC.:F8A7)+5>:108)1*.)
@M00200:205:000000000-AKKM3:1:1101:14504:22182 1:N:0:1
ACTGGGCTTAAAGGGAGCGTAGGCGGATAGTTTAGTCAGAGGTGAAAGCCCAGGGCTCAACCTCGGAATTGCCTTTGATACTGGGTGTCTTGAGTATGAGAGAGGTGTGTGGAACTCCGAGTGTAGAGGTGAAATTCGTAGATATTCGGAAGAACACCAGTGGCGAAGGCGACACACTGGCTCATTACTGACGCTGAGGCTCGAAAGCGTGGGGAGCAAACAGGATTAGATACCCGGGTA
+
GGGGGGGGGGGGGGGGGGGGGGGFGGGGGGGGGGGGGGGGGGFGGGGGGFGFGGGGGGGGGFFGFGGGGGGFGGGGGGGGGFGGGGGGGGGGGGDGGGGGGGGGGGGDCEGGGGGF9FFEE+FEFGDGGGCFG<<<ABFFFGGGFA?FFGGGGGFFFEFG>FFEDFGDEGGGGE>DC6C:F>FFGGFF7ECEGEGDEFFFGGGGGGG*==BCFGDD)*BEGCF7;*17=FFGF<@D7BEE
@M00200:205:000000000-AKKM3:1:1101:10521:22203 1:N:0:1
ATTGGGCTTAAAGGGAGCGTAGGCGGATAGTTTAGTCAGAGGTGAAAGCCCAGGGCTCAACCTTGGAATTGCCTTTGATACTGGCTATCTTGAGTATGGAAGAGGTATGTGGAACTCCGAGTGTAGAGGTGAAATTCGTAGATATTCGGAAGAACACCAGTGGCGAAGGCGACATACTGGTCCATTACTGACGCTGAGGCTCGAAAGCGTGGGGAGCAAACAGGATTAGATACCCTTGTA
+
GCFGGGGGGGGGGGGGGGGGGGGGGG7FGGDFGGGGFGGGGGGGGGGGGGGGGGGGGGGGGGFGGGGGGGGGGGGGGGGGGGGFGFGGGGGGGGCFAEFDCGGGGGGGGGGGGGGGGFED7BFFG9FGGGGGGGGGGGGF@FCFGFFGGEFGGGGGGGFGGGGGE=CF@D:B@CEFFGGFGF,>,3>EGF7:>EC5EC5>59**4;DF*4BBF*)28CF659EFDF+7*3);9?CFAAF+
@M00200:205:000000000-AKKM3:1:1101:20261:22207 1:N:0:1
ATTGGGTTTAAAGGGCTCGTAGGCGGTTTGTCGCGTCGGGAGTGAAAACCAGGTGCTTAACACCTGGCTTGCTTTCGATACGGGCAGACTAGAGGTATGCAGGGGAGAACGGAATTCCTGGTGTAGCGGTGAAATGCGCAGATATCAGGAGGAACACCGGTGGCGAAGGCGGTTCTCTGGGCATGACCTGACGCTGAGGAGCGAAAGTGTGGGGGACGAACAGGATTAGATACCCGAGTAAGA
+
GGGGGGGGGGGGGGGGGGGGGGGGGGGGGGGGGGGGGGGGGGGGGGGGFGGGGGGGGGGGGGGGGGGGGGGGGGGGGGGGGGGGGGGGGGGGGGGGGFGFGFGGGGGGGGGCFF+BFFCEGFGGCFGGGGEFGGGGAFGGGDFGGGGGGGEGEG:EFGFGFFGFEEC7F@FGEGGGGGFGDEFFGFGGGGGFGEDG8CC<E*:8?ED>F+AEGG)))28:));<6CC?69)*+3+97BFFFF<
@M00200:205:000000000-AKKM3:1:1101:6581:22250 1:N:0:1
ATTGGGTTTAAAGGGCTCGTAGGCGGTTTGTCGCGTCGGGAGTGAAAACCAGGTGCTTAACACCTGGCTTGCTTTCGATACGGGCAGACTGGAGGTATGCAGGGGAGAACGGAATTCCTGGTGTAGCGGTGAAATGCGCAGCTATCAGGAGGAACACCGGTGGCGAAGGCGGTTCTCTGGGCATTACCTGACGCTGAGGAGCGAAAGTGTGGGGAGCGAACCGGATTAGATACCCTCGTA
+
GGGGGGGGGGGGGGGDFGGGGGGGGGEGG;F9@FGFGCGD7FEDCFE<EFEGGFGFGGGGGGE?DEFCFGGGGCG<FFCFGGGD+CGCGGFGGGC:FAF9FECGGGGGF<@FGGDFGGGGGGGGGGGGGGFGGGGGGGC@++@F9DFEGGGGGG@BGBFEGEGGC<EGGGGGEDCCFGFGCCFGGG99CGGGG5DGG>F6CCEDEGD7<:CEGEFDDGGGD)*92><?FFFFGFGC37FE
@M00200:205:000000000-AKKM3:1:1101:6851:22363 1:N:0:1
ATTGGGTTTAAAGCGAGCGCAGGTGGTTTAATAAGTCTGATGTAAAAGGCAGTGGCTCAACCATTGTGTGCATTGGAAACTGTTAGACTTGAGTGCAGTAGAGGAGAGTGGAATTCCATGTGTAGCGGTGAAATGCGTAGATATATGGAGGAACACCGGTGGCGAAAGCGGCTCTCTGGACTGTAACTGACACTGAGGCTCGAAAGCGTGGGTAGCAAACAGGATTAGATACCCCAGTC
+
DEFGEF;FEGFGGGGGGGE:FGGGGGGGGGGGGFGGDGGGGGGGCFFFDGG@@FFE,6,:CEEGFG<CFECFGFCF<@FEAEFCC@CFG9EFF<C99CE<F<F=<FG@FFF,CF8F<EFGFGGD;<F7CE+,,C<<C8@@FFGCFGGGAFCFFGGGE7CCEGGGD@BCECCECCE,@CFFFFC@FAF@9;EFGGCGG5=,;7C8>4C)**4<FC>FF<,/8F8F81;@A7);+8:/.2*
@M00200:205:000000000-AKKM3:1:1101:18806:22370 1:N:0:1
ATTGGGTGTAAAGGGAGCGTAGGCGGATAGTTTAGTCAGAGGTGAAAGCCCAGGGCTCAACCTTGGAATTGCCTTTGATACTGGCTATCTTGAGTATGGAAGAGGTATGTGGAACTCCGAGTGTAGAGGTGAAATTCGTAGATATTCGGAAGAACACCAGTGGCGAAGGCGACATACTGGTCCATTACTGACGCTGAGGCTCGAAAGCGTGGGGAGCAAACAGAATTAGATACCCCAGTA
+
GGGGGGGGGGGGGGGGGGGGGGGGGGGGGGGGGGGGGGGGGGGGGGGGGGGGGGGGGGGGGGGGGGGFGGGGGGGGGGGGGGGGGGGGGGGGGGGGGGGGGGGGGGGGGGGGGGGGGGGGGGGGGGGGGGGGGGGGGGGGGGGGGGGGGGGGGGGGGGGGGGGGGGDEGG7CEGEFGEGGCFFFGFGGFFGECCD5EGFF5?GGGGGGGGGDG5=DBFGF<CC*/@@>FF?CF>CCAEFC
@M00200:205:000000000-AKKM3:1:1101:17915:22370 1:N:0:1
ATTGGGTATAAAGGGCTCGTAGGCGGTTTGTCGCGTCGGGAGTGAAAACGCCGTGCTTAACACGGCGCTTGCTTCCGATACGGGCAGACTAGAGGTATTCAGGGGAGAACGGAATTCCTGGTGTAGCGGTGAAATGCGCAGATATCAGGAGGAACACCGGTGGCGAAGGCGGTTCTCTGGGAATGACCTGACGCTGAGGAGCGAAAGTGTGGGGAGCGAACAGGATTAGATACCCTTGTA
+
GGGGGGGGGGGGGGGGGGGGGGGGGGGGGGGGGGGGGGGGGGGGGGGGGGGGGGGGGGGGGGGGGGGGGGGGGGGGGGGGGGGGGGGGGGGGGGGGGGGGGGGGGGGGGGGGGGGGGGGGGFGGGGFGGGGGGGFGGGGGFFGGGGGGGGGGGF:FFEGGEGGFCCECGFGEG8@EEFGGGFGGGGG+:<ECEGDG:CFCCCE>E?DFFEGEGG395CECDDFG<4>)*94C<<+75FFF
@M00200:205:000000000-AKKM3:1:1101:24605:22414 1:N:0:1
ATTGGGTGTAAAGGGAGCGTAGGCGGACATTTAAGTCAGGGGTGAAATCCCGGGGCTCAACCTCGGAATTGCCTTTGATACTGGGTGTCTTGAGTATGAGAGAGGTGTGTGGAACTCCGAGTGTAGAGGTGAAATTCGTAGATATTCGGAAGAACACCAGTGGCGAAGGCGACACACTGGCTCATTACTGACGCTGAGGCTCGAAAGCGTGGGGAGCAAACAGGATTAGATACCCTCGTA
+
GGGFGGFFFFFDGGGGCECFG7FCEEEFFGFGGFEGEGE@8@@CF@GCEFGD:CEEGGGE8CFFFCFGDFGGGG<EGGGGEC<,,CFFGGGFEFAEEFGGGFG=FED?FEE:FGGGGGGCGFG,4CFAEFGGFF9FAFF>C7F9FFG?FG:EFGF8D:FCDCEE:CEFC7*@C>BCEFGFC,>BC@C,C7<,:585EECF5CGGGEDFE**4*:)/)*2AFFFC?F:?F=:FGGG*.7@*
@M00200:205:000000000-AKKM3:1:1101:11900:22431 1:N:0:1
ACTGGGCTTAAAGCGAGCGCAGGTGGTTTAATAAGTCTGATGTAAAAGGCAGTGGCTCAACCATTGTGTGCATTGGAAACTGTTAGACTTGAGTGCAGTAGAGGAGAGTGGAATTCAATGTGTAGCGGTGAAATGCGTAGATATATGGAGGAACACCGGTGGCGAAAGCGGCTCTCTGGACTGTAACTGACACTGAGGCTCGAAAGCGTGGGTAGCAAACAGGATTAGATAACCCAGTAAGAT
+
GGGGGFGGGGGGGGGGGGGGGGGGGGGGGGGGGFFGGGGGGGGGGGGGGGGGGGGGGGGGGGGGGGGGGGGGGGGGGCGGGGGGGGGGGGGGGGGGGGGGGGG8DFGGGGGGGGGG,FEGGGGEGFGGFGGGFGFGG:FEFGGFGFGFFGGGGBFBFFGEGDGGGGEDEGCC6CC@EG7>D9FFFFDFGGGGDGFGGGGGGDG8CEG:EEC@FGEFF=E;FC;<@FC@FAC+428CFFFC+7?
@M00200:205:000000000-AKKM3:1:1101:11290:22538 1:N:0:1
ATTGGGTGTAAAGGGAGCGTAGGCGGATAGTTTAGTCAGAGGTGAAAGCCCAGGGCTCAACCTTGGAATTGCCTTTGATACTGGCTATCTTGAGTATGGAAGAGGTATGTGGAACTCCGAGTGTAGAGGTGAAATTCGTAGATATTCGGAAGAACACCAGTGGCGAAGGCGACATACTGGTCCATTACTGACGCTGAGGCTCGAAAGCGTGGGGAGCAAACAGGATTAGATACCCTAGTG
+
GGGGGGGGGGGGGGGGGGGGGGGGGGGGGGGGGGGGGGGGGGGGGGGGGGGGGGGGGGGGGGGGGGGGGGGGGGGGGGGGCGGGGGGGGFFGGGGFFGGGGGGGGGGGGGGGGGGGGGEEGGG<FFFGGGGGGACFGGGGGGGEGGGGGCFGDEFDECCFFGGGGGEB@DCEDEGDGEDGF,DBFFGGGGGGE>C*18:19?EEG5CDEGDGGC>GFGFGCF?C;GG<F=?FG?EG44+4
@M00200:205:000000000-AKKM3:1:1101:7472:22542 1:N:0:1
ACTGGGTTTAAAGGGAGCGTAGGCGGATAGTTTAGTCAGAGGTGAAAGCCCAGGGCTCAACCTTGGAATTGCCTTTGATACTGGCTATCTTGAGTATGGAAGAGGTATGTGGAACTCCGAGTGTAGAGGTGAAATTCGTAGATATTCGGAAGAACACCAGTGGCGAAGGCGACATACTGGTCCATTACTGACGCTGAGGCTCGAAAGCGTGGGGCGCAAACAGGATTAGATACCCTAGTA
+
GGGGGGFCGGGFGGGGGGGGGGDGGGDC@FGGGGGGGGGGGGGGGGFGGF@EGFEGGGGGGGGGF8FGGGGGGCFGGGGGGGGGGGGGGGGGGGGFFG89,FGGG<ECGGGGGGCFGE:CEGGGGGGGGFGGGGG9FFGGFGGGGGGGG+FFGGGG8FFFFF?DEFGEGG7CG8CAEFGF9ECFFACFGGGGG5;EG>>59FGGGGD*4/BF>*))=CGDFGFGDGGFFFFFGFC6?F/?
@M00200:205:000000000-AKKM3:1:1101:14787:22555 1:N:0:1
ATTGGGTATAAAGGGAGCGTAGGCGGATAGTTTAGTCAGAGGTGAAAGCCCAGGGCTCAACTCTGGAATTGCCTTTGATACTGGCTATCTTGAGTATGGAAGAGGTATGTGGAACTTCGAGTGTAGAGGTGAAATTCGTAGATATTGGGAAGAACACCAGTGGCGACGGCGACATACTGGTCCATTCCTGACGCTGAGGCTCGAAAGCGTGGGGAGCCACCAGGATTCGATACCCTTGTA
+
@CEFGGEACCDFGG7-BFEFG:FCCB++8CFFFGFGGCF<FGFFGGG9E<<<,CCFGC@<F,,CFG,<EFECFGGD<E@CEFDCF8<F@FGGC=C,CE<<FECF,C?BFC,C,F,B<@CD8?DFF,,CFABFC5C,C+EEGBE,E,,5,,48<E=<EEGD<D,BC++@:C++45*,6>9,7,5,@;,,<+@8E>D5CDFGF>EGF*);/4=@FG>C>:E0*>5*36F):17<EFFF?4*3
@M00200:205:000000000-AKKM3:1:1101:18874:22785 1:N:0:1
ATTGGGTTTAAAGGGAGCGTAGGCGGATAGTTTAGTCAGAGGTGAAAGCCCAGGGCTCAACCTTGGAATTGCCTTTGATACTGGCTATCTTGAGTATGGAAGAGGTATGTGGAACTCCGAGTGTAGAGGTGAAATTCGTAGATATTCGGAAGAACACCAGTGGCGAAGGCGACATACTGGTCCATTACTGACGCTGAGGCTCGAAAGCGTGGGGAGCAAACAGGATTAGATACCCTAGTA
+
GGGGGGGGGGGGGGGGGGGGGGGGGGGGGGGGGGGGGGGGGGGGGGGGGGGGGGGGGGGGGGGGGGGGGGGGGGGGGGGGGGGGGGGGGGGGGGGGGGGGGGGGGGGGGGGGGGGGGGGGGGGGGGFGGGG,FFGGGGFDGGGGFGGGGGGGGGFFGGGGFGGGGGGGGGGGGGGGGGG,@EEGGGDGCGGGGGGCEFFG>*:CFEGGDCEEFGEGFFGFFFFC6FCE66?DFFF45.:C
@M00200:205:000000000-AKKM3:1:1101:16324:22785 1:N:0:1
ACTGGGTTTAAAGGGCTCGTAGGCGGTTTGTCGCGTCGGGAGTGAAAACCAGGTGCTTAACACCTGGCTTGCTTCCGATACGGGCAGACTAGAGGTATTCAGGGGAGAACGGAATTCCTGGTGTAGCGGTGAAATGCGCAGATATCAGGAGGAAAACCGGTGGCGCAGGCGGTTCTCTGGGACTATCATGCCGCTGAGGAGCGAAAGTGTGGGGTACGAACAGGCTTACAAACCATAGTA
+
9CFGGGFEGGFGCGGGGGGGDFCFGDFGGGG9CGGGGGGGCCFGFGFFFEGGCG8FF9FGGG8:ECFGFCEFGGGGG7FCCGG::FFFGFFF<9EFGGEEFBFG7@:BF,>F@C<<CG9CDFB<,,B:EGCDFEDF9F>C++333@9;7>F**,,,@:B@>*>F****=:*:1**+BCFFFF*3?FG+A7+>8EDGGGG6*5C8C5/2@E9E>8)*)12*)9:<(*2))0)2;8***)0+
@M00200:205:000000000-AKKM3:1:1101:12039:22918 1:N:0:1
ATTGGGCTTAAAGGGTTCGTAGGCGGTGCGGCAAGTCGGGCGTGAAATCTCTGGGCTCAACTCAGAGACTGCTTCCGAAACTGCCGTGCTTGAGTGCGGGAGAGGCGAGTGGAATTACAGGTGTAGCGGTGAAATGCGTAGATATCTGTAGGAACACCCGTGGCGAAGGCGGCTCGCTGGACCGCAACTGACGCTGAGGAACGAAAGCTAGGGGAGCAAACAGGATTAGATACCCCTGTA
+
GGGGGGGGGGGGGGGGGGGGGGGGGGGEGGGGGGGGGGGGGGGGCGGGGGGGGGGGGGGGGGGGGGGGGGGGGGGGGGGGGGGGGDGGGGGGGGGGGGGGGGGGGGGGGGGGCFGFGGGGGGGGC<FGGGGGGGGGGGGGDGGGGGGGGGGFGGGGGGGGGGGGGGGGGGGGGGDGGGGGGGGEGGCEFGGGG=CGGGGGGGGGEDGGGGGGGGFDBGG+54;F?FG?F@<FGGGGFFFG
@M00200:205:000000000-AKKM3:1:1101:16196:22951 1:N:0:1
ATTGGGTTTAAAGGGAGCGTAGGCGGATAGTTTAGTCAGAGGTGAAAGCCCAGGGCTCAACCTTGGAATTGCCTTTGATACTGGCTATCTTGAGTATGGAAGAGGTATGTGGAACTCCGAGTGTAGAGGTGAAATTCGTAGATATTCGGAAGAACACCAGTGGCGAAGGCGACATACTGGTCCATTACTGACGCTGAGGCTCGAAAGCGTGGGGAGCAAACAGGATTAGATACCCTAGTA
+
GGGGGGCGGGGGGGGGGGGGGGGGGGGGGGGGGGGGGGGGGGGGGGGGGGGGGGGGGGGGGGGGGGGGGGGGGGGGGGGGGGGGGGGGGGGFGGGGGGGGGFG@GGGGGGECGGGGGGGGDGGGGGGFCGCGGFFFGGGG@FFFGGDGGG7@FGFG,@FF?FDG7FEGGGGGGEGGGGG7@B6,;E;EG7CFDGG7CF5FGGGGDGGG5CC@FGF<55CFGG*//9+/=73CF@CG;FFF
@M00200:205:000000000-AKKM3:1:1101:24328:23015 1:N:0:1
ATTGGGTTTAAAGCGAGCGCAGGTGGTTTATTAAGTCTGGTGTAAAAGGCAGTGGCTCAACCATTGTATGCATTGGAAACTGGTAGACTTGAGTGCAGGAGAGGAGAGTGGAATTCCATGTGTAGCGGTGAAATGCGTAGATATATGGAGGAACACCGGTGGCGAAAGCGGCTCTCTGGCCTGTAACTGACACTGAGGCTCGAAAGCGTGGGGAGCAAACAGGATTAGATACCCCGGTA
+
GGGGGGGGGGGGGGGGGGGGGGGGGGGGGGGGGGGGGGGGGGGFCFGGGGGGGGGGGGGGGGGGGGGGGGGGGGGGGGGGGGGGGGGGGGGGGGGGGGGGGGGGGGGGGGGEGGGGFGGFGFGGFGGCGEFBFGGGGGGG=EFFGGGCGGCGFFGGGGGEEEGEEG7CDEGGGGGGGGGGGFGGGGGGGGGGGGGGGGFGDGGF5C8CEGGGGGDGFEEFC48F;+*78FEFGGGC3>D
@M00200:205:000000000-AKKM3:1:1101:13627:23017 1:N:0:1
ACTGGGTGTAAAGGGCTCGTAGGCGGTTTGTCGCGTCGGGAGTGAAAACCAGGTGCTTAACACCTGGCTTGCTTTCGATACGGGCAGACTGGAGGTATGCAGGGGAGAACGGAATTCCTGGTGTAGCGGTGAAATGCGCAGATATCAGGAGGAACACCGGTGGCGAAGGCGGTTATCTGGGCATTACCTGACGCTGAGGAGCGAAGGTGTGGGGAGGGGACAGGATTAGATACCCCAGTCAGA
+
GGGGGGGGGGGGGGGGGGGGGGGGGGGGGGGGGGGEGGGGGGGGGGFGGGGGGGGGGGGFFGGGGGGGFGGGGFAFEFGFFFGGGGGFBFFFG8FEGGGGGDGGGDGEFEBFCCEGEFFFGBDEAAFGE3@<F<@F<<BCCC9FDFFC7,@7<,<D:7BECFEGEE:C*,=**=*2B9F9@C099CC<CC6>EEDC5CF6C3EE8*)039>:CE59)**/)*;C14*)*/)*+029>))3:24
@M00200:205:000000000-AKKM3:1:1101:16131:23115 1:N:0:1
ACTGGGTATAAAGGGAGCGTAGGCGGATAGTTTAGTCAGAGGTGAAAGCCCAGGGCTCAACCTTGGAATTGCCTTTGATACTGGCTATCTTGAGTATGGAAGAGGTATGTGGAACTCCGAGTGTAGAGGTGAAATTCGTAGATATTCGGAAGAACACCAGTGGCAAAGGCGACATACTGGTCCATTACTGACGCTGAGGCTCGAAAGCGTGGGGAGCAAACAGGATTAGATACCCGCGTAAGCT
+
GGGGGGGGGGGGGGGGGGGGEGGGGGGGGGGGGGGGGGDFGCFFFGGGGGFFGGGGGGGGGGGFGFGGGFEGFGGG<@@@FCFGGGGGGGG9<<,6CFCG@AFF8EFFAFF,EFGGGGGG7=7C,5EF@F+EFFGGF7EE7?FDEFA8,F:BFD8BFGG:FGCB,8=BF87CEEC9:9F7D;A@F;CEF;2:+79:@,8*:;7CGEDFEEGGG5?)8C?6DC6*6<:)*;)@?F>)))0>C1))
@M00200:205:000000000-AKKM3:1:1101:11183:23430 1:N:0:1
ATTGGGTTTAAAGTGTGCGCAGGTGGCCGCGCATGTCGAGTGTGAAATCCCCGGGCTTAACTTGGGAATTGCGCTCGAAACTACGTGGCTAGAGTGTGGCAGAGGAAGGTGGAATTCCACGTGTAGCGGTGAAATGCGTAGAGATGTGGAGGAACACCGATGGCGAAGGCAGCCTTCTGGGCCAACACTGACGCTCATGCACGAAAGCGAGGGGAGCAAACAGGATTAGATACCCTAGTAAG
+
GGGGGGFGFGGGGGGGGEGGGGGGGGGFFDGGGGGGGFGGFGFGGGGAFFGGGGGGEGFG<CFFFFGGGCGGGGFDFCCF:EFFFEGGGGGGFFCFGGGGGGGGGGGGGGEGG@?BAFFFEFFGGF9FGCFFFFGGGGFEEEGCDFGG9><FCCFAFCFECFFGGECBFCDEG,>ECF<FE8*:C>F/<=?:E5C*=CE7FCEGGC5CC*=CEG5C3EGFGGG5<:FBF=>GE6+*859:>5
@M00200:205:000000000-AKKM3:1:1101:23386:23457 1:N:0:1
ATTGGGTGTAAAGCGCGCGCAGGTGGTTTCTTAAGTCTGATGTGAAAGCCCACGGCTCAACCGTGGAGGGTCATTGGAAACTGGGAGACTTGAGTGCAGAAGAGGATAGTGGAATTCCAAGTGTAGCGGTGAAATGCGTAGAGATTTGGAGGAACACCAGTGGCGAAGGCGACTATCTGGTCTGTAACTGACACTGAGGCGCGAAAGCGTGGGGAGCAAACAGGATTAGATACCCTGGTA
+
GGGGGGGGGGGGGGGGGGGGGGGGGGGGGGGGGGGGGGGGGGGGGGGGGGGGGGGGGGGGGGGGGGGGGGGGGGGGGGGGGGGGGGGGFGGGGGGGGGGGGGGGGGGGGGGGGGGGGGGGGGEEFFGGGGGFGFFGGG@EEGGFFGGGGFFGGGGGBCFG<FGGGGGGGGGEE>EDGGGGDEFG;FFDFDF:A<DGGBE=E4CBCCGCE:8FFE:D5A8+9*0*36C<FB2:+23=<>6+
@M00200:205:000000000-AKKM3:1:1101:10592:23530 1:N:0:1
ATTGGGTGTAAAGGGAGCGTAGGCGGATAGTTTAGTCAGAGGTGAAAGCCCAGGGCTCAACCTTGGAATTGCCTTTGATACTGGCTATCTTGAGTATGGAAGAGGTATGTGGAACTCCGAGTGTAGAGGTGAAATTCGTAGATATTCGGAAGAACACCAGTGGCGAAGGCGACATACTGGTCCATTACTGACGCTGAGGCTCGAACGCGTGGGGAGCAACCAGGATTAGATACCTCATTAAGTC
+
<F<CF<@@8CFEEEFFFG:FFE@EE:FC@EEACEGGG<@DEDFFGGGGGFDA@CFG8FFFCEFGGCEEG<CCFGDFFGG9CF?EFCDCFGGCGGCFGGGGGC<<,CFGGEGA?FGF9ECG@DF5EFFAEGGCEEFFFGFFGGGFGE,AE+4:BEGFFFGGGCFG8:CCCDE7B>EF,;EFGB4@E5>EGFFGCEC5*>:*=C11,,)*//*4*C59B5**2:55(9C<AF);EF+*0*10>A))
@M00200:205:000000000-AKKM3:1:1101:9222:23540 1:N:0:1
ATTGGGCATAAAGGGAGCGTAGGCGGATAGTTTAGTCAGAGGTGAAAGCCCAGGGCTCAACCTTGGAATTGCCTTTGATACTGGCTATCTTGAGTATGGAAGAGGTATGTGGAACTCCGAGTGTAGAGGTGAAATTCGTAGATATTCGGAAGAACACCAGTGGCGAAGGCGACATACTGGTCCATTACTGACGCTGAGGCTCGAAAGCGTGGGGAGCAAACAGGATTAGATACCCTTGTA
+
GGGGGGGGGGGGGGGGGGDGGGGGGGGGGGFGGGGGGGGGGGGGGGEGFGGGGGCFGGFGGGGFGGGGGGGGGGGGCFGGGGGGGGGGGGGGCFEFGGGGGGGGGGGFGGGGEFGGGGGEFFGGFAGDFGGGGGFFGGGGGGGGCGGFG7FEFCFFCFFGGGGGDGGGGGGGGGGGGAC7DDGFGGGGA+@<@GGGGGGGGCEGCEGGGGGGGGFCDFGGGFGG@F7)*;7CB@CCA)A?
@M00200:205:000000000-AKKM3:1:1101:17909:23559 1:N:0:1
ACTGGGTTTAAAGCGAGCGCAGGTGGTTTAATAAGTCTGATGTAAAAGGCAGTGGCTCAACCATTGTGTGCATTGGAAACTGTTAGACTTGAGTGCAGTAGAGGAGAGTGGAATTCCATGTGTAGCGGTGAAATGCGTAGATATATGGAGGAACACCGGTGGCGAAAGCGGCTCTCTGGACTGTAACTGACACTGAGGCTCGAAAGCGTGGGTAGCAAACAGGATTAGATACACTAGTA
+
GGGGGGGGGGGGGGGGGGGGGGGGGGFGGGGGGGGGGGGGGGGDFFGGGGGGGGGGGGGGGGEGGGGGGGGGGGGGGGGGGGGGGGGGGGGGGGGGGGCGGGGGGGGGGGGGGDFFFFFGGGGGGGGGGGGGGGGGGGGGGGGGGGGFGFCEFGFGGGGGCCFGEG8C@CEEGGGGCEGGFFDEFCEFCGCF,7CFGGGGDDGCC5CCEGGG7B84BDFFG03*)@7);A<C+2?C6::
@M00200:205:000000000-AKKM3:1:1101:18471:23585 1:N:0:1
ATTGGGTTTAAAGGGAGCGTAGGCGGATAGTTTAGTCAGAGGTGAAAGCCCAGGGCTCAACCTTGGAATTGCCTTTGATACTGGCTATCTTGAGTATGGAAGAGGTATGTGGAACTCCGAGTGTAGAGGTGAAATTCGTAGATATTCGGAAGAACACCAGTGGCGAAGGCGACATACTGGTCCATTACTGACGCTGAGGCTCGAAAGCGTGGGGAGCAAACAGGATTAGATACCCTTGTAAGCT
+
GGGGGGEEEGGGGGGGGGGEEGGGGEGEGGGGGGGGGGGGGGGGGGGGGGGGGGGGGGFFGGGGGDFFFGGCGGGGGGGGEGGGGGGGGGGGFG9FFGGGGGFFFGFGFGGGGC8FFGGDGGFGDFCGFGGGFG9EFGGCGEGFFGFFFEGGGFFFD+FF<=FGCGGEGGG8>CCGGGG,@,DFCCCCFCFFGGGDEG5ACDGGDCCFEEGGG857>FBF4;C8/;7@4177<<B6=AF:CC))
@M00200:205:000000000-AKKM3:1:1101:15791:23590 1:N:0:1
ACTGGGTTTAAAGGGCTCGTAGGCGGTTTGTCGCGTCGGGAGTGAAAACCAGGTGCTCAACACCTGGCTTGCTTTCGATACGGGCAGACTAGAGGTATTTAGGGGCGAACGGAATTCCTGGTGTAGCGGTGAAATGCGCAGATATCAGGAGGAACACCGGTGGCGAAGGCGGCTCTCTGGGAATATCCTGACGCTGAGGAGCGAAAGTGTGGGGAGCAAACAGGATTAGATACCCTGGTC
+
EFFGGGG-CFGGGGGG?FGGGFF9CC++BCFF7<FF77C@7CFGFGG9FG8FG6CFG,EGG9CEE?FF=EFGC?C9BC5FG,4@::7+BF9EFGFECDA,@FEGG7C=+>FGGGGGGGGFGGFEGGGCGG78@FFC>@7>@CFGGGE;>,>FGGF8FGDEF**7:7CGDG*=8CGCF??FF>CC+<<CFGFGEDGGG55<:D5::E):+0<CCC7D@58CDFGG1FGBFFAFFFC*0>7<
@M00200:205:000000000-AKKM3:1:1101:18678:23641 1:N:0:1
ATTGGGTTTAAAGTGCACGTAGGCGGCTTTGTAAGTTAGGGGTGAAAGCCCAGAGCTCAACTCTGGAACTGCCCTTAAGACTGCATCGCTTGAATCATGGAGAGGTTAGTGGAATTCCGAGTGTAGAGGTGAAATTCGTAGATATTCGGAAGAACACCAGTGGCGAAGGCGACTAACTGGACATGTATTGACGCTGAGGTGCGAAAGCGTGGGGAGCAAACAGGATTAGATACCCCAGTA
+
GGGGGGGGGGGGGGGEEEFFCFGGGGGGGGGGGGGGGGGGGGGGGGGGGEGGGGGF<E@@FGGGGGGFGGGGGGGGGGGGGGGGGDEFEGGGGGGGGGGGGGGGGGGGGGGGGGCGGGGGEGGACEDCGGC<FFCFFGDG@BEEGFFGE:CGGGGGFFGFCFGDEEGGGGDGEDGGCFGGFGGGGGGFFFFGGGGDGGGF*A:*:=7;:?:FF:><.CFGGC8476C847<7B,+>DD)0
@M00200:205:000000000-AKKM3:1:1101:15801:23651 1:N:0:1
ATTGGGTTTAAAGCGAGCGCAGGTGGTTTAATAAGTCTGATGTAAAAGGCAGTGGCTCAACCATTGTGTGCATTGGAAACTGTTAGACTTGAGTGCAGTAGAGGAGAGTGGAATTCCATGTGTAGCGGTGAAATGCGTAGATATATGGAGGAACACAGGTGGCGAAAGCGGCTCTCTGGACTGTAACTGAGACTGAGGCTCGAAAGCGTGGGTAGCAAACAGGATTAGATACCCGGGTAAGAAC
+
GGGGGGCBFGGGGGGGGGGGGGGFGGFGGGGAEFFC@FFGFGFC@FGGGGGGFGGGFE9F8FFDFGEGGGGCF9FDGGGFFFGDGGGG9EAGGCGGFG9EFFGGGGFCFEED9E=A?FGGGGGD;<C@=F=:BFCFCB?BF;ABFGGGGGDFC,BB8E=:FGGGECEF,@C@8:F@?FGC,,@DCECAEF2E@957C4*19?C?CCFDC5EG*<??>C8,;CED):C)+1<:B,=DD53+84)(
@M00200:205:000000000-AKKM3:1:1101:15553:23681 1:N:0:1
ATTGGGCTTAAAGGGAGCGTAGGCGGATAGTTTAGTCAGAGGTGAAAGCCCAGGGCTCAACCTTGGAATTGCCTTTGATACTGGCTATCTTGAGTATGGAAGAGGTATGTGGAACTCCGAGTGTAGAGGTGAAATTCGTAGATATTCGGAAGAACACCAGTGGCGAAGGCGACATACTGGTCCATTACTGACGCTGAGGCTCGAAAGCGTGGGGAGCAAACAGGATTAGATACCCTCGTA
+
GGGGGGGGGGGGGGGGGGGGGGGGGGGGGGGGGGGGGGGGGGGGGGGGGGGGGGGGGGGGGGGGGGGGGGGGGGGGGGGGGGGGGGGFGGGGGGGGGGGGGGGGGGGGGGGGFGGFGGGGGGFGGFGGFGFFFFGGGFGGGG,<FCFGFGGGGGGGGGGGDFFEEGGGGGGGGGGGGGF?DF,EFFEFFCGGGGGGCE5A;FEC,:58CECFEDD5::CE<DCC6DFFFC<CFGFG>3>E
@M00200:205:000000000-AKKM3:1:1101:23719:23794 1:N:0:1
ATTGGGTTTAAAGGGCTCGTAGGCGGTTTGTCGCGTCGGGAGTGAAAACGCCGTGCTTAACACGGCGCTTGCTTCCGATACGGGCAGACTAGAGGTATTCAGGGGAGAACGGAATTCCTGGTGTAGCGGTGAAATGCGCAGATATCAGGAGGAACACCGGTGGCGAAGGCGGTTCTCTGGGAATGACCTGACGCTGAGGAGCGAAAGGTTGGGGAGCGAACAGGATTAGATACCCGCGTA
+
GGGGGFGGGGGGGGGGGGGGGGGGGGGGGGGGGGGGGGGGGGGGGGGGGGGGGGGGGGGC<EFFGGGGGGGGGFFGGGGGGGGGGGGFGGGFFFFFGGGGGGGGG@FGGFGGGGGGAFGGGGGDGDGGGGGFGGDGGGGGGGCDGFGGG:>FGGGGDGDCFGDGECEDGGG::CCFC+<FGCE>8@F?FFGCGGDEEGGFG*58C*7*++2:EGDGFD5CC5*9:>C>F4<792@7)7)/
@M00200:205:000000000-AKKM3:1:1101:22738:23930 1:N:0:1
ATTGGGTATAAAGGGAGCGTAGGCGGATAGTTTAGTCAGAGGTGAAAGCCCAGGGCTCAACCTTGGAATTGCCTTTGATACTGGCTATCTTGAGTATGGAAGAGGTATGTGGAACTCCGAGTGTAGAGGTGAAATTCGTAGATATTCGGAAGAACACCAGTGGCGAAGGCGACATACTGGTCCATTACTGACGCTGAGGCTCGAAAGCGTGGGGAGCAAACAGGATTAGATACCCCAGTA
+
FGGGGFGGGGGGGGGGGGGGGGGGGGGGGGGGGGGFEGGGGGGGGGGGGGGDGGGGGGGGCFGGGGGGGGFGGGG,CEFGGGGGG?FGFGGFFGGGGGGGGGGGGGGGGGGGGGGGGGGGGGGDGGFGGGGFFFGGFGFGGGGFFGGGGGGGGGFGGGGGA>EEEFGGGGGGDEGGEFGGGGGFGAFFCFEDGG>CGF@EF>>CDCGGGEGEGGDD>F6ECGGG?F7)A=?F9CF3:8FF
@M00200:205:000000000-AKKM3:1:1101:16605:24081 1:N:0:1
ATTGGGTGTAAAGGGAGCGTAGGCGGATAGTTTAGTCAGAGGTGAAAGCCCAGGGCTCAACCTTGGAATTGCCTTTGATACTGGCTATCTTGAGTATTGAAGAGGTATGTGGAACTCCGAGTGTAGAGGTGAAATTTGTAGATATTCGGAAGAACACCAGTGGCGAAGGCGACATACTGGTCAATTAATGACGCTGAGGCTCGAAAGCGTGGGGAGCAAACAGGATTAGATACCCTAGTA
+
F,EFFGGCFFGEGGGFGGGGGGGGGG>:BECEFGGGGAF96CEFGFGGGGGFFGGGGGFGGG8@FFEF9,@F<<C<FEGGGGG,ED9CFFFGGGECF,C,CCFEEGE9=EGGGGCFFFGFEFGGGF?F8FGGGF9B,BEFGGGFFFEFGE@FGDFEFG7FGGGGGGGEGDE>8:+8:CGG9E,6EGG,<;FGGGGGGFGF,@CCCED4EG7<FE4DEGFC4;CG;F+;F7/3<<CDFF:?
@M00200:205:000000000-AKKM3:1:1101:19395:24085 1:N:0:1
ATTGGGTGTAAAGGGAGCGCAGACGGGAGATTAAGTCAGTTGTGAAAGTTTGCGGCTCAACCGTAAAATTGCAGTTGATACTGGTTTCCTTGAGTGCAGTTGAGGCAGGCGGAATTCGTGGTGTAGCGGTGAAATGCTTAGATATCACGAAGAACCCCGATTGCGAAGGCAGCTTGCTAAACTGTAACTGACGTTCATGCTCGAAATTGTGGGTATCAAACAGGATTAGATACCCTAGTA
+
GGGGGGGGGGGGGGGGGGGGGFGGGGGGGGGGGGGGFGGGGGGGGGGFAFGGGGGGGGGGGGGEGGGGGGGGGGFFFGFGGGGGGGFGGGGGFGGGGGGGGGGGGGGGGGGGGGFFGGGGGFGFFGGGGEGCFGCCFFGAFF<,A8EFEEGGDC>AFFCFGG7AE@B@7>FEGGGG5DF@9,5>DCDDFCFFGECGFFCFGFGGC8*+BCGGG*ADCF<C=FCFFGG<AFFGCFG48AFG
@M00200:205:000000000-AKKM3:1:1101:24415:24086 1:N:0:1
ACTGGGTATAAAGGGAGCGTAGGCGGATAGTTTAGTCAGAGGTGAAAGCCCAGGGCTCAACCTTGGAATTGCCTTTGATACTGGCTATCTTGAGTATGGAAGAGGTATGTGGAACTCCGAGTGTAGAGGTGAAATTCGAAGATATTCGGAAGAAAACCAGTGGCGAAGGCGACATACTGGTCCATTACTGACGCTGAGGCTCGAAAGCGTGGGGAGCAAACAGGATTAGATACCCGCGTAAGT
+
EEEFGFEDCFGGGF7FCFEEFGGGGEF:;F9EEFAEFGGFGGG<FGGCFG@6FGD@<FGGGGGGGFFFG?E9F<9ECG9<C<,,<FGDEDGFF,C?EFFFGCDFFCF9<CF<FBFFC=F@F4=B@EFG8E@FG9EB9+,,6+5,8,:F@@@EG,:,B8B=FG=>7F=C>8BBE8EC>FAF@E?BD9CCCFCC*9?>:8:CF7E>D88*=*::*4.)2:EGG7**(;:74A);F@+CB:51C(-
@M00200:205:000000000-AKKM3:1:1101:9443:24182 1:N:0:1
ACTGGGTATAAAGGGAGCGTAGGCGGATAGTTTAGTCAGAGGTGAAAGCCCAGGGCTCAACCTTGGAATTGCCTTTGATACTGGCTATCTTGAGTATGGAAGAGGTATGTGGAACTCCGAGTGTAGAGGTGAAATTCGTAGATATTCGGAAGAACACCAGTGGCGAAGGCGACATACTGGTCCATTACTGACGCTGAGGCTCGAAAGCGTGGGGAGCAAACAGGATTAGATACCCCAGTA
+
GGGGGGGGGAFGGGGCGGGGGGGGGGGEGGGGGGGGGGGGGGGGGGGGFEGGFGGGGGFGGGGGGGGGGGGGGGGGGGGGGGGGGGGGGGGGGGDFGGGG<FGGGGGGGGGGGGGG,<CEEFG<=<FGGGGGGGGGGGGGGGGGGGGGGGGGGGGGGGGFFDGG7CECCFFE6BE9DEF,5EFFGGCA:9FGDG*1*,:CFGGGDGCFGCCFFGFDBF9AFF8<18+;A6):?8?C>3A9
@M00200:205:000000000-AKKM3:1:1101:21797:24184 1:N:0:1
ATTGGGTTTAAAGGGAGCGTAGGCGGATAGTTTAGTCAGAGGTGAAAGCCCAGGGCTCAACCTTGGAATTGCCTTTGATACTGGCTATCTTGAGTATGGAAGAGGTATGTGGAACTCCGAGTGTAGAGGTGAAATTCGTAGATATTCGGAAGAACACCAGTGGCGAAGGCGACATACTGGTCCATTACTGACGCTGAGGCTCGAAAGCGTGGGGAGCAAACAGGATTAGATACCCTTGTA
+
GGGGGGFGGDFFGGFGGGGGGGGFGDGGCGGGGGGGGGGGC<F8EFGGGGGFGGGGGGG<FGGGGGGGGGGFGGGGGGGGGG9FGGGGGGGGGGGDGFFFC,FFCF9EGGFFGFGCEGGGGGGGGGGFGGFGGC<EECGG<FFFGFFGGGGGGF?DF7+8FG86CFGC+@>8CEGF?3,8@CFGEEFFA+5D@ECGCDFGFGC*,=<8?CGGGDFDBGEFG*=467C7*39+2?26)8C7
@M00200:205:000000000-AKKM3:1:1101:11809:24250 1:N:0:1
ATTGGGTGTAAAGGGAGCGTAGGCGGATAGTTTAGTCAGAGGTGAAAGCCCAGGGCTCAACCTTGGAATTGCCTTTGATACTGGCTATCTTGAGTATGGAAGAGGTATGTGGAACTCCGAGTGTAGAGGTGAAATTCGTAGATATTCGGAAGAACACCAGTGGCGAAGGCGACATACTGGTCCATTACTGACGCTGAGGCTCGAACGCGTGGGGAGCAACCAGGATTAGCTACCCCCGAAAGAC
+
CFGGGGGGGEGGGGGGGGGGGGGGGDGDGGGGGGCFFGGGGGGGGGCFGGGGGGGGGGGGGFGGGGGGGGGGF<FGGGGGFGGGGGGGGGGGDE??FGGGGGGGGEFFCEECAEFG,FGCECGF,,5ECF79B9,FGD==4@?9EED8ECFFFGE8=+DC<DEGGFGG:>>>CEGGFGGGG,@B9@3DF+@:CGG9>C;:>*:*D=)?**4<CB)835C**7:7=FC@8/9>C28C5))2/,((
@M00200:205:000000000-AKKM3:1:1101:17260:24419 1:N:0:1
ACTGGGCATAAAGGGAGCGTAGGCGGATAGTTTAGTCAGAGGTGAAAGCCCAGGGCTCAACCTTGGAATTGCCTTTGATACTGGCTATCTTGAGTATGGAAGAGGTATGTGGAACTCCGAGTGTAGAGGTGAAATTCGTAGATATTCGGAAGAACACCAGTGGCGAAGGCGACATACTGGTCCATTACTGACGCTGAGGCTCGAAAGCGTGGGGAGCAAACAGGATTAGCTACCCCAGTC
+
GGGGGGGGGGGGGGGGGGGGGGGGGGGGGGGGGGGGGGGGGGGGGG9EFGGGGGGGGGGGGGGGGGGGGGFGGGGGGGGGGGGGGGGGGGGGFFGGGGGGGGGGGGGGGGG9EEGFFGG:FFGGFGGGGGGGGGGFFEGGGGDEFGGGGGC7E=EFGG>FFGGGGGGEGGGGGGD=DFFGFGGGGGGDFGGGE9;:CFFCGG>CFGGC8**<CEBD3:E9C<FF;<7;F)9D4<=CAFF+
@M00200:205:000000000-AKKM3:1:1101:9079:24511 1:N:0:1
ACTGGGTATAAAGCGCGCGCAGGTGGTTTCTTAAGTCTGATGTGAAAGCCCACGGCTCAACCGTGGAGGGTCATTGGAAACTGGGAGACTTGAGTGCAGAAGAGGATAGTGGAATTACAAGTGTAGCGGTGAAATGCGTAGAGATTTGGAGGAACACCAGTGGCGAAAGCGACTATCTGGTCTGTAACTGACACTGCGGCGCAAAAGCGTGGGGAGCACACAGGATTAAATACCCTCGTA
+
FDFGGGG9FGGDCFG@CGG7FEGFGGCFFFEGGFGGGC@CFFGGGGGGGGGGGGDGGGGF,,@@EDGC7F?F,C,FCE,CEFFGFFG@FFGEFFGG<EA9F<,EE,BB8FFGCF<?,,?AFGGEEFFGGEFDCF<EFECEEGDFC,@FC,@:EFC>F7DAGCFCCF>+5@*38@*,;DCFC;:,5?,>E+ACCFCF68*:*8*3*00***4BFCDG>F*;775>:F>)*167<8CFFFF=
@M00200:205:000000000-AKKM3:1:1101:15912:24547 1:N:0:1
ATTGGGTTTAAAGCGAGCGCAGGTGGTTTAATAAGTCTGATGTAAAAGGCAGTGGCTCAACCATTGTGTGCATTGGAAACTGTTAGACTTGAGTGCAGTAGAGGAGAGTGGAATTCCATGTGTAGCGGTGAAATGCGTAGATATATGGAGGAACACCGGTGGCGAAAGCGGCTATCTGGACTGTAACTGACACTGAGGCTCGAAAGCGTGGGTAGCAAAAAGGATTAGATACCCGCGTA
+
GGGGGGGGGGFEGGGGGGGGGGGGGGGGGGGGFGGGGGGGGGGGGGGGGGGGFGGGGGGGGGGGGGGGGGGFGGGGFGGGGGGFGGGGGGGGGGGFGG<FFFGFGGCFGGDACFGECFGG<BEDGFGGGGCFE9BFGDBEEC<FCDEFDCCFFGGGDCC@CGGGGGCE8EFC6+@DEFGDFGGGGFFGFC7,@,9<8DC9>CGF>EGGDCGGGFFGFG,**9*;;+*)339;8:*935)
@M00200:205:000000000-AKKM3:1:1101:15834:24583 1:N:0:1
ATTGGGTGTAAAGCGAGCGCAGGTGGTTTAATAAGTCTGATGTAAAAGGCAGTGGCTCAACCATTGTGTGCATTGGAAACTGTTAGACTTGAGTGCAGTAGAGGAGAGTGGAATTCCATGTGTAGCGGTGAAATGCGTAGATATATGGAGGAACACCGGTGGCGAAAGCGGCTCTCTGGACTGTAACTGACACTGAGGCTCGAAAGCGTGGGTAGCTACAAGGATTGGATACCCTGGTA
+
GGGGGGGEGGGGGGGGGGGGGGGGGGGGGGGFGGGGGGGGGGG9FGGGGGGGGGGGGGGGGGGGGGGGGGGCFGGGGGGGGGGGGGFGGGGGGGGGGGFGGFFFGGGEFGG<FFF9FGGGGGFCGEGG7CDC<EGFFFFGE=<?EFGFGGGEFD@,BF7C:F<EC@EGGD>BCGFDG;DDD?CE;>,@,4138CFDC8*47?CE*4854*:C<,?*+42+*03*)2*(08.02?<CFFF
@M00200:205:000000000-AKKM3:1:1101:14016:24723 1:N:0:1
ACTGGGTGTAAAGAGCTCGTAGGCGGTCTGTCGCGTCGGCTGTGAAAACCCGGAGCTCAACTCCGGGCCTGCAGTCGATACGGGCAGACTGGAGTTCGGCAGGGGAGACTGGAATTCCTGGTGTAGCGGTGAAATGCGCAGATATCAGGAGGAACACCGGTGGCGAAGGCGGGTCTCTGGGCCGATACTGACGCTGAGGAGCGGAAGCGTGGGGAGCGAAAAGGCATAGATACCCCCGTAAGA
+
GGGGGFFFGFGGGGGGGGGGGFGGGGGGGGGGGGGGGGGGGGGGGGGGGGEGGEGGGGGCFDFGGGGGGGGGGGGGGGGGFFGGGGGGGEFGEFBFFEEGFGGCGEFDCGGFA<=DCDFFF<FFEFEEFC+@<CAFFFGGGD9>;CGGG@EGEFCFGGCF:CFFGE*4<*<7CC5*A?FFF*;C:C*/<*9<CC*:*;@?53:*:8<1?CEGGG393=52))<C(**.184*333*7>75C?>
@M00200:205:000000000-AKKM3:1:1101:9691:24840 1:N:0:1
ATTGGGTATAAAGGGAGCGTAGGCGGATAGTTTAGTCAGAGGTGAAAGCCCAGGGCTCAACCTTGGAATTGCCTTTGATACTGGCTATCTTGAGTATGGAAGAGGTATGTGGAACTCCGAGTGTAGAGGTGAAATTCGTAGATATTCGGAAGAACACCAGTGGCGAAGGCGACATACTGGTCCATTACTGACGCTGAGGCTCGAAAGCGTGGGGAGAAAACAGGATTAGATACCCCAGTA
+
GFGGGGGGGFFGGGGGGGGGGGGGGGGGGGGGGGGGGGGGGGGGGGGGFGGGGGGGGGFGGGGGGGGGGGGGGGGGGGGGGGGGGGGGGGGGGGGGGGCGGGGGGGFDGGGFGGGGGGGGGGGGGGGGGGGGGGGGGGGEGGAEFGGGG+FDFGGGGGGGGGFECEGGGGDEGGGGGGC7EEF,;DGGGG7<EEG>*,:5,;EGFDDGDGGDG5)))2?09DGGFGGFFFFF@CC5A:FG
@M00200:205:000000000-AKKM3:1:1101:12149:24911 1:N:0:1
ATTGGGTTTAAAGGGCTCGTAGGCGGTTTGTCGCGTCGGGAGTGAAAACGCCGTGCTTAACACGGCGCTTGCTTCCGATACGGGCAGACTAGAGGTATTCAGGGGAGAACGGAATTCCTGGTGTAGCGGTGAAATGCGCAGATATCAGGAGGAACACCGGTGGCCAAGGCGGTTCTCTGGGAATGACCTGCACCTGAGGAGCGAAAGTGTGGGGAGCGAACAGGATTAGATACCCCAGTA
+
FFGGGGGGGGGGGGGGGGGGGFGGGGEEGCFGCFCFCCGC7@F,:E<F@@CFCGE:CF?FG9FBCGGEECGGFFFF@4?C+B@FGFCFF=<=E<FFFF?@F<FGGGEGGG=FGGFGCFG9CFA<=>AFEE7<FGGCFCE7*5:,,27FFGGGGGFFGGG*<<F7+2**<C1C8E*BC<2FF6@FDFGD+***0*02*2;6A/2**19*0<:?EE.7):CCD5*C6CG269<7::FG>>?C
@M00200:205:000000000-AKKM3:1:1101:12238:24946 1:N:0:1
ACTGGGCTTAAAGCGAGCGCAGGTGGTTTAATAAGTCTGATGTAAAAGGCAGTGGCTCAACCATTGTGTGCATTGGAAACTGTTAGACTTGAGTGCAGTAGAGGAGAGTGGAATTCCATGTGTAGCGGTGAAATGCGTAGATATATGGAGGAACACCGGTGGCGAAAGCGGCTCTCTGGACTGTAACTGACACTGAGGCTCGAAAGCGTGGGTAGCAAACAGAATTAGATAACCTCGTA
+
GGGGGGGGGGGGGGGGGGGGGGGFGGCFGFGG9FFFFDGGFFFCEFGF7FFECGGGEFEFGGDFFGGGFGGFGGGGGFGGGFGGFGGGGADFGGGA<FEFEEAFGG?CFGCFCFCD5<FAFGGGGGGCGG@<EDEBFC@EECGGGGGDFGGG8FGGGGDGFEGGGCEC8C@CEEGF,>,,8D:@D;BAFFDCCFCA@3*,74:6*;4CEG7CFGE4+=,*1**2.++/1:.+>8+28>3
@M00200:205:000000000-AKKM3:1:1101:10641:24947 1:N:0:1
ATTGGGTTTAAAGCGAGCGCAGGTGGTTTAATAAGTCTGATGTAAAAGGCAGTGGCTCAACCATTGTGTGCATTGGAAACTGTTAGACTTGAGTGCAGTAGAGGAGAGTGGAATTCCATGTGTAGCGGTGAAATGCGTAGATATATGGAGGAACACCGGTGGCGAAAGCGGCTCTCTGGACTGTAACTGACACTGCGGCTCGACAGCGTGGGTAGCAAACAGGATTAGATACCCCAGTA
+
GFCF?FFGDGGGGGDDEE>F7FGGGGC@FGDGFAFFFFFGGGGGC9F9@ECGGCFGGGFGFCEFFFFGGGGGGGFGGGGGGGDFGG9CEF,FFAFGFD<C<<AC@,A:FEFGGGG,?EGG<,BC,?7>+@DA,5?F+CBCGFDFGGGFGF>@DEFD+C==FCFB@>B@=8@7BCF,,,,:898DF@,,9:CFFF7@8:?C5*:*4*2)*4:FCG5CA9:*5**/6;=@A63++8;5.;;
@M00200:205:000000000-AKKM3:1:1101:21567:25081 1:N:0:1
ACTGGGTTTAAAGGGAGCGTAGGCGGATAGTTTAGTCAGAGGTGAAAGCCCAGGGCTCAACCTTGGAATTGCCTTTGATACTGGCTATCTTGAGTATGGAAGAGGTATGTGGAACTCCGAGTGTAGAGGTGAAATTCGTAGATATTCGGAAGAACACCAGTGGCGAAGGCGACATACTGGTCCATTACTGACGCTGAGGCTCGAAAGCGTGGGGAGCAAACAGGATTAGATACCCTAGTA
+
GGGGGGGGGGGGFGGGGGGGDGGGGGGGGFGFGGGGCGGGGGGFGGGGGFGGGFGGGGGGGGGGGGGGGGGGGGGFFGGGGGGGGGGCFGGGGGGGGGGGGGGGGGGAAEFFGGG@EFGGGGGFFGFFEGGGGGGGFGGGGGFFGDGCFCEGGGGFGGFGGGGG>7@FGGGGGGG9>DF7E9<CCGGGGD7,@CDCCF5FG>>>D:)CGEEEGGFG>DG?4CFF;4F<6+.:+<8DF;F?
@M00200:205:000000000-AKKM3:1:1102:12916:2091 1:N:0:1
ATTGGGTATAAAGGGCTCGTAGGCGGTTTGTCGCGTCGGGAGTGAAATCGCCGTGCTTAACCCGGCGCTTGCTTCCGATACGGGCAGACTCGAGGTATTCAGGGGAGAACGGTATTCCTTTTTTAGCGTTGTAATCCCCAGCTATCTCTCTTAACACCGCTTCCGTAGGCGGTTCTCTTGGAATGACCTGACGCTGCGGCTCGCAAGTTTTTGTAGCGAACTTGCTTATATACCCGTCTACCAT
+
EF@CFCGGGGGGGGGGGG7F,CFGGEBFCFGGGGCFGGGG:ECC<CF,96@B7@@BCFAEF,=++4++@=4=B<ED?+8+4+8FEGGGG=,+,++8C??BAAD,++=7,:@++::<@BA,,:,>,,3**8**,,3,,,87*,7,@5,,,,,,88FAF7F*4**2*,64<BCFE1<2<?,778<FF9+5<3*<C51******25*/*9<+3+****3*22***++*22**/9+A+<7**1*+*).
@M00200:205:000000000-AKKM3:1:1102:17948:2148 1:N:0:1
ATTGGGTATAAAGGGAGCGTAGGCGGATAGTTTAGTCAGAGGTGAAAGCCCAGGGCTCAACCTTGGAATTGCCTTTGATACTGGCTATCTTGAGTATGGAAGAGGTATGTGGAACTCCGAGTGTAGAGGTGAAATTCGTAGATATTCGTAATAACACCATTGGCGAAGGCGACATACTGGTCCATTACTGACGCTGAGGCTCGAAAGCGTGGTGAGCAAACATGCTTATATACCCTTGTA
+
GGGGGGGGGGGGGGGGGGGGGGGGGGGGGGGGGGGGGGGGGGGGGGGGGGGFFGGGGGGGGGGGC@,,CFFGGGGGGCGADFGGGGGGGGGG9CGCDGGGGGGFFGGGFGGCEFGGGGE7FFCGF<9C<FE,,5CFF+BFFEFFGFC,,,,+:EFFFGG,C,,3>+@FFGDGG+@,@E,<DFCFGGGGG7FGGGC5*,4@@:EGGGG?*=****+48CCF56,,)4A++1;9C<C***;>
@M00200:205:000000000-AKKM3:1:1102:18083:2152 1:N:0:1
ATTGGGTTTAAAGGGAGCGTAGGCGGACATTTAAGTCAGGGGTGAAATCCCGGGGCTCAACCTCGGAATTGCCTTTGATACTGGGTGTCTTGAGTATGAGAGAGGTGTGTGGAACTCCGAGTGTAGAGGTGAAATTCGTAGATATTCTGAATAACACCATTGGCGAAGGCGACACACTGGCTCATTACTGACGCTGTGTCTCGAAAGCGTTGTGAGCAAACATTATTAGATACCCCCGTA
+
GGGGGGGGGGGGGGGGGGGGGGGGGGGGGGGGGGGGGGGGGGGGGGGFFFF7BCFGGGGGGFGG7,+,:CCFDFGGF,E9EFFEGGGGGGGD9<F9FFGGGGG@>FFFDFF@DCFGAE:74B<F9A,?<FE9,,CCB+:ABCF<F@@,,,,,:CDGGGG,C,,5++@FGFGGC*>:>C,6<EGGGDGGFFGGGG41*6,55,4?,CCF*=****+:ACGGG5++14<++3:CG<C*//1*
@M00200:205:000000000-AKKM3:1:1102:15486:2195 1:N:0:1
ACTGGGCTTAAAGGGCTCGTAGGCGGTTTGTCGCGTCGGGAGTGAAAACGCCGTGCTTAACACGGCGCTTGCTTCCGATACGGGCAGACTAGAGGTATTCAGGGGAGAACGGAATTCCTGGTGTAGCGGTGAAATGCGCAGATATCCTCAGGAACACCGGTGGCGCAGGCGGTTCTCTGGGAATGACCTGACGCTGAGGAGCGAAAGTGTGGGGCGCGAACATGATTACATACCCGGGTA
+
GGGGGGGGGGGGGGGGGGGGGGGGGGGGGGGGGGGGGGGGGGGGGGGGFGGGGGCEFGFGGFF7:C+@BFCGGGGGG7FB:7?FECGGGGGFC<FFFGGGGGGGE+@FFFEEEGGGGGGF?F8FFCCEGGC*,,=3@*@<<FGGG3,,,,,,3>CF@FG*4**6<*FGD7CF::FDCF+<CFFGGGGGGEGDECC5***6CFGE*:/3<C7*/:**7:2:>G++*?+1*11+<EG5))1/
@M00200:205:000000000-AKKM3:1:1102:15276:2203 1:N:0:1
ACTGGGTGTAAAGGGAGCGTAGGCGGACATTTAAGTCAGGGGTGAAATCCCGGGGCTCAACCTCGGAATTGCCTTTGATACTGGGTGTCTTGAGTATGAGAGAGGTGTGTGGAACTCCGAGTGTAGAGGTGAAATTCGTAGATATTCGGAAGAACACCAGTGGCGAAGGCGACACACTGGCTCATTACTGACGCTGAGGCTCGAAAGCGTGGGGAGCAAACAGGATTAGATACCCCTGTA
+
GGGGGGGGGGGGGGGGGGGGGGGGGGGGGGGGGGGGGGGGGGGGGGGGGGGGGGGGGGGGGGGGGGD@FGGGGGGGGFFGGGFGGGGGGGGGFCFGGGGGGGGGGGGGGGGGGGGGGGGDEGFGGFFDEFGC9AFFG<FGGGGGGFF,,+++BFGGGGG?DB,>CCGGGGGGG>F?EF3DFGGFGGGGGGGGGGG58,B58=EGBE5FCE**<85CBG6C=F**7?:*9*=FG?@<9>DE
@M00200:205:000000000-AKKM3:1:1102:11420:2281 1:N:0:1
ATTGGGTGTAAAGCGAGCGCAGGTGGTTTATTAAGTCTGGTGTAAAAGGCAGTGGCTCAACCATTGTATGCATTGGAAACTGGTAGACTTGAGTGCAGGAGAGGAGAGTGGAATTCCATGTGTAGCGGTGAAATGCGTAGATATATGGAGGAACACCGGTGGCGAAAGCGGCTCTCTGGCCTGTAACTGACACTGAGGCTCGAAAGCGTGGGGAGCAAACAGGATTAGATACCCTGGTA
+
GGGGGGGGGGGGGGGGGGGGGGGGGGGGGGGGGGGGGGGGGGGGGGGGGGGGGGGGGGGGGGGGGGGGGGGEGGGGGGGGGGGGGGGGGGGGGGGGGGGGGGGGGGCGGGGGGGGGGGGGGFFGGGGCGGGGEFGGEGDGGDGAFGA,,<@+BEFGCEGGGCG77FEGGGGGGGGGGDCFF9FGGGGGCFGGGGGCCDCDGGGFEC4CCG:CGGCEFG+****1=FFF7FFGGFGGCF7
@M00200:205:000000000-AKKM3:1:1102:19355:2323 1:N:0:1
ATTGGGCTTAAAGGGAGCGTAGGCGGATAGTTTAGTCAGAGGTGAAAGCCCAGGGCTCAACCTTGGAATTGCCTTTGATACTGGCTATCTTGAGTATGGAAGAGGTATGTGGAACTCCGAGTGTAGAGGTGAAATTCGTAGATATTCGGAAGAACACCAGTGGCGAAGGCGACATACTGGTCCATTACTGACGCTGAGGCTCGAAAGCGTGGGGAGCAAACAGGATTAGATACCCTGGTAATTT
+
FAF<@@<@AG@FFGGGGDBCFDGCDEGG7FEFGF<FFFA<FCGG9C@CE<@@DFGEGFGG,CFFG8<<FGGA@FFFGGGG9FGCEEGG8FFGGGF<EF8EFGAD,FFGEFGGGG8<FEGGGGFG?5,,AAB,5C?AF+F:<:FFEEFG,+++E8,3=:FEFGG7C+3F@FEFCGEF,>D,3@;9CFA;;,7,6CE58,*;5,*>,*9C5EC***8*.@FF*595AFCFG66E27+;<*;;F+)1
@M00200:205:000000000-AKKM3:1:1102:9180:2476 1:N:0:1
ATTGGGTGTAAAGGGAGCGTAGGCGGACATTTAAGTCAGGGGTGAAATCCCGGGGCTCAACCTCGGAATTGCCTTTGATACTGGGTGTCTTGAGTATGAGAGAGGTGTGTGGAACTCCGAGTGTAGAGGTGAAATTCGTAGATATTCGGAAGAACACCAGTGGCGAAGGCGACACACTGGCTCATTACTGACGCTGAGGCTCGAAAGCGTGGGGAGCAAACAGGATTAGATACCCCGGTA
+
GGGGGGGGFGGGGGGGGGGGGGGGGGGGGGGGGGGGGGGGGGGGGGGGGGGGGGGGGGGGGGGGGGGGGGGGGGGGGGGGGGGGGGGGGGGGGGGGGGGGGGGGGGGGGGGGGGGGGGGGGGGFGGGGGGGGGGGGGGDGGGGGGGFGGGEFGGGFGGGGGGGGGGGGGGEGGGGGGGGGGGGGGGGGGFGCGEEGGGGGGGGGGGGFGGGGGGGGBFFGGGGGFFGFFFFGF?EGDCGC
@M00200:205:000000000-AKKM3:1:1102:19184:2609 1:N:0:1
ATTGGGTTTAAAGGGAGCGTAGGCGGATAGTTTAGTCAGAGGTGAAAGCCCAGGGCTCAACCTTGGAATTGCCTTTGATACTGGCTATCTTGAGTATGGAAGAGGTATGTGGAACTCCGAGTGTAGAGGTGAAATTCGTAGATATTCGGAAGAACACCAGTGGCGAAGGCGACATACTGGTCCATTACTGACGCTGAGGCTCGAAAGCGTGGGGAGCAAACAGGATTAGATACCCCAGTA
+
GGGGGGGGGGGGGGGGGGGGGGGGGGGGGGGGGGGGGGGGGGGGGGGGGGGGGGGGGGGGGGGGGGGGGGGGGGGGGGGGGGGGGGGGGGGGGGGGGGGGGGGGGGGGGGGGGGGGGGGGGGGGGGGGGGGGGGGGGGGGGGGGGGGGGGGGGGGGFGGGGGGGGGGGGGGGGGGGGGGGEGFGGGGGGGGGGGGEGGGGGGGGGGGGGGGGGGDGFGGGDGG55CFFGFFGGGGGGDFF
@M00200:205:000000000-AKKM3:1:1102:14301:2729 1:N:0:1
ACTGGGCATAAAGGGAGCGTAGGCGGATAGTTTAGTCAGAGGTGAAAGCCCAGGGCTCAACCTTGGAATTGCCTTTGATACTGGCTATCTTGAGTATGGAAGAGGTATGTGGAACTCCGAGTGTAGAGGTGAAATTCGTAGATATTCGGAAGAACACCAGTGGCGAAGGCGACATACTGGTCCATTACTGACGCTGAGGCTCGAAAGCGTGGGGAGCAAACAGGATTAGATACCCGCGTA
+
GGGFGGGGFFFG@FEGGGGGGGGGGGGEGGGGFFGGGGEFFGGGGGFEGGGGGGGGGGGGGGGGGGFGGCD9FFGGGGGGAEGFGEGGGFGGGCC9FGGCE@EACFEFGFFGGGGGGGGGG<CFEFGGGGFGGFFGFFCF=CFGGGGGGGEEEFFEF=F>FGGE=@CGDGGGGGCGCGFGBCGGGFGGGGDF8CEGCCFGFG5C6:9E>8:FEE3=D*?@FCFCFC?F*:+><CCDDGDG
@M00200:205:000000000-AKKM3:1:1102:10751:2826 1:N:0:1
ATTGGGTTTAAAGCGCGCGCAGGTGGTTCCTTAAGTCTGATGTGAAAGCCCCCGGCTCAACCGGGGAGGGTCATTGGAAACTGGGGAACTTGAGTGCAGAAGAGGATAGTGGAATTCCAAGTGTAGCGGTGAAATGCGTAGAGATTTGGAGGAACACCAGTGGCGAAGGCGACTGTCTGGTCTGTAACTGACACTGAGGCGCGAAAGCGTGGGGAGCAAACAGGATTAGATACCCTCGTA
+
GGGGGGGGGGGGGGGGGGGGGGGGGGGGGGGGGGGGGGGGGGGGGGGGGGGGGGGGGGGGGGGGGGGGGGGGGGGGGFGGGGGGGGGGGGGGGGGGGGGGGGGGGGGGGGGGGGGGGGGGGGGGGGGGGGGGGGGGGGGDECF=<FFFAACEGGGGGGGGGGDGGGGGGGGGGDGEFGGGGGGGGGGGGGGGGFCGGGGGGGGGGGGGGGDCEEGD:CCEGGFGFGD4766CFGGGGGDG
@M00200:205:000000000-AKKM3:1:1102:17252:2923 1:N:0:1
ATTGGGCTTAAAGGGAGCGTAGGCGGATAGTTTAGTCAGAGGTGAAAGCCCAGGGCTCAACCTTGGAATTGCCTTTGATACTGGCTATCTTGAGTATGGAAGAGGTATGTGGAACTCCGAGTGTAGAGGTGAAATTCGTAGATATTCGGAAGAACACCAGTGGCGAAGGCGACATACTGGTCCATTACTGACGCTGAGGCTCGAAAGCGTGGGGAGCAAACAGGATTAGATACCCCAGTA
+
GGGGGGGGGGGGGGGGGGGGGGGGGGGGGGGGGGGGGGGGGGGGGGGGGGGGGGGGGGGGGGGGGGGGGGGGGGGGGGGGGGGGGGGGGGGGGGGGGGFGGGGGGGGGGGGGGGGGGGGGGGGGGGGGGGGGGGGGGGGGGEFGGGGGGGGGGGGGGGGGGGGGGGGGGGGGGGGGGGGGGGGGGGGGGGGGGGDGGGGGGGGGFGGGGGDGGGDEFGGFGGGGFGGFGFFGG@EGCDFG
@M00200:205:000000000-AKKM3:1:1102:19000:2999 1:N:0:1
ATTGGGTGTAAAGGGTGCGTAGGCGGTCTGATAAGTTAGAGGTGAAATCCCGGGGCTTAACTCCGGAATTGCCTCTGATACTGTTGGGCTAGAGAGTAGTTGCGGTAGGCGGAATGTATGGTGTAGCGGTGAAATGCTTAGAGATCATACAGAACACCGATTGCGAAGGCAGCTTACCAAACTATATCTGACGTTGAGGCACGAAAGCGTGGGGAGCAAACAGGATTAGATACCCCAGTA
+
GGFGGGFEFGGGGGGGGGGGGGGGGDGGGEGDFFGGGGGGGGGGGFGGGGGGGGGGGGGGGGGFGGE:FGGGGGGGGGGGGGGGGFGEGGGGGFCGEFFGGGFGGGGGGFCFGGGGGFGGGFGGGGGGCFGGGCGFGFG9BFGGGGGGGGGGGGGGGGGGGGFAF7FFE>FGGFAFFGGDFFGCGG@B<;<FGE55E@F5EGGG58D?E8CECEDG>GG?FFGFF?F*7@FFFGGGC**+
@M00200:205:000000000-AKKM3:1:1102:18513:3035 1:N:0:1
ACTGGGTTTAAAGGGAGCGTAGGCGGATAGTTTAGTCAGAGGTGAAAGCCCAGGGCTCAACCTTGGAATTGCCTTTGATACTGGCTATCTTGAGTATGGAAGAGGTATGTGGAACTCCGAGTGTAGAGGTGAAATTCGTAGATATTCGGAAGAACACCAGTGGCGAAGGCGACATACTGGTCCATTACTGACGCTGAGGCTCGAAAGCGTGGGGAGCAAACAGGATTAGATACCCCAGTA
+
GGGGGGGGGGGGGGGGGGGGGGGGGGGGGGGGGGGGGGGGGGGGGGGGGGGGGGGGGGGGGGGGGGGGGGGGGGGGGGGGGGGGGGGGGGGGGGGGGGGGGGGGGGGGGGGGGGGGGGGGGGGGGGGGGGGGGGGGGGGGGGGGGGGGGGGGGGGGFGGGGGGGGGGGGGGGGGGGGGGGGGGGGGGGGGGGGGGEGGFFDGGGGGGGGDEEGGGC:GGG=C8FFGCFGFFG9<CGCDFG
@M00200:205:000000000-AKKM3:1:1102:16053:3064 1:N:0:1
ATTGGGTTTAAAGGGAGCGCAGGCGGGAAACTAAGCGGATCTTAAAAGTGCGGGGCTCAACCCCGTGATGGGGTTCGAACTGGTTTTCTTGAGTGCAGGGGAGGAAAGCGGAATTCCCAGTGTAGCGGTGAAATGCGTAGATAATGGGAGGAACACCAGTGGCGAAGGCGGCTTTCTGGACTGTAACCGACGCCGAGGCCCGAAAGCCAGGGTGGGGAACGGGGATTGTATCCCCACGTAGAAT
+
G<FGGGGGGGGGGGGGGGG7FGGGGGG:FFFDFGG-:+@67@FDGGGD69,6CFGGG<FGGGGGD4CC,BF8+6+:FGF<,:BFG8BA,C9,,5,,5?A7++3:+BF@DCG7F+F,FG9F>>@,,,*@CC*@F3,,*1***,,,,3,8,1**=,,=F<FC<F*1*1*=*4C4:5:A++0+*+*2+00+2********22*;/*?:*****8>**)/)1;**2;/):*)***+3A/*))/2*)..
@M00200:205:000000000-AKKM3:1:1102:17481:3170 1:N:0:1
ACTGGGCATAAAGTGAGCGTAGGCGGATAGTTTAGTCAGAGGTGAAAGCCCAGGGCTCAACCTTGGAATTGCCTTTGATACTGGCTATCTTGAGTATGGAAGAGGTATGTGGAACTCCGAGTGTAGAGGTGAAATTCGTAGATATTCGGAAGAACACCAGTGGCGAAGGCGACATACTGGTCCATTACTGACGCTGAGGCTCGAAAGCGTGGGGAGCAAACAGGATTAGATACCCCTGTA
+
GGGGGGGGGGGGGGGGGGGGGGGGGGGGGGGGGGGGFGGGGGGGGGGGGGGGGGGGGFGGGGGGGGGGGGGGGGGGGGGGGGGGGGGGGGGGGGGGGGGGGGGGGGGFGDGFGGGGGGGEGGGEFFGGGGGGGFFFAFFGGGGGGG9FGGGGGGDEGCFGGGGGECFGGFGGGGGGGGGGGFGGGFGGGGGGG5CCEG@ECFGGGGGG5;F:FEGCDGGGCFCEA+AFFFFF+,B<*:6C
@M00200:205:000000000-AKKM3:1:1102:11633:3199 1:N:0:1
ATTGGGTTTAAAGCGCGCGCAGGCGGTCCTTTAAGTCTGATGTGAAAGCCCACGGCTCAACCGTGGAGGGTCATTGGAAACTGGGGGACTTGAGTGCAGAAGAGGAAAGTGGAATTCCAAGTGTAGCGGTGAAATGCGTAGAGATTTGGAGGAACACCAGTGGCGAAGGCGACTTTCTGGTCTGTAACTGACGCTGAGGCGCGAAAGCGTGGGGAGCAAACAGGATTAGATACCCCTGTA
+
GGGGGGGGGGGGGGGGGGGGGGGGGGGGGGGGGFGGGGGGGGGGGGGGGGGGGGGGGGGGGGGGGGGGGGGGGGGGGGGGGGGGGGGEGGGGGGGGGGGGGGGGGGCGGGGGGGGGGGGGGGGGGGGGGGGGGGGGGGGGGGGFGGGGGGGGGGGGGGGGGGGGGEGGGGGGGGGG?FDGGGGGGGGGGGGGGGGGGGGGGGGGGGGGEEGGGGGGFFGGGGGFFGGFGFFGGGGGGCCF
@M00200:205:000000000-AKKM3:1:1102:9170:3262 1:N:0:1
ACTGGGTTTAAAGGGCGCGTAGGCGATTAAGCAAGTCAACTGTGAAAGCCCCGGGCTTAACTCGGGAAGTGCAGCTGATACTGCTTGATTTGAGTTCCGGAGAGGAAGGCGGAATTCCCGGTGTAGCGGTGAAATGCGTAGATATCGGGAGGAACACCAGCGGCGAAGGCGGCCTTCTGGACGGACACTGACGCTGAGGCGCGAAAGCTAGGGGAGCAAACAGGATTAGATACCCCAGTA
+
GGGGGGEGGGGGGGGGGGGCFGGGGGGGGGGGGGGGGGGGGGGGGGGGGGGGGGGGGGGGGGGGGGGGGGGGGGGGGGGGGGGGGGGGGGGGGGGGGGGGGGGGGGGGGFGGGGGGGGGGGGGGGGGGGGGGGFDGGGGGEGGEGGDGGGGDGGGGGGGGGFGGGGGGGGGGGC@FGGGGDFEGGGGGGGFFGGGGGGGGCEDEGGGGGG96FGGGFCCGDGGGFGG4997<FEGGGGG+
@M00200:205:000000000-AKKM3:1:1102:23293:3273 1:N:0:1
ATTGGGCTTAAAGGGTGCGTAGGCGGCGCGGAAAGTCAGGGGTGAAATCCCGGAGCTCAACTCCGGAACTGCCTTTGATACTCCCGCGCTTGAGAACTGGAGGGGAGATCGGAATTCACGGTGGAGCAGTGAAATGCGTGGATATCGTGAGGAACACTAGTGGCGAAGGCGGATCTCTGGACAGTATCTGACGCTGAGGCACGAAGGCCAGGGGAGCGAACGGGATTAGATACCCGTGTA
+
GGGGGGGGGGGGGGGGGGGGGGGGGGGGGGGGGGGGGGGGGGGGGGGGGGGGGGGGGGGFGGGGGGGGGGGGGGGFFGGEGGGGGGGGGGGGGGFGGGGGGGGGGGGGGGGGGGGGGGGGGGGGGGGGGGGGGGGGGGGEFECFGGGDFGGFGGGGGGGFGGGGGGGDGGCGGGGGGGGGGGFGG?FGGGGGGGGGGGFGGGGD*8DGFCCGGGD5@EGGEDEGFGGFGFFCFGCCCGG6
@M00200:205:000000000-AKKM3:1:1102:9102:3304 1:N:0:1
ATTGGGTTTAAAGGGCTCGTAGGCGGTTTGTCGCGTCGGGAGTGAAAACCAGGTGCTTAACACCTGGCTTGCTTCCGATACGGGCAGACTAGAGGTATTCAGGGGAGAACGGAATTCCTGGTGTAGCGGTGAAATGCGCAGATATCAGGAGGAACACCGGTGGCGAAGGCGGTTCTCTGGGATATCCTGACGCTGAGGAGCGAAAGTGTGGGGAGCGAACAGGATTAGATACCCTCGTA
+
GGGGGGGGGGGGGGGGGGGGGGGGGGGGCFGGGGEGGGGGEGGGGGGGGGGGGGGGGGGGGGFGGGGGGGGGGGGGGGGGGGG:FGGGGGGGFGGFFEGFEEEGGGGGGGGGGGGGGGGGGGGGGGGGGGGGGGGGGGDGGGGGGGFGGGGGCDGGGGGGGGFFGGDGGGDGGGG9CCFGGGGGGGG9EGFEDEEEGG?8=C5*:?CE99ECC8DCBEGGGG*:@9?67*/<FG05DFC
@M00200:205:000000000-AKKM3:1:1102:8279:3322 1:N:0:1
ATTGGGTTTAAAGCGCGTGTAGGCGGCTTTGCAAGTCGGATGTGAAGGCCCACGGCTCAACCGTGGAAGTGCATCCGAAACTGCATGGCTGGAGTCTCGGAGAGGAAGGTGGAATGCTTGGTGTAGAGGTGAAATTCGTAGATATCAAGCAGAACACCTGCGGCGAAGGCGGCCTTCTGGACGATGACTGACGCTGAGACGCGAAAGCGTGGGGAGCAAACAGGATTAGATACCCTTGTA
+
GGGGGGGGGGGGGGGGGGGGFGGGGGGGGGGGGGGGGGGGGGGGGGGGGGGGGGGGGGGGGGGGGGGGGGGGGGGGGGGGGGGGGGGGGGGGFGGGGGGGF>FGGGGGGGGGFEAEGFFGGGGFFGGGGGGGGGGGGGGGGGCDFGGGGGGGGGGG8FGGGGGGGGDGGGGGGGGGGGGGGGGGGGGFFGGGGGGGGCCCEGGDGGGGGCEGGGD5@EGGGGGGFGFFG=F?0CFFFGGF
@M00200:205:000000000-AKKM3:1:1102:9301:3334 1:N:0:1
ATTGGGTTTAAAGAGCTCGTAGGCGGTTTGTCGCGTCTGCCGTGAAAGTCCGGGGCTCAACTCCGGATCTGCGGTGGGTACGGGCAGACTAGAGTGATGTAGGGGAGACTGGAATTCCTGGTGTAGCGGTGAAATGCGCAGATATCAGGAGGAACACCGATGGCGAAGGCAGGTCTCTGGGCATTAACTGACGCTGAGGAGCGAAAGCATGGGGAGCGAACAGGATTAGATACCCCAGTA
+
GGGGGGGGGGGGGGGGGGGGGGGGGGGGGGGGGGGGGGGGGGGGGGGGGGGGGGGGGGGGGGGGGGGGGGGGGGGGGGGGGGGGGGGCFGGGGGFEFFGGGGGGGGGGGGGGGGGGGGGGGGGGGGGGGGGGGGGGGGGGGGGGGGGGGGGGGFGGGGGGGGGGEEGEGEGGGGGGGGGGGFGGGGGCCFDGGGGGGGGGGGGGCGDGGGGGGGGGFGGGGGFDFFGFG?FF?FGGDGGC
@M00200:205:000000000-AKKM3:1:1102:22242:3370 1:N:0:1
ATTGGGTTTAAAGCGCGCGCAGGTGGTTTCTTAAGTCTGATGTGAAAGCCCACGGCTCAACCGTGGAGGGTCATTGGAAACTGGGAGACTTGAGTGCAGAAGAGGAAAGTGGAATTCCATGTGTAGCGGTGAAATGCGTAGAGATATGGAGGAACACCAGTGGCGAAGGCGACTTTCTGGTCTGTAACTGACACTGAGGCGCGAAAGCGTGGGGAGCAAACAGGATTAGATACCCCTGTA
+
GGGGGGGGGGGGGGGGGGGGGGGGGGGGGGGGGGGGGGGGGGGGGGGGGGGGGGGGGGGGGGGGGGGGGGGGGGGGGGGGGGGGGGGGGGGGGGGGGGGGGGGGGGGGGGGGGGGGGGGGGGGGGGGGGGGGGGGGGGGGGGGGGGGGGGGGGGGGGGGGGGGGGGGGGGGGGGGGGGGGGGGGGGGGGGGGGGGGGGGFGGGGGGGGG=CGGGDGFGGGGFGGFGGFGFFGGGGFGFGF
@M00200:205:000000000-AKKM3:1:1102:24647:3396 1:N:0:1
ATTGGGTTTAAAGGGAGCGTAGGCGGACATTTAAGTCAGGGGTGAAATCCCGGGGCTCAACTCCGGGGCTGCCGGTCAGACTGGCGAGCTAGAGCACGGTAGGGGCAGATGGAATTCCCGGTGTAGCGGTGGAATGCGTAGAGATCGGGAAGAATACCAGTGGCGAAGGCGTTCTGCTGGGCCGTTGCTGACACTGAGGCGCGACAGCGTGGGGAGCAAACAGGATTAGATACCCCCGTAAGA
+
FGGGGGGGGGGGGGGGGGGGGGGGGGGGGGGGGGGGGGGGGGGGGGGGGGGGGGGGGGGGGGGGGGGDFEGGGGFFEEGFGGGGGGGGGGGGGGGGGGGGGGGGGGGGGGGGGGGGGGGGGGDGGGFGGGGGGGGGGGGGGDF?EEGGGEEEGGGGGGGGGGGGGGGGGFFFGGGGGGGGDCEGGGGDEF<;:CGGGGGGGGGGGGGGGGGGGGGGFGGGGCFGFGD@G?BGGGG<DCCCG>>
@M00200:205:000000000-AKKM3:1:1102:11047:3410 1:N:0:1
ATTGGGTGTAAAGGGAGCGTAGGCGGACATTTAAGTCAGGGGTGAAATCCCGGGGCTCAACCTCGGAATTGCCTTTGATACTGGGTGTCTTGAGTATGAGAGAGGTGTGTGGAACTCCGAGTGTAGAGGTGAAATTCGTAGATATTCGGAAGAACACCAGTGGCGAAGGCGACACACTGGCTCATTACTGACGCTGAGGCTCGAAAGCGTGGGGAGCAAACAGGATTAGATACCCTAGTAAGA
+
FGFAFGGGCCFCFGGGGGCFFEGGGG:CFGFGGGGGEFF<EFEEFGFE<<FFCFGGEGDGGF<<FFGE=CFECE9EFDFDFFFGFGGGGCCFEGFFAFAFEGF@F<FFFBEFGDGGEFGBC=BE?EFGCEGGADF,BDGGGGFGGCFEFGGGGGGGG@<CFFEDGGGG<CFCBECCE7:<FD7C;BFG?GCCEE5:EG7;/*24?EDDE3CC*:DG>5CFF*:=;6:6CF4CGD?*77DEGF2
@M00200:205:000000000-AKKM3:1:1102:9055:3436 1:N:0:1
ATTGGGTTTAAAGCGAGCGCAGGTGGTTTAATAAGTCTGATGTAAAAGGCAGTGGCTCAACCATTGTGTGCATTGGAAACTGTTAGACTTGAGTGCAGTAGAGGAGAGTGGAATTCCATGTGTAGCGGTGAAATGCGTAGATATATGGAGGAACACCGGTGGCGAAAGCGGCTCTCTGGACTGTAACTGACACTGAGGCTCGAAAGCGTGGGTAGCAAACAGGATTAGATACCCCGGTA
+
GGGGGGGGGGGGGGGGGGGGGGGGGGGGGGGGGGGGGGGGGGG,FFGGGGGGGGGGGGGFGGGGGGGGGGGGGGGGGGGGGGGGGGGGGGGGGGGGGGGGGGGGGGGGGGGGGGGGGGFGEGGGGGGEGGFG<AFGGGGGGGGGGGGGGGGGGGGGGGGEGGGGGGGGGGG7CEGFFGGGFCFGGGGGGGGCFGGGGGG>FGGGCEGGGCGGG?DFFCE5CFGF4CEF>7ACCFGGCDG
@M00200:205:000000000-AKKM3:1:1102:16702:3466 1:N:0:1
ACTGGGTATAAAGGGAGCGTAGGCGGATAGTTTAGTCAGAGGTGAAAGCCCAGGGCTCAACCTTGGAATTGCCTTTGATACTGGCTATCTTGAGTATGGAAGAGGTATGTGGAACTCCGAGTGTAGAGGTGAAATTCGTAGATATTCGGAAGAACACCAGTGGCGAAGGCGACATACTGGTCCATTACTGACGCTGAGGCTCGAAAGCGTGGGGAGCAAACAGGATTAGATACCCCTGTA
+
GGGGGGGGGGGGGGGGGGGGGGGGGGGGGGGGGGGGGGGGGGGGGGGGGGGGGGGGGGGGGGGGGGGGGGGGGGGGGGGGGGGGGGGGGGGGGGGGGGGGGGGGGGGGGGGGGGGGGGGGGGGGGAFGGGGGGGGGGGGGGGGGGGGGGGGGGGGGGGGGGGGGGGGGGGDGGGGGFGGGGGGGGGGGGGGGGGGGGGGGGGGGGGGGD8@FGGGGFGGGGGGGFGGFCFFGGGGFGGGG
@M00200:205:000000000-AKKM3:1:1102:9075:3483 1:N:0:1
ACTGGGTTTAAAGGGCTCGTAGGCGGTTTGTCGCGTCGGGAGTGAAAACGCCGTGCTTAACACGGCGCTTGCTTCCGATACGGGCAGACTAGAGGTATTCAGGGGAGAACGGAATTCCTGGTGTAGCGGTGAAATGCGCAGATATCAGGAGGAACACCGGTGGCGAAGGCGGTTCTCTGGGAATGACCTGACGCTGAGGAGCGAAAGTGTGGGGAGCGAACAGGATTAGATACCAGAGTA
+
GGGGGGGGGGGGGGGGGGGGGGGGGGGGGGGGGFEGGGGGGGGGGGGGGGEDECGGGGGGGGGGGGGGGGGGGGGGGFEGGGGGGGGGFGGGFGGGGGFGGGGGGGGGGGGGECEGGFGGGD8FEFFFGGGFDGGGGGGGGGCGGGGGGGDGGGGGFGFG:FGFECGGDGGGGG>9CFGGGFGFGGFE78?CGEEGCGGC8*:5?CCEF9C5CE3=3E:8:*;75+09CFFGCC+99D*<
@M00200:205:000000000-AKKM3:1:1102:9779:3491 1:N:0:1
ATTGGGTTTAAAGGGAGCGTAGGCGGATAGTTTAGTCAGAGGTGAAAGCCCAGGGCTCAACCTTGGAATTGCCTTTGATACTGGCTATCTTGAGTATGGAAGAGGTATGTGGAACTCCGAGTGTAGAGGTGAAATTCGTAGATATTCGGAAGAACACCAGTGGCGAAGGCGACATACTGGTCCATTACTGACGCTGAGGCTCGAAAGCGTGGGGAGCAAACAGGATTAGATACCCCAGTA
+
FGGGGGGGGGGGGGGGGGGGGGGGGGGGGGGGGGGGGGGGGGGGGGGGGGGGGGGGGGGGFGGGGGGGGGGGGGGGGGGGGGGGGGGGGGGGGGGGGGGGFEGGGGGFGGGGGGFFGGGGEFGGGFGGFGGGGDGGDGGGGGFFFGGGGGGGGAFGGGGGFG=FGGGEFGGCEGGCGGGFGGGEGDCCGGEGCCC8C@CCF>CG8>56EEGCGGD7BF68CFG*)<C40:6@FBE39DFG
@M00200:205:000000000-AKKM3:1:1102:17178:3525 1:N:0:1
ATTGGGTTTAAAGGGAGCGTAGGCGGATAGTTTAGTCAGAGGTGAAAGCCCAGGGCTCAACCTTGGAATTGCCTTTGATACTGGCTATCTTGAGTATGGAAGAGGTATGTGGAACTCCGAGTGTAGAGGTGAAATTCGTAGATATTCGGAAGAACACCAGTGGCGAAGGCGACATACTGGTCCATTACTGACGCTGAGGCTCGAAAGCGTGGGGAGCAAACAGGATTAGATACCCCTGTA
+
GGGGGGGGGGGGGGGGGGGGGGGGGGCGGGGGGGGGGGGGGGGGGGGGGGGGFGGGGFGGGGGGGGGGGGGGGGGGGGGGGGGGGGGGGGFGGGGGGGGFGGGGGGGGGGGGGGDGGGGGGGGGGGFGGGGGGGGGGGGGGGGGGFFGGGGGGGGGGGGGFFFGGGGGGGGGG>FFGGG?3E7CFEFGGGGGGGGDEFFGGGGGFGCFGGDEDCCCBGB?FGGFFGG*6:FGGFGGGGGD
@M00200:205:000000000-AKKM3:1:1102:18538:3531 1:N:0:1
ATTGGGTATAAAGGGAGCGTAGGCGGATAGTTTAGTCAGAGGTGAAAGCCCAGGGCTCAACCTTGGAATTGCCTTTGATACTGGCTATCTTGAGTATGGAAGAGGTATGTGGAACTCCGAGTGTAGAGGTGAAATTCGTAGATATTCGGAAGAACACCAGTGGCGAAGGCGACTCACTGGACACATATTGACGCTGAGGTGCGAAAGCGTGGGGAGCAAACAGGATTAGATACCCTTGTA
+
GGGGGGGGGGGGGGGGGGGGGGGGGGGGDGGGGGGGGGGGGGGGGGGGGGGGFFGGGGGGGGFGGGGGGGGGGGGGGGGGGGGGGGGGGGGGGGFGGGGGGGGGGGGGGGGGGGGGGGGGGGGGGGGGGFGGGGGGGGGGGGGGGFFFGGGGGGGGGGGGGGGGGGGGGGG@CGGFGGFFCFGGGGGFGGGGGD5BEGGGGGGGGGG65?FDGGGGFGGGGFCCFFGFGFFGGGFG>DFG
@M00200:205:000000000-AKKM3:1:1102:19028:3593 1:N:0:1
ACTGGGTATAAAGGGCTCGTAGGCGGTTTGTCGCGTCGGGAGTGAAAACCAGGTGCTTAACACCTGGCTTGCTTTCGATACGGGCAGACTGGAGGTATTCAGGGGAGAACGGAATTCCTGGTGTAGCGGTGAAATGCGCAGATATCAGGAGGAACACCGGTGGCGAAGGCGGTTCTCTGGGAATGACCTGACGCTGAGGAGCGAAAGTGTGGGGAGCGAACAGGATTAGATACCCCAGTA
+
GGGGGGGGGGGGGGGGGGGGGGGGGGGGGGGGGGGGGGGGGGGGGGGGGGGGGGGGGGGGDCFGGGGGGGGGGGGGGGGGGGGGGGGGGGGGGGGGGGGGGGGGGGGGGGGGGGGGGGGGGEGGGGGGGCFGGGGFGGGGGGGGGGGGGGGGGGGGGGGGGGGGGGGGGGGGGGGGGGGGGGGGGGGGGG?CGGGGGGGGGGGDGGCGCEGGGD5EB=EGGGGGFGGFFFFGGE8CC3CF
@M00200:205:000000000-AKKM3:1:1102:7234:3613 1:N:0:1
ATTGGGTGTAAAGGGAGCGTAGGCGGATAGTTTAGTCAGAGGTGAAAGCCCAGGGCTCAACCTTGGAATTGCCTTTGATACTGGCTATCTTGAGTATGGAAGAGGTATGTGGAACTCCGAGTGTAGAGGTGAAATTCGTAGATATTCGGAAGAACACCAGTGGCGAAGGCGACATACTGGTCCATTACTGACGCTGAGGCTCGAAAGCGTGGGGAGCAAACAGGATTAGATACCCGTGTA
+
GGGGGGGGGGGGGGGGGGGGGGGGGGGGGGGGGGGGGGGGGGGGGGGGGGGGGGGGGGFGGGGGGGGGGGGGGGGGGGGGAFGGGGGGGGGGGGGGGGGGGGGGGGGGGGGGGGGGGGGGGFFFFGGGGGGGGGGGGGGGGDGGGGGGGGGGGGGGGGGGGFG>FGGGGGGGGGGGGGGGGGGGGGGCFFGFDGGGDFGGGGGGGGGGGGGGGGGGFGGGGGGGFF7AFFFGGG7DGCCC
@M00200:205:000000000-AKKM3:1:1102:17769:3634 1:N:0:1
ATTGGGTTTAAAGGGCGCGTAGGCGGCCGATTAAGTCGGGGGTGAAAGCCTGTGGCTCAACCACAGAATTGCCTTCGATACTGGTTGGCTTGAGACCGGAAGAGGACAGCGGAACTGCGAGTGTAGAGGTGAAATTCGTAGATATTCGCAAGAACACCAGTGGCGAAGGCGGCTGTCTGGTCCGGTTCTGACGCTGAGGCGCGAAAGCGTGGGGAGCAAACAGGATTAGATACCCGTGTA
+
GGGGGGGGGGGGGGGGGGGGGGGGGGGGGGGGGGGGGGGGGGGGGGGGGGGGGGGGGGGGGGGGGGGGGGGGGGGGGGGGGGGGGGGGGGGGGGGGGGGGGGGGGGGGGGGGGGGGGGGGGGGGGFGGGGGGGGGGGGGGGGGGGGGGGGGGGGGGGGGGGGGGGGGGGGGGGGGGGGGGGGGDGGGGGGGFEGGGGGGGGGGGGGGGGGGGGGGGEGGGGGGGFFGFGFFGGGGGGGGG
@M00200:205:000000000-AKKM3:1:1102:25912:3694 1:N:0:1
ACTGGGTTTAAAGGGAGCGTAGGCGGATAGTTTAGTCAGAGGTGAAAGCCCAGGGCTCAACCTTGGAATTGCCTTTGATACTGGCTATCTTGAGTATGGAAGAGGTATGTGGAACTCCGAGTGTAGAGGTGAAATTCGTAGATATGCGGAAGAACACCAGTGGCGAAGGCGACATACTGGTCCATTACTGACGCTGAGGCTCGAAAGCGTGGGGAGCAAACAGGATTAGATACCCCCGTA
+
GGGGGGGDGGGGGGGGGGGGGGGGGGCC;EEFFFGGGFGGGGGGGGG<AFGGGGGGGGGGGGGFFF?9CC@FDCC6CFFGGFGGF<CE8CECCFFFAFDFCFFGGG9CFEGGGGGAFGGDFAFEEEDGGGGGG<,C?4BEB:F<E,@FCG+>FE=FG+<=FF=+=FFG@F:@CC+F9FFFBFECFCFGCFGC@EEECE@88,7CFEGC*/FEG5<EEGGGGFGFFG9/;+;19FF5)/>E
@M00200:205:000000000-AKKM3:1:1102:21413:3738 1:N:0:1
ACTGGGCTTAAAGGGAGCGTAGGCGGATAGTTTAGTCAGAGGTGAAAGCCCAGGGCTCAACCTTGGAATTGCCTTTGATACTGGCTATCTTGAGTATGGAAGAGGTATGTGGAACTCCGAGTGTAGAGGTGAAATTCGTAGATATTCGGAAGAACACCAGTGGCGAAGGCGACATACTGGTCCATTACTGACGCTGAGGCTCGAAAGCGTGGGGAGCAAACAGGATTAGATACCCGAGTA
+
GGGGGGGGGGGGGGGGGGGGGGGGGGGGGGGGGFGGGGGGGGGGGGGGGGGGGGGGGGFGGGGGGGGGGGGGGGGGGGGGGGGGGGGGGGGGGGGGGGGGGGGGGGGGGGGGGGGGGGGGGGGGGGGGGGGGGGGGGGGGGGGGGGGGGGGGGGGGGGGGGGGGGGGGGGGGGGGGGGGGGGGCFGGGGGGGGGGGGGGGGGGGGGGGGGGGGGGGFGGGFGFGFGFFFFF?@@FGDGGG
@M00200:205:000000000-AKKM3:1:1102:13228:3749 1:N:0:1
ATTGGGTATAAAGGGAGCGTAGGCGGACATTTAAGTCAGGGGTGAAATCCCGGGGCTCAACCTCGGAATTGCCTTTGATACTGGCTATCTTGAGTATGGAAGAGGTATGTGGAACTCCGAGTGTAGAGGTGAAATTCGTAGATATTCGGAAGAACACCAGTGGCGAAGGCGACATACTGGTCCATTACTGACGCTGAGGCTCGAAAGCGTGGGGAGCAAACAGGATTAGATACCCCGGTA
+
GGGGGGGGGGGGGGGGGGGGGGGGGGGGGGGGGGGGGGGGGGGGGGGGGGGGGGGGGGGGGGGGGGGGGGGGGGGGGGGGGGGGGGGGGGGGFGGGGGGGGGGGGGGGGGGGGGGGGGGGGGGGGGGGGGGGGGGGGGGGGGGGGGGGGGGGGGGGGGGGGGGGGGGGGGGGGGGGGGFGGGGGGGGGG?EFEGGGGGGGGGCGGGGGGGGGGGDGFGGGGGGGFGGFC?FEGGGGGGGG
@M00200:205:000000000-AKKM3:1:1102:11957:3811 1:N:0:1
ACTGGGCTTAAAGGGAGCGTAGGCGGATAGTTTAGTCAGAGGTGAAAGCCCAGGGCTCAACCTTGGAATTGCCTTTGATACTGGCTATCTTGAGTATGGAAGAGGTATGTGGAACTCCGAGTGTAGAGGTGAAATTCGTAGATATTCGGAAGAACACCAGTGGCGAAGGCGACATACTGGTCCATTACTGACGCTGAGGCTCGAAAGCGTGGGGAGCAAACAGGATTAGATACCCGAGTA
+
GGGGGGGGGGGGGGGGGGGGGGGGGGGGEGGGGGGGGGFGGGGGGGGGGGGGGGGGGGGGGGGGGGGGGGGGGGGGGGGGGGGGGGGGGGGGFFGCGGGGGGGGGGGGGGGGFGGGGGGGGGGGGGGGGGGGGGGGGGGGGGGGGGGGGGGGGGGGGGGGGGGGGGEGGGGGGGGGGGGDGGGGGGFGGCFGGGGGGGGGGGGGGGGGGEEGGGGGFGGGGFGGFGGFFFFGGFGGGGGG
@M00200:205:000000000-AKKM3:1:1102:20473:3829 1:N:0:1
ATTGGGTATAAAGGGAGCGTAGGCGGATAGTTTAGTCAGAGGTGAAAGCCCAGGGCTCAACCTTGGAATTGCCTTTGATACTGGCTATCTTGAGTATGGAAGAGGTATGTGGAACTCCGAGTGTAGAGGTGAAATTCGTAGATATTCGGAAGAACACCAGTGGCGAAGGCGACATACTGGTCCATTACTGACGCTGAGGCTCGAAAGCGTGGGGAGCAAACAGGATTAGATACCCTGGTA
+
GGGGGGGGGGGGGGGGGGGGGGGGGGGGGGGGGGGGGGGGGGGGGGGGGGGGGGGGGGGGGGGGGGGGGGGGGGGGGGGGGGGGGGGGGGGGGGGGGGGGGGGGGGGGGGGGGGGGGGGGGGGGGGGGGGGGGGGGGGGGGGGGGGGGGGGGGGGGGGGGGGGGGGGGGGGGGGGGGGGGGGGGGGGGGGGGGGGGGGGGGGGGGGGGGCCGDEDGFGGGGGGG;CGFGFFGGFGGGGGG
@M00200:205:000000000-AKKM3:1:1102:21986:3883 1:N:0:1
ACTGGGCTTAAAGAGTTCGTAGGCGGTTTGTCGCGTCGTTTGTGAAAACCAGCAGCTCAACTGCTGGCTTGCAGGCGATACGGGCAGACTTGAGTACTGCAGGGGAGACTGGAATTCCTGGTGTAGCGGTGAAATGCGCAGATATCAGGAGGAACACCGGTGGCGAAGGCGGGTCTCTGGGCAGTAACTGACGCTGAGGAACGAAAGCGTGGGTAGCGAACAGGATTAGATACCCCGGTA
+
GGGGGGGGGGGGGGGGGGGGGGGGGGGGGGGGGGGGGGGGGGGGGGGGGGGGGGGGGGGGGGGGGGGGGGGGGGGGGGGGGGGGGGGGGGGGGGGGGGGGGGGGGGGGGGGGFGGGGGGGGGGGGGGGGGGGGGGGGGGGGGGGFFGGGGGGGGGGGGGGGGGGEEBFFFCFGGGGFGGGGGGGGGGGGGGFGGEGGGGGGGGGEEDCGGGGGGFGFGGGGEFFFFEFGFFGG6<C<><E
@M00200:205:000000000-AKKM3:1:1102:20168:3899 1:N:0:1
ATTGGGTATAAAGGGAGCGTAGGCGGATAGTTTAGTCAGAGGTGAAAGCCCAGGGCTCAACCTTGGAATTGCCTTTGATACTGGCTATCTTGAGTATGGAAGAGGTATGTGGAACTCCGAGTGTAGAGGTGAAATTCGTAGATATTCGGAAGAACACCAGTGGCGAAGGCGACATACTGGTCCATTACTGACGCTGAGGCTCGAAAGCGTGGGGAGCAAACAGGATTAGATACCCCTGTA
+
GGGGGGGGGGFEFFGGGGGGGGGGGGGGGFGGGFGGGGGGGGGGGGGGGFGGGGGCFGDF<EFFGGGFFDFFGGGGGGGGFEFGGGGGGGGF,CCFDGFGFGGGGGGGGGGGGGGGGGGGGGGFGGGDFGGGGFGGFGGFFGGFGGGGFGGGGG8ED7DFFGGGGCEGEBFGGGGGEFCECDGGGGGCGGGGGCCC>B7EFGGGGDGGCEGGGGCC3F8@C=CCAGGA*8AGFGGF<5DF
@M00200:205:000000000-AKKM3:1:1102:14620:3913 1:N:0:1
ACTGGGCTTAAAGGGAGCGTAGGCGGATAGTTTAGTCAGAGGTGAAAGCCCAGGGCTCAACCTTGGAATTGCCTTTGATACTGGCTATCTTGAGTATGGAAGAGGTATGTGGAACTCCGAGTGTAGAGGTGAAATTCGTAGATATTCGGAAGAACACCAGTGGCGAAGGCGACATACTGGTCCATTACTGACGCTGAGGCTCGAAAGCGTGGGGAGCAAACAGGATTAGATACCCCGGTA
+
GFGGGFGGGGGFFGCFGGGGGGGDGGGEFGGGGGGGGGG<FEGGGFGCGGGGGEGGGGCFGGGGGGFGGFGGGGGGGGGGGGGGGFGGGGGGGFGGCFGFGGFFGGGGGGAEGGFFFGGEGDEGGGGGGGGDFEDGGGGGGGGECFD=FD:FGG8BFGGG9ADFDGEGGD@C8+CCBEFGGGFCCFCFGGGGGGEGGGGGGFGG6*??*AFGF>CEFG8CEDFC)<CACA8CF7C9<CCE
@M00200:205:000000000-AKKM3:1:1102:11188:3951 1:N:0:1
ATTGGGTTTAAAGGGAGCGTAGGCGGATAGTTTAGTCAGAGGTGAAAGCCCAGGGCTCAACCTTGGAATTGCCTTTGATACTGGCTATCTTGAGTATGGAAGAGGTATGTGGAACTCCGAGTGTAGAGGTGAAATTCGTAGATATTCGGAAGAACACCAGTGGCGAAGGCGACATACTGGTCCATTACTGACGCTGAGGCTCGAAAGCGTGGGGAGCAAACAGGATTAGATACCCTGGTA
+
GGGGGGGGGGGGGGGGGGGGGGGGGGGGGGGGGGGGGGGGGGGGGGGGGGGGGGGGGGGGGGGGGGGGGGGGGGGGGGGGGGGGGGGGGGGGGGGGGGGGGGGGGGGGGGGGGGGGGGGGGGGGGGGGGGGGGGGGGGGGGGGGGGGGGGGGGGGGGGGGGGGGGGGGGDGGGGGGGGGGGGGGGGGGGGGGGGGGGGGEFGGGGGGGDE@CCEDGFGGGGGGFFGGFGFFGG,B=FFGF
@M00200:205:000000000-AKKM3:1:1102:9838:3989 1:N:0:1
ATTGGGTGTAAAGCGAGCGCAGGTGGTTTAATAAGTCTGATGTAAAAGGCAGTGGCTCAACCATTGTGTGCATTGGAAACTGTTAGACTTGAGTGCAGTAGAGGAGAGTGGAATTCCATGTGTAGCGGTTAAATGCGTAGATATATGGAGGAACACCGGTGGCGAAAGCGGCTCTCTGGACTGTAACTGACACTGCGGCTCGTAAACCTGGGTAGCAAACAGGATTAGAAACCCCTGTT
+
EFGFGGGGGGGGGGG>FEGGGGGEFGGFFGGGGGGGGCFGGGG,FGGFEGFEFCFGGGGGGG@F<CFGGGG,CEECFFDD,C@EGFFG9FCAFGDAEGGC99C=EC<CGGGFEEC,E,<CC,F,?E>FG+C?E<AB@FF7+,,,9ADAFCFFAA,BFG76>83C=FGC,=+B+8,@D,DCGGFGCFCC9E?C8,,,3*44=;**6*+,,4<:<9?8+,2/:CDGFF+6+++*=F73CF+
@M00200:205:000000000-AKKM3:1:1102:15743:4001 1:N:0:1
ACTGGGCGTAAAGGGCTCGTAGGCGGTTTGTCGCGTCGGGAGTGAAAACGCCGTGCTTAACACGGCGCTTGCTTCCGATACGGGCAGACTAGAGGTATTCAGGGGAGAACGGAATTCCTGGTGTAGCGGTGAAATGCGCAGATATCAGGAGGAACACCGGTGGCGAAGGCGGTTCTCTGGGAATGTCCTGACGCTGAGGAGCGAAAGTGTGGGGAGCGAACAGGATTAGATACCCTGGTA
+
GGGGGGCEGGGGGGGGGGGGGGGGGGF78BF@F8FGGGGGFGGGGGGGGCGGGGGGGFGGGGGEGCFEGGGGGFGGGDGGG7CCGDGGGGFGFGFF@DFFGGGGGDEGGGGGEGGGGGGGGGGGGGGGGEGGGGGGGGGGGGGGGGGGGGGGGGGGGGGFEGGGGGGGDGGE/?EFGGCGGGCEF0+<EGGGGGGGDGG?EGGDGGG:EEGGGGGGFC:EGCGGFGG4DFFFFGGFGGFG
@M00200:205:000000000-AKKM3:1:1102:15557:4189 1:N:0:1
ACTGGGTTTAAAGGGAGCGTAGGCGGACATTTAAGTCAGGGGTGAAATCCCGGGGCTCAACCTCGGAATTGCCTTTGATACTGGGTGTCTTGAGTATGAGAGAGGTGTGTGGAACTCCGAGTGTAGAGGTGAAATTCGTAGATATTCGGAAGAACACCAGTGGCGAAGGCGACACACTGGCTCATTACTGACGCTGAGGCTCGAAAGCGTGGGGAGCAAACAGGATTAGATACCCCCGTA
+
GGGGGGGGGGGGGGGGGGGGGGGGGGGGGGGGGGGGGGGGGGGGGGGGGGGGGGGGGGGGGGGGGGGGGGGGGGGGGGGGGGGGGGGGGGGGFGGGGGGGGGGGGGGGGGGGGGGGGFGGGGGGGGFGFGGGGGGGGGGGGGGGGGGGGGGGGGGGGGFGGGGGGG@FGGEDGGGGGGFDFGGDGEFGGGGGGGGGEFFCGGEGGGD*8CGGGGGGFGGGG5EEFFGF=BF?@CGGGGG=
@M00200:205:000000000-AKKM3:1:1102:10102:4230 1:N:0:1
ATTGGGCATAAAGGGAGCGTAGGCGGATAGTTTAGTCAGAGGTGAAAGCCCAGGGCTCAACCTTGGAATTGCCTTTGATACTGGCTATCTTGAGTATGGAAGAGGTATGTGGAACTCCGAGTGTAGAGGTGAAATTCGTAGATATTCGGAAGAACACCAGTGGCGAAGGCGACATACTGGTCCATTACTGACGCTGAGGCTCGAAAGCGTGGGGAGCAAACAGGATTAGATACCCTAGTA
+
GGGGGGGGGGGGGGGGGGGGGGGGGGGGGGGGGGGGGGGGGGGGGGGGGGGGGGGGGGGGGGGGGGGGGGGGGGGGGGGGGGGGGGGGGGGGGGGGGGGGGGGGGGGGGGGGGGFGGGGGGGGGGGGGGGGGGGGGGGGGGGGGGGGGGGGGGGGGGGGGGGGGGGGGDGGGGGGGGGGGGGGGGGGGGGGGGGGGGGCFGGGGGGGGC;CEFGDGFGFFFCFGFG9FGFFFGGGGC5;E
@M00200:205:000000000-AKKM3:1:1102:23726:4324 1:N:0:1
ATTGGGCTTAAAGGGAGCGTAGGCGGATAGTTTAGTCAGAGGTGAAAGCCCAGGGCTCAACCTTGGAATTGCCTTTGATACTGGCTATCTTGAGTATGGAAGAGGTATGTGGAACTCCGAGTGTAGAGGTGAAATTCGTAGATATTCGGAAGAACACCAGTGGCGAAGGCGACATACTGGTCCATTACTGACGCTGAGGCTCGAAAGCGTGGGGAGCAAACAGGATTAGATACCCCCGTA
+
GGGGGGGGGGGGGGGGGGGGGGGGGGGGGGGGGGGGGGGGGGGGGGGGGGGGGGGGGGGGGGGGGGGGGGGGGGGGGGGGGGGGGGGGGGGGGGGGGGGGGGGGGGGGGGGGGGGGGGGGGGGGGGGGGGGGGGGGGGGGGGGGGGGGGGGGGGGGGGGGGFFGGGGGGGGGGEGGGGGGGGGGGGGGGGGGGGGGGGGGGGGGGGGDEGGGGEGGBGGGGGGGFGGFGFFGGFGCDDDC
@M00200:205:000000000-AKKM3:1:1102:16213:4351 1:N:0:1
ATTGGGTATAAAGGGAGCGTAGGCGGATAGTTTAGTCAGAGGTGAAAGCCCAGGGCTCAACCTTGGAATTGCCTTTGATACTGGCTATCTTGAGTATGGAAGAGGTATGTGGAACTCCGAGTGTAGAGGTGAAATTCGTAGATATTCGGAAGAACACCAGTGGCGAAGGCGACATACTGGTCCATTACTGACGCTGAGGCTCGAAAGCGTGGGGAGCAAACAGGATTAGATACCCTGGTA
+
GGGGGGGGGGGGGGGGGGGGGGGGGGGGGGGGGGGGGGGGGGGGGGGGGGGGGGGGGGGGGGGGGGGGGGGGGGGGGGGGGGGGGGGGGGGGGGGGGGGGGGGGGGGGGGGGGGGGGGGGGGGGGGGGGGGGGGGGGGGGGGGGGGGGGGGGGGGGGGGGGGGCEGGGGGGEEGGGGGGGGGGGGGGGGGGCGGGGGFGGGGGGGGGGGGGGEGGGFGGGGGGFFGGFGFFGG7EGGGGG
@M00200:205:000000000-AKKM3:1:1102:20529:4401 1:N:0:1
ACTGGGTTTAAAGGGCGCGTAGGCGGTCTTTTAAGTCGGGGGTGAAAGCCTGTGGCTCAACCACAGAATTGCCTTCGATACTGGGAGACTTGAGACCGGAAGAGGACAGCGGAACTGCGAGTGTAGAGGTGAAATTCGTAGATATTCGCAAGAACACCAGTGGCGAAGGCGGCTGTCTGGTCCGGTTCTGACGCTGAGGCGCGAAAGCGTGGGGAGCAAACAGGATTAGATACCCTTGTA
+
GGGGGGGGGGGGGGGGGGGGGGGGGGGGGGGGGGGGGGGGGGGGGGGFFGGGGGGGGGGFFGGGGGGGGGGGGGGGGGFFFGGGGGGGFGGGGGGGFGGGGGGFGGGGFGDGGGGGGGGGGGF=FGFGGGFGGGGGFGCFCGCFFGGGGGGEGG8FGEGFFFG@C@B:F*CCCGCGFCFF:<FGG8:EGGGGGG5AEFG=?CE**?DGG8EGGG<>@GGG*AED>C7779BGGG?FCFGF
@M00200:205:000000000-AKKM3:1:1102:16347:4438 1:N:0:1
ACTGGGTATAAAGCGCGCGCAGGCGGTTTCTTAAGTCTGGTGTCTAAGTGCGGGGCTCAACCCCGTGACGCACTGGAAACTGGGAGACTTGAGTGCAGAAGAGGAGAGCGGAATTCCACGTGTAGCGGTGAAATGCGTAGAGATGTGGAGGAACACCAGTGGCGAAGGCGGCTCTCTGGACTGTAACTGACGCTGAGGCGCGAAAGCGTGGGGAGCAAACAGGATTAGATACCCTCGTA
+
GGGGGGGGGGGGGGGGGGGGGGGGGGGGGGGGGGGGGGGGGGGGGGGGGGGGGGGGGGGGGGGGGGGGGGGEGGGGGGGGGGGGGGGGGGGGGGGGGGGGGGGGDGGGGGGGGGGGGGGGGGGGGGGGGGGGGGFGGFGGGGGGFFGGGGGGGGGGGGGGGGGGGGGGGGGGGGGGGGGGGGGGGFFGGGGGCCEGGGGGGGGGGEDGEGGGGDGGFFGGGFGG@GFFGFFGFEFGGGG
@M00200:205:000000000-AKKM3:1:1102:14811:4516 1:N:0:1
ATTGGGCATAAAGGGAGCGTAGGCGGATAGTTTAGTCAGAGGTGAAAGCCCAGGGCTCAACCTTGGAATTGCCTTTGATACTGGCTATCTTGAGTATGGAAGAGGTATGTGGAACTCCGAGTGTAGAGGTGAAATTCGTAGATATTCGGAAGAACACCAGTGGCGAAGGCGACATACTGGTCCATTACTGACGCTGAGGCTCGAAAGCGTGGGGAGCAAACAGGATTAGATACCCTAGTA
[truncated: 12,939,444 more chars]
